# Supplementary material for: Compositional distinction of gut microbiota between Han Chinese and Tibetan populations with liver cirrhosis
Source: PeerJ. 2021 Sep 15;9:e12142. doi: 10.7717/peerj.12142 (PMC8449536; doi:10.7717/peerj.12142)
Supplement: Supplemental Information 5 [file peerj-09-12142-s005.zip › HHC2.clean.fastq]

@sB 33361
TGAGGAATATTGGTCAATGGGCGCGAGCCTGAACCAGCCAAGTAGCGTGAAGGATGACTGCCCTACGGGTTGTAAACTTCTTTTATAAAGGAATAAAGTGAGGCACGTGTGCCTTTTTGTATGTACTTTATGAATAAGGATCGGCTAACTCCGTGCCAGCAGCCGCGGTAATACGGAGGATCCGAGCGTTATCCGGATTTATTGGGTTTAAAGGGAGCGTAGATGGGTTGTTAAGTCAGTTGTGAAAGTTTGCGGCTCAACCGTAAAATTGCAATTGATACTGGCAGTCTTGAGTACAGTTGAGGTAGGCGGAATTCGTGGGGTAGCGGTTAAAGGCTTAGATATCACGAAGAACTCCGATTGCGAAGGCAGCCTACTAAACTGCCACTGACATTGATGCTCGAAAGTGTGGGTATCAAACAGGATTAGATACCCT
+
FGGGGGGGGGGGGGFGGGGGEFGGGGGGGGFGGGGGGGGFGGGGGGGEGGGGGGGGGFFGGGGGFGGGGGGGGGGGGDGFFFFGGGGGGGGGGGGFGGFGGGGGGGGGGGGGGFFDEEF@FGGGGGGFGGGFGGGGGGGGGG>FGFEGGGEGGFFCGGGGFGGGGCFFGGGGGCGGGCFEGGGGGGGGGGGGGG;F@GE8CEGGGG@E>GGG>=EGCB;#98:;3FD:;CCFGGF?GFGGF9DFE@:FFFFCCDAD#@CFG>EGFEGFDFEGFFEBC8C=:E?FCFFF9DE<;GFEF<GCGGGGGGGEEFDFE=+EEFGF?=EB5>CEDC,FCGEGGGFGFGGGGFFFF9FDEBECFBE@FCC8FFEC:FGGFFGGGGGGEGGGGGGGFGFAAGGGGDGGGGEC,GECGGDFGGGF8FFFF<GFFGGCGGFCCCAC
@sB 43652
TGGGGAATATTGCACAATGGGGGAAACCCTGATGCAGCGACGCCGCGTGAGTGAAGAAGTATTTCGGTATGTAAAGCTCTATCAGCAGGGAAGATAATGACGGTACCTGACTAAGAAGCACCGGCTAAATACGTGCCAGCAGCCGCGGTAATACGTATGGTGCAAGCGTTATCCGGATTTACTGGGTGTAAAGGGTGCGTAGGTGGCAAGGCAAGTCTGAAGCGAAAATCCGGGGCTCACCCCCGGAACTGCTTTGGAAGCGGTTTAGCTAGAGTACAGGAGAGGTAAGTGGAATTCCTAGGGTAGCGGTGAAATGCGTAGATATTAGGAGGAACACCAGTGGCGAAGGCGACTTACTGGACTGGTACTGACACTGAGGCACGAAAGCGTGGGGAGCAAACAGGATTAGATACCCT
+
DEEGEEGFGGC<CFGGFGC<FGGGGGGGGGFFG9FFBFBEGGEGDG@8>FEGFDGGGG<?EACAE8>7FGGGFGGGFGGCFGEGGGGF7:DECBEGGCFGGDCBFGGGGFGDFGFGGGGFGG>7@+>FGGGFGGFGGGGGF<@EC7@EF7FDFCF9FGC,7>F:;CC+16<B;,=C@F79FGGGG;GGGGGDFE,+F:7CCF@<>C@FFGDFCC>>CA<FFFFCFFGC:GGGCEG:CC@#BDGEFABFFEB9<E?F=<C#0(F9FGBC#FAA>GGGGGCGG<:GEEACGGDFF@,DCFFCFCCE5GGGGFGF7CGGFGGGGGGGGFGFCFGGFC,,8FFEC@:,GGCC@,FEGGGFGGGGGGGGGGGGGFEE9FGGEFGGF@CEEGFCEGEFFGFGDFEBAGGGGFAFEFGCCCCC
@sB 3
TGAGGAATATTGGTCAATGGGCGAGAGCCTGAACCAGCCAAGTAGCGTGCAGGATGACGGCCCTATGGGTTGTAAACTGCTTTTATAAGGGAATAAAGTGGGGCTCGTGAGCTCCTTTGCATGTACCTTATGAATAAGGACCGGCTCATTCCGTGCCAGCAGCCGCGGTAATACGGAAGGTCCGGGCGTTCTCCGGATTTATTGGGTTTAAAGGGAGCGTAGGCCGCAGGTTAAGCGTGTTGTGAAATGTAGGGGCTCAACCTCTGCACTGCAGCGCGAACTGGCTTGCTGGAGTACGCACAACGTGGGCGGAATTCGTGGTGTAGCGGTGAAATGCTTAGATATCACGAAGAACTCCGATTGCGAAGGCAGCTCACGGGAGCGCAACTGACGCTGAAGCTCGAAAGTGCGGGTATCGAACAGGATTAGATACCCT
+
CFGGGGGGGGGGGGGGGGGG8FFECGGGGGGGEGGEBFBFCGGGGGGGGGGGFFFGGGGGGGGF6=EEFGEEGFDGGGFGFGGGFCCFGGGFF?FGGGGGGGGGGGGGGGGGFGGGGGGGGGGGGGGGGGGGGGFF9FF,FDFGGG+BFGGGGD7FFC<F,DFGDGGGGGEGGGGGGFGG7FG@:C/<FC#EFFG<=EEG>7><FEF@9>,>CG@FC9GB@DEC?EGFGGEF<@GFEGEGFD==<7,6>FFCF@C@@>D%F;9GGGGGFGF?FGGGGGFCGGGGGFCD@8,58GCCEAGGGEFEGGGEEFFB@9+>8B+GEFEC5:CFFGGFGDFGGFF9F=CA,GFGE9GFGGECEFGGGGGFFCCGGFFEGGGGFCGGGGGGDGFFCF;GGGGGGGGGGGGGGDGEGGGGGGGGGGEDFGGFGFGGGGF@CCCC
@sB 4
TGAGGAATATTGGTCAATGGGCGCAGGCCTGAACCAGCCAAGTAGCGTGAAGGATGACTGCCCGATGGGTTGTAAACTTCTTTTATATGGAAATAAAGTTTTCCACGGGTGGAATTTTGTATGTACCATATGAATATGGATCAGCTAACTCCGTGCCAGCAGCCGCAGTAATACGGAGGAGCCGAGCGTTATCCGGATTGATTGGGTTTAAAGGGGACGTAGGTGGACTGTTAAGGCTGTTGTGAAAGTGTGCGGCTCATCCTTAAAATTGCAGTTGAGTCTGGCTTTCTTGAGTACAGTAGAGGTGGGCGGAATTCGTGGTGTAGCGGTGAAATGCTTAGATAGCACGAAGAACTCCGATTGCGAAGGCAGCTCACCGGACTGCAACTGACACTGATGCTCGAAAGTGTGGGTAGCAAACAGGATTAGATACCCT
+
GFGCGGGGFFF<CCFFFGF8@CBFG@7:FCFGGD@FFGB=FC6@FGGEGCF9FGCGCFC98E<@F:,66E@7BAFG,,<BEAFAE9<FFF,,5555FE5<BF<,<,B+4@>+F,,,C,,,55EFCEGDC@EGCFDF,A,,BA,CF3>,,,:,8AD=>FG<=8F<BC+8@B8@,3+8635@*8<35:CB<FC,CCFC5CC538#<CE2:<):;#?:)#6?@3*DC>5+;,C>@>@6)3+CD<D9E:CFF>3+@+DBB=,,,5,<=@>=FDFF6EB8A@4++?8BA<84,,,,5*B35,,E,AA,:B+>+EFED6DEC@=7GGFCE=F7GGGGGGGF>=?BGGGFFBC6<GGFE<B7GGDEF@DGGGGFGGFCC@C6+6,,A,@C,,,CGGGGFCGFFFFC<GFAFE@GGF@GGFCC,GGGGGGGGGFFFFCGCCCCC
@sB 37209
TGAGGAATATTGGTCAATGGGCGAGAGCCTGAACCAGCCAAGTAGCGTGCAGGATGACGGCCCTATGGGTTGTAAACTGCTTTTATAAGGGAATAAAGTGAGAGTCGTGACTCTTTTTGCATGTACCTTATGAATAAGGACCGGCTAATTCCGTGCCAGCAGCCGCGGTAATACGGAAGGCCCGGGCGTTATCCTGATTTATTGGGTTTAAAGGGAGCGTAGGCCGGAGATTAAGCGTGTTGTGAAATGTAGACGCTCAACGTCTGCACTGCAGCGCGATCTGGTTTCCTTGAGTACGCACAAAGTGGGCGGAATTCGTGGTGTAGCGGTGAAATGCTTAGATAGCACGAAGAACTCCGACCGCGAAGGCAGCTCACTGGAGCGCAACTGACGCTGAAGCTCGAAAGTGCGGGTATCGAACAGGATTAGATACCCT
+
:CFEE@DGEFGF?EDAFEF,@<CE>FGDGGF8EFFGGGF@FECCFACFFGFGEF8,4CCEGD:,E8EGGGGG79?FFGFGFFFFGFAFFEGGCE,CFGGFFFCEA?>FCFF,C<?<F<FGFFGDFFGDECGGGGGAFGGGF+>F+8>FF,BFGFGDGGFCF,,DFCFGECGGGGGE7FGC,=:7*4*<<:<::,#FG,=49#<<?=7#4/59<<?/*.CC>::5C>79?,;9@EGEEFGGFFC;?,1>>@BF>@GGGGGFFFGFF;7D@8+GF:>@+8,,8=<=D=::,DBC=868+?6,>5=E?+C+7E9E=8DGGGGFFDC=>EC,C<FA,FFFAFC=8BB,,4,@FFFGFGGF:7F@@BC,B<@EE9,FEF<EE@EGGE@FGGGGFCB:9GEGFCEEC,GFFC@GEEDF@C,<GFFBCEAE9EGGGGGCCA-B
@sB 22240
TGAGGAATATTGGTCAATGGGCGTAAGCCTGAACCAGCCAAGTAGCGTGAGGGATGACTGCCCTACGGGTTGTAAACCTCTTTTGTTTGGGAATAAAGTGTGGGACGTGTCCCGCATTGCATGTACCATTTGAATAAGGACCGGCTAATTCCGTGCCAGCAGCCGCGGTAATACGGAAGGTCCGGGCGTTATCCGGATTTATTGGGTTTAAAGGGAGCGCAGGCCGTGGGTTAAGCGTGTCGTGAAATTCCGTCGCTCAACGGCGGACGTGCGGCGCGAACTGGTCCACTTGAGTACGCGGGACGTTGGCGGAATTCGTGGTGTAGCGGTGAAATGCTTAGATATCACGAAGAACTCCGATTGCGAAGGCAGCTGACGGTAGCGCAACTGACGCTGAGGCTCGAAAGTGCGGGTATCGAACAGGATTAGATACCCT
+
DEFGGGGGGGGGGGGGGGGGGGGGGGGGGGGGGGGGGGFEFGFFGGGGGGGGGGGGGGFGGGGGGGGGGGGGGGGGGGGGGGGGFEEFGGGGF@FFGGGGGFGGGGCFEGGGGGGGGGGGGGGGGGGGGGGGGGGGGGGGGGGGGGGFAFGGGFDFCGGGCFEFFECFFF@G9FGGGGGGGGGGGGGGGGGGGGGGCCG1GGGGGGF@@FFGGGGFG>F@;EGGGEGFGGGG>FGFFFGGGDFCCFG?FCCCGECF8FECCFEDGG=EFCECBE:EGGFGEGGGGGFB>,,D5GGEGF@C8DAF?EGGFDEE+=GGGGGGGGEGBEGGFFFEBDFFEEAEGGFFCGGGGGGGFFF77GGEFGEFFD9GGGGGGDGGGGGGGGGGGGGGGGGDFFFEFGGGGGGFGGGGGGGGGGGGGGGEECGGEAGGGGFCCCCC
@sB 34509
TGAGGAATATTGGTCAATGGGCGCAGGCCTGATCCAGCCAAGTAGCGTGAAGGATGAAGGCTCTATGGGTCGTAAACTTCTTTTATATGGGAATAAAGTTTTCCACGTGTGGAATTTTGTATGTACCATATGAATAAGGATCGGCTAACTCCGTGCCAGCAGCCGCGGTAATACGGAGGATCCGAGCGTTATCCGGATTTATTGGGTTTAAGGGGAGCGTAGGTGGAGTGTTAAGGCAGTTGTGAAAGTTTGCGGCTCAACCGTAAAATTGCAGTTGAAACTGGGAGCCTGTAGTACAGTAGAGGTGGGCGGAATTCGTGGTGTAGAGGTGAAATGCTTAGATATCACGAAGAACTCCGATTGCGAAGGCAGCTCACTGGACTGCAACTGACACTGAGGCTAGAAAGTGTGGGTATCAAACAGGATTAGATACCCT
+
AFGDGGFGGGG9FGGGGGF@FGGGGCCFGCFC,EGGFGGGGFFGGGGGGEFFGGGGGEFFG9EFFGGGGGFEGGCFGGEFGGGGGGGGGGFGGGFDGFG95E<C<?CGGGC:9CEFGGGFGGGGGFGGGFGGGGGGGFGGFFCGGGGGAFGGGGGGGCFGFGGDGGDEGGGGGGFCE7<3,>@;3C<GGDFEGGG7:;E:EF>GFG;FCC<FFFDEGEGG8@C$+=##=8D=CF9#08CEEFFEGGGF>::E;9GDGF:GEEEGG:DF<GGGFGEC9(=CFFGGG,+,8=,BC@@,949,,E8GFEFEEF9ECCE=EGGGE?,,*4,FA,F@F<,FCAC=:,,,,EFDBFBF8FBFC7GEGGEFFECGE<DGFGGF@GFGFCFGGGFCGGFF<GGGFFF9C,ECFFGGGFGGGGGGEEFACAGFCGFAF?GC?C@C
@sB 8
TGAGGAATATTGGTCAATGGACGAGAGTCTGAACCAGCCAAGTAGCGTGAAGGATGAAGGTTCTATGGATTGTAAACTTCTTTTATACGGGAATAAACGAATCCACGTGTGGATTTTTGCATGTACCGTATGAATAAGGATCGGCTCACTCCGTGCCAGCAGCCGCGGTAATACGGAGGATCCGAGCGTTATCCGGATTTATTGGGTTTAAAGGGAGCGTAGATTGGTTGTTAAGTCAGTTGTGAAAGTTTGCGGCTCAACCGTAAAATTGCAATTGATACTGGCAGTCTTGAGTACAGTTGAGGTAGGCGGAATTCGTGGTGTAGCGGTGAAATGCTTAGATATCACGAAGAACTCCGATTGCGAAGGCAGCTTACTAACCTGTAACTGACATTGATACTCGAAAGTGTGGGTATCAAACAGGATTAGATACCCT
+
GGGGGFGGGGGGGGGAFGFGGGGGGGGGGFGGGGGGGGGCFGGGGGGFF7FGFFDGGCFFGGFFGGFGGGGGGGGGGGGGGGGGGGGEF7FEGFEGFFGGGDGGGGGD8EFGC<FGGGCFFFGGFGGE+4,=EFGGGGCC<EEGGG7BDFFGGG+:AFGFFGGGDGGE@FCC3>8C*<:3:>,6*5CEG@G5C?<?AFFCC.CC?F=CC,7@<CEF8#,/7=#5#CBGEFDCFGD6BFGGGGFGFEGDFC+B:=#9FF>4B>FGCEGCFDE>FEGFD;=6.GGCF<GF@,?FBGGGGGGFD?FDEE@:F8AAGFEB@GFEEF>+>FEDFEFFCGGFGFGFFE@,8GGGGGGGGGDGEE@GGGGGGGFFFFCGGGGGGFECGGGGGFEEGGFGEF9FCGGGF:EFFEGGGGGGGGGGGGGFCEGGGGGGGFFCCCCC
@sB 9
TGAGGAATATTGGTCAATGGACGAGAGTCTGAACCAGCCAAGTAGCGTGAAGGATGAAGGTTCTATGGATTGTAAACTTCTTTTATACGGGAATAAACGAATCCACGTGTGGATTTTTGCATGTACCGTATGAATAAGGATCGGCTAACTCCGTGCCAGCAGCCGCGGTAATACGGAGGATCCGAGCGTTATCCGGATTTATTGGGTTTAAAGGGAGCGTAGATGGGTTGTTAAGTCAGTTGTGAAAGTTTGCGGCTCAACCGTAAAATTGCATGTGATACTGGCAGTCTTGAGTACAGTTGAGGTAGGCGGAATTCGTGGTGTAGCGGTGAAATGCTTAGATATCACGAAGAACTCCGATTGCGAAGGCAGCTTACTAACCTGTAACTGACATTGATACTCGAAAGTGTGGGTATCAAACAGGATTAGATACCCT
+
DFCEFCFFGAFGGGGGGGFFGGGGGGGGGGGGGGGGGGGGGGGGGGGFFGGGGGGGGDDFGCGAFGGFGGGFGGGAFGGG9EFFGFGGGGGGGGGFFFGGGGGGGGEFC<<F9FGEFFE<EFEEFGGDF+,AFGFGGF9FE?CF=C8FF,C,BFEEFGGDFFCDCGGEEGG7AFCFGCE>CEC@CFEFFDEFCC<%%547@0?><A,C7C?CCC=:;6F;?527+9?7EECF7@GE86EG9FF=@3GGFC6<7D>8@F=F7?F;=;F<:==+,,,F@,?6+=F8GFCE=,5<9F;?GEFCFEECGE=B?DC>?FEGGFGGGGGGFGEACFEEE99BCEFDE;CFGGGFC9DGGEGGDGGGFGGGGGGGGGGGGGGGGGFCDGGGGGGFGFFFGGFEGF<GCFEE<GGGFFFCFFGGGGGGGGGGGGGGGFC-B-@A
@sB 10
TGAGGAATATTGGTCAATGGACGAGAGTCTGAACCAGCCAAGTAGCGTGAAGGATGAAGGTTCTATGGATTGTAAAATTCTTTTATACGGGAATAAACGAATCCACGAGTGGATTTTTGCATGTACCGTCTGAATAAGGATAGGCTAACTCCGTGCCAGCAGCCGCGGTAATACGGAGGATCCGAGCGTTCTCCGGATTTATTGGGTTTAAAGGGAGCGTAGATGGGTTGTTAAGTCAGTTGGGAAAGTTTGCGGCTCAACCGTAGAATTGCAGTTGATACTGGCTGTCTGGAGTACAGGAGAGGGGGGCGGAATTCGTGGTGTAGCGGTGAAATGCTTAGATATCACGAAGAACTCCGATTGCGAAGGCAGCTCACTGGACTGCAACTGACACTGATGCTCGAAAGTGTGGGTATCAAACAGGATTAGATACCCT
+
AFFGGGGGFGGC9C<CEFGGGFEG7C:EC<FGEGGGGG=FGGFGEFGFDE7EEGG,A<EFGGGGG,F?FGCG<F<E,,CECF9F<FC<FCG:F@FFG9F:CF=8,BF+=4B+E?,,<BFFFFFFAED:F+AAB,,CE?DE=,:,8=8DEF?=FB+C@DGG8DD<76>:<+F7CF8CF7:3,:<FCC*15>*:BC<C*A+?C@F9,<C*42?9+,*;E(C.6;#4>3C2,;@30<@*<D>@,,+7@254+++3+,3,8FB,+><6A,=DB@B5,,,9,,8A6FDAAB4B@E,DFE3,@,,,C=8@@8@F:?F>>,ECCCCEGF>@5DEGGEE,@,9D>-F8F;,CCDCGGF@EDC@7>GGGFCFGFFFGCGEFC,<CE<GFFD@<FF6FFCCFAF<GGCGEFCGFFGGGGGFFFCFFGGGFF@GGGEFGGGGCCCCC
@sB 11
TGAGGAATATTGGTCAATGGACGAGAGTCTGAACCAGCCAAGTAGCGTGAAGGATGAAGGTTCTATGGATTGTAAACTTCTTTTATACGGGAATAAACGAATCCACGTGTGGATTTTTGCATGTACCGTATGAATAAGGATCGGCTAACTCCGTGCCAGCAGCCGCGGTAATACGGAGGATCCGAGCGTTATCCGGATTTATTGGGTTTAAAGGGAGCGTAGATGGGTTGTTAAGTCAGTTGTGAAAGTTTGCGGCTCAACCGTAAAATTGCGGTTGATACTGGCTGTCTTGAGTACAGTAGAGGTGGGCGGAATTCGTGGTGTAGCGGTGAAATGCTTAGATATCACGAAGAACTCCGATTGCGAAGGCAGCTCACTGGACTGCAACTGACACTGATGCTCGAAAGTGTGGGTATCAAACAGGATTAGATACCCT
+
DFGGGGFGGGGFCFGGGGGGGGGGGGGGGGGGGGGGGGGGGGGGGGGFGCGGGGGGFGFFEEGGGGEFCDFGGFFGGGGF<EGGGGGGGGGGGFGGGGGGCGGGGGG<FGGCDFFGGGG9FFFGGGGDGFFCGGGGGGGGD8CEGCEGGGGGGGGGGGGGCFGFEEEEGGGE9BFD>77*,@@F<<5CF@C&CGDEDGGGGG0<5GGE+F=:0<F>G><DD9*@FFGGFF@F@CF:F;+<,CDFCFCC:@*E=CC>ECF<@@GGFCDCFEF?D=41D8&A=EBF@FGFDFCF9GFGGGE<GGGFFCCGFDGGE8C>8FFGGCGGFF8FFECB<9GFFGFGGGGGGGGGGGGGGGGGEFE?+FEFFGFGGGGGGGGGGFGGGGGGGGGGGFEFGGGGGGGGGGGGFEGGGGGGGGGGGGGGGGGFGGGGGFFBC<CC
@sB 19812
TGAGGAATATTGGTCAATGGGCGCAGGCCTGAACCAGCCAAGTAGCGTGAAGGATGACTGCCCTATGGGTTGTAAACTTCTTTTATATGGGAATAAAGTTTTCCACGTGTGGAATTTTGTATGTACCATATGAATAAGGATCGGCTAACTCCGTGCCAGCAGCCGCGGTAATACGGAAGATCCGAGCGTTATCCGGATTTATTGGGTTTAAAGGGAGCGTAGTCCGGATATGAAGCGTGCTGTGAAATGTAGATGCGCAACATCTGAACTGCAGCGCGAACTGGTTTCCTTGAGTACGCATAAAGGGGGCGGAATTCGTGGTGTAGCGGTGAAATGCTTAGATATCACGAAGAACTCCGATTGCGAAGGCAGCTCACTGGGGCGCAACTGACGCTGAAGCTCGAAAGCGCGGGTATCGAACAGGATTAGATACCCT
+
6CFGGFGGGGGFGGGGGGG<EFEGGGGGGGGGGGFFC@F=EEFGGGCEEGGGGGFGGGFFFFGGDFFGGGGGGFFGGGFGGC?FGCFEFGG<FFGFG9FFCGEEGCEDEGF+:5CFGEFGC99EEFG<FFGGGGDFFF?CEE+B@:FD8AFFCFGDFGFG,,:B>EEDFGGGGG+@:*>,,E@F*:E:FGCFFGDEGGGGF7@FFG<*437<C@07F:EF=:*C>::4#B;#3<E2,9F@GF.C>2FDFCF>8*C;3,,,,@GGF;>,7CEECCCC7F?26FDFD<8,68FA*CEFCA<,;,3+@+EEC8E;DFDGGGGFB<>85F?FA9GGFECF;-EGGCGGGGGGGGFA<FCFFFGGGDGFEFCGGFE8FFE:,,BGE>DGEFEEGEFFGGGFDFEFFDGFGCGCGCFCECFGDGFFGGGGFDEAGFF<CCCC
@sB 25933
TGAGGAATATTGGTCAATGGGCGCAGGCCTGAACCAGCCAAGTAGCGTGAAGGATGACTGCCCTATGGGTTGTAAACTTCTTTTATATGGGAATAAAGTTTTCCACGTGTGGAATTTTGTATGTACCATATGAATAAGGATCGGCTAACTCCGTGCCAGCAGCCGCGGTAATACGGAGGATCCGAGCGTTATCCGGATTTATTGGGTTTAAAGGGAGCGTAGGTGGACAGTGAAGTCAGTTGTGAAAGTTTGCGGCTCAACCGTAAAATTGCAGTGGATACTGGCTGGCTTGAGTGCAGTAGAGGTGGGCGGAATTCGTGGTGTAGCGGTGAAATGCTTAGATATCACGAAGAACTCCGATTGCGAAGGCAGCTCACTGGACTGCAACTGACACTGATGCTCGAAAGTGTGGGTATCAAACAGGATTAGATACCCT
+
FGGGGGGGGGGGDEFGFGGGGGFFGDFGGDGGGFGGGG8FEEE9FGGEGGFGFFFEFF,EFFGDFEFGFG,CFFG9FG?E9EFGEEG,EFDF,B:FGFED9<?<FGDGGEDCGGCFFADFGFGGGEA9?,,:<F,,BF9CCE::BB?F8FGGGG7FECFD,AFGC+3FE+CF<FFGG@C*>D>@;C/3F8>=<07<*C<CF/@EDF>;CBAEFD6485F:585;<:BA3:&#/GFA@/CFEFC9@5,/>@6A?EGFDGGFG@C>8&D@?FF>CGC1E6,ED9GGFAB@DE8DFF=,C,GFGFEDF8::GFE?,@F@@F@AGGGGFGGGFFA5,9FBC-FCFD<GGGFCDCFF8EGGGGGC:GFCFFFGGFGGGF@E8GFE5FEF69CGGGEC,FGFF@GGFGF9GFECEEGFGGGFGFF<FFGGGGGGGGGCCCCC
@sB 43475
TGAGGAATATTGGTCAATGGACGAGAGTCTGAACCAGCCAAGTAGCGTGCAGGATGACGGCCCTATGGGTTGTAAACTGCTTTTATAAGGGAATAAAGTGAGTCTCGTGAGACTTTTTGCATGTACCTTATGAATAAGGACCGGCTAATTCCGTGCCAGCAGCCGCGGTAATACGGAAGGTCCGGGCGTTATCCGGATTTATTGGGTTTAAAGGGAGCGTAGGCCGGAGATTAAGCGTGTTGTGAAATGTAGACGCTCAACGTCTGCACTGCAGCGCGAACTGGTTTCCTTGAGTACGCACGAAGTGGGCGGAATTCGTGGTGTAGCGGTGAAATGCTTAGATATCACGAAGAACTCCGATTGCGAAGGCAGCTCACTGGAGCGCAACTGACGCTGAAGCTCGAAAGTGCGGGTATCGAACAGGATTAGATACCCT
+
<FFGGGGFFGECFGGGGGFGGGGGGF@CFFEEFGFGGFFGGFGGGG:CGGFGGGGGFFFG7FGGGCFGFGCFFAEGGGGGGGGGGGGGGG8BFGGGDDFCFF<FGGGGGGCF@FC9FGGGGGGGGFFGGGGGGGGGGGFCFFGGGEGGGGGGGCCFGGCDFGGGC7@EGG*,<,DFGGEGGFG@FCECB=CGGGGF?CEC?CBAGG?F9A<CEFGAC>E)3CCDFGGFE,A9=0F81,GFDFFG;>GGGFAGC:FGE3;FCFFACC9FC9CGGGE@3;DFEFFGFGD<9DFFAGGGGGFGEE:FGGGF7DBACFEDGFF8FFF>)GGGDFC,GGGGGGGGF;DFGGGGGEFFGGGGECFGGGGFFCGGGFGGGGGGFGGGGGGGGGFEFCB:FFFE8GGGFFGFEEGGEDGGGGGGGGGGGGGGGGGGGFGCCCCC
@sB 29494
TGAGGAATATTGGTCAATGGACGAGAGTCTGAACCAGCCAAGTAGCGTGAAGGATGAAGGTTCTATGGACTGTAAACTTCTTTTATACGGGAATAAACGGATCCACGTGTGGATTTTTGCATGTATCGTATGAATAAGGATCGGCTAACTCCGTGCCAGCAGCCGCGGTAATCCGGAGGATCCGAGCGTTATCCGGATTTATTGGATTTAAAGGGAGCGTAGATGGGTTGTTAAGTCAGTTGTGAAAGTTTGCGGCTCAACCGTAAAATTGCAATTGATACTGGCAGTATTGAGTACGGTTGAGGTAGGCGGAATTCGTGGTGTAGCGGTGAAATGCTTAGATATCACGAAGAACTCCGATTGCGAAGGCAGCTTACCAACCTGTAACTGACATTGATGCTCGAAAGTGTGGGTATCAAACAGGATTAGATACCCT
+
CGGGGFGGG9CEFGGGGGGGFFGGGGEGGGGGGGGGGGGFGGGGGF@B::DGGFGGEE6CEEFEFGFCGGGCBD9CEGGGGGGGGFFGGGEGGFGGGFEC:7FFFFG<FFG+,,E9FFCGGGGGF,CF8A4A<EBD<?E<,=C@@DCGGAFAFFGGGGGGEFDFFEGGGGGC,,@FE>F:@F?F*1;C@CE7=;FE#$8CFFGGG;<CFGGGGFFFG>7*:71+:CGCGFEF<ECAFF:FCF/F;<C4<GEE@1BE?8>FGGFFFDEAFE<8FA@,B;=GGFEB<B,<,,C9*GFGGGFAFGGFDB484,FDGGEECFA,C=@+*C@,DGFGGFGFEFGFFE@DGGGGF9FCFF@@:FGE@CFFFEFGGGGGGFCGDGGGGGGFGGEGGGGGFAGGGEGGGGGFC8GGGGGGGGGFGFCDGFGGGFAGGGFBCC<C
@sB 41430
TGAGGAATATTGGTCAATGGACGAGAGTCTGAACCAGCCAAGTAGCGTGAAGGATGAAGGTTCTATGGATTGTAAACTTCTTTTATACGGGAATAAACGGATCCACGCGTGGATTTCTGCATGTACCGTATGAATAAGGATCGGCTAACTCCGTGCCAGCAGCCGCGGTAATACGGAGGATCCGAGCGTTATCCGGATTTATTGGGTTTAAAGGGAGTGTAGATGGGTTGTTAAGTCAGTTGTGAAAGTTTGCGGCTCAACCGTAAAATTGCAAGTGATACTGGCAGTCGTGAGGACAGTTGAGGTAGGCGGAATTCGTGGTGTAGCGGTGAAATGCTTAGATATCACGAAGAACTCCGATTGCGAAGGCAGCTTACTAACCTGTAACTGACATTGATGCTCGAAAGTGTGGGTATCAAACAGGATTAGATACCCT
+
CFGGGGGGFGGG9FGGFDCFFFG7FEGGGGGF@ECFGFFFFFGGFFCFCFFGEGGGGFFF<@FFGCFGGCGCFAEFFF9FDEFAFGCAFDGGGGGGFFGGGGCGGGGGGGEGEFCFGGGGGGGGGGGGGCFGGGGGGCFC,3+BFG7AFBBFG+FEFGDGG@FGGGEEGGGGFGFGGGG7FGGGGGEEGG@:CCB*>E8<F#FBC;?BFFFGCE7*8#<817>#5DFCCDEDC;GFGFF@/CD=GFGFCCECGFGFD59993C>FCAFG6B,/B+C4<C7BFFFF7FF@A,FDA4<,CCF8AEFGECC=EEE4=7EEFD,DE@+5E@EGGFCEF?8;FAGGGGFE@EEFAFC,F7G>GGF:GDFFCGGFEDFFA<ECFEEFGGGGFGGGFCC9CEGGGGFDBFGFEGGCEECGFGGFFEE@CFGGFEGGGGCCCCC
@sB 17
TGAGGAATATTGGTCAATGGGCGAGAGCCTGAACCAGCCAAGTAGCGTGCAGGATGACGGCCCTATGGGTTGTAAACTTCTTTTATATGGGAATAAAGTTTTCCACGTGTGGAATTTTGTATGTACCATATGAATAAGGATCGGCTAACTCCGTGCCAGCAGCCGCGGTAATACGGAGGATCCGAGCGTTATCCGGATTTATTGGGTTTAAAGGGAGCGTAGGTGGACAGTTAAGTCAGTTGTGAAAGTTTGAGGCTCAACCGTAAAATTGCAGGTGATACTGGCTGTCTTGAGTACAGTAGAGGTGGGCGGAATTCGTGGTGTAGCGGTGAAATGCTTAGATATCACGAAGAACTCCGATTGCGAAGGCAGCTCACTGGACTGCAACTGACACTGATGCTCGAAAGTGTGGGTATCAAACAGGATTAGATACCCT
+
FGGGGGGGGGGGGGGFGEGFFGDEGGGGGGGGGGGGGGGGGFA9,EFFFGCGFEGGGFEEDEFFGGFFGGGGGFGGGGGF,CEGGGF<FC==FC,EDGGGGGFAA?BFEGGGCEFFGGEGGGGGCGF,8EFGFGDAFGG95=FEGGCD,,5AF++@>DECFFG8BEGGFC<<F;>CBFCFFGF<7>?CFFG7;7-B.CFF>2GGF@<=FC9FGFGAE6CECGFFA@?=<AC031FDF=@1AC/?@F=ED@63#8D=D7FFC:F:;AGEFDB9FA1GE,B=6FBC,,,B8FFA*B8ED;9,=,FEEDGGGGFECGGEGGFG=AB6)+DE;EC,AE<FD@C,ECAGGGGGFEFFGEDGGGGGGGGGGFFEEFFDGGGGA9FGGGGGFFEE@<,<EEFDFBGGGGFECEF7GGFDFCGGFFFFGGCGGGGFGCFCCCCC
@sB 18
TGAGGAATATTGGTCAATGGGCGCGAGCCTGAACCAGCCAAGTAGCGTGAAGGATGACTGCCCTACGGGTTGTAAACTTCTTTTATAAAGGAATAAAGTGAGGCACGTGTGCCTTTTTGTATGTACTTTATGAATAAGGATCGGCTAACTCCGTGCCAGCAGCCGCGGTAATACGGAAGATCCGAGCGTTCTCCGGCTTTATTGGGTTTAAAGGGAGCGTAGATGGGTTGTTAAGTCAGTTGTGAAAGTTTGCGGCTCAACCGTAAAATTTCAAGTGATACTGGCAGCCTTGAGTACAGTTGAGGTAGGCGGAATTCGTGGTGTAGCGGTGAAATGCTTAGATATCACGAAGAACTCCGATTGCGAAGGCAGCCTACTAAACTGCCACTGACATTGATGCTCGAAAGTGTGGGTATCAAACAGGATTAGATACCCT
+
EFDFFFFGGGGGGGGGGGGEC@BCECFFCFGGDGGEFGGGGGGFFFGGGGGGGGGFDFCFGGGCFCCF7@CCCDEF9FFFEGGGGGGGGFGCGG9EFGGA9FGFC<:FFFGGGDG9F<FD?:EAEFE,BE9AFEEGFG9A=<=@=DEFFGGFECF@FG<FFCGC7+83@FCFC;DEE*@,7>FF:79:C<*=CBFE5*<%;@69CC7FF>B@<@7-=1FB17;C@6F2FEC9#E<@CC>A@@/@19@/B>6C@@/CD7FBCBF=C,=C,D,?A8,=649GFFF@?A7@F<99*CFF@,9,8A,,B4+F7FA94,8+8D=CE:=85@,E9EC9FEFD@FC8GFDDBF8GGGGF<GEF?FGFFE:FFFEFEFED99GDCGF9EGFFE@F9GFEC6,@EFDGFFDGGGGGGGGGFGEFGGGGFGGGF99GGFBCBCCCC
@sB 44107
TGAGGAATATTGGTCAATGGACGCAGGCCTGAACCAGCAAAGTAGCGTGAAGGATGACTGCCCTATGGGTTGTAAACTGCTTTTATATGGGAATAAAGTTTTCCACGTGTGGAATTTTGTATGTACCATATGAATAAGGATAGGCTAACTCCGTGCCAGCAGCCGCGGTAATACGGAGGATCCGAGCGTTATCCGGATTTATTGGGTTTAAAGGGAGCGTAGGTGGACAGTTAAGTCAGTTGTGAAAGTTTGCGGCTCAACCGTAAAATTGCAGTTGATACTGGCTGTCTTGAGTACAGTAGAGGTGGGCGGAATTCGTGGTGTAGCGGTGATATGCTTAGATATCACGAAGAACTCCGATTGCGAAGGCAGCTCACTGGACTGCAACGGACACTGATGCTCGAAAGTGTGGGTATCAAACAGGATTAGATACCCT
+
,EFGFCC<EF<<,CCE<EFD,C@@FCCEC<@FFFFFFG,AFG<FFGEFGGGGFFFGDE,:CEEFFGGEFEFEFFFGGG,CEF<FGFFFGGFFFFGFGF9A@FGGCFG<EGGGGF9FAFF@@,95EGAA<FGFFGFFFGFA<5?AFFEFFFFGGG+=<?CFGGFGD8>:>@FGAFE<:+@8,5DFC@C@FCCF,<*>**=C,>@,C,**<,3,?A@AG6FD;*@==<1=#D4F<1C,85FEC9E7)2<CF@6C@@3,D@FB;@<7C88EDFCD<FCA;,FF=,B?==FGFEFA=59<=A,?=FFDGGDGE8=;7DB=,FDC?<C+5F@FGCE:,GGFFGGGGGGEECFGGCFFF@FGCGFCGEGCFDEFFGFEFFFGEFB8EFGGGFEC,FCCCGGGGGGGFGGGGGGGGEFFFCFGFABFDFEFFGGFE@FCCCCC
@sB 20
TGAGGAATATTGGTCAATGGGCGCGAGCCTGAACCAGCCAAGTAGCGTGAAGGATGACTGCCCTACGGGTTGTAAACTTCTTTTATAAAGGAATAAAGTGAGGCACGTGTGCCTTTTTGTATGTACTTTATGAATAAGGATCGGCTAACTCCGTGCCAGCAGCCGCGGTAATACGGAGGATCCGAGCGTTATCCGGATTTATTGGGTTTAAAGGGAGCGTAGATGGGTTGTTAAGTCAGTTGTGAAAGTTTGCGGCTCAACCGTAAAATTGCAATTGATACTGGCAGTCTTGAGTACAGTTGGGGTAGGCGGAATTCGTGGTGTAGCGGTGAAATGCTTAGATATGACGCAGAACTCCGATTGCGAAGGCAGCTTTCCAGCGCGCTACTGACGCTGAGGCACGAAAGCGTGGGGATCGAACAGGATTAGATACCCT
+
CGFGGGGGGGGGGGGGGGGCDGGGGGGGGGGGGGGGCFGGEGFGGGGGGGGGGGGGFFFFGGGGGGGGDGEGEGGCFGGGGGGGGGGGGGGGFGGGFAFFFGGGGGGGGFGGGGGGGGGGFGGGGFFFGGGGEEEEGFGCAECGGGGEFFFGGGGGGGGGF>DGGGDGG7CA@=EFFEG7@><F7*7FF76;BCF>EGGECFGGFGGDG=>EGF@:C1F=;??FFFGFGGGFGFC<CC?;EFFGF=#C@F?GGGDFCDFG7FGGCEC@=3FDF<@@<=F:FDFDA53,,,59*A8CD8E>+8,FFC?:FCF;DD@+GF@EEA@+>C+=4C<4C99D99CGGGGDGGGGF9B?C8>,CFFF@EEGFA<EDDGGGGEF@GGGGGDGGFGGGGGCFGFEGGGGFCFD:7GEGGGGGGGGGGGFEFGGGGGGFF,CCCCC
@sB 30205
TAGGGAATCTTCGGCAATGGGGGCAACCCTGACCGAGCAACGCCGCGTGAGTGAAGAAGGTTTTCGGATCGTAAAGCTCTGTTGTAAGAGAAGAACGTGTGTGAGAGTGGAAAGTTCATACAGTGACGGTAACTTACCAGAAAGGGACGGCTAACTACGTGCCAGCAGCCGCGGTAATACGTAGGTCCCGAGCGTTGTCCGGATTTATTGGGCGTAAAGCGAGCGCAGGCGGTTTAATAAGTCTGAGGTTAAAGGCAGTGGCTTAACCATTGTTCGCTTTGGAAACTGTTAAACTTGAGTGCAGAAGGGGAGAGTGGAATTCCATGTGTAGCGGTGAAATGCGTAGATATATGGAGGAACACCGGTGGCGAAAGCGGCTCTCTGGTCTGTAACTGACGCTGAGGCTCGGAAGCGTGGGGAGCAAACAGGATTAGATACCCT
+
GGFFGFFFGFCDF@FGGD@FG@FGGGGFGGGGGGG@FG:AF@FEGGG+@?FECAFF?FGE<FGGGE=FFGE<=BDBE,B<?CFGFGGGGGGFGGGGDFD<FF=CFGGGGGGGGG,CFFFGGGGGGGGG@:FC>CEF,DFCDFFCCBAGD7FGGBFGFGDEE*>FF>F87:F5<<<4=:FC4BFCE1CF@<8E8F7;E1<CGG5<138CEC@C7<,<A59@BCCDGGGFC>CGFGFACD;@EF;CFFF>@E4:->@,:C@CE;8FAFDGFCECFCCD8FFGGGFDA>=<GGGFF?F8FFCFF=,,<GEGGFFF9FEFAGFE@BCGGF=>6*GGGGFDE??GDDGGFE4FFGGFGFFFE:?CBC7FFGEECF77F@6GFGGFGFDFGGGGGGGGGGGGGGGGGGGGDGGGGEGGGGCGGGFAFFFGFGGFGGGGGGGGCCCCC
@sB 41594
TGAGGAATATTGGTCAATGGGCGAGAGCCTGAACCAGCCAAGTAGCGTGCAGGACGACGGCCCTATGGGTTGTAAACTGCTTTTATATGGGGATAAAGTGAGCTACGTGTAGTTTATTGCAGGTACCATATGAATAAGGACCGGCTAATTCCGTGCCAGCAGCCGCGGTAATACGGAAGGTCCAGGCGTTATCCGGATTTATTGGGTTTAAAGGGAGCGTAGGCCGCCCCTTAAGCGTGTTGTGAAATGCCGCGGCTCAACCGTGGCACTGCAGCGCGAACTGGGGGGATTGGGTGCACGCATCGCAGGCGGAATTCGTGGTGTGGCGGTGGAAGGCTTAGCTATCACGAAGAACTCCGATTGCGAAGGCAGCTTGCGGGAGTGCGACTGACGCTGAAGCTCGAAGGTGCGAGTATCGAACAGGATTAGATACCCT
+
DGGFGEFGFGGGGGGGGFGFFGGGGGFGGGGGGGGGGGGGGGGGGGCFFGGGGGGGGGFGCGGGGGGGGGEEGG9FGGGGG9FFCFGGFDEGCEFGGGGGGGGGGGGGGGGGGGGGGGGGGGGGGGGGGGFGGGGGFGGGGGGGGGFFGGGGGGGGGGGGGGGD7CEGGGGGFCGEGGGG@GF:CFGGGGGGGGGGDEGGGGGGGGFGGFGE:CFFC3CD;)?FFGGDGEGGGGFFECCCF=4E4GGGDEFGGEE8:89@FF>D8-8@<FGF=G?GFC78@CGGGB<3,7@3*A@3+87@@++=?8CFB,4,8>@87?44+?84*++BFA,,,=FF@E9,5,<,<DF<<9A<68+,,,,,@B8,C,68E8E,7FDCBC@,+C@FB,<,C@@@C9GDE@@@,@DEE@C>FC@F@C,E;CE;5CFEE9EE<B;,<AAA
@sB 23
TGAGGAATATTGGTCAATGGCCGAGAGGCTGAGCCAGCCGAGTCGCGTGAGGGATGAAGGTTCTATGGATCGTAAACCTCTTTTATAAGGGAATAAAGTGTGGGACGTGTCCTATTTTGTATGTACCTTATGAATAAGGATCGGCTAACTCCGTGCCAGCAGCCGCGGTAATACGGAGGATCCGAGCGTTATCCGGATTTATTGGGTTTAAAGGGTGCGTAGGCGGCCTTTTAAGTCAGCGGTGAAAGTCTGTGGCTCAACCATAGAATTGCCGTTGAAACTGGGTGGCTTGGGTATGTTTGAGGCAGGCGGAATGCGTGGTGTAGCGGTGAAAGGCATAGAGACCACGCAGAACCCCGATTGCGAAGGCAGCCTGCCAAGCCATTACTGACGCTGATGCACGAGAGCGTGGGGATCAAACAGGATTAGATACCCT
+
DGGGGFGGGGGGGGGGGGGGGGGFEGGGGGGGGGGGGGGGFGFGGGGFGGGGGGGGEGFGGGGDFEGGGFGGGGGGGGGGGFGGGGGGGGGBA=EFGGGC,FFGGGGGGGGGGFCFGCFGGGGGGGGGGGGCDBFGGGGGCA7FGGGGGFGGC<EEFGGGGGGGGGGGGGGFFGGGGGGFCEFF>CCFGGEGFGGGDE=CCFFGCF<<FFCGGGGA@;EE@FGFDFGEG<CFGGC41?F@FEBGG<GF47,B5CE?/FGDCC<CCFGGF>E>@E4EB&:FACFCF,B:,88,)E8FDE,GGD=EC?ECB8<,GCGGCFFGDE46)EEEEEEA5A9D>-E9?9,=@F@CGGGFB=CEGGGEECFDGGFFGEFC@EFE:FFFFFFGGD<GGEFGGFFGFGGGEGGFGCGGFFFGFGGGGFFEFAGGGGGGGGGCCCCC
@sB 24
TGAGGAATATTGGTCAATGGGCGCAGGCCTGAACCAGCCAAGTAGCGTGAAGGATGACTGCCCTATGGGTTGTAAACTTCTTTTATATGGGAATAAAGTTTTCCACGTGTGGAATTTTGTATGTACCATATGAATAAGGATAGGCTAACTCCGTGCCAGCAGCCGCGGTAATACGGAGGCTCCGCGCGTTATCCGGATTTATTGGGTTTAAAGGGAGCGTAGGTGGACAGTTAAGTCAGTTGTGAAAGTTTGCGGCTCAACCGTAAAATGGCAGTTGAGACTGGCTGTCTTGAGTACAGTAGAGGTGGGCGGAATTCGTGGTGTGGCGGTGAAATGCTTAGATATCACGAAGAACTCCGATTGCGAAGGCAGCTCACTGGACTGCAACTGACACTGATGCTCGAAAGTGTGGGTAGCAAACAGGATTAGATACCCT
+
EFFDGFGGGDFFGGGGGGFFFGGGGGGGGGGGGGGGGGAEFGGGGGGDGGGGEFFGGFGGGFGGGEFGFGEGEFGFGFGGFFGGGGGFGFGGGGGGFF?EGG9FGCF=E,+FF=<5BFGGCCAFCGFGGGFFFEG,EFGGC,4?8,,A,AFFG@76DEDFGEFFGCEGGGCAFGCFCCE*:DC****1>:B5CFFGGGE9B+,FC@**<?B+;F*)*5@(098:6:?6?,A@3A>5(+#>,F7AC9F@+:88+6,,,=C:+:F8D9D?A,@9DF;E@,+6+GGGGGFF=4C9*C958EE<FF,FB6GGC=<94,CDEDFE?A@6):7EEAE=9EDFD9EDC4,E@FCGGFEF<B7F@7F7GCCEGFFGGGGGGFGFFFDGGGGGGGGF<C,AGFCEBDFBFGGGFGGGGGGFF@,,GFFBGGGGGGGDFEC6ACA8
@sB 25
TGGGGAATATTGCACAATGGGGGAAACCCTGATGCAGCGACGCCGCGTGGAGGAAGAAGGTCTTCGGATTGTAAACTCCTGTTGTTGAGGAAGATAATGACGGTACTCAACAAGGAAGTGACGGCTAACTACGTGCCAGCAGCCGCGGTAAAACGTAGGTCCCAAGCGTTGTCTGGAATTACTGGGTGTAAAGGGAGCGCAGGCGGGAAGACAAGTGGGAAGTGAAATCTATGGGCTCAACCCATAAACGGCTTTCAAAACTGTTTTTCTTGAGTAATGCAGAGGGAGGCGGAATTCCCGGTGGAGCGGTGGAATGCGTAGATATCGGGAGGAACACCAGTGGCGAAGGCGGCCTACTGGGCACCAACTGACGCTGAGGCTCGAAAGTGTGGGTAGCAAACAGGATTAGATACCCT
+
GGDGGFGGGGGGGGGGGGGGECGGDGGGGFGGGFGGFGGGFGGGGGFCFEGGGGFGGGGG<FEFGGGCCGG<??FGF,BCFGGDEDECCG<4?E9EE,,,?FCGGGFGGFGGG8CFC8,:FDF7FCFFGGGGGFCFFFF?,@CCEEEGGCE,DFGEFFE?F,D,?:4FCFDGEFFFFCCFGGGGGGFE@9F95:<4@@AB</22>C=5CCE<GF<:#-FE>@#;7=@2<<?C<@FGGEGC@07;74+FC.DDD9@@C>G=G=FGFGFAF<CE<GCCGFD>CF@8:+:DGDEDFF8E@:8,=AB+=GGFFGGGFGFGFGFFE>GF:GGFFEEF,F<CFF8EGGCCGECGGGGGEECE8GGFA8FFGECGDGFCE<CFAFBFGGGFFAGGGGGFEGGGGED@GGGGFFE9FGGCCCCC
@sB 26
TGGGGAATATTGCACAATGGAGGAAACTCTGATGCAGCGACGCCGCGTGAAGGATGAAGCATTTCGGTATGTAAACTTCTATCAGCAGGGAAGAAAATGACGGTACCTGACTAAGAAGCCCCGGCTAACTACGTGCCAGCAGCCGCGGTAATACGTAGGGGGCAAGCGTTCTCCGGATTTACTGGGTGTAAAGGGAGCGGAGACGGCACGGCAAGCCAGTGGTGAAAGCCCGGGGCTCAACCCCGGGACTGCATTTGGAACTGCGGAGCGAGAGTGTCGGAGAGGCAAGGGGAATTCCTAGTGTAGCGGTGAAATGCGTAGATATTAGGAGGAACACCAGTGGCGAAGGCGGCTTGCTGGACGATGACTGACGTTGAGGCTCGAAAGCGTGGGGAGCAAACAGGATTAGAGACCCT
+
EEFFG,BFGGFGCGGGGGGFF8FGGGF9F9FDFAEGCC:EGGECGGG:FGGGGGGGGGDFF?<DEFC8,FFEGGEFFGGGCEEF<BFGGC<EEAEFGC9DFGGGE@DB9FGGGGFGF8BC@@CEG@FGFGGGCFCFFFCCGF7<8@E>FC:ADFFF:FD<CECE78B7*1**@?8FCCGCGFFGDF?EEFCEG9<*17**61:AC<C98>11#227C1C$1@/0,)21*78EBD@?C@*@7@++,88>@3C7:9EC3@20=>8+3<+F=8AFD@C>=CFE=9,DED4:,4CCFGF8EAE<GGGGBGDFAEF;@@FECFD8FGGCDGGFDFFD@E8FGF@EGEEDGC:F@CGGGGGEEECFGEFFC,EFGGFFEFFEGGFEFGGGGGGGEGEGGGFFFFGFFFFFGGFFF@,CCCCC
@sB 27
TGAGGAATATTGGTCAATGGACGAGAGTCTGAACCAGCCAAGTAGCGTGAAGGATGAAGGTTCTATGGATTGTAAACTTCTTTTATACGGGAATAAACGAATCAACGTGTGGATTTTTGAATGTACCGTATGAATCAGGATCGGCTAACTCCGTGCACGCAGCCGCGGTAATACGGAGGATCCGCGCGTTATCCGGATTTATTGGGTTTAAAGGGAGCGTAGATGGGTTGTTAAGTCAGTTGTGAAAGTTTGCGGCTCAACCGTAAAATTGCAATTGATACTGGCAGTCTTGAGTACAGTTGAGGTAGGCGGAATTCGTGGTGTAGCGGTGAAATGCTTAGATATCACGAAGAACTCCGATTGCGAAGGCAGCTTACTAACCTGTAACTGACATTGATGCTCGAAAGTGTGGGTATCAAACAGGATTAGATACCCT
+
AEFFGGGDFGGGGGGGEGGGGGGGGDGGGEGGGGGGGGFFFGGGCGG@CEGFFGGG8F9FFGGFGGGFCGGGGGGGGFGGGGGGGGGFFEEFE8FGGGGGGGGAFFEGEGF:E@ACF?C+,,9,:AB+:DFC<5,,:,4:5:@C++3>,<A8C863+,@C+:@,3+8@>F@3,7>**5F>,?>D*55BCECFGAFGD>,0-;3>?<7<@GBC#870)8F7=;7D:?F<;@CEG,E>@9:C,,9GGFFDFC+C>F?EF@F<>GFEECDE?,,+;9DFEC?+FGGFCFACGFE9CFGGFE>B8GFFFDFCB,FDF?=8EGGFF:EGBEEEGEEBF<,FDCF9FCA9,DGGGGGGGGF@=GGGGEGGGDFGFGFFGECDFCEFGGGGGGFGGGFEAGGGGGGGFCFGFFCGGGFFFFGGGGGFFGGGGGGFFF<CCCCC
@sB 40418
TGGGGAATATTGCACAATGGGCGCAAGCCTGATGCAGCCATGCCGCGTGTGTGAAGAAGGCCTTCGGGTTGTAAAGCACTTTCAGCGGGGCGGAAGGCGTTAAGGTTAATAACCTTGGCGATTGACGTTACCCGCAGAAGAAGCACCGGCTAACTCCGTGCCCGCAGCCGCGGTAATACGGAGGGTGCAAGCGTTAATCGGAATTACTGGGCGTAAAGCGCACGCAGGCGGTCTGGCAAGTCGGATGTGAAATCCCCGGGCTCAACCTGGGAACTGCATTCGAAACTGGCAGGCTAGAGTCTGGTAGAGGGGGGTAGAATTCCAGGTGTAGCGGTGAAATGCGTAGAGATCTGGAGGAATACCGGTGGCGAGGGCGGCCCCCTGGACAAAGACTGACGCTCAGGTGCGAAAGCGTGGGGAGCAAACAGGATTAGATACCCT
+
FGGGGDGFGGGFFCFGFFECFGCGG@CGEFDEFFDFFFDFFDGGGGGEEF7CFEDF,6CFC8EFGGGGFE:BEAE,,,C<CEB9@94+@>4=@=@CEFEEGEGGGGFCCFDFFBFBCFCEFBFCFFGGGCC,:>7***?<8FCE:FGC@<<C<,8CCD:BCE,<FE8CCEECGGCECFGFE5?EG5*;FFD888885A:EE5*A6@F?7<EFGG53C<@)7:ED:#:*121&:?E%EG>+<F<?2@E@,?FC%EC?7?CCGE:CCF>4;;FF.CD;87F<:CE=8?GGF<@<9F@C@*==,=,FD@++BF+F?C8,C,>@4,CFGF<@CAEEFCAB?C=EFEABFA>B,<B,,AFDEEC+:7DGGGDEFFC7GEEEGDCF9FA@DCF9C,FFGEGFC@,F@8F@:C7CGFECGFFFDCC,GGGFFFGGGGGGGFE<C@A9<
@sB 29
TGAGGAATATTGGTCAATGGGCGCAGGCCTGAACCAGCCAAGTAGCGTGAAGGATGAAGGCTCTATGGGTCGTAAACTTCTTTTATATGGGAATAAAGTTTTCCACGTGTGGAATTTTGTATGTACCATATGAATCAGGATCGGCTAACTCCGGGCAAGCAGCCGCGGTAATACGGAGGGTCCAAGCGGTATCCGGATTTATTGGGTTTAAAGGGAGCGTAGGTGGATTGTTAAGTCAGTTGTGAGAGTTTGCGGCTCAACCGGAAAATGGCAGTTGAAACGGGGAGTCTTGAGTAGAGTAGAGGTGGGCGTGATTCGTGGTGTAGCGGTGAAATGCTTAGATATCACGAAGAACTCCGATTGCGAAGGCAGCTCACTAGACTGTTACTGACACTGATGCTCGAAAGCGTGGGTATCAAACAGGATTAGATACCCT
+
CFCF8F<FFGGFGGGGGGFFFGBFFFCE@CCFGGGGGG4AFDFGGGGGGDFFGGGGF<CFFEFGEFCFGG@>FDFFFDEFFDAGGGGGGGCD@=FG,FFGFGFGGGG7F,B:?,,AFFFDCCBEFFGFGGFFFA,,B?:,B,@CBFDDGDFG7++8+@FCCGGDBCFFFFGG9B7C7*C*>87,,,*>*1=F?FDEG?+<@:CFDFF7<<C;-?=48(GECGDC=798<<C<,<F:-;80389?<#37@8=7@E5%:7>3+@:,;;E<B,,DFC,;@6+=0+@FA9GE@4,<*EE:,E=,=@GGGGCBF@:,,8CEE<B<EF@4):CFFE<C,99FEF@GGGDFFGGGGFGGF@CEEDFEGDECFCFFEDGFGGGFF6FGGGGGGGGFFGFCGGFGGGGGFGGGF@EDGFEDEEFGGFFFGFEGGGGGGFC-C@<B
@sB 30
TGAGGAATATTGGTCAATGGGCGCAGGCCTGAACCAGCCAAGTAGCGTGAAGGATGAAGGCTCTATGGGTCGTAAACTTCTTTTATATGGGAATAAAGTTTTCCACGTGTGGAATTTTGTATGTACCATATGAATAAGGATCGGCTAACTCCGTGCCAGCAGCCGCGGTAATACGGAGGATCCGAGCGTTATCCGGATTTATTGGGTGTAAAGGGAGCGTAGGTGGATTGTTAAGTCAGTTGTGAAAGTTTGCGGCTCAACCGTAAAATTGCAGTTGAAACTGGGAGTCTTGAGTACAGTAGAGGTGGGCGGAATTCGTGGTGTAGCGGTGAAATGCTTAGATATCACGAAGAACTCCGATTGCGAAGGCAGCTCACTAGACTGTTACTGACACTGATGCTCGAAAGCGTGGGTATCAAACAGGATTAGATACCCT
+
GGFGGGGGGGGGGGGGGGGGFGCFGEGGGGGGGGGGGGGGGGGGGGGGGGGGGGGGGGG8AEFGGGGGGGGGGG<FGFGGGGGGGGGGGGGGGGCEFFGGGGCGGGGGGGGG?CDGGGGGGGFGGEFE<FFGGGGGGGGGGGGGGGGGFFGFEFGGFGGE,@FFGGGEGGDGGGGGGGG*@><FB:;CCEE>EFGG5:FEFF<F<FF1=#??9;FF>=F55;B.6F;:2CCCCF@8@?FCEGGGF7=DFFCF:CFDD7F=DGGGGFG7AGFDGF9;449=+GFFF?GGGFGGFFEEFGGFDGGGGGGEE?FD?FGCGGGGFCEB9F=BEFC,FFCFGGGGGGGGFCGGGFFEFFGGDGGGGGEGGFFFGGGGGFGGGGGGGGGGGFGFGGGGFCGGFEGGGGGGGGGGGGGGGFGGGGGGGGGGGGGGFFDCCCCC
@sB 45046
TGAGGAATATTGGTCAATGGACGAGAGTCTGAACCAGCCAAGTAGCGTGAGGGATGACTGCCCTATGGGTTGTAAACTTCTTTTATATGGGAATAAAGTATTCCACGTGTGGAATTTTGTATGTACCATATGAATAAGGATCGGCTAACTCCGTGCCAGCAGCCGCGGTAATACGGAGGATCCGAGCGTTATCCGGATTTATTGGGTTTAAAGGAAGCGTAGGTGGATTGTTAAGTCAGTTGTGAAAGTTTGCGGCTCAACCGTAAAATTGCAGTTGAAACTGGGAGTCTTGAGTACAGTAGAGGTGGGCGGAATTCGTGGTGTAGCGGTGAAATGCTTAGATATCACGAAGAACTCCGATTGCGAAGGCAGCCTACTAAACTGCCACTGACATTGATGCTCGAAAGTGTGGGTATCAAACAGGATTAGATACCCT
+
DFGGGGGGGFFFGGGGGGGFGGGGGGGGGGGGGGDGGGCCFFEEGGGEEGEGGDGGGAEGGGG8FFFGGGDFFFFGGGGFEFDGGGGGGGGFGGFGGFGGGGGGGGGGGCFGFGGGGGGGGGCA@FFGFGGGGGGGCFGC5,CGGGDGGGGGGGGEFC=DDFE3@CEE>FFGGGGGGGG@,@CFCE45@BBEEGGDGFF8GC==:.FCFFF9.:35B1E83@)0:<*4:>BGCGFFFGGFGFGFE<CDF+CGFED?F:GFCFGDDEGGGFCGGFGECC;G1<GF=,FE,<BA7F9GGCE9@GFGEEFB88FECFGECFFCD9B@)CEGGGGGFEFFFFGF<EC,,,CF@E@EAEDFC7G@GGDGGFDFGFGGGGGGGFGFFGGGGGGGFDGGGGGGGGEEEF9F9FGGGGGGFGGGFFGGGFCFGCGGGGF<CCCC
@sB 32
TGAGGAATACTGGTCAATGGGCGAGAGCCTGAACCAGCCAAGTAGCGTGCAGGATGACGGCCCTATGGGTTGTAAACTGCTTTTATATGGGGATAAAGTGAGTTCCGTGTAGCTTATTGCAGGTACCATATGAATAAGGACCGGCTAATTCCGTGCCAGCAGCCGCGGTAATACGGAAGGTCCAGGCGTTATCCGGATTTATTGGGTTTAAAGGGAGCGTAGGCCGCCCCTTAAGCGTGTTGTGAAATGCCGCGGCTCAACCGTGGCACTGCAGCGCGAACTGGGGGGCTTGAGTGCACGCAACGCAGGCGGAATTCGTGGTGTAGCGGTGAAATGCTTAGATATCACGAAGAACTCCGATTGCGAAGGCAGCTTGCGGGAGTGCGACTGACGCTGAAGCTCGAAGGTGCGGGTATCGAACAGGATTAGATACCCT
+
FFGGGGGGFFFFGGGGGGGGGGGGGGGGGGGGGGGGGGGFGFFGGGGGDGGGGGGGCFFGGGGGGGEGGGGGGGFGFGGGGGGGGFF<?DFGG>FFGGFFCG<F5CFGGGGGGGGGGFDFGGFGGGGGFC?FEGEFGGGGEF:F@=8AFGGGGGGCFGFGGFFGEDFGGGGGFFFE*@<@BFCGCFGGEEEGGGCEGG:9BCF9CC<.:.?BC9F4C7FE9BGGF95CGCGGGGF6E<EEC?71<<14CF<ECC>9CF>:><@/FB/7@/;?@A*CEE??BGGGGGGF=@<ADBE=@+==4@@+E6@EFEF@=?GGGGGGGFDGBDE>CEFFFFAGEFFCFA9FGF<GGGGGFFF:CGGFGGDGGFEFEA,GCF7GEFFEFGGGGGEGGGFGGGFFEDGGGGGGGGGGGGGFGF9FGGFFGGGGGGGFGFA<CCCC
@sB 38888
TGAGGAATATTGGTCAATGGACGAGAGTCTGAACCAGCCAAGTAGCGTGAAGGATGAAGGTTCTATGGATTGTAAACTTCTTTTATAAGGGAATAAACGGATCCACGTGTGGATTTTTGCATGTACCGTATAAATAAGGATCGGCTAACTCCGTGCCAGCAGCCGCGGTAATACGGAGGATCCGAGCGTTATCCGGATTTATTGGGTTTAAAGGGAGCGTAGATGAGTTGTTAAGTCAGTTGTGAAAGTTTGCGGCTCAACCGTAAAATTGCAATTGATACTGGCAGTCTTGAGTACAGTTGAGGTAGGCGGAATGCGTGGTGTAGCGTTGAAATGCTTAGATAGCACGAAGAACTCCGATTGCGAAGGCAGCTTACTAACCTGTAACTGACATTGATGCCCGAAAGTGTGGGTATCAAACAGGATTAGATACCCT
+
D8FGFFGGGGFFGFGGCFGEFFGGCEGEFGGGGFFFFGG-C,CFFG@8B:<EEFGGGG9E<FGFGGGGGGDEEBEFGFC,C@CFC<,6C,=FFEFFGGCFGGG<,::FFFGCF,E9FFC9?DFE,CEGGGF,,C,@:C9<<,=FEFCBAA,B:FDE+A,<DD,:@8FFE7C;9DFGGFCGGF,6<*?CCB<4<<B?@4<C:<F;@,8(=C4>AFGADDEC:513@#F=(>:<>FFAFD>EC%%,>29::86A9@:,,-B,CCGGGGGF9EC=,<GFEAD=@,8FGFFGD<?A+FGGGGGGGGGGGDCC:8ECB@>+ECF<GECGEFF?,,DF?GFFDDFFA8FD,CGFEFGGFB:GGGGGFCC8F9GGEEGDGGGGGFE@CC9FDEFAFFF@GFGFCGGF@7FFCFF;GGGGGGGFFF<GCGFFF,FFGBFCC@-@
@sB 34
TGAGGAATACTGGTCAATGGGCGCGAGCCTGAACCAGCCAAGTAGCGCGAAGGATGACTGCCCTACGGGTTGTAAACTTCTTTTATAAAGGAATAAAGTGAGGCACGTGTGCCTTTTTGTATGTACTTTATGAATAAGGATCGGCTAACTCCGTGCCAGCAGCCGCGGTAATACGGAGGATCCGAGCGTTCTCCGGATTTATTGGGTTTAAAGGGAGCGTAGTTGGGATTTTAAGCCAGTTGGGAAAGTTTGCGGCTCAACCGTAAAATTGCAGCGTATACTGGCAGTCTTGAGTACAGTCGAGGTAGGCGGAATTCGTGGTGTAGCGGTGAAATGCTTAGATATCACGAAGAACTCCGATTGCGAAGGCAGCCTACTAAACTGCCACTGACATTGATGCTCGAAAGTGTGGGTATCAAACAGGATTAGATACCCT
+
CFGGGGGGG9FGGGGGGGGFGGCFGGGDGGGGGGGGGGGGGGGGGGG>C:FGGF9FEG<FFGGGFFGGGGGDEFGGGG9FFCFGGGF9?EG,AFGGGFFGGG,+:EFGGG?EFGGFGGG=FBDFGG,EFGGFFGGGGGGG=F7FEEEGFFGGGGCEGCFGGGGGGGGGGG>DEG*CF*=<CFGG:@=F:F*=CCCEEE<EGFFCC@1<FG@C9CE9>A>=:3#1*;C+0#D<?;C%,:<8><#EC<E8+C;>7FD>8EFB;+,,339C,D@*8+,4,6+6+BB,<CGGGGGGEEEB@4>++9EEGEBEGEB,FFE=CGGFFGEE=+CADE9F?GFCGGGGGGFGFCFGFFCGFECGDGGGGGGGGGGGEGFFCDFGFE<<A:CGF,FGGFFF9FDGFGGFC7GGFDGGFCGFFFCGF<FEFDFFAFCGGGGCCCCC
@sB 35
TGAGGAATATTGGTCAATGGGCGCAGGCCTGAACCAGCCAAGTAGCGTGAAGGATGACTGCCCTATGGGTTGTAAACTTCTTTTATATGGGAATAAAGTTTTCCACGTGTGGAATTTTGTATGTACCATATGAATAAGGATCGGCTAACTCCGTGCCAGCAGCCGCGGTACTACGGAGGATCCGAGCGTTATCCGGATTTATTGGGTTTAAAGGGAGCGTAGGTGGACAGTTAAGTCAGTTGTGAAAGTTTGCGGCTCAACCGGAAAATTGCAGTTGATACTGGCTGTCTTGAGGACAGTAGAGGTGGGCGGAATTCGTGGTGTAGCGGTGAAATGCTTAGATATCACGAAGAACTCCGATTGCGAAGGCAGCTCACTGGACTGCAACTGACACTGATGCTCGAAAGTGTGGGTATCAAACAGGATTAGATACCCT
+
FFFGGGGGGFGFGGGGGGGFGGGGEFFGGGGGGGGGGFFFGGGGGGGGGGGDGGGGGGGGEGGDFFGGFGGDGA?EEFGGG9EGGFGGGGEEFGGEFGCGGGGGAFGGC,=FCGGGGGGGCAEGF<FCFFFDEGFFFAEGFFGEGGGGGGGG@D7C@EDCGGFGCD@F@E+,@BCC>FEEFCFFF:*>FC>EFGG75EC:8=*F><F4FE@CBCE58>E20,FF>7$+DEA<FFC:09+#3@*7,CFGEF0C>DC8:F=836:,DAFGGGFBGF;9FAGGGGGF8FFF@F<F*5,FGFGEEA8EEC@GGDC9>,=CED9,D@CGFDGFE;9FEFGGFFCFFCFDGGECFE9GFF:7FFGGFGC?GGFGFGGGGGFCEFEGGGGGGGDGGFEFE@FGGGGGGGFF9GGGEGFGFFFGGF9GGGGGGFCFGDE<CB<C
@sB 36
TGAGGAATATTGGTCAATGGACGAGAGTCTGAACCAGCCAAGTAGCGTGCAGGATGACGACCCTATGGGTTGTAAACTGCTTTTATAAGGGAGTAAAGTGAGTCTCGTGAGACTTTTTGCATGTACCTTATGAATAAGGACCGGCTCATTCCGTGCCAGCAGCCGCGGTAATACGGACGGTCCGGGCGTTATCCGGATTTATTGGGTTTAAAGGGAGCGTAGGCCGGAGATTAAGCGGGTTGTGAAATGTAGATGCTCAACATCTGCACTGCAGCGCGAACGGGGTTCCGTGAGTACGCACAAAGTGGGCGGAATTCGGGGTGTAGCGGTGAAATGCTTAGATATCACGAAGAACTCCGATTGCGAAGGCAGCTCACTGGAGCGCAACTGACGCTGAAGCTCGAAAGTGCGGGTATCGAACAGGATTAGATACCCT
+
ECGGG8EFGGGGGGGGGGGGGGGGGGG@FFFGGGGF8AFFCGEGGGGGGGGGGGGGGGGFGGGGGGFFGFFFGGGFGGGGFGGGGGGF99A=FGFGC,EFGFGGGDFFGGGC9FFGGGGGFGABFGG,EFECFGGGGGGF,A+FEG7FFFG9BDFGGGCFGGFG@C7CCGGGGFDEF*5FC@CFGGEGED78+?FB5*<FC:?2?F:=FC9CCCEF7;G#%/:7;>5,=:;<<<<9=4FD&8#EBEFCFF9FC;8D7D,,9CF,GD6F@CC<38+>3,+=6++=+C+:?8FF=8+?8,CGD?FEFGGCF8B@4>EE@8+,FF>60+7GGFEAC5<>9FA=94,GEFECFCFC,6=CGGGCF@@,A@<FDDFFF<9GE<EFCGGGGGGFFFF@C,CFFDGGFDGGGGGGGEFEGFF@EFDFDEFGGGGFGEGCCCCB
@sB 35920
TGAGGAATATTGGTCAATGGGCGGAAGCCTGAACCAGCCATGCCGCGTGAAGGACTAAGGCCCTATGGGTCGTAAACTTCTTTAGACGCAGAGCAATAAGGGCCTCGCGAGGTCCGATGAGAGTATGCGTAGAATAAGCATCGGCTCACCCCGTGCCAGCAACCGCGGTAAGACGGGGGATGCGAGCGTTATCCGGATTTATTGGGTTTATAGGGTGCGTAGGCGGCGTATTAAGTCAGCGGTGAAAGACCGGGGCTCAACCCTGGAAGTGCCGTGGAGACTGATTGGCGAGAATACCCTTGCCGTGGGAGGAATGAGTGGTGTAGCGGTGAAAGGCATAGATATCACTCAGAACACCGATTGCGAAGGCATCTCACGAAGGGGCGATTGACGCTGAGGCACGAAAGCGTGGGGATTGAACAGGATTAGATACCCT
+
@FF9E<FCFFE9EEGGGGGF,E:FFF+@FEGFGFGAFGEED<EF7F7++6CEC<FFCF,:EEEFGGGCCF8@=DEGGDAFGCF?DFGECGGE7FFGGEFD=,CCCDEC:BCECDFGGCCF8FDFEF<,@CF:F=;;=FCC;>8F@**8>,8>FCF*1;7:?,8:*::B**1+<,**1<C**;*2:**?C8E*<E>CC58E9CF7:CE5*<,A+<CF*(:<?:;=/812#/7'33<<:>>7D>&;D<98D:5GFFE>C:9><8CFFECD@++GFF>,C8,,,8B:++GC@,AC2EDBED?4B=7CGGGGE9FEFE>@=7FF<GEE9F=FE<EAA9,4@<AGF@,5EE9FGGFD@CBC:FGC@F@@E69GDC,C48GGFGD@@@,FFDFFFGGGGFGGFGGF<DGF;CGGGGFECC<GGFFFEGFGGGF<E8ECCCCC
@sB 30517
TGAGGAATATTGGTCAATGGACGAGAGTCTGAACCAGCCAAGTAGCGTGCAGGATGACGGCCCTATGGGTTGTAAACTGCTTTTATAAGGGAATAAAGTGAGTCTCGTGAGACTTTTTGCATGTACCTTATGAATAAGGACCGGCTAATTCCGTGCCAGCAGCCGCGGTAATACGGAAGGTCCGGGCGTTATCCGGATTTATTGGGTTTAAAGGGAGCGTAGGCCGGAGATTAAGCGTGTTGTGAAATGTAGGTACTCAACATCTGCACTGCAGCGCGAACTGGTTTCCTTGAGTACGCACAAAGTGGGCGGAATTCGTGGTGTAGCGGTGAAATGCTTAGATATCACGAAGAACTCCGATTGCGAAGGCAGCTCACTGGAGCGCAACTGACGCTGAAGCTCGAAAGTGCGGGTATCGAACAGGATTAGATACCCT
+
<EGGGGGGGGGDGEGGFGGDGGGGGGGGGGFFGGGGGGGGGGEFFGEFGGGGGEFGCFFFGGGGFFGFGGGGGFGGGGGGGFGGFGGEFFG,EEGFGGGFGGGGGG8FGFCAFGGDGGGFFCGGGGGGFFGGGDFFGGDFGFFGEGGGGGGGGG@FGG8FGFDGGGGGGGGGGGGGG>FGFGFEDGGEGGG3CFEGCGGFFG#FFFFE<CEGGC7ACAC><DGDGEGFGFFFFGF<<EC;@@+:E9DFGFFGGF;>9GFCGGFDAE,9F<GGFFEECGGFFFDGGDEFCDFF9GGFGFFFDFGGGE>GGGGGGGECGGGGFFDGEEGFGGGFFAFEGGFGFAGFGGGGGGGGGGGGGGGGFGGGGGFFF@FFFGGGGGDGGFCGFGFGGFCGGGGGFBFAC7F@GGGGGGGGGFAGGGGFGGGGCGGGGGGCCCCC
@sB 43868
TGGGGAATATTGCACAATGGGGGAAACCCTGATGCAGCAACGCCGCGTGAGTGAAGAAGTATTTCGGTATGTAAAGCTCTATCAGCAGGGAAGAAAAAGACGGTACTTGCCTAAGAAGCACCGGCTAACTACGTGCCAGCAGCCGCGGTAATAAGCAGGGGGCAAGCGTTCTCCGGATTTACTGGGTGTAAAGGGAGCGTAGAAGGCTAAGCAAGTCAGCAGTGAAAGGCTGGGGCTCAACCCCGGGACTGCTTTTGAGACTGTTTTGCTAGGGTGCTGGAGGGGTAAGCGGAAGTCCTAGTGTAGCGGTGAAATGCGTAGATATTAGGAGGAACACCAGTGGCGAAGGCGGCTTACTGGACAGTAACTGACGTTGAGGCTCGAAAGCGTGGGGAGCAAGCAGGATTAGATACCCT
+
AEFCGEGGGGGGF,CFGGFCFDGGGG<FGCFEEEFGED-;FFFFFCF:FF=EFEFGGGF--<ECFGG=9FEEGFEC,F=9?F9F9EFGGGGGFGGC,,4::BCCC4,C?,8FGCFFFGCBEFECGGGGF;?F7B8D7=,CF3<DFD:F3@:FF,3,8D7>CF7*6:*1***4=36,&-??EA?<?<0G7<,=4<<:CEF:C52#<;#18,ECCGFF#CD$6@@?@3@*:<:>@@E4FF7GF:BCEGE>9=:CFF9FC##FFFD<?,#FD8BFBGFE?:=FCA,FB6+@GGGFC4,8E<=9GGEGAC>GFCFCEGC>GGFGGGGGGGFF@<FF,GGGFDCFCGGGFC@GGGGGGGF@GGGGFE@9GGGEDFFFF8DEFEDE8GGF;DGGGGGGGGFGGGGGGGGGGGGFGGFCCCCC
@sB 40
TGAGGAATATTGGTCAATGGACGAGAGTCTGAACCAGCCAAGTAGCGTGAAGGATGAAGGTTCTATGGATTGTAAACTTCTTTTATACGGGAATAAACGGATCCACGCGTGGATTTCTGCATGTACCGTATGAATAAGGATCGGCTAACTCCGTGCCAGCAGCCGCGGTAATACGGAGGATCCGAGCGTTATCCGGATTTATTGGGTTTAAAGGGAGCGTAGATGGGTTGTTAAGTCAGTTGTGAAAGTTTGCGGCTCAACCGTAAAATTGCAATCGATACTGGCAGTCTTGAGTACAGTTGAGGTAGGCGGAAGTCGTTGTGTAGCGGTGAAATGCTTAGATATCACGAAGAACTCCGATTGCGAAGGCAGCTTACTAACCTGTAACTGACATTGATGCTCGAAAGTGTGGGTATCAAACAGGATTAGATACCCT
+
<CAFGGGGGGGGGGGGGGFFGGGGGGGGGGGGGGGGDGGDGGGGCFG8B7FGGGGGDCFGAFGGGGGGFFCFGCEFGGGGGGGGGGGGGGGEGGGGGGGGGFGGGGGCCFGGGGGGGGEFGGGGGGGGG7FGFFGCEFFCED7F@FDGGDGEGFGGGGGFG?FCDGGG:FFGCF@FGGG<BGGCCB7FFDE8CFFGEDFGGFGG@FBEG@<C?FFF79@A;6*32?F;9CEF@F>#@9F,A@@GGGGF:=2:8FFFCEGFC@A39;CC;:FDE48+78=8FFGFB?<98FBC*FEE=CGGCE>=ECGGEGDF@=BCEF@,FF>C8F@CGGGFCFFFGGGFGEAFGFGGGCFGFGGFGGGGGECFGFGFGGGGCF9GGGFFFFGGGGFGGFFFFGGGGFC@CEGFFEGGGGGGGF<FFFEFGGGGGGFGGGFBC@@C
@sB 32082
TGAGGAATATTGGTCAATGGCCGAGAGGCTGAACCAGCCAAGTCGCGTGAGGGATGAAGGTTCTATGGATCGTAAACCTCTTTTATAAGGGAATAAAGTGTGGGACGTGTCCTATTTTGTATGTACCTTATGAATAAGGATCGGCTAACTCCGTGCCAGCAGCCGCGGTAATACGGAGGTTCCGAGCGTTATCCGGATTTATTGGGTTTAAAGGGTGCGTAGGCGGCCTTTTAAGTCAGCGGTGAAATTCTGTGGCTCAACCATAGAATGGCCGTTGAAACTGGGGGGCTTGAGTATGTTTGAGGCAGGCGGAATGCGTGGTGTAGCGGTGAAATGCATAGATATCACGCAGAACCCCGATTGCGAAGGCAGCCTGCCAAGCCATTACTGACGCTGATGCACGAAAGCGTGGGGATCAAACAGGATTAGATACCCT
+
FGGCGEEGGGF9<FGGGFE8EC:FCGGGG@F<FFFGGGGGGDFGGGGFGGGGG@FGFFF@@EEGGFGGGFGGG@DFGGFGGGFFFFCFGGGGGGGCAFGGGGGGGGGGGGGGGGGGGGCAEECFEGGGGGGFFFGGGGGF98+BCF7BFAFECF>FGF8DF8FGDE>:F*:@,>*<7B@*,,D:>*9*=<@C,?CFGD1<1;,,>C:F?@<FFCF629GF>440+.;+<CCD3>:3<:9<D82,,33,3,,>:GGGFECE8A@,<F;<3++DFC,FFF7DFEGF>B+,,A,8*DAEFF?,GEEE<+7:@,E9C>@+=GGE84@8)F6,C,5,,E9<,FB9GFECGGFEFFE?F@>GDGF=GEF@FCCFF@8EE@CFF7DGGGGCC@,GEGGEFGGGGDGFGDGGGGGGGFFE=CDDGGGFGGGFF9GGFDC<CC@C
@sB 42
TGAGGAATATTGGTCAATGGGCGCAGGCCTGAACCAGCCAAGTAGCGTGAAGGATGACTGCCCTATGGGTTGTAAACTTCTTTTATATGGGAATAAAGTTTTTCACGTGTGGCATTTTGTATGTACCTTATGAATAAGGATCGGCTAACTCCGTGCCAGCAGCCGCGGTAATACGGAGGATCCGAGCGTTATCCGGATTTATTGGGTTTAAATGGAGAGTAGGTGGACAGTTAAGTCAGTTGTGAAAGTTGGCGGCTCAACCGTAAAATTGCAGTGGGTACTGGTTGTGTGGAGTACAGTAGAGGTGGGCGGAATTCGTGGTGTAGCGGTGAAATGCTTAGATATCACGAAGAACTCCGATTGCGAAGGCAGCTCACTGGACTGCAACTGACACTGATGCTCGAAAGTGTGGGTATCAAACAGGATTAGATACCCT
+
EGGGGGGGGGGGGGGGGGGGGGG:@@FEEGGGGGGGGGGGGGFGGGGFG7FGGFGGGG<FGGGGGGGGGGGGGA<CED,CFCFGGGGDFFGGGG<FFGG9B,,:BFF@E,B:+,?FGGGGGGGGGGG,EFGGGGGGGGGG<?C7CGGGDCGDGGCFGGGG8,>FGGEGGGGGGGGGG>C*@DGG**=CFFGGCGGGGGDGGGGGGG:FEFF++?C4C8F>F49#2:*0$:@A@@<-<7@EFE<2@99@>8'8(0E@GGC=6+:/5>@FA9A;86$#.*(<4EC?+88:,5,FDGDF=94:,,4+GDGGFEDB8C@GGFDGGFGGFGGGGGGFFF9>,FFGFFE8E<CDGFE@,FCECBEGGGGGGGGGGFCFEAGGECBEE@FGCCFGGFFECCFFGEGGGGGGFFGGF<FGGGGGF<FFGGGGGGGFGGGCCCCC
@sB 29739
TGAGGAATATTGGTCAATGGGCGCGAGCCTGAACCAGCCAAGTAGCGTGAAGGATGACTGCCCTACGGGTTGTAAACTTCTTTTATAAAGGAATAAAGTGAGGCACGTGTGCCTTTTTGTATGTACTTTATGAATAAGGATCGGCTAACTCCGTGCCAGCAGCCGCGGTAATACGGAGGATCCGAGCGTTATCCGGATTTATTGGGTTTAAAGGGAGCGTAGATGGGTTGTTAAGTCAGTTGTGAAAGTTTGCGGCTCAACCGTAAAATTGCAATTGATACTGGCAGCCTTGAGTACAGTTGAGGTAGGCGGAATTCGTGGTGTAGCGGTGAAATGCTTAGATATCACGAAGAACTCCGATTGCGAAGGCAGCTCACTAGACTGTTACTGACACTGATGCTCGAAAGTGTGGGTATCAAACAGGATTAGATACCCT
+
CFFGGGGGGGGGGGGGGFFGGGGGGGGGGFFGGGGGGGGGGGFGGGGGGGGGG8EF<ECFFFFCF@FFGG>CCFGGGGGGGGGGGGGGGCAF<DFFFEFAFGGGGGGGFGGCGGGEGFCFFGAEFGDFFGGGCGFABE9C,B+BEFFGGGGGGEGGGGGGGGFGC>FGGGG90;4CEGGCEFFDCFEGCF54=<FFCEGGGCF>:FFE?C:>:?FFE>CBE?8C?DGFFGFEFCFA::CAFF<@33FGGGFGGGECGGEGF@FCFCFFCE,9<B9:A6=8GGGGGFBA9,FCFFFDFA@F8FGGFGEFGGEE9,+EGGGGGGGGAF@GE<9FFGGFCFCFF;GGGFF7EFDFC@C@FGGGGC@CFGGGGEGGGGFGGGGGDGGGGGGGGGFFFFFGGGGGGGGEAGGGGFGEGGGGEFEGGGGGF<GFGCF<<C@C
@sB 44
TGAGGAATATTGGTCAATGGCCGAGAGGCTGAACCAGCCAAGTCGCGTGAGGGATGAAGGTTCTATGGATCGTAAACCTCTTTTATAAGGGAATAAAGTGCGGGACGTGTCCCTTTTTGTATGTACCTTATGAATAAGGACCGGCTAACTCCGTGCCAGCAGCCGCGGTAATACGGCAGATACGAGCGTTATCCGGATTTATTGGGTTTAAAGGGTGCGTAGGCGGCTTTTTAAGTGAGCGGTGAAAGTGTGTGGCTGAACCATGGAATTGACGTTCAAACTGGGGGTCTTGAGGTTGTTTGAGGCAGGCGGAATGCGTGGTGGAGCGGTGAAATGCTTAGATAGCACGCAGAACCCCGATGGCGAAGGCAGCCTGCCAAGCCATTACTGACGCTGATGCACGAAAGCGTGGGGATCAAACAGGATTAGATACCCT
+
BFFFGGGGGGGGFGGGGGGG8CCFFEGCGFGGDFGGGGGGGCD,CFFGG7,CFCFGA,CFCCCFGGGGAF8CFEEFGFFFEGFGF9,CE@FBFGGFGGGGFEEGCGGCFEDEF,:55EFFCEGGEGGGGFGGAFFFGG>5,:C7CEE<,@FGE<>FFGGGGGFFEGGGGG@FGG7<**487,?F7<C7FGEG+CCCGGGGF7<:<<1FF+9:97?>C2E><FG*<:5#5'<?C><)'*@+8:.EA@,@3+8D,8@77,>8,,@<3,,8+E=5FD33,;6+6>EF8BB,,A38)4,,6@45,CFDCD:FCB,E8E7EEGGFBA6+5E@EAGFA?,FB4<E=CDFGFGGEB,C4:F@+@EGFC,GGDE@E@FFGF@AE,+E8EEFEC,<GF;FCC9AFF@GFEFF8E@EEGFDDE@GEC,E@GGGGGGCFGFEBCCCC
@sB 26614
TGGGGAATATTGCACAATGGGGGAAACCCTGATGCAGCGACGCCGCGTGGAGGAAGAAGGTCTTCGGATTGTAAACTCCTGTTGTTGGGGAAGATAATGACGGTACCCAACAAGGAAGTGACGGCTAACTACGTGCCAGCAGCCGCGGTAAAACGTAGGTCACAAGCGTTGTCCGGAATTACTGGGTGTAAAGGGAGCGCAGGCGGGAAGACAAGTTGGAAGTGAAATCTATGGGCTCAACCCATAAACTGCTTTCAAAACTGTTTTTCTTGAGTAGTGCAGAGGTAGGCGGAATGCCCGGTGTAGCGGTGGAATGCGTAGATATCGGGAGGAACACCAGTGGCGAAGGCGGCCTACTGGGCACCAACTGACGCTGAGGCTCGAAAGTGTGGGTAGCAAACAGGATTAGATACCCT
+
GGGGG@EFGGGGGGGGGGGGGGGGGGGGGGGGGGGGGGGGGGGGEGGGGGFFGGGGGGGGGGEFGGGFEGGGGGGGGGGGFEGGGGGGGGGGGGGGGGGGGGGGGGGGGGGGGGGGGGGGGGGGGGGGGGFGGGGGGGGF,DFFGDGGGGGGGGGGG>E:EFCCFGGGGDCGFFGGGGGGGGGG=GGGFF;FFGGGGGGGEGGDCEG9BECGFCEFEAFD>?FGG<AECFFFGGFECGFFGCFEGFFGFD>,E<CFFFGCFCECFGF?EFFGFFDGF9F<DGFGGGGGGFB;=?++GEGGFFEEEC+FCGFECCFGGGECEC7EDGGGF9FECE@FAE<GGGGGGGEFGEFGGGGGGGFDGEGGGGFFEC@>GGGGFGGGGCFFECGGGGGGGFCFFEAFGGFFGGGFGGGCCCCC
@sB 46
TGAGGAATATTGGTCAATGGCCGAGAGGCTGAACCAGCCAAGTCGCGTGAGGGATGAAGGTTCTATGGATCGTAAACCTCTTTTATAAGGGAATAAAGTGCGGGACGTGTCCCGTTTTGTATGTACCTTATGAATAAGGATCGGCTAACTCCGTGCCAGCAGCCGCGGTAATACGGAGGATCCGAGCGTTATCCGGATTTATTGGGTTTAAAGGGTGCGTAGGCGGCCTTTTAAGTCAGCGGTGAAAGTCTGTGGCTCAACCATAGAATTGCCGTTGAAACTGGGGGGGTTGAGTATGTTTGAGGCAGGCGGAATGCGTGGTGTAGCGGTGAAAGGCATAGATATCACGCAGAACCCCGATTGCGAAGGCAGCCTGCCAAGCCATTACTGACGCTGATGCACGAAAGCGTGGGGATCAAACAGGATTAGATACCCT
+
EFFGG@EFFGGGGGGGGGGFGGGG:FGGGGGGGGGGGGFGGGGGGGG@FGEGGGGGGGCFGFDEFGGGGGGGGGGGGG8FGFGGGGGGGDFF@FFFGFGGGDEGGGGGGGGGGGE@FE8<FAEGGGFGGGGGGGFGGGFFFDFEGECGGGGGGF@@>9FEFGGGDDFC:FGC<FF>E7F:<FGFF<EE:FE8FFFEGGGGG7FAFF@FGGCGGCFFC;?/2'DFF:>DCF7FF+@-+*FCF>#*;<FF252?7:C@79C)FEBGFCA@9<E1F@9@,;626CFCGF:B,FEE=A=?=998DE9BB8FCCFGGE>GDE7CGF9EBAC@9FFF:95,,><,CFDE,>E@DGGF8CFCF:@E:EEFDEB,FGGDGECGE7CFDGGGGGGGGGGEGGGGGCGGGGGGGGGGGEGGGGFCGFCGGGFGGF<GGGFFCCCCC
@sB 39843
TGAGGAATATTGGTCAATGGACGCAAGTCTGAACCAGCCAAGTAGCGTGCAGGATGACGGCCCTCTGGGTTGTAAACTGCTTTTAGTTGGGAATAAAGTGCACCAAGTGTGGTGGTTTGTATGTACCATCAGAAAAAGGACCGGCTAACTCCGTGCCAGCAGCCGCGGTAATACGGAGGATCCGAACGTTATACGGATTTATTGGGCTTAAAGGGTGCGTAGGCGGCCTTTTAAGTCAGCGGTGAAAGTCTGTGGCTCAACCATAGAATTGCCGTTGAAACTGGGGGGCTTGAGTATGTTTGAGGCAGGCGGAATGCGTGGTGTAGCGGTGAAATGCATAGATGTCACGCAGAACCCCGATTGCGAAGGCAGCCTGCCAAGCCATTACTGACGCTGACGCACGAAAGCGTGGGGATCAAACAGGATTAGATACCCT
+
ECGG?FGGGFDAFAFG9E@69@FGEGCF,EF9FGFG,AAAEF,EEGGC:@FEEFGGGGDDD+@,CEFAFFEBF,@FF,C,CEFFFEAEEDCCFA<FFCED9FEGG,F,?EFGGF+BD8FFEAECE<5FFFGEGAF8ECCCFDCGFGGGGFD@F+38BFFGGGF<CCEEGGGG,D:F:*>:,3?<F*=<=FF,6@:<EGFGGGGF9F,2FEC32,*2<3:)1=:<EE>.;C,3@@(BEEFC?E7E2<75FGCD<:@))<C<ECGF8FA@>CC3EG534A=3/C9CGD<D?<?GFFDA@C9AE5,F8C7FCFB==4@+++GGE?@GBCC5EE<,,,A<=5<,F4<,@??:A?B=CC>@,,E,:B8,<C::,88CCCEC,+BBGFAGGECBC@,DEC:GEGF@C:C8CGGGGGFEGGGFF9EBFGFC,,EAFFFB<<-C
@sB 48
TGAGGAATATTGGTCAATGGGCGAGAGCCTGAACCAGCCAAGTAGCGTGCAGGAAGACGGCCCTATGGGTTGTAAACTGCTTTTATAAGGGAATAAAGTGAGTCTCGTGAGACCTTTTGCATGTACCTTATGAATAAGGACCGGCTAATTCCGTGCCAGCAGCCGCGGTAATACGGAAGGTCCGGGCGTTATCCGGATTTATTGGGTTTACAGGGAGCGTAGGCCGCAGATTAAGCGTGTTGTGAAATGTAGGGGCTCAACCTCTGCACTGCAGCGCGAACTGGTCTGCCTGAGTACGCACAACGTGGGCGGAATTCGTGGTGTAGCGGTGAAATGCTTAGATATCACGAAGAACTCCGATTGCGAAGGCAGCTCACGGGAGCGCAACTGACGCTGAAGCTCGAAAGTGCGGGTATCGAACAGGATTAGATACCCT
+
FGGGGGCFFGGGGGGGFFFGGGGGGGGGGGGGGGGGFGGGGGGGGGGFGGGGGG,AFFFCFGGGGGGGGGGGFDEGGGGGGFGGGGGFGGGF,FFGGGGG9F,FGGGGGGE,5+,CFGFGGGGGGFFFGCFGFC9EGGGGFFEGED7FGCGGGGGDGCFFGGGGGDGGGGFCGGGGGGGDGG9>FGGCFEGDFGGE57<CDDCCFG21CC1C8?,)4:+7::C5=>&1E0;<F@:<:GFCCFFEC@CEDFD>/>>CCBC8GGGFAE@<EEG?><+GEC+84EDG+3>3,,FGDBDGGGGGFED7GGFCC4,@@=8+EFDFCFEE=F>==@C@,FFDCFGGGD<A?7<FAFGGFDGFCFA:EFEFFGGGGFGGCCGF:FFGGGGGGGFDGGGGGGGGGGFFFEGEFEFDGGGFGGGGGGGGGGGGGGGGGGGCCCCC
@sB 39422
TGAGGAATATTGGTCAATGGGCGCGAGCCTGAACCAGCCAAGTAGCGTGAAGGATGACTGCCCTACGGGTTGTAAACTTCTTTTATAAAGGAATAAAGTGAGGCACGTGTGCCTTTTTGTATGTACTTTATGAATAAGGATCGGCTAACTCCGTGCCAGCAGCCGCGGTAATACGGAGGATCCGAGCGTTATCCGGCTTTATGGGGTTTAAAGGGAGCGTAGATGTGTTGTTAAGTCAGTTGTGAAAGGTTGCGGCTCAACCGTAAAATTGCAATTGATACTGGCAGGCTTGAGTACAGTTGAGGTAGGCGGAATTCGTGGTGTAGCGGTGAAATGCTTAGATATCACGAAGAACTCCGATTGCGAAGGCAGCCTACTAAACTGCCACTGACATTGATGCTCGAAAGTGTGGGTATCAAGCAGGATTAGATACCCT
+
FFFGGDGGGGGGGFGGGFFDFGGG+FEGGDFGGGFFGG7EFGFFFGEFGCCFG<BFFF<EAFDDFFG@FFEG@FFFFFEFGGGGGGGGGFGGGGGF9AFFFF<DGGG@,B<FGGFFGGEGGGGGFFFGGGGGDGG,?99E5BFGD@+A>E,F=FCEG<8DCDFFF+FCCGE,@DF@6*C*?FC>*>CFFGGGGC7:*71F7G%ECFFCDCF999)0F1FCDFC7F%C?A:GGC7<5##:GGFGF6,=6#(=C<EG=:9FFFBFDFG>FCGGFA<;<CFF@FFE=,<B,DGGFDGFFECFFEA=AFE:@C,FE88E@,@==GFFC=CGGFFF9GFFFCFFGFE9GFCED<EGGGFCCCCGGCEGGGFFFCFEE;,GFCF<A,DGFDFFGFEFEFFGGGGF8GEFGAFEGDGGFGGGGFFGGGGGGGGGGGGGCCC<C
@sB 31818
TGGGGAATATTGCACAATGGGGGAAACCCTGATGCAGCGACGCCGCGTGAGTGAAGAAGTATCTCGGTATGTAAAGCTCTATCAGCAGGGAAGAAAATGACGGTACCTGACTAAGAAGCCCCGGCTAACTACGTGCCAGCAGCAGCGGTAATACGTAGGGGGCAAGCGTTATCCGGATTTACTGGGTGTAAAGGGAGCGTAGACGGCGGAGCAAGTCTGAAGTGAAAGCACGGGGCTCAACCCCGGGACTGCTGTGGAAACTGTTCTGCTAGAGTGCTGGAGAGGGAAGTGGAATTCCTAGTGTAGCGGTGAAAGGCGTAGATATTAGGAGGAACACCAGTGGCGAAGGCGGCTTACTGGACAGTAACTGACGTTGAGGCTCGAAAGCGTGGGGAGCAAACAGGATTAGATACCCT
+
FGGGGFGGGGGGGGGGGGGGFFGGGGGFGGGFEGGGGDCFGGGGGGGCF:FFG9EF?FEFGFGGGFGCCGGFGFEFGGGGFEFGFGGGGGGGGGGGGGGGGGGGGGGFB<FBFCCGG@FGCFGGDEGGGFGG+BB=FGGG,@F,>:EGFB@C@AF,<BCGGGGCCC8C4*<8,=7*4CFFC,7?AEC:1/?E;:F<18C<D<899;/8C85,5#<;F;@@)31F/D@FG#EF@EG9D<FFFCEGGFE?EBG7B2C9:,13:/4.8#,F37:F8B8<@,/C@G4FC,,?CD;C,,FCFC9,=FEDFFDF;CF?6,+@,GGGGGGGGCGGGDEEEGGFDEGGGGGFBGEEF@FFDCF@A,DCFC9GFDGGGFDFFDFEDDGGFEFFEGGGGGGFGGGGF<@ECGGFDFGGFGFCCCC@
@sB 30793
TGAGGAATATTGGTCAATGGACGAGAGTCTGAACCAGCCAAGTAGCGTGCAGGATGACGGCCCTATGGGTTGTAAACTGCTTTTATAGGGGGATAAAGTGTGCCACGTGTGGCATATTGCAGGTACCCTATGAATAAGGACCGGCTAATTCCGTGCCCGCAGCCGCGGTAATACGGAAGGTCCGGGCGTTATCCGGATTTATTGGGTTTTAAGGGAGCGTAGGCCGACGTATAAGCGTGGTGTGAAATGGCGGCGCTCAACCTGGGCATTGCAGCGCGAACTGTGAGACTGGAGTGCGCAGGAAGTAGGCGGAATTCGTCGTGTAGCGGTGAAATGCTTAGATATTACGAAGAACTCCGATTGCGAAGGCAGCTCACTGGAGCGCAACTGACGCTGAAGCTCGAAAGTGCGGGTATCGAACAGGATTAGATACCCT
+
EFGGGGGG,EFGCDGGGGFCGGGGCEGGGGGGGGFGGGEGGGGGGGGGDGGGGFGGFEFGGGGDF,EFGGCEEED?CFFGFFGFFGGGFFG@:+AEFGFF?F<F9F@=D,9:F,CF,,@EGFGGGGG9EFFEG9AFGC>BBEFEGGCGGFGD,@++B,@FFGCFFD:*F*6D,>*6C*>*2,<<::C<=4**9CFDCG*,2:?,,=8<5*3@7<@:C9>)47C=C7*)/5,3,<#5:DECCE5;1$<@G##CC*D6DF>8+,8,338,,B>=+C8863*1D>:,,,,<1,8F=FC:88CA=7,<B>+CC,E99,EE>++DGFF@)@=FFDFB9GGECGFFFA<AB,FFA<AA8BDFCFGGGEF@EE@F<@,F9E9FGGGGFCC9AEGFF;BGGFGFB+GFGGGFFGGEFE<FFEC8GFDFFFEFGGFDGGGCCCCC
@sB 23164
TGAGGAATATTGGTCAATGGGCGAGAGCCTGAACCAGCCAAGTAGCGTGCAGGATGACGGCCCTATGGGTTGTAAACTGCTTTTATAAGGGAATAAAGTGAGCCTCGTGAGGCTTTTTGCATGTACCTTATGAATAAGGACCGGCTAATTCCGTACCAGCAGCCGCGGTAATACGGAAGGTCCGGGCGTTATCCGGATTTATTGGGTTTAAAGGGAGCGTAGGCCGGAGATTAAGCGTGTTGTGAAATGTAGACGCTCAACGTCTGCACTGCAGCGCGAACTGGTTTCCTGGAGTACGCACAAAGTGGGCGGAATTCGTGGTGTAGCGGTGAAATGCTTAGATATCACGAAGAACTCCGATTGCGAAGGCAGCTCACTGGAGCGCAACTGACGCTGAAGCGCGAAAGTGCGGGTATCGAACAGGATTAGATACCCT
+
EGGGGGGGGGFGGGGGGGGGFGGGGGGGGGGGGEFFGGGGGGCEFFCEEEFFFEGGGGGEGGGGGFFGGGGEEGGFGGGGFGGGGGFGFFDFF8EFGGGFCFGGFGFBDFGGGGGGGGGGFFGGGGGGFGG9FEGGGGGGGGGGD3B,>FFFFGFGG9FDECFGDGEGGGGGGGGDCG7FFGFGGGGGGGGGGGG?,<)FD75FCFB<:<?2<F>FE>G3DBCFCEEFGGDGGGC8E7CEFGF<@CAFBGFF@AC8B:>@<F9GGGGF<CF<CEE@>D>BGFCFFFDB,B,,FGGGEFGGGFF<8+>ECGCE?:@7FFCE<F>7ADEEFGGFCDFFECDFFC<FGGGGEFEFDFEFCFFF@EC<EAFGGFAGGGGGGGGGGGGGFCEFCEGGGGGEFCF@@EGGGGGEGGFEFFGFGGGGGGGGGGGFFCGCCCCC
@sB 53
TAGGGAATCTTCGGCAATGGGGGCAACCCTGACCGAGCAACGCCGCGTGAGTGAAGAAGGTTTTCGGATCGTAAAGCTCTGTTGTAAGTCAAGAACGAGTGTGAGAGTGGAAAGTTCACACTGTGACGGTAGCTTACCAGAAAGGGACGGCTAACTACGTGCCAGCAGCCGCGGTAATACGTAGGTCCCGAGCGTTGTCCGGATTTATTGGGCGTAAGGCGAGCGCAGGCGGTTTGATAAGTCTGAAGTTAAAGGCTGTGGCTCAACCATAGTTCGCTTTGGAAACGGTCAAACTTGAGTGCAGAAGGGGAGAGTGGAATTCCATGTGTAGCGGTGAAATGCGTAGATATATGGAGGAACACCGGTGGCGAAAGCGGCTCTCTGGTCTGTAACTGACGCTGAGGCTCGAAAGCGTGGGGAGCGAACAGGATTAGATACCCT
+
GGGGGGGGGFFGGGGGGGGGFGCGGGGGGGGGGGGGGDGGGGGGGGGCFGGGGGGGDFFGCFFFGGGFEGGGGGCEGFGGGGGFFFGFFGGGGGGGGGEFFGGGGGGGCFFGGGGGADGGGGGGFCDFGGGGF,@FFGGGGGGGGGGGD7FFEF:FFFCD:FCC>@A>FF7EFEGDGGGCBBECCF7FGEGGGC48CECF3C;2;9<<2GGCFE87:#>99=G3>@0;::EGF?<7969FCFCEF@=>BF<ACGF?GG<D6ED2E@,FD9?EF<BE9FEDA:;8=09FDCFF<=,8,*FEE@9EF8=8DB,<,FDFDDFFCGGE9CCGGFGDGGGGFGGGGGGGGGE,GGGGGGF?E=BCCCGGFGGGGGGGGGGGGGGGDFGFFGGGGGGFGGFFEFFFFGFBFGGGGGGGGGGGGGGGGGGGEGGGGGGGGGGGCCCCC
@sB 28159
TGAGGAATATTGGTCAATGGGCGAGAGCCTGAACCAGCCAAGTAGCGTGCAGGATGACGGCCCTATGGGTTGTAAACTGCTTTTATAAGGGAATAAAGTGGGGCTCGTGAGCTCCTTTGCATGTACCTTATGAATAAGGACCGGCTAATTCCGTGCCAGCAGCCGCGGTAATACGGAGGAACCGAGCGTTATCCGGATTTATTGGGTTTAAAGGGTGCGTAGGCGGCCTTTCAAGTCAGCGGTGAAAGTCTGTGGCTCAACCATAGAATTGCCGTTGAAACTGGGGGGCTGGAGTATTTTTGGGGCAGGCGGAATGCGTGGTGTAGCGGTGAAATGCATAGATATCACGCAGAACCCCGATGGCGAAGGCAGCCTGCCAAGCCATTACTGACGCTGATGCACGAAAGCGTGGGGATCAAACAGGATTAGATACCCT
+
EFGGGFFGGGGFFGGFGGFFFFGGGGGGGGGGFFFGEGFEGGCEDFEFEGGGGGGGGFEGGGGGGDGGG,FFFFGC<FGGGFFCGGGGFFGFGCDFGGAE?@FEGGDGGBCE,,:AEFGF,@EFGFFDGGGGGG,CD9BFBECGG>FGGGFD==D=<DFGCFFFCBFGGGGCFFDB::**,6<*1<*=F7ECGGFC5=:>@CBFFF@FCFCFGCGAEDDB:B?GD><0=CFDGFG:.9<:CD9:D?FB>#6::.B:D7@=E@7;EEC6:>84)B;7,5$,8CF>7C=:,,,53?=<6D=FCA,=A8:CB8F;@B7CC?7=95645E?CFGFEFE??@59,EE<E=6,CDGEGEFDEGEF@B,@CFFFECC<EEEAAB+8EGFGFGFGEFC@GFDECCGGFDGGF@@GFEFEC<E9GFEFDE9FGGGGGGGGCCCCC
@sB 55
TGAGGAATATTGGTCAATGGGCGAGAGCCTGAACCAGCCAAGTAGCGTGCAGGAAGACGGCCCTATGGGTTGTAAACTGCTTTTATAAGGGAATAAAGTGAGCCTCGTGAGGCTTTTCGCATGTACCTTATGAATAAGGATCGGCTAACTCCGTGCCAGCAGCCGCGGTAATACGGAGGATACGAACGTTATCCGGAGTTATTGGGTTTAAAGGGAGCGTAGATGGGTTGTTAAGTCAGTTGTGAAAGTTTGCGGCTCAACCGTAAAATTGCAATTGATACCGGCAGTCTTGAGGACAGTTGAGGTAGGCGGAATTCGTGGTGTAGCGGTGAAATGCTTAGATATCACGAAGAACTCCGATTGCGAAGGCAGCTTACTAACCTGTAACTGACATTGATGCTCGAAAGTGTGGGTATCAAACAGGATTAGATACCCT
+
FGGGGGGGGGGGGGGGGDCECGGGGGGGGFGGGGGGGGGGGGGGGGGGGGGGGGGGFFEGGDGGGGGFGGGGDFGFFGGGFFGGGGAF9EFFGGGGGFGFGGGGFGGGGGDGGGGGGGGGGGGG9FFCFGGGGGGFFGGFFGGDEGEGGGGFGGFGGGGGGGGGGGGC>F7=3=8@@:FE7,<><,=<<:6B;F:8/#8C7CC>)FGG<:=GFG69B0:3.7;>F?4+529F@AGC@?7CFC9<@01BFEDGECEGEC#D3:DGGGGGDFD:4<6EAFCC+@:CGF?:,9EC0ED@FFGGGECEB+GFFCCF6F7GGFFGGFCC>C>DEEC=9GFDEFB?98FDGGFCGGF@FBFFBFGGGGGGGGGGGGGGFDGFF@EEFGGGGGFFCGFEAECFC@C8GEGGFEGEGGFCGGGGGGFGFDGGGFGGGGGCCCCC
@sB 23011
TGAGGAATATTGGTCAATGGGCGCGAGCCTGAACCAGCCAAGTAGCGTGAAGGATGACTGCCCTACGGGTTGTAAACTTCTTTTATAAAGGAATAAAGTGAGGCACGTGCGCCTTTTTGTATGTACTTTATGAATAAGGATCGGCTAACTCCGTGCCAGCAGCCGCGGTAATACGGAAGGTCCGGGCGTTATCCGGATTTATTGGGTTTAAAGGGAGGGTAGGCCGGAGATTAAGCGTGTTGTGAAATGTAGATGCTCAACATCTGAACGGCAGCGCGAACTGGTTTCCTTGAGTACGCATAAAGTGGGCGGAATTCGTGGTGTAGCGGTAAAATGCTTAGATACCACGAAGAACTCCGATTGCGAAGGCAGCTCACTGGGGCGCAACTGACGCTGAAGCTCGAAAGCGCGGGTATCGAACAGGATTAAATACCCT
+
EDFGGGGFGCFGGGGFGGFFFGDGCFGGG?FGGGGGGGGGCDFGGGGFGGCAFGGGGGGFFGFGGGGGGFGEGFGFGGGFFEFFGG,CF9FGG8FDFGGGGGD7:?FGCGGGGFGGGGGBFGGGFGCEFDFF9F,,FFFABFCEGGGGGF9FFGFGGGGGGFFFFDGDGF:C@FFGGGGGGFFGGGC@FDECCCFEC7D27E#=</F?GGGG6:7=8)?;;=:9<EG#2:;ECFEB>8EEGGFGF4<DGGFF><C:>C9@=9F,GGEFF;F7F@2@4@8D8DGGGF:,=8C5*=6+EGFFE<FFEEEBB8@B>>8EGGGGGGDEBF7FFGFDEA,C,C,AA8F<7GFGFGGGGF@CEFD:EBGFGCGGGEFGFFFEC@@C@F7FE@C,GGFGGGGFEEGGGGGGGGGGEEGFGGGGGGGFFGFGFFFECFCCCCCC
@sB 57
TGAGGAATATTGGTCAATGGACGAGAGTCTGAACCAGCCAAGTAGCGTGACGGATGAAGGATCTATGGATTGTAAACTTCTTTTATACGGGAATAAACGAATCAACGTGTGGATTTTTGCATGTACCGTACGAATAAGGATAGGCTAAACCCGTGCCAGCAGCCGCGGTAATACGGGGGATCCGAGCGTTATCCGGCTTTAGTGGGTTTGAAGGGAGCGTAGATGGGTTGTTAAGTCAGTTGTGAAAGTTTGCGGCTCAAACGTAAAATTGCAATTGATACTGGCAGTCTTGAGGACAGTTGAGGTAGGCGGAATTCGTGGTGTAGCGGTGAAATGCTTAGATATCACGAAGAATTCCGATTGCGAAGGCAGCTTACTAACCTGTAACTGACATTGATGCTCGAAAGTTTGGGTATCAAACAGGATTAGATACCCT
+
CFFGGFFGGEF9EAFGFG9FFFEFEEF@AC@CFGFGFFGFGFFFGGG7BC,BC@CCFFGC,6,9EDC@ACD@EAC??FFFGCAFGGFFGC::FEFDEF@=F<F<<<:+C<+BEF9EF,+,C,,EAEFFGDE@@FFFC,CA,,:D8DGC9,,+@FG73,8BFFGFEE3*@CEEC,6@FEG@<:C:*4:FFCC*?FFE#CF?0(F?52<4,)0<1:*1;;EE0:6D@(D:CE:$::@0<DFE<C8,@,=@+++>F@,83CB,=CC,=>@EFCE+F<,A=4=2=>4,,?B9,A,9*B3,=E4,,B98F>:GGDFD==DGEE@,EE=>5FBC9:,,E9GFDE,FGE9CCGGF@9FEEF7B=,E=@::8E@9ECFEFFGFEECECGGGFCFGGGFCC<<C@9GFCDDFC<C<C-9GFGFGGAECEDCB,@,ECFF8<CCCC
@sB 58
TGAGGAATATTGGTCAATGGGCGCGAGCCTGAACCAGCCAAGTAGCGTGAAGGATGACTGCCCTACGGGTTGTAAACTTCTTTTATAAAGGAATAAAGTGAGGCACGTGTGCCTTTTTGTATGTACTTTATGAATAAGGATCGGCTAACTCCGTGCCAGCAGCCGCGGTAATACGGAGGATCCGAGCGTTATCCGGATTTATTGGGTTTAAAGGGAGCGTAGATGGGTTGTTAAGTCAGTTGTGAAAGTTTGCGGCTCAACCGTAAAATTGCAATTGATACTGGCAGCCTTGAGTACAGTTGAGGTAGGCGGAATTCGTGGTGTAGCGGTGAAATGCTTAGATATCACGAAGAACTCCGATTGCGAAGGCAGCCTACTAAACTGCCACTGACATTGATGCTCGAAAGTGTGGGTATCAAACAGGATTAGATACCCT
+
DFGGGGGGGGGGGGGGGGGGGGGGGGGGGGGGGGGGGGGFGGGGGGGGGGGGGFGGGFFGGGGGGGGGGGGGGGGGGGGFGGGG9@FGGFGGGGGGGGFGGGGGGGGGGGGGGFGGGGEFGAFGGGFGGGGGGGGGGFCDDG7FGG@GGGGGDGGGGGGGGGGGGGGGGGEGAECCEFEDCE:DFFEEEGGG9CFE=CCFGGGGFECFDFFFG?C5:3:>6*3*:9@:GFEFFGC>:9C:9FDEFE<A7GEC>EGF+DGGGGGGBCF?9EFAFCD;@<CDGGFGFFFDE8FE7E;F?;>5,GGFFGGEEF?D8FGEGGGFEEGGBGGGCE6FF<,FDFFDGFFA,FDGGGGGGGGGEGGGGEGGFEFFEFGGGGGFGGFCFGGDGGEGGGFDEF,GDGGGGGGGGGGGGGGEGGGGGGGGGGGGFGGFGFGCCCA<
@sB 34952
TGGGGAATATTGCACAATGGAGGAAACTCTGATGCAGCGACGCCGCGTGAGTGAAGAAGTAATTCGTTATGTAAAGCTCTATCAGCAGGGAAGATAGTGACGGTACCTGACTAAGAAGCTCCGGCTAAATACGTGCCAGCAGCCGCGGTAATACGTATGGAGCAAGCGTTACCCGGATTTACTGGGTGTAAAGGGAGTGTAGGTGGCCATGCAAGTCAGAAGTGAACATCCGGGGCTCAACCCCGGAACTGCTTTTGAAACTGTGAGGCTAGAGTGCAGGAGGGGTGAGTGGAATTACTAGTGTAGCGGTGAAATGCGTAGATATTAGGAGGAACACCAGTGGCGAAGGCGGCTCACTGGACTGTAACTGACACTGAGGCTCGAAAGCGTGGGGAGCAAACAGGATTAGATACCCT
+
CFFGGGGGGGFGGGGGGGGGGDEGGGGGGFGGGGEFEFEEE@F::FF+@FGGFFGGCFFGFFFFFFGGF?CGCFGFGGGGGFGCAFFGFGFGGGEGGGGGGGGGG7FFGFGFGCFGGGFGGGGGGDGGG=5FCFEFFFGGGFFDDEEEFFFGGAC<CFFGGGG:FGEGGGGDCGGG?GFFGG>CFF@FGFFGGGG6>*=9@FCFGG,CFFGFDECFFCFG=F9@FG.9@C8CGGGFGGGD9D:GCFEGGF?GGGGEGEDDEFFGFAFFC5CEFGGGGFCCFGGFF@:,=FEE@,C9,EFF<?C8>GGGGA<DF7GGGGGGFC??FGFCD9GGEEGGFF8FFEDGGGGGGGGGGFEGFFFGGGGGGGEGGFFCFGGGEGGFFEGGGDGEFFEGGGGGGGGDGFGGFFGGGGGCCC@C
@sB 22053
TGAGGAATATTGGTCAATGGGCGAGAGCCTGAACCAGCCAAGTAGCGTGCAGGATGACGGCCCTATGGGTTGTAAACTGCTTTTATAGGGGAATAAGGTGAGCTACGTGTAGTTTTTTGCATGTACCCCATGAATAAGGACCGGCTAATTCCGTGCCAGCAGCCGCGGTAATACGGAAGGACCGGGCGTTATCCGGTTTTATTGGGTTAAAGGGAGCGTAGGCCGGAGAGTAAGCGTGTTGTGAAATGTAGATGCTCAACCCCGGAACTGCAGCGCGAACTGGTTTCCTAGAGTGCGCATAAAGTGGGCGGAATTCGTGGTGTAGCGGTGAAATGCTTAGATATCACGAAGAACTCCGATTGCGAAGGCAGCTCACTGGGGCGCAACTGACGCTGAGGCTCGAAAGCGCGGGTATCGAACAGGATTAGATACCCG
+
BFGGFGGGGGAF@FFGGFGFE@FGGG@FEEEFFCFGGG,A,C:<6C@FEEDAEF<AF,BC@+=,C,?8<F:+BEB<EF<,5,-C5,CFFDDCCEFGCDE=,B9?FGFGFGGG5,,,:++:C5FFFE,AFCB@?A9,,7,<<+3++8BAC,B,,3@+3>F7BDG,:@<3C7CF9FFCEF*8,6<FEE*99:E7202B#<4+A&FGFG.FC@8FF<DGFFF:<29#?>8>E,F7E:0*8*2,ECFE=,,7,,?,CFCCC*<77F:,F=FC<C++8+@36>38E=8GF<>DC,A5C8+79D?7,?EF@+EGFE,>E>ECBA,?GGGDEEGDEB,9EFGFCGFGFEBA94,E9AFF:F7FA,CEFDDF9FE@C,GGA9GGFEF:@+GCGGGGEFFE,FFE+GGFCCF:GDGEDGGGGGEFCGGGGGGFDGGGGGCCC@-
@sB 61
TGAGGAATATTGGTCAATGGGCGAGAGCCTGAACCAGCCAAGTAGCGTGCAGGACGACGGCCCTATGGGTTGTAAACTGCTTTTATATGGGGATAAAGTGAGCTACGTGTAGTTTATTGCAGGTACCATATGAATAAGGACCGGCCCATTCCGTGCCAGCAGCCGCGGTAATACGGAAGGTCCAGGCGTTATCCGGATTTATTGGGTTTAAAGGGAGCGTAGGCCGCCCCTTAAGCGTGTTGTGAAATGCCGCGGCTCAACCGTGGCACTGCAGCGCGAACTGGGGGGCGTGAGTGCACGCAACGCAGGCGGAATTCGTGGTGTAGCGGTGAAATGCTTAGATAGCACGAAGAACTCCGATTGCGAAGGCAGCTTGCGGGAGTGCGACTGACGCTGAAGCTCGAAGGTGCGGGTATCGAACAGGATTAGATACCCT
+
FFGGGGGGGGGGGGGGFGGGGGGGGGGGGGGGGGGGGGGGGGGGGGGGGGGGGGGGGGGGGGGGGGGGCGGGGGGGGGG?EFGGFGFGCCEBFEFGGGGFFFGCGGGFGCFFDAECFGGDGF@FGFA<FCFFFGGFGGGGGCCEEG7FDFGGGG7CGG7@@@CCCEEC@E7FCCF>F@<FF9C:?F5FGG8*3<FCC*1FCFGGDE:CC:?B9C:4*4C:19GF)527CEGG6CGAC>;C>?<E<A=:474:*:EFGD9CG<><D::#:#@3#(+?*:2+++GGGFF<@,F@*E=>+EEB686+:+F@ECF;@?E@CFD,DDGGAF7GF;FDGGGFDGGGFAA?7GGDFE?EAFCB:A:,GFEGFFFFFCFFFEEF+EFFFF7GGGGGGF@EGFGFF@FB,DFGFGGGGEGGGGGGGFEDGGGGGGCGGGFCCCCC
@sB 25175
TGGGGAATATTGCACAATGGGGGAAACCCTGATGCAGCGACGCCGCGTGAGTGAAGAAGTATCTCGGTATGTAAAGCTCTATCAGCAGGGAAGAAAATGACGGTGCCTGACTAAGAAGCCCCGGCTAACTACGTGCCAGCAGCCGCGGTAATACGTAGGGGGCAAGCGTTATCCGGATTTACGGGGTGTAAAGGGAGCGTAGACGGCGGAGCAAGTCTGAAGTGAAAGCCCGGGGCTCAACCCCGGGACTGCTTTGGAAACTGTTCTGCTAGAGTGCTGGAGAGGGAAGTGGAATTCCTAGTGTAGCGGTGAAATGCGTAGATATTAGGAGGAACACCAGTGGCGAAGGCGGCTTACTGGACAGTAACTGACGTTGAGGCTCGAAAGCGTGGGGAGCAAACAGGATTAGATACCCT
+
GGGGGFGGGGGGGGGGGGGGGGGGGFGGGGGGGFGGGGGGGFGGDGEFFFGGGGGGEFGGCEG<FFGFGGGFCCFFGGGGGGGGEGGGFGG8CDFGGGCGGE7FFGGFFFGGGFGGGGGGGGGGGGGGGGGGGGFGFGGGGGGGGGGGGGG9FGGGGGGGGGGGFGGGGG75CFGEGC7BFF#EFG=GFCGGGGGFEEGGED-CCEGGG,GGGGFB=7FGFF=GFCCEFGGGGGED?EFGGGFGGGGFGFFFGGFFF=CC6GFFFF>FC9;9?EFGGGGG?FAFC,FAF=?9?,C,=B,9GGGEBEEFFDGF@GEGFD@,DGFFFGGGGGGGEGFGGGGGGEFBEGGFCFEGGFGEF;F<FFGFGGGGGGGGGFFEEEGGGGGGGFGFGGGFFFCEC9GFGGGGGGGGGGGCCCCC
@sB 63
TGAGGAATATTGGTCAATGGACGAGAGTCTGAACCAGCCAAGTAGCGTGCAGGATGACGGCCCTATGGGTTGTAAACTGCTTTTATAGGGGGATAAAGTGTGGTACGTGTACCATATTGCAGGTACCCTATGAATAAGGACCGGCTAATTCCGTGCCAGCAGCCGCGGTAATACGGACGGTCCGGGCGTTATCCGGATTTATTTGGTTTAAAGGGAGAGTAGGCCGTCTCCTAAGCGTGTTGTGGAATGTCGGGGCTCAACCTGGGCAGTGCAGCGCGAACTGGGAGACTTGAGTGTGCAGGAAGTAGGCGGAAGTCGTCGTGTAGCGGTGAAATGCTTAGATATGACGAAGAACACCGATTGCGAAGGCAGCACACGGGAGCGCAATTGACGCTGAAGCTCGAAAGTGCGGGTATCGAACAGGATTAGATACCCT
+
FFEFGGGGCEGGGGGGGGGGGFGF:FGGGGGGFGGGGGGGGGEFGGGGGGGGGEGFEFEEGCCFGDECEFCGEGGGGGFCGFG,C,FGCFFB>FG,FG<E<EFFFAFGFFGGFDGEF9<FED<F<EE,8EGGGGGGGF=:F<8FGEE3>DFDC@DCFCAFCCFGGG>GF**<@,DE:*:<<C*=FE=GCF**9<=72CF:+;7,>98*2<0CCC50*,;;))<99:857*3:6++,8B>:CC75*:0*594C7EGB*9C,8/<>>AE7#0:*:+38+,@=D8B,F9FAE,GF=B,>,,CFD?@,46:=EEF@@4+B7748FCEC@EB>C,C=,EE>4-D=@,FEDB9,,A5E:FB,DF<:FCGFFGFGEFEFFF@DDFB=CGFF,@C,GEEDGFFFF7GF@7FGFEGFF@CEEGGAGGGGGFGGGGGGGGFCCCCC
@sB 39783
TGGGGAATATTGCACAATAGGGGAAACCCTGATGCAGCGACGCCGCGTGAAGGAAGAAGTATCTCGGTATGTAAACTTCTATCAGCAGGGAAGATAGTGACGGTACCTGACTAAGAAGCCCCGGCTAACTACGTGCCAGCAGCCGCGGTAATACGTAGGGGGCAAGCGTTATCCGGATTTACTGGGTGTAAAGGGAGCGTAGACGGTGTGGCAAGTCTGATGTGAAAGGCATGGGCTCAACCTGTGGACTGCATTGGAAACTGTCATACTTGAGTGCCGGAGGGGTAAGCGGAATTCCTAGTGTAGCGGTGAAATGCGTAGATATTAGGAGGAACACCAGTGGCGAAGGCGGCTTACTGGACGGTAACTGACGCTGAAGCTCGAAAGTGCGGGTATCGAACAGGATTAGATACCCT
+
FAFFGGGGGGGFGGGGCFGFFGGGGCGGGGGGGGAFCF7>FFDFEGD@CCFECCGFGEGGG9FFE<FFFGGFG<FGFGGGGGGFGFGC7CFFFFFFGGGGFFGGGGFGGGGFGEGGFFGGG7CFDB:FBF9F@FGGG9>FFFGFEEFG:FCFGFFGGGGDCG<FFGGFCEGGGGGG?GGG=FFCGGCEFFC>FFDFEGG7GGEFGEEGEE>CE<CF@7GECCFFFEGGGGFGGGFFE<@9C<D>AFGFD,GGGGGGGDAEGGGG9FFFGFFGFGGGGGFC?GFGF@GCGCGGF@,E8<,?FC=E8GEEFBF?F=GGGGGFFDGGFAGGE9FA,CEC<GFC:CC7FECGGGGGFGGGFGECGGGGGGGGGFF7GGFFFGGGGGGFCGGGGGGGGGGGGGFEDCGGGGGGGEGCCCCC
@sB 25778
TGAGGAATATTGGTCAATGGCCGAGAGGCTGAACCAGCCAAGTCGCGTGAGGGATGAAGGTTCTATGGATCGTAAACCTCTTTTATAAGGGAATAAAGTGCGGGACGTGTCCCGTTTTGTCTGTACCTTATGAATAAGGAACGGCTAACTCCGTGCCAGCCGCCGCGGTAATACGGAGGATCCGAGCGTTATCCGGATTTATTGTATTTAAAGGGTGCGTAGGCGGCCTTTTAACTCAGCGGTGAAAGTCTGTGGCTCAACCATAGAATTGCCGTTGAAACTGGGGGGCTTGAGTATGTTTGAGGCAGGCGGAATGCGTGGTGTAGCGGTGAAATGCATAGATATCACGCAGAACCCCGATTGCGAAGGCAGCCTGCCAAGCCATTACTTACGCTGATGCACGAAAGCGTGGGGATCAAACAGGATTAGATACCCT
+
<FGCGFGEGFGGGGGGGGFGGGGGEEGCDGGGFFGGFGGFGGA<@FG7+BBFGGGGGGFGGGGFFGGGFGFGGGFCAFFFGGGGGGGGFFGFFF<FGG<EFFGGGGGGGE,FFDFFC@C=,,AFF<GGGFGGGGGGGDGG,BBFE7FGCFGGGGGGFGGG+3@F*>FCFG@EFFGGG@C=<FGGGG*=F>CBFGD?<GGFGGG7#CC??<C<FGD>C@EG6;G4::DB7BCCCCD:0::<FC<EG?<@CCGGF<8?F9,EGEE9/CE>/EFDCFA=@,DDEGGGF@FFDF;DFGFAGGGGFF@EBD+EDEBFF?=>+GDGFFCEBEGGGGFGFBA?,CB,?;,DEGGGF9DGCGCFCGFFGEEEE<EGGGEFGGFCGFFEFFCCGGFFB,;GGFGFF@FFCGGGGGGGGGFFCDGGGGFGGGGGGEGGGGGCC<A-
@sB 28838
TGAGGAATATTGGTCAATGGGCGCAGGCCTGAACCAGCCAAGTAGCGTGAAGGATGACTGCCCTATGGGTTGTAAACTTCTTTTATATGGGAATAAAGTTTTCCACGTGTGGAATTTTGTATGTACCATATGAATAAGGATCGGCTAACTCCGTGCTAGCAGCCGCGGTAATACGGAGGATCCGAGCGTTATCCGGATTTATTGGGTTTAAAGGGAGCGTAGGTGGACAGTTAAGTCAGTTGTGAAAGTTTGCGGCTCAACCGTAAAATTGCAGTTGATACTGGCTGTCTTGAGTACAGTAGAGGTGGGCGGAATTCGTGGTGTAGCGGTGAAATGCTTAGAGATCACGAAGAACTCCGATTGCGAAGGCAGCTCACTGGACTGCAACTGACACTGATGCTCGAAAGTGTGGGTATCAAACAGGATTAGATACCCT
+
AFAFGFGGGCFGGGGGG9EE8EFCF@CEGFGGFFGGGGFGFGFFCFGGGGGGGGGGGGGF8FCFA8CFFGGEFEAEFGGGGGGGGFG9FDGFFA<CC?FGGGGGGGGCCEFCFCFGGGFFGCGFFF999EEDFGGGGGC9C<BFEDCGCFCFGG?7FFDC?:F??GGC?5CA=@GG@ECBFCGGCFC:B7GGDFGGCFFBBD-EFF@C;GFFGGGF78FFC@9CB&CFCFF9C?CAGDCCCFGFFE9@C@C:7DCD37GG;FE@8;7E9F?<FCGGGDEFFED?4AEE9GGFBGGGGGGFGGDGGEF?B,EE@@7GGFFFGFEGFEGFFEF@@9FE,@EEA4,CFDGGF9FFGEGGCDEEGFF8FFFGFDFGFCCGGGCGGGGFFGGGGGFGGGGGGGGGFGGDFGFFFCE,GGGGGFGGGGGGGGFGFFGCCCCC
@sB 46023
TGAGGAATATTGGTCAATGGGCGAGAGCCTGAACCAGCCAAGTAGCGTGCAGGATGACGGCCCTATGGGTTGTAAACTGCTTTTATAGGGGAATAAAGTGAGCCACGTGTGGCTTTTTGCATGTACCCTATGAATAAGGACCGGCTAATTCCGTGCCAGCAGCCGCGGTAATACGGAAGGTCCGGGCGTTAGCCGGATTTATTGGGTTTAAAGGGAGCGTAGGCCGGAGATTAAGCGTGTTGTGAAATGTAGATGCTCAACATCTGAACTGCAGCGCGAACTGGTTTCCTTGAGTACGCATAAAGTGGGCGGAATTCGTGGTGTAGCGGTGAAGTGCTTAGATATCACGAAGAGCTCCGATTGCGAAGGCAGCTCACTGGGGCGCAACTGACGCTGAAGCTCGAAAGCGCGGGTATCGAACAGGATTAGATACCCT
+
FGGGGGGGGGGGGGGGGGGFGGGGGGGGGGGGGGGGGGGGGGG<ECFFGGGGGGGGGGGGGGCDGGGGFGGFFFEFGFGFGFFGGGGGGGGGCFFGGGGGGFGFGGGGFGFGGGGGGGGFGGGGAFFGDGAFGGGGGDFF8=CFEE>FFFGGGGGGG9FGGDF<FEEGGG7EFGGG>FEGGGGGGGGG:FG,FGCFG;C@CEEBCC,1F<CC+<FAC9:GB1*+<FGFF;;<AFG<C<E?;CCGGGDFGG=A?FC@7=:DGGG4FGGF@CC?FFFC1E>EDFD8EF,<FGFEFECFGFFAGGGGGCEGGFE=4,C7GGGFEEF@9GGFF9F=AEFE;,GGGGFFE@<GGFFF8GGF7FE,@EE@EAEGGGFFGGFDECGGGGGGFEEEGEFGF9GGFDGGGGGECCGCGEGGGGGGGGGFGFGGGGGGFBECCCAC
@sB 68
TGGGGAATATTGCACAATGGGGGAAACCCTGATGCAGCGACGCCGCGTGAAGGAAGAAGTATCTCGGTATGTAGACTTCTATCAGCAGGGAAGATAATGACGGTACCTGACTAAGAAGCCCCGGCTAACTACGTGCCAGCAGCCGCGGTAATACGTAGGGGGCAAGCGTTATCCGGATTTACTGGGTGTAAAGGGAGCGTAGGCGGCGGAGCAAGTCAGAAGTGAAAGCCCGGGGCTCAACCCCGGGACGGCTTTTGAAACTGCCCTGCTTGATTTCAGGAGAGGTGAGCGGAATTCCTAGTGTAGCGGTGAAATGCGTAGATATTAGGAGGAACACCAGTGGCGAAGGCGGCTTACTGGACTGACAATGACGCTGAGGCTCGAAAGCGTGGGGAGCAAACAGGATTAGATACCCT
+
FGGGGGGGGGGGGGGG8AEFFGGFGEFGGDFGGGGGGGGGEGGGGGGFGGGGFCFGG<CEFFGGGGGBF7C9FEFECFFEFF@EFGGGFGGGGCBEFEEFFGGDDGGGGGG?EFGGCFGFDCCCGGGCFFGGGA,DFC>CFFCGGGGG@CFD;FGGG@FFCFGG@@F7F7<=C<CF><::FG9AGD(:;CFF;FCDECC;0DECCE*:C'C?CFF6<7F@FAC<799B@EGEFCEB8>.F:G?EFGGFFEB:9EFFEC6:C?=++GGFA2EEEF8FA9FGCFDFF@+CC8GGFEGFDBCGGGGGBGEE=FEA:GGEGGGFEE?EEGGGGFEF:CE<GFCGF@C<EF@GGGGGGGFGFCGGGGGFC,9GGFFGGGGGGGGGGFFFEEGGGGGFGGGGCFFEGGGGGGGGGGGCCCCC
@sB 32289
TGAGGAATATTGGTCAATGGACGAGAGTCTGAACCAGCCAAGTAGCGTGAAGGATGAAGGTTCTATGGATTGTAAACTTCTTTTATACGGGAATAAACGAATCCACGTGTGGATTTTTGCATGTACCGTATGGATAAGGATCGGCTAACTCCGTGCCAGCAGCCGCGGTAATACGGAGGATCCGAGCGTTATCCGGATTTATTGGGTTTAAAGGGAGCGTTGTTGGGTTGTTAAGTCAGTTGTGAAAGTTTGCGGCTCAACCGGAAAATTGCAATTGATACCGGCAGTCTTGAGTAGAGTTGAGGTAGGCGGAATGCGTGGTGTAGCGGTGAAATGCTTAGATATCACGAAGAACTCCGATTGCGAAGGCGGCTTACTAACCTGTAACTGACAGTGATGCTCGAAAGTGTGGATATCAAACAGGATTAGATACCCT
+
EGFFFDFGGGGGGFGGGGGGGGGGGGGGGGGGGGGGGGGGFGEFCFEFGCDEEFDFFFGFEFDFCCFGDFGGGGGGG9CEGGDFAFEFGGCCGF,?CF@FFGD8EFFEDEFG9FGGC<CFGFGEFGGG7DFD,?EFGG9=,?FGEBC,F,ABFG7F=DCCCE=>FGDFFGC;=@<<><5*,?CF7**>C/,?:EE<E=<56,8GGFCG0GFGFAC.:8FC#6#/38EDGGCF;@E<7?F;3A-:GCG@FC2@9EG,5DF==;:#B;F9:;@:<,FCF@9@ECGFFFE,D4AA+F@5,ACF@,9GGGGCFFGCCCB+@EGGGGGGFGGFGFE?FAECEC,;GFE@C@FC,FGGGGF7FF@,F@EGGFEGFC@E@<<6FEB5EFCCGF@EC<FC<,FFA7FCDGGGGFF,CDFC6,GFF9GFFGGF9GGEFFE8CCC@
@sB 70
TGAGGAATATTGGTCAATGGGCGAGAGCCTGAACCAGCCAAGTAGCGTGCAGGATGACGGCCCTATGGGTTGTAAACTGCTTTTATAAGGGAATAAAGTGAGAGTCGTGACTCTTTTTGCATGTACCTTATGAATAAGGACCGGCTAATTCCGTGCCAGCAGCCGCGGTAATACGGAAGGTCCGGGCGTTATCCGGATTTATTGGGTTTTAAGGGAGCGTAGGCAGGAGATTAAGCGTGTTGGGAAATGGAGACGCTCAACGGCTGCACTGCAGCGCGAGCAGGTTTCCGTGAGTACGCGCAAAGGGGGCGGAAAGCTTGGTGTAGCGGTGTAATGCTTAGATATCACGAAGAATTCCGATTGCGAAGGCAGCTCACTGGAGCGCAACTGACGCTGAAGCTCGAAAGTGCGGGTATCGAACAGGATTAGATACCCT
+
C8EEFGFGGFGGGGGEEEAFGGGEGGGDGGGFFFGGGDD<CFFFGGGGGGGGGGGEDFECCFEDGGGGGCCFGGFGFGGG,CFFFGDFEGEEFGC9CFGGGGCGFFF@FGGAFFGGGG:9FGC?FFCF<>EEEFGGGFCF<CCG8CEGGC,DDGFDFFFGFFCD++@FGGGA,@BB@<EGCFFC7>EG<*=6;;<77CG97CCFGG:<:*7?+2=):2804;C=*73$4@5;=:C987<B@,&GFC=1<,C8F:2,*F*CC@,,,;D3AF<<*:>7@=6+6,DFFB++,3AC)F+FC++,=5,6++CEF=C,99,+E,@BE,E>5DGF9@:,C?GFGEADFC9=FDFC,<<FDC6F7AFGEF@7FF@8?EAFEC,C<@DEEF7GGGFGGEBGFGGE@EGGGGGF,CCEF@,EEFGGGGFEDGFF9CFCFCF@CCCC
@sB 71
TGAGGAATATTGGTCAATGGCCGAGAGGCTGAACCAGCCAAGTCGCGTGAGGGATGAAGGTTCTATGGATCGTAAACCTCTTTTATAAGGGAATAAAGTGCGGGACGTGTCCCGTTTTGTATGTACCTTATGAATAAGGATCGGCTAACTCCGTGCCAGCAGCCGCGGTAATACGGAGGATCCGAGCGTTATCCGGATTTATTGGGTTTAAATGGTGCGTAGGCGGCCTTTTAAGTCAGCGGTGAAAGTCTGTGGCTCAACCATAGAATTGCCGTTGAAACTGGGGGGCTTGTGTATGTTTGAGGCAGGCGGAATGCGTGGTGTAGCGGTGAAATGCATAGATATCACGCAGAACCCCGATTGCGAAGGCAGCCTGCCAAGCCATTACTGACGCTGATGCACGAAAGCGTGGGGATCAAACAGGATTAGATACCCT
+
FGFGGFGGGFGDGGGGGGEGGGGGGGGGGGGCFGGGGGGGGFFFCGG@FGGGGGGGGFFFE<FFGGGGGAFGGGGGFGGGGGGGGGGGGGFFGGGFGGGGG@FFGGGGGGGGFG<FC7FGGGGGGGFGGGGDBFGGGGGF<FFGGGGDG=F@FGGGFFGGGGFFGGGGG7FFDG8CED765B7;FGGGE>8<EG:GGG;-4E$FGGGGGG@C#?:AEBGE39;GEDG7E;<CFFFA+#CBFD<EGG>F.0D>DFG:6<@7@D7:AGC<@E?<<FGCFF?9CCGGGFFB8FB=*?@5,FE8GGGFA6FFB8FFCB7EGGDFCGEEAGCCF;EEAEFAFFB,GFFECCB@FF?E@6C>EFECEF:FGGFFF8@EGFF<7FA,CFFGGGFEGGGGGFGGFGGGGGGGEGGGGFGFFAGGGGGGGGGGGGGGGGGCCCCC
@sB 25070
TGAGGAATATTGGTCAATGGGCGCGAGCCTGAACCAGCCAAGTAGCGTGAAGGATGACTGCCCTACGGGTTGTAAACTTCTTTTATAAAGGAATAAAGTGAGGCACGTGTGACTTTTTGTATGTACTTTATGAATAAGGATCGGCTAACTCCGTGCCAGCAGCCGCGGTAATACGGAGGATCCGAGCGTTATCCGGATTTATTGGGTTTAAAGGGAGCGTAGATGGGTTGTTAAGTCAGTTGTGAAAGTTTGCGGCTCAACCGTAAAATTGCAATTGATACTGGCAGCCTTGAGTACAGTTGAGGTAGGCGGAATTCGTGGTGTAGCGGTGAAATGCTTAGATATCACGAAGAACTCCGATTGCGAAGGCAGCCTACTAAACTGCCACTGACATTGATGCTCGAAAGTGTGGGTATCAAACAGGATTAGATACCCT
+
EEGGGGGGGFGCGGGGAEGGGGGGGGGGGFGGGGGGGGGGGGGFGGGGGGGGGGGFGGEEGGGGGDGFGGGGGFFFFGDFFGGGGGGGEGGGGGGFGFGGEF<FGGGGGGG,FCFGGGGFFFGFAFCAFGGGGGGGGGGG?EFGGFEFDGGGGGGGGGGCGGFGGGGDEGGGGGGGG7F13FGG#1;FCGGGGGFGG@F?GGGF>FGGG>GGGGGFF==FAF<:@DF83AFFFGD#F?EDFGEFC9F?CF>8+DD8FFC<EFA;,/EFFF<EE/;CE9;=CGGFEEB,8DFDFFEGGE8=49F<A=7EF8EEFGGGGGF<EFCE>FCAFGFGGGGGFGGGFGGGCGGGGGGGF@FEFFGGF:@FFGEEB,,GFEFGFC9E@7CGGGGGGGFE6?8GFCGFCEGFCGGGF<GGGFFFCCGFGGGGGGGGGFFCCCCC
@sB 73
TGGGGAATATTGCACAATGGGCGCAAGCCTGATGCAGCCATGCCGCGTGTATGAAGAAGGCCTTCGGGATGTAAAGTACTTTCAGCGGGGAGGAAGGGAGTAAAGTTAATACCTTTGCTCATTGACGTTACCCGCAGAAGAAGCACAGGCTCACTCCGTGACAGCAGCCGCGGTAATACGGAGGGTGCAAGCGTTAATCGGAATTACTGGGCGTAAAGCGCACGCAGGCGGTTTGTTAAGTCAGATGTGAAATCCCCGTTCGCAACCTGGGAACTGCATCGGATACTGGCAAGCTTGAGTCTCGTAGAGGGGGGTAGAATTCCAGGTGTAGCGGTGAAATGCGTAGAGATCTGGAGGAATACCGGTGGCGAAGGCGGCCCCCTGGACGAAGACTGACGCTCAGGTGCGAAAGCGTGGGGAGCAAACAGGATTAGATACCCT
+
AFGGGGGGGGGGFGGGGGFF8FGGGGGGGGGGFDFFGFGDEF,FFGGGGFFCFFGGGGGGGG8CFGFG@FD=?FE?CFFGGGDGBFGCFD:C@:A,?7EBCC<,,:BF9<F9FDCGGF,EFFGAFF@FCGCDDFEE++>BC7F>@8,8D@:3D>EFG>1***73,:FFAFEG@C@F,<:F:E:FC<E*:,+*1*4*:C:CDDAF6C:<@?C5:*/7*.37(-*557:55>C8*EC<<<(53:4C'#>.66<7C***:>***,,>37:F6GGFC:>>>C@C,F@=C?EFFD>,:<7EF0F@+66,,6>8CEEEFF4,@,9@=@,>BGDE>=C4FAAF9ECC=@-CDFC<EFGFFF<CFACF@:@F=F@CEDF=GCGDGEEECGFGGFFC,FFGGGGGGGGGCFDFGFDGGGGGGFFCFGGGGF9GEGGGGFGGCFCFCCCCC
@sB 74
TGAGGAATATTGGTCAATGGACGAGAGTCTGAACCAGCCAAGTAGCGTGAAGGATGAAGGTTCTATGGATTGTAAACTTCTTTTATACGGGAATAAACGAATCCACGTGTGGATTTTTGCATGTACCGTATGAATAAGGATCGGCTAACTCCGTGCCAGCAGACGCGGTAATACGGAGGATCCGAGCGTTATCCGGCTTTATTGGGTTTAAAGGGAGCGTAGCTGGGTTGTTAAGTCAGTTGTGAAAGTTTTCGGCTCAACCGTAAAATTGCATGTGATACTGGCAGTCTTGAGTACAGTTGAGGTAGGCGGAATTCGTGGTGTAGCGGTGAAATGCTTAGATATCACGAAGAACTCCGATTGCGAAGGCAGCTTACTAACCTGTAACTGACATTGATGCTCGAAAGTGTGGGTATCAAACAGGATTAGATACCCT
+
F8ECFFGGDFG9@CFEGGGFGGGEEGGGGGGGF8@CFGCECFFEFFFF:BFGGGDGGGFGGGGGGGFE9EF8EFGFFGEF9CA?BF9EFFGGGFGFD,::=FFGFCGG8:B+?=<?DFG9<EFGGGFDFD8,,CEC95EECCCC@@B<DDFFE+3@+5@@FC,=++@:FDCFGGFD:*C7CD:F*>=FB@78<CFG45@EC7C,,<:FCB,?;,:8D>7::;+?C>=.;:8CE+<:3/C@:C@EG'@??=4#+@:3D7GDC7GEAFGF:9B37,,FD@D=6DB45,F?=9C9*E@5,9@,EFCFE@4C@?GFDD@@4,9,FGGE5F==FAFAFF?FC9GGGGFA,,AGGFFFFB+@CGCCGGGFFC@FF@,GGFFFEC5;8GGGGGGGGGGECFFFFCF8EGGGFFCCFGGFCFFFF<9EGGGGGGGGGGFCCCCC
@sB 37623
TGAGGAATATTGGTCAATGGGCGCGAGCCTGAACCAGCCAAGTAGCGTGAAGGATGACTGCCCTACGGGTTGTAAACTTCTTTTATAAAGGAATAAAGTGAGGCACGTGTGCCTTTTTGTATGTACTTTATGAATAAGGATCGGCTAACTCCGTGCCAGCAGCCGCGGTAATACGGAGGATCCGAGCGTTATCCGGATTTATTGGGTTTAAAGGGAGCGTAGATGGGTTGTTAAGTCAGTTGTGAAAGTTTGCGGCTCAACCGTAAAATTGCAATTGATACTGGCAGCCGTGAGTACAGTTGAGGTAGGCGGAATTCGTGGTGTAGCGGTGAAATGCTTAGATATCACGAAGAACTCCGATTGCGAAGGCAGCCTACTAGACTGCCACTGACATTGATGCTCGAAAGTGTGGGTATCAAACAGGATTAGATACCCT
+
CFFFGGGGGFGGGGGFFGGFGGCFGGGGGGFGGFFGGGGGGFFGFFGGDGGGGGGGGGGGGGFEGGGGGGGGCFGGGCFFGG9FGGGGG?9EAFFF<FGGGGEFGGG8==F9BDFGGGGDFGGFGGGFGGGGGFFGEDFC8EFFD7BGGG9FEGFEFFGF@FGGGGGGGE*@FGC-<FCCBCGGGG7<<=7=GGGEFGFEFGCFEGGGGGEGGF>9EBFB7C@C?<@C@>F@AEB?<:C@FGCGFF:C@C/FGGFFGEFFEGDGGCEGGGD+$?@FEEE@9CFGECF?@,EE7EA@DF@GGGGGGEBB>,GGGGGGGFFFGGCC5GGGGGFEAFGEEEEC?;GGGGEGGGGGGGGGEGFF7EF@FC,EFEGFFFFGGFGGFGGGGFGFGFFGGGGGGGGFFDGFCAGGGGF<GGGGGFFADGGGF<GGGGGCCCCC
@sB 42668
TGAGGAATATTGGTCAATGGGCGAGAGCCTGAACCAGCCAAGTAGCGTGCAGGACGACGGCCCTATAGGTTGTAGACTGCTTTTATAAGGGAATAAAGTGGGTCACGTGTGACTTTTTGCATGTACCTTATGAATACGGACCGGCTAATTCCGTGCCAGCAGCCGCGGTAATACGGAAGGTCCGGGCGTTATCCGGATTTATTGGGTTTAAAGGGAGCGTAGGCCGGAGATTAAGCGTGTTGTGAAATGTAGAGGCTCAACCTCTGCACTGCAGCGCGAACTGGTCTTCTTGAGTACGCACAACGTGGGCGGAATTCGTGGTGTAGCGGTGAAATGCTTAGATATCACGAAGAACTCCGATTGCGAAGGCAGCTCACGGGAGCGCAACTGACGCTGAAGCTCGAAAGTGCGGGTATCGAACAGGATTAGATACCCT
+
EFFFGGGGGGGGGGFFGGGCFGGGGGGGGGGGGGGGGGGGGGGGFGE@CGFGGDFGGGEGGDGGGGGGGGFGGGFGGGGGDEFGGG<FFGFFFD9EAFFGFFGGGFEGGGGCG9FGGCFGGGGGGGF9FDFFF,@D,ABFC:>BCDEGGFGGCFFGGGGGGGFGGGGGGGE@FFGGGGGDFCFEEGDEGDFCFFE@CCF:C9CFGF:DG<CEFG>FC>GFFEEGFCC2?GGFCFFBG,>;CFGGCFFFFFFFFFFFGG?4DFCCC9CFF7GCB@?F>G4FFFFGF=F?DFDFDF6BEGGGGEDECC:GEFFFD@C7CF@FA<GGFGFEFFC:,9GFAFC,:,9GGGGGGGGFGEGGGGGEDGFGGFEGGF<F@CFEEFGGGGCGF@CFC;;GGDFAGGGGGGGGFGGGGGGGGGGGGFEFFGGGGFGGGGGCCC<C
@sB 77
TGAGGAATATTGGTCAATGGGCGCAGGCCTGAACCAGCCAAGTAGCGTGAAGGATGACTGCCCTATGGGTTGTAAACTTCTTTTATATGGGAATAAAGTTTTCCACGTGTGGAATTTTGTATGTACCATATGAATAAGGATCGGCTAACTCCGTGCCAGCAGCCGCGGTAATACGGAGGATCCGAGCGTTATCCGGATTTATTGGGTTTAAAGGGAGCGTAGGTGGGCAGTTAAGTCAGTTGTGAAAGGTTGCGGCTCAACCGTAAAATTGCATGTGGTGCTGGCTGTCTTGAGTACAGTAGAGGTGGGCGGAATGCGTGGTGTAGCGGTGAAATGCTTAGATATCACGAAGAACTCCGATTGCGAAGGCAGCTCACTGGACTGCAACTGACACTGATGCTCGAAAGTGTGGGTATCAAACAGGATTAGATACCCT
+
AFGGGGGGGGGGGGGGGGGCFGGDGGFGGFGFFFGGGGGFCFFGGGGE7CFFGCFFDA<FGGF8FEGFGGEGGFFFGGGDGFGGGGCEFCFCGGGEEGGC<C,B??F?FEBB,?<FGDF=EFC<<FG<<EFCE,CEABFC,FFDCCEFFEABG=AFFFFGFCFDBGCCB:@FFFFGEEG*DFCF3C5FCCEGF@<74=F::B;<CFF/GF;7<AC.;*<@=C;930*+0;;FF@,*<9<CGGFE:<0,+9+8+0FD67EDCFF=;=><D?8D::>?6,+++DFE<E,?GAFF;5,F9B;<=,D@=8EDC@<GC>>+EDFEAFC=5C4,E;9EDGEDEAE3<8FFFFFGGF9EFFDGDDGFDDGGGFCGFDGGGFFFA@EBE@C6FAGF<FAFFFEGF@GGGGGFFGGGF<FCGGFGF<<BGGGGGGFCGGFACCCC
@sB 78
TGGGGAATATTGCACAATGGAGGAAACTCTGATGCAGCGACGCCGCGTGAGTGAAGAAGTAATTCGTTATGTAAAGCTCTATCAGCAGGGAAGATAGTGACGGTACCTGACTAAGAAGCTCCGGCTAAATACGTGCCAGCAGCCGCGGTAATACGTATGGAGCAAGCGTTATCCGGATTTACTGGGTGTAAAGGGAGTGTAGGTGGCCATGCAAGACAGAAGTGAAAATCCGGGGCTCAACCCCGGAACTGCTTTTGAAACTGTGGGGCTGGAGTGCAGGAGGGGTGAGTGGAAGTCCTAGGGTAGCGGTGAAATGCGTAGATATTAGGAGGAACACCAGTGGCGAAGGCGGCTCACTGGACTGTAACTGACACTGAGGCTCGAAAGCGTGGGGAGCAAACAGGATTAGATACCCT
+
DEGGGGGGGGGGGGGGFGFGGGGGGGGGGGGFGGGGGGGGGGGGGGGGGGGGFFGGFGG?FGCGGGFGFGGGGGGGGGGGGDFGGGGGGGGGGGAFEFGGGGGGGGGGGGGFGG8FGGGCFGGGGGGGGFGGGGGGGGGCGFFGGGGGGGGGGGGGFGGGGGGGGFFG7:C>;@EEGFGGGG#GGG7<CBFFGGG8A1:=CGD#<B+4FCF?C9,%CDFF3@7CCFG++GEEFGGG=CC5AF>?EE,GFFDGCFDFEGDFGEF:=(FGG=EF9B:FCFC7GFFCF8=?E,CF@,,E8FFGFDGEAGEEECGFFCGGDEF=FD@FFFGFEA@EFEFFAFGFGDGGGFFGFCFFDGGGFGFGGGGGGGGGGGGFC@GGFEDGGGGFCGDGGGGGGGGGGFB@GGGGGGGGGGGCCCCC
@sB 79
TGGGGAATATTGCACAATGGGGGAAACCCTGATGCAGCGACGCCGCGTGGAGGAAGAAGGTCTTCGGATTGTAAACTCCTGTTGTTGAGGAAGATAATGACGGTACTCAACAAGGAAGTGACGGCTAACTACGTGCCAGCAGCCGCGGTAAAACGTAGGTCACAAGCGTTGTCCGGAATTACTGGGTGTAAAGGGAGCGCAGGCGGGAAGACAAGTTGGAAGTGAAATCTATGGGCTCAACCCATAAACTGCTGTCAAAACTGTTTTTCTTGAGTATTGCAGAGGTAGGCGGAATTCCCGGGGTAGCGGTGGAATGCGTAGATATCGGGAGGAACACCAGTGGCGAAGGCGGCCTACTGGGCACCAACTGACGCTGAGGCTCGAAAGTGTGGGTAGCAAACAGGATTAGATACCCT
+
EFGGGGGGGGGGEGGGCFFDDFGGGFGGGFGGGCGGFG>7@FGGDGGGEG=FF:EFAF,==DFGFFGCFGGFEB,CEFGCEFFFGGGGGGDFGGA<FG9FGGGEGGGFGGGCFDFFGGFFD?B+:@B8FGFGGGFGF9@CFF,@ECCEG:F@;FGGFF7>;A7F@CFG**<CCCGCF<F@GF=<7<CG464<2CC<5$<99DD26/:)>2,BFF>4FCEABBC,7??GFFGEFGC?FGFC>A5,@CGF>,D?E,@,=C2+?GGGGGFF,8FF;=@:,,@BDGE8BC7GGFGDGFC7E:GGFDGEAECEEEEF7GGEFF98GGFGGGGEGFEEEF@FAF8EFGGGGFBGGGGGGGGFFGFFFCF8FFGGGGGFGFGGGFGGGGGGFGEGGGGGGGGGGGGFGGGGGGGFGFFBCCC6
@sB 80
TGAGGAATATTGGTCAATGGGCGAGAGCCTGAACCAGCCAAGTAGCGTGCAGGATGACGGCCCTATGGGTTGTAAACCGCTTTTATAAGGGAATAAAGTGGGAGTCGTGACTCCTTTTGCATGTACCTTATGAATAAGGACCGGCTAATTCCGTGCCAGCAGCCGCGGTAATACGGAAGGTCCGGGCGTTATCCGGATTTATTGGGTTTAAAGGGAGCGTAGGCCGGAGATTAAGCGTTTTGTGAAATGTAGATGCTCAACATCTGCACTGCAGCGCGAACTGGTTTCCTTGAGTACGCACAAAGTGGGCGGAATTCGTGGTGTAGCGGTGAAATGCTTAGATATCACGAAGAACTCCGATTGCGAAGGCAGCTCACTGGAGCGCAACTGACGCAGAAGCTCGAAGGTGCGGGTATCGAACAGGATTAGATACCCT
+
FDEFGGGGGGGGGGGGGGGGFFGGGGGGGGGGGGGGGGGGGGGGGGGEGGGGGGGGGGGGGGGGGGGGGGGGGGGGGGGGGDGGGGGGFGGGFCGFGGGDC<EGGGDGGGGFGGGFFFGDCEFGGGFGFFFFAGGGGGGGGGGGG>CGGGGGGGGGGGGGFFFGGGCFGGGGFGFFGC:FFGFDEGGGGGGDGGEG7E7:+;FGCB7C7@C6GG>>878#>:*;@4?+C2DB:E:.>3#,GFCFE<%AF@<F=C:@:F@71GF,@@,FF:GDEEC@DGGGCGFCDAF<=8CF=6+=GGGEDFGCFC7E@D?D>?C7GF=FBC>@)>C=CGEAC<FDAFC,A,E:=GFGFFFE,GEE>FGGGGFBE69GGFGGFGFFGFFFCGDGFFFFEEEGGFFF<GEFFFGFFCGGGGGGEFEFGGGFFFFGGGFGGCF@CA-B
@sB 29038
TGGGGAATATTGCACAATGGGCGCAAGCCTGATGCAGCCATGCCGCGTGTATGAAGAAGGCCTTCGGGTTGTAAAGTACTTTCAGCGGGGAGGAAGGGAGTAAAGTTAATACCTTTGCTCATTGACGTTACCCGCAGAAGAAGCACCGGCTAACTCCGTGCCAGCAGCCGCGGTAATACGGAGGGTGCAAGCGTTAATCGGAATTACTGGGCGTAAAGCGCACGCAGGCGGTTTGTTAAGTCAGATGTGAAATCCCCGGGCTCAACCTGGGAACTGCATCTGATACTGGCAAGCGTGAGTCTCGTAGAGGGGGGTAGAAGTCCAGGTGTAGCGGTGAAATGCGTAGAGAGCTGGAGGAATACCGGTGGCGAAGGCGGCCCCCTGGACGAAGACTGACGCTCAGGTGCGAAAGCGTGGGGAGCAAACAGGATTAGATACCCT
+
EFF@F7CEGGFGGGGGGGGBEGEGGGGGGGGGGGGGGGGCFFGGGGGEGEEFGGGFGGGFEGFFGGGGFFDFFFGGCFGGGGGGGGGCFGGGGECFCGGGG<FF<<EFFGGGGGGFAEFGGGGGGGG@FGGGGD@@FCFGGGGCGDFCGGGD8CF,FEFGDGG:FF:F<**=BFGD:FGGCCCEC:ECEG7CEEEEFCF5**:/<::C,:CFGGG384E)76EE*6C58=C+DFC:/B<90<04</F9FG'-<?/@GDECFC@F5;@8FGGFFC?GFF?;=3@+;2,C>7CF<7><F:@+7B7F9DB+GFFFFGFCFE=8E@B:?GDF65>84EGGFFC:CDGF?FFF:,GGEC<<EFGGFCGGGGFB:?,,GGGFFC::9C,GGGGFC<FC:GDGEF<GFFEC@GGGEC@F>GFGGEEDEEF@FCGGGGGGCGCGCCCCC
@sB 82
TGAGGAATATTGGTCAATGGGCGCGAGCCTGAACCAGCCAAGTAGCGTGAAGGATGACTGCCCTACGGGTTGTAAACTTCTTTTATAAAGGAATAAAGTGAGGCACGTGTGCCTTTTTGTATGTACTTTATGAATAAGGATCGGCTAACTCCGTGCCAGCAGCCGCGGTAATACGGAGGATCCGAGCGTTATCCGGATTTATGGGGTTTAAAGGGAGCGTCGATGGGTTGTTAAGTCAGTTGTGAAAGCTTGCGGCTCAACCGTAAAATTGCAATTGATACTGGCAGCCTTGAGTACAGTTGAGGTAGGCGGAATTCGTGGTGTAGCGGTGAAATGCTTAGATATCACGAAGAACTCCGATTGCGAAGGCAGCCTACTAAACTGCCACTGACATTGATGCTCGAAAGTGTGGGTATCAAACAGGATTAGATACCCT
+
DFEFGGGGGGGGGGGGGGGGGGGGGFGGGGGGGGGGGGDFGGGGGGGGGGGFGGGGEFCFGGGGGGGGCFGGGEFGGGGGFFGGG9FFGCF<FGEFEGEFCFGFGGGGFFFDFDF9FGGGF<AFCFCFGGGGGGGGGGGGGGGDDFGGGGGGCGGGGGFFFGGGGGGGGGGGGFGG7BF>FF?,:>EGG@3:CECB538CC?#><1:C=FDC9?00=3F5(FC<8CGGGEAFGGCEGFDFDFFDCFCDECGEFCGGFC@=CEAEEFEF=CEB8EECDDDD=C<CGGFCDAC935,@D;CGEC9=B6F>DFAFDFEEC,,DGGGC>EE>GGFGGGGDFFADGFF:FCFFFFGFGGGGGGGGFFEDEGFGGGGGGGGGGGGGFGGGGGGGFFEDAGGGGGGGGGCF<FGGG?GGGGFGFFECGFFFAFE<FEC6C@AC
@sB 28796
TGGGGAATATTGCACAATGGGGGAAACCCTGATGCAGCAACGCCGCGTGAAGGATGAAGGTTTTCGGATCGTAAACTTCTATCAATAGGGACGAAGAAAGTGACGGTACCTAAATAAGAAGCCCCGGCTAACTACGTGCCAGCAGCCGCGGTAATACGTAGGCGGCAAGCGTTCTCCGGACTTACTGGGTGTAAAGGGAGCGTAGGCGGCACGCCAAGCCAGATGTGAAAGCCCGAGGCTTAACCTCGTGGATCGCATTTGGAACTGGCGGGCTAGAGTACAGGAGAGGAAAGCGGAGCTCCTAGTGTAGCGGTGAAATGCGTAGATATTAGGAAGAACACCAGTGGCGAAGGCGGCGTTCTGGACTGAAACTGACGCTGAGGCTCGAAAGCGTGGGAAGCAAACAGGATTAGATACCCT
+
FFGFEFGD<EFFGGGCFFFEFDFDGFGEF<EG6CEFCGGGGCFECEGCGGGGFC,<=E?FGFCFF7FFEDG,A4=FAFGGGA9FDFGF<FGCGEGGGGGGAFGGC7FFGFFE,D<FFF,BBFFEE:ECFFGGAC,8<,B79>@G7CFEECFEGG,@,1,8,63=*5CFF:F83%*3,=CF/8C+83CFF??8<<:FC8/:95?52;FE<,FDF>>5?FFF@F?,<%;),<CCEC8B<>=8<59CD@C@,F8F@39A>CFFGGED>BEF:B,5,<,C+9@C>A,GGFD<FBB:EEE>8B=@,?=9FFE@EEGCFFF<EEF=:9AAE,,E<GFGGFDFCCCEE@CGFCGGFBEGEEFF:8GGGGFEFFE<FEC@@B@@E@@CEECEFFCCC@EEGFFEFAGGGGGGGGGGGGGGGFFC?CCC
@sB 42271
TGAGGAATATTGGTCAATGGACGAGAGTCTGAACCAGCCAAGTAGCGTGAAGGATGACTGCCCTATGGGTTGTAAACTTATTTTATATGGGAATAAAGTATTCCACGTGTGGAATTTTGTATGTACCATATGAATAAGGATCGGCTAACTCCGTGCCAGCAGCCGCGGTAATACGGAGGATCCGAGCGTTATCCGGATTTATTGGGTTTAAAGGGAGCGTAGGTGGATTGTTAAATCAGTTGTGAAAGTTTGCGGCTCAACCTTAAAATTGCAGTTGAAACTGGGAGTCTTGAGTACAGTAGAGGTGGGCGGAATTCGTGTGGTAGCGGTGAAATGCTTAGATATCACGAAGAACTCCGATTGCGAAGGCAGCTCACTAGACTGTTACTGACACTGATGCTCGAAAGTGTGGGTATCAAACAAGATTAGATACCCT
+
FDFC<,CDFFGGGEFECFGFFFGDC8FD@,CCFFGGFGGFF8,@FAFFGGGGGFFFFEDFDFFEFFF?EGCFFGGG<FG,A<@FGGGE9?FFFGGGGCGGG,<EFFGGGGGGG<FGG,BF,,,EFFFG<FFGGEEGFGGF<4++@:BFEFFC@<ACFFC+=,<FECCE+CCFF,<7C:C@<>>F@C@CFE7>;B:@;88+<<CC238F47<?<C:15)@A:@G<D-:=,(<CEG,A<?CFF<=ECC#@CF8=7<D,FA98D<=9F<FFDE=8<?E5;438FGGGE<F?,EEA+EDCF?A<E<,7GGEE=@;,FE7GEEFC,8GGFF:AC@9E<E?@C,6,54<,,,GGCEEE,FDGGGGFGGGGGE9GGGFFEFGGGGEFEA<GGGEEFFEC<9FFCDGFFEGGGGGGGGGGGFCEGEFFE@,GGGGGGEF<@CCC
@sB 29940
TAGGGAATCTTCGGCAACGGGGGCAACCCTGACCGAGCAACGCCGCGTGAGTGAAGAAGGTTTTCGGATCGTAAAGCTCCGTTGTAAGAGAAGAACGTGTGTGAGAGTGGAAAGTTCACACAGTGACGGTAACTTACCAGAAAGGGACGGCTAACTACGTGCCAGCAGCCGCGGTAATACGTAGGTCCCGAGCGTTGTCCGGATTTATTGGGCGTAAAGCGAGCGCAGGCGGTTTAATAAGTCTGAAGTTAAAGGCAGTGGTGTAACCATTGTTCGCTTTGGAAACTGTTAAACTTGAGTGCAGAAGGGGAGGGTGGAATTCCATGTGTAGCGGTGAAATGCGTAGATATATGGAGGAACACCGGTGGCGAAAGCGGCTCTCTGGTCTGTAACTGACGCTGAGGCTCGAAAGCGTGGGGAGCAAACAGGATTAGATACCCT
+
FFCEGGGGGGGGGGGGGFFGGFEGEFFFGGGGGGGGGEEFGGCGGGGCEF:FFDFGG8=AEFEBG7B::FGGGGGAFGFGG<EEFFGGGGGA,,:3>FDDGFGCFGFEGGG9F@FGGGG<FGGGGGGGGGCFFFGGGEFCFFGFFEGFFGECG?@FFGEEC:BCCE8<E:<?BEGEGF:CCFGGGGFGECC*88:;C5:<E5**;A9EF7CFFGGEC)2052:5==5=5;CC?,6,8?C/6FCD@G7@#C@<9FC>C@F@;#.=FFE:0D@CGGEF@AFGDF8::GGFB,,BCD8FA+B,EB9=<E4==B+B,==>AF=E,E,DFFFC=)DEGGGFB@4,C8ADFFDC9F9GGFB<FCFCGGCGEGECEFF:7GF<F>GFFGGFEE9FFFGFGGGGGGGGGFDGGGGGFGGGGGGGGFEGFF9E<FGGGGFGGGFDCCC@C
@sB 27054
TGAGGAATATTGGTCAATGGGCGAGAGCCTGAACCAGCCAAGTAGCGTGCGGGACGACGGCCCTATGGGTTGTAAACCGCTTTTGATTGGGAGCAAAGAGCGCCACGTGTGGTGCGTTGCGTGTACCTTTCGAATAAGCATCGGCTAATTCCGTGCCAGCAGCCGCGGTAATACGGAAGATGCGAGCGTTATCCGGATTTATTGGGGTTAAAGGGGGCGTAGGCGGGCGGTTAAGTCAGTGGTCAAATGTCAGGGCCCAACCTTGGCATGCCGTTGATACTGGCGGCCGTGAGTTCACACAAGGAAGGTGGAATTCGTCGTGTAGCGGTGAAATGCTTAGATATGACGAAGAACTCCGATTGCGAAGGCAGCCTTCTGGGGTGTTACTGACGCTGAGGCTCGAAAGTGCGGGAATCAAACAGGATTAGATACCCT
+
FGFDGFGDFGFGGGGGGGAFFFGGGGGDEFGAEFF<@DEDFEFGGG@FDGGGGGG:FGCCCEGCFGGGF=FFGGFGGGDGGEGGGGGGFEGGGCDFFGFGGGDFGGECDGGGGGGGGG>FEFGGECFGGGGGGGGGGGACDFFGGDGGGGGG8F7FGFCC,@FGDGGGEG*CGGGCCCGGFFGG@CEDCEGG7@C>CC6C7G?9EC#385CF??C#>=AD0:=FEE?C#CEGFFC5<FFFFF@CEF>9@??FEDCBE8FFF?GDFE<EFFCCDC7:392+GGF@F=B,FFA;F@,BF,CGGFGGGFGGF@ACEB+88++E9=@)EF9A,GF<?<FEGGGGGEF<FFFFF9F<@+C7EGF7GGFFAEGEFGFGGGGEGGGGGGGEEEECEFFGGGGFGDFFCFEC7GEFFFFGFDGGFEDDFFE<CGGFBF@CCCC
@sB 45068
TGAGGAATATTGGTCAATGGACGAGAGCCTGAACCAGCCAAGTGGCGTGCAGGATGACGGCCCTATGGGTTGTAAACTGCTTTTATAGGGGAATAAAGTGAGTCTCGTGAGACTTTTTGCATGTACCTTATGAACAAGGACCGGCTAATTCCGTGCCAGCAGCCGCGGTAATACGGAAGGTCCGGGCGTTATCCGGATTTATTGGGTTTAAAGGGAGCGTAGGCCGGAGATTAAGCGTGTTGTGAAATGTAGATGCTCAACATCTGCACTGCAGCGCGAACTGGTTTCCTTGAGTACGCACAAAGTGGGCGGAATTCGTGGTGTAGCGGTGAAATGCTTAGATATCACGAAGAACTCCGATTGCGAAGGCAGCTCACTGGAGCGCAACTGACGCTGAAGCTCGAAAGTGCGGGTGTCGAACAGGATTAGATACCAT
+
FFFGGGGGGFGFFGGGGGGFGGGGGGGGGGGGGGGGGGBFGGGFEGGGGGGGGGGGGGGGGGGGCGFG?FGGFGGGGGGGGGGGGGGGGGGGGFFGGGGGGGGGGGGGG8@EEGGGGGGGGGGGGGGGGGGGGGFFGGGGCFFFGEEGGGGGCG@FC9@EGCCFGG=F4DGFFFFGGCFG>GG<FGEGGG8:FFECGEEFGF1FGFFEGCECGGCFGFGFBC8CFFGFGGGGFGGFGGGG<GGGEFDC@?7G<DC<GFFFCDFGGDFC7CEGEGGGGFADFGGGDGFGGGFGFF>8CGFGGFAFFECGGFE9EDBB7FCDGGEC=GCGGFGFGGGGFFFGFCFGFCGDEB9DGFEGGGGGGGGFFGFGGGGGGGGGGGGGEFGGGGFGGGGGGGGFFBGGGGGGFEGDGGGFEGEGGGFFFFGGGDGGGCGCCCCC
@sB 30282
TGAGGAATATTGGTCAATGGACGAGAGTCTGAACCAGCCAAGTAGCGTGCAGGATGACGGCCCTATGGGTTGTAAACTGCCTTTATAAGGGAATAAAGTGAGTCTCGTGAGACTTTTTGCATGTACCTTATGAATAAGGACCGGCTAATTCCGTGCCAGCAGCCGCGGTAATACGGAAGGTCAGGGCGTTAACCGGATTTATTGGTTTTAAAGGGAGCGTAGGCCGGAGATTAAGCGTGTTGTGAAATGTAGATGCTCAACATGTGCACTGCAGCGCGAACTGGTTTCCTTGAGTACGCACAAAGTGGGCGGAATGCGTGGTGTAGAGGTGAAAGGCTTAGATATCACGAAGAAATCCGATTGCGAAGGCAGCTCACTGGAGCGCAACTGACGCTGAAGCTCGAAAGTGCGGGTATCGAACAGGATTAGATACCCT
+
FFGFFFGGGGGGGEEGGEEFGGGG7CF@EFFGFFFGGCCCF<EFGGGCBFFFGGGG,EFEGGFFFDGCDGGCFFGGGGDGFFCCFGGA<F8BF<DFFCF,CCFGGGEFFFFGGGGGGFEGGGEGGGG,E:FFFGF,?,,BBFC@CFGGGGFG8D+>DFFDGGGG7=C>FFED,E***@3*@E,,,8;*CCE*?:49EGCC91C3:#?1FF?CGGGF=/<8FF,=48/8E=EFGFCA><<EF?&C@<CGG?F@;C:9,0=<,38#><:8E=61.667=D9FD8,FDDFB@,FF:EEB>,:C9DFG@GGFCDC4++=+=B+EEF>4D@,FA@A,,,:ECE,CEE?9:,CCEAC966,@7FFC@66,AE@C,69E9EGFFFGGGGGGGGFBF;BEACFE8BEEC,,F<7GFEEGFEEFE@ECAEAGEFDGCGGGCA68B
@sB 89
TGAGGAATATTGGTCAATGGACGAGAGTCTGAACCAGCCAAGTAGCGCGAAGGATGAAGGTTCTATGGATTGTAAACTTCTTTTATACGGGAATAAACGAATCCACGTGTGGATTTTTGCATGTACCGTATGAATAAGGATCGGCTAACTCCGTGCCAGCAGCCGCGGTAATACGGAGGATCCGAGCGTTATCCGGATTTATTGGGTTTAAAGGGAGCGTAGTTGGGTTGTTAAGTCAGTTGTGAAAGTTCGCGGCTCAACCGTAAAATTGCAATTGAGACTGGCAGTCTTGAGTACAGGTGAGGTAGGCGGAATTCGTGGTGTAGCGGTGAAATGCTTAGATATCACGAAGAACTCCGATTGCGAAGGCAGCTTACTAACCTGTAACTGACATTGATGCTCGAAAGTGTGGGTATCAAACAGGATTAGATACCCT
+
AFGGGEFFGGGGGGGFGGFFGGGGEEFGGFGGGGGGG8?<EFFFGGCGGGEGGGGGG,,9FFE9FFGGGGGGEGFFGGGGGFGGGGGGGEGGGGGFGGGDGGGGFGG=<B<?C,CEFGGGGGFGFGFCGGGFE,CEFCC=C8>=B@EGC9FFEGDEFG8+@:DFG6FFF7:DFG7>:<71<DFCCB*<FG=F;;:C=*8,:+?6=&2<F=C/+,5;<>GE?B#:>-FFFFCF<FD-<@EDEG;27<CC/F8@3@>,@FFF8EFE4,CFBBB+CAAD@,+FFDB,,AEB,4?C;FCFGF@,FC9DF87DEEFFFFEC8,CF@ECC=F49,C6,,B?>,GFCCECA@7GGEE@9FEDGGFGDFDGGGGGGGGFCFFFC<FFFDGFFGGFGFD<FFFGGGGFFCBFC9GGGGGGGGGGGGGFFGGGGGGGGF8FACCCC
@sB 90
TGAGGAATATTGGTCAATGGGCGCAGGCCTGAACCAGCCAAGTAGCGTGAAGGATGACTGCCCTATGGGTTGTAAACTTCTTTTATATGGGAATAAAGTTTTACACGTGTGGAATTTTGTATGTACCATATGAATAAGGATCGGCTACCTCCGTGCCAGCAGCCGCGGTAATAAGGAGGATCCGAGCGTTATCCGGATTTATTGGGTTTAAAGGGAGCGTAGGTGGACAGTTAAGTCAGTTGTGAAAGTTTGCGGCTCAACCGGAAAATTGCAGTTGATACTGGCTGTGTTGAGTACAGTAGAGGTGGGCGGAATTCGTGGTGTAGCGGTGAAATGCTTAGATATCACGAAGAACTCCGATTGCGAAGGCAGCCCACTGGACTGCAACTGACACTGATGCTCGAAAGTGTGGGTATCAAACAGGAGTAGATACCCT
+
CFGEGEFGGGFGGGGGFGGG?FGGFGGGGGGGGFGGGGGFGGGGGGGEFG<FGEGFDFFFGGGGG8F@<FC@FGFGGGGGGGGGGGGFGDACFGGCFGGGGG,:EF@FCFFGGEFGFFEGGCEGGFCFGF<FFFGFAFFGFFGGCD@,,BFFDFD=F<<CFGGF88>F:3BF,8=FFGED:DFG@*7C*>*,>D@*==<7<:0F@?F#4?.&04<A:2:0=3B=AFGAAGFCFGCA<6@9C@*)3<ECCC9E7C:FCEBF4CF*ACEFFD<DFFA<D436+E7;<EF:,FFE7FE@CCCEEFDFEGGGGGGGEFGGGGFFDGC>AEGFCEEAFEGFDFGGGGGGFFEFC,5EC:GGGFCCEGEFEE@GEEGGFEEE<,CGGGGGGGGGGGFGGFFFFEGGGGGGFGGGGGGGGGGGFFGFGGFFE,ECGFD@CC@B
@sB 43780
TGAGGAATATTGGTCAATGGACGAGAGTCTGAACCAGCCAAGTAGCGTGAAGGATGAAGGTTCTATGGATTGTAAACTTCTTTTATACGGGAATAAACGAATCCACGTGTGGATTTTTGCATGTACCGTATGAATAAGGATCGGCTAACTCCGTGCCAGCAGCCGCGGTAATACGGAGGATCCGAGCGTTATCCGGATTTATTGGGTTTAAAGGGAGCGTAGATGGGTTGTTAAGTCAGTTGTGAAAGTTTGCGGCTCAACCGTAAAATTGCAATTGATACTGGCAGTCTTGAGTACAGTTGAGGTAGGCGGAATTCGTGGTGTAGCGGTGAAATGCTTAGATATCACGAAGAACTCCGATTGCGAAGGCAGCTTACTAACCTGTAACTGACATTGATGCTCGAAAGTGTGGGTATCAAACAGGATTAGATACCCT
+
DGGGGGGGGGGGGGGGGGFGGGEGGEGFGGGGGG-FFGGFGGCEFGG:FGGGGGGGGGGGGGGEGCFGGGFEFGGGGGGGGGGGGGGFGGGGGGDGGGGGGFGEFFGDGGFEGFGDEFGCE,FGGGGGGGGGGGGGFGGG@<FCEGGGGGGGGFGGFGFCGGGGDDG7<CFAFFFGGGGEGGGFE@GECFE,,?<CCE+?CFGF$FFFGGCGCFGFGFGD;@7@#C+#E@CC8;F%3GGGFG7;@CFF>EGGFGGGD>CCF>GE>EGFFC74@3DEC0<?FFFF8GFECGFE+,FFC?8A4,A4FC7GGGE;FFEECC7FGF8EAF>GGGGF?C,64CC,9GGGGGGFFDFEFCFF@CGF@@B8GGFFFCFFGFFGFFFFCFGGGGGGGFC<FFEEDF;FGDGGFEFEGEE@FCFGFFFFGGGGGGGGFGCCCCCC
@sB 44405
TGAGGAATATTGGTCAATGGGCGCGAGCCTGAACCAGCCAAGTAGCGTGAAGGATGACTGCCCTACGGGTTGTAAACTTCTTTTATAAAGGAATAAAGTGAGGCACGTGTGCCTTTTTGTATGTACTTTATGAATAAGGATCGGCTAACTCCGTGCCAGCAGCCGCGGTAATACGGAGGATCCGAGCGTTATCCGGAGTTATTGGGTTTAAAGGGAGCGTAGATGGGTTGTTAAGTCAGTTGTGAAAGTTTGCGGCTCAACCGTAAAATTGCAAGTGATACTGGCAGTCTTGAGTACAGTTGAGGTAGGCGGAATTCGTGGTGTAGCGGTGAAATGCTTAGATATCACGAAGAACTCCGATTGCGAAGGCAGCTTACTAACCTGTAACTGACATTGATGCTCGAAAGTGTGGGTATCAAACAGGATTAGATACCCT
+
CCFGGGGFFFCFGGGGGGGGFG@FDEGGGGGGGGGGFG<EGGGGGGGGGGGGGGGGGFE9EGGGGGGD@FGGEGGGGGGGFDEGGGFFGCEGEFGGFGFFGG8CFGGFFFGGG<FFGGGGGAF<FFEGGCFDGG9EFG?C<FFGGGGGGGGGDGGCFGFFGF<F+B@:>FGA@F:@:<F*>EGGD*=*<*8:,C582#<94:?F?,B%F@CFAFG>EAFB8@2CFC99EGEG@7C8FGEE@FFF,<DDDFCCFBDBEBF>?EEFEEFGEE9;E51FE?4=GGGGFAFC,8EC+C,@8GFD8FEFE=+:C,EFGCEC=GFFGGGGAFCEEC,AEEGFAC<CGFCGGGGGEDEB6C>GE@EGGGGGGFE<C,9GGGGGGGGEFGGGGFAGGGFGGGGGGGGGFCFGGGGGGGFFGFFGCFAFFCGGGGGGGGGCC@9C
@sB 28441
TGGGGAATATTGCACAATGGGCGAAAGCCTGATGCAGCGACACCGCGTGAGGGATGACGGCCTTCGGGTTGTAAACCTCTTTCAGTAGGGAAGAAGCGAAAGTGGCGGTACCTGCAGAAGAAGCACCGGCTAACTACGTGCCAGCAGCCGCGGTAATACGTAGGGTGCGAGCGTTATCCGGAATTATGGGGCGTAAAGAGCACGTAGGCGGGTTGTCGCGGCGGTCGTGAAAGTCCGGGGCTTAACCCCGGATCTGCGGTGGGGACGGGCAGACGAGAGTGCAGGAGGGGAGACTGGAATTCCTGGTGTGGCGGTGGAATGCGCAGATATCAGGAGGAACACCGATGGCGAAGGCAGGTCTCTGGGCTGTAACTGACGCTGAGGAGCGAAAGCATGGGGAGCGAACAGGATTAGATACCCT
+
EFFGGGEFGGGGGGGGGGGDGGGGGGGGGGG@<FGGGGGGGGGGGGG@CEEG@FCGGGGGGGEFGGEEEGGGFFEEEGGGFAC,FFGGGG=EGGG88CFGGCACFE:@FGGGGGGFGDGGGGGGGGGGGEFGGGGFGGF,FDFDGCDCFGG@FF:@,77<,7<FC:F+4*=E@FCCF::FGGGF+?<4>;89EECEF<94:CGEC6@71::#C;EFF>=:#:,CFC@8FGF=C@GGEGGC:$F<9FDFGFGFCCGGGGG?FCC:EGGFF8?GGC,AF<GFE=1E0FFFGFFFB,GGGGGGFC8?GGGGGBGFEGGGFCGGGEGFGGFE9GGGGGGFDBEFF@CDFEFEFFFDGFCFGFD@CGGEGGGGGFGGGFFBF@E9GFFF7GGGFFGGGGGGFFFBGGGGGGGGGGGGGGGGCCCCC
@sB 28039
TAGGGAATCTTAGGCAATGGGGGCAACCCTGACCGAGCAACGCCGCGTGAGTGAAGAAGGTTTTCGGATCGTAAAGCTCTGTTGTAAGAGAAGAACGTGTGTGGGAGTGGAAAGTCCACACAATGACGGTATCTTACCAGAAAGGGACGGCTAACTACGTGCCAGCAGCCGCGGTAATACGTAGGTCCCGAGCGTTATCCGGATTTATTGGGCGTAAAGCGAGCGCGGGCGGTTAGATAAGTCTGAAGTCAAAGGCTGTGGCTCAACCATAGTTTGCTTTGGAAACTGTTTAACTTGAGTGCAAGAGGGGAGAGTGGAATTCCATGTGTAGCGGTGAAATGCGTAGATATATGGAGGAACACCTGTGGCGAAAGCGGCTCTCTGGCTTGTAACTGACGCTGAGGCTCGAAAGCGTGGGTAGCGAACAGGATTAGATACCCT
+
FGGGDGEFECFGGFGFGFEECFFCGGGGEGGGGGGFGGGFGGGGGGGFFGGGGGGGGGGGGGGGGEGGGGGGGFGFGGGGGFGGGGGGGGGGGFFFEGFFGGGGGGCEGGGGGFGFGGGGGGGGFF9FGGGGGGGGFFDGFFGDGGGGCGGDGGGGGGDGFCFGGFG8FFGDDGGEGCGGGGGGGFFGGEGGGEGD=*<:**/*1<?<:2<9CEEF<?2*>69CE>#C@4EG+C?73/F<@C7<9=9@ED9?9F>:<32AF*DFBEGGGFCFFCDD@<FEAD-3DDGEAGFEE=FGGFGGF=A==8CEFE=<,C,FB>,E=8C,GGGGGFGCGF<F??,GFEFF=B9DFFFGGGFGEB6<,GFGGEFEFFDB+F@GGGGGGGGGGGGGGGGEGGGGGGGFGCGGFFFFFGGGGGFGFF7EGGFGFFGGGGGGGGGFCCCCC
@sB 27523
TGGGGAATATTGCACAATGGGCGCAAGCCTGATGCAGCCATGCCGCGTGTGTGAAGAAGGCCTTCGGGTTGTAAAGCACTTTCAGCGGGGAGGAAGGCGTTAAGGTTAATAACCTTGGCGATTGACGTTACCCGCAGAAGAAGCACCGGCTAACTCCGTGCCAGCAGCCGCGGTAATACGGAGGGTGCAAGCGTTAATCGGAATTACTGGGCGTAGAGCGCACGCAGGCGGTCTGTCAAGTCGGAGGTGAAATCCCCGGGCTCAACCTGGGAACTGCATTCGAAACTGGCAGGCGAGAGTCTTGTAGAGGGGGGTAGAATTCCAGGTGTAGCGGTGAAATGCGTAGAGATCTGGAGGAATACCGGTGGCGAAGGCGGCCCCCTGGACAAAGACTGACGCTCAGGTGCGAAAGCGTGGGGAGCAAACAGGATTAGATACCCT
+
A<EFGGGGGGGGGGGGGGAFFFGGGGGGGGGFGGGGFFGGGFGGEFGFGEEGF6EAEFFGEF8FFF>EEGGEAFFFFFCGFGAFGGDCEGF=FFAEFGGECFGCFCEFGGGGGFGCEGGGGEFG@ACC+3@CB7:EEGG83>:<DEDCFDEECFFGF@**:<CFG?4FFCE5@FFCCFCCCC*:E:C*,0+:<#2:=C@C=GC@C7,C:<ECG;:#;#:51;?CD<C>CCC=88A?<CCCCFFFE#;=@,C;:F>CBDGGD3>5FF8EFFEFF;C@47,GFB;CA:7GFGGC=6,<F8D699;FBE:+FC?GEE=,FCE:GDGFGF5ECAE@GGFEA+F7CFF9GFDFF9FFGGGGFFCFFCDFC:EEGFCEEEC+EF:CGFCGGGGGGGGFGGGCGG@FAGGGGGGGGGGGEGGGFGGGGGEEFGGGGGGGGGGGCCCCC
@sB 96
TGAGGAATATTGGTCAATGGGCGAGAGCCTGAACCAGCCAAGTAGCGTGCAGGATGACGGCCCTATGGGTTGTAAACTGCTTTTATAAGGGAATAAAGTGAGTCTCGTGAGACTTTTTGCATGTACCTTATGAATAAGGACCGGCTAATTCCGTGCCAGCAGCCGCGGTAATACGGAGGATCCGAGCGTTATCCGGATTTATTGGGTTTAAAGGGAGCGTAGATGGGTTGTTAAGTCAGTTGTGAAAGTTTGCGGCTCAACCGTAAAATTGCAATTGATACTGGCAGCCTTGAGTACAGTTGAGGTAGGCGGAATTCGTGGTGTAGCGGTGAAATGCTTAGATATCACGAAGAACTCCGATTGCGAAGGCAGCCTACTAAACTGCCACTGACATTGATGCTCGAAAGTGTGGGTATCAAACAGGATTAGATACCCT
+
GGGGGFGGGGGGGGGGGGGGGGEGGGGGGFGFGGGGCFGGGGFGGGGGGGGGGGGGCECFGEG7FGGGFGGGGGGGGGFGFGGGGGGGGGGGGFFGGGGGGC?FGGGFFGGGGFGDGG7F9FCEGFFGGGGGGAFFE9DC<FFGDGGGFFCGG<<FGGGGGFFFG63@*@C=,3::F@CCCFFEGEG@<:1,=@<:/4FF7E)FFF<=107B78FAC=BA0;GGECC8FAE;CE7E96GF@CGGFDD=@+C8@:C>E@B7C7CFGGGGGGFBGEDFFEDECEDGGGCCCGGF>DCEGGGGGFCE8GGGEDFCGCC+EGDCA,GGFGGEEFC4AFGGF<F@GE,EGGFGGGGFFGGGGGGGGFEGGGGGGDGGGFGGGGFFFGGGGGEGGGFFEEGGF@GGF@GFGGGGGGFCGGGFGGFEFFGGFDGFGGGCCCB-
@sB 97
TGAGGAATATTGGTCAATGGGCGAGAGCCTGAACCAGCCAAGTAGCGTGCAGGAGGACGGCCCTATGGGTTGTAAACTGCTTTTATAAGGGAATAAAGTGAGTCTCGTGAGACTTTTTGCATGTACCTTATGAATAAGGACCGGCTAATTCCGTGCCAGCAGCCGCGGTAATACGGAAGGTCCGGGCGTTCTCCGGATTTATTGGGTTTAAAGGGAGCGTAGGCCGGAGATTAAGCGTGTTGTGACATGTAGAGGCGCAACCTCTGCACTGCAGCGCGAACTGGTCCTCTTGAGTACGCACAACGTGGGCGGAATTCGTGGTGTAGCGGTGAAATGCTTAGATATCACGAAGAACTCCGATTGCGAAGGCAGCTCACTGGAGCGCAACTGACGCTGAAGCTCGAAAGTGCGGGTATCGAACAGGATTAGATACCCT
+
FGGGFFGGFGGGGGGGGGGDGGGGGGGGGGGFGGGGGGGGFGGGGGGGGGGGG,@CEGGGGGGFGGGGGGGGGGGGGGGGGGGGGGGFCF?F<FGGFFGGGGGGGGGGGGGGGGGGGGGGGGGFFGCCFGGGGGCFGGGFGFEEGGGGGGGGGEDEGGGGDFCEEGGEFCFGC9EFG<>FGFFGGGGGGE*1?F7CEGEFCC=E/F<<FFEGFGGFGFGF6CGGFBG:GG6C<@C<?9GE;FCCF#DFGFFF:;@@#2>CGGF@C@C,GGGEGC::ED=?DGFGFB:,@<CFDF??CCDGFFFEGGGGGGC;BCEGEFDFFEEE@GEFGFFD<AGGGFEFFGEEB,=CGGGGGGGGGFFCGGGCGGGGGGFGF9GFEECGGGGGGFEGGGEGGGDGGGGGGGGGGGGGGGGFGFGFGFFBFGFFC,GGF@GCCCCC
@sB 40322
TGAGGAATATTGGTCAATGGCCGAGAGGCTGAACCAGCCAAGTCGCGTGAGGGATGAAGGTTCTATGGATCGTAAACCTCTTTTATAAGGGAATAAAGTGTGGGACGTGTCCCGTTTTGTATGTACCTTATGAATAAGGATCGGCTAACTCCGTGCCAGCAGCCGCGGTAATACGGAGGATCCGAGCGTTATCCGGATTTATTGGGTTTAAAGGGTGCGTAGGCGGCCTTTTAAGTCAGCGGTGAAAGTCTGTGGCTCAACCATAGAATTGCCGTTGAAACTGGGGGGCTTGAGTATGTTTGAGGCAGGCGGAATGCGTGGTGTAGCGGTGAAATGCATAGATATCACGCAGAACCCCGATTGCGAAGGCAGCCTGCCAAGCCATTACTGACGCTGATGCACGAAAGCGTGGGGATCAAACAGGATTAGATACCCT
+
FGGGGAFGFGCFGFFGDFGFFFGGGGCGGFGGGGFGFGGGGFCFEDEF78CFCEFEGFFFFFGFFGCGDF8FBFDFFGCGGFGGGGGGCFFCF8EEB<?FFGDGGFFGCEFGGGG=<@FE<BDEDFGGFGFGGGGGFEGG,A>CEG>DFDGFEE7FFCGDFEFEGEEEGGGGFGGGGGGGGGGG<>EEGDFCF9FGD5C<@8=@C;E<GCCF@C=.C0@><GEC<8D>CB7F<FF<@9>*FF<CFB?C0>4CGGGGGFF=:FFFF@9<<A9DFD<GFDC@3GFGGGGF@,F<DA>,8,ADEF9B?++FEFEFCECGGGGGGGEGFGGGGGGFF9FDDFGGGFCF=GDGGFAGGGGGEEF:CGGFGGGGF@@GDGGGE@GGGGGGGGFGGFBEEFEGGGGEEGFGEFGGGGFFFECGGFFFGGGGGGGGFGGCCCCC
@sB 42205
TGAGGAATATTGGTCAATGGGCGCAGGCCTGAACCAGCCAAGTAGCGTGAAGGATGACTGCCCTATGGGTTGTAAACTTCTTTTATATGGGAATAAAGTTTTCCACGTGTGGAATTTTGTATGTACCATATGAATAAGGATCGGCTAACTCCGTGCCAGCAGCCGCGGTAATACGGAGGATCCGAGCGTTATCCGGATTTATTGGGTTTAAAGGGAGCGTAGGTGGACAGTTAAGTCAGTTGTGAAAGTTTGCGGCTCAACCGTAAAATTGCAGTTGATACTGGCTGTCTTGAGTACAGTAGAGGTGGGCGGAATTCGTGGTGTAGCGGTGAAAGGCTTAGATATCACTAAGAACTCCGATTGCGAAGGCAGCTCACTGGACTGCAACTGACACTGATGCTCGAAAGTGTGGGTATCAAACAGGATAGATACCCT
+
EGGFF8FGGGFGGGGGDGGFGGDEG7FCFFGGGGGGGFGCFFFG<FEGGGGGDGGFDFCFGGGFGFGGGGGGGGFCFGGFGGGFGGFFF<FFGGGGGDGGDGGGGGDFGCFGFEFDGGGGGGGGGGGGGEFCFFGFFEGGGF@:CFFGFEFGGGGGGGCCFGGCFGGG<FCGGGGGG*C:FCDFE*=CFCFGGGGGGCFFGGGGGG@7CFGDF?G:F6FDFFGCF<+EC<GDFF()<FGGGGD@,CE/@>@F=CD=CEFDE7FGGGGCECA>FC9FDFGF<FGDCFEA?45<?DA9GGFEDF<CB+F@889F@9=>,=<<FEC9@>,GGGFA,A,E9@8BEE,@C,6,,@6F@FBGGFF:F7@FGECGFCADGGDGGGFFEFFDFECDDC;,DGGECGGFGGFEFGGGGGGGFDFEFEC@EGFC,ACFFE@CA8C
@sB 100
TGAGGAATATTGGTCAATGGACGAGAGTCTGAACCAGCCAAGTAGCGTGAAGGATGAAGGTTCTATGGATTGTAAACTTCTTTTATACGGGAATAAACGGATCCACGTGTGGATTTTTGCATGTACCGTATGAATAAGGATCGGCTAACTCCGTGCCAGCAGCCGCGGTAATACGGAGGATCCGAGCGTTATCCGGATTTATTGGGTTTAAATGGAACGTAGATGGGTTGTTAAGTCAGTTGTGAAAGTTTGCGGCTCAACCGTAAAATTGCAATTGATACTGGCAGTCTTGAGTACAGTTGAGGTAGGCGGAATTCGTTGTGTAGCGGTGAAATGCTTAGATATCACGAAGGACTCCGATGGCGAAGGCAGCTTACTAACCTGTAACTGACATTGATGCTCGAAAGTGCGGGTAGCGAACAGGATTAGATACCCT
+
DEFFGGGGGDGGGGGGGGG?FE::FCFGGCFGGGGGGGGCFFGFGGGCFGGGGCFF<CE@GGGGGGGGFF<FFGCEGGFGGAFGGGGFFGGEEDG<EFEG7:BCFFGGGAFGFGFGGEGC9,??FFFEG7,AAF,CFCF<BE:FGGEFGFFFEFDFG,,BFCFFBEF+83CFFC@FF@CB,?::FC9C1<;2,?FC==CF@5CFEG#4<C22%?/0#->>3@;@F977F@CFFGFAA7AD@C$G<<<@@3>C==C1=5CC:CC9CE4DA,,6;,4,F@68F>,=8FFADAAE0,=,FGF?FBFFB644B,CFBF8=B8,,GF>+@GGECGFFAFGE@<,FGDEA,,CDGGFFEB@,7?<7B,C7FFE8FGCFDGFEFC;,CGGGGGFFFC<DCGGGGFC@GGGGFFC+F@FFCCB+GFGGGGGGGGGGGGGCCCBC
@sB 101
TAGGGAATCTTCGGCAATGGGGGCAACCCTGACCGAGCAACGCCGCGTGAGTGAAGAAGGTTTTCGGATCGTAAAGCTCTGTTGTAAGAGAAGAACGTGTGTGAGAGTGGAAAGTTCACACAGTGACGGTAACTTACCAGAAAGGGACGGCTAACTACGTGCCAGCAGCCGCGGTAATACGTAGGTCCCGAGCGTTGTCCGGATTTATTGGGCGTAAAGCGAGCGCAGGCGGTTTAATAAGTCTGAAGTTAAAGGCAGTGGCTTAACCATTGTTCGCTTTGGAAACTGTTAAACTTGAGTGCAGAAGGGGGGATTGGAATTCCATGTGTAGCGGTGAAATGCGTAGATATATGGAGGAACACCGGTGGCGAAAGCGGCTCTCTGGTCTGTAACTGACGCTGAGGCTCGAAAGCGTGGGGAGCAAACAGGATTAGATACCCT
+
GGGGGGGGGGGGGGGGGGGGGGEGGGGGGGGGGGGGGGGGGGGGGGG@F:FFFGG<EFGGGGGGGGGGGFEFFFCGGGGGGGGGGGGGGGDFGFGFGFGGGGGGGCFGGGGGGGGGGGGGGGGGGGGGGGGGGGGGDFF<FFG8DGGGGGGEE7FGGF7>FFGGFGDFGFDCGGG>F@@:B9FBF<CEFGEEEG;;EGGGCD8<8+3FCCEGFGCDD,9@5<E37<>@GGG%=9E8@9F@<:@GGG8=FBAG,@<85:9DE8EFFFFCFGGAF=FDF=GCFDC=F?;F?C,A<,,D,BGFFFCFGCCGFB,F?FFB=8FE>>ECFFGEDFDEGGGGFEFCCFFF9E4GGGGFFE<GFCFDGGGFEBCFEGGCEGGFFFD@GGFGGGFGF9GGGGFFEFGGFFFDGGEGGGGGGGGGGGGGGGFGEFGGGGGGGGFECCCCC
@sB 29283
TGAGGAATATTGGTCAATGGGCGTAAGCCTGAACCAGCCAAGTAGCGTGAGGGATGACTGCCCTACGGGTTGTAAACCTCTTTTGTTTGGGAATAAAGTGCGGGACGTGTCCCGCATTGCATGTACCATTTGAATAAGGACCGGCTAATTCCGTGCCAGCAGCCGCGGTAATACGGAGGGTCCGGGCGTTATCCGGCTTTATTGGGGTTAAAGGGAGCGCAGGCCGTGGGGTAAGCGTGTCGTGAAATTCCGTCGCTCAACGGCGGACGTGCGGCGCGAACTGGTCCACTTGAGTACGCGGGACGTTGGCGGAATTCGTGGTGGAGCGGTGAAATGCTTAGAGAGCACGAAGAACTCCGATTGCGAAGGCAGCTGACGGTAGCGCAACTGACGCTGAGGCTCGAAAGTGCGGGTATCGAACAGGATTAGATACCCT
+
FFGGGGGGGGGGGGGGGGGFFGCFG7EFGGAFFFGGGGFFGFGGGGFBCCE<7@FFFCEFEGG8FF77FFFEFF<FFGCFFFEGGGG8EEEFG,BCFGGGGGGGGGGGGGGGFCCFC?,5CFCGGFBDCFGFFGCFGGGEGGG@EDEFCDFCCCCGG<FCF:EGEGGGGGGCFFGG**1*=C7:BFEGEFGGGAFD*/*+<F:+3A*:*/<CG@8FD@5>32*/CCE5>C5E;<A>CC<;8E@EC3+=:B=C<EEBC>CFFGGGGGGFF,@@<34:@;:CCCGGFFFC=8FGF@C@6@>B+FGGGGGEEFE>89GGGGGF8E@+AC7FFAAFE9GGFEC,C,FA,7FGGFGFEBGEGGF7GGGGF@CGGGFGFGGFCD@DGGGGGFC@EEFGGGGGDGGGGEGFFECFB@6,CEFGFGFFGGFEE<CFGF<BA-8@
@sB 40042
TGAGGAATATTGGTCAATGGACGAGAGTCTGAACCAGCCAAGTAGCGTGAAGGATGAAGGTTCTATGGATTGTAAACTTCTTTTATACGGGAATAAACGGATCCACGTGTGGATTTTTGCATGTGCCGTATGAATAAGGATCGGCTAACTCCGTGCCAGCAGCCGCGGTAATACGGAGGATCCGAGCGTTATCCGGATTTATTGGGTTTAAAGGGAGCGTAGATGGGTTGTTAAGTCAGTTGTGAAAGTTTGCGGCTCAACCGTAAAATTGCAATTGATACTGGCAGTCTTGAGTACAGTTGAGGTAGGCGGAATTCGTGGTGTAGCGGTGAAATGCTTAGATATCACGAAGAACTCCGATTGCGAAGGCAGCTTACTAACCTGTAACTGACATTGATGCTCGAAAGTGTGGGTATCAAACAGGATTAGATACCCT
+
EF9FGGGGGGGFGGGGGGGGGGGGGGGGGGGGGGGGGGGGGGFGFGGBFEGGGGGGEFFGGFFEGGGGGGGGGGGGGGGGGGGGGGGGGGGGGGGGGGGG7@EGGGGGDEF7FGGGGGGGGGGFFGGGGEGGGGGFGGGEAFFGGFGGGGGGGFDGGGGGCDFGGDEGGGGGGGGGGGG@1FFC7FEEEEG5CFFFD7GGF8>>CCF@<GFACCFFDBCFDEFGEGGGFEDFFFFA>FGFFFA@63<FFF>@B7-=DCCBA>FGCGGGGFEBAFFGFAD?DEE=E?E?9FFF7GFGGGE8GFFFFC+FF8FCGGDEGGGGGFGGBFFA?F,<CAF@EE6CFDGFGGFFFAEFEF@GGFGGF7EGFEFGGEFGGGGGEGFF8GGFEFGGFGGFFGGF@GGFF@GGFFGGGFEGGGGGFGFGGGGGGGGDGGGCCCCC
@sB 104
TGAGGAATATTGGTCAATGGACGAGAGTCTGAACCAGCCAAGTAGCGTGAAGGATGAAGGTTCTATGGATTGTAAACTTCTTTTATACGGGAATAAACGAATCCACGTGTGGATTTTTGCATGTACCGTATGAATAAGGATCGGCTAACTCCGTGCCAGCAGCCGCGGTAATACGGAGGATCCGAGCGTTATCCGGATTTATTGGGTTTAAAGGGAGCGTAGATGGGTTGTTAAGTCAGTTGTGAAAGTTTGCGGCTCAACCGTAAAATTGCAATTGATACTGGCAGTCGTGAGTACAGTTGAGGTAGGCGGAATTCGTGGTTGAGCGGTGAAATGCTTAGATATCACGAAGAACTCCGATTGCGAAGGCAGCTTGCTAACCTGTAACTGACATTGATGCTCGAAAGTGTGGGTATCAAACAGGATTAGATACCCT
+
DG@EFFGCFFFGGGGGGGGGGGGGGGGGGGGGGGGGGGGGGFFGGGG@FFGGFFGF=FF<FGGGGDDCFFF<EFFCGGFGGAFG9FGGGFGGGGGGGGGGCEGGGGG@FFGCACFFF9FGDGDGGGGEC7EFGGGFEGGGGGC:EFGGGGGFGF?CGGGGGGEDE6FEFGGGBFGG@:C3DFGF@>EEFCCECC*BEGEF@(F>1?@CEG>GGFCFCFGB,1*CG#GCCGG@6FC:<6CEC<F=,9,EE@EBC>8BED:B;FGGGDFC0F<*4B4F2EFFGGFE@CF?9,?E0GGGGGGGGE?EB@EDGGDGFD=+B<8C,9++FFB>EE6;EEBFEEGFF8CE6<6@9E<A@C+F>GGGCDGGGF<FFFGFFCFCFGFGFGGGGGFFFGGCGFEFCGGGFCFCGGGGEAGFFCGGGFGGGGGGGGGGGGFCCCCC
@sB 23403
TGAGGAATATTGGTCAATGGGCGCAGGCCTGAACCAGCCAAGTAGCGTGAAGGATGAAGGCTCTATGGGTCGTAAACTTCTTTTATATGGGAATAAAGTTTTCCACGTGTGGAATTTTGTATGTACCATATGAATAAGGATCGGCTAACTCCGTTCCAGCAGCCGCGGTAATACGGAGGATCCGAGCGTTGTCCGGATTTATTGGGTTTAAAGGGAGCGTAGGTGGATTGTTAAGTCAGTTGTGAAAGTTTGCGGCTAAACCGGAAAATTGCAGTTGAAACTGGGAGTCTTGAGTACAGTAGAGGTGGGCGGAATTCGTGGTGTAGCGGTGAAAGGCTTAGATATCACGAAGAACTCCGATTGCGAAGGCAGCTCACTAGACTGTTACTGACACTGATGCTCGAAAGTGTGGGTATCAAACAGGATTAGATACCCT
+
CFFGFGGGGGGFFFGGGGFDDGGGGGGFFGGGGGGF@EFGFEGGCFCFFFGGFFGGGGGGFC@ECEEDGFGEGCGGF9EFGGFGGGCFFGGGFF<EAFGFFGF<CCCDFFFCCDGGFGFGFGGFEGFDFFGCG,CEF9F,,BF7>FEEFFDECG,B=DFGGD<>FECCGGFBDFCECECEFDFFFC>:FFG9DFGF**FGGFFFAF3*-%2<4FD;CA>D5CFE9702,;@FFFF=FFCGFCFF@73::0@9#:,D7&2><FD2FEDFCFGGGFFFE=$AGFBFB:AF9EFAFEFE9GFAFFE?=E:CF8@>,@=+,GGFFF@GEEC:AF9?E4,FAAGGGGGGGFCGGGGFFC@@C7GCDGGGGEFFEDFF@FFGFEFCGGGGGGGGGGGGGGGGGGGGDGFEEFCBCE@CGFFCCFE@CEFFGGGGGGGCCC9C
@sB 32473
TGAGGAATATTGGTCAATGGGCGCGAGCCTGAACCAGCCAAGTAGCGTGAAGGATGACTGCCCTACGGGTTGTAAACTTCTTTTATAAAGGAATAAAGTGAGACACGTGTGCCTTTTTGTATGTACTTTATGAATAAGGATCGGCTAACTCCGTGCCAGCAGCCGCGGTAATACGGAGGGTCCGAGCGTTATCCGGATTTATTGGGTTTAAAGGGAGCGTAGACGGGTTGTTAAGTCAGTTGTGAAAGTTTGCGGCTCAACCGTAAAATTGCAATTGATACTGGCAGCCTTGAGGACAGTTGAGGTAGGCGGAACTCGTGGTGTAGCGGTGAAATGCTTAGATATCACGAAGAACTCCGATTGCGAAGGCAGCTTACTAGACTGCCACTGACATTGATGCTCGAAAGTGTGGGTATCAAACAGGATTAGATACCCT
+
FF9FFFDGGGGGGGGGGGGG8FGEFGGGGGGGGGGGGGGGGGGGGGGGGGGGGGGGGG9FGGGGGGEGGGGEEGFGGGFGGGGGGGGGFEEFGGGFGGGGGGFC8=EEFEE<EGGGGGGGGDGGEG,FGFGGCCGGFGFD9E:C>DEFF?FGGGGGGFE=DFGGGG8EFGGGFGFFF*>*><FE7FGGEC*BC9CCGGGCF7FE:7<F7GGGC=74,3C?89#*;>E5-@:G=@@A?,<<CF;@5,<,:$==2FGGFCCD;>803:FFF#FA?<6<E7938FB+,:B,GGF9CB45@,A,?FFDFB4C@+DE@6+7E@F=FGGGBGGGFE@9AEFC,9<CFDFFE7FFFDGGGGGDGGEC@:EGGFFFFECFC,,FF;,,@F@CE,FGGECC6,GGFCGGGGGGGGF:BEE8GFE<E,GGGGGGGGGGGGGCCCCC
@sB 107
TGAGGAATATTGGTCAATGGGCGAGAGCCTGAACCAGCCAAGTAGCGTGCAGGATGACGGCCCTATGGGTTGTAAACTGCTTTTATAAGGGAATAAAGTGAGAGTCGTGACTCTTTTTGCATGTACCTTATGAATAAGGACCGGCTAATTCCGTGCCAGCCGCCGCGGTAATACGGAAGGTCCGGGCGGTATCCGGATTTATTGGGTTTAAAGGGAGCGTAGGCCGGAGATTAAGCGTGTTGTGAAATGTAGACGCTCAACGTCTGCACTGCAGCGCGAACTGGTTTCCTTGAGTACGCACAAAGTGGGCGGAATTCGTGGTGTAGCGGGGAAATGCTTAGATATCACGAAGAACTCCGATTGCGAAGGCAGCTCACTGGAGCGCAACTGACGCTGAAGCTCGAAAGTGCGGGTATCGAACAGGATTAGATACCCT
+
<CFFGFGGGGGGGDGECFGGGGGGGGGGGGGGGGGGGGGGGGGEFGGGGGGGGGGGGGGGFGGFFCFGGGGGGGGGC,FFFGFGF9<EFFGDCEFEFE5EF<FCFFEGGGGGGGGGGGGGGGFGGGFGGGGGGCGGGFFB>BFGG@CCDFCGFGGF79=@+3:@7>EFFGCF<;DEEFFGBB>CFEEE*<:FGGGD**/+8;7;C2A&E1?+0@?>808)3477@@G+?0<?EGGFE4@CFC7GGFFFF<)?7C>74:2DFBCF<;:,@CC5EEEDEGDDGFGFGFDA8GGG=FEEC=858?GGEGFCFDFE+>+C8GFED9EGBGEEC,E,<FF>,C9CFEA,FCFGGGGGFGFC?<A=+FCGGGFFGGGFFFFDFGGGEGGGGFGGGGFGGGGGGGGGF@FGGGGGGGGECGGGGGGGGFGGGEFFGFFCCCCC
@sB 28560
TAGGGAATCTTCGGCAATGGACGGAAGTCTGACCGAGCAACGCCGCGTGAGTGAAGAAGGTTTTCGGATCGTAAAGCTCTGTTGTAAGAGAAGAACGAGTGTGAGAGTGGAAAGTTCACACTGTGACGGTATCTTACCAGAAAGGGACGGCTAACTACGTGCCAGCAGCCGCGGTAATACGTAGGTCCCGAGCGTTGTCCGGATTTATTGGGCGTAAAGCGAGCGCAGGCGGTTAGATAAGTCTGAAGTTAAAGGCTGTGGCTTAACCATAGTACGCTTTGGAAATGGTTTAGCTTGAGTGCAAGAGGGGAGAGTGGAATTCCATGTGTAGCGGTGAAATGCGTAGATATATGGAGGAACACCGGTGGCGAAAGCGGCTCTCTGGCTTGTAACTGACGCTGAGGCTCGAAAGCGTGGGGAGCAAACAGGATTAGATACCCT
+
GGGGGGG8C9FFGGGGGFGEFFGGGGG<EFAFGGGGGGGFGEGGGGE@FGGGGGGGGGGGGGGGGGGGEGGDF=FFCGGGFGGGG?FGGGGGGGFGGGG:FFFFDFGGFGGGGGGF9FGGGFGGGGFGGGG7AFGGGGFGEFFGGECFGGGGGGGGGFECFGGGGGG:@AFCFEC<CCFAFFF8@FFGGEGCEF:CECFGGG,:*<<CC<CC5?EBE:?6+3GDGD5CCCEFC@:=379195GGGGGF=?FGEFE@,<8GFCGFBFCGF<>8CFGF99GGFEC@<,8FDD?5C,FGFBFDD9C@FFEFFFDE,BFE>@9,=FFE?FGEBDCCFGGF?,7CGGGGGGGGGFFFF,,GEEFFFC:EF@@,FFF@@GGGFDGGGGGGGGGGGGFEBEEGGGGGGGGGGGGFFEEGFGFCFGCGGGGGGGGGFGGGFGFGCCCCC
@sB 28362
TGAGGAATATTGGTCAATGGGCGCAGGCCTGAACCAGCCAAGTAGCGTGAAGGATGACTGCCCTATGGGTTGTAAACTTCTTTTATATGGGAATAAAGTTTTCCACGTGTGGAATTTTGTATGTACCATATGAATAAGGATCGGCTAACTCCGTGCCAGCAGCCGCGGTAATACGGAGGATCCGAGCGTTATCCGGATTTATTGGGTTTAAAGGGAGCGTAGGTGGACAGTTAAGTCAGTTGTGAAAGTTTGCGGCTCAACCGTAAAATTGCAGTTGATACTGGCTGTCTTGAGTACAGTAGAGGTGGGCGGAATTCGTGGTGTAGCGGTGAAATGCGTAGATATCACGAAGAACTCCGATTGCGAAGGCAGCTCACTGGACTGCAACTGACACTGATGCTCGAAAGTGTGGGTATCAAACAGGATTAGATACCCT
+
EGFGGGGGGGGGGGGCGGGGGGGDF+@CFGGGGGGGGGAEEGEGGGGGFEFEGGGGDF@<CFF8E8FFFGGGEGGGGGGFGGC?FF,9CFFADFGFFGAA@F?ACFGCFGDDDCDFGGGGCF9EFGFECFGA@EFGGG,5,,+844BBDFFGD=+FCGGFG?F8=EGEEE@ACF@FF:CF,38@*1?<FC1:C<B>9EF978B1<&8C@A:9:CC>GFFF=E+A@<+B8@>F,CD49DCE8FFEFCCFF><C+DE>?GGFFDF=<AFCCCDFF9;E=C=+GGFCFFFBFDGFFFFEGFGGGFFEF8CEGFFED9+EGGFGFGFB)DCFGCFE=,CF,,C;A9GFDDCC@,@AECGGEFFF:GGGGECGGGAGGGGGGGGF<FGGCFGGGF@FF@GGF@B,<GGGFFGGGGGGGFE9GGGFGGGGGGGGGGGCCCCC
@sB 47343
TGAGGAATATTGGTCAATGGCCGAGAGGCTGAACCAGCCAAGTCGCGTGAGGGATGAAGGCTCTATGGATCGTAAACCTCTTTTATAAGGGAATAAAGTGTGGGACGTGTCCTATTTTGTATGTACCTTATGAATAAGGATCGGCTAACTCCGTGCCAGCAGCCGCGGTAATACGGAGGATCCGAGCGTTATCCGGATTTATTGGGTTTAAAGGGTGCGTAGGCGGCCTTTTAAGTCAGCGGTGAAAGTCTGTGGCTCAACCATAGAATTGCCGTTGAAACTGGGGGGCTTGAGTATGTTTGAGGCAGGCGGAATGCGTGGTGTAGCGGTGAAATGCATAGATATCACGCAGAACCCCGATTGCGAAGGCAGCCTGCCAAGCCATTACTGACGCTGATGCACGAAAGCGTGGGGATCAAACAGGATTAGATACCCT
+
FGGGFEFGGGGGGGGGGGG8EGGDGGGDGGGGEGGGFGGGGGDFGGG:FEGGEGGGGFDFF<F6?9CEGGGGGGGFGFEGGGGGGGGGGGGFG8FCFFFC<FGGGGGGGFFGGGGGFGFFGDFGGFFGFGAFGF=EGGGGGFFGGFGGG9BCFGGDGGGFFF<=@EFEGGGG,9<F@F?><DF?@FGCFGG>FCC9:CC<>@*FCGCFE&<FCCBCFBGEDECDGGGFFGF>GFF;@GFF0G(DCCGGGFDGFGGGGGFFCEEEEGDFFCC=4GGEFGG?GGFFECF:8EEA9<9,GGF<FECFE@FDGGGGGGGEFEGGA9@CEEGGFGCF9,EE@9FGGDFAEEGGGFCCGFEECCE=:GFF@FFGF<AGGGGGCFGGGFGGGCGGGGGGGFFGGGGFCBF<BBDGGGFFCEFCGFFFFGGGGGGGGFGCC@CC
@sB 32722
TGAGGAATATTGGTCAATGGGCGAGAGCCTGAACCAGCCAAGTAGCGTGCAGGATGACGGCCCTATGGGTTGTAAACTGCTTTTATAGGGGGATAAAGTGAGCTACGTGTAGCTTATTGCAGGTACCCTATGAATAAGGACCGGCTAATTCCGTGTCAGCAGCCGCGGTAATACGGAAGGTCCGGGCGTTATCCGGATTTATTGGGTTTAAAGGGAGCGTAGGCCGTTTGTTAAGCGTGTTGTGAAATGTAGTGGCTCAACCAGGGCATTGCAGCGCGAACTGGCAGACTTGAGTGCGCAGGAAGTAGGCGGAATTCGTGGTGTAGCGGTGAAATGCTTAGATATCACGAAGAACTCCGATTGCGAAGGCAGCTCACTGGACTGCAACTGACACTGATGCTCGAAAGTGTGGGTATCAAACAGGATTAGATACCCT
+
FFFFG<FFGGGGGGGFGF@@EFGGGCGDFFDG8EFGGGDGGF<CFGGGGGGF@FFGGGCGGGGGFFD<FFB@:?BEFGFDFCGGGGGGGGGEG+ABEFGFGGGFG<F<EFGGFFGGGGGG9<DFGGGGG8=?CGGGFDFFBFEDC7@<BFFGG7DF<F9CCBC@BC*>:FFF,7FFCBFE@F?FC<4=F7<52>2FC5<FDCCFFC/:7C<<7C<CEAEA<*:<<C8GCCGF<EFBGFGFBFC57CA<7?DGGFFD/=CEF@B9FGG:F=?=@++ECE8D58?C8FCB4<FGEGGCGGF?,E9GFE7GDE=>,>7GEDFGGGDE=F:GGGGGGGGGGFFGGFFAGGFGECFEEBFDGGGGGGGGFGFFGGFGFGFAGGGGGGGFFFFGFC<C,GGGF@B497F<DGGGGGGGGGGGFE9FCGGGGGGGGGFCCCCC
@sB 112
TGAGGAATATTGGTCAATGGGCGAGAGCCTGAACCAGCCAAGTAGCGTGCAGGATGGCGGCCCTATGGGTTGTAAACTGCTTTTATACGGGGATAAAGTGAGCCACGTGTGGCTTATTGCAGGTACCGTATGAATAAGGACCGGCTAATTCCGTGCCAGCAGCCGCGGTAATCCGGAAGGTCCGGGCGTTATCCGGATTTATTGGGTTTAAAGGGAGCGTAGGCAGTCGTTTAAGCGTGTTGTGAAATGTCGGGGCTCAACCTGGGCATTGCAGCGCTAATTGGCAGACTTGAGTGTACAGGAAGTAGGCGGAATTCGTCGTGTAGCGGTGCAATGCTTAGATATGACGAAGAACTCCGAGTGCGAAGGCAGCCTGCTGTAGTGCAACTGACGCTGAAGCTCGAAAGCGTGGGTATCGAACAGGATTAGATACCCT
+
DFEEGFGGGGGFGGGCFCG?FFGG7::FGGF8FFFGGGDGGGFGGGGGEGGGGGGGGGG7CFEGC8F8CCB+8FFFFGGGGGCFGGGFAF>FEFGGGGF,,FFF,EC=FE@@FGFGFG99?DGD<FF@+@<DFFGG<<F=D<>+>@@FCFFEGGGDFF7@DFCF*@>CFGC,,,=FE1*<?C:FCCEG<F7=<F7BGEEEFGF?CF*A8:9C0,A>E6?B:;G?+C;<,#0>:>CAEF>CCC2,@,;.@@58<3CF>F>:5CFFEGGGGCF>F>8A,8+++8CA,<,<8EA8*,,EFFCGGGGGGGF:84<FF?BB7C>+FE@49B=,FEC,<CE>9<F@E@,D7FCFEAFEC@@7?ADC7DGGFCEFCEAC:,CF<@FEDECCC,DEGFBEFACFF@GFGGGGCEGGGGGFFCGGGGGGGGGGGCGGFFCCCCCC
@sB 30278
TGAGGAATATTGGTCAATGGGCGGAAGCCTGAACCAGCCAAGTAGCGTGCAGGATGACGGCCCTATGGGTTGTAAACTGCTGTTATGTGGGTATAAAGTGGGCCACGCGTGGTCTTTTGCAGGTACCGTATGAATAAGGATCGGCTAACTCCGTGCCAGCAGCCGCGGTCATACGGTGGGTCCGAGCGTTATCCGGCTTTATTGGGTTTAAAGGGAGCGTAGGTGGGTTGTTAAGTCAGTTGTGAAAGTTTGCGGCTCAACCGTAAAATTACAATTGATACTGGCAGTCTTGTGTACAGTTGAGGTAGGCGGAATTAGTGGTGTAGCGGGGAAATGCTTAGATATCACGTAGAACTCCGATTGCGAAGGCAGCTTACTAACCTGTAACTGACATTGATGCTCGAAAGTGTGGGTATCAAACAGGATTAGATACCCT
+
<FDDGFGGGGEECECFGG@;,CB7FEEDCEFFEEGFGGG8CC<,F9FFCDGGGEGFCFE7+>=,CFECDF?C,C5CEGGGG,9FAFF,9CF+A8A@A,5?C,FFGGGGCB:++,,B?ECG,=CFF<B73+A<FGEGBEFC==F+>+<F78@FGGGCGGAD77@F**>>C*62<,,*,<@*4,FGE@5<F*C*>:C**2<CC9AC?8GGED:CCCCF>5>E:,$1888857;C9C4.@,19DB61CCE@29@7FDE8>>B>B+F@,:47,7,9@@E7;;79,4FB,9FA49,9+@;?=9,<FFCFA6+B8,C@,=E=,CBCC9CGDDGF9EF?,9?=,@,EA=AADF:,,,,@@@+7CF,@7CGGE9FFEF9FC,CCC6,;8FEF9ECC@E,C<9GF9FFB@7GFGGGEFC=;E<FGFCFCE9FGFAFDGEF<<A<C
@sB 114
CGAGGAATATTGGTCAATGGACGAGAGTCTGAACCAGCCAAGTAGCGTGCAGGAAGACGGCCCTATGGGTTGTAAACTGCTTTTATAAGGGAATAAAGTGAGTCTCGTGAGACTTTTTGCATGTACCTTATGAATAAGGACCGGCTAATTCCGTGTCAGCAGCCGCGGTAATACGGAAGGACCGGGCGTTATCCGGATTTCTTGGGTTTAAAGGGAGCGTAGGCCGGGGATTAAGCGTGTTGTAAAATGTAGATGCTCAACATCTGCACTGCAGCGCGAACTGGTTTCCTAGAGTACGCACAAAGTGGGCGGGATTCGTGGTGTAGCGGTGAAATGCTTAGATATCACGAAGAACTCCGATTGCGAAGGCAGCTCACTGGAGCGCAACTGACGCTGAAGCTCGAAAGTGCGGGTATCGAACAGGATTAGATACCCT
+
8FCFGGGGGGGGGGGGGGGGGGGGGGGAFFGGFDGFFFGGGGG@FGGGGGGFDCGGGGCE@@=FF<?FEGGG:EFGGGGGGGGGDEE<CAFF<?FGGCFFGGGCCCEFF<CG<EFGFGGAF9DFGGGGGGDFGCD,CFF5F@=BEG8>FFGFCF@,,7<@FGFGDC:CE*F7,3DF::*>,,6*<C5CCEG8?FE7*/=,+;?,7<=<<,<9+<8)<2<@(9A2601#<77>@>:)C'A.;:B7@=@,,,,,,,6,,FCFCF<A9DFGAE@97FCC+;66=,FA,C<<,A,F=EC86,,8,<E,GEFBF@A4+D@+BB@,GFGE=>7GFGFC<GGFDCCCGEGCEFF@GGFFFEFFCDGGGGGFGGFGGGFFE9FF@,FCFGEGFGGGGGFGGFGEGDGGFEGGGFFCEDGGGFDGGFFGGGGGGGGGGGFBCCCC
@sB 35527
TGAGGAATATTAGTCAATGGGCGCGAGCCTGAACCAGCCAAGTAGCGTGAAGGATGACTGCCCTACGGGTTGTAAACTTCTTTTATAAAGGAATAAAGTGAGGCACGTGTGCCTTTTTGTATGTACTTTATGAATAAGGATAGGCTAACTCCGTGCCAGCAGCCGAGGTAATACGGAGGATCCGAGCGTTATCCGGATTTATTGGTTTTAACGGGAGCGTAGATGGGTTGTTAAGTCCGTTGTGAAAGTTTGCGGCTCAACCGTAAAATTGCAATTGATGCGGGCAGCCTTGAGTACAGTTGAGGTAGGCGGAATTCGTGGCGTAGCGGTGAAATGCTTAGATATCACGAAGAACTCCGATTGCGAAGGCAGCTTACTAACCTGTAACTGACATTGATGCTCGAAAGTGTGGGTACCAAACAGGATTAGATACCCT
+
E,C<DFFGGGG,6F,EFGDGDC@CECCEC,C,E@@FGFFFGCEFFG:,BFCEDC,,EDF98FG,<EECEB,6=FA<FCFGFAAFF,CFFFEFG8<F?EF9ECD++9?FAE7<F9F9,FEG<?BEFFGGGEGCFE9,5,,5,5::@,==,8EFC>DFGG8F,@DGG+CEGG9D=D<7>@**5@,<@***1*>FECB7=*1<>;@B7#8=FCF-$?*7*=<96ABC9FC;62CC9,7.2#7F<F7F@<9CF>6DF>@>CC/,;FA<7<>B99F?;A9FEB@++A:B,,:,,,DFDF;EFFGGFCFE=4+:F8=,+EE>GC@+@,CCAC?,??6,?,A8@9FAFGFDGEGGGFC6,8ECDFDCF@@FF<AGF@AFGFCFF<DBGGGGGFCEGFEFFEE<<FB8EFEFCFGDGGDCDGFB,C,GFGFF9EF9GFCCCCCC
@sB 44126
TGAGGAATATTGGTCAATGGACGCAAGTCTGAACCAGCCAAGTAGCGTGCAGGAAGACGGCCCTCTGGGTTGTAAACTGCTTTTAGTTGGGAATAAAAAGAGGGACGTGTCCCTTATTGTATGTAACATCAGAAAAAGGACCGGCTAATTCCGTGCCAGCAGCCGCGGTAATACGGAAGGTCCAGGCGTTATCCGGATATATTGGTTTTAAAGGGCGCGCAGGCGGCGGCGTAAGTCAGTTGTGAAATCGTGCGGCTTAACCGTGCAATTGCAGTTGATACTGCGTGGCTTGAGTGCACACAGGGATGTTGGAATTCATGGTGTAGCGGTGAAATGCTTAGATATCATGAAGAACTCCGATCGCGAAGGCATATGTCCGGAGTGCAACTGGCGCTGAGGCTCGAAAGTGTGGGTATCAAACAGGATTAGATACCCT
+
EFGFGFGGGGGGGGGGCFA,EE+@FFEC<EFGGGFGGFGGGGGDGFD,BF@CEEDFE<BCFFG@E,EFFFF@FFFFAFGGCA9FGGGGF,@FFGCFF9E:FFDF7FCEGEFDGEFGAFGDF9BEF,?<<8E99EE8ECEDFFCG+>=>BFCFD<DEGFGGECFGG6FFGGGGE@FCFEEECCFFFEGC*=FCC@*<=C#<CFFCF&C=>FDE@C:#:(<C3:>E7DEDC,D>?99@<CCFECE@+5<=1FEC>82=C+@D@<D>,4AF9C::@C>3C,?69++@E=+GGGFA+A,,,FFF@DCGGGFEE,,FEFE9EAGFDGGG@GFE;FC,,GFGFGFACAEF9ECEE,@,687F::<++BCDFAEFE,EFAF@7CCFFFCDDFCCGEF:@,GGGGF@FD:,EAGGGGEGGFFCGGFFC<FEGGCBGFA<A@-<C
@sB 30028
TGAGGAATATTGGTCAATGGACGAGAGTCTGAACCAGCCAAGTAGCGTGAAGGATGAAGGTTCTATGGATTGTAAACTTCTTTTATACGGGAATAAACGAATCCACGTGTGGATTTTTGCATGTACCGTATGAATAAGGATCGGCTAACTCCGTGCCAGCAGCCGCGGTAATACGGAGGATCCGAGCGTTATCCGGATTTATTGGGTTTAAAGGGAGCGTAGATGGGTTGTTAAGTCAGTTGTGAAAGTTTGCGGCTCAACCGTAAAATTGCAATTGATACTGGCAGTCTTGAGTACAGTTGAGGTAGGCGGAATTCGTGGTGTAGCGGTGAAATGCTTAGATATCACGAAGAACTCCGATTGCGAAGGCAGCTTACTAACCTGTAACTGACATTGATGCTCGAAAGTGTGGGTATCAAACAGAATTAGATACCCT
+
FF<FGGGGGGGGGGGGGGGCGGGGGGGCFFGGGGGGGGGGGF@FFGGCFFGFGGGGGG9FFFFEGGGGGGGFGGGGGFGGGCFGGGGGFEGGGFFFGGGGGGGGGGGFGECFGGGFGGGGGGGGGFGGGDFGGGGAGGGFEFGGGGGGGGGGG=C;GGFG>GAFGGGG@@CF7CGGGDECFFFFE2;CCCF=FGGGGEFGGG0FGCC@EFAFFEFAGFGGFF7CFDGGGGFE@EFFGGGGGGDAFE9GGB6CFCGDFEGGGGGGGGGGFGGGGFFFBCCDCGGFF,=,?GFF7GGFDGGGEF@FGGGEDGCGGEECGGGDFFECFF=AC?9GGGGGGGGGGGGGFGGGGC@FEGGGDGGGGGECEAGGF<CGEFGGGGGGGGGGGGGGGGFFFFGGGGGGGFFEFCGGGGECGF9GGGGFF<FFF<GGGGGCCCCC
@sB 118
TGAGGAATATTGGTCAATGGGCGAGAGCCTGAACCAGCCAAGTAGCGTGCAGGATGACGGCCCTATGGGTTGTAAACTGCTTTTATAAGGGAATAAAGTGAGTCTCGTGAGGCTTTTTGTATGTACCTTATGAATAAGGACCGGCCAATTCCGTGCCAGCAGCCGCGGTAATACGGAAGGTCCGGGCGTTCTCCGGATTTCTTGGGTTTAAAGGGAGCGTAGGCCGGAGATTAAGCGTGTTGTGAAATGTAGAAGCTCAACATCTGCACTGCAGCGCGAACTGGTTTCCTTTAGTACGCACAAAGTGGGCGGAATGCGTGGTGTAGCGGTGAAATGCTTAGATATCACGAAGAACTCCGATTGCGGAGGCAGCTCACTGGAGCGCAACTGACGCTGAAGCTCGAAAGTGCGGGTATCGAACAGGATTAGATACCCT
+
@FAFGGGGGFFGGGGGGGGGFGGGGGGGGGGGFFGGFGGFGGGGGFDEFGGGFFFGGGGGEGGFGGGGGGGGGGGGGDFGFGGGGGFGGGGGGGGGGGGGGGFCCGGGGGGGFFCGGGGGCCFE<FFFGG9FGFFCGFGGGGGGGGGGGGGGGGGGGF@FFFGGG><7@@FCCFCFEGGEF9<CCE5FC71*<:@C0=4F#:C9C0)=CB5F68CFEBE>?>GF@4EBGD7:C?E7F?.F+FF=F#379FD7?#05+9CFGG6@CF<3FC:5FCDF=C?==@CCC@GD=A,,DF>7EGGGGGGGGE@FCFEE@+>7GGGFFAGEBC>99EE=<A<D>FGDFEE=CFC?FEGGGGGF:GFEFCEDGEB@F<GGGGGFFF>:4CEGFGGGGGFFFEGGGFEFFDGGGGGGGGGFGGGGGGGGGGGGGGGGGGGCCCCC
@sB 119
TGAGGAATATTGGTCAATGGACGAGAGTCTGAACCAGCCAAGTAGCGTGAAGGATGAAGGTTCTATGGATTGTAAACTTCTTTTATACGGGAATAAACGGATCCACGCGTGGATTTCTGCATGTACCGTATGAATAAGGATCGGCTAACTCCGTGCCAGCAGCCGCGGTAATACGGAGGATCCGAGCGTTATCCGGATTTATTGGGTTTAAGGGGAGCGTAGATGGGTTGTTAAGTCAGTTGTGAAAGTTTGCGGCTCAACCGTAAAATTGCAATTGATACTGGCAGTCTTGAGTACAGTAGAGGTAGGCGGAATTCGTGGTGTAGCGGTGAAATGCTTAGATATCACGAAGAACTCCGATTGCGAAGGCAGCTTACTAACCTGTAACTGACATTGATGCTCGAAAGTGTGGGTATCAAACAGGATTAGATACCCT
+
CFFGGGGGGGGGFGGGGGGGGGGGGGGGGGGGGGGGFFGFFGFGGGG@FGGGGGGGECFFFCCAFCFGCFGGGGFGGG9FFGGGFFGFGDGCGFGFGFGDD7CECFGEGBCE+A?ECEAFGGGEFGF7FEGG<EFCGGG<=CCFEGGGGGGGEF7FDFCGG8FCCEGDGC@@FDFGECB1D8F<7FDCFBE4)C<BCGGGGG>FCFFGGG98:8>>E>DFFFC:FBEB>FFFFCD<>9C@<<FE?FFDA7.@%?FFCGFDG.E@88,EE1E?ECFE=,DDCGFEE?,CFFC9*F=E9FE<,F@FFC:FGGFFCCGGGGGFFFGDBGGFGGFAGE9EFCFCFDBA,GGGGFGFFEGGGFGGGGGGGFGGGCFGGGGFFF,A8DGGFGFGGGGFFFGGGGGGGGGGGGGGGEFEGGFEECFGGGGFF9GGGFGCCCCC
@sB 120
TGAGGAATATTGGTCAATGGACGAGAGTCTGAACCAGCCAAGTAGCGTGAAGGATGAAGGTTCTATGGATTGTAAACTTCTTTTATACGGGAATAAACGGATCCACGCGTGGATTTCTGCATGTACCGTATGAATAAGGATCGGCTAACTCCGTGCCAGCAGCCGCGGTAATACGGAGGATACGAGCGTTATCCGGATTTATTGGGTTTAAGGGGAGCGTAGATGGGTTGTTAAGTCAGTTGTGAAAGTTTGCGGCTCAACCGTAAAATTTCAATTGATACTGGCAGTCTTGAGTACAGTTGAGGTAGGCGGAATTCGTGGTGTAGCGGTGAAATGCTTAGATATCACGAAGAACTCCGATTGCGAAGGCAGCTTACTAACCTGTAACTGACATTGATGCTCGAAAGTGTGGGTATCAAACAGGATTAGATACCCT
+
;CFGGFGGGGGGGGGGGFF@EGGGEFGGGFAFFGGGGGGCFGFGGGGBFEGGGGFFFGGG8@EEFCCC,CFFFEECFGDGFEFGGGGFGDGEFFGGCA:FGCFFFFEEEFGGC<FG<DFGGFDGGGGGGGC@FG9EGC9<<,>FEGGGGF9F:@+8DFGGGFGG88<FFEEGC,@B:*>8<,FF7@?7F*7:?<=C/<8C7?3:>5E':<:$CF<3:=C;39*:7:C7C7FFAE@A,10D,GFFE997#6++4G?D,+GFCCE@,GGGFE,:=,4,4,8=?DGF?:,:@A?,;<FF@C4,@,,=FCB:DGGED?E8CD8FEF8B=GECEECA9?CFGEACFFDCGGGFCCGGGGGFDCGCEEFBFFAGFF9GGGGGGGFEDGECAFECFFFFAECA9EGFFEGGGGGEGGGGGGGGGEFFGGGGGGGGGFDCCCCC
@sB 121
TGAGGAATATTGGTCAATGGGCGAGAGCCTGAACCAGCCAAGTAGCGTGCAGGATGACGGCCCTATGGGTTGTAAACTGCTTTTATAGGGGAATAAAGTGAGAGTCGTGACTCTTTTTGCATGTACCCTATGAATAAGGACCGGCTAATTCCGTGCCAGCAGCCGCGGTAATACGGCAGGTCCGGGCGTTATCCGGATTTATTGGGTTTAAAGGGAGCGTAGGCCGGAGATTAAGCGTTTTGTGAAATGTAGATGCTCAACATCTGAACTGCAGCGCGAACTGGTTTCCTTGAGTACGCATAAAGTGGGCGGAATTCGTGGTGTAGCGGTGAAATGCTTAGATATCACGAAGAACTCCGATTGCGAAGGCAGCTCACTGGGGCGCAACTGACGCTGAAGCTCGAAAGCGCGGGTATCGAACAGGATTAGATACCCT
+
AFGGGGGGGGGGGGGGGGGGGGGGGGGGGGGGGGGGGGGGGGG9<F@FEGGGF7FAGFGGGGEGFFGGDFDEGGGGGGGGFGGGFGFFEGGFGGGGCFAECGGGGGEGGGGGGG,FFF7?FGGGFFEGGGG9FFEGGECGCFFEGGGFGFGGFGFGGFGGGGGFEGGGFGGFC>@C*CFDEGGCF2D?>GDFGGGGG*FFF#GGGGF<FFFCCCEF;>G5?DD<:B=FGGGFFECAG*#6F=6CC7<=9GCCC>B4/C0F9CGD>=E@@>DE>7GFCEDFFGFFG8A<9FGGDGCB>9EGGGGGFEF?FFFGGGGGGGGFFECCFGGGFGFFGGGGGFFD<FCGFFFGGFAFEFC=EGGGGGGGGGFGGGGGFGFEF:FCF7GGFFFF@GFGGGGGGGGFCEFF@CGEGGGGGFGGGGFEGGGGGGGGGGFCCCCC
@sB 122
TGAGGAATATTGGTCAATGGGCGAGAGCCTGAACCAGCCAAGTAGCGTGCAGGATGACGGCCCTCTGGGTTGTAAACTGCTTTTATAAGGGAATAAAGTGAGTCTCGTGAGGCTTTTTGTATGTACCTTATGAATAAGGACCGGCCAATTCCGTGCCCGCAGCCGCGGTAATACGGAAGGTCCGGGCGTTATCCGGCTTTATTGGGTTTAAAGGGAGCGTATGCCGGAGATTAAGCGGGTTGTGAAATGTAGATGCTCAACATCTGCACTGCAGCGCGAACTGGTTTCCTTGAGTACGCACAAAGTGTGCGGAATTCGTGGTGTAGCGGTGAAATGCTTAGAGATCACGAAGAACTCCGATTGCGGAGGCAGCTCACTGGAGCGCAACTGACGCTGAAGCTCGAAAGTGCGGGTATCGAACAGGATTAGATACCCT
+
FFGGGGGGGGGGGGGGGGF?AGGGGGGGGGGGGGGGGGFFGGDGGGGEGGGGGDGGGGGGGEGF,CFFGGCFGGGGGGGGGFCEFGGGGGGFFGFFFGGGGGGGGGGGGGGGGGGGGGGGGFFGGGGGFGFFGGGFGC9BE7::C>ECGFGG83>FC,@>FEDAE>7C@@FGCCFEDGGC,;CCFEGGGGGGCFC/#??5@7C1222%B?F97'C?<9C:<#84F8C=6;;CFGF9>/>3;FFECFCFFC@FG@@62@<,=<9FFDFD7GC?7E>@>8+6+EGEGFAB=8D<D@++8E8C=5,8F8@+GGFECFGEGGFFGF>8>>=9;GFB<C<8,FF9C,,8<<C7GFE<<GEC=<F::CGGGF9FGGGFDFFFFFGGGGGGGCCDFF7GFEFDDGFGGGGGGFFCGGFGGGGGGGGFGGGGGF<@F,C-B9@B
@sB 36098
TGAGGAATATTGGTCAATGGGCGAGAGCCTGAACCAGCCAAGTAGCGTGCAGGATGACGGCCCTATGGGTTGTAAACTGCTTTTATAAGGGAATAAAGTGAGCCTCGTGAGGCTTTTTGCATGTACCTTATGAATAAGGGCCGGCTAGTTCCGTGCCAGCAGCCGCGGTAATACGGAAGGTCCGGGCGTTATCCGGATTTATTTGGTTTAAAGGGAGCGTAGGCCGGAGATTAAGCGGGTTGTGAAATGTAGACGCTCAACGCCTGCACTGCAGCTCGAACTGGTTTCCTTGAGTACGCACAAAGTGGGCGGAATTCGTGGTGTAGCGGTGAAATGCTTAGATATCACGAAGAACTCCGATTGCGAAGGCAGCTCACTGGAGCGCAACTGACGCTGAAGCTCGAAAGTGCGGGTATCGAACAGGATTAGATACCCT
+
CFFGGGGGGGFGGGGGGGC,@FGG7FGGGFCEFGFAFGFFF<FGGG@FEEGGGGGCGEF7FGGGGGGGGGEFGFGGG9<FFF9FFGFFGCG@FGFFFEGDFGFDFCEFFFG8FFGFGCGFFFACEGGAFGFGGG9=EF,<:C@EGDGGDF,<==FEGC8CFCBA+8@:B:<>FF7<CFGGFBFCC:*<4:F:9<<<7=88<#?(CF:8,*9??<CD8>CGF>5#<=,DF;9FECF@C/@CECCE/GEGFF=FCF8>3C=<@+,;AFFEEEC=:C>,+==DDGF8FGGFGGGFFB8=CGCF9FGFECGGGGE;@4=7>DGFFDFE>@,CEFEFA9FC4?6=?9<,,FFFFGFCEGGF:GGGGGEFF<CDECEE9AE<EC+GGEGF9CGGFB,CGFEC;+GGDEFDE:CGGGFDFGFGGGGFGGGGGGE,FEGCCCCC
@sB 124
TGAGGAATATTGGTCAATGGGCGAGAGCCTGAACCAGCCAAGTAGCGTGCAGGATGACGACCCTATGGGTTGTAAACTGCTTTTATAAGGGAATAAAGTGAGTCTCGTGAGACTTTTTGCATGTACCTTATGAATAAGGACCGGCTAATTCCGTGCCAGCAGCCGCGGTAATACGGAAGGTCCGGGCGTTATCCGGATTTATTGGGTTTAAAGGGAGCGTAGGCCGGAGATTAAGCGTGTTGTGAAATGTAGATGCTCAACATCTGCACTGCAGCGCGAACTGGTTTCCTTGAGTACGCACAAAGTGGGCGGAATTCGTGGTGTAGCGGTGAAATGCTTAGATATCACGAAGAACTCCGATTGCGAAGGCAGCTCACTGGAGCGCAACTGACGCTGAAGCTCGAAAGTGCGGGTATCGAACAGGATTAGATACCCT
+
EGFGFFGGGGGGGGGFGGFFFGGGGGGGGGGGGGGGGFFE<FFGGGGGGGGGGGFGGGGGGGGGGGFGFFEEFGGGGGGGGGGGGGGGGG,:AFFGGGGGGGGGGGGGGFGGGGGGGFG9FGFGGGGGGGACFCGFDDFCFGCFGG@FGGGFF8DFGFGFGGGGGEE7B*>DGEEGFCDEGGDFCCE@FFGD;9=CEGGF@GGGG<?FEFEFGFGFG1FD?>>56:48EAFGG>GDG*C;CFCCGGGF@FAGGFFF1G@F<@&8:BC:FGG:+:@?C=9E=GFFC,:,DADD5GDGGGGFD?9B+CFBC=B,FFEE@=9GEDEEFGGCGFGF<FD=;GFGFFFE67,DGGGFCCGFEEGGGGGFF@9FGGGGGFGGGEDGEGGFFGGGGCBGGGGGGGED<GGGFGGGGGGGGGGGGGGFFCGGGGGGGF@<CCCC
@sB 36251
TGAGGAATATTGGTCAATGGGCGAGAGCCTGAACCAGCCAAGTAGCGTGCAGGATGACGGCCCTATGGGTTGTAAACTGCTTTTATAGGGGGATAAAGTGAGCTACGTGTAGCTTATTGCAGGTACCCTATGCGTAAGGACCGGCTAATTCCGTGCCAGCAGCCGCGGTAATACGGAAGGTCCGGGCGTTATCCGGCTTTATGGGGTTTAAAGGGAGCGTAGGCCGTTTGTTAAGCGTGTTGTGAACTGTAGTGGCTCAACCAGGGCATTGCAGCGCGAACTGGCAGACTTGAGTGCGCAGGAAGTAGGCGGAATTCGTCGTGGAGCGGTGAAATGCTTAGATATGACGAAGAACTCCGATTGCGAAGGCAGGCTGCTGTAGCGCAACTGACGCTGAAGCTCGAAAGCGTGGGTATCGAACAGGATTAGATACCCT
+
FGGGGGGGGGFGGFGFGFGGBFGC:FGGGDFGFGGFGGGGGGGGGGGG7FGFGGGFFGGGEGGFFGGGG@EGFFFGGGGG9AEGGGGGGGG7=BFD<F<EFF8AFFGGGCEFFECEC9EFFGCF?FGF,AB,,8>BC,ADEEGGDEFFGGFFGGGG+FFFCGGCCEGC:F7DF<EDDEGDF9BCGCG7C7FGF@@F*:<#79+FG>::**5;E9C>E(;@F:<6<>?0;BC#F@C><9FCEECD?6(,9CGFFCG>CCEDD8FC>GDGCFEGFFBEEGFF=@D<9A?8,DFFAEEEGFGGGFAEA+DF@EE4@,@=4GGDGE>>)F7GFFEE<F?F;CDDFD?ACFCGGFFEC87GCBFC@ECDF@<EGCFF4C@8FDCC7GGGFGGGGGEGFBCFFCGGGDGFF@F:GGFFFCGGGGGFGFGGGGGGGGGCCCCC
@sB 45574
TGAGGAATATTGGTCAATGGGCGAGAGCCTGAACCAGCCAAGTAGCGTGCGGGAAGACGGCCCTATGGGTTGTAAACCGCTTTTGATTGGGAACCAAGAGCGCCACGTGTGGTGCGTTGCGTGTACCTTTCGAATAAGCATCGGCTAATTACGTGCCAGCCGCCGCGGTAATACGGACGATTCGATCGTTTTCCGGATTTATGGGGTTTAAAGGGGGCGTAGGCGGGCTGTTAAGGCAGCGGTCAAATGGCAGGGCCCAACCTTGGCATGCCGTTGATACTGGCGGCCTTGAGTTCACACAAGGAAGGTGGAATTCGTCGTGTAGCGGTGAAATGCTTAGATATCACGAAGAACTCCGATTGCGAAGGCAGCTCACTGGAGCGCAACTGACGCTGAAGCTCGAAAGTGCGGGTATCGAACAGGATTAGATACCCT
+
@FFFDCFEFFE,CFFC<FFE,EFGGGGCGFCEFCGGCFFGGFEF9EC@C@@CF@@EF8:,>BFDF8-CEA::=F<FFGGF:BDEFFA,<BFEFA+BF<FFF:>CF+>4,,3B,+CFCG7+8FD:DFEDC:,@CFCFFG,>,38@7:C8=;,@::,@FD:B*F7F@BGDC7FCF@CG<:*1<*,82,**8:1;<F>C5C%6@54F?83*9;<@22;#8<F33:/?:*;<EGC:<?67E<8>>227D>D<>,:@@:6*F<=@7C>3FDF:+GEEF@9F9==+=CCGGFGFGFF@,FE@F@F9FFFAE8GGGEE@FGEDGFCGGDGFGGGFGFFFGFF;F9?:4<?CFEFGGGE<EGFB7GGFFECF@<GGGFFFE<@,GEGGGGGFGF@GF@@GFFGF7GFFEFGGGGGGEGGGGGGEF9FGGGFFF9AFGGCCC@C
@sB 26841
TGAGGAATATTGGTCAATGGACGAGAGTCTGAACCAGCCAAGTAGCGTGCAGGATGACGGCCCTATGGGTTGTAAACTGCTTTTATAAGGGAATAAAGTGAGTCTCGTGAGACTTTTTGCATGTACCTTATGAATAAGGACCGGCTAATTCCGTGCCAGCAGCCGCGGTAATACGGAGGATCCGAGCGTTATCCGGATTTATTGGGTTTAAAGGGAGCGTAGATGGGCTGTTAAGTCAGTTGTGAAAGTTTGCGGCTCAACCGTAAAATTGCAATTGATACTGGCAGTCTTGAGTACAGTTGAGGTAGGCGGAATTCGTGGTGTAGCGGTGAAATGCTTAGAGATCACGAAGAACTCCGATTGCGAAGGCAGCTTACTAACCTGTAACTGACATTGATGCTCGAAAGTGTGGGTATCAAACAGGATTAGATACCCT
+
FGGGGGGGFGGGGGGGGGGGGGGGGGGGGFGGFGGGGGGGGGFFGGGECGGFGDFGFFCGGCG7EEFEGFGGGGGFGDFDGFFGGGGGGGFGGGFGGCGFGGGGGGGGGGGGCBFGGFGGGGGGGGGGGFGGAECEGFGEEBF>CGBFGGGGDF@FFGGG<FBGE+FFGDC?FGFG<:FEGGGFECG0<GGGDGF7EGFGGFGCFG@FGGFGCGGFDDFDD9C>7DDFCFFGFC;AFFBA.CFG?EFGGFFGGC@@.GGGGGFAGGGFCDGGGGGGGFAGGFGGGGGGGGFA+FA<GDFE@,EFGDGGGEFEGGGGEFF8E=GC>E:GEEFFFFA@E<B;<E,GGGGGGGFCFCECGGGGGGGFGFCFFFCGFGGGDFFGGDGGGGGGGFCF<B,CGEFCGGGGGGGGGFC,DFGGGGGGGGGGGGGGGFGCCBAC
@sB 128
TGAGGAATATTGGTCAATGGGCGCGAGCCTGAACCAGCCAAGTAGCGTGAAGGATGACTGCCCTACGGGTTGTAAACTTCTTTTATAAAGGAATAAAGTGAGGCACGTGTGCCTTTTTGTATGTACTTTATGAATAAGGATCGGCTAACTCCGTGCCAGCAGCCGCGGTAATACGGAGGATCCGAGCGTTATCCGGATTTATTGGGTTTAAAGGGAGCGTAGATGGGTTGTTAAGTCGGATGTGAAAGTTTGCGGCTCAACCGTAAAATTGCAATGGATACTGGCAGCCTTGAGTACAGTTGAGGTAGGCGGAATTCGTGGTGTAGCGGTGAAATGCTTAGATATCACGAAGAACTCCGATTGCGAAGGCAGCCTACTAAACTGCCACTGACATTGATGCTCGAAAGTGTGGGTATCAAACAGGATTAGATACCCT
+
FGGGGGGGGGGGGGGGGGGGGGGGGGGGGFFFGGGGGGGGGGGGGGGGGGGGGGGGGGFGFGGGGGGGGGGEFGGGGGGGGGGG9FGGGFGGGGGGGGGCFGFFGDEGGGGGFGGGGGGGGGGGGFGGDFGFFGGGGGF9E@FGGFGCFFGGGGGGGGGGGGGGGGGGEGGGG,>FEG<;7;FF35?FGGGGGGCEEGFC;CFEGFG:F<>E+?&ACFGB=F7D@;F6GFCFGGFF:.GGFC9CEGCGGFEGECGGFDF<6FDDFGFC,GF9E?@#4/C:FG;CFE<A,<CFDFGGFGFCFAGGEECFF8A,6GGGGGGFEE>4AFCFGEGGGGGGGGGGGFFGGGGGGGGGFEGGFDGFECGGFF<<GGGGCFGFGGGGGGGFGGGGGGFEEGFFCGGGGGGFFGGGGGF8GGGGGGGFFGGGGGGGGGFCCCCC
@sB 22652
TGGGGAATGTTGCACAATGGGCGAAAGCCTGATGCAGCGACGCCGCGTGAGGGATGACGGCCTTCGGGTTGTAAACCTCTTTCAGTAGGGAAGAAGCGAAAGTGACGGTACCTGCAGAAGAAGCACCGGCTAACTACGTGCCAGCAGCCGCGGTAATACGTAGGGTGCGAGCGTTATCCGGAATTATTGGGCGTAAAGAGCTCGTAGGCGGTTTGTCGCGTCTGTCGTGAAAGTCCGGGGCTTAACCCCGGATCTGCGGTGGGTACGGGCAGACTAGAGTGCAGTAGGGGAGACTGAAATTCCTGGTGTAGCGGTGGAATGCGCAGATATCAGGAGGAACACCGATGGCGAAGGCAGGTCTCTGGGCTGTAACTGACGCTGAGGAGCGAAAGCATGGGGAGCGAACAGGATTAGATACCCT
+
CFGGGGGGGGGGGGGGGGGGGGGGCFGGGFGGGGGGFGDGGFFEFEGCFEGGGGGGGGGGGGGGGGGGFGGGGGGGGGGGCCFGGGFGGGDEFFF=FFGG7FEGFGGGGGGGGGGGFFFCFGGGFFFCGGGEGGGEFFGCGGEDFGCFGCFEFEGC9FFGEGGGGF@<<E:CGGG7<FGCCEGGF?F.<C<,;4C>8C.8E0<BEC<C6?F=22CFF<1B638>CCFCFFGFG9GGGGGDG8CEFCF>8GFDCC9FFGGAGFGD9+EEFDF?C6,,BBEFFEA8FFCFFEGFFBE<,,DFFEEFGGGGEDB+FFFEF7GGGGGGGGFE9FFCFDEF@@FEF@EF@:FB@FF<FF<EFGGGGFGFDFGGGGFEDGGGGGFFF<FF@EFGGFFFGGGGGGGCEFGFEGFGGFCFGGFECCCCC
@sB 33672
TGGGGAATATTGCACAATGGGCGCAAGCCTGATGCAGCCATGCCGCGTGTATGAAGAAGGCCTTCGGGTTGTAAAGTACTTTCAGCGGGGAGGAAGGGAGTAAAGTTAATACCTTTGCTCATTGACGTTACCCGCAGAAGAAGCACCGGCTAACTCCGTGCCAGCAGCCGCGGTAATACGGAGGGTGCAAGCGTTAATCGGAATTACTGGGCGTAAAGCGCACGCAGGCGGTTTGTTAAGTCAGATGGGAAATCCCCGGGCTCAACCTGGGAACTGCATCTGATACTGGCAAGCTTGAGTCTCGTAGAGGGGGGTAGAAGTCCAGGTGTAGCGGTGAAATGCGTAGAGATCTGGAGGAATACCGGTGGCGAAGGCGGCCCCCTGGACGAAGACTGACGCTCAGGTGCGAAAGCGTGGGGAGCAAACAGGAGTAGATACCCT
+
E,E<F6FFGGGGGGGGGFGAFGGGDFGGF,E<FFGGGGGGF8FGGGGGGGGGFCEFADFCFFCGFDCBFFGG<FGGGGFFFFF,FFFGEFFFGFG@7+4FFGGGGDFFFGGGCC9F9FCDFADEFGGEGGFDFGCEEGGGG8@FF:FCEGCF?FCGGD><><;@CF83FFCC7FFFGFFCCC7<FFEEG?FFGCDC5<EG?=58<<F2FGGGGGGDG=FGFFDC>;C5EGGCCE;?6<<AGDCC9,?#C9=5CF@?EGFGFCF>CG8>;EF2CF9=<@>@,C@97GGGGGGFF@,FGFF6CCFDC8:DGGGGGFFE6,C,=8EFFFE@C=FCGGGGFFCEGFFFGGFFFGGGGFFGGFGDGGEECCFC?CECGGCGF7GGGGCGDGGGGFEFDGGGGGFGGGGFGC7FGGGGGGGGGFFEFGFFEEFGFE,GGGFECCCCC
@sB 131
TGGGGAATATTGCACAATGGGCGCAAGCCTGATGCAGCCATGCCGCGTGTATGAAGAAGGCCTTCGGGTTGTAAAGTACTTTCAGCGGGGAGGAAGGGAGTAAAGTTAATACCTTTGCGCATTGACGTTACCCGCAGAAGAAGCACCGGCTAACTACGTGCCAGCAGCCGCGGTAATACGGAGGGTTCAAGCGTTAATCGGACTTACTGGGCGTAAAGCGCACGAAGGCGGGTTGTTAAGTCAGATGTGACATCCCCGGCCTCAAACTGGGAACTGCATCTGATAGTGGCAAGCTTGAGTCTCGTAGAGGGGGGTAGAATTCCAGGTGTATCGGTGAAATGCGTAGAGATCTGGGGGAATAGCGGTGGCGAAGGCGGCCCCCCGGACGAAGACTGACGCTCAGGTGCGAAAGCGTGGGGAGCAAACAGGATTAGATACCCT
+
@CEEEEGGG<FFGGGGG,;CFFEGGGGGGCF,,CCFGGGGGFG@CCEBFEGGF<<EFFGGFFA,=CCFFGGEFFGGCEFFFFGGFFGCEC+CCCDGEFGGGGEGGGFG,C@,BDG9,?+>FB@FGGC><FE=F7+8@>FFGFFDD@@:**>FDG,3C:C8<1<FG5::74:8<C8<C?AFB;**1+*19,+<5;*?FGGG3**102++<@E*:?55F<9>2(/1)0:;CEE*?EEBF6CE9<BE+0<@F8:7*CE(*9))**2F<%E76@<0+'53)<?2023A**+,**?C@+@8+2:*15FB?3**=GF<FC99B8C?,,3:32?4*0**@D;BCC>55:@@57,8,78*C<,GB9C>8+:7F7FC>@>:GEGFC:@C@@+GGFFFCGFACFGFEECE<<@BCDGGGFGF@+<FFGGCGFGFFFGGFE,FGGGFCCCB<
@sB 34475
TGAGGAGTATTGGTCAATGGACGCAAGTCTGAACCAGCCAAGTAGCGTGCAGGATGACGGCCTTATGGGTTGTAAACTGCTTTTAGTTGGGAATAAAGTGCACCACGTGTGGTGTTTTGTATGTACCATCAGAAAAAGGACCGGCTAATTCCGTGCCAGCAGCCGCGGTAATACGGAAGGTCCAGGCGTTATCCGGGTTTATGGGGTTTAAAGGGAGCGTAGGCGGACCTTTAAGTCAGCTGGGAAATACAGCGGCTCAACCGTCGAACTGAAGTGTAGCCTGGGGGTCTTGAGTGCACACAGGGTAAGTGGAATTCATGGTGTAGCGGGGAAATGCTCAGATATCATGAAGAACTCCAATTGCGAAGGCAGGTAACCGGGGTGCAACTGACGCTGAGGCTCGAAAGTGCGGGTGTCAAACAGGATTAGATACCCT
+
DGGGGG,CFFFGGGFGGGGGGGDGGGGCFGGGGGGGGGGFFGGCFGGFDGGGGGGGGFEDEE@F,CFFCGGEEFGGGFGGDFGG?,<CF,=:AF,A?FFCEFF8<FGGGG<B,+9BEFFEC?FGG<<,B=BAEF@FGGGF8FEGGD+DBFFGFFGGGGGFFFGGGGGGFECFA;7FG*>FG,DCFGFGGCC@@FC7*CFFFG$<FFCCEG<F?GG-<>G6DGEC9E/758F<CFG9#A<+(5'E@;<:7*3>3ACGFGGGGECB@@:C5E:-'E83,8++>@>4,:,,,,A<5C;9EFDE4,,B:9,,,=GGE=;9;AGGE94+=E==E,E<?DGFEC,,FAGGFGF<FAFECC6,@6,=8,EFF@9FE,CC6,++76@@,?GGGGEGEGGGGGGGGGGGGFF<DCFEGDGGFE,CFCFEGGGGGGGGGGGC@CCC
@sB 33136
TGAGGAATATTGGTCAATGGACGAGAGTCTGAACCAGCCAAGTAGCGTGAAGGATGAAGGTTCTATGGATTGTAAACTTCTTTTATAAGGGAATAAACGGATCCACGTGTGGATTTTTGCATGTACCGTATGAATAAGGATCGGCTAACTCCGTGCAAGCAGCCGCGGTAATACGGAGGATCCGAGCGTTATCCAGATTTATTGGGTTTAAAGGGAGCGTAGATGTGTTGTTAAGTCAGTTGTGAAAGTTTGCGGCTCATCCGTAAAATTGCAATTGATACTGGCAGTCTTGAGTACAGTTGAGGTAGGCGGAATTCGTGGTGTAGCGGTGAAATGCTTAGATATCACGAAGAACTCCGATTGCGAAGGCAGCTTACTAACCTGTAACTGACATTGATGCTCGAAAGTGTGGGTATCAAACAGGATTAGATACCCT
+
@<FEEGGGGGGGGGGFGGGGGGGGEFGGGCDGGFFEC8,AF<@FFGE@FEGGGGGGBCEFGGGCDFFFGGGFGF@@A<F9FGGGGGC,CC<EFGGFE?CECEGFGEEFGGGGGGGCFACFGCEGGFGGGGGGFGGGGGD5,:B:EGEFF<FFEGG7+AFFGGF,=+@FGGGF9F+C@FDG:FG>ECCE#F@;10F:=G9CE1#6@6@70?@FF$:CF>CF@D,CD#GFFE@@FF:#<=CF=CCEF<<GB8/<8+GFEGF#CAEDDEGGGEF4AB6E<FFCCEE?F9=C,<9F9A>A8C?DGFFFE>EC>,44@,C@,C,8F9==8CF?DFEC,FEE9E6=:,E,8FGGGFEGCF7ECDGGGEGGCDFFC,EC<CFGGGFF<FE,GEC,FFEGGGGF,FEED:GGGFGGEGFC9GGGGGGFCGGGGFFAFFDCCA@B
@sB 134
TGAGGAATATTGGTCAATGGGCGCAGGCCTGAACCAGCCAAGTAGCGTGAAGGATGACTGCCCTATGGGTTGTAAACTTCTTTTATATGGGAATAAAGTTTTCCACGTGTGGAATTTTGTATGTCCCATATGAATAAGGATCGGCTAACTCCGTGCCCGCAGCCGCGGTAATACGGAGGATCCGAGCGTAATCCGGATTTATTGGGTTTAAAGGGAGCGTAGGTTGACAGTGAAGTCAGTTGTGAAAGTTTGCGGCTCAACCGTAAAATTGCAGTGGATACTGGCTGTCTTGATTACAGTAGCGGTGGGCGGAATTCGTGGTGTAGCGGTGAAATGCTTAGATATCACGAAGAACTCCGATTGCGAAGGCAGCTCACTGGACTGCAACTGACACTGATGCTCGAAAGTGTGGGTATCAAACAGGATTAGATACCCT
+
,C@EFGGGGGFFGGGGGEGCFE:EGFFGGGGGCEFF<FFGFGFFDGGECCF9F,ADEFF,FFFGGFEEGGGGGGFGGGGGAFDGGGCFFCBEGGFF<AFCFFFFGGC@EECC9F98EAAFGGG<,,?E<EEEFGF@?9EA9AFG7FEGG<FF:FFGGFEGFEGF8?F@++33<C:F@F**,3@B:@DEG*:5,@FEECDF=B;<FF#3?$4B*<<AF:=5<97+*542AC9#@<,-7FC:<FFGC@:,@94B82:DD=B968A8FEC<DGF5E?@,,,=6+DD8A,,BD999*,AFA8>+86+FC=+CFB<F>=67B7EEFE>EAFC9E9FCACACA<DFDGGGE7FFFA5@C6GGGGGEF@GGFBEEEE@ECFEEC<FE,FF9,<<FFCEFC,CFFGGFFDGGGFCGGFFCCC@6CFF@GGGE9FEGGFECCCCC
@sB 135
TAGGGAATCTTCGGCAATGGGGGCAACCCTGACCGAGCAACGCCGCGTGAGTGAAGAAGGTTTTCGGATCGTAAAGCTCTGTTGTAAGTCAAGAACGAGTGTGAGAGTGGAAAGTTCACACTGTGACGGTAGCTTACCAGAAAGGGACGGCTAACTACGTGCCAGCAGCCGCGGTAATAAGTAGGTCCCGAGCGTTGTCCGGATTTATTGGGCGTAAAGCGAGCGCAGGCGGTTTGATAAGTCTGAAGTTAAAGGCTGTGGCTCAACCATAGTTCGCTTTGGAAACTGTCAAACTGGAGTGCAGAAGGGGAGAGTGGAATTCCATGTGTAGCGGGGAAATGCGTAGATATATGGAGGAACACCGGTGGCGAAAGCGGCTCTCTGGTCTGTAACTGACGCTGAGGCTCGAAAGCGTGGGGAGCGAACAGGATTAGATACCCT
+
GGGGGGGGGGFEFGGGGGGGGGGGGGGFGFFGGGGGGGGGGGGGGEE>FFFGGGGGGGGGGGGGGGGGGGEGFFFFGGGFGGGGGGGGFEEGGGGGGFGGGGGGGGFBFDGGGGGGGGGGGCEFGFGGGDGCGCFGFFGGGGGGCEFFGGGDGGGG;3:F7CFGGGD<@CEEFGEFCF@,<+?CCB<,<<*1CF<EEEFEDC#82.<=EC@FGGGDGBFFF6EGFFGF>EGGGFE<<?EF@CGFFC=>F9@A;GE:?C:>ECCCFFGFGC=>:C6DD;FDBFCC=69GFAFFF8<,F6GFFFFFDFGFDFFFDGFE4@,9==CGCF:@6)GEE99GGGEF6>5<8GFFCGGGGGFEFB6@C@GGGGGECGFCGGEGGDGGG@GGGGGGGGGFEFF7GGGGGGGGGGGFGEGGGGGGFEFGGGGGGGGGGGFGFGFECCCCC
@sB 136
TGGGGAATATTGCACAATGGAGGAAACTCTGATGCAGCGACGCCGCGTGAGTGAAGAAGTAATTCGTTATGTAAAGCTCTATCAGCAGGGAAGATAGTGACGGTACCTGACTAAGAAGCTCCGGCTAAATACGTGCCAGAAGCCGCGGTAATACGTATGGAGCAAGCGTTATCCGGATTTACTGGGGGTAAAGGGAGTGTAGGTGGCCATGCAAGTCAGAAGGGAAAATCCGGGGCTCAACCCCGGAACTGCTTTTGAAACTGTAAGGCTGGAGTGCAGGAGGGGTGAGTGGAATTCCTAGTGTAGCGGTGAAATGCGTAGATATTAGGAGGAACACTAGTGGCGAAGGCGGCTCACTGGACTGTAACCGACACTGAGGCTCGAAAGCGTGGGGAGCAAACAGGATTAGATACCCT
+
GGGGGFGGDGGGGGGGGGEFCFGGGGGGGGGGFGGGGGGGGGGGGGGCGFCFGGGG?FFEFGFDGGFFFGGFGGGGGFFGGGEEFGGGGGGFGGGGGGGFGGGGGDCFFGGGGGGGGGGGGGGGGGGGGGGGGFGGGGG,>FGGGGEFCEGEFFFCFA@<CFFFGGGGGGGGGGGGGGGGDD'FGG')4<E@FG9#C:@*'9C>?:FFGEF<CGCED;77@2+A@=F):9<EGE>>F8>CFGGCACFFF8B5,DDDCAD?+=8F?8A88GFGD?GGGFGGCGGGFD?,F9EE>,GGGGGFFF=8=C>GFFGFFCGEDEF8F=<GGGGGFGGGFFF<GGGFEDEEFF>GGGFFFGGGFFGGFGGGGGFCGFFEFGGFDGGGGGGGGGGGGGFCGGGFGGGGGGGGGGGGGFGCCCCC
@sB 46273
TGAGGAATATTGGTCAATGGGCGAGAGCCTGAACCAGCCAAGTAGCGTGCAGGACGACGGCCCTATGGGTTGTAAACTGCTTTTATAAGGGAATAAAGTGAGTCTCGTGAGACTTTTTGCATGTACCTTATGAATAAGGACCGGCTAATTCCGTGCCAGCAGCCGCGGTAATACGAAAGGTCCGGGCGTTATACGGATTGATTGGGTTTAAAGGGAGCGTAGGCCGGAGATTAAGAGTGTTGTGAAATGTAGTGGCTCACCCTCTGCACTGCAGCGCGAACTGGTCTTCTTGAGTACGCACAACTTTGGCGGAATGCGTGGTGTAGCGGTGAAATGCTTAGATATCACGAAGAACTCCGATTGCGAAGGCAGCTCACTGGAGCGCAACTGACGCTGAAGCTCGAAAGTGCGGGTATCGAACAGGATTAGATACCCT
+
,FFFCCFGGGGGGGGGGG@FFGGCEFFGGGGGGGDF?E??EGCFFGGGDGGGGEGGGGCFCFGGFGCCAEF>CECGDGFFFA<EFFFFEGGGGF<EGGGGF9EFGCFFGGGGFGGGGGGF9<FFFFAGGGGGG,CFDGGFGFEGGGCF,B=FG,+>CCFFG7F<FG7FB*8>CCC*65*@FDFDG7E7FEGGC<=7E:C(@C)CCF<<:C@:FF..,;>5(:?E6FB95/??ECG$:GF:1FFGDFFFGGFGF>;FFFE(<;C0GFF@)<<FFF7DGFD<0/=FGDC?,FGGDC+B:E+B9?E<,++F>D;CEB@+>FFFFGEE=EGGGFF9<FEC,GFGFFFDDFAD@,9GFEGCBB8GGGDFFFFGGGGGGFGECGGGGF>GGGFBCGGGGGGGGGGGGDGDGEFFFCGDFF@FDGCFGGGGGDFGGGFCCCA-
@sB 20852
TGAGGAATATTGGTCAATGGGCGCAGGCCTGAACCAGCCAAGTAGCGTGAAGGATGACTGCCCTATGGGTTGTAAACTTCTTTTATATGGGAATAAAGTTTTCCACGTGTGGAATTTTGTATGTACCATATGAATAAGGATCGGCTAACTCCGTGCCAGCAGCCGCGGTAATACGGAGGATCCGAGCGTTATCCGGATTTATTGGGTTTAAAGGGAGCGTAGGTGGACAGTTAAGTCAGTTGCGAAAGTTTGCGGCTCAACCGTAAAATTGCAGTTGATACTGGCTGTCTTGAGTACAGTAGAGGTGGGCGGAATGCGTGGTGTAGCGGTGAAATGCTTAGATATCACGAAGAACTCCGATTGCGAAGGCAGCTCACTGGACTGCAACTGACACTGATGCTCGAAAGTGTGGGTATCAAACAGGATTAGATACCCT
+
FCEFGGGGGGFEGGGGGFGDGGGGGDGDGGGGGGGFFGFEGGCFGGGGGGGG?EFGGFFGGGGGGGFGFGGEEGGGGGGGGGGFFFAAECFGF<FFGGFFGGFEEFEBFGGGGDGGGGGGC,EFGGGFGGGGGGGGGFGGGE@7BFGGGGGGGFGDFGG79A=FGEG>3EC9=F:GGGC:<DGFD@;CF>GDCDG8?<FBCFE:DF6=FGGC;>F4GAGFFFGGGGGFGFF=FFG<:@80EGGGGFGFEFGGEGG?FFC3;GGGGFGFFDC?FFCF@><*?DCDFEEB,,CE7GGGGFDGFFGFCCGGGFC;=B>+@4,<GGEE>GEFF;GGFFFFFCGFGFFGGGFGGGGGGEGGDGGEFEE@FAF<GGGGGGGGGGGFGGGFEFCGGGFFGGFGCGGGFGGGFGGGGGGGGGGGGGDGGGGGGGGGGGGCCCCC
@sB 43862
TGAGGAATATTGGTCAATGGGCGAGAGCCTGGACCAGCCAAGTAGCGTGCAGGATGACGGCCCTATGGGTTGTAAACTGCTATTATAAGGGAATAAAGTGGGGCTCGTGAGTTCCTTTGTATGTACCTTACGAATCAGGACCGGCTAATTCCGTGCCAGCAGCCGCGGTAATCCGGAAGGTCCGGGCGTTATCCGGATTTATTGGGTTTAAAGGGAGCGTAGGCCGCAGGCTAAGCGTTTTGTGAAATGTAGGGGCTCAACCTCTGCACTGCAGCGCGAACTGGCTTGCTTGGGTACGCACATCGTGGGCGGAAGTCGTGGTGTAGCGGTGAAATGCTTAGAGATCACGAAGAACTCCGATTGCGAAGGCAGCTCACGGGAGCGCAACTGACGCTGAAGCTCGAAAGTGCGGGTATCGAACAGGATTAGATACCCT
+
,C<FGC@FF<EFGFFDFFAFFG>@FGEFG8EFGGGG@F<FFDFGAC@FFGFF,BAFFE@E7@CFFEFGGCEEEFFGDECFECFGFGGGG9F@FFGGFGF<,BCD4BCG,9CE<EGG<DA?C,5CEFGGGGGGGG,@FA:DD=>@EGGGGGFGFC<EFF7>>FCCEEG><F*<,@<*>C7*3@C:7BEFECG*BCEE=*<9C7<?,***:,2++3*0<DEGF:8FC555C:=5@A::F614;,C@#,D9#569E9<4C9/FFGCD3C>CFGFC@08@=>:CEAF7<ECB8GGFBC8:CF9F6:+CC==8=@GEB4+E>D9,EF=+8C??C9<5?5FFDEC6:,,,6,C9B,,EC:CGDGFFCCC7F<<FE8FFEFFF7DDGGFCF9ACCGFBCGGFC67GFCGGGFGEEGGGDFEAF@FFFAB@GGGGGGGGCA-@C
@sB 25544
TGAGGAATATTGGTCAATGGGCGAGAGCCTGAACCAGCCAAGTAGCGTGCAGGATGACGGCCCTATGGGTTGTAAACTGCTTTTATAAGGGAATAAAGTGAGTCTCGTGAGACTTTTTGCATGTACCTTATGAATAAGGACCGGCTAATTCCGTGCCAGCAGCCGCGGTAATACGGAAGGTCCGGGCGTTATCCGGATTTATTGGGTTTAAAGGGAGCGTAGGCCGGAGATTAAGCGTGTTGTGAAATGTAGACGCTCAACGTCTGCACTGCAGCGCGAACTGGTTTCCTTGAGTACGCACAAAGTGGGCGGAATTCGTGGTGTAGCGGTGAAATGCTTAGATATCACGAAGAACTCCGATTGCGAAGGCAGCTCACTGGAGCGCAACTGACGCTGAAGCTCGAAAGTGCGGGTATCGAACAGGATTAGATACCCT
+
FGGGGFGGGFGGGGGGGGGGGGGGGGGGGGGGGGGGGGGGGGGGGGGGGGGGGGGGGGGGGGGGGGGGGGGGGGGGGGGGGFGGGGGGGCGFFFFFGGGGGGGGGGGGGDGFFGGGGGGGGGGGGGGGGGGGGGGGGGGGGGGGGGGCGGGGGFGGGGGGGGGGGGGGGGGGGFGG@GGG6GG@GGGFEGG.GGGG=EFGFG0EGGG-E@>EGGGFDB90:C8DGGGCFB@CF>GBG5GFGGDE>DFFFF@FBFE?FGFGFFCDGGGFFGF?GEEGFEEEFGGGGGGGGGGF?F6CEGE?AGFGGEGGGGGE?A7GEGGGFFCBFEFA9?<EGFFFA9FFF;AGFGFGFAFFGFFF=GGGGGF@F@DGGGGGDFGFGFGDGGGGGGGGGFEEGEFFFCC@DGGGGGGGGGGGGGGGGGGGGGGGGGGGGGFCCAAB
@sB 36570
TGGGGAATATTGCACAATGGGGGAAACCCTGATGCAGCGACGCCGCGTGGAGGAAGAAGGTCTTCGGATTGTAAACTCCTGTTGTTGAGGAAGATAATGACGGTACCTAACAAGGAAGCACCGGCTAACTACGTGCCAGCAGCCGCGGTAAAACGTAGGGTGCAAGCGTTGTCCGGAATTACTGGGTGTAAAGGGAGCGCAGGCGGGCATGCAAGTTGGAAGTGAAAACTATGGGCTCAACCCATAGCCTGCTTTCAAAACTGCGTGTCTTGAGTAGTGCAGAGGTAGGCGGAATTCCCGGTGTAGCGGTGGAATGCGTAGATATCGGGAGGAACACCAGTGGCGAAGGCGGCCTACTGGGCACCAACTGACGCTGAGGCTCGAAAGCATGGGTAGCAAACAGGATTAGATACCCT
+
FG@<F@F<FDFGGGGFGGGCCFGGGGGGGDFGGGGGGGGGCFGGGCECCCGGGGGGGFG9FFGGGG@FGGGEGGGDCFGGGFGGGGGGGDFFGFGFEFFFGGGGG7FFGGGGGGGGGGG8DGEGGGGGGFGGGGGG<DF7FCF7>FFG>FE;FFGGG@EC<<BFGGFFFGGGGGGGGGFFGG>F<A?:4EE=FGG@<5FF>GGE>@G89,GGGGF:?:FD47<DFG9@FFGFGGGFD@@BGGGGGECFGGDDCC>@FFEFGEC5><8FDEDGFGGGGGGGGGGGGCGGGEFEEDGGGEGGFFB+AGGGGGGGEGGC7FEGGGGGGGGFFDGFFE@FEEEGGGGGFGGGGGGGGGGGFFFFGGGGGGFGEGGGGGGFGGGGGGGGGGGGGGFFGGGGF<<FFFCGGGGGGFGCCCCC
@sB 142
TGGGGAATATTGCGCAATGGGGGAAACCCTGATGCAGCGACGCCGCGTGAGCGAAGAAGCATTTCGGTATGTAAAGCTCTATCAGCAGGGAAGAAAATGACGGTACCTGACTAAGAAGCCCCGGCTAAATAAGTGCCAGCCGCCGCGGTAATACGTATGGTGCGAGCGTTAATCGGAATTACTGGGCGTAAAGGGTGCGCAGGCGGTTGAGTAAGACAGATGTGAAATCCCCGGGCTTAACGCGGGAATGGCATATGGGACTGGTCGACTAGAGTGTGTCAGAGGGAGGTGGAATTCCACGTGTAGCAGTGAAATGCGTAGATATGTGGAAGAACACCGATGGCGGAGGCAGCCTCCTGGGACATAACTGACGCTCAGGCACGAAAGCGTGGGGAGCAAACAGGATTAGATACCCT
+
FFCGGFGFGGGGGGGGGGGFGGEGGGGFGFGGEFGGGGDGEG+CFGGEGG7FGGFGGGGGGGFGFF7CEGFFGGG9FFFEDFEGEEFGGG+?FEFFFDCF<=FGDCFGGGGFFGDGFGG,F:>CEE@FFGG,@CCFDFC**5*11:>C:==78>F,<,?87<FECCCBG*=8?CFGGE78<7+0<ECCE:AFF3C@@=>CDGC*F??:232@CEA@C8@;=C31*0C77@<$/#>D5<<2+%7GFEE<9GFFF=;==3+=04++C=FF;EGGDB,FDC,FCGGFFDBFGGGEB4,CCF@7GFFFEGGGGGGECBCGGGG@FFFCFFGGGGGFGF:B7FF>GGGEGFFGGGDF@EGFGGGEFGGGGGGGGGFGFCGGGGGFF:FFCGGGGGGGGGGGGGGFFGGGGGGGGGGCCCCC
@sB 37694
TGAGGAATATTGGTCAATGGACGAGAGTCAGAACCAGCCAAGTAGCGTGCAGGATGACGGCCCTATGGGTTGTAAACTGCTTTTATAAGGGAATAAAGTGAGTCTCGTGAGACTTTTTGCATGTACCTTATGAATAAGGACAGGCTAATTCCGTGACACAAGCCGCGGTAATACGGAAGGTCCGGGCGTTATCCGGATTGATTGGGTTTAAAGGGAGCGTCGGCCGGAGATTAAGCGTGTTGTGGAATGTAGATGCTCAACATCTGAACTGCAGCGCGAACTGGTTTCCTGTAGTACGCATAAATTGGGCGGAATTCGTGGTGTAGCGGTGAAATGCTTAGATATCACGAAGAACTCCGATTGCGAAGGCAGCTCACTGGGGCGCAACTGACGCTGAAGCGCGAAAGCGCGGGTATCGAACAGGATTAGATACCCT
+
<EAEDAFGGDDEGGGGGEGGGGGGDCFFD,,CCE@FFC8B@C<@CDECCGFCFEGG<F7F8CF7FFEGG<,8BAFFCFCEB<F9EFFGGF,<E<AA<F<FFE<EFFGFF<BFAFGFG9FEA<<F<E,@,C?FG<CEFDFFF,BF7,7BF,CD8=B+3D,,83,@B73@F@3@9,@3*@*83:,3>B*5*4*=B?7<75<,3=8<B:81<8<;CF>:B9=&(/10=*8>FG9C<3C7>,<;%>>C2,;CFC<B05;@7,@,9C@,=@,C@FGDEC@>33,6?8B8DD>338,=D7C>6GGGGCFD8+GFC@9FGD@88DA=EEC>)ECFE@<,99EFFFFDF;FF<FEFGGFFEB+FB7F7GGFFGFFCGGGGF<F<F7EFFEEFAAEBFFCGGD9FB+C8,GF<EGECDGGFGGGGGGFE@EGGGGGGFCDCCCCC
@sB 22433
TGAGGAATATTGGTCAATGGGCGCAGGCCTGAACCAGCCAAGTAGCGTGAAGGATGACTGCCCTATGGGTTGTAAACTTCTTTTATATGGGCATAAAGTTTTCCACGTGTGGAATTTTTGTATGTACCATATGAATAAGGATCGGCTAACTCCGTGCCAGCAGCCGCGGTAATACGGAGGATCCGAGCGTTATCAGGATTTATTGGGTTTAAAGGGAGCGTAGGTGGACAGTTAAGTCAGTGGTGAAAGTTTGCGGCTCAACCGTAAAATTGCAGTTGATACTGGCGGTCTTGAGTACAGTAGAGGTGGGCGGAATTCGTGGTGTAGCGGTGAAATGCTTAGATATCACGAAGAACTCCGATTGCGAAGGCAGCTCACTGGACTGCAACTGACACTGATGCTCGAAAGTGTGGGTATCAAACAGGATTAGATACCCT
+
CFFFGF8FGGGGGGGGGGGG<FEFGEFGG<FGGFGGGGGGGACEFGEF>FFGGGGGGE9EDFGDGGGGGGGCBECAGFDGGFADGGFGGDF,AFFFE<AFGEGCFGC@<EDCEFGGDE9:?DFA5A,CFGG9AFGGGCF@FFFCFGGGDF9F8=BD:+?FFGGF8++@<3C6<DFFCEE*@CE7>:C>FC/::B%@85#>::=5,?AE@:>C>C<5*8<?:86ECF??+,FF;F7;,#3<D4F;AEC#,<</67FGFGGCCF@D7,,FC,D>,FD;D;;E=EEEC==E9EFF9+FDC9F?C9CGGGGFC8,@,7E==,=GCFFCE5F7FGFE<E9GGGGGGFGFEDE@FGGGGGEGGDFFCCEEFFDGGGGFDCGEE<FFFFGGGFFFCGGFFFEFGCGGGGGGFGGGGFEGGGGDFGGGFFGGGGGGGGGGCCCCC
@sB 22966
TGAGGAATATTGGTCAATGGGCGTAAGCCTGAACCAGCCAAGTAGCGTGAGGGATGACTGCCCTACGGGTTGTAAACCTCTTTTGTCTGGGAATAAAGTGCGGGACGTGTCCCGCATTGCATGTACCATTTGAATAAGGACCGGCTAATTCCGTGCCAGCAGCCGCGGTAATACGGAAGGTCCGGGCGTTATCCGGTTTTATTTGGTTTAACGGGAGCGTAGGCCGGAGATTAAGCGTGTTGTGAAATGTAGATGCTCAACATCTGAACTGCAGCGCGAACTGGTTTCCTTGAGTACGCACAAAGTGGGCGGAAGTCGTGGTGTAGCGGTGAAATGCTTAGATATCACGAAGAACTCCGATTGCGAAGGCAGCTGACGGTAGCGCAACTGACGCTGAGGCTCGAAAGTGCGGGTATCGAACAGGATTAGATACCCT
+
F,;CFFGGFFF<FGGGGFDGGFGEFCFEFFFGFFGFGCFEFFFGGGEEGGDEFEGGFE<@EEFGGGGGGGGFGGFGGG@EE9?FFG,CE<F8EFFFC9FGGGGD:FCGG8EFGEEF@FGFCFGGGGG<<,CFCADEC9,::+3@CCCGFFFCCFDGF,@@@CFFE*@E>F@C9F7:CGGGGFGD*C*=:<CC:,<@)18FD+<,?FECGG9+8:1):/CC:75C9<?#4C/AED>3/7?#@D=@,51=?GDCB@47693,ADCGGFE<<CEGE@>3+7,CGGGDF<F:3:,FFC8F6C,?@,?,B6FEFCB9+++DGD48FE885E@FFCE<CECGDFFAFFGGGGGGGDAF=B@FCB:,+DEDFFFFFE<FCFFF7EEGGGCFGFC@,C6@,A8E<FCE<GFFCCEFF@FEF8GGFFCGFGGGGGFGGGFCCCCC
@sB 40503
TGAGGAATATTGGTCAATGGCCGAGAGGCTGAACCAGCCAAGTCGCGTGAGGGATGAAGGTTCTATGGATCGTAAACCTCTTTTATAAGGGAATAAAGTGCGGGACGTGTCCCGTTTTGTATGTACCTTATGAATAAGGATCGGCTAACTCCGTGCCAGCAGCCGCGGTAATACGGAGGATCCGAGCGTTATCCGGATTTATTGGGTTTAAAGGGTGCGTAGGCGGCCTTTTAAGGCAGCGGTGAAAGTCTGTGGCTCAACCATAGAAGTGCGGTTGAAACTGGGGGGGTTGAGTATGTTTGAGGCAGGCGGAATGCGTGGTGTAGCGGTGAAATGCATAGATATCACGCAGAACCCCGATTGCGAAGGCAGCCTGCCAAGCCATTACTGACGCTGATGCACAAAAGCGTGGGGATCAAACAGGATTAGATACCCT
+
AFGCGGGGGGCFGGGEFGGGGGGGGGGGG8DFGGGEFGFGGGFFGGEFG7FDFGGGFCFGC-?FFG9,CEC:9,?FFGCGGGGCGGGCFF8F,==CABEAFGGGGB+:?FFG@EDCD+,:CBFD@FGC,AEF?DAE9?:@=B=BFCEDFCGGFF+BFAFFGFGGGE7FE7C;@CFDGEGE<FGF*BCC*8<CEGGDE5FEECD::CCGGGGF9C5FGEG<335:2:EG?B<@A<6#40:8:>%/C#C>806A<43CFGF*CF9E;<>8+@+4,@3:,@3DE@GGGFB4,8AE9F@9=F9FFFFFGGGFC>94+@E@7GDFCA>+5BEF9,,<A5<C;CE,FA9GFBC:ACGFC@E@,EDCF@C,@CFGDFEGFCEC,+F@EF9GGFCBBEFGFCGGFCEFEA@GC@@7GFFGGFAFE<EEB9FGFFC,FGGCCCC@
@sB 28808
TGGGGAATATTGCACAATGGGCGCAAGCCTGATGCAGCCATGCCGCGTGTATGAAGAAGGCCTTCGGGTTGTAAAGTACTTTCAGCGGGGAGGAAGGGAGTAAGGTTAATACCTTTGCTCATTGACGTTACCCGCAGAAGAAGCACCGGCTAACTCCGTGCCAGCAGCCGCGGTAATACGGAGGGTGCAAGCGTTAATCGGAATTACTGGGCGTAAAGCGCACGCAGGCGGGTTGTTAAGTCAGATGTGAAATCCCCGGGCTCAACCTGGGAACTGCATCTGGTACTGGCAAGCTTGAGTCTCGTAGAGGGGGGTAGAATTCCAGGTGTAGCGGTGAAATGCGTAGAGATCTGGCGGAATACCGGTGGCGAAGGCGGCCCCCTGGACGAAGACTGACGCTCAGGTGCGAAAGCGTGGGGAGCAAACAGGATTAGATACCCT
+
FGGGGBFGGGGGGGGGGFFGGGCEEGGGGGGGGGGGGGFGGFFGEGGC7FFGGFFGGGGGGGFEGGGGGGGGGFFGGGGGGGGGGGGGEGCE7BE8FGGCCGG9F9F?FFGGGGGGGGGGFFGG9FGCFF+DFEE>FGDGGGGGGGFGGGEFGGGGGGGFGGGGGGFGGGG=FGFEFGGGGGDGG:=EGE@@ECCC5AAFEGDGFGFCCGGGEE>3CBG@BFGG>8=5CG:#C?C:FFC::GFGG8@FFBAGGGC;8GD?C,6FCCD@FGGFB;CF?FFEBG,A4<9CGGGF<:GGGC@+7E@GGFG>GGFGEF9DFGGFFEDFFEA@C>EF=FGGGFFFCGFB8FEFFGGGFC,GGFF7F@+FGGGGFEEFGGGGGGGGFGDGGGGGGGCDGGECGGFGGGGEGGGGGGGGGGGEFGGEGGFCFGGGGF<GGGGGCCCCC
@sB 148
TGAGGAATATTGGTCAATGGCCGAGAGGCTGAACCAGCCAAGTCGCGTGAGGGATGAAGGTTCTATGGATCGTAAACCTCTTTTATAAGGGAATAAAGTGCGGGACGTGTCCCGTTTTGTATGTACCTTATGAATAAGGATCGGCTAACTCCGTGCCAGCAGCCGCGGTAATACGGAGGATCCGAGCGTTATCCGGATTTATTGGGTTTAAAGGGTGCGTAGGCGGCCTTTTAAGTCAGCGGTGAAAGTCTGTGGCTCAACCATAGAATTGCCGTTGAAACTGGGGGGCTGGAGTATGTTTGAGGCAGGCGGAATGCGTGGTGTAGCGGTGAAATGCAGAGATATCACGCAGAACCCCGATTGCGAAGGCAGCCTGCCAAGCCATTACTGACGCTGATGCACGAAAGCGTGGGGATCAAACAGGATTAGATACCCT
+
DFGFGGGGGGFGGGGGFFFGGCGGGGGGGFGGGGGGFGFFFG<FEEGFFFEGEGGGFEFGGFGFFGGGGGF=FEFEGGGGFGGGGGGGG?FA<FGGGGG9<FEGEGGGGG<CFGGGGGGGGGGGGGFGGAGGGGGGGGGFFGGDGGCBFFGFDEFGGGGGGGG7ED>@F7FCGGFFECG=AF?F7<:BFFGCFGE8/CFGGG'=7=CCFE<FCEGF4-F32)/2=3?>-GF<CGF)14F8<F=5;<79@F9CF?FBGFFD?GGCAFFGG7GFEB9FEC9GDCGGEFBD@,,7*GE9?>CFGFDB4?GCGGE;=8B@64+EGFCC8DEGEEC@CEE>,<,C9,C48EF>,FF=@F7@,7E=@7GGGGFGGGGGGGGGFEFEGGGGGGFCEGFGGGFFFGGGFGGGGGGGGGGGGGGGFFCGGGGGGFFGGFDCCCBC
@sB 40930
TGGGGAATATTACACAATGGGGGAAACCCTGATGCAGCGACGCCGCGTGAGTGATGAAGTATTTCGGTATGTAAAACTCTATCAGCAGGGAAGATAATGACGGTACCTGACTAAGAAGCACCGGCTAAATACGTGCCAGCAGCCGCGGTAATACGTATGGTGCAAGCGTTATCCGGATTTACTGGGTGTAAAGGGTGCGGAGGTGGTATGGCAAGTCAGAAGTGAAAGGCTGGGGCTCAACCCCGGGACTGCTTTTGAAACTGTCAAACTAGGGTACAGGAGAGGAGAGCGGAAGTCCTAGTGTAGCGGTGAAATGCGTAGATATTAGGAGGAACACCAGTGGCGAAGGCGGCCTACTGGGCACCATCTGACGCTGAGGCTCGAAAGTGTGGGTAGCAAACAGGATTAGATACCCT
+
6CDFEEEGGGFGGGGGGGGGGG@FCFGGGGGFFFGGGGCCEEDEEDBCCFGGGDCC@FFFE,C?FEB,CFF<@EFGGGGFFFGGFGGFGG@AFEFGGGGFGD7FGEFFGG89FEDGGG8DFEGG>=FFGGGGGD8DF9,FEGC7B@>**5>FGFD>FGF@;<FFCD:11<<5FFGGGDD<G>DFD;@:FCFDCDGFGGD#7?FCFFG87:8*FAC@>9FFC=<C95?FFDGCGCC>2FC@7C=C@EG?GGFD<F='F@C@=9GGGFE:<EEADFE<E<<F9E12@CF?CEE=E88E8@FCFEEBAGGGGGGE@EF7DFGEE@<,F<<DEDEEFEFFBEEDGGEFFC:GGGFGE9GAFFEFAADGGGGGFFFEF<8GCDDGFFFFEFGGFFFCFFGGFEFGDGGGFAFGFGGCCCCC
@sB 150
TGAGGAATATTGGTCAATGGCCGAGAGGCTGAACCAGCCAAGTCGCGTGAGGGATGAAGGTTCTATGGATCGTAAACCTCTTTTATAAGGGAATAAAGTGCGGGACGTGTCCCGTTTTGTATGTACCTTATGAATAAGGATCGGCTAACTCCGTGCCAGCAGCCGCGGTAATACGGAGGATCCGAGCGTTATCCGGATTTATTGGGTTTAAAGGGTGCGTATGCGGCCTTTTAAGTCGGCGGTGAAAGTCTGTGGCTCAACCATAGAATTGCCGTTGAAACTGGGGGGCTTGAGGATGTTTGAGGCAGGCGGAATGCGTGGTGTAGCGGTGAAATGCATAGATATCACGAAGAACTCCGATTGCGAAGGCAGCTTACTAACCTGTAACTGACATTGATGCTCGAAAGTGTGGGTATCAAACAGGATTAGATACCCT
+
FGGFGFGGGGGGGGGFGGGGGGGGGFGGGGGGGGGGGGGGGGFGGGGCFFGGGGCFGGFGGEFGGGGGGGGGGGGGGGGGGGGGGGGGGGGCGGFGGGGGGGGGFGGGGGGAFFFGGGGGGGGGGGGGFGFFGFG9FFGFGFFEGG@=FFGGGGGGFFGFCGFGGGGGGGGFFGGGGC7*<CGFCCC@FE7EFGGE5F<F0+FFGGFGG@GC9CEFG:F>.#DDF99@GGGGDD<-3#76DCFFE:@=46:?:FGF=:59<C,AGGGGGGFBCF>FE@<FDGGFEF7F9AGF8B,FFFACFFFGFCF@FFFC8=GGEFGGGFEB=ECFGGGECGGGECFFFFFBB@E@E<FEAFGGGGGGGGGGGFDF8FGGGGGGGGGGGGFAGGFGGGFGGGGGFGFFFGGFCGGGGGGGGGGGGFCFFCGFACF<FGGCCCCC
@sB 33862
TGAGGAATATTGGTCAATGGGCGCGAGCCTGAACCAGCCAAGTAGCGTGAAGGATGACTGCCCTACGGGTTGTAAACTTCTTTTATAAAGGAATAAAGTGAGGCACGTGTGCATTTTTGTAAGTACTTTATGAATAAGGATAGGCTAACTCAGTGCCAGCAGCCGCGGTAATAAGGAGGCTCCGAGCGTTATACGGATTTATTTGGTTTAAAGGGAGCATAGATGGGTGGTTAAGTCAGTGGTGAAAGTGTGCGGCTCAACCGTAAAATTGCAGTTGATACTGTCCGTCTTGAGTACAGTAGAGGTGGGCGGAATTCGTGGTGTAGCGGTGAAATGCGTAGATATCGCGAAGAACTCCGATTGCGAAGGCAGCTCACTGGACTGCAACTGACACTGATGCTCGAAAGTGTGGGTATCAAACAGGATTAGATACCCT
+
FGGFGFDGGGGCE@CEEGGG8<BFCEFDF8FFGEFGGFED<@CEGGGGD@FGFFCAFFFFFFFCFCC?CF7FFFFGGF<EFFFDFGFGGGGGGF?EFCE<EGFFGFCB8AFA,FEEFFGG9,:,,5E,:=EF?FGG9F,:=,?==CDFEFD,,CF<DCCFF3BEC7:CF:FD@<FG@,<*,7*:CFCE@:CD,FD<E=+,,,8,8=,1@CB=>7:7,5#=0:1+7C4C1,/CF9E6C7@5.1/8,2:D>#>2@@1:>$6>CC=/7<8==<C+5=,57,2<+7EC:+<:6,99+DDGFF??9CECEEC=889FFE=>6:+,=C++5EFCGEC,47:C9-,,:+84@8,<EDFF@B@,:D6:FBEFC,,@,E<6C6,9CFFFFEC9FGEFE9DFE9E<GDGGFFF9FFGGGGGFFGGF8FFEFCGGFF<9FEC@CB@C
@sB 152
TGAGGAATATTGGTCAATGGGCGCAGGCCTGAACCAGCCAAGTAGCGTGAAGGATGACTGCCCTATGGGTTGTAAACTTCTTTTATATGGGAATAAAGTTTTCCACGTGTGGAATTTTGTATGTACTTTATGAATAAGGATCGGCTAACTCCGTGCCAGCAGCCGCGGTAATACGGAGGATCCGAGCGTTATCCGGATTTATTGGGTTTAAAGTGAGCGTAGATGGGTTGTTAAGTCAGTTGTGAAAGTTTGCGGCTCAACCGTAAAATTGCAATTGATACTGGCAGTCTTGAGTACAGTTGAGGTAGGCGGAATTCGTGGTGTAGCGGTGAAATGCTTAGATATCACGAAGAACTCCGATTGCGAAGGCAGCCTACTAAACTGCCACTGACATTGATGCTCGAAAGTGTGGGTATCAAACAGGATTAGATACCCT
+
GGGGGGFFEFGGGGGGGCFFGGGGGDGGGGGGGFGGGGGGGGGGGGGCFGGGGGF8FEFFCFFDGGGGDFGGGFCGGEFF9E6<FCFGGGGGGGFGGCCCFGFFF,CFGFGGGFGGGGGGFCEFG<FGGGGFFGGGGGE9?=C7CFGGGFFFGCFEDFFEF8<@E+@:FGGGGFGG7EGCCGGG-*=F=F7BFGGGDGGGF=F1?F<FCFGC;'AAB=<=99FDC9CFGD>;A@F3,9@3,B?6<?FFEGGE@:ED?C:D7<F>EE9C9A<FF<DF;=<C:FGGFFFFD=EA;?FED@8<8ECDEDF:B4,CEDEDGGGGFFDE@C=,B=<=FGGFAC@,FAC,DGFF@CGF@FEFCGGGGDDFGFGGEFEFFGGGGGGGGGGGGGAGGGGGGFGGGGGFFGGGFFGGFGGGGGGGFFAEFFGGCFGFGCGCCCCC
@sB 153
TGGGGAATATTGCACAATGGGGGAAACCCTGATGCAGCGACGCCGCGTGGAGGAAGAAGGTCTTCGGATTGTAAACTCCTGTTGTTGAGGAAGATAATGACGGTACTCAACAAGGAAGTGACGGCTAACTACGTGCCAGCAGCCGCGGTAAAACGTAGGTCACAAGCGTTGTCCGGAATTACTGGGTGTAAAGGGAGCGCAGGCGGGAAGACAAGTTGGAAGTGAAATCCATGGGCCCAACCCATGAACTGCTTTCAAAACTGTTTTTCTTGAGTAGTGCAGAGGTAGGCGGAATTCCCGGTGTAGCGGTGGAATGCGTAGATATCGGGAGGAACACCAGTGGCGAAGGCGGCCTACTGGGCACCAACTGACGCTGAGGCTCGAAAGTGTGGGTAGCAAACAGGATTAGATACCCT
+
F<FFGGGGGGCFGGGGGGGFFGGGGFFFGGGGGGCFFGGGGGGGCEDFFGDGGGGGGGGGGGFGAD:FFGF<E9?FAFGG=AEFFFGGGG8FFGGBEGGGGGDGGF<,EFGGGGGGGGGDFGDGGFGFEFGGDGGGGGEEEFCFCEGE:FEFGFGAECGCGGFGGGFEFFG?F@EEGEFF,>FFGC=B*2+BEGE7=5:?>CC>EDG5;C@;<<;@;C<?AFG<00<@G?69@CF?#7@F@:7GF@;=@FDFFD>B;DDDD=CGGFCG65@59E=DFEFGFFDB,+FFFDCA8D@>ECEFEE=B88+FBECF:=@CGFGGGGFCGGGGGGFE:CCC,DFEGECFGGGGGGGGGGGGGFFGGGGGFGGGFCEGGGFFDGGFGGFGGGGGGFE@GGGGGFCGGGGGGGGGGGGCCCCC
@sB 154
TGAGGAATATTGGTCAATGGGCGAGAGCCTGAACCAGCCAAGTAGCGTGCAGGAAGACGGCCCTATGGGTTGTAAACTGCTTTTATATGGGGATAAAGTGAGCTACGTGTAGTTTATTGCAGGTACCATATGAATAAGGACCGGCTAATTCCGTGCCAGCAGCCGCGGTAATACGGAAGGTCCAGGCGTTATCCGGATTTATTGGGGTTAAAGGGAGCGTAGGCCGCCCGTTAAGCGTGTTGAGAAATGCCGCGGCTCAACCGTGTCACGGCAGCGCGAACTGGGGGGCTTGAGTGCACGCAACGCAGGCGGAATTCGTGGTGTAGCGGTGAAATGCTTAGATATCACGAAGAACTCCGATTGCGAAGGCAGCTTGCGGGAGTGCGACTGACGCTGAAGCTCGAAGGTGCGGGTATCGAACAGGATTAGATACCCT
+
AFFFF<FFFGFGGGGGGGGGGGGGGGGGGGGGGGGGGG@FGGGGGGGGGGGGGGGGFGGDGGGGGGGGGGGGGGGFGGGGGFDGGGGGGG?:CCEDGGGGGGGGGGGGG<EFGGGFFGGG9FFFFFEGGGFEFGGG<FFFGFFGEGGGGGGDGGGGGDBGECC8EEGFGC@,DFGGGEEEFGGG,>?FFCEECFEGEEFGG+<;9F*4=:F?+8*0144:;0E4=5;>5#:;C<7)F;;CC?#<+3<===CC,?CB<EFD:7F>>*1**8C9F@BF>@=9DGGEGGGFCD88BGFF6EBB+BEEDGGFDFFGDEC7GGGGFF@6)+89AGFC99,8DE<CDGGFGGGGGFFE<CFCDGGGEGCDGFGF@EFGGGGGEEEGGGEFGGDGGEFGGGF<E:FCFGGGFEDGECGFCEGGGGGFGGGGGFC@C,,ABA8A
@sB 29446
TGAGGAATATTGGTCAATGGGCGCGAGCCTGAACCAGCCAAGTAGCGTGAAGGATGACTGCCCTACGGGTTGTAAACTTCTTTTATAAAGGAATAAAGTGAGGCACGTGTGCCCCTTTGTATGTACTTTATGAATAAGGATAGGCTAATTCCTTGCCAGCAGCCGCGGTAATACGGAGGGTCCGAGCGTTATCCGGATTCATTGGGTTTAAGGGGAGCGTATATGGGTTGTTAAGTGAGTTGTGAAATGTGTGGGCTCAACCGGAACACTGCAATGGAAACTGGCATCCTTGAGTACAGATGAGGTAGGCGGAATTCGTGGGTTAGCGGTGAAATGCTTAGATATCACGAAGAACTCCGATTGCGAAGGCAGCTTACTAAACTGCAACTGACACTGATGCTCGAAAGTGTGGGTATCAAACAGGATTAGATACCCT
+
<CEFFFG8FFF<FFFGGACGFF++@CBFEGGFGCGGGG4EFFCFGGGFG7,@FF<F,C,9FFCFG6B:44:==E,C5CFG9?BEA9FE9B?FGAEAFFAFFEFD@B4F<<FE,,+4,:C,,8:5,A,8@FAAEFF=5,,5,,33@AD,,<E<,97@BDDE,@<B:8F:CFE3,>*><***52FF*=/<CF7,@CF7CE7,1+,7?7<*:,2++8<877C::(:*0F>,#3;C@@?#,*CFE<7>7@?+3+6,+F8@>63+C@,,C5,A?,,=4,@,47,DGEB:,,,,FD<DFE=:,,9,,A,<EC4BGFDEBE>+7F@<:,++BC@ECF@EAGGGFCGFEFFAFFGFEF@FEB+,DGFCFC:<ECFGFGDFC,9GEE99E,E@C,GFGGGFC,FEE:GGFCFGFFC;FACCGEEFFAEFGGGGGFGGGGGCCCCC
@sB 31124
TGAGGAATATTGGTCAATGGGCGCGAGCCTGAACCAGCCAAGTAGCGTGCAGGATGACGGCCCTATGGGTTGTAAACTGCTTTTATGCGGGGATAAAGTGTGGGACGTGTCCCATATTGCAGGTACCGCATGAATAAGGACCGGCTAATTCCGTGCCAGCAGCCGCGGTAATACGGAAGGTCCGGGCGTTATCCGGATTTATTGGGTTTAAAGGGAGCGTAGGCCGTTTGTTAAGCGTGTTGTGAAATGTAGACGCTCAACGTCTGCACTGCAGCGCGAACTGGTTTCCTTGAGTACGCACAAAGTGGGCGGAAGTCGTGGTGTAGCGGTGAAATGCTTAGATATCACGAAGAACTCCGATTGCGAAGGCAGCTCACTGGAGCGCAACTGACGCTGAAGCTCGAAAGTGCGGGTATCGAACAGGATTAGATACCCT
+
FGGGGGGGGGGGGGGGGGGGGGGGGGGGGGGGGGGGGGGGGFGGGGGGGGFFGGGGGGGGGGGFGCGGGGGGGGGGGGGGGGFGGGGGGGGGGGGGGGGGGGGGGGGGGGGGGGGGGGGGGGGGGGGGGGGGGGGGGGGGGFFGGGGGGGGGGDCEGG?CFGGGGGGGGGCCFGGGGEGGGGGEGG?GGGGGGGGGGGGGG>GGGGGCEGGGGGGFGFGFFGGGGGGFGGGGCGGFGFGGGFFGFGFFG4:DGGGGGGGFFGGFFGGGGGGFFGFGGFGGFGGFFGFF9GGFFEDEGGGGFE,AGEEGGGGEE@7GGGGGFFCC5GF?GGGFEFGGGGEFFFF8FFGGGGEFEEF:GGGGGGEFFEGGGGDGFCGDGGGGDGGGGGGGGECGGCGEGGGGGGGGGGGGGGFGGGGGGGFGGGGGGGGGGGFCCCCC
@sB 41340
TGAGGAATATTGGTCAATGGACGAGAGTCTGAACCAGCAAAGTAGCGTGCAGGATGACGGCCCTATGGGTTGTAAACTGCTTTTATAAGGGAATAAAGTGGGAGTCGTGACTCTTTTTGCATGTACCTTATGAATAAGGACCGGCTAATTCCGTGCCAGCAGCCGCGGTAATACGGAAGGTCCGGGCGTTATCCGGAGTTATTGGGTTTAAAGGGAGCGTAGGCCGGAGATTAAGCGTGTTGTGAAATGTAGATGCTCAACATCTGCACTGCAGCGCGAACTGGTTTCCTTGAGTACGCACAAAGTGGGCGGAATTCGTGGTGTAGCGGTGAAATGCTGAGATAGCACGAAGAACTCCGATTGCGAAGGCAGCTCACTGGAGCGCAACTGACGCGGAAGCTCGAAAGTGCGGTTATCGAACAGGATTAGATACCCT
+
FFFG8EFGGGGGGGFGGGG,,CFGGGGFGGGGF@FFEB,?EF9@FFGF,BDGGC88AECE7FFGFFFCFCFE,@FFFGGF?C@FFEFAF9FFGD,<FFGFGDDC+9@+BC7BFFGGGGG?FGGCFCFGF:?9EFE=?<FEGGGGGGE,8@DF8:+:+,DFF,><@CF:FFEC@FBEEG>FF,DFG75C*4C7,,1<C$=9+<C=<7:<*C@$'874:3?63CGC?<EB,6690F?AGFCCDG525F.=FGGGF9?C=GGFGGFFF@7CF><#(.@C;C/58@B3,F=BD8DB5>+EEFEC9E:FB7GEEE@9+=B@BB:8FFDGAF:FA95:,EAEEC,,A,FFF@GGE9C,66:77DE@FCB,<E<DCE<EE<CFGFFDFF>FAE<>GGFFF?,F@CBEDEGFC+CF@@;,,C,,BC;,A@,B9GFGGGF@CC<@
@sB 21437
TGAGGAACATTGGTCAATGGACGAGAGTCTGAACCAGCCAAGTAGCGTGCAGGATGACGGCCCTATGGGTTGTAAACTGCTTTTATAAGGGAATAAAGTGAGTCTCGTGAGACTTTTTGCATGTACCTTATGAATAAGGACCGGCTAATTCCGTGCCAGCAGCCGCGGTAATACGGAAGGTCCGGGCGCTATCCGGATTTATTGGGTTTAAAGGGAGCGTAGGCCGGAGATTAAGCGTGTTGTGAAATGTAGATGCTCAACGTCTGCACTGCAGCGCGAACTGGTTTCCTTGAGTACGCACAAAGTGGGCGGAATTCGTGGTGTAGCGGTGAAATGCTTAGATATCACGAAGAACTCCGATTGCGAAGGCAGCTCACTGGAGCGCAACTGACGCTGAAGCTCGAAAGTGCGGGTATCGAACAGGATTAGATACCCT
+
GGFGGGGECEEEGGGGGGGFFFGGGFEEGGGGGGGGGGGGGGGGGGEGGGGGGGGGFGGGGEGFGGFGGGDGGGFFGGGGFFGGGGGGGGGGGG9EFGGGGGGGGGGGFGDFFGGGGGGGGGGGGGGGF9EFGGGGGGGFGGGGGGGGGGGGGGFGGGFGF8CFGGGFFCGGGGGGGCEGGGGG7CCCCFEEGGGG==G@?F@GGFFGGFFGGCFDEAGF@=CEFEGGGDGFFFFAEGGGGFCF@FFGGGEF@GGGFFC@FGGGFFGFFGDFDFGGDFDCGGGGGGFFCGFGFFBBEGGGGFBFGGGGGFDFFGGDGGGGGGGEAGFACGGGDAEECGEGDDGGFCAGFGCGFEGGDGGGGGGFFE@FCGGGGGGGFGGGGGGGGGFCGGEGGGGGGGGFCGGFGFFFCE@EEFGGDGGFFGGGGEEAFGGCCA<C
@sB 159
TGGGGAATATTGCACAATGGGGGAAACCCTGATGCAGCGACGCCGCGTGAGTGATGAAGTATTTCGGTATGTAAAGCTCTATCAGCAGGGAAGATAATGACGGTACCTGACTAAGAAGCACCGGCTAAATACGTGCCAGCAGCCGCGGTAATACGTATGGTGCAAGTGTTATCCGGATTTACTGGGTGTAAAGGGTGCGTAGGTGGCAAGGCAAGTCTGAAGTGAAAATCCGGGGCTCAACCCCGGAACGGCTTTGGAAACTGTTTAGCTGGAGTACAGGAGAGGTAAGTGGAATGCCTAGTGTAGCGGTGAAATGCGTAGATATTAGGAGGAACACCAGTGGCGAAGGCGACTTACTGGACTGCTACTGACACTGAGGCACGAAAGCGTGGGGAGCAAACAGGATTAGATACCCT
+
AFGGGGGGGGGFGFGFEFFFFGGGGGGFFGGGFGGGGGECEGGGGGGCFGCEGCFGGGGFFFFFGECBEGGCGGGFGGGGFFFGGGGGFGFFCFFFGGGFGGGGGGGGGGGGGG8FGGGGGGEGGDEGGGGGGCF@FGG@<CDACEGGGEGDGGGGGGGFCGGFG9@DECE=F9BCGBFFGFFGGCF<5?F?GGD:<9FBCCE9:3C8FC<B@:?FF>*F9@;;<@C7F?CGGGC6/FCC>ECGEGGFB*8D=-7FA9#68/GFG75F@/=C*FDFGFGGFFDFEGGFFFED9FE8DEFFFFEEBEGGGFFDC@@EEF9DC,FEAGGFEEEFCFFFE8@GGGGGGFCEC7FGGGGGGGGFFGGFGGFGGFACFGFFGGC@GGGGEEGFEFCGFGGGGGGGGGGGGGGGGGFCCCCC
@sB 160
TGGGGAATATTGCACAATGGGGGAAACCCTGATGCAGCGACGCCGCGTGAGCGATGAAGTATTTCGGTATGTAAAGCTCTATCAGCAGGGAAGAAAATGACGGTACCTGACTAAGAAGCACCGGCTAAATACGTGCCAGCAGCCGCGGTAATACGTATGGTGCAAGCGTTATCCGGATTTAATGGGGGTAAAGGGAGCGTAGGCGGCGTTGCAAGTCAGAGTTGAAAACCCGGGGCTCAACCCCGGGACTGCATTGGAAACTGTCAATCGGGAGTACCGGAAGGGTAAGCGGAATTCCTAGGGTAGCGGTGAAATGCGTAGATATTAGGAGGAACACCAGTGGCGAAGGCGGCTTACTGGACGGTAACTGACGTTGAGGCTCGAAAGCGTGGGGAGCAAACAGGATTAGATACCCT
+
FGGGGGGGGGGGGGGGFFGG<;F:FEGCEFGGGGGGGGGGGEGGGGGCFFG,CC<BFFF9FFGGGGG7FGGGBEBFG<FG9<BEGEFGFGDFGF<FCGGGGGDFGGGGF,,BFGGGGDG8AD+>FGGGFFGGCGFGFFGGGGFCCGCFFCGGGGG?F,,DCFGGGECC*FC,,6=<<C@F,+7<FF*<*<:CFGGCC=ECDG*A::2**',2#3,92#76)%9:;1C=C3/?CEDF@<C88<=CCED,,AFDDC,,>68?F9F@@B8++,,A*:?>4+EF@,,BA+B448?>4EECE=>:A,C@)8EFE;FE@C?=FEB,FD,=,9GGFA<GGFGF?EEF@EGFFFDGFEFGGFDE<FCCDGFDGGGGGGFFFEFFGFCGGGGFFFGGGGGGGFFGEFGFEGGGGCGGGEGCCCCC
@sB 161
TGAGGAATATTGGTCAATGGGCGCGAGCCTGAACCAGCCAAGTAGCGTGAAGGATGACTGCCCTACGGGTTGTAAACTTCTTTTATAAAGGAATAAAGTGAGGCACGTGTGCCTTTTTGTATGTACTTTATGAATAAGGATCGGCTAACTCCGTGCCAGCAGCCGCGGTAATACGGAGGATCCGAGCGTTATCCGGATTTATTGGGTTTAAAGGGAGCGTAGATGGGTTGTTAAGTCAGTTGTGAAAGTTTGCGGCTCAACCGTAAAATTGCAATTGATACTGGCAGCCTTGAGTACAGTTGAGGTAGGCGGAATTCGCGGTGTAGCGGTGAAATGCTTAGATATCACGAAGAACTCCGATTGCGAAGGCAGCCTACTAAACTGCCACTGACATTGATGCTCGAAAGTGTGGGTATCAAACAGGATTAGATACCCT
+
EFGGGGGGGGGGGGGGGGFGGGEGGGGGGGGGGGGGGG@FGGCCGGGGGGGGGGGGGFDFFGGGGGEGGGCFGGGGGGGGGGGGGGDGGG<FGG<AFGGGGG?FGGGGGGGGGGGGGG>?FGGDGGGGGGCFGGGGDGGGFEECGEEFFGGG:FFG<FF7F>D8BC<BFDECCFFEGGGGGGGGDGCCC@C<CFC8*@==75CBFG7<<5AB?+C>79FB<;(1E@CFGF@;E;>3'08FBC)CC=7E<@4<7FFGGEGGGFF8E@CE:,,+9DFAD9?3?DFCB<E=FGGGEF9:,AGDDGGFFECF@DGF88CCEECFFFGGFEEDDFFAFEFFFEF9E;9GGGGGGFFD@FGFGGGGGGEFGFFGGFEFGEGGGGCFGGGEGGF9FECFCAFGGEF8GEFAEDFCGGGGGGGGGGGFGGGFGGGGGGGCCCCC
@sB 162
TGGGGAATCTTGCGCAATGGGCGAAAGCCTGACGCAGCCATGCCGCGTGAATGATGAAGGTCTTAGGATTGTAAAATTCTTTCACCGGGGACAATAATGACGGTACCCGGAGAAGAAGCCCCGGCTAACTTCGTGCCAGCCGCCGCGGTCATACGAAGGGGGCTAGCGTTGCTCGGAATTGCTGGGCGTGAAGGGAGCGTAGGGGGACATTTAAGTCAGGGGTGAAATCCCGGGGCTCAACCTCGGAATTGCCTTTGATACTGGGGGTCTTGAGTATGGGGGAGGTGTGGGGAACGCCGAGTGTAGAGGTGAAATTCGTAGATAGTCGGAAGAACACCAGTGGCGAAGGCGACACACTGGCTCATTACTGACGCTGAGGCTCGAAAGCGTGGGGAGCAAACAGGATTAGATACCCT
+
<FEFGGGFGGGGGFGE@EFFFFCFEGEGFGGGCFGGGGGGGGGFGGG@FCFGCEFGGFEFAAFGGFGF?FFGGFFFAFGGGGGCG<EGGD+@?FGGFG9FFG7FGG9FEFGG7FF,F8DFDFGEC7FFGGGGEFGGGGGD*@FG7EGGG*<9F<B*,*<C7FD@B=F4<7=5:CGGG*/A3+@+:AFEC$CF:CE<CEEGCC>(7*:E*,C=<CF>>DGG>DC=9-C5DGGGFEG>@8E/<>C,F@#FD78FFD9=C0D=:FGFF,85;@FA7B9,+(#?:DCEGE@EE4B>C@=7C:=5GGGGDDEGFFF4<ACCFC<8GDC@+B@FEGFFCCEFA<ECEEC,FECGFCGEFEGGCF?C,6AFGFEFGE;GGGFFEGGGGGGGGGGGGGGGFFCEFEFFFGGGGFGGFEGCCCCC
@sB 163
TGAGGAATATTGGTCAATGGGCGCGAGCCTGAACCAGCCAAGTAGCGTGAAGGATGACTGCCCTACGGGTTGTAAACTTCTTTTATAAAGGAATAAAGTGAGGCACGTGTGCCTTTTTGTATGTACTTTATGAATAAGGATCGGCTAACTCCGTGCCAGCAGCCGCGGTAATACGGCGGATCCGAGCGTTATCCGGATTTATTGGGTTTAAAGGGAGCGTAGATGGGTTGTTAAGTCAGTTGTGAAAGTTTGCGGCTCAACCGTAAAATTGCAATTGATACTGGCAGCCTTGAGTACAGTTGAGGTAGGCGGAATTCGCGGTGTAGCGGTGAAATGCTTAGATATCACGAAGAACTCCGATTGCGAAGGCAGCCTACTAAACTGCCACTGACATTGATGCTCGAAAGTGTGGGTATCAAACAGGATTAGATACCCT
+
AFFGGGGGGGGGGFGGGGGE8FG@7@FGG?FGGGGGGGGGGGGGGG>FCFFGFGFGGGGGGGGGGGGGGGDECDECFFGGGGFFGGGGGFEFFGFGFGFCEGGGGGGGFGGGGFFFFGGGFGGGGGFGGGGGGGGGGGGG9=B7CF7FGGG=+AFFGCCGF8DFD+3:@FGGGCFG*CFGECC7C<C7<<C5CE:C<EFB9C:CFF@=E<<9<<C<:7C>7B7DB99>FD/@EG>@D>C@A7+E7A:CCC5CGGD6CC78+;A:=;FCEFFD@@@)9AD@=DFB:FB:,89,*F@9GGGGGE9GFE@DCDFDCCEC7CDGDGDGAGC=9ECFFFGF=C,,FDB8EDCFF9FGFEEEGEGFGGEFFF<FDGEE<9GFCGGGGGGGGGFGGGGFFFGGGGGGFCGGGGGGEGGGGFGDGFGFEAGFEAGGGGGCCCCC
@sB 32052
TGAGGAATATTGGTCAATGGACGAGAGTCTGAACCAGCTAAGTAGCGTGCAGGATGACGGCCCTATGGGTTGTAAACTGCTTTTATAAGGGAATAAAGTGAGTCTCGTGAGACTTTTTGCATGTACCTTATGAATAAGGACCGGCTAATTCCGTGCCAGCAGCCGCGGTAATACGGAAGGTCCGGGCGTTATCCGGATTTATTGGGTTTAAAGGGAGCGTAGGCCGGAGATTAAGCGTGTTGTGAAATGTAGATGCTCAACATCTGCACTGCAGCGCGAACTGGTTTCCTTGAGTACGCACAAAGTGGGCGGAATTCGTGGTGTAGCGGTGAAATGCTGAGATATCACGAAGAACTCCGATTGCGAAGGCAGCTCACTGGAGCGCAACTGACGCTGAAGCTCGAAAGTGCGGGTATCGAACAGGATTAGATACCCT
+
DGGGGFGGGFGGGGGFFGEFGGGGCFGGGCFGGGGGGGCEFGGGGGGGGGGGGGGGGGCGCCFCFGFFGGEEGGGGGFGGGGGGGCFGGGGGGGGGGGGGGGGGGGGGGGECGGGGGGGGGGGA9FGGGGCCFGFGGGCFGGE7BEGDGGGGGGDEGGG@F:,:88CCGGGGGFD7C@<FF99>F*:CBCGDGGD==<DDGGGGGF7CCA<;F4CF7@A?-C==DDGDGEG+GGF<E>FEF=GGGGGGGGAGFC>4EF@@CG3>=>##>339CCGF@,1D0,8GGD,B=39C)=6+GGFF>9:GGGEFGGCE78CCE?7GFFFC5EGFFFE,?FFF>E?CF=CFGGGGGGFFFGGGGGGGEEGFFGFFA8DGGGGGGGDGGGGGGGDGEEFGGGGGGCGGF7GGGGGFGGFFEGGGFFGEFGGGGGGGGGGCCCCC
@sB 22934
TGAGGAATATTGGTCAATGGGCGCAGGCCTGAACCAGCCAAGTAGCGTGAAGGATGACTGCCCTATGGGTTGTAAACTTCTTTTATATGGGAATAAAGTTTTCCACGTGTGGAATTTTGTATGTACCATATGAATAAGGATCGGCTAACTCCGTGCCAGCAGCCGCGGTAATACGGAGGATCCGAGCGTTATCCGGATTTATTGGGTTTAAGGGGAGCGTAGGTGGACAGTTAAGTCAGTTGTGAAAGTTTGCGGCTCAACCGTAAAATTGCAGTTGATACTGGCTGTCTTGAGTACAGTAGAGGTGGGCGGAATTCGTGGTGTGGCGGTGAAATGCTTAGATATCACGAAGAACTCCGATTGCGAAGGCAGCTCACTGGACTGCAACTGACACTGATGCTCGAAAGTGTGGGTATCAAACAGGATTAGATACCCT
+
FGGGGGGGFGGGGGGGFGEFFGDEGGGGGFFEGGGGGGGGGGFFGGGGGEGGEAFGGFAEGGGEGFGGCFGGDFDFGGEFCFGFGGFFFAGGGEFFGGA9FGGGFGEFGFDGFDF<AFCEFFGGFGGGGGFF9?FFGGGGGGC7@DEG,BFCFCGGGFEGDFFGGGGGGCEGFDFGDBE@,@33@:4FF.;FFG:FCCFFFG-><;D8BF9#>8*)*6FEFFGF9F@CFDCF7EFAAGDGGFAF.<CFGEBGGFFCE@B3CGGF;FFDFD/@A9@C2AFF?DFCFFGFBFE?9C,GGGGE9FGEGEDCFFFE7FBFGFFF?@C>5DEEGEE,EFGGFDGFFBEGGGFGFFAA,CCBCFE47EEFF@@EFGGGF9FFGCFGFGGGGDFGFEEF<FCGFFFDFCDE<FGGGCFGGFFGF@FEFFFEGF@AFC,ACCAB
@sB 42887
TGAGGAATATTGGTCAATGGGCGAGAGCCTGAACCAGCCAAGTAGCGTGCAGGATGACGGCCCTATGGGTTGTAAACTGCTTTTATAAGGGAATAAAGTGAGAGTCGTGACTCTTTTTGCATGTACCTTATGAATAAGGACCGGCTAATTCCGTGCCAGCAGCCGCGGTAATACGGAAGGTCCGGGCGTTATCCGGATTTAGTGGGTTTAAAGGGAGCGTAGGACGGAGATTAAGCGTGTGGTTAAATGTAGATGCTCAACATCTGCACTGCAGCGCGAACTGGTTTCCTTGAGTACGCACAAAGTGGGCGGAATTCGTGGTGCAGCGGTGAAATGCTGAGATATCACGAAGAACTCCGATTGCGAAGGCAGCTCACTGGAGCGCAACTGACGCTGAAGCTCGAAAGTGCGGGTATCGAACAGGATTAGATACCCT
+
CFCFGFGC<AEFFGGGGGGGGGGGGGGGGFEFGGGGGGG9FG<FFGGCGGGGGG<=?,@CFFGGGGG@AGFFEFGGGGGGGGGG??EFCFGEFC,?FFFEGGGGFGGGGGCFGGGCCFFFGCFCEDGGAFGEFGCF9FFFDFGDGGGFAEAFFFGDEFGFCFFGCEGD:@FCEFG7CCF><>FCFGEGGGGGFFEFE<G=A.C?CF<<C5:F,?+DG:EC7@?#+3:=:CD<C?7BFFFE/F:1>7<C@:,7FA:=FF<C<FC9FEEF28998:+:FDCEFDFFFC8GDEFFGEEFGCE<EFCEF8@8B=;FFEEC@?EGGGFEEC?9?<C,,EBEEE<GGGFF8GFGFEEC,BCGEGGGGFF@BCGGFEDGGF<GGFEEGGGGGGFGGFC@CA<@E@F,6@EAAEF@FGGECDAGFFA@FGGGGFFBFCGCC@CC
@sB 167
TGAGGAATATTGGTCAATGGACGAGAGTCTGAACCAGCCAAGTAGCGTGCAGGATGACGGCCCTATGGGTTGTAAACTGCTTTTATAAGGGAATAAAGTGAGTCTCGTGAGACTTTTTGCATGTACCTTATGAATAAGGACCGGCTAATTCCGTGCCAGCAGCCGCGGTAATACGGAAGGTCCGGGCGTTATCCGGATTTATTGGGTTTAAAGGGAGCGTATGCCGGAGATTAAGCGTGTTGTGAAATGTAGATGCTCAACATCTGCACTGCAGCGCGAACTGGTTTCCTTGAGTACGCACAAAGTGGGCGGAATTCGTGGTGTAGCGGTGAAATGCTTAGAGATCACGAAGAACTCCGATTGCGAAGGCAGCTCACTGGAGCGCAACTGACGCTGAAGCTCGAAAGTGCGGGTATCGAGCAGGATTAGATACCCT
+
DFGGGGGGGGGGGGGGGGGGGGGFGGGFFGFGGGGGEGGFGGGGGGGGGGGGGFGFFFGGGGGFGCGGGGGCFGGGGFGGGGGGGGEFGGGFGGGGGGFGGG<<EFGGGGGGGFGFGGGGGGGGFGGGFGGFGFFGGFFFGGGGGGGGFFFFGGFGGC@>,DDFGGGGGDGC;=*<C>7<FFC*>F*<4<EFGCCGE=FE3F3C=C<4.*<C9F>F8#:;5'BFFBG>==/1C>F9C;CEGG==;<EFFCEF:A7D7FB@;CFGGFCGFGGE>DGGGD=C8EDGGGF8FDADD=6GGGGF9GGGEECBEFGF8DEGGFGGFFDEAGEGGGGFFDEDBC,8FA9GFE<FEFCFGGFF7GGGGFCCFGFGGDGGGGGGGGGGGGGGGDF>GEFGGGGGGGGGGGFGFGGGFCGGGFDFFFGGGGGGGFGFGFEBCCCC
@sB 26089
TGAGGAATATTGGTCAATGGGCGCGAGCCTGAACCAGCCAAGTAGCGTGCAGGATGACGGCCCTATGGGTTGTAAACTGCTTTTATAAGGGAATAAAGTGGGTCACGTGTGGCTTTTTGCATGTACCTTATGAATAAGGACCGGCAAATTCCGTGCCAGCAGCCGCGGTAATACGGAAGGTCCGGGCGTTATCCGGATTTATTGGGTTTAAAGGGAGCGTAGGCCGGAGATTAAGTGTGTTGTGAAATGTGGTGGCTCAACCTATGCACTGCAGCGCGAACTGGTTTCCTTGAGTACGCACAAAGTGGGCGGAATTCGTGGTGCAGCGGTGAAATGCTTAGATATCACGAAGAACTCCGATTGCGAAGGCAGCTCACTGGAGCGCAACTGACGCTGAAGCTCGAAAGTGCGGGTATCGAACAGGATTAGATACCCT
+
CFG9FGFGGGGFGGGGFGCF8FG+6@F@FGGGGGGGGGGCCFFGGGGFGGGGFEFECFCFE>F76<EFGEGEGFDGGGGGGG,CF<FD?FFEGFFGGGGGA=CFGGGCGGGC7,BFGGCAFFFGGGF9F:?EDFFEGGGFFGGGGGE<AFGGG7CC<FCEGGGFEGGGGGGFFECF@@CDC,@1<FGCGFFG@F<FEDF=7:BFFC8B=:CGG:GDGEE<:CGF6EE3>58DGFG2,,FC;FE;;=6@>:#@#E?8:>DDFG6'#@EEGEFE:@3/+@*=DEFG==3@GGGGFF8BEGFGEB,,C=>46,=C>4+GE=GFFCCCAECBFGGGGGEF;C9GGEEGGFGCGGFFAGGGCGFF8,DGGGFFGFEC,F<<,<FB+F7GGGGGGGEGFFGFD@GEFFFCDGGGGFGFGGGGFCFEFCGGGGGGGF<CC@CC
@sB 39016
TGAGGAATATTGGTCAATGGACGAGAGTCTGAACCAGCCAAGTAGCGTGAAGGATGAAGGTTCTATGGATTGTAAACTTCTTTTATACGGGAATAAACGAATCCACGTGTGGATTTTTGCATGTACCGTATGAATAAGGATCGGCTAACTCCGTGCCAGCAGCCGCGGTAATACGGAGGATCCGAGCGTTATCCGGATTTATTGGGTTTAAAGGGAGCGTAGATGGGTTGTTAAGTCAGTTGTGAAAGTTTGCGGCTCAACCGTAAAATTGCAATTGATACTGGCAGTCTTGAGTACAGTTGAGGTAGGCTGAATTCGTGGTGTAGCGGTGAAATGCTTAGATATCACGAAGAACTCCGATTGCGAAGGCAGCTTACTAACCTGTAACTTACATTGATGCTCGAAAGTGTGGGTATCAAACAGGATTAGATACCCT
+
FGGEGFFGGGDGGGGGGGGGGGGGGGGGGGGGGGGGGGGGGGGGGGGFBFFGGGGGGGDGFGGGGEEFFEFEGGGGGGGGGGGGGGFFGGCEGGGGGGGGGGEFGGGFFFFGGGFGGGEGGCGGGGGGCFGFG?E=FGGFGGGGGGGGG<FEGGGGGGFFGGGGF7C@G@F9FFF*6<<:<BFF@CEGGEGGGGEGGGG9=EC<@FF@F,>CGFDFFFGGFFG#92DFGGG<FCG<797@<:0>=@@DCF<<GGGB-=9<AECCFEGFC<1=9@EEF3<@8CF=FFGE8F<GFFFCGGFB,?49=@,=E,,GD88>,CDEF?@GAFCF?FC,,,,89<<;AEE:@,C,E@9<C6+CCCGGECFFF@DEE8F<EFCC,FFGGGGGFC<,C,FCCFCE@@GEGGDFFCFF;GFFGGGE8GFFFFGFDFF@C@68@-CA
@sB 25202
TGGGGAATATTGCACAATGGAGGAAACTCTGATGCAGCGACGCCGCGTGAAGGATGAAGTATTTCGGTATGTAAACTTCTATCAGCAGGGAAGAAAATGACGGTACCTGACTAAGAAGCCCCGGCTAACTACGTGCCAGCAGCCGCGGTAATACGTAGGGGGCAAGCGTTATCCGGATTTACTGGGTGTAAAGGGAGCGTAGACGGCACGGCAAGCCAGATGTGAAAGCCCGGGGCTCAACCCCGGGACTGCATTTGGAACTGCTGAGCTAGAGTGTCGGAGAGGTAAGTGGAATTCCTAGTGTAGCGGTGAAATGCGTAGGTATTAGGAGGAACACCAGTGGCGAAGGCGGCTTGCTGGACGATGACTGGCGTTGAGGCTCGAAAGCGTGGGGAGCAAACAGGATTAGATACCCT
+
EFGGGFEGGGGGGGGGGGFGGGGGGGGGGGGGGGGDEGGGGGGGGGGGGGGGGGFFFFGCFGGGGGDFEGGGFFGGFFFGGGGGGGGGGGGFDEGGGFC?AFFGGGGGFGGGF@EGGGGDFFCCDCGGGGGGGGFGGGGGGGGBEB@CCFGGCDFEFEGGG@*=:B<EG><CFCFGECCG2CAFGG9CGCE@CCD4:=CEEGEFGEEEEEFDGGD=,8GE?D=GGGECCE>GFEE;FF@F.F88?FEDC5FF.CGCFFE7GGFF=GDF>99DDFCGDGGGE?9?C,BCGGGFE8FFFAA,FEEEBGCFFFF<:GEGGGFFA=CGF?GGFEBFEF<CFEFFFCFFGEDGGF<DCGGEGEGGGGGCGGGEGGDGGFDGGGGGFDGGGGGFGGFGGGFGGFFGGGGGGGGGGGGCCCCC
@sB 171
TGAGGAATATTGGTCAATGGACGAGAGTCTGAACCAGCCAAGTAGCGTGCAGGATGACGGCCCTATGGGTTGTAAACTGCTTTTATAGGGGGATAAAGTGTGCCACGTGTGGCATATTGCCGGTACCCTATGAATAAGGACCGGCTAATTCCGTGCCAGCAGCCGCGGTAATACGGAAGGTCCGGGCGTTATCCGGATTTATTGGGTTTAAAGGGAGCGTAGGCCGTCTTATAAGCGTGTTGTGAAAGGTCGGGGCTCAACCTGGGCATTGCAGCGCGAACTGTGAGACGTGAGGGCGCAGGAAGTAGGCGGAATTCGTCGTGTAGCGGTGAAATGCTTAGATATGACGAAGAACTCCGATTGCGAAGGCAGCCTGCTGTAGCGCAACTGACGCTGAAGCTCGAAAGCGTGGGTATCGAACAGGATTAGATACCCT
+
CGFGGGGGGGFGGGGEGGGGGGGGEDGGGGGGGGGGGGGCFEGGGGEFEGGGGGGGGEGGGGGGGGGGGGGGGGGGGGGGG9EF,BE9EGGEGGFGGGGGGGGGGFGFGFGDFGGGFFFF,@EGGGGFGGGGGGG@FGF<FFCCEGG>CGGAF,DEGGFFCFFGGEGGGDCDDFFEGCGGFFCFGFDGEG**><FCG7FF7>CC<B:EG?E<$<CFE/CDB6>FFFEFCA?=9CG6FCFG/GCGFG4#5*:8FED@CC@7F-@6GFEFCGCAEGEFDFCE1*FE@,GF=88F=F8C=EC?99,E?E@ECD<;8DB+CFCBFGGGFGGCDFFCABFGFFGFFCGCECFDF9FFEEGGGGFF@,?7FGFGEFGGGGGFGFFFCDGGFGEGC@FGGGGGGGGGFGGCEEGGGFFCGGFFGFGGFGGGGGGGGGGCCC@C
@sB 172
TGAGGAATGTTGGTCAATGGGCGCAGGCCTGAACCAGCCAAGTAGCGTGAAGGATGACTGCCCTATGGGTTGTAAACTTCTTTTATATGGGAATAAAGTTTTCCACGTGTGGAATTTTGTATGTACCATATGAATAAGGATCGGCTAACTCCGTGCCAGCAGCCGCGGTAATACGGAAGGTCCGGGCGTTATCCGGATTTATTGGGTTTAAAGGGAGCGTAGGCCGGAGATTAAGCGTGTTGTGAAATGTAGATGCTCAACATCTGCACTGCAGCGCGAACTGGTTTCCTTGAGTACGCACAAAGTGGGCGGAATTCGTGGTGTAGCGGTGCAATGCTTAGATATCACGAAGAACTCCGATTGCGAAGGCAGCTCACGGGAGCGCAACTGACGCTGAAGCTCGAAAGTGCGGGTATCGAACAGGATTAGATACCCT
+
FGGGGGGG,FFGGGGGGGGGFGGGGGGGGGGGGGGGGGGGGGGFGGGGDGGGGGGGGGFFGGGG?FGGGGGGGGGGGGGGGGGGGGGGGGGFGGGGGGFGGGEFGGGFGGGGGCFGGGGFFGGGFFFGGGGFFFFGDFGGG@EFGGGGGFGGGGFFFEGGGGGG+6FGGEF:FCEE@FFGGGFFEGEGGG,:C<CE/CFGDC>FGFFGGFFG+CFF>;EA9.C?47C<CCCGGFF=FCCAFAEAFGGGFC9F>5C<GGGFGFF7GGGGFCF5FCEGEE4=?:CGGFF<=A,?=>++EFCDCGGGGGGGFCFE=FCGEF=GGGGE@FBDFGFGDE58;FGFDFGFGFGGGGGGGGGGGGGGDGGGFGGGGGGFEFGGGGGGGGGGFGE,GFCCGGGGGEGFFEFGFDGGGGGFGGGFGGGFFFGGGGGGGGGCCCCC
@sB 173
TGAGGAATATTGGTCAATGGGCGAGAGCCTGAACCAGCCAAGTAGCGTGCAGGATGACGGCCCTATGGGTTGTAAACTGCTTTTATAGGGGAATAAAGTGAGCCACGTGTGGTTTTTTGCATGTACCCTATGAATAAGGACCGGCTAATTCCGTGCCAGCAGCCGCGGTAATACGGAAGGTCCGGGCGTTATCCGGATTTATTGGGTTTAAAGGGGGCGTAGATGGGTTGTTAAGTCAGTTGTGAAAGTTTGCGGCTCAACCGTAAAAATGCAATTGATACTGGCAGTCTTGAGTACAGTTGAGGTAGGCGGAATTCGTGGTGTAGCGGTGAAATGCTTAGATATCACGAAGAACTCCGATTGCGAAGGCAGCTTACTAACCTGTAACTGACATTGATGCTCGAAAGTGTGGGTATCAAACAGGATTAGATACCCT
+
BFGGGGGGFGGGGGGFGGEFEGGGGEGGGGGGEF,EGGFC<EFEFFEGGGGGGGGGGEEGGGGGGGEFGGG@CEFF,EFFFGGFGCGFGGDDGCFAFFFGGGFGGGD<FF?DFGGFFGE,BE9?EA9CDG8B9EDC5EFFGGGGGGCDGGA=<BF<FG7F@7F:**@:B<<CF97FCF*BFG?F7FCFC:B59FFE*<8::CA8?><<C8:0-+8#7865$18:@<F67>3;A?<>2FF@9F=C,DDFEC8C=:>8C5.FCC?GFEEFGFC+EFD;>,8A?DB,8GGFFE5E;CFEFEEFCFD<EEDGEGFFD8=+GFCF8FGE@GEDFC6,9FEE9FE,A,FCFGGGFCFEAB7,,FGGGGCDFGFFFB9FECGGGFFFGGGGGGGGGGGGFCGGGGDFCGGGFCGGEGFGGGGGGGFGGGGGGGGFGFFBCA@C
@sB 174
TGAGGAATATTGGTCAATGGGCGAGAGCCTGAACCAGCCAAGTAGCGTGCAGGATGACGGCCCTATGGGTTGTAAACTGCTTTTATAGGGGAATAAAGTGAGCCACGTGTGGTTTTTTGCATGTACCCTATGAATAAGGACCGGCTAATTCCGTGCCAGCAGCCGCGGTAATACGGAAGGTCCGGGCGTTATCCGGATTTATTGGGTTTAAAGGGAGCGTAGATGGGTTGTTAAGTCAGTTGTGAAAGTTTGCGGCTCAACCGTAAAAATGCAATTGATACTGGCAGTCTTGAGGACAGTTGAGGTAGGCGGAATTCGTGGTGTAGCGGTGAAATGCTTAGATATCACGAAGAACTCCGATTGCGAAGGCAGCTTACTAACCTGTAACTGACATTGATGCTCGAAAGTGTGGGTATCAAACAGGATTAGATACCCT
+
CFFEGGGGGGGGGGGGGGGGGGGGGGGGGGGGGGGGGDFEFEFGEGEGGEFGGGGGEGGGGGGFCGGGGGGGFFGGGGGGGGGGGGGGGGGGGGGGGG@FGGGGGFFGGGGDFGGCFGGGGDFGG9FFGGGGGGGGGGGG<FFGGEGGGGGGGGGGFDD7FFGEEEGGG@FECGGGFFGDFDG@@FGGFGC8FGDGE=FGGGGGGC2;?FD7<@E>E0C<<>,<*8@52:EGCFF@@8GCCB1;CCCDE@6?7=>>GGFA7FC9ECDFFBF?F,@F=<F?GFGDE9B9,5BA*B,F=;8<FFEDFCGGGFFD>8=7@:4,GGGEBFB9AEC,FFFCGFEFFGGGGGGD<GGGGGGGGGGGGDGGGGGGGGFGFGGGGGFECGGGGGGGFGFDCFFFFGGGFCGGFGGGGGGGGGGGGFFFGGGGGGGGGFGCCCCC
@sB 47707
TGAGGAATATTGGTCAATGGACGAGAGTCTGAACCAGCCAAGTAGCGTGAAGGATGAAGGTTCTATGGATTGTAAACTTCTTTTATACGGGAATAAACGAATCCACGTGTGGATTTTTGCATGTACCGTATGAATAAGGATCGGCTAACTCCGTGCCAGCAGCCGCGGTAATACGGAGGATCCGTGCGTTATCCGGATTTATTGGGTTTAAAGGGAGCGTAGGTGGACAGTTAAGTCAGTTGTGAAAGTTTGCGGCTCAACCGTAAAATTGCAGTTGATACTGGCTGTCTTGAGTACAGTAGAGGTGGGCGGAATTCGTGGTGTAGCGGTGAAATGCTTAGATATCACGAAGAACTCCGATTGCGAAGGCAGCTCACTGGACTGCAACTGACACTGATGCTCGAAAGCGTGGGTATCAAACAGGATTAGATACCCT
+
<FFGGCFCFFGGGGGDFGGEFGGGGEGDGGGGGGGGGGGGGG<FGEECFCFGGGGGGFFG6<CEFGGGGGGEFGGGGGGGGGGGGEFGFDGGGGGGGGGCE@FFGGGGGGGGGGAFGGGGGGGGDEFGFG,E?FEEFF9FDFEGGGDFGFG,FFGGGFGGGGGGGGEEGG=EGGFDCCFCCFFC:FEEFEGCG9:<E8C>CFGFGGF7F:F?>CEGGFGFB@FFCGFAFGFFFGF?CCEEGGFFFFFFGGGGFGGFCGGFGCFDEGGGGGGFBGEFCDF?GGGGGF=F?GGGFCGFGF9FGGFGFCF:GFEGECFCGGGGGFFC5FCFCGGEEGGGGGGGFCF?GGGGGGGGFECGGGGGFFF8EACGGGFGGGGGGGFGGGGGGCFGGFEGGF8GGGGGFEFDECGGGGGGGF<FFC<FGGGGGGGFFEFCCCCC
@sB 46893
TGAGGAATATTGGTCACTGGGCGCGAGCCTGAACCAGCCAAGTAGCGTGAAGGATGACTGCCCTACGGGTTGTAACCTTCTTTTATAAAGGAATAAAGTGATGCACGTGTGCCTTTTTGTATGTACATTATGAATAAGGAACGGCTAACTCCGTGCCAGCAGCCGCGGTAATACGGAGGATCCGAGCGTTATCCGGATTTCTTGGGTTGAAAGGGAGCGTAGATGGGTTGTTAAGTCAGTTGTGAAAGTGTGCGGCTCAACCGTAAAATTGCAATTGATACTGGCAGTCTTGAGTATAGTTGAGGTAGGCGGAATTCGTGTTGTAGCGGTGAAATGCTTAGATAGCACGAAGAACTCCGATTGCGAAGGCAGCTTACTAACCTGTAACTGACATTGATGCTCGAAAGTGTGGGTATCAAACAGGATTAGATACCCT
+
F8FFGGGGGGGGGGGC,CF8DEEFE7B@F@EFECFFGG7EFGGFFGGGGG7CFFGCGG9E<FE<FF:FCEC@:FF,C,CE9<AFDEEGGGGG<EEFEGFCE,5??FD?==<E??EFECFGGGGE9?,CBFFEE,;EGF9=,,+8++8:B5FGGGDGGGGGG,:<FGGG@FGGGGGED:F>:::CCCEEGG7E2CBF85C77(E>-?2*'*<CCACFE:E5;7??CFC:CD8C?,,;<7FCDF?,2==@C#8@7:C,FCB,7FC=2EB??C<6<96ACGGFCGF@FEGGEEFB7B,,,DEF@E@FE7BF@CGEEGGGGCDE55>45EFEA?C<GGFFGFF;GFE9,,<CCDGFE@@FCB,,EEEBEC6FGEFF9GGGFE<F?GGGF9CFEE@EEGGGFGF8GGFE9GGGEGGGGGGGGGFFFFEFGGGFEGGCCC<C
@sB 20275
TGAGGAATATTGGTCAATGGACGCAAGTCTGAACCAGCCAAGTAGCGTGCAGGATGACGGCCCTCTGGGTTGTAAACTGCTTTTAGTTGGGAATAAAGTGTGGCTCGTGAGCCATTTTGTATGTACCATCAGAAAAAGGACAGGCTACTTCCGTGCCAGCAGCCGCGGTAATACGGAGGGTCAAGGCGTTATCCGGATTTATGGGGGTTAAAGGGAGCGGAGGCCGGAGATTAAGCGTGTTGTGAAATGTAGACGCTCAACGTCTGCATTTCAGCGCGGACTGGTTTCCTTGAGTACGCACAAAGTGGGCGGAAGTCGTGGTGTAGCGGTGACATGCTTAGCTATCACGAGTAACTCCGATTGCGAAGGCAGCTCACTGGAGCGCAACTGACGCCGAAGCTCGAAAGTGTGGGTATCAAACAGGATTAGAGACCCT
+
EEFCDFFGGGC,EFGFF9C@E@F7@FFEFGGG<FGGGGGFCFFEFA@8CEFFGGDGGGC7FEGGGEF<EF?FCCGGGGGGF,BEFDCFGGECFFDFFGGFFAEG85@=8?C8F=F,5CEBFGGF<BFFGF@GFGFGGGCFF,+FF@F<8,EFFDEGDC<<:=BFCCF7C*FE,7@FFFG7>F,@,@CE<:FEG9<C#:<,1:#>?2/=4,C2CF36122),7DC:CFFFEG@1244:510DD#;FCECFF@,@3)8;3:@*5,EC=>3,7++DFCC3@,73,>3,=BA,CAC*BEDGGE<E?EFB++F7=,FC@+@@<B?<FB><+:=EA<:,5<E4,<4,,6,FC:8,,<,6,C@?=?GGGFDAFC:F@GGFGFE,EF:FF7FC<C,:B8@@,:FF@EDF:FC,CFEGGF<CCFECCGGGCFGGGGFFC,@@-<@
@sB 24014
TAGGGAATCTTCGGCAATGGGGGCAACCCTGACCGAGCAACGCCGCGTGAGTGAAGAAGGTTTTCGGATCGTAAAGCTCTGTTGTAAGAGAAGAACGTGTGTGAGAGTGGAAAGTTCACACAGTGACGGTAACTTACCAGAAAGGGACGGCTAACTACGTGCCAGCAGCCGCGGTCATACGTAGGTCCCGAGCGTTGTCCGGATTTATTGGGCGTAAAGCGAGCGCAGGCGGTTTAATAAGTCTGAAGTTAAAGGCAGTGGCTTAACCATTGTTCGCTTTGGAAACTGTTAAACTTGAGTGCAGAAGGGGAGAGTGGAATTCCATGTGTAGCGGTGAAATGCGTAGATATATGGAGGAACACCGGTGGCGAAAGCGGCTCTCTGGTCTGTAACTGACGCTGAGGCTCGAAAGCGTGGGGAGCAAACAGGATTAGATACCCT
+
GGGGDGGGGGGGGGGGGGGGGGCGGGGGGGGGGGGGGGGGGGGGGGG7FGGGGGGGGCFFGGGGGGGCFEGGGFFFGFGGGGGGGGCGGGGGCGGGCFGGGF<AFFGGGFGGGGGGGGGCFDGG<DFGG@BFGGGGECF8FBFGG+,@CECCFFGGGGGGGGF;DFC:@FCEGG@*=@??>:FCG@@E@GG7<F<FGDCEGD;;8?CCCGG=@GEEGBG>4CACDDEGGGGG9FFGGFE>9A9,C.<9@CAF=FCGGFFEF>FFAFCGFGFB5GEFCCGFAF,EDE;FFCFEC9GGFFDFFGGF<CCGGGGGDE;FF8FF8GGGEFGGGAGCFFFGFECDGGGFAF9GGGF8FFFGFFB@FB7FDGDGFFFCGGGGGGGGCGGFECGGGGFF@EFFGGGGGGGGGGGGGGGGGGGGGFEGGCECFFGGGGFGGGGGCCCCC
@sB 31170
TGAGGAATATTGGTCAATGGGCGCAGGCCTGAACCAGCCAAGTAGCGTGAAGGATGACTGCCCTATGGGTTGTAAACTTCTTTTATATGGGAATAAAGTTTTCCACGTGTGGAATTTTGTATGTACCATATGAATAAGGATCGGCTAACTCCGTGCCAGCAGCCGCGGTAATACGGAGGATCCGAGCGTTATCCGGATTTATTGGGTTTAAAGGGAGCGTAGGTGGACAGTTAAGTCAGTTGTGAAAGTTTGCGGCTCAACCGTAAAATTGCAGTTGATACTGGCTGTCTTGAGTACAGTAGAGGTGGGCGGAATTCGTGGTGTAGCGGTGAAATGCTTAGATATCACGAAGAACTCCGATTGCGAAGGCAGCTCACTGGACTGCAACTGACACTGATGCTCGAAAGTGTGGGTATCAAACAGGATTAGATACCCT
+
GGGGGGGGGCE@EGGGGGGGEG7FE7FGGFCGGGGGGGGFFGFGGGGGGGGGGFFFGFFGGGEGGFGGGGGCBFFGGGGGCFGGFGGGGGDFGFGFGGGGGCDEFGGFCDFGEFGGGGGGFFGG9,CFGGGGGG;EECECCA=FGGGGFAE@FGG>CAFFGGGG7+@:@CEFFC<;F@C6@4DFG7>F8G8DD96@EGGGGGGGGGCG<GFFC?FFG84)=DECB=DAA=8ECCFCAFECCFC;@,3GGGEEFFE:7CCDGGGFFF9GGGGFGGA7<>FFFCFGFFF?9FGFFGGFGFGCFFA@FGFCEDFGGGEDGGGGGEEGFGDFFFF9,CBEECGFE=6,<DGFCFFGGGGGGGGGECCB,<EFFGGGGGGGFFE8GGGGGGDFFF<GGGGF@GGGGGFFFGGGDGGGGGGGGGGGGGGFGGF<FFGCCCCC
@sB 30166
TGAGGAATATTGGTCAATGGACGAGAGTCTGAACCAGCCAAGTAGCGTGAAGGATGAAGGTTCTATGGATTGTAAACTTCTTTTATACGGGAATAAACGAATCCACGTGTGGATTTTTGCATGTACCGTATGAATAAGGATCGGCTAACTCCGTGCCAGCAGCCGCGGTAATACGGAGGATCCGAGCGTTATCCGGATTTATTGGGTTTAAAGGGAGCGTAGATGGGTTGTTAAGTCAGTTGTGAAAGTTTGCGGCTCAACCGTAAAATTGCAATTGATACTGGCAGTCGTGAGGACAGTTGAGGTAGGCGGAATTCGTGGTGTAGCGGTGAAATGCTTAGATATCACGAAGAACTCCGATTGCGAAGGCAGCTTACTAACCTGTAACTGACATTGATGCTCGAAAGTGTGGGTATCAAACAGGATTAGATACCCT
+
FAFGGGGGGGGGGGGGGGGFGGGG>FFCF9FFGGGGGGGDFGGGGGG@FGGFGGGGGFCFFFGGG9<FFFFFFGGGGDFFGGGGGGGGFEGGGGGGGGGGGG>FF@FGD=+?BFAF,ECA9,CFGFGED7,,C?;EB<FF<,C@EGGGGCFGGGGGGGGGGFF8:>FGGGGFGGGGGEGDFC,6FFC7**>:FGC+.<1B=FCBFGCE<?C:+>=3*:=8;5B+@CE:CEFFFFC9</D@@:';E=,@:4@88AE>DGFD:@:@8AEEFE<@FCFF95;:GGF=:B8+>,EA<B,A=9FGFE4F?@B+EFGGFDBB8FD=C9ECEGFFBE<GFE<FGFC,F;9FFDE<DCFGFGGGFGEEEEFFFC9GFFCGFCGECCB@GGGGGGGFGGGFFGGGGGGFFCFGGFGGGGGGGFGAFGFDDCGFFCCFGGGCCCCC
@sB 40896
TGAGGAATATTGGTCAATGGACGAGAGTCTGAACCAGCCAAGTAGCGTGAAGGATGAAGGTTCTATGGATTGTAAACTTCTTTTATACGGGAATAAACGAATCCACGTGTGGATTTTTGCATGTACCGTATGAATAAGGATCGGCTAACTCCGTGCCAGCAGCCGCGGTAATACGGAGGATCCTAGCGTTATCCGGATTTATTGGGTTTCAAGGGAGCGTAGATGGGTTGTTAAGTCAGTTGTGAAAGTTTGCGGCTCAACCGTAAAATTGCAGTTGATACTGGCTGTCTTGAGTACAGTAGAGGTGGGCGGAATTCGTGGTGTAGCGGTGAAATGCTTAGATATCACGAAGAACTCCGATTGCGAAGGCAGCTCACTGGACTGCAACTGACACTGATGCCCGAAAGTGTGGGTATCAAACAGGATTAGATACCCT
+
EFGGGGGGF,EADFGGGGG8FFGGGGGGFGGGGGGGGGGGGGEAEFCBCEGFGFCF?FFGG99CFGGGDGGGGFGGGGGGGGGGGFGGGEECFGGGFGGDDDGG<AFEFGGGGGGFCEFD@<FGGGGEGGGEE9=EFFGGCFEGGGGGGCDGC<D<FFGGFGGFGE>:CFGCC@18ECB>58<#1:4>FGGFD;-C7C@9@,<>>5?:F$8<<<<;GDF@02FF@C:CEEF;@@FAEFGF;BE3<E<GGF@GCGFD:&FF:CGG;C3?<AC4>GF@=9FE=FFFFGGGGFGGFFEFFFGGGFGDEEEEB8=AGE>67EB<FA@4)F:GGDGCGGGGGGF8F9AGGGGGGF9GEBCGFDFEFEF<FFFFGGGGGEGF<EFEE?GGGGGGGFGGGGF@@FF7EFF9F8FGGGDCGGFCGFFFB9GGGGEAAGF@C6-C
@sB 42240
TGAGGAATATTGGTCAATGGGCGCAGGCCTGAACCAGCCAAGTAGCGTGAAGGATGACTGCCCTATGGGTTGTAAACTTCTTTTATATGGGAATAAAGTTTTCCACGTGTGGAATTTTGTATGTACCATATGAATAAGGATCGGCTAAATCCGTGCCAGCAGCCGCGGTAATACGGAGGATCCGAGCGTTATCCGGATTTATTGGGTTTAAAGGGAGCGTAGGTGGACAGTTAAGTCAGTTGTGAAAGTTTGCGGCTCAAACGTAAAATTGCAGTTGATACTGGCTGTCTTGAGTACAGTAGAGGTGGGCGGAATGCGTGGTGTAGCGGTGAAATGCTTAGATATCACGAAGAACTCCGATTGCGAAGGCAGCTCACTGGACTACAACTGACACTGATGCTCGAAAGTGTGGGTATCAAACAGGATTAGATACCCT
+
EFG9EEGGGCAECFGGGG<FDF7FF+@FE8FFFGGGGGGDFGA<6E+BCEGFFGGGGGFF-CFFFDFFFGGE@FBD9EFFCGGGGG,CFFGGGGGFFGGGGGC9?9EE8EBF,CFEFFGG<E,C<EGFFGGGGGDFGG?,,:+CCGG<,8BDE7+BF?>DD@EFGG7FFEGFFGCEEGGGG,<<*:4>>:?F;CFGGGGGCFC>?8G>GGFGCFF=@-F;C;FE>FFFCC<C:CFE;<5,3C@@8DFG<F6:7FCFGEFB&EFE8@FFGGGGGGE<FFEEDFFDAACF8F<FFFFF9GE:,A,FB77GGE;@7CC7GFFFDFBGFGFGFGEDFCFGFFC8FAC:CFGFGEFGFF@EGGGGDGE@F<FCFFFGGGGGFGFFEF<GGF@<CGEFFCGGGGGGGEFC@EFEGGGGGFCGGF@6E9FGFFDFFFFCB-6B
@sB 36823
TGAGGAATATTGGTCAATGGGCGGAAGCCTGAACCAGCCAAGTAGCGTGCAGGATGACGGCCCTATGGGTTGTAAACTGCTTTTATGCGGGGATAAAGTGGGCCCCGCGTGGTCTTTTGCAGGTACCGCATGAATAAGGACCGGCTAATTCCGTGCCAGCAGCCGCGGTAATACGGAAGGTCCGGGCGTTATCCGGATTTATTGTGGGTAAAGGGAGCGCCGGCGGCCGGGTAAGCGTGTTGTGAAATGCAGTCGCTCAACGTCTGCACTGCAGCGCGAACTGCCCAGGTTGAGTGCGCGCAACGTTGGCGGAATTCGTCGTGTAGCGGTGAAATGCTTAGATATGGCGAAGAACTCCGATTGCGAAGGCAGCTGACGGGTGCGTAACTGACGCTCATGCTCGAAAGTGCGGGTATCGAACAGGATTAGATACCCT
+
FGGGGGFFFEDEGGGE;C<,6EFGGGGGC@FFFEFCFGG9CFFGFFE:CEFA<?EF@EC7@>F<F=-BFF:CFGFGGGFFGEFDFGEFF7C@EGECFG<,<BF@+:FEGGGG7CCFGFAEGGFCC;F7<:FG9FGGGFGFGC7CFGGCF@FG,>7F:F><FFDC:ECEEGEGG9C5CEEDF?F:5EG8::;8CC5EG=E6<<,,,0/';<+ACFEG>:).*222#379EG<:EF1#,2C<9CDGFGFC<::CC@6?7FCF>CF3BC@FGD<=*7CB:@,9>FA<<3,,,CF86F@=>+DFCFECD+CGCEC,+CCB=8+8,,CGFC?,<<<F<FFE9<5,F;?,CCEFCGFC,FFDDGGGGGEGFFFAF9,F>DFB+C@@@77FEDEEFEFCFCF,@:@,FCFF<EGGGEFCEF9CBFFFGFDFF<GGF@FB@CCC
@sB 184
TGAGGAATATTGGTCAATGGGCGAGAGCCTGAACCAGCCAAGTAGCGTGCAGGATGACGGCCCTATGGGTTGTAAACTGCTTTTATAAGGGAATAAAGTGAGTCTCGTGCGACTTTTTGCATGTACCTTATGAATAAGGACCGGCTAATTCCGTGCCAGCAGCCGCGGTAATACGGAAGGTCCGGGCGTTATCCGGATTTATTGGGTTGAAAGGGCGCGTATGCCGGAGGTTAAGCGTGTTGTGAAATGTAGTTGCTCAACATCTGCACTGCAGCGCGAACTGGTTTCCTTGAGTACGCACAGAGTGGGCGGAATTCGTGGTGTAGCGGTGAAATGCTTAGATATCACGAAGAACTCCGATTGCGAAGGCAGCTCACTGGAGCGCAACTGACGCTGAAGCTCGAAAGTGCGGGTATCGAACAGGATTAGATACCCT
+
AFGFCFFGFGCGGGGGGGFFGGGGGGGGGGGGFFFFEFGCGGFFCFCFCC@EG,BFFGGGGGG,F@F8EF7FGGFFGGFFFFFFFEA9,<<DFGFFFDFCD@FGGCFGG++=:BF?FA+?FF9ED?FAFFFGGGGF<FFGGGG+CEEFADFAFG+>+><+@A<<>8@53FF7FDFCE*1>F9F71<7FFE829<*=51FG7;F,<<BF*<7?+<7)86/7((07?>C56#,3<>C:>7C?C5+5,7($GF<E>9,-::F49<C9C<-,>:8*-@GGEF@8D8F8,,><,DCB5@6CA@,E@9,=FC8+89,;8=@8+DF=,9EB=7EBEEAF9CFFGFF8DDC:GGGFC?BEEC6877E=FEFCE9GGGGGGGGGGF8::+77GGFCGGECGGGGGFGGGGGGGGEGGGGGFGGGGGGFAGGFGGGGGCFFCCCCC
@sB 38884
TGAGGAATATTGGTCAATGGGCGGAAGCCTGAACCAGCCAAGTAGCGTGCAGGATGACGGCCCTATGGGTTGTAAACTGCTTTTATGCGGGGATAAAGTGGGCCACGCGTGGTCTTTTGCAGGTACCGCATGAATAAGGACCGGCTAATTCCGTGCCAGCAGCCGCGGTAATACGGAAGGTCCGGGCGTTATCCGGATTTATTGGGTTTAAAGGGAGCGCAGGCCGCCGGGCAAGCGTGTTGTGAAATGCAGCCGCTCAGCGTCTGCACTGCAGCGCGAACTGCCCAGCTTGAGTGCGCGCAACGTTGGCGGAATTCGCCGTGTAGCGGTGAAATGCTTAGATATGGCGAAGAACTCCGATTGCGAAGGCAGCTGACGGGTGCGTAACTGACGCTCATGCTCGAAAGTGCGGGTATCGAACAGGATTAGATACCCT
+
EFGGGGCFGFGCGGGC;C@@FGEGEGGGG8FFGGGGGGGGGGGGGFFGGGGGGGFGFFFEEFCCF<FGCEGGGAFFGGGGGCFFGGGFBCFGGDEFCFFGGGFGGGGGGCEEDFGGGGGGDF?FGGGGGGGGGGGDCFGGGFEGGEGGGGGGGGGGGGGCFFFF@EGGEGEGGG<*4<:EFGFGDCECE8EGGGGG=CEC++&EFG:1;FFFGFGCE-6D5CCGGCE<G22::,C5CD>:?CCCCGDGEGGFC=C=::EFCFFCF;GCFCF=<GCGFE7CE<C?GCAFFD,F5GGGGGF@@<DGGGGDEF9FDE7DEF:@FEB7BGGFDBC,,F<FDC,=GGGF@GGDGGFGGGGGGFFC@EFGGFCFDF@<EGEFFFGGGGGGGFEEEEFEFF9@9GGF<7FF@GGGGFFFEGGGFEAFDFFFGGGFGF<CCC@C
@sB 21374
TGAGGAATATTGGTCAATGGACGAGAGTCTGAACCAGCCAAGTAGCGTGAAGGATGAAGGTTCTATGGATTGTAAACTTCTTTTATACGGGAATAAACGAATCCACGTGTGGATTTTTGCATGTACCGTATGAATAAGGATCGGCTAACTCCGTGCCAGCAGCCGCGGTAATACGGAGGATCCGAGCGTTATCCGGATTTATTGGGTTTAAAGGGAGCGTAGATGGGTTGTTAAGTCAGTTGTGAAAGTTTGCGGCCCAACCGTAAAATTGCAATTGATACTGGCAGTCTGGAGTACAGTTGAGGTAGGCGGAATTCGTGGTGTAGCGGTGAAATGCTTAGATATCACGAAGAACTCCGATTGCGAAGGCAGCTTACTAACCTGTAACTGACATTGATGCTCGAAAGTGTGGGTATCAAACAGGATTAGATACCCT
+
FFCAFFFGFFG9DGGFGGGGGFGEGGGGGFGFGGFGGGGGDFFFFGD8CGGGGGGG<<FDFFGCFGCGGDEGFGDGGCFF9<FGGGGGGGDFGGGEFGGGDFGGGGGGGGGGGGFGGGGGGAFGGGGGGGFGFFCFFGFCEEEGGFGGGGGFGGGGGGGCGGGGGGGDGGGGGGGF?GGEGGGGGEG=GGGGGGGGGGGGFFCGGFGGFGFGFG9AG=F6;@GGEGGFGCFGEGG9>/2<GFFFF@FFCGEDGEGC6CGFECG?GFCFFGGGGBA?BCFGGEFFF8GF>E8CFEFCGFA,D<,FEEFFEGGFBC>DGFFFFEC>?C=DFEF@:,:>,FGFFGGDGGFGGFEA,EGDDGFFF@GFFGDGGGGGGGGGFEGGGGGGGGGGGFFGFGFFFGGGGGGGGGGGFE@<GGGGGFFFFGGFFGGGFCF@CCCC
@sB 46358
TGAGGAATATTGGTCAATGGGCGAGAGCCTGAACCAGCCAAGTAGCGTGCAGGATGACGGCCCTATGGGTTGTAAACTGCTTTTATAAGGGAATAAAGTGAGCCTCGTGAGGCTTTTTGCATGTACCTTATGAATAAGGACCGGCTAATTCCGTGCCAGCAGCCGCGGTAATACGGAAGGTCCGGGCGTTATCCGGATTTATTGGGTTTAAAGGGAGCGTAGGCCGGAGATTAAGCGTGTTGTGAAATGTAGACGCTCAACGTCTGCACTGCAGCGCGAACTGGTTTCCTTGAGTACGCACAAAGTGGGCGGAATTCGTGGTGTAGCGGTGAAATGCTTAGATATCACGAAGAACTCCGATTGCGAAGGCAGCTCACTGGAGCGCAACTGACGCTGAAGCTCGAAAGTGCGGGTATCGAACAGGATTAGATACCCT
+
GGGGGGGGGGFFGGGGGGGGGGGGGGGGFEFGGGGGCFDEFFCFGGGDFGGGGGGGDGCGGGGGFGFFGFFFFGGGGGGGGGFGGGGFF?FGGGGCFFGGGGDFGGGFGGGGGDGCFGGGGGGGGGGCGGGGGGGGFGFFGGEFGGGGGGGGFGGGGGGGGGGGDEDGGGD,@@CEFGGG@CCEEGG:<F8=CCCF6=F?7<FCCFBFG<?FBFGFEDDFDCGG6EGGDGGGGF>2GFF>E;GD7??FFFGFGEFGGFEFF@;CGGDGGGFC?GF@CCEEFGGGGFDB=FFFFEE=EDGGCFAGGGGECDEE44++GGGGFFEG>GGCGF<FECFGGGGCDFFCFGGFGFDGFF@F7FFGGGDEGGEFDEGGGGGGGGEEEEFC<FEGGGGGGGGGFGGFGEGGGGGGGGGGGGGGFFAED@GGGGFGGGGCB<@C
@sB 188
TGGGGAATATTGCACAATGGAGGAAACTCTGATGCAGCGACGCCGCGTGAGTGAAGAAGTAATTCGTTATGTAAAGCTCTATCAGCAGGGAAGATAGTGACGGTACCTGACTAAGAAGCTCCGGCTAACTACGTGCCAGCAGCCGCGGTAATACGTAGGTTGCAAGCGTTGTCCGGAATTACTGGGTGTAAAGGGCGTGCAGGCGGGGCTGCCAGTCAGATGTGACATCCCGGGGAGCAACCCAGGAACTGAATTTGAAACTGTAGCCCTTGGGTATCGGAGGGGCAGGCGGAATTCGTAGGGTGGCGGTGAAGTGCGTAGATATTAGGAGGAACACCAGTGGCGAAGGCGGCTTGCTGGACGACAACTGACGCGGAGGCGCGAAGGGGTGGGGTGCAAACAGGATTAATTACCC
+
FFGGGGGGGGGGGGGGGGGGGFGEEFA@FFGGGGGF@FGEGGGGGGGCGGCFFGGGFGG?FCEFAFE<FFGGFFGFGFGGGAEFFFAFGG7?FE<DEFGGFC7FFFGFGGGGGGGGGGGGGF7C@EGGDEGGEF=DFCGF><,>EBEGF7F3=>FEGCCF9:<FF7<FC:*=:DEGCC@C;,@@CFFGCCGGGGG7:7C*11=1<B*:8*2?*230CAF?4>:>4*<*<*/;8CE(*0;@F67*2;*75?2+:79)9**2<<FFFF9=A:31&2,6+B>@+6,3,+:++,E>@8@68,:+4,6)78+=9CFE=@C8:,95@,9,C9<A,<FEB9,CFCE?C749,@,@@7GFFEE<C:C@C@F<CEC,6+++=+,:@FC@:=,FC+8-C@GF@;,ECB;,,,C,,<,,,,8<CA8
@sB 33833
TGAGGAATATTGGTCAATGGGCGCGAGCCTGAACCAGCCAAGTAGCGTGAAGGATGACTGCCCTACGGGTTGTAAACTTCTTTTATAAAGGAATAAAGTGAGGCACGTGTGCCTTTTTGTATGTACTTTATGAATAAGGATCGGCTAACTCCGTGCCAGCAGCCGCGGTAATACGGAGGATCCGAGCGTTATCCGGATTTATTGGGTTTAAAGGGAGCGTAGAGGGGTGGTTAAGTCAGTGGGGGAATGTTGCTGCTCAACCGTAAAATTGAAATTGATACTGGCAGCCTTGAGTACAGTTGAGGTAGGCGGACGTCGTGGTGTAGCGGTGAAATGCTTAGATATCACGAAGAACTCCGATTGCGAAGGCAGCCTACTAAACTGCCACTGACATTGATGCTCGAAAGTGTGGGTATCAAACAGGATTAGATACCCT
+
EGGGGFFGGGGGGGGFGFGGGGGGGGGGGGGGGGGGGGGGGGGGGGGGDGGGGGGGGGEGFGGFFFFGDFGFFFFFGGFFAFGGGGGGAFGDF?<CFGGGGGFGEGGGG?FGGGGGGGGFEFGCCD?FFFFCFFFGGGGD@DFGGGEFCFGFEFGGGGDGFGGGCEGGG*@FFGGG<C@FFCC3*>8CEGDGGGEGGG::CCGFGGBEGGFG9F;GGDG=BDA*#<CC#,;EEFC4<C?C#.2,#*(#+C@>07D?@C9E8=:>@E;:(DC,C<4,C2CDCFE<,FD<9CFFDE;DDE=,=A94B>7FDEC=@+@EED@CGEDE@F>FAFEA,AGGGEDGGFCCFGFFFFFGE@F,7GE7FEFF9FDEGGGGGGGGGGGEE7GGGEEGFEFFFCFFAEGGGFFFCFGGGFGFGGGFEAFFGDFFEEGGGGGCCCCC
@sB 45832
TGAGGAATATTGGTCAATGGACGAGAGTCTGAACCAGCCAAGTAGCGTGAAGGATGAAGGTTCTATGGATTGTAAACTTCTTTTATACGGGAATAAACGAATCCACGTGTGGATTTTTGCATGTACCGTATGAATAAGGATCGGCTAACTCCGTGCCAGCAGCCGCGGTAATACGGAGGATCCGAGCGTTATCCGGATTTATTGGGTTTAAAGGGAGCGTAGATGGGTTGTTAAGTCAGTTGTGAAAGTTTGCGGCTCAACCGTAAAATTGCAATTGATACTGGCAGTCTTGAGTACAGTTGAGGTAGGCGGAATTCGTGGTGTAGCGGTGAAATGCTTAGATATCACGAAGAACTCCGATTGCGAAGGCAGCTCACTAGACTGTTACTGACACTGATGCTCGAAAGTGTGGGTATCAAACAGGATTAGATACCCT
+
EGGGGGGGDGGGGGGGGF9A,EGFGGGFGGGGGGGGGGFFGGCEFFGFFGGGGGFGFFFFDGGGGGGGGGGGGGGGGGGGGFGGGGFGGGGGGGGGGGGGGGGGGGGGGCGGGGGGGGGGGGFGGGGGGGGGGFGGGFDDFGGGGGGGGGGGGGGGGGGGGGGGGGGGGGGGGGGGG7FFGDFFGC>EGG7EGGGEGGG87@FGGGGD9FCG7EEGGBF5FGFEFFFGGGGGGCFAFFCEFFDEFGFEGFGFEFGEGGGGGFGGGGFGFFEFFFD<FGG-CGFF=GE9,GF9?FGFDGFCFEGEGGFF88C,,=7GED7EEEC@8>,EFFF<?EE<;B@DFCA=8DCGGGGFE@7FC@E7E@CDGEFF8FFAB@EFGGGGFGGGGGGFGF<FEEFEE>EAD7FGGGGFC9FGGGGGEFDFFFFF<FGGGGGCCCCC
@sB 22603
TGAGGAATATTGGTCAATGGGCGAGAGCCTGAACCAGCCAAGTAGCGTGCAGGATGACGGCCCTATGGGTTGTAAACTGCTTTTATAAGGGAATAAAGTGAGTCTCGTGAGACTTTTTGCATGTACCTTATGAATAAGGACAGGCTAATTCCGTGCCAGCAGCCGCGGTACTACGAAAGGTCCGGGCGTTATCCGGATTTATGGGGTTTAAAGGGAGCGTAGGCCGGAGATTAAGCGTGTTGTGGAAGGTAGTTGCTCAACATCTGCACTGCAGCGCGACCTGGTTTCCTTGAGTACGCACAAAGTGGGCGGAATTCGTGGTGTAGCGGTGAAATGCTTAGATATCACGAAGAACTCCGATGGCGAAGGCAGCTCACTGGAGCGCAACTGACGCTGAAGCTCGAAAGTGCGGGTATCGAACAGGATTAGATACCCT
+
EAFFFGGGGGGGGGGGGGGGGGGGGGGGGGGGFGGGGG=EC<;EFGGGGGDEFG8FDFFGCEFFFFFFFFGGFFCFGGGG9FFFGFEF?DEFG8FFFFGA?EDFGFGGGGCFCFG,A=BGGGGGGGAAEGG9EFA=,CAEG8FFEGC<FB?CGG7:FE8D8:,@++@FEG+,@@C*65:>CF,@>FCFFC*:FFE;$F?5?E#C@8CC/C<8BFGF8(FF@FGDCCEECC@C=E>AC5ECG<FGGAC'FCCFCFC6FFF<FF@<:FFEGFGEGGEEFD@-B8GGF<FCCFGGFCC:C9@F,<C,F8FEEFE=D>@8G@B@GFC@5CEFFCF9,FE8@FAFF@6,66,,CE<GEFECEEFCC:GGFGGGGFFFF9@FF<EFFCGGGGFGGGFEGFGFE+GGFEFFFEFFGGGGGFFGGGGEGGGGGGAGGGGCCCCC
@sB 192
TGAGGAATATTGGTCAATGGACGAGAGTCTGAACCAGCCAAGTAGCGTGCAGGATGACGGCCCTATGGGTTGTAAACTGCTTTTATAAGGGAATAAAGTGAGTCTCGTGAGACTTTTTGCATGTACCTTATGAATAAGGACCGGCTAATTCCGTGCCAGCAGCCGCGGTAATACGGAAGGTCCGGGCGTTAACCGGATTTATTGGGTTTAAAGGGAGCGTAGGCCGGAGAATAAGCGTGTTGTGAAATGTAGATGCTCAACATCTGAACTGCAGCGCGAACTGGTTTCCTTGAGTACGCACAAAGTGGGCGGAATTCGTGGTGTAGCGGTGAAATGCTTAGATATCACGAAGAACTCCGATTGCGAAGGCAGCTCACTGGAGCGCAACTGACGCTGAAGCTCGAAAGTGCGGGTATCGAACAGGATTAGATACCCT
+
BFGGGGGGGGGGGFGFGGFDGGGGGGGGGGGGGGGGGGGFFGFGGGGGECFFGDGGFGGDGGGFGGFGGGGGE?DFGGCGFFGGFGGGFGFFGGG,?FFGGGGGGGGCFGGF9FGGGGGGGGGGGGGGGFGGDFCFBFGGGGGGGEEFG9FFGGGE<==BFFGGDEFD:FFFFFDEG7:@BCGG7FGGGG:*6CCG??=/@;>GFGBCC:2CF<GFG@FF@C57F>D5>:#CEFG0?B>G>:EAGCCFF77GGC4?:5@@8@07GFFGCGF>@GC>6EEDD8FEFBA<=>9CDC1?=C,,=,B8GEGF=GFF>?C=CF@AFF@GBF@DGCF,<9EE@CB8E=DGFFFDFGEEAGGGGFB@+EECFFEGFFDGGGGFGGGGFGDGGFCGGGFDFEGGFFGGGDGFGFEGGGFFC@CFCFEEECGGGGGGGGFCCB-C
@sB 193
TGAGGAATATTGGTCAATGGGCGCAGGCCTGAACCAGCCAAGTAGCGTGAAGGATGAAGGCTCTATGGGTCGTAAACTTCTTTTATATGGGAATAAAGTTTTCCACGTGTGGAATTTTGTATGTACCATATGAATAAGGATCGGCTAACTCCGTGCCAGCAGCCGCGGTAATACGGAGGATCCGAGCGTTATCCGGCTTTATTGGGTTTAAAGGGAGCGTAGGTGGCTTGTTAAGTCAGTTGTGAAAGTTTGCGGCTCAACCGTAAAATTGCAGTTGAAACGGGGAGTCTGGAGTACAGTAGAGGTGGGCGGAATTCGTGGTGTAGCGGTGAAATGCTTAGATATCAAGAAGAACTCCGAGTGCGAAGGCAGCTCACTGGACTGCAACTGACACTGAGGCTCGAAAGTGTGGGTATCAAACAGGATTAGATACCCT
+
A8FFFFFGGGGFFGGGGGGGFGDGGEGEGFGGGGGGGGGGGGGGFFEBFEGGGGCFFFGGGFG8FFFFFGGG7F@FFFGGG9FEFGFDFFGGGGGGGGEFFG<EFGGGGEGD9FFEFFCG9CFEDFGFCFCCGFF,AFGGFG7=C8CFG?EFEDFDGFGG8F@@@=FCFGGAAC@C7FDCGG:7>1CGGGGGFG7**=<7>=7C::<FFGCC9<5>86721?>C@:#7E5<9=<<@D<<@:$C97FAEBF262@:,87FBC@,,C@9GGFGDF,FED8+6=+B4,,B9?A9,DGGFFGGFF?8CF=8+?8F@4@8+EFCFFFEEAB7GGGFEBDFDCGFE?8FFE9,,F<<EEB:F@DA@+7CFFF9FE@EGGGFGFCA?GGGGGGFGGFCCCCE8CGGGGGGGGGGEFE,CEC9GGFGGGFGFAEAGGF8CCC<C
@sB 194
TGAGGAATATTGGTCAATGGGCGCGAGCCTGAACCAGCCAAGTAGCGTGAAGGATGACTGCCCTACGGGTTGTAAACTTCTTTTATAAAGGAATAAAGTGAGGCACGTGTGCCTTTTTGTATGTACTTTATGAATAAGGATCGGCTAACTCCGTGCCAGCAGCCGCGGTAATACGGAGGATCCGAGCGTTATCCGGATTTATTGGGTTTAAAGGGAGCGTAGATGGGTTGTTAAGTCAGTTGTGAAAGTTTGCGGCTCAACCGTAAAATTGCAATTGATACTGGCAGCCTTGAGTACAGTTGAGGTAGGCGGAATTCGTGGTGTAGCGGTGAAATGCTTAGATATCACGAAGAACTCCGATTGCGAAGGCAGCCTACTAAACTGCCACTGACATTGATGCTCGAAAGTGTGGGTATCAAACAGGATTAGATACCCT
+
DFFGGGGGGGGGGGGGGGGGGGGGGGGGGGGGGGGGFGGFGGGGGGGGGGGGGGGGGGGGGGGGGGGG7FGGGGGGGGGGFFGGGGGGGGGGGGGGGGGGGGGGGGGFGGGGGGGGGGGGGGGGGFGGGGGGGGGGGGGF<FCEGGGGGFGGGGGGGGGGGGGFEGGGGGGCFFFGGFG:FFFGGE5FFEEFFGG7GGGCFFGGFGDFEGFEFGGFG5GEC>99F@GFGGGGEFEFF=CFGGCFFFGEFCEFCEDEGGGGFGGGGDGGGGF?AAF@FAD=FGFGFDDB9EGFBGGFCFFFDF9GFCGGFGFCGGGGGGGGF=>@5GGGGEEDFFGFDC5DGFFGGGGGGGGGCEEEDGGGGEGFGGGGGGFGGGFGGFGGGGGGGGGGFGGGGGGGGDGFGDGGGGGGGGGGGGGGGGGGGGGGGGFAF<FCCCCC
@sB 41198
TGAGGAATATTGGTCAATGGGCGCGAGCCTGAACCAGCCAAGTAGCGTGAAGGATGACTGCCCTACGGGTTGTAAACTTCTTTTATAAAGGAATAAAGTGAGGCACGTGTGCCTTTTTGTATGTACTTTATGAATAAGGATCGGCTAACTCCGTGCCAGCAGCCGCGGTAATACGGAGGATCCGAGCGTTATCCGGATTTATTGGGTTTAAAGGGAGCGTAGATGGGTTGTTAAGTCAGTTGTGAAAGTTTGCGGCTCAACCGTAAAATTGCAATTGATACTGGCAGTCTTGAGTACAGTTGAGGTAGGCGGAATTCGTGGTGTAGCGGTGAAATGCTTAGATATCACGAAGAACTCCGATTGCGAAGGCAGCCTACTAAACTGCCACTGACATTGATGCTCGAAAGTGTGGGTATCAAACAGGATTAGATACCCT
+
EFGGGGFGGGGGGGGGGGGGGGGGGGGGDDFGGGGGCEFGGGFGGGEGGGGGGGGGFCFGGGGGGGGGGGGGFFGGGGGGFGGGGGGGGG9BFFGFFFGCFGGGGGFGGGGGGGGGGGGGGDDGGGFGGGFGGGGGGGGGEFGGG?FGGFGGGGGGGGDDGGGGGDCEGCGGCCFGGGGCEFFFGGGDGCBGGGGGGGGGGC9FCECGG$>B:FGAC:GDBF,1<FG:E=ECEC@<,CFFCFG<GGF=FFEF?@EBGGGFGCGFGGGFGGG@F,EA<DB2+GGFCFGGCGGGFFFF8FEB,?9GFGFDGGFGFGCGGFFFGFFBADGGFFE,,9FFCGFFF9FECCCGGGGFDBGF>GGDGGGGGGFGFDDGFFGFEE@<FDGGGGFGGFFC@,GGGGGFFCEGFFGGGGGFGGGGFFGFFGGFCFGGGGGCCC@C
@sB 196
TGAGGAATATTGGTCAATGGGCGAGAGCCTGAACCAGCCAAGTAGCGTGCAGGATGACGGCCCTATGGGTTGTAAACTGCTTTTATACGGGGATAAAGTGAGCTACGTGTAGCTTATTGCATGTACCTTATGAATAAGGACCGGCTAATTCCGTGCCAGCAGCCGCGGTAATACGGAAGGTCCGGGCGTTATCCGGATTTATTGGGTTTAAGGGGAGCGTAGGCCGGAGATTAAGCGTGTTGTGACATGTAGTGGCTCAACCTCTGCACTGCAGCGCGAACGGGTCTTCTTGAGTACGCACAACGTGGGCGGAATTCGTGGTGTAGCGGTGAAATGCTTAGATATCACGAAGAACTCCGATTGCGAAGGCAGCTCACGGGAGCGCAACTGACGCTGAAGCTCGAAAGTGCGGGTATCGAACAGGATTAGATACCCT
+
BEGFGFFGGGGGGGGGGGFFGGGGGGGGGGGGFGGGGGGFGGGGGGGGGGGGGGGGFG7FCFFEGGGGGGGGGGFGFGGGGGGGGGGGFGGGEGGEGFGGGGAFDGGFGGGGGGGGGFFGGGG<FCFFGGGGGGAFFEF@AD7F@EGFGGCEFGGFFF<FCFCFEECFCFGC@9>F>CC@EGFE*=?7<F4:?::ECEFC';<C@C2*C<?3#C82:2B@;>>DFB?8;7B=C<B86>6,;FF?3#*&0#CGGGG@5CFFCF,,;3,D:4>5CFCECD8C=8EF<8DFCGFF)GDGGFEEGFGFB=BECFED@GE87BB:FAC8A:>,GFEDFCAGGGGGFFC4<FDFFGGGFGEEGGGGGGGGGGFGFCEEEFGGG<DCGFGGFGFGFGGGGGGGGGGGGDFAFFFEGGGEF?GFEGGFFGGGGCGGGGGCCCCC
@sB 197
TGAGGAATATTGGTCAATGGACGAGAGTCTGAACCAGCCAAGTAGCGTGAAGGATGAAGGTTCTATGGATTGTAAACTTCTTTTATACGGGAATAAACGAATACACGTGTGGATTTTTGCATGTACCGTATGAATAAGGATCGGCTAACTCCGTGCCAGCAGCCGCGGTAATACGGAGGGTCCGAGCGTTATCCGGATTTATTGGGTTTAAAGGGAGCGTAGATGGGTTGTTAAGTGTGTTGTGAAAGGTTGGTGCTCAACCGTAACATTGCAATTGGTACTGGCAGTCCTGAGTACAGTTGAGGTAGGCGGAATTCGTGGTGTAGCGGTGAAATGCTTAGATATCACGAAGAACTCCGATTGCGAAGGCAGCTTACTAACCTGTAACTGACATTGATGCTCGAAAGTGTGGGTATCAAACAGGATTAGATACCCT
+
FGGGGGGGGGGGGFFGGGFF<FEGGGGCGGGGGGGGGGGGGGGGGFGGGDGGFGGGG<EF,6EFFGFG@@EEEFFFGG9FFCFGGGGFEEDEGGEFD,4=F@,,:BFDD,9+5EFCGGGGGGGGGGG7AFFGGGGGG9ED=FFEGGGGAFGGGDEGGGGGCFGCCCCFGGGG9B8>*5@5*>,>*5=CFGGGFGGD*C:$::;>71.?CEC>(CC:<=FE6>0;*>GF@/@A=D86+#B@<C#6:=@6+F@@,;FCEGFD3+5,,>,E;EE6,,8F@,?6+8?9,,+4,,,9*CDAFC,?,5@,GGGEFFF=?=CGEGGGGF>GFGGGGGGGED<FE-9CFFFDDGGGFFGFEF@,7FE7+BGGFCGGGGGGFF@C,@A?<9GGEGFGGFFECGEBF@EGGGGFDGGDF@F@AC<CFDGFFFGGF9GGFEECCCCC
@sB 26165
TGAGGAATATTGGTCAATGGACGAGAGTCTGAACCAGCCAAGTAGCGTGAAGGGTGAAGGTTCTATGGATTGTAAACTTCTTTTATACGGGAATAAACGAATCCACGTGTGGATTTTTGCATGTACCGTATGAATAAGGATCGGCTAACTCCGTGCCAGCAGCCGAGGTAATACGGAGGATACGAGGGTTATCCGGATTTATTGGGTTTAAAGGGAGGGTAGATGGGTTGTTAAGTCTGTTGTGAAAGTTTGCGGCTCAACCGTAAAATTGCAATTGATACTGGCAGTCTTGAGTACAGTTGAGGTAGGCGGAATTCGTGGGGTAGCGGTGAAATGCTTGAATATCACGAAGAACTCCGATTGCGAAGGCAGCTTACTAACCTGTAACTGACATTGATGCTCGAAAGTGGGGGTATCAAACAGGATTAGATACCCT
+
CFFGGFGGGFFGGGGGGGGGGGFGGFGEFDFGGGECEFEGFGFGCCF:FFFFFEGG,CFGGFGFGGGGGG9FDFFFFGGGDDGG9ECFGGGGGGG?EFEGGGG<=,+4=F@EGFGGGGGGFA<EEC@:+A?,BFFGF,?=,,8:EBCEDDECFGGGGGDCDGFGG+=BBFF,@,>CF+@@F,>@*+**8>82@;FD>*>2=@@96C@F#0<6---(6#@3/:82+>C9=C@F@979,&C>CDABE3=CGGGGGF8FGF>:+=,=FCD?FGFFGEE=84,D?FE=8C,C9:BDDF,,CE@58?@DBC:CEE9ED?+:CF:DE,@E>EC<FFFECGF9EFC@,>ECFGGGGFGFCCFCDGGFGCGFF@@FGFGGGGGGF<FFCFGGGGGGGGGGGGGGGGGFGEGFGFGGGGGDGGFGGGGEDCGGFFGGGCE<CCCC
@sB 199
TGAGGAATATTGGTCAATGGGCGCGAGCCTGAACCAGCCAAGTAGCGTGAAGGATGACTGCCCTACGGGTTGTAAACTTCTTTTATAAAGGAATAAAGTGAGGCACGTGTGCCTTTTTGTATGTACTTTATGAATAAGGATCGGCTCACTCCGTGCCAGCAGCCGCGGTAATACGGAGGATCCGAGCGTTATCCGGATTTATTGGGTTTAAAGGGAGCGTAGATGGGTTGTTAAGTCAGTTGTGAAAGTTTGCGGCTCAACCGTAAAATTGCAATTGATACTGGCAGCCTTGAGTACAGTTGAGGTAGGCGGAATTCGTGGTGTAGCGGTGAAATGCTTAGATATCACGAAGAACTCCGATTGCGAAGGCAGCCTACTAAACTGCCACTGACATTGATGCTCGAAAGTGTGGGTATCAAACAGGATTAGATACCCT
+
CACFGGGGGGGGGGGGGGGGGGGGGGGGGGGGGGFGGGGGGGGGGGEFGGGGGGGGGGCGGGGGGGGGGGGEFFEFFFGGFFGGGGGGGFGGGGFFDGGCFGCFEGGGGGGGGGGGGGGG9FFEGFFGGAFFGGGGGGCGGG77CG7CFFGFGGFGGFGGGGFGGGDCFEG7=,@EFEGEGGGF@<;C<FCF?FGGEGE@7C<,<@F<ECF<7C<FE1FEF6C#=@2->7DFE7E:EFFF@CBGGF,DC9AFDGGFCGCCF=EGGCFFED?(GEE9FC<:4FD@FAB,,FA57FCB8DCGFF9EB=78:,A>@,7EEC8ACGECAF@,CEE9@9CDDDA9EE9AFFFF<AGFC8+,,7GGGECCFECGFB<C,GGFC,?EEGGGGGGGGFFFF<CGFFF<FFFF<GGGFFFFGGGGGGGFGGGGF9GGGF@CCCCC
@sB 200
TGAGGAATATTGGTCAATGGGCGCGAGCCTGAACCAGCCAAGTAGCGTGAAGGATGACTGCCCTACGGGTTGTAAACTTCTTTTATAAAGGAATAAAGTGAGGCACGTGTGCCTTTTTGTATGGACTTTATGAATAAGGATCGGCTACCTCCGTGCCAGCAGACGAGGTAATACGGAGGATCCGAGCGTTATCCGGATTTATTGGGTTTAAAGGGAGCGTAGATGGGTTTTTAGGTAAGTGGTGAATGTGTGCGGCGCAACCTTAAAATTGCAATTTGTACTGGCAGCCGTGAGTACAGTTGAGGTAGGCGGAATTCGTGGTGTAGCGGTGAAATGCTTAGATATCACGTAGAACTCCGATTGCGAAGGCAGCCTACTAAACTGCCACTGACATTGATGCTCGATAGTGTGGGTATCAAACAGGATTAGATACCCT
+
<EAFFEDFGGDGGGFFGFFFGGGGG@:FGGGGGEFGGFFFGFF,CEF@CEFGGGGGFGFCEFCCFFG7FGFC,CCE9EFGFGGFGGGG9CFFFEFCFFFGF?ACGGCFGB@9FEGAF@::?E9,:E<99@E,BEFGGG,8A,@F7EE8,CFFC+@FDAGGGG,8@+5@F3FGGGFGFFDF?FE7:>*51<:,6;*=54C,=8F9FE*C7F,?C,408)>131*#+34*,7,;7,>7,FBBFF?7,5+FC@EC@6+E@3,?9?>EC>,9F=5+AA6,,,?2+FF@+=@8,99A*F=:,CGF?FGGGGFB7D?,,=8+EC@,9,EC=C,CFEF9FEEGDC9FE9C,FEEC:,GFGGGGGGGGGGFDE,CGGGFE9FFEF<GFE@E@GGFDAGCCEEEEGGFCGGF<,GGGGFDFDCGGGFGGGGGGGGGFFEEACCCC
@sB 41105
TGAGGAATATTGGTCAATGGGCGAGAGCCTGAACCAGCCAAGTAGCGTGCAGGATGACGGCCCTATGGGTTGTAAACTGCTTTTATAAGGGAATAAAGTTTGAGTCGTGACTCATTTTGCATGTACCTTATGAATAAGGACCGGCTAATTCCGTGCCAGCAGCCGCGGTAAAACGGAAGGTCCGGGCGTTATCCGGATTTATTGGGTTTAAAGGGAGCGTAGGCCGCAGGTTTAGCGTGTTGTGAAATTGAGGGGCTCAACCTCTGCACTGCAGCGCGAACTGGCTTGCTTGAGTACGCACAACGTGGGCGGATTTCGTTGTGTAGCAGTGAAATGCTTAGATATCACGAAGAACTCCGATTGCGAAGGCAGCTCACGGGAGCGCAACTGACGCTGAAGCTCGAAAGTGCGGGTATCGAACAGGATTAGATACCCT
+
GGGGGG8<C@EFCFFAD<D,BEFGEFGGGGFGCEF8<FF<C6<C<DCBFFGGGFGGC<FC7C7<FCFFGD?+=E9?<<EF,BFFGCGGFCFDGFAEGAECGG9EBFEGGG<<F<EFGGEFGGG,9,<E,CDFED9CFFFGBB63+@@FG<DE,<FEGEECF:B,>>CFGG<,<@C*<@FG::3>:FCFFECGGGCGGGBEGGGC9C:FC:9FFGD)C:?C6)8CD<FC?EF+#<CBGD6A;F5-@;>4'=>@::888F8<7<@2<GF>D,+=+EEFGFE8FAB3,3B56,CGF=6EEGGFEA8+B+F+DEE99++=EC9,DBC4*A4,EFC@?<<C,D?8FEE8EF==CGFFC,ECGGGGGGEDGGGGGFEFGGGGFFCGEGGGGGGEEGGGF9E@8FC@CCGGEFGGGGGGFGGGGGFBDEFF9GGGGFFCCCCC
@sB 30656
TGGGGAATATTGCACAATGGGCGCAAGCCTGATGCAGCCATGCCGCGTGTATGAAGAAGGCCTTCGGGTTGTAAAGTACTTTCAGCGGGGAGGAAGGGAGTAAAGTTAATACCTTTGCTCATTGACGTTACCCGCAGAAGAAGCACCGGCTAACTCCGTGCCAGCAGCCGCGGTACTACGGAGGGTGCAAGCGTTAATCGGAATTACTGGGCGTAAAGCGCACGCAGGCGGTTTGTTAAGTCAGATGTGAAATCCCCGGGCTCAACCTGGGAACTGCATCTGATACTGGCAAGCTTGAGTCTCGTAGAGGGGGGTAGAATTCCAGGTGTAGCGGTGAAATGCGTAGATATCTGGAGGAATACCGGTGGCGAAGGCGGCCCCCTGGACGAAGACTGACGCTCAGGTGCGAAAGCGTGGGGAGCAAACAGGGTTAGATACCCT
+
FEF8FGDFGGGGGGGGGGGFGGDGFFGGGGGGGCFGCGGGDGGGGGGFFEGGFGGGDGFDFGFGGGGEC?EGGGGGGFFGFBF<,CFDFGEFGGFEFGGGGGGGGGGFGFGGGGG9FFCFGFAFGGGC@FFGGGGGGGG<FFCDFGFGGGEGGGFGGGFCFGE:DFGDGG7EGGG7,?FGE*=CF@EC8?FFG/*8CCC8EE>EFCF7CFGF?C:.8@FC9<>=E<E:CECE4?;-FF#A?5981C?=07@'5<C6BF>DE?>FGGD9GECFFCD=<FFCCF;9?9AF?GFFC4,FFFGGDGGGGGGGGEFFFDCGE=6,,GGFF:EDGBFCFDFC<:@EEDGFF?=?=5FCFGFGFCC:+GGFGGCFDGGCGGGGCE>DEFB@GFFAFCFEGGGGGF?GFGGGEGGFF7EGGGGEFFGGGGFFGGGGFGFCGGGGCCCCC
@sB 203
TGGGGGATATTGCACGATGGAGGAAACTCTGATGCAGCGACGCCGCGTGAGTGAAGAAGTATTTCGGTATGTAAAGCTCTATCAGCAGGGAAGAAAATGACGGTACCTGACTAAGAAGCCCCGGCTAACTACGTGCCAGCAGCCGCGGTAATACGTAGGGGGCAAGCGTTATCCGGATTTACTGGGTGTAAAGGGAGCGTAGACGGCGATGCAAGTCTGAAGTGAAATACCCGGGCTCAACCTGGGAACTGCGTTGGCAACTGTATGGCCAGAGTGCTGGAGAGGTAAGCGGAATTCCTAGTGTAGCGGTGAAATGCGTAGATATTAGGAAGAACACCAGTGGCGAAGGCGGCTTACTGGACAGTAACTGACGTTCAGGCTCGAAAGCGTGGGGAGCAAACAGGATTAGATACCCT
+
FFGGGGGGGGFGGGGFGGGGGGGGFFFGGGGGGGGGGGFGGGGGGGGCGGGFFFGGGGGGGGFGGGGBEFGGGGGFGGGGEF<ECGG8FEFFCFGGGGGGGDCFGGEFGGDDCFGGGFGGGGDEGC:FGGE@C3DFFFGGFFF<EGGGGGGGGGCFF7FGC@C?::CGG*=*CFCCG;>CGG=CFF,BCCCFGGC8EDCECDE@?E5E9DFD9FC6A>E;AC<GG:<8.>6++:D98FFFCF4EC>,@B=<F#,A:@'FDB>@C4.F@8ECGDBDE@C@FFEFDGGG=FCF>,EEE8,@,E4@+5GCFAEEA?CDEDEC8GGFGGEGGGGGF7GGGFGFFCGDGGCCGGC8GGGFFFEEGGGGFFEFGGGGGGGGGGGGGGGGGF:GEGFEFGGFGCAFFGGGGGGDGGGGCCCCC
@sB 30864
TGGGGAATATTGCACAATGGGGGAAACCCTGATGCAGCGACGCCGCGTGGAGGAAGAAGGTCTTCGGATTGTAAACTCCTGTTGTTGGGGAAGATAATGACGGTACCCAACAAGGAAGTGACGGCTAACTAAGAGCCAGCAGCCGCGGTAAAACGTAGGTAACCAGCGTTGTCCGGAATTACTGGGTGTAAAGGGAGCGCAGGCGGGAAGATAAGTTGGAAGTGAAATCTATGGGCTCGACCCGTAAACTGCTTTTAAATCTGTTATTCTTGAGTAGTGCAGAGGTAGGTGGAAGTCCCGGTGTAGCGGTGGAATGCGTAGATATCGGGAGGAACACCAGTGGCGAAGGCGGCCTACTGTGCACCAATTGACGCTGAGGCTCGAAAGTGTGGGCAGCAAACAGGATTAGATACCCT
+
GFGGGGGGFGFGGGGGGGE<E@FG,CC<FFFGGGGGGGEGGEEGGGEFEEGGG?FGFCFEFGEC9FDBB=E9AF9FCFGG,?BF?F,:F@+8+A<7BEFF?F>+BFGGGGGGFFFGG8DFD<>=FFGG,3F:F,>,@B7+>BC74**15*>,3<<>83F,,,7,@8BFC@:EFC*<::*8?C9F>A*+*,2+49<62>.:*=2,:?+C>>7#<2;3<D<:/@@@@,;@3,3:FC@EEF38+++,FFGBFB<9AC,,,31)>3<:,,,<DD9GFFD,6,<,BF:FA@4B6,6,,@+@8+:,EE+CBGEE=C,9,FF7@?GGF?CCF>GFC:<FBE,C8F<DGEFC<7:FCFCFAGFFFCB,;,F8GFF7FCFEGGFGGGF@ECGFFCFF@FCFEDFF@DFCAFFE9GGFGGGCCCCC
@sB 25156
TAGGGAATCTTCGGCAATGGGGGCAACCCTGACCGAGCAACGCCGCGTGAGTGAAGAAGGTTTTCGGATCGTAAAGCTCTGTTGTAAGAGAAGAACGTGTGTGAGAGTGGAAAGTTCACACAGTGACGGTAACTTACCAGAAAGGGACGGCTAACTACGTGCCAGCAGCCGCGGTAATACGTAGGTCCCGAGCGTTGTCCGGATTTATTGGGCGTAAAGCGAGCGCAGGCGGTTTAATAAGTCTGAAGTTAAAGGCAGTGGCTTAACCATTGTTCGCTTTGGAAACTGTTAGACTTGAGTGCAAAAGGGGAGAGTGGAATTCCATGTGTAGCGGTGAAATGCGTAGATATATGGGGGAACACCGGTGGCGAAAGCGGCTCTCTGGTCTGTAACTGACGCTGAGGCTCGAAAGCGTGGGGAGCAAACAGGATTAGATACCCT
+
GFGGGGGGGGGGGGGGGGGGGEDEGGGGGGGGGGGGGGDGGGGGGGGCCGGGGFGGFGGGCFGGGGGGGGGGGFGFGGGFGGGGGGFFGGGGGGGGGGGGGGFGGGGGGFGGGGGGGFFFGGGF9DFGGFGGFGGGFGGFEFF<FFFFGGGGGCFGE:BE,<FFFGGGGFFECE<:FGGGGGGFGFGFGECEGGF@EEF:*:,;;EFGGFGG;GCD>FG716EGGG,DC>EEGGG@@@FEFCBEGGGFFF9CGFG@>>@?FFGGGDEFF@CC>F=C>AFD:CFDDABE,FEGFGFCGFGFFDECE8C8EBGF<FEB9=GFDEED9FGEEBEC?FFA5:C?C:CFDF>GGGGGEA,FFCCEF:CC@EGGGGF:>GGGGGGGFFGGFEGGGGDECEEFGFCFGFEGGGGFF@FGGFGGFFCCGGFFDGGGGGGGGGGECCCCC
@sB 38144
TGGGGAATATTGCACAATGGGGGAAACCCTGATGCAGCGACGCCGCGTGGAGGAAGAAGGTCTTCGGATTGTAAACTCCTGTTGTTGAGGAAGATAATGACGGTACTCAACAAGGAAGTGACGGCTAACTACGTGCCAGCAGCCGCGGTAAAACGTAGGTCACAAGCGTTGTCCGGAATTACTGGGTGTAAAGGGAGCGCAGGCGGGAAGACAAGTTGGAAGTGAAATCCATGGGCTCAACCCATGAACTGCTTTCAAAACTGTTTTTCTTGAGTAGTGCAGAGGGAGGCGGAATTCCCGGTGTAGCGGTGGAATGCGTAGATATCGGGAGGAACACCAGTGGCGAAGGCGGCCTACTGGGCACCAACTGACGCTGAGGCTCGAAAGTGTGGGTAGCAAACAGGATTAGATACCCT
+
FGFGGEFFFCFFGGGGGGGGGGGGGGGFGFGFFGGGGGGGGFGGGGG:FG?FGGCGGGGGFAFGGGGGGGGGGGFFFFGFFFGGGGGGGGGCEGGFFFGGGGGGGGGGGGGFFDAFGFF,CFCGGGGGGGGGCDGGDEFGGGGGGGGGFGGCGFFFECF.GGFGEG@F:$<CGFE:=:FG@9=FF7784:FG@FGGGCCG5CC=FFFEEGGDFE8:0@6,$9FDFFF=ECFFC@@+8>EEGGD:FFC><:F0G@@FGFF?DF:CDFC5-)GE?G*CFFC@><E=A+BCDGFGGGGF7@+FFEFE5GEGFFEGCF:GGFEGGGGGGGEFGGGFBCFCB@@F@EF@FC7EF:ECDCFECFFGFDC,FAFGGGGCEA,GGGGGFEFGFGGEFCGFGGFFFFDEGGGGGGGGFE<CCCCC
@sB 207
TGAGGAATATTGGTCAATGGGCGAGAGCCTGAACCAGCCAAGTAGCGTGCGGGAAGACAGCCCTATGGGATGTAAACTGCTTTTATATGGGGATAAAGTGAGCTACGTGTAGTTTATTGCAGGTACCATATGAATAAGGACAGGCTAATTCCGTGCCAGCAGCCGCGGTAATACGGAAGGTCCAGGCGTTATCCGGATTTATTGGGTTTAAAGGGAGCGTATGCCGTCCCTGAAGCGTGTTGTGAAATGCCGCGGCTCAACCGTGGCACCGCAGCGCGCACGGGGGGGCTTGAGTGCACGCAACGCAGGCGGAATTCGTGGTGTAGCGGTGAAATGCTTAGATATCACGAAGAACTCCGATTGCGAAGGCAGCTTGCGGGAGTGCGACTGACGCTGAAGCTCGAAGGTGCGGGTATCGAACAGGATTAGATACCCT
+
AFFFGGGFGFFGGGGGGFGGFFGGGGGGGDGGGGGGGGGGGGGGCGEEFGGGGGGEGFGFFCFGFFFF8<CBEECGGGGG9?EFGGFEEFGGGGGGGGGGGGGGFGGGGGFCGGFGGGCGGGG8B<FFDECCGCAFGFD9C<A@+=DGGGGGGFFEGC8>,:FE8CEEFECF99DEDFCC:,D:FFCF@:E:;<685*171+@<,CF:>G?GC:D8;4C:(2888:#20C?%<CGAE5GCF@:9030=FFEE=FDGA<=DGGF-<>>><57?C:@@E>(30+FCGFFFGGEFDFFGE>8C@?64,?E7GGFDD>EGGF==A,6+)B8C;C,;A9D@4F,GGFGFAFEGFFA:,B:::@FF@GGEFE<FE@8GGGGGGDC8GGGGGGFFEEFGGGGGFFFFGGGF@EGEGGGGGGGGGGGEFGGGGGGGGF@CCCCC
@sB 208
TGAGGAATATTGGTCAATGGGCGCAGGCCTGAACCAGCCAAGTAGCGTGAAGGATGACTGCCCTATGGGTTGTAAACTTCTTTTATATGGGAATAAAGTTTTCCACGTGTGGAATTTTGTATGTACCATATGAATAAGGATCGGCTAACTCCGTGCCAGCAGCCGCGGTAATACGGAGGATCCGAGCGTTATCCGGATTTATTGGGTTTAAAGGGAGCGTAGGTGGACAGTTAAGTCAGTTGTGAAAGTTTGCGGCTCAACCGTAAAATTGCAGTTGAGACTGGCTGTCTTGAGTACAGTAGAGGTGAGCGGAATTCGTGGTGTAGCGGTGAAATGCTTAGATATCACGAAGAACTCCGATTGCGAAGGCAGCTCACTGGACTGCAACTGGCACTGATGCTCGAAAGTGTGGGTATCAAACAGGATTAGATACCCT
+
DFGGGGFGGGGGGGGGGGGGFGDGEG@FGGGGGGGGGGGGFGAFEGGECEGGGFGFGGFGFGFGGGGGGGDDFGGGGGGGGFGGGGFDCFGFFGGFFGGGGGGFGGGFGFEFFFGGGGGGGFFGGADGGGGGAFFFFDFFFEEC@7>FGGGGGFGGDAFGF?<DEEGE:<:,DCCF@FFG,@,3@FGG*>15DFG3>E:<0#@CF?15:;C@=><FC9F:46F;AF9C@CFF>>C)<-CFCC<CFE<@7+=@+D:G>GGCGEEGFCF<EA<<<FBG=##3?GGEF<FE@,E?*GDFGGFFFGFGGGF7ECC>6D7C7C,=GFGC=GGEFEC,9?EDGFF@AAEGFC<DGFEBCGFBGFFC:FF8GEFGE@FF@FGGGGGGGGGGFFFFEFEEC=GGFGGGGGGGFFFEGFCGGFDGGGGFGGGGGGGGGGGCCC@<
@sB 39495
TAGGGAATTTTCGGCAATGGGCGAAAGCCTGACCGAGCAACGCCGCGTGAACGACGAAGGTCTTTGGATCGCAGAGTTCTGTTGCGGGGGAAGAATGTGCTTTATAGGAAATGATGAAGCAGTGACGGTACCCCACCAGAAAGCCACGGCTAACTACGTGCCAGCAGCCGCGGTAATACGTAGGTGGCGAGCGTTATCCGGAATCATGGGGCGTAAAGGGTGCGTAGGCGGCTAGTTAAGTCTGTGGTGAAAGCACGAGGCTCAACCTCGTTAAGCTGTGGAAACTGGCAAGCTAGAGTGCAGTAGAGGCAGGTGGAATTCCATGTGTAGCGGTAAAATGCGTAGATATATGGAGGAACACCGGTGGCGAAGGCGGCCTGCTGGGCTGCAACTGACGCTGAGGCACGAAAGCGTGGGGAGCAAATAGGATTAGATACCCT
+
EGGGGGGGGGGGGGGGGGGGGGGGGGGGGFFFGEEEGGDFFGGGGGGEGEFGGGGGFEFGFG,CFFFFFGDGGGFGGFGDGFEFGFGECCFGG,>@FGGGGGGGADFDFGGCFGFFGFC<3>ACCFGG@FGGGGGEGGGGGGGFGG:CEGGCFGGFGCAGGFC:FFDF*=C:C5CE79CF?98C+<F6:88CECGEG>;G-=EFGGE&FGGGG9:5>>EDFBCEEE@BGGGD@,,<AFFG,>@@<F?<DFFEECGFC8FFGGBCDGGGGFFFFDD<8GFEE<CFFFEGGGGF,8,A+F9GFCDAGGGGGGGGGGFEFGGF@,:DGGGGFGGFFGF<F:4@,E?CGFFF9GGGGCGFGGFGEGFGGGGGGG@GGGEGF8E@@GEFGGGGF<FGGEF:FFFFCGEFGGGGGGGGGGGFECFECFFFGGGGGFGGGFGCCCCC
@sB 34861
TGAGGAATACTGGTCAATGGGCGCGAGCCTGAACCAGCCAAGTAGCGTGAAGGATGACTGCCCTACGGGTTGTAAACTTCTTTTATAAAGGAATAAAGTGAGGCACGTGTGCCTTTTTGTATGTACTTTATGAATAAGGATCGGCTAACTCCGTGCCAGCAGCCGCGGTAATACGGAGGATCCGAGCTTTATCCGGATTTATTGGGTTTAAAGGGAGCGTAGATGGGTTGTTAAGTCAGTTGTGAAAGTTTGCGGCTCAACCGTAAAATTGCAATGGATACTGGCAGTCTTGAGTACAGTTGGGGTAGGCGGAATTCGTGGTGTAGCGGTGAAATGCTTAGATATCACGAAGAACTCCGATTGCGAAGGCAGCCTACTAAACTGCCACTGACATTGATGCTCGAAAGTGTGGGTATCAAACAGGATTAGATACCCT
+
CFEGGGGGFFGGGGGGGFDFG,@CFEEGGGGGGGGFFFDFEFGGGGGEGGGGGGGGGGGFGGGGGGGGFGGGGFGGGFGFGCEEFGFGFGGGGGGGGGFGFGGGGGGGGFGGGGGGGGDFGFFAFFEFGGGGGFGGGGGGFCFGCFF?DFFGGGGGGGCCFFFGDGGGFGGCCFFGGGEDB@:F*6E7=C@CFGG>5GF?EFFG5GC7=C9C2<FCFDFFFF34>:FC;C?FF:<:<CGFFFGCFFG7$E.F=GFF>>CB+:FDCFCFE2C>GAE3:<E9?DGE5<?C,GFE;<45FGGGDGGFFB+FB@EED87CE7F<FGFGAB:F<GFABE9FGGGFF,EGEF8GGGFFDGGGGGGGECCFFCGFGGGGFGFGGGFFFEGGFGFGGGGGFGGGGGGFGFEGFFFEFFGFECGFF9GGGGGGGGGGGGGCCCCC
@sB 211
TGAGGAATATTGGTCAATGGGCGAGAGCCTGAACCAGCCAAGTAGCGTGCAGGATGACGGCCCTATGGGTTGTAAACTGCTTTTATAAGGGAATAAAGTGGGGCTCGTGAGCTCCTTTGCATGTATCTTATGAATAAGGACCGGCTAATTCCGTGCCAGCAGCCGCGGTAATACGGAAGGTTCGGGCGTTATCCGGATTTATTGGGTTTAAAGGGAGCGTAGGCCGCAGGTTAAGCGTGTTGTGAAATGTAGGGGCTCAACCTCTGCACTGCAGCGCGAACTGGCTTGCTTGAGTACGCACAACGTGGGCGGAATTCGTGGTGTAGCGGTGAAATGCTTAGATATCACGAAGAACTCCGATTGCGAAGGCGGCTCACGGGAGCGCAACTGACGCTGAAGCTCGAAAGTGCGGGTATCGAACAGGATTAGATACCCT
+
EGGGGGGGGGGGGGGGGGGGGGGGGGGGGGGGFGGGGGGGGGGGFGGGGGGGGGGGGGGGGGGGGGGGGGGEGGGGGGGGGGGGGGGGFGFGGGGGGGFGGGDGGGGGGGGGFDGGGGGGGGEFGGGGGGGGGGGGGGGGGFGGGGGGGFGGGGGGGGGGGGGG7CFGGCFGGGGGGG7<FECFCFGGGGCFGGGEGGGGGDFFG<<C@;:CGGC>E>G0BFGGF:;+>EFFF=C<(FFGGGFGGGG?D9GGFGG?EF7GGGFF6GGFFDE?GGCG3=DDDGGE>,E9DGGFDGEFEF@+GDGFB8GGDGGGGGGGGGFGGGGGFGGEGFDACFFDGFE,GGGGFGGGGGGGFFEFGGGGGGGGGGDGGGGGGFBCGGGGGGGGGFFDGGFDGGGFGFCE<FFGGGGGGFFFGGGGGGGGGGGGGGGGFFGCCCCC
@sB 34709
TGAGGAATATTGGTGAATGGCCGAGAGGCTGAACCAGCCAAGTCGCGTGAGGGATGAAGGTTCTATGGATCGTAAACCTCTTTTATAAGGGAATAAAGTGTGGGACGTGTCCCGTTTTGTATGTACCTTATGAATAAGGATCGGCTAACTCCGTGCCAGCAGCCGCGGTAATACGGAGGATCCGAGCGTTATCCGGATTTATTGGGTTTAAAGGGTGCGTAGGCGGCCTTTTAAGTCAGCGGTGAAAGTCTGTGGCTCAACCATAGAATTGCCGTTGAAACTGGGGGGCTTGAGTATGTGTGAGGCAGGCGGAATGCGGGGTGTAGCGGTGAAATGCATAGATATCACGCAGAACCCCGATTGCGAAGGCAGCCTGCCAAGCCATTACTGACGCTGATGCACGAAAGCGTGGGGATCAAACAGGATTAGATACCCT
+
EFGFGGGGGGGGGGGGGGFGGGGGGGGEFFGGGFFGGG8FFGFGGGG:EFGGGGGGEFFFFFCCGGGFGGGDGGGGGGFGGGGGGGFGGGGGGGFFFA?AFGGDGGEGGFGFGGEFCFGEGGGGGGGGGGGCGFFFABFG9D+BEFD<DGGCEGGGGGFEGGGG+8<FEGFFFCFG*:F8DGC'(4::FEF7E>FGG=E9CC=FFG<FGFCF<;CFE@GG>EDFGEDFC9A7FGFACDCGGEGF>?<CD75DFFFFC<FFCC=7@=CFDGE@BEFCFC<#67GFGGFCFFED9B@,B8A,GFFDGGGEEDFE@7EB=+7DABBB=GFFGBCA:,,FEFFEDDEE@CGFE,DGGEFC7@FBF7GGGGFGGFFGFCCFEFA@GFDFGGGGGGEGGGCF@,EDGGGGFEGGGGGGGGGGGGF@FEGFFAGGGFGCCCC@
@sB 213
TGAGGAATATTGGTCAATGGGCGAGAGCCTGAACCAGCCAAGTAGCGTGCAGGATGACGGCCCTATGGGTTGTAAACTGCTTTTATAAGGGAATAAAGTGAGTCTCGTGAGACTTTTTGCATGTACCTTATGAATAAGGACCGGCTAATTCCGTGCCAGCAGCCGCGGTAATACGGAAGGTCCGGGCGTTATCCGGATTTATTGGGTTTAAAGGGAGCGTAGGCCGGAGATTAAGCGTGTTGTGAAATGTAGACGCTCAACGTCTGCGCTGCAGCGCGAACTGGTTTCCGTGAGTACGCACAACGTGGGCGGAATTCGTGGTGTAGCGGTGAAATGCTTAGATATCACGAAGAACTCCGATTGCGAAGGCAGCTCACGGGAGCGCAACTGACGCTGAAGCTCGAAAGTGCGGGTATCGAACAGGATTAGATACCCT
+
@FGGGFFGGGGGGGGGGFGGFGGGGGGGGGGGEEDFGGFGGG6FAFGGEGGGGGGFFFCGGGG7FCFGFGGFGGGGGGGGD5EGGFGF9EF,EEFGGGGGGGGGGGFFEFGFFGFDG9=9A9BFEGGGF=FFGGEFFGGG=?@FE7@,CFF,DFFEGGDECFGGGDGG7CFDGGGDGGG*5;CCCEGGGGCGCFGGGDGGFDGFGGC7=4?<CFF:;>GFB0/*<3:+727+3+E@F<GFAC#5C9GGE?AGCDGF@F@FFFGD<CCE=EEA1EBFED=DFFFCBB++@,C<8>8+8GEB4,6+?+CBEFGFCFGEEF?FFFCG=F>@9AF=95,DD?,C9,E8GGGGGGGGGGF=CFEC7GGFDAFGFEGGGGGF@,EGGGGGFFDGGECDGGFFFCFDC7FFGGEGGGF@@@<CGGFDGGGGGGGGGGGCC@@C
@sB 36893
TGAGGAATATTGGTCAATGGGCGAGAGCCTGAACCAGCCAAGTAGCGTGCAGGATGACGGCCCTATGGGTTGTAAACTGCTTTTATAAGGGAATAAAGTGAGTCTCGTGAGACTTTTTGCATGTACCTTATGAATAAGGACCGGCTAATTCCGTGCCAGCAGCCGCGGTAATACGGAAGGTCCGGGCGTTATCCGGATTTATTGGGTTTAAAGGGAGCGTAGGCCGGAGATTAAGCGTGTTGTGAAATGTAGACGCTCAACGTCTGCACTGCAGCGCGAACTGGTTTCCTTGAGTACGCACAAAGTGGGCGGAATTCGTGGTGTAGCGGTGAAATGCTTAGAGATCACGAAGAACTCCGATTGCGAAGGCAGCTCACTGGAGCGCAACTGACGCTGAAGCTCGAAAGTGCGGGTATCGAACAGGATTAGATACCCT
+
FGCFGGGGGGGGGGGGGGGEFGGGGGGGGGGGGGGGGFGFGGGGGGGGGGGGGGGGFGBEFGGGGGGGGGGGGGGGGGGGGGDGGGGGGGGGGGFFFFGGGGGGGGGFGGGFFGGFGGGGGGGGGGGGGGGGGGGGGGGGGGGGGGGGGGGGGGGGGGGGGGEGGGGGGEEFGGGGGGGG>DFEGCEFGGGGGGGGG.G@GGFGFFCGGGFG9CD4F>FF<BEFEGGGEGGGGGGFGGGGGGFGE<GGGFFFGGGCD:FFGGFGGGGGGGGFFCCEDGFFGGGGF=F>,AFF?F@EGFEFFE9FGDGGCE>@+@+7GGGGF@GE>GGFGGGFFEEFGFC3?@,FC7ECGGGGGGGGGGGDGGGGGGFGFECGGGGGGGDGGGGGFC@GGGFEGGGFFCGFGEFEGGGGGEFFGFFGGGGGDGGGGGDGGFFCCBCC
@sB 215
TGAGGAATATTGGTCAATGGGCGAGAGCCTGAACCAGCCAAGTAGCGTGCAGGAAGACGGCCCTATGGGTTGTAAACTGCTTTTATATGGGGATAAAGTGAGCTACGTGTAGTTTATTGCAGGTACCATATGAATAAGGACCGGCTAATTCCGTGCCAGCAGCCGCGGTAATACGGAAGGTCCAGGCGTTATCCGGATTTATTGGGTTTAAAGGGAGCGTAGGCCGCCCCTTAAGCGGGTGGTGAAATGCCGCGGCTCAACCGTGGCACTGCAGCGCGAACTGGGGGGCTTGAGTGCACGCAACGCAGGCGGAATTCGTGGTGTAGCGGTGAAATGCTTAGATATCACGAAGAACTCCGATTGCGAAGGCAGCTTGCGGGAGTGCGACTGACGCCGAAGCTCGAAGGTGCGGGTATCGAACAGGATTAGATACCCT
+
FGGGGGGGGGGCFGGGGGGGGGGGGGGGGGGGFGGGFGGGGGGGGGGGGGGGEEGGGGGGGGGGGGGGFGGCGGEGGGGGGFGGGGGGGGGGGGGGGFFGGGGGGGGGFFFGGGGGGF<FFGGGGGGGGGGGFFFGGGGFGGDGGGGGFGGGGG?EG9DFGGGFGCCEGEGFGFFGGFCEFGGGGGGGDGGGFG9>EC@9DGCCF>BCGF>GGGGFC@C5<>GGF>15EE=EE:C3=#FG)F>CFGEE>DEECCCFGGGFFGCFFB80>8C?CFC?8EB2DDGGF<FDGGD?EFGGGCCB8++FFGGFFCF>@6@GGGFEGGGGFGGGGGGDGFGGFFD9GFEGFFGGGFFA8GGGGGGFCF@CGGDGFBEGEGGGFFFGGGGGGGGGGGGEGEDGGGGFFGGGGGGGGGGGECGGGGGFGGGGGFFGGGGCCC@C
@sB 31395
TGAGGAATATTGGTCAATGGACGAGAGTCTGAACCAGCCAAGTAGCGTGAAGGATGAAGGTTCTATGGATTGTAAACTTCTTTTATACGGGAATAAACGAATCCACGTGTGGATTTTTGCATGTACCGTATGAATAAGGATCGGCTAACTCCGTGCCAGCAGCCGCGGTAATACGGAGGATCCGAGCGTTATCCGGATTTATTGGGTTTAAAGGGAGCGCAGGCGGAACTTTAAGTCAGCTGTGAAATACGGCGGCTCAACCGTCGAACTGCAGTTGATACTGGAGGTCTTGAGTGCACACAGGGATGCTGGAATTCATGGTGTAGCGGTGAAATGCTCAGATATCATGAAGAACTCCAATCGCGAAGGCAGGCATCTGGGGTGCAACTGACGCTGAGGCTCGAAAGTGCGGGTATCAAACAGGATTAGATACCCT
+
FGGFGGGGDEFDEGGGFGGFGGGGGGGFGGGGGGGGGFGGGGGGCGEFEDGGGFFFG<EEFGG9FGGGCFFGGGGGGGGGFFFGGGGFGECFGGGGFGCEGF7FCGGGGGFCFFFFGGGGGGGGFGGGGFFGFGGFGGFCCEFG7DEFGGG?FGDFGGGGGEFGGGGGGGGFDFGG7FF*,@FGCE*5>*:CGD@@E4DFC8F9<FGE::5?<F@=502?:;C419#'8:C<C@761FFFFFAFCFG?FFCF:D>8>F7GGGGC>F>GE8D8GFEE:,939EE?,B::,GFGDFFFDFFFDE@FFFFF;FFFE;GF;9GGFGGCACCEAA,9<FCFBCGFF8E;EF?FAF@C,,<DACFGEEFBFFDFC,E@FFFFGGGGGGGGCGGGGGFEGGGGGGFFGGGGGGGGGGFGGGGG@FFAGFFGGGGGGFGCCCCC
@sB 217
TGAGGAATATTGGTCAATGGACGAGAGTCTGAACCAGCCAAGTAGCGTGAAGGATGAAGGTTCTATGGATTGTAAACTTCTTTTATACGGGAATAAACGGATCCACGTGTGGATTTTTGCATGTACCGTATGAATAAGGATCGGCTAACTCCGTGCCAGCAGCCGCGGTAATACGGCGGATCCGAGCGTTATCCGGATTTATTGGGTTTAAAGGGAGCGTAGATGGGTTGTTAAGTCAGTTGTGAAAGTTTGCGGCTCAACCGTAAAATTGCAATGGATACTGGCAGTCTTGAGTACAGTTGAGGTAGGCGGAATTCGTGGTGTAGCGGTGATATGCTTAGATAGCACGAAGAACTCCGATTGCGAAGGCAGCTTACTAACCTGTAACTGACATTGATGCTCGAAAGTGTGGGTATCAAACAGGATTAGATACCCT
+
@CFFGFGGGG9AFGGGGGFDGG+++@@CECDDFFFGFGGGGG<DFG78CFD9FFCG=EFCEAEFCG@CEFFDFGGGFGGGCCFGGFFFFECGFGF?FFGD,8CEEGGGDFGGFCECFGDGFGEEEGGG=8,6CFFGGCDB,AFCGD7FFDFFEFGGGGGFG?C@CC::CFECF9D**<:*1=,=C<C<:*=8<FEEC7FF7@,7?*=FB::B<<9F>0D789*@8+;0GD@/<@CA?4><;9=EF<#6804/:@:B/@F(:8FFC,,?4,8+,9EC=6+A?D?4,<B5,,99*B@5CFFDDC><DCF=+@,D9,+CCD=CFFC@)GGEE;?9,AGGEC@=,=ED77GGGGFF@@+@,CCEF7EFE@@@8FEE9GFFF9EEFFAFFGFFDFFGGGEGGGGGF@FGFCGGGGGFGGGFFFFEGFGGFE99FGGCCCA<
@sB 218
TGAGGAATATTGGTCAATGGCCGAGAGGCTGAACCAGCCAAGTCGCGTGAGGGATGAAGGTTCTATGGATCGTAAACCTCTTTTATAAGGGAATAAAGTGCGGGACGTGTCCCGTTTTGTATGTACCTTATGAATAAGGATCGGCTAACTCCGTGCCAGCAGCCGCGGTAATATGGAGGATCCGAGCGTTATCCGGCTTTATTGGGTTTAAAGGGTGCGTAGGCGGCCTTTTAAGTCAGCGGTGAAAGTCTGTGGCTCAACCATAGAATTGCCGTTGAAACTGGGGGGCTTGAGGATGTTTGAGGCAGGCGGAGTGCGTGGTGTAGCGGTGAAATGCATAGATATCACGCAGAACCCCGATTGCGAAGGCAGCCTGCCAAGCCATTACTGACGCTGATGCACGAAAGCGTGGGGATCAAACAGGATTAGATACCCT
+
DFGGGEFGGGFGGGGGGGGGGGGGEGEGGFGGGGGGGGGGGGGGGGGE76B@FEGGFGGDFGGGGGGGGAE=FFFGFGEFFGFGGGGGGEGFGGGGGGFGFEEEFGGCEGFGFG,4<BFEEDFGGGFCFGGGGGGGGGGGCFEGGGGC,>DGEGGGGGGGGGGG7CGGGGGDF9DGFCE:FFFF<1CCEF*8EGGG**=,;>F<?F1CCC9C9:F;FFC:29C9>D?/$C,CB<C<FFFFB?+9C:07=?4F=FG86FFGCF9FCFE9@AG5@C>,E8===:FGGGGGFD?C6F8DFE>,8D?B,8EFEEDBB+B=GGGFCEC65@44AAE@AC@9>?C,9,<?,FBGFFAFEGFC7<F7CGC@FE9FC8FC@@CFCDFAFFGGFCFGGFBCGFGEB@F@EFDGCFGGGFDC9FGCGGFGGGGGGGGGFDECCCCC
@sB 219
TGAGGAATATTGGTCAATGGGCGCAGGCCTGAACCAGCCAAGTAGCGTGAAGGATGAAGGCTCTATGGGTCGTAAACTTCTTTTATATGGGAATAAAGTTTTCCACGTGTGGAATTTTGTATGTACCATATGAATAAGGATCGGCTAACTCCGTGCCAGCAGCCGCGGTAATACGGAGGGTCCGAGCGTTATCCGGATTTATTGGGTTTAAAGGGAGCGTAGGTGGATTGTTAAGTCAGTTGTGAAAGTTTGCGGCTCAACCGTAAAATTGCAGTTGAAACTGGGAGTCTTGAGTACAGTAGAGGTGGGAGGAATTCGTGGTGTAGCGGTGAAATGCTTAGATATCACGAAGAACTCCGATTGCGAAGGCAGCTCACTGGACTGCAACTGACACTGATGCTCGAAAGTGTGGGTATCAAACAGGATTAGATACCCT
+
DFFFGGGGGGGGGGGGGGGGFGGGGCFCGGGGGGGGGGGGGFGGGGGCGGGGGGGGGGFEGCFGGA<FFGGGGGGGGGGGFFFGGGGGGGGFCFGFGGFGCFFAFFGGGDFGGGFEGFFFEGGGGGGGDGGGGEFGGGGF,6@@C7>AFBFFGF7FD?FGGGGGC>FGGGGFFCFFD7C*6@9>FFGGG78847<7/=C9D@=>CFC=GFG=GF@&E@C>BB?>F9+0AF@C9F<@GGGGFFCGE3F@:*GCCEE1CDCGGGF889FFGFGFGCFGCE==?FFEE5=,CEEC*FDB?FF<EGFFFFCEF=C9,D7EDFFFFFC6AFB9FFFF<GGGFEGFFA9GFFGGGGGGFGEGF@8FF7EGGFFF<FGGFFFEGFEFGGGGGGGGFFFFEGFGGGGFGGGFFGGGGGGGGGGEGGGGFCGGGGGFF8GCCCCC
@sB 220
TGAGGAATATTGGTCAATGGACGAGAGTCTGAACCAGCCAAGTAGCGTGAAGGATGAAGGTTCTATGGATTGTAAACTTCTTTTATACGGGAATAAACGGATCCACGTGTGGATTTTTGCATGTACCGTATGAATAAGGATCGGCTAACTCCGTGCCAGCAGCCGCGGTAATACGGAGGGTCCGAGCGTTATCCGGATTTATTGGGTTTTAAGGGAGCGTAGATGGGTTGTTAAGTCAGTTGTGAAAGTTTGCGGCTCAACCGTAAAATTGCAATTGATACTGGCAGTCTTGAGTACAGTTGAGGTAGGCGGAATTCGTGGTGTAGCGGTGAAATGCTTAGATATCACGAAGAACTCCGATTGCGAAGGCAGCTTACTAACCTGTAACTGACATTGATGCTCGAAAGTGTGGGTATCAAACAGGATTAGATACCCT
+
FGGGGGGGGGGGGGGGGGGGFGGEGGGEGGGGGGGGGGGGGGGGGGGBFGGGGGGGGGGGGFGGGGGGFFFGGGGGGGGGGGGGGGGGGGGGGGGGGGGGFGGGGGGGGGGGGGGGGGGGGAEFF@EGGGGGFGGGGGDFFGGGEGGGGGGGGDDCFFFG8FCGGGGGGGGGGGGGCCFGGGGGGGGGGG78CCFGGCC?GGG@?FEF=EF69BF:@5DE?CCGFAFFGGGGCC@AACCFFFFEG@@8+>CECFD=@EDFFCEFFCGECD?FF9E:,33DFGGGDDGGGDGFDGEF?EC@CE,GGGGEGGDGGGEBBFGEFFB@)+7DGGFAFFF=,<,=GFGGGGGGGGFFEGGE:DGGGGGGGGGGGGGF9GGGGFFFGFFGGDGFCFF@9<GGFFEFCDFGGGGGGFFFGGGGGGGGGGGGGGFCGFFBCCCC
@sB 41466
TGAGGAATATTGGTCAATGGGCGCGAGCCTGAGCCAGCCAAGTAGCGTGAAGGATGACTGCCCTACGGGTTGTAAACTTCTTTTATAAAGGAATAAAGTGAGGCACGTGTGCCTTTTTGTATGTACTTTATGAATAAGGATCGGCTAACTCCGTACCAGCAGCCGCGGTAATACGGAGGATCCGAGCGTTATCAGGATTTATGGGGTTTAAAGGGAGCGTAGATGGGTTGTTAAGTCAGTTGTGAAAGTTTGCGGCTCAACCGTAAAATTGCAATTGATACTGGCAGCCTTTAGTACAGTTGAGGTAGGCGGAATTCGTGGTGTAGCGGTGAAATGCTTAGATATCACGAAGAACCCCGATTGCGAAGGCAGCCTACTAAACTGCCACTGACATTGATGCTCGAAAGTGTGGGTATCAAACAGGATTAGATACCCT
+
CFFGGFFDFFGGGGGFGGFFFFGGGGGGGCFGGGGGEGGGFGAFFGGGGGGGGGFGAE,CEDFGFGGGGGGGGFFAFGGGGGFFFFGGGDCFGFGFFGGFGGCFGGGFGGGGGGFGFGGGGGGFGGFFG9EFACGGGGD<,:::DCEGGGGGGD<FFD8FFFGGGDGCGGGGF9D7<*>><,FF7CEFEG=CC,@>6?GFFE-CFF<FE/8<9?/#;><C>DCFGGFGGGFD,FC5<7EF<:>G<GFFGEEFFFFGGGCFFE8,CFD@?FE=GGFAC;GFGEFCAE8,9,A9FGGGGDGGEC,===:@FE=EB@B@6,FEE9F@9DGGFFGFB<FE;F9AFCFFFF@@<ECF@F@7GFE=+EFCGFFGGGFGGFGFFAFFFGF7CFFFGFGGEFFFFEF8GGGGGGGGGGGGGGGGGGGGFFFFGFFCFFF@9CCC
@sB 21736
TGAGGAATATTGGTCAATGGACGAGAGTCTGAACCAGCCAAGTAGCGTGAAGGATGAAGGTTCTATGGATTGTAAACTTCTTTTATACGGGAATAAACGGATCCACGTGTGGATTTTTGCATGTACCGTATGAATAAGGATCGGCTAACTCCGCGCCAGCAGCCGCGGTAATACGGAGGATCCGAGCGTTATCCGGATTTATTGGGTTTAAAGGGAGCGTAGATGGGTTGTTAAGTTAGTTGTGAAAGTTTGCGGCTCAACCGGAAAATTGCAATTGATACTGGCAGTCTTGAGTACAGTTGAGGTAGGCGGAATTCGGGGTGTAGCGGTGAAATTCTTAGATATCACGAAGAACTCCGATTGCGAAGGCAGCTTACTAACCTGTAACTGACATTGATGCTCGAAAGTGTGGGTATCAAACAGGATTAGATACCCT
+
D<FFGGGGGGGGGGGGGGG8FGE@FGGGGFGGGGDFCF=F=FFFGGEFEFGGGCFG8C,<CDFGGGFG9<CFFFFCFGGGGGGGGGGGG7@FGGGFEDFGFGEGGGDGG<D@FFFCFGGGAEFGFFFC@FFGFCFDFGGDFG7FG7CGFGGGF77>CEFGFGGGGGGGGGEGGGGEFEGCF7:3*1CCFC@C@>CE8CE:7AFCCE#6=.<>5?:<F5F=8B#>F=GDGGGGF@@9#:ECF@F?FEG72:=F==FFGGGCEB-(EDCFE<EFF@#<9+//71AEEF:,9=FD=CEA@EBE>C,,FCCF@@;C,8+C8=+,FE8@0+@9EEFBCC?69DGGFEFFF<<DAFFF@C@C@FFFF@CD;C<AF8ECFDCFDFF@@FFGEFGFFFEEGFFF<DGFGGEEF6GCCFFGF@9FF;,C,EGFE@GGGCFBB<B6
@sB 223
TGGGGAATATTGCACAATGGGGGAAACCCTGATGCAGCGACGCCGCGTGAGTGAAGAAGTATCTCGGTATGTAAAGCTCTATCAGCAGGGAAGAAAATGACGGTACCTGACTAATAAGCCCAGGCTAACTACGTGCCAGCAGCCGCGGTACTAAGTAGGGGGCAAGCGTTATCCGGATTTACTGGGTGTAAAGGGGGCGTAGACGGCGGAGCAAGTCTGAAGTGAAAGCACGGGGCTCAACCTCGGGACTGCTTTGGAAGCTGTTCTGCTAGAGTGCTGGAGGGGTAAGTGGAATTCCTAGTGGAGCGGTGAAATACGTAGATATTAGGAGGAACACCAGTGGCGAAGGCGGCTTACTGGACAGTAACTGACGTTGAGGCACGAAAGCGTGGGGAGCAAACAGGATTAGATACCCT
+
EEFFGGGGGGF9FFFFAFEDFEGGGGFGGGFG,CFGGGGGGDGGGGGFGGEGFGGEF,EC5CF?FGGCFGGFCEGCFGGGGFAFFDC<7=DFEG=F,C<FFDGGGGGFFFD?FC,,<?FGGGG7A,<F=BFGGFC+B9>+3<@FECC><F*@F,@FDFGD7<CCFEF7<1*:B?:CF:F899<B<E7<1,CFG?5%15<)>;;<?:*F@/:>C:C=29<,5@<A0,<==&CGF@6663:+++7C:B?C,8CDEAEF742+?FGE=F,E;FEF8=8FFECF@9,9,=5?A9FD8GFDGGFEDGE8AGEDFGE;EGC?ECGFGDEFFEFFGGGGEFFFAEFGEF7FF@EGGGGFAGGGFFB<GGGFGGGGGFCGGFFEEEFFDGGGGGGDFE:GGGGGFCFFGGGGGGGGGGGCCCCC
@sB 26694
TGAGGAATATTGGTCAATGGGCGAGAGCCTGAACCAGCCAAGTAGCGTGCAGGATGACGGCCCTATGGGTTGTAAACTGCTTTTATAAGGGAATAAAGTGAGTCTCGTGAGACTTTTTGCATGTACCTTATGAATAAGGACCGGCTAATTCCGTGCCAGCAGCCGCGGTAATACGGAAGGTCCGGGCGTTATCCGGATTTATTGGGTTTAAAGGGAGCGTAGGCCGGAGATTAAGCGTGTTGTGAAATGTAGATGCTCAACATCTGCACTGCAGCGCGAACTGGTTTCCTTGAGTACGCACAAAGTGGGCGTAATTCGTGGTGTAGCGGTGAAATGCTTAGATATCACGAAGAACTCCGATTGCGAAGGCAGCTCACTGGAGCGCAACTGACGCTGAAGCTCGAAAGTGCGGGTATCGAACAGGATTAGATACCCT
+
<FGGGGFGGAFFGFGGFFGGGGCFGGGGGC<FEGCFGGGDEGFFDG@@FGGGGEDFGGEGGGG7FFGGGEEGGFE<FGGGAEGFGFFFGGGGFDGGFFGGGGFGGC@<EDFGGFFGFCGGGGGGFGFFAFGFFFGGGGGGGGEGGGBFFF9F8FCEGGGE=FGGGDECGGCDFGGFGC:::FFEEC=CEFEGGC7CG5F@EF=CCFGGG8@CCFCGC@CF@?AE+?EEC;6FFGGFGFGGGGGGGDC;FCFCFFFEGFFC9FGEEC?=GFFCDGGF:FFFFFFFCGEF=F9FD=@87E8FGEAFFCGEED>,CE8GGGGGE<@E=4:CFGGEBDEFEE98F;FGGGGGGGGF<BCFBFGGGGEFF9FGGGGFGGGGGGGGGGGFFFDECGFCECF<E7GFGGGGGGGGGGGGGGGGEGFBGFGGGGGGGGGCCCCC
@sB 29280
TGGGGAATATTGCACAATGGGCGCAAGCCTGATGCAGCCATGCCGCGTGTATGAAGAAGGCCTTCGGGTTGTAAAGTACTTTCAGCGGGGAGGAAAGGAGTAAAGTTAATACCTTTGCTCATTGACGTTACCCGCAGAAGAAGCACCGGCTAACTCCGTGCCAGCAGCCGCGGTAATACGGAGGGTGCAAGCGTTAATCGGAATTACTGGGCGTAAAGCGGACGCAGGCGGTTTGTTAAGTCAGATGTGAACTCCCCGGGCTCAACCTGGGAACTGCATCTGATACTGGCAAGCTGGAGTCTCGTAGAGGGGGGTAGAATTCCAGGGGTAGCGGTGAAATGCGTAGAGATCTGGAGGAAAACCGGTGGCGAAGGCGGCCCCCTGGACGAAGACTGACGCTCAGGTGCGAAAGCGTGGGGAGCAAACAGGATTAGATACCCT
+
?FEGG,8ECFGEFGGGGGG8EDFGGG7CEEFGGGG9FF?FFDFGGGC@F7CFEFGGFFFFEGGEFFD>FGFFGDGFGDFGCEEFDFFCFEC:C@?,B,BFBBD?A@F?D9C<5,,?BAFECDFFDDGEFDCF?:7:+@7FGC<CD8:EGGCEFGF:D7*>FGGGGGGG7<CC**<<FCCF:=FEG:AEFD+*=/;:59<*:*8887<0C<812'03;60>#<:;3/@CC<CE*8C@CFG9+9@A+<FD@+=#:FGFGFCC><0C<C:DCB@>E=C@,=>E=FC<@FEFDF<CCD@,F866+CDFFD@+=FGF?<,8>=,8CD<7GFFEC>DGFE;E<@:7EDB5=9,,,<DEGFAC5,8+CGFDCFCB7E@:FFEDGCGFDFFEFEGFGGECGGGFFC;;B,@@EGGFCDFE@GGECFECFCFEF<ECF@EGGFAFCC<CB
@sB 38928
TGGGGAATTTTCCGCAATGGGCGAAAGCCTGACGGAGCAATGCCGCGTGGAGGTAGAAGGCCTACGGGTCGTGAACTTCTTTTCCCGGAGAAGAAGCAATGACGGTATCTGGGGAATAAGCATCGGCTAACTCTGTGCCAGCAGCCGCGGTAATACAGAGGATGCAAGCGTTATCCGGAATGATTGGGCGTAAAGCGTCTGTAGGTGGCTTTTTAAGTCCGCCGGCAAACCCCAGGGCTCAACCCTGGACAGGCGGTGGAAACTACCAAGCTGGAGTACGGTAGGGGCAGAGGGAATTTCCGGTGGAGCGGTGAAATGCGGAGAGATCGGAAAGAACACCAACGGCGAAAGCACTCTGCTGGGCCGACACTGACACTGAGAGACGAAAGCTAGGGGAGCGAATAGGATTAGATACCCT
+
CEFGGGGGFFGFGGGGCECFGGGGGEGFGF?FGGGGFGFGFFGGCCGGGGGFDGGFGGFGGGGGGGGCFEGEEFGGGGFDFGGGGGEGGGGGGDE?FFGGFAFFFGCFGAFFA@FGGGGCCFFFG=>CFGG,DAEGGGGGGG8,FFE7BCF7FFGGGGGGGC8FFFFC*FEEGFEFE7$CFG9<:CCC3;;FGGGFEEC>GGCGGGG7,&GGFF@<CFEGDE>8-CGGGEFGGCE??76GFEDCEGG:,C<GDGEFGDFDF@=DDGGGGDGGEGFGDB<GGGGGFFAE8F?FCGE=+=7CFF=GGGEEFEF<FA,7FC>:6,FFEGFCGGFDFFCFFF?E@GGFGDFF@EF<F@F8ADDGFFF>GGGEFCFCFGFFCGGGFFFGGFEGGGGGFFEFCGFGFGGFFEF9GGGFFBCCCC
@sB 29031
TGAGGAATATTGGTCAATGGACGAGAGTCTGAACCAGCCAAGTAGCGTGAAGGATGAAGGTTCTATGGATTGTAAACTTCTTTTATACGGGAATAAACGGATCCACGTGTGGATTTTTGCATGTACCGTATGAATAAGGATCGGCTAACTCCGTGCCAGCAGCCGCGGTAATACGGAGGATCCGAGCGTTATCCGGATTTATTGGGTTTAAAGGGAGCGTAGATGGGTTGTTAAGTCAGTTGTGAAAGTTTGCGGCTCAACCGTAAAATTGCAATTGATACTGGCAGTCTTGAGTACAGTTGAGGTAGGCGGAATTCGTGGTGTAGCGGTGAAATGCTTAGATATCACGAAGAACTCCGATTGCGAAGGCAGCTTACTAACCTGTAACTGACATTGATGCTCGAAAGTGTGGGTATCAAACAGGATTAGATACCCT
+
E8FGGGGGGGGGGGGGGGF,FFGGGFGGFGGGGGGGGGGGDECDFFGFGGGFDFGF8CFGGGGEGFGGGFF<EGGGGGGGGGGGGGGGGGGECFFFGGGGGGGGGFEDGG7BDAFGFFEGGGGGGEGGG7AFGGGGGCGF,BCEG@CFGGGGGFGGFDG?FDFFFEGGGGEEGGDGGGD7:F?CE2CF*GG7@FBBC&GGFG<FCC@C,<<F5?=A7:@B>:;17DF?FGGGECD8@:EFGG=FDCCDFGFCFCF?FGFBGGFCGGGGGE?27AFGE82C=DFECFEGGGFF;F@,8F<@FEBFE87CCCGGFGGDGGGGGFGGFGGGGDC<FECFEEE,GGEEGGGGFFGGFEGGDGGEGGGGGGGGGGGGGGGFCC9GGGGGGGFE9GGGGGGGCGGGCGGGGFGGGFFDFEEGGGFDFFGFAFGFGGGCCCCC
@sB 21674
TGAGGAATATTGGTCAATGGACGGAAGTCTGAACCAGCCAAGTAGCGTGCAGGATGACGGCCCTATGGGTTGTAAACTGCTTTTATGTGGGAATAAAGTGAGGGACGTGTCCCTTTTTGTAGGTACCACATGAATAAGGACCGGCTAATTCCGTGCCAGCAGCCGCGGTAATACGGAAGGTCCGGGCGTTATCCGGATTTATTGGGTTTAAAGGGAGCGTAGGCCGTCTTTTAAGCGTGTTGTGAAAGACTGTCGCTCAACGACAGAGGTGCAGCGCGAACTGGGAGACTTGAGTGCGCGGAATGCAGGCGGAATTCGTCGTGTAGCGGTGAAATGCTTAGATATGACGAAGAACTCCGATTGCGAAGGCAGCTTGCAGTAGCGTAACTGACGCTGAAGCTCGAAAGTGCGGGTATCGAACAGGATTAGATACCCT
+
FGGFGGGGGGGGFGGGGGGFFFGGGGGGFFGGGGGGGGGGGGGGGGGGGGGGFCFFCFFGGGGGGGGGGFGEGGGGGGGGGEGGGGGGGGGGGGGFEGGGGGGG7FCGGGGGGGFGFGGGGGGGGGGGGGGGGDCGGGGGGGGDGDCGGGGGGGGGGGGGGD<F>EGDGCFGBFGEGEEGGGGGGG=FCFFFG?F7EGEFCGGGGGFG?8FGCFF?>;CC5EE>EG:CFGGGDAFDGCEGGGFF<C,-DDFFC<8*;F88CC#@C3#DGGGC>B@C@B*;@38FFBBC=>,6*GGGGGGFGCDFGFGGDFGGFEC7E:C+EFGG@C@CFGF<ADFGGFC=EFC8FEFFGCCGEEGFDFGF7GEFFGFGGGGGGGGFFGGGGGGGGFFGEC;GGGGGFFF8GGGFCCEEFFEAFFDDGGFGGGGGGGGFFECCCCCC
@sB 229
TGAGGAATATTGGTCAATGGGCGCAGGCCTGAACCAGCCAAGTAGCGTGAAGGATGACTGCCCTATGGGTTGTAAACTTCTTTTATATGGGAATAAAGTTTTCCACGTGTGGAATTTTGTATGTACCATATGAATAAGGATCGGCTAACTCCGTGCCAGCAGCCGCGGTAATACGGAGGATCCGAGCGTTATCCGGATTTATTGGGTTTAAAGGGAGCGTAGGTGGACAGTTAAGTCAGTTGTGAAAGTTTGCGGCTCAACCGTAAAATTGCAGTTGATACTGGCTGTCTTGAGGACAGTAGAGGTGGGCGGAATTCGTTGTGTAGCGGTGAAATGCTTAGATATCACGAAGAACTCCGATTGCGAAGGCAGCTCACTGGACTGCAACTGACACTGATGCTCGAAAGTGTGGGTATCAAACAGGATTAGATACCCT
+
@FFFGGGGGGGGGGGGGGGGGGGGGGGDGGGGGGGGGGGGGGGCFGGFGGFGGFGGFGFFGGGGGFGGGFGFGGEFGGGGGGGGGGGFEGGGGGGGGGFGFGCFGGGGGEGDFGCFEGFGFFFGGGGFFGGGGCEGGGGGGFFGGCEGGFFGGFGDCFFDGCFG7CFDFGDG,@8FGED>B7FFE7?FGEC:><F87?BCF>>GFCF5GFFGGGDFC9FF?;8@@<B;FC9CC350#)<E3CFCGGGGE@<>+D=@1+:3@7GFF=A?CFF>>EBGE7<D?FB=C,B:,DGGD53BD;EFGEDBC>FB+GFD>?CDCB9,FF>B>C7E@@,=FCGGE<E@ECFGGGGGGFGFFFC7,GGGGGGGGGFF?FDF<<GFFFEBFFDGGDFEFFEEFFFGGGDGGFFFFFFCGGFFFFGGEFGGGGGGGGGGGGFCCCCC
@sB 230
TGAGGAATATTGGTCAATGGACGAGAGTCTGAACCAGCCAAGTAGCGTGAAGGATGAAGGTTCTATGGATTGTAAACTTCTTTTATACGGGAATAAACGGATCCACGTGTGGATTTTTGCATGTACCGTATGAATAAGGATCGGCTAACTCCGTGCCAGCAGCCGCGGTAATACGGCGGATCCGAGCGTTATCCGGATTTATTGGGTTTAAAGGGAGCGTAGATGGGTTGTTAAGTCAGTTGTGAAAGTTTGCGGCTCAACCGTAAAATTGCAATTGATACTGGCAGTCTTGAGTACAGTTGAGGTAGGCGGAATTCGTGGTGTAGCGGTGAAATGCTTAGATATCACGAAGAACTCCGACTGCGAAGGCAGCTTACTAACCTGTAACTGTCATTGATGCTCGAAAGTGTGGGTATCAAACAGGATTAGATACCCT
+
FGAFFFGGGGGFGGGFFGGGGGGGCFGGGGGGAFFCFGGGGGGGGGGBFGGGGGGG8FFGGGGGFGGGGGG8CFGGGGGGGGGGGGGGGGGGGFGGGGGG>C=FGGGGGGGGGGGGGGGGFCGGGGFCFGGGGGFGGGGGCE:+@DE<>FFGGFGGGGGGGGGGGGGGEGCFGFGD*5>>7CFGDF=EG@CG9FFG*8<F?+3FFCFF5G>GGGGFE>EF?4::@CCFFEGGE<F@<1EGFFF9=EDGGFAEF?FFGGGD:=:FEE@FG@,;:EFFEEC==GF8E<F:,DA<DGDAFGGF8AFE==7B?8F;6>CGGFFF8:DEAGGFCFFFEFFCFGGGFDGGGGGGGDFGGGEGGGGFGGGGGGGGGCGGFGFGGGFFGGGGGGGGGGGGGGGGGGFGFGGFFGGGGGGFGGGFGGGGFFGGGGCGGGGCCCCC
@sB 34959
TGGGGAATATTGCACAATGGGCGCAAGCCTGATGCAGCCATGCCGCGTGTATGAAGAAGGCCTTCGGGTTGTAAAGTACTTTCAGCGGGGAGGAAGGGAGTAAAGTTAATACCTTTGCTCATTGACGTTACCCGCAGAAGAAGCACCGGCTAACTCCGTGCCAGCAGCCGCGGTAATACGGAGGGTGCAAGCGTTAATCGGAATTACTGGGCGTAAAGCGCACGCAGGCGGTTTGTTAAGTCAGATGTGAAATCCCCGGGCTCAACCTGGGAACTGCATCTGATACTGGCAAGCTTGGGTCTCGTAGAGGGGGGTAGAATTCCAGGTGTAGCGGTGAAATGCGTAGAGATCTGGAGGAATACCGGTGGCGAAGGCGGCCCCCTGGACGAAGACTGACGCTCAGGTGCGAAAGCGTGGGGAGCAAACAGGATTAGATACCCT
+
@AF@FGGDFGFGAFGFGGF,BFGGGGGGG,CFFGEFEFFGGGGGGGGC@FGGGGGDFGDGGF9EFFGGE@FGF9EFFGGDFEFGGGGGGGGGDDGFGGGGGGGGFFDGAFGDFGGGGGGGGGGFGFFEGGGF>ECE7CFFGGG8CFGGGDGGGFGGG>BFFCAEFGGGGGDGGEEGGFFFFGDEECE>B<C8>8585?CCCE*C6397C?FFEE>D8=FD6>GGE:>>ECGGC?F?FFFGCFC<?8C,BF@?FF>6F8GFCFCCFGGFDGGFFGFG#3@CFGC,3,A>@FF>+@83,*++3C@FGEGFGGGFGGEE98,,EFGFFFEB8)>:CFFC,B@+C7?C+F8<?F@GGFDFGGGDGECFF7EGGF>DGGGGGGFCC,GEFFGFCF<AGFFCGGGGGFF@FGGGGDEEGGGF@GGEED<FFEB<GFDFGF<FCCCCC
@sB 32334
TGAGGAATATTGGTCAATGGACGAGAGTCTGAACCAGCCAAGTAGCGTGAAGGATGCAGGTTCTATGGATTGTAAACTTCTTTTATACGGGAATAAACGAATCCACGTGTGGATTTTTGCATGTACCGTATGAATAAGGATCGGCTAACTCCGTGCCAGCAGCCGCGGTAATCCGGAGGATCCGAGCGTTATCCGGATTTATTGGGTTTAAAGGGAGCGTAGATGGGTTGTTAAGTCAGTTGTGAAAGTTTGCGGCTCAACCGTAAAATTGCAATTGATACTGGCAGTCTTGAGTACAGTGGAGGTAGGCTGAATTCGTGGTGTAGCTGTGAAATGCTTAGATATCACGAAGAACTCCGATTGCGAAGGCAGCTTACTAACCTGTAACTGACATTGATGCTCGAAAGTGTGGGTATCAAACAGGATTAGATACCCT
+
C8FFGFGGGGGFFGGGGGGGFFGGGGGEFGGGGGGGFGGGGGEFCFFFFFEFGFFF,CEF9FEGEFEFFCEFFFGFGGGAFCC<FGGGF7EDCFGEFGGGGFFCGGCDDE7F<BC,FF7BFFGGFEFCGFG?5<=CEFGG,,B+B+6:D?DF:FEEFAFDGGEFDEGGG7@C,@FCE:7>F@>DGCEFEFFFF.EFFF@9B77>>,=;E/3+07>FGFG5EC4CC:=2AFC><CF<DFEF<FDD8EGGCEDGECC@8C<BEF<=CFFF99A8BD1@;@,98EBC8GFB4,F,+E=FEDEB,E9FFEF:DE@C,FGGGGGFGGFED?A,CEF::F?CCGF=CFEFFGFDB,CFEBEFBFGGGFC@FDFDDFEGCGGFE,EBCFEF<FFDEDFCGGGGGGFB<CEFGEFEDFECFEFADGGGGGFGGGFFGFGCCCBC
@sB 19846
TGAGGAATATTGGTCAATGGCCGAGAGGCTGAACCAGCCAAGTCGCGTGAGGGATGAAGGTTCTATGGATCGTAAACCTCTTTTATAAGGGGATAAAGTGTGGGACGTGTCCTATTTTGTATGTACCTTATGAATAAGGATCGGATAACTCCGTGCCAGCAGCCGCGGTAATACGGAGGATCCGGGCGTTATCCGGATTTATTGGGTTTAAAGGGAGCGTAGATGGGTTGTTAAGTCAGTTGTGAAAGTTTGCGGCTCAACCGTAAAATTGCAATTGGTACTGGCATTCTTGAGTACAGTTGAGGTAGGCGGAAGTCGTGGTGTAGCGGTGAAATGCTTAGATATCACGAAGAACTCCGATTGCGAAGGCAGCTTACTAAACTGCAACTGACATTGATGCTCGAAAGTGTGGGTATCAAACAGGATTAGATACCCT
+
FFFGGFGGGGGGGGGGGD<FFGGFGGGFE@FGCFGFFGGGGGGECFC@FF,FEC@FDFFGCEE9FGGGDFEFFGFGG<FGFGGCGGGGGG?:=CFGFFGGFGGDEFGGG,,AFFGGGGAAEGGGGGGGFGGFAFGGGDFGE>CG7FFF,8>8F7FGGADFFGFGGGGG@BCF@CGDFE<1D<F,***=FFG7CFGG6C@C<G>FGGCFC:BFFGGGG5@68GFFEE@*'$GFCC@9<CEFGGGGGGGCC@=F:=@=8;7F>;C:,DFG=>E65GA77(?D8=:8,,,<FEECDGEGFA<:4,,8F87GGEFE=C+FCFFFFCC@9C7F?ACF?EFCDGGGGGGGFFFCC,FFEEEFC@8=GGFEFC9GFFCE6,GFCC,,E<CFE,FFGFCCACGF@FEGCFFGGGGGFCGFGGFF<9B@FFGGGFGFFCGCCCCC
@sB 44557
TGAGGAATATTGGTCAATGGGCGAGAGCCTGAACCAGCCAAGTAGCGTGCAGGACGACGGCCCTATGGGTTGTAAACTGCTTTTATAAGGGAATAAAGTGAGTCTCGTGAGACTTTTTGCATGTACCTTATGAATAAGGACCGGCTAATTCCGTGCCAGCAGCCGCGGTAATACGGAAGGTCCGGGCGTTATCCGGATTTATTGGGTTTAAAGGGAGCGTAGGCCGGAGATTAAGCGTGTTGTGAAATGTAGTGGCTCAACCTCTGCACGGCAGCGCGAACTGGTCTTCTGGAGTACGAACAACGGGGGCGGAATTCGTGGTGTAGCGGTGAAATGCTTAGATATCACGAAGAACTCCGATTGCGAAGGCAGCTCACGGGAGCGCAACTGACGCTGAAGCTCGAAAGTGCGGGTATCGAACAGGATGAGATACCCT
+
CFGGGGGGGGGGDCFEGGG@DFGGGGGGGGGGGGGG@EFFGFEGFGGFGGGGGGGGGGG7BFFCFCFGGGGBFFEFGGEFGGDFGCGCFGGGGFDEFDFGDFGGGFFDGGGGGGGFG9FDFEEGAFFGGGFGFGGFGGGGGF+=CFGGGGGGGGGD@F@FC<AFGGCFE*F><FF7F7FE:CEEFGG7F<CGFFFB9AF9FCGFFEF?G,<F=C;?EBE<?>AE,9:9E>?@7::%GFF?;FCC>3A?CG.F:GFD?2C>'+1,FCBFC#80@DB<+8,6=8FGFF,GF>8FDFCFCA38+=@+@+GECE9CFGGGGGGGGGGGFGGFBECAFEFE9EF8F=,A=7C@GGF?GEF?,7FC7GFDFFFGFCEEDFCFDGGEFFGFDFF>FFFGGGFEGGFCGCGFE7GGGEGGGFCGGGFECGFFGF<GGEACCCAC
@sB 35143
TGGGGAATATTGCGCAATGGGGGAAACCCTGACGCAGCAACGCCGCGTGATTGAAGAAGGCCTTCGGGTTGTAAAGATCTTTAATCAGGGACGAAACATGACGGTACCTGAAGAATAAGCTCCGGCTAACTACGTGCCAGCAGCCGCGGTAATACGTAGGGAGCAAGCGTTATCCGGATTTACGGGGTGTAAAGGGCGCGCAGGCGGGCCGGCAAGTTGGAAGTGAAATCCGGGGGCTTAACCCCCGAACTGCTTTCAAAACTGCTGGTCTTGAGTGATGGAGAGGCAGGCGGAATTCCGTGTGTAGCGGTGAAATGCGTAGATATACGGAGGAACACCAGTGGCGAAGGCGGCCTGCTGGACATTAACTGACGCTGAGGCGCGAAAGCGTGGGGAGCAAACAGGATTAGATACCCT
+
@EFGDGGGGGGGGGGGGGG?EFDGGGFGGDDGGGGGGGGDGGGGGGGFGGGGFGGGGGGGGF<EFGGGFGGGGFGEFGGGFGFGGGGGGGGFGGGGGFFGAD@CGGCEFFGGGGGGGGGGFGGGGG>FFGGGGGFEF:B@FCAC@@FCFFFFGFG7FBFDFC;<::CF@E7-2?FFDE=GFFG#FC8?F=,?CG<EGGGGFGGEGDDGGEG?:GGG?FGGFFGFFCFFCGFGGGGF?ECGFGGFEE>D4@FFDFBCFDC6@?FFD:FF9GGFCBFFDFFCF8GGGGGGGF8GGFFEGC@GFGGGEFGDGDFE,EF@GFGGGGGFDFFGGGFFE=E@FEEECEGGGGGGGEFGGFCGFFGGGGGGFGFEEGFCGGGGGFFEEECGFCEGGGGGFEDFFECGFGGGGGGGGGGGCCCCC
@sB 30845
TGAGGAATATTGGTCAATGGGCGAGAGCCTGAACCAGCCAAGTAGCGTGCAGGATGACGGCCTTATGGGTTGTAAACTGCTTTTATATGGGGATAAAGTGTGGGACGTGTCCCATATTGCAGGTACCATATGAATAAGGACCGGCTAATTCCGTGCCAGCAGCCGCGGTAATACGGAAGGTCCGGGCGTTATCCGGATTTATTGGGTTTAAAGGGAGCGTAGGCCGTCTGTTAAGCGTGTTGTGAAATGTAGTGGCTCAACCAGGGCATTGCAGCGCGAACTGGCAGACTTGAGTGCGCAGGAAGTAGGCGGAATTCGTCGTGTAGCGGTGAAATGCTTAGATATGACGAAGAACTCCGATTGCGAAGGCAGCCTGCTGTAGCGCAACTGACGCTGAAGCTCGAAAGCGTGGGTATCGAACAGGATTAGATACCCT
+
@FGGGGGGFGFFGGGGGGCF8FGGGGGFFGFGGGGGGGGGGFGGGGGGGGGGGGGGEF:FEGGGGGGGGGGGGGGGGGGGGGGGGGGGFGGGGGGGGGGGGGG@B,@FGFGGGGGGGGGGGGGFGGGGG,@FGGFGGGGGGGC7@ECGCFGGGGGGGCGGGGDCCBCCGG::EAEFG7BFGGGEEDE:F>8CBGGGDCDCFGG9F7CC*C@,CCE>E8>:??EC>FDBF:0FEEF<EGECCGC;3>F?G7GGFFFBGCGG=FC?EFDBCGGF:GGGGFDDEFGDGGF<D8FFBGGGEECECE9GFEEFECE==8EE>B=DEA@@0GGFFF,,GCFCGGGDED@8GFFGFC,FFCCEGGFGGGGDGGGGEFGG?FEFFFGEGDGGCDFCEGEGFDEGGEF8GFFGGGGGGGGFGGGFGGGFDFGGGF,GGGGCCCCC
@sB 21287
TGAGGAATATTGGTCAATGGACGGAAGTCTGAACCAGCCAAGTAGCGTGCAGGATGACGGCCCTATGGGTTGTAAACTGCTTTTATGTGGGAATAAAGTCAGGGACGTGTCCCTGTTTGCATGTACCACAGGAATAAGGACCGGCTAATTCCGTGCCAGCAGCCGCGGTAATACGGAAGGTCCGGGCGTTATCCGAATTTATTGGGTTTAAAGGGAGCGTAGGCCGGAGGGTAAGCGTGTTGTGAAATGCAGTTGCTCAACATCTGCACTGCAGCGCGAACTGTTCTCCTTGAGTGCGCAGGAAGTAGGCGGAATTCGTCGTGTAGCGGTGAAATGCTTAGATATGACGAAGAACTCCGATTGGGAAGCCAGCTTACTGCAGCGCCACTGACGCTGATGCTCGAAAGTGCGGGTATCGAACAGGATTAGATACCCT
+
FFFGGGGGGGGGGGGGGGGGGGGGGGGGGGGGGGGGGGGFFGFGGGGGGGGGGGGGGGGGGGGGGGGGGG>FFGGGGGGCFFCGGGFGGGG=FGGGGGGCDGGGGGGGGGGGGGGGFGGFGGGGGGGFGGGGGGGGGGCAADCFGCFFCCGGGGG7FGFGGGGGCE@FEFFGGGGGGGGGEGCE@GGECCEFGGG@CEFFFF>GGG:FGGGGGCCAE9EGBGGGGGGBGGGF@FEBGGGGGD@E<EDFECCGGGFFC<CGGGGFGFDGGEGFGGGGEEC64CFCCB>B9CCFA>CEGGGGGFGGGCGDGGFED8@8DEC+CGGEAGEF=GFF??,GFECGGGGFGFCGGGGFGGGGGGGGGGGFFEEGD@FGGGGGGGGGGGGGFGEGGGGGGFGGGGFDGGGGFGGGGEF@GGGGGGFEAGFGF<GGGFDCC@CC
@sB 43036
TGAGGAATATTGGTCAATGGGCGCAAGTCTGAACCAGCCAAGTAGCGTGCAGGAAGACGGCCCTCTGGGTTGTAAACTGCTTTTAGTTGGGAATAAAGTGCACCACGTGTGGTGTTTTGTATGTACCATCAGAAAAAGGACCGGCTAATTCCGTGCCAGCAGCCGCGGTAATACGGAAGGTTCAGGCGTTATCCGGATTTATTGGGTTTAAAGGGAGCGCAGGCGGACCTTTAAGTCAGCTTTGAAATACGGCGGCTCAACCGTCGAACTGCAGTTGATACTGGAGGTCTTGAGTGCACACAGGGATACTGGAATTCATGGGGTAGCGGTGAAATGCTCAGATATCATGAAGAACTCCGATCGCGAAGGCAGGTATCCGGGGTGCAACCGACGCTGTGGCTCGAAAGTGCGGGTATCAAGCAGGATTAGATACCCT
+
FCFFGGGGFDGGFGGGFGF<E8+@C::FFF9FGGGGGGGDGGFGGGG7CFFF,BFGGGCEGGGEEEEDFF:CFFGGGGGGF?,F<AFCDFFFGGECFGGFGGGEEFEGG@FCFCFGGC8FEGGFGCGGFEF9FEEFF@FGFFCFE7FFGFGCG<<FFCFFGGGGEGGGEFEFAFFEGG*C::>CFD6*=<C7,BFG5;CF9CCCDGEEFE=E>CFFE7;F9+89G4CGFCFF38,6<C<C;#:1:<38GDCDGGGFDF@#CC@D;@?E=@?FGFFF@:FF8DF5>BFA,,BDBFA9FFA<=<,DDEFB=GE8,4,E>:+7A,@+1CEFDF<?9DBE>E<,E=C,CFADFCDB484=?+:+77F@C,EAC,F@FEDGGF7C@GGGEFF>CB7GFFFECEF8GGGDFGGGGFFC,GFC,@8FEB9EFC,<FCF@A-BC
@sB 239
TGAGGAATATTGGTCAATGGACGAGAGTCTGAACCAGCCAAGTAGCGTGAAGGATGAAGGTTCTATGGATTGTAAACTTCTTTTATACGGGAATAAACGGATCCACGTGTGGATTTTTGCATGTACCGTATGAATAAGGATCGGCTAACTCCGTGCCAGCAGCCGCGGTAATACGGAGGATCCGAGCGTTATCCGGATTTATTGGGTTTAAAGGGAGCGTAGATGGGGTGTTAAGTCAGTTGTGAAAGTTTGCGGCTCAACCGTAAAATTGCAATTGATACTGGCAGTCTTGAGTACAGTTGAGGTAGGCGGAATTCGTGGTGTAGCGGTGAAATGCTTAGATATCACGAAGAACTCCGATTGCGAAGGCAGCTTACTAACCTGTAACTGACATTGATGCTCGAAAGTGTGGGTATCAAACAGGATTAGATACCCT
+
EFGGGGGGGGGGGGGGGGGGGGGGGGGEFGGGGGGGGGGFFGFGGGG@F>FFGGGGGGGGEGGGGGGGGGGGGGFGGGGGGFFGGGGGGGGGGGGGGGGGDBFGGGGGGDGGFFFGGGGGGGGGFFF7FGCCGGFGFFGG<FGEEGGGGGGGGGGGGGGGFGGGGGGGGGGDGDCB@FGBFFGC:CCFG9GGFF>GGGGGCFFFFF?CFGGGGGGFG>G<89C9@FF0DGCECGFCFF;EEFFEGCCD7CCEDGGFDCC:;+BDE;FGF@AGFFEFE=2@DFFE,A@GCFFEFGGAGGGGGGEEGGGFCFFFDFEEEFGAFAGGFEEFCGGFFFFGGFFFFAFGFGGGGGGGGFFB@DFGFDFFFE@GGFGFGGGGGGGGGGGGEDGGGGGGGGGGGGEGEGGGGGGFEFGGGGFGGGFFFGFGCGGGGGGCCCCC
@sB 20267
TGAGGAATATTGGTCAATGGACGAGAGTCTGAACCAGCCAAGTAGCGTGAAGGATGACTGCCCTATGGGTTGTAAACTTCTTTTATATGGGAATAAAGTATTCCACGTGTGGAATTTTGTATGTACCATATGAATAAGGATCGGCTAACTCCGTGCCAGCAGCCGCGGTAATACGGAGGATCCGAGCGTTATCCGGATTTATTGGGTTTAAAGGGAGCGTAGGTGGATTGTTAAGTCAGTTGTGAAAGTTTGCGGCTCAACCGTAAAATTGCAGTTGAAACTGGGAGTCTTGAGTACAGTAGAGGTGGGCGGAATTCGTGGTGTAGCGGTGAAATGCTTAGATATCACGAAGAACTCCGATTGCGAAGGCAGCTCACTAGACTGTTACTGACACTGATGCGCGAAAGTGTGGGTATCAAACAGGATTAGATACCCT
+
CFFGFFFFGGGGGGGGGGGGGGGGGGGFFGGGAFGGFFFFGGGGFGDEGGGGGGGGFGGGCFG,FGFGGGGGEGEGGGGGGGGGGGGGFGGGGGGGGGG<FGGGGGGGGGGGGGGGDGGDFFFE<FFGGGGFGGFFGGGGFGCFGGGGGGGGGGGGFGFGGGGGGED@FEEGGFCEC=C@FGGGFGGGGGD5DFFGEDC?CC'CCCB@B0@FGGGFGFGD5DEC=F,8CFGFG9D*F?CFGGFGCCCF>C7GGGDD@EFGGFGCFGGGCFFFFFC<24<4-8FFE<FD9E,,BFDAFFGFFE:GGGGGGGEB88EEEFFGFDCE>GGGGFFB9C,FGFF8GFC,CCFGGGGDFEEC?7FDEGGFFGGGGGGGGFCF9GGFGGGGGGGGGGFFFGGECGF@,GGGFEGCGGGGGEF9GGGFGGGGGGGGGEFCCC@C
@sB 241
TGAGGAATATTGGTCAATGGGCGCAAGCCTGAACCAGCCAAGTGGCGTGAAGGATGACTGCCCTATGGGTTGTAAACTTCTTTTATATGGGAATAAAGTTTTCCACGTGTGGAATTTTGTATGTACCATATGAATAAGGAAAGGCTAACTCCGTGCCAGCAGCCGCGGTAATACGGAGGGTCCGAGCGTTATCCGGATTTATTGGGTTGAAAGGGAGCGTCGGTGGACAGTTAAGCCATTTGTGAAATGTTGCGTCTCAACCGTAAAATGGCAGTTGGGACTGGCTGTCTTGAGTACAGTAGAGGTGGGCGGAATTCGTGGTGTAGCGGGGAAATGCTTAGATATCACGAAGAACTCCGAGCGCGAAGGCAGCTCACTGGACTGCAACTGACACTGATGCTCGAAAGTGTGGGTATCAAACAGGATTAGATACCCT
+
<EEFCFDFFGC@EGGGCEE8EFCFC+@<FFEG,FFGGGGGGGG<AEEFDEFFFGGGGGFGCECFF8-C,C7C:FCFG9EFF<EEFCF,E9DC,,99CEFG,A,<F9CBA,48,:5EFFGF<?FFFGDCCFE<E<BFF?:=,,:EEFG8EEAF+++3A,A7,<CA:CGG@+>DCF+7+8+**@<**@CCC:;6@:71>@88=;FCD:=C$<8<>76;,71F'FCC:@;:A9D>07,*,2,,@8+@;,,D:CE8<:3,8+>:++:,,,=<:,GGD=8?8,,=8CF8FFGC9FGGFFE<?DE:,FFEEGFCC9<>+@@+DD:8GFE>@FC4,,EFEFEB;FF8FFGF<C9,,GFEEB7C7GE@@7F8GEFGGGGFEFCFF9EFFE<EACEDFC;,6C,,9FGGGGGGGGGFB9GFGFFGGFFGGGFFFFAGGFE<CCCA
@sB 242
TGAGGAATATTGGTCAATGGACGCAAGTCTGAACCAGCCAAGTAGCGTGCAGGAAGACGGCCCTCTGGGTTGTAAACTGCTTTTAGTTGGGAATAAAGTGCACCACGTGTGGTGTTTTGTATGTACCATCAGAAAAAGGACCGGCTAATTCCGTGCCAGCAGCCGTGGTAATACGGAAGGTTCAGGCGTTATCCGGATTTATTGGGTTTAAAGGGAGCGCAGGCGGACCTTTAAGTCAGCTGTGAAATACGGCGGCTCAACCGTCGAACTGCAGTTGATACTGGAGGTCGTGAGTGCACACAGGGATACTGGAATTCATAGTGTAGCGGTGAAATGCTCAGATATCATGAAGAACTCCGATCGCGAAGGCAGGTATCCGGGGTGCAACTGACGCTGAGGCTCGAAAGTGCGGGTATCAAACAGGATTAGATACCCT
+
AFGGGGGGGGGGGGGGGFGGGGGGGGGGGGGGGGFGGGG@FGGCFDFB:@FGFGGGGFCFGGFGGFGFGG@@@ECEFADGGFFGGGGGGFGFF4,CEAF<,E<FFFGEGGGGGGFEGG?EFGCFA,AFAFFCFGGDGD=BA+@7BEEGDFDF8D=FGFGFCFFFFGGDF9F;FFC7@C@:2?,73>FF<>FCAFE<2CFCG>B-@F<FF7CCFCF4D@FG@C>9>?C>:;GFFCFBDFFD>@/CA@>E@@+7CFCF;FB;C:4@+<8F:0FA9E@CFFE<FFGG3F@B@,FE8CGGGGGGFECF?;FC,@?E@AC@CFGGEGGGEGF?FGC?<GFCCGFFE,CAGFCFEA9B@CEFFEEF@7GFEDE@GFFFGGGGCB@7GGGGGGGGGGGGGGGCGGGGGGGGGGGGGGGFEGG@GGEEDADFDCGFF8ECCCCC
@sB 29985
TGAGGAATATTGGTCAATGGGCGCAGGCCTGAACCAGCCAAGTAGCGTGAAGGATGACTGCCCTATGGGTTGTAAACTTCTTTTATATGGGAATAAAGTGTTCCACGTGTGGAATTTTGTATGTACCATATGAATAAGGATCGGCTAACTACGTGCCAGCAGCCGCGGTAATATGGAGGATCCGAGCGTTATCCGGCTTTATTGGGTTTAAAGGGAGCGTAGGTGGACAGTTAAGTCAGTTGGGAAAGTTTGCGGCTCAACCGTAAAAGTGCAGTTGATACTGGCTGTCTTGAGTACAGTAGAGGTGGGCGGAATTCGTGGTGTAGCGGTGAAATGCTTAGATATCACGAAGAACTCCGATTGCGAAGGCAGCTTACTAACCTGTAACGGACATTGATGCTCGAAAGTGTGGGTAGCAAACAGGATTAGATACCCT
+
6CCFFGGCCFGGDEFAF9F@AF+8@C@FGFGGFG@FGG8EFGCFDFGCEGGGFFAFFC<@CFG,E,CCFF:B7A?EFCFDE,?FG9EFDGDCGGF?,,C,:,,CF<7BFGGGGGCE<?9EFFFEE,@E,C<,<<E=FFFGDCB+@+8E<,,<F,,=BD=+,,:BFEEDBCGDG,@F,>FECGFGD*83*8>E@AC@*=4F9A@F>>>8<8@F2:.:F>G96<5:4=B79E778FAEBC?<EC/@ACAE>CEFCFFF>2FCC7:@,;,C,@5,,=@<A9E@?GGFGDGGFGFE2<,AA5A,94:FF7GDGGFE9,GEDGGGFFC@@FBACFC@,F9CFEGFF;CECCFGFDE9AFBBF7EGGGGDGFFGFDFGDFFGFCF@GGGGGFC@,FE<,5<GGGGGFB,FEFGEFFFEFFE,<FAAF9FB9FGGGGGCCCAC
@sB 244
TGAGGAATATTGGTCAATGGGCGCAGGCCTGAACCAGCCAAGTAGCGTGAAGGATGACTGCCCTATGGGTTGTAAACTTCTTTTATATGGGAATAAAGTTTTCCACGTGTGGAATTTTGTATGTACCATATGAATAAGGATCGGCTAACTCCGTGCCAGCGGCCGCGGTAATACGGAGGATCCGAGCGTTATCCGGATTTATTGGGTTTAAAGGGAGCGTAGGTGGACAGTTAAGTCAGTTGTGAAAGTTTGCGGCTCAACCGTAAAATTGCAGTTGATACTGGCTGTCTTGAGTACAGTAGAGGTGGGCGGAATTCGTGGTGTAGCGGTGAAATGCTTAGATATCACGAAGAACTCCGATTGCGAAGGCAGCTCACTGGACTGCAACTGACACTGATGCTCGAAAGTGTGGGTATCAAACAGGATTAGATACCCT
+
FGFGGGGGGGGGGGGGGCFFGGDGGGGGGGGGGGGGGFGEFGDFFGFGGGGFGGGGFF@FFGGGGGGGGGGGFGGFGGGGFFGGGGGFGGFEGGGGGGFGGGGGGGGGGGGGGFEGGGGFA<FFAECFGGGGGGGGGGGCECFGGGGGGDGDFGGDGGGGGG7FEEGGG7FGFGCEEG>FF@E:FFGGG8GGGGE7C<FFG>=>CFFBFCEEFFGFC6ED@GEFGCFFGFGGGG?<7FEFECCEC=?CFFFGGGE>D>GFCBEDFFEGFCC@AGGGGFFD8GGGGGGE8GGEFGGFDGGGGGGGEEGGDGFEEE@7EGGFFCEEFGEFE=FE9E9FFF@DGGGGGGGGGGGGFF7FCGFB@@@8FDFGGGGGGGGGGGGGGGGGGGGGGGFFFEFGGGGGFGGFFFGGGGGGGGGGGGFFFGGGGFGGFECCCC<A
@sB 39537
TGAGGAATATAGGTCAATGGACGAGAGTCTGAACCAGCCAAGTAGCGTGCAGGATGACGGCCCTATGGGTTGTAAACTGCTTTTATAAGGGAATAAAGTGAGTCTCGTGAGACTTTTTGCAGGTACCTTATGAATAAGGACCGGCTAATTCCGTACCAGCAGCCGAGGAAGTACGGCAGGTCCGGGCGTTATCCGGATTTATTGGGCTTAAAGGGAGCGTAGGCCGGAGATTAAGAGGGTTGTGAAATGTAGATGCTCAACATCTGCACTGCAGCGCGAACTGGTTTCCTCGAGGACGCACAAAGTGGGCGGAATTCGTGGTGTAGCGGGGAAATGCTTAGATATCACGAAGAACTCCGATTGCGAAGGCAGCTCACTGGAGCGCAACTGACGCTGAAGCTTGAAGGTGCGGGTACCGAACAGGAGTAGATACCCT
+
@CC<F<FGGG,C9CEFF9@@FFGGEEFFGFCCEFFGCFE<E<6E<E:88@FGG7,=DE:@FE7,C<,CCC,CFCFECFGGGEE9EFGCEF8,AEFGGGEFGFEFCFGGFF+BEFFCCFEDE,,:,F99BFGGGEECF9FGGFC7+@CFFC,,,,,88CAE8,:BC+3C+5:4@@@C*C*>@F,15:*44=*:BF+<**1?>+<F,=<F8%5C%2CD4=C7A3>:+CF=E;7+8@=#1#B9F7CF>A7CFCB7EA@31:?CFE@<;@C,<D>+<CC:CGGFFD8FAD>C=+><*=+F7EEB9DF8EEFECE,C+,@8C<F<A,8@)C>,@<<5A??FGGGGFD,,,FFC,<FE66:C@@F:+C@7FFE<C,FFA<,CCGGGEDGFC<,C@B8+,9EF<FFC,,GFFF:@8+FECC:GCE9E<EGE@,FFFB,@CCCC
@sB 34099
TGAGGAATATTGGTCAATGGACGAGAGTCTGAACCAGCCAAGTAGCGTGAAGGATGAGGGTTCTATGGATTGTAAACTTCTTTTATACGGGAATAAACGAATCCACGTGTGGATTTTTGCATGTACCGTATGAATAAGGATCGGCTAACTCCGTGCCAGCAGCCGCGGTAATATGGAGGATCCGAGCGTTATCCGGATTTATTGGGTTTAAAGGGAGCGTAGATGGGTTGTTAAGTCGGTTGTGAAAGTTTGCGGCTCAACCGTAAAATTGCAATTGAGACTGGCAGTCTTGAGTACAGTTGGGGTAGGCGGAATTCGTGGTGTAGCGGTGAAATGCTTAGATATCACGAAGAACTCCGATTGCGAAGGCAGCTTACTAACCTGTAACTGACATTGATGCTCGAAAGTGTGGGTATCAAACAGGATTAGATACCCT
+
EGGGGGGGGDFGGGGGGGECFF76@CGFGCFGGGGGGG8?EFDGFGGCGDFFFEFGG8CF7EFGEFGGGFCEGGFFGGGGGGGGGGGGGCGGGGGGG<FGGGGGGGGGGGGGGFGDCDCFGGGGGGC+FFCCFGGFGGGF?AF>EGDF,BDFGFGGEF@@FDFG77:FCG@A3C<CF7FECFFFEBCEGE7:FF7CDE@<CCFFFF1<C<:?+CF;CAFC2BF99F4+GFCFF:C1@*CDFCFD9@E>+>@78:C#:CBB.2F;:EE@<EF9F<EAC,&GFFFE<9<9FE?B?5,<GDF?+4,FFGGFCD=,DFGEEGGFFCFDFGGFFGF9DFFDGGGFCGGEDDEDGDGFE@:EGGGGGEDGE<DFFF,GGGGGGGFECFGGGF@GGGEGGGGGGGGGFCFFDGGFCGFFFCGGFE<F<FGFC,GGGGGCC99@
@sB 46930
TGAGGAATATTGGTCAATGGCCGAGAGGCTGAACCAGCCAAGTCGCGTGAGGGATGAAGGTTCTATGGATCGTAAACCTCTTTTATAAGGGAATAAAGTGCGGGACGTGTCCCGTTTTGTATGTACCTTATGAATAAGGATCGGCTAACTCCGTGCCAGCAGCCGCGGTAATAAGGAGGATCCGAGCGTTATCCGGATTTATTGGGTTTAAAGGGTGAGTAGGCGACATTTTAAGTCAGCGGTGAAAGTCTGTGGCTCAACCATAGAATTGCCGTGGAAACTGGGGGGCTTGGGGATGTTTGGTGCAGGCGGAATGCGTGGTGTAGCGGTGAAAGGCATAGATATCACGCAGAACCCCGATTGCGAAGGCAGCCTGCCAAGCCATTACTGACGCTGATGCACGAAAGTGTGGGTATCAAACAGGATTAGATACCCT
+
@EFCFFF<ECFCFFFFGCCG8FEGEEGEGADCFEFFFG,ACCEFGGG@E7,,@B,CCEGGF@<,CE,E?<E:FAEFGG@FD9FGGGGEFFGGGG9FA5<EFGDG>FG@FFF9,@=8BE8E<FFGG,EFCFC9CDF;FEFF9=:7+DC8D<F8><=+@=DFDF8>+><>F*>:B9,BFFG7F7F:*48C:CGGGGED58=F;C:BFCCFEC@F9BC=B)=8(%7/:(:7FB<ECF4.31EFC<9D=739:74C=<1<:@EFD;:>3<=>:8<8EE@,9CADCGGGF7FDD=8+*,,FFCBF6,,,CB+EDGE=B@+E@9+,,=@+)::F9,C:,,,E@,9,:,@=BB,=?9,<8+7DFB,CEBC7EC<GEECFC:EC@@4BFGGGGGE:GGFEGGGGFFF<<7FC9<7EGGFFCGGGGFFEFGFGGGGGF8GCBA--
@sB 47935
TGAGGAATATTGGTCAATGGACGAGAGTCTGAACCAGCCAAGTAGCGTGAAGGATGAAGGTTCTATGGATTGTAAACTTCTTTTATACGGGAATAAACGGATCCACGTGTGGATTTTTGCATGTACCGTATGAATAAGGATCGGCTAACTCCGTGCCAGCAGCCGCGGTAATACGGAGGATCCGAGCGTTATCCGGATTTATTGGGTTTAAAGGGAGCGTAGATGGGTTGTTAAGTCAGTTGTGAAAGTTTGCGGCTCAACCGTAAAATTGCAATTGATACTGGCAGTCTTGAGTACAGTTGAGGTAGGCGGGATTCGTGGTGTAGCGGTGAAATGCTTAGATATCACGAAGAACTCCGATTGCGAAGGCAGCTTACTAACCTGTAACTGACATTGATGCTCGAAAGTGTGGGTATCAAACAGGATTAGATACCCT
+
FGCFGGGGGGGGGGGGGGFGGGDGGGGGGGGGGGGGGGGGGGGGGGGGGGGGGEGGGGCDFCFGGGGGGGGCFGGGGGGGGCGGGGGGGGGGGGGFFGGGFGGGGDFFFDFEGGGGFFEGGGDGGG9CGGG8?FAFAF9BF?4BEFGGG<FFCFGGGGGGGCFGDEFGGDG9@FGGCGDF@CG<EEEGGDGGGGGG<EFFGG1FG<GDDCCFFAFGGDEGBBGGGGF==CEFCG8-@FGGFGGGG7<DCGFGG>EBEGGGGEFCEEGGACE79E2CA*<@FFFE,ACF9AC<FFCC89GGGFEFCGGFFGGFGGGGGFGGFCFEBEGGFAFGGGGFEEF;F8ADGGGGGGGEAEGGGGGDGGDGFEFFECGGGGGGFFDAGGGGGGFAFE9FFGGF@GDFDDGFEFGGGFFCFGFGFE9FAGGGGFFDGGFBCCB<
@sB 22160
TGAGGAATATTGGTCAATGGGCGCAGGCCTGAACCAGCCAAGTAGCGTGAAGGATGACTGCCCTATGGGTTGTAAACTTCTTTTATATGGGAATAAAGTTTTCCACGTGTGGAATTTTGTAAGTACCATATGAATAAGGATCGGCTAACTCCGTGCCAGCAGCCGCGGTAATACGGAGGATCCGAGCGTTATCCGGATTTATTGGGTTTAAAGGGTGCGTAGGTGGACGGTTAAGTCAGTTGTGAAAGTTTGCGGCTCAACCGTAAAATTGCAGTTGATACTGGCTGTCTTGAGTGCAGTAGAGGTTGGCGGAATTCGTGGTGTAGCGGTGAAATGCTTAGATATCACGAAGAACTCCGATTGCGAAGGCAGCTCACTGGGCTGCAACTGACCCTGATGCTCGAAAGTGTGGGTATCAAACAGGATTAGATACCCT
+
EGGGGGGGGGGGGGGGGGFGFFGCGEE7F<FGGG9FEGGGGGAEFGGGGGGGGG@FDF,C9CFGG@FG8FEGGGGGGGGGFGGGFGGGC?F<<EFEFFAFGC55CFGGGGD=EB,BFE<EF,EFF9FFEGFGFEEGGGFFGFGGGFBEGFCGGFGDGGGGFDF<FGEGGGGGDFFGGGDFF7@D::EGFE7BFGGGE*<<A;@FCF1<FGGGGGC*45CGFDE;CCE64:6EEGG%<F<@,8,2:C?F:C9@+:C9EGDCCFCDCECA=3<@0GGGFDGDF7GF=FF?@EAA+F=,@FA,>?AB+++EEDE,FE@+CD7CGFDGAF7FF@69?EC94<FCGFFF<:6C,,EFCEGGCGGGGGGGFC<?GGFE@C,C,,,4,CFC,FEFEC;C,FCFBFC,<EFDF<FBGFECFEGGGF@<GGGGFDFFGFFC@CCC
@sB 250
TGAGGAATATTGGTCAATGGACGAGAGTCTGAACCAGCCAAGTAGCGTGAAGGATGAAGGTTCTATGGATTGTAAACTTCTTTTATACGGGCATAAACAGATCCGCGTGTGGATTTTTGCCTGTACCGTATGAATAAGGATCGGCTAACTCCGTGCCAGCAGCCGCGGTCATACGGAGGATCCGAGCGTTATCCGGATTTATGGGGTTTAAAGGGAGCGTAGATGGGTTGTTAAGTCAGTTGTGAAAGTGTGCGGCTCAACCGTAAAATTGCAATTGATACTGGCATTCTTGAGTACAGTTGAGGTAGGCGGAATTCGTGGTGTAGCGGTGAAATGCTTAGATATCACGAAGAACTCCGATTGCGAAGGCAGCTTACTAACCTGTAACTGACATTGATGCTCGAAAGTGTGGGTATCAAACAGGATTAGATACCCT
+
ECFFGGCFGGGGGGGFGDGDGFGF7@FEFFFGGGGGGGFGGGGGGGG@FEDFGG9FFD<ED9CFCFAEFDCD<FFFCGGGFGGGFGGFFEC+@EDFGGF@EDFFFGGFGGGGGCFF?E7,,,CEFDGGGF8<<E9,CE9A,:8CEDFGG?,FCFDG=<@FFGGGG6BF:*3@,@:>:FC:<FCG=7@&FC)=FC<E5C?$B:#E?C?FFGGEFCFFE>FGFF57EEFFA;<ACGD809EFFFFGG9@==#?>FFGFD=F<FEFGGGGGGFE?9?FGGGGFFEGGFE8FE8FF7FEGGGGGDEEECECFC=CE8,@@GFD,CE8@@GDGGFFEEGFFE@FFFAFFEDFFCAFFGE:F7GGFCC7GFFFFE,GFCFGGGFFFAFCFF<ECGFEE@EGGGGGGGGGFCDGGGGGFGGGGGGGGFGGGGGGGGGF@CCCC
@sB 45662
TGAGGAATATTGGTCAATGGACGAGAGTCTGAACCAGCCAAGTAGCGTGAAGGATGAAGGTTCTATGGATTGTAAACTTCTTTTATACGGGAGTAAACGAATCCACGTGTGGATTTTTGCATGTACCGTATGAATAAGGATCGGCTAACTCCGTGCCAGCAGCCGCGGTAATACGGAGGATCCGAGCGTTATCCGGATTTATTGGGTTTAAAGGGAGCGTAGATGGGTTGTTAAGTCAGTTGTGAAAGTTTGCGGCCCAACCGTAAAATTGCAATTGATACTGGCAGTCTTGAGGACAGTTGAGGTAGGCGGAATTCGTGGTGTAGCGGTGAAATGCTTAGATATCACGAAGAACTCCGATTGCGAAGGCAGCTTACTAACCTGTAACTGACATTGATGCTCGAAAGTGTGGGTATCAAACAGGATTAGATACCCT
+
EFFFGGGGFDGGGGGGGGGCFGGG@CFGGGGGGGGGGGGFEGFGGG7B,BFDFGGGGGGGGGGDFGGGGFGFCFGGGGGGGFGGGGGGGGGGGGGGGGGGGGGGGGGFFGGGGGGGGGGGGGGGGGGGGGGFGGGGGGG9FFGGGFCGGGGGGGGGGGGGGGGEEGGGGGFEGFFGEEG*>>F>E5,>FFFFFC::*<FFCFGGGGGG>GF?GG?:GDGGDFEGGGFFGGEGGG>.<FCC7@FGC8GGGEBFFGGFGGE8CCFGGFGFFGCDGGGGGGGF=FFGGFGFCFE92,9GGGGGFDCGGGEGGFC9,@@7DGGGGGCE>CC9AFEEAFFCFGGGFCFFFGF@F9EFGGGE@FF:CFCGGGGGGGGGGGGGGGGEGGGGGGGGGGGFGGFDGGGFFDGGFGGDGGFFGGGGGFFFFGGGGGGGGEGCCCCC
@sB 33814
TGAGGAATATTGGTCAATGGGCGAGAGCCTGAACCAGCCAAGTAGCGTGCAGGATGACGGCCCTATGGGTTGTAAACTGCTTTTATAAGGGAATAAAGTGAGAGTCGTGACTCTTTTTGCATGTACCTTATGAATAAGGACCGGCTAATTACGTGCCAGCAGCCGCGGTAATACGGAAGGTCCGGGCGTTATCCGGATTTATTGGGTTTAAAGGGAGCGTAGGTGGACAGTTAAGTCAGTTTTGAAAGTTTGCGGCTCAACCGTAAAATTGCAGTTGATACTGGCTGTCTTGAGTACAGTAGAGGTGGGCGGAATTCGTGGTGTAGCGGTGAAATGCTTAGATATCACGAAGAACTCCGATTGCGAAGGCAGCTCACTGGACTGCAACTGACACCGATGCTCGAAAGTGTGGGTATCAAACAGGATTAGATACCCT
+
EFGFGGGGGCGCGGGGGGE<EFGGGDGGGCGGGGGG8E<EFFFGGCE:FGGGGGGGDFCFEGEGF@FGGGGFFDCFGDFDEFFCGGGFGFFFE<,CFEFGGGGFFAFG:AGEBFGGG?CFFFGGAF9CFCGGDF,CEEGGGFGGGCF<>F,B=FGEGFGGGCF<<7CC:FEGADFGGGGG7FD>*FECGG@*>B>=:@#ABC8CC@FECFC9:98GG>703@-;C;50EAEF?BB9A@80%6/FFCAF7FCCCEE@5:<#;GF5A?:9FFGGGGGFC(GD?DFA:,,E?FFD9GFFCFF<DFEFC+7EC8E94,CECFFFB?E@A>,FCGGF9FFC,FGFGFEDGGGGGFCFFECGCGGGF:DGFGFGF?FGGFF6<9FFGFGGGFDGFFFCEGGGGGGGGGGFCGGFCCE<GGGGFEAEAB@FGFGFGGGCCCCC
@sB 37661
TGAGGAATATTGGTTAATGGACGAGAGTCTGAACCAGCCAAGTAGCGTGCAGGAAGACGGCCCTATGGGTTGTAAACTGCTTTTATAGGGGGATAAAGTGTGCCACGTGTGGCATATTGCAGGTACCCTATGAATAAGGACCGGCTAATTCCGTGCCAGCAGCCGGGGTAATACGGAAGGTCCGGGCGTTATCCGGCTTTATTGGGTTTAAAGGGAGCGTAGGCCGTCTTATAAGCGTGTTGTGAAATGTCGGGGCTCAACCTGGGCATTGCAGCGCGAACTGTGAGACTTGAGTGCGCAGGAAGTAGGCGGAATGCGTCGTGTAGCGGTGAAAGGCTTAGATAGGACGAAGAACTCCGATTGCGAAGGCAGCCTGCTGTAGCGCAACTGACGCTGAAGCTCGAAAGCGTGGGTATCGAACAGGATTAGATACCCT
+
CFGFGGGGGGFGGGGGGGGGGGGG7CBFGGGGGEFGFAFFCFGGGGCFCFGGGGGGGGEEFGGGFGGCFGGGGGGGGGGGCDGGGGGFGGGGGD<EGGD,5??FG,F=FEG7FFFFACFFFGCF,?5A9,=:FGGFGGGGFCBF@@FFGGFFGGG@+:@FGFGFE**5@@CFF9FC*C*>:,><E*4CF7<*+<1<*1=.=E,CF=GC4429%<8,*;:81=EG?G.7<<81<<7AEC<>FGFD<5C>:CEF@@CB>FCCEFFFGB>;2F@;C::C>C2,GGFD@3>B?FFBBDGFCF?GGGCE@EGGCCEE+=@=7@4+BA875GGFDFC5,?,DFCFFC4,4,CFGGFFAC?DFFFGF7CFAEF<GGGFGGGGDCGGGEFGGGCEFFCFFFBGGGGGGGFA@GGGGGFCCGFGGEFECAAFFGGGCGGE<C<<C
@sB 254
TGAGGAATATTGGTCAATGGACGGAAGTCTGAACCAGCCAAGTAGCGTGCAGGATGACGGCCCTATGGGTTGTAAACTGCTTTTATGTGGGAATAAAGTGAGGGACATGTCCCTTTTCGTAGGTACCACATGAATAAGGACCGGCTAATTCCGTGCCAGCAGCCGCGGTAATACGGAAGGTCCGGGAGTTATCCGGATTTATTGGGTTTAAAGGGAGCGTAGGCCGTCTTTTAAGCGTGTTGTGAAATACTGTCGCTCAACGACAGAGGTGCAGCGCGAACTGGGAGACTTGAGTGCGCGGAATGCAGGCGGAATTCGCCGTGTAGCGGTGAAATGCTTAGATATGACGAAGAACTCCGATTGCGAAGGCAGCTTGCAGTAGCGTAACTGACGCTGAAGCTCGAAAGTGCGGGTATCGAACAGGATTAGATACCCT
+
CFFFGGGFGGGGGGGGGGGGGGGGGGGGGGGGGGGGGFGGGGF9CFFGGGFGGGGGGGGGGGGGGGGGGGGGGFGGGGGGGFCGGGGGGGGGGGGGGGGGGGGGGGGEFGGGGGGGGGG8,DFGGGGGGGGGDGGGGGGGGGCFGGGGGGGGGGGGGGGGGGGGEGGGGGGGGGGGGGGGGGG/GG#4FFG1FFGGGGGGGFGGGCC<FFFB?GGAG;=)6F<CFGGFGGGGGFG=EFGEFFFGGCFFBGGGGEFFGGGDC8CGGGGGGGGGGGGGED=8,>9GFGFD=<8D9BGGGGFGFEE8<>FCGGGGDCDGDF>FFGGEEGFEAFFBEGGGFGGGFFFAGGGGFGGGFFDGEGGGEEEFFGGGGGFGGGGGFFFCCGGGGGGGGGFGGGGGCGGGGGGGFCF:GGGFFCGGGGGFGGGGGGGFGGGCCCCC
@sB 26196
TGAGGAATATTGGTCAATGGGCGAGAGCCTGAACCAGCCAAGTAGCGTGCAGGATGACGGCCCTATGGGTTGTAAACTGCTTTTATAGGGGAATAAAGTGAGTCACGAGTGCTTCTTTGCATGTACCCTATGAATAAGGACCGGCTAATTCCGTGCCAGCAACAGCGGTAATACGGAAGGTCCGGGAGTTAACCGGATTTATTGGGTTTAAAGGGAGCGTAGGCCGGAGATTAAGCTTGTTGGGAAATGTAGTTGCTCAACATCTGAACTGCAGCGCGAACTGGGTTCCTTGAGGACGCACAAGTTGGGCGGAATTCGTGGTGTAGCGGTGAAAGGCTTAGATAGCACGAAGAACTCCGATTGCGAAGGCAGCTTACTAACCTGTAACTGACATTGATGCTCGAAAGTGTGGGGATCAAACAGGATTAGATACCCT
+
CFGGG8EFFFFGGFGCFGGFGGGGGGGGGGGGGGGGGGGFFGGGFEFCECFGFEFGGGGGGGEGGFGFCFFFGGGGGECFGCFCCFGGGGGC?::?EFFE@B?AB?F+@?+,,<CBECFC?FGFGGG,88???FDFA?FBFGBCC@:AFCB:F<+7>FGFCGC,3,+5@++,8,38*6*@5,35C>*>B<9,3744*/FC@,@CC?6,8?.?@:75E=D@;@/**8-,1$:=@:F*,*7@3@+@3CF@F>,4,,,EC9<E,@7E@:,,,,>6+C86+,,D8EB:,B?FBA,F?@+FEE9,@54++C:CB@,EA,+CGGFGGFE=0GEFFFFFFA,FA<@D=9C<:FFFE,FFAB+@CFGFCGGGFGGGF?FEAFADGGGGDGDGGFGGGGF,C@,FC+GFGGFFFFGGGGGFE9GGFFFEECGGGGGGGE8CCCCC
@sB 256
TGGGGAATCTTCCGCAATGGGCGAAAGCCTGACGGAGCAACGCCGCGTGAGTGATGACGGCCTTCGGGTTGTAAAGCTCTGTGATCGGGGACGAACGGTCAGCAGACGAATACTCTGCTGAAGTGACGGTACCCGAATAGCAAGCCACGGCTAACTACGCGCCAGCAGCCGCGGTAATACGTAGGTGGCAAGCGTTGTCCGGAATTATTGGGCGTAAAGCGCGCGCAGGCGGCTTCTTAAGTCCATCTTAAAAGTGCGGGGCTTAACCCCGTGATGGGATGGAAACTGAGAGGCTGGAGTATCGGAGAGGAAGGTGGAATTCCTAGCGTAGCGGTGAAATGCGTAGAGATTAGGAAGAACACCGGTGGCGAAGGCGACTTTCTGGACGACAACTGACGCTGAGGCGCGAAAGCGTGGGGAGCAAACAGGATTAGATACCCT
+
GFGGGGGGGGGGGGGGGGGGGGGGEGGGGGGGGGGGGGFFGGGGCGGGGGGGGGGGGGGGGGGGGGGGBCGEGGGGGGGCF@FGGGGGGG:CFEFEGGFCFDFAFFFGCFGGGGDGGGGGGGFAFFFGGGGFFGBEFDGF:,?FFFGGEC@FCCEGGC*:=F*CFF:CDGDGGG5/1+<CFECFC:+;;;<85:A*/9C?EG5*2:CGG7CFFGE:C<CG>>E7C5<CD:<:/<1707<.'@?FG7FGFC+,:F<?FGEGGEEF>>F9E>C9CD?B6CA:FE>6;8>=,D=D,,F=E4FC=B7FE,BEF8BCGGE?,E>GFE:@+ECGGFGGGGGGFECGEEF<=A;GGFGGGFGFF?FFFGGGDGGGGGCFGGGGGGGGGGGGGFCFCGGGGGGGGGGFFCGGGGGGFCEGDGGGGFEGGGEGGGGGGGF9GFE,CCCCC
@sB 47492
TGGGGAATATTGCACAATGGGGGAAACCCTGATGCAGCGACGCCGCGTGAAGGAAGAAGTATCTCGGTATGTAAACTCCTATCAGCAGGGAAGATAGTGACGGTACCTGACTAAGAAGCCCCGGCTAACTACGTGCCAGCAGCCGCGGTAATACGGAGGATCCGAGCGTTATCCGGCTTTATTGGGTTTAAAGGGTGCGTAGGCGGCCTTTTAAGTCAGCGGTGAAAGTCTGTGGCTCAACCATAGAATTGCCGTTGAAACTGGGGGGCTTGAGTATGTTTGAGGCAGGCGGACTGCGTGGTGTAGCGGTGAAATGCATAGATATCACGCAGAACCCCGATTGCGAAGGCAGCCTGCCAAGCCATTACTGACGCTGATGCACGAAAGCGTGGGGATCAAACAGGATTAGATACCCT
+
CFGGGDGGGFFFGFGGGGGCFGGGEGGGGGGGG9CEGGCGGGGGGGGGGGGGG=FG,CFEFCFFGGGCFGGGGDEFFFGGGGGGGG,BDFAEFGDFFGGGGGGEGGGGGGGGGDFG?FGGGEGGGGEGG9F8CDDEFEDFGGF7FEGGGEEFFFGGGG@EF7FC<BE7=FFGCGGG=825C9=CF.FFFG3?@F58=E*CECEE8E*8,<<<3<F><E:9DF?FDCGFCFGGCFF?89>FCG+F9CFD?-.3C=7.F32?CGFGFEGG>?;F<EA9CGFF@C,FFGGGEEE=8+F@GFFF@F@EBEGFCFEFC5,A9E5;FGEF?8,FEFECGGGGGF8EGGC<=DFFGFAGEBCE7CD@B9CFGFEGGGFGGGGFCGGGFGFC,FDGGE<EEFFF8GFEGGGGGGGGGGGCCC9C
@sB 23909
TGAGGAATATTGGTCAATGGCCGAGAGGCTGAACCAGCCAAGTCGCGTGAGGGATGAAGGTTCTATGGATCGTAAACCTCTTTTATAAGGGAATAAAGTGTGGGACGTGTCCTATTTTGTATGTACCTTATGAATAAGGATCGGCTAACTCCGTGCCAGCAGCCGCGGTAATACGGAGGATCCGAGCGTTATCCGGATTTATTGGGTTTAAAGGGTGCGTAGGTGGCCTTTTAAGTCAGCGGTGAAAGTCTGTGGATCAACCATAGAATTGCCGTTGAAACTGGGGGGCTGGAGTATGTTTGAGGCAGGCGGAATGCGTGGTGTAGCGGGGAAATGCATAGATATCACGCAGAACCCCGATTGCGAAGGCAGCCTGCCAAGCCATTACTGACGCTGATGCACGAAAGCGTGGGGATCAAACAGGATTAGATACCCT
+
EFGGGFFFF<FCFGFFFF<FGF@FGGGCFF?@FG@FECFGGFCEC:F@7FFGECFCEFGGGGE<E9FGGDGDGGFGDGFGGGGFFFDFGGC4EDFEFFFEDGGGGGGGGCGAFCFGGGGGFGAFGG,FEFCEGGGFFGGGC87:E7BDFGGG7DFGGD=DDDGC8>:.@?@:F<EGEDDEDGA13>C*<FBE@FFAFF<CFC>FFGF9C<85GF;@E8@@@C4#AEG:C?FF@<<-<8FCFF>GC#,?FC>FFFG+>?F@80@>E:<FEFF6CGFEDD:@>EFFGFC<6,,,19@9GF:EEEFFCDDGGFBC4+ECGFDF4,8+)B+A?,<F9CFFAEA;EBA=DGGEFGFE@@GFFFF@:@CFEE9<@DCGGGGFB7ACGGGFGGGGGF@C@9GGFGFGFCFGGGGGGGGGFEFGGGFFGGGGGFF9GGFCC9CC
@sB 29900
TGAGGAATATTGGTCAATGGACGAGAGTCTGAACCAGCCAAGTAGCGTGCAGGATGAAGATTCTATGGGTTGTAAACTTCTTTTATACGGGAATAAACGAAGCCTCGTGTGGATTTTTGCATGTACCGTATGAATAAGGATCGGCTAATTCCGTGCCAGCAGCCGCGGTAATACGGAGGGTCCGGGCGTTATCCGGATTTATTGGGTCTAAAGGGGGCGTAGGCCGGAGATTAAGCGTGTTGTGAAATGTAGATGCTCAACATCTGCACTGCAGCGCGAACTGGTTTCCTTGAGTACGCACAAAGTGGGCGGAATTCGTGGTGTAGCGGTGAAATGCTTAGATATCACGAAGAACTCCGATTGCGAAGGCAGCTCACTGGAGCGCAACTGACGCTGAAGCTCGAAAGTGCGGGTATCGAACAGGATTAGATACCCT
+
CFFFGFGGGGGGGGGCEGFGGGGGGDGGFGEGGGG?FGGGGGGEEGC@F@FFGGGGGGF---<CFFFG,CFFDBFCFG9EFGDGGGG,CCFGGGGGG<:=C:+:<F@+BEF@,<FGGGGFGGGGDFG+=FDCEFGGGFGF,4BFEGGF,87EGGGDFGF7@FFGGGGG@FGGGGGGD*C&#@<,(F:FFCGGGFFEEG??9C/FF3F)F@FGCF@1GFGFDEEE@EF:F;;GEGFAEDGGFF@EGFFFGGGGFCGFGFDDGGFGGFFF+FGEAFEE>GGGF@FCDFFD9GGGFGGGCGGGFGDFF6CFGGGE8CGGGGDGGGE@BEGFEF?@C,?A@9F@AAFGF@F@EDEEFGGF7GGC>GGGGCDGGGGGFFFGFFGGEGGGAGEGEGFGGGFEGEGGGDGGF>GGGGGGGGGGGGFFGGGGGGGGGGGCCC9C
@sB 47850
TGGGGAATCTTGCGCAATGGGCGAAAGCCTGACGCAGCCATGCCGCGTGAATGATGAAGGTCTTAGGATTGTAAAATTCTTTCACCGGGGACAATAATGACGGTACCCGGAGAAGAAGCCCCGGCTAACTTCGTGCCAGCAGCCGCGGTAATACGGAGGCTCCGAGCGTTATCCGGATTTATTGGGTGTAAAGGGAGCGTAGGTGGATTGTTAAGTCAGTTGTGAAAGTTTGCGGCTCAACCGTAAAATTGCAGTCGAAACTGGGAGTCTTGAGTACAGTAGAGGTGGGCGGAATTCGTGGTGTAGCGGTGAAATGCTTAGATGTCACGAAGAACTCCGATTGCGAAGGCAGCTCACTAGACTGTTACTGACACTGATGCTCGAAAGTGTGGGTATCAAACAGGATTAGATACCCT
+
EFGDGGGGGGGCFEFGGGGGGGGGGGGGGFGGGEGGGGGGFGFGGGGECFGGGGGFCFFEFG9FGCFCF?CDEFGFGGGGGGGGGFCFGGDGGGGGEFGGFGECFEF<FE3@FFDFGGGGGGGGGCCFGFGFGFFEGCFFGGFFGGGGGGGGGGGGGFE*,@<F7:1<F>:CGA6:*9F@CC<ECG=#2<FEGG8>:EEECE@,<;<C,;C4?A@:EFG79D<GFD>>EFCCCEEFCDGGGGF?FCGGFGGGEFE6C8CEDGGGF;<E?FGF?GGEGFF<GFEFFGGFDE>=DECB,C?GGF@>A@@,E<FE<EFFFE68GGFGFDCFGGFFGFFGFEF:7GGGGGGGGGFGGGGGFAGGGGGGFGFFFEFECF<FECFEC7GGGFFEGFGGFGGF<<FECGFEGGGGGGGCCCC@
@sB 29382
TGGGGAATATTGCACAATGGGGGAAACCCTGATGCAGCGACGCCGCGTGGAGGAAGAAGGTCTTCGGATTGTAAACTCCTGTTGTTGAGGAAGATAATGACGGTACTCAACAAGGAAGTGACGGCTAACTACGTGCCAGCAGCCGCGGTAAAACGTAGGTCACAAGCGTTGTCCGGAATTACTGGGTGTAAAGGGAGCGCAGGCGGGAAGACAAGTTGGAAGTGAAATCCATGGGCTCAACCCATGAACTGCTTTCAAAACTGTTTTTCTTGAGTAGTGCAGAGGTAGGCGGAATTCCCGGTGTAGCGGTGGAATGCGTAGATATTAGGAGGAACACCAGTGGCGTAGGCGGCTTACTGGACGATAACTGACGCTGAGGCTCGAAAGCGTGGGGAGCAAACAGGATTAGATACCCT
+
CCFFGGGGGCF9FGGGG,@FGEGGGGGGGGFGGGGGGF@EEEGGGGG@CEEGDEGF,C=FFFFFDGGGDG8FFADFFGGGGDFFGFFF8EEEFG9F<FFGGGGGGGFGGAAFFGGGG8BFDGGGGGEFGGGGEGGGGGFFGCDGGGGGGGGGGGGCGG7CFFGGG5C:FGGGGGGGGGGGGGGFFC'CCACCFGGFCCGGEEGECEGCDC>CGGFFGGFGEGGFGGGGG8DFC@G70B<FBFGGGG>GGFGGGFB=FGG<F<8:GGFF8>CB?GFCGGDFFC+EDGCCB8CE>8@7C=7EEGGGAGGGFFE@=EF=FFECC=FGGGGGFCFEE@FC,DCGCGGGGGGGGEGGGGGGGFB@8GGGGFCGGGFGGGGGGGEGGGGFCFFDGGF@CFFE8GFEE9DCF<FGF8GCCCCC
@sB 30991
TGGGGAATATTGCACAATGGGCGAAAGCCTGATGCAGCGACGCCGCGTGAAGGATGAAGTATTTCGGTATGTAAACTTCTATCAGCAGGGAAGAAAATGACGGTACCTGACTAAGAAGCCCCGGCTAACTACGTGCCAGCAGCCGCGGTAATACGTAGGGGGCAAGCGTTATCCGGCTTTACTGGGTGTAAAGGGAGCGTAGACGGCTGTGCAAGTCTGAAGTGAAAGGCATGGGCTCAACCTGTGGACTGCTTTGGAAACTGTGCAGCTAGAGTGTCGGAGAGGTAAGTGGAAGTCCTAGTGTAGCGGTGAAATGCGTAGATATTAGGAGGAACACCAGTGGCGAAGGCGGCTTACTGGACGATGACTGACGTTGAGGCTCGAAAGCGTGGGGAGCAAACAGGATTAGATACCCT
+
CEGFCEEFGAFCGGGGGGG8EFGEGGGGG8FC9<FFFCBF@FFE:F=@FGGGFGGF>CC@CFCCEGGCEFGEFGGGGGGGGFGGGGGGCGGECFFGGGGGGGGGG@FD9ACFGEGGGGGGGGGGGGGGGGGGG@FGGG+:ECFFEGDG?ECCEG:,31;EGGEE@>8A;E8:<AEG#?>5@F/:CEFG60<:>C78:C6&3E<-C2C#/:FEGGF?E=FFFF<@:@C=>FF68C5==>EFCCG<<FF7=0C:F>FA<5@'DC7>FECCF?E=FEGG<=8FGG>GGFCFCFFFE4,GGCCGEE=8==4,?GFE@,CEGGFFGF9GGGFCF?B9BC,9FFGF:DGGE:EEDFGCEFGFGGFFGGGFF@FEGGGGGFGGFFC,FDGGGGGGGFEFCCEGGGGGFFGGGGGGFGFCCCCC
@sB 25130
TGAGGAATATTGGTCAATGGACGAGAGTCTGAACCAGCCAAGTAGCGTGAAGGATGAAGGTTCTATGGATTGTAAACTTCTTTTATACGGGAATAAACGAATCCACGTGTGGTTTTTTGCATGTACCGTATGAATAAGGAGCGGCTAACTCCGTGCCAGCAGCCGCGGTAATACGGAGGATCCGAGCGTTATCCGGATTTATTGGGTTTAAAGGGAGCGCAGTTGGGTGGTTAAGTCAGTTGTGAAAGTTTGTGGCTCAACCGTAAAATTGCAATTGATACTGGCAGTCTTGAGTACAGTTGACGTAGGCGGAATTCGTGGTGTAGCGGGGAAATGCTTAGATATCACGAAGAACTCCGATTGCGAAGGCAGCTTACTAACCTGTAACTGACATTGATGCTCGAAAGTGTGGGTATCAAACAGGATTAGATACCCT
+
AEFGGGGGGGGGGGGGGG<EEFG76+CEFFGGGGGGGFFFGGGGGGGFGGGGGGFGG,CF6CFGGFFG<FFGGGGGGF9BAFFFGG,FGGG@FGGGF??+7,BFGGG@FGGG,:EFGGGGA,EFFDFGDF@FGGGCFGGG::CCCE+FG9<FGGGGGGDFGCF@@EGFGGGGGGGGG*FBCG@G$=CFCEGGG=GG>?8<CCFCFGGE1;FFGCCF5115@3#9>@</)A@CFG7:,0ACFG?GGGGF@,3@#8GGGGCC#058%:&FCG;=;:<9,%6@@FG?B,,,,A;FDC9<,,9@@<@+FB7FC8GFF9>7=:,,GGGDEEBA,<AEEFDE9DD@9,<BA,<EF<BGFF@7FFDBEGFFGFAGGGGGFC,FFC@B,69GGFFGGFEE<@F<GGGFGGGGEAGGG@GGGGFGGCGGGGGGGGGFGGGCCCCC
@sB 264
TGAGGAATATTGGTCAATGGACGAGAGTCTGAACCAGCCAAGTAGCGTGAAGGATGAAGGTTCTATGGATTGTAAACTTCTTTTATACGGGAATAAACGAATCCACGTGTGGATTTTTGCATGTACCGTATGAATAAGGATCGGCTAACTCCGTGCCAGCAGCCGCGGTAATACGGAGGATCCGAGCGTTATCCGGATTTATTGGGTTTAAAGGGAGCGTAGATGGGTTGTTAAGTCAGTTGTGAAAGTTTGCGGCTCAACCGTAAAATTGCAATTGATACTGGCAGTCTTGAGTACAGTTGAGGTAGGCGGAATTCGTGGTGTAGCGGTGAAATGCTTAGATATCACGAAGAACTCCGATTGCGAAGGCAGCTTACTAACCTGTAACTGACATTGATGCTCGAAAGTGTGGGTATCAAACAGGATTAGATACCCT
+
FGGGGGGGFFGGGGGGGGGGGGDFGGDGGGGGGGGGGGGGGGGGGGGFGGEFFGGGGGGDEAFFGDF@EGCEGEGFGGGGGGGGGGGGGEEGGGGGGGGGGGGFFGGDFGGG,:EFGDB9DFGGGF9FFFGGGFEGGGFGD@+FEFC@FFGGGGGGGGFFFGGGCEFGECGFCFGEGGGEFGGFE7CFGGC#;A=D?D?@CFCF6=D<FGGCGDCF>>FACD?>CFGFFD8FFFGB>ECCEDFCAC?D@<GCFGGFGGEGGGGG;AEE=DC=<CAFE?ED?GGGFFFADGGF9EBAGGGGGGGGGGGDGFEACFEGCFFCFF>>DGGGGGGFFFEFCDGGGFFDFFFFC,FFFCFB,GGGGEDFFGGGGFGGGGGGFGGGGGGGGGE9FGGGGGGFGGGGGGGGGGGGGGFCFFFGGGGFGGGGF<GGGGGCCCCC
@sB 40854
TGAGGAATATTGGTCAATGGACGAGAGTCTGAACCAGCCAAGTAGCGTGCAGGATGACGGCCCTATGGGTTGTAAACTGCTTTTATAAGGGAATAAAGTGAGTCTCGTGAGACTTTTTGCATGTACCTTATGAATAAGGACCGGCTAATTCCGTGCCAGCAGCCGCGGTAATACGGAAGGTCCGGGCGTTATCCGGATTTATTGGGTTTAAAGGGAGCGTAGGCCGGAGATTAAGCGTGTTGTGAAATGTAGATGCTCAACATCTGCACTGCAGCGCGAACTGGTTTCCGTGAGTACGCACAAAGTGGGCGGAATTCGTGGTGTAGCGGTGAAATGCTTAGATATCACGAAGAACTCCGATTGCGAAGGCAGCTCACGGGAGCGCAACTGACGCTGAAGCTCGAAAGTGCGGGTATCGAACAGGATTAGATACCCT
+
EGGGGGGGGGGGGGGGGGGFGGGGGGGGGGGGG@FGGFGGGGGGGGEGEGGGGGCEGGGGGGGGGGGGGGGFGGGGGFGGGGGGGGGGGGGFFGGGGGGGGGGFGGGFGGDGGGGGCGGGGGGGGFGGGGGGGGGGGGGFFGGGGGDGGGFEGGGGGGGGGGGGGGGG:@FGGFFDGGGGFFFGGDEGGEEC<F=FGG>@@:CFGGC7CF;F9?C?F?@BBBC=EGG;2;FGGGG)89:8CGGDC4EFGFD>FGFFGFC>FFFF;FCFGGGGGC8F>C,=GGGGGGF8@,DF5GEEC9GFECFGEDGF@@>,4,E@8FGCGFEEFGEFFGFFC,FGFGGEEFDE8FEDFFB,DF:FC7GGGEFB9ECE@8FCGGGGGFFCGGGGGGGF:B7DFCFF<GGGGGGGGGGGGGGGGGFDGGGFGGGGGGGFFFFC9C@B
@sB 266
TGAGGAATATTGGTCAATGGCCGAGAGGCTGAACCAGCCAAGTCGCGTGAGGGATGAAGGTTCTATGGATCGTAAACCTCTTTTATAAGGGAATAAAGTGTGGGACGTGTCCCGTTTTGTATGTACCTTATGAATAAGGATCGGCTAACTCCGTGCCAGCAGCCGCGGTAATACGGAGGATCCGAGCGTTATCCGGATTTATTGGGTTTAAAGGGTGCGTAGGCGGCCTTTTAAGTCAGCGGTGAGAGTCTGTGGCTCAACCATAGAATTGCCGTTGAAACTGGGGGGCTTGAGTATGTTTGAGGCAGGCGGAATGCGTGGTGTAGCGGTGAAATGCATAGATATCACGCAGAACCCCGATTGCGAAGGCAGCCTGCCAAGCCATTACTGACGCTGATGCACGAAAGCGTGGGGATCAAACAGGATTAGATACCCT
+
FGFGGGGGGGGGGGGGGGGGGGGGGGGGGGGGGGGGGGGGGGFFDEG@FGGGGGGGGGGGFFGGGFGGGGGGGGGGGGGGGGFGGFGGFGGGGGFGGFGFGFGGFGGGGGGGGGCFGGGGGGGGGGGGGGGGGGGGGGGFGGGDGGGGGFFGEFGGGGGGGGGGFGGFGDEAFGCFGEG::EFGGGGGGGGGGGGGDGGGCFFFFG@F.:BFE>G?G;?DDFGGGG?>EGGGGGGAC?FFEGFGC@<>@CFFGGDFFGDFFFGFBFF<CCCGGEGGGFFDEEEEG@FD9FEE9=4C8FFB4,,FFGGGDGF9GEEEE@F<BF=C5EBFFFF<,FGGFGGDAGGGFGFDGGFGEGCEEEFF7FE<FCCFGFGFFF9F>GFFGGGGFCGGGGFGGCGGGGGDGGFFFFGGGFD@GGGGGGGGGGGGGGGFGCD@CCCC
@sB 267
TGGGGAATATTGCACAATGGAGGAAACTCTGATGCAGCGATGCCGCGTGAGGGAAGAAGGTTTTCGGATTGTAAACCTCTGTCTTCAGGGACGATAATGACGGTACCTGAGGAGGAAGCTCCGGCTAACTACGTGCCAGCAGCCGCGGTAATACGTAGGGAGCGAGCGTTGTCCGGAATTACTGGGTGTAAAGGGAGCGTAGGCGGGATCTTAAGTCAGGTGTGAAAACTATGGGCTCAACCCATAGACTGCACTTGAAACTGAGGTTCTTGAGTGAAGTAGAGGCAGGCGGAATTCCTAGGGTAGCGGTGAAATGCGTAGATATTAGGAGGAACATCAGTGGCGAAGGCGGCCTGCTGGGCTTGTACTGACGCTGAGGCTCGAAAGCGTGGGGAGCAAACAGGATTAGATACCCT
+
DFFGGGGGGGGGGGGGGGGGGGGGGGGFGCFDGFGFGGGFGGGGGGGFEFEFEGGGGGGFFGDFGFFEFGGGGGGGGGGGGGGGGGGFFEGGGGCFGGGGGDGGFGGGAFGGGGGGGGGGGG:C:@FDFGGGGGGGGFFFFDFG:7>CCFE,DGGCFGGCCGEGG5CCCFGC:FFC@8F::<GGGGC<<9EF@GEC5<FD=<CACEG;CEDGFCFFGFGGF@9E:CGFG5G:?GFFFF>8,DACC:8FF>6CFGFDCE<@FFGGGG8CA<@FDB/E=9GGGGFF?FCCGGFE8FEFFB,FF<EB0>,:CFF9@,7GGGGFFFF?C,E@EEFECC,E,A?FCEGEF,7GGGFDGFGFFGEBCGFDCEEGGFCEGGGGGGGFFEGGGEGGGGGGGECGGFCFFCGGGFDGGGGCCCCC
@sB 25209
TAGGGAATCTTTGGCAATGGGGGCAACCCTGACCGAGCAACGCCGCGTGAGTGAAGAAGGTTTTCGGATCGTAAAGCTCTGTTGTAAGAGAAGAACGTGTGTGGGAGTGGAAAGTCCACACAATGACGGTATCTTACCAGAAAGGGACGGCTAACTACGTGCCAGCAGCCGCGGTAATACGTAGGTCCCGAGCGTTATCCGGATTTATTGGGCGTAAAGCGAGCGCAGGCGGTTAGATAAGTCTGAAGTCAAAGGCTGTGGCTCAACCATAGTTTGCTTTGGAAACTGTTTAACTTGAGTGCAAGAGGGGAGAGTGGAATTCCATGTGTAGCGGTGAAATGCGTAGATATATGGAGGAACACCTGTGGCGAAAGCGGCTCTCTGGCTTGTGACTGACGCTGAGGCTCGAAAGCGTGGGTAGCGAACAGGATTAGATACCCT
+
GFGGGGGGGGGGGGGGGGGGGGGGGGGGGGDGGGGGGGDGGGGGGGGFGGGGGGGGAFFGGGGGGGGGGGGGGGFGGGGGGGGGGFGGGGGGGFGGGGGGGGGDGGGGGFGGGGGGGGGGGGGGGDGGGGGGGFGFGGGDCECGDEGCFE7<F7FDFGDGFGGGFGGFGGGGGGGDFFGGGCE:F<CGFGGE@ECGG=G?/7;CC?@C$B<C8C55B@FGBFDCGGDDCEGGB8E@C;GGGC?BFFGFFGEG8FECC<@DEC3FGCCFGGGF@F>>6GFCC<EED8GFE9GFFD8FF?F8GGGGGFEE<F>:,FAE=CEFFCGGGGFC7FEGGGGFE,DEGGFFGFDFF<GGGF<FCCGGGGGEF@EC@FF@:GEGGF@FFFFEFE?GGAGFDGGFGGGFE,GGFF7FF@GGCGGGFFGFEGGGFGGGGGGGGFGFCCCCC
@sB 269
TGAGGAATATTGGTCAATGGGCGCGAGCCTGAACCAGCCAAGTACCGTGCAGGATGACGGCCCTATGGGTTGTAAACTGCTTTTATGTGGGAATAAAGTGAGGGACGTGTCCCTTTTTGTAGGTACCACATGAATAAGGACCGGCTAATTCCGTGCCAGCAGCCGCGGTAATACGGAAGGTCCGGGCGTTATCCGGATTTATTGGGTTTAAAAGGAGCGTAGGCCGTATTTTAAGCGTGTTGTGAAATACTGTCGCGCAACGACAGAGGTGCAGCGCGAACTGGGAGACTTGAGGGCGCGGAATGCAGGCGGAATTCGTCGTGTAGCGGTGAAATGCTTAGATATGACGAAGAACTCCGATTGCGAAGGCAGCTTGCAGTAGCGTAACTGACGCTGAAGCTCGAAAGTGCGGGTATCGAACAGGATTAGATACCCT
+
FGGDFFGDCECFFGGGGGG?EGGGGGGGGGGGGGG8?FF-CFDC,CF@@7FCFCCAAFC+B@CCF,ECFC@C?EFGGGFG,A?FGG<F5<BECEEC9EFGG9F@7F7FC==EFG?EEF@=FFGGGC,FDFG,EF,CDFF9FCFGGDFD=@E9F<D+@FEC@>DF*::*FCE9BE7>E:B@2?FCD>=:G:78FCCCD3<FG=CFGG7?G6@@+,/@D?C<?FCF4?*);+<+++3.:5A;C=51<9?CB:*22015#8CFCC5E@<C8E;>@$@8+,6':6,==5,:8,GFF98+3+7GFEEA,D6GF?8GGFGE@++CCFFCE@GFFA,E@:?AFCEBDFGGGGFCEFDDFFC@FCGGGGEEGGGEGFFCFAFGCECEDFECDF<CBEGGFFGFFGFF<CEGEGGFCGEGGEGGGFGGFGGGGFEGGFFC@CC@@
@sB 22946
TGGGGAATATTGCACAATGGGGGAAACCCTGATGCAGCGACGCCGCGTGAGCGAAGAAGTATTTCGGTATGTAACGCTCTATCAGCAGGGAAGAAGAAATGACGGTACCTGACTAAGAAGCACCGGCTAAATACGTGCCAGCAGCCGCGGTAATACGTATGGTGCAAGCGTTATCCGGATTTACTGGGTGGAAAGGGAACGCAGGCGGAAGGCTAATTCTGATGGTAAAGCCCGGGGCTCAACCCCGGGACTTCATTGGAAACTGGTCATCTAGAGTGTCGGAGGGGTAAGTGGAATTCCTAGTGTAGCGGTGAAATGCGTAGATATTAGGAGGAACACCAGTGGCGAAGGCGGCTTACTGGACGATAACTGACGCTGAGGCTCGAAAGCGTGGGGAGCAAACAGGATTGGATACCCT
+
FGGGDGGGGA<FFGFFFGFGGGGGGGGGGGGFGDDEFGCEGDGDGD@+=CFGGDGEFGFDFFD9CB@?,FCEFD,BFGGGG9BFCDGCFFFGGGDFFGG99,E@FGGEGCAF?9F=DFFFFG3,@CGGFCFF,@BF<FGF,@F8DE7<F7*1=93?7FF9<43>C89,<:=B:*<<<EFC@+CCC9C45/#<>98?#*#129E>:*:,9FE>A27,7FDC4<794#:4<CG=ECCCB:>F3+CGC@=3,336,69,,FB76@8@DCFECDDCCA?F=FECGGFFDGFGFGGGFECGGCF:,GGGEC8>,FE9GFC:EEGFC;F=<GFEEGFFFFFCFF@<FEFCFEFB7GGEGFF9GGFFFAECGGGGGGGFCECFFD<EFEDEGFCCEGGGFCE<DFCEFFGGGGGGGGFCGCC@<C
@sB 40034
TGAGGAATATTGGTCAATGGGCGGAAGCCTGAACCAGCCAAGTAGCGTGCAGGATGACGGCCCTATGGGTTGTAAACTGCTTTTATGCGGGGATAAAGTGGGCCACGCGTGGTCTTTTGCAGGTACCGCATGAATAAGGACCGGCTAATTCCGTGCCAGCAGCCGTGGTAATACGGAAGGTCCGGGCGTTATCCGGATTTATTGGGTTTAAAGGGAGCGCAGGCCGCCGGGCAAGCATGTTGTGAAATGCAGTCGCTCAACGTCTGCACTGCAGCGCGAACTGCCCAGCTTGAGTGCGCGCAACGTTGGCGGAAGTCGCCGTGTAGCGGTGAAATGCTTAGATATGGCGAAGAACTCCGATTGCGAAGGCAGCTGACGGGTGCGTAACTGACGCTCATGCTCGAAAGTGCGGGTATCGAACAGGATTAGATACCCT
+
FGFFGGGGGGGGGGGFFFEFFGGEGGGGGFGGGGGGGGDFGGFGGGGGGGGGGGGGGGGGGGGGGGGGGGGEGFGGGCGGGGGGGGFGGGGEFGGGGGGGFG?FGGGGGGGDGGGGGGFGGCFGGGGEGGGDGFGFGGG@FFEGGGGGGGGGGGGDGGFGGGGGGBGGGGGGGGGGGGGGGGGGGGE@CE8FFGGGG?G;7+CEGFE;G@FG?GG>EFE@EBEGEEECECCC,;E;AFGGGC3EGGC?8:=::C:514?C8,CFFCFGGGGECDEE>:::9.FDEF<F@<D>5F>>>=+F8<D7>>+GGEEEEB+8B+=:FFC>5FEFEEC5?A,,AFFEC,GGGGGFFCFF=7GGGGGGGGEGGFFFF@FGGFFGEFDGGGGFCFDGFC@EGFCFFGGFDFFCAEEGGDGGGGGGGFEFEAFE9GGGGGGCC9CC
@sB 272
TGAGGAATATTGGTCAATGGGCGCGGGCCTGAACCAGCCATGTAGCGTGAAGGATGACTGCCCTACGGGTTGTAAACTTCTTTTATAAAGGAATAAAGTGAGGCACGTGTGCCTTTTTGTATGTACTTTATGAATAAGGATCGGCTAACTCCGTGCCAGCAGCCGCGGTAATACGGAGGATCCGAGCGTTATCCGGCTTTATTGGGTTTAAAGGGAGCGTAGAGGGGTTGTTAAGTCAGTTGTGAAAGTTGGCGGCTCAACCGTAAAATTGCAATTGATACTGGCAGTCTTGAGTACAGTTGAGGTAGGCGGAATTCGTGGTGTAGCGGTGAAAGGCTTAGATATCACGAAGAACTCCGATTGCGAAGGCAGCCTACTAAACTGCCACTGACATTGATGCTCGAAAGTGTGGGTATCAAACAGGATTAGATACCCT
+
EFGGGGGGGGGGGGGGGGGGGGGGG+@CFEGFGGF8EGFGGFFGGGC@FEFGGGGGFGEFGGGGFFGGDFGGGGGGGGFGGFFGGFGGFG98?FFEFGGGGG<<BFE<FGGGGGFFGEGFFGGG9FFGCFGFGGGG,?9BFCFGCD7B<>>AFGGGGGGFFGGDC>C@C5FCCFF7:FC><CFF@C5FG>CCFC:F*)*<<7CECCFGDCEF+<@5C0?4#48*:AF:CGCC=CF4:=?CFC23%<@8B@%0CE>9G:(,+7C=2AECGEEDFDEGFCGD?EEB:,,:,GE9+9FFD9E@CFEEFE@EF@FED,EGGFDFAF@E?:CGFEGCFA?GEBC8GGGDFC,GFEFBD@::CFECEEGFCGFGGFGCDGGFGGGGFC8GGFDFEFFFGGGGGGGFFGGFCFFEF9FAGGGGFFCAGFGFFEGFGGGCCCCC
@sB 273
TGAGGAATATTGGTCAATGGCCGAGAGGCTGAACCCGCCAAGTCGCGTGAGGGATGAAGGTTCTATGGATCGTAAACCTCTTTTATAAGGGAATAAAGTGCGGGACGTGTCCCGTGTTGTATGTACCTTATGAATAAGGATCGGCTAACTCCGTGACAGCAGCCGCGGTAATACGGAGGATCCGAGCGTTATCCGGATTTATTGGGTTTAAAGGGTGCGTAGGCGGCCTTTTAAGTCAGAGGGGAAAGTCTGTGGCTCAACCATAGAATTGCCGGTGAAACTGGGGGGCGTGAGTATGTTTGAGGCAGGCGGAATGCGTGGTGTAGCGGTGAAAGGCATCGATATCACGCAGAACCCCGATTGCGAAGGCAGCCTGCCAAGCCATTACTGACGCTGATGCACGAAAGCGTGGGGATCAAACAGGATTAGATACCCT
+
@FGGGGGGGGGG?FGGGGAFGGGEGEGGGGFFGGFEFC@FGFF9CFG7@CFGG@FG,CC=FFFCFFGGA?ECGGFFFGGGGADGFG,EFFGBE<EFFG9?9CFGCCE:FFFFGEF4BFDFFCGGFGGGGGGGGGGGGGFC=D:FE+8>FFGGGG7+@,@7FG7D:*CC>CC9D;FE:FE*,<<FCC=CC77*>,=:*<82=A#C::FFF8<CCFEFG:4C:BE=<8>7;C9CECCAE-4#4C%C<:2?=56:?CF3,:;38==<<AFFF9C9:>'EE3-,4CFDGGF=@6<C+A@,DC,8,,,E8DCF7CEFGC@EEDDF,C@4*B7DFFFEE5,C;:,,E9CF777E9FECF@GGFGGEECF7GEFGGGFGGGGFGGFFGGGFFC9DGF@GGGFCGGGGGGGGEGGGGGGGGGGGGGGGGGGGGGGGFC,<CCCC
@sB 40261
TGAGGAATATTGGTCAATGGGCGATGGCCTGAACCAGCCAAGTAGCGTGAAGGATGACTGCCCTATGGGTTGTAAACTTCTTTTATATTAGAATAAAGTGCAGTATGTATACTGTTTTGTATGTATAATATGAATAAGGATCGGCTAACTCCGTGCCAGCAGCCGCGGTAATACGGAGGATCCGAGCGTTATCCGGATTTATTGGGTTTAAAGGGAGCGTAGGTGGACTGGTAAGTCAGTGGTGAAAGTTTGCGGCTCAACCGTAAAATTGCATTTGATACTGTCAGTCTTGAGTACAGTAGAGGTGGGCGGAATGCGTGGTGTAGCGGTGAAATGCTTAGATATCACGAAGAACTCCGATTGCGAAGGCAGCTCACTGGACTGCAACTGACACTGATGCTCGAAAGTGTGGGTATCAAACAGGATTAGATACCCT
+
FGGGGFGGGFGGGGGGGGGGGGGFGCEGEFGGGGDFGGFFGGGGGGGGDGGFGGGGG,CFGGGGGGGGGGGGGGGGGGGG9FGFGGGGGFGD,,,CFEEFGGGEF9FFGGFDFGGA9FGGGFFGDGGEFG9EGGFCFGCFG8FGGFEFFCGGGFFGGGGGGGGGGG@EGGGFDGFGFCC3*FFGGC5B:FG>GGDEGEFGFG>GCF7*3FFFGGEFGFGF@9CCFC?CECF=CFFFCC3@#?@F;CFFFCCGGFCE>F>B;GFGGGGGGDE37#CFGFGGFGGGGGGF@9,C+CFGGFFAGE8GGEF=@FEDEGE7CGFFA<DGFGGF9FD?9GGEAGGGGGGGFGFGGFGGGEDGGGGGGFCFGFFGGGGGGGGGGGGGGGGGGFFFGGGGGGGFFGGGGGFEC8GGGGFGGGGGGGFDDGGFFFEAGGGCCC<C
@sB 36736
TGAGGAATATTGGTCAATGGGCGAGAGCCTGAACCAGCCAAGTAGCGTGCAGGATGACGGCCCTATGGGTTGTAAACTGCTTTTATAAGGGAATAAAGTGGGTCACGTGTGACTTTTTGCATGTACCTTATGAATAAGGACCGGCTAATTCCGTGCCGGCAGCCGCGGTAATACGGAAGGTCCGGGCGTTATCCGGATTTATTGGGTTTAAAGGGAGCGTAGGCCGGAGATTAAGCGTGTTGTGAAATGTAGTGGCTCAACCTCTGCACTGCAGCGCGAACTGGTCTTCTTGAGTACGCACAACGTGGGCGGAATTCGTGGTGTAGCGGTGAAATGCTTAGATATCACGAAGAACTCCGATTGCGAAGGCAGCTCACGGGAGCGCAACTGACGCTGAAGCTCGAAAGTGCGGGTATCGAACAGGATTAGATACCCT
+
FGGCFEGGGFGGGGGGGGGGGGGGGDGGGDGGGGGGGGGGGGCEFFEFGGGGGGGGGGGGEGGFGGGGGFGFE<EFFFCEFFFGGGGGGGGGFGDGGGGFFFGGGGEGGGFGGFFGGGGGFFGGGEGGGFFGCGGGFGGGGGG>FF:FGGGGGFCEGG7@FG:FDEEGE*FGGGGBCCEDACF:FGGEDFEGFG@E-2FFFF>CC;=EE:CC:F=GGFFFBEGGGGGDCCBEFFC>GFGFFGGGGFGGGGFGGGGFG>EFGGECGFGFGGFCGGGEDGGGGGGF>>8C,DDE6GGF>EGFFCGGGGGFCGGFEFE@GGEEEE4@*CFGFGEGGGGGEFC,FFFGGGGGFAGEFFFF=EGGGGEEFEEDGGGGGFGFGGGGGGGGFDFGGFBFFGGGGGFFCGGGGGGGGGGGGGGGGF9EFGGGGGFGGGGCCCCC
@sB 27837
TGAGGAATATTGGTCAATGGACGAGAGTCTGAACCAGCCAAGTAGCGTGCAGGATGACGGCCCTATGGGTTGTAAACTGCTTTTATAAGGGAATAAAGTGAGTCTCGTGAGACTTTTTGCATGTACCTTATGAATCAGGACCGGCTAATTCCGTGCCAGCAGCCGCGGTAATCCGGAAGGTCCGGGCGTTATCCGGATTTATTGGGTTTAAGGGGAGCGTAGGCCGGAGATTAAGCGTGTTGTGAAATGTAGACGCTCACCGTCTGCACTGCAGCGCGAACTGGTTTCCGTGAGTACGCACAAAGTGGGCGGAATTCGTGGTGTAGCGGTGAAATGCTTAGATATCACGAAGAACTCCGATTGCGAAGGCAGCTCACTGGAGCGCAACTGACGCTGAAGCTCGAAAGTGCGGGTATCGAACAGGATTAGATACCCT
+
BFGFGFGGGGGGGGGGGGGGGGGGGGGGGGGGGGGGGGFGFGEFGGGGEGGGGCEFFDFC7FGGGEDFGGGGCG9FFGGG9,@EFCGGFGGGDFGGGGFGGDFFGGGGGGCCFFFFEFEGGG<FGGGGFGGFGGG,B<FBDF7FEBFGG9?9F<=FGGGGGFGFFD:CGCFF9@C7>@3CFG?CEGDCFGDGGGGC=EECF+CC9F<?C,</$<<BE:<C8=;9CE81:C==01+.:GFC@@7GFFD@B>:C:*D>FF8**<>,FGGDAGECCEE7E>,D=@B,+F>+F>9FD:GFEEF:,,:,FB+:EGEE??GGGFB<E9CDACEGFCGF9GGFE,<GGGFDFDGFGFFGGFBEF@FCGGGGGGGGGFFFDDFF@8F?GGGGFDEGGF@EGFGGGFGFFGGGFEEGEGGGGFFGGGGGGGGGGCGGF8@CCCCC
@sB 277
TGAGGAATATTGGTCAATGGGCGCAGGCCTGAACCAGCCAAGTAGCGTGAAGGATGACTGCCCTATGGGTTGTAAACTTCTTTTATATGGGAATAAAGTTTTCCACGTGTGGAATTTTGTATGTACCATATGAATAAGGATCGGCTAACTCCGTGCCAGCAGCCGCGGTAATACGGAGGATCCGAGCGTTATCCGGATTTATTGGGGTTAAAGGGAGCGTAGGCGGACAGTTAAGTCAGTTGTGAAAGTTTGCGGCTCAACCGTAAAATTGCAGTTGATACTGGCTGTCTTGAGTACAGTAGAGATGGGCGGAATTCGTGGTGTAGCGGTGAAATGCTTAGATATCACGAAGAACCCCGATTGCGAAGGTAGCTCACTGGACTGCAACTGACACTGATGCTCGAAAGTGTGGGTATCAAACAGGATTAGATACCCT
+
DGGGGGFGGGGGGGGGGGGGGGGGGGGGGGGGGGGFGGGGGGDGGGGGFGGGGGGGGDEFFFFGGGGGFGGGGGGGGGGGGGGGGGGGGGGGGGGFGGGGGGFDGGGGGFGDCE9BFFFGGGGGFFGGGFGGGGGGGGC=BFDGEGGGGGGGGC7FGEDEGGGGDGGG7CFGGF7EGCF>DF@>*@7:FC:DB>C@E<C9-B7C>@)=/<;C@FF:B2F*8EGCCCCFEC@F9FD:C7GGGFBCCAGFF>FFFB>>8CFFFCFFAC8CDFF8GGGFE@=6=BDCFDFED<CA+E@?>FGGGFFFFGGFEFDE>8CEEGFGGGGGEFCGFGF@<GCGGGE;FAFGFDFE9CGFFF@+7@F@FFGGCFGGGGFGGGGGGGFFGDGGGFGGGGGFFGGGGEF@GFGGFGGGGGGGGGGGGGEFGGFGGFFFFFFCCCCC
@sB 278
TGAGGAATATTGGTCAATGGACGAGAGTCCGAACCAGCCAAGTAGCGTGCAGGATGACGGCCCTATGGGTTGTAAACTGCTTTTATAAGGGAATAAAGTGAGTCTCGTGAGACTTTTTGCATGTACCTTATGAATAAGGACAGGCTAATTCCGTGCCAGCAGCCGCGGTAATACGGAAGGTCCGGGCGTTATCCGTATTTATTGGGTTTAAAGGGAGCGTAGATGGGTTGTTAAGTCAGTTGTGAAAGTTTGCGGCTCAACCGTAAAAGTGCAATTGATACTGGCAGTCTTGAGTACAGTTGAGTTAGGCGGAATTCGTGGTGTAGCGGTGAAATGCTTAGATATCACGAAGAACTCCGATTGCGAAGGCAGCTTACTAACCTGTAACTGACATTGATGCTCGAAAGTGTGGGTATCAAACAGGATTAGATACCCT
+
DGGGGG?FGGFEGFFGGGGFGGC:F@CCFGGGGGGGFGFCFFCE,CBBFGGGGGGGGF7@CFGFFGFFGGGGCFFCGGGG<<EDFGGGFDF8FGFFGGGGGGGCGAFDFGGFGFFFFGGGG,5EFGGGDF9<FAEFGG:<C,+DDBBDGGGG8F7CFGGGGGCBCG77CC6@CGGGGGGG7DFCFFC:F@?B<CC$:?=897BFF7C7F?FG:984C;G<6@CC3C'0::E>@D>6CFCDECFF=AFD;>1@CFE8FG>B>8GGFE=C#@ECF<B@;=@3CFFGFFFADFEA9F;FFFA,C5,:,+GF+FED8GGGDGFGGGEEEF@FFDE9ACDFE<9FE>@,87<GFFFGCF:CGGGGFEGGGF@GGGGGGFCF@FDFFGFFGFEGGGFFDF@GCGGGGEGFFDFEGDFCGGGGGGFEFDGGFEFFGFECCCCC
@sB 30384
TGAGGAATATTGGTCAATGGACGAGAGTCTGAACCAGCCAAGTAGCGTGCAGGATGACGGCCCTATGGGTTGTAAACTGCTTTTATAAGGGAATAGAGTGAGTCTCGTGAGACTTTTTGCATGTACCTTATGAATAAGGACCGGCTAATTCCGTGCCAGCAGCCGCGGTAATACGGAAGGTCCGGGCGTTATCCGGATTTATTGGGTTTAAAGGGAGCGTAGGCCGGAGATTAAGCGTGTTGTGAAATGTAGATGCTCAACATCTGCACTGCAGCGCGAACTGGTTTCCTTGAGTACGCACAAAGTGGGCGGAATTCGTGGTGTAGCGGTGAAATGCTTAGATATCACGAAGAACTCCGATTGCGAAGGCAGCTCACTGGAGCGCAACTGACGCTGAAGCTCGAAAGTGCGGGTATCGAACAGGATGAGATACCCT
+
CEFGGGGGGGGFGGGGGFGGGGGGGGGGGGGGGGGGGGGFFGGFGGFGGGGGGGGFFFFGEGGCFGGGGGGGGGGFFGFFGFGGGGGGGGGFFGGGFGFGGGGGFGGGGGGGGGGGGGGGGACECFFGGGGGGGFGGGGGGGGGGGGFGGGFG<<FFFFGGGGFEGGG@C7FGGGDGE:FCG9<:CGGG>:F=FEFGGBFG>GFG7<1FGFFACFFE@FD>=89CCDG9EGGEFGFFDE>GGGGFFC?CCFEF@98CFFGGGFGFFGFGF@6EFEDEGGGGDFGGGFGGFFGFGC7GGF5,5,EGGGGGGFAF@GCGGGGGGGE=GGGFFC,EEGEGDFDA;CFGGFFA,EGFGEC@<FEFB:FF<FFFCFGGGFF<GGGGGGGFGGGGGFEGGGGGGGFFGGGGGGGFCFCGGGGGGFCFGFGFC,GGFFCCCCC
@sB 280
TGAGGAATATTGGTCAATGGGCGAGAGCCTGAACCAGCCAAGTAGCGTGCAGGATGACGGCCCTATGGGTTGTACACTGCTTTTATAAGGGAATAAAGTGGGTCACGTGTGACTTTTTGAATGTACCTTATGAATAAGGACCGGCTAATTCCGTGCCAGCAGCCGCGGTAACACGGAAGGTCCGGGCGTTATCCGGAGTTCTTGGGTTTAAAGGGAGCGTAGGCCGGAGATTAAGCGTGTTGTGAAATGTAGAGGCTCAACCGCTGCACTGCAGCGCGAACTGGTCTTCTTGAGTACGCACAACGTGGACGGAATTCTTGGTGTATCGGTGAAATGCTTATATATCACGAAGAACTCCGATTGCGAAGGCAGCGCACGGGAGCGCAACTGACGCTGAAGCTCGAAAGTGCGGGTATCGAACAGGATTAGATACCCT
+
@FFFF<@6CDEFFFFGDFGCFGGGCC@FGFC8EFF@<EFFFFFAC9FCEGGGF,FFFCFGGGGCFFGGGGGF:E?AFGFG9EEGCEFGGGG4FFFFGGGGGGE,B,BFCDFE,5?FCEF7FFGFFF,E9A<F9BE;:AA<CC7CEGGFACFDDFG7<>><FEE@<+@7F3:,8,>5<CEDC,,144*<C<<*?:FBC)=,+32?9=:**7<E9,*72<?9,4;F8E;+<8;FG#C5C5?,CF>D=<>:BFF2730)D>;@85.#9CECAFF:@83++6,338>:3EFDD=BA?@68+,++,?6+<@+8,,<==@,,8,EF5?>83+:9GFE,FC,C;E<,9,C8GGGGGFFA<:FC@@BB+EDFFECCGFFF@,,C:C+:EFF9FGFGEFEGGGGGGGGGGEFGGDGGECEFGGFGGGFEFCFFDEF9F8GCCCCC
@sB 19660
TGAGGAATATTGGTCAATGGGCGAGAGCCTGAACCAGCCAAGTAGCGTGCAGGATGACGGCCCTATGGGTTGTAAACTGCTTTTATACGGGGATAAAGTGGGCCACGTGTGGCTTATTGCAGGTACCGTATGAATAAGGACCGGCTAATTCCGTGCCAGCAGCCGCGGTAATACGGAAGGTCCGGGCGTTATCCGGATTTATTGGGTTTAAAGGGAGCGTAGGCCGTCTGTTAAGCGTGTTGTGAAATTTAGTGGCTCAACCAGGGCATTGCAGCGCGAACTGGCAGACTTGAGTGCGCAGGAAGTAGGCGGAATTCGTCGTGTAGCGGTGAAATGCTTAGATATGACGAAGAACTCCGATTGCGAAGGCAGCCTGCTGTAGCGCAACTGACGCTGAAGCTCGAAAGCGTGGGTATCGAACAGGATTAGATACCCT
+
EFGGGGGGGGGGGGGGGEE@GGGGGCCFGGGGGFEFGFFGGGGGGGCB7CEGGGG=CFFGGGGGG<EGFGGGGGGGGGGGGGGGGGGGG@EFG7=CBFFGGGG7FGGGGGGD7FGGCF9,?FGGGGGGGGFGGFGGG<DF<<FEEEEGGGGGGGGC<FEFFF>FGGCFEC<@FF*CFFGGC,CF*<5<<CEGC9CECE:),=,27;+A5897;<CDCDC5;C79<:>>C83<<3?A5$CCCGDD:;C>#&962CCFGFA@<>>:EC<FF8@8CFCFCGDD=,FGGGFE=A<A5FC@=FCCAEFE@@BFCEADE@8=@CC??EC@*FF:GFGEDEA8FG<DC9FAB:,GDGFF=B+F,F=@FEEFFGFGGFEC,FEEFGGGGGGGFGGGGGFCFEFGFCEFFGFGGGGGFFGFDGGGGGGGGGGGGGGGGCGCCCCC
@sB 20782
TGGGGAATATTGCACAATGGGGGAAACCCTGATGCGGCGACGCCGCGTGAGCGATGAAGTATTTCGGTATGTAAAGCTCTATCAGCAGGGAAGAAAATGACGGTACCTGACTAAGAAGCCCCGGCTAACTACGTGCCAGCAGCCGCGGTACTACGTAGGGGGCAAGCGTTATCCGGATTTACTGGGTGTAAAGGGAGCGTAGACGGCAGGGCAAGCCAGATGTGAAAGCCCGGGGCTCAACCCCGGGACTGCATTTGGAACTGTCAGGCTAGAGTGTCGGAGAGGAAGGCGGAATTCCTAGTGTAGCGGTGAAATGCGTAGATATTAGGAGGAACACCAGTGGCGAAGGCGGCTTTCTGGACGATGACTGACGTTGAGGCTCGAAAGCGTGGGGAGCAAACAGGATTAGATACCCT
+
DGFEGGGGGGGFDGDGGGGG8;FEFGCDCFFGGFG7FEC:FGCFFGG:FGGGGFGGGGGFGGGCGGGGFDGGGGGGGGG9EEFGGGFGGF<<4:EEEGCGGGGGGGCGGFDDB>FFFGGG7+8CFC:8DFG@FFFGFGFGFGFDECF7FF*?<ACC971*DEBF1?4;<2FFGGGGGG#:<F:GG<BE?;CE?FGC=5?>:CGDAE88%GFFDCFFF9E?GC;;739CCGGGCFEGE24<EFE=:=:@.;FFDF3FDE==<DF8B9FF8FFEFGEGGGGGGFEEFCB+GFGGE=C8CDGFFAGDEDEGGFFFCGGGGGGGGGFAE?GFA5EFCCFFAFCGFDGGFCBGGCFGGF@AGGGGGGFGFGFGGFFFFGFEGFGGGGGGGGGGGGGGGGGG@AGFGF9GGFCGGGGCCCCC
@sB 283
TGGGGAATATTGCACAATGGAGGAAACTCTGATGCAGCGACGCCGCGTGAAGGATGAAGTATTTCGGTATGTAAACTTCTATCAGCAGGGAAGAAAATGACGGTACCTGACTAAGAAGCCCCGGCTAACTACGTGCCAGCAGCCGCGGTAATACGTAGGGGGCAAGCGTTATCCGGATTTACTGGGTGTAAAGGGAGCGTAGACGGCACGGCAAGCCAGATGTGAAAGCCCGGGGCTCAACCCCGGGACTGCATTTGGAACTGCTGAGCTAGAGTGTCGGAAAGGGAAGTGGAATCCCTAGTGTAGCGGTGAAATGCGTAGATATTAGGGGGAACACCAGTGGCGAAGGCGGCTTGCTGGACGATGACTGACGTTGAGGCTCGAAAGCGTGGGGAGCAAACAGGATTAGATACCCT
+
FGGGGGGGFGGGGGG<FGGGGGGGFGGGGGGGGGGGGGEFGGGFGGGCFCFFFFGGGGGEGGFGGGDBCFGGGGGGGGGGGFFF9EGGFGGGGGGGGGGGGGGGGGFGGGGF9DFCFGGGGGGGGGGGGGGGEGGGGGGGGFFGCFEGGEG;A9@8,@7FGDG@@8C=FCECGGGGGGGGGG<:FGGGC9CFFF7&*/=/5C>F6888:EGGGE8>:,/91C7>4<C?@5;ECGG0,5BCFGF;CEGBCGGFF<E9:DE3<FF8EB/<6A9GFFBF6,ECFEEAC,?AFCEEFFFGGFGFFFEB?@@,CEC5CEGGGFFGGFGEFCGGGFFGFDGGGGGEEFGDGGGGEGGFFFFFGGGGGEGGCGGGEFCEF8GFFF@,FGGGEGGGGGGGGGGGGFGFCFGGGGGGGCGCCC9C
@sB 27924
TGGGGAATATTGCACAATGGAGGAAACTCTGATGCAGCGACGCCGCGTGAAGGAAGAAGTATCTCGGTATGTAAACTTCTATCAGCAGGGAAGAAAATGACGGTACCTGACTAAGAAGCCCCGGCTAACTACGTGCCAGCAGCCGCGGTAATACGTAGGGGGCAAGCGTTATCCGGATTTACTGGGTGTAAAGGGAGCGTATACGGACGGGCAAGTCTGATGTGAAAGCCCGGGGCTTAACCCCGGGACTGCATTGGAAACTGTCCATCTTGAGTGCCGGAGAGGTAAGCGGAATTCCTAGTGTAGCGGTGAAATGCGTAGATATTAGGAGGAACACCAGTGGCGAAGGCGGCTTACTGGACGGTAACTGACGTTGAGGCTCGAAAGCGTGGGGAGCAAACAGGATTAGATACCCT
+
<FFFGFFGGFFGGGGGGGGGFFFG8FGFGGGGGGGGGGGGGGGGGGG7FGGGGFFGFFEFFFG9FE@CFFFFGGGGGFGGG9?EFFGEGGGGGGGGGGGCFGCGGGGFGFGDFFGGG?<F@EGEGCFCFGADGGGG>FGG8DFFEG>FB@@;GGGFGG7:BEEFEGFGGCE89<FFG:FCGG=GGGFF<?<?EEB;7>CGG*@F>E44FEED@C?30+<64<07>D<CGGEGFGF?;F>62<>EDC@>F@:DDCFFE;A=@GFFF<9F<=<ADGGGGGGD<A8FFGGFFF?B8GFDFEF9GGGGEEGFFEF9BGDGGGGGGGFGFDGGGGGGCC8EF<EB,EF7FFCFCFGGGFGGFFCEGGGGFF@CFDCFFAGGGGGFGGGDGEGGGGGGFFFFGGGFGGGGGGGGGGGCCCCC
@sB 29884
TGAGGAATATTGGTCAATGGGCGCAGGCCTGAACCAGCCAAGTAGCGTGAAGGATGACTGCCCTATGGGTTGTAAACTTCTTTTATATGGGAATAAAGTTTTCCACGTGTGGAATTTTGTATGTACCATATGAATAAGGATCGGCTAACTCCGTGCCAGCAGCCGCGGTAATACGGAGGATCCGAGCGTTTTCCGGATTTATTTGGTTTAAAGGGAGCGTAGGCCGGAGATTAAGCGTGTTGTGAAATGTAGACGCTCAACGTCTGCACTGCAGCGCGAAGTGGTTTCCTTGAGTACGCAGAAAGTGGGCGGAATTCGTGGTGTAGCGGTAAAAGGCTTAGATATCACGAAAAACTCCGATTGCGAAGGCAGCTCACTGGGGCGCAACTGACGCTGAAGCTCGAAAGCGCGGGTATCGAACAGGATTAGATACCCT
+
<EFC@C<FFFDGDAEDFDC8EFCGG+CFG<C<FGGGFFGCCCECFFC@FGGGGFBGFE9E-:CFGGFGGGEGG<,CF9DCF9EGFFGCE9DBFGGGGCFCAEFGBFFDDFC=F,BFCFFG9@,5@,ABFFFGGE9F9FF,,,BFE7@EFGGGGGGGCFGFGGC8+@7F:+@CCCB>:FB7DEFDC@C<E>*1,71:CC<,1C/0A?)<FGFCC2-)C;=>;11;<F:@CB@3F<:(FGF<EC5E,9D>8**>*FD41,:85,7,=,6FAEGGF<:>+9E=+FGGGFF?FCDF?FCFCAC,374,:BBCF@<9D>8+GGFFF@EC>E:AA,,EE<?F=5DEF@<@?FF@GFEEEBCFGDGGCCCCFFAFE@CGGFGGFDGFCECFFFF>F@@EF@@C@EGGFGE<F:GGEFDEEDCGGEGFGGGGGFGGFFGCCCCC
@sB 25205
TGAGGAATATTGGTCAGTGGGCGAGAGCCTGAACCAGCCAAGTAGCGTGCAGGATGACGGCCCTATGGGTTGTAAACTGCTTTTATAGGGGAATAAAGTGAGCCACGTGTGGTTTTTTGTATGTACCCTATGACTAAGGACCGGCTAATTCCGTGCCAGCAGCCGCAGTAATACGGACGGTCCGGGCGTTATCCGGATTTATTGGGTTTAAAGGGAGCGTAGGCCGGAGATTAAGCGTGTTGTGAAATGTAGATGCTCAACATCTGAACTGCAGCGCGAACTGGTTTCCTTGAGTACGCATAAAGTGGGCGGAATTCGTGGTGTAGCGGTGAAATGCTTAGATATCACGAAGAACTCCGATTGCGAAGGCAGCTCACGGGAGCGCAACTGACGCTGAAGCTCGAAAGTGCGGGTATCGAACAGGATTAGATACCCT
+
DGGGGGGGGGFGGGGGGGFG8DFGGGGGGGGGGGGGGGGGGGGGFGGGGGGGGGGGDFEEFFGGG@EGGEFGGFEFGGGGGFGGGGCFGFD@F@9BFDEFDCGGG8FDEFFFFGGFGCFEGFAFGGGGGGGGG,,@FGGDCCGEGD@<9CD<,DFG7E@CF@FGGDGGGGG;FGFGECCGGGC:E<5FGC*4C9/<#68FEF>GGB>FD6A</:;2/08/2<;DF?77C(73:EC:*5EFEF8FACCAFC9D7AE4E9@@FFCF7AC<.FGEFGGF>FFE8FGGEF>,9=D9DF=BCFEE,F@,BCCFC=CDA:CGEGGGGGGGEGGGGGGFE<9FC<,8GEE4FGFFA,GGGFGEFGGGGEGGGGGGGCCFEFFFGFCGDGEGCGGDF;BGGGGGGGECFGFFFDGFEFGFFCGGGGFFFGGGGGGGGGGCCCCC
@sB 287
TGAGGAATATTGGTCAATGGGCGCGAGCCTGAACCAGCCAAGTAGCGTGAAGGATGACTGCCCTACGGGTTGTAAACTTCTTTTATAAAGGAATAAAGTGAGGCACGTGTGCCTTTTTGTATGTACTTTATGAATAAGGATCGGCTAACTCCGTGCCAGCAGCCGCGGTAATACGGAGGATCCGAGCGTTATCCGGATTTATTGGGTTTAAAGGGAGCGTAGATGGGTTGTTAAGTCAGTTGTGAAAGTTTGCGGCTCAACCGTAAAATTGCAATTGATACTGGCAGCCTTGAGTACAGTTGAGGTAGGCGGAATTCGCGGTGTAGCGGTGAAATGCTTAGATATCACGAAGAACTCCGATTGCGAAGGCAGCCTACTAAACTGCCACTGACATTGATGCTCGAAAGTGTGGGTATCAAACAGGATTAGATACCCT
+
FFDFFGGGGGGGCGGGGGGGCFGGFGGGGFGGGGGDFGFFGGGGGG7CCFGGGGFGFGGGGGFFGGGGEGGEGGGGFFGGGGFGGG?FEEF8FEGFGGGGGFFGEGC<FGFFFFFGGGGGCGFGFGGGGFG98BEFEGDFF<:FEGFGGGGFEGCCGGCGGFFACCEFFDG;FBBFEF9/>7C>>F?:?FEECFGCEDFE+6>BBGFF@FGGFGA58:23/FGDCCFA;,AFFGF@F->GG=CFC/<3#FGGEDFB@CFDGFF8F9DD;D<8;CFFFCDEDCGGGGGGFFCGFGFFF9FB8GGGFE@BCGFE@CGGGGDGFC8@5FGFEFFFFCFGGGGFF=C8FGGGGFFGGGGG:<F,@FE<FGGGGFFF9FGGFGGFEGGGGGGGGGGGGGGGGGGGGGGGGGGGGFDGGGGGGGGGFFGGGGGGGGGCCCCC
@sB 20227
TGAGGAATATTGGTCAATGGGCGAGAGCCTGAACCAGCCAAGTAGCGTGCAGGATGACGGCCCTATGGGTTGTAAACTGCTTTTATAAGGGAATAAAGTGAGTCTCGTGAGACTTTTTGCATGTACCTTATGAATAAGGACCGGCTAATTCAGTGCCAGCAGCCGCGGTAATACGGAGGGTCCGGGCGTTATCCGGATTGATTGGGTTTAAAGGGAGCGTAGGCCGTAGGTTAAGCGGGTTGTGAAATGTCGGGGCTCAACCGCGGGACTGCAGCGCGAACTGGCTTGCGTGAGTACGCACAACGTGGGCGGAAGTCGTGGTGTAGCGGTGAAATGCGTAGATATCACGAAGAACTCCGATTGCGAAGGCAGCTCACGGGAGCGCAACTGACGCTGAAGCTCGAAAGTGCGGGTATCAAACAGGATTAGATACCCT
+
EFCFFFGGFGGDFEFGGGGGCAFFGGGGGGGGGGFGFGFGGFEEFFGFGEDGGGEFFFFECCDGF<F<FF:@FGGFFGGF<AF9,EGG<EFGFE@B<?<E<=,,,,BBFGC<,BF9BFCFFGGFGGG<FGGG,FACFGG9,BCFGCFDEA,,B@<DFA,+,8,==CFF+>>B;,@>EEEG@C:FCF5=:776,CF;:7F%?C%CFGG:77,<;;:6C:CDFF.C:C-;CDFCF+=):#E:;FF?@C</7F5B:?D>>2:>CF(:,7,FDF@43++++,36,DD:+++,8EGF?=8>>A+8,844?>+:E>C,C8+8EBCGGFECBGFAFCFA,B7EE?FDGGF@F7=FDFCFFF77FD=DGEGGGGFFFE9E@@8,+CEF@+EGGGGGGFCGGGGEFEGGCGGFDEFCGGGFGGGGGGGGGGGGGGGGGGFCCCCC
@sB 23694
TGGGGAATATTGCACAATGGGCGAAAGCCTGATGCAGCAACGCCGCGTGAGTGAAGAAGTATCTCGGTATGTAAAGCTCTATCAGCAGGGAAGAAAATGACGGTACCTGACTAAGAAGCCCCGGCTAACTACGTGCCAGCAGCCGCGGTAATACGTAGGGGGCAAGCGTTATCCGGATTTACTGGGTGTAAGGGGAGCGCAGACGGCACTGCAAGTCTGAAGTGAAAGCCCGGGGCTCAACCCCGGGACGGCTTTGGAAACTGTAGAGCTAGCGTGCTGGAGAGGCAAGCGGAATTCCTAGTGTAGCGGTGAAATGCGTAGATATTAGGAAGAACACCAGTGGCGAAGGCGGCTTGCTGGACAGTAACTGACGTTCAGGCTCGAAAGCGTGGGGAGCAAACAGGATTAGATACCCT
+
EEGGGGGFGGGGGGGGGGGGGGDGGGGGGGGGGFGGFFFGFFDECCFCFFGGGGGGEFGGGC<?,CFCEGG9E<??FGGGGFGGGFEFCGGGGGFGGGGGGGGGGCFFGGGGEFGGGG8BFGGGGGGGGGGGGDCG<=F+BCA,4@FGFGECFGGGCEGDCF:=C?2=FFF=FGGGG1FC2?5FCGGFCF<FGGD7C3C>5>8CFDFFCCCFGGC@FECCGFFFDEFFFGGGFGGFGGGGFCGGGGEF@#8FFCGFGEEDDCGGGF@<98C83B4ED9GGGGGGGGGFEGGGGGGFF<8FFCDGAGGGE@EGGGGEGEGFFCEFGGGGF<EGFEFGGGGF7GGGFB,F@+GF8GGGFGGGGGFGCGFFEDEGGFEGGGGGGGGE@GGGGGGFFDCGGGFFGGGGGFGGFE8ACCCC
@sB 29085
TGAGGAATATTGGTCAATGGGCGAGAGCCTGAACCAGCCAAGTAGCGTGCAGGATGACGGCCCTATGGGTTGTAAACTGCTTTTATAAGGGAATAAAGTGGGAGTCGTGACTCCTTTTGCATGTACCTTATGAATAAGGCCCGGCTAATTCCGTGCCAGCAGCACCGGTAACACGGAAGGCCCGGGCGTGATCCGGATTTATTGGGTTTAAAGGGAGCGTAGGCCGGAGATTAAGCGTGTTGTGAAATGTAGACGCTCAACGTCTGCACTGCAGCGCGAACTGGTTTCCTTGAGTACGCACAAAGTGGGCGGAATTCGTGGTGTAGCGGTGAAATGCTTAGATATCACGAAGAACTCCGATTGCGAAGGCAGCTCACTGGAGCGCAACTGACGCTGAAGCTCGAAAGCGCGGGTATCGAACAGGATTAGATACCCT
+
AFGFGGGGGGFFGFGGGG,;@FDEGEFFGD<<EFFFGGFFGGGGFGGEFGF<FGGGGGGGGGGCFFFCFFGGGFFGGGGGGCFGDAFFEA?F,,??,CAEGGAFEG7C=EFFDFGCF<<,,,C,CFEGGDFGGA@9C<:,,43:78B@FDFC8>>EGDFD>,F,,6++5++@,3@*3>**,,6:@:*64#64C4CE5EFFFG=FF>FG:<<<F?<270FF?C#5:FF>C7F?FC94E@:9;FFFDGE9FBC:**86E:GFGGFCFF@75,@@87EEEE=6,CGGFBB,9GGGFGEFGGFFCEEEC>FBB,CEDGE@GGGFGGEGEGGDA9F<ECEFCEE,DGGGGGGGGEEGEGGGGFFB+F@FF9FGFEFGFFFFFECGGGFAGGFCE@CGGGFGGEFB8EF@FEEGGGGFDGGGGGGFFEGGF9GGGFGCCCCC
@sB 36280
TGAGGAATATTGGTCAATGGACGAGAGTCTGAACCAGCCAAGTAGCGTGCAGGATGACGGCCCTATGGGTTGTAAACTGCTTTTATAAGGGAATAAAGTGAGTCTCGTGAGACTTTTTGCATGTACCTTATGAATAAGGACCGGCTAATTCCGTGCCAGCAGCCGCGGTAATACGGAAGGTCCGGGCGTTATCCGGATTTATTGGGTTTAAAGGGAGCGTAGGCCGGAGATTAAGCGTGTTGTGAAATGTAGATGCTCAACATCTGCACTGCAGCGCGAACTGGTTTCCTTGAGTACGCACAAAGTGGGCGGAATTCGTGGTGTAGCGGTGAAATGCTTAGATATCACGAAGAACTCCGATTGCGAAGGCAGCTCACTGGAGCGCAACTGACGCTGAAGCTCGAAAGTGCGGGTATCGAACAGGATTAGATACCCT
+
CFGGGFGGGGGGGGGGGGGGGGGGDFGGGGGGGGF8FE@FGGFFGGGGGGGGGFGGGGFGGGGFGG<FDGGGGEGGGGGGDFEGGGGGGGGEFF,CFFGGGGGGGGGGGGGGGGGGGGG?FFEGFGGGGGGGGCFGFCFGFGEGGGGDGGGGGGGGGGGFGGGG>EGGGFFEFGGGGGDC<FFCEGFCFGGGFGEDEFFGD7FCFGEEF:E2@:@1E@@A?:26CEC>EEGGG+C*FCCEGG;=GGGFGGFGFFFDCFGGGGGCGCFGGGF<CF:FBGEC8EFGGGF:,CDA5C==EFCGE9CCGGFB+EC49,>+CGGFEGECBEGGFCF@9FFGGGGFGGGGGGGGGGGFE?CF7GGGFEF@GFGGFGFGGGGGGGECGGGGGGFGGGGGGFGGFGGGGGGGGGGGGDGGGGFFGFFF<GGF@<GGGFFCCCCC
@sB 292
TGAGGAATATTGGTCAATGGGCGCGAGCCTGAACCAGCCAAGTAGCGTGAAGGATGACTGCCCTACGGGTTGTAAACTTCTTTTATAAAGGAATAAAGTGAGGCGCGTGTGCCTTTTTGTATGTACTTTATGAATAAGGATCGGCTAACTCCGTGCCAGCAGCAGCGGTAATACGGAGGATCCGAGCGTTATCCGGATTTATTGGGTTTAACTGGAGCGTAGATGGGTTGTTAAGTCAGTTGTGAAAGTTGGCGGCTCAACCGTAAAATTGCAAGTGATACTGGCATTCTTGAGTACAGTTGAGGTAGGCGGAATTCGTGGTGTAGCGGTGAAATGCTTAGATATCACGGAGAACTCCGATTGCGAAGGCAGCCTACTAAACTGCCACTGACATTGATGCTCGAAAGTGTGGGTATCAAACAGGATTAGATACCCT
+
@F,CF8@CEFFGFACCEFD8AF:C7@FGGGGGGGF<FFFFEGFGGGEEGGGGGGGGGGCAECFGGGGEFGFDFB<F<FGGGGGGGGFFEFGF8EFEGDG,?<,4+@C+:?FFGGGGGGG<,,C@FFFCFDF,CA=F<?DFCDBCGFCFGGGGDFFG7FFGF,<,36+@F7FGDGG*@*C:77,315**CF7C;F@:52CC9C#EAF:,FFG#17F>C1EGBFFD>:A?-/GECC+&%=FGF85@73,:F>=6CFEDD@CEC@?C=CE<A#9F?<9F;>A=G@DCA:,,=<9F?,,E?9F<E?9=B>++B8FBDECEGDDECE@+5B@,EA6A:<?>4,<,FGF@BC,FC,CF9B8,=B?,:FF@F<CGEGGFFGFC,,EFBEGDGFGGGGFAFEFFAFGGFEFEFCGDGGFCF9GGCGGGGFGGGF9GGDGCCCCC
@sB 25099
TGAGGAATATTGGTCAATGGACGAGAGTCTGAACCAGCCAAGTAGCGTGAAGGATGAAGGTTCTATGGATTGTAAACTTCTTTTATACGGGAATAAACGGATCCACGTGTGGATTTTTGCATGTACCGTATGAATAAGGATCGGCTAACTCCGTGCCAGCAGCCGCGGTAATACGGAGGATCCGAGCGTTATCCGGATTTATTGGGTTTAAAGGGAGCGTAGATGGGTTGTTAAGTCAGTTGTGAAAGTTTGCGGCTCAACCGTAAAATTGCAATTGATACTGGCAGTCTTGAGTACAGTTGAGGTAGGCGGAATTCGTGGTGTAGCGGTGAAATGCGTAGATATCACGAAGAACTCCGATTGCGAAGGCAGCTTACTAACCTGTAACTGACATTGATGCTCGAAAGTGTGGGTATCAAACAGGATTAGATACCCT
+
FFGGGFFGGGGGGGGGGGGGFGGGGGGGGFGGGGGGDEFGF<FGGGE8:@FGGGGGFGGCECFFGGGGGGFGFGEGGFGGGGGGGGGGGEDFGGGFGGGGCEGGFFG@FEFGFFGCEFGFGGFFG9FG7FFFGEEAE9FDFFDEGGGFCFGGDD>FCFFFFGFGGEFGEGG,C<CFCEG73>@FC2CF>;FGGACEGC<CCDBC.C?=FCAFCFEF>FGB*6<GG$GGGEGFCCFA9GGGGGCGGFGDFBEF7CECGFB:@FFGGCGFGGDFGGFFF@A@=GGGGGGE@FE9FGD9FGGGFGDGGGEEFCFFDEGGCD==EDEB5EFFFAE<B7EC=,E=CD9FF?GFFFAGFGGGGGGGGDGEF<FGFEGGGGGFGGDGGGGGGGGFCFFC9GGGGGGGGFGGECEGGFFFECGGDAE@FAGF<E<,GGGCCCCC
@sB 294
TGAGGAATATTGGTCAATGGCCGAGAGGCTGAACCAGCCAAGTCGCGTGAGGGATGAAGGTTCTATGGATCGTAAACCTCTTTTATAAGGGAATAAAGTGCGGGACGTGTCCCGTTTTGTATGTACCTTATGAATAAGGATCGGCTAACTCCGTGCCAGCAGCCGCGATAATACGGAGGATCCGAGCGTTATCCGGATTTATTGGGTTTAAAGGGAGCGTAGATGGGTTGTTAAGTCAGTTGTGAAAGTTTGCGGCTCAACCGTAAAATTGCAATTGATACTGGCAGGCTTGAGTACAGTTGAGGTAGGCGGAATTCGTGGTGTAGCGGTGAAATGCTTAGATATCACGAAGAACTCCGATTGCGAAGGCAGCCTACTAAACTGCCACTGACATTGATGCTCGAAAGTGTGGGTATCAAACAGGATTAGATACCCT
+
FGFGGGGGGGGGGGGGFGGGGGGGGGG>EFFGGGGGGGGGGGEGFGGFFGDGGGGGGACG6@EFGGGGDFEFFFGGGFGGFGGGGGFFFEFEGGGGGGF?5C>+FFGGGG89=BFGCEFGGGGGGGGFGGGGCGGGEGFCDFE:EFEFGFGFGGGGGFEFGGGGCCE3CCGFFGGDGG7<AFGF?FDGGGGGGGGG*FF:@CFGFGCG<FFGFGE=C;EGF9;7:CF:DFCFFFGFGCGFGGGEEEGEE>4CDEDEC@C/;GGFFECFGFF8E<FGFEFGGGFEA4+,FEGFDGF?D;EB,E,8GEFFB8DE@GGDEFFFGFC@?EFFFGFFCECDAFFGF;FGGDGGGGGGGGGGGGGGGGGCCGGGGGGGEDGGFFEEGFCEE9GGDGGFDGGGGGGCF:EFGFGGGGGFGGGGGGGGGGGGGFEGGFE6CCC8
@sB 25686
TGGGGAATATTGCACAATGGGCGCAAGCCTGATGCAGCCATGCCGCGTGTATGAAGAAGGCCTTCGGGTTGTAAAGTACTTTCAGCGGGGAGGAAGGGAGTAAAGTTAATACCTTTGCTCATTGACGTTACCCGCAGAAGAAGCACCGGCTAACTCCGTGCCAGCAGCCGCGGTAATACGGAGGGTGCAAGCGTTAATCGGAATTACTGGGCGTAAAGCGCACGCAGGCGGCTTGTTAAGTCAGATGTGAAATCCCCGGGCTCAACCTGGGAACTGCATCTGATACTGGCAAGCTTGGGTCTCGTAGAGGGGGGTAGAATTCCAGGTGTAGCGGTGAAATGCGTAGAGATCTGGAGGAATACCGGTGGCGAAGGCGGCCCCCTGGACGAAGACTGACGCTCAGGTGCGAAAGCGTGGGGAGCAAACAGGATTAGATACCT
+
AFFGGGGGGGGGGGGGFCFFDGEEEFGGCGGGGGGGGGGGGGGGGGGEECFFCFGGGGCFGGFDFGGCAFEFFGGAFGGGGGGGGGGGGG:>FFGFGGGGGGAFGGGGGGGGGGFDDCFFGGFFGGGG@DGFF+CC<<F<FFFFGGGCCFGFEFFGFEF7FFCGGCC:CGGG7FGEG:F@<FGGGCGGGGGGGEEECFGFGEGGGGG:CECF8/3<;3<3>B5:=:=?:ECGEGEFFFFFFE@FBC@F@>F7<GG=<GGGGG=GGGGFFGGF:G=EGE<CA@9CFFGGFCGC:@+F;+8EECGGGGGFGGGGE=FFC64,FDGFGF@C=GGFF@5@A47FGFFFGFEFGFEGGGGGFFDF=C7FEGEGGGF@GGDGGDDCF<GGEGGGGGFFGGGFFFGF?FGGGGEGFGGGFGGEFCE9E<BAA<GGGGGGFFFCC@CC
@sB 27466
TGAGGAATATTGGTCAATGGACGAGAGTCTGAACCAGCCAAGTAGCGTGAAGGATGAAGGTTCTATGGATTGTAAACTTCTTTTATACGGGAATAAATGGATCCACGCGTGGATTTCTGCATGTCCCGTATGAATAAGGATCGGCTAACTCCGTGCCAGCAGCCGCGGACATACGGAAGGTCCGAGCGTTATCCGGATTTATTGGGTTTAAAGGGAGCGGAGATGGGTGTTTAAGTGAGTTGGGAAAGTTTGCGGCTCAACCTCAAAATTGCAATTGAGACTGGCAGTCTTGAGGACAGTTGAGGTAGGCGGAATTCGTGGTGTAGCGGTGAAATGCTTAGATATCACGAAGAACTCCGATTGCGAAGGCAGCTTACTAACCTGTAACTGACATTGATGCTCGAAAGTGTGGGTATCAAACAGGATTAGATACCCT
+
AFCFGFGGGGGGGGGGGAEGEEFGGEGFFGGGGGGGGGGFEFFFGFGGGGFDFCFGFCEE6,6C,CFGCEGFFGGGGGCFEGGGGGGAFGGE>FGGG,@FG98B9E:+@CC+=E<EEFEFFGFG,EFGGGGGGGFFGGBE<,BFGFFGFF9FFFG+BFGGFBFFD6CC+**,3,>@**5*@,:B*<>FEEGDCCFBEGG==CFBF8D@8<:EFG>5EDG#8456BCF;,,@;@7A45<FG290GE6<4GE@@CDED87BB:5,#;(CFCCGAA?4';<#==DD@,E:,EE,9?,,EFF:?@A?8CGGGGGFECF:FGC,,FEGG>GCDFFCCCFFF;CDCFEAFGGEGEFDFFFFFCGGGGEGGGDFGFFF<F9EFDE<?E<FF9FDF9FC@,FGGGEGGGGGFEFFCGFFGGFFFFCGFFCGGGGGGGFDCCC<C
@sB 37208
TGAGGAATATTGGTCAATGGCCGAGAGGCTGAACCAGCCAAGTCGCGTGAGGGATGAAGGTTCTATGGATCGTAAACCTCTTTTATAAGGGAATAAAGTGCGGGAAGTGTCCCGTTTTGTATGTACCTTATGAATAAGGATCGGCTAACTCCGTGCCAGCAGCCGCGGTAATACGGAGGATCCGAGCGTTATCCGGATTTATTGGGTTTAAAGGGTGCGTAGGCGGCCTTTTAAGTCAGCGGTGAAAGTCTGTGGCTCAACCATAGAATTGCCGTTGAAACTGGGGGGCTTGAGTATGTTTGAGGCAGGCGGAATGCGTGGTGTAGCGGTGAAATGCATAGATATCACGCAGAACCCCGATTGCGAAGGCAGCCTGCCAAGCCATTACTGACGCTGATGCACGAAAGCGTGGGGATCAAACAGGATTAGATACCCT
+
CFGGGGGFGF9FCFGGGGF8@EGGGGG7FFFFGGGGDFFGGGDFGGE+@C:8:8ECCDF<CEFGFDAFADFFGGGG9GGGE9EFGGEGGGG8F,:EFGGDFFEEF+BFGGFEF:E<FGGFGF9FFF,<FF9DFFG;FBDF<>FFGCGGGFDFGEFEGGAFGEA3CEGG::F;CAFGGE7:FGBFCCBB<FC79C7:EGG,1AFA<B<FG,<<,?<F7BEG>B>E5C8#::79A;<;C>F@ECDEFD<,2</:9@>>:FEFGGEFFCFC<@F4BG7F9<@2EGDFGD+9D<9FFFCAEGE<EA9FGGGGGFC4>>@EEGGGGGGC5GGFEFE@5,AC4-DEC,C,7:=EGEFGFBGFEDB,:E@@FC9FC@C@7CCC7:E<CFFFFFAGFECGGGGGFGEF8GG@C;F>GGGGGGFEFC@AFFGGGGGGFDECCC@C
@sB 36254
TGAGGAATATTGGTCAATGGGCGCAGGCCTGAACCAGCCAAGTAGCGTGAAGGATGACTGCCCTATGGGTTGTAAACTTCTTTTATATGGGAATAAAGTTTTCCACGTGTGGAATTTTGTATGTACCATATGAATAAGGATCGGCTAACTCCGTGCCAGCAGCCGCGGTAATACGGAGGATCCGAGCGTTATCCGGATTTATTGGGTTTAAAGGGAGCGTAGGTGGACAGTTAAGTCAGTTGTGAAAGTTTGCGGCTCAACCGTAAGATTGCAGTTGATACTGGCTGTCTTGAGTACAGTAGAGGTGGGCGGAATTCGTGGTGTAGCGGTGAAATGCTTAGATATCACGAAGAACTCCGATTGCGAAGGCAGCTCACTGGACTGCAACTGACACTGATGCTCGAAAGTGTGGGTATCAAACAGGATTAGATACCCT
+
EFGGGGGGGGGFGGGFEGFFGGGEGGGG:FCGGFFGGGGFGDEGFGEFGGGGGGGGCFEEFFG8FGGGGGGGCEGGGGGGGFFGGGGG9FGFGFCFGAFCEGFGGGG+FFFDGGGGGGFGGGFGGGGGGGFGGFGGGGGFFFCGGGGG89D>FDBCFGGFG8DDEEEGGGG7,8DE7CF:/8>DC#:FG*98<F<<<;GEBB@F@F?FGGGGGDGFG><F8>FF;=+7C>,FFFF5<FFFFF=F;>CFFGGGFGC=CG)FGGGGCEEF8FCGGGE?FC9G=FFEGGGGF@F<=@4EGEFFEFFCFEGF@EEA8CEEBDGFFFC@=ECCEFCE9FE@,EFFE@<@FF8GGGGFEFF@CGGGGGGFGGCGGFEFEGGGFGGFGGGGDFEDDFFFCGFGGGGFFGGGGGGFFCFFGGGGF@<F@9GGGGGFF8GCCCCC
@sB 35790
TGGGGAATATTGCACAATGGGGGAAACCCTGATGCAGCGACGCCGCGTGGAGGAAGAAGGTCTTCGGATTGTAAACTCCTGTTGTTGAGGAAGATAATGACGGTACTCAACAAGGAAGTGACGGCTAACTACGTGCCAGCAGCCGCGGTAAAACGTAGGTCACAAGCGTTGTCCGGAATTACTGGGTGTAAAGGGAGCGCAGGCGGGAAGACAAGTTGGAAGTGAAATCCATGGGCTCAACCCATGAACTGCTTTCAAAACTGTTTTTCTTGAGTAGTGCAGAGGTAGGCGGAATTCCCGGTGTAGCGGTGGAATGCGTAGATATCGGGAGGAACACCAGTGGCGAAGGCGGCCTACTGGGCACCAACTGACGCTAAGGCTCGAAAGTGTGGGTAGCAAACAGGATTAGATACCCT
+
DEFGGFCFGGGGGGGGGGGG8FGGGGGFGGGGGGGGGGFCGGGGGGCCFDF?FEFGGGGGFFGEGGGGDGGGF9@,CFGFEFFDFFGFEGGGGGGFFGGGGGGEGGGGGGFGGGGGG?FCCDGGGGGGGFDD7DF>FF@+<<FFGGCGCFCFG?@,>5<8;<FGGFCCF#-*>F@EGD@GCG9EFG?=1;F=2?<BGCF7:CC>DEG7;EF#8;FACGGF=@FFGGGGE9GGGGE?<FGFFF/CFGGEFGGE<F:6EFD<E?G=D@FEGGFFGFDG8FFFGGGGGGFEECEFFEEGGGGGFGEEEGGGF9FFFECDGFC,GGEEGGGGGEFDFGGGFGGGGGGFGGEEEFFECGGGGGGGFGGFAGGGFGFFGFGGGGGCC7FFAGGGGFGGGGGFC9GEGGGGGGGGFD@<CCCC
@sB 300
TGGGGAATATTGCACAATGGGCGAAAGCCTGATGCAGCAACGCCGCGTGAGTGAAGAAGTATCTCGGTATGTAAAGCCCTATCAGCAGGGAAGAAAATGACGGTACCTGACTAAGAAGCCCCGGCTAACTACGTGCCAGCAGCCGCGGTAATACGTAGGGGGCAAGCGTTATCCGGCTTTACTGGGGGTAAAGGGAGCGCAGACGGCACTGCAAGTTGGAAGTGAAAGCCCGGGGCTCAACCCCGGGACGGATTTGGAAACTGTAGAGCTAGAGTGCTGGAGAGGCAAGCGGAATTCCTAGTGTAGCGGTGAAATGCGTAGATATTAGGAGGAACACCAGTGGCGAAGGCGGCTTGCTGGACGATGACTGACGTTGAGGCTCGAAAGCGTGGGGAGCAAACAGGATTAGATACCCT
+
E@CFG@FGGGFFGGGGGF9AFFFEGGGGFFG?FAGEFF9FGGGGCGFFGD79C<EFFGG-C<C?CEF==FFFFFGGGGG,,AEFDGGCFGGA7FFGGF<9FFF@DGGCBFCFF,EFGFBEFC@FC:B=F;,D78DFFGFCF8BFGGGG@F*@3,<,?<CF7**1*1*+=C*=FECC*4<?:C.FDF$<F@@CBEE;:9:>6C#2?EFFA,:D'/>9#47?$<CFFFG=@6*CF>13,8FF?GE>C@>C5,8,9FCA3,,D@3C9<?B<,95?5F@4,EA:9?;B++B7GFCE=GF>8:,AE9B+>EDFF;FEEFGECFE=C,,E,FCC<FGFFCEF@@AEFCB@E7FGEFGGE8GDGGGGGFFFGEEF@GGGGGFE@EEEDGFCEEGGGFGFFFGGFFGEEFFFE9GGGF@CA9A-
@sB 41767
TGAGGAATATTGGTCAATAGGCGAGAGCCTGAACCAGCCAAGTAGCGTGCAGGATGACGGCCCTATGGGTTGTAAACTGCTTTTATAAGGGAATAAAGTGAGTCTCGTGAGACTTTTTGCATGTACCTTATGAATAAGGGCCGGCTAATTCCGTGCCAGCAGCCGCGGTAATACGGAAGGTCCGGGCGTTATCCGGATTTATTGGGTTTAAAGGGAGCGTAGGCCGGAGATTAAGCGTGTTGTGAAATGTAGACGCTCAACGTCTGCACTGCAGCGCGAACTGGTTTCCTTGAGTACGCATAAAGTGGGCGGAATTCGTGGTGTAGCGGTGAAATGCTTAGATATCGCGAAGAACTCCGATTGCGAAGGCAGCTCACTGGAGCGCAACTGACGCTGAAGCTCGAAAGTGCGGGTATCGAACAGGATTAGATACCCT
+
FGGGGGGGGFGFGGGGGGF<FFGGGEFGG?GGGGGGGGGFFGGGGGGGGGGGGGGGFGFGGGGGG,CFGGGGGFGGFGGGGGGGGGGGGFGFFFGFGGGCFGGGGGGFFGGGGGGGGGGGGGGGGGGGGGGGFGGGGGGGGGGDGGGGGGGGG><BFGGGGGGGGEGGGGG@GGGGGGGGGGGC?D:<CFGGGG?FE:FGGFGFGGFF?DB@CFF@FBFGF=GGGGGGGE;FC?FAGFEGCEFGGGGGGGFGCGGGGGGGGGGGFD@0FFGGFEGF@E:AFGGF?GGFEFFC*EDGGGGFE?9GF@CGGGGGGFCGGGGF@DGE>EFGFFADC9GGGGGGE8B+DGGGGGGGGFDFFFGGGFB7FFGGF@GGGGGGGGGECGGGGGFGEF;GGGGGFDGGGGGGGGGGGGGGGGGGGGGGGGFFFAEAGFFC9B@C
@sB 24537
TGAGGAATATTGGTCAATGGGCGTAGGCCTGAACCAGCCAAGTAGCGTGAAGGATGACTGCCCTATGGGTTGTAAACTTCTTTTATATGGGAATAAAGTTTTCCACGTGTGGAATTTTGTATGTACCATATGAATAAGGATCGGCTAACTCCGTGCCAGCAGCCGCGGTAATACGGAGGAACCGCGCGTTAGCCGGATTTATTGGGTTTAAAGGGAGCGTAGGTGGTCAGTTAAGACAGTTGTGAAAGGTTGCGGCTCAACCGTAAAATTGCAGTTGATACTGGCTGTCTTGTGTACAGTAGAGGTGGGCGGAATTCGTGGTGTAGCGGTGAAATGCTTAGATATCACGAAGAACTCCGATTGCGAAGGCAGCTCACTGGACTGCAACTGACACTGATGCTCGAAAGTGTGGGTATCAAACAGGATTAGATACCCT
+
FFFGGGFGGGGFFFFFGGGGEFF@@@FGGGGGGGEGGFG<CFFFAGFC:FGGGGGGGGGGGFFFFFG@FFGFGGGFGGCEEFGGGGDGGEF@FFFFGGGDEC,B<AFGGFGGAEFGGDFGC9FFFFGG<FEGFFGFGFGFEFCCC>EDEGCFGGGE@FGGGGC@C+>FGC?G=CGGGGG>#=5@##>F1<=)3B13?GG0BFC>:9GFFFC@CC=8EBGG8@:2C='C9E<77<C)<CC<CC;FCD27#C6C@ED?D7F3CCF@,7,FE,GEAA@,44,=8@BB,8F8EB99+E@,9CEFCFFEF>:7C8FGFGGEFFDEFFEGBGCFFGGFFGFEDDEEE=,GGGGFAFCE@C@>GGGGEEFB,<AFGGGGFGFFGFF?FC@F<GEFFEFE6GGFBDGF<GFFECB,GFC,GGGGF9GGGGGGF9GGF<8CC?C@
@sB 303
TGGGGAATATTGCACAATGGGCGAAAGCCTGATGCAGCAACGCCGCGTGAGTGAAGAAGTATCTCGGTATGTAAAGCCCTATCAGCAGGGAAGAAAATGACGGTACCTGACTAAGAAGCCCCGGCTAACTACGTGCCAGCAGCCGCGGTAATACGTAGGGGGCAAGCGTTATCCGGATTTACTGGGTGTAAAGGGAGCGCAGACGGCACTGCAAGTCTGAAGGGAAAGCCCGGGGCTCAACCCCGGGACTGCTTTGGAAACTGGAGGGCTAGAGTGCTGGAGAGGCAAGCGGAATTCCTAGTGTAGCGGTGAAATGCGTAGATATTAGGAGGAACACCAGTGGCGAAGGCGGCTTGCTGGACGATGACTGACGTTGAGGCTCGAAAGCGTGGGGAGCAAACAGGATTAGATACCCT
+
CGGGGGGGGFGGGGGGGGGGGGGGGFGGGGGGGGGGGGFGFEGGFGGCEGGGGGGGGGGFGFFDFFGBEE@GFGGGGGGGGGGGGGGGGGGGGGCFGGGGGGGGGGGGGG<FGCGGFGFDFGGGDFFGGGG8BFGFGGFC<FFFGDCGF:CFGGG,?CGGGDGGG>FCC@:FFGE<<CF@CFFGGGGG:9:+<CF#=CEGGGECEEC>5:<FGGFF9E<F>C$?CGFFCF5;GGFDEG/@8CB?EGG>FGDFC:%?D><7#D7(A9#GFF?E?E,:<FCC,8GFDEEFGGGGFFFGFFA,:,DGFGGFE9F9C@?C7EGGEAFFAGGGDCFFCF8C,@CGEEFBECEGGFDC,GGGFFGGGFGGFGEGEGGGGGFGGFEF@DGFCCGCFCEFFEFFFFGFFGGGGFGGGGFCCCCC
@sB 33679
TGAGGAATATTGGTCAATGGACGAGAGTCTGAACCAGCCAAGTAGCGTGCAGGATGACGGCCCTATGGGTTGTAAACTGCTTTTATAAGGGAATAAAGTGAGTCTCGTGAGACTTTTTGCATGTACCTTATGAATAAGGACCGGCTAATTCCGTGCCAGCAGCCGCGGTAATACGGAAGGTCCGGGCGTTATCCGGATTTATTGGGTTTAACAGGAGCGTAGGCCGGAGATTAAACGTGTTGTGAAATGTAGACGCTCAACGTCTGCACTGCAGCGCGAACTGGTTTCCTTGAGTACGCACAAAGTGGGCGGAATTCGTGGTGTAGCGGTGAAATGCTTAGATATCACGAAGAACTCCGATTGCGAAGGCAGCTCACTGGAGCGCAGCTGACGCTGAAGCTCGAAAGTGCGGGTATCGAACAGGATTAGATACCCT
+
FGGGC,CFGGGFGDGFFCBEFFFGGGGGGFFGFFFGGGGGGG,@9FFC,BFGCGGF,C:F@FEGGGFF<EB7FGFCFFFGEFGGCF9EFG<<AF,5CF5:E,CE9FGDG8+5=5@EAFCGGG,CEFF,EEDGG9,=FEFCEFGGECCFGCFGFECFDFGGGGGFFGDGBF*7@@FC7@@CFFGG**=**4<,@9<</7:CC7FG9:*=*C:++8*)=8F5#C55?88C:C7803#4>?CC;C.25398/2A<6>:8D7@++EE9GFGGCCEGFF>GGFE==GFCFA8,,GFFFGGFCC,B,C,,GGEGFE9EBEB87FGF?DGDAFFEAFFE<A5CFFF=A=<CDEFEF9GFFEFFFB<:DGEFFFDFDFFC696<EF@F:DGFFFC,7EFFC9GFF@FFCBFAGFGGEGGFEFGGGFFBFEFAE,GGFFGCCCCC
@sB 44205
TGGGGAATATTGCACAATGGGGGAAACCCTGATGCAGCGACGCCGCGTGGAGGAAGAAGGTCTTCGGATTGTAAACTCCTGTTGTTGGGGAAGATAATGACGGTACCCAACAAGGAAGTGACGGCTAACTACGTGCCAGCAGCCGCGGTAAAACGTAGGTCACAAGCGTTGTCCGGAATTACTGGGTGTAAAGGGAGCGCAGGCGGGAAGGCAAGTGTGAAGTGAAATCTATGGGCTAAACCCATAAACTGCTTTCAAAACTGTTTTTCTTGAGTAGTGCAGAGGTAGGCGGAATTCCCGGTGTAGCGGTGGAAGGCGTAGATATCGGGCGGAACACCAGTGGCGAAGGCGGCCTACTGGGCACCAGCTGACGCTGAGGCTCGAAAGTGTGGGTAGCAAACAGGATTAGATACCCT
+
FCCFCFGGGGGGGGGGDGFE@EFGGG@FGFGGGG9CFG@FGGGGGGGCFG@,BFFFFF=EFF9<EFECCEGGGGGGFGG9DFGGGGE84CEBFGAEFGGGGGGE7FFFFGE7DAGEF<F9@FFEGCFAEGFGCF,DFFGFGD<FGC7FG7CGFG>>CFEFG7<;<CE:*::/?:7<FG*,?FCFGCCC=<F+#:=C=C5:-:>EF?F=CG:CDCC?4$>9)?=;E:DFBFFF@@DC$#C@8EC#79GGGGD7,>::,B?=6DF::,3,FEFF7GFFFCD=FD@FF=:@C8ACFE8EE@=AF<FE9F@GGGGF7=7F8FF8E6FCC7GFB,<E:E@EDECFEDGGFGC7GFGGCDC<FFA4@C,;,GDGGF7GF,8E,GGGGGGGFGGEGGGGGGFFGF9FGGGGGGGGGGGCCCCC
@sB 47010
TGAGGAATATTGGTCAATGGGCGAGAGCCTGAACCAGCCAAGTAGCGTGCGGGACGACGGACCTATGGGTTGTAAACCGCTTTTGCTTGGGAACAAAGAGCGCCAAGTGTGGTGCGTTGCGTGTACATTTCGAATAAGCATCGGCTAATTCCGTGTCAGCAGCCGCGGTACTAAGGAAGATGCGAGCGTTATCCGGATTTTTTGGGTTAAAAGGGAGCGTAGGCGTGCTGCTAAGTCAGCGGTCAAATGTCAGGGCCCAACCTTGGCAGGCCGTTGATACTGGCGGCCTTGAGTTCACACAAGGAAGGTGGAATGCGGCGTGTAGCGGTGAAATGCTTAGATTCGACGAAGAACTCCGATTGCGAAGGCAGCCTTCTGGGGTGTTACTGACGCTGAGGCTCGAAAGTGCGGGAATCAAACAGGATTAGATACCCT
+
ACF9FFG?AFFC9FEGC9B,,;@@BFDGD<FFF<CEGGFGFFFGFGGG,778@@7BC6@C-@@AF,,FFG:F:<@FEE+@>+=E:,CEFBFFA=F?EFGF?E+==+>?5C<+,+:>3+>BFFGFG9DCFCEF<CGFC,=A@3@FCF<B,@@=,,1,8<>37,>>FC*CCC:@,,?<,?F@CC:*<*::4148+?8C585++0*:CE*:*23:+;:>E78<0C=*2);>B3,;,B6C57C73=2,5,5,?,,*:3:C>@>88,C@FB53@B7:B3D,36,++6=+D=8,>,9+C>A,ECF>A,FGGFDCEA;@+4+=++FA9@>0+8DFFC:,,?>,GGFC>6++C:EF<EECB+F@FF7GGF@E,,F@,8F8DGFGF@4FEECFFCF@7FGGFCECEB<F@FC@DGECBDEC,CGEFCAAGGFEC,@EB-<CCCC
@sB 307
TGGGGAATATTGCACAATGGGCGCAAGCCTGATGCAGCCATGCCGCGTGTATGAAGAAGGCCTTCGGGTTGTAAAGTACTTTCAGCGGGGAGGAAGGGAGTAAAGTTAATACCTTTGCTCATTGACGTTACCCGCAGAAGAAGCACCGGCTAACTCCGTGCCAGCAGCCGCGGTAATACGGAGGGTGCAAGCGTTAATCGGAATTACGGGGCGTAAAGCGCACGCAGGCGGTTTGTTAAGTCAGAGGTGAAATCCCCGGGCTCAACCTGGGAACTGCATCTGATACTGGCAAGCTTGAGTCTCGTAGAGGGGGGTAGAATTCCAGGTGTAGCGGTGAAAGGCGTAGAGATCTGGAGGAATACCGGTGGCGAAGGCGGCCCCCTGGACGAAGACTGACGCTCAGGTGCGAAAGCGTGGGGAGCAAACAGGATTAGATACCCT
+
@@FFGGGCGGGGGGGGGGGF8EGDFGGGGGFGFGFFFGGE@DGGGGG7FCEGDFFGGFGGGGGGGGGFCFGGGGG9FFGD<,EFGGGGGGGGGEFDGGGGGGGGGGGGGGGGGGGGGGFGGGGG9F@=FGGGGGGE7FE<ECF8DECBDGG:FGFFGG:8FGFGF<<=CFGGGEGGGFGG@7<<C+C<ECFD?*//CDCCC3>>EC@/AFGGGGDBC6CG0BCC'2GD<EG>BC;2C=+5296FC,1@@<=&/=<;>?EE5,>2CGGGFAG3GGGGFG<GFCACFCGGGF@3,,@D>8@+C@+@,8CGGECGFFE?AFCFFGFGGGGGEBF:FEGCGFA+GFE58GGFCGGFGGGFGGGCGDGGF,FFFFCGGGGGGGEFCGF@EGGGGGFGGGGGFFDGGGGEGC@FFCGGGGGFGGGFGFFFFGGGGGGGGGGGCCCCC
@sB 31940
TGGGGAATATTGCGCAATGGGGGAAACCCTGACGCAGCAACGCCGCGGGATTGAAGAAGGCCTTCGGGTTGTAAAGATCTTTAATCAGGGACGAAAAATGACGGTACCTGAAGAATAAGCTCCGGCTAACTACGTGCCAGCCGCCGCGGTAATACGTAGGGAGCAAGCGTTATCCGGAGTTACGGGGTGTAAAGGGCGCGCAGGCGGGCCGGCAAGTTGGAAGTGAAATCCGGGGGCTTTACCCCCGAACTGCTTTCAAAACTGCTGGTCTTGAGTGATGGAGAGGCAGGCGGAATGCCGTGTGTAGCGGTGAAATGCGTAGATATACGGAGGAACACCAGTGGCGAAGGCGGCCTGCTGGACATTAACTGACGCTGAGGCGCGAAAGCGTGGGGAGCAAACAGGATTAGATACCCT
+
C,EFG7:CC9F9F@@FGG?FCED+,CF8FEDD,@C@:BFF,@+@@=++@CFFF9F,9A?CGGF8,44C,+=FFEFA?FGDFFFFB9AE<D4B=+@FGGGCC<@FE@FGGFFGGGCAFF,B<A8>:FGGGGGF37@8+@CBF*11>1:CE:CGGGG@?FFE@7<4<<<+1<<;F9FE5*-;ECF+C<5#;#3<C0<ECG,FFEEC8<EGD:::FGGGFGFCC><&CCF/+FC88FFE8FDF@CFF6CFD<FDFFFFFGGGE==CC3EFGGGGGGFGFF;9CF8EFFFFGFBE@,,CC+GFF=,@C8=GEFA9FCGCB@GGFGGDFFGGEGE<GFFC,GFFFCDEF7GGDGGFCF@8@GF9FFFFCCFCDB7GFGGCGGFFF7GFGGF@GGGGFFFFDFE<CEDAGGFEBGGGEB9CCC
@sB 309
TGGGGAATATTGCACAATGGGGGAAACCCTGATGCAGCGACGCCGCGTGAGTGAAGAAGTATTTCGGTATGTAAAGCTCTATCAGCAGGGAAGAAAATGACGGTACCTGACTAAGAAACCCCGGCTAACTACGTGCCAGCAGCCGCGGTAATACGTAGGGGGCAAGCGTTATCCGGATTTACTGGGTGTAAAGGGAGCGTAGACGGTAAAGCAAGTCTGATGTGAAAGCCCGGGGCTCAACCCCGGTACTGCATTGGAAACTGTCGTACTAGAGTGTCGGAGGGGTAAGCGGAATTCCTAGTGTAGCGGGGAAATGCGGAGAGATTAGGAGGAACACCAGTGGCGAAGGCGGCTTACTGGACGATAACTGACGCTGAGGCTCGAAAGCGTGGGGAGCAAACAGGATTAGATACCCT
+
FFFFGGEGGGFGGGFCEGFC@;@CFFGGGFFFGGFGGGGE:CEGGGGCFGGGGGGGFGFEDGACFAE,CFGFGGGFGGGGGGGCFFGGGG+EGFFEGGGFFDEGGGGGGGFAFGDEG,=FCFCCGGGGFFGGGGGGGGGGGFGGGDEF*:FE,?DC<:FCDE@GCFGDC37;0787FF<F46@:?BGG@@:@E9*4><CAC(0<AE@CCF<#CF:=FCCC<;FFD#==C6CEEFD9ECC#FGGGGFB<CCFFGFEFFFGCF<FCF@<8=>B@BGEFEC@GDGGGEGF@GGFFE8F8E:,?E9C8>@CCC,GFFC7E>B,8EE,FB,AGFF?C,9@648CGDEGGGECFC7EGCFGGFFEEFFFGFFEEF@,EGGFE8GGGDFFF,@@CFEEFFAFGGGGGGGFFFFFGFEECCCCC
@sB 310
TGAGGAATATTGGTCAATGGGCGAGAGCCTGAACCAGCCAAGTAGCGTGCAGGATGACGGCCCTATGGGTTGTAAACTGCTTTTATAAGGGAATAAAGTGAGTCTCGTGAGACTTTTTGCATGTACCTTATGAATAAGGACCGGCTAATTCCGTGCCAGCAGCCGCGGTAATACGGAAGGTCCGGGCGTTATCCGGATTTATGGGGTTTAAAGGGAGCGTAGACCGGAGATTAAGCGTGTTGTGAAATGTAGACGCTCAACGTCTGCACTGCAGCGCAAACTGGTTTCCTTGAGTACGCACAAAGTGGGCGGAATTCGTGGTGTAGCGGTGAAATGCTTAGATATCACGAAGAACTCCGATTGCGAAGGCAGCTCACTGGAGCGCAACTGACGCTGAAGCTCGAAAGTGCGGGTATCGAACAGGATTAGATACCCT
+
DFGGGGGFGGGGGGGGGGGGCFGGGGGGGGGGGFGGGGFGGG<EEEGFGGGGGGGGGGGGGGGGFFFGFGGGGGFFGGGGGFGGGGGGGGGFF8CFFGGFGGGFFGFGGG:E9ECGGFEGGGGGGGGFFCGGGDGFGGGFDGED+CEEFG<FDFCECFGDGFFCFGGGGFGGFGGGEGGG@23<<FEAFFG<?CFC:CF7GG#CBC?CFF:9<CE#75F<?EECDFF=:GCECCEAGGGGGECEE7<@61>GF>:+#;CFCGFEFGF+FFEECFCAG>DDE@FE=B,FFCF9FGEB89,AGDFCGGFEF8FE8@EGGFGFGFE=9CEGGGGF9FGFGGGCGFFFFFFDBA<FGGGFGFFCGFGGGFFGGGGGFF9@GGDGGGEFCGGGEGGEGGGFGGGGFGGFFFCEFEFFGGFFGGGFGGGGGGGFGGGCCCCC
@sB 26341
TGGGGAATATTGCACAATGGGGGAAACCCTGATGCAGCGACGCCGCGTGAGCGATGAAGTATTTCGGTATGTAAAGCTCTATCAGCAGGGAAGAAAATGACGGTACCTGACTAAGAAGCCCCGGCTAACTACGTGCCAGCAGCCGCGGTAATACGTAGGGGGCAAGCGTTATCCGGATTTACTGGGTGTAAAGGGAGCGTAGACGGCATGGCAAGCCAGATGTGAAAGCCCGGGGCTCAACCCCGGGACTGCATTTGGACCTGTCAGGCTAGAGTGTCGGAGGGGAAAGCGGAATTCCTAGTGTAGCGGTGAAATGCGTAGATATTAGGAGGAACACCAGTGGCGAAGGCGGCTTTCTGGACGATGACTGACGTTGAGGCTCGAAAGTGTGGGGAGCAAACAGGATTAGATACCCT
+
EEFGGCFCFGGGGGGGGGFGFGCCGFGGGED6CFFGGGGGGGGGDGGGGGGGFGGGGF<EF9E<FFGCGGGGGGGGGGGGGGGFD@FFGFFFGGGGGGGGGGEFGGGGGGGGFFDGGFFGGGDGGEEGGFGGGFGGGGGGGGGCECFGFGGFFGG9:>FEGGGGC8BCEG4;FGGGGGGCCF1GGGCGFFFFFGGC@EGGGC<EGCEEE6<F:FFBE:EFFF*FFCGFGFCCEGGCFGFCFCGGGGG>ADG<9GGGGFF,?GFFEFFGGGGGFE5@:GEGCGGGGGEEGGGGGFE,@<E,GGEC5GFFE<FA?@,+@6?CFD9GFGGFCCBFFEFE,D@@CGGFE@:EGFECA,FC@:CGGGGGGF@CEGGEGFGGDGGFFGFGGGGGGGGGFFFGFEFEFCGGGGFGGFFCCCC@
@sB 48046
TGAGGAATATTGGTCAATGGGCGAGAGCCTGAACCAGCCAAGTAGCGTGCAGGATGACGGCCCTATGGGTTGTAAACTGCTTTTATAAGGGAATGAAGTTTGAGTCGTGACTCATTTTGCATGTACCTTATGAATAAGGACAGGCTAATTCCGTGCCAGCAGCCGAGGTAATACGGAAGGTCCGGGCGTTATCCGGATTTATTGGGTTTAAAGGGAGCGTAGGCCGGGGATTAAGCGTGTTGTGAAATGTAGGTGCTCAACATCTGCACTGCAGCGCGAACTGGTTTCCTTGAGTACGCACAAAGTGGGCGGAATTCGTGGTGGAGCGGTGAAATGCTTAGATATCACGAAGAACTCCGATTGCGAAGGCAGCTCACTGGAGCGCAACTGACGCTGAAGCTCGAAAGTGCGGGTATTGAACAGGATTAGATACCCT
+
GCCF8CFFGGGFGGGGGEFF<FCEGGCEFGFGGGFGGGFF@FEGGGGGGG7FEFAFEFEGEGGGGGGCGCFEFGFGGGGGGADGFGGGFEEFGGDCFFFGGFFCFGGCCFGFGCFGFGGG9EGGGGFGGGGFDFF9AFF,,,8FGC:F9<?ACFCGGCFDFG8=@++>@ACC,,@EGDEGCCFGFGGDFCEFG;F:**=CCCFCCFFEE:<FCFDGG:E<@AC8=CCCGECF2@>9<FCEG5CGCAC@*3@CE+GFF?F39GFFFBEGFFC=GC:EFG=:DF@GGFFA,=EB5GEBECGGGFDEB+CCB8GE>@6+GDGGGF@+9>,9EGFE?FF<@C9GFFFFFDFGGGGFEC7C7FF:@,GFFCGGGGCGGGFF8FFEGGCAEECGGGEGGGGGECFFCGGGFDECC@GFGFGFE<9FDFGGGFEFFE-CCCCC
@sB 21562
TGAGGAATATTGGTCAATGGGCGAGAGCCTGAACCAGCCAAGTAGCGTGCAGGATGACGGCCCTATGGGTTGTAAACTGCTTTTATACGGGGATAAAGTGAGTCACGTGTGGCTTATTGCAGGTACCGTATGAATAAGGACCGGCTAATTCCGTGCCAGCCGCCGCGGTAATACGGAAGGTCCGGGCGTTATCCGGATTTATTGGGTTTAAAGGGAGCGTAGGCCGCAGGTTAAGCGTGTTGTGCAATGTAGGGGCTCAACCTCTGCACCGCAGCGCGAACTGGCTTGCTTGAGTACGCGCAACGTGGGCGGAATTCGTGGTGTAGCGGTGAAATGCTTAGATATCACGAAGAACTCCGATTGCGAAGGCAGCTCACTGGAGCGCAACTGACGCTGAAGCTCGAAAGTGCGGGTATCGAACAGGATTAGATACCCT
+
<FFFE,CFFGGGGDGGFGFEGGGGGGGGGGGF8FFGGGGGGGFFFGGGGGGGGGGGFFEECCFF?CE,CFCEGFGGFFGGFAF9FFGG@F7FFEFGGGGC995<BFG@@FDEGGFBFFG9<FFGGGGGDDCCFF,=ED?BFD>:CE@B=FF@CFGDFE<D?+:**@7C@@*4,,*<FCGGGGG7FE5CCB78FCF*7*;:CGGCAA;8E69C;C*)E<GA;<2>7::69<1;<;<2118=+F=7,>,6GGEGF>626F:,7@;?GF@*:*<8CGGGGFE?FCFBBB<F@88A:7CEDGGGGFDGF>:DEGECD@EEGGFGFFDGFECFA,,<GFFEEC<,FGFF=F<EECFFEC>,EGFGE@B,FEEF8GGFFGGGFFCCCCGGGGGGGFFFFE<GGGGFCCGFGGFCGGGGF<9FGGGFFFGGFGFFGGFCCCCC
@sB 36368
TGAGGAATATTGGTCAATGGGCGAGAGCCTGAACCAGCCAAGTAGCGTGCAGGACGGCGGCCCTATGGGTTGTAAACTGCTTTTATAAGGGAATAAAGTGAGTCTCGTGAGACTTTTTGCATGTACCTTATGAATAAGGACCGGCTAATTCCGTGCCAGCAGCCGCGGTAATACGGAAGGTCCGGGCGTTATCCGGATTTATTGGGTCTAAAGGGAGCGTAGGCCGGAGATTACGCGTGTTGTGAAATGTAGTGGCTCAACCTCTGCACTGCAGCGCGAACTGGTCTCCTTGAGTACGCACAACGTGGGCGGAATTCGTGGTGTAGCGGGGAGATGCTTAGATATCACGAAGAACTCCGATTGCGAAGGCAGCTTACTAACCTGTAACTGACATTGATGCTCGAAAGTGTGGGTATCAAACAGGATTAGATACCCT
+
EGGGGGGFFGGGGGGGFADFFGGGCFGFFEGGFGGGGG@AEGFFGGFF,CDFFGC>FEGGGGD7FCGGGGGGGFGGGGGGFA?FCFGGFFG8AFEFFAFDFGGGGGGGGGGGGGGFFFGGGGC,5D9FDFC9FFFGGGGFCFGGG:CFGCECG<F:>F7FFGFGDGDGGFG9EFGGG@*FFG,<FGCGGD@ECCFFGGG,<<9C@FCC0<@FG@5FG@EDFEECCEG@DEGGG.@?GGD8CGGGFFFEGFF:FGFFGGFFFGF=<EFF?FD@?FFF=@9?1,@<8FA,CCCGGCB?CE:4,A+EGGGGEGFCD>=+EFGGGDC@*CB:FE9:,,C,AFF;FGFFCEE<F,9FC8DF7GFCCGEGFEFGGGGGFGGGGDFAFCEFCFCCFC<C,AGGGGGGGGGEC8EGGGFGGEF@8FFEFAFFCEEDGGFCCCCC
@sB 27008
TGAGGAATCTTGGTCAATGGGCGATGGCCTGAACCAGCCAAGTAGCGTGAAGGATGACTGCCCTATGGGTTGTAAACTTCTTTTATATTAGAATAAAGTGCAGTATGTATACTGTTTTGTATGTATAATATGAATAAGGATAGGCTAACTCCGTGCCAGCAGCCGCGGTAATACGGAGGATCCGAGCGTTATCCGGATTTATTGGGTTTAAAGGGAGCGTAGGCGGGCTGTTAAGTCAGCGGTCAAATGTCAGGGCCCAACCTTGGCATGCCGTTGATTCTGGCGGCCTTGAGTTCACACAAGGAAGGTGGAATTCGTCGTGTAGCGGTGAAATGCTTAGATATGACGAAGAACTCCGATTGCGAAGACAGCCTTCTGGGGTGTTACTGACGCTGAGGCTCGAAAGTACGGGAATCAAACAGGATTAGATACCCT
+
BC@F8F<F,C,CFDEFGGE<FFCCG7CFGGGCDFFFFFG<EFFGGGDGGGGFEGFGGFCAC<FGF,,@FGCF@FCFFGGGDDGGGG9EFEFFGGGFGGG9EGGEFDGGGG<F9DEG<FF8EFGFFFDCFFF<<?@@,?:=,,:AE@CFCFG,?6++B,ADFEF,33+@@EEC,,>+++83@@,8++*5@*BC9FEG5CF@E@FG9F87FCC8FG783:EC<9-ECC6<>8;<CF:61=+<:/=2CCDF@6,:>2CC1<=3<C:C<BF6CC6EFDAC,6,++CC:4B,,,AGFFDFEEE?AC9=9FF8?=,=D4>8=CCGFFC7DC==EA<A,EFFCE9FFD?<FFAGGDFFC@FG>GGCCFCDFC6,EF@FCGGGFB>+FDEFGGF7DECCGFFB,EGFFGFDAFGGGEGFCCFGGGEFFB,C,GEFGGGCCCCC
@sB 24037
TGAGGAATATTGGTCAATGGACGAGAGTCTGAACCAGCCAAGTAGCGTGAAGGATGAAGGTTCTATGGATTGTAACCTTCTTTTATACGGGAATAAACGGATCCACGTGTGGATTTTTGCATGTACCGTATGAATAAGGATCGGCTAACTCCGTGCCAGCAGCCGCGGTAATACGGAGGATCCGAGCGTTATCCGGATTTATTGGGTTTAAAGGTAGCGTAGATGGGTTGTTAAGTCAGTTGTGAAAGTTTGCGGCTCAACCGTAAAATTGCAATTGATACTGGCAGTCTTGAGTACAGTTGAGGTAGGCGGAATTCGTGGTGTAGCGGTGAAATGCTTAGATATCACGAAGAACTCCGATTGCGAAGGCAGCTTACTAACCTGTAACTGACATTGATGCTCGAAAGTGTGGGTATCAAACAGGATTAGATACCCT
+
CFFFGGGFGFFFGGGGGGG@FGDFGFGGGGGGGGGGFGGFFFGFFGDFEGGGGDFGGF9DFGG9<FGGGGEFGFF,CEGG9DFGGGDFGGGGGGGGGGGD7?BFGGEFFGGGGGGGCFFGGGGGGGGGGGGGGGF,:,AE<E+FECFGE9BDFCFGFFD<=B=D98ECGGGDGCFGEEFDFF7DC9?ECCECFG7>CCFFFGC>>D>D>(<@3@#/:1)>5>:C7<C3:EEF:EDF>=BFGGF>D@=DFEGGGFFFDEF>+;CDFGGGGFE?EE@FC<<9,CFF8AFA9EFGDGGGGGGGEAFCGGGGGGGGDFGGGGGFGFCEAE@F<9GFFF9FGFFDFFAFGDFGFCAGFFDFFFB:+GECFEGGGEDGGFGGFCGGGGGGGGGFGGEFGGGGGGGEFGGFDGGDGFECFGGGGGGGGGGGGFDFGGGCCCCC
@sB 26064
TGAGGAATATTGGTCAATGGGCGCAGGCCTGAACAAGCCAAGTAGCGTGAAGGATGACCGCCCTATGGGTTGTAAACTTCTTTTATATGGGAATAAAGTTTTCCACGTGTGGAATTTTGTATGTACCATATGAATAAGGCTCGGCTAACTCCGTGCCAGCAGCCGCGGTAATACGGAGGATCCGAGCGTTCTCCGGATTTATTGGGTTTAAAGGGAGCGTAGGTGGACAGTTAAGTCAGTTGTGAAAGTTTGCGGCTCAACCGTAAAATTGCAGTTGATACTGGCTGTCTTGGGTACAGTAGAGGTGGGCGGAATTCGTGGTGTAGTGGTGTGATGCTTAGATATCACGAAGAACTCCGAGTGCGAAGGCAGCTCACTGGACTGCAACTGACACTTATGCTCGAAAGTGTGGGTATCAAACAGGATTAGATACCCT
+
FFGG?F<FFAECGG,CFDGFGGCEDFFF,CDFGG-<4EFF<E<EDF@BFGG<EFGGFCC@+@F@EEFGGGGCGGCEFGCEFFFGFA5?E9EEGGGGCCEAFGGGGGCBDEFGGE<EDG?EFGG<BA<EFDFGGCEFG,,,:=7+CFGGD<DFG++8><>DF8BB@5@>3<:DCA*56*CF,6@8>*:>*1**6,=<G*8<ECCCF*F8=FC<:,-981,&5D=@6@@F,:E>/;)0@D:@,@>C,<EFGF@>*;8GGEFD7CF;C8,GE>C,5,4,,9+60AE@?8=B,F=FDE>C>A,,=F:B@BEFB>4FDE8B>D:69,,9):,:=A:,,A,<GGFCFACGCFGGCFFFE@C@87B4+B@,C,E<E@<EGC@-GGGGGGFDGGGF9FGGFF@,GEGECEFFFEEF;GFEGGGGFDC@@FGFF9F,<FC,@A-8
@sB 40895
TGGGGAATATTGGACAATGGGCGCAAGCCTGATCCAGCCGTGCCGCGTGGGTGAAGAAGGCCTTCGGGTTGTAAAGCCCTTTTGTTGGGAAAGAAAAGCAACCGGTTAATACCCGGTTGTCATGACGGTACCCAAAGAATAAGCACCGGCTAACTTCGTGCCAGCAGCCGCGGTAATACGAAGGGTGCAAGCGTTACTCGGAATTACTGGGCGTAAAGCTTGCGTAGGTGATTTGTTAAGTCAGATGTGAAAGCCCTGGGCTCAACCTGGGAACTGCATTTGATACTGGCAGGCTAGAGTGCGGTAGAGGATAGCGGAATTCCTGGTGTAGCAGTGAAATGCGTAGAGATCAGGAGGAACATCCGTGGCGAAGGCGGCTATCTGGGCCAGCACTGACACTGAGGCACGAAAGCGTGGGGAGCAAACAGGATTAGATACCCT
+
FFGGGGGGGGGDGGGGGGFEFGGCEGGGGFGG<FGGGGFEGDGGGGEFFGCGG<EF9FF<EAEGFDEGFGGGGGGGGGGEEEFGGGGG+=B,=FFDFGDFFGC+@FGGGGGGGGGGGGG@FGFG9FFFFCE=>FFCEGFGGGGGGGGGEGGGGG9FD7>BFFCCCC:CCCEGGFEC@GGGG)4?FFFCCFFGGEG>CG:CGGG=<CFD<?FF>2/:@=9#FDCCC@FFA)<CFACDGFFFGFFFAFCCFGF7EGFGFB2=8;GGGGGGGD<>?:EAD9GGFF@<D?FFFGGGGFF9GDECGECACFA,FGEF7GF9GGGEDC,FEA<FCEGDFGAEBFC:GFGFGFFD<FGGGGGGEEECGDEFCEDGGGF@EGGGGGFGGGGGGGFGGGFDGGGGGGGGFCGGGGDGGFCGEGGGGFF<FGFEEFFGGGGGGGGGCCCCC
@sB 34987
TGAGGAATATTGGGCAATGGGGGAAACCCTGACCCAGCAACGCCGCGTGAAGGAAGAAGGCCTTCGGGTTGTAAACTTCTTTTACCAGGGACGAAAGAAATGACGGTACCTGGAGAAAAAGCAACGGCTAACTACGCGCCAGCAGCCGCGGTAATACGTAGGTTGCAAGCGTTGTCAGGATTTACTGGGTGTAAAGGGCGTGTAGGTGGAGATGCAAGTTGGGAGTGAAATCCATGGGCGCAACCCATGAACTGCTCTCAAGACGGCATCCCTTGAGGATCGGAGAGGCAAGCGGAATTCCTAGTGTAGCGGTGAAATGCGTAGATATTAGGAGGAACACCAGTGGCGAAGGCGGCTTGCTGGACGACAACTGACGCTGAGGCGCGAAAGCGTGGGGAGCAAACAGGATTAGATACCCT
+
AEFGGFGGFF9FGGGFF?C6@FFGGFGGEGGGGFEDFDF9F@FDFGGGEEFGGF8FEF,CFGGGGFEGGGGGGG,BFFFFGGGGFFGFGGGGCEFEGEGFCC,A@@FGGGCFFFFGCGGG7DGFFGCFGFGGACBCFEGGDEEGGG@>>FFEGE;FFG:FF@CCFFGGCBFGD*<C,?FGGDGGG0CCE0CC@<FFEE>8*33>:A4FGGGEGCGDFC;#:?5,7)78D;@#<FF::;;7;EFFFC1FCAFFFFCFB=9@6+@+8DCC,B8,<,8+=87EF<@@FGGD>==C@E>@8D@FFA<F<EEBGEFGFC@4,C@,E,GE@<ECGFGF9FC,EFFFFFEFEEDGGGGGFFEEGGGCF@?DGGGFC<GGGEGGDGGGGGEGGGDGGGEFEFFEE9AGGGFFGGGGGGGGEFAB-CC
@sB 320
TGAGGAATATTGGTCAATGGGCGAGAGCCTGAACCAGCCAAGTAGCGTGCAGGATGACGGCCCTATGGGTTGTAAACTGCTTTTATACGGGGATAAAGTGAGCCACGTGTGGCTTATTGCAGGTACCGTATGAATAAGGACCGGCTAATTCCGTGCCAGCAGCCGCGGTAATACGGAAGGTCCGGGCGTTGTCCGGATCTATTGGGTTTAAAGGGAGCGTAGGCCGTCTGTTAAGCGTGTTGTGAAATGTCGGGGCTCAACCTGGGCATTGCAGCGCGAACTGGCAGACTTGAGTGTACAGGGAGTAGGCGGAATTCTTCGTGTAGCGGGGAAATGCTTAGATATGACGAAGAACTCCGATTGCGAAGGCAGCCTGCTGTAGTGCAACTGACGCTGAAGCTCGAAAGCGTGGGTATCGAACAGGATTAGATACCCT
+
FGFFGFGGFGGGGGGGGGGGGGC:FFGGGGGGGGGGGGGGGGFFFFGGGGD,FF<CFCFFGGGGGGGGGFDEEEFEFFFGGGGDFGGGGGGD@+FFE<FFG98FGG>D@FGEGFGGGCFFFFGGGGGGGGG<CEFGGDF,3>C7+@CFFFGGCBFDGGFFFCFGGGGDG*>BF;**>FFFF<<FFGGCC:*4CFGCC3*,+2=;5%/;C+(A@,;FE>ED69;9.8?;CECC<CC@>;:AFGFDEA@+FFF9F:C@.>E#51GFF>;;C,=@+C@F@:*=,BC,<9FE==@GFEEF@,A4,9,,A6+FB8F=DE8C@8+FFDC8*7>CE,FFGFFFGE9FECE,DB9<CFEEFFCECDAF7CC7EFCGGGGGGGGGGGGF9GGF<<FDGGGGGFFGF@GGGGGGDGGGEDGGEFC,GGGGGGGGFF9GGGGCCCCC
@sB 321
TGAGGAATATTGGTCAATGGACGAGAGTCTGAACCAGCCAAGTAGCGTGCAGGATGACGGCCCTATGGGTTGTAAACTGCTTTTATCAGGGAATAAAGTGAGTCTCGTGAGACTTTTTGCATGTACCTTATGAATAAGGACCGGCTAATCCCGTGCCAGCAGCCGCGGTAATACGGAAGGTCCGGGCGTTTTCCGGATTTATGGGGTTTAAAGGGAGCGTAGGCCGGCGAGTAAGCGTGTTGTGAAATGTAGATGCTCAACATCTGAACTGCAGCGCGAACTGTGGGACTTGAGTGCGCAGGAAGTAGGCGGAATTCGTCGTGTAGCGGTGAAATGCTTAGATATGACGAAGAACTCCGATTGCGAAGGCAGCCTGCTGTAGCGCAACTGACGCTGAAGCTCGAAAGCGTGGGTATCGAACAGGATTAGATACCCT
+
CGGGGGGGGGGGGGGGGGGFGFFGGGGFGGGGGGDFFGGFFGFGFGCGFGGGCCEFGEE:FEGGG8FEGCC@FG??EGGFECC<BF,<CFCFGGGGFAE<FCFEEFCFGGEFFF<?FDFFGGGGEFFGGGGGFGGGGFG?F<BFCFEGGGGFGDGGGFFGCFC<BCCGF*>@BFDFGEG@<D:>CFGGE***7<C***8?C+,*<2<>:?+BC9:5C;GGDF;6,:C#CE#141<2>75:8D19C2CCDCDECF8DF<GGGFE,1-,3:GEECA4+7D1@0GD>:,:,,<,FAFC>+??DE<;5CCECC8?@7E7EEFCEFAEC?B7GDEFECFF@9,9FE,FFGFCGGGGGGF@CCFGGCGGGGFEFFDGEFGFEFCEEGDGGF9FGGFGGGGGGGGGFGGGGGGGGGGGGGGGGGGGGGGGGGGGGGGGCCCCC
@sB 34732
TGAGGAATATTGGTCAATGGGCGAGAGCCTGAACCAGCCAAGTAGCGTGCAGGATGACGGCCCTATGGGTTGTAAACTGCTTTTATAAGGGAATAAAGTGAGCCTCGTGAGGCTTTTTGCATGTACCTTATGAATAAGGACCGGACAATTCCGTGCCAGCAGCCGCGGTAATACGGAAGGTCCGGGCGTTCTCCGGATTTAGTGGGTTTAAAGGGAGCTGAGGCCGGAGAGTGAGCGGGTTGTGAAATGTAGGCGCTCAACGTCTGAACTGCAGCGCGAACTGGTTTCCTTGATTACGCACAAAGTGGGCGGAATTCGTGGTGTAGCGGTGAAATGCGTAGATATCACGAAGAACTCCGATTGCGAAGGCAGCTCACGGGAGCGCAACTGACGCTGAAGCTCGAAAGTGCGGGTATCGGACAGGATTAGATACCCT
+
@FEEGGFDGGGGGGGGGGGGGGGGGGGGGFFFGCFGGGCFDGAFFFFFFGFFGGFGGEFDGCDGG8FF,C,@FGG<EFFG5,AFFGGGG@8,AF:ADABAFGGG8F@BFGGCG4E@DFE?,@FE<E@F?FDE?FF95?FDF==:3+8:=FFACGGC7BF<FCFFE+*FF@F>,?F7:***6@>CCC4:<***+81**8C?=5?<?FB9:,<(,(;<B6:8(*8*:CFD91,=*EC?=*CC@8,,,,5,D1:5*>>,7>++CF@37@,FGFB+F<3>66,2,8D=,,D8FE<D3B+88CD?E<9AC>+CFE@,@,CC@F7EFFGE=FFBC,F9EF@C@<FGFDB8DGGGGFFFC,CBGCF=@7GFE,DGGFE<FF@F@,CDFGCGFEC6C@8@FEFCE7EGGFGFGEDGGGGFGGGEGFE@EFGGGGFFGFGCCCCC
@sB 40040
TGAGGAATATTGGTCAATGGGCGCAGGCCTGAACCAGCCAAGTAGCGTGAAGGATGACTGCCCTATGGGTTGTAAACTTCTTTTATATGGGAATAAAGTTTTCCACGTGTGGAATTTTGTATGTACCATATGAATAAGGATCGGCTAACTCCGTGCCAGCAGCCGCGGTAATACGGAAGATCCGAGCGTTATCCGGATTTATTGGGTTTAAAGGGAGCGTAGATGGGTTGTTAAGTCAGTTGTGAAAGTTTGCGGCTCAACCGTAAAATTGCAGTTGATACTGTCAGTCTTGAGTACAGTAGAGGTGGGCGTAATGCGTGGTGTAGCGGTGAAATGCTTAGATATCACGAAGAACTCCGATTGCGAAGGCAGCTCACTGGACTGCAACTGACACTGATGCTCGAAAGCGTGGGTATCAAACAGGATTAGATACCCT
+
FFGGGGGGGFGFGFGGGFEFCG7FF7FEGGGGGGGGFGGFFGCGFGEGGGGGGFC<EFDFGGGGGGGGGGGGGGGGGGGFGFFGGGG<FCFGGGEFFEFFG9D9?EFFF4D+B9FGGGFEGGGGGFG<FFGGGGEFGGGG<EFEEGGGCFGGGFGGGGGGDEGGGGGGGGGGGGGGG*C8BFG90>>FFGCCFGEEG@GECG1GFF>FGGGGGGEFEBE?*8A;@#FFFEFF?F:;:*@GEFFFC??8EF-F@:FECGFFC>D9F?#DAFFFGEC77<FGF9EFEE?BECCFF?FEEC5:,FA87GGFFB@,CC@+EFC9==BC=@,9FGF9CACGGGGGGGF8GGGGGFDFEFDGFGFF@DGFFDCFGGGGEAGGGGGGF<FGGGEGFEEAECCGGFCGGGGFFCECFDGFGFGFFCBFFFFGGGGGGGF@C<B@
@sB 38267
TGGGGAATATTGCACAATGGGGGAATCCCTGATGCAGCGACGCCGCGTGGAGGAAGAAGGTCTTCGGATTGTAAACTCCTGTTGTTGAGGAAGATAATGACGGTACTCAACAAGGAAGCGACGGCTAACTACGTGCCAGCAGCCGCGGTAAAACGTAGGTCACAAGCGTTGTCCGGAATTACTGGGTGTAAAGGGAGCGCAGGCGGGAAGACAAGTTGGAAGTGAAATCTATGGGCTCAACCCATAAACTGCTTTCAAAACTGTTTTTCTTGAGTAGTGCAGAGGTAGGCGGAATTCCCGGTGTAGCGGTGGAATGCGTAGATAGCGGGAGGAACACCAGTGGCGAAGGCGGCCTACTGGGCACCAACTGACGCTGAGGCTCGAAAGTGTGGGTAGCAAACAGGATTAGATACCCT
+
EFFGGGGGGGGGGGGGGGGGGGGGGGGGGGCFGFGGGGCFEGGGDGG:CC:FGGGGGGGGCFFGGGGGGDGEGFGGFGGFFEGGGGGGGGGGGGGGGGGGGGGGGGGGGGGGGGGGGGGDGEGGGGDGGGGGGGFGGGFEGFGGGDGGEGGGGCEC@CECGGGGGGGGG@GGGGGGGGGG?G,GEFGG/ECCFFEGGGGGGEEGGGGGC;>CGFFGGGGGFGGGGFGGGGFEDEFFDF@FCFCGGGGGGGF?GFF8FEEAFEGGGGFE9DGGFGGFD9A<EF?GGGCGF@C=E@GGGBDGGGGEEGFGGGGGECCC8CC,GEF>7GGGFAGGCGGGFGFFBCCGGECGGGGGFGGGGFFFFGGGGFEDGGFGGGGGGGGFFEDGFGGGGGGGGGFGFEGFFGFGGGGGGGGCCCCC
@sB 29406
TGGGGAATATTGCACAATGGGGGAAACCCTGATGCAGCGACGCCGCGTGGAGGAAGAAGGTCTTCGGATTGTAAACTCCTGTTGTTGGGGAAGATAATGACGGTACCCAACAAGGAAGTGACGGCTAACTACGTGCCAGCAGCCGCGGTAAAACGTAGGTCACAAGCGTTGTCCGGAATTACTGGGTGTAAAGGGAGCGCAGGCGGGAAGACAAGTTGGAAGTGAAAGCTATGGGCTCAACCCATAAACTGCTTTCAAAACTGTTTTTCTTGAGTAGTGCAGAGGTAGGCGGAATTCCCGGTGTAGCGGGGGAATGCGTAGATATCGGGAGGAACACCAGTGGCGAAGGCGGGCTACTGGGCGCCAACTGACGCTGAGGCTCGAAAGTGTGGGTAGCAAACAGGATTAGATACCCT
+
ECFFGFFFGFFGGGGGGGGGFEEEFGGFGGFFGEGEAF+CFGGGGGFFGEEGGGFA<EECFFFFGGGGGGGCFFGGG?FGFFEGGGFGEGGGGGGGFGGGGGGGGGGGGDFFCGGGGGGGGGGGGGG8AFGGGGC7FGFGGFGF777FCFCFG>FFFGDCFFGCEC:CFG6.CGGFGG=:CFGGFC,CC:?9FG@CEGEGGGGC99ECE88@DFEF9E:@CFF<CFG#:F<@GGGCDDFFGD<;F=<D,6CGGFFFFC<<?>GGFEB:8CCFFFGFGGGFFGGGFE:GGGFEFFCEC:EFGGEGBEBFA,9GEEEGGFFFGEFCFF:EC5@FDEFCFEEDGFGGGCCFC@CC,9GFFCEFCCGCGGGGFF@F@AFFCGGGGDGGGGGGGGFGFFCEAAGGGGGGGGGDGGFCCCCC
@sB 35813
TGGGGGATATTGCACAATGGAGGAAACTCTGATGCAGCGACGCCGCGTGAGTGAAGGAGTATTTCGGTATGTAAAGCTCTATCAGCAGAGAAGAAAATGACGGTACCTGACTAAGAAGCCCCGGCTAACTACGTGCCAGCAGCCGCGGTAATACGTAGGGGGCAAGCGTTATCCGGATTTACTGGGTGTAAAGGGAGCGCAGACGGCGATGCAAGTCTGAAGTGAAATACCCGGGCTCAACCTGGGAACTGCTTTGGAAACTGCACTGCTAGAGTGCTGGAGAGGTAAGCGGAATTCCTAGTGTAGCGGTGAAATGCGTAGATATTAGGAAGAACACCAGTGGCGAAGGCGGCTTACTGGACAGTAACTGACGTCCAGGCTCGAAAGCGTGGGGAGCAAACAGGATTAGATACCCT
+
FGGGGGGGGGGGGGGGGFGGGGGGGGGGGGGGGGGGDGEGGGGGGGGGGG=FFGCFFGGEFCACFGEFGFGFGGGGGCFEGFGGGGGGGFFFGGGGGGGGGGGCGGGGGGGGGGGGGGGGGGGGGGGGGGGGDGGGGGGGGGGAFGGGGGGGGGGFGFGGGGGCGGGGGGGGGGGGDFDGGGGGGGGGFEF;FFG>EEFDEG:CEE;8;CEGGCFGG=ECFFGGGGG9FGG?EEE9:GGGGGGGGG=9<FFGFGGFGFFCFGFC<CGGFFAF+FGGFEGF=?CGFBF+C8EAGGFC89FEGGGGFEFFGCF<FDGEDFE,ADCGGGGGGF<EEGGGGF@EFCB,AC7EGEFFCCGGGGFEDGFGFFEFDGGGGGGGGGGF@GGFB7GGGGGGFGFFFEFFFGGGGGGGGFACCCA-
@sB 31694
TGAGGAATATTGGTCAATGGGCGATGGCCTGAACCAGCCAAGTAGCGTGAAGGATGACTGCCCTATGGGTTGTAAACTTCTTTTATATTAGAATAAAGTGCGGTATGTATACTGTTTTGTATGTATAATATGAATAAGGATCGGCTAACTCCGTGCCAGCAGCCGCGGTAATACGGAGGATCCGAGCGTTATCCGGATTTATTGGGTTTAAAGGGAGCGTAGGTGGACTGGTAAGTCAGTTGTGAAAGTTTGCGGCTCAACCGTAAAATTGCAGTTGATACTGTCAGTCTTGAGTACAGTAGAGGTGGGCGGAATTCGTGGTGTAGCGGTGAAATGCTTAGATATCACGAAGAACTCCGATTGCGAAGGCAGCTCACTGGACTGCAACTGACACTGATGCTCGAAAGTGTGTGTATCAAACAGGATTAGATACCCT
+
EFFGAFFGGGGGGGGDFGF8FGGGGGGGGGDGGGDCFGGFGFAFFGDFGGGGGGCFGEFCDFG?FGGGCFFFGGGGGGGGA?<FF?E<FEGFGGGGGFGGG7FGGGFGGGGGCFGFGFGFFDGGGGGGGGGGFF9EFGGDCDGGG+@FFAFGEGGGGGGGGGGGGGGGGGD:@;FGGGG@>FFGD7GGGGGGG@,>/C/9C=GFF(>AFGGCGG:4=BF;1@FGG=FDFFFGGGDEC7EFEFGDG@:@GC>EFGGFG=C6<<GCGF><GFGDBG@GAC;68?GFFE8F9,EGDCCFEAE9FGFGEE@E>FB;8CC@DGFE<F@CAFE<9GGEB<,8GFFGFCFEFFEDFDFFDFGGGFGGFEEFEC9FFFGFEEFC<GGGFFGGFGFCFFCCEGGGFC@FCEGFFDEDFFE6CGGFGF@GE9F9GGEFGGGCC@CC
@sB 41336
TGAGGAATATTGGTCAATGGGCGCAGGCCTGAACCAGCCAAGTAGCGTGAAGGATGACTGCCCTATGGGTTGTAAACTTCTTTTATATGGGAATAAAGTTTTCCACGTGTGGAATTTTGTATGTACCATATGAATAAGGATCGGCTAACTCCGTGCCAGCAGCCGCGGTAATACGGAGGATCCGAGCGTTATCCGGATTTATTGGGTTTAAAGGGAGCGTAGGTGGACAGTTAAGTCAGTTGTGAAAGTTTGCGGCTCAACCGTAAAATTGCAGTTGATACTGGCTGTCTTGAGTACAGTAGAGGTGGGCGGGATTCGTGGTTGAGCGGTGAAATGCTTAGATTTCACGAAGAACTTCGATTGCGAAGGCTGCTCACGGGACTTCAACCGGCACTGATGCTCGAAAGTGTGGGTATCAAACAGGATTAGATACCCT
+
FG9CCFFGGDGGGGEFEGFAEFDGGGEGGGGGGGGGGGGGEEFGGGGGGGGGGGFFGF@EFFGFGGGDGEGEFGGGGGGGGFGGGGGGGGGFGGCFFGGGGGGGGGGGGFEFFGFGGGFGFFFF9,FFG:AFFE=,EFF<B::FEGGGGGGAFFFEFAEDFBF,CBFEGGG7@FGD:FC*6FFFEGGF@F7,@?CFEGCFFGF9C7*1<,?<FFGGDFDCDFC92-230,0@>F7+A:CEEGD:1;GF7FF77CC8>33@@FE29EDFFD5,9@@<A3?/8?D<,B,F,EA,+9DB>,9,4<GDEEECB+44+444+@CFA,+79C=<BC6,<?9,=?9,,;<,8CC,A9BBED@9,A,:GEFD=,::,,,<B,,C:,@<F@C<@+7++9GFGGEE<:,@C@9EE8FCGDECCF9GFE@BFFCB5,GFFFC,CA@@
@sB 41816
TGGGGAATATTGCACAATGGGGGAAACCCTGATGCAGCGACGCCGCGTGAGCGAAGAAGTATTTCGGTATGTAAAGCTCTATCAGCAGGGAAGAAAATGACGGTACCTGACTAAGAAGCACCGGCTAAATACGTGCCAGCCGCCGCGGTAATACGTATGGTGCAAGCGTTATCCGGATTTACTGGGTGTAAAGGGAGCGTAGACGGCATGGCAAGCCAGATGTGAAAGCCCGGGGCTCAACCCCGGGACTGCATTTGGAACTGTCAGGCTAGAGTGTCGGAGAGGAAAGCGGAATTCCTAGTGTAGCGGTGAAATGCGTAGAGATTAGGAGGAACACCAGTGGCGAAGGCGGCTTTCTGGACGATGACTGACGTTGAGGCTCGAAAGCGTGGGGAGCAAACAGGATTAGATACCCT
+
FGGGGGGGGFFEGGGGGGGGGGGCFDGFGCGFGGFGFGCGGGGGGGG:CFGGGGGGGGGGGGGGFECCFFGFFGGFGFGGGCGGCEFGGGG<CGGGGGGGGGDGGGGGCFGCFGGGGGGF8FGGGGFGGAGFGFFGGGG++5CECFGGGGEGGGGCFFGFGG@FGEF<FEGD@FGCGEG>GGGG:CFC><CCGG@G=EF=:EGGCEEE9CCFEFEF?FFDFFGGGFFGDF:?EDG8C@+>FGCEGGGFGGFGGFEFA=,=FGFDFFCEEGCFFG1E<GFDFACFEDF:C8C,==>,8<E9EFEE5>=5?EEFECCFDC?,E,9FE9EE9,DC668E@CEF7ECFGF@FF7FFF@CGF@CCGGGGGGGGGGGGFCD?FGGEFGGDEC7DGGEFFFAGFFFECFEGFFFGGGGCCCCC
@sB 33881
TGAGGAATATTGGTCAATGGGCGCGAGCCTGAACCAGCCAAGTAGCGTGAAGGATGACTGCCCTACGGGTTGTAAACTTCTTTTATAAAGGAATAAAGTGAGGCACGTGTGCCTTTTTGTATGTACTTTATGAATAAGGATTGGCTAACTCCGTGCCAGCAGCCGCGGTAATACGGAGGATCCGAGCGTTATCCGGATTTATTGGGTTTAAAGGGAGCGTATATGGGTTGTTAAGTCAGTTGTGAAAGTTTGCGGCTCAACCGTAAAATTGCAATTGATTCTGGCAGCCTTGAGTACAGTTGAGGTAGGCGGAATTCGTGGTGTAGCGGTGAAATGCTTAGATAGCACGAAGAACTCCGATTGCGAAGGCAGCCTACTAAACTGCCACTGACATTGATGCTCGAAAGTGTGGGTATCAAACAGGATTAGATACCCT
+
DFDGGFGGGGGCFFFFFEABAFGGGGGGGFGGGGGGGGGGGG@FFGEFGGGGGGGGGGFGGGGGGFEGDGGEGGGGGGGGGDEFD<FFECFGFGFF,,FG<EFCDDGFGCFGGFDE9E7FDFFGEAEFGGFFGGGC9EFCG,BFFFCGG9AAEE7FGGCG,>DFFGDFF:>FBFCGCEB<D<CFGG>EGGG:FEE+:388CFFC?FCC'?9F=<:*C=FDF.@@;CFFGFFDCCCAD,EFGGC@<A@CGF6E7E@;EEG8EGGFG=GG=;26A9GFC<C#0DEC4,+,8FEFDFFFFFGGGF<E:+=:GGA>@,+E@FCDEFGGAGFFA@GFFAEFFFFCCDFB7GFFFDFF@F7CFGGEEEGCFFFGGCFGFFFGGGFCFGGGGGGGGGFFCGFEDCGGGGGGFCGECFFGFGGGGGGGGFGFGGFGFADC@CCC
@sB 331
TGAGGAATATTGGTCAATGGCCGAGAGGCTGAACCAGCCAAGTCGCGTGAGGGATGAAGGTTCTATGGATCGTAAACCTCTTTTATAAGGGAATAAAGTGCGGGACGTGTCCCGTTTTGTATGTACCTTATGAATAAGCATCGGCTAACCCCGTGCCAGCAGCCGCGGTAATACGGGGGATGCGAGCGTTATCCGGATTCATTGGGTTTAAAAGGTGCGTAGGCGGCCGGGTAAGTCAGCGGTGAAAGACCGGGGCTCAACCCTGGAAGGGCCGTTGATACTGTTTGGCTGGAATGATCCCGCCGCGGGAGGAATGAGTGGTGGAGCGGTGAAATGCATAGATATCACTCAGAACACCGATTGCGAAGGCATCTCGCGAGGGGTCTATTGACGCTGAGGCACGAAAGCGTGGGGATCGAACAGGATTAGATACCCT
+
AFFFGGGGFGGGGGGGGGG@FCFGGGGDEEGGGGGGFGFCCE<FFFE@C@FFEGCCCFEGFAAEGGGCEFGGGGFFGEFGGGGGGGGGGGGGGGGGDFCCCEEC>CEECFGGFDAFGGGGGGGFFGFF9=?FCGGGGCFFA<7ECFGGGGEGGGGEGGGGC,<78CEGGGD,;CFDGDEBCEGCC:EE:<CGGGGGG5?+0:CDFF**;A?F+3**<BCE:<C=@FE35#2(33<-@C<08C+@=3<C=7GGC8CB,EF8<<;.<8CF8C>9*:?,BDC5*:F<,F@,,3=D2@,FC+7EGEEEGCGF9AGGFFEF@?,<FA6+8DCAFBEE?EFDFEFGGFFGGGDGGFFFCEGEEFGEGGGFEFCGGGGGEEGG7FFCFGGDEF<BEGGEGGGGFGDGFGFFBFEGGGGGGGGGGGFFCGGGGGGGGF?CCCA9
@sB 332
TGGGGAATATTGCACAATGGGCGAAAGCCTGATGCAGCGACGCCGCGTGAGTGAAGAAGTATTTCGGTATGTAAAGCTCTATCAGCAGGGAAGAAAATGACGGTACCTGACTAAGAAGCCCCGGCTAACTACGTGCCAGCAGCCGCGGTAATACGTAGGGGGCAAGCGTTATCCGGATTTACTGGGTGTAGAGGGAGCGTAGACGGCGAAGCAAGTCTGAAGTGAAAACCCAGGGCTCAACCCTGGGACTGCTTTGGAAACTGTTTTGCTAGAGTGTCGGAGAGGTAAGTGGAATTCCTAGTGTAGCGGTGAAATGCGTAGATATTAGGAGGAACACCAGTGGCGAAGGCGGCTTACTGGACGATAACTGACGTTGAGGCTCGAAAGCGTGGGGAGCAAACAGGATTAGATACCCT
+
FFFGGGGGGGGGGGGGGGFGDGGGGGGGGGGGGGGGGGDGGGGGGGGCFFFGGFGGFGFEF9FFFFEFGGGGGGGDGGGGGGGCFFGGGGGGGGG,ACFGAFEEGGGDFGGGGGFGGGGGGDGGGGDGGFGGGGGGGGGGGGFFGGGE:CFFCF:,D<FGGDEGG:C<:CF/FCEGE:F@F>$<FCF><:FCEGGCEEE/5DEGGGGGCEEGGC79F>EF>=7EB;C:=GG:;@;?;GCGGFF=ECFF8CFFEFGFCFC,;DB8:CGF3<?A=C<B2CGF=<;FEFFFFFFD94,EEE8FEC@+8F@=EFGF@GGGFFGFF9,=,GGGFFFF@:,FF<FF@DGFGCCGGGFEDGGGGGGGGGGFGGGDGGGGFCEGEGECGGGFEEGDGGGGGGGGGGGEFCGGGGGGGEFCCCCC
@sB 333
TGAGGAATATTGGTCAATGGGCGCAGGCCTGAACCAGCCAAGTAGCGTAAAGGATGAAGGCTCTATGGGTCGTAAACTTCTTTTATATGGGAATAAAGTTTTCCACGTGTGGAATTTTGTATGTACCATATGAATAAGGATCGGCTAACTCCGTGCCAGCAGCCGCGGTAATACGGAGGATCCGAGCGTTATCCGGATTTATTGGGTTTAAAGGGTGCGTAGGCGGCCTTTTAAGTCAGCGGTGAAAGTCGTTGGCTCAACCATAGAAGTGCCGTTGAAACTGGGGGGCGTGAGTATGTTTGAGGCAGGCGGAAGGGGTGGTGTAGCTGTGAAATGCATAGATATCACGCAGAACCCCGATTGCGAAGGCAGCCTGCCAAGCCATTACTGACGCTGATGCACGAAAGCGTGGGGATCAAACAGGATTAGATACCT
+
@CEFGFFFFGGFGFGGGGGGCGCCEGGGFGGGGGGGFGGGGGGGGGC@CCGGGGGGFGGGGDGCGAFECE<CFGEGFGGGCFFFGGGGGGGGGFGGGGGGGGGGGGGG,?FBEGGGGFGFE9,FE@EGGGGGGG;EFG?F?<?=E@EFDDGG7CDGGGG+@FDGEEGC@CFGFDGGGF7*@D,@*>7>FGEFGGDDEEFGCFC9FF<FEFFG?EGF/)FAD20CCC8>;??7@<C<<>C+<E>=;<C4F*#3:FC;D#F@,67:-,,@);9:7EEEB=?+=7GGGFC6,4?1,=F=8CGEDD,9=+?B++>=9++++FFAACC=FEC,@AF<95,,-E9A=FE?B7GDFFDFF@F+DD@FF@CEFF<FB,,@7BFFFGGGFGCE9FGGGF@GGGGFEFCDGGGEC:GGGGGGDFDGGFGFGFGF<FFAFGCCCCC
@sB 32745
TGAGGAATATTGGTCAATGGGCGAGAGCCTGAACCAGCCAAGTAGCGTGCAGGACGACGGCCCTATGGGTTGTAAACTGCTTTTATAAGGGAATAAAGTGAGTATCGTGAGACTTTTTGCATGTACCTTATGAATAAGGACCGGCTAATTCCGTGCCAGCAGCCGCGGTCATACGGAAGGTCCGGGCGTTATCCGGATTTATTGGGTTTAAAGGGAGCGTAGGCCGGAGATTAAGCGTGTCGTGAAATGTGGTGGCTCAACCTCTGCACTGGGGCGCGAACTGGGCTTCTGGAGTACGCACAACGTGGGCGGGATTCGTGGTGTAGCGGTGAAATGCTTAGATATCACGAAGAACGCCGATTGCGAAGGCAGCTCACGGGAGCGCAACTGACGCTGAAGCTCGAAAGTGCGGGTATCGAACAGGATTAGATACCCT
+
FGFGGGGGGGGFD6FGGGGGGGGGEGGGGGGG8CDEEG8EFG@EGGGEGCFCCG<FGGGGGGEGGFFGGGDGEFFFGGFDGCEGFBF@FGD,A=FE<FGFGG?,<@C?FGGGDGEEGFGGGDGGGGGDFFGFCDGGGF@DGG:FGEGCDFG9<@=@E<F<FF8CFG@BF**?AFEGGF<@FF9<@FGGFEE@FCFGCEE:++5EC<<F>:9,<CE@>2C7B>EFFGF<F*CA8<:6:,CC,3<@>CCEF1#>(=EF6FCD>0<>@=)8<95*33+>+@<07DD:,:,<FF8GFFBB+5++,8F@GEF@EGGGDGEDCFCFGFC7FGGGDGGFGGGGE<AGFEEF<4FCGGGFC@@+7F:,CCGFFGCGFE68FC,CGGGEF@:FGGGFEGFEGEFFF:CECGGFEEC7C@FGGGCAGFGFGGGGGGGGGGGCCCCC
@sB 47394
TGAGGAATATTGCACAATGGGGGAAACCCTGATGCAGCGACGCCGCGTGGAGGAAGAAGGTCTTCGGATTGTACACTCCTGTTGTTGAGGAAGATAATGACGGTACTCAACAAGGAAGTGACGGCTAACTACGTGCCAGCAGCCGCGGTAAAACGTAGGTCACAAGCGTTGGCCGGAATTACTGGGTGTAAAGTGAGCGCAGGCGGGAAGACAAGTTGGAAGTTAAATCCATGGGCTCAACCCATGAACTACTTTCAAAACGGTTTTTCTTGAGTAGTGCAGAGGTAGGCGGAATTCCCGGTGTAGCGGTGGAATGCGTAGATATCGGGAGGAACACCAGTGGCGAAGGCGGCCTACCGGGCACCAACTGACGCTGAGGCTCGAAAGTGTGGGTAGCAAACAGGATTAGATACCCT
+
EGFFGGFGGGF9FCEFGFGGFCDGGGGGCFGGGGGGFGGGGGGGDGG7=FCE78EFGF@FFGGGGDCE@FC5C,EGGGGGG?DFGFEGF8?=FGGEFBDGGDEFGGGGGGGGGF88FDG,CF7CFGGG8CFGCEFCFGFEC<FG?GGGFE?FG:C3DFEDFGGGGCFC8C:#CF)GCFE>BE+CFC?4/8,<>#=CC57?28GGCFGFGFF9<>0BGFFFF4#09DCCGGGFC@C?CFGGGGFC@GGGEECGF>A<CEGG0@(DFCGGFFG89FDDDD?FFGDFFEGFF@9GGGGGGCGGGGGGA@+AECGGDGF@,FADF6EC@DGGFAFE@CFEFCGFF:>FFEGGGGGGGGDFC7GDFCFCCFCCGEF@EEFGGGGFFCGFGDGGGFFEGFFC@@<FAFGGGFFFGGGCCC@C
@sB 44224
TGGGGAATATTGCACAATGGGGGAAACCCTGATGCAGCAACGCCGCGTGAGTGAAGAAGTATTTCGGTATGTAAAGCTCTATCAGCAGGGAAGATAATGACGTTACCTGACTAAGAAGCTCCGGCTAAATACGTGCCAGCAGCCGCGGTAATACGTATGGAGCAAGCGTAATCCGGATTTACTGGGTGTAAAGGGTGCGTAGGTGGCAGTGCAAGTCAGATGTGAAAGCCCGGGGCTCAACCCCGGGACTTCATTTGGAACTGGTGAGCTAGAGGGTCGGAGAGGCAAGTGTAATTCCTAGTGTAGCGGTGAAATGCGTAGATATGAGGAGGAACACCAGTGGCGAAGGCGGCTTGCTGGACGATGACTGACGTTGAGGCTCGAAAGCGTGGGGAGCAAACAGGATTATATACCCT
+
GCFGGCCFGGFGGAF<;EEAF@FEGFG,BFCD9@FGFEFGD@FG+6+@@:B?<DEGCFGGAAC9CFCFGCG,CFC,CE=EG9FF9FF,7FFEEGGGAEFECF++,+,BFGGAFFFDCE,,B,4@@:FFF9FF=FEE=<FF<<=FEGG++>@C,3>:F,@@;D:F,>8:F*>DFF7*6<:C;9@<7<=F<<2<BFC+/7*F=**2?F<,8F9F3<CF,,?CA8:<9,C>@F+18FC:*.;*;(CEFEE>7,$9C,@A3@17@,<#DC8>CF?D;F=FB7F,CEAF?,??4D9,,,C,,<?CGFCE=C,E?<C?,@EFDC<39=9GGDGFEACDFC@<<@B?B48,F@GFC:C,,<@E@FGGGFE<E,E7CD,FGFE8@@F8GGGFEGE@FEEGGGFEC,FCC<B,EC<@6GF@CB-C
@sB 337
TGAGGAATATTGGTCAATGGGCGAGAGCCTGAACCAGCCAAGTAGCGTGCAGGGTGACGGCCCTATGGGTTGTAAACTGCTTTTATAAGGGGATAAAGTGGGAGTCGTGACCCCTTTTGCATGTACCTTATGAATAAGGACCGGCTAATTCCGTGCCAGCAGCCGCGGTAATACGGAAGGTCCGGGCGTTATCCGGATTTCTTGGGTTTAAAGGGAGCGTAGGCCGGAGATTAAGCGTGTTGTGAAAGGTAGACGCTCAACGTCTGCATTGCGGCGCGAACTGGTGTCCTGGAGTACGCACAAAGTGGGCGGAATTCGTGGTGTAGCGGTGAAATGCTTAGATATCACGAAGAACTCCGATTGCGAAGGCAGCTCACTGGAGCGCAACTGACGCTGAAGCTCGAAAGTGCGGGTATCGAACAGGATTAGATACCCT
+
DFFGGGGGGGGGGGGGGGGGGGGGGGGGGGGGGGFGGGGGGGGGGGGE>EGGGDGGFFEGEDGGGGGGGGGGGGGGGGGGCADGGFFGGDGGGGGGGGGGGGGGGGGGGGGGGGGGCGGGGGGGGFGGFCF9FFGFGG9=FAFEGGEFGGGFGGGGDCGDEF7AEEGGECEFEFCC*>FE7CFGGGGGGGE8EG>CCGG9+;C@FF:CG:<C7CGFG6:.2C;6:DE@=5%621F=F<GCCFFA=.C&??ACGCC7*/:8@3;CFCD@<C<#+@:E>;?FFFFF<7GGFA,A)>=:89CFEB=CGGDGEFGGFGE@DGFF:EB857B9CGFGGGGE9GFFB;<:,7@CGFGFFEGGGGGDGGGGGGFGF8EGGGFFFDCGGGGEGFGGFB,GGGGFF>GF@EFGGGGGE>FCECFGGFF@FGGGGGGGGGGCCC@C
@sB 34286
TGAGGAATATTGGTCAATGGGCGCGAGCCTGAACCAGCCCAGTAGCGTGAAGGATGACTGCCCTACGGGATGTAAACTTATTTTATAAAGGAATCAAGTGAGGCACGTGTGCCTTTTTGTATGTAATTTATGAATAAGGCTCGGCTAACTCCGTGCCAGCAGCCGCGGTCATCCGGAGGATCCGAGCGTTATCCGGCTTTATTGGGTTTATAGGGAGCGTAGATGGGTTGTTGAGTCAGTTGTGAAGGTTTGCGGCGCAACCGGAAAATGGTAAGTGTGACTGGCAGTCGGGAGTACAGTTGAGGTAGGCGTAAGTCGGTGTGGAGTGGTGAAATGCTGAGAGATCACGAAGAACTCCGAGTGCGAAGGCAGCTCAATGGAGCGCAACTGACGCTGAAGCGCGAAAGTGCGGGTACCGAACAGGATTATATACCCT
+
6EF9<AFFFF@C,C<FG6FCCG7>F@CDGFG@@CCF,@F7C6CFGC:B77FFCCFGGGAF-CFD8<?7F,7BE,CFFFE?B,C<AFGG9F,=FG,AFGA,5,,9B<+4,BBBGFG9?A:4<E,:?,C,E,CFD9EE<<A,BB+6FGC=>FD8+3FC=F,FCD,,>+C:FCCC,@**6<F<FCC@****=F<,,8*775*?F9<C@C1=:F,,,8<)85FD011<+,;);<38#2><E76/,9E?54*415*1<*3*,:<>+3,7CC;GD@:+>333,,GD@F@@F=C>3<CGFFFFB@FFCFFEBCB>B94,+6+8+8+,,,@9)A,59FAEA<CC,C5?5=<EC<,EF??<<=+F,@B@+C@4,@CDCCAC,<<6,FB?+GEFAEC8,,8+<5,GFF:+CCFEEC@7DGGGGFCF7FA@@FBBEC6@,@C,--@A
@sB 46759
TGAGGAATATTGGTCAATGGCCGAGAGGCTGAACCAGCCAAGTCGCGTGAGGGATGAAGGTTCTATGGATCGTAAACCTCTTTTATAAAGGAATAAAGTGAGGCACGTGTGCCTTTTTGTATGTACTTTATGAATAAGGATCGGCTAACTCCGTGCCAGCAGCCGCGGTAATACGGAGGATCCGAGCGTTATCCGGATTTATTGGGTTTAAAGGGAGCGTAGATGGGTTGTTAAGTCAGTTGTGAAAGGTTGCGGCTCAACGGTAAAATTGCAATTGATACTGGCAGTCTTGAGTACAGTTGAGGTAGGCGGAATTCGTGGTGTAGCGGTGAAATGCTTAGATAGCACGAAGAACTCCGATTGCGAAGGCAGCCTACTAAACTGCCACTGACATTGATGCTCGAAAGTGTGGGTATCAAACAGGATTAGATACCCT
+
DGCDGGGGCCFGFGGGGGGGGGGGGGGGGCFGGGGGGG9CFGEF:CCB@,,:FG,C<<CEFFF?9FFDFF<FE=EFDF,E@FFGGEFGEAGGGFAEFGGGFFFGGGCFEEF9EEGGGGGGFFGAFCC,EFFGG9E;,CA<,FFG@+3A3,,B@F7:DFD7FEGGGGGDE<@FF9D<C7F>,@FCC@EGG7<CF0<9032?+ABF91FE-CFGFFE::AFGCF@+DCC42>,F23C:<>E:CFGFGFDD#FCFFB=3889A@,?EFFFE?4,@8,E?CFD@,,B8<?4,,=,C;GE<,F<BFEAGFC@@F8EE>8C=>EFDDFGGEFEFDAC5,9FF;CCDFEEA7D@GGFGFCC@,@FF4+BFDGFFF@DF<6,EFEC9FEGGGCGGGGGFFECFF@7GGFGGGGGGGGGGFGGGGGFFFF9GFGGFFFB;,B9C@
@sB 28971
TGAGGAATATTGGTCAATGGACGGAAGTCTGAACCAGCCAAGTAGCGTGCAGGATGACGGCCCTATGGGTTGTAAACTGCTTTTATGTGGGAATAAAGTGAGGGACGTGCCCCTTTTTGTAGGTACCACATGAATAAGGACCGGCTAATTCCGTGCCAGCAGCCGCGGTAATACGGAAGGTCCGGGCGTTATCCGGATTTATTGGGTTTAAAGGGAGCGTAGGCCGTCTTTTAAGCGTGTTGTGAAATACTGTCGCTCAACGACAGAGGTGCAGCGCGAACTGGGAGACTTGAGTGCGCGGAATGCAGGCGGAATTCGTCGTGTAGCGGTGAAATGCTTAGATATGACGAAGAACTCCGATTGCGAAGGCAGCTTGCAGTAGCGTAACTGACGCTGAAGCTCGAAAGTGCGGGTATCGAACAGGATTAGATACCCT
+
<FCGGD@FFGGFGGGGGGGGGGEEGGGGGGGGGGGGGGGFGGGFEGGGGGGGGFGGGGGGGGG<FGGCFGGGGGGGGGGGGGGGGGGGGGGFGGGGGGFGGGGGGFGGGGGGGGGGGGGGGFGGFFGGGGGFGGGGGGFG>DFGGGGGGDFGGECEFGGFGFGGGCFGGGGGGGGGGGGGGGGGGGGGGEEFDGFGG9CGEEGGCGBEG7C<FCFFGFG;4BCFF?EE==9:CCFBG><EFE:AFGFFFF?FGCDGFGEGGGCD35)CFCDC:GGGDGCFFFGGFEAFDA,D5GGFCGGGDDFEGGCEFEE98FGGGFCFBFB7DE7GFA9FC?FC;DFCGGGGGGGGGGGGGGGF@DGFFCCBGGFGFGGGGFFFEFGDEEGGGGGGGFFGGGGGGGGFF>FGGGGGGGGGGGGGGGGFGGGGGGGGFGGCCC9C
@sB 37874
TGAGGAATATTGGTCAATGGGCGCAGGCCTGAACCAGCCAAGTAGCGTGAAGGATGACTGCCCTATGGGTTGTAAACTTCTTTTATATGGGAATAAAGTTTTCCACGTGTGGAATTTTGTATGTACCATATGAATAAGGATCGGCTAACTCCGTGCCAGCAGCCGCGGTAATACGGAGGATCCGAGCGTTATCCGGATTTATTGGGTTTAAAGGGAGCGTAGGTGGACAGTTAAGTCAGTTGTGAAAGTTTGCGGCTCAACCGTAAAATTGCAGTTGATACTGGCTGTCTTGAGTACAGTAGAGGTGGGCGGAATTCGTGGTGTAGCGGTGAAATGCTTAGATATCACGAAGAACTCCGATTGCGAAGGCAGCTCACTGGACTGCAACTGACACTGATGCTCGAAAGTGTGGGTATCAAACAGGATTAGATACCCT
+
CFEFGGGFGGGGGGGGGGGGGGGGGGGGGDGGGGGGGGGCFFDG9DGGGGGGGGDFEEFFGGGGGGGGFGGGGGGGGGGGGCGGGFGFGGDCFFGGGGEGFGGGGGGGGGFEGFFGEFGGGGGGAFGFGGGGGGGGGGG9EFGGGGGGGGGGGGGGGGGC?FEGGGGGGGDFGGGGGGG>CG@F@:C<GGG>GGGGGGG@GGCFGGG.GGDDGG?<EEEGFFC@F>CDGGGGFFFFFGGGGGGFF:@FGF?F?GGGDGGFCEFGFGGG7FGGFGEGFG<GFGFFGFE,,,CGFFCBCGGGGGCGGGFB@,C98EE8ECGFFAGG>GFAFGFE9FDGEEEFFFFFGGGFFFGFGGGGGFFE7GGGGEGGGGGGGGGGGFGGGGGGGGGFGFEDGGGGGGGFGGGFECGGGGGGGGGGGFEAEF<FF9GGGFGCCCCC
@sB 342
TGAGGAATATTGGTCAATGGACGAGAGTCTGAACCAGCCAAGTAGCGTGCAGGATGACGGCCCTATGGGTTGTAAACTGCTTTTATAAGGGAATAAAGTGAGTCTCGTGAGACTTTTTGCATGTACCTTATGAATAAGGACCGGCTAATTCCGTGCCAGCAGCCGCGGTAATACGGAAGGTCCGGGCGTTATCCGGATTTATTGGGTTTAAAGGGAGCGTAGGCCGGAGATTAAGCGTGTTGTGAAATGTAGATGCTCAACATCTGCACTGCAGCGCGAACTGGTTTCCTTGAGTACGCACAAAGTGGGCGGAATTCGTGGTGTAGCGGTGAAATGCTTAGATATCACGAAGAACTCCGATTGCGAAGGCAGCTCACTGGAGCGCAACTGACGCTGAAGCTCGAAAGTGCGGGTATCGAACAGGATTAGATACCCT
+
CFGGGGGGGGGGGGGGGGFGGGGGGGGGGFGGGGGGGGGGGGGGGGGEGGGGF@FFGGGGGEGGGGGGGGGDGGGGGGGGGGGGGGGGGGGGGFFGGGGGGGGGGGGFFGGGGGGGGCFFGGGGGGGGAEA<EEAE5?E<FFGGGGEDCFFDCDFCFDFGF@EGGGGGCGGGGGGGEGGGGGF@FGEGGEEGFC:CC8=9:E$@<F<FF=A?;BCFEBG><58>@@EBC5@<A9GAGFGG<5FDFFGFB79.CCCGFFE7<FFFEC>EGGGFGEGGGFD?GGF<EB8GE@F9DCGFEE8FDFCGGEFCE=EFD,C>7GGGGFB@FFGFFEFAECGGFGGGF=9,=CC<BAGGGECCGFF>GEDGGGFGFBCGGGGFFDEECGGGGGGGGGEGGGGGGGGGFGFGGGGCGGGGGGGGGGF@GGGGGGGGGFFCCC@C
@sB 26345
TGAGGAATATTGGTCAATGGGCGAGAGCCTGAACCAGCCAAGTAGCGTGCAGGATGACGGCCCTATGGGTTGTAAACTGCTTTTATAAGGGAATAAAGTGGGGCTCGTGAGCTCCTTTGCATGTACCTTATGAATAAGGACCGGCTAATTCCGTGCCAGCAGCCGCGGTAATACGGAAGGTACGGGCGTTATCCGGATTTATTGGGTTTAAAGGGAGCGTAGGCCGCAGGTTAAGCGTGTTGTGAAATGTAGGGGCTCAACCTCTGCACTGCAGCGCGAACTGGCTTGCTCGAGTACGCACAACGTGGGCGGAATTCGTGGTGTAGCGGTGAAATGCTTAGATATCACGAAGAACTCCGATTGCGAAGGCAGCTCACGGGAGCGCAACTGACGCTGAAGCTCGAAAGTGCGGGTATCGAACAGGATTAGATACCCT
+
DFFGFGGGFGGGGGGGGGGGGGEEDGGDFFGGGGFGFGGFFFGGGGEEGGGFGGGGGGDGFFGG8<CFGCECFEADFGGGG9FGGDFGGGGGGGGGGGGGGFDGGGGGGG>CFGGGFFCEFGGGGGGGGGGGGGGGGGGCDFGGFGEGGGGGCFGGFGGGGGGGGGGGGGECCFEFDDGGG9FFGDECGG7*+?FGG=EGFFCCF<FC6FFF3C98EEGDFFGGGGGFGCC=AC?<GCED;9B8CF?6CCFFGEGFD<CCB:CDCFG><D@?FG@EEF:EGFGGGFDCE8FA*F8CGF7C8B=GE@7CC@EC+ECC+D74E?CE>4,FGFE<A<9FFA9@GGGGFFE7F<<E6,FF?DGGFGFFF9FEEEFGGF@CFFGGGGGF<EDDGEFCF9FGFEGFCEGGFFEEGFGFGGGFEFFECFEGGFGGGGGC@CCC
@sB 23022
TGAGGAATATTGGTCAATGGGCGATAGCCTGAACCAGCCAAGTCGCGTGAGGGAAGAAGGCTCTATGGGTCGTAAACCTCTTTTATAAGGGATTAAAGTCGGGGTCGTGACCCCGTTGGAAGGTACCTTATGAATAAGCATCGGCTAACTCCGTGCCAGCAGCCGCGGTAATACGGAGGATGCGAGCGTTATCCGGATTCATTGGGTTTAAAGGGTGCGTAGGTGGCTTCTTAAGTCAGCGGTGAAAGCCCGTGGCTCGACCATGGGACCGCCGTTGATACTGGGAAGCTTGAGTACGTACGGGGCAGGCGGAAGGCGTGGTGTAGCGGTGAAATGCATAGATATCACGCAGAACCCCGATCGCGAAGGCAGCCTGCCAGGCCGTGACTGACACTGATGCACGAAAGCGTGGGTATCGAACAGGATTAGATACCCT
+
DFDGGGGGGGFGGGGGGGFAFGGGGGGGGCGGGGGGGGGGGGGGGGG@FGGGGGGG=FFGGDFGGGGGGGGFGFGGGGGFGGGGGGGGGGGFDGGGGGGGDGGGGGGGGGGFGCFCFFEFCGEFFGGGGGGGGGGFGGGGCFFGGGGGGFGGGCC@FGGGGFFGGGGGGGGGGGGEEGGGGGFFE@CCGEGGGFGG=><E7/5C8FFE8C<FGDCGE>EG@E.E8F>FFFGGG=D5FFFEGFGFG;FGGFCEGDDD:FD?EGC6ECE:CEGFBD,<=@&F?ADFG9=B=,?GFGGGGF==CDFEB7CEC+EE>8=GGGFFGGDGEEGGFFFBF,AEE<F@?4CBCCEGGGGGDFGGGFD+FF@7GFFGGF<FGEF@C9:GGGGGGGFGGGFAGGGGGGGGGGGFEGGGGGGGGGGGGFFEGGGFCGGGGGGCCCCC
@sB 44626
TGAGGAATATTGGTCAATGGGCGCAGGCCTGAACCAGCCAAGTAGCGTGAAGGATGACTGCCCTATGGGTTGTAAACTTCTTTTATATGGGAATAAAGTTTTCCACGTGTGGAATTTTGTATGTACCATATGAATAAGGATCGGCTAACTCCGTGCCAGCAGCCGCGGTAATACGGAGGATCCGAGCGTTATCCGGATTTATTGGGTCTAAAGGGAGCGTAGGTGGACAGTTAAGTCAGTTGTGAAATTTTGCGGCTCAACCGTAAAATTGCAGTGGTTACTGGCTGTCTTGAGTACAGTAGAGGTGGGCGGAGTTCGTGGTGTAGCGGTGAAATGCATAGAGATTGCGCAGTACTCCGATTGCGAAGGCAGCTGTCCAGCCCTGGACTGACGCTTAGGCACGAAAGCGTGGGTATCGAACAGGATTAGATACCCT
+
FGAEGGGGGGGFGGFGGGGG8FEGGDEGGGGGGGGGGGGGGGGGAFEBFDGGGGGGGGFGGGGCFGGGGGDBFFFGGGGGGFCFGGGCECFG@FGGGGG9?FGCFGG=F<DE5EFFGGGGGGGGGDF9FFGGGGGGGGGGFG>CEGGGDGGGGGGGGGGGGFGGGGGGGGGGGFGGEGF*DF7FDG5FFGCEG?DGC=CF@0GCFCG:::FC?FFFE3;-F6<2<@=CFF;GGD7;>?GGFE:CFDC,:EEF<@CCGFGF8;39,8CC,DF?FFF#F#6A99@?8<DFE<5,?E;AE9?B,A=B7BF:DGE;,+EEB7GGFFF7FGFF<EC9?,@E@5<AC,:,7FF=AF@:,B+,CFFF7CC<FD9EGFFE@;,-C@<B,EE@;<C@BB,@6,,,E<@,CCE,@CC7CEGGEF<C7E5;,AGFF9GGGGF@CA-A
@sB 346
TGAGGAATATTGGTCAATGGGCGAGAGTCTGAACCAGCCAAGTAGCGTGCAGGATGACGGCCCTATGGGTTGTAAACTGCTTTTATAAGGGAATAAAGTGAGAGTCGTGACTCTTTTTGCATGTACCTTATGAATAAGGACCGGCTAATTCCGTGCCAGCAGCCGCGGTGATACGGAAGGTCCGGGCGTTATCCGGATTTATTGGGTTTAAAGGGAGCGTAGGCCGGAGATTAAGCGTGTTGTGAAATGTAGACGCTCAACGTCTGCACTGCAGCGCGAACTGGTTTCCTTGAGTACGCACAAAGTGGGCGGAATTCGTGGTGTAGCGGTGAAATGCTTAGATATCACGAAGAACTCCGATTGCGAAGGCCGCTCACTGGAGCGCAACTGACGCTGAAGCTCGAAAGTGCGGGTATCGAACAGGATTAGATACCCT
+
AFGGGEFGGGGGGGGGGGCFCFGGGGGEFGGGGFEFFGGFCEGGGGEGG7@EGGGGGCFCFFGGGCADGGGCGDDFFGGGG9CFFGGFGCEBECCFFGGGE9BFGGGGGGGGFGGGGGGGGGGGGCF99EGGGGGGGGGFFGGGEC@FEGFGGGCCGGGGGGGFGGGC7*3ED>DEGE*<:@,C:C*FEF**?,=@5/<FC:<CDG:<1??9BC*0:;C>B=CF48:#;E*<9@7)/G<C@87FE,<==;:1::29>GGCCB9=A9/CFD>*CEGGED==8BGFFEB,@,DC5GEFED,B,,9CGEEGCCF@+,>CGDFBA@ECAFEFGFFFEA9EAGGGFAGGF@FFE<9GGGGGF7GEGGEGGFB@EFEECGECGGGEDGGGGGGGGFFFF9GF?GGFFCGGDDGGEGFFGGEAEFFEGEFFCCGGGGFCCCCC
@sB 347
TGAGGAATATTGGTCAATGGGCGAGAGCCTGAACCAGCCAAGTAGCGTGCAGGATGACGGCCCTATGGGTTGTAAACTGCTTTTATAAGGGAATAAAGTGAGTCTCGTGAGACTTTTTGCATGTACCTTATGAATAAGGACCGGCTAACTCCGTGCCAGCAGCCGCGGTAATACGGAAGGTCCGGGCGTTATCCGGATTTATTGGGTTTAAAGGGAGCGTAGGCCGGAGATTAAGCGTGTTGTGAAATGTAGATGCTCAACATCTGCACTGCAGCGCGAACTGGTTTCCTTGAGTACGCACAAAGTGGGCGGAATTCGTGTCGTAGCGGTGAAATGCTTAGATATCACGAAGAACTCCGATTGCGAAGGCAGCTCACTGGAGCGCAACTGACGCTGAAGCTCGAAAGTGCGGGTATCGAACAGGATTAGATACCCT
+
EFEGGFEFGGGDGGGGGGG<EGGGGGGGGGGGGGGGGG=AFGFGGGDGCGFGGCFCD<F>FGGGFFEFGGE7FFGGGGGGFEAFGFGG<F8AEFGGFGGGCG,CFF84,E=,??E<FGGGGGGGGGGGGGGGGGEGGGGEFGGGGGEFAFGGGGEFGGGGG7CCGGGCEGCGGDFEGD>CF,><><CG:*;FFGGG=+<F@FF:C<7<5<?<;?GFC;C>6CGDEFDFGGGDBCF9E*ED<@<*C<FFCCED#FFFGGF@,GFCDGGF<:<2B>:E38+?8CFFDFFCGFFFD@+EGGFAFE@,BGFEFCEAGGGEEFC@++>85C@9,;E,E,F@9GF@GGECGGGGGGGGFEDDGGFECGGFGE9GFCEF@GGGGGGGGGEF9GFDGGGDGGFGGGGCGGGGGGEFDDFGGGGGGGGGFGFGGGFAE8GCC@CC
@sB 47822
TGTGGAATATTGGTCAATGGGCGCAGGCCTGAACCAGCCAAGTAGCGTGAAGGATGACTGCCCTATGGGTTGTAAACTTCTTTTATATGGGAATAAAGTTTTCCACGTGTGGAATTTTGTATGTACCATATGAATAAGGATCGGCTAACTCCGTGCCAGCAGCCGCGGTAATACGGAGGATCCGAGCGTTATCCGGATTTATTGGGTTTAAAGGGAGCGTAGGTGGACAGTTAAGTCAGTTGTGAAAGTTTGCGGCTCAACCGTAAAATTGCAGTTGATACTGGCTGTCTTGAGTACAGTAGAGGTGGGCGGAATTCGTGGTGTAGCGGTGAAATGCTTAGATATCACGAAGAACTCCGATTGCGAAGGCAGCTCACTGGACTGCAACTGACACTGATGCTCGAAAGTGTGGGTATCAAACAGGATTAGATACCCT
+
EF<CFGFGFGGGGGGF9EGGGGGGGGGGGGGGGGGGGGGGGGGGGGDCGGGGGFGGGGFGGGGGGGGGGGGGFGGGGGGGGGGGGGGGGGGGGGGFGGGGGGGGGGGGGFGGGGEGGGGGGGGGGGGFGGFCFGGGGAFFAEECGFGGGGGGGGGGGGGGFGGG?CFG=GG8GGF6<>CC@FFF<9@CGCF>GGFEEEFGFGGCFGGGEGGG?C=;C;;D@51<FEEE?EG;GFGFGCFC:B;ECECGGGGECC>E#GGGFDGGGGGGGGFFGFEGFFCFCFFFC<,EDDAF?GFFFGFFEFCCEC@CCFFFD=7GGGGGFGFB*GGGGGGGGGGGFFE8E,EGGFEGGGGF@F>FB@FCEGGGGGGGGGGGGGGGGGGECGGGGECGGGGGFGGGGGGGFFFGGGGGFFEEFFGGGGFEFGGGFGGGGDGCCCCC
@sB 31468
TGAGGAATATTGGTCAATGGACGAGAGTCTGAACCAGCCAAGTAGCGTGAAGGATGAAGGTTCCATGGATTGTAAACTTCTTTTATACGGGAATACACGGATCCACGTGTGGATTTTTGCATGTACCGTATGAATAAGGATCGGCTAACTCCGTGCCAGCAGCCGCGGTAATACGGAGGGTCAGAGCGTTATCCGGCTTTATTGGGTTTAAAGGGAGCGTAGATGGGTGGTTAAGTCAGTTGTGAAAGTTTGCGGCTCAACCGTAAAATTGCAATGTATACTGGCAGTCTTGAGTACAGTTGAGGTAGGCGGAATTCGTGGTGTAGCGGTGATATGCTTAGATATCACGAAGAACGCCGATTGCGAAGGCAGCTTACTAACCTGTAACTGACATTGATGCTCGAAAGTGTGGGTATCAAACAGGATTAGATACCCT
+
<FFGFFGGGGFA9CEFFGCFEFGGDFGGGG9CEFGGGGEFGGGGFGGFCFEGGFGGGE,CC<EFFEGGGGEDGEFGG9EFD9@EGCFFEFGEGGG9FFDCFEFCGF7+A=@+,,:,EFDGGGFFFFG7=DFC?FDFGDEC?EGGGG@B<DFFGCDCGCD@FFDG7@>FG7CCGFCFEGG*@F,<33CFE:*2,?CF57DF8:;@CFG'G.<CBCG5;)4+::C:>;2734A>3<1?>30CF<@/CFCGF7C<9,=@E=C=F,?,<CFE,EEB,9@744*3:8DFGFFE?ECCDAE9=GECD,,FA>CGGDFAGGGEGGFDCFFC5GGEGFC5,GFCEFE?9FGFFFF@@@4FC@@+@BA7EDGFGFCFFE<EECEF<E;,,GFDFFECGGFF<9GGFGGCEGFFC<EEGFFEFDFGGGGGFFGGGGGGGFC,CCCC
@sB 350
TGGGGAATATTGCACAATGGGGGAAACCCTGATGCAGCGACGCCGCGTGAGTGAAGAAGTATCTCGGGATGTAAAGCTCTATCAGCAGGGAAGAAAATGCCGGTACCTGACTAAGAAGCCCTGGATAAATACGTGCCAGCAGCCGCGGTAATACGTAGGGGGCAAGCGTTATCCGGATTTCCTGGGCGTAGAGGGAGCGTAGACGGCGTAGCAAGTCTGAAGGGAAATCCCGGGGCTCAACCCCGGTACTGCTTTGGAAACGGTTCTGCTTGAGTGCTGGAGAGGTAAGTGGAATTCCTAGTGTAGCGGTGAAATGCGTAGATATTAGGAGGAACACCAGTGGCGAAGGCGGCTTACTGGACAGTAACTGACGTTGAGGCTCGAAAGCGTGGGGAGCAAACAGGATTAGATACCCT
+
A,FECFGGGGGGGGGGCECFDDGGGGGCFGFFGFGE,@+=@FCEFG:+@CCFGGGGGGFDG,E9FFD+8@C,CFF,F?EFG,5BFFGF++4:CFGFD?B,BFFGEGEFGG8ABC,?FFC<DE<7,3CF,C@CDD==EAFE<<>@B+@:@EF9FF:?F,*<:>*=:8:C7*FFFF*4*44<,47F@7*<F5%=CGE81*73CD5@5224#&,2,>::3*0+C@@;A411*GDGFDD:CGC377EC;>;?ADF@GGEGGFC>D>F=E=FA,4,E5FD8D48<,E@,A=FB9,<4,,DEE9,?:9B607CFC;9,:CGGGGFDFE,A,E,<A,ABGGEFAEA::7?7C,@GE@EDFEF<<CFGGECEFCFGEFFFEF<GGF:@GEFGGGEGFFC6GFCCFFFEGFFGFGF9FEFCCCCC
@sB 21580
TGGGGAATATTGCACAATGGGCGCAAGCCTGATGCAGCCATGCCGCGTGTATGAAGGAGGCCTTCGGGTTGTAAAGTACTTTCAGCGGGGAGGAAGGGAGTAAAGTTAATGCCTTTGCTCATTGACGTTACCCGCAGAAGAAGCACCGGCTAACTCCGTGCCAGCAGCCGCGGTAATACGGAGGGTGCAAGCGTTAATCGGAATTACTGGGCGTAAAGCGCACGCAGGCGGTTTGTTAAGTCAGATGTGAAATCCCCGGGCTCAACCTGGGAACTGCATCTGATACTGGCAAGCTTGAGTCTCGTAGAGGGGGGTAGAATTCCAGGTGAAGCGGGGAAATGCGTAGAGATCTGGAGGAATACCGGTGGCGAAGGCGGCCCCCTGGACGAAGACTGACGCTCAGGTGCGAAAGCGTGGGGAGCAAACAGGATTAGATACCCT
+
<EFDECFG<EEEGGGGFGFCGFGGEGGGGGGFGFFFGGGGGGGG>FC@FGGGGFGGG8E,FDE@CFEDEFFFGGGGFAFFC95<ECEFGGB:F?FEGGGGGDGGAFGGGGGFGGFGF9FDFGGGFGGF7DGGGGG7F:FFEFGGFEG7FG77DF;,FEF*7@FG7CGGCCEGG7*=F@:FEGCDC1/;6@C>G8C8*2<@*:8;:CC,:0/CEG85*6777>E=98<>8CD+1;GFF)FGFF@G#FCB7:</*@>9GFCC:<FEF>FFFF@%@1@B9@9@F=,336FFFGFFF,8GGFF>++FF=>7C=C+GFC,E@,,=@BGGEAF@+>EC:F;GFEGFEDGGGFDFCEF8FE@FACFCFGEEB,CGGF?,F:@GGDFF8FFCCGGFAFFAGGCEEFFDGGGFFDEFFEGGGGF@FFFFFECAEFFGGGGGFFCGCCCCC
@sB 352
TGGGGAATATTGCACAATGGGCGCAAGCCTGATGCAGCCATGCCGCGTGTATGAAGAAGGCCTTAAGGTTGTAAAGTACTTTCAGCGGGGAGGAAGGGAGTAAAGTTAATACCTTTGCTCATTGACGTTACCCGCAGAAGAAGCACCGGCTAACTCCGTGCCAGCAGCCGCGGTAATACGGAGGGTGCAAGCGTTAATCGGCATTACTGGGCGTAAAGCGCACGCAGGCGGTTTGTTAAGTCAGATGTGAAATCCCCGGGCTCAACCTGGGAACTGCATCTGATACGGGCAAGCTTGAGTCTCGTAGAGGGGGGTAGAATTCCAGGTGTAGCGGTGAAATGCGTAGAGATCTGGAGGAATACCGGCGGCGAAGGCGGCCCCCTGGACGAAGACTGACGCTCAGGTGCGAAAGCGTGGGGAGCAAACAGGATTAGATACCCT
+
GGGGGGGGGGGGGGGGGGGFGGGGGGGGGGGGGGGGGGGFFGFFGGGFGGFGGGGGGGGGGGFGGGGGGGGGGGGGGGGGGGGGGGGGGGGGGGGGGGGGGFGGGGGGGGGGDFGGGGGGGGGGGGGGGGGFGGGGGGGFGGGFGG?FGGGDGGCFGGGC7CFFFGGGGGGGGGGGG9FGGGGGG<C*FFGGG<FCEGGG3/:EF<F:DFFEGGD,C2CEFFEGFEGGGGG>FEE<FFGG@FFGGFFF?FFGGGFBFGFD<:CFFGGFGGFDF:D?.DCFF@,@3;,FCD=::,<7<8F>DGGGFGFCFEFFEDDCDDCD8GFFFDFC8BGGGGGGECFCEFGGGGGGGGGGGGGFGGFCGFEF47GFFF:EGEFF@+FGFEFEGGGGFGGGGGGGGGGGGGGGGGGGGGEGGGGGGGFFGGFAGGGGGGGGGGFFBCCCC
@sB 353
TAGGGAATTTTCGGCAATGGGGGAAACCCTGACCGAGCAACGCCGCGTGAGTGATGAAAGTCTTCGGATTGTAAAGCTCTGTTGTAAGGGAAGAACGGCTTGAGGAGAACTCAAGAGTGACGGTACCTTACCAGAAAGCCACGGCTAACTACGTGCCAGCAGCCGCGGTAATACGTAGGTGGCGAGCGTTATCCGGAATTCTTGGGCGTAACGGGTGCGTAGGCGGCCTTTTAAGTTTGGGGTGAAAGCGTGGGGCTCAACCCCATACAGCCATAGATACTGGGAGTCTAGAGTACTGGAGAGGGTAGTGGAATTCCATGTGTAGCGGTAAAATGCGTAGATATATGGAGGAACACCGGTGGCGAAGGCGGCTACCTAGCCAGAGACTGACGCTGAGGCACGAAAGCGTGGGGAGCAAATAGGATTAGATACCCT
+
FFGGGGGGFGFGGGGGGGGFEFGGGGGGGGGGGGGFFECEGFGGGGGFFCFGGCFFGFGDGGGGGGC7BFGGGGFFGGGGGGGGFGCGGGGFEGGFGGECFGGGGG7FF@FGGGGGGGGGGEGGGGFGFGGGGC@FF,DBCC:BEC@FC,,>:FEF7;FFGGGC>8CG:7<CGFG>G*<FCCCF*:5FGDG8?CE88:@6#<?<AC8EGG>#69>:EFC>(9:9*;*%C6?79:=63FC&FFFCA4C@+8<CD?F?>CCGGFFC;FD+33*,@=ACFFDABF@=EA,A<EC>9,FGGFD@GFGF8B5GFEDFFFCE=@,GGEEFEEGGGEDGGFGGGGGFDEGECDFEFGGCEEC@BAC,EC?FGDGFDFGGFFDGF<GFGGGFFFGEGFGGEDGGGGGEGGGGGGGGGGGGGFC9GGGGGGGGGGGGFGCCCCC
@sB 354
TGAGGAATATTGGTCAATGGACGAGAGTCTGAACCAGCCAAGTAGCGTGCAGGATGACGGCCCTATGGGTTGTAAACTGCTTTTATAAGGGAATAAAGTGAGTCTCGTGAGACCTTTTGCATGTACCTTATGAATAAGGACCGGCTAATTCCGTGCCAGCAGCCGCGGTAATACGGAAGGTCCGGGCGTTATCCGGATTTATTGGGTTTAAAGGGAGCGTAGGCCGGAGATTAAGCGTGTTGTGAAATGTAGACGCTCAACGTCTGCACTGCAGCGCGAGCTGGTTTCCTTGAGTACGCACAAAGTGGGCGGAATTCGTGGTGTAGCGGTGAAATGCTTAGATATCACGAAGAACTCCGATTGCGAAGGCAGCTCACTGGAGCGCAACTGACGCTGAAGCTCGAAAGTGCGGGTATCGAACAGGATTAGATACCCT
+
CFGGGGGGGGGGGGGGGGFGGGGGGGGGGGGGGGGGGGGGGF9EGGGGGGGGGGGGGGFGGGGFFGDGGGEEGGGGGGGGFAFFGGGGGGGFGFFFFGGGGGGG9ECDFGGGGGGGGGGGGGGGGGGGGGGGGGGGGDGCFFGEGGGGGGGGFFGGGGGGGGGGDGGEEFED@9BFEGGGF9DFEEGCFE8;FCC1CCG97CFCCC<*=?:;+8=AE()-;<59?BD3=CGFCF+)/;1EDGFG?GC?;;8@@:63CFFD;F39=FF8<GFEF@4E;C2+DDGF8GAB,3,,0@EEEFEED<>B7EF:C,,FB8@48FFBCDEGACEE9GGFFGGGFCB,9,DBGGFFFFFGFCCFGGGEDGGFF@9DFFFFDFDGFCCEGGGGFFEGGECGGGGGCGFEFGGGGGGGGGFEFCGGGGFFFGGGGGGGFGDCCCCC
@sB 355
TGAGGAATATTGGTCAATGGCCGAGAGGCTGAACCAGCCAAGTCGCGTGAGGGATGAAGGTTCTATGGATCGTAAACCTCTTTTATAAGGGAATAAAGTGCGGGACGTGTCCCGTTTTGTATGTACCTTATGAATAAGGATCGGCTAACTCCGTGCCAGCAGCCGCGGTAATACGGAGGATCCGAGCGTTATCCGGATTTATTGGGTTTAAAGGGAGCGTAGATGGGTTGTTAAGTCAGTTGTGAAAGTTTGCGGCTCAACCGTAAAATTGCAATTGATACTGGCAGCCTTGAGTACAGTTGAGGTAGGCGGAATTCGTGGTGTAGCGGTGAAATGCTTAGATATCACGAAGAACTCCGATTGCGAAGGCAGCCTACTAAACTGCCACTGACATTGATGCTCGAAAGTGTGGGTATCAAACAGGATTAGATACCCT
+
CF,CE,FGGFGGGGGGGGGFFGGGGGGEGGGGGGGGGGGGGGCFGGG::BFEGFFGFGFCGGG,CFF?DEFFGFGGGGFGGCFFGGGFFGGDFGGG5?FEGGGDCGGF7FGFFGF8EGGGGFAGGGGGGGGFFGGGGGGF,DFEG7CF>CDF>FGGFCCFFGFFCCF>*1CFGGDGF7FCCFFFFCCGGDCFGFGGE872#;,FB-<FECC>:3*5B5DE87;CFD1?;DE;CFG97+(<:9CGGFF=>++3?EEDGGGGEGFFCFFFF=?6AA1ED;FFCGGGGFEBE<<9*E8FGGFF9,,8FE@FFDB4=8GEEF7CFFGGFEEEE@6=FGGGGFGGFGGFGGGGGFFGFF@:GGFGCGGGGFGGGFCGGFGCGGGGGGGGGGGGGGCGFGGGGGGGFGGFFGGGGGGCGGGDGFFEGGGGGFGFF<@BCCCC
@sB 35966
TGAGGAATATTGGTCAATGGACGAGAGTCTGAACCAGCCAAGTAGCGTGCAGGATGACGGCCCTATGGGTTGTAAACTGCTTTTATAAAGGAATAAAGTGAGGCACGTGTGCCTTTTTGTATGTACTTTATGAATAAGGATCGGCTAACTCCGTGCCAGCAGCCGCGGTAATACGGAAGGTCCGAGCGTTATCCGGATTTATGGGGTTTAAAGGGAGCGTAGATGGGTTGTTAAGTGAGTTGTGAAATTTTGCGGCTCAACCGTAGAATTGCAGTTGATACTGGCAGCCTTGAGTACACGGGAGGTAGGCGGAATTCGTGGTGTAGCGGTGAAATGCTTAGATATCACGAAGAACTCCGATTGCGAAGGCAGCCTACTAGAGTGCCACTGACATTGATGCTCGAAAGTGTGGGTATCAAACAGGATTAGATACCCT
+
FGGGGGGGGGGGGGGGGGGFCFGGGGG@FGGGGGGGGGGGGGGGFGEGGGFGDGGGGG,FFFGFGGGGGFECFGGGGGGGGFAFGGGF9FGGGGGFGGFFFF8GEGCGEFG,AFGGGGGAFGGGGGCAEFGG,E;EDGGG,B?FCFGG,,CFGGFGGGGGGGGGGG>FEGGGG9FE*7F7CFGE'C;FCEG>FFEB@ECFF;#FC;<FGFFFGGGFEBGFFF,1799DD:GFGFG3%,CCFFFGGGG?#:#>:GG?FECFG85,,&/C7FGFF,6.,#$DGGGGEE+,EAFGFF==@9++DFC,FE=FEFE98GGDEFF<FFGC=FCFEAFFCGGGGGGGGFAFE@CDGGGEGFDGGGGGEGGGGGGGGFFEC,,GFE54;,DGF9GGFFF<9FGFE+GGGGGEDFGGF9GFFGGGF<GEGGGGGGGGFCGCCCCC
@sB 43617
TGGGGAATATTGCACAATGGGCGAAAGCCTGATGCAGCGACGCCGCGTGAGCGAAGAAGTATTTCGGTATGTAAAGCTCTATCAGCAGGGAAGATAATGACGGTACCTGACTAAGAAGCACCGGCTAAATACGTGCCAGCAGCCGCGGTAATACGTATGGTGCAAGCGTTATCCGGATTTACTGGGTGTAAAGGGAGCGCAGGCGGTGCGGCAAGTCTGATGTGAAAGCCCGGGGCTCAACCCCGGTACTGCATTGGAAACTGTCGTACTAGAGTGTCGGAGGGGTAAGCGGAATTCCTAGTGTAGCGGTGGAATGCGTAGATATTAGGGGGAACACCAGTGGCGAAGGCGGCTTACTGGACGATAACTGACGCTGAGGCTCGAAAGCGTGGGGAGCAAACAGGATTAGATACCCT
+
F8FGGFGGGDFDGGGGGGFF,CFGGGGGGGGGGGGG9F@FGGGGGGEECG@FGGCEGGCFF9FFFEC=FGGFGAEEGGGGGGGFGGGGGGFFGFGGGGGGGGGGFGGGFGGGFGGGGFGFGGGGGGGGGGGEFFGGGGGGG,DGGGGGGDEGGGCFGGDGGFGGG9F=CCE5FFGGGGGCGGGGGGF>FCF:FFFCCCFEGCEEGE0GCEEGDCFF9GGGFGFCE<CCFGEFGGD@GGGGF9EEEGGGGGFGGGGFFGF9?ECECFGCCEFGFGDFCFFBCGGGGEF:DGGFFEFF?EFAGGGGFDGGGGFF:EGGGGFGFEAGGFGGGFEF@CFFCF@GGEGGGFEGGGGGGGGGGGGGGGGGGGGGGGFEGGGGGGGGGGGGGGGGGGGGGGGGGFEEEFGFFCGGGGFCCCCC
@sB 358
TGAGGAATATTGGTCAATGGGCGCGAGCCTGAGCCAGCCAAGTAGCGTGAAGGATGACTGCCCTACGGGTTGTAAACTTCTTTTATAAAGGAATAAAGTGAGGCACGTGTGCCTTTTTGTATGTACTTTATGAATAAGGATCGGCTAACTCCGTGCCAGCAGCCGCGGTAATACGGAGGATCCGAGCGTTATCCGGATTTATTGGGTTTAAAGGGAGCGTAGATGGGTTGTTAAGTCAGTTGTGAAAGTTTGCGGCTCATCCGTAAAATTGCAATTGATACTGGCAGCCTTGAGTACAGTTGAGGTAGGCGGAATTCGTGGTGTAGCGGTGAAATGCTTAGATATCACGAAGAACTCCGATTGCGAAGGCAGCCTACTAAACTGCAACTGACATTGATGCTCGAAAGTGTGGGTATCAAACAGGATTAGATACCCT
+
EFFGGGGGGGGGGGGGGGGFGGGGGGGGGGGGGGGGGGGGGGGGGGGGGGGGGGGGGGFFFGGGGFGGGCEFEFCFGGGGGGGGGGGGG9DFGGGFGGGGGGGGGGGGGGGGGGGFFGFFFDEGGFGGGGGGCGGGGGGDE>CGEGGGGFFGGF@FFGGGGGGGGEGGG>F:@3DFGGGFGF7>FDGGGGGGG?FDGGEGGGGGGGCFGGGCFGGFE@<;;98FF?CFFCEGGGFCCF>CFFDDE9<DGEEC@=EB:EEC:7FFDDFF,DFFF79ED1:FGEFFG8BB=9?<CFFFDGGGFCFGFEFB@=E9FD@E@FFCDF>@5FCEC=C9,GGGGGGGGE@FCGFC?9FGEF@6@FGCGGGGGGFF88DGGGFGFGGFGGGGGFGGGGFGGGGGGGDGFDGGGGGGGGGGGGGGFGGGGGGGGGGGGGGCCCCC
@sB 36215
TGGGGGATATTGCACAATGGAGGAAACTCTGATGCGGCGACGCCGCGTGAGTGAAGGAGTATTTCGGTATGTAAAGCTCTATCAGCAGGGAAGAAAACGACGGTACCTGACTAAGAAGCCCCGGCTAACTAAGTGCCAGCAGCCGCGGGAATACGTAGGGGGAAAGCGTTATCCGGATTTACTGGGTGTAAAGGGAGCGTAGACGGCGACGCAAGTCTGAAGTGAAATACCCGGGCCCAACCTGGGAACTGCTTTGGAAACTGTGTTGCTGGAGTGCTGGAGAGGTAGGCGGAATTCCTAGTGTAGCGGTGAAATGCGTAGATATTAGGAAGAACACCAGTGGCGAAGGCGGCTTACTGGACAGTAACTGACGTTGAGGCTCGAAAGCGTGGGGAGCAAACAGGATTAGATACCCT
+
CEFFGFGFGGGGGGGGGCFCGFEGGGFAGCFFGAFC7>:CFGGGEGG:CEGFGGGGGGC=<--5E=FCFCCGGEEFGFFFGGGFCECF+:<FE8EBFGGEC>FGGFGGGGGGGGGGGFGGGG+5:CFGGGG:FGCFFGF<,FC:FCDC*=<FFGCFFCFEG7*4<*+<FC58A7>85:;E7++2:FFC*:<CGGG2B5:87:,0;C>8CBC?:BFB9,<627<FFGG?C<)5;@E=38GB:FFGFF7AGGG>GFF@03=<ECB/GGGEEEFBFECGFCA8EF=FFE7CC@EA@BE>,<=EGFEEACEEA,F@7FEDFFFFEFFEEFAFGFEFFE@CF@BFCFEFFB8@CGEGCGGFFGGGGGGGFF@GFFCGGGF?FC@,GGFCC7FFGFEGGGFFEAFCEGGGGGGGGGGCCCCC
@sB 39950
TGAGGAATATTGGTCAATGGCCGAGAGGCTGAACCAGCCAAGTCGCGTGAGGGATGAAGGTTCTATGGATCGTAAACCTCTTTTATAAGGGAATAAAGTGCGGGACGTGTCCCGTTTTGTATGTACCTTATGAATAAGGATCGGCTAACTCCGTGCCAGCAGCCGCGGTAATACGGAGGATCCGAGCGTTATCCGGATTTATTGGGTTTAAAGGGTGCGTAGGCGGCCTTTTAAGTCAGGGGGGAAAGTGTGTGGCTCAACCCGAGAATTGTCGTTGAAACTGGGGGGCTGGAGTATGTTTGAGGCAGGCGGAATGCGTGGTGTAGCGGTGAAATGCATAGATATCACGCAGAACCCCGATTGCGAAGGCAGCCTGCCAAGCCATTACTGACGCTGATGCACGAAAGCGTGGGGATCAAACAGGATTAGATACCCT
+
EFGCEGGGFGFGGFGGGGFFGGGGFEG7F8FGGGGGGG@FGGFFBFC+@BC?FGGGGFFFEEDEFFG,C,:CFGG<FF=EGCFGFFFGGGCCFCGGGF,CFGGDFGDBFGF9CC=BEG,BD<95C?FFF=E9F,=FGG<D3BCDC:8FFFCFDF+@FFG+@FFG>7CEFFC;@DF7C:F7F7C<*1*=<*=2<2=<7*=F+18:,:8CE,2C;A6)+./7:5EFDE*9C<7183F6@?1*<;CF<@EFG$@,28D>,,53@;&#83E@:@8+339DC@,6+EF:CFF<8A,?+CB9GFGDE=7?:++EC,@=64=8CGGFEGGEAGCFCE?FAE<FGEF;C9F=@CCCGF<GGGE@6,<7+,>@A,FGFC,E@FCC,FCEFGDGGGGGGGEGGFDFFFC4CFAFDGGGGGGGEC69FFFFFEEF<AFGDB-CCCCC
@sB 35758
TGAGGAATATTGGTCAATGGGCGAGAGCCTGAACCAGCCAAGTAGCGTGCAGGATGACGGCCCTATGGGTTGTAAACTGCTTTTATAAGGGAATAAAGTGAGCCTCGTGAGGCTTTTTGCATGTACCTTATGAATAAGGACCGGCTAATTCCGTGCCAGCAGCCGCGGTGATACGGAAGGTCCGGGCGTTATCCGGATTTATTGGGTTTAAAGGGAGCGTAGGCCGGAGATTAAGCGTGTTGTGAAATGTAGACGCTCAACGTCTGCACTGCAGCGCGAACTGGTTTCCTTGAGTACGCACAAAGTGGGCGGAATTCGTGGTGTAGCGGTGAAATGCTTAGATATCACGAAGAACTCCGATTGCGAAGGCAGCCCACTGGAGCGCAACTGACGCTGAAGCTCGAAAGTGCGGGTATCGAACAGGATTAGATACCCT
+
FGGGGGGGCFGGGGGGGGGF<CCGGGGFGGGGGGGGGFFFGGAEGGGGGGGGGGGGGGGGGGGFGGFGGGGEE9FGGGGGGFCGGGGDGFCGCGGGGGGGGGFFGGGGGGG@CFFFGGGFG9FEFGGGGG<EG?FFGFE9=F>FGDGD<@FEGGGGGGGGGGGGDEEEGCFGGGG*>FEDGGGGGGGGGGG3:FCG53ECFF=GGGG5GCEG<FF5FBGG@EC=<C:8GGFFCEGECFE,FEGEGGC,:CFCC78>EGGFFFE@8FF<GC@?FGGF7E/77FD>D8A>9D?9DDEGE?,C,FA,+GGBEF>EC@C7GGGGFFF+>F7F@,A<A?F=CGGGGGGGFDC<EF?BC=EGF?GGECCEFF9E@@8FEDGEFECEF:CE9FFGEEGGGGGGFDF@8DGGGGGGF@FGGFCFCGGGGGGGGGGGGGGCCCCC
@sB 21958
TGAGGAATATTGGTCAATGGACGAGAGTCTGAAACAGCCAAGTAGCGTGAAGGATGAAGGTTCTATGGATTGTAAACTTCTTTTATACGGGAATAAACGAATCCACGTGTGGATTTTTGCATGTACCGTATGAATAAGGCTCGGCTAACTCCGTGCCAGCAGCCGCGGTAATACGGAGGATCCGAGCGTTATCCGGATTTATTGGGTTTAAAGGGCGCGTAGGTGGGTTGTTAAGTCAGTTGTGAAAGTTTGCGGCTCAACCGTAACATTGCAATTGATACTGGCAGTCTTGAGTACAGTTGAGGTAGGCGGAATTCGTGGTGTAGCGGTGAAATGCTTAGATATCACGAAGAACTCCGATTGCGAAGGCAGCCTACTAAACTGCCACTGACATTGATGCTCGAAAGTGTGGGTATCAAACAGGATTAGATACCCT
+
<FFGGGDEEG,6CECEFFGDFCGG7FEFGGFGG9FG8=?=FGCEGGGCCEFGFCE4:66CFFE,CEFGD<,69,@FEFFGGFDFFGCEFFCECECFGGGE@EECFGCEEEFGG@FG9FCFD,BFGE<FGDFDGGFGGGG,,:+@CFEGG9?,+3ABFAFFFCF8>+@EEBF9FAFGGGGGCFGF7:5'CE92;2<1*F66<<*EC.CFEFC>><)#>.5=0,#@CGEFGF<>=98?<DFE@B9GFD=DC3+GEGGGFF:FEGFD,89GFD<6,,E<FCGD8FFFF9EE,,?9+FEC>BDCFGGCF>=CFEAC7@6+>CGGFFB=>E?=;@C,,9DDEC,CF@C,GGFDGFF9GGGGE<FGGGEEF9FGGGFFGGGGGFFEEFDGFDC<CEFGGGGGFGGFGECFC<CDGGGFGFFFGGGGGGGGGGGGGGFACA@C
@sB 363
TGAGGAATATTGGTCAATGGCCGAGAGGCTGAACCAGCCAAGTCGCGTGAGGGATGACTGCCCTACGGGTTGTAAACTTCTTTTATAAAGGAATAAAGTGAGGCACGTGTGCCTTTTTGTATGTACTTTATGAATAAGGATCGGCTAACTCCGTGCCAGCAGCCGCGGTAATACGGAGGATCCGAGCGTTATCCGGATTTATTGGGTTTAAAGGGAGCGTAGATGGGTTGGTAAGTGAGTTGTGAAAGTTGGCGGCTCAACCGTAAAATTGCAATTGATACTGGCAGCCTTGAGTACAGTTGAGGTAGGCGGAATTCGTGGTGTAGCGGTGAAATGCTTAGATATCACGAAGAACTCCGATTGCGAAGGCAGCCTACTAAACTGCCACTGACATTGATGCTCGAAAGTGTGGGTATCAAACAGGATTAGATACCCT
+
EGGGGGGGGGGGGGGGGFGGGGGGGGGGGGGGGGGGGGGGGGGGGGGGGGGGGGCGGGAFGGGGGGGGGGGGGGGGGGCFCFGGGGGGGFGGGGGGGGGGGF,<FGGGGCGDFG?FGFGDFGGGGGGFFGGGGGGGGGGGCDFGGEEGCCDG>D@FGGGGGGGGGGGGGGGGGGGGGCF@FGGGGCGG*=>FGGGEEGG-1+3CCGGG>FCGFGD>E;F-7;>DGGC?C51=<CG<017:9<CGGGG++F.A:=>CGGGGFC?9,=:E9E$0C<4C,,+==?EFE<DB,F9GDFE:=FE8=59,E=EGEFFAFFE>GGGGFGGG>GGGFFEAEFGFGFGFC8@EEFGGGGGGFF7GGGGGGGGGFGGGGGGGGFGEGGDFFC@@8FGGGFGFC9FGFCGGGGGGFEGGGFGGGGGFFDFFFGGGGGGGGFFCCCCC
@sB 364
TGAGGAATATTGGTCAATGGGCGAGAACCTGAACCAGCCAAGTAGCGTGCAGGATGACGGCCCTATGGGTTGTAAACTGCTTTTATAGGGGAATAAAGTGAGCCACGTGTGGTTTTTTGCATGTACCCTATGAATAAGGACCGGCTAATTCCGTGCCAGCAGCCGCGGTAATACGGAAGGTCCGGGCGTTATCCGGATTTATTGGGTGTTAAGGGAGCGTAGGCCGGAGATTAAGCGTGTTGTGAAATGTATATGCTCAACATCTGCACTGCAGCGCGAACTGGTTTCCTTGAGGACGCATAAAGTGGGCGGAATTCGTGGTGTAGCGGTGAAATGCTTAGATTTCACGAAGAACTCCGATTGCGCAGGCAGCTCACTGGGGCGCAACTGACGCTGAAGCTCGAAAGCGCGGGTATCGAACAGGATTAGATACCCT
+
AEAFGDGGGGGGGGGDFGGGFGGGGGGGGGGGFFFGGGGFFFFGGGGGGGGGGGGGGFEGCGGFGGGGGGGEGGGGGGGGGA?GGGGGGGGEGFGGGGGGGGGGG,CDC,D@FFFGGGGGGGFGGFGGCGF<FFGGGGF9<<FFEGGGGADFGGGGG,<7F7>FEDCG:7FEC9DFFGEGFGGGGEDG@FE5<:CEEEG@?F.F8FC.8#9C?@E>E>C@;9CGFFGGGGFF=@E>G3EFFBCCGFEGFFF(@=GGGC7@9FF9CF=GCGD>FC>DC@)6*/0EFF8D,FGF9@+7GFCADDCFBGGGGFE;+>+CGGE=AE=C9C@FDE<ECGGGGGFFE=9GCFGGFGGGFFGGEGGCEGGEGGFCFGFFGGFCGGGGGGGGGGGGGEBGGGGGGGGGFGFDC7GGGGGGDGGGGGFFFDGGGGFGGGFBCCCC
@sB 365
TGAGGAATATTGGTCAATGGGCGCGAGCCTGAACCAGCCAAGTAGCGTGAAGGATGACTGCCCTACGGGTTGTAAACTTCTTTTATAAAGGAATAAAGTGAGGCACGTGTGCCTTTTTGTATGTACTTTATGAATAAGGATCGGCTAACTCCGTGCCAGCAGCCGCGGTAATACGGAGGATCCGAGCGTTATCCGGATTTATTGGGTTTAAAGGGAGCGTAGATGGGTTGTTAGGTCAGTTGTGAAAGTCTGCGGCTCAACCGTAAAATTGCAATTGATACTGGCAGCCTTGAGTACAGTTGGGGTAGGCGGAATTCGTGGTGTAGCGGTGGAATGCTTAGATATCACGAAGAACTCCGATTGCGAAGGCAGCCTACTAAACTGCCACTGACATTGATGCTCGAAAGTGTGGGCATCAAACAGGATTAGATACCCT
+
FGFFGGFGGGGGGGGGGGGFGGGGGGGGGCFGGGGGGGGGFGAEGGGGGCFGGGFGGFFFFGGGGGGGCGFF,CEFFCCFEFG<FGGCFGGFEFGDGGGGCF8FGGGGFEF<E,EFGFFGGFCGFGGGGGGGG@FG<FGEGGGDGGGGGCF@FGCEFFDG<:FDE:@F:*@7@EFF6@FGGGGGGGC7F<BCCF@9*=F$@7=FFF=1<-7-3:?:E4B1;@9FADFF>@2>C#,93.1<@CF8CC7C@#,GFEGD/FFF=883A=FGFFFDFA9FFAD=8GGGEFGF?F?GEFDEFGEC=4,CFE:DFEC>99+@BC><E=@+)GDGE=C,AEED9EFFF=9FEGGGCFDF@@8,DGFF7GEFF<CGEEFGGEFEFF@DFGGGFDFFFFFFCBCEFEF@CDGGGGGFFFFFGGGGGGFDFGGGGGGGFGGCCCCC
@sB 38821
TGGGGAATATTGCACAATGGGGGAAACCCTGATGCAGCAACGCCGCGCGAGTGAAGAAGTATTTCGGTATGTAAAGCTCTATCAGCAGGAAAGAAAATGACGGTACCTGACTAAGAAGCCCCGGCTAACTACGTGCCAGCAGCCGCGGTAATACGTAGGGGGCAAGCGTTATCCGGATTTACTGGGTGTAAAGGGAGCGTAGACGGTTTTGCAAGTCTGAAGTGAAAGCCCGGGGCTTAACCCCGGGACTGCTTTGGAAACTGTAGGACTAGAGTGCAGGAGAGGTAAGTGGAATTCCTAGTGTAGCGGTGAAATGCGTAGATATTAGGAGGAACACCAGTGGCGAAGGCGGCTTACTGGACTGTAACTGACGTTGAGGCTCGAAAGCGTGGGGAGCAAACAGGATTAGATACCCT
+
FGGGEEFGGGGGGGGGGGGDFGGGGG8FFCFGGGGGGGF@FEGGGGGGGGGGGGGAFFFFFCEDGGGGGGGGGGGFGGGGGFGGGGGGGGGGG<ABFCFGGGGGGGGGGGGGGGGGGGGGGGGGGGGC@FGGGGFGGGGGGGGGGGGGCGFFFFGGGGGGGG@GCFGEGC>FFFGGDFG@GG1GGGGGGCF>EGGD7=C>EEC?EEEGGGGEGGGFGFFDDBFGEGGFGGFGGGGFEFF>+FCCGGCA>>4+FGGF;@A.C@FGFFG<#A@DFGGGG4GG=ECFFDGGGGEFEEE8GFFFF<EGAFCGFFAAGF:7DE99CFCGGGGGGEEFC8FFDEE?7GEGFFCFC7GGGGGFCGGGGGGGGGGEGFFCFEGGFGGGGGGGF@GGGGGGGGGGGFGFGGGGFGGGGGGCCCCC
@sB 367
TGAGGAATATTGGTCAATGGGCGCGAGCCTGAACCAGCCAAGTAGCGTGAAGGATGACTGCCCTACGGGTTGTAAACTTCTTTTATAAAGGAATAAAGTGAGGCACGTGTGCCTTTTTGTATGTACTTTATGAATAAGGATCGGCTAACTCCGTGCCAGCAGCCGCGGTAATACGGAGGATCCGAGCGTTATCCGGATTTATTGGGTTTAAAGGGAGCGTAGATGGGTTGTTAAGTCAGTTGTGAAAGTTTGCGGCTCAACCGTAAAATTGCAATTGATACTGGCAGCCTTGAGTACAGTTGAGGTAGGCGGTATGCGTGGTGTAGCGGTGAAATGCGTAGATATCACGAAGAACTCCGATTGCGAAGGCAGCCTACTAAACTGCCACTGACATTGATGCTCGAAAGTGTGGGTATCAAACAGGATTAGATACCCT
+
AFFFGGGGGGGGGGGGGGCFFGGGGGGGGFGGGGGGFGGGGGGGGGGFEGGGGEGGFFFGFGGGGGEGGGGGGGGGGGGGGFGGGGGGF9FGGGGGGDGGGFGGGGGFG@FGGGGFGGGGGGGGGGGGGGG9FGFGGGGFF8FEGGGGGGGGGGGGGGGGFEGGGEFFGGGGFFGGCFGEF@FFGEGE@**;CGGGGGGGGFFGGG7F@F:FFCCFEFGFD=/DFF:FFD:CGF7:,+82:,9/<:GFF=AGGGGB3/CACFDDGGGGFGFBA9>E>;=6,DF8:8F=6899*FAA8AGGGGCGFEGCCC:9++@+CCDDEF=@=C,4EEGF8FC>D-GGE8EEFGCEFFCD@BGGDFCFEDCCGFCGGGGGGGGGGGGGGEFGGFFGFGGFFFGGGGGGGGGGGFGGGGGGGGGFFE<GGGGGGGFGGGFCCCCC
@sB 34463
TGAGGAATATTGGTCAATGGGCGAGAGCCTGAACCAGCCAAGTAGCGTGCAGGATGACGGCCCTATGGGTTGTAAACTGCTTTTATAAGGGAATAAAGTGGGGCTCGTGAGCTCCTTTGCATGTACCTTATGAATAAGGACAGGCTAATTCCGTGCCAGCAGCCGCGGTAATACGGAAGGTTCGGGCGTTATCCGGATTTATTGGGTTTAAAGGGAGCGTAGGCCGCAGGTTAAGCGTGTTGTGAAATGTAGGGGCTCAACCTCTGCACTGCAGCGCGAACTTGCTTTCCTGAGTACGCACAACGTGGGCGGAATTCGTGGTGTAGCGGTGAAATGCTTAGATAGCACGAAGAACTCCGATTGCGAAGGCAGCTCACGGGAGCGCAACTGACGCTGAAGCTCGAAAGTGCGGGTATCGAACAGGATTAGATACCCT
+
FFGGGFFFGGDAGGDGFAFG,C@FGGGFGGGGGGGGGGFGGEFGFFG7F7D<EFGG8EEGG7CFFF?=8CFFFFCFFEFFC9BFFEFFG9EDF8EFGFD,5B:FGGE@,BFFFFGGGGGGGGDGFGGGGCFG9,DEGA>,B,B@FGGFFCDCGGGGGFFD<7FFFGE7FE:EFFG**>:*>,,*5:?CF@*<,?=*7=FFEA/ECAF-*$2,8C<<C:<588C6CCD:5CCF<91#F:/C#CC7069,:GFFF:@@CFFFFFFCA0:<C<C9>GB6+=:+7,#B;C:,8DCA*F>>@5=GF8A7CB7CEFDFE>@EGFFBFCDEAF7F@AECFEFGFEDAEDE=,FCGE5,BE:7GEFGF@@F7GFAEGGFF:C@FC,GGGDEFCGGGGGFEGGGGGEGGFCFFFGGFFCGFGGGGGGDFFDGGFGGGGGGCCCCC
@sB 369
TGAGGAATATTGGTCAATGGACGAGAGTCTGAACCAGCCAAGTAGCGTGAAGGATGAAGGTTCTATGGATTGTAAACTTCTTTTATACGGGAATAAACGAATCCACGTGTGGATTTTTGCATGTACCGTATGAATAAGGCTCGGCTAACTCCGTGCCAGCAGCCGCGGTAATACGGAGGATCCGAGCGTTATCCGGATTTATTGGGTTTAAAGGGAGCGTAGATGGGTTGTTAAGTCAGTTGTGAAAGTTTGCGGCTCATCCGTAAAATTGCAATTGATACTGGCAGTCTTGAGTACAGTTGAGGTAGGCGGAATTCGTGGTGTAGCGGTGAAATGCTTAGATATCACGAAGAACTCCGATTGCGAAGGCAGCTTACTAACCTGTAACTGACATTGATGCTCGAAAGTGTGGGTATCAAACAGGATTAGATACCCT
+
FGGGGGGGGGGGGGGGGGGGGGGGGGCFGFFGGFFFFFFGGGGGGGG:FGGGGGFGGFFGEFGGGGGGGGGFGGEFGGGFGDCGGGCF?CGGGFFGGGGGEAFGGGGGGEFGFFGFGGGGGFCFFGDGG7EGFGGGGGG,,<BCEFGGGFGGGGFGGFGGC8<FCGGGB:FCGGFC7FFCFFFF:>9>FC*BC9CE7EFFDA=@F<6=F>G?/2FFC:<:':B>CFGFEGCCFF@*F9GFECEAD.A@FGFCF:AFEF>#<FF8D>F9.EC<AC,C=*8DDFFCFDE<8FF<DFFF?GGGGGDFFCEFF8GFCFEGGFCGEGGEFGEFFBFFEGGGCGGGGGFDDGGGFEFGFEGGEGGGGFCDGEE@EFGFGGGFGFGFCGGFFGFGFFDFDFCFGGGGGGFE<DGEFGGFFEGGGFCFGFGFB9GGGGGCCCCC
@sB 370
TGAGGAATATTGGTCAATGGCCGAGAGGCTGAACCAGCCAAGTCGCGTGAGGGATGAAGGTTCTATGGATCGTAAACCTCTTTTATAAGGGAATAAAGTGTGGGACGTGTCCTATTTTGTATGTACCTTATGAATAAGGATCGGCTAACTCCGTGCCAGCAGCCGCGGTAATACGGAGGATCCGAGCGTTATCCGGATTTATTGGGTTTAAAGGGTGCGTAGGCGGCCTTTTAAGTCAGCGGGGAAAGTCTGTGGCTCAACCATAGAATTGCCGTTGAAACTGGGGGGCTTGGGTATGTTTGAGGCAGGCGGAATGCGTGGTGTAGCGGTGAAATGCATAGATATCACGCAGAACCCCGATTGCGAAGGCAGCCTGCCAAGCCATTACTGACGCTGATGCACGAAAGCGTGGGGATCAAACAGGATTAGATACCCT
+
EGGGGGGGGGGGGGGGGGFGGGGGGGGEGGGGGGGGGGGFGCEFGGGCFE@FGGGGGFCFF<EFFGGGGFC?FGGGGGFGGGGGGGGFGGGGGGGGGGGGGFEDDFEGGGFFGGGGGGGFGGGGGGGGGGGGGFE=EGGD,6CFGGGGDFGGGGGGGG@7AFGG@EEEFCGGGGGGGE7:DFGFCC?FFGGGGGGGGGCFGG%CC;CFGGC?EG@-<DEDD<EG<DCBEF?FGGGB<9>+BE+8CCA@/&48@3DCD9F@:<<9AF;CEGFA@B;@>;CCDFGGF<D:,+A8)E8FGCD<@E,<D8:GEGFGECGEEF?GFFGEAEEFCGGDF?,D@-C,A,DFGGEGFFEGFFC+EEGCFGEGGGFGEFGEGGGDGCEAFDFACGGGGGFGGGGGGFFB<GGGGGGGGGGGGGGGFFGGGGGGGGGGGGGCCB<C
@sB 45194
TGAGGAATATTGGTCAATGGACGAGAGTCTGAACCAGCGACGTAGCGTGAAGGATGAAGGTTCTATGGATTGTAAACTTCTTTTATACGGGAATAAACGGATCCACGTGTGGATTTTTGCATGTACCGTATGAATAAGGCTCGGCTAACTCCGTGCCAGCAGCCGCGGTAATACGGAGGATCCGCGCGTTATCCGGATTTATTGTGTTGAATGGGAGCGTAGATGGGTTGTTAAGTCAGTTGTGAAAGTTTGCGGCTCAACCGTAAGATTGCAATTGATACTGGCAGTCTTGAGTACAGTTGAGGTAGGCGGAATTCGTGGTGTAGCGGTGAAATGCTTAGATATCACGAAGAACTCCGATTGCGAAGGCAGCTTACTAACCTGTAACTGACATTGATGCTCGAAAGTGTGGGTATCAAACAGGATTAGATACCCT
+
@FEFGCFGGEEDEFFGFFECG<:F:CCFFECFECFGGF+=+68DFGGFFGGGGFEEDD@E-6-CFFEDFFC<EFGECF<?,C@5?FGFGGDEGGFFGA@:FCCCGG:FFB<7E9E<,,4CE9EA,<?BB+8,,,,8:5,3,:=>FFE@B,3>CDD7C,@@A,,,+::FE*@;FGF71<**34,6*=C*<::8FD<F=@=.<+?4#221#8,>>?8)5127:9,:+35+CE<9<B@*@4<CFGFFDE=@+>+3+FFD,++B7=?44<:F?49FE,=<E4=9,EB,E<?94,5A+C,B,EF?,FE8D>7=BEAFD,@+BCA,GGFCAEEGFGGFFFFDFGGGE=<?CFFCGFFFFC7GEFGGGFGFGGFGFF9FEEC;EC,;,FFFGDGGGGFFCFFF<CGGGGFGGGGGGGGGGGGGGFGGGGGGGGGGGGGCCCCC
@sB 23768
TGGGGGATATTGCACAATGGAGGAAACTCCGATGCGGCGACGCCGCGTGAGTGAAGAAGTATTTAGGTATGTAAAGCTCTATCAGCAGGGAAGATAATGGCAGTACCTGACTAAGAAGCCCCGGCTAACTACGTGCCAGCAGCCGCGGTAATCCGTAGGGGGCAAGAGTTATCCGGATTAACTGGGCGTAAAGGGAGCGTAGACGGAACGGCAAGTTGGAAGTGAAATACCCGGGCTTAACTTGGGAACTGCTTTGAAACCTGTCGATCTAGAGTGTCGGAGAGGTAAGTGGAATTCCTGGTGTAGGAGTGAAATGCGTAGATATCAGGAAGAACACCGGAGGCGAAGGCGGCTTACTGGACGATAACTGACGTTGAGGCTCGAAAGCGTGGGGAGCAAACAGGATTAGATACCCT
+
CF@CCGGGGA,EEF@CFFDBCFEBDGCFFE@@,BB@@FCEGGF:FGGFGGGFFA?EFFD5?<?9,CE?FAFECECFF<F,E??FGFFF<FD@FFFDF,5?EFFGG,CAFFF9<<85C8BFCGEGGGGGE=FGC@8C<<@<@3,83@*151:,<,*==1<B*4::B8,=FCGGFFCCF7<,,>,<<**2:8C;<<58CEG;AC>/A8?/?:0?E5539#C,.4<9C71?EFFF@CEA9F=CAC#BD83:9>36#<DD*A@(687B,<B+,FAF*@4C>@,EEEGEFE59FCFEE88FGFGGFAFGFE:A=9FE=C:@@,C9FCE9CGGGGGGGGCCFEGFCCCC@=7FEDEFFGGGGGGEGFF<AFCFGEGFFEAGGGEECFGGEB7C@GFF<F9FFFEFA@<FGGDF9CFGCCBCB
@sB 38237
TGAGGAATATTGGTCAATGGACGAGAGTCTGAACCAGCCAAGTAGCGTGAGGGATGAAGGTTCTATGGATTGTAAACTTCTTTTATACGGGAATAAACGAATCCACGTGTGGATTTTTGCATGTACCGTATGAATAAGGATCGGCTAACTCCGTGCCAGCAGCCGCGGTAATACGGAGGATCCGAGCGTTATCCGGATTTCTTGGGTTTAAAGGGAGCGTAGATGGGTTGTTAAGTCAGTTGTGAAAGTTTGCGGCTCAACCGTAAAATTGCAATTGATACTGGCAGTCTTGAGTACAGTTGAGGTAGGCGGAATTCGTGGTGTAGCGGTGAAATGCTTAGATATCACGAAGAACTCCGATTGCGAAGGCAGCTTACTAACCTGTAACTGACATTGATGCTCGAAAGTGTGGGTATCAAACAGGATTAGATACCCT
+
DFFGGGGGGGGGGGGGGGD@EFGGGGFFGGGGGGGGGFF<FFAFEGG:CFEGGGGGFEFG<EC<FDFFFGGGGGGFGGGGFEFFGGGGGGGGGG=DEFGGGD:FGGG<FGC@GGGGGFGFAF9FGGGEGGGCFEDEC?F==FFGDF7FF?,D+BFGGGFFGGGDE7:EECEFFGGGG>F74C7@*.CFCFG.@CCEDGGG$13F>FG@CBFFF9=2;>EDDBDDDFFCEDEC@CEAFDC@GGGF@CGD7CDGGGGFGGGGGGEGEEEF<GFFF7C=?DEDFGGD<AGGGFEF?FGFGGGFEFDFFECC@CFFD8CCGGGFGGGGDGGGGGFFF9GGCFFAFAFFEFGGFGGGCFC:EEFEGCGFGGGGGGGGFGGFFC,;8GGFCGFGGFCFE<GFECGFGGGGGGGEGFEFGGGFGGEFF9GGFGGGGFFCCCCC
@sB 32004
TGAGGAATATTGGTCAATGGGCGCAGGCCTGAACCAGCCAAGTAGCGTGAAGGATGACTGCCCTATGGGTTGTAAACTTCTTTTATATGGGAATAAAGTTTTCCACGTGTGGAATTTTGTATGTACCATATGAATCAGGATCGGCTAACTCCGTGCCAGCAGCCGCGGTAATACGGAGGATCCGAGCGTTATCCGGATTTATTGGGTTTAAAGGGAGCGTAGGTGGACAGTTAAGTCAGTTGTGAAAGTTTGCGGCTCAACCGTAAAATTGCAGTTGATACTGGCTGTCTTGAGTACAGGAGAGGTGGGCGGAATTCGTGGTGTAGCGGTGAAATGCTTAGATATCACGAAGAACTCCGATTGCGAAGGCAGCTCACTGGACTGCAACTGACACTGATGCTCGAAAGTGTGGGTATCAAACAGGATTAGATACCCT
+
EGGGFGGGGGFGGGGGGF<BEFEGGEEGGGGGGGGGGGGFCFFGGGG@EGFGGGGF<6CFFGFGGFFG?FF@BFGGFGFFF9<FFFCFGGFFGFFD?EFGG9EFGGCEEECBFEGFGGGGFFGGGGDDGFFCEF;@EFCEFF7?=D@FGGCDGGGGGGD7DBEFGGGDGGGCFDCFC:<77FFC:917;>7BE@<C:.>FGGECDFGGCFFGCFA5CDBD=FCD;;<+E9GF=EF?7GFCFFCFFD8FGEGGFF8,8GFD=CGFGFFEEFCD?*EA=F?DCGGFFGGFGGGF?FFBFA,,GGFECCEEEDGGFFEECC:GGFEEFGEDFFEFFACCGGGGGFFGGGFGGGGGE6@FCGFF:@FCFE9FEGGFGFFAGF@89FCFDC@CGGGFEF?GGGF8FDGFCFC,GGGGGGGGGGFDEDGGGGFGGGGCCCCC
@sB 375
TGAGGAATATTGGTCAATGGACGAGAGTCTGAACCAGCCAAGTAGCGTGCAGGATGACGGCCCTATGGGTTGTAAACTGCTTTTATAAGGGAATAAAGTGAGTCTCGTGAGACTTTTTGCATGTACCTTATGAATAAGGACCGGCTAATTCCGTGCCAGCAGCCGCGGTAATACGGAAGGTCCGGGCGTTATCCGGATTTATTGGGTTTAAAGGGAGCGTAGGCCGGAGATTAAGCGTGTTTGGAAATGTAGATGCTCAACATCTGCACTGCAGCGCGAACTGGTTTCCTTGAGTACGCACAAAGTGGGCGGAATTCGTGGTGTAGCGGTGAAATGCTTAGATATCACGAAGAACTCCGATTGCGAAGGCAGCTCACTGGAGCGCAACTGACGCTGAAGCTCGAAAGTGCGGGTATCGAACAGGATTAGATACCCT
+
DGFGG@FGGGGGGGGGGGGGGGGGGGGGGGGGGGGGGGGGGGGGGGGGGGGGGGGGGGGGGGGGGDFGGGEGGGCEGGGFGGGGGGGGGGCEFGGGGFFFGCFFFGGD=8CFGGGGGGGGGGFFCEGFGGGGGGGAGGE9FGDGGGGGGFGGGGCGGG,<@FDGGGGGGGEGGFFGGEGGGGGCEGGGGG7,BCFDG<@F@GGGGGCFGDFGCFGFG?G?=@GGF@GBCCCFF=F<<>FGG#(;CFGFFFA?FG7?ECGFFFGGF?FEDGF@@B6C>@+?GFCFC8<<6,D9BGCFGF@5=<7,EGGFGEED8>E>@++GGFCC=GGGDFGFEFFDGEGGGFC,FC8GGGFEECFC7FCGGGGGGEBBEEFGGFEF@GGGGGGGDGGGGGGGGGGGGGGF<EGGGGGGGGGGGGGGGGFFGGGGEGGGGFFBCCCC
@sB 43296
TGAGGAATATTGGTCAATGGGCGAGAGTCTGAACCAGCCAAGTAGCGTGAAGGATGAAGGTTCTATGGATTGTACACTTCTTTTATACGGGAATCAACGAATCCACGTGTGGATTTTTGCATGTACCGTATGAATAGGGATCGGCAAACTCCGTGCCAGCAGCCGCGGTAATACGGAGGATCCGAGCGTTATCCGGATTTATTGGGTTTAAAGGGAGCGTAGATGGGTTGTTAAGTCAGTTGTGAAAGTTTGCGGCTCAACCGTAAAATTGCAATTGATACTGGCAGTCTTGAGGACAGTTGAGGTAGGCGGAATTCGTTGTGTAGCGGTGAAATGCTTAGATATCACGAAGAACTCCGATGGCGAAGGCAGCTTACTAACCTGTAACTGACATTGATGCGCGAAAGTGTGGGTATCAAACAGGATTAGATACCCT
+
CFFGGFFEF<FFFGGGGGFCGGGB+CFFDFFGGEGGF8A<DFCFCEC@:@CFFGCF<E<FG9FCGGGFFFEFFG?DECCFG,<FGAGGCCCFF8,CC=FGF,8<CF>FG?F:?FC9FF7FD,<FFGGFGGGFGGGGC,EE4+4C>+8B<DFGGGG7<,@@DFFF>7FE7FG9,3@:@FGC<FFF7>C<*<F,BFGE:C=C+>,,8=*=FGGCCCB<:8C98281?F*CD;:F<FC;#:@9FD@3<CCC+=63CE508GGFFCEDCGGC7E<9BFGGFC7:9FEE89EC9<FA7B,FF@,E=<9BE>+FC4CC+887C@,5ACGE>=FFEECC9DGDDFCFFCF8FGGGF@E@6BCGGGF7C:CF?,9GFCGFC,GGGGFGGCFGCF<9EEE<FDAEC@64,CGGCFGEGGGGGGGGFFFECGGFEBC9EDGCCCCC
@sB 44983
TGAGGAATATTGGTCAATGGGCGCAGGCCTGAACCAGCCAAGTAGCGTGAAGGATGACTGCCCTATGGGTTGTAAACTTCTTTTATATGGGAATAAAGTTTTCCACGTGTGGAATTTTGTATGTACCATATGAATAAGGATCGGCTAACTCCGTGCCAGCAGCCGCGGTAATACGGAGGATCCGAGCGTTATCCGGATTTATTGGGTTTAAAGGGAGCGTAGTTGGACAGTTAAGTCAGTTGTGAAAGTTTGCGGCTCAACCGTAAAATTGCAGTTGATACTGGCTGTCTTGAGGACAGTAGAGGTGGGCGGAATTCGTGGTGTAGCGGTGAAATGCTTAGATATCACGAAGAACTCCGATTGCGAAGGCAGCTCACTGGACTGCAACTGACACTGATGCTCGAAAGTGTGGGTATCAAACAGGATTAGATACCCT
+
EGGGGGGGFGEGGGGGGGGGGGGGGGFGGFGGGEFGGGFGGGGGGGGGGGFGGGGGGEFGFGFFCEGGFGGGEFGGGFGGGGGGGGGGFGFCAFFFCFDGGGGGGGGGGGGGFA<EGGFGGFGGGGFCF9FGGGGGGFGFG8=FGGEFFDDGGF+:DGGG?CD,@CECFEGGGGGGGBF8@FCED**<>:F:F=:CCED6GE-CEFF<:?CB@FGA78CF=@#;<:5;;@?FC::6EGGFGFGGFGGGGFCF7D@@8F+ACEEFFEGCCFGDFECF;?F<BCFC<FAA?GFGDB,DGGGGGGFGGGEGEFEE8@+87FEFE5B>5F?C<BC9GGGGGFD9A,CFCFFFAEGGEC7GGGGFCFF<A<DGGFGGGFDDGGGGGGGFFGDFEFFFFFGGGFGGGEGGFGGGGFFGGFAF8F<EC9GGGGGGGGGCCCCC
@sB 378
TGAGGAATATTGGTCAATGGGCGCAGGCCTGAACCAGCCAAGTAGCGTGAAGGATGACTGCCCTATGGGTTGTAAACTTCTTTTATATGGGAATAACGTTTTCCACGTGTGGAATTTTGTATGTACCATATGAATAAGGATCGGCTAACTCCGTGCCAGCAGCCGCGGTAATACGGAGGATCCGAGCGTTATCCGGATTTATTGGGTTTAAAGGGAGCGTAGGTGGACAGTTAAGTCAGTTGTGAAAGTTTGCGGCTCAACCGTAAAATTGCATTTGATACTGGCTGTCTTGAGTACAGTAGAGGTGGGCGGAATTCGTTGTGGAGCGGTTAAATGCTTAGATATCACGAAGAACTGCGATTGCGAAGGCAGCTCACGGGACTGCAACTGACACTGATGCTCGAAAGTGTGGGTATCAAACAGGATTAGATACCCT
+
EGGGGFFFGGEFFECGGFGFFGEFEFEGGGGGGFGGGF8EFGFGGGGGGGGGGGGGGFFFGGGCFDFD8FEEFFCFCGGGFGEFGGF,CFGF8FFG,:F=EF,E?F@FF,<CCFD,,BFDGFFGGGGGEGDFGGGGGGC@,48++@@DFF?A+=AFFGGGGE<>+6>F:+><E,4CCFD:CB>D<5C7FGD:CFG8:EC,=DEGFG*<F,2B<F*$>7<+34B7,:#+B:@,<FE:,+33,<6G9.AFC@CCGGG@CCCFDGFAC5><AF<7C,99E4+=CFGFF8GE@4F?7<F@DD@,=ED?=8FBFBE@+?ECC8,CE:GC=C+9EC,B9EGF;@FCGGFFBDFGE<BEAEF@,<GGEDEFA<CGFCFCCC7F:,EFGGGGF9CGF<;DC<@E9DGGGGGFFGCGE@CFFCGFCFEFFFFGGGFGGFFACC<C
@sB 46481
TGAGGAATATTGGTCAATGGGCGAGAGCCTGAACCAGCCAAGTAGCGTGCAGGATGACGGCCCTATGGGTTGTAAACTGCTTTTATACGGGGATAAAGTAAGCCACGTGTGGCTTATTGCAGGTACCGTATGAATAAGGACCGGCTAATTCCGTGCCAGCAGCCGCGGTAATACGGAAGGTCCGGGCGTTATCCGGATTTATTGGGTTTAAAGGGAGCGTAGGCCGTCTGTTAAGCGTGTTGTGAAATGTCGGGGCTCAACCTGGGCATTGCAGCGCGAACTGGCAGAGTTGAGTGGACAGGAAGTAGGCGGAATTCGTCGTGTAGCGGTGAAATGCTTAGATATGACGAAGAACTCCGATTGCGAAGGCAGCCTGCTGTAGTGCAACTGACGCTGAAGCTCGAAAGCGTGGGTATCGAACAGGATTAGATACCCT
+
FDGGFGGCG@FFFGGFFGFGFEF@FGGGG8FGGFDFGGF=FF<FFGGGGDGGDGGGGGGGGFFFGGGGGCGEF@ACFGGGGCFGGGGG8BC@GGGGGEFGGGGGGFD<F=FGGGGGDGGG9B,AFFGG+DFAFGGGGD@A=DCGEGGGGGGFDEFD<FGGFFGGGEGE@FGGCGGGG7BC:FGEFGDGE7CCFFDFG5FC;EGFG<C/:89<EGGDGE##<5>FGGEDG?CC8:CA>DGEG?,,5<:CEFF:@EE5@<@8+FCGGCCD>FGFFF+@GE==E;ABA9C<,DDF9=@:,9,,8?,=<@+:@,99EFGE@@+FF@CEAGGFF,EF,EDE=A?3,@@,CCFGGF@C6,6F,A8=+EC@=C66BC,7,,CC6CB<GGFFFCC@:FB@FFGFE:FFGGGGCBE@GFGFGFAFFAGFGFGGGFAGGFGCCCCC
@sB 34984
TAGGGAATCTTCGGCAATGGGGGCAACCCTGACCGAGCAACGTCGCGTGAGTGAAGACGGTTTTAGGATCGTAAAGCTCTGTTGTAAGAGAAGAACGTGTGTGAGAGTGGAAAGTTCACACAGTGACGGTAACTTACCAGAAAGGGACGGCTAACTACGTGCCAGCAGCCGCGGTAATGCGTAGGTCCCGAGCGTGATTCGGGTTTATTGGGGGTAAAGCGAGCGCAGGCGGTTTAAAAAGTCTGAGGTTAAAGGGAGTGGCTTAACCATGGTTCGCTTTGGAAACTGTTAGACTTGAGTGCAGAAGGTGAGAGTGGAATTCCATGTGTAGCGGTGAAATGCGTAGATATATGGAAGAACACCGGTGGCGAAAGCGGCTCTCTGGTCTGTAACTGACGCTGAGGCTCGAAAGCGTGGGGAGCAAACAGGATTAGATACCCT
+
<FEFGGG?FGGDGDGGGFGGGGE:@FD,B<EGGGEGGG@D,@,:CFC@FEC?FAEDF,6=B-8C,CD?,4=,:FFBEF,,5BFEGGGGFG9BECFEGEF==,8EG,<:8DFFFFF98?AD,3BF?CD77F<CF9DD=,9>=F=A,+>+>FC*<@FGGGGG,:3;,48><F**14=<FFG9F*4<FAGFF7<7C*****,8=F****,<CF6F58:58*0*8-:E/>8=15FC=,,7,,@,*34,,,,,9,F@3@,,:<C@@7,,D<D9CFCC@83>6,<C7@,8:@FF<F,A<GFFF8E@,EFE@E?4,=,F,GFEDFEC,@,,,CE>+>@,EE9AFFCFF@9<,A8FEC,9FC5,ECFC@7GF@,,FEEF::FB8GGEF<FGFGGFCF@GGGFE@FE8AF,C7FF7FEF>CF8;@FE6,F<CEFGGGGFFFGGEGCCCCC
@sB 28635
TGAGGAATATTGGTCAATAGGCGCGAGCCTGAACCAGCCAAGTAGCGTGAAGGATGACTGCCCTACGGGTTGTAAACTTCTTTTATAAAGGAATAAAGTGAGGCACGTGTGCCTTTTTGTATGTACTTTATGAATAAGGATCGGCTAACTCCGTGCCAGCAGCCGCGGTAATACGGAGGATCCGAGCGTTATCCGGATTTATGGGGTTTAAAGGGAGCGTAGATGGGTTGTTAAGTCAGTTGTGAAAGTTTGCGGCTCAACCGTAAAATTGCAATTGATACTGGCAGCCTTGAGTACAGTTGAGGTAGGCGGAATTCGTGGTGTAGCGGTGAAATGCTTAGATATCACGAAGAACTCCGATTGCGAAGGCAGCCTACTAAACTGCCACTGACATTGATGCTCGAAAGTGTGGGTATCAAACAGGATTAGATACCCT
+
?FFGGGGGGFGGGGGGGGEGGFEECFGGGGGG8FGGGGGGGGGGGGGGGGGGGGGGGGGGGGGGGGGGGGGGGGGGGGGGDFGGDGGFGGGFFGGFGFGGGGGGGGGGGFFDGAFFFGEFGGGGGGCFAFGGDC=;FGFF,BFGDCFGDFGGGGGGGGFGFGGGGCFEFCGGCDGG@7F+?EC8;>@GGGGGG;=C<FGGBG#GGGGD7FFGDFGFEBGB;FCCCFC+FGCFGFF9<.ED@E+DAAC=CB.>=CFGGGGFE=FDE?D:0EF<EC<F?#=?DFFGF?D@D??C3FD?@4CE?GGGGE:EGGFEFGCGGGGGFGGEDEEGGGGFEF,?GFGCGGGGGGGGFFCFFGGCEFGGGGEFFE@F7GGGF9FGGE9GGDGGGFECFFFE9FFF<FGGGGGGCFGEF<FGGGGGFCGGGGGGGGGGGGGCCCCC
@sB 382
TGAGGAATATTGGTCAATGGACGAGAGTCTGAACCAGCCAAGTAGCGTGAAGGATGAAGGTTCTATGGATTGTAAACTTCTTTTATACGGGAATAAACGGATCCACGTGTGGATTTTTGCATGTACCGTATGAATAAGGATCGGCTAACTCCGTGCCAGCAGCCGCGGTAATACGGAGGATCCGAGCGTTATCCGGATTTATTGGGTTTAAAGGGAGCGTAGGTGGACAGTTAAGTCAGTTGTGAAAGTTTGCGGCTCAACCGTAAAATTGCAGTTGATACTGGCTGTCTTGAGTACAGTAGAGGTGGGCGGAATTCGTGGTGTAGCGGTGAAATGCTTAGATATCACGAAGAACTCCGATTGCGAAGGCAGCTCACTGGACTGCAACTGACACTGATGCTCGAAAGTGTGGGTATCAAACAGGATTAGATACCCT
+
CGGGGGGGGGGGGGGGGGGGGGGGGGGFGGGGGGGGGGGFE<FGGGGBFGGGGGGF,CC@CFGGGGFGGGF@CFFGGDGGEFGGGGGGGGEFGGGGGGEGG,><,EEFFGGGGGGGGGGGG9BFGGGGGGGGGGGGFGGG,A?:7FEGFCFGCFDCFFC=F8FDEC+@FGEG9FGE:C.8>E7C:?>@F;C=DGGGGGFGGF>EFGGC:$ACCFC55,C@<>DFFGGFFCEGGF@*#6EB<FCGFFFFFECC:CEBFGBDGGGGGC/FFE:6GE=4-<DA6?F@FBECFE9<BFCGGGFFGGGGGGGGGGFFDEECGGGGGFECAECGFC<99FFEE<,9EFFFD@FGGECFEBGGGGFCCGGGGGGGGDFGGGGFFGGEGGGGGGGGGGGGFFGGGGGGGGGGGFGGGFGGGGGGGGGGGGGGGGGGGGFBCCCC
@sB 383
TGAGGAATATTGGTCAATGGACGAGAGTCTGAACCAGCCAAGTAGCGTGAAGGATGAAGGTTCTATGGATTGTAAACTTCTTTTATACGGGAATAAACGGATCCACGTGTGGATTTTTGCATGTACCGTATGAATAAGGATCGGCTAACTCCGTGCCAGCAGCTGCGGTAATACGGAGGATCCGAGCGTTATCCGGATTTATTGGGTTTAAAGGGAGCGTAGATGGGTTGTTAAGTCAGTTGTGAAAGTTTGCGGCTCAACCGTAAAATTGCAATTGATACTGGCAGTCTTGAGTACAGTTGAGGTAGGCGGAATTCGTGGTGTAGCGGTGAAATGCTTAGATATCACGAAGAACTCCGATTGCGAAGGCAGCTTACTAACCTGTAACTGACATTGATGCTCGAAAGTGTGGGTATCAAACAGGATTAGATACCCT
+
FGGGGGGGGGGGGGGGGGGGGGGGGGGFGFGGGGGGFGGGGGGGGGFCFBFGGGGGG<CFCFGGGGGCCFFGGGGGGGCFGGGGGGGGGGEEGFGGGGGGG7FGGFGGGEFGCFGCFGGGF,EECFGGGGGDGGGGGAEC5ACGGGGGFFG,BFGGGGGFFGGGDFGGGGGF,@DG@BF:,>7@;@9FG>EGGGGG=EC2=*FFC;GDC4@EFFGF>9F;*3;+7;GGGFCCCGG<@/CD<@+AF@<=7@,@@EE97>GF:=?==@,<@<?1C,,@D9?GFFFGEF,?EEFGDB,F?=FGDECDFC@FGDF>D@+GGGGGGGEGFGGEFGGFGFGGGFF@E;AF8@AGGDGFDGGGF?GGGGEDEGGFFECGGGGFFC,9CGEGGGGGGEFGFFFDGGGGGGGGGGGGGFFFFGGGFEGFFGGGGGGGGGFCCCCC
@sB 384
TGAGGAATATTGGTCAATGGGCGCGAGCCTGAACCAGCCAAGTAGCGTGAAGGATGACTGCCCTACGGGTTGTAAACTTCTTTTATAAAGGAATAAAGTGAGGCACGTGTGCCTTTTTGTATGTACTTTATGAATAAGGATCGGCTAACTCCGTGCCAGCAGCCGCGGTAATACGGAGGATCCGAGCGTTATCCGGATTTATTGGGTTTAAAGGGAGCGTAGATGGGTTGTTAAGTCAGTTGTGAAAGTTCGCGGCTCAACCGTAAAATTGCAATTGATACTGGCAGTCGTGAGTACAGTTGAGGTAGGCGGAATGCGTGGTGTAGCGGTGTAATGCTTAGATATCACGAAGAACTCCGATTGCGAAGGCAGCCTACTAAACTGCCACTGACATTGATGCTCGAAAGTGTGGGTATCAAACAGGATTAGATACCCT
+
EFDFGGGGGGGGGGGGGGGGGGGGGGGGGGGGGGGGD8D@FFFGGGGGGGGGGGGGGGGGGGGFGGGGGGEGGGGGFFEFFGFGGGGGGGGFGGA?<?FGAFGGGGGGGGGGGGGFGGGGFFGGGGGGGFGGFGCFGGG9,AFGEFEFGGGGGGGGGFFGGCFGC>CEEFGDEGGGGCGC>EGGCC57F@ECGFGG5*1?+:FF9C<CGGFG?C7AE9GD@687*<@*@CGF,<F<CC2BCGFDCCCDE@C5:8@,,?EDCGDDFCDF3=/DF2;CGGGGFFGFEF@F@,AFDCFFDAE=EDCFF>FECE<D8C@+7CFAEEB@5C7EEEC,EAE?FFEFGGFGFGGGGFFFFCGGDGGGGEGFFFFF7FDGGGGGGGGGGGGGGFCEFGGGFAFGFGFCCFGGGGGGGGGGGGGFFEAFGGGGGGDGGGGCC@CC
@sB 28161
TGAGGAATATTGGTCAATGGGCGCAGGCCTGAACCAGCCAAGTAGCGTGAAGGATGAAGGCTCTATGGGTCGTACACTTCTTTCATATGGGAATAAAGTTTTCCACGTGTGGCATTTTGTATGTACCCTATGAATCAGGATCGGCTAACTCAGTGCCAGCAGCCGCGGTAATACGGAGGATCCAAGCGTTATACGGATTTCGTGGGTTTAAAGGGAGCGTAGATGGGTTGTTAAGGCCGTTGGGAAAGTTTGCGGCTCAACCGTAAAATTGCACTTGATACTGGCAGTCTTGAGTACAGTTGGGGTAGGCGGAATTCGTGGTGGAGCTGTGAAATGCTTAGATATCACGAAGAACTCCGATTGCGAAGGCAGCCTACTAAACTGCCACTGACATTGATGCTCGAAAGTGTGGGTATCAAACAGGATTAGATACCCT
+
<<FFEFFFGGD,CFF<C<AC@,@CCCE7FEFGGFGFD<8?,CEDF9FBFGGGFFAE,CC@F,C6C,C@<FGG:D,B<<9,CEEFDE?,,C,C,,,:CA<EEFFE<<F7BEEE+9,9?,<BAFGGGGA<F?5EFGC@F?EF88B:CFGG,,C,:<<FGGCDF,<DC>3@F7FFG,<+:B7FG@:,7,*8>*44,78*>ECF%&7><:<@8>,?CF70B3C4@0CF+CD%<CFG.C9#7#CEEG4E;@F8<EEC7FD>8FB>+9DDB<<EF=<44';C@#(DFE=B,DB9,FEFFE8<=A8:C4,DD>:@DF?9>@+7EFECC49,9EAAEDF<DB?9,FDAFDE8?GFCGEEC,@GEGGFCBCF<F<CGFEF9FCFGGGF<<GGGGEFFDGFGFDGFFCCCGEFGFFGGGGFFGGGGFF9FA9FGGGGGGGGCCCCC
@sB 23729
TGAGGAATATTGGTCAATGGCCGAGAGGCTGAACCAGCCAAGTCGCGTGAGGGATGAAGGTTCTATGGATCGTAAACCTCTTTTATAAGGGAATAAAGTGTGGGACGTGTCCTATTTTGTATGTACCTTATGAATAAGGATCGGCTAACTCCGTGCCAGCAGCCGCGGTAATACGGAGGATACGAACGTTCTCCGGCTTTATTGGGTTTAAAGGGTGCGTAGGCGGCCTTTTAAGCCAGCTGTGAAAGTCTGTGGCTCTACCATAGAATTGCCGTGGAAACTGGGGGTCTTGAGTATTGTTGAGGCAGGCGGAAGTCGTGGTGGATCGGTGAAAGGCATAGATATCACGCAGAACCCCGATTGCGAAGGCAGCCTGCCATGCCATTACTGACGCTGATGCACGAAAGCGTGGGGATCAAACAGGATTAGATACCCT
+
A@EEFGGGGCFGDG9FEGFFFGGGCCF,CEFFGFGGGGGGGDGGGGG7FFE<EC@,9C,CCEEFGGF<ECCFGGGGGGFGGF9EDGCFDGG8FEEBCF@FDG7=,:@CFF@EEEAB9BFFG9F?EFFA9A?,?,84?E,F9B>7=FFGFFA=B++8+=DFGGGFCC@CF*F,8@>*CF<:7,D7<,;FGG7F?CF74-F-C:5,?FBB3C9CCF25=@<>'445<>7FGDEE46>*<3:94FB9D<<7C3,7GD9@,,,3,,DGFA=@3+@8:DC,E@,,=GF@D83,,,AFDE@B8,F=E=:AB=:FECEE86++++FFA,8+3+,FGFE??C,,FEGFC9,4,:B8,,,DF@@6,@FFF@:BE6EE7EECCC8C<;;,EFF<9GGGGECFE;<DGFFD@CGGGGGGGCGGGGFGGGGFFCGFB<GFEBE@CCCC
@sB 387
TGAGGAATATTGGTCAATGGGCGAGAGCCTGGACCAGCCAAGTAGCGTGCAGGATGACGGCCCTATGGGTTGTAAACTGCTTTTATAAGGGAATAAAGTGAGTCACGTGTGACTTTTTGCATGTACCTTATGGATAAGGACCGGCTAATTCCGTGCCAGCAGCCGAGGTAATACGGAAGGTCCGGGCGTTATCCGGATTTATTGGGTTTAAAGGGAGCGTAGGCCGGAGATTAAGCGTGTTGTGAAATGTAGTTGCTCAACATCTGCACTGCAGCGCGAACTGGTTTCCTTGAGTACGCACAAAGTGGGCGGAATTCGTGGTGTAGCGGTGAAATGCTTAGATATCACGAAGAACTCCGATTGCGAAGGCAGCCTACTAAACTGCCACTGACATTGATGCTCGAAAGTGTGGGTATCAAACAGGATTAGATACCCT
+
FGGGGGGGGGGGGGGGGGGGDFGGGEFFGGFFGGGGGGGGGGGGGGGGGGGFGGGGGGGFFFGGGCFGGGGGGGFGGGGGGGGGGGFGGGGGFCFFFFGGGGGFGGGDFEGGGFGGF<:F9<<AEFEFG9<,=EEEGCFGGGG>ECCFFDFG?<<FGAD7,8@F:++C><FEFGGGCGC7CCGGCF5CC@77CGGB-:F?;CEGGG@6*,>EFG0>:5<>?>8DEEG<D7@<@?FAGGGGGGFGGGGC7CFD8DCCGFAE<=AAGDD<CGC8>EC8GF@=GFGGGFE:,<59BGGFE9GGGFFFECFGEDFGFDB8GFCFGGGGBGEFFFFBEFEEDFFGGFB,GGFGGGGGGFFGGGGGGGGGGGGGGGFF<,EFEE;,GCGGGFFGGEFC,GGGGDGFGGGGDFEEGGGGGGGGFEGFGGFFGDEGGFDCCCCC
@sB 27205
TGGGGAATATTGCACAATGGGGGAAACCCTGATGCAGCGACGCCGCGTGAGCGATGAAGTATTTCGGTATGTAAAGCTCTATCAGCAGGGAAGAAAATGACGGTACCTGACTAAGAAGCCCCGGCTAACTACGTGCCAGCAGCCGCGGTAATACGTAGGGGGCAAGCGTTATCCGGATTTACTGGGGGTAAAGGGATCGCAGACGGCATGGCAAGCCAGATGTGAAAGCCCGGGGCTCAACCCCGGGACTGCATTTGGAACTGTCAGGCTAGAGTGTCGGAGAGGAAAGCGGAATGCCTAGTGTAGCGGTGAAATGCGTAGATATTAGGAGGAACACCAGTGGCGAAGGCGGCTTTCTGGACGATGACTGACGTTGAGGCTCGAAAGCGTGGGGAGCAAACAGGATTAGATACCCT
+
@EFGGGDFG9EFGGGGGGGGGGGGGGGGGGGGGGGGGGGGEGGGGGGGGGEGG=BFFEC<EFCGGFGGEGGGFGFEGGGFGFGGGGGG7FFFGDFFGGFGGGGFGGGFGGGAFFEGFGG?FGGGDFEFGFGGGGD+DFGGGGGFCE@F>FCGGGGBE7<FDGGGGGGDGCFEFGGGGECFFFFFEF)<C@DGFFC5#4:>>E7CEGCE>FFFFFFFC:E4:F<F>F:;E=CGDGG>,<C>;GGEGGE@D=CFFGGGGFGFFGGFCFC6,9GGFGEGGECFEFCGFGECEFFF=??,E@DEFFC@B=DFFF?CEFFEGGGGGGGEGGEAC,?FGGGFFF<EF7FFF@7GGFCGGFGGF@,F<ACGGGGGGFFGGGGGGGGGFGGGGGGGGGFDGGGGGCGGGGGGGGGGGFCCCCCC
@sB 389
TGGGGAATATTGCACAATGGAGGAAACTCTGATGCAGCGACGCCGCGTGAAGGATGAAGTATTTCGGTATGTAAACTTCTATCAGCAGGGAAGAAAATGACGGTACCTGACTAAGAAGCCCCGGCTAACTACGTACCAGCAGCCGCGGTAATACGTAGGGGGCAAGCGTTATCCGGATTTACTGGGTGTAAAGGGAGCGTAGACGGCACGGAAAGCCAGAGGTGAAAGCCCGGGGCTCAACCCCGGGACTGCATTTGGAACTGCTGAGCTAGCGTGTCGGAGAGGCAAGTGGAATTCCTAGTGTAGCGGTGAAATGCGTAGATATTAGGAGGAACACCAGTGGCGAAGGCGGCTTGCTGAACGATGACTGACGTTGAGGCTCGAAAGCGTGGGGAGCAAACAGGATTAGATACCCT
+
FEFGGGGGGGGGGFGGGGGGG8FGGGGGGGGGEFGGGCGGGGGGCGF@FFGGGGGG<FF,CFGGDFGCCFGGGGGGDGGGFA<EEFFGGGGFFFFGDGAFGFGGF=FG9<BFEG?FGD,BBFCGGGBFF=<FCFFFGC=DC>BFGECDEC7,@>FGF7<7FCCFFGCC:F<,<>=C*=FGGGFFGG7C>/<;9/F;7E>C<589CC52:;:8<7?@@,A95F2GF7?9GE>1FDF?C>@9DFF=@6/C8;B?=3EFDCDF?9DAC?,A8=+=0>C78BCFDEBFEAB<,DE9=>4>8,,<=,B@8@CEDGF=:DGE?FE?9,FEFECFE,FE7FDGFGGGGGE7FCEGGGFGGGFDFFFFGGFE9GEDGEDGGGGGGEFFCGGGFCE@GGGGGGGGGGGGGGGGGGGGGFFCCCCC
@sB 45549
TGAGGAATATTGGTCAATGGGCGAGAGCCTGAACCAGCCAAGTAGCGTGCAGGATGACGGCCCTATGGGTTGTAAACTGCTTTTATACGGGGATAAAGTGAGCCACGTGTGGCTTATTGCAGGTACCGTATGAATAAGGACCGGCTAATTCCGTGCCAGCAGCCGCGGTAATACGGAAGGTCCGGGCGTTATCCGGATTGATTGGGTTTAAAGGGAGCGTAGGCCGTCTGTTAAGCGTGTTGTGAAATGTCGGGGCTCAACCTGGGCATTGCAGCGCGAACTGGCAGACTTGAGTGTACAGGAAGTAGGCGGAATTCGTCGTGTAGCGGTGAAATGCTTAGATATGATGAAGAGCTCCGATTGCGAAGGCAGCTGACGGGTGCGTAACTGACGCTCATGCTCGAAAGTGCGGGTATCGAACAGGATTAGATACCCT
+
GGGFGEFGGGGGGGGGGGGFBFG7CFGGGCFGEFFGGGGGGGGGGGGFCCDFEEGGGGGGGGGFGGGGFFGEGGGGGGFG<:FGGG,CEFE@F7FFFGGGFGGGGGG@FGGDGGG@FGGECFGGGGGEGGEGGFGGG<FC<<CGG:3<FGGGGGFGC,DEFGG,@8>F>FECFG*C7<FGG,>:FGGEEEGGF<<CEFG%<@=FFE:BGCE@8:E:C48#,:CECG/;CFF79C<4G>EC,>/EFFFFC79:C>?B0D892@?;FFG4@:F@*:$+$7+/?FC?<,,B,DCF<<,FCFE,4,,,FGEEGFFECEDEB4F:GFCGBGEFECEB5ADGGCGFCFFDFEFFF<FF<DGG@FGGGECGGGGGFFFF:F,GGDEGGDGGGGGDGGGGFDGFCGGGGGFFGGGGGGGFGGGFGFFFFGGGFFGGGGDBCCCC
@sB 21731
TGAGGAATATTGGTCAATGGGCGCGAGCCTGAACCAGCCAAGTAGCGTGAAGGATGACTGCCCTACGGGTTGTAAACTTCTTTTATAAAGGAATAAAGTGAGGCACGTGTGCCTTTTTGTATGTCCTTTATGAATAAGGACCGGCTAATTCCGTGCCAGCAGCCGCGGTAATACGGAAGGTCCGGGCGCTATCCGGATTTATCGGGTTTAAAGGGAGCGTAGGCGGGAGATTAAGCGTGTTGTGAAATGTAGACGCTCAATGTCTGCACTGCAGCGCGAACTGGTTTCCTTAAGTACGCATAAAGTGGGCGGAATTCGTGGTGTAGCGGTGAAATGCTTAGATATCACGAAGAACTCCGATTGCGAAGGCAGCTCACTGGGGCGCAACTGACGCTGAAGCTCGAAAGCGCGGGTATCGAACAGGATTAGATACCCT
+
EGGGGFFFGGGFGGGFDGGGEFDEGGGGGGGGGGGGGGGGGFFFFGGGGGGFCFFCGGGGGGGGFFGGCGGGGC?FGGCFFGGGGG9EFGGGGFCBAFGGGGGGCGGGGGGGFCEEGGGGGGGB<<EFGFFFGGGGF<:CFGEGD==,CFG=,BF7DCFGGGCCEEGGGGDFFF4@@:FA>FC?*>CG7BGGGGGGF=:FGG9<FF4CBF:CF%<FCDF>@E>?#8CDF<CC:79@FCCGGFD>ACCCC@8FCCEFGFGFFCG%GGED<,@ECGGGFD8:GGFBC@FFFGFCDECCGFDEFFDGFDGFGGFEDFGGGFGGGFGGAEC=B@9?DGG@FFF8EFFGFFGFGFFF@FGGGGF:F,BCDFGGF<CGGGGGGFFEDGEGGGGGGFCCC9GFC@GEFGGDC@@7GGGGGGGFGFFECGGGGGGGGGGCCCCC
@sB 27356
TGAGGAATATTGGTCAATGGACGAGAGTCTGAACCAGCCAAGTAGCGTGCAGGATGACGGCCCTATGGGTTGTAAACTGCTTTTATAAGGGAATAAAGTGCGTCTCGTGAGGCTGTTTGAATGTACCTTATGAATCAGGACCGGCTAATTCCGTGCCAGCAGCCGCGGTAATACGGAAGGTCCGGGCGTTATCCGGGTTTATTGGGTTGAAAGGGAGCGTAGGCCGGTGATTAAGCGGGTTGTGAAATGGAGATGCTCAACATCTGAACTGCAGCGCGAACTGGTTTCCTTGAGTATGCACAAAGTGGGCGGAATTCGTGGTGTAGCGGTGAGATGCTTAGATATCACGAAGAACTCCGATTGCGAAGACAGCTCACTGGAGCGCAACTGACGCTGAAGCTCGAAAGTGCGGGTATCGAACAGGATTAGATACCCT
+
EFCFFGGGGGGGG9FFEGGF<EF@@F76EGFGFCFGFC<B,C;C9FCCCC,6,@EFFFCCC:FFG8<DFGGCFFFDFFAD?FFA?BFC<F<AFECFF,,5,+84=FFDFF@EGG,BFGG<C<FFDFFFFGED@5,45A,,4+6@:@BDC9,EB,<73CF+3>F?F>+@C@@F9FGGGC@*633>FC=F::CFC,=CEG@<CFGGGCFC*,2<F9DFG9CD:B>9?98#>4EF(39*/*<,=81;,1@+A%<D:*>FFCGFFCC@5FFGGFE4@.$F7C?3+GFCGF::=,<8+E>,,FEEE5=8FB>88EFE=>@+=<BFGGGGBGFFGGGFF<,F;?<8A@,?E,<<F?DFFCC:GFF?C,GFF<FFFC6C@C,GGGGECCFC,9GFB,CEGDGF@+GGGEGFFCF@C@<FGFC8CGGEGGGGGGGGGDGCCCCC
@sB 42118
TGAGGAATATTGGTCAATGGGCGAGAGCCTGAACCAGCCAAGTAGCGTGCAGGATGACGGCCCTATGGGTTGTAAACTGCTTTTATAAGGGGATAAAGTGAGCCACGTGTGGCTTATTGCAGGTACCGTATGAATAAGGACCGGCTAATTCCGTGCCAGCAGCCGCGGTAATACGGAAGGTCCGGGCGTTATCCGGATTTATTGGGTTTAAAGGGAGCGTAGGCCGTCTGTTAAGCGTGTTGTGAAATGTCGGGGCTCAACCTGGGCATTGCAGCGGGAACTGGCAGACTTGGGTGTACAGGAAGTAGTCGGAATTCGTCGTGTAGCGGTGAAATGCTTAGATAGGACGAAGAACTCCGATTGCGAAGGCAGCCTGCTGTAGTGCAACTGACGCTGAAGCTCGAAAGCGTGGGTATCGAACAGGATTAGATACCCT
+
@FGGGGDGGGGGGGGGGGGGCFGGGGGGGFGGGGGGGGFGGGEEGGGGGGEFDG@EGFG:F:F<FAFFFGGEGGGGGGGGEEGGGGG,CF<+=FGGGGGFFFGFGGDGGGCF?FG@EFFG9FFGGGG@FGGGG9@@FGGGGGG7FGEFFFGEEGFDGGGG@CGFGDEGGGGGF;::FFFCBF:*BCEG:BGGGGCCE:?B;CFCFC::<?>?:?;-GFFA5=;C+?E3CC<F@E?AC8GGF<FGF@EC;C>C:FCD@CFGGCB8GD:CGFCEEG@C%DCC>GGGGFFC=@GFDF;@AEDFE?F9GE@@+GEE>8@EGGC:GFCDFGCFGGFFDFFFDFC?:,EB>FEGGGGFEFGF7DFF:FCGFGDFEFCGFGGGFFGGGGGGGEGG@GGGGE9GG@GFGGGGGGGGGGGGGGGGEFFGGGGFFF<GF<DCCCCC
@sB 394
TGAGGAATATTGGTCAATGGGCGCAGGCCTGAACCAGCCAAGTAGCGTGAAGGATGACTGCCCTATGGGTTGTAAACTTCTTTTATATGGGAATAAAGTTTTCCCCGTGTGGAATTTTGTATGTACAATATGAATAAGGATCGGCTAACTCCGTGCCCGCAGCCGCGGTAATACGGAGGATCCGAGCGTTATCCGGCTTTATTGGGTTTAAAGGGAACGTAGGTGGACAGTTAAGGCAGTTTGGAGAGTTTGCGGCGCAACCGTAAAATTGCAGTTGATACTGGCTGTCTTGAGTACAGTAGAGGTGGGCGGAATTCGTGGTGTAGCGGTGAAATGCTTAGATATCACGAAGAACTCCGATTGCGACGGCAGCTCACTGGACTGCAACTGACACTGATGCTCGAAAGTGTGGGTATCAAACAGGATTAGATACCCT
+
FGE9FGGGGGGGDFCFGGGCFGGGGGDGGCFFCGGGGGGGGGGFCFDFEC@<EF?CBEC<EFGGEFGGGGDGGA<FFDGGEFFDDFGF<E8,9ACAFDG?EF95,BFG7FG7EC9,E<FE,,5EAA<,?E,A,CEEBA@B,?++>==EF<FA>D+@7,@FG>FGEG:E<@FFFGGG@:>FGGG,1<1F***2?<FC*/4<=1?,<<4C*<2?9,<7#=FA:6.=,550GF=@,33*,*<@,,*,,,FCE@EB8+++8:BB>3:,,,,A7,=*9GE@44++6DA=A?:,,CFAEFA@@9FE8E,7C>C=?8C>4,>+GCFC9,>85GEF9FFAD??8,FGFF,@ACEFCA,@EEGEE7@A7GGDFF8+FF@CFFC,GECA,<EF<C,FE,C<FFF@GFFF8C,EDGGGGEFFGGFGGFF@EFE@GE@FGFGFCCCCC
@sB 395
TGAGGAATGTTGGTCAATGGACGAGAGTCTGAACCAGCCAAGTAGCGTGCAGGATGACGGCCCTATGGGTTGTAAACTGCTTTTATAAGGGAATAAAGTGAGTCTCGTGAGACTTTTTGCATGTACCTTATGAATAAGGACCGGCTAATTCCGTGCCAGCAGCCGCGGTAATACGGAAGGTCCGGGCGTTATCCGGATTTATTGGGTTTAAAGGGAGCGTAGGCCGGAGATTAAGCGTGTTGTGAAATGTAGATGCTCAACATCTGCACTGCAGCGGGATCTGGTTTCCTTGAGTACGCGCAGAGTGGGCGGAATGCGTGGTGTAGCGGTGAAATGCGTAGATATCACGAAGAACTCCGAGTGCGAAGGCAGCTCACTGGAGCGCAACTGACGCTGAAGCTCGAAGGTGCGGGTATCGAACAGGATTAGATACCCT
+
FEFGGG8FEFGEEGGGGGGGGGGGGGGFGGGGGGGGGGFF@EFGGGGGGDGDFGGGGGEGFGG@EFFFEGEG@FGGGGGGGFGGFGFGFGG<FFFEFFFDFCGGGGG+BFF,FEFFF@CGAFE,@FFDG9FDEA9EFFCFGGGGDE8FFFGGFG7FGGGGGCFFEGGGGGGFCEF>7*@FGGGGGGGGGFGCCFGE5*8CCF9,?FFFCF:C<CFAE6<)62*7?:EFEDF>GG?4C.AE-FC<0==B=CFEGGG9,,2<;C-+$;,7<B793C?5%@E#1FFGGFCF,,DGDEC>88+:,9,,+6GC:9E;ECEC+FDEEDEE>FEACFCAGGCB@-?,A,FE8GGGGGEE=B++,,A:+@EDGGFFFCEFFGFFF8DGGGGFCFF@@EFGDACE<EDFC@GFAGFCFBECEDAEGGGGGGGGGFFGGF<@C<@A
@sB 21911
TGGGGAATATTGCACAATGGGGGAAACCCTGATGCAGCGACGCCGCGTGAGTGAAGAAGTATCTCGGTATGTAAAGCTCTATCAGCAGGGAAGAAAATGACGGTACCTAACTAAGAAGCCACGGCTAACTACGTGCCAGCAGCCGCGGTAATACGTAGGGGGCAAGCGTGATCCGGATTTACTGGGTGTAAAGGGAGCGTAGACGGCGGAGCAAGTGTGAAGTGAAAGCCCGGGGCTCAACCTCGGGACTGCTTTGGAAACTGTTCTGCTAGAGTGCTGGAGAGGTGAGTGGAATTCCTGGTGTAGCGGTGAAATGCGTAGATATTAGGAGGAACACCAGTGGCGAAGGCGGCTTACTGGACAGTAACTGACGTTGAGGCTCGAAAGCGTGGGTAGCAAACAGGATTAGATACCCT
+
FG8FGGGGGGGGAFFGGGGFFCEG:F@FGGGG9CFGGGEG:F76CFGFE766CFCFGGG,,,CFCCF,,DC<AFG,FG8<<<55@,EEFG7FE8FGGCE<FG7?BF?C?E8,C<<F?<3A,,>=+=+,8;<<B>D7F<FF,><,@C**@<F,C?>,8-CE@EGD:87<F*CCF?FGGC?76?,GFG:FF9FCFF==B2>CE=//2;<FFE>:F,@=/C>:6G;>38@4#+:C8<GGGGD=DGFE=A:GFDB,:<AA,EFGGGFAFDF9B?,F5B9,,C,,@,E=F@,5E,GGE=B7@4D,F@DGEGGGGGGGGGGGFFGGF@,E99FAEA9FFFE6EE<@FBFFE7:GEEFGGGFGGGGEC,CF9GGGGGFGF8FGGEGGGGFGECF:GFGEE,GGF,GFGGGGGGGGFGGCCCCC
@sB 397
TGAGGAATATTGGTCAATGGACGAGAGTCTGAACCAGCCAAGTAGCGTGAAGGATGAAGGTTCTATGGATTGTAAACTTCTTTTATACGGGAATAAACGAATCCACGTGTGGATTTTTGCATGTACCGTATGAATAAGGATCGGCTAACTCCGTGCCAGCCGCCGCGGTAATACGGAGGATCCGAGCGATATCCGGATTTCTTGGGTTTAAAGGGCTAGTAGATGGGTTGTTAAGTCAGTTGTGAAAGTTTGCGGCTCAACCGTAGAATTACAATTGATACTGGCAGTCGTGAGTACAGTTGATGTAGGCGGAATTCGTGGTGGAGCGGTGAAATGCTTAGATATCACGAAGAACTCCGATTGCGGAGGCAGCTTACTAACCTGTAACTGACATTGATGCTCGAAAGTGTGGGTATCAAACAGGATTAGATACCCT
+
EFGGE@FFFGGGGGGFGG,8FEFFG@@EFFGGGFGDGFFEEFGFGGD6@@,EF8A=A6CFEED9FGGC996C<C,E,EC,6B-FFFGE=BFGGFFFFDGGG8,:E,C<8B=FF,:=?FEF9,:A???F@EC8,B9B<?EEEE?=@@8E@FG,BB+:F?=F+++8>:>@CCF,@ECEEFFEG:ACC@*C*@C5;;@EG5<F+:F9,<FGC:<+2?:)3#<59'&:7'84AEC>,=@.<A:>@:6=C(<7?@.EB=@=EC=9C@D@A#GGEDB>E74GFEGDF@3A:7F=9,GGD@@5@,E5,5,,F6GCEFEFD@=8>F>CFA4+=FC9F;CDF?CE@C,9AEF8EFCCFCFE<B7:,GGGGGF@F@<E8FCFF9CC?F<?DGGGGFFFEF<C<ACGFFC@C:EC;,GGFEC6EEFEDE9AEDGGGGGGGGFCCCCC
@sB 398
TGGGGAATATTGCACAATGGGCGAAAGCCTGATGCAGCAACGCCGCGTGAGTGAAGAAGTATCTCGGTATGTAAAGCTCTATCAGCAGGGAAGAAAATGACGGTACCTGACTAAGAAGCCCCGGCTAACTACGTGCCAGCAGCCGCGGTAATACGCAGGGGGCAAGCGTTATCCGGATTTACTGGGTGTAAAGGGAGCGCAGACGGCACGGCAAGTCTGAAGTGAAAGCCCGGGGCTCAACCCCGGGACTGCTTTGGAAACTGTAGGGCTAGAGCGCTGGAGAGGCAAGCGGAATTCCTAGTGTAGCGGTGAAATGCGTAGATATTAGGAAGAACACCAGTGGCGAAGGCGGCTTGCTGGACAGTAACTGACGTTCAGGCTCGAAAGCGTGGGGAGCAAACAGGATTAGATACCCT
+
FGFGGGGGGGGGGGGGGGGGGGGGGGGGGGGGFFGGGGGGCFGGGGGFGGGGGGGGEFFF<CFFFGGC8FECDEF?FFGGGFDDGGGCGGFGGFGGGGFGGGGEGGFGGDGGGFFFFGGGFGGDGE+BFF=F7FCFGFGGGF,F7ECFFE*@;FF*>5FEEEG7=:7FEFGG9?CFFEGGFG,CFGEEFC9FG9F67>CE;7/5<E7CE#CCGFG>C>GF9@CGGGEGEEDECEEF;>?EECCGFFGGD?A::C;E6</FDDGCBB#<A<244?AECEGGFCECFGF:GGGGGDE,E?89GEECFGGEFEE=EF=EFFADFGGFC6<EFCGFDGFFCECCB@EFGGGGGF@GEGFDF<GCGFGGGGGGGFFFF<GFGGGGFGGGECEFGEGGGGGGFEGFGFGGFFFGGGGCCCCC
@sB 399
TGAGGAATATTGGTCAATGGACGAGAGTCTGAACCAGCCAAGTAGCGTGCAGGATGACGGCCCTATGGGTTGTAAACTGCTTTTATAAGGGAATAAAGTGAGTCTCGTGAGACTTTTTGCATGTACCTTATGAATAAGGACCGGCTAATTCCGTGCCAGCAGCCGCGGTAATACGGAAGGTCCGGGCGTTATCCGGATTTATTGGGTTTAAAGGGAGCGTAGGCCGGAGATTAAGCGGGTTGTGAAATGTAGACGCTCAACGTCTGCACTGCAGCGCGAACTGGTTTCCTTGAGTACGCACAAAGTGGGCGGAATTCGTGGTGTAGCGGTGAAATGCTTAGATATCACGAAGAACTCCGATTGCGAAGGCAGCTCACTGGAGCGCAACTGACGCTGAAGCTCGAAAGTGCGGGTATCGAACAGGATTAGATACCCT
+
FGGGGGGGGGGGGGGGFFGGGGGGFGGFGGGGGGGGGGFCCFFGFGGGEGGGGGGGGGGGEGGGFCEFGGGEGGGGGGGGGCGGGGGGGGGFGFFGGGFGGGGGGGGGCFGEGGGDGGGGGGG<FGGGGGGGGFGFGGCDEBFGDGGGGGGGGGDGGGGGG8DEGGDFGG*,@EFGGGEGGGGGGGGC=CEEFGGG5C<FD7:<C@2<<?<?GG?7B>GDFFGGFFG>EEF?GGG@F#GE.GFC(CDCFFGGEGD>GGDC7F@C0CGGGGG5%E>C=E4==CFFFFGFGFEA=@CF>F8A8<DGFEDGFBFD==7GDF8GFCEC9GCGGGGFGGGGEADFEAGGGFEFFGFFC=C:FFGGFCF7FE9GGFCGGGGGGGGE7GDGFFF@EGGGGGGGGFGGGGGGGGGGFGGFEFGGGGGFGGGGGGGFGF@CCCCC
@sB 39551
TGGGGAATATTGCACAATGGGCGAAAGCCTGATGCAGCGACGCCGCGTGAGCGAAGAAGTATTTCGGTATGTAAAGCTCTATCAGCAGGGAAGATAATGACGGTACCTGACTAAGAAGCACCGGCTAAATACGTGCCAGCAGCCGCGGTAATACGGATGGTGCAAGCGTTATCCGGATTTACTGGGTGGAAAGGTAGCGCAGGGGGTTCGGCAAGTGTGGTGTGAAAGCCCGGGGCTCAACCCCGGTACTGCATTGGAGACTGTCGTACTGGAGGGTCGGAGGGGTAAGCGGAATTCCTAGTGTAGCGGGGAAATGCGTAGATATTAGGAGGAACACCAGTGGCGAAGGCGGCTTACTGGACGATAACTGACGCTGAGGCTCGAAAGCGTGGGGAGCAAACAGGATTAGATACCCT
+
<,CFDGEFF9F,CEFDEFGGDE:FEGEGGGGGCFA<5E+@FFEG7FEF:CFG>FC+,C45C-?FFGGB<DEGCEFFGGGCFG<ECFGFGEGFEFFFDFGGEFG@D:BCADFFGGGFE,=DF=@FG7+DF@DE<,,+:>,:D<@C+@8:F7BCF;:*>*CFG:C,<B@C7C7;,7*::**2,,7<CC8:1*,4=B,;8,*<C5E#:3#*3?C,3,<2**=28,,?,;*5*>*>FDD6CE@F@C7C@9C@78,DGFD=FC,=EGEF:F<<,F+F;=+C@>+CCGGGGE@:C>@9,8E8EC,<E?GE=CCFA,CFCGGGFFFGGFFEE9<GGFDGF<8C:AAGGGECF:7GGFFGFGFFFGCDFFFCCGECCCCC,8GGGGGGDGDFEFF7GGGFECCFECFGGGFGGGGGGGFCCCCC
@sB 401
TGAGGAATATTGGTCAATGGGCGAGAGCCTGAACCAGCCAAGTAGCGTGCAGGATGACGGCCCTATGGGTTGTAAACTGCTTTTATAAGGGAATAAAGTGAGTCTCGTGAGACTTTTTGCATGTACCTTATGAATAAGGACCGGCTAATTCCGTGCCAGCAGCCGCGGTAATACGGAAGGTCCGGGCGTTATCCGGATTTATTGGGTTTAAAGGGAGCGTAGGCCGGAGATTAAGCGTGTTGTGAAATGTAGTTGCTCAACATCTGCACTGCAGCGCGAACTGGTTTCCTTGAGTACGCACAAAGTGGGCGGAATTCGTGGTGTAGCGGTGAAATGCTTAGATATCACGAAGAACTCCGATTGCGAAGGCAGCTCACTGGAGCGCAACTGACGCTGAAGCTCGAAAGTGCGGGTATCGAACAGGATTAGATACCCT
+
DFGGGGGGGGGGGGGGGGFGGGGGGGGGGGGGGGGGGGGGGGGGGFGGGGGGGGGGGGGGGGGGGGGGGGGGGGGGGGGGFFGGGGFGGGGFFFGFGGGGGGGGGGGGGFGGGFFCGGGGGGGGGGGGGGGGGCFFGGGFGFDGGGGFGGGGGGFEGGGGGGGG>EF@FECFAFGGDGGGFGC9GGGG?GGF9==EC2FGC>CFFF<EE;<EGF@-E9<32=?8:CGFEC?CCFEAFCEEEF=8,<FCCGGGFGFEFGGFFGF8AFGGFGE?GGGGGF:DGGGFDGDD8GGGFGDGGFDGGGFFFGGGGGGED?GGEGGGFGDGFGEFEFE;E<FFDFEDC,FFFGGFFFFFECCC7EGEGGGFFDGGGFGGGGDGGGEGGGGGFDEFFC@GGGGGGGGGFEFCGGGGGGGGGGGGGGGFFFGGGGGGGEGCC9@C
@sB 41768
TGAGGAATATTGGTCAATGGACGAGAGTCTGAACCAGCCAAGTAGCGTGCAGGATGACGGCCCTATGGGTTGTAAACTGCTTTTATAAGGGAATAAAGTGAGAGTCGTGACTCTTTTTGCATGTACCTTATGAATAAGGACCGGCTAATTCCGTGCCAGCAGCCGCGGTAATACGGAAGGTCCGGGCGTTATCCGGATTTATTGGGTTTAAAGGGAGCGTAGGCAGGAGATTAAGCGTGTTGTGAAATGTAGACGCTCAACGTCTGCACTGCAGCGCGAACTGGTTTCCTTGAGTACGCACAAAGTGGGCGGAAGTCGTGGTGTAGCGGTGAAATGCTTAGATATCACGAAGAACTCCGATTGCGAAGGCAGCTCACTGGAGCGCAACTGACGCTGAAGCTCGAAAGTGCGGGTATCGAACAGGATTAGATACCCT
+
EFGGGGGGGGGGDGGGGGGDGFEEGG>FGGGFGGFGGGGGFGGGGGGG>GGG?CGGGGEGGGG<CFFGCFEEGGGGGGGGGGGGFFFGGGGGGEFEFGGADFGEFGGGDGGGGGFGGGGGGGGGGGGGGFFFGGGCEFF?EGGGGGGGFGGGGGGGGGFGGGGGG:FF@FGGF9CFGG**5DFCGG=C:FFFGGGG?GGGGE'GGCEG>GG?GGD5<=@C?C=C.?EGGFAFGFGAGFGGGFEFCCGFFCA+CDF?GGFDEEGG<F?<C?C6GGGF@E@24GGGGGFD=D9F@:87GGGGFFDFBCCGGGGGCC8GGGFF<,@4)GGFFF9?EF:,E9GFFEFDGGGEFFEF<FEGCDGGGFFGGGGGFF9GGGFF<DGGGGGGGGGGGEGGGFGGFCGGGGGGGGGGC@FDGGGGGGGECEFGGGGGGGFCCCCC
@sB 403
TGAGGAATATTGGTCAATGGGCGGAAGCCTGAACCAGCCAAGTAGCGTGCAGGAAGACGGCCCTCCGGGTTGTAAACTGCTTTTAGTTGGGAATAAAACGCGGTACGCGTACCGCCTTGTATGTACCATCAGAAAAAGGACCGGCTAATTCCGTGCCAGCAGCCGCGGTAATACGGAAGGTCCGGGCGTTATCCGGATTTATTGGGTTTAAAGGGAGCGCAGGCGGACCTTTAGGTCAGCTGTGAAATACGGCGGCGCAACCGTCGAACTGCAGTTGATACTGGAGGTCTTGAGTGCACATAGGGATGCTGGAATTCATGGTGTAGCGGTGAAATGCTCAGAGATCATGAAGAACTCCGATCGCGGAGGCAGGCATCCGGGGTGCAACTGACGCTGAGGCTCGAAAGTGCGGGTATCAAACAGGATTAGATACCCT
+
AFFFGCFGGGGFGFGGGGGFDGGGGEGGGCGGGGGGGGGGGGFGGGGGDEGGGGGGGGGGGFGGGGDGGGGFGFEFGGGGGGGGGFAFFGGGGDGGGGGGDGDGCGGGGEGGGGGGGGGGF9EF,EFFGGFGCCFFGGGGGGGGGGGGGGGGG7<CGGFGGGGGEGGDEEFFGGCFF@FFGGGGGDCEE>**<CEGE5A+27EGGFE;EG@F4,805183-<GDBB:<C8?;G9F?FFGGGGFG:FFFFFFD:EGE-CGFCFEDFA9GGE=(DDDE$C9=7CGGGFFGGFA<BFAEAE98CAFFA@A,AE<@99FFFFFFAEC6>@7GFFE@A,EFDFFDC4,9FGFECAFECCF=GEGCCGGGGGFFGFFFFGGGGCCGCGGGFGGGGGGGGGFGEGEFFEFGGGGGGGGFGGGGGGFGGGGGFGGGGFFCCCCC
@sB 404
TGAGGAATATTGGTCAATGGGCGGAAGCCTGAACCAGCCAAGTAGCGTGCAGGAAGACGGCCCTCCGGGTTGTAAACTGCTTTTAGTTGGGACTAAAACGCGGTACGCGTACCGCCTTGTATGTACCATCAGAAAAAGGACCGGCTAATTCCGTGCCAGCAGCCGCGGTAATACGGTAGGTCCGGGCGTTATCCGGATTTATTGGGTTTAAAGGGAGCGCAGGCGGACCTTTAGGTCAGCTGTGAAATACGGCGGCTCAACCGTCGAACTGCAGTTGATACTGGAGGTCTTGAGTGCACATAGGGATGCTGGAATTCATGGTGTAGCGGTGAAATGCTCAGATATCATGAAGAACTACGAGCGCGGAGGCAGGCATCCGGGGTGCAACTGACGCTGAGGCTCGAAAGGGCGGGTATCAAACAGGATTAGATACCCT
+
@EGGGFFCGCFGGGGGGGE,@CF@EGGGGF8EF8FGFFFEFGGFFD:B,FFGGGGGGGDEED:=ECCGEEFEEGFEEDFG<,5E9,A,B?CF,?FFGDGGGCFEGGGC7F=+BFE7FGDFEFCFFE9,F,3F9FGCFG>:F>**@BCFFC;FG<7*<D7FFFFGGDGGEC@+?C;:+*4<,5,=@C*::/::9E>CE5E5?73448>;-+<ACF0F@>E>>>#9,+:7C=CCFC?6<D<<CGFFGFEF?@8E3?8>GGGEGGCD+62,;D<D8FED@/<3:8F=EDF56,AF8GGGGFFE==8,FA<D<FE,D=E@D?EEFA>4)BEEAE<CF@F?E<9DGEFC<9GEEEE:,8<B7CC8+@ECAGFFEA<F@@CF@EF>FGGEFFFGGFCCC,,FAGGE<:FF8C@:CCGGGGFGCDAGGGGFFGFGGGFACCC@
@sB 405
TGAGGAATATTGGTCAATGGCCGAGAGGCTGAACCAGCCAAGTCGCGTGAGGGATGAAGGTTCTATGGATCGTAAACCTCTTTTATAAGGGAATAAAGTGTGGGACGTGTCCCGTTTTGTATGTACCTTATGAATAAGGATCGGCTAACTCCGTGCCAGCAGCCGCGGTAATACGGAGGATCCGAGCGTTATCCGGATTTATTGGGTTTAAAGGGTGCGCAGGCGGCCTTGTAAGTGAGCGGTGAAAGTCTGTGGCTCAACCACAGAATTGCGGTTGAAACGTGGGGGCTTGAGTATGTTTGAGGCAGGCGGAATGCGTGGTGTAGCGGTGAAATGCATAGATAGCACTCAGAACCCCGATTGCGAAGGCAGCCTGCCAGGCCATTACTGACGCTGATGCACGAAAGCGTGGGGATCAAACAGGATTAGATACCCT
+
BFGGDCFFGDGGGGGGGGGGFFC@FGE:FGGGGCGGFGEGGG<,@CF@CG:EGGGEF6CEEFEFGF9FFE,8EFGGCC8==FEFGDGFGFFG8EFFG9,,:F7+EFEG+,:9C+,:AFG4BFFGG58<<E<EFGGGGGFE,ACBEGGG8,CFGFFECFFDACF,@EGGECECFGFCCBF1,2><1*/<:F*8C@CC/:+7:7FEFFF@7FCC99B5*/C).48CBB99,<(,<CF0)&>68@79A<C4#7,7B#@,<C<@8,7,;>,EEGC<,B99@,8D=++:CFDB,EAFD<6,D9=5,FDE:+BFEFFD8>>4+77F8FB@9B7>@GFE@,,DECCDAC<,,9EE,AFD7C@8,=:,8,EGGF<GGEEEC,C,CF?,,EFAF<ECGEGGGGGFGFGFEEGF@CGGGFGGGGGG@FB@GFGGGGGGGGFBCCC@
@sB 406
TGGGGAATATTGGGCAATGGGCGCAAGCCTGACCCAGCAACGCCGCGTGAAGGAAGAAGGCTTTCGGGTTGCAAACTTCTTTTAAGAGGGAAGAGCAGAAGACGGTACCTCTAGAATAAGCCACGGCTAACTACGTGCCAGCAGCCGCGGTAATACGTAGGTGGCAAGCGTTGTCCGGATTTACTGGGTGTAAAGGGCGTGCAGCCGGGTCTGCAAGTCAGATGTGAAATCCATGGGCTCAACCCATGAACTGCATTTGAAACTGTAGATCTTGAGTGTCGGAGGGGCAATCGGAATTCCTAGTGTAGCGGTGAAATGCGTAGATATTAGGAGGAACACCAGTGGCGAAGGCGGATTGCTGGACGATAACTGACGGTGAGGCGCGAAAGTGTGGGGAGCAAACAGGATTAGATACCCT
+
FGFGGGGGGGGGGGGGGGGGGGGGGGGGGGGGGGGGGGGGEGFGGGG7@FGGGFGGGGGGGFGGGGDGFGGGGGGFGGGGGGGGFFGGGGEFEGGFGGFGGF=CGGGEGGGGGFGGGGGGGDGFEGGGGGGGGGG8<D:9FF@FGCEGGGGEG9,?FFGGGGGGFGGGGD<?FGFCFEE@FC?;BEDG7<B@GGFE;GGC:>CC:;8:E:>CFCF?FFC?@>GFC;2@<<GGGGFCGCDAFG<C:,:GGGGGFD;CFD>CCGGD7CFGDF@<EE<FCGGGEF=D=E<=?8:8FGGGEFF<EFGFDGBFCFGFE@FCFEFFGGGGGGGF8GEFGFEFEFAFDGGGGFGGGGGGGGGGGGGGGGGGGFGGFGGGFGFDGGGGGCGDGGFGGGFFCGGGFFFFFEGGGGGGGGGGGCCCCC
@sB 29224
TAGGGAATCTTCGGCAATGGGGGCAACCCTGACCGAGCAACGCCGCGTGAGTGAAGAAGGTTTTCGGATCGTAAAGCTCTGTTGTAAGAGAAGAACGTGTGTGAGAGTGGAAAGTTCACACAGTGACGGTAACTTACCAGAAAGGGACGGCTAACTACGTGCCAGCAGCCGCGGTAATACGTAGGTCCCCAGCGTTGTCCGGATTTATTGGGCGTAAAGCGAGCGCAGGCGGTTTAATAAGTCTGAAGTTAAAGGCAGTGGCTTAACCATTGTTCGCTTTGGAAACTGTTAGACTTGAGTGCAGAAGGGGAGAGTGGAATTCCATGTGTAGCGGTGAAATGCGTAGATATATGGAGGAACACCGGTGGCGAAAGCGGCTCTCTGGTCTGTAACTGACGCTGAGGCTCGAAAGCGTGGGGAGCAAACAGGATTAGATACCCT
+
FGGGGGGGGGCFGGGGGGGGGGGGGGGGGGCFGF@FFGEFGFGGGGGFGGFGGGGGFGGFFFGGGGGGGGGGGGGGGGGGGGGGGGGGGED?FGDFGGGGFEFGGGGGGGGGGGGGFGFGGGGGGGGGEGGGGGGGGGGGFGGCD8@FGEGGGGGGGGGFCGGGEFFDCFGGGGGGEFGGGGG7B,=@C*=C8CFCG<FGEE;1;1GFF?FG5EECFFGF>?EGDCGFGDGGCEG6@9FFFFFCDFE<FF97FF?@GG88E8DDE=AGG>GGFGGDFB9GGD9@:=FGGGFF@GCFGFF8GGF?FFGFGEDEGGGFE@,,FFF8GGGGGEGGGGDGFEGGGGGGGGGGGGFCGEEFFEFGFGEGFCCFCFFB@CGGGGGEDGGFFFGGGGGGFDGFGGGGGGGGFF>GGGGGGGGGGGGFGFF9GGGGGGFFFGGGCCCCC
@sB 408
TGCGGAATATTGGTCAATGGGCGAGAGCCTGAACCAGCCAAGTAGCGTGCAGGAAGACGGCCCTATGGGTTGTAAACTGCTTTTATAAGGGAATAAAGTGAGTCTCGTGAGACTTTTTGCATGTACCTTATGAATAAGGACCGGCTAATTCCGTGCCAGCAGCCGCGGTAATACGGAAGGTCCGGGCGTTATCCGGATTTATTGGGTTTAAAGGGAGCGTAGGCCGGAGATTAAGCGTGTTGGGAAATGTAGAGGCTCAACCTCTGCACTGCAGCGCGAACTGGTCTTCGTGAGTACGCACAACGTGGGCGGAAGTCGTGGTGTAGCGGTGAAATGCTTAGATATCACGAAGAACTCCGATTGCGAAGGCAGCTCACGGGAGCGCAACTGACGCTGAAGCTCGGAAGTGCGGGTATCGAACAGGATTAGATACCCT
+
EG,@FGGGGGFCGGFFFGGGGGGGGGCFGFGGGGGF8FFFGGGGGGGGDGGGGGGGFGGGGGGFCGGGGGGCCAFFGGGEEEBFGGG9@,B,A,5CCGFFGGGGGGGGGGGGGGGFGFCGGGGGGGGGGGGGGGGAEFFFFFGGEG>GGGGG8=DFEGGGGGGGGGGGGG*AFFFCCCCCDF,*=<CGFE7FGFGGGEGG+:?,?BECFFA?BFG7?9E@BDDC?>9@E>?<=::6<8=/:5#25=27<7,8<FGCF<CB>F=@@@CFC9A97GGB6DB=63:3+8>+88CA)@68+,+38A6+F>EFF>EB==EGEEF?EFC>AGC>DAC9,GED,CFCA=9E<GGGGGEFFC>6FEFFC,CAAB,GGDFFF7F@GGGGGGGGGGGGGGGGGGFFE7GDDECGGGGGGGGFEFGGCGGFFGGGGGF<GFFCCB@A
@sB 43665
TGAGGAATATTGGTCAATGGGCGCGAGCCTGAACCAGCCAAGTAGCGTGAAGGATGACTGCCCTACGGGTTGTAAACTTCTTTTATAAAGGAATAAAGTGAGGCACGTGTGCCTTTTTGTATGTACTTTATGAATAAGGATCGGCTAACTCCGTGCCTGCAGCCGCGGTAATACGGAGGATCCGAGCGTTATCCGGATTTATTGGGTTTAAAGGGAGCGTAGATGGGATGTTAAGTCAGTTGTGAAAGTTTGCGGCTCAACCGTAAAATTGCAATTGATACTGGCAGTCTTGAGTACAGTTGAGGTAGGCGGAATTCGTGGTGTAGCGGTGGAATGCTTAGATATCACGAAGAACTCCGATTGCGAAGGCAGCTTACTAACCTGTAACCGACATTGATGCTCGAAAGTGTGGGTATCAAACAGGATTAGATACCCT
+
CFFGGGGFFGDGGGGGGFFGGGGGEGGGGGGGGGCFGGEGGFFFGGE7FGGGFGFGGFGGGGFFFFFGEFGGGGAFFGFFGCEFEFFFFFFGGGFFEFGGGFFGGFGFGGGGFGAFGDG8AFFGGEGGCEFFFFGGFGF9FFFGDGEGFGGG7F@FC9FCFGG<:CFEGDG9FGGGGGE:DGFGEGC7<<@FFFCF>5D,=@C@FFCFGGFGGCFFGFGFC@96B@8#@:FGFG?8A@EGGGGFF<FGGGFF@EGDGGFF:>9=D?FFEEFFFC9A:9<68FGFGFD?GFC9+FFFEACGFAGGF8EGGE;>7CGGGGGGGGEEEECCGGGEEF<E,E<FE,F=FFGGGGGGFC7FFCGGGFE8GGFGGF9GGFGGFE@GGGGGGGGGGGGGFF8GGGGGF:FCGGGGGGEEGGGFFC9EFFFFFFGGGGGCC@<C
@sB 21094
TGAGGAATATTGGTCAATGGCCGAGAGGCTGAACCAGCCAAGTCGCGTGAGGGATGAAGGTTCTATGGATCGTAAACCTCTTTTATAAGGGAATAAAGTGTGGGACGTGTCCTATTTTGTATATACCTTATGAATAAGGATCGGCTAACTCCGTGCCAGCAGCCGCGGTAATACGGAGGATCCGAGCGTGATCCGGATTTATTGGGTTTAAAGGGTGCGTAGGCGGCCTTTTAAGTCTGCGGTGAAAGTCTGTGGCTCAACCATAGAATTGCCGTTGAAACTGGGGGGCTTGATTATGTTTGAGGCAGGCGGAATGCGTGGTGTAGCGGTGAAATGCATAGATATCACGCAGAACCCCGATTGCGAAGGCAGCCTGCCAAGCCATTACTGACGCTGATGCACGAAAGCGTGGGGATCAAACAGGATTAGATACCCT
+
CFGGGGGGGGGGGGGGGGGGGGGGGGG:CEGGGGGGGGGGGGAECFGGGGGGGFFFDDFGCFGGGGGG<,CBFFGGGGGGGG9FGFGGGGECFGGFFFGGFFEGEGFEGFFG9EFGGFGGCE<,CFDFFEFGGGGGGGGGFC=FG7BFB9<BFDFE@DGGFFG@F>@*5FEGGGCFGGG>7D<FC<5=F'.$;,859CC8FECEE<ECEGCFGF-FEFGG@F>E<?8#,F<F@<A:3#;*@C@@FACD:C?GGFEFFGGF<CG4@>>99GC?8<8#,-62CGGEECDB,?A9+,BCBCF=,B?=?FEEGGEFC77DGGFF4D@+5CFCEA,EC9D>E<FCFCGGEGCGGFEFFCFCF@EEGEGGFFFDFC6BECFEF7GGGGGGEFF7EFGEGFGFFDECEGGFF:CGGFGGGGFFGFFFGGGGGGGGGGGCCCCC
@sB 24371
TGGGGAATATTGGTCAATGGGCGCAGGCCTGAACCAGCCAAGTAGCGTGAAGGATGACTGCCCTATGGGTTGTAAACTTCTTTTATATGGGAATAAAGTTTTCCACGTGTGGAATTTTGTATGTACCATATGAATAAGGATCGGCTAACTCCGTGCCAGCAGCCGCGGTAATACGGAGGCTCCGAGCGTTATCCGGATTTATTGGGGTTAAAGGGAGCGTAGGTGGAAAGTTAAGTACGCGGTGAAAGTCTGTGGCTCAACCATAGAATTGACTTTGAAACTGGGGGGCTGGAGTATGGTTGAGGCAGGCGGAATTCGTGGTGCAGCGGTGAAATGCAGAGATATCACGCAGAACCCCGGTTGCGAAGGCAGCCTGCCAAGCCATTACTGACGCTGATGCACGAAAGCGTGGGGATCAAACAGGATTAGATACCCT
+
F<FFGEFGGGGGG<FGGGGGCFGGE+6:FFCGGFGGGGFGGGGFGGGFGGDGGGGGGG9EEF@8=FF8,C,6BCE?F<,<?EFGGF?FFC=EF4:CEFEE95C5FBF<E<<CBB5,C,CFFDG9,9B,,,,,<,=EFGGF5B@7F:FD<,AA=FD7B=FE<F8DFGGGGGGFFDFE>:7*6,*6*>*1=7<F;8<C:*+,<+8<FG7F7C@F:<<=EFGG>>*++/**+1<+<:CF3:6/$?%:0<3>:3,,30D3>*F@,<,,7,3,8,<,3,9F@@2D>EF@+EF?FA,<DB6=B=<EE<??:+F:EEC4+@@+CFGFFEC=9B7GGGFE,?@,9,,,D8<E8,CFE,?=B@C+@6:+GGFCFE@FCC,@+:E-C+@<<9<C<<GGGGFGGEGGF@C4,EGF@EGF@,EEC6EEFFFFFGECFCGGGGGCCCCC
@sB 22478
TGAGGAATATTGGTCAATGGACGGAAGTCTGAACCAGCCAAGTAGCGTGCAGGATGACGGCCCTATGGGTTGTAAACTGCTTTTGTGCGGGGATAACACCCTCCACGTGTGGAGGTCTGCAGGTACCGCACGAATAGGGACCGGCTAATTCCGTGCCAGCAGCCGCGGTAATACGGAAGGTTCGGGCGTTATCCGGATTTATTGGGTTTAAAGGGAGCGTAGGCCGGAGATTAAGCGTGTTGTGAAATGTAGATGCTCAACATCTGCACTGCAGCGCGAACTGGTTTCCTTGAGTACGCACAAAGTGGGCGGAATTCGTGGTGTAGCGGTGAAATGCTTAGATATCACGAAGAACTCCGATTGCGAAGGCAGCTCACTGGAGCGCAACTGACGCTGAAGCTCGAAAGTGCGGATATCGAACAGGATTAGATACCCT
+
DGGGGFFGGGGFGGGGGGGGGGGGGGGGGCGGGGFGGFFFGG<FGGGGDGGGFFGGFGEGGGGGGGGGFGGGGGGGGGGDFGGGG@<FGGGGGGFGEEF:FGGGGGGGFFGEFGGGGGGGGGFGGFGGGGGDFGGGGGGGGGGGGGGGGGGDGGGGGG7FCFGGGGGGGG>C9<CFGGGGGGFE>EDCEEEGGGGEC?0<CFCF=F9CE?4CFFGGFFGGFEGGFEFDGGGCGGG=G3GFFFGCF7<@FFFG=AGFFCCEF@?FCGGFCGFGGGGGFD:=DGGGGF?GGGFFFGGFEGCF>,<FCEGFFEE>9,+87FFFFFCCAFBF<A,@CEFFEGGGGGGGGGGGGGFGGEGGC7GC@,GEDFFGGGGGFFGGGGEDGGGGGGFFEF@DFAFGFCGDGGGGGGGGGGGGDGGGGGGGFGFFFGGGGGGCCCCC
@sB 22919
TGAGGAATATTGGTCAATGGACGAGAGTCTGAACCAGCCAAGTAGCGTGAAGGATGAAGGTTCTATGGATTGTAAACTTCTTTTATACGGGAATAAACGAATCCACGTGTGGATTTTTGCATGTACCGTATGAATAAGGATCGGCTAACTCCGTGCCAGCAGACGCGGTAATACGGAGGATCCGAGCGTTATCCGGATTTATTGGGTTTAAAGGGAGCGTAGATGGGTTGTTAAGTCAGTTGTGAAAGTTTGCGGCTCAACCGTAAAATTGCAATTGATACTGGCAGTCTTGAGTACAGTTGAGGTAGGCGGAATTCGTGGTGTAGCGGTGAAATGCTTAGATATCACGAAGAACTCCGATTGCGAAGGCAGCTTACTAACCTGTAACTGACATTGATGCTCGAAAGTGTGGGTATCAAACAGGATTAGATACCCT
+
GGGGCFGGGGGGGGGGGGGGGGGGGFGGGFGFGGGGGGGGGGGGGGG:FGGGGGGFFCCFFFGGGGGGGGGGGGFGGGGGFFGGGGGGGGGGGGGGGGGGGCFGGGGGGGGGGGGGGGGGGGGGGGGGGGGGGGGGFFGF<8CEGGGGFEGGGGCFGGGGGGGGGGGG?GGGGFG?75C<FFGGGEEFGGB<FF>::?GFGGFGGG;;FFECFFEFGCE>61C>FFBCDEGFCFFAFEF<FF@GGGGFFGGG==?68CC:FF5>EEEGGECA<EE<;9.FFGGGGEFB,AAGFDGFFGGA8AFGF>GFC8FGDEC7GGFCFGGGFGGGGGFBAFFGGGGGFDFGGGGGFCFFC8+7GGFGGGGGGFGGGFGGGGGGGF@EGGGGGGGGGGGFCFGGGGGGFGGGFFGFFCGGGGGGGFGGGGGGGGGGFFCCCCCC
@sB 23118
TGGGGAATATTGCACAATGGGCGCAAGCCTGATGCAGCCATGCCGCGTGTATGAAGAAGGCCTTCGGGTTGTAAAGTACTTTCAGCGGGGAGGAAGGGAGTAAAGTTAATACCTTTGCTCATTGACGTTACCCGCAGAAGAAGCACCGGCTAACTCCGTGCCAGCAGCCGCGGTAATACGGAGGGTGCAAGCGTTAATCGGAATTACTGGGCGTAAAGCGCACGCAGGCGGTTTGTTAAGTCAGATGTGAAATCCCCGGGCTCAACCTGGGAACTGCATCTGATACTGGCAAGCTTGAGTCTCGTAGAGGGGGGTAGAATTCCAGGTGTAGCGGTGAAATGCGTAGAGATCTGGAGGAAGACCGGTGGCGAAGGCGGCCCCCTGGACGAAGACTGACGCTCAGGTGCGAAAGCGTGGGGAGCAAACAGGATTAGATACCCT
+
CAE@EECACED<FFGGGGF,@F@FGGDFGGGGGGGGGGGGGGFGEGCF@F@FFFGGGGGGGGAAEDE@FF7FF,ECF,<<B<FFGFGGCF=4C7=EFGGGGG9FDFF,DFGDFG9DDFFFF9@<,CF=DFG,@CBCF@,<FFGGGA<5BF:CGGGG8CFFGGG8@C83CEGGEG71:CFG@BCECFGGGGDGC;8;/+<CCCG*6:C70201;5*-;949>5*C588E?DC:*FFC8>CFA<;3?@C48C.+%FACFEG<,>383DC<8G;E@,4FAF79<@7<@,EFF<F:,,,,@0+3B3+FE=8+CCFBFFDA>@=>88FFFGGGEABGEFCFA8+7GE?9EC,B,EEEE<<EE?B+777FEEBC7FC:7@7F:7GGEEFCGFGGGCGF:FGFFGFF8FGEGGGGGFEGGGGGGGFGF@GGFGGGGGGGGGGGCCCCC
@sB 41888
TGGGGAATATTGCACAATGGAGGAAACTCTGATGCAGCGACGCCGCGTGAAGGAAGAAGTATCTCGGTATGTAAACTTCTATCAGCAGGGAAGAAAATGACGGTACCTGACTAAGAAGCCCCGGCTAACTACGTGCCAGCAGCCGCGGTACTACGTAGGGGGCAAGCGTTATCCGGATTTACTGGGTGTAAAGGGAGCGTAGACGGACGGGCAAGTCTGATGTGAAAGCCCGGGGCTTAACCCCGGGACTGCATTGGAAACTGTCCATCTTGAGTGCCGGAGAGGTAAGCGGAATTCCTAGTGTAGCGGTGAAATGCGTAGATATTAGGAGGAACACCAGTGGCGAAGGCGGCTTACTGGACGGTAACTGACGTTGAGGCTCGAAAGCGTGGGGAGCAAACAGGATTAGATACCCT
+
CFCFGGDFFGGGGGFFFGFFFGGGGGGGGGGGFFGGGGGGGGGGGGGCFGGGGGGFFFGFGCFFF=@CGGDGGGGCFGFGGGGGGGGGGGGGGGFFGGFGGGGGGDGGGGGGGGGGGGGGGGGGGFCFGGGG7FG=DFG7DDFF>7CFEG:FFFGC37C<F@9F78:FG7CFGGG)GCECFF+GGGFGC@GGGCEFCGFGGGGGGGGEEECDE>F@7,?:>A<FFC88ECDFEEEGGFCF<CFE,EC:CCDFGG;A9,=@C,FDFGGFDE9F1FDGGGGGFFCFGEC:GGGGF@FGFAAAGFEE@F7DGGFFCDGGGGGCGGGGGGGGFC?,7FCGDDCGGGEDFGFGGGGGFFGGFFCCDCEGFGEEFDDGGGGGFGGGGGGFCGGGGGGGGGGGGCDGGFGGGGGGGGGCCCCC
@sB 41018
TGGGGAATATTGCACAATGGGGGAAACCCTGATGCAGCGACGCCGCGTGAGCGAAGAAGTATCTCGGGATGTAAAGCTCTATCAGCAGGGAAGATAATGACGGTACCTGACTAAGAAGCTCCGGCTAAATACGCGCCAGCAGGCGCGGTAATACGTATGGAGCAAGCGTTATCCGGATTTACTGGGTGTAAAGGGGGCGTAGGCGGTATGGCAAGTCTGTTGTGAAAGGCCGGGGCTCAACCCCGGGACTGCATTGGAAACTGGCACACTTGAGTGTCGGAGAGGTAGGTGGAATTCCTAGTGTAGCGGTGAAATGCGTAGATATTAGGAGGAACACCAGTGGCGAAGGCGGCTTACTGGACGACAACTGACGCTGAGGCTCGAAAGCGTGGGGAGCGAACAGGATTAGATACCCT
+
FFGGGGGGGGGACFGF@AFGEFGGEGG,BDGGFEGEGG7@:CFGGEGFGGGGCFCCF,9,5CFFGGG+=FGFFFGFFGE,EFGEF,?FFGFFFC<BCCCDCCGGFGGGGGDFFGGFCEBCG=F:E=FBFDFDC<:7:CG@:3*5FGD<FF*@3,@:FFGCF7FCBF*FGEGFFGCB*47<CC&FG<<GE92;6,:#CCFFDEC?:F?26@EB@7C2<4C#F@022>=:F;+@*;GFFDF<F7@+AGGF:E8FAF@E;,3==E,,55A5DA68*FB:6+A,,?:<FE9,FCGGFE,@>5B5FF>@)EEDGGGGGGEE?GFGGCGFDFGGGEFE:CC:<@6EFBCFFCCEF@@GFE,GGGFFFCCCGGEDFC;GFCGF<EGGGGGFBGGGGFGGGFFF;,GGGGGGGGGGGCGCCCCC
@sB 45804
TGAGGAATATTGGTCAATGGCCGAGAGGCTGAACCAGCCAAGTCGCGTGAGGGATGAAGGCTCTATGGATCGTAAACCTCTTTTATAAGGGAATAAAGTGTGGGACGTGTCCCGTTTTGTATGTACCTTATGAATAAGGATCGGCTAACTCCGTTCCAGCAGCCGCGGTAATACGGAGGATCCGAGCGTTATCCGGGTTTATTGGGTTTAAAGGTAGCGTAGATGGGTTGTTAGGTCAGTTGTGAAAGTTTGCGGCTCAACCGTAAAATTGCAATTGATACTGGCAGTCTTGGGTACAGTTGAGGTAGGCGTAATTCGTGGTGTAGCGGTGAAATGCTTAGATATCACGAAGAACTCCGATTGCGAAGGCAGCCTACTAAACTGCCACTGACATTGATGCTCGAAAGTGTGGGTATCAAACAGGATTAGATACCCT
+
DFGGGFFDGFGGGGGGGCFGGGGGGGGGEFGGFGGGFFFDFF<EFGG7CEDGGGCGGGGFGFFFGGGGGGGGFGGGGGGGGGGGGGGFG9F,AF@FFFECBFGG?@EGEE<DEGAFCCDFGCDFGFGGGGGGDGGGGG@FADGGG:CFF<CFGG,=FEBA=7@CCGECGDGGFGGDCF:<<D:FEE51FCG>CFC6#C8?FG*FGGB:CF:CFC'5C>FF=:8@3ECFE:CCE#FA<CCC9FFGGGFDGGEGFDGE@8DCFF:FGGGFA<CEE<FEF<EGFGGFF9F?8F@A9<CEDAE<EGGGGGFCEE>,@GGGEFEFA<DGBF?CAFGFFGGDEA@FE;DGGGC@E9FGGGGGGGGGEGDFFGGGFCCEFDEEGGFGECGGGFFGFC,E<FGGGGGGGGGGGGFDGFFEGGGGGGGFFDGGFGGFFCGCCC9C
@sB 29253
TGGGGAATATTGCACAATGGGGGAAACCCTGATGCAGCGACGCCGCGTGGAGGAAGAAGGTCTTCGGATTGTAAACTCCTGTTGTTGAGGAAGATAATGACGGTACTCAACAAGGAAGTGACGGCTAACTACGTGCCAGCAGCCGCGGTAAAACGTAGGTCACAAGCGTTGTCCGGAATTACTGGGGGTAAAGGGAGCGCAGGCGGGAAGACAAGTTGGAAGTGAAATCCATGGGCTCAACCCATGAACTGCTTTCAAAACTGTTTTTCTTGAGTAGTGCAGAGGTAGGCGGAATTCCCGGTGTAGCGGTGGAATGCGTAGATATCGGGAGGAACACCAGTGGCGAAGGCGGCCTACTGGGCACCAACTGACGCTGAGGCTCGAAAGTGTGGGTAGCAAACAGGATTAGATACCCT
+
?FFFGCFFGGGGFDFGGGFGDFFGGGGGGGGFGGGFGGEGGGGGGGGGGEGGGEFGGGGGGGFGGGGD7FGGGGFGGGCBFGGG<FGCDFFGFGGFGDFAEEGGGDCGGGGGGGGGGGGGGGGGGGGGGGD,>FCCFGGGGGF<CCFGG@FCFFGFGGGFG,@FCFEGFEGGFGGGGGCBC@*EF<#GFCCFCE:BGGGGEEC5CE8F?FFD::?=,7FFB07GFFA=F=GGGFFFGGGF7F@GFFEFEF<=FCFFEFFGGFFB@;GFCFFF9B41FGEDFB,FGC:CCDGGGGGGEC7GFGC7FGGGGGGGDFGGGFGGGGF>7EEFFGGGFFGGGGGGGGGGGGCGGGGGGEEEFFEFGGFFGGGGGGGGGGFEEEFFGFGGGFEGGGGGGGGGF9GGGGGGGGGGGGGCCCCC
@sB 419
TGAGGAATATTGGTCAATGGACGAGAGTCTGAACCAGCCAAGTAGCGTGAAGGATGAAGGTTCTATGGATTGTAAACTTCTTTTATACGGGAATAAACGGATCCACGCGTGGATTTCTGCATGTACCGTATGAATAAGGATCGGCTAACTCCGTGCCAGCAGCCGCGGTAATACGGAGGATCCGAGCGTTATCCGGATTTATTGGATTTAAAGGGAGCGTAGATGGGTTGTTAAGTCAGTTGTGAAAGTTTGCGGCTCAACCGTAAAATTGCAATTGATACTGGCAGTCTTGAGTACAGTGGAGGTAGGCGGAATTCGTGGTGTAGCGGTGAGATGCTTAGATATCACGAAGAACTCCGATTGCGAAGGCAGCTTACTAACCTGTAACTGACATTGATGCTCGAAAGTGTGGGTATCAAACAGGATTAGATACCCT
+
FGGGGGGGGGGGGGGGGGGGFGGGGGGGGGGGGGGGGGGGGGGGGGGFCGGGGGGGGGGGGGGGGGGGGGGFFFGGGFGGF9FGGGGGFGGFGGGFGGGGGGGGGGGGGGGGCGGGGGGGGGGGGGGGGGGGGCFGGGGG9FFCEGGGGGGGGGGGG<FGGGGGGGGGGGGGGGGGGGGGGGCFECCFEGGGGGGE*5=FGGGFGCG=CFAFCF>2G=FA@;>DC9C978EGFGGCDGFEC?FCGC;GGFFGCGG9CEGFGFCCGGGGGFFDC<>C@GGG<GGGGCGF8GGFDFGFFD>B,F@FGGFB:><9,FE7GFBCFACEBF@E=GECF?FEFGGFFFEFGGGGGGGGFEF@@FFCGGGGGGGGGGGGGGGGFFGGGGGGGGFGGGGGGFCGGGGGGGGGGGGGGGGGGGGGGGGGGGGGGGGGGGFBCCCC
@sB 19879
TGAGGAATATTGGTCAATGGACGAGAGTCTGAACCAGCCAAGTAGCGTGCAGGATGACGGCCCTATGGGTTGTAAACTGCTTTTATAAGGGAATAAAGTGAGTCTCGTGAGACTTTTTGCATGTACCTTATGAATAAGGACCGGCTAATTCCGTGCCAGCAGCCGCGGTAATACGGAAGGTACGGGCGTTATCCGGATTTATTGGGTTTAAAGGGAGCGTAGGCCGGAGATTAAGCGTGTTGTGAAATGTAGATGCTCAACATCTGCACTGCAGCGCGAACTGGTTTCCTTGAGTACGCACAAAGTGGGCGGAATTCGTGGTGTAGCGGTGAAATGCTTAGATATCACGAAGAACTCCGATTGCGGAGGCAGCTCACTGGAGCGCAACTGACGCTGAAGCTCGAAAATGCGGGTATCGAACAGGATTAGATACCCT
+
EFGGGGGGGGGGGGGGFGGGGGGGGGGFFCFGGGGGFGGFFFFGGGEGGGGGGEGGGFGEGEGCFDCGCFGGFEEGGGGGFFGFGGEFFGFFFFFGGGGFDDE<AEGGGGGGCCFGAFEGGGGGGFFGGGGDDFGFGGGFGG@:EE7FFFGGGGFEG<<FFGGGD+@@F9EFCCF3DFGEG*B<>FBCFFG)4,<CEGE2GGGFCFFF/GGGD>?AE>GC<BGGGE9#>,>C<C7AGFFCCF<@/@CGFFFCFGFF?8FFCFCCFGFCF8CDGE=GEE=:FGEFGF>B=8CD3CBFBC,FFE:CGEFFCEC;+,=>GEFEECGE>GDFFGFE9FGFGGEGFFE=B7FGGFGF<GGEGGGGDEGGFDGGGGGGGGFGFFGGGGGGGGGGFCCGGGGGGGGGGGGGGGEGECGEFFGGGGFFGFGFDGGFGGGCCCCC
@sB 37704
TGAGGAATATTGGTCAATGGACGAGAGTCTGAACCAGCCAAGTAGCGTGAAGGATGAAGGTTCTATGGATTGTAAACTTCTTTTATACGGGAATAAACGAATCCACGTGTGGATTTTTGCATGTACCGTATGAATAGGGATCGGCTAACTCCGTGCCAGCAGCCGAGGTAATACGGAGGATCCGAGCGTTATCCGGATTTATGGGGTTCAAAGGGAGCGTAGATGGGTTGTTAAGTCAGTTGTGAAAGTTTGCGGCTCAACCGTAAAATTGCAATTGATACTGGCAGTCTTGAGGACAGTTGAGGTAGGCGGAATTCGTGGTGTAGCGGTGAAATGCTTAGATATCACGAAGAACTCCGATTGCGAAGGCAGCTTACTAACCTGTAACTGACATTGATGCTTGAAAGTGTGGGTATCAAACAGGATTAGATACCCT
+
AFFGGFEFGGGGGGGGGGGGGG>GGGGGGGFGGGFGGGGFFGFAFFGFFGGGFFFF8@<FGGGGGFEGGGGEFBEFFFGGG9EFFFGGGGGGGGGGGGGGGGFFFGEGGGGGGCEGDEGFG9FGGFEFGGGGGGFFGFGGF7FFEDCFCBF8F<DEFFGGGF8F@7+@>BFG,>DFCFFC,F@F:FEGCFGGG9>:CDGGGG#FG<FC#@CC,<<=B@DFEF?A9DFFFB9F,2<5#2<AGGFFE<9GEF@:(=?8@CCEFFGGF@CFCFF+?<><=8ED=CGGFEEGGFFF?:4,4A,,EA,FGEBBBEE@,,+CCCFEFEC==GF<9GCADCAEEEC8FDCGGGGGE<DFCB7F@FE:GFCGGF9FE8EFGCGFCGFFFGGGGGGGGGFGGGGGGGGGGGGGGEFGFFFFGGDGFADDGGGGFGFDGFCAC@@C
@sB 44380
TGAGGAATATTGGTCAATGGACGAGAGTCTGAACCAGCCAAGTAGCGTGAAGGATGAAGGTTCTATGGATTGTAAACTTCTTTTATACGGGAATAAACGGATCCACGTGTGGATTTTTGCATGTACCGTATGAATAAGGATCGGCTAACTCCGTGCCAGCAGCCGCGGTAATACGGAGGATCCGAGCGTTATCCGGATTTATTGGGTTTAAAGGGAGCGTAGATGGGTTGTTAAGTCAGTTGTGAAAGTTTGCGGCTCAACCGTAAAATTGCAATTGATACTGGCAGTCTTGAGTACAGTGGAGGTAGGCGGAATTCGTGGTGTAGCGGTGAAATGCTTAGATATCACGAAGAACTCCGATTGCGAAGGCAGCTTACTAACCTGTAACTGACATTGATGCTCGAAAGTGTGGGTATCAAACAGGATGAGATACCCT
+
DFGGGFGGGGFGGGGFEFGFFGGGGGGFGGGGGGGGGGFFFFDFGGGFGGGGGGGGGGAECEFGGGGGDFFGGGGGGGGGGFFGGGGGGGGGGGGGGGGGGDCFGGDFGGGDGFFFDGGGGGGGGGGGGGGGGGFEEFGGGGDFGFGGGGGGEGFGGGGCGGGGGDGGGEGFGGGGGGGCFGGFEGEGGG7CEG>GGGGG?FGGC.<FFGCGGDGFFDGFEECCEGFF=FCFFGGFF7FCGFFFFGGFGCCGGEEDGGGDFGGFGGFGFFFFF@@<B<<EFGGFFGFB,CFFDCFGGCBF=CEFFECGFCD;DFECGFGGGGGGAGGGGDF?CGAGFFFGGFFGGGGGFGGGFCGGGFFCCCGFFEEEFCFGGFCGFCDF@9GGGGFGGGDFEGGGGGGGF@EAGGGGGGFGGGGGGFFGGGGGFA,AGFGCCCCC
@sB 41317
TGAGGAATATTGGTCAATGGACGCAGGCCTGAACCAGCGAAGTAGCGTGAAGGATGACTGCCCTATGGGTTGTAAACTTCATTTATATGGGAATAAAGTTTTCCACGTGTGGAATTTTGTATGTACCATATGAATAAGGACCGGCTAATTCCGTGCCAGCAGCCGCGGTAATACGGGAGTTCCGGGCGTTATGCGGATTTATGGGGTTTAAAGGGAGCGTAGACCGGAGATTAAGCGTGTTGTGAAATGTAGACGCTCAACGTCTGCACTGCAGCGCGAACTGGTTTCCTTGAGTACGCACAAAGTGGGCGGAATTCGTGGTGTAGCGGTGAAATGCTTAGATATCACGAAGAACTCCGATTGCGAAGGCAGCTCACTGGAGCGCAACTGACGCTGAAGCTCGAAAGTGCGGGTATCGAACAGGATTAGATACCCT
+
C8,CF,EFFFGGCCFGGGGC,CF7C@F@FDGGE@FGGG++@FCEFGEGGG<CEF,EE,,CC@CCFEEC<F:CFGGFFF,B,<6<9,C?CA=F<EFGGA,CE,99F,4DFEB7EE99EE?B?AF<,@?,9?A9E?4C9EEB4A:F:+8,C,CEBA@CGDFC=DFGGC<FG<FE,FCC*338,@@:>FEGG*4C,,<<<26?7C<EFB<348,/$<<DGF>/2=#8::8),28:?:@3CCCC>GEGA;A>@%F76GEGGF@@F<E73@,FCEEC:CCFCF9=5FBC#GF=>A,D:=B8CE,C,,GCEECCEE@>D8C7CAFEFFE>9GGGFFFFBEDE;,F8EAC:=,=GGGFE:,+7DGGGGGGGGEEGGF<GFFFGFGEFCFEFDGGGGGF@C,FGFCGGGGGF@DFCF:GGGFAGGFGGGGGGGGGGGGGCCCCC
@sB 424
TGAGGAATATTGGTCAATGGGCGAGAGCCTGAACCAGCCAAGTAGCGTGCAGGATGACGGCCCTATGGGTTGTAAACTGCTTTTATAAGGGAATAAAGTGAGTCTCGTGAGACTTTTTGCATGTACCTTATGAATAAGGACCGGCTAATTCCGTGCCAGCAGCCGCGGTAATACGGAAGGTCCGGGCGTTATCCGGATTTATTGGGTTTAAAGGGAGCGTAGGCCGGAGATTAAGCGTGTTGTGAAATGTAGTGGCTCAACCTCTGCACTGCAGCGCGAACTGGTCTTCTTGAGTACGCACAACGTGGGCGGAATTCGTGGTGTAGCGGTGAAATGCTTAGATATCACGAAGAACTCCGATTGCGAAGGCAGCTCACGGGAGCGCAACTGACGCTGAAGCTCGAAAGTGCGGGTATCGAACAGGATTAGATACCCT
+
DFFGGGGGGGCGGGGGGGFFGGGGGGGGGGGGGGGGGGGGGGFGGGGGGGGGGGGGGG:@GGGGGGGGGGD@FGGGGGGGGGGGGGGGGGGGGGGFGGFFFGGGGGGGGGGGGGGGGGGGGGGGGGGGGGGGGGGGGGGFGGDCGCCEFGCFGGFGFFFGGGGGGGGGGGFFGCEGEGGEGGFGGGDGCEGEGFGECCFDGG=:<F<B*44B9CFFEBG=6C<CFFG255CFFFGAGCFE>FFGGGFFGGFCDFGFGGFGGGGGGFFGGFG:B@CCC@=GFFF@,@CF@8<GDGGGEACEGFDFGEEEFEE>@4@+GGGCGFECBGGDEEC,AAEDFFFFFFFGGGGFFCGFFCDGDGGF7ECFGFCGGGGGEFEFDGGGGGGGFFECFGGGGGEFGFCEC7GGGGGGGGGFGGGFGGFFFGGFEF9GGFCCCCCC
@sB 23736
TGAGGAATATTGGTCAATGGACGAGAGTCTGAACCAGCCAAGTAGCGCGCAGGATGACGGCCCTCTGGGTTGTAAACTGCTTTTATAAGGGAATAAAGTGGGAGTCGTGACTCCTTTTTCATGTACCTTATGAATAAGGACCGGCTAATTCCGTGCCAGCAGCCGCGGTAATACGGATGGTACGGGCGTTATCCGGATTTATTGGGGTTAAAGGGAGCGTAGGCCGGAGATTAAGCGTGTTGTGAAATGTAGATGCTCAAGATCTGCACTGCAGAGCGAACTGTTTTCCTTGAGTACGCACAAAGTGGGCGGAATTCGTGGTGTAGCGGTGAAATGCGTAGATATCACGAAGAACTCCGATTGCGAAGGCAGCTCACTGGAGCGCAACTGACGCTGAAGCTCGAAAGTGCGGGTATCGAACAGGATTAGATACCCT
+
FFGGFFEFFGGFFGGGGGGGGGGC+8@@FFFG9CDGGGDE8FFFGGG>CGGDGGEDGEFEDFG<6FG,EE,@FFFFGD<CFEFGGCGGAC=B=4,CEFGFEGFC@<7FCE+,EEFGGG,,5EEFG,E9<,CA,FFF<9AAB<3BEGFFFECFGGFECCCEGGG,@E7FBF@BFC*11*5>,,7=FEE@FFEBCGGCGEEC7@?<=:#:F/8<F<G5:<EF=:;C:8FDE?FC:2:>C;:EF>2$C,A;FF>4@9F7FE@@#F>;9EC83AGDFB+C@==EGFFECFACD=,FD@=B=C4EF?C,B>EEC=DF88C=><+FFF=CDGGFFFCC4,FC>99EFFEE<GFGFFF?,CC76B@7FEGGGEFFFE9GFGF@EGFC7CFC,DFF@FB+DFGGECFF8GGCGEEGF@E,GGGGEGFEDFFCD9GGGGDC<@BC
@sB 20675
TGAGGAATATTGGTCAATGGGCGAGAGCCTGAACCAGCCAAGTAGCGTGCAGGATGACGGCCCTATGGGTTGTAAACTGCTTTTATAGGGGAATAAGGTGAGCCACGTGTGGTTTTTTGCATGTACCCTATGAATAAGGACCGGCTAATTCCGTGCCAGCAGCCGCGGTAATACGGAAGGTCCGGGCGTTATCCGGATTTATTGGGTTTAAAGGGAGCGTAGGCCGGAGATTGAGCGTGTTGTGAAATGTAGATGCTCAACATCTGAACTGCAGCGCGAACTGGTTTCCTTGAGTACGCATAAAGTGGGCGGAATTCGTGGTGTAGCGGTGAAATGCTTAGATATCACGAAGAACTCCGATTGCGAAGGCAGCTCACTGGGGCGCAACTGACGCTGAAGCTCGAAAGCGCGGGTATCGAACAGGATTAGATACCCT
+
EFGGGGGGGGFGGFFGGGGGGGGDGGGG,CFGGGGGGGGFGFFFFGGEFGGGGGDFCCCFGGEFG8FGGGC@FCCEGGGGGG,EFGCEEFEFGGFE9FEFFGGGGGG@FGGGGFGGDFGFF?FF8EF?FGGGGG9EFGGFGFGGGGGFFFDFC738@FC<FFDB>*@F:C1DGD7@@GGGGGGDF@=FG4F@,'<?C6<<E7@@8<>::&2BF:74C>G<-<8C9C:CC>7C*GCAGFDAE8+&5>57+7%>76F8CF<@;)CF69>A??69:@@C=>6,8GFFFDDCA<CA5C8>C9,,AF?8GGGGGGGE@47GGFGCGFCBEFC:9;A??9EC=FAFFFFEE@FGGGDGFFCEGGGGGGGGFEFGGEFEFGGFF:CGGGGFCFDDGGEGGGFDFGGGGGGGGGGGGEGEEEAGGGGGGGFGGGGGGGDCCC@C
@sB 28073
TGAGGAATATTGGTCAGTGGGCGAGAGCCTGAACCAGCCAAGTAGCGTGCAGGAAGACGGCCCTATGGGTTGTAAACTGCTTCTATAAGGGAATAAAGTGAGCCTCGTGAGGCTTTTTGCATGTACCTTATGAATAAGGACCGGCTAATTCCGTGTCAGCAGCCGCGGTAATACGGAAGGTCCGGGCGTTATCCGGATTTATTGGGTTTAAAGGGAGCGTAGGCCGGAGATTAAGCGTGTTGTGAAATGTAGACGCTCAACGTCTGCACTGCAGCGCGAACTGGTTTCCTTGAGTACGCACAAAGTGGGCGGAATTCGTGGTGTAGCGGTGAAATGCTTAGATATCACGAAGAACTCCGATTGCGAAGGCAGCGCACTGGAGCGCAACTGACGCTGAAGCTCGAAAGTGCGGGTATCGAACAGGATTAGATACCCT
+
EGGGCFFGGGGGGGGFFFGGEFGGGGGGGGGGGGGGGGGDGFFFEFGGGGGGGGGGGGDGFGGFGGDGGCCF7EFEFGFGEEFF9FGGGGGFGFEGCCFCGGGGFGG@FGFGGGFGGGEGGGCFFFGGGGGGGGGGGGFEGGGGECFFFFCFGGFFGGGFFGGG>CGDEG:DFGFGEGGGGGFFCFG?EF0@GG:FE6+<>C<CF;CGEF?F3CFFG;CDF9CFGFFGGGGGGGGFGECCE=,FECF=CGF7<@6$DFGFCFGFGG,=EFGGFEGG>C5DGGGGGGGGCDFC?GDGEGFDEC,FEECGGGGFD@+CGFFB,,F@1:+:FEAFEE<GFF9FFFAGFDFCGGGCEBGGEGGCCEC<FA<GECEFC,GAECCCEGGGEFEEDFFEFCGGFFEGFCGECEF:GGGGGFGGGGGFGGGGGGGFFECCCCBC
@sB 31966
TGAGGAATATTGGTCATTGGACGAGAGTCTGAACCAGCCAAGTAGCGTGCAGGATGACGGCCCTATGGGTTGTAAACTGCTTTTATAAGGGAATAAAGTGAGTCTCGTGAGACTTTTTGCATGTACCTTATGAATAAGGACCGGCTAATTCCGTGCCAGCAGCCGCGGTAATACGGAAGGTCCGGGCGTTATCCGGATTTATTGGGTTTAAAGGGAGCGTAGGCCGGAGATTAAGCGTGTTGTGAAATGTAGATGCTCAACATCTGCACTGCAGCGCGAACTGGTTTCCTTGAGTACGCACAAAGTGGGCGAAATTCGTGGTGTAGCGGTGAAATGCTTAGATATGACGAAGAACTCCGATTGCGAAGGCAGCCTGCTGTAGCGTAACTGACGCTGAAGCTCGAGAGCGTGGGTATCGAACAGGATTAGATACCCT
+
EFGGGGGCFGGGGGGGGGFFGGGGGGGGGDFGGGFGGGFFGGGGGGDGGGGGGCFGGFCFFGGGG8FFGGGGGGGGGGFGFGAFGFGGF@FFGFFDGGGGGGGGGFGGGGGGFGGFCEE9FFAFFGGGGGGGGGGGGFE<F?FGGGGGGGFFGFGGFGG?F:DF7ECEGE>EFCE>BC7FFFGGGGGFF@D/:FEEGCCF7CFGFG<&CE<DDCFFG>CG<:GGDG=9DEGGCFFDC>CCFFGCFFE0GF4:3:@>EGGEFGCEGG?CFBCD?EBG@E=?>@DGGGF=><EC*CCC@FEAGFCFFGGGGEC,DFECEGGE8<@8)F7AFEF?FFGFFFFCFDGGGFAGFCF9C@GGEGFGGEGGGF9GF@CEGDGGGFGGGGGGFGFGCF;GGGGFFGGEGGDGFEGGECGFGGGGGGGFFGGGGGGGGGGCCC<C
@sB 46990
TGAGGAATATTGGTCAATGGGCGAGAGCCTGAACCAGCCAAGTAGCGTGCAGGATGACGGCCCTATGGGTTGTAAACTGCTTTTATAAGGGAATAAAGTGAGTCTCGTGAGACTTTTTGCATGTACCTTATGAATAAGGACCGGCTAGTTCCGTGCCAGCAGCCGCGGTAATACGGAAGGTCCGGGCGTTATCCGGATTTATTGGGTTTAAAGGGAGCGTAGGCCGGAGATTAAGCGTGTTGTGAAATGTAGACGCTCAACGTCTGCACTGCAGCGCGAACTGGTCTCCTTGAGTACGCACAAAGTGGGCGGAACTCGTGGTGTAGCGGTGAAATGCTTAGATATCACGAAGAACTCCGATTGCGAAGGCAGCTCACTGGAGCGCAACTGACGCTGAAGCTCGAAAGTGCGGGTATCGAACAGGATTAGATACCCT
+
FGGGGGGGGGFGGGGGFFAB8FFGGGGGGGGGGGGGGGGGGG<FGGGGGGGGG@FFGFDGGGGGGGEFFFGGGGGGGGGGAFDFGGGGGDFFGGGGFFGGGGGGGGGGGGGGGGGGGGGGGGGGGGGGGGGGGGGGGGGGGGGCFGEGGGGGGGGGGGGGGGFGGGGFGEGGFGGGCGGGGGFEEECGG4CGGGG:GCF@GF>GGGFGGGFFGG>6B>GB:BGGGGGDFF<<GGGFGDGGFGFEGGGFD><>GFGDF<CDFGGFGFEFGGGGGFCGGD>9FGFFF>A<?DDA*FCEGGGGGFGGGGEDGGFE>47GGGGGGFFG>EGGGGF@,<FFFGGFE9E:<E@GFFFEFFGGDGGGGEGGGGFGGFGGGGFFF<EEFFGGGGCGGGGGGGGGF@GGGGGGGGGGGGGGGGGGGGFEFCGGGGGGGFFCCCCC
@sB 430
TGAGGAATATTGGTCAATGGGCGCGAGCCTGAACCAGCCAAGTAGCGTGAAGGATGACTGCCCTACGGGTTGTAAACTTCTTTTATAAAGGAATAAAGTGAGGCACGTGTGCCTTTTTGTATGTACTTTATGAATAAGGATCGGCTAACTCCGTGCCAGCAGCCGCGGTAATACGGAGGATCTGAGCGTTATCCGGATTTATTGGGTTTAAAGGGAGCGTAGATGGGTTGTTAAGGCAGTTGTGAAAGTTTGCGGCTCAACCGTAAAATTGCAAGTGATACTGGCAGCCGTGAGTACAGTTGAGGTAGGCGGAATTCGTGGTGTAGCGGTGAAATGCTCAGATATCACGAAGAACTCCGATTGCGAAGGCAGCCTACTAAACTGCCACTGACATTGAGGCTCGAAAGTGTGGGTATCAAACAGGATTAGATACCCT
+
EFEDFFGGGGGGGGGGGGGGGGGGGGEGGGGGGGGGGGGGGGGGGGGGGGGGGGGGFFCDGGFGGCFGGGGGGGGGGGGGGGGF?FG,C?FGFFFEGGCFG?8DGGGBFFFF<FGF<FEE9EDG9AEFGEA<CFFFGGGF,:@FEGGGF9BFFFGGG9B7<6,@BCGG7CFG99DFE@FEFG,77,CFGG:84F-BE=F9##??1F?1C@:?$?CAB5<5*27D>FF4E<:GDGD,<2<9EA>EFAFGEBEC:C??/EGGGFAGGGFFDFA1;59GFC=66DBC+C=8,BDE;?EB8DFFFGCGFGGGGFCFFF8GGGGFFGEEAFCFCFGFFGFEB@<FF;GGGFFGGFFGFFCFEGGGF@FFGCGGGGGGDGFFCCE9E:8GGGGEGGGGDGFF<7GGGGGFGGGGFFGGGGGGGGGFGGGGGGGGGDFCCBAB
@sB 431
TGAGGAATATTGGTCAATGGGCGCGAGCCTGAACCAGCCAAGTAGCGTGAAGGATGACTGCCCTACGGGTTGTAAACTTCTTTTATAAAGGAATAAAGTGAGGCACGTGTGCCTTTTTGTATGTACTTTATGAATAAGGATCGGCTAACTCCGTGCCAGTAGCCGCGGTAATACGGAGGATCCGAGCGTTATCCGGATTTATTGGGTTTAAAGGGAGCGTAGATGGGTTGTTAAGTCAGTTGTGAAAGTTTGCGGCTCAACCGTAAAATTGCAATTGATACTGGCAGCCTTGAGTACAGTTGAGGTAGGCGGAATTCGTGGTGTAGCGGTGAAATGCTTAGATATCACGAAGAACTCCGATTGCGAAGGCAGCCTACTAAACTGCCACTGACATTGATGCTCGAAAGTGTGGGTATCAAACAGGATTAGATACCCT
+
EFGGGGGGGGGGGGGGGGGGGGGGGGGGGGGGGGGGGGGGGGGGGGGGGGGGGGGGGGGGGGGGGGGGGGGGGGGGGGGGGGGGGGGGGFGGGGGGGGGGGGFGGGGGGGGGGGGGFGFFFGGGGGGGGEGGGGGGGGGGGGGGGGGGGGGGGGGGGGGGGGGGGGGGG<FGGGGGGCF><EGG6.@CGGGGGFC7E:FGGFGEFFFEGGGGGGGFGFGFF>;FFFG@GGGGGGGEEFGGGFFGEEFGGGGFDGGFDDGGGGGEGGGGGGFAA<AFE=GGDGGEGGFEGGGGEGGGGGDF8GGGGGGGGFFGGDC@CDEFAFCGFGGGGGGFGGFDGGGGGGGCCGGGGGGGFGGGGGGGGGGGFFGGGGGGGGGGGGGGGGGGGGGGGGFGGFFGGGEGGGGGGGGDGFFE<GGGFGGGGGGGFGGCFCFCCCCC
@sB 20025
TGGGGGATATTGCACAATGGAGGAAACTCTGATGCAGCGACGCCGCGTGAGTGAAGGAGTATTTCGGTATGTAAAGCTCTATCAGCAGGGAAGAAAACGACGGTACCTGACTAAGAAGCCCCGGCTAACTACGTGCCAGCAGCCGCGGTAATACGTAGGGGGCAAGCGTTATCCGGATTTACTGGGTGTAAAGGGGGCGTAGACGGCGACGCAAGTCTGAAGTGAAATACCCGGGCTCAACCTGGGAACTGCTTTGGAAGCTGTGTTGCTGGAGTGCTGGAGAGGTAAGCGGAATTCCTAGTGTAGCGGTGAAATGCGTAGATATTAGGAAGAACACCAGTGGCGAAGGCGGCTTACTGGACAGTAACTGACGTTGAGGCTCGAAAGCGTGGGGAGCAAACAGGATTAGATACCCT
+
EGFGEGFGEGGFGGFGGGFGEFEGGGGGGGGGGCFFFGFGGGGEGGG+CFCFGGCF<C,:E9FAFE@:EFCF9FGFGGGCA<FGGGGGGG7FDDGGGGGGGGGGFGGCFGGGGGGGFCFGGGGGGGGGGGFGGGEFGG@FFFCFCFGE>:FFGGG<,@BF>C7F13=F7C<EFFDFFF1<CF9FFGGG:9FCGF>#45?EECEFEG>E5C:GED87@<GD-<6=EEG<<:C8>8EBDB,,;C<@FGG=F8F>F<=FC6,#D4C:CFFB?FCF?F8A?A8FF?,CGGF?:8FFFE>8CB8GGGEC:4,,=FF97FFE@69AEAFFBCEEFE<FB6C,CAGFFF:9C,FGDGGFGGGFEDEDGGGGFFAGEFDGGGGF@EEB@GGDCBGGGGEGGFFGFE9FDGGGGEGGGGFA@A-C
@sB 433
TGGGGAATATTGCACAATGGGCGCAAGCCTGATGCAGCCATGCCGCGTGTATGAAGAAGGCCTTCGGGTTGTAAAGTACTTTCAGCGGGGAGGAAGGGAGTAAAGTTAATACCTTTGCTCATTGACGTTACCCGCAGAAGAAGCACCGGCTAACTCCGTGCCAGCAGCCGCGGTAATACGGAGGGTGCAAGCGTTAATCGGAATTACTGGGCGGAAAGCGCACGCAGGCGGTCTGTCAAGTCGGAGGTGAAATCCCCGGGCTCAACCTGGGAACTGCATTCGAAACTGGCAGGCTAGAGTCTTGTAGAGGGGGGTAGAATTCCAGGTGTAGCGGTGAAATGCGTAGAGATCTGGAGGAATACCGGGGGCGAAGGCGGCCCCCTGGACAAAGACTGACGCTCAGGTGCGAAAGCGTGGGGAGCAAACAGGATTAGATACCCT
+
BFGGGGGGGGGGGGGFFGGGGGFGGGGGGGGGGGGGGGGGGGGGGGGGGGGGGFGGGGGGGGGFGGGGGDGFFFFEGGGFGFGGGGGGGGEGDGFGGGGGGFGGGCFFFCGGGGGFGGGGGGCEDFGCFGGGDCEGGGGGGGGGFFFFGGGGGGGGGCCEGFFGFFEFGCGCBEEGGFFFGCEGGC5<CFGFDA>*:<<CCDCEFCEGDGGGG#:BEBC>BFGGFEE<4G><ECC?FFGFF+C?EFFFFGCFCGGCCDCD>GGFBBCFFFGC@8,<2F<:<C@AG78FFF9GFAEEDBFE?GGGFGFCGGGGDFD5>@7,8@FFFE9EB=GDGGGGGECGEFEEGFCEEEGGGGFFGF@7GGCC@,EE?FFCGGGGGGEFEAEGGGGGFF<@GGEFGGGGGGGFEGGGDDGGGGFGFEEFGFDEFGGGGGGGGGGGCCCCC
@sB 434
TGGGGAATATTGCACAATGGGGGAAACCCTGATGCAGCGACGCCGCGTGAAGGAAGAAGTATCTCGGTATGTAAACTTCTATCAGCAGGGAAGAAAATGACGGTACCTGACTAAGAAGCCCCGGCTAACTACGTGCCAGCAGCCGCGGTAATACGTAGGGGGCAAGCGTTATCCGGATTTACTGGGTGTAAAGGGAGCGTAGACGGTAAAGCAAGTCTGAAGTGACAGCTCGGGGCTCAACCCCGGGACTGCTTTGGAAACTGTTTACCTAGAGTGCTGGAGAGGTAAGCGGCATTCCTAGTGTAGCGGTGAAATGCGTAGATATTAGGAGGAACACTGGTGGCGAAGGCGGCTTACTGGACAGTAACTGACGTTGAGGCTCGAAAGCGTGGGGAGCAAACAGGATTAGATACCCT
+
<8CAGGGGGGGFGGGGGGGGGEGGDGGGGGGGDFGGGGGGGGGG7FGGGGGGGGGGDFGAFFG9<4C,AFDEBFFFEGGGGGCGGGGFGGCGGFGFGDEFGGCGGG<EGFECFCGGFFGGGCGGG@F,>,3,+@BCFCFFGFC7@C::FGFF,>F<FC7::FC*4=@FF:FGGFCF*8+,,?.CFGCEF9BCFEC:7:EG*7/D<=EFCF@:C#EC<FD;<<+09#C@E#0@<EC;+>CFDFCEFE<F>,GDCC69+94C@,?9AFC,,,?DDB=A,;DF=,A@GC=48+:,,8,EE54,DFCG=GGFE;C,CFDGDFFDFFCEC,@<FC@ECC<CA:,:B:?,EF@GGEFGGFAGFGGGGFGGGGFF@FFGFFCGGGGGGGGGDGGFGGFFC,@GGFFBFFGGGGGGGGFCC9CC
@sB 23958
TGAGGAATATTGGTCAATGGGCGCAGGCCTGAACCAGCCAAGTAGCGTGAAGGATGACTGCCCTATGGGTTGTAAACTTCTTTTATATGGGAATAAAGTTTTCCACGTGTGGAATTTTGTATGTACCATATGAATAAGGATCGGCTAACTCCGTGCCAGCAGCCGCGGTAATACGGAGGGTCCGAGCGTTATCCGGATTTATTGGGTTGAAAGGGAGCGTAGGTGGACAGTTAAGTCAGTTGTGAAAGTTTGCGGCTCAACCGTAAAATTGCAGTTGATACTGGCTGTCTTGAGTACAGTAGAGGTGGGCGGAATTCGTGGTGTAGCGGTGAAACGCTTAGATATCACGAAGAACTCCGATTGCGAAGGCAGCTCACTGGACTGCAACTGACACTGATGCTCGAAAGTGTGGGTATCAAACAGGATTAGATACCCT
+
EEFCFFGGGGFFGFGGGGGGGG7FFCEEGGGGFEFFFFGFFGGGGGEEGFGGGG9DEFEEGCFFD,<E8F@FCFFGGGGG,?BEEFG<?FEFGFCFDGAEFGGGGGDD8FFGG9FFGFGG,,99,EFGGFE9FFGFFFGGGFFCCGDGDCF<FCDC7?FFGGGF+6:9@F@D9=B>7:*32@5#*<8:BFG9<FGE5FFBC:;8<6><#C?9CEC=DDFE@@=@:@)(GGFCD@3-:@?9::#,2AA><G@.#>B=>5DFC@B=77,GFGDFCFADF;D@88GFEAB5,BEF7@4C9FCGFF=CGGGGGGFDGFFCGGGFFAGGBE?,AFFB?@8,9GFFGGDFCGGGGGGGGFCFB7@B+FC:EGGGGFGGGGFGGGGGGFGGEGGGGGEGFFCGFGGGGGGGGGGGGGFGGFDFCFGFGGGGF9GFGGGCCCCC
@sB 436
TGAGGAATATTGGTCAATGGGCGAGAGCCTGAACCAGCCAAGTAGCGTGCAGGATGACGGCCCTATGGGTTGTAAACTGCTTTTATAAGGGAATAAAGTGAGTCTCGTGAGACTTTTTGCATGTACCTTATGAATAAGGACCGGCTAATTCCGTGCCAGCAGCCGCGGTAATACGGAAGGTCCGGGCGTTATCCGGATTTATTGGGTTTAAAGGGAGCGTAGGCCGGAGATTAAGCGTGTTGTGAAATGTAGACGCTCAACGTCTGCACTGCAGCGCGAACTGGTTTCCTTGAGTACGCACAAAGTGGGCGGAATTCGTGGTGTAGCGGTGAAATGCTTAGATATCACGAAGAACTCCGATTGCGAAGGCAGCTCACTGGAGCGCAACTGACGCTGAAGCTCGAAAGTGCGGGTATCGAACAGGATTAGATACCCT
+
FGGGGGGGGGGGGGGGGGGGGGGGGGGGGGGGGGGGGGGGGGGGGGGGGGGGGGGGGGGGGGGDGGGGGGGEGGGGGGGGGGGGGFGGGGG8FGGGGEGGGCEFGGGGGGGEFGGGGGGGGGFGGGGGGGGGGGGGGGGGGGGGGGGGGGGGGGGEGGFGGGGGGGG@FGGGGGGGG:<@:9FGGGGCCCG>GDEGGGG9=>CFGG?FECGGCCEF41<@?FGGFFEFGC6GFGGFGGFGGGGGGFCGGGEE@EDCFGF>EGFFCGGGCCF<A@6C>@C=6?GGGGF<@DD?1CCFEFFFECGFDGGGF8GFFFEEGGFFGGDGAEC9FFEEFCGGFGGGGE<GGGGGGGGGGCFFCD:,EEEFGFBGGGGGGGGGGGFBGGGGGGGGGFBGGGFFGGGGFCGGGGGGGEGGGGGGGGGFGGGGGGGGGGGCCCCC
@sB 437
TGAGGAATATTGGTCAGTGGACGAGAGTCTGAACCAGCCAAGTAGCGTGAAGGATGAAGGTTCTATGGATTGTAAACTTCTTTTATACGGGAATAAACGAATCCACGTGTGGATTTTTGCATGTACCGTATGAATAAGGATCGGCTAACTCCGTGCCAGCAGCCGCGGTAATACGGAGGATCCGAGCGTTATCCGGATTTATTGGGTTTAAAGGGAGCGTAGATGGGTTGTTAAGTCAGTTGTGAAAGTTTGCGGCTCAACCGTAAAATTGCAATTGATACTGGCAGTCTTGAGTACAGTTGAGGTAGGCGGAATTCGTGGTGTAGCGGTGAAATGCTTAGATATCACGAAGAACTCCGATTGCGAAGGCAGCTTACTAACCTGTAACTGACATTGGTGCTCGAAAGTGTGGGTATCAAACAGGATTAGATACCCT
+
BFGGGGGGGGGFGGGGGGGGGGGGGGGEGGGGGGGGGGGFGGGGGGGFGCGGGGFGGFFG6CFGGGGGDGGFGGGGGFEGGGGGGGGFFGGGGGGGFGE7?FCGGGGFGGGG,=EFFGGGGFGGGGGGGGGGGGGGGGGFAFEGGFGGCGGGGGGGGGGGGGGGGGGGEGGGCGGGGDF:FGFFF:CF=FGGGGGGGGEGGGGGGGGC:F:G92D>C=F;AFC7FCC=/7CGEDGAC4C@FFFGGCFDB@+@+EDFC@GGFEDGFCCFCFGAEB=,6,6=GGGFGFEAFEFFBGGGE;==8FGFFC:CGGGGGFEGGGGGF9CEFGGFGGGFFBEFGFGGFF9GGGGGGGGGFGGGGFGGGFGGGGGGGGGGGFDGF,FEGFAF<FFAGGGGFGGGFGGGGGGGF?GGGFGFGGGGGFGGGGGGGGGGGFGCCCCC
@sB 47633
TGGGGAATATTGCACAATGGAGGAAACTCTGATGCAGCGACGCCGCGTGAGTGAAGAAGTAATTCGTTATGTAAAGCTCTATCAGCAGGGAAGATAGTGACGGTACCTGACTAAGAAGCTCCGGCTAAATACGTGCCAGCAGCCGCGGTAATACGTATGGAGCAAGCGTTATCCGGATCTACTGGGTGTAAAGGGAGTGTAGGTGGCCATGTAAGTCAGAAGTGAAAATCCGGGGCTCAACCCCGGAACTGCTTTTGAAACTGTGAGGCTGGAGTGCAGGAGGGGTGAGTGGAATTCCTAGTGTAGCGGTGAAATGCGTAGATATTAGGAGGAACACCAGTGGCGAAGGCGGCTCACTGGACTGTAACTGACACTGAGGCTCGAAAGCGTGGGGAGCAAACAGGATTAGATACCCT
+
EGGGDFFGGGGGGGGGGGGDGGGGGGGGGFADFGFFGGGFCFGCCGGFGGDFDGGGGE<FFFEEGGGEDFFGGCECFFDFBEGGGGGGGCFGGGG9EFGFGGFFGGGGGGGFGGGGGGGGGGGGGEEEGFDGFCDFFGGGG8D,>BFFFEGDGFDCGGGDCCFD<B>FFFGDFGGG<G7EGG3FCC;E'6FGCBFGC?C=?7?F?EFCGGFF<C<CGAFFFC$GGFF*@DGGGGC@8:@EFE=CGGFFFGGGGFFGGEFFFDF?,<FF;DGG4GGGF=:C=EFGGFB,,@C9,FF,,<E,E?84*@,DFEGF?8,CEE?AGE9CFGGGGEEE,@8EFDDGGEECFB,FGGFGGGGF8GGGGGGFFEEGGFFCFFE@8GGGGEGFC@EEGGGGGFFF8FGFGGGGGGGGGGGCCCCC
@sB 20324
CGGGGAATATTGCGCAATGGGGGCAACCCTGGCGCAGCCATGCCGCGTGAATGAAGAAGGCCTTCGGGTTGTAAAGTTCTTTCGGTGATGAGGAAGGCGTGATGTTTAATAGACATCATGATTGACGTTAATTACAGAAGAAGCACCGGCTAACTCCGTGCCAGCAGCCGCGGTAATACGGAGGGTGCGAGCGCGAATCGGAATAACTGGGCGTAAAGGGCGCGCAGGCGGATTTTTAAGTGTGATGTGAATGCCCCTGGCTTAACCTGGGAACTGCATTTCAGACTGGGAACCTAGAGTACTTTAGGGAGGGGTAGAATTCCACGTGTAGCGGTGAAATGCGTAGAGATGTGGAGGAATACCGAAGGCGAAGGCAGCCCCTTGGGAATGTACTGACGCTCATGTGCGAAAGCGTGGGGAGCAAACAGGATTAGATACCCT
+
GCEGGGGGGGGGGGGDGGGDCFEGGGGFGGGGGGDGEGGGGGFFGGG@FGGGGFFGGG89=FA<FFCEB8>F<EFGGGGGGFFEG:FF<AEEFFG,B@CFGEGGGGGGGFDFGGF9DFGFFFFGGGGGGGGFFGGGGGGFGG,3DBCFEGFGGGD@E@GGGFGGGGGGGGDGGGGGGGGFGEGE:+:?8*CE5C2:EGG;EGG:?91,98CEC'05*.:<8B::F@F:>CAFFEAFGF7GC@#8,,DCC@@#:C&=8%FE>8GD>CCGCCGGGFECEDC:GGEEFFEEBFEFCD?,A?FGFE=A,FGGFDGGFFEEABGFEEFGDEB8+EEFB@=5,47GEGFCFE=CDGGFFFFFF@7GFBFDC,CB7EGGGGDGEF7GGGGFGGGGGGGGGEGGGGGFGFGGGGEFF7CEGGGEFFFGGGEGDGGGGGFGGGGGCCCA-
@sB 440
TGAGGAATATTGGTCAATGGGCGCAGGCCTGAACCAGCCAAGTAGCGTGAAGGATGACTGCCCTATGGGTTGTAAACTTCTTTTATATGGGAATAAAGTTTTCCACGTGTGGAATTTTGTATGTACCATATGAATAAGGGTCGGCTAACTCCGTGCCAGCAGCCGCGGTAATACGGAGGATCCGAGCGTTATCCGGATTTATTGGGTTTAAAGGGAGCGTAGGTGGACAGTTAAGTCAGTTGTGAAAGTTTGCGGCTCAACCGTAAAATTGCAGTTGAGACTGGCTGTCTTGAGTACAGTAGAGGTGGGCGGAATTCGTGGTGTAGCGGTGAAATGCTTAGATATCACGAAGAACTCCGATTGCGAAGGCAGCTCACTGGACTGCAACTGACACTGATGCTCGAAAGTGTGGGTATCAAACAGGATTAGATACCCT
+
AFFGGGGFGGGGGGGGGGFFFGGGGEGGGGGGGFGGGGFGCGCFAGGGEEG9FGGGGGGGGGGGGGGGGFGGGG,<EFFGGGGCGGFGGGGGFGEFGGFFGFG9EFDFE<DEEEG8FGGGEFGFFFGGGGEEFGFAFG?,EFGGGGC@FDFFG<>FGFD>DFGGE>CEFGGGGFGD5<CFGDC,*1CE7<:;CFGECE7F=G9F<;F<)F<B9FC;8)FA72'CFCB6CF8<@9@-9659,FEA<7A8EF?C>=@7:<:=7CA8FGGFGGGFFFE9@46=+BFA<EEF=4,50FFEFAFFA44=7C@+CCGGGGGDECDEEFDGBGEFCE<AFFECEFECGGFC@CGDE9GGGGDGEFGGFCECFEDGGFFFCFF<FEFBFDFACFECDGEFEFFFGECEDGFEFEGGEDFFGGGGGFFEFGGGGGGGGGGCCCCC
@sB 45612
TGGGGAATATTGCACAATGGGGGAAACCCTGATGCAGCGACGCCGCGTGAGTGAAGAAGTATCTCGGTATGTAAAGCTCTATCAGCAGGGAAGAAAATGACGGTACCTGACTAAGAAGCCCCGGCTAACTACGTGCCAGCAGCCGCGGTAATACGTAGGGGGCAAGCGTTATCCGGATTTACTGGGTGTAAAGGGAGCGTAGACGGCGGAGCAAGTCTGAAGTGAAAGCCCGGGGCTCAACCCCGGGACTGCTTTGGAAACTGTTCTGCTAGAGTGCTGGAGAGGTAAGTGGAATTCCTAGTGTAGCGGTGAAATGCGGAGAGATTAGGAGGAACACCAGTGGCGAAGGCGGCTTACTGGACAGTAACGGACGTTGAGGCTCGAAAGCGTGGGGAGCAAACAGGATTAGATACCCT
+
FGGGGGGGGGGCGGGGFFGGGGGGGGGEGGGGGGGGGGG7FGGGGGGFGGGGF9FDCEFFGGGFFFF,CFGGFEGGGFGGGGGGGGGGGGFGGGGGGGFEGGCFGGGGGGGGGGGGGGG?FGGGGGGGGGFDEFFFGGGFG@CGGGGFFGGGGGGGGGGDDD7F4:7<<4FGGGDE<@EFD9&FGG#D=FG@FGDGGDDCGGD?9>9?E?ECFGFC:?CFGA<FG9@FDCGGEDC@8EF@EGGGGGG:9CFCFFGFEFCEFGFEC#AF9E<??GFE:FGFGFFFF;E<E;CF8>,FCEFEF@CGBECGFFC@,=GEB:,DE4,GGFGFFFFB8:8EGFD@,EEFEC:C@:GFGGFE@FCAAGGGGGFF7GEGGDGGGGGGFCGGGGGGGGGGFF<GGCFGGGGGGGGGGGGCCCB<
@sB 26949
TGGGGAATATTGCACAATGGGGGAAACCCTGATGCAGCGACGCCGCGTGGAGGAAGAAGGTCTTCGGATTGTAAACTCCTGTTGTTGAGGAAGATAATGACGGTACTCAACAAGGAAGTGACGGCTAACTACGTGCCAGCAGCCGCGGTAAAACGTAGGTCACAAGCGTTGTCCGGAATTACTGGGTGTAAAGGGAGCGCAGGCGGGAAGACAAGTTGGAAGTGAAATCTATGGGCTCAACCCATAAACTGCTTTCAAAACTGTTTTTCTTGAGTAGTGCGGAGGTAGGCGGAATTCCCGGTGTAGCGGTGGAATGCGTAGATATCGGGAGGAACACCAGTGGCGAAGGCGGCCTACTGGGCACCAACTGACGCTGGGGCTCGAAAGTGTGGGTAGCAAACAGGATTAGATACCCT
+
GGGGGGGGGGGGGGGGGGGGGGGGGGGGGGGGGGGGGGGGGGGGGGGGGGGGGGGGGFFGGGGGGGGGGGGGGGGGGGGGGFGGGGGGGGFGGGGGGGGGGGGGGGFGGGGGGGGGGGGGGGGGGGGGGGGGGGGGGGGGGGGGGGGGGEFGGGGFFGG=GGGGGFGGC3GGGGGGGGGGGG>GGGFGCCFFFGEFEEEGGGGDGGG=CCC@CGGFFGGGGGGGGGGFGGGGGGFD6CFGCGGGGGGGGFFGFGGGGGFEDCFDGGGGGGGGFGACGGGEGD<GGGGGGFFAFE7GGGGGGGGGFGGGFFCFGGFEEF,GFC7GDGGGFGGF>GGGFFEFCGGGGGEGGGGGGGGGGFGFGGGGGGGGGGFGGGGEGGGGFCGGGGGGGGGGGGGGGGGGGGGGGGGGGGGCCCCC
@sB 443
TGAGGAATATTGGTCAAGGGACGAGAGTCTGAACCAGCCAAGTAGCGTGCAGGAGGACGGCCCTGTGGGTTGTAAACTGCTTTTATAAGGGAATAAAGTGAGTCTCGTGAGACTTTTTACATGTACCTTATGAATAAGGATCGGCTAACTCCGTGCCAGCAGCCGCGGTAATACGGAGGATCCGAGCGTTATCCGGATTTATTGGGTTTAAAGGGAGCGTAGGTGGATTGTTAAGTCAGTTGTGAAAGTTTGCGGCTCAACCGTAAAATTGCAGTTGAAACTGGGAGTCGTGAGTACAGTAGAGGTGGGCGGAATTCGTGGTGTAGCGGTGAAATGCTTGGATATCACGAAGAACTCCGATTGCGAAGGCAGCTCACTAGACTGTTACTGACACTGATGCTCGAAAGTGTGGGTATCAAACAGGATTAGATACCCT
+
EFDFGCFGGGGGGGGGGGGGFGGGGGGGGGGGGGGFAFGFGGF<FFGGGGGGGGDGGGEGGGGGGGGGGGGEGGGGGGGGG<EGGGGGGGGFGGGFGGGGGGGGGGGGGGGGGGGGGGGGGGGGGGGGF9FGGGGGGFGF=<BFE7>EGEFFCFFGGGGGGFFGGGGGEEGCFFFGGGGCFFEEFEGCGG7FFGFG/*@FGFGGF<:/1?F=F@FAE9FA@DDCF3/CGEACFGG@FC:E<C?E2<CCC@ECCGE;@:FFCGGGFEDF@F:#AGFFGBGFGDF?=+FC18GGEF;C4ACFE9,CGGGGDGE>888DGGGGGFCE=C8BFGGFFFGF9FC,FABAE?FGGFDF@FFCGGGGEGEDFCGGGGF8<EGGGGGGGGGGGGGGGGGGGGGGGGGFFEGFECGGGFGGGGGGGGDGGGGGFFFGGFFCCCCC
@sB 444
TGGGGAATATTGCACAATGGGCGCAAGCCTGATGCAGCCATGCCGCGTGTGTGAAGAAGGCCTTCGGGTTGTAAAGCACTTTCAGCGGGGAGGAAGGCGTTAAGGTTAATAACCTTGGCGATTGACGTTACCCGCAGAAGAAGCACCGGCTAACTCCGTGCCAGCAGCCGCGGTAATACGTAGGGGGCAAGCGTGAACCGGATTTACTGGGTGTAAAGGGCGCGTAGGCGGCGGAGCAAGTCAGAGGTGAAAGCCCGGGGCTCAACCCCGGGACGGCTTTTGAAACTGCCCTGCTTGATTGCAGGAGAGGTAAGCGGAATTCCTAGTGTAGCGGTGAAATGCGTAGATATTAGGAGGAACACCAGTGGCGAAGGCGGCTTACGGGACTGACAATGGCGCTGAGGCTCGAAAGCGTGGGGAGCAAACAGGATTAGATACCCT
+
FFEFGFFGG9ECEGGGGFFFCFGGGGGGGFCGFGGFGGGGGGCCFEC@@FCFFF9FGGG?FF8FGGEGCCCEGF95CFGGGG9CEFFDGGEGGC=<C,@B3BD99,CF9EDGF@FDF8DGGE77,3+@F,@=,:BE*36@FEF8,4>>*C*1?:,F<*=<FFFCF6F,21F5FCE79FFF,<CFGG58C;:5>?*8*02?))ACF79CFG5#:2.29-<3#::B7>E>774*FC,<?FC?0,*=,,@+<CC*EFBC8FED6CC7CEF<ECB>+>FGFFA=C>@=D=8F=D==9CEDFCC,,DAGF9,9@FC@EGFEEDD,GF9FEGFC6AF=>FECFCF@E@9E89ECEE,FFF@<E:EFC4E,@@CGGFCFGGE@F8EEEC,FGFFEGDFAGEEGFC=GGGGEEFCGGGGGEGGEGFGGFGEGFGGGGGGGGF@FCCCCC
@sB 30154
TGAGGAATATTGGTCAATGGGCGAGAGCCTGAACCAGCCAGGTAGCGTGCAGGATGACGGCCCTATGGGTTGTAAACTGCTTTTATAAGGGAATAAAGTTTGAGTCGTGACTCATTTTGCATGTACCTTATGAATAAGGACCGGATAATTCCGTGCCAGCAGCCGCGGTAATACGGAAGGTCCGGGCGTTATCCGGATTTATTGGGTTTAAAGGGAGCGTAGGCCGCAGGTTAAGCGTGTTGTGAAATGTAGGGGCTCAACCTCTGCACTGCAGCGCGAACTGGCTTGCTTGAGTACGCACAACGTGGGCGGAATTCGTGGTGTAGCGGTGAAATGCTTAGATATCACGAAGAACTCCGATTGCGAAGGCAGCTCACGGGAGCGCAACTGACGCTGAAGCTCGAAAGTGCGGGTATCGAACAGGATTAGATACCCT
+
FGAFGGGGGGGGGGGGGGGEFGGGDGCGGFGFGGGGGGFFFGGGFGGGGGGFGGGGGGGGGGG?GGGFGGGCCFFFFFFGGFGGGFGGGFGGGFGGGGGGGGF=EGGGGG+BBEFGGGGGGGGGGGGFFG9FFGGGEADGGGGC+@FF<FGFGGGGGGGFCEGC:CEGGDGGGGGGDFCFFFFGDE=EGGE@;?F;E/<CG>GGG<C<FFCFGFGFC;C>?FC5<,#CFF?@CCE>C5CFFCFGF.FFGF9CGFCGGGG@FFAEGGDEGGF7@EEC1<3@8-FED8F<@<,A:7GEEF@8@,4+GGGGGGGGFEC87GGGFADGEGEEGGFFEEFECFE;94EGGGGFFCGGGEGGFFGF@EEFFF@FGFGGFFDGGGEGGGGFACF7FCB@GGGFCEGGFEFGEDGGGGGGGGFGGGGGGGGGGGGGGGF@CC@C
@sB 35828
TGAGGAATATTGGTCAATGGACGAGAGTCTGAACCAGCCAAGTAGCGTGAAGGATGAAGGTTCTATGGATTGTAAACTTCTTTTATACGGGAATAAACGGATCCACGTGTGGATTTTTGCATGTACCGTATGAATAAGGATCGGCTAACTCCGTGCCAGCAGCCGCGGTAATACGGAGGATCCGAGCGTTATCCGGAGTTATTGGGTTTAAAGGGAGCGTAGAGGGGTTGTTAAGTCAGTTGTGAAAGTTTGCGGCTCAACCGTAAAATTGCAATTGATACTGGCAGCCGTGAGTACTGTTGAGGTAGGCGGAATTCGTGGTGTAGCGGTGAAATGCTTAGATATCACGAAGAACTCCGATTGCGAAGGCAGCCTACTAAACTGCCACTGACATTGATGCTCGAAAGTGTGGGTATCAAACAGGATTAGATACCCT
+
@EEDGFGGGGFD9FGFGGFGGGG@+8@CFGGGFFG,<FCFGGFFGGEFGGCGGGGGFFGF:,6EFGGFCCEC6FFFAFEFEFFDGFA?FFE@CFFFFEGEB@FEFFGF,:?CFCGGGD7FFBF<5EB=D@FFGC,@FFFF,BCC:ACFCCA8FFFEGFGFGFGGCCFGGGGGFF*>B<7B@EFF@GDGGEG7,?CF5/1<,E+GFGF*4C<FFC:<<5BCA>@#01;>#:EGGFF?16F@2<FFGFGFE=8F8?C(CGGFFC?3;<;CE+F?@#9<A,,D8AFEGEF?EAFC3C@A9,EB,A?F<8+CEFFFEE@+,C==FFGCDFFFA<E59FFGGEFFF>6FGEF@B<EGFCB@6,<CGGF@GGGGF8@C;,9GDFC,4@,7@9FGGFE6,<FFE+CBEGGGF<GEGFGGGGGGEE@BEEEGFGCGGEF<CA@A
@sB 44158
TGAGGAATATTGGTCAATGGGCGCAGGCCTGAACCAGCCAAGTAGCGTGAAGGATGACTGCCCTATGGGTTGTAAACTTCTTTTATATGGGAATAAAGTTTTCCACGTGTGGAATTTTGTATGTACCATATGAATAAGGATCGGCTAACTCCGTGCCAGCAGCCGCGGTAATACGGAGGATCCGAGCGTTATCCGGATTTATTGGGTTTAAAGGGAGCGTAGATGGGTTGTTAAGTCAGTTGTGAAAGTTTGCGGCTCAACCGTAAAATTGCAATTGATACTGGCAGTCTTGAGTACAGTTGAGGTAGGCGGAATTCGTGGTGTAGCGGTGAAATGCTTAGATATCACGAAGAACTCCGATGGCGAAGGCAGCCTACTAAACTGCCACTGACATTGATGCTCGAAAGTGTGGGTATCAAACAGGATTAGATACCCT
+
CFFFGGGGGGGFCGGGGGB@FGGGGGCEEFGGGGGGGGFFGGFFFGDFFGGGFGGGFFFFGGGGGGGGGGCFGGGFGGGGGGGGGGGFGGGGGGGGGFFGFGGGGGGGGGGGDGGGGGCGGGGGGGGGFFEFFGGGGGGG,=?FEGGCFGGGGGGGFBFGGGGGGGGGGGGG=FGGGGGFGEGGG7<DGGGGGCEGGG7FGGGFFGFGGGEGG5FFG>89=9FC9@FFDA<FFEFBF7@<C@F=FFGGGFCE3=6,@;EF@CEFDFFGFFFAFEAC@FD76E:?,AFFGEDGFDFBFFGGGGGGFECGFEFE>,4B8F:EGFEC=GFEEEF?BA5D;E9,ACF=F@CCDEE,EC:::GF?@,CFGC?GGFFGFEDGGGFEFC8GFFDGGFFDGGFFE+GGFGGFGGGGGGGFFGGGGFFFAAGGGFGFGGGCCCCC
@sB 24765
TGAGGAATATTGGTCAATGGGCGCGAGCCTGAACCAGCCAAGTAGCGTGAAGGATGACTGCCCTACGGGTTGTAAACTTCTTTTATAAAGGAATAAAGTGAGGCACGTGTGCCTTTTTGTATGTACTTTATGAATAAGGATCGGCTAACTCCGTGCCAGCAGCCGCGGTAATACGGAGGATCCGAGCGTTATCCGGATTTATTGGGTTTAAAGGGAGCGTAGAGGGGTTGTTAAGTCAGTTGTGAAAGTTTGCGGCTCAACCGTAAAATTGCAATTGATACTGGCAGTCTTGAGTACAGTTGAGGTAGGCGGAATTCGTGGTGTAGCGGTGAAATGCTTAGATATCACGAAGAACTCCGATTGCGAAGGCAGCCTACTAAACTGCCACTGACATTGATGCTCGAAAGTGTGGGTATCAAACAGGATTAGATACCCT
+
CFGGGGFGFFFGGGGGGGG,FFEGGGGGGCFGFGGFGFFGFGD@FFCFGGEF@FFFE9EFCGGDGGGGGGGGGGGGGFFFFGGGGGGGGGFGFGDEB<FGGCEDGGGGGGDGFGGFGGGG<<BCE?<FGGGFGGCEF9,:5,8>=@FGCDG8:+>FFF8<FDFG:CCF7BF7@7*6@FGFGGGEFE8CF0,=EGGD81=:EG?AC7=7<<A:CCDAB9;ABA@/CFFDGEFCFGGFG>CF;$EC@DFEC0C:GFFD8=FFGCEEBGGFGE?CGFEA<FFD8GFGGGGGD?F?+EE<,GF<GFDF,E@F@==AEEGGGFFFFA>@)CFAF???5?FC49<,GDGDFGFGFGFGFB@B,7FCFEEDFAAFDGEGDGGGGGGGGGGGDCGGGGGF@ADFDGFEC,GGFFFEGF<FGGGGFCFDFE,FF9GFFGGCCCCC
@sB 38097
TGAGGAATATTGGTCAATGGACGAGAGTCTGAACCAGCCAAGTAGCGTGAAGGATGAAGGTTCTATGGATTGTAAACTTCTTTTATACGGGAATAAACGAATCCACGTGTGGATTTTTGCATGTACCGTATGAATAAGGATCGGCTAACTCCGTGCCAGCAGCCGCGGTAATACGGAGGATCCGAGCGTTATCCGGATTTATTGGGTTTAAAGGGAGCGTAGATGGGTTGTTAAGTCAGTTGTGAAAGTTTGCGGCTCAACCGTAAAATTGCAATTGATACTGGCAGTCTTGAGTACAGTTGAGGTAGGCGGAATGCGTGGTGTAGCGGTGAAATGCTTAGATATCACGAAGAACTCCGATTGCGAAGGCAGCTTACTAACCTGTAACTGACATTGATGCTCGAAAGTGTGGGTATCAAACAGGATTAGATACCCT
+
GGGFGFGGGGGGGGGGGGGGGGGGGBFGGGGFGGGGGGFCFG<EFGGCFGGGGGGGFFGGEFFGGGGGGGGGGGGFGGGGCFFGGGFGGGGGEGGFGFGGGGGGGGGGGGGGGF9FGGGGGAFGFGG:DGEGGAEFGGGGGGDGGGCEGGFGDGGDGGGGGFGGEEFGF@CGGG@FCFGF7>><FGDGF7CECCFF>DFGGC>CFFCCGGBEC:<*CCF@A>5(9FFGGFEECCFFBEGFCFGGD>FFC-GGFBAC>CFDFGGG<GGFDFEBFGE<FFF=9CGFFFEE?GFF;GFAGGFFGGGGGEGEF=9GE@@+FF<@GFGGFGFFFFGGGGGGGFFGFGFF8GGGGGGGDCEFBCGGGGEFGGFFFGGGGGGGGFGGGGGGGGFGGGFFGGCGGGGFFFGFGGGGGGGGGFGGGGFGFGGGGGGFGGGCCCCC
@sB 25496
TGAGGAATATTGGTCAATGGGCGCAAGCCTGAACCAGCCAAGTAGCGTGAAGGATGACTGCCCTCTGGGTTGTAAACTTCTTTTATATGGGAAAAAAGTTTTCCACGTGTGGAATTTGGTATGTACCATATGAATAAGGATCGGCTAACTCCGTGCCAGCAGCCGCGGTAATACGGAGGATCCGAGCGTTATCCGGATTTATTGGGTTTAAAGGGAGGGTAGGTGGACAGTTAAGTCAGTTGTGAAAGTTTGCGGCTCAACCGTAAAATTGCATTTGATACTGGCTGTCTTGAGTACAGTAGAGGTGGGCGGAATTCGTGGTGTAGCGGTGAAATGCTTAGATATCACGAAGAACTCCGATTGCGAAGGCAGCTCACTGGACTGCAACTGACACTGATGCGCGAAAGTGTGGGTATCAAACAGGATTAGATACCCT
+
FGEGGCFGGDGGD<CFFGGGGGGGG+@FFEFGGAFFGG=AFGEEEFFGG@DFGGEGGG,CF@FF,,EEFGCE,CBCG,CEGGGGFGFGFGGGG,:C>FBEEADEFFFGGFFDCFCCF,9=?ECA<FDFGG,CCFC,,<AE9<F7CGG=>B9F=FD7@<F@FGGCECFGG@F9FDDGG*F1D7FF7>>BF7C@CFEF5*<,=+<,?C*1<,<:%/<*=#2838=',F8<,9>A@<E-@0GGE:78,@,D<+8C8:6,,CCD+=53,FEF=AC98,@EA,@>,B@FFFB,EB9GFEEE@EE9GFBC@EGDEEAFFDEGF@7EFAC@@7=CFFGFEFFEA<,DGGGGEEF<GGGGCC:CGGFF@,FDFFCGGEDGGGGF,CCFGGFGFCFFCGGFEGGGGFC7,GGGFFB;BEGGDC9GGFGGGFGFFDGGGGGCCCCC
@sB 451
TGAGGAATATTGGTCAATGGGCGCAGGCCTGAACCAGCCAAGTAGCGTGAAGGATGAAGGCTCTATGGGTCGTAAACTTCTTTTATATGGGAATAAAGTTTTCCACGTGTGGAATTTTGTATGTACCATATGAATAAGGATCGGCTCACTCCGTGCCAGCAGCCGCGGTAATACGGAGGATCCGAGCGTTATCAGGATTTATTGGGTTTAACGGGAGCGTAGGTGGATTGTTAAGTCAGTTGTGAAAGTTTGCGGCTCAACCGGAAAATTGCAGTTGAAACTGGGAGTCTCGAGTACAGTAGAGGTGGGCGGAATTCGTGGTGTAGCGGTGAAATGCTTAGATATCACGAAGAACTCCGATTGCGAAGGCAGCTCACTAGACTGTTACTGACACTGATGCTCGAAAGTGTGGGTATCAAACAGGATTAGATACCCT
+
AFGFGCFGGFGGGGGG@CFDFFCFG>:FGGGG@<FGGDF8;ECFFGGGDFDFGCFGGCE,E<AFGFFGGGEC+CEFCFAEFFFGFFFDF<B,?A5C<,99FF<,C<F+A,BCFEE<<<F=CB,C,5BEF,AF<C,4:5AAFF+BCD+A?AGFEFG@<A8+<FDE+6+@+<+E9987CC*3,4,,5@9FG*CGF,<?0,?<:BC6,@:13A::C8GFD6<@6931,/,3CE@7<GF82=+3FF?,;:<?@84C7?F96/:@+35,7;>A,FE*95,EE@+0FCEFA,+4+4@FDBDE?EC,=GFEFCG@C=<94=DGEC7FEC6+)@,9;@C4DDFDFC<@F@,GGFEEGF9FC68,,A,,B,C8FBEBCB<FGGGGGGGFCGGGGGFCFGGFFGGGGGECFGGGEAE>FGGFFFDFEGGFGGGGGGGGGGGCCCCC
@sB 452
TGAGGAATATTGGTCAATGGGCGCAGGCCTGAACCAGCCAAGTAGCGTGAAGGATGAAGGCTCTATGGGTCGTAAACTTCTTTTATATGGGAATAAAGTTTTCCACGTGTGGAATTTTGTATGTACCATATGAATAAGGATCGGCTAACTCCGTGCCAGCAGCCGCGGTAATACGGAGGCTCCGAGCGTTATCCGGATTTATTGGGTTTAAAGGGAGCGTAGGTGGATTGTTAAGTCAGTTGTGAAAGTTTGCGGCTCAACCGTAAAATTGCAGTTGAAACTGGGAGTCTCGAGTACAGTAGAGGTGGGCGGAATTCGTGGTGTAGCGGTGAAATGCTTAGATATCACGAAGAACTCCGATTGCGAAGGCAGCTCACTAGACTGTTACTGACACTGATGCTCGAAAGTGTGGGTATCAAACAGGATTAGATACCCT
+
FGGGGGGGGGGGGGGGFFEFGGGGGGGGGGGGGGGGGGGGFGGGGGEFGEFGGGGGFF<EG8FGGFFGFGFFEGGGF9EFFGGGGGGGGFGFGGGDFGGFGGGGGAG@8,AFGGGFGGGGAFFGGGDFBEGFF,,CFGGGGGGGGGEEGECGF7+8=B,BBDEG7CGFGCGF<EECGDE*,36>@>1CFGG5;FC1#=@?79GGFGG,G;F99CGFE@<5;;EF;;7GCC@E9FCAFFF9FF/C@<DDF3.836:1D=FBGGGGGCGGGGGFGFGFDF?=DFFFE<7FA,@EDFFEEBC,@,,F7=FFDGFD=4+CGFGGFFB@)C7AGFGF9DGGEFFGFEFGGGFGGGGGFFDC>GGGGGEGGF@GGGGGGGFF@C9?DGGGGGGGGGGFE,<GGGGGFEGGFFGGGGGFGGFGGGEFGGGGGGGGGGGCCCCC
@sB 30313
TGAGGAATATTGGTCAATGGGCGCAGGCCTGAACCAGCCAAGTAGCGTGAAGGATGACTGCCCTATGGGTTGTAAACTTCTTTTATATGGGAATAAAGTTTTCCACGTGTGGAATTTTGTATGTACCATATGAATAAGGATCGGCTAACTCCGTGCCAGCAGCCGCGGTAATACGGAGGGTCCGAGCGTTATCCGGATTTATTGGGTTTAAAGGGAGCGTAGGTGGACAGTTAAGTCAGTTGTGAAAGTTTGCGGCTCAACCGTAAAATTGCAGTTGATACTGGCTGTCTTGAGTACAGTAGAGGTGGGCGGAATTCGTGGTGTAGCGGTGAAATGCTTAGATATCACGAAGAACTCCGATTGCGAAGGCAGCTTACTAACCTGTAACTGACATTGATGCTCGAAAGTGTGGGTATCAAACAGGATTAGATACCCT
+
GEEGFEEC@FGFFEFGGGGG,EFGGCFGGGGF@CFGGGDGGGDCGGEFGGGGFGFGGGDFCCED@FGFGGG7FFGDGGCE<FFC9EEEFG,BFEFEEFG<<FCFFGGGG<=C?F9EEE,E<EGEGGFFCE<FF?,,,9FE,BFCG@FGF/FG@:10F??F5DFBFEFGFEGF4<FCC97(@><C;*->>FEE4FFC8CCCF>GGDFE<F7<3?C?FC=E>;GGFFB=7D@CEGCGCFGFCB<?CF@F=+CGCFEE@DGBCGGGDGGGFA@E1AFDCEFGD8=CFEB4F9CF?DA,5GFF<GGEGGEGEDGFGGFBC>CBFGFC7AGEFCFA,GGFGFAGGGGGGGF<FGGGGGFF7EGF@F7GGGGGGGFEFFFCCFE@FFGGGDDFGGGFF<,GGGGGGGGGGGGGCDGGFFGF<GEGGGGGGGGGFGGGCCCCC
@sB 21723
TGAGGAATATTGGTCAATGGACGAGAGTCTGAACCAGCCAAGTAGCGTGAAGGATGAAGGTTCTATGGATTGTAAACTTCTTTTATACGGGAATAAACGAATCCACGTGTGGATTTTTGCATGTACCGTATGAATAAGGATCGGCTAACTCCGTGCCAGCAGCAGCGGTAATACGGAGGATCCGAGCGTTCTCCGGATTTATTGGGTTTAAAGGGAGCGTAGGTGGACAGTTAAGTCAGTTGTGAAAGTTTGCGGCTCAACCGTAAAATTGCAGTTGATACTGGCTGTCTTGAGTACAGTAGAGGTGGGCGGAATTCGTGGTGTAGTGGTGAAATGCTTAGATATCACGAAGAACTCCGATTGCGAAGGCAGCTCACTGGACTGCAACTGACACTGATGCTCGAAAGTGTGGGTATCAAACAGGATTAGATACCCT
+
,ECFF@FGGFGAFGGGGCGFFE@GCFGGGCFGGFFFFGDFGGFFACCBBFFGDFGGFFFFDFGGGGAFCFFA@AFF<FFGFFGFGGGG@7=BEFFCFGCCFGGGGGGGFC<FCEDGDF>FDFGGEFG@FCGFC<;EEEGGFE+4CE=A,BDD7B<B7C,3@,B3@DCFFGGGCF3:@FD7,>CFE@*<FF**@CFEGGGGG>@@<F:17?BE:<FGGFGGDB>@@<4+?8><=FG:-);8<D#=@7@:<CBE<GGGGCEFC7CD@CFF:FFEC9EC=FGCFDGGGDFDGFFF7C>C9,C,>4,FFC>,@@,BD8BGEC,,FFFGBGFGDGFGGGGFF@E=F=,<FDFFGGFFD@F:GFE@FFF@F<,GF8FFE9<9GGGGGFCFFCFGGGFEAGGF@CGFCGFF@@GGGGGFFFFEGFGGGFGGGGGGGGGCCCCC
@sB 31305
TGAGGAATATTGGTCAATGGGCGAGAGCCTGAACCAGCCAAGTAGCGTGCAGGATGACGGCCCTATGGGTTGTAAACTGCTTTTATACGGGGATAAAGTGGGCCACGTGTGGCTTATTGCAGGTACCGTATGAATAAGGACCGGCTAATTCCGTGCCAGCAGCCGCGGTAATACGGAAGGTCCGGGCGTTATCCGGATTTATTGGGTTTAAAGGGAGCGTAGGCCGCCCCTTAAGCGTGTTGTGAAATGCCGCGGCTCAACCGTGGCACTGCAGCGCGGACTGGGGGGCTTGAGTGCACGCAACGCAGGCGGAATTCGTGGTGTAGCGGTGAAATGCTTAGATATCACGAAGAACTCCGATTGCGAAGGCAGCTTGCGGGAGTGCGACTGACGCTGAAGCTCGAAGGTGCAGGTATCGAACAGGATTAGATACCCT
+
[truncated: 16,615,064 more chars]
