# Supplementary material for: Compositional distinction of gut microbiota between Han Chinese and Tibetan populations with liver cirrhosis
Source: PeerJ. 2021 Sep 15;9:e12142. doi: 10.7717/peerj.12142 (PMC8449536; doi:10.7717/peerj.12142)
Supplement: Supplemental Information 5 [file peerj-09-12142-s005.zip › HHC3.clean.fastq]

@sC 33361
TGAGGAATATTGGTCAATGGGCGAGAGCCTGAACCAGCCAAGTAGCGTGCAGGATGACGGCCCTATGGGTTGTAAACTGCTTTTCTAAGGGAATAAAGTGAGTCTCGTGAGACTTTTTGCATGTACCTTATGAATAAGGACCGGCTAATTCCGTGCCAGCAGCCGCGGTAATACGGAAGGTCCGGGCGTTATCCGGATTTATTTGGTTTAAAGGGAGCGTAGGCCGGAGATTAAGCGCGTTGTGAAATGTAGACGCTCAACGTCTGCACTGCAGCGCGAACTGGTTTCCTTGAGTACGCACAAAGTGGGCGGAATTCGTGGTGTAGCGGTGAAATGCTTAGATATCACGAAGAGCTCCGATTGCGAAGGCAGCTCACTGGAGCGCAACTGACGCTGAAGCTCGAAAGTGCGGGTATCGAACAGGATTAGATACCCT
+
EFFFGFFFGFFFGGGGFGFCGGEEGGGGGGGGGGGGGCFGGGAFFFCFGGFGFGGFCFEGDGGGGGGGGDCGGBFGFGGGEFGF,?EA9FFF,9<AFGGGGGGE<E,BEFGCGFGGGGD9,?9FFGFFF,?FFEEF9<F9ADCFCCEGG9FDFGGGGGGGC@EFG+@:>E*;EFCCGGGCFCC>EGEE2GG6GFDGD5F9:CF%FFC:>:?B9FGFEFFEB9?ECFDEGGDGDGG851CGEGGFEDDGGG?GGFFGE>598<9FGGGFGGEDGEC@3C=EGGGGFEDD==9GFFC:CF8GGFGGGGDGGGEED@GCGGGGGGGGBGGGGGGGGGGGFFACDDGFEFCFGGGF8F@FCFGGGGEFFC,GGGFGFGGGGFBFEDF@GGGGEGECGFGGGFFFF@GEFFC@GGGGGGGGEGGGFGGFGGGGGGGCCCCC
@sC 31471
TGAGGAATATTGGTCAATGGACGAGAGTCTGAACCAGCCAAGTAGCGTGAAGGATGACTGCCCTCTGGGTTGTAAACTTCTTTTATACGGGAATAAAGTGCGGCACGTGTGCCTTTTTGTGTGTACCGTATGAATAAGGATCGGCTAACTCCGTGCCAGCAGCCGCGGTAATACGGAGGATCCGAGCGTTATCCGGATTTATTGGGGTTAAAGGGAGCGTAGGCGGACGCTTAAGTCAGTGGTGAAAGTTTGCGGCTCAACCGTAAAATGGCAGTTGATACAGGGTGTCTTGAGTACAGTAGAGGCAGGCGGAATTCGCGGTGGAGCGTTGAAATGCTTAGATATCACGAAGAACTCCGAGTGCGAAGGCAGCTTGCTGGACTGTAACTGACGCTGATGCTCGAAAGTGTGGGTATCAAACAGGAGTAGATACCCT
+
EFGGGGCCFFGFCGGG9<<EBFFFGGGFGDAFFGFGGGGGFCE<FDE@B@FFEGCFFFAFFGG,,,6,,CFFEGEAFE9E9<EDGGFGFFGEEGCFFAB,,8@F+>+9B4+9AF,?9=+4A,:E<FFFG7?<9ECAFDFD>>8::FEGCDF8FGC7DF,8>>ED7CF7<7F,3@*5*1>1>F?B*4*<<:F7@,=F*:9B@G=,<<#F*%<?:C72<>CD>@1<8/#*2-38=CC9FFF>4FCD73:?:A8:C<83,7FB:F>@,,AF<8:,9DEEA@C6+=C8,,FFDA5A+GFFGFBC45,FED=?@,E@46+EGFCFF<@,?C@?9CF9FADGEC6=GGFGFEE@E9GFEF@:BB<7+EC7GGDF?F@F8CF9C9CEEGGGFAGGGGF:F=FGGGGGGGFFCFGEGFEGGFFGFFCCAGGGF9GGFCGCCC<C
@sC 3
TGAGGAATATTGGTCAATGGACGAGAGTCTGAACCAGCCAAGTAGCGTGAAGGATGACTGCCCTATGGGTTGTAAACTTCTTTTATACGGGAATAAAGTGAGGCACGTGTGCCTTTTTGTATGTACCGTATGAATAAGGATCGGCTAACTCCGTGCCAGCAGCCGCGGTAATACGGAGGATCCGAGCGTTATCCGGATTTATTGGGTTTAAAGGGAGCGTAGGCGGACGCTTAAGTCAGTTGTGAAAGTTTGCGGCTCAACCGTAAAATTGCAGTTGATACTGGGTGTCTTGAGTACAGTAGAGGCAGGCGGAATTCGTGGTGTAGCGGTGAAATGCTTAGATATCACGAAGAACTCCGATTGCGAAGGCAGCTTGCTGGACTGTAACTGACGCTGATGCTCGAAAGTGTGGGTATCAAACAGGATTAGATACCCT
+
GFFEGGGGGGGGGGGF<FFGGGGGGGGFGGGGGGGGGGGFGFEGGGGGGGGGGGGGGGGGGGGGGGGGGGGGGGGGGGGGGGFGGGGDFGGDGGGGGCFDEEC@EGGGGGGGEFEGGGGGGFFGGGGGGFFD?FGGGGGGF8CGEGEG,5?FGGGGGFGGGFG8EEGGGG::@BCC@FGFGECAC7>**>*,BF7CE*<F@G29;F8B9B835CFFEFEB;1EGFB>DGG-<EGC<G51<:FCEC,ACCFEECFDEC:=B;GFFGGGGGGF3FFDA,,D36CFB8AE<=A,FBFCEGE@,FFEE,FGGGGFD?8CCGFGFD:@>FGE9E9?AFF<GE9FDE8FEGFGGFEEGCGGF@FFEGGC7GFEGF@FFCGGF8FFGGGGGGGFEEGGGGEGGGEGGGGGGGGGEEGGGGGFD<GFAFCGFGFGGFCCBCCCC
@sC 4
TGAGGAATATTGGTCAATGGACGAGAGTCTGAACCAGCCAAGTAGCGTGAAGGATGACTGCCCTATGGGTTGTAAACTTCTTTTATACGGGAATAAAGTGATCCACGTGTGGATTTTTGTATGTACCGTATGAATAAGGATCGGCTAACTCCGTGCCAGCAGCCGCGGTAATACGGAGGATCCGAGCGTTATACGGATTTCTTGGGTGTAAAGGGAGCGTAGGTGGATTGTTAAGTCGGTTGTGAAAGTTTGCGGCTCAACCGTAAAATTGCAGTTTATACTGGCAGTCTTGAGTACAGTAGAGGTGGGCGGAATGCGTGGTGTAGCGGTGAAATGCTTAGATATCACGAAGAACTCCGATTGCGAAGGCAGCTCACTGGACTGCAACTGACACTGATGCTCGAAAGTGTGGGTATCAAACAGGATTAGATACCCT
+
AEFFF,CFFFGCFGFEDEFC<FEG7CE,CEFGGGG?,BFGGGFGGGGGGGGGGGGECFDGGCF<FEEA8FC7,<<FCF<EFFGGGGGFA7+?:,5C,EFFC<FC9FGFF<4:DEECAFC4,B9FC,?FGFGGGFABECE<9A:@EGDG8<<F><FFGEFFF?FF=8CG7CCECCEDD*>7,6261*1*11=E,@:85<=C$E#B<9</75$:B91);6<:)097:>7FA@7,><+AC+<>,F?=,,,D>3@8>@,?FF:B+CFE;D@A9D=DFEE44=D8D8EB<9F<=8E?0FCEGFFF9E>=C=C+=8CE468+GFCEEC6+)>,BB;EFFEF@,AECEDAEFDFDCFDGFGGDGGGGGGF=:EB<E8CGE9EC?FGFFA@FGFGGCFFGFGGGFGDGFGGGGEGGGGGGGGGGGFFCEF,FFGF<C,FA<B-B
@sC 21577
TGGGGAATATTGGGCAATGGGCGCAAGCCTGACCCAGCAACGCCGCGTGAAGGAAGCAGGCTTTCGGGTTGTAAACTTCTTTTGTCAGGGACGAGTAGAAGACGGTACCTGACGAATAAGCCACGGCTAACTACGTGCCAGCAGCCGCGGTAATACGTAGGTGGCAAGCGTTGTCCGGATTTACTGGGTGTAAAGGGCGTGTAGCCGGGAAGGCAAGTCAGATGTGAAATCCACGGGCTCAACTCGTGAACTGCATTTGAAACTGTTTTGCTGGAGTATCTGAGGGGCAATCGGAATTCCTAGTGTAGCGGTGAAAGGCGTAGATAGTAGGAGGAACACCAGTGGCGAAGGCGGATTGCTGGACGACAACTGACGGTGAGGCGCGAAAGCGTGGGGAGCAAACAGGATTAGATACCCG
+
FFFGEF@FGFFGGGGGCFEE@A@FEEGGGGGFFGF@EECFFFG6@F++@@DFFFGG8CC9=E<F<CCGFGEFDFEFGGGG9FEGF9<ADEFFE+CFEFDEFFEEDEFGGGG,DFD@E+BDDC=,@F7C+>FEFGCECG:<DCBBA:>@FC*5CFFD7F@CC<:<@CFCGGDC*=<21=<<:F:F:BCCF@*5?CB:CCCCE8-/3.8C::6AC12DA;@:8,3<=,@-#<8@#@F:598,487<FE=@CDB?FADFFFF@CFFAGFAB,,45,97C;E9A,?8A,FFGCB7B=@9,,FFDFFFF@4*:CCE,FA7,+=>FFGDDCA,C<CFFGGGF<EA,,FB@87GEFGFCCC<@,FFF@8GGGGFDFGFFCB,FFFCF@+@,FCGGGGFFEFGECCE<@AB9B<EECFGFGCCCCC
@sC 22240
TGAGGAATATTGGTCAATGGACGAGAGTCTGAACCAGCCAAGTAGCGTGAAGGATGACTGCCCTATGGGTTGTAAACTTCTTTTATACGGGAATAAAGTTAGCCACGTGTGGCTTTTTGTATGTACCGTATGAATAAGGATCGGCTAACTCCGTGCCAGCCGCCGCGGTAATACGGAGGATCCGAGCGTTAATCGGAATTACTGGGCGTAAAGCGCACGCAGGCGGTCTGTCAAGTCGGATGTGAAATCCCCGGGCTCAACCTGGGAACTGAATTCGAACATGGCAGGCTAGAGTCTTGTAGAGGGGGGTAGAATTCCAGGTGTAGCGGTGAAATGCGTAGAGATCTGGAGGAATACCGGTGGCGAAGGCGGCCCCCTGGACAAAGACTGACGCTCAGGTGCGAAAGCGTGGGGAGCAAACAGGATTAGATACCCT
+
EGGGGGFFFGGGGGGGGGGCFGGGGGGGGGGGGGGGGGCFFGFEFGGGEEFGE,FEFFFGGGGCFGCFFFFGGGCGGGGGGGFGGGFAFECGGGFGAFAF9DGGGDGFG<FGFFGFFGD@C5CFGGCEBFEGGGGGGG@<,B+CEGGGGGGGG=+B@FC<+@FGG8F7CCCG9C7BEG7CFGGGGFEEGG7;,@CFE9A,EFGGGGGGDGCFGGC./8ED;ECC:EFFB<<CCF=>FCE@CBCFGG>EC@EFECEG,>AFGGG9FGFBDFD3.9@+4AG$#CDC:,FCAFDFFFD=9FC,EC>FCCGGGFGGGGGEDCFGFFFE=GFDECFDEDGGGCEGGGFGGCFFEEFFF@GFCFFEEEFDFECGEGGGGGEGFCECFFAGGF@CGGGEGFFEF@CCGGGFFEEEGFGGGGGGDEFA@9GGFFGGGCF<CCCC
@sC 34509
TGAGGAATATTGGTCAATGGACGAGAGTCTGAACCAGCCAAGTAGCGTGAAGGATGACTGCCCTATGGGTTGTAAACTTCTTTTATACGGGAATAAAGTTAGCCACGTGTGGCTTTTTGTATGTACGGTATGAATAAGGATCGGCTAACTCCGTGCCAGCAGCCGCGGTAATACGGAGGATCCGAGCGTTATCCGGATTTATTGGGTTTAAAGGGAGCGTAGGTGGACAGTTAAGTCAGTTGTGAAAGTTTGCGGCTCAACCGTAAAATTGCAGTTGATACTGGCTGTCTTGAGTACGGTAGAGGTGGGCGGAATTCGTGGTGTAGCGGTGAAATGCTTAGATATCACGAAGAACTCCGATTGCGAAGGCAGCTCACTGGACTGCAACTGACACTGATGCTCGAAAGTGTGGGTATCAAACAGGATTAGATACCCT
+
DGGFGGGGGFGFGGGFFGGGGGGGEEFFFAFFEFGGGGFFGGFEFGGEGGGGFCGGGFFFDGFFFCFGGGE@FFGCCEFFD9DGGGGGGGGGGG<DGG9F@<EFGGGGGGGGGGF@FCEGGGGGGGGGGBEEFGGGGGFC,?FFGFEGGGGFGGGCFADF@BFFCEGGGGGFGGGD7:7@CFEC<5;*=F:)FGGGEGFGGGGGDDG@:,<<FDGGGDGFDDG=+556,AFEGC@3,6CE@<EGGGGD=DD@:4DFGGFDC:CDGFFGGGDFFC<FFA88DFD??FB,GFFF5F8:+,9<CGGEFDGGGFFE44+7GGFCFGEE>@C<CFGDB?FC,99FCDEECCGGGFFBCB7GCGGGFFEDFE9GEGGGGGGGFEFFF9GFA@<C9GFEEGGFF:EDGGGFCEGGGFGFGFGFGAFFCGGFCGFCF@<@@9@A
@sC 8
TGAGGAATATTGGTCAATGGGCGATGGCCTGAACCAGCCAAGTAGCGTGAAGGATGACTGCCCTATGGGTTGTAAACTTCTTTTATAAAGGAATAAAGTCGGGTATGCATACCCGTTTGCATGTACTTTATGAATAAGGATCGGCTAACTCCGTGCCAGCAGCAGCGGTAATACGGAGGATCCGAGCGTTATCCGGATTTATTGGGTTTAAAGGGAGCGTAGATGGAAGTTTAAGTCAGTTGTGAAAGTTTGCGGCTCAACCGTAAAATTGCAGTTGATACTGGATGTCGTGAGTGCAGTTGAGGCAGGCGGAATTCGTGGTGGAGCGGGGAAATGCTTAGATATCACGAAGAACTCCGATTGCGAAGGCAGCCTGCTAAGCTGCAACTGACATTGAGGCTCGAAAGTGTGGGTATCAAACAGGATTAGATACCCT
+
@FFFGFGGGGGFGCCECFGFGGGGCCEGGGGGGGGGGGFEEFAFGGGGGGGGGGGGF<CFEFGGGGGGGGGCFFGGGGGG9F9EFGGFFGGFFGGGF?CEEGCFGGFGGCFCAFFGGGGG9AFFGFGG?4EAEGA=,,A<EFGGEFGGGFADC@+CFADFFGF36=C+>CEEAFDGGGEEG?CGF:*>C7EFC;:BCC8FGC@G9C:*0F9EFA3:C>EAAC;(35;#CD3?AGFA361@0:+$:<:@7B*7FDC@=@GGDEDFDD@<,B>*,3>A,;=E6FF9CCCGD99,BFCF?9ED8FGGECGFB8?;4=88CFGF=A++5C=>@;E9CFCDDC@,?9CCFGGF?AEEC:F:7DE@C@EFFFFFCGFGFFFADGGFGD@FFGGGGGFEFGFEFGGFC7FEFGGGGGFFGGGGGFGGFGGGGF,EE,C@CCC@
@sC 9
TGAGGAATATTGGTCAATGGGCGATGGCCTGAACCAGCCAAGTAGCGTGAAGGATGACTGCCCTATGGGTTGTAAACTTCTTTTATAAAGGAATAAAGTCGGGTATGCATACCCGTTTGCATGTACTTTATGAATAAGGATCGGTTAACTCCGTGCCAGCAGCCGCGGTAATACGGAGGATCCGAGCGTTTTCCGGATTGATTGGGTTTAAAGGGAGCGTAGAGGGATGGTTAAGTCAGTTGTGAAAGTTTGCGGCTCAACCGTAAAATTGCAGTTTATATGGGATGTCTTGAGTGCAGTTGAGGCAGGCGGAATTCGTGGTGTAGCGGTGATATGCTTAGATATCACGAAGAACTCCGATTGCGAAGGCAGCCTGCTAAGCTGCAACTGACATTGAGGCTCGAAAGTGTGGGTATCAAACAGGATTAGATACCCT
+
G@9,CF8FCAFFFGGGGGGFFGEC7FEGFCFFFFCFGGCFEEFGCECF7@FFFEGFCFEFGGFFFCCFD<@>B,CFE,6CE,<<CFFGC,A<FGFFCFFE,8CFFCFFGCFGD<CFGCGG,:5?,,,EE,E9FGF,?FGFFGC:+@>FFFGGEC7FGAFGGGDECCC7+CC,<>D<@>3*3>,:<:**F**;,CB*=7<6*=,<347*<:CC::=586,303*;,5;3,,FAF:@*@:@,@@+<@,,=F+6ECD38D>:=::C,9,,,:=E+E?7:,,6++,,7C,:,,4DD=B,,,CFFEA,48GEFC4?=+B@+7F8EFEGE@E@,C:,9,,E,=EF=E,E8F<AF,FED8CGDEFDFEEEFF<CFDGGGEGEGFGGCGFFCGFCGFCFGGGFGGEGGGGGGDFGEFFE<FEGFGCGGGGGGGFFGGGFCCCCC
@sC 10
TGAGGAATATTGGTCAATGGACGAGAATCTGAACCAGCCAAGTAGCGTGCAGGATGACGGCCCTATGGGTTGTAAACTGCTTTTATAAGGGAATAAAGTGAGTCTCGTGAGGCTTTTTGCATGTCCCTTATGAATAAGGATCGGCTAACTCCGTGCCAGCAGCCGCGGTAATACGGAGGATCCGAGCGTTATCCGGATTTATTGGGTTTAAAGGGAGCGTAGATGGATGTTTAAGTCAGTTGTGAAAGTTTGCGGCTCAACCGTAAAATTGCAGTTGATACTGGATGTCTTGAGTGCAGTTGAGGCAGGCGGAATTCGTGGTGTAGCGGTGAAATGCTTAGATATCACGAAGAACTCCGATTGCGAAGGCAGCCTGCTAAGCTGCAACTGACATTGAGGCTCGAAAGTGTGGGTATCAAACAGGATTAGATACCCT
+
FGGGGGGGGGGGGGGGGGGGGGGGDGGGGFGGFGGGGGGGGGGGGGGGGGGGGGGGGGGGGGGGGFEGGGGEGFG9FGGGGGGGGGGGGGGGGGGGGGEGGGGGDFGGGGGFGGGGGGGGFGGG,CEGG8?DFGFGGGGGFD@EGGGGGGGGGGDGGFFFGGGGGGGGCCGACGFGGGG:6>CE*1::FGG,BCCE5CFFGG%GF+4:76?;CFD<@==-A979*928AGFC=FED:FGF7=?1<EF?F=CECCD>CCDDFGG0F-AFCFFDFCAEE<FFC?AFCECGFB8FBEEA@CEB,E9GF@GEFD?@@8=8=:8FGGE@5@7FF@C=<FEDEACDGEEFFDCDGFAF<CE@CCGGGGFCFFGGFGGG@AGF9FF<GGGGFFF9FGGGF8GGGGGFCCGGFDGEGGGFGGGGGFGFGGGGGGEEGGFBCCCC
@sC 11
TGAGGAATATTGGTCAATGGACGAGAGTCTGAACCAGCCAAGTAGCGTGAAGGATGACTGCCCTATGGGTTGTAAACTTCTTTTATACGGGAATAAAGTGAGGCACGTGTGCCTTTTTGTATGTACCGTATGAATAAGGATCGGCTAACTCCGTGCCAGCAGCCGCGGTAATACGGAGGATCCGAGCGTTATCCGGATTTATTGGGTTTAAAGGGAGCGTAGGCGGACGCTTAAGTCAGTTGGGAAAGTTTGCGGCTCAACCGTAAAATTGCAGTGTATACTGGGTGTCGTGAGTACAGTAGGGGCAGGCGGAATTCGTGGTGTAGCGGTGAAATGCTTAGATATCACGAAGAACTCCGATTGCGAAGGCAGCCTGCTGGGCTGTAACTGACGCTGATGCTCGAAAGTGTGGGTATCAAACAGGATTAGATACCCT
+
AFFGGGGGGGGGGGGGGGFFFGGGGGGFGFGGFEGGGGGGGGGGGGGGGGGFGFFGGFFCGGGGGDFG8FF@=FEFGGGGF<FAGGFGGGGFDFGGGGGFGGD@CECFGGGGGGFGGGE,,FFG9CFFGGFGGGCGFGGFFFGGGGG,3:FFFDFECFGGGGGECCFGEGDFFFFDCEE<C@FCCC>FEC@,;?<C':FCCD@FCFB7.?<?99<5C67.;3;C:D:CFC599CFCG?E:=<#@#@C@7,47#@FD8@CF>+,DF=CA,GF03>33,;B0DF@A:+7EF8GFBDEEGGGGGEB8FGGGDEED8GGGGGFFBFGE>C8=;EFFB?AFCGGFF9,CFGGGF9FEEBCEGFF@CEDFF<,GGFCFFFFGGGGFFGGGGGFF:EGGGCEGF@GGGGGGGGGGGFEEFGGGGFGFFGGGGGGGGGGCCCCC
@sC 12
TGAGGAATATTGGTCAATGGGCGATGGCCTGAACCAGCCAAGTAGCGTGAAGGATGACTGCCCTATGGGTTGTAAACTTCTTTTATAAAGGAATAAAGTCGGGTATGCATACCCGTTTGCATGTACTTTATGAATAAGGATCGGCTAACTCCGTGCCAGCAGCCGCGGTAATACGGAGGATCCGAGCGTTATCCGGATTTATTGGGTTTAAAGGGAGCGTAGATGGATGTTTAAGTCAGTTGTGAAAGTTTGCGACTCAACCGTAAAATTGCAGTTGATACTGGATGTCTTGAGTGCAGTGGAGGCAGGCGGAATTCGTGGTGTAGCGGTGAAATGCTTAGATATCACGAAGAACTCCGATTGCGAAGGCAGCCTGCTAAGCTGCAACTGACATTGAGGCTCGAAAGTGTGGGTATCAAACAGGATTAGATACCCT
+
BFGGGGGGGGGGGGGGGGFFGGGGGGGGGGGGGGGGFFGGGGGFGGGGGGGGGFGGGDFGGGGGGGGGGGGGGFGFGGGGGGGGBFEEFECCGGGGGFGGEDEFGFG9?FG=FEF:FGGGGGGGGGGFFFGGGGAEFGGCDE@GDDGGC<FFEGGFGGGGGGGGGGGDGGGDGGGG>>CCD@FFFEEFFGGFFGGGD5=CDGC;9FCGCF9C9:CFEB@77:57@F788FGGG#<*8;EGFFFG<EC67=+8>=#8FEGFGFCCGAFGGFF5E<6F>1EGF=ACC,CB,F@E=CCEFAEB,=9?B=CFGFFD=8GGGGG@GFGC=E@>,9FC,EF@,C:8FAFE8EFCFDGFEFCGEGFGGGGGGGDFE@ECCGGGFAA@GGGGGFAGGGGFCA@FDEF<CGGGGGGGGGGGGGGGGGGFGGGGGGGGGGFCCCCC
@sC 25933
TGGGGAATATTGCACAATGGGGGAAACCCTGATGCAGCGACGCCGCGTGGAGGAAGAAGGTCTTCGGATTGTAAACTCCTGTTGTTGAGGAAGATAATGACGGTACTCAACAAGGAAGTGACGGCTAACTACGTGCCAGCAGCCGCGGTAAAACGTAGGTCACAAGCGTTGTCCGGAATTACTGGGTGTAAAGGGAGCGCAGGCGGGAGAACAAGTTGGAAGTGAAATCCATGGGCTCAACCCATGAACTGCTTTCAAACCTGTTTTTCTGGAGGAGTGCAGAGGTAGGCGGAATGCCCGGTGTAGCGGTGGAAGGCGTAGATATCACGCAGAACCCCGATCGCGAAGGCAGCCTGCCAGGCCGTGACTGACACTGATGCACGAAAGCGTGGGGATCGAACAGGATTAGATACCCT
+
FFGCGFGFDGGGGGGGGGFGC;FCFGGGGGG?FDG9FGGDCEGGGGGEGDEGGGGGGGFDFGD<F7@EGGGGGGGGFFG,EFCGFGFFDGGGGCGGGFCFFCGGGGGGGGGGGFGGGGGGGGGGEEGGGGGGDGGGGGCFGDFG7BEG*FGGGGG8FCEF@GG?@BFFECCEGDGGGEGGFGGFG<9G7FGG9F0#=1<#*CEC;CC8CE<?>>>B<FCFGF:CFGFFD$GFCFC,#:G>GGFDFF<C@><A@CCFFFD.6/>GGFF>@=,D3,,<DA=B,7BAC8FC@EC8,EC8C7E@FFB@*8+FFFF?=,+C8GFGF9A<7F8+FCEGEGDGGFF>+4BDEC,EB<<@@6,@BDGGG>EGFFGGFFFC<GFCFFGGFCFEFCGGGGGFC,GGGGGFFFGGFCGGEEEC@CCC
@sC 29847
TGAGGAATATTGGTCAATGGACGAGAGTCTGAACCAGCCAAGTAGCGTGAAGGATGACTGCCCTATGGGTTGTAAACTTCTTTTATACGGGAATAAAGTTAGCCACGTGTGGCTTTTTGTATGTACCGTATGAATAAGGATCGGCTAACTCCGTGCCAGCAGCCGCGGTAATACGGAGGATCCGAGCGTTATCCGGATTTATTGGGTTTAAAGGGAGCGTAGGCGGGTTGTTAAGTCAGTTGTGAAAGTTTGCGGCTCAACCGTAAAATTGCAGTTGATACTGGCGACCTTGAGTGCAACAGAGGTAGGCGGAATTCGTGGTGTAGCGGTGAAATGCTTAGATATCACGAAGAACTCCGATTGCGAAGGCAGCTTACTGGATTGTAACTGACGCTGATGCTCGAAAGTGTGGGTATCAAACAGGATTAGATACCCT
+
FGGGGGGGGGGFGGGGGGGEGGGGDGGFGFGGGGGGGGGGGGGGGGGGGGGGGGGGGGGGGGGGGGGGGGGGGGGGGGGGGGGGGGFFFGGGGGGFGGGGGGGGGGDAFGGGGGGGGGGGFEGGGGGGGGGFGGGGFGG9FGGGGGGGGGGGGEGDGGFGGGGGCEGGGGGGGGGGDDFEGGGFDGGDGGGGDGG?GGFC9A<F+G<FGGGGGGG>GBE?@FGGGGGDGCEFG?8AGGGGGGFGFBF>FG47CGF?GFCCFEGGGF9FFCFBFDCEA<CCEFFF4?E?@,F<FGGGGGGGDFGFFGGFC8=E8@>+GGGEDGGGAF@,<E9FEFEADFE=,AFGCGGGGFGFF@FB,7GGGCC?GF@F8GFGGGGGGGGGGGGGGGGGGGFCFCGGFGGGGGGGGFGGFEGFFE9CEE@<FGGGGGGFGFGCCCCC
@sC 29494
CGAGGAATATTGGTCAATGGGCGAGAGCCTGAACCAGCCAAGTCGCGTGAAGGATGAAGGATCTATGGTTCGTAAACTTCTTTTATAAGGGAATAAAGTGCGGGACGTGTCCCGTTTTGTATGTACCTTATGAATAAGGATCGGCTAACTCCGTGCCAGCAGCCGCGGTAATACGGAGGATCCGAGCGTTATCCGGATTTATTGGGTTTAAAGGGAGCGTAGGCCGGAGATTAAGCGTGTTGTGAAATGTAGACGCTCAACGTCTGCACTGCAGCGCGAACTGGTTTCCTTGAGTACGCACAAAGTGGGCGGAATTCGTGGTGTAGCGGTGAAATGCTTAGATATCACGAAGAACTCCGATTGCGAAGGCAGCTCACTGGAGCGCAACTGACGCTGAAGCTCGAAAGTGCGGGTATCGAACAGGATTAGATACCCT
+
GFFGG@GGGGGGGGGFGGGGGGGGGGGGGGGGGGGGFG7=CCFGGEEFFGGGGGGFAEDGFFGGGFGGGGGGGGGGGGGGGGFAFGGGGGGGGGGGGGGGFGG>FFGEGGGACFGGGEGFGGGGGGGFFGGGGGGGGG,8FGGGGFGGGFGGGGGGF9FFFGGGGGGDFGGGFGGGGGG7:FCC*CCCFGGGGGEGGGEFFFGG9CF*CFEE7EE?:'347>ED=GGFCE?79C1.85>6FF9A4<CDGDA7C+:D;><F<DFGECD,?=C=$33GGE368CGGGFF@>,?C*F=FC<8F9A,CGGGGGGFFDEE>GCGGEEB7=GGGF<F?99FFEE6CE99E,FFFGF<FCGF:C7F@+EECF@,DGGGFBDDF8EGFE>GFGE@GGGFFCAGF@EGFCEGFE7EGGDGGGGGFGGFFEGGFCFGGGGGCB@8A
@sC 16
TGAGGAATATTGGTCAATGGACGAGAGTCTGAACCAGCCAAGTAGCGTGAAGGATGACTGCCCTATGGGTTGTAAACTTCTTTTATATGGGAATAAAGTTTTCCACGTGTGGAATTTTGTATGTACCATATGAATAAGGATCGGCTAACTCCGTGCCAGCAGCCGCGGTAATCCGGAGGATCCGAGCGTTCTCCGGATTTATTGGGTTTAAAGGGAGCGTAGGTGGACTAGTAAGTCAGTTGTGAAAGTTTGCGGCTCAACCGTAAAATTGCAGTTGATACTGTCAGTCGTGAGTACAGTAGAGGTGGGCGGAATTCGTGGTGTAGCGGTGAAATGCTTAGATATCACGAAGAACTCCGATTGCGAAGGCAGCTCACTGGACTGCAACTGACACTGATGCGCGAAAGTGTGGGTATCAAACAGGATTAGATACCCT
+
FGGGGFEGGGGGGGGECFGCEFGGCGGFGGGGGGFGFGGGDFEDFGGGGGGGGGEGGFCFFFFGGFEFFGGGEGE,CFDFFGGGGGGDGGGGFGFFGGGGGDFGGGDDFFGCG9FBEF9FGFFGG<?EFGG9?<EFGGF9<FC:CGGFDFFGC6A@DFGGGGGGDGGGGGCF,E7F:FDCFGFGCBEGFC*>EGG%DCFB68#=<;,<F,9><:FFC<GB@;4CB=GFECEFFGFEF9<>%C?C-EECC@#8+=@07/7FCEE0A>3A:C5<E,E9;;D=??CGF@GFFE?A>E8FFFFEFFDGGEBBC8EE>==+GD8=FGGGBGEE9,,,GGGFEC@CF8E=FF<GGGGGGFF7F@GCFFCGGFDGGCCFGFDFGFFGGGGGGGFC9GFEC@FC,C@+,GGGGGGGGFFGFGGGGGFEFGGGGGGGGGGCCCCC
@sC 17
TGGGGAATATTGCACAATGGGGGAAACCCTGATGCAGCAACGCCGCGTGAAGGAAGAAGGGTTTCGGCTCGTAAACTTCTATCAATAGGGATGAAAAAAATGACAGTACCTAAATAAGAAGCCCCGGCTAACTACGTGCAAGCAGCCGCGGTAATACGTAGGGGGCAAGCGTTATCCGGAATGACCGGGTGTAAAGGGAGAGTAGGCGGCATGGTAAGTTAGATGTGAAAGCCTCGGGCTTAACCTGAGGATTGCATTTAAAACTATCAAGCTAGAGTACAGGAGAGGAAAGCGGAAGTCCGAGGGTAGCGGTGAAATGCGTAGATATTAGGAAGAACACCAGTGGCGAAGGCGGCTTTCTGGACTGAAACTGACGCTGAGGCTCGAAAGCGTGGGGAGCGAACAGGATTAGATACCCT
+
FFGGGGGGGGGGGGGGGFGF8FGGGFFGGGGGGGG,BFFFFGG7FGGGGFFGGGDGGEGGGEFEGGGGFDEGEGGFFDFGEFF9EAFCFGE<CEGGCG7:ECDB?FGGGGFGGGGGGGGGGC8DECGGEGGGFFCE,@<+8@C:BE@>C:@:CC,3<7<CCE7CE:FC7@*;=E7?,CC<CF#2?CFCE:8E?70?C=-80><9:F#CEE>FCF=@74;9C:;:C3E,4#;A@A5F<9@:FB.,D<F?=7269<9=<@,,@3+3=,=,?<<,7,B9F@C,ECGFGGFDD:BB4B4=6+8CED<A,B@)GGFFFCA,GEGDEGGFF<AE<GEFFGFC6C6,A,EEGEGFB,FEFF,EFGFFEDCFFGGGGGEEFB@A8FFCFGGGGGGGGGGGF@8FFGF7GGFFEGGGFFGGGF@CCCC
@sC 18
TGAGGAATATTGGTCAATGGGCGAGAGCCTGAACCAGCCAAGTAGCGTGAAGGATGAAGGTCCTACGGTTTGTAAACTTCTTTTATACGGGAATAAAGTATCCTACGTGTAGGCTTTTGTATGTAACGTATGAATAAGCATCGACTAACTCCGTGCCAGCAGCCGCGGTACTACGGGGGATACGAGCGTTCACCGGATTTATTGGGTTGAAAGGGAGCGGAGGGGGATTGTTAAGTCCGTTGGTAAAGTTTGGGGCTCAACCGTAAAATTGCAGTGGAAACGGGCAGTCTTGAGTACAGTAGAGGTGGGCGGAATTCGTGGGGTAGCGGTGAAATGCTTAGATATCACGAAGAACTCCGATTGCGAAGGCAGCTCACTGGACTGCAACTGACACTGATGCTCGAAAGTGTGGGTATCAAACAGGATTAGATACCCT
+
FF;CEFGGGGFFGCFGFFFFFGGB@FGGGFCF?FGGGG,EFC,CFGEGGGGGGGFGG@FFC@FFGEGG,=,FFGGGGE9AFFGFFEFGGGE,8=CEFGC,5?FG<=:B?F8FD,,:?FF,5,BFC,C+4@?FEGG9D?8,,,@FGGCFF9B=EDAEGGGCFD@FGGEGC:+@C>CC*@>*4,,6*8*1=*1+27<75CGF+15<<B..*:$:<;87</*AADC?7**CDF@3,35)+0@,D@+:=@2+,++3+=>3,37F:FA,,9DA,FB5CGF@>=+=6,FD?,EF29<E7F=:@,C9,,8B?=4@FFED>,CDGCGFA8DEAFBGGFE;A<FD@-GFFGF:@CC7F?@F8F@7?<?,F@DGGGFFDFFGGFC;8FEGFEECGGGGGGFECCEGGFF<8GGFGGGDGGGFGGF<FCFDGGGGGGGGGFGCCCCC
@sC 19
TGAGGAATATTGGTCAATGGGCGAGAGCCCGAACCAGCCAAGTAGCGTGCAGGAAGACGGCCCTATGGGTTGTAAACTGCTTTTATAAGGGAATAAAGTGAGCCTCGTGAGGCTTTTTGCATGTACCTTATGAATAAGGACCGGCTAATTCCGTGCCAGCAGCCGCGGTAATACGGAAGGTCCGGGCGTTATCCGGATTTATTGGGTTTAAAGGGAGCGTAGGCCTGAGATTAAGCGTGTTGTGAAATGTAGACGCTCAACGTCTGCACTGCAGCGCGGACTGGTTTCCTTGAGTACGCACAAAGTGGGCGGAACTCGTGGTGTAGCGGTGAAATGCTTAGATATCACGAAGAACTCCGATTGCGAAGGCAGCTCACTGGAGCGCAACTGACGCTGAAGCTCGAAAGTGCGGGTATCGAACAGGATTAGATACCCT
+
FFFGGGGGGFEFFECFGGFGGGGGGEGGGGFGGGGGGGGGGGFFGGGFGGGGGG@ADFFGGGCGCFGFFGGEFDGGGGGGGGGGFGGGGGGEGGGGGFFGGGFGGGDGGGGFGCGGGGGGGGF9A5FFFGFDGGFDGFGGGFFBE+>DFGGGGGGCFDGGFFDGGC@GGGGGGGFGGD*<CCGGDGGCFGCB<FEG*8<35>EEFE>;ECCG??C>E?C18>5;@#@:EEDD68G5EEGCFECB339+?C=C:EFD7F>@23AECAFC=GGBGDGGGECDFGGGF>,B,,EFDFDFGGFFGGFFBCGEEEED>647EADG:FEGBGGEADEE,GFFDDCEE,EFGCFCGGGFFFFCGGFCGGGGGF@GGGGGGGFCFCGGGGDGGGF@,EGGGGGFFFGGGGGFGGGGGGGGGGGGGFFFGGFF@,EFGGGCCCCC
@sC 20
TGGGGAATATTGCACAATGGGGGAAACCCTGATGCAGCGACGCAGCGTGAAGGATGAAGTATTTCGGGATGTAAACTTCTATCAGCAGGGAAGAAAATGACGGTACCTGACTAAGAAGCCCTGGCTAACTACGTGCCAGCAGCCGCGGTAATACGTAGGGGGCAAGCGTTCTCCGGATTGACTGGGTGTAAAGGGAGCGTAGACGGCATGGCAAGCCAGATGGTAAAGCCCGGGGCGCAACCCCGGGACTGCATTTGGGACTGTCAGGCTAGAGTGTCGGAGAAGAAAGCGGAAGTCCTAGTGTAGCGGTGAAATGCGTAGATATTAGGAGGAACACCAGTGGCGAAGGCGGCCTTCTGGACGATGTCTGACGTTGAGGCTCGAAAGCGTGGGGAGCAAACAGGATTAGATACCCT
+
DEFGGGGGFGGGGAFFGGGFFCFECE8FFFGGGFGGGGBF@EC+CFGFCEGGGGGGGEF,6CFFF8F+4FC=FEEECGEFF9<BFCF<FG@F+=A?=?AFGGGG<B9??FE<9<,CEFFGD,,>B3,,=>DF+BB+FAC+863B78:7***7@CF9C,F@EE7*4/*8*46*@,:<*1<,,?,?7A**=:5,3<:675<0?CDD896;+0*4,B76;:,,C8B@A,41*1*E@GGGGFFB:>5+B@3C,3,+D<>788+=D@>,<?F98EFDD==>+44,,,,,A9++CCC;>>,E@:E9F9@>=@>9FEF9EF=EDC9FFFFC,@GGF@<ECECC<58CCFE@EF7EGC8GFDDFDFFGF@<,GGFGGGFGFEEGGEGGGGGGFFEEGFGFGGGCFEEFFFEFGFGE@8GCCCCC
@sC 30205
TGAGGACTATTGGTCAATGGGCGATGGACTGAACCAGCCAAGTAGCGTGAAGGATGACTGCCCTATGGGTTGTAAACTTCTTTTATAAAGGAATAAAGTCGGGTATGCATACCAGTTTGCATGTACTTTATGAATAAGGATCGGATAACTCCGTGCCAGCAGCCGCGGTAATACGGAGGATCCGAGCGTTATCCGGATTTATTGGGTTTAAAGGGAGCGTAGGTGGACAGTTAAGTCAGTTGTGAAAGTTTGCGGCTCAACCGTAAAATTGCATTTGATACTGGCTTTCTTGAGTACAGTAGAGGTGGGCGGAATTCGTGGTGTAGCGGTGAAATGCTTGGATATCACGAAGAACTCCGATTGCGAAGGCAACTCACTGGACTGCAACTGACACTGATGCTCGAAAGTGTGGGTATCAAACAGGATTAGATACCCT
+
CAFGGG8CFFGGGGGDCEF8EFECGDG,CC<FFGGGGG,AFFFGGGEGGCFE@CFF<,<C-CFGGFCFG87CFFGGCCFC,C<FGGGGFA<EEDCFGFGFECEGGF8,BAE9F,55<<FFFFEFEF9FGGGGGGGFAFGG9,:C+FE?FBBFGG<:BEGGEGGC:8:C:C>EFFCDC7FC7FFF@FD>7>C:FGGG==D7C7FEFG;ACCCF:<1;B5-AC@,ECC@-CCC9FGD?@3FD<@5,2<:DFGB@@CECDGGFG@E$7/88.EF8<#:C,==6?@CC8B,?DEF?CC,<=,FC,C?7E=7?C=@,,F@+7FFCAFFB5CCDAE9FFFGGGFAAF=C4FFFGFF9F<@CGEFF:F7BGFGFGF@AFF9FGFFCFBGFEAFCEDEC<CFFE,BGGFFGFC,CCEGGFFE@<GFCGCGGFBAA@<8F<CCCC
@sC 34497
TGGGGAATATTGCACAATGGGCGCAAGCCTGATGCAGCCATGCCGCGTGTGTGAAGAAGGCCTTCGGGTTGTAAAGCACTTTCAGCGGGGAGGAAGGCGTTAAGGTTAATAACCTTGGCGATTGACGTTACCCGCAGAAGAAGCACCGGCTAACTCCGTGCCAGCAGCCGCGGTAATACGGAGGGTGCAAGCGTTAATCGGAATTACTGGGCGTAAAGCGCACGCAGGCGGTCTGTCAAGTCGGATGTGAAATCCCCGGGCTCAACCTGGGAACTGCATTCGAAACTGGCAGGCTAGAGGCTTGTAGAGGGGGGTAGAATTCCAGGTGTAGCGGTGAAATGCGTAGAGATCTGGAGGAATACCGGTGGCGAAGGCGGCCCCCTGGACAAAGACTGACGCTCAGGTGCGAAAGCGTGGGGAGCAAACAGGATTAGATACCCT
+
EGCFGGGGGGGFGGGGGGDEFGGGGGGGG8FGGGGGFGGGGGGG7EG@FGFGFGGGGGGGGGFEGFGGGGGGGGFFFGGGGGGGGGGGGGCFG:FDGGGGGGGGGGGFGGGGGGGGGGGGGGDFGGGFGFGGGGEGFCFGGGGGGGFCCGEDGECFGGGFGGFFGF@<FGG5FCCGGGGGGGGGGGGGGFCDEEGDGF7E=EGGGFG=C88;EC8>>447;C6:CEGCCEE;GFGFGGGGF7FE99EEDF8CGGFCFGGEC:F9<CG9GGGFFB9FFFC@9GDCECEF<,,GC;F=FFB8FGGFFFGEGFFGGGGGGFF@E8GGGGGGC9GFAEGF9GGGGGGGFFDEFGFDGGFGFCFFC:7BGGGGGGDGGGGGDDEEC,GFGGGGGGFCGDGGGGGGFGGEDECGGFFGGGGGGGGGFFFFFFGGGGGGGGGGCCCCC
@sC 23
TGAGGAATATTGGTCAATGGGCGATGGCCTGAACCAGCCAAGTAGCGTGAAGGATGACTGCCCTATGGGTTGTAAACTTCTTTTATAAAGGAATAAAGTCGGGTATGCATACCCGTTTGCATGTACTTTATGAATAAGGATCGGCTAACTCCGTGCCAGCTGCCGCGGTAATACGGAGGATCCGAGCGTTATCCGGATTTATTGGGTTTAAAGGGAGCGTAGATGGAGGTTTAAGTCAGTTGTGAAAGTTTGCGGCTCAACCGTAAAATTGCAGTTGATACTGGATGTCTTGAGTGCAGTTGAGGCAGGCGGAATTCGTGGTGTAGCGGTGAAATGCTTAGATATCACGAAGAACTCCGATTGCGAAGGCAGCCTGCTAAGCTGCAACTGACATTGAGGCTCGAAAGTGTGGGTATCAAACAGGATTAGATACCCT
+
GGGGGGGGGGGGGGGGGGGGFGGG>CGFGGDGGGGGGGGGGGGGGGGGGGGGGGGGGGGG@FGGFFGF@FGGGGGFFGGFEFFGGGGDEADGGGFGGGGGFDGGGGGGGGGF,EFCFGGFG9FFGGAAFDFFGGFGGGAF9<FFGFDGGFDFDF7FGGGGDFGDCGGCGEGGGGGGG*FCEFFGGEGGGGCFGCF8==C??;*9CCCBF?FFFGDAC:<8;FCF7;+$67<C71>6:@CCAFCGGEF=FFBF5FDB@'B3C@:FCEGFFGCD<DEC642CA>GFDB<E?EEE*F=,==FD8FDFFDF:C@C=4,>7GFFGFE8B5GCEC9C,E?F?GFE8FAFEF7E@FE@ACB@,EGFCGEGGDGFFEFGGGGFECE<?F9GGGGGGGFGGGGGFDGGGFGGGFGGGGGGGGFFE8FFEFGGGGGGGGCGCCCCC
@sC 24
TAGGGAATCTTCCACAATGGGCGAAAGCCTGATGGAGCAACGCCGCGTGGGTGAAGAAGGTCTTCGGATCGTAAAGCCCTGTTGTTAGAGAAGAAAGTGCGTGAGAGTAACTGTTCACGTTTCGACGGTATCTAACCAGAAAGCCACGGCTAACTACGTGCCAGCAGCCGCGGTAATACGTGGGTGGCAAGCGTTATCCGGATTTATTGGGCGTAAAGGGGACACAGGCGGTCTTTTAAGTCTGATGTGAAAGCCTTCGGCTTAACCGGGGTAGTGCATTGGAAACTGGGAGACTTGAGTGCAGAAGAGGAGAGTGGAACGCCATGTGTAGCGGTGAAATGCGTAGATATATGGAAGAACACCAGTGGCGAAAGCGGCTCTCTGGTCTGTAACTGACGCTGAGGTTCGAAAGCGTGGGTAGCAAACAGGATTAGATACCCT
+
GGGGGGGGGGGGGGGGGGGF8FGGGGGGGFFFFGGGGGGGGGGCEGGFF>CGGGGGGGGGFGGGGGGGDEGFGGGFFFGC@EFGGGGGGCFDG,EF,5EFEFCBFGFGGGGGFGGGGGGGCFGGGGGGGGCGGGFFGGGGGGGGFFGCEGCEF@CF8<:DC7FEDDC>F77C788F<3FFGGGG:<EFGD*BB<7*CAEE<CC::<C*FGG<G?>5/57>&8;87BCF=31;(#>?;:@7<9?FCCFC:CC@CEF@&:CEFF@CCG@:2#DFGGGF><FDA?,:+GFE?AAFF?<8GEE8GGEEC;A9EB9=,GFFEC6+,=98?GFC@8F7FCGGE:F7GFGCGGGFFC,,EF<FF@FFCFGGFBGEDFD7@GGGGGGGFFC=EGGGGGGFGFFCGGFGFCGGGGGGGGFGGFEFEGFGGGFGFFDGGGGGGGGGCCCCC
@sC 25
TGGGGAATATTGCACAATGGGGGAAACCCTGATGCAGCGACGCCGCGTGAGCGAGGAAGTATTTCGGTATGTAAAGCTCTATCAGCAGGGAAGAAAATGACGGTACCTGACTAAGAAGCACCGGCTAAATACGTGCCAGCAGCCGCGGTAATAAGTATGGTGAAAGCGTTATCCGGATTTACTGGGTTGAAAGGGAGCGTAGACGGTTGGGTAAGTCTGATGTGAAAGCCCGGGGCGCAACCCCGGGACTGCATTTGAAACTATGTAACTAGAGGGTCGGAGAGGTAAGCGGAATTCCTAGTGTAGCGGTGGAATGCGTAGATATTAGGAAGAACACCAGTGGCGAAGGCGGCTTACTGGACGATCACTGACGTTGAGGCTCGAAAGCGTGGGGAGCAAACAGGATTAGATACCCT
+
ECFGGBFC<F9FFGGGGFGCCCFGGGGF7@F<FFGGCGEGGGFFGGGEGGGFGGDFCF@9E,CFFFG7?CG<@FF9AF8EF,<CFB,ADGFBB=FF8EGFGCGE<>9DFG@<F,>DFDGGFCFF:+CEA9D<D3:@3>F<D5,>8E::<BBEF,<@;<B:@C,>F9FE<<FCACEG7:FF,?F,7C7*4,?9B7C*=*8C3D5::8?*,@2F+EF6+179GF=>44**<*C>*C8@3++@+:@EFFGFFEDCFC@,E==3+@,DCFD<=,4?5GGGEEE@D,=BFGF?7@<=,,FE=,,:9,66>GDDE4<,F?GEDCC9E=E=<<GFEA,C:ECC,=CEFCFGFC:7ECGFF9GGF@F?<FCFECEGGGFEEA6@FDFCGGFGGFF+CC:<FFFGFF9E<<GFF<E<FEEBCCC@
@sC 26
TGAGGAATATTGGTCAATGGGCGATGGCCTGAACCAGCCAAGTAGCGTGAAGGATGACTGCCCTATGGGTTGTAAACTTCTTTTATAAAGGAATAAAGTCGGGTATGCATACCCGTTTGCATGTACTTTATGAATAAGGATCGGCTAACTCCGTGCCAGCAGCCGCGGTAATACGGAGGATCCGAGCGTTATCCGGATTTATTGGGTTTAAAGGGAGCGTAGATGGGTGTTTAAGTCAGTGGTGAAAGTTTGCGGCTCAACCGTAAAATTGCAGTTGATACTGGATGTCTTGAGTGCGGTTGAGGCAGGCGGAATTCGTGGTGTAGCGGTGAAATGCTTAGATATCACGAAGAACTCCGATTGCGAAGGCAGCCTGCTAAGCTGCAACTGACATTGAGGCTCGAAAGTGTGGGTATCAAACAGGATTAGATACCCT
+
CFGGGGGGGGGGGGGGGGGF8FGGGDGFGGFGGGGGGGGGGGGGGGGGGGGGGGFGG9CEFGGFGFFGFGGGGGFGGGGGGGGGFGGGGFGFGGFGGGFFG+=FD<BF9<EFC@F=FFGGGGGGGFDGGGGGGGFFFGCFGFEGGGGGGGGGGFDFGGGGGGFGDGGGGGC7CEEEGGGGGGFGGD5CFGGGFG>G@CFFG>GGFF:@F;CFGGG/8=FEFD=;&7)6:E@?FGC1CGFF6@6A@CFFGGE3#CED8DFC>FCCF?FG<DA#GGGFE:8:?BB<,44,FBA8)F>GEFGFCF?CGGDGE?F=>DE7GF7GGGGGFFCEFFGEE9CGCFGDE@,FFGGGGDFGFB+77FGEGGGGGFDGGGFCFFGFFGGFFFFFFGGGFFEFCGGFGGGGFFFF9GGGGGGFGGFGGGFFGGGGGGGGGGGCCBAB
@sC 27
TGAGGAATATTGGTCAATGGACGAGAGTCTGAACCAGCCAAGTAGCGTGAAGGATGACTGCCCTATGGGTTGTAAACCTCTTTTATACGGGAATAAAGTGAGGCACGTGTGCCTTTTTGTATGTACCGTATGAATAAGGATCGGCTAACTCCGTGCCAGCAGCCGCGGTAATACGGAGGATCCGAGCGTTATCCGGATTTATTGGGTTTAAAGGGAGCGTAGGCGGACGCTTAAGTCAGTTGTGCAAGTTTGCGGCTCAACCGTAAAATTGCAGTTGATACTGGGTGTCGTGAGTACAGTAGAGGCAGGCGGAATTCGTGGTGTAGCGGTGAAATGCTTAGATAGCACGAAGAACTCCGATTGCGAAGGCAGCTTGCTGGACTGTAACTGACGCTGATGCTCGAAAGTGTGGGTATCAAACAGGATTAGATACCCT
+
FGGGGEFGFEGFGGGGGGGGGGGGGGGFGGGGGGGGGGGGGGGGGGGCFGGGGGGGGGCFGGGGGGGGGGGGGGGGGGGGGFGGGGGFGGG7FEFGFCEFGGGG>EEFGGGGGGGGGGEF<,,CFFGGDFGGGGGFGGGGFFCC@FEGBFFGGFFE+CDGGGFGGCCG:FEGGGGG7>F>C>DC:CEFFGG>GGFD%*<;@D0FFFC-CF303:F)C=FA8DC=5>9.;36C7,>:@9:8BF55#=@?FD=C7EF?EFD=;FEG@GGFCGGFGFDCD3<=FGGGFF>B@,FFDGDGGGGEGFGGE6FEC=BFGDGEC4GGGFDE8@7EGFGDECF>,EAGFDGF:FGGGDFD@GGGGGGEDGGFGECFDB8FF<GGEGGGGFGGGGGGGGGGGGGGFGGFEEGGFGGGFFGGGGGGGGGGGFGGGGGFGFFCC?CC
@sC 24491
TGAGGAATATTGGTCAATGGACGAGAGTCTGAACCAGCCAAGTAGCGTGCAGGATGACGGCCCTATGGGTTGTAAACTGCTTTTATAAGGGAATAAAGTGAGTCTCGTGAGACTTTTTGCATGTACCTTATGAATAAGGATCGGCTAACTCCGTGCCAGCAGCCGCGGTAATACGGAGGATCCGAGCGTTATCCGGATTTATTGGGTTTAAAGGGTGCGTAGGCGGCCTTTTAAGTCAGCGGTGAAAGTCTGTGGCTCAACCATAGAATGGCCGTTGAAACTGGGGGGCTTGAGTATGTTTGAGGCAGGCGGAATGCGTGGTGTAGCGGGGAAATGCTTAGATATCACGCAGAACCCCGATTGCGAGGGCAGCCTGCCAAGCCATGACTGACGCTGATGCACGAAAGCGTCGGGATCAAACAGGATTAGATACCCT
+
FGFGDGGGGGGFFFFGGGF?CFGGGGDFGACFEGFFGFGFEE<FGF@BBDFFGGGGGFGGCFEFGGGGGGGGFF,FFDGDGGGGEFEFGFGFGGGGGCEFFFFE<F<<FAG,EFFGGGGDCCCFFGFGC,,AEFFFGAECFE7FFFEGGCGGEDEGGGCEGFD>:7C+CFGGGGC7CEG@FGGFC@?FF<GGF9C7-4C@FG5EGEEGG>9FFC<FDDE;<EEC<FCBEGGGG?29CGGFEGC5CGF<<79F8FED?3GFGGFF=FGGG+E;FCE@D2@<7CCCC+>9EA,C+<E<8=,,DA,CGGEE@=C4+CGDGGFEAC+C5GEEE,AAF9EFEEC35,<B7GGGFGGFEFEEEDEDGGF7FC,GGFEFB:<E:BDFGCGGGFCGGGF@GGCE,GGGFEF@@FCGGGGGGFFE,ECGGGGGGFGGFGCCCCCC
@sC 29
TGAGGAATATTGGTCAATGGACGAGAGTCTGGACCAGCCAAGTAGCGTGAAGGATGACTGCCCTATGGGTTGTAAACTTCTTTTATACGGGAATAAAGTTAGCCACGTGTGGCTTTTTGTATGTACCGTATGAATAAGGATCGGCTAACTCCGTGCCAGCAGCCGCGGTAATACGGAGGATCCGAGCGTTATCCGGATTTATTGGGTTTAAAGGGAGCGTAGGCGGGTTGGTAAGTCAGTTGTGAAAGTTTGCGGCTCAACCGTAAAATTGCAGTTGATACTGTCGACCTTGAGTGCAACAGAGGTAGGCGGAATTCGTGGTGTAGCGGTGAAATGCTTAGATATCACGAAGAACTCCGATTGCGAAGGCAGCTTACTGGATTGTAACTGACGCTGATGCTCGAAAGTGTGGGTATCAAACAGGATTAGATACCCT
+
CFGEFCFFGFGGGGGGGFEGGGGEFEGEFAFEGGGGFGGCEDE@FGGGGGGGG8FGEFDG8DDFGFFFDGG@:CFFFFGGFFGGGGFGGGGEGGGA?CFGCCFGG8EFGG+CEGF@FGDGGGGGGDA+<D8FDDBFFF9=5,FGDGEFCAGGGGFEGG<@GGGCCG:FF*33@=><6*<1DFFFE7;CEEEF9<BBEGEF7FGGGC=F:FEGCF:FDFF>0;75C9?>@$5C;@./:6@C<@1@EC96@4+27C>,GGFFDEFD-D9F?DA-CB<A7<=:+@>+4<B,@,AA6FEA,;=D??,DGEC@?>EF?FGEEFFCE,C6=CBEAE,4,C9,;EB8GGGGFFFGGGGFF@CFEDGGGGDGFA,FF8EGGGGFC6EFGFDGGGGGGGFDGFCECCGF8GFFGGGGGGDFGGGGF<FEEGGFF9GGFFCCCCBC
@sC 30
TGAGGAATATTGGTCAATGGGCGATGGCCTGAACCAGCCAAGTAGCGTGAAGGATGACTGCCCTATGGGTTGTAAACTTCTTTTATAAAGGAATAAAGTCGGGTATGCATACCCGTTTGCATGTACTTTATGAATAAGGATCGGCTAACTCCGTGCCAGCAGCCGCGGTAATACGGAGGATCCGAGCGTTATCCGGATTTATTGGGTTTAAAGGGAGCGTAGATGGATGTTTAAGTCAGTTGTGAAAGTTTGCGGCTCAACCGTAAAATTGCAGTTGATACTGGATGTCGTGAGTGCAGTTGAGGCAGGCGGAATTCGTGGTGTAGCGGTGAAATGCTTAGATATCACGAAGAACTCCGATTGCGAAGGCAGCCTGCTAAGCTGCAACTGACATTGAGGCTCGAAAGTGTGGGTATCAAACAGGATTAGATACCCT
+
FGFGGGGGAFGGGGGGGGGFGGGGGGGGFGGGFGFGGGGEGGGGGGGGGGGFFFFFGGGGGFGEGGGCGGGGGFFGGGGGGGDGEG<FFFE<F8CEFGEFCFEGFFFGGGGGGGGGFFG?EFGGFFDGFFFFAFFGGFGGCFGGGGGG8EFGGGGDGD,DCGGGGGGGGGGGFGGG*FE7BD:>@>57CF*>D:EGCF@CCC=<AFCBBFF5;FFFEBFA88;9@22>CA;FCFF5@=<D3F2@@5FFFFAECDD@,<EFDGGFCFGGGGC%EF>FE=D36DGGGGGF=ADFDGFGGFCF?E?GE@CGEFGFECGGCDGFFDB=)=4,EGGGFEDFCFF=E;BGFEGFGGGGGGDGGFGGGGEGGGGGGGGEFGGGEGFDFGGGGGGGGGFFFGEGGGGGGGGGGGGDGGGGFECGGGGGGGGFDFGGGGGCCCCC
@sC 31
TGAGGAATATTGGTCAATGGACGAGAGTCTGGACCAGCCAAGTAGCGTGAAGGATGACTGCCCTATGGGTTGTAAACTTCTTTTATACGGGAATAAAGTTAGCCACGTGTGGCTTTTTGTATGTACCGTATGAATAAGGATCGGCTAACTCCGTGCAAGCAGCCGAGGTAATACGGAGGATCCGAGCGTTCTCCGGATTTATTGGGTTTACAGGGAGCGTAGGCGGGTGGTTAAGTCAGTTGTGAAAGTTTGCGGCTCAACCGTAAAAGTGCAGGTGGTACTGGCGACCTGGAGTGCAACAGAGGTAGGCGGAATGCGTGGTGTAGCGGTGAAATGCTTAGATAGCACGAAGAACTCCGATTGCGAAGGCAGCTTACTGGATTGTAACTGACGCTGATGCTCGAAAGTGTGGGTATCAAACAGGATTAGATACCCT
+
C@F9FGGGGFFC?FGDFEDCFFGG7FGFEFFFFFFGFGD@EGCGGG+@FEGG?FGGGE<CAFCCEEEFFF:F@?,C?,CFEF<F?<FF=:FDGGGFCEFGGEF<FGG<,,:C+B,E9FGAAF9EDFGGGG88BFAFAAF,,44:CFC<DA<F7++>+7ED8:>FE++88<,E@,8<BEC@:3@CGF9CB7>*2><:=*8<+=FB,36*<,75+,<)13@D6;;CBEC<-,7,,:@6>97@,C<@2,,,@7E@3@>6,@8,+EGFF9D,883*A8,36,+26EFCEB=B=,,E6FE9AFFFFEDFFCCFC8?,=8>7CGGGEE=65CCGGFFACGF@,CF?FFF@7GGGFF<FC6EEF?GGF:C8GE9GFB,E9GGGGFDDGF<<FEC7F@;EF9FF@BB8FGGGGFGGFCFCGF9FCC9FGFGGGFC,FECAB9@A
@sC 32
TGAGGAATATTGGTCAATGGACGAGAGTCTGAACCAGCCAAGTAGCGTGCAGGACGACGGCCCTATGGGTTGTAAACTGCTTTTATAAGGGAATAAAGTGGGAGTCGTGACTCTTTTTGCATGTACCTTATGAATAAGGACCGGCTAATTCCGTGCCAGCAGCCGCGGTAATCCGGAAGGTCCGGGCGTTATCCGGATTTATTGGGTTTAAAGGGAGCGTAGGCCGGTGATTAAGCGTGTTGTGAAATGTATATGCTCAACATCTGCACGGCAGCGCGAACTGGTTTCCTTGAGTACGCACAAAGTGGGCGGAATTCGTGGTGTAGCGGTGAAATGCTTAGATATCACGAAGAACTCCGATTGCGAAGGCAGCTCACTGGGGCGCAACTGACGCTGAAGCTCGAAAGCGCGGGTATCGAACAGGATTAGATACCCT
+
DFFGGGGGGGGGGGGGGGFGGGGGGGEGGGGGGGGGGGGCCFEGGGGECGGGGGGGGGGEGCEG<FEG8ECEGGGGGGGGGFGCGGG9FFGC4AF,BF<FE@,?FFEFDGGG9?FFGGD@FC,5CE?,FFGFF?FCDD:,DABCEGDGG@8CFFFCCD@DFGGG7*@>CE7C<@@7@FEGG9C7*=CF*=*=?FGGG*<F+;A=9<FE><<+A?CF>95.FGC:32.#=1<@8C79?>EED/7GF:,$B@>#29D37,D3,<;@3**>*,C>GC6CCC=GGFD@8,3,,8?FD8+++B@B,GCFF>EDGFAGGFECCDDFF:GG>@+EAFGFGGGDGGGFFGFCEC<FGFFFCB+CEGGGF7GFGDGFF,EGGFECB6>:7CGGGFCCCGGGGGGFFBF;,EGGF:FCDGFFGGGFGGGGGGGGGFGGGGGCCCCC
@sC 33
TGAGGAATATTGGTCAATGGGCGATGGCCTGAACCAGCCAAGTAGCGTGAAGGATGACTGCCCTATGGGTTGTAAACTTCTTTTATATTAGAATAAAGTGCAGTATGTATACTGTTTTGTATGTATAATATGAATAAGGATCGGCTAACACCGTGCCAGCAGCCACGGTAATACGGAGGATCCGAGCGTTATCCGGATTTATTGGGTTTAAAGGGAGCGTAGATGTATGTTTAAGTCAGTTGTGAAAGTTTGCGGCTCAACCGTAAAATTGCAGTTGGTACTGGATGTCTTGAGTGCAGTTGAGGCAGGCGGAAGGCGTGGTGTAGCGGTGAATGGCTTAGATATCACGAAGAACTCCGATTGCGAAGGCAGCCTGCTAAGCTGCAACTGACATTGAGGCTCGAAAGTGTGGGTATCAAACAGGATTAGATACCCT
+
EDGFGEFEFGFGGGGGGGFGFGGCEGGGFFFGGGGGGFGGFGGG9FGGGECFFFGGFFCE@EEGGG<FGGGG:C9FFGFFECEFFGFG?FC?DF9FFC@FGGGGGGAFAFFGDF9?<EFGCCFF9E<FFCFAFCEBFFDFGFGGE+4?F,4::E@F7,E+FC,A,6>FFEG8BE7>F+@+5>F7+@+@@FE89@F85*1?C7;;::DA$7#?DC5)6>FB2C;96#22:@=>@FC<:#4E*,?AF.B@@;+<+<<D#:FB=7F=,,GGGBC?F8,E@,F=6EE@FCEFFEBF=GGGGGGF8A,,F?ECEEB969,+7GGGFFCEAF7EECC,9,4DFFB=A,,FE<6GFGFFC@@,:==CF7FDFFFFGEFC,FEC,EE8GFGGGGGGGFC9GGFF8EGEC@E;;,GGGFGFFEF<EAFCFFFGGE9GGFC-B<CC
@sC 34
TGGGGAATATTGCACAATGGGGGAAACCCTGATGCAGCGACGCCGCGTGGAGGAAGAAGGTCTTCGGATTGTACACTCCCGTTGTTGAGGAAGATAATGACGGTACTCAACAAGGAAGTGACGGCTAACTACGTGCCAGCAGCCGCGGTAAAACGTAGGTCACAAGCGTTGTCCGGAATTACTGGGTGTAAAGGGAGCGCAGGCGGGAAGACAAGTTGGAAGTGAAATCCATGGGCTCAACCCATGAACTGCTGTCAAAACGGTTTTTCTTGAGTAGTGCAGAGGTAGGCGGAATTCCCGGTGTAGCGGTTGAATGCGTAGATATCGGGAGGAACACCAGTGGCGAAGGCGGCCTACTGGGCACCAACTGACGCTGAGGCTCGAAAGTGTGGGTAGCAAACAGGATTAGATACCCT
+
BCFFG@EFGGGGCEFFCFCCFEECFGFFGGGGGGGGGGG7@FGGGEF8FGGGG@GGGGCGGGGCFFGDGGGGE,<FFFGGC<=FFGGGGGFFGGGGGGGEGEGGGGGG,BDFEGGGGFFGGGGGGGGDFFEFGG8DC@CF8FFGGEEGCCFGGCFCFDCFFGGGGGFG<F7EFGGGG>:?GG:FFGFG9E<CCF@84*3925C12DFCEG9:<CB@<9<?)D=04=84@@ECFFFF@*C@+>,7=GE>CD>6F=::E=+6=>+FDGF<8FFFDF=AGE9A@<B@F6F:C=ED>8E@E>7FA,EBBF>@94,4,:EGGFEDF6GCEGGGFFEDGGGGDFDCFCFAFC7GGGGGGGGGFGF=9GGGGFEDGF7GGGGGGGGG@DFFF8FF;FGGGGGGGGGFFGGGGGGGGGFCCCCC
@sC 35
TGAGGAATATTGGTCAATGGACGAGAGTCTGAACCAGCCAAGTAGCGTGAAGGATGACTGCCCTATGGGTTGTAAACTTCTTTTATACGGGAATAAAGTGAGGCACGTGTGCCTTTTTGTATGTACCGTATGAATAAGGATCGGCTAACTCCGTGCCAGCAGCCGCGGTAATACGGAGGATCCGAGCGTTATCCGGATTTATTTGTTTTAAAGGGAGCGTAGGCGGACGCGTAAGTCAGTTGTGAAAGTTTGCGGCTCAACCGTGAAATTGCAGTTGGTACTGGATGTCTTGAGTGCAGTTGAGGCAGGCGGAAGTCGTGGTGTAGCGGTGGAATGCGTAGGTAGCACGAAGAACTCCGATTGCGAAGGCAGCCTGCTGAGCTGCAACTGACATTGAGGCTCGAAAGTGTGGGTATCAAACAGGATTAGATACCCT
+
FCEFG<<DFGG9FFGGGGGGGGGDCGGGGFGGFDFGGG,E6EC@6FFFGFD<FGCCCC<FECEGF@FFGGG7,ECAFGGCEGGF?E9CFG7FCFGACFFEG@@@7FGGFF=EA,5?FG+,:EE5EFFCGF,,<F9=FGGG9AFD++8AEFGGE++=D9<3,8@,8=C+C><,,@+8:3*8DDGA:<**514:6,6=C*<:BFE,7#1C7:,+?<7;+#C;69:/50/.45(FEGF,@8:32F@E6CA;1,CE@EDD@+:=><:,,DEF:E9?::>3,,6++DB8,F8F=4,?=GGGF;=,=A,,4++=C=?@84+EBD=AGGEC>FEEFFE;:EGE@-E?AA@9,,:,EFGF8FC@@A<=@?F8FGGGC@,FB6C,@;,,BADGGGGGGFEFAFFGFGFCGFGFEEEEGGFCCE<,F<<DGGFFGGGGGGGCCCCC
@sC 36
TGAGGAATATTGGTCAATGGACGAGAGTCTGAACCAGCCAAGTAGCGTGCAGGATGACGGCCCTATGGGTTGTAAACTGCTTTTATAAGGGAATAAAGTGGGAGTCGTGACTCCTTCTGCATGTACCTTATGAATAAGGACCGGCTAATTCCGTGCCAGCAGCCGCGGTAATACGGAAGGTCCGGGCGTTATCCGGATTTATTGGGTTTAAAGGGAGCGTAGGCCGGAGATTAAGCGTGTTGTGAAATGTAGACGGTCAACGTCTGCACTGCAGCGCGAACTGGTTTCCTTGAGTACGCACAAAGGGGGCGGAATTCGTGGTGTAGCGGTGAAATGCTTAGATATCACGAAGAACTCCGATTGCGAAGGCAGCTCACTGGAGCGCAACTGACGCTGAAGCTCGAAAGTGCGGGTACCGAACAGGATTAGATACCCT
+
DGGGGGGGGGGGGGGGGGFGGGGGGGGGGCFGGGGGGGGGGGGGGGGGGGGGGGGGGGGGGGGGGGGGGGGFGGGGGGGGGGGGGGGGGGGFGGGGGGGGGGGGGGGGGGGGG<EFEFGGGFFGFGGGGGG9AEFFGGGGGGGGGGGGGGGGDAEFGGGGCFGGGDGGCE@F,EFEDC@CEC@>CCE7FFGGGGGG5CGGC7FCFFC@CA<CC9F#=3=>?><FFFDDEE8C9<<9?2C?FFFGGFDFCD1<:<,%@17GGGCFGFGF;FGDGGEEEGDEGGGFF8BB,AGGDF@CDGGGGFDGF8@GFBF@88+>CGGFFFDGFGCFGGGFGFED;-F@E@6?EFGF<F9GGFGGGFFGGEGFF@9GF<FGFGGGGGGEGGGGGGGGGGEGGGFFGGGGGGGGGEGGFGGFGGGGGGE@GFGGE<GDGGGCCCCC
@sC 21921
TGAGGAATATTGGTCAATGGGCGTAAGCCTGAACCAGCCAAGTCGCGTGAGGGATGAAGGTTCTATGGATCGTAAACCTCTTTTATAAGGGAATAAAGTGCGGGACGTGTCCCGTTTTGTATGTACCCTATGAATAAGCATCGGCTAACTCCGTGCCAGCAGCCGCGGTAATACGGAGGATGCGAGCGTTATCCGGATTTATTGGGTTTAAAGGGTGCGTAGGTGGTGATTTAAGTCAGCGGTGAAAGTTTGTGGCTCAACCATAAAATTGCCGTTGAAACTGGGTTACTTGAGTGTGTTTGAGGTAGGCGGAATGCGTGGTGTAGCGGTGAAATGCATAGATATCACGCAGAACTCCGATTGCGAAGGCAGCTTACTAAACCATAACTGACACTGAAGCACGAAAGCGTGGGGATCAAACAGGATTAGATACCCT
+
EFFGGGGGGGGGGGGFGGGG8FGEFGGGGDGEFGGGGGGGGGGGCGGFGEEGGG,?FFE?EFF9FFDGFGGF8EFGGGGGGFFGGGGGDFFFGGGGGGGGFGGEEGGGGGC,=EFFGGGFGFGGGGDCDFGGGFE9EFFCFFGCFGGGGFGGGGGGGGGGGGGGGGGGGGGCFGGG@C@FDCGGDGGCF@@GGFG>C7C?7FGGGGGEGFFC:-19B@CA:4;<<DFCC7CFDCFA@@::EFGG/<C7C?EFCCCGDCFFB,A7<@CGEF@9:C?E4'9A6CEGGDFBF=FFDF@,8GF<EAA,?E7EEFE,C=EDGFFGGFC@*GGGGGFEFAGFC9,,GFEECFGGFDGGGEGGGGGGFFF@FFGGF8GGFEGGGGGDFFCGGGFGGGEEEFGFAFEBCBFGF7GGGGFFFGFF@F<DGFFFFAGGGGGCCCCC
@sC 30517
TGAGGCATATTGGTCAATGGACGAGAGTCTGAACCAGCCAAGTAGCGTGAAGGATGACTGCCCTATGGGTTGTCAACTTCTTTTATACGGGAATACAGTTAGCCACGTGTGGCTTTTTGTATGTAACGTATGAATAAGGATCGGCTAACTCCGTGCCAGCAGCCGCGGTAATACGGAGGATCCGAGCGTTAACCGGATTTAGTGGGTTTAAAGGGAGCGTAGATGGATGTTTAAGTCAGTTGTGAAAGTTTGCGGCTCAACCGTAAAAGTGCAGTTGATACTGGATGTCTTGAGTGCAGTTGAGGCAGGCGGAATTCGTGGTGTAGCGGTGAAATGCTTAGATATCACGAAGAACTCCGATTGCGAAGGCAGCCTGCTAAGCTGCAACTGACATTGAGGCTCGAAAGTGTGGGTATCAAACAGGATTAGATACCCT
+
GGGGF,,CFEGFGGGGGGGGGGGD@@FEGGGGGGG@<FGFFFFFGFGGGGGFF89E9C<E-CFCFGGG8E,@6,@CFGEG<B,CEGGFFF::@,:,C?EGFC9FE<C7FC@FDFFCCFGGGGGGE,C:E8?FGGCFFG:<B<+BCEEEF9FC7DFGFA=>FFGF>@E7CF7E5(-<CF33(3*5<*;>E@0#=51=8C<%#3FC>C<AECC3*2:AFFGFEE=77FGGFECCCF<C7F@,<FAD7AEEF>8F:DCFFF@DC:BAF?>5,FB6,,C:C,8DGF<GGGGGFAFA+GFDCCEE8E,FC=B+C>;;9,4=7D@FEA@887,FFEEF@?DGFE<@:,GGE7<GDGEFDEGFFDGEFFF8GEGGGEFF8GGGFEF8GGFGFFC,DFGGGGGGGGE@DGGF<CGEGFE,GFGF@FEFGCEF<,DCGGGCCCCC
@sC 39
TGAGGAATATTGGTCAATGGCCGAGAGGCTGAACCAGCCAAGTCGCGTGAAGGAAGAAGGATCTATGGTTTGTAAACTTCTTTTATAGGGGAATAAAGTGGAGGACGTGTCCTTTTTTGTATGTACCCTATGAATAAGCATCGGCTAATTCCGTGCCAGCAGCCGCGGTAATACGGAGGGTGCGAGCGTTATCCGGATTTATTGGGTGTAAAGGGTGCGTAGGTGGTGATTTAAGGCTGCGGGGAAAGTTTGTGGCTCAACGATAAAATTGCCGTTGAAACTGGGTTACTTGAGTGTGTTTGAGGTAGGCGGAATGCGTGGTGTAGCGTTGAAATGCATAGATATCACGCAGAACTCCGATTGCGAAGGCAGCTTACTAAACCATAACTGACACTGAAGCACGAAAGCGTGGGGATCAAACAGGATTAGATACCCT
+
EGFGGGGGGGGGGGGGGGGG8FGGGGG7FFGGGGGGGGGGGGGA@FGFGEFGGFFGECFFC@FFFGGF?FEFGGGFGGFFGFFFGGGCFGE@@FG<FFGFF,9+=FCBFEFD,FGGGEE=FGGFG?E?EGFCGGG,FF9D,7:+@FCF,CFGGF<FGGCGGGGGCEGGGDGG;FFGG7C*1**>:*=B<<CC<CEEGGD@+1FEFFG<@FCG9<FACAF@7>GF<72+#2:3EE<),$@+<@&EFFCF1,=D@3?D@D>,D,<@,>,F+GC5GFE@743=GGGGGFCCAF8E8B8A=C,5,FDFGGCC=,A4+GGEDGFFFEC=)C=C,@99GFED;<@=<GFGFCCFA?FFFF7DGGGEEEB8GGGGGGFEBECE,,?,GFF<<GFGGGFF<GFE<DBBCFFGFFC:FEEDA9FGFCAGGFGFFFF,C<<CCCCC
@sC 40
TGAGGAATATTGGTCAATGGACGAGAGCCTGAACCAGCCAAGTAGCGTGAAGGATGACTGCCCTATGGGTTGTAAACTTCTTTTATACGGGAATAAAGTGATCCACGTGTGGATTTTTGTATGTACCGTATGAATAAGGATCGGCTAACTCCGTACCAGCAGCCGCGGTAATACGGAGGATCCGAGCGTTATCCGGATTTATTGGGTTTAAAGGGCGCGGAGATGGATGTTTAAGTCAGTTGTGAAAGTTTGCGGATCAACCGTAAAATTGCAGTTGATACTGGATGTCTGTGGTGCAGTTGAGGCAGGCGGAATTCGTGGTGTAGCGGTGAAATGCTTAGATATCACGAAGAACTCCGATTGCGAAGGCAGCCTGCTAAGCTGCAACTGACATTGAGGCTCGAAAGTGTGGGTATCAAACAGGATTAGATACCCT
+
FFFGGGCFGGGGGGGGGGGGEGFGGGGGGFGGGGGFGGGGGGFGFEC:@@FCGFEGGGEFGGGGGGGGGGEGGF6E<FFF9ECGFGGGFGGGGGGGGG9F9FBDG8@=<=7F,,CF<EFAEDFFFGGC@DC<E<AEGFGGF<FGCBEGGF9F7F8FGGGGF,6=>>C<F7<,FE5@3<@::EFGF;D:G7EGGG<8E<CFDCFFGGFFGFGG2?F&33D3A=1;5FFFFC@F@:F0,=;C,D9;<<DEFCC@79:#%:.F:FE,,GGGDEB5GF=;E=D?+?EEAGGF9,+9)EGFCGGFDE9EGGGC:>BE@,C7CEGFGGDGAFDFGGGFEEFGGGGGFGGFGGFFGGFFEEFC7GGGGGE@FFGGGGFGEAGF@FCFGGGGGGEFFFFGGGFFFGFFCGGGGGGGFFFFGGCGFGFEEEGGGGGGFEFACC@A
@sC 32082
TGGGGAATATTGCACAATGGGGGAAACCCTGATGCAGCGACGCCGCGTGAGTGAAGAAGTATTTCGGTATGTAAAGCTCTATCAGCAGGGAAGAAAGTGACGGTACCTGAATAAGAAGCCCCGGCTAACTACGTGCCAGCAGCCGCGGTAATACGTAGGGGGCAAGCGTTATCCGGATTTACTGGGTGTAAAGGGAGCGTAGACGGCAAGGCAAGTCTGAAGTGAAAGCCCGGTGCTTAACGCCGGGACTGCTTTGGAAACTGTTTGGCTGGAGTGCCGGAGAGGTAAGCGGAATTCCTAGTGTAGCGGTGAAATGCGTAGATATTAGGAAGAACACCAGTGGCGAAGGCGGCTTACTGGACGGTAACTGACGTTGAGGCTCGAAAGCGTGGGGAGCAAACAGGATTAGATACCCT
+
CFEFFC@FGFFFGGGGGGGGFGGGCFGG,CFFGGGGGGGEFGGG+CFFEGEGGCFCFGGGGGDEFGGCFGF9@<FEEFGFG<FGDC9FBEF@C8BFFGGGGGGGG7F9?FEGGGGGG@FEFGEGCF7FECFGGDCFFFFGG,:FFDCGFG*@F;:FGG*>CF=7F1@C<FCF9?=F#>=*>CFFFF,4*8,528:@E;C5CCC=?6>/B><;CFC=56CC?39+<@FFFC::@/ACBGEFCGF6DFFF>*FC?FC?@6,38<FFFFFC5FEFDGCF7GGGGGGGGGF=7EFEFFFGEF:?=AFC5:,GFAGFEDGGDDC=FFFE9GFGGFFE6CEC<,,CFDGFFCEGGGGGGGGGFFGGGGGGGGGGGGGGGGFFFGGGFFE?GEGCGGGGGGFGGECFFF9GECGGGGFCCC<B
@sC 42
TGAGGAATATTGCACAATGGGGGAAACCCTGATGCAGCGACGCCGCGTGAGTGAAGACGTATTTCGGTATGGAAAGCTCTATCAGCAGGGAAGAAAATGACGGTACCTGACTAAGAAGCCCCGGCTAACTACGATCCAGCAGCCGCTGTACCACGTAGGGGGCAAGCGTTATCCGGATTGACTGGGTGTAAATGGAGCGTATACGGTAAAGCAAGTCTGAAGTGACAGTCCGGGGCTCAACCCCGGGACTGCGTTGGAAACTGGTTGACTAGAGTGCTGGAGAGGTAGGCGGAATTCCTCGTGTAGCGGGGAAATGCGTAGATATTAGGAGGAACAGCAGGGGCGAAGGCGGCTTACTGGACAGTAACTGACGTTGAGGCTCGAAAGCGTGGGGAGCAAACAGGATTAGATACCCT
+
GGGGGEGFGGG9F,CFF9CFD;FG,C<FEFGG9FGGGG+C6F@+CFGFC=?FG9??F,CC4CCCACFC<E=,?FE<FFE9?<-,B=BFDC<9F@EFF9,<,CCBDFFAF<AE,<,C<FFFGCF>F@F<=DGGC++@CBFG83><C7*<:@,,,@B:,>CFDFF@*:*<*<FGGFGGG7*,,?<:FCFCG?C++,7+0**:C*+328C58E?C8#8*7C>>ACBC@(CF=7:41$FECB383+:+,,=@+@+*,<,,@;CD88B,9,,D=?A8<FD?=,E?,8,,FCF+GFA9DD@4+4>+9966)=+E>,?@7FC>,<:,CAGGE=FCFA5FC<,,,D<@,GEDFF:EEGFGF9C<CE=5C,,FEF@GGFGGGF8GGGGFFCACGGGGGGFFGGFC,<EFFFGGGFECE?GC@CCC
@sC 29739
TGAGGAATATTGGTCAATGGACGAGAGTCTGAACCAGCCAAGTAGCGTGAAGGATGACTGCCCTATGGGTTGTAAACTTCTTTTATACGGGAATAAAGTGAGGCACGTGTGCCTTTTTGTATGTACCCTATGAACAAGCATCGGCTAACTCCGTGCCAGCAGCCGCGGTAATACGGAGGATGCGAGCGTTATCCGGATTTATGGGGTTTAAAGGGTGCGTAGGTGGTGATTTAAGTCAGCGGTGAAAGTTTGTGGCTCAACCATAAAATTGCCGTTGAAACTGGGTTACGTGAGTGTGTTTGAGGTAGGCGGAATGCGTGGTGTAGCGGTGAAATGCATAGATATCACGCAGAACTCCGATTGCGAAGGCAGCTTACTAAACCATAACTGACACTGAAGCACGAAAGCGTGGGGATCAAACAGGATTAGATACCCT
+
FF<@FFGGGFFGGGGGGGFFBFFGDGGGGGGGGGGGGDFFGGGGGG7F@FGGFGGDFE<DFFFFCFDF?EFFGGGGGGGDFGGGFGGGFGGGGGDFFAFFGGCE=FGFGFGGGGGCGGDFGFGG9FGGGBEFCFDFFGF@FE7FGGGGGGGGFCCCAFGFFGGGGDGGEEGF,@CEGFGGCF:F<CGEGG@<FFECGG58F9,FFFCEGDGFFG=9C>?/4=FGCGFFCEFGFGGAGEEFGFGFE>9GFCGFF68:FFFC,,B9FGGGDGEB?5?GD@?=,EGFEDFFD?<A*FDGFFFDGFBFFC??+8GFGGGGGGGGGGEEBEEF?FGCFF?CAGGGGFC8DDGGGFGFCF@@EFE?+C@CF9CECCFGGGGGGGGGGGGGGFGFFFFGGGGGGEGDFEGGEGGGGGGGGFGGCEEEFFGGGGGGGGFCCCCC
@sC 44
TGAGGAATATTGGTCAATGGACGAGAGTCTGAACCAGCCAAGTAGCGTGAAGGATGACTGCCCTATGGGTTGTAAACTTCTTTTATACGGGAATAAAGTTAGCCACGTGTGGCTTTTTGTATGTACCGTATGAATAAGGAACGGCTAACTCCGTGCCAGCAGCCGCGGTAATACAGAGGATCCGAGCGTTATCCGGATTTATTGGGTTTAAAGGGCGCGTAGGCGGGTTGTTAAGTCAGTTGTGAAAGTTTGCGGCTCAACCGTAAAATTGCAGTTGATACTGGCGACCTTGAGTGCAACAGAGGTAGGCGGAAGTCGTTGTGTAGCGGTGAAATGCTTAGATATCACGAAGAACTCCGATTGCGAAGGCAGCTTACTGGATTGTAACTGACGCTGATGCTCGAAAGTGTGGGTATCAAACAGGATTAGATACCCT
+
FFFGGGGGFGGGGGFGGGFGGGGGGGDEFGGGGGC8BEF<CFFGGGGGGGGGGGGGGGGGEFGFGGFGAFEDEGFGGGGGGGGGGFAFCCEEFGGCEFGGFGG8EFEFG<7CFGG8FFGGCFGF<9FCFFFEDFGCGFG9,:8+8+@FGCCFD<FC>F,D>EFFC+@@FGG7FF,333:@:@:F@7*>B@EDGGDEEEECGGG<F77646<959C#15F;@?CC@*7:;C=@:AF67=C;/C:E7+<@=FCC7DEDD/>*#4<:A2,F79<6AFFC,,D=+GGGGGF=2,8C<FFAGE;FFGGFFDGEGEE4+=8,+8,,AC6+>@,9ADC999,=E<C,GGFFFEFCDAFEF@+:DGGGFFCFGGFGGGGGGFGFGFFCEEFGGGGGDEGDGDGFFGGFGGGFADGGGGGGGGF@8GGGFEFF9FGGGFDACCCC
@sC 26614
TGAGGAATATTGGTCAATGGGCGATGGCCTGAACCAGCCAAGTAGCGTGAAGGATGACTGCCCTATGGGTTGTAAACTTCTTTTATAAAGGAATAAAGTCGGGTATGCATACCCGTTTGCATGTACTTTATGAATAAGGATCGGCTAACTCCGTGCCAGCAGCCGCGGTAATACGGAGGATCCGAGCGTTATCCGGATTTATTTGGTGTAAAGGGAGCTTAGATGGATGTTTAAGTCAGTTGTGAGAGTTTGCGGCTCAACCGTAAAATTGCAGTTGATACTGGATGTATTGAGTGCAGTTGAGGCAGGCGGAAGTCGTGGTGTAGCGGTGAAATGCTTAGATATCACTAAGAACTCCGATTGCGAAGGCAGCCTGCTAAGCTGCAACTGACATTGAGGCTCGAAAGTGTGGGTATCAAACAGGATTAGATACCCT
+
FGGGGGGGGGEFGGGGGFGCFGG8@FGGGGGGFFFFGGGFGG<CFFGGGGGGGF9FFFGGFGGFFCGGFFFGGGFGGGGGGGCFGGGGGGGGGG9EFDFGGGG<FG,CEGGGGGGGFFGGGD<FFFFGGGGGGGGGGCFFGGGGGFEGGGGGEGGGGGG7@FGGEGGGGDG;=>7CGGDFDGCFEGGG@FFFGGGGD8GGF9&#BCC8<CEFF>DF7*.FCCCEFGGGC>DGCD;FEDCB=@CE?.E@F7@CFEC3GG>EEFFECFGGEF=,*C8AC8@,8FGGFAGF=FFGFGFEFFEF8GEEB+GGGGDFB@GGGGGGFFDGFGGFCFFFCFFF@CC,EDDFGGFC,ECE@C868,B,C7GEFFFGF<<GFCF9FCGFFDGGGFE@FGGFGGGGGGGFFEEACEC;GGGFGEDFGFECEFGGGGGFF<EAC@BC
@sC 46
TGAGGAATATTGGTCAATGGACGAGAGTCTGAACCAGCCAAGTAGCGTGAAGGATGACTGCCCTATGGGTTGTAAACTTCTTTTATACGGGAATAAAGTTAGCCACGTGTGGCTTTTTGTATGTACCGTATGAATAAGGATCGGCTAACTCCGTGCCAGCAGCCGCGGTCATACGGAAGATCCGAGCGTTATCCGGATTTATTGGGTTTAAAGGGATCGTAGGCGGGTTGTTAAGTCAGTGGTGAAAGTTTGCGGCTCAACCGTAAAATTGCAGTTGTTACTGGCGACCTTTAGTGCAACAGAGGTAGGCGGAATTCGTGGTGTAGCGGTGAAATGCTTAGATATCACGAAGAACTCCGATTGCGAAGGCAGCTTACTGGATTGTAACTGACGCTGATGCTCGAAAGTGTGGGTATCAAACAGGATTAGATACCCT
+
FGGGGFFGGFDFGGGGGGGFGGGGGGGGGGGGGGGGGGGGGGFGGGEFGGGGGGGGD<C<FFGFGGGFGF>FGGGGGGFGFEFDGGGGGGGGGFGGGGGGGGGGGGGDGGGGGGGGFGGFFECEFGDG@>FGG9,EFFGG@EFC+DEFGFGGCFGGDC@EGDEGGGEG:+@;,,,@**@,@,@CC7?CFEEGF9<;5?FCFF+FGG:FC>99?>C8+=D9599*@5G>DF;GFCF6293D#FFE7CAFC@8E@GFC8F:<7GGEE,DCCFCFGFDF>,FFC8FCGGFFA<<,EFCCGFCEFF9GFCCGGGE9B@+GEF8GFFE>)FCGGGFFFFFDCF<@GFFB@,,GF9CFGGGGGGGEECCGGGGGFGGGA<A<F<GGGGGGGGFEGFBGGFGGGGFFFFF@CCGGGGFFGGGGGGGFGFGFGGGFFE,@CC@C
@sC 47
TGGGGAATATTGCACAATGGGGGAAACCCTGATGCAGCGACGCCGCGTGGAGGAAGAAGGTCTTCGGATTGTAAACTCCTGTTGTTGAGGAAGATAATGACGGTACTCAACAAGGAAGTGACGGCTAACTACGTGCCAGCAGCCGCGGTAAAACGTAGGTCACAAGCGTTGTCCGGAATTACTGGGTGTAAAGGGAGCGCAGGCGGGAGAACAAGTTGGAAGTGAAATCCATGGGCTCAACCCATGAACTGCTTTCGAAACTGTTTTTCTTGAGTAGTGCAGAGGTAGGCGGAATTCCCGGTGTAGCGGTGGAATGCGTAGATATCGGGAGGAACACCAGTGGCGAAGGCGGCCTACTGGGCACCAACTGACGCTGAGGCTCGAAAGTGTGGGTAGCAAACAGGATTAGATACCCT
+
GGFGGGFGGGGGGGGGFFGGGGGGGGGGGGGGGGGGGGGGGGGFGGE>:CEGGGGGGGDEGGGGGGGGGGGGGGFFGGGGGGFGGGGCFDFGGGGGGGGFGGE@FGGGGGGGGGGGGGGGGGGGGGGGGCFFEGGGGGGGGGGB>EGGGEGGFGGFF>BBECFF<CFF1FFCFFDGG@*?:?FCFF*1=BEC9FC7=5ECGGG98EG4:CCGGFFEFFFBD:@,:1<6E,@?@CG:'F:@<DGECFFFGFF9:F9@F=92GGFG7BCFFCAGDF@FGGFGFD=@FGGDGGGFD>8+C=7FGFDGFGGFGFFE@GGGGFFFGEECCGGEF<FE@,CFGGFGGGGFGGFFECFFGGGFEEGFDFGGFCGGEGGEGGGFGGGFFFGGGGGGGGGGGGGGFGGGGFFEGFGGGGFCCCCC
@sC 48
TGGGGAATATTGCACAATGGGGGAAACCCTGATGCAGCGACGCCGCGTGGAGGAAGAAGGTCTTCGGAATGTAAACTCCTGTTGTTGAGGAAGATAATGACGGTACTCAACAAGGAAGTGACGGCTAACTACGTGCCAGCAGCCGCGGTAAAACGTAGGTCCCAAGCGTTGTCCGGAATTACTGGGTGTAAAGGGAGCGCAGGCGGGAGAACAAGTTGGAAGTGAAAGCCATGGGCTCAACCCATGAACTGCTTTCAAAACTGTTTTTCTTGAGTAGTGCAGAGGTAGGCGGAATTCCCAGTGTAGCGGTGGAATGCGTAGATATCGGGAGGAACACCAGTGGCGAAGGCGGCCTACTGGGCACCAACTGACGCTGAGGCTCGAAAGTGTGGGTAGCAAACAGGATTAGATACCCT
+
FFFGG@FGGGGGGGGGGGGGGGGGGGGGGGGGGGGEFEEEFGGGGGGCFGGGGGGGGFFGF??FGGG8+BFGGGGGGGGG<BB<,4BFFFFFGFFGGFGFGDGEE:,:9DFGGGGGGG8AF9CGGGGGFFG8B<DFFGFGGGGG7CCFGCFC@CCFFG@D<@7E:,6=*64=F;8F7FFCGCGGGG7==9CCFF@?EGGCCDG;?E;,;8%9FD8@#;@5:E9C7C@#CE9@GFCC?F7FFFF;1=@9@68?DACA9D99@,CC8FB:,FEA:4@D@4@,49EGE@=+FCFDD@,4E=>,GF8@5GGGGEE;=FCGFGGGGEF>6:DGGGGF7FEFEEE@,GGFFGGGGGGFDDGGGGFGFECFGGGDGGGGGGGGGGGGFGGGGGFCGGGFE,GGGFCAGGGGGGFGGGFCCCCC
@sC 49
TGGGGAATATTGCACAATGGAGGAAACTCTGATGCAGCGACGCCGCGTGAGTGAAGAAGTAATTCGTTATGTAAAGCTCTATCAGCAGGGAAGATAGTGACGGTACCTGACTAAGAAGCTCCGGCTAAATACGTGCCAGCAGCCGCGGTAATACGTATGGAGCAAGCGTTATCCGGATTTACTGGGTTGAAAGGGAGTGTAGGTGGCCATGCAAGTCAGACGTGAAAATCCGGGGCTCAACCCCGGAACTGCTTTTGAAACTGTGAGGCTGGAGTGAAGGAGGGGTGGGTGGAATTCCTAGTGTAGCGGTGAAATGCGTAGAGATTAGGAGGAACACCAGTGGCGAAGGCGGCTCACTGGACTGTAACTGACACTGAGGCTCGAAAGCGTGGGGAGCAAACAGGATTAGATACCCT
+
FGCGGEFFFG9EFGGFGGGGGFGG@FFEGFFG9FGGEFFFCGG7FFE@FE@FFFFEFFG,CEEF<F,,CFGGF<F<CFCGFF?DEDGE<F<ACEFE?FGGGGGECEEFFFGGGF@CFG?5ADFEGGDGFDCFDEEFD9>=,:=3@+@EFEEF9,>FE,@3,DF*>:*%FECFECCF#443%;-@FF53#:?B><C5*6CC4F:7?F4C@<BCCD>@?<GF(C>C@79@?7>EF,:@30836@.ED@=<AF?FFD?$=5C7->B8@??<6,=<:C92#/>8EEC=EF?,FFC;8@C,B<E<GFCE9EEC,GEADFCE8FFD?,,GF9GGGEEF:,@EA?,E@@FFFF7GECCCFEDFFGFFEEDGGGFFGGGGFGFFGGGGGFFFGFGGGGGGFFFCE@<CFBFGGGGFF8ECCCCC
@sC 31818
TGAGGAATATTGGTCAATGGGCGAGAGCCTGAACCAGCCAAGTAGCGTGCAGGATAACGGCCCTATGGGTTGTAAACTGCTTTTATACGGGGATAAAGTGAGCCACGCGTGGCTTATTGCAGGTACCGTCTGAATAAGGACCGGCTAATTCCGTGCCAGCCGCCGCGGTAATACGGAAGGTCCGGGCGTTCTCCGGATTTATTGGGTTTAAAGGGAGCGCAGGCCGCCGGGCAAGCGTGTTGTGAAATGCAGTCGCTCAACGTCTGCACTGCAGCGCGAACGGCCCAGCTTGAGTGCGCGCAACGTTGGCGGAATTCGCCGTGTAGCGGTGAAATGCTTAGATATGGCGAAGAACTCCGATTGCGAAGGCAGCTGACGGGTGCGTAACTGACGCTCATGCTCGAAGTGCCGGTATCGAACCAGGTTAGATACCCT
+
CFFGGGGGGGGCDGGGGGFFGGGGGGEGG<FGFFGGGGGGGGGGGGGGGGGGGGG<DFFGGFGCFFFF8CBFGEFG<FFFEGFGGGFFGCC:CBFFFGGAFFEFDFGGGBF@FGG8FGGGG9FFFGG@=CDDCFFDDCFFG+CGC7<DDFFGCFC:FFGG7@CF7>BE*=FF9;:FGGG>FECFFC=C:1*;;FEC**;<<9CE9C;:5<99+2*7*??3C@C<*DDCC<//2*23CFGF@@EEC+<7=1(7GE?GFC=8*<C9;,,2,:C=7ECEC741*>FC@,,E,@D;5++DEF>+FABBDF+FEEE@CC@+8>+CGFGFFEFA?FED<ECFCBAFD9F::?DGF<BC98+FCFGFFCE@FECGGE9FF@@:CEGFCGFC,DF:EC@@9EC,E:FE8FCEC@C@+,E@;,,+,5B,,,B,<C,CFC@CCBA
@sC 30793
TGAGGAATATTGGTCAATGGGCGATGGCCTGAACCAGCCAAGTAGCGTGAAGGATGACTGCCCTATGGGTTGTAAACTTCTTTTATAAAGGAATAAAGTCGGGTATGCATACCCGTTTGCATGTACTTTATGAATAAGGACCGGCTAACTCCGTGCCAGCAGCCGCGGTAATACGGAGGGTCCGAGCGTTATCCGGATTTATTGGGTTTAAAGGGAGCGTAGATTGATGTTTAAGGCAGTTGTGAAAGTTTGCGGCTCAACCGTAATATTGCAGTTGATACTGGGTGTCTGGAGGGCAGTGGAGGCAGGCGGAATTCGTTGTGTAGCGGTGAAATGCATAGATATCACGCAGAACTCCGATTGCGAAGGCAGCTTACTAAACCATAACTGACACTGAAGCACGAAAGCGTGGGGATCAAACAGGATTAGATACCCT
+
CFEGGCFCGGC@FGGGGGFG,EFFC;CCFCFGGGGFGC?FFGGGGG7FCFFGGGFEFF<CFGGCECAFF<F@F9,CEEEFF9FGGG,<CF,,AEFGCFGG7CEAF<=E5E<FGG7:F8B<,EFGGFCE?FGGGGGGGG9=,B@@7FF>BEBDG<<FFGDGF8FFGE@FG*@EFFCFGCC*>FCE*>E@:BCGFCFGGG=CEG:GGGEF:1<?F94;C::#027@+;:(EFC9GF@#/2CCFF;@@<,8@6>:+>>7,BEDC>B@7,,GFEFDCBE<C,,,,D@8,,4,D=+F:F8FDA,4,,EEC?:F78DF=@,FEFD,FEC>0GGGGEC9B<E9,-C8EDC,8,FC@,@C8GFCF4B:CCCFEFFFC,FF9ECC<;;,AFGFDFGGGGFFEFGGGFF<FEGGGGFCFFFEFC,GE@FFCAGGFDGGGGGCCCCC
@sC 23164
TGAGGAATATTGGTCAATGGGCGAGAGCCTGAACCAGCCAAGTAGCGTGCAGGATGACGGCCCTATGGGTTGTAAACTGCTTTTATAAGGGAATGAAGGGAGTCTCGTGCGGCTTTTTGTATGTACCTTATGAATAAGGACCGGCTAATTCCGTGCCAGCAGCCGCGGTAATACGGAAGGTCCGGGCGTTAGCCGGTGTTATTGGGTTTAAAGGGCGCGGAGGCCGGAGATTAAGCGTGTTGTGAAATGTAGATGCTCAACATCTGCACTGCAGCGCGAACTGGTTTCCTTGAGTACGCACAAAGTGGGCGGAATTCGTGGTGTAGCGGTGAAATGCTTAGATATCACGAAGAACTCCGATTGCGAAGGCAGCTCACTGGAGCGCAACTGACGCTGAAGCTCGAAAGTGCGGGTATCGAACAGGATTAGATACCCT
+
9FFDCDFFGGG9EFGGGGFF8FFBBFGFGFGGGGDFEGCFGGGGGGG:CEGFC,@?=FFGGEGGGCEFG8=F:CFGG9FF9,C,CEFG9ECCEGDDEG,8F7B<?EEC@+=+@F:@,CFF9<DBFFF9AFCFFFCGG99A<D:>7:CF=ACC,,+83@,<BB>:BGBEGGE,;FEE:FECFF:*FGDEC:F#=2=F#2<@CB8::@,A687,03*#*04#=;C,:9=CDEC7E>F>EDCCFFCGCD:D==E:>C96CFF<@EDDGF<CFGC0GDGEFFB3GGGGFFGDE=<FFGECGGGFGGFF:GGFECGCFGE@GGGFFCEGFGEF;A,@9FFGGGGFFGFCGGFF9DGF68+FEFFGFECDFF,EA8GGGGGGGFEGGGFDFC6GEC,GGFGGGFGGGGGF8DGGGGGGGGGGGGGFGFGGGFEFFCFCCB@C
@sC 53
TGAGGAATATTGGTCAATGGACGAGAGTCTGAACCAGCCAAGTAGCGTGAAGGATGACTGCCCTATGGGTTGTAAACTTCCTTTATATGGGAATAAAGTATTCCACGTGTGGGATTTTGTATGTACCATATGAATAAGGATCGGCTAACTCCGTGCCAGCAGCCGCGGTAATACGGAGGATCCGAGCGTTATCCGGATTTATTGGGTTTAAAGGGAGCGTAGGTGGATTGTTAAGTCAGTTGTGAAAGTTTGCGGCTCAACCGTAAAATTGCAGTTGAAACTGGCAGTCTTGAGTACAGTAGAGGTGGGCGGAAGTCGTGGTGTAGCGGTGAAATGCTTAGATATCACGAAGAACTCCGATTGCGAAGGCAGCTCACTAGACTGCAACTGACACTGATGCTCGAAAGTGTGGGTATCAAACAGGATTAGATACCCT
+
FGFGGGFFFFGGGGGGGGGGGFGGGGGGFFGGGFFGFGGGGGGGGGGGGGGGGGGGFF@FGGGFGGGGGGGGGGGGGGGGGGGGGGGGGGDGGGGGGGGGGEFGFGG<DFFGGFECGCFFFGGFGGGGFFGGCGF;FFGGCD7:E8EGGFFFGGGGG9DDGGGGGGGGGGDFGA8FCGG<,9@6*3:FGEBFFGCE9C::5=@>9;C7FFAF:>@7B=ACCGDFFC5D<A>9@CFF7FC>2DFAAACFCGGE>GGGDGEFC=E*CFGGGGFFGFA@><CD?GGGGGGFEFFF>GFGFAGGGGFFEEEF@BFDB@+EEGGFGFCEAGEEBFE,A,CEAFDF?AB,EGDFGFGGGGGGGGGGGGGFCEFFF8FGGGGGGGGGGGGGGGGGFFFCGGGGGEGGGGGGGGGGFGGGFGCGGF@9GGFFCGGGFGFCCCCC
@sC 28159
TGAGGAATATTGGTCAATGGACGAGAGTCTGAACCAGCCAAGTAGCGTGAAGGATGACTGCCCTATGGGTTGTAAACTTCTTTTATACGGGAATAAAGTTAGCCACGTGTGGCTTTTTGTATGTACCGTATGAATAAGGATCGGCTAACTCCGTGCCAGCAGCCGCGGTAATACGGAGGATCCGAGCGTTATCCGGATTTATTGGGTTTAAAGGGAGCGTAGGCGGGTTGTTAAGTCAGTTGTGAAAGTTTGCGGCTCAACCGTAAAATTGCAGTTGATACTGGCGACGTTGAGTGCAACAGAGGTAGGCGGAATTCGTGTTGTAGCGGTGAAATGCTTAGATATCACGAAGAACTCCGATTGCGAAGGCAGCTTACTGGATTGTAACTGACGCTGATGCTCGAAAGTGTGGGTATCAAACAGGATTAGATACCCT
+
DFGGGFGGFGGFGGGEGCGE9FEFGF:FFFGFGGGG@GGGGGGGGGGEGGGGGGGGGGFEFGGFGFGGGGGGGGGGGFGGGGGGGGGGGGGECBFFFEFFEDCF9EDFGCF7BFGGGGEA,,<FFGAF7+ABAFA,AF:,5,+8>=>F<<?F7>=FFFF=FCEGCBF7>@7@<>*57*@FCFFGE7*)>>1,@9FCEG7FBF;FD@3C*=EFG?&=>AGB&EC>FEGG;C@;.7:;<FGFFFFC9D<FGBC@7FFDFGFFF>FGFCCFEC?FE@FFBAF@++F==<AB,<<F?<DC,EAEE:,F<GDFECE;DE@+CFEC,CCC8DGCGFC,E,GGFFEE5DFFE,FGFFGGGFGGGGGGF>E@GEFGGCEF9GFGFFEFCFFAGGFGGFF:GFDF?GGFCCGFAGGGFGGGFFGFGFB,DCEFGF9GFDDACCCC
@sC 55
TGAGGAATATTGGTCAATGGCCGAGAGGCTGAACCAGCCAAGTCGCGTGAAGGAAGAAGGATCTATGGTTTGTAAACTTCTTTTATAGGGGAATAAAGTGGAGGACGTGTCCTTTTTTGTATGTACCCTATGAATAAGCATCGGCTAACTCCGTGCCAGCAGCCGCGGTAATACGGAGGATCCGAGCGTTATCCGGATTTATTGGGTTTAAAGGGAGCGTAGGTGGATTGTTAAGTCAGTGGTGAAAGTTTGCGGCTCAACCGTAAAATTGCAGTTGAAACTGGCAGTCTGGAGTACAGTAGAGGTGGGCGGAATTCGTGGTGTAGCGGTGAAATGCTTAGATATCACGAAGAACTCCGATTGCGAAGGCAGCTCACTAGACTGCAACTGACACTGATGCTCGAAAGTGTGGGTATCAAACAGGATTAGATACCCT
+
FFGGGGGGGGGGGGGGGGGGGGGGGGGGGFFGGGGGGG<EFGFFFGGFGGGGGGGCGGFFCFGGGGGGGGGGGGCGFGGGGFGGGGGGFFGFGFFEFGGG9E=CGGG7FFFFFGAFFFGGGGGGG9AEFGGGG9EFGFADFFDGCG7FFGFGEGDGGCDGGFGGGGDG>FC7DFDGGEEC:EGCD>CFFCB,,?@C57BCGGGCC,7CFE:><CCF*:G-?DE1F@9?2,,<9AD6<7>6#@&=33<?=@GGDGDEE3F<GEFCAFFFAEF?93.FDC?2=DB4,==9=5,?7FFEDFE9FF?EFEGE@CAB=B7GEEDA:=EE5EE=E4E,FCFDCCA6FCFF@DEFF?D@<B7GGFFB7,C,EE9FFGDGGGFGFFGGGFGGDFFCGGEFGGGGFGF8FGGGGGGGG@EEF<C9FE<FFGGGEEFFGF8CC@CC
@sC 23011
TGAGGAATATTGGTCAATGGACGAGAGTCTGAACCAGCCAAGTAGCGTGCAGGATGACGGCCCTATGGGTTGTAAACTGCTTTTATAGGGGGATAAAGTGTGGTACGTGTACCATATTGCAGGTACCCTATGAATAAGGCCCGGCTAATTCCGTGCCAGCAGCCGCGGTAATACGGAAGGTCCGGGCGTTATCCGGATTTATTGGGGTTAAAGGGAGTGTAGGCCGTCTTATAAGCGTGTTGTGAAATGTCGGGGCTCAACCTGGGCATTGCAGCGCGCACTGGGAGACTTGAGTGCGCAGGAGGTAGGCGGAATTCGTCGTGTAGCGGTGAAATGCTTAGATATGACGAAGAACTCCGATTGCGAAGGCAGCCTGCTGTAGCGCAACTGACGCTGAAGCTCGAAAGCGTGGGTATCGAACAGGATTAGATACCCT
+
EFEFGGGGGGGGGFGGGGGGGFEGFGGEGGGGGGGGGGFFGGE<FFGGGGGCFGFFGGGD@@@FFFGG8F7+BFGGGGGF,ABC<EGGFGE7C?FFGGAEGGGGGGGGG<EFGFGFGGCGFGGGGFGFC,5A?E;@AFC>FECGEGGCF<<>,BF7<=D@F@C3@ECGGGEGFFFGD>*CCF9@CGGGGG7:5:CC9*7:C9FEE#3=F<@<EF5.<7ECBFCC6CC5EB2=CFCB:FCC@F@C;;>5GGGFCFCB>7@9?8CGGF5=EDCBF>?C;3$@55<+=<>89FCGGF@3+8,8FDE,FEC:CDE9ECC@=+F+FFF7FGFA9<GFAFGGFAFFCE9E<BC7E<CFAGGFGGFEGDGFGGFGGFCFCCFEFFCC:F:FAFGG>FBEF9FFF@GGGGFDDFGDGGGGGGGGGEGFGGGGGGGGGGGCCCBC
@sC 57
TGGGGAATATTGCACAATGGAGGAAACTCTGATGCAGCGACGCCGCGTGAGTGAAGAAGTAATTCGTTATGTAAAGCTCTATCAGCAGGGAAGATAGTGACGGTACCTGACTAAGAAGCTCCGGCTAAATACGTGCCAGCAGCCGCGGTAATACGTATGGAGCAAGCGTTATCCGGATTTACTGGGTGTAAAGGGAGTGTAGGTGGCCATGCAAGTCAGAAGTGAAAATCCGGGGCTCAACCCCGGAACTTCTTTTGAAACTGTGAGGCTGGAGTGCAGGAGGGGTGAGTGGAATTCCTAGTGTAGCGGTGAAATGCGTAGATATTAGGAGGAACACCAGTGGCGAAGGCGGCTCACTGGACTGTAACTGACACTGAGGCTCGAAAGCGTGGGGAGCAAACAGGATTAGATACCCT
+
FFG?FFGGGGGGGGGGGGGGGGGGGGGGGFFGGGGG9FGGEGGGGGE:FFFGGGGGFGCEECFFGGEFGGGGGGGGFFFFGEFCEGGGGGBECEEFFGGDGGGGGGGGGGGGF9<FFCFFGFGFBFGGGGGGGGGG7BDDD<CFEDEGEGECFGGGFDCFFCEFCCF12GCFGGG?7<FCGGGGGGFC7<:52<@>=5<5BCD?F7:CD;GFFFFF90CEC@CF;,A7@EEEDEGD@8C0CF@CEC>786#DFFG?F@===6E<FFGFE,ED6GCCFFEGFFEF=CF,GFDE>DDGGFFFFFB=BF7E;ECA@,GGDGFGF;BFEDGDFEE,7EFGFFEEGGGGGGEGGGGGGGGF<E@FGFGGGFFGGGFFFEFEGGEDFCGGFFBGGGGDEDFFCFFEFFGGGFFEF8FCCCCC
@sC 58
TGAGGAATATTGGTCAATGGACGAGAGTCTGAACCAGCCAAGTCGCGTGAAGGATGACTGCCCTCTGGGCTGTAAACTTCTTTTATACGGGAATAAAGTTCGCCACGTGTGGCTTTTTGTATGTACCGTATGAATCAGGATCGGCTAATTCCGTGCCAGCAGCCGCGGTAATACGGAGGTGGCGAGCGTTATCCGGAATGATGGGGCTTAAAGAGGGGGCAGGCGGCAATAATGGTCTGAGGTGAAAGATCGAAGCTTAACTTGGGTAAGCCATGGAAACCGTGAAGCTTGAGTGTGTGAGAGGATCGTGGAATTCCTAGTGTAGCGGTGAAATGCGTAGATATATGGAGGAACACCAGTGGCGAAGGCGACGATCTGGAGCGTAACTGACGCTCAGTCCCGAAAGCGTGGGGAGCAAATAGGATTAGATACCCT
+
@FCFGGGGGGGG9<FFGGFGGGGG@FG@EFGFCEFFGG8E<F;,BFEFEGCEFGGGFE9FGGAF8,EFF,CFFEFFGGCFEFDF9EFAFDGGGGEFFCEFEF@@FGDFGAEGG8,,:<F,,:E,,C,4B+,8B?E9E?FF,68:>B+B,85@BFF7FGF7BB<,48CGGGGG9EF7>3C@**25*=:FG7BF=;FEE5+-9:/=<F'#=,83??<81#<-7;9CD5+7*73,#5:@2F@,C7ACCC@,34+:;3@9@3@:,+6,8FA>,86C,,=73===,C,,,5,,A,FD?1=64,,,<4F<9++FGFGFFE@,,,,FEB85FEGFFF@4:@@,CC3CCGFA,<FFCDDFFF<E=8@EBC=?F@B@@96FFFFGFC@,:B,GFFEFCFFCFC,DF:F7GFCEGF@@8GGFFECC<FE,GGGGGGGFCGCCCCC
@sC 34850
TGAGGAATATTGGTCAATGGGCGATGGCCTGAACCAGCCAAGTAGCGTGAAGGATGACTGCCCTATGGGTTGTAAACTTCTTTTATATTAGAATAAAGTGCAGTTTGTATACTGTTTTGTATGTATAATATGAATAAGGATCGGCTAACTCCGTGCCAGCAGCCGCGGTAATACGGAGGATCCGAGCGTTATCCGGATTTATTGGGTTTAAAGGGAGCGTAGGTGGACTGGTAAGTCAGTTGTGAAAGTTTGCGGCTCAACCGGAACATTGCAGTTGATACTGTCAGTCTTGAGTACAGTAGAGGTGGGCGGAATTCGTGGTGTAGCGGTGAAATGCTTAGATATCACGAAGAACTCCGATTGCGAAGGCAGCTCACTGGACTGCAACTGACACTGATGCTCGAAAGTGTGGGTATCAAACAGGATTAGATACCCT
+
FGGGGGGGGGGFGGGGGGDF,EFG7,FFFG@FGGGGGGGGFGGGGA7@CFGGGGGGCE9F8FGAFGCEFEGGGGGGGGDEG9FGGGG?<9FEFFGGFGFGGA<F,<EF,5CA,,B<AFGEFFFFFEE,F;FGGGGGGGGF<8FFEGEG<FEFGFGGFGGGGGC3F>FECF<GCE6E>-C<FF@G9:EFGGG4>C@FED8<CFF>B>FGC<ACFFDFGBFF@CE<<<5#'-:?C><93,FFFGGFD5<@::3F7GFF@AFB:,/#:5&C7FEBFD,/E9+FGEC:,,F9?FACD@;@=:5A,,A+==FGEE>4=87GGGGGGDCE>EF9FFFGFGGGGGFFE@,=CGFCGFFFFFEGC7GFCFCCEFFE8FGGFFFE@6FFF@GGE<GGGGFFFGGFA@GGF7FF9GGGGDGGGGGGFCCEDFGGGGGGGGFCCCCC
@sC 22053
TGAGGAATATTGGTCAATGGACGAGAGTCTGAACCAGCCAAGTAGCGTGAAGGATGACTGCCCTATGGGTTGTCAACTTCTTTTATACGGGAATAAAGTTAGCCACGTGTGGATTTTTGTATGTACCGTATGAATAAGGATCGGATAACTCCGTGCCAGCAGCCGCGGTAATACGGAGGATCCGAGCGTTATCCGGATTTATTGGGTTTAAAGGGAGTGTAGGCGGGTTGTTAAGTCAGTTGTGAGAGTTTGCGGCTCAACCGTAAAATTGCAGTGGATACTGGCGACCTTGAGTGCAACAGAGGTAGGCGGAATTCGTGGTGTAGCGGTGAAATGCTTAGATATCACGAAGAACTCCGATTGCGAAGGCAGCTTACTGGATTGTAACTGACGCTGATGCTCGAAAGTGTGGGTATCAAACAGGAGTAGATACCCT
+
E<FFFDFGDFGGGGGCFFGGFGE@FEE<FCGGGGFF84F-EFCDEG7FFGGGGGF?EFDAAFGGDEGFGGGGC,@CEEFGGGGGGGA,<=E:FCDEEEFFFFFGGGCF8B++5BF,FABF?,BFEFEEGGFFGBF@BEC9<,+B+@@9AED,=A=FGFGDFDFGGGECF@FADF@FGCF7,3DC3>CCC@EGGGG*:8593=@9=C=@/CC%?<:.4#GD:;C=9<C.;9:C@:D;-02FC@2@3#AC:@GGGGDD?EB=CGGFFFFC,=C8?F;,CA:)5CF@7FA@CE<E5FA?,,@FGFDGGGEFC8FE8FGGGFFDGCFC@FB,F9C5E<FF=FGD<8GFEFF<CFGGGGGF8@FEEFEFGFFFFECGCGFAFDFFGGGGGGGGGGFGGGFFFFCFGGGGF@BEFGGGGGGGGEGF@GGFE,FGFCGCCC<C
@sC 61
TGAGGAATATTGGTCAATGGGCGATGGCCTGAACCAGCCAAGTAGCGTGAAGGATGACTGCCCTATGGGTTGTAAACTTCTTTTATAAAGGAATAAAGTCGGGTATGCATACCCGTTTGCATGTACTTTATGAATAAGGATCGGCTAACTCCGTGCCAGCAGCCGCGGTAATACGGAGGATCCGAGCGTTATCCGGATTTATTGGTTTTAAAGGGAGCGTAGATGGATGCTTAAGTCAGTCGTGAAAGTTTGCGGATCAACCGTAAAATTGCAGGTGATACTGGATGTCTTGAGTGCAGTTGAGGCAGGCGGAATTCGTGGTGTAGCGGTGAAATGCTTAGATATCACGAAGAACTCCGATTGCGAAGGCAGCCTGCTAAGCTGCAACTGACATTGAGGCTCGAAAGTGTGGGTATCAAACAGGATTAGATACCCT
+
FGGGGGGGGGGGGGGGGGGGGGGGGGDGGGGGFFGGGGGGGGGFDEE:FFGGGGFCF@C9FFGEFGFC8EF7F<EFGGGGGEEGGGGGGCGGDDGGGGGGGGEGEEGGGGGGGGEEGGGG9F9<EFFEFGGGCFGGCGGG9BFG>7BFF?<FFFFGGDCFGFFGGGF:FGG:@CCFG@@:7BFGEEC@C6/#:3?=C<C=++@FF#,1(C<FGGGFG8FE7=C;@=8C@=7@;:CAGCF9<C>C?FFDF6..#6<'@@GFF@FC=D9E,DE3;1.E@8+AA=9CAGEA@,8F=,AFGFE=8F9AC=DEDGGGFD7E@GFFDE>E=GDFAE<;FEEDE<GGFDGGFCFFFDDCECCCGGGF@4GGGGGGGFEFD9GCEC,,GCGGECGGGFFECEE@<GDGFGFEGGGGGFGGGGGGGF9DDGGGGGGFFF8CC@CC
@sC 25175
TGAGGAATATTGGTCAATGGACGAGAGTCTGAACCAGCCAAGTAGCGTGAAGGATGACTGCCCTATGGGTTGTAAACTTCTTTTATACGGGAATAAAGTGATCCACGTGTGGATTTTTGTATGTACCGTATGAATAAGGATCGGCTAACTCCGTGCCAGCAGCCGCGGTAATACGGAGGATCCGAGCGTTATCCGGATTTATTGGGTTTAAAGGGAGCGTAGGCCGGAGATTAAGCGTGTTGTGAAATGTAGATGCTCAACATCTGCACTGCAGCGCGAACTGGTTTCCTTGAGTACGCACAAAGTGGGCGGAATGCGTGGTGTAGCGGTGAAATGCTGAGATATCACGAAGAACTCCGATTGCGAAGGCAGCTCACTGGAGCGCAACTGACGCTGAAGCTCGAAAGTGCGGGTATCGAACAGGATTAGATACCCT
+
FGGGGFDCFFFFGCCFGDGGGGGFGGECFGGGGGGGGGGFGFCFGG@FFEGGGEEED<EEFGG<FEFGGGGGGGGGGGCFGGGGGGGGGGGECGGFDGGCGGGGGGG@FGGDFGGGGGGGGGGGGGGGGGGGDFGGGGGGGFEGG:FGGA?FGGGGFGDG8=<FEGGEGGE9F<<>>*>@<F9:B>EFGGFFE2=F5EF+;ECCGFF<CGF5CEFC:8?DEGECFGFDEGGGGGCFEGGGGFFCFGGFFFFF9FGFCFFGGGFCGFEFCGGEFF:C+DFCFGGGGGGGFD<D:7GGGGFGGFD8GEGFEFEGGEC7@FGGFFGGEE??CGCFGGDFE?93C,C8GGFFGFGGFEGGCDGGGGGGGFFGEDGGGGGFCGGCDGDGAEEGF@EEGGGGGGGGDGFFFGGGDGECGGGGGFAGGFGGGFEDF@GCCCC9
@sC 63
TGAGGAATATTGGTCAATGGGCGAGAGCCTGAACCAGCCAAGTAGCGTGCAGGAAGACGGCCCTATGGGTTGTAAACTGCTTTTATAAGGGAATAAAGTGAGTCTCGTGAGACTTTTTGCATGTACCTTATGAATAAGGACCGGCTAGTTCCGTGCCAGAAGCCGCGGTAACACGGAAGGGCCGGGCGTTATCCGGATTTATTGGGTTTAAAGGGCGCGTCGGCCGGAGATTACGCGTGTTGTGAAATGTAGGCGCGCAACGGCTGCACTGCATCGCGAACTGGTTTCCTTGAGTACGCACAAAGTGGGCGGAATTCGTGGTGTAGCGGTGAAATGCTTAGATATCACGAAGAACTCCGATTGCGAAGGCAGCTCACTGGAGCGCAACTGACGCTGAAGCTCGAAAGTGCGGGTATCGAACAGGATTAGATACCCT
+
<FFGGGGGFGGGFGGGGGGGGFGGGGGGGGGGGGGFF8?FFF,CFFGGGGGGGD,AEFFE@EEGGGEECFFDFFCCFCGGGFGC,CFGGGFFE8EAFEFFG,<F,CF+AECFGGFGGGGGGGGCDEFGGFAFG9,CAFEDF+CCEG7FAFAFEEGG+E,,@><,33<FGGGE;BEGGFGG**1=<BE:FCC>CFGE55<F+1?:BF<*<B<C:E*7:1<7,/:5<BC1:#;=9#1/6*2?6;-=@GGGFCC>*ECCC@*C+<,FB;@,9BE?>8C@@;D=68C?FF8>2,<F5FEC@@6,=?,BB+:8B,E@=8ECEDGEEF>B5GECD@<;@FF@,9GFFAF8FFCGFGDFFC:FBFGDGGFCFCFCGFGGGGGGEE:@7F>GFGFFF@FFGGGGFEGGGGGFFCGGCC8FFGGGGGFDGGGGFDFFFFFCCCCB
@sC 64
TGAGGAATATTGGTCAATGGGCGAGAGCCTGAACCAGCCAAGTAGCGTGCAGGAAGACGGCCCTATGGGTTGTAAACTGCTTTTATAAGGGAATAAAGTGAGTCTCGTGAGACTTTTTGCATGTACCTTATGAATAAGGACCGGCTAGTTCCGTGCCAGCAGCCGCGGTAACACGGAAGGTCCGGGCGTTATCCGGATTTATTGGGTTTAAAGGGAGCGTAGGCCGGAGATTAAGCGTGTTGTGAAATGTAGACGCTCAAAGTCTGCACTGCAGCGCGAACTGGTTTCCGTGAGTACGCACAAAGGGGGCGGAATTCGTGGTGTAGCGGTGAAATGCTTAGATATCACGAAGAACTCCGATTGCGAAGGCAGCTCACTGGAGCGCAACTGACGCTGAAGCTCGAAAGTGCGGGTATCGAACAGGATTAGATACCCT
+
FFFGGGGGGGGGGGGGGGGGGGGGGFGGGGGGGGGGGGFGGGDFGGGCCFGGGGGGGGGGGGGGGFGGGG7CGGEFGGGEEFCFGGGGGGGEGGGGGGGGGGGGGFFGGFDFGGGGGGGGGGGGGGGGGGGGG<,@EEA<FGGCEEGGGFGGGFGGFGGGGGG<::@CCEGGGGDGG@GGFGGEEG**4*:3;C4B6><?C>=CF=CFG7CFC<E:21@B<<GG;>GFGGFF=GG>EGECFGFGGFGEF1D.*=6,DEB@#<#9A@,@<@<<A:+7EC7=F>F=7CFF@,GGDFCF@,8C;<>:C6GGGFAE@4+C8+8=FC@6)EGFE@59<FFEFGF9F=6??,FGFAFEEFC@GGGEGGGGGFFFF?GGGFGGGGGGGGGGGGGGGGGGGGGGGFFF8FFGCCGEDGGGGGGGGGFEDFFF<GGGGGGCCC9C
@sC 25778
TGAGGAATATTGGTCAATGGACGAGAGTCTGAACCAGCCAAGTAGCGTGCAGGATGACGGCCCTATGGGTTGTAAACTGCTTTTATAAGGGAATAAAGTGAGTCTCGTGAGACTTTTTGCATGTACCTTATGAATAAGGACCGGCTAATTCCGTGCCAGCAGCCGCGGTAATACGGAAGGTCCGGGCGTTATCCGGATTTATTGGGGGTAAAGGGAGCGTAGGCCGGAGATTAGGCGTGTTGTGAAATGTAGATGCGCAACATCTGCACTGCAGCGCGAACTGGTTTCCTTGAGTACGCACAAAGTGGGCGGAATTCGTGGTGTAGCGGTGAAATGCTTAGATATCACGAAGAACTCCGATTGCGACGGCAGCTCACTGGAGCGCAACTGACGCTGAAGCTCGAAAGTGCGGGTATCGAACAGGATTAGATACCCT
+
GGGGG@CAFFFFG<FGFGGGGFGGGGGFGDGCEFFGFGCAEFCFEGGGGGGFF,EFG9FDFFGG8F<CFGGEGDEFGGGGFFCFG@FFGGGGDFGGGFGAEG9?BFFGGF+BFEGGGGGGDAFCF,5EFFGEEEFFDGD:EFCEC++BD<FG8@FCGDD>=<FGB>:CF:BC;3<@FC7F:F9*1C**=7<,@ACC12BFF#/??F,$FB,CCA@AEBCB68600>FC?E@F?#+):C:GGFFF?CG48/<=GFF3#@:G<G>GGFB9G?<D:E=CDFA=DGGFFD,A=A,AFGCB@9FFE7,8FCEFEE,>BFEC=FFFFFEE=CCCFCGGECGGFFFFGDFGGGGFFB,EEBF?C@CGFCECB:DGFFEE<EGGGCDGGEGF<EECCGGGGGGGFEGGGFEAFGGGGEGGGGGGEGFDAGGGGGFFF,DA@A@A
@sC 28838
TGAGGAATATTGGTCAATGGGCGAGAGCCTGAACCAGCCAAGTAGCGTGGAGGATGAAGGCTCTATGGGTCGTAAACTTCTTTTATATGGGTATAAAGTTTTCCACGTGTGGAATTTTGTATGTACCATATGAATAAGGATCGGCTAACTCCGTGCCAGCAGCCGCGGTAATACGGAGGATCCGAGCGTTATCCGGATTTATTGGGTTTAAAGGGAGCGTAGGCGGACGCTTAAGTCAGTTGTGAAAGTTTGCGGCTCAACCGTAAAATTGCAGTTGATACTGGGTGTCTTGAGTACAGTAGAGGCAGGCGGAATTCGTGGTGTAGCGGTGAAATGCTTAGATATCACGAAGAACTCCGATGGCGAAGGCAGCTTGCTGGACTGTAACTGACGCTGATGCTCGAAAGTGTGGGTATCAAACAGGATTAGATACCCT
+
EGGGGGGGGFFFGGGGGGGGFGG7FFGFFGGGGGGGGGGGGGGGGGGGGGGGGGGGFF@FEFFCFGGGGGGGGGGFGGGGGGFGGGGGGGCFGGGEGFGGGFFGGGGEDDDGFGFCFFFEFGGGGGGGGGGGGGGGFFGFFFGCEGGGDGGGGGGGEFGGGGGGGGGGGEDEFGGGGDFEEGG9?CE8FEGGCFGC:<FFFGGGGGFEDG@GGGGFC5FG>:763/?>DGGEECC3GFGG<@>EDECFGFGF<CD@?EGF=FCDGGGGGGFDFFFFEGD:<GGGGEFF?FFFFFD<,GGGGGGGFE7FGEC@+,EECCGFFF8+)GGGFFC,95<FFFECEAGDCFCCF<FFFC@GCEGFB,GGFGGFF<FGEF8GGEECFGGFGFEGGCBGGGFE9GEGFFF9GGF>GECDFGGGFCFEFGGGGGGGGFGCCCCC
@sC 67
TGAGGAATATTGGTCAATGGACGAGAGTCTGAACCAGCCAAGTAGCGTGAAGGATGACTGCCCTATGGGTTGTAAACTTCTTTTATACGGGAATAAAGTGATCCACGTGTGGATTTTTGTATGTACCGTATGAATAAGGATCGGCTAACTCCGTGCCAGCAGCCGCGGTAATACGGAGGATCCGAGCGTTATCCGGATTTATTGGGTTTAAAGGGAGCGTAGGTGGATTGTTAAGTCAGTTGTGAAAGTTTGCGGCTCAACCGTAAAATTGCAGTTGATACTGGCAGTCTTGAGTACAGTAGAGGTGGGCGGAATTCGTGGTGTAGCGGTGAAATGCTTAGATATCACGAAGAACTCCGATGGCGAAGGCAGCTCACTGGACTGCAACTGACACTGATGCTCGAAAGTGTGGGTATCAAACAGGATTAGATACCCT
+
GGGFGGGGGF,@FGGGFGGGGGDFGGGGFGGGGGGGGGGGGGGGGGGGGGG9EECFGGDGGGGGGGGGFGGGGFGGGGGGGGGGGGGGGGGG:FFGGGGGGGGGGGGGGGGGGDDFGGDGBFFA5ADC@F8AFFDFGDFEFFGGEC>FFAEGGFGGGA8DEFFGECGCGDGGFGCEGGGDDCEFGE>BF7*>F>GECCE:3=-CFFC.FFCFG>GA;@FD@FD5A)9;CCGG<FFFBCGGFCBEGC<F@DGCCE?EG=@9GGGG;AC51D?DFCFFD3=3?G<DFFE?9=,C*<;C9,4,GGEGGDEFCD<9,=@CGGGEFFEGFEEECC<,,<DD,DFDC8GGGGGGDGFCEBCB7@E=F,F@FA9FDFFGFGFGFFDFGGGGGDFGGFGFGGGGGGGGGGGFGGGGGGGGGGGGGGGFGGFGGGGGGGF<CB@B
@sC 68
TGAGGAATATTGGTCAATGGACGAGAGTCTGAACCAGCCAAGTAGCGTGAAGGATGACTGCCCTATGGGTTGTAAACTTCTTTTATACGGGAATAAAGTGATCCACGTGTGGATTTTTGTATGTACCGTATGAATAAGGATCGGCTAACTCCGTGCCAGCAGCCGCGGTAATCCGGAGGATCCGAGCGTTATTCGGATTTATTGGGTTTAAAGGGAGCGTAGATGGATTGTTAAGTCAGTTGGGAAAGTTTGCGGTTCAACCGTAAAATTGCAGTTGATACTGGCAGTCGTGAGTACAGTAGAGGGGGGCGGAATTCGTGGGGTAGCGGTGAAAGGCTTAGATATCACGAAGAACTCCGATTGCGAAGGCAGCTCACTGGACTGCAACTGACACTGATGCTCGAAAGTGTGGGTATCAAACAGGATTAGATACCCT
+
FFGGGGGGGGGGFGGGGGGEDGGGCC@FFGGGGGGFGFGG@8FFGFFBEFFGGGGGGGC<FGGFGGGGGGGC7FCGGGFBDFGGGGGGDGFGGGFGGAE9<?<9AECFFFFDDEAFEDFEGGCG9EFCFFGGDFGGGGF9F@7C@77FF,:<FF+6D<A+A>DFB=FCGG<@,,>CEDCE73<:F::>FGEF,73<7CFGDGG9CFC=<685;9*)4)F8*2#;,4*;=<0<<@:<9#F@',*C@1CFFF@83:3,FFFB7:FFFD9DEFD5F<C=@,FD=,FFFCCC6,<E9FGGGGGF@+8F@@@C?,A,>,8@EGCF9,C@)CEE9FC9,,=FGFFGFEB=AFGGFGFFCFFF,GF:EGFAA,9EECFGFEE9GGGGGGGGGGGGGFFECFGF9GGGGGGGF<GFCFF@FFDCGGGFFGGGGEGGFGGCCCCC
@sC 32289
TGAGGAATATTGGTCAATGGGCGATGGCCTGAACCAGCCAAGTAGCGTGAAGGATGACTGCCCTATGGGTTGTAAACTTCTTTTATAAAGGAATAAAGTCGGGTATGCATACCCGTTTGCATGTACTTTATGGATAAGGATCGGCTAACTCCGTGCCAGCAGCCGCGGTAATACGGAGGATCCGAGCGTTATCCGGATTTATTGGGTTTAAAGGGTGCGTAGGCGGCCTTTTAAGTCAGCGGTGAAAGTCTGTGGCTCAACCATAGAATTGCCGTTGAAACTGGGAGGCTTGAGTATGTTTGAGGCAGGCGGAATGCGTGGTGTAGCGGTGAAATGCTGAGATATCACGCAGAACCCCGATTGCGAAGGCAGCCTGCCAAGCCATGACTGACGCTGATGCACGAAAGCGTGGGGATCAAACAGGATTAGATACCCT
+
DFGGGDEGGGDGGGGGGGGGGFGGEGGGGGFGGGGGFGGGGGGGGGDFGGGGGGGGFGFGFFGGGGCFGGEEGGGGGGGGGGGGGGGGGGGGGDFEFGGGGGGGGGCGGGFGGGD=FGGGGGGGGGGGGGGGGGAFGGGFGF=FGGGGGFFGGGGGGCGGGGGGGGGGGGEFGGC@@FGD-GGGGFCFG;@>FGGGEED?GG0GFFFGGF>GFGDG8:C<;EDFGCED<GGGFGD<9EGEGE9=A?FFF>FGGGC>EF<=EGGGGFFA=B@6EGF<?ECGFGGGFFFAEDF<9F=EGGGGGGGGGGGFDGGDC@ECGGGGGFC8)>,CF?5,,E9FGF9GFACFCEFGFAFCEFDGGGGFCFC@GCCGGGFGGCGF@:B8GFGCGGFEGGEGGGFGGGF<FGFCFGGGGFGGGEFGGGEEGGGGF9FGGGGCCCCC
@sC 70
TGAGGAATATTGGTCAATGGACGAGAGTCTGAACCAGCCAAGTAGCGTGAAGGATGACTGCCCTATGGGTTGTACACTTCTTTTATAAAGGAATAAAGTCGGGTATGCATACCCGTTTGCATGTACTGTATGAATAAGGATCGGCTAACTCCGTGCCAGCAGCCGCGGTAATACGGAGGATCCGAGCGTTATCCGGATTTATTGGGTTTAAAGGGAGCGTAGATGGATGTTTAAGTCAGTTGTGAAAGTTTGCGGCTCAACCGTAAAATTGCAGTTGATACTGGATGTCTTGAGTGCAGTTGAGGCAGGCGGAATTCGTGGTGTAGCGCTGAAATGCTTAGATATCACGAAGAACTCCGATTGCGAAGGCAGCCTGCTAAGCTGCAACTGACATTGAGGCTCGAAAGTGTGGGTATCAAACAGGATTAGATACCCT
+
GGFGGGGGGGFFGGGGGGGGGGGGGEGDGGGGGGGGGCFAFGFGGGGGGGGGFGGGGGEGGGGGGGFGGGGGGF,CEGGGFFGGF9FEEGFFFGGFGGGGG@FGGCFG9F?E4FFFFGGFGGGGGFGGGGGGGG9,CFFF9=CFGGGGGGGGCFGGGFGGGFGGGEF:FEGGGGGGEGGG,7FFECEGEGGGGGGG5*1>=DC;FCF@CA<CFFG48:>5:9<A=;F$-8F9FFG:FAFD=CF:GCFFFFB9+=*0:FFGGCFDF?FGFDC*A3GFE6=6GFFADGGGD<AA*GGF?GDGF<?B?EFBB,FD8D>EEDDCFGEE@@@9,FF;?FC>CCFE<EEDGGGFDE<GFBGFCDF?GGGFFEGGGGGGGFFDFGFDGGGGGFF<FFFDGDGFDEGGGGFE<FGDGGGGGGGFFGFFFGFGF<,GGGGCCCCC
@sC 71
TGAGGAATATTGGTCAATGGACGCGAGTCTGAACCAGCCAAGTAGCGTGAAGGATGACTGCCCTATGGGTTGTAAACTTCTTTTATATGGGAATAAAATTGTCCACGTGTGGATTTTTGTATGTACCATATGAATAAGGATCGGCTAACTCCGTGCCAGCAGCCGCGGTAATACGGAGGATCCGAGCGTTATCCGGATTTATTGGGTTTAAAGGGAGCGTAGGCGGATTGTTAAGTCAGGTGTGAAAGTTTGCGGCTCAACCGTAAAATTGCAGTTGATACTGGCAGTCTTGAGTGCAGTAGAGGTGGGCGGAATTCGTGGTGTAGCGGTGAAATGCTTAGATATCACGAAGAACTCCGATTGCGAAGGCAGCTCACTGGAGTGTAACTGACGCGGATGCTCGAAAGTGTGGGTATCAAACAGGATTAGATACCCT
+
CFGGGGGGGGGGGGGGGGGGGGGGGGGGGGGGGGGGGGGGGGGGGGGCFDGGGGGGFC@FFFGGGGGGGGGGGG9FGGDGEFGGGEGGGGGGGGGGFFFGGGGGGC?<FFFE9FEGGGGFCCFGGGGGGEFGFFGGGGGG@EGDEEEGFFFGGFDGGFGFFGFGEEEGGGCFCCFC7:F@:DGF::>**=E7<<CB@EGF5FDGGGFGGFFFFFEFE@GFFFC9B:EFC:7:FFF:C?F#FF@EFGGF*6EC7CC>7+FF@GFDAFGGFGG>FA3,6=F=6GGFFFF?EEGGEGGFGDEE9FGGGGGGGGGGFFGGEF7FFGCB5GEEE9C;FFF8GFFDFFF:8<GGGGGGFGGGEDGGC=@7GF<EFFGGGGFGGFFFGGGGGFECGFFEE@8DGEGFCGGGGGGGGGGGGGGGGFFFGGGGGCGGGGFCCCCC
@sC 25070
TGAGGAATATTGGTCAATGGGCGATGGCCTGAACCAGCCAAGTAGCGTGAAGGATGACTGCCCTATGGGTCGTAAACTTCTTTTATAAAGGAATAAAGTCGGGTATGCATACCCGTTTGCATGTACTTTATGAATAAGGATCGGCTAACTCCGTGCCAGCAGCCGCGGTAATACGGAGGATCCGAGCGTTATCCGGATTTATTGGGTTTAAAGGGAGCGTAGATGGATGTTTAAGTCAGTTGTGAAAGTTTGCGGCTCAACCGTAAAATTGCAGTTGATACTGGATGTCTTGAGTGCAGGTGAGGCAGGCGGAATTCGTGGTGTAGCGGTGAAATGCTTAGATATCACGAAGAACTCCGATTGCGAAGGCAGCCTGCTAAGCCGCAACTGACATTGAGGCTCGAAAGTGTGGGTATCAAACAGGATTAGATACCCT
+
FGGGG@CFFGGAGGGDFGGFGGGGGDGGGGGGGGGGGGFFGGGGGGGGDDFGGGGFDFFCGGGCFGGGGGGGGGGGFFFGGGFGGGFGGGGGGGGCFGGFGGGFGGFGGGFFFFE@FFGGGGGGDAFGGGGGGFFFGFGGCFEFGGGGGEGGG4=FFGFGGFF?GG>GGG7:CGGG.>>FF8F?><CF@FFGGGDF5FGBFFBEFF<<FCCFECFCEEGB>B9=9FF8GDGGGGFDGGGGGGGGFFEGDEGGCEFGGEGFCEF;C;FGGGGGGGFCFDFDGGGGGGFE,GEADFGEFDE8GGFFB8@EEEC,GFEEGGFGFF7GFGGGGGGFFFFCEEFCGFCFFFCDGFCGGGECGFGGGDFGGEEGEEFGFGGCFE@4GEEFFFCGGGFGGFGGGGGGGDGGGGGGGGF@GFGGGGGGGGGGCCGGGGGCCCCC
@sC 73
TGAGGAATATTGGTCAATGGGCGATGGCCTGAACCAGCCAAGTAGCGTGAAGGATGACTGCCCTATGGGTTGTAAACTTCTTTTATAAAGGAATAAAGTCGGGTATGCATACCCGTTTGCATGTACTTTATGAATAAGGATCGGCTAACTCCGTGCCAGCAGCCGCGGTAATACGGAGGATCCGAGCGTTATCCGGATTTATTGGGTTTAAAGGGAGCGTAGATGGATGTTTAAGTCAGTTGTGAAAGTTTGCGGCTCAACCGTAAAATTGCAGTTGATACTGGATGTCTTGAGTGCAGTTGAGGCAGGCGTAATTCGTGGTGTAGCGGTGAAATGCTTAGATATCACGAAGAACTCCGATTGCGAAGGCAGCCTGCTAAGCTGCAACTGACATTGAGGCTCGAAAGTGTGGGTATCAAACAGGATTAGATACCCT
+
FGGGGFGGGGFGGGGGGGGGGGGGGGGGGGGGGGGGGGGGGGFGGGEGGGGGGGGGGFFGGGGFGGGGGGGEGGGGFGGGGGGGGGGGGF9FFFFFGGGGGGGGGGGGGGGGFGGFGGGGGGGGGGFGGGFGGGGGGGFFFFGGGG>GFFGGGFGGGFGGFGGGEGGGGGGGGGGGGGGDAFFGGEEGG6E<F>G7*FFGGGF>FGEFGDFGGG?FGBEA@@FGF=F.GFGGFFFC@?F>EGFGFFCFFBEEFGG6EGGFFGGGGE?C8FE?GGFGFADCDGFGEFFF9<E<DFAGGFDGDDFEE6DDE?A,FFGGEGGGFEC>AGEECFGF9GFD>FEGF;GFFGGGGGGFDFGGGGFC7GGGGFCFFBGGGGGGGCE8GGGGGGGFGEFFDGFFCGGGGGGGGGGGGGGGGGGGGGGGGGGGGGGFGGFBCCCC
@sC 74
TGGGGAATATTGCACAATGGGGGAAACCCTGATGCAGCGACGCCGCGTGGAGGAAGAAGGTCTTCGGATTGTAAACTCCTGTTGTTGAGGACGATAATGACGGTACTCAACAAGGAAGTGACGGCTAACTACGTGCCAGCAGCCGCGGTAAAACGTAGGTCACAAGCGTTGTCCGGAATTACTGGGTGTAAAGGGAGCGCAGGCGGGAGAACAAGTTGGAAGTGAAATCCATGGGCTCAACCCATGAACTGCTTTCAAAACTGTTTTTCTTGAGTAGTGCAGAGGTAGGCGGAATTCCCGGTGGAGCGGTGGAATGCGTAGATATCGGGAGGAACACCAGTGGCGAAGGCGGCCTACTGGGCACCAACTGACGCTGAGGCTCGAAAGTGTGGGTAGCAAACAGGATTAGATACCCT
+
FFFFECEGGGGGGGGGGGGGGGGFGGGGGGGGGGGDFFFFGGGGGGGEGGEGGGGGGGGGDEFGGGGEEGCEFEFGGGGGFFGGGFGGGGD+4CFGEDFCFGCCFGFFFGGGFDFGGGGFGGGGGGG@FGGFEGGGFGGG?<DCEGGGGGGGGGGG8FGGGFG@9EC+<CCEGG7FEC70GF44FG%<*,?5CFC1:EDECDCCCCC.8?@EFF@EF@C@9;B@487GE7FCFGGF?B:@?<EGD>6FF.8FFFEDDC=D=<CFGE<EEFD5:<FAFGF?,?CFE6BDGGEFDE=EE:@FFBB+AGEEE4<=@:ECF?FFE+CEGGGGFAFB:FEFA,GGGEEDF@@EFGFGGGGGEDDFFGFEGGGGFFGEF@FFGGGF<BGGFGFDGGGGGGGGGGGFGGGFA,GGGFE@CCB-
@sC 23185
TGAGGAATATTGGTCAATGGACGAGAGTCTGAACCAGCCAAGTAGCGTGAAGGATGACTGCCCTATGGGTTGTAAACTTCTTTTATACGGGAATAAAGTTAGCCACGTGTGGCTTTTTGTATGTACCGTATGAATAAGGATCGGATAACTCCGTGCCAGCAGCCGCGGTAATACGGAGGATCCGAGCGTTATCCGGATTTATTGGGTTTAAAGGGAGCGTAGGCGGGTTGTTAAGTCAGTTGTGAAAGTTTGCGGCTCAACCGTAAAATTGCAGTTGATACTGGCGACCTTGAGTGCAACAGAGGTAGGCGGAATTCGTGGTGTAGCGGTGAAATGCTTAGATATCACGAAGAACTCCGATTGCGAAGGCAGCTTACTGGATTGTAACTGACGCTGATGCTCGAAAGTGTGGGTATCAAACAGGATTAGATACCCT
+
DFGGGGGGGGGGGGGGGGFEGGGFEGG<FCFGGGGFGGFGFFGGGGGGGGGGGGGGGF9FFFFGGGGGGGGDGFGGGGGFGFGGGGGFGGGGGGGGGGGGGGGGGGGGFGGGGGGGFGGGGGGGGGGE@FGGGGGFGGG99=CGGGGG@FFFCGGCGGGFB@FD>8FGGGGG9FFGGGG*?FFF7FG7F8:FGFCFG5<=FFGFCE:3F54<C1@5FEG@A=7CEGGD599;<4@5@7>CCFFG10ADC0@@CGC>EDGFGCCGFFGFF-B4DE;CECD<+CFCCB::,949+FFE9GDEE99GGGGFB=99+9>+CDGFFEC>5GFCFFCE5?<E@FEDGGFGFGFFGFFGFCGGF@E4+F:B,<CGFFGGGGGGFFDGFGGGGGFCFECCGGGFFCC@C@F@ECGGGGGFFGGFF<<FFGFGFGGFFFFA-<<C
@sC 76
TGGGGAATATTGCACAATGGGCGCAAGCCTGATGCAGCCATGCCGCGTGTGTGAAGAAGGCCTTCGGGTTGTAAAGCACTTTCAGCGGGGAGGAAGGCGTTAAGGTTAATAACCTTGGCGATTGACGTTACCCGCAGAAGAAGCACCGGCTAACTCCGTGCCAGCAGCCGCGGTAATACGGAGGGTGCAAGCGTTAATCGGAATTACTGGGCGTAAAGCGCACGCAGGCGGTCTGTCAAGTCGGATGTGAAATCCCCGGGCTCAACCTGGGAACTGCATTCGAAACTGGCAGGCTAGAGTCTTGTAGAGGGGGGTAGAATTCCAGGTGTAGCGGCGAAATGCGTAGAGATCTGGAGGAATACCGGTGGCGAAGGCGGCCCCCTGGACAAAGACTGACGCTCAGGTGCGAAAGCGTGGGGAGCAAACAGGATTAGATACCCT
+
DFGGGGGGGGFGGGGGGGGGGGGGGGGGGFGGGGGGGGGGGGGF@FGCGCGGFGGG<FFFFGFGGFGGFEGGGGGFGGGGBFFFGGGGGGGGEFFEFGGGEGFDFFFGGGGC,BFFFCGGGCFFFGG>EGGGGEEEEGGCFCAAFGFFFGGEGGGGGGCGGGFGGFCFFGCEGGGGG9CFECEGG+AACFGG8/;8CF98CDDGFFG=G?CFG:C>1<786>GC6:C@GDCC4GC<FGGGGCFGG=FFGF=4*<<>GGFFC8GFAFGGEFFGDFGFAFFFEF@8:6FFF@CCGGGFGDE?D8FE,D@+BCGGEFDE@>GGGGFFF8AC>9GGEECDEGGGGGFAGFDB,FGGGF@FEDFGGCGGGGGGGGGEGGGGGGGGGGGGGGGGGGGFGGGGDGGGGFGGGGEFGGGGGGGEFFFFEFGFEFGGGGGGGGGGCCCCC
@sC 77
TGAGGAATATTGGTCAATGGGCGATGGCCTGAACCAGCCAAGTAGCGTGAAGGATGACTGCCCTATGGGTTGTAAACTTCTTTTATAAAGGAATAAAGTCGGGTATGCATACCCGTTTGCATGTACTTTATGAATAAGGATCGGCTAACTCCGTGCCAGCAGCCGCGGTAATACGGAGGATCCGGGCGTTATCCGGATTTCTTGGGTTTAAAGGGAGCGTAGATGGATGTTTAAGTGAGTTGTGAAAGTTAGCGGCTCAACCGTAGAATTGCAGTTGATACTGGATGTCGTGAGTGCAGTTGAGGCGGGCGGAATTCGTGGTGTAGCGGTGAAATGCTTAGATATCACGAAGAACTCCGATTGCGAAGGCAGCCTGCTAAGCTGCAACTGACATTGAGGCTCGAAAGTGTGGGTATCAAACAGGATTAGATACCCT
+
FGGGGGGGGGGGGGGGGGGGGGGC7,FGGGCGGGGGGGGGGGGGGGGGG@FFGGGGFFCFGGGGGGGGGGGGG6FGGGCGGGGGGGGGDGFFFGGGGGGEFGFFG<F<BFGGFG:FGGGGGGGGGGCEAF,?FGGGGG9B=FFGGGGG,?FFGGGGGGGGFGGGGGGGGGCFGGGGG*C7DFGG*>ECCFGCGGGEEGFG+:F:CC*CEFGGGGDFG9G=@F#:$F91A:GGGCG<).@@FGFEF@FF4@#@7>FF;7FBE<<4C)3C,EF<AGA<<,+==FF8+C4+A,F,DFAF=9958:=@C=4@GGFE94+DCF=A8GC@8EGGGGGFFFDD;FGFFFFE,C,FGGGFCC@,@7GEEEC@FFGGGFGFF<<,C,,,=,GGFGGGGFCC,,GEFDGFCGGGGGGGF@GGGGGGF<GGGGGGGGGGGGGCCCCC
@sC 78
TGGGGAATATTGCACAATGGGGGAAACCCTGATGCAGCGACGCCGCGTGGGTGAAGAAGTTTTTCGGAATGTAAAGCCCTATCAGCAGGGAAGATAATGACGGTACCTGACTAAGAAGCCCCGTCTAACTACGTGCCAGCAGCCGCGGTAATACGTAGGGGGCCGGCGTTATCCGGATTTACTGGGTGTTAAGGGGGCGTAGACGGAATAGCAAGTCTGAAGTGAAATCATAGGGCTCAACCCTGAAATTGCTTTGGTTACTGTGGATCTTGAGTACCGGTGGGGCAGGCGGAATTCCTGGTGTAGCGGTGAAATGCTTAGATATCAGGAAGAACACCGGTGGCGAAGGCGGCCTGCTGGACGGCAACTGACGTTGAGGCTCGAAAGCGTGGGGAGCAAACAGGATTAGATACCCT
+
EF<FGCEGGGGGCEGGGGGGF7FGFG<CFGGGGEGGGGFG+F@@FGG@FF@CFFEGGF8,<C<F@FG>7F<A5E@5FFC8=B<,E?FGGG@<+4?FGG9AFF7BEGAFGAA<8FGC?,F83>B+3>+B=,3,8>,88,@><><FE7**558,,313?,6<1*=**31FF*C8,>EGC*/<9C+2<A6EE5@9:6;**16:)*(2;:,/:CC#1:F>:)97A,9;,E;7,,4,7@,8@+8EFF=C=,GGFD:03+3,38+8DBFE,GCGD>FFBF@6+===+@DGGFEE=8ED@,FE@,DBFGEEADGGGGFEE??@@-C,GFEEEGGGGGGGFEF>FCF:GEECFEDGGFCGFDCCC8+44C<GDFFF7GFF<FGGGGF8GGGFCBC:FCDFF9ECGGFEEGGGGGGGGGGCCCCC
@sC 79
TGGGGAATATTGCACAATGGGGGAAACCCTGATGCAGCGACGCCGCGTGAGCGATGAAGTATTTCGGTATGTAAAGCTCTATCAGCAGGGAAGAAAATGACGGTACCTGACTAAGAAGCCCCGGCTAACTACGTGCCAGCAGCCGCGGTAATACGTAGGGGGCAAGCGTTATCCGGATTTACTGGGTGTAAAGGGAGCGTAGACGGCACGGCAAGCCAGATGTGAAAGCCCGGGGCTCAACCCCGGGACTGCATTTGGAACTGCTGAGCTAGAGTGTCGGAGAGGCAAGTGGAATGCCTAGTGTAGCGGTGAAATGCGTAGATATTAGGAGGAACACCAGTGGCGAAGGCGGCTTGCTGGACGATGACTGACGTTGAGGCTCGAAAGCGTGGGGAGCAAACAGGATTAGATACCCT
+
FGGGGGGGGGGGGGGGGGFGGGGGGGGDFGGGGGGGGGGGEGGGGGGFGGGGGGGGFEEFGGGGGGGBBFGGGGGGGCFGFGFGGGGGGGGGDGGGGGGGGGGGGGGGGGFGGGGGGGGGGGGGGGCGGFGFECFGGFGG<<CFCECCFG>ECGGFAAFDEEG:CFDGGGGFFG<FFBCFG>GGFFCG4FGGC?C9EEGG:98ECEE>ECE587:7FBG;FFEA,CCEFFFCCEE>6EECGGGEFGGGGFFFFAC4=C=:C#FD,B4GE<CFBGGGEE@F,G>GGFFGGGFFD@=,ECE<GGGE@GGFFGFCEFDGGF98ECFAFFFEC,DF:<GGGGGGGGGGGGFGGGFF8GGGEEGGGGGGGGGGGGGGGGDGGGFF<GGGF7GEEEGGGGGGGGFFGGGGGGGGGGGCCCCC
@sC 80
TGAGGAATATTGGTCAATGGGCGATGGCCTGAACCAGCCAAGTAGCGTGAAGGATGACTGCCCTATGGGTTGTAAACTTCTTTTATAAAGGAATAAAGTCGGGTATGCATACCCGTTTGCATGTACTTTATGAATAAGGATCGGCTAACTCCGTGCCAGCAGCCGCGGTAATACGGAGGATCCGAGCGTTATCCGGATCTATTGGGTTTAAAGGGAGCGTAGATGGATGTTTAAGTCAGTTGTGAAAGTTGGCAGCTCAACCGTAAAATTGCAGTTGTTGCTGGATGTCTTGAGTGCAGTTGAGGCAGGCGGAATTCGTGGTGTAGCGGTGAAATGCTTAGATATCACGAAGAACTCCGATTGCGAAGGCAGCCTGCTAAGCTGCAACTGACATTGAGGCTCGAAAGTGTGGGTATCAAACAGGATTAGATACCCT
+
CFGGGFFGGGGGGGGGGGGGGGGGCCGGGGCFGGGGGGGGFFGGGGGGEFGGGGGGGGFGGGGGGGFFGGGEGF<EFGGGGEFGGFGGGFFGGGGGGGGGGGDGEGGGGGGGGF7BFGBFGGGGGBBGGCFGGGGGGGFFFGGGEFEGFGGGGF7FFEGGGCDFCCFD<CEFGGGGFGEGGGGGEEECFEGGGGG75CCCFFFFGG:5;<1CEF,A8'C843?:A<C68=F?=?C67DC>CFFEG@C=9@$3:=E>:DFGECF0=EA<CFC143@86#8#=<B<<GFC2,8E*?95,9,,?FCFCD88C8FD68CEEDFCA9++)+7=;EAEB?EFCDGEE@,F8C<<E,FF8B@@:GFC@,C8GF;B,,CF<C<FGFF<GF9GGFE99FF9F88DFF@GFGF<<EF>GGFEEFFGGGCFEGGFFFF<DCFCCCCC
@sC 29038
TGAGGAATATTGGTCAATGGGCGATGGCCTGAACCAGCCAAGTAGCGTGAAGGATGACTGCCCTATGGGTTGTAAACTTCTTTTATAAAGGAATAAAGTCGGGTATGCATACCCGTTTGCATGTACTTTATGAATAAGGATCGGCTAACTCCGTGCCAGCAGCCGCGGTAATACGGAGGATCCGAGCGTTATCCGGATTTATTGGGTTTAAAGGGAGCGTAGAGGGATGTTTAAGTCAGTTGTGAAAGTTTGCGGCTCAACCGTAAAATTGCAGTTGATACTGGATGTCTTGGTTGCAGTTGGGGCAGGCGGAATTCGTTGTGTAGCGGTGAAATGCTTAGATATCACGAAGAACTCCGATTGCGAAGGCAGCCTGCTAAGCTACAACTGACATTGAGGCTCGAAAGTGTGGGTATCAAACAGGATTAGATACCCT
+
GGFFDFGGDGGGE<FGGGGGGGG66@FFCFFGE8FEEDAD,C@,CFGCFG@,FEFGGCFGGEGG,CFC<CFEFGGEGF,B<AF9EEFGGGCG@,C<C5C<::C=FGFGG<?EF@F?FG=FGCC5@EFCFFFDDGC;FEFG,BBB@CFDFA,5>=DEGDFGDDDD@EC:C7CAAFGDD**36FFF:>*>F:FD@>C*:/+?BFGFFDFE:F,2CFGAC6C3>@?0<?8AC@FGF7A*D1>1@>9CFEF4C94@CED8GEGGFFE;F?C<'GFDBCE<E<==A,F,B<B,1+89*,DF=F=4+B,=:++=:,AGFEGFC7FEECCC8GF:GFEE9FGEC,F@<AFFCGGGGGGFFBB:FF:,F@GF=CFGGFFGGFGGGFB,GGFGFGFGGFFC<@GGDGEFFFE@FFGGGGGGGGFEEFGFCEGFE,E9GFFCCCCC
@sC 82
TGAGGAATATTGGTCAATGGGCGATGGCCTGAACCAGCCAAGTAGCGTGAAGGATGACTGCCCTATGGGTTGTAAACTTCTTTTATAAAGGAATAAAGTCGGGTATGCATACCCGTTTGCATGTACTTTATGAATAAGGATCGGCTAACTCCGTGCCAGCAGCCGCGGTAATACGGAGGATCCGAGCGTTATCCGGATTTATTGGGTGTAAAGGGAGCGTAGATGGATGTTTAAGTAAGTTGTGAAAGTTTGCGGCTCAACCGTAAAATTGCAGTTGATTCTGGATGTCTTGAGTGCAGTTGAGGCAGGCGGAATTCGTGGTGTAGCGGTGAAATGCTTAGATATCACGAAGAACTCCGATTGCGAAGGCAGCCTGCTAAGCTGCAACTGACATTGAGGCTCGAAAGTGTGGGTATCAAACAGGATTAGATACCCT
+
EFGGGGGGGGCFGGGGGGFFFGGGGGGGGGGGGGGGGFGFCFFFEEEGGGGGFGGGGFFFGGG8E,FFGFFCEGEGGGGF9?CFGGGGGAEFFF<EG9C<EGGGDFFFEEFGCF7?FGDG9,AAE?FGGGFFFFGGGGGGGGGGGGEFGBF<FGGGFDFFGFFGGGGGGGGG@AFE>*>FFF7FC0;CFECGGG:=:5C;@DFGFB<$EFFFF7CAE)FA6;8#-FFGF?FD?#;:,;FAC@BGGGG?FF<C7FGGE7GFDGF:FCGFF;EBFF:CCFGF:DFGGGGFC=E,6B9C9,@F8F>48=CECD?D??C+7FEFGGEE>F8@,EEC,GGGCEE9GFAAGGGCEEFFCFEEDGGEGDGGFGGFFCEBDGDFEGF?GGGGGGGGGCDGGGFDFC7GGGGGGGGGGGFCGGGGGGFFFEGGGGFFG@FCCCCC
@sC 28796
TGAGGAATATTGGTCAATGGACGAGAGTCTGAACCAGCCAAGTAGCGTGAAGGATGACTGCCCTATGGGTTGTAAACTTCTTTTATACGGGAATAAAGTTAGCCACGTGTGGCTTTTTGTATGTACCGTATGAATAAGGATCGGCTAACTCCGTGCCAGCAGCCGCGGTAATACGGAGGATTCGAGCGTTATCCGGATTTATTGGGTTTCAAGGGAGCGTAGGCGGGTTGTTAAGTCAGTTGTGAAAGTTTGCGGCTCAACCGTAAAATTGCAGTTGATACTGGCGACCTTGAGTGCAACAGAGGTAGGCGGAATTCGTGGTGTAGCGGTGAAATGCTTAGATATCACGAAGAACTCCGATTGCGGAGGCAGCTTACTGGATTGTAACTGACGCTGATGCTCGAAAGTGTGGGTATCAAACAGGATTAGATACCCT
+
AEE@FFGGGGGGGGGGGGFGFGGGGGGFFCACFFFFEFCDGGGGGGG@FGGGGGGC<FGFFFGFGGGGDAFCFGFFGGGGGGGFGFFGFGC@FGGGGGGCGGDFFFGG8BEEGFEFGDEGGDGAFGDCEF<EFGFEFDF8,:==:FGFGGGGGFFGGG8DEFGGGE:CFG:D;C7FB*3@<,:<<>ED*CFGF>.54/8<%B<;FC:/*#$&#8,:GBG95EFEEDGFFD@*8<75<GGFFF7C)FFGGCFFFDED:+:DCGF8>FGF>C?2CF<EC#=3/GFGGFEGDFEF<EEC,AACGGFEGGEFC,E;@,DGEGGFA5@6:+CFFEF<FGGFGFFDA,,GFGFFFFFACBEGCGGGGFGGGGFCF8FF9EGGFDFFFGGGGGGGEFCE@GGFEGE@FEGGGGGGGGGGGFCGGGGGFGFFFFGFFBC,9A-A
@sC 29155
TGAGGAATATTGGTCAATGGGCGAGAGCCTGAACCAGCCAAGTAGCGTGCAGGATGACGGCCCTATGGGTTGTAAACTGCTTTTATAAGGGAATAAAGTGAGCGACGTGTCGCTTTTTGCATGTACCTTATGAATAAGGACCGGCTAATTCCGTGCCAGCAGCCGCGGTAATACGGAAGGTCCGGGCGTTATCCGGGTTTATGGGGTTTAAAGGGAGCGTAGGTGGATGTTTACGTCAGTTGTGCAAGTTTGCGGCTCAACCGTAAAAGTGCAGTTGATACTGGATGTCTTGAGTGCAGTTGAGGCAGGCGGAATTCGTGGTGTAGCCGTGAAATGCTTAGATATCACGAAGAACTCCGATTGCGAAGGCAGCCTGCTAAGCTGCAACTGACAGTGAGGCTCGAAAGTGTGGGTATCAAACAGGATTAGATACCCT
+
FFFGGGGGGGGG@FFC,C@E@EGG7E:@CFGGGD@FGE<FDAEGGGGGG>FGC@EFFEGG>7@<EDFFCG76CBFGGGGGFGGFECGFEGGGF<EEF,??<FA+@FCFGFGEGDGFGFFFFCAEEFFDG,CFDFDGG<CFCDF+8=+DFG9D8D+3@>F<,:<C7:@EGG*>FFC*>CCCFF9<C75F@FCF9<<<*21<AE/?8FF/C?(CEEC5?3E*84#@39293;<8:.,?@98@,@2;#C9>GE::7B=@,FBFCC:,<?3:,6@8GFEC,@D@,@,F9GFE8CE=5EDC,,45,E=FDDCF@,,E>>=>C:7EE<F===8,CFA?BEAC9FCGDECE@7FCFABF?F:B6@,@+FCAA<C<EFEFEGFE@;ABFCFC,CE@AFFC,,EC,FC@C,@DGCCF;CFDF9E9@9FGGFFFFGGGGGGCCCCC
@sC 29940
TGAGGAATATTGGTCAATGGGCGCAGGCCTGAACCAGCCAAGTAGCGTGAAGGATGACTGCCCTATGGGTTGTAAACTTCTTTTATATGGGAATCAAGTTTCCCACGTGTGGAATTTTGTATGTACCATATGAATAAGGATCGGCTAACTCCGTGCCAGCAGCCGCGGTAATACGGAGGATCCGAGCGTTATCCGGATTTATTGGGTTTAAAGGGAGCGTAGGTGGACAGTTAAGTCAGTTGTGAAAGTTTGCGGCTCAACCGTAAAATTGCAGTTGATACTGGCTGTCTTGAGTACAGTAGAGGTGGGCGGAATTCGTGGTGTAGCGGTGAAATGCTTAGATATCACGAAGAACTCCGATTGCGAAGGCAGCTCACTGGACTGCAACTGACACTGATGCTCGAAAGTGTGGGTATCAAACAGGATTAGATACCCT
+
EFGGGGGGGGGGGGGGGGFF<EEGGGGGFGGGGGGGGGGFGGGFGGGEFGDGGCGGGGGGFGGCFGGGGGG:FFFGGGGFGGGGGGFGF9FGFA,:FFEFGGGGGGCEGGGGGGGGGGGGGGGG9AFGGGGAFGGGCEFF,?FGEGDGGEEGGFCEGFGGGFEGDGEGG@$EFFFGGG781FCFC3CFGGFGGGEDGAFFFF=FGF;>F>ACBF78F2F>)7E@:4FFGFE9CGGFGFDGGGC@CC@E:>E>FE?D97GDFGFGEGGGEGGDFDGGGDA?GGFEFGGF9FCFEDBFFGGGFGGGF>CGGGGGD8GGGGFFFDB@)GGGGGF?<DF?GFE@FADFGFGGGGFFGGFGGGGFGFGGFGFGFFGGGGDFGGGGGGGGFFFGFC,9GGGD?GGGGGGFGGGGGGFEGGFCGGFGGGGGGGGGGGGCCCCC
@sC 27054
TGAGGAATATTGGTCAATGGCCGAGAGGCTGAACCAGCCAAGTCGCGTGAAGGAAGAAGGATCTATGGTTTGTAAACTTCTTTTATAGGGGAATCAAGTGGAGGACGTGTCCTTTTTTGTATGTACCCTATGAATAAGCATCGGCTAATTCCGTGCCAGCAGCCGCGGTAATACGGAAGGTCAGGGCGTTATCCGGATTTATTGGGTTTAAAGGGAGCGCAGGCGGACCTTTAAGTCAGCTGTGAAATACGGCGGCTCAACCGTCGAACTGCAGTTGATACTGGAGGTCTTGAGTGCACACAGGGATGCTGGAATTCATGGTGTTGCGGTGAAATGCTCAGATATCATGAAGAACTCCGATCGCGAAGGCAGGCATCCGGGGTGCAACTGACGCTGATGCTCGAAAGTGCGGGTATCAAACAGGATTAGATACCCT
+
FGGGGFFGGGGGGGGCEGGAFGGG:CC@F8FFFGGGGG,AEFEG7FF+@CFGGGGE@ED<<-6CFEG?EFFE,CFEGGFGGGGCFD,,EFG@BF,<9C9A9EF77FCF@F8<?<FEFCGE??FGGG9BF:DGGGG;DFFGGGCGG7>DEFEA>FGCF@F7CCFFC>7FFGG7F9D75>FEGF,>>FGDFDGFGGGGC57FFCG:9*1FFF9F,?*A=:FD0,2=92&4<1?<@F:65#:#0C@D?@E*@EC@@:,,4+3++38,+,,D@=C8FB@:,,,:FFFF<>:,6,<F99GED?=<@FDFE=EB,CC,4,,EEACEC<@@)CCFFFC<E<<DC5AGF;C,99C,CGFF<B6,B>?+7CFCGGFGC@AFFGGGDGGEFFEE,FGGGECBFDCC@+CAFGGFFEGGGGGGGFFFGGGGFCGGGGGGGFF<CCCC
@sC 27154
TGAGGAATATTGGTCAATGGGCGAGAGCCTGAACCAGCCAAGTAGCGTGAGGGATGACTGCCCTATGGGTTGTAAACCTCTTTTGTTTGGGAATAAAGTGCGGGACGTGTCCCGCATTGCATGTACCATTTGAATAAGGACCGGCTAATTCCGTGCCAGCAGCCGCGGTAATACGGAAGGTCCGGGCGTTATCCGGATTTATTGGGTTTAAAGGGAGCGCAGGCCGTGGGCTAAGCGTGCCGTGAAATTCTGTCGCTCAACGGCAGACGTGCGGCGCGAATTGGTCCAGTTGAGTACGCGGGACGTTGGCGGAATTCGTGGTGTAGCGGTGAAATGCGTAGAGATCACGAAGAACTCCGATTGCGAAGGCAGCTGACGGTAGCGCAACTGACGCTGAGGCTCGAAAGCGCGGGTATCGAACAGGATTAGATACCCT
+
FFFGGGGGGGGGGGGGGGGGGGGGGDGGGGGGGGGCCFDFFFGGGGEFCGGGGGGGGGGDFGGFGGGGGGCFGGFGGGGGGGGFGGFFGGE8FFFGFGGGGGGGDECCCEEDFEG=FFGGC<FDAFGFFFEAG,E;FE9FFDFGE:CFFFGAFGG7F=>FFGGGEC::FGG@9>FG*CE>CFGECGDFGFGGFFFGGGDFC9,,<C>EEG7ECF7::3?C:CG::C:2??+?C6FB<GEEFCCFCFGFGG<7GCCC8CB<<@>9E@8>:>5#>;3<CG'?8GFF<:,3,FFF?F@8+GF=8>+EGE@FF8E=4,7DGGCF=FBC8@?FCEB,++C=95C,A9,9,FGGFC,GFEFB7FGGFGEGGGFFEE<:,CGGGGCEEGGGGFF:FFCFFGGGFCGF6,,D;GF@@:FF@GGGGGDE@9GGF@<FF,<8@@AA
@sC 30282
TGGGGAATATTGCACAATGGGGGAAACCCTGATGCAGCAACGCCGCGTGAAGGATGAAGGTTTTCGGATCGTAAACTTCTATCAATAGGGACGAAGAACGTGACGGTAACTAAATAAGACGCCCCGGCTAACTACGTGCCAGCCGCCGCGGTAATACGTAAGGGGCAAGCGTTATCCGGAATTAATGGGTGTAAAGGGAGCGTCGGCGGCACGCCAAGCCAGATGTGAAAGCCCGAGGCTTAACCTCGGGGATTTCATTTGGAACTGGCGGGCTAGAGTACAGGAGAGGAAGGCGGAATTCCTAGTGTAGCGGTGAAATGCGTAGATAGTACGAAGGACACCGGTGGCGAAGGCGGCTTTTTGGACTGAAACTGACGCTGAGGCTCGAAAGCGTGGGGAGCAAACAGGATTAGATACCCT
+
E66@:,B,@<FGFGGG8@E,;CFGE<,C@8,;EFGFDF<@,@+@+@E8CEDACECEF,EFE,,,,4@CFF@D=DFBEFFG9FBAFFG9@8,4++84B,,8FB,<CFDG+=@A,B<FFDD,+@+=BC+++@AFFG@88,+@3@*73@C571*=:C<FGG<,,6,B71*8:<:C8<<<CFFCCCGF29;CF,*/:<CF9A+***/;***/7??/;*76>?;388;?<?4/#<38<*@7>C;@><>+:@3@,8;FF@C=,D;,;@,6+7>8+3,B47,?+<;,CFF@FA,AC6++>8AE9,FE89A,?FFB5E@:E@9F:@:@8CF8?9A,FFC,?,9<<8++@7,EFE>FFC,C@@,C,CCC,FCBE@FGCGEEFEGFFCFC,CC<FCFC,FF7GGGGE<FFC,FDFAFEEFDFGGE@@CCC
@sC 89
TGAGGAATATTGGTCAATGGACGAGAGTCTGAACCAGCCAAGTAGCGTGAAGGATGACTGCCCTATGGGTTGTAAACTTCTTTTATACGGGAATAAAGTGAGGCACGTGTGCCTTTTTGTATGTACCGTATGAATAAGGATCGGCTAACTCCGTGCCAGCAGCCGCGGTAATACGGAGGATCCGAGCGTTATCCGGATTTATTGGGTTTAAAGGGAGCGTAGGCTGACGCTTAAGTCAGTTGTGAAAGTTTGCGGCTCAACCGTAAAATTGCAGTTGGTACTGGGTTTCTTGAGTACAGTAGAGGCAGGCGGAATTCGTGGTGTAGCGGTGAAATGCTTAGATATCACGAAGAACTCCGATTGCGAAGGCAGCTTGCTGGACTGTAACTGACGCTGATGCTCGAAAGTGTGGGTATCAAACAGGATTAGATACCCT
+
EFGGGGGGGGGGGFGGGGGGGGGGGGGGGGGGGGGGGGGGGGGGGGGGGGGGGGGGGGGGGGGGGGGGGGGGGGGGGGGGGFGGGFGGGGGGGGFCFFFGGGFGEG>FGFGGGGGGGGGFFGGGAFCFG7EGGCEG9FC<B8@FEFGDDFFGGA<FGGG7FDCGEGEEGGGGCCFCC7:@CEFG:>EGGCGGECC77=FC+1FFFG:FE,?CE:F:<@F@@;CD$>?>E=;B?0,::#<AEE?C@F,CF@#3:8CD=3BCFG*<F9CFC@:<EG>;@#66.:=?5,<E??,CFGFFFC,94CGGE=B?8,FB>,>BDF?FFF@48GEGGFFEC59GEFGCDDB?<FGDGGGFDFGGECGEFCF7GFGGFEEF8GGGGGGFFGGGGGGGGGGECGGECEGGFEEFFFGGGEFCEEGGFAGGGFGGGGGGFEFBCCCC
@sC 90
TGAGGAATATTGGTCAATGGGCGATGGCCTGAACCAGCCAAGTAGCGTGGAGGATGACTGCCCTATGGGTTGTAAACTTCTTTTATATTAGCATAAAGTGCAGTATGTATACTGTTTTGTATGTATAATATGAAAAGGGATCGGCTAACTCCGTGCCAGCAGCCGCGGTAATACGGAGGATCAGAGAGTTATCCGGATTTAATGGGTTTAACGGGAGCGTAGGTGTACTGGTAAGTCATTGGTGAAAGTTTGCGGCTCAACCGTAAAAGTGCAATTGATACGGTCAGTGTTGAGTACAGTAGAGGTGGGCGGAATTCGTGGTGTAGCGGTGAAATGCTTAGATATCACGAAGAACTCCGATTGCGAAGGCAGCTCACTGGACTGCAACTGACACTGATGCTCGAAAGTGTGGGTATCAAACAGGATTAGATACCCT
+
@EFGFGFECCF9FEFEFGEF,CCEEFGGGGGGCFEFFGGGFGDFFEEFG+B<FCFGEGFGGFCDFEF@<<CGF9<AFFFGGGGGGD,CEEF,AFFC5FFFFFGFAEFGGGF9CBFEF<B<5@FBC?EAE4CCF9,4,?7B8+?FEG+<,?EECDGGFGC78:FC@+8=F:CFA@+3@CEEF7,,33,>F,@337@C77FFF+,>?EF6:C9$0*=5C5=B)3CCF+F?@8AFCA@9@2#3#5@C7:?7A8?B==5,D:@B:C5,963C,DA0,,,9F8600,,9<,B:,A59*<CFE@EAGDDFF=:CGGFB84@==CE@FGDG>GEA==F9GGGGGFGCGGEFCFGFEA:,,FFF@=?EFEGGE@AFE@GGGFD<EE<FGGGGFCGGGGGGGGGGGGGGGGDFCGGGGDDGGGGGGGGFGGGGGFFGGFEBCBCB
@sC 91
TGAGGAATATTGGTCAATGGGCGATGGCCTGAACCAGCCAAGTAGCGTGAAGGATGACTGCCCTATGGGTTGTAAACTTCTTTTATATTAGAATAAAGTGCAGTATGTATACTGTTTTGTATGTATAATATGAATAGGGATCGGCTAACTCCGTGCCAGCAGCCGCGGTAATACGGAGGATCCGAGCGTTATCCGGATTTACTGGGTTTAAAGGGAGCGTAGGTGGACTGGTAAGGCAGTTGTGAAAGTTTGCGGCTCAACCGTAAAATTGCAGTTGATACTGTCAGTCTTGAGTACAGTAGAGGTGGGCGGAATTCGTGGTGTAGCGGTGAAATGCTTAGATATCACGAAGAACTCCGATTGCGAAGGCAGCTCACTGGACTGCAACTGACACTGATGCTCGAAAGTGTGGGTATCAAACAGGATTAGATACCCT
+
GGEEGFFGGGGFGGGGFFFFGGGGGGGGGDGGGGGGGGGGGGGGGGGGGGGCGGGGGCEF8EFFGGGGGGGFEFACEEFG,5EFGGGGFF?AFFGGGGEFGGGGGGGFGGGFFFGGGGCFGGGGGGGGGFGF<EEF9FECFF@FGGEF<FGFEFGGGGGGGGGGECECFG@FGGGGCFGG7EFFDEEG:BGGG9FECECFGG9FFG:7CF>CC:C;@>EA<DDGAFCFA@ECCDC.7CCGFFFDE99DC@@F>EFFEFFA;;D8C>EE81,3;:;FF@=A8EAA,AFGFFGGEEFFFFFEFFDECE@@ED<CGGEBEGGFFFCC=FCFC=FFFFGGGGGFGGFGGGGFGGGFAGDGGGF>GEGGGAGGGGGGGGGFFAGGGGGGGGFGGGGGGGGGGGGGGGGGGGGGGGFEGGGGGGEFFCFGGGGFGGGCCCCC
@sC 29695
TGGGGAATATTGCACAATGGGGGAAACCCTGATGCAGCGACGCCGCGTGGAGGAAGAAGGTCTTCGGATTGTAAACTCCTGTTGTTGAGGAAGATAATGACGGTACTCAACAAGGAAGTGACGGCTAACTACGTGCCAGCAGCCGCGGTAAAACGTAGGTCACAAGCGTTGTCCGGGATTACTGGGTGTAAAGGGAGCGCAGGCGGGAAGACAAGTTGGAAGTGAAATCCATGGGCTCAACCCATGAACTGCCTTCAAAACTGTTTTTCTTGAGTAGTGCAGAGGTAGGCGGAAGTCCCGGTGTAGCGGTGGAGTGCGTAGATATCGGGAGGAACACCAGTGGCGAAGGCGGCCTACTGGGCACCAACTGACGCTGAGGCTCGAAAGTGTGGGTAGCAAACAGGATTAGATACCCT
+
CFGGGGGGGGFGGGGGGGFFEGGGGFGGGGGFF<EFDF@FGGGGGG7==EGGGEGGGGEFGGCFD<CFFG8FDCFGG9FFGEFGGGGGGGFFCEGFGGGADEGGC@CEGGGGGGGGG8DDFFFGGGCGC;FGG8DCFFGGG<DGGGGGGDGGGGGGGGG;=FFEFFGEC7:CFG*<E<<FGG>GGGFF@9A;CFC::9=FCEEEGDECEGFGGG?+D<#D>CGGGGG4GB:GEFGCDGFFCFGGGEGD3:FF%GEBFFG?FDFFGGGGGCFF<F>FGGF<FDCGGDGGGCFE48+GECFC:ECCAF@GFGFF7DGGGFFGGGGFEGEGF@EF@<FEEC<@6F7CGFEGGGGGFGGFFGGFGGGGFFFGGGGGF@?GGGGCGGGFFEEGGGGGGFGFFEFE<GGGGFEFEACCC@CC
@sC 28441
TGAGGAATATTGGTCAATGGACGAGAGTCTGAACCAGCCAAGTAGCGTGCAGGATGACGGCCCTATGGGTTGTAAACTGCTTTTATAAGGGAATAAAGTGAGTCTCGTGAGACTTTTTGCATGTACCTTATGAATAAGGACCGGCTAATTCCGTGCCAGCAGCCGCGGTAATACGGAAGGTCCGGGCGTTATCCGGATTTATTGGGTTTAAAGGGAGCGTAGGCCGGAGATTAAGCGTTTTTGGAAATGTAGACGCTCAACGTCTGCACTGCAGCGCGAACTGGTTTCCTTGAGTACGCACAAAGTGGGCGGAATTCGTGGTGGAGCGGTGAAATGCTTAGATATCACGAAGAACTCCGATTGCGAAGGCAGCTCACTGGAGCGCAACTGACGCTGAAGCTCGAAAGTGCGGGTATCGAACAGGATTAGATACCCT
+
6EFDFGFGGGFFGGGGFGFFGGGGG7FEGCFGGGGGGGGCE8<<,CBFCCGEGEFGDE@@BCFDF8F<FGEEGFEEGGGCEEGFGGGGE9CCFFEFGGFFGGGFEGFFG?CFGEFGFGGFGFGFFFGGA:?EGGGGG,<FFG7FEFG8FFGGGGGGCD<+D,>:@6@E@EGGGC*@FF*CFCCCECE@GGEGGEC<E:+C7CGCBF::EGGFF,FF75<7)CCCC7C>C5A<81E:::;?%#&FA=>@C;FG@CEB>G,FCGFFFFF>3:>?><+7FD@?DGGGFEDFGDFB?FC:E?,DCB:<CEDGGGFF@4=>EBFFFA8+8B??<AC,,AGFAGGGFDFA,CCDE9,9FFGGFFB,:DGFCC,FFE@F@EE<GGGGGGGFFGGGDFFFFECGGDGGGGE@C+F7GEGGGGGGFE9CF<DF9CGFF?GCB@CC
@sC 28039
TGGGGGACATTGCACAATGGGGGAAACCCTGATGCAGCAACGCCGCGTGTGGGAAGAAGGTTTTCGGATTGTAAACCACTGTTCTTAGCGAAGAAACAAATGACGGTAACTAAGAAGAAAGCTCCGGCTAACTACGTGCCAGCAGCCGCGGTAGTACGTAGGGAGCGAGCGTTGTCCGGATTTACTGGGTGTAAAGGGTGCGTAGGCGGGCCCGCAAGTCAGACGTGAAAGCCACAGGCTCAACCTGTGAATTGCGGTTGAACCTGTGGGTCTTGAGTGAAGTAGAGGTAGGCGGAGTTCCCGGTGTAGCGGTGAAATGCGTAGAGATCGGGAGGAACACCAGTGGCGAAGGCGGCCTACTGGGCTTTAACTGACGCTGAGGCACGAAAGCGTGGGTAGCAAACAGGATTAGATACCCT
+
ECGFGGGGGGGGGGGGGGGGGGGGGGGGGGCCFFGGGGGFGEFFGGGFEFFGGFGGFFFG=EDFFGGGGGGGGGGGGGGFEEFGGGGGGGFGGGGGGGGGGFGGGGGCFGGGGGGGGGGCGGGFGGDGGGFF=9DEFGGGFCFGGGGGGGD@F:F,@=FGGGGGGGGFGGGDEGGDFFE*=A<?FACGG8EGGGDF7<FEGGGGG56FEGDEGG<DAF=:=C>EE5=:8CEFF;1;FFGEGF<FFAF=E8DDGF@,#C:@3A-,7GFEFA58@DE+C9GGGF9GE8@EECGGEEDB@8++@=<EEGGAE?C,CGCC@,C7GGGECGEGEC<EFFGFCF@8FFFGGGDGGGGGGGGFGGFDFGEFEFGGGGGGGEGGGGGGGGFFGGGGFF:GGGGGGGFEECFFGGGGGFGGGGCCCCC
@sC 27523
TGAGGAATATTGGTCAGTGGGCGAGAGCCTGAACCAGCCAAGTAGCGTGCAGGATGACGGCCCTATGGGTTGTAAACTGCTTTTATAAGGGAATAAAGTGAGCGACGTGTCGCTTTTTGCATGTACCTTATGAATAAGGACCGGCTAATTCCGTGCCAGCAGCCGCGGTAATACGGAAGGTCCGGGCGTTATCCGGATTTATTGGGTTTAAAGGGAGCGTAGGCCGTCTGGTAAGCGTGTTGTGAAATGTCGGGGCGCAACCTGGGCATTGCAGCGCGAACTGTCAGACTTGAGTGCGCGGGAAGTAGGCGGAATTCGTGGTGTAGCGGGGAAATGCTTAGAGATGACGAAGAACTCCGATTGCGAAGGCAGCCTGCTGTAGCGCAACTGACGCTGAAGCTCGAAAGCGTGGGTATCGAACAGGAGTAGATACCCT
+
FGCCFFFGGGGGGGGGGGCFFGGGGGGGFGGFFGGGGGGGFEFCGFGGFGGGGCFGGGGGGEGFGGGGGGGGG9FGGGGGGGGGGGFFGGE=FGGGGFGGFF8FGDGC:EFGFGGGGGGGACFGGGGCFDFGG<EGFC:>BBCFD@CGGGFGGGGGGAFGGGGGEEGGCFCEF97FCFGGGGAFFGGG*=:*<FECG5B,+5?9FF;EGE<EE7?D8>>D8:EF:EGFGGFFG#<>GDE88F<E4A@DGDGGGGGC'8F9FDDFDF1F@E@/@EBE:D?-0/CFC@C8,F@@*EEF8@@EEC<GDECF=,9ED:FFCBA,FF:E?CC?55,,<FAA9FC,A,,FGEC7GFGFCC6B,FEF+GE@EC<E:@FC,8GGGGGFC77GFFF@:F;DFGFAB7GF<CGGGGGGGGGFCF9GGGFFBGGFE,GGGGGCCCCC
@sC 96
TGAGGAATATTGGTCAATGGGCGAGAGCCTGAACCAGCCAAGTAGCGTGCAGGATGACGGCCCTATGGGTTGTAAACTGCTTTTATAAGGGAATAAAGTGGGTCACGTGTGACTTTTTGCATGTACCTTATGAATAAGGACCGGCTAATTCCGTGCCAGCAGCCGCGGTAATACGGAAGGTCCGGGCGTTATCCGGATTTATTGGGTTTAACGGGAGCGTTGGCCGGAGATTAAGCGTGTTGTGAAATGTAGAGGCTCAACCTCTGCACTGCAGCGCGAACTGGTCTTCTTGAGTACGCACAACGTGGGCGGGATTCGTGGTGTAGCGGTGAAATGCTTAGATATCACGAAGAACTCCGATTGCGAAGGCAGCTCACGGGAGCGCAACTGACGCTGAAGCTCGAAAGTGCGGATATCGAACAGGATTAGATACCCT
+
FGGGGGGFFGGGGGGGGCFCEGGGDGGGGGGGGGGGGGGGGGGGGGGGGGGGGGGGGGGGGGGGGGCFGGCFGGGGGFGGFFFGGGFGGGGGGGGGGFGGGGGFF<EFGGFGGGGGFGGGGA9,C8BFFCFFGGGFGFGCBDFCECECG9FFGGGG+@<7DFFFEGFGGGDCFBF7BC*>F,DB7FEFGGDG+?**2=B:7DG9CF***?,+*4:5>6:5#1;;=@G=>56FFCC<C7EEDFC=,:<9@F,@23C;GGDFGFC7F;*3@1F>CCEC7C@8GCFFB=>?,,<C83E>CE7C8E8BECGEEDFGEB=CCD+FFGECAFBFE,<C,FCD9FFFF;EGGFGFGFFFFBEEGGFCGFEF:FGGGGGGGGGE:GGGEGGGGGFFCF;GFEFGD:F8DGGAGGGCGGFFEGGGGGCEFGGFE@GGGGGCCCCC
@sC 97
TGAGGAATATTGGTCAATGGGCGAGAGCCTGAACCAGCCAAGTAGCGTGCAGGATGACGGCCCTATGGGTTGTAAACTGCTTTTATAAGGGAATAAAGTGGGTCACGTGTGACTTTTTGCATGTACCTTATGAATAAGGACCGGCTAATTCCGTGCCAGCAGCCGCGGTAATACGGAAGGTCCGGGAGTTCTCCGGATTTATTGGTTTTAAAGGGAGCGTAGGCCGGAGATTAAGCGTGTTGTGAAATGTAGAGGCGCAACCTCTGCACTGCAGCGCGAACTGGTCTTCTTGAGTACGCACAACGTGGGCGGGATTCGTGGTGTAGCGGTGAAATGCTTAGATATCACGAAGAACTCCGATTGCGAAGGCAGCTCACGGGAGCGCAACTGACGCTGAAGCTCGAAAGTGCGGATATCGAACAGGATTAGATACCCT
+
FG9FFGGGGGGGGGGGGGGGFGGGEGGGGGGGGGGGGFFGGGFGGEF:FFGGGGCGFEE+FFGFFG9FCFGGEGFCFEEFGDCGGGGGFGGFFECFFGG9<ECFDGGGCFFFGGGGFGGGGFFFGG9<F,?AFFFFGC@D<BFGDGC=>FAFGG?F<FFFCE@FG6:FG7FGF9>87*:FBCFC7C*48<,,;ACECC7,:79?9.)=F*&7<C</1;:>:>5C?FG5G@<@=<C*@;<@FF:2,3CCFF6EDECB53:>7FFFEB@,,:B5F@8C>FD2+DDD3,=CA,5,=@6+EFECCEDGGE@:@>=4GFGGGGGDCFCC=:7ECFFEEAEBFEF8CCDD<GFGGGFF<EGFBDF::GGGGFFFGGGGFDCFGFF77DGGGGFGGFEGGFFFFCECFGGGGFEGGGGGGGGGGGF@FAGGGGGGGEFCCCCC
@sC 98
TGGGGAATATTGCACAATGGGGGAAACCCTGATGCAGCGACGCCGCGTGGAGGAAGAAGGTCTTCGGATTGTAAACTCCTGTTGTTGAGGAAGATAATGACGGTACTCAACAAGGAAGTGACGGCTAACTACGTGCCAGCAGCCGCGGTAAAACGTAGGTCACAAGCGTTGTCCGGAATTACAGGGTGTAAAGGGAGCGCAGGCGGGAGAACAAGTTGGAAGTGAAATCCATGGGCTCAACCCATGAACTGCTTTCAAAACTGTTTTTCTTGAGTAGTGCAGAGGTAGGCGGAATTCCCGGTGTAGCGGTGGAATGCGTAGATATCGGGAGGAACACCAGTGGCGAAGGCGGCCTACTGGGCACCAACTGACGCTGAGGCTCGAAAGTGTGGGTAGCAAACAGGATTAGATACCCT
+
FCCFGFGGGFGGGGGGGGGGGGGGGCGGGGGGGGGGGGGGFGGGGGGGGGGGGGGGGFGFFGGGGGGC7FEGGGGD?FFFGGGDE@EGGGFDFGGDFGGGCFEFFGGGFGG@FFFGGCFFGGGGGGGGGGGFEGF?FFGGGGGEGGGGGDGFGGDEGGCF,>??<5FEECCEFGDEGGGGGCC@FECC1>;F>FCBEGF7>DD;CEE9;E>@C:C976C@ACFCGE@2:<AFGGCGDGFFFFFEFFBFFGFG5ABCD;:DFGGFGFF?CEGFDB5<FFFGGF?CFEDGF8GFFE8GEECCFFECBGEGGGGFEC@8FGGGGE@FGGGFF<AFGGFFFB<@:CCEGFCEF@GGGGGGGFF<GGGFGGGGGFFCFGGGGGGGGGGGGGGGGFGGGFGGGGGFGGGFGGFGGGGCCCC<
@sC 25376
TGAGGAATATTGGTCAATGGACGAGAGTCTGAACCAGCCAAGTAGCGTGAAGGATGACTGCCCTATGGGTTGTAAACTTCTTTTATATGGGAATAAAGTATTCCACGTGTGGGATTTTGTATGTACCATATGAATAAGGATCGGCTAACTCCGTGCCAGCAGCCGCGGTAATACGGAGGATCCGAGCGTTATCCGGATTTATTGGGTTTAAAGGGAGCGTAGGTGGATTGTTAAGTCAGTTGTGAAAGTTTGCGGCTCAACCGTAAAATTGCAGTTGAAACTGGCAGTCTTGAGTACATTAGAGGTGGGCGGAATTCGTGGTGTAGCGGTGAAATGCTTAGATATCACGAAGAACTCCGATTGCGAAGGCAGCTCACTAGACTGCAACTGACACTGATGCTCGAAAGTGTGGGTATCAAACAGGATTAGATACCCT
+
FGFGGFGDFFG9DGGGGGGGGGGGGEEGGGGGGGGDFG=FFGFGGGCBFGGGGGGGGGFGFDG?F,C6EEEEEGGGGGGAFGFGGGGCF9FGGGGGFGGGGGGGGGGGG<DCGFEACFGGGGG<EFGGGGGFGGGGGG9FDFGGDDFGF9FFEGF>GGFFFFGFGGFDEFGGAAFGGGGGDFGEECGGGEGGGGGDEGFFBGFEDBFFCGFFGG4CFF<DF>GGCEFFCEGGGGCAFCGGGGGGFGGGFGEFA:C<=@F=AGFDFEBFGFFFFF9C<CCFFGGGGFB,9EA,+,;@>,,?FFDEFGGGEE9E>=B+BF?GGGEC>E?AF9GEDF9GFF@9EFD=FFC<DGF@C@7CE?FCGFFFFC,FFGGGGGFAFAFFGGFECEE9@EFFEFEGGFEFC:GF@ECF;GFGGGFGFE@B@5AGGFGCFE@,CCCC
@sC 100
TGAGGAATATTGGTCAATGGACGAGAGTCTGAACCAGCCAAGTAGCGTGAAGGATGACTGCCCTATGGGTTGTAAACTTCTTTTATATGGGAATAAAGTTTTCCACGTGTGGAATTTTGTATGTACCATATGAATAAGGATCGGCTAACTCCGTGCCAGCAGCCCAGGTAATACGGAGGATCCGAGCGTTATCCAGATTTATTGGGTTTAAAGGGAGCGTAGGTGGACAGTTAAGTCAGTGGTGAAAGTTTGCGGCCCAACCGTAAAATGGTAGTTGATACTGGCTGTCGTGAGTGCAGGAGAGGTGGGCGTGATGCGGTGTGTCGCTGTGAAATGCTTAGATATCACGAAGAACTCCGATTGCGAAGGCAGCTCACTGGACTGCAACTGACACTGATGCTCGAAAGTGTGGGTATCAAACAGGATTAGATACCCT
+
EFFGGGGGGGG9FFGFCEEFFFGGDEDGGGGGGGGCFFDFGGGFFGGCFGGFGFGGGGCAFGFEGGGF8C@C7@CEFFGG<FFGGAFGFGGGEAE<<9EE9?,??CCFGEF+:C9EGGGGGGGFFGGFGGCBFFGFG,,,:9@7BBCED9<,4A?FEGCFE8CF+33+D@FC3>+:++@CFC@7<@ECF7:>>F,4,,3E+?;@9BFG@FB#5059151:/;;:704=;?=F<:F:7**,3C<52,9FC>+7:+3++6B:+C,A==,FD68*F,9F@,=20FF=7F=+14E=8A,,89E,@?4:B8GDECB,+B@+484,C@86),4,AEEFE9CD,C:,9,<8FFCGF?<CC@C8,7CCF?BDEAGFEGFGFFFGGGGGGFD9CFF@9C,C9F<ECEGGGGFC<DGGEGGFGGFCCEFEECFF9F9<C<@CC@CB
@sC 101
TGAGGAATATTGGTCAATGGACGAGAGTCTGAACCAGCCAAGTAGCGTGAAGGATGACTGCCCTATGGGTTGTAAACTTCTTTTATACGGGAATAAAGTTAGCCACGTGTGGCTTTTTGTATGTACCGTATGAATAAGGATCGGCTAACTCCGTGCCAGCAGCCGCGGTAATAAGGAGGATCCGAGCGTTATCCGGATTTATTGGGTTTAAAGGTAGCGTAGGTGGACAGGTAAGCCTGTTGTGAAAGTTTGCGGCTCAACCGTAAAATTGCAGTTGAGACTGGCATGCTTGAGTAGAGTAGAGGTGGGCGGAATTCGTGGTGTAGCGGTGAAATGCTTAGATATCACGAAGAACTCCGATGGCGAAGGCAGCTTACTGGATTGTAACTGACGCTGATGCTCGAAAGTGTGGGTATCAAACAGGATTAGATACCCT
+
FGGGFFFGGGGFFGGGGGGGGGGGGGGFGGFFGGGGGGGFGFGGGGCFG@FGGGGGGDEFGFFFGEGGGGEFGGGGGGGGGDFFGGGGFE74@FFEGGGGAFGGEF@DGGGGFGGGGGG?EF,EFGGGGG8A,@DEFFGFFGGGGGGGFFD==B3:DFFC,@DFGEFGGGFF9,=:FFC*@DF@7<@@7>BFF;F::CC::FG9BC<F*6?FEF(#8,/22C?#@785#::'@992%.5@8;CECCFF6B8C:@C3DDDFG<A*29GF=FFDE9.4,8+6+9B,,,8A9,99*B,:,FE?9A>F7EFCCDA9CF@7GGGFA,@6@F>DEFEAAGGGFCE=GFGCFFEGEFFDDFBEC@FEC,CFEAFFF8GFFFGF9<GFE9GGFGGGGGGCFEFE9CFFF7GGGFEGEEGGGFGFC9FFFAGGGGGGFGGCCCCC
@sC 29283
TGAGGAATATTGGTCAATGGGCGTAAGCCTGAACCAGCCAAGTCGCGTGAGGGATGAAGGTTCTATGGATCGTAAACCTCTTTTATAAGGGAATAAGGTGCGGGACGTGTCCCGTTTTGTATGTACCTTATGAATAAGGATCGGCTAACTCCGTGCCAGCAGCCGCGGTAATACGGAGGATCCGAGCGTTATCCGGATTTATTGGGTTTAAAGGGTGCGTAGGCGGCCTTTTAAGTCAGCGGTGAAAGTCTGTGGCTCAACCATAGAATTGCCGTTGAAACTGGGGGGCTTGAGTATGTTTGAGGCAGGCGGAATGCGTGGTGTAGCGGTGAAATGCTTAGATATCACGCAGAACCCCGATTGCGAAGGCAGCCTGCCAAGCCATGACTGACGCTGATGCACGAAAGCGTGGGGATCAAACAGGATTAGATACCCT
+
FGGGGGGGGGGGGGGGGGEAEGGGGEEGGGGGGGGGGGFGGGEDFGGGGEGFGGGGGGEFGFEFFGGGGGGGGGGGGGFGGGFGGGGGGGGGGGGG,?FC=FEGDG>CFGGGGGFFGGGFGGFDFGGGGGGGGGGGGEGGCEGGGGGGGFCGGDGCFGGC7,<FEEEDGGGGFGGCFFC:BFBCCCEGGGGCCGGEC58<E=G7?FFFF1?E9FG;:<?77CGFDGDBGEGGCGG452@8?EGCCCCE@8FDF=FFD<<@GGGCC<,>:AF8GGFDD=?EFGGGGFD9,F<A19FFGFDE=GFGGGGGC@FECE>EGGGGGGGGFGGGFGDFGGFGGGF=,,C?BFCCF<F?CFC@B@B4DGGGFGGGEEC@+FFCCEGFGFGGFDGGGGGGGGGGGGGFGEFF@CGGGGGGGGGGGGFFC9GGGGGFF@E<CCCC
@sC 103
TGGGGAATATTGCACAATGGGCGCAAGCCTGATGCAGCCATGCCGCGTGTGTGAAGAAGGCCTTCGGGTTGTAAAGCACTTTCAGCGGGGAGGAAGTGCGTTAAGGTTAATAACCTTGGCGATTGACGTTACCCGCAGAAGAAGCACCGGCTAACTCCGTGCCAGCAGCCGCGGTAATACGGAGGGTGCAAGCGTTAATCGGAATTACTGGGCGTAAAGCGAACGCAGGCGGTCGGGCAAGTCGGATGTGAAATCCCCGGGCTCAACCTGGGAACTGCAGTCGAAACTGGCAGGCTAGAGTCTTGTAGAGGGGGGTAGAATTCCAGGTGTAGCGGTGAAATGCGTAGAGATCTGGAGGAATACCGGTGGCGAAGGCGGCCCCCTGGACAAAGACTGACGCTCAGGTGCGAAAGCGTGGGGAGCAAACAGGATTAGATACCCT
+
CFFGG@FGGGGGGDGGGGGFGGGGGGGGGGGFGGGGGGGGFFGGGGGCGEFGGGGGGGFGCFGGGGGGGGGGGGGGFGGFGGGGAEEGGGGGDGCF,,C>FGEFGFFFFFGGGGGFFFFGGGGG+:FFGGGGGDEGFGBFFGFFEFGFEDD:FGG@FFG**6CBFC:CFCFE:8B:F<CF7;<<:CGGEG7C>EE8E5<CFG89;AF708<89;C>8/:86':=E@GDGCFC<8%2#FAEFC:F=2$F?450:<GGGGGEE@/DGGF>5:;GGF>;=;:%CCED:CGGFCC=FF,F<@*D@,GGGGGGGGFDGEC@@E,GFCGGGGGFEE>CCEEDF;FGFGGGGGFGGE?GGGGGFFFECFFC<CCDGFFGGGGFF7EGGGFGFFFGGGGGEGGEGFFCCGGGGGGGGFFEGCGGGGGFFFGGFFFFGGGEFGGGGCCCCC
@sC 104
TGAGGAATATTGGTCAATGGACGAGAGTCTGAACCAGCCAAGTAGCGTGAAGGATGACTGCCCTATGGGTTGTAAACTTCTTTTATACGGGAATAAAGTTAGCCACGTGTGGCTTTTTGTATGTACCGTATGAATAAGGATCGGCTAACTCCGTGCCAGCAGCCGCGGTAATACGGAGGATCCGAGCGTTATCCGGATTTATTGGGTTTAAAGGGAGCGTAGATGGATGTTTAAGTCAGTTGTGAAAGTTTGCGGCTCAACCGTAAAATTGCAGTTGATACTGGATGTCTTGAGTGCAGTTGAGGCAGGCGGAATTCGTGGTGTAGCGGTGAAATGCTTAGATATCACGAAGAACTCCGATTGCGAAGGCAGCCTGCTAAGCTGCAACTGACATTGAGGCTCGAAAGTGTGGGTATCAAACAGGATTAGATACCCT
+
GGFGGFGGGGGGGGGGGGFGGGGGGGGGGGFFGGGGGGGFFGGGGGGGFGGGGGGG?FFGGGGGGGGGGGG:FFGGGFGGFFCFGGGGGGGGGGGGGGGGFFGGGGGFGGGGGGGFGGGGGGGGDFGGCGCGGAFGGGGGGGFGGGEGG9FGGFGEFGGGGGG,@EEFGDGGDF>FCFG:D8CEGGGGGEGF>FFGGGEF@G=DEGEG??DB+?.FG8F;<FC#@:85EGCE9F;=<@?CDGGFF9FGGFE?88-8FEG@FCGDFGGGGFF<AFGEE<9@D8<EEF=A,,FF9,DC,9GE?8FGF=B=?BFEDDGECC,FGGCC=FEF9EC;<FFGFEFDE=EEFFADFGGFCF>GGGFCCCF@GGFGGFAGFFGGCGGCGGGGGGGGGGGGGGGFFGGGGGGGGGGGGGGGGGGGGGFFAGGGDGGGGFEA<CCC
@sC 23403
TGGGGAATATTGCACAATGGAGGAAACTCTGATGCAGCGACGCCGCGTGAGTGAAGAAGTAATTCGTTATGTAAAGCTCTATCAGCAGGGAAGATAGTGACGGTACCTGACTAAGAAGCTCCGGCTAAATACGTGCCAGCAGCCGCGGTAATACGTATGGAGCAAGCGTTATCCGGATTTACTGGGTGTAAAGGGAGCGTAGACGGCAGCGCAAGTCTGAAGTGAAAGCCCGGGGCTCAACTCCGGAATGGCTTTGGAAACTGTGCGGCTAGAGGAACGGAGGGGTAAGCGGAATTCCTAGTGTAGCGGTGAAATGCGTAGATATTAGGAGGAACACCAGTGGCGAGGGCGGCGTACTGGACGGTAACTGACGTTGAGGCTCGAAAGCGTGGTGAGCAAACAGGATTAGATACCCT
+
CEF8FFGFGGFGGGGGGGEFGGGGGGGGGGGGGGGGGGGGGGGGGGGFGGGGGGGGGGGGGGGGGGFFFGGGGGGGGGGGGFGGGGGGGGBF@EGGGGFGFGGCFEGGFGGGGGGGGGGDGGGCEGGGFGGGG9=FFDFGGGGGGGGGGGGGFGGFCEGGGGFGGDCF*CFFGCEGGGGG?FGG:FGG@<CEFCE6E:<<<C4C=:<CE-85C2?4A=<>;?CEGG7GG>3<<>ED@>6@CC><CA@:CFB;FDD=@863@C3CCF#5<C<C7F<=+GGGF7FEECC:FEAE=@,49,FAA5CC97CFFD@DCBCF=C9EE;CC,GGGFE?CB,<?,BEEC@EGDGGGEFC@6,F<<GGGGGGGGGGEGGGGGGGF8CFEF@GFF@EEFFCF9GGGFEC@AFGFGFFGGFFCCCCC
@sC 32473
TGGGGAATATTGCGCAATGGGCGAAAGCCTGACGCAGCGACGCCGCGTGAGGGATGAAGGTTCTCGGATCGTAAACCTCTGTCAGGGGGGAAGAAACCCCCTCGTGTGAATAATGCGAGGGCTTGACGGTACCCCCAAAGAAAGCACCGGCTAACTCCGTGCCCGCAGCCGCGGTAATCCGGAGGGTGCAAGCGTTAATCGGAATCAATGGGCGTAAAGCGCACGTAGGCGGCTTGGTAAGTCAGGGGTGAAATCCCACAGCCCAACTGTGGAACTGCCTTTGATACTGCCAGGCTTGAGTACCGGAGAGGGTGGCGGAATTCCAGGTGTAGGAGTGAAAGCCGTAGATATCTGGAGGAACACCGGTGGCGAAGGCGGCCACCTGGACGGTAACTGACGCTGAGGTGCGAAAGCGTGGGTAGCAAACAGGATTAGATACCCT
+
<,F@7,BFFFDAEGFGGGGG?FFGGGGGGFGGGGGGDGEEGD7CFGEFCGGGG:AFGGGGGGFCFEFGGGEGG<DFGGGGGEFGGGGGGGGGGFFGGFGGG7CF:ACFDGGGGF9CF7FCEEF>8EFC>E>;:CFGG>CC,2;3*+:EGEG*C+<@E+8AFEE,::?8CCEGEE*:59+<EG88CCEE88CCGE>CAF,<<:;C>,%#4=<CFG;>502?14:5?8C:<GGGEDEDEFFGFAGFGGCF:;<<?,C@8@0@;+GFCF::F:<@@5:838FF=FD,@,CGF<D@GF=>9FFGGGEEE?=A+7GGGGGDEFEFEGGEFGGFGFBGGGGGGF@6+:7E9GGGFAGFFGGFFA=F=::CGGGGGEFFGGGGGFA8GCGGGGGGGGDGGGGGGEGFFFCFGEECFFDGGGGGGGGFFFFC,AGFFGGGGGGGGCCCCC
@sC 107
TGAGGAATATTGGTCAATGGCCGAGAGGCTGAACCAGCCAAGTCGCGTGAAGGAAGAAGGATCTATGGTTTGTAAACTTCTTTTATAGGGGAATAAAGTGGAGGACGTGTCCTTTTTTGTATGTACCCTATGAATAAGCATCGGCTAACTCCGTGCCAGCAGCCGCGGTAATACGGAGGATGCGAGCGTTATCCGGATCTATTGGGTTTAAAGGGTTCGTAGGTGGTGATTTAAGTCAGCGGTGAAAGTTTGTGGCTCAACCATAAAATTGCCGTTGAAACTGGGTTACTTGGGTGTGTTTGAGGTAGGCGGAATGCGTGGTGTAGCGGTGGAATGCATAGATATCACGCAGAACTCCGATTGCGAAGGCAGCTTACTAAACCATAACTGACACTGAAGCACGAAAGCGTGGGGATCAAACAGGATTAGATACCCT
+
@FEFFFGGGFFGGGGGGGGGFGGGGGGGGFEFGGGGEAFAEFGGGGGGGGGGGFGGGGGGFDFGGGGGCFGEFGFFAGFGGCFGGGGGFGGGGFFFEGG9FFGDGGGGGGGGGGGGFGGGGFAFGGGGGFAFGGFGGGCCFFEGEGGFC,C<BFFGFCFGGGCGGGGFCFEEFEGGG*>CFGGGD7EGGGEGGGGG5*=FF.FCCF2CF9=CF;FF#6>@:CEGFF:+<CF><FFF<9:3>C-CGGGFD783:FFFFCGFFAFAAFEA2EDEGGGFGFFD<C8FC<FB8<F@)FDEFFECDDGFF6FB?,BGEECC8C,=EAEEAFE8GGGGGGGGGCGFGFEFGGGEF<AFFFCFCFGGGGFCE<CFF8GGF<FFFFA9GGGGGFEGGGFFCAGFEFGGFGGEEFGFEFGFGGGGFGGGGGFFFGGGGGFCCCCC
@sC 28560
TGAGGAATATTGGTCAATGGACGAGAGTCTGAACCAGCCAAGTAGCGTGAAGGATGACTGCCCTATGGGTTGTAAACTTCTTTTATACGGGAATAAAGTGAGGCACGTGTGCCTTTTTGTATGTACCGTATGAATAAGGATCGGCTAACTCCGTGCCAGCAGCCGCGGTAATACGGAGGATCCGAGCGTTATCCGGATTTATTGGGTTTAAAGGGAGCGTAGGCGGACGCTTAAGTCAGTTGTGAAAGTTTGCGGCTCAACCGTAAAATTGCAGTTGATACTGGGTGTCTTGAGTACAGTAGAGGCAGGCGGAATTCGTGTTGTAGCGGTGAAATGCTTAGATATCACGAAGAACTCCGATTGCGAAGGCAGCTTGCTGGACTGTAACTGACGCTGATGCTCGAAAGTGTGGGTATCAAACAGGATGAGATACCCT
+
BFGGG8FFCFGGGGGGGGF<EFGG:@:CFFGGGGGFGGGGGA@C<F@CBEFGGGGGGGFEFDE8EDFGFFGFGGGFGGGFGEGGGGGGGDECEGGGGGFGFGGFGGC,9,?,CFEGAFG<EBFGDFGEGGGGGGGFGGGFC=CEFG@FGGGFEGGGFCDGGGGGGDFDEG7AF9FCEEGCFGGG7*?CGGG@@6<C:8FFGG;FF<GGCF1C<:F5>)F@<>CCGGC9@#3C@?>::CFFGF9@38FD@F8:<CGGFFC@+F89@EEGFDFFEFEC5:=<DD>B>FFF,<<C+F><GGFFFFFE?F??+=@,>8EE7FEC59E@@C7FGGFE?EGFEACGGFGFDFEFCAEEC@EGDGGEDEEGGFFCFC8EAEFGGFDFEFGGFGGGGFBFFE8GGGGGGFEFDGGGGFF@FFGGDGGFFF<C5<,@FGGCCCCC
@sC 28362
TGAGGAATATTGGTCAATGGACGGAAGTCTGAACCAGCCAAGTAGCGCGCAGGAAGACGGCCATATGGGTTGTAAACTGCTTTTATACGGGGAAAAAGTGAGCCACGTGTGGCTTATTGCAGGTACCGTATGAATAAGGACCGGCTAATTCCGTGCCAGCAGCCGCGGTAATACGGAAGGTCCGGGCGTTATCCGGATTTATGGGGTTTAAAGGGAGCGTAGGCCGTTTGTTAAGCGTGTTGTGAAAGGTCGGGGCTCAACCTGGGCATTGAAGCGCGAACTGGCAGACTTGAGTGCGCGGGAAGTAGGCGGAATTCGTCGTGTAGCGGTGAAATGCTTAGATATGACGAAGAACTCCGATTGCGAAGGCAGCCTGCTGTAGCGTAACTGACGCTGAAGCTCGAAAGCGTGGGTATCGAACAGGATTAGATACCCT
+
EFFGGEDFC<FFGGGFDGAFFFEGGCC@FFFAFF9FFFE@C8CFFGCGGGGGGGGGCEEFCE+CE<F,EFEFFGGFGCGGDE99FGG<,CFGC+,?FGAE,EFEGFCDD4?:DFGFGGGAA@FGGG9=+D<FGGGGF<,CBDFGCEEGGGCGFFFG<,8DFFGGGGCGEF*5<>CCFGGGCFGDGG5<*412BEFGGD>C+E$A<C332C6GGGG5:/85'*55AGCDCCF-C+GFGFEFECGF?0#1:1BF4AE>EFCD=GGGDFDFF@@5?F(E=E>-FD=FGGFC,B=D>GE7:77B,?,5B+?C+FEE4@CCE7GGGGGGFGEFFFGFFFFGGFF9FDF8<FC<B<AFGEFC6,B,C:CDCEFE@C,C@CEEFGF@GGGGGGDEGGFDGFFFF@,8FEFFGGDEEDGGGGFGGGGGFGGGGGGGFFFCC@9C
@sC 34025
TGAGGAATATTGGTCAATGGCCGAGAGGCTGAACCAGCCAAGTCGCGTGAGGGAAGAAGGCTCTATGGTTTGTAAACTTCTTTTATAGGGGAATAAAGTGGAGGACGTGTCCTTTTTTGCATGTACCCTATGAATAAGCACCGGCTAACTCCGTGCCAGCAGCCGCGGTAATACGGAGGGTGCGAGCGTTATCCGGATTTATTGGGTTTAAAGGGAGCGGAGGTGGAGGTTTAAGTCAGTTGTGAAAGTTTGCGGCTCAACGGTAAAATTGCCGTTGATACTGGTTGTCTTGAGTGCAGTTGAGGCAGGCGGAATTCGTGGTGTAGCGGTGAAATGCTTGGATATCACGAAGAACTCCGATTGCGAAGGCAGCCTGCTAAGCTGCAACTGACATTGAGGCTCGAAAGTGTGGGTATCAAACAGGATTAGATACCCT
+
FGGGGGGGGGGGGGGGGGEE8FGGGGGBF8FGGGGGGGGGGGG9BFEFFGGGGG,CE9,6,6CCFGGGCECFGGDFGCFFGGGGGG<CFGGFF@FGGGGGA,,CFGGGGGGG9,,,?CG,CEGGGGG?FGGGGGGGGGAC,:>FFGGG8FFGGGFGGGGGEGGGEEFFFCCDFGG<**>*=1=F7<CGG>FGFC;G=GF9+36CFGCC@FGGGFG>GBG#/>&<@;#*;53;FFGF7<62GFDEAFGFF5CF=:CGFFCFF,D*22=B03<=#AC@9,,<=EEF,,,:,,FA+GEB9,,=>949B++GGGFF=FECGGGFGGGGFGGFEF?<EFCCEB@,GGFGGGGFGFFGEECGGGGGGGGGGGFFF<<FC,<9C,,,,,9GGFFCFF@F,8GGFGGGGGFFGFGFB,GFGGGFC,FEFGGF@<EGGGGCCC@C
@sC 32722
TGAGGAATATTGGTCAATGGACGAGAGTCTGAACCAGCCAAGTAGCGTGAAGGATGACTGCCCTATGGGTTGTAAACTTCTTTTATACGGGAATAAAGTTAGCCACGTGTGGCTTTTTGTATGTCCCGTATGAATAAGGATCGGCTAACTCCGTGCCAGCAGCCGAGGTAATACGGAGGATCCGAGCGTTATCCGGATTTATTGGGTTTAAAGGGAGCGTAGGCGGGTTGTTAAGTCAGTTGTGAAAGTTTGCGGCTCAACCGTAAAATTGCAGTTGATACTGGCGACCTTGAGTGCAACAGAGGTAGGCGGAATTCGTGGTGTAGCTGTGAAATGCTTAGATATCACGAAGAACTCCGATTGCGAAGGCAGCTTACTGGATTGTAACGGACGCTGATGCTCGAAAGTGTGGGTATCAAACAGGATTAGATACCCT
+
<EDEE8EFFGGGGGGGFGFFEDECGE7FGFEEGGCEGG8<<FFEEFCFEEGF8CCADFADF-@AC<EFGFGFCE,CFGFGGC99FAEFGGCFCF5C,EFDGGGGGGGFGFGGF8<FFGDAFFEA5@FCFGG@FGGGGGD?<DCE++8>DDFGGGGGGGGGDG?CC+@CF,DCF=FCCC7@7,7,*@87F:*DBF@FGCEGC:$GGGG::8<>>?C:@>GDFFG>CCG;;EGFGGFFFCFFF?$,;FFDCGCECF>63+FFEC9E8FFGFFDDFFGFC,8@+EEDGFDEFGFF8FBA9,FDCFEFGGGGEDBE8@B8EFDFA,C,5FC,A<EEAFFE=GGFF@,F<@CDCFGGFFEF7FGGGFGCGFFCEAGGGGGFEGEEE9FGGEC8+F;@EGGGGGFCFCGGGGGCGGGGGGGGGGGFCGFE,FGEFGGCCCCC
@sC 112
TGGGGAATATTGCACAATGGGCGCAAGCCTGACGCAGCAACGCCGCGTGGAGGAAGACGGTTTTCGGATTGTAAACTCCTGTTCTTAGTGAAGAATAATGACGGTAGCTAAGGAGCAAGCCACGGCTAACTACGTGCCAGCAGCCGCGGTAATACGTAGGTGGCAAGCGATGTCCGGAATTACTGGGTGTAAAGGGAGCGCAGGCGGGGGAGCAAGTGAGCTGTGAAATCCATGGGCTTAACCCGTGAACTGCAGTTGAAACTGTTCTTCTTGAGTGAAGTAGAGGTTGGCGGAATTCCGAGTGTAGCGGTGATATGCGTAGATATTCGGAGGAACACCGGTGGCGAAGGCGGCCAACTGGGCTTTTACTGACGCTGAGGCTCGAAAGTGTGGGGAGCAAACAGGATTAGATACCCT
+
EFGGEFGGGGGFGGGGGDGGGG>GGGGGGGGGGGG7BCDFGEGGGGGGGGFFEBFG8FFGEGGGGGGEGGFFGGF<BFGGGGGDEFCFG9EFG9FFGG<FGGGGGGGGC9FF8FFEDFFGGGGGGGGGGFGGGDG7@@C,>CC,:CEFG*>C,3D:,><F=:1<7A<@F*,*,@CCFE@FGGGGGE52<*?+CF,BC1*B69>C>C:5<E*8#C@F<$9=4@9;@,9=9?CCC<E39@C+:7GFGGE9F@A=5@<,=D;+68@,=8,GF==<ACFCGGGGGGEDFF>EGGDED>>+@E<GEGGGGFGEFGFFA,E=E@CGGFFGGGGGGGFGF=F:@CCGGGEF@GFEGDGGFFAFC<EEEFGGGFGGGGFFFF@GGGGDGFGGFCFEGGGGGGEAGFGFFFEGGGGGGFFGCCCCC
@sC 30278
TGGGGAATATTGCACAATGGGGGAAACCCTGATGCAGCGACGCCGCGTGAGCGAAGAAGTATTTCGGTATGTAAAGCTCTATCAGCAGGGAAGAAAAAATGACGGTACCTGACTAAGAAGCACCGGCTAAATACGTGCCAGCAGCCGCGGTAATACGTATGGTGCAAGCGTTATCCGGATTTACTGGGTGTAAAGGGAGCGCAGGCGGTACGGCAAGTCTGATGGGAAAGCCCGGGGCTCAACCCCGGTACTGCCTTGGAAACTGTCGGACTAGAGTGTCGGGGGGGTAAGTGGAATTCCTAGTGTAGCGGTTAAATGCGTAGATATTAGGAGGAACACCAGTGGCGAAGGCGGCTTACTGGACGATTACTGACGCTGAGGCTCGAAAGCGTGGGGAGCAAACAGGATTAGATACCCT
+
EG,CFCCGFCC<FGFFFFGFG;@FGGGGGCEGGGGG<FCCGGGGGGGFFEFFF@FCEFCE<,CF9FCF<FFGGFGFGGG9FFCDFGGGFCFGGGGGGGGFFGGGGDGGGGGGGFCFFGEGFFFGECDFGGGGGGGFGGGCGGG@FF:FGG@BEGFDF:CFB7;,7,3<*1=CF*?<CCFBEGGGCB4=7=1.-?B1EFEEEEC>ECEGDE:8>88>:-8;>>:@#<<1F?CFGCEDGG@+:<@C@@ADC8:<C0#CCFF@<D8>CCCFF@@,8A-?.=9GFB%<+GGFF<FE=E>GGFE:8FFF=@AC+FFC,9EGFC7FC=F>B,DGGDE,GFC@E,GF@GEC7<F::DGGGFGGFAFGGGGGF9E9FEEF7GGGEFGECFDFEDDGGEGFGGGGGGFCEFB@9EGGF9GGF<CCCC
@sC 114
TGGGGAATATTGCACAATGGGGGAAACCCTGATGCAGCGACGCCGCGTGAGCGAAGAAGTATTTCGGTATGTAAAGCTCTATCAGCAGGGAAGAAGAAATGACGGTACCTGACTAAGAAGCACCGGCTAAATACGTGCCAGCAGCCGCGGTAATACGTATGGTGCAAGCGTTATCCGGATTTACTGGGTGTAAAGGGAGCGCAGGCGGTACGGCAAGTCTGATGTGAAAGCCCGGGGCTCAACCCCGGTACTGCATTGGAAACTGTCGGACTAGAGTGTCGGAGGGGTAAGTGGAATTCCTAGTGTAGCGGTGAAATGCGTAGATATTAGGAGGAACACCAGTGGCGAAGGCGGCTTACTGGACGATTACTGACGCTGAGGCTCGAAAGCGTGGGGAGCAAACAGGATTAGATACCCT
+
AFFGGEGGGGGGGGGGGGGGGGGGGGGGGGGGGGGGGGGGGGGGDGG@EFGGGGGGGGGFFFGGGGGB=FCFFGGGGGGGGGGGGGGGGGGGGGGGGDGGGGGGGGGGGGGGGGGGGGGGGGGGGGGDEFGGGGGGGGGGGGGGGGGGGDF7FCFGGG9C,:CBCFF:CCBEF:CFGG7<FF<8,FGG-:B2BE9;EFG4<3?8:8?EE>B?FCFCF=C>FFF@=GG?5ECGGGFCGF?CC@DGDEGFGFFGGF<GGFF@=<?B=EGCFEDA,8-7CEECGGGDFFE;FGGGFFDEGGFE?GGGEB=FCGGGGDFF@EFFDFFFDGGGGGGGFF:FFFCGGGEGGGGGGGGGGGGGGGGGGGGGFFGGFGGGEGGFGGGGGGGGGGGGGGGGGGGGGGGGFFFCGGGGGGGFGCCCCC
@sC 115
TGAGGAATATTGGTCAATGGACGAGAGTCTGAACCAGCCAAGTAGCGTGAAGGATGACTGCCCTATGGATTGTAAACTTCTTTTATACGGGAATAAAGTGAGGCACGTGTGCCTTTTTGTATGTACCGTATGAATAAGGATCGGCTAACTCCGTGCCAGCAGCCGAGGTAATACGGAGGATCCGAGCGTTATCCGGATTTATTGGGTTTAAAGGGAGCGTAGGCGGACGCTTAAGTCAGTTGTGACAGTTTGCGGCTCAACCGTAAAATTGCAGTTGCTACTGGGTGTCTTGAGTACAGTAGAGGCAGGCGGAATTCGTGGTGTAGCGGTGAAATGCTTAGATATCACGAAGAACTCCGATTGCGAAGGCAGCCTGCTGGACTGTAACTGACGCTGATGCTCGAAAGTGTGGGTATCAAACAGGATTAGATACCCT
+
DGGFGFFGGGGCFGGGCCD8CEFGGGGGGGFGFFGGGGGDCFGGFFEFFGGGDEFGGG9EFGG?FFGF,:9EEDCEGFGGGFFGGGGG8FGE7F5CF9FFDGGGFFGF@F7EFCAFFAEGGCFG?9C+BDFGFFGFEF?CFDE+4DCGFFAA=<FBFGGFEGGGGC3+>FC,=E7@F+@+,>B:**1<F:*>=FEGEE7?F)F<9@7*<7;B;F79E@EA.7=CFC<;-C5C2CF9?B+<>CC@7#9@GFEE>=GGECG1#F<CGDDC36<29:EC4#=:=44A4,GF2,9<EF@E@;ECGGGGGFEF7FF>+CGGGFGGFCDE=EGFDGFA5?C,9<?GF=EGFFFFFFGGGGGGGGDFDGGFGGFFC<EFD@CFFGGGGGGGGDGGGGGGGGGFGGGGGFGEGFGGGGGGGGGGFFFFGGFGGGGFGFFAC@<<
@sC 116
TGAGGAATATTGGTCAATGGACGAGAGTCTGAACCAGCCAAGTAGCGTGAAGGATGACTGCCCTATGGGTTGTAAACTTCTTTTATACGGGAATAAAGTGAGGCACGTGTGCCTTTTTGTATGTACCGTATGAATAAGGATCGGCTAACTCCGTGCCAGCAGCCGCGGTAATACGGAGGATCCGAGCGTTATCCGGATTTATTGGGTTTAAAGGGAGCGTAGGCGGACGCTTAAGTCAGTTGTGAAAGTTTGCGGCTCAACCGTAAAATTGCAGTTGATACTGGGTGTCTTGAGTACAGTAGAGGCAGGCGGAATTCGTGGTGTAGCGGTGAAATGCTTAGATATCACGAAGAACTCCGATTGCGAAGGCAGCTTGCTGGACTGTAACTGACGCTGATGCTCGAAAGTGTGGGTATCAAACAGGATTAGATACCCT
+
GGGGGGGGGGGGGGGGGGGGGGGGGGGGFDEFFGGGGGGGGGGGGGGEEGGFF@FGGDFGFFFGFCFGGFEFCEAFFGGGGGGGGGGGGGGGGFFFGDEFGGGGGGGGEFGGDFGGCGEFFF<FCFGGGGGGGGFFGGFE@FGGE7CFGDEGFFB+DFGCFDGG+@FEFGECEFCE>FGGGCCFFEGE**>FE;CG,AFFFFCCCFBF75CC9@B><9C24<7@@0E*;C=E8CE@CGECFCCCC<9FGGCCCDFGE@CC+FC11:AA<9C9@F<F=<E?<FGFFFEEDFCE9,3A=,FCGGCGFGFEGFFCD@C@,C8EFCC8BDEE@DC@?C?=;EB9A;GCFGFEF<CGEFCGGDFFFFGGGE9DGGFGGGGGGGGGGGGGGDGGGGGGGGEFCGGGGGGGGGGGFGFGGGGGGGGFFFAF9DFEFDGCCCCC
@sC 30028
TGGGGAATATTGCACAATGTGGGGAACCCTGATGCAGCGACGCCGCGTGGAGGAAGAAGGTCTTCGGATTGTAAACTCCTGTTGTTGAGGAAGATAATGACGGTACTCAACAAGGAAGTGACGGTTAACTACGTGCCAGCAGCCGCGGAAAAACGTAGGTCAAAAGAGTTGTGCGGAATTACTGGGTGTAAAGGCTGCGCAGGCGGGAGGACAAGTTGGAAGTGAAATCCATGGGCTCAACCCATGCACTGCTTTCAAAACTGTTTTTCTTGAGTAGTGCAGAGGTAGGCGGAATTCCCGGTGTAGCGGTGGAATGCGTAGATATCGGGAGGAACACCAGTGGCGAAGGCGGCCTACGGAGCACCAACTGACGCTGAGGCTCGAAAGTGTGGGTAGCAAACAGGATTAGATACCCT
+
<FF@FED8<E,,,CFFC,;6<F:+FFFF7,C89FF,5<=76BF:++@+7+,C6BF<BED<-9-:54,48F?FFFEA5<FCEF9F<8A,:8F<=,,<<A@??F>:B+,B?EAEG@8B<D<B<BFD++>FF,E8:,=7+,@F,><85::B*5>CG7*>:,*,,73@<2*8@7,>*716:?F:.C<4EF<>)./(((((7=<)(=4*9;+7>,F;@F:3AEFD,;7,3,DCGGGGGC86CCCF@F,@78,GFF<D==>@C,,D@,3<8=B,9=DF9:,CDDGFCFCFFBFFB,GFEEEB7>4,CFEC5@+FFC,?F:=@7EFGGECF7ECGGCGGCEFGFCGFEEEDFF7GGGFFDGFGFCA,DF:@,GFF@ECCF<AC,CCFC:FFGGGGGGFGGGFGGGGGGGGGGGGGFBF8CC<C
@sC 118
TGAGGAATATTGGTCAATGGACGAGAGTCTGAACCAGCCAAGTAGCGTGCAGGATGACGGCCCTATGGGTTGTAAACTGCTTTTATAAGGGAATAAAGTGAGAGTCGTGACTCTTTTTGCATGTACCTTATGAATAAGGACCGGCTAATTCCGTGCCAGCAGCCGCGGTAATACGGAGGGTCCGGGCGTTATCCGGATTTATTGGGTTTAAAGGGAGCGTAGGCCGGAGATTTAGCGTGTTGTGAAATGTAGACGCTCAACGTCTGCACTGCAGCGCGAACTGGTTTCCTTGAGTACGCACAAAGTGGGCGGAATTCGTGGTGTAGCGGTGAAATGCTTAGATATCACGAAGAACTCCGATTGCGAAGGCAGCTCACTGGAGCGCAACTGACGCTGAAGCTCGAAAGTGCGGGTATCGAACAGGATTAGATACCCT
+
FGGGGFFGGGGGGGGGGGGGGGGGGGGEFGGFGGGGGGGFFFDFFFGGEDFGGGGGGG>FCEGCFCEFFGGGGGG9FGFF,,CEDGGGFGGFGGGGGGFFGGGF?AF=7EFFGGGGGG7FFGCFGFGGFGCAEE;EF<AFFF@FGGEGDDA=D>=F3CD@8FD@++8@F@FG9@8@>*1:>?C@CCGD:F*;BCEE5<C63;<<BF<::FC?4>*$*-C=>2*97FGGFECC#F@<G*$ACFCCA7FCD3:FF4C3*@D:+,@3E@,>@,C*7F8CCD3=6GGGGGDB,>A5)@88+FEF4,,EECGF@B9D=FGGGFFE,FGGAEEFGFEAEFDEACA=E=F:=7GGGFGGGGEGCGFCGGGGFFFFFAAFFF9GGFC=7BFGFGFGGGEGGGGFEEGGGFFGGGGGGGGFEFDGGGGGGGGGGGGGGGFCCCCC
@sC 119
TGAGGAATATTGGTCAATGGCCGAGAGGCTGAACCAGCCAAGTCGCGTGAAGGAAGAAGGATCTATGGTTTGTAAACTTCTTTTATAGGGGAATAAAGTGGAGGACGTGTCCTTTTTTGTATGTACCCTATGAATAAGCATCGGCTAACTCCGTGCCAGCAGCCGCGGTAATACGGAGGATGCGAGCGTTATCCGGATTTATTGGGTTTAAAGGGTGCGTAGGTGGTGATTTAAGTCAGCGGTGAAAGTTTGTGGCTCAACCATAAAATTGACGTTGAAACTGGGTTACTTGAGTGTTTTTGAGGTAGGCGGAATGCGTGGTGTAGCGGTGAAATGCATAGATATCACGCAGAACTCCGATTGCGAAGGCAGCTTACTAAACCATAACTGACACTGAAGCACGAAAGCGTGGGGATCAAACAGGATTAGATACCCT
+
FGGGGFGGGGFGGGGGFGGGFCFGGGGGGGGGGGGGGGFCFGGEEGGFGG@DFEFFFGGGGCGGGGGFEFGBFGGGGGGGGDGGGGFGGDCCFGGFGGGGGFFGG<FECFGGGGGFFG>FFGGGFEFFGGGGGGGFGGGFGF7:C7B=FFFCEFFGGGGEGFGCCEFGGGGGGGGGG*CB7BFEG>E@FGDC,CFEECGGF==FD7:3F?FF?C;>E?G<>FGGFF14<A;>EFF-@=FFFFC==E,DDF=AGGCD@77<:<DD9ED?FED'=?8;8=0==2,FFGD?@,<=6F@+9,CE8E@FF>EEF8DF>EEEGGGEB=@+FF>B9EC9EGGEDGGFEE,FF7@DGGGFFGEGEFGGGGGFGGGGGGGGGGGGGGGGFGGGFEFGCECFFFGGF<@,DGGGGGGGGGGGFGFGGGGGFGGGFCGGGGFCCCBC
@sC 120
TGGGGAATATTGCACAATGGGGGAAACCCTGATGCAGCGACGCCGCGTGAGTGAAGAAGTATTTCGGTATGTAAAGCTCTATCAGCAGGGAAGAAAATGACGGTACCTGACTAAGAAGCCCCGGCTAACTACGTGCCAGCAGCCGCGGTAATACGTAGGGGGCAAGCGTTATCCGGATTTACTGGGTGTAAAGGGAGCGTAGACGGTAAAGCAAGTCTGAAGTGAAAGCCCGGGGCTCAACCCCGGGACTGCTTTGGAAACTGTTTAACTAGAGTGCTGGAGAGGTAAGCGGAGTTCCTAGGGTAGCGGTGAAATGCGTAGATATTAGGAGGAACGCCAGTGGCGAAGGCGGCTTTCTGGACGATGACTGACGTTGAGGCTCGAAAGCGTGGGGAGCAAACAGGATTAGATACCCT
+
EEGGGDGGGGGGGGGGGGGGGGGGGGGGGEGGGGG<AFGGFGGGEFEFFGGGGGGGFGDFGE9FFGGGGGGGGGGGGGGFG<FFGGGGFGFGGGGGGGGGGGGFGGGGGFFFGGGFGFFGGGE@FFGGGGGGG8>DFGGGGGGGGGGGCCGFC9FFGD>DGGEF@9*8<53,GCC:<:FGGGGGFG?F<2AE9EE5CE35989CB>EFGFFGFF;/FCF>+8*969<G8G5GF@:1EGF#EFG<F;D<<@1:0DDFE36+699GGFCBE<GGFGFE8DDE,?ACGGGFEEEE@,GGDGEE,,DGAGCC,4,A=CEGDCECFGGGGFGFA9FGGEDFDGGGCEECGGFGGGGGGGGGFDGGGGGGGGEF7FFEFEFFFGGGGEGFFFGGFFDEEFFGGGFGGGGGGGGGFFGCCCCC
@sC 121
TGAGGAATATTGGTCAATGGACGAGAGTCTGAACCAGCCAAGTAGCGTGAAGGATGACTGCCCTATGGGTTGTAAACTTCTTTTATACGGGAATAAAGTGATCCACGTGTGGATTTTTGTATGTACCATATGAATAAGGATCAGCTAACTCCGTGCAAGCAGCCGCGGTAATACGGAGGATCCGAGCGTTATCAGGACTTATTGGGTTTAAAGGGAGCGTAGGTGGACTGGTCAGTCAGTTGGGAAAGTTGGTGGCTCAACCGTAACATTGCAGTTGATACTGTCAGTCTTGAGTAAAGTAGAGGTGGGCGGAATTCGTGGTGTAGCGGTGAAATGCTTAGATATCACGAAGAACTCCGATTGCGAAGGCAGCTCACTGGACTGCAACTGACACTGATGCTCGAAAGTGTGGGTATCAAACAGGATTAGATACCCT
+
DEEDFGGGGGGGGAFGGGFFFFCGC@FFGGGGGGGGGGG<EE<FEFEC@BF<FEGGGCA@@FE<,CFFFF@CEGFEFFFEEAE<E9CEF:FFGA<,C?EAEEFFEEF<,:B:EE9EF<FBFG9FDFFEG9<9FGGGA<:=FC,5@9>5,CEDCAFE7,AC,,=AC+@@::@EF;+8+@@<,><C>@*55>EF,@FC?*8@++,,77*=<<9CCGF):6:82(*2/3BAFECF4/FEG0FGAF/@@708:3#3&<F=?1B:+:,CEC:CCC=*$@E;=69=+6F8GF??FA99*C=:,,E,D=BFB6F?+@<,,9+7EF@,A,EEA@C@;EFE9FE@,-CCF=9GGFFFF9@DC8@@:F<GGFEFF@9<GGFFDAGGFC88FEC,FGFAFC,EDE<FGGFDCCGGFCGGCGGGGGGGGGFEF9FGEGFFFCFAA-9B
@sC 122
TGAGGAATATTGGTCAATGGGCGAGAGCCTGAACCAGCCAAGTAGCGTGCAGGATGACGGCCCTATGGGTTGTAAACTGCTTTTATAAGGGAATAAAGTGAGCCTCGTGAGGCTTTTTGCATGTACCTTATGAATAAGGACCGGCTAATTCCGTGCCAGCAGCCGCGGTAATACGGAAGGTCCGGGCGTTATCCGGATTTCTTGGGTTTAAAGGGAGCGTAGGTCGGAGATTAAGCGTGTTGTGAAATGTAGTGGCTCAGCCTCTGCACTGCAGCGCGAACTGGTCTTCTTGAGTACGCACAACGTGGGCGGAATTCGTGGTGTAGCGGTGAAATGCTTAGATATCACGAAGAACTCCGATTGCGAAGGCGGCTCACGGGAGCGCAACTGACGCTGAAGCTCGAAAGTGCGGGTATCGAACAGGATTAGATACCCT
+
EFFGGGGGGGGGGGGGGGGGFGGGGGGGGFGGGGGGGGGG@FGFGGGEGGGGGGGGGGCEEFFDFGGGGGGFEFGGGGGGGGGGGGFCFFGFG,:CDFGGFCFGFGGGGGDGGGGGGGEGGG9FEG<E9EEEGGGGGGGCB@CFGGDGFECFDFFGGCFF,:7FCEGG@*>3@BFGGGDGAFGE@CGGECEGCFEEE*<:+;F@CCC@EE?<F?EA<;EFBFD#F7GGGGFF?FG9<7<?:?$5CGGGFFFD3FD>C5.>8F8<CFGFA@:5$GEC9CC2=FGGEDFDFDFC)+88?98B,DFGGEGGEDC;FGE7GF==CCDE9GGFDFE=@AA>GFDFC,AGFGFEEFGFGFEGFGGGFEGCFBGGGGGFF@,FDGEGGGDGEEEGGGFGGGGGGEGEFCF@<7GGEDGGGGGGGGGFFGGFD<FGFGGCCCBC
@sC 123
TGGGGAATATTGCACAATGGAGGAAACTCTGATGCAGCCACGCCGCGTGAGTGAAGAAGTACCTCGTTATGTAAAGCTCTATCAGCAGGGAAGATAGTGACGGTACCTGACGAAGAAGGTCCGGCTAAATACGTGCCAGCTGCCGCGGTAATACGTCAGGAGCAAGCGTTATACGGATTTACTGGTGGTAAAGGGAGTGTAGGTGGCCATGCAAGTCAGAAGTGGAAATCCGGGGCTCAACCCCGGAACTGCTTTTGAAACTGTGAGTCGAGAGTGCAGGAGGGGTGAGTGGAATTCCTAGTGTAGCGGTGAAATGCGTAGATATTAGGAGGAACACCAGTGGCGAAGGCGGCTCACTGGACTGTAACTGACACTGAGGCTCGAAAGCGTGGGGAGCAAACAGGATTAGATACCCT
+
CF,EFCFGGFGGCGGGGGGGGFGGFGFGGGGGCEFGGG8?CFEDFGG@FF@6F<CCFFD,F,,C,6:,9E,69?E,CEC?<<?CA8FCFF,BC89FE<A,?FEEDGAFGG8+?C++B,,:,,@:F+B,867?=>DG7D:<5,,:@7=3+@::<FF3,+*,3>DF7,*8C**=,@8F@**,@@7:2#77CCB;BB8(<E?FGGFCFF#<,6>2@:?:09@9.:3&#9<#336;>+45497CCF=#:;FE5FF?C?DDD8+6+6,,+B@,+,,A*EA8EFGDCGGGGFB,F;FFGGFE=,@,CFGEFGEEFCF=,??ED9GFEDGGGFFEF?CFEGFCFE=FC,EFF@GGGGFGFFFGGFFFGFFF9GGGGGGGGGGGGEGGGGGFFFF+GGGFF9FGGGGGGGGGGGGFF8GCCCCC
@sC 124
TGAGGAATATTGGTCAATGGACGAGAGTCTGAACCAGCCAAGTAGCGTGAAGGATGACTGCCCTATGGGTTGTAAACTTCTTTTATACGGGAATAAAGTGATCCACGTGTGGATTTTTGTATGTACCATATGAATAAGGATCGGCTAACTCCGTGCCAGCAGCCGCGGTAATACGGAGGATCCGAGCGTTATCCGGATTTATTGGGTTTAAAGGGAGCGTAGGTGGACTGGTAAGTCAGTTGTGAAAGTTTGCGGCTCAACCGTAAAATTGCAGTTGATACTGTCAGTCTTGAGTACAGTAGAGGTGGGCGGAATTCGTGGTGTAGCGGTGAAATGCTTAGATATCACGAAGAACTCCGATTGCGAAGGCAGCTCACTGGACTGCAACTGACACTGATGCTCGAAAGTGTGGGTATCAAACAGGATTAGATACCCT
+
FFGGGGGGGGGGGGGGGGGGGGGGGGGFGGGGGGGGGGGGGGGGGGGGGGGGGGGGGFFGGGGGGGFFGGGGGFGGGGGGGFGGGGGFGGGGGDGGGGGGGGGGGGGGGGGGGGGGGGGGGFFFGFFGFGFFGGGGGAFC,?CFGGGGGFFGGGGGGGCDFFGGGGGCGGGGGGFDGGGGF@GGGCEGGGGFGF:EGGGGDGGFGGEEGCACFGG1;:,.@CCC7CCDEFGGGF@93CGGGGFDEFFFGFEGGEFFDFGDDFGEFGF<C6CFGFFGE<GFGGGGD9GFCEF?;FDDGGGGGGGGGE>FDFGGGGGEGGFGGEGG>GGGGGGGFGGGGFA@FAGFGECGFAFGFF@GEGGFGGGGGGGGGGGGGGFFGFFFGGGGGGGFGFFGGGGGGGGGGCFFDGGGGGGFGGGGGGGFGGGGGGGGGFFCCCCC
@sC 125
TGAGGAATATTGGTCAATGGACGCGAGTCTGAACCAGCCAAGTAGCGTGAAGGATGACTGCCCTATGGGTTGTAAACTTCTTTTATATGGGAATAAAGTTGTCCACGTGTGGATTTTTGTATGTACCATATGAATAAGGATCGGCTAACTCCGTGCCAGCAGCCGCGGTAATACGGAGGATCCGAGCGTTATCCGGATTTATTGGGTTTAAAGGGAGCGTAGGCGGATTGTTAGGTCAGTTGTGAAAGTTTGCGGCTCAACCGTAAAATTGCAGTTGATACTGGCAGTCGTGAGTGCAGTAGAGGTGGGCGGAATTCGTGGTGTAGCGGTGAAATGCTTAGATATCACGAAGAACTCCGATTGCGAAGGCAGCTCACTGGAGTGTAACTGACGCTGATGCTCGAAAGTGTGGGTATCAAACAGGATTAGATACCCT
+
FGFFGGGGGGGGGGGGGGGGGGGGGGGGGGGGGGGGGGGGGGGAFGGEGGGGGGGGGFAEGGGGGGGGGGGGGGGGGGDFGGGFGGGGGGF=GF,CEFAFEFCFF9FF@F@7?FAFGGGGGGGGGFF9,4?FFFFGGGGFEFGGGGGGGG9FGGGGGGGGGGGFEGGDGGGGB;EGEEGCF77:CCEGGGG,?F8E5=FCG8FFGFEEEGGGGGG);>GA@?CF@B:35CEGGGG3DGGGFC6CC9EGF9ECCEEE#EFD:8FDCGGGFEC?FFFFD?D?GEGGECFC1,GGDED?@CFF==8>GGDDEFFFCFC@CDFGF:GEAC@,=FAA9FGGGGFDGFFEF7FCGGGGFGGGF@FFEFF8FF@FEFGGGGGGGGFFDGGGGGGGGGGEGFGFFGGFFEGGGGGGGGFFGGGGGGGGGGGGGGGGF8FCCCCC
@sC 126
TGAGGAATATTGGTCAATGGACGAGAGTCTGAACCAGCCAAGTAGCGTGCAGGATGACGGCCCTATGGGTTGTAAACTGCTTTTATAAGGGAATAAAGTGAGTCTCGTGAGACTTTTTGCATGTACCTTATGAATAAGGACCGGCTAATTCCGTGCCCGCAGCCGCGGTAATACGGAAGGTCCGGGCGTTATCCGGATTTATTGGGTTTAAAGGGCGCGTAGGCCGGAGATTAGGCGTGTTGTGAAATGTAGTGGCTCAACCTCTGCACTGCAGCGCGAACTGGTTTCCTTGAGTACGCACAAAGTGGGCGGAAGTCGTGGTGTAGCGGTGAAATGCTTAGATATCACGAAGAACTCCGATTGCGAAGGCAGCTCACTGGAGCGCAACTGACGCTGAAGCTCGAAAGTGCGGGTATCGAACAGGATTAGATACCCT
+
AFFFGGGGGGGFGFFGFFFGGGGGGGGEFGGGGFFGFFCFGGDFGGGGDGGGGG8FFGGD@FFFGGGGCE:@=FDFGGGG?CFEG<FGFGGGGGGGGGGGGGGGGGFEEF79CFEGFBCGFGGGGFGGGGGGGGGGFCA,B=BFGG>,A<,<FFFE+,=FDDEFEGEEGGGGF9DEF:*B:D,*1=CCF7*2<<:B55:FFG@CEGG.CG=?C,<$B365:);7/<-375?E<FF3?<?F@ECB::@,A#FGFC@D89FD<@,3<<)<FFF9+F>>3:+:CEEEFFB,,,EBDEEB@E,5AF9GGGGCB6GDC6EE@GGFFFGEFGEDFCGFEFF=;GFDE=,CFFFGFDEFEFGEEGFFEFCAE@,EGFCFEFGFFE>7DGGFGGFC7GCEGGGGGFC8GEGGGGEGGGGFC,F<EGGGGGGGGGGGGFGCCCCC
@sC 26841
TGAGGAATATTGGTCAATGGACGAGAGTCTGAACCAGCCAAGTAGCGTGAAGGATGAATGCCCTAGGGGTTGTAAACTTCTTTTATATGGGAATAAAGTTTTCCACGTGTGGAATTTTGTATGTACCATATGAATAAGGATCGGCTAACTCCGTGCAAGCAGCCGCGGTAATACGGAGGATCCGAGCGTTATCCGGATTTATTGGGGTTAAAGGGAGCGTAGGTGGATGGTGAAGGCAGTGGTGAAAGTTTGCGGCTCACCCGTAAAATTGCAGGTGAAACTGTCAGTCTTGAGTACAGTAGAGGTGGGCGGATGTCGTGGGGTGGCGGTGAAATGCTTAGATATCACGAAGAACTCCGATTGCGAAGGCAGCTCACTAGACTGCAACTGACACTGATGCTCGAAAGTGTGGGTATCAAACAGGATTAGATACCCT
+
FFFGG8FGGGGGGFGGGGGFGFGD@FFCEFGFE<CFCF=EFEE@EGGGGGGGGGGGF,6CFC@CF,E8FF:CBFGGGGFC6<ECEDGFFGGGFFGGGFGD9ECFGGGGGGGC9E,,5@EFF9<?EFAEF=,55F9EFGGFF4::=+8BFFFCFDB++,8+CDFCFG@FG7FEFGG7:++*:@:D*3*<F7:CC<>>C*8<9,8,8:4CF0#<FC7F7-44.:,3=<**#3:%?:>*,8@3,@,;<AEDF::EFE?FD@8+@C,@ACA<53:0:,,9E6+6=E=5F<B5,A,FCC,<,F?,GGGGFCFFGGDE@+>GEC@CC,E>)F@9@4,A9?,C;FFAF8D:<FFGFCAEC@@8,ACEF@7CGFGGGFGGGFC@9EFFB<EEEFCFGGFDEGGGGGGCGGGGGFGEGFFGGFFFGGGGGGFADGGGGGFCC<CC
@sC 128
TGGGGAATATTGCACAATGGGGGAAACCCTGATGCAGCGACGCCGCGTGAGCGAAGAAGTATTTCGGTATGTAAAGCTCTATCAGCAGGGAAGAAAATGACGGTACCTGACTAAGAAGCACCGGCTAAATACGTGCCAGCAGCCGCGGTAATACGTATGGTGCAAGCGTTATCCGGATTTACTGGGTGTAAAGGGAGCGTAGACGGTGATGTAAGTCTGAAGTGAAAGCCCGGGGCTCAACCCCGGGACTGCTTTGGAAACTATGTGACTAGAGTGTCGGAGAGGCAAGTGGAATTCCCAGTGTAGCGGTGAAATGCGTAGATATTGGGAGGAACACCAGTGGCGAAGGCGGCTTGCTGGACGATAACTGACGTTGAGGCTCGAAAGCGTGGGGAGCAAACAGGATTAGATACCCT
+
FGGGGFGGFGGGGGGGGGG?FGGFGGGGGGGGGGGGGGGGGGGGGGGFGGGGGGGGGGFEFCDFGGGGGGGGGGGGGGGGGGGGGGGGGGDEEFGGGGGGGGGGGGFFGFGGGGGGGFGGFFCFG7FGGGGFGGGDGGGGGGGGGGGGGDGGFGGGGGGGB9FGE>FFGGGGGGG?DCG?GEFFCF&F:6B9<:F<CCFCGD?ACC2;/<CGGF?=CCCFFGDGEFEEECECCFFFEEEGGGGGGFGFFGGFFGGGGF=?CFCFF?CDDCDFFFCEE=GG?F@8GDGGGGF4EFE@FFECFFB=)F7EGGFEF@@8,GGGF8FGF8GCFEFFEEDGFGGEGGGGGGCGGGGGGFGFGGGGGGGGGGEGDFFEFFFFGGGGGGGGGFGGGGGGGGGGGGGGGGGGGGGGGGGCCCCC
@sC 22652
TGGGGAATATTGCACAATGGAGGAAACTCTGATGCAGCGACGCCGCGTGAGTGAAGAAGTAATTCGTTATGTAAAGCTCTATCAGCAGGGAAGATAGTGACGGTACCTGACTAAGAAGCTCCGGCTAAATACGTGCCAGCAGCCGCGGTAATACGTATGGAGCAAGCGTTATCCGGATTTACTGGGTGTAAAGGGAGTGTAGGTGGCCATGCAAGTCAGACGTGAAAATCCGGGGCTCAACCCCGGAACTGCTTTTGAAACTGTGAGGCTGGAGTGCAGGAGGGGTGAGTGGAATGCCTAGTGTAGCGGTGAAATGCGTAGATATTAGGAGGAACACCAGTGGCGAAGGCGGCTCACTGGACTGTAACTGACACTGAGGCTCGAAAGCGTGGGGAGCAAACAGGATTAGATACCCT
+
FGCFGEFGF,EEGGGGACFGFGGEGGGGGGEFGGCFFF7:FGGCFEG7FFEG9,CE?E=<CF-<FDDEFGGGFEFGGGG9F,BFFGGGFEFFEEFB<<EFGCFGGGGGG,BA?EGGEF@GGGDGGGCGGFGG7<EFFFF78BA>BEGGCF:F;,3@FC@CFG;DFCFF)B:>ECFGG7CCFC>GCE7:*4@=7C:5CCG*<?E<98<F8/FFFF4)17D@,D@FDAG?:<GEGF:8EF?C@>DCGGG?=@A<FFFEF6==CFEBB#FC85FF>GGGFGGEFGGFF8GE?,C99FC,?FD<@<GDFGDGGGGF=FF77FC,AFGGGGGGFFGF@6C<DGFFGDGGGGEC>GGGGGGGCFGGGGGGGDFFGFGEFGGGGGGGFEF@GGGGGFF@FFGGDGEFFFFFGGGGGGGCCCCC
@sC 33672
TGGGGAATATTGCACAATGGGGGAAACCCTGATGCAGCGACGCCGCGTGAGTGAAGAAGTATCTCGGTATGTAAAGCTCTATCAGCAGGGAAGAAAATGACGGTACCTGACTAAGAAGCCCCGGCTAACTACGTGCCAGCAGCCGCGGTAATACGTAGGGGGCAAGCGTTATCCGGATTTACTGGGTGGAAAGGGAGCGTAGACGGCGGAGCAAGTCTGAAGTGAAAGCCCGGGGTTCAACCCCGGGACTGCTTTGGAAACTGTTCTGCTAGAGTGCTGGAGAGGTAAGTGGAATTCCTAGTGTAGCGGTGAAATGCGTAGATATTAGGAGGAACACCAGTGGCGAAGGCGGCTTACTGGACAGTAACTGACGTTGAGGCTCGAAAGCGTGGGGAGCGAACAGGATTAGATACCCT
+
FGGGGGGGGGGGGGGGGGGGFEGGGGGGGGGGGGGGGGGEEGGGGGG:FFGGGGGGGGFAFGGFFGGGGGGGGGFEGFGGGGGFGGGGFGGGEGGGGGGGGGGGGGGGGGGGGGGGGGGGGGGGGDCFFFGGGGGGGGGCAFGGGCGG:FEGGGGGFGGEFCEGFGGGGGGFCGGGGGGGG>FFGGC4#FFG9CEC/GD855CECEDCC-33;;C9<FFCC@3CDGG48AEFFGG>FCCFEGGEGGGFGFEDFFCFFGGGGEGFF:19@9AFBFGGCGF@=F=2FEF<FD@9@E@,DFGFGFFCBC,:EGGFCFBB8C,8GGFEGFGGE9EC,6C9AFGFFFCBC,EEGGGGGGGGGGGGGGFGGDC7GFDFEAGF8GGGGFE@CGGGGGGGGFEE@GFEB@FGGGGGGFGCCCCC
@sC 131
TGGGGAATATTGCACAATGGGGGAAACCCTGATGCAGCGACGCCGCGTGAGCGATGAAGTATTTCGGTATGTAAAGCTCTATCAGCAGGGAAGAAAATGACGGTACCTGACTAAGAAGCCCCGGCTAACTACGTGCCAGCAGCCGCGGTAATACGTAGGGGGCAAGCGTTATCCGGATTTACTGGGTGTAAAGGGAGCGTAGACGGCATGGCAAGCCAGATGTGAAAGCCCGGGGCTCAACCCCGGGACTGCATTTGGAACTGTCAGGCTAGAGTGTCGGAGAGGAAAGCGGAATTCCTAGTGTAGCGGTGAAATGCGTAGATATTAGGAGGAACACCAGTGGCGAAGGCGGCTTTCTGGACGATGACTGACGTTGAGGCTCGAAAGCGTGGGGAGCAAACAGGATTAGATACCCT
+
@FGGGGGGGFGGGGGGGGGGGGGGGGGGGGGFGGGFFGGGGGGGGGGGGGGGGGGGGFFFGGGGGGGGGGGGGGGFGGGGGDFGGGGGGGFFGGGGGGGGGGGGGGGGGGGGGGGGGGGFFGDGGGGGGGGGG<8FGGGGGCFGDGGGEGEGFGGGFFEDGGG7CF7FFG?GFFGG@FF?FG3CFFFE:<FG?<EDG5EEDGEGF;*+FCC@CCCA>5@GD@CFF?@EFF:EEFDGCGGFGGGCECGFFADF>GGGFGGDFDGCFFGFFEEFEFCCGDGGFGGGGGG@CGFE8GFFCFFFFFDG>ECCCEFAB?CE><CFGGGGGFGFC,GGGGEDEDGGFEGFGGEGGGGF?EFFGGGGGGGGGGFGGFGGGF8GGGGGGGGGEFECGGGFFEFGGGFFGGGGGGGGGGGCCCCC
@sC 34475
TGAGGAATATTGGTCAATGGGCGATGGCCTGAACCAGCCAAGTAGCGTGAAGGATGACTGCCCTATGGGTTGTAAACTTCTTTTATAAAGGAATAAAGTCGGGTATGCATACCCGTTTGCATGTACTTTATGAATAAGGATCGGCTAACTCCGTGCCAGCAGCCGCGGTAATACGGAGGATCCGAGCGTTATCCGGATTTATTGGGTTTAAAGGGAGCGTAGATGGATGTTTAAGTCAGTTGTGAAAGTTTGCGGCTCAACCGTAAAATTGCAGTTGATACTGGATGTCTTGAGTGCAGTTGAGGCAGGCGGAATTCGTTGTGTAGCGGTGAAATGCTTAGATATCACGAAGAACTCCGATTGCGAAGGCAGCCTGCTAAGCTGCAACTGACATTGAGGCTCGAAAGTGTGGGTATCAAACAGGATTAGATACCCT
+
<CF9FGG8EFCFGGGEFGGEEFECF7F<F,BFCC-64EFFGGGGCE:6BFGGGGGGGG<CC8EFGCECF87CF,?C,EGF9FAF,CFFGGG@FGGFEFFF>FCGCA,EGGGG=AECFG@E9<,CFDFEGF<FDFGFCFFC<,8BFDCFFEFGGDFDGDGFFGDC+CCGGGGG@,@:@CCECFG,:>*CGGG,;CCFGEGGCEFEFF:17BFF:F?FEFF:?>C:35?CBD,GG;B5><F@<,CF<D@@@7B7+:C58G9FCCC7/DFC?88,7D@AADD==,GGGGEFD<FF5B,,=9A,8FDGGGECCBCE8=EF@B4,?9CC=7EFFFE?9,F=C,F9FFDDEFF@C:,F<@>G@DGEF@B8GFFFF8FF@GGFCFDGGFGGGGGGGFDECGFFE@B4F7FAF?FGGFF@FFGGDGFFBGFGGGGF9EGCCCCC
@sC 33136
TGGGGAATATTGGGCAATGGGGGAAACCCTGACCTAGCAACGCCGCGTGAAGGAAGAAGGTCTTCGGATCGTAAACTTCTATCCTCGGTGAAGAGGAGAAGACGGTAGCCGAGAAGGAAGCCCCGGCTAACTACGTGCCAGCAGCCGCGGTAATACGTAGGGGGCAAGCGTTGTCCGGAATGATTGGGCGTAAAGGGCGTGTAGGCGGCTAAGTAAGTCTGGAGTGAAAGTTCTGGTTTTAAGGTGGGAATTGCTTTGGATACTGCATAGCTAGAGTGCAGGAGAGGTAAGTGGAATGCCCAGTGTAGCGGTGAAATGCGTAGAGATTGGGAGGAACACCAGTGGCGAAGGCGACTTACTGGACTGTAACTGACGCTGAGGCGCGAAAGTGTGGGGAGCAAACAGGATTAGATACCCT
+
CEDGGGDGGDFCGCFGGGFFCFGGDCFGGGFFGGGFGDFGGGFGGGGGGGGGGGGG8FGGGGEGEG:=F=F4=EGF<FF9FEFFFGEEFGCGGGB<FFAB<DFGGGGDFGGD:>FDFFDDCDGD7+FEFFCCGCC@FF<F::B:B:C:CDC@1@C,:?<B::7F@EFGGG<:<FF9$7*=1<%.6FFD@:EEEFF?:>:EDEAGECEG5@DEF7C:>>BDF>9FFGF7C8:#>0@*FCFF7@FD09GFFGCGGDA<EBA9B=<FC,?<FFAECE>GGFGF8GEEAGGFE9GGGGGE@,E?GFGFEDFGEEF;GDCGC@>-,FGGGGGGGGGGFGCEC<GGGGGGGDGGGGGGGGFECFFFC@GFGGGGGGGGGGGCCF@@GDGGGFDGGGGGGGFD9FC@GFGGGGGGGFGGGCCCCC
@sC 134
TGAGGAATATTGGTCAATGGACGAGAGTCTGAACCAGCCAAGTAGCGTGAAGGATGACTGCCCTATGGGTTGTAAACTTCTTTTATACGGGAATAAAGTTAGCCACGTGTGGCTTTTTGCATGTACCGTATGAATAAGGATCGGCTAACTCCGTGCCAGCAGCCGCGGTAATCCGGAGGATCCGAGCGGTATCCGGCTTTATTGGGTGTAAAGGGAGCGTAGGCGGGGTGGTAAGTCAGTTGTTAAAGTTTGCGGCTCAACCGTAAAATTGCATTGGATACTGGCGACCTTGAGTGCAACAGAGGTAGGCGGAATTCGTGGTGGAGCGGTGAAATGCTTAGATATCACGAAGAACTCCGATTGCGAAGGCAGCTTACTGGATTGTAACTGACGCTGATGCTCGAAAGTGTGGGTATCAAACAGGATTAGATACCCT
+
FFGGCGCFGGFFDFFFGGGGFFGGGGGGGAFFF8CFG8FFDFC,CFFFEF6EFGGGAFFGFF@EF8E8CFFG=FEFGFGCF9-FCFGFGGG7@FECEFFAFFFFCAGFFFF@+,,BEECGACFGG?EC<+?=FGGCEFC<9,6+=BEGE<,A=++6DECBFCFF7>FFGFGCC9*5*:C<,6>F*>E=***;;@6*5C<%5;)47,C*=59+BCE;C5>B?>,;<3(#@E2CFDC@CDFBF==#:B<9@<<FCDC>F#CFEFD@A9BA:FF?A,;9FCDDGGFCFF?BEGEGFGF?8;C,GFGGGEFB:><D88GGEF8FEA64)GGEEFFECFF?;EFFGGCFFGFFFGFFAGGGGFECGGGFGFFEEADGGGGFGGGF<GGGGGFDEFEGFGFGGGGGFGGFGGF7FFFGGFA9GECEFFGGGGCEF8FBCCCC
@sC 135
TGGGGAATATTGCACAATGGGGGAAACCCTGATGCAGCGACGCCGCGTGGAGGAAGAAGGTCTTCGGATTGTAAACTCCTGTTGTTGAGGAAGATAATGACGGTACTCAACAAGGAAGTGACGGCTAACTACGTGCCAGCAGCCGCGGTAAAACGTAGGTCACAAGCGTTGTCCGGAATTACGGGGTGTAAAGGGAGCGCAGGCGGGAGAACAAGTTGGAAGTGAAATCCATGGGCTCAACCCATGAACTGCTTTCAAAACTGTGTTTCTTTAGTAGTGCAGAGGTAGGCGGAATTCCCGGTGTAGCGGTGGAATGCGTAGATATCGGGAGGAACACCAGTGGCGAAGGCGGCCTACTGGGCACCAACTGACGCTGAGGCTCGAAAGTGTGGGTAGCAAACAGGATTAGATACCCT
+
CFGGFGGGGFGFGGGGGGGGGGGGGCFFGGGGFGGFGGG7FGG@FCF+@=,ECFGF,CCCFEFFEF7CFGGGFGGGFFGGGGGCFGFGGGFAEGGGGFGGGGC:FEGGGGFGGGGGGGGGFF:FBCFFABFGGG,D@FC+@FDFG7CF>FF;FF7FG,1F,@,;2:<F7<FEGGG?=1C?FG):<CF7<<?;;?C57CC>CGDC?:;C?8;FF,8F-?:3@=CE)137GF@3:FGG>DEEGFGFFCE,CFFFEB>,;@+=+@B8,,FD@58,*<85D,@,DE,<?6GEDGDDD8CB7>+F,F@+=GECE;AE:CECGF<FCC>:GGFEEBAE:GGFFEEGECGFGEGGGGGGGFGGDFFGGGFFGGGGGGGGGGGFFGGGGGGFFFGEGGGFGGGGGGGGGGGGF<GGG@GCCCCC
@sC 136
TGAGGAATATTGGTCAATGGACGAGAGTCTGAACCAGCCAAGTAGCGTGAAGGATGACTGCCCTATGGGTTGTAAACTTCTTTTATATGGGAATAAAGTATTCCACGTGTGGGATTTTGTATGTACCATATGAATAAGGATCGGCTAACTCCGTGCCAGCAGCCGCGGTAATACGGAGGATCCGAGCGTTATCCGGATTTATTGGGTTTAAAGGGAGCGTAGGTGGATTGTTAAGTCAGTTGTGAAAGTTTGCGGCTCGACCGTAAAATTGCAGTTGAAACTGGCAGTCTTGAGTACAGTAGAGGTGGGCGGAATTCGTGGTGTAGCGGTGAAATGCTTAGATATCACGAAGAACTCCGATTGCGAAGGCAGCTCACTAGACTGCAACTGACACTGATGCTCGAAAGTGTGGGTATCAAACAGGATTAGATACCCT
+
FGGGGGGGGGGGGGGGGGGGGGGGGGGDGFEGGFFGGGGFFGGGGGGGGGGGGGGGGGFGGGGGGGGGGGGGGGGFGGGGGGGGGGGGEFGGGGGGGGGGFFGAEFE<FFDGGGGGGGGFGCFEEEGEEFABGFAFG<A@<F7FCFEGGFFFGGFGFGGGGDFFDE:FGGEFAFGFDF:BCC:FE@7:F@7:;>FEGC7:++@,?74:C:,;;CF2E6F2FFGFA>*;;@9FCF@7?=E9FCF,CCCFFFGGC=C06=:9C>F=;;@A<EC9,56@@3=9<GGEA<F?,,DF;5,:,,DFGGGGGEEEFCGFFGGGEF=GGGGDFGE>@FE;CGFFCFFFGGFGFGFF<FFFFE>GGGGCGECFGGGFGGGGGGFCGFGFGFFDGFGFGFAGCGGGGGGFFGGFGGGGGGGGFFGGGGGGGGGGGGGGGGGCCCCC
@sC 137
TGAGGAATATTGGTCAATGGGCGATGGCCTGAACCAGCCAAGTAGCGTGAAGGATGACTACCCTATGGGTTGTAAACTTCTTTTATAAAGGAATAAAGTCGGGTATGCATACCCGTTTGCATGTACTTTATGAATAAGGATCGGCTAACTCCGTGCCAGCAGCCGCGGTAATACGGAGGATCCGAGCGTTATCCGGATTTATTGGGTTTAAAGGGAGCGTAGATGGATGTTTAAGTCAGTTGTGAAGGTTTGCGGCTCAACCGTAAAATTGCAGTTGATACTGGATGTCTTGAGTGCAGTTGAGGCAGGCGGAATTCGTGGTGTAGCGGTGAAATGCTTAGATATCACGAAGAACTCCGATTGCGAAGGCAGCCTGCTAAGCTGCAACTGACATTGAGGCTCGAAAGTGTGGGTATCAAACAGGATTAGATACCCT
+
FFGGGGGGGGGGGGGGGGGGGGGGGGGGGGGGGGGGGGFFFGEGGGGGGGGGGGGGGGGGGGGGGGGGGFGGGGGGGGGGGGGGGGGGGGGGFGGGGGGGDGGFCFGGGGFBFGGGGGEFGGGFGGGGGGGGFGCFGCFFFGGFGGGGG<CFGGGGGGGGGGGFE+CE<E:7@EGGGDGGGGGGCCGGGG>==>FCEGG8G>GC>F<F9GGGGF?FEFGFCCC:AC;@EGGGBFD@CGFGGF@@C?GFFFA>7CFFDDGGDGFGGGGGGF9FGGGGGEFD?GGGFGGGE,F8*FGGDGGGGGGGGGECEEF9GGGDGFFFFDEEBFEFDFFEDCFDBC,DFGGFDFFFGF9FFFGGFFGF7GDGGGEEGFGGFFGFCGFGGGGGGGCGGGGGGGGGGGGGGGGGF?GGGGGFFFGGFGFECCGGGGGGFGFCCCCC
@sC 138
TGAGGAATATTGGTCAATGGACGAGAGTCTGAACCAGCCAAGTAGCGTGAAGGATGACTGCCCTATGGGTTGTAAACTTCTTTTATACGGGAATAAAGTTAGCCACGTGTGGCTTTTTGTATGTACCGTATGAATAAGGATCGGCTAACTCCGTTCCGGCAGCCGCGGTAATACGGAGGATCCGTGCGTTATCCGGATTTATTGGGTTTAAAGGGAGCGTAGGCGGGTTGTTAAGCCAGTTGTGAAAGTTTGCGGCTCAACCGGAAAATTGCAGTTGATACGGGCGACCTTGAGTGCGACAGGGGTAGGCGGAATTCGTGGTGTAGCGGTGAAATGCTTAGATATCACGAAGAACTCCGATTGCGAAGGCAGCTTACTGGATTGTAACTGACGCTGATGCTCGAAAGTGTGGGTATCAAACAGGATTAGATACCCT
+
A,CFGGFF9FFFDEFGGGGGGGGFCFGGGGGGFFFGGG8FCD,CEGGGGGGGGG9FGGFFDDFGC,CCEC:7@EGFGFFCCFD,,C?EACFE8,=FFCFFE?CBFFDD,:+B@E,EFF:F9E?5@F9FGGC@<EE9,<E9<EC+@87=<,B<>+,,B+++3@@>=EEF*5<,,>:CGDGCGG7>6+1*81;=BB7C%:CF6;FB><&CF-,5;8>2+(C92?<D@D>::,2;-<C)F;5,,@+CB7E7:@87ECFBGFF6F>@,C,GGGF=6D<,DF>>==8B++FEFDAE4)CC=8@9+D9,EE6CCF4C=4>4+4CCGGDGEFGCFGFF@FDFDBEGFGGGGGFFDGGF@FFEFFA,CGGGGGGFGFFGGGF@CGGFFECGGFGGGGGFGFFGFF+GGGGGGGGFB-GGEFFC,FCGFGGGFFFGGGGGCCCCC
@sC 139
TGAGGAATATTGGTCAATGGACGAGAGTCTGAACCAGCCAAGTAGCGTGAAGGATGACCGCCCTATGGGTTGTAAACTTCTTTTGTGTGGGAATAAAGTGAGCCACGTGTGGCTTTTTGTATGTACCATACGAATAAGGATAGGCTAACTCCGTGCCAGCAGCCGCGGTAATACGGAGGATCCGAGCGTTATCCGGATTTATTGGGTTTAAAGGGAGCGTAGGCAGTCTGTTAAGCGTGTTGTGAAATGTCGGTGCTCAACCTGGGCATTGCATCGCGAACTGGCAGACTTGAGTGTACAGGAAGTAGGCGGAATTCGTGGTGTAGCGGTGAAATGCTTAGATATCACGAAGAACTCCGATTGCGAAGGCAGCTCACTGGAGCGCAACTGACGCTGAAGCTCGAAAGTGCGGGTATCGAACAGGATTAGATACCCT
+
FGGGGGGGGGGCFGGGGGGFFFGGGGGGGGGGGGGGFGGGGGGGGGGFGGGGFGGGDF8@CCGGGDFGGFCFGGGGGC,EFFFF9EAF@7FE8FFGGCFFGGFGCGEFFFF:FCGFGFFFFGGFFFGFGG8FDFFGFFGG=,,DDGGF?FFFDGF+BF<C=FF<++C7>7FEFFDD*5@<FFFE1<C@EC8FFGEEDEG?+:FFDFCE>,2<FF*)4,=5(4*0*729CF@C9:<):.4CB<?5CEC6?74B<3;8<28:+0>9C#3179B:4&):EF@=?FFA55,<?DEA7FE5=;EB6,><A@+FEFFDFGEDGFCCFGECAGGGFFEA?EE=FFE,E8ECF?FFFE9CCGGFE@F=:GGGGGFGGFCF@FC6,@EGGGEDGGGGGFCGGFFGGGGGEGGGGGGGGGGGGGGGGGGFFGGGE@9AFFGCCCCC
@sC 25544
TGAGGAATATTGGTCAATGGGCGTAAGCCTGAACCAGCCAAGTCGCGTGAGGGATGAAGGTTCTATGGATCGTAAACCTCTTTTATAAGGGAATAAAGTGCGGGACGTGTCCTGTTTTGTATGTACCTTATGAATAAGGATCGGCTAACTCCGTGCCAGCAGCCGCGGTAATACGGAGGATCCGAGCGTTATCCGGATTTATTGGGTTTAAAGGGTGCGTAGGAGGCCTTTTAAGTCAGCGGTGAAAGACTGTGTCTCAACCATAGAATTGACGTTGAAACTGGGAGGCTTGATTATGTTTGAGGCAGGGTGAATGCGTGGTGTAGCGGTGAGATGCTGAGATATCACGCAGAACCCTGATTGCGAAGGCAGCCTGCCAAGCCATGACTGACGCTGATGCACGAAAGCGTGGGGATCAAACAGGATTAGATACCCT
+
FGGGGFGFGGGGFEFGFGGDGFCGGGGGGGGGFFGGGGFF<FFGGGCGEFCFGGGGGGGGCEEFDDGGGGGCGGG7?ECEEE9EGGGF,C<<EGFFG,,:9CCGGGGGCFGCFGEGGGFGG9E@FFGF9:FEFDCD9<FC@8BFGFGFFEF?CDCEGGGGGFFCFEG7>F:,@<EFGD7C,><F*C=FFCFB<BEC5C=CGGGGFFFG7CAFC9:F*:87)5*+*1*1<CCF+8C)<*3+:5>C5CE7*2/6C?/@C,*<-F<D5,<,9C;+3242@=CF?E=,:,=<9?,,2,E<GGGGFA,DA8<B9,,;7CB4>B7F<A8>5ECB?CC5,<EC,<,=5,9,=,8BCEBEEC,59,DBFGGFFC,FBC<CCC9F@DGGGGFGGF<CGEGEF<FC,8FBC@GGFCGGGGGFF<9FGFFCCAGGGGGGGGGCCCCC
@sC 23540
TGAGGAATATTGGTCAATGGACGAGAGTCTGAACCAGCCAAGTAGCGTGAAGGATGACTGCCCTATGGGTTGTACACTTCTTTTATATGGGAATAAAGTATTCCACGTGTGGAATTTTGTATGTACCATATGAATAAGGATCGGCTAACTCCGTGCCAGCAGCCGCGGTAATACGGAGGATCCGAGCGTTATCCGGATTTATTGGGTTTAAAGGGTGCGTAGGCGGCCTTTTAAGTCAGCGGGGAAAGGCTGTGGCTCAACCATAGAATTGCCGTTGAAACTGGGGGGCTTGAGTATGTTTGAGGCAGGCGGAATGCGTGGTGTAGCGGTGAAATGCTTAGATATCACGCAGAACCCCGATTGCGAAGGCAGCCTGCCAAGCCATGACTGACGCTGATGCACGAAAGCGTGGGGATCAAACAGGATTAGATACCCT
+
FFGGGGGFFGGFFGGGDFE<FFGGGGG@FGDGGGGGGGF=FGDFGG7CFGGGCFFGFFECFGG8FFGGGGGGGG,CEFGGGAFFGGFFF<ECFGGGGFGFGGCGCFGFGGGGGGGGFGFFAAFFFGGCGFGGFGGGGGGGE8EDGGGGGGGGGGGGGGGFD8DFCEFGGGFGGGGD7<CCFF<CF<CGG@@FFFFEGGGG7C$<C;GG:GDGGFGFC<EC:=<GGGG4CGFGG?FA@:CEEF+5CEC+#3@><F6:G<F@CCCCEFAF:CC<7FC,C@<F=:EEG7B,,>FF9FE?8EGGGECFB6GFF4,C7C>GEF=<GFFB0@8,AFC5CGGFDGGGGGGFCGCGGEFAGFC@FCFF@7CA=9CGGGFC7EGGGCFFGGGGGFFCBFB@EDFGFFC8EEEC,FEGGGGGFFFFFC@<@,GGGGGCFF9CCCBC
@sC 142
TGGGGAATATTGCACAATGGGGGAAACCCTGATGCAGCGACGCCGCGTGAGCGAAGAGGTATTTCGGTATGTAAAGCTCTATCAGCAGGGAAGAAGAAATGACGGTACCTGACTAAGAAGCACCGGCTAAATACGTGCCAGCAGCCGCGGTAATACGTATGGTGCAAGCGTTATCCGGATTTACTGGGTGTAAAGGGAGCGCAGGCGGTACGGCAAGTCTGATGTGAAAGCCCGGGGCTCAACCCCGGTACTGCATTGGAAACTGCCGGACTAGAGTGTCGGAGGGGTAAGTGGAATTCCTAGTGTAGCGGTGAAATGCGTAGATATTAGGAGGAACACCAGTGGCGAAGGCGGCTTACTGGACGATTACTGACGCTGAGGCTCGAAAGCGTGGGGAGCAAACAGGATTAGATACCCT
+
FFFGGGGGGGGGGGGGGGGGGGGGGGGGGGGGGGGGGGGGGGGGGGG7FGGGGGGGGEFEEEFEGGGFGGGGGGGFGFFGGGGGGGGGGGFGGGDFFGGGGGGGGGGGGGGGGFFGGCGGGGGGDGGGGGGGFAFGFGFGGGGFGGGFGGGGGG;,:>F9CF@CFGFFCEFEGFFGEGDEGGFFGGGFFB.<CGFF>EEE>3?C?CG>?EGGG8EEE;?+?<CF4:<FEGGCEGGGGGD8FCEGGGGEE7@CCC36EEFF0<F-GFFGGGGF:F=C@GGECE'GGGGGFEGGGGFDGGFFB,F9@@9FCFGGFGGFFCCGGFGGGFGGGGF<FF7GGGGGGGGEC=EGGGGGGGGGGGDGGGGGGDGGFGGGGGGFGGGGGGGGGGGGGGGGGGGGGGGGGGGFGGGGGFGGFCCCCC
@sC 143
TGGGGAATATTGGGCAATGGGCGCAAGCCTGACCCAGCAACGCCGCGTGAAGGAAGAAGGCTTTCGGGTTGTAAACTTCTTTTGTCAGGGACGAAACAAATGACGGTACCTGACGAATAAGCCACGGCTAACTACGTGCCAGCAGCCGCGGTAATACGTAGGTGGCAAGCGTTATCCGGATTTACTGGGGGTAAAGGGGGTGTAGGCGGGACTGCAAGTCAGGTGTGAAAGCCAGGGGCTCAACCTCTGGCCTGCATTTGAAACTGTAGTTCTTGAGTGCTGGAGAGGCAATCGGAATTCCGTGTGTAGCGGTGAAATGCGTAGATATACGGAGGAACACCAGTGGCGAAGGCGGATTGCTGGACAGTAACTGACGCTGAGGCGCGAAAGCGTGGGGAGCAAACAGGATTAGATACCCT
+
FGGGGFGGGCGGGGGGGGGGGGGGGGGGGGGGGFGGFGGFFEGGGGGEGGGGGGGGFGFGFFGGGDGGGGGGFAFFFGFGGFFGGGFGGGGGGGGGGGC@FGGGGGGGGGGGGGGGGGG<FGDCEGGGEEFGGGGGCGFGGGGGGGGCF<C>FDGGGGFCCFC3CCFGGFCEECCCFGGBFEE:B?AG7,18?+<:?D#:&7:<<F:8CGEC>;#;DA=3C@CF;BGFC0#GF88G?>G>GDBFD5369@<FGFFGFGGD@@F=?FACGFDEBEE8F?FF=EB,ADFE6C=F?GFFFEEC:C,FCDGADDFEEC,C:FCFFFCFFFGFGFF?EFEF<GGGGGGGGEFFCBGFEGGGFGCGGGGGGGGGFAGGEGGGFGGGGGGGGFFC:GGGGFFGGGGGFGGGGGGGGGGGGFCCCCC
@sC 22433
TGAGGAATATTGGTCAATGGGCGATGGCCTGAACCAGCCAAGTAGCGTGAAGGATGACTGCCCTATGGGTTGTAAACTTCTTTTATAAAGGAATAAAGTCGGGTATGCATACCCGTTTGCATGTACTTTATGAATAAGGATCGGCTAACTCCGTGCCAGCAGCCGCGGTAATACGGAGGATCCGAGCGTTATCCGGATTTATTGGGTTTAAAGGGAGCGTGGATGGATGTTTAAGTCAGTTGTGAAAGTTTGCGGCTCAACCGTAAAATTGCAGTTGATACTGGATGTCTTGAGTGCAGTTGAGGCAGGCGGAATTCGTGGTGTAGCGGTGAAATGCTTAGATATCACGAAGAACTCCGATTGCGAAGGCAGCCTGCTAAGCTGCAACTGACATTGAGGCTCGAAAGTGTGGGTATCAAACAGGATTAGATACCCT
+
EGGGGGGGGGCEGGGGGGDFCFGGGGGGCGFGGGFEEGEFGGGGGGGGGGFGGCFGGGGFGGGGGECGFGGGGFGEGGGGG,BD<<EFGFCEGGGGGGFF7FDGGGGGGGG9FGGFGGGGGGGGGGGGGGGGCFGGGGCFBECED7FGGEFGGGGGFGGGGGGF:8FG:+8;@FGDCFGF:>DFE#5FFFE@@F2GGG8CCF)FCFC3:FFEGGGGGDE*#:FFGFC7E5>FGF<;3FGFDE:FC9=D>+GGFGGDCEDFECGDFG5E<GGGFCEGF=E32A?B,EB:,9EF9=EC,F8==,,@CC:CCCCE88C8CDFACGGGFGGFFEFAAFAGGGGGFAFDGGFFEE<F@:GEGGGFEFBBEDFGGGCF@GFCGGCGGF9GGGFCFFEC,,GGGGGDGGGGFGGFEFCGFCGGGDFEFFGGGF<GGGGCCCCC
@sC 22966
TGGGGAATATTGGTCAATGGGCGATAGCCTGAACCAGCCAAGTAGCGTGAAGGATGACTGCCCTATGGGTGGTAACCTCCTTTTATAAAGGAATAAAGTCGGGTATGCATACCCGTTGGCATGTACTTTATGAATAAGGATCGGCTAATTCCGCGCCAGCAGCCGCGGTAATACGGAGGATCAGAGCGTAATCAGGATTTATTGGGTATAAAGGGAGCGTAGATGGATGTTTAAGTCAGTTGTGAAGGTTTGCGGCTCAACCGTAAAATTGCATTTGAGACTGGTTTTCTTGAGTGCAGTATAGGCAGGCGGAATTCGTGGTGTAGCGGTGCAATGCTTAGATATCACGAGGAACTCCGATTGCGAAGGCAGCTTGCTAAGCTGCAACTGACATTGAGGCTTGAAAGTGTGTGTATCAAACAGGATTAGATACCCT
+
6C,EF@FGGGGF@@EEFF9A,CFGB,6C@ACF<@CEFG@E,FC@FFG,B6FGCF@,A9<E@8,:EEE,6E,+8<A,CC,:,,6,CEFC<5C8EF,:FFGGEGGGGC,9@BE,,4>4B+9,A,<?FG<,:CEGFG@,,:?E,A?F::+8,55<B+@+6=C7<<@,+85@BF@C;,<FE*FEFG,7,<,=**<82,8<?63,=<8<,<1,2?<CCCE*3)=8>B7193)3?E(,:3@4<7@<,@5@#<,:>98<<FEFF@>FCC54C9FGE,<,F5@AA4,==A:B,B,AD,AA=GE<9F?,,,A<<=:?C@,9,4+8=,FC,,GE@>4,E<C,:?C:,-6,?9<,8<C6,@,C,6@,C@,4@,F<,<9GC<C:,,<-,C,,FC,9FCCFFFC<,<FGGGFEC,FFFAF@@CC,FF@D8FC<FFGFA9FGGFDC@@<@
@sC 29018
TGAGGAATATTGGTCAATGGGCGAGAGCCTGAACCAGCCAAGTAGCGTGCAGGATGACGGCCCTATGGGTTGTAAACTGCTTTTATAAGGGAATAAAGTGAGCGACGTGTCGCTTTTTGCATGTACCTTATGAATAAGGACCGGCTAATTCCGTGCCAGCAGCCGCGGTTATACGGAAGGTCCGGGCGTTATCCGGATTTATTGGGTTTAAAGGGAGCGTAGGCCGGAGATTAAGCGTGTTGTGAAATGTAGGGGCTCAACCTCGGCACTGCAGCGCGAACTGGTTTCCTGGAGTACGCATAAAGTGGGCGGAATTCGTGGTGTAGCGGTGAAATGCTTAGATATCACGAAGAACTCCGATTGCGAAGGCAGCTCACTGGAGCGCAACTGACGCTGAAGCTCGAAAGTGCGGGTATCGAACAGGATTAGATACCCT
+
EG<EFGGGGGGGFEFFGGGGCFGGEE:<FGGGCEFGGGCF,ECEGGGGG:FGFGGGGECE@:FC,C<CCFGE7FGDFGF9<?<CE,C95EEEAFGGGFG,,EFCGG:FEFG@D:<BB,+:E,EFFCGD,8CF,DFFGGGF=CC=:68BF,<>,,@FGFF?CFGCF*@7**5>FF:CFCCCFFCF@F*=FECEC<FGGCF:E7C<?C,&/,0$<<2*4)GF@=C404+:9-;<=<C8:5>9GFGFCD;8:F>GGGFCCFGCEF:E<GCGFFFDFFCC:FE@=8FEF<3<DA,F*C=8CA<E;CFFB@+FGFFDFDCCGFFEFFDE>GFGFGGGFGGFE,C8CEGCGCF7F?,FGGGGEF@,GGGGGFCFF@CEBCFCFGEFEGEE@@DGFEFEFFGGFCGGFGGGGGGCGDGGGGGGEFEEGFFF9GGGGGGCCCCC
@sC 28808
TGGGGAATATTGGACAATGGACCAAAAGTCTGATCCAGCAATTCTGTGTGCACGATGAAGTTTTTCGGAATGTAAAGTGCTTTCAGTTGGGAAGAAGTCAGTGACGGTACCAACAGAAGAAGCGACGGCTAAATACGTGCCAGCAGCCGCGGTAATACGTATGTCGCAAGCGTTATCCGGATTTATTGGGCGTAAAGCGCGTCTAGGCGGCTTAGTAAGTCTGATGTGAAAATGCGGGGCTCAACCCCGTATTGCGTTGGAAACTGCTAAACTAGAGTACTGGAGAGGTAGGCGGAACTACAAGTGTAGAGGGGAAATTCGTAGATATTTGTAGGAATGCCGATGGGGAAGCCAGCCTACTGGACAGATACTGACGCTAAAGCGCGAAAGCGTGGGTAGCAAACAGGATTAGATACCCT
+
A@@FFGGGGGGFGFGGGGGGGGGGGFFGEFFG<@FGFGFGFFGGCFEFGFGCCFGGGGGG<FCEGGGGG77EFGGGGGGGFFGGGGGFFG=EGGGGFFGG<AEAGGDGFFGEFGGGGGGGGGGGCFGG>FGFGGGGCC:C>DF7EECGCFCCFGGGGAF<CFG<FFGGGGGGGGG:CEEGGGG=9<EGGFFE#==FFCCFCEGDE?<9CF5GFFGFF#A@2<GFEG1FGFGCFGFB8<?EFC=@FFCDGGFF>GCFEA<EAFFFFFGFGGGDFFCFGGGGGGGEF:FGECECC@9FEAE=?DEFGGGD==EC,FB<A,GGGFCA=CFFCGGGFFF<CCB,GGGFEB,AEEGGDGGGFFEGGF@FAGGFAEFEFEGGGGGCGGGGGGFEEGGGGGGGFDGEGEDGGGFGFCGGGGCCCCC
@sC 148
TGGGGAATATTGCACAATGGGGGAAACCCTGATGCAGCGACGCCGCGTGAGCGAAGAAGTATTTCGGTATGTAAAGCTCTATCAGCAGGGAAGAAAATGACGGTACCTGACTAAGAAGCACCGGCTAAATACGTGCCAGCAGCCGCGGTAATACGTATGGTGCAAGCGTTATCCGGATTTACTGGGTGTAAAGGGAGCGTAGACGGATGGGCAAGTCTGATGTGAAAACCCGGGGCGCAACCCCGGGACTGCATTGGAAACTGTTCATCTAGAGTGCTGGAGAGGTAAGTGGAATTCCTAGAGTAGCGGTGAAATGCGTAGATATTAGGAGGAACACCAGTGGCGAAGGCGGCTTACTGGACAGTAACTGACGTTGAGGCTCGAAAGCGTGTGGAGCAAACAGGATTAGATACCCT
+
DFGGGFGGGGGGGGGGGGGGGGGGGGGGGGGGGGGGGGGGEGGGFGEFEEGGGEGFGG8CC<FFGGG?FGFGGGGGGGG9BFFGGGEGGGGGGFGGGGGFGGGGGGGGGGGCGGGGGFFEFGGGGDGGFGGGFFFGGGGGA:CFEGGGGG@FGGG9DFGGGGGDC9:FGGFFGG?G*,FFFFCFGGG>DAFG?GG@EGGGCD>C<;8CEGGGGFF5ED>,AGEFFF9@GF:CEGG>:FCGGGGC:CG97;'FFEF=CD=F6GFGGEE6;?0,BGGFDE<FGGFEFFE?EDGGGGE8EAEBA,>E8FGGGGGE:4CEDF9FGDFEGFGFFFGFB,FEFFFEGGGGGGFGGDGGGGFGFCCGGDECGGGGGGGGGFGGFGGGGGGGGEGDFFGGGGGGGFAFFGGGGGFFGFGCCCCC
@sC 149
TGAGGAATATTGGTCAATGGACGAGAGTCTGAACCAGCCAAGTAGCGTGAAGGATGACTGCCCTATGGGTTGTAAACTTCTTTTATACGGGAATAAAGTGATCCACGTGTGGATTTTTGTATGTACCGTATGAATAAGGATCGGCTAACTCCGTGCCAGCAGCCGCGGTAATAAGGAAGATCCGAGCGTTATCCGGCTTTATTGGGTTTAAAGGGAGCTTAGGTGGATTGTTAAGTCAGTTGTGAAAGTTTTCGGCTCAACCGTAAAATTGCAGTTGATACGGGCAGTCTTGAGTACAGTAGAGGTGGGCGGAATTCGTGGTGGAGCGGTGAAATGCTTAGATATCACGAAGAACTCCGATTGCGAAGGCAGCTCACTGGAGTGTAACTGACGCTGATGCTCGAAAGTGTGGGTATCAAACAGGATTAGATACCCT
+
CEEFGGFGGFG9FFGGFFG8@ECFGFGEG9EGGGC8EEFFFFEFGC@FGGGGGGGGGCCGFF8,F@F?FGBF@F@@EGFGA5EGGGGGGGGDGGFGFGGGFCEFGF7BEE=CFEGGGGGFGGGGDFGGGGFGGGFAFG95:A77BD8FGFCFFF7>DFFFGD<F8=CGGGGF,,83,,@3@,@FG7C:FE7,6?<**44<@+7@:&;<=,6458:5,),7:***,;2*,,>;AF,CC7:,,AGFC7CC>35+FD8FFCFAC>DE;9FFCE<39D;,=8+=+FB4,9GG?@AC*CFGGFCF=DEC8++FGFE,B8GEECECEA6+)F7C=4?,GFFGEFFGFFF@FFAFGFGGGFCGGGE@C,78GGGGFE,F9GGGFFGGFFGFGGFCFFCGFECFGEC8FGFDCFGGGGGEGGGGGGFGGGGGGGEFGFDCCCC@
@sC 150
TGAGGAATATTGGTCAATGGGCGATGGCCTGAACCAGCCAAGTAGCGTGAAGGATGACTGCCCTATGGGTTGTAAACTTCTTTTATAAAGGAATAAAGTCGGGTATGCATACCCGTTTGCATGTACTTTATGAATAAGGATCGGCTAACTCCGTGCCAGCAGCCGCGGTAATACGGAGGATCCGAGCGTTATCCGGATTTATTGGGTTTAAAGGGAGCGTAGTTGGATGGTTAAGTACGTTGTGAAAGTTTGCGGCTCAACCGTAAAATTGCAGTTGATACTGGATGTCTTGAGTGCAGTTGAGGCAGGCGGAATTCGTGGTGTAGCGGTGAAATGCTTAGATAGCACGAAGAACTCCGATTGCGAAGGCAGCCTGCTAAGCTGCAACTGACATTGAGGCTCGAAAGTGTGGGTATCAAACAGGATTAGATACCCT
+
@FGGGFGGGGGGGGGGGGGCGGEGGGGGGGGGGGGGGGGGGGGGCGGGDGDCFGGGGGGGGGGCGGFGGFGGGGGGGFGGGGGGGGGGGCFGGGEFGGFFGDGA>FGCFGGGGFCFFGGCFFGGGGCFGGGGGGGGFGFDEGGGDFGGGFFGG<DFGGGGGGGGE6FGGG:DAFGE6:CFFGGFF@ECEF;FFGEE*:F9:@BCFG1<CGFFG0F0GFG+;4#17AC-,#AE9><A##@:7C,0<FED7EEF@GFGFDGFEFGGGDGFFE@BFEE,@,@==CF9<EFFF<GGFGGGGF8A@EGFFGGDGGFFDFGEEFFFEFEEACC=;EFFGGGGFCE=F@B4,CGGGGFFEFGGGGGGFCFDE,CGGGGGGCGFFFEEGGGGGGGGGGGFGDGGEGGGGEGGGGGGGFDFFEC@?GGFGGGGGGFGGGFCCCCC
@sC 33862
TGGGGAATATTGCACAATGGAGGAAACTCTGATGCAGCGACGCCGCGTGAAGGATGAAGTATTTCGGTATGTAAACTTCTATCAGCAGGGAAGAAAATGACGGTAACTGACTAAGAAGCCCCGGCTAACTACGTGCCAGCAGCCGCGGTAATACGTAGGGGGCAAGCGTTCTCAGGATTTAATGGGTGTCAAGGGAGCGTAGACGGCACGGCAAGCCAGATTCGCAAGCCCGGGGCGCAGCCCCGGGACTGCATTTGGAACTGCTGAGCTAGAGGGTCGGAGGTGCAATTGCGAGTCCTAGTGTAGCGGTGAAGTGCGTAGATATTAGGAGGAACACCAGTGGCGAAGGCGGCTTGCTGGACGATGACTGACGTTGAGGCTCGAAAGCGTGGGGAGCAAACAGGATTAGATACCCT
+
6CC<F8CFFGGGGGGGCC@FGFCDFGGCF<E,6E<C9@FGFFF@CEGCB=CFAAFE,<C6C--CCEEF8FFD9DAAFEFFBCFEGGG8AED8C=,:4??BAFDGF:FE,,:,,C<E9FG8BF@FEGEFGFG?EGGFFFFGD>>DFGFE*F>FG,*@,@FFDCCC:*<FBC**<,3?C::,,,77?99F<2<+<A*<8CC:6E:<>E5E*>:CECC5C?B;,0#-'4'ECCGGF@3***@++:@+8ADC:BF8=,AE8,,,8>,,C?<,3,DA*3+DEFA:,:,,?9?B8C@+E>,,8C:FCFCC=+C,A,C97+,E@<6,:9,,<F88E,FE?:,:CEFF7C@@FCCFECFCDGF9CECBDAFGGFFGFCD@E8FC,F@@<:FC7@FFCFC8@C,EE9EBEF@C<CFGF<C,CCCA
@sC 152
TGAGGAATATTGGTCAATGGACGAGAGTCTGAACCAGCCAAGTAGCGTGAAGGATGACTGCCCTATGGGTTGTAAACTTCTTTTATACGGGAATAAAGTGAGGCACGTGTGCCTTTTTGTATGTACCGTATGAATAAGGATCGGCTAACTCCGTGCCAGCAGCCGCGGTAATACGGAGGATCCGAGCGTTATCCGGATTTATTGGGTTTAAAGGGAGCGTAGGCGGACGCTTAAGTCAGTTGTGAAAGTTTGCGGCTCAACCGTAAAATTGCAGTTGATACTGGGTGTCTTGAGTACAGTAGAGGCAGGCGGAATTCGTGGTGTAGCGGTGAAATGCTTAGATATCACGAAGAACTCCGATTGCGAAGGCAGCTTGCTGGACTGTAACTGACGCTGATGCTCGAAAGTGTGGGTATCAAACAGGATTAGATACCCT
+
FGFFGGGGGGGGGGGGGGGGGGGGGGGGGFFGGGGGFFFFFGGGGGEFGGGGGGGGGGGGGGGGGFGGGFEFGGFGGGGGGGGGDEFFGGGGGGGGGGGGGGDGGGGGGGGGGGGGGGGFGGGGFFGGFGGGCFGGGGGFFFFGGGGFGGGFGGGGGAFGGGGGGGGCGGGFFFFG*FG@<@FBEFEGEGCFFFGGG=FFC7FFFG=CC2<CFGGFGFG>@2@9;D8#D>@4FGG:<1<@<<.EFGFF:C8ECEG>CDGF>FG<GFFEGGGFFGDFE;9CFFGFGGGFGFFF>GGFF;GGGFFEF?CEFEC@+GGECFCF,C>@@GEGDEFE<GGGFFCGFGGF<GFCFE9GGGGGEGGGEGGGGGGGGFGGEGFFCFGGFDGGGGGGGGGGGGGGGGGGGGFGGGGGGGFEGGGGGGFFGGGGGCGGGGGCCCCC
@sC 153
TGAGGAATATTGGTCAATGGCCGAGAGGCTGAACCAGCCAAGTCGCGTGAAGGAAGAAGGATCCATGGTTTGTAAACTTCTTTTATAGGGGAATAAAGTGGAGGACGTGTCCTTTTTTGTATGTACCCTATGAATAAGCATCGGCTAACTCCGTGCCAGCAGCCGCGGCAATACGGAGGATGCGAGCGTTATCCGGATTTATTGGGTTTAAAGGGTGCGTAGGTGGTGATTTAAGTCAGCGGTGAAAGTTTGTGGCTCAACCATAAAATTGCCGTTGAAACTGGGTTACTTGAGTGTGTTTGAGGTAGGCGGAATGCGTGGTGTAGCGGTGAAATGCATAGATATCACGCAGAACTCCGATTGCGAAGGCAGCTTACTAAACCATAACTGACACTGAAGCACGAAAGCGTGGGGATCAAACAGGATTAGATACCCT
+
FGGGGGGGGGGGGGGGGGG8FGGGGGGGGGGGGGGGGGGGGGGGGGGEGGGGGFFGGGGGFAF,EDGG<FGGGGGGGGFGGGGGGGGGGGGEEGGGGGGGGGGGGGEEGGGGGGGGGEGGGGGG<FFEFGGGFGGGGGGGGGGGGGGGGGGGGGG@FGGGGGGCEDEF7FBE:B8C7<F<FEFGGGGEEGGGGGGGGGCFGGGG*G:CEGGG:C;5>2E@F;EC=>:8>:@<@</6E?9CFFCDGACF@=AF=DGFF:BDGFFCGFGGGGGA?FFE?4=92EFFF9E<FGFF<FFGFGFGDE,GGE7GGGEDCBCEEC7ACFB6>>7EE,F9FDCE@CFC9,FFGCCGDGGGGGGEFFB:FGCGGGGGFFFEGGGGGGGGGGGGGGGF9GGGFGGGGGGFDGGFGGGGGGGFDFGGGGGGGGGGGGGGGFFCCCCC
@sC 154
TGAGGAATATTGGTCAATGGGCGATGGCCTGAACCAGCCAAGTAGCGTGAAGGATGACTGCCCTATGGGTTGTAAACTTCTTTTATAAAGGAATAAAGTCGGGTATGCATACCCGTTTGCACGTACTTTATGAATAAGGATCGGCTAACTCCGTGCCAGCAGCCGCGGTAATACGGAGGATCCGAGCGTTATCCGGATTTATTGGGTTTAAAGGGAGCGTAGATGGATATTTAAGTCAGTTGTGAAAGTTTGCGGCTCAACCGTAAAATTGCAGTTGATACTGGATGTCTTGAGTGCAGTTGAGGCAGGCGGAATTCGTGGTGTAGCGGTGAAATGCTTCGATATCACGAAGAACTCCGATTGCGAAGGCAGCCTGCTAAGCTGCAACTGACATTGAGGCTCGAAAGTGTGGGTATCAAACAGGATTAGATACCCT
+
EFGGGGGGGGGGGGGGGGGGGGGGG@FGGGGGGGGGGGGGGGGGGGGGGGGGGGGGGGGGGGGGGGGGGGGGGGEGGGGFFGGGGGGGGGGGGGFGGGGGGGDGGGGGGGGGEFGGGGGGGGGGGGFGGGGGGGGGGG9E?FGGGEEAFDFGGGFGGFGGCEFGGGE7F@FGGG>FEEF*DF?F7>EGGGG>FFCCGEG?DDFGGG=:E>GG>G=AE;ED0C7@@CC9BEGFGFB9,CFC;CFEG:::9@=E=@:1:<2AEFFDGGGFEFFDEE>FD:??:=GE?<ADD=FF5FGGGGGFGDFGDGEEEFGFGDGGGGGFEFDGAGGGFEC,9CGGC<A,FGGGGGGGFA9GFCCEFFA,@FFCFF@GGFFFGFGGGF<,GGGGGGGGGFEEDFCFFGGFFGGGGGGGGGGGGGFGGCGGGGGGGFDGGGGCCCCC
@sC 29446
TGAGGAATATTGGTCAATGGGCGATGGCCTGAACCAGCCAAGTAGCGTGAAGGATGACTGCCCTATGGGTTGTAAACTTCTTTTATAAAGGAATAAAGTCGGGTATGCATACCCGTTTGCATGTACTTTATGAATAAGGATCGGCTAACTCCGTGCCAGCAGCCGCGGTAATACGGAGGATCCGAGCGTTATCCGGATTTATTGGGTTTAAAGGGAGCGTAGATGGATGTTTAAGTCAGTTGTGAAAGTTTGCGGCTCAACCGTAAAATTGCAGTTGATACTGGATGTCTTGAGTGCAGTTGAGGCAGGCGGAATTCGTGGTGTAGCGGTGAAATGCTTAGATATCACGAAGAACTCCGATTGCGAAGGCAGCTCACTGGACTGCAACTGACACTGATGCTCGAAAGTGTGGGTATCAAACAGGATTAGATACCCT
+
DGFGGFFFGGGGGGGGGGGF8FFBFGGGGGGGGGGGGGGGGGGGGGGGEFGGGGGGFFFGGGGGGGGGGGGGGGGGGGGGFGGGGGGGGFGGFGGGGGGGEGGGGGGGFGFGGGGGGGGF?AECFE9FFEFGGFGGGDGGEEFEGGEGGGGGDFGGGGGGGGGG@BCGGGGGFGGGGGD7FFFFC<<GGGFFG0FFGGDG?>GFG$CFCFGGGFGAEACD?B@EECC,FEEGFFGFCDFFEC78=@FFGECC>FD>DCCEGGGGFEGG<GF6AF9EDCC7,FGFCGGGGGGFFFFGFDGGFFCGGGECC>;=4E=7GGGGGGGGAFEFCCGFECF?FFCCFEGFEDFFEGFFF@GGGGGGGGGGGFFGGFDF@F?FDGFGFGGGGFAGFFCFF9EGGGGGGGGFFFGGGGEFGGGGGGFFGGGGGEFGGGFAB<AA
@sC 31124
TGAGGAATATTGGTCAATGGGCGATGGCCTGAACCAGCCAAGTAGCGTGAAGGATGACTGCCCTATGGGTTGTAAACTTCTTTTATAAAGGAATAAAGTCGGGTATGCATACCCGTTTGCATGTACTTTATGAATAAGGATCGGCTAACTCCGTGCCAGCAGCCGCGGTAATACGGAGGATCCGAGCGTTATCCGGATTTATTGGGTTTAAAGGGAGCGTAGACGGAGGTTTAAGTGAGTTGTGAAAGTTTGCGGCTCAACCGTAAACTTGCAGTTGGTACTGGTTGTCGTGAGTGCAGGTGAGGCAGGCGGAATTCGTGGTGTAGCGGTGAAATGCTTAGATATCACGAAGAACTCCGATTGAGAAGGCAGCCTGCTAAGCTGCAACTGACATTGAGGCTCGAAAGTGTGGGTATCAAACAGGATTAGATACCCT
+
GGGGGGGGGGGGGGGGGGGCFGGGD,BFGEFGGGGGGGGGGGFFGGGGGG,FFGGGGGFGGGGCGGGGGGGGGGEEF<FGGFGG9E?C,CFGGGFFFGGA,>7,4,E9,C,FF,@4=FFGGFGGGG?,E5FFGGGGGGGG,BFEFGGG?EFGGGGGEFFGGGGGGGGGG@EF=BFGG7C*>FFG1>CGG@CFGGFDGDGGCFGFF;FEFFFGGGGFGFG#:B4##3*,F@7%9FF6(3@#%<CF>A#3>7F@5EG>-EGFF3D@A18#<FGD<C'7$9FGD@CC4+8+D,GGFGE@E9A,=FA:B+:GGGGGGGGGEEF@FEEEBGFFFAGGFFGGGEFFED@FGGGGGGGGCGEEEGGFFFCBC9AGGGFFB,FF@E@,@FFGCGGGGFFF<CGGGGGDD,GGFFFBGEGGGGGGE<GFFFGGFGGFGGGCCCCC
@sC 23252
TGGGGAATATTGCACAATGGGGGAAACCCTGATGCAGCAACGCCGCGTGAGTGAAGAAGTATTTCGGTATGTAAAGCTCTATCAGCAGGAAAGAAAATGACGGTACCTGACTAAGAAGCCCCGGCTAACTACGTGCCAGCAGCCGCGGTAATACGTAGGGGGGAAGCGTTATCCGGATTTACTGGGTGTAAAGGGAGCGTAGACGGTTTTGCAAGTCTGAAGTGAAAGCCCAGGGCTTAACCCCGGGACTGCTTTGGAAAATGTAGGACTAGAGTGCAGGAGAGGTAAGTGGAATTCCTAGTGTAGCGGTGAAATGCGTAGATATTAGGAGGAACACCAGTGGCGAAGGCGGCTTACTGGACTGTAACTGACGTTGAGGCTCGAAAGCGTGGGGAGCAAACAGGATTAGATACCCT
+
EGGGGGGCFEEFFGEECFGGFGGGGFFEF8FEFEFGFGFGFGGGDCFC@FGFG<CFGFEFFC<<F@CBCEFA9EFEGGGGGGFFFGFFGDFGGGGECFG9DCFGGCFFGGGCCFGGGGG,:=FGGEGCFFGGC,3D<FGG,B8F+:@FB:FGGGGF@C>:F,&6C38=<:FG;9C7F4F<:AFF<C7C4,CCGG63:=5@:>8E;FCFEGG9@9C*<@CG;F9CFFFCFF4DDFGECG?CFFGEFEDCDFFFF<EA643#&EC09GEC?6BB9,FGFGFFC?:<8ED?EBCE,8GGF<E9GFECA@,,AAEC==7EDE<8F=<ACGFE<,EF7E@FBCFGEEGGGFEEFGGGFDCGGECECGFFF<GGGDCCGCGGCGECFCFGEFC:GFBFEDFFCEEEF9GFGFGGGEE@CCC<
@sC 21437
TGGGGAATATTGCACAATGGGGGAAACCCTGATGCAGCGACGCCGCGTGAGCGAAGAAGTATTTCGGTATGTAAAACTCTATCAGCAGGGAAGAAAATGACGGTACCTGACTAAGAAGCACATGCTAAATACGTGCCAGAAGCCGCGGTAATACGTAGGGTGCAAGCGTTATACGGATTTACTGGGTGAAAAGGGAGCGTAGACGGATGGGCAATTCTGTTGTGAACACCCGGGTCTCACCCCCGGGACTGCATTGGATACTGGTCATCTAGAGTGCTGGATAGATAAGTGGACTTCCTAGTGTAGCGGTGATACTCGTAGATATTAGGAGGAACACCAGTGGCGAAGGCGGCTTACTGGACAGTAACTGACGTTGAGGCTCGAAAGCGTGGGGAGCAAACAGGATTAGATACCCT
+
@CCFEE@AAF6,FF6,C;6AA7@FCFF,B,ECFFEF9A+@@@+8@@@8+BF8@FFFGC<-<9-,CC+4:B,E?9,,:5BFA,5CC,B,=FBB:<AEF,CFBFG@FC9EFC8,,:,?FG,B,,,:B,C<CAD>F3,8B,@,@,:>CC**@@@9B,@,8,>F7F*D?,1><7B,@C:14*=,7,3@2*0**,7?7'C7C#1:8/,,;/4C<GDFB>,)8,*,,,2,8>5EGGEB*>3:8<@+>++GFF:5E4,@9FGFC,,=?:CBFGFFDFCFFGGFEEA,4,AB,><C5;EA@4F=8:,CGFF89:BF<EEC,8,,DCEC:,,9F@E:<,<@:C8,FGCF@CE@?,:@@CFE<EAE@GGGGEFFEFC:@C,@8FGGFGGGGGGGF7F:CC@8GGGFF@F<DGFGFEE9F8DCCCCC
@sC 159
TGGGGAATATTGCACAATGGAGGAAACTCTGATGCAGCGACGCCGCGTGAGTGAAGAAGTAATTCGTTATGTAAAGCTCTATCAGCAGGGAAGATAGTGACGGTACCTGACTAAGAAGCTCCGGCTAAATACGTGCCAGCAGCCGCGGTAATACGTATGGAGCAAGCGTTATCCGGAATTACTGGGTGTAAAGGGAGTGTAGGTGGCCATGCAAGTCAGAAGTGAAAATCCGGGGCTCAACCCCGGAACTGCTTTTGAAACTGTGAGGCTAGAGTGCAGGAGGGGTGAGTGGAATTCCTAGTGTAGCGGTGAAATGCGTAGATATTAGGAGGAACACCAGTGGCGAAGGCGGCTCACTGGACTGTAACTGACACTGAGGCTCGAAAGCGTGGGGAGCAAACAGGATTAGATACCCT
+
FFGGGGGGGGGGGGGGGGGGGGGGGGGCFFGGGGGGGGGGFFGFGGGFEGGGGGGGGGG?FFGGGFEFFGGGGFFGGGGCGFCDFGGGFGGGGGGFGGGGGGGGGGGGGGGGGGGGGGGGGFEGGGGGCFGGGGGGFFGGG=FFDGGGFFGGGGGG<FFEGGGGG:FCC1CFDCEGECCFGGCFF<GGGCGGGF>=CEGGCDC<A<FFBC<FFCGEF?,D8@<CAAGF+FCGFCEDCGGFFDE?FE;FGDDFCAD99E=8?GGFFFFFFFCFFGGF8DEG?GGGF8?<FFE,CFFGFEFFFFDG>EGFE@69ECGGEFE8GCDGGGGDFEGFGGFGGGGGGGGGGGGGEDGGGFGDGGGGGGGGGGFFGGFGEGGGGGGGGGGFGGGGGGGFEDFGFGFFEGGGGFGGGGGCCCCC
@sC 160
TGAGGAATATTGGTCAATGGGCGATGGCCTGAACCAGCCAAGTAGCGTGAAGGATGACTGCCCTATGGGTTGTAAACTTCTTTTATAAAGGAATAAAGTCGGGTATGCATACCCGTTTGCATGTACTTTATGAATCAGGATCGGCTAACTCCGTGCCAGCAGCCGCGGTACTACGGAAGATACGAGCGTTGTCCGGCTTTGTTGGGTTTAAAGGGAGCGGAGTGGGATGTTTAAGTCAGTGGTGAAAGTTGGCGGCTCAAACGTAAAATTGCAGTTGATACTGGATGTCGTGAGTGCAGTTGAGGCAGGCGGAATTCGTGGTGTAGCGGTGGAATGCTTAGATATCACGAAGAACTCCGATTGCGAAGGCAGCCTGCTAAGCTGCAACTGACATTGAGGCTCGAAAGTGTGGGTATCAAACAGGATTAGATACCCT
+
GFEFFEGGGGGGGFGFGFFFFGGEEEGFGGGGGFDFFFGGGGCFFGGC@F@CECCFG,CD<@FGFCEFGGCEFFGGGGGGGFGGGGGFAEFGBEF9FGGGGGGFEGGCECA94,CFGGCGGCEE<FBFEECCFGF,,CEA8,6FEF7FCE?FEDD>+,3+8@F88+@@@G+,<>>@@*@8D,>DC<CCFC*1<,*4=8=<2=,=71,=3,<?+8:;*5@)@9*?3;2=43@77,B:>+GF=F7C<,C@C+++F=86=+,B,FC333,AA6,:34,FEEFFGGFE:>8+,EFFDGFGFFFFEFDGFE7EFD9D6BCB,9=,AAB@)C@@BC6,E<CEBEGFFCC?<,CDGGFGFGFCGFFCFGGGGGFFB,C@,GF<<@<,FFECFC@FAFFF<<FE8GGGGGGGFGFB@GF@FEC,E;,GGGGGGGGGGGGBCBBC
@sC 161
TGAGGAATATTGGTCAATGGACGAGAGTCTGAACCAGCCAAGTAGCGTGAAGGATGACTGCCCTATGGGTTGTAAACTTCTTTTATACGGGAATAAAGTGAGGCACGTGTGCCTTTTTGTATGTACCGTATGAATAAGGATCGGCTAACTCCGTGCCAGCAGCCGCGGTAATACGGAGGATCCGAGCGTTATCCGGATTTATTGGGTTTAAAGGGAGCGTAGGCGGACGCTTAAGTCAGTTGGGAAAGTTTGCGGCTCAACCGTAAAATTGCAGTTGATACTGGCAGTCTTGAGTACAGTAGAGGTGGGCGGAATTCGTGGTGTAGCGGTGAAATGCTTAGATATCACGAAGAACTCCGATTGCGAAGGCAGCTCACTGGACTGCAACTGGCACTGATGCTCGAAAGTGTGGGTATCAAACAGGATTAGATT
+
FGGGGGGGGGGGGGGGGGGGGGGGGGGFGGGGGGGGGGFGFFGGGGGGGGGGGGGGGGFGGGGGGGGGGGGGGGCGGGGGGGGGGGGGGEG:CGGGGGGGGGCGFGGGGGGGGGGGGGGGGGGGGGFEGGGGGGEEGGFC?EEGGCEGFGGGGFFEGGGGGGFGGGGGGGGGCGFFCFG@FFGGGE?=EGGGGGGGEGFFD;FFGGG?FFBFGGGFG;F>@CCGCB@>EGGDAFFCCFFGGG)FBCGFF@+>CGGBE9FGG8>?AACCFE=>D>-FD@CE7EFE=E4C*E,9GGGFGFGGFGGGGGGGDF;@7<C7DGGFDGGECCCGGGEC=EFFEAGGGGGGGGGGGGFEFEGGGGGGGGGGGGGGGGGGGEFEFFGGGGGGGFFGGGGFFGGGGGGGGGGGFCGGGGGGGGGGGGGGGGFFGGGCCCCC
@sC 162
TGGGGAATATTGCACAATGGGGGAAACCCTGATGCAGCGACGCCGCGTGAGCGAAGAAGTATTTCGGTATGTAAAGCTCTATCAGCAGGGAAGAAGAAATGACGGTACCTGGCTAAGAAGCACCGGCTAAATACGTGCCAGCGGCCGCGGTAATACGTAGGGTGCAAGCGTTATCCGGCTTTAGTGGGTGGAAAGAGAGCGCAGGCGGTACGGCAAGTCTGATGTGAGAGCCCGGGGCTCAACCCCGGTACGGCATTGGAAACTGGCGGACTAGAGTGTCGAAGGGGTAAGTGGAATTCCTAGTGTAGCGGTGGAATGCGTAGATATTAGGAGGAACACCAGTGGCGAAGGCGGCTTACTGGACGATTACTGACGCTGAGGCTCGAAAGCGTGGGGAGCAAACAGGATTAGATACCCT
+
F@FGGGGGFGGGGFGFFGGGGEGCFGGGGGGGGGGGGG7@E@CGCGGFFGG@E@FGGGGCFGGGDEGBEGG,FGGGGGGGGF<E<B<FFFGFGGFF=FEGGF<@FC@=9FD,BFD8A<,=FF=B:C:CCE=FC,@@:D:FBF+>83>*>:FGG99;<,>,*=6CCE,2CF<;B8>CGD**1?<,<<=FE8-#<<5#>58274:DDDEE>9*8C,3:C3F7<;8;=F1*EGGE@:*CFFCGGGCC7E@B6FC8F?E53A7,=2=3B+7EABGFFGEECB9+,,4<=FE,,FFGFAD@4,E=@:GFC6AFCCFEC,CFCCGGGGGEAFACGGGFFGEFGFGGGGFFEGGGGGGGGGGF9GFFCFECC,DGFGEGCEGGFFGGGGGGFDGEGEGGGGF<GGGDGFGGGGGGGGGGGCCCCC
@sC 163
TGAGGAATATTGGTCAATGGGCGAGAGCCTGAACCAGCCAAGTAGCGTGCAGGATGACGGCCCTATGGGTTGTAAACTGCTTTTATAAGGGAATAAAGTGGGAGTCGTGACTCCTTTTGCATGTACCTTATGAATAAGGACCGGCTAACTCCGTGCCAGAAGCCGCGGTAATACGGAGGGTGCAAGCGTTAATCGGAATTACTGGGCGTAAAGCGAACGCAGGCGGTCTGGCAAGTCGGAGGGGAAAGCCCCGGGCTCAACCTGGGAACTGCATTCGAAACGGGGAGGGTAGGGGCTTGTAGAGGGGGGTAGAATTCCAGGGGTAGCGGTGAAATGCGTAGAGATCTGGAGGAATACCGGTGGCGAAGGCGGCCCCCTGGACAAAGACTGACGCTCAGGTGCGAAAGCGTGGGGAGCAAACAGGATTAGATACCCT
+
AEFGGFGFGGGGGGGGGGGGGGGGGGGGGFFGGGDFGGGGGGFAEGDFGGGGGGGGGFCGFEGGGGGGGGCGEGFGGGGGGGGGGGGGFFGAFFAFGGGGGGG+8F@FEGGFGGGCFGFEFD9FFFG9EDGGG9,4FFGGGGGDGGDFGGFC7+>@<,@,,,:FEGEEFEEACFFGECEG7CCFC,*==@*=,,6CC7<<77FCCC:<<<<C92*)*(<5;BE;3:*8AF#7++B43C=8,5::00?6=45CCGC>#>38@,DFFGF>3,F3,,FCF>;3+3>8+>B:,88+):,9DEC,D@+EFCFFF;,@,,8E87CFE,EE5GCFFEE=8+@GEF,CA,,,FE=FE5EB5D7EF:FGGGGGFBDGEDECEGGFFGGFGGGGGEECGGFCE,GGFGGGGGGFCGGGGGGGGFCFD@CEGGGF@6GCEFGCCCCC
@sC 32052
TGAGGAATATTGGTCAATGGGCGAGAGCCTGAACCAGCCAAGTCGCGTGAAGGATGAAGGATCTATGGTTCGTAAACTTCTTTTATAAGGGAATAAAGTGCGGGACGTGTCCCGTTTTGTATGTACCTTATGAATAGGGATCGGCTAACTCCGTGCCAGCAGCCGCGGTAATACGGCGGATCCGAGCGTTATCCGGATTTATTGGGTTTAAAGGGTGCGTAGTTGGTTTTTTAAGTCAGCGGTGAAAGTTTGTGGCTCAACCATAAAATTGCCGTTGAAACTGGAAGACTTGAGTATGTTTGAGGTAGGCGGAATGCGTGGTGTAGCGGTGAAATGCATAGATATCACGCAGAACTCCAATTGCGAAGGCAGCTTACTAAACCATAACTGACACTGAAGCACGAAAGCGTGGGGATCAAACAGGATTAGATACCCT
+
CFGGGGGGGGGGGGGGF9EFCE@FEEEGG8FFGGGGGGGFFGDGGGGGGGGGGGAFFGFFF-FFGDF@,C<>:EFF9FGGGGGGGGGGGGGF,EFGGGAFGFGGGGFFGGEEGGFGEGF=EDFGGG<EGGGGG<FGFF:D<=C@CGDFFFGFG@CC@E,@FFGGGGGGGB>>,7*7#<F*1/5.7</C1<CEG@=F4FFC2GCEFC@4A34EEFEFC>E*=?#:FGCCCCFGFGF>GGFCFEEDE=<?@:FFFF8@8>GFF9GFDADC>EEDFB,FE=;9,DFE9DGF8EFE9FFGGGGGGFFFF=@FDFFGEC7EDGGGGGGGBC,FEEFFAEF9=GGGGGGGGGFFF9GFECGGGGGGF7GGGGGFF,9FGGGGGGFAGGGGGGFGGGGFFGGFE8GFCEGFF>GGGGGGGGGGFDGFDAGGFFGGGGGCCCCC
@sC 22934
TGAGGAATATTGGTCAATGGGCGATGGCCTGAACCAGCCAAGTAGCGTGAAGGATGACTGCCCTATGGGTTGTAAACTTCATTTATAAAGGAATAAAGTCGGGTATGCATACCCGTTTGCATGTACTTTATGAATAAGGATCGGCTAACTACGTTCCAGCAGCCGCGGTAATACGGAGGATCCGAGCTTTATCCGGATTTATTGGGTTTAAAGGGAGCGTAGATTGCTGTTTAAGTCAGTTGTGAAAGTTTGCGGCTCAACCGTAAAATTGTAGTTGATACTGGATGTCTTGAGTGCAGTTGAGGCAGGCGGAATTCGTGGTGTAGCGGTGAAATGCTTAGATATCACGAAGAACTCCGATTGCGAAGGCAGCCTGCTAAGCTGCAACTGACATTGAGGCTCGAAAGTGTGGGTATCAAACAGGATTAGATACCCT
+
D<CFFG8FFF<CFGGGGG9B,CFCG7BF,C@FGFGGEG<EE,6C@FEEFGGFDE@,ACFEFFFFGGGDEFGCEGGGEFF9F9F,,AFF9A,CFGGEFAFEGFDFGCFGC9,C=,:B8<CFA,?F9FFFGFGCGFAEFGF@,=:+:7@FGD,8B:,,:5A8FEGD78CE+<C;,@<C:>@*3@FGE*93$<75@F<C2*<3B),>?A<<:CCF9>A>E:,9:71@)2#<DEAC2:@0:<:2@<9E7CBC'@=:AEGFCDGF7FA,<A,B,4:,GFFE9;D;EFDEAE<C9,8GFFGF?FCF@FDFB7FFCE9>@FGEEFFFCFGGDF?9,,,59,<8DE<,C9,EACC,,,AF<EB@6,A,:F@8GGFFCEAFD<E66EA?F9@FDFCFFE@EFEGGFCGEFGGCFGGFCFCFGFFFFAEDGGGFFFFF9DD@AA--
@sC 31907
TGAGGAACATTGGTCAATGGGCGATGGCCTGAACCAGCCAAGTAGCGTGAAGGATGACTGCCCTATGGGTTGTAAACTTCTTTTATAAAGGAATAAAGTCGGGTATGCATACCCGTTTGCATGTACTTTATGAATAAGGATCGGCTAACTCCGTGCCAGCAGCCGCGGTAATACGGAGGATCCGAGCGTTGTCCGGATTTATTGGGTTTAAAGGGAGCGTAGATGGATGTTTAAGTCAGTTGTGAGAGTTTGCGGCTCAACCGTAAAATTGCAGTTGATACGGGATGTCTTGAGTGCAGTTGAGGCAGGCGGAATTCGTGGTGTAGCCGTGAAATGCTTAGATATCACGAAGAACTCCGATTGCGAAGGCAGCCTGCTAAGCTGCAACTGACATTGAGGCTCGAAAGTGTGGGTATCAAACAGGATTAGATACCCT
+
EEFCGGGGFGGFFFGGGGGGDE7+@F:FC,,EEF<<<FFGFGFC<<@F6FDG89EAFFGFGG<6:,CFEFDD,@EDEF6?FFGF?CFGGG,B==?F,,<,BF7?=,?,5,,CF4FFG,+B<<FEFGGGA=<<FA=@?FE9:4+?=3@=ABFGE+>F<9<+,,BDC+@7FED@B=@**@:@7>:3%55=F=#=F<FF=EG?<F9<>:FF.CCFGG=FEBGFDE@3<GF>FB;GFGGFF::FGFE><#CGGFEF7DGF@#GFEFEEFCEGGGGGGGFGE8G:2#FE,FFF,<FGFB9FDGFDGGGGFFEGGGGGGGGGGGFEEGGE>GGGGGFEAGGGFFGGFFFEC7FFE9EE,GECC7GGGGGGGCFGGGGGFFGCAFE@GGGGGGEGFGGGGFGGGGGGGGGFC<EGFFE8GGGGGGFFDAGGGGGGFCFCCCCC
@sC 167
TGAGGAATATTGGTCAATGGACGAGAGTCTGAACCAGCCAAGTAGCGTGAAGGATGACTGCCCTATGGGTTGTAAACTTCTTTTATACGGGAATAAAGTTAGCCACGTGTGGCTTTTTGTATGTACCGTATGAATAAGGAACGGCTAACTCCGTGCCAGCAGCCGCGGTAATACGGAGGATCCGAGCGTTATCCGGCTTTCTTGGGTTTAAAGGGAGCGTAGGCCGGAGATTAAGCGTGTTGTGAAATGTAGATGCTCAACATCTGAACTGAAGCGCGAACTGGTTTCCTTGAGTACGCATAAAGTGGGCGGAATTCGTGGTGTAGCGGTGACATGCTTAGATATCACGAAGAACTCCGATTGCGAAGGCAGCTCACTGGGGCGCAACTGACGCTGAAGCTCGAAAGCGCGGGTATCGAACAGGATTAGATACCCT
+
@FFGF88,@,<EEGGGGGGGFFEFEEC<EFFFGGGGGGGGGGEGFGGGGG7CFCCF:C9<DFGFGFFFGG@@?FGFGCGGCFGGGGGGFGGCFF:9FEGGGDFCFGGECADGCEDDGFFGAFFGFF9EGF<FDD94BAFC,:@CEEEFG,DF:+>+DFFGGG8E76+CF:FFGGGD*7F@,2:<C<**1=1:,C@C**4,++2?CE<C*?:<CCD)*3<>D2*7F>C77,><8>9>C;/?;A+-5,A9@,,,,@,,;;AEAGGGFCFFB>+3++8E>;==D@>8D=D=@899)@1+6@6,FFE?+GGC:@,;+,+++GFB4=B>)EEEAFC9,,GGGFFDFCFFBCEGGGFBF?CEDCF:CFEDEA9GFFCGGFGGCB7DEEEC9FGGGEEGFGGGGFC8DGGGEGGGEGFFGFCGEE@EEGGFDFFFFF,A9CCC
@sC 26089
TGAGGAATATTGGTCAATGGACGAGAGTCTGAACCAGCCAAGTAGCGTGCAGGATGACGGCCCTATGGGTTGTAAACTGCTTTTATAAGGGAATAAAGTGAGCCTCGTGAGACTTTTTGCATGTACCTTATGAATAAGGACCGGCTAATTCCGTGCCAGCAGCCGCGGTAATACGGAAGGTCCGGGCGTTATCCGGATTTATTGGGTTTAAAGGGAGCGTAGGCCGGAGATTAAGCGTGTTGTGAAATGTAGAGGCTCAACATCTGCACTGCAGCGCGAACGGGTTTCCTTGAGGACGCACAAAGTGGGCGGAATGCGTGGTGTAGCGGTGAAATGCTTAGATATCACGAAGAACTCCGATGGCGAAGGCAGCTCACGGGAGCGCAACTGACGCTGAAGCTCGAAAGTGCGGGTATCGAACAGGATTAGATACCCT
+
<EAFGFFFGGGGGGGGGGGG,EFGGGG,EEGGGGGGGGFFGGGGGGFFGGGGGGGGGGGCGGGFFGGGFGGGEGGGGGGGGGGGGGGGGGGGGGGGGGGGGG,BFGGGGGG9FFGGGGGGGGGGGGGGGGGGGGGFGGGGGGCGGGGGGGGGGGGGFFFG,@DGDGGGGGGGGGGDGE@CGGGGGGGGGGFGGGGG=EGFGGF:CFC=GGGGFGGGGFGG:4;?FDDCCEGGFG<.EDEGGCFEG<FGGF@GF#GF=9F@F:EFFD73GG?2?C&>@>:=8&FDCFB<6,,?3F@?C?,A=5:4C7F84,GGEC@+>A=,GFGGAC:DGGFDGFCFEEADF@C96,<FGEECC,7GF@E=B,B79E9EE<FGGCFC+,FEECC<9GEF7CCFE9GGF@;@C7GFGEF@F@DFB<C,CGF@FCGFD@,9DEC@<<@A
@sC 21659
TGAGGAATATTGGTCAATGGGCGATGGCCTGAACCAGCCAAGTAGCGTGAAGGATGACTGCCCTATGGGTTGTAAACTTCTTTTATAAAGGCATAAAGTCGGGTATGCATACCCGTTTGCATGTACTTTATGAATAAGGATCGGCTAACTCCGTGCCAGCAGCCGCGGTAATACGGAGGATCCGAGCGTTATCCGGATTTATTGGGTTTAAAGGGAGCGTAGGTGGACTGGTAAGTCAGTTGGGAAAGTTTGCGGCTCAACCGTAAAATTGCAGTTGATACTGTCAGTCTGGAGTACAGTAGAGGTGGGCGGAATTCGTGGTGTAGCGGTGAAATGCTTAGATATCACGAAGAACCCCGATTGCGAAGGCAGCCTGCCAAGCCATGACTGACGCTGATGCACGAAAGCGTGGGGATCAAACAGGATTAGATACCCT
+
EEGGGGGFCGCEGEFGGGGGGGGGGGGGG9FFGGDFBADC@FEFGGGCDGGGGGFDCECF9CFEGGGFFGGCFFGGGGGGAFGDFFGGGF,,:<FFGGAFDEFEECCCD<EF?<F=4E4EFFGGGGGGDFC,F5@4EEF,:EFG>BCGGFGCD+A:FGC7,DF@>=E@<CGGFFGG@EEEC8FCF<EF*1=FC<ECCEEGFCC;@CFEBFD,9<FFG31.3>GGGG3*E:CFCCF<F;<@<:#;99<?F@C(<:C:6FF8+7GFF@C<<DB$=<ED9:CFGGFFFCEB>A,99C;,GGGGGGE=C>GFGFCEBE>+EF=AFC@B3@=FFEDA,CE?DGGDF@,,?GFCGFD@@EGF@FDCGGGGFF9D>CFGGGFF7CFE@FGGGGGGGGGGGGGGGGGFGDFFFGGGGGGGFGGGGGFFGFGGGGGFFGGCCCCC
@sC 25202
TGAGGAATATTGGTCAATGGGCGATGGCCTGAACCAGCCAAGTAGCGTGAAGGATGACTGCCCTATGGGTTGTAAACTTCTTTTATAAAGGAATAAAGTCGGGTATGCATACCCGTTTGCATGTACTTTATGAATAAGGATCGGCTAACTCCGTGCCAGCAGCCGCGGTAATACGGAGGATCCGAGCGTTATCCGGATTTATTGGGTTTAAAGGGAGCGTAGAGGGAGGTTTAAGTCATTTGTGAAAGTTTGCGGCTCAACCGTAAAATTGCAGTTGATACTGGATGTCTTGAGTGCAGTTGAGGCAGGCGGAATTCGTGGGGTAGCGGTGAAATGCGTAGATATCACGAAGAACTCCGATTGCGAAGGCAGCCTTCTAAGCTGCAACTGACATTGAGGCTCGAAAGTGTGGGTATCAAACAGGATTAGATACCCT
+
CFAFGFGGGGGCFGFEGGFGGGGGC;:FGGGGGGGGGGFGGFCF<FEGGGGGGGGGG96ECGGGFGGGGGDEFGGGGCFGFGGGGGCFCCFDFFFGG9EBCFGGG?8FGGGDEFGGGFGGFGFFGGEFGGGGCF,=EGGF,BBFDG7FFGGDEFFCFFFFFGGFFGGGGGGGFFGGGGCEFGGGCFEGGEGGFGG)CE@>G:FGGGFGEACFGGGGGEG:>A17<,9&?A1E>FF<E,#GCFGFGFGGF87><CGDCEFGG7FEC/;CFFD>GGFGDE=@8FGEBFB9FFGGBGFDE?A,GFFE:+CGGFDDCEGGGGGF8<EEBGDGFFE9EGDFD,CGGGFF8GFF9GFFFB+FGFF7@,GFFFGGGCCGDDE-DGFEGDGDGGFEFFF99AFFBGDCGGFGGGGGGGFFGGGFEF<CFAGGGFE9GEE@CCCC
@sC 171
TGGGGAATATTGCACAATGGGGGAAACCCTGATGCAGCGACGCCGCGTGGAGGAAGAAGGTCTTCGGATTGTAAACTCCTGTTGTTGAGGAAGATAATGACGGTACTCAACAAGGAAGTGACGGCTAACTACGTGCCAGCAGCCGCGGTAAAACGTAGGTCACAAGCGTTGTCCGGAATTACTGGGTGTAAAGGGAGCGCAGGCGGGAGAACAAGTTGGAGGTGAAATCCATGGGCTCAACCCATGAACTGCTTTCAAAACTGTTTTTCTTGAGTAGTGCAGAGGTAGGCGGAATTCCCGGTGTAGCGGTGGAATGCGGAGATATCGGGAGGAACACCAGTGGCGAAGGCGGCCTACTGGGCACCAACTGACGCTGAGGCTCGAAAGTGTGGGTAGCAAACAGGATTAGATACCCT
+
GFGGGGGGFGGGGGGGGGGDFEGGGGGGGGGGDGGGDGCGGFGCFGGFGFFGG@FGFGFGGGGGGGCCCFFGGFGGGCGGGGGGGGGGGGGGGGGGGGGGGGGGGC9FGGGFF@FGGGFFFGGGGGGGDFDCCGGGGGGGGGGGGGGGGGGCFFBFFGD15CFGGF>FC@FCFC7;FEC@G9<FFFC4=9?CFF5CDD85DCE*<?E8:D2(C>::33CF&F<@96C?F@FFFDF/<;@FCE$<)B@,,@,<>C<CDD4?6GGGGGFD8:CA:</FFBC?FFEFECFFECGGGDEDGCGGGGEEAC>99;<F4B>>6C,@A8C@CCFEA9EF@GGGFEFFEGGCFCCGEC8FGGGGCGGEGFEFGFFCGGGGGGGGGGGGFFFFGGGGGGGFFEAFGGGGGGGGGCGGGGGCCCCC
@sC 172
TGGGGAATATTGGGCAATGGGCGCAAGCCTGACCCAGCAACGCCGCGTGAAGGAAGAAGGCTTTCGGGTTGTAAACTTCTTTTGTCAGGGACGAGTAGAAGACGGTACCTGACGAATAAGCCACGGCTAACTACGTGCCAGCAGCCGCGGTAATACGTAGGTGGCAAGCGTTGTCCGGATTTACTGGGTGTAAAGGGCGTGTAGCCGGGAAGGCAAGTCAGATGTGAAATCCACGGGCTCAACTCGTGAACTGCATTTGAAACTGTTTTTCTTGAGTATCGGAGAGGCAATCGGAATTCCTAGTGTAGCGGTGAAATGCGTAGATATTAGGAGGAACACCAGTGGCGAAGGCGGATTGCTGGACGACAACTGACGGTGAGGCGCGAAAGCGTGGGGAGCAAACAGGATTAGATACCCT
+
DFFFGFGGGGGGGGGFGGGGGGCFGGGGGGGGGGGGGGGGDFGGGGGFECFGGGGGGGGGGGGGGFGGGDGGGGGFFGF@EGGGGGGGFGGGFGEF<FFGGGGGGGGGFGGGGGGGFGGGGGGGGGDEFGFCCGD:<FGECFFGGFBEGG@FEEGFCCACECFFG=CFFGGGGGG@@G?GE>F9:FFF2<=FEFGGEEGEF7233<59C5D>EDD>F4:@94D@@=C@<ECGGGF@:6.#:@/GFFFBDFAD>FGGGGF@C=:FCFDAC>CBDGBC6CGCEB:A,BD=E?7FFGGFF8GDCFGFDGFGGGGGFCCCCEFEECFAEC,EGGGFGGGFFF8GGGGGGGGGDGGGGGGGGGGGGGGGGGGGGGGFGGGGGGGGGDGGGGGGGDGGGGFGGGFF<EFFGGGFAGGGF@CCCC
@sC 173
TGAGGAATATTGGTCAATGGACGAGAGTCTGAACCAGCCAAGTAGCGTGAAGGATGACTGCCCTATGGGTTGTAAACTTCTTTTATAAGGGAATAAAGTTAGCCACGTGTGGCTTTTTGTATGTACCGTATGAATAAGGATCGGCTAACTCCGTGCCAGCAGCCGCGGTAATACGGAGGATCCGAGCGTTCACCGGATTTAGTGGGTTTAAAGGGAGCGTAGGCGGGTTGTTAAGTCAGTTGTGAAAGTGTGCGGCTCAACCGTAAAATTGCAGTGTATACTGTCGACCGTGAGTGCAACAGAGGTAGGCGGAATTCGTGGTGTAGCGGTGAAATGCGTAGATATCACGAAGAACTCCGATTGCGAAGGCAGCTTACTGGATTGTAACTGACGCTGATGCTCGAAAGTGTGGGTATCAAACAGGATTAGATACCCT
+
CFFGGCFFGGGGGG<DGGGGGGGG7@GGFFGFGGGGGGFCFGGGGGGGGGGGG@EG<C<EC,F8FFGGGGGEFDFFFAFF?EFFGGF,CFGDGEE?FFFDGD,BEF@FCEFGGGFGGGGGGDDEDCEFGGFGCFFGFGGF,,@FEF+?FFFC+ADGGGG@FDF8BC:C::FF<DF7CCCF,@B::<9CC74,67<C*7<,=;EF<C3<748FFCCFGF7#5::DF<CC?87FC@D3<43F;@;,,3:95#5<*;8@$1@9+CC:ACEC,E:0A,@,,DCD886+@B4B=,A,1:,?,C,FGF?FE6F+=,F;FFC7@,EDFFB>8>EBFGFE@,FCECF?A,9FE@CDFCCGGGGFCF?:GCF8GGFF<F9GFFF6FGFGFDFFGGGGGFCFE9FFFEGE,GGFFEC:GGGGFDF<GGGGGGGGGFGFF8FCCCCC
@sC 174
TGGGGAATATTGCACAATGGGGGAAACCCTGATGCAGCGACGCCGCGTGGAGGAAGAAGGTCTTCGGATTGTAAACTCCTGTTGTTGAGGAAGATAATGACGGTACTCAACAAGGAAGTGACGGCTAACTACGTGCCAGCAGCCGCGGTAAAACGTAGGTCACAAGCGTTGTCCGGAATTACTGGGTGTAAAGGGAGCGCAGGCGGGAGAACAAGTTGGAAGTGAAATCCATGGGCTCAACCCATGAACTGCTTTCAAAACTGTTTTTCTTGAGTAGTGCAGAGGTAGGCGGAATTCCCGGTGTAGCGGTGGAATGCGTAGATATCGGGAGGAACACCAGTGGCGAAGGCGGCCTACTGGGCACCAACTGACGCTGAGGCTCGAAAGTGTGGGTAGCAAACAGGATTAGATACCCT
+
GGGGGGGGGGGGGGGGGGGGGGDGGGGGGGGGGGGGGGGGGGGGGGGGGGGGGDGGGGGGGGGGGGGGGGGGGGGGEGGGGFGGGGDGGGFAFGGGGGGGGGGGGGGGGGGGGGFGGGGGGG@GGGGGGGCFEGCFFFFFGGFGEGGG>GGFGFG:DBFGGGGGGGFGGDG>GG3FGGG;6+<<FGGGGGF@><FDE@@FC<C>FEG;DD;8EFC@@D?FEF<C?@?FGD@FC@C:8GGFEGEEGCBFFFBEFGGCCCF-CGCFCEFG@@CF:B8CD@GEGEDGFEGEGGGGGGGGGEGF:9GCBGGFEGGGGGDGGFGGGGGGGGGGGFGF@FGDGGGGGECFGGGGGGGGGGFGGGGGGGGGGGGGGGEGGGGGGGGGGGGGFGGGGGGGGGGGGFFEGGGGGFGGGFGCCCCC
@sC 24582
TGAGGAATATTGGTCAATGGACGAGAGTCTGAACCAGCCAAGTAGCGTGAAGGATGACTGCCCTATGGGTTGTAAACTTCTTTTATACGGGAATAAAGTTAGCCACGTGTGGCTTTTTGTATGTACCGTATGAATAAGGATCGGCTAATTCCGTGCCAGCAGCCGCGGTAATACGGAGGATCCGCGCGTTATCCGGATTTATTGGGTTTAAAGGGAGCGTATGCGGGTTGTTAAGTCAGTTGTGAAAGTTTGCGGCTCAACCGTAAGATTGCAGTTGATACTGGGGACCTTGAGTGCAACAGAGGTAGGCGGAATTCGTGGTGTAGCGGTGAAATGCTTAGATATCACGAAGAACTCCGATTGCGAAGGCAGCTTACTGGATTGTAACTGACGCTGATGCTCGAAAGTGTGGGTATCAAACAGGATTAGATACCCT
+
CCFEF@FGGFA<FGGFFFEGGGEEGGGGGCFFGFFGGG@FGGEGGGG@CGGGDEGGGCCFGGGFG,@DEF@@FEFGG9F<<,CFGGGF8B@=FGGGFGGG9FGGGGGGGGFDG,4?=FG@GAFGGGDE7AEEFGDGGGFF,<BGDF@F,5@FFF7FBBE7FFDEF+><FEGGGGGC*>@*@7F,**=:84>DFFF>=G8GG.<F9A=.@:<:,?ACC0=+#.:*18>7CB9CCDF?FGFE7C7FFGFD+:@C3:C9GGF=,B82,5A<GE8,BA,@C,3@6A,:,555,,DF<,@C9,<AEEA,CGGFC8@9@CDGEC99,CEC8CC??5,A,9EE;FC@<FCFGGFCFF9FDGEECDFGGGGGFCGGGGFF9CFFAGFGGGGGEFFGEF;CFFEF9EFEEF<FFFGGC@E,EAFFGGFDFFFFFAGEFBFCC9CC
@sC 176
TGAGGAATATTGGTCAATGGGCGATGGCCTGAACCAGCCAAGTAGCGTGAAGGATGACTGCCCTATGGGTTGTAAACTTCTTTTATAAAGGAATAAAGTCGGGTATGCATACCCGTTTGCATGTACTTTATGAATAAGGATTGGCTAACTCCGTGCCAGCAGCCGCGGTAATACGGAGGATCCGAGCGTTATCCGGATTTATTGGGTTTAAAGGGAGCGTAGATGGATGTTTAATTCAGTTGTGAAAGTTTGCGGCTCAACCGTAAAATGGCAGTTGATACTGGATTTCTTGAGTGCAGTTGAGGCAGGCGGAATTCGTGGTGTAGCGGTGAAATGCTTAGATATCACGAAGAACTCCGATTGCGAAGGCAGCCTGCTAAGCTGCAACTGACATTGAGGCTCGAAAGTGTGGGCATCAAACAGGATTAGATACCCT
+
DFGFGFCGGGGFGGGGGFGGGGGEGGEGGGGGGGGGGGGCCFGFGGGGGGGDFFFGGGEGGFFDF,F8FGGFFFGFGGGGGGGGGGGGGFGFGGGGGGFGEGDFCGAEGGFGGFCCFGGGDAAFF9FFG9,CE,99C<E<<EFB8@=BFAFBF<=+DFCGGFGGC@CFFGGCEFG>C7<CGF7F7:CFGGGF,DCC5E7F7=FCEFC*66@;B9#3G9;>@FC=F<CFFGC:#8#/<+@D;<?C;9D=@7>E:E5+EGC<FCC>EEF<A,D;;,CE=1DFFE:<9,<G@,FF6D@:,9GF,E==4+7BB,?=8F@>7FDEA,GGAGCC;E9FF9ED9C@,GFDFFFGFFF@FEEC7:@E,FCDFFDFGGGGGGGGGFGFFGGGGGGGGGFGFFF<GGGGGGGGEGGGGGGFEE<GEGGFFGGGGGGGGGGGCCCCC
@sC 177
TGAGGAATATTGGTCAATGGACGAGAGTCTGAACCAGCCAAGTAGCGTGAAGGATGACTGCCCTATGGGTTGTAAACTTCTTTTATACGGGAATAAAGTGATCCACGTGTGGATTTTTGTATGTACCGTATGAATAAGGATCGGCTCACTCCGTGCCAGCAGCCGCGGTAATACGGAGGATCCGAGCGTTATCCGGATTTATTGGGTTTAAAGGGAGCGTAGGTGGATTGTTAAGTCAGTTGTGAAAGTTTGCGGCTCAACCGTAAAATTGCAGTTGATACTGGCAGTCTTGAGTACAGTAGAGGTGGGCGGAATTCGTGGTGTAGCGGTGAAATGCTTAGATATCACGAAGAACTCCGATTGCGAAGGCAGCTCACTGGACTGCAACTGACACTGATGCTCGAAAGTGTGGGTATCAAACAGGATTAGATACCCT
+
FGFGGGGGGGGGGGGGGGFGGGGGGGGEGFGGGGGGGGGGFGFGGCFCFEGGGGGGGFCFFGGFGGGGGGG@FFFFGGGGGFFGGGGGGGD:C<CEEGGGGGGGDFGGFGGDGGGFGGCFFFDC,@EFGGFFGGGGFDDF<EFG>7+EE9?CEF7FGCDFGFGGGG7F>FEC,,@C*@FC,,@3<>CBCFE8FG>GC?8C:CFFFFGDGF:CGFC8C=<C;CFC7GFGGE?F<D>5F7GGGGFAE9EFGEGGGDC,CC7FCDGGGGGFCE?*FB,8;9GDFGGGGGGFD?EC;FGGGFGGGFFGGGGDGGGGGECGGCGFAE=6)GGGFECGGGGFEGGGGFE@GGFGFE9FEGGGGFGGDGGGGFAFFCGGGGGGGGGGGGGGGGGGFFFFDDGFGGGGGGGFGGGGGGGGGGGGFGGGGGGGGGDFGGGCCCCC
@sC 24014
TGAGGAATATTGCACAATGGGGGAAACCCTGATGCAGCGACGCCGCGTGGAGGAAGAAGGTCTTCAGATTGTAAACTCCTGTTGTTGAGGAAGATAATGACGGTACTCAACAAGGAAGTGACGGCTAACTACGTGCCAGCAGCCGCGGTAAAACGTAGGTCCCAAGCGTTGTCCGGAATTACTGGGTGTAAAGGGAGCGCATGCGGGAGAACAAGTTGGAAGTGAAATCCATGGGCTCAACCCATGAACTGCTTTCAAAACTGTTTTTCTTGAGTAGTGCAGAGGTAGGCGGAATGCCCGGTGTAGCGGTGGAATGCGTAGATATCGGGAGGAACACCAGTGGCGAAAGCGGCCTACTGGGCACCAACTGACGCTGAGGCTCGAAAGTGTGGGTAGCAAACAGGATTAGATACCCT
+
EGGGGGGGGG@FGGFGGGFCFGGGGGGGG@FGGGGGGGGGGGEGCFC=CEEGGGGGFFFGFFF<FE9CFGGGGGGGGFGFGGGGGFCFFG?EFECCEFGGGGDFGGGFGGFGGGCGGGGF<<>@@C+BCFFGEADGGEFCC8CCC:BF<B:A@FD,<BFC,,8?EEFF7<<:CBF7FGGGGC,?CFCFG=CCC<F2B@<6:#C:?;C?EDFCAFFFGGFF?FFFECFCGF?F@FD:,7GFF9CA9GFGF=<.3C832<8DA8E<BF=F68,06B,<<FGFGEAGFC+FEC;E9@=++++,,,EE>B:FFFDFFGEC,C6E<@7C7GGGGFEB,<CFF:9,,@77F<B@C>GGFFEF8GGFGGGFFCECEB8+FBGFGGGGGGGF<@FCGGGGGGGGGFFFCGGGGGGGECFCCCCC
@sC 31170
TGGGGAATATTGCACAATGGGGGGAACCCTGATGCAGCGACGCCGCGTGGAGGAAGAAGGTCTTCGGATTGTAAACTCCTGTTGTTGAGGAAGATAATGACGGTACTCAACAAGGAAGTGACGGCTAACTACGTGCCAGCAACCGCGGTAAAACCTAGGTCACAAGCGTTGTCCGGAATTACTGGGTGTAAAGGGAGCGCAGGCGGGCGAACAAGTTGGCAGTGAAATCCATGGGCTTAACCCAGGAACTGCTTTCAAAACTGTTTTTCTTGAGTAGGGGAGAGGTAGGCGGAATTCCCGGTGTAGCGGTGGAATGCGTAGATATCGGGAGGAACACCGGTGGCGAAGGCGGCCTACTGGGCACCAACTGACGCTGAGGCTCGAAAGTGTGGGTAGCAAACAGGATTAGATACCCT
+
CFGGGGGGGGGGFGGGGGGGGGGGGGGGGGGGGEFGGG>F:FGGGGGFG7+:3FGGGGGG@CFFFCG>FGGGGGGF9:FGFF:C@CFGGGG8FFB;>FE,>>781<C,C::C=::CB@<:F<=ECBF:CGGGECGG7?:*8,8<<**2::>,C,*;@CFGF+8CC@*?C5C?:95<>*13@9C=<FGG6<?99CCCC;GFEGD59:9(::?3.FFF@,<,=<GFD>E>?)%>A?C>@#FC:;CG*FF@7C>,71@?,;D@CGGFDB8F,E>F9FD38,8,GF=@B6+C8,,9CEC7B6:GGGFDDC7FFBDECDGGFGGFGEEEDGCFFAFBCC:F8@,DGGGGGGEFFEDGFE@CGGFF@DB,,FGGGGGEGGGGGGGEFEFF@<C7;EFEC,9F8ECFD<GFCGGDF8F@CCCC
@sC 30166
TGAGGAATATTGGTCAATGGACGAGAGTCTGAACCAGCCAAGTAGCGTGCAGGATGACGGCCCTATGGGTTGTAAACTGCTTTTATAAGGGAATAAAGTGAGCCTCGTGAGGCTTTTTGCATGTACCTTATGAATAAGGACCGGCTAATTCCGTGCCAGCAGCCGCGGTAATACGGAAGGTCCTGGCGTTATCCGGATTTATTGGGTTTAAAGGGAGCGTAGGCCGGAGATTAAGCGTGTTGTGAAATGTAGAGGCTCAACCTCTGCACTGCAGCGCGAACTGGTCTTCTTGAGTACGCACAACGTGGGCGGAATTCGTGGTGTAGCGGTGAAATGCGTAGATATCACGAAGAACTCCGATTGCGAAGGCAGCTCACGGGAGCGCAACTGACGCTGAAGCTCGAAAGTGCGGGTATCGAACAGGATTAGATACCCT
+
CFGGGGGGGGFFGGGGGGGGGGGEEGGDEFGFGFFGGGGGGGCFFEFFGGGGGGGFFFCC:FEGDGFEGFGGGGGGGGGFFFC9?@C<?AFE<,AFCEFDEEF8?<C<F<FD7<CGG<C?FEFGGFGFGEEEGG;EFB9?E=FECGGFF,C<FGD=BFGFE,33>8FEFGC;F>CCEBF7>F@#>8;::FE.93=:/FGFGGCFCFE7:FC:<2C5C87=37A67DFCGFGF=<<4CCFCFC,@;;;=F>?FFFD8.>CFCCGGGF:A@@+CCFEGGF@@FFFCGGGFGFFDDC>FCGEFF<BCC7DGFEE=4,E@GFGFCF>C>GFFGCGECDGED-FFFGECGGFFGFFBC6C7FD<:EFGDECEFGFFFGGGGFFEGFGGGE<CEGEF@FFFF@@GGGFDGGGGGGEGFGFGFDFFBGFGGDFFAGFC6C<CC
@sC 181
TGAGGAATATTGGTCAATGGACGAGAGTCTGAACCAGCCAAGTAGCGTGAAGGATGACTGCCCTATGGGTTGTAAACTTCTTTTATACGGGAATAAAGTGATCCACGTGTGGATTTTTGTATGTACCGTATGAATAAGCATCGGCTAACTCCGTGCCAGCAGCCGCGGTAATACGGAGGATGCGAGCGTTATCCGGATTTATTGGGTTTAAAGGGTGCGTAGGTGGTGATTTAAGTCAGCGGTGAAAGTTTGTGGCTCAACCATAAAATTGCCGTTGAAACTGGGTTACTTGAGTGTGTTTGAGGTATGCGGAATGCGTGGTGTAGCGGTGAAATGCGTAGATATCACGCAGAACTCCGATTGCGAAGGCAGCTTACTAAACCATAACTGACACTGAAGCACGAAAGCGTGGGGATCAAACAGGATTAGATACCCT
+
EGEGGGGGGGGGGGGGGGGGGGGGGGGGGGFGGGGGGGFGFGGGGGGGGGGGGGG?FGGFGGGGGGGFFGGEGGFGGGGGFEFFGGGGGGGGGGGGGGGGGGDFGFGGGGFCFGGGGGEGGGGGFGG@DCFFGGG9BEGFFGCEGGDGGGGGGGGGGGC@,=BDEGGGGEEDGC7F@*F@>DFG@<CCFGGFCCF;CEFGDFCFCF:FG?GG?FB@>=FFFDEGFF;?9<@FFFED?FGF>ED;;0A9D7CDFGF>7CFCG(FFC)<@FEA5@C6F@,D?+GGEE9C,FF<FDFDGGGFGFFFGGGDDGGGGGGGGECEGGGGGFGEEEEGFFFCC6FFFGGGGGEGFDFFGGGGGGGGEGGEGGGFGGGGGGGGGGGGGGGGGGGFGGGGGGGGFAFGFDGGGGGGGGFGGFGGCGGGFGGGGGGGGGGGCCCCC
@sC 182
TGAGGAATATTGGTCAATGGGCGATGGCCTGAACCAGCCAAGTAGCGTGAAGGATGACTGCCCTATGGGTTGTAAACTTCTTTTATATTAGAATAAAGTGCAGTATGTATACTGTTTTGTATGTATAATATGAATAAGGATCGGCTACCTCCGTGCCAGCAGCCGCGGTAATACGGAGGATCCGAGCGTTATCCGGATTTATTGGGTTTAAAGGGTGCGTAGGCGGCCTTTTAAGTCAGCGGTGAAAGTCTGTGGCTCAACCATAGAATTGCCGTTGAAACTGGGGGGCTTGAGTATGTTTGAGGCAGGCGGAATGCGTGGTGTAGCGGTGAAATGCTTAGATATCACGCAGAACCCCGATTGCGAAGGCAGCCTGCCAAGCCATGACTGACGCTGATGCACGAAAGCGTGGGGATCAAACAGGATTAGATACCCT
+
CFFFGGGGGGGGGGGGGGGFGGGGGGDGGGGGGGGGGGGGGGGGGGGGGGGGGGFGGGGGGGGFGGGGGGGGGGGGGGGGGGGGGGGGGAFGGGGGGGGFFDDFGGFGDFFGGGGGGGGGGGGGG9FFGGGGGGGGGGGF@@BCEGG,AEGFFDGGGGGGGGGGDEDGGGGGDGGF@CCFFGGC:>EGFF*DGGE>:85EGG9;<F<FG7B,=CC6B@E5;CBC:DE8CFCFGFFDFBC<F9/CCEEDD@CCGGGGECDFECEFGFAA@AG9CF;GF@9C2GGGGFF>?D9C*?FGGGGF8A,CFGFGDGGGECGGEB+GGGGGFGGFGFF9EFFFGGGGGFFGDGFEAAAGFEGGCFGFF7EFGFFFF8CGGGGGEGFFGGGGGGFGGEFGGGGGCFGCFGGEGGGGGGGGGGGGFFBGGGGGGGGGFGGCCCCC
@sC 183
TGAGGAATATTGGTCAATGGGCGAGAGCCTGAACCAGCCAAGTAGCGTGCAGGAAGACGGCCCTATGGGTTGTAAACTGCTTTTATAAGGGCATAAAGTGAGCCTCGTGAGGCTTTTTGCATGTACCTTATGAGTAAGGACCGGCTAATTCCGTGCCAGCAGCCGCGGTAATACGGAAGGTCCAGGCGTTATCCGGATTTATTGGGTTTAAAGGGAGAGTAGGCCGCCACTTAAGCGTGGTGTGAAAGGCCGCGGCTCAGCCGTGGCACCGCAGGGCGAACTGGGGGGCTTGAGTGCACGCAACGCAGGCGTAATTCGTGGTGTAGCGGTGAAATGCTTAGATATCACGAAGAACTCCGAGTGCGAAGGCAGCTTGCTGGACTGTAACTGACGCTGATGCTCGAAAGTGTGGGTATCAAACAGGATTAGATACCCT
+
DFGEGGGGGGGGGGGGGACCEFGGGFGGGGFFGGGGGGGGGGGGGGGGGG?EEEFFFFGGCFGGGGEFGGGGGEDCGGGGG,EFGGFFGGG,AFF?FEFGGGGGGGGGGGGGGGGGGGGGGGFCFFGFAEDGGGGG9,?EGG+CEC7FGGFADFFGGFGGFGGG7:CEF7@DFA3*FEF7>>E9,?;F*FE5,?*B::CE7C9:FF*1CFCF9?FF7(=/))5>;;>:*:<<@FG4:24#03.:CGG#09EC9?C9#*@#;GFEF3+<C5,*+3+@CE=DD6EEDGF?@,4B6B@?8E@:+@+C:8,>:>C948=CB:,,EAEE=EE9BEF=EEC,,9C,5,EA@FFCGGGFCGGF>GF7@GFDGFGFCCEGGGGFCFGGFEC@FFFGGB@DGGEEFEF<C:C<AFGGFFC,EFAGEFEAD@FF9GF9GGFCCCA@
@sC 184
TGAGGAATATTGGTCAATGGGCGAGAGCCTGAACCAGCCAAGTAGCGTGCAGGATGACGGCCCTATGGGTTGTAAACTGCTTTTATAGGGGAATAAAGTGAGTCACGTGTGATTCTTCGCATGTACCCTATGAATAAGGACCGGCTAATTCCGTGCCAGCAGCCGCGGTAATACGGAAGGTCCGGGCGTTATCCGGATTTCTTGGGTTTAAAGGGAGCGTAGGCCGGAGATTAAGCGTGTTGTGAAATGGAGGTGCTCAACATCTGCACTGCAGCGCGAACTGGTTTCCTTGAGTACGCACAAAGTGGGCGGAAGTCGTGGTGTAGCGGTGAAATGCTTAGATATCACGAAGAACTCCGATTGCGAAGGCAGCCTGCTAAGCTGCAACTGACATTGAGGCTCGAAAGTGTGGGTATCAAACAGGATTAGATACCCT
+
EGGGGGGGGGGGGFGGGGGFFGGGGGGGGGGGGGG?DGGGGGGGGGGGGGGGGGGGFGGGGGG@EEFGGGGGGGEGGGGGEDFCEFAFGFG+FFFGFCFFFGFGGGGGGDCGGA<FCFG7C:@FFGFCFFGGFGGGGCFGGGGGG+@FGGGGGGECG9FGG7<FECB7**>,@**<*,::2E@?GGEEG3*A<F<//:<C&#CCCFC9=FDD>@>@C>GBDGGD>;819=7&5+G>F73'FF9<(3<FG*CFFFCC=:DCEFGGFAGGGFGAEF>E8C63+,EF8GGDDEAGDFECGGGGF<DFGGGFEEFD@4+GGGGGGGGGAECFGFFFEAFGFEFDGGGGGFGGGGGGGGEGGDGFECCFGCGGGGGGGFFGGGFFFCGGGGFGGFCCC,CEDGGFFGGGGGGGGGGFGGGGGGGGGGGGGFAGGGFCCC<C
@sC 185
TGAGGAATATTGGTCACTGGGCGAGAGCCTGAACCAGCAAAGTAGCGTGCAGGATGACGGCCCTATGGGGTGTAAACTGATTGTATAAGGGAATAAAGTGGGAGTCGTGACTCCTTTTGCATGTACCTTATGAATAAGGACCGGCTAATTCCGTGCCAGCAGCCGAAGTAATCAGGAAGGTCAGGGCGTTATCAGGATTTATTGGGTTTAAAGGGAGCGTAGTCCTGAGATTAAGCGCGTTGTGAAATTGAGACGCTCAACGTCTGCACGGCAGCGCGTACTGGTTTCATTGAGTACGCACAAAGTGGGCGGATTTCGTGGTGTAGCGGTGAAATGCTTAGATATCACGAAGAACTCCGATTGCGAAGGCAGCTCACTGGAGCGCAACTGACGCTGAAGCTCGAAAGTGCGGGTATCGAACAGGATTAGATACCCT
+
B,CE@FFCE<9,,CEA,66C<E7@BCFGG-@FE<@F<B,4EF9FEFCB@CC<FCF8FFE>FDE,C8<8E,88@F?,<<FA,,-,9@FGF<,AE8,,:,<5E@CC+=FF:,BE,99BEFGG9FGFFAFGBEA<FFGFGAF<,==+=CECFF9>=>>7D,,3@,,8+++8@FF7,,,,7<>BCE>@,8?@CF*>;7,2,18,=2@<7:>#93;9C<D<:0F=412*,31+++C77@EBC:*C<C==52,,,,8>55,6*CF@F<;GGCGF@@+*+C@++@+A=DDDEC8,,,57)C@B+,,F=E@<8+C=B8:,4++=>=DAEACDBFB,;@9,5?<8>FC,E4,8BFE6,CFFCCEF@,E,@@FBFFCF@9@C6AE<EFGGGGCCFFAGGGGGGGFA47:FCFC6,FFGECECC,AGFFF<GGFE,<C9FGE@ACCC
@sC 21374
TGGGGAATATTGCACAATGGGGGAAACCCTGATGCAGCGACGCCGCGTGGAGGAAGAAGGTCTTCGGATTGTAAACTCCTGTTGTTGAGGAAGATAATGACGGTACTCAACAAGGAAGTGACGGCTAACTACGTGCCAGCAGCCGCGGTAAAACGTAGGTCACAAGCGTTGGCCGTAATTACTGGGTGTAAAGGGAGCGCAGGCGGGAGAACAAGTTGGAAGTGAAATCCATGGGCTCAACCCATGAACTGCTTTCAAAACTGTTTTTCTTGAGTAGTGCAGAGGTAGGCTGAATTCCCGGTGTAGCGGTGGAATGCGTAGATATCGGGAGGAACACCAGTGGCGAAGGCGGCCTACTGGGCACCAACTGACGCTGAGGCTCGAAAGCATGGGTAGCAAACAGGATTAGATACCCT
+
DFCFGFFFGAEFFGGGGFGEGGGGGGGGGGGGGDFGGGDGGGGGGGG=CGGGEFCGGGFGGGFCFGG+BE@FFGFGCFG,B?FGG8FFGFGGGFGGGGGGGGCFGEC<FFFGGG@FFGGGFFEGGGGGGGGGGGGGFCFFDFGGCDDECFGGGDFGG7FGGFFFC7CC=B@*:<@FGG:FGC0D@F8F<<FFG6CE8=C9*1:5F:E9B7@9CF@FFGGGGFFFDFCFFGGF?F;<,GEFCFDEGEC@FC>FGCE/7FFAGFEGGFFA<<GF?G?EGGFG>E?GFFFEC,,EECGDGGGGGGGGFGGGGGECCGGGGFFFFC@>>GGGGFFFCEGGCGGGFEGDGEEFEEGGGGGGGGGGGGFCCFFGGEEGGGFGGGF8GGFGGGGGGGGGGGGFGGGEFGGGGGGFFFGCC@CC
@sC 30433
TGGGGAATATTGCACAATGGAGGCAACTCTGATGCAGCGACGCCGCGTGAGTGAAGAAGTATTTCGGTATGTAAAGCTCTATCAGTAGGGAAGATAATGACGGTACCTACAGAAGAAGCCCCGGCTAAATACGTGCCAGCAGCCGCGGTAATACGTATGGGGCAAGCGTTATCCGGATTTACTGGGTGTAAAGGGAGTGTAGGCGGCAGTACAAGTCAGGAGTGAAAACTTGGGGCGCAACCCCAAGACTGCTTTTGAAACTGTACAGCGAGAGCGTAGGAAGGGCAAGCGGAATTCCTGGTGTAGCGGTGAAATGCGTAGATAGCAGGAAGAACACCGGTGGCGAAGGCGGCTTGCTGGACTATAACTGACGCTGAGACTCGAAAGCGTGGGGAGCGAACAGGATTAGATACCCT
+
,CFFEGCFGGGGGGGGEFDFGGFGGGGGGGFFGGFGGGFEGGGD@FE@=BFFGEFG<EF<FDGFGGGEGGGFGGGGGAFABDFGGFE?FCFFGGGGGGGGFGEBFFFGGGGD<8FGGG8FEEEFGGGGGGGGGFG7FG8FGGGGGGGG@>FBEFGCGGGGGE)FFFFF>E?&:GED<3FFGG>GFFGG::2?>FFCE5?6=@FEFFD,/;FFGFCGGFDC,;:E;%AFCGGFFEE@#/C@;=<:ACFBDFEFCFC9ACAFFFB>C,DF7$6778+EACFF1<F=FGEEE@@9,,4++CGFFE@@0++,<,FE7DGFBC5,A,FE6?,9?AAE=?@+::F=6::<C,,DGCGF8CGFFFCFFFAAFCFFCFBGFBFE,FFFFGFF7CDFGGGGCGCGGGFEGGGGFF9GGFGCCCCC
@sC 188
TGGGGCATATTGCACAATGGGGGAAACCCTGATGCAGCGACGCCGCGTGGAGGAAGAAGGTCTTCGGATTGTAAACTCCTGTTGTTGGGGAAGATAATGACGGTACCCCACAAGGAAGTGACGGCTAACTACGTGCCAGCAGCCGCGGTAAAACGTAGGTCACAAGCGTTGTCCGGAATTACTGGGGGTAAAGGGAGCGCAGGCGGGAAGACAAGTTGGAAGTGAAATCTATGGGCTCAAACCATAAACTGTTTTCAAAACTGTTTTTCTTGAGTAGTGCAGAGGTAGGCGGAGTGCCCGGTGTAGCGGTGGAATGCGTAGATATCGGGAGGAACACCAGTGGCGAAGGCGGCCTACTGGGCACCAACTGACGCTGAGGCTCGAAAGTGCGGGTAGCAAACAGGATTAGAGACCCT
+
DFGFGBEGGD<CEFGGGGGFGEGGGGGGG<EFGFC9@<FDCF@EGGGCF@,C:,B=AF<8FED9CFEDFGGGGEFFG@FCEEDFF8<8BCEBFEE<?F,FFGGGFGGG+CFF<>B,ADFGFG+@F:CBFGFC>FF@><7>F3>FECBG:CF>CGG@FDEFCFDGCC7=FEDGGGGGGFF?C+7?@7**//AFFGE?C6:*(1:4?287::88CC>-?.<D39DC71;E7<<35ACEACF<=FA:;FE<@3:+>@+:@8+@DCGGGGGGEDGBDFFDFGE<6,,FFECEFEB@8CCEGF>GGFE6FEEFE=,BCCGGFC?FFCF@7CGGF@@F?C?GFGFC@48,C@@+C>GGGFGFE@CFFCGFFAFGCFCEGGGFEFGGFGGGGGGGGGGFFFGF8FCFGGGGGEE@E,,-CCCA
@sC 33833
TGAGGAATATTGGTCAATGGGCGCAGGCCTGAACCAGCCAAGTAGCGTGAAGGATGACTGCCCTATGGGTTGTAAACTTCTTTTATATGGGAATAAAGTTTTACACGTGTGGAATTTTGTATGTACCATATGAATAAGGATCGGCTAATTCCGTGCCAGCAGCCGCGGTAATACGGAAGGTCCGGGCGTTATCCGGATTTAGTGGGTTTAAAGGGAGCGTAGGCCGGAGATTAAGCGTGTTGTGAAATGTAGATGCTCAACATCTGAACTGCAGCGCGAACTGGTTTCCTTGAGTACGCACAAAGTGGGCGGAATTCGTGGTGTAGCGGTGAAATGCTTAGATATCACGAAGAACTCCGATTGCGAAGGCAGCTCACTGGAGCGCAACTGACGCTGAAGCTCGAAAGTGCGGGTATCGAACAGGATTAGATACCCT
+
FFGEF,CFGFFFGFGGGGGCEFGCF@CFFGGGFFGGGGGCFFGGGFEF@CFGGGFFGFGGGGGGFFGGE,CFGFFD?<FFGFGGCGGDFFGGGCFGGGC<F9,CB?FFGGGGGG9E<FFFFFGFFE9FAFGGGGGGGGGF9EFDDGEGGFA<DFFGGGGGFFCFEEDCFGFD,,@F73@FGGGGDECGGGGG;?EEG8CFC#EGCE8:*CFG/8FA8-:;<C,;3CEFG=?'CCF>EFEGFF=AFF9GFFEGF#F@D<CFCF?:DFGFGGF2@GCECFA=8DECDBGFD=A?5FEC@EE?9A?EB+FE7FC,>8GCED7FFCF@=ECFEGGF<AFGEFCAGEE?=FGGGGGGGGF@GGGGGGGGFCGGGGFF<<DGFGGEEGGGGFFGFCCGGGGGGGGGGGGGGGGGGGGGGGGGGGGGGGGGGGGGF@GCCCCC
@sC 25258
TGAGGAATATTGGTCAATGGGCGATGGCCTGAACCAGCCAAGTAGCGTGAAGGATGACTGCCCTATGGGTTGTAAACTTCTTTTATAAAGGAATCAAGTCGGGTATGCATACCCGTTTGCATGTACTTTATGAATAAGGATCGGCTAACTCCGTGCCAGCAGCCGCGGTAATACGGAGGATCCGAGCGTTATCCGGATTTATTGGGTGTAAAGGGAGCGCAGATGGGTGTTTAAGTCAGTTGTGAAAGTTTGCGGCTCAACCGTAAAATTGCAGTTGAAACTGGCAGTCTTGAGTACAGTAGAGGTGGTCGGAATTCGTGGTGTAGCGGTGAAATGCTTAGATATCACGAAGAACTCCGATGGCGAAGGCAGCTCACTAGACTGCAACTGACACTGATGCTCGAAAGTGTGGGTATCAAACAGAATTAGATACCCT
+
<EFGGCEFFECDFFGGGGGCBFECF@CGGGGGGFFFGGFFG?C,CCFEFGFAFF<FF6,,CEFEF,EC,C,@FFCEGGFF9FEF,EFFFGGEA,,CFG,EFCEFGGGDEFGD,AF+,,B9,CE,C?,@EFGGF9E=F?:A,4BBCGC<,:C=::BF+<A>,DC@FGGGE:CF<=BFDF>:@F,,@FEG:*>:@,=**/<>9,3,8<7#CFD-?8:2<8<#>8::9)+;,D:8CCCD/79C@<E@%3:FGC+BBDDD8+<A,GECF?CFFF<CCGFEB9A)7<F?,9FF8EEE9B@9EAGEFGFEFCF@,=;C,,GGCD=EFFDEFGFEA9CF@CFFAAC,GFFEC,CEGGGGEC6,@CE:F>F@F9FGEC9GF9FGBCFFFEFACFFAGFCDFGGGF:FE<7F99GGGGGGFFGGEFCC@EEFCGFCFC,6CB-CC
@sC 22603
TGAGGAATATTGGTCAATGGACGAGAGTCTGAACCAGCCAAGTAGCGTGAAGGATGACTGCCCTATGGGTTGTAAACTTCTTTTATACGGGAATAAAGTGATCCACGTGTGGATTTTTGTATGTACCGTATGAATAAGGATCGGCTAACTACGTGCCAGAAGCCGCGGTAATACGGAGGGTCCGAGCGTTATCCGGATTTATTGGGTTTAAAGGGAGCGTAGGTGGATTGTTAAGTCAGTTGTGAAAGTTTGCGGCTCAACCGTAAAATTGCCGTTGATACTGGCAGTCTTGAGTACAGTAGAGGTGGGCGGAATTCGTGGTGTAGCGGTGAAATGCTTAGAGATCACGAAGAACTCCGATTGCGAAGGCAGCTCACTGGACTGCAACTGACACTGATGCTCGAAAGTGTGGGTATCAAACAGGATTAGATACCCT
+
FGG@FFGGGGFGFFGEFGFDFGCFGGGEF9FFGFGGACCDGDFFGGGGEEGD<C@=ECDFGGGGGCFCF@FGGCFFGGGFGGGGGGECFGGGGGGGAFGGGGFFGGG=FGGGGGCFFGGGGCFFDFFGGGGGGFGGFGCAEFC+>FC<F9,BF,AFFC<,@FGGEC7@>@FFGGEGEF'>=:?FEG*FF7BAF<#CGFF,>B>>FF<2<?C,)@BFE>GC@CF<6@0GGFGCCCF?FDFD@<C>ADFGGCGF=CFECG=F=FGCGFFFCAEF+,4<9A=66FFGFGFF=GGGFGGFGFFFGFEGF==FEGFF7FEC,<==EAF@FGFDGGFA??:,AFFFA@,CGGGGGGGGFGGF:FGGGGGGFF@GGGGGFFFEGGGGGGFGFAGGGF9GFGGF9DGFFGFCFFGCGCGFGFC6,CEFDDGFAAFDGGDCCCCC
@sC 192
TGAGGAATATTGGTCAATGGACGAGAGCCTGAACCAGCCAAGTAGCGTGCAGGAAGACGGCCCTATGGGTTGTAAACTGCTTTTATAGGGGGATAAAGTGTTCCACGTGTGGCATATTGCAGGTACCCTATGAATAAGGACCGGCTAATTCCGTGCCAGCAGCCGCGGTAATACGGAAGGTCCGGGCGTTATCCGGATTTATTGGGTTTAAAGGGAGCGTAGGCCGTCTTATAAGCGTGTGGTGAAAGGTCGGGGCTCAACCTGGTCATTGCAGCGCGAAATGTGAGACGTGAGTGCGCAGGAAGTAGGCGGAATGCGTCGTGTAGCGAGGAAATGCTTAGATATGACGAAGAACTCCGATTGCGAAGGCAGCCTGCTGTAGCGCAACTGACGCTGAAGCTCGAAAGCGTGGGTATCGAACAGGATTAGATACCCT
+
EFFFCFEGGFGGFGGGGFGFGGGGGGGGGGFGGGFGG8<AFFCFGG@FEGGGC:FFFGGEG+@DFFGGFGE+?FFEFFFGGCAG9CFFGGGEE7EFGGFFEG9FCFCEFCGGFGGGGFFGGBDFEF9F9E8AFFGGGG?DGGFGGEGGD,CFFF7@FF,<>FG,@C@EGEC,@>:F*>:CCCCCGG5<<C**?<:CC5F<DG9,?:1=C,3<<F>>8(/)(7;8:9:52(:<7<C7FFCE,.20+4*#B:5GF4,3,@:@8,@@>,@8,GF5F:=7=@2++FD,F<FF=3>3)F@:>FEC,,9FFEEF7FFCC@>+B8+C944+=F@4,,<,FEF?GFE39,A:,FE<AA<:C,@@:=A7CGEFFEFF7:8GGFGE<CEGGEFEDFECCGEFFFCF<GEFDFAFGECEGCFFFFFFGGF@AF@DF9FGFFGCCC<C
@sC 193
TGAGGAATATTGGTCAATGGACGAGAGCCTGAACCAGCCAAGTAGCGTGCAGGAAGACGGCCCTATGGGTTGTAAACTGCTTTTATAGGGGGATAAAGTGTTCCACGTGTGGCATATTGCAGGTACCCTATGAATAAGGACCGGCTAATTCCGTGCCAGCAGCCGCGGTAATACGGAAGGTCCGGGCGTTATCCGGATTTATTGGGTTTAAAGGGAGCGTAGGCCGTCTTATAAGCGTGTTGTGAAATGTCGGGGCTCAACCTGGGCATTGCAGCGCGAACTGTGGGACTTGAGTGCGCAGGAAGTAGGCGGAAGTCGTCGTGTAGCGGTGAAATGCTTAGATATGACGAAGAACTCCGATTGCGAAGGCAGCCTGCTGTAGCGCAACTGACGCTGAAGCTCGAAAGCGTGGGTATCGAACAGGATTAGATACCCT
+
EFAFGGGGFDGGGGFGGGGGFFGGGGGGGEGGGGGGGFFFGGCGFGGGGGGGGGGGGGGGGGGGFFEEGGGGGFGGGGDFG,FFGGAAFGGGGGGGGGGFGGGGGGGDFFFEFFGGGGFFGGGGGGGGC=FFEGGGFFGGGGGGEEEGGGGGFFCFFBGFGGGDEGGGGGGGGGGGGGGEF9CFGEGDGEEEDGGGGGE9@1:C;FC>95<FC7<487>B6DC89B8@FC>1CFGDF?E28,8FE<CFDCGDFGCBF:F=GGFGFG@9GFGEEEBC@5=?1:CF7,3,?GGFBGEGGFCGGGGGGECGGEFE=4+GGGGFEGECAGEEECGFEEAGGGFDEDFA7GGGGGGGGEGGGGGEGFEGGEEGEGGGGGGGGGGGGGGGGFDEGEEGGGGGGGGGGGGFGGGGGGFGGGGGGGGGGFGGGGGGGGGCCCCC
@sC 194
TGAGGAATATTGGTCAATGGGCGGAAGCCTGAACCAGCCAAGTAGCGTGCAGGATGACGGCCCTATGGGTTGTAAACTGCTTTTATGCGGGGATAAAGTGGGCCACGCGTGGTCTTTTGCAGGTACCGCATGAATAAGGACCGGCTAATTCCGTGCCAGCAGCCGCGGTAATACGGAAGGTCCGGGCGTTATCCGGATTTATTGGGTTTAAAGGGATCGCAGGCCGCCGGGCCAGCGTGTTGTGAAATGCAGTCGCTCAACGTCTGCACTGCAGCGCGAACTGCCCAGCGTGAGTGCGCGCAGCGTTGGCGGAATTCGCCGTGTAGCGGTGAAATGCTTAGATATGGCGAAGAACTCCGATTGCGTAGGCAGCTGACGGGTGCGTAACTGACGCTCATGCTCGAAAGTGCGGGTATCGAACAGGATTAGATACCCT
+
CFGGGGGGGGGGGGGFFGGGCGGGGGEGGGGGFFCFGGGGGGGCFGGF7FFFGGFGGGCFFGGGFEDFGGGEFGGGGGFGDFCFGFAEGDDEGGGGG9EFCGGGC=F@EEGEFFGGGGGGGCCFFGGGGGGGFGFFGGGGFGDGGGE,3DEDEGGGGGGGGDGGEEEEGCGEE@FGD*<F7;CEDC5CEE5CGGE5*:;CFGCFFF8?589CCC84*1EB:?GD>)::*:5:*1*4FCC<;C@E779499:C?8FFCFC=48C<@8C?,,<2*21:#C@;3:ECC7EGC37F87@F=3+@68+>:++EGGFD@>EC8=87GF>DFGEFFGFA9,,@9D?9F;GEFCGGFGFCFGFF7GGGGGDGGGFFF<FF:>GDGGF@GGGGFCGGGGFGF?FCFGGFDGGGGCGGGGGFFE@@GFFFE9GGGGGGGGGCCCCC
@sC 195
TGAGGAATATTGGTCAATGGGGGAAACCCTGATGCAGCGACGCCGCGTGAGCGAAGAAGTATTTCGGTATGTAAAGCTCTATCAGCAGGGAAGAAAATGACGGTACCTGACTAAGAAGCACCGGCTAAATACGTGCCAGCAGCCGCGGTAATACGTATGGTGCAAGCGTTATCCGGATTTACTGGGTGTAAAGGGAGCGTAGACGGTGATGTAAGTCTGAAGTGAAAGCCCGGGGCTCAACCCCGGGACTGCTTTGGAAACTATGTGACTAGAGTGTCGGAGAGGCAAGTGGAATTCCCAGTGTAGCGGTGAAATGTGTAGATATTGGGAGGAACACCAGTGGCGAAGGCGGCTTGCTGGACGATAACTGACGTTGAGGCTCGAAAGCGTGGGGAGCAAACAGGATTAGATACCCT
+
EFFFGFGFFGGFGGGGGGGGGFGGGGGGGGFGGGGGGGGGGGGGGGG:=FGGGGGGGG<5F9EFF<FFEFGCEFDDGGGAGGFGGFFGGGGGGGGGGGGGGGGGGCGFDDFFGGFG9BFGGGGDGF=FGGGGG<DFGGGGG,:D>8CGFGGGGGGFGDFGGGF,>CDGGDECFG8FG7F9<F8FFG?F::;CGG@ECGG==DCC<?F;8C?2FGC@@2'?BFFCCF5=CGGEFEGF?C@0GGGDFFEFFGFCCFFFAAC==FAGFEB9=CFFBG@GGDGG@G>FFFGECFEBDD9,EAD<8FGGAFGGGGF=<GFFGGGGGGGGGGGFF@9GGGGGGGGGGGGGGGGGGGGGGGGGGGGGGGGGGGEGGGGGGGGFFGECFCGGGGGGGGGGGGGGGGFFGGGGGGGGGGGCCCCC
@sC 196
TGAGGAATATTGGTCAATGGGCGATGGCCTGAACCAGCCAAGTAGCGTGAAGGATGACTGCCCTATGGGTTGTAAACTTCTTTTATATTAGAATAAAGTGCAGTATGTATACTGTTTTGTATGTATAATATGAATAAGGATCGGCTAACTCCGTGCCAGCAGCCGCGGTAATACGGAGGATCCGAGGGTTATCCGGATTTATTGGTTTTAAAGAGAGCGTAGGTGGACTGGTAAGTCAGTTGTGAAAGTTTGCGGCTCAACCGTAAAATTTCAGTGGATACTGTCAGTCTTGAGTACAGTAGAGGTGGGCGGAATTCGTGGTGTAGCGGTGAAATGCTTAGATATCACGAAGAACTCCGATTGCGAAGGCAGCTCACTGGACTGCAACTGACACTGATGCTCGAAAGTGTGGGTATCAAACAGGATTAGATACCCT
+
GGGGGGGGGGGGGGGFFFDFFGGGGGGGGCFGGGGGGGGGFGGGGGGCFGGGGGGGGGAFGFFFGGGGGGGGCFFGG9FGGDGGGGGGGGF<FGGGGFAFFGGGFDFFE9<FCFEAFFFGG9,A@EFGFGA,CA;@FEGG=F?78=@F=?FFGGGGGGGGGDFEGEEGGGGFCDBCEGGGFGGGDG**88>CFCBE:E@FDF0D,8DFEF9$C9,8E>F:;>>-FFFF2@=F@,/CBC@EG?CDFFDBFFFFFGG>EDGFC@GFF;CEC6+*;B>#F;D+?=8,?FGF=8DF>CFCDEE<8F>CF=C:EFC,?DECCCDC:FEE=F8FGGFFEFECEFF@BGGGGGFFGFEFFEGFCGGGGEGGFF@EFFAGGGGGGEGFF<<GFFGGGGGGFFCGGGGGGGGGFFGDGGFGGGGGGGFGGFGFFEGCFGGCCCCC
@sC 197
TGGGGAATATTGCACAATGGAGGAAACTCTGATGCAGCGACGCCGCGTGAGTGAAGAAGTAATTCGTTATGTAAAGCTCTATCAGCAGGGAAGATAGTGACGGTACCTGACTAAGAAGCTCCGGCTAAATACGTGCCAGCAGCCGCGGTAATACGTATAGAGCAAGCGTTATCCGGATTTACTGGGTGTAAAGGGAGTGTAGGTGGCCATGCAAGTCAGAAGTGAAAATCCGGGGCTCAACCCCGGAACTGCTTTTGAAACTGTGAGGCTGGAGTGCAGGAGGGGTGAGTGGAATTCCTAGTGTAGCGGTGAAATGCGTAGATATTAGGAGGAACACCAGTGGCGAAGGCGGCTCACTGGACTGTAACTGACACTGAGGCTCGAAAGCGTGGGGAGCAAACAGGATTAGATACCCT
+
EGGGGFEFGGGGGGGGGGGGGGGGGGGGGGGGGGGGGGCGGGGGGGG@FGGGGGGGGGEFFGDGGFFFFGFGGGFGGGGAFFFGGGGGGGGGGGGGGGGGGGGGGGGGGFGGGGGGGGGFGGGGGFEGFFGGGF8FGGGGGGGGDDGGGGFGGGECGGFEGGGFCFFE:CGGGGGGBGFFFF#GGGCEFFEFGFGCECF>CD9:9<<C@;FFFFFFGFD>?@BFFFG+FDGEEGE8@7C>FCCCCFGFB6B60BA4D69?:>F<<<GGCFGGFGFFFGGGGGFGEDF<FEBDCGEE8?BFF:GGFGEFGFF=,>GGGGGGGGGGGGGFGFFCEGGGGGGFEDGGGEGGGF<FFFCF@GGGGGGGGGGGGGGGFFFEDGGFFGFFEFEGGGGGFFAFFFGFGGGGGGGGGGGCCCCC
@sC 26165
TGAGGAATATTGGTCAATGGGCGAGAGCCTGAACCAGCCAAGTAGCGTGAAGGATGAAGGTCCTACGGATTGTAAACTTCTTTTATACGGGAATAAAGTATCCTACGTGTAGGATTTTGTATGTACCGTATGAATAAGCATCGGCTAACTCCGTGCCAGCAGCCGCGGTAATACGGAGGATGCGAGCGTTATCCGGATTTATTGGGTTTAAAGGGAGCGCAGACGGGAGATTAAGTCAGTGGTGAAAGTTTGCGGCTCAACCGTAAAATTGCAGTTGATACTGGTTTCCTTGAGTGCAGTTGAGGCAGGCGGAATTCGTGGTGTAGCGGTGAAATGCTTAGATATCACGAAGAACCCCGATTGCGAAGGCAGCTTGCTAAACTGTAACTGACGTTCATGCTCGAAAGTGTGGGTATCAAACAGGATTAGATACCCT
+
GGGCFCFGGGFGGGEFGG@,BFGGGGGGGGGGEGGGGCGGGFGGGGGBFCCAFG@FFD<FGDFFFEEDEGGGGGGGFFEG9FGGGGG9FDGGGGGGGGGC9@FFGGGGGCDCG@DFGGGGGGGGFFGEEGGFGCFFGGGAFGDFGGGGFFGGGGFGGGGGGGGGGGECFGGGFFC:FF73DCF<@GGGE:@GGGD:E4FFGFGGGGGGEGGGGGGGC=FDDEBECCFGGGGGFGD;C>F@#GFFEGGGGCFG7GGGFECDE0,CFFFF=GF;<FC,@6GDGFFBGGFE9FFF5FDFFFEF@E9:A+@FCE>;FEEDEFFGGGGGFEGGGFE?FGFFGGGGGGGGGGGGGFAEEFCDGGGGGFECGGFGD?GFGGF@FF<AGGGGGGFGGGGGF?FFGEGGGGFCGFGGDFFEGGFFGGGFDGGGGGGGGGGCCCCC
@sC 199
TGGGGAATATTGCACAATGGGCGAAAGCCTGATGCAGCAACGCCGCGTGAAGGATGAAGGGTTTCGGCTCGTAACCTTCTATCAATAGGGAAGAAACAAATGACGGTACCTAAATAAGAAGCCCCGGCTAACTACGTGCCAGCAGCCGCGGTAATACGTAGGGGGCAAGCGTTATCCGGAATTACTGGGTGTAAAGGGAGCGCAGGCGGCATGGTAAGCCAGATGTGAAAGCCGTGGGCTTAACCCGAGGATTGCATTTGGAACCATCAAGCTAGAGTACAGTAGAGGAAAGCGGAAGTCGTAGTGGAGCGGTGATATGCGTAGATATTAGGAAGAACACCAGTGGCGAAGGCGGCTTTCTGGACTGAAACTGACGCTGAGGCTCGAAAGCGTGGGGAGCAAACAGGATTAGATACCCT
+
<EEEFFFFGFGGGGGGGGGGGCFGGGGGGGGGGD<FGGGGGGDGGGG@FFDGGCGF<FCFGGGGGEGGGGEGGF7?EFCEE<C,CCFGGE8<CFFFGG,EFGFGGDEGGG9CF,?5EEFFFFF7>=CGDEGFFGGGG783CFGFF7DF:FF1>@FGF:F3:CFEEE:CGFG5*BF,,<CGGGGF9,<BB,B/<?FCE5;/9C?*/7+CAC=6:A/@9>F4+:,F@/A@<#/31#CBCCFFF@B=G#30FFACGCDBC3C@,+?+,C<B<A<E95?D<8F=;8,9D;??+:?88?@66+++8FGFA++A=B8=E9E,=@@,?B,E@9FFCC,9F<AC<GGGFA?6BEFC6,C@@8E8D@GFE<CGGFAFE;C7@CDFF8EDB7ECCFC8,@C@@6FE<DF8FFBFAGEFC6,FEFB@B@<
@sC 200
TGAGGAATATTGGTCAATGGACGAGAGTCTGAACCAGCCAAGTAGCGTGCAGGATGACGGCCCTATGGGTTGTAAACTGCTTTTATAAGGGAATAAAGTGAGTCTCGTGAGACTTTTTGCATGTACCTTATGAAGAAGGACCGTCTAATTCCGTGCCAGCAGCCGCGGTAATACGGAAGGTCCGGGCGTTCTCCGGATTTATTGGGTTAAAAGGGAGCGTAGGCCGGCGATTAAGCGTGTTGTGAAATGTAGATGCTCAACATCGGCACTGCAGCGCGAACTGGTTTCCTTGAGTACGCACAAAGTGGGCGGAATTCGTGGTGTAGCGGTGAAATGCTGAGATATGACGAAGAACTCCGATTGCGAATGCAGCCTGCTGTAGCGTAACTGACGCTGAAGCTCGAAAGCGTGGGTATCGAACAGGATTAGATACCCT
+
@EDGGF@FF9FEGGFFGGGGGGFGG@FFEFGGGGGFGFGGFG<FFGGGGGGFGGGGGGEGD7C<F8CFGE,@FFCFGGGGF5-=FEFGGGGFFFFFCFE<FBB,EAB=<4FFGGFGFGFGGGGGGG<E9EEF,@,8FFFGC7@+@,35?F9DD>DE>ADDC8FFCCEFFEGGF,43*F7CFF,>*5CC<*1*?<<EE7+?CD<F@F@7*,7BCCC4*6CD?FG94<5-?=:>E;76C9*9=@789#</>7,@,ACD<9F><<CE:D6FF>89@:3+>8++FGGGFGFBD8CDDC8B@9DFGGDFFCBFF@E9DD@6EB+A,@C>5@,FFFFAFE?DGAB,E;FGFFFFEA,B<CEGGFD7F7F<F@6,EF8GFFGFGFC:>GGGF9GFFB,EFCGFGFGGFGGGFGGEEGFEGGFGF<C,AGGGGGGGFGF@CCCC
@sC 34236
TGAGGAATATTGGTCAATGGCCGAGAGGCTGAACCAGCCAAGTCGCGTGAAGGAAGAAGGATCTATGGTTTGTAAACTTCTTTTATAGGGGAATAAAGTGGAGGACGTGTCCTTTTTTGTATGTACCCTATGAATAAGCATCGGCTAACTCCGTGCCAGCAGCCGCGGTAATACGGAGGATCCGAGCGTTATCCGGATTTATTGGGTTTAAAGGGAGCGTAGGCGGACGCTTAAGTCAGTTGTGAAAGTTTGCGGCTCAACCGTAAAATTGCAGTTGATACTGGGTGTCTTGAGTGCAGTTGAGGCAGGCGGAATTCGTGGTGTAGCGGTGAAATGCTTAGATATCACGAAGAACTCCGATTGCGAAGGCAGCCTGCTAAGCTGCAACTGACATTGAGGCTCGAAAGTGTGGGTATCAAACAGGATTAGATACCCT
+
@FGGGEGGGGGGFGGGGGGGGGGGDGGEEGGGGGGGGGGGGGGGGGGEGGGGGGGG<FDGF9FFFEGFFGFFGGEFGGGGGGGGGFGGGFGFEGGGGDGGGGGGGDGGGGGGGGGGGGGFGGGGGFGGGGGGGGGGGGGGGGDGGGGGG>GGGGGGGGFDGG@GGGGEGDE;D9FC@GGGGGGGGGGGGGGCFG?GEGFFCC>GGFF?F:FGGGGFDFGFDC@CDEC;EECF@FGA12CFFFE@9EFFGGGGGGGGGGGGGGGGGFGFGGGGGGGGFC?#,EGGF8GGGGF8<,FGGFFFFEGGGEFFBBEC+8B7GGFGGGGG>GGGGGGGDFGF;GFGGFFCCGFFGFEGFFCF7FE7GGGDGGGGGGGGGFGGGGGGFGGGFFDGGFFDFCGFFGGGGGGECFGGGGGGGGGGGGFEFGGGGGGGGFGCCCCC
@sC 30656
TGAGGAATATTGGTCAATGGGCGATGGCCTGAACCAGCCAAGTAGCGTGAAGGATGACTGCCCTATGGGTTGTAAACTTCTTTTATAAAGGAATAAAGTCGGGTATGCATACCCGTTTGCATGTACTTTATGAATAAGGATCGGCTAACTCCGTGCCAGCAGCCGCGGTAATACGGAGGATCCGAGCGCTATCCGGATTTATTGGGTTTAAAGGGAGCGTAGATGGATGTTTAAGTCAGTTGTGAAAGTTTGCGGCTCAACCGTAAAATTGCAGTTGATACTGGATGTCTTGAGTGCAGTTGAGGCAGGCGGAATTCGTGGTGTAGCGGTGAAATGCTTAGATATCACGAAGAACTCCGATTGCGAAGGCAGCCTGCTAAGCTGCAACTGACATTGAGGCTCGAAAGTGTGGGTATCAAACAGGATTAGATACCCT
+
EGFFGFFGGGGGGGGGGGGGGGGGGGGGGCGGFFFGGGGGGFGGGGGCFGFGGGGGGGGGGGGGGGFFGGGGGGGGGGGGGGGGGGGGGGGGGGGGGGGGGGGGEGGGGFGFGGGGGGGGGGGGGGGGGGGGGGGGGGGGDFGGEGGGGGGGGGGGGGCGGGGCFDC:FGGGGGGGGGDCFGCFGGGGGGGGG?GGGGGFGE#FFFC5GGFC:;FAGEGG<9B@EC?C88FGAGGFFFDC.FCFGF=DE:CFCFDE:EFACGGFFGGGGGGFE=6E<<CFDGFFFCFFGFGFFFDEECGGGGFG@7DEEFEB8EE7@GGGFGC@=EDGGGGGF9FCFFF;C,GGGFGGGGGF@BEGGFFCDGGFFCFGGGGGGGGGGGGGFFGGFFDCFGGGGGGGGGGGEFFGGGGGGGFEGGGGGGGGGGGGDGGGGFFCCCCC
@sC 203
TGAGGAATATTGGTCAATGGGCGATGGCCTGAACCAGCCAAGTAGCGTGAAGGATGACTGCCCTATGGGTTGTAAACTTCTTTTATATTAGAATAAAGTGCAGTATGTATACTGTTTTGTATGTATAATATGAATAAGGATCGGCTAACTCCGTGCCAGCAGCCGCGGTAATACGGAGGATCCGAGCGTTATCCGGATTTATTGGGTTTAAAGGGAGCGTAGGTGGACTGGTAAGTCAGTTGTGAAAGTTTGCGGCTCAACCGTAAAATTGCAGTTGATACTGGCAGTCTTGAGTACAGTAGAGGTGGGCGGAATTCGTGGTGTAGCGGTGAAATGCTTAGATATCACGAAGAACTCCGATTGCGAAGGCAGCTCACTGGACTGCAACTGACACTGATGCTCGAAAGTGTGGGTATCAAACAGGATTAGATACCCT
+
GFGGGGGGGFGGGGGGGGGGGGGGG7FGGGGGGGGGGGGGGGGGGGCFGGGGGGGGGFAFGGGGGGFGFGGGGGGGGGGFGGGGGGCFFFF<AFFGCFFGGFGGFCEFGCGGAFFGGGGGGGCDFBFFFGGGGGCGFFGD9,?CEGDGFABEE+A=FFCFG8DBECEEGGGFFECFEG@C7EGG@GGGG@C5?FGGEFGCCF=GGG@FG<8;FFG=@>F>;B*#>229;:><2CF=>FF:CCDEDCEFEC:FCEE=,8CBA<GGFD>@CD<>AFFE@4<DFFF,FFFBGCFFEFCFGGGFGFDEFEGEGGFDDD>GDGGGGGEEBGEECEF;FCFFDGGGFFE8GGGGFECGFGGGGGF?CCGGGFFFE<GGGGGGGGGGGGGGGGGGGGGGGGGGGGGGGGGGFFEGGGFGGGGGGGGFFFFGGGGGF?GCCCCC
@sC 30864
TGGGGAATATTGCACAATGGGGGAAACCCTGATGCAGCGACGCCGCGTGAGCGATGAAGTATTTCGGTATGTAAAGCTCTATCAGCAGGGAAGAAAATGACGGTACCTGACTAAGAAGCCCCGGCTAACTACGTGCCAGCCGCCGCGGAAATACGTAGGGGGCAAGCGTTATCCGGATTTACTGGTTGTAAAGGGAGCGTAGACGGCATGGCAAGCCAGATGTGAAAGCCCGGGGCTCAACCCCGGGACTGCATTTGGAACTGTCAGGCTAGAGTGTCGGAGAGGAAAGCGGAATTCCTAGTGTAGCGGTGAAATGCGTAGATATTAGGAGGAACACCAGTGGCGAAGGCGGCTTTCTGGACGATGACTGACGCTGAGGCTCGAAAGCGTGGGGAGCAAACAGGATTAGATACCCT
+
EFFGGGGGGFGGGGGGFGGGGGFGGGGGGGGFGGGGGGGEGGGFEGGEGEGGGC?FFFEEDEE9FFF7FFGGGGGGGFFFGFGGFFGGGGGGGGGGGGGGGCFGDGGGGFGGGGCGGFCBFF@DECF8FFC<@DFEGGGG+@FFGGGG*<CGGGF<<:ECEFGGG*B@FDFGGGEE;5>FGGGGG#;CEF7EGCGGECFF?EEFEGG5C3CFFFC=C?EFFCFFEGFGGGGEGGFGD7FC7GFEGGGFGFFCFG?BCFFDFGF8EAGFDFEGFFEGFGGGGGFGFE:EFFAFGEE@45,DGFCEAF@FF?EA::DFCFGGF9FF<EDGGGFB:GGFGFFC,@EDGGEGGFGFGFGGFGGFFFGGGCAGGGFCGDFGGGDGGDFF@EGGGGGGGGCFFE<A@FGGGCGGGGGCCCCC
@sC 25156
TGAGGAATATTGGTCAATGGGCGAGAGCCTGAACCAGCCAAGTAGCGTGCAGGATGACGGCCCTATGGGTTGTAAACTGCTTTTATAGGGGAATAAAGTGAGCTACGTGTGGTTTTTTGCATGTACCCTATGAATAAGGACCGGCTAATTCCGTGCCAGCAGCCGCGGTAATACGGAAGGTCCGGGCGTTATCCGGATTTATTGGGTTTAAAGGGAGCGTAGGCCGGAGATTAAGCGTGTTGTGAAATGTAGATGCTCAACATCTGAACTGCAGCGCGAACTGGCTTCCTTGAGTACGCATAAAGTGGGCGGAATTCGTGGTGTAGCGGTGAAATGCTTAGATATCACGAAGAACTCCGATTGCGAAGGCAGCTCACTGGAGCGCAACTGACGCTGAAGCTCGAAAGTGCGGGTATCGAACAGGATTAGATACCCT
+
GGGGGFGGGGGGGGGGGFFGGGGGGGGGGFFGGGGGGGGGGGDFFGFFGGGGGGGGFFGGGGGFGGGGGGGGGGGGGGGGGGGGGGGGGGGDGGEFGGFGGGGGGGGGFGGGFGGGGGGGGGGG9FGFG@CFFFGFGGGGGGGCGGGGGFGACF7>FFFFGGGG>EGC<FC?GGGDCFCFGGGG7GGGGGG*GGGGCGGGGGGGGGECE8CEGGGGGDE?BDGG9CGGGGFC:GF<F:EEGGEFFFGFGGGFFGGGCCEFGGGGGGGFFGGE@GGGGGGGFCGFE8FB=,GF:EEEGGGFAEAGGGFCGGFGDE8EGEGGFF@E>GGGGGGFCCGGGGAGGFFGGGGGGGGFFEB7GGGGGFGGGFFGFEFFGFGFFADGGGGGGGGFGECDFFGGFEGGGGGFEDGGGGGGGGGGDGFCCGGGFDGGGGGC9<CC
@sC 206
TGAGGAATATTGGTCAATGGGCGAGAGCCTGAACCAGCCAAGTAGCGTGCAGGATGACGGCCCTATGGGTTGTAAACTGCTTTTATAAGGGAATAAAGTGAGCCTCGTGAGGCTTTTTGCATGTACCTTATGAATAAGGACCGGCTAATTCCGTGCCAGCAGCCGCGGTAATACGGAAGGTCCGGGCGTTATCCGGATTTATTGGGTTTAAAGGGAGCGTAGGCCGGAGATTAAGCGTGTTGTGAAATGTAGATGCTCAACATCTGCACTGCAGCGCGAACTGGTTTCCTTGAGTACGCACAAAGTGGGCGGAAGTCGTGGTGTAGCGGTGAAATGCTTAGATATCACGAAGAACTCCGATTGCGAAGGCAGCTCACTGGAGCGCAACTGGCGCTGAAGCTCGAAAGTGCGGGTATCGAACAGGATTAGATACCCT
+
EGGGGGGGGGGGGGGGGGGGGGGGGCEGGGGGGGGGGGGGGGFGGGGGGGGGGGGGGGGGGGGGGGGDGGGGGGGGGF9FFFGGGGGGGGGGGGGGGGGGGGGGCFGGGGGGFDGGGGFGGGGGGGGFFGGGGGCFGGGEFEGGGGEGG9=FGGGGGGGGG8FGGGGGECFGFGGCCE7FGGGEGGGGGGGFGGGEEGDFCD9,7CCFEGCG?E=AC6?@?9?GFFG8GDAFGCC2F>>8CF9E@AE=?F@DC;@>7GAFAECFGGGFDGF>CB>5B@#D6FGGF=F,=@AFFF=CCCFFGF9FGGFEGGGGEB7GGGGFCGGC5GGGDGFFEFE>9<<=?8GFFFCGECGGGGEEFCA,+GEGGFFEEBFFGGGGF8GGGGGGGGDEGGGGGFGF8GGGGGGFFGGGGGGGGFGGGGGGGGGGGGGGFGECC@AA
@sC 207
TGAGGAATATTGGTCAATGGACGAGAGTCTGAACCAGCCAAGTAGCGTGAAGGATGACTGCCCTATGGGTTGTACACTTCTTTTATACGGGAATAGAGTGAGGCACGTGTGCCTTTTTGTACGTACCGTATGCATAAGGAACGGCTGACTCCGTGCCAGCAGCCGCGGTAATACGGAGGATCCGAGCGTTATCCGGATGTATTGGGTTTAAAGGGAGCGTAGGCGGACGCTTAAGGCAGTTGTGAAAGTTTGCGCCTCAACCGTGAAATTGCAGTTGATACTGGGTGTCTTGAGTACAGTAGAGGCAGGCGGAATTCGTGGTGTAGCGGTGAAATGCTTAGATATCACGAAGAACTCCGACTGCGAAGGCAGCTTGCTGGACTGTAACTGACGCTGATGCTCGAAAGTGTGGGTATCAAACAGGATTAGATACCCT
+
@CE9FGFGGGCGGGGG<EEFFGC6@F@FFGFAF@FGGGG@FCEEFAEFE@DF8CEDF,CEC,,6CFEF<FGDBE,CCFCA,?FGGFG9=:CB@,C?9FFD9,BDFFGF<FF,<F9,:,=FCAFG9+8=F@EF,?4CFE=<,4@@G8+:D,5,3++@>9@73>,DE++@FGC<8;B7*><F7DFB**=C:*;,4,*:5=*23@<F<B*<1?,?+9<6B:C3=D?;<3/5C3,,/<F6>C@9:3+7,,,1+8+++3,8=+CDBDC,,>ADGFC9C,,;;=?0+8CDE4?:,,EFDFDFD;@<FGGFE@@CFD?@+@@+C<D8GF>404,GFFC;C,FD,C5=9,FEDFC<C,GGFFECCEE4CCGFDFFFDCE8@GF<GGGGGGGGGGGDGFFCGGGFAGGGGEFGD@CFC9GFGGF9FGFFE<EBGFGFFGCCCC@C
@sC 208
TGAGGAATATTGGTCAATGGACGGAAGTCTGAACCAGCCAAGTAGCGTGCAGGATGACGGCCCTATGGGTTGTAAACTGCTTTTATACGGGGATAAAGTGAGCCACGTGTGGCTTATTGCAGGTACCGTATGAATAAGGACCGGCTAATTCCGTGCCAGCAGCCGCGGTAATCCGGAAGGTCCGGGCGTTCTCCGGTTTTATTGGGTTTAAAGGGATCGTAGGCCGTTTGTTAAGTGTGTTGTGAAAGGTCGGGGCTCAACCTGGGCATTGCAGCGCGAACTGGCAGACGTGAGTGCGCGGGAAGTAGGCGGAATTCGTCGTGTAGCGGTGAAATGCTTAGATATGACGAAGAACTCCGATTGCGAAGGCGGCCTGCTGTAGCGTAACTGACGCTGAAGCTCGAAAGCGTGGGTATCGAACAGGATTAGATACCCT
+
FGFFGGGGGGGGGGGGGGFGGFGGGGGEGGGGGGGGGGGFCFEGGGGGGGFFEGGGGCEGGGGGCFGG?FCGFFGGGFC<FFFGDEGGGGGGCFGGGGGGGGGGCFGFFFGGGG8,CFCFAE8<FFC+=@=FFF9E9FDF<=:FECCBD=F,3>BEG<,+,@>54@FGEGG@,,>>7>EFC9<<@FC*=**3B,=**=<C1/5;<:CF-C9GFGG@*@F;<DC:17CDFE;GC+0#<6C/=FGEG=F:C1A'F:EFFCFGGGGFFC@,,GGDF5+7>@<2+?CA>,<>D<CF5EC@+C8CEGFGFGCFFCDD?EEEECE:FDEC5GGGGGFFEFGFF?B=?;GFCFFFGGDGFFGGGGGCGFEGGGEGGGFGFFGGGGFGEGGGGFFGGECDGGFGFCFEFGGGFDGGGGFFEF<<GGFFFGGGGGGFGGGCCCCC
@sC 209
TGAGGAATATTGGTCAATGGACGTAAGTCTGAACCAGCCAAGTCGCGTGAGGGAAGACTGCCCTATGGGTTGTAAACCTCTTTTATAAGGGAAGAATAAGTTCTACGTGTAGAATGATGCCTGTACCTTATGAATAAGCATCGGCTAACTCCGTGCCAGACGCCGCGGTAATACGGAGGATGCGAGCGTTATCCGGATTTATTGGGGTTAAAGGGTGCGTAGGCGGTTTATTAAGTTAGTGGTTAAATATTTGAGCTAAACTCAATTGTGCCATTAATACTGGAAAACTGGAGTACAGACGAGGTAGGCGGAATAAGTTAAGTAGCGGTGAAATGCATAGATATAACTTAGAACTCCGATAGCGAAGGCAGCTTACCAGACTGTAACTGACGCTGATGCACGAGAGCGTGGGTAGCGAACAGGATTAGATACCCT
+
E@@FFFDGGGGD@FGGGGGFGGGF,CACFFGGGG8FFG<FFE@EGGGFFGGFGFGEF,,CEFCGGFFFFF7@=FFCF=E,A<CDBFFDFF@<==FFF955:A,CFG<FCFGFDFGDGGGGF,?ECF,AE9FF9FFGEEFGF8C7E=EF,5B=F7+6BA=,+@C+@=FEFC7,<@F7>>FEG8,CBCGG*18,,@C:=:;::>,>7<*3:C929CFF71F;25.87:4@:4GGFC9D0.CBC=62C#3>;7@:=3<,EEEF91@C?1E?=F54C@FDE?E@;E5,AFFFF<AC@@:8E@+4EB<86+?F8GAFGECF9;GF:EC@>49C:,,GGGFDAGGGDE=9@CFFCFFCB+,:EE:B>GFGFEEE,<F@FE<GF<DGGGGGGGGEC@GGFFF<C8,8GGGCCFCGGGFGEGGEF<FFGGGFGGGGC?CCCCC
@sC 34861
TGAGGAATATTGGTCAATGGGCGATGGCCTGAACCAGCTAAGTAGCGTGAAGGATGACTGCTCTATGGGTTGTAAACTTCTTTTATAAAGGAATAAAGTCGGGTATGCATACCCGTTTGCATGTACTTTATGAATAAGGATCGGCAAACTCCGTGCCAGCAGCCGCGGTAATACGGAGGATCCGAGCGTTATCCGGATTTATTGGGTTTAAAGGGAGCGGAGATGGATGTTTAAGTAAGTTGTGAAAGTTTGCGGCTCAACCGTAAAATTGCAGTTGATACTGGATGTCTTGAGTGCAGTGGAGGCAGGCGGAATTCGTGGTGTAGCGGTGAAATGCTTAGATATCACGAAGAACTCCGATTGCGAAGGCAGCCTGCTAAGCTGCAACTGACATTGAGGCTCGAAAGTGTGGGTATCAAACAGGATTAGATACCCT
+
66EFGGCCFG9,EFFDFFC<,EF@:F7EEFFFEFF,EF,,C@,C,<CCFCFA<CF?,C,C8,CFFF<88F7+8@EFEFFD9<?CEFCFE9,=E=,CEA?E,=BFCA,CDEGGA<FFGGDEG99<EFC,CFEAE,EE,59F,:CCE++:4BEF+6<FEGG<FD8,+63+CFDFG9<C7BF:CF,3<*=CF*<2,88*?*:FC,@=C:<EG>F,7;F>B)<#7<<:4<FAE.><FB@8'(@FF<@C;EC@>=7FC@5G=EC<FC2GGGG9GGFCFB,C,4F=GFFF?GFEGGFGDF9E8<F?,B,@EDF?>,AFD8C77@?E9F8EAB@AFEFE99FF=9FDF8C8ECFC@9EF@@7DEFF:+F@GGGGGGFDGGFEF9FF8FCGGGFE<FCC,AGFEFGF<D7FCF<GF@GFCCEF9GDE@GGGGFAFCGGFBCBA@
@sC 211
TAGGGAATTTTCGGCAATGGGGGAAACCCTGACCGAGCAACGCCGCGTGAAGGAAGAAGTAATTCGTTACGTAAACTTCTGTCATAGAGGAAGAACGGTGGATATAGGGAATGATATCCAAGTGACGGTACTCTATAAGAAAGCCACGGCCAACTACGTGCCAGCAGCCGCGGTAATACGTAGGTGGCGAGCGTTATCCGGAATTATTGGGCGTAAAGAGGGAGCAGGCGGGACTAAGGGTCTGTGGTGAAAGATCGAAGCTTAACTTCGGTAAGCCATGGAAACCGTAGAGCTAGAGTGTGTGAGAGTATCGTGGAAGTCCATGTGTAGCGGTGAAATGCGTAGATATATGGAGGAACACCAGTGGCGAAGGCGACGATCTGGCGCATAACTGACGCTCAGTCCCGAAAGCGTGGGGAGCAAATAGGATTAGATACCCT
+
EAFFGGGGGGGGGEFEGCGEFGGGGGGGEGGGFFEFE7BCFGGG7CF+7FGFGGGGGGGGGGGFEGGGGGCFGGGGCFG9EFGGGFGGGGGGGGGGGG=BFFGG9EFGG<FFFFGFFGGGCFGGDFGGGGGCFFFDFBDDCCF8DDFGGG*:FFGFFDGGGFF?DGGC@7>**BC*,,<FFGG>FC5C<*BC5=CE=7@E3*8*33CFFGFGG:C>G<F5<:CD>>GFEC&)?C8,8@C>EGFFFE@>::9@C?98@5CDCF@<?GFCEFCF:88CFFCFD@C9-6GGFC,C,9<,5?+:,,,=8E=>+D48,9EE9,,D8<@,=,8@0:==;BAF@64=,FFC?4?@,CGGDA9FCF=:8DCGFCCFCFEGDGGGFFCCF@F@F9<GGF<EEF:GFF8GGGE@@:CD@,GGGFDFF@CFAE9FFFFGFGGFFGFC@CCC
@sC 34709
TGGGGAATATTGCACAATGGGCGCAAGCCTGATGCAGCCATGCCGCGTGTGTGAAGAAGGCCTTCGGGTTGTAAAGCACTTTCAGCGGGGAGGAAGGCGTTAAGGTTAATAACCTTGGCGATTGACGTTACCCGCAGAAGAAGCACCGGCTAACTCCGTGCCAGCAGCCGCGGTAATACGGAGGGTGCAAGCGTTAATCGGAATTACTGGGCGTAAAGCGCACGCAGGCGGTCTGTCAAGTCGGATGTGAAATCCCCGGGCTCAACCTGGGAACTGCATTCGAAACTGGCAGGCTAGAGTCTTGTAGAGGGGGGTAGAATTCCAGGTGTAGCGGCGAAATGCGTAGAGATCTGGAGGAATACCGGTGGCGAAGGCGGCCCCCTGGACAAAGACTGACGCTCAGGTGCGAAAGCGTGGGGAGCAAACAGGATTAGATACCCT
+
EFGGG,C8EFGGGGGGGGGFDGEGGGGGFFFGFGGGGGFGFGGFGGG+@CCFGGFFGGFFGGG,EFGG=FEGGGGDFGGGGGCGGGGFGGGGGGFDFGGGGGFGGFGGGFFGFGGFCGDEGCFGGGGGFGFBFGGEGGGGGGGGGGFGEEGGGGCAFGGGGGF,6BFDFGGEF@CFCFCFCEGGGEGGFC@CG?EEC>GGG+:C9<:3A:FEGEC@FDG@::8C5DCCECC5=EE?<<DGFFFF@EGFGG?DDGFFFF?FD?:GGFGGGGFGCGEF?GFCFC@A8CFGGFECFCFD@0GF>FGGGGCCGGGFF9GFAGGFFEFGFFF@+@GGFCGGGGGDGGGFAGGGEGGGGFEFFFGGGGGGGGGGGGF@GGGGGGC>GGGFGGGGGFF<C:GGEGGGFFFBFEGGF@GGGFFFDCEF@,GGGGGGGGGGGGGGBCCCC
@sC 213
TGGGGAATATTGCACAATGGGCGCAAGCCTGATGCAGCCATGCCGCGTGTGTGAAGAAGGCCTTCGGGTTGTAAAGCACTTTCAGCGGGGAGGAAGGCGTTAAGGTTAATAACCTTGGCGATTGACGTTACCCGCAGAAGAAGCACCGGCTAACTCCGTGCCAGCAGCCGCGGTAATACGGAGGATCCGAGCGTTATCCGGATTTATTGGTTTTACAGGGAGCGTAGGCGGGTTGTTAAGTCAGTTGTGAAAGTTTGCGGCTCAACCGTAAAATTGCAGTTGATACTGGCGACCTTGAGTGCAACAGAGGTAGGCGGAATTCGTGGTGTAGCGGTGAAATGCTTAGATATCACGAAGAACTCCGATTGCGAAGGCAGCTTACTGGATTGTAACTGACGCTGATGCTCGAAAGTGTGGGTATCAAACAGGATTAGATACCCT
+
@FFGGFGGGGGGGGGGGGFGGGGGGDGGGGGGGGGGGGGFFGGGGGGCEEGGGCGGGGFFGGGGGGGGFGGEGGGFGGGGGGGBC<FGGGFFGGGGGGEGGFGFGAFGGGGGGFG9DGGG>FGFGFGDGGGGGGGGED,DDF7CGGGGGG*=FGCFGGGGE7?FFGCFGG:EDG>CFFFGG8*?*,<:F7C?@7281<CE316,><E*FF#6:8<#:5;;:EAC>>C@FGGG,;59E@>FGGFCE,<CBF87?CCCB=DDE/DF>>CGG9DFGE0DDDB<GF@D?DGGFCE<GE@F?FGFF8FE8DCB8FGGGFCGGDFGEGGGCE,CC=FDFFFECE9FFCCFFFAF=,GFFGGGFDF@6DFEGGGGGGGGGGGGGGFGGFEGGGGGGGGFGGC;GGGGGGGGGGGF9GGGGGGGGGGGGGGGFFGGGGGGGFFFCCCCC
@sC 214
TGAGGAATATTGGTCAATGGACGAGAGTCTGAACCAGCCAAGTAGCGTGAAGGATGACTGCCCTATGGGTTGTAAACTTCTTTTATACGGGAATAAAGTTAGCCACGTGTGGCTTTTTGTATGTACCGTATGAATAAGGATCGGCTAACTCCGTGCCAGCAGCCGCGGTAATACGGAGGATCCGAGCGTTATCCGGATTTATTGGGTTTAAAGGGAGCGTAGGCGGGTTGTTAAGTCAGCTGTGAAAGTTTGCGGCTCAACCGTAAAATTGCAGTTGATACTGGCGACCTTGAGTGCAACAGAGGTAGGCGGAATTCGTGGTGTAGCGGTGAAATGCTTAGATATCACGAAGAACTCCGATTGCGAAGGCAGCTTACTGGATTGTAACTGACGCTGATGCTCGAAAGTGTAGGTATCAAACAGGATTAGATACCCT
+
FGCEGGGGFGGGGGGGGGGGGGGGGGGGGGGGGGGGGGFFGGGGGGGGGGGGGGGGGGGGGGGGGGGG@FGEFEFFGGGGGGGGGGFGGGG7FEGGGGGGGGGCGFFDGGGGGFFGGGGFDGGGGFFDFDFGGGGGGGGGFGFEEFEGGGGGGGCFG<FG,FEGGCFFGEGAEA7CCEGC?FGG0,4CB?CFGGGCDCF9DGGGGG<F3G9F?@=AE>D<7CDC>DGFACACFC:@<9GGFGFGCGGGGFAGCFCFGGGFGGGGDFFGF<FFGGEF=9FGGG=FEDCGFF8F>99DFF@,,DFGFGGFGGGGGGGEGGGGFFC@AEGGFFE@FFGGGGGGCGGGGGGGGGGGGFGGCFGGGFEGGCGGGGGGGGFF<@FDCGGGGGGGFGGGGGGFGGGGGGGGGFGGFGGGFGGGGFGFFGGGFGGGFCFBCCCC
@sC 215
TGAGGAATATTGGTCAATGGGCGATGGCCTGAACCAGCCAAGTAGCGTGAAGGATGACTGCACTATGGGTTGTAAACTTCTTTTATAAAGGAATAAAGTCGGGTATGCATACCCGTTTGCATGTACTTTATGAATAAGGATCGGCTAACTCCGTGCCAGCAGCCGCGGTAATACGGAGGATCCGAGCGTTATCCGGATTTATTGGGTTTAAAGGGAGCGTAGATGGATGTTTAAGTCAGTTGTGAAAGTTTGCGGCTCAACCGTAAAATTGCAGTTGATACTGGATGTCTTGAGTGCAGTTGAGGCAGGCGGAATTCGTGGTGTAGCGGTGAAATGCTTAGATATCACGAAGAACTCCGATTGCGAAGGCAGCCTGCTAAGCTGCAACTGACATTGAGGCTCGAAAGTGTGGGTATCAAACAGGATTAGATACCCT
+
EFGGGFGGGGGGGGGGGGGGGGGGDEGGGGGGGGGGGGGGGGGGGGDFGGGGGGGGGGFEDGGGGGGGGGGGGAGGGGGGGGGGGGGGF9FFGGGGGGGGGGGGGGGGGGGGFGGDGFFGGGGGGGGGGAGGGGCFGFFD9EFGEGGGGGGGGEGDGGGGGGGGGGGGGG@FAFGGE4@C1@CC@<CFGGDGGGGGEGGC>CCCFG@F*6AF?)F=B;EFF>?37;<FCGFGGFF?7@FBFFFGECFFFCC@@?CFFCGFFGEGEGFFFE?<FGFA@#+D?GFE?,CCD8FE8EGGFCGGDGEGGGGGF8GGDEEGGGGFAEEC5EEEGFF=@ECDGGGGGGGGGGGGGF<GGFGCGGGGGEC?GGGGGEFGGGGGFFEFGGGGGGGGGGGFDFGGGGGGGGGGDGGGGGGGGFGGGGGFDFGGGGGGGGGCCCCC
@sC 31395
TGAGGAATATTGGTCAATGGACGCGAGTCTGAACCAGCCAAGTAGCGTGAAGGATGACTGCCCTATGGGTTGTAAACTTCTTTTATATGGGAATAAAGTTGTCCACGTGTGGATTTTTGTATGTACCATATGAATAAGGATCGGCTAACTCCGTGCCAGCAGCCGCGGTAATACGGAGGATCCGAGCGTTATCCGGATTTATTGGGTTTAAAGGGAGCGTAGGTGGATTGTTAAGTCAGTTGTGAAAGTTTGCGGCTCAACCGTAAAATTGCAGTTGAAACTGGCAGTCTTGAGTACAGTAGAGGTGGGCGGAATTCGTGGTGTAGCGGTGAAATGCTTAGATATCACGAAGAACTCCGATTGCGAAGGCAGCTCACTAGACTGCAACTGACACTGATGCTCGAAAGTGTGGGTATCAAACAGGATTAGATACCCT
+
FCGGGGGGFGFFGGGGGGGEGGCEGGGEGGCFGGGGGGGGGGGGGGGGDGGGGGGG?6EFGGGEFFFGGGGGGGGGGGGGGGGGGGGGGGGGGGDDFGGGFEGGGGGFGGGG9FGGGGDFFGGGGGGGGGGGGDEGGGF;=E:F>=EGGCFFGGGGGCGGFGGGEGD@F?GGCGGGCEEFGGGGDE>EGGGGGGGGGGFFG>GFFCF@8GDCEFFF:)CC=<<CFD:FECCFFCFFGGFCFFGD@C<FFAFCFBCD=GGFGGGGFEE@<A<?GE@FAF76FGGDF<?E8GGFBGGGGGDEGGFGEGGGGGGEFFGGGGFAGF@8*>CDGGGFGGGGGGGFGFECFGEGFGGGFGEGDFGGGFC<EDDDGFGGGGGGGGGGGGGGGGFFGGFFEGGGGGGGFGGFFGGGGGGGGGGGEGGGFGGGGGGGGGGCCCCC
@sC 217
TGAGGAATATTGGTCAATGGGCGATGGCCTGAACCAGCCAAGTAGCGTGAAGGATGACTGCCCTATGGGTTGTAAACTTCTTTTATAAAGGAATAAAGTCGGGTATGCATACCCGTTTGCATGTACTTTATGAATAAGGATCGGCTAACTCCGTGCCAGCAGCCGCGGTAATACGGAGGATCCGAGCGTTATCCGGATTTATTGGGTTTAAAGGGAGCGTAGACGGTTGTTTAAGTCAGTTGTGAAAGTTTGCGGCTCAACCGTAAAATTGCAGTTGATACTGGATGTCTTGAGTGCAGTTGAGGCAGGCGGAATTCGTGGTGTAGCGGTGAAATGCTTAGATATCACGAAGAACTCCGATTGCGAAGGCAGCCTGCTAAGCTGCAACTGACATTGAGGCTCGAAAGTGTGGGTATCAAACAGGATTAGATACCCT
+
EGDFG@FGGGGGGGGGGGGGGGGEGGGGGGGGGGGGGGAEGGG<CFGGGGGGGGGGGGGGGGGGGGGGGGGGGGGGGGGGGGGGGCEFFCFG?FGGGEFACEEEGGGDGGGGFGG:FGGGGGGC9FG9A,FFFGFGGFGG<ACFCGCFF9FGEGFEGGCDGGGCEGC@>CC;@,@>*<F:,@<CG@EGGFG,,?FC=*1,=FCCFF#$14CCFDF:*1C;24:#.5#7=??FAF>00?<@CG>EC<9FFF>@7@E>=7>GGGGFDDDF9GF:A,4A669?2>87,,EFFGGF:,,A8EEB,,=BA=CB?8FE+8EGEFFDFDB+9CEEE@9,DCF?DCF9A,GFFF<GGFGFGCGGDGGGFCGGGGFGGGFGFEF,EFE;F?GGGGGGFFEGFGFFGFEFCGFGCGGGGFGGGGGCGGFGGGGGGGGGGGGCCCCC
@sC 218
TGAGGAATATTGGTCAATGGGCGAGAGCCTGAACCAGCCAAGTAGCGTGCAGGATGACGGCCCTATGGGTTGTAAACTGCTTTTATACGGGGATAAAGTGAGCCACGTGTGGCTTATTGCAGGTACCGTATGAATAAGGACCGGCTAATTCCGTGCCAGCAGCCGCGGTAATACGGAAGGTCCGGGCGTTATCCGGATTTATTGGGTTTAAAGGGAGCGTAGGCCGTCTGTTAAGCGTGTTGTGAAATGTCGGGGCTCAACCTGGGCATTGCAGCGCGAACTGGCAGACTTGAGTGTACAGGAAGTAGGCGGAATTCGTCGTGTAGCGGTGAAATGCTTAGATATGACGAAGAACTCCGATTGCGAAGGCAGCCTGCTGTAGTGCAACTGACGCTGAAGCTCGAAAGCGTGGGTATCGAACAGGATTAGATACCCT
+
FFGGGGGGGGGGGGGGGGGGGGGGGGGGGFGGGGGGGGGGGGGFFGEFDGGFGGGGGGGGGGGFGGGGGGGGDGGGGGGGGGGGGGGC=F@GD@EEFGGGGGGGGGGGGGGCFGGGGGGGGFGFGGGGGGFFFFGGGFGGGGGGGDCF9DEFGGGGGGGD7FFGEEGG:CEF9DBFFEBE:;FFEGG>F7CGGGGGGE:CDD-CC<7=6F<EGGE>C;C>=C?:<:?>;=@<<7+)C*@FFACCDC>5GGGGFG2FGGD@>;BD8@;F9CGDFC?GEEE=FFFAFGGC9,FE<FF<8FDGGGFFFECGEDFF8FGGEFE?A,EGFF>GFFGFF9FGGFFCFEFGGFEGGGFAGFGGGGGGGGGGFC9GGEFFGFGFFGGGGFGFCDF@7F;GGGGE<EGFFGGGCCFDGGGGGGGGGGGFGGGGGGGGGGGCCCCC
@sC 219
TGAGGAATATTGGTCAATGGGCGATGGCCTGAACCAGCCAAGTAGCGTGAAGGATGACTGCCCTATGGGTTGTAAACTTCTTTTATAGAGGAATAAAGTCGGGTATGCATACCCGTTTGCATGTACTTTATGAATAAGGATCGGCTAACTCCGTGCCAGCAGCCGCGGTAATACGGAGGATCCGAGCGTTCTCCGGATTTATTGGGTTTAAAGGGAGCGTAGATGGATGTTTAAGTCAGTTGGGAAAGTTTGCGGCTCAACCGTAAAATTGCAGTGGATACTGGATGTCTTGAGTGCAGTTGAGGCAGGCGGAATTCGTGGTGTAGCGGGGAAATGCTTAGATATCACGAAGAACTCCGATTGCGAAGGCAGCCTGCTAAGCTGCAACTGACATTGAGGCTCGAAAGTGTGGGTATCAAACAGGATTACATACCCT
+
<EFGGGFFC<FFGGGGGGFFGGGFGGGGGGGGGGGFGGFGGGGGGGGGFGFGGGGGFGFGGGGFGGGGGGGGEFGGGGAFDFGGGGGGGFFGDFFFGGGGGGDGGGGGGGDCFFG@8FGGGGGGFGGAFFGG9FFGECCCF<ECCD+B6:FGGD7@@FGGCFFFGGEGGGGFCACCE*58,DFF7>*>>F*B;F:7E9@3:C3<CF>1;$?9FCFA1:B50<83848;E=CC9F94:FFGFF$CC<A?FCCB:@8>;7DGFEGDGGGGD><:DFE9A;DFDCGFEFFGFFGGBF9DGGFF8F9GGGFF7D9>=DB87GFGGFEC:F=8E9FFCFC89<EFFDFFFFGGDCAC:67F=7FF7CGGGF@CF8GEGGFFEGFAGGGGFFFCGFFFEFFGCGGFCGGFGGGGGGFFFGGGFFBFFFGGFGFGGGDC<@--
@sC 220
TGGGGAATATTGCACAATGGGGGAGACCCTGATGCAGCAACGCCGCGTGAGTGAAGAAGTATTTCGGTATGTAAAGCTCTATCAGCAGGAAAGAAAATGACGGTACCTGACTAAGAAGCCCCGGCTAACTACGTGCCAGCAACCGCGGTAATACGTAGGGGGCAAGCGTTATCCGGATTTACTGGGTGTAAAGGGAGCGTAGACGGTCTTGCAAGTCTGAAGTGAAAGCCCGGGGCTTAACCCCGGGACTGCTTTGGAAACTGTAGGACTAGAGTGCAGGAGAGGTAAGTGGAATTCCTAGTGTAGCGGTGAAATGCGTAGATATTAGGAGGAACACCAGTGGCGAAGGCGGCTCACTGGACTGTAACTGACACTGAGGCTCGAAAGCGTGGGGAGCAAACAGGATTAGATACCCT
+
GGGGGGGGGGGGGGGGGGGGGGGGGGGGGEGGGGGGGFFGEFEGGGFFGGDGGGGGF=FFFFGGGGGFFGGGGGGGGGGGGGGGGGGGGEGGGGGGGGAFFEGGGGGGGGGFFFGGGGGGGGGGGGGGFGGGGFGGGGGGFGGFGGCFFGGFDFGGGGGGGGGD7AFGGEEGCFGGGGG1FGCCFGEGCCGGGGGGCEGECD>FEGGCEFCFG:EFGFGF<GGFCFGFGGGEGGG>>FFCA?FEFGGEF4:C??CFD/?CE,FGGFFEEEEF=F=ECEEE:E;:GGFCGGGGGGGGGFGDFFE>BGGGGFFFFF@GFCF8GFGGFGGGFFFFFGGGGGGGGGGFFFEDGGGGGGGGGGGGGFGGGGGGEFFCEGGFFGGGGGGFGCGGGGGGGGFGEDFFGGGGGGGGGGGCCCCA
@sC 221
TGGGGAATATTGCACAATGGAGGAAACTCTGATGCAGCGACGCCGCGTGGGTGAAGAAGTAATTCGTTATGTAAAGCTCTATCAGCAGGGAAGATAGTGACGGTACCTGACTAAGAAGCTCCGGCTAAATACGTGCCAGCAGCCGCGGTAATACGTATGGAGCAAGCGTTATCCGGATTTACTGGGTGTAAAGGGAGTGTAGGCGGTGATGTAGGTCTGAAGTGAAAGCCCGGGGCGCAACCCCGGGACTGCTTTGGAGACTATGTGAATAGAGTGTCGGAGAGGCAAATGGAATTACCAGTGTCGCGGTGAAATGCGTAGATATTGGGAGGAACACCAGTGGCGAAGGCGGCTTGCTGGACGATAACTGACGTTGAGGCTCGAAAGCGTGGGGAGCAAACAGGATTAGATACCCT
+
FFGGGFGGCFFGGGGGFCFGFFGGGGGGGDFGGFCCFCCEGG7C@@C@FDEGGGGF?FGFFFGFGGCFFGEGGACE9FF<FFEE9CFGGGGD@FGGGEFFEEGGGCGG9FFGEFFGGGGCFGE>CFFG9FGG?DGGGGFF>@<FCGGD:*@@FCEGFCCDD,3B@FFG:C@FGGGGDCFGGGFF<<;CCFGGF97*8ACC,59742(8+<@<@FCFC48BA<GGF7CEEC5>:CE*#:A<E@86,B>DDGFFG:>@,@#C8<?<FC<#'<<A)+8=+8GF==,ABCEC,FF>9E@C,FFEF7@B)F8@@;E@,:F>=FE=EDAFFFGGFAF9EFFC,EDC88CBFCCGFCGGFCGGGGGGGGGGGGGFGFFGGFGGGGGFGGGFF:GGGFGGGFAGGFFFEEEFECAEE,@CCCCC
@sC 21736
TGGGGAATATTGCACAATGGGCGCAAGCCTGATGCAGCCATGCCGCGTGTGTGAAGAAGGCCTTCGGGTTGTAAAGCACTTTCAGCGGGGAGGAAGGCGTTAAGGCTAATAACCTTGGCGATTGACGTTACCCGCAGAAGAAGCACCGGCTAACTCCGTGCCAGCAGCCGAGGTAATACGGAGGGTGCAAGCGTTAATCGGAATTACTGGGCGGAAAGCGCACGCAGGCGGTCTGTCAAGTCGGATGGGAAGTCCCCGGGCTCAACCTGGGAACTGCATTCGATACTGGCAGGCTAGAGTCTTGTAGAGGGGGGAAGAATGCCAGGTGTAGCGGTGAAATGCGTAGAGATCTGGAGGAATACCGGTGGCGAAGGCGGCCCCCTGGACAAAGACTGACGCTCAGGTGCGAAAGCGTGGGGAGCAAACAGGATTAGATACCCT
+
EFEFGGGG<EGAFGGGGGGGDGGGGGGFFGGGGGGGGGGGGFGGGGGGG@FGFFGGGGGGGG<FDFGG=FCFGGGFGGFEFGGGFFGGEC+4@CFECFEGGBBDC,BB,EFGGGGG9AFGGGG?BFC>CDFF,<:C<CF@F@?AFGG:*<*::FCEF**84CCC76CF<<*/:*?>,C:***442*:86CC5CECCA7C><<E5:,::,,8CG5*5*(,039CDG)8@CF=CCC?6<#795<:8&/8$C<0<:C>1*<@6,CE@,D>,:F;CF@B=?>D8+@,*>5FD>,,FFD>,GEFD<>,,GFFEFF8AA@,;EAFE,FGGGGCGGFGGGGGEB::EFDFC8FEECFGFFECFEAF@@=CF:F:FBFFC7EFC@7>F8GGGGGFGFFFFGFCCEGFF<GGGGGGGGFGGDGGGGFGCGFDEAFFFGGFFFF8GCCCCC
@sC 223
TGAGGAATATTGGTCAATGGACGAGAGTCTGAACCAGCCAAGTAGCGTGAAGGATGACTGCCCTATGGGTTGTAAACTTCTTTTATACGGGAATAAAGTTAGCCACGTGTGGCTTTTTGTATGTACCGTATGAATAAGGATCGGCTAACTCCGTGCTAGCAGCCGCGGTAATCCGGAGGATCCGAGCGTTATCCGGATTTCTGGGGTTTAAAGGGAGCGTAGGCGGGTTGTTAATGCAGTTGTGAAAGTTTGCGGCTCAACCGTAAAATTGCAGTTGTTACTGGCGACCTTGAGTGCAACAGAGGTAGGCGGAATTCGTGGTGTAGCGGTGAAATGCTTAGATATCACGAAGAACTCCGATTGCGAAGGCAGCTTACTGGATTGTAACTGACGCTGATGCTCGAAAGTGTGGGTATCAAACAGGATTAGATACCCT
+
FGGFFGGGGGEFCGGGGGGGGGGGDDEFFFGGFEGGGGGGGG,CEGGG7EDFFGGFFGFGCFDGE8EFGFEDGGGFFGEFAFGGGGFGFEGFFGDFFGGGGDGGGGDFGGGGGGFGGFGGGAFF9FGGGGFAFGGGGGGEFGGEGFEFFFFFEFGGGGFE9ACCC8F<FGGF,EEG7CEGF,:>*::FBF::F70:EGEC$='CFF;@FFC?B>7)>:7.;;CC@D5#CFFC@@,(<=ECF@9;<9F::<>@CD8DD+FC7GFFC9CCDDB*FFE;@,6+6GGGFF=A8F=A*E8B99,F?EGF<CGEC=GE6GGECC,CGFCGFGGFD@FFEGFGGGFCFDFGGFGGGGGGGGGGGGGGGCF<CFGGGGGGGGGGFGGFGGGGGFGGGEFGGGFGGGDGGGGGFCGGGGGGGGCGGGFDFGGGGGGGFCGCCCCC
@sC 26694
TTGGGAATTTTCGGCAATGGGCGAAAGCCTGACCGAGCAACGCCGCGGGAGTGAAGAAGGCCTTCGGGTTGTAAAGCTTTGTTGTGAAGGAAGAACGGCTCATACAGGGAATGGTATGGGAGTGACGGTACTTTACCAGAAAGCCACGGCTAACTACGTGCCAGCAGCCGCGGTAATACGTAGGTGGCGAGCGTTATCCGGAATTATTGGGCGTAAAGGGTGCGCAGGCGGTTTGTTAAGTTTAAGGTGAAAGCGTGGGGCTTAACCCCATATAGCCTTAGAAACTGACAGACTAGAGGACAGGAGAGGGCAATGGAATTCCATGTGTAGCGGTAAAATGCGTAGATATATGGAGGAACACCAGTGGCGAAGGCGGTTGCCTGGCCTGTAACTGACGCTCATGCACGAAAGCGTGGGGAGCAAATAGGATTAGATACCCT
+
<E9AFAFFCFFFGEGGDGF8,CFGGGGGFGGEFDEECEG@FDE7FG>+@FFGFFGGGGFEDFF,BFCEGDGGGGGGGGGEFGFFAFGGGGGFGGGG7FFFFFGGGFGFCFFDGG9=DCECFECFG9FGFC7FGGG9FFFFFFFGGFFEGGE1F8CEGGGGCFCF7CGF,<<8C:*=<FGGGGGDFGG::EG?GB8?5@FE*):.?=<89EC-:(19C5<GE@7A>?C5>CECE>/88EFC>CC9CDF77:=:CEGGGGGG>CGCCGGECEEF8EB=9FF<F;DFDFFGGGGGGFA9+F,GGFE?8F8GGFGFFFA;,9EFE<FFCEDDFGFFFFAFC7GGGGFFGGGFGGGGGGGFCF@FDB<EGGGFGGGGGGGGGGF9CGGGGGGGGFGGGGGGGGGEGGFC@EGGGGGGGGEFDFEGFFGGGGGFA<FGGFGCCCCC
@sC 29280
TGAGGAATATTGGTCAATGGACGAGAGTCTGAACCAGCCAAGTAGCGTGAAGGATGACTGCCCTATGGGTTGTAAACTTCTTTTATACGGGAATAAAGTGAGCCACGTGTGGTTTTTTGCATGTACCCTATGAATAAGGACCGGCTAATTCCGTGCCAGCAGCCGCGGTAATACGGAAGGTCCGGGCGTTATCCGGATTTATTGGGTTTAAAGGGAGCGTAGGCCGGAGATTAAGCGTGTTGTGAAATGTAGACGCTCAACGTCTGCACTGCAGCGCGAACTGGTTTCCTTGAGTACGCACAAAGTGGGCGGAATTCGTGGTGTAGCGGTGAAATGCTTAGATATCACGAAGAACTCCGATTGCGAAGGCAGCTCACTGGAGCGCAACTGACGCTGAAGCTCGAAAGTGCGGGTGTCGAACAGGATTAGATACCCT
+
FGGGGGGGF9EFGGFGGGGFFGEEGGGDGGGGGDFGGGGCGGFFFGGGGGGGGFFFGGFGGGGGGFGGGGGEF@EFGGGGGGGGGGCFFFGGGGGFFGEEFGGGGGGFFGGGEFGFGGGGGABFGGGGGGGGFGGFFGFGGFFCEGGGGGGGGFGEGGGGGFFCFGFC:CFGFGGGGGGGGGGGGGGG6DDFCGGGGGGC1<CFCFCC#EFGFF?FGB/C@EGGFGGFGEGFC<<<EGEGGGFGGC>@?GGGGGED:8:FEFFCGGFGGGGECGECEE6E@FGGGGDC=AF?9FEF@FFCGFECGGFGGE;;DFGECFGFFAFE=DGGFAEFB9GGGGGGFAFFGGCGGFAGGGGGGGGDGEGFGFGGFADGGGGFFGGGGGGGGGFEGEFGGGGGGGGGGGGGGGGGGEEFGGGGGGGGGGFGGGGGGGGCCCCC
@sC 29240
TGAGGAATATTGGTCAATGGGCGATGGCCTGAACCAGCCAAGTAGCGTGAAGGATGACTGCCCTATGGGTTGTAAACTTCTTTTATAAAGGAATAAAGTCGGGTATGCATACCCGTTTGCATGTACTTTATGAATAAGGATCGGCTAACTCCGTGCCAGCAGCCGCGGTAATACGGAGGATCCGAGCGTTATCCGGATTTATTGGGTTTAAAGGGAGCGTAGATGGATGTTTAAGTCAGTTGTGAAAGTTTGCGGCTCAACCGTAAAATTGCAGTTGATACTGGATGTCTTGAGTGCAGTTGAGGCAGGCGGAATTCGTGGTGTAGCGGTGAAATGCTTAGATATCACGAAGAACTCCGATTGCGAAGGCAGCCTGCTAAGCTGCAACTGACATTGAGGCTCGAAAGTGTGGGTATCAAACAGGATTAGATACCCT
+
DGGGGGGGGGGGGGGGGGGFEGGGGBFGGGGGGFGGGGGGGGFFGGGGDEGGGFGFGGFGFGGCDGGGGGGFGGGGGGGGEFGGGGGGFFGGGGFFF9@FEGGGGGGGGGGGCFCFGGGGGGGGDGGGGGGGGGG9FGGFAEGGFDFGGGG8FGGGGGEFGGGFCBFFF7FGEFGGGGECFFFFBEGGGGGGGGGGGG$EGG>GFGC7GGF9DFEA@>GFFEAE@7CCE8C;FGGEFEGGGG;CECEEGFFEFGGCFBDGGGGGFEGCDFFDCB=FC?:EGGGGGFA9=@GFFFFFFGGGGFFFFE:GGGGGDGGEDGGGFFF==F:?FFFFE9DFAFAFFFGEFGGGGGGGFFC@FFFCGGGGGGGGGGDFFDGGGCF@GGGGGGGGGGGGGGGGFGGFFGFGCGGGGGGFGDGGEFFGFGFGDGGGGGGCC9CC
@sC 29031
TGAGGAATATTGGTCAATGGGCGATGGCCTGAACCAGCCAAGTAGCGTGAAGGATGACTGCCCGATGGGTTGTAAACTTCTTTTATAAAGGAATAAAGTCGGGTATGCATACCCGTTTGCATGTCCTTTATGAATAAGGATCGGCTAACTCCGTGCCAGCAGCCGCGGTAATACGGAGGGTCCGAGCGTTATCCGGATTTATTGGGGTTAAAGGGAGCGTAGATGGATGTTTAAGTCAGTTGTGAAAGTTTGCGGCTCAACCGTAAAATTTCAGTTGATACTGGATGTCTTGAGTGCAGTTGAGGCAGGCGGAATTCGTGGTGTAGCGGTGAAATGCTTAGATATCACGAAGAACTCCGATTGTGAAGGCAGCTCACTGGACTGCAACTGACACTGATGCTCGAAAGTGTGGGTATCAAACAGGATTAGATACCCT
+
FFFGGFGGGFFGGFGFCECF8<BCFECCF@CFD;CF@BCEFG<EFDEGCFGGGGGCCEFFEGG,@BFGGG,@FFEFCFFG9BEGGADGFGG=A8,CD9,5?FGFGGGGGGGGGA:C<87EFC5,,<FFGGCCBFGF?FFF9FC:F+8DFFFDF@FGD,@FE8DBFEEEGC7FGFC7@*@*6CFFGG5E:CFB;@CFCEF<9F:FG1.=C0:FFGG>G>FG20#@#:+8FCFC,CFD<C<>@:&ACC9?D8,A9.EFD:GED<FCFGGGFB#F@F>C<<?9?+FGFDGF==,F?F>,8FFB8A,GFFC78>,FFDGGCDCEGFEE:+F?EC,5FFFEGFGGFGFFFGGDFEFDECEFEC@E<A@,CFCAE<FGGGFE,FGGGGGFE,@AFEFFGGGFCFB8FFGFC<F7DGEEFFGGGFFDE@FGGCFFGGECC@A@
@sC 21674
TGAGGAATATTGGTCAATGGGCGATGGCCTGAACCAGCAAAGTAGCGTGAAGGATGAATGCCCTATGGGTTGTAAACTTCTTTTATAAAGGAATAAAGTCGGGGATGCATACACGGTTGACTGTACTTTATGAATAAGGATCGGCTAACTCCGTGTCAGCAGCCGCGGTAATACGGTGGGTACGAGCGTTCTCAGGATTTATTGGGTTTAAAGGGAGCGTAGGCGGGTTGTTAAGTTAGAGGTGAAATTTCGGGGCTCAACCCTGAACGGTTCTCTAATACTGTTGAGCGAGAGAGTAGTTGCGGTAGGCGGAATGTATGGTGTAGCGGTGAAATGCTTAGAGATCATACAGAACACCGATTGCGAAGGCAGCTTACCAAACTATATCTGACGTTGAGGCACGAAAGCGTGGGGAGCAAACAGGATTAGATACCCT
+
EFFGGGGGGGGG9,CFGEFG@FBFEGEFGGCFGGFGGGC,CE,CEFCFGGGGC<9=,,CFEFD8F,CF,::+6EEGGGGACFGGEGFA9,?EE8FGGGGFGD7+4?FFDGF,59++:+8,,:AEA?E<BAFFGGGG9?,:B,3+6FFA,,?,3@>,3@F,,3>@C+@@7FGCC@><,*3*1,7<FF57/*&*@%<26EF+.9=EB8FFCF?<><=18-D8771:F@:;E5,D;;30,*<,F@;FDCE8GEE=CDCF>7B>FGFEA+3C33,B75,<EFED8DFGGGCF@,,A3?88DCFF6FCAA+:CGGFFE;EEC,A,FA=83+8,5,?9AFFDGEECFCDE9FC,GGFFEFB:FDA,FFDFGFAECFFFFEFEECFDGGGFE9GGGGFF@FFFGGGGGGFFFFGGEGGGGGFFGFGGGGGGGFFAGFECCCCC
@sC 229
TGGGGAATATTGCACAATGGGGGAAACCCTGATGCAGCGACGCCGCGTGAGCGATGAAGTATTTCGGTATGTAAAGCTCTATCAGCAGGGAAGAAAATGACGGTACCTGACTAAGAAGCCCCGGCTAACTACGTGCCAGCAGCCGCGGTAATACGTAGGGGGCAAGCGTTATCCGGATTTACTGGGTGTAAAGGGAGCGTAGACGGCATGGCAAGCCAGATGTGAAAGCCCGGGGCTCAACCCCGGGACTGCATTTGGAACTGTCAGGCTAGAGTGTCGGAGAGGAAAGCGGAATTCCTAGTGTAGCGGTGAAATGCGTAGATATTAGGAGGAACACCAGTGGCGAAGGCGGCTTTCTGGACGATGACTGACGTTGAGGCTCGAAAGCGTGGGGAGCAAACAGGATTAGATACCCT
+
CFEFGFGGGGGGGGGGGGGGGGGGGG8EGGGGGFGA@FGGFGGGGGGGGDECFFDGFFE,C,CEFGG:<FGGGGG9FGGGGGFCGGGGFGFFFDFGGGGGGGGEFGDFGGGDFFGGGGGGGCFGG@F,8EAFGFC8FFGGGG7FGGDGG@CC<DDF,5<CEGGGGC:<<CFG:EDGG*:CCF<CFF7=:5A0<:C8545115#+CD:=:E8FC<F=C:F4;@CCF#<?=F:EGGGD-7CGFC>GGD@D9FF<:C79EC36?8,?CDFAGF<GDG=C>EFG6E2F?8==CGGGFEAFE==<GFGGFGEECGFC,GEEDFGDF8EFGGGGGFGGFCEFGFEGFFEGFDGGFFFGGGGGGGGGGGGEECFGGGFGGFGGGGGGGGGGEFGGGGGGGGGGGEGFFGGGGGGGGGGCCCCC
@sC 230
TGGGGAATATTGCACAATGGGGGAAACCCTGATGCAGCGACGCCGCGTGGAGGAAGAAGGTCTTCGGATTGTAAACTCCTGTTGTTGAGGAAGATAATGACGGTACTCAACAAGGAAGTGACGGCTAACTACGTGCCAGCAGCCGCGGTAAGACGTAGGTCACAAGCGTTGTCCGGAATTACTGGGGGTAAAGGGAGCTCAGGCGGGAGAACAAGTTGGAAGTGAAATCCATGGGCTCAACCCATGAACTGCTTTCAAAACTGTTTTTCTTGAGTAGTGCAGAGGTAGGCGGAATTCCCGGTGTAGCGGTGGAATGCGTAGATAGCGGGAGGAACACCAGTGGCGAAGGCGGCCTACTGGGCACCAACTGACGCTGAGGCTCGAAAGTGTGGGTAGCAAACAGGATTAGATACCCT
+
FGGGGGGGGCFFGGGGGGGGGGGGGGFGGFGGGGGGGFEGFGGGGGECEGGGGGGGGGGGFG9CFDFCEGGGGGGGGGGGGF<EFGFAEGFGGGGGG,AEFDEFGGGGGGFG8DFGFFFF9<>CEFEGGGF@FGGCCFGGGC>FEEEEFEF9,,<*8>CFBFGF9,4<<74=FB;@FEG8,+CF@>5:*<+<CGGFEG#855?4D:C5:8?,8;:7(DF@B/,/5:FGFFG8DCDF8EC<<:0;=GGG?FFDC:39BC>DC=CFFGFD,D9DBGFDCGGDDFGGGGGECD<EF?EE>GGGFGGGADGGGFEFCF=DGGGFF@+C+GGGEEFB6CFFGGFFCDCDFF7GGEF@GFFFCFFFEDB8GGFGGGGGGGFDFCF8FEGFC@FFFFFEGGFFFFC@GGGGGCGGGGGCCCCC
@sC 231
TGGGGAATATTGGGCAATGGGCGCAAGCCTGACCCAGCAACGCCGCGTGAAGGAAGAAGGCTTTCGGGTTGTAAACTTCTTTTGTCAGGGACGAGTAGAAGACGGTACCTGACGAATAAGCCACGGCTAACTACGTGCCAGCAGCCGCGGTAATACGTAGGTGGCAAGCGTTGTCCGGATTTACTGGGGGTAAAGGGCGTGTAGCCGGGAAGGCAAGTCAGATGTGAAATCCACGGGCTCAACTCGTGAACTGCATTTGAAACGGTTTTTCTTGAGTATCGGAGAGGCAATCGGAATTCCTAGTGTAGCGGTGAAATGCGTAGATATTAGGAGGAACACCAGTGGCGAAGGCGGATTGCGGGACGACAACTGACGGTGAGGCGCGAAAGCGTGGGGAGCAAACAGGATTAGATACCCT
+
FGGGGGGGGGGGGGGGGGGGGGGGGGGGGGGGGGGGGGGGGGGGGGEBFG7FGGGGGFFGGGGFFGGEFGGGGGFGGGGFFGGGGGGGGFFGGGGGGGGGGGGGGGGGGG9BEGGGGGGDG8BFDEGGGFFGGGGE,CCFGGGGGGGEGGFEC9@,D,>F:<<FC=/7*CFC1EECGGCFF1?FFFCF,433:A<5;>F@?D*94DFFGDGEGCFGGEFFF?3:@FC=<>GGFCGGFFAF@<CGC9;B9GF=FFFAE>C:@FF'FGFFFC,GFF7C=<DGGGGGGFGD:=FGFE?=EFF9FEGGGGFGEEGGGCC?,DGGGGFGGFGGGGFFEFFFGGGGGGGGGGGGGGGGGGGGEC@,:GGGGGGFFGGEFGGGGGGGFCEDGGGGGGGGGFFFFCGGGGFGFGGGFCF<GCCCB6
@sC 32334
TGAGGAATATTGGTCAATGGACGAAAGTCTGAGCCAGCCAAGTAGCGTGCAGGAAGACGGCCCTATGGGTTGTAAACTGCTTTTATAAGGGAATAAAGTGAGCCTCGTGAGGCTTTTTGCGTGTACCTTATGAATAAGGACCGGCTAATTCCGTGCCAGCAGCCGCGGTAATACGGAAGGTCCGGGCGTTATCCGGATTTATTGGGTTTAAAGGGAGCGTAGGCCGGAGATTAAGCGTGTTGTGAAATGTAGACGCTCAACGTCTGCACTGCAGCGCGAACTGGTTTCCTTGAGTACGCACAAAGTGGGCGGAATCCGTGGTGTAGCGGTGAAATGCTTAGATATCACGAAGAACTCCGATTGCGAAGGCAGCCCACTGGAGCGCAACGGACGCTGAAGCTCGAAAGTGCGGGTATCGAACAGGATTAGATACCCT
+
EDGGGGGGGGFGGGGGGGG,;EFGGGGGGCGFEFGGGGGGGGDFFGEFGGDFCGGGDFFGGGGFGGFGGGGGCFGGGGGGGEF@FGGGFFECFGGGGGGDFGGGGGGGGGGGGGGGGGEF=FGGFGGGFFFGCGGGGGGFGGGCFGEFGDFCF,<C7<FGG8>FEGDGE@FCFGFGGGEGGGGEG<EFGEGGCGGGGC,CFG)GGF8C2%<F9:F7BBEGFFEFDECC@;ACCEF>GGGFGGGGGGGGFFFGFGECFGGGGGFGFFF#6(>C7GGFF@C==FFEGGGGGFDGFCCCGGFFCCEGGEGGGGGGCEC7CD:BDF@+)GGGGGEF??DFFFE9?D,:EGF@F?EC,=:G@GGGGGEGFC,C,:FDE8GFGGGGEGGGGD@C6,;EFCGFDFGGFFGGFCGGGGGGGFFFDGFBCEEGGEFDGGGCCCCC
@sC 233
TGGGGAATATTGCACAATGGGCGAAAGCCTGATGCAGCAACGCCGCGTGAAGGAAGAAGGCCTTCGGGTCGTAAACTTCTGTCCTCAGGGAAGAAGAACTGACGGTACCTGAGGAGGAAGCCCCGGCTAGCTACGTGCCAGCAGCCGCGGTAGTACGTAGGGGGCAAGCGTTATCCGGGATTCTTGGGCGTAAAGAGTGCGTAGGTGGTAACCTAAGCGCAGGGTTTAAGGCAATGGCCTAACCATTGTAAGCCCTGCGAACGGGGGTACTTGAGTGCAGGAGAGGAAAGCGGAATTCCTAGTGTAGCGGTGAAATGCGGAGATATTAGGAGGAACACCAGTGGCGAAGGCGGCTTTCTGGACTGAAACTGACACTGAGGCACGAAAGCGTGGGGAGCAAACAGGATTAGATACCCT
+
FG@DF@FGGGGGGGGGGGGFCGGGGGGGGFFFGFFGGGGGFG7FGGGGG,DEFF@FD,CEAF8FFGGG<EFCF=BF9EFFEGDFEDFCFD+EF@FEEFFGGG@FCFDFFGGF,D:+BBBF,BACC@C7>8D<<F7><+>A<>DFGC83@CF**7@DF>FGE7*4=:<:*<<CEG?<CF*1<B,2,?02<C188;:0-39?>72CGC<EEFC9@)<?C:;59GF8<<,=:D@4@<6,@5CB=DD,@@39,#6C?GECEC@6:C-FF9,<C,GFD=ECCFEB<GFFCF@8B:8C==8FE>:@,FECC=@,FFFFC@4=BE?,FFCF?FFFFEFEGFFDFEFDDGGEDEB,GF@FE@GFE@;FFGGGGFGECGEGFFF@EEEEFFEFGGGGGGFEEGGEGF<GFFGGGFEGFC8FACCC8
@sC 234
TGGGGAATATTGCACAATGGGCGCAAGCCCGATGCAGCAACGCCGCGTGAGGGATGACGGCCTTCGGGTTGTAAACCTCTTTTAGTAGGGAAGAAGCGCAAGTGACGGTACCTGCAGAAAAAGCACCGGCTAACTACGTGCCAGCAGCCGCGGTAATACGTAGGGTGCAAGCGTTGTCCGGAATTATGGGGCGTAAAGAGCGCGTAGGCGGTTTGTCGCGTCTGCTGTGAAATCCCGAGGCTCAACCTCGGGCCTGCAGTGGGTACGGGCAGACTTGAGGGCGGTAGGGGGGATTGGAATTCCTGGTGTAGCGGTGGAATGCGCAGATATCAGGAGGAACACCGATGGCGAAGGCAGCTCACTGGAGCGCAACTGACGCTGAAGCTCGAAAGTGCGGGTATCGAACAGGATTAGATACCCT
+
FFGGGGGGGGGGGGGGGGGGGGGGGGGGGGGGGGGGGGGGGGGGGGGGGGGGGGGGGGGGGGGGGGGGGGGEGFDFGFGGG?EEGGGGGGFGGGGGGGGGGGGGGGGGGGGGGGGFGFFFGGEFGGGGGGGGGGGGGGGGGGGGG7DFGGGDECGG,CFG<FFFGGE:?FFGC@E>=CC@C@@F:<E#GGEFG/:>.C7C<#<C883DGGGFD>=@FFFF:@GFFFG7FGGGGFGCEDEEC8FF@@GFFFGGGF>F:CGE?GF0DCGFCDAC3E?<A5C.GGGGGGDGGGEG9FGGGGCFDGFFFA,DGFGGGGGGGGGFEDFD@E=GGGGGGGGGFGGFBEGFEEGGFFGGEF8GGGFGF<ECFDGGGFGGGEFBGGGGGFCGGGFFFAGGGGFGGGGCGGGGGGGGGGGGGGGGCCCCC
@sC 24827
TGAGGAATATTGGTCAATGGACGAGAGTCTGAACCAGCCAAGTAGCGTGAAGGATGACTGCCCTATGGGTTGTAAACTTCTTTTATATGGGAATAAAGTATTCCACGTGTGGGATTTTGTATGTACCATATGAATAAGGATCGGCTCACTCCGTGCCAGCAGCCGCGGTAATACGGAGGATCCGAGCGTTATCCGGATTTATTGGGTTTAAAGGGAGCGTAGAGGGATGTTTAAGTCAGTTGTGAAAGTTTGCGGCTCAACCGTAAAATTGCAGTTGATACTTGATGTCTTGAGTGCAGGTGAGGCAGGCGGAATTCGTGGTGTAGCGGTGAAATGCTTAGATATCACGAAGAACTCCGATTGCGAAGGCAGCCTGCTAAGCTGCAACTGACATTGAGGCTCGAAAGTGTGGGTATCAAACAGGATTAGATACCCT
+
GGG9FF?FFGFGGGGGGGGGGGGGGGGGGGGGGGGGGGGCCFFFFGGGGGGGGGFGGCEGGGGGGGGGGGGGGGGGGGGGCGGGGGGGGGE<AC=CFGGGGGDFGGGFG@FGDFGGGGGFAEGGGGGDFFFGAEFGGGFFCFDGGD+FCFFFCFFEGCGGGFG=C8FGCEBFGG7FC7FGGGGG@GC@FGGGFGGB5*CFGG?CFFD<FFFG@FGCC>7:5><#GGGGCEFG@F@?<<FCFFGG<GFGGGFGECEFGEGDC8?7FAGFAFGFFG7<E@C=/8#?CCFE@,FEFE9,@<9,,5<EB+7FC89,+,EGEFGEEB8C5+:FFF<EEEFGGFE=5;@8DF<FBE@BC8:@,@@DGFFBF<CFB8CGGGE<BAC,GGGGGFC9GEADGFFDCFGDFFEFGGGGGGFGGFFGGFDGGGGFEBEGGGGCCCCC
@sC 30845
TGAGGAATATTGGTCAATGGGCGATGGCCTGAACCAGCCAAGTAGCGTGAAGGATGACTGCCCTATGGGTTGTAAACTTCTTTTATAAAGGAATAAAGTCGGGTATGCATACCCGTTTGCATGTACTTTATGAATAAGGATCGGCTAACTCCGTGCCAGCAGCCGCGGTAATACGGAGGATCCGAGCGTTATCCGGATTTATTGGGTTTAAAGGGAGCGTAGATGGATGTTTAAGTCAGTTGTGAAAGTTTGCGGCTCAACCGTAAAATTGCAGTTGATACTGGATGTCTTGAGTGCAGTTGAGGCAGGCGGAATTCGTGGTGTAGCGGGGAAATGCTTAGATATCACGAAGAACTCCGATTGCGAAGGCAGCCTGCTAAGCTGCAACTGACATTGAGGCTCGAAAGTGTGGGTATCAAACAGGATTAGATACCCT
+
FGGGFGGGGEGAFGGGGGGFGGGGGGGFGC8FFFGGDGGGGGGGFGGGGGGGGGGDFFGFFGGCGFEC@FGEGGFFGFGFGGGGGGGGFFGG8A,CEGGGDG+BFFGCGGGGGFFFFECFGGG,5,<EE;9=FGC;FFFFGFFGGGGGGA?FFCDFGGGGFCEGGGGEGGGCACGGGD:ECCE7:BECGC:FGGGGC?879BFCFD?FFGFGGGC7B@F;7E3+2FCFFAFGGGFA<FAFGGGGGFGCF:E:EEFDECFFA<GGGGFFFE/?G=GF9E@=@GGGFDFE9A,E0GGGFGGGFGFGGGEGGGFE@,7GCGFFFE@C=GDGFGGGGFFEGFFCFDFCCGGFFEFGFGGGDGGEGGFCGFFGGC?FGGGGGGFGGGFGGGGGFCF9GFGGGGGGGGGGEGGGGGGGGGGGGGGGGGGGGFAGGFGCCCCC
@sC 21287
TGAGGAATATTGGTCAATGGGCGATGGCCTGGACCAGCCAAGTAGCGTGAAGGATGACTGCCCTATGGGTTGTAAACTTCTTTTATAAAGGAATAAAGTCGGGTATGCATACCCGTTTGCATGTACTTTATGAATAAGGATCGGCTAACTCCGTGCCAGCAGCAGCGGTAATACGGCGGATCCGAGCGTTATCCGGATTTATTGGGTTTAAAGGGAGCGTAGATGGATGTTTAAGTCAGTTGTGAAAGTTTGCGGCTCAACCGTAAAATTGCAGTTGATACTGGATGTCTTGAGTGCAGTTGAGGCAGGCGGAATTCGTGGTGTAGCGGTGAAATGCTTAGATATCACGAAGAACTCCGATTGCGAAGGCAGCCTGCTAAGCTGCAACTGACATTGAGGCTCGAAAGTGTGGGTATCAAACAGGATTAGATACCCT
+
CCEFEFFFGGGGGGGFGFGGGGGGGGGGGGFGCCCFGFGCFFFGGGGGGGGFFFCFEF@EGFEGGGGG8C:FFFFGGGAFCFFGGGAFGFGGFGFEFGGFCEGGGGGGGGF,<FFEGGGGG<FCFFACFFGFFFGGGGGGGC7FEGEGF?BFE<DFGD8<3@@,38C7F:C,<@FC#@3*>BFDFCECF7E>FEGGGECCCGFGFGDFCFDCDFFFGFGFCCE:>@;DFEF7C.CFGGDGGECBFFCFGFGGEDGFCFFAGGGEFGGCF@:4@FFFG>FGGFGFCF@C?GDCFGGGGFECEE:EGFGGGGFFEE@E8@FFFGGGDEFEFFF<FCGGFE<EFFDGGGGFGGGFFFF>GFGDGGGGGFFGGGGGGGGF9FGFGGGGGGGGGGGGGGFGGGGGGGGGFFGGGGGGGFGGGGDGGGGGGGFGGGGCCCCC
@sC 238
TGAGGAATATTGGTCAATGGACGAGAGTCTGAACCAGCCAAGTAGCGTGCAGGATGACGGCCCTGTGGGTTGTAACCTGCTTTTATAAGGGAATAAAGTGAGTCTCGTGAGACTTTTTGCATGTACCTTATGAATAAGGAAAGGCTAGTTCCGTGCCAGCAGCCGCGGTAATACGGAAGGTCCGGGCGTTATCCGGATTTATAGGGTTTAAAGGAAGCGTAGGCCGGAGATTAAGCGTGTTGTGAAATGTAGATGCTCAACATCTGCACTGCAGCGCGAACAGGTTTCCTTGAGTACGCACAAAGTGGGCGGAATTCGTGGTGTAGCGGTGAAATGCTTAGATATCACGAAGAACTCCGATTGCGAAGGCAGCGCACGGGAGCGCAACTGACGCTGAAGCTCGAAAGTGCGGGTATCGAACAGGATTAGATACCCT
+
AFEFGGGGFGGCG9EGGGGGGGGGGG@FGFFGGCGFCFAEEG<FFFCGEGEFGCFGGFGG7CF@,CCEFGGGCEDEFGGGFGG9<EG<FFFFFGEGGFFCAFCFEFCGGGCFFFGCDGG,EEFEFGGCF9,:EFCF9FDF,,B,E@EBD<D,BAFFCFFC@EFFEDEGE@:;,EBF*33FC9C@7F*>F*1,<FCG/C@7==#:CC2)9<9/?/+,10@:8BCC=8#+/1B<61E>GED;8CD@ECD=EFCD?<,>:CF@A3CAFF><,,C7:;:C:D>@7,D,<,B,,GGGD=+F@FEGGE,EF>C:C8FC:A+FFA=8FF88EG:FECA<CFAD;C<=GFGFB7GFGFABCFF7?7E,CCEGGGFFGF:F8,,@EGGFCE@@CEFGGGGGGGGFACFED,FADFEGGGGGGGGFGFCFFGGGGFGGGGGCCCCC
@sC 239
TGAGGAATATTGGTCAATGGGCGATGGCCTGAACCAGCCACGTAGCGTGAAGGATGACTGCCCTATGGGTTGTAAAATTCTTTTATAAAGGAATAAAGTCGGGTATGCATACCCGTTAGCATGTACTTTATGAATAAGGATAGGCTAACTCCGTGCCAGCAGCCGCGGTAATACGGAGGATACGAGTGTTATCCGGATTTCATGGGTTTAAAGGGGGCGGCGATGGGTGTGGAAGTCAGTGGTTAAAGTTGGCGGACTAACCGTAAAATTGCAGTTGATACTGGATGTCTTGAGTGCAGGTGAGGCAGGCGGAATTCGTGGTGTAGCGGTGAAATGCTTAGATATCACGAAGAACTCCGATTGCGAAGGCAGCCTGCTAAGCTGCAACTGACATTGAGGCGCGAAAGTGTGGGTATCAAATAGGATTAGATACCCT
+
EFFGGGGGGFGG9FFFGGF8FCFE>,6@FFGG,,C6BFAA@F,6EEEFGGG,CC@F<,,C,CCE8,CD,FCE:FF?<<89EF<E@,FDFFD,ABEFGCDB44@,+,4CEFC,,::F,+BFB5<AAFFFF,A,5<4>,A,<<,B4@8,E<EF,+33B=CD83,,@@+@++38;@=<C3**86,7>7<*8,8D,33>5A;+7,,,C:<C*CB9CF@:'55C)),*;@@*9,;@3<;D;,<3,9@+EFA<:8++++C6,,FFB8+?@,,D77,C6,,E7,;44,=B5,8FB9DDE<B,B,,=8?FCGGGGFCFGFFGDGC=?,9,4>?ECEF<C,FGE?,EFDBDGFFFC7FE@FE@FCC?A@FCF7FC,FC68FDDE,CFB,FC@<FGFGFFFCAGGGGGFC7GGFEGEFEGGGDAEGCGGGGGGFFGGGFEGC@CC9
@sC 240
TGAGGAATATTGGTCAATGGACGAGAGTCTGAACCAGCAAAGTAGCGTGCAGGATGACGGCCCTGTGGGTTGTAACCTGCTTGTATAAGGGAATAAAGTGAGTCTCGTGAGACTTTTTGCATGTAACTTATGAATAAGGACCGGCTAGTTCCGTGCCAGCAGCCGCGGTAATACGGGAGGTCCGGGCGTTATGAGGATTTATTGGGTTTGAAGGAAGCGTAGGCCGGAGATTAAGCGTGTTGTGAAATGTAGATGAGCAACATCTGCAATGCAGCGCGAACTGGTTGCCTTGAGTACGCACAAAGTGGGCGGAACTCGTGGTGTAGCGGTGAAATGCTTAGATATCACGAAGAACTCCGATTGCGAAGGCAGCTCACGGGAGCGCAACTGACGCTGAAGCTCGAAAGTGCGGGTATCGAACAGGATTAGATACCCT
+
@8CFGFFG<AFGGGGGGGG@FDC@CCFE<CFG@E8@FG,AFCFGGGEFGGGGGEFECCFF@FF@EEAF7FF7B6?<CFGG8?-EEE<?E=A<,,C9,<<,AFFAEDGEGGGCF9EGGDE@9E9EF,C<,EFGFGGFGG,5BFCDE+83C,5DF<@@BD<BF,,:3+@FC*C,8333*6>F<>:>CE*CFCB;,,8?GG9C?9,7<F=:F*8?<C78GFGDFED7<?CDG2:B<CF9EGEG>-5;<#<=FG7C*<C,*#9F@<;39AGF)9CECC5C:F@7,+FEFB+C9ACF@6@:@AFF9,8,+=+C7=C;@8+EFDGFGFC7BDFFCE<?A<E=FCB,F9FECFGFFCGGGGEECCGGGCFFCGFGGFGGGEB9+FCECDGGF<FGEGFCFGGGFGGFFGFCDDGEGCCFGGGGEFECDGGDGFF9F@FCCCCC
@sC 241
TGAGGAATATTGGTCAATGGGCGTAAGCCTGAACCAGCCAAGTAGCGTGAGGGATGACTGCCCTACGGGTTGTAAACCTCTTTTGTTTGGGAATAAAGTGCGGGACGTGTCCCGCATTGCATGTACCATTTGAATAAGGACCGGCTAATTCCGTGCCAGCAGCCGCGGTAATACGGAAGGTCCGGGCGTTATCCGGATTTATTGGGTTTAAAGGGAGCGCAGGCCGTGGGTTAAGCGTGTCGTGAAATTCCGTCGCTCAACGGCGGACGGGCGGCGCGAACTGGTCCACTTGAGTACGCGGGATGTTGGCGGAATTCGTGGTGTAGCGGTGAAATGCTTAGATATCACGAAGAACTCCGATTGCGAAGGCAGCTGACGGTAGCGCAACTGACGCTGAGGCTCGAAAGTGCGGGTATCGAACAGGATTAGATACCCT
+
DFFGGGGGGGGGFGFGGGGFGGGGGGGGGGGGGGGGGGGGGGGGGGGGGGGFEFGFGGFFFGGGGCGGGGGGGGGCFGGGGGGCFFFFGGGD@FGGGFFCGGGGF+@FGGGFGGGGGCFGGGGGGGFFGFFFGC9@FCFFGGGGGGEGFGAFGGGGGGGFCFGGCGGGGGGGGGGGGGDC:CGGGGCFG5EECGGG@<7F?C3CGC?>E<7<8<;@E:E3<GDD>:G@GGGE;EFFED?;FC:F>>FA7CEECF:1%C>1=>8:>?8F>#CCC:>>GF.EEGFFD@DFGGGGFGEEDF@E8FDDEBEGGGFC7FFCCDFGGGGGFGCDGFEC<FGEFCGGGE?4?GFGGGFGGGEFCFFC:GEFGFGGFEEEGGGFFCEDGGGGGGGGGFFCF8EF?GGGFGGFA@EEGGGFGF9F7GFFGGGFFFDGGGGCCBCC
@sC 242
TGAGGAATATTGGTCAATGGCCGAGAGGCTGAACCAGCCAAGTCGCGTGAAGGAAGAAGGATCTATGGTTTGTAAACTTCTTTTATAGGGGAATAAAGTGGAGGACGTGTCCTTTTTTGTATGTACCCTATGAATAAGCATCGGCTAACTCCGTGCCAGCAGCCGCGGTAATACGGAGGATGCGAGCGTTATCCGGATTTATTGGGTTTAAAGGGTGCGTAGGTGGTGATTTAAGTCAGCGGTGAAAGTTTGTGGCTCAACCATAAAATTGCCGTTGAAACTGGGTTACTTGAGTGTGTTGGAGGTAGGCGGAATGCGGGGTGTAGCGGTGAAATGCATAGATATCACGCAGAACTCCGATTGCGAAGGCAGCTTACTAAACCATAACTGACACTGAAGCACGAAAGCGTGGGGATCAAACAGGATTAGATACCCT
+
FFGGG,@CFGGGGGGGFGGFGEFFGGGGGGGGGGGGEGGGGGGGGGGFGEFGGGFGGGFGGGGGGDGFGFGGFFGGGGGGGGGGGGGDD@F@FGFFGGGDG=<CFGGGCFGGGFFGFCEGFGGGGG,<<FF<AFF;DFFGDFGGGDEG8:EFGGGDFGGGGDFGECFDEEGFFFC:@1E5CFFFG:CEGD@7)735=GFFGGGEC<FB<;<BCFGFGFF<<7;>DGE@;7CGGG:A5:<5F:5'@,D@786E6FGGGE4@CFFFGDFDCFFA?GGGFEACFGGGFFCAGEEA5FFGGGEF,FDFF8F?:9<,+F:@@7+FGGGGFGGGFGFF?AFE,EGFE=FFFGGGGGGF8GEF:?GGGGGGGGGGECGGGGGGEFGFGGGFGGFFAGGFCGFGEFGFFGGFFGGGGGGGGGGGGGGGGGGGGGGGGGFCC<CC
@sC 29985
TGGGGAATATTGCACAATGGGGGAAACCCTGATGTAGCGACGCCGCGTGAGTGAAGAAGTATTTCGGTATGTAAAGCTCTATCAGCAGGGCAGAAAATGACGGTACCTGACTAAGAAGCCCCGGCTAACTACGTGCCAGCAGCCGCGGTAATACGTAGGGGGTAGACGTTATCCGGATTTACTGGGTGTAAAGGGAGCGTAGACGGCATGACGAGCCAGATGTGAAAACCCAGGGCTAAACCCTGGGACTGCATTTGGAACTGCCAGGCTGGAGTGCAGGAGAGGTAAGCGGAATTCCGAGTGTAGCGGGGAAATGCGTAGATATTAGGAGGAACACCAGTGGCGAAGGCGGCTCACTGGACTGTAACTGACACTGAGGCTCGAAAGCGTGGGGAGCAAACAGGATTAGATACCCT
+
D,CCFFGGGFGFCCFGGGGG,BFCC<FGGGCFF9@EGD+@CFEGGGECCFFFFFGEFGGEC<EEFA+?EFEFEG9EF,BEE<F9EFFGGC+FFGG<BFEFEFF+4+5F9FF9FGGGFGEFGF+:@BEGGGGGGGDD+<,:@DEDGGG71*>@,,>?DCFEE7:<*,28=<48,7<==*<9CE,7FGGGGF9C<F./47,/55?F;;?*1>>132<58,09D@<,>CC*EB;FF<;D7'<D+<B,;CFFFE35EDD=D@3(1;D7GGEF@/@FFGFB8DFE,5;EF87CGGFFE@+8=D=GGFECBGGFC,6,,,C>7FFDC,GF@EDGGFEE@,FDFFECGFCBFGGGGGGGGGFCFCDGGFFA<GGGGGFC<,GFGGF@CGGGGEEGGGEGGFCGGGGGGFGFGEFGFFGCCCCC
@sC 244
TGAGGAATATTGGTCAATGGACGAGAGTCTGAACCAGCCAAGTAGCGTGAAGGATGACTGCCCTATGGGTTGTAAACTTCTTTTATACGGGAATAAAGTGATCCACGTGTGGATTTTTGTATGTACCGTATGAATAAGGCTCGGCTAACTCCGTGCCAGCAGCCGCGGTAATACGGAGGATACGAGCGTTATCCGGATTTATTGGGGTTAAAGGGAGCGTAGGTGGATTGTTAAGTCAGTTGTGAAAGTTTGCGGCTCAACCGTAAAATTGTAGTTGATACTGGCAGTCGTGAGGACAGTAGAGGTGGGCGGAATGCGTGGGGTAGCGGTGAAATGCTGAGATATCACGAAGAACTCCGATTGCGAAGGCAGCTCACTGGACTGCAACTGACACTGATGCTCGAAGGTGTGGGTATCAAACAGGAGTAGATACCCT
+
FGGGGGGGFFGGGGFFFFGG?CFEGDFEFFGEFGFFFGFCED<CDEFGGGGGGGGGGCAE@FFDFCCFFEFFECAFEDFGGGGGGGGGF@C8FDC9,AFFG,,<?FGGCFGDFGFFGGGGGFFGA9E7=FGGGG=,CF9,:=FGGCCFCFGDGGGDFD==F<<@C+@F@>F9,7@FGGG*>,>><>EEECG7;>FCGGFG7:CFGG:F7C<FCFG5C'=7<CC#0@30,C@<C?C9,:F<G@9?F,E=+:+6688%62:B:CA$CACFFA:$&<&EAD>>@7AFCFC8,A9,+EAE@F9<=F>?8+4?+,CF?,:7GF:C,,EC>ECFAEE9B<,,A<,,E=C,EFEEF9FEECCB,DFF@GDGFE@FGCF@@@,<,AFFGFFFFCFACFEFC5@F<GGGF@FDCF@FCE8GGGFFFDEEEEFFE,FEC6GCCCCC
@sC 245
TGGGGAATATTGCACAATGGGGGAAACCCTGATGCAGCGACGCAGCGTGGAGGAAGAAGGTCTTCGGATTGTAAACTCCTGTTGTTGAGGAAGATAATGACGGTACTCAACAAGGAAGTGACGGCTAACACCGTGCCAGCAGCCGCGGTAAAACGTAGGTCACAAGCGTTGGCCGGAATTACTGGGTGTAAAGGGAGCGCAGGCGGGAGAACAAGTTGGAAGTGAAAGCCATGGGCTCAACCCATGAACTGCTTTCAAAACTGTGATTCTTGAGTAGTGCAGAGGTAGGCGGAATTCCCGGTGTAGCGGTGGAATGCGTAGATATCGGGAGGAACACCAGTGGCGAAGGCGGCCTACGGGGCACCAACTGACGCTGAGGCTCGAAAGTGTGGGTAGCAAACAGGATTAGATACCCT
+
FDFFGGGGGGGGGGGGGFGGFCFGGGCGGGGGFEFGFFGGEGG+FEGGGGGGGEGFFFGD<FEAFGC4BFFCF9FGGGDEBEFGFFF9AE:,EFFFGFEFFCCFGGFF9<F<EG8AE@DEGCB+:@=DF,,6+B8C7>FFFFFC@7>CB>F$@FFGGGG3#,-#46<CF)6%?>FFEGG9?FGFFGFFF@>CGDCBC,C2@CE7@FGFFCGGFD>.;?F#8CCE;83#FDFGFFE8>G8FA6FGF:9CD049.#699==CC,F==,=,?FGFBGFA8DC,,GFFDCFCCFFGF=:+C:CGFFGE>EFABAEEDGGGFEDGFBCFEGGGFCCF7FGFFA<EEEED:GGEEC<E@@:EC,FDF@GF<GFEECFFFA<FGDGGGGFGFGGGGFGGFEFGFGGGGGGFCCGGFGGCCCCC
@sC 34099
TGGGGAATATTGGTCAATGGGCGATGGCCTGAACCAGCCAAGTAGCGTGAAGGATGACTGCCCTATGGGTTGTAAACTTCTTTTATATTAGAATAAAGTGCAGTATGTATACTGTTTTGTATGTATAATATGAATAAGGATCGGCTAACTCCGTGCCAGCAGCCGCGGTAATACGGAGGATCCGAGCGTTATCCGGATTTATTGGGTTTAAAGGGAGCGTAGGTTGACTGGTAAGTCAGTTGTGAAAGTTTGCGGCTCAACCGTAAAATTGCAGTTGATACTGTCAGTCTTGAGGACAGTAGAGGTGGGCGGAATTCGTGGTGTAGCGGTGAAATGCTTAGATAGCACGAAGAACTCCGATTGCGAAGGCAGCTCACTAGACTGCAACTGACACTGATGCTCGAAAGTGTGGGTATCAAACAGGATTAGATACCCT
+
DEGCGCCFGFGAFGFGGGGCFGGGGDGFGFGGGGGGGGGGGDEFGGGF@GGGGFFFECFAF@FC<FGG8F@FEFFGGGGFF,FFGFFGGGGGGGFE<?FFFGGDFG9FFGGGGGGGFGGGGGGEDEEAFGGGGG;FFF9F@EF7FFBF8?AFFFFGGF<D=FED+8=:CEFFFFGE@E+3DFGG72@F<EFGG?/F9-CEFFD><C@=FF9FF?CFG@GFBDEG7FF7EGCFFGGFCGEGGFFGFG;FEFDGGFG?DEGF6CA=FCGFDAGGGE=FA,,:FGGGGFGGC@?<9B45CDGFE?,FCEGBC>;FGFGEGGGGGFGE9GGFGGFFGGCFEF<AFBCA@GFGGEDE8EEEGGGGGGF?FFCGEADGGGGGGGGGGGGGGGFGFC<9GGGGGGGGGFGGGFGDFFF<GGGGFFEBB,GGGGGFGGF@C9B8
@sC 247
TGAGGAATATTGGTCAATGGACGAGAGTCTGAACCAGCCAAGTAGCGTGCAGGATGACGGCCCTATGGGTTGTAAACCGCTTTTATAGGGGGATAAAGTGTGCCACGTGTGGCATATTGCAGGTACCCTATGAATAAGGACCGGCTAATTCCGTGCCAGCAGCCGCGGTAATACGGAAGGTCCGGGCGTTATCCGGATTTATTGGGGTTAAAGGGAGCGTAGGCCGTCTTATAAGCGTGTTGTGAAATGTCGGGGCTCAACCTGGGCATTGCAGCGCGAACTGTGAGACTTGAGTGCGCAGGAAGTAGGCGGAATTCGTCGTGTAGCGGTGAAATGCTTAGATATGACGAAGAACTCCGATTGCGAAGGCAGCCTGCTGTAGCGCAACTGACGCTGAAGCTCGAAAGCGTGGGTATCGAACAGGATTAGATACCCT
+
D8CFFGFGGGGGGGGGGFFCGGGGEEGEFGGDEEFFFGDFGFFEFGEEGDFGGGGGFE7FGGGDF8FFFG7FGGGGGGGF7=DE9FFCFFGGE+BFG,A,EFGGFGGFGGGGFGGCGGGF9BEEFGGDC>CACGGFGGFEGG=:ECFGFA=FFFDCGF<<BFGGGGCGGGGGGGGGEGGDFGGECEEDGEGGGGGGGGG9+2<E@C5?>FF+0,/58>8C1:CFC8853C72A@7)F=8:9@0;<C:@?=>GGFGF7F?#:<CCF57,@'F/<CCF>F>DD8EF@,C8,,,B5@68+,,<@A4,E8DEEE9,+4+:EEC+B58+*EFE@EGFC99A=-C,E@C,,86GGF@?CB8,CGEC6@GGDF<F:D@C7DF8EC@8+GCCFAE@FFBGFGGGGGFGFGDGGGC@;GEE6CCF@GGGGFGGGGFFFFECCCCC
@sC 30053
TGAGGAATATTGGTCAATGGGCGATGGCCTGAACCAGCCAAGTAGCGTGAAGGATGACTGCCCTATGGGTTGTAAACTTCTTTTATATTAGAATAAAGTGCAGTATGTATACTGTTTTGTATGTATAATATGAATAAGGATCGGCTAACTCCGTGCCAGCAGCCGCGGTAATACGGAGGATCCGAGCGTTATCCGGATTTATTGGGTTTAAAGGGAGCGTAGGTGGACTGGTAAGTCAGTTGTGAAAGTTTGCGGCTCAACCGTAAAATTGCAGTTGATACTGTCAGTCTTTAGTACAGTAGAGGTGGGCGGAATTCGTGGTGTAGCGGTGAAATGCTTAGATATCACGAAGAACTCCGATTGCGAAGGCAGCTCACTGGACTGCAACTGACACTGATGCTCGAAAGTGTGGGTATCAAACAGGATTAGATACCCT
+
FFGGGGGGGGG,FFGG@FECEGGGGGGGEGGGGGGGGGGGGGCGGGGGGGGGGGGGGGEGGGGFFGFGGGGG:CAFGGGGGFGGGGFGGGGFGFGFGGDFGGGGGGDGGGGGGCGGGGGGGGGGGCFFGGGGGGGGGGGGGGCDEGEGGGGGGFCEFGGGGCFFC+CFGGEGGFGGGGGGFGG3CFCCF<F;GG:FGGCFCCGG9;7C=:FGCD@FGEG<>CBFFFCCCF@C8F8<CFCFCFG>>C?@CECCC=EE8EEF+(;<?B<59EE8<?9FFGGGBFFE8EB:,9,,+9AEFGF<E=4@@B=CB4,,4,C7ED9,<FC+EDEEA@?:,9DFFFF8GGGGCGEGE@@FE@>FFGFF:@78FC;C;,@CFGGGFE@EAGGGFFCC@EEFGGGGFBCDFGF@CCBB7FECD<CGGGGEFEACFEEF9EC@C@<B
@sC 22160
TGAGGAACATTGGTCAATGGGCGCGAGCCTGAACCAGCCAAGTAGCGTGAAGGATGACTGCCCTATGGGTTGTAAACTTCTTTTATACGGGAATAAAGTGAGGCACGTGTGCCTTTTTGTATGTACCGTATGAATAAGGATCGGCTAACTCCGTGCCAGCAGCCGCGGTAATACGGAGGATCCGAGCGTTATCCGGATTTATTGGGTTTAAAGGGAGCGTAGGCGGACGCTTAAGTCAGTTGTGAAAGTTTGCGGCTCAACCGTAAAATTGCAGTTGATACTGGGTGTCGTGAGGACAGTAGAGGCAGGCGGAATTCGTGGTGTAGCGGTGAAATGCTTAGATATCACGAAGAACTCCGATTGCGAAGGCAGCCTGCTGGACTGTAACTGACGCTGATGCTCGAAAGTGTGGGTATCAAACAGGATTAGATACCCT
+
EFGGFFFFFFFGFGGGGGGGGGDGGGGGGGGGFFFGGGGGGFGGGG>F7FGGGGGGGGFGGGGGGGCGGGGEGGGGGGGGFFGGGGFGGGGDGGG?EFGGGGGGGGGGGGGGGFGGGGGGGGGGGGGGFFG?FEAEGGGFFF>EBFC8@=DFFGFGGFGGGGGG7C@GGCE;9FFGGGGGGGGFEC5CFGGFGFFGD>F<?CBFC:9>*?5CFEE?:3BC<::CDDECE=@3CGG556GFFF<8<EGFG1GEGGFE8CFDGGGGFCFGGGGF4FE;38=1CFGFF@FC,,EFC<9EFGFEDFFEFGEGE8GE=9+EB7BC@GGE@F:A9,<5,9DGGECGGGGGFGGGGGGFC@FF7CFEGGFCFEGCFF<C,<E<,GGGGGGGGGFCEGGGFF,GF@GGGGGFGGGGGGFFGFFFEE<GGGGFCGGFGFE<CA-B
@sC 250
TGAGGAATATTGGTCAATGGGCGATGGCCTGAACCAGCCAAGTAGCGTGAAGGATGACTGCCCTATGGGTTGTAAACTTCTTTTATATTAGAATAAAGTGCAGTATGTATACTGTTTTGTATGTATAATATGAATAAGGATCGGCTAACTCCGTGCCAGCAGCCGCGGTAATACGGAGGATCCGAGCGTTATCCGGATTGATTGGGTTTAAAGGGAGCGTAGGTGGATTGTTAAGTCAGTTGTGAAAGTTTGCGGCTCAACCGTAAAATTGCATTTGATACTGACAGTCTTGAGTACAGTAGAGGTGGGCGGAATTCGTGGTGTAGCGGTGAAATGCTTAGATATCACGAAGAACTCCGATTGCGAAGGCAGCTCACTGTACTGCAACTGACACTGATGCTCGAAAGTGTGGGTATCAAACAGGATTAGATACCCT
+
CFEGGFGGGFGGGGGGGGGFFGGGGGGGGGGGGGGGGGGGGGGGGGGGGGGFGGGGGGGGGGGDFEFGFGEGGGGFFGGGGCDFFGFGDF<CFACCE?CFA<FFG9EGGACFDFEGFGGFGFFGGGFGDFFFFGF>FFGGDDFGEGEGGCDGC@F7FFDFGFDGGC@GG7FFGFGGGGGGBCF88@:E1FB@FFDG7FC#04=EFCCCGG@;;:A>6=FGFFGDG@15E=FCFD@<FFGFFGFD9<DF<CE>=ED@7CC9:BED9GGGF;A@4/@GGDD=CCGGGGFF9GFGFGGFGGF?GCFGFEGDGGGFFCGGGEGFFDDEEGGFEE:?,EFFDGFGGGGGFFFGGGFFCB7EGGGGGGGGGGFEEGFGGGDFGGGGGGGFF,EGGFFFFDFFFGGFFGGGEFEGGGGGFEGGGGGGGGGGGGGGGGF@CCCC
@sC 251
TGAGGAATATTGGTCAATGGGCGATGGCCTGAACCAGCCAAGTAGCGTGAAGGATGACTGCCCTATGGGTTGTAAACTTCTTTTATATTAGAATAAAGTGCAGTATGTATACTGTTTTGTATGTATAATATGAATAAGGATCGGCTAACTCCGTGCCAGCAGCCGCGTTAATACGGAGGATCCGGGCGTTATCCGGATTTATTGGGTTGAAAGGGAGCGTAGGTGGATTGTTAAGTCAGTTGTTAAAGTTTGCGGCTCAACCGTAAAATTGCAGTTGATACTGACAGTCTTGAGTACAGTAGAGGTGGGCGGAATTCGTGGTGTAGCGGTGAAATGCTTAGATATCACGAAGAACTCCGATTGCGAAGGCAGCTCACTGTACTGCAACTGACACTGATGCTCGAAAGTGTGGGTATCAAACAGGATTAGATACCCT
+
FGGGG6CFFGFCGFCFFGGGGFGGGEEGGFEGGCGGFF8BF8CAEFGFGGCFGGFFCC,CFGG@F8CFFC:EF<,EAFD9EEEGGGGGGF9FFEFEFFFGGAE<:CEE,,95,,C?,4E<B,C?EEFFFDB?FGCFE,4A5B:F7A+:<EF<F<<FEFEFC>3F36>+3@==FF@E+@<7@DFC:F8BF7>#7D5>;;F:=@,<@;F@1,3CF0</81,:8GG.:<<FAD8,3>:AC6>3<=29@,,,C+=GGFE?D>B,::?=E9GGFE,=4FA;ED=FDE??B,4,D4FADBD,GGFCGGEB+=+CEFEE9=>+@7GGFFEC5DFEFCA<?9FFFCGCE,FFB,,FECDGGFFC,FGDGF@CFA<<EFAGGGF<C;E@GGFGGFCC9FFFC9GGGGGGGGGGFGEECCCCCFFDGCEEFFFGGFFCE,C@C<CC
@sC 33814
TGAGGAATATTGGTCAATGGAGGCAACTCTGAACCAGCCATGCAGCGTGCAGGATGACGGTCCTATGGATTGTAAACTGCTTTTGTACAGGAAGCAACCTCCCTACGAGTGGGGACTTGACGGTACTGTAAGAATAAGGATCGGCTAACTCCGTGCCAGCAGCCGCGGTAATACGGAGGATCCGAGCGTTATCCGGAATTATTGGGTTTAAAGGGTTCGTAGGCGGCTTTGTAAGTCAGTGGTGAAATTTACTAGCTTAACGAGGACACTGCCATTGATACGGCAGAGCTTGAATAATATGGAAGTAACTATAATATGTAGTGTAGCGGTGAAATGCTTAGATATTACATGGAATACCAATTGCGAAGGCAGGTTACTACAGATTTATTGACGCTGATGAACGAAAGCGTGGGGAGCGAACAGGATTAGATACCCT
+
@8FFGEEFFFGCFEFGFGC@FFGF@FFFGFFFGG9FFFGG<E@,CFGCEGGGGG,A<ECCFF@<GF<89<FFGCAFGF,=,<<CE,C?CEE,E,4?FFEFG,4E?FGFG:+BBFCCFGGCF7C6BCA@FF<F<FF=,C?E9B=C7:@F8,,ABBCCD,>+88>DCEGGGDFG,,*5>F<*F,?,114=CFE:;C:FC5<FBF.FGG@=C;FGGGG=C9GFDDE@=:6858AF739+0GFDE;7@A9FEFC$FD5=E@F7B+,,FB@:8F=B,,5DF9,+6+9GE?,59ECC5;B,5@,FDE?,9<CEFGEC,GF@9EE4,B<>+)ECFGFFFGGGGFFE8FFEAGFFDF9AC,C,6@ECCCGGFGFCDF@<GGGFF<C@@B6AGGFC,@C;CGGFE98GFGGGECC@CFFEFCGGGGFGFDFGGGGFGFFGCCCCC
@sC 32356
TAGGGAATCTTCGGCAATGGGGGCAACCCTGACCGAGCAACGCCGCGTGGGTGAAGAAGGTTTTCGGATCGTAAAGCTCTGTTGTAAGAGAAGAACGTGTGTGAGAGCGGAAAGTTCACACAGTGACGGTAAATTACCAGAAAGGGACGGCTAACTACGTGCCAGCAGCCGCGGTAATACGTAGGTCCCGAGCGTTGTCCGGATTTATTGGGCGTAAAGCGAGCGCAGGCGGTTTAATAAGTCTGAAGTTAAAGGCAGTGGCTTAACCATTGTTCGCTTTGGAAACTGGTAGACTTGAGTGCAGAAGGGGAGAGTGGAATTCCATGTGTGGCGGTGAAATGCGTAGATATATGGAGGAACACCGGTGGCGAAAGCGGCTCTCTGGTCTGTAACTGACGCTGAGGCTCGAAGGCGTGGGGAGCAAACAGGATTAGATACCCT
+
FFFFGGGFGGFFGGGEEGG8DF@EGGGGGGGGGGGGGGGGFGGGGGGFGGDGEGGGGCGFECF7BEEGEGGFGGG9DFGGGAAFFGFCF9E@GGGFC++ADG?,,CDDGGGECG,@FGFDCGGG,3<>FFGE,@FC,@C,8>C<>FGCFCG7F7FGEGD:,:<C<*<B7,=?F@F@<CFCFCECFFE:CFEECC8;E=3:8C*229;EFE7GCEC3?5::#4?:555>5DCGFGC=@F8??C,F>F@;DC6@<C9F8CGE@/GCEFGDEA@::GGGFEFECE=-=67?,A5C59GFFBGFGGGEB8EF<?FF<F@BEEAEBE9GCGFCEAGFA,<FF,EGGGGFCFDC9GFC<A,@GC@C@GGGFFCCCE<@7G@GGEGGGFAFDGGFGGGFGGEEGGGEEGGGF@8GEC,GEGFFDCFGFF9FEEFEGGFGGGFGCCCCC
@sC 254
TGAGGAATATTGGTCAATGGACGAGAGTCTGAACCAGCCAAGTAGCGTGCAGGATGACGGCCCTATGGGTTGTAAACTGCTTTTATAAGGGAATAAAGTGAGTCTCGTGAGACTTTTTGCATGTACCTTATGAATAAGGACCGACTAATTCCGTGCCAGCAGCCGCGGTAATACGGAAGGTCCGGGCGTTATCCGGATTTATTGGGTTTAAAGGGAGCGTAGGCCGGAGATTAAGCGTGTTGTGAAATGTAGACGCTCAACGTCTGCACTGCAGCGCGAACTGGTTTCCTTGAGTACGCACAAAGTGGGCGGAATTCGTGGTGTAGCGGTGAAATGCTTAGATATCACGAAGAACTCCGATTGCGAAGGCAGCTCACTGGAGCGCAACTGACGCTGAAGCTCGAAAGTGCGGGTATCGAACAGGATTAGATACCCT
+
FFGGGGGGGGGGGGGGGCDFGGGGGGGFGFFGGFGGGGGGGGDGGGGGGGGGGGGGGGGGGGGGGCEGGGGGGGGGGGGGGGGGGGGGGGCFFGGGGGFGGGGGGGGGGGGGGGA<FFGFGGGEGGCFEFFGGGGGGFGGGGD+@+6CFFFCGGDGGGGGGGGGG6<EGGGGC>FCFFF:2>>77FC+G;E<<,0CEGGF:8CEEF5=FGF9;2+AE?F5;<2DCGGDG,8CAFF>CFC?FFFGF5<CFFAEFFE:7GCEGGFFAFF=F6@E@ECCEGFDE@GGGFCGED,A5CEC7FGGD9GGGGEGFFBC:FC:FDB<GFE@0+?BGEFCFEGGFFCGGGFFFGGGGGGFGF@CEFGGGGGGGGGGGFGFDGGGGGGGGGGGGFFGGGGGGFGGGGFFGGFGFGGGGGGGGGGGGGFEDGGGGGGGFDGCCCCC
@sC 26196
TGGGGAATTTTGGACAATGGGGGCAACCCTGATCCAGCCATGCCGCGTGCAGGATGAAGGCCTTCGGGTTGTAAACTGCTTTTGTCAGGGACGAAAAGGACCGTGTTAATACCATGGTCTGCTGACGGTACCTGAAGAATAAGCACCGGCTAACTACGTGCCAGCAGCCGCGGTAATACGTAGGGTGCAAGCGTTAATCGGAATTACTGGGCGTAAAGCGTGCGCAGGCGGTTCTGTAAGACAGATGTGAAATCCCCGGGCTCAACCTGGGAATTGCATTTGTGACTGCAGGACTAGAGTTCATCAGAGGGGGGTGGAATTCCAAGTGTAGCAGTGAAATGCGTAGATATTTGGAAGAACACCAATGGCGAAGGCAGCCCCCTGGGATGCGACTGACGCTCATGCACGAAAGCGTGGGGAGCAAACAGGATTAGATACCCT
+
CFGGGGGGGGGFGGGGG9F8EEEGGGGGGGGFCGGGGGFFGGGGGGGCEEGGGGGGGGFCGGGGGGGGGDEGG?FGGGGGGGGGGGGGGGGGDEFGGGGFFFDGGGGGGGGGGGGGGGGGGGGGGGGGGFFGGGGGGGGGG<,@EFFEEGG<FGGGGGGGFGGGGGGGGEEGGGEGGC@CGG7FGFGD?FGGGF>7E=?:CGFBFEECGGGGGCEGFFFDFFEGD)ECCGFC7FFECGGGFCFFFGFCDCCEFEDDGFDGG?CEDFGGGGGGFGFG?GGGGEFD=6FF9CFBC,?9A7GGFEFACDGDEGGGGGFE;EEBGFGGEGFFGEGGGGGGGDGGGGFAEF=AGGGGGGGGFFCGFFC<GGDGFFFFGGGGGGEDGGGGFGGDGGGGGGGGGGGGFGGGFFGGGGGGGGGGFFEFGGGGGFEGGGGGGGFECCCCC
@sC 256
TGAGGCATATTGGTCAATGGGCGATAGCCTGAACCAGCCAAGTAGCGTGAAGGATGACTGCCCTATGGGTTGTAAACTTCTTTTATAAAGGAATAAAGTCGGGTATGCATACCCGTTTGCATGTACTTTATGAATCAGGATCGGCTAACTCCGTGCCAGCAGCCGCGGTAATACGGAGGCTCCGAGCGTTATCCGGATTTATTGGTTTTAAAGGGTGCGTAGATGGATGTTTAAGTCAGTTGTGAAAGTTTGCGGCTCAACCGTAAAATTGCAGTTGATACTGGATGTCTTGAGTGCAGTTGAGGCAGGCGGAATTCGTGGTGTAGCGGTGAAATGCTTAGATATCACGAAGAACTCCGATTGCGAAGGCAGCCTGCTAAGCTGCAACTGACATTGAGGCTCGAAAGTGTGGATATCAAACAGGATTAGATACCCT
+
DFECG,BFGGGGGGGGFFGGGGGGGGGGGGGGGGGGGGGGFGEGGGGGGGGGGGGGGG<FGFFGFGGGGGGGGGAGGGGGGCGGGGGGGGGGGFFFGGFGGDGGGFDGFGFGGGEGGGGGGGGGGGGGGFGGGGG,FFGGGE=7@FEF,<FGFBC+BFFFFFGGGGEEFBC>DFGGE@F*,@FD*>CBE**8CEG8/,:BCF7E?##GG1)*1<##:8FD;;9<6)'$CFGGA9FAGFFCFGFDC99=@+@C=EDDD.CFCGGFE::EC<C?ABEFF;<49FF=9EFF@:FGFECE8EEDGGGFFGEEDGEE=FCGGGFEEF8@5GFGGFFFFAGFAGGGEFCCFGGFGGGGFCEFCGFF@B,,EF9FEFFGGGGGGFE,FGCGGGEE@,GFFB<FCGFFFGGFEFGGGGGGGGGGFFGFDCFFGGGGGDGCCCCC
@sC 257
TGAGGAATATTGGTCAATGGACGAGAGTCTGAACCAGCCAAGTGGCGTGAAGGATGACTGCCCTATGGGTTGTAAACTTCTTTTATACGGGAATAAAGTTAGCCACGTGTGGCGTTTTGTATGTACCGTATGAATAAGGATCGGCTAACTCCGTGCCAGCAGCCGCGGTAATACGGAGGATCCGAGCGTTATCCGGATTTATTGGGTTTAAAGGGAGCGTAGGCGGGTTGTTAAGTCAGGTTTGAAAGTTTGCGGCTCAACCGTAAAATTTCAGTTAGTACTGGCGACCTTGAGTGCAACAGAGGTAGGCGGAATTCGTGGTGTAGCGGTGAAATGCTTAGATATCACGAAGAACTCCGATTGCGAAGGCAGCTTACTGGATTGTAACTGACGCTGATGCTCGAAAGTGTGGGTATCAAACAGGATTAGATACCCT
+
FFGGGFEGGGCGFFDGG9FGFEGFGDGGGGFFGFFG@@DCCF@<CFFCDGGFGGDFFC,FFFFFGE9FFGEGGGFGFGGG9F9FFGGFGGG4@,<EFGGGGFFGGCEFGGGGC+BFFFFEGGGGGFFG=+,6CAD;D?EE=E@FGCEGG9DFGGG>FCFFFF@D@8:FC<FFG97FE7F*6,6>@>C.81*=F,8<EEGFC?8GGF7@CF>FFD:)1:F:18/9.CC@3::D@CCF89<.3#05,<E:<C=8C,8D8FCFB><FC?9F=@,@;B>=C,B6+6:GEGFFB:FGFF=F=C9,,<>BB=+FC>EEDACCFDE@DCEEB7@,GGGFEBFCFEBAF=<ED@EDF?@@<B@F,FGEEDGF@C,FCGGGGGFFDCFEFEEFFFDFGGGEGGFGFC,EGGGFF@EGGGFFFCCGGGFFFFAGGGF9GGGCCCCC
@sC 23909
TGGGGAATATTGCACAATGGGCGCAAGCCTGATGCAGCCATGCCGCGTGTGTGACGAAGGCCTTCGGGTTGTAAAGCACTTTCCGCGGGGAGGAAGGCGTTCAGGTTAATCACCTTGGCGATTGACGTTACCCGCAGAAGAAGAACCGGCTAACACCGTGCCAGCAGCCGCGGTAATACGGAGGGTGCAAGCGTTAATCGGAATTACTGGGCGTAACGCGCACGCAGGCGGTCTGTCAAGTCGGATGGGAAGTCCCCGGGCTCAACCTGGGAATTGCATTCGAAACTGGCAGGCTAGAGTCTTGAAGAGGGGGGTAGAAGTCCAGGTGTAGCGGTGAAATGCGTAGAGATCTGGAGGAATACCGGTGGCGAAGGCGGCCCCCTGGACAAAGACTGACGCTCAGGTGCGAAAGCGTGGGGAGCAAACAGGATTAGATACCCT
+
F@E<C@F@DFCEEGGFEDDFFGCFGD7FGF8FFGGGGGEGC8FFEGG@+BCDEF<FFFCFCFE==FFFGG@E?E,CD,C<=<F9FGC+8+@CFEFAC?EFE+BCBBDFF9,CFGFF,<F>++8FCG>BFG>FF@*41CFBCA,,6@<<*<:CEG,<FGCCE@,2CCBFG>BC7E8A+<EEEG>88-2;EC78;8*/2+2A6C;:,):3CC;C*6/4#7197<57C>>E;CF>*9<7,8*4/*8<,<<,F?6**F7?GGGGED,9FCD9@AF@3,;=6GF7CF@95,GGDC<FB,>,>+D@,;D8,,FEGGCGFEEA@9C,>6:,B,9C+AFCFGDFAF=@@7FEFFFBA,4CGFD?A<C+=CGFDGEGGGGEGFCCBBC,CD<EC56,FECEF:,:FGCGFCF@,DGF<GGGGEEDGGGFFCGFEFGGGGGGFEA@@C<C@
@sC 29900
TGAGGAATATTGGTCAATGGACGAGAGTCTGAACCAGCCAAGTAGCGTGAAGGATGACTGCCCTATGGGTTGTAAACTTCTTTTATACGGGAATAAAGTTAGCCACGTGTGGCTTTTTGTATGTACCGTATGAATAAGGATCGGCTAACTCCGTGCCAGCGGCCGCGGTAATACGGAGGATCCGAGCGTTATCCGGATTTATTGGTTTTAAAGGGAGCGTAGGCGGGTTGTTAAGTGAGTTGTGAAAGTTTGCGGCTCAACCGTAAAATTGCAGTTGATACTGGCGACCTTGAGTGAAACAGAGGTAGGCGGAATTCGTGGTGTAGCGGTGAAATGCTTAGATATCACGAAGAACTCCGATTGCGAAGGCAGCTTACTGGATTGTAACTGACGCTGATGCTCGAAAGTGTGAGTATCAAACAGGATTAGATACCCT
+
CCFGGFFFGGGFGFFEGGGGFG7FC@F<EFDAFGFGGGGGGGCGFGEGGGGGGFGGFFCFFGGCFCDFEGF@FGFGGGGGGFGGGGGGD7FFEGFG<FFGGGGFGGDFGFFGGFFGGGEGFGGFFDG@GGGGGGFGGFG?EAFGGGEAFFGGGFFFGADFFGGGCG*@CFGFE,5>ECD73,<C@C=EFFEDCGD6GGGF+C-GF(?@<FF94049*4E50)@5DCE<CEAFFGG=#:8GAEFGCCFFF3679D?D>CFCGGGGDGFGFFE<CFC%@,;?=CFGGFBFF?A,DFCC,F<8E?9:,6BCEEE;@GGCEGGFDGC@)FGFFCGFEFFDGGGFGGGFGFEGGGFFC8@@7GFDFCF,FGGGGFGGCFFF6@GGGGGGGGGEEGGGFEGFCGGGGGGFCFGGFEF<EGGGGFBFDCGFGGGGGGF8CCCC
@sC 24363
TGAGGAATATTGGTCAATGGACGAGAGTCTGAACCAGCCAAGTAGCGTGAAGGATGACTGCCCTATGGGTTGTAAACTTCTTTTATACGGGAATAAAGTTAGCCACGTGTGGCTTTTTGTATGTACCGTATGAATAAGGATCGGCTAACTCCGTGCCAGCAGCCGCGGTAATACGGAGGATCCGAGCGTTATCCGGCTTTATTGGGTTTAAAGGGAGCGTAGGCGGGTTGTTAAGTCAGTTGTGAAAGTTTGCGGCTCAACCGTAAAATTGCAGTTGATACTGGCGACCTTGAGCGCAACAGAGGTAGGCGGAATTCGTGGTGTAGCGGTGAAATGCTTAGATATCACGAAGAACTCCGATTGCGAAGGCAGCTTACTGGATTGTAACTGACGCTGATGCTCGAAAGTGTGGGTATCAAACAGGATTAGATACCCT
+
AEAFG@E@CFGAGFGGGGGCE8FGGGGG,<F<EFFGFFDDGGEFGGC@CGGEEGGGCCCC@CFGD8C<66BCFFGCCGGFEGGGGGFFCECEFFCFF<?EFCDD<E>BEE@@CFCFCFGDE9F?E,EEG=EAFGGGC,C=,<:F7FEFCCFG7FFGGGGGGGGGG7FGGGGGFG@:*5@FFGGGEEEGGGGGGGGG*/=?FC38CFF/<?5<F>BF<0:))==CEGG>FCAF,<,.F>FFC=@CFFFGGEFFDDEG@ECC==9=AC;<GFFBGGFGFC@C7BF<AGFGGGEF>EEA=EBCEF=FEB:CB>AGFFGCGGGGGGEE@@,FFEFD?<EC9CC,9GFE,F@GFF9CE@@@7GGGGGGFFCDFFFFGGGGFFFGFDGFFEC<@CF@@C,,GGGGGGEFFFGGGGGGGGGGFFGFEECGGGFFGGGFCCCCC
@sC 29382
TGAGGAATATTGGTCAATGGACGAGAGTCTGAACCAGCCAAGTAGCGTGAAGGATGACTGCCCTATGGGTTGTAAACTTCTTTTATATGGGAATAAAGTTTTCCACGTGTGGAATTTTGTATGTACCATATGAATAAGGATCGGCTAACTCCGTGCCAGCAGCCGCGGTAATACGGAGGATCCGAGCGTTATCCGGAGTTATTGGGTTTAAAGGGAGCGTAGGTGGACAGTTAAGTCAGTTGTGAAAGTTTGCGGCTCAAACGTAAAATTGCAGTTGATACTGGCTGTCTTGAGTACAGTAGAGTTGGGCGGAATTCGTGGTGTAGCGGTGAAATGCTTAGATATCACGAAGAACTCCGATTGCGAAGGCAGCTCACTGGACTGCAACTGACACTGATGCTCGAAAGTGTGGGTATCAAACAGGATTAGATACCCT
+
DCFGGGGGGGGGGGGFGGG8AFEFGGGGGGGGGGGGDGEFGGFGGGGGGGGGG,EACGFEFFGFG,-<FGGEFDF<EDGGGGGEDFD<F9FGGGFFFEFGFGDFGGG7FFFEFFFFGGFFGGGGGGGGGGGGGGGGGGFE9B7@:=CGGFGGG7D@GGGGGGGGDCFDFGEC<FFDGCFG@CFF=@EGGGGFGGGGG%=?GGGGFCF#F><CGFGFGBC5;;DCD&FDFGFF?AC*FDGF=<CAF7GGF:=@<=GFD><B&CEFGGGGFFGEAEE?;AGD?GFB,,<?,CGGFF@ECFE9FF4B+GGGFBE,7=CEDGF<FF>>FGGGGGE9ACB8EB6,?,CCGFFFC9,@@,8,@FGGGGGGGCFFGF9GGFGGGGGGGGGGGGGGGGGGGGGEEGGGFGFGGGGGGFD@FFGGGEFDGGGGGGGGGCGCCACC
@sC 30991
TGAGGAATATTGGTCAATGGGCGCAGGCCTGAACCAGCCAAGTAGCGTGAAGGATGACTGCCCTATGGGTTGTAAACTTCTTTTATATGGGAATAAAGTTTTCCACGTGTGGAATTTTGTATGTACCATATGAATAAGGATCGGCTAACTCCGTGCCAGCAGCCGCGGTAATACGGAGGATCCGAGCGTTATCCGGATTTATTGGGTTTAAAGGGAGCGTAGTCCGTGCTTTAAGAGTGTTGTGAAATGTAGACGCTCAACGTCTGAATTGCAGCGCGCACTGGGGCACTTGAGTGCGCACGAGGCAGGCGGAATTCGTGGTGTAGCGGTGAAATGCTTAGATATCACGAAGAACCCCGATTGCGAAGGCAGCTTGCCGGAGCGTAACTGACGCTGAAGCTCGAAAGTGCGGGTATCGAACAGGATTAGATACCCT
+
EFGGGGGGGFDGGGGGGD<ABFDGGDGGFGGGGGGGGDFFGGGGGGGGGCGGGGDEAECCF:FGDGGGGGCCFC@FFGGG9EFFGGGFFFEGGGGFFFGGGGGGFGGDF8FGFEGGGFFGGD9ECGEB,A<9EFGGGGFC<EC:EFGGFGGCCDFG>FGGFFFCFGGCCGEFGGGDFEGE7,@BFDGGGGGG9FGGC5+?,B8C9CFFE0CFG=D4E(<F=B#8C;FG5CEF??E%CF<<GFCFCGGFGGFGGECC8GGGGG=;;FE70@GGGEC>@8':==FDG3,C=,FFDGEF@3,37FFGGGEFCEB=9,GGEFB<,CDGACEFFFF<<9F:,A9GGDFGFDCFE?9EEFDGGGGDGEGGGFEFFFFFGEFF@,:7EFECGGGGF;,FFGGGFFFF@GGGE:GGECFC@E<<7C,@DCGGGGFGGGGCC-CC
@sC 25130
TGAGGAATATTGGTCAATGGGCGAGAGCCTGAACCAGCCAAGTAGCGTGCAGGATGACGGCCCTATGGGTTGTAAACTGCTTTTATAAGGGAATAAAGTGAGAGTCGTGACTCTTTTTGCATGTACCTTATGAATAAGGACCGGCTAATTCCGTGCCAGCAGCCGCGGTAATACGGAAGGTCCGGGCGTTATCCGGATTTATTGGGTTTAAAGGGAGCGTAGGCCGGAGATTAAGCGTGTTGTGAAATGTAGTTGCTCAACATCTGCACTGCAGCGCGAACTGGTTTCCTTGAGTACGCACAAAGTGGGCGGAATTCGTGGTGTAGCGGTGAAATGCTTAGATATCACGAAGAACTCCGATTGCGAAGGCAGCGCACTGGAGCGCAACTGACGCTGAAGCTCGAAAGTGCGGGTATCGAACAGGATTAGATACCCT
+
CFGGGGFFGGGFDGGGGFEEFFEFGGGGGGGGGGFFG@DFF@,CFGGGGGFFGECFCFFGGGGFE=9=D<FF@FGGGGGGDFGGGGGACFG=FG<EFFGGDC?E=FGGGGGGGGGGGGGGGFEFCGGGGGGG9FGGGGGGGFGG>FFFF9FDGGFGGG87FCFGGGGGGGGCCGGGGGDCFCFF*<C@:FEGGGDGEGGF?C1<?FFCGFC:71<D@BEF>>EGCCDCFB?<F:CAGGEGGGFFFGGGDGFF;GGGGEFCAFB*FGGGFGGGGG4CBEAFGGGF<<FCGGFFDGECGF8FFE:FGGGGGFFGGFECEFFFGFEEDF@GF<EFC,FFEFEDF;EEGCGGGGGFCB+FEFF:EFFCFGFGGFFF@,FEGFC7CGGF<EEFECB+GFCGGFFEGDFAGGGGGGGGGGGGGGGGGGGGGGGFFCACC@CC
@sC 264
TGAGGAATATTGGTCAATGGGCGCAGGCCTGAACCAGCCAAGTAGCGTGAAGGATGACTGCCCTATGGGTTGTAAACTTCTTTTATATGGGAATAAAGTTTTCCACGTGTGGCATTTTGTATGTACCATATGAATAAGGATCGGCTAACTCCGTGCCAGCAGCCGCGGTAATACGGAGGATCCGAGCGTTATCCGGATTTATTGGGTTTAAAGGGAGCGTAGGTGGACAGTTAAGTCAGTTGTGAAAGTTTGCGGCTCAACCGTAAAATTGCAGTGCATAGTGGCTGTCTTGAGTACAGTAGAGGTGGGCGGAAGTCGTGGTGTAGCGGTGAAACGCTTAGATATCACGAAGAACTCCGATTGCGAAGGCAGCTCACTGGACTGCAACTGACACTGATGCTCGAAAGTGTGGGTATCAAACAGGATTAGATACCCT
+
EDGFGCFGGCGGGGGG9EEGGGGDE:BFGDFEDFGG8FEGGGFGEGGGGGGGGGGGFGFGGGGGGDEFGE7BEF?FFGGGGBECFGFD9FGGFFGEEFG<EEFGCFGEFGG7==FGGGGGFFDDFFGAFFGAFGGFDCGG=F7CEGGGGG?FEFFGGG?GGGFGGCEGGG@DFG<CG:F7BFGG**=CGGGC@FG@=<C>FF-FCFGGGBCG784*:8?D9>EF>8.+3,0<5E8:,:FF=9;@7,AC=GGG5D8,CFFB+GFE;@=,FAA8:?7,,,@6,EED=BFC,E=?+CAFEEE,=A,B?8@FDE?C4?4GGGFCFFDE>C:EEFCF=@=EGFFGGGF<FFGGFGGEE@:@@CFC7GFBE<,FGGFGGGFFC<FCFCEFFDFAFEC9AGFF9GGFFCF@<FGGGEGGFFFGGGGFFFFEF9GFC,FCCCCC
@sC 27598
TGAGGAATATTGGTCAATGGGCGAGGGCCTGAACCAGCCAAGTAGCGTGCAGGACGACGGCCCTATGAGTTGTAAACTGCTTTTATAAGGGAATAAAGTGAGTCTCGTGAGACTTTTTGCATGTACCTTATGAATAAGGACCGGCTAATTCCGTGCCAGCAGCCGCGGTAATACGGAGGATCCGAGCGTTATCCGGATTTATTGGGTTTAAAGGGTGCGTAGGCGGCCTTTTAAGTCAGCGGTGAAAGTCTGTGGCTCAACCATAGAATTGCCGTTGAAACTGGGGGGCGTGAGTATGTTTGAGGCAGGCGGAGTGCGTGGTGTAGCGGTGAAATGCTTAGATATCACGCAGAACCCCGATTGCGAAGGCAGCCTGCCTAGCCATGACTGACGCTGATGCACGAAAGCGTGGGGATCAAACAGGATTAGATACCCT
+
EEGGG,CEEFFGGGGGGGG8BAF7FGFGGDGGGGGGEGFFGGGFGGC@FGGGGDF=@FF@FGGGGGGD9EC9EFBFGGGGGC@FFGGGG9DFF8FFG<B<,BEFGGGGFFGGGGGGGGGGGGGGGCGFEGGFF9@FFC9F=<>7FGGB,FDFFFD:BFGG@GGGGDCGGGGF3,>CEGGGFGGFD7CCFFG8FC;FG=@@<CFFFFGGGGG9CF=CC@C=):88=8C?FCFFDCF>C?CCGF?FECC>DFGFGFGGGEGF?GFCGGCCCFFFFGF=@89=6DGGDFB,=AFGBE,DFAAF8A9FCC@EDGE8@:F:GGFG=F@6*8:?<EEE<E<C@EF=C,?CGGFFE,CF@+CECDFFFEEGEE9DF,FFF,FFCAGGFGCFCDCGGC@GGGGFF@@B,GGGGGGGGFDCCEDGFAEFAAGFFGGGGGGCCCCC
@sC 266
TGGGGAATATTGCACAATGGGGGAAACCCTGATGCAGCGACGCCGCGTGAGCGATGAAGTATTTCGGTATGTAAAGCTCTATCAGCAGGGAAGAAAATGACGGTACCTGACTAAGAAGCCCCGGCTAACTACGGGCCAGCAGCCGCGGTAATACGTAGGGGGGAAGCGTTATCCGGAGCTACTGGGTGTAAAGGGAGCGTAGCCGGCAGGGCAAGCCAGAGGTGAAAGCCCGGGGCTCAACCCCGGGACTGCATTTGGAACTGTCAGGCTAGAGTGTCGGAGAGGAAAGCGGAATTCCTAGTGTAGCGGTGAAATGCGTAGATATTAGGAGGAACACCAGTGGCGAAGGCGGGTTTCTGGACGATGACTGACGTTGAGGCTCGAAAGCGTGGGGAGCAAACAGGATTAGATACCCT
+
E8FEGFFGC<FGGGG9EGGGFGG+FGGGGGGGGCFFFG7CEGCGFEEFGGCF@@FF<?C9<EFCGGG,=FFFFFGFFGGFGF<AFFFGGGCF?E=?8EFCC?FGFEEFAFFGF=,,FFCFGE>CC>BF,>FGG+:E7FE>3<DFEDDFC@FFCF<CFGG7****2*;E8EDFE?>C**/;@FGGGG98/<<CEFD;C::?75##:/<;#C;=3<,*;5>,;FCD<C>EF*@2:FFE6F>FC7@@>,BBGFF=DACGFE36,338,FB,;ADE6CEGGCFF@C,BF8C=8EFE8FEFE:A,CGE>>@FDDFF,F7GDDEFFFDEAGGGGBEEFCCEFDGGGGGCFFGDGFC86,GGGGDFB<F<GFCFGFCCCGFFF<EGGGGGFGGGGGFFCGFGGFCFFFFGGGGGGF8DBCCCC
@sC 267
TGAGGAATATTGGTCAATGGACGCAAGTCTGAACCAGCCAAGTAGCGTGCAGGACGACGGCCCTCTGGGTTGTAAACTGCTTTTAGTTGGGAATAAAGTGCACCACGTGTGGTGTTTTGTATGTACCATCAGAAAAAGGACCGGCTAATTCCGTGCCAGCAGCCGCGGTAATACGGAAGGTCCAGGCGTTATCCGGATTTATGGGGTTGAAAGGGAGTGCAGGCGGACCTTTAAGTCAGCTGTGAAATACGGCGGCTCAACCGTCTAACGGCAGCTGATACTGGAGGTCTTGAGTGCAAACAGGGATACTGGGATCCATGGTGTAGCGGTGAAATGCTCAGATATCAGGAAGAACTCCAATCGCGAAGGCAGGTATCCGGGGTGCAACTGACGCTGAGGCTCGAAAGTGCGGGTATCAAACAGGATGAGATACCCT
+
FGGGGGGGGGGFGDGGGGGGGGGGGGGGGGGGGGGGGGGGGGGGGGGEGCDFGEEEGFGGGEFCFECFFGDGGD,CFGGGGGDFG,95C<CFGFGGGGEDFGGFGGGFFFGEFG8FGFGGGFGD99FFFFF<FFGDGGGFE7+==@>8,CF9@F+<>FCFFFG?C>:FFG*?@FF7C<FCFGF9,<C<F:EFG@F@*2=FFG%E<FFC#92BCC<01#2:7<9C<C5A>,(B@;66<:@*F;9AF@<8FC:5+CC:@+7B+8,,3+CF>,B@,A;DF=B>=@,B,<FC6,AA+=D?@,,FD<8?<@9,,>,9,4,,C54<EFCE9C7EEGFECE9EECDGFCCEDEC,GGGGFE=6CD7CFB7BA<FEC<@F@@,@++GGFGGGGFDCGF@CEFEF,GGF<EFFGGGGF7FDGGGGGGGEFCGFFE9FF8GCCCCC
@sC 25209
TGGGGAATTTTGGACAATGGGGGCAACCCTGATCCAGCCATGCCGCGTGCAGGATGAAGGCCTTCGGGTTGTAAACTGCTTTCGTCAGGGACGAAAAGGACCGTGTTAATACCATGGTCTGCTGACGGTACCTGAAGAATAAGCACCGGCTAACTACGTGCCAGCAGCCGCGGTAATACGTAGGGTGCAAGCGTTAATCGGAATTACTGGGCGTAAAGCGTGCGCAGGCGGTTCTGTAAGACAGATGTGAAATCCCCGGGCTTAACCTGGGAATCGCATTTGTGACTGCAGGACTAGAGTTCATCAGAGGGGGGTGGAATTCCAAGTGTAGCAGTGAAATGCGTGGATAGTTGGAAGAACACCAATGGCGAAGGCAGCCCCCTGGGATGCGACTGACGCTCATGCACGAAAGCGTGGGGAGCAAACAGGATTAGATACCCT
+
GGEFGGGGEFGGGGGGGGFGGGGGGGGGGGGGFGFGGGGFFCFFFGGGCCEFGGGGGG,CFFEFGGGGEGCEFGGFFFGGGGGGGGGGGGGGGFGGGGGGGDCFGEF9FGGGGGGG@FCG<FGGFFCFFGGGEF8F,AFFF<F,@CGEDFGGGGGBFE@EF>FGGGGG,<CE:C7CCGGE:F:<<?E*CFCGDC*=C7?:EC@E$.<CFFFGGE?C;8<C>>>EGCEG5FE>EGCCFGFGFCCFE;FCC8=F1C<CED:A,FFDCFF=@FG<D@#<6CF9>9CE=8DB,CC58E,A?1F@B,DE=8FCGEGFB9CE=99E@4,9,FGFE7FDFFGGE@CEGEFC,F;F<<C,GEGGGEFC,CCAGDEFFGGFF@:@@+FC<FFCGFCCGGGC@7GGEF=C<ECGDC@FC,;GGGGECFCFFDCFEGGGGFGGFGGGCCCCC
@sC 269
TGAGGAATATTGGTCAATGGGCGATGGCCTGAACCGGCCAAGTAGCGTGAAGGATGACTGCCCTATGGGTTGTAAACTTCTTTTATAAAGGAATAAAGTCGGGTATGCATACCCGTTTGCATGTACTTTATGAATAAGGATCGGCTAACTCCGTGCCAGCAGCCGAGGTAATACGGAGGATCCGAGCGTTATCCGGATTTATTGGGTTTAAAGGGAGCGTAGATGGATGTTTAAGTCAGTTGTGAAAGTTTGCGGCTCAACCGTAAAATTGCAGTTGATACTGGATGTCTTGAGTGCAGTTGAGGCAGGCGGAAGTCGTGGTGTAGCGGTGAAATGCTGAGATAGCACGAAGAACTCCGATTGCGAAGGCAGCCTGCTAAGCTGCAACTGACATTGAGGCTCGAAAGTGTGGGTATCAAACAGGATTAGATACCCT
+
FGFFFFFG,CFFGGGGGGFGGGGEGGGGGGGGGGGDGGGGGGDGGGGG7FGGGGFGGFCFGFGFFEFFFEGGGDGGFGGGGDGGCFFG9CFFF8CFFGFGGGGDEED9BDFFGGD@FF@FFCCGGGGGGGG9EFFEFEDCEEFGEGFDD9FGEFEGGGGGGGD<@++5FFE,@3@FC7EE,DGG7>?BC57CAFBBEEEC*4C,?C<CCG*9<2FAE>FGD@EGFF,FFDF>CB442:9:<EBEGA<;9<4<=BEDDB<>+;?@7AFFEGC4<F;GFDD;FEB,,E4GDAFFD8FFGFFFFF9GGGCF?+GF@@+GGGFFFB=65CCGGGFFFE?F;C,DFAFA,@FFEDFECGEGDGGGGGGFGGFFB;,+@9GGFFEGGGGGFFFFEGGFGGGGGGGGFCFCFFGGGGFGGGGGGFECGFGGFEGGGFF@CCCC
@sC 22946
TGAGGAATATTGGTCAATGGGCGCAGGCCTGAACCAGCCAAGTAGCGTGAAGGATGACTGCCCTATGGGTTGTAAACTTCTTTTATATGGGAATAAAGTTTTCCACGTGTGGAATTTTGTATGTACCATATGAATAAGGATCGGCTAACTCCGTGCCAGCAGCCGCGGTAATACGGAGGATCCGAGCGTTATCCGGATTTATTGGGTTTAAAGGGAGCGTAGGTGGCATGTTAAGTTAGTTGTGAAAGTTTGCGGCTCAACCGTAAAATTTCAGTTGATACTGGGTGTCTTGAGTACAGTAGAGGTGGGCTGAATTCGTAGTGTAGCGGTGATATGCTTAGATATCACGAAGAACTCCGATTGCGAAGGCAGCTCACGAGACTGTCACTGACACTGATGCTCGAAAGTGTGGGTATCAAACAGGATTAGATACCCT
+
=EFFFCEFGGCFGGGGGGFGGGGGGEGGE8<FFFGFGGFFGGAEGG>:FGGF8FF8EFGGGCEFDFFFFGF>FGFFDGGGGEFGGGDCAFGGGE<CFGGDFACFDGCB<8CCGFFEFGAECGGGGGGABFGEGBFGFDCDFEGCEGGGEEFGC+8=@DEGFD>FGEGEFEGG9CFC@7C@F7FGEEDGFGGGGG9<G8E>F>GGGG:FGFFCACGGGFGFC:67%752#:EFFGGAE?FFCF>8FF=>:<;E;D>DFCC88+DDECDFG4#AE?CF'7;@DEFG%,,DDECA+F=9,???9,:EGGGFFE;C,>,GECFFA,:7EGFE,FC9,ECGGGFD?=,CEEC,C,GFEC@:@CGEGGGCFDAFE,FGFE,:,,@EGFFEEACC;;@9CFC8E@@8FEEFD?GEGGGGFE<CE,,,AGGGGFGGFCF8C9A-
@sC 271
TGAGGAATATTGGTCAATGGGCGATGGCCTGAACCAGCCAAGTAGCGTGAAGGATGACTGCCCTATGGGTTGTAAACTTCTTTTATAAAGGAATAAAGTGGGTTATGCAAACCCGTTTGCATGTACTTTATGAATAAGGATCGGCTAACTCCGTGCCAGCAGCCGCGGTAATACGGAGGATCCGGGCGTTATCCGGATTTATTGGGTTTAAAGGGAGCGTAGATGGTGTTTTAAGTCTGTTGTGAAAGGTTGCGGCTCAACCGTAAAATTGCAGTTGATACTGGTTGTCTTGAGTGCGGTTGAGGCAGGCGGAATTCGTGGTGTAGCGGTGAAATGCTTAGATATCACGAAGAACTCCGATTGCGAAGGCAGCCTGCTAAGCTGCAACTGACATTGAGGCTCGAAAGTGTGGGTATCGAACAGGATTAGATACCCT
+
FEFFGFGGGFGGGFGGGGFFGGGGD@FGGGGDGGGGGGGFGGFGDGEFF,FGGGGGGG9EGGGFEEFGGGGGGGGGGGCFFFGFGGGG9C,CFF9FGGA,,C+,49C,5,,AF=FEFGGGGDEFGE,E<FAFGF,CFGGG,<CFGGEF8F9FGFD:AFGFG<AEC8FECCCFCFCFE:F3,6DB*5>EG7BC,,=CE?FF,,@FFGFEE7-CC<=2EDGC*:19<<#+#2BD<CF<3,:9C=@@,@C2#>5<=<EGFD:E:,&7,8C@AFA=8F<93%,9GECB4A4CFEDF5:@+@4,<8=9,:4+CGFFFF:FE@F?8CAB8BEEE5FEE@DGGGFF@9FF@GGGGFFFADFGGEDGGGEF<,A<FF@F@,;<9EFC,FCCGGGEEFE6E<@GEA@FCGGGGGGGE@9FGGGFFB,GGGGGFFGGGGGFCCCCC
@sC 272
TGAGGAATATTGGTCAATGGGCGATGGCCTGAACCAGCCAAGTAGCGTGAAGGATGACTGCCCTATGGGTTGTAAACTTCTTTTATATTAGAATAAAGTGCAGTATGTATACTGTTTTGTATGTATAATATGAATAAGGATCGGCTAACTCCGTGCCAGCAGCCGCGGTAATACGGAGGATCCGAGCGTTATCCGGATTTATTGGGTTTAACGGGCGCGTAGTTGGACTGGTAAGTCAGTTGTGAAAGTTTGCGGCTCAACCGTAAAATTGCAGTTGATACTGTCAGTCTTGAGTACAGTAGAGGTGGGCGGAAGTCGTGGTGTAGCGGTGAAATGCTTAGATATCACGAAGAACTCCGATTGCGAAGGCAGCCTGCTAAGCTGCAACTGACATTGAGGCTCGAAAGTGTGGGTATCAAACAGGATTAGATACCCT
+
FGEGGFFGGGGGGGGGGGGFGGGGGGGGGGGGGGGGGGFGGGGGGGGGGGGGGFEGGFCC<EGGG@E@FEFCFFGGGGGGGGGGGGFGGC9<CEFFGGEGGGGGFFFFGFGCFGGGGGGGGGGFGDGGGGGGGFCGFG,C5<=@EGEGGGGFGFGGGGGEG?FGEEGEGGGG9D@FGCFFGGGG*@EGGG7E@9>FG5>F?FFFG7<:<:B,;7*0>)6>6>#=7<,/CFG:<>F<<0@@3@'DC;C:0:=:FCEB@:=>CCC;GGGGGFGEB?99#/C>=??,<?DAGFFFFEAFGGFEFGFEEE:GEEFFC=+GGGGFFCEEFGCBGFEF?BFFFC,DCDC,,CGGFECGFBFGGGGGFFF@EFGEDFFGGGGGGGGFGGF9GCGGFACFF<GEFGEFCEGGGGGGGGGFFGGGGGFGGGGGGGGFECFCCCCC
@sC 273
TGAGGAATATTGGTCAATGGGCGGGAGTCTGAACCAGCCAAGTAGCGTGCAGGATGACGGCCCTATGGGTTGTAAACTGCCTTTATAAGGGAATACAGTGAGTCTCGTGAGACTTTTTGCATGTACCTTATGAATAAGGACCGGCTAATTCCGTGCCAGCAGCCGCGGTAATACGGAAGGTCCGGGCGTTATCCGGATTTATTGGGTTTAAAGGGAGCGTAGGCCGGAGATTAAGCGTGTTGTGAAATGTAGATGCTCAACATCTGCACTGCAGCGCGAACTGGTTTCCTTGAGTACGCACAAAGTGGGCGGAATTCGTGGTGTAGCGGTGAAATGCTTAGATATCACGAAGAACTCCGATTGCGAAGGCAGCTCACTGGAGCGCAGCTGACGCTGAAGCTCGAAAGTGCGGGTATCGAACAGGATTAGATACCCT
+
DFFFGGGGGCFGGGGGGGGGGGGGDGGGGGGGGGFGGGGGGG9FFFEFGGGGF:FGGGGGGGGGGGGGGFGGGFEEGGGGGGCFGGGGF9<=EEF,<?FFGGG9FGFFCFGA,C@FGEFFG9FFFGGDCAF<FFGGFGDFDFGDDEEFGCA,@FF7FFGGGGFCECGGC@FFGFB7=CFCB@FCC<*<F77*:<FGG<FFFGFCCC>E=/*A+A84;7?D?FC5>8CCDDFG?EC$:&FEACCEFFGD>=5?:F7D;9FBG@<3<CCF<,+EFCEFEGEDEFGFD>DGFCFFFFCGEDCFFDFDB8@4F>AGDA+E@GFFFDCEFGGGFGFB99GGGDB,GFE<FFEGGGFFCFFCEDGE7GGGFF@CE8FFDDGGF<@CFGGGFEFEGF@FGGGEAGGDFEGGFCGDGGGFGGGGGGGFGGGGGGGGGGGCCCCC
@sC 29903
TGAGGAATATTGGTCAATGGACGAGAGTCTGAACCAGCCAAGTAGCGTGAAGGATGACTGCCCTATGGGTTGTAAACTTCTTTTATATGGGAATAAAGTATTCCACGTGTGGGATTTTGTATGTACCATATGAATAAGGATCGGCTAACTCCGTGCCAGCAGCCGCGGTAATACGGAGGATCCGAGCGTTATCCGGATTTATTGGGTTTAAAGGGAGCGTAGGTGGATTGTTAGGTCAGTTGTGAAAGTTTGCGGCTCAACCGTAAAATTGCAGTTGAAACTGGCAGTCTTGAGTACAGTAGAGGTGGGCGGAATTCGTGGTGTAGCGGTGAAATGCTTAGATATCACGAAGAACTCCGATTGCGAAGGCAGCTCACTAGACTGCAACTGACACTGATGCTCGAAAGCGTGGGTATCAAACAGGATTAGATACCCT
+
C@FGFFFGGGGGGGGGGGDGGFFFCCCGGGGACF<EFCFFGGGGGGFFGEGGCFFFDFCF<EFGGGCFFAEGGGGGGGGGFFGGGGGGGF@FG8=?<EFGGEC<FGE7FF7CDF8,E<<F,<FGGGEFDF9BFEGF9CC,,4B:F+@FGFAE:DCFFGGGGGGGGG7FF7F<CEGC+@FCGGGGGD5F1=,>DFDEECGG?CFFGF>8<BCFF2=EE@123CA:DFF=FGFE<:F5GGEEE=FGF@/FEEGEGC:CE::B7ECCGGFFGGC>CGF<A43<;GFGGGGFCGFFDFFC9<A<GFEFGGGGGGFGFEEC=@FGFFC@0>GFGGGFDFCE9GGGGGGGGGEFFEGGFGFC7FGE@EGGGGGCE,FFGGA<GGGGFAF<FGGFEGGGGFDGGGGGGGGGGCEEGGGGGGGGGFFECGGGGF,FGFFCCC@8
@sC 275
TGGGGAATATTGCACAATGGGCGCAAGCCTGATGCAGCCATGCCGCGTGTGTGAAGAAGGCCTTCGGGTTGTAAAGCACTTTCAGCGGGGAGGAAGGCGTTAAGGTTAATAACCTTGGCGATTGACGTTACCCGCAGAAGAAGCACCGGCTAACTCCGTGCCAGCAGCCGCGGTAATACGGAGGGGGCAAGCGTTAATCGGAATTACTTGGAGTAAAGCGCACGCAGGCGGTCTGTCAAGTCGGATGTGAAATCCCCGGGCTCAACCTGGGAACTGCATTCGAAACTGGCAGGCTAGAGTCTTGTAGAGGGGGGTAGAATTCCAGGTGTAGCGGTGAAATGCGTAGAGATCTGGAGGAATACCGGTGGCGAAGGCGGCCCCCTGGACAAAGACTGACGCTCAGGTGCGAAAGCGTGGGGAGCAAACAGGATTAGATACCCT
+
,CEGGGGGGGFGGGGGGGGGGGG7BF@CGGGGGGGGGGCFGGGGGEGFGGFGGGGGGECFGGFFEGGD,FFEGGGDGGGF5CDGFGGGDEGGGFFE+EFFGDGFGD,BDFCF>FGGGFFEGGGGGGGG7>FGFGEGGGGGFF><BCFFFGEECF9CC<B:CG@FF?FDFDEGGGC*?ECFC;C?E*CEEGG5E/11:?9*C=EA+5<,#;8';5A92;'?8E@9DC8+8F=51A0FGFC<9<>8C,<=,:@;CGGGGFD8E<7F>:,@9FGF@99C@,3@+@,BC6GGFDDDC6,@@5D@FGFFFE@EEGFEEFFFF:AA,FFF=GGGGBGGFCGDAECGGGGFGGGGGGGGGGFFGGGGGCFAB?:EFGGGGGEFGGGDGGFFGGGGGGGCGGGGGGGGGGGGGEGGFCEGGGCGFCGGGCFGFFGGFGGGGGGGCCCCC
@sC 27837
TGAGGAATATTGGTCAATGGACGAGAGTCTGAACCAGCCAAGTAGCGTGAAGGATGACTGCCCTATGGGTTGTAAACTTCTTTTATACGGGAATAAAGTGAGGCACGTGTGCCTTTTTGTATGTACCGTATGAATAAGGATCGGCTAACTCCGTGCCAGCAGCCGAGGTAATACGGAGGATCCGAGCGTTATCCGGATTTATTGGGTTTAAAGGGAGCGTAGGCGGACGCTTAAGTCAGTGGTGAAAGTTTGCGGCTCAAACGTAAAATTGCAGTTGAAACTGGCAGTCTTGAGTACAGTAGAGGTGGGCGGAATTCGTGGTGTAGCGGTGAAATGCTTAGATATCACGAAGAACTCCGATTGCGAAGGCAGCTCACTAGACTGCAACTGACACTGAGGCTCGAAAGTGTGGGTATCAAACAGGATTAGATACCCT
+
FFGDFFFGGGGGGGGGGGGGFFDGGFEFGAEFGGGFGGCFEGFFGGGGGGGGFCGE@EF9FFGFGECCDG@+=EFFGDFGC6,CFE<CE7B=7?CFFGGGG<FGGF7FFFFGFFGGDF+4@F9@E,A?FFGGFFGFFGF9,:84CFGGGFGFGGFGGC,@F,BF=+:73>B9DFE3+>3<@FGFCB>E7$FEE><E?EFFFGFGF<ED@C@>&$=*@=CDDC?@EEEEE;CBE=::<FG>#FCGGFFD>:EDDGGGGFFB&<GGGGFFE,A,EFFFFE9EFFF=,F=CE,CGFEDF=GFGGGGGEGFECE9@94+B?GFGFD>B5GGFFFGGGGFEFFFEBDDGFFFC@FGGFBFCGGFCGGGEE,@FFFGGGGGGGFGGFGGGFEECFGFEEFDC8GFF67GF<8GGGFDEGDGGFF<EFGGGFFDGGFFCA88@
@sC 277
TGGGGAATATTGCACAATGGGGGAAACCCTGATGCAGCGACGCCGCGTGGAGGAAGAAGGTCTTCGGATTGTAAACTCCTGTTGTTGAGGAAGATAATGACGGTACTCAACAAGGAAGTGACGGCTAACTACGTGCCAGCAGCCGCGGGAAAACGTAGGTCACAAGCGTTGTCCGGAATTACTGGGTGGAAAGGGAGCGCAGGCGGGAGAACAAGTTGGAAGTGAAATCCATGGGCTCAACCCATGAACTGCTTTCAAAACTGTTTTTCTTGAGTAGTGCAGAGGTAGGCGGAATTCCCGGTGTAGCGGTGGAATGCGTAGATATCGGGAGGAACACCAGTGGCGAAGGCGGCCTACTGGGCACCAACTGACGCTGAGGCTCGAAAGTGTGGGTAGCAAACAGGATTAGATACCCT
+
AEEFGGGGGGGGGGGGGGGGGGGGGGGGGGFGGGGGGFGGGGGGGGGEEEGGGGGGGGCFGFCAEFFEGEFGGGGGAFGGFE<EG@AEGGG8EGCFCEDFA:CGGEFFFDFGGEFGGGGGGGGGGGGF,FFFE>8><BF<FGGGCFGG*5F@EFGGGGGFFGFC<2==7<F>EFGGGGGC@@EFCG%F+<BB=C)<E>G?@ECCG>E3:?D@>;D>F<8<<@<DCCFGGFF<:AFD8CGG0B>GCFFFCFGGFFE6C?DE/FCB,=B1=FFF7GG<GGGG8GFFGGGDFFCFFGGEGCDGFEDGFGFFEAFGDGEEDFCFACB7GGEFE9EGCFFGFDECFFDDGGGGGGFFAGGFEFCFDCF<DGECCEFCGGGDGGGGGGGGFGGGGGGGGGGGGGGGGGFGFEF9FDFCCCC9
@sC 278
TGGGGAATATTGCACAATGGGGGGAACCCTGATGCAGCGACGCCGCGTGGAGGAAGAAGGTCTTCGGATTGTAAACTCCTGTTGTTAAGGAAGATAATGACGGTACTCAACAAGGAAGTGACGGCTAACTACGTGCCAGAAGGCGCGGTAATAAGTAAGGGGCAAGCGTTATCCGGATTTACTGGGTGTTAAGGGAGCGTAGAGGGGTTGTCAAGTCTGATGGTAAAGGCATGGGCTTAACCTGTGGATTGCATTGGAAACTGTCATACTTGAGTGCAGGAGGGGTAAGCGGAATTCCTAGTGTAGCGGTGAGAGGCGTAGATATTAGGAGGAACACCAGTGGCGAAGGCGGCTTACTGGACGGTAACTGACGTTGAGGCTCGAAAGCGTGGGGAGCAAACAGGATTAGATACCCT
+
BE8@FCFGGDFFCGEDFGGCFGG+@FGGGGGGFCGGGGGGGGGGGGG:F+BF=B=FF>88><B<FGECFF8B@CFFFFFD,@@FC,,,,8:@,D,8D9@FFEB:FFF93:CCC:,,8<,,<>:*F7<CFGGF7FGGFC,,<?*<8::E*8?FE+9<@+<68*2888;C?*2*<9C*8CE6<F:+<+0;:*<#<+;:/>?6->8*68,+EE9EB88:,@8,@@5,53<5,,,D3>,@7,,3B,,,>6,5,@>,9GEC@,CFEEE<,<5,,A8?0<8B@,7GFFFDFB7C=8BEA=EA49FFEFE>5EF@FFA4,,7EF<F;GGGFAEFCFEFFB:8GCGFDF@EDF7BF:CEFGGFGGGGGGGFGGFEFCFDGGCEFDGGDCEFFC,@7EEFD@9FGGFGGGGGGGGGGGGFCCCCC
@sC 30384
TGAGGAATATTGGTCAATGGGCGATGGCCTGAACCAGCCAAGTAGCGTGAAGGATGACTGCCCTATGGGTTGTAAACTTCTTTTATAAAGGAATAAAGTCGGGTATGCATACCCGTTTGCATGTACTTTATGAATAAGGATCGGCTAACTCCGTGCCAGCAGCCGCGGTAATACGGAGGATCCGAGCGTTATCCGGATTTATTGGGTTTAAAGGGAGCGTAGATGGATGTTTAAGTCAGTTGTGAAAGTTTGCGGCTCAACCGTAAAATTGCAGTTGATACTGGATGTCTTGAGTGCAGTTGAGGCAGGCGGAATTCGTGGTGTAGCGGTGAAATGCTTAGATATCACGAAGAACTCCGATTGCGAAGGCAGCCTGCTAAGCTGCAACTGACATTGAGGCTCGAAAGTGTGGGTATCAAACAGGATTAGATACCCT
+
EFGGGGGGGGGGGGGFFGGGGGGGGGGGG9FGGEGGFEFGGGCGGGGGGGGGCFFFGGGGGGGEGGGGGGDEEFGGGGGGGGGFDECFGCFGGGGGGGE<FFGGGGGGGGGGGGGGGGGGGDGGG<BFFGGCF?FFE<ED?BFEFGGGGGGGGGGGF9DEEFGFGEFFEGGG9EEFEEEGEFGGFFGGGEGCF;5,=:C-BE=FF0:F7?CE;CFGC5FGFF;:@FGFGGFG@C/9<GGDEGGGFC@7CEGGEF8FFFFFCCF1CFFFAEF?DCFFCCGGGGFECFE?9,FD?FCEEFA89,,GGFGGGFFE9,GGGGGGGGGGAGGFFFGGEGGFFEE,FD<FGGGGGGFGFEGGEDGGGGGGGFFFE8GGGGGGGGFBGGGGGGFGGGGGGGGGGGEFFEFDGFGGGGGGGGFFGFFFEAGGGGFGGGF@CC@C
@sC 280
TGGGGAATATTGCACAATGGAGGAAACTCTGATGCAGCGACGCCGCGTGAGTGAAGAAGTAATTCGTTATGTAAAGCTCTATCAGCAGGGAAGATAGTGACGGTACCTGACTAAGAAGCTCCGGCTAAATACGTGCCAGCAGCCGCGGTAATACGTATGGAGCAAGCGTTATCCGGATTTACTGGGGGTAAAGGGGGTGTAGGTGGCCATGCAAGTCAGAAGTGAAAATCCGGGGCTCAACCCCGGAACTGCTTTTGAAACTGTGAGGCTAGAGTGCAGGAGGGGTGAGTGGAATTCCTAGTGTAGCGGTGAAATGCGTAGATATTAGGAGGAACACCAGTGGCGAAGGCGGCTCACTGGACTGTAACTGACACTGAGGCTCGAAAGCGTGGGGAGCAAACAGGATTAGATACCCT
+
EFEFGGGGGGDGGGFGGEDEEFGGGGGGGFGGGFGEEDDF@FECFDE@@FGGGGGFDF<CAEECFGC<FGG<F9EFFGGGGGGGCFFFDG+?CFACEFG9FCGGGGABEAFAFF,CFGGFFGG>C7:CFCEGCFDGGCEFGFGGG++<@CC9@EE9BE,DB@FF@>3CGGG5FFEGGF7:FECFFG*:1=?C9F?*,::FGGF5<:3#1476<7#+3$<9E@;F8E<:7GEEGDF?8=<FFF2GDF4<@GD?FF;B=D@49EF?FECF;EEA?B=GGGGF98=B49,,9FGFFAA,F?@F<9B+>GGEDFB@7,FEGGGFECAFB@FGFFFFBCCF8GE:GGFADFEGGGGGFFEF@DEGGGGGFDFFGFFECCEE,DGGFCDD@:GGGGFFGFAFE<FEGGFGGGGGGGFBC@CC
@sC 281
TGAGGAATATTGGTCAATGGACGAGAGTCTGAACCAGCCAAGTAGCGTGCAGGAAGACGGCCCTATGGGTTGTAAACTGCTTTTATAAGGGAATAAAGTGAGTCTCGTGAGACTTTTTGCATGTACCTTATGAATAAGGACCAGCTAATTCCGTGCCAGCAGCCGCGGTAATACGGAAGGTCCGGGCGTTATCCGGATTTATTGGGTTTAAAGGGAGCGTAGGCCGGAGATTAAGCGTGTTGTGAAATGTAGACGCTCAACGTCTGTACTGCAGCGCGAACTGGTTTCCTTGAGTACGCACAAAGTGGGCGGAATTCGTGGTGTAGCGGTGAAATGCTTAGATATCACGAAGAACTCCGATTGCGAAGGCAGCTCACTGGAGCGCAACTGACGCTGAAGCTCGAAAGTGCGGGTATCGAACAGGATTAGATACCCT
+
DEFGGFGDFGGGGGGFFGGGGGGGGGGGGFFGGGGGFGGCDFFGGGGGGGGGGGGFDF@E7CFG?<EFEFFGGGFG?FGCEFF9FGFGGGGFGGGGGGGGGEEEG,EFFFCFFGGGGGGCCFGGGGDFFGGFFGGGFDFFGGFE8FFGGFG9=C@CFFDGFE8FC>:EF<FDAFFGCFEFEFFG>CCGGGGCGF4F5E<C+#7CEF4<*<C;B.:A.;C+1CC<CG;6B8A90B:>ECCCFCGGGFGF=>*19FCD5AC+7D@>D@<CGF-EFECE:EG@8DGFBDB,@8FF?F@4@,EDD<EFFEF:C89A9,FF>FDGFEEEBEEGFFDFFAFFFC,FE9<,,7FGGGFE,CFF:GGC:EGGGF<FFFFE9CDFEE@@FGF<GGFCGGFCF9GFC@@GGGFFCEC:EGGFGGGGGGGFE@EE,,GGFDE@CCCB
@sC 282
TGGGGAATATTGCACAATGGGCGCAAGCCTGATGCAGCCATGCCGCGTGTGTGAAGAAGGCCTTCGGGTTGTAAAGCACTTTCAGCGGGGAGGAAGGCGTTAAGGTTAATAACCTTGGCGATTGACGTTACCCGCAGAAGAAGCACCGGCTAACTCCGTGCCAGCAGCCGCGGTAATACGGAGGGTGCAAGCGTGAATCGGAATTACTGGGCGTAAAGCGTAAGCAGGCGGTCTGTCAAGTCGGATGTGAAATCCCCGGTCTCAACCTGGGAACTGCATTCGAAACTGGCAGGCTAGAGTCTTGTAGAGGGGGGTAGAATTCCAGGTGTAGCGGTGAAATGCGTAGAGATCTGGAGGAATACCGGTGGCGAAGGCGGCCCCCTGGACAAAGACTGACGCTCAGGTGTGAAAGCGTGGGGAGCAAACAGGATTAGATACCCT
+
CFFGGGGGGDG9CGGGGGGF?8CFGGGGFFFFGDGGFGFGCFFGEGGEG@FFFFGGCE@FGFGDEFGGECGGGFGEGGGGCDDE9E:EFGGCEEEFDGGGGGGGGFGGGGFGG8>A9FDC:><FFG@:BFGACFGGGGGFCFBFG,>***1*?,3?FC*8:FFGDE<=CC**4<FC9FEFGGC>E+:;C,+**;*/*<<*/7C*69;C78C58/*);8,6#5#898:5):8+*<+2+*GDDFGFFFFC9E6=:*E:853,,,,>@7F>,C@AGGEFGFC?GFE36,BFB3GF99GFGFD,?GFGF?EEFGGGGGFB8,8,,=,GFBCB=?=B<GFFAC:C>4<?8GFFAGGFGFEEF9GEEDGGGFF:BA::CF@FGGGECFCGGGGGFC@<EGGFGFGGGEFCGFFFGFFGGGGGGGGCGFGGFGGGGGGFGGGGCCCCC
@sC 283
TGAGGAATATTGGTCAATGGCCGAGAGGCTGAACCAGCCAAGTCGCGTGAAGGAAGAAGGATCTATGGTTTGTAAACTTCTTTTATAGGGGAATAAAGTGGAGGACGTGTCCTTTTTTGTATGTACCCTATGAATAAGCATCGGCTAACTCCGTGCCAGCAGCCGCGGTAATACGGAGGATGCGAGCGTTATCCGGATTTATTGGGTTTAAAGGGTGCGTAGGTGGGGATTTAAGTCAGCGGTGAAAGTTTGTGGCTCAACCATAAAATTACCGTTGAAACTGGGTTACTTGAGTGTGTTTGAGGTAGGCGGAATGCTTGGTGTAGCGGTTAAATGCATAGATATCACGCAGAACTCCGATTGCGAAGGCAGCTTACTAAACCATAACTGACACGGAAGCACGAAAGCGTGGGGATCAAACAGGATTAGATACCCT
+
AFGFGGFGGAAFGGGFGGGGGGGGGGGGG@FGGGGGGGGGEF<EFFEFE@DGDEFFE<CFEFFGGGGGFGGGGGGGGFFGDFGGDAFFGGG=GDDFGEFFFFGG7FGEGC8E,@FGGGG@FFFGGGGFGFGGFGGGCCGGDFFEEFEG?<>FGGFGFGGGFCFCCEGGG7FGFFGD**><,>CF>F:C@EBCFBC75=FC&4FF9F18<FEE9>=#45><::C:F0#@#$B@C>A5589FGFGFE=A@FDGE8B53,9,98ECDDC<9#FCE7E@<C,<9,CBCFGFED<F,FF?FFFEBBFAFGDGEDF@F=9FD?,GGFE@E>ECA,C,EGGFCFCGFCD9FCFCCE9FFEB+@=<FGGDGGFFFGFGGFA,GFFFGFEGFFGGFFGGFGFB,FFCFFFCFF@GGDGFD6GGFGFCFEFGFGGGGGGGGCCCCC
@sC 27924
CGAGGAATATTGGTCAATGGACGAGAGTCTGAACCAGCCAAGTAGCGTGAAGGATGACTGCCCTATGGGTTGTAAACTTCTTTTATACGGGAATAAAGTGATCCACGTGTGGATTTTTGTATGTACCGTATGAATAAGGATCGGCTAACTCCGTGCCAGCAGCCGCGGTAATACGGAGGATCCGAGCGTTATCCGGATTTATTGGGTTTAAAGGGAGCGTAGGTGGATTGTTAAGTCAGTTGTGAAAGTTTGCGGCTCAACCGTAAAATTGCAGTTGATACTGGCAGTCTTGAGTACAGTAGAGGTGGGCGGAATTCGTGGTGTAGCGGTGAAATGCTTAGATATCACGAAGAACTCCGATTGCGAAGGCAGCTCACTGGGCTGCAACTGACACTGATGCTCGAAAGTGTGGGTATCAAACAGGATTAGATACCCT
+
GGGGGGGCFFGFGGGGGGFCFFFGGCGFFGFGGGFGGF,4CEE@CFCFGGGGGGGFG,<FGFCCGGGFFGGCGFGGGGGGGGCFGGGFFGDGGGG,AEFEFGFGGGGGGEF>FFA9EFFGGGGGG5?FFGGGGGGGGGFCFEFDEGGG8FGFG<FC<F@CBFGGGGGEF:CAFGGG7*>>FF@EEFCCCGGCCFEB*:<F?FCFF-CF@722655=<:F/)CFG;877FEAF<CF?F@E@EC$FAGFD=C6=EEEGGGEF@>E;AFFGFGFFFGFGGGGGGGGGGFGFGGF9FGEEGGFAEGFFDGGGGGGGGFEGGGFC<GGEAGGFGFGFA9EFGGGGFEC,FGGFFFEE<@7GGGGGGFCEFGGGGGFGGFFEFFEGGGGGGFFGGGGFFEGFGGGGGGGGFGGGGGFFGFGGGGFFGGGGCGE9FGGCCCCC
@sC 29884
TGAGGAATATTGGTCAATGGACGAGAGTCTGAACCAGCCAAGTAGCGTGCAGGATGACGGCCCTATGGGTTGTAAACTGCTTTTATAAGGGAATAAAGTGAGTCTCGTGAGACTTTTTGCATGTACCTTATGAATAAGGACCGGCTAATTCCGTGCCAGCAGCCGCGGTAATACGGAAGGTCCGGGCGTTATCCGGATTTAGTGGGTTTAAAGGGAGCGTAGGCCGGAGATTAAGCGTGTTGTGAAATGTAGATGCTCAACATCTGCACTGCAGCGCGAACTGGTTTCCTTGAGTACGCACAAAGTGGGCGGAATTCGTGGTGTAGCGGTGAAATGCTTAGATATCACGAAGAACTCCGATTGCGAAGGCAGCTCACTGGAGCGCAACTGACGCTGAAGCTCGAAAGTGCGGGTATCGAACAGGATTAGATACCCT
+
EGFGDDGFGGGGGGGGFGGDGGGGGGDFGGGGGGGGGGGGFGAFGGGGGGGFGGGGGD@FFEGGGCE8FEF+CFGGG9FGGFEEGGFGGFGGGGGGGGGGCE<BGGGGGGGGGFGGGGDGFFGGFG<AFGCCGGGGFAFA?D@=FGCFGCDCFFGGFGFGGG8FGGDEGGGFFGC*>@<BFFGGCCEGECFGGC#=EFFFF%GFF<GGGFFFBFEFC>?A5==C?EG=C,GGGGG4GGGGGFGGFCGFGGGGGFGGGGGGFFCFFEFGGGCGDGC7GGGECGGGGFGFFF9F5GE@GGGGGFFGGGGFC@@9+F@GGGGGF=GEAC:GGGGFAGGGGGGGFCF=@GEFECGGFFEGFB<7FDECFCFEGFCGGFFFEECECGGFDFC7FEGGFGGGGGGGGGGGGGGGGGGGGGGGGGGGGGFF9GGEEGGCCC?C
@sC 25205
TGAGGAATATTGGTCAATGGCCGAGAGGCTGAACCAGCCAAGTCGCGTGAAGGAAGAAGGATCTATGGTTTGTAAACTTCTTTTATAGGGGAATAAAGTGGAGGACGTGTCCTTTTTTGTATGTACCCTATGAATAAGCATCGGATAACTCCGTGCCAGCAGCCGCGGTAATACGGAGGATGCGAGCGTTATCCGGATTTATTGGGTTTAAAGGGTGCGTAGGTGGTTATTTAAGTCAGCGGTGAAAGTTTGTGGCTCAACCATAAAATTGCCGTTGAAACTGGGTTACTTGAGTGTGTTTGAGGTAGGCGGAATGCGTGGTGTAGCGGTGAAATGCATAGATATCACGCAGAACTCCGATTGCGAAGGCAGCTTACTAAACCATAACTGACACTGAAGCACGAAAGCGTGGGGATCAAACAGGATTAGATACCCT
+
FGGGGGGGGGFAEFGGGGFGGGGGCFD7CCFGFG,EFFGFED,@CF@@@FD@8EGGGGF8A,E?CFEEFFGEGGGG<FFEF<,<EFGDFF@@,EEEEGGGFG?CGGEC@ECFGFGFGEDFGGG<FFGGGFF9FFGGGGDDF<CF+3@F<>FF:FGGGGGGG7@<@CE7@BFCFG7CF:C*,<>7:85B>7CF9=CFCAFG7+,FFFF9=<:F9:F5C>GF@;>?C>:%CABFFC,:EFECDC@:>GGD<FE@;DCFGF>33BADA@=9GGF8B>FDFGGG>GGGGF5,,AEE6EGGGGGEGF9GGGGGGGE@+@++EGGFGFCC>GEGFGFFF9GCFFF9E9GGEDGFC,GGDGGGGGGGGGGGFGGGGGGGGGGGGGGGFGGGGGFFEE,GGGGGGGGGFEFCGEGGFFGGGGGGCAF@ECGGGGFGFGGCCCCC
@sC 287
TGAGGAATATTGGTCAATGGGCGATGGCCCGAACCAGCCAAGTAGCGTGAAGGATGACTGCCCTATGGGTTGTAAACTTCTTTTATAAAGGAATAAAGTCGGGTATGCATACCCGTTTGCATGTACTTTATGAATAAGGATCGGCTAACTCCGTGCCAGCAGCCGCGGTAATACGGAGGATCCGAGCGTTCTCCGGATTTATTGGGTTTAAAGGGAGCGTAGATGGATGGTTAAGTCGGTTGTGAAAGTTTGCGGCTCAACCGTAAAATTGCAGTTGATACTGGATGTCTTGAGTGCAGTTGAGGCAGGCGGAATTCGTGGTGTAGCGGTGAAATGCTTAGATATCACGAAGAACTCCGATTGCGAAGGCAGCCTGCTAAGCTGCAACTGACATTGAGGCTCGAAAGTGTGGGTATCAAACAGGATTAGATACCCT
+
AFGGGGGGGGGGGGGFGGGDFGGGEGGGGGGGGGGGGGGGFGFFGGGGGGGFFFGFGGFFGGGGGFGGGGGGGGGGGGGGGGGGGGGGGCFFGGGGGFGG7C>AFEFGGCFGGFFGGGGGGFCFGGGGGGGGGGGGGGGC=DFGGGEGGDFF@<FC<E=+3,>FE>FEFCFFB>FE@*>8@FGFC:?@FG*CCGGB=CFGFDGGGG++=,<++>:)=:E**,'29*7922F><C:9:#33<CFE<FGF7><B8:>>@7F8GFF<FFGF?1C2EFAC:,,7,,F8,FGFD=,<+<D@>F?F8FEE?++GGGFEA98CEGGGFEGBEGGFGGFF?FE=AGCGGFA,GGGGGGGF<FGGEFFEGEEBACCFCFEGF9GGGGFFGGGGF<GGFGGF<GGGGGGGGGGFFCGGGFGFGGGGGGFGGGGGGGGGFGGC9BBB
@sC 288
TGAGGAATATTGGTCAATGGGCGATGGCCTGAACCAGCCAAGTAGCGTGAAGGATGACTGCCCTATGGGTTGTAAACTTCTTTTATAAAGGAATAAAGTCGGGTATGCATACCCGTTTGCATGTACTTTATGAATAAGGATCGGCTAACTCCGTGCCAGCAGCCGCGGTAATACGGAGGATCCGAGCGTTATCCGGATTTATTGGGTTTAAAGGGAGCGTAGATGGATGTTTAAGTCAGTTGTGAAAGTTTGCGGCTCAACCGTAAAATTGCAGTTGTTACTGGATGTCTTGAGTGCAGTTGAGGCAGGCGGAATTCGTGGTGTAGCGGTGAAATGCTTAGATATCACGAAGAACTCCGATTGCGAAGGCAGCCTGCTAAGCTGCAACTGACATTGAGGCTCGAAAGTGTGGGTATCAAACAGGATTAGATACCCT
+
@FFGGGGGGFGGGGFGGGFGGGGGDFGGGGGGGGGGGGGFGGEGGGG7CFGGGGGFGGDGGFGCGGGGGGGEFFFFGFGGGEGGGGGFFEFGGGGGGGGGGGGGGCGFFF<FEF7=ECCGFFFEEFFGCFCEGFGF?FFG=EEGGC:FCDGFD<BF<D<FFFE>>=E+5+>FFG:FFFFGFEFG:*@FFEGAFFE1A<<<C/7>:7638C2B:CAAC;E4C>9@CFC=AAGF:BF6<#F<EA$F@E7GFGGGEFED@@+FBFF>;ADF?GGD?,,E=,,=EEE:,8FGGGGGFGD=DBCE@94B?+:??,,4+:C@FC7GGFGGFGFECFF<<<GGE@E35,DB<GGGGGGFE@GGCGFCCCCFEEGGGFEC<9GEGGGFGGGFCE,CGEDDFFGFAFDGGGGGGGGGGGGFGGGGGFAFDFGGGGGGFDGCCCCC
@sC 23694
TGAGGAATATTGGTCAATGGGCGATGGCCTGAACCAGCCAAGTAGCGTGAAGGATGACTGCCCTATGGGTTGTAAACTTCTTTTATAAAGGAATAAAGTCGGGTATGCATACCCGTTTGCATGTACTTTATGAATAAGGATCGGCTAACTCCGTGCCAGCAGCCGCGGTAATACGGAGGATCCGAGCGTTATCCGGATTTATTGGGTTTAAAGGGAGCGTAGATGGATGTTTAAGTCAGTTGTGAAAGTTTGCGGCTCAACCGTAAAATTGCAGTTGATACTGGATGTCTTGAGTGCAGTTGAGGCAGGCGGAATTCGTGGTGTAGCGGTGAAATGCTTAGATATCACGAAGAACTCCGATTGCGAAGGCAGCCTGCTAAGCTGCAACTGACATTGAGGCTCGAAAGTGTGGGTATCAAACAGGATTAGATACCCT
+
CEGGGDGGGGGGGGGGGGGGGGGGGGGGGCFFGGGGGGGGGGGGGGGGEGGGGFAFGGG9FFGFGGGGGGGDFFGGGGGGGDGGGGGGGGGGGGGGGGGGGDGGGGGGGGGGGGGGGGDGGGCFGGGGGGGGGGGGGGGFGGGGGGGGFGGGGGGGGGFGGGGFFCGGGGGCFGGGGEFEGFGG:F==GGGGFG?GG,C9F.GFGGGGGGFFGGDCCEGB9=C?9??>GFEFGGGACFFGGGC9FEFGGGC:EFE88CGFFDFFGFEFFF?GGGFFEEGFDAFEGGECGFEFFGGGGGGFGGFGGGGGGF=>+=7EDGFGGFF8BGCGFFGFDEFFGFAFGFFFFGGGGGFEECGGCGGGGGGGGGFGEGEGFCDGGGGDGGGFCFFE,DFFACFGGGGGFFGFGFEGGGGGGGGGGFEEA9GFGGGCGGGCCCCC
@sC 29085
TGAGGAATATTGGTCAATGGGCGAGAGCCTGAACCAGCCAAGTAGCGTGCAGGATGACGGCCCTATGGGTTGTAAACTGCTTTTATAAGGGAATAAAGTGAGTCTCGTGAGGCCTTTTGCATGTACCTTATGAATAAGGACCGGCTAATTCCGTGCCAGCAGCCGCGGTAATACGGAAGGTCCGGGCGTTATCCGGATTTATTGGGTTTAAAGGGAGCGTAGGCCGGAGATTAAGCGTGTTGTGAAATGTAGATGCTCAACATCTGCACTGCAGCGCGAACTGGTTTCCCTTAGTACGCACAAAGTGGGCGGAATTCGTGGGGGAGCGGTGAAATGCTTAGATATCACGAGGAACTCCGATTGCGAAGGCAGCTCACTGGAGCGCAACTGACGCTGAAGCTCGAAAGTGCGGGTATCGAACAGGATTAGATACCCT
+
DGFCGGGGGGCFGGGGGGGGGGGGGGGGGGGGFGGGGGFGGFFGGGGEFEGGGEFGGGGGGGGGFEFGGGGGGGGGGGGGCFGGGGGGGFGGGFFGGGGGA<FGGGGGGGGGGGGGGGGGGGGGGGGGGGGGGGGGGGGF@FEGDEGGGGGGGGGGGGGGFCCGEGGGGGCEFGGGGEGG:FFCFDGGEFFECF<EC7CFGGG9CFCEC,>F9FF::3C7<6CFCGDGD<;9<FE<GC>8FGF<7C<4GFFE4DCGB;*2A:=;FF7AFAC+7FBE>D#:@@FEF<B<,7,,*++CCFFDFEF=EGGFE8GGFEGGEECFC48+)C?DDFFCGGGFGGGCE8GGGEFGFEGFC?CF7FGCGGEGGGEGFGFGGGFCEGEFFGGGGFCGFCFEGEGGFGGFGGGGGGGGGGGGGGGGGGGFFGGGGGGGGGGCCCCC
@sC 31542
TGGGGAATATTGCACAATGGGGGAAACCCTGATGCAGCGACGCCGCGTGAGTGAAGAAGTATTTCGGTATGTAAAGCTCTATCAGCAGGGAAGAAAGTGACGGTACCTGAATAAGAAGCCCCGGCTAACTATGTGCCAGCAGCCGCGGTAATACGTAGGGGGCAAGCGTTATCCGGATTTACTGGGTGTAAAGGGAGCGTAGACGGCAAGGCAAGTCTGAAGTGAAAGCCCGGTGCTTAACGCCGGGACTGCTTTGGAAACTGTTTGGCTGGAGTGCCGGAGAGGTAAGCGGAATTCCTGGTGTAGCGGTGAAATGCGTAGATATTAGGAAGAACACCAGTGGCGAAGGCGGCTTACTGGACGGTAACTGACGTTGAGGCTCGAAAGCGTGGGGAGCAAACAGGATTAGATACCCT
+
EGGGGEDGGGGGGFFGGGFFGGEGGGGGGGGGGGGGGGGGGG@FGGGEFGEGGGGGGFGAFEFGGFG7CFF<AFGFGGGGGGGGGGGGGGGGGGGGEFGGGGGGGGGGGGGFEFGGGGFFFDGGGGEGGGGFFFGGGGGGDFEEGGGGGGGGGGG4GFFGGGEGGGCGG>FCFF?GGFFEGGFEFFFG=EFG;FFCEGGGGDDECG:EGCEDF;F:<GGGFGGFF=EFGGCEG,GFD@F?@?5CCGGFGF@78FEEF?FGF<FFFCFEGGGA6FEFAFEFBGGGFB:=EGGGGGGFC<?,GFEEEGGFF9GFGGDGE<FCGGGGGGGEGFGF:FFCA@8GGGGFF7EGGDGGGGGEDDGGGDGFAFGGGGGGGGGGFDGFCEGGF7GFGGGGGFEGF@GFGGGGFGGGGGGCCCCC
@sC 292
TGGGGGATATTGCACAATGGAGGAAACTCTGATGCAGCGACGCCGCGTGAGTGAAGAAGTATTTCGGTATGTAAAGCTCTATCAGCAGGGAAGAAAATGACGGTACCTGACTAAGAAGCCCCGGCTAACTACGTGCCAGCAGCTGCGGGAATACGTAGGGGGCAAGCGTTATCCGGATTTACTGGGTGTAAAGGGAGCGTAGACGGCGACGCAAGTCTGAAGTGAAATACCCGGGCTCAACCTGGGAACTGCTTTGGAAGCTGTGTTGCGGGAGTGCTGGAGAGGTAAGCGGAATTCCTAGGGTAGCGGTGAAATGCGTAGATATTAGGAAGAACACCAGTGGCGAAGGCGGCTTACTGGACAGTAACTGACGTTGAGGCTCGAAAGCGTGGGGAGCAAACAGGATTAGATACCCT
+
ECFGGGC,FFFFGGGGGCFGGGGGFGGDFGGGGGGFGGGGGGGGGGG:+BFFF,CFEGGGGGGGGE@FDGGGGGGGGFGGGEEAFFGGFGGGGG=DGGFGGGGGGGGGGFFECFGF9EFCGGDC>FBAFGGGGDGGGFGGGGC,>8>C*5<DFGD9DFF>FDF7<BC@F@:;FG7FCECF@G=G?F5:44;CF9?:::?CC:?1<=/85EE,ADD?GGFGGBC7@0FGFDCFF>E3/F@GFDGFD<#>=82?CFF=E>:#FFFCGCCGGF8F?E89,FGF9ECFDE7E@EAC,,=,E<,A:,>75E7GGDFA@7CE7GCGGGGGGGGGGFB,CFGGEGFFECFDFGGGGGFCCGGGFFFEF9FFGGDGGGGGFB8GGGGFFEGFEGGGGGGGGGFGGGGFE9GE9E9GGGGCCCCC
@sC 25099
TGAGGAATATTGGTCAATGGGCGATGGCCTGAACCAGCCAAGTAGCGTGAAGGATGACTGCCCTATGGGTTGTAAACTTCCTTTATAAAGGAATAAAGTCGGGTATGCATACCCGTTTGCATGTACTTTATGAATAAGGATCGGCTAACTCCGTGCCAGCAGCCGCGGTAATACGGAGGATCCGAGCGTTATCCGGATTTATTGGGTTTAAAGGGAGCGTAGATGGATGTTTAAGTCAGTTGTGAAAGTTTGCAGCTCAACCGTAAAATTGCAGTTGATACTGGATGTCTTGAGTGCAGTTGAGGCAGGCGGAATTCGTGGTGTAGCGGTGAAATGCTTAGATATCACGAAGAACTCCGATTGCGAAGGCAGCCTGCCAAGCTGCAACTGACATTGAGGCTCGAAAGTGTGGGTATCAAACAGGATTAGATACCCT
+
FGEGGGGGGGGGGGGGGGFF,CFGGD@EGGGGGGGGGGGFGGFFGG>FEGGGGGGGGGGGGGGGG8FFGGGGEGFGFFGGGGGGGGEGFFGFGGGGGDAFEGGGGGGGFGGGGGGGGGGGGDGGAFGGGGCFFFFGGGGGGGGEGGGGGFGCDFCGGGGFGGGGGGGGGGGGGG?EFGGGGGGGGGDCFGGGGGGFCGEFF=GGGGGGG?GGCFGFGBE?>@E?FFGGGGFGFFFDEFFGFGDE@A9FEC9CBBAFGGGGGGGGGFGGGGC9FB<FA,<GFCGFF?,:,FFGFGGGGGGF8FCE?@+ECEEGEFDGEFA<GGGE>C:GF9F<A<AGGEFFF9E@FFEDFDFF<@FE7GGGGGGGGGGGFFGGGEGFDGFEFDGGGFEGGGFFFGGGCGF8FCGGFCGGGGFGGGGGGGFFGGGGGGGCFDCBCCBC
@sC 294
TGAGGAATATTGGTCAATAGACGAGAGTCTGAACCAGCCAAGTAGCGTGAAGGATGACTGCCCTATGGGTTGTAAACTTCTTTTATACGGGAATAAAGTTAGCCACGTGTGGCTTTTTGTATGTACCGTATGAATAAGGACCGGCTAATTCCGTGCCAGCAGCCGCGGTAATACGGAAGGTCCGGGCGTTATCCGGATTTATTGGGTTTAAAGGGGGAGCAGGCCGTGGGCTAAGCGTTCCGTGAAATTCTGTCGCTCAATGGCAGACGTGCGGCGCGGACTGGTCCACGTGAGTACGCGGTACGTTGGCGGAATTCGTGGTGTAGCGGTGAAATGCTTAGATATCACGAAGAACTCCGATTGCGAAGGCAGCTGACGGTAGCGCAACGGACGCTGAGGCTCGAAAGCGCGGGTATCGAACAGGATTAGATACCCT
+
GG<FEFGGGCCGGGFGGGFGFGEGGGGGFGGFGGFGGGGF8CCEFFGGGGGGGGFEGFFFGFFFGFF@<FFFGGFCFFGGF<FGGGDGGGGE=ED9C<FFGGGCEGCBEFGGFGGG9FGGFFFGF<EGFGFFFCFGFGDA=F7FGGGGFFF,B=D@C,=FFC8FGDEGGFGG@>:FFGGG79F7FEGGGGGGGGCEE*=E+AFGFG<+<,<>B9CDG):3((;):C8BEECF>:GFG*3::C;<8;E<C8*3'<8/8<18#DGE+CC9>1>.>/@<+6,@38>>7F:8,3DF?:@8++@B6,+=7B7FC@<,+=7DGGGGFFB7*C@GECAECGGFFB<;FDGFECGFF<AECGFGGGGGGGGGGEFFEGFFF:BCCGGCGGGFEFC@+F7FD@F8FFEGEGGFCCFBE>FGGFFC7FFECGGGGGGFFFACCCCC
@sC 25686
TGGGGAATATTGCACAATGGGGGAAACCCTGATGCAGCAACGCCGCGTGAGTGAAGAAGTATTTCGGTATGTAAAGCTCTATCAGCAGGAAAGAAAATGACGGTACCTGACTAAGAAGCCCCGGCTAACTACGTGCCAGCAGCCGCGGTAATACGTAGGGGGCAAGCGTTATCCGGATTTACTGGGTGTAAAGGGAGCGTAGACGGCAGTGCAAGTCTGAAGTGAAAGCCCGGGGCTCAACCCCGGGACTGCTTTGGAAACTGTGCAGCTAGAGTGTCGGAGAGGCAAGCGGAATTCCTAGTGTAGCGGTGAAATGCGTAGATATTAGGAGGAACACCAGTGGCGAAGGCGGCTTGCTGGACGATGACTGACGTTGAGGCTCGAAAGCGTGGGGAGCAAACAGGATTAGATACCCT
+
GFGFGFEFGGGGGFGGGGFFGGGGGGGGGGGGGCFGGGFFFG7FEEC@FFEGGGGA?FECEG9FFFGFGDGFGGGGGGFGGGGGGGGGGGGGGGGGGGGGGGGGGGGGGGGCGGGGGGGGGEEGGDGGGGGGGGGGGGGGGGGGGGGGGGGGFGGFFGGCGGGGGFGGGGGGGFEGE5CFGG>GFG=F8C;GGGGCEGGGGC8=AFFCC8CCFGGFGFGFFFCGGGGCFGGGGGGF;:CFGGGEFFGFGGFGGGDFGFFCFFFACFC<89<FBGGGGEDGGGGGFGFEGEEDGFGGGEFCGGEEAEEGGFGGGFEC7E9GGE<GFGGEE,GF,FGGGGGGFDGGGGFGGFGGGGGGGEGGGGGGGFEECGGGGGGGGGGGGGGGFCGGGGGGGFFGGGFGGGGGGGGGGFGCCCCC
@sC 27466
TGAGGAATATTGGTCAATGGGCGAGAGTCTGAACCAGCCAAGTAGCGTGAAGGATGACTGCCCTATGGGTTGTAAACTTCTTTTATACGGGAATAAAGTGAGGCACGTGTGCCTTTTTGTATGTACCGTATGAATAAGGATCGGCTAACTCCGTGCCAGCAGCCGCGGTAATACGGAGGATCCGAGCGTTATCCGGATTTATTGGGTTTAAAGGGAGCGTAGGCGGACGCTTAAGTCAGTTGTGAAAGTTTGCGGCTCAACCGTAAAATTGCAGTTGATACTGGGTGTCTTGAGTACAGTAGAGGCAGGCGGAATTCGTGGTGTAGCGGTGAAATGCTTAGATATCACGAAGAACTCCGATTGCGAAGGCAGCTTGCTGGACTGTAACTGACGCTGATGCTCGAAAGTGTGGGTATCAAACAGGATTAGATACCCT
+
GGGGGGGGFFGGCGGGGGFFFFGGDEGGGGGGGGGGGGGFGCADFGGGGGGFF<@FFGFGGGGGGCEGGGGGGFGGGGGGGF<FGGEFGGGCGGFGG<EFBF@+BEEGGGGGGGGEFFGGFGGFGGGGGGFC,,@EEFD,,8B=>F:FDFGGG@EGGGGFFFGGGDEG:@@E@9FEFFDC,<?CFG<@ECFGFG=EDE8CFGGAFFC:F?<FGGG>FDGGFEGG=,779EEDF>D4,73,CCGF9AGGECEFCFFFGCC>:CGFDFFEFDF,=CC@C8=6-DGGGGEEDGGFFFCEFFC,@?<EFFBEC@@C4=>7CFGCGGEGFGGGGGGFEDGGGFF=?,F<CGFCE<CFDFGGEFGGCDGGGGFFFEEFGFGGGFB,FFGGGGGGGGFGGFEGDGGFFFGFECGGGGFFGGGGFEBEEGGGFGGFGGF<@<@C
@sC 297
TGAGGAATATTGGTCAATGGGCGATGGCCTGAACCAGCCAAGTAGCGTGAAGGATGACTGCCCTATGGGTTGTAAACTTCTTTTATAAAGGAATAAAGTCGGGTATGAATACCCGTTTGCATGTACTTTATGAATAAGGATCGGCTAACTCCGTGCCCGCCGCCGCGGTAATACGGGGGATCCGAGCTTTATCCGGATTTATTGGGTTTAAAGGGAGCGTAGTTGGATGTTTAAGTCGGTTGTGAAGTTTTGCGGATCAACCTTAAAATTGCAGTTGGGACTGGATGTCTTGAGTGCAGTTAAGGCAGGCGGAATTCGTGGTGTAGCGGTGAAATGCTTAGATATCACGAAGAACTTCGATTGCGAAGGCAGCCTGCTAGGCTGCAACTGACATTGAGGCTCGAAAGTGTGGGTATCAAACAGGATTAGATACCCT
+
@FA@@CFGGGFGGGFGDCGFEFGGGGGGGF8FGFGFFGGGGGGGGG>FEGGFG@FGGFFFF,E,CFGFGGGGGGGFGAFDAEFDGGGGF9AGGGGFFGGA:+8BCFD,,?,5,BCGGGGGGGFEGA<BDFFFGAF9<<E<,4B=EF7FF<FF7D7==,36+7>C:EGDFE:FCFG7*5*41=<A*4>*,<CFGCEGDE7::EBE9;:B6G9>#CE>38@189*?@,<48A7GFG5)#7:?FDDA@<##2E<D:</,1>C<:,,GF<9AGF=8EC@8,,,D=CFB?4:,,B8FBE@C4,9,9,,4GFEGGFDFF:=>,:,<FDEC>E@99,,9FDGFE9EAC,D8E@C7EGFECD8:,<GGGGGGGGGFCEEC@,<CCC;,8GGGGGGGGFCEC,CACFEFEEGGGGGGGFGGGGGGFAFFCGGFAF<FECF@C9@C
@sC 298
TGGGGAATATTGCACAATGGGGGAAACCCTGATGCAGCGACGCCGCGTGAGCGATGAAGTATTTCGGTATGTAAAGCTCTATCAGCAGGGAAGAAAATGACGGTACCTGACTAAGAAGCCCCGGCTAACTACGTGCCAGCAGCCGCGGTAATACGTAGGGGGCAAGCGTTATCCGGATTTACTGGGTGTAAAGGGAGCGTAGACGGCATGGCAAGCCAGATGTGAAAGCCCGGGGCTCAACCCCGGGACTGCATTTGGAACTGTCAGGCTAGAGTGTCGGAGAGGAAAGCGGAATTCCTAGTGTAGCGGTGAAAGGCGTAGATATTAGGAGGAACACCAGTGGCGAAGGCGGCTTTCTGGACGATGACTGACGTTGAGGCTCGAAAGCGTGGGGAGCAAACAGGATTAGATACCCT
+
@EFFCBFGGFGGFGGGFGGFGDGGGGGGGGGGGGGGGGGGGGGGGGGEEGGGGGGGGFF?FDFCFFGCFGGGGFGGGGGGGAEFGGGGGEFFGGFFGGGCAFGEGGGGGGGGGF@FGFFGC73@CGECGGGGGFEFGCEGGGGGCEFEEGECFGGFGGGGGDGGGDFG*<FFGGG?/<=F:?,FG=6@1C>7E?GGG?EGEDDFCEE=CGBFGFE3EFFG;?FGGG>GGDGGGGFE@EC@FDEEGGGFGFC47@C?2E67,FB099><=?#G?E=F>DGGGEFDEE7?BD<=CFFF8FACGGGGFGCDGGFGEB@GFE,FGGECAGGGGGGFFECGFFFGGEGFF@@FE@C@DFGGGGGGGGGGGGEGGGFGGGGGGGGF@GGGDGFGGGGFGGEGGGGGFGGFF9GCGGGCCCCC
@sC 23280
TGGGGAATATTGCACAATGGAGGAAACTCTGATGCAGCGACGCCGCGTGAGTGAAGAAGTAATTCGTTATGTAAAGCTCTATCAGCAGGGACGATAGTGACGGTACCTGACTAAGAAGCTCCGGCTAAATACGTGCAAGCAGCCGCGGTAATCCGTATGGAGCAAGCGTTATCCGGATTTACTGGGTGTAAGGGGAGTGTAGGTGGCCATGCAGGTCAGAAGTTAAAATCCGGGGCTCAACCCCGGAACTGCTGTTGAAACTGTGAGGCGAGAGTGCAGGATGGGTGAGGGGAAGTCCTAGTGTAGCGGTGAAATGCGTAGATATTAGGAGGAACACCAGTGGCGAAGGCGACTCACTGGACTGTATCTGACACGGAGGCTCGAAAGCGTGGGGAGCAAACAGGATTAGATACCCT
+
,6CEG:C8C,<CFFFFGGFGFDFEFCFCFDFE<ECEEFC>+@:F:@CF+@,<CCFFCEFCDC<9EDC<DFGCFFGGFCCEGFFA<FFF<BD4@+@BC5EFGFC7BFGGGGGGGGGG,BF,B<F==:FFFCEFGEGC7E7<>DFFC:++3**@,ECF7D<FD73@DFGGB7:8,>FF<E@3@,@@7BCC<CF,7C<*=.=%9FFFG7,B28:>F#,CG:<@3@<%<@<3388AFFG,61@FFB:CG=>5A3,=>#CEA0333#'<=(@44,FF?EB=49=B4+EAED?CE=99,,CE@,9C<E78=F@F;GEAFB7C7DDE?;9,9,CFGEEF@9C,FGFF:FCFDF:EECFEGFFFFFB,AGGGEC6<CFEC:F<F<DGGFGFC866+EEB<DC<GFDFBAFGFGGGFFGGC<<CC
@sC 300
TGAGGAATATTGGTCAATGGGCGAGAGCCTGAACCAGCCAAGTAGCGTGCAGGATGACGGCCCTATGGGTTGTAAACTGCTTTTATAAGGGAATAAAGTGGGAGTCGTGACTCTTTTTGCATGTACCTTATGAATAAGGACCGGCTAATTACGTGCCAGCAGCCGCGGTAATACGGAAGGTCCGGGCGTTATCCGGATTTAATGGGTTTAAAGGGAGCGTAGGCCGGAGATTAAGCGTGTTGTGAAATGTAGATGCTCAACATCTGCACTGCAGCGCGAACTGGTTTCCTTGAGTACGCACAAAGTGGGCGGAATTCGTGGTGTAGCGGTGAAATGCTTAGATATCACGAAGAACTCCGATTGCGAAAGCAGCTCACTGGAGCGCAACTGACGCTGAAGCTCGAAAGTGCGGGTATCGAACAGGATTAGATACCCT
+
FGGFGGGGGCFGEEGGGFG<FGEGGGEGGGFGGFDGFGGGGCFFGGGGGGGGF,,AAEFGGGGGGGFCGGGEFF<F?C9AAEFFGGGF9@EEF<C<B,CFFGGGGGGFDE=?FDGGGGDGG<FF,ADG,FGEFGGGFG9EGGGDE+8><D3E<8,@FFGGGGFCF45@*<:CGFEGGG7:?,?CFFC:1<=CCGE71889>#6::F2=;,.;EGDFEEGGBFDDFGGFGCGGCC>4:5@FGFFA:@<@F=>DFGC3:FC8;C-?9EFF?F68>60=B;=A@BDDD<<,FDDDFEECEFF@DE9ECCEEDFEAFE@+CCABFF@B:B@,A,FGFGFFEEFDEC9AE7EGGGGFCCGF>GGGCFGGGDECGGGGGCFF@8GEFC@F,GFGGGFCF9FFB+@,D@GFFCECGGGGGGGGGGGFFGGGGGGGF8F@CCAC
@sC 24639
TGAGGAATATTGGTCAATGGACGAGAGTCTGAACCAGCCAAGTAGCGTGAAGGATGACTGCCCTATGGGTTGTAAACTTCTTTTATATGGGAATAAAGTTTTCCACGTGTGGAATTTTGTATGTACCATATGAATAAGGATCGGCTAACTCCGTGCCAGCAGCCGCGGTAATACGGAGGATCCGAGCGTTATCCGGATTTATTGGGTTGAAAGGGAGCGTAGGTGGACAGTTAAGTCAGTTGTGAAAGTTTGCGGCTCAACCGTAAAATTGCAGTTGATACTGGCTGTCTTGAGTACAGTAGAGGTGGGCGGAATTCGTGGTGTAGCGGTGAAATGCTTAGATATCACGAAGAACTCCGATTGCGAAGGCAGCTCACTGGACTGCAACTGACACTGATGCTCGAAAGTGTGGGTATCAAACAGGATTAGATACCCT
+
@FC<CFFGGGFFCFGGGGC<AEGGGGDFGEDGG8FFFFGFFFGDFFGG:F@EFEGGGF,@FGGFFFCE<F@:FEGGFG<FFFG<9FGG9CFFEFGGGC,AFF9FFGGGGF7=,C9<FFGFGAAAFFGGGGG9AFGFGG?FCE::CFGFFFFEGFGFGFGGG8CGGDE++>FGGGF=@CGGGFCB;:8@C0CFFF>:*9C<2C/GF@D*(<BCFGG4C5G>CGEE9=FGGFCFFGGFGGEE9F=8;FCDFC<GEGFDCEFDGEGFGGFEF><GGF9FACEFGGGFFFAF,4EB7F9EFFF?@FDGGGEGGGGGEBE7GDDGFE>@=GEGFEE@:<FGGGFDGEEE<DEGGGGGECEF7GGF@@CGFGECFCFF<GGGGGFGGGFDGECCGGFAEF@GGGGGGFFEEFGGGFGGGGGGFFAFFGGGGFGFFFGCCCCC
@sC 24537
TGGGGAATCTTGCGCAATGGGGGGAACCCTGACGCAGCGACGCCGCGTGCGGGACGAGGCCTTCGGGTCGTAAACCGCTTTCAGCAGGGAAGAGTCAAGACTGTACCTGCAGAAGAAGCCCCGGCTAACTACGTGCCAGCAGCCGCGGTAATACGTAGGGGGCGAGCGTTATCCGGATTCATTGGGCGTAAAGCGCGCGTAGGCGGCCCGGCAGGCCGGGGGTCGAAGCGGGGGGCGCAACCCCCCGAAGCCCCCGGAACCTCCGGGGCTTGGGTCCGGGAGGGGAGGGTGGAACACCCGGTGTAGCGGTGGAATGCGCAGATAGCGGGTGGAACACCGGTGGCGAGGGCGGCCCTCTGGGCCGAGACCGACGCTGAGGCGCGAAAGCTGGGGGAGCGAACAGGATTAGATACCCT
+
EFFGGGGGGGFGGGGGGDGDFFEGGGGGGGGGGGGGGGGGGGGGGGGG7FFFGGGGGFGECBFFGEGFEGGGGGGGEGGGGGGFFGFFF7FEFFFFGGGGGGGFFGEFGCEFGFFGGGDFGGGGG>EGGGGGGGDFGGGGFCFGGGGGCEC7EFFF9EGGGGGGEEEEEGDGGGEGCE8:<C-FGF?EE5EFGCC0EEECC=CE?C10>EG<EGG>EEEGFE/*;118?EEECEEC,DE@8CCC?:A2*1*;<CC:FE#CG#8>>#:1:/F:5E:CEA@%CGEGGBF>,,GE@C88C7GGGGEC5EDFE,FF:6+@+F?E=+F@+BBGFFFF4+>4=>GF:FB4A++FC7F@@,F<CFCGCGGF:CF@7FB7GGGGGGGGGGGEEGGEGGGFEFCGGFGEFFGGGFAFDEFCC9CC
@sC 303
TGAGGAATATTGGTCAATGGGCGATGGCCTGAACCAGCCAAGTAGCGTGAAGGATGACTGCCCTATGGGTTGTAAACTTCTTTTATATTAGAATAAAGTGCAGTATGTATACTGTTTTGTATGTATAATATGAATAAGGATCGGCTAACTCCGTGCCAGCAGCCGCGGTAATACGGAGGATCCGAGCGTTATCCGGATTTATTGGGTTTAAAGGGAGCGTAGGTGGACTGGTAAGTCAGTTGTGAAAGTTTGCGGCTCAACCGTAAAATTGCAGTTGAGACTGTCAGTCTTGAGTACAGTAGAGGTGGGCGGAATTCGTGGTGTAGCGGTGAAATGCTTAGATATCACGAAGAACTCCGATTGCGAAGGCAGCTCACTGGACTGCAACTGACACTGATGCTCGAAAGTGTGGGTATCAAACAGGATTAGATACCCT
+
GGGGGGGGGGFFGGGGGGGGGFGCFCGGFAFGGGGGGGAEGGGGGGG:CBFFGEFGCFAFFGGGGFAFFFGGGGGGGGGGCEFGFGGC9,,EAFFGCFE9FADF99FFFFGGGGGA,EGGGGGGFCFGGG<EGGGGGGGFGGC>7FGGGGDF@FGGG,5FGGFGGG@FGG7;@;:FEFCFFG7C73;>F@GGGFF>GGGG?>7EFG,8CGFGFGGFGDGG?@;CDC/FCGG:@<F?F=GEGF79:5<GC@*:CD8?FCCD:@?$@EEGFFB:EEFC8,*0FFF8A9FBCFFFFGGFGGGGFE@GGEGEFECD?9+FEGGFC,CC5GFFFFCFGGFGGGGFGF@8GGFFGGFEFFEGGGGFCEGFFGFFGGFGGGGFGFGGGGGGGGFFFC<<ECGGGGGD<FFGCGFEEE<EGGGFEEEFGFGGGGGFGGGCCCCC
@sC 33679
TGAGGAATGTTGGTCAATGGACGAGAGTCTGAACCAGCCAAGTAGCGTGAAGGATGACTGCCCTATGGGTTGTAAACTTCTTTTATACGGGAATAAAGTGAGGCACGTGTGCCTTTTTGTATGTACCGTATGAATAAGGATCGGCTAACTCCGTGCCAGCAGCCGCGGTAATCCGGAGGATCCGAGCGTTATCCGGATTTATTGGGTTTAAAGGGAGCGTAGGCGGACGCTTAAGTCAGTTGTGAAAGTTTGCGGCTCAACCGTAAAATTGCAGGTGATCCTGGGTGTCTTGAGTACAGTAGAGGCAGGCGGAATTCGTGGTGTAGCGGTGAAATGCTTAGATATCACGAAGAACTCCGATTGCGAAGGCAGCTTGCGGGAGTGCGACTGACGCTGAAGCTCGAAGGTGCGGGTATCGAACAGGATTAGATACCCT
+
FGGGGGGGGGGGGGGGGFFFFGGGGGGGGGFGGEFGCEFEFCFGGGEFEEGFGGGGGFEGCFGGGGGGGGGEFF<FGGGGGGGGGGGGGGGGCEEFGGGGGGGGGGGGGGGGGGFGGGGGGGGGGGGG7=AGGGGGGGDF,=:FEFCFGG?FG+ACFF8>FC>8+8CCC*FF:,3@CEGEFGGGCEG7<:BBEEFGGGD2CDF<<CCC@F,C:F7F@(F5=;<CC?:7>EE<'E@<3=3<9F('<E:DEFC@+CCFF=-G%EFADCF9GFB<<B,DC35+1F>BE=FDCA59*FAFGGGF8FFGFFGEE=9,8CGGGFA,GFFG=EECFFB@9,EFDEACGGGGGGFGGFFGGFDGGGGFF7GGGGFGGGGGGGGGGFEEDGGGGGCGEFBGGGGGGFF,6GGF@GGGGGGGGGGGEGGGGGFF9GGGF@GCC<C9
@sC 23166
TGAGGAATATTGGTCAATGGGCGTAAGCCTGAACCAGCCAAGTCGCGTGAGGGATGAAGGTTCTATGGATCGTAAACCTCTTTTATAAGGGAATAAAGTGCGGGACGTGTCCCGTTTTGTATGTACCTTATGAATAAGGATCGGCTAAATCCGTGCCAGCAGCCGCGGTAATACGGAGGATCCGAGCGTTATCCGGATTTATTGGGTTTAACGGGTGCGTAGGCGGCCTTTTAAGTCAGCGGTGAAAGTCTGTGGCTCAACCATAGAATTGCCGTTGAAACTGGGGGGCTTGAGTATGTTTGAGGCGGGCGGAATGCGTGGTGTAGCGGTGAAATGCTTAGATATCACGCAGAACCCCGATTGCGAAGGCAGCCTGCCAAGCCATGACTGACGCTGATGCACGAAAGCGTGGGGATCAAACAGGATTAGATACCCT
+
@FFFGCEGGFFCFGGGGFE<@FEFGGFGGDFGGFGDGG@DFFDG:CF:FCFFEEGGFE9F@CCEEFGGGD<BFGGGGFGGFCFGGGCFCFFGGGGGGGFFFGEGGGGGDGGGF7FG8CG<EFCFGEFGFGGGGGDF<,=D>DFCEG7<,C@8FGFGCCECFFFFBCCEGGGFGFGFD*5*?FCFEGGEGEG*,?FECG+,<9<CFGGG@@G2FC*9CDFD>ECE$GECE3C3<C86BDGFGE<GGGGG::ECC<;8FGFFGGGGE;@A7BC66F@:@;2<-EGGF@DDGFD=+53,DFAA8EC@+4+C7@,A@8+B8BA,GGEE=E:EAE9,,EFF;CBAC,<,GEFCAA<EGGGGFFFEEGGFB9@FFECB7,FC,6B<FDGFCFCGFC@FF9GGFGED;,FGDGGEGFD8GGGGF<F<EEGGGGGGFFFCCCCC
@sC 306
TGGGGAATATTGCACAATGGGGGAAACCCTGATGCAGCGACGCCGCGTGGAGGAAGGAGGTCTTCGGATTGTAAACTCCTGTTGTTGAGGAAGATAATGACGGTACTCAACAAGGAAGTGACGGCTAACTACGTGCCAGCAGCCGCGGGAAAACGTAGGACAAAAGCGTTGTCCGGTATTACTGGGTGTGAAGGGAGCGCAGGCGGGAGAACAAGTTGGAAGTGAAATCCATGGGCTCAACCCATGAACTGCTTTCAAAACTGTTTTTCTTGAGTGGTGCAGAGGTAGGCGGAATTCCCGGTGTAGCGGTGGAATGCGTAGATATCGGGAGGAACACCAGTGGCGAAGGCGGCCTACTGGGCACCAACTGACGCTGAGGCTCGAAAGTGTGGGTAGCAAACAGGATTAGATACCCT
+
CFGGGEGGGGGGGGGGGGEFFDFFGGGGGFGGGGGGGFEGGGGGGFFFGGDGGDGG7FFEBFGFGGGGGGGGGGFF9EFGGFGGGGGGFEFCAF<<<<F9FCGCCCEFEG8DG?BCFC<,@58=8+=BA9=FC<CDCF<<>3>FC**>*5>FFCGFG>C,3=,@,B,<4*438?CC*=C,,5,2CCECC*?6<?C55CC$::5#FBE1;,2*%2%E@4@;8<<8@:CB@6<ECCG6<7FGE8F7$/;4+D>2B<@@;;DAAFC)CF<C0>DF6C63,9D?FC,?=+4=CEB,,F+:CEEGE?E=9EFACFEECEFCCGFGFGE@,GGGFACFBEFGFFEC:DGEFC@FFDGGGEC,GFEADC,GF9GGGGFGGFFE8GGGGGGFE8GEGGFGGGFFGFGGGGGFACGEE8GCCCCC
@sC 307
TGAGGAATATTGGTCAATGGCCGAGAGGCTGAACCAGCCAAGTCGCGTGAAGGAAGAAGGATCTATGGTTTGTAAACTTCTTTTATAGGGGAATAAAGTGGAGGACGTGTCCTTTTTTGTATGTACCCTATGAATAAGCATCGGCTAACTCCGTGCCAGCAGCCGCGGTAATACGGAGGATCCGAGCGTTATCCGGATTTATTGGGTTTAAAGGGAGCGTAGATGGATGTTTAAGTCAGTTGTGAAAGTGTGCGGCTCAACCGTAAAATTGCAGTTGATACTGGATGTCTTGAGTGCAGTTGAGGCAGGCGGAATTCGTGGTGTAGCGGTGAAATGCTTAGATATCACGAAGAACTCCGATTGCGAAGGCAGCCTGCTAAGCTGCAACTGACATTGAGGCTCGAAAGTGTGGGTATCAAACAGGATTAGATACCCT
+
AF<FEFGGGGGGGGGGGFA@FFEG@:B@FFGGGGGFGFG8FGFGEG@@FGFGGGCC=C8EFCFE<@?CFGGGGGGGGGCFCEEGGGGGGGG7FFDF9,B9<FFGDGGGGGGGGAFGF:CEGGGGGBFGEEEEEFCEGECFCCEG++BBF9FFC@FGGFGDFGGFDEG@FEE7CGCCFCC*@2DC<<:FFC*:;BF8*=8<C@#CCB<<FCE;9B=@B879*.C*:<*0GGFCCE9#27C@@@6EF9CFC#=-@/:,.19F:FFFFAFF<FD?GGGGGDE78FF@FFFA,,=<8FFGGFGFFF@GGGGGFEFGFFCF@C4,CCCCBEEEFEAFCGGGEFA=F>,FDFDGGGGFCCGGEFGGGEFFECCGDFGGGGGGFFAFFFFGFFFF@FGGGGFFGGGGGEGGFGDGGGGGGFEFGGGGGGGGGGGGFDGCC<CC
@sC 31940
TGGGGAATTTTGGACAATGGGGGCAACCCTGATCCAGCCATGCCGCGTGCAGGATGAAGGCCTTCGGGTTGTAAACTGCTTTTGTCAGGGACGAAAAGGACCGTGTTAATACCATGGTCTGCTGACGGTACCTGAAGAATAAGCACCGGCTAACTACGTGCCAGCAGCCGCGGTAATACGTAGGGTGCAAGCGTTAATCGGAATTACTGGGCGTAAAGCGTGCGCAGGCGGTTCTGTAAGACAGATGTGAAATCCCCGGGCTCAACCTGGGAATTGCATTTGTGACTGCAGGACTAGAGTTCATCAGAGGGGGGTGGAATTCCAAGTGTAGCAGTGAAATGCGTAGATATTTGGAAGAACACCAATGGCGAAGGCAGCCCCCTGGGATGCGACTGACGCTCATGCACGAAAGCGTGGGGAGCAAACAGGATTAGATACCCT
+
FFGGGFGGGGGEEGGGGFFCFGGGGGGGGGGGGGGGGGFGGGGGGGGGGGGGFFEFFCEGEFGGGGGGGGGGGGFFGFGGDFFFGFFGGGGGGGEGGGGGG7FGG<FGGGGGGGGGGGACFGDGGGGGGG7D9B=DGGGGGGGGGGGG7EFEFGGGGGFFFGGGGFFGFC:**<FCCF,C<FGGDFGFF<FFGEDCFG<:??8=?CCFCFGGG4:>CA:>DB><78=>EGECFFD<CFCFCGGFF?GGEGFGFEC?GGFGGFDFFFFF=CGGGGGGGGGGFF9FDFFB,D9FBDDDE?C>@EFFGFF@>C+BGGF>CGGFE=C:,ECFFEFB<GEFE:GGFFFEAFAGFFFEGFCCFCF?FF?EDGEC@GF?GGC@@+GEGGGFEF@+GGGGGGEFGGGFABDEFFFFGECGEGGFGGGGGGFFFGGGGGGFGGGGCCCCC
@sC 309
TGAGGAATATTGGTCAATGGGCGATGGCCTGAACCAGCCAAGTAGCGTGAAGGATGACTGCCCTATGGGTTGTAAACTTCTTTTATAACGGAATAAAGTCGGGTATGCATACCCGTTTGCATGTACTTTATGAATAAGGATCGGCTACCTCCGTGCCCGCCGCCGCGGTAATACGGAGGATCCGAGCGTTATCCGGATTTATTGGGTTTAAAGGGAGCGTAGATGGATGTTTAAGTCAGTTGTGAAAGTTTGCGGCTCAACCGTAAAATTGCATTTGATACTGGATGTCTTGAGTGCAGTTGAGGCAGGCGGAATTCGTGGTGTAGCGGTGAAATGCTTAGATATCACGAAGAACTCCGATTGCGAAGGCAGCTCACTGGACTGCAACTGACACTGATGCTCGAAAGTGTGGGTATCAAACAGGAGTAGATACCCT
+
EGGGGGGGFCFGGGGGGGGFG@FGGE7FFEGGGGFG<FFF,CC;,CBCFGGGGGGGGFFGGGGGG?ECG<FC?ECFGGGG9FFFGFGF,,>CEFFCFFFFEGGGGGGGGGGGGG@CDGGGG,<A@FG9FCF9,CEFFGGG9FCFDCC,>FFGGGCGF8::+@:CFC::;G7>FF:>6><8=CFGGDGGGGG=GGG77:@<9C:GGE;464EF=?CFGFG;185:':;00CBA@<F@CGF?FB#D=@;8>8CCFCGF8>B=8<DGFECDFFA@7,;:,,E@,GF=C,<:,4,F5FADFGGEFFFF=6CFCGFF7GGEDD:CGGCCFGGFFBEA9CGGGGFGGGE@DCGGFECGGGDGECGEGGF@:GGGFFGGFE9GGGGFGGGGGGFAGGGGGGGF9GEFF:FCFGGGGGFFCAEFGFFGGGGFE,EFFGFBBC@@
@sC 310
TGAGGAATATTGGTCAATGGGCGCTGGCCTGACCCAGCCAAGCAGCGTGAAGGATGACTGCCCTATGGGTTGTAAACTTTTTTTATATTAGCATAAAGTGCAGTAGGTATACTGTATTGAATGTATAATATGAATAAGGAACGGCTAACTCCGTGCCAGAAGCCGCGGTAATACGGCGGATCCGAGCGTTATCCGGATTTTTTGGGTTTAAAGGGAGCGTAGGCCGGAGATTAAGCGTGTTGTGAAATGTAGAGGCTCAACATCTGCACTGCAGCGCGAACTGGTTTTCTCGAGTACGCACAAAGTGGGCGGAATTCGTGGTGTAGCGGTGAAATGCTTAGATATCACGAAGAGCTCCGATTGCGAAGGCAGCCCACTGGAGCGCAACTGACGCTGAAGCTCGAAAGTGCGGGTATCGAACAGGATTAGATACCCT
+
FG<EFEFGGGGGGFGFGGGGGGG++7CEGGGG,EFGGG4A;F,:FGGGGGGGGGFF8,CEF<@FFFDF8F@E=<F,6F,,CFGGFEG,99,9,5C??,,:,9<9B,,:55,<9,,,,C,,,,9,,5@@CFA,EFA@AE:,,84++8>>F5,AB>@7FD,:,@A,@EE<F+>F93@**@F>9/,=B@7FG:@F<6F76;8<$C8CCF42#0<=9:;>GFF;?FC/#<879A?@3#GFECC;GGFDD>,,GD,D,,FGGG@<,,@7,,,@>>CEC3+=3,AFFFB8EF8,3F:FF>=4=,,E9CF<F>=CC=ECFFEC@+A,GGDGFGGGGFGEEDAE=,GGGGGFE,FDFE<GFCF7EFFCFCGGGGGFGF<@6,6C@GGGGEFDFGEGGEFGGGGFE7FB,FGFGGFEFCGGGDFEC<FEGGGGFFGGGFGCCCCC
@sC 26341
TGAGGAATATTGGTCAATGGACGAGAGTCTGAACCAGCCAAGTAGCGTGAAGGATGACTGCCCTATGGGTTGTAAACTTCTTTTATACGGGAATAAAGTTAGCCACGTGTGGCTTTTTGTATGTACCGTATGAATAAGGATCGGCTAACTCCGTGCCAGCAGCCGCGGTAATACGGAGGATCCGAGCGTTATCCGGATTTATTGGGTTTAAAGGGAGCGTAGGCGGGTTGTTAAGTCAGGTGTGAAAGTTTGCGGCTCAACCGTAAAATTGCAGTTGATACTGGCGACCTTGAGTGCAACAGAGGTAGGCGGAATTCGTGGTGTAGCGGTGAAATGCTTAGATATCACGAAGAACTCCGATTGCGAAGGCAGCTTACTGGATTGTAACTGACGCTGATGCTCGAAAGTGTGGGTATCAAACAGGATTAGATACCCT
+
FGGGGFFGGGGGGGGGGGFFGGGGGGGEFFGGGGGGGGGFGFGGCFGFGGGGGGGGFGGGGGGFGGGGGGGGGGGGGGGGGGGGGGGGGGGGGGGFGGGFGGGGGGGFDFGGGGGGGGGGGGFFGGGGGGGDFEGGGGFDEFGGGGGGGGGGGGCDGGGGGGGGGGGGGDGGGGGGGGG=G?FFEEE@C,*:CGGGGGE?:;=EFG<2CFGGGGGG>FGBDDGGGCFDFGFD<<@@,:8#@<FGCCAGGGGGGFEFGGGFFFGGFECFB@F?AGFFFA;==FFFCB9FFGGGFGFEC,FEGFFFF>GGGFC,FCCGEGGGDGEEDF=C;GFFFGFFGGFAGDEFFGGGGGGFCCCGGGGGGGFGGGGGFFFGGGGFFFGGFGGGGGFGGFFEFE<GGCBGGGGGFCGGGGFGGGGGGFFFECEGGGGGGGGCCCCC
@sC 312
TGAGGAATATTGGTCAATGGACGAGAGTCTGAACCAGCCAAGTAGCGTGAAGGATGACTGCCCTATGGGTTGTAAACTTCTTTTATACGGGAATAAAGTGAGGCAAGTGTGCCTTTTTGTATGTACCGTATGAATAAGGATCGGCTCACTCCGTGCCAGCAGCCGCGGTAATACGGAGGCTCCGAGCGTTATCCGGATGTAGTGGTTTTAAAGGGAGCGTAGGCGGACGCTGAAGTCAGTTGTGAAAGTTTGCGGCTCAACCGTAAAATTGCAGTTGATACTGGGTGTCTTGAGTACAGGAGAGGCAGGCTGAATTCGTGGTGTAGCGGTGGAATGCTTAGATATCACGAAGAACTCCGATTGCGAAGGCAGCTTGCTGGACCGTAACTTACGCTGATGCTCGAAAGTGTGGGTATCAAACAGGATTAGATACCCT
+
FDEGG@CFEFGCFGGGGGGEFGCGEFDGGGGGGFFF@EDCF8@AFGEFGGGFGGGGGFDDGFFCFDGFFFGGCC6CEGGGCFGGGGFGGGGGGGGCFGGGGC8D@,DG<5FFGFGEGDC=FGCCFFGGFCE,BFGFG9CF9,CCDC+CF,DFF7D++57DFFFGDCFCF>F:CCFF7*3*,@F:**4<<*>8@E**=E*?9,364#<8*+2?9CF:>A8<67E;F<@8CCG#8GD@F9B@FGBCFFFD>=+:>:8D0G;>7FAF;FAFCGG:D?.:DCA=DD@+,,EB,AA5=B,EB9A,GFBAB,B9,,,E?=>CGFDCFGEC>EEFFEC,A<CE;FEDFD98EGGFEE,ECF+:CCCGGF@CEFCDAACGGGGFCFF?A@F9E@CC@,@GGGGF@GGGFEFF<FFF,FEGFDDFCGEFECFF<9FAEFFAB9AB
@sC 21562
TGGGGAATATTGCACAATGGGGGAAACCCTGATGCAGCGACGCCGCGTGAGCGATGAAGTATTTCGGTATGTAAAGCTCTATCAGCAGGGAAGAAAATGACGGTACCTGACTAAGAAGCCCCGGCTAACTACGTGCCAGCAGCCGCGGTAATACGTAGGGGGCAAGCGTTATCCGGATTTACTGGGTGTAAAGGGAGCGTAGACGGCATGGCAAGCCAGATGTGAAAGCCCGGGGCTCAACCCAGGGACTGCATTTGGAACTGTCAGGCTAGAGTGTCGGAGAGGAAAGCGGAATTCCTAGTGTAGCGGTGAAATGCGTAGATATTAGGAGGAACACCAGTGGCGAAGGCGGCTTTCTGGACGATGACTGACGTTGAGGCTCGAAAGCGTGGGGAGCAAACAGGATTAGATACCCT
+
CF<FGGGGFFFGFGGGGGGE@FGGGFFFFGGG9CEGGGCFGGGGGGGGGG,=F@EFFFFEEEEEF8FFFGG@?BFFGGGGFGFCCFGGFG?FFDF8FFFFFE=FFGFGGCDCFGFCEGG8FE@+=CGGGGGGDF8E+,@FFCFGG7>C>>1DCFF:D@F@F<@E<C*8C<<F9B>GCEG?GG1FGF8C?9:;<AC8EGEG9?=3;?EGGF@:F,A<FEGFCD7*<CG>3<CF<FCF?=>B<B1#DC>;3FCCDCGFFF:DDFGGFAF?9GFGBEGGGDF<GGEFFD+4:FA>,EFFE5<?EEEC>C:FFFF?:7EF@6FDFFGGFD<EGF<@8,C<FF<CF7GGFC,GGGGFFFFFFEEGGFFGGDFGGFFCGGGF8GGGGGGGEGGCEFGFFEE<GFFEEAGGGGGGGGGCCCCC
@sC 33653
TGAGGAATATTGGTCAATGGCCGAGAGGCTGAACCAGCCAAGTCGCGTGAAGGAAGAAGGATCTATGGTTTGTAAACTTCTTTTATAGGGGAATAAAGTGGAGGACGTGTCCTTTTTTGTATGTACCCTATGAATAAGCATCGGCTAACTCCGTGCCAGCAGCCGCGGTAATACGGAGGATGCGAGCGTTATCCGGATTTATTGGGTTTAAAGGGTGCGTAGGTGGTGATTTAAGTCAGCGTTGAAAGTTTGTGGCTCAACCATAAAATTGCCGTTGAAACTGGGTTACTTGAGTGTGTTTGAGGTAGGCGGAATGCGTGGTGTAGCGGTGAAATGCATAGATATCACGCAGAACTCCGATTGCGAAGGCAGCTTACTAAACCATAACTGACACTGAAGCACGAAAGCGTGGGGATCAAACAGGATTAGATACCCT
+
CGCDFF8FFEAEGEFFGGCFFGGGEDGCGFFFGGGGE<FFFGFDEGGE>,CFD8FGGG8F<-C<FEFGFCEFEE<EFGGG9FDGGG9,E8FCFFEFA<BEFCC@FFGGGGGGGG9FEB+ED@?<<5BBFGGC<FGGGGA<F8+=FFGF@<,@F<+==CD<<,@DFEGFGGGF,>FD*CCF@,D7<3C7CF>CFACCEEFFCGC9@66CF8>->B@=<:>30GEE@A7GGFCF<CF@<A9:F#?C@:7GF8GGDB;=8CFBEC5GGEEF>8+@6E;EF=DFGCFF<GFE9<,,FGF?FEEFGFGF?E:@>@,=@CCDGGFFA9>GBGF?E,FGFFFE@C,=FD<AGGGEFFGFEB+ECGGGGGCEFFEGGGGFCFGF9EF9GGGGGFFFFFEE<CFGGGEFF7GGEEGGGGFGGFFGFE,;@9FFFBFGGGGCCCCC
@sC 27008
TGAGGAATATTGGTCAATGGGCGAGAGCCTGAACCAGCCAAGTAGCGTGCAGGATGGCGACCCTATGGGTTGTAAACTGCTTTTATAAGGGAATAAAGTGGGTCACGTGTGACTTTTTGCATGTACCTTATGAATAAGGACCGGCTAATTCCGTGCCAGCAGCCGCGGTAATACGGAAGGTCCAGGCGTTATCCGGATTTATTGGGTTTAAAGGGAGCGCAGGCGGACCTTTAAGTCAGCTGTGAAATACGGCGGCTCAACCGTCGAACTGCAGTTGATACTGGAGGTTTTGAGTGCACACAGGGATACTGGAATTCATGGTGTAGCGGTGAAATGCTCAGATATCATGAAGAACTCCAATCGCGAAGGCAGGTATCCGGGGTGCAACTGACGCTGAGGCTCGAAAGTGCGGGTATCAAACAGGATTAGATACCCT
+
EGGGGGGGGGGGGGGGGGGCFGGGGGGGGGGFGGGGGGGFGGGGGFECGGGGGGGFGGGGGGGGGGGGGGGEGGGGGGGFFFGGGGGGGGGGGGGGGGGGGGGGGGGGGGGGGGGGGGGGGGGGGGGGGGGGGGGGGGGGGCGDEGGGGGGFGGGGGGGGGGFCFGGDGDCFGGGGGDFGGGGGFGCGGGGGGGFG5CCFEGFGDFGG?@?GDG6GGFGGE58EGECDE;G<GGGAGGFFFC:CFGGFGGGGFEGGGGGGGFGGGGFFEEC?ACDGBFFGFGCF=CEC,?AE??9C@,5A8A,FFFFFFE>,C,GGFFGFFGF@5CCDEAC59E?C,?9FCDFAFGGFE,FDC<F<:6,++CEGGEEFEGFE@@C@+@GDGGGGF9FGEEFECCGFF:EAD@E9FCDGGFFFGGGGEGFEGGFFEC@@F8C<C@CC
@sC 24037
TGAGGAATATTGGTCAATGGGCGATGGCCTGAACCAGCCAAGTAGCGTGAAGGATGACTGCCCTATGGGTTGTAAACTTCTTTTATAAAGGAATAAAGTCGGGTATGCATACCCGTTTGCATGTACTTTATGAATAAGGATCGGCTAACTCCGTTCCAGCAGCCGCGGTAAGACGGAGGATCCGAGCGTTGTCCGGATTTATTTGGTTTAAAGGGAGCGTAGATGGGTTTTTAAGTCAGGTGTGAAAGTGTGCGGCTCAACCGTAAAAGTGCAGTTGATACTGGGTGGCTTGAGGACAGTAGAGGCAGGCGGAATTCGTTGTGTAGCGGTGAAATGCTTAGATATCACGAAGAACGCCGATTGCGAAGGCAGCTTGCTGGACTGTAACTGACGCTGATGCTCGAAAGTGTGGGTATCAAACAGGATTAGATACCCT
+
E,CFGGGDGGGFGFGCAFGGFFEGD7F8FGGF@E@,BF6FFF,CEF@FFGGGGGGGG@<@9EACF,CCFFDC6<FEECC<,CEFEFFAFF,9AEFCFDEDEGGG+,B,A59=,,84BEEGE,CCFGAE<FGC,<4@EFGF,,87:A:<48557D,,<?,<DC,,@+@@>+3,<33@+5@@,3>>7BC*5>*6,81:*4+8:1<,82=E#8#7<97**>?6=<<10<*;@3739CEA@,*3;8,,@7,6FCC@:@=D6+B37CC3C,6F8C,,<<C?37,8A+BAB,:,E,??=E@59AFAF=F==+?:@=C9+,+E@8+,?,@+*7C:FCAFFECE;<GGGGD8E<:<F9FB@78+,@@=7GGGFDFF@@,FBGFGCGGGFGGGGGFDGGCGGGGGGGGGFGCFGGGEGF<FFCCFFCB@BF9GGGFGFCDCCCCC
@sC 26064
TGAGGAATATTGGTCAATGGGCGATGGCCTGAACCAGCCAAGTAGCGTGAAGGATGACTGCCCTATGGGTTGTAAACTTCTTTTATAAAGGAATAAAGTCGGGTATGCATACCCGTTTGCATGTACTTTATGAATAAGGATCGGCTAACTCCGTGCCAGCAGCCGCGGTAATACGGAGGATCCGAGCGTTCTCCGGATTTATTGGGTTTAAAGGGAGCGTAGATGGATGTTTAAGTCAGTTGTGAAAGTTTGCGGCTCAACCGTAAAATTGCAGTTGATACTGGATGTCTTTAGTGCAGTTGAGGCAGGCGGAATTCGTGGTGGAGCGGTGAAATGCTTAGATATCACGAAGAACTCCGATTGCGAAGGCAGCCTGCTAAGCTGCAACTGACATTGAGGCTCGAAAGTGTGGGTATCAAACAGGATTAGATACCCT
+
CFFGGGGGGGFFGGGGGGGF@FGGGEGGGGGGGGGGGGFFGGGGFGGGGGGCDGGGGGGGGGGGGGGGGGGGGGGGGGGGGGFGGDCFFGFCFGGGGGGGGGGGGGGGFCEGGGGGGGGGGGF<FGGGGGGGGGGFFFEFFGGGGGEGGGEGGGGGGGGGGGGGGGGGGDG;EFFGEGGGFBC7FEEGG7#=D>C<EGGG>B;CF<GG*FF>7C<<:CE=A>CFECGGGD;FGCG9FGGGFC:>CEFECCFG?C3CEEF@GBC,?;EEEGGGFGEFAEEDDCFFGFEB,,E,FGGFCEA,FF@FB+ECCGCFFFDGEA,C?A8+9EECFFFCGDGGF@FCFE,<@GF7FFCEFCEGGGGGGCEEGFFGGGEEGGF9FFGFGGGGGGFFFFDFFFCGGF@FGGGFGFGGGGGDGFAFEFGFFGFFFFGGGGFC9C@C
@sC 31310
TGGGGAATATTGCGCAATGGGGGAAACCCTGACGCAGCAACGCCGCGTGATTGAAGAAGGCCTTCGGGTTGTAAAGATCTTTAATCAGGGACGAGACATGACGGTACCTGAAGAATAAGCTCCGGCTAACTACGTGCCAGCAGCCGCGGTAATACGTAGGGAGCAAGCGTTATCCGGATTTACTGGGTGTAAAGGGCGCGCAGGCGGGCCGGCAAGTTGGAAGTGAAATCCGGGGGCTTAACCCCCGAACTGCTTTCAAAACTGCTGGTCTTGAGTGATGGAGAGGCAGGCGGAATTCCGTGTGTAGCGGTGAAATGCGTAGATATACGGAGGAACACCAGTGGCGAAGGCGGCCTGCTGGACATTAACTGACGCTGAGGCGCGAAGGCGTGGGGAGCAAACAGGATTAGATACCCT
+
CFFDGGGGGGGGFGGGGGFE,CFF@EGGGGGFGGGGGGEFGGGGGGGFECGGGDGFGGFGGGCFFGGGGGGEGGGGGGGGGGGGGGGGGFGG@CGFGFFGGGGGGGGGDGFFFGAFFCFFFGGGGGGGGGGGGEGGGGFFCFGGGEEFE:<FCFG7<FGGGGGGGGFBFGGG7FGG7*=FFC9*CE5<F?>@E9CECE5EG6>EDEGGGGEGGGFC;-EFFCF8FC32C@DGFEG>CCGGGCDEEEEDGEFGFGGFDEEDCDFFDCGGGFEGGFF6GGGGF8FGGFCGGGGFFF=EE77F<GGGGEGGFC,GGFGGGGFFCGFEFCGGGFEEEGGGGGGGGGGGFFGCGGGGGGFGGGFGFGGGFGF@CGGFGGGGGGGGGGGGGGGGGGGGGGGGGGGGEEDGGFE9DGGGCCCCC
@sC 319
TGAGGAATATTGGTCAATGGGCGAGAGCCTGAACCAGCCAAGTAGCGTGCAGGAAGACGGCCCTATGGGTTGTCAACTGCTTTTATAAGGGAATAAAGTGGGAGTCGTGACTCTTTTTGCATGTACCTTATGAATAAGGCCCGGCTAATTCCGTGCCAGCAGCCGCGGTAATACGGAAGGTCCGGGCATTATCCGGATTTATTGGGTTTAAAGGGTGCGTAGGCCGGAGATTAAGCGTGTTGTGAAATGTAGACGCTCAACGTCTGCACTGCAGCGCGAACTGGTTTCCTTGAGTACGCACAAAGTGGGCGGAAGTCGTGGTGTAGCGGTGAAATGCTTAGATATCACGAAGAACTCCGATTGCGAAGGCAGCTCACTGGAGCGCAACTGACGCTGAAGCTCGAAAGTGCGGGTATCGAACAGGATTAGATACCCT
+
EFGGGGGGGGGGGGGFGGGGCFGGGGGGGGFGGEGGFGGGFGFFGFG:CEGGGE?FFFFGFFFGGGGGGGG@=,CFGGFGGCFGFGGGFGFEFGGGGGGDDGGGEGDFGFGCFGGGGG=,CFGGGGGGCEFFGADFFFC8<BFGGBCCF,EEBD7FF<FGFFGGCEGGG>FEC=FGC**8>BBC7CC=CFGFGFDEDGE1<C>GGG2?<FF@<F<#=8C924*4>88+FFGC<CGBGF>68;B?=A,FEBB7>C:2FDDD?@C,8FFGF<EGEFBF7C9GFFGGFB=B,,?<*GDGGGGGGDGGGGGFB8FAC+=GGGGGFECEDBFCFDDEFCGFFFFEA,EGGGFGGEFGFFDGECF7C,GGGGGGGGCFCCGGFCGGEGGEGGEGGGCFC,,GGFFF8GGGFGGGGGGGGGGGGGFFEGGEA,F<GGGCCCCC
@sC 320
TGAGGAATATTGGTCAATGGGCGATGGCTTGAACCAGCCAAGTAGCGTGAAGGATGACTGCCCTATGGGCTGTAAACTTCTTTTATAACGGAATAAAGTCGGGTATGCATACCCGTTTGCATGTACTTTATGAATAAGGATCGGCTAACTCCGTGCCAGCAGCCGCGGTAATACGGAGGATCCGAGCGTTATCCGGATTTATTGGGTTTAAAGGGAGCGTAGATGGATGTTTAAGTCAGTTGTGAAAGGTTGCGGCTCAACCGTAAAATTGCAGTTGATACTGGATTGCTTGAGTGCAGTTGAGGCGGGCGGAATTCGTGGTGTAGCGGTGAAATGCTTAGATATCACGAAGAACTCCGATTGCGAAGGCAGCCTGCTAAGCTGCAACTGACATTGAGGCTCGAAAGTGTGGGTATCAAACAGGATTAGATACCCT
+
FGGGGGGGGGGGGGGGGGGGGGGGD@FG,EFGFFGGGGGGGGFGGGGGE,DFGGGGGGFGGGGDGGGGGFFFGFFGGGFGGGGGGFGG,BFGGGFFGGGE=@FFGFG9EFF<<E=FG8CF9FFGGC<<FFGGFGGGGFFF5BFEGGGGBADFGGGGGDEDCFG?FEEFGEBEGGGGG>C.8DFGCCCGGGGFGG>GGGE<,2FGGGFGEFEFDFG5C:GD>4/A<@08@,DFAFG4%/@CCF@FCC@*#B3383C>DDFDCEG3FCFCFFFB5A6,4,FFFGFFCA,,GGGGFFE<>;FB@++>+4+GGGGFBAF7GF7EC?EEDEGGGFFAAGGGGGGGGGGFGGFFFGGDFGGGDFGGGFGDGGFGGGFF@,<<F9ADFF@GGGGGFFDF<@CEECGGGGGGGGGFEDGFGGGGGFGGGGFF@,GFF@GCCCCC
@sC 321
TGAGGAATATTGGTCAATGGGCGATGGCTTGAACCAGCCAAGTAGCGTGAAGGATGACTGCCCTATGGGCTGTAAACTTCTTTTATAAAGGAATAAAGTCGGGTATGCATACCCGTTTGCATGTACTTTATGAATAAGGATCGGCTAACTCCGTGCCAGCAGCCGCGGTAATACGGAGGATCCGAGCGTTATCCGGATTTATTGGGTTTAAAGGGAGAGTAGATGGATGTTTAATTCAGTTGTGAAAGTTTGCGGCTCAACCGTAAAATTGCAGTTGATACTGGATGTCGTGAGTGCAGTTGAGGCAGGCGGAATTCGTGGGGTAGCGGTGAAATGCTTAGATATCACGAAGAACTCCGATTGCGAAGGCAGCCTGCTAAGCTGCAACTGACATTGAGGCTCGAAAGTGTGGGTATCAAACAGGATTAGATACCCT
+
@EC@FFCFCFGGGGGCGGGDGG:@EC7FEEEGGGGGFGF@CF<<EFECEGFDGGGGGGGFFE@,EAFCEEEGGGG9,FA?9E,EFFFGGD9A,AEEE??FGGGCGF89F,E?,<=FFDDGGFGGABFF9;,AF@,>F9EEFACEE7FFFFGGCBE+85D<6D8DBEBGGGD:DF+>@*@@,:ACECCGG@7>9C7==9?FFF<F>FFF:;CEGGB24#<;0,=>><FFC;<@<<4:<FCCFCCGGDFG>EC9FD,DFEEF7EDED<><3,9?GFFFF@,@@,,B7:@8,4AF5FFGGGFGDFFEFCFFDEEGE?@:GEDGF8E@A@,C,A,C?EA@FGGGFE<=GGGGGEGGFFFGGGGGGCC@FGFGGGGGGFFGCF<EGGGGGGFFE@EAGGFF@CGFCFGF@8GGGFDFGGGGGGFGGGGGGGFGGGGCCCCC
@sC 34732
TGAGGAATATTGGTCAATGGGCGATGGCCTGAACCAGCCAAGTAGCGTGAAGGATGACTGCCCTATGGGTTGTAAACTTATTTTATCAAGGAATAAAGTCGGGTATGCATACCCGTTTGCATGTACTTTATGAATAAGGATCGGCTAACTCCGTGACAGCAGCCGCGGTAATACGGAGGATGCGAGCGTTATCCGGCTTTATTGGGTTTAAAGGGTGCGTAGGTGGTGCGTTAAGGCAGTGGGGAAATTTTGTTGCTCAACCAGAAAATTGCCGTTGAAACTGGGTTACTGGAGTGTGTTTGAGGTAGGCGGAATGCGTGTTGTAGCGGTGAAATTCATAGATAGCACGCAGAACTCCGATTGCGAAGGCAGCTTACTAAACCATAACTGACACTGAAGCACGAAAGCGTGGGGATCAAACAGGATTAGATACCCT
+
6E,CFCCFGGGGGFGGGGGGGGD@C@CGF9FGGEF@EDEDFGGGGFGG@BFC<CF=EF9C:9CF<<C,,C,8B<,CFEF,C@AEGG,CEC<,4EACCEFF7+BDCF8AA<EC,,+8,BFC,5B,,5F9FA<BF,,9:EFC<FEGGG7BCDB=:FF+A?<FEGG@FEFEFE+5@=C>7*@>C:FF>*8:F:CCFG7C57<FEC9;9<<FCC9>FC*=7(*.5:<CF>45%4>?C?F-@;@'GF91A@<*F@>:F%;6&6C99FD,?9CF7GCC>FCFF=A=,GFC5,<?D5,9*GF8FAE?8F9<FEFC:@;9+@8+@?AC,E88)EFEGGFC,A5,FGF@A;,,,@,@9FGGGEGF@@BFFCDCCFFGF8E9FFFFE;F@A<F,,C@FFC<,CFFECDGGGGGGCGGGCFC,FD9GFCEEFGGCEBFFE,FCCCCC
@sC 323
TGGGGAATATTGCACAATGGGGGAAACCCTGATGCAGCGACGCCGCGTGGAGGAAGAAGGTCTTCGGATTGTAAACTCCTGTTGTTGGGGAAGATAATGACGGTACCAAACAAGGAAGTGACGGATAACTACGTGCCAGCAGCCGCGGTAAAACGTAGGTACCAAGCGTTGTCCGGAATTACTGGGGGTAAAGGGAGCGCAGGCGGGAAGACAAGTTGGAAGTGAAATCTATGGGCTCAACCCAGAAACTGCTTTCAAAACTGTTTTTCTTGAGTAGTGCAGGGGTAGGCGGAATTCCTGGTGTAGCGGTGGAATGCGTAGATATCGGGAGGAACACCAGTGGCGAAGGCGGCCTACTGGGCACCAACTGACGCTGAGGCTCGAAAGTGTGGGTAGCAAACAGGATTAGATACCCT
+
@CFFGCFGGGGGGFGGGGGFGCGEGDFEGGGGGFGGFGGGCGDGCEE@E@=EFEFGF@FC<:CFFGGEEEGFDFFGDGDG8FGGEEE<FGGEGGGGGGGGGGEEFDF,BDFF,BD8DFF,EDFG7FCCCFGFEFFFFFFFDFFGGGGD*>@;DFEFGFDFF,?9<:*8*:*3<FFGGGGG;<,CF6#?410=CFE>CCC8>>:0?;<+F@+EC@FF<BC/>EFFC3<DC7G:GFCGGCF@B@@E#@DDCE3@3336,;D=DFFD>,F?9A,F=B457,,+D<8GGGGGDEEE@EB=7B+@FFEEDEGGGGGCDCGGGGGGGECEEEEF5@FFGGGF@EBB,,GFGDGGGGGFF,GFDFECE8FGFFEEGGCB<DGGFEGGGGGGGFF;GGFGGGGFGF9ECGGGFGGGGGGCCCC-
@sC 28702
TGAGGAATATTGGTCAATGGGCGTAAGCCTGAACCAGCCAAGTCGCGTGAGGGATGAAGGTTCTATGGATCGTAAACCTCTTTTATAAGGGAATAAAGTGGGGGACGTGTCCCGTTTTGTATGTACCTTATGAATAAGGATCGGCTAACTCCGTGCCAGCAGCCGCGGTAATACGGAGGATTCGAGCGTTATCCGGATTTCTTGGGTTTAAAGGGAGCGTAGGCGGCCTTTTAAGTCAGGGGGGAAAGTCGGTGGCTCAACCATAGAATTGCAGTTGAAACTGGGGGGCTTGAGTATGTTTGAGGCAGGCGGAATGCGTGGTGTAGCGGTGAAAGGCTTAGATATCACGAAGAACCCCGATTGCGAAGGCAGCCTGCCAAGCCGTGACTGACGCTGATGCACGAAAGCGTGGGGATCAAACAGGATTAGATACCCT
+
CFGFFGFGGGFFGGGGGGGCDGC@:FGGGGGGGGGGFGGGGGF@FGGGGGCGBE<?DCFG8EFEG@EG,C,BFGGGGGGGCFGGFGGGFFGGGDFFF,CF,,++>FFFGBFFG+B,EFFFFGGE?FGGGGFGGGGGGGFFC=+C@DF@BDCFGGG7FGGGGDG7+@C:B:FAFGFGGCF<F9FF9CE*18*=EC:F5EG9+3<,<FFFEGFFG,*)41CDE2*0,:*=$@CF@<<;#2B-FA,F@:C,''###<@@CCFCGD8,3D<<FE@>,=9D>9<0DFF@E=:,8GFGDE,?8FC,CGGGFE7GEFGFC@GE@GGGGGF@=GEGFEE9:,,FDFCGGGGFFGF<C,GFF:DEEGDEGGGGGGFFGFECB7<F@:7@F8,,CCEEFC7GGFFEEFGF@DGGGFF@GFFFCFGGGEE;;9GFE@FFFGGCC?CC
@sC 29406
TGGGGAATATTGCACAATGGGGGAAACCCTGATGCAGCGACGCCGCGTGGAGGAAGAAGGTCTTCGGATTGTAAACTCCTGTTGTTGAGGAAGATAATGACGGTACTCAACAAGGAAGTGACGGCTAACTACGTGCCAGCAGCCGCGGTAAACCGTAGGTCACAAGCGTTGTCCGGAATTACTGGGTGTAAAGGGAGCGCAGGCGGGAGAACAAGTTGGAAGTGAAATCCATGGGCTCAACCCATGAACTGCTTTCAAAACTGTTTTTCGTGAGTAGTGCAGAGGTAGGCGGAATTCCCGGTGTAGCGGTGGAATGCGTAGATATCGGGAGGAACACCAGTGGCGAAGGCGGCCTACTGGGCACCAACTGACGCTGAGGCTCGAAAGTGTGGGTAGCAAACAGGATTAGATACCCT
+
CECCEFGGGGGGGGGGGGGFFFGGFGG,@EGGEFFGCDCFFFD:@FGEFGGFEFFFF@FCEGFEGG7?7F8BFF?FG9AFG9:CFEFGGGFGGGGGGGGG9@+CFGGGDFGGGCGFCGFGGGGDGE7,>FG8:>8CFGGGGGGGFD*@BF:B,,>>>*CF>CF,<BCC<FF*3CCECCCFGE#F?<?<1:;C9FFFEGD>CEECC?DFEE?FD>A9FAFCFBCC4AFDCCCFE<6@:7<@0FCFEGEFCD=FD<C=6<A&EF@B<C+8=,GFDF>,FB9E9GGFF>4BB88,?FCE8=+FEA@6)BFGCFFF:FFC@FFFGGGEGEFCA@CEB6<C,FFGEGGFFGEGFGGGGGFF?GFEADB,GGFEECCCGF?GFEEGGGGGGGGGGFEFGFGGFEFFEEEFFF9GGGGCCCCC
@sC 27573
TGGGGAATATTGCACAGTGGAGGAAACTCTGATGCAGCGACGCCGCGTGAAGGATGAAGTATTTCGGTATGTAAACTTCTATCAGCGGGGAAGAAAATGACGGTACCTGACTAAGAAGCCCCGGCTAACTACGTGCCAGCAGCCGCGGTAATACGTATGGTGCAAGCGTTATCCGGATTTACTGGGTGTAAAGGGAGCGCAGGCGGTGCGGCAAGTCTGATGTGAAAGCCCGGGGCTCAACCCCGGTACTGCATTGGAAACTGTCGTACTAGAGTGTCGGAGGGGTAAGCGGAATTCCTAGTGTAGCAGTGAAATGCGTAGATATTAGGAGGAACACCAGTGGCGAAGGCGGCTTACTGGACGATAACTGACGCTGAGGCTCGAAAGCGTGGGGAGCAAACAGGATTAGATACCCT
+
FFGFGGGGGGGGGGGGFFFGGFCFGGGGGGGGGGGGDGGGGGCCGGGCFGGGGGGGGGGFFGGCFE7BFGEFGFGGAFGGGGGCFGGGGGG7:FGGGGGGGGGGGGGGGGGGGGGGGGGGDGGD@FCFGGGGGDFFGGGGGFGGGGGGGGGG@GGGGFGGGC@FGGGGEEGCFFGEGGDGGG>GGDEEGF7CFGGGGGGE@GGGDGGG*CCEGFECFFG=EF8EF8ACECCFGECGFCGGGGGGFF:BCE>9'GGFFG?FGGG=GGGFAFDE@:=ECE@GGFFFFCFCDEC@,,F,FECGDFDGDGGFDDE@?@,C7GFFEAEGGFGGFCFF@EFEEB@CFB@BFFFF@EGGGGGFCGGFFFGGFGGGECCGGFFFFGGGGGFDDGGGGGGFFFGGDFEFCFFGFF@GGGGCCCCC
@sC 31694
TGGGGAATATTGCACAATGGGCGCAAGCCTGATGCAGCCATGCCGCGTGTGTGAAGAAGGCCTTCGGGTTGTAAAGCACTTTCAGCGGGGAGGAAGGCGTTAAGGTTAATAACCTTGGCGATTGACGTTACCCGCAGAAGAAGCACCGGCTAACTCCGTGCCAGCAGCCGCGGTAATACGGAGGGTGCAAGCGTTAATCGGAATTACTGGGCGTACATCGCACGCAGGCGGTCTGTCAAGTCGGATGTGAAATCCCCGGGCTCAACCTGGGAACTGCATTCGAAACTGGCAGGCTAGAGTCTTGTAGAGGGGGGTAGAATCCCAGGTGTAGCGGTGAAATGCGTAGAGATCTGGAGGAATACCGGTGGCGAAGGCGGCCCCCTGGACAAAGACTGACGCTCAGGTGCGAAAGCGTGGGGAGCAAACAGGATTAGATACCCT
+
CFEGCCCGGFFGGGFGFG@;@@@FCGGGGGFFEFFGGGGDEGGGGEC@FCGGGGGFGGGGCFFGGGCBF?CFGGGGGGGCAFAGG9FGGEGGGGGC+AFFEFGGF9<FGGFGGGGGGGGGCFGGFFGGGFGG<<C8CCCEG@:DDCDFD*=CFGGGGD**<:@,<9A8<:CGE*<:,<?C@CGGGEECFDFED51;EGC85:;>:?9C:@@EG*8#2#7/(/:>EC>CCFF>FGE?FFFC?95CEC@-FF<F?CF:CGGGECFCDC9;GGF@034E<FB%@FCFGGCFB,FFF;FDEFFFACGE<CFCEFDEFEGGGGFCGGFFGFE>45CGGFGGGG@GCFGGGGGFF9GDEFFFFECGGGGGF@CCGFEGGGGGGEGGFGGGGGGGGGGFGGGGGGGGFEFFCGGGGGGGGGGGGGGGGGEEEGGGGGGFCGFGCCCCC
@sC 328
TGAGGAATATTGGTCAATGGACGAGAGTCTGAACCAGCCAAGTAGCGTGAGGGATGACTGCCCTATGGGTTGTAAACTTCTTTTATATGGGAATAAAGTATTCCACGTGTGGAATTTTGTATGTACCATATGAATAAGGATTGGCTAACTCCGTGCCAGCAGCCGCGGTAATACGGAGGATCCGAGCGTTATCCGGATTTATTGGGTTTAAAGGGAGCGTAGGTGGATTGTTAAGTCAGTTGTGAAAGTTTGCGGCTCAACCGTAAAATTGCAGTTGAAAATGGCAGTCTTGAGTACAGTAGAGGTGGGCGGAATTCGTGGTGTAGCGGTGAAATGCTTAGATATCACGAAGAACTCCGATTGCGAAGGCAGCTCACTAGACTGCAACTGACACTGAGGCTCGAAAGTGTGGGTATCAAACAGGATTAGATACCCT
+
FGGGGGGGFFGGGGGFGGGGGGGGGGGCFFEGGGGGGGGGGGGGGGGGGGGGGGGGFFFFGGGGGGGGGGGGGGGGGGGGGGGGGGFGGGGFGGGFGDFFGGGGGGGGGFGGGGGGGGGGGGGGGGGGGGGGGGGGGFGCEGFDGGGGGGGGDEGDGGGGGGGGGGGGGGGGGGGGGGDFGGGGGG>*1FGGGGED*,CFC:F>F2CGCA=C:GF>E@G>DC1DFF?FGFGFGC97@7EEF;AFFFGGFGCFGGGGE:@AF@8ADEFGFGGFFF@GDFGF(GFFEFFF=A,<FCADGFDGGFGGFGGEFDEFD88DGGFFFE>GAF==FFFAFFFGGGGGGGGGGGFGGFAGGGGGGFGCGECFFA9GGGGGDGGFFEFGGGGGGGGGGGGGGGGFFFEFCGGGGGGGGGGGGFGGFFGGGGGGGGGGF@FCCCCC
@sC 329
TGAGGAATATTGGTCAATGGACGAGAGTCTGAACCAGCCAAGTAGCGTGCAGGATGACGGCCCTATGGGTTGTAAACTGCTTTTATAAGGGAATAAAGTGAGTCTCGTGAGACTTTCTGCATGTACCTTATGAATAAGGACCGGCTAATTCCGTGCCAGCAGCCGCGGTAATACGGAAGGTCGGGGCGTTATCCGGATTTATTGGGTTTAGAGGGAGCGTCGGCCGGAGATTAAGCGTGTTGTGAAATGTAGATGCTCAACATCTGAACTGCAGCTCGAACTGGTTCCCTTGAGTACGCATAAAGTGGGCGGAATTCGTGGTGTAGCGGTGAAATGCTTAGATATCACGAAGAACTCCGATTGCGAAGGCAGCTCACTGGAGCGCAACTGACGCTGAGGCTCGAAAGTGCGGGTATCGAACAGGATTAGATACCCT
+
CFFFGFGGGGGGGGGGGGFFGGGGGGGG@FEEFFGGGFGGGGFGGGGGGGGGGCGFFFGGGGGGGCGGGGGGGGFEFGG9F<EGGFGGGGGGD8FFGCF9FGCFE9F7F,CCEFFGFFEGGGCFGFGFGGGADFFFDFGCE<CG>7>FDEGA<,+@<FG7FFGA=+<CFG>CFDFGDGE>B9FBFG>GC*=CBFCCEE7FCCB:<F<FFE,BFG:6:>68*DD9<88CCDF636<1:*@27,2'ACC4@FA;=F@6GCFGFF-DGD@0GFF?FB=,E@==6DEEF,BA=3DA3>EBGGFGD9CGGGGGGFEAB48CEFDGGCGDB@,CEC,,GGGGEEE3EDC,ACFFFA,?8BEGGGGGFCF<C,@GF@GGEGFCC,FFCGFGGGGGFGEGGGGFDGF?FGGFGEGGE7FEGGCGGFFACFGGGGGGGGFACCCC
@sC 33881
TGAGGAATATTGGTCAATGGACGAGAGTCTGAACCAGCCAAGTAGCGTGCAGGATGACGGCCCTATGGGTTGTAAACTGCTTTTATAAGGGAATAAAGTGAGTCTCGTGAGACTTTTTGCATGTACCTTATGAATAAGGACCGGCTAATTCCGTGCCAGCAGCCGCGGTAATACGGAAGGTCCGGGCGTTATCCGGCTTTATTGGGTTTAAAGGGAGCGTAGGCCGGAGATTAAGCGTGTTGTGAAATGTAGATGCTCAACATCTGCACTGCAGCGCGAACTGGTTTCCTTGAGTGCGCACAAAGTGGGCGGAAGTCGTGGTGTAGCGGTGAAATGCTTAGATATCACGAAGAACCCCGATTGCGAAGGCAGCTCACTGGAGCGCAACTGACGCTGAAGCTCGAAAGTGCGGGTATCGAACAGGATTAGATACCCT
+
FGFEF8F@FGFGFFGGFGDF9DCFEDEFGGFGGGGGGGGFGGFCDFFEGDFGFEGGGEFDFGGGFFFG8FEGEFFGGGGGFFFGGGGFGFGF@FCG9FGGGFGGFGGGGGGGGGFGGGGGFF9CFFGGFFFFC<,EFFGDFFEFG+@DFDGGGFFCF<<EF<FFGGGG:@773>CFGGGGGGGGFCEGGGGGGG@7#<B7<F>C@F<4B8<243188;C;//>6FE8@GEEGGFF?C:EECFCGD;CFF;>FCCGGFECDFECCAFAFGEGDGGGGGGGEGGGGGFGCEGGGFFGGC9GGDFECGGGFGEC,8@+EEGGGGFFB5GGGFFFAAE?8;GGGGEFFFCGGGGGF>CCGGGGCFEC7FFGGGFGGGGGGGGGGGGF<FGFCEGGGGGFFGGGGGGGFCEGGGEGGGGGGGGGGFCGGGGGGGGDCCCCC
@sC 331
TGAGGAATATTGGTCAATGGGCGAGAGCCTGAACCAGCCAAGTAGCGTGCAGGAAGACGGCCCTATGGGTTGTAAACTGCTTTTATAAGGGAATAAAGTGAGTCTCGTGAGACTTTTTGCATGTACCTTATGAATAAGGACCGGCTAATTCCGTGCCAGCAGCCGCGGTAATACGGAAGGTCCGGGCGTTATCCGGATTTATTGGGTTTAAAGGGAGCGTAGGCCGGAGATTAAGCGTGTTGTGAAATGTAGAGGCTCAACCTCTGCACTGCAGCGCGAACTGGTCTTCTTGAGTACGCACAACGTGGGCGGAATTCGTGGTGTAGCGGTGAAATGCTTAGATATCACGAAGAACTCCGATTGCGAAGGCAGCTCACGGGAGCGCAACTGACGCTGAAGCTCGAAAGTGCGGGTATCGAACAGGATTAGATACCCT
+
GGGGGGGGGGGGGGGGGGGGFGEFGGGGGFDGGGGGGGGGGG<FFGGFEGGGGGGGFFGGEFC@=F<E@FGE:FFGEGGGGGGGGDGFGGF@FGGGGGGGGGFFGGGGGGGGGGGGGGGGGGFGFGFFEGGGGFGGGGGGGGD:EEGGF9FFGGG7FFDGGGGC:8CFBCCA,,@C:FDG<EGFCF>*<<@2?C;8,CFF/;B<C;<F7C:F@GGFC3ED<:GGGGFED:<147FA5*;9FDF=23::@F98>8?@.@@>:F=AGGGC@CCA>>@@=D==GFDDD=DFCFFD8F836ECCEFGGF8@FFDF;GFGGDGGFG?GE=GEFGGFDCFCFFE<GGFFFGGGGGGGFFCDFDF8EF?7@F<EFGGGGGGGGGGDGGGGGGGGGGECEFFGGFFDGGGFCGGGGGGGFGGFGGGFFFGGFGFFCCFF@CCCC
@sC 332
TGAGGAATATTGGTCAATGGGCGTAAGCCTGAACCAGCCAAGTCGCGTGAGGGATGAAGGTTCTATGGATCGTAAACCTCTTTTATAAGGGAATAAAGTGCGGGACGTGTCCCGTTTTGTATGTACCTTATGAATAAGGATCGGCTAACTCCGTGCCAGCAGCCGCGGTAATACGGAGGATCCGAGCGTTATCCGGATTTATTGGGTCTAAAGGGAGCGTAGGCGGATTGTTAAGTCAGTTGTGAAAGTTTGCGGCTCAACCGTAAAATTGCAGTTGATACTGGCAGTCTTGAGTGCAGTAGAGGTGGGCGGAATTCGTGGTGTAGCGGTGAAATGCTTAGATATCACGAAGAACTCCGATTGCGAAGGCAGCCTGCTAAGCTGCAACTGACATTGAGGCTCGAAAGTGTGGGTATCAAACAGGATTAGATACCCT
+
FGGGGGGGGGGGGGGGGGGGGGEFGGGGGGGGGGGGGGGCFFEFGGGCEGGGDFGGGGGFGCFGFFGGGFCFGGGGGGGFGFGGGGFFFGGGEFGGFFFGGGGG7FGGGGGGGGGFGGDFGGGGGGGGGGGGGGGGGGGGFGFDGGGGGFGGGGGGGGGGCCFGDGGG@FGGGGGGGGG7EF:FB2:FFCCCFGEGC<C7FF%<E-F=GGGG>AFFDBED>D5DFB?>77FFDFF:C;FECGGE<<<GEF8FFGEBGGGFGCFFFAGGGGCAFGE@>FG=:/GFEAGF=E8FEFDF?AGFGGFGF8CGEDE=FDEEGGGGGFDE=GGGGGCGFF?GGGGGF8GFGGFFGCGGGFEGGGGEFFC@GFFGGCGDGGGGGGFEGGGGGGGGGFCGGEEFGGFEGGGGGGGGGGGFGFAGGGGGGFDGGEGGGGFCCCCC
@sC 333
TGAGGAATATTGGTCAATGGGCGTAAGCCTGAACCAGCCAAGTCGCGTGAGGGATGAAGGTTCTATGGATCGTAAACCTCTTTTATAAGGGAATAAAGTGCGGGACGTGTCCCGTTTTGTATGTACCTTATGAATAAGGATCGGCTAACTCCGTGCCAGCAGCCGCGGTAATACGGAGGATCCGAGCGTTCTCCGGATTTATTGGGTTTAAAGGGTGCGTAGGCGGCCTTTTAAGTCAGCGGTGAAAGTCTGTGGCTCAACCATAGAATTGCCGTTGAAACTGGGAGGCTTGAGTATGTTGGAGGCAGGCGGAATGCGTGGTGTAGCGGTGAAATGCTTAGATATCACGCAGAACCCCGATTGCGAAGGCAGCCTGCCAAGCCATGACTGACGCTGATGCACGAAAGCGTGGGGATCAAACAGGATTAGATACCCT
+
GGGGGGFGGGFGGGGGGGGGGGGEGGGGGGGGGGGGGGGGGGGGGGG@CFGGGGGGCF,CFEFGGGGGGFGGGGFGGFGEEFFGGFFGFFGFFCFFGGFGGGGGGDG:FFGGGEA?FD@FGFGGGGGGGGGGGEGGGGGG9B7FCFGGGGF<FGFGGGGGGGGGGGGGGGGF@FGGG7F>CFGGGCEGE:*CCCEGCCEGFD>GGFF>G7:<<C#+C;F:3;GGFEEDC9?CD?C=7D@+DGDFFGGF<<:CCCGGGGGF89@@809D:C@5<G813,<C8FFC,8FA9DGF9C@4+,8E,GFGECGGF?FDE>GGEB+AEFCE=F89FCFAA<<GCCGGGEC,CEC:,9FE7BCDCFGGGGGGGGFGGGFGGGGGEFDFGGGGGFGGGGEGGGGGGGGFCGGEFFGGGGGGGGGGGGFFFEGGCFGGGGGCCCCC
@sC 32745
TGAGGAATACTGGTCAATGGACGAGAGTCTGAACCAGCCAAGTAGCGTGAAGGATGACTGCCCTATGGGTTGTAAACTTCTTTTATACGGGAATAAAGTTAGCCACGTGTGGCTTTTTGTATGTACCGTATGAATAAGGATCGGCTAACTCCGTGCCAGCAGCCGCGGTAATACGGAGGATCCGAGCGTTATCCGGATTTATTGGGTTTAAAGGGAGCGTAGGCGGGTTGTTAAGTCAGTTGTGAAAGTTTGCGGCTCAACCGTAAAATTGCAGTTGATACTGGATGTCTTGAGTGCAGTTGAGGCAGGCGGAATTCATGGTGTAGCGGTGAAATGCTTAGATATCACGAAGAACTCCGATTGCGAAGGCAGCCTGCTAAGCTGCAACTGACATTGAGGCTCGAAAGTGTGGGTATCAAACAGGATTAGATACCCT
+
FGGGGFGGCFGGGGFGGGFFDFGEFFDFFFGGGGGGGGFFGGGGGGGC@EGGGG9EFGG9EGGFGGFFC,@C@FFEDFC9@EDFGGFFF:FFDFGGGGGGFGGGGFEGC,B:FGFGGGGGF,EFF,E4BCAEEFE@A?FDB,FECCFGGF<ACF7CFGG783=B=+@FGG:D,,@**@CCFC>B>B>FE:C=GGE:?<87===FFG7/4:?CC<@A@=F@):<>9CFGGE=@#3FA<<@=AFD/,;FFFC>GEFEFGGF=7CGGF?9FF>E56:EF@@A==8FFEEA<,,FA+,FFFFA<,FECFGGGECCFEC=CECFFFDEBBGGGGGGGGFDE9FCDC,@?,7E@AEEC,@DFF<FEF@EGFEFFGFGGFGFE9FAFCFCGGGGFFE<FFGEGGGGGF>GGGCGCGGGGGGGFFFFECGGGGGGGGFECCCCC
@sC 23566
TGAGGAATATTGGCCAATGGGCGAGAGCCTGAACCAGCCAAGTAGCGTGCAGGACGACGGCCCTATGGGTTGTAAACTGCTTTTATATGGGGATAAAGTGAGCTACGTGTAGTTTATTGCAGGTACCATATGAATAAGGACCGGCTAATTCCGTGCCAGCAGCCGCGGTAATACGGAAGGTCCGGGCGTTATCCGGATTTATTGGGTTTAAAGGGAGCGTAGGCCGGAGATTAAGCGTGTTGTGAAATGTAGACGCTCAACGTCTGCACTGCAGCGCGAACCGGTTTCCTTGAGTACGCACAAAGTGGGCGGAATTCGTGGTGTAGCGGTTAAATGCTTAGATATCACGAAGAACTCCGATTGCGAAGGCAGCTCACTGGAGCGCAACTGACGCTGAAGCTCGAAAGTGCGGGTATCGAACAGGATTAGATACCCT
+
@FGGDF<EGGGGFGFFFFD@FGGGCEGFGFGGGGDEDGFGGGGGGF6CCFGFGGF7>F@FEGGDEFCFEGGEECBFGGGGGDGGGAFFFGGDGC<:5<FGGGGGAFGFFFGGGGGGGGDFGGFGGFGFGFGGGG;;FGFEFG7C7CFGGFFGGGGGGGGCGGGGF5FE:FF,F?D2>FCFGFFG;DC=F/FGFGGDGD>FFFGG5F?C@?GC?>;><<C;5:=C>FC=<2>38<<;EFGGFECEGGGFFCFCG;FGFCF:CFFCAFGGG=7:EECEEBCGDGGGGCEDE<<?5ECBCGGGDC:FEGGEGFEEB8EDGGFGF<F>07@CA5,EGF9FGGGGGGGGGGGGFDCFFC=6::B,@EFFEECGF@FFFGGGE@DGGGGGGGGGGFBEGGFFCGGGDEGGGGGGGGGGFF9FFFFEGFFGGGGFE6-,A-<B
@sC 27050
TGGGGAATATTGCACAATGGGCGCAAGCCTGATGCAGCCATGCCGCGTGTGTGAAGAAGGCCTTCGGGTTGTAAAGCACTTTCAGCGGGGAGGAAGGCGTTAAGGTTAATAACCTTGGCGATTGACGTTACCCGCAGAAGAAGCACCGGCTAACTCCGTGCCAGCAGCCGCGGTAATACGGAGGGTGCAAGCGTTAATCGGAATTACTGGGCGGATAGCGCACGCCGGCGGTCTGTCAAGTCGGATGTGAAATCCCCGGGCTCAACCTGGGAACTGCATTCGAAACTGGCAGGCTAGAGTCTTGTAGAGGGGGGTAGAATTCCAGGTGTAGCGGTGAAATGCGTAGAGATCTGGAGGAATACCGGTGGCGAAGGCGGCCCCCTGGACAAAGACTGACGCTCAGGTGCGAAAGCGTGGGGAGCAAACAGGATTAGATACCCT
+
CF,CFE@FGGGG9EFFGGGGGGGGGGGGGGGGFFGFGGGGFG<FCFGFGCEFFGAFFE<FGGGFFFGGFGGGFGGFFGGGCFF99FG7FF>+>CGGGG++>FFGG<FDFFGEDFDFADDCFCFG,FCGFGEFGGD>7FCFGGGEFFGE7EEGABCC8FFGGFF8<BFFGGD57B*=,?CG77<?C?ECEEGGE***5:<EG*;;@,<9EC><G>*#2<@<BF6-G#?CC2CEE5>?1CE<<CGECFE?C:?<8<EFGGF8:@3#@;E9CFF9GFGFCC,0@CA;<DGFE>9FC9D,FFG?CEFC,8CCCFFGFFAE>4,8FECGGGFE>=GGFGEDFDF7GGFFFF=FFFGFC?<FFC:477EGGGECDE,EGGFCGFBDGGGGGF@AGGDFGGGGGGFFC8GGGGGGGGGGEC<GGFDCFCDEEGFDGGGGGGFGCCCCC
@sC 337
TGAGGAATATTGGTCAATGGGCGTGAGCCTGAACCAGCCAAGTAGCGTGAGGGATGAAGGCTCTATGGGTCGTAAACCTCTTTTATATGGGAATAAAGTTTTCCACGTGTGGAATTTTGTATGTACCATATGAATAAGGATAGGCTAACTCCGTGCCAGCAGCCGCGGTAATACGGAGGATCCACGCGTTATCAGGATTTATTGGGTTTACAGGGAGCGTAGGTGTATTGTTAAGTCAGTTGTGAAAGTTTGCGGCTCAGCCGTAAAATTGGAGTTGAAACTGGCAGTCTTGAGTACAGTAGAGGTGGGCGGAATTCGTGGTGTAGCGGTGGAATGCTTAGATATCACGAAGAACTCCGATTGCGAGGGCAGCTCACTGGAGCGCAACTGACGCTGAAGCTCGAAAGTGCGGGTATCGAACAGGATTAGATACCCT
+
EEFGGGGGGGFGFDFGGGGG6FFEGGGGGF@EFFFGGG@BFEFFGGEBCCF8FEG7ECCCG@@EFFF88EFBCFGGGDFCGGGCFGG9F,AFGFE:CFGAFCFFFAFFG8BFFC?<F9,BCEFFFC<EFFDCFFGGGCFF,,AEFGG,A<,:BF+>FFFD,D<ACG7FEEEGG,>@++8<,,6,,+4FF@7:;,,69CF9:CF;FC71<=#;8060=6F;<;C:B#C?,2?2>,?1C:>>BC+AFE?CF>69>E?GDFFCFCF=;AF586<#<DAGGB==6<FCFA<GDFFD9E@8E;CFGGFEF=7CGGFFFCE@EB>,FFEGAE=EE;<,9AFFDF<FFGGFEGFFFCGGCFGGECACGGGFFB,GFGFFAF<@FF:C:GDGFGEDGCBEGFEFFCDEFCDFF@GGGGGGEGGGDFC9CGGFDCFFGGGCCCCC
@sC 34286
TGAGGAATATTGGTCAATGGGCGAGAGCCTGAACCAGCCAAGTAGCGTGAAGGATGAAGGTCCTACGGATTGTAAACTTCTTTTATACGGGAATAAAGTATCCTACGTGTAGGATTTTGTATGTACCGTATGAATAAGCATCGGCTAACTCCGTGCCAGCAGCCGCGGTAATACGGAGGATGCGAGCGTTATCCGGATTTATTGGGTTTAAAGGGAGCGCAGACGGGAGATTAAGTCAGTGGTGAAAGTTTGCGGCTCAACCGTAAAATTGCAGTTGATACTGGTTTCCTTGAGTGCAGTTGAGGCAGGCGGAATTCGTGGTGTAGCGGTGAAATGCTTAGATATCACGAAGAACCCCGATTGCGAAGGCAGCCTGCTGGACTGTAACTGACGCTGATGCTCGAAAGTGTGGGTATCAAACAGGATTAGATACCCT
+
<CCCFGGFFFGGGGGFEGGCFGGGGGDGFCGGGFGGGGGGGG@FEGGG7FGG?FD8EFFGGEGGGGGGFG7,?BCEFFGGGGGGGGGG?FECDCCGGGGGGG9?<,?FEFGGG9BFFGFGFFEFA@FE<EGFGG9BFCF9?ECECGGGG9F8FF7FGGF7AFGGFEE7<FEDFGGGEE@:73:C7>CC:F7FGGGC5<CB?F3GGGC>FE@EF8F>@;FF>6BE;5CCCDFFFF@6C,FF/<AGGGFFFC:FE>/FGGFF9<CEEGDC?EC?9FGF=;3@?FGGFB8:,A,GFFAF8E?B,FCGFEEFDFE@+EC8GFF8GFFC>EGFFFEAAGFFE?C8GFEF<GGFCF<FDFEGGGFCCGGDFAGFDFFGGGFFDGGGGGGGGGFGGGFGGGGF@FFD8GGFFGGGGGGFGGGGGGGGGGGGGGGGGGGCCCCC
@sC 29109
TGGGGAATATTGCACAATGGGCGCAAGCCTGATGCAGCCATGCCGCGTGTGTGAAGAAGGCCTTCGGGTTGTAAAGCACTTTCAGCGGGGAGGAAGGCGTTAAGGTTAATAACCTTGGCGATTGACGTTACCCGCAGAAGAAGCACCGGCTAACTCCGTTCCAGCAGCCGCGGTAATACGGCGGGTGCAAGCGTTAATCGGAATTACTGGGCGTAAAGCGCACGCAGGCGGCCGGTCAAGTCGGATGTGATGTCCCCGGGCTCAACCTGGGAACTGCATTCGAAACTGGCAGGCTAGAGTCTTGTAGAGGGGGGTAGAATTCCAGGTGTAGCGGTGAAATGCGTAGAGATCTGGAGGAATACCGGTGGCGAAGGCGGCCCCCTGGACAAAGACTGACGCTCAGGTGCGAAAGCGTGGGGAGCAAACAGGATTAGATACCCT
+
FGGGGFGGGGGCFGGGGGGGGGFFGGGGGGFGGDGGGFAE6EFGGGEFCCDFFFGFGGCFCFFEFGGGGGEGGGGC9FGGFGGACFGEGGEGGEFEC@BFFC+B<<FAFFFG9>DC9FECF+<@,>@:><CFFCEE@CFBC8,,@FDCCGEGGG@ECF<,,?,FF6,,3:FE*<B1,2C7:*::E:8/<CFFC;CEFGE*:/;;A???,<8F<4/879:)4-*751E5>20#(#1+?FC<<<:<C8CA:6**C<>*<FCCCFGFFFB=9GGGFGFFC7D:@8,,C?FFC,<,F8F,@DDE9FGGDFB@EEFDFD@,=E9>8@GGGF<E@)GC<D9GFFC@@7FF@F;GECFCFE9FEC@::ECGGGGGFFGGGGGGGGDFFCGGFEDF<CGFGGF@:FA<FFGFEGCGCCFF7GF@GFFFFAFAAE9GGGGGGGGGCCCCC
@sC 28971
TGAGGAATATTGGTCAATGGACGAGAGTCTGAACCAGCCAAGTAGCGTGAAGGATGACTGCCCTATGGGTTGTAGACTTCTTTTATACGGGAATAAAGTGAGGCACGTGTGCCTTTTTGTATGTACCGTATGAATAAGGATCGGCTAACTCCGTGCCAGAAGCCGCGGTAATACGGAGGATCCGAGCGTTATCCGGATTTATTGGGTTTAAAGGGAGCGTAGGCGGACGCTTAAGTAAGTGGTGAAAGTTTGCGGCTCAACCGTAAAATTGCAGTTGATACGGGGTGTCTTGAGTACAGTAGAGGCAGGCGGAATTCGTGGTGTAGCGGTGAAATGCTTAGATATCACGAAGAACTCCGATTGCGAAGGCAGCTTGCTGGACTGTAACTGACGCGGATGCTCGAAAGTGTGGGTATCAAACAGGATTAGATACCCT
+
CFF<C@CEFFFFGGGFGFDCFCFECEGEFG9FFFGGC@CFFFGGGGGG7FFGDGGGGGFA<FDFGGGCFGCEEGGC9EGGDEGGGGF<FEGGE=,5C?FF<EFCFFFD?FG,BFCFGGCFCGGGG<EE<AD:FFGGGFCF@=?EE7CFCCFEEF=FFGD,,6>BF77F:BCFDDF7FEGCC,,361:>CC>DCFE7/8?%,4CC?<<:@A:<:/F6*>FGFF55CC#GDC;58</88EAE0D:E3<GFDD9F7@1,FC>GG@F,EFEFA89DA?6C,@3=@+CD8FGE98GFCB=FGGGGFDADCCFDEEDGFGGGGGGGFF>69GF?DGFGGFAFAFFD:,,AFGGGGFFFEGGGDGGGGGF@ECC@8CFCGFFGFEGGGGGGGGGGGEEGGF,GGEEGGGGGGFGCEFFCFF9GGGGGGFGGGFDGFCECCCCC
@sC 28342
TGAGGAATATTGGTCAATGGACGCGAGTCAGAACCAGCCAAGTAGCGTGAAGGATGACTGCCCTATGGGTTGTAAACTTCTTTTATATGGGAATAAAGTATTCCACGTGTGGGATTTTGTATGTACCATATGAATAAGGATCGGCTAACTCCGTGCCAGCAGCCGCGGTAATACGGAGGATCCGAGCGTTATCCGGATTTATTGGGTTTATAGGGAGCGTAGGTGGATTGTTAAGTCAGTTGTGAAAGTTTGCGGCTCAACCGTAACATTGCAGTGGAGTCTGGCAGTCTTGAGTACAGTAGAGGTGGGCGGAATTCGTGGTGTAGCGGTGAAATGCTTAGATATCACGAAGAACTCCGATTGCGAAGGCAGCTCACTAGACTGCAACTGACACTGATGCTCGAAAGTGTGGGTATCAAACAGGATTAGATACCCT
+
@EGEGGGGGDFGGGGG9F@EGGD+@FGGFFGGG<EE<EFGGF@CEFEFGGGGCGFGGGCC9FFGGCE?,CB:F9FAFGGGGGFGGGGGFFGEEFFACFGGCFDFGGGFG,+BFGD@GDFGGGGAFGG99FC9FFGGGG9C,B@F7FFGF,?==++88EDD?DFCC>C>E@FD,3<:>FEE:@626,4/>BFFGE2CCCFGG8@FGCCGG;BCE/:>5):>=FGFCD?8ECCBF@96,F5@,@237A#D7ECCCA8,FC::++,,E5,<9FE8CF=,87+,8FGGGF8C48DE7GGGFGFEE8AGGGEEGGGF@ECB@<A,FGEEA@:BEE,AGGGGGFGFEDC,<FCGGGFFECGFCGGFGGGGGFEGCFGGGGGGGGGGGGGGGGFAFEFFGGGGGGGGGGGGGGGGFECCC,GGFGGFFFGGGFCGGGGCCCCC
@sC 342
TGAGGAATATTGGTCAATGGACGAGAGTCTGAACCAGCCAAGTAGCGTGAAGGATGACTGCCCTATGGGTTGTAAACTTCTTTTATAAAGGAATAAAGTCGGGTATGCATACCCGTTTGCATGTACTTTATGAATAAGGATCGGCTAACTCCGTGCCAGCAGCCGCGGTAATACGGAGGATCCGAGCGTTATCCGGATTTATTGGGTTTAAAGGGAGCGTAGATGGATGTTTAAGTCGGTTTTGAAAGTTTGCGGCTCAACCGTAAAATTGCAGTTGATACTGGATGTCTTGAGTGCAGTTGAGGCAGGCGGAATTCGTGGTGTAGCGGTGAAATGCTTAGATATCACGAAGAACTCCGATTGCGAAGGCAGCCTGCTAAGCTGCAACTGACATTGAGGCTCGAAAGTGTGGGTATCAAACAGGATTAGATACCCT
+
CFFFGGGGGGGGGGGGGGGGGGGGGGGFGGGGGGGGGGGGFGGGGGGGGGGGGGGGGFEFGGGGGG<FFGGGGFGGGGGGGGGGGEGGFDGCFFGGGGGGGGGGGGGDEEFFGGDGGGGGGGGGGGG,BFCAEGGGGCFFCFGGGGGGDFGGGFGGGGGGGGGFEGGGGED7FGDFGGGC:BFC*@CE7<EFGGGGGC>FCFCFCGFF:F<FCCC5C9G;8;.#86,+0@@F><91,#<@,#0:=,@@6BB93?FD5>C6EF4=8,CFFGFBF7@,6/?A#:E<9AE9E8CFBEGGGGFGFD?EGGGGGGFDFDCCCF8<GEC6=>7GFEC4,FAFDC@39,9F@CGGGGGGGGGGGGGGGFEEFFGGGGGGGFDGGFE<GFCGGGGGGDFE@,FF8GGGFGFF<GGGGGGGGGGFFAGFGGGFF9FAFGFCCCCC
@sC 26345
TGAGGAATATTGGTCAATGGGCGATGGCCTGAACCAGCCAAGTAGCGTGAAGGATGACTGCCCTATGGGTTGTAAACTTCTTTTATAAAGGAATAAAGTCGGGTATGCATACCCGTTTGCATGTACTTTATGAATAAGGATCGGCTAACTCCGTGCCAGCAGCCGCGGTAATACGGAGGAACCGAGCGTTATCCGGCTTTATTGGGTTTAAAGGGAGCGTAGATGGAGGTTTAAGTCAGTTGTGAAAGTTTGCGGCTCAACCGTAACATTGCAGTTGATACTGGATGTCTTGAGTGCAGTTGAGTCAGGCGGAATTCGTGGTGTAGCGGTGAAATGCTTAGATATCACGAAGAACTCCGATTGCGAAGGCAGCTCACTGGACTGCAACTGACACTGATGCTCGAAAGTGTGGGTATCAAACAGGATTAGATACCCT
+
EFGCFFF8FDFGGCEDEFA@FFGGG>CFGC8EF,DFGGFGGGGGGG7BEGDF@EGG8C<<FFCFFCDFGGDF:EEADEGFEDCFGGGF?,<EF8?-CEFCFGGGGGFFCAFFFGGFF8FGGDFGFFGGFAFGGEFEEFG9,:+46FF<E,CD@FFGGG8FEFC<:BFCCC@;@FECF>FC,>*551::F7F7BAB:**4?<4FCCFFE:?G3GA%CC+E<:8487@?/,E@=<@@5FGFE,::-#A9@C=@FFG5$1:@8FFE;EE*FFE0@A.6<E9AAGGFFFFE?EFEF?GGD@FF8FEAE8FFF?,,4>,EGGGGEFCECBC@F9FEEEFB@CF9FCFECE<FFEDCFEFCCCB6:DGCGFEECE@E@E<GGGGFFGFGGGGFGGFFDGGGGGGGFC>GGGGGGGGGGGGGGGGGEFGGGGGGGFGE<C?CC
@sC 23022
TGAGGAATATTGGTCAATGGACGAGAGTCTGAACCAGCAAAGTCGCGTGAAGGATGACTGCCCTATGGGTTGTAAACTTCTTTTATACGGGAATAAAGTGAGGCACGTGTGCCTTTTTGTATGTACCGTCTGAATAAGGATCGGCTAACTACGTGCCAGCAGCCGCGGTAAAACGTAGGTAACAAGCGTTATCCGGAATTACTGGGTGTAAAGGGAGCGACGGCGGGAGAACAAGTTGGAAGTGAATTCCATGGGGTCAACCCATGAACTGCTTTCCAAACTGTTTGTCTGGAGTAGTGCAGGGGTAGGCGGAATGCCCGGTGTAGCGGTGGAATGCGTAGATATCGGGAGGAACACCAGTGGCGAAGGCGGCCTACTGGGCACCAACTGACGCTGAGGCTCGAAAGTGTGGGTAGCAAACAGGATTAGATACCCT
+
CGGGDFGFGAFGGGGGFGGEFF:@@8@CFGFFFFGD,F-CE<,,8@F:FCFGGGGGFGEGGG<,CCFGGGCFED?EEE9F<9EFG<FGGD7C7BDDFF<B,5ADEGGGGG7EBFFCGC7BEFGFFAGEE+ACGF,CFF9A<AED@:BDFGGGCFFGCFCGGF,DCEFG+<FF,,55@C@E,@FC>F8**8*,@>>F55:?,,F=@C7:7.<<FGG#::,*#C4D;)DC:=FCD:>:><GEFC;373#+,GFEC@7$;C<CF#<C@@CFCFD?AB8+$<C66,3A<F=<?D,FFCFFF@A84A,=CE84@GFE988777GFA,7@5@+,??CF@?,8,C,DF@6BB:FCFFGFGGFEEEE@BB:EF@:CCBC9A<EECCB@C,EGF9FFC@,GGGEF8EGGGEGEE<GFGGFFFC9FC,E@GGFE9EC,E,8CCC9C
@sC 345
TGAGGAATATTGGTCAATGGGCGCAGGCCTGAACCAGCCAAGTAGCGTGAAGGATGACTGCCCTATGGGTTGTAAACTTCTTTTATAAAGGAATAAAGTCGGGTATGTATACCCGTTTGCATGTACTTTATGAATAAGGATCGGCTAACTCCGTGCCAGCAGCCGCGGTAATACGGAGGATCCGAGCGTTATCCGGATTTATTGGGTTTAAAGGGAGCGTAGATGGATGTTTAAGTCAGTTGTGAAAGTTTGCGGCTCAACCGTAAAATTGCAGTTGATACTGGATATCTTGAGTGCAGTTGAGGCAGGCGGAATTCGTGGTGTAGCGGTGAAATGCTTAGATATCACGAAGAACTCCGATTGCGAAGGCAGCCTGCTAAGCTGCAACTGACATTGAGGCTCGAAAGTGTGGGTATCAAACAGGATTAGATACCCT
+
FGGGGGGGGGGGGGGGGGEGGGGGGGGGGGGGGGGGGGGGFGFFGGGGGGGGGFGGGGGGGGGFGGGGGFGEFGGGGGGGGGGGGGGGGGGGGGGGGFGGGGGGGGGGGGGGGGGGGGGGGGGGGFGGGGGGGGGGGGGGG8FEEFGGGFGGGGGGGGF<FGGGGGGGGCEFCFGGGGG*>CFGGGGDGG@GG<FGCEGGGG>GGGEEGFBCFEGFGFGFDFC?AF8@FCFFFGCCFGFFFGFGGGGGFFAEGGGFE8FDFC:DGGGGGFCFDCGFE0?=>FGGGFC,?GGGDFFE8EFGGGGGGGDGGGGGFECEEFGDGGEE8@E9CGGFECFC=CA9GGGGGGGDFCGGGGGGGGGGGGGGGGGGGGGGGGGGFGGGGGGGGGGGGGGGGGGF?GGGFGGGFFEGGGGGGGGGGGGGGGGGGGGGGFGCCCCC
@sC 346
TGAGGAATATTGGTCAATGGACGAGAGTCTGAACCAGCCAAGTAGCGTGCAGGATGACGGCCCTATGGGTTGTAAACTGCTTTTATAAGGGAATAAAGTGAGTCTCGTGAGACTTTTTGCATGTAACTTATGAATAAGGACCGGCTAATTCCGTGCCAGCAGCCGCGGTAATACGGAAGGTCCGGGAGTTATCCGGATTTATTGGGTTTAAAGGGAGCGTAGGCGGACGCTTAAGTCAGTTGTGAAAGTTTGCGGCTCAACCGTAAAATTGTAGTTGTTACTGGGTGTCTTGAGTACAGTAGAGGCAGGCGGAATTCGTGGTGTAGCGGTGAAATGCTTAGATATCACGAAGAACTCCGATTGCGAAGGCAGCCTGCTGGACTGTAACTGACGCTGATGCTCGAAAGTGTGGGTATCAAACAGGATTAGATACCCT
+
CFGGGGGGGGGGGGGGGGFGEFGEGGGFGCGGGGGGGGGGGGFGDFFGGGGGGGGGG<@EGGGFEDGGGFEFGGGGGFGCF?F<E,,EEDFEFGGGGEFDFFGFGGGGGFCFFGCGGGGGFGFGGBFFAEFF,EEEFGCFGG+=E8B,?<AFEG+@FFGGFFCEGGG7<CEEFG>F@CGGBEF:*>**8?@,??<EEEE9CG:,?@*<1:,?CC79GBE+)31CB31*>:>CECF0:8AD>F#8=CFFEC8=+@DF8>=FCFAE#9=<A3GFFB4F@,CFGGGD<CDFD,9E;,=C,9;CGE>8ED+FECFD@,@8@C94CEEC=C@C;ECE9,,FDC,DE=<FGFGFGGFFF@EGGGGGGF@FB,<EF<,C,CF<<9FA,CCGGGFGGDGGGGGGEGGGGGGGGGGGGGGFGGGFFEFBEEGGGGGCGCGCCCCC
@sC 347
TGAGGAATATTGGTCAATGGACGAGAGTCTGAACCAGCCAAGTAGCGTGCAGGATGACGGCCCTATGGGTTGTAAACTGCTTTTATAAGGGAATAAAGTGAGTCTCGTGAGACTTTTTGCATGTACCTTATGAATAAGGACCGGCTAATTCCGTGCCAGCAGCCGCGGTAATACGGAAGGTCCGGGCGTTCTCCGGATTTATTGGGTTTAAAGGGAGCGTAGGCGGACGCTGAAGTCAGTTGTGAAAGTTTGCGGCTCAACCGTAAAATTGTAGTTGATACTGGGTGTCGTGAGTACAGTAGAGGCAGGCGGAATGCGTGGTGTAGCGGTGAAATGCTTAGATATCACGAAGAACTCCGATTGCGAAGGCAGCCTGCTGGACTGTAACTGACGCTGATGCTCGAAAGTGTGGGTATCAAACAGGATTAGATACCCT
+
@FFGGGGGGGGFFGGFGGGGGGGGGGGGGGFFGGGGGGGFFGFGGGCFDGFFGGGDFFCEDFEGGFGGGEGGEGFGGGGG9BEFG9FFFDGGGGGDAGGGGGGGGFGDFGGGFGGGGGGFG9FGGGGFFFFFFGGGGGGEFGGGG++BFGGEGFGGGGG<CD,<7:CFC3FFFGGDEFEEGFD71>7CFC**67<**=F%;>,?:141:AC@:F;F7>GFFFGDFFG7,D@#3@C@F9GGGFCE=:E997GEEEG9E875BECGGAEF@D8DFAFFA;GDGGGFFBEF@,E9FGGFEAGCFF9GGG@F=>C46+=+GFGGGFE>AFB,FGGFEDE>>AF8FFGGFGGDEDFEEBDGDGGGGGGGGGGGGF<GGGGGFGGGGGGGFGGGGGGGGGGGFEGFGGGGEDFCGGE<GGGGGGFECGGGE9GEF8FACCAB
@sC 348
TGGGGAATATTGCACAATGGGCGCAAGCCTGATGCAGCCATGCCGCGTGTATGGAGAAGGCCTTCGGGTTGGAAAGTACTTTCAGCGGGGAGGAAGGGAGTAAAGTTAATACCTTTGCTCATTGACGTTACCCGCAGAAGAAGCACCGGCTAACTCCGTGCCAGCAGCCGCGGTAATACGGAGGGTGCAAGCGTTAATCGGAATTGCTGGGCGTAAAGCGCACGCAGGCGGTTGTTTAAGTCAGATGTGAAATCCCCGGGCGCAACCTGGGAACTGCATCTGATACTGGCAAGCTTGAGTCTCGTAGAGGGGGGCAGAATTCCAGGTGTAGCGGTGAAATGCGTAGAGATCTGGAGGAATACCGGTGGCGAAGGCGGCCCCCTGGACGAAGACTGACGCTCAGGTGCGAAAGCGTGGGGAGCAAACAGGATTAGATACCCT
+
FGGGGGGGGGGGGGGGGGGGFGGDGEGGGFGGGGGFFGGGFGFFEEG@CFFGG,CFAFGGEFGGGGGGCFC+5EF8CC<@AFEFAFGGGG@EE>@<?:FFF8FFG5FFGGD<BFGDDD,3B=<DEFFCCD>FGC@E7@7,DCCGFFGEGGEFF:>78C1**@;,4@CEGGGGCCCFFG2<=8:C@:C*>9C882*12398558C?+<<@G5ED:8314:>61:CD;:<>#72:+2CGGCC97@70BF/7@23:<<>BC<>1,<9FCCCCF>;=9B:<,FDE@88=CDGDFGFD<7EGDC@@CCFCD=@BF6ECFF?FCFFFEFGFCGEC=FC9CGGEFGGEFFGGGGGGGCDGGGGGFFCCEGGCGEGFGGFGFFEGFDGFCGDGGFGGGGFGGGGFFDF<GEGEGGGGFFGGGGGGGGGGGEGFFGGGGGGGGGGCCCCC
@sC 31468
TGGGGAATATTGCACAATGGGCGCAAGCCTGATGCAGCCATGCCGCGTGTGTGAAGAAGGCCTTCGGGTTGTAAAGCACTTTCAGCGGGGAGGAAGGCGTTAAGGTTAATAACCTTGGCGATTGACGTTACCCGCAGAAGAAGCACCGGCTAACTCCGTGCCAGCAGCCGCGGTAATACGGAGGGTGCAAGCGTTAATCGGAATTACTGGGCGTAAAGCGCACGCAGGCGGTCTGTCAAGTCGGATGTGAAATCCCCGGGCTCAACCTGGGAACTGCATTCGAAACTGGCAGGCTAGAGTCTTGTAGAGGGGGGTAGAATGCCTGGTGTAGCGGTGAAATGCGTAGGGATCTGGAGGAATACCGGTGGCGAAGGCGGCCCCCTGGACAAAGACTGACGCTCAGGTGCGAAAGCGTGGGGAGCAAACAGGATTAGATACCCT
+
CCFGGGGGGFFFFGGGFGDFDFGGGGGFEGGGCDGGGGGFAFCF+@FCEE,CFCFGGFECFFEFGFGGDEDC<FFCEDF@FFF<BCECFGCEEGGCEGGEE7F<,,CF,3<CD=DFG,BFEGCF<F7FCEC<B:8ECGGFCFFFB>DCC*CFEC9<<<FFC<F<@FG8<CG8BFCEGGFFDECCE*;>@?F5C>E8CE<F<=EFC0:FCCF8688289<C:76:C3E@=8C>E9BF:C<<CFCF<9@/:GCCEF:>GC:88CGGCD>@@FF7B@4<8,:C?FDCGGGGFDEC<DB9EFF@,FF<DFGGEEDGGE9FE>=4+B,+GFC84*C?GEC,9?+@+@-GFFFFF,FF@FFA,FC++EFGGGGGGFGFGGFC++ECFDC,EGGGF9FEFCF@FF<FDGCEEGDGFECGGGFEF<GGGFEGFDAGFE<GGGFGCCCCC
@sC 350
TGAGGAATATTGGTCAATAGCCGAGAGGCTGAACCAGCCAAGTCGCGTGAAGGAAGAAGGATCTATGGTTTGTAAACTTCTTTTATAGGGGAATAAAGTGGAGGACGTGTCCTTTTTTGTATGTACCCTATGAATAAGCATCGGCTAACTCCGTGCCAGCAGCCGCGGTAATACGGAGGATGCGAGCGGTCTCCGGATTTATTGGGTTTAAAGGGTGCGTAGGTGGTGATTTAAGTCAGCGGTGAAAGTTTGTGGCTCAAACATAAAATTGCCGTTGAAACTGGGTTACTTGAGTGTGTTTGAGGTAGGCGGAATGCGTGGTGTAGCGGTGAAATGCATAGATATCACGAAGAACTCCGATTGCGAAGGCAGCTTACTAAACCATAACTGACACTGAAGCACGAAAGCGTGGGGATCAAACAGGATTAGATACCCT
+
GFGGGGGGGGGGGFGGGGGGGGGGGGGGEFGGGGGGGGGGFGGGDGGFG@FGGGGGGGGGFFFGGGGG?CFFFFGGGGGGGFGGGGGGGGGGGGGGGGGGFF8=FGGGDGFGGGGGCDEFGGGGGGGFGEDFFGFCGGGGE8FGGGGEF>FCF@@GGGGGGGGGGCGDGGGGGF)7.>BFG7FFEEEG-1#-4<BC?<FFBC?GFGG4@CFDF@:>C@EBCFGFFF37<EF==<C5>1C6:@CAFAFB0'DC<GGGFCC:1EF==,<ACFG46?=;EAGGGGFFE<F5DGGE5GFFFEEEFCFGGCCGGGGFC6GGGGGFFEEGBGGGGEEFCCFD>9C8GGGGGGGFF,GGFGGGGGGEGGGGGFFGGFGGGGGGE@FAFGGFCGGGGGEEEGGGGFC8EGGFFCGEGGGGGGGGGDGFFFGF9CGGGGGCCCCC
@sC 21580
TGAGGAATATTGGTCAATGGACGAGAGTCTGAACCAGCCAAGTAGCGTGAAGGATGACTGCCCTATGGGTTGTAAACTTCTTTTATATGGGAATAAAGTATTCCACGTGTGGGATTTTGTATGTACCATATGAATAAGGACCGGCTAATTCCGTGCCAGCAGCCGCGGTAATACGGAAGGTCCGGGCGTTATCCGGATTTATTGGGTTTAAAGGGAGCGTAGGCCGGCGAGTAAGCGTGTTGTGAAATGTAGATGCTCAACATCTGCACTGCAGCGCGAACTGTGTTCCTTGAGTACGCACAAAGTGGGCGGAATTCGTGGTGTAGCGGTGAAATGCTTAGATATCACGAAGAACTCCGATTGCGAAGGCAGCGCACTGGAGCGCAACTGACGCTGAAGCTCGAAAGTGCGGGTATCGAACAGGATTAGATACCCT
+
GGGGGFDFGGGGGGGGGGFGEGGGE@FAFGGGGGGGGFGGGGGGGGGGGCFGGGGGGG9EEGGCG@E8FECFGGGGGGCF,<CDFFFFGFG,EEFFEFD,C,<,EFGGFDFF?FG@F9<4C,BFFFGGGGGF9FGGGGGFGFGCEEEFFFFGGGGGG,5FGGGGEDGDGCGFGGGGD+:C>>93@CEFGGEGGCCFEGFC?BFEFGCECF<BFFD@G>7CD:B?EF7#6,-GA:GAC#FFGFFFCBFFFF;C>:@4#;@=8,C=FFCFDGFFGGEGGEA=DCB%,,B8GGGF5=>B@GFGGDFGGGGGEE9FGGGEEFD,GCCGFGBEAFFCEAFE@E9FF=DFE,FF<9FGFF>87FFC@B@,FCFGF7FF@,:-8ECEGGGGEFCEGEFGGGGGGGGGGGGGGEF@GEGGGFCGGGGGGGGGGGGGGGGCCCCC
@sC 352
TGGGGAATTTTGGACAATGGGGGCAACCCTGATCCAGCCATGCCGCGTGCAGGATGAAGGCCTTCGGGTTGTAAACTGCTTTTGTCAGGGACGAAAAGGATCGTGATAATACCATGGTCTGCTGACGGTACCTGAAGAATAAGAACCGGCTAACTACGTGCCAGCAGCCGCGGTAATACGTAGGGTGCAAGCGTTAATCGGACTTACTGGGCGTAAAGCGTGCGCAGGCGGTTCTGTAAGACAGATGTGAAATCCCCGGGCTCAACCTGGGAATTGCATTTGGGACTGCAGGACTAGAGTTCATCAGAGGGGGGTGGAATTCCAAGTGTAGCAGTGAAATGCGTAGATATTTGGAAGAACACCAATGGCGAAGGCAGCCCCCTGGGATGCGACTGACGCTCATGCACGAAAGCGTGGGGAGCAAACAGGATTAGATACCCT
+
FCGGGGGGF<FFGFFEGGGGGGGGGFGGG@GFCFGG@FGGGGGGGGGGDEGGGGGGGGCGGGFCFGGGGGGGGGEFFGGFEFGGGGGGGG7DFE@CGGDGGGDFGGFGFG9FGGGGGGGGCDGCGDCCFGDFAB8BDFFGGGG,>DD:@FE>FGFFG*>BFFEGGGGGGGCGFCGE,@FDF9F:C:=F8CFGE<C8*+8FDG*<B<92?FC>E?@;89208?.EE@C7?>:?+,7?9@@,%<+D>:C(:EC>GGCCEECCEGCE>@@,EF9F@>DB+FFFF@,D?=CF<F9FC99FFCGFDFGEB=@6GECFEFEB@@9E8CFFFFFDD==EFGGGFFC7>FFCGGFAAGGGGGGGGEE7FGFGGGGGFFBCEGGGGGGGGFCF@CEGFFFGGDGFGGGGGGGGGECDFFGGGGGFFGGFGGFFDGGGGGGGGGGGC9CCC
@sC 353
TGAGGAATATTGGTCAATGGGCGATGGCCTGAACCAGCCAAGTAGCGTGAAGGATGACTGCCCTATGGGTTGTAAACTTCTTTTATAAAGGAATAAAGTCGGGTATGCATACCCGTTTGCATGTACTTTATGAATAAGGATCGGCTAACTCCGTGCCAGCAGCCGCGGTAATACGGAGGATCCGAGCGTTATCCGGATTTATTGGGTTTAAAGGGAGCGTAGATGGATGTTTAAGTCAGTTGTGAAAGTTTGCGGCTCAACCGTAAAATTGCAGTTGATACTGGATGTCTTGAGTGCAGTTGAGGCAGGCGGAATTCGTGGTGTAGCGGTGAAATGCTTAGATATCACGAAGAACTCCGATTGCGAAGGCAGCCTGCTAAGCTGCAACTGACATTGAGGCTCGAAAGTGTGGGTATCAAACAGGATTAGATACCCT
+
DGFGGGGGGGGGGGGGGGGGGGGGGGGGGGGGGGGGGGGGGGGGGGGGGGGGGGGGGGGGGGGGGGGGGGGGGGGGGGGGGGGGGGGGGGGGFGGFGGGGGGGGDDFGGG9=EFGGGGGGGGGGGGGGGGGGGGGGGGGGGDFGEGGGGGGGGGCGGGDECGGGGEGEGCFGFGFGGDGC4>GGE3@BCGGGGFDG=ECFGFGFF#EFGGGF:?FFEFG><==2>8C92FFEFDG@@FFBC@9A<FFFFFFCFEDFD@EDEFG8GFGEEGGFFF;GF@@<FGGFFGFGCFA,*GGGGGGFEGFGCDEGGGFD?FGGGF8FFC@61F>FFFGGGGGGGGGDFDGGGGGGEEGFDCGDGGGGEGGFGFGGGFGGGEFGGGDFGGGGGGGGGGGGGGGGGGGGGGGGFGGGGGGFGGGGGGGFFGGGGGGGGGGCCCCC
@sC 354
TGAGGAATATTGGTCAATGGACGAGAGTCTGAACCAGCCAAGTAGCGTGAAGGATGACTGCCCTATGGGTTGTAAACTTCTTTTATACGGGAATAAAGTTAGCCACGTGTGGCTTTTTGTATGTACCGTATGAATAAGGATCGGCTAACTCCGTGCCAGCAGCCGCGGTAATACGGAGGATCCGAGCGTTATCCGGATTTATTGGGTTTAAAGGGAGCGTAGGCGGGTTGTTAAGTCAGTTGTGAAAGTTTGCGGCTCAACCGTAAAATTGCAGTTGATACTGGCGACCTTGAGTTCAACAGAGGTAGGCGGAATGCGTGGTGTAGCGGTGAAATGCTTAGATATCACGAAGAACTCCGATTGCGAAGGCAGCTTACTGGATTGTAACTGACGCTGATGCTCGAAAGTGTGGGCATCAAACAGGATTAGATACCCT
+
FGGGGFFGGGGFGGGGGGGGFGGDEGEGGGGGGGGGGGGGGGGGGGGCFGGGGGGGGGGGGGGGGGGGGGGGFFGEFGGGCGGGGGGGGGGGGGGGGGFGGGGGGGGGGGGEGFGGFGGBA9BFGGGGFFGGGGGGGGGGGGGDEGGGGGGDEGGGGGGGGGF,8CGGDGGGFFGECCE8DDFFEC6FGGGFGGGG4E7F=7CFF<<>)F>@95F/=2?FACGDG@;8DDF;CFD6,FC>9@+:FBDGGF8DFGG3CGCFDGGGGFGGDFEAFFCE,;GGGGGGGFEE8CFD=?,,GGGGFF?EE>GGGFFDB8B47DDGGGEC8B8EEFFEFEGGGGFDBDC,,GGGDGGF?FEFCFGGGEFFEAFGGGFGGGCFFGFFGGGGGGGFEGEGGGGGGGGFFGGGGGGGGFEEGGGGGGCFGFGGGFFAEFFCCCCC
@sC 355
TGAGGAATATTGGTCAATGGGCGATGGCCTGAACCAGCCAAGTAGCGTGAAGGATGACTGCCCTATGGGTTGTAAACTTCTTTTATAAAGGAATAAAGTCGGGTATGCATACCCGTTTGCCTGTACTTTATGAATCAGGATCGGCTAACCCCGTGCCAGCAGCCGCGGTAATACGGAAGGTCCGGGCGTTATCCTGATTAATTGGGTTTAAAGGGAGCGTAGGCCGGAGATTAAGCGTGTGGTGTAATGTAGACGCTCAACGTCTGCACTGCAGCGCGAACTGGTTTCCTTGAGTACGCACAAAGTGGGCAGAATGCGTGGTGTAGCGGTGAAATGCTTAGATAGCACGAAGAACTCCGATTGCGAAGGCAGCTCACTGGAGCGCAACCGACGCTGAAGCTCGAAAGTGCGGGTATCGAACAGGATTAGATACCCT
+
DF<E@FGG,CE<F,FFFGGFF@FCF,:CFC@GGGCEFGFFGGFAFGG::FFGGGGADCCA,9C<6CDECCFE:EECDDFFCGCGF9FE9C,AC8DEFG?,B4+BCFEFGGGD=,8C<E@9?,?FC9FEFGCFFGF,BEF8,:=F+@BDE,BB7=++>>@<DFG,86+++@<AF>B>7F7:@D91<<=1=C*=?9,?C7,,++22,41<FEF;+2*A*3C.(7=#C;#.256C=*1(C?*>,35,9:7?F:815:4,>C@7GF=7FGFBGFF?C3+C@3+==DFF<F>D@=CFDGGGGGGGEC,AB=?5?,B,@+@+8B>BFC>6)DEFFC9,,?B8ACF=,8<9,GFFAACGGGEFEAA,GCFDEFGFECFFACFEGGF@++:DCC@@CFFGFFGF8EGGFEGGF>GDGGGFEFFEF9GFDGFFGFDFAE@<CCCC
@sC 356
TGAGGAATATTGGTCAATGGACGAGAGTCTGAACCAGCCAAGTAGCGTGCAGGATGAAGGCCCTATGGGTTGTAAACTGCTTTTATAAGGGAATAAAGTGAGTCTCGTGAGACTTTTTGCATGTACCTTATGAATAAGGACCGGCTAATTCCGTGCCAGCAGCCGCGGTAATACGGAAGGTCCGGGCGTTATCCGGATTTATTGGGTTTAAAGGGAACGTAGGCCGGAGATTAAGCGTGTTGTGAAAGGTAGATGCTCAACATCTGCACTGCAACGCGAACTGGTTTCCTTGAGTACGCACAAAGTGGGCGGAATTCGGGGTGTAGCGGTGAAATGCTTAGATATCACGAAGAACTCCGATTGCGAAGGCAGCTCACTGGAGCGCAACTGACGCTGAAGCTCTAAAGTGCGGGTATCGAACAGGATTAGATACCCT
+
@FFFDCC@FCGGGGFA@CFDEF:EEEEFF9FGFG@EGG<FGGGGG9FFGEFFD,BEG,@CECF,FCF?F8CFF,CE<<CE,:?FGGG99EFC@E<:CFFG<=,C,C?FFF?5F,9?AFGGGGGGGG9FEFGFFFFEG<9CD4CD@3=FFCEFGC7@DG8D8,@FGGC+F7<DC,3@BF*>@,@FGGE7FEEC9,=CE*F:F:EF,<**4C,/.433#.1:-)C07B:5>;2+7EC>:C;@C;?,<74,E39@@@,6,,<,,<@7D@,>,>C3+++8+B?FDDDA?F,FFFDF8@+B486,,5,A+8FF?8CE=CCCB@>4GFEEAGEEFE5A<<EGFFBC?;@CFCEF?A<CFF@CCFFGGGDFEC,B,ED?F9F68EB@7GGGF@@GGFGGFAFGGFDEF@,GGDGFFEGGGGFGFF<BA,FFCFFAEGFCC@9C
@sC 357
TGGGGAATATTGCACAATGGGGGAAACCCTGATGCAGCGACGCCGCGTGGAGGAAGAAGGTCTTCGGATTGTAAACTCCTGTTGTTGAGGAAGATAATGACGGTACTCAACAAGGAAGTGACGGCTAACTACGTGCCAGCAGCCGCGGTAAAACGTAGGTCACAAGCGTTGTCCGGAATTACGGGGTGTAAAGGGAGCGCAGGCGGGAAGACGAGTTGGAAGTGAAATCCCTGGGCCCAACCCATGAACTGCTTGCAATACTGTTTTTCTTGAGTAGTGCAGAGGTAGGCGGAATTCCCGGTGTAGCGGTGGAATGCGTAGATATCGGGAGGAACACCAGTGGCGAAGGCGGCCTGCTGGGCACCAACTGACGCTGAGGCTCGAAAGTGTGGGTAGCAAACAGGATTAGATACCCT
+
EFGGGFGGGGGGGGGGGGGGGEFGGGCGGGGGGGGGGGEGFGGGGGGGGGFFGGGGGGGGEFEGGGGCGGGGGGGGGGGGGG<D?FEDFGEFFGA?FFGGGGD@DEFFF88F,DCDC,DEGFC:CCCCFGGFEF8FFGGFFFFGGGCFGG*DFFGFF:7??FEFGGCFEGG*<,BF*=CAE@2,CCGGFC9F><F777C8CDC13:;ECE=>#?82,:8?;<?C@967::+FFE@3'GF<AF@,3@,7,8B8,,3,DC+?+GGGGGGGGGGGDGD58FF<,A9GGEFC=8GGGF>GEGGFGFGGAC8,FEFGFC?EDEAGF>CC,GFGGFGFEFDE8FFEFCC,GBEGGFB@@CFFGGGGGFEFGGFGGGGGGFGFGGGF@GGGFGGGGGGGGGGGGFGGGGGGFGGGGGGCCCCC
@sC 358
TGAGGAATATTGGTCAATGGACGAGAGTCTGAACCAGCCAAGTAGCGTGAAGGATGACTGCCCTATGGGTTGTAAACTTCTTTTATACGGGAATAAAGTTAGCCACGTGTGGCTTTTTGTATGTACCGTATGAATAAGGATCGGCTAACTCCGTGCCAGCAGCCGCGGTAATACGGAGGGTCCGAGCGTTATCCGGATTTATTGGGTTTAAAGGGAGCGTAGGCGGGTTGTTAAGTCAGTTGTGAAAGTTTGCGGCTCAACCGTAAAATGGCAGTTGATACTGGCGACCTTGAGTGCAACAGAGGTAGGCGGAATTCGTGGTGTAGCGGTGAAATGCTTAGATATCACGAAGAACTCCGATTGCGAAGGCAGCTTACTGGATTGTAACTGACGCTGATGCTCGAAAGTGTGGGTAGCAAACAGGATTAGATACCCT
+
EDFGGGGGGGGGGGGGGGGGFGGGEG>EGDGGGFGFGGGGGGEEFGGGGGGGGGGGFFEGCFEE@DFEDGGFGGGGGFCBDGGGGGGGGGGGGGGFGGGGGGFF?E:4?B?:<FFGGGGGF9AFFGGGGFFGGGF9FGGFGF?FGGGGGFAFEF7C+,@F,@=DEE:FGEGFFGEE@FD*6,2C:F>CCCG5=@CC6::5C=11:C=':B:#:<3#B9E@?;ECC9?:;7/3:<<:<#@6*CCDF6@=GFE=$@;<=FFCF@,$DDD;F*G>D=#CE=3=CCGEDFFE?FGGFGFC,C,,DF>DFE=CGEFE@EE7CF@@EDCEBFCGFDF,F?<BACGFC9,,FFFGFF<GFC7GGFFEGGGGGFGGGECDFGGGGECGGFGGGGGGGGGFDGGGGGGGGGGFFGFFGFGFCFE,GFGFGFGGGGFGGGGCCCCC
@sC 359
TGAGGAATATTGGTCAATGGGCGCAGGCCTGAACCAGCCAAGTAGCGTGAAGGATGACTGCCCTATGGGTTGTAAACTTCTTTTATATGGGAATAAAGTTTTCCACGTGTGGAATTTTGTATGTACCATATGAATAAGGATCGGCTAACTCCGTGCCAGCAGCCGCGGTAATACGGAGGATCCGAGCGTTATCCGGATTTATTGGGTTGAAAGGGAGCGTAGGTGGACAGTTAAGTCAGTTGTGAAAGTTTGCGGCTCAACCGTAAAATTGCAGTTGATACTGGCTGTCTTGAGTACAGTAGAGGTGGGCGGAATTCGTGGTGTAGCGGTGAAATGCTTAGATATCACGAAGAACTCCGATTGCGAAGGCAGCCCACTGGACTGCAACTGACACTGATGCTCGAAAGTGTGGGTATCAAACAGGATTAGATACCCT
+
FGGGGF<FGGEFGGGFGGGGGGGGGEGGGFGGGGGGGGGGGGGGGGGGGGGGGFGGGFFFFGGGGGFFGGGGGGGGGGGGGFGGGGGGGGGFGGFFGGGGFGGCGG7<FFGGGDE@GGCFECFFCEGGFFFGGGGGGGGA,AC@E7EGGFBF:A<ECGGGGGGGGGGG@FDGGGGGG:*>,@FFC*CCCEECF,CEC<F8GGFGFGG7#<@C>CC/*1<A@CEDB>DCGGGGGGG8BFCDFFGFF:CGF@+9:@88#+FBB3:DC,;CFCEBCDFFA=D=>GDFE8GGFEE9*<@:,FGGGF>@EEFB@FE@,CEEGGGGGGGGAGEFE;C9,,F8GGFDE8@,<FCGFFGGFF@GGGGGGFGGFF9GGGGGGGGGGGGGGGGGGGGGCFAGGGGGGGGFECGFFFGGGEEFGFFGGFFFGGGFFGFEC,FBCCCC
@sC 360
TGAGGAATATTGGTCAATGGCCGAGAGGCTGAACCAGCCAAGTCGCGTGAAGGAAGAAGGATCTATGGTTTGTAAACTTCTTTTATAGGGGAATAAAGTGGAGGACGTGTCCTTTTTTGTATGTACCCTATGAATAAGCATCGGCTAACTCCGTGCCAGCAGCCGCGGTAATACGGAGGATGCGAGCGTTATCCGGATTTATTGGGTTTAACGGGAGCGTAGGCGGGTTGTTAAGTCAGTTGTGAAAGTTTGCGGCTCAACCGTAAAATTGCAGTTGATCCTGGCGACCTTGAGTGCAACAGAGGTAGGCGGAATTCGTGGTGTAGCGGTGAAATGCTTAGATATCACGAAGAACTCCGATTGCGAAGGCAGCTTACTGGATTGTAACTGACGCTGATGCTCGAAAGTGTGGGTATCAAACAGGATTAGATACCCT
+
FGFGGGFGGGGGGGGGGGGGGGGGGGGEGGGGGGGGGGGGGGGGGGG:FGGGGGGGGFFGECFGGDGGGGGGFGGGGGGGGGGGGFGDFFE4FGGGGGCGGFGGGGGGGFGFGFGGGGGGFGGGGGGGGGGGGADFF9DA<==FCF=FFFCFGGFEFFDGG8@>ECFEEFBA9EFGGGD*,,@F*<=1G7CG?@<E=EGG7C?FFFCEEFF#;CFEF6FEDDCD5>8.CE@5;AEEGGFE</FFC<@FF78G@8=@GDFDC7GGGFF:0FE-9BEF<:F%6?FBGF:B,GFGEF?CFE@,FA,FFCCB:>E>+D6+7F?GGGEC=7GFGEGCGGGGGFFFGDA8F<@FFFGGGGFECFEF@EGFGGDGGGFFEFGFE9GGFEEGFGFGGGGGGEGF@EFGFCGGGGGCFFDCEFFC@FGFFGGFCFGGGCFCCCCC
@sC 361
TGGGGAATATTGCACAATGGGGGAAACCCTGATGCAGCGACGCCGCGTGAACGAAGAAGTATTTCGGTATGTAAAGTTCTATCAGCTGGGAAGATAATGACGGTACCTGACTAAGAAGCACCGGCTAAATACGTGCCAGCAGCCGCGGTAATACGTATGGTGCAAGCGTTATCCGGATTTACTGGGTGTAAAGGGAGCGCAGGCGGTGCGGCAAGTCTGATGTGAAAGCCCGGGGCGCAACCCCGGTACTGCATTGGAAACTGTCGTACTAGAGTGTCGGAGGGGTAAGTGGAATTCCTAGTGTAGCGGTGAAATGCGTAGATATTAGGAGGAACACCAGTGGCGAAGGCGGCTTACTGGACGATAACTGACGCTGAGGCTCGAAAGCGTGGGGAGCAGACAGGATTAGATACCCT
+
EFGGGFFG<FFGGGGGGGGG@FGGGGGGGGGGGGGGGGGGGGGFGGGCFGGGGGGGGGG?FFGGG<FFFFGGGGGGEFGGFFFFGGGGGGGGGCFGGGGGGGGGGGGGGGGGGGFGGCGGGGGDDGGGFGGGGFGGGGGGGCFFCEGGGGGGGGGGGGGGCCGDFC>F@F@GFGGGGFG?CDCCFG7:<CCFFGGGGGF>DDGDFC8:/9EFFA?337F@CGFFFFFECFCEFGGC#GGGGGGGGGFFCGGFFDFFD=;7:2:7FGECDGFFDECGGGGGFEFGGGFAEFGGFDAGE@EAGFGGBFBADGE@F?GGDC5FF=AAGGGGF<FF@@FFCFGGEGFDF7@FGGGGGGGGFGGGGGGGGGEGCGFGGGFEFGGGGFGGGGGGGGGGGGGGGGGGGGGGGGGGGGFCCCCC
@sC 21958
TGAGGAATATTGGTCAATGGGCGATGGCCTGAACCAGCCAAGTAGCGTGAAGGATGACTGCCCTATGGGTTGTAAACTTCTTTTATAAAGGAATAAAGTCGGGTATGCATACCCGTTTGCATGTACTTTATGAATAAGGATCGGCTAACTCCGCGCCAGCAGCCGCGGTAATACGGAGGATCCGAGCGTTATCCGGATTTATTGGGTTTAAAGGGAGCGTAGATGGATGTTTAAGTCAGTTGTGAAAGTTTGCGGCTCAACCGTAAAATTGCAGTTGATACTGGATGTCTTGAGTGCAGTTGAGGCAGGCGGAATTCGTGGTGTAGCGGTGAAATGCTTAGATATCACGAAGAACTCCGATTGCGAAGGCAGCTCACTAGACTGCAACTGACACTGATGCTCGAAAGTGTGGGTATCAAACAGGATTAGATACCCT
+
EECFGGGGGGFGGFGGGGGGGGGGEGGGGGGGGGGGEFFGGGEFFFEGGGGGGGGGGGEFGGGGGGGGGGGGGFEFFGGF<FGGGGGGGFGDFGGGGFGGGGGGGGGGGGGFGCGGGGGGGGGGGGGGGGGGGGGGGGGFFGGDGFGGGGGFGGGG@FFCCCFGGEGGGGGGGGGGDGGGFD@?CGGGGGGFGGGG?GF/BE=FGGFGGG?FDFAFGFGDADCGC?CGFGGFFGGFFFEFCEFCGGGGGGGGFFGDEGGGFGGGGCFGFEGGGGGGGEF=CGGGGGGGFE?8FGGGFCFGFE9GGGGGGEE=78=EB<?,FFC45GGFFEGGFFCEFGGGGGGGFFGDC,AFFCCCGGGDFF7GGFDFFFFDGGGGGGGGGGFFFE@FE<CFFGGF?GGGDGGF9GGGGGFFGFCGGGGFFFGGGGGGGGGCCCCC
@sC 363
TGGGGAATATTGCACAATGGGCGCAAGCCTGATGCAGCAACGCCGCGTGAAGGAAGACGGTTTTCGGATTGTAAACTTCTGTTCTTAGTGAAGAATAATGACGGTAGCTAAGGAGCAAGCCACGGCTAACTACGTGCAAGCAGCCGCGGTAATACGTAGGTGGCAAGCGTAGTCCGGAATTACTGGGTGTATAGGGAGCGCAGGCGGGTGATCAAGTCAGCTGTGAAACATAAGGGCTTAACCCGTGGACTGCAGTTGGAGCTGTTCATCATGAGTGAAGTAGAGGTTGGCGGAAGTCCGGGTGTAGCGGTGAAATGCGTAGATATTCGGAGGAACACCGGTGGCGAAGGCGGCCAACTGGGCTTTAACTGACGCTGAGGCTCGAAAGTGTGGGGAGCAAACAGGATGAGATACCCT
+
DF@FGGGGGGGGGGGGGGGGCFGDEGGGGFGGGAEFGGGGGEGGGGE@FGGGGFGFGGGFFFEFGGG?FCAFGCF?E,FFGGFGGGGGDFCCFGG9ECFFGGGEEDGGFGGGDGGGFGGGGFGDBFF:FGGFFFF3>+3=@C,@D7@CF:CC,7C:@>:CF@C<>,>+C<*4*@,<BC<*C9:<FGGFECE+2<,96>=:)81C*:CG:CCC<9C*36+18):296@?7*<1#@<#0$2F<C4C<8#8BCF@F>:,,:,++0,GFD,@<,,A97C39@8,,D>>:<>@GC=C>448C>+@,::=B:8+EE@FF,=@DGFC,@,:?8++GFCAE=8@87:GGGECDE6,C@B@,<9FECDEFC,,F<C<,GGFGE=FB<CCFFC9E9FGF@<FC<DE@@C;,C6,GFC,9FDFCCCCC
@sC 364
TGAGGAATATTGGTCAATGGACGAGAGTCTGAACCAGCCAAGTAGCGTGAAGGATGACTGCCCTATGGGTTGTAAACTTCTTTTATACGGGAATAAAGTTAGCCACGTGTGGCTTTTTGTATGTACCGTATGAATAAGGATCGGCTAACTCCGTGCCAGCAGCCGCGGTAATACGGATGAGCCGAGCTTTATCCGGATTTATTGGGTTTAAAGGGAGCGTAGGCGGGTTGTTAAGTCAGTTGTGAAAGTTTGCGGCTCAACCGTAAAAATGCAGTTGATACTGGCGACCTTGAGTGCAACAGAGGTAGGCGGAATTCGTGGTGTAGCGGTGAAATGCTTAGATATCACGAAGAACTCCGATTGCGAAGGCAGCCTGCTAAGCTGCAACTGACATTGAGGCTCGAAAGTGTGGGTATCAAACAGGATTAGATACCCT
+
FGGGGGGGGGGGGGGGGCFFGGDGEFGGGGGGGGGGGCFFCFGFFGGG@FFGF8FFCECFGGG<FACFFGGGGGGGGGGGGGFFGGGGG@FFGGGFFAFGGF9FFGGFGGC7F@,EFFGFD,EFFGG7DEG<FGGGGDFFGDEG7+3,AAFFGGGGGGA7=EDFGGDEFG:AF;8:**@3,465<1*13?>9;B78CC?CFFGCFGC8<3.?BB7A>:6:4339:CD*@/6FCEF<<GFC@C5C7FE@E@E@FEGFEGFB3;:C=BEE$G=D=B;E@,==8==:+CFFF8GGFCFFEC,FCFGFFECBC?C@+==8GFGGGGGGAFEAFCGDEFF8;FGGGGGEFFGFC9GGFGEGF@=>GFCFFDFGGCFFGGGGFC,,GGGGGGGGGFAGDFGGGGFFCCGFFFDGEFFGGGGGGFGFFDGFFGGCFEE<CCCC
@sC 365
TGAGGAATATTGGTCAATGGGCGATGGCCTGAACCAGCCAAGTAGCGTGAAGGATGACTGCCCTATGGGTTGTAAACTTCTTTTATAAAGGAATAAAGTCGGGTATGCATACCCGTTTGCATGTACTTTATGAATAAGGATCGGCTAACTCCGTGCCAGCAGCCGCGGTAATACGGAGGATCCGAGCGTTATCCGGATTTATTGGGTTTAAAGGGAGCGTAGAGGGATGTTTAAGTCAGTTGTGAAAGTTTGCGGCTCAACCGTAAAATTGCAGTTGATACTGGATGTCTTGAGTGCAGTTGAGGCAGGCGGAATTCGTGGTGTAGCGGTGAAATGCTTAGATATCACGAAGAACTCCGATTGCGAAGGCAGCCTGCTAAGCTGCAACTGACATTGAGGCTCGAAAGTGTGGGTATCAAACAGGATTAGATACCCT
+
GGGGGGGGGGGGGGGFGGGGGGGGGGGGGGGGGGGGGGGGFGCGGGGGGGGFGGGGGGGFGGGGGGFEGGGGGGGGGGGGGFGGGGGGGDGGGGGGGGGGGGDGGGGGGGGGGGGGGGGGGGGGGGFGGGGFGGGGGGGGGGGGEFCGGGGGCGGDGFCGGGG<CECFGGGGGGGGF@FFGGFGGEGGGGGGGGGG)D7?FGGGGG<>GGG?GGGAE5<>?@+#8,7DGGDFD<FCFCFGFGFGG7EFEC>FDEE=@@F8DGGGGEGGFDF5FB;FD39==<CGGFGGGGGFDFFF8AFECFFGGDGCGGGGFCEEGGGGGGEDFGEAFGFFFFGGFFE8E;9GGGGGGGFF@CF7FFGGGGGGGGGGGEFEFGGGGF<<GGGGGGGGFFGFDCGFGGGGGGGGGGGGGFGFFGGGGFAFFGGGGGGEFCF<CC9C
@sC 27153
TGAGGAATATTGGTCAATGGACGCGAGTCTGAACCAGCCAAGTAGCGTGAAGGATGACTGCCCTATGGGTTGTAAACTTCTTTTATATGGGAATACAGTTGTCCACGTGTGGATTTTTGTATGTACCATATGAATAAGGATCGGCTAACTCCGTGCCAGCAGCCGCGGTAATACGGAGGATCCGAGCGTTATCCGGATTTATTGGGTTTAAAGGGAGCGTAGGCGGAGTGTTAAGTCAGTTGTGAAAGTTTGCGGCTCAACCGTAAAATTGCAGTTGATACTGGCAGTCTTGAGTGCAGTAGAGGTGGGCGGAATGCGTGGTGTAGCGGTGAAATGCTGAGATATCACGAAGAACTCCGATTGCGAAGGCAGCTCACTGGAGTGTAACTGACGCTGATGCTCGAAAGTGTGGGTATCAAACAGGATTAGATACCCT
+
CGGGGFGGGGGGGFGGGGEGDGCFGGGGFFFGGGGGGGGGGGGGGGGGGGGGGGGEGGDGGGGGGGFFCFGBG?EFFGGGGGGGGGFGFGGGGFG,F,<EFGGGGGGGGGGGDGGGGGGGGGCGGGGC<FFDGGDGFGFG@EFGGG=FDFFGGGGG=DFGAFFFFEEGFG7E3FFGGGG*,<>D>7@FGGGFGFEG=,FG7<CFCC:$C<<9C9B77AF?:>BF9:;#;FEFGAFFF=F@8BDC?CED@D<CGGGE>=FAB@GGFBFFB9EDEFE?E)GFGDGGGGGGGFFFBGFGGGGGEA,GFEBEEFAGGEGDGGGEFFCDBDEFE<E?A,GFEE6GGDGGFCFGGGFFFCEGGGGGFEF8FFEFFCGGGGGGGGGGGGGGGFFGCFFCGFFGGGGGGEGGFGGGGGFFGGGGGFAFFCGGGFGGE@E<<@BC
@sC 367
TGAGGAATATTGGTCAATGGGCGACGGCCTGAACCAGCCAAGTAGCGTGAAGGATGACTGCCCTATGGGTTGTAAACTTCTTTTATAAAGGAATAAAGTCGGGTATGCATACCCGTTTGCATGTACTTTATGAATAAGGATCGGCTAACTCCGTGCCAGCAGCCGCGGTAATACGGAGGATCCGAGTTTTATCCGGATTTATTGGGTTTAAAGGGAGCGTAGATGGATGTTTAAGTCAGTTGTGAAAGTTTGCGGCTCAACCGTAAAATTGCAGTTGATACTGGATGTCTTGAGTGCAGTTGAGGCAGGCGGAATTCGTGGTGGAGCGGTGAAATGCTTAGATATCACGAAGAACTCCGATTGCGAAGGCAGCCTGCTAAGCTGCAACTGACATTGAGGCTCGAAGGTGTGGGTATCAAACAGGATTAGATACCCT
+
EFGGGGGGGGGGGGGGGGGDEFFGGDGGGGCEGGGGGGGGGGGGGGGGGGGGFGGGGGDGGGGGGFFDFGGGGFFGFGFFDFGFGFGFFCGFGGGGGGDFGGGGGGGGGGFDCFGGGF@?FGGGFGC?FGGGGG9E<EFGBFFGGGGGGGGGGGGGGGGGGFFCCECEGGGGGGGGG8FC3?FCC<##)FGGFGEGCGGG7)@@CDCB>FF?CFEADDFB8,=CB6B#,;809E<<@2>?AF@GCFGFFFE=:D:@=#09+CGGFAGGGGGDDGGFD=CFDFFFDA8F?DGF<GFFFFGF8EBFCD+EGGCB6=@CEGFCEF@+5C8C;EAGFCFD=-GGFE<,?FFFGECFE@:C@DE4@,ECFFFFE<DCGGGGGGEAFGGGGGGGGFGGGGFFCGFB8GGGFGGGGGGFGGGGGGFBB9FGGGFGGFDCCCBC
@sC 34463
TGGGGAATATTGCACAATGGGCGAAAGCCTGATGCAGCGACGCCGCGTGAGTGAAGAAGTATTTCGGTATGTAAAGCTCTATCAGCAGGGAAGAAAATGACGGTACCTGACTAAGAAGCCCCGGCTAACTACGTGCCAGCAGCCGCGGTAATACGTAGGGGGCAAGCGTTATCCGGATTTACTGGGTGTAAAGGGAGCGCAGACGGCATTGCAAGTCTGAAGTGAAAGCCCGGGGCTCAACCGCGGGACTGCTTTGGAAACTGTAGAGCTAGAGTGCTGGAGGGGCAAGCGGAATTCCTAGTGTAGCGGTGAAATGCGTAGATATTAGGAAGAACACCAGTGGCGAAGGCGGCTTGCTGGACAGTAACTGACGTTCAGGCTCGAAAGCGTGGGGAGCAAACAGGATTAGATACCCT
+
FFGGGGGGGGGGGGGGGFGGFGGGGEGGGGGGDGFFGGEGGGG:FFGFGGGFGGGGFGFCECC,FFGGGGGGGGGFGGGDGGGGDEEEGGFGGGGGGGGGGGGGGGGGGGGCGFGGGGGGGGGGGEEFFGGGGDDGGGG7DEGFB@<ECGGGGGGGGGGEG>:=CGDGG/13CFGGGGGFGGGEGG?E10CCEFECEEE/:::EFGFC?CFGGGFGFFGC48@F,FFC;F>GFEF>,:C+@0>,'F@FDGFFCFCFF==78<FCDE<FEA,DBGFGAC0EGGFEG++CECFGGGGGFAA,GGE@):CGGGGF7EEF7FGGGGGGGGGGGFF<7GGFGGGGGGFFECEFF@<EGGGGGGGGFDFFCFGDGFFCGFCEFGGE@>GGGGGGGFFGGGGGGFGFDFFFFFGGGGGCCCCC
@sC 369
TGAGGAATATTGGTCAATGGGCGCAGGCCTGAACCAGCCAAGTCGCGTGAGGGAGGACGGTCCTACGGACTGTAAACCTCTTTTGTCGGGGAGTAACGTGCGGGACGTGTCCCGTATTGAGAGTACCCGAAGAAAAAGCATCGGCTAACTCCGTGCCCGCAGCCGCGGTAATCCGGAGGATGCGAGCGTTATCCGGATTTCTTGGGTCTAAAGGGTGCGCCGGCGGCCCGCCAAGTCAGCGGTCAACGTTCCGGGCTCAACGCGGGGTCGCCGTGGAAACTGGCGGGCTCGAGTGCGTGCGAGGAAGGCGGAATGCGTTGTGTAGCGGTGAAATGCATAGATATGACGCAGAACTCCGATTGCGAAGGCAGCTTTCCAGCGCGCTACTGACGCTGAGGCACGAAAGCGTGGGGATCGAACAGGATTAGATACCCT
+
DFGGGGGGGGGGGGGGGGGGGGGGGGGGGFGGGGGGEFGGGGFGGGGGGGEGCFFGFFGGCGFGGGGGGGGFEFGGGFCFGFGDGFFGGGG@CF@EGDE7BC@FFGDF7,BFGGGGEGFGGF,<FF9FB8CC7F,>FCGG9FE*B8EF@,>AF<FFE,<C@CFGGDG<*C:+,58<**=AF<C8C8EGGD5*@FE5:E;E7*CFCFGC;+:9C95)*(:)(4EDD@5)7=EE**2)</++88+:#A)=1%86CEE><4*4**E:>:1**CFF@7;FFC;6CC@+<+>+,+F>C6F8B+>+GEEBCFEEDD;>CGGGFEFCFCCBEEFFFFCA,<@4EE@GGGDCFBCFFFF<B7:C?A4F7DFFGGGGFFF<DGGF@GGGGGGFGGFEFC@F<<FCDFDC@EFEDGGGGGFGF<@GGDEFFGFFGGGGGGCCCCC
@sC 370
TGAGGAATATTGGTCAATGGGCGATGGCCTGAACCAGCCAAGTAGCGTGAAGGATGACTGCCCTATGGGTTGTAAACTTCTTTTATAAAGGAATAAAGTCGGGTATGCATACCCGTTTGCATGTACTTTATGAATAAGGATCGGCTAACTCCGTGCCAGCAGCCGCGGTAATACGGAGGATCCGAGCGTTATCCGGATTTATTGGGTTTAAAGGGAGCGTAGATGTATGTTTACGTCAGTGGTGAAAGTTTGCGGCTCAACCGTAAAATTGCAGTTGATACTGGATGTCTTGAGTGCAGTTGAGGCAGGCGGAATTCGTGGTGTAGCGGTGAAATGCTTAGATATCACGAAGAACTCCGATTGCGAAGGCAGCCTGCTAAGCTGCAACTGACATTGAGGCTCGAAAGTGTGGGTATCAAACAGGATTAGATACCCT
+
EGGGGFGGGGGGGGGGGGGGGGGGGGGGGGGGGGGGGGFGGGGCFGGGDEGGGGGGGFEGGGFGGFAFGGGDGGGGGGGGGGGGGGGGFGG=AFFEFGFGG>FFEGGGGGGGGGGGGGG,CFGGG<FGGGGGGGGGGCE<BF7@EGE,DCDAFDGGFGGGGGGGCCEF@CEGFGGG@@EECFFE77E@FG:EG8GGGGFG:8CFDC4CFC:?+<F:7;GEA;;D>-8?9DCFE%34;GFE(*#FCFGGGFF+>@EBGGCDEGGAF;;FFG<DGEFFGACCCGGGGGGGFFEG=FAGGGFCCF9FFD+7EFBE=8>4GGDFEB>65GEGFB99FGGGGFGFCEE=<GGGGGGGFFEDGGGF@GGGGGFE:GGGGGGGFF?<GGGGGGGFGGGGGGFEFGGFFDFF,GGGGFFEGFFGGFCFGGGGGFGFFFFCCCCC
@sC 371
TGAGGAATATTGGTCAATGGACGAGAGTCTGAACCAGCCAAGTAGCGTGAAGGATGACTGCCCTATGGGTTGTAAACTTCTTTTATATGGGAATAAAGTATTCCACGTGTGGGATTTTGTATGTACCATATGAATAAGGATCGGCTAACTCCGTGCCAGCAGCCGCGGTAATACGGAGGATCCGAGCGTTATCCGGATTTATTGGGTTTAAAGGGAGCGTAGGTGGATTGTTAAGTCAGTTGTGAAAGGTTGCGGCTCAACCGTAAAATTGCAGTTGAAACTGGCAGTCTTGAGTACAGTAGAGGTGGGCGGAATTCGTGGTGTAGCGGTGAAATGCTTAGAGATCACGAAGAACTCCGATTGCGAAGGCAGCTCACTAGACTGCAACTGACACTGATGCTCGAAAGTGTGGGTATCAAACAGGATTAGATACCCT
+
FGGGGGGGGGGCGGGGGGGGFGGGGGGGGGGGGGGGGGGGGGGGGGGGDGGGGGGGGGGGGGGGGGGGCGG>CFGGGGGGGGGGGGFGFGFBFCFGGGGGGGGG9EEFC,B@FF@FEGGGGGGGGGGGGG9,EFFGGFGGCECGGFCFGEFG:A<CF9F7<DC@EECEGGGG<AFGFGDEGGGG@@*>FECC=CCC4:CEGFCGGG7F@F>EBF>A@;F@C;ECFA76GGDEFGFCFGFEDCC=EDDD#F@<@DD?GGG1EEFFFGEGGGGFGFDCAE<ADFFCCEAA99DE*GEFGFFAGGGGGGGGGGGGD8GCCF@CD9DGFF@GGFC@9FFE9FFEF;,DGGDGGFGGGGGGGGGGGGGGGFFEDGGGGGGGFFGGFGGGGGGFFGGGGGGGGGGGGGGGGGGGGGGFFFFGGGGEGGGGF9GFF@GCCCCC
@sC 23768
TGGGGAATATTGGGCAATGGGCGCAGGCCTGACCCAGCAACGCCGCGTGAAGGAAGAAGGCCTTCGGGTTGTAAACTTCTTTTACCAGGGACGAAATAAGTGACGGTACCTGGAGAAAAAGCAACGGCTAACTACGTGCCAGCAGCCGCGGTAATACGTAGGTTGCAAGCGTTGTCCGGATTTACTGGGTGTAAAGGGCGAGTAGGCGGAGATGCAAGTTGGGAGTGAAATCCATGGGCTCAACCCATGAACTGCTCTCAAAACTGTATCCCTTGAGTATCGGAGAGGCAAGCGGAATTCCTAGTGTAGCGGTGAAATGCGTAGATATTAGGAGGAACACCAGTGGCGAAGGCGGCTTGCTGGACGACAACTGACGCTGAGGCGCGAAAGCGTGGGGAGCAAACAGGATTAGATACCCT
+
EEFFFEGGGGDGGGGGGGFFFGGGGGGGGGGGGGGGFGGGGGGGGGGGGGFGGGGGGGGCFGGGGGCBFEGGGEFGFGGGGGGGGGGGGGGGGGGEGGGGGGGGGGGGGGGGGGGGGGGGDGGGGGGGGGGGGGGGGGCFFCFGGCF@EGD:FGFGGGCCFG=GGGGGGGGGG>FFCFGGGGG@GGGGGFG@FGGGGG>CEF?@EEEEEFGCFFGC<BAFFFCEE?6>@8FGGFFF<?D8GGGGGGGGGFFF7FFGGGFCC@D<EC/FFFFED*C@:<7GGGF8FFGFF7@GGFEEGEEE==9FGFC8FCFGGE:,@GGGFEEFFBE9GGGGGGFCFC9FFGGGEEDE:EEDGGGGGGGGGGGGGGGGFGGGFFGGGGGGGGGGGGGGFGGGGGGFGFFCFDGFGGGFGGGGGGCCCCC
@sC 373
TGAGGAATATTGGTCAATGGACGAGAGTCTGAACCAGCCAAGTAGCGTGAAGGATGACTGCCCTATGGGTTGTAAACTTCTTTTATACGGGAATAAAGTTAGCCACGTGTGGCTTTTTGTATGTACCGTATGAATAAGGATCGGCTAACTCCGTGCCAGCAGCCGCGGTAATACGGAGGATCCGAGCGTTATCAGGATTTATTGGGTTTAAAGGGAGCGTAGGCGGGTTGTTAAGTCAGTTGTGAAGGTTTGCGGCTCAACCGTAAAATTGCAGTTGATACTGGCGACCTTGAGTGCAACAGAGGTAGGCGGAATTCGTGGTGTAGCGGTGAAATGCTTAGATATCACGAAGAACTCCGATTGCGAAGGCAGCTTACTGGATTGTAACTGACGCTGATGCTCGAAAGTGTGGGTATCAAACAGGATTAGATACCCT
+
CFGGGGFGGFFGGGGGGGGFGGGEEEGGGGGGGGGGFG=FFEFGGGGGGGGFGGGGGAFGGGGGGGFGFGDECFGCGGGGGFGGGGGGCFFGCG@5FFGDGGFGGFGEFGGG7B@FGGGGGGGGGGGGGFCFGACFGGGF<D+BECEFG<<DEGGCGEGGGGGD8CEFFECF9C7:CCEFFFFGC<CGCFGGG,;?68F,B+,7FFF:F,9?2:FF8,1B@B>6*:8>EGGFFCE139C@:F,5,<#7@90<FD:BC>:==>?DFGGGGD9DA>EC@<FCAFFGGGFF??,F>5FFECFGGF9FFC7FCDA@9,7@EF7GEDE>86C9CFE,CDCFB9E9E99GFCGGGGFGFEGGGGGFEGECEA<?GFGGAFFFAGFE9FFGGGFFCF@F8FGGGGGGGGF9GGGGGGGFGGGGGF9FFFFFGFACGFF@CCCC
@sC 32004
TGAGGAATATTGGTCAATGGGCGATGGCCTGAACCAGCCAAGTAGCGTGAAGGATGACTGCCCTATGGGTTGTAAACTTCTTTTATAAAGAAATAAAGTCGGGTATGCATACCCGTTTGCATGTACTTTATGAATAAGGAACGGCTCACTCCGTGCCAGCAGCCGCGGTAATACGGAGGATCCGAGCTTTATCCGGAATTATTGGGTTTAAAGGGAGCGTAGATGGCTGTTTAAGTCAGTTGTGCAAGTTTGCGGCGCAACCGTAAAATTGCAGTTGATACTGGATGTCTTGAGTGCAGTTGAGGCAGGCGGAATTCGTGGTGTAGCGGTGAAATGCTTAGAGATCACGAAGAACTCCGATTGCGAAGGCAGCCTGCTAAGCTGCAACTGACATTGAGGCTCGAAAGTGTGGGTATCAAACAGGATTAGATACCCT
+
GGGE8DGGGGGGGGGGGGEFFGGGGEFGEGGGG,FEEFGGGG,6FFEFFEFG@FEEFFFGFGG<DFFGGGGE@FCFGGGGGC<FGGAFGG,,??FDCFFGC:FAFGGCFGGE@FGCGFEGGAE<FFGGGGFCGGGGF<FF,B+8+>+=?FFGG@EGGGFCD<FFFGEG:CGFGGF>***8>E,<<:5*@B9;;;<C?*8CE7;,<F1B7<FF+5505)D:2;GGFC2CC@:6F:F5<7EGFBC5%<@=CF@F+8:+#+=<+F<E;<=FFEF@50@?@.071@=<?EGF9E<=5FBE8FE8DCFFGGGGGFFFDF@CEFFECFFE=EDGCFAFFFFEECGEC4,8F7FFGGGFCFFC:GGDGGGGGGGGF8GGGGGGGGFGGGGGGGGGGGFGGGGGFEFEFCGGFFGCEFGFGGFGGFGFGFGFGFGGGCGCB9CC
@sC 375
TGAGGAATATTGGTCGATGGGCGGAAGCCTGAACCAGCCAAGTAGCGTGCAGGATGACGGCCCTATGGGTTGTAAACTGCTTTTATGCGGGGATAAAGTGGGCCACGCGTGGTCTTTTGCAGGTACCGCATGAATAAGGACCGGCTAATTCCGTGCCAGCAGCCGCGGTAATACGGAAGGTCCGGGCGTTATCCGGCTTTATTGGGTTTAAAGGGAGCGCAGGCCGCCGGGCAAGCGTGGTGTGAAATGCAGTCGCTCAACGTCGGCACTGCAGCGCGACCTGCCCAGCTTGAGTGCGCTCAACGTTGGCGGAATACGCCGTGTAGCGGTGAAATGCTTAGATAGGGCGAAGAACTCCGATTGCGAAGGCAGCTGACGGGTGCGTAACTGACGCTCATGCTCGAAAGTGCGGGTATCGAACAGGATTAGATACCCT
+
E@FFGGGGGGGGGGGGGGE7EF@EFGGGGGGGGGGGGGGGFFGGGFC:F,FFGGFGFG@CEGCGGGGGGGGGDF9FGGAFEFFGGGAFG7:FFGGFA<EF,AFFCFGGEFGGBFGAFEGGGGGG<ECCGGGGGGGCAF,,,63:B::FB@DFC,*:FFGCC:CGE*=GGG7FGGGGGG>F2?CF8C7EEGE5CGEC**:FG=+<?EG**AC?:,:<>0C:99EDC99)2E:CC@F:C70#:8+;:,<??C5EC@CC7CD<3-;$#CCGFD15:@BE6:C&;3EFFB,,,<=>1++FCCF>D<?C<8@8+,9@@+++844+EC465:+C,E<,C,D>9EFFA,B+,F7FFFFCFBC:,=F@@GGGFGGGFGEECGGCFB+EEGGGGGF@EF@@F@GFBGCB,EGGGGGGGGFFECGGEFAEFGFEFAA9GFE@A9@C
@sC 376
TGGGGAATATTGGGCAATGGGGGGAACCCTGATCCAGCCATGCCGCGTGTGTGAAGAAGGCCTTTTGGTTGTAAAGCACTTTAAGCGAGGAGGAGGCTACCGAGATTAATGCTCTTGGATAGTGGACGTTACTCGCAGAATAAGCACCGGCTAACTCTGTGCAAGCAGCCGCGGTAATACAGAGGGTGCAAGCGTTAATCGGATTTACTGGGCGTAAAGCGCGCGTAGGTGGCCAATTAAGTCAAATGTGAAATCCCCGAGCTTAACTTGGGAATTGCATTCGATACTGGTTGGCTAGAGTATGGGAGAGGATGGTAGAATTCCAGGTGTAGCGGTGAAATGCGTAGAGATCTGGAGGAATACCGATGGCGAAGGCAGCCATCTGGCCTAATACTGACACTGAGGTGCGAAAGCATGGGGAGCAAACAGGATTAGATACCCT
+
DFGGGFGGGGGGGGGFGGGGGGGDGGGGGFGGGFGGGGFF?FGGGGGFG+FGGGGGGGD<>FGFGGGGFGGEGGF<FFGGGGEFGGGDEFG7FGGGGGGGGGGGCGCFFGCC,?CEFGGFGC<FGGGGGGGGGCC@FGGGGG9BFGGGGGGDGF?FGFE97<+<FGG?CEGEEG?5?+0<CF7::>AEGGGF<6?;A=:@E?7<=A6:$F<C8E8:>>9A=@C=FECGFD>FFFCCFGGGFCFGFFFCFF@0CGGGEBA5E:8D<EDFGFGGDCEF96FFF@FDFCGGFB=9FF=EFFDGFFCFGFGGCGGFBAFD?BDE@@C@FFED>=AFGFFGGE@FFGGGGGGAGCGGFFFEFFGFGGGGGGGEGGGGGGGEGGGCGGFGEECGGGGGGGGGGGGGGGGGGGGGGGEGFGGFGGGGGGGGGFEGGGGGFGGGF@CCCC
@sC 377
TGAGGAATATTGGTCGATGGGCGGAAGCCTGAACCAGCCAAGTAGCGTGCAGGATGACGGCCCTATGGGTTGTAAACTGCTTTTATGCGGGGATAAAGTGGGCCACGCGTGGTCTTTTGCAGGTACCGCATGAATAAGGACCGGCTAATTCCGTGCCAGCAGCCGCGGTAATACGGAAGGTCCGGGCGTTATCCGGATTTAGTGGGTTTAAAGGGAGCGCAGGCCGCCGGGCAAGCGTGTTGTGAAATGCAGTCGCTCAACGTCTGCACTGCAGCGCGAACTGCCCAGCTTGAGTGCGCGCAACGTTGGCGGAATTCGCCGGGTAGCGGTGAAATGCTTAGATATGGCGAAGAACTCCGATTGCGAAGGCAGCTGACGGGTGCGTAACTGACGCTCATGCTCGAAAGTGCGGGTATCGAACAGGATTAGATACCCT
+
FGGGGGGGGGGGGGGGGGGGGGGGGGGGGGGGGGGGGGGGGGFGAFCFGGGGGEGFGFEGG@FGGGGFDGCEGGGGGGGGFGFGGGGGGEEG=+BFFGGGFGGGGGGGGGGGFGGGGGCFGGCFFGGG@CGGGGFEGGFFEFB718E8<FGGGGGGFFGGGGGG>CFFGFCFFGGD*<F7CFCEECGE8>8*AF>EC58$?#<9A&*/0CCEFF1$:6C>:B><CCD>EGG1:1;(=47?EC60:CFGF@=?F+1<::7=CF9FFC6BCF<?AFEC@E=+#BBCEGC<GFD>0++CEGEF=6+:GGF=C=ECDB8@BCE@A,EG>EEGGGGFFGFGDE@9,==@C7EFEE,FEFCECDF>GGGFE,FFE<GGGGGCGDGGGGGGGFGEEGFGGDCGGGGGGGGGFDGGGEDFEFFGGGFFFDGGGGGGGGGCCCCC
@sC 378
TGGGGAATATTGCACAATGGGGGGAACCCTGATGCAGCGACGCCGCGTGGAGGAAGAAGGTCTTCGGATCGTAAACTCCTGTTGTTAGGGACGATAATGACGGTACCTAACAAGGAAGCACCGGCTAACTACGTGCCAGCAGCCGCGGTAAAACGTAGGGTGCAAGCGTTGTCCGGAATTACTGGGTGTAAAGGGGGCGCAGGCGGGCATGCAAGTTGGAAGTGAAAACTATGGGCGCAACCCATAGCCTGCTTTCAAAACTGCGTGTCTTGAGTAGTGCAGGGGTAGGCGGAATTCCCGGTGTAGCGGTGGAATGCGTAGATATCGGGAGGAACACCAGTGGCGAAGGCGGCCTACCGGGCACCAACTGGCGCTGAGGCTCGAAAGCATGGGTAGCAAACAGGATTAGATACCCT
+
FGDFGFGGGGGGGGGGGGG8,BFFEGGGGEFGGGGGFGGGGGGGEGGBBEGGGGGG8BFCGGFGGGGGEGGGGFGFAFGGGGG9>FCFFGCFFDEGGGCFGGCF<FCFGGGCDFGGGFGGGEGDC:CCFC<FFF7*/<FCCCDGGDC>8:*<CFGCFFG5F*;67088/*2CAFECGD5:+<:A8CFE8<E;79?#:,4+9<5$F?EC#9?8C:A8@<F?>?<CFF<=?6F7CGG*>FEFEGDGF:C*C>8>F;D>::::E<@6@3,2:GGGDG)/FB@8@<,DGGGDEFFFEB+C@+4E8GGC9FE@EFFE:GGGGFC=FGGFF7E@GDEEEFCFGFGEF7GGGFFGC7GGGGGF>EFDGEFFFDGGGGGGGGGGGGGFFCGGFFFFFGGFFGGGGGGEGGFFGE9GFFC<CCCC
@sC 25310
TAGGGAATCTTCGGCAATGGGGGCAACCCTGACCGAGCAACGCCGCGTGAGTGAAGAAGGTTTTCGGATCGTAAAGCTCTGTTGTAAGAGAAGAACGTGTGTGAGAGTGGAAAGTTCACACAGTGACGGTAACTTACCAGAAAGGGACGGCTAACTACGTGCCAGCAGCCGCGGTAATACGTAGGTCCCGAGCGTTGTCCGGATTTATTGGGCGTAAAGCGAGCGCAGGCGGTTTAATAAGTCTGAAGTTAAAGGCAGTGGCGTAACCATTGTTCGCTTTGGAAACTGTTAGACTTGAGTGCAGAAGGGGAGAGTGGAATTCCATGTGTAGCGGTGAAGTGCGTAGATATATGGAGGAACACCGGTGGCGAAAGCGGCTCTCTGGTCTGTAACTGACGCTGAGGCTCGAAAGCGTGGGGAGCAAACAGGATTAGATACCCT
+
@FFFGGE8FFFFEGGFEFGGGGGEEGGGGCFEE<7F>>FFFECFEGG=FFE?FGFGGGG8,E:CE:FCFEGGGFCFGGGFFFFGGFGGGGGGGGFFGGGEFFCEGGGGGGGGGFFCDGFGGGGFGD=FEFFC@FDGGGGEFFFGGGCCEFFCFGGGGGEG:F>;,>FCGGECGEGEGGGGGGFG*?<?:C7BCE6.32<FGGG<C@9@ECC1AEGGGFG@F>EE=9?>5CEC;-GEEFFCFGG0@/CCFAFGFGED8+;>@/%CFFFGGGGGGGE>0EFF?FCFF9GGGDFFBEE<F5FCGFGFFCEGFEC4,,@C,>EFCCFFGGFEE5GGF=9FA4+CEE<F8CFGFE<,GECEBCEGGFC<CEDECFC:DGGGGGFGFBCCEAGGGGGFEGGGGGGGGGGFFCEGFBGGCFD@EGGFGGF<FCGFECFDGGGGCCCCC
@sC 380
TGGGGAATTTTGGACAATGGGGGCAACCCTGATCCAGCCATGCCGCGTGCAGGATGAAGGCCTTCGGGTTGTAAACTGCTTTTGTCAGGGACGAAAAGGATCGTGATAATACCATGGTCTGCTGACGGTACCTGAAGAATAAGCACCGGCTAACTAAGTGCACGCAGCCGCGGTAATACGTCGGGTGCAAGAGTTAATCGGAATCACTGGGCGTAAAGCGTGCGCAGGCGGTTCTGTAAGACAGATGTGAAATCCCCGGGCTCAACCTGGGAATTGCATTTGTGACTGCAGGACTAGAGTTCATCAGAGGGGGGTGGAATTCCAAGTGTAGCAGTGAAATGCGTAGATAGTTGGAAGAACACCAATGGCGAAGGCAGCCCCCTGGGATGCGACTGACGCTCATGCACGAAAGCGTGGGGAGCAAACAGGATTGGATACCCT
+
F8FCGEGCFGCFECEFGFCCCEGG7@C@FAFFCCEFFGGFG8,FFD+@BFEFGGGC<CCF@EF,ECBF<FF,,9E,FFGB<A@EFGAF@F@FFE+=F@BEEABFC8EFAEG9<<FEFEFGGGDGFDCEEECD9,,38D=DG9B,9BDEE7:@@<=F@FF9,,,@@*3:,C::<C@*,7>:<,11<8:*28C*27?+=FBFCGCF,?A<F>C8>:/0860<:=*6>5*CC@?F@9AF@3@7<FF6C;2=8346CF8@:C?FFFF<><@,FA99CC;FFFB6,,ED=D8D???BB=?ACD?8FGGDF4++:@8+89D?@,9ADF?,B=:E@DFE9EEA,6,,@FC@3,8EF?DE?9FGGGGGFE?<FF=:,A@EFFF7GGGGGFGGGGGGGGGFDGGFDGGGGGGGGGGFEFGEDGGEFGGFF8CGFFFFGGGFGGGFCCCCC
@sC 28635
TGAGGAATATTGGTCAATGGACGAGAGTCTGAACCAGCCAAGTAGCGTGCAGGATGACGGCCCTATGGGTTGTAAACTGCTTTTATAAGGGAATAAAGTGAGTCTCGTGAGACTTTTTGCATGTACCTTATGAATAAGGATCGGCTAACTCCGTGCCAGCAGCCGCGGTAATACGGAGGATCCGAGCGTTATCCGGATTTATTGGGTTTAAAGCGAGCGTAGATGGATGTTTAAGTTAGTTGTGAAAGTTGGCGGCTCAACCGTAAGATTGCAGTTGATACTGGAGGTCTTGAGTGCAGTGGAGGCAGGCGGAATTCGTGGTGTAGCGGTGAAATGCTTAGATATCACGAAGAACTCCGATTGCGAAGGCAGCCTGCTAAGCTGCAACTGACATTGAGGCTCGAAAGTGTGGGTATCAAACAGGATTAGATACCCT
+
CGFGGGGGGGGGGGGGGFGFGGGGGGC;FF9FFGGEFGGFGGFGGGGBFGGFGEGGGGGDDCEFE6EFGGDECAEFGFGG<:AFGGCFDEGFGGGGCFGEFGFFGC<@FFE9=FA,,AFEGCA?EFCG<:,EEGGAECFG,<?FGGGGGGGGGFGGCCA<,@DF+8@CFGGAFC2FFGF/>>F@76?ECF*BCCC*:?GFGGFFGFFEGD9GGDGBC=GDBAC'@+DCD31FFCG<,,C:FF4FAA6DEF6B6@=5>GGFEFB9;?=<E.GAGGE?,,=?+FF=E,B,,E8GFFFE8GFFEA:=88@FEGGE@@+>,C4,FEC8>GECGGGFE?E<9GGFFDFE6@DGDD9E<GGGF7DEGGGFF<9GGFCFGGGFGEC,?CGFCDEGFE,GGGGFFEFCFDGGGGGGGGGGGGGGGGGGGGGGGGGGGGFCCCCC
@sC 382
TGAGGAATATTGGTCAATGGGCGAGAGCCTGAACCAGCCAAGTAGCGTGAAGGATGAAGGTCCTACGGATTGTAAACTTCTTTTATACGGGAATAAAGTATCCTACGTGTAGGATTTTGTATGTACCGTATGAATAAGCATCGGCTAACTCCGTGCCAGCAGCCGCGGTAATACGGAGGATGCGAGCGTTATCCGGATTTATTGGGTTGCAAGGGAGCGCAGACGGGCGATTAAGTCAGTTGTGAAAGTTTGCGGCTCAACCGTAAAATTGCAGGTGATACTGGTTTCCGTGAGTGCAGTTGAGGCAGGCGGAATTCGTGGTGTAGCGGTGAAATGCTTAGAGATCACGAAGAACCCCGATTGCGAAGGCAGCTTGCTAAACTGTAACTGACGTTCATGCTCGAAAGTGTGGGTATCAAACAGGATTAGATACCCT
+
CFFGFCEGGGFGGGGGGGF<FGGGGGGGGGGGFGGGGGCEGFEFGDGFF,CFDFGGGGDFAFFCFFCGCDCEFFFGGGGGGGGGGGGGGGECFC<EFGGGGGGGF<FE,BFFDGCGFGEFGACFGGGGGDFGGGEGFGGFFGGG@FGFGDF?FGG7FGFDGGCECEF7CEDGAFGGG*CFFF7::*15CCECFGG75CDEC+3;<7@50#77BC8FE1F36/::EFG#*3/8EEGD37C:<;GFC-@4'/:7>8=;EGGFCGFD9DFCEEB5,:73,,=6+FEF7F@+DADFFFDE==>,FE@,<4+:GFFA?D>7E<8CEA>6)GB>=FF;A<9F9GGFE@64,C,CDFAGGEEGFFFEGGDGGFEFEFFFFECGFGGGEFCF<C,EEFFFFEDCGGGFGGGEFGGGGFDEGGGGGFBFFGGF9GGGGGEACCCC
@sC 383
TGGGGAATATTGCACAATGGGGGAAACCCTGATGCGGCAACGCCGCGTGAACGAAGAAGGCTCTTGGGTCGTAAAGTTCTGTTCTGAGGGAAGAAGAAAGTGACGGTACCTCAGGAGAAAGCCCCGGCTAACTACGTGCCAGCAGCCGCGGTAATACGTAGGGGGCAAGCGTTGTCCGGAATTATTGGGCGTAAAGAGTACGTAGGCGGTCTGGTAAGCGCAAGGTGAAAGGCATAGGCTCAACCAATGTCAGCCTTGCGAACTGTCAGACTTGAGTGCGGGAGGGGAAGGTGGAATTCCTAGTGTAGCGGTGAAATGCGTAGATATTAGGAGGAACACCAGTGGCGAAGGCGACTTTCTGGACTGTAACTGACGCTGAGGTACGAAAGCGTGGGGAGCAAACAGGATTAGATACCCT
+
AFGGGGGGGGGGGGGGGGGGGGGGGGGGGFGGGGGGGGGGGGGGEGGGGGGGGGGGGGGGGGGGFGGDFGEFGGCGFGGGGBFGGGGGGGGDECEGFGGGGGGGGGGGGGCDGFGGDGFDGG<FDGGGGGGGGGFGFGGFGGGFGGGGGGGEG7FECGBFFEFGEEFGGGGE/7B;:9??28>F<=FFG5C*?E:3CFGC,7>@C8CED*:DC:CCF96F>D<C?FCFFCE>9#7GFDC<FGGFGG:DFF@9C6C@ECCC+=GGFCFFC<,4GGBGEEE@EFDA@,FGGGGFFA8DC,F<F?FF>GBGGGGGGCFCGGFFFGGEFEGFFCCFEF@FGGGGGGEGGFFBEGDGGGGFFF@GGGGFFFFFGGEEFDFEGFEGGGGDGFEBEGGGGGGGGGGFFFFGFFFGGGGGGCCCCC
@sC 384
TGAGGAATATTGGTCAATGGGCGGAAGCCTGAACCAGCCACGTAGCGTGAAGGATGACTGCCCTATGGGTTGTAAACTTCTTTTATAGGGGAATAAAATGAGCCACGTGTGGCTTTTTGTATGTACCCTATGAATAAGGATCGGCTAACTCCGTGCCAGCAGCCGCGGTAATACGGAGGATCCGAGCGTTATCCGGATTTTTTGGGGTTAAAGGGGGCGTAGGTGGACATGTAAGTCAGTTGTGAAAGTTTGCGGCTCAACCGTAAAATTGCAGTTGATACTGGGTGTCTTGAGTGCAGTAGAGGTGGGCGGAATTCGTGGTGTAGCGGTGAAATGCTTAGATATCACGAAGAGCTCCGATTGCGAAGGCAGCTCACTGGACTGTTACTGACACCGAGGCTCGAAAGTGTGGGTATCAAACAGGATTAGATACCCT
+
CFGGGGGGGGGGGGGGGGGGGGGDGGGGGGGGGGGGGG<F,@DFDGEGGGGGGGGGG<CFGGGGFGGGGGEGEGFFFGGDFFFFGGGFFGDGGGFFGGCDC?EEGGGGGGGG7,EFGCFE,@@F?,FG98FFFGGGGGG>=A@=EG>FFGGFDFDC7DF<,@F<C>3CFGGGGGGEGF@1,?FEC7*<CFG>E@CCCCGD++=FCF*=F@&<E:C#;6CB59;297C+1@/A)<8*<;3B>@6C2<@9=6:CC88DFCGF7GED,D9?DB<:9CFF@8+==6C7F8=CFE8GFF=,FCEFFF?CC4==C8GF@=GE>:9,E,B>=FEEFFGGFFE?>9B=E=,B<CE,GFAF8F@:CDDDGGGGGGGGGE9GGFEFGFE?GGGFFGFFGGGFC:EGEGGF@GGGGFGGGGGFFFFGGFFEFGGGGGGFFFGCCCBC
@sC 28161
TGAGGAATATTGGTCAATGGGCGATGGCCTGAACCAGCCAAGTAGCGTGAAGGATGACTGCCCTATGGGTTGTAAACTTCTTTTATAGAGGAATAAAGTCGGGTATGCATACCCGTTTGCATGTACTTTATGAATAAGGATCGGCTAACTCCGTGCCAGCAGCCGCGGTAATACGGAGGATCCGAGCGTTATCCGGATTTATTGGGTTTAAAGGGAGCGTAGATGGATGTTTAAGTCAGTTGTGAAAGTTTGCGGCTCAACCGTAAAATTGCAGTTGATACTGGAGGTCTTGAGTGCAGTTGAGGCAGGCGGAATTCGTGGTGTAGCGGTGAAATGCTTAGATATCACGAAGAACTCCGATTGCGAAGGCAGCTCACTGGAGTGTAACTGACGCTGATGCTCGAAAGCGTGGGTATCAAACAGGATTAGATACCCT
+
FFGFGGGGGGGGGGGGGGFFFFGGGDGFGGGGGGGGGGFFGGFFGGGGEGGFFGGGGGDGFGGGGGGGGGGGGGFGGGGGGGGGGGGGC?FFFFFFCEEGFG><CFBFGGGGGGDGGGGGGGGGGGDGGGGGGGGGGDCE,BFGGGGGFFGGGGGGGGG<DAFFECGGGGGGGFGGGFGFGGFFFCEGGGCFFGGGECGGGGGFGG><CFGGBFC8C>GGFE:<EFFDFDGGGGFA@:9<CCFCG@CCFGGGFDE@:CGGECEE9FDFCGGFFFFFA,8FGFEG=4<E=A4,+FGGGGGGEC9CCGFEGFGFDE7GEFGGF=E@>GGGGGGGGGGGFCGGGFFGGGGGGDGGGEGECFF7FE@FFGCGGGGGGGGGGGGGGGGGDGFGGGFEGGGGDGGGGGGGGGGGGGGFGGGGFDFFGGGGGGGGFFE8CBC@
@sC 23729
TGAGGAATATTGGTCAATGGGCGAGAGCCTGAACCAGCCAAGTAGCGTGCAGGAAGACGGCCCTATGGGTTGTAAACTGCTTTTATAAGGGAATAAAGTGAGCCTCGTGAGGCTTTTTGCATGTACCTTATGAATAAGGACCGGCTCATTCCGTGCCAGCAGCCGCGGTAATACGGAGGATCCGAGCGTTATCCGGATTTATTGGGTTTAAAGGGAGCGTAGGCGGGTTGTTAAGTCAGTTGTGAAAGTTTGCGGCGCAACCGTAAAATTGCAGTTGATACTGGCGACCTTGAGTGCAACAGAGGTAGGCGGAATTCGTGGTGTAGCGGTGAAATGCTTAGATATCACGAAGAACCCCGATTGCGAAGGCAGCTTACTGGATTGTAACTGACGCTGATGCTCGAAAGTGTGGGTATCAAACAGGATTAGATACCCT
+
EGGFGFDGCGGFGFFGGFFDGGGGGGGGG8FFGGGGGGGCFEEFCEC:7FGGGGGCFFBFBFEFGGGGEFFCGGGG9FGGGFFFGAEEF9EFDGFGGGGFGFGGGCCFGCCFFFFC@FG,C,@FFGCFFGFGGGGFGGFGGGGGDG7FFFCF8<FEFE<@>=<DCEGDGC@EA,*<FCC*6DGFD<:7*8FGG9FFGC=C?+6<<C&71?:F0?CCF2?:5@CCCC?CCD,F<DCA@CF,%,:@:@FCFCEF>EGD#;5:+::CFEGFDA<FG=GGFCFGFGEC7FEB,<<A+FDFE?CAE?4?FBEFC>EED@ECGFF=FCC+:7?,E?C95<9,=EFAFGFCGGGGGFEF@@7C@CF:CGGGFCFC@FGGDGGGGGFGGGGGGGFGGFFCFAFGFGGGFGGGGGGGEGGFCFCFFC@FGGFC,FCEE8GCCBAC
@sC 387
TGAGGAATATTGGTCAATGGGCGATGGCCTGAACCAGCCAAGTAGCGTGAAGGATGACTGCCCTATGGGTTGTAAACTTCTTTTATAAAGGAATAAAGTCGGGTATGCATACCCGTTTGCATGTACTTTATGAATAAGGATCGGCTAACTCCGTGCCAGCAGCCGCGGTAATACGGAGGATCCGAGCGTTATCCGGATTTATTGGGTTTAAAGGGAGCGTAGATGGATGTTTAAGTCAGTTGTGAAAGTTTGCGGCTCAACCGTAAAATTGCAGTTGATACTGGATGTCTTGAGTGCAGTTGAGGCAGGCGGAATTCGTGGTGTAGCGGTTAAATGCTTAGATATCACGAAGAACTCCGATTGCGAAGGCAGCCTGCTAAGCTGCAACTGACATTGAGGCTCGAAAGTGTGGGTATCAAACAGGATTAGATACCCC
+
FFFGGGCGGGGGGGGGGGGGCFFGGGGGGFGGGGDGGGGFGGGFGGGGGGGGGFGGFF@FGGGGGGGGGGGGGDFGGGGGAEFGFGGGGG9FFGFFDBFGCFC<CDFFGGGCFGGC@FEGGGGFF<AFGGGGGGGGGGGGFGDGGGEGFAFEGFGGGF8DFDDG@8FCGC7D,@FG@EDBCFGG7CCFEGGG:FEC6EF8F>FC;G2&FCCFFGGFGBGEEC=+,62?3=FEBFF-CCFFGC6EGCFCFF86+,:BDCCFCEEDFFGFDFFBGFBC9<DC6FGFGGGGD@DFBGE9GGGGGFCGDDFGEE?99,+GEFBCGE>6)GEEEC,,9DEGGFEGGFFGFGGFCABEFC7@GGGEEGGF:GGGGGFGGCGGFGGGGGGGGGGGGFEFGGGGFGGFDGGGGFF>GGFFGFGGFGGGGGGGFFFFC,CCCCCC
@sC 27205
TGGGGAATATTGCACAATGGAGGAAACTCTGATGCAGCGACGCCGCGTGAGTGAAGAAGAAATTCGTTATGTAAAGCTCTATCAGCAGGGAAGATAGTGACGGTACCTGACTAAGAAGCTCCGGCTAAATACGTGCCAGCAGCCGCGGTAATACGTATGGAGCAAGCGTTATCCGGATTTACTGGGTGTTAAGGGAGTGTAGGTGGCCATGCAAGTCAGAAGTGAAAATCCGGGGCTCAACCCCGGAACTGCTTGTGAAACTGTGAGGCTGGAGTGCAGGAGGGGTGAGTGGAATTCCTAGCGTAGCGGTGAAATGCGTAGATATTAGGAGGAACACCAGTGGCGAAGGCGGCTCACTGGACTGTAACTGACACTGAGGCTCGAAAGCATGGGGAGCAAACAGGATTAGATACCCT
+
;CE@FDGGGGGGGGDFGFGGGGGGGGGGGGGGGGGGFFCFEGDG@FECF7:EFEGGGAE-9=CEFGGGGGFCFGF,CF<EC<EE<CDFGGDFFFGCEGGGGGDGGGGGGG8<<EFGGGGGG<CGGFEDGFGFE,,6FF,33><,+33<C*FED9@C@;@,,5@FFGCFGGGFGFC:4#C@EGFF7CFGF0FFFGF:ACCFGCFCDF,;<ED:<2<FGFG=C<#EFGCF7<@5DCG/?BCF:7CCDC2DDCFFGF9==*<8CF104#@<=6AGDFFFFCCEDEGGFGGEGGEDE=9EFBC,CEEE>B:CFFFE7EGFFFFEE8FBFCFEFGFFC<EE<GGGFDGFCEDFEBCGFGGGGGGGGCFFFAECEF<FEFEE,EFFGGFCAFGFDGEFGGFGDCE@BFFCGGGGGFGCCCCC
@sC 389
TGAGGAATATTGGTCAATGGACGAGAGTCTGAACCAGCCAAGTAGCGTGCAGGATGACGGCCCTATGGGTTGTAAACTGCTTTTATAAGGGAATAAAGTGAGTCTCGTGAGACTTTTTGCATGTACCTTATGAATAAGGATCGGCTAACTCCGTGCCAGCAGCCGCGGTAATACGGAGGATCCGAGCGTTATCCGGATTTATTGGGTTTAAAGGGTGCGTAGGCGGCCTTTTAAGTCAGCGGTGAAAGTCTGTGGCTCAACCATAGAATTGCCGTTGAAACTGGGAGGCTTGAGTATGTTTGAGGCAGGCGGAATGCGTGGTGTAGCGGTGAAATGCTTAGATATCACGCAGAACCCCGATTGCGAAGGCAGCCTGCCAAGCCATGACTGACGCTGATGCACGAAAGCGTGGGGATCAAACAGGATTAGATACCCT
+
EEFGGFGGGGGGGGGGGGGGGGGGGGGGGGGGGGGGGGGCFGEFGGGGGGGGGDFGCGCE:CFGGGGGGG@FGGFGGGEGGFGGGGFGGGGGG?FGGGGGGGGGGGGGGGGGGGGGGGGGGGGGGGGGGGGGGGGGGGGG?E7FGGGGGFGGGGGGGGGCGGGFGGGGGCCAFF*CC@>@F7FFE:CGF7C;?FC75EF5?GFFF<EEGGG;9CFF8(@>6;*4=@C@CF@;GF>:>@EEFE=79C@@@=,17@2D@CB<0<:97D>>7GF93AGD=,@=8GGFA3A:,A,99EEAGGGF8<=,<?EEFFEDGEEGGGFFFCEDFGGE=C,,FEGFECF@A8FFFECCFEFGEFC7B<F7GF@<GFGGEFC:F@<A@7<FGFGFGGEGECFFFGFGFGGGFEFFCEGGGFFE@DCGGGGFGGGGDGGGGFFBCCBC
@sC 22483
TGAGGAATATTGGTCAATGGGCGATGGCCTGAACCAGCCAAGTAGCGTGAAGGATGACTGCCCTATGGGTTGTAAACTTCTTTTATAAAGGAATAAAGTCGGGTATGCATACCCGTCTGCATGTACTTTATGAATAAGGATCGGCTAACTCCGTGCCAGCAGCCGCGGTAATACGGAGGATCCGAGCGTTATCCGGATTTATTGGGTTTAAAGGGAGCGTAGATGGATGTTTAAGTCAGTTGTGAAAGTTTGCGGCTCAACCGTAAAATTGCAGTTGATACTGGATGTCTTGAGTGCAGTTGAGGCAGGCGGAATTCGTGTGGTAGCGGTGAAATGCTTAGATATCACGAAGAACTCCGATTGCGAAGGCAGCCTGCTAAGCTGCAACTGACATTGAGGCCCGAAAGTGTGGGTATCAAACAGGATTAGATACCCT
+
EGGFGGGGGGGGGGGGGGDEFFGGGGGGGFGGGGGGGGGFEFGGGGGGGGGGGGGGGGFGGGGGGGGGGGGEGGGGGGGGCFFGGGGGGGGGGGGGGCFGGGGGGGGGGGGGGGGGGGGGGGGGGFEGGGGGGGGGGGGFGGGGGGGGGGGGGGGGG?FFGGFG?GGGGGGGGGFGGGGCGGGGD7?EFGGGGGGGGGCGGF>GG<DFGBAFEGGGGDFFEFDGGGC@FFEG@CF?DAFFGFCFFCFFCDEFFGGGGG>GGGGDGGGGGGGGGGEFFFCCFEGF9GGFDGGF5GGGGFGGGGGGFE@GECEC+@GGGGEE<<EE=CCF9GGGECCFFFE8GGGGGGGGFEFD8FEGCGF::EGGGGGGEE<GGCGGGGFCGGGGGFEFEGGGGGGGGGGGGGGGGGGEGGGFGGGGGGFGGGGFGGGGGGGCCCCC
@sC 21731
TGAGGAATATTGGTCAATGGGCGATGGCCTGAACCAGCCAAGTAGCGTGAAGGATGACTGCCCTATGGGTTGTAAACTTCTTTTATAAAGGAATAAAGTCGGGTATGCATACCCGTTTGCATGTACTTTATGAATAAGGATCGGCTAACTCCGTGCTAGCAGCCGCGGTAATACGGAGGATCCGAGCGTTATCCGGATTTATTGGGTTTAAAGGGAGCGTAGAGAGCTTTTTAAGTCAGGTTTGAAAGTTTGCGGCTCAACCGTAAAATTGCAGTTGATACTGGATGTCTGGAGTGCAGTTGAGGCAGGCGTAATTCGTGGTGTAGCGGTGAAATGCTTAGATATCACGAAGAACTCCGATTGCGAAGGCAGCCTGCTAAGCTGCAACTGACATTGAGGCTCGAAAGTGTGGGTATCAAACAGGATTAGATACCCT
+
CFFDG<FCGCFAF<FFGFEEFGDGGG@CGGGGGFGGGGGGGEEFCFGGEEGGGGGGG<EEGGGGGGGGGFGGGFAFG9C,EFFEFGFGGGGF<?,9EFGG>=:FGGCFGGGFGGCC8EEFFFGGFF<FFGGDEFGFFFGG,BC:CGGGGCFFBFGCB@DFGGFGGGGGECF:,>:CFG*F@>D<EG7EFFE>CC7<C*2:::>?9CAFF:?>CAE:F9F40,4##3###;:,29A9F40,3,,>;3,@GGGEF8GFFEFDEGGFF9EGFC:+CFE<6A>*EFEFGFF?8<<45GDGGFDCFGGGGEE@=49,CE8CCGFFFGF=>EB9EEB,,9GGGGCF9D9CFCGFF<CGF@C:7@:,+GGGGFECF<FGFGGGFF@,GGGGGGGGGCFCFE8CGGEEDEFEC,GGGFGGGGGGGFEGFEGGGGGDF@FC9CCC
@sC 27356
TGAGGAATATTGGTCAATGGGCGAGAGCCTGAACCAGCCAAGTAGCGTGCAGGAAGACGGCCCTATGGGTTGTAAACTGCTTTTATAAGGGAATAAAGTGAGTCTCGTGAGACTTTTTGCATGTACCTTATGAATAAGGACCGGCTAATTCCGTGCCAGCAGCCGCGGTAATACGGAAGGTCCGGGCGTTATCCGGATTTATTGGGTTTAAAGGGTGCGTAGGCGGCCTTTTAAGTCAGCGGTGAAAGTCTGTGGCTCAACCATAGAATTGCCGTTGAAACTGGGGGGCTTGAGTATGTTTGAGGCAGGCGGAATGCGTGGTGTAGCGGTGAAATGCTTAGATATCACGCAGAACCCCGATTGCGAAGGCAGCCTGCCAAGCCATGACTGACGCTGATGCACGAAAGCGTGGGGATCAAACAGGATTAGATACCCT
+
EGGGGGGGGGGGGGGGGGGGGGGGGGGGGGGGGCGGGGGGGGCFGGEFGGFGGGGGGGGGGGGGGGGGGGGGGGFGGGGGGGGGGGGGGGGGGGDEGGGGGGGGGGGGGGGEGGGGGGGGGGGGFGGGGGGGGGGGGGGGGGGGGGGGGGGGGGGGGGGGGGGGGEGGGGCCECFDGGGGGGGGGDGGGGGGFBBEGGG@G>GC;FCFEGFC;CGGDFGD@7EGGGGCEEGECFD4CCEGGGFFD<@CCFGF<CGFEDGF2A@;F@?@<FFFDFGGFEFFGEGGGGGDDFEC9C,DGGGGGFGGGGGEGGGGC@GEGGGGGFEC5F:GGFE9FFEFDGFDDAFCGGGEFAFGFF7GF7FFEDGFFE9GDGFFGGGFGEGGGGFCGGGGGGGGGGGFGGGGGGGGGGGGGGGGGGGGGGGGCAGGGCGGGFGCCCCC
@sC 393
TGAGGAATATTGGTCAATGGGCGCGAGCCTGAACCAGCCAAGTAGCGTGAGGGATGAAGGCTCTATGGGTCGTAAACCTCTTTTATATGGGAATAAAGTTTTCCACGTGTGGAATTTTGTATGTACCATATGAATAAGGATCGGCTCACTCCGTGCCAGCAGCCGCGGTAATACGGAGGATCCGAGCGTTATCCGGATTTATTGGGTTTAAAGGGAGGGTTGGTGGATTGTTAAGTCAGTTGGGAAAGTTTGGGGCTCAACCGTAAAATTGCAGTTGAAACTGCCAGTCTGGAGTACAGTAGAGGTGGGCGGAATTCGTGGTGTAGCGGTGAAATGCTTAGATATCACGAAGAACTCCGATTGCGAAGGCAGCTCACTGGACTGCAACTGACACTGATGCTCGAAAGTGTGGGTATCAAACAGGATTAGATACCCT
+
DFGGF<CFFEFGGFGFGGGGGGGGGEEGGGFGGGG8,BFFFFFDGGG:7BFGGGGGFFG8@FEGGGFG8C,@FFFG9CCB<CC<,CFGGGGGGGFFFC?BFEEFFGEG<EDCFF,<BEEG9?FDDFGGGGGGFFGFG,C9=,38>>@DGFFGCB7=F,,FEBFFCE<CB:<ADGCFD*C7FCGG7**4*=EGGGEC7:+2:7,271C<<7CC>F783#@%#;829@8:>9=@<?C<C*+,GD=8296+C>+@+=6,=7GF@DGGF@9GFGFD@59ED490CGF?FDGDD?,59F=A8GGGGGFGFCFEFFFD6D@+CGFEAFCC=7@,EFGFAFGGGF,CGGFFF@CGFGGGGFBCGGGEGCCFFGFEGGGGFGGGGGGGGGGGGGFGGGFEFGFGGFGCGGGFFGGGGGGGGFGGGGGGGGGGGFFDFFEACCCC
@sC 394
TGGGGAATATTGGGCAATGGGCGCAAGCCTGACCCAGCAACGCCGCGTGAAGGAAGAAGGCTTTCGGGTTGTAAACTTCTTTTGTCAGGGACGAGTAGAAGACGGTACCTGACGAATAAGCCACGGCTAACTACGTGCCAGCAGCCGCGGTAATACGTAGGTGGCAAGCGTTGTCCGGATTTACTGGGTGTAAATGGCGTGTAGCCGGGAAGGCAAGTCAGATGTGAAGTCCACGTGCTCAACTCGTGAACTGCATTTGAAACGGTTTTTCTTTAGTTTCGGAGAGGCAATCGGAATTCCTAGTGTAGCGGTGAAAGGCGTAGATATTAGGAGGAACACCAGTGGCGAAGGCGGATTGCTGGACGACAACTGACGGTGAGGCGCGAAAGCGTGGGGAGCAAACAGGATTAGATACCCT
+
EDGGGGGGGAFGGGGGG<CFFFGGGGGFDGGGGGFGGGDFGGGGGGGCFGGGGFF8ECFGFG8FGEF>,?FFGGGGGGFCEFFGGGGGECDGG=BFGCFFFGFGGGGGGGGGGDE>FFGDCGFFGC:>FGGGFFEFGFGG@CFC7EDCEGGCGGGGGDGFEEFFFDBB7CC@7*?BFFGFFF:F=@FGCC1+?C%+=5C;F9FGD>FEEC;DG5:@E<9#>DF@@BFF?<:7@AC4DFE=CFC5<FF9FFEEC7CFDE@#:AC++EDFDC=,A,0F6+GGEF?FEC:+7GFFFE@,AEE=FBFG>>>F7FA@5A,A+CFGGGGGFFGFGFAFGGFC8EE<8EF?8,FGEGGDFGGGGGEGGGGGGFGFFGGEGGGGGGFGGDEGGGGGE>GGGFFDGGGEADFGGGFGGGGGGCCCCC
@sC 395
TGGGGAATATTGGGCAATGGGCGCAAGCCTGACCCAGCAACGCCGCGTGAAGGAAGAAGGCTTTCGGGTTGTAAACTTCTTTTGTCAGGGACGAGTAGAAGACGGTACGTGACGAATAAGCCACGGCTAACTACGTGCCAGCAGCCGCGGTAATACGAAGGTGGCAAGCGTTGTCCGGATTTACTGGGTGTAAAGGGCGTGTAGGCGGGAAGGTAAGTAAGATGTGAAGTCCACGGGCTCAACTCGTGAACTGCATTTGAAACTGTTGTTCTTGAGTGTCGGAGAGGCAATCGGAATTCCTAGTGTAGCGGTGAAATGCGTAGATATTAGGAGGAACACCAGTGGCGAAGGCGGATTGCTGGACGACAACTGACGGTGAGGCGCGAAAGCGTGGGGAGCAAACAGGATTAGATACCCT
+
FGGGGGGGGGGGGCGFGCFF6FG7:FGGGGGGGGG88EFGGGDGFGGFEGGGGGGGFGAEFC=FFCGGGD7?<FFGFFGCFEG?FEFFGG+F:6=BFF<95BFC:F<F+B8=DCC@FF??<,8D:F@::DF,D,+4@D7F,><C7@CG7><>:<@;:*6CE<4FF6?<C7*44;92=F*=?:;/7GF?<C:F?E@929F;79-<02?GGGGC4,BEF>#C<4G@99E/#13<:#FD>,,1F8+3>,=>DFDGFD@,GF@8+++>,DA,B,CFFD)C@+=@=,GGFFC+B+7GFDED98FAGEGGDEAFGGGFC,C@ECDFDGGGFFFGGF<9A@7EF6<E,CGGGGGCCFFEDFCFD8GFEFA@,FAGGGGGGGGGGFGGFFCCGGGGGGGGGFFAGFGGGGGGGGGGGGGEFCCCCC
@sC 21911
TGAGGAATATTGGTCAATGGACGAGAGTCTGAACCAGCCAAGTAGCGTGCAGGATGACGGCCCTATGGGTTGTAAACTGCTTTTATAAGGGAATAAAGTGAGTCTCGTGAGACTTTTTGCATGTACCTTATGAATAAGGACCGGCTAATTCCGTGCCAGCAGCCGCGGTAATACGGAAGGTCCGGGCGTTATCCGGATTTATTGGGTTTAAAGGGAGCGTAGGCCGGAGATTAAGCGTGTTGTGAAATGTAGATGCTCAACATCTGCACTGCAGCGCGAACTGGTTTCCTTGAGTACGCACAAAGGGGGCGGAATTCGTGGTGTAGCGGTGAAATGCTTAGATATCACGAAGAACTCCGATTGCGAAGGCAGCCTGCTAAGCTGCAACTGACATTGAGGCTCGAAAGTGTGGGTATCAAACAGGATTAGATACCCT
+
EDFGGFGGGGGGGGGGGGGFGGGGGGGGGGGGGGGGGGFFEFFGGGGGEGGGGGGGGGCGEGGGFGFGGGGGGGGGGGGGFFGGGGGGGGGFGGGGGFGFGGGGGGGGGGGGGGGGGGEGGGGDGGGCGGDGCFGDFGGGGGGGGGGGGGGGGGDGGGGFGGGGGGGGGG@FFFGGGGGGGGGGGGGGGG@GGGGGEEG@75<GFF@5GGGFGFGCEDFGFFGGGGG,;0C@FFGFGGGGGGGGGEFGGGFFEGF?EFFCGGGGGFGGGGEEGGFF=GAE?GGGGGGFEF?E5CC8+C8FGF<:@+FCGGGGGCE=GFGGGGGGFE=?FFFEB?E<FFAFFFFGGGGGGGGFFFC7GGGGGGGDGECFC?GGGGGGFGGFGGGGGGEGGGFEFDFEB7GGGGGGGFGEGGGGGGGGGGFAFGGGE<GFEBE,CCC6
@sC 397
TGAGGAATATTGGTCAATGGGCGAGAGCCTGAACCAGCCAAGTAGCGTGCAGGATGACGGCCCTATGGGTTGTAAACTGCTTTTATAAGGGAATAAAGTGAGCTACGTGTAGCTTTTTGCATGTACCTTATGAATAAGGACCGGCTAATTCCGTGCCAGCAGCCGCGGTAATACGGAAGGTCCGTGCGTTATCCGGATTTATTGGGTTTAAAGGGAGCGTAGGCCGGAGATTAAGCGTGTTGTGAAATGTAGATGCTCAACATCTGCACTGCAGCGCGAACTGGTTTCCTTGAGTACGCACAAAGTGGGCGGAATTCGTGGTGTAGCGGTGAAATGCTTAGATATCACGAAGAACTCCGATTGCGAAGGCAGCTCACTGGAGCGCAACTGACGCTGAAGCTCGAAAGTGCGGGTATCGAACAGGATTAGATACCCT
+
FGGGGGGGGGGGGGGGGGGGGGGGGGGGGGGGGGGGGGGGFGFEGGGGGGGGGGGGGGGGGGGGGGFGGGGGGGGGGGGGGGGGGGGFGGGEGGGGGGGGGGGGGGGGGGGGGGGGGGGGGGGGGGGGGGGGGGGG<EGGFGGGGEGGGGGGFFFGG9F@,@DFEEFFGGGFFGGGGGGGGGGGFFGEGGGGGGGGGGGGGGGCFFC4GFGFG?EFG:EFFDGGFCD8>:D>>CF4:5EFFFFGGGGF@9FGFGFDGGGEF@84BD<CFGGDDGEF>FFFFFFFCFCGGGGGFGGGGGGGFCDGGGEEC8GGFGGGGFDDGGC>)GGFFGFC,?EDEAFGGGGGGGGGGFEFFEC@C@E7GGGGGGGGGFGGGGGGGGGGGGGFGFGGGGGGGGGGGEGGGGGGGGGGGGGGGGGGGGGGGGGGGGGGGGGCCCAC
@sC 398
TGGGGAATATTGCACAATGGGGGAAACCCTGATGCAGCGACGCCGCGTGGAGGAAGAAGGTCTTCGGATTGTAAACTCCTGTTGTTGAGGAAGATAATGACGGTACTCAACAAGGAAGTGACGGCTAACTACGTGCCAGCAGCCGCGGTAAAACGTAGGTCACAAGCGTTGTCCGGAATTACTGGGTGTAAAGGGAGCGCAGGCGGGAGAACAAGTTGGAAGTGAAATCCATGGGCTCAACCCATGAACTGCTTTCAAAACTGTTTTTCTTGAGTAGTGCAGAGGTAGGCGGAATTCCCGGTGTAGCGGTGGAATGCGTAGATATCGGGAGGAACACCAGTGGCGAAGGCGGCCTACTGGGCACCAACTGACGCTGAGGCTCGAAAGTGTGGGTAGCAAACAGGATTAGATACCCT
+
AFGGGGGGGGGGGGGGGGGGGGGGGGGGGGGGGGGGGGDGGGGGGGGFGGGGGGGGGGGFFFEFGGGGGGGGFGGGGGGGGFGGGGGGGGGFGGGGGGGGGGGGGGFGGGGGGGGGGGGGGGGGGGGGGGGGEGGGGGGGG7DEEGGEGGGGFGGFGGDG?C7;ECFCFGG9GGGGGCEFF@FGGGGG:CFGG9C2DCFDDDCCAEGEFCFDCGGFGDFFBAGFEBFFCCGGFDFCCDGGGGFGEGGGFFFDEGE@CDCDFDC=8F=DGGFEBGGGGFGGGGGGGGGFEDFE@8E>GGDGE@GEFGGGFFGFF:EEEC<9C@7F7GGED<GEGGGFFFFGFEGGGGEGGGGGGGGGFFCGGGGGGGGGGGFFCAGGEGGGGCGFGGGGGGFEFGGGGGGFGGGGGGGGGEGCCCCC
@sC 399
TGGGGAATATTGCACAATGGGCGCAAGCCTGATGCAGCCATGCCGCGTGTGTGAAGAAGGCCTTCGGGTTGTAAAGCACTTTCAGCGGGGAGGAAGGCGTTAAGGTTAATAACCTTGGCGATTGACGTTACCCGCAGGAGAAGCACCGGCTAACTCCGTGCCAGCAGCCGCGGTAATACGGAGGGTGCAAGCGTTAATCGTAATTACTGGGCGCAAAGCGCACGCAGGGGGTCTGTCAAGTCGGGGGTGAAATCCCCGGGCTCAACCTGGGAACTGAATTCGAAACTGGCAGGCTAGAGTCGTGTAGAGGGGGTAGAATTCCAGGTGTAGCGGTGAAATGCGGAGAGATCTGGAGGAATACCGGTGGCGAAGGCGGCCCCCTGGACAAAGACTGACGCGCAGGTGCGAAAGCGTGGGGAGCAAACAGGATTAGATACCCT
+
FFGGGGGGGGGGGGGGGGGFGGGGGGGGGGGGGGGGGGGAEFGGGGGFG:FFFDGGGGGGGGEFDGGGFEGG<FFFGFGGFGGFFFGGDGC>FCFFGC:CFCDGGGCGGGGGGFGGFCFG7FDCFCGCE@:F>C7*@@@CC@<FGGGGCGGCFECDGGGGGCC:C8<CEGEEFEGGCC<B@CEE>+:C69ECCE>8*<:C*0A*<:F:EGF5**25*(2.39EDDDG5+*779<@2(@<AECCBE#=@>,,0#<1B>8D8CFDCFACGGFFFF5,3*833+8++:4,D>,:,AB><=:EC@,DC9=++FDF<D@,7,E88E@GGGFGGFF=FFCGCECFECB,GGGGGGGGGGFBEGFGFFFGGGGGFGGCGGFEFCCGGGGGGFGFGGGGGGGFFGF8FGEGGGGGFBCF:GGEGGGGGFCGFGGGGFFDGFFD@CCCC
@sC 400
TGAGGAATATTGGTCAATGGACGAGAGTCTGAACCAGCCAAGTAGCGTGAAGGATGACTGCCCTATGGGTTGTAAACTTCTTTTATACGGGAATAAAGTTAGCCACGTGTGGCTTTTTGTATGTACCGTATGAATAAGGATCGGCTAACTCCGTGCCAGCAGCCGCGGTAATACGGAGGATTCGAGCGTTATCCGGATTTATTGGGTTTAAAGGGTGCGTAGGCGGCCTTTTAAGTCAGCGGTGAAAGTCTGTGGCTCAACCATAGAATTGCCGTTGAAACTGGGGGGCGTGAGTATGTTTGAGGCAGGCGGAATGCGTGGTGTAGCGGTGAAATGCTTAGATATCACGCAGAACCCCGATTGCGAAGGCAGCCTGCCAAGCCATGACTGACGCTGATGCACGAAAGCGTGGGGATCAAACAGGATTAGATACCCT
+
CEFFGGGGGGGGGGGGGGGGGGGGGGGCGGGGGGGGGGGGGGGGGGGGGGGGGFGGGGFGGGGGGGGGFGGFGGGDFGGGGGFGGGFGGGGEGG@FFFGGGGGGGGGGGGGGGFFGGGGGGGGGGGGGGGFGGGGGGGFF=EEGG7BFGGGGGFGGFGDFGFEFGCF>CGGGD;EC3CFEGGGGGFGD:F:DFFGGCCFF8CD<?FCCCCFB5F&?@;F8;7;/+:>>?A<FC8C641<+F@5=<<@4<6-FGFD:6DGFF@7E@>E@<:B9<@AGC@CFD=F7FGGGFCAC0C,CGEGGGGGGGGFEDD<4+C8EEFFFF:GEFGDGFEC,99F?FGE@FFEFFGGGGGDDEFCC:DFECGGGFE,B:<<@EDGF@@A,FFFEFDACGGGGGF@GGGEBEGFFEGGGGGGGGGGGGFFFFFGGGGGGGGGCCCCC
@sC 401
TGAGGAATATTGGTCAATGGACGAGAGTCTGAACCAGCCAAGTAGCGTGAAGGATGACTGCCCTATGGGTTGTAAACTTCTTTTATACGGGAATAAAGTGAGCCACGTGTGGCTTTTTGTATGTACCGTATGAATAAGGATCGGCTAACTCCGTGCCAGCAGCCGCGGTAATACGGAGGATTCGAGCGTTATCCGGATTTATTGGGTTTAAAGGGAGCGTAGGCGGGTTGTTAAGTCAGTTGTGAAAGTTTGCGGCTCAACCGTAAAATTGCAGTTGATACTGGCGACCTTGAGTGCAACAGAGGTAGGCGGAATTCGTGGTGTAGCGGTGAAATGCTTAGATATCACGAAGAACTCCGATTGCGAAGGCAGCTTACTGGATTGTAACTGACGCTGATGCTCGAAAGTGTGGGTATCAAACAGGATTAGATACCCT
+
EDFGGFGGGGGGGGGGGGGDGGGGGGGDFGGGGGGGGGGGGGGGFGGGGGGGGFGGGGFGGGGGGGGGGGGGGGGGGGGGGFFFGGGGGDGFGGEFGGGGGGGG?GGGGGGGGGGGGGGDGFFFGGGGGGGFGGCGGGGGFGGGGGDGGFGGGF?EGGGGGGFGGGDGGGCFGGCCCGGGGGGEFFGG;C8FGGGGE;F:@CCEF;F>GBFEGG>5B218>DGGF@GE=D=>CC>:FFFG<BCGCG779B-E>8E>=CFB8EFGFFGDGGGFEF@<7<FGCFCCDF9GGF?A*FCGGFGFGF9FFEDGGGE=FCGGGGGEDGGGFGEFEEC,FGGGGGGGFDFFGGGGGGGGFFGFCCGEGGGGFGFGGGGGGGGGGGGGGFGGGGFGGGEGGGGGGGGGGGGGGGGGGGFEGGGGGFFAFFGGGGGFE,8CBCCC
@sC 29786
TGGGGGATATTGCACAATGGAGGAAACTCTGATGCAGCGACGCCGCGTGAGTGAAGAAGTATTTCGGTATGTAAAGCTCTATCAGCAGGGAAGAAAATGACGGTACCTGACTAAGAAGCCCCGGCTAACTACGTGCCAGCAGCCGCGGTAATACGTAGGGGGCAAGCGTTATCCGGATTTACTGGGTGTAAAGGGAGCGTAGACGGCGACGCAAGTCTGAAGTGAAATACCCGGGCTCAACCTGGGAACTGCTTTGGAAACTGTGTTGCTGGAGTGCTGGAGAGGTAAGCGGAATTCCTAGTGTAGCGGTGAAATGCGTAGATATTAGGAAGAACACCAGTGGCGAAGGCGGCTTACTGGACAGTAACTGACGTTGAGGCTCGAAAGCGTGGGGAGCAAACAGGATTAGATACCCT
+
DFEAC:FDFGG9<EGGFEFFGFGGGGFGGGGGGGGGGGGGEGFGGGG7FEEGGGGGFCFFF?CFCDFFAEGFGGFEFGCFGGGGFDE8EE=EEFFFG95BEG7BFGCEFGGGGCAFGGFGGGGGGBFFGA<FFA,+@FFG8FCFCCFGECFGGGGBAFGEG*=:C8EF<*8:FEC<E@:FGF=G8FFDGCCCFGGCCECGG/*2;8DGCECECFF@FGF@>FFFCC@7EGG)FC,4DBEBEFFGGF;GGC?G:3DBFCCFFEFC.GGGGGGFBGFB?,CF9G=GEGE7GGGGEE9FD<E?F<E@8EEFE?GGFFCE=EEGGFGGFEGFGGGFFCCF@,8@,FEFF::GC7GGGGFDGGGFFF9FFGGGGFEEFEC;,GGGFEGFCGGFF<FDFGFDFEFEGFGGGEFGGGGCCCCC
@sC 403
TGAGGAATATTGGTCAATGGGCGAGAGCCTGAACCAGCCAAGTGGCGTGCAGGATGACGGCCCTATGGGTTGTAAACTGCCTTATAAGGGAATAAAGTGAGTCTAGTGAGGCTTTTTGCATGTACCTTATGAAAAAGGACCGGCTAATCCCGTGCCAGCCGCCGCGGTAATACGGGAGGTCCGGGGGTTATCCGGATTTATTGGGTTTAAAGGGAGCGTAGGCCGGAAATTAAGGGTGTTGTGAAATGTAGACGCTCAACGTCTGCACTGCAGCGCGAACTGGTTTCCTTGAGTACGCACAAAGTGGGCGGAATTCGTGGTGTAGCGGTGAAATGCTTAGATATCACGAAGAACTCCGATTGCGAAGGCAGCTCACTGGAGCGCAACTGACGCTGAAGCTCGAAAGTGCGGGTATCGAACAGGATTAGATACCCT
+
FFGGGEGGGGGGGGGGGGGCFGGGGGGGGGGGGGGGGGGGFGG,CFECGGGGGGGGGFGGGGGGGGG?FGGGGGEFGGGGG9FDGGGGGGFFGGFG,FGGGEF<,,<EFGCGAEGGFGFGEFC99EDCEEF9?,484?A,B=C+>@@<F,B:D7>DFGF++3C>CGG>*>FG;1>*>*C<CG*=F*>FF:-828C7FF;;C:<FC;EECCCC9;1=6F=955DC>>(;43:9<5+:C::EFE;,:<,D@@295G>EF@6F7>CGFDEFF:9+>BEGC?GGDFA,<BBFFDFD@==DGCF@7>FDC7GGFED>4>+CF@4GGE>8GGGFEE@9FFCGED8GFC,CCFFF99EGEGGGGFCGGGGGFFFGGFF<C:CFGGCGGFF<GFCEECGGGGGFCDF6CGEGGECF@GGGGGGGGGFGGGGGGGFF@FCCCCC
@sC 404
TGAGGAATATTGGTCAATGGGCGATGGCCTGAACCAGCCAAGTAGCGTGAAGGATGACTGCCCTATGGGTTGTAAACTTCTTTTATAAAGGAATAAAGTCGGGTATGCATACCCGTTTGCATGTACTTTATGAATAAGGATCGGCTAACTCCGTGCCAGCAGCCGCGGTAATACGGAGGATCCGAGCGTTATCCGGATTTATTGGGTTTAAAGGGAGCGTAGATGGATGTTTAAGTCAGTTGTGAAAGTTTGCGGCTCAACCGTAAAATTGCAGTTGATACTGGATGTCTTGAGTGCAGTTGAGGCAGGCGGAATGCGTGGTGTAGCGGTGAAATGCTTAGATATCACGAAGAACTCCGATTGCGAAGGCAGCCTGCTAAGCTGCAACTGACATTGAGGCCCGAAAGTGTGGGTATCAAACAGGATTAGATACCCT
+
FGGGGGGGGGGGGGGGGGFFGFGGGGGGGGGGGGGGGGGGGGDFCFGGGGGGGGGGGGGGGGGGGGGFGFGGGGFDFGGGGCCDFGGGCAEBFFFFGFGF@EGGEGGGGGGGGFCGFGGGGGGGGGGGGGGGGGGGGGGGFEGEGCEDGGGGGFGGGGGGGCGGGGGGGGCA,=BC7FC:CGFFECCGFGGGGGDC5*8@CF=CFCCC:;E1:C>FGFGF><C>7A<FFD?B@F>=7@F;FGFGG7:@BGGGGGF?GGDAGGGGGFGFDCGF>FCFD,DD?9BA?BE,,EGGDF8E8=4=,FCFB+GGGGGF>C@+GGFFFF@+5GGFGGFFEF?>@F<DC,FFE7GGCCGFFB@,GGGGGFEGGGGGGGGGGGGGC<E,FGGGGGGGGGF9EGFE>GGFGGGGGGGGGGGGGGGGGFCFFGGGFFGGGGGCCCCC
@sC 405
TGGGGAATATTGCACAATGGGGGAAACCCTGATGCAGCGACGCCGCGTGGAGGAAGAAGGTCTTCGGATTGTAAACTCCTGTTGTTGAGGAAGATAATGACGGTACTCAACAAGGAAGTGCCGGCTAACTACGTGCCAGCAGCCGCGGTAAAACGTAGGTCACAAGCGTTGTCCGGAATTACTGGGTGTAAAGGGAGCGCAGGCGGGAGAACAAGTTGGAAGGGAAATCCATGGGCTCAACCCATGAACTGCGTTCAAAACTGTTTTTCTGGAGTAGTGCAGAGGTAGGCGGAATTCCCGGTGTAGCGGTGGAATGCGTAGATATCGGGAGGAACACCAGTGGCGAAGGCGGCCTACTGGGCACCAACTGCCGCTGAGGCTCGAAAGTGTGGGTAGCAAACAGGATTAGATACCCT
+
EED8F@C<FFCGGGGGFFF,CFFEDGGGECFGGGFECDCF:CFFCGEFCEGGE,BEEF@8CEEEFGEEG:<FFG,?FFG9FC?<B8FAFGGFEFFA<FGGGGGGGDFFDF8FF@FGGG@5,,8C=:7F@CF7:3>8+@:+@F:FCC@C*>CCADFFFC<;;FFGGG,C<*CCFDGGEF,7FC<2CF7F4C7>CCF>C6::CDC?::E#B1C8CC<:<'E4F?#.=FF,:CFGGFFFCB:<:CFEC:6GFE@:,D>,@,2+=?BCGGFF@8,8*8GGGDDEFF?FCGFECDEE8?GEE:8:8GC6>EECGFE9F=,C>CCFDGGGDGCC,?EE:EAEEFFEBF@C:B6FEEGFCE<CCGFFE8GFE,FGEF+GGFEGGGGF@DGGFFGCCDFGFFEFEC,C6BFFAEGFGFF<CCCC
@sC 406
TGAGGAATATTGGTCAATGGGCGATGGCCTGAACCAGCCAAGTAGCGTGAAGGATGACTGCCCTATGGGTTGTAAACTTCTTTTATAAAGGAATAAAGTCGGGTATGCATACCCGTTTGCATGTACTTTATGAATAAGGATAGGCTAACTCCGTGCCAGCAGCCGCGGTAATACGGAGGATCCGAGCGTTATCCGGATTTATTGGGTTTAAAGGGAGCGTAGATGGATGTTTAAGTCAGTTGTTAAAGTTTGCGGCTCAACCGTAAAATTGCCGTTGATACTGGATGTATTGAGTGCAGTTGAGGCAGGCGGAATTCGTGGTGTAGCGGTGAAATGCTTAGATATCACGAAGAACTCCGATTGCGAAGGCAGCCTGCTAAGCTGCAACTGACATTGAGGCCCGAAAGTGTGGGTATCAAACAGGATTAGATACCCT
+
@FEFGGGDFEGFFGGGGGFFGGGF@;@EGGCGAEFGGGGGGGGGGGEFGGGGGF,FFFDFGGG?GFCFFGGGGGGGGGGGGGFCFGGGGGDBF8FFGGGGGGCCFF=FCFGFGGGGGGDFGGGGGGAFEEFFGGGGGGFF:,AFC,>FG<EFCFGCB9<FFGGGEGGCGDEFGG7:3C**@DC>F*15>FEGGGGGG*=FF7AEFFGCCFDFCF751(<>06*+3)+1+2C:,7<5:03,>>+.(AECFFAFGGG6ED:B08A>E:C@,<93#88F786+-1<6F<FE,FFCD<A?FGGFD=?FB6GGGFD=6DC7GGFE8=GGACC@=C<49AFD;C5=ED,A8FF<EGCGGCGCGFF>GGDGFE@FEFEEGGGCEE,4DFGGGGGDFFGGGGGGGGFEEDGGFGGGGGGFGFGFFCFFECGGGGGGGGGCCCCC
@sC 29224
TGAGGAACATTGGTCAATGGCCGAGAGGCTGAACCAGCCAAGTCGCGTGAAGGAAGAAGGATCTATGGTTTGTAAACTTCTTTTATAGGGGAATAGAGTGGAGGACGTGTCCTTTTTTGTATGTACCCTATGAATAAGCATCGGCTAACTCCGTGCCAGCAGCCGCGGTAATCCGGAGGATGCGAGCGTTATCCGGATTTATTGGGTTTCAAGGGTGCGTAGGTGGTGAGTTAAGTCAGCGGGTAATGTTTGTGGCTCAACCATAAAATTGCCGTTGGAACTGGGTTACTTGAGTGTGTTGGAGGTAGGCGGAATGCGTGGTGTAGCGGTGAAATGCATAGATATCACGCAGAACTCCGATTTCGAAGGCAGCTTACTAAACCATAACTGACACTGAAGCACGAAAGCGTGGGGATCAAACAGGATTAGATACCCT
+
EFCF@FGGE@E9FEFGCGGFF8FF7@@FFCFFEGG8AECC@F,F:FB@FGGGGGGG,E,@C,,CEFCC<96CFGGFFGGGG9BCC?E9EFDGEGFAG<@EFDAFGGG@E=B?FA9EE:CFAFDF9<B,,A5?,CE=<D9FFD++@FEG,>,<CFGGGG8+8@FFFEFF7*87,3@7C*>>F?,<*<EG7FFC+<CB:7<CCF,?C<=*<#22-,<A<1C@4E@96?;:@-3,@A@*+++@C:,8,3,=FF?F8D==@+C,D5,,<<,D==@6F,C:,,360:<9@<<ECF?4*+DC9,,B,,==4+:84,4,EE>EC@?CEEEEFE@,FCF<A<A,FEFFFFEDFBC6,DAEF@+87@GDFB,FA<CCEFEGFCCFC;,9FF9GFCC<GFF@6,FFF,GGFGGFBB7GGGGGFFE,CEFEA,GGGGFGGEFBCCC@
@sC 408
TGGGGAATATTGCACAATGGGCGCAAGCCTGATGCAGCCATGCCGCGTGTGTGAAGAAGGCCTTCGGGTTGTAAAGCACTTTCAGCGGGGAGGAAGGCGTTAAGGTTAATAACCTTGGCGATTGACGTTACCCGCAGAAGAAGCACCGGCTAACTCCGTGCCAGCAGCCGCGGTAATACGGAGGGTGCAAGCGTTAATCGGAATTACTGGGCGTAAAGCGCACGCAGGCGGTCTGTCAAGTCGGATGTGAAATCCCCGGGCTCAACCTGGGAACTGCATTTGAAACGGGCAGGCGAGAGTCTTGTAGAGGGGGGTAGAATTCCAGGTGTAGCGGTGAAATGCGTAGAGATCTGGAGGAATACCGGTGGCGAAGGCGGCCCCCTGGACAAAGACTGACGCTCAGGTGCGAAAGCGTGGGGAGCAAACAGGATTAGATACCCT
+
EEGGGEGGGGGGGGGGGF<CDFGCFGGGGFGGGGGGFF=BEEFGGGG@FGGGGGGGGG8FFFGGGGEFDECFGGGFGGGCFFFEECCEGGGGGGF8FGGGGGGGG<FGFGGGDEFFGGGGDEFGGGG7FFEGCGGGGG@,DC:AEGGGGD7:FFCEGDGCGCCE:CF:F7F8F8EF9FF:78C8C2*;@ACFC8CGCCFC<CE@6+0<<?C58:C@F<:>02:71B:>GD:/*?>,<FGG@?;:?CEGFE=/*@EE8>5,/D89EFGFGECGGGFF7:@E<?9CF+,@8+7CB+,D@*F8@GFGGDF8FCDFFFEAE8CFCD8FCFD@6>@+,CEFDB7GGGFCDE8GFFEGGFDDF?CC@FCFCC@GD=:7GFCGGGGECFFGGGECGFFFCGFF@FGF@8GFGF:FGFFGGEDCC,@FGGFFFFFGGGFFFEC<@CCCC
@sC 409
TGAGGAATATTGGTCAATGGACGAGAGTCTGAACCAGCCAAGTAGCGTGAAGGATGACTGCCCTATGGGTTGTAAACTTCTTTTATACGGGAATAAAGTTAGCCACGTGTGGCTTTTTGTATGTACCGTATGAATAAGGATCGGCTAACTCCGTGCCAGCAGCCGCGGTAATACGGAGGATCCGAGCGTTATCCGGATTTATTGGGGTTAAAGGGAGCGTAGGTGGACAGTTAAGTCAGTTGTGAAAGTTTGCGGCTCAACCGTAAAATTGCAGTTGATACTGGCTGTCTTGAGTACAGTAGAGGTGGGCGGAATTCGTGGTGTAGCGGTGAAATGCTTAGATATCACGAAGAACTCCGATTGCGAAGGCAGCTCACTGGACTGCAACTGACACTGATGCTCGAAAGTGTGGGTATCAAACAGGATTAGATACCCT
+
CFGGGGGGGGGGGGGGGGGGGGGGGGGFGGGGGGGGGGGGGGFGGGGGGGGGGGGGCFDFFGGGGGGGGGGGGGGGGGGGGGGGGGGGGGGGGGGFFGGGGGGGGGDGGFGGFFDFGGGGGGGGGGGGFGEGGGCEGGGGGGCEGDGGGG9FECFGGCDFG,>F7CGCGCFGGGGGGGGG7>:<FCEGGGGGGC:8CGCFCF#GGG<F,FFC:F7)@8,)2DCFF<?8;EACFG@ACCFGC@BEGGGGGFEG@GGGGGGGGFGGFEDFFGGFGGFGFAFAFFB<FGFCGGF<7FFF?GGFFE8GGGGGDGGGDDGGGFD<FGGE5DGGFCFE9EGFGGGFFFGGGGFFGGFFEF:@F=GFGGEGF@9GGCGGGGGGGGGGGGGGGGGGGFEEGGGGGGGGGGGGGGGGGGGGGGGGFFFFDGGGGGGGGGGCCCCC
@sC 21094
TGAGGAATATTGGTCAATGGGCGTAAGCCTGAACCAGCCAAGTCGCGTGAGGGATGAAGGTTCTATGGATCGTAAACCTCTTTTATAAGGGAATAAAGTGCGGGACGTGTCCCGTTTTGTATGTACCTTATGAATAAGGATCGGCTAACTCCGTGCCAGCAGCCGCGGTCATAAGGAGGATCCGAGCGTTATCCGGATTTATTGGGTTTAAAGGGTGCGTAGGCGGCCTTTTAATTCAGCGGTGAAAGTCTGTGGCTCAACCATAGAATTGCCGTTGAAACGGGGGGGCTTGAGGATGTTTGAGGCAGGCGGAATGCGGGGTGTAGCGGTGAAATGCTTAGATATCACGCAGAACCCCGATTGCGAAGGCAGCCTGCCAAGCCATGACTGACGCTGATGCACGAAAGCGTGGGGATCAAACAGGATTAGATACCCT
+
FG9FF<FFFGGGGGCGGGAFFGEEG@EGGGGFEGGGGCF@F<6CFEC@FCFFGCB:FGFF<-@<FFGFCAFGGFGFGGGG@F9FFDGGGGGGFFFGGGEAFCCCF++?BFGGGDGD8=DFFFGFGGGGGGFGGCDF<A3<:BFG+@@FGAFCEGGGGGGGGGFF<>@::11:D,>:C7C178FFGG=FC@:FEFEC5<2F1::F@FCCFFCGCF:./$GF@FF>GGGDE6GFFF#<<D<CEE;FF7EF<7CFFFD6G=F@@@@?@;CCFC@*GGFF0<E@:7GGGGGF>>FF;3,<>AAFGFEFFGGDFB?,4+@>C7+GGEB65ECFFGDE9EFFGFFFE;FF@CCGGGGFCEGFCGGGGEGFFF9FGFFFF7@EBCCEF,GGFC<GGGGGGGGCDGGGGGGFFCGGGGFFCCGGGFFFCGGGF9EDE<GCCCCC
@sC 24371
TGAGGAATATTGGTCAATGGGCGATGGCCTGAACCAGCCAAGTAGCGTGAAGGATGACTGCCCTATGGGTTGTAAACTTCTTTTATAAAGGAATAAAGTCGGGTATGCATACCCGTTTGCCTGTAATTTATGAATAAGGATCGGCTAACTCCGTGCCAGCAGCCGCGGTAATACGGAGGATCCGAGCGTTATCCGGAGTTATTGGGTTTAAAGGGAGCGTAGATGGATGTTTAAGTCAGTTGTGAAAGTTGGCGGCTCAACCGTAAAATTGCAGTTGAGACTGGATGTCTTGAGTGCAGTTGTGGCAGGCGGAATTCTTGGTGTAGCGGTGAAATGCTTAGATATCACTGAGAACTCCGATTGCGAAGGCAGCCTGCTAAGCTGCAACTGACAGTGAGGCTCGGAAGTGTGGGTATCAAACAGGATTAGATACCCT
+
C@C<CCFGGFF,CFEEDFF8,F:F@6,CCEC<EEGGC,=<A<C,C@7CE7,,CF,A<C<EFCF,C,9CEE,+,<@FGGFCCFGFGFGGCFCE@8<FGE?E:>FF7AEF<<F,?FGBFGDC,,,9C,?,5C@9E<D9FFCF,:B7FF8E8,?DF+7C+C,83,8DF7F@7C7,@,8@B<FC7F7B*>*55>E,,=+7:*=C7<@/#>/<CFE?,2@1C+&+A@@9,CC;95/<@CC+>#<4,=/F0<D@+C6EF86,3:B3+B,9F<E?DGCFGGGFF;,@,FFA9FF?=F?=+=AFCA7F@:,4,@7:78DEE9@C=,FFEFGCAC8,AA<,?9FC;FFA?8FFF9FC6,F<<,C,EDB4+@4@FFEFC,FEFFC-,6,,GGGGGGGGGFEEE<GGGFC+EEE,CFFCGGF@C9FFC@@BBAFCFGF9FGFCC<9C
@sC 22478
TGAGGAATATTGGTCAATGGACGAGAGTCTGAACCAGCCAAGTAGCGTGAAGGATGACTGCCCTATGGGTTGTAAACTTCTTTTATACGGGAATAAAGTTAGCCACGTGTGGCTTTTTGTATGTACCGTATGAATAAGGATCGGCTAACTCCGTGCCAGCAGCCGCGGTAATACGGAGGATCCGAGCGTTATCCGGATTTATTGGGTTTAAAGGGAGCGTAGGCGGGTTGTTAAGTCAGTTGTGAAAGTTTGCGGCTCAACCGTAAAATTGCAGTTGATACTGGCGACCTTGAGTGCAACAGAGGTAGGCGGAATTCGTGGTGTAGCGGGGAAATGCTTAGATATCACGAAGAACTCCGATTGCGAAGGCAGCTTACTGGATTGTAACTGACGCTGATGCTCGAAAGTGTGGGTATCAAACAGGATTAGATACCCT
+
FGGGGGGGGFGDGGGGGGFEFGGGGGGGGGGGGGGGGGFGGGDFFGGGGGGGGGDGE@FCFGGGGGGGGGGGGGGGGGGGGGGGGGGCGGGGGGGGGGGGGGG8FFGFGGFGGFDFGGGGGGGGGGGGGGC@FFGGGFGF9E@FDFEFG9FFEFGGGGGFGGGGGDGGEGGG9FFGGGG>GGGE>CEGG@GGGFFFEFCFGC#CCC73FG>FGGGGGDGDEEGGEEG;GG?EFGGAC87FFFGGF;G?7EGEGDGFFFED8BCFC@:GDFCFCGGGFD@7BGGF1EFGGGGE<FDBAGGGFE9GFGDGFE;F@,CGGGGECFC=BGFEB<C55?FGFGGFGEF@FFG@E9FFCFGCDFF7GGGGGGGGGFEFAGGFGGGGGGGGGGGGGGGGGGGGCGGGGGGFGGGGGGGGGGGGFC,EFGGFCCGGFFEABCCB
@sC 22919
TGAGGAATATTGGTCAATGGGCGATGGCCTGAACCAGCCAAGTAGCGTGAAGGATGACTGCCCTGTGGGTTGTAAACTTCTTTTATAAAGGAATAAAGTCGGGTATGCATACCCGTTTGCATGTACTTTATGAATAAGGATCGGCTAACTCCGTGCCAGCAGCCGCGGTAATACGGAGGATCCGAGCGTTATCCGGATTTATTGGGTTTAAAGGGAGCGTAGATGGATGTTTAAGTCAGTTGTGAAAGTTTGCGGCTCAACCGTAAAATTGCAGTTGATACTGGATGTCGTGAGTGCAGTTGAGGCAGGCGGAATTCGTGGTGTAGCGGTGAAATGCTTAGATATCACGAGGAACTCCGATTGCGAAGGCAGCCTGCTAAGCTGCAACTGACATTGAGGCTCGAAAGTGTGGGTATCAAACAGGATTAGATACCCT
+
DGGEC,CFFGGGGGGGGGGFGGGGEEEGFGGGGGGGGGF<EGGGGGGGGGGGGGGFFFDFFDF<EFGFFCFGE9FGFFGGF9FGFGGGGCFG8FGFGGDFEGGGGGGGGGGGGGGCFFFGAFFGGGGFDGGGGGGGGG??FFGGG7CEFADGGFGGGGGFFFGGGGGGGGGGA9DD7@FGFCAF:BECF7CCG7B88,GGG:C&@D=CFGB2?EEGFDCB:BE:=FFGGECGCCC?3AFD/BFFECFGGGGCFDD@88CE7FG5GGGGCF381=FGGFD==8DFDGGF@,<E=A,CCGGFEGFGFGGGDGEE>EC7EDDCFFF89CEGFFF9DEGEF<GGGEGFGGGGFGGGFGECGFFC@GFCFEGGFFCGGGGGGGFGGGGGGGGGFF<FEGFFFGGGGGGGFGEGGGGGGGGGGGGGFFFFCGGGGFFCC<@C
@sC 23118
TGGGGAATATTGCACAATGGGGGAAACCCTGATGCAGCGACGCCGCGTGAGCGAAGAAGTATTTCGGTATGTAAAGCTCTATCAGCAGGGAAGATAATGACGGTACCTGACTAAGAAGCACCGGCTAAATACGTGCCAGCAGCCGCGGTAATACGTATGGTGCAAGCGTTATCCGGATTTACTGGGTGTAAAGGGAGCGCAGGCGGTGCGGCAAGTCTGATGTGAAAGCCCGGGGCTCAACCCCGGTACTGCATTGGAAACTGTCGTACTGGAGTGTCGGAGGGGTAAGTGGAATTCCTAGTGTAGCGGTGAAATGCGTAGATATGAGGAGGAACACCAGTGGCGAAGGCGGCTTACTGGACGATAACTGACGCTGAGGCTCGGAAGCGTGGGGAGCAAACAGGATTAGATACCCT
+
GGGGGGGGGDFGGGGGFGGGGGGGGGGGGFFFF<EGFFG7FGGGGGGFGEGGGGGGEGGFGGGGGGGFGGGFCFFGGGGFGGGF9DFGGEDFEFFFGGGGGEGGGGGGCGGGGGFFGFFFGGGGGGGGFGG,<FGGFGFGGGGGGGDGGCGGGGGCFFGDB9CFF@F7FEGGGGGDGGGFFG=GGG'G.2?9<FC<7EGGG5E/CCC>::?EEE@FGBGG9GFC@EFGGGGEGCFGFGGGFGGGDEFGGGFGG?FFGDCCCEFGFC;FFC#FFFCCEFAGGGGGGGF9AFEEE>>,FF8FGCDE9FEEE;C,@,C@DFGGGFFFF,GGGGGF@E@FFFFC:DGGGGFGGEFCF@GGFCGGFGFGGGEEGEFGFFEGGEGGFCFGFFGGGFGEAF<FEF9EFGGGGGGGF@GCCCCC
@sC 415
TGAGGAATATTGGTCAATGGACGAGAGTCTGAACCAGCCAAGTAGCGTGAAGGATGACTGCCCTATGGGTTGTAAACTTCTTTTATATGGGAATAAAGTATTCCACGTGTGGAATTTTGTATGTACCATATGAATAAGGATCGGCTAACTCCGTGCCAGCAGCCGCGGTAATACGGAGGATCCGAGCGTTATCCGGATTTATTGGGTTTAAAGGGAGCGTAGGTGGATTGTTAAGTCAGTTGTGAAAGTTTGCGGCTCAACCGTAAAAGTGCAGTTGAAACGGGCAGTCTTGAGGACAGTAGAGGTGGGCGGAATTCGTGGTGTAGCGGTGAAATGCTTAGATATCACGAAGAACTCCGATTGCGAAGGCAGCTCACTAGACTGCAACTGACACTGAGGCTCGAAAGTGTGGGTATCAAACAGGATTAGATACCCT
+
CFGGGGGGG9EEGGGGGCFCGGGGGGGFGFDFGGGFCAFFFECEEGC@CGGGGGG8F<CFGGGFGCFFGG7FC@EFGGFGGGGGGGGGGGGG@FFFGGF9,BFF9EG78?<:9FGGGFFGCGGGGGGEECFEFFDFGGFCEFEFC@+B<,EF?BE7F,,<FDCEE=BF:FEGFBF+3>+:,,5@>:5FFFGG;CCCEDF0CG3@BFG<@EFE58<A:)D)86B5A:6FFCGEFFFC7F7FFF=CFFCFFCEC@/FFGCGFECFC;CFF#@?3FCDCFBD<-#BF,?9:,,,A;A=?=FEEFGFFCCGGEDC,4D+EGFB<FFBC57@99GGDEGFDCGGGDCFGGGGGFGGFFC:CDFGFCEC89FF8F8GGGFAFFGGGGGFGFGGF9FFAFCGGGGGGGGGGFFGEFAEFGFFGGGGEFDFFEE9GEGGCCCCC
@sC 29241
TGAGGAATATTGGTCAATGGACGAGAGTCTGAACCAGCCAAGTAGCGTGAAGGATGACTGCCCTATGGGTTGTAAACTTCTTTTATACGGGAATAAAGTGATCCACGTGTGGATTTTTGTATGTACCGTATGAATAAGGATCGGCTAACTCCGTGCCAGCAGCCGCGGTAATACGGAGGATCCGAGCGTTATCCGGATTTATTGGGTTTAAAGGGAGCGTAGGTGGATTGTTAAGTCAGTTGTGAAAGTTTGCGGCTCAACCGTAAAATTGCAGTTGATACTGGCAGTCTTGAGTACAGTAGAGGTGGGCGGTATTCGTGGTGTAGCGGTGAAATGCTTAGATATCACGAAGAACTCCGATGGCGAAGGCAGCGCACTGGACTGCAACTGACACTGATGCTCGAAAGTGTGGGTATCAAACAGGATTAGATACCCT
+
6<,E8<CFGE9<EFFGFFA@EFCCFEEFGFF<@FFFGGGGFGDFGGCBFGGGGGGGFGCA8FDDGFGFFGEC@FFFGGDGGGGFGD9FGCEB:ADFGFEF<AE?FGCFFGGGG9EGGGGGCFFFEEFE@F@@ECGGFDFFCFGGEEGFGFGGGGG7<F87>FGGGGGGGGGGGGG>CF7FFF,3<:*CCFGGGGDC=*=<99;F9F*1<:C++?F5C1C4:=G9FG:=9@;@1F?0CDC@F8CEFGFD>01+:EE:CE9C82?DCD8GFC@=FG<?C'=2+3E=@F<C2,FF?,A@EE<<9@@DGGGC@C=4+DDGGGGE8F=8)C?,GFC@?<GGGGFFF@9CFFE<ECEE98+FEFFCFBCFFC,<CEFDFCGGGFFGGCCFFFFFAEFF<GGGFFCA6CF9DCEGFEF<F@AF<CC@GFFC,EGFFCFACC9C
@sC 417
TGAGGAATATTGGTCAATGGACGAGAGTCTGAACCAGCCAAGTAGCGTGAAGGATGACTGCCCTATGGGTTGTAAACTTCTTTTATACGGGAATAAAGTGAGGCACGTGTGCCTTTTTGTATGTACCGTATGAATAAGGATCGGCTAACTCCGTGCCAGCAGCCGCGGTAATACGGAGGATCCGAGCGTTATCCGGATTTATTGGGTTTCAAGGGAGCGTAGGCGGACGCTGAAGTCAGTTGTGAAAGGTTGCGGCGCAACCGTAAAATTGCAGTTGGTACTGGGGGTGTTGTGTACAGTAGAGGCAGGCGGAAGTCGTGGTGTAGCGGGGAAATGCTTAGATATCACGAAGAACTCCGATTGCGAAGTCAGCTTGCTGGACTGTAACTGACGCTGATGCTCGAAAGTGTGGGTATCAAACAGGATTAGATACCCT
+
EGGGGGGGGGGGGGGGGGGGGGGGGDC@FFFGDGGFGGDFFFGGFGGGGGGGGEFFGFGDGGFGGGGDFGGFGFFAEGCEFGGGGFGAFGGFGGGFFGDGGGGGGFC8EEFFCFFGGGGE,AFGFGGGGGFFGGCGGC?9<<+=E74>D?B,=DDFFFFGF:@FEEGC:FE7CEDF<FGC7>FC*1*>FCBF=1*<:C7<::4EFCF91*.@EFEFGFE=775883*4BC=#,:C.7FB@'<'C9:@:#C@?+::9*#9B:8=,,;CGFFGFF=,C,,36+CGF@+B,+FC9*C,E?FCDGE??FCCCEC?;@+@DEGGFE,EBA:C>9,<,AGGGGGGGF@FF<@@FFA<C@B@:,CGEGCF@FC;;,<,CGFF?GGGGGGGGGGFFFCGGGGGGFGGFGGGGGGEEGFGGGFGGFAGGFFFEFE9GEGGCCCCC
@sC 29253
TGAGGAGTATTGGTCAATGGACGAGAGTCTGAACCAGCCAAGTAGCGTGAAGGATGACTGCCCTATGGGTTGTAAACTTCTTTTATACGGGAATAAAGTGAGGCACGTGTGCCTTTTTGTATGTACCGTATGAATAAGGATCGGCTAACTCCGTGCCAGCAGCCGCGGTAATACGGAGGATCCGAGCGTTATCCGGATTTAGTGGGTTTAAAGGGAGCGTCGGCGGACGCTTAAGTCAGTTGTGAAAGTTTGCGGCTCAACCGTAAAATTGCAGTTGATACTGGGTGTCTTGAGTACAGTAGAGGCAGGCGGAATTCGTGGTGTAGCGGTGAAATGCTTAGATATCACGAAGAACTCCGATTGCGAAGGCAGCTCACTGGACTGTTGACTGACACTGAGGCTCGAAAGTGTGGGTATCAACCAGGATTAGATACCCT
+
CGFGGFFGGGGFGGGGGGEEFG@FGGGFGGGGGGFGGGGFFGG<CF:FEGGGG,FGGGFGGGGFFGCGGGGGGGGGGGGGGFGGGGGGGGGGGGGGGGGGFFFGGGGGGGGGGFFFGGGGGFGFGFGGGGGGFGGGGGGGGG7BEGGFGFGFGGGGGGGGGGGGGGGGGGGGFFFCEGGGGGGGECGD@?FGFGC2E@FGF#CGGG:CGGGGGGCAG87<%5E>EEDD>CD>FGGDF?GF?CDFGGGF7EEFFFDDEGGFECFFDCCGFFC4CFFGF;E=DDGGFF4,,8,F@D<EFFFCEDGGFDEFC<EDDBC8E@,FFDC@B=,GGGGFDGGFDGEC;ED@GGGGGEFFEB:@EGGGGFDGCGGGGFFFFFCGGGFGFFGGGGGGGGGFFEFGFDGFCF@FFFGGGGGGGGGGGGEFFDGGGGGGGGFGCCCCC
@sC 419
TGAGGAATATTGGTCAATGGGCGATGGCCTGAACCAGCCAAGTAGCGTGAAGGCTGACTGCCCTATGGGTTGTAAACTTCTTTTATAAAGGAATAAAGTCGGGTATGCATAACCGTTTGCATGTACTTTATGAATAAGGATCGGCTAACCCCGTGCCAGCAGCCGCGGTAATACGGAGGATCCGAGCCTTAACCGGATTTATTGGGTTTAAATGGATCGTAGATGGATGTTTAAGTCAGTGGTGAAAGTTTGCGGCTTAACCGTAAAATTGCAGTTGATACTGGATGTCTTGAGGTCAGTTGAGGCAGGCGGAATTCGTGGTGTAGCGGTGAAATGCTTAGATATCACGAAGAACTCCGATTGCGAAGGCAGCCTGCTAAGCTGCAACTGACATTGAGGCTCGAAAGTGTGGGTATCAAACAGGATTAGATACCCT
+
CF,C8EFDCE,CEFGFDGFCDGGGGF7<FFEGGGGGGCFFCF@@,CFFCDD@F,9A<FADFGGFGFCFFFEEFCFFGACG,9<FFFG9?,5,4E<ECEF9BC:?FDGGCEF,A,@CFD@FF9<FEBFE,,,7,5,@FF9B<<:+B7>FF,,@@FD@F9FC,@<DEGG7B<*:F,*@:<7C,D>211C*8CF,2?<C59ECFFFCF7=(=7#+)?@0#'42/;EC>27@A<@:,7<*09F@#@9CDECDC@CEFD9@67FD8+,,;FEEF>:*GF@4@8=+88?554,,8FCFEF@,8E9,@<DFD=BB+8GGFFEEED84E:>@0@894,C;<??@,EEDC,,GFGF@?9AF<@::@GGGFCFDFFFGGGGGGDFE9FE8FDFEDGFFFCF9F<@GGGEFGEGGECGDGFE@ECGGGGFFFFGGGGF@C,C-C@AA
@sC 420
TGAGGAATATTGGTCAATGGCCGAGAGGCTGAACCAGCCAAGTCGCGTGAAGGAAGAAGGATCTATGGTTTGTAAACTTCTTTTATAGGGGAATAAAGTGGAGGACGTGTCCTTTTTTGTATGTACCCTATGAATAAGCATCGGCTAACTCCGTGCCAGCAGCCGCGGTAATACGGAGGATGCGAGCGTTATCCGGATTTATTGGGTTTAAAGGGTGCGTAGGTGGTGATTTAAGTCAGCGGTGAAAGTTTGTGGCTCAACCATAAAATTGCCGTTGAAACTGGGTTACTTGAGTGTGTTTGAGGTAGGCGGAATGCGTGGTGTAGCGGTGAAATGCATAGATATCACGCAGAACTCCGATTGCGAAGGCAGCTTACTAAACCATAACTGACACTGAAGCACGAAAGCGTGGGGATCAAACAGGATTAGATACCCT
+
<FGGGGGGGGGFGGGGGGGGGGGGGGGGGEFGGGGGGGFGGGGGGFGCFGGGGGGFFG8EGCEGGGGG9FFEDEGFGGGGGFGFGGGGGGGFCEEFCGFADEFEGGGGGGGGGGGGGG><F9FGGGGGCEFGGGGGGGGGGFCEGCCFGFGGCDFFFGG?<:C>CCEGGGGGGGGCE7EFGFFGDCCEFEEFGGEEGFFGGGFGGGCBEBFGAACFC7EECCGGGGFFCGFFDE@8<CCG@ECFCEFGGFFEDFGGGGF=EFGGGGGFEE@>FGBG,/=656GGGGDE@8GGDFCGGGGGGFCFGGGGEDFD88>8>FD<FGDGFGEEE;GGFFFDDF:,?,<GGGGGGGGGGGGG>GGGGGGGGGGGFEGGGGGFE8GGGGGGFGEGFGFGFGGGCGGGGGGGGGGGGGFGFDGGGGFFFFGGGFEGGGGCCCCC
@sC 30970
TGAGGAATATTGGTCAATGGACGAGAGTCTGAACCAGCCAAGTAGCGTGAAGGATGACTGCCCTATGGGTTGTAAACTTCTTTTATACGGGAATAAAGTGATCCACGTGTGGATTTTTGTATGTACCGTATGAATAAGGATCGGCTAACTCCGTGCCAGCAGCCGCGGTAATACGGAGGATCCGAGCGTTATCCGGATTTATTGGGTTTAAAGGGAGCGTAGGCGGGTTGTTAAGTCAGTTGTGAAAGTTTGCGGCTCAACCGTAAAATTGCAGTTGATACTGGGGACCTTGAGTGCAACAGAGGTAGGCGGAATTCGTGGTGTAGCGGTGAAATGCTTAGATATCACGAAGAACTCCGATTGCGAAGGCAGCTTACTGGATTGTAACTGACGCTGATGCTCGAAAGTGTGGGTATCAAACAGGATTAGATACCCT
+
FGGFGGGGGGGGGGGGGGGEGGGFGGCEFFGGGGGGGGCFGGGGGGGGGGGGGGGGGGFFGGGGGGFGGGGGGGGGGFGGGGGGGGGGGG@FGF@FFFGF<DEFGGG=E8??9=FGAEFGGCCFG,EF7:FFGGGCD<DFGFGCEGGGGFGGDFGGG9FGGGGFGDGDE@FF=FFG<0F>FCGGD>G?GGEFGGGG1#=FF>GFFFF@=EECCFCDF@FA@GGG5CEGGGGGFFFFGFGGEF<GGFGGGGFGGGFFGGGEGGF@<?@FADGCFFA@6FFGFEEG+C,<8GGGFGFGGFFGFECGGDGGGFF@+EGGGGFCGFC@BGGGGGGDA<FFGFB@FFGGGGGGGGGGGGDGGFGGGGGGF<FFFGGGGGGGGGGGGGFGGGEGGGGGGGGGFGGGGGGGGGGGGGGGGGGGGEEFAGGGF<ECF?GCCC<C
@sC 422
TGAGGAATATTGGTCAATGGACGAGAGTCTGAACCAGCCAAGTAGCGTGCAGGATGACGGCCCTATGGGTTGTAAACTGCTTTTATAAGGGAATAAAGTGAGTCTCGTGAGACTTTTTGCATGTACCTTATGAATAAGGACCGGCTAATTCCGTGCCAGCAGCCGCGGTAATACGGAAGGTCCGGGCGTTATCCCGATTTCTTGGGTTTAAAGGGAGCGTAGGCCGGCGATTAAGCGTGTTGTGAAATGTAGATGCTCATCGTCTGCACTGCAGCGCGAACTGGTTTCCTTGAGTACGCACAAAGTGGGCGGAATTCGTGGTGTAGCGGTGAAATGCTTAGATATCACGAAGAACTCCGATTGCGAAGGCAGCTCACTGGAGCGCAACTGACGCTGAAGCTCGAAAGTGCGGGTATCGAACAGGATTAGATACCCT
+
FGGGGCFFGGGFGGGGGC<@AFCEEGGGGGGGGGGGGGGGGGFGGGGGGEGDGCFGGGGE@FGGEECFGD:FGEFFFFFGFGFGGGCEFFGBAFFGGGG9ECFFEFGG@?CGDFAFGGGGGG9FFGGCFGGAEFFGGGGF=<FEGGEFFGAF8FFG+,,+88>C>>:@F@F7;FGGF>CF7DFFFDEGFGGGGF,=E5CEC7CCFFC<F7:=<:CFE;CD2:2C%89)6:/@;+:4:,E9@CCFEACF39<<>ADEC>D#CEFFFF?9CCFAFCED4E?=8FGFGGF<9A9E3+GGGGGGGF9GGGEFDGGGGFC>@FEFAGEGAGEFF@C,,CFDFFC=EEC,FEFGGGGGGGEGGGGGF:EDFBBFFGFGGCFC,,BEGGGGGGFC@@@GGGFGFGGFFCGGGFEGDGFFDFGGGGGFGGGGGGGGGGFCCCCC
@sC 23391
TGGGGGATATTGCACAATGGGCGGAAGCCTGATGCAGCGGCGCCGCGTGAGGGATGACGGCCTTCGGGTTGTAAACCTCTTTCAGTAGGGAAGAAGCGAAAGTGACGGTACCTGCAGAAGAAGCACCGGCTAACTACGTGCCAGCAGCCGCGGTATTACGTAGGGTGCGAGCGTTATCCGGAATTATTGGGCGTAAAGAGCTCGTAGGCGGTTTGTAGCGTCTGTTGTGAAAGTCCGGGGCTTGACCCCGGATCTGCGGTGGGTACGGGCAGACTAGAGTGCAGTAGGGTAGACTGGAAGTCCTGGTGTAGCTGTGAAATGCGTAGATATTAGGAGGAACACCAGTGGCGAAGGCGGCCTACTGGGCTGTAACCGACGCTGAGGCTCGAAAGCGTGGGTAGCAAACAGGATTAGATATCCT
+
EE8FEFCFGGFFGFGFGGD@<EE7FBEFEGG8FAFE<FC+@CGGGDCBEFECEGGDGFFGGGCFGGGGFGGGGDCFGGGGCBFFFFGDFFFGGGFFFGGGGGGDGGGFFGGGGGDCFF8EFBFFGCFCFGDGGGGGGGCC@F;:F,==,:FBFFE*2<F@FGF*=+18EEEGDGCECCGGGCC*<?C9CC**228C=E<86+38*28*<E9CCCC1*9=471:=(#</C5@B72C:>DG85:FF38<9C<1>>(CFCF8;A8+>)EDB:E15<AECA:8,9C9GFFGFE,ECB9@49,9+D7,:<FGGGFA4,GGF@@C=B7FCD?DE<EFFFEAFGCE8F<B=@,GGEF:CFC:?GGFF<GFEFCGGF7BFEEGFCF=,F8GC<D:GGEGFCGF8DFAGGGFGGDGFFGCGGGGFCCCCC
@sC 424
TGAGGAATATTGGTCAATGGACGAGAGTCTGAACCAGCCAAGTAGCGTGAAGGATGACTGCCCTATGGGTTGTAAACTTCTTTTATACGGGAATAAAGTTAGCCACGTGTGGCTTTTTGTATGTACCGTATGAATAAGGATCGGCTAACGCCGTGCCAGCAGCCGCGGTAATACGGAGGATCCGAGCGTTATCCGGATTTATTGGGTTTAAAGGGAGCGTAGGCGGACGCTTAAGTCAGTTGTGAAAGTTTGCGGCTCAACCGTAAAATTGCAGTTGATACTGGGTGTCTTGAGTACAGTAGAGGCAGGCGGAATTCGTGGTGGAGCGGTGAAATGCGTATATATCACGAAGAACTCCGATTGCGAAGGCAGCCTGCTGGACTGTAACTGACGCTGATGCTCGAAAGTGTGGGTATCAAACAGGATTAGATACCCT
+
FGGGFFFFGGGEGGFCFFE8FGGGGGGGFFGAFD6EF8,;EEEDFFFGGCDFFFGGFFEFGFG8FGFGFFGCCFFFFCFF9EDGFFGFEEEFB<EEFFE<AE<BFDG<FFFGC<=F<FG@ADGF<B,B<@AFFGGGGGGG,==?7E7FG++:CFFGFCFBDDC@C6FGFCF7@,*86<<F<>FDC@CC@7B,674:E7<?7:CF9C*1:BFB?::5*6F.3>;9>5C8CC=CDC9C<7@E.298<CE2C@37C@8+(+EFGGGFFFFB:9<DCFED@,=68FGGGGGFDAC,;<DE?FEFDE4,CFEECDC>6>+87DFFAA64)C8>,GE9,6,,9-9,,;C,8D<D<AC9C:GGEFF:DCGGGFGFGFDGGGF@FFGFGFFDGFCCFFBEFFA@@GGFCCGGFFGDFFEFFGGGGFF@DAGGGDEAEEE<CBBA
@sC 23736
TGGGGAATATTGCACAATGGGCGCAAGCCTGATGCAGCCATGCCGCGTGTGTGAAGAAGGCCTTCGGGTTGTAAAGCACTTTCAGCGGGGAGGAAGGCGTTAAGGTTAATAACCTTGGCGATTGACGTTACCCGCAGAAGAAGCACCGTCTAACTCCGTGCCCGCAGCCGCGGTAATACGGAGGGTGGAAGCGTTAATCGGAATTACTTGGCGTAAAGCGCACGCAGGCGGTCTGTCAAGTCGGATGTGAAATCCCCGGGCTCAACCTGGGAACTGCATTCGAAACTGGCATGCTAGAGGTTTGGAGAGGGGGGTAGAATTCCAGGTGTAGCGGTGAAATGCGTAGAGATCTGGAGGAATACCGGTGGCGAAGGCGGCCCCCTGGACAAAGACTGACGCTCAGGTGCGAAAGCGTGGGGAGCAAACAGGATTAGATACCCT
+
AF@CFGGGGGGGGGGGGFFF8EFG@FGGFGGF@EFFCFGA;CE8FGG7CFFFGG9,CCFCFFCFCFGECFD@<CE?E8CEFEEF9FFCFE=F:?ED:=C3:BFB,<ADFGGGGGGGAFGFGGFGD9:FFFCCGE@E7CC,@F::,>FB3><*<FCFGGC:7*?FCEF@FEGGGFCFGGFF*4=:C/**2,288?EEGF3;75:EFCCF,3,CG519AF3958@FE;CCEG;:CEC:7=<C:ACCECGGFGFGGG878EB::CGFF@:A5FD7C:'CFFE::D@,4,GFCFD<>3,E@*=+,GA@3,+FCCGGFFE=>4E>8,,8GGFFGFGGGFE9F>GGGGFGGGGCFAECFFEFFGFFCC@9,7GGFDF@@@EDGF@@9FE<,<GGGGGFF,FFCF@E8F@CFF>GGEEF7GFF@AF9FF<GGFGFCGGGGF@EA<CCC
@sC 426
TGGGGAATATTGCACAATGGGGGAAACCCTGATGCAGCGACGCCGCGTGAGCGATGAAGTATTTCGGTATGTAAAGCTCTATCAGCAGGGAAGAAAATGACGGTACCTGACTAAGAAGCCCCGGCTAACTACGTGCCAGCAGCCGCGGTAATACGTAGGGGGCAAGCGTTATCCGGATTTACTGGGTGTAAAGGGAGCGTAGACGGCATGGCAAGCCAGATGTGAAAGCCCGGGGCTCAACCCCGGGACTGCATTTGGAACTGTCAGGCTAGAGTGTCGGAGAGGAAAGCGGAATTCCTAGTGTAGCGGTGAAATGCGTAGATATTAGGAGGAACACCAGTGGCGAAGGCGGCTTTCTGGACGATGACTGACGTTGAGGCTCGAAAGCGTGGGGAGCAAACAGGATTAGATACCCT
+
@FFGGEGFGFFFGGGGGGGGGGGGGGGGGGGGGGGGGGGGGGGGGGGGGGGGGGGGFGGGGDFGGGGFFCDFGGGCGGGGGGGGGGGGGGGDFFFFGGGGGGGGGGGGGGGGGGG9<FFFGGGGGGGGGGGFGGGGGGGGGGGGGGGGFE@FGGGADDEGGG7FGFF@FFGGGGGGGGEGGFGEFGGGCCFG9FGD7EECGCEGEEFCCCFGG@>4@GEFCFDFF>EFGGGGGEGFGGGFEGGGGGFF:FACGFE;AF<?F9GGFEFFCFAE5FGECGGGGG=GC8>DGGFFEFCCE<EBGGDGFGDGFEC@@,@EFCEDF=,;FCGGGFGE@CGGGGDGGDFDFF@GGGGGGGGFFGEGGGGGGGFGGGGGGGGGGGGGGGFGEFGGFFFDFFGGGFGFGGGGGGGGGGGCCCCC
@sC 28073
TGGGGAATATTGCACAATGGGCGCAAGCCTGATGCAGCCATGCCGCGTGTGTGAAGAAGGCCTTCGGGTTGTAAAGCACTTTCAGCGGGGAGGAAGGCGTTAAGGTTAATAACCTTGGCGATTGACGTTACCCGCAGAAGAAGCACCGGCTAACTCCGTGCCAGCAGCCGCGGTAATACGGAGGGTGCAAGCGTTAATCGGAATTACTTGGCGTAAAGCGCACGCAGGCGGTCTGGCAAGTCGGATGGGAAATCCCCGGGCTCAACCTGGGAACTGCATTCGAAACTGGCAGGCTAGAGTCTTGTAGAGGGGGGTAGAATTCCAGGTGTAGCGGTGAAATGCGTAGAGATCTGGAGGAATACCGGTGGCGAAGGCGGCCCCCTGGACAAAGACTGACGCTCAGGTGCGAAAGCGTGGGGAGCAAACAGGATTAGATACCCT
+
FC<FGGGGGGGGGGGGF,FBFDEGGGGGGGGGGGGGGGFGGGGGGGG:FFGGGGGGFFFGGGGGGGGGFGGGG?FFFGG?F9EEFGGGGGEGGE8FF<CCEGGGGGGGGFGGGDFFEDEF++BDGGE+DFGGBFCGFGF,,F:FFFGEGG7CGGGCGEGCG>@F<:EGFGGGGGDF?FGGEGGEC8EEGGGFCCEEC908*;;8<EG7,<CFD88>(2191<:85@C5=CECE;G#39</3:EE;EC#C6CCFCC6@DEEEG@?ACFF?CC9CFD@$C9GDGCFFGFFF>,>,9>7A9GFCFGF<CF7GGFGGFFGEFGGFFFFGFFC>5F+:GFFB@B=EEGGGFFE?DGGGGGFF<FF:FCEDGGEBEFGEGFEC@+F9ECFFGGGCAGFGGFCGGFGFGGEGGDGGGGGGGGGGGGGGGFFFFFGGGGGGGGGCCCCC
@sC 31966
TAGGGAATCTTCGGCAATGGGGGCAACCCTGACCGAGCAACGCCGCGCGAGTGAAGAAGGTTTTCGGATCGTAAAGCTCTGTTGTAAGAGAAGAACGTGTGTGAGAGTGGAAAGTTCACACAGTGACGGTAACTTACCAGAAAGGGACGGCTAACTACGTGCCAGCAGCCGCGGTACTACGTAGGTACCGAGCGTTGTCCTGATTTATTGGGCGTAAAGCGAGCGCAGGCGGTTTAATAAGTCTGAAGGTAAAGGCAGTGGCTTAACCATTGTTCGCTTGGGAAACTGTTAAACTTGAGTGCAGAAGGGGAGAGTGGAATTCCATGTGTAGCGGTGAAATGCGTAGATATATGGAGGAACACCGGTGGCGAAAGCGGCTCTCTGGTCTGTAACTGACGCTGAGGCTCGAAAGCGTGGAGAGCAAACAGGATTAGATACCCT
+
@AFGDFFFGGFGGGGDFGA<EG>CCFDFC8EFFEBEDD@DGG@FGCGGGGGEG9EF9?FD,C<<FGCF=FGGGGCGEC8FDGGGG<FGGGFGFG8:@3B,>FFFFGCGGDGFGGGG9FGGG>F9BFD:FCFGGGGFGF,DF:F:FCFCGGECEGFCEFCFG7BE:8F<7FEEFGCC4:FC<<C::<+<,8<**?8CE*<7#>EEEFGGC<EGD5C#(42B@B5>>:>DD8CGCAF@AFFF:.CCF<F<&;;AF=A@588GF>@<CDE=338%7ECG8FG#,AE<FA9FFFF9FE<ECFED<,C,8EEGFEE<?<9GGGGGGGGFFE,GG>EB?AGF9CFFBGGFFECGFFEFGFEFE?B+@7@@?CEF7GGECFFCF7GGGGGGGFDEGGGFFFFCBGFCGFGGGGFECCGGGGGFE9EEE<FGEFGGGGGGFDGGCCCCC
@sC 429
TGGGGAATATTGCACAATGGGCGAAAGCCTGATGCAGCAACGCCGCGTGAAGGATGAAGGGTTTCGGCTCGTAAACTTCTATCAATAGGGAAGAAACAAATGACGGTACCTAAATAAGAAGCCCCGGCTAACTACGTGCCAGCAGCCGCGGTAATACGTAGGTTGCAAGCGTGGTCCGGATTTACTGGGGGTAAAGGGCGTGTAGGCGGAGCTGCAAGTCAGATGGGAAATCCCGGGGCTTAACCCCGGAACTGCATTTGGAACTGTAGCCCTTGAGTATCGGAGGGGCGAGCGGAATTCGTGGTGTAGCGGTGAAATGCTTAGATATCACGAAGAACTCCGATTGCGAAGGCAGCTCACTGGAGCGCAACTGACGCTGAAGCTCGAAAGTGCGGGTATCGAACAGGATTAGATACCCT
+
FEFGGGGGGGGEFGFEGGFGGGGGGDEGGGGGGFGGGGGGCFGGGGGBFGFGGFEGGGGG@FGGGFCFEGEGEGGDFGGGGGFFGFGGFGGGGGGGGGGG9FGGGGGGDC9AFCGGFDFGGGDFEC@FGCFGFGC=:>73>,@FGF,<>FC7CE@,?FFCEE99>DFC::C?**=:,4C=F7B@C<FG7*7:5?<97:6C37+2CCCGG,2%(<:?F>+>>=(?F'9?=+-5>GF>C(,D7;>8:F:F:<+::E6:CFGGC629DF<FF:FD8FF9B9++GC==>+FF67GGFFDF?E7ECEEGGEC:44FFFF@FCGFDEA=GFFA,7FGFADGGGGGGGFFCDGGFGFFGGEGGGGFGFGGGGGFDGEGGECGGFCGGGGGFGGGGFE@F7GGGGGCGGGGGGGGGGGGGGGCCCCC
@sC 430
TGAGGAATATTGGCCAATGGACGCAAGTCTGAACCAGCCATGCCGCGTGCAGGAAGACGGCTCTATGAGTTGTAAACTGCTTTTGTACGAGGGTAAACTCACCTCCGTGTAGGTTACTGAAAGTATCGTACGAATAAGGATCGGCTAACTCCGTGCCAGCAGCCGCGGTAATACGGAGGGTTCAAGCGTTATCCGGATTTCTTGGGTTTAAAGGGAGCGTAGATGGTAGTTTAAGTGAGTTGTGAAAGTTTGAGGCTCAACCGTAACGTTTCAGTTGTGACTGGATGTCTTGAGTGCAGTTGAGGCAGGCGGAATTCGTGGTGTAGCGGTGAAATGCTTAGATATCACGAAGAACTCCGATTGCGAAGGCAGCCTGCTAAGCTGCAACTGACATTGAGGCTCGAAAGTGTGGGTATCAAACAGGATTAGATACCCT
+
GGGGGGGGGGGGGGGGGGFGGGGGCGGEFFGGGGFGGGGG<E@,CFGGGGGGGGDFFGGGG+CFEFF<EFGGGGGGGGGGGGGGGGFGG,4C+CEGGCG<FEE,,B:4D?FGGA,,9CFBFCGGGCGGG8A:@F?EGGGG9>>+>FGGFGGGCFGGGGGGGGFGEEEDCFF5;;:EC:7*4<CF@;CEFG@,CBBC5:CC7+<6<8C==GC99C5AC1FF?<+.>8#+:.<D388-&0>41F?F<FFD@%D>*?D;F7GFC;8636+,=E,FFF=A6,+=68FC<<,9FEFF94,<=,,,,94,F@+FECFGGGGGGFGFGFE>BC8>,GGFGGGGD<F@E8GFFGGGFA,FC@:GFFF47FF@E9FGGGFGGEDFFF?,E<FGGFFGFEE<;,EFECFED,GFEFGGGDGGGGGGFAGGFFGGEGGFGGGCCCCC
@sC 431
TGAGGAATATTGGTCAATGGACGAGAGTCTGAACCAGCCAAGTAGCGTGCAGGAAGACGGCCCTATGGGTTGTAAACTGCTTTTATAAGGGAATAAAGTGGGTCACGTGTGACTTTTTGCATGTACCTTATGAATAAGGACCGGCTAATTCCGTGCCAGCAGCCGCGGTAATACGGAAGGTCCGGGCGTTATCCGGATTTATTGGGTTTAAAGGGAGCGTAGGCCGGAGATTAAGCGTGTTGTGAAATGTAGACGCTCAACGTCTGCACTGCAGCGCGAACTGGTTTCCTTGAGTACGCACAAAGTGGGCGGAATTCGTGGTGTAGCGGTGAAATGCTTAGATATCACGAAGAACTCCGATTGCGAAGGCAGCTCACTGGAGCGCAACTGACGCTGAAGCTCGAGAGTGCGGGTATCGAACAGGATTAGATACCCT
+
FFGGGGFGGGGGGGGGGGGFGGGGGGGGGGGGGGGGGGGGGGGGGGGGGGGGGGGGGGGGGGGGGGGGGGGFE,CFGGGGFGGGGGF<FGGFFGGGGGGGGGGGGGGGGGGGGGGGGGDGAFGGGGGGGGFGGGGGGGGGGGGGCEGGGGGGGGGGGGGGGGFGDGGEGDFFGGGGGGCFGGGGGGGFFFGGGGECEEGGFFFFCF<FC?D9EF>FG0C56DCGFBG8EEFG7EG788ED;FFC?FF)FFFC>;A>GGDFFBFFGG,0<DE?GEEGEG;?GGGGDF3898DFDGGGGGFGCA9E?6GDGGFD>,C=EFDFGFCC5@,EBEF;GGGD;CGGGGGGGGGGGGGGGEDGGGGGGGEGGFEGGGFFDCGGGGGGGGGGGGGGGFFGGGFFFEGGFEGGGEFFFB@GGGGGGGGFGGGGGGGGGGGCCCCC
@sC 432
TGAGGAATATTGGTCAATGGACGAGAGTCTGAACCAGCCAAGTAGCGTGAAGGATGACTGCCCTATGGGTTGTAAACTTCTTTTATACGGGAATAAAGTGATCCACGTGTGGATTTTTGTATGTACCGTATGAATAAGGATCGGCTAACTCCGTGCCAGCAGCCGCGGTAATACGGAGGATCCGAGCTTTATCCGGCATTATTGGGTTTAAAGGGAGCGTAGGTGGATTGTTAAGTCAGTTGGTAAAGTTTGCGGCTCAACCGTAAAATTGCAGTTGATACTGGCAGTCTTGAGTACAGGAGAGGTGGTCGGAATTCGTGGTGTAGCGGTGAAATGCTTAGATATCACGAAGAACTCCGATTGCGAAGGCAGCTCACTGGACTGCAACTGACACTGATGCTCGAAAGTGTGGGTATCAAACAGGATTAGATACCCT
+
FGGCCFGGGGEFGGGGGGGGCGDGGDGEFFGGGGGGGGFGGF@EFFGF,CGFGGFFGE9E@FGGEEADGGGEEFE,FFGGGGCFGGGGGGGGGFDFGGGCFE9FGFFFFGGGGGFCGFFAFFGFDCCF=DEFDFFE?FGGED7:CFGGGGGFGF7CEFGE<:3@+8@FFEGEFFFCF@GEFDGC*1**8@DEFG71**4<BF>?EFF7:<9E14*<F5@8,*:7*9,?>#@;;?76,GCD,8+,,CC?F7EC@,,388+,+CFE;9FDF@:*AGGDFE9=+GGGGFEF=4,C*GCC8FE,F=8CFEF@4DC;,DGECFD,?AEEBGEEA@C;GEGECEAGGECFGGGGFFEGFCCEFEF=EGGDB<FAE<<E<,FFDCA=GGFFFFC9EF@FFGFF9EGEFDFCFGGGGGFDGGGGGFEEDCFGEEC9GFFBC@9B
@sC 433
TGGGGAATATTGCACAATGGGGGAAACCCTGATGCAGCGACGCCGCGTGAAGGATGAAGTATTTCGGTATGTAAACTTCTATCAGCAGGGAAGAAAATGACGGTACCTGACTAAGAAGCCCCGGCTAACTACGTGCCAGCAGCCGCGGTAATACGTAGGGGGCAAGCGTTATCCGGATTTACGGGGTGTAAAGGGAGCGTAGACGGCAGTGCAAGTCTGAAGTGAAAGCCCGGGGCTCAACCCCGGGACTGCTTTGGAAACTGTGCAGCTAGAGTGTCGGAGAGGCAAGCGGAATTCCTAGTGTAGCGGTGAAATGCGTAGATATTAGGAGGAACACCAGTGGCGAAGGCGGCTTTCTGGACGATGACTGACGTTGAGGCTCGAAAGCGTGGGGAGCAAACAGGATTAGATACCCT
+
FGGFGGGGGGGGGGGGGGGGGGGGGGGGGGGGDFGGGGGGGGGGGGGGGGGGGGFGGFCFGCEGGGEFGGGFFGGGGGGGGGGGGGGGGG@FGGGGGGGGGGGGGGGGGDGGGGGGGGGGGGGGGGGGGGGGGGDFFFFFGGGGGGDF>B>CGGGGG7CECEEGGC@GGBGFGGGGGGG<9.+EFFGGGG>>?CEFEGGG<7;GFCCCG;GDGGFB?CF;6C@FFF??FEE@8GGGD<F:F8CGGFGFF>:CFGGGEFDC=FCFGFFG9FD<*GDGE@DGFGFGC=7:GGGF>8EE@,8DFE=CFGDFFGGFCCF>6GGGGGEF9GGGFFFECECFFGFCBC7DGGEDGGFGGGGGGGGGGGFDGGFGCFCGFDFEGGGGFDGGGGGGGGFFFEFGGF<AGGGGGGFFC,CCCCCC
@sC 434
TGAGGAATATTGGTCAATGGACGAGAGTCTGAACCAGCCAAGTAGCGTGAAGGATGACTGCCCTATGGGTTGTAAACTTCTTTTATACGGGAATAAAGTTAGCCACGTGTGGCTTTTTGTATGTACCGTATGAATAAGGATCGGCTAACTCCGTGCCAGCAGCCGCGGTAATACGGAGGATCCGAGCGTTATCCGGATTTATTGGGTTTAAAGGGAGCGCAGGCCGCCGGGCAAGCGTGTTGTGAAATGCAGTCGCTCGACGTCTGCACTGCAGCGCGAACTGCCCAGCTTGAGTGCGCGCAACGTTGGCGGAATTCGCCGTGTAGCGGTGAAATGCTTAGATATGGCGAAGAACTCCGATTGCGAAGGCAGCTGACGGGTGCGTAACTGACGCTCATGCTCGAAAGTGCGGGTATCGAACAGGATTAGATACCCT
+
@FFCFGGGGGGGGGGGGGGGGGGGGGGGGGGGFGGGGGGFFGGGGGDGGGGGGGGGGGCFGGGGGGGGGGGGGGGGGGGGGGFGGGGGGGGGGGFGGGGGGGGGGGGGGGGGGGGGGGGGGFGGGGGGGGGGGGGGGGGG9EFGGGGGGGGGDFGGGGFGGGGGCEGGFGGCFGCEGGGGGGGGGEGGGDGCGGEDGGG@DF=EFF<=CF;GFG<=E7FFBFGDDCC5GFGGGGF<F/:EGG7CCCFEFFFFGG?9=GGCEE3;0>EFGGC?CC>CBE8DCDGGGCCD6F<B=GGGEGGGEA@+B@:FCCGGE>GGGFC7FFB@0:8EEF<EEEGEEFC@A=FEEGGFGDCGGGFFFGGGGGGGGGFFGGFGGGGFGGEEDGDGGGEGGF@GGGGGGGGDFFFGGGGGGGGGGGGGGGFEGGGGGGGFECFCCCCC
@sC 23958
TGAGGAATATTGGTCAATGGACGGAAGTCTGAACCAGCCATGCCGCGTGCAGGATGACGATCCTATGGATTGTAAACTGCTTTTGTACAGGAAGAAATGTAGTTACGTGTAACTATTTGACGGTACTGTAAGAATAAGGACAGGCTAACTCCGTGCCAGCAGCCGCGGTAATACGGTGGGTTCGAGCGTTATCCGGAATTATTGGGTTTAAAGGGTTCGTAGGCGGCTTTGTAAGTCAGTGGCGAAATCTCCTAGCTTAACTAGGGAATTGCCGTTAATACTGTGAGGCTTGAATCATTAGGAAGTAACTAGAATATGTAGTGCAGCGGTGAAATGCTTAGATATTACATGGAATACCAATTGCGAAGGCAGATTACTACTAATGTATTGACGCTGATGAACGAAAGCGTGGGTAGCGAACAGGATTAGATACCCT
+
FGGGGGFGGCGGGGGGGGFGGFE@FGGEG9FFFGGG?<FFGGGGGGGG+BFGGGGF=FFFEGGGG<FFGGGGGFAFFGFCFG9FFFEFFGGFDBFF,,A?FGFGGGGFGFGGGGGGGGGDFG@CFC<EFGGAF9=EGGFE,,:FGFGG<FFGGGGGGG8<,38D:8CC@FCGFCDC61FCEFDCFCE@FC::D9CE1213CFCFCE:FFG<BFCFFFFGE>E99>F5FCEGG<FFFFDC>>>8F:8FD<:7=?CEEFF7,9E1CFCC4C<AE7FGFC;EDGGFCGFCFD9@,DB>AE?,?DFGGGGFEC@;FCFCGGGGGGGGG>F@EFEE?,C<<CFGDGFGGGGGGGGGFFAGGFFFGCGDGGCEGGDFFGFFFFGGGGGGGFC,GFBFGFACEGGFF<GGFCDGGGFFEGGGGGGFGGGGGGGGGGGGCCCCC
@sC 436
TGAGGAATATTGGTCAATGGACGAGAGTCTGAACCAGCCAAGTAGCGTGAAGGATGACTGCCCTATGGGTTGTAAACTTCTTTTATACGGGAATAAAGTTAGCCACGTGTGGCTTTTTGTATGTACCGTATGAATAAGGATCGGCTAACTCCGTGCCAGCAGCCGCGGTAATACGGAGGATCCGAGCGTTATCCGGATTTATTGGGTTTAAAGGGAGCGTAGGCGGGTTGTTAAGTCAGTTTTGAAAGTTTGCGGCTCAACCGTAAAATTGCAGTTGATACTGGCGACCTTGAGTGCAACAGAGGTAGGCGGAATTCGTGGTGTAGCGGTGAAATGCTTAGATATCACGAAGAACTCCGATTGCGAAGGCAGCTTACTGGATTGTAACTGACGCTGATGCTCGAAAGTGTGGGTATCAAACAGGATTAGATACCCT
+
CGGGGGGGGGGGGGGGGGGFDGGGGGGGGGGGGGGGGGGFGGGGGGGGGGGGGGGGFGGGGGGGGCFFFFGGGGGGGGGGGFGGGGGGDGEFGGGGGFFGGGGGGGGGGGGGGGGDEGGGGGGGGGGGGGGGGGGGFF9@F8@+@EGGGFGGGGGGFGGGGGGGGGGGGGGGGGDC>FD:DFFDGCE71=EFFFG0GCCFFCCFCEE9CAAFG2D486FA@CBFF>C4=:5FFF70CCCFD#/GGFGF:FEGCDECFCGFFGF<FEDFFB>FCFFDF@D==9CCGFEFGGGF5GGGGGEFGFEFFEEGGGGGFDGGEFFEFECB5B=@=DFE?CGGFF9,E,GGGGFFC9,FE@@@@FCGGFFGGFGGFFCGGGFGEFGGGGGGGGFFECBGGGGGGGGGGGGGFGGGGGGGGGGGFCGGGGGGGGGGFDFACCCC
@sC 437
TGGGGAATTTTGGACAATGGGGGCAACCCTGATCCAGCCATGCCGCGTGCAGGATGAAGGCCTTCGGGTTGTAAACTGCTTTTGTCAGGGACGAAAAGGATCGTGATAATACCATGGTCTGCTGACGGTACCTGAAGAATAAGCACCGGCTAACTACGTGCCAGCAGCCGCGGTAATACGTAGGGTGCAAGCGGTAATCGGAATTACTGGGCGTAAAGCGGGCGCCGGCGGGTCCGTAAGACAGATGTGAAAGCCCCGGGCTCAACCTGGGAACTGCAGTCGAAGCTGGCAGGCTGGAGTCTTGTAGAGGGGGGTAGAATTCCAGGTGTAGCGGTGAAATGCGTAGAGATCTGGAGGAATACCGGTGGCGAAGGCGGCCCCCTGGACAAAGACTGACGCTCAGGTGCGAAAGCGTGGGGAGCAAACAGGATTAGATACCCT
+
GGGGGEGFFFEFFFGGFCGGGGGGGGGGGFGGGGGGGFGGGGGGGGGGG,DFGGGFAC9E8FFGGGGGGGDE<,9<CFGAFGGGFGGGFFDFGDGGGGGGFGG<EBDFFGGGGGGGG9FGDCAEGFGDEFFEAFFF9CDCFE9,,@:@FFE<,>FGF7DFGGCGEC<CFCGGEB:CEG<CA,<<*8/<2<9>8*41*2?=D*=*?C:,?6C8<6:69137#2-#.)>>)=))8*EC2?9C<?17,FC8=6;**E@GE@FD?8:F8FCGGFGFFF4@*+7F:>3=0+CFFD8FB@8,3*B,39E=,GECGF6GFFECGDFF@DFCFGFGEACGFFE9GEFCED<9+,;E=ECFGGEAFCFECCFGGGGEFFEEEGGGGFGGGGGGGGGGGCFEGGGGGGGGGGGGGGGFGCCEGGGFFFCDGGFGGGGGGGGGGGGFCCCC9
@sC 438
TGAGGAATATTGGTCAATGGGCGAGAGCCTGAACCAGCCAAGTAGCGTGCAGGATGACGGCCCTATGGGTTGTAAACTGCTTTTATAAGGGAATAAAGTGAGCCTCGTGAGGCTTTTTGCATGTACCTTATGAATAAGGACCGGCTAATTCCGTGCCAGCAGCCGCGGTAATACGGAAGGTCCGGGCGTTATCCGGATTTATTGGGTTTAAAGGGAGCGTTGGCCGGATATTAAGCGTGTTGTGAAATGTAGATGCTCAACATCTGCACTGCAGCGCGAACTGGTTTCCTGGAGTACGCACAAAGTGGGCGGAATTCGTGGTGTAGCGGTGAAATGCTTAGATATGACGAAGAACTCCGATTGCGAAGGCAGCCTGCTGTAGCGCAACTGACGCTGAAGCTCGAAAGCGTGGGTATCGAACAGGATTAGATACCCT
+
FGGGGGGFGGGDGGGGGGGGDGGGGGGGGGGGEFGGGGGGGGFFC<FGDGGGCFFFGGGGGGGGGGGGGGGEGFGGFFFGGFGGGGGGGGGFDDGFGGGGGGGGFBFGGGC<DFGGGFGGGG9FGGGFGFFGGFGGGGGGGGGGEGEEFFFGGGGGGGFGGFCFGGGGGGGFGGGGG*>FGFFBFE54<:BF9,<C5CFFCDG9:F@<::<FFF:24,:/#715>>E)#2@<CG@6C*:@A;=7,<,:A@4CCDD9EEE<A;#C:C>CDFB5FF>=7E68?FFDCF7A8=A<5CEBEEEFDADEGDGGFGFE>>+B+GGGGGEE8F,ECEFA9FFGFFGGGCFFFBCD9GFE,B+,GGGDGFEGGFAGDGFF7GGFDFDGDGEGE<GGGFBGGF9GFCC<@GGFCEEGFEFGGGGGGGGEECGFFCGGEF@CC@CC
@sC 439
TGAGGAATATTGGTCAATGGACGAGAGTCTGAACCAGCCAAGTAGCGTGAAGGATGACTGCCCTATGGGTTGTAAACTTCTTTTATACGGGAATAAAGTGATCCACGTGTGGATTTTTGTATGTACCGTATGAATAAGGATCGGCTAACTCCGTGCCAGCAGCCGCGGTAATACGGACGGTCCGGGCGTTATCCGGATTTATTGGGGTTAAAGGGAGCGTAGGCCGGAGATTAAGCGTGTTGTGAAATGTAGTGGCTCAACCTCTGCACTGCAGCGCGAACTGGTCTTCTTGAGTACGCACGACGTGGGCGGAATTCGTGGTGTAGCGGTGAAATGCTTAGATATCACGAAGAACTCCGATTGCGAAGGCAGCTCACGGGAGCGCAACTGACGCTGAAGCTCGAAAGTGCGGGTATCGAACAGGATTAGATACCCT
+
GGFGGFGGGGGGGGGFCDFFFG@G@CEFE<CEF@FFFGGGGGGGCEEF,CDAEC,FEF6FCEGFEFFGD@FFGGGGGFFGGGGGGGFEGGGGGFGGGGBFEFFGGGGGCE?7F,9EFGE@FGGEGGGGF7A=BE,=C?:,,4@CE++BA,CD@37CGGDFG@FE3@F@:>BDF,4@FBFGGGDEED5FEC*=,@CEC7F9:E,;C??49<>C1</;=77309>4<555FCC<@<C@DGGGGGC=<7F?7@17:6?,@9D78@@9;BFAFFC5@85C=@C-$>FD)ABE9<CF5C6B@++C4+E>GGGGGGGFD8GGCD=DGGGEAF,E9FC;FFEDF<F@A8AGFCC<GFEGFB:FCDFCFCF7GF<FE@AFCCGGGGGGDF7F<,FGDGGGGGGFFFB,<GGGGGGEGDGGGGGGGFGFGGGGGGGGGGGCCCCC
@sC 440
TGAGGAATATTGGTCAATGGACGAGAGTCTGAACCAGCCAAGTAGCGTGAAGGATGACTGCCCTATGGGTTGTAAACTTCTTTTATATGGGAATAAAGTATTCCACGTGTGGAATTTTGTATGTACCATATGAATAAGGATCGGCTAACTCCGTGCCAGCAGCCGCGGTAATACGGAGGATCCGAGCGTTATCCGGATTTATTGGGTTTAAAGGGAGCGTAGGTGGATTGTTAAGTCAGTTGTGAAAGTGTGCGGCTCAACCGTAAAATTGCAGTTGAAACTGGCAGTCTTGAGTACAGTAGAGGTGGGCGGTATTCGTGGTGTAGCGGTGAAATGCTTAGATATCACGAAGAACTCCGATTGCGAAGGCAGCTCACTAGACTGCAACTGACACTGAGGCTCGAAAGTGTGGGTATCAAACAGGATTAGATACCCT
+
FGFGGGDFGEE<FGGFF<<DFFE:FFE8E9@EFGFGGGFGGGFGCFEGCCFEGDDFCFC,EAFGGGG<EFECFGGGFEFGFFEGGF<FGGGGFGGGGDEFDFGGCF@,B4BBE=E,A??FG,?FGFFAFE<FFDGGGAEG@CBFG++?FEFFEFFGGGGFG,>C@+C>BE>:F9+>FGGC7DFBF@E7*>EGFFFGEG7<C77<<7GGDG9B;F*6==@034+>F.FC7%@,CB-.CA94FE8CF#E@@4CB:EFFECCBECDA==9FF4=FDFD@=6<9*>A?EF<5,CECBE8FGFGGFF?EDDFF7BC9,DGDGGECEGCC8FEFE9<C,?AD;E:,F;<A,FED@,EGFF7GCCF:EGECDEEEF8GGFFFCCFEA,CCC,CGGCDC9C,FF@7FEDEFC6CCCGFFAFGGF<DEFFFEC,CECC<C-<CCC
@sC 34855
TGAGGAATATTGGCCAATGGGCGATGGCCTGAACCAGCCAAGTAGCGTGAAGGATGAATGCCCTATGGGTTGTAAACTTCCTTTATAAAGGAATAAAGTCGGGTATGCATACCCGTTTGCATGTACTTTATGAATAAGGAACGGCTAACTCCGTGCCAGCAGCCGCGGTAATACGGAGGATCCGAGCGTTATCCGGATTTATTGGGTTTAAAGGGAGCGTAGGCGGGTTGTTAAGTCAGTTGTGAAAGTTTGCGGCTCAACCGTAAAAGTGCAGTTGATACTGGCGACCTTGAGTGCAACAGAAGTAGGCGGAATTCGTGGTGTAGCGGTGAAATGCATAGATATCACGCAGAACTCCGATTGCGAAGGCAGCTTACTAAACCATAACTGACACTGAAGCACGAAAGCGTGGGGATCAAACAGGATTAGATACCCT
+
,CEGGGDF9EFGFFGGFGF8BFFE@FEG,EGGGGDEGGCFDECEFFGGGGGGFC,E@,CFFGG<CFFCDEGDEGGGGGGFGCGGGGFECG9EGGGGF9C,4@FGGGDFGGCGGG+?F?:AAECF,9AD<@E9FFGEGG9,,8+8>++8BB<A7=>@FG8+8@FFCEE+3FFAFGCC7FE@BFG7**;CF7::9,=CGCCFGF9;>FC7<?F<<FE>C8<9<BG67;:::EG5CCG<CF@D5:&C=<<F@>+3+/=ED@:;CFD@@9FA)E@/BE@<<,+6GGEF>CE<9<FA+:>C,9,,,5A@E8EEEGE>9,+EEFFDFFBEA@,?<FGDDC,<C,,,F;E=@DFCE,EFDCCGECGEEDGFFF<GFCFE@9GGGGGGGGGGCGGFCGGGGGGGGEF<C7F@CGGGFGFGGGGGGEECGGGGGGGGGGGCCCAC
@sC 26949
TGAGGAATATTGGTCAATGGGCGTAAGCCTGAACCAGCCAAGTCGCGTGAGGGATGAAGGTTCTATGGATCGTAAACCTCTTTTATAAGGGAATCAAGTGCGGGACGTGTCCCGTTTTGTATGTACCTTATGAATAAGGATCGGCTAACTCCGTGCCAGCAGCCGCGGTAATACGGAGGATTCGAGCGTTATCCGGACTTATTGGGTTTAAAGGGTGCGTAGGCGGCCTTTTAAGTCAGCGGTGAAAGTCTGTGGCTCAACCATAGAAGTGTCGTTGAAACTGGGGGGCGTGAGTATGTTTGAGGCAGGCGGAATGCGTGGTGTAGCGGTGAATTGCTTAGATATCACGCAGAACCCCGATTGCGAAGGCAGCCTGCCAAGCCATGACTGACGCTGATGCACGAAAGCGTGGGGATCAAACAGGATTAGATACCCT
+
EGGGCGGGG9FCGGFDGGG8,FCCEGGGG8CF@,<FFGCDFGFGDFG6C8F8BFFGFFGCC<FFGGGGDGFEEGGGGFCFE<FGFG95F,CE<E<?CCFFF7FFBEEEGGGGF:EFGG84,C<FDFEGGGGGGGFGEC@DGFCFF7FDC9F,FD77FE,@E7D7B>*735>CFDGGG*>@F97*34=:FF78@,*<*=*2+<<CFE<@?$3<:BCFE>C<><<CCCC;B?C9CGF?<CE8>8.78@EF89FGF@0>FF;<C8ED6@9:#68#:@,FCE<0=<FF>@BB,GFGFF9?GGFE,BCFGGGEEFAFECCECFFFF9EC9EEFEFC55,A<EC?,GFF<7FE:E,9GGGFCC@B:7GEDFE<EFF<@+@FF8@;,?FE9F9FGEEFF@GFFF@@DC:FC@CGGEGGGFFGGFDFFCFGGGFGGFDFCC@CC
@sC 443
TGGGGAATATTGCACAATGGAGGAAACTCTGATGCAGCGACGCCGCGTGAGTGAAGAAGTAATTCGTTATGTAAAGCTCTATCAGCAGGGAAGATAGTGACGGTACCTGCCTAAGAAGCTCCGGCTAAATACGTGCCAGCAGCCGCGGTAATACGTATGTCGCAAGCGTTATCAGGATTTATTGGGCGTAAAGCGCGTCTAGGCGGCTTATGAAGTCTGTTGTGAAAATGCGGGGCTCAACCCCTTATGGCGTTGGAAACTGCTAAACTAGAGTACTGGAGAGGTAGGCGGAACTACCAGGGTAGAGGTGAAATTCGTATATATTTGTAGGAATGCCGATGGGTAAGCCAGCCTACTAGACAGATACTGACGCTAAAGCGCGAAAGCGTGGGTAGCAAACAGGATTAGATACCCT
+
EDFGGGG8FGGGFGGGFFGEGFDGGGGAFEFFEFFGCFEGGGGGC@@CFGGGFGGGGGGGGGGFEFDEGFFGGF<EDFGCC,-CF=F=FGCFGGFEAFCCGBCFGGGFE,BF<F<E9F,5FFFG>:CFFAEFG5>+B5>DC@@,+@::F+><FFGFFF,3DCFC>*@FCC*:C,@CC,,8,@FCCF=<*4;B?,18**4,9;+>=88)E,#+<@1333<#49@7E,A5+68@+@,D<=:CCA37,,+@+@0,ADFD;=6+DA,C5<,,A,,0:,:4,8=9?=FB@+:?+B4>,E=@,,=4CA=3?EEA;C,,,A,=?A6,DFEEDECC,9EC@@8,GFA@EA5,@8GGGFC9FFC,<,FGFGFFF<BC@@FEAGF@@@7GGFC7EFFFF6;EAAFC=,DFGFGGFEA@B68C@C@
@sC 444
TGAGGAATATTGGTCAATGGGCGAGAGCCTGAACCAGCCAAGTAGCGTGCAGGAAGACGGCCCTATGGGTTGTAGACTGCTTTTATAAGGGAATAAAGTGAGTCTCGTGAGACTTTTTGCATGTACCTTATGAATAAGGACCGGCTAATTCCGTGCCAGCAGCCGCGGTAATACGGAAGGTCCGGGCGTTATCCGGATTTATCGGGTTTAAAGGGAGCGTAGGCCGGAGATTAAGCGTGTTGTGAAATGTAGATGCTCAAAATCTGCACTGCAGCGCGAACTGGTTTCCTTGAGTACGCGCAAAGTGGGCGGAATTCGTGGTGTAGCGGTGAAATGCTTAGATATCACGAAGAACTCCGATTGCGAAGGCAGCTCACTGGAGCGCAACTGACGCTGAAGCTCGAAAGTGCGGGTATCGAACAGGATTAGATACCCT
+
EFGGFGGGGGGGGGGGGGGFFGGGGGGGGGFGGGGGFGGGGFGGGGGGGGGGGGGGGGEEEGGCFEFGFGGGEGGGGGGGGGGGGGGGGGGGGFGGGGGGG9EFGGGGGGGGGGGGGGGGGG9FGGGFGGGGGGGGFGF=FGGE7EGGGGGFCAFGGGGGG7FFEGGGGGGCA3@:1FF>CCFGGG5<FG7=FFEGGGFG7C,*4*4CFGCFFG7:C;ED49EGFE;3?5?FGG<-:>8E;@>=59,,8@3F>DCB+B=C#3;9EBD?GGEFGECGED;?DCCGGGGGFF9F5F=8+EBE=?DAGECGDGFEGFCDEGDFF:GGFDEEFCGGFEDDAF<DGEAF<FDGGGGGGGGGGGGGEGGEFGFGFFGGGGGGFFEFCGGGGGGGGEFGGGGGGGGGFCGGFFEGGGGGGGGGGFCEGGGGFGGGGGGCCCCC
@sC 30154
TGAGGAATATTGGTCAATGGACGAGAGTCTGAACCAGCCAAGTAGCGTGAAGGATGACTGCCCTATGGGTTGTAAACTTCTTTTATATGGGAATAAAGTATTCCACGTGTGGAATTTTGTATGTACCATATGAATAAGGATCGGCTAACTCCGTGCCAGCAGCCGCGGTAATACGGAGGATCCGAGCGTTATCCGGATTTATTGGGTTTAAAGGGTGCGTAGGTGGTGATTTAAGTCAGCGGTGAAAGTTTGTGGCTCAACCATAAAATTGCCGTTGAAACTGGGTTACTTGAGTGTGTTTGAGGTAGGCGGAATGCGTGGTGTAGCGGTGAAATGCATAGATATCACGCAGAACTCCGATTGCGAAGGCAGCTTACTAAACCATAACTGACACTGAAGCACGAAAGCGTGGGGATCAAACAGGATTAGATACCCT
+
EEAEGGGGGFGGGGGGGGFGGGGGGGGEFGGGGFGGGGFGFGGGGCCFGGFEFGGGGGAFGGFF8CFGGGGEGGGGGGGGGGFFGGFFGGGGGGG<FFGGGGG9EDCFGGGDGGFGGGGGGGGGGGFGFGGBAEGGFCGF,BFGFEEFGFFFEGGDDG?FGGGBFGGCFGGEGGCFE>7::FF776@FFG@%DFF@EEEFF8FF<7@F@5F72::FCDAD>@BCC@:9,?<DBFG??E><CF7;C@C8<GFFGG9#:+;=8DA;FCFGGE8>F9;AFC9EFF@EC5BC,FGGFF?CFF9GFD@GGE7CEFB;>BCDEGFGFE@+*GGGGGGDFAGE@9FFGGGFFGGGGFGGGFCEFFGEGEF@GFGGGGGGFGGGGGGGGGDGGGFGGFGFGGGGGFGFFEGGGGGGGGFGGGEFGEAFFGEGGGGGGGGCCCCC
@sC 446
TGAGGAATATTGGTCAATGGGCGTAAGCCTGAACCAGCCAAGTAGCGTGAGGGATGACTGCCCTACGGGTTGTAAACCTCTTTTGTTTGGGAATAAAGTGCGGGACGTGTCCCGCATTGCATGTACCATTTGAATAAGGACCGGCTAATTCCGTGCCAGCAGCCGCGGTAATACGGAAGGTCCGGGCGTTATCCGGATTTAGTGGGTTTAAAGGGAGCGCAGGCCGTGGGTTAAGCGTGTCGGGAAATTCCGTCGCTCAACGGCGGACGTGCGGCGCGAACTGGTCCACTTGAGTACGCGGGATGTTGGCGGAATTCGTGGTGTAGCGGTGAAATGCTTAGATATCACGAAGAACTCCGATTGCGAAGGCAGCTGACGGTAGCGCAACTGACGCTGAGGCTCGAAAGTGCGGGTATCGAACAGGATTAGATACCCT
+
FGGGGGGGGGGAGGGGGGGCEFGGGGGGGFGGGGGGGGGGFFGGGGGGGGGGGGGGGGGGGGGGGGGGGGG@FGFFEGGGGGGGGGGGEFGFGGGGGGGAFGFDGGGGGGGGGGGGGGGGGGGGG?FFFFGGGG9EDAFDGF>+@CEGGC,@CC++:=EGFGGGGGGEGGEGGGFC*FFGGG9<CFG>*1=EGGGGE*=C:$GGC9<ECFE<<5;>C2815927>CDGGC@;;CD)C>C8::/CCCF?CCEEDFC9EGEEEGGGGG>=F8@-FC+G>9D=?FGFF9CFA<D>)7C@837GFA8FD@+EGGFE=CGGED=E,FDGFGEE9EC,C,CF=FEDCE?:FCFFF9FEGCGDFEFDGGF?FGGGGFCFGEGGGGFGGGFFFE6:7ECGGFFEGGGGGEFCFGGGGGGGGGGEGFBEFCGGGGGGGF@C9CCC
@sC 447
TGAGGAATATTGGTCAATGGGCGATGGCCTGAACCAGCCAAGTAGCGTGAAGGATGACTGCCCTATGGGTTGTAAACTTCTTTTATAAAGGAATAAAGTCGGGTATGCATACCCGTTTGCATGTACTTTATGAATAAGGATCGGCTAACTCCGTGCCAGCAGCCGCGGTAATACGGAGGATCCGAGCGTTATCCGGATTTATTGGGTTTAAAGGGAGCGTAGACGTATGTTTAAGTCAGTTGTGAAAGTTTGCGGCTCAACCGTAAAATTGCAGTTGATACTGGATGTCTTGAGTGCGGTTGAGGCAGGCGGAATTCGTGGTGTAGCGGTGAAATGCTTAGATATCACGAAGAACTCCGATTGCGAAGGCAGCCTGCTAAGCTGCAACTGACATTGAGGCTCGAAAGTGTGGGTATCAAACAGGATTAGATACCCT
+
CFFGGEFGGGGGGGFCFG<CFGGGGGGGECFDGGGGGG<FGGDCCDGGGGGGGGGGGGAEEAFGG8EFGF@:FGGFGGGG9,CFGFEFF,?EGGF<EEGGGDE8FE8DFGGGGFDCGGGGGGGGGC@FEAEFGGGGGGGGGGGD7DEEFBFGGFGDFF8@FGGGGGGGGGGGGGFGGGGD7::>**=7>F:CFF7E=:::6:=GG;,1*?FG97>A>2>>@F@3>#A+>@;F@:@@B7FD@<9,(33?F>GC:CCDC*0<C7CDD6,@,FDD@B6,74=?+FFFEDFGGGFGBGEC=8GGFEDE,@+7F8FD>,8@EFE<DGCCFFB=,@C,,,FFGD9FDF<=FFFCB?<C6,EGDGGDGEGE:FEFGF<GGGGFGFCEFEFGFGFFGFFCCFGGFGGGGGGF<CGGGGF@EDCFDGGFFGFE9FGDGF@-CCCC
@sC 24765
TGAGGAATATTGGTCAATGGGCGATGGCCTGAACCAGCCAAGTAGCGTGAAGGATGACTGCCCTATGGGTTGTAAACTTCTTTTATAAAGGAATAAAGTCGGGTATGCATACCCGTTTGCATGTACTTTATGAATAAGGATCGGCTAACTCCGTGCCAGCAGCCGCGGTAATACGGAGGATCCGAGCGTTATCCGGATTTATTGGGTTTAAAGGGAGCGTAGGCGGGTTGTTAAGTCAGTTGTGAAAGTTTGCGGCGCAACCGTAAAATTGCAGGTGATACTGGCGACCTTGAGTGCAACAGAGGTAGGCGGAATTCGTGGTGTAGCGGTGAAATGCTTAGATATCACGAAGAACTCCGATTGCGAAGGCAGCTTACTGGATTGTAACTGACGCTGATGCTCGAAAGTGTGGGTATCAAACAGGATTAGATACCCT
+
<FFGGGGGGGGGGGGGGGG<EFGGGGGDF@CGGGGGFGGC@A<FGF:CFEGFFFFFFFEFFFF8FFGGGE7F=FFGAFCFGF,EFFG9EFGGGGGGGGFGGC@FG8FGGEBFFFD=EFGGGGGGCGGFGGGEEAFGFFGG,EFGGGEFGFF@FGEEFEFC@FFFG8FGEEEFFF:FCCF*@:EFGGDEEE9>C>GC5<153C9<FFBF@GF@?C@>F:C5/::CGGE;;E=@C>>9<CFD8FFG7@GGF@ECFCEB7@CGFGFEEGGF,:E%.:#EF7<C.CC<+GFA,AE9+FFFAGEEEF?<FDGGGFA@@=@ECFFFF@FC5F7DFGGF?<FC@<ECA=F?A@EGGFCGFEEFCFFBGGCFGGGGFFAF<<GGGGFGGEDGGGFCEFGGGE@F<CGGGGFFFGGGGGGGGGGGGGGFDGGGGGGGGGGCCCCC
@sC 449
TGGGGAATATTGCACAATGGAGGAAACTCTGATGCAGCGACGCCGCGTGAGTGAAGAAGTAATTCGTTATGTAAAGCTCTATCAGCAGGGAAGATAGTGACGGTACCTGACTAAGAAGCTCCGGCTAAATACGTGCCAGCAGCCGCGGTAATACGTATGGAGCAAGCGTTATCCGGATTTACTGGGTGTAAAGGGAGTGTAGGTGGCCATGCAAGTCAGAAGTGAAAATCCGGGGCTCAACCCCGGAACTGCTTTTGAAACTGTGAGGCTAGAGTGCAGGAGGGGTGAGTGGAATTCCTAGTGGAGCGGTGAAATGCGTAGATATTAGGAGGAACACCAGTGGCGAAGGCGGCTCACTGGACTGTAACTGACACTGAGGCTCGAAAGCGTGGGGAGCAAACAGGATTAGATACCCT
+
AFFFGGEGGGFGGGGGGGEFFFGGGGGGGGFGGFGGGGDGFGGGGGGCCGGGGGGGGGCEFG9FGGEGGGGGGGGFGGGGGGGFGGGGGGGGFGGFGFFGGGGGGGGGGGGGGGGGGFFGGGEGGGGGGGCGGGFGGGCFGDFGCDEGGGGFFGGGGGGGDCFGC6@EF@C;FGG=?FFGGG=FFG+CCBCCF8F6C>:B:CG9::CFGFFGFC4FGGGF=@#>FCFFFGGGGGGFD>?:GEFCCG6F>D8FCFF,;EC=<GGFF<GFD?81<FFGGGFF8GGGE=E<FBB>==FE?EE9FF>+=EGGGGFF@CEEFGFDGGGGGFGGGGGGGGGGFF@F7GDGGGGGGGGGGGDGGGGGGGGGGCEGGGGGGGGGGGGEF7GGGCGGEFGGGGFDEGFFFGGFA@GGGGGCCCCC
@sC 25496
TGGGGAATATTGCACAATGGGGGAAACCCTGATGCAGCGACGCCGCGTGAAGGAAGAAGTATCTCGGTATGTAAACTTCTATCAGCAGGGAAGATAGTGACGGTACCTGACTAAGAAGCCCCGGCTAACTACGTGCCAGCAGCCGCGGTAATACGTATGGTGAACGCGTTATCCGGATTTACTGGGTGTAAAGGGAGCGCAGGCGGTACGGCAAGTCTGATGTGAAAGCCCGGGGCTCAACCCCGGTACTGCATTGGAAACTGTCGGACTAGAGTGTCGGAGGGGTAAGTGGAATTCCTAGTGTAGCGGTGAAATGCGTAGATATTAGGAGGAACACCAGTGGCGAAGGCGGCTTACTGGACGATTACTGACGCTGAGGCTCGAAAGCGTGGGGAGCAAACAGGATTAGATACCCT
+
CF8FFGGGGGGGGGGGGGD8,BF@CFGF:DDFGGFGGGGGGGGGGGGCFEFGGGGGFG<CF<EEFGGGGFGGGGCFAGF9FGGGGGGGFEFFFGGFGFC9FECFGGFGGGGAAEFGGDGGGGGGGDGGGGFFEGFFGFGG8FGF8C@@>FFCFGD:,,3DD,,>,:*=<*:8FFGG7<*>>FE9EFFGGFF9:FC*=5C5CEG<G>?GCC<CCF<;%,>:=EED530:FF2EFC:;(F<<CB/CGFD=DCCD<FCFG#928GGEEEC<,8:A9GEF=GEGGFEEGGCCEE9F?FFCEAEEFDC@FEEFFAF<:GGFDE,FDEF99GFGFAFFF@EFFEC@CGFFGCCC7FFFCGGGGGGFGGCFCGFGGGFF<GGF@GGFGGF8EEDDGGEGGGGGGFGFFFGGGGFFF@-@CCC@
@sC 451
TAAGGAATATTGGTCAATGGGCGATGGCCTGAACCAGCCAAGTAGCGTGAAGGATGACTGCCCTATGGGTTGTAAACTTCTTTTATAAAGGAATAAAGTCGGGTATGCATACCCGTTTGCATGTACTTTATGAATAAGGATCGGCTAACTCCGTGCCAGCAGCCGCGGTAATACGGAGGATCCGAGCGTTATCCGGATTTAGTGGGTTTAAAGGGAGCGTAGATGGATTTTTAAGTCAGTTGTGAAAGTTTGCGGCTCAACCGTAAAATTGCAGTTGATACTGGATGTCTTGAGGGCAGTTGAGGCAGGCGGAATTCGTGGTGTAGCGGTGAAATGCTTAGATATCACGAAGAACTCCGATTGCGAAGGCAGCCTGCTAAGCTGCAACTGACATTGAGGCTCGAAAGTGTGGGTATCAAACAGGATTAGATACCCT
+
EEFFGGGGGGGGGGGGGGGGFFGGGEBGGDFGGFGGFGGFFFFGGGGGGGGGGF?FGGDFEGFGGGGGGF@FGGGGGGGGG,EFE<EFCEGG8,EFGAFAFGGGGGEGFGGGF?FFFFGGG9F??FGGGGAFGF9,C<EE,?+BED8FE?FDEGGGGFGG<==88C@FFFCEC=DF7FFEFCF@*:9:*>*B;,<85/F9=)>7?C,1=GGCFFGFD;75C;)#0;3+#2@CF7A63=F0(E7@@197GGGGC=B=D@:BC:DE33@@9>E5EE9F;ED9DCFAC,<D?EE=DB,GEE@,=F9DCDGGEEE@?B7CGEEFFEEE5GEE,FEB<FGDE9D8EEC@FFCDBC,,@C@8:7FFF7FDF<FFE<FGFC@9@FF8GGGGFCFGEFGFCGGGFGGGGGFF9EGEGGFEGCGGGGFECCGGGGGGGGGCCCCC
@sC 452
TGAGGAATATTGGTCAATGGCCGAGAGGCTGAACCAGCCAAGTCGCGTGAAGGAAGAAGGATCTATGGTTTGTAAACTTCTTTTATAGGGGAATAAAGTGGAGGACGTGTCCTTTTTTGTATGTACCCTATGAATAAGCATCGGCTAACTCCGTGCCAGCAGCCGCGGTAATACGGAGGATGCGAGCGTTATCCGGATTTGTGGGGTTTAAAGGGTTGGTAGGTGGTGATTTAAGTCAGCGGTGAAAGTTTGTGGCTCAACCATAAAACTGCCGTTGAAACTGGGTTACTTGAGTGTGTTTGAGGTAGGCGGAATGCGTGGTGTAGCGGTGAAATGCATAGATATCACGCAGAACTCCGATTGCGAAGGCAGCTTACTAAACCATAACTGACACTGAAGCACGAAAGCGTGGGGATCAAACAGGATTAGATACCCT
+
FECFGGGGGGGGGGGGGGGCFGGGEDGGGGGGGGGGGGGGGDFGGGECFFGGGGDFGGG?F9FFGGGGEGFCFGFFGEFGGCCFGGGGGFGDGGGGGGGGGG@CGGGGGGGGGGCGGGGGDFGGFGGGGGGGGGFGFFGGGF7CEFGGGGGGE@EGG9FCGGGGGEFE7*@FECCF@C:CCEF@<<CFEF88ECGG7CF@$1)CFG<CF7AFFG-###774C@?F3GGFGGFF@76FCCE>@+22<<@?F@@&;E%GFFC<0A=F>AD,6CFGFGFDACG?=<ECFCF@,GGBGGGGFD=FF=B:6:CBD?448CGGGGFFEB@)CCADEGEFFE9;9B,GD9GEGGGGFGGDF:CCD<?CEFD9GFE?GFCDFGGGGGGFGFGGGGGGFFCEFC@,FGDEDGFGGGGGFGGGGFE<EEFE9GGGGGGFGGCCCCC
@sC 30313
TGGGGAATATTGCACAATGGAGGAAACTCTGATGCAGCGACGCCGCGTGAGTGAAGAAGTAATTCGTTATGTAAAGCTCTATCAGCAGGGAAGATAGTGACGGTACCTGACTAAGAAGCTCCGGCTAAATACGTGCCAGCAGCCGCGGTAATACGTATGGAGCAAGCGTTATCCGGATTTACTGGGTGTAAAGGGAGTGTAGGTGGCCATGCAAGTCAGAAGTGAAAATCCGGGGCTCAACCCCGGAACTGCTTTTGAAACTGTGAGGCTGGAGTGCAGGAGGGGTGAGTGGAATTCCTAGTGTAGCGGTGAAATGCGTAGATATTAGGAGGAACACCAGTGGCGAAGGCGGCTCACTGGACTGTAACTGACACTGAGGCTCGAAAGCGTGGGGAGCAAACAGGATTAGATACCCT
+
FGGGGGGGGGGGGGGGGFEFGGGGGGGFGAFGGFGGGGBFGGGEEGG6CFFGFGGGGFFFGGF<FGEFGGGGEFGEGGGGG<EFGGF@DFFGGFGGGBFGGGGGGGGGGGGGGG?<FFGGGDGGGDEGGGGGGGGGGGGGGGGGGGDG@FGGGGGFFFGGFGGGGGGG>F<>FGGG7-F@GG>GGG8CC<FFDGGFGCC<@FCCFFCCCFGG9FD69CFGFGGGEC>>CFGGGGGFEFGFFGGGFGFFCEDFCGFGF=DFGGFD?F9GDFF<CGGGEFGGGGGGGGF<GFCEGE;@=DFFGGGGFDGFGGGFECDGGGGGGFFCFC@<CFF@BC8CGGGGGDGGGGDGGGFF9GGGFFFFGGGGGGGGF@,GGGGGGGGCDBGGGFCFGGGGGGGGGGGGGGGGGGGGF8GCCCCC
@sC 21723
TGAGGAATATTGGTCAATGGGCGATGGCCTGAACCAGCCAAGTAGCGTGAAGGATGACTGCCCTATGGGTTGTAAACTTCTTTTCTAAAGGAATAAAGTCGGGTATGCATACCCGTTTGCATGTACTTTATGAATAAGGATCGGCTAACTCCGTGCAAGCAGCCGCGGTAATACGGAGGATCCGAGCGTTATCCGGATTTATTGGGTTTAAAGGGAGCGTAGATGGAGGGTTAAGTCAGTTGGGAAATTTTGCGGCTCAACCGTAAAATTGCAGTTGTTACTGGATGTCTTGAGTGCGGTTGAGGCAGGCGGAACTCGTGGTGTAGCGGTGAAATGCTTAGATAGCACGAAGAACTCCGATTGCGAAGGCAGCCTGCTAAGCTGCAACTGACATTGAGGCTCGAAAGTGTGGGTATCAAACAGGATTAGATACCCT
+
F8EGGFFFGGG9EEDFCE<BCGBC@7@FDFGGDDFGGC<EDF6FFFEFE@FGGGD8FGFF9EEFAFFC8CF=FFGDDFCAF,,6,,<95CFGGGGCF99,?FEGEFGGG9,,?<EE8F7E,:?EE9,5<E<EFGC>A5==?BC+@88FA5,8=FCC+CDCD,:D=8CCGGC;EF7*3*<35<BEE79>***;B,<FE5*8:C90?38=F3BF%5:FA>>=1=?CC;03,,@;8,,88CGCF@,D7<7F:C8+38GDGGGFFB3=8C,,,GFFDB35@,9*FGFEEDCGFGFA1@48+,9F8E9GDCFFC>;E8@++6,,E,,FCAC@9FDFAGFE,,C,9FFEF7GGFE@E@<:@,@EF7C7@@E,FEEFCFB,FCFGFEDFGGCGGFEFAGGGGFDF7FD7FFGCEGGGFEGGGGGFC,FCGGGGECGGF@CCCC
@sC 31305
TGAGGAATATTGGTCAATGGACGAGAGTCTGAACCAGCCAAGTAGCGTGAAGGATGACTGCCCTATGGGTTGTAAACTTCTTTTATACGGGAATAAAGTGAGGCACGTGTGCCTTTTTGTATGTACCGTATGAATAAGGATCGGCTAACTCCGTGCCAGCAGCCGCGGTAATACGGAGGATCCGAGCGTTATCCGGATTTATTGGGTTTAAAGGGAGCGTAGGCGGACGCTTAAGTGAGTTGTGAAAGTTTGCGGCTCAACCGTAAAATTGCAGTTGATACTGGGTGTCTTGAGTACAGTAGAGGCAGGCGGAATTCGTGGTGTAGCGGTGAAATGCTTAGATATCACGAAGAACTCCGATTGCGAAGGCAGCTTGCGGGACTGTAACTGACGCTGATGCTCGAAAGTGTGGGTATCAGACAGGATTAGATACCCT
+
EFFDGFGGGGFFFGGGFGEB@FFGGGGCFGGGGGGCFGGGGGGGGGGGG,FFGGGGGG,FFFGGGGGGGGEGGGGGGG,FFDGGGGFEFGGGGGGGFGGCGG8FGGGGGGCEGGGGGGGFFFGGGFG7FFGF9FGEFGFFF8F:FFEGBCFGGFGGFDFFGGGFGGGGGGGGGAEGGC>>FG?;3FDEFD*8CGGEEBCFFG*FFGFCEFB9<FD>ED6::>@FCC91C8FGFFF2#,GGGFFDCFCC:@+@0:GGEDCF>8CDA?&@,GCFFG@DC/8DFEGF5EFGGGDFFDGGGFFB8@FFF@ECEE;FBE@77GDEFFC>FFFAFFE5,FGGFCGGGGGGGGGGGFFGGEGGGFF7GGGGGGGGGGGGFC@7C,FGGGGGGGGGGGGGGGGGGGGGGEF9GGGEC9FEGFGGGCFEFFGGFFGGGGFCC9CC
@sC 456
TGAGGAATATTGGTCAATGGGCGATGGCCTGAACCAGCCAAGTAGCGTGAAGGATGACTGCCCTATGGGTTGTAAACTTCTTTTATAAAGGAATAAAGTCGGGTATGCATACCCGTTTGCATGTACTTTATGAATAAGGATCGGCTAACTCCGTGCAAGCAGCCGCGGTAATACGGAGGATCAGAGCGTTATCCGGATTTATTGGGTTTAAAGGGAACGTAGATGGATGTTTAAGTCAGTTGTGAAAGTTTGCGGCTCAACCGTAAAATTGCAGTTGATACTGGATGTCTTGAGTGCAGTTGAGGCAGGCGGAATTCGTGGTGTAGCGGGGAAATGCTTAGATATCACGAAGAACTCCGATTGCGAAGGCAGCCTGCTAAGCTGCAACTGACATTGAGGCTCGAAAGTGTGGGTATCAAACAGGATTAGATACCCT
+
<FFGGGGGGFGGGGGGGGCEFGGGGGGGGGGGGGGGGGFFGGGGGGGEEGGGGGGGGGFGGGGFGGFGFCECEFGFGGGGGGGGGGFGDDFD8FFFGCEFGGCFGGGDEGFAFFGGGGGGG9FF,AFDFFGFGGGFGGGG?<FCEGEGC<FFGGGG+5FGGGGGGDEEGGG7FGGGEC>@:F%@@>7C>CC5?F@CECFFFFFGFE;914;FGFCFFFFEA=#9CGF19#DFA:>C5F7FFC=@<CCB?@E?=:CB8F>GECE7FFGFBFFFGFDA>%07GDEDAFEEFGFE*FGGFCGGGGFEGGGFFEGGFDGEEFGGFFGGBC8E@,GFGGFD9CGGFCEGGDGFGGGGECEEGGGGGGGGGGGGFCGGGFGCGGGFGGGGGGGGGGGFF@FGCGGGGGGFGGGGGFGGGGGGGGGGGGGGGGGGGGGCCCCC
@sC 457
[truncated: 18,126,876 more chars]
