# Supplementary material for: Compositional distinction of gut microbiota between Han Chinese and Tibetan populations with liver cirrhosis
Source: PeerJ. 2021 Sep 15;9:e12142. doi: 10.7717/peerj.12142 (PMC8449536; doi:10.7717/peerj.12142)
Supplement: Supplemental Information 5 [file peerj-09-12142-s005.zip › HHC4.clean.fastq]

@sD 33361
TGGGGAATATTGGACAATGGGCGAAAGCCTGATCCAGCGACGCCGCGTGAGTGAAGAAGTATTTCGGTATGTAAAGCTCTATCAGCAGGGAAGAAAATGACGGTACCTGACTAAGAAGCCCCGGCTAACTACGTGCCAGCAGCCGCGGTAATACGTAGGGGGCAAGCGTTATCCGGATTTACGGGGTGTAAAGGGAGCGGAGACGGGATAGCAAGTCTGAAGTGAAAGCCCGGGGCTCAACCCCGGGACTGCTTTGGAAACTGTTGACCTGGAGTGCTGGAGAGGCAAGTGGAATTCCTAGTGTAGCGGTGAAATGCGTAGATATTAGGAGGAACACCAGTGGCGAAGGCGGCTTGCTGGACAGTGACTGACGTTGAGGCGCGAAAGCGTGGGGAGCAAACAGGATTAGATACCCT
+
FGFFGGGGGGGEGGGF<FF8EFGGGGGGGGGGGGGGGGEF7FE+@FGCFFEGGGG?5CCEF?<FCCC,EDEEAFGFFGGGGGGFG8FEC=BEEFFFGGGGGGGCGGGGGGF9FFFCFCGGGF7==>BFGFFECC8B<<@+DCFGGG7<CCCFDG78?:FECEGGC;*<FFGGEDFGG@FGGC$BBF:B2BFGGGG76/2->8?:CC;;FFCFG<F=<;C@%FFF:C::FECC8EGF85CBCCFGFCEF:<,9CFFFAGGGE;F<C5:28GFA*F=EECDC?FECE,?<E@@,E@FFE?=,8<GE>7CCCGGFC@,GGGGGFFGGGGFDGEFEFE=CFEF@,7FFE7:EGEFF,C69CGGEEFFGGGGGGGF;GGGF:FC+,EGGCE@EEFGGGGGGFCF<FCGGGGGGGGGCCCCC
@sD 31471
TGGGGAATATTGCACAATGGAGGAAACCCTGATGCAGCGACGCCGCGTGGAGGAAGAAGGTCTTCGGATTGTAAACTCCTGTCCCAGGGGACGATAATGACGGTACCCTGGGAGGAAGCACCGGCTAACTACGTGCCAGCAGCCGCGGTAAAACGTAGGGTGCAAGCGTTGTCCGGAATTCCTGGGTGTAAAGGGAGCGCAGGCGGATTGGCAAGTTGGGAGGGAAATCTATGGGCTCAACCCATAAATTGCTTTCAAAACTGTCAGTCTTGGGTGGTGTAGAGGTAGGCGGAATGCCCGGTGTAGCGGTGGAATGCGGAGATATCGGGAGGAACACCAGTGGCGAGGGCGGCCTACTGGGCACTAACTGACGCTGAGGCTCGAAAGCATGGGTAGCAAACAGGATTAGATACCCT
+
EE8EECEGGGGGGGGGGGF<FFDCCFFEGGGFCEFC<,@CGGGECCECF7FGGGGGGCFECFGGGGEF@E?<EFGGGGGAEFFFGGGGE+@CFBEEEGGFGCCBFGD9FFFGGDGGGGF,FFGGGGGGGGDFGFFGGGFCFFFGGEDG>>F9CFEA<7::FCE8A9FF***3C6FCFB@0)F0FCFCGECC?GFC>CEE?G58:@GDGEF?<CCF.CCCC>>&@,DAFFGGGGGGE7GFCFFCGFFDGGF@@<CE4C@CF=@FCDFF>9D=8#7FGCBFAFF:CGE7GGGFDD8E7E>==E=7>9GEGEGGF?@+B7?<DGEEEGGGGGFFE@F8F<FEFGEF@A@+GGCFFEAGGFFDEFCGGFECGGEFCF@EF8GGGFEE6ECFGGGGGFECFEFEEFAGGGGGFGGGCCCCC
@sD 3
TGAGGAATATTGGTCAATGGACGAGAGTCTGAACCAGCCAAGTAGCGTGAAGGATGACTGCCCTATGGGTTGTAAACTTCTTTTATACGGGAATAAAGTGAGGCACGTGTGCCTTTTTGTATGTACCGTATGAATAAGGATCGGCTAACTCCGTGCAAGCAGCCGCGGTAATACGGTAGAACCGAGCGTTATCCGGAGTTATTGGGATTAAAGGGAGCGTAGGCGGACGCTTAAGTCAGTTGGGAAAGTTTGCGGCCAAACCGTAAAATTGCAGTTTATACTGAGTGTCGTGAGTACAGTAGAGGCAGGCGGAATTCGTGGTGGAGCTGTGAAATGCTTAGATATCACGAAGAACTCCGATTGCGAAGGCAGCCTACTGTATCGCAACTGACGCTGAAGCTCGAAAGCGTGGGTATCGAACAGGATTAGAGACCCT
+
A6CEFFFFGFFFCFGD,EFEGEGGDE@CFFFEGG<<@FDFFCCEFGGGGGGGGGGFDECFGGFGFFFGGGDFEGFGGGGGCEG9EDCFGEGEFD5FA<FFFFEDCECAFGCF9EAFBDE<<F@FEFGCFFG@E<=@EFGC9AB++68BFAF8+A<7+3<FGGGGC+<FG7FF9C7@,**3,7@<><7FG7=,,>F:5*864C@9C**527,?<FF58(=0#27;63299C=C@CG36=F79>*2<AF@F@GCC@,4##BBAFC7->C99;99=>6:#:+6ACEFF:>?,,DGC5@:,4C59,CF?6GECGEA@9DEGFEAA?@,5FE,F=5,9FFD>6D@FFGCFCFDGF?E<FECFGFGGGGFGFBFEFGGFFE<,E@??+ECDFC7EC@ECGFEFBGGGGGFEGGGGGGGGGGGGGGFGGGGGGGFDB,CCCCC
@sD 4
TGGGGAATATTGCACAATGGAGGAAACTCTGATGCAGCGACGCCGCGTGAGTGAAGAAGTAATTCGTTATGTAAAGCTCTATCAGCAGGGAAGATAGTGACGGTACCTGACTAAGAAGCTCCGGCTAAATACGTGCCAGCAGCCGCGGTAATACGTATGGAGCAAGCGTTATCCGGATTTACTGGGTGTAAAGGGAGTGTAGGTGGCCATGCAAGTCAGAAGGGAAAATCCGGGGCGCAACCCCGGAACTGCTTGTGAAACTGTGAGGCTAGAGTGCAGGAGGGGTGAGTGGAATGCCGAGGGTAGCGGTGAAATGCGTAGATATTAGGAGGAACACCAGTGGCGAAGGCGGCTCACTGGACTGTAACTGACACTGAGGCTCGAAAGCGTGGGGAGCAAACAGGATTAGATACCCT
+
CFFGGGGGFEFFGGGGGGGGGGGGGGGGGFGGGFGGGGGCFFGGGGE+@CFGFCFGGGGCDFFGFGFCFDFAFFFFGGGGGGGGGGG87FGGDGGFGFGFGG>FGDFGGGGGFFFFFCGBFGDDGDGGGGGGGGGFFBFCGCFGGEEGGEGGGGCFGGG8FEGCC3@FFFGFFG7FB>FD9@FFFF6F<<;ECFC:=CCFC>FCFCCAF:??6?<F.;>=0F&:AF9;CFCECE;C'8CFF;ECDCEC@F,C,?/AABD==#FFEFGGD+FE9A<FECFF:FGGFDB,?>FE9ECCC=+5E8GGA@89,@C,=C,6@<C3,4FEFCAC<9FFB:C,88GGDFBA9F:DGGGGFFGGGFFGFGGGGFGEC,FFF@FFFEGGGGGGFCGGGGGGFDFGFGGFDCEA9FEF@FCCCCCC
@sD 37209
TGGGGAATATTGGGCAATGGGGGGAACCCTGACCCAGCAACGCCGCGTGAAGGAAGAAGGTTTTCGGATCGTAAACTTCTATCCTTGGTGAAAATAGTGATGGTAGCCAAGAAGGAAGCCCCGGCTAACTACGTGCCAGCAGCCGCGGTAATACGTAGGGGGCAAGCGTTGTCCGGAATGATTGGGCGTAAAGGGCGCGTAGGCGGCCTGGTAAGTTTGAAGTGAAAGGCCTTCTTTTAAGGAGGGAACTGCTTTGAAAACTGTCGGGCTTGAGTGCAGGAGAGGTAAGCGGAATGCCCGGTGTAGCGGTGAAATGCGTAGATATATGGAGGAACACCAGTGGCGAGGGCGACGATCTGGGCTGCAACTGACGCTCAGTCCCGAAAGCGTGGGGAGCAAATAGGATTAGATACCCT
+
FGGGGGGGGGGGGGGGGGEGFGDGEGGFG8FGGGGFGGGGGGGGGGGGGGFGGGGGFFGE>ADGDFGG:FGGGGGFGGGGF<FFCCFGEFGGGGCFFGGGGGCFFGGGGGGGGGGGFGGCFCEDGGFGGGGGGGFGGG:CFGFFFGCG:E*<FGC:9CEGDGGGGGFGEE58<FGEGGGF@7E?FGGGCEEFFGGFG@E>EGGGGG>E=CFC?GGFFFGD9GGGGFGD#GGDF+FBFFE8CFCCAECCFDFF9FFFGEE<GFF:GGGFCFAFBGDD8GDGDGCF?=::DGFDCCC7GGEGFFB@)C=FCE5,C::GFGFEF=9GGFFFCFEB,=EEB=,EC@EF8BB@@:E<GGGG@FGFFGGFGGECGGFFEAC,FC@7ECFEEGGGGGGFGFGGGECDE9FFCDFFGFDCCCCC
@sD 22240
TGAGGAATATTGGTCAATGGGCGAGAGCCTGAACCAGCCAAGTAGCGTGCAGGAAGACGGCCCTATGGGTTGTAAACTGCTTTTATATGGGGATAAAGTGAGTTACGTGTAACTTATTGCAGGTACCATATGAATAAGGACCGGCTAATTCCGTGCCAGCAGCCGCGGTAATACGGAAGGTCCAGGCGTTATCCGGATTTATTGGGTTTAAAGGGAGCGTAGGCCGCCCCTTAAGCGTGTTGTGAAATGCCGCGGCTCAACCGTGGCACTGCAGCGCGAACTGGGGGGCTTGAGTGCACGCAACGCAGGCGGAATTCGTGGTGTAGCGGTGAAATGCTTAGATATCACGAAGAACTCCGATTGCGAAGGCAGCTCACTGGAGCGCAACTGACGCTGAAGCTCGAAAGTGCGGGTATCGAACAGGATTAGATACCCT
+
DFFFGGGGGGGGGGGGGGGGGGGGGFFGGGGGGGGGGGGGGGGGGGGGGGGGGGGGFGFGGGGGGFGGGGGGGGGGGGGGGGGGGGGGGGGGGGGFGGGGGGGGGGGGGGGGGGGGGGGGGGGFGFGGGGGAFGGGGGGGGGEGGGGGGGGGGGGEGGGGGGFFGGGGGGGGGCGGGG5GGGGGGGGGGGGGGGGGGEEGFFGE@FBGGGG=GGGFGFGFDBGGGGDGGGGGF?GEGGGGGF@GGG8?GE?CCEE?,CCFGGFGFGGFDGGGGFFGGGADGGGGGGGFGGGGFF6EGGEGCGGGGDGGGFFFDEGGGGFEFFGGFGEGGGGFFGFDFGGFFE@,GGGGGFGGGFEGFFCCFCGGGF@GGGFFGGGGGGGGGGGGGGGCEFFGGGGGGGGGGGGGFGFCGEFEGGGGGGGFFFCF<,GGGGGCCCCC
@sD 34509
TGGGGGATATTGCACAATGGGCGAAAGCCTGATGCAGCAACGCCGCGTGAGGGAAGACGGTTTTCGGATTGTAAACCTCTGTTCTAAGTGACGAACAAATGACGGTAGCTTAGGAGAAAGCCCCGGCTAACTACGTGCCAGCAGCCGCGGTAATACGTAGGGGGCAAGAGTTGTCCGGACTTACTGGGGGTAAAGGGAGCGCAGGCGGAGAAGCAAGTCAGTGGTGAAAAGGATGGGCTTAACTCATCGACTGCCATTGAAACTGTTTCCCTTGAGTGAAGTAGAGGCAGGCGGAATGCCGAGTGTAGCGGTGAAATGCGTAGATAGTCGGAGGAACATCAGTGGCGAAGGCGGCCGGCTGGGCTTTAACTGACGCTGAGGCTCGAAAGTGTGGGGAGCAAACAGGATTAGATACCCT
+
CFEFGFGGFGFFGGGGGGFG8AFG@FGGD8FGGFGGGFFFGGE@CCGEGGCFCFGGA<=CC@BFGGGC+B<FDAEFGGGGE?,CEGFFF<E9+?CEGGGGG9F+@FF>F,CD9DF8BDF8FGGGGGDGGGGGGGG,,@>CFCFFEE7<FG:<CF,<F,<CCF*=:8<<+=:72,?2*<4#<F@FC:8,%5/<CEF?E88>A>?C*5CE:8D@;CF?FF=GFDC@.@@38:#&8F@:&5,G>CB9GC@3@,33,+33,:,,3@68,FFF=EDAFFFGDFCGBC>==4A+F@BE,==EC+GFFEAFGGBGFA,,F@=?47,?<CFFC4+@>FC,FC<,,<,FGEGGE@FCCFFCGDF@,FGGGEFAF<FF<EEEFCGE@EFGGFFEGGGGGGGGGFGGGGF9E<GGGGGCGGGGGCCCCC
@sD 8
TGAGGAATATTGGTCAATGGGCGCAGGCCTGAACCAGCCAAGTAGCGTGAAGGATGACTGCCCTATGGGTTGTAAACTTCTTTTATATGGGAATAAAGTTTTCCACGTGTGGAATTTTGTATGTACCATATGAATAAGGATCGGCTAACTCCGTGCCAGCAGCCGCGGTAATACGGAGGGTCCGAGCGTTATCCGGATTTATTGGGTTTAAAGGGAGCGTAGGTGGACAGTTAAGTCTGTGGTGAAAGTTTGCGGCTCAACCGTAAAATTGCAGTTGAGACTGGCTGTCTTGAGTACAGAAGAGGTGGGCGGAATTCGTGGTGTAGCGGTGAAATGCTTAGATATCACGAAGAACTCCGATTGCGAAGGCAGCTCACTGGACTGCAACTGACACTGATGCTCGAAAGTGTGGGTATCAAACAGGATTAGATACCCT
+
@FFGGGGGGGGGGGFFGGGGFGG>@@FGGGGGGGGGGGGGFGGGGGGGG,DDFGGGGGAFFGGGGGGGGGGCGGFDFGAACFGGGGGD?EF<FFGGGGFG,A?EEFFGGBC?E,?,CE9BFFGGGFFEFGGG,FFGGGGG,=CFGGGGAFGFEGGGGGGGGGGGGGGDG@CFGGGG7*F*>DGF*5*FGGDGGGDC/=CGG7F,<F=F@<FECEE:817>?BGC65)#37CFF;GA-#GG3=7EGG,@38@80FFB=BC688,D8;@0<FGFCB9CD46=@8FA@DEA8F<GDE;,@,,59?DCDEEGFCC>,94+CD=GEE>+)B7AGGFCGFGGGFEDC9,,<ECGFGFGFECCGFGEGEEFFFGGGFFGGGFGFFFGG@FGGGGGGGFFEEEEFGGGE:GFFFEGGCGFF<FEC,GGFGGFFGGGGGFCCCCC
@sD 9
TGAGGAATATTGGTCAATGGGCGCAGGCCTGAACCAGCCAAGTAGCGTGAAGGATGACTGCCCTATGGGTTGTAAACTTCTTTTATATGGGAATAAAGTTTTCCACGTGTGGAATCTTGTATGTACCATATGAATAAGGATCGGCTAACTCCGTGCCAGCAGCCGCGGTAATACGGAGGGTCCGAGCGTTATCCGGCTTTCTTGGGTTTAAAGGGAGCGTAGGTGGACAGTTAAGTCAGTTGTGAAAGTTTGCGGCTCAACCGTAAAATTGCAGTTGGAACTGGCTGTCTGTAGTACAGTAGAGGTGGGCGGAATTCGTGGTGTAGCGGTGAAACGCTTAGATATCACGAAGAACTCCGATTGCGAAGGCAGCTCACTGGACTGCAACTGACACTGATGCTCGAAAGTGTGGGTATCAAACAGGATTAGATACCCT
+
CFGFGGGGFGGGGGGGGGGGGGGDCCFGDFGGGGGGFGGDFFFGGGEGGGGGGFGGGGGGGGGGGGGGGGGGGGGGGGGF<FFGGGFFCGGGFFGGGGG?,F,EFFEGGGG7F<9=FGCGGGGGFGG<CFGGGG,EGFFF<8@CECC8EFGGGGGGGGGCFFFGEEGCG+@DFGGGE@E*@FEG<<7@FC*=FGGG5*<F++?,?F<FG,??CCF5::C=FFD23:2;,<DGF9C<3:+2,38,3(3?-93@+2GGFC@FF6C=C/8C8,9FCB=C6,+D88B6,A,,=9,,;E@:,FC,4,>@EEGGGGFDB8@@7GGFEC>+8C@GGGF@?6+DFGF9F8DAFFCGGFEGEGCDGGGGGGGGGGDGGGGGFDFEFFGGGFFGGGGGGFFGGGGGGEDD<7GFFFCGGGGGGGGGF@FFGGFGE<FFGFFCCCCC
@sD 10
TGAGGAATATTGGTCAATGGGCGCAGGCCTGAACCAGCCAAGTAGCGTGAAGGATGACTGCCCTATGGGTTGTAAACTTCTTTTATAAAGGAATAAAGTCGGGTATGTATACCCGTTTGCATGTACTTTATGAATAAGGATCGGCTAACTCCGTGCCAGCAGCCGCGGTAATACGGAGGATCCGAGCGTTATCCGGATTTATTGGGTTTAAAGGGAGCGTAGATGGTTGTTTAAGTCAGTGGTGAAAGTTTGAGGCTCAACCGTAAAATTGCAGTTGATACTGGATGTCGTGAGTGCAGTTGAGGCAGGCGGAATTCGTGGTGTAGCGGTGAAATGCTTAGATATCACGAATAACTCCGAGTGCGAAGGCAGCCTGCTAAGCTGCAACTGACATTGAGGCTCGAAAGTGTGGGTAGCAAACAGGATTAGATACCCT
+
@F9C<EF<FFEGGGGGGGGGGGCGGGFFGCFGGGDGGGBEEFFEGGGEGGGFEEBE=FFGFGGGF,:@CGGFF6FFFGGGF<CFFCCFGDGC@FGFGGGGGGGGGGGGGGGGGGGC@B89@EEBAEFGAEFFG,6,:<?@FDCGGF>F<F9=F<DFDDCEGCB,@?CGFFFAE9FDGEG*>DFC:**5>FDGG9FBE8B,B3CFGGGF::?(DEA8='5EA?27@<#<:=EFEC>:<@9E#F=B:29@+7;>&@=,E>::+:9CGGGGGFC*FB6@@,+3+@GECC@=89?DDB,E8GGFCF?8FCGC@FE>>@4>,7FGFEC@=C,@;FF9DD9E9FFDE=9FECFFEAA,,ECC=<E4+GGGGFGGGGGGF<ECCFC,FGGGFGGGGGGGFGFGCFF@6CFAEFFFFGGGGGFCGFAGGGGGGGGCF@FCCCCC
@sD 11
TGGGGAATATTGCACAATGGGCGCAAGCCTGATGCAGCGACGCCGCGTGAGGGATGGAGGCCTTCGGGTTGTAAACCTCTTTTATCGGGGAGCAAGCGAGAGTGAGTTTACCCGTTGAATAAGCACCGGCTAACTACGTGCCAGCAGCCGCGGTAATCCGTAGGGTGCAAGCGTTATCCGGAATTATTGGGCGTAACGGGCTCGTAGGCGGTTGGTCGCGGCCGGGGTGAAAGGCCATCGCTTAACGGGGGATCCGCGCCGGGTACGGGCGGGCTGGAGGGCGGTAGGGGAGACTGGAATGCCCGGTGTAACGGGGGAATGTGTAGATATCGGGAAGAACACCAAGGGCGAAGGCAGGTCTCTGGGCCGTTACTGACGCTGAGGAGCGAAAGCGTGGGGAGCGAACAGGATTAGATACCCT
+
CCFFGGDGGFFGGGGGGGFGGGGGGGGGG9FFGGGGGGGGEGGGGGGC:E7FG=EFGFGGDGGGG=FGFGGGGGFGFFG9FGGGGGGGGG77FFD<DCEGGEFG<F9FBFGGFGEDCFFEDFGFF<FEEE*@,@C,@F:,:CF8BD,>>F@*<<<@,37=1<7CC@FGGGFGGC@CC:FEEG>E,2<C7@>FCG>8*7*83)8F::1;7>5>1#E:845C2DD:B>?2200+=+=/**:;3*<<<:B<8C:5F1>19>3*,C86=6>CCE>B,,3+>5@6C6FGFFF?FFFC,,;@46,84+8+,?ABB5FEGGGEF<,<FDFF9FEF7FEFFFA,<:FGGEF<@,GEGFF9GFF<GFGGGFEDFDGGGGGGGGDFEGFFEDGGGDGGGEGGGGGGGGGGGGFE@GGFFEC<EGEGCCCCC
@sD 19812
TGAGGAATATTGGTCAATGGACGAGAGTCTGAACCAGCCAAGTAGCGTGAAGGATGACTGCCCTATGGGTTGTAGACTTCTTTTATACGGGAATAAAGTGAGCAACGTGTGGCGTTTTGTATGTACCGTATGAATAAGGATCGGCTAACTACGTGCCAGCAGCAGCGGTAAAACGGAGGATCAGAGCGTTATCCGGATTTATTGGGTTTAAAGGGAGCGTAGGCGGGTTGTTAATTCATGTGGGAAGGTTTGCGGCTCAACCGTAAAATTGCAGTTGATACTGGCGACCTTGAGTGCAACAGAGGTAGGCGGAATTCGTGGTGTAGCGGTGATATGCTTAGATATCACGAAGAACTCCGATTGCGAAGGCAGCTTACTGGATTGTAACTGACGCTGATGCTCGAAAGTGTGGGTATCAAACAGGATTAGATACCCT
+
<FFFGGFGGF9FFAF@A9@,CCC@CFEEF9CCECCFEE@A,CCCEGECFGFEFG@FFCC-:CFFEFCEFDFC,@FC,CEABEEFDAF?EFECE<,9C?EFFGF,EFE=@<9C@+B4>:CDEFG9A,FE7DA=E<=AF<9=,4?:CFDB,C,,BCFDFF@+F:=B@8+@FE+,33+36@>7@,,7,7@>F@@>9FCBE*=>-/7,?B718,<<%?@6<4D>>C:;;<FA.2,BAF.>@,<7F<DF9:+C>7?=CDE@>+B:>8,6,59D,99GCD;C,,8=>GFCF,?C98DADF9D9C?B,C,,FEFFB,49+88DEFF@GGCEACC8FFC:,<DEFGFFFECA6,EDAGGFEF7F7FGEEC,CEGFFGFGGFGGF<FFFGFC,GFFEEFFCE<FF9C;8@GGGGGDGCE8GGGGGFFA<@GFFGE9GFCGCC?CC
@sD 25933
TAGGGAATCTTCGGCAATGGGGGCAACCCTGACAGAGCAACGCCGCGTGAGTGAAGAAGGTTTTCGGATCGTAAAGCTCTGTTGTAAGTCAAGAACGAGTGTGAGAGTGGAAAGTTCACACTGTGACGGTAGCTTACCAGAAAGGGACGGCTAAATACGTGACAGCAGCCGCGGTAATACGTAGGTCCCGAGCGTTGTCCGGATTTATTGGGCGTAAAGAGAGCGCAGGCGGTTTGATAAGTCTGAAGTTAAAAGCTGTGGCTCAACCCTAGGTCGCTTTGGAAACTGTCAAACGTGATTGCAGAAGGGGAGAGTGGGAGTCCAGGTGTAGCGGTGAAATGCGTAGATATATGGAGGAACACCGGTGGCGAAAGCGGCTCTCTGGTCTGTAACTGACGCTGAGGCTCGAAAGCGTGGGGAGCGAACAGGATTAGATACCCT
+
AE<ECCEEFA<DFGGGGGFDAFGDFCFFCFGFF96CEFF,CBFEEGG66CFGGGFGGCCF<F?4FGCE@7FFFGGGFFF,5FFGGGGFFGCEFGBBCCFCFEGCFEFFGGG9F8EFEGGGGFFFCB<==B@=<FC,DDG<DFEFFD,@C:CCE:,,,@:D,5@FCEG:C8*8FCCFGG;B<7@C*-1:<:FEGGEB//>C8=:8*,3<ECC8>**7*)39:<?<;:::C=ACCBE?7:C9CE7;3@317;:?FC@;@F0EF.4EFFF@$;E8#<+;&9DFFGD@:=;D9:GFD6,,,+,D?9FCCFEFGFBE:>@,9,,,@944,FADEFGFDGFE?4?,8@F?@<>,@<,GGFAC6,6+:>4:,,EC7EC@+C@ED:CCGFECFGGGGEGEGFFBCFCEC,ECEC@;,CEGGGGGFEDCFB,9FEC,E9EFFC,-ACCCC
@sD 29847
TGGGGAATATTGCACAATGGGCGAAAGCCTGATGCAGCGACGCCGCGTGAAGGATGAAGTATTTCGGTATGTAAACTTCTATCAGCAGGGAAGAAAATGACGGTACCTGACTAAGAAGCCCCGGCTAACTACGTGCCAGCAGCCGCGGTAATACGTAGGGGGCAAGCGTTATCCGGATTTACTGGGTGTAAAGGGAGCGTAGAAGGTTAAGCAAGTCTGAAGTGAGAGCCCGGGGCACAACCCCGGTACTGCTTTGGAAACTGTTTGGCTTGAGTGCAGGAGAGGGAAGTGGAATTCCTAGTGTAGCGGTGAAATGCGTAGATATTAGGAGGAACACCATTGGCGAAGGCGGCTTACGGGACTGTAACTGACGTTGAGGCTCGAAAGCGTGGGGAGCAAGCAGGATTAGATACCCT
+
CFE<FFGGGAEFGGGGGGGGGGEGGEFGGGFD,CFFGGEFFGFGCGECFEGFCFCEGC,CFF9CAEC8=FF9FDFGCFEFGFGGGGEEFCDGCAFGGGGG,B@BF:E<B<E<FEEBGC8FGCFFD=FFFFFGEDGGDFFF>>FFCC*@B>FFFGGGFE>C:C@@FFDCC@FCFE7BEEBCFF:FFF7FCCCCCC<*A5?*8*4#;;CF2<,0<:152@<7>7ACC*GFC@DGGEGD#79@>;DGDC@,,GDF9FBFECA=GEDFD?F<?FCFFEFAGFFGEA9,C,C,9,,9,,9>8FDEF@ECAF=,?EC58,@=8EC,EFFEF<FC?,AE7FCF<E<+F@CFC8,+GGGGEGGF@,8DGGGGGGEEGFDGGGFC,GGCFF@<C;GCCEGFEA@C<E?DDGEFEC,EGFFCBCCC
@sD 29494
TGAGGAATATTGGTCAATGGACGAGAGTCTGAACCAGCCCAGTAGCGTGAAGGATGACTGCCCTATGGGTTGTAAACTTCTTTTATACGGGAATAAAGTGAGCCACGTGTGGCTTTTTGTATGTACCGTATGAATAAGGATCGGCTAACTCCGTGCCAGCAGCCGCGGTAATACGGAGGATTCGAGCGTTATCCGGATTTATTGGGTTTAAAGGGAGCGTAGGCGGGTTGTTAAGTCAGTTGTGAAAGTTTGCGGCTCAACCGTAAAATTGCAGTTGATACTGGCGACCGTGAGTGCAACAGAGGTAGGCGGAATTCGTGGTGTAGCGGTGAAATGCTTAGATATCACGAAGAACTCCGATTGCGAAGGCAGCTTACTGGATTGTAACTGACGCTGATGCTCGAAAGTGTGGGTATCAAACAGGATTAGATACCCT
+
@FFFGGFF,E9,C,CE<FG8FFEG7+FCF,@EEG<EBDF-CECFEEF:@@FGAFF<ECC<@FG,EFG@AFG@FFGGFCGCFBEEFGFAFFGFFGGGFG9?FGGFGGCEEB7+7=FGGE@FDEEGFF?FGG84,5;EGG9CBECGDF@F<AF@EGFD=AF@F@FFGGCC:FE9F@>:>CC7:>,><DE@>BFE@0CFEGE<B9FFFCEC:CFF:<E@C@>1)EEC:359CEGFCE<0#2CB?EFEC<FEE<8@=<FGGDFD;CFFCE9?A17,?<<FFGGDGEGEFB:7=,FF<5,FEE9,,E@FE77GGFE@+EB@C=A,EC>7>FFC@?,F@GGGFFGGGGGGGFFFFFFFAEGEEGGEGFGFE9FFCGFFFCGFGGFGFGGGEGEECF;EGFGGGGGFC7GGFGGGGGGGGGFAGFFE<EGGGGGGF8FCCCC<
@sD 16
TGAGGAATATTGGTCAATGGACGAGAGTCTGAACCAGCCAAGTAGCGTGAAGGATGACTGCCCTATGGGTTGTAAACTTCTTTTTTATGGGAATAAAGTTTTCCACGTGTGGACTTTTGTATGTACCATATGAATAAGGATCGGCTCACTCCGTGCCAGCAGCCGCGGTAATACAGAGGATCCGAGAGTTATCCGGATTTATTGGGTTTAAAGGGAGCGTAGGTGGACAGTTAAGTCAGTTGTGAAAGTTAGCGGCTCAACCGTAAAATTGCAGTTGATACTGTATATCTTGAGTGCAGTTGAGGCAGGCGGAATTCGTGGTGTAGCGGTGAAATGCTTAGAGATCACGAAGAACTCCGATTGCGAAGGCAGCCTGCTAAGCTGCAACTGACATTGAGGCGCGAAAGTGTGGGTATCAAACAGGATTAGATACCCT
+
CFGFGEFGF<CFGG9EFFFCEFG+@@@CE@FGEFGGGG8AFFFGGGC@BFGGGGGC:,CF,CF8EFGGEGEGGC<<FFGGG,CFF=,EFFE=FCFFFDF<F9EFGGG<?FCCG,<EFFGEF9FF9@A,,,<<<EGGFEFCE,@FE@+EAFFFGGGCD?<F8FCD@8C>+@F7@@,3@,<@FD,D7<;*,8,62><C.>,$+,C:6+):<,@;;:CA85F8@;B+A>2+,;@:33,8,7:E,:2@=77CC@+7F@@E@CF8CFDDA,CFCAD?DFFE@,36+=<EFC55,<8D6F=,8;FE@FDFB8F?:BFDB=+CGD>=D:@=:F7=EE9CFCGGGFFDC,9@CEE7GGGFFFFB@FEC:FC=FDDGGGGF<CAECE,8GGDFAFEGGGGFFEGGFGF@,GFGGGGGGFFF@@,,FGFFEFAFGGGGGGFBBCBB
@sD 17
TGGGGAATATTGCACAATGGGGGAAACCCTGATGCAGCAACGCCGCGTGAGTGAAGAAGTATTTCGGTATGTAAAGCTCTATCAGCAGGAAAGAAAATGACGGTACCTGACTAAGAAGCCCCGGCTAACTACGTGCCAACAGCCGCGGTAATACGTAGGGGGAAAGCGTTATCCGGATTTAATGGGTGTAAAGGGAGCGTAGACGGTTTTGCAAGGCTGAAGTGAAAGCCCGGGTCGTAACCCCGGGACTTGTTTGGAAACTGTAGGACGATAGTGCAGGAGAGGTTAGTGGAATTCCTAGTGTAGCGGTGAAATGCGTAGATATTAGGAGTAACACCAGTGGCGAAGGCGGCTTACTGGACTGTAACTGACGTGGAGGCTCGAAAGCGTGGGGAGCAAACAGGATTAGAGACCCT
+
A<EEFCECFGG9EFGDF9CCFFEGFF8EFCF,F9ECFGFGGGGCG+@@CE6C,<FB?CECEFCFFDE=FFF?CCF?D9CFFF9FFFGFG+==EEFEFFFE,BFFEG<EF8E,AC5?F@FF=CFGDC@>FDDFG88DFG,:<,,B+4@**5F9B,<F:7*<@<*>BC7C:<*4CFE<:C*CE+?:FF0<F22++24*C8,41>(3&;*=0FEF72%#35<@9;2CCC<4*>ECC:3+FFB:7GFCD,@7,6,*:<==;4+3=4,,C@F:+,,,8:,B,,@F==,E?,,C,,?9,8E8>:9,:F@=8>,AA=C=@@64DC<8E,EE?,GFA<:,6,@6FEDCCCEFFBCCEEF9FFCE<9E5FFGGGFFB,FCBC4,GGGC8GGGGFB@F@FBEFGGGFEE;<GFF<,AFFB,CCCCC
@sD 18
TGGGGAATATTGGGCAATGGGGGGAACCCTGACCCAGCAACGCCGCGTGAAGGAAGAAGGTTTTCGGATCGTAAACTTCTATCCTTGGTGAAAATAGTGATGGTAGCCAAGAAGGAAGCCCCGGCTAACTACGTGCCAGAAGCCGCGGTAATACGTAGGGGGCAAGCGTTGTCCGGCATGATTGGGCGTAAAGGGTGCGTAGGCGGCCTGGTAAGTTTGAAGTGAAAGTCCTTCTTTTAAGGGGGGAACTGCTTTGAAAACTGTCGGGCTTGAGTGCAGGAGAGGTAAGCGGAATGCCCGGTGTAGCGGTGAAATGCGTAGAGATCGGGAGGAACACCAGTGGCGAAGGCGGCTTACTGGACTGTTACTGACGCTGAGGCGCGAAAGTGTGGGGAGCAAACAGGATTAGATACCCT
+
FDEFGFGGGGGGGGGGEGFCFGGGGGGGGGGGGGGF88EFFGEEGGGGGD7FCF,@6BDBFFGGFEC:FGG@<CFFGGGG;=;FFAFFC:AF9B==AFGGCFDCFFGCFG73FGFGGGGFGE@7@C@8FGC@FFCFCB,,,,,<=*:EEEG+<EEF@EEDGCC>C:8?8A5*9EEC*:/,<C:+2;*::88;;C&#<-C6:D906:*1A5C>3<F9F)GE9F@D44EFGDF?9;@)FCD<3<#1;GFA<@?3:@F<#360AFCC0AA:FA>8*B,E?FEB,E;B8@++GGFFFBB7B8+A@FBB:E=9A9FCE@E>=C58FE>+,FC:DFFCEEFC===:@?@,FC@F7CEECFCGGGFEFC,F9GGF@@@FE<EB,FGGFGFE9GGGGGGGGGGGFFDEFGGGGGGGGDGCCCCC
@sD 19
TGGGGAATATTGCACAATGGGGGAAACCCTGATGCAGCAACGCCGCGTGAGTGAAGAAGGATTTCGGTATGTAAAGCTCTATCAGCAGGAAAGAAAATGACGGTACCTGACTAAGAAGCCCCGGCTAACTACGTGCCAGCAGCCGCGGTAATACGTAGGGGGCAAGCGTTATCCGGAATTACTGGGTGTAAAGGGAGCGTAGACGGTTTTGCAAGTCTGAAGTGAAAGCCCGGGGCTTAACCCCGGGACTGCTTTGGAAACTGTAGGACTGGAGTGCAGGAGAGGTAAGTGGAATGCCTAGTGTAGCGGTGAAATGCGTAGATATTAGGAGGAACACCAGTGGCGAAGGCGGCTTACTGGACTGTAACTGACGTTGAGGCTCGAAAGCGTGGGGAGCAAACAGGATTAGATACCCT
+
FGGGGGGGGGGGGGGGGFGGDEDGGGGGGGGGGGGGGGGGGGGGGGGGGGGGGGGGGGG,C9<CEGGFFGGGFFGAGEGFDFEFAFGGGDGFFGGFGGGGFCFGGG9FGGGGGGCFGGGFGCFCEEEGFGGGFGGGGFFGGGDAC7BFGEGFAFF<DFGGCEEEGGFC*6*=@=*=**=8F=>GGG:G<CFF9F:,/:7:)?9;ACEEDFFDDCC3/9F>2@:AGGEDFF;?FCEFGGGFDGFDF:DC8><99E9C48:3C,B#<E<<=A$%#,9B4DE:,75CC=9GGFGFD@,,8?45A9ECAF>9=GF;?4CEB<FDFCEF9CCFACF@CFEC8=GF@CG@ACEGGGGGGGFF@CE?9GGGGFFC:6CF<DFF,DGGGFFFGGGGGGGFEC<CGFFGGGGGFFFGDBFCCC@C
@sD 20
TGAGGAATATTGGTCAATGGACGAGAGTCTGAACCAGCCAAGTAGCGTGAAGGATGACTGCCCTATGGGTTGTAAACTTCTTTTTTATGGGAATAAAGTTTTCCACGTGTGGAATTTTGTATGTACCATATGAATAAGGATCGGCTAACTCCGTGCCAGCAGCCGCGGTAATACAGAGGATCCGAGCGTTATCCGGATTTATTGGGTTTAAAGGGAGCGTAGGTGGACAGTTAAGTCAGTTGGGAAAGGTTGCGGCTCAACCGTAAAATTGCAGTTGATACTGGATATCTTGAGTGCAGTTGAGGCAGGCGGAATTCGTGGTGTAGCGGTGAAATGCTTAGATATCACGAAGAACTCCGATTGCGAAGGCAGCCTGCTAAGCTGCAACTGACATTGAGGCTCGAAAGTGTGGGTATCAAACAGGATTAGATACCCT
+
FFFGGGGGGGGGGGGGGGGFGGGGGGGGGGGGGGGGGGGGGGGGGGGGGGGGGGGGFGFGGGGGGGGGGGGGGGGGGGGGGGGGGCEFGGGGGGGGGFGFGGGGGFGGGGFCECFFGGGGGGGGGGGFGGGGGGFGFGGGEECE7BEGGGGGGGGGGCCFFFGF8EGGG+>EGGG9<,@>5DBFF@EEGGE>EFFGE<=CC#GFCC<<::@FD?G>GFED05A=;5.7EF;GGEC:C7FCC9#7<FGF(@4ECEGCGGFD8FGDC/FEC?C?CC>EE2@FGGGFFGFFCFFF5EGGGGGCEFEFGGCEGFB=B@=7EFFGFDCCAGGF=AFFGGGGFGFDF=,,,GGFFGGGGEEC=CF?+EDFGFFFEGGGGGGGGGFAGGGGGGFFGFFFC<FFGGGF@BGFFGGGGGGFGGGGGGFFGGFEFGFFGGGCCCCC
@sD 30205
TGAGGAATATTGGTCAATGGGCGAGGGCCTGAACCAGCCAAGTAGCGTGAGGGAAGACTGCCCTATGGGTTGTAAACTTCTTTTATACGGGAATAAAGTGAGCCACGTGTGGCTTTTTGTATGTACCGTATGAATAAGGATCGGCTAACTCCGTGCCAGCAGCCGCGGTAATACGGAGGATTCGAGCGTTATCCGGATTTATTGGGTTTAAAGGGAGCGTAGGCGGGTTGTTAAGTCAGTTGTGAAAGTTGGCGGCTCAACCGTAAAATTGCAGTTGATACTGGCGACCTTGAGTGCAACAGAGGTAGGCGGAATTCGTGGTGTAGCGGTGAAATGCTTAGATATCACGAAGAACTCCGATTGCGAAGGCAGCCTGCTAAGCTGCAACTGACATTGAGGCTCGAAAGTGTGGGTATCAAACAGGATTAGATACCCT
+
ADFFGGGGGGGGGGGFGGCCFFFGGG>FG7FGGGGGGG@DGG9FEGGGGEFGGGGFEFCFFFFDFCFEGF@FGFFFGG9ECAEGGGGGGGD7FFFFFGGFAFGFFFEGGGFE7<FGGFGCE,<FF9FG<?,>9FCGGGF9,:BFGD:FGGGGGGGGFE@@FFCGFGGGGGEFFGD7><7:3,<<<,=BCFC7;CCE*=<F6+?CF>.?GG?@GGGGD7:>2?5FDCE7AE3;2EC4:7CCF<C8,36?CF&09DD,@E@,#:CA?@;FCFFDGG7CFC=@4CFE:DFE@,GGFEECE<<F,?9CF87GDE9E8E@+8:,<FEGE>GFCFFCFF<EF,9CEGGGGGGECFAFGGEFGCFGGGFCGFCFFEAGGGFGGGGGGGGGGGGFGFC,EEFGGGGGF<CFFGGGGGGGGGGGFFE@9GGGGGGGGGGEC@CCC
@sD 34497
TGAGGAATATTGGTCAATGGACGAGAGTCTGAACCAGCCAAGTAGCGTGAAGGATGACTGCCCTATGGGTTGTAAACTTCTTTTATACGGGAATAAAGTGAGGCACGCGTGCCTTTATGTATGTACAGTATGAATCAGGATCGGCTAACTCCGTGCCAGCCGCCGCGGTAATACGGAGGAACCGAGCGTTATCCGGATTTATGGGGTGTAAAGGGAGCGTAGGCGGACGCTTAAGTCAGTTGTGAAAGTTTGCGGCGCAACCGTAAAATTGCAGTTGATACTGGGTGTCTTGAGTACAGTAGAGGCAGGCGGAATTCGTGGTGTAGCGGTGAAATGCTTAGATATCACGAAGAACTCCGATTGCGAAGGCAGCTTGCTGGACTGTAACTGACGCTGATGCTCGAAAGTGTGGGTATCAAACAGGATTAGATACCCT
+
EFFGG,FCCFGGFGGGGGGGGFFFGFGEFFEG<@DFGGA?,CC,CFGGGGGGGGC?E@EE:CAEC@FEFGC+,CF?ACECEFD9@FEGDFD?@=,FGG<?AFFFEGCF+@44B??E,C<AF,:CFG,A5C<@8B;4,5EF,:3+>+35>5,:C+B@F,=D3CFG:8:>CDEF,@FEGGD7,>*=1FEG:CG79<=EEC:FG7,<C;F59<B55<C=EDGDFF>/;;?<,-;8EFGF<C>@7;;@0<CFF>8:4B8@#AF>;98,'5BC<>98B68,,AE@8FC<,:,,GGFFFF;F=EFCFEE?=6@EGGGCD>+=>C7C,FB7=GEFAFE,BFDF@,C,A89FF<9CE@<EC8@7C7E?:GGGFFGGDFCGGGGEEC@@FFAFF,DGEFB+FEGGGGGGFFGF9FF7GGFFE<<<FECECGGFGCGGGFFCCCCC
@sD 23
TGAGGAATATTGGTCAATGGGCGAGAGCCTGAACCAGCCAAGTAGCGTGCAGGATGACGGCCCTATGGGTTGTAAACTGCTTTTATAAGGGAATAAAGTGAGTCTCGTGAGCCTTTTTGCATGTACCTTATGAATCAGGATCGGCTAACTCCGTGCCAGCAGCCGCGGTAATACGGAGGATCCGAGCGTTATCCGGATTTATTGGTTTTAAAGGGCGCGTAGGCGGACGCTTAAGTCAGTGGTGAAAGTTTGCGGCTCAACCGTAAAATTGCAGTTGATACTGGGTGTCTGGAGTACAGTAGAGGCAGGCGGAAGTCGTGGTGTAGCGGTGAAATGCTTAGATATCACGAAGAACTCCGATTGCGAAGGCAGCCTGCTGGACTGTAACTGACGCTGATGCTCGAAAGTGTGGGTATCAAACAGGATTAGATACCCT
+
FFGGGGGGGGGGGGGFGGGGGGGGGGGGGFGGGGFGGG?FFGGEFGGGCGGGGEGGGGGGGGG@FCGFEGGGGGGFFGFDFEFGDGGGGGCDCFGGGGGGCGFFGGGGGGG,EFEFGGGGGGGGGGFGGGG9FFF,CEFEGGGGGGGGFFGGGEFG?=FFF?FGGGGEGGCF;@@CFGGGGGGGGECCFD7C;>:CCEGGGG=EF)<<=CF?FF*#1:C649CFF>C;75FFEF?4DCCC+GGGCFGF>98C:CE@,F@BFAE8F=DA,#EFGG6F@,?<?GGFE=@F8F=DDC8EFCEGGGCFFDCEEEFE@46GGGGFFCEC8=7GE9C,EA9GFFC,F;,CGGGGFFCFC:EFFDGGGGEGGFGGGECGGEFE8GGFFGGGGGGGGGEDFFGF<BGGFGGFFFGGGGFCGGGF8GGGGGGGGEFCC8GCCCCC
@sD 24
TGAGGAATATTGGTCAATGGACGAGAGTCTGAACCAGCCAAGTAGCGTGAAGGATGACTGCCCTATGGGTTGTAAACTTCTTTTATACGGGAATAAAGTGAGGCACGCGTGCCTCTTTGTATGTACCGTATGAATAAGGATCGGCTAACTCCGTGCCAGCAGCCGCGGTAATACGGAGGGTCCGCGCGTTATCAGGATTTATGGGGTTTAAAGGGAGCGTGGGCGGACGCTTAAGTGAGTTGTGAAAGTTTGCGGCTCAACCGTAGAATTGCAGTTGATACTGGGTGTCTTGAGTACGGGAGAGGCAGGCGGAATGCGTGGTGTAGCGGTGAAATGCTTAGATATCGCGAAGAACTCCGATTGCGAAGGCAGCTGGCTGGACTGTAACTGACGCTGATGCTCGAAAGTGTGGGTATCAAACAGGATTAGATACCCT
+
AEFGGFEFEFGGGFGGGGCFGGGGGGGFGFFDFGGGGGGGGGFFGGGGGGFGGGGGGGGG@FGGG8EFGFF:FGGGGDGEFFGGDG<?FEFEGGGGGGGGCGGFGGG+:@:FFA,=FGCCFGGGGGGDD>F8EFEGFAF9,A>:EGGGC9FGGF7CB,DC@FCFECEGCGE,,@7FDFG:BF7**47:*=EGC,2?C7:FFE$FFFC9=FF?<F22=(8)-8C=>:*7B/2131CA%2FB:F07;1FA7C0@+CFFFEGF7D@,C,>,,DC*,8=A6,+DD@38,,8,2,F<=B+,EE9,,54,B+@DEFFB88GEDGFFFE86)=BCEE<;@A?D;FE=E+:CGGGFCFFB6:B@,F8@+EDGGGGFFECC,;,<E,A,FCEFGGFGGGFGF=8GGGGGGGGGGFGEFDCGFCGEF<FFGFFFFCFFGF<CCCCC
@sD 25
TGGGGAATTTTGCGCAATGGGGGAAACCCTGACGCAGCAACGCCGCGTGCGGGACGACGGCCTTCGGGTTGTAAACCGCTTTCAGCAGGGAAGAAATTCGACGGTACCTGCAGAAGAAGCTCCGGCTAACTACGTGCCAGCAGCCGCGGTAATACGTAGGGAGCGAGCGTTATCAGGATTCATTGGGCGTAAAGAGCGTGTAGGCGGCCTCTCAAGCGGGATCTCTAATCCGGGGGCTCAACCCCCGGCCGGATCCCGAACTGGGAGGCTCGAGTTCGGTAGAGGCAGGCGGAATTCCCGGTGTAGCGGTGGAATGCGCAGATATCGGGAAGAAAACCGATGGCGAAGGCAGCCTGCTGGGCCGCAACTGACGCTGAGGCGCGAAAGCTAGGGGAGCGAACAGGATTAGATACCCT
+
GFGGGGGGGGGGGGGGDEGFFGGGGGGGGGGGGGGGGGGGGGGGGGGGG,CFGGGGGGGGGGGFGGDGGGGEFEFGGGGGGGFGGGGGGGGG7CFGCFGGGGGGEGGGGGGGGFFC8CFGGGGG@GG+FF9FFGF>CFD8E<7F@EGED*4<FFGC?,*<F7<CEGGEGGDC59+,<0<7CGFF7EFGGCEE;9<6*:**95CC6*:DE8@FG79?E:G)61FG<5CF7<:8$;>>>7CFGGGGEEBC@FFDC7GFBC:3:6GF>3F@@:<F5B@+8CE<GG<D<CGCF8FD@8EC8FEGE9DEBFB=FDGF:+DEEA@=CEC>,:GGGFEF66,B:,=?,C@,EFEFGFFGFFEE<GGGGGFFAEADGGEGGGGGGGGGECFGFFGGGFGGGGGGGGGGGGGGGGGGGGFCCCA9
@sD 26
TGAGGAATATTGGTCAATGGGCGGAAGCCTGAACCAGCCAAGTAGCGTGCAGGATGACGGCCCCATGGGTTGTAAACTGCTTTTATGCGGGGATAAAGTGGGCCACGCGTGGTCTTTTGCAGGTACCGCATGAATAAGGACCGGCTAATTCCGTGCCAGCAGCCGCGGTAATACGGAAGGTCCGGGCGTTATCCGGATTTATTGGGTTTAAAGGGAGCGCAGGCGGCGGCGTAAGTGAGTTGTGAAATCGTGCGGCTTAACCGTGCAATTGCAGTTGATACTGCGTCGCTTGAGTGCACACAGGGATGTTGGAGTTCATGGTGTAGCGGTGAAATGCTTAGATATCATGAAGAACTCCGATCGCGAAGGCATATGTCCGGAGTGCAACTGACGCTGAGGCTCGAAAGTGTGGGTATCAAACAGGATTAGATACCCT
+
EGG9FFGGFGGCFGGCCCEEGGEDGEGGGGGGGGGGGGGFFFGGGGGGGGGGGGGGGGCFEGGGGGGGGGGGGGFGGGGGGGGGGGGFEGEGGGGFGGEFFFEGGDGDCCEGEFCEGADFGGGGGGGGFD:FGFGFGGGGG@FGGGGGGFGGGGGGGG7:7FGGGDG>FCCCC98CGEC<FFC<CCCEEECFFGC8*/C::DCFC58>8F<9EACFE4:@9<7'19*0C1D9CFC<#0EF994.3<:*>@++@@7,GGGFCGGAD39FCE9DDFE3,,?GDGGDEEF?GFEGDGFED;E<GGFFE,CE<BF@9,GFE9GGGCGG@C@,EECFGGFCCDGFCFFFGGGGGFGD=@:7FCFCGGGGEFAFDDGGGGGF@CEFFGEECFC6FEBGFFCAFGGGGGGFGGGGGGGGFFFGFCGFFGGGFGGGGEFCCCCC
@sD 27
TGGGGAATTTTGGACAATGGGGGCAACCCTGATCCAGCCATGCCGCGTGCAGGATGAAGGCCTTCGGGTTGTAAACTGCTTTTGTCAGGGACGAAAAGGTCTCCGCTAATACCGGAGACTGCTGCCGGTACCTGAAGAATAAGCACCGGCTAACTACGTGCCAGCAACCGCGGTCATACGTAGGGTGCAAGCGTTAATCGGAATTACTGGGCGTAAAGCGTGCGCAGGCGGTTTCGTAAGACAGATGTGAAATCCCCGGTCTTAACCTGGGAATTGAATTTGTGACTGCGGGACTAGAGTTTGGCAGAGGGAGGTGGAATTCCAAGTGTAGCAGTGAAATGCGGAGATATTTGGAAGGACACCGATGGCGAAGGCAGCCTCCTGGACCAAGACTGACGCTCATGCACGAAAGCGTGGGGAGCAAACAGGATTAGATACCCT
+
@FGGGGGGD,CFGGGGGGGGGGGDEGGDFGFGGGGGGGFECFFFGGGFGGFGG,EFGGFGGGGGFGGGAFFF<FGFGGGF<FGGGFFGGFFGGGGGG?EEFGGGGGGG79<BEGGGCCDGGG9F,,@FGGGGF9FGGGGGGGFGGGGFGG:F,D=;?FGGGGG,11,>FFG87:*8C:<:,>:FG<CCC,CC>F<B*:<<77>@+++3<C5CG*:6>22=@<A/>)3*7>CE38GF9FFFFGDFFCC8/84E7DGEEFG$,DDBDDGF?F;@77-1*CA=;@F67+=F7GB?EAFEFDB1<DE9ACE844DFEECFDBE4,EEEE@GGFDEE@C,CFGCGEEE99E=CGFAGGFFC,,FFFC>GGF@F7FE9GFE<GGGGFFFA9FEDGCFEGEGFFFFGGGGFCF@FFGGGGGGGFDFGGGGGFGFGGGGGGGGGCCCCC
@sD 24491
TGAGGAATATTGGTCAATGGACGAGAGTCTGAACCAGCCAAGTAGCGTGAAGGATGACTGCCCTATGGGTTGTAAACTTCTTTTATACGGGAATAAAGTGAGCCACGTGTGGCTTTTTGTATGTACCGTATGAATAAGGATCGGCTAACTCCGTGCCAGCAGCCGCGGTCATACGGAGGATCCGAGCGTTATCCGGATTTATTGGGTTTAAAGGGAGCGTAGGCGGGTTGTTAAGTCAGTTGTGAAAGTTTGCGGCTCAACCGTAAAATTGCAGTTGATATTGGCGACCTTGAGTGCAACAGAGGTAGGCGGAATTCGTGGTGTAGCGGTGAAATGCTTAGATATCACGAAGAACTCCGATTGCGAAGGCAGCTTACTGGATTGTAACTGACGCTGATGCTCGAAAGTGTGGGTATCAAACAGGATTAGATACCCT
+
FGGGGGGGGGCGGGGGGGGGGGGGFGGGGGEFGGGGGGFGGGGGGGGFGGGGGGGGGGEFGGGGGG<EFGCFGGGGGGGGGGFGGGGGGGGGGGGFFF<FF@FGG@FGFGGCFFFGFGGGCFFGGGFGGFGGFGGGGGGGFEFGGGGGGGGGGGGGGGGGGGFDFC8FE+FFCFF7FGG7,@?F7>*F>::8;=7CE%5?F7<FCFFD38?<F?FFGBGDFFG>C9C>C:EFC:EAC8F<FF7AF7FGEFBC:CEBGFGGFFC9CFF:=BC4FD@?@<#1#=@8CFEEGE<A6F@C,F9GGFE<FEEEGFEC=,B>CFBFGFF>AGE9FCGFAGGGCFDFFDC8GFGGGFDFEFB@,BGGGGGGFGDGFCGFFFEFGFGGGGGGGGGGGGGGGGGGGGGDGEGFEGGGGGGGGGGGFF<FGGGGFGGGGFGCCCCC
@sD 29
TGGGGAATATTGGTCAATGGACGAGAGTCTGAACCAGCCAAGTAGCGTGAAGGATGACTGCCCTATGGGTTGTAAACTTCTTTTATACGGGAATAAAGTGAGGCACGCGTGCCTTTTTGTATGTACCGTATGAATAAGGATCGGCTAACTCCGTGCCAGCAGCCGCGGTAATACGGAGGATCCGAGCGTTATCCGGATTTATTGGGTTGAAAGGGAGCGTAGGCGGACGATGAAGACAGTTGTGAAATTTTGCGGCTCAACCGTAAAATTGCAGTTGATACTGGGTGTCTTGAGTACAGTAGAGGCAGGCGGAATGCGTGGTGTAGCGGTGAAATGCTTAGATAGCACGAAGAACTCCGATTGCGAAGGCAGCTGGCTGGACTGTAACTGACGCTGATGCTCGAAAGTGTGGGTATCAAACAGGATTAGATACCCT
+
@FDFGBCCCFGFFGGGGGFFFDFC@@CEFGFGDFGFG?DFGGFGFGGGEGGGGGGEFG,CFGGFCFCD8EBF=FGGGGAFGGFFFGCCEFD,F,CCFEFF?AFGGGGCFG>FF<FAFEDDFDFGGFFGF@@DEFGCGCAF@3@CE7B>,>9DFG@7D>DFGCG<CEGGG:F@;DFGCCE:F7?CC@5-4=:7;<5EG5CCF5CEFC<C%FCFFC:FE@ED5?;7:BC37'9;ACA#2C:3:FF;<@1<;0CEGFFFFEFD>>,DA,EA,GFD;8DAD43?6FC?A,FA?8EEDC999,,98<CGFFFB+?GGEB@4,C,:=FEC>F@@EAEFA9FGEFFFGFEA,FFFDGGGGGGFEEFFGEGGGFFFFFAF@66,CFFFE9CE<FEGEGFEGGGGGGGGGGGGFEFCFCGGGGGGGFGFGGGGGGGGGEFCCCCC
@sD 30
TGGGGAATATTGCACAATGGGCGCAAGCCTGATGCAGCGACGCCGCGTGAGGGATGGAGGCCTTCGGGTTGTAAACCTCTTTTATCGGGGAGCAAGCGAGAGTGAGTTTACCCGTTGAATAAGCACCGGCTAACTACGTGCCAGCAGCCGCGGTAATACGTAGGGTGCAAGCGTTATCCGGAATTATTGGGCGTAAAGGGCTCGTAGGCGGTTCGTCGCGTCCGGTGTGAAAGTCCAGCGCTTAACGGTGGATCCGCGCCGGGTACGGGCGGGCTTGAGTGCGGTAGGGGAGACTGGAATTCCCGGTGTAACGGTGGAATGTGTAGATATCGGGAAGAACACCAAGGGCGAAGGCAGGTCTCTGGGCCGTTACTGACGCTGAGGAGCGAAAGCGTGGGGAGCGAACAGGATTAGATACCCT
+
GGGGGGGGGGGGGGGGGGFGGGGG@CFGGGGGGGGGGGGGGGGGGGGFFCCGGGGGGAEEGGFGGGGGGGGGGGGGGGGGGGGGGGGGGGGGGFEFFGGGGGGGGGGGGGGGGEGCG7BFGFFGCGFGDEECDGGFG>FGGGG8BDFGFGGGGGDG,@CF@FEG@<F@FGGGGGE*2FGG>8B<+9ECFCFGEECA5CE>CDA:?5CC6EE<&8E7A26<>9GGGFGFF<<<?GEE;#=?,1F?<=EFA@B:>CC>#;53:>C9DCCEGGGFC-<FA0C+7EGFFFGFF@;GFEGGGEGEEE:7GFA@+84EGFFF=,GFEFCFFGEFFDGGGGGFFEFCEFA,7,GGCFF@FGFEFCFCGGCDGGGFDFGGGGGGGGGGGFFE7F>FFEEGGGDFFFEEGGGGFGGGGGFGFFEECCCCC
@sD 31
TGAGGAATATTGGTCAATGGACGAGAGTCTGAACCAGCCAAGTAGCGTGAAGGATGACTGCCCTATGGGTTGTAAACTTCTTTTATACGGGAATAAAGTGAGCCACGTGTGGCTTTTTGTATGTACCGTATGAATAAGGATCGGCTCACTCCGTGCCAGCAGCCGCGGTAATACGGAGGATCCGAGCGTTATCCGGATTTATTGGGTTTAAAGGGAGCGTAGGCTGGTTGTTAAGTCAGTTGTGAAAGTTTGCGGCTCAACCGTAAAATTGCAGTTGCTACTGGCGACCTTGAGTGCAACAGAGGTAGGCGGAATTCGTGGTGTAGCGGTGAAATGCTTAGATATCACGAAGAACTCCGATTGCGAAGGCAGCTTACTGGATTGTAACTGACGCTGATGCTCGAAAGTGTGGGTATCAAACAGGATTAGATACCCT
+
BFGFGGGGGGGCFGGGGGGGGGGGG7FFEG9EGGGGGFCAFGFGGGGGGGGAFGGGFFEEFGG<FGGGGGGGGGGGGFFGDAGGGGGFFGGFFFCE,A?EFDAFGGGG?EF7+BFCFFGGCGF,@FFCF7A<FGGGE?:=BFCEC++C???DE++@7,DF8B8FDEEGFGEDFGC7FE7C,2,6**41=F*=FG7EEE+CC7F,<:*<<<<BFCC0*::*,;6F.5>>,:38AF<:C@C8,@CGFA<GF@;@+?80DBC<CDEE@8EF*GGDB<,C@)8GCGE6+E95=,EEDF?FFCC8EAEEF6FBB,FD@4>>CFFF?:EC=F=CEFAECBD=FFGDECGFF7FFFCE9FGGGBAGGGGGDFFGFE,CGGCE9EEGFCEGGGGGGGGGEF?GGCGGFF:FFCGGGGFGGGGFCGFFFFGGGFECFGFFCCC@C
@sD 32
TGAGGAATATTGGTCAATGGGCGATAGCCTGAACCAGCCAAGTCGCGTGAGGGAAGAAGGCTCTATGGGTCGTAAACCTCTTTTATAAGGGATTAAAGTCGGGGTCGTGACCCCGTTGGAAGGTACCTTATGAATAAGCATCGGCTAACTCCGTGCCAGCAGCCGCGGTAATACGGAGGATGCGAGCGTTATCCGGATTCATTGGGTTTAAAGGGTGCGTAGGTGGCTTCTTAAGTCAGCGGTGAAAGCCCGTGGCTCAACCATGGGACTGCCGTTGAAACTGGGAAGCTGGAGTACGTACGGGGCAGGCGGAATGCGTGGTGTAGCGGTGAAATGCATAGATATCACGCAGAACCCCGATCGCGAAGGCAGCCTGCCAGGCCGTGACTGACATTGATGCACGAAAGCGTGGGTATCGAACAGGATTAGATACCCT
+
FGGGGGGGGGGGGGGGGGGGGGGGGGGGGGGGGGGGGGGGGGFGGGGFGGGGGGGGGGGGG@FGGGGGGGGGGGGGGGGGGGGGGGGGGGGGGGGFGGGGGGGGGGGGGGGGGGGGGGGGGGGGGGGGGGGGGGGGGGGGGGEGEFGCFFGGGGGGGGGGGGGGGGGGGGGGFGGGGGEFGGGGDGGGGGGGFGGGGGFGFG9FGGBCEGGGGGGFGBGDB9EFF3C5CGDGGF7<:BGGFF>EGFE=FEGGGGG?GGG=FC,CFEFFF,FDCD,FGDDDGGGFGFDFD@,F5=FFE8>@GFDFCD>GGDE=6EECCGGGGFE>5CGFDECCE,,@,<:,DGGFCF@GGGGGGGGEECD@8FC@E@AGGGEEB:8GGGGGGGGGGGGGGGGGGGGFFGGFFGFF7GGGGGGGGGGGGFCFGGGGGGGGGGGCCCCC
@sD 33
TGAGGAATATTGGTCAATGGGCGAGAGCCTGAACCAGCCAAGTAGCGTGAAGGATGACTGCCCTATGGGCTGTAAACTTCTTTTATAAAGGAATAAAGTCGGGTATGCATACCCGTTTGCATGTACTTTATGAATAAGGATCGGCTAACCCCGTGCCAGCAGCCGCGGTAATACGGAGGATCCGAGCGTTATCCGGATGTAGTGGGTTTAAAGGGAGCGTAGGCGGACGCTTAAGTCAGTTGTGAAAGTTTGCGGCTCAACCGTAAAATTGCAGTTGATACTGGGTGTCTTGAGTACAGTAGAGGCAGGCGGAAGTCGTGGTGTAGCGGTGAAATGCTTAGATATCACGAAGAACTCCGATTGCGAAGGCAGCTTGCTGGACTGTAACTGACGCTGATGCTCGAAAGTGTGGGTATCAAACAGGATTAGATACCCT
+
FGGGGFFGGGGGGGGGGGFFFGCFGGGGGGGGGFFGGGFGFGGGGGGGGGGGGGG8DFEEGGGCCFFGGGFEGGGGGGGGGGGGGGGGGGGGF<EFGGGGGGGGGGGEDEFCAF7FGGGGAEGGGGGFGAFF9FFFAFGGGGCGGGBFG,=+CFCCGGFGGGGGEGGGFGGEGGGGGED>:DF:B7@CEFG9,=<CC?0CF$C@C&793<FEC:FAG>F>-CEDDFC>EEGGGF@4#9F@<F'EF=AFF4C@+@8>8CFAFGG8C3FA9FFBGF=CCAB6=3GGEB,9=,EF9C@5,GGDFGFFFEGDEEE@6++EED=CA,@+=EEGFFC9AFFFEC@8A@6=8@FDGGFEDC:F,<G@@EC@GGFGFCEGF8GFGEEFFGGGFCGFC7GDGGGGGGGGGGFFFCGGGGGGGFGGGGGEGGFDGGFGFGFCCCCC
@sD 34
TGAGGAATATTGGTCAATGGACGAGAGTCTGAACCAGCCAAGTAGCGTGAAGGATGACTGCCCTATGGGTTGTAAACTTCTTTTATACGGGAATAAAGTGAGCCACGTGTGGCTTTTTGTATGTACCGTATGAATACGGATCGGCTAACTCCGTGCCAGCAGCCGCGGTCATACGGAGGCTCCGAGCGTTATCCGGATTTATTGGGTTTCACGGGAGCGTAGGCGGGTTGTTCAGTCAGTGGTGAAAGGTTGCGGATCAACCGGAAAAGTTCAGTTGATACTGGCGACCTTGAGTGCAACAGAGGTAGGCGGAATGCGTGGTGTATCGGTGAAATGCTTAGATATCACGAAGAACTCCGATTGCGAAGGCAGCTTACTGGATTGTAACTGACGCTGATGCTCGAAAGTGTGGGTATCAAACAGGATTAGATACCCT
+
AEFFGCEE@FGGGFFFGGGGGFE:CEFGF@FGGGD8FG,<CFEEFEGGEGGGCF9A=C@CCFGFGGGGG<6FFGGGGGDFGGFGGGGE,B+B+4CEGGFGA<8,ECFFFGGD+BAFGGGGGCEFFGGG7+,A<DFC,=F7FFEDGGCGG9DFG@7=3CF7,:DGGDCGG**@FCCBF7F*>,>:514:F**2CCFE5EFC7+?A8GC*C,7$3#=+F4>0:+8>:5**:@3;%<C831+E#E?GG<?A:7EFFE7,3+@@7@,,;;BC,,,*9GGFE@D8CEB:+C5,9F8GEGGFFB@,A?4=F=+FCFFE86++CC,CE98B14C9E9F;FCF@,<:,<8BACFCFFGGGGGGGEGF:@,CFE@;CGGFFDGFE<GGGGFEGGFF7GEEGGGGF@FGGGGGFAFEGFF?GFGFEGGGFGGGFAGGFE,FCCCCC
@sD 35
TGAGGAATATTGGTCAATGGGCGAGAGCCTGAACCAGCCAAGTAGCGTGAAGGATGACTGCCCTATGGGTTGTAAACTTCTTTTATAAAGGAATAAAGTCGGGTATGCATACCCGTTTGCATGTACTTTATGAATAAGGATCGGCTAACTCCGTGCCAGCAGCCGCGGTAATACGGAGGATCCGAGCGTTATCCGGATTTATTGGGTTTAAAGGGAGCGTAGATGGATGGTTAAGTCAGTTGTGAAAGTTTGCGGCTCAACCGTAAAATTGCAGTTGAGACTGGATATCTTGAGTGCAGTTGAGGCAGGCGGAATTCGTGGTGTAGCGGTGAAATGCTTAGATATCACGAAGAACTCCGATTGCGAAGGCAGCCTGCTAAGCTGCAACTGACATTGAGGCTCGAAAGTGTGGGTATCAAACAGGATTAGATACCCT
+
FGGGFCCGGGGFGGGGGGGGFGGGGGGGFFGGGGGGFEFFGGGGGGGCFEGGGF9FGGFGGGGGGGGGGGGGGGGGGGGGGGGGGGGGDDFGGGGGFGGGCGDG7FGDGGEFFGDGGGGGGGGFGGGGFGGGGFFEGCC,,:CFCFEGEFBFGGEGGGGGGGGGECGGGGGEFGGGGEG7CCFC@C>CFDGE;F?:<CFEGG>,FC7CEG7GG:F8E@GF@FBC;FCC@#CGFEE(:9CGCGF@EFDF7F2C2@@2ECCC+C?99CGFFGGFFB;.@4+D?GF9EF9FFF8F*FCCGE>,@,D?F@B:B8GGFECGGGGGFGGE5GCCECGFACCFGGGF?=GGF7FGGGFFFFGEEFECEFEGFC9CGGFEDEE<EC,8GGGGGFEDFCGFCGGGGGGFFEGE<GGGGEFFGGGFFGGGFFGGGFGGGGGCCCCC
@sD 36
TGAGGAATATTGGTCAATGGACGAGAGTCTGAACCAGCCAAGTAGCGTGCAGGATGTCGGCCCTATGGGTTGTAAACTGCTTTTATAAGGGAATAAAGTGGGAGTCGTGACTCCTTTTGCATGTACCTTATGAATAAGGACCGGCTAATTCCGTGCCAGCAGCCGCGGTAATACGGAAGGTCCGGGCGTTATCCGGATTTATTGGGTTTAAAGGGAGCGTAGGCCGGGTGTTAAGCGTGTTGTGAAATGTGGACGCTCGACGTCTGCATTGCAGCGCGAACTGGTTTCCTTGAGTACGCACAAAGTGGGCGGAATTCGTGGTGTAGCGGTGAAATGCTTAGATATCACGAAGAACTCCGATTGCGAAGGCAGCTCACTGGAGCGCAACTGACGCTGAGGCTCGAAAGTGCGGGTATCGAACAGGATTAGAGACCCT
+
DGGGGGGGGGGGGGGGGGGGGGGGGGGFGGGGGGGGGGFDGFGGGGGGGGGGGGGGEFGGEGGDGGGCEEGFEFFGGGGGGFGGGGGGCCGEFGFGGGFDEEGGGFEDE,B,,A?FFGGFGGGGGGGFGGGGGGEFGGGGG+>EECCGCDFGGGGGGFCCFCC8BEGGGCFFCFEGGGEGGGGC@FGCFEE>,?**4*8<+7:,BF7*CB@2BFG48>D8(DCD492*##':<9<<E#?EC30;=1<41<.@>8CCD*F@8>>57@38,?C>F@8C@8+36?B=F8D<8>A9)+8=E9FGFFAEF6+@CDC9+8C8EFFEAFGGAFCEECF;<<EEAFC3<CFF8GFFFGFAGFFFECGEGFFDF9GGGFEF9F<CC,GFCGDFFFEGGFBCC<CBB+FFCCFFEEGFGFGFGGGGGGGGGGGGCFGFEE,CCCCC
@sD 35920
TGGGGAATATTGGGCAATGGGGGGAACCCTGACCCAGCAACGCCGCGTGAAGGAAGAAGGTTTTCGGATCGTAAACTTCTATCCTTGGAGAAAATAGTGATGGTAGCCAAGAAGGAAGCCCCGGCTAACTACGTGCCAGCAGCCGCGGTAATACGTAGGGGGCAAGCGTTGTCCGGAATGATTGGGCGTAAAGGGCGCGTAGGCGGCCTGGTAAGTTTGAAGTGAAAGTCCTTCTTTTAAGGAGGGAACTGCTTTGAAAACTGTCGGGCTTGAGTGCAGGAGAGGTAAGCGGAATTCCCGGTGTAGCGGTGAAATGCGTAGAGATCGGGAGGAACACCAGTGGCGAAGGCGGCTTACTGGACTGTTACTGACGCTGAGGCGCGAAAGTGTGGGGAGCAAACAGGATTAGATACCCT
+
EEFFDEGGGGGGGFGGGGFEFGC@GEGGE8<EEFGGGGCFFEGGGGDFEGBFFEGGFFCC=B<DGF7@C7FCDF@@FGGFFFGCF=FG,@>AFF=CCFGGFG9C@9@FCFF8FE>FGGGGGGGGG@CECEGGEFD@FFGGGGGGGGGDCGEGFFG6CFEEED5EFFFC;88CEFGCCEFCCCE:88CGGCCE7:6GGGDE=CEC9::EDF;:CCFDADFF49FFFFG@FF@@>BCB<EGCFF=FGG@,ECD99FE?CFD66F:$EGGDE,GCFGGGFGGGGGGGFDGFGGFE8GEE7F:?GGEC5GGFFGFF:E@FFGFGGD>+FFCDE?DFB<FFEEFFGGCGF7FGF@FGGGGGGGGGFGGGGGGGGGFEGGGGGGGGGDGGFGGGGGGDC<GGGFFF@EEFAGGFFAGC@CCC
@sD 30517
TGAGGAATATTGGTCAATGGACGAGAGTCTGAACCAGCCAAGTAGCGTGAAGGATGACTGCCCTATGGGTTGTAAACTTCTTTTATACGGGAATAAAGTGAGGCACGCGTGCCTTTTTGTATGTACCGTATGAATAAGGATCGGCTAACTCCGTGCCAGCAGCCGCGGTAATACGGAGGATCCGAGCGTTATCCGGATTTATTGGGTTTAAAGGGAGCGTAGGCGGGTGGTTAAGTCAGTTGTGAAAGTTTGCGGCTCAACCGTAAAATTGCAGTTGATACTGGCGACCTTGAGTGCAACAGAGGTAGGCGGAATGCGTGGTGTAGCGGTGAAATGCTTAGATAGCACGAAGAACTCCGATTGCGAAGGCAGCTTACTGGATTGTAACTGACGCTGATGCTCGAAAGTGTGGGTATCAAACAGGATTAGATACCCT
+
DGFGGFGGGGGFGGGGGFFGGGGFGGGGFGGGGGGGGGFFGGCFGGGGGGGGF8E=<EFGGGGGGGFGFEFGGFFAFFGGGGGGFFF?FGGGEFEEGFFFDEEFCFDE@==CFGGGGGGFGGGGAFFEGGGFFGFGGGGFFFCGGDEGGFGGD<7CGGGGGGGFGDFGGGGFGBFCEED>:ADGGGGGGGFGGB>G*=094=3<FE?FFFFG?E#F7AGG;>G:EGG9#:;CCEFB>CGGDGFE;CCFCEAGGGGFGGFFGGE7FFGGGFF7=FE5?1FCEFFEGFBB9EGGFGFFAGFFFGFFBECCEFEE>@8+B,FFEFCB8CGFFFF?ACFFECCCFCFD,FCGGGGGGFCGEFBCC:F?GDGGFGFGFECGGGGF<GGGGFFEGGFGGFEF9GGGFDGGGGGFDFFCDGGGGFCGGFFF<<AFFFCCCCCC
@sD 39
TGAGGAATATTGGTCAATGGGCGAGAGCCTGAACCAGCCAAGTAGCGTGCAGGATGACGGCCCTATGGGTTGTAAACTGCTTTTATAAGGGAATAAAGTGAGTCTCGTGAGACTTTTTGCATGTACCTTATGAATAAGGACCGGCTAATTCCGTGCCAGCAGCCGCGGTAATACGGAAGGTCCGGGCGTTATCCGGATTTATTGGGTTTAAAGGGAGCGTAGGCTGGAGATTAAGCGTGTTGGGAAATGTAGTGGCTCAACCTCTGCACTGCAGCGCGAACTGGTCTTCTTGAGTACGCACAACGTGGGCGGAATTCGTGGGGTAGCGGGGAAATGCTTAGATATCACGAAGAACTCCGATTGCGAAGGCAGCTCACGGGAGCGCAACTGACGCTGAAGCTCGAAAGTGCGGGTATCGAACAGGATTAGATACCCT
+
CFFFGGGGGGGGGGGGGGGGGGGGGGGGGGGGGGGGGGGFGGGGGGGGGGGGGGGGGGGEGGGFGGGGGGGGGFFFGGGGGGGGGGGGGGGFGGGGGGGGGGGGGGGGGGEGGGGGGGGG9FGGGGGGGGGGGGGGGGGGGGEGGCEFGFGGGGGGFGGGDGFGGGGGG7FGFFGGG7*FEGGGGGGECFGFGGGEEGGGGG>GGF7>C7F?FFEA89GF<;;76:C#E>>FE>G<8*;CGF%CCCCBCF4GF8:426,?CGCF9FFGGGG>EFCE9EG6;*<EC<B,=@FF9F=:E9>C=>4+GGGF?4FCDEDGGGED,,B6>EE=C,AFF,EB9-,,?@,?GGGFFGEGFGGGGGGGEDFFGEGGGFDGDFDGGGGEEGGGGGFGEEFFGGFEDFGFCGF9GGGGGEGGGGGGGGCFGGFFFGGGFGGCCC@C
@sD 40
TGAGGAATATTGGTCAATGGACGAGAGTCTGAACCAGCCAAGTAGCGTGCAGGATGACTGCCCTATGGGTTGTAAACTTCTTTTATACGGGAATAAAGTGAGGCACGCGTGCCTTTTTGTATGTACCGTATGAATAAGGATCGGCTAACTCCGTGCCAGCAGCCGCGGTAATACGGAGGATCCGAGCGTTATCCGGATTTATTGGGTTTAAAGGGAGCGTAGGCGGACGCTTAAGTCAGTTGTGAAAGTGTGCGGCTCAACCGTAAAATTGCAGTTGGTACTGGGTGTCTTGAGTACAGTAGAGGCAGGCGGAATTCGTGGTGTAGCGGTGAAATGCTTAGATATCACGAAGAACTCCGATTGCGAAGGCAGCTCACTGGACTGCAACTGACACTGATGCTCGAAAGTGTGGGTATCAAACAGGATTAGATACCCT
+
FGGGGGGGGGGFGGGGGGGGGGGGGGGGGGGGGGFGGGDFGGGGEFFFE,CEFFGFFGFGGGGFGGGGGGGGGGGGGGGGGGGGGGGDFGG7:EFFFGGGGGFFFGGGGGGGDGGGGGG@9F?FDEGG@CF8FGD;FGGGDDCGGGC5AFGCGGGGF9FFGFFFEEGEGGGFGGFFEGGCGGG@@@EFEEGFG1FCC?<,;C:FFG<2C<FGFGGA@;F::DEC@507CEEGD=C::6@:CFC@@9<88#CA:GFE8FCB:3BAGGFFC,/FGFBC7,8?GDC9,8CE?8GF*B,B=,>BD5=CF?@EFEE=44>+BCDCEGGGAFCCA@C,E9FGEFGFF;<GGGGGFEDEFF:@FGGGGC7CGFFGFCGGGGEEE@A,FFGGFFFGGGEGGGGGECGGFGGGGGGCGFFFGGGGF<FFGGGGFF9GFBGCCCCC
@sD 32082
TGGGGAATATTGCACAATGGGCGCAAGCCTGATGCAGCGACGCCGCGTGAGGGATGGAGGCCTTCGGGTTGTAAACCTCTTTTATCGGGGAGCAAGCGAGAGTGAGTTTACCCGTTGAATAAGCACCGGCTAACTACGTGCCAGCAGCCGCGGTAATACGTAGGGTGCAAGCGTTATCCGGAATTATTGGGCGTAAAGGGCTCGTAGGCGGTTCGTCGCGTCCGGGGTGAAAGTCCATCGCTTAACGGTGGATCCGCGCCGGGTACGGGCGGGCTTGAGTGCGGTAGGGGAGACTGGAAGTCCCGGTGGAACGGTGGAATGTGTAGATATCGGTAAGAAGACCAATGGCGAAGGCAGGTCTCTGGGCCGTTACTGACGCTGAGGAGCGAAAGCGTGGGTATCAAACAGGATTAGATACCCT
+
CFGFGGGGGFFFGGGGGGG8AF7EGGEGGGFFGGGGGGGEGEGGGGGEGGGGDDFGGG?7FGGGGGGGGGGGGGGGGGGGFEAFGGCGGGEGGGGGFGGGGDFGFCGGGGGGGGGGGGGGGGGGFGGGGGE:FGGGGGGFFGGDEFGFFGGEGEGEGFGG:FFGCECF7:FDGGGGGGGGGGGGGCFGGGGGG:GGGGGGGC5?58A82C<8E8:/8:5C:>EEC#?9EGGGGC?;CFGGEGGGFEFFCEF5'>::<:<:FFGG8GGGF@GDFEF=:GFCC>GGFFGGFE9FA9EB>9,++>FEGCE=E:=CFGFFC59,FEE,EFE>487FC,<@B99,<,<,?,CCFFE<GFEDDFFCF@7GDFBCGGGGGGGEC@FFGFEGGGGFCGGGGGGGFGGF9GFFEDFGFE9@@E8ECCC@C
@sD 42
TGAGGAATATTGGTCAATGGGCGAGAGCCTGAACCAGCCAAGTAGCGTGAAGGATGACTGCCCTATGGGTTGTAAACTTCTTTTATAAAGGAATAAAGTCGGGTATGCATACCCGTTTGCATGTACTTTATGAATAAGGATCGGCTAACTCCGTGCCAGCAGCCGCGGTAATACGGAGGCTCCGAGCGTTATCCGGATTTATTGGGTTTAAAGGGAGCTTAGGTGGACAGTTAAGTCAGTTGTGAAAGTTTGCGGCTCAACCGTAAAATTGCAGTTGATACTGGCTGCCTTGAGTACAGTAGAGGTGGGCGGAATTCGTGGTGTAGCGGTGATATGCTTAGATATCACGAAGAAGTCCGATTGCGAAGGCAGCTCACTGGACTGCAACTGACACTGGTGCTCGAAAGTGTGGGTATCAAACAGGATTAGATACCCT
+
@FF9FGGGGGGG?FGGGGGCCGGGGGGGGGGGGGGFB@CEC@FFGGEFGGGGGGGGGFCGGGG8FFGGGFEGGDCEEGFCCEFGGGGGFFBFFGGAAAFDE>C<FCF9FGAFGCE:4?CFGB@<,AF<<EGDDGGGFCBF,AE7E@CFG9AFECCCECF@3=FFECEFC<FC9;DEGGD*3@@C*14*>1C,BFCEGAFA+==F@F,.>F>+>F:*=)#2@;BF=>B7GFGFFFGA@CG@FE5;:/9@B?AGC>1%3+:B0CFFFD;EC,E*@,,FFAF==8F@:8<<D@F?09=?DEEB4?,EF8+CF89D@9++=GGGFF>>>C@CFCEC,FA8;-98ECF8E78FFFEF@@7GCFFCFFCFFFFEE<GGGGGGGGGGGGGGGFFEE@<F@FGGGGGGGGGGGEDGGGGFGGFGFEDEGGGGGGGFGGFB<BCB
@sD 29739
TGAGGAATATTGGTCAATGGGCGAGAGCCTGAACCAGCCAAGAAGCGTGCAGGATGACGGCCCTACGGGTTGTAAACTGCTTTTATAAGGGAATAAAGTTTCCTACGTGTAGGATTTTGTATGTACCGTATGAATAAGAATCGGATAACTCCGTGCCAGCAGCCGCGGTAATACGGAGGATGAGAGCGTTATCCGGATTTATTGGGTTTAAAGGGAGTGCAGACGGGAGAGTAAGTCAGTTGTGAAAGTTTGGGGCTCAACCGTAAAATTGCAGTTGATACTGGTTTCCTTTATTGCAGTTGAGGCAGGCGGAATTCGTGGTGTAGCGGTGAAATGCTTAGATATCACGAAGAACCCCGATTGCGAAGGCAGCTTGCTAAACTGTAACTGACGTTCATGCTCGAAAGTGTGGGTATCAAACAGGATTAGATACCCT
+
@CFCGFFGGGFGGFEDCF@F@FFE+CFGF@FGGCFGGGCEGG,EFFCFFEFGGGF<?:8C+6@FG8FGGGEC@DFEFCCC9A@ADGEFFBFFFGGFGGGGGFGGGG7B??=?9F,,5<FFCDE,?9AFGGDCDGFGG9,88CA=+@+CF9DG>>F+8=BEFG8,+8>FGDFCF,@<F@C>,3,33,**1**,2;<:CEF,9E,,,<FG7F:9EC8FG#<379C9:EGFG$>GECE<@:C@@C/CCCB@:7+2#GFGDGGECED=59CFFDC<GGFF9E=7/GFB4E<899,,+,AGFEFF8GFCF8=:>9,,+@+8,C,EFFDE@@,5GFC99GGEC<<3FAC8CC:6:C9FC:CF:CF?7,CFGDGGGE<DGFAFFE;,EFCC6,DFCCD,C,GAFCEE<GGDFGG@FFCFF<FCGCEFFFFGFGFFFB8CCCCB
@sD 44
TGGGGAATATTGGACAATGGGCGAAAGCCTGATCCAGCGACGCCGCGTGAGTGAAGAAGGATTTCGGTATGTAAAGCTCTATCAGCAGGGAAGAAAATGACGGTACCTGACTAAGAAGCCCCGGCTAACTACGTGCCAGCAGCCGCGGTAATAAGTAGGGGGCAAGCGTTATCCGGATGTACCGGGTGTAAACGGAGCGTAGACGGTTAAGCAAGTCTGAAGTGCAAGCCCGGGGCTCAACCCCGGCACTGCTTCGGAAACTGTTGGACGTGAGTGCAGGAGAGGTAAGTGGAATTCCTAGTGTAGCGGTGAAGTGCGTAGATATTAGGAGGAACACCAGTGGCGAAGGCGGCTTACTGGACTGTAACTGACGTTGAGGCGCGAAAGCGTGGGGAGCAAACAGGATTAGATACCCT
+
CFFGGGGGGGGFFFGGGGGGGFGGDFEGGGGGFGGGGFGF+@+7@FDFFGD9FG9FCEG8CC<95CF8=FFD<EE,FEDE?FBFD,?B=C=DCDFGF<9FCG+CFGGFC@F<,CF<F,<D@FFCG:F<=,@@C<8CGACFGDA<CEBBFDGGF,<DGCF<7@F77@FEF:CFFCGC1:*87<,<*C:5*0<<+;C8=E>1>C7:CE;C-;@7<<6(3;<23F7;*6<**78?8GGG=CF:F=.+:@3>>@+*>B+F=83?+>B78++:@,<8*CEB9,9,,?9?FE9CGEE=9,4,@,E<FE@>BF8EEEC,@+DEDE?8GGGGFEEAFE,F,F8GGFEEF=F@GCECCDGGGGFFCFDGFAFGFGEGGFFECEEGGCF@,FF8EEFEGFEE@FD@F<GFGGGGGGGGGFFCCCCC
@sD 26614
TGAGGAATATTGGTCAATGGGGGGAACCCTGACCCAGCCACGCCGCGTGAAGGAAGAAGGTTTTCGGATCGTAAACTTCTATCCTTGGTGAAAATAGTGATGGTAGCCAAGAAGGAAGCCCCGGCTAACTACGTGCCAGCAGCCGCGGTAATACGTAGGGGGCAAGCGTTGTCCGGAATGATTGGGCGTAAAGGGCGCGTAGGCGGCCTGGTAAGTTTGAAGTGAAAGTCCTTCTTTTAAGGAGGGAACTGCTTTGAAAACTGTCGGGCTTGAGTGCAGGAGAGGTAAGCGGAATTCCCGGTGTAGCGGTGAAATGCGTAGATATCGGGAGGAACACCAGTGGCGAAGGCGGCTTTCTGGACGATGACTGACGTTGAGGCTCGAAAGCGTGGGGAGCAAACAGGATTAGATACCCT
+
FGGGGGGGGGFDFCFGGGEFF@@+>FFFFGGGGFGEEG+EEECDGGGEGGGGGGGGG8FFGGFFGGGEFEGFGCEAFG9@3@CFGGGG@@@DFG==>@AF;FFF,=@FG8FCF@7:FG>F*5<FGGDFFFGGCFGFC:FFGAC:EGECFEGF0<C:A;8C88::888CECCGGF>58>*<E?FGCFCE8*-4<66/>*<;EGG4,C*:?5DC?,:=FCE7BD,<C9<89@5BF;C,@C:>@>@;C@5<:D>BAEFFCG:C:@F>>B+/E?,D<FAG4:=B8<=B>>8+CDE=8E7>+F=,GGGE5ECEE?E9CB@+>CE@E>EGC=F=FCFF@C6,CA@,B@GCGGGFCGGGFCF<FBBB4ECCEEE@GGFCC,CGFBGGGGGFFGFCFFFCC,CGFEAEE9GGGGGGGGFCCCCC
@sD 46
TGAGGAATATTGGTCAATGGACGAGAGTCTGAACCAGCCAAGTAGCGTGAAGGATGACTGCCCTATGGGTTGTAAACTTCTTTTATACGGGAATAAAGTGAGGCACGCGTGCCTTTTTGTATGTACCGTATGAATAGGGATCGGCTAACTCCGTGCCAGCAGCCGCGGTAATACGGAGGATCCGCGCGTTATCCGGATTTATTGGGTGTAAAGGGAGCGTAGGAGGACGCTTAAGTCAGTTGTGAAAGTTTGCTGCTCAACCGTAAAATTGCAGTGGATACTGGATGTCTTGAGGGCAGTTGAGGCAGGCGGAATTCGTGGTGTAGCGGTGAAATGCTTAGAGATCACGAAGAACTCCGATTGCGAAGGCAGCCTGCTGGACTGTAGCTGACGCTGATGCTCGAAAGTGTGGGTATCAAACAGGATTAGATACCCT
+
<FACGGGGGGGGGGGEFGGCFGGECFGFGGGFFGGGEFFDGGGGFFGFGGGGGGGGDFF<FFFGGFGGGGGFFFGGGGGGGGGGFGGG?FEFFDEDFGAFGGGGGGGGGFCGGGGGGGGGFGGFGDFEGGGF<F;EFCFCAF>+BFGFGGGGCB7=DBEGGGF,BCFEEEGCFFFE>FGD7D@:*1?7FCGFGDC888-<::4<?F2#6CA?BF?9(5C30089@CC;>:E3@<C):7F@9@5,09@@@/43%#63,1F0B><D9CE?,=5*3,E,E48?88=A,FFF6,FF::,FFAFFDF,8B8CCEEEE+8+ECC,C9FCC5DEFGFEFECFGE-<@C@,=CGGFGGFFCC7GDFFF:EFFE,@FFCGF@,FE8GGGFGGFAGGGGGGCF?GGGGGGGCFCGGGEGGFFGGGGGGGGGGGFGCGGGGDCCC@C
@sD 47
TGAGGAATATTGGTCAATGGGCGAGAGCCTGAACCAGCCAAGTAGCGTGCAGGACGACGGCCCTATGGGTTGTAAACTGCTTTTATCAGGGAATAAAGTGAGTCTCGTGAGACTTTTTGCATGTACCTTATGCATAAGGACCGGCTAATTCCGTGCCAGCAGCCGCGGTAATCCGGAAGGTCCGGGCGTTATGCGGATTTATTGGGTTTAAAGGGCGCGTCGGCTGGTGATTAAGCGTGTTGTGAAATGAAGGGGCTCAACCCCTGCACTGCAGCGCGAACTGGGCTTCTTGAATACGCACAACGTGGGCGGAAGTCGTGGTGTAGCGGTGAAATGCTTAGACCTCACGAAGAACTCCGATGGCGAAGGCAGCTCACGGGAGCGCAACTGACGCTGAAGCTCGAAAGTGCGGGTATCGAACAGGATTAGATACCCT
+
EFFF@CEDFGGFEGGGFFEFFGGGG@F<FFFGGFGGGG,EF?6CFGGGDGG,CF<CF:CF7@@CF<FGGG>7FFAFFDDF<ED9AF,,C,9AFG9FGGF9,C?E<E9B=EC?<99EF94CE,@FDFFF?CF?,<=,DFDDDC>CCE=<FFG,@FF+@DFGG:@B88@FE>FF<2BCCF@E,><CCFCGFE@*+>C>E5<AFDA@6C8;A+9A:C5):2E5%/**,0;#FBFFFAE-*7A8FAFEECC8?#4E#6C<F49C=6$CGGFCF?B5FF0C78+8+EFA>B<5,AEA5+++3,++?=D:B68+DEE=@47CED@=E9C@1CCAC,9GF<EB9FF=?@:,=:EEGGFE<=GCEEF?C7GGFE?FFFEF@F:FFC4=7GGGGGGGGGEFCDAFFEEF<DFFGGEFC@FGFCGGGGGEGGGFB,GFGFFC9CCC
@sD 48
TGAGGAATATTGGTCAATGGGCGCAGGCCTGAACCAGCCAAGTAGCGTGAAGGATGACTGCCCTATGGGTTGTAAACCTCTTTTATAAAGGAATAAAGTCGGGTATGTATAGCCGTTTGCATGTACTTTATGAATGAGGATCGGCTAACTCCGTGCCAGCAGCCGCGGTAATACGGAGGATCCGAGCGTTATCCGGATTTATTGGGTTTAAAGGGAGCGTAGATGGATGTTTAAGTCAGTTGTGAAAGTTTGCGGCTCAACCGTAAAATTGCAGTTGATACTGGATGTCTTGAGTGCAGTTGAGGCAGGCGGAATTCGTGGTGTAGCGGTGAAATGCTTAGATATCACGAAGAGCTCCGATTGCGAAGGCAGCCTGCTAAGCTGCAACTGACATTGAGGCTCGAAAGTGTGGGTATCAAACAGGATTAGATACCCT
+
GGGGGGFGGGFCFGGGGGGGGGGGGGGGGGGGCGGGGGGGGGGGGGGFFFGGEEFGGGFFGGGFGDFGGGFFG<FFGG?FGGGGGGGGGGGGCFFDFGGGGFGGGGGGGFGFGGDFGGGGGGGGFGGGGGGGGAEGGGGGGFEGG78,<FDGEGGGF,@BFCFGGGBFEFGFCFFEE7FGGGGGG@EEGE7FCGG;EGGGG-GGG<EF1,79BCF5C9G*;D@DAF.CE,CEAFF9>'C?=FC=C===9EGFGGG'FF5FFFE<EEFFGGGFGGDC803<:=CDFFF?9,,F6B,F8GF@EGGGF8F7F?ED==C8EFCF8F>65EC@DGFACFA?>6FDF@C,<FFFFAF@8GCB7GGGGGGF@ECEFE@@8GGFCF9CDGGGGGGGFEFGGFGDDGGGGGGGGFGGFFFDFFGGGGGGGFFFGGGFEF@CCCCC
@sD 49
TGAGGAATATTGGTCAATGGGCGCAGGCCTGAACCAGCCAAGTAGCGTGAAGGATGACTGCCCTATGGGCTGTAAACTTCTTTTATAAAGGAATAAAGTCAGGTATGTATACCCGTTTGCATGTACTTTATGAATAAGGATCGGCTAACTCCGTGCCAGCAGCCGCGGTAATACGGAGGATCCGAGCGTTATCCGGATTTATTGGGTTTAAAGGGAGCGTAGATGGATGTTTAAGTCAGTTGTGAAAGTTAGCGGCTCAACCGTAAAATTGCAGGTGATACTGGCGACCTTGAGTGCAACAGAGGTAGGCGGAATTCGTGGTGTAGCGGTGAAATGCTTAGATATCACGAAGAACTCCGATTGCGAAGGCAGCCTGCTAGGCTGCAACTGACATTGAGGCTCGAAAGTGTGGGTATCAAACAGGATTAGATACCCT
+
CFGGGGGGGGGGGGGGGGGG,ECCC+C:FGGGGGGGGGGGGGGGGGGCFCGGGGGGGGFFGGGGCCGGGCFFGGGGGGCFGGGGGGGGGGGGGGGGGGGA,5CAF?FGF?EFGC7FFGGGGGGGFF<FGCGGGGGGGGGCEFEGGGGGFFGFCEGGGGGGGFGGGGGGGGGGGGGGG*C7@BFF*5CGGGGGGGFE*;@FGF1GGGE=G<<ECFGFGBGDF=5+5A+7F,CFCFF0#?FE<F=9CC7,>9#B+DD6,FFFBC:18,6:AGFFFC,,,=DD?88++<AE8GGF6FD<@=,,DF@,F8=GGGFEFB7GGGGFGFCE5GGFDEF9?9FFECEFEFEGFFGEFCGGFFGGCFGGGGGGGGGGGGFF<CC,E6;,FE<GGFFGFCCECAGGGEGGGGGGFGGGFCGEGGGFC,GGGGGGGGFFGFGCCCCC
@sD 31818
TGGGGAATATTGCACAATGGGGGAAACCCTGATGCAGCGACGCCGCGTGGAGGAAGAAGTATCTCGGTATGTAAACTTCTATCAGCAGGGAAGATAGTGACGGTACCTGACTAAGAAGCCCCGGCTAACTACGTGCCAGCAGCCGCGGTCATACGTAGGGGGCAAGCGTTATCCGGATTTACTGGGTGTAAAGGGAGCGTAGACGGATTAGCAAGTCTGATGTGAAAGGCAGGGGCTCAACCCCTGGACTGCATTGGAAACTGCCAGTCTTGAGTGCCGGAGAGGTAAGCGGAATTCCTAGTGTAGCGGTGAAATGCGTAGATATTAGGAGGAACACCAGTGGCGAAGGCGGCTTACTGGACGGCAACTGACGTTGAGGCTCGAAAGCGTGGGGAGCAAACAGGATTAGATACCCT
+
EEFGGGGGGGGGGGGGGGGGGGGGGGDGG8FGFGGGGGGGGGGGGGGF@FFGGFFFF8E-CEFCEEFFFGGGFGCFFGGFGFDFEGFGGGFEFD,BB?@CGGFFGGGFGFAECFGADF8FGGEGGGGGGFGGEFGFFCFGGGB@GCCFC*><D>F5>>BEGGEFC6DEA;:CFGGG:BFCFG0FFF?=.<CGGBE@EDGGGGAEEEEE>FFC@,2;C@E);;FCCGGGCEFCEEG98EFFGGGFCEGFGFDD<B,7C#06/DFDD#8GFFGGFGDGGGGF@?9GFBBCGGGFEEGFEA?,<FEEFFFCGGFE:EFGFFCFFD9FFFFGF<FGF@GFDFGGCEGGGEGEGFFGGGFFFEEF@GGGGFGGGFGGGGGGGGGGGGGGFGGCEGGGGGGGE@DFFGGGGGGGGGGCCCCC
@sD 30793
TGAGGAATATTGGTCAATGGACGAGAGTCTGAACCAGCCAAGTAGCGTGAAGGATGACTGCCCTATGGGTTGTAAACTTCTTTTATACGGGAATAAAGTGAGGCACGTGTGCCTTTTTGTATGTACCGTATGAATAAGGATCGGCTAACTCCGTGCCAGCAGCCGCGGTAATACGGAGGATCCGAGCGTTATCCGGATTTATTGGGTTTAAAGGGAGCATAGGTGGATTGTTAAGTCAGTTGTGAAAGTTTGCGGCTCAACCGTAAAATTGCAGTTGCTACTGGGTGTCTTGAGTACAGTAGAGGCAGGCGGAATTCGTGGTGTAGCGGGGAAATGCTTAGATATCACGAAGAACTCCGATTGCGAAGGCAGCCTGCTGGACTGTAACTGACGCTGATGCTCGAAAGTGTGGGTATCAAACAGGATTAGATACCCT
+
EGCGGGGGGGFCECFGFFG<F<C+@CCFFGGGGGFGGGGF@FAFGGGCFGGGGGCGFFFGFFGDFGGGGEGGGGGAFEEFGFGGGGGGGGG@FFF?:<BEFGGGGGGGFGGGGCF,EFGGGGGGC?@+B=FGGF;@FFFCFFGEEGGGGFGGEF7CFCFG<,8>BCGGEG:CEGF77F7@:>FC>*=>FFG8@<CFE?849B$;FCF9:,8<:CEC76@FFFGF614;AEGCFFFAFCCCED>;,<9D@:6>8D>.@GB67CGEGGC,2DC;DD=CA(01@FFFC,FF8BCGFGFCFFB?8E:FGGFC@>99+87C@<C,FA@@:FB?A,C9A?CC;FE8F@,?<FCGGFFGFB@F@@GFB@8,=GGGGDFGCGFFCGGGGGGFGGFE@CFGGGGGGGGFGGGACGGGGCFFEFFGCFAFFFGGGGGGFE@CCCCC
@sD 23164
TGAGGAATATTGGTCAATGGACGAGAGTCTGAACCAGCCAAGTAGCGTGAAGGATGACTGCCCTATGGGTTGTAAACTTCTTTTATACGGGAATAAAGTGAGCCACGTGTGGCTTTTTGTATGTACCGTATGAATAAGGATCGGCTAACTCCGTGCCAGCAGCCGCGGTCATACGGAGGATTCGAGCGTTATCCGGATTTATTGGGTTTAAAGGGAGCGTAGGCGGGTTGTTAAGTCAGTTGTGAAAGTTTGCGGCTCAACCGTAAAATTGCAGTTGATACTGGCGACCTTGAGTGCAGCAGAGGTAGGCGGAATTCGTGGTGTAGCGGTGAAATGCTTAGATATCACGAAGAACTCCGATTGCGAAGGCAGCTTACTGGATTGTAACTGACGCTGATGCTCGAAAGTGTGGGTATCAAACAGGATTAGATACCCT
+
FGFGGGGGGGGGGGGFGGGFGCFGGGGGGGGGFGGFCE=FDGGFFGDFG:FEFDCFFG9FGFEFF,E8FGG7FGFFFGGGGDFFGGGGGCGD@F99FGGFGGGGGGDFEB7BE@FGGGGGAGGGGGGGCEEEGGCEFFFGGF:C@@FGGAFGGGGDFCFDDFFG>C@GG7FE@FGGG7<=:CCE2@;>F8DGGGDCCEEGFGD:7,2@<CC8?FCFGAFAAFBDECG,GFFFB<C9>+>4,:/;C9AFC@==+FGFGDB>ECEFE?:FFGF8DF@,E=GDECEDEF<FCFF<9E8A=9,,9<FBDEGFEFGGGGE78FECCE@+FDEFGFFA9?GGFFEAE;@<<FFFFEGGGGGFCA,7FCCFGFAFGCFGF9EGECGF@@GGGGGGGGGGGFGGFGGGFFGFECGGEGFGGFGF<GGGGGGFFF<GGGGCCCCB
@sD 18689
TGAGGAATATTGGTCAATGGACGAGAGTCTGAACCAGCCAAGTAGCGTGCAGGATGACGGCCCTATGGGTTGTAAACTGCTTTTATAAGGGAATAAAGTGAGTCTCGTGAGACTTTTTGCATGTCCCTTATGAATAAGGACCGGCTAATTCCGTGCCAGCAGCCGCGGTAATACGGAAGGTCCGGGCGTTATCCGGATTTATTGGGTTTAAAGGGAGCGTAGGCCGGAGATTAAGCGTGTTGTGAAATGTAGACGCTCAACGTCTGCACTGCAGCGCGAACTGGTTTCCTTGAGTACGCGCAAAGTGGGCGGAATTCGTGGTGTAGCGGTGAAATGCTTAGATATCACGAAGAACTCCGATTGCGAAGGCAGCTCACTGGAGCGCAACTGGCGCTGAAGCTCGAAAGTGCGGGTATCGAACAGGATTAGATACCCT
+
FGGGGGGGGGGGGGGGGGGGGGGGGGGCFFGGGGGGGGGGGGGGGGGGGGGGGGGGGGGGGGGGGGGGGGGEGGFGGGGGGGGGGGFEFGG8EGGGGG<DAEFFECFGFCCE9FEFGGFGGD9<,@FGGGGGGFCECAFFD<CFB8F,FFFG,:+@DGGF>8BEC6@:CE@,,7>>F7EEFF,>CCC<FEC:@<F=*GGFDF:FFFGGGDFBFF:0E6C34CCF<CC+:.GFA:B4C67B;@#,,<;FFF9F4+>70GGFGGF<,GGGEDGGGGGFC>,CGFDD<CB:,GGGFGEEGGGGCFF8F6EGGEE,F=7EEF@GEFC7FGGFFDDFCEGFFF@8GGFEFFGGFEGGFB6C:7GGGGGFFFACEGGGGGFFF8GGGGGGFDF@GGGEGGEF<7GGGDGFF7GGGGGGGGGGGGFEGGGFGCGGGGGCCCCC
@sD 28159
TGAGGAATATTGGTCAATGGACGAGAGTCTGAACCAGCCAAGTAGCGTGAAGGATGACTGCCCTATGGGTTGTAGACTTCTTTTATACGGGAATAAAGTGAGGCACGCGTGCCTTTTTGTATGTACCGTATGAATAAGGATCGGCTAACTCCGTGCCAGCAGCCGCGGTAATACGGAGGATCCGAGCGTTATCCGGATTTATTGGGTTTAAAGGGAGCGTAGGCGGACGCTTAAGTCAGTTGTGAAAGTTTGCGGCTCAACCGTAAAATTGCAGTTGATACTGGGTGTCTTGAGTACAGTAGAGGCAGGCGGAAGTCGTGGTGTAGCGGTGAAATGCTTAGATATCACGAAGAACTCCGATTGCGAAGGCAGCTTGCTGGACTGTAACTGACGCTGATGCTCGAAAGTGTGGGTATCAAACAGGATTAGATACCCT
+
@FFFGGGGGGGGGGGGGGG,@FE6CFGEFDGGGGGGGGGF<EEFFGGGCGGFGGGFFFACFFG8ED,<EF7FCE9EFEAEAFGGGFGGG@FBFFBFFFFFFGGFGGEFGGGGFGGGGGGGGFGGG,B@=DGFACFFFAFE<<C7C7+BAFFGGGCCFGFGGG8F@CCGEG@FF;>>@*C>>FGGG>EEGD@FGG/C?EDG@?FGGCF@G,5<FFC<F>FG@AEGGG8(/,=<FEFFDEGFCC7CAE9E@98B:DEGDGFFB>FDFGGGFGGGFFF:E4==EFGGFGCGEA9AFBEADFF<FEGF@DFCCC=4+B7GGGGEGDEC5C,FAC9F9FFFGFGDFE<<8D:,EF9GFEGFB,GF@CF7GEGGGA<FFFGFDGGGGGGGGAC7EFC@AF<GFGGEGGGGEGGGFE8GGFFGGFFECBECFB<FFEC8CCCC
@sD 55
TGAGGAATATCGGTCAATGGGCGAGAGCCTGAACCAGCCAAGTAGCGTGCAGGATGACGGCCCTATGGGTTGTAAAATGCTTTTATACGGGGATTAAGTGAGCCACGTGTGGCTTATTGCAGGCACCGTATGAATAAGGACCGGCTAATTCCGTGCCAGCAGCCGCGGTAATACGGAAGGGCCGGGCGTTATCCGGATTTATTGGGTTTAAAGGGAGCGTAGGCCGTCTGTTAAGCGTGTTGTGAAATGTCGGGGCTCAACCTGGGCATTGCAGCGCGAACTGGCAGACTTGAGTGTACAGGAAGTAGGCGGAATTCGTCGTGTAGCGGTGAAATGCTTAGATATGACGAAGAACTCCGATTGCGAAGGCAGCCTGCTGTTGTGCAACTGACGCTGAAGCTCGAAAGCGTGGGTATCGAACAGGATTAGATACCCT
+
FCFGGCF8EFGGGGGGGGFFGGCFFGGGGGGGGGGGGGGGGGGGGGGGGGGGFGGGGGGDGGGFEFGFGCFF?CCEFFFFG,EFFGGGFGCD::FEDF<FCGGGGGGGGGGGG<ECGFFGGGGGGFGE,D@FFFGGGFEBF@FEG88FGGGGFG7FG,FF,FFFCDEGGFD@EGGGGGGG**64CFDGCBCC;FEEC=E+:7@FEFC8*0+2<CCFEBG50:CG**##;>.;C9C?GCCDACF59CCE516GDG:8CEC>@>2@ECD@E7<2+<=EBG+=8DACFD?89F=?9FFFCF=D8F=E?+7GGFFGF?GGEC@+:=EC5GEAFGF@FGFFB?9GGGGFDFC,CFGGFCCF=FGFCEEDA9@GGGGGGGCCGFDFAGGGGCGGGEF@GGGGGGGGFGGGGGGGGGGGGGGGGGGGGGGGGGGGFEFCCCCC
@sD 23011
TGAGGAATATTGGTCAATGGACGAGAGTCTGAACCAGCCAAGTAGCGTGAAGGATGACTGCCCTATGGGTTGTAAACTTCTTTTATACGGGAATAAAGTGAGCCACGTGTGGCTTTTTGTATGTACCGTATGAATAAGGATCGGCTAACTCCGTGCCAGCAGCCGCGGTAATACGGAGGATCCGAGCGTTATCCGGATTTATTGGGTTTAAAGGGAGCGTAGGCGGGTTGTTAAGTCAGTTGTGAAAGTTTGCGGCTCAACCGTAAAATTGCAGTTGATAGTGGATATCTTGAGTGCAGTTGAGGCAGGCGGAATTCGTGGTGTAGCGGTGAAATGCTTAGATATCACGAAGAACTCCGATTGCGAAGGCAGCCTGCTAAGCTGCAACTGACATTGAGGCTCGAAAGTGTGGGTATCAAACAGGAGTAGATACCCT
+
CFFGGGGGGGGGGGGGGGGGGGGGGGGGGGGGGGGGGFGGGGGGGGGGGGGGG@FGGGFFGGGGGGGGGGGGGGGGGGGGGGGGGGGGGGG7:A=EFGGGGGGGGGGFGGGGGGGGGGGFGGGGGGGGEGFGGGGGGGG@FGEFGGGGFFFGGGGCECFGGGFGGGGGGGGFCGGGGGGG>G:<>@>EGGGGGGGG:GGGFA7C?FECFEBCFGCFGDEE?@GGGGGGEGGGFGD@<@GGFF9FA@<DFFGFCEE8CDEFC>CFCDFFFDFFFGGGE@7,,FF<9FFGFE8FDB9FGGF8F=EEFGEEEE<GFGGEB<@FGGCEFGFEAEEE?FEA,GGGFAFGFGFCFCGGEFCC7FGGGGFFEEA<C?GGFE<FFDFGGFGGGGGDGGGGGDCGGGGGFGGGGGGGGGGGGGFGGGFGGGGFF9GGFE<CCCCC
@sD 57
TGAGGAATATTGGTCAATGGACGAGAGTCTGAACCAGCCAAGTAGCGTGAAGGATGACTGCCCTATGGGTTGTAAACTTCTTTTATACGGGAATAAAGTGAGCCACGTGTGGCTTTTTGTATGTCCCGTATGAATAAGGATCGGCTAACTCCGTGCCAGCAGCCGCGGTAATACGGAGGATCCGAGCGTTATCCGGATTTATGGGGTTTAAAGGGAGCGTAGGCGGGTTGTTAAGTCAGTTGTGAAAGTTGGCGGCTCAGCCGTAAAATTGCAGTTGATACTGGCGACCTTGAGTGCAACAGAGGTAGGCGGAATTCGTGGTGTAGCGGTGAAATGCTTAGATATCACGAAGAACTCCGATTGCGAAGGCAGCTTACTGGATTGTAACTGACGCTGATGCTCGAAAGTGTGGGTAGCAAACAGGATTAGATACCCT
+
DFCFGGGGGGGGGGGGGGFFGFGGGGGGGGGGDEGGGGFGCFFGGGGFGFGFC<FGGFCF8EDFF8<F8F,FFEF,CEFF,FFAFGFFFD7F@FGGECF<,CE<FFFDFFGC7E8,B<FFCAE9,<<FE4,ADC,,55E,:4C=CBCFD,<8++@F<9FD<FFFCEGGG@<3,@CFFG>>2>>>>CCC@<EFC,<:*8+*0=,F?A<4+:09;,C*=9F>4C+DF;#>?>AC#<C>:7FE:EFCA:@A@9*68@8D3);CGGGEF=0F<D<7=,=9GFD==E:=GFA,=9,A0FGFD=E8GGFEF>@7DDBBD8EC=<DAF?CB5FB,EFGFFCFFDFFDC,EGFFGFGGGGFC7CFCGGFB@CFB9GGFCGGGGFGGGGGGFGGGGFFFFCF<FE<@EAFGGGGGGGFGGGFGF<GGGGGGGGGGGGFDGCCCCC
@sD 58
TGAGGAATATTGGTCAATGGGCGAGAGCCTGAACCAGCCAAGTAGCGTGCAGGAAGACGGCCCTATGGGTTGTAAACTGCTTTTATAAGGGAATAAAGTGAGTCTCGTGAGACTTTTTGCATGTACCTTATGAATAAGGACCGGCTAATTCCGTGCCAGCAGCCGCGGTAATACGGAAGGTCCGGGCGTTATCCGGATTTATTGGGTTTAAAGGGAGCGTAGGCCGGAGATTAAGTGTGTTGTGAAATGTAGAGGCTCAACCTCTGCACTGCAGCGCGAACTGGTCTTCTTGAGTACGCACAACGTGGGCGGAATTCGTGGTGTAGCGGTGAAATGCTTAGATATCACGAAGAACTCCGATTGCGAAGGCAGCTCACGGGAGCGCAACTGACGCTGAAGCTCGAAAGTGCGGGTATCGAACAGGATTAGATACCCT
+
GGFGGGGGGGGGGGGGGGGGGGGGGGGGGGGGGGGGFGFFGFGGGGGGGGGGGCGGFFGGGGGGCDFGGEFGGGGGGGGGGFGGGGGGFGGGGGGGGGGGGGGGGGGGGGGGGGGGGGGGGGGGGGFGGGGGGGGGGGGFGGGGGGGGGFEGGGGGGGGFGFGGGCFCFGEDFFFGGGGGGG@<FE>CFEEGFGGD*8=<D>>GGG774CEGGGGFC?FDB;>4;FFFC7CCGGGBGFGCBFFGG:GFGB8D:EB?GG<@CCFFFFFGDFGF$EC:,36=4/DAA8DBE<89)@++@@@GEFCGGEEEGFFGFDECEGFGFCEB9FGGE;C,A<?B><GGGGFFGGGGGFFFGFECEEF7GGGGFFGFCFGGGGGGGGGGGGGGGGFGGGFGGGGGGGGGGGGGGGGGGGGGGGGGGGGFGGGGGGGGE@CCCCCC
@sD 34952
TGAGGAATATTGGTCAATGGACGAGAGTCTGAACCAGCCAAGTAGCGTGAAGGATGACTGCCCTATGGGTTGTAAACTTCTTTTATACGGGAATAAAGTGAGCCACGTGTGGCTTTCTGTATGTACCGTATGAATAAGGATCGGCTAACTCCGTGCCAGCAGCCGCGGTAATACGGAGGATTCGAGCGTTATCCGGATTTATTGGGTTTAAAGGGAGCGTAGGCGGGTTGTTAAGTCAGTTGTGAAAGTTTGCGGCTCAACCGTAAAATTGCAGTTGATACTGGCGACCTTGAGTGCAACAGAGGTAGGCGGAATTCGTGGTGTAGCGGTGAAATGCTTAGATATCACGAAGAACTCCGATTGCGAAGGCAGCTTACTGGATTGTAACTGACGCTGATGCTCGAAAGTGTGGGTATCAAACAGGATTAGATACCCT
+
FGGGGGGGGGGGGGGGGGGGGGGGGGGGGGFGGGGGGGGGGGFGGGGGGGGGGGGGGGFFFGGGGGGGGGGGGGGGGGGGGGGGGGGGGGGGGGGFGGGGGFGGGGGGGGGGGGGFFGGGGGGGGGGGGFGCFGFGGGGGGGGGEGGGGGGGGDGGGGGEFGGGGGGGGGEGGGGGGGDEGDGEFFGGGCECF>EGGCE8GG.CFGFFGGGGF9C:F@<92EFCEFGDGDD9D@CFGFGGFFEFF@AGECFGGFG?=BC<FGE=9FFFECE@<DDFFGDCCFGGEFFGDA,8BGGGDCGF9FCGGCDGGFC,FFE>GGGFB<>8>GGGGGGFGGFEDCGFFDCGGGFFEB<EDGF@BGGGGGGGGEDGFEGGGGGGFGGGGGGGGGFEGF;GGFGGGGGFF7FF9GGGGGGGGGGGGGGGFGGGGGGFFDGCCCCC
@sD 22053
TGGGGAATATTGCACAATGGAGGAAACTCTGATGCAGCGACGCCGCGTGAGTGAAGAAGTAATTCGTTATGTAAAGCTCTATCAGCAGGGAAGATAGTGACGGTACCTGACTAAGAAGCTCCGGCTAAATACGTGCCAGCCGCCGCGGTAATACGTATGGAGCAAGCGTTATCCGGATTTACTGGGTGTAAAGGGAGTGTAGGTGGCCATGCAAGTCAGAAGTGAAAATCCGGGGCTCAACCCCGGAACTGCTTTTGAAACTGTGAGGCTAGAGTGCAGGAGGGGTGAGTGGATTTCCTAGTGTAGCGGTGAAATGCGTAGATATTAGGAGGAACACCAGGGGCGAAGGCGGCTCACTGGACTGTAACTGACACTGAGGCTCGAAAGCGTGGGGAGCAAACAGGATTAGATACCCT
+
CFFGGCFGFGGGGGGGEGAFFFGGGGGGGGGGFGGGGGGGGGGGGGGCFGGGGGGGFGF<FECEGGGGFGGEFGGCCAGGFFGGGGGCGGGFFFAFFGGGGDGGGGFGGGFGEGGAFFFFF=FFGGGBFGGGGGGGGGGG++@FEGCC:<FFFCFCFGFEGC@*?B:>F@C,@=BFGCCCGGCCFGCCC77F9AFCGCE$C7FF0C@FG<G?CFB4<6FCC@AECF86C:8CEFFBEDG?GGGGEGDC5CEFGFFD=><EE1FDCFEA=;?:5GDGGFGFD:CEG8EAFF>C9,C,E,FEFAGGA@,GDF?<@4,@@GFFF=CGGGGF<BFEEFFC::,=,F@,FF@7GCCGFE,C,EE=,FDGFFCFFFE<E<<FEFCFGGF@7GGGEFBGGGGGFC9EFFFGGGGGGGF@C9B9
@sD 61
TGAGGAATATTGGTCAATGGGCGCAGGCCTGAACCAGCCAAGTAGCGTGAAGGATGACTGCCCTATGGGTTGTAAACTTCTTTTATAAAGGAATAAAGTCGGGTATGTATACCCGTTTGCATGTACTTTATGAATAAGGATCGGCTAACTCCGTGCCAGCAGCCGCGGTAATACGGAGGATCCGAGCGTTATCCGGATTTATTGGGTTTAAAGGGAGCGTAGATGGATGTTTAAGTCAGTTGTGAAAGTTTGCGGCTCAACCGTAAAATTGCAGTTGATACTGGATATCTTGAGTGCAGTTGAGGCAGGCGGAATTCGTGGTGTAGCGGTGAAATGCTTAGATATCACGAAGAACTCCGATTGCGAAGGCAGCCTGCTAAGCTGCAACTGACATTGAGGCTCGAAAGTGTGGGTATCAAACAGGATTAGATACCCT
+
FGFGGGGGGGGGGGGGGGGGGGGGGGGGGFGGGGGGGGGDGGGGGGGGGGGGGGGGGGGGGGGFGGGGFGGGGG,EFGGGGCFGGGFGGGGGGGGFGGGGGGDGGGGGGGGFFEEF?FGGGGDG9FGGGGGGGGFFGF9EFGGGGGGFEF9DFFFGFGGGGGGGGEGGGGGDFGFGFGGCDCFGECEGGGECGGGGG5FF+=@:CFFGDD/?C8F:@7F5D@ECA6+8CEFFDCEAFF:>A7@G=C=4FFBF7839DEGFCFC>C;EECFGFFF>:@4??>GFGAGEB=,@D8=8FGFFD=A9?<?GECDE9D=@+DGGGGFEGBGGGGGFE9EFB=<,,EEEDFCFCGGFGGGGGGFF::C?8GGGGGGEGFGFF@EF<GGGGGGGGGFEFF?GGGGGGEFGGGGGGGFGGGGGCGGFFGGGGFFCGGGGCCCCC
@sD 25175
TGGGGAATATTGCACAATGGGGGAAACCCTGATGCAGCGACGCCGCGTGAGCGAAGAAGTATTTCGGTATGTAAAGCTCTATCAGCAGGGAAGCAGAAATGACGGTACCTGACTAAGAAGCACCGGCTAAATACGTGCCAGCAGCCGCGGTAATACGTATGGTGCAAGCGTTATCCGGATTTACTGGGTGTAAAGGGAGCGCAGGCGGAAGGCTAAGTCTGATGTGAAAGCCCGGGGCTCAACCCCGGTACTGCATTGGAGACTGGTCATCTAGAGTGTCGGAGGGGTAAGTGGAATTCCTAGTGTAGCGGTGAAATGCGTAGATAGTAGGAGGAACACCAGTGGCGAAGGCGGCTTACTGGACGATAACTGACGCTGAGGCTCGAAAGCGTGGGGAGCAAACAGGATTAGATACCCT
+
EFGGGFGGGGG9FGGFGGF,BFGDGGGGGCFGCFGG9A@:EGGGGGGDEGGGGGFGFFFFDGGGGE+8<FC<FFGCFGGGG,?FGGGFFCFFC,AFFGFGFEGEDCGGGGDEGCFFGFGFGGGGGCFEEGFFFFC,8@CFCFGECGGGGGG7CGGGGF,,<,@:FGGGGGGGGG?F7</#=A/3CFFG3=2:CFGGGGG>CEE>5>EGEDGC;;<FGFGFFFFFC<<B<:CF8CEFGCFF@ECEEEB>9GFGF7<=9FFCGFFFFF?,C<C;FGFFDEGGGGDEFFGFFEFEEA==;E,BA,EC>+=GGGGFGFF:?C@,GFF=,A=GGFFFEEB6FFFGGGGGEF<CDGGGGGGGFE,FCEGGGGGFDGGGGGGECF8GGFFEFC@GGEGGFFGGGGGGGGFDGF9AGGGFFCCCCC
@sD 63
TGGGGAATATTGCACAATGGGCGCAAGCCTGATGCAGCGACGCCGCGTGAGGGATGGAGGCCTTCGGGTTGTAAACCTCTTTTATCGGGGAGCAAGCGAGAGTGAGTTTACCCGTTGAATAAGCACCGGCTAACTACGTGCCAGCAGCCGCGGTAATACGTAGGGTGCAAGCGTTATCCGGAATTATTGGGCGTAAAGGGCTCGTAGGCGGTTCGTCGCGTCCGGTGTGAAAGTCCATCGCTTAACGGTGGATCCGCGCCGGGTACGGGCGGGCTTGGGTGCGGTAGGGGAGACTGGAATGCCCGGGGTAACGGTGGAATGTGTAGATAGCGGGAAGAACACCAATGGCGAAGGCAGGTCTCTGGGCCGTTACTGACGCTGAGGAGCGAAAGCGTGGGGAGCGAACAGGATTAGATACCCT
+
FGGGGGGGGGGGGGGGGGFFFGGGGGGGGGGFFCGGGGGGGGGGDGGFGCGGGGGGGCFFGGGGFGEGGGGGGEAFFGGGGGGGGFGGGGCEGGDGFGGGGEGGGGEGG9EFFCFGGGGCFFCEFGGEEGDGDGGGFEFGGFFCGGGGFGGGGGGGDGFGE<FGGGGDCEFGGGC<CEGFECFG?9FG?FGGG8*;FEFGG7:A28>;FEEEC::5848FBFGDC8C+:+ACFCGAE,@9FEGGFCGF>F>5,2C7,E:><EGCG>GGF7GGFE4A8#C6GGFEGGFFCGEDB9FBDCCC7GF><9,GGAFGFFGFC,<FFFFCDFCF@+GGGGGFEGFFF@FFFFCEFFAEGF8GGGGGFFFCDGGGGGEFCFFFGGGGGGGF@GCFGCCGGGGGGGGDGGGGGGGGGFGGGF<CCCCCC
@sD 64
TGAGGAATATTGGTCAATGGACGAGAGTCTGAACCAGCCAAGTAGCGTGAAGGATGACTGCCCTATGGGTTGTAAACTTCTTTTATACGGGAATAAAGTGAGGCACGCGTGACTTTTTGTATGTACCGTATGAATAAGGATCGGCTAACTCCGTGCCAGCAGCCGCGGTAATACGGAGGATCCGAGCGTTATCCGGATTTATTGGGTTTAAAGGGCGCGTAGGCGGACGCTTAAGTCAGTGGGTAAAGTTTGCGGCTCAACCGTAAAATTGCAGTTGATACGGGGGGTCATGAGTACAGTAGAGGCAGGCGGAATTCATGGTGTAGCGTTGAAATGTTTAGATATCACGAAGAACTCCGATTGCGAAGGCAGCCTGCTGGACTGTAACTGACGCTGATGCTCGAAAGTGTGGGTATCAAACAGGATTAGATACCCT
+
BF@FCFG?FFFGGGGGGGGGGFEG7@FFGFEAEFFGGG4,@F<<EGEFEGFGGGGGCFCGGGGFGGGFGFEEGGFFGGGGGFC?FGGGGGGGGF9CFEFE<=<BFFGGEGG+?AAGGGGGGFFGAGA:DDCGFGG9?FFF9ACGGGG@DGG@C7+3BDFCFCFGC>EECBFFFF*@1>FF:E77>:EGGG*=EFGG:*FGF7?CFG=F<,?B?:708;8>>>5*<3#3/*'9@CC<FFF<.@*#<<:*B@#B2?GD3:C:30EFFGDB>/9657BA+3C9++C7EA5,3,?50<,,@@ABD=9GGFC8+@,>>4,>4,@,,446)+,99,C,5,,,,C:,<,@,8CGDA5<@CCCGDFCF@,C7?@,@7E8CGCEEC<A=5<EC@<C@CFF@C=GFECEFDFF<@<FFCCC@CDGFFCBFGGFFEEC9F,<@C@<<
@sD 25778
TGGGGAATATTGCACAATGGAGGAAACTCTGATGCAGCGACGCCGCGTGAGTGAAGAAGTAATTCGTTATGTAAAGCTCTATCAGCAGGGAAGATAGTGACGGTACCTGACTAAGAAGCTCCGGCTAAATACGTGCCAGAAGCCACGGTAATACGTTTGGAGCAAGCGTTATCCGGATTTACTGGGTGGAAAGGGAGGGTAGGGGGCCATGCAAGTCAGAAGTGACACTACGGGGCTAAACCCCGGAACTGCTATTGAAACTGGGAGGCGTGAGTGCAGGAGGGGTGAGTGGAATTCCTAGTGTAGCGGTGAAATGCGGAGATATTAGGAGGAACACCAGTGGCGAAGGCGGCTTGCTGGACTGTAACTGACACTGGGGCTCGAAGGCGTGGGTAGCAAACATGATTAGATACCCT
+
GG<FGGGGFFFGGGGGFGGFFFCCEF@DEGGGGGFGFFCF+@E+@EECFFCFFGGFFF<6C<EECGD4==EFDFGFC,CFFAF9E=?=FE<BFFGGC,CFF?=F?BFFEF8AFDDGDFE?,E::F+BFFGBF7F8==DF8<>BB,8@<DDEBCFGF>,38<DE7@D*C:3@,>FGFGE7FGGGF3<0<**,<CDE7=))<DC7*<F<1<CF:60,*+)00).09D*:?++0*;E>;**0+7@D5?C+2>%?=,8,?8,*3)=B,8,+,6,,B::,4,=@4+CE,GFE?GGFEE8E@,=4?A,GG>@4,=FE9GF@,6-6,C4?;?,FEFGGF:F<FGGFFGGEFGFCEEC@DFFC,FCCGFDGFF<FFFEFEF?EFBCGFF@F@;,@+ECEFC,;,F9EEC;,FGGGGGFGCCCCC
@sD 28838
TGGGGAATATTGCACAATGGGGGAAACCCTGATGCAGCGACGCCGCGTGAAGGAAGAAGTATCTCGGTATGTAAACTTCTATCAGCAGGGAAGATAGTGACGGTACCTGACTAAGAAGCCCCGGCTAACTACGTGCCAGCAGCCGCGGTAATACGTAGGGGGCAAGCGTTATCCGGATTTACTGGGTGTAAAGGGAGCGTAGACGGACTGGCAAGTCTGATGTGAAAGGCGGGGGCTCAACCCCTGGACTGCATTGGAAACTGTTAGTCTTGAGTGCCGGAGAGGTAAGCGGAATTCCTAGTGTAGCGGTGAAATGCGTAGATATTAGGAGGAACACCAGTGGCGAAGGCGGCTTACTGGACGGTAACTGACGTTGAGGCTCGAAAGCGTGGGGAGCAAACAGGATTAGATACCCT
+
FGGGGGG8EFFGGGGGGGFEGGGGGGGGGGFGGGGGGGGGGGGGEGG@FGCFFGGFGGGFG9F9FGGGGGGGGGGGGGGGGDGGGGGGGGGGGGGGFGGGGGGGGGGGGGGGGGGGGFEGGGGGGFGGGGGGGGGGGGGGGGGGGGGGG*CFDGGGFGGGGDEGGGGGE@GGGGGG7CCGFG=FGGGGC>GFGG@CEGGFFGGGGGGGGGG<GGFGF?GGFFGGG:FGCFGGGGGFFGGGGGGGGFGFGFGGGFGGFEF9D<FCG?C:CFFBFFFG>GGF@GDFGEC:DE@;E@9E@EE:AC++5GFEFA?<GGGGFGGCGFFDGGGGDGFFCFCFFAEF:F@GFC:CF6FFACFGGGGGGGGGFFE:GGFGGGGGFEFCGGGFGGGGGFGGGGGGGFFEE9GGGFGEGFGCCCCC
@sD 67
TGAGGAATATTGGTCAATGGACGAGAGTCTGAACCAGCCAAGTAGCGTGAAGGATGACTGCCCTATGGGTTGTAAACTTCTTTTATACGGGAATAAAGTGAGCCACGTGTGGCTTTTTGTATGTACCGTATGATTAAGGCTCGGCTAACTCCGTGCCAGCAGCCGCGGTAATACGGAGGATTCGGGTGTTATCCGGATTTATGGGGTTTAAAGGGAGCGTATGCGGGTTGTTAAGTCAGTTGTGAAAGTTTGCGGCTCAACCGGAGAATTGAAGTGGATACTGGCTGTCTTGAGTACAGGAGAGGTGGGCGGATTTCGTGGTGTAGCGGTGAAATGCTTAGATATCACGAGGAACTCCGATTGCGAAGGCAGCTCACTGGACTGCAACCGACACTGAGGCTCGAAAGTGTGGGTATCAAACAGGATTAGATACCCT
+
DFFGGGFGCFGFGCGGGGFGGGGG@FFEGFEGGGFGGGGDCF<EFGGGGGGGGGGGGGCF8EFF8,E@<FGG:FGGFG9FCEFFGFGGFG7?B4ECEAFGGGFFGCEGGF+?+4FFGG+9@@FF<FFG7@FFF,4@5<:4,:+@EG>FFFGGE=F+B,@@FGGGGGG:C>:,@D@FDCGGGFGC,>,5<<E,?9;E5CCE7E0<<C@:G7?B$-:5<3F8;(=944D:DFEDB:F:#6CC3@;25,@+#<3<@@6,FF@3++,@3,99DFA59F=@7,GGGFFFDF<C8FEE;@,?8>,<9DGGFC@ED8A94+7GGFFEGFC@)C@>;EGFFFF>;<CGF;AGGGF@FAGFCF@,GF?8+GGFE,@FEB,FFFEFFGGFEGGGFFC@,FCC,FCFE7FD8GGFAGGGGGGGGFE9GGGGGGGGGGGGFGGCCCCC
@sD 68
TGGGGGATATTGCACAATGGGCGAAAGCCTGATGCAGCAACGCCGCGTGAGGGAAGACGGTTTTCGGATTGTAAACCTCTGTTCTAAGTGACGAACAAATGACGGTAGCTTAGGAGAAAGCCCCGGCTAACTACGTGCCAGCAGCCGCGGTAATACGTAGGGTGCAAGCGTTAATCGGAATTACTGGGCGTAAAGCGTGCGCAGGCGGTTTAGTAATGCAGCTGTGAAATCCCCGGGCTTAACCTGGGAATTGCATCTGTGACTGGGGGACTAGAGTTTGGCAGAGGGAGGTGGAATTCCAAGTGTAGCAGTGAAATGCGTAGATATTTGGAAGAACACCGATGGCGAAGGCAGCCTCCTGTGCCAAGACTGACGCTCATGCACGAAAGCGTGGGGAGCAAACAGGATTAGATACCCT
+
FFFGGGCGFFEFGGGGGAGGGGGGGGGGGGGGDDGGGFC=FGGEGGG@FGEGGEFFGFGC7B=DGGCCFGFFEFF<FGGCFEFFF,EFFCECFDFGGGGGAFGGGEDBBFBFGGF=FFCEGE+==>+33,,33>BD@F*,3@BBF8*>FEEFGFGE>,3CC1?CE6,:@C@=:;+,=<**4+?::<+=*<::CF975/;*177/3/,9@:@-<3<?3),+5,,@?7,5+1+76@+F9=AGFFCFF?=;AC9,8+,FFAD>+6+8@,GGGE8C,90F=B,@FF@F8FA@,,ED<,4,F8GAFFF49,EFEE;@FDC?GGGFF8C=FEAGGGFEBF@FCC:?8DEFC7@CCFEF<FGGGFFF?;FF<GEC<:EGGEFCGFFEF8AGGF@,EGC8FFGGGGFFF<EFGGGFCFFEGCCCCC
@sD 32289
TGAGGAATATTGGTCAATGGGCGCAGGCCTGAACCTGCCAAGTAGCGTGAAGGATGACTGCCCTATGGGTTGTAAACTTCTTTTATAAAGGAATAAAGTCGGGTATGTATACCCGTTTGCATGTACTTTATGAATAAGGATCGGCTAATTCCGTGCCAGCAGCCGCGGTAATACGGAGGATCCGAGCGTTATCCGGATTTATTGAGTTTAAAGGGAGCGTAGATGGATGTTTAAGTCAGTTGTGAAAGTTTGCGGCTCAACCGTAAAAGTGCAGTTGATACTGGATATCTTGAGTGCAGTTGAGGCAGGCGGAATTCGTGGTGTAGCGGTGAAATGCTTAGATATCACGAAGAACTCCGATTGCGAAGGCAGCCCGCGAAGCTGCAACTGACATTGAGGCTCGAAAGTGTGGGTATCAAACAGGATTAGATACCCT
+
FGGEGFGGG9EFGGGFGGCFGGGGC@FEGGGFGGGEGGGGGGGGGGGGDEGFGGGGGFDGFGGGGGGFGGCFGGGGGGCGCGGGEGGD<FGFGGGGGGGFECG<CFGFEFFGGF@4BFFG,CFFFCEEF;?FGGDGFG@@,BFCEFGG,B?FGGGGGGGFGGGGGGGGDGEGGGGGGGG>FFFG7E5FFFGGGFGGGDE6GCF?7C7BG9C9::CAG-C+1B,6;?*D<3CFGGF;9<BBCCFE<CGFFF;@CEGDEGGC0C=<F<33#8B6DD9CD:FF?FCB<?,?8FGFDCFCDC=8,F,<FD7GECEC48GDGGGEFCCB5DGFEFF9GGGFGGGCGGGGFGGGFECFDEGGEFGGGGGDFAFFFF:EE@GGCAGGGGGFF,@CCGFFFFGGGGGGGEFGECGGGFFCGGGCFC@FGGGGGGECGGGCCCCC
@sD 70
TGGGGGATATTGCACAATGGGCGAAAGCCTGATGCAGCAACGCCGCGTGAGGGAAGACGGTTTTCGGATTGTAAACCTCTGTTCTAAGTGACGAACAAATGACGGTAGCTTAGGAGAAAGCCCCGGCTAACTACGTGCCAGCAGCCGCGGTAATACGTAGGGTGCAAGCGTTAATCGGAATTACTGGGCGTAAAGCGTGCGCAGGCGGTTTCGTAAGACAGATGTGAAATCCCCGGGCTTAACCTGGGAATTGCATCTGTGACTGCGGGACTAGAGTTTGGCAGAGGGAGGTGGAATTCCAAGTGTAGCAGTGAAATGCGTAGATATTTGGAAGAACACCGATGGCGAAGGCAGCCTCCTGGGCCAAGACTGACGCTCATGCACGAAAGCGTGGGGAGCAAACAGGATTAGATACCCT
+
GFGGGGGGGGGGGGGGGGGGGGGGGGGGGFGGGGGGGGGGGGGGGGGGGGGGGGGGGGGGEGGGGGGFCGGGFFGGGGGGGGFGGGGGGGGGDEGGGGGGGFGGGGGGGGAGFFFFGGGGCFGGGGGGEFGGFGGGFFFFGGGCFFGGGG@CFFCFCFECFGFEGF;<FGCEFGFFGG<FFFFGGGFFGD;:859CEE=:CDGECCCGDFCFGF=9F;7#<4@F<9F6C<<@FGGDGFFGGGGGFFCFGGFGGFFAC7CCE,<.GFFGG<FGCFDF=:GFFFFGGGGGGEE,DGFAGFCAFEFCAF=FDGGGGF@,CBDC,9FAFEE,FFGFGFFGEEFEA:,GGEGFFGGE@FECFC@ECFGGGGGGCGGGEGGGGGGGGGFGGGGGGGGGGFGGGGGF<FGGGGGGGGGGGCCCCC
@sD 71
TGAGGAATATTGGTCAATGGACGAGAGTCTGAACCAGCCAAGTAGCGTGAAGGATGACTGCCCTATGGGTTGTAAACTTCTTTTATACGGGAATAAAGTGAGCCACGTGTGGCTTTTTGTATGTACCGTATGAATAAGGATCGGCTAACTCCGTGCCAGCAGCCGCGGTAATACGGAGGATCCGAGCGTTATCCGGATTTATTGGGTTTAAAGGGAGCGTAGGCGGACGCTTAAGTCAGTTGTGAAAGTTTGCGGCTCAACCGTAAAATTGCAGTTGATACTGGGTGTCTTGAGTACAGTAGAGGCAGGCGGAATTCGTGGTGTAGCGGTGAAATGCTTAGATAGCACGAAGAACTCCGATTGCGAAGGCAGCTTGCTGGACTGTAACTGACGCTGATGCTCGAAAGTGTGGGTATCAAACAGGATTAGATACCCT
+
DGGFGGGGGGGGGGGGGGGGGGGFEGGFGFGGGGGGGGGGGGGGGGGGGGGGGGGGGGEFGGGGGGGGGGGGGGGGGGGGGGGGGGGGGGGGEGGGGGGGGGGGGGGGGGGGGDGGGGGGGGGGGGGGGGGGGGGGGGGGBEFGDFGGGGGGGGGGGGGGGGGGGCGGGGGCGFFCGGC>FF7BFCCEFGEGGGGGCEGGF::;@CFGDF:;<F&FGFGFD7GGF>77FEEGGGGAFBGEFGFDFFCB@FDGGGGF<GGG=;EGEAGFFFF<>GAE7,<EAGGGFA4,F=DF9FGGGEE,8FFGGFC=EFGGD@7GGGGGFGEGAGEFFEF;CFFDCE<FGGFD,EADF?F@C6@DFDFCGGGGEAFGGGFGFFGFDAFGFGGGGGGGGGEGGGGGGGGFGEGGGFGEGGGFFGGGGEEGGGGGGGGDGGGCCCCC
@sD 25070
TGAGGAATATTGGTCGATGGACGAGAGTCTGAACCAGCCAAGTAGCGTGAAGGATGACTGCCCTATAGGTTGTAAACTTCTTTTATACGGGAATAAAGTGAGGCACGCGTGCCTTTTTGTATGTACCGTATGAATAAGGATCGGCTAACTCCGTGCCAGCAGCCGCGGTAATACGGAGGATCCGAGCGTTATCCGGATTTATTGGGTTTAAAGGGAGCGTAGGCGGGTGGTTACGTCAGTTGTGAAAGTTTGCGGCTCAACCGTAAAATTGCAGTTGATACTGGCGACCTTGAGTGCAACAGAGGTAGGCGGAATTCGTGGTGTAGCGGTGAAATGCTTAGATATCACGAAGAACTCCGATTGCGAAGGCAGCTTACTGGAGTGTAACTGACGCGGATGCTCGAAAGTGTGGGTATCAAACAGGATTAAATACCCT
+
FGC@FGGGGGGGGGGGGGFCFGGDGGGGFFGGFGGGG86CFDEFFGGGGGGGGGFFDFEFGGGEFFGFGFGFGGGGGGGGGGGGGGG<FGGGGF,?FGGGFGCFGGGCCCFGGFFFGGGGGGGGGGFEED<C9<;ECA:,,ACGGFEFG<9F@FFFGGGGFG,,CEGEECFGGGF>:C@EAFGGEDCCFD7CCFEEGGCFG+<C<7<=FGGF8?CF7A;'0:ECG+F;0;@CG&CFCG@EB?F>EC,>F9677?5@G/>B82?E@5;CCC7D<FFFC1E@CG=7>C8,9EA8?GGF=C9,9?@FFCEC7FE@498C7GF=FC=8*EEF<,FFFFECBAGFEEFFFC,FE@FF@C@,6@EECF@@DFFEA<CEEGFCF<EB;,GF9FFEFC@@D=,C;GGGGGGGFGGGGGGGDF9FFCDGGGFGGEAFCGFCCCC@
@sD 73
TGAGGAATATTGGTCAATGGACGAGAGTCTGAACCAGCCAAGTAGCGTGAAGGGTGACTGCCCTATGGGTTGTAAACTTCTTTTATAAAGGAATAAAGTCGGGTATGCATACCCGTTTGCCTGTACTTTATGAATAAGGATCGGCTAACTCCGTGCCAGCAGCAGCGGTAATACGGAGGGTCCAAGCGTTATCCGGATTTATTGGGTTTAAAAGGAGCGTAGGTGGACGTTTAAGTCAGTTGTGAAATTTGGGGGCTCAACCTTAAAATTGCAGGGACGACTGGATATCGTGAGTGCAGTTGAAGCAGGCGAGATTCGTGGTGTAGCGGTGAAATGCTTAGATATCACGAAGAACTCCGATTGCGAAGGCAGCCTGCTAAGCTGCAACTGACATTGAGGCTCGAAAGTGTGGGTATCAAACAGGATTAGATACCCT
+
@<FFGFGGGGGFGGGGGFFD,CFCEGG,EFGGGGFFFGFFFEDEEG7C@CGGE,@@FFCFGGGGFCGF8CFGFCFFEFCGGGCGEFGFCDEDGGGDD9EEFG+BCFGA@<?,9?@+BEC,?,5,9FE<EDGC,F;EEDGF,?@CGGED,CDFFG+@BFCCCB836@7CF<FGG9++>3:*6@D,,3C@F7GDGC7BCE7FG+CFC:FC@,@C,?*8*,=8;14+*)4)*9,5@E<6,+>3F<FFC@<(96+8+,6,FF?<>,,3,;95,DF6A8+++++=?;EA+B44,FFFDE=,DB;C45@,=4+CC8<,+GGGGGFEF=@+AE7FFFFEA<FGFC5,GDEE,7F7GFGFECCF@,=@F@8,AAEGGGFF<,@<E;,,EC9FFCEECFF@,CGEE@,8GGGF9FC:EDFFGGGEE,FFFFGGGGGEE8GCCBAB
@sD 74
TGAGGAATATTGGTCAATGGACGAGAGTCTGAACCAGCCAAGTAGCGTGAAGGATGACTGCCCTATGGGTTGTAAACTTCTTTTATACGGGAATAAAGTGAGGCACGTGTGCCTTTTTGTATGTACCGTATGAATAAGGATCGGCTAACTCCGTGCCAGCAGCCGCGGTAATACGGAGGATCCGAGCGTTATCCGGATTTACTGGGTGTAAAGGGCGTGTAGCCGGGAAGGCAAGTCAGATGTGAAATCCACGGGCTCAACTCGTGAACTGCATTTGAAGCTGTTTTTCTTGAGTATCGGAGAGGCAATCGGAATTCCTAGTGTAGCGGTGAAATGCGTAGATATTAGGAGGAACACCAGTGGCGAAGGCGGATTGCTGGACGACAACTGACGGTGAGGCGCGAAAGCGTGGGGAGCAAACAGGATTAGATACCCT
+
GGGGGGGGGGGGGGGGGGGGGGGGGGGGGGGGGGGGGGGGGGGGGGGGGGGGGGGGFFGFGGGCFFFGGGGGGGGGGGGGGGGGGGGGGGGGDFGGGGGFGGFGGGGGGGGGGGFFGGGFEFGGGGGCFGGGGGGGE9AEEFGGGGGGGGGGGGGGGGGGGGGGGDCGGGGCFGEFGDFFCCFG7<CEEGGFFGGGCEGG0DFGFFGG7GC@FGGFC@GDFEDF>D>EEGGG6@FFFFGFFGFGGGGFGGEFGDEFEGG1GGGFFCFFGFEDDFCGDDFFFDFFDF<B9A,F7GGDGE?FEFCGGF=:DCGGE@,FEC8AFFEC5EGGGFGCEECGFFGGFCC;D9GFGEEF:GFEGFFGFGGGGGGGGGGGGGGGGEFFGGGFDFFGGEDGGGGGGGGGGGGGGFGGGGEGGFDGGGGFGGGGGGGGFFACCCCC
@sD 37070
TGAGGAATATTGGTCAATGGGCGAGAGCCTGAACCAGCCAAGTAGCGTGAAGGATGACTGCCCTATGGGTTGTAAACTTCTTTTATAAAGGAATAAAGTCGGGTATGCATACCCGTTTGCATGTACTTTATGAATAAGGATCGGCTAACTCCGTGCCAGCAGCCGCGGTAATACGGAGGATCCGAGCGTTATCCGGATTTATTGGGTTTAAAGGGAGCGTAGGTGGATTGTTAAGTCAGTTGTGAAAGTTTGCGGCTCAACCGTAAAATTGCAGTTGAAACTGGGAGTCTTGAGTACAGTAGAGGTGGGCGGAAGTCGTGGTGTAGCGGTGAAATGCTTAGATATCACGAAGAACTCCGATTGCGAAGGCAGCTCACTAGACTGTTACTGACACTGGTGCTCGAAAGTGTGGGTATCAAACAGGATTAGATACCCT
+
FGGFGDGGGGGGGGGGGGGGGGGDGGGGGCGGGGGGGGGGGGFGGGGGGGGFGGGGGECF<FF@GGGG?FFFGGGGGGGGGGGGGGGGGGGGGGGGGGGGGDGGGGGGGGGGGGEF88FGGGGGGFDAC@AEFFEAFFGFCFGGDGGGGFDCCFGGGGG7DFGFC8FGGGCFGGC7C:C*FCF7F@EGGD7CFGGG6>C?F2GCFF<BEGC?CFC7CBGD5:FEEF:C#0E=CC?A2FGGFG.5GG<>>C/@0B8F@2<<;CGFGEGGGFB?AC<94CEEGFFGGF@FD8FFBGFEEFE9FFACFEFCEBFEB@8>@FD=EGFEFGGGGGFE,AGGGGFC,E9?,EFEECFFFFCE@@8EGFFFD<DGGDGGGGGFFDFGGGGGGCGGGFF@FDFGGGGGCGGGFFGCGGGFGFGGEEEEEGFEAGGGGGGCCA-B
@sD 76
TGAGGAATATTGGTCAATGGGCGAGAGCCTGGACCAGCCAAGTAGCGTGCAGGAAGACGGCCCTATGGGTTGTAAACTGCTTTTATAAGGGAATAAAGTGAGTCTCGTGAGACTTTTTGCATGTACCTTATGAATAAGGACCGGCTAATTCCGTGCCAGCAGCCGCGGTAATACGGAAGGTCCGGGCGTTATCCGGATTTATTGGGTTTAAAGGGAGCGTAGGCCGGAGATTAAGCGTGTTGTGAAAGGTAGAGGCTCAACCTCTGCACTGCAGCGCGAACTGGTCTTCTTGAGTACGCACAACGTGGGCGGAATTCGTGGTGTAGCGGTGAAATGCTTAGATATCACGAAGAACTCCGATTGCGAAGGCAGCCTGCTAAGCTGCAACTGACATTGAGGCTCGAAAGTGTGGGTATCAAACAGGATTAGATACCCT
+
FGGGGGGGGGGGGFGGGGGFGGGGGGGGGGGGGGGGGGGGGGGGGGGGGGGGGCGGGGGGGGGGGGGGGGGGGFGGFEGGGGCG<FFGGGGGGGGGGGGGGGGGGGGGGGGGGGGFGGGGGGGGGGGGEGCFGGFFCFGGGGGGGGGFGGGGGGGGGGGGGGGF@EGDG7FF,EFGCEGGGGGGGG=<FCGGGFGDEGGGGC=FGG:#5?FC9FGFGFGF:>8=64FDEEFGFFCAG=GGCFCEFC@#CD<C<FC>=FGGGFCC:DCGGC83DGGC=@E?6GGFGGGGGFEFDGECGE7GGFFGGGGGGFF=@,B7GGE<GGGEAGGFCEC=<BGGCF<GGGGGGGGFGGGGEEFEEFFFCFGGGFFGGGGGGGGGGGE8GGGGGGGGGGFGGGGFGGGFFEGFGGGGGGGFFGGGGGGFGGFEB<FFGGCCCCCC
@sD 77
TGGGGAATTTTGGACAATGGGGGCAACCCTGATCCAGCCATGCCGCGTGCAGGATGAAGGCCTTCGGGTTGTAAACTGCTTTTGTCAGGGACGAAAAGGTCTCCGCTAATACCGGAGACTGCTGACGGTACCTGAAGAATAAGCACCGGCTAACTACGTGCCAGCAGCCGCGGTAATACGGAAGGTCCGGGCGTTATCCGGATTTATTGGGTTTAAAGGGAGCGTAGGCCGTCTGTTAAGCGTGTTGTGAAATGCAGTGGCGCAACCAGGGCATTGCAGCGCGAACTGGCAGACTTGAGTGCGCAGGAAGTAGGCGGAATTCGTCGTGTAGCGGTGAAAGGCGTAGATATGACGAAGAACTCCGATTGCGAAGGCAGCCTGCTGTAGCGCAACTGACGCTGAAGCTCGAAAGCGTGGGTATCGAACAGGATTAGATACCCT
+
DFGGGGGGGGGGGGGGGFFGGGEGGFFFEFGGGGGGGGGCFGGGGGEFGGFGGGGGGGGGGGGGGFGGGGGGFGGGGGGFGGGGGGGGGGGGCEGGEC:FGFGGGGGGGGFGGGDCFEGGGGGGGGGGGGGGGGGGGFF9=FGGGGGGGGGGGFFGGEGFFGFGGGGGGFGCGECEFFFG<1<<CFEFFCE8C1:>EF7*9C8CCGF7CFC85C6*A9GE(:6560DDCCEGFB>7<4<@?G?E8FGD>7@FCC26C:FGG#3,CGG>FFGFFG79)BF@8=6=26FFB@,C<,><>8C@C+@>C,,DGGC:CB,F@B==7GGGEEEC8=F8,FGGF:<+GD<GDFDGGGFFD@9FFCEGFCGGF7CFCFGFGGGGGFFD8GGGGGGECGFFBEF;GGGFFFCFCGGGFB7GGGGGGGFFFFCCFFFGGGGGGEB,CCCCC
@sD 78
TGAGGAATATTGGTCAATGGACGAGAGTCTGAACCAGCCAAGTAGCGTGCAGGATGACGGCCCTAGGGGTTGTAAACTGCATTTATAAGGGAATAAAGTGAGTTTCGTGAGACTTTTTGCATGTACCTTATGAATAAGGACCGGCTAATTCCGTGCCAGCAGCCGCGGTAATACGGAAGGTTCGGGCGTTATCCGGATTTAGTGGGGTTAGAGGGAGTGTAGGCCAGAGATTAAGCGTGTTGTGAAAAGGTGAGGCGCAACCTCTGCACTGCAGCGCGAACTGGTTTCCTTGAGTACGCACGAAGTGGGAGGAATTCGTGGTGTAGCGGTGAAATGCTTAGATATCACGAAGAACTCCGATTGCGAAGGCAGCTTGCTGGACTGTAACTGACGCTGATGCTCGAAAGTGTGGGTATCAAACAGGATTAGATACCCT
+
EGEFGGGGGFFGC,EFGGFGGGGFCF@;FFFFF<FGGGDFEG,FFGGGG,CCFGCFEFFG:@:FG,CF=F7F,CF<FGEC,B?,<,CCFFEA==FFE<9:<FE,,:=EFC+,5A?E?A:AE9FGF9,??9FEB9,4BEEGEFBECC8>F=3,>DF7D=FC,3>,33>CGGGC,,DFC<7CF,2><B5:=:BC9,<CEE:CC+?FFG*4<:+?+,4)2(:6)6+*))*07C>+<<@AC5F:#FFA4<4,,,,48+>@,=B3++,@,>3,>33*@++8+FFFDD===,,<FCFFD:18+++B6,98=@:FC,FA?CGECC=FFDEGA@,GFFE95,?FFAGGGGFFAC@<ECFFFGF:CA9,E@F7FFBF<@<8FFAC8GFFGF9AGCGGEFC@GGGGGEGGGFGFAGGDGFEFF9FCGFFEFGGGGFGGGGGCCCCC
@sD 79
TGAGGAATATTGGTCAATGGGCGAGAGCCTGAACCAGCCAAGTAGCGTGAAGGATGACTGCCCTATGGGTTGTAAACTTCTTTTATAAAGGAATAAAGTCGGGTATGCATACCCGTTTGCATGTACTTTATGAATAAGGATCGGCTAACTCCGTGCCAGCAGCCGCGGTAATACGGAGGATCCGAGCGTTATCCGGATTTATTGGGTTTAAAGGGAGCGTAGATGGATGTTTAAGTCAGTTGTGAAAGTTTGCGGCTCAACCGTAAAATTGCAGTTGATACTGGATGTCTGGAGTGCAGTTGAGGCAGGCGGAATTCGTGGTGTAGCGGTGAAATGCTTAGATATCACGAAGAACTCCGATTGCGAAGGCAGCCTGCTAAGCTGCAACTGACATTGAGGCTCGAAAGTGTGGGTATCAAACAGGATTAGATACCCT
+
FGFGGGGGGGGGGGGGGGGGGGGGGGGGGGGGFGGGFGGGGGGGGGGGGGGGGGGGGGDFGGGGGGGGGGGGGGGGGGGGFGGGGGGGG9FFFFGGGGGFGGGGGGGGGGGGFGGGGGGGGGGCFFFGGFGGGGGGGGGGFGG7EEEGGDGGGGGGCF?<FFEGGEDEGGGGGGGGGEG@FGGGGEEEEFGGGGGGGGGGDE/GG1G>FGFFGCC8E>GEEF;>FFGFFCDFGGD=DB?F=<<7;:E@FGGGFGGFGDGGGG8,D@FFFGGF7<FAECD=6>FCDE@GFA,45F=FGDGFFGGFF6F?+FGFFD>GGGGFGFCEFF7EEFEGFFFFFGGGGGFDGGGGFDGGGGGGGGGGEGE@FFFGGFFGGFGGCGGFGGGGGGFAGGFGGEGGGGGGFGGFGGGGGGGFFGFGGGFFGGGGGGGGGGFCCCC@
@sD 80
TGAGGAATATTGGTCAATGGACGAGAGTCTGAACCAGCCAAGTAGCGTGAAGGATGACTGCCCTATGGGTTGTAAACTTCTTTTATACGGGAATAAAGTGAGCCACGTGTGGCTTTTTGTATGTACCGTATGAATAAGGATCGGCTAACTCCGTGCCAGCAGCCGCGGTAATACGGAGGATTCGAGCGTTATCCGGATTTATTGGGTTTAAAGGGAGAGTAGGCGGGTTGTTAAGTCAGTTGTGAAAGTTTGCGGCTCAACCGTAAAATTGCAGTTGATACTGGCGACCTTGAGTGCAACAGAGGTAGGCGGAATTCGTGGTGTAGCGGTGAAATGCTTAGATATCACGAAGAACTCCGATTGCGAAGGCAGCTTACTGGATTGTAACTGACGCTGATGCTCGAAAGTGTGGGTATCAAACAGGATTAGATACCCT
+
DEGGGFGGGGGGGGGGGGGGFGEGGGGGGGGFGFGGFGGFGGGGGGGGGGGGGFGGFGFGGGGGFGGGFGGGGGFGGGGGGFGGGGFFGGGEEGFFFGG9FGGGGGDFGFFGGGGFGGGFGFGGGGGGCCFGGGFFECFFC=@7CEGE<AAEFFDGFFGF@FFCEGGGGGGF;DGDCECFFD6>A8=@FFG>GF@C=888FF@FFC2*C>F?F<F:8#FAE:;=@5GFGGF>::C<9GFFCFGGGGGGGFCE=C8ED:2F:@FDG5EC4FFACFFGFBD9>GFGEF<ACFFFDFDGGGFF@EFGF>ECGGFGDCE7GGGFFFCGFGGEEFF=<FFGGFGEA,EEF7GFF9FFECCFFFGECGGFGFFFFEGGGGGGGGGGGGGGGGGGFECGGGGGGGGGGGGGGGGEFGFFGFGGGGGFGGFF9GGGGGGCCCC@
@sD 29038
TGAGGAATATTGGTCAATGGGCGCAGGCCTGAACCAGCCAAGTAGCGTGAAGGATGACTGCCCTATGGGTTGTAAACTTCTTTTATAAAGGAATAAAGTCGGGTATGTATACCCGTTTGCATGTACTTTATGAATAAGGATCGGCTAACTCCGTGCCAGCAGCCGCGGTAATACGGAGGATCCGAGCGTTATCCGGATTTATTGGGTTTAAAGGGAGCGTAGAGGGATGTTTAAGTCAGTTGGGAAAGTTTGCGGCTCACCCGGAAAATTGCAGTTGATACTGGATATCTTGAGTGCAGGTGAGGCAGGCGGAATTCGTGGTGTAGCGGTGAAATGCTTAGATATCACGAAGAACTCCGATTGCGAAGGCGGCTGGCTAAGCTGCAACTGACATTGAGGCTCGAAAGTGTGGGTATCAAACAGGATTAGATACCCT
+
CDFGGFFFGGGGDFGGGGGEFCGCFCFDEGGGEFGGGGGGGGGDGGGGGGFDGGGGGEFFGGGF,EFGGE:CCGDCFGGGGD9C6FFGGFCFCEFFGGGDCEFGGDEGGFCGEFG:=EEGFAFGF<,C<EEFFFFFFDCE9<?CF+@<,,5=F=+CFCFFGFGFGCCGG7FGDGGGGGGG:>,>*<*FEGGFFGG>E=<@C,@<CG=FEGFB9CCAC6E;3;,#D:<+A?F,2@FB,::@3A#/<;@:@0<FEGD@GGC#),1#<E@DEC=?9FFCF9BA9ACB885,,DF<+?,GGFE,8F@E:++C>,FE>@>@,,7<FE@B5FCDCDGFGGGGGFF@GGGGGGFCFFFC6@+BCEE,ECFDFFGFC@,C;,,,EC,@?FC;,FFACC;9E,GGGGGF@FEFGGGFGGGGD9GFGGFFFFGGGFFAGFGCCCCC
@sD 82
TGAGGAATATTGGTCAATGGACGAGAGTCTGAACCAGCCAAGTAGCGTGCAGGATGACGGCCCTATGGGTTGTAAACTGCTTTTATAGGGGAATAAAGTGAGTCTCGTGAGACTTTTTGCATGTACCTTATGAATAAGGCCCGGCTAATTCCGTGCCAGCAGCCGCGGTAATACGGAAGGTCCGGGCGTTATACGGATTTATTGGGTTTAAAGGGAGCGTAGGCCGGAGATTACGCGTGTTGTGAAATTTAGATGCTCAACATCTGCACTGCAGCGCGAACTGTTTTCCTTTAGTACGCACAAAGGGGGCGGAATGCGTTGTGTAGCGGTGAAATGCTTAGATATCACGAAGAACTCCGAGTGCGAAGGCAGCTCACTGGAGCGCAACTGACGCTGAAGCTCAAAAGTGCGGGTATCGAACAGGATTAGATACCCT
+
<EEGGFF@F9FFGFGGGAFFFEFEFGGG<@FCFGCCFFFCCACECE+,@FFGGGGG@EFE+@@DD<FDFFCFGGFEFCFC9C-,C,<FFCC@@,=E<E?E?BB,9@EG8,FF<FFCGFGFEFGGGEF9,E9EEEEEFGC,:@+FEEC<DGAA=FCFDA>BD?ACCCCGCG7E@,:F*@FGG9D>7@*44**6,<CC55<,++><CC4=CE<<+875C@F:DFC265C3B9?4<#;8>4FA880;79:0%FB4#/>5/;9F:9FFC@A7@EG><F6F6;62?CF=D,FFDDC,=C6FGCE<FF@@++FCCD<,+684>:@,9,86):6@,4E=,DDD;<:,9,EFDCDF<955,?@@7EA++:C<9EAGGFFC,9GGG@FCGGDGDE<FC@CEFF9CFFA@7FEGFGGEGEFEGFFGGFDFF9GF<FC,GGGCCCCC
@sD 28796
TGAGGAATATTGGACAATGGGCGCAGGCCTGAACCAGCCAAGTAGCGTGAAGGATGACTGCCCTCTGGGTGGTAAACTTCTTTTATAAAGGAATAAAGTCGGGTATGTATACCCGTTTGCATGTACTTTATGAATAAGGATCGGCTAACTCCGTGCCAGCGGCCGCGGTAACACGGAGGATCCGAGCGTTATCCGGACTTATGGGGTTTAAAGGGAGCGTATATGGATGGTGAAGTCAGTTGTGAAAGTTTGCGGCTCAACCGTAAAATCGCAGTTGATACTGGAGATCTTGAGTGCCGGAGAGGCAGGTGGAATTCGTGGTGTAGCGGTGAAATGCTTAGATATCAGGAAGAACTCCGATTGCGAAGGCGGCCTGCTAAGCTGCAACTGACATTGAGGCTCGAAAGTGTGGGTATCAAACAGGATTAGATACCCT
+
DGFGGGGGGGGGE,CFGGFC<@F:F67:F@GG?<FGGG@F,FE@FFGGGGGGGGGGGE9@@<-,,,C<,F,>?EGAEFFF,CEFAFG,9?CF85EGGGFCFGGGG=AFBC<5<4F49??FG?FB<@A<AF<<88@,8EGC<E@+@A==FFDB@>F@<7D@+@FCF8*@F<F9CFEGGCD1,@<F*<*=F7F<2:F:C*4<FG$4,F=*C8>38?<=>7:95#5,F;3),'@2@<D;FFC9GGEFB9GFCF:C>GFGCGFDFB,,,+>D@7EFF,@C,,,38,C8,,??EA,F;>6+++A4,GGGGEE<C,=CDCEEC=A,GFEGDECFGGGFFE,CB9FGFADDECF,FBCFFB:6CB,,F7FCF7CF@+7F:,,@@FC4FGGE9GGGGGGFC,GGGGGGFEGFFFFCEGFGFCF<FFFEGGGGGGGGGGGCCCC<
@sD 29155
TGAGGAATATTGGTCAATGGACGAGAGTCTGAACCAGCCAAGTAGCGTGAGGGATGACTGCCCTATGGGTTGTAAACTTCTTTTATACGGGAATAAAGTGAGCCACGTGTGGCTTTTTGTATGTACCGTATGAATAAGGATCGGCTAACTCCGTGCCAGCAGCCGCGGTAATACGGAGGATTCGAACGTTATCCGGATTTATTGGGTTTAAAGGGAGCGTAGGCGGGTTGTTAAGTCAGTTGTGAAAGTTTGCGGCTCAACCGTAAAATTGCAGGTGATACTGGCGACCTTGAGGGCAACAGAGGGAGGCGTAGTTCGTGGTGTAGCGGTGAAATGCTTAGATATCACGAAGAACTCCGATTGCGAAGGCAGCTTACTGGATTGTAACTGACGCTGATGCTCGAAAGTGTGGGTATCAAACAGGATTAGATACCCT
+
FGCFFFFFFFGDGCFGGGGGFFGCE@FFGGGGGGCFGDDF,EFDFGGG:CFGCFGGGGDGCFF@CFFFGGEEFEFCFFCFGGGFCFGGGGDFGGGGGFGGFGGGFFGCFF<CEF,?FEGFEGGFBFG7?FGGFGGFGGGGDFF@E7CFGFGG7DFC<<DFFEGFGGCGGGGGGGDFGFFFGCGGG-1>FFGGGGCEEGFFG7,?9<<CCFCFFDGF:;3:9A=C>EE<7@2,@3A0>C:F@CFGGFFF>@734=&,E:>8;FCGA;FCFFG=>>,F49D8C@=8+FF,@999*,,,C59,,=A8:+<CEE=,=@+BEC@@FFC75F:GDFEC,5CFEE<=E;9FGF8GCGGGEFFE@DEEFCEDFECGF@FFFE<F9GGGGGGFGFC:@EGGGGGGGGGGGGGGFFGGEGFGGGGFGEF@D<FGFF,FECFCCCCC
@sD 29940
TGAGGAATATTGGTCAATGGACGAGAGTCTGAACCAGCCAAGTAGCGTGAAGGATGACTGCCCTATGGGTTGTAAACTTCTTTTATACGGGAATAAAGTGAGGCACGCGTGCCTTTTTGTATGTACCGTATGAATAAGGATCGGCTAACTCCGTGCCAGCAGCCGCGGTAATACGGAGGATCCGAGCGTTATCCGGATTTATTGGGTTTAAAGGGGGCGTAGGCGGACGCTTAAGTCAGTTGTGAAAGTTTGCGGCTCAACCGTAAAATTGAAGTTGATAATGGGGGTCTTGAGTGCAGTAGAGGCAGGCGGAATTCGTGGTGTAGCGGTGAGATTCTTAGATATCACGAAGAACTCCGATTGCGAAGGCAGCTTGCTGGACTGTAACTGACGCTGATGCTCGAAAGTGTGGGTATCAAACAGGATTAGATACCCT
+
CGGECFFGGDEFGGGGGFE<FGGGGGG<FAFGGGGGGGGGGFFFGFECFGFGFGEF<FEE8FFCGCEFGGEGGGEEFFEGGFEEGFEF88FFGGGGDF,,?E,DFFEGGDGGC,CAFAC<EFCFAF,:4+<=FF9,C<B,A8BCFCFG8FFF7+BCEFFFF@FF<+5FGG@==C7>>:>C7D,,11:CFEEEFEFCE*<B7;?>FEG*=8<CEDC)*(:CAC;?C*0;:=#:EECACCFGGG<,<FD=FC0@:88>BE@DBEC98/C@CFG8=<<EC1?G5?@<E,8,EAA,+=4,>9FB,?E<E6CB8,>,487DEDDGCGF@8=:@FE<5C,:,DF,=C,CFE<CCF9,<9,CF,@F77@C<FE@EE@<@GGGGFE@5EC<;C,FFFFCDGGFF@7C,<7GFFFGFFFGGGGFDFA<FCEDFB<GCGFCC@9CC
@sD 27054
TGGGGAATATTGCACAATGGAGGAAACTCTGATGCAGCGACGCCGCGTGAGTGAAGAAGTAATTCGTTATGTAAAGCTCTATCAGCAGGGAAGATAGTTACGGTACCTGACTAAGAAGCTCCGGCTAAATACGTGCCAGCCGCCGCGGTACTACGTATGGAGCAAGCGTTATCCGGATTTACTGGGTGATAAGGGAGTGTAGGTGGCCAAGCAAGTCAGAAGTGAAATTCAGGGGCTCAACCCCGGAACTGCTGTGGAAACGGGGGGGCTAGAGTGCAGGAGGGGTGAGTGGAATGCGTAGTGTAGCGGTGAAATGCGTAGATATTAGGAGGAACACCAGTGGCGAAGGCGGCTCACTGGACTGTAACTGACACTGAGGCTCGAAAGCGTGGGGAGCAAACAGGATTAGATACCCT
+
FGEGDGGGGGGGGFGGGGGGGEFBDGFAFFGFFCGGBF+@F7@@@FGFGD7CFFCFEFF-6ECEFC66=FE?<FG5FDAEEEFG9EFCEGCF=EFGCE,BEFCF@FCEG@,AFG8BA?E,,:F++@F<FGFFFGF+3,,::=>>FC<CFG7,,7<@FD:<>EFC78*C>:*,<FGGC**,@;,@CC?1#$7#2C0CAEF>FFF(:<:CE,43?720,06+4@+@25,,?*5@><A8@C**+++@,F9D8EF8>C3,6,,+++@68,884,<GFGE<EA:+8+:<D8F9E=EC>+@+@,FEF=GE@@?<FFF?7@,E7GEDEFFE9GGGGFAGEEC<@,8CF7FFA:CGF@<EDFADFFCGFCFGFF@FGEC,EGGFGGECGGFGGGGEGGGGF<9F<FEECAEFE9GGGFGCB8-B
@sD 27154
TGAGGAATATTGGTCAATGGGCGAGAGCCTGAACCAGCCAAGTAGCGTGCAGGATGACGGCCCTATGGGTTGTAAACTGCTTTTATAAGGGAATAAAGTGAGTCACGTGTGACTTTTTGCATGTACCTTATGAATAAGGACAGGCTAATTCCGTGCCAGCAGCCGCGGTAATACGGAAGGTCCGGGCGTTATCCGGATTTATTGGGTGTAAAGGGAGCGTAGGCCGGAGATTAAGCGGGTTGTGAAATGTAGACGCTCAACGTCTGCACTGCAGCGCGAACTGGTTTCCTTGAGTACGCATAAAGTGGGCGGAATGCGTGGTGTAGCGGTGAAATGCTTAGATATCTCGAAGAACTCCGATTGCGAAGGCAGCTCACTGGGGCGCAACTGACGCTGAAGCTCGAAAGCGCGGGTAGCGAACAGGATTAGATACCCT
+
FGGGGGDGGFGGGGGGGGGG@FCFCEGGGGGG8EDGFFFGFGGGFGGGG7FEGG?F<EGGDGGFGFFGGEGECFGFGGGCFGGGFGGGG9FEEEFE<?FGGG9?FGGGGFFFCFFFDG>A9<@<BF@FDDFGFGG;EFDEF8D+ADDFGG,,B8A+:DFG8FGGGC@FBCGGFAEC:@FDGGBF@F5FC<FECFGF*:+F+AFFCA9&C@A;:8<FGBF9?E:=8CC7;86.'3C6*-<<@CFEG,,;:74;>8:DB;>C@5;;@A@<CFF@++43+:,=FBD,>FF8?GFGFGGFC?,GDFCFC+GGEFFE>8@++=+8GGCC>F@9F?F9?GF=FC,D?,?==9,GDDEE=?=F?F?CFFGGFEECGFEF9GF@BF@CFEC<9CFEGEFCE9FA@@FCGGGEB7EF@7GFGFB+GGFBFDEF9E9GGGGC@-CC
@sD 30282
TGAGGAATATTGGTCAATGGACGAGAGTCTGAACCAGCCAAGTAGCGTGAAGGATGACTGCCCTATGGGTTGTAAACTTCTTTTATACGGGAATAAAGTGAGCCACGTGTGGCTTTTTGTATGTACCGTATGAATAAGGATCGGCTAACTCCGTGCCAGCAGCCGCGGTAATACGGAGGATTCGAGCGTTATCCGGATTTATTGGGTTTCAAGGGAGCGTAGGCGGGTTGTTAAGTCAGTTGTGAATGTTTGCGGCTCAACCGTAAAATTGCAGGTGATACTGGCGACCTTGAGTGCAACAGAGGTAGGCGGATGTCGGGGTGTAGCGGTGAAATGCTTAGATATCACGAAGAACTCCGATTGCGAGGGCAGCTTACTGGATTGTAACTGACGCTGATGCTCGAAAGTGCGGGTATCGAACAGGATTAGATACCCT
+
ADDGGFGGGGGDGFEFGGGGGGGGGGDEGAFDGFFE8FFGGGGD9FFGG7CEF8EGFFGGGFF8FECEFFEGGGGGGGGFFFGGGGGCEE@CBEDFFGGFGGFGGGGDGGGGGFFFFGGGEFFEG9A@FFGGGFGAB?CFE<FFE7:B>F<,B+3>DFGC<B<,CBFGFEEGFGGD>*::FFFECB*>1<=C,?:<?EF:3C8<CC,CC$<5>G@.=5CGFBC<==1.::?FD8FA8CFF:@2E99#@@2E@9@E@:+0*FFB:<EDFDFGFF8,FD;638F<FF9=<FEFF?F=CAGFFE<CGGGEE=>E@6++=+@+FFGGCDF@B9GGE?9GFGGGFFFDFGF<GGFDFDCBBB<GGGGFCFC,FF8GGGGGFE@DE@AGGGFF@GGFFGFFE<EFE8CFF8FGGGEGGGFFGGFFFFFFFAE<FC,F@A9AA
@sD 89
TGGGGAATATTGCACAATGGGCGCAAGCCTGATGCAGCGACGCCGCGTGAGGGATGGAGGCCTTCGGGTTGTAAACCTCTTTTATCGGGGAGCAAGCGAGAGTGAGTTTACCCGTTGAATAAGCACCGGCTAACTACGTGCCAGCAGCCGCGGTAATCCGTAGGGTGCAAGCGTTATCCGGAATTATTGGGCGTAAAGGGCTCGTAGGCGGTTCGTCGCGTCCGGTGTGAAAGTCCATCGCTTAACGGTGGATCCGCGTCGGGTACGGGCGGGCTTGAGTGCGGTAGGGGAGACTGGAATTCCCGGTGTAACGGTGGAATGTGTAGAGATCGGGAAGAACACCAATGGCGAAGGCAGGTCTCTGGGCCGTTACTGACGCTGGGGAGCGAAAGCGTGGGGAGCGAACAGGATTAGATACCCT
+
FFGGGGGGGGGGGGGGGFGGGFGGGFGGGGGGGGGGGGEGGGGGGGGCFGGGGGGGGFGEGGGGGGGGGGGGGGGGGGGGGEGGFGGGEGGGGGGGGGGGGGGEFGGAFFE>DGGCEGAFCGGGGGGGEG7@FDFCFFGGGGGGGGCFFG@CE:FE,3,=F7@EC@C7<C<ECGE=FCFC:*:8<9?C<ECF5C?CCFG8#0;C80CCGEG1//:2C9GE(B?@B7FCC=2:FFE=<B9<ECF<<+7GGF>8@EGC><>BFGECDC8CE:GF>:+CF9F>ECGGGFDFFB=EFBGFDED>+86+,C;B=)FEEEGGGFF<DAFFDC,+CCGFGGGFFBC,<FGE@6:GGGFDGGEFDBGGDGEEGDGGFDGGGCFBGGGGGFGGCEFGGCCGDGGGGGGGGGGGFGGFFF<GGGGGCCCCC
@sD 90
TGAGGAATATTGGTCAATGGGCGAGAGCCTGAACCAGCCAAGTAGCGTGCAGGACGACGGCCCTATGGGTTGTAAACTGCTTTTATGCGGGGATAAAGTGAGTGACGTGTCGCTCACTGCAGGTACCATATGAATAAGGACCGGCTAATTCCGTGCCAGCAGCCGCGGTAATACGGAAGGTCCAGGCGTTATCCGGATTTATTGGGTTTAAAGGGAGCGTAGGCCGCCCCTTAAGCGGGTGGTGAAAGGCCGCGGCTCAACCGTGGCACTGCAGCGCGGACTGGGGGGCTTGAGTGCACGCAACGCAGGCGGAATTCGTGGTGTAGCGGTGGAATGCTTAGATATCACGAAGAACTCCGATTGCGAAGGCAGCTTGCGGGAGTGCGACTGACGCTGAAGCTCGAAGGTGCGGGTATCGAACAGGATTAGATACCCT
+
AFCFGFGFGGGGGGGGGGGGGGGGGGGGGGGGGGGGGGGGGGGGGGGCFCEGGGGGGCFGGGGGGFGGGGGGGGGGFGGGGGGGGGFFEGGFG>EFGGGFB<FC9FGG>DFGGGGGGGGGGFGGGGFGGGGFGG9EGGGCFG:<EGGCFC3FF>CGGGGGFC>FDE@FC:*B@CGGGCFGGEF:AF=CFGGGGGGCEC8CCF?;<ACE#.2<CF5@>9E@B<CD?<EFEE8CFFG2:#FC#GFCEF?#C@'E>EE18F>><C61,:/@C68+*33E>E#:DEGGEGF>9<FD6FD:?GGGGE>C@C>FCFE;8>E>+DFGGFGGAGE=E9C,EF?EDAFDB=C,GGFDE?9?EB7B,FGDGEF7CFFFBE6F:GEECDGF7F>DGCFGGGGGGGFFGFGGGFFFFEGEEEGGGGGGGEGGGGGGGEFFFF8@@CCC
@sD 91
TGGGGAATATTGCACAATGGGCGCAAGCCTGATGCAGCGACGCCGCGTGAGGGATGGAGGCCTTCGGGTTGTAAACCTCTTTTATCGGGGAGCAAGCGAGAGTGAGTTTACCCGTTGAATAAGCACCGGCTAACTACGTGCCAGCAGCCGCGGTAATACGTAGGGTGCAAGCGTTATCCGGAATTATGGGGCGTAAAGGGCTCGTAGGCGGTTCGTCGCGTCCGGTGTGCAAGTCCATCGCGTAACGGTGGAGCCGCGGCGGGTACGGGCGGGCGTGAGTGCGGTAGGGGAGACTGGAATTCCCGGTGTAACGGTGGAATGTGTAGATATCGGGAAGAACACCAATGGCGAAGGCAGGTCTCTGGGCCGTTACTGACGCTGGGGAGCGAAAGCGTGGGGAGCGAACAGGATTAGATACCCT
+
FFGGEFGGGGGFFGGFGFGFAFEGGGGGGGGGGFGGGFGGGGGGGGGFFGGGGBFFGFDGGGFGGGG7E@BGEFFGGGGGF9?FGGGGGGGGGGGG@FGGGEF>DFGGFGFGGCCC+:D<FGGGGFFGGDEG8CFG8CFFFFFGFGFG7:CEG*:<,@FCFGGGG*CCFG:EFCB<*?CFECC8FCF%CFDGG?DEFB@ECG>EE<C79CED9:8>C9>9>>GDCBC>5))3<CE8CBCEC)E<87GGE=;*#<>5:D#CGGGDD>CC>+EED88GC=FEFEFCCGEFFBAGGFFEED8ECGEEE9FB8:FGGGGEE,=9GGFFGECFEGDGGGGEFCFFF<FFFFGGGFF@EE@<FFGGGFGGGGGGGGGGGGDEGGGFEGGGFGEGGGFGGGFBEEEBGGGCGGGGGGGGGGFGCCCCC
@sD 29695
TGGGGAATATTGCACAATGGGGGAAACCCTGATGCAGCGACGCCGCGTGAAGGATGAAGTATCTCGGGATGTAAGCTTCTATCAGCAGGGAAGATAATGACGGTACCTGACTAAGAAGCACCGGCTAACTACGTGCCAGCAGCCGCGGTAATACGTAGGGGGCAAGCGTTCTCCGGATTTACTGGGTGTAAAGGGAGCGTAGACGGACTGGCAAGTCTGATGTGAAAGGCGGGGGCGCAACCCCTGTACTGCATTGGAAACTGTTAGTCTTGAGTGCCGGAGAGGTAAGCGGAATTCCTAGTGTAGCGGTGAAATTCGTAGATATTAGGAGGAACACCAGTGGCGAAGGCGGCTTACTGGACGGTAACTGACGTTGAGGCTCGAAAGCGTGGGGAGCAAACAGGATTAGATACCCT
+
CCFFGFDGGGGGGGGGDFFFG@FGDF8CBFGG9FFFFFGE+@@@CEGGGEFCFGGGF,C955C?E<C++@:EFGA,5<A?BE,BFFFGGC<8@FFF,@FCF@FFDECGFG,<,5>FGFG,BAFFG:BF8AD8FGG7FFGGGGGFGEBEGE*;8?F>3@F7@FGGFC<FCE*=:>FFCFFF9<:CFG9F<:$2@FE(ECC8:E402A5/26;EC8FFC?E7CD+?::5:B>:EGGGEFGGCECCC@<4:@717F4;6CCCCF>B>C:<C=?,<:@+<(=EE9CAEBE:CEDFEFE9E,DGDGEFB@EGGGGGFA,:,49GGGGGGFGGFF<9?CC<DGGFBDGGF<:BGFEDFFE9GFEFFB@<EDFGGFD,FE<FGFEGGGGGFEGC7F<FDEFFF8<CDEDGGGGGGGGFBCCCC
@sD 28441
TGGGGAATATTGGGCAATGGGCGCAAGCCTGACCCAGCAACGCCGCGTGAAGGAAGAAGGCTTTCGGGTTGTAAACTTCTTTTGTCAGGGACGAGTAGAAGACGGTACCTGACGAATAAGCCACGGCTAACTACGTGCCAGCAGCCGCGGTAATACGTAGGTGGCAAGCGTTGTCCGGATTTACTGGGTGTAAAGGGCGTGTAGCCGGGAAGGCAAGTCAGATGTGAAATCCACGGGCTCAACTCGTGAACTGCATTTGAAACTGTTTTTCTTGAGTATCGGAGAGGCAATCGGAATTCCTAGTGTAGCGGTGAAAGGCGTAGATATTAGGAGGAACACCAGTGGCGAAGGCGGATTGCTGGACGACAACTGACGGTGAGGCGCGAAAGCGTGGGGAGCAAACAGGATTAGATACCCT
+
GGGGGGGGGGGGGGGGGGGGGGGGGGGGGGGGGGGGGGGGGGGGGGGGGGGGGGGFGFFFGFGEGGGGGGGEGGGGGGGGGGGGGGGFGGGGGDGFFFEGGGGGGGGGFGGGGGGGGGGGGGGGGGGGGFGGGGGGGGGGGGGFFCFGG>FCFGGGGFFGEGFGGGGCFCFEEGGGGGGFEGG>4GFF8FEGGFFGGGGEGCEE5EDEGGDGGF<FGAFCFFFGGGF;GGGGGFGFGGCCFGG.DGF<9:FFFD@9GFEEFFFGC%GGFFCFDG5C>BEFFG@FBAFFCEGGE>,EFFFCFDFBDE>F>GGFFCCA+GGGGGFD@C,FFCBGGF=CGFFE8EFDGGGF:GFFFGGGGGGGGGFFF@GGGGEEFEGFGF:GGGGGGFF@GEGGGGGGGGGGDEGEGGGGFFFFFCCCCC
@sD 28039
TGGGGAATATTGCACAATGGGCGCAAGCCTGATGCAGCGACGCCGCGTGAGGGATGGAGGCCTTCGGGTTGTAAACCTCTTTTATCGGGGAGCAAGCGAGAGTGAGTTTACCCGTTGAATAAGCACCGGCTAACTACGTGCCAGCAGCCGCGGTAATACGTAGGGTGCAAGCGTTATCCGGAATTATTGGGCGTAAAGGGCTCGTAGGCGGTTCGTCGCGTACGGTGTGAAAGGCCATAGTTTAAAGGTGGATCCGCGCCGGGTGCGGGCGGGCTTGAGTGCGGTAGGGGAGACTGGAATTCCCGTTTTAACGGTGGAATGTGTAGATAGCGGGAAGAACACCAAGGGCGAAGGCAGGTCTCTGGGCCGTTACTGACGCTGAGGAGCGAAAGTGTGGGTATCAAACAGGATTAGATACCCT
+
FGGGGFGGGGGFGGFGFGFGFFCFGGGG<EFCFGGEFGFFGGGGGGG7CEFGGDGGDDECEF<<=<C7FCFCG<EBFDGGGGGDCFGGGDCF:E8-:@FGGD@9FD?<=FDF?FEFEGFECGFAEGGG>CEEC8F9DF,>FG9FCFGFFGGE<:7CCFGF>FFGG@<:G9CFGFDGFGG7<FC:F,A<C9CFGG5?F7CEGDFEEECC,8C88/:EE:89)):?E@CDG7E:4#<7C=#<#92&<#<EF@3:FD6:2@88>+@6##:@E3<CB,,AA*CB>8FE<@CCGGGFEEFEFE@C8BF@B5,+8?AC:EEE?9A,CGGGGFCF@+GGGFGGFEEGGGFB+7GGCFFEGGGGGGF@FFFEGGFGF9GECFEFGGGGDGGGGGGFGFGGGEGFFGGGGGDFEGGGGGGGGGGGCCCCC
@sD 27523
TGAGGAATATTGGTCAATGGGCGCAGGCCTGAACCAGCCAAGTAGCGTGAAGGATGACTGCCCTATGGGTTGTAAACTTCTTTTATATGGGAATAAAGTGAGGCACGCGTGCCTTTTTGTATGTACCGTATGAATAAGGATCGGCTAACTCCGTGCCAGCAGCCGCGGTAATACGGAGGATCCGAGCGTTATCCGGTTTTATTGGGTTTAAAGGGAGCGTAGGCGGACGCTTAAGTCAGTTGTGAAAGTTTGCGGCTCAACCGTAAAATTGCAGTTGATACTGGATGTCTTGAGTGCAGTTGAGGCAGGCGGAATTCGGGGTGTAGCGGTGAAAGGCTTAGATATCACGAAGAACTCCGATTGCGAAGGCAGCCTGCTAAGCTGCAACTGACATTGAGGCTCGAAAGTGTGGGTATCAAACAGGATTAGATACCCT
+
FGGGGGGGGCFGGGGGGCFGFFGGGGGGGFDGGGGGGGGGGGGGGGE:FEFGGGFGGGDGGCFGGFGGGGGFGGGGGGGGGG9FDGGGGGFGGGGFEFGGGGGGGGGGGGGGGGGGGGGGGGGFFAEGGGGGGGGGGGGFEEEEGGGGGCFGGGGGGGGGFFG7>CFGG7F;CE7>7FEEFFGCG:CEFEG&GGEC#=<:@F:FFF<0CC>,?FGC@>FD>?EDE7EGDFCE>GFACFGF<CGGF?CCFCFC:CG@8@FDBFGDFCFGFAFGF@FE;4=6+GGFFF=,8A8F?8DGGFECFE9FGFGEF@CED?+C:@+FFGGGFGGEGGFE9,,FCFF8GGGFFGGFGDFF8GGGFBEC6:@8FF<FEFFCGGFGEFA8GGGGGFF@GFCCEGGGGGF8FGFEFCGGGGGFEEGFGGGFFGGGGGGGGGGC?C@C
@sD 96
TGAGGAATATTGGTCAATGGACGAGAGTCTGAACCAGCCAAGTAGCGTGAAGGATGACGGCCCTATGGGTTGTAAACTGCTTTTATACGGGAATAAAGTGAGCCACGTGTGGCTTTTTGTATGTACCGTATGAATAAGGATCGGCTAACTCCGTGCCAGCAGCCGCGGTAATACGGAGGATCCGAGCGTTATCCGGATTTATGGGGTTGAAAGGGAGCGTAGGCGGGTGGTTAAGTCAGTTGTGAAAGTTGGAGGCTCAACCGTAAAATTGCAGTTGAGACTGGCGACCTTGAGTGCACACGAGGTAGGCGGAAGTCGTGGTGTAGCGGTGAAATGCTTAGATACCACGAAGAACTCCGATTGCGAAGGCAGCTTACTGGAGTGTAACTGACGCTGATGCTCGAAAGTGTGGGTATCAAACAGGATTAGATACCCT
+
CFFGGGGG,CFGGGGGGGGGGGGGCGGGGGGGGGGGGGGGFGGGGGGFG7DFGGGGGG,@FGGGGFGGGGGEGFGGGG,CFFGGGGG9FBFFGGGGGGGGGG<D,EFGG4D7FGGGGGE9?9EFGGG+DDFFGGFGGGGF5ACFGGGD=DFFGGGGGGGGGGGGGECGGGGGC,:CF*<*?,2D*>CFG7CBCGGG5>C97E(FFFFC#@CDFG<4B9FEFCEG3@:3,/:FCFF0+#FCEGFGGGG@@3%C#8=?:9DBB&>98,,C5AE<FB33,,#=5:CG+55ECFGFDF@,@9FFC<D=B=+DGGEGCC+GGFD4FFDGFGEFFGGFDFCBGFGGGGFFCCGFGGFFDCGFFDFF7GGGGFFGGFFFCF,GGGFBC;,C,GFGDGGGGGGGDCFEFGGGGGGGF<FFGGGGF<GGFGGGGGGGGGF@CCCC
@sD 97
TGAGGAATATTGGTCAATGGACGAGAGTCTGAACCAGCCAAGTAGCGTGAAGGATGACTGCCCTATGGGTTGTAAACTTCTTTTATACGGGAATAAAGTGAGCCACGTGTGGCTTTTTGTATGTACCGTATGAATAAGGATCGGCTAACTCCGTGCCAGCAGCCGCGGTAATACGGAGGATTCGAGCGTTATCCGGATTTATTGGGTTTAAAGGGAGCGTAGGCTGGTTGTTAAGTCATTTGTGAAAGTTTGCGGCTCAACCGTAAAATTGCAGTTGATACTGGCGACCTTGAGTGCAACCGAGGTAGGCGGGATTCGTGGTGTAGCGGTGAAATGCTTAGATACCACGAAGAACTCCGATTGCGAAGGCAGCTTACGGGATTGTAACTGACGCTGATGCTCGAAAGTGTGGGTATCAAACAGGAGTAGATACCCT
+
EFGGGGGGGGGGGGGFFGFGGG@C@EGGGGGGGGFGGGGFGGFEFGGGEDDEGGGGGEAFGGGGG?FGDD:CFC<FEA9F9B9C<EFG6B@=F<EF<EGFFF8:BFDGGFG7BCEGGFE<EE9EEGFG<8EFFGFG?5A9C<C++83=,CB===<FFFFGFDF<>8FEFGC:FGGGG:*8FCCGFCEEECC<;4FEECFGC=9?FG:*=#7;-2/;C>E)67EG#;8F>CDD:@CA;3&;CGF=FAFCCF8D=5238:B2CFDE;88<F99:6B,,=,==+6EF>F::,<E8*598@8+++ED=B+:7C@:9+4+6+,,C4,=+)GEFEEC9,AGFAEB8GDFAEFCFF9GFFCDGEGGGGFF<EECGGGGGCE@CB,8GFEFF9EFGGGF@F9FFFGGFF@FEC,CFEFDGGCGGFC<B@FFB6,CGFB<-CCBB
@sD 98
TGGGGAATCTTCCGCAATGGGCGAAAGCCTGACGGAGCAACGCCGCGTGAGTGATGACGGCCTTCGGGTTGTAAAGCTCTGTGATCGGGGACGAACGGTCAGCAGACGAATACTCTGCTGAAGTGACGGTACCCGAATAGCAAGCCACGGCTAACTACGTGCCAGCAGCCGCGGTAATACGTAGGGGGCAAGCGATGTCCGGAATTATTGGGCGTAACGCGCGCGCAGGCGGCTTCTTAAGTCCATCTTAAAAGTGCGGGGCTTAACCCCGGGATGGGAGGGAAACTGGGAGGCTGGAGTATCGGAGAGGAAAGTGGAATTCCTAGTGTAGCGGTGAAATGCGTAGAGATTAGGAAGAACACCGGTGGCGAAGGCGACTTTCTGGACGACAACTGACGCTGAGGCGCGAAAGCGTGGGGAGCAAACAGGATTAGATACCCT
+
FGGGGGGGGGGGGGGGGGGGGGGGGGFGGGGGGGGEGGFGGGGGGGGFFGGGGGGFFGGGGGGGFFGGFDEGFFEABEFDCGGGGGGGEGFECEFEFGGGGCDFEGGG7CD7AFF<FFGGFGGG9CGGGGGGCFGGGCC>FFGCFCF,><7<*CGF9FCCFC*;2*<::A<8FE*14?,<*3<//+*:258CF8*22:<F53*/*3<<FC?E8CE)2(/71(8483#0DCFF8?>4??:2AF6CC3C4,C:2:C>EEFCB@,C<F?FFFGG%<28B*E3&@E8:==>8,D8GFA,FF9>@+GEEF;EED<8GE9FGGGGGGGFGFF:EC9GGGFFFE@,GGFEFDB@,?FCFF?9GFCC++CCEEEGGDFEFGGDGGGGGGGGEGGGGGGGGGGGFGGFFGFGGGGGGGEGGGFGFFGGGGGFAGGGGF@@EFGGCCCCCC
@sD 25376
TGGGGAATCTTCCGCAATGGGCGAAAGCCTGACGGAGCAACGCCGCGTGAGTGATGACGGCCTTCGGGTTGTAAAGCTCTGTGATCGGGGACGAACGGTCAGCAGACGGATACTCTGCTGAAGTGACGGTACCCGAATAGCAAGCCACGGCTAACTACGTGCCAGCAGCCGCGGTAATACGTAGGTGGCAAGCGTTGTCCGGAATTATTGGGCGTAAAGCGCGCGCAGGCGGCGTCTTAAGTCCATCTTAAAAGTGCGGGGCTTAACCCCGTGATGGGATGGATACTGAGAGGCTGGAGTATCGGAGAGGAAAGTGGAGTTCCTAGTGTAGCGGTGAAATGCGTAGAGATTAGGAAGAACACCGGTGGCGAAGGCGACTTTCTGGACGACAACTGACGCTGAGGCGCGAAAGCGTGGGGAGCAAACAGGATTAGATACCCT
+
CFGGGGGGGGGGGGGGGGGGGGGGGGGGGGGGGGGGGGGGGGGGGGGF+BCGCFGGGGGGGGFGGGGGGGGGGGGDFGGGGGGGGGGGDGGGGGGGGGGGGGGGGGGGGGGDGCFCCFGGGGGGGGGGGGGGGGD8FEGFGGGGGGEFGGEFGGG9FGEFFFCFEGGCFC@5FFGGGGGFGCF/:<?FFDGGGG:8=EGGEGEEFCE?FGCCGDE>8;@C620&E>8>EGGGG-C,<CC5FC>DA(;CFD5,AFC?+:?CE,@5CCFCC8E/F>GF?=:E=C7(C:D:,F8GF,>DFBF>7GDGGE,9FBBEDGGFGFCFBEAB9GFBGFF@,C:,,CDGGGGFGGFGFAGGGFFEEGGGGEGFC:EEGFEFGGEGEFGGGFCEGGGGGGCGGGFCEF8GGCGF@DEGGGFF@GFGGGGGGGCFFGGGGGGGGGGGCCCCC
@sD 100
TGAGGAATATTGGTCAATGGACGGAAGTCTGAACCAGCCAAGTAGCGTGCAGGATGACGGCCCTATGGGTTGTAAACTGCTTTTATGTGGGAATAAAGTGAGGGACGTGTCCCTTTTTGTAGGTACCACATGAATAAGGACCGGCTAATTCCGTGCCAGCAGCCGCGGTAATACGGAAGGTCCGGGCGTTATCCGGATTTCTTGGGTTTAAAGGGAGCGTAGGCCGTCTTTTAAGCGTGTTGTGAAATACTGTCGCTCAACGACAGAGGTGCAGCGCGAACTGGGAGACTTGAGTGCGCGGAATGCAGGCGGAATCCGTCGTGTAGCGGTGAAATGCTTAGATATGACGAAGAACTCCGATTGCGAAGGCAGCTTGCAGTAGCGTAACTGACGCTGAAGCTCGAAAGTGCGGGTATCGAACAGGATTAGATACCCT
+
DCFGGCCGGGGGGGGGGGFEFGGGGGGGGGGGEFGFGGGGGGGGGGGGCGGGGGGGGGEGGGGCFFGGGGGGGGGGGACFGGGGGGGGGFGEFGGGFGGDGGGGGGGGEGGGGGGGGGGGGFDGFGGGGGGGGGGGFEFGFGGGGGGGDF<DFECDEFGGGGGGGGEEGGFGGGGEEGEG:E>CGGGGE@*;BCFCECCD++C<FG:FG<CFG?FFGFD@B>>F6B16:GGCC;G@C6C?-C@5E99,,BFG@GFD99868EG*0D3F@,<5CGF>6@26,CFFD<F<F8ED)FEF>CEAE?@8E87GGGDF6>C>7F8FFDC=AGEFFEC,B<FDGFFGGFB,<CFDFAAFC@CF?7GFGFGFECDE@ECF9EGGCFGGGGGGGFFGGGFGGGGGFGGGGGFAGGGGGFFECCGGGGFFGGGGGGGGGFGCCCCC
@sD 101
TGGGGAATATTGCACAATGGGGGAAACCCTGATGCAGCGACGCCGCGTGAACGAAGAAGTATTTCGGTATGTAAAGTTCTATCAGCAGGGAAGATAATGACGGTACCTGACTAAGAAGCACCGGCTAAATACGTGCCAGCAGCCGCGGTAATACGTATGGTGCAAGCGATATCCGGATTTACTGGGTGTAAAGGGAGCGCAGGCGGTGCGGCAAGTCTGATGTGAAAGCCCGGGGCTCAACCCCGGTACTGCATTGGAAACTGTCGTACTAGAGTGTCGGAGGGGTAAGTGGAATTCCTAGTGTAGCGGTGAAATGCGTAGGTATTAGGAGGAACACCAGTGGCGAAGGCGGCTTACTGGACGATAACTGACGCTGAGGCTCGAAGGCGTGGGGAGCAAACAGGATTAGATACCCT
+
GGGGGGGGFGGGGGGGGGGGGGGGEGGGGGGGGGGGGGDGGGGGGGGFGGGGGGG@FFGFGCFGGGGFFGGFFGGGGGGGGFFGGGGGGGGGCFFFGGGGGGGGGGGGDGGGGGGGGGGGGGGGGDEGGFAFGGGGGGGGGFFGC:BEE7C;@;FFGDFCA,<C@,4=F@GGFGEDE<CFF9CFFCGEF;><9<:;G.7CCGGGEE?5:CE<GDGFGAGFFB<,9B+GFC7E>6FD:<CFF-FCECE>CAF5>E7AC6:CGA@F=E;<39FFDF6F6EGGEFCECDEEFDGFF@,8E<@EE9B85GGGGGGF:EGCB<?=9DGGGGGGFDFDFEEAFGGF@CF7FF7GGGGGGGGGGGEGGFGGGEFFEEF7FFGFFGGGGFGGGGGGGFFFGGGGGGGEGGGGGGGGGGGCCCCC
@sD 29283
TGAGGAATATTGGTCAATGGGCGAGAGCCTGAACCAGCCAAGTAGCGTGAAGGATGACTGCCCTATGGGTTGTAAACTTCTTTTACAAAGGAATAAAGTCGGGTATGGATACCCGTTTGCATGTACTTTATGAATAAGGATCGGCTAACTCCGTGCCAGCAGCCGCGGTAATACGGAGGATCCGAGCGTTATCCGGATTTCTTGGGTTTAAAGGGAGCGTAGATGGATGTTTAAGTCAGTTGTGAAAGTTGGCGGCTCAACCGTAAAATTGCAGTTGTAACTGGTTATCTTGAGTGCAGTTGAGGCAGGCGGAATTCGTGGTGTAGCGGTGAAATGCTTAGATATCACGAAGAACTCCGATTGCGAAGGCAGCCTGCTAAGCTGCAACTGACGTTGAGGCTCGAAAGTGTGGGTATCAAACAGGATTAGATACCCT
+
EFGGGGGGGGGGGGGGGGFDFFGGGGGGGGGGGGGGGGGCFFGGGGGGGGGFGC,A=C,CFGGGGCGGGFEGGGGGGAAFG9FGGADFFGGFGGBECFFF7FE4+B<FCEC,,=FFCFGGGGGGFGEGFDFFFCGGFCFFBFFGGGDF?<F8FFGEAFGGFGGGEGGGGEGGFGFGGCG3D:FC*>*CGGFGGGG:<8C70@>FFF:CGGGGG>C5E=@ABD,=:4#2?E@9EGEA#?FGDD7=C@*+.F15#2CFECB<@=5355F<ADGGE<C554,AEEB=,F:,@,AE8B,,@?EB9,FCA7?EDE9C+8DGGGGGD<GE9GFFFEAEB<GFEC,FEDA4CFCD@,CC,CGFEGGGGGGFGGFGGGGGFEAAFC,C?CGGGGFCFC66,GGF8CGGGDGFFGGGFFGGGGGFC69FFFGGGGGGGGGCCCCC
@sD 103
TGAGGAATATTGGTCAATGGACGAGAGTCTGAACCAGCCAAGTAGCGTGAAGGATGACTGCCCTATGGGTTGTAAACTTCTTTTATACGGGAATAAAGTGAGCCACGTGTGGCTTTTTGTATGTACCGTATGAATAAGGATCGGCTAACTCCGTGCCAGCAGCCGCGGTACTACGGAGGATCCGAACGTTATCCGGATTTATTGGGTTTAAAGGGAGCGTAGGCGGGTTGTTAAGTCAGTTGTGAAAGTTTGCGGCTCAACCGTAAAATGGCAGTTGATACTGGCGACCCTGTGTGCAACAGAGGTAGGCGGAATGCGTGGGGTAGCGGTGAAATGCTTAGATATCACGAAGAACTCCGATTGCGAAGGCAGCTTACTGGATTGTAACTGACGCTGATGCTCGAAAGTGTGGGTATCAAACAGGATTAGATACCCT
+
BDGGGFGGGGCFGGGGFGFGFGGDGFGFEEFF9ECGG,=F,FFFGGGGGEGEFGGFFFE9CFF8FFFEFGFEGGG@EGGG@<FGGFGGG@E@F<C<E9EAEEFFGG>B=FF@FF@FFGGFFGGG<,BCFF8=BFF=<?FA<FCF@=>,=AFG><DCEGAECFFGDEEGCF+@AFGG7FG73DFFE+;11?DGGCF87EFF+:FGD>C7FFCC+86;EB@5#*8F>,EEFAF@:EC6<4CFD@0A,199F66E@3,923CD7E8/C58DF%E>1AD;>,<2-6BC=FF4,,@9*52ECEDFEE@B:6FB+,EDEC=+@7CFA,EC5GC9=,C,59<D;C,?,4,=@EFC@,GGGGGC:@FC+EC8GFFEEAEA,CFFC@EFFFFGFFFF7GGFFFFFGGGFGDGCFEB,6<FFGGGF@EFFDFFF9GGFFFGCCCCC
@sD 104
TGGGGAATTTTGCGCAATGGGGGCAACCCTGACGCAGCAACGCCGCGTGCGGGACGACGGCCTTCGGGTTGTAAACCGCTTTCAGCAGGGAAGAAATTCGACGGTACCTGCAGAAGAAGCTCCGGCTAACTACGTGCCAGCAGCCGCGGTAATACGTAGGGAGCGAGCGTTATCCGGATTCATTGGGCGTAAAGAGCGCGTAGGCGGCCTCTCAAGCGGGATCTCTAATCCGAGGGCTCAACCCCCGGCCGGATCCCGAACTGGGAGGCTCGAGTTCGGTAGAGGCAGGCGGAATGCCCGGTGTAGCGGTGGAATGCGCAGATATCGGGAAGAACACCGATGGCGAAGGCAGCCTGCTGGGCCGCAACTGACGCTGAGGCGCGAAAGCTAGGGGAGCGAACAGGATTAGATACCCT
+
FGGGGGGGGGGGGGGGGBE8FGGGGGGGGGGGGGGGGGGGGGGGGGGGGGGGGGGGGGGGGGGGGGGGGGEGGGGGGGGGDGGGFFCGGGGGFGCFGGGGGGGGGGGGGGGGGGGGGGFC8FGGEGGGGFFGGGFC@FGFFFFGGGGEGEGGGGGGCGGGGGGGGGGGGDGDGFGEGGGGGGFGGGCFE8EDCGG>GGCGGC8CCEGGGGD8CCF?GFG@<<DFFFABFGGGEGG81F=+<CFEGEGGCCC>:>@46BCD*:FBFF@>CF<D=@4C:FFCGGFFDC7GGGFFFD@+CGGGFAC8)GEFGGFF:EFC@?,8EEGFDDGGGGGGGFBGFGFFC@GFFEBDGEFGEDGGFGGGGGCGGEFGGGGGGGGGGGGGECGGGGGFGGGGGDGGGGGGGGGGGGGGGGGCCCCC
@sD 23403
TGAGGAATATTGGTCAATGGACGAGAGTCTGAACCAGCCAAGTAGCGTGAAGGATGACTGCCCTATGGGTTGTAAACTTCTTTTATACGGGAATAAAGTGAGCCACGTGTGGCTTTTTGTATGTACCGTATGAATAAGGATCGGCTAACTCCGTGCCAGCAGCCGCGGTAATACGGAGGATCCGAGCGTTATCCGGATTTATTGGGTTTAAAGGGAGCGTAGGCGGGTTGTTAAGTCAGTTGTGAAAGTTTGCGGCTCAACCGTAAAATTGCAGTTGATACTGGCGACCTTGAGTGCAACAGAGGTAGGCGGAATTCGTGGTGTAGCGGTGAAATGCTTAGATACCACGAAGAACTCCGATTGCGAAGGCAGCTTACTGGATTGTAACTGACGCTGATGCTCGAAAGTGTGGGTATCAAACAGGATTAGATACCCT
+
EFGGGGGGGGGGGGGGGGGGGGGGDFGGGGGGGFFGGGGGGGGGGGGGGGGGGGGGGGFGGGGGGGFFFGGFGGGGGGGGGGGGGGGGGGGEGGGGGGGFFGGGGGGGGGGGGGGGGGGGGGGGFGGGGGGGEAFGGGGGGCFDGGGGGGGGGGFDGGGGGGGGGGGGG7FGFGGGFEGD>GGGCEGG<FGFGGGG5FG@GGGFGGCFEFEFGGGFG>FE?FDEGDGGFGGGFGFBFGGFGGFFD@7CGGEECGGGGGGFGGGGGGGGGGGGGGFGF48GGGGGGEBEFGGFBGGECGGGFF?GFDGGGFE>GGGGDGGGGFDE=D@FFFEE,FGFECGGGFGFGGFGGEGGGGEGGGGGGGCGFFFGFCFFCGFF9GGGGFGFFGGDGGFGGGGGGGGGGEGGGGGGGGGGGGGGFFAFDFFGGGFGGF@CCCCC
@sD 32473
TGAGGAATATTGGTCAATGGACGAGAGTCTGAACCAGCCAAGTAGCGTGAAGGATGACTGCCCTATGGGTTGTAAACTTCTTTTATACGGGGATAAAGTGAGGTACGTGTGCCTTTTTGTATGTACCGTATGAATAAGGATAGGCTAACTCCGTGCCAGCAGCCGCGGTAATACGGAGGATCCGAGCGTTATCCGGATTTATTGGGTTTAAAGGGAGCGTAGGCGGCCGCTTAAGTCAGTTGTGAAAGTTTGCGGCTCAACCGTAAAATTGCAGTTGATACTGGGTGTCTTGAGTACAGTAGAGGCAGGCGGAATTCGTGGTGTAGCGGTTAAATGCTGAGATATCACGAAGAACTCCGATTGCGAAGGCAGCCTGCTGGACTGTAACTGACGCTGATGCTCGAAAGTGTGGGTATCAAACAGGATTAGATACCCT
+
FFGGGGGGGGGGGGGGGGGGGGGC@@:CFCFGGGGGGGGGGGCFGGG:FGGDGGGGCF6CCFGGGGGGGGGDGCBFGGGGGGFFGGGGGGG+@CEFCGGCFGFGGGG<,4FDBFGGGGGGA?FGGGGDDFFDFGGGGGGG?,B==,8FDFDFGGGDGGFFGDGGGCF>FGCC@,<F<FG*,@AF*B5C<CFGCFG?CEFGG@;G?:F#C7<><>:5FBEDA===>=*CECC@>#/.CD59AFC>,<@FF@/C<CE:?=F5E,E28FCGFBC8C@A1;EE:?FCD8ABC,FFEFFECC,FE?GGFFFGGGGEADEEECF7CACF89C7FC,,@,EA8EC,,FGEFC,,<FDDGFCGFC@EC@E@DFFCF,<FC<C,FCGFFEE9GGGFEGGFGGGFFEGGGGGFFEFGGGGFDGFDFFCECC,@FFCFCGGGCCCA-
@sD 107
TGGGGAATATTGCACAATGGAGGAAACTCTGATGCAGCGACGCCGCGTGAGTGAAGAAGTAATTCGTTATGTAAAGCTCTATCAGCAGGGAAGATAGTGACGGTACCTGACTAAGAAGCTCCGGCTAAATACGTGCCAGCAGCCGCGGTAATACGTATGGAGCAAGCGTTATCCGGATTTACTGGGTGTAAAGGGAGTGTAGGTGGCCATGCAAGTCAGAAGTGAGAATCCGGGGCTCAACCCCGGAACTGCTTTTGAAACTGTGAGGCTAGAGTGCAGGAGGGGTGGGTGGAATTCCTAGTGTAGCGGTGAAATGCGTAGATATTAGGAGGAACACCAGTGGCGAAGGCGGCTCACTGGACTGTAACTGACACTGAGGCTCGAAAGCGTGGGGAGCAAACAGGATTAGATACCCT
+
FFGGGFGGGFCDGFGGGGGGF@EGGGGFFEEGGGGGFCEEFFGGGGG@@GGGGGGGGGGFGF9FFF<8DGGDFGGFGGGGGAEFFGGFFGFGGFFFGGGGGGGGGGGGDGFFGGGGGFFFFBEEE>>FGCFGGGGGFG@C,@8FBCBEFGGGGGG,37@,3>,>@@:>::FGF98C5<<C9@,@CFFG<BFFGGE@E5FC0C9#2FE7C,2CGF?*D5%8*@7;@#<@#<1@;:E@33:<C0@GCAD?8<D9>9EFD5=?+,B,FFFE8A,GEFFFEECB+:>GGFB,E;<GFGFGGB8CE9>GBE8FGEGF@@FCFGFDF8FA<CF@E9ED@CC,FFFGGEGGFCGGGGGGGGCGGGGCEFGGFEC<EEFCGGGEFGGDFBFGECGGGFGGFGGGFCGGFGGGGGGFEGGCCCCC
@sD 28560
TGGGGAATATTGCACAATGGGGGGAACCCTGGTGCAGCGACGCCGCGTGAGCGATGAAGTATTTCGGTATGTAAAGCTCTATCAGCAGGGAAGAAAATGACGGTACCTGACTAAGAAGCACCGGCTAAATACGTGCCAGCAGCCGCGGTAATACGTAGGGTGCAAGCGTTATCCGGATTTACTGGGTGTAAAGGGAGCGTAGACGGCGAGGCAAGTCTGATGTGAAAACCCGGGGCTCAACCCCGGGACTGCATTGGGAACTGTTTTTCTAGAGTGTCGGAGAGGTAAGTGGAAGTCCTAGTGTAGCGGTGAAATGCGTAGATATTAGGAGGAACACCAGTGGCGAAGGCGGCTTACTGGACGATGACTGACGTTGAGGCTCGAAAGCGTGGGGAGCAAACAGGATTAGATACCCT
+
DFGGGGDEFGGGGFGGGGFGFG7@FEGG:FG+9=FFFGGGFG+>@7@:@EG@FGG:3BB<B=FEEFD+>FFGGGGCFCFGGC@FG@,FFECC@FGGGGGGGG7FDFFGFGGCFGGGGGGGGGCECCGF9FFG>F+B7<EGG8<FCGGDGDC7,<>@F*;5*AE6<EF>EGGGGGGCCG>FFFGFFFF59C:@F@EGDGDEECEFG5#;,><;31FCGDC7@FGFEC=,CDGGGGEE?FEEC<7EGD=FD;D==<FEE/C;=>ACF<E?=EAE6F:GECFGCF<EF;GF>EFCGE>@,,E,F=B>=DFCGGF?B7>FEFCFGGGGGGGFF@9FCFC5A@BCFCC,FF@GFC8GGFEEDEGGFF9FGGGGEEDCF=FGFF@FGEGCBEGGGGGDGGFFECFGGGFGF<FFF<ECCCCC
@sD 28362
TGAGGAATATTGGTCAATGGGCGGGAGCCTGAACCAGCCAAGTAGCGTGCAGGAAGACGGCCCTATGGGTTGTAAACTGCTTTTATATGGGGATAAAGTGAGCTACGGGTAGTTTATTGCAGGTACCATATGAATAAGGACCGGCTAATTCCGTGCCAGCAGCCGCGGTAATACGGAAGGTCCAGGAGTTATCCGGATTTCTTGGGGTTAAAGGGAGCGTAGGCCACCCCTTAAGCGTGTCGTGAAATGCCGCGGCTCAACCGTGGCACTGAAGCGCGAACTGGGGGGGTGGGGTGCACGCAACGCAGGCGGAGTTCGTGGTGTAGCGGTGAAATGCTTAGATATCACGAAGAACTCCGATTGCGAAGGCAGCTTGCGGGAGTGCGACTGACGCTGAAGCTCGAAGGTGCGGGTATCGAACAGGATTAGATACCCT
+
CFGGGGGGGGFGGGGGGDGGFGGGEFGGGCGGGGGGGGGGGGGGGGGGGGFGFGGGGGGGGGGCD8CFGGGGC?FGGDGGAFFGGDFFFGGGDFFEAEEFEFGGGFG+@CC7,EFGGGGGDGGGGGFEGEGGGGF9FGGGFFCFGGGGGFFCCG7CFGGGCFF:>EGGGG7B,3=FEFGGE,?9,<*FFCD,F<<FCC+C9+2<:C*=EE@E65C<EFGCDEC8/#55CEECGFGEC=:3-AF>>0<CCFFEC?C@=F+@AEEGFDC#>/>#4C@@3?#9-<GFCF83+++>*9FFCF=@B:+EFE@C8E>CE+DGEFFE=F@7>F7FFFC,,?FDCGCDE8EAGFGGFDFF<?>F,GFF:EFDFACFEEGGDGDF@CAEFFEGCEF@:GGGGCFE,CGGGEF<FFGGF>FEBC@<FAFECGGGGGGGGFDCCCC<
@sD 34025
TGAGGAATATTGGTCAATGGGCGCAGGCCTGAACCAGCCAAGTAGCGTGAAGGATGACTGCCCTATGGGTTGTAAACTTCTTTTATAAAGGAATAAAGTCGGGTATGTATACCCGTTTGCATGTACTTTATGAATAAGGACCGGCTAATTCCGTGCCAGCAGCAGCGGTAATACGGAAGGTCCGGGCGTTATCCGGATTTATCGGGTTTAAAGGGAGCGTAGGCCGGAGATTAAGCGTGTTGTGAAATGTAGATGCTCAACATCTGCACTGCAGCGCGAACTGGTTTCCTTGAGTACTCACAAAGTGGGCGGAATTCGTGGTGGAGCGGTGAAATGCTTAGATATCACGAAGAACTCCGATTGCGAAGGCAGCTCACTGGAGCGCAACTGACGCTGAAGCTCGAAAGTGCGGGTATCGAACATGATTAGATACCCT
+
GGGGCF<FFEFGGGGFGGB;@C7CFEGFG8CFGGGGGFFCF@6CFE:@@F<FGGGGEFC<AEFGGFG8FFFEGCG?FGGGGGGGGGGGGGCFGFEFGG<FGGDFEGGGGGGFFGGGDFF9FEFGCEEEGDFFGGGGGGGGGGGGDEFFGAFGGGFF>FFFGGFGGFGGGGDCFGGCEGEE:FCFCGEGGGGGF;7CEGEFCGFFCF:FDEGG,>FFEBC;83C6ACE3D/;CFFGADDCFGGDGGDGGDFF75CDF3GGFGGGFFFCD<FC<FFFCFEEGGFFDEDD<FF9B<GGFBAGGFEAF>EEEE8E47@+8=?E=A,@+9@,ECGF:,,?,@?FD?=69=<FGGEB?C=GFFFGGGF@,FC,FC8FFDFFGGFGECFGGFC6GEEFGEFC;,68,F:GFC+@+C@C<:FC@@GFBBB@F<E<FE<FCC8-C
@sD 32722
TGGGGGATATTGCACAATGGGCGAAAGCCTGATGCAGCAACGCCGCGTGAGGGAAGACGGTTTTCGGATTGTAAAACTCTGTTCTAAGTGACGAACAAGTGACGGTAGCTTAGGAGACAGCCCCGGCTAACTACGTGCCAGCAGCCGCGGTAATACGGAGGATCCGAGCGTTATCCGGATTTATGGGGTTGAAAGGGAGCGTAGGCGGGTTGTTAAGTCAGTTGTGAAAGTTTGCTGCTCAACCGTAAAATTGCAGTTGAAACTGGCGACCTTGAGTGCAACAGAGGTGGGCGGAATTCGTGGTGTAGCGGTGAAATGCTGAGATATCACGAAGAACTCCGATTGCGAAGGCAGCTTACTGGATTGTAACTGACGCTGATGCTCGAAAGTGTGGGTATCAAACAGGATTAGATACCCT
+
EF,CF@@FGFGGGFGGGGGEDFGGCGECFFGGCEFEFGCFFGGGGGGEGGEGGDFGGFGG,BC<FFF@=FFCEFG-EFFFFC?BFDFEFF,B@=>FC<FGGGDF7F+FGGFGFGFDE+DEFGC7=33@+@@F=FEDFC+=,DFGG7@3>FCF@C,<8FEE<63<,68=FCCEEFDGCGC?<9%,,F<<C?&,>%DCC>8::1:GE:EG>/,2>F@:EFFFFC@EAC796,288D0/>:5EFCF=C'7<,AAFF@,D9FC7+6=:C==,5FD,AA+B@<C,?<E@:B@=+B@FFCB@+C=GGEFDC>)EEFCFE9FGEFEC,GGFA:CGEGGDFB,F:@,CGGFEEGFFCFCFEF<AGGGGGFE9GGFFGGGGGGGGGGGFFGGGGFGFFCB@CCECGFC,FGGGGFGGFFGFCCCCCC
@sD 112
TGGGGAATATTGGGCAATGGGGGGAACCCTGACCCAGCAACGCCGCGTGAAGGCAGAAGGTTTTCGGATCGTAAACTTCTATCCTTGGTGAAAATAGTGATGGTAGCCAAGAAGGAAGCCCCGGCTAACTACGTGCCAGCAGCCGCGGTAATACGTAGGGGGCAAGCGTTGTCCGGAATGATTGGGCGTAAAGGGCGCGTAGGCGGCCTGGTAAGTTTGAAGTGAAAGTCCTTCTTGTAAGGGGGTAACTGCTTTGAAGACTGTCGGGCTTGAGTGCAGGAGAGGTAAGCGGAATTCCCGGTGTAGCGGTGAAATGCGTAGAGATCGGGAGGAACACCAGTGGCGAAGGCGGCTTACTGGACGATAACTGACGTTGAGGCTCGAAAGCGTGGGGAGCAAACAGGATTAGATACCCT
+
BEGGG6CFGGGGGGGG@FFGGGGGGGGGE<EGGGFFGGFFGGGEEGGGGGGGG,DFEGDF>FAFFCGC7FCFGGFFFGGG9,<FG9CGFGG:FGFFFGGGG?FFFGGG@FGGGCFGGGGGGEGGGGG8FGGGDGGGGGGGGFGGGD*2:CGGGGGCFCCGGGD88C88/*:EFGCE>/2<?E-+CFGG7>59FC-17CE8>5C9<C;?2';*00;:AGCF#6=E:9??CEC@F@*,,F@*<:,,7,,7,7,+;@>@,3+=CEGFDFB,,CD=*F8FFGGGFGGFCGC=:BGF?E@++GGGGGGEA@EDAFEF7GEEFE?9F8EEGF:<CEF@,DGFAE<GECG@GGGGGGFGGGGGGGGGGGEFGFEF:FCGGFFFCGGGF:FD7GF>GDEEDGFGGGFGGGGGF<GEEFGCCCCC
@sD 30278
TGAGGAATATTGGTCAATGGGCGCAGGCCTGAACCAGCCAAGTAGCGTGAAGGATGACTGCCCTATGGGTTGTAAACTTCTTTTATATGGGAATAAAGTTTTCCACGTGTGGGATTTTGTATGTACCATATGAATAAGGATCGGCTAACTCCGTGCCAGCAGCCGCGGTAATACGGAGGATCCGAGCGTTATCCGGATTTATTGGGTTTAAAGGGAGCGTAGGCGGGTTGTTAAGTCAGTTGTGAAAGTTTGCGGCTCAACCGTAAAATTGCAGTTGATACTGGCGACCTTGAGTGCAACAGAGGTAGGCGGAATTCGTGGTGTAGCGGTGAAATGCGTAGATATCACGAAGAACTCCGATTGCGAAGGCAGCTTACTGGATTGTAACTGACGCTGATGCTCGAAAGTGTGGGTATCAAACAGGATTAGATACCCT
+
FGGGGGFGGGGGGGGGGGGFGGGGGDGGGEGGGGGFGGGGFGGGGGGCGGGGG8DFGFGGGGGGGGGGGGGDF9EGGGGGGGGGGGGGGGGGGGGGGGGEGGGGGGGGGGGGGCF=DFFFGGGGGGGDFGGGFFFGEEGGFFGGGGGGGD<DDDFGGGGG>GGGGGGGGGGGCFGGGGGG7FGGC98EFG7F<FBFGGGFGGGEF<FFCCFGDCFFGAED5:FGEGGFGGDF@EF<,EGFEFGGGCFGF<EGEGGGFECAEGGGFFGFFDFFGGE:FDFDCGGGGFGGFEFGD?9FCFF=@FFEBCGEFCCGD:EGGGGGFE>GFEEEDGEC7GGGFCFDFAFCGGGGFCGGDFGGDCGFFCCGGFFGGFGGGGGGGGGGFGGGGFEFGEEGGFFGGGGGGGGGFGGGFGGFGGGGGCFFFFEFGGGGGGGCCCCC
@sD 114
TGGGGAATATTGCACAATGGGGGAAACCCTGATGCAGCAACGCCGCGTGAGTGATGAAGGTCTTCGGATCGTAAAGCTCTGTCTTCAGGGACGATAATGACGGTACCTGAGGAGGAAGCCACGGCTAACTACGTGCCAGCAGCCGCGGTAATACGTAGGTGGCGAGCGTTGTCCGGATTTACTGGGCGTAAAGGGAGCGTAGGCGGATTCTTAAGTGAGATGTGAAATACCCAGGCGCAACCTGGGGGCTGCATTTCAAACGGGAAGTCTAGAGTGCAGGAGAGGATGGTGGAATGCCTAGTGTAGCGGTGAAATGTGTAGAGATTAGGAAGAACACCAGTGGCGAAGGCGACTCTCTGGACTGTAACTGACGCTGAGGCTCGAAAGCGTGGGGAGCAAACAGGATTAGATACCCT
+
FFGGGGGGGGGGGGGGGGGGGGDGGGGGGGGGGGGGGGGFGGGGCEGFFGGGGGCFF,CEFFDFGGGDCGGGFGGGGGFECF<FGGF<FFF7CECGGGAFGGGGGGGFF<FFFGEGGGFFG@B7C:FF<FFGG,,3DFEC8,<,>88<FEGFFEGDFGGFA731*/*CF7=CG+BFE*CAFEFGGGGG@@G>CCEFE>EECC<;?C2:8:@F7FF5:.871A2@@C@@CCEFECF:#FFCFFFGGEEA:@,2A<@D@,8==.GFFC<<;C9,6B,BD9=<8F9EB4,,C,?D@9C,,E=CGFGGAGEFGGFC9,<@,FFFC8FDGEGFGFGFCCC:<F<FDGGGGGEGFCEFFFCGGGFFFGDFC<FFEFCGGGGGFGGGFEF@GGGGGFFFGGDGFFGGGGGFGFAGFGGCCCCC
@sD 35527
TGAGGAATATTGGTCAATGGGCGAGAGCCTGAACCAGCCAAGTAGCGTGAAGGATGACTGCCCTATGGGTTGTAAACTTCTTTTATAAAGGAATAAAGTCGGGTATGCATACCCGTTTGCATGTACTTTATGACTAAGGATCGGCTAACTCCGTGCCCGCAGCCGCGGTAATACGGAGGATCCGAGCGTTATCCGGATTTATTGGGTTTAAAGGGAGCGTAGATGGATGTTTAAGTCAGTTGTGAAAGTTTGCGGCTCAACCGTAAAATTGCAGTTGATACGGGATATCGTGAGTGCGGTTGAGGCAGGCGGAATTCGTGGGGTAGCGGTGAAATGCTTAGATATCACGAAGAACTCCGAGTGCGAAGGCAGCCTGCTAAGCTGCAACTGACATTGAGGCTCGAAAGTGTGGGTATCAAACAGGATTAGATACCCT
+
6@F@FFGGGGGGGGGGG9@FGGGGDGGGGG?FGGFGGGGG8E@FFGGCFEGGGGGGGC6CEFGGGG<EGFGGG<FFGGGGFAFGGGGGGCGGGFCFFFGFGGGFCC<FGGG98EFF<BFA<AEGDFGGGGGFG99;FGGFFF7:7FGGF8:=+++B<,=FC+<FFEGFEGGG9FFC7:CF,?FF@**=CFGG@GGGEG?8EG>FFF?7FCB<CFGFFBFGF7<?:AF=8,3ACFF9<:ECE8?C<,*FFFBGGF?FECFFCCFD0CFFGGGFDB4AA#+6+#A:+=44,4E=*=>EGF@BFE,<EE7DEE;C+,B@8CCC9,C88C@FDAFA,C59C<,,B@@,B,EE9FFFF@F@7GGF+FC<FGFGE<CFB,FF@DFFGGGFECCC,<CFEGEEFFC,CGGFCGGDEEECAGGGGGGGGGGGFGFGGGGCCC<C
@sD 116
TGAGGAATATTGGTCAATGGGCGAGAGCCTGAACCAGCCAAGTAGCGTGCAGGATGACGGCCCTATGGGTTGTAAACTGCTTTTATAAGGGAATAAAGTGGGTCTCGTGTGGCTTTTTGCATGTACCTTATGAATAAGGACCGGCTAATTCCGTGCCAGCAGCCGCGGTAATACGGAGGATTCGAGCGTTATCCGGATTTATTGGGTTTAAAGGGAGCGTAGGCGGGTGGTTAAGTCAGTTGTGAAAGTTTGCGGCTCAACCGTAAAATTGCAGTTGATACTGGCGACCTTGAGTGCAACAGAGGTAGGCGGAATGCGTGGTGTAGCGGTGAAATGCTTAGATATCACGAAGAACTCCGATTGCGAAGGCAGCTTGCTGGACTGTAACTGACGCTGATGCTCGAAAGTGTGGGTATCAAACAGGATTAGATACCCT
+
EFAFGGGGGGGGGGGFGGGG,EFGCFGGGGGGGGGGFFGGGGFGGGGGGGGGGGGGFGGGGEGDEGGGGGGGGGGGGGGGGGGGGE5,CFEFGFGGGG,CCF:?8EEGG4BFFGGGGGG9FFGGGGGFCFDFGG,EFGGGGGGGGGGGGGGGGGGDFFGGGGFFEEGGE@FFGFGGG*>*?>F7,,:FECCGGFGG=8CFG4C:?CFBFCCG>FF4B)=873:;<>EB$@CFGGG@::CE:GFFCAE2<,5+:@?>@#FFCCFD5=CGFF?FAG;FD==<<EC++,FF@,CGEF=C,44,,5,EB+CGFDEFCEC+>@@F:4@+)FEFCECEFFEDFEC,,@AECF<<ECGGEGGGFGGF@,DGGFFFFB;,,FC,@9GGF<GGFEFDEEGFF9GGGEGDGGGGGGGGGGGGFEGGGGFEFGGGGGGGGGGCCC@C
@sD 30028
TGGGGAATATTGCACAATGGGCGGAAGCCTGATGCAGCGACGCCGCGTGAGTGAAGAAGTATTTCGGTATGTAAAGCTCTATCAGCAGGGAAGAAAATGACGGTACCTGACTAAGAAGCCCCGGCTAACTACGTGCCAGCAGCCGCGGTAATACGTAGGGGGCAAGCGTTATCCGGATTTACTGGGTGTAAAGGGAGCGCAGACGGCACTGCAAGTCTGAAGTGAAAGCCCGGGGCGCAACCCCGGGACTGCTTTGGAAGCTGTAGGGCGAGAGTGCTGGAGAGGCAAGCGGAATTCCTAGTGTAGCGGTGAAATGCGTAGATATTAGGAAGAACACCAGTGGCGAAGGCGGCTTGCTGGACAGTAACTGACGTTCAGGCTCGAAAGCGTGGGGAGCAAACAGGATTAGATACCCT
+
FGGGGGGGGGGGGGGGGGGFFGGGGGGGGCGGGFGGGGDGGGGGGGGECGGGGGGGFDAFGGGCFFGFFGGFGGGGGGGFGFGGGGGGGGFFGGGGGGGGGGGGGGGGGGGGDFDGGGGGGGGGGGGGGFGGGGGGGGEGGFCGECCGGGGGGGFFCCFGGGGDG><CGEEGGGGGG?GGGGFGFCEEEDF;GFGCGGGGEDC>EGGGGFGG@0>FFCFFAFGFCDFGGGEEEGGB#1:CEFFCFEE:>5B:FGGFFCCFGFFFGGGGG,FGFG=E8C:F@A+2GGGDGGGGFGGGGFGGF,GE=F@ECFF,7,@F8C<8GEE?9DGGGFEFEF@EFCFFCCGGGGGGGGGGGGGGGGGGGGFFDGGGGGGGGGGGGGGGGGGFFCGGGGGFFECFFAFCFDGGGGDGGGGCCCCC
@sD 118
TAGGGAATTTTCGGCAATGGGGGAAACCCTGACCGAGCAACGCCGCGTGAAGGAAGAAGTAATTCGTTATGTAAACTTCTGTCATAGAGGAAGAACGGTGGATATAGGGAATGATATCCAAGTGACGGTACTCTATAAGAAAGCCACGGCTAACTACGTGCCAGCAGCCGCGGTAATACGTAGGTGGCGAGCGTTATCCGGAATTATTGGGCGTAAAGAGGGGGCAGGCGGCACTAAGGGTCTGTGGTGAAAGATCGAAGCTTAACTTCGGTAAGCCATGGAAACCGTAGAGCTAGAGTGTGTGAGAGGATCGTGGAATTCCATGTGTAGCGGTGAAATGCGTAGATATATGGAGGAACACCAGTGGCGAAGGCGACGATCTGGCGCATAACTGACGCTCAGTCCCGAAAGCGTGGGGAGCAAATAGGATTAGATACCCT
+
GGGGGGGGGGGGGGGGGGG@FGGGGGGGGFGGGGGGGGGGGGGGGGGBFGGGGGGGGGGGGGFGGGGGGGF,BFGGGGGGGFFGGGGGGGCFGGGGG?F@F7FFGGGGGGGGGGGC?FFGGGGCGGGDEFGGCGG,CFGGGFFGGGGGEGGGGGC9@:>FGFGGCFCG@FGGGGGGGGGGGGDE;B5C@FEEE:*;5+C:<2:&C9E+1AC>E<83=:<7=:710>F4CC=>,,,7,<C=0>-D,F>GCB@1:2F@=C;@CEDFFEGGGDF@F8CF;CBGFCC==6GFFA?FF??4)++CFFGFGEECF=CCGGGFDBE,GGEFFAEE9FC9DCFF?4@C6EAGGGEBGGGGGDFDGFGGGGGGGGFFFGFEFEFFGGGGFGGGGGGGGGGFFB@FFFGGGGGFCEGGGEGGF<EFFGFEGGGGGGGGGGGGGGGCCCCC
@sD 119
TGAGGAATATTGGTCAATGGACGAGAGTCTGAACCAGCCAAGTAGCGTGAAGGATGACTGCCCTATGGGTTGTAAACTTCTTTTATACGGGAATAAAGTGAGCCACGTGTGGCTTTTTGTATGTACCGTATGAATAAGGATCGGCTAACTCCGTGCCAGCAGCCGCGGTAATACGGAGGATCCGAGCGTTATCCGGATTTATGGGGTTTAAAGGGAGCGTAGGCGGGTTGTTAAGTCAGTTGTGAAAGTTTGCGGCTCAACCGTAAGATTGCAGTTGATACTGGCGACCTTGAGTGCAACAGAGGTAGGCGGAATTCGTGGTGTAGCGGTGAAATGCTTAGATATCACGAAGAACTCCGATTGCGAAGGCAGCTTACTGGATTGTAACTGACGCTGATGCTCGAAAGTGTGGGTATCAAACAGGATTAGATACCCT
+
FEFGGGGGGGGGGGGGGGGGGGGGGGGFGGGGGGGGGGGGGGGGGGGGGGGGGGGG@EEEGGGGGGGGGGGGGGFFGGGGGGGGGGGGGGGGDFCFEFGGGGGGGGFF8=DFGGGGGGGGCEGGGGGG?FFFGGGCFFGFC@E@EFGGGFGGGGGGDDFGGFAFGGGDCG<@<@CFF7FC:CEFC:;>B>CCFFFGGGGG?C)4?F7CF>F>CCF7G;G>=DCFCDGEFE=>4<D=7GC:@@7;E7:CGEEDCGG?=C>AB+?DCGGGGGF-GFAFA@?=>8GECE<B8FFAEF8GFE@A,FEGGGGGF8ED@8ECEFFC4?EGFGGGFGFE<FFD=<,,GCGFFE<GGEFGFEEC@7GGF>GGGFFGGGGGE9GGFFGGGGGGGGGGGGFGGGGGGGGFFCGFGGGGGGGGGGGGFGCEGGFFB,GGGEGCCCCC
@sD 120
TGAGGAATATTGGTCAATGGACGAGAGTCTGAACCAGCCAAGTAGCGTGAAGGATGACTGCCCTATGGGTTGTAAACTTCTTTTATACGGGAATAAAGTGAGCCACGTGTGGCTTTTTGTATGTACCGTTTGAATAAGGAACGGCTAACTCCGTGCCAGCAGCCGGGGTAATACGGAGGATCCGAGCGTTATCCGGATTTGTGGGGTTTAGAGGGCGCGTAGGCGGGTTGTTAAGTCAGTTGTGAAAGTTTGCGGCTCAGCCGTAAAATTGCAGTTGATACTGGCGACCTTGAGTGCAACAGAGGTAGGCGGAAGTCGTGGTGTAGCGGTGAAATGCTTAGATATCACGAAGAACTCCGATTGCGAAGGCAGCTTGCTGGACTGTAACTGACGCTGATGCTCGAAAGTGTGGGTATCAAACAGGATTAGATACCCT
+
CFCFGFGGGGGGDEFGGGGGFFG@@FGFGGGGGCFFGGFF<F@CFGGGGGGDGFCFG,CCEFFG88FEFGEGEFFGGG<B9FFFFGGCGGDGCDCFGFDGGDEEFD>FFF77DCFFGGGGGFGFG9F7F+,+:C9;,A:,,,68=@BFGA<F3@FFGFF:,86=C++@+<DFFFG@C:C>F7>>*17*C@*,27=::=F/+=%FFC<:F:%33<<)<3C7$32#1*//GCCDCED:7*<CE79C;AFGGDGE7=66G86+7:5:;D9<FE?D;,FCE@9=C6FC=C8,8=AGBFCE9=4,FGGGFC?EGGFE+8+C7DCCGFB@)ECCCGFEFFFE@-GGGGGGGGGCFEFE@CB@?@FFECFF9FGFF6,GGGFCGGGGGGGGGGFGGGGFAGFFGGGFGGGGFGGDFFGGFFF9GGGGGGGGGFGFEFDCCCCC
@sD 121
TGAGGAATATTGGTCAATGGGCGAGAGCCTGAACCAGCCAAGTAGCGTGCAGGATGACGGCCCTATGGGTTGTAAACTGCTTTTATAAGGGAATAAAGTGAGAGTCGTGACTCTTTTTGCATGTACCTTATGAATAAGGACCGGCTAATTCCGTGCCAGCAGCCGCGGTAATACGGAAGGTCCGGGCGTTATCCGGATTTATTGGGTTTAAAGGGAGCGTAGGCCGGAGATTAAGCGTGTTGTGAAATGTAGGTGCTCAACATCTGCACTGCAGCGCGAACTGGTTTCCTGGAGTACGCACAAAGTGGGCGGAATTCGTGGTGTAGCGGTGAAATGCTTAGATATGACGAAGAACTCCGATTGCGAAGGCAGCCTGCTGTAGCGCAACTGACGCTGAAGCTCGAAAGCGTGGGCATCGAACAGGATTAGATACCCT
+
DFGGGGGGGGGGFGGGGGGGCGGGGGGGGGGGGGGGGGGGFGFGGGGGGGGGGEFGDFGGGGGFGGGGGGGEGGGGGGGGGFGGGGGGAEFFGGGGGGGGGGGGGGGGGGF9FGGGGGGGGGGGGFEFGGFCF?EEFF9FGFGGGEEBFF<FGGGDFFGDFFFGGGGGG>EFGFGG:CGGGGGGDGGGGGGGFGGG5:CBDG'<FFFCCGFGGDF:C6:>06CFFFGGGFEFC516C7EE?F*;4<<4GGGFC<CFCE7@:C6DCGGFFC::+C@8CCE-,FFGFFD<18,9)EAB=9FFD?@AGGGFECFF8>EEEF@CFFCC5F=FGGGD9GGGFFFF@,GGFGGFFEGGGF:BC7GGGEGGGGEFDFFGGFGFEFGGGGGGGFEDFFFFDGEGCGF?FDGFGDGGGGGGGGGGGGGGGGGGFFAFFGGCCCCC
@sD 122
TGGGGAATATTGGGCAATGGGGGGAACCCTGACCCAGCAACGCCGCGTGAAGGAAGAAGGTTTTCGGATCGTAAACTTCTATCCTTGGTGAAAATAGTGATGGTAGCAAAGAAGGAAGCCCCGGCTAACTACGTGCCAGCAGCCGCGGTAATACGTAGGGGGCAAGCGTTGTCCGGAATGATTGGGCGTAAAGGGCGCGTAGGCGGCCTGGTAAGTTTGAAGTGAAAGTCCTTCGTTTAAGGAGGGAACTGCTTTGAAAACTGTCGGGCTTGAGTGCAGGAGAGGTAAGCGGAATGCCCGGGGTAGCGTGGAAATGCGTAGAGGTCGGGAGGAACACCAGTGGCGAAGGCGGCTTACTGGACTGTTACTGACGCTGAGGCGCGAAAGTGTGGGGAGCAAACAGGATTAGATACCCT
+
FEF8BCFDEFFDGGGCFEFEFEEDFGCFGFEFFGFGGDDA:CCCC7@3:C+<BDFD=F>DFE9FDGEC+:<FFFCFG<FCFFGGGGFGGFC,9:,>CFFE9DFFFFG,D@CC,F,C@FFC*<F@C<:FC9FFEFFGFGF@FC7FCGCE:8C@@F>EFGCEC5:*;E8+2;8CCEEE5ECECC:C6A5CE5C3C75*7*81)DC7=8CFCCCC<?(8<6:C<CCCFFC?EC@#CF0@<?CBFFFF5CF8,:.@EGFCCFFD?<CC>7D3,%,A388GGGFD=?DGGEC+B,8@,@6+7@C@9,EC8@6,,,9CGEEEDD<GE@@+7CF8F9FF7EGFBFGFEB:7FC:FGGGGFAGGFFFF9FGGGGEDGGFDFECB@FE:DEGGCEGDGGGGGGGGGFC,FCGFGGGGGGGCCCCC
@sD 36098
TGGGGAATATTGCACAATGGAGGAAACTCTGATGCAGCGACGCCGCGTGAGTGAAGAAGTAATTCGTTATGTAAAGCTCTATCAGCAGGGGAGATAGTGACGGTACCTGACTAAGAAGCTCCGGCTAAATACGTTCCAGCAGCCGCGGTAATACGTATGGAGCAAGCGTTATCCGGATTTACTGGGTGTTAAGGGAGTGTAGGTGGCCATGCAAGTCAGAAGTGAAAATCCGGGGCTCAACCCCGGAACTGCTGTTGAAACTGTAAGGCTGGAGTGCAGGAGGGGTGAGTGGAACTCCTAGTGTAGCGGTGAAATGCGTAGATATTAGGAGGAACACCAGTGGCGAAGGCGGCTCACTGGACTGTAACTGACACTGAGGCTCGAAAGCGTGGGGAGCAAACAGGATTAGATACCCT
+
FGCEGGGGGFCAF@FFFFDFGGGGGGGCF9DGDFGECECEFGG+FEGGGG,<FG9E9CFFFG9CFF=E<ECEFGG9FFF9<C,BFECBDE+@FEFG9EEGGGFGGG9FGDFFGEFFGF<55BFGD7FGGGGFF<,6DCF,,<<=3:3>F<CB;>:C@ABCGGF6<+1CFCFC<FFEGGFAFFCC637=F#9522=*?C<32A<<CC,=C8:8,F9=,CFFAC:EE8EF5:GDGCE@,BFEFF.GCGGG?EDD:#;FE@=78EB/?,B<CE@F>GFGCCEF1FGGG8:,FAGGF@>,E9F,FFGGAECBGFECF7F@,9GGGGGFAC@C@<EEBEFFAFB,B4C@GFCGGEGFFFCFF9GGGFDFEFCCGGFFCGFGGGGGGGGGGGGGF@EFE<FF6,FBDFGGGGGFEFFCCCCC
@sD 124
TGGGGAATATTGCACAATGGGCGCAAGCCTGATGCAGCGACGCCGCGTGAGGGATGGAGGCCTTCGGGTTGTAAACCTCTTTTATCGGGGAGCAAGCGAGAGTGAGTTTACCCGTTGAATAAGCACCGGCTAACTACGTGCCAGCAGCCGCGGTAATACGTAGGGTGCAAGCGTTTACCGGAATTATGGGGCGTAAAGGGCTCGTAGGCGGTTCGTCGCGTCCGGTGTGAAAGTCCATCGCGTAGCGGTGGAGCCGGGCCGGGTACGGGCGGGCTTGAGTGCGGTAGGGGAGACTGGAATTCCCGGTGTAACGGTGGAATGTGTAGATATCGGGAAGAACACCAATGGCGAAGGCAGGTCTCTGGGCCGTTACTGACGCTGAGGAGCGAAAGCGTGGGGAGCGAACAGGATTAGATACCCT
+
CCDFGFCGA<FFGGGGGGGFFGDGGGGCFFFGGGEFF8CGBFGG:FFEGGGGG7??FFGGDDGFGG7=FC:CECA9FG8F9E<FGGG>EGGGGFFEGGGGGGGGG9FFFGDDGGFD7>FFFDFFGFFCFECC8C,@FC:F:DFF>EFG,>FCEGGG9EF@3,6*==:C:9,8<CE**77<78CCC,=$FG5.8?8#<<@>9C>E385/+1<9/*87EEC=,78<C7?+@9)+=<DC:=:=*8<4**GFE>6**@>5*@++:BE=3+EFECFF<8D<D)8@8+6,+,+@,<,=<FDE;8?CCEBCFEFE>5E>FFFDFFGGFDGF@FC7EGGGGGEFF7C7E<?<B:@,,?GFGFFDGFFFFAGGEGDFGGGFEEEFGFFFGFFE,F@GFGGGGGGGFFGGGGGFFGGGGGGGGGFDCCCCC
@sD 36251
TGGGGAATATTGCACAATGGGCGCAAGCCTGATGCAGCGCCGCCGCGTGAGGGATGGAGGCCTTCGGGTTGGAAACCTCTTTTATCGGGGAGCAAGCAAGAGTGAGTTTACCCGTTGAATAAGCACAGGATAACTACGTGCCAGCAGCCGCGGTAATACGTAGGGTGCAAGCGTTATCCGGAATTATTGGGCGGAAAGGGCTCGTAGGCGGTTCGTCGCGTCCGGTGTGAAAGGCCATCGCTTAACGGTGGAGCCGGGCCGGGTGCGGGCGGGCTTGTGTGCGGTAGGGGAGCCTGTAATTCCCGGGTTAACGGTGGAATGTGTAGATATCGGGAAGAACACCAAGGGCGAAGGCAGGTCTCTGGGCCGTTACTGACGCTGAGGAGCGAAAGCGTGGGGAGCGAACAGGATTAGATACCCT
+
EF?FEDFFG@EFFGG,C9,,6CCFCEGGFC@CEEEC@F++8++@F7+@:CFF,=FF7=C-8C-5EDDCF@F+A,?E?FF9,,<EDEFE=CFG7=D@E,,,8B?AF,?CDFGGGG7,++=3@<AFE8,DF,,83E;ECCB8@:C,@:<:A*>*1=<*,@F:<F:F<,88>FGF:*<<<<CFC@@C,CF,,,<*8-1*:,78182F72//C?C:*8C:ECCF5:7<4/:/F>303,FC:C<;,8:+,C<GFF85*1***@F:@544++EC@+CF=6++@*C>:DF=+D::>GEB,,E@9FE7BEB@,?,+B8A7GFFFE?FGFE<EFEC>8,FCE,EFF:C@FB,,46F@:C,<GFFFGFEE@8FB@@+8,ECFC@FFGGGFBFGFECEFEBGGCGGEF7EGGGF9FE9FGGGDCGGGCA9C<
@sD 35175
TGAGGAATATTGGTCAATGGGCGAGAGCCTGAACCAGCCAAGTAGCGTGAAGGATGAAGGCTCTATGGGTCGTAAACTTCTTTTATATGGGAATAAAGTTTTCCACGTGTGGCATTTTGTATGTACCATATGAATAAGGATCGGCTAACTCCGTGCCAGCAGCCGCGGTAATACGGAGGATCCGAGCGTTATCCGGATTTATTGGGCTTAAAGGGAGCGTAGGTGGATTGTTAAGTCAGTTGTGAAAGTTTGCGGCTCAACCGTAAAATTGCAGTTGAAACTGGGAGTCTTGAGTACAGTAGAGGTGGGCGGAATGCGTGGTGTAGCGGTGAAATGCTTAGATATCACGAAGAACTCCGATTGCGAAGGCAGCTCACTAGACTGTCACTGACACTGATGCTCGAAAGTGTGGGTATCAAACAGGATTAGATACCCT
+
@CCEFFGGGGGGGGGGGGGGDGFGDGGGGGGGGGDGGGGGFFGFFGGBF>DGGGGGGGGGGGGGEGFFFGFGGGGGFFGFG9FGGGEEFFGDCFGGGGGGFABF,ECFEEB:9BFGGGGGGGGGGFG9FFGGGGGGGFFFFGGGGGGGA<ADBFGGGGGGGGGGGGGG:FDFEGGDGGCEGGGGCFGGG@G3GGGGGGFB9CFGGF,CF2<B)F7CEAGG?DF@9F#=/2;=EGG8@@<EDF@DE9@FF@?F#DCFFFFFFEGDC9@FDFF@@G>GBA==?CFFG,EF?EFC+GGF9@,,,9=GGGGGGFEE@,6+,GF=FFGGFFCFFFFE<?<@F@FCGFF8FC:,F9FCCB+GGFGGGGGGFAGGGCFF?FFCGFCGFEFGDGGGGGGGFGGFB@ECGFFFGGGFFFFCCFGGFCFGGGGGFGGGGFGCCCCC
@sD 26841
TGAGGAATATTGGTCAATGGACGAGAGTCTGAACCAGCCAAGTAGCGTGAAGGATGACTGCCCTATGGGTTGTAAACTTCTTTTATACGGGAATAAAGTGAGGCACGTGTGCCTTTTTGTATGTACCGTATGAATAAGGATCGGCTAACTCCGTGCCAGCAGCCGCGGTAATACGGAGGATCCGAGCGTTATCCGGATTTATTGGGTTTAAAGGGCGCGTAGGCGGACGCTTAAGTCAGTTGTGAAAGTTTGCGGCTCAACCGTAAAATTGCAGTTGATACTGGGTGTCGTGAGTACAGTAGAGGCAGGCGGAATTCGTGGTGTAGCGGTGAAATGCTTAGATATCACGAAGAACTCCGATTGCGAAGGCAGCCTGCTGGACTGTAACTGACGCTGATGCTCGAAAGTGTGGGTATCAAACAGGATTAGATACCCT
+
GGGGGGGGGGGGFGGGCFGGGGGGGGGEFAFGGFGFGGGGGGGGGGGGGGGGFGGGGGFGFGGGGGGGGGGGGGGGGGGGGGGGGGGGGGGGGGGDGGGFFFGGGGGGGGGGGGFGFGGGGGGGGGGGGG8AFF9=BEFFFFEGG8EFGAGFGFGG7AFGGGGFEGGGGGC;:FF@BE7<>B:B5>7FGGE7;C<7CD*<C7;CC7F<G,8?CEG#47C*2;EGGC<0,77;CFG;(DCGGGGFCD<FGFEF7FGGFC9=@CEE529AF><=FF=74==8@:ECE>FC=,DACFDF=FFAGGGFED7CB?CGGECCBCFE:C4+0C8,E,C<CFA<CFCFGFGCGGFFFEFFCB@7EFFGGGGGFFEEF88CDCGFCFFGGGGGGGGGGGGGF?FGCGGGGGGGFGGGGGGFGGGGGGFEGGGGGFFFGGFCCCCC
@sD 128
TGAGGAATATTGGTCAATGGGCGAAAGCCTGAACCAGCCAAGTAGCGTGAAGGATGACGGCCCTATGGGTTGTAAACTTCTTTTATAAAGGAATAAAGTCGGGTATGCATACCCGTTTGCATGTACCTTATGAATAAGGATCGGCTAACTCCGTGCCAGCAGCCGCGGTAATACGGAGGATCCGGGCGTTATCCGGATTTATTGGGTTTAAAGGGAGCGTAGATGGATGTTTAAGTCAGGTGTGAAAGTCTGCGGCTCAACCGTAAAATTGCAGTTGGTACTGGAGATCGTGAGTGCAGTTAGGGAAGGTGGAAGTCGTGGTGTAGCGGTGAAATGCTCAGATATCACGAAGAACTCCGATCGCGAAGGCAGCCTGCTAGGCTGCAACTGACATTGAGGCTCGAAAGTGTGGGTATCAAACAGGATTAGATACCCT
+
CFGGGGGGGGGGGGGGGGGFDGGG+@FFFGGGGGGGGGGGGGGGGGFGG7DFGGGGGG7CFGGF@DGGGGGGGGAEFG,FDFGGGFCG9FFGGFFGEDF,+=@EEGF9<FDFC<E=<FC5?,BEEF,,BA9,CF9EFGGG,AFGGCGG,CFGFD<FGGGF8FDGGGFGGGGGGGGGGCG7FEGF*57CGGEE9FG@C=@:31?EFFE@FFCG?FEFDBED:99GDF?4<D<<FGG<C=E<AED@,<F+5#$++FC>,:CBC>5CA,,F#GFDDCCF84;C?E:?448+@,DF>A9,,C,:,,=BE==B<,C@C@+EE<EEFECGAGCE;=DB<FFGFC,C94C9,,E,GFEGGEGF7=<FC+FFFFGGFEC@,;,,;,;,GGGFEGFCGGGFCGGGGFGGGGGGGFGGGDGGGGFGGGFGGGFGGGGGGGF@CCCC
@sD 22652
TGAGGAATATTGGTCAATGGACGAGAGTCTGAACCAGCCAAGTAGCGTGAAGGATGACTGCCCTATGGGTTGTAAAATTCTTTTATACGGGAATAAAGTGAGGCACGTGTGCCTTTTTGTATGTACAGTATGAATAAGGATCGGCTAACTCCGTGCCAGCAGCCGCGTTAATACGGCGGATCCGATGGTTATCCGGATTTATTGGGTTTAAAGGGAGCGTAGGCGGACGCTTAAGTCAGTTGTGAAAGTTTGCGGCTCAACCGTAAAATTGTATTTGATTCTGGGTGTCTTGCGTACAGTAGAGGCAGGCGGAATTCGTGGGGGATCGGTGATATGCTTAGATATCACGAAGAACTCCGATTGCGAAGGCAGCCTGCTGGACTGTAACTGACGCTGATGCTCGAAAGTGTGGGTATCAATCAGGATTAGATACCCT
+
FGGAFG@EFGG9CFGGGGF,,@BCCFG,;;FFCE-CFC<FCGFGGG@,BFDFF8<FE,<CF9FCEE@@F<CFC9AE,C=<?,A?FGGFC:CFGGD?FFFF9,<ACFE@8<FC<?<??FEA@<FGDG,?@EEFBF9@,A9=CEC=7+4?<,:BFFG7FFD+=FB<B7>+@BF73@F7+*515F,3***8><,;@C7CEEECCF9:C<:?&FCF.5F?79F;B>1=C*)98:@88C>9>9CF@<71,<2CC<CCCC>5%32/+GGGGGGDB6:+,5FE7,,,8@@3,=EF6F?6*99FGFFEE<AFGGFGGGEGF@C>8C=@=4@+:4,A9?C,,FFEE<FGGAEA@9,,FACFFF@B@EGFGECDFC9GCGGGGGGFF9GGGGGGGF<GEFCCF=8C,GEGFCGFCGFCFFGGGFCGE<;,CEGGGGGAFF@CCCCC
@sD 33672
TGAGGAATATTGGTCAATGGGCGAGAGCCTGAACCAGCCAAGTAGCGTGCAGGACGACGGCCCTATGGGTTGTAAACTGCTTTTATAAGGGAATAAAGTGAGTCTCGTGAGACTTTTTGCATGTACCTTATGAATAAGGACCGGCTACTTCCGTGCCAGCAGCCGCGGTAATACGGAAGGTCCGGGTGTTATCCGGCTTTATTGGGTTTAAAGGGAGCGTAGGCCGGAGATTAAGCGTGTTGTGAAATGTAGACGCTCAACGTCTGCACTGCAGCGCGAACTGGTTGCCTTGAGTACACACAAAGTGGGCGGAATTCGTGGTGTAGCGGTGAAATGCTTAGATATCACGAAGAACTCCGATTGCGAAGGCAGCTCACTGGAGCGCAACTGACGCTGAAGCTCGAAAGTGCGGGTATCGAACAGGATTAGATACCCT
+
CFGGGGGGGFGGGGGGGGGD@@CFGGGGGGGGGADGFGF<FCGGGGGEGGGFF@FFCF7@@CFFGG,CEE@FGCGGGGGGFGDGGGGG9EFDFGFFAFGFFGGGDFFFGFGGGGGGGGGGGGCFCGGCGGDEADGGGGGGGFFG8CE,3CFBFGFGBF7FAFFGGGCFEE:;,>*CFGGEF?9**FEFFGGGGCF@*=FF;CGGGC=<F,2CFCD>C@EGF=GGFEC:E<0:ECF4CCFFGF@EGFGFFFBFG9C;FFFFGG=CFF:DCDCDEG<GGFGGGGGFBB+=DCDEFCFEFF<<AGGGEGGFEFGGDE@+CGGFECC@5B@F@,C9GGFE;9GGGCGGGGGD<FFDFGF@7FGGGFF@FGGFGDGGFFGFFFEGGGGGGGFDCECGGGFFF@FDF:C6,CDGFFFECGFCGDGFGGGGGGGGGGFCCCCC
@sD 131
TGAGGAATATTGGTCAATGGACGAGAGTCTGAACCAGCCAAGTAGCGTGAAGGATGACTGCCCTATGGGTTGTAAACTTCTTTTATACGGGAATAAAGTGAGGCACGCGTGCCTTTTTGTATGTACCGTATGAATAAGGATCGGCTAACTCCGTGCCAGCAGCCGCGGTAATACGGAGGATCCGAGCGTTCTCCGGATTTATTGGGTTTAAAGGGAGCGTAGGCGGACGCTTAAGTCAGTTGTGAAAGTTTGCGGCTCAACCGTAAAATTGCAGTTGGTACTGGGTGTCTTGAGTACAGGAGAGGCAGGCGGAATTCTTGGTGTAGCGGTGAAATGCTTAGATATCACGAAGAACTCCGATTGCGAAGGCAGCTTGCTGGACTGTAACTGACGCTGATGCTCGAAAGTGTGGGTATCAAACAGGATTAGATACCCT
+
EFFGFGGGGGGGGGGGGGGFFGGGGGGFGGGGGGFGGGGFCFFGGGGEGGGGGGGGGGGGGGGGGGGGGGGGGGGGGGGGGGGGGGGGGCFCGFFGGGGFGGGGGGGGGG7FCGGGGGCGGGGGFGGGGGGDGGGAFFGF<ACC@@BFGGGGGGGGFCGGGGFGECCGGECFCGGGGDE<DCCF*<*CF:*1CFEE5C:<CDF9C@:4=F:;9CC4C;GFF9GF>@,>E55>ED@<<0<F.FCAC*A@@>+3:>8;GGB8@F8$F=9<A@<<:FDE,,===GFFE=B?2,GGFGDC4,4,FGFFGD:B=8EDB9GE>,CFFECE5FDGGGFFEBFGFF<GGFCF@CCGGFGGGGGGFDCCGEFDFFFFF@8GGEDGGGGGFECGGGFGEEFGGDGGGGGGFGGGGGGEGGGGGGGGGGGGGGGGGGGDFGFCCCCC
@sD 34475
TGAGGAATATTGGTCAATGGGCGAGAGCCTGAACCAGCCAAGTAGCGTGAAGGATGACTGCCCTATGGGTTGTAAACTTCTTTTATAACGGAATAAAGTCGGGTATGCATACCCGTTTGCATGTACTTTATGAATAAGGATCGGCTAACTCCGTGCCAGCAGCCGCGGTAATACGGAGGATCCGAGCGTTATCCGGATTTATTGGGTGTAAAGGGAGCGTAGATGGATGTTTAAGTCAGTTGTGAAAGTTTGCGGCTCAACCGTAAAATTGCAGTTGATACTGGATATCTTTAGTGCAGTTGAGGCAGGCGGAATTCGTGGTGTAGCGGTGAAATGCTTAGATATCACGAAGAACTCCGATTGCGAAGGCAGCCTGCTAAGCTGCAACTGACATTGAGGCTCGAAAGTGTGGGTATCAAACAGGATTAGATACCC
+
<FCFGGGGGGGGGEGGGGGGGGGGDGGGGGGGGGGGFDFGGGFGGFFGGGGGGGGFGGGGGGGGGGGGGGGCGGCEGGGGGGGGGGGFGDGGGGFGGGGGDGGGGGGGGGGGGGEEGGGGFDGEGGFGGGGGGGFFGGGGCFGGGG+FFGGGGCDDGGGGGGGGGGGGGGGGGGGGGG:FCGGGGGGGG7*:EFEFE5FCC@(:@F<#:03ECGGFC@:BBE<DD@FFGGGD?GGDCGGF<G<<GGGB1GFGEGGGGF>BCC9AGGFGEC@=BFFF<FGEFG<5,?,=,5,*,,,FF<?8=F@F>9+CGFFGGEE=B9,FF9C=@8,9,,C,FFFECFFCGGDFC<FFFGEEC@@@@?FCEFC=,,FGGFGGFCFE,EB4<6F,69GGFFCFFFFD@EC;,,GEE8BBFDFFEEFFFEFEGGFFCEFFFFC8C@A
@sD 33136
TGGGGAATATTGCACAATGGAGGAAACTCTGATGCAGCGACGCCGCGTGAGTGAAGAAGTAATTCGTTATGTAAAGCTCTATCAGCAGGGAAGATAGTGACGGTACCTGACTAAGAAGCCCCGGCTAACTACGTGCCAGCAGCCGCGGTAATACGTATGGCGCAAGCGTTATCCGGATTTACTGGGTGTAAAGGGAGTGTAGGTGGCAAGGCAAGTCAGAAGTGAAAATCCGGGGCTCAACCCCGGAACTGCTTTTGAAACTGTGAGGCTAGAGTGCAGGAGGGGTGGGTGGAATTCCTGGTGTAGCGGTGAAATGCGTAGATATTAGGAGGAACACCAGTGGCGAAGGCGGCTCACTGGACTGTAACTGACGCTGAGGCTCGAAAGCGTGGGGAGCAAACAGGATTAGATACCCT
+
FGGGGFGGGGFGGGGGGGGFBFGGGGG@FCGGGFGGGGGGGGGGDGGFGCEDFFFFFEFC6-CEFGG,4CFFFFG9<?FGDF5B?8,EFFFFE8FF,CFFCFGGGG9E,BF,F9FGFGF@<=FEGEGGGGDF@FDGGGGGGFDGGGGGGGGGGGGGDFF>3CFGGGGGGG7CFGGGG6FFCFGGGGGGGF9B;FFFG3C;@?C,?C##6#8??CFG6CCC,FEF>@F*3+><FEECFFG>;ED+,GGFCDB6@A'@8;C9DGG?=7C=FG+FDF<:3FF@8@=@FB=4E9FGEE8@@998,9GEBGGF?9E9CGEDGFFFGGFEC9,FEECGCFGFD@DFFGFDGFCFC+FGGGGFFFDCFE,CFGGGGGF@,GGGDGGCFCGGCEF7GDFFFFGGGFGEGGGGFCFFFA8CCCCC
@sD 134
TGAGGAATATTGGTCAATGGACGAGAGTCTGAACCAGCCAAGTAGCGTGAAGGATGACTGCCCTATGGGTTGTAAACTTCTTTTATACGGGAATAAAGTGCGCCACGTGTGGCTTTTTGTATGTACCGTATGAGTCAGGATCGGCTAACTCCGTGCCAGCAGCCGCGGTAATACGGAGGATCCGAGCGTTATGCGGATTTAGTGGGTTTAACAGGAGCGTAGGCGGGTTGTTAAGTCGGTTGTGAAAGTTTGGGGCTCAACCGTAAAATTGCAGTTGGTACTGGCGACCTTGAGTGCAACAGAGGTAGGCGGAATTCGTGGTGTAGCGGTGAAATGCTTAGATATCACGAAGAACTCCGATTGCGAAGGCAGCTTACTGGATTGTAACTGACGCTGATGCTCGAAAGTGTGGGTATCAAACAGGAGTAGATACCCT
+
FGGGGGGGGGGGGFFGGGGGFFGGGGGGGFAD<FGGFF=FEFFFGGGGGGFGGGGGCCEEFGFGCFE<<F7EFFFGGGGAFAFFGFFFGGEE7FCEF,BA,@@:FGDFGEGEFF,?AFGFEFGGGFG@?DBD8?E,ABDAABE7=8+=FC,>BFGCGC,><8F@883@FEGGCFFGGEGEFGGG7>*FFFGG,>=E*:C@;+7A=F73<07##85@E5B25959@5G6EEEG>CG<C#<>,@8E@3<CF>=,+D8GG<F>C7<DC=AGGGG*GGGC:C@(0GF>FE?,CFAF:=@9,EBA@99,GEGGEDB,6BGGEFDEGGGDFEGGFFC=9,D8>-E,FFF?::,,C,CGFEFC?,GGF7:AEFDGGGFGGGGFFFGGFCFFCC<C>EFEFFEFEEF@DGGGGGGGGGGGFAFGGFFEFFCEC,FAFGFCCCCC
@sD 135
TAGGGAATTTTCGGCAATGGGGGAAACCCTGACCGAGCAACGCCGCGTGAAGGAAGAAGTAATTCGTTATGTAAACTTCTGTCATAGAGGAAGAACGGTGGATATAGGGAATGATATCCAAGTGACGGTACTCTATAAGAAAGCCACGGCTAACTACGTGCCAGCAGCCGCGGTAATACGTAGGTGGCGAGCGTTATCCGGAATTATTGGGCGTAAAGAGGGAGCAGGCGGCACTAAGGGTCTGTGGTGAAAGATCGAGGCTTAACTTCGGTAAGCCATGGAAACCGTAGAGCTAGAGTGGGTGAGAGGATCGTGGAATTCCATGGGTAGCGGTGAAATTCGGAGATATATGGAGGAACACCAGTGGCGAAGGCGACGATCTGGCGCATAACTGACGCTCAGTCCCGAAAGCGTGGGGAGCAAATAGGATTAGATACCCT
+
GGGGGGGGGGGGGGGGGGGGGGGGGGGGGGGGGFGGGGGGGGGGGGGFEGFDFEGG,CEFFEAFFGFFGGGGGFGGFCGGGFGGGGG9?FGGFFGGG>FGGGGGGGGGGGGFFGGGFFGGGGFGGGGGGGGGGGGGGGGFGGGFFGGCFGGGGGGGGGGGFGFFG:>:FFG8EGGG9,;CCFGGF,:FEE@CGGD@CGFGGCEGFE@6FGGGGCC>><5>:4:DFF8:EEEEFE-?CFFFEF:D@FG075,A>@,8:1#98FFF<C><FB=@78@FD2<FF>=6++FDDC,<9FEFBF@:,49BCFCFGFF7CGE>@>98FEFAA,>C=C89FEC@A84+@:,,A,FEDFFF?FEB8,=<8CGEEEEDGECGGEGGFC6CGGGECFDGGF,ECF@EFFFDEFGFE7GGGFGGGGEGCGFECEFFGGGGF,GGGGGCCCCC
@sD 18873
TGAGGAATATTGGTCAATGGGCGAGAGCCTGAACCAGCCAAGTAGCGTGAAGGATGAAGGCTCTATGGGTCGTAAACTTCTTTTATATGGGAATAAAGTTTTCCACGTGTGGAATTTTGTATGTACCATATGAATAAGGATCGGCTAACTCCGTGCCAGCAGCCGCGGTAATACGGAGGATCCGAGCGTGCTCCGGATTTATTGGGTGTAAAGGGAGCGTAGGTGGATTGTTAAGTCAGTTGTGAAAGTTTGCGGCTCAACCGTAAAATTGCAGTTGAAACTGGGAGTCTTGAGTACAGTAGAGGCAGGCGTAATTCGTGGTGTAGCGGTGAAATGCTTAGATATCACGAAGAACTCCGATTGCGAAGGCAGCTTGCTGGACTGTAACTGACGCTGATGCTCGAAAGTGTGGGTATCAAACAGGATTAGATACCCT
+
FFFGGGDFFGF<FGGGGGEGEFGG7CEGFGGFFGGGGFFFGGFFGGG@EFFGGGCADFGFG@FFC,C@<,CCCGCFFGGGAFCFGCGCFGGDGGEEFFFFCF??EEGF8FFECFGFFFF<FFGFGGGGCFFDFGC99FEFBAC7CBCDFF?BFFFGGGGGGGFGGGDGFG7CF9F+3>F*:6>>7>C4?##6?>F@C88<7&FC?><#9BE>FEC=>.F<>:B(2FFADC<FFE::>6C<FFFFDCFFF-9CFE?>D>FD7@DECFAF9GGGGE>CECC<7GGFFFB?@4EF;FCGGGGFD9,EF=9:B+5,DA+CFFFGDGGGAEC5FGGFC<C89<9GGDEGGGFGF9GGGF:B@FFBF@F@FFGFCC<FE;CF@GGGGGFGGGGGGFBEGGGGFEF8FGGGGGGGGGFGGFAGGGGGCGGGGGGGGGGCCCCC
@sD 137
TGGGGAATATTGCACAATGGGCGAAAGCCTGATGCAGCGACGCCGCGTGAGTGAAGAAGTATTTCGGTATGTAAAGCTCTATCAGCAGGGAAGAAAATGACGGTACCTGACTAAGAAGCCCCGGCTAACTACGTGCCAGCAGCCGAGGTAATACGTAGGGGGCAAGCGTTATCCGGATTTACTGGGTGTAAAGGGAGCGTAGACGGTAAAGCAAGTCTGAAGTGAAAGCCCGCGGCCCAACTGCGGGACTGTTTTGGAAGCTGTTTAACTGGAGTGTCGGAGAGGTAAGTGGAATTCCTAGTGTAGCGGTGAAATGCGTAGATATTAGGAGGAACACCAGTGGCGAAGGCGACTTACTGGACGATAACTGACGTTGAGGCTCGAAAGCGTGGGGAGCAAACAGGATTAGATACCCT
+
AEFFEFGGGGGGGGGGGFGGGGGGGGGGGGCCDEFFGGDGGGGGGGG>FEGCFFGFFFCCFC<C<=F?FGGAFGGFFFF9D@BF?FGGGGGG7EFFGGCFGEFFGGEGFFFFGFFFGF8DFFEEG@FG8=CDCDEEGGGGGFEFC***6@@FFG<DFGGCGGFC7/<:6C@8FF7C:1<A9<:FFG:CC92BCF<**/::CDC%<8C:;C9C3<;F?C<B486==@@FGFGG>4:$$<F:9??FEEG97@B#9GG@FCDFFEBA6F93<?GF8@4@EC=E>D=B=,,ECE9FFB;@EFE,?,GGBFCFCEFACC@>,EF8<CECFGEC5<@,,AFEGGGF:CC?FECEGGFGFGGGFEGFFFFAF<C,CDCC@,GF@EEEC7EF@GGGGGGFFGCGEE9EGGGGGGGGFF8CCCCC
@sD 20852
TGAGGAATATTGGTCAATGGACGAGAGTCTGAACCAGCCAAGTAGCGTGAAGGATGACTGCCCTATGGGTTGTAAACTTCTTTTATACGGGAATAAAGTGAGCCACGTGTGGCTTTTTGTATGTACCGTATGAATAAGGATCGGCTAACTCCGTGCCAGCAGCCGCGGTAATACGGAGGATCCGAGCGTTATCCGGATTTATTGGGGTTAAAGGGAGTGTAGGCGGGTTGTTAAGTCAGTTGTGAAAGTTTGCGGCTCAAACGTAAAATTTCAGTTGATACTGGCGACCTTGAGCGCAACAGAGGGAGGCGGAATTCGTGGTGTAGCGGCGAAATGCTTAGATATCACGAAGAACTCCGATTGCGAAGGCAGCTTACTGGATTGTAACTGACGCTGATGCTCGAAAGTGTGGGTATCAAACAGGATTAGATACCCT
+
A@FFFFFGGFGGCGGGGGF,CFFGGDDGGGEFDGGGGGGGGGCFFGGEGGDFGGGCDEFFGGG8EEFGG@CE:EFAFFFFFF,CF@EF,BFCEFFGCEFGGGGGGGGEGFGGG=BFGGG<FDGFDEGGDFCFFGG9F,=EDFEGEFEGGGFC7FFDGGC=AFF8=8>FGG7DGFFGCEEDFFGFGGG71<C;;<F=GF<CG7<B9B,8**8;B6C0>>/*=:DDCCE308ACAEF*FCCE8C;FCE<=CEC?CEEFF>F8#F=,CEFE,@#17A9@A7CCFDFCFCF?8EF@*+E?9EC,>4,B44+:FEFFD:>7EFFDF=C@FGGGGGFFFGGF;FEC?9E<BCFFFFFE<ECG@GGGFB@,E<CF@DAFGFEGFC?FGGGGFGFDFF@FE9CFFEECFGGGGGGGEFFCE<FGCGFFFGGFFCGFGGGCCCBC
@sD 139
TGGGGAATATTGCACAATGGGCGAAAGCCTGATGCAGCGACGCCGCGTGAGTGAAGAAGTATTTCGGTATGTAAAGCTCTATCAGCAGGGAAGAAAATGACGGTACCTGACTAAGAAGCCCCGGCTAACTACGTGCCAGCAGCCGCGGTAATACGTAGGGGGCAAGCGTTATCCGGATTTACTGGGTGTAAAGGGAGCGTAGACGGTAAAGCAAGTCTGAAGTGAAAGCCCGCGGCGAAACTGCGGGACTGCTTTGGAAGCTGTTTAACTGGAGTGTCGGAGAGGTAAGTGGAAGTCCTAGTGTAGCGGTGAAATGCGTAGATATTAGGAGGAACACCAGTGGCGAAGGCGACTTACTGGACGATAACTGACGTTGAGGCTCGAAAGCGTGGGGAGCAAACAGGATTAGATACCCT
+
<EFFGGGGGGGGGGGGFGGGGGGEGGGGGGGGGGG<@FFGFGGGGGGCFEGGGGGGGFCCF9FFGGCFFFFGGGGEFFGGGFGGEGGGGGGGGGGGGGGGGGFEFGGGGGGDFGB<FE,D<FGGGCCGGGGGD@,DFG@CFGGGGGCFE>FFCFFGGGGGGGDGGGGDG@FGC;7<**4<<E,F<FFGC>GFC16?CGC:DCEGGGG+;FECG/<9@9FF9FCC9=@@FFFGDC@3#$3B88@EA=CC5BCFFCDAD<FG><C,C99EG=FF:>$FC8>>3G=CC4,?CGGFE=,EE?8FF:GGBECEEFFDFC7GFFDGGFAGFEFGGFEEFFGGGGFGGGEGGGFFCEFECFCGGDGGGGFGFGFEGGFGGGGGGGGGGGGGC@GGGGGGFFEFFFFFGGGGGGGGGGGCCCCC
@sD 25544
TGGGGAATATTGCACAATGGGCGAAAGCCTGATGCAGCGACGCCGCGTGAGTGAAGAAGTATCTCGGTATGTAAAGCTCTATCAGCAGGGAAGAAAATGACGGCACCTGACTAAGAAGCCCCGGCTAACTACGTGCCAGCAGCCGCGGCAATCCGCAGGGGGCCAGCGTTATCCGGATTTACTGGGTGTAAAGGGATCGGAGACGGCGAAGCAAGTCTGAAGGGAAAACCCAGGGCTCAACCCTGGGACTGCTTTGGAAACTGGTGTGCTAGAGTGTCGGAGAGGTAAGTGGAATTCCTAGTGTAGCGGTGAAATGCGTAGATATTAGGAGGAACACCAGTGGTGAAGGCGGCTTACTGGACGATAACTGACGTTGAGGCTCGAAAGCGTGGGGAGCAAACAGGATTAGATACCCT
+
GGCGGGGGGGGG9FFGGGCG,EFGDFGFGFFGF9FGGGEFBF@7CGG+@E,<EE,C?FF9EE,CFAF7FGFC5FE5EEG9CE<@D,?,BFCEFCFFG9<?,?F+@>=FGB8EA=F,C<B<F:>:F>FF@;<<C3@DF,>7><,F7*<:***,,8>*:<F<*=C*18**=*<C,FFGG78E?:3EFE8EE-CC@:8&#>8#B:8<8C*;148EEFFBGFFB=<1GF@:/F*8CFCDE/@3FFF,E<8A:3,B6,5,,33,E==B<B9F?D7,=5DGEECFE4EAFF9<9EEEE9,E@,4:<GFCC5GGGFGF<CCEFDE9FGFFGE<E<FDEFCF,EGF@GFGF<FF>GGGFFF,AFEECDFF9CAFCGEF<DGGF8GGGGGDGGEGGEGGEGFCGGFC9EGGGGGGGGGGGCCCCC
@sD 36570
TGGGGAATATTGGGCAATGGACGCAAGCCTGACCCAGCAACGCCGCGTGAAGGAAGAAGGCTTTCGGGTTGTAAACTTCTTTTGTCAGGGACGAGTAGAAGACGGTACCTGACGAATAAGCCACGGCTAACTACGTGCCAGCAGACGCGGTCATACGTAGGTGGCAAGCGATGTCCGGGTTTACTGGGTGTAAAGGGCGTGTAGCCGGGAAGGCAAGTCAGATGTGAAATCCACGGGCTCAACTCGTGAACTGCATTTGAAACTGTTTTTCTTGAGGATCGGAGAGGCAATCGGAATTCCTAGTGTAGCGGTGAAATGCGTAGATATTAGGAGGAACACCAGTGGCGAAGGCGGATTGCTGGACGACAACTGACGGTGAGGCGCGAAAGCGTGGGGAGCAAACAGGATTAGATACCCT
+
FFCEGGDDFGGGGGGGGGFG,C7@:FFDGGCG8FFGGGFFDGFFGGGGGGGGGGGGCD8FFF<EFCFGEF7??FD?<FEAFFGD4,C,BFDFFEE=FGAE,8,++B7B,CFFF+8+B=F<DB<<>CFGDFFED8+4,33=>FFF:DF3CC5*<DCFGF9>@;,*,6<+:**6*47,*1**=72<<2<F8**7,>:FCC:?CGF77,*:8*8*?50AC301=FCEC<#:C9<8C83F>38,@B>B<',A;>9<9,@,<7@3C==8GFF8B5,9?71++B6+6,9,?9F8B+:8FC=8984,:<FGEE>GGCGGF<44,@4<C;C,C<<EE<FB,?:C::,@<EFGCDFFDCFCC@6C,<C@B@@FCDGGFCGFEEE<?F:6CGCGGGEEFCGFGFE,C;C,FBGFFFGEGGFGGCCCCC
@sD 142
TGGGGAATATTGCACAATGGGCGAAAGCCTGATGCAGCAACGCCGCGTGAGCGATGAAGGCCTTCGGGTCGTAAAGCTCTGTCCTCAAGGAAGATAATGACGGTACTTGAGGAGGAAGCCCCGGCTAACTACGTGCCAGCAGCCGCGGTAATACGTAGGGGGCTAGCGTTATCCGGATTTACTGGGCGTAAAGGGTGCGTAGGCGGTCTTTTAAGTCAGGAGTGAAAGGCTACGGCTCAACCGTAGTAAGCTCTTGAAACTGGGGGACTTGAGTGCAGGAGAGGAGAGTGGAATTCCTAGTGTAGCGGTGAAATGCGTAGATATTAGGAGGAACACCAGTAGCGAAGGCGGCTCTCTGGACTGTAACTGACGCTGAGGCACGAAAGCGTAGGGAGCAAACAGGATTAGATACCCT
+
CFFEGGGGGGGDGGGGGGEFEGGGGGGFGGGGGGGGGGG,CEGGGGGGGEGGGGFGGGGGGGGFGGEEFGGGFGGGGGGGGFFGGFGGGGFGGCAFCFGGGGGGFGG9FFBFFFGGGGGDDFGDGFCGGGGGGGGCG9FGGGGGGD8FFFEF;ACGGGGGGGEFG=FEGGGGFEGGFCCGGGC@FGGG:38<CFG=<=CCDGGGGG@5:>@;F?C2:@CFB?EF6FGF@CGGGGGFFGGFCCFF@ECFBD<9CEF><9C>EFEFGG=FFAE3GGGGECGE4CGGGFCDGF@>CE88A4,DE>>)7EFDFFGGGFGEE,E?8FE?<F<FGGFFFDC@FGGE@GFEFB@7GFF:6FFFGGGFEGGGGGEGEGGGGGFCGGGFGGGGGGGGGFGGGFFEEGFFDFFDGGFEGFBCCCC
@sD 18958
TAGGGAATATTGGACAATGGGCGAAAGCCTGATCCAGCAATGCCGCGTGGGTGATGAAGGCCTTAGGGTTGTAAAGCTCTTTTACCCGAGATGATAATGACAGTATCGGGAGAATAAGCTCCGGCTAGCTCCGTGCCAGCAGCCGCGGTAATACGGAGGGAGCTAGCGTTGTTCGGAATTACTGGGCGTAAAGCGCACGTAGGCGGCGATTTAAGTCAGAGGTGAAAGCCCGGGGCGCAACCCCGGAACTGCCTTTGAGACTGGATTGCTAGAATCTTGGAGAGGCGAGTGGAATTCCGAGTGTAGAGGTGAAATTCGTAGATATTCGGAAGAACACCGGTGGCGAAGGCGGCTCGCTGGACAAGTATTGACGCTGAGGTGCGAAAGCGTGGGGAGCAAACAGGATTAGATACCCT
+
FGGGGGGGGGGGGGGGGGEFGGGGGGGGGFGGGGGGGGGGFGGDFGEFGGGGGFGGFFEFFGFGFGGDFGGGGGDEFGFGGGGGGGGGGCEGGGA<FG9FGD9AFGGGGGGGGGCGGGGGFGGCEFGGGFCFFFGGGGGFFGFGGGGGFGEFGGEGEGGG:FED@E756F>1GGDGGGGGGF-9?FGG;DGF2CF<DGGCFF<9FEC8@GFCBCCFFBFGFFAE>EGGGFGGGDE:5DGEDFDDFGFF@GF@FGFFFFE@2DBFAAB,E9FF2B=@GFDF8C1CC>E,FE?C8@CEEBF,GFE>BDDGFFF?7F?EDFGGFGGF@GGGGFFGGFF=+EGGGDGGFEGGGGGGGGGFGGFGGGFAGGGGGGGGGGGGFFCGGGGGECGGFFGGGGGGGGFGGGGGGGGGFF?CCCCC
@sD 22433
TGAGGAATATTGGTCAATGGACGAGAGTCTGAACCAGCCAAGTAGCGTGAAGGATGACTGCCCTATGGGTTGTAAACTTCTTTTATACGGGAATAAAGTGAGGCACGTGTGCCTTTTTGTCTGTACCGTATGAATAAGGATCGGCTAACTCCGTGCCAGCAGCCGCGGTAATACGGAGGATCCGAGCGTTATCCGGATTTATTGGGTTTAAAGGGAGCGTAGGCGGACGCGTAAGTCCGTTGTGAAAGTTTGCGGCTCAACCGTAAAATTGCAGTTGATACTGGGTGTCTTGAGGACAGTAGAGGCAGGCGGAATTCGGGGTGTAGCGGTGAAATGCTTAGATATCACGAAGAACTCCGATTGCGAAGGCAGCCTGCTGGACTGTAACTGACGCTGATGCTCGAAAGTGTGGGTATCAAACAGGATTAGATACCCT
+
FDGFGGGG9FGGGGGGGGGFGGGGEEEGFEFDFGFGGGFFGGGGGGGGGGGGGGGFEFEGFDEGGFGCGGGGGGGGGGGGEGGGEFGFGGDCCFFF?<FGFGGGGGCGGGGFGFAFE@F,,,CF,ECGGG?FGC9;FFGEA@FDCCFGGGFFFFFG<9<FGGGGGGGGGGGE@FFE7FEG:>CFCC>FFCFFF>F/1=,<9B@AF;F.>F:B>FDFG>GD97EC5*:3CE#AB<@:5,3,(DFF@37FGFEFDFC:@8GFFFDF;9GGGGD=7C9FAC718GFEG,B,DDDC99,,9GGGGGGGFGGF>GGFFCC=786,FGEE9GEGGEFFEFFGGDFGGFAAGECGGGEFFB@7GDGCGGGGGGGFEE8GGFECGF8CFCGFFFF7FGEGGGGGFCC8F:GECFGGGGGGGGGGGF<EEGGGGFFGFE<CB<<@
@sD 22966
TGAGGAATATTGGTCAATGGGCGCAGGCCTGAACCAGCCAAGTAGCGTGAAGGATGACTGCCCTATGGGTTGTAAACTTCTTTTATAAAGGAATAAAGTCGGGTATGTATACCCGTTTGCATGTACTTTATGAATAAGGATCGGCTAACTCCGTGCCAGCAGCCGCGGTAATACGGAGGATCCGAGCGTTATCCGGATTTATTGGGTTTAAAGGGAGCGTAGATGGATGTTTAAGTCAGTTGTGAAAGTTTGCGGCTCAACCGTAAAATTGCAGTTGATACTGGATATCTTGAGTGCAGTTGAGGCAGGCGGAATTCGTGGTGTAGCGGTGAAATGCTTAGATATCACGAAGAACTCCGATTGCGAAGGCAGCCTGCTAAGCTGCAACTGACATTGAGGCTCGAAAGTGTGGGTATCAAACAGGATTAGATACCCT
+
FFFGGGFGGGGGGGGGGGFGFGEGGGG7F@FGGGGFGGGGGGGGGGGGGGGFGEFEFF<FFFGFGGFGFFCEFGCDGGGGGAFFGGGGGGGGGGFDF9EB:FE4>,FFGA,E<FFGGDEGGGGGFGGGFFGAFA9EF9EC,?=FECEG8,DFGGGCGFFFGDGDGEGGGGDFF,@:>FG><,>>BCCEG7EGFGG:8EG;9:>>,,9=F:>,@>FFCBGD:3,F>7?CCFFE39C551GEFFFDFAD@F=@::FEGFGGFDGF=C;EBFGGGFFAGGGGFDEGF9FFAF@F@D<@,GFA<D?,FB6FFDGFGGECCCFD<FE@GEC@,GFC,AFFGFFFFFE9EEGF<FC,GFBECGGGGGFC<EACGGFDGGFFFFFF@EFGCFEDF9EFGGGGF8GGGGEGGGFGEDGGGFF<CF@9FGGFFEGGFFGFC@CC@
@sD 29018
TGAGGAATATTGGTCAATGGGCGCAGGCCTGAACCAGCCAAGTAGCGTGAAGGATGACTGCTCTATGGGTTGTAAACTTCTTTTATATGGGAATAAAGTTTTCCACGTGTGGAATTTTGTATGTACCATATGAATAAGGATCGGCTAACTCCGTGCCAGCAGCCGCGGTAATACGGAGGATCCGAGCGTTATCCGGATTTATTGGGTTTAAAGGGAGCGTAGGTGGACAGTTAAGTCAGTTGTGAAAGTTTGCGGCTCAACCGTAAAATTGCAGTTGATACTGGCTGTCTTGAGTACAGTAGAGGTGGGCGGAATTCGTGGTGTAGCGGTGAAATGCTTAGATATCACGAAGAACTCCGATTGCGAAGGCAGCTCACTGGACTGCAACTGACACTGATGCTCGAAAGTGTGGGTATCAAACAGGATTAGATACCCT
+
FGGGGGGGGGGGGGGGGGCFFGDGGGGGGGGGGGGGGFFFGGGGGGGGGGGDGFGGGFFGGGGCGGGGGGGGGGGFEGGGGGGFGGFGGGGGGGGFGGGGGGGGGGGGGGFDGGGFFGGGFGGGGGGGGGGGGGGGFGGGEFEGDG7FGGGGDFGGGGGGGGGG>EGGGGGGAFGG:FFC>CADFEEGGGEGGGGGGGDFGGGC)GEEG>FFGFD8C>C5;;<GGGGFGGFFG<GFFEGEFFFDFFFECDGGGDGFE.:B;GGGFGGGFFFFFFGGFFFGFGGF=<EE8FFFDF9FDAGGFFFCGCGF7FGDDFGEEGGFDDGGFGGFAGGFFGFGEDFDF8GGGGGGFFEFFC@DF7GGFECCFAGGGGGGFGGCGGFCFGGGGGFGFFEFGGFGFEF<FGGFGFEGFEC,DFGF@FADCGGGGGGGGGFB<CCC
@sD 28808
TGAGGAATATTGGTCAATGGACGAGAGTCTGAACCAGCCAAGTAGCGTGAAGGATGACTGCCCTATGGGTTGTAAACTTCTTTTATACGGGAATAAAGTGAGCCACGTGTGGCTTTTTGTATGTACCGTATGAATAAGGATCGGCTAACTCCGTGCCAGCAGCCGCGGTAATACGGAGGATTCGAGCGTTATCCGGATTTATTGGGTTTAAAGGGAGCGTAGGCGGGTTGTTAAGTGAGTTGTGAAAGTTTGCGGCTCAACCGTAAAATTGCAGTTGGTACTGGCGACCTTGAGTGCAACAGAGGTAGGCGGAATTCGTGGTGTAGCGGTGAAATGCTTAGATATCACGAAGAACTCCGATTGCGAAGGCAGCTTACTGGATTGTAACTGACGCTGATGCTCGAAAGTGTGGGTATCAAACAGGATTAGATACCCT
+
DFGGGGGGGGGGGFGGGGGFGFGGGGGGF9FFGFGGFFFEFG9FEGEGEFFGGGCGGG,C@FGAC?CFGGGGGGGGGGDGGCGGGCF9ECFF:FEGGGGGGFGGGGDDFEGGG8FCGGGFGFGGGGGDGGGGFFGGGGGG<BCFCFGG,BFF7DFDG<<3@FFGG>F@GGGGGGGG@@C*:,@>%>:FEC>FG;F>EB<FFGEF=@<<*??C6?C;C<FD@E=<CE>--DE*B=>3#2EGDEDGFGG><76@#DD@@GFAF=C6##:9,D9GFB,5,,,?@CF@+,:,DBEA+FDECEC9,?EE=7GGGGGGDEECE@FDCGEGBF7GGGFA,EF9DGFCF,FB8GGGGGGGFB:7EGFC@,:8E9EGGGGGFGEFECCGGFDGGGFGGFBGGGGGGDGGFEGAGGGEFCGGGGGGFCE9EGGFFCCGGGFCCCCC
@sD 148
TGGGGAATATTGCACAATGGGCGAAAGCCTGATGCAGCGACGCCGCGTGAGTGAAGAAGTATTTCGGTATGTAAAGCTCTATCAGCAGGGAAGAAAATGACGGTACCTGACTAAGAAGCCCCGGCTAACTACGTGCCAGCAGCCGCGGTAATACGTAGGGGGCAAGCGTTATCCGGATTTACTGGGTGTAAAGGGAGCGTAGACGGCGAAGCAAGTCTGAAGTGAAAACCCAGGGCTCAACCCTGGGACTGCTTTGGAAACGGTTTTGCTAGAGTGTCGGAGAGGTAAGTGGAATTCCTAGTGTAGCGGTGAAATGCGTAGATATTAGGAGGAACACCAGTGGCGAAGGCGGCTTACTGGACGATAACTGACGTTGAGGCTCGAAAGCGTGGGGAGCAAACAGGATTAGATACCCT
+
FGFGGEFFFGGGGGGGGGCFGGGFGGGGGGGGGGGGG?FCGDEGGGGGGGGGGGGGGGGCGCEGGFEB<FG9FFGGGGGGFEFGAEFGCFFEDGFFGGFGGGC@++?EFGG9,CEFGGFGGG7FFFFFGG<,>,,+3>FDFF7FEGCGCFG9F,D7@>FGGGGGC:FCCF@FCC8<:4CC9C9:FFFGG<C92CFDEG7:>DC9C5D=:CE5CFG7G;79A@<,.@8CGF@;@@C=F=FB7C6FGGF<CGGFGDAA?C7>9,FA,<?5ECFGEF=EEEE,9BFFAFF99CGFEFE@,FFDFFCGBGEFCEFAEFCB,FCGGGFGFGFCF@FF,C8FGGGGGGF=F@CGGCGGGGFFGGEFGFAFGGGGGGDEGFEE,GGGGDGCF7GGGGGGFEGGGFFCDGGGFEEGGFGCCCCC
@sD 149
TGGGGAATATTGCACAATGGGCGAAAGCCTGATGCAGCGACGCCGCGTGAGTGAAGAAGTATTTCGGTATGTAAAGCTCTATCAGCAGGGAAGAAAATGACGGTACCTGACTAAGAAGCCCCGGCTAACTACGTGCCAGCAGCCGCGGTAATACGTAGGGGGCAAGCGTTATCCGGATTTACTGGGTGTAAAGGGAGCGTAGACGGTTAAGCAAGTCTGAAGTGAACGCCCGGGGCTCAACCCCGGTACTGCTTTGGAAACTGTTTGACTTGAGTGCAGGAGAGGTAAGTGGAATTCCTAGTGTAGCGGTGAAATGCGTAGATATTAGGAGGAACACCAGTGGCGAAGGCGGCTCACTGGACTGTAACTGACACTGAGGCTCGAAAGCGTGGGGAGCAAACAGGATTAGATACCCT
+
FGGGGGGGGGGGGGGGGGGFGGGGGGGGGGGGGFGGGGGGGGGGGGG=FFGGGGGGGGGFGFFGGGGGGGGDGGGGGGGGGGFGGGGFGG@FGGFGGGGGGDFEGGGGFGGGFGGGFGGGGFGGGGEFGGGGGGGGGGGGGGFGGGGGGGGGGG@FFFGG3GGGGGGGGGGGFCEE><2FCGGC8F;GGGGBEFD@GGC:DGC7?C;FGGGGGFFFG=FFF@:FEF9GEGECFGG@,GGFDGEEGEGFGFFEGGGFGGG==GGGGEGGEFGGFGFGGGGGGGDGFDGFGGF@,8EGGFF?A9GEAECEEEE,EECE?CFCF;AGGGGGF9FEDGFFFFGF@CEFE8,GGGGGGGGGGGGGGGGGGGGGGGFGFGFGGGECGGGGGGGGGGGGGGGGGGGGGGGGGGGGGGGCCCCC
@sD 150
TGAGGAATATTGGTCAATGGACGAGAGTCTGAACCAGCCAAGTAGCGTGAAGGATGACTGCCCTATGGGTTGTAAACTTCTTTTATACGGGAATAAAGTGAGGCACGCGTGCCTTTTTGTATGTACCGTATGAATAAGGATCGGCTAACTCCGTGCCAGCAGCCGCGGCAATACGGAGGATCCGAGCGTTATCCGGATTTATTGGGTTTAAAGGGAGCGTAGGCGGACGCTTAAGTCAGTTGTGAAAGTTTGCGGCTCAACCGTAAAATTGCAGTTGATACTGGATGTCTTGAGTGCAGTTGAGGCAGGCGGAATTCGTGGTGTAGCGGTGAAATGCTTAGATATCACGAAGAACTCCGATTGCGAAGGCAGCCTGCTAAGCTGCAACTGACATTGAGGCTCGAAAGTGTGGGTATCAAACAGGATTAGATACCCT
+
BFDFGGGGGGGGGGGFGGGGGGGGGGGFGGGGGGGGGGGGGGFGGGGGGGGGGGGGGGFGGGGGFGGGGGGGGGGGGGGGGGGGGGGGGGGGGGFFGGGGGGFGGGGGGGGDGFFGGGGGGGGGFGGE<DFFGGGGGGG<AFGGGDEGGFFGGGGGFGFFDFGGGG7FGGGGFE8C7FECFGGCEEGEFFGGFG5G,CC@DGFGGGC<F2<C:9FFGF36)G>9@EC@E=GGEGG*FDCF?FFCEC9=EE>C+:=8@9C>;3:DCCGFFGG:.AFC6CGE?FGFGGGGGFBF*GGFECCGGGFF==7F7GFDE@B7GFFEF:66)7CE=FEAEGFGGGFD5=E,FCFCGEEF@@CDDGGFECDGGGFFEGGGFGGGGFA<GGFFGGGFGGGFGGGGGGGGGGGGFGGGGGFFFGGGGFFFGGGFFDAGFCGCCCCC
@sD 33862
TGGGGAATATTGGGCAATGGGCGCAAGCCTGACCCAGCAACGTCGCGTGAAGGAAGAAGGCTTTCGGGTTGTAAACTTCTTTTGTTAGGGACGAGTAGAAGACGGTACCTGACGAATAAGCCACGGCTAACTACGTGCCAGCAGCTACGGTAATACGTAGGTGGCAAGCGTTATCCGGAATTACTGGGTGTAAAGGGCGTGTAGGCGGGAAGGCAAGTCAGTTGTGAAATCTACGGGCTCAACTCGTGAACTGAATTTGAAAGTGTTTTTCTTGAGTATCTGAGAGGGGATCGGAATTCCGAGTGTAGCGGTGAAGTGCGTAGATATTAGGAGGAACACCAGTGGCGGAGGCGGATTGCTGGACGACAACTGACGGTGAGGCGCGAAAGCGTGGGAGCAAACAGGATTAGATACCCT
+
G@<DGGGGGGG9FCFGGFE8@,@F@@F8FGGG8FFEFG,A<F,9CECFEGGCCFFFF=,CF9-:C,=FEF7,,CEGAF,,CBFA,,5?FDDG7+4849<FE8B@?CD:,B<EEGG+A+C?9,B33+C>CF<=F,+@<DBFAFDFE5,@@C8:+=8@@:,,3,,@3>,<7BCC*2,,>FE*=CC,,@CCF>*+5@C954>BF>/C,(,=@<?5:,,=FE<:@$@500<=<3**8++CD7GFC>:+==:3C,;=2,<GDE;A,=8EF<38B9,FC3,7565,,88=8A6+++8>C44++449,,?E>1:+7FE<:,++,8,C3,@9,6,EFF5<C,B96,6,E,@C8+:,,F<7FF9CEE@@@@CBE69E@,FCFC=GCC>GF:FB9FB,F+GFFC,EC8FGGGGGGGGFFGGGCCCCC
@sD 152
TGAGGAATATTGGTCAATGGGCGAGAGCCTGAACCAGCCAAGTAGCGTGAAGGATGACTGCCCTATGGGTTGTAAACTTCTTTTATAAAGGAATAAAGTCGGGTATGCATACCCGTTTGCATGTACTTTATGAATAAGGATCGGCTAACTCCGTGCCAGCAGCCGCGGTAATACGGAGGATCCGAGCGTTATCCGGATTTATTGGGTTTAAAGGGAGCGTAGATTGATGTTTAAGTCAGTTGGGAAAGTTTGCGGCTCAACCGTAAAATTGCAGTTGATACTGGATATCTTGAGTGCAGTTGAGGCAGGCGGAATTCGTGGTGTAGCGGTGAAATGCTTAGATATCACGAAGAACTCCGATTGCGAAGGCAGCCTGCTAAGCTGCAACTGACATTGAGGCTCGAAAGTGTGGGTATCAAACAGGATTAGATACCCT
+
@FGGGGGGGGGGGGGGGGGGGGGGGGGGGGGGGGGGGGGGGGGGGGGGGGGGGGGGFGEGGGGGGGGGGFGGGGGGGGGGFFFGGGGGGFDDGGGFGFFGGGGGDGGGGGGGGGGGGGGGGGGCFGFGFGGGGGGGGFC?EFFGGGGGGGFGGGGGGGGGGGGGEEGEGGGGFFGGGBF:F7FC<F>:E3CGGGGEEFGGGFGGFF<=@,??+?A=@6D>0.,##FFFFC?FCDGC@@FFF@)FCCADGF+E:=@8FGGGFDGGGDCF<CFDEFEF;,==CGGFGFEFD<F=BFAGFFDGGGGFEEFEEDGGGGGDGGGGFGC@)7EGE;F,E?GGCGGGGGFGFFF<FEDFFFGDEGGGGEGFGFFGGGGGGGGGGGGGGGGGGGGGGGFGGFGGGGGGGGGGGGGGGGGFFFGGGGGFGGGGFGGGGGGCCCCC
@sD 153
TCGAGAATCATTCACAATGGGGGAAACCCTGATGGTGCGACGCCGCGTGGGGGAATGAAGGTCTTCGGATTGTAAACCCCTGTCATGTGGGAGCAAATTAAAAAGATAGTACCACAAGAGGAAGAGACGGCTAACTCTGTGCCAGCAGCCGCGGTAATACAGAGGTCTCAAGCGTTGTTCGGAATCACTGGGCGTAAAGCGTGCGTAGGCGGGTTCGTAAGTCGTGTGTGAAAGGCGGGGGCGCAACCCCCGGACTGCACATGATACTGCGGGACTAGAGTAATGGAGGGGGAACCGGAGTTCTCGGTGTAGCAGTGAAATGCGTAGATATCGAGAGGAACACTCGTGGCGAAGGCGGGTTCCTGGACATTAACTGACGCTGAGGCACGAAGGCCAGGGGAGCGAAAGGATTAGATACCCT
+
GGGGGGGGGGGGGGFGGGGGGGGEEEGGGGGGGGGGGGGGGGGGGGGGGGGGGGGGGGGGGGGFFGFGFGGGGGGGGGGGGGFGGGGGGGGFGGGGGGGGGGGGGGFGGGGGGGGGGGGGGGGGGGGGGGGD>FGFGFGEDGGGGFDFG,<FFGEDGG9FFGGGGGGFFGGG9C*CF<FFGGGCF?CCCFEC5F*::=<?CCEEGCGGD-:/:?E0GFC53+CC*CC>(6C?FCC:B=4:C#$2>1@>GGCF::9FD3E9CACG@=E@:8:,C6EEE9<A@=>,FE==,FEGEFECFFD=CC+>:FCED:59=AGGFGFC=8<DFCGGGFFCF<FEGFCCFCCGDGGGGFFGEGF:FFGGFGGGGGGFFFGFFGGGFGFFEF6DF8EGGFGFGFFCEGGGEGEDFGGGGGFGGGGGCCCCC
@sD 154
TGAGGAATATTGGTCAATGGGCGAGAGCCTGAACCAGCCAAGTAGCGTGAAGGATGACTGCCCTATGGGTTGTAAACTTCTTTTATAAAGGAATAAAGTCGGGTATGCATACCCGTTTGCATGTACTTTATGAATAAGGATCGGCTAACTCCGTGCCAGCAGCCGCGGTAATACGGAGGATCCGAGCGTTATCCGGATTTATTGGGTTTAAAGGGAGCGTAGATGGATGTTTAAGTCAGTTGTGAAAGTTTGCGGCTCAACCGTAAAATTGCAGTTGATACTGGATATCTTGAGTGCAGTTGAGGCAGGCGGAATTCGTGGTGTAGCGGTGAAATGCTTAGATATCACGAAGAACTCCGATTGCGAAGGCAGCCTGCTAAGCTGCAACTGACATTGAGGCTCGAAAGTGTGGGTATCAAACAGGATTAGATACCCT
+
GGGGGGGGGGGGGGGGGGGGGGGGGGGGGGGGGGGGGGGGGGGGGGGGGGGGGGGCAFEFGGGGGGGGGGGGGGFGGFFGGFGFGGGFFFFFGGGFGDG9CEEGGFCGGFFFFCFCFGGGGGGFFGFGGFGGGGGGGFGG9FFGGGGGGGDECDFGG,=DDFCFE6B:FGGGGFGDC:F<FGCC:7;66EEAFF7CEGGG>EFFFFG7F<FGG<GFC>E3:6B>@A75,CFFGFFC>=CGFF@EEGGFFGECCGEGGGFFE@E=C>=FFD??FE9EA<+66?ECFECD9DFFDFEGGGCGGFCDE+DFC>?4=CB@GEGGGGEE>GEDCEC;ECFGGGGDEEE=GGGFCCEFGGGEFCGGGGGGGFGGECFGGFGGGGF8GGGGGGGGFGGGGGGGFGF@@GGGGGGGGGGGGGGGGGFFFDFGGGGGGGGCCCCC
@sD 29446
TGAGGAATATTGGTCAATGGACGAGAGTCTGAACCAGCCAAGTAGCGTGAAGGATGACTGCCCTATGGGTTGTAAACTTCTTTTATACGGGAATAAAGTGAGCCACGTGTGGCTTTTTGTATGTACTGTATGAATATGGATCGGCTAACTCCGTGCCAGCAGCCGCGGTAATACGGAGGATTCGAGCGTTATCCGGATTTATTGGGTTTAAAGGGAGCGTAGGCGGGTTGTTAAGTCAGTTGTGAAAGTTTGCGGCTCAACCGTAAAATTGCAGTTGATACTGGCGACCTTGAGTGCAACAGAGGTAGGCGGAATTCGTGGTGTAGCGGGGAAATGCTTAGATATCACGAAGAACTCCGATTGCGAAGGCAGCTTACTGGATTGTAACTGACGCTGATGCTCGAAAGTGTGGGTATCAAACAGGATTAGATACCCT
+
@FEGGCFGGGGGGGGGGG9FFGGGGGGCGGGGGGGGGGCEGGGGGGGGDGGGGGGGFFFGGGGFGGEGFFCCFFFGGGGGGGGGEGCCFEGGDGGEFGGGGFGGGGGGGGFGCFGGGGGGGFGGGGGAFFGGGGGGGGFFFFGGGGCGGGFGGGGGGGGGGFD=C=FDGGGGFGFCGFGGFGFFB-;:FFGGFDE$GG7F?EGGG%CFG@B>@GGFCBGFFFEC;GG>FFEEF,>5CFGGGGFE<CFFFGEF@=CFD:?CGFGGDGFG,=9<FB<FF@FDEEGFCFB=8FCGFFFGFFGFCFCGGGFFB4EFDGGGGGGFFFC6)=+9A,A@?EFFCFGGGFECFFEFE<GGFB::@7GGCGGGFFFFFE@F<9FEFGGGGFCGGGGGGFCFGGGF9GGGGGGGGGGGGGGGGFCGFGFFDGGFGGGGEFGCCCCC
@sD 31124
TGAGGAATATTGGTCAATGGACGAGAGTCTGAACCAGCCAAGTAGCGTGAAGGATGACTGCCCTCTGGGTTGTAAACTTCTTTTATACGGGAATAAAGTGAGCAACGTGTGGCTTTTTGTATGTACCGTATGAATAAGGATCGGCTAACTCCGTGTCCGCAGCCGCGGTAATACGGAGGCTCCGAGCGTAATCCGGATTTAGTGGGTTTAAAGGGAGCGTAGGCGGGTTGTTAAGTCATATGGTAAAGTTTGCGTCGCAACCGTAAAATTGTATTTGATACTGGCGTCCTTGAGTGCAACAGAGGTAGGCGGAATTCGTGGTGTAGCGGTGAAATGCTTAGATATCACGAAGAACTCCGATGGCGAAGGCAGCTTACTGGATTGCAACTGACGCTGATGCTCGAAAGTGTGGGTATCAAACAGGATTAGAGACCCT
+
E,;CFFGGGGGGGGDGGGDFFFGCGGEGFDGGFGDFFG,;CF@FGGGGFFDCFGGFGC,C9CFG8,:,8F@F:CC<EFFC,BECFGD,C7+CFFF,5C5,BF@,9?7DDF+?74FFGGGFFEFGFFAEF7AE@FFFAF9=,48:++@B,CF=+3+,,,8:=:B,@CBCF@:FAD*6>:**,5>CEFEG<*1=B@B7E*<,+182**4<<:,,2<**<3</0<>F:94*,,83=791,33,33,,ED45+++8+6+@8F+DBF?>@<FA>DA+A<E<E8+2+CCC7B,,,A,40,@C4,,BE,9B9+:=@,9GF@E7EFGFFFGCAEGGGGF<FDFE9GFGGFB,:,EDFE@F@CF@EEECC7GGFE9GFEDGFGFFEFBDF@FC,DCF,EGGGGGGGDGFD,FEFGGGGGGFGF<C<EFEFGGFGGGGFB-CCCCC
@sD 23252
TGAGGAATATTGGTCAATGGACGAGAGTCTGAACCAGCCAAGTAGCGTGAAGGATGACTGCCCTATGGGTTGTAAACTTCTTTTATACGGGAATAAAGTGAGCCACGTGTGGCTTTTTGTATGTACCGTATGAATAAGGATCGGCTAACTCCGTGCCAGCAGCCGCGGTACTACGGAGGATTCGAGCGTTATCCGGATTTATTGGGTTTAAAGGGAGCGTAGATGGATGTTTAAGTCAGTTGTGAAAGTTTGCGGCTCAACCGTAAAATTGCAGTTGGTACTGGCGACCTTGAGTGCAACAGAGGTAGGCGGAATTCGTGGTGTAGCGGTGAAATGCTTAGATATCACGAAGAACTCCGATTGCGAAGGCAGCTTACTGGATTGTAACTGACGCTGATGCTCGAAAGTGTGGGTATCAAACAGGATTAGATACCCT
+
EFGGGGGGGGGGGGGGGGGGGGGGGFGGGFFGGGGGGGGGGGGGGGGGGGGGGFGGGFGGGGGFGFFGGGGGGGGGGGGGGGGGGGGGGGGGEGGGGGGGGGGGGGGGGGGGGGGGCFGGGGFGGGGGGGGGGGFGCDGGFFGGGFGGFCGGGGGG7?FFGGGFECFCFGGGGGGGEGGEFGGGF65FGGGF=FGGGGGGGGCFGGGG<GGGGD>>:<EE=@:@<AGGFC5EGGGA<CCF9GGGGFGFGFGGGGGGGGFFCEGFFGEFGGEA8F?BEE8DG@GGGF<FCAEA0?8FEFGGGEFGF>GGGGFEBFC+CFGFFAC@9CCF<GFCDFFECGGGGGGCEDFFGGGF8EGGGGGGCEEEGFCGGFEGFFFGFFDGGGGGGEFGGGGGGGGGGGGGF>GGGGGGGFEGGGGGGFAGGGGGGGEAGFFCCCCC
@sD 21437
TGAGGAATATTGGTCAATGGGCGAGAGCCTGAACCAGCCAAGTAGCGTGCAGGATGACGGCCCTATGGGTTGTAAACTGCTTTTATAAGGGAATAAAGTGAGTCTCGTGAGGCTTTTTGTATGTACCTTATGAATAAGGACCGGCTAATTCCGTGCCAGCAGCCGCGGTAATACGGAAGGTCCGGGCGTTATCCGGATTTATTGGGTTTAAAGGGAGCGTAGGCCGGAGATTAAGCGTGTTGTGAAATGTAGATGCTCAACATCCGCACTGCAGCGCGAACTGGTTTCCTTGAGTACGCACGAAGTGGGCGGAATTCGTGGTGTAGCGGTGAAATGCTTAGATATCACGAAGAACTCCGATTGCGAAGGCAGCTCACTGGAGCGCAACTGACGCTGAAGCTCGAAAGTGCGGGTATCGAACAGGATTAGATACCCT
+
EGGGGGGGGGGGGGGGGGGGGGGGGGGGGCFGGGGGGGG9FGFGGGGGEGGGGGGGFGGGGGGGGGGGGFEGGGFGGGGGGFGGCFFGFGGGGGGGGGGGGGFGGGGGG<FGGCGGGGGGGGGGGGGGGGGGEEFGFGGGGGGGGGC>FGGGGGGEFGGGGGGFDGGGGGEGGGGGGGGGFGGFCEEGGD75GGG?GGGGGGGGGG7CCAFG<FGFGB:GFFGGGGGFFEG7@GGAG7GGGFGECFGBCCA?<9:DAFC8;FEFEC;FGGGCFGBCF@:@DCGGGGGEA8FGFFCEGCA4CE9GGGGGEF=C+4887<F8E@ECFFF<FGGFGGGGCAF9FCCCDDGGGGGGFFBB,DGFFEEFGGFGFGFGFGGGFFGGGGGGGFGGFF@GGGGGGGGGGGGFFGGGGGGGGGGFBFEEGGFFGGGGGGFCCC@C
@sD 159
TGAGGAATATTGGTCAATGGACGAGAGTCTGAACCAGCCAAGTAGCGTGAAGGATGACTGCCCTATGGGTTGTAAACTTCTTTTATACGGGAATAAAGTGAGGCACGCGTGCCTTTTTGTATGTACCGTATGAATAAGGATCGGCTAACTCCGTGCCAGCAGCCGCGGCAATACGGAGGATCCGAGTGTTATCCGGATTTATTGGGTTTAAAGGGAGCGTAGGCGGGCGCTTAAGTTAGTTGGGAAAGTGTGCGTCTGAACCGTAAAATTGCGGTTGTTACTGTGTGTCTTGAGTACAGTAGAGGCAGGCGGAATTCGTGGTGTAGCGGTGAAATGCTTAGATATAACGAAGAACTCCGATTGCGAAGGCAGCTTGCTGGACTGTAACTGACGCTGATGCTCGAAAGTGTGGGTATCAAACAGGATTAGATACCCT
+
CFFGGGGGGGGGGGGGGGGGFFCG:FFGFFCEFFGGGGFFG8FGGGGFCFGCGFGFECFCFDFGGFGGDFGGGDGGFGGGGGGGGGGAFDG@:FFGGFGGF9F@FEGGGGGGFE9<EEGF9,EFDGD7A+EEFGGCFCFEDFC:C+>FF,C8+3<>>,@>FFFCCECC*>F,@DFE:CF*,,42<=*8<;@BE<7C57CB:@>FFD***422;<EAG(BAB(C7:3*0555*/>FA#/<,30#,2<76C:@86:7,@+CFB@,,=;9>@+@0+,@,@,==D6CCD?,F?E?F;E=B,99BDGFFFCCGGGGFFE@87FDCFACC8:,EFDF=<FFGFFDGF;F=B,@DFEAGEC:@7<GGGGGFGGFGEFGGFGFEGGFFGFFGFFGGGGGGGFCFEEGFFGGGGGGGGGGGGFFGGGFFGGGFGGGGGFGCCCCC
@sD 160
TGAGGAATATTGGTCAATGGGCGAGAGCCTGAACCAGCCAAGTAGCGTGAAGGATGACTGCCCTATGGGTTGTAAACTTCTTTTATAAAGGAATAAAGTCGGGTATGCATACCCGTTTGCATGTACTTTATGAATAAGGATCGGCTAACTCCGTGCCAGCAGCCGCGGTAATACGGAGGATCCGAGCGTTATCCGGATTTATTGGGGTTAAAGGGAGCGTAGATGGATGTTTAAGTCAGTTGTGAAAGTTTGCGGCTCAACCGTAAAATTGCAGTTGATACTGGTTATCTTGAGTGCAGTTGAGGCAGGCGGAATTCGTGGTGTAGCGGTGAAATGCTTAGATATCACGAAGAACTCCGATTGCGAAGGCAGCCTGCTAAGCTGCAACTGACATTGAGGCTCGAAAGTGTGGGTATCAAACAGGATTAGATACCCT
+
FGG9FGGGGGGGGGFEGGG8FGGGCEGGFFGGGGGGGGGFGGGGGGGEGGGGGGGGGFECGGGGGGFGG@?FGFFFGGG9FFGGGGGGGGFGGGGGGGGGGGGGGGGGGGGGGEGFGGGGFDGFGGGGGGFCFGEFFDGFCFFGGGGGFGGGGGGGFGDCFGGGGGGGGGE7@ACFGGDEFDFG7>CGGFC,BFGGGEFFF@,<FF*=*<<B9CC:G>E>8B(:@@;@;GGGFFF>09CEC7/;A<A=FF<?7?89*>FFFCGF;ADBF=E<<+4@9,=D8><5,FBC,GGGFFFCFEF?DE,BB6C:CFC@9,+CCGGFGFEE=EC9@=DFFF<CEC9DGCFGGGGGGFGFFF7GEGGDFCFCGFFDEFGGGGGAFEE<FF@CFGGGGFECGGGGGGGFDGGGFGGEEGGFGGGGFFEFFFGFCCGGGGFCCCA@
@sD 18304
TGGGGAATATTGCACAATGGGGGAAACCCTGATGCAGCGACGCCGCGTGGAGGAAGAAGGTCTTCGGATTGTAAACTCCTGTCCCAGGGGACGATAATGACGGTACCCTGGGAGGAAGCACCGGCTAACTACGTGCCAGCAGCCGCGGTAAAACGTAGGGTGCAAGCGTTGTCCGGAATTACTGGGTGTAAAGGGAGCGCAGGCGGATTGGCAAGTTGGGAGTGAAATCTATGGGCTCAACCCATAAATTGCTTTCAAAACTGTCAGTCTTGAGTGGTGTAGAGGTGGGCGGAATTCCCGGTGTAGCGGTGGAATGCGTAGATATCGGGAGGAACACCAGTGGCGAAGGCGGCCTACTGGGCACTAACTGACGCTGAGGCTCGAAAGCATGGGTAGCAAACAGGATTAGATACCCT
+
FGGGGFGGGGFGGGGGGGGGFEGGGGGEF8AEGFGG9FFGGCFGGGG@:E7FEEFFFGDFGCF?FFF?BFGFFGGGGDEEEGGG9EGDGGDGDE+BCEFGGGGGG>ADB<=DFCGCGGGGGGDGGFEGFFC>FGDGCAFGC<>FCECF<FCBF,<FFGGD<FCCFGGC*1C8:?:CC<#?:@CF3G=GC8A9CFEFGCEDDFFCFE567>32A?>@FAFD1@:CF:@,CDGGGFCFC:CF>F:E-;<CFD3::<@4=6#7,9BC<9:,,A6AFF?FCFFF9GFFC+++GGEA,E7@GGGFFFGC5GGGFFEC4??+7GFGECEEGGEFC,FE@9<E95,@6:7DC::@@+FECFC@C,8DGGGFE@F:ECEGGGF@8C@<CGGGFFGGDGGGGGGGGFFFC9FFAGGGGGGCCC@C
@sD 162
TGAGGAATATTGGTCAATGGGCGCAGGCCTGAACCAGCCAAGTAGCGTGAAGGATGACTGCCCTATGGGTTGTAAACTTCTTTTATACGGGAATAAAGTGAGCCACGTGTGGCTTTTTGTATGTACCGTATGAATAAGGATCGGCTAACTCCGTGCCAGCAGCCGCGGTAATACGGAGGATCCGAGCGTTATCCGGATTTATTGGGTTTAAAGGGAGCGTAGGCGGGTTGTTAAGTCAGTTGTGAAAGTTTGCGGCTCAACCGTAAAATTGCAGTTGGTACGGGCGACCTTGAGTGCAACAGAGGTAGGCGGAATTCGTGGTGTAGCGGTGAAATGCTTAGATATCACGAAGAACTCCGATTGCGAAGGCAGCTTACTGGATTGTAACTGACGCTGATGCTCGAAAGTGTGGGTATCAAACAGGATTAGATACCCT
+
FGGGGGGGGGGGGGGGGGGFGGGCB+CFGGGGGGGGGGGGGGGFEGGGGGGGGGGGGGCFGGGGGGGGGGDGGGGGGGGGFGGGGGGGGGGEGGGGGGGGGGFCFGGGGED@FGDFGGE?EFGGGGG7FFGFGGGGGGGG<EEGGFEEBFFGFD<CFGGGGGGGCE@EFGGGCC7FC@@*?CE77BCFGD*=FGFE=CFF@GGGFG9<@F:FFGD5EFGFFDEFEED#'/;;C7A5#C>CGGD8CC9CFF6>2=GGFG==F#F:C>9FC@,*FF693+8=D6GF7DAB,49,*C9<9,C,,DF?GGFGGGFFB8GDGFGGFFEE@GEEEGFAFF<EAFC8GGEFE7GGFFEE@CGE:GGGGEE8FGGGFFFGGGFGFEA?GFFGFFFGGEFGGGGGGEFE@CFGFFGGFAGGFEAGGCGFFGGGGGGGGFGCCCCC
@sD 163
TAGGGAATCTTCGGCAATGGGGGCAACCCTGACCGAGCAACGCCGCGCGAGTGAAGAAGGTTTTCGGATCGTAAAGCTCTGTTGTAAGTCAAGAACGAGTGTGAGAGTGGAAAGTTCACACTGTGACGGTAGCTTACCAGAAAGGGACGGCTAACTACGTGCCAGCAGCCGCGGTAATACGTAGGTCCCGAGCGTGGTCCGGATTTATTGGGAGTAAAGCGAGCGCAGGCGGTTTGATAAGTCTGAAGTTAAAGGCGGTGGCTCAACCAAAGTTCGCGTTGGAAACTGTCAAACTTGAGTGCAGAAGGGGAGAGTGGAATTCCATGTGTAGCGGTGAAGTGCGTAGATATATGGAGGAATACCGGTGGCGAAAGCGGCTCTCTGGTCTGTAACTGACGCTGAGGCTCGAAAGCGTGGGGAGCGAACAGGATTAGATACCCT
+
<<FFFFGGGGFGGGGGGGGEEEG7FFCCFFFGFFCC7FEEFGGCFD7+@=F>FEC?9CFG8C,DEBFCEGGGFGFFEEGC?E9BGGFCBA9FF?B,@F7=>FD,?BF=DFFGFA,3CFFGC8,FC8,8:>FFGC;EF7CG<@C,,@D<**>7*,6>FCF<@E@F8;C,@41*<CCE:CGAC>B7FGGGC:8*1*/*:76:5788*+<<+2<5*;/9+)+-(455;>?>?EFFCD>,7?@,.7=,2,,+5,=:1@5*,:,FC6A@3@,:3,,GGF8=3,GGF>,3D?D?,<DAB,8A4*F@?,9FCGEGGFDB,FDGFFCFDEDE<GFEB>=+9@4:,4+EDGGFFF=GFFFGGE<GGCCC6DGGFCCCGF@BDGGFFEFCGGGFGGGGGGGFFFECGGGGGFEGDF@GFEFDGEEBFFE@EDGGGGGGGGFFFGGGCCCCC
@sD 32052
TAGGGAATCTTCGGCAATGGGGGCAACCCTGACCGAGCTACGCCGCGTGAGCGAAGAAGGTTTTCGGATCGTAAAGCTCTGTTGTAAGTCAAGAACGAGTGTGAGAGTGGAAAGTTCACACTGTGACGGTAGCTTACCAGAAAGGGACGGCTAACTACGTGCCAACAGCCGCGGTAATACGTAGGTCCCGAGCGTTGTCCGGATTTATTGGGCGTAAAGCGAGCGCAGGCGGTTTGATAAGTCTGAAGTTAAAGGCTGTGGCTCAACCATAGTTCGCTTTGGAAACTGTCAAACTTGAGTGCAGAAGGGGAGAGTGTAATTCCATGGGTAGCGGTGAAATGCGTAGATATAGGGAGGAACACCGGTGGTGAAAGCGGCTCTCTGGTCTGTAACTGACGCTGAGGCTCGAAAGCGTGGGGAGCGAACAGGATTAGATACCCT
+
@FGGC@@EFDFGGCFEFA<,,,::FFG,@68<FF@EEG+CECFGGGG7CGGCC+=FGG8CFCDDF:>=:@FBE8B??<FGGGG9FGFA5?FFGGFFG7FFGFGFGGGDFDGDFGGGGGGFGDCCAFFGGGG7FCGGCF9B<<FC7FGGGE@FF8:<EG*D@FG>,4:,6::*:<*<12,,=:F7B:<,C*<8B::;*:EF5:*22,*</<=C88C<EF<75>C<5854*14FCCF@31<@9/:7<;;AFD>F3A@GF@,46,<>AF?GF=CC>:+<FFGGBF3@629FFCDB<984,+B9E;,EA@C8FFAFCEC4,EEE>9,FCFF@+>F?9?C5,BGGGFFFAF>C<EC,,F@?B:?F@+@@DCE<,FC@@EEDGGGGGGEB,CGGGFCEGCEFFAA,F8GFEFCDFBGGDGGEFC<::,CE<<E9GGGFF<@C<B9<-
@sD 22934
TGGGGAATATTGCACAATGGGCGCAAGCCTGATGCAGCGACGCCGCGTGAGGGCTGGAGGCCTTCGGGTTGTAAACCTCTTTTATAGGGGAGCAAGCGAGAGTGAGTTTACCCGTTGAATAAGCACCGGCTAAATACGTGCCAGCAGCCGCGGTAATACGTAGGGTGCAAGCGTTAACCGGAATTATTGGGCGTAAAGGGATCGTAGGCGGTTCGTCGCGGCCGGGGTGAAAGTCCATCGCTTAACGGGGGCTCCGCGCCGTGTACGGGCGGGCTTGAGTGCGGTAGGGGAGACTGGAATGCCCGGTGTAACTGTGGAATGTGTAGATATCGGGAAGAACACCAAGGGCGAAGGCAGGTCTCTGGGCCGTTACTGACGCTGAGGAGCGAAAGCGTGGGGAGCGAACAGGATTAGATACCCT
+
FGFGGGGGGFGFAFGGGGGG,EFDDEGFGFGGGGGGGGEE6@@FC:FFCCFGC,B?E,C?EGAF9CEGGGGGGGG,AFGA?FDFG<FGGGGGDGFFGGGGEE<FFF9FA?FFFEGGGGGFGFB9DGFD+@>:F,@E>FGGG7>FEFA::CGDCFG=@FD*,7@:F,FEG:E*=4=*47<FF**=,,=<C978*288*CE>:CC88:8C@:8:C5>>>58E'CDE=$/5C<FE@:C=+*32;E38:BF<*1*****@48+B@+CC38CEF7FB,@,GC?@+CCF,+>?A9F;DFGGFEC,++ECCEC,EA?EA,<<AFGGFA,,GGGEEFCGGFFCFFB:,C?E?+,GGGGEFD8GFFE<GGGFBB7CFF@FCCFGCCGGFEA@C6GFFFBGGGGFGGGF7DCGGEGGGGGGGDGGGCC9<C
@sD 31907
TGAGGAATATTGGTCAATGGGCGCAGGCCTGAACCAGCCAAGTAGCGTGAAGGATGACTGCCCTATGGGTTGTAAACTTCTTTTATATGGGAATAAAGTTTTCCACGTGTGGAATTTTGTATGTACCATATGAATAAGGATCGGCTAACTCCGTGCCAGCAGCCGCGGTAATACGGCGGATCCGAGCGTTATCCGGATTTATTGGGGTTAAAGGGAGCGGAGGTGGACAGTTAAGTCAGGTGTGAAAGTTTGCGGCTCAACCGTAAAATTGCAGTTGATACTGGCTGTCTTGAGTACAGTAGAGGTGGGCGGAATGCGTGGTGTAGCGGTGAAATGCTTAGATATCACGAAGAACTCCGATTGCGAAGGCAGTTCACTGGACTGCAACTGACACTGATGCTCGAAAGTGTGGGTATCAAACAGGATTAGATACCCT
+
EFFGGGGGGGGGGGGGGGFFFGGGGGGGGFGGGGGGDFGFGGGGGGGGGGGGGF9FFGFFDFFGGCFGCACEEGGGGGGGECFGGGFGGGGGFGGGGGG9FGFDFGECCFGGF<EFFFEFFGGGGFA,AFGC9FGGGGGGGA+B+A+=FCGG>GDGFGGCFD<FFGECF<+,FG7F*>>CFGGCFC>*CBECF:FF:*CFGG>GG,#=:F>99:<C@3*#8<9?88EFGCFFCGGA::9#2@CEGFDFEGGGCFFFCEGDECF;ACEA9GFFGGFEEDEAFAB6;EGGGFF<DE,FGFEFGFEC@GGF8@,E8=>+ECDDGGGEEGGFCFEE<,,EAGFAGFF@@FFFGGGFCCGGGEE@CGCFCC,FGFEC,EGF@GFGGGGGGGGGGFFECCGGGGGFF@FCGFFEGFCE<,GFCGGFGGFGFGGGGGGCCCC@
@sD 167
TGAGGAATATTGGTCAATGGGCGCAGGCCTGAACCAGCCAAGTAGCGTGAAGGATGACTGCCCTATGGGTTGTAAACTTCTTTTATATGGGAATAAAGTTTTCCACGTGTGGAATTTTGTATGTACCATATGAATAAGGATCGGCTAACTCCGTGCCAGCAGCCGCGGTAATACGGAGGATCCGAGCGTTATCCGGATTTATTGGGTTTAAAGGGAGCGTAGGTGGACAGTTAAGTCAGTTGTGAAAGTTTGCGGCTCAACCGTGAAATTGCAGTTGATACTGGCTGTCTTGAGTACAGTAGAGGTGGGCGGAATTCGTGGTGTAGCGGTGAAATGCGTAGATATCACGAAGAACTCCGATTGCGAAGGCAGCTCACTGGACTGCAACTGACACTGATGCTCGAAAGTGTGGGTATCAAACAGGATTAGATACCCT
+
DGGGGGGGGGGGGGGGGGGGGGGGGGGGGFFGGGGGFFFFGGGGGGGGGGGGGGGGGGFFGFEFCEEGGGGGGGGGGGGGGGGGGGGGGGGFGGGGGGGGGGDFFFFGGGGGGGGGGGGGDGGGGFGGGGGGFGGBGDEAEFFGGGGGGGGGGGGGGGGFGGG87ECGGGDC3=EE@FFCBDF-GGEFEG/DCBFGGGGDCF>GGG:-<FCFGGGFGADCDFEGGFGDGGGGGGGFFFEFGGC7,AC@BB@?CEG>GDFACGGGGGGGFGEFFFFG<<D<<GGGGFEC9,,C*C,AFCCCCGECGGGGGGFBDD8+GGGGGFGGFC7FFFF;B:F>49GGFFGFB,FGGFFCGFCF7<GEGGGGEFDGCGGGGGGDFFGGFGGGFGEGFFAGGGFFF@GGGGGGGGGGGFDGGGGGGGGGGGGFGFGFGFFCCCCC
@sD 26089
TGGGCAATATTGCACAATGGAGGAAACTCTGATGCAGCGACGCCGCGTGAGGGAAGAAGGTCTTCGGATTGTAAACCTCTGTTGTCAGGGACGATGATGACGGTACCTGACGAGGAAGCCACGGCTAACTACGTGCCAGCAGCCGCGGTAAAACGTAGGTCACAAGCGTTGTCCGGAATTACTGGGTGTAAAGGGAGCGCAGGCGGGAATACTAGTTGGAAGTGAAAACCATGGGCTCAACCCATGAACTGCTTTCAAAACTGTTTTTCTTTAGTAGTGCAGAGGTAGGTGGAATTCCCGGGGTAGCGGTGGAATGCGTAGATATCGGGAGGAACACCAGTGGCGAAGGCGGCCTACTGGGCACTAACTGACGCTGAGGCTCGAAAGCATGGGTAGCAAACAGGATTAGATACCCT
+
FCFGFFGGGGGGGGGGGGGGGGGGGGGGGDGGGFFGGGFEGGGGGGGF@GEGGGGEGGFGEFGGGGGFCGGEFGFGGGGFEFGGGFGGG8=FGG@F?F<FE:FG@7FFGGGEGFGGGGGFDFGGFECFFADFEGGGGGGGGGCFEGGGCGGG9FEG:,5>,<FGFFGC<BC=9CE7*4*F@B@C-:CFC#6;9?E=EGG<<=:>C)E8;-D8#CFB;;@:;AFD>?E#<8<8<CF?35:9CFDFGBGFC>4DF?@F9CFFDC:BCCCD6D:$D8@2><@BDC48B,<B=,CE@,BBB=@+,?FC:GEFFGFGFCFF><,EE8FC,EDFFFFFEFCF@BFCF77GGGCGGGGE<FFCF8FGFFCCFEE>GGGCGGGF<GGGGGF@DGGFGGGFGFDF<FF@FGGGGFGFC,GCCC9C
@sD 21659
TGGGGAATATTGGGCAATGGGCGCAAGCCTGACCCAGCAACGCCGCGTGAAGGAAGCAGGCTTTCGGGTTGTAAACTTCTTTTGTCAGGGACGAGTAGAAGACGGTACCTGACGAATAAGCCACGGCTAACTACGTGCCAGCAGCCGCGGCCATACGTAGGTGGCAAGCGTTGTACGGATTTACTGGGTGTAAAGGGCGTGTAGCCGGGAAGGCAAGTCAGATGTGAAATCCACGGGCTCAACTCGTGAACTGCATTTGAAACTGTTTTTTTTGAGTATCGGAGGGGCAATCGGAATTCCTAGTGGAGCGGTGAAATGCGTAGATATTAGGAGGAACACCAGTGGCGAAGGCGGATTGCTGGACGACAACTGACGGTGAGGCGCGAAAGCGTGGGGAGCAAACAGGATTAGATACCCT
+
ECFGGEGGGGGFFGGGFGFGGFEGGGGGGFFGGG,CFGFFGGGGGGFFEFFGGGGE=FGGGGGGFGGGCGGGGGGGGGGGGGGGG9FGGGFGGG>BEGFGFGFFGGGGGCFF8CFEFFFFG8<CFGGEEGFGGFEFBCF@C@@FF,>FEGG*=:F,=?<CGGGG7BE+<B:;<B7C7FG>*?FG99EFFF8B9:<@:7EEC=F67DF>C55AC8AD4@F436FF:C?6<C5+48@9EF5#:C:9GFDD@@9FGFG<ECE3<C7CGCFA<C#BGFDF=0<FB8+9,,E6F:FGF=@,CE8GEEB,88*B,CFFFFCF@>,6,,9@,C<,<GF@EACE,,<E?@:DFDF@6GFEGGGGFGGECFCC9GGGFGEEFGGFGGGGGF@CFF@FGGGDEGGFEGGGGGE9CFGGFGFGGCCC@@
@sD 25202
TGAGGAATATTGGTCAATGGGCGCAGGCCTGAACCAGCCAAGTAGCGTGAAGGATGACTGCCCCATGGGTTGTAAACTTCTTTTATATGGGAATAAAGTTTTCCACGTGTGGAATTTTGTATGTACCATATGAATAAGGATCGGCTAACTCCGTGCCAGCAGCCGCGGTAATACGGAGGATCCGAGCGTTATCAGGATTTATTGGGTTTAAAGGGAGCGTAGGTGGATTGTTAAGTCAGTTGGGAAAGTTTGCGGCTCAACCGTAAAATTGCAGTTGAAACTGTGAGGCTTTAGTACAGTAGAGGTGGGCGGAATTCGTGGTGTAGCGGTGAAATGCTTAGATATCACGAAGAACTCCGATTGCGAAGGCAGCTCACTGGACTGCAACTGACACTGATGTTCGAAAGTGTGGGTATCAAACAGGATTAGATACCCT
+
CFFGGGGGF9FGGGGGGGFECFFGG:CGGDF@F8FGGFDAFFFFGFGFGEGGGF9BFEFG-CFCCGGGGFEFFGGGG9FFGCCGGGGG?FFFFGGFEFAFGGFGG9FFGGGGFCFGCEEFFFGGE<<FAFCEGGGFEGGFBFC7>F+ABFAFG7=+3A<FGGFFC6BGGGG,@FC++5F8@:DB7FGGGGE,2,<:,A9<BE98>0@878:.CFGFDBE*0,129<77GCCFGGG?>:C,FF(AA<DF>&E@+@E@CEFFF>A<@18:F6GFEE:?;C6C==A(G:,,,F9ABGDA@<AA,D@?7DFCCE@9,==8>C78FEC>)FFA,FGDCEFFEAGFGGGFFF@GGFDF@@@@B,F,DGGGGGCFFGFFDE,FFEFFFDGGFC,<<EFGGGFGGGEE@EE@9FEGEFFEGGGGF<AAFFGFE9FCGFCA6<CA
@sD 171
TGAGGAATATTGGTCAATGGACGAGAGTCTGAACCAGCCAAGTAGCGTGAAGGATGACTGCCCTATGGGTTGTAAACTTCTTTTATACGGGAATAAAGTGAGGCACGCGTGCCTTTTTGTATGTACCGTATGAATAAGGATCGGCTAACTCCGTGCCAGCAGCCGCGGTAATACGGAGGATTTGAGCGTTATCCGGATTTATTGGGTTTAAAGGGAGCGTAGGCGGGTTGTTAAGTCAGTTGTGAAAGTTTGCGGCTCAAACGTAAAATTGCATTTGATACTGGCGACCTTGAGTGCAACAGAGTTAGGCGGAATTCGTGGTGTAGCGGTGAAATGCTTAGATATCACGAAGAACTCCGATTGCGAAGGCAGCTTACTGGATTGTAACTGACGCTGATGCTCGAAAGTGTGGGTATCAAACAGGATTAGATACCCT
+
AFGGGGGGDFECGGFFFFGFGFGGGGEFGF9FGGGFFGFDFGFGDFGGGGGGGGFFGGFGGEFGGGGGGGFFGGG9FFGGFFFFGGGGGGG:@FFFF9B9ECFGG8+>FGEGGGEFGGGGG9BFFEGGGGGGFGGFGFEGGCG@EC7DFEDCCGGF>AD@@:F>@3:CFGFFCGGGGGGDA,,7@7CFGGBG?FC7CEG9+=<:FF73:2<89FFAC0F:;6GF5DGC9F@,@7:5<CCDFCB*CEFGGEGE:DCDFC:D'@,#/A>FFEC9C.DE;:+,=<C=FA<F8DF=5@GGGGFEE9,B,+EGGGGFCD@+GFECAFCG>F>E@,C4,EC,CGFDC,98CCFGGFBFEEDGFFGFF7GFGGGFGGGGGFFF9@FGGGGGGGEGGGFGGGGGFFEGGGGGGGGGGGGGGGGGFGFGGFGFCCGGGGGCCCCC
@sD 172
TGAGGAATATTGGTCAATGGACGAGAGTCTGAACCAGCCAAGTAGCGTGAAGGATGACTGCCCTATGGGTTGTAAACTTCTTTTATACGGGAATAAAGTGAGGCACGCGTGCCTTTTTGTATGTACCGTATGAATAAGGATCGGCTAACTCCGTGCCAGCAGCCGCGGTAATACGGAGGATTCGAGCGTTATACGGATTTATTGGGTTTAAAGGGAGCGTAGGCGGGTTGTTAAGTCAGTTGTGAAAGTTTGCGGCTCAACCGTAAAATTGCAGTTGATACTGGCGACCTTGAGGGCAACAGAGGTAGGCGGAATTCGTGGTGTAGCGGTGAAATGCTTAGATATCACGAAGAACTCCGATTGCGAAGGCAGCTTACTGGATTGTAACTGACGCTGATGCTCGAAAGTGTGGGTATCAAACAGGATTAGATACCCT
+
EFFGGGGGGGGGGGGGGGGGGFFGGD>FGGGGGGGGFFGGGGGGGGE:CFFFGGGGGCDGGGGGGGGGGGCFFF9FEGGGFBFGD?FGDGDEGGGGGAEGGGGGGGGGGGGDFGGGGGGCGAFFFBFFCF@8DFGGFGGFG8FCE@EGGEGGGGFEGGD7BFGE7@FGGGGGGFGDGGGE@C:CC:C@F:EC,@CCCC:FDC-1FF;94FCF9F>,E>D33CECB3C7D9A@=:C5DCCGF@@C9AA=@C<?7CE9E3D=@GGDF@CDBFFFFFGFF6B8?GGEEF<E?A<A3:,A,;@8DC9B8DGEGFFGFFE@7FF=A,GGFEE>CECECEFGDGGGGE<,FD<FGGGGFCEF:GGGGFC<CFGGGFCGGFGGGGGGGGGGGFEEGGFCFFFE9GGGGFFAFFGEFFEFFDFGGGGFGGGGGGGFGGGCCCCC
@sD 173
TGGGGAATATTGCACAATGGGGGAAACCCTGATGCAGCGACGCCGCGTGAGCGAAGAAGTATTTCGGTATGTAAAGCTCTATCAGCAGGGAAGAAGAAAGTGACGGTACCTGACTAAGAAGCTCCGGCTAAATACGTGCCAGCAGCCGCGGTAATACGTATGGAGCAAGCGTTATCCGGATTTACTGGGTGTAAAGGGGGCGTAGGCGGTGCTATAAGTCTGATGTGAAAGCCCGGGGCTCAACCGCGGGACTGCATTGGAAACTGTAGGACTGGAGTGTCGGAGGGGTAAGTGGAATTCCTAGTGTAGCGGTGAAATGCGTAGATATTAGGAGGAACACCGGTGGCGAAGGCGGCTTACTGGACGACAACTGACGCTGAGGCTCGAAAGCGTGGGGAGCAAACAGGATTAGATACCCT
+
EGGGGGGGGGGGGGGGGFCGGGGGGGGGGGGGGGGGGGGGGGGGGGGGGGGFEEFGFGGGGGGGGGGFGFGGGFFGGGGGGDFGGGGGGGGGGFGGFEGFFEFGGGGFFGGFFGGGGGGGGGGGFGGGGGGFGGFC@<FFGGGGGGGC7CCGGGGGG7FE9BCFFFGCFFC=FGGFFEGGEEEFGF?FGGDEF9CF?C*=7<EEEEC=:??EC?;4CB'F<<3:@+E?C:9?<;C>8@E*B<FCGEEFDDDEAD9=4EFD@<2=,<DFFFC8=A31F@+/GGGGFFEEAEFFFGFCDAFE?,EA,CGFGEAFGGFGEGGDFGGGGFCGGGGGFFFCFF@FGFEGGGFGF:GGGEFCGGGCCCGGGGGGGFEGGFEGGGFDGEGGFFFEFECGGGGEFEGGFFGGGGGGGGGGFCCCCCC
@sD 174
TGAGGAATATTGGTCAATGGACGAGAGTCTGAACCAGCCAAGTAGCGTGAAGGATGACTGCCCTATGGGTTGTAAACTTCTTTTATACGGGAATAAAGTGAGCCACGTGTGGCTTTTTGTATGTACCGTATGAATAAGGATCGGCTAACTCCGTGCCAGCAGCCGCGGTAATACGGAGGATCCGAGCGTTATCCGGATTTATTGGGTTTAAAGGGAGCGTAGGCGGGGTGTTAAGTCAGTTGTGAAAGTTTGCGGCTCAACCGTAAAATTGCAGTTGATACTGGCGACCTTGAGTGCAACAGAGGTAGGCGGAATTCGTGGTGTAGCGGTGAAATGCTTAGATATCACGAAGAACTCCGATTGCGAAGGCAGCTTACTGGATTGTAACTGACGCTGATGCTCGAAAGTGTGGGTATCAAACAGGATTAGATACCCT
+
FFGGGGGGGGGGGGGDGGGCGGGGGCFEFGGGGGGGGGGGGGGGGGGGGCGFGGGGGGGGGGGGGGGGGGGFGFGGAFGGGGDGGFFFGGECGGGFGFGDGGG?FGG<EFGGDGGFGGGGGGGGFGGE@DFGGGGGGDFFF@:FGGGFGGGFEF@FC9ADFFGEEEFGGDEGGCG@5F**7:CFGFDEG7E>CA*=:F?>7@=GG;F9<;9CGC7:EBGF;BG.>>C*D;AF@CFADFEFFCFG==CB7@GEF/32$DFB=EEEGGGFDEC9AD>;2:C3GGEF=??=8FFGFEDCFGGGGFEF=6GGGFFD?DCBGGFECFE@0B==DEC,?EFGFFE,<4,FGGGGGGGFEB6B,GGECDGFFE,EFGGGGFFGFGGGGAGGGGE@@FFGGGGGFEGFGGGAGGGCGGFFFFGGGGFGGGGGGGGGGGGCCC@@
@sD 24582
TGGGGAATCTTCCGCAATGGGCGAAAACCTGACGGAGCAACGCCGCGTGAGTGATGACGGCCTTCGGGTTGTAAAGCTCTGTGATCGGGGACGAACGGTCAGCAGACGAATACTCTGCTGAAGTGACGGTACCCGAATAGCCAGCCACGGCTAACTACGTGCCAGCAGCCGCGGTAATACGTAGGTGGCAAGCGTTGTCCGGAATTATTGGGCGTAAAGCGCGCGCAGGCGGCTTCTTAAGTCCATCTTAAAAGTGCGGGGCTTAACCCCGTGATGGGATGGAAACGGAGAGGCTGGAGTATCGGAGAGGAAAGTGGAATTCCTAGTGTAGCGGTGAAATGCGTAGAGATTAGGAAGAACACCGGTGGCGAAGGCGACTTTCTGGACGACAACTGACGCTGAGGCGCGAAAGCGTGGGGAGCAAACAGGATTAGATACCCT
+
GGGGGGGGGGGGGGGGGGGGGGGGGGGGG8FGGGGGGGGGGGGGGGGEEGGGGGGGGGGGGGGFGGGGGGGGGGGGGGGGGGGGGGGGGGGGGGGGGGGGGGGGGGGGGGGGGGGGGFGGGGGGGFGGGGGGGGGGGGGGG:FF<FGGGGGGGGGGGGGC:FGGGGGFFGGGGGGGGFFGGFEEE7FF?@EGGE8CE8CFGG<C;C;9:F?EGGG-8@FFF6:DGEEEEGGGGF:;@GGFGGFGGGG?FF>CFG#GGGFCG;GEDFFGGGEFGF@EEGFGGFFGDC=>,F@FB,FCB7GEGGGGGGF;F<9GFCEC=@8D8FFFFFGGGFGGGGGGGFGGGGGGFFGGGGGGGFFFFGEF>GEFEGEECGGEGGGGGFGGGGGGGGGGGGGGGGFFGGFGFCGGGGGGGGGGGGGGGGGGGFFGGGGGGGGGGGGGCCCCC
@sD 176
TGAGGAATATTGGTCAATGGACGAGAGTCTGAACCAGCCAAGTAGCGTGAAGGATGACTGCCCTATGGGTTGTAAACTTCTTTTATACGGGAATAAAGTGAGCCACGTGTGGCTTTTTGTATGTACCGTATGAATAAGGATCGGCTAACTCCGTGCCCGCAGCCGCGGTAATACGGAGGAGCCGAGCGTTATCCGGATTTATTGGGTTTAAAGGGAGCGTATGCGGGTTGTGAAGTCAGTTGTGAAAGTTTGCGGCTCAACCGTAAAATTGCAGTTGATACTGGCGACCTTGAGTGCAACAGAGGTAGGCGGAATTCGTGGTGTAGCGGTGAAATGCTTAGATATCACGAAGAACTCCGAGTGCGAAGGCAGCTTACTGGATTGTAACTGACGCTGATGCTCGAAAGTGTGGGTATCAAACAGGATTAGATACCCT
+
FFGFGGGGGGGGGGGGGGGFGGGGGGGGGGGDEEFGGGFAFGFGGGGGGGGGGGG8EA,CEFG@FF@CFGGGGGADFGGGGGFGGGGGGGGEGGGGFAFGGCFGGGGDFGGDGF8FGGGGFCFFGGGGFGF8?FECFFGGFGGGGGCF,:<FGE+FF8>FCEDEEG7CGEGGGGGGG*>1*4*:F:EFGFD4><*:==+?+1FF;G,=BFB?--55E>E:1#>;>B+#:/F#FF@9)9@>%$CFCC-CGC8@9@88@4C3CEFE;EFFF3,;6F9FFFFDDGEECE=8FFF8D<?E,@@,8E9FE>GGEGF@6>7C8D>C,:B@8+7>=@,FCC,,E-FFFGFCFEFDF<C,CEGGFFF@+C@DFF<AE8DFFFF@ECE=FFGGGFEGFECFGGFEECB,E@EFFGEGGGGGGFFA<FBECAGGGGFCGGFCCCCC
@sD 20275
TGGGGAATATTGCACAATGGGCGCAAGCCTGATGCAGCCATGCCGCGTGTATGAAGAAGGCCTTCGGGTTGTAAAGTACTTTCAGCGGGGAGGCAGGGAGTAAAGTTAATACCTTTGCTCATTGACGTTACCCGCAGAAGAAGCACCGGCTAACTCCGTGCCAGCAGCCGCGGTAATACGGAGGGTGCAAGCGTTAATCGGAATTACTGGGCGTAAAGCGCACGCAGGGGGTTTGTTAAGTCAGATGTGAAATCCCCGGGCTCAACCTGGGAACTGCATCTGATACTGGCAAGCTTGAGTCTCGTAGAGGGGGGTAGAATGCCAGGTGTAGCGGTGAAATGCATAGAGATCTGGAGGAATACCGGTGGCGAAGGCGGCCCCCTGGACGAAGACTGACGCTCAGGTGCGAAAGCGTGGGGAGCAAACAGGATTAGATACCCT
+
F8FFGFGGGGGGGAFGFGGGGGGFEFGGGCGGGGGFGGGGGGFGGGGGGGGGGEFFFGD8FEFGGGGGGGEGGGG9FFGGFFFFGGGGGGGCF+:=FGGGF@EFEFGGGGGGD9FGGGCDFFFGGGGEFEFGGGGCFGG8><FGGG7:>E:E:CECGGFGGGF:=,3CFGGDGFFGFGCFEGGGC<==8C@FGEEE::@F5C:CGGGFEFF8D8C4;;C5)9GDDCG:#:FB8?>:;CGG;+/<8<F@FD:C5EC<EC:5E3CGGGF753/;@;DE,F<>;339E8AF<CF::,CFEBC=BC:E?=F@ECDBC,EEC8,48:B?FFCEGFGEGGGF<<EAE;?CFF;B5C8EFCCFEE7GF:EGEGGGGGFBEF@@@++GFECF7FFFGGFFGGGGDGGCGGGGGGGGGGGGGGGGGGGFEDGFGGFFFC,<GFGGCCCCC
@sD 24014
TGAGGAATATTGGTCAATGGGCGAGAGCCTGAACCAGCCAAGTAGCGTGCAGGACGACGGCCCTATGGGTTGTAAACTGCTTTTATAAGGGAATAAAGTGAGTCTCGTGAGACTTTTTGCATGTACCTTATGAATAAGGACCGGCTAATTCCGTGCCAGCAGCCGCGGTAATACGGAAGGTCCGGGCGTTATCCGGATTTATTGGGTTTAAAGGGTGCGTAGGCTGTGAGGTAAGTCAGCGGTGAAATGCCCCCGCTCAACGGGGTGAAGTGCCATTGATACTGCCTTGCTGGAATGCGGATGCCGTGGGAGGAATGTGTGGTGTAGCGGTGAAATGCATAGATATCACACAGAACACCGATTGCGAAGGCATCTCACGAATCCGCGATTGACGCTGATGCACGAAAGCGTGGGTATCAAACAGGATTAGATACCCT
+
FGGGG<FGGGGGGGGFGGGGGGGGGGGGGGGGGGGGGGGFGFGGGGGGGGGFFEGDEFGGGGGFGEGGGGGGGGGGGGGGGGGGGGGG9FGFFFFGGGGGGGGGGGGGGGGGGGGDGGGGGGGGGGGGGGGGGGGGGGGGGGGDEGGGFGGGGGGEFFGGGGFGGGGGGDGGFF>F7FDGGGGGGGGGG@GGGGGGGEC?CGGCFGGDC:CGGGG555GGFFGCC<,7<CC<<C983:CCEG0C=F,EDF?FFE>>7DF8<EDFGFFC8=9FCDCGFE>ADGFC7F,FB,EDF?FCFGFGFCGGGGGGGGGFGFGGGGGG@GFCE?7:EFA<?CGFGGGFCD;FFGGFFFDFF:GCF?BEB@BFFGF,GGDGGF@CF7FGGGGGDGGFGGGGGGGGGGGGF<7FFF@EGGGFFGGGFGFFEF<FF9FGGFFGCC9CC
@sD 31170
TGAGGAATATTGGTCAATGGGCGAGAGCCTGAACCAGCCAAGTAGCGTGAAGGATGAAGGCTCTATGGGTCGTAAACTTCTTTTATATGGGAATAAAGTTTTCCACGTGTGGAATTTTGTATGTACCATATGAATAAGGATCGGCTAACTCCGTGCCAGCAGCCGCGGTAATACGGAAGGTCTGGGCGTTATCCGGATTTATTGGGTTTAAAGGGAGCGTAGGCCGGCGATTAAGCGTGTTGTGAAGGGTAGATGCTCAACATCTGCACTGCAGAGCGAACTGGTTTCCTTGAGTACGCACAAAGTGGGTGGAATTCGTGGTGTAGCGGTGAAATGCTTAGATATCACGAAGAACTCCGATTGCGAAGGCAGCTCGCTGGACTGCAACTGACACTGATGCTCGAAAGTGTGGGTATCAAGCAGGATTAGATACCCT
+
<EEFGG<FFGGGGGGGGGGGGGGGGGGGG?FFGG<CEFGFGGGFGGGGGEGGGFF<AEFGGGFF9,,:FFEFFBFGGGGGFGGCFFFFGGGGGGF<EFFG9EFG9?FFFAD@?FFGGGFEC9BFGGC?FF,@FF,EFEFFGD7FE::FBFGGGF+BFD8DAFFEEGGCFGGGGGGGGG7F<FF?FFFCFF:7;D:FE*=<EF9,3:@:/CC-?-**=5FCA;CF?67'8/7;)FE52GEGFFF,<<6,1<9FF;F>DC2*8CB2FBF:,8>C0@$6%=778=BB,B4,@,CF<8CB8AFF@CA=CFC::,,=+,@8@CBECFEE=F=AEBC,E<?FC,C,FFE?GGGGGGFFFEEF::B,FGEGFC<GGCGGGGF9CGFGGGGGGGGGGGGGGGGGGGFECGGEFAGEGGGGGFFFFC<FFGGEGFDGGEG@CCCC
@sD 30166
TGAGGAATATTGGTCAATGGGCGAGAGCCTGAACCAGCCAAGTAGCGTGAAGGATGACTGCCCTATGGGTTGTAAACTTCTTTTATAAAGGAATAAAGTCGGGTATGCATACCCGTTTGCATGTACTTTATGAATAAGGATCGGCTAACTCCGTGCCAGCAGCCGCGGTAATACGGAGGATTCGAGCGTTATCCGGATTTATTGGGTTTAAAGGGAGCGTAGGCGGGTTGTTAAGTCAGTTGTGAAAGTTTGCGGCTCAACCGTAAAATTGCAGTTGATACTGGCGACCTTGAGTGCAACAGAGGTAGGCGGAATTCGTGGTGTAGCGGTGAAATGCTTAGATATCACGAAGAACTCCGATTGCGAAGGCAGCTTACTGGATTGTAACTGACGCTGATGCTCGAAAGTGTGGGTATCAAACAGGATTAGATACCCT
+
@FFGGGGGGGGGGGGGGGFGEGGGGGGGGGGGGGGGGGGGCG<EGGGFGGGGGGGGGGFGGGGGG<FGGGGDGGFGGGGGGGGGGGGGGGGFGGFFFEF,FFGGGGGGGGGGGGGEGGGGGCEGGGGGGGGGGGGGGGGGFGGGGGGGGGGGGGGGGGGGGGGGGDGGGGGFGGGGGG7CFFGGGGGDFEG@FCFCGGFGG>;GFG@06BF8FFCG>:CCABEG.DGC9%C*F<7*8E@CGG<E7C;>8<6CGDEFG5CCC6CC8EGG<GF@FC,FB=CCFGGGF?,,>,<CBFDAE95<4,@FF>EFF8C,48C==4,,F9F@98,9EFE9,,FFEC,;FD@<8CE,E,9E8CCC,<DC+FB,GF<C,<CF9AGF?GGGGGAGGFECBB,7C,GGGGEGGEGEECGFCEEGGGFGFFEDCGGGGGGGGGGCCCC@
@sD 20283
TGGGGAATATTGCACAATGGGCGCAAGCCTGATGCAGCGACGCCGCGTGAGGGATGGAGGCCTTCGGGTTGTAAACCTCTTTTATCGGGGAGCAAGCGAGAGTGAGTTTACCCGTTGACTCAGCACCGGCTAACTACGTGACAGCAGCCGCGGTAATACGGAGGGTGAAAGCGTTATCCGGCATTATTGGGCGTAAAGGGCTCGTAGGCGGTTCGTCGCGTACGGGGTGAAAGTCCATCGCGTAACGGTTGATCCGCTCCGGGTAAGGGCGGGCTTGAGGTCGGTAGGGGAGACTGGAAGTCCCTGTGTAACGGTGGAATGTGTAGATATCGGGAAGAACACCAAGGGCGAAGGCAGGTCTCTGGGCCGTTACTGACGCTGAGGAGCGAAAGCGTGGGGAGCGAACAGGATTAGATACCCT
+
DEF8FBFGGGFGGFCE8EE<EFEECEEFF<F@FEFCEE:7CFGEEFECEGEGGEECFDF?:DCCFDFEBFGDEGEF,=8A:@EFEFGGDGED=DFG++=:=FDDFFG,8BFA<BCD7F,@,8FFFF<F+*@*@FCEGGFG7*,,,2>:>::CE*4<,@;F*44*4*4+,2CFEGDEF99<**21+3A,<ACFE**2/2C>5*2?***8C8C?EC:8BCB=)#5@C->15101<3:**:<=4*11*F>:,,3*F@@8++33,>=8=+7GFEECFD3,,*+++C8E<>@FEFB=5AEFA:47FEE=,F9GE>EC9?FE?A?:?A9GE<C@48,DAGDF<?:,C=,8::CB,E9DFFFDFCGFE<GFC:GGGEFEECB,BGF<C<GGCEGDFEEGGGF@<@GGGCGGFGGGGGGGGGGGCCCCC
@sD 18607
CGAGGAATATTGGTCAATGGGCGAGAGCCTGAACCAGCCAAGTAGCGTGCAGGAAGACGGCCCTATGGGTTGTAAACTGCTTTTATAAGGGAATCAAGTGGGAGTCGTGACTCTTTTTGCATGTACCTTATGAATAAGGACCGGCTAATTCCGTGCCAGCAGACGCGGTAATACGGAAGGTCCGGGCGTTATCCGGATTAATTGGGGTTAAAGGGAGCGTAGGCCGGAGATTAAGCGTGTTGTGAAATGTAGACGCTCCACGTCTGCACTGCAGCGCGAACTGGTTTCCTTGAGTACGCACAAAGTGGGCGGAATTCGTGGTGTAGCGGTGAAATGCTTAGATATCACGAAGAACTCCGATTGCGAAGGCAGCTCACTGGAGCGCAACTGACGCTGAAGCTCGAAAGTGCGGGTATCGAACAGGATTAGATACCCT
+
GGGDFFGGGGFGGGGGC,<FFF@FEGGGG@AEFFEFE?FAFF,CC,@C7FDEECFGGDEG7CECFFA@EGGC:EEFCF9,?55EAFGGG?EDCE,BBEFDFFF+BA7FGFE@FFFCGGGG,,,:FDE@F=F<ECCFAFGGG<C78=CC9@FD=B@7@FFFEF,@+>BC@CGGGFF7FE*>3>:B*<*<<*34C,*<CCC,++EC8FF</F@F<=,/;39+3EGCFCE=5C@FC7C<GCF?;@9@,<7DFGGECF8:>**+FGF9@@,<F:+::+GGGFGFDGGFGFFF9FF?:C?B6GGFFEA,B@+CGGGFFDEECFCEBE=@8C=ACAC5,9FFE<E8DFA?EGGFDF,CFFGGGGGGFFGGGFFFGFDFGGGGGFFCGFGFGGFCFGFGGGGFEGGFF@EAGGGGGEFCDFFGGF<C@FDFGGGGGFE@CCB<
@sD 36823
TGGGGAATATTGCACAATGGGGGAAACCCTGATGCAGCGACGCCGCGTGGAGGAAGAAGGTCTTCGGATTGTAAACTCCTGTTGTTGAGGAAGATAATGACGGTACTCAACAAGGAAGTGACGGCTAAATACGTGCCAGCAGCCGCGGTAAAACGTAGGTCACAAGCGTTGTCCGGAATTACTGGGTGTAAAGGGAGCGCAGGCGGGAAGACAAGTTGGAAGTGAAATCCATGGGCTCAACCCATGAACTGCTTTCAAAACTGTTTTTCTTGAGTAGTGCAGAGGTAGGCGGAATGCCCGGTGTAGCGGTGGAACGCGGAGATATCGGGGGGAACACCAGTGGCGAAGGCGGCCTACTGGGCACCAACCGACGCTGAGGCTCGAAAGTGTGGGTAGCAAACAGGATTAGATACCCT
+
CDFGDBCFGGFGGGFFGGFFGFGGGGECFGGGGCFD<FDEFFGEGGG=FEEFGGGGGG@CFDEGGE7:7?EDFFFG9<,FFEFAA8FFFGGGGGFFGGGGGGFGGGDFCFFGGGGGGGG?FGGD@7=B,C<DGFGGC9FFFCC<BFFF:<B,DCED,<:FCCFA9C@C<F@;CF*CFCFC9F,,<F9F48?FGC:BEGE5CED>8?5*//,C@ECD<6CF4,3AFCFC=89?+;@?FFF<EFD5FG#D,D87C,389C#<F3&GFC@CFFCG=BEAFFB:9>=<=+7CBD@AA@++EEEEFFCE>CFE=;<C@+GGE?ADE@++:=C@F<ECEGDFFGFGGGGFFB7EEEGGGGGEFDF8GFF@@:+CFC@GGGFGDCGCGGGFFGGGECGFFGGFE<,,FDGGGGGFFFF,CCCC
@sD 184
TGGGGGATATTGCACAATGGGGGAAACCCTGATGCAGCAATGCCGCGTGAGGGAAGAAGGTCTTCGGATTGTAAACCTAAGTAGCCAGGGACGATAATGACGGTACCTGGAGAGTAAGCTCCGGCTAACTACGTGCCAGCAGCCGCGGTAATACGTAGGGAGCGAGCGTTGTCCGGATTTACTGGGTGTAAAGGGTGCGTAGGCGGGATGGCAAGTCAGATGTGAAATACCGGGGCTTAACCCCGGGGCTGCATTTGAAACTGTCGTTCTTGAGTGAAGTAGAGGCAGGCGGAATTCCTAGTGTAGCGGTGAAATGCGTAGATATTAGGAGGAACACCAGTGGCGAAGGCGGCCTGCTGGGCTTTAACTGACACTGAGGCTCGAAAGCGTGGGGAGCAAACAGGATTAGATACCCT
+
FGGGGGGGGGGGGGGEGGFGFGGGGGGGGGGGGGGGGGFFFGGGGGG@C6BFFEGG<CFGGGFGDFFDGGGGGF?CEFFGFFFGF9FGGGFFGGEFEGGGGGGGGGGGFGGFFFFEFGFEFFGGGGGGGGGGGC8FGGFEFDF,BCEG<CEGCGGGFGGE:CEGCCEFG7FGF@:F9<<CFGFFFGGGF9G?GG@FECE;*9CCECG>FD@;CC>*?=:89GCF@@E@0C;E@EEFEC@CGG>GFGGGGFF?9GGGGDFD@8A06;FFFG=FEFAG>FE08GFFFCFFEFCED84,8FE9FDEEAGGGGGFFGFFE6GFGFFCGGGFFF9EF:AGFFFFFB:EGGFGGGF7EFGGGE<GFFGCGGGGGGF@DEFFBGGGECGFGF@GGGGGGFFFFFGFEEGGGFCGGGGGCCCCC
@sD 185
TGAGGAATATTGGTCAATGGGCGAGAGCCTGAACCAGCCAAGTAGCGTGCAGGACGACGGCCCTATGGGTTGTAAACTGCTTTTATAAGGGAATAAAGTGAGCCTCGTGAGACTTTTTGCATGTACCCTATGAATAAGGACCGGCTAATTCCGTGCCAGCAGCCGCGGTAATACGGAAGGTCCGGGCGTTATCCGGATTTATTGGGTTTAAAGGGAGCGTAGGCCGGAGATTAAGCGTGTTGTGAAATGTAGATGCTCAACATCTGAACTGCAGCGCGAACTGGTTTCCTTGAGTACGCATAAAGTGGGCGGAATTCGTGGTGCAGCGGTGAAATGCTTAGATATCACGAAGAACTCCGATTGCGAAGGCAGCTCACTGGGGCGCAACTGACGCTGAAGCTCGAAAGCGCGGGTATCGAACAGGATTAGATACCCT
+
EGFGGGGGGGGGGGGGGGGFGGGGGGGGGGFGGGGGGGGGGGGGGGGGGGGGGGGGGGGGGGGGGGGGGGGGGFGGGGGGGDGGGGFGGGGGGGGGGGFGGGGGGGGGGGGGGGGGGGGGGFFGGGGGGGGGGGGGGGGFGGGGGGGFGGGCGGGGGGGGGGGGGGCFGGGGGGGGGGGEGGGGGGGGGGDGGGGCCGGG@GCCGGG,GC?CEEGFC>G>:C?DF+D/?C8FEGG>EDGG<G><FFGFFFFEF<GFGGGGFDGGCFE@CFF<7FEEEEEFDFFFGFB,,DCGDGGFCGEA8<GFC8GGGGGFDCGGGGGGGFGEAF7FGEB,CFFFBDD@GE<:BCGGGGGF=F@CCGGDF7GGGGEFFCFGFEFGF@GEFFGGGGEGFEFGGGFGCGGGGGGFDGGGGDGGEFFGGGFEGFGFF9GGGFGCCCCC
@sD 21374
TGAGGAATATTGGTCAATGGACGAGAGTCTGAACCAGCCAAGTAGCGTGAAGGATGACCGCCCTATGGGTTGTAAACTTCTTTTATACGGGAATAAAGTGAGCCACGTGTGGCTTTTTATATGTACCGTATGAATAAGGCTCGGCTAACTCCGTGCCAGCAGCCGCGGTAATACGGAGGCTTCGAGCGTTATACGGATTATTGGGTTTAAAGGTAGCGTGGGTGGTGTGTTAAGTCAGTTGTGAAAGTTTGCGGCGCAACCGTAAAATTGCAGTTGATACTGGCGACCTTGAGTGCAACCGAGGTAGGCGGAAGTCGTGGTGTAGCGGTGAAATGCTGAGATATCACGAAGAACTCCGATTGCGAAGGCAGCTTACTGGAGTGTAACTGACGTTGATGCTCGAAAGTGTGGGTATCAAACAGGATTAGATACCCT
+
,CEFFGGGGFGGGGGG,E,BEEFFFEC<,CFFGFGGFFGFFFGEFGE:CFGGFCCEBC6@FGGG8,CEF<,@8<A<FG9E,EFGGGGD<C@CC,<F,,:?E=EFF,+9BF+CF@<FGC,<5,,@BEG7BC8,?FEFCA,::8+>CA:F8,B==DF7F,7+D=FCE3@FFE7,;F3*@:C*>:5>*,=**8<,,@<::*<,+=2527=7,#=>2&>:5<0(*1**C>9>57,9>,;,9:@,GGF@,<5FC8+:@+6,+>B:+8,F@A,C,86,E@?A,6DCB?>+FA<FF=8BF9=+F@++A4FB++7B+9>4@+8EGFF<=C@8@C<FCFF@EE=C6,,FDCA<GFCDEA,C,CC:@ECFECCGFFFGEFGGFFEFCE@E<GFGEFFB:<@FGGGFBCDDEGGE@@B;CC,GGGGGGGEGFGGGFDGGCFB9CCB
@sD 30433
TGAGGACTATTGGTCAATGGACGAGAGTCTGAACCAGCCAAGTAGCGTGAAGGATGACTGCCCTATGGGTTGTAAACTTCTTTTATACGGGAATAAAGTGAGGCACGCGTGCCTTTTTGTATGTACCGTATGAATAAGGATCGGCTAACTCCGTGCCAGCAGCCGCGGTAATACGGAGGATCCGAGCGTTATCCGGATTTATTGGGTTTAAAGGGAGCGTAGGCGGACGCTTAAGTCAGTTGTGAAAGTTTGCGGCTCAACAGTAAAATTGCAGTTGATAGTGGGTGTTTTGAGTACAGTAGAGGCAGGCGGAATTCGTGGTGTAGCGGTGAAATGCTTATATATCACGAAGAACTCCGATTGCGAAGGCAGCTTGCGGGACTGTAACTGACGCTGATGCTCGAAAGTGTGGGTATCAAACAGGATTAGATACCCT
+
CFDGEC,CFFGGGGGGGGGGFFGGGEGGGGGGGEFGGGDEFGFGGGGGGGGGGGGGGCF9FFG8FFGGGGEEGGGFGGGG9FFGGGGGFGGGGGGGEEEGGGGGC=FDEEGGCF9EFCFGFFGEG,,+:D?<B?EEF,C<EACG:>=BFFFGCFGGFFG7><C>BEGGGGGF9FG7C7:C:FFFCEEGG><FC<CCCGG,A@C9<FFGEFFFGE*,5)<3<+86;:EEGF@;CFFAFFE:EF@CCFCF?D>EFEC$8C9,E,?D537@.<@8@D<FCC8:+FF=FDA?,=FDCF>?GFCEDFFF8FGFFCGE>DEGEFDF4,FB5B@,A:,,,FAC9-<,58CDGGGD99GGGGGGGFGGGEEF9FGGGFC,@7FC+,EBCGGGGFEDGGGGGGD@FGGGGFFEEFGECEE@DGGFEFFFD@FC,FFFE,E@@<<B
@sD 188
TGGGGAATATTGCACAATGGGGGAAACCCTGATGCAGCGACGCCGCGTGGAGGAAGAAGGTCTTCGGATTGTAAACTCCTGTTGTTGAGGAAGATAATGACGGTACTCAACAAGGAAGTGACGGCTAACTACGTGCCAGCAGCCGCGGTAAAACGTAGGTCACAAGCGTTGTCCGGAATTACTGGGTGTAAAGGGAGCGCAGGCGGGGGAACAAGTTGGAAGTGAAATCCATGGGCTCAACCCATGAACTGCTTTCAAAACTGTTTTTCTTGAGTAGTGCAGAGGTAGGCGGAATTCCCGGTGTAGCGGTGGAATGCGTGGATATCGGGAGGAACACCAGTGGCGAAGGCGGCCTACTGGGCACCAACTGACGCTGAGGCTCGAAAGCATGGGTAGCAAACAGGATTAGATACCCT
+
FFGGGGGGGGGGGGGGGGGGGGGGGGGGGGGGGGGGGGGGGGGGGGGFGGGGGGGGGGFCFGGGGFF:FFGGGGGGGGGFGGGGGGGGGGGGGGFFGGFFGGGGGGGGCGGGGGGGGGGGGGGGGF@FGGGD7F?FGGGGGGGCEGGGCCGGGGGGGGGC;,<;C,6=FGGGGF)=<2FF:9CGGGGG@>;E<FED=67FFFC9><G#B<EF>CEF<<FF>C@=@88CGFFDGE@6?FFGGFDGGGEFBDD?FCFGECGC=@3:EGFC,BCGBGFEGFE<<A@FCGFDE?FGEGGC8>GFF:GE=GEFGFEE,EFC8GFGF==:7GCFA,FCB@8FFFCFCCFDCEEGGGGEFCGF,,FFGGGGGDDGGGGGGGGGGGGGGGGGGGGGGGGGGGFGCGGGGGGGGGGGGGGCCCCC
@sD 33833
TGAGGAATATTGGTCAATGGGCGAGAGCCCGAACCAGCCAAGTAGCGTGCAGGAAGACGGCCCTATGGGTTGTAAACTGCTTTTATAAGGGAATAAAGTGGGGGTCGTGACCTCTTTTGCATGTACCTTATGAGTAAGGACCGGCTAATTCCGTGCCAGCAGCCGCGGTAATACGGAAGGTCCGGGCGTTATCCGGATTTATTGGGTTTAAAGGGAGCGTAGGCCGGAGATTAAGCGTGTTGTGAAATGTAGACGCTCAACGTCTGCACTGCAGCGCGTGCTGGTTTCCTTGAGTACGCACAAAGTGGGCGGAATTCGTGGTGTAACGTTGAAATGCTTAGATATCACGAAGAACTCCGATTGCGAAGGCAGCTCACTGGAGCGCAACTGACGCTGAAGCTCGAAAGTGCGGGTATCGAACAGGATTAGATACCCT
+
DEGGGGGFGGGGGGGGFGGCFGGGGGGGADGGGGGGGGEEFDFFFFGGGGGGGGGGGDFGGGGFG8CGGGFGGGGGGGGGG9FGGGGFGGGFEGGGFGGGGGDFGGGGGGGGGFGGGGGGGGGGGGGGGGGGGGFGGGGFGCBFE7BFGGGCFGCCFGDDGGGGGGGGGGGFFGG7:FEE:FFFEGGGGGGCFGECEECFG77CEF;>E,9+:3*0:>GD?FGGFEDFG#?<F<<<G3GGFFCE?E@,>*@@+<C:EF:EGC9FFCFGGGFFEFEFF>#8D:B-=DB>,8,E*7EFDFEFF<9DGGEFC8FE7EC@C=7GEGGE8FCF9FF9E9GGEC<,?,FCGGFGGGGFCFGECB8CEGGGGE<DC8GGFFFC:,GF@CCGECGGFF;CGGEFGCGGFGGGEGGGGGGFGGGGFE9FFGGGFEGDGCFBCCCC
@sD 25258
TGGGGAATATTGCACAATGGGGGAAACCCTGATGCAGCAACGCCGCGTGAAGGATGAAGGTTTTCGGATCGTAAACTTCTATCAATAGGGACGAAACAAATGACGGTACCTAAATAAGGAGCCCCGGCTAACTACGTGCCAGCAGCCGCGGTAATACGTAGGGGGCAAGCGTTATCCGGAATTACTGGGTGTAAAGGGAGCGTAGGCGGCATGGTAAGCCAGATGTGAAAGCCCGAGGCTTAACTTCGAGGATTGCATTTGGAACTATCAAGCTAGAGTACAGGAGAGGAAAGCGGAATTCCTAGTGTAGCGGTGAAATGCGTAGATATTAGGAAGAACACCAGTGGCGAAGGCGGCTTTCTGGACTGAAACTGACGCTGAGGCTCGAAAGCGTGGGGAGCGAACAGGATTAGATACCCT
+
GGFGEF@FGGGFGGGGGGFFGEGGGGGGGCGGGGGGDEFAFFGGGGG+FCDEFGFG8ECFDEGFGG7EGGGFGG7FGGGGGGFGACFF8FGFEGFGGGGFGGGGGEFGGGGGGGGGGGFG8=FGEGGGG+@BCGGECF7FFGGFGGEC@F7FFGGFCFFG<FCEF5B<CCE=CFGC,=7CFDC<FFGGC7A::CC@=>/:/EF?4=6DE5:3EDG?@@<CBF@C@,8@F4<::EGDEEFEDDF:DFC<FFD9GGFG<<GFFC<3FFDGF2FEFF<EFF@C?9FGFB@BFF=?+@E9,FF@4E8EGGECAF:DFEECGEFF8EC3,,AA9FEC9ADFCEE<FF<DFGEGFCFGGGGGGFGF,GGFGGGFAFFGGGGGGGGF8FF?GGGFEGGGGGEF@FEFGGGGGGGGGGGGFFECCCCC
@sD 22603
TGAGGAATATTGGTCAATGGACGAGAGTCTGAACCAGCCAAGTAGCGTGAAGGATGACTGCCCTATGGGTTGTAAACTTCTTTTATACGGGAATAAAGTGAGGCACGCGTGCCTTTTTGTATGTACCGTATGAATAAGGATCGGCTAACTCCGTGCCAGCAGCCGCGGTAATACGGAGGATCCGAGCGTTATCCGGATTTATGGGGTTTAAAGGGAGCGTAGGCGGACGCTTAAGTCAGTTGTGAAAGTTTGCGGCTCAACCGTAAAATTGCAGTTGATACTGGGTGTCTTGAGTACAGTAGAGGCAGGCGGAATTCGTGGTGTAGCGGTGAAGTGCTTAGATATCGCGAAGAACTCCGATTGCGAAGGCAGCTTGCTGGACTGTAACTGACGCTGATGCTCGAAAGTGTGGGTATCAAACAGGATTAGATACCCT
+
CF9EFFGGGGGGGGGGGGFEGGGGGGGGGGGGGGGGF8DFGGGGGGGGGGGGGGGGGGGGGGGGGGGGG@CFGGGFFEGGGGGGGGGGGGGGGGGGGGGGGGGGEGGGGGGGGFGGGGGGGGGFGGGGGDGGGGGGAFGG9BECEGGGGFGFFGGDGFGF8DC=>CGGGGGGGGGG:FF>DFGFGE>F@GG==;FCEDEGGC#GGG&FFFF@FFGF>EGABBGCDGG;EACCCGD;,FEGEGFGC7@FF?>EFGGDDDF;>GFCE?:DFFGDGGA?E>CFFGGGG<F<4EAA<,EFFGGFGFGFFFC=+EC,D8EGDGFD=FCEFGF9FFEA9,EFF?E;F>GGGGGFFAFFC8+7FFFEGEGCFECC8EDGGGFC8EEGFEFAGFE@CGGGGGGGGGGGGGDGGGGGGGGGFCFGGCFFCAFGGGGCGGGCCCCC
@sD 192
TGGGGAATATTGCACAATGGGCGCAAGCCTGATGCAGCGACGCCGCGTGAGGGATGGAGGCCTTCGGGTTGTAAACCTCTTTTATCGGGGAGCAAGCGAGAGTGAGTTTACCCGTTGAATAAGCCCCGGCTAACTACGTGCCAGCAGCCGCGGTAATACGTAGGGTGCAAGCGTTATCCGGAATTACTGGGCGTAAAGGGCTCGTAGGCGGTTCGTCGCGTCCGGTGTGAAAGGCCATCGCTTAACGGTGGATCCGCGCCGGGTACGGGCGGGCTTGAGTGCGGTAGGGGAGTCTGGAATTCCCGGTGTAACGGTGGAATGTGTAGATATCGGGAAGAACACCAATGGCGAAGGCAGGTCTCTGGGCCGTTACTGACGCTGAGGAGCGAAAGCGTGGGGAGCGAACAGGATTAGATACCCT
+
FFGGGFGCGGGGGGGGGGGGGGGGGGGGGGGGGGGGGGGGGGGGGGGEFGGGGGGGGGGDGGGGGGGDEGGGGGGGGGGGGGGGDGGGGGGFCFG=FGDEGGFGGGGGGGGFFEGGDGGGGGGG,>FE@EFEDGGGG7FEFF>,DC>>FEGGGECF,7CECABFD@FF7FGFGGC7CFFGGGGGF@FGGGGFGEC>5?C8@#3?+#?E5GEC:,8>C>5E9EDF<$2-FF<33#46+9+>C$FE?DGF1C=1FDC55@DB@EGG>DGGG3GGF,,FA)+6GGGGGGGGF?8B,9DC,8@=+GGEGGFC65GGGGGFF?8FEFFCEE+GGGGGGFAFEBC<ACEGF@FCFFEFFEEGGGGGCGGGGGGCGGGGGGFFGGGGGGGFEGGGGGEGGGGGGGGFFGGGGGGGGGGGGGGFCCCCC
@sD 193
TGAGGAATATTGGTCAATGGGCGCAGGCCTGAACCAGCCAAGTAGCGTGAAGGATGACTGCCCTATGGGTTGTAAACTTCTTTTATAAAGGAATAAAGTCGGGTATGTATACCCGTTTGCATGTACTTTATGAATAAGGATCGGCTAACTCCGTGCCAGCAGCCGCGGTAATACGGAGGATCCGAGCGTTATCCGGATTTATTGGGTTTAAAGGGAGCGTAGATGGATGTTTAAGTCAGTTGTGAAAGTTTGCGGCTCAACCGTAAAATTGCAGTTGATACTGGATATCTTGAGTGCAGTTGAGGCAGGCGGAATTCGTGGTGTAGCGGTGAAATGCTTAGATATCACGAAGAACTCCGATTGCGAAGGCAGCCTGCTAAGCTGCAACTGACATTGAGGCTCGAAAGTGTGGGTATCAAACAGGATTAGATACCCT
+
EGFFFFGGGGGGGGGGGGGGGGGGGGGGGGGGGGGGGGGGGGGGDGGGGGDGGFGGGFFGGFGGGGGGGGGGGGGGGGGGGFGGGGGGGEGGF?FFGGGGGGGFGGGFGGGGGGGGGGGGGFGGFGGGGGGGGGGGGGGE?AFEDFEAFCFGGGGGGGGFGGFGEGGGGGGEFE@FFDGFFDGGDEEFGGEEGF:EGG=?/CBFFC,+FFFDEFCFGFG5;6;7CA57>EC@FC7:,FDEFGFGCCGFGFEF:CC8CEGGDDGFFGEGGFF:CCFGFECC>?AF,,AFGFGGDGFFD=DGGGFFFCCCGFEGFFEECF=CF:EEBGGGFGFDEDGGGFGGFGGFCGGFGFEB8GGGGGGGGGGDFF,GGGGGGGGGGGF8GGFCGFGFFGGGFDGGGGGGFGGGGGGGGFFGGGGGGGFFFFGGGGGGGGGCCCC@
@sD 194
TAGGGAATTTTCGGCAATGGGGGAAACCCTGACCGAGCAACGCCGCGTGAAGGAAGAAGTAATTCGTTATGTAAACTTCTGTCATAGAGGAAGAACGGTGGATATAGGGAATGATATCCAAGTGACGGTACTCTATAAGAAAGCCACGGCTAACTACGTGCCAGCAGCCGCGGTAATACGTAGGTGGCGAGCGTTATCCGGAATTATTGGGCGTAAAGAGGGAGCAGGGGGCACTAAGGGTCTGTGGTGAAAGATCAAAGCTTAACGTCGGTAAGCCATGGAAACCGTAGAGCTAGAGTGTGTGAGAGGATCGTGGAATTCCATGTGTAGCGGTGAAATGCGTAGATATATGGAGGAACACCAGTGGCGAAGGCGACGATCTGGCGCATAACTGACGCTCAGTCCCGAAAGCGTGGGGAGCAAATAGGATTAGATACCCT
+
GGGGGGGGGGGGGGGGGGGGGGGGGGGGGFGGGGGGGGGGFGGGGGGC=FFGGFGFFFFGGGFGGGF?FGFFGCEGFGGGGGGGGGGGGFFFFFFFGDB@FEF9E,?E<8FFGGFGF9FFFFEEGGGGGCGGGFGGGGGA<DB88DBCEGGGGGGGGGGGG*@7@DC@FEG:7::<,7,@FD,=FDC,<*8CECE7;E@FD*C;6++30:8FE*875<F8<),17)7;#7C52#><#FF=F;,3,8CAC7E@7,,3,7GFC@C<@@>ECBB@:,B*,?;D;DDD+8CFD<,A,,FFBF8=DFFF8F9F8FGDFDF=D,9E>,EEF?>>=B7C,ECA@7CB>E<FFCFGGFFF?<FGDFGFGGGFEFDGFEEF@BGGGFCGGGGGGGGGGGFFCB6FGGGFGGGGF@D<EGGGGGGF@CDFGGFGFGGGGGGGGGFCCCCC
@sD 195
TAGGGAATTTTCGGCAATGGGGGAAACCCTGACCGAGCAACGCCGCGTGAAGGAAGAAGTAATTCGTTATGTAAACTTCTGTCATAGAGGAAGAACGGTGGATATAGGGAATGATATCCAAGTGACGGTACTCTATAAGAAAGCAACGGCTAACTACGTGCCAGCAGCCGCGGTCATACGTAGGTGGCGAGCGTTATCCGGAATTATTGGGCGTAACGCGGGAGCAGGCGGCACTAAGGGTCTGTGGTGAAAGATCGAAGCTTAACTTCGGTAAGCAATGGAAACCGTAGAGCTAGAGTGTGTGAGAGGAGCGTGGAATTCCATGTGTAGCGGGGAAAGGCGTAGATATATGGAGGAACACCAGTGGCGAAGGCGACGATCTGGCGCATAACTGACGCTCAGTCCCGAAAGCGTGGGGAGCAAATAGGATTAGATACCCT
+
E9EACFGFFCFGGGGGGDEEFGGGG8<,@FGDFE@CCGGGDCEG7CFCFEFF?GGGGFGFGGGGGGGFFFGGGC??9<FFFFFFGFEGGGGG8EF@CCFFGG9,@BEDFFGGFFCGGG9FCFGAD8BFFDEF9CFFFGGGGC,B,@ECF7FCFFFAG@><FGAFDFGGF7F>F8*<FFGC:<<<,85::7CE5<FE=EGGC*=C8CC<+A5CE*2>*(*0<&C805;3&=0CE5@<5>CC,85C7@G>55,1,,58:539;CCD@+3=DGFCFE<=,3,@D3=6++,7,F<F9<?A5EECGEE8,48EEC7BFGGGFGGE89GFGFC8=FCC@9,4@4+C6GGGGD@A9FCGFFFECE8<F8GGFEBAGDEGGCFFFCCF+@FEGGGFFEGGGGFGFA;,GFDGGGGGGGGGGEF<AFEFC<EAGGGGGFGGGGGCCCCC
@sD 196
TGAGGAATATTGGTCAATGGACGAGAGTCTGAACCAGCCAAGTAGCGTGAAGGATGACTGCCCTATGGGTTGTAAACTTCTTTTATACGGGAATAAAGTGAGCCACGTGTGGCTTTTTGTATGTACCGTATGAATAAGGATCGGCTAACTCCGTGCCAGCAGCCGCGGTAATACGGAGGATTCGAGCGTTATCCGGATTTATTGGGTTTAAAGGGTGCGTAGGCGGGTTGTTAAGTCAGTTGTGAAAGTTTGCGGCTCAACCGTAAAATTGCAGGTGGTACTGGCGACCTTGAGTGCAACAGAGGTAGGCGGATTTCGTGGTGTAGCGGTGAAATGCTTAGATATCACGAAGAACTCCGATTGCGAAGGCAGCTTACTGGAGTGTAACTGACGCTGATGCTCGAAAGTGTGGGTATCAAACAGGATTAGATACCCT
+
EFGGGGGGGGGGGGGGGGGFGGGGCEGDFGGGGGGGGGGGGGGGGGGGGCGFGGGGGGFGFGFGGGFGGGGFGGGGGGGGGGGGGGGGGGG,FGGGGGGGCFGGGGG+?EFGGCGFGGGG95@FFAF@ADFFGGGFFEFE,:=EEFEG8AFGGGCEGEGG8DFFEGFGG<FGGGGG**@*6;FF;>CEGGBFFGGEGEGGCFFDFG<C@,:C9FE#16F%)7CCB@>*3C>>30A0)1F@?@-5,<F9++8A7EG6CD=B;CFFCA*<E8F?B<%E/%#7=>C:@5,,FGFGDEDE=9B<GEFFFECGGEF=9+E7GGFFGGEGACCFAAEDGFF8DC9GGFF?GGGGGGGGGFF@=BF@DGEGGGFGFCCFCGFFC,FF?<@GFGGGGGGGGGFF<@GGFFFFGGGGGEGGGGGFF,GGGGGGGGGGFFFCCCCC
@sD 197
TGGGGAATATTGCACAATGGGCGAAAGCCTGATGCAGCGACGCCGCGTGAGTGAAGAAGTATTTCGGTATGTAAAGCTCTATCAGCAGGGAAGAAAATGACGGTACCTGACTAAGAAGCCCCGGCTAACTACGTGCCGGCAGCCGCGGTAATACGTAGGGGGCAAGCGTTATCCGGATTTACTGGGTGTAAAGGGAGCGGAGACGGTAAAGCAAGTCTGAAGTGAAAGCCCGCGGCTCAACTGCGGGACTGCTTTGGAAACTGTTTAACGGGAGTGTCGGAGAGGTAAGTGGAATTCCTAGTGTAGCGGTGAAATGCGTAGATATTAGGAGGAACACCAGTGGCGAAGGCGACTTACTGGACGATAACTGACGTTGAGGCTCGAAAGCGTGGGGAGCAAACAGGATTAGATACCCT
+
EFFGGDEGGGGGGGGGGGGGGGGGGGGGGGGGGGGGGGGGGGGGGGGFGGFGGGGGGGGEFGGGGGDFGGGGGGGGGGGGGGGGGGGGGCAEFGGGGGGGGGGGGGGGFGGGGGGFGGGGGGGGGFGGGGGCECCFGGGGGGGFEGGC>FFCGGGGGGGDGDE***4=<CFGFGGGD2<FGG*<FG5DC?F@GFGFGGG*.67CEECCCC@?<GF<?4@;:BCGFFFF>EEE8C@6CFFF=EGECGGFFCFFDGGGGE@=DB<,GGFE>-FFBEDGGGFF6E0GGGGFGGFFGGGEFFE?EC++=7GGGFFFEGGGGGGGGGGGFFGFEEFEGGGGGGGGGEFDFGGFEFEFEGGGFGGGGGGGGFEC7FGGGFGGGGGGGGGGGGGGGGGGGGFGGGGEGGGGGGFGFGGCCCCC
@sD 26165
TGAGGAATATTGGTCAATGGACGAGAGTCTGAACCAGCCAAGTAGCGTGAAGGATGACTGCCCTATGGGTTGTAAACTTCTTTTATACGGGAATAAAGTGAGGCACGCGTGCCTTTTTGTATGTACCGTATGAATAAGGATCGGCTAACTCCGTGCCAGCAGCCGCGGTAATAAGGAGGATCCGATCGTTATCCGGATTTATGGGGTGTAAAGGGAGCGTAGGCGGACGCTTAAGTCAGTTGTGAAAGTTTGCGGCTCAACCTTAAAATGGCAGTTGATACTGGCTGTCGTGAGTACAGTAGAGGTGGGCGGAATTCGTGGTGTAGCGTTGAAATGCTTAGATATCACGAAGAACTCCGATTGCGAAGGCAGCTCACTGGACTGCAACTGACACTGATGCTCGAAAGTGTGGGTATCAAACAGGATTAGATACCCT
+
CFD<FFFDGGGFGGGGGG9<FFEGGGGGGFGGGGGGGFGFGGGEGGEFGGFC86CDFFGGGG-E<<F<EEFG:FGGGGGCEFF<FEFGFGGDCFGFFGGGGGFD7@7@EC+=B,?<FEEFEFFFGFGFGCGGAFF9FFDEDFBEGF7FG,,BF++3B<,D@:D7CC@CCBEF;%@/FC3F1>F2<#*4<5F3@FBB:8%=>C%CCC;0*744?9FDE>?12<@/5?<5,73,,@:8@,+@=,CB<AFFF>@+:D8,8EAFC:,,GGFDA,,DEB,GGEE==F7A++CBDA<A+DD@CGGF?GFEGE:BF@4,>,+ECC9,CECE5@,9,9,,?<C,=9FGF8F:EDC<@,EEE8+B,DF4+CFFE@9GFFFEFEGGGGFCGGGGFFEGFC,9E9EE,7EFFCFC9GGGGGGGGGGGGGGFFGGGFGF9GGGCC<CC
@sD 199
TGAGGAATATTGGTCAATGGGCGAGAGCCTGAACCAGCCAAGTAGCGTGAAGGATGACTGCCCTATGGGTTGTAAACTTCTTTTATAAAGGAATAAAGTCGGGTATGCATACCCGTTTGCATGTACTTTATGAATAAGGATCGGCTAACTCCGTGCCAGCAGCCGCGGTAATACGGAGGGTCCGAGCGTTATCCGGATTTATTGGGTTTAAAGGGAGCGTAGGCGGACGCTTAAGTCAGTTGTGAAAGTTTGCGGCTCAACCGTAAAATTGCAGTTGCTACTGGATATCTTGAGTGCAGTTGAGGCAGGCGGAATTCGTGGTGTAGCGGTGAAATGCTTAGATATCACGAAGAACTCCGATTGCGAAGGCAGCCTGCTAAGCTGCAACTGACATTGAGGCTCGAAAGTGTGGGTATCAAACAGGATTAGATACCCT
+
FFDCGEGGGCFGGGGGGGGGGGGGGGGGGGGGGGGGGGGDFGFGGGGFDGGGGGGGGGFFGGGGFFGGFGGGGFFFGGGGCFFGFGGGGCFFGFFEGGGFGGGGGGFFGGGGGGGEGGGGGGGGFGGGGGGGGEFGGGGGFGEGGGGGGGGGGG@FGCDFGGGFGGG7FEGGFGDGGGG*1>FC>*=CFG@G?EFG4CG>DFGDFF?<CFFGGGGFEDGFF99=DE:DEE@CCGFA<9@FFGCCC9FFDEECFGG>GEFACCC:CCFGGGG>DFCEA(FGGGGGFEEFGFGF5GFF8GGCGGGGGGEFEGGFFFEDGGFC:DC>5E8ECGGGGFEFCGGGGGGFF@FEGGFEFGDGGEGGGGGGGGGFGGGGGGGFEFE;GGGGGGGFGFGGGGFGGGGGGGGGFGGGGGGFGGFGGGGGFGGGGFGGGGGCCCCC
@sD 200
TGAGGAATATTGGTCAATGGACGAGAGTCTGAACCAGCCAAGTAGCGTGAAGGATGACTGCCCTATGGGTTGTAAACTTCTTTTATACGGGAATAAAGTGAGGCACGTGTGCCTTTTTGTATGTACCGTATGAATAAGGATCGGCTAACTCCGTGCCAGCAGCCGCGGTAATACGGAGGATCCGAGCGTTATCCGGATTTATTGGGTTTAAAGGGCGCGTAGGCGGACGCTTAAGTCCGTTGTGAAAGTTTGCGGCTCAACCGTAAAATTGCAGTTGATACGGGGTGTCTTGAGTACAGTAGAGGCAGGCGGAATTCGGGGTGTAGCGGTGAAATGCTTAGATATCACGAAGAACTCCGATTGCGAAGGCAGCCTGCTGGACTGTAACTGACGCTGATGCTCGAAAGTGTGGGTATCAAACAGGATTAGATACCCT
+
FGGGGGGGGGGGEFGGGGGGGGGGGGGGGGGGGGCGGGGGGGGGGGGGGGGGGFGGGGFGGGGGGC<FGGCFGGGFGGGGGGDGGGGGGGGEEFFGEGGCFGGGGGGGGGGGGGFGGGGCGFGGGFFECFFGGGGGGGGGE8CEGGGGGGGGGGDGGGGGFGFDEGCFFGGG3E*CDEEEFGGFGDEDGGD5,CEGG=::+==@<CCGC5<.BC7#:9@5(,:9@C;5=E<GGGGB#.:C,@7EF9@:39>EGGG021FBFGGGGFFED9F6C<@9$0=6-*0FGGF59FFF9E;FA9EF=EDFFECGEDEF>@8++++8FCEC5F6>9,6=EFC@,AE,C4A,@D@CEE,9,FGEEGGGGFEFF9FFGFCGGGGFGFFGF@9GGF@GGGGGGGGGGGGGGGFEGGGGGGGFGGGGGGDGGGGGGGFEE<?CCCCC
@sD 34236
TGAGGAATATTGGTCAATGGACGAGAGTCTGAACCAGCCAAGTAGCGTGAAGGATGACTGCCCTATGGGTTGTAAACTTCTTTTATACGGGAATAAAGTGAGGCACGTGTGCCTTTTTGTATGTACCGTATGAATAAGGCTCGGCTAACTCCGTGCCAGCAGCCGCGGTAATACGGAGGATCCGAGCGTTATCCGGATTTATTGGGTTTAAAGGGAGCGTAGATGGATGTTTAAGTCAGTTGTGAAAGTTTGCGGCTCAACCGTAAAATTGTAGTTGATACTGGATATCTTGAGTGCAGTTGAGGCAGGCGGAAGTCGTGGTGTAGCGGTGAAATGCTTAGATATCACGAATAACTCCGATTGCGAAGGCAGCTTGCTGGACTGTAACTGACGCTGATGCTCGAAAGTGTGGGTATCAAACAGGATTAGATACCCT
+
DFGGGGGGGGGGGGGGGFGFGGGGGGGFGGGGGGGGGGGGGGGGGGGGGGGGF8FFFG<DFGGGGFGGGGEEGGGGGFFFAFFGGGGGGGGEG@EFFGCEGGGGFGDAFGG9EFGGGGGGGGGGGG,CDFFGFGGG<F,:<AF+>CE8FDAG7FCFF9DFGGGDFGGDGGD9FCFEDEGFGGFC><EEGGGGG>>DEG??FG%CFCF7GGGGGF75C:5+CBGFCFCD@1:FCFF?FFGGFCFE2<CFFG?FBCCDCE2<F0?CC@3CCC:#<9;969,.)0GFEF<ED=FGFGFD=?,<GF:E=7CGGEE@@=7GGFDFFF=4>F7=FFF5FEDE9,C,FECCEFE<DF@9D:ECDGGGGGGGGGGGGFCGGFEE@FFCGGGGGGGGGGGFFEFGFDC<@@F@CGFDGFECC<C,GFFFCE@FFAGGGGFCCCCC
@sD 30656
TGAGGAATATTGGTCAATGGGCGAGAGCCTGAACCAGCCAAGTAGCGTGAAGGATGACTGCCCTATGGGTTGTAAACTTCTTTTATAAAGGAATAAAGTCGGGTATGCATACCCGTTTGCATGTACTTTATGAATAAGGATCGGCTAACTCCGTGCCAGCAGCCGCGGTAATACGGAGGATCCGAGCGTTATCCGGATTTATTGGGTTTAAAGGGAGCGTAGATGGATGTTTAAGTCAGTTGTGAAAGTTTGCGGCTCAACCGTAAAATTGCAGTTGATACGGGCTGTCTTGAGTACAGTAGAGGTGGGCGGAATTCGTGGTGTAGCGGCGAAATGCCTAGATATCACGAAGAACTCCGATTGCGAAGGCAGCTCACTGGACTGCAACTGACACTGATGCTCGAAAGTGTGGGTATCAAACAGGATTAGATACCCT
+
EGFGGGGGGGGGGGGGGGGGGGGGGGGGGD@FGGGGGGGGGGGGGGGGGGGGGGGGGGFEGGGGG8FGGGGGGGGGGGGGGGGGCGGGGGF8FGGGGGGGGGGGG8<FGGGGGGGCGGGGGGGGGGGGGGEGG<;EGFCFEEGGG7FGGGGGDGGGGG8=FGDFFEG7FGD9@FCCCFGEDD?F<F5>FE/=FGC:EEGFFGFEFFGFGGFGGGEDEEEC*85<CF4:GCFGFEGA<DCFFFFGFFFGGGFGEGE?GGGGGGGD9EFFAC78GGGGGFC@8#FF<8GF8GGEFC,E=DFC,A,F78FFGGEGEE7GGGGGGF@+FCGEGGGGF<EC,CFGGDGGFCGGFCGGFFCFCDCBGGGGGFGGGGGGGGGGGGFCEFGGGGGGGFCCFFEGE@GFGGGGFGGGGGE@FGGGGFFDFGGGGGFGGFFA9C@C
@sD 203
TGGGGAATATTGCACAATGGGGGAGACCCTGATGCAGCGACGCCGCGTGGAGGAAGCAGGTCTTCGGATTGTAAACTCCTGTTGTTGGGGAAGATAATGACGGTACCCAACAAGGAAGTGACGGCTAACTACGTGCCAGCAGCCGCGGTAAAACGTAGGTCACAAGCGTTGTCCGGAATTACTGGGTGTAAAGGGAGCGCAGGCGGGAAGACAAGATGGAAGTGAAATCTATGTGCTCAACCCATAAACGGCTTTTAAAACTGTTTTTCTGGAGTAGTGCAGAGGTAGGCGGAATTCCCGGTGTAGCGGTGGAATGCGTAGATATCGGGAGGAACACCAGTGGCGAAGGCGGCCTACTGGGCACCAACTGACGCTGAGGCTCGAAAGTGTGGGTAGCAAACAGGATTAGATACCCT
+
D@FGGF7FFC,EGGGGEFGCFGGGGGGGGGGGGGGGGGGEFFFGFGCCECF<FCDD,C=FDF,:FFGEG>F<BFFGCEGFE,:BF8A8F+BB@F,<FFFGGD7CEGGGGGGGGD8>F,D9FGEGE+CFFG9FDGGFEGGGGG,FCGCEEGGGGF@:877<CFCF:/<<CC*3?;7<:CC,7?,,:C6:<:+;9,*;:**?D5CE8>==,A5E@C:*,7B@,8;@7,::@7,>@53,<B7F<@,,@,+3+,31,8,,ED626@+FF<398<EFBFE?@D6<DGGGFC:FEDC4,GC@8CEFA,CEAF7E9ACE?,=6,<EGF?CBGGCF:5A:,CCC<?AEECGFGCCGGGGDGGGGGGFGGGFGEECGGFC:C,GGGGGGFCGFFGGFFFC;GGGFE6B@DGGGGGGGGEGCCCCC
@sD 30864
TGGGGAATTTTGCGCAATGGGGGCAACCCTGACGCAGCAACGCCGCGTGCGGGACGACGGCCTTCGGGTTGTAAACCGCTTTCAGCAGGGAAGAAATTCGACGGTACCTGCAGAAGAAGCCCCGGCTAACTACGTGCCAGCAGCCGCGGTAATACGTAGGGGGCAAGCGTTATCCGGATTTACTGGGTGTAAAGGGAGCGTAGACGGTGTGGCAAGTCTGATGTGAAAGGCATGGGCTCAACCTGTGGACTGCATTGGAAACTGTCATACTTGAGTGCCGGAGGGGTAAGCGGAACTCCTAGTGTAGCGGTGAAAGGCGTAGATATTAGGAGGAACACCAGTGGCGAAGGCGGCTTACTGGACGGTAACTGACGTTGAGGCTCGAAAGCGTGGGGAGCAAACAGGATTAGATACCCT
+
EE8FGGGG,CFFFGGGFGEFC7:FEGGGGGGGGCFEGDCFGGGGGGGEEGEGGGGGGGGDGGEGGFEDGEDFGGGGFEDGGGGGGGGGG7FFCGGG,><>@BFGFCEGG98@FCCCFG:C@EFFFCDECGDFGGFCCGEGGCBGCFCFF=FCFGFF6CC>CCC>:AC5ECCEC95E-=EG@GG#FEF3;1CCFF@?C<:8A=A1;DDC;8FEGEFCFGF@>AFGGF>BGF@;GFCDGDGG<FED@CCFFGGFEFEGGGGC@:DC<D9@FCFA>9GGGGGGGDDGGFEB88+;FE4,EFCGEDGEB@F=FGFFE7E7C@C98EFGFAGGGGGFE8:,EEAEDGGGGFGGGFCGGFGGFGGGGFEGGGFGGDGGGGGGGGGGFCBBDEGGGGGGGGGGGGGGFF<FF<E9FGGGCCCCC
@sD 25156
TGAGGAATATTGGTCAATGGGCGAGAGCCTGAACCAGCCAAGTAGCGTGAGGGACGACGGCCCTACGGGTTGTAAACCTCTTTTGTTCGGGAATAACGTGCGGGACGCGTCCCGCATTGCATGTACCGTACGAATAAGGACCGGCTAATTCCGGGCCAGCAGCCGCGGTAATACGGAAGGTCCGGGCGTTATCCGGATTTATTGGGTTTAAAGGGAGCGCAGGCCGCAGGCTAAGCGTGCCGTGAAATTCTGTCGCTCAACGGCAGACGGGCGGCGCGAACTGGCTTGCTTGAGTACGCGGGACGTTGGCGGAATTCGTGGTGGAGCGGTGAAATGCTTAGAGATCACGAAGAACTCCGATTGCGAAGGCAGCTCACTGGACTGCAACTGACACTGATGCTCGAAAGTGTGGGTATCAAACAGGATTAGATACCCT
+
GGGGGGGGGGGGGFFGGGGGGGGGGGGGGGGGGGGGGFGGGGGGGGG@FGGGGFGGGGGGGGGGFFEEFGGFEG<FGGCFGCEFCFGGGGGGGGGGGG,=FGGGGGGGGCFGDGGGGGGGGGGGGGDGCFGG*FGGGFFDCGGG7<CFGFDFFGDEE*CCFFCFFG:FFGE?:+8C8CGGFFGGGCC8CEGGGGGEGCC?FCDF<9C(C20CF?GFC>C=1=ED5?EGGFF<C=GDGGGGGFE@,D<FFFEC::835CEFFD>5<@C<C#7DB@9E7E/F8EFF8EAB,A959C8FDGFC+?D7FGCCB,EEDEECCGFCF=@+AGGGECFEFGGFAC<,E4,FCCCGGGGGFBDGECFC@DFFEF9GGEFGFFCE<FFCBGFFGGFECGFFGFGGGFGCGGGGGGGGGGFFGGGGGGGFFGFFC,GFFDGCC<CC
@sD 206
TGAGGAATATTGGTCAATGGACGAGAGTCTGAACCAGCCAAGTAGCGTGAAGGATGACTGCCCTATGGGTTGTAAACTTCTTTTATACGGGAATAAAGTGAGCCACGTGTGGCTTTTTGTATGTACCGTATGAATAAGGATCGGCTAACTCCGTGCCAGCAGCCGCGGTACTACGGAGGATTCGAGCTTTATCCGGATTTATTGGGTTTAAAGGGAGCGTAGGCGGGTTGTTAAGTCAGTTGTGAAAGTTTGCGGCTCAACCGGAAAATTGCAGTTGATACTGGCGACCTTGAGGGCAACAGAGGTAGGCGGTATTCGTTGTGTAGCGGTGAAATGCTTAGATATCACGAAGAACTCCGATTGCGAAGGCAGCTTGCTGGACTGTAACTGACGCTGATGCTCGAAAGTGTGGGTATCAAACAGGATTAGATACCCT
+
FFAEFEDEFGGGGGGGFGGFDGGGGGGFGGGGG?GGGGFFGFGGGFGF7FFGGGGGAF,CEFGGGG<CEGFEFGFGGGGGG,CFGGCCEFGFEGFEF?FFGF8FEE>AEFF7DEFGFCE,9CFGFEGG=DC,C<;FFGDFAEGG7DEFFDAEFGFCGCFGFE8D@EGGCC7@BCEGGGF*>DA:@<7*D;,6>ACE*==F8C;AC;C<C49B?BC?7:C2<DGDECFGGE>;C9@AFGGE36+A<:,;>8C40=,%:+86@:A,C>3F9GEBFGGCDAF?C8EEGF=CFF8A),,D9EE<FFDEB+7GFE=,+>@>8C@,E,GE=B89CC,;?CFCCFF8GFFEFFF@ABA<C@@:,,,EEFC,GGFGGFCD,GGGFFGGGGGGGF<GGGCCGGGGGGGGGFGGGFECB6,F<C,FF@,GGFFFE<GFF,GCC@CC
@sD 207
TGAGGAATATTGGTCAATGGGCGAGAGCCTGAACCAGCCAAGTAGCGTGAAGGATGACTGCCCTATGGGTTGTAAACTTCTTTTATAAAGGAATAAAGTCGGGTATGCATACCCGTTTGCATGTACTTTATGAATAAGGATCGGCTAACTCCGTGCCAGCAGCCGCGGTAATACGGAGGATCCGAGCGTTATCCGGATTTATTGGGTTTAAAGGGAGCGTAGATGGATGTTTAAGTCAGTTGTGAAAGTTTGCGGCTCAACCGTAAAATTGCAGTTGTTACTGGATGTCTGGAGTGCAGTTGAGGCAGGCGGAATTCGTGGTGTAGCGGTGAAATGCTTAGATATCACGAAGAACTCCGAGTGCGAAGGCAGCCTGCTAAGCTGCAACTGACATTGAGGCTCGAAAGTGTGGGTATCAAACAGGATTAGATACCCT
+
CGGGGGGGDGGGGGGGGGGGGGGGGGGGGGGGGGGGGGGGGGGGGGGGGFGGGGGGGGGGGGGFGGGGGGGGGGGGFGGGGGGGGGCFGFFGCGGGGGFGGGGDEF8FGGGGFGGGFGGGGFGGGEGDFGGGGGGGGGGGGGGGGFGGGCGGGGGGEFFFGCFGGDGGEDGGDC7FGGGFFFGGGGDGGGGFCFGGGDFFDG7GGGGGC,BCGGGFGBGEA;@CD?CCCD@C@:GEGGFFCG=ECAFEFC<BCGEEFGGGC@FFFDFGGFFFGGFF>#G?GGFDF?GEA9,@5GGGGFFGGGGGGFEEFFE96FCDGFBFCGCC9CGGGGGCFGGGFGFCGGEACFGFFC,FEC@C7FA++:FA4GFGFEFDFGFCGGGFGGGGGGEAEFFC<FGEDGGGGGGGGFGGFEEEFGDGGGGGGGGGGGGGFB@CCCCC
@sD 208
TGGGGAATTTTGGACAATGGGGGCGACCCTGATCCAGCCATGCCGCGTGCAGGATGAAGGCCTTCGGGTTGTAAACTGCTTTTGTCAGGGACGAAAAGGTTTCCGCTAATACCGGAGACTGCTGACGGTACCTGAAGAATAAGCACCGGCTAACTACGTGCCAGCAGCCGCGGTAATACGTAGGGTGCAAGCGTTATCCGGAATTATTGGGCGTAAAGGGCTCGTAGGCGGTTCGTCGCGTCCGGTGTGAAAGTCCATCGCTTAACGGTGGATCCGCGCCGGGTACGGGCGGGCTTGAGTGCGGTAGGGGAGACTGGAATTCCCGGTGTAACGGTGGAATGTGTAGATATCGGGAAGAACACCAATGGCGAAGGCAGGTCTCTGGGCCGTTACTGACGCTGAGGAGCGAAAGCGTGGGGAGCGAACAGGATTAGATACCCT
+
FFGGGFGGGGGGGGGGFGGGG@EGGGGGGGGGGGGGGGFGGGGGGGGFGGGDGGGGCGDFFGGGGGGGGGGGGFGGFGGGFFGGGGGGGGGFGGGGGGGGGFFGGGGGGGGGGGCCGGGCFGGGDFDGEGGGGGGGGGGGGGGGGGGGGGGGFGGGGG:CFGGFGFGGF>EEEEGGF,,=<CGGG8:8CFGGD8:A5CCEGCCC?9ECCFGF81:BGFGDBFGD57F<GE=:;EE8::EE?EC<=9C@</5#CGECEF/B6':*3<FE@@E:7CCC0F@GFCED=9GGGDGGF@8GGBGGGEFFGDEGFFDA,CGFBFGGGGFCFFEB>)<EGEFFFEFDCGGGFGEDGGGGGGGEFBC,EGGFGEEGDFAFGF8GGGFDGFGGGGGGGF9GDGGGGGGGFFGFEGGGGEDGGGFGGGGGGGGFGGGGFGGGEGGGCCCA-
@sD 209
TGAGGAATATTGGTCAATGGACGAGAGTCTGGACCAGCCAAGTAGCGTGAAGGATGACTGCCCTATGGGTTGTAAACTTCTTTTATACGGGAATAAAGTGAGGCACGCGTGCCTTTTTGTATGTACCGTATGAATAAGGATCGGCTAACTCCGTGCCAGCAGCCGCGGTAATACGGAGGATCCGAGCGTTATCAGGATTTCTTGGGTTTAAAGGGAGCGTAGGTGGGTTGTTAAGTCAGTGGTGCAAGTTTGCGGCTCAACCGTAAAATTGCAGTTGAAACGGGGTGTCTGTTGGACAGTAGAGGTTGGCGGAATGCGTGGTGTAGCGGTGAAATGCTTAGATATCACGAAGAACTCCGATTGCGAAGGCATCTCACTAGACTGTCACTGACACTGATGCTCGACAGTGTGGGTATCAAACAGGATTAGATACCCT
+
GFAEFFGGGGGGCGGGGGGFGFEGGGGGGDAFFGGFFGG8EFFFFFGGGGGCEFCGFCEFEFGFFGDFGGECFFDFAFCGGC<FGFGG?CFEECGFEEFFAFFFGGGGGE+CFGGAFGGEFGGGGGGGFFGGGAE9FDGGCFD78FEG>DFGGGGGFGF+F>@FE>FCGDGGGGGGG7>BFFCFD:>7FCGGG,@:EC;:++?CF**4<FE?+,*)=/:589G7>8+31;7,FD,6,+FB:,3,,,,;CB>E>D=6,7EFF>AFGGGGCFF5ECD;@,+=6++D9,F<9+,9*:,58DD<FA,==4+EF8F@>,>+C7GGFF>+5C4CC,,,,9A8=C,,GD<E8C,FC5,F<B6@,7E7FC@,GAGFF<GCGGGGFCCGGGGGGEDEFC,FF=FE,DFFE<FC,GCFCGGGGGEF@F@B9GFGFCECGFFACCCC
@sD 34861
TGAGGAATATTGGTCAATGGACGAGAGTCTGAACCAGCCAAGTAGCGTGAAGGATGACTGCCCTATGGGTTGTAAACTTCTTTTATACGGGAATAAAGTGAGGCACGCGTGCCTTTTTGTATGTACCGTATGAATAAGGATCGGCTAACTCCGTGCCAGCAGCCGCGGTAATACGGAGGATCCGAGCGTTATCCGGATTTATTGGGTTTAAAGGGAGCGTAGGCGGACGCTTAAGTCAGTTGTGAAAGTTTGCGGCTCAACCGTAAAATTGCAGTTCATACTGGGTGTCTTGAGTACAGTAGAGGCAGGCGGAATTCGTGGTGTAGCGGTGAAATGCTTAGATATCACGAAGAACTCCGATTGCGAAGGCAGCTTGCTGGACTGTAACTGACGCTGATGCTCGAAAGTGTGGGTATCAAACAGGATTAGATACCCT
+
FGGGGGGGGGGGGGFGGGGCFGGGGGGFGAGGGGGGGGGGGGGGGDFGGGGFGGGGGGAEGFGFFFFFGGGGGDCEFFFGFGGGGGGGGGGGGGGFGGAFFG?FEGGGGDFGGGGCGGGGGGGGGGG@EDE@,EFGFGGGDFBFE?EGFCGF@+DFGGGGDFCFGGGGGGGGFF<CCCG@CFGG<7=FGC<FGFGG8EFC<FC<?FF<GFGGCF@FEFGFFGEFCGEC;@@8EF:6.FECAGFFFFFFC@1F7GCGFGFFFGGDFEGACDFFGFEC$CCFFDFBCGGGFDFEFF=GFFEFGF=FE+CEF@9GE@B7GGD<GGGE>CFECFF<FCFGGFFAC,EF8D@GFE9FCC7GGGGEGGEDFFGGGFEGCGGGGFEC,CFGGGGGFFGGGGGGGGGFGGGFGFGGGFGCGGGFF@F@@EGF@EDGGFFCC@CC
@sD 211
TGAGGAATATTGGTCAATGGGCGAGAGCCTGAACCAGCCAAGTAGCGTGCAGGAAGACGGCCCTATGGGTTGTAAACTGCTTTTATATGGGGATAAAGTGTGGGACGTGTCCCATATTGCAGGTACCATATGAATAAGGACCGGCTAATTCCGTGCCCGCAGCCGCGGTAATACGGAAGGTCCGGGCGTTATCCGGATTTATTGGGTTTAAAGGGAGCGTAGGCCGTCTGTTAAGCGTGTTGGTATATGGAGGGGCTCAACCAGGGCCTTGTAGCGCGAACTGGCAGACTTGAGTGCGCAGGAATTAGGGGGGATTCGTCGTGTAGCGGTGAAATGCTTAGGTATGACGAAGAACTCCGATTGCGAAGGCAGCCTGCTGTAGCGCAACTGACGCTGAAGCTCGAAAGTGCGGGTATCGAACAGGATTAGATACCCT
+
DFC<FFCEFFGGGGGGFGGGFGEFGGGGGFGGGFGFFFGGGGGGFGDF@EFAFGGGDG7FGEGGGFAFGCF>FGAFGACEF,CGGGFFGAFDF7EFFGFCFDEGFGC=C<E9B9FFCFGAFF8BECF<@ED<CFBF,FFFGDGCEGGGGGGC?,=FF,3<FBEBE>*B:*6D@,4>CFG7<?FEGGD@FC8*+,*1*=7C++7,7*4:F:@9+AE);7EF:2154.:C:C<CC1+)='653@4,1,,FCF:1*82D1<9?:,7EF@6,745**CB<>98=+DBACF>@=6,8)@+B8CD?3,3,,++C8+:,+,C7GFB8=9C+>7@E9;EC<?,8GFE@A;GF=7GFFC,GGFCF:F8C7EEFFCCGGFFDGFF8FFCGGGGGGGGGGGFCGGFFFFFCGEGGCGGGGGFFGGCDGGFCGGFGF@GGGFDCC9CC
@sD 34709
TGAGGAATATTGGTCAATGGACGAGAGTCTGAACCAGCCAAGCAGCGTGAAGGATGACTGCCCTATGGGTTGTAAACTTCTTTTATACGGGAATAAAGTGAGCCACGTGTGGCTTTTTGTATGTACCGTATGAATAAGGATCGGCTAACTCCGTGCCAGCAGCCGCGGTAATACGGAGGATTCGAGCGTTATCCGGGTTTAGTGGGTTTAAAGGGTGCGTAGGCGGTTGGTTAAGTCAGTTGTGAAAGTTTGCGGCTCAACCGTAAAATTGCAGTTGATACTGGCGACCTTGAGTGCAACAGAGGTAGGCGGAATTCGTGGTGTAGCGGTGAAATGCTTAGATATCACGAAGAACTCCGATTGCGAAGGCAGCTTACTGGATTGTAACTGACGCTGATGCTCGAAAGTGTGGGTATCAAACAGGATTAGATACCCT
+
;ECCFGGGGGGC<6CEGDEEFEFGGGGCEADFEEFFGGC@FG,CFG:,6BDACFCFGAFFCCE@EEFA8FDF=EFEFGFGGGEGGFGDDFEEEGG<FGGGGG,4AEFFC=C+B,=?EEC?<?<EEFFCFGG:5@E,F9EF,:===BCCFF9D@FDE7=FFFGGFGGGC@FCEAFGGD7@7,?:C%>A7F8FC@;FF:>=@B8EGFC@&4%8CCFD#=)@A3=4:,E#.#D:@FGFA@'CD@7<CCFF?D<9A<FDDB;BCE6C7,;D7<9>9F@?FC4&??FGF@:,GDAAA+E9,9,9B=FCFFE=CGFEGDFCC8@FDGF:EAGGFFBC,59E@;9GFGFE,C,F@@F9EDFF@B:,,@,@8FGFEFFGFADGDFFFB<,9GFGFDFF@DFFFC,:GFGGFFFFF7GGFGGGF<FDFAGGGGGGF9GFFCA-8-
@sD 213
TGGGGAATATTGCACAATGGAGGAAACTCTGATGCAGCGACGCCGCGTGAGTGAAGAAGTAATTCGTTATGTAAAGCTCTATCAGCAGGGAAGATAGTGACGGTACCTGACTAAGAAGCTCCGGCTAAATACGTGCCAGCAGCCGCGGTAATACGTATGGAGCAAGCGTTATCCGGATTTACTGGGTGTAAAGGGAGTGTAGGTGGCCATGCAAGTCAGAAGTGAAAATCCGGGGCTCAACCCCGGAACTGCTTTTGAAACTGTGAGGCTAGAGTGCAGGAGGGGTGAGTGGAATTCCTAGTGTAGCGGTGAAATGCGTAGATATTAGGAGGAACACCAGTGGCGAAGGCGGCTCACTGGACTGTAACTGACACTGAGGGTCGAAAGCGTGGGGAGCAAACAGGATTAGATACCCT
+
DFGFGGGGEGGGGGGGGGGGGGGGFGGGGGGGGFGGGCFFGGGGGGG7FFGGGFGGFFGCDCFFFGFFCGADEFAFGGGGE9EGDEFAFBFECGG9FFFGGGGGFDGGGGGGGGGFGGGCEFGED+CGGGGGGDFGGGFC=@DGGECGGDGCCFFGFGGGGGG7,=B:F:F>,?>CG<<FCFE<BF0C1<FCF4F7ECGFFGGCF;7FCC;FGGF8@9F0.@FFFF<F9F?ECGG,,F@3+@>8CE>7,6D6:BAFFC:GGFE,F<FE;??DDF=?8FCB6B8CF=B,EF9EFEFEE:,5FCGE>F7GGGGFDEGDGFEFE=,C,FFFA,FFF@FE8=8C@F:BFEGGGDGFCGGGFGGGGGGGGGGGGGGGGGGGGGGGF@FFFDGGGGGGGDEGGFGEFGFFFDGGFGGCCCCC
@sD 36893
TGAGGGATATTGGGCAATGGGGGAAACCCTGACCCAGCAACGCCGCGTGAGGGAAGAAGGTCTTCGGATTGTAAACCTAAGTAGTCAGGGACGAAGGAATGACGGTGCCTGAAGAGTAAGCTCCGGCTAACTACGTGCCAGCAGCCGCGGTAATACGTAGGGAGCGAGCGTTGTCCGGAATTACTGGGTGTAAAGGGTGCGTAGGCGGGCTGTCAAGTCAGATGTGAAATACCGGGGCTTAACTCCGGGGCTGCATTTGAAACTGATGGTCTTGAGTGAAGTAGAGGCAGGCGGAATTCCTAGTGTAGCGGTGAAATGCGTAGATATTAGGAGGAACACCAGTGGCGAAGGCGGCCTGCTGGGCTTTAACTGACGCTGAGGCACGAAAGCATGGGGAGCAAACAGGATTAGATACCCT
+
FFGGFGGFFGGFFGGGGGGGGGGEGGGGGGGGGGFGGGGGGGGGGGC@CFCGGEFGFGGGGGGGGGGGCFFGGGCFFGGGGGGGGGGGGGGGGGG>EGGGGGGGGGGGGGGGGGGGFGGDFFFGGGGGCGGGGGGGCFGGFGGGGGGGFGFGGDDGGFGGGGGGDEEEGC*BF<FGGGGGGF;:FFGF@8-CFB,9=FCCEGCCEFGGGGDCE<8:GFGGFFGCC@@FCEGFEC5@EFEGGCGEGEEDDGECCFDB<FGFC7ADCCDFFAFFFFFGFF@GGE@FDGGCGFF8GEB8E>,ECGFC>85GGGFGGDCGEEDGGGGGCGGFGGGGFFCGGGFGFGF@EFFGGGGGGECFGGGFFEFE<GEGEGGGGGF@GGGGGGGGGGGGGGFGGGGGGFGFFEGGFGGGGGGGGCCCCC
@sD 215
TGAGGAATATTGGTCAATGGACGAGAGTCTGAACCAGCCAAGTAGCGTGAAGGATGACTGCCCTATGGGTTGTAAACTTCTTTTATACGGGAATAAAGTGAGGCACGTGTGCCTTTTTGTATGTACCGTATGAATAAGGATCGGCTAACTCCGTGCCAGCAGCCGCGGTAATACGGAGGATCCGAGCGTTATCCGGATTTATTGGGTTTAAAGGGAGCGTAGGCGGACGCTTAAGTCAGTTGTGAAAGTTTGCGGCTCAACCGTAAAATTGCAGTTGATACTGGGTGTCTTGAGAACAGTAGAGGCAGGCGGAATTCGTGGTGTAGCGGTGAAATGCTTAGATATCACGAAGAACTCCGATTGCGAAGGCAGCCTGCTGGACTGTAACTGACGCTGATGCTCGAAAGTGTGGGTATCAAACAGGATTAGATACCCT
+
FGGGGGGGFGGGGGGGGGGGGGEFGGGGGGGGGGGGGGGGEFGGGGGGGGGGGGGGGGEFGGGGG8FGGGGGGGGGGGGGGGGGGGGGGGGEEGGGGCGGGGGGGGGGGD<FGGGGGGDGGFCGFFGDGFDGGGA@F9EFEFDGGDECFBFGGGFEFC,=F8,FECEDGGGGCEFGEDF:CFF:>>C>:F8=F;C8>EG7FG#FGGC@FFF?9BC5:>EB>;7D9EEEDAAGDB@85:74@9922<,EF@0ECFEFCCF0<:9=;;@A9F>*CFDFD49<6?GGGFFFFE?F;,,?DEE:,FCFGFG@GFEBBDBGEFGGGGEEAGGGEEF;A<GGFDGFA9,FBCGGF?CB@EEGGGGGGGEFGF@B@FGGGGGGF@8CFDFCFGFFEGGEGGGGCGGGFFFGFFGGGGGGFFFGCFFFGGGFE9GGGGGCCCCC
@sD 31395
TGGGGAATATTGCACAATGGAGGAAACTCTGATGCAGCGACGCCGCGTGCGTGAAGAAGTAATTCGTTATGTAAAGCTCTATCAGCAGGGAAGATAGTGACGGTACCTGACTAAGAAGCTCCGGCTAAATACGTGACAGCAGCCGCGGTAATACGTATGGAGCAAGCGTTATCCGGATTTACTGGGTGTAAAGGGAGTGTAGGTGGCCATGCAAGTCAGAAGTGAAAATCCGGGGCTCAACCCCGGAACTGCTTTTGAAACTGTGGGGCTAGAGTGCAGGAGGGGTGGGTGGAATTCCTGGTGTAGCGGTGAAATGCGTAGATATTAGGAGGAACACCAGTGGCGAAGGCGGCTCACTGGACTGTAACTGACACTGAGGCTCGAAAGCGTGGGGAGCAAACAGGATTAGATACCCT
+
GG@@FGGFGGGCCFGF@EFGGFGFGGG<FGGGFGGGFG@F7C:CCGGFC,+8CFDGCEAEFGD96DE<F8<FAFGDFGGFGFFEGCGGCG<FCF,9<F@FFGGGGECFF?AEFGCCFEFCF?FGCCDGGD@,:5=,BDFFFFFGG>:CGGGGGCFFD,C:AB8:CFCE:>:D@FGF@*8:BC,@FF:CF,C9;FD*CEFGG?F.C5<2C/FFEB@4,-F5;AC,:A95.88@8FE>8=2B1?9F(FDGFFD?:(F4GFFE9C@4B,299ECFFF=EE3FE8:/CGGF<FFGFCEGDC,A,GE@@5EGFF,6,EGFFEEC8GGGE<EF<EC,FCFE:@B,,,,GGGGEFCFCGGGGFF<EDGCFGFGGGGFF<,BFGGGGGGGGGCBF:FCGGGGFE<,GGGGGGGFGGGFGCCCCC
@sD 217
TGAGGAATATTGGTCAATGGACGAGAGTCTGAACCAGCCAAGTAGCGTGAAGGATGACTGCCCTATGGGTTGTAAACTTCTTTTATACGGGAATAAAGTGAGGCACGCGTGCCTTTTTGTATGTACCGTATGAATAAGGATCGGCTAACTCCGTGCCAGCAGCCGCGGTAATACGGAGGATCCGAGCGTTATCCGGATTTATTGGGTTTAAAGGGAGCGTAGATGGATGTTTAAGTCAGTTGTGAAAGTTTGCGGCTCAACCGTAAAATTGCAGTTGATACTGGATATCTTTAGGGCAGTTGAGGCAGACGGAATTCGTGGTGTAGCGGTGAAATGCTTAGATATCACGAAGAACTCCGATTGCGAAGGCAGCCTGCTAAGCTGCAACTGACATTGAGGCTCGAAAGTGTGGGTATCAAACAGGATTAGATACCCT
+
AFGGGFGGGGGGGGGGGGGGFGGGGGGGGGGGEGGGGGFFGGEFGGGGGGGGF@ECFFFGGGGGGGGGGGGGGGGGGGDGFGGGGGGFGFGEGGFFGD<FFGGGGGGEGGG@<DFGGGGFGGGGGGGGCFGGGGGGGGGGDGGGD7CFFDFGGG@CEF8BFGF@EEFCFGEFGFGD*>FB:EGGGGDGF9DGFFGG8@FEFFGGGGEGG:7B>>FF@9GD;22?=*C86GGF?FGEDGEF%GFGEFFGF@6@GCEBGGF<FEGCGGGGEFGDCGFEE863+<AC<E,9,F=,5E,GGGGGGGGGFGFEF8GGFCGGCDCGGGEC>DEFFFCC?CCDGGGGF=9EDCFFGEFFFFB@FGGF@GEDFGEFCEDGGGGGFGGFGGFGFGGGGFFGGGFFFGEFCDGGGGGGFFFFFGGGGGGGGGGGGGGGF6ACCCCC
@sD 218
TGAGGAATATTGGTCAATGGACGAGAGTCTGAACCAGCCAAGTAGCGTGAAGGATGACTGCCCTATGGGTTGTAAACTTCTTTTATACGGGAATAAAGTGAGCCACGTGTGGCTTTTTGTATGTACCGTATGAATAAGGATCGGCTAACTCCGTGCCAGCAGCCGCGGTAATACGGAGGATCCGAGCGTTATCCGGATTTATTGGGTTTAAAGGGAGCGTAGGCGGGTTGTTAAGTCAGTTGTGAAAGTTTGCGGCTCAACCGTAAAATTGCAGTTGATACTGGCGACCTTGAGTGCAACAGAGGTAGGCGGAATTCGTGGTGTAGCGGTGAAATGCTTAGATATCACGAAGAACTCCGATTGCGAAGGCAGCTTACTGGATTGTAACTGACGCTGATGCTCGAAAGTGTGGGTATCAAACAGGATTAGATACCCT
+
BFFFGGGGGGGFGGGGGGFFGGGGEFEGGGFFGGFGGGGGGGGGEFGGGEGGGGGGGGGGGGGGFGFG@FFGGGGGGGGGGFGGEFGGGFGGGFGGGGGGGFFGGGGFGGGGGGGFGGGGA9FECGGDGFFGE,@EGGGF?EGDGGCD=<CFC+AC<FG+,@DFGGGGF7FCGFGGGGGDFFGFE<CB<FEC9CFE*8=FC@F<FGC:CFFEGGG>EBGEFBGGEBC//@71=FGAF,>B@;+75'<@@F<CDGD8GFEDCEFFDAADGFFFGFGGGE<DCEEFDEFE=,GFEFEC9E@?FFFGGGGGGGCAFFEB><8FA,C6=FEFGGEFDEED9GFFGF9E8GGGGGGGGEGGGGGGGGGGGGFGGGGGGGGGGFGFFGFAGFGGGGFEF9FGGGGFGGGGGFGGGFF;EF9GFFDFECGGGGGFE8GCCCCC
@sD 219
TGGGGAATATTGGGCAATGGGGGGAACCCTGACCCAGCAACGCCGCGTGAAGGAAGAAGGTTTTCGGATCGTAAACTTCTATCCTTGGTGAAAATAGTGATGGTAGCCAAGAAGGAAGCCCCGGCTAACTACGTGCCAGCAGCCGCGGTAATACGTAGGGGGCAAGCGTTGTCCGGAATGATTGGGCGTAAAGGGAGCGTAGGCGGCCTGGGAAGTTTGAAGTGAAAGTCCTTCTGTTAAGGAGGGAACTGCTTTGAAAACTGTCGGGCTGGAGTGCAGGAGAGGTAAGCGGAATTCCCGGTGTAGCGGTGAAATGCGTAGAGATCGGGAGGAACACCAGTGGCGAAGGCGGCTTACTGGACTGTTACTGACGCTGAGGCGCGAAAGTGTGGGGAGCAAACAGGATTAGATACCCT
+
FFFCEFFGGGGGFGGGGGFGFG@FGGFGGGCFFGF<FFGGGGGGGGG@EGGGGGGGGGGGFFFGGGGGDGGGFGGGGGGGGC=AGGGGBFGGGGGGGGC9CGGGGGFGGGGGGG>F8CECGGGGGGGGGGCAFGFFGCDFFFCFEGGG:CC@:<;A:CGGD8C5;CGGE*:;F+*:8*;C2<+<AFGG::E936;#C1?:6CCFEGC8C8<1EFF:C9C,,82FA6@@<E@<9<C$<C<C<F9DGFG@7?CB9FD@,32=8GGFCCFF87,FDGFGGGFFFF;EGGEEGGGGGGEGGGEAF9CEAC7FGFCA@,@+9EFGGGGGGDGGFFGGGFGGFGEGFGGGGFBGGGGGGGFGGGGGGGGGGDFC,FEGGGFFGGGGGGGEDFF6GFDGGFFGGFFEEDEGFEAGGFGCCCCC
@sD 220
TGAGGAATATTGGTCAATGGACGAGAGTCTGAACCAGCCAAGTAGCGTGAAGGATGACTGCCCTATGGGTTGTAAACTTCTTTTATACGGGAATAAAGTGAGCCACGTGTGGCTTTTTGTATGTACCGTATGAATAAGGATCGGCTAACTCCGTGCCAGCAGCCGCGGTAATACGGAGGATCCGAGCGTTATCCGGATTTATTGGGTTTAAAGGGAGCGTAGGCGGGTTGTTAAGTCAGTTGTGTAAGTTTGCGGCTCAACCGTAAAATTGCAGTGGATACTGGCGACCTTGAGTGCAAAAGAGGTAGGCGGAATTCGTGGTGTAGCGGTGAAATGCTTAGATATCACGAAGAACTCCGATTGCGAAGGCAGCTTACTGGATTGTAACTGACGCTGATGCTCGAAAGTGTGGGTATCAAACAGGATTAGATACCCT
+
GGGGGGGGGGGGGGGGGGGGGFGGGGGGGGGGGFGFGGGGFFGGGGGGGGGGGCFGGAFFGGFGGGFGGGGGGGGGGGGGGGGGGGGGGGGGDGGFGGGGDGDGGGGBFGGG7FFGGGGFFFGGGGGGFGCGGAEGGGG9<6+BE7=FFFFGEGGGGGGFGGFGC>ECGDFDFFFGD*>*6CFG:C5<C@889F==1=FC5#GF?7,&BF=G=A'FG>E9?FGG@>E>;C=FC@C6AFC@@:+52AE@/9:GEGGGEGC@83/$GDEGCDB<F,4,E88DD=?+C?9<?CFGFGGF9C4,,?@:4+F?=8ED6D+@EFDCBE@+=+GGCEGEEFEBEC@DFDFGGGGGGGGGFCGE>GGECGEGGGDGGGGF9FGDCGFGFGFDFGGGGFCEEEAE,GGGGGGFGGGGGGGGGGFFCDGGFGGGGGGGGGFCCCCC
@sD 221
TGAGGAATATTGGTCAATGGACGAGAGTCTGAACCAGCCAAGTAGCGTGAAGGATGACTGCCCTATGGGTTGTAAACTTCTTTTATACGGGAATAAAGTGAGCCACGTGTGGCTTTTTGTATGTACCGTATGAATAAGGATCGGCTAACTCCGTGCCAGCAGCCGCGGTAATACGGAGGATTCGAGCGTTATCCGGATTTATTGGGTTTAGAGGGAGCGTAGGCGGGTTGTTAAGTCAGTTGTGAAAGTTTGCGGCTCAACCGTAAAATTGCAGTTGATACTGGCGACCTTGAGTGCAACAGAGGTAGGCGGAATTCGTGGTGTAGCGGTGAAATGCTTAGATATCACGAAGAACTCCGATTGCGAAGGCAGCTTACTGGATTGTAACTGACGCTGATGCTCGAAAGTGTGGGTATCAAACAGGATTAGATACCCT
+
FGGGGGGGGGGGGGGGGGGGGGGGGGGGGGGGGGGGGGGGGGGGGGGGGGGGGGGGGGGFGGGGGGGGGGGGEFFFGGGGGGGGGGGGGGG,FGGGGGGGGGGGGGGEFFGFGGGGGGGGGGGGGGGGGGGGGGF9FGGF9FEGGFEEFFGGGGGGGGFGGGGGGGGEGEDFFGGGGGGGGGCFFFGGGG*=FFG:ECEFDG%GGG@0=FGDC?D8FBG>@;EG:DCFCFFCFGGFGFGFCFFGFCGFFFEC=F?GGFGGGGGGGGGGGGFB@FAGB<9D6GDGGFCGFFBFBGFFFFGGGFDGFGGGGGEGD=668GFGFB@+AGGGGGGFCGCD;E5CGGFCGGGGGGGGGGGGFFGGFGGGGGGGGGGGGGGFGGGGFGGGGGGGGGFGGEDGGGDGGGGGGGGGGGGFGFGGDFFFDGGGGGGGGGGCCCCB
@sD 21736
TGGGGAATATTGCACAATGGAGGAAACTCTGATGCAGCGACGCCGCGTGAGTGAAGAAGTAATTCGTTATGTAAAGCTCTATCAGCAGGGAAGATAGTGACGGTACCTGACTAAGAAGCTCCGGCTAAATACGTGCCAGCAGCCGCGGTAATACGTATGGAGCAAGCGTTATCCGGATTTACTGGGTGTAAAGGGAGTGTAGGTGGCCATGCAAGTCAGAAGTGAAAATCCGGGGCTCAACCCCGGAACTGCTTTTGAAACTGTGAGGCTAGAGTGCAGGAGGGGTGAGTGGAATTCCTAGTGTAGCGGTGAAATGCGTAGATATTAGGAGGAACACCAGTGGCGAAGGCGGCTCACTGGACTGTAACTGACACTGAGGCTCGAAAGCGTGGGGAGCAAACAGGATTAGATACCCT
+
FGGGGGGGGGGGFGGGGGGGGGGGGGGGGGGGGGGGGGGGGGGGDGGFGGEFGGFFGGGAFGFGGGGGGGGGGGGEGGGGGGGGGGGGGGGGGGGFGGGGGEGGFGGGGGDGGGGGGGGGGGGGGEEFGFGFGFGGGGGGFFGGGGGGGGEGGGGGGGFFGGGGGGGGGGG>GGGGGGG@GG:FGGGDC;F@FGG@GFGFDCA<;FCCFGGEGGFFEGCAFGGGGFFFGFFFGGGGGGFGGFEEFGGGGFFFFGGGFCFGG:?/FCGGFF?DFGFFCGGGGGGGGEB,GF>9GGGGFDFCFGGGAGGGGGGGEEGGDCGGGGGGGGGGGGGFDGGFFGGGGGGGFFGGGGGGGGGGGGGGGGGGGGEGGGGGGGGGGGGGGGGGEEGGGGGGGGFFFDDEFGGGGGGGGGGCCCCC
@sD 223
TGAGGAATATTGGTCAATGGACGAGAGTCTGAACCAGCCAAGTAGCGTGCAGGATGACGGCCCTATGGGTTGTAAACTGCTTTTATAAGGGAATAAAGTGAGGCACGCGTGCCTTTTTGTATGTACCGTATGAATAAGGATCGGCTAACTCCGTGCCAGCAGCCGCGGTAATACGGAGGATCCGAGCGTTATCCGGATTTATTGGGTTTAAAGGGAGCGTAGGCGGACGCTTAAGTCAGTTGTGAAAGTTTGCGGCCCAACCGTAAAATTGCAGTTGATACTGGGTGTCTTGAGGACAGTAGAGGCAGGCGGAATGCGTGGTGTAGCGGTGAAATGCTTAGATATCACGAAGAACTCCGATTGCAAAGGCAGCTTGCTGGACTGTAACTGACGCTGATGCTCGAAAGTGTGGGTATCAAACAGGATTAGATACCCT
+
AEGGGEFGDGGGGGGGGGGGGGGFGF>FFGGGGGGGGGGGFGEFGGGGGGGGGFGGFGGGGFGGFFGGGGGGGFGGGDGCGFFGGGGGGGFG,FFFGFGGGGGGFFGDF=FGFGGFFGGGAEGGGGGGGFGGGEGFDFGFFF@FGG>DFFGGDGGGGGCC7<<CEGDGGEGF@F7>1CC<DFGGGDDEEG*:CGGE5F?<8C?:CFC<CC<$6:B9C.C>AAGGE*39>C,;FE@::9FFFFFGGCGF@GEF=@5=ECF<E>DGCEACFFF:4CGFD7FDDCEGGFE:,FGF;,9FGGGGGGGEDCGGEGFFEEC+GGGGE9EGAFCFEEFEEC9,,FFDGA<EFFE<GFGGGFFF@@GDECDDFGGGGGFCDGGGGGGGGGGGGCFFFFEGGFGGGGGGGGGGGGGGGGGCGGGGFFDFGGGGCDGFEFGCCB8@
@sD 26694
TGAGGAATATTGGTCAATGGACGAGAGTCTGAACCAGCCAAGTAGCGTGAAGGATGACTGCCCTATGGGTTGTAAACTTCTTTTATACGGGAATAAAGTGAGGCACGCGTGCCTTTTTGTATGTACCGTATGAATAAGGATCGGCTAACTCCGTGCCAGCAGCCGCGGTAATACGGAGGATCCGAGCGTTATCCGGATTTATTGGGTTTAAAGGGAGCGTAGGCGGACGCTTAAGTCAGTTGTGAAAGTTTGCGGCTCAACCGTAAAATTGCAGTTGATACTGGGTGTCTTGAGTACAGTAGAGGCAGGCGGAATTCGTGGTGTAGCGGTGAAATGCTTAGATATCACGAAGAACTCCGATTGCGAAGGCAGCTTGCTGGACTGTAACTGACGCTGATGCTCGAAAGTGTGGGTATCAAACAGGATTAGATACCCT
+
FGGGGGGGGGGGGGGGGFFFGGGGCFGGGGGGGGGGGGCFGGGGGGEGGEGGFFDEFGFGGGG<<CFDGGGGGGGGGGGGGGGGGGGFFGGGGGGFEF9FGFGGGGGGGGGGGGGGGGGGGGGGGGGDGGEGFGCGFBFEFCEFGC=FGG9CFFFGGGGGFFFDFGEGGDCFEFGE?EGF1FFAEE?GGCEEGG>FGGEG7F.FFFCFEE9<CF<DGFGFACGGEG0CEEFGFGFDFFGFFF7CGEAD@CFFGGGFFFGGGGGGGFGFF<GGGFEC9GGFGFFFGFE,CGCGFGGFBE,,GGFGGGDGGFEEFEECGGGGGGDGFDGGGGGFFFGGFFGGE,9GFFFGGFEFEF@,CGGGGGGGGGGGFECGGGGGGGFEEGGGGGFEFF7GGFGGGGGGFGGGFFGGFFE@FGGGGGGGGGGGGGGGGGGCCCCC
@sD 29280
TGAGGAATATTGGTCAATGGACGCAAGTCTGAACCAGCCAAGTAGCGTGCAGGATGACGGCCCTCTGGGTTGTAAACTGCTTTTAGTTGGGAATAAAGTGTGGCTCGTGAGCCATTTTGTATGTACCGTCAGAAAAAGGACCGGCTAATTCCGTGCCAGCAGCCGCGGTAATACGGAAGGTCCAGGCGTTATCCGGATTTATGGGGTTTAAAGGGAGCGCAGGCGGACCTTTAAGTCAGCTGTGAAATACGGCGGCTCAACCGTCGAACTGCAGTTGATACTGGAGGTCTTGAGTGCACACAGGGATGCTGGAATTCATGGTGTAGCGGTGAAATGCTCAGATATCATGAAGAACTCCAATCGCGAAGGCAGGCATCCGGGGTGCAACTGACGCTGAGGCTCGAAAGTGCGGGTATCAAACAGGATTAGATACCCT
+
FGGGGGGGGGGGGGGGGGFFGFEGGGGGGGGGGFGGGGGGGGFFGGGGGGGGGGGGGGGGGGGGGGGGFGGCCFEGGGGGGFGGGGEFGGGGGGGGGGGAEFFGGGGGGGGGGGGGGGFFGGGGFFF><FGGGGGFCFEFGFEFCFGGGGGGG?GGGGFGGGGGGEEF@FCFFFG7>CFGGGFGGGGGGGG>GGGEC*F3,E#GECF:CEF?C?GCEDCF@CCCGGCCEF@9;FFF<8CFBGFGG@3CFFFFCFCDGGFBEFFD=BA50ED8EGGFFDE78AFF2E:,,GFF5F=AEC,,=AA,FCGF<FGFF;DFFFGFFAFBAF@FEGGF?FFFE<CGGDFDGFCGFGGGGFFCED,CEGGGGF@FGGFFDGEFFCFGGGGCGFEGGEGGGGGGGGGGGGGGGGGGGGGGGGGFCDFFGGGGGGGGGGGCC<<C
@sD 29240
TGAGGAATATTGGTCAATGGACGAGAGTCTGAACCAGCCAAGTAGCGTGAAGGATGACTGCCCTATGGGTTGTAAACTTCTTTTATACGGGAATAAAGTGAGCCACGTGTGGCTTTTTGTATGTACCGTATGAATAAGGATCGGCTAACTCCGTGCCAGCAGCCGCGGTAATACGGAGGATTCGAGCGTTATCCGGATTTATTGGGTTTAAAGGGAGCGTAGGCGGGTTGTTAAGTCAGTTGTGAAAGTTTGCGGCTCAACCGTAAAATTGCAGTTGATACTGGCGACCTTGAGTGCAACAGAGGTAGGCGGAATGCGTGGTGTAGCGGTGAAATGCTTAGATATCACGAAGAACTCCGATTGCGAAGGCAGCTTACTGGATTGTAACTGACGCTGATGCTCGAAAGTGTGGGTATCAAACAGGATTAGATACCCT
+
<CF9FFGGDFGGFGGGGGGFFFGGGFGGGGGGFFGGGGGGGGFCFFGGECFFFFGGDEC<FEFF<<ECFF7FFEFGGFGDGAEECFGGCC7BFGGGGFFGGG=FCGEFGGGGGGGGGGGGGGGGGDFFFG<FFFFGBBF9EC7=>FDFGD,FEFFFCFGGD@FDFEEDGGGC<<*CF:<@79@?@FEGGC@FGCFEGC<::E7=?;=FCE=F<<FFFDFCBACFDGGGGGC@<@?2,,>:GGE=DECGG<EF>=@3CGEFCGFEAFCFFFFE<FFGFGFE=FCC+E=FGGFA+EFGGFB<@?FE?>GDGFE@7C@+8FFGEFC7FGCGGGDE9?E<;6C,GGFFF<<FDFGFDEGDGGGCCDE@GGGGGGFFCGFDCFFFGGGGGAFEECCGGGGGFGFCDDGGCGGGGGGFGFCFGFFECGGGGGGFEBFCCCCC
@sD 29031
TGGGGAATATTGGGAAATGGGCGCAAGCCTGACCCAGCAACGCCGCGTGAAGGAAGAAGGCCCTCGGGTTGTAAACTTCTTTTGTCAGGGACGAAGCAAGTGACGGTACCTGACGAATAAGCCACGGCTAACTACGTGCCAGCAGCCGCGGTAATACGTAGGTGGCAAGCGTTAACCGGATTTACTGGGTGTAAAGGGCGTGTAGGCGGGATTGCAAGTCAGATGTGAAAACCACGGGCTCACCCTGTGGCCTGCATTTGAGAGTGCAGTTCTTGAGTACTGGAGAGGCAGACGGAATTCCTAGTGTAGCGGTGAAATGCGTAGATATTAGGGGGAACACCAGTGGCGAAGGCGGTCTGCGGGACAGCAACTGACGCTGAGGCGCGAAAGCGTGGGGAGCAAACAGGATTAGATACCCT
+
C;FDEF@EFGFDGG<FF9DB<CCF@CEGDEEFGGCFEFCFC:FFC@CGFGGGGGGFCF<AE9F,4@,+CCGEEFAFA?5EE<<,EFGFFF@F>=@F:FGGGGF9:FG<+BF,BFEDGFGF9F8>BFCEE7FGA>DEGG7<DF>FDG7FDDEEGG9C<F,,=FAAFCCF1*<=*1*,><FCFCFEDFFCF7<=BF9+5);:EE88<C9:E5:52<<<D73=43,<EB=F<@:F6*CF8GGGF@+CCA;,8+8FB9FFBE>38,,,C<@EEC:,BAC2,3,D9EA8FEF?8F@FGE@E=,FGFFGFE84)C=?F<@58++GDCC,F;FF=FEFB,FFC9C<<CCEGEGFGF,GF7GFFCF88,ED@FFGGFEFC7GGGFFC,CC>EEFFC7F:FFEFFFEA<CFE9FDFGFFBGFGCCCCC
@sD 21674
TGAGGAATATTGGTCAATGGACGAGAGTCTGAACCAGCCAAGTAGCGTGAAGGATGACTGCCCTATGGGTTGTAAACTTCTTTTATACGGGAATAAAGTGAGGCACGCGTGCCCTTTTGTATGTACCGTATGAATAAGGATCGGCTAACTCCGTGCCAGCAGCCGCGGTAATACGGAGGATCCGAGCGTTATCCGGATTTATTGGGTTTAAAGGGAGCGTAGATGGATGTTTAAGTCAGTTGTGAAAGTTTGCGGCTCAACCGTAAAATTGCAGTTGATACTGGATATCTTGAGTGCAGTTGAGGCAGGCGGAATTCGTGGTGTAGCGGTGAAATGCTTAGATATCACGAAGAACTCCGATTGCGAAGGCAGCCTGCTAAGCTGCAACTGACATTGAGGCTCGAAAGTGTGGGTATCAAACAGGATTAGATACCCT
+
FFGGGGGGGGGGGGGGGGFGGGGGGGGGGGGGGGGGGGGGGGGGGGGGGGGGGGGGGGFGFFGEFGGGGGGECFFGGGGGGGGGFFFGGEGGEGGGGGGGGGGGGGGGGGGGGGGGGGGGGGGGGGGGGGGGGGDEFGGFFFGGGGGGGGGGGGGC=FCFGGGGCGGGGCFEFCFEGGGFCFGGE@CFFCGGGGGGEGGGFF?FG/>CFGGC:?6>EBGG?71CFCF<FCG;9=F@C<CGG<GGFGFGGF=EGFGEGGFDCFGGGGGGGGE<FFEFA;EE9GCCCGFF8FDFDB@C,;<CGFCFFGEFGCEEFFCGGGGGFCC@ACGGFGGFEDGGGGGGGFFFFGGGGFGFFF7FCGGGGGGD<F9GGFFGGEFEFEFEGGGGFGFFFFCEE,GGGGGFFGEAFGGGGFFFFGFF8FFDFDGGGGGGGGGCCCCC
@sD 229
TGAGGAATATTGGTCAATGGGCGAGAGCCTGAACCAGCCAAGTAGCGTGAAGGATGACTGCCCTATGGGTTGTAAACTTCTTTTATAAAGGAATAAAGTCGGGTATGCATACCCGTTTGCATGTACTTTATGAATAAGGATCGGCTAACTCCGTGCCAGCAGCCGCGGTAATACGGAGGATCCGAGCGTTATCCGGATTTATTGGGTTTAAAGGGAGCGTAGATGGATGGTTAAGTCAGTTGTGAAAGTTTGCGGCTCAACCGTAAAATTGCAGTTGATACTGGATGTTGTGAGTGCAGTTGAGGCAGGCGGAATTCGTGGTGTAGCGGTGAAATGCTTAGATATCACGAAGAACTCCGATTGCGAAGGCAGCTTGCTGGACTGTAACTGACGCTGATGCTCGAAAGTGTGGGTATCAAACAGGATTAGATACCCT
+
DGGGGFGGGGFGGGGGGGGGGGGGGGGGGGGGGGGGGGGFGGG<@FFGGGGGGFGGGGFGGGGGGGGGGGGGGGGFGFGGGCGGGGGGGGGGGGGGEGGGGGGGGGGGGGGGGGGGGFEGDGGFGGGGGGGGGGGGGGGGFFGGGGGGFGGGGGGGDCGGGGGGGGEGGGGFFCCF:FECGGFGC:EGGGEGFFEGDGGG+:FGEG@ECF3E9C@FD>D8$.CFFA9CG#=GFDF>##>CGG4GGDCFE@BGFGGBF@GFBF<CF?CGFEFFGFCFD?E?DFB=6<B:,,FGEGCFGFGGFGF@FFECC=EAB4@+EGFF9,66)C7EE;EEA9FEBEFDE;9GFCFGGFE@,@GGFFGEDGCGGFEGGGFCCGGGFCE9GGE9EGGGGGGGGGFFGGGFCEGGFGGGGGFCGGGGGFFEEAFFCGGGGGGCCCCC
@sD 230
TGAGGAATATTGGTCAATGGGCGCAGGCCTGAACCAGCCAAGTAGCGTGAAGGATGACTGCCCTATGGGTTGTAAACTTCTTTTATATGGGAATAAAGTTTTCCACGTGTGGAATTTTGTATGTACCATATGAATAAGGATCGGCTAACTCCGTGCCAGCAGCCGCGGTAATACGGAGGATCCGAGCGTTATCCGGATTTATTGGGTTTAAAGGGAGCGTAGGCGGGTTGTTAAGTCAGGTGTGAAAGTTTGCGGCTCAACCGTAAAATTGCAGTTGAGACTGGCGACCTTGAGTGCAACAGAGGTAGGCGGAATTCGTGGTGGAGCGGTGAAATGCTTAGATATCACGAAGAACTCCGATTGCGAAGGCAGCTTACTGGATTGTAACTGACGCTGATGCTCGAAAGTGTGGGTATCAAACAGGATTAGATACCCT
+
BFFGGGGGGGGGGGGGGGGFGGGGGGGGGGGGGGGGGGGGGGGGGGGBFGGGGFGGGGFGGGGFGGCGGGGGGGGGGGGGGGGGGGGGFGGGGGFGGGGGFGGGGGGGGFGEDAAEGGGGGGGGFGE9FEE9FGGGGGGG<E=@EGDGFGGGGFCFGGGF?=DGGGGGGCGCAB8CC7F*@C7,*@CCCFC:FFC:CEFGFFGCF,7%47<C-?C54,4539E;8CE8FCFFFC@=>C@'CC8DFGGFFF=@>EGB51:DEFECCEFCCFFFDA>9,,+FDGGFFF::8AFA=D9E8FGCDE?FEGGGFDE;6GECEFGFCF@+8GGEFGFDFF9EEC:,EFAGF7FGCFFFEC@C,CGGGCCFFFB8GFGGGGGGGGGGGGDGCGGEGGGGGGGGEGGGGGGGGGGGGFGFGGGGGFGGGGGGGGGGGGGCCCCC
@sD 34959
TGAGGAATATTGGTCAATGGGCGCAGGCCTGAACCAGCCAAGTAGCGTGAAGGATGACTGCCCTATGGGTTGTAAACTTCTTTTATATGGGAATAAAGTTTTCCACGTGTGGAATTTTGTATGTACCATATGAATAAGGATCGGCTAACTCCGTGCCAGCAGCCGCGGTAATACGGAGGATCCGAGCGTTATCCGGATTTATTGGGCGTAAAGCGAGCGCAGGCGGTTTGATAAGTCTGAAGTTAAAGGCTGTGGCTCAACCATAGTTCGCTTTGGAAACTGTCAAACGTGAGTGCAGAAGGGGAGAGTGGAATTCCATGTGTAGCGGTGAAATGCGGAGATATATGGAGGAACACCGGTGGCGAAAGCGGCTCTCTGGTCTGTAACTGACGCTGAGGCTCGAAAGCGTGGGGAGCGAACAGGATTAGATACCCT
+
GGFGGGGGGFFEGGGGGGGG?FDGE@EG:FFGGFDFGGGFGGFEFGEGGGGGGGGGFFEF<FGGGGGDAFGEFFFGFGGGGGFGGGFGGAFEFGGGGGGGFFF?FFD=FGDDFGGGGGGGFGGGGAC@FECCEGFGGGGGCDCCEFDGDFFGGFFF<FFGGGGFGEEGGCFCFGG7<@FCDFFDC*@>CC@,@FFDE=<FGFGFFF<FF@CCFFFBG*87+>E=4GC?8E?8F>C>97AC:E7::E7FCD@C<@C>56FFFC;B=CAEEFCFDECDBG(#GFD@FB>88FFFFFFC,AF8GFE:=F<FGF;8B>,E==BACBB5CGFDE9FC:CC@C,FF,EGGGGFA?FC,?=@=7ECB:@@E6B7CCF@BDFFGGGFGGGGGGGGEF@FFFFFGFGFDDGGCEE:GCGGGGGGEFF@<GGGGGGFFGFCCCCC
@sD 32334
TGAGGAATATTGGTCAATGGGCGAAAGCCTGAACCAGCCAAGCAGCGTGCAGGAAGACGGCCCTATGGGTTGTAAACTGCTTTTATATGGGGATAAAGTGAGCTACGTGTAGTTTATTGCAGGTACCATATGAATAAGGAACGGCTAATTCCGTGCCAGCAGCAGCGGTAATACGGAAGGTCCAGGCGTTATCCGGATTTATTGGGTTTAAAGGGAGCGTAGGCCGGAGATTAAGCGTGTTTTGAAATGTAGGTGCTCAACATCTGCACTGCAGCGCGAACTGGTTTCCTTGAGTACGCACAAAGTGGGCGGAATTCGTGGTGTAGCGGTGAAATGCTTAGATATCACGAAGAACTCCGATTGCGAAGGCAGCTCACCGGAGCGCAACTGACGCTGAAGCTCGAAAGTGCGGGTATCGAACAGGATTAGATACCCT
+
FGCFFFGGGGFG9,CFFGFGGFGG+@@FGGGGC,FFGGCC6C,;CFGGGGGGGGGGGFGGFFDD,,CC@FD7CFG<E9,9,CE,5B,,CFC,+4:FG9,C9FFFGGEB?FF9,<AEE<,BF9E=<EEF,?<=<A,:,:C<,,+>:C+,C55,8,BCFA3=,,:,8,8FEC53)@C2GGCC:FGCAF?GGGG7@,>>6=FGCFC@F=F9<FF328<5C;C5?FC:+CCCC9CE?CG<FF<,;7GFDGGGGFGCFEFFFFF=C9/FGFGG5,:7C2ECCD8DGGF<FGGFDDAFFFCFBAA,E9FAGEFGGGFADFECC7FGGGGGAGCFEEC,GGGFFGGGGGF@EFCDECDEE?=@@FEF@,GDF<@FFF<FB<@@+7F?467DGGECEFBGGGGFF:GGGGGGGFE@E:GFF,E<F@FEGGGGGFGGGGGCCCCC
@sD 19846
TGAGGAATATTGGTCAATGGACGAGAGTCTGAACCAGCCAAGTAGCGTGAAGGATGACTGCCCTATGGGTTGTAAACTTCTTTTATACGGGAATAAAGTGAGCCACGTGTGGCTTTTTGTATGTACCGTATGAATAAGGATCGGCTAACTCCGTGCCAGCAGCCGCGGTAATACGGAGGATCCGAGCGTTATCCGGATTTATTGGGTTTAAAGGGAGCGTAGGCGGGTTGTTGAGTCAGTTGTGAAAGTGTGCGGCTCAACCGTAAAATTGCAGGTGATACTGGCGACCTTGCGTGCAACAGAGGTAGGCGGAAGTCGGGGTGTAGCGGTGAAATGCTTAGATATCACGAAGAACTCCGATTGCGAAGGCAGCTTACTGGATGGTAACTGACGCTGATGCTCGAAAGTGTGGGTATCAAACAGGATTAGATACCCT
+
FGGGGGGFGDFGFGGGGGGDEFEGGGGEGGGDE;DF<FBEGGFGGGGGGGFGFGGGGFEEDGGGGGGGFDFGGGGGGGGGGGGGGGA<FFGGEFFGEFGGGFGGGGGGGGGEGGGGC<7BF<EEEFGFG??6FE=,CFFG<ECFGGFGDFGFGGFGGGFFF8A<CCF:F7F,@>*@CBGECFGF>>7FFE7F8$=CE68F@+BBAFC:G/<FGG/FG3?2>GC>B>,A<C8D<9FC<FCGFA=CFECFF#CC/B?E?<FB99FD@DBD3F<?F<>A93638>B>7B,B+44+*E=<E@9,FF9FDDGEEBB,46+CB@+GGEDGFGGDFEC5:CCFGEF@9,A<ADEFE5,FC:FB7DFCGGGGGGGGGGGFDGFGGFGFFE,F9GFGEGEGGGGGGGFDDCGFFFGGGFDEGFF9GGGGGGGGFGGGFGGCCCCC
@sD 234
TGGGGAATATTGCACAATGGGCGCAAGCCTGATGCAGCGACGCCGCGTGAGGGATGGAGGCCTTCGGGTTGTAAACCTCTTTTATCGGGGAGCAAGCGAGAGTGAGTTTACCCGTTGAATAAGCACCGGCTAACTACGTGCCAGCAGCCGCGGTAATACGTAGGGTGCAAGCGTTATCCGGAATTATTGGGCGTAAAGGGCTCGTAGGCGGTTCGGCGCGGCCGGTGGGAAAGTCCATCGCTTAACGGTGGATCCGCGCCGGGGACGGGCGGGCTTGATTGCGGTAGGGGAGACTGGAATGCCCGGTGTAACGGGGGAATGTGTAGATATCGGGAAGAACACCAATGGCGAAGGCAGGTCTCTGGGCCGTTACTGACGCTGAGGAGCGAAAGCGTGGGGAGCGAACAGGATTAGATACCCT
+
EFFGGEGGGGGGGGGGGGGGFGGGGGGGGFGDFFAGGCFGGDCFGGGCGECGGFGGGF<CFFCFFGGGGGGFFFFGGGGGGGADFGGGGGEG+AFEF:CFGDGGFAFGGGGEGGG8FGGGGGGGGG75@E>>CFGFGGGGGGF8BFG>FEGGGFFG,@AC<<BCE*41FCE5FE@*:<@CC8F7F8CCFFF5>?CEFFFCD4CC3(7:/:>.2::#2127#<8>>,<#<?9C<:<*;75;58GF=<CFFGEC@>8>*CFEF@8+06GGECFGGDFBA)++FCB@FCCDC5,GGFGGE9D8=8F7EGFB+5FGC>,9FEFDD,FFD?+FGEFFCGGFEFE:,CFFGGGGGGCFFCFGFEECCCGGGGGGFGGGGGFCED8FE8FFCGFFFEDDCDFCFGFFGGFCECGFGGFFGGF@CCCCC
@sD 35143
TGAGGAATATTGGTCAATGGGCGAGAGCCTGAACCAGCCAAGTAGCGTGAAGGATGACTGCCCTATGGGTTGTAAACTTCTTTTATAAAGGAATAAAGTCGGGTATGCATACCCGTTTGCATGTACTTTATGAATAAGGATCGGCTAACTCCGTGCCAGCAGCCGCGGTAATACGGAGGATCCGAGCGTTATCCGGATTTATTGGGTTTAAAGGGAGCGTAGATGGATGTTTAAGTCAGTTGTGAAAGTTTGCGGCTCAACCGTAAAATTGCAGTTGATACTGGATGTCTTGAGTACAGTAGAGGCAGGCGGAATTCGTGGTGTAGCGGTGAAATGCTTAGATATCACGAAGAACTCCGATTGCGAAGGCAGCCTGCTGGACTGTAACTGACGCTGATGCTCGAAAGTGTGGGTATCAAACAGGATTAGATACCCT
+
FGGGGGGGGGGGGGGGGGGCFGGGGGGGGGGGGGGGGGGGGGGGFGGGGGGGGGGGFFCGGFGFGGGGGGGFGGGGGGGGGGGGGGGGGGGFFGGFFFGGGGGGGGGG9FGGGFFGGGGGGGGGGGGGGGGGGGGGDGGGF??E7FGGGGGGGGFGGGGGGGGFGGGGGGGFFFF>FEGECGGGGEGGGFEGFFGEEGFGGG*GG1GGGGGG?FGGGDGGDFGGGC7GDGFGGGF;9CFG<GE@7<C@CFGGCGGFEC7FFCGGFEGGGGGFFGEGFE@<DFGFCGGGFEEE+GFFGGF9GE9FGGGFEB>>+E8+7GGGDFCGAECFFED<FDGGGGGDA,FFC?GGGEDEFEGGGGGGGEECFE,DGFGGFGGF@GFGGGGGFFEGGGEGGGGGGEEF8GFCGGGGGGFDFGGGFEFDGGFFGGFDFE9CBA8-
@sD 30845
TGAGGAATATTGGTCAATGGGCGCAGGCCTGAACCAGCCAAGTAGCGTGAAGGATGACTGCCCTATGGGTTGTAAACTTCTTTTATATGGGAATAAAGTTTTCCACGTGTGGAATTTTGTATGTACCATATGAATAAGGATCGGCAAACTCCGTGCCAGCAGCCGCGGTAATAAGGAGGATCCGAGCGTTATCCGGATTTATTGGGTTTAAAGGGAGCGTAGGTGGACAGTTAGGTCAGTTGTGAAGGTTTGCGGCGCAACCGTAAATTTGCAGTTGATAATGGCTGTCTTTAGTACAGTAGAGGTGGGCGGAATGCGTGGTGTAGCGGTGCAATGCTTAGATATCACGAAGAACTCCGATTGCGAAGGCAGCTCACTGGACTGCAACTGACACTGATGCTCGAAAGTGTGGGTATCAAACAGGATTAGATACCCT
+
DAECFFCGFDGGGFGGGGF8FGGGGGCFG8DEFG-CFA=ACF<EFGCFCCFGGGGGGEFGGFGGGF<EFFG+BFFFGF9FGGGGGGE,C9FDFE,CE9CEFF<FFCGEC<FD<EF<FGG89@F,FF<EGGA9<FFGGG9C,?F7EGGGFGGFGFFGDF,:FDF,>8+F<>7,,,8@F<C@D:,@*:8*><:6,><CECEF:=CFGGCGC<;F1<FA79F+)=::=:<AF72@C#:8@7C=EF@8:'#@7@6EBB86#@334FD=,<@,,DC+<<@,8,,,,>7E88?,4FC,+9CAGF?,>F8FBB@:@8,E>,@+GGFF9C4+):7F<F6,@9<>=GGGFE9FFCEFF5,FCB+GDFGGGFCCFE9GEE9GGGGF<AFFGGFCF@@<E69CFGGGGFGF@,FC,FEFEE@;9GGFC,<CE,FEFAC,GFEBB<BC
@sD 21287
TGAGGAATATTGGTCAATGGACGAGAGTCTGAACCAGCCAAGTAGCGTGAAGGATGACTGCCCTATGGGTTGTAAACTTCTTTTATACGGGAATAAAGTGAGGCACGCGTGCCTTTTTGTATGTACCGTATGAATAAGGATCGGCTAACTCCGTGCCAGCAGCCGCGGTAATACGGAGGATCCGAGCGTTATCCGGATTTATTGGGTTTAAAGGGAGCGTAGGCGGACGCTTAAGTCAGTTGTGAAAGTTTGCGGCTCAACCGTAAAATTGCAGTTGATACTGGGTGTCTTGAGTACAGTAGAGGCAGGCGGAATTCGTGGTGTAGCGGTGAAATGCTTAGATATCACGAAGAACTCCGATTGCGAAGGCAGCTTGCTGGACTGTAACTGACGCTGATGCTCGAAAGTGTGGGTATCAAACAGGATTAGATACCCT
+
<EFGGFFGFGGGGGGGGGGGGGGGGGGFGCFGGGGGGGGGFGFEFGGGGGGGGGGGGGGGGGGGGCFGGGGGGGGGGGGGGGGGGGGGGGGGGGGGGGGGGGGGGGGGGGGGGGGGCGGGGGGGGGGGGGGGGGFEGGGGCFGECFFGGGGGGGGGGGFGGGF7FD:@FEDEFGFEFCE@FF@@CEGEGGGGFFGGGGCGFG>GGG7FFFGG>FFFGFDD?CGDGGDEGGEGEGGACFEGCFFGFFCFGFDGGEEEGGCDFFGCAGFEFFGGFF,GF=FDD>FFGDF<E8GFB?=A9CGGGGGGFDGGGGGE7GGGEFCCGFGGFGEGGGGFFGFCFFF8E>9FGGFGGFAGGGGGDGGGFEGGGGGGGGFFCGGEFFGGGGGGGGGGGEEGGGGGFGGGFGGGFGGGGGGGGGGGFFGGGGGGGGGGGGGCCCCC
@sD 238
TGGGGAATATTGCACAATGGAGGAAACTCTGATGCAGCGACGCCGCGTGAGTGAAGAAGTAATTCGTTATGTAAAGCTCTATCAGCAGGGAAGATAGTGACGGTACCTGACTAAGAAGCTCCGGCTAAATACGTGCCAGCAGCCGCGGTAATACGTATGGAGCAAGCGTTATCCGGATTTACTGGGTGGAAAGGGAGTGTAGGTGGCCGTGCAAGTCAGAAGTGAAAATCCGGGGCTCAACCCCGGAACTGCTTTTGAAACTGTGAGGCTAGAGTGCAGGAGGGGTGAGTGGAAGTCGTAGTGTAGCGGTGAAATGCGTAGATATTAGGAGGAACACCAGTGGCGAAGGCGGCTCACTGGACTGTAACTGACACTGAGGCTCGAAAGCGTGGGGAGCAAACAGGATTAGATACCCT
+
FFFGGFGGGGGGGCGGGGGGGGGG8FEGGFFGFFFGGGDG@FEDGGGGGEC@EFGGG<F<EFCFGF=CCFFECFGACFDFGGF,?=FFGGFEGFFE,@EFGG7FFGDFCF<CEECDEDE,,BFFGGGFFFA,DF8=F<FF<BD@ED>FG3F,<8F7C@@,@FFFF@CGF>FCFFGGG<<;2.FFFG6F#5B,2CF&7)1C:CC;?CF&#,,<@?7@E+C;@GGEEB76<?+:CFFD:FG+E@CC=;,FF>>D8/@AC6:AFDDF@'F&9E<A5DGFF=@B*>BCE?F,EAFB6++B@,E<GFGGFGGGFDE=FDGGE9GGDCE;C,EAF@@FCFECFFFGGGGGGGDGGEFGGGGGGGGGFFFGDGGDCFFECGGF8GGGGGGGGFGEF<BDGGGGFC9DGGGGGGGGGGGCCCCC
@sD 239
TGAGGAATATTGGTCAATGGGCGAGAGCCTGAACCAGCCAAGTAGCGTGAAGGATGACTGCCCTATGGGTTGTAAACTTCTTTTATAAAGGAATAAAGTCGGGTATGCATACCCGTTTGCATGTACTTTATGAATAAGGATCGGCTAACTCCGTGCCAGCAGCCGCGGTAATACGGAGGATCCGAGCGTTATCCGGATTTATTGGGTTGAAAGGGAGCGTAGATGGATGTTTAAGTCAGTTGTGAAAGTTTGCGGCTCAACCGTAAAATTGCAGTTGATACTGGATATATTGCGTGCAGTTGAGGCAGGCGGAATTCGTGGTGTAGCGGTGAAATGCTTAGATATCACGAAGAACTCCGATTGCGAAGGCAGCCTGCTAAGCTGCAACTGACATTGAGGCTCGAAAGTGTGGGTATCAAACAGGGTGAGATACCCT
+
FGGGGFGGGGCFFGGGGGGFFGGGGGGDFGGGGGGGGGGFGGCFFGGGGGGGGGGGGFFFGGGGEF<FFGGBFGGGGGGGFEGGGGGGGGGGGGGGFCFGDGGGGGGGFGGGFGE:@FGGGGGGGGFGGAEFAFGGGFGF,AF7EGGGGFGCGGGDGGGGGFFGEGGGEGGGGFGGC7FFFGFG*5CFGGG,BE:@CE@FGG>GDFFG+FEFFGGFD2@BF@7FF4GCCE'FEGG@-FF<@FFEC?7?>@4CGGD7,GEF7EDGFEFGEDD5>EEF=#$9FGGGGGFF+CB>)FAE=9@GEE,<D@F=F?FE+87EGGFCEFC8AFCC;GF;EACDBFED,,FEGGGGGGFFCCGGFCF=@:FFFB9FFFCF8FDGGGF<GGGGFGGGGGFGGGGFEFGGFGGGCFGEGGGGGGFAGGGEDDFECC,EGGGB@CCC
@sD 20267
TGAGGAATATTGGTCAATGGACGAGAGTCTGAACCAGCCAAGTAGCGTGAAGGATGACTGCCCTATGGGTTGTAAACTTCTTTTATACGGGAATAAAGTGAGCCACGTGTGGCTTTTTGTATGTACCGTATGAATAAGGCTCGGCTAACTCCGTGCCAGCAGCCGCGGTAATACGGAGGATCCGAGCGTTATCCGGCTTTACTGGGTTTAAAGGGAGCGTAGGCGGGTTGGTAAGTCAGTTGTGAAAGTTTGCGGCTCAACCGTAAAATTGCAGTTGATACTGGCGACCTTGAGTGCAACAGAGGTAGGCGGAATTCGTGGTGTAGCGGTGAAATGCTGAGATATCACGAAGAACTCCGATTGCGAAGGCAGCTTACTGGATTGTAACTGACGCTGATGCTCGAAAGTGTGGGTATCAAACAGGATTAGATACCCT
+
FFFFGGGGGGGGGGGGGGGFGGGGGGGGGGGGGGGGGGFGGGGGGGGGGGGGGFGGEFEGGFFGF@EFGGGGGGGGGGGGGGGGGGFGFGG@FDFGGGGGFGGGGGGGGFGGFG8EFGGGGGGGBF9:FGGCFGFGGAA,4?FGGCEGFDDFF=FEG,DFFF<FEEGGGGGGG9FFDFGCACFD><:FFFCED;C:*/:C<CFFGG?FGFF.4?C:EF@59>5=F>C>C,+DF?FFD:CE?GGGGFDFFBCGEDDED7EB;FEFCC=C7CFDF8DE4<FDFC@C:?,<@,FFDF?FGFDEFC@8B>GC:8DE=,@EGF:8GFE@ACFFGEGGGFFA,C,;C9,<EFFFGFGFE@DECCFC+GEGGFEFFF@CGGGGGFGFGGGFFFEFGFBGGECGFFGGGFFFFFGGCCGFCF9FGGGGFGGFFC@FEDGCCCCC
@sD 241
TGAGGAATATTGGTCAATGGACGAGAGTCTGAACCAGCAAAGTAGCGTGAAGGATGACTGCCCTATGGGTTGTAAACTTCTTTTATACGGGAATAAAGTGAGGCACGCGTGCCTTTTTGTATGTACCGTATGAATAAGGATCGGCTAACTCCGTGCCAGCAGCCGCGGTAATACGGAGGATCCGAGCGTTATCCGGATTTATTGGGTGTAAAGGGAGCGTAGATGGATGTTTAAGTCAGTTGTGAAAGTTTGCGGCTCAACCGTAAAAGTGCAGTTGATACTGGATATCTTGAGTGCAGTTGAGGCAGGCGGAATTCGTGGTGTAGCGGTGAAATGCTTAGATATCACGAAGAACGCCGATTGCGAAGGCAGCCTGCTAAGCTGCAACTGACATTGAGGCTCGAAAGTGTGGGTATCAAACAGGATTAGATACCCT
+
FGF@FGGGGGGGD<FGGGGGDCFF@FC@FGGGGGGGGGCGCEC,FFEFFDGGGGFGGFFGGGFG8<C8EFECFFE,CF<F,C?EEGGCFEGG>?=FGCAFAFGGGG7CCFFGF9E<<AFDEDGFF9<F=D8EAFEF,,C,,6+CEFEGG93D:FFCFFGD<,FCC:3CCECFEGGGGDDC,?FGCE;FFC@5=CCC51:+;7=>8F;,70/77062::87)7;.F;;2;<C#:=>*<C@<FFCAEFGGFCDGGGGGDEEGFCFD76,5,GGFCDFEEC?62,EE<C5,EFFA0FDE=CFF=A,F84+BF8FE@8>+EDEFA:DEA7899,,,E<CDC-GGFAGFGGFCGF<FFC@+BA<7GFGFFD@FGF@C<DAEEC,,FF@CGGGGGGGGFF8GFGGGGEFGGFGGFCFEFFF9GGFFFGGGDGFFE<GCCCCC
@sD 242
TGGGGAATATTGCACAATGGGCGCAAGCCTGATGCAGCGACGCCGCGTGAGGGATGGAGGCCTTCGGGTTGTAAACCTCTTTTATCGGGGAGCAAGCAAGAGTGAGTTTACCCGTTGAATAAGCACCGGCTAACTACGTGCCAGCAGCCGCGGTAATACGTAGGGTGCAAGCGTTATCCGGAATTATTGGGCGTAAAGGGCTCGTAGGCGGTTCGTCGCGTCCGGGGTGAAAGTCCATCGCTTAACGGTGGATCCGCGCCGGGTACGGGCGGGCTTGAGTGCGGTAGGGGAGACTGGAATTCCCGGTGTAACGGTGGAATGTGTAGATATCGGGAAGAACACCAATGGCGAAGGCAGGTCTCTGGGCCGTTACTGACGCTGAGGAGCGAAAGCGTGGGGAGCGAACAGGATTAGATACCCT
+
FGGGGECGGGGGGGFGEFGG8FEEGGGGGGGGGCFGGGGGGGGGCFFCFEGGGCGCFFFG:FGGGGEGGGEGG@FE=FGGFGAGGGGGGGGEEGGFGGGGGFGGGGGGGGEFGG:C+>FGFDDGF8FEEGCCCCBFGGFGGGFCDFGG7F7FC@C@9CCCFDFGGCCFFCEGEGG><F:<CE7CB<C@EC*8C*8>EGFDGF5C288ECED8>>CBE?:5;CGD>$:7F?<<02:CC7E;?C8*,'0@87>=6**:?@+B<>@=37CFCBFFD?DB=1FGGGGGGFGFCGGGEEFC6,@+=+FEFACEC8<EDE@<,,<FCDCFFF6>+>GGGGGGFGGGGGGGEFEGGGF@DE@FGFCGGGFGGGGGFFGGGFFFF8CGGGGGDGGGGGFGGGFGFFE7EGGGFFGDGGGGGGGFCCCCC
@sD 29985
TGAGGAATATTGGTCAATGGACGAGAGTCTGAACCAGCCAAGTAGCGTGAAGGATGACTGCCCTATGGGTTGTAAACTTCTTTTATACGGGAATAAAGTGAGCCACGTGTGGCTTTTTGTATGTACCGTATGAATAAGGATAGGCTAACTCCGTGCCAGCAGCCGCGGTCATACGGAGGATCCGAGCGTTATACGGATGTATTGGGTTTAAAGGGAGCGTAGGCGGGTGGTTAAGTCAGTGGTGAAAGTTTGCGGCTCAACCGTAAAATTGCAGTTGAGACTGGCGACCTTGAGTGCAACAGAGGTAGGCGGAATTCGTGGTGTAGCGGTGAAATGCTTAGATATCACGAAGAACTCCGATTGCGAAGGCAGCTTACTGGATTGTAACTGACGCTGATGCTCGAAAGTGTGGGTATCAAACAGGATTAGATACCCT
+
EG<FGGGGGGGGF@FEFGFFFCEG@:CEF9FGGG<FFG9EEFEGFGGGGGFG?AFFCFFGFFFF88AFGDGEGDGGGFGF9,AFGG9?F7FEDGGGGGG<FGGFFGD<89D=7<<DF@FFFGGA?D9CED@8DDFGFC:<:,4,>D8F=:?FG<D7+,8FFEDD>8<:<++;CFC::@77,@66<C*>CC<2,CCFCE*8:C,E?C8&:F222@C7F.B>?EC-9<89#,>333@3%:F<#C43/<9:>B8EFD88GGEFF=?A<<GGF@5,GCGDF=,F>GEF:B=8DECGFF@54,,?CFGGFEGFC8FE>=@GEGFGFEEB@GGGEFAAFF9CC-FFFFEE<DFDGFEE<C@@7GFEF@FCFFEADE<GGDGEEFF@ED9EDFGGEGFCCFGGEGFCGGGFF<CEFGGFFGGGGEGGGEGGGGGGGGFCCCCC
@sD 244
TGGGGAATATTGCACAATGGGCGCAAGCCTGATGCAGCGACGCCGCGTGAGGGATGGAGGCCTTCGGGTTGTAAACCTCTTTTATCGGGGAGCAAGCGAGAGTGAGTTTACCCGTTGAATAAGCACCGGCTAACTACGTGCCAGCAGCCGCGGTAAACCGTAGGGTGCAAGCGTTATCCGGAATTATTGGGCGTAAAGGGCTCGTAGGCGGTTCGTCGCGTCCGGTGTGAAAGTCCATCGCTTAACGGTGGATACGAGCCGGGTACGGGCGGGCTGGAGTGCGGTAGGGGAGGCTGGAATGCCCGGTGTAACGGTGGAATGTGAAGATATCGGGAAGAACACCAATGGCGAAGGCAGGTCTCTGGGCCGTTACTGACGCTGAGGAGCGAAAGCGTGGGGAGCGAACAGGATTAGATACCCT
+
E8FFGGGGGGGGGGGGGG9FGGGGGGGGGGGFGGFGGFGG+@FECEGGGFGGG7<F?EFCEDFEFGGGGGGGGGGGGGGGGGGGGGFDCGGGFFGGAFGGGEGGD@FGGGGGGGGGGDFAEFC,,>,BGE@F,<BA:B:<FC;>>8>FECD<C*<F,,6F*4<CG0<+?,<C:E8=F:FEGC51+,2,,,/*:28;FFCEDGC88;CE3EG-88:'*:EE93CFB0C7E@CFG7C#,<82CD>8<>GF7<886**<*@*>:8@+=+6C@7FB,,F,GFEE@CD87GFCEA,F,FAF>,D6+CDGFGFEC:,CFEEFE9EF>,FEDE=FCB7GGGFFDEE@?A5,?@EFGFAFGFCGGGGFEEC=+@+GGGEAGEEEEGGFF@GF@GGF@GGGGGGFFC@,GGGGGGGFGFDGGGGGCA-CC
@sD 18609
CGAGGAATATTGGTCAATGGGCGAAAGCCTGAACCAGCCAAGTAGCGTGCAGGAAGACGGCCCTATGGGTTGTAAACTGCTTTTATAAGGGAATAAAGTGGGAGTCGTGACTCTTTTTGCATGTACCTTATGAATAAGGACCGGCTAATTCCGTGCCAGCAGCCGCGGTAATACGGAAGGTCCGGGCGTTATCCGGATTTATTGGGGTTAAAGGGAGCGTAGGCCGGAGATTAAGCGTGTTGTGAAATGTAGACGCTCAACGTCTGCACTGCAGCGCGAACTGGTTTCCTTGAGTACGCACAAAGTGGGCGGAATTCGTGGTGTAGCGGTGAAATGCTTAGATATCACGAAGAACTCCGATTGCGAAGGCAGCTCACTGGAGCGCAACTGACGCTGAAGCTCGAAAGTGCGGGTATCGAACAGGATTAGATACCCT
+
GGFGGGGGGGGAFGGGGGFGFGGD++@CFDFGGGGGG?DGGGFGGGGGGGGGGGGGGGGGGGGG8=FFFGGCFGFGGGGGGGGFCGFGGGGFFGG?,,:F<FBF+ECFGGGGGGGEFGGGGGGGGGFEAFCCFGDGGGGFEFFGGGGGGFF9FFFGGGGGGGGGDEGEGG>>BFGGGGGEGGG;7ED=C7.F?FGE?:C6DE%FFC0<CEFGGF=>C9<@<CDCCEGGGCFC:CGFGFEG2FAEFG?EB8CCCFGDEGF<FGFE:9BBCFG?GFEECFCE@88GGGEFDDGD5F=BCFEFCEEGCCDEEBB9+A>FGGGGEFC>5E@<GGEEEFCFAGFFEEEEEGFGGGGGGFEDCFE:C7FEFGGFE,9FFAGGGGGGGGGGGGGDGEF@<FFFEFC8GGGGGFF7@GGGGGGGGGGGGGGGFFFEFF8CCC@C
@sD 34099
TGGGGAATATTGGGCAATGGGCGCAAGCCTGACCCAGCAACGCCGCGTGAAGGAAGAAGGCTTTCGGGTTGTAAACTTCTTTTGTCAGGGACGAGTAGAAGACGGTACCTGACGAATAAGCCACGGCTAACTACGTGCCAGCAGCCGCGGTAATACGTAGGTGGCAAGCGTTGTCCGGATTTACTGGGTGTAAAGGGCGTGTAGCCGGGAAGGCAAGTCAGATGTGAAATCCACGGGCTCAACTCGTGAACTGCATTTGAAACTGTTTTTCTTGAGTATCGGAGAGGCAATCGGAATTCCTAGTGTAGCGGTGAAATGCGTAGATATTAGGAGGAACACCAGTGGCGAAGGCGGATTGCTGGACGACAACTGACGGTGAGGCGCGAAAGCGTGGGGAGCAAACAGGATTAGATACCCT
+
FFGGGGGGGGGGFGGGGGGCFGGGGGGGGGGGGGGGGGGGGGGFGGGGGGGGGGGGGGFGGGGCGGGGGGGGGGGGGGGGCEFFGGGGGGGGGGGGGGGGGFGGGGGG,CDFFGGGGGGGGGGFGGCGGGGGGFE@<FGGGGGGGGGGGGCFGFGGGFGGGGGGGGGFGEFEEGGFGG@E4GGFGG?G@FFEFGGGGDGGEGFGCFGGGGFFECFGFF@CF4CGGGGGGGGGGGFGFDEFGFFGFGGGGFFAFGGGE@C@@<CEFDGGFGFFFGFGF@GGFGGFDFDD+BEGE9FEGGGDFGF=C7BGEC9GGGFEECFGFDGFFFGGGGFFEF=<CCB,FECEEGFGEGFGGFFGCFFCGGFDGFGGGGGGFEGGGGEGF@F:GGGEECGGGGGGFGGFFFFGFGF9GGGGGCCCCC
@sD 247
TGAGGAATATTGGTCAATGGACGAGAGTCTGAACCAGCCAAGTAGCGTGCAGGATGACGGCCCTATGGGTTGTAAACTGCTTTTAGTTGGGAATAAAGTGTGGCTCGTGAGCCATTTTGTATGTACCATCAGAAAAAGGACCGGCTAATTCCGTGCCAGCAGCCGCGGTAATACGGAAGGTCCCGGCGTTATCCGGATTGATTGGGTTTAAAGGGAGCGCAGGCGGACCTTTAAGTCAGCTGTGACATACGGCGGCTCAACCGTCGAACTGCAGTTGATACTGGAGGTCTTGAGTGCACACAGGGATGCTGGAATTCATGGTGTAGCGGTGAAATGCTCAGATATCATGAAGAACTCCAATCGCGAAGGCAGGCCTCTGGGGTGCAACTGACGCTGAGGCTCGAAAGTGCGGGTATCGAACAGGATTAGATACCCT
+
EFEGEFFGFAFFG<FEFFFGGGGGGGGGFFEDFCCEFGGGGG9FFEG7@7FEC@@FFFGGDCEGF@FEGC=F=EGCF,CBEFGGEF9<EFGCFDFFCGFGEGGF?EFFCGGGFCC<,,B<F,CEFECEFGFGFF8DFD+BD<7FC7FCFF<=F8>+>>FGD7CFCCEFCFFGFGGG7B7FFF9,>::<=:C7,,8:7B7+3=BFFG+1:C:9+8=A:8ED60:7<994<;7<::F;:7B<9F<C@#@3*/6CDEEDGF:B=>:@C:E?F@,@,CFED7,===8FFBB<FGFA<?AAE@A?@,A,A9<CFFFFFCCEF9F8FCE@5C?=;DE,,9FE><,;:,DEFEA9FDEFC:FCFAD+CFCDFACGFD,BBC,,CEEEF99FF9FFCFCEFFFE,GGGFFEACFC@FGGGGGGGGFFBEGFFCEFGGFF<BCCC
@sD 30053
TGAGAAATATTGGTCAATGGGCGAGAGCCTGAACCAGCCAAGTAGCGTGAAGGATGACTGCCCTATGGGTTGTAAACTTCTTTTATAAAGGAATAAAGTCGGGTATGCATACCCGTTTGCATGTACTTTATGAATAAGGATCGGCTAACTCCGTGCCAGCAGCCGCGGTAATACGAAGGAGCCGAGCGTTATCCGGATTTCTTGGGTTTAAAGGGAGCGTAGATGGATGTTTAAGTCAGGTGTGAAAGTTTGCGGCTCAACCGTAAAATTGCAGTTGATACTGGATATCTGGAGTGCAGTTGAGGCAGGCGGAATTCGTGGTGTAGCGGTGAGATGCTTAGATATCACGAAGAACTCCGATTGCGAAGGCAGCCTGCTAAGCTGCAACTGACATTGAGGCTCGAAAGTGTGGGTATCAAACAGGATTAGATACCCT
+
GGGGFDGGGGGGF,EFGGGFGGGGGGGGGGGGGCCFGGGF,C6CFGGGGGGGGG9EFFE<EFDGGEEF@F7:FFGAEEEEGF9?FDGFAE,CBF=?<?,9:C+:><,AFFF9,BF+4,+,EEGDFGFGGGGGFGGGC<DC,<+4+4@F<?B5>+:BFFDGGFD=>EFCFDGCCFG*5**8,@<@5*8>F@*:@FGEGGF,,=;FD,117?,C:<*A=>FB*94993,#C@:C=@C42:@,<87@,366+++7><=,@+8,>>?99DGGGGF?FCGF9FF@?A@5,,,,DA,40GGFEFFA,F:BE8:GEDAE>,CC=:,EE=B@AFCFFFFCCFA<;EB,B=C,A<<7FFEE<F66,@A@+7FCGFFGGGFFDCFC;E,4E9CFAEGGFGFC9AFFGGE<GGGFC8GGGGGFGGGFFC@C@<GGGGGGGFF<CCCC
@sD 22160
TGAGGAATATTGGTCAATGGGCGCAGGCCTGAACCAGCCAAGTAGCGTGAAGGATGACTGCCCTATGGGTTGTAAACTTCTTTTATATGGGAATAAAGTTTTCCACGTGTGGAATTTTGTATGTACCATATGAATAAGGATCGGCTAACTCCGTGCCAGCAGCCGCGGTAATACGGAGGATCCGAGCGTTATCCGGATTTATTGGGTTTAAAGGGAGCGTAGGTGGATTGTTAAGTCAGTTGTGAAAGTTTGCGGCTCAACCGTAAAATTGCAGTTGAAACTGGGAGTCTTGAGTACAGTAGAGGTGGGCGGAATTCGTGGTGTAGCGGTGAAATGCTTAGATATCACGAAGAACTCCGATTGCGAAGGCAGCTCACTAGACTGTCACTGACACTGATGCTCGAAAGTGTGGGTATCAAACAGGATTAGATACCCT
+
DFGGGGGGGGGAEFGGGFFFFCEGECFGGGGGFCGGGG<BFGFGAFE@FGGGG9@FCFFGGGFCFGGGGCFCFGGGGGGGGGGGGGGFGGGG<EFFGGGGGGCFFFGG8,BF9FFFGGGFFCF<DGFGGGGGGDFFFFE9,=+CCFDFF9FGGFGEG9=@FFFFEDEGGGGFFGCFB#F@F<;D88(>0>B,@3>BC=C?F@@<C:#<GGGGFF@5B#=;5<>CD@580)EC?6@AGCEGFFCFF=EFCE@>GF88FFC-EFF9>FD@,FGFF:,A@7=@FDFAFEGGFFAFFF=<GE@5,8E:F6DEDFEDFCCGGGGFGGEGDGF9FGFFCAGFFF9FDC@?DCGGGDFGGFFC7GGGGEF@FEAGGFFFBDGGGGGFGGGGFDGGGFGFEFGGGFEFCGGGFCGFEFE,DGGFFEAFFFGGGGGGFFGCA8-A
@sD 250
TGGGGAATATTGCACAATGGGCGCAAGCCTGATGCAGCGACGCCGCGTGAGGGATGGAGGCCTTCGGGTTGTAAACCTCTTTTATCGGGGAGCAAGCGAGAGTGAGTTTACCCGTTGAATAAGCACCGGCTAACTACGTGCCAGCAGCCGCGGTAATACGTAGGGTGCAAGCGTTATCCGGAATTATGGGGCGTAAAGGGCTCGTAGGCGGTTCGTCGCGTCCGGTGTGAAAGTCCATCGCTTAACGGTGGATCCGCGCCGGGTACGGGCGGGCTTGAGTGCGGTAGGGGAGACTGGAATTCCCGGTGTAACGGTGGAATGTGTAGATATCGGGAAGAACACCAATGGCGAAGGCAGGTCTCTGGGCCGTTACTGACGCTGAGGAGCGAAAGCGTGGGGAGCGAACAGGATTAGATACCCT
+
FGGGGFGGGGGGGGGGGGEFCGGGGGGGGGGGGGGGGGGDGGGGGGGGGGGGGGGG79EFGGGGGGGGGGGGGGGGGGGGFCGGFFGGGGGGGGGGGGGGGGGGGGGGGGGGGGGGGGGGGGGGGGGGGGGD:<BFFDFFGFGGFECCFFGFGFCCFCGG<CFEFFECCFGG8FGFGG@FGGGG69G#GGGD>2ECC7ACFG?GFAGDGGEEEDEDCEEDBBGDCCE@CFFCFGGEFFGGGFFG=:<.:@C>CFC85<DGGGGECFGGGEGF>D>BF9F6FDGGGFCFGF9GFCFFGFFGGGGGGGFGE>GEGGGFD<GFFFF,8ECGEFGGFFGGGCCGFD9CDGFB,FC9GEGGGGGGGFGGGEGGECGGGGGFGGGFGGGGEGEGGGGGGGGECGGGGGGGFGGGGGGGGGGGCCCCC
@sD 251
TGGGGAATATTGCACAATGGGCGCAAGCCTGATGCAGCCATGCCGCGTGTATGAAGAAGGCCTTCGGGTTGTAAAGTACTTTCAGCGGGGAGGAAGGGAGTAAAGTTAATACCTTTGCTCATTGACGTTACCCGCAGAAGAAGCACCGGCTAACTCCGTGCCAGCAGCTGCGGTAATACGGAGGGTGCAAGCGTTAATCGGAATTACTGGGCGTAAAGCGCACGCAGGCGGTTTGTTAAGTCAGATGTGAAATCCCCGGGCTCAACCTGGGAACTGCATCTGATACTGGGAAGCGTGAGGCTCGTAGGAGGGGGTAGAATGCCAGGTGTGGCGGTGAAATGCGTAGAGATCTGGAGGAATACCGGTGGCGAAGGCGGCCCCCTGGACGAAGACTTTCGCTCAGGTGCGAAAGCGTGGGGAGCAAACAGGATTAGATACCCT
+
EFGGGFGGGGGGGGGGGGGFGGGGGGGGGGGGGGGGGGGFGG8FFGGGGGGGGGGGFGCGGGCFGGGGFGGGGGGGGGGGGGGGGGGGGGGGGGGGGGGGGGGGGFGGGGGGGGGGGGGGGGGGGGGEGGGGG>EGGGDFGGGGGGGGGGGGGGFFGGGGGGGGGGGGGGGGDGGGFGFGCC7B=+=FGGG>F*=CFGGGC=EGGC0:CCFCEGD589CD>9?C3:E:EGG5CEE?DFGDC7/+0ACFFF>*0:C0C0GDGECFG0F?FGFBB@:F?C6@FG;,C,,@3+7>,4,,<6F67GFBB36++@+FAFFCF=CF=4,:?B84@*@BC==<5=@+8+EE=C,,59?:,C?9E<D@7+>?CFCB<9,,ECBCF@@,CC,,?8CEFF66+8++@EFE,8FFBDFACGGF7FGGGGFAFDFF<FGGGFFC9EC,A-ACB
@sD 33814
TGGGGAATATTGCACAATGGGGGAAACCCTGATGCAGCGACGCCGCGTGCAGGATGAAGTATTTCGGTATGTAAACTTCTATCAGCAGGGAAGAAAGTGAAGGTACCTGACTAAGAAGCCCCGGCTAACTACGTGCCAGAAGCCGCGGTAATACGGAGGATCAGAGCGTTATCAGGAATTATTGGGTTTAAAGGGAGCGTAGGCGGGGTGTTAAGTCAGTTGGGAAAGTTTGCGGCTCAACCGTAAAATTGCAGTTGATACTGGCGACCTTGAGTGCAACAGAGGTAGGCGGAATTCGTGGTGTAGCGGTGAAATGCTTAGATATCACGAAGAACTCCGATTGCGAAGGCAGCTTACTGGATTGTAACTGACGCTGATGCTCGAAAGTGTGGGTATCAAACAGGATTAGATACCCT
+
FGGGGEEFGGGAFGFFFGGEFGGEGGF8F<FFCFFFGG:F+@F@7FGGC,<EDGFFFAFF<ECEFFEF<<8FEDF,CFGGGFFG9EEFECFEB,A,EB<E,5?EB,,EEFFFGGGFGGAB+BC>FG>FGADFGD8:>C:,:<FF>7CEC:<,<,>:+1C>3<,?7231*1=C97@7F+?:FGC:/=<=0,%?=?C5E*=FGC:CC3C#,,.@)22/:=@8#<$7FCDD@EC@F5?8FC>8(CGGFCC,CD<FCFCC7.<@8<:*+8C8-8EA+FDC6<F?,?:<<EB@GEE9D,@B=C9,9?E@>C7?AC<DFGGFEC<;FFEGGFFFFEEE68+F:BB,FFC,F<CFEE9F9FGGFGGE@9GGGFCGFF6:C,FFCDF<DGF<F@CGEEFGGFE@FC@CFGGFC,GGGGGCCCCC
@sD 32356
AGAGGAATATTGGTCAATGGACGAGAGTCTGAACCAGCCAAGTAGCGTGAAGGATGACTGCCCTATGGGTTGTAAACTTCTTTTATACGGGAATAAAGTGAGCCACGTGTGGCTTTTTGTATGTACCGTATGAATAAGGATCGGCTAACTCCGTGCCAGCAGCCGCGGTAATACGGAGGATCCGAGCGTTATCCGGATTTATTGGGTTTAAAGGGAGCGTAGGCGGGTTGTTAAGTCAGTTGTGAAAGTTTGCGGCTCAACCGTAAAATTGCAGTGGATACTGGCGACCTTGAGTGCAACAGAGGTAGGCGGAATTCGTGGTGTAGCGGTGAAATGCTTAGATATCACGAAGAACTCCGATTGCGAAGGCAGCTTACTGGATTGTAACTGACGCTGATGCTCGAAAGTGTGGGTATCAAACAGGATTAGATACCCT
+
GGFGGGGFGGGDGGGGGGGGFGGGGGGFGGGGGGFGFGGGGGGGGGGGDGGGGGGGGGGGGGGGGGFGGGGCFGGAFGGGGGGGGFGGFGGGGGGGFGGG9FFGGGGGGDGGGGGGGGGGGGGGGGDGGGGGGGGGGGGCE8CGGGGGGGGGGGGGGGGGFGGGGGGGCCGGGGGGGGGCFGGGGGGGGGFFFGGGEGGGCC:FG5EGGGFGCGG4CDFGF;C?GGGFDCEGGGGFFFFFGGGFGFGFFDGGGGGFGGGGFGGGGFFGF,=6FFF#GCGDGGGGGGFGGGGFDA?ECGEGFFEEDDGFB89GEEGDGGGGFGEE>>,EDDE?9FE,9FF=E,GGGGGGCEGFFCDGDCFGGF@8FGGGGGGGGGGGFGFGGGGGGGGGGF@GGFGGGGGGGFFFCGGGGGGGGGGGGFEEGGGFAFGGGGCCCCAC
@sD 254
TGGGGAATATTGCACAATGGGGGAAACCCTGATGCAGCGACGCCGCGTGAACGAAGAAGGTATTCGTATCGTAAAGTTCTGTCCTATGGGAAGATAATGACAGTACCATAGAAGAAAGCTCCGGCTAAATACGTGCCAGCAGCCGCGGTAATACGTATGGAGCGAGCGTTGTCCGGAATTATTGGGCGTAAAGGGTACGCAGGCGGTTTAATAAGTCGAATGTTAAAGATCGGGGCTCAACCCCGTAAAGCATTGGAAACTGATAAACTTGAGTAGTGGAGAGGAAAGTGGAATTCCTAGTGTAGTGGTGAAAGACGTAGATATTAGGAGGAATACCAGTAGCGAAGGCGACTTTCTGGACACAAACTGACGCTGAGGTACGAAAGCGTGGGGAGCAAACAGGATTAGATACCCT
+
CFGGGFGGGGGGGGGGGGGGGGGGGGGGGGGGGGGGGGGGGGGGGGGFGGGGGGGEDFFGFF9EFGGGGGGGGGFFFGGGGGGGGGGGGGGGGGGGGGGGGGGFGGGGGGGGGFFGGGGGGGGGGGGGGGGGGGGFFFAFFEFGGGGGGGGGGGGCFAEFGGGGGGGGGGGGGGGGGG8FG.0>3GGGECEFGFGFC@@8<CEDGGAECFGFE@FFGBFFDDGD61?FGGCFFGGF?FG@0ACEECFD:<DAGGGED@95EFFGFFACCFGA?DBCFGFEFGGFGAFE;AFEFEA:FGGDFE8DD=:GFFFAA,8GFFGECFECFGGFEFCFF9GGCGGGDFDE7GGGFFFEGEF@GGGGGGGGGFDGGFGGFE,@GGGGFGGGGGGGGGGEGGGGDGGGFGGGGFGFFCCCCCC
@sD 26196
TGAGGAATATTGGTCAATGGACGAGAGTCTGAACCAGCCAAGTAGCGTGAAGGATGACTGCCCTATGGGTTGTAAACTTCTTTTATACGGGAATAAAGTGAGGCACGCGTGCCTTTTTGTATGTACCGTATGAATAAGGATCGGCTAACTCCGTGCCAGCAGCCGCGGTAATACGGAGGATCCGATCGTTATCCGGATCTATTGGGTTTAAAGGGAGCGTAGGCCGTCTGTTAAGCGTGTTGTGAAATGTCGGGGCTCAACCTGGGCATTGCAGCGCGAACTGGCAGACTTGAGTGTACAGGAAGTAGGCGGAATTCGTCGTGTAGCGGTGAAATGCTTAGATATGACGAAGAACTCCGATTGCGAAGGCAGCCTGCTGTAGTGCAACTGACGCTGAAGCTCGAATGCGTGGGTATCGAACAGGATTAGATACCCT
+
EF9FGGGGGGGGGGGGGGDEGGGDGGGGGDGGGGGGGGDAFFEFGGGGGEFGCFGGGFFGGGGGGGGCGFGCFGCFGGGGGFGGGGGGGGGGGFFFEFGGGGCFGGGGGGGGGGGGGGGGGGGGGFGGGGGGGGGGGGGGGG7FG@EGGGGGGGGCGGGGGGGGGGGGGGEDCFGC7:F7:CGGD**5@F:<9FFFC5B@A)FGGG<-7<CGG9FFG>CD<@GGGGGFGEFEFEFEFDE'FFCEDCCGGGGGFEGFDGGGGGGGGGGGGGGFFGFE7>@A,CFFGGFAFD8FDFGGGGFFGFFED6GF==;>9,>+@EGCC=EDFGGGGGGFFFFFFGE;GGFCGGEGGFGFE@7GEFFCGGGGFFFGEF@EFGGGGGGFFGGGGGFGGFEGGFFFFGFCFGGECGGGFGEFGGFGGGGFFGGGGGFGGGGCCCCC
@sD 256
TGAGGAATATTGGTCAATGGGCGAGAGCCTGAACCAGCCAAGTAGCGTGAAGGATGACTGCCCTATGGGTTGTAAACTTCTTTTATAAAGGAATAAAGTCGGGTATGCATACCCGTTTGCATGTACTTTATGAATAAGGATCGGCTAACTCCGTGCCAGCAGCCGCGGTAATACGGAGGATCCGAGCGTTATCCGGATTTATTGGGTTTAAAGGGAGCGTAGATGGATGTTTAAGTCAGTTGTGAAAGTTTGCGGCTCAACCATAAAATTGCAGTTGATACTGGATATCTTGAGTGCAGTTGAGGCAGGCGGAATTCGTGGTGTAGCGGTGAAATGCTTAGATATCACGAAGAACTCCGATTGCGAAGGCAGCCTGCTAAGCTGCAACTGACATTGAGGCTCGAAAGTGTGGGTATCAAACAGGATTAGATACCCT
+
@FFFGGFGGGGGGGGGGGGFGGGGGGGGGGGGGGGGGGGGGGFFGGGGGGGGGGGGGGFGGGGGGGGGGFGGGGGGGGGGGFFGGGGGGGGGGGGGGGGGGGGGCFGGGGGG8FGGGGGGGFDFFFGGGGFFGGEGFGGFGGGDGGGGGCGGGGCGGGDFGGGGGDFEGGGGGFFGGGGFFFGCG@EGGGGGGGGGGGF%GGGGG<GGGGGGGFG>E>EGFFEFGGGA<<FE=EDACFGGFG<GAFGFGC>DFGGF<GGGCFGFFGGF:ECA9@FFFCCAFGDGGGGF=<A<8DGFFFE,GF:8B6GFC,F=BF>GEF@DC,GGDE7EFGFA55FFEAB,E,<,F<GGGCFCE8@,@FGDGGGFFFEEB,CFAAGFGGGGGGFGFCC9EFECGGEGGGGGGGGFFFGGEAFFFFDFC,EBGGGGFF9GGFGCC@AA
@sD 257
TGGGGAATATTGCACAATGGGCGAAAGCCTGATGCAGCGACGCCGCGTGAGTGAAGAAGTATTTCGGTATGTAAAGCTCTATCAGCAGGGAAGAAAATGACGGTACCTGACTAAGAAGCCCCGGCTAACTACGTGCCAGCAGCCGCGGTAATACGTAGGGGGCAAGCGTTATCCGGATTTACTGGGTGTAAAGGGAGCGTAGACGGTAAAGCAAGTCTGAAGTGAAAGCCCGCGGCGCAGCTGCGGGACTGCTTTGGAAACTGTTTAACTGGAGTGTCGGAGAGGTAAGTGGAATTCCTAGTGTAGCGGTGAAATGCGTAGATATTAGGAGGAACACCAGTGGCGAAGGCGACTTACTGGACGATAACTGACGTTGAGGCTCGAAAGCGTGGGGAGCAAACAGGATTAGATACCCT
+
CEGGGGGGGGGGGGGGGGGGGGGGGGEGGGFFGFGGAFCEGEGGGDGFCFGGGFGGFGGEFDGGGGGFGGGGGGGGGGGGGFFDFFA=DFFBFFGGGGGGGGGGGCFFFFCFGFFFGGGCFFGGGEGGGGF8>FFCGGG7<FAFEEGG<FEG<FDFGGGGGG:E*:CCGGC:8?CB<FDFFGGGGFGCFCGGGFGDC?@EEGCFEE:8EGGCECCBGFBC9FE6>EFF;C*>+>E@%>ECFEFFEGGEG>:FFFGC9CEDCFFFE<DFGGGF;FCF>@GFE?AFE=?EC9GGDAE,GFEFFAC85EGGFFGFEEFCDGFGFDFGFGGFFEEGCF@FGFFGGDGGGGGGGGGGGGGFFEC?8GGFEFFGGFFEFCGGGGGFGFGGFCGGGGGGGFGGGGFFGGGGGGGGGGGCCCCC
@sD 23909
TGGGGGATATTGCACAATGGGGGAAACCCTGATGCAGCAATGCCGCGTGAGGGAAGAAGGTCTTCGGATTGTAAACCTAAGTAGCCAGGGACGATAATGACGGTACCTGGAGAGTAAGCTCCGGCTAACTACGTGCCAGCAGCCGCGGTAATACGTAGGGAGCTAGCGTTGTCCGGATTTACTGGGTGTAAAGGGTGCGTAGGCGGGATGGCAAGTCAGATGTGAAATACCGGGGCTTAACCCCGGGGCTGCATTTGAAACTGTCGTTCTTGAGTGAAGTAGAGGCAGGCGGAATTCCTAGTGGAGCGGTGAAATGCGTATATAGTGGGAGGAACACCAGTGGCGAAGGCGCCTTTCTGGACTGTGTCTGACGCTGAGATGCGAAAGCCAGGGTAGCGAACAGGATTAGATACCCT
+
GFGGGGGGGGGGGGGGGGGGGGGGGGGGGGFFGGGGGGGGGGGGCFE7CFCGGFFGGGGF<FEFGGGGGGGGGGGGGGGFGEFGFGGGGGFFD>CFGGGGGGGGGGGGGGGGGGGGGGGFFGGGGCGGGGGGGGGGGGDGFGGGEGGGGGGGGGG@FFGG1,3#1*<F.9==?FFEFFD>GGEGCFFCFCFFGGG<CEFGDEEE<FGC>;5C<:;FF=CF<FCF<:=:EEGEGGGFFFG.EGFEGGGFGFF<9FFFGECDGGF>EFEEDA9AFGFGGGGGFFFGFF?C7EFC@FFFEE8FFF@+5GGFEB??7CBF8FC9,GFA,GFGGDFA7FGG@A8EGGEGGDDGGFCGGGFG?GGGGGGGGGGGEFBGGGGFEF7EGGGGFFFFGFCCGGGGGFFGGGGGF9GGFEFCCCCC
@sD 29900
TGGGGAATATTGCACAATGGGGGAAACCCTGATGCAGCGACGCCGCGTGAAGGAAGAAGTATCTCGGTATGTAAACTTCTATCAGCAGGGAAGACAATGACGGTACCTGACTAAGAAGCCCCGGCTAACTACGTGCCAGCAGCCGCGGTAATACGTAGGGGGCAAGCGTTATCCGGATTTACTGGGTGTAAAGGGAGCGTAGACGGAAGAGCAAGTCTGATGTGAAAGGCTGGGGCTTAACCCAAGGACAGCATTGGAAACTGTTTTTCTTGAGTGCCGGAGAGGTAGGCGGAATTCCTAGTGTAGCGGTGAAATGCGTAGATATTAGGAGGAACACCAGTGGCGAAGGCGGCTTACTGGACGGTAACTGACGTTGAGGCTCGAAAGCGTGGGGAGCAAACAGGATTAGATACCCT
+
FEGFGGFGGGGGGGGGCEGGGCGGGGGGGG8FGGFGGGGGGGGGGGGEGGGFGGGGGDGE<<9FFGG=FFGGGGGGGCFGGAEFGFFGFEGCGG,ED<EGGEEGGDFGC?F<FECGGFFGGEGGGGGGGGA>CFCGGA7F<>FGGDGGEGGFGGGGGGGG71<FC8CGEC:@FGGGG<=FCG>CCG;FE5BFFGG>7CCCEE/9DE>CF>,AE@C=C4:@,@,><<<6;CECGFGDFFGFFD7#;EFGGE<G9F?/CDGFGGDGGGF?<GGFFFAGC@GFFE;GF>C+7CGEFEE,@,,,GFCEAGFFFFC,CGGEGFFDEFFFC,DGE?FF:@CFGGGFCDFCFCEGFCGFGGFGGECF@EECGGGGFFFEGECGGGGGFCGGFCGEGGGGGFGGFFEEGGGGGCGGFGGCCCCC
@sD 24363
TGGGGAATATTGCACAATGGGCGCAAGCCTGATGCAGCGACGCCGCGTGAGGGATGGAGGCCTTCGGGTTGTAAACCTCTTTTATCGGGGAGCACGCGAGAGTGAGTTTACCCGTTGAATCAGCACCGGCTAACTACGTGCCAGCAGCCGCGGTAATACGTAGGGTGCAAACGTTATCCGGAATTATTGGGCGTAAAGGGCTCGGAGGCGGTTCGTCGCGTCCGGTGTGAAAGTCCATCGCTTAACGGTGGATCCGCGCCGGGTAAGGGCGGGCTTGATGGCGGTAGGGGAGACTGGAATTCCCGGTGTAACGGTGGAACGTGTAGATATCGGGAAGAACACCAATGGCGAAGGCAGGTCTCGGGGCCGTTACTGACGCTGAGGAGCGAAAGCGTGGGGAGCGAACAGGATTAGATACCCT
+
D8EFGFGGGGGFGGGGGGGF,C+:F@EG,FFFGGFDFF7CC@C8+@>>=C7E::,6?<<:?FFGGF7C4BEEFGGGGFC5,<<ECFDDCC=F@F,8=:CBC:DD9FF,DE>@FG7>7@<C,D3@A,@@C<3*8:DEFE,,88>C*@FF:<FCEEG@,7?F:<<CCCFD<F,3*4?C7AC/11:88902@F*8C8:C79E52C8:*/C>CC5*/+*1;>EGFFCCF<8/8EF?:0C;4:<<+.>2<3E?>@4*44,0;CC7:EF:5#5<@8=FF9=F@0++FEFA7FEGFFAAEE9EEE@+EEF>?DFB8:<GGGGCFGE:FE<C,A=7FCDFGFFECGGFFFB<=,GFAFCCE@EEF@8++FCF@F@,EC<GGEF@FF<GGGEE:DFFDBCEEGFEGF@,@GFGFAGGGGGGGGFGC?CCC
@sD 29382
TGGGGAATATTGCACAATGGGCGCAAGCCTGATGCAGCCATGCCGCGTGTATGAAGAAGGCCTTCGGGTTGTAAAGTACTTTCAGCGGGGAGGAAGGGTGTAAAGATAATACCTTTGCTCATTGATGTTACCCGCAGAAGAAGCACCGGCTAACTCCGTGCCAGCAGCCGCGGTAATACGGGGGGAGCAAGCGTTAATCGGAATTACTGGGCGTATATCGAACGCAGGCGGTTTGTTAAGTCGGATGTGAAATCCCCGGGCTCAACCTGGGAACTGCATCTGATACTGGCAATCTTGAGTGTCGTAGGGGGGGGTAGAATTCCAGTTGGAGCGGTGAAATGCGTAGAGATCTGGAGGAATACCGGTGGCGAAGGCGGCCCCCTGGACGAAGACCGACGCTCAGGTGCGAAAGCGTGGGGAGCAAACAGGATTAGATACCCT
+
<FF<FE,CE9FFFGGDG9F,,@7@EEGGD,CE6CFFGCGE,CCEFFE7FGGGFFGGFGFEFFGFGGEE<::?FF@EEFGGG,EAFE:CCG+>FCGGDD=:BGFFF,B?AFGF@A,A9ECF<FAFD<,EFFFBDF>CF7AEDF,@@D<:FCFGGGF@F7*8:DF,1:BGCEEG*<FB,7CGG*7:8*/:;;@CC:E*EFCCCEEE609@7FC>:-/#**$#(,@<E-:*/@@5F@<?:<4++<#3:0FFF@=C8F<8C<8,>C:,F=,@CFFFF:?8,F:DF@,=4,@<>9D3,CC<F9FB*ECGFB8+E7CDFEGE9=,EFFFFE,E@+):+DE,,FC7CCB?9,FE=,<CEE?<ECEEF@:CF@F:EDFBB++FGECEF9FCEC<GCFFF7F>EFEGFFFDF@EC7F8;>GGFGGFE;<EFFFEAFFGDFEFE@ECCBC<
@sD 30991
TGAGGAATATTGGTCAATGGGCGCAGGCCTGAACCAGCCAAGTAGCGTGAAGGATGACTGCCCTATGGGTTGTAAACTTCTTTTATATGGGAATAAAGTTTTCCACGTGTGGAATTTTGTATGTACCATATGAATAAGGATCGGCTAACTCCGTGCCAGCAGCCGCGGTAATAAGGCGGATCCGAACGTTATCCGGATTTATTGGGTTTAACGGGAGCGTAGGTGGACAGTTAAGTCAGTTGTGAAAGTTTGCGGCTCAACCGTAAAATTGCATTTGATACTGGCTGTCTTGAGTACAGTAGAGGGGGGCGGAATTCGTGGTGTAGCGGTGAAATGCTTAGATATCACGAAGAACTCCGATTGCGAAGGCAGCTCACTGGACTGCAACTGACACTGATGCTCGAAAGTGTGGGTATCAAACAGGATTAGATACCCT
+
E8FDFGF@EEAFGGGGGGGFCFCEGGEDGGFGGGGGFFFGGGDG<@BFCFFGGGGGG@CEFGFCGGGGG87C?AFGGGDFFGGGGGGGGGGGDF<F?FGFGGGGGAF7AB+CCFFFFFFFF,,CFE?FFGAGFGGGGG?=,A+CC+:FE,CE+D<FCABFCG@,37BCCFGGG9=C,5@:FE,6<*4<:CB,@3*=CC8809;,6<71=C:#<<=>E2>;47@737CF8:><(CD8B:FFFFF*>@BCGF5F#;C38@FB7:GGFFE@=FB6,89GFBE=8CFE@FFAEFFF;?,C?FFC@F7FEEFCEE4,=>@6@9,CF?8+9CCCA@,5<?FGGFA?5,E,GGGEFGEF@GGGFFF7CCGFF9FGGFF@FFGFEEFGGFF<9GAFDFFGGGEE,+;EC7FCFFFECCFGGGFFCFFEFFGGGGGGGGGCCCCC
@sD 25130
TGGGGAATATTGCACAATGGGCGAAAGCCTGATGCAGCAACGCCGCGTGAAGGATGAAGGGTTTCGGCTCGTAAACTTCTATCAATAGGGAAGAAAGAAATGACGGTACCTAAATAAGAAGCCCCGGCTAACTACGTGCCAGCAGCCGCGGTAATACGTAGGGGGCAAGCGTTATCCGGAATTACTGGGTGTAAAGGGAGCGTAGGCGGCATGGTAAGCCAGATGTGAAAGCCTTGGGCTTAACCCGAGGATTGCATTTGGAACTATCAAGCTAGAGTACAGGAGAGGAAAGCGGAATTCCTAGTGTAGCGGTGAAATGCGTAGATATTAGGAAGAACACCAGTGGCGAAGGCGGCTTTCTGGACTGAAACTGACGCGGAGGCTCGAAAGCGTGGGGAGCAAACAGGATTAGATACCCT
+
FGFGDGGGGGGGGGGGGGGDFGFGGGGGGGGGGGGGGGFGGGGGGGG+@ECFGGGFCFEGGG@FGGGGDGGFE8FFCEGGG<BCEGGGGG8EFGGGGGGFGAFGGCEGGGGGGGFGFGGGGGGFF?GGDFD<FFG>.>@FGCFDF;FEDFG>EG@GGGGGFDGGGGDF;<>#<<FGAFCF,CF?EGFGG@F8EFFCC:+>>FD=;*AEDCCFFF9D7FFFFFC?FF98<E?FF<F@D>9FFFF<FBCD9D39FCFF<GFDCCFFFFCFFGEB?,?=5:?49EE9?@??7CFEFFF@E>EF9FFCGFEADF9EGFE?B@@,FGFEABAFGCGFAGFFFFGDFEEEGGGFF@GGGGGGGCGGGGGGEEGGFCGF@+C8+,F<FEEDGFC,,GGGGGGFECGGFGFFCEGGFGEC,@CCCCC
@sD 264
TGGGGGATATTGCACAATGGGCGAAAGCCTGATGCAGCAACGCCGCGTGAGGGAAGACGGTTTTCGGATTGTAAACCTCTGTTCTAAGTGACGAACAAATGACGATAGCTTAGGAGAAAGCCCCGGCTAACTACGTGCCAGCAGCCGCGGTAATACGTAGGGGGCAAGCGTTGTCCGGAATTACTGGGTGGAAAGGGAGCGCAGGCGGAGAAGCAAGTCAGTGGTGAAAACGAGGGGCTTAACTCATCGACTGCCATTGAAACTGTTTCCCTTGAGTGAAGTAGAGGCAGGCGGAATTCCTAGTGTAGCGGTGAAATGCGTAGATATTAGGAGGAACACCAGTGGCGAAGGCGGCCTGCGGGGCTTTAACTGACGCTGAGGCTCGAAAGCGTGGGGAGCAAACAGGATTAGATACCCT
+
GCFGGGGGFGFGGGGGGGFF,CFGEGGFGGGGFFGGGGFBFGGGGGGF7B:ACCECFFCCFEGGGDCCE@C<FFGAFFFGCEEFGGGGGFGGGEGEGF,AC?FG++8B9FGGFGG@D8F8FDDFFCEGDDF9FDEC,FFG8D<3DGFG@>::FEGECFFA*<<FC:*<BCFC<<:<CCDGGGGF7C?E:?$FCGGF5<CEEEC=88:EED4:@1@?CF8CCEGBDEC@@FG>:<F@FDA@F7@9EF5@654685E@G,,;:@,FB<C:4FG<DDDGFGECF<>A9FD87C:FGDE=,GEDF?=9GGEEF9FFFB=+?6,FCFFDC<FDFFCFAA,C<E<<BB7EF7FFGGF@B67EDFC@<GGGGFF<CBFBBEE@FFEGGFD@AGECDEGGGGGFFFC9DGFEEFFFEGGGGCCCCC
@sD 27598
TGAGGAATATTGGTCAATGGACGAGAGTCTGAACCAGCCAAGTAGCGTGAAGGATGACTGCCCTATGGGTTGTAAACTTCTTTTATACGGGAATAAAGTGAGCCACGTGTGGCTTTTTGTATGTACCGTATGAATAAGGATCGGCTAACTCCGTGCCAGCAGCCGCGGTAATACGGAGGATCCGAGCGTTATCCGGATTGATTGGGTTTAAAGGGAGCGTAGGCGGGTTGTTAAGTCAGTTGTGAAAGTTTGCGGCTCAACCGTAAAATTGCAGTTGATACTGGCGACCTTGAGTGCAACAGAGTTAGGCGGAATTCGTGGTGTAGCGGTGAAATGCTTAGATATCACGAAGAACTCCGATTGCGAAGGCAGCTTACTGGATTGTAACTGACGCTGATGCTCGAAAGTGTGGGTATCAAACAGGATTAGATACCCT
+
CFGGFEFEEFFFGGGGGGG?FGGGGGGGGGFGGGGFBEABFGGGGGGGEGGGGGGGGG@FFGGGGGGGGFGEGFFFGGGGFGGGGGFFFGGGGGGGGGGGGG?DEGG@FEFGGCFGFFGC<EFFFGGGCFGGGGGGGGGGF<=EFC7FFFGGGDFGGGGGGGGFGGGG7F>D9B*@FFDEACGGCCEGC7=FGGGGDGF#;C@CFFC7CFEFGF7C<>G<5=F>CGGB5CFF<EFFFDEFDGGFE@CFC>E@EGFD8=GGGDGEFACFGGG?FB>:B8GF6EGFFBBB8FE9+CD<GGGGFE9E,EGGE@F=D?GGFGF@GGGG>DEEEFEE,F<F;FF8E8@8GGF?GGFFCF+CCDFCCGF8FFFGGFGGGGGGGFGGFAFEGFEGGGFGGGGGGGGGFFF9GGGGGFGGGGFGGFEF<GFGGF9GGGFCCCCC
@sD 266
TGGGGAATATTGGGCAATGGGGGGAACCCTGACCCAGCAACGCCGCGTGAAGGAAGAAGGTTTTCGGATCGTAAACTTCTATCCTTGGTGAAAATAGTGATGGTAGCCAAGAAGGAAGCCCCGGCTAACTACGTGCCAGCAGCCGCGGTAATACGTAGGGGGCAAGCGTTGTCCGGAATGATTGGGCGTAAAGGGCGCGTAGGCGGCCTGGTAAGTTTGAAGTGAAAGTCCTTCTTTTAAGGAGGGAACTGCTTTGAAAACTGTCGGGCTTGAGTGCAGGAGAGGTAAGCGGAATTCCCGGTGTAGCGGTGAAATGCGTAGAGATCGGGAGGAACACCAGTGGCGAAGGCGGCTTACTGGACTGTTACTGACGCTGAGGCGCGAAAGTGTGGGGAGCAAACAGGATTAGATACCCT
+
FFGGGGGGGGGGGGGGGGGGGGGGGGGGGGGGGGGGGGGGGGGGGGGGGGGGGGGGGGFGFGGGGGGGGGGGGGGGGGGGGFGGGGGGFGGGGGGGGGGGGGGGGGGCFFGGGGGGGGGGGGGGGGGGGGGGGGGGGGGGGGFGGGGGGGCEGGGGGCDGGGEGFCAGG45=G?GGGEG?FG>GGG=GC:EC@GGGGGGFEEGFEG@FGFFGGGGFGFFGBFCFFFDC@FDD:;EFGFG@FCFGGFGFFFFDGGGFGG=FGFGFGGGGDEGGFF8GGGGE@E,GF>+GGGGGFF7GGECFGGGGEEDFGGGEEFCE8F9GGGGGGFEFE?FFBFFFDGFGGDE7GGGGGGGGGGGGGGGGGGGGGFGGEGCFGCFCCGGGGGGGGGGGGGGGGGGGFFFGGGGFGGGGGGGCCCCC
@sD 267
TGAGGAATATTGGTCAATGGGCGCAGGCCTGAACCAGCCAAGTAGCGTGAAGGATGACTGCCCTATGGGTTGTAAACTTCTTTTATAAAGGAATAAAGTCGGGTATGTATACCCGTTTGCATGTACTTTATGAATAAGGATCGGCTAACTCCGTGCCAGCAGCCGCGGTAATACGGAGGATCCGAGCGTTATCCGGATTTATTGGGTTTAAAGGGAGCGTAGGCGGGTTGTTAAGTCAGTTGTGAAAGTTTGCGGCTCAACCGTAAAATTGCAGTTGATACTGGCGACCTTGAGTGCAACAGAGGTAGGCGGAATTCGTGGTGTAGCGGTGAAATGCTTAGATATCACGAAGAACTCCGATTGCGAAGGCAGCTTACTGGATTGTAACTGACGCTGATGCTCGAAAGTGTGGGTATCAAACAGGATTAGATACCCT
+
EGGGGGGGFFGGGGGGGGGFGGGGGGGGGGGCFGGGGGGGFGGGGGGGGGGGGGGGGGGGGGGGGFGGGGGGGGGGGGGGGGGGGGGGGFGGGGGGGGGGGEGFGFGGGGGGGGGEFGGGGGGGGGGGGDGGGFFGGGGGFG@EEGEFGGGGGGGGGGGGGCFFEGGGGGGGGGGG7FEE>GGGCFEGGE:FFFGG5:FFFC=FCFFCGFFFFFGFGFGDDFGGFGGFGGG>CEFA>GFE@FGFGGGFCGEFCB=;D9EFEGGFGFFE#GFFGF>DGDGFDEFEGFC8FFA8BGFF9AGFFEFCFCDGGGFEECGGGGFGGE@EEGGFGFGFFEEEFGEEGGFEE@FF<GFGDEC@EGGGGGEFFEDGGGFGDGGGGGGGGGGFA@FGGGGGGGGGEGGGGGGGGGGGGGFGFFFGGGGGGGGGFCFGGFGCCCCC
@sD 25209
TGGGGAATATTGCACAATGGGCGAAAGCCTGATGCAGCGACGCCGCGTGAGTGAAGAAGTATTTCGGTATGTAAAGCTCTATAAGCAGGGAAGAAAATGACGGTACCTGACTAAGAAGCCCCGGCTAACTACGTGCCAGCAGCCGCGGTAATACGTAGGGGGCAAGCGTTATCCGGATTTACTGGGTGTAAAGGGAGCGTAGACGGTAAAGCAAGTCTGAAGTGAAAGCCCGCGGCTCAACTGCGGGACTGCTTTGGAAACTGTTTAACTGGAGTGTCGGAGAGGTAAGTGGAAGTCCTAGTGTAGCGGTGAAATGCGTAGAGATTAGGAGGAACACCAGTGGCGAAGGCGACGTACTGGACGATAACTGACGTTGAGGCTCGAAAGCGTGGGGAGCAAACAGGATTAGATACCCT
+
CECCECFFGGGDFGGGFD@B<FGGGGGGGGGGGG@EFGD7F@CGEGG@FE@CEF,ADFF5CFF9FFG?EFFGGFDCFFGGGGEGEGGGGGDF:B,9EFGGGGGDGGFFGGGGFGGGGGFF>F>+3+>,>;DDGGDDFGGGGFAFEGEEFGFFFGGFC>CFEE7:FCGCFGGD9C7FF<:FFC<,2<EE=<,+?CFFDCE*/2CGE>EG<FFG@<C=<,<D@>E7<9=@*:EC:>C>C<<C89D6C:38<=D?<FCFFC<:AAGFFCFFCA=E*@CC@FGGEE#AGGF?FFD=C9,FFFFAFEC78::FCFEE@CGGGEC=FE<GF?FFFFEFB:,E@GDCGGGFFC@GFCF@C,CGFBCB,DCDFDFCEFFGGGGFGCEFC@FDGFFDGGGGGGFGGGFFEGGGGGGFFGGCCCCC
@sD 269
TGAGGAATATTGGTCAATGGACGAGAGTCTGAACCAGCCAAGTAGCGTGAAGGATGACTGCCCTATGGGTTGTAAACTTCTTTTATACGGGAATAAAGTGAGGCACGCGTGCCTTTTTGTATGTACCGTATGAATAAGGATCGGCTAACTCCGTGCCAGCAGCCGCGGTAATACGGAGGATCCGAGCGTTATCCGGATTTATTGGGTTTAAAGGGAGCGTAGGCGGACGCTTAAGTCAGTTGTGAAAGTTTGCGGCTCAACCGTAAAATTGCAGTTGATACTGGGTGTCTTGAGTACAGTAGAGGCAGGCGGAATTCGTGGTGTAGCGGTGAAATGCTTAGATATCACGAAGAACTCCGATTGCGAAGGCGGCTTGCTGGACTGTAACTGACGCTGATGCTCGAAAGTGCGGGTATCGAACAGGATTAGATACCCT
+
FFGGGGGGGGGGGGGGGGGGGGDGGGGGGGGGGGGGGGGFFGEGGGGGGGGGGFGGFG@FGGGDGGFFGGGCFGGGGGGGGGGGGGGGGGGGGFGGGGGGGGGGCFGGGEG:FEGGGGGGGGGGFGGGGGGGGGAFGFGG9FEGEGGGGCFGGGGGCCFGGCGGECCGCGEC;0@FE9C:DGG7EFC<GFB,C@=3?@F87@FFGG?8:FCFDFE?E9FDF<E=GG@BC9FCCFGB<?FCFGGGFE9=CEEC:CE@3@EFCBC:=<D@:DCDA;DFEFDGGGGGG@FC?FGGFFDGFF;,>8CGFGGEEEE==8GGGGGGFFGGFGEGFGFEC9FGGGECGGE?=@GGGGGE=GFEFCFCCCGGGFGFEED<GFGGGGFGGGGGGGFGGGFGFFFFFDGGFFFGFCCDGFEAGGGGGGGGGGFGGGGGGGGCCCCC
@sD 22946
TGGGGAATATTGCACAATGGGCGAAAGCCTGATGCAGCGACGCCGCGTGAGTGAAGAAGTATTTCGGTATGTAAAGCTCTATCAGCAGGGAAGAAAATGACGGTACCTGACTAAGAAGCCCCGGCTAACTACGTGCCAGCAGCCGCGGTAATACGTAGGGGGCAAGCGTTATCCGGATTTACTGGGTGTAAAGGGAGCGTAGACGGCGAAGCAAGTCTGAAGTGAAAACCCAGGGCTCAACCCTGGGACTGCTTTGGAAACTGTTTTGCGAGAGTGTCGGAGAGGTAAGTGGAATTCCTAGTGTAGCGGTGAAATGCGTAGATATTAGGAGGAACACCAGTGGCGAAGGCGGCTTACTGGACGATAACTGATGTTGAGGCTCGAAAGCGTGGGGAGCAAACAGGATTAGATACCCT
+
FEGGGGEGFGGGGGGGGGGFGGGGGGGGGDGGGGGGGGGGGGGGGGGCFFGGGGGF<FFFGCFFFGGGGGGFFEGFGGGFFGGGGGGGGGGGGFGGGGFFFGGGGGGGGFGFGGCGGGGGFGGEECGGGGGGGGGGGGGFFFGGEGGGE<BCFGGGFDFC3EECECFFFCFGGFGG>,8;FGCFGGGG2>CFGGGG=EEGDEEGGGGGCEEEGGG@FDGGFGFGFFG<CB@:FGG:-F@FFFGGGGGF>>:GCE7/;E=@?E@GEGGF>&A80EEGGGFEBF:GGGFEFGGFE@E8FFFCFBGE>ECGFGGE:FFGGGGGEDFFFFGGE<FFCEFFFGFGGGGGGGGGGGGGGGGGFEFFGGGGGGGGGGFGGGFGGGGGGFFFGGGGGGFFFGFDGFGGGGGGGGFGGGGCCCCC
@sD 271
TGAGGAATATTGGTCAATGGACGAGAGTCTGAACCAGCCAAGTAGCGTGAAGGATGACTGCCCTATGGGTTGTAAACTTCTTTTATACGGGAATAAAGTGAGCCACGTGTGGCTTTTTGTATGTCCCGTATGAATAAGGATCGGCTAACTCCGTGCCAGCAGCCGCGGTAATACGGAGGATTCGAGCGTTATCCGGATTTATTGGGTTTAAAGGGAGCGTAGGCGGGTTGTTAAGTCAGTTGTGAAAGTTTGCGGCTCAACCGTAAAATTGCAGGTGATACTGGCGGCCTTGAGTGCAACAGAGGTAGGCGGAATTCGTGGTGTAGCGGTGAAATGCTTAGATATCACGAAGAACTCCGATTGCGAAGGCAGCTTACTGGATTGTAACTGACGCTGATGCTCGAAAGTGTGGGTATCAAACAGGATTAGATACCCT
+
5CFFGGGGGFGGGGGGGGEFGGGGE7@FF,ECFFFFG?EC8@CCFDECBFFFGF<FDCAFFGGGE<FF8E7F:EFGGCEGGGGGGGGGGDEE7E=,5CF,FE8EFFGGG<FG?EEGGGGFGF9@,5F=,4A8@FGF,EDFB,:FCGGFFFGGEGGD78>@8BDFC6F:+3>CFFG>C;@><9>DECC;CE16@;F?GEEG3=@CCFCF-:<9C.@@88F92CCCF:C9E<#,9@D/CFC;CG4FE97DCC:+=B>D,DDGDFCEC?DAAGGE=,,F9;,ACGF@=E+<=?GGFGGF=;@FFE4A8EECC8B97FC@GGGFGEECEG@FAGFFFFFEFCFGGGGFFFFDFF,F@C@@C@CEE@GGFF<GFD@GFGFAGGGGGGFGGDCFFFBEGFE@DEEGFCGGGGGGFEC;CEGFFFGFDGGGGGGFECGCCCCC
@sD 272
TAGGGAATTTTCGGCAATGGGGGAAACCCTGACCGAGCAACGCCGCGTGAAGGAAGAAGGTTTTCGGATTGTAAACTTCTGTTATAAAGGAAGAACGGCGGCTACAGGAAATGGTAGCCGAGTGACGGTACTTTATTAGAAAGCCACGGCTAACTACGTGCCAGCAGCCGCGGTAATACGTAGGTGGCAAGCGTTATCCGGAATTATTGGGCGTAAAGAGGGAGCAGGCGGCAGCAAGGGTCTGGGGTGAAAGCCTGAAGCTTAACTTCAGTAAGCCATAGAAACCAGGCAGCTAGAGTGCAGGAGAGGATCGTGGAATTCCATGGGTAGCGGTGAAATGCGTAGATATATGGAGGAACACCAGTGGCGAAGGCGACGATCTGGCCTGCAACTGACGCTCAGTCCCGAAAGCGTGGGGAGCAAATAGGATTAGATACCCT
+
FGGGGGGFFEEGGGGGGGGGCFGGGGGGGGGGGGCFGGGGGCEGGGG@CFFGGGGGFFFGFFC7FGGGGGGAFGFGGGGGGFCGGGGGGGGGGGGGGGDC@FEFFGGGCGGGGGGGGGCGCGFFAGGGGGGDCGF?DFCFGGCF7@FEFGDEGGGGFFGGGGCCFCFGGGGC@<F:AF,<<F*8ACFFGGGGGGG5E0CGGGGF?8B<:<EFG88@A??G<<47C=GFEGGC5>:?GFGGGGGG$C?CCCCFFED>FFFD@FGFFGGGACGFGFB8CFCGFG7C?GFGGFGFAE<E9FGFGGGGGFFEGGF7GFFFEF=,@FGFF8GE5GEGFGFFC=FEGGGFFEA?FFCFA,FFF=EEE@FGGDGGGGGGGFGGFGFGGFCGGGGGGGGGGGGGGEEE<GEGDGGGGGGGGGGFFFFFF<CGGGGGGGFGFCGCCCBC
@sD 273
TGGGGAATATTGCACAATGGAGGAAACTCTGATGCAGCGACGCCGCGTGAGTGAAGAAGTAATTCGTTATGTAAAGCTCTATCAGCAGGGAAGATAGTGACGGTACCTGACTAAGAAGCTCCGGCTAAATACGTGCCAGCAGCCGCGGTAATACGTATGGAGCAAGCGTTATCCGGGTTTACTGGGTGTAAAGGGAGTGTAGGTGGCCATGCAAGTCAGAAGTGAAAATCCGGGGCTCAACCCCGGAACTGCTTTTGAAACTGTAAGGCTGGAGTGCAGGAGGGGTGAGTGGAATTCCTAGTGTAGCGGTGAAATGCGTAGATATTAGGAGGAACACCAGTGGCGAAGGCGGCTCACTGGACTGTAACTGACACTGAGGCTCGAAAGCGTGGGGAGCAAACAGGATTAGATACCCT
+
FGGGGGGGGGGGGGGGGGGGGGGGGGGGGGGGGGGGGGEGGGGGGGG@FGFGGGGGFGGFGGGGGGFGGGGGGFGGGGGGGCGGGGGGGGGGGGGGGGGGGGGGGGGGGGGGGGGGGGGGGGGGGGGGGGGGGGEGDFGGGGGB>EGGE?EFGGGGGGCG<GCFCGGGGGGGGGGGG:FGGGDGGGGG>FGGG+GFFEFFEGGGC>4FFFGGGFGFGFG;CGGGFFGFGGEEGGGDCECGGF@GGGGFDGGFEGGFGGGGGGGFFFCFGFGGFGGGGGGGGGEGG8GCGFGGGFEDGEFGGGGGEEEFCEGGGGFGGF<;GFFFFGGGGFGFCFE<GGGGGGGGGGGGEEGFFEFGDGGGGGGGGGGGGGEGFGGGFGGGGGGGGGGGGGGGGFGGGGCEFGGGGGGGGGGCCCCC
@sD 29903
TGAGGAATATTGGTCAGTGGACGAGAGTCTGAACCAGCCAAGTAGCGTGAAGGATGACTGCCCTATGGGTTGTAAACTTCTTTTATACGGGAATAAAGTGAGCCACGTGTGGCTTTTTGTATGTTCCGTATGAATAAGGATCGGCTAACTCCGTGCCAGCAGCCGCGGTAATACGGAGGATTCGAGCGTTATCCGGATTTATTGGGTTTAAAGGGAGCGTAGGTGGACAGTTAAGTCAGTTGTGAAAGTTTGCGGCTCAACCGTAAAATTGCAGTTGATACTGGCTGTCTTGAGTACAGTAGAGGTGGGCGGAATTCGTGGTGTAGCGGTGAAATGCTTAGATATCACGAAGAACTCCGATTGCGAAGGCAGCTCACTGGACTGCAACTGACACTGATGCTCGAAAGTGTGGGTATCAAACAGGATTAGATACCCT
+
EGFGGGGGGGGGGGGGGFFGFFGGGGGGGGGGGGGGGGGGGGGGGGGGGGGGGFFGGGFGGGGGGGGGFGGGGGGGGGGGGGGGGGGGGGGGGGGGFFFGGGGGGGGGGGGGFGGGGGGFGGGGGGFGFFGGGGGGGGGGGCEGGGGGGFGGGGGGGGGGGGGGGGGGGGF7@=/@9DF@FGF7AEEGECC<GFCFEGF?FGGGGGFGE@FGFDG8C=F>C@;FC:97FFF7<FCACDGGFG;9E@EFGGGGGFDFFCEECEGGF;GGGGGGGGFFA;EFFEFE8GGF?GGGFGGFE<EFFFGGGGCCEFEC,=CGGGGGFA4+5FEFADE5,FGFFGGGGGGF8F@GGGFGFFFEECFFC@@DFFFGGFGGGGFGGGGFGGGGGFECCFFGGGGGGGGGGDGFFGGGGGGGGGGFFFBFF9GGGGFCGGGCCCCC
@sD 36736
TAGGGAATTTTCGTCAATGGGGGAAACCCTGAACGAGCAATGCCGCGTGAGTGAAGAAGGTCTTCGGATCGTAAAGCTCTGTTGTAAGTGAAGAACGGCTCATAGAGGAAATGCTATGGGAGTGGCGGTAGCTTACCAGAAAGCCACGGCTAACTACGTGCCAGCAGCCGCGGTAATACGAAGGTGGCAAGCGTTATCCGGAATCATTGGGGGGAAAGGGTGCGTAGGTGGCGTACTAAGTCTGTAGGAAAAGGCAATGGCTAAAACATTGTAAGCTATGTAGACTGGTATGCTAGAGTGCAGAAGAGGGCGATGTAATTCCATGTGTAGCGGTAAAATGCGTAGATATATGGAGGAACACCAGTGGTGAAGGCGGTCGCCTGGTCTGTAACTGACACTGAGGCACGAAAGCGTGGGGAGCAAATAGGATGAGATACCCT
+
CCEEFAFEC,<<FFGFGFGGGGGGGGGFCCFGGGFGDDC=FDCC7@C@6BFF,<A9?CCFEGGDFDB,4F,4:CDE,C5E,9EFFAFGF9CFFF=,@C7CGGGFGGGFCCDGG9EFC?<BFG:D=F:+@C=FGGFGGGGGGG8FE:CF@F@:DFFB:FGGD7;BFC8F:FG8=<<FFFCC*<*145@8FFGFGGE*2=<C5*=CE8F@743#1#:6GF-5.>8F8;CD:FCC>*:><F29>AFG77A#9=@2GDF>8>FD@,10<,<DCFA9.=8=C<,,,8+3=EE=<G<E6,54+FFDE??9=<CFBB4AEC,,,EEE@<E,FCEC@CBBFCFCGGGFGFEFEDC,C,C8GGFC@C8FEAFDFC:,F:FFF:GFC+F@BCCDGGFFFC6C,F<GGGFFFFCB6EFDCCF@FFFCECFE<DFFFB,F@F9F<B-B6@--
@sD 27837
TGAGGAATATTGGTCAATGGGCGAGAGCCTGAACCAGCCAAGTAGCGTGAAGGATGACTGCCCTATGGGTTGTCAACTTCTTTTATAAAGGAATAAAGTCGGGTATGGATACCCGTTTGCATGTACTTTATGAATAAGGATCGGCTAACTCCGTGCCAGCAGCCGCGGTAATACGGAGGATCCGAGCGTTATCCGGATTTATTGGGTTTAAAGGGAGCGTAGATGGATGTTTAAGTCAGTTGTGAAAGTTTGCGGCTCAACCGTAAAATTGCAGTTGATACTGGAGATCTTGAGTGCAGTTGAGGCAGGCGGAATTCGTGGTGTAGCGGTGAAATGCTTAGATAGCACGAAGAACTCCGATTGCGAAGGCAGCCTGCTAAGCTGCAACTGACATTGAGGCTCGAAAGTGTGGGTATCAAACAGGATTAGATACCCT
+
FFGGGGGGGGGGGGGGGGGGGGGGGGGGFFGGGGFGGGGFGGGGGGGGGGGGGGGGCFEEGGGGFGCGGGGGG,BFGGGGFGGGGGGECFEFGGGGGGGGGGGGFGGGGGGGGFFGGGGGGGGGGGGGGGGGGGGGEFGGGGGGGGGGGFGGGGGGGGGGGGGG>G>G=@E?GGGGGFGG:DEFG>@F>CG>GGGGGDGF-C3EFFFE>GG?GGGGGFDF8<,GFFGFGEFGGFF<EDCFGGGFGFEFGGGGGDEGFFFCA@CGGGGGCGGG>GCE9E?5DCFE?9FDE8FF5GGGFGFEE<@GGGGGGE=E>A+GGGGGGGFEAGEGGGFF<9FFAF@AGFFD@?GFFEGF<@7EE@GGGGDGGGFCC<EECEGGGGFFGGGGFCFGDFECGGGGGGGE@>GCGFGGGGGGGGGGGGEFCCGGGF9GGGGCCCCC
@sD 277
TGAGGAATATTGGTCAATGGACGAGAGTCTGAACCAGCCAAGTAGCGTGCAGGAAGACGGCCCTATGGGTTGTAAACTGCTTCTATAGGGGGATAAAGTGTGCCACGTGTGGCATATTGCAGGTACCCTATGAATAAGGACCGGCTAATTCCGTGCCAGCAGCCGCGGTAATACGGAAGGTCCGGGCGTTATCCGGATTTATTGGGTTTAAAGGGAGCGTAGGCCGTCTTATAAGCGTGTTGTGAAATGTCGGGGCTCAACCTGGGCATTGCAGCGCGAACTGTGAGACTTGAGTGCGCAGGAAGTAGGCGGAATTCGTCGTGTAGCGGTGAAATGCTTAGATATGACGAAGAACTCCGATTGCGAAGGCAGCCTGCTGTAGCGCAACTGACGCTGAAGCTCGAAAGCGTGGGTATCGAACAGGATTAGATACCCT
+
FGGGGGGGGGGFGGGGGGGGGGGGGGGGGGGGGGGGGGGGGGGGGGGGGGGGGGGGFGGGGGGGGFGGGGGGGGGGGGGFFFGGGGGFGGEGGCFGGGGGGGGGGGGGDGGGGFFFGGCGGGGGGGGGGGGGGGGFGGGGGGGGEGGGGGGGGGGGGGGGGGFGG>EBFEGGFFGGGCGGFGFGEG?FGGEFFGGGGGGG7%EBFFCCFGC?GGGFGFGD?<GGGGEDGGGGFE:FFBFEFGFGGGGFCFFGGGGGDFF@CCCFGGGGGGGEFGGGFGEGGGGFF=F<DDFGDGGEGGGFEFGGFGGGFFE49,CCCCEEGFGGFGGGGGFFAC9EAGGGGF@<FGFFEGGGGGGEGGGGGGGGFF@GGDEGFGGGCGGGGGGGGFACGF@GGGFGFGGGGDGFCGGGGDGGEFGGGFGGGGGGGGGGGGGCC@CC
@sD 278
TAGGGAATTTTCGGCAATGGGGGAAACCCTGACCGAGCAACGCCGCGTGAAGGAAGAAGTAATTCGTTATGTAAACTTCTGTCATAGAGGAAGAACGGTGGATATAGGGAATGATATCCAAGTGACGGTACTCTAGAAGAAAGCCACGGCTAACTACGTGCCAGCAGCCGCGGTAATAAGTAGGTGGCGAGCGTTATCCGGAATTATTGTGCGTAAAGAGGGAGCAGGCGGCACTAAGGGTCTGTGGGGAAAGATCGAAGCTTAACTTCGGTAGGCCATGGAAACCGTAGAGCTAGAGTGTGTGAGAGGATCGTGGAATTCCATGTGTAGCGGTGAAATGCGTAGATATATGGAGGAACACCAGTGGCGAAGGCGACGATCTGGCGCATAACTGACGCTCAGTCCCGAAAGCGTGGGGAGCAAATAGGATTAGATACCCT
+
EF9<CFGGCE@C@@FECFEGFCFGGFFC:FGGGFBCCCCEFGC::BC:CCFF?<FA<C=FCCEFEG@E<FAFDFDFFFAFECFG9FFGGG?<EEF8FE+B:FF<EGGGGCFFFFGGGAFBFGEGFFGGGGGE,BE3@F,BDDFGD8><>7FEFG93D7@><*@,@D@@,::CE<7<,@,?,@9:=<*,=<CG>:CC5CFG*24<F?,:<';*82858;7:6-&(9<:DFEGEE5-,:9@*@87>,F>:E:AE@,@58,,@,@@,3:@++3@37,DFFFDF=8>?CDC:,,,,,E5A*C@,,4,B,GGGEDCFGGDE8:E8@?CGFFEE9CC=;GFC:C>DGEC,<DE9GGFDF<E?7C,<B8GGFFC<FF7GF7EBFC,F8+=::FFEAFFCB,@FE@FB,CC>GGGGFEF7GGGFCF9F@E<F9FFGFFGGFGGCCCCC
@sD 30384
TGAGGAATATTGGTCAATGGGCGGAAGCCTGAACCAGCCAAGTAGCGTGAGGGACGACTGCCCTATGGGTTGTAAACCTCTTTTATAAGGGAATAAAATACGGGACGTGTCCTGTTTTGCATGTACCTTATGAATAAGGACCGGCTAATTCCGTGCCAGCAGCCGCGGTAATACGGAAGGTCCAGGCGTTATCCGGATTTATTGGGTTTAAAGGGAGCGCAGGCGGTCTTATAAGCGTGACGTGAAATGCAGCGGCTCAGCCGTATGATGTGCGTCGCGAACTGTAGGACTTGAGTGTATTCGATGTCAGCGGAAGTTGTGGTGTAGCGGTGAAATGCTTAGATATCACGAAGAACTCCGATTGCGAAGGCAGCTGACAAGGCTACAACTGACGCTAAAGCTCGAAAGTGCGGGTATCGAACAGGATTAGATACCCT
+
EFGGGGGFGGGGGGGGGGGGGGGEGGGGGGGGGGGGGGGFFGGGGGGCGGGGGGGGGGGGGFGGGGGGGGGGGGGGGGGGGGGGGDGGGGGDGGGGBEFGGE:@CEGGGGGGGC<<EGGGGCFGGGGGGGGGGGGGGGG@FFGGGGGGGGGGGGGDGGG?FGGGGEGCEGG,3?FEECEGAFFGG?FCEDEDFGGGG5EFC?FFGGGDG,<FCF79;:EC;>EE8E>@>FFGGGGDGCE8F@/8EGG;G7BFCEED>G?DEEGGFF<AF>CFCC8GGEGGCGGF9F,FFEFE?+B@,7FGGC<GGGC::48>EE8FF?FFF8FFCFFFFGF?AGGGGGGF8FDEGFGCFFFFFC@7EGFFEF:C,EFDFGGGGEGGFFDFFFCFFFGFGCB7GF9EF@GGG@FEGEGGGGEGGGGGGGGGGGGGGEFGGFF<CCCCC
@sD 280
TGAGGAATATTGGTCAATGGGCGCAGGCCTGAACCAGCCAAGTAGCGTGAAGGATGACTGCCCTATGGGTTGTAAACTTCTTTTATATGGGAATAAAGTTTTCCACGTGTGGAATTTTGTATGTACCATATGAATAAGGATCGGCTAACTCCGTGCCAGCAGCCGCGGTAATACGGAGGATCCGAGCGTTATCCGGATTTATTGGGTTTAAAGGGAGCGTAGGTGGGCAGTTAAGTCAGTGGTGAAAGTTTGCGGCTCAACCGTAAAATTGCAGTTGATACTGGCTGTCTTTAGGACAGTAGAGGCGGGCGGAATTCGTGGTGTAGCGGTGAAATGCTTAGATATCACGAAGAACTCCGATTGCGAAGGCAGCCTGCTGTAGCGCAACTGACGCCGAAGCTCGAAAGCGTGGGTATCGAACAGGATTAGATACCCT
+
EFGGGGGGGGGGGGGGGGGGFFFGE@FDGGGGGGGGGGGGGGGFFGGCEGGGGGGFFFGGGGGGGGGGGGGGGGAFFGGGCFGGGGGGGGGFGFGFGFGGGGGGGGGGGGGG?FG?FDCFGGGGGGGGGGFGGGGGGGGDFFGGGFGFGGGGGCFG<FFFF8FGFEEGGGDGBFGGGGDCFFGG:CEEGE7DEGGG5CGGCFFCFGECGGFGGGGAG>F7;FEFF@8;91;8:CC<FBGG#F@>A@FFGFFF>EC9/F1>;@F@FEFGGFF>AC4FEC@EFGGG8C8A9A<<+,,<FGF?DC:>7E:EC,B;=,>84<7EFGGEEEEDEEC@,C?8EC,=F9FFFGGGGFFEGECGEFFBFCCFEF@FF<@BB,,CGGDGCGEGFFFGFF@@FC7FF7GFC,DFEFF7GFGFEFE,GGGGGGGGGFFFGGGCCCCC
@sD 19660
TGAGGAATATTGGTCAATGGGCGAGAGCCTGAACCAGCCAAGTAGCGTGAAGGATGACTGCCCTATGGGTTGTAAACTTCTTTTATAAAGGAATAAAATCGGGTATGCATACCCGTTTGCATGTACTTTATGAATAAGGATCGGCTAACTCCGTGCCAGCAGCCGCGGTAATACGGAGGATCCGAGCGTTATCCGGATTTATTGGGTTTAAAGGGAGCGTAGATGGATGTTTAAGTCAGTTGTGAAAGTTTGCGGCTCAACCGTAAAATTGCAGTTGATACTGGATATCTTGAGTGCAGTTGAGGCAGGCGGAATTCGTGGTGTAGCGGTGAAATGCTTAGATATCACGAAGAACTCCGATTGCGAAGGCAGCCTGCTAAGCTGCAACTGACATTGAGGCTCGAAAGTGTGGGTATCAAACAGGATTAGATACCCT
+
CGGGGGGGGGGGGGGGGGGFGGGGGGGGGGGGGGFGGGGGGGGGGGGGGGGGGGGGGGGGGGGGGGFFGGGEGGGGGGGGGGGGGGGAFAFGGGFGGFGGGDGGGGGGGFGGGGGGGGGFGGGGGGGGGGGGGGGGGGGGFGDGGGG<AFGGG=FGGGGGGGGGGGGGGGGCGDGGGGG7FGGGE:>FGFG>GGGGCFFEFF1FFGEGGGGGG>GFGD<DFFD7FCF5GFF9<FGDGFGGGGGGGFAEC:ECEEGGGG@F?GGGFCFFFGGFGGGGFCAFFGGGFFCG@8CGFGFFGGGE8FCFB6GECEFF=F@+BGGFFFGGEB7GGFFF?GEFGGGGGFGGGGGEFAGGGGGGFEFGEDCFEECFGECFA@FCF@@8GGGGGGGDE<GF9GGGGGGGGGEGFGGEGFFFGGFGFGGGGGGGFAGGGGGCCCBC
@sD 20782
TGGGGAATATTGCACAATGGGCGCAAGCCTGATGCAGCGACGCCGCGTGAGGGATGGAGGCCTTCGGGTTGTAAACCTCTTTTATCGGGGAGCAAGCGAGAGTGAGTTTACCCGTTGAATAAGCACCGGCTAACTACGTGCCAGCAGCCGCGGTAATACGTAGGGTGCAAGCGTTATCCGGAATTATTGGGCGTAAAGGGCTCGTAGGCGGTTCGTCGCGTCCGGTGTGAAAGTCCATCGCTTAACGGTGGATCCGCGCCGGGTACGGGCGGGCTTGAGTGCGGTAGGGGAGACTGGTATTCCCGGTGTAACGGTGGAATGTGTAGATATCGGGAAGAACACCAATGGCGAAGGCAGGTCTCTGGGCCGTTACTGACGCTGAGGAGCGAAAGCGTGGGGAGCGAACAGGATTAGATACCCT
+
CDDA:FC@EFGGGGGGGDFF,C@CEEDGGGFEGAFA,EEGFGGGGGGF=CGGGGFCGFDEEDFGGFEGGGGCFGGGGGGCFFGGGGGGGGDGGFGG7:FGGGGGGGGFGGF9BFFGGFFGGGFDFGGGGG>EFFAFCG7,:FEGGCFGFEEGGGGGFCGGCFGGGEGFF,?CCFFFDCCFGCGDCFC(:CFGGEC<=:CGCGGG8;5:<CGGDC?>C>EGBC=EEEFDG@AFFGGEF:FEC5::=CGGGGGFE6?>@FGDFDDC@,GGFDGFC?FA;6GGFDFF<@EECFEAC<E>6,,+GE>GGGFF7=F@,FFFA9,,<;C,AGEFEGGGFFGEE:CCGFE@F>GGFC,9GGEFGFGFEGEGCGGFGEFECEDFGGFFGGFCCF:GFC@B7CC@DGFCGFFAFAGGGGGFDFFFCCC@C
@sD 283
TGAGGAATATTGGTCAATGGACGAGAGTCTGAACCAGCCAAGTAGCGTGAAGGATGACTGCCCTATGGGTTGTAAACTTCTTTTATACGGGAATAAAGTGAGCCACGTGTGGCTTTTTGTATGTACCGTATGAATAAGGATCGGCTAACTCCGTGCCAGCAGCCGCGGTAATACGGAGGATCCGAGCGTTATCCGGATTTATTGGGTTTAAAGGGAGCGTAGGCGGGTTGTTAAGTCAGTTGTGAAAGTTTGCGGCTCAACCGTAAAATTGCAGTTGATACTGGCGACCTTGAGTGCAACAGAGGTAGGCGGAATTCGTGGTGTAGCGGTGAAATGCTTAGATATCACGAAGAACTCCGATTGCGAAGGCAGCTTACTGGATTGTAACTGACGCTGATGCTCGAAAGTGTGGGTATCAAACAGGATTAGATACCCT
+
AFGGGGGGGGGGGGGGGGGFGGGGGGGFGGGGGGGGGGGFFGGGGGGGGGGGGGGGCFEFGGGGGGFGGGG@FFFGGGGGDFAFGGGGCFGFGGGFGGGGGFGGGGGGGGGCFF@FGFGFGFGFGGGGCFGGGGGGGF?C=EFGGFGGGGGGGFEGGFF788<ECC7FGGGGGGGD7&FF=FG?9#@:GGGFFFGG>E8F@GGGGGCC/?9CGGGFE>G>AGDGFEGFGGGGCFG@CFFCF=@CCD<FGGGDEECCDGGGEEGGGCGGFFE'FGGGE@D6+7GEEFFE?E=ABE9EGFFB,FFFAECGGFFDEBC:GGEF<AGEEEEFF99,AEGFEE@CFEFAEFCGGGGEFB+C,@GGGEGFGGEFGFAFGFFFDFFGGGGGFFEGGGFCGGGGGGGGGGGGFFGGGGGGGGGGGGGGEAGGGGFGGGGCC@@C
@sD 27924
TGAGGAATATTGGTCAATGGACGAGAGTCTGAACCAGCCAAGTAGCGTGAAGGATGACTGCCCTATGGGTTGTAAACTTCTTTTATACGGGAATAAAGTGAGGCACGTGTGCCTTTTTGTATGTACCGTATGAATAAGGATCGGCTAACTCCGTGCCAGCAGCCGCGGTAATACGGAGGATCCAAGCGTTATCCGGATTTATTGGGTTTAAAGGGAGCGTAGGCGGACGCTTAAGTCAGTTGTGAAAGTTTGCGGCTCAACCGTAAAATTGCAGTTGATACTGGGTGTCTTGAGTACAGTAGAGGCAGGCGGAATTCGTGGTGTAGCGGTGAAATGCTTAGATATCACGAAGAACTCCGATTGCGAAGGCAGCCTGCTGGACTGTAACTGACGCTGATGCTCGAAAGTGTGGGTATCAAACAGGATTAGATACCCT
+
FFGGGGFGGFGFGGGGGGGCFGGGGGGFFDGGGFFFGGGEEFGGGGGFGGG<CE<EFFFGFFDD<<CFGF@FFFGGGGGGGGFFGG9EFEFEGGGGDFGFFCGGEDGGGC@AFFFFFGG=F9,AFGEFGGGFFFD4FGCEBEC7BF:DGF<FC@++BD,+6D<>=+>++<F,;;<B:>FEFCG@:FF6</B@BCFD5/:<:GF<@CF>9:9<E=@CDAG?@C=9C<6;CE@A<FFF;CGFFGFFCCFDC@GEF8E=@/F3DGF;FA2C7<8?A,9GFEGEDDFDB,<?8FGGFGFCGFE9GE=FB++@GGF>@,@GE@:<E9GGEGEFGCC,A<GF=<<8DFCFF<CFGGGFFGGGFGDC::FFF9FFBC,CD,E-GGFEEF<GGGGGGGFCFGGGFGGGGGGGFDFCEGGGGGGGGEFDDGFGE@GGGEGCCCCC
@sD 29884
TGGGGAATATTGCACAATGGGGGAAACCCTGATGCAGCGACGCCGCGTGGAGGAAGAAGGTCTTCGGATTGTAAACTCCTGTCCCAGGGGACGATAATGACGGTACCCTGGGAGGAAGCACCGGCTAACTACGTGCCAGCAGCCGCGGTAAAACGTAGGGTGCAAGCGTTGTCCGGAATTACTGGGTGGAAAGGGAGCGCAGGCGGATTGGCAAGTTGGGAGTGAAATCTATGGGCTCAACCCATAAATTGCTTTCAAACCTGTCAGTCTTGAGTGGTGTAGAGGTAGGCGGAATTCCCGGTGTAGCGGTGGAATGCGTAGATATTGGGAGGAACACCAGTGGCGAAGGCGGCCTACTGGGCACTAACTGACGCTGAGGCTCGAAAGCATGGGTAGCAAACAGGATTAGATACCCT
+
FGGFFGGGGGGGGGGGGGGGGEGGEGGFE@FGGGGGGGGGGGGGGGGGGGGGGGGGGGGGFGGGGGGGGFEFGGGGGGGGGFGFG?<CEEGGGGGFGGGGGGGGGGDFFGGGGGGGGGGGGFGGGGGGGGCGGGGGGGGGGGGG@E7CCFGGFGGFGGGEFEGGGGGGEGGCGCFGGGGGGG>GGG<G*;C@CFDEDGGGGEFGG98:D;GFF@7=@66@=<+GGEF5@CGGGGGGGEGFGGGCFCG-FGGGGGCFF9C%#>A=F9=CGGFGFGFGGFGFEF9GGEFB=FCF>@>+CFDGGGGGFGGGGFFGEEGGGFFGGGFGFGGGGFFEEF<@EEFGEEC7FFCGGGGGFFGGFGFFGGGGFGFEFGCGGGGFGGGFFCGGGGGGGGGGGGGGFFGEFAGFCAGGGGGCCCCC
@sD 25205
TGAGGAATATTGGTCAATGGACGAGAGTCTGAACCAGCCAAGTAGCGTGAAGGATGACTGCCCTATGGGTTGTAAACTTCTTTTATACGGGAATAAAGTGAGCCACGTGTGGCTTTTTGTATGTACCGTATGAGTAAGGATCGGCTAACTCCGTGCCAGCAGCCGCGGTAATACGGAGGATCCGAGCGTTATCCGGATTTATTGGGTTTAAAGGGAGCGTAGGCGGGTTGTTAAGTCAGTTGTGAAAGTTTGCGGCTCAACCGTAAAATTGCAGTTGATACTGGCGACCGTGAGTGCAACAGAGGTAGGCGGAATTCGTGGTGTAGCGGTGAAATGCTTAGATATCACGAAGAACTCCGATTGCGAAGGCAGCTTACTGGATTGTAACTGACGCTGATGCTCGAAAGTGTGGGTATCAAACAGGATTAGATACCCT
+
EGGGGGGGGGGGGGGGGGGGGGGGGGGGGGGGGGGGGGGGFGGFGGGGGGGGGGGGGGGGGGGGGGFGGGGGGGGGGGGGGGGGGGGFGGGGGGGFGGGGGFFGGGGGGGGGCEGGGGGGGGGGGGGGFFGGFFGGGGGFCFCEEFGGCFGFGGGGGGFGGFGGGGGGGGGGGF7FFGG*:DFGDEG?GGGGGGGGGC<FFFGGEGFECCFGFGF=FBGDA=G=EEGCGGC;CFGFGGGFGGGGGGGGF@+F<FEEGGGGFGCFF?0CFFGGEFC<A,DD?GGF@B:89,AFBGE<9EDFGGFGGGGGGGGEDBEC@GGFF,DGFGGGGGGF?9GF;FGGF;9GGGGGGCGFEB::FFG@GGCFGEFGGFAGGGGGFGGGGGFGGGGGGGFEGGFCGGGFDGGFGGFDGGGGFF9GEAFAFEFGGGGGGCGCCCCC
@sD 287
TGGGGAATATTGCGCAATGGGGGCAACCCTGACGCAGCAACGCCGCGTGCGGGACGACGGCCTTCGGGTTGTAAACCGCTTTCAGCAGGGAAGAAATTCGACGGTACCTGCAGAAGAAGCTCCGGCTAACTACGTGCCAGCAGCCGCGGTAATACGTAGGGAGCGAGCGTTATCCGGATTCATTGGGCGTAAAGAGCGCGTAGGCGGCCTCTCAAGCGGGATCTCTAATCCGAGGGCTCAACCCCCGGCCGGATCCCGAACTGGGAGGCTCGAGTTCGGTAGAGGCAGGCGGAATTCCCGGTGTAGCGGTGGAATGCGCAGATATCGGGAAGAACACCGATGGCGAAGGCAGCCTGCTGGGCCGCAACTGACGCTGAGGCGCGAAAGCTAGGGGAGCGAACAGGATTAGATACCCT
+
FEGGGGGGGGGGGGGGGGGGGGGGGGGGGGGGGGGGGGGGGGGGGGGGGGGGGGGGGGGGGGGGGGGGGGGGGGGGGGGGGGGGGGGGGGDGGGGGGGGGFGGGGGGGGGGGGG8FGGGGGGGGGGGGGGGGGGGGGGGGGGGGGGGGGGGGGGGGGGGGGGGGGGCEGGGGEFGDD>E59EG>FGGGGFGGFFCCE>8:7<GECEEBEA:/CEF?GFGG06@FG>GF>FCE5CEGFB<AFGFGGEE:CBFDC@EF@73D?FGFF>CEE2:A/>+=6FGF?GGGFGGGGDDGGFE>DFCEGGGEACCGGFAFDGGEGGDGGGGGGGGGGGFGDGGF?F?:DGGFGGFGGGFGGGGDGGGGGGEGGGGGGGGGGGGFCGGGGGGGGGGGGGGE@EBGGGGGGGGGGGGGGGGCCCCC
@sD 20227
TGAGGAATATTGGTCAATGGGCGCAGGCCTGAACCAGCCAAGTAGCGTGAAGGATGACTGCCCTATGGGTTGTAAACTTCTTTTATAAAGGAATAAAGTCGGGTATGTATACCCGTTTGCATGTACTTTATGAATAAGGATCGGCTAACTCCGTGCCAGCAGCCGCGGTAATACGGAGGATCCGAGCGTTATCCGGATTTATTGGGTTTAAAGGGAGCGTAGATGGATGTTTAAGTCAGTTGTGAAAGTTTGCGGCTCAACCGTAAAATTGCAGTTGATACTGGATATCTTGAGTGCAGTTGAGGCAGGCGGAATTCGTGGTGTAGCGGTGAAATGCTTAGATATCACGAAGAACTCCGATTGCGAAGGCAGCCTGCTAAGCTGCAACTGACATTGAGGCTCGAAAGTGTGGGTATCAAACAGGATTAGATACCCT
+
<FFGGGGGGGGGGGGGGGFEFGGGGFGGGGGGGGGGGGGDFGGGGGGGGGGGGGGGGGGGGGGGGFGGGGGGCCFGGGGGGGGGGGGGGGGGGGGGGCAFGGGGGGGGGGGGGGGGGGGGFGGGGGCGGGGGGGGGGGGGFF>GGGGGG8GGGGG7DFGGGGGFEEGG7GGGGGGGFFGF=FGGEF>CFGGGGGGFGGFFFG>GGGEG?7;B0CFFCFGECD=7DFF8DGGGGGEAGFFFFF7CGCFFFGBD>FGFGCFEGEDFCD9GGFGE;64CF>CD9FFFGGCFFGGFBFEGGGGGEFEE?DGGGFFC@FBCCGFFFFGGFGGGFEFFGGGGCGFFE9CGGGGGGGGGFGF:ECGGGGGGGFFGGGGGGGGGGGFGGGFGGFEFEFEFFGGGGGGFDGFGFFGFFCGFGGGGGGFGFGGGF<FGGGGCCCCC
@sD 23694
TGAGGAATATTGCACAATGGAGGAAACTCTGATGCAGCGACGCCGCGTGAGTGAAGAAGGAATTAGTGATGGTAAGCTCTATCAGCAGGGGAGATAGTGACGGTACCTGACTAAGTAGCTCCGGCTAAATACATGACAGCAGCGGCGGTAACACGTATGCAGCAAGCGTTATCCGGATTTACTGGGAGTAAAGGGGGTGTAGTGGGCCATGCAGGTCAGGAGTGAAAATCCGGGGCTCAACCCTGGAACTGCTTGTGAAACTGGCAGGCTTGAGTGCAGGAGGGGTGGGTGGAATTCCTGGTGTAGCGGTGAAATGCTTAGATATTAGGAGGAACACCAGTGGCGAAGGCGGCTTACTGAACTGTAACTGACAGTGAGGTTCGAAAGTGTGGGGATCAAACATGATTAGATACCCT
+
@E,CFGGGGGGGG,CFGGGGF8CF8F,,CAFF9,CFFGFG+F++CCGFGG,,CFB<FG@--6CF,E<,,C5,,CF,EG,<C??,,,C9DE+:++9C,??EE:>BFF9E9@?,C?,,<??FGCF:7+BFC9?,,,86B=DF@>F7FEE*3**,3:FFD;D,@FFF,,6<C*CE9C@G@*1,?C2<,<*81,?9F:<1*=:CF+,,/;*;:,0A<,*=<,E#.8CD:9@=F++C3>@;:GD>;3,,,?>?=D:+,C,DFC368EB8,4:,9A,ED@8FB=+:4>EFC4+,>,;FE,>,>,A,FF@+08,GDEE<EE?8E<GFGE@C,,CCEC,E6C,,45,:B,F7FGDFECEE@<9CEC5,9GFC,FFGF9FED@GGFCC4C,ADCEB,GFCFF<9<CC5AEE,F9F9FGGGCCCC-
@sD 29085
TGGGGAATATTGCACAATGGAGGAAACTCTGATGCAGCGACGCCGCGTGAGTGAAGAAGTAATTCGTTATGTAAGGCTCTATCAGCAGGGAAGATAGTGACGGTACCTGACTAAGAAGCTCCGGCTAAATACGTGCCAGCAGCCGCGGTAATACGTATGGAGCAAGCGTTATACGGATTTACTGGGTGTAAAGGGAGTGTAGGTGGCCATGCAAGTCAGAGGTGAAAATCCGGGGCTCAACCCCGGAACTGCTTTTGAAACTGTGAGGCTAGAGTGCAGGAGGGGTGAGTGGAATTCCTAGTGTAGCGGTGAAATGCGTAGATATTAGGAGGAACACCAGTGGCGAAGGCGGCTCACTTGACTGTAACTGACACTGAGGCTCGAAAGCGTGGGGAGCAAACAGGATTAGATACCT
+
FGEGE@FGGFCFGGG,CFGFFEEDFGF<FCFGGGGGGG+>FEGG@F@6:@F?FFFGDFE<EF9CFFEEFGGGGGGGC:EAFFFC9F9FDC=FGB<EFFGGGGGGGEG9E<EGGFGGGGGGCF@EE:FEE,:>FADFFF?F<<FF:FEC@>FFFFCFC;F8CBFFF,@B<CEC,72*6<FGGGGG?F:CCCFGFCEGEEGCC?GFCDGG87C@GFCFG>:A$6@>F<FF0CCFGDG8>5@FFCGCC8?9C97<D@<6C,7<8B@7@;GCFFE@9D=FFE6CB>FDD,GFEGEA@GEFCFGFFFE>7EFFFEA@:F8CCCCFEGGGCFFCFCFC,6,@?FGFB@GFGGGGEBFBEF9A@F@FGGFGAFEFFFF@<FFFC@BEFGGFGFGFGFCCDFCCFGGGFFDGGGFFC<CCCCC
@sD 36280
TGAGGAATATTGGTCAATGGGCGAGAGCCTGAACCAGCCAAGTAGCGTGCAGGATGACGGCCCTATGGGTTGTAAACTGCTTTTATAGGGGAATAAAGTGAGCCACGTGTGGTTTTTTGCATGTACCCTATGAATAAGGACCGGCTAATTCCGTGCCAGCAGCCGCGGTAATACGGAAGGTCCGCGCGTTATCCGGATTTATTGGGTTTAAAGGGAGCGTAGGCGGGTTGTTAAGTCAGTTGTGAAAGTTTGCGGCTCAACCGTAAAATTGCAGTTGATACTGGCGACCTTGAGTGCAACAGAGGTAGGCGGAATTCGTGGTGTAGCGGTGAAATGCTTAGATATCACGAAGAACTCCGACTGCGAAGGCAGCTTACTGGATTGTAACTGACGCTGATGCTCGAAAGTGTGGGTATCAAACAGGATTAGATACCCT
+
<FGGGGGFFE<FFGGCCFGC@@CC+CCFGGGGG@6CFDFDFG<FAFGEDGDGGEFFGA:F@@@@FFFF8,::,CEGGGGGGG@EAFFFGFDCF8@<FE?9EDFGDG:FGFGC<FGDFGGGGA<FEFGF9EFGGGDGGFGGFGGGGGGGGGFGGFFDFAFFGGG3<>CCEEF9D9D@@*5*6>FE*48CFF*=FCCEGGED74?=FF:CG:CC8F:-<8CC:9C9>DD;9A9@@F>:,=C@D<2<G?,CFF87:B=>CG<F:F?5@:0C@EB6F<DCAEF==B=@:C:GEA=8DGGEE9AB,DGGFCGGFFE==EE8GFDGFGGC>E@,EFGF?FF<FGE;<=GDCFEGGFAFEB7DCFCF7GGFC<FGGFGGGGGGFFGFCFEE<,FGFC,GFEF@9GGGFGGGFFGEFEFEGFGFCFFGFGGGFE@GGGGCCA<C
@sD 292
TGGGGAATATTGCACAATGGGCGCAAGCCTGATGCAGCGACGCCGCGTGAGGGATGGAGGCCTTCGGGTTGTAAACCTCTTTTATCGGGGAGCAAGCGAGAGTGAGTTTACCCGTTGAATAAGAACCGGCTAACTACGTGCCAGCAGCCGCGGTAATACGTAGGGTGCAAGCGTTATCCGGAATTATTGGGCGTAAAGGGCTCGTAGGCGGTTCGTCGCGTCCGGTGTGAAAGTCCATCGCTTAACGGTGGATCCGCGCCGGGTACGGGCGGGCTTGAGTGCGGTAGGGGAGACTGGAATTCCCGGTGTAACGGTGGAATGTGTAGATATCGGGAAGAACACCAATGGCGAAGGCAGGTCTCTGGGCCGTTACTGACGCTGAGGAGCGAAAGCGTGGGGAGCGAACAGGATTAGATACCCT
+
FFEGGFGFEEGG9FGGGGDGCF>EFECGGGGFFGGGGGGGGGCEFGEEGGGGGFECCF=CFFFGGGDGGGG7EB?<EGFGFGCFEFGGGGGGBDE,BFEEEGGGG?BFFGGGGDFG++@@FGG9,FFG7@CFCGGCGGF@CCFEGGGFGECE:F7FAFFF:FCFD8*<FFCFFGGDC<:2@.:<:9;@C@FFC-:8F4+CE=EEE58;CCG@EC:7E:EG6F=EGFCCFGC@A53.3=?EG5FG,EGGCF@C:FCECFC@8EG@1GGEF:FEC?F@GEG'G>GGFGEGEB@,<<,B,4GGGGFEGGGEGDEEDFAEEC,,FEGFGGGGFF>GEGGGF@<GGGFGC:GGCE<FF<8FGFC,GF@DGGGDGGFFEFFBFF8GGGGGFGGGGGGGGGGGGGGDGGGGGGGGGGGGDGGFCCCCC
@sD 25099
TGAGGAATATTGGTCAATGGGCGAGAGCCTGAACCAGCCAAGTAGCGTGCAGGCAGACGGCCCTATGGGTTGTAAACTGCTTTTATAAGGGAATAAAGTGAGCCTCGTGAGGCTTTTTGCATGTACCTTATGAATAAGGACCGGCTAATTCCGTGCCAGCAGCCGCGGTAATACGGAAGGTCCGGGCGTTATCCGGCGTTATTGGGTTTAAAGGGAGCGTCGGCCGGAGATTAAGCGTGTTGTGAAATGTAGACGCTCAACGTCTGCACTGCAGCGCGAACTGGTTTCCGTGAGTACGCACAAAGTGGGCGGAATTCGTGGTGTAGCGGTGAAATGCTTAGATATCACGAAGAACTCCGATTGCGAAGGCAGCTCACTGGAGCGCAACTGACGCTGAAGCTCGAAAGTGCGGGTATCGAACAGGAGTAGATACCCT
+
CFFCFGGGGGGGGGGGGGF@@AFGG7FFGGGGGGGGFGF9FGFCFFG@EEGGG7FEDG:FGGG?GGEFCF:FF<CEGDFGFGF9FEFDGFBAFC9FFGGGGGGDGGGGGGFGGDGGGD+CEA9ECFGGGGCFGGGGGGGGG7F7B:FFGGDFCFGGFGFGGGGD>BFGFGGGGGGFGEEGFGGGD<ECGGE:E?C@,#<0AE3GGG?:CBAFGG@GGFG;#556FEFDGGGC8<9<GEB;+F=;2<F,>14C@:>:/8::CF;ECFEFGDF+$FCC>CDC>/GCFGGF@,F?+F>B=?,<E:,AFC>GEDGFDFCGGF<<EEC@>@CFE9?E<BEC;<<;AE<F=CCFEE<FFGGGEGGF@DEF9@FFD@EDGGFE8FBF:EFE,9FGECEEGF9FE:B,GFEC,+EC@EGGF<FGGGGFEB,E9BGGFGFA@<<C
@sD 294
TGAGGAATATTGGTCAATGGACGAGAGTCTGAACCAGCCAAGTAGCGTGAAGGATGACTGCCCTATGGGTTGTAAACTTCTTTTATACGGGAATAAAGTGAGGCACGCGTGCCTTTTTGTATGTACCGTATGAATAAGGATCGGCTAACTCCGTGCCAGCAGCCGCGGTAATACGGAGGGTCCGAGCGTTATCCGGATTTATTGGGTTTAAAGGGAGCGTAGGCGGACGCTTAAGTCAGTGGTGAAAGTTTGCGGCTCAACCGTAAAATTGCAGTTGATACTGGGTGTCTTGAGTACAGTAGAGGCAGGCGGAATTCGTGGTGTAGCGGTGAAATGCTTAGATATCACGAAGAACTCCGATTGCGAAGGCAGCTTGCTGGACTGTAACTGACGCTGATGCTCGAAAGTGTGGGTATCAAACAGGATTAGATACCCT
+
FFGGGGGGGGGGGGGGGGGGGGGGGGGGGFGGGGGGGFGGGGGGGGGGGGGGGGGGGGFFGGGGGGGGGGGGGGGGGGGGGGGGGGGGGGGDFGGFDFGGGGGGGGGGGGGGGGGGGGGDCGGFGGGGFGG@FFDFFGGGFFGGGGGGGGGG7FGGGGGGGGGGGCFGGGGGGGGGGDG73>FFDCG8FGD:FGEGEC;GGFFEFG683FFCFG==CEBC?FDDDGGFDGGFCFGAFFEF4FGGGDFGFFAGDDG@5CEFGGGFGEGGFCGGGGEDFFGFGGFFFCGGGGGFFGFFGGFEFGGGGGGGGGFFCGGEEGGGFF@@*DGGGGGFFAGGFFFAFFGGFGGGGGFDCFEFCGGGGGGGGFGGGFGGFFGGGGGGGGGGGFFGGEFGGFGGFGGFGGGGGGGGGGFGGGGGGGEFFGGGGFCGGGGCCCCC
@sD 25686
TGAGGAATATTGGTCAATGGGCGCAGGCCTGAACCAGCCAAGTAGCGTGAAGGATGACTGCCCTATGGGTTGTAAACTTCTTTTATAAAGGAATAAAGTCGGGTATGTATACCCGTTTGCATGTACTTTATGAATAAGGATCGGCTAACTCCGTGCCAGCAGCCGCGGTAATACGGAGGATCCGAGCGTTATCCGGATTTATTGGGTTTAAAGGGAGCGTAGGCGGGTTGTTAAGTCGGTTGTGAAAGTTTGCGGCTCAACCGTAAAATTGCAGTTGATACGGGGTTTCTTGAGTACAGTAGAGGCAGGCGGAATTCGTGGTGTAGCGGTGAAATGCTTAGATATCACGAAGAACTCCGATTGCGAAGGCAGCCTGCTGGACTGTAACTGACGCTGATGCTCGAAAGTGTGGGTATCAAACAGGATTAGATACCCT
+
EF<FGGGGFFGFGGGGG9F@FGGGGGGGGGGGGGGGGGGGGGAAFG@F7FGGGGGGGGGGGGGCGCFGGGGGEGFGFGGGGGFGGGGGGGGGGGGFEEGGGGGGGFFDGGFDFGGGGGGGFFFFGGCGAFGDFGGGGG?F9?CGGDEFG9FGECFFGGGFFGGGGEGGGGDFCFGGGDG*<D:<<C715CEGFFGG5DGC8F8=FFFGGG@:C@EFF9E8/1ECDDDC;>:FGG7-3GFDCE73<@@FFF>B7@3,8C=B7BDEGGGGFEFGGFCGD:88:+FCB,45,,,GFEAEFEE9GGFGFFCFEBC,4@+7EFF=F?8@)=,EFDE?AFGGFEAC9,,EE7GFFEC@FCDGGGGC>GGGGF<GFGGGGEGGGGGFFGGGGGGGGGGGFFGF@GGDGGFGFDGGEGGFGGGGGFFFFCGFEGCGF<F<CABA
@sD 27466
TGAGGAATATTGGTCAATGGGCGAGAGCCTGAACCAGCCAAGTAGCGTGAAGGATGACTGCCCTATGGGTTGTAAACTTCTTTTATAAAGGAATAAAGTCGGGTATGCATACCCGTTTGCATGTACTTTATGAATAAGGATCGGCTAACTCCGTGCCAGCAGCCGCGGTAATACGGAGGATCCGAGCGTTATCCGGATTTATTGGGTTTAAAGGGAGCGTAGATGGATGTTTAAGTCAGTTGTGAAAGTTTGCGGCTCAACCGTAAAGTTGCAGTTGATACTGGATGTCTTGAGTGCAGTTGAGGCAGGCGGAATTCGTGGTGTAGCGGTGAAATGCGTAGATATCACGAAGAACTCCGATTGCGAAGGCAGCCTGCTAAGCTGCAACTGACATTGAGGCTCGAAAGTGTGGGTATCAAACAGGATTAGATACCCT
+
EGFGGFGGGGGGGGGGGGEFCGGGDGGGGFFGGGGGGG@FFGGFFGGEEGGGGGGFCCCFFGG8FFGGGGFGGGGGGGGGGGGGGGGGCGFG8<FFGGFGGGGFGGGGGGG<FFGGGCFGGGGGGGGGGGFGGGG,FFGFGFDCGGGGGFFGGGGGCBFFGGGGEDEGGGGGGGD::FGGG:FGG7CCGCG+@<DFC3EG7BFGGGG>GGGFBFFGGFGDDGC?GFF7CGGGGGGF@EGGGGCEGG=GGGFFFGGGFCFFGGFE@GGGGGGFE:+F=9CDDFDDDFFB,FFFFFEFGGGGGFDFAFFC7FC,@E7E=FC8FEC@3:FFC,<@,@CED-GGGFACGFGDGE@,<F+C7FFFECC@E@EFB,DEFAGGDFE<ECFFGGFEF<GGGGFFCGDGFCEGFGGGGFGFFGFFGGGFCGGF9FFGFEF@9CCC
@sD 37208
TGAGGAATATTGGTCAATGGGCGCAGGCCTGAACCAGCCAAGTAGCGTGAAGGATGACTGCCCTATGGGTTGTAAACTTCTTTTATAAAGGAATAAAGTCGGGTATGTATACCCGTTTGCATGTACTTTATGAATAAGGATCGGCTAACTCCGTGCCAGCAGCCGCGGTAATACGGAGGGTCCGAGCGTTATCCGGCTTTATTGGGTTTAAAGGGAGCGTAGATGGAGGTTTAAGTCAGTTGTGAAAGTTTGGGGCTCAACCGTAAAATTGCAGTTGATACTGGATATCTTGGGTGCAGTTGAGGCAGGCGGGATTCGTGGTGTAGCGGTGAAATGCTTAGATATCACGAAGAACTCCGAGTGCGAAGGCAGCCTGCTGGACTGTAACTGACGCTGATGCTCGAAAGTGTGGGTATCAAACAGGATTAGATACCCT
+
CFGGGGGGGGGGGGGGGGGGGGGGEEGGGFGGGGGGGGGGGGFFFFGGGGGGGGFGGGAFGGGGGGGF8F@@FFGGGGGGCFGGGGGFEFDEGG,CEEF@CEG,FFFGDGGGCGFFGGG?@9E<FGCGGGGGEFFGGGD,5BCFGGGGGGGGGGG@DFDFCFGC@GGEGEGGGGGGG77*1?<>FCEFFCDG9FGG*=F7>C9,<FFFDCCCFFC7=>GGFF<CFCC#,'C,<EGF7CE?FGG<FCFF>0=8#BE=:+F@:CB;ACCC99C,,B61=:D)$FFFEB:,8DA6*,9E8AFEEEE=B>FEEEE>@9++,GF<CGGE>>EAF,FE9GFGGGFFGGGGFGGGFCAE@:EF8,B++E@FF<FGGFGGFCE68FCGGFCGGGECGGGECFFF@CGGGGGGFCGEGFFFGGGGFE<FFGGGFGFGFF8<C9CB
@sD 36254
TGAGGAATATTGGTCAATGGGCGCAGGCCTGAACCAGCCAAGTAGCGTGAAGGATGACTGCCCTATGGGTTATAAACTTCTTTTATAAAGGAATAAAGTCGGGTGTGTATACCCGTTTGCATGTACTTTATGAATACGGATCGGCTAACACCGGGCCAGCAGCCGCGGTAATACGGAGGATCCGAGCGTTATCCGGATTTATTGGGTTTAAAGGGAGCGTAGATGGCTGTTTAAGTCAGTGGTGAAAGTTTGCGGCTCAACCGTAAAATTTCAATTGAGACTGGATATCTTGAGTGCAGTTGAGGCGGGCGGAATTCGTGGTGTAGCGGTGAAATGCTTAGATAGCACGAAGAACTCCGATTGCGAAGGCAGCCTGCTAAGCTGCAACTGACATTGAGGCTCGAAAGTGTGGGTATCAAACAGGATTAGATACCCT
+
EFECFFFGFGGGGGCGGGFCFGGGECEDG@FG@FGGGGCFG@FGGGGG7BFGGGGGGGCGG9CCEFEFFFF7<FFFGGEGFCFGFGAEFGAAFGGGGGG,BFEAF:FGGGFEFCFEG?7EFGCFFGGFFFC9EFGG9<+44>:B8+>FF,,B+++@:FFCFDF7B+<CC5BEGCGGEEG*,<,@**44=C7:FCFGGGD<C<<<?'#8,8?CC0:=85G3,,24<<#:<:@@@;?9%@39*GEE7CGF@>>ECB8D=BC=3+C6,5AF?6,+<<FC9,?E9FDBBC,CE,AF+8CCDEE<,C@48++EF8=C48B7CGGGGGGDFGGFCFC,99E<9AF;EACA,CEFGFF9C@CF@7GGGGFCGGGGDFC8,AFEGGCEB,C9GFGFFC<FEAE<GDECFFFGFGGGF@FE<,9GF<9FFAGGGGFDGGGCC@CC
@sD 35790
TGAGGAATATTGGTCAATGGGCGGAAGCCTGAACCAGCCAAGTAGCGTGAGGGAAGACTGCCCTATGGGTTGTAAACCTCTTTTATAAGGGAATAAAATACGGGACGTGTCCTGTTTTGCATGTACCTTATGAATAAGGACCGGCTAATTCCGTGCCAGCAGCCGCGGTAATACGGAAGGTCCAGGCGTTATCCGGAGTTATTGGGTTTAAAGGGAGCGCAGGCGGTCTTATAAGCGTGACGTGAAATGCAGCGGCTCAACCGTATGATGTGCGTCGCGAACTGTAGGACGTGAGTGTATTCGATGTCAGCGGAATTTGTGGTGTAGCGGTGAAATGCTTAGATATCACGAAGAACTCCGATTGCGAAGGCAGCTGACGGTAGCGCAACTGACGCTGAGGCTCGAAAGTGCGGGTATCAAACAGGATTAGATACCCT
+
EGGGGGGGGGGCGGGGFGFGGGGCGFEGFGGGGGGGGGFGGGGGGGGGGGGGGGGGGGGGGGGGGGGGGGGGGGGFGGGGGCGGGGGGGGGGGGGGGGGGGFGGE@FGGGGGGGGGGGGGGGGGGGGGGFGGGGGFGGGGGGGGGGG><FGGGGCEFGGGGGGGGGGGGEEEGGGGGGGDFFFFFGGFGGF@GG@@E#8?F?GG;CFEGFCFCD:FGDGG;9EEEDCDE=C=FEG<CGGDGFFEDGGFGGFDFFFGGCFAFC=;@GCGGGE=CEDE@:7+F?FFFBB+,84FE7FFF=FGGGGDFFB6@GGGFGFGCFB7<FCGGFGGGGGGFGF9EFGE9DGGGFFF<?,<GGGGGGFGFCFCDFFCCFF@<@FF@GFGGGGGGGGGFCEBGFGGGFGGGGGGGFEF7FCGGGGGGGGGGGGGGGFGGFEGCCCCC
@sD 18472
TGAGGAATATTGGTCAATGGGCGCAGGCCTGAACCAGCCAAGTCGCGTGAAGGATGACTGCCCTATGGGTTGTAAACTTTTTTTATATGGGAATAAATTTTGCCACGTGTGGAATTTTGTCTGTACCATATGAATAAGGACCGGCTGATTCCTCGCCAGCCGCCGCCGTAATCCGGAAGGTCCAGGCGTTATCCGGATTTATTGGGTTTAACGGGAGCGGAGGCCGCCCCTTAAGCGTGTTGGGAAATGCCGGGGCTCAACCGTGGCACTGCAGCGCGAGATGGGGGGCTTGAGTGCACGAAACGCAGGCGGAATTCGTGGTGTAGCGGTGAAATGCGTAGATATCACGAAGAACTCCGGTTGCGAAGGCAGCTTGCGGGACTGCGACTGACGCTGAAGCTCGAAGGTGCGGGTAGCGAACAGGATTAGATACCCT
+
GGFDFEFGGGGGF@FFGGGFGGG:F:CFFCGGG<FGGF,?,C9,BCCFGG,@FF9FEFC-CC<6,,:CCEE@C,B,CE,,<A44?,59<,,A?,5CF,,:?,,,:CCF8,4+EF,B5,,:,CC<A?<FF,,3<533:FFDG+@++++,CBD=8,+@F:F++<FE7**>FFGG@FF@C::*,7?<<F5CCEGGGFF**/+,1+2>?C0(F5,$261<83:#7:199:9/:C;C:<35DFF7F?+<C+:**8:=1<8GGEF@>>,,D8,:?,5*C@3@,55,,B>+3CB:,@,<0:+:8GFB++3+38>+8EACD8EB@??,FFCC8>+GGGGE7CEFCEFFF@,F@DFFFC,C:4:8676+6,B,A,E<@@<GGGFF@FA98,GCCFGGGFB7F<CC,+B,@<EAGGF@@+FE@,7CC<E@CEGFFFFGGGGCCCCC
@sD 24639
TGGGGAATATTGCACAATGGAGGGAACTCTGATGCAGCGACGCCGCGTGAGTGAAGAAGTAATTCGTTATGTAAAGCTCTATCAGCAGGGAAGATAGTGACGGTACCTGACTAAGAAGCTCCGGCTAAATACGTGCCAGCAGCCGCGGTAATACGTAGGTGGCGAGCGTTATCCGGAATTATTGGGCGTAAAGGGTGCGCAGGCGGTTTGTTAAGTTTAAGGTGAAAGCGTGGGGCTTAACCCCATATAGCCTTAGAAACTGACAGACTAGAGTACAGGAGAGGGCAATGGAATTCCATGTGTAGCGGTAGAATGCGTAGATATATGGAGGAACACCAGTGGCGAAGGCGGTTGCCTGGCCTGTAACTGACGCTCATGCACGAAAGCGTGGGGAGCAAATAGGATTAGATACCCT
+
CEFFGEGGGGGGGGGGGGFFCEECCFGDA<FFGFGGGGCFGGGDGGGFGGGGGFGGGG8-<C<<FDCFFFFFGFFFGFC<ECG,5<FFFCGGC8FGEBFGGGDG@FFGGGGGFG=FFFGADGDGG@@CFFGGGFGGGGGGG8F<E@FGCBEEGGGGG@F@FECFGD>E@BFCGFGGGE@CGGG9CAFGCCEGDGGGGGGF8EG8EE9FGGGCECFF,33::2@3<<FF=EG>CGF;GFGGGD,7#2,>@,#BCA<EEFFGDEF?C@CFFCF<F91E9GF==:ECC,C,CE>,B=FE9A?<D@B5:7FGFFF:,BEGCEDE=F9E68CFFGEC<FF8FGGGGGFGGEGGGGGGFF@EFFFGGGGGFCGGGGFCFGFFGGFFGGGCGGGGFEFCFEGGGFGFGGGGGGFEGGCCCCC
@sD 24537
TGAGGAATATTGGTCAATGGGCGCAGGCCTGAACCAGCCAAGTAGCGTGAAGGATGACTGCCCTATGGGTTGTAAACTTCTTTTATATGGGAATAAAGTTTTCCACGTGTGGAATTTTGTATGTACCATATGAATAAGGATCGGCTAACTCCGTGCCAGCAGCCGCGGTAATACGGAGGATCCGAGCGTTATCCGGATTTATTGGGTTTAAAGGGAGCGGAGGTGGACAGTTAAGTCAGTTGGGAAAGTTTGCGGCTCAACCGTAAAATTGCAGTTGATACCGGCTGTCTTGAGTACAGTAGAGGTGGGCGGAAGTCGTTGTGTAGCGGTGAAATGCTTAGATATCACGAAGAACTCCGATTGCGAAGGCAGCTCACTGGACTGCAACTGACACTGATGCTCGAAAGTGTGGGTATCAAACAGGAGTAGATACCCT
+
EGFGGGGGGGGCFGGGGGGGGGGGGCGGGGGGGFFGGGGGGGGFGGGGGCCFGGFFGG<FEGGD@F@F8FCFGGGGGGGGFCFGGGGGFFGGGGGGG9FGGGGGGFGEAFFFCD9FGGDFGGGGGGGGGCBECGGGGGGFGGCGGGDEF9CCGGGEGFFGCFFFCCCCGGGGFG<FG7C@3@FFGGG<FEDGFGF7E44<>BB;CCCF7F;CF9:.*.*).@<2:9<F;?/8F;C<0:CE=:55/<E3G@8:83(3-+CB:CGFAF>C,EB+GGCGFD>5:+AA,GF?,AEC*E=<,9F<9?CEDGGFC=,E48+>CCA5DGFEAGEFDAFFA,GGFEC8FFFCDF8FCA,B<BCGGGGDFEGF<C?GGEGGGCFFFGGGGGGFFFFF@E,AFFCDFGGFGGGGGDGGGGGFFC9EEE<FFFGFE9GFGGGCCCCC
@sD 303
TGAGGAATATTGGTCAATGGACGAGAGTCTGAACCAGCCAAGTAGCGTGAAGGATGACTGCCCTATGGGTTGTAAACTTCTTTTATACGGGAATAAAGTGAGCCACGTGTGGCTTTTTGTATGTACCGTATGAATAAGGATCGGCTAACTCCGTGCCAGAAGCCGCGGTAATAAGGAGGATCAGAGCGTTATCCGGATTTATTGGGTTTAAAGGGAGCGTAGGCGGGTTGTTAAGTCAGTTGTGAAAGTTTGCGGCTCAACCGTAAAATTGCAGTTGATACTGGCGACCTTGAGTGCAACAGAGGTAGGCGGAATTCGTGGTGTAGCGGTGAAATGCTTAGATATCACGAAGAACTCCGATTGCGAAGGCAGCGTACTGGATTGTAACTGACGCTGATGCTCGAAAGTGTGGGTATCAAACAGGATTAGATACCCT
+
AFGGGG@6FFEFGFGGGGGC@CE@BFCCFAGG,CDFG?FCEECF<FFGG@FGDFGGDEEFCFFFFGGDAF7:?EDG?FEGGFGFCFGDCECFF8,9CEEDCFFGDFDDFC@EGFG8EDFFAFAE,?FCGFC@FF,>:?:FEDC@E8FFC,,:B>FGC9<,8DF,+@BFCE@:F,@FCGGGGG037%$$?CE:DF@E=EC::FGFEB=<@5@2>FFAE>?>3<CCC@F9@92GBC@<9F@>3DFFC@CFC@4+6CF@<C><FCC:C,FGDBDGGE@/ED9D6C?8+,:,,8FCFGEEDFFFFGDFFEEGGFCDA,FDF7F=<FEGDEF9=C,C9GGFC,FDGGFGFFGGE,EFFFBCGGGGFFGFF<CGFFCC@,FFGGGFDEAGFFC7CEBDFCCGEDGFGEGFAFECGGGGGFF9C,9FFFGGGGGGGFGCCCCC
@sD 33679
TGAGGAATATTGGTCAATGGACGAGAGTCTGAACCAGCCAAGTAGCGTGAAGGATGACTGCCCTATGGGTTGTAAACTTCTTTTATACGGGAATACAGTGAGGCACGTGTGCCTTTTTGTATGTACCGTATGAATAAGGATCGGCTAACTCCGTGCCAGCAGCCGCGGTAATACGGAGGATCCGAGCGTTATCCGGATTTATTGGGTTTAAAGGGAGCGTAGGCGGACGCTTAAGTCAGTTGTGAAAGTTTGCGGCTCAACCGTAAAATTGCAGTTGATTCTGGGTGTCTTGAGTACAGTAGAGGCAGGCGGAATTCGTGGTGTAGCGGTGAAATGCTTAGATATCACGAAGAACTCCGATTGCGAAGGCAGCTTGCTGGACTGTAACTGACGCTGATGCTCGAAAGTGTGGGCATCAAACAGGATTAGATACCCT
+
AFGFGF@CEEFECFGGGGG<DG>C76@FGGGGGGGCFE@ECFDEFFEF@FFEGGGGGGGGG@F8FFFFGF@@FDG9FFGFGGFFDFFF@C>FGCF,AFFDFGFGD@7EBFGGGCFGGGG8ED,?FF,4BF@FCGGGGG,=<<B:CFGGGGGGEDDFGGGGDCFA:CF7FGGA,@@FEGGGDFGF,>;F#.12@C/FE5<?GF#F<F@+:,<FFG7;FFCDDFE6D<:DACAE,@@*527GE<C><CFFGEE@CEFGE>G=F,?32A5F9EFDAGE<C4=#FCEFFFF:,=DE7CGGGGGDGGFD@6@F:F>>@DEB8FFCC9C85ECEGFFEA,,FECGDFFFGGGGDC,,DGFFCECGE@CCFDGGGFGCFFC?FGE@A@FGFGGCGGE@BE,@GDDGGGGFEGGDGGFFCFGGGGGGGGGGGEGGGFDGCCCCC
@sD 37283
TGGGGAATATTGCACCATGGGGGAAACCCTGATGCAGCGACGCCGCGTGAGCGAAGAAGTATTTCGGTATGTAAAGCTCTATCAGCAGGGAAGAAGAAATGACGGTACCTGACTAAGAAGCACCGGCTAAATACGTGCCAGCAGCCGCGGTAATACGTATGGTGCAAGCGTTTTCCGGCTTTACTGGGTGTAAAGGGAGCGCAGGCGGAAGGCTAAGTCTGATGTGAAAGCCCGGGGGTCAACCCCGGTACTGCATTGGAAACTGTTCATCTCGAGTGTCGGAGGGGTAAGTGTAATTCCTAGTGTAGCGGTGCAATGAGTAGATATTAGGAGGAATACCAGTGGCGAAGGCGGCTTACTGGACGATAACTGGCGCTGAGGCTCGAAAGCGTGGGGAGCAAACAGGATTAGATACCCT
+
FDE,F6CD@F,<CFG,,;6,@7:@FFF,@FGGGGFGGGGGGGGGCGGCEFFGGEG:,CCCE<EAEG@FFGGGFBFAD,E?EFGGGGDFFDD8F@<B<DDGGCABCFBC?F9FGFCDDF<<FFEGDEGGGGG<=>+@8FFF8@<,@7BF:CGECCFFFGGFCGG9CBAF7<FC*=;<:F*<BE@C9,6:<C129F@CEGCCE5>*:88E8:CEGFCD7=4C<218072'<<:#8C:5:$@@@CFGDGFDEC8C<CA:AFCC:C,C9+>1EECA2E0C1:87C=*FFB,9<<AC9,9,4,,,FC4588):7EA9,,,C,C,F63C,9A,GFFFF?B<6,F@@@FFCF,E,,@@+<C,E<C<7BB,GFFEDGCEF+:@8FFDFC8GDFD@F7CCC@CC<CFEC9B,F,C,F@BC<,CB<9B
@sD 306
TGGGGAATATTGCACAATGGGCGCAAGCCTGATGCAGCGACGCCGCGTGAGGGATGGAGGCCTTCGGGTTGTAAACCTCTTTTATCGGGGAGCAAGCGAGAGTGAGTTTACCCGTTGAATAAGCACCGGCTAACTACGTGCCAGCAGCCGCGGTAATACGTAGGGTGCAAGCGTTATCCGGAATTATTGGGCGTAAAGGGCTCGTAGGCGGTTCGTCGCGTCCGGGGTGAAAGTCCATCGCTTAACGGTGGATCCGCGCCGGGTACGGGCGGGCTTGAGTGCGGTAGGGGAGACTGGAAGTCCCGGTGTAACGGTGGAATGTGTAGATATCGGGAAGAACACCAATGGCGAAGGCAGGTCTCTGGGCCGTTACTGACGCTGAGGAGCGAAAGCGTGGGGAGCGAACAGGATTAGATACCCT
+
GF<FGCFFFGGGGGGGGGEFFGGGE@CFGGGGGGGGGGGGGGGGGEEFGEFGGCFGGGGGGGGG9DEG<FGEFGFGFGGGGGF9FGGEEDCFGF<DFGGGGGGFGGGF9<<DFG7FCFGFFF<EFFFE7@CGGGGGGGC8F*3<DC>CDFGGEGG:CFGG:,41<C<+CFGGGGGD*2CCGG:/A:A:F6CFG*:E5EGGG=>E:18;9C:8/*:E:2/>9<2CD#0>E33<3#CCC<:?<8@CEEFF:<49:GE<7<7CDCCC@+4@8+<F9=FGFAGC@6,6+@+FEB,,9DF?A,A+DGGGFE5B80>C=EGFAB8EECFEGGGDGGGFGGF<FCFD?A<,GGEFDDFFF@8FFCGFGGFGFDGGGGGGGGFBGGGGFGDGCEDGGF:GGGGGGGGFGGGGEFCGGGGGGGGGCCCCC
@sD 307
TGAGGAATATTGGTCAATGGGCGCGAGCCTGAACCAGCCAAGTAGCGTGAAGGATGAAGGCTCTATGGGTCGTAAACTTCTTTTATATGGGAATAAAGTTTTCCACGTGTGGAATTTTGTATGTACCATATGAATAAGGATCGGCTAACTCCGTGCCAGCAGCCGCGGTAATACGGAGGATCCGAGCGTTATCCGGATTTATTGGGTTTAAAGGGAGCGTAGGTGGATTGTTAAGTCAGTTGTGAAAGTTTGCGGCTCAACCGTAAAATTGCAGTTGATACTGGGTGTCTTGAGTACAGTAGAGGCAGGCGGAATTCGTGGTGTAGCGGTGAAATGCTTAGATATCACGAAGAACTCCGATTGCGAAGGCAGCTTGCTGGACTGTAACTGACGCTGATGCTCGAAAGTGTGGGTATCAAACAGGATTAGATACCCT
+
E8FFGGGGGGGDGEGFD9EECGGGEGGGGGGFGFGGGGGGGGEFFGE@CFEG<FFGGGCFGF8FGFGGGGGGGGCCFFG9<?FGGGFGFFGGGGGGGGGGGGFGGGCGGEFGGFFGFEGGFGGGAFEGFGGGGGFGGGGFAECGDGGFFFFGGGGF7DGGGGGCFDGGFGGGGGGGGGGCCGF5EFG5GGGGGG>EGGGGGG>GG<;@FFEE;FGFGFGGF@GFGGGA2AF-CFFCCAEGGFCEGGFEC9=@:FGCD=GFGFFD;CEC7@FDEGFFECF@?CGGFCGFFF9E+GGGGGFFGGFGAGGFECGGFFGGFFFC,=EDDGFFFFGDCFGGGEGGGGGFGGEFCFFFFBC6:GFCCGGFGFGGFECGFCDGGGGGGGGGGGFGGGGGGFFFGGGFFDGFGGGGEGGGGGFGGGGGGGGGFFFGGFGCCCCC
@sD 31940
TAGGGAATATTGGGCAATGGGGGCAACCCTGACCCAGCAACGCCGCGTGAGGGAAGAAGGTTCTATGGATTGTAAACCTCTGTCCTATGGGACGAAGAAGTGACGGTACCATAGGAGGAAGCTCCGGCTAACTACGTGCCAGCAGCCGCGGTAATCCGTAGGGAGCGAGCGTTGTCCGGACTTACTGGGCGTCAAGGGTGCGTAGGCGGCCTGGTAAGTGAGATGTGAAATACCCTTGCTCAACATGGGGGGTGCAGCTGATACTGTTAGGCTTGAGTGCAGGAGAGGAAAGCGGTATTCCTAGTGTAGCGGTGGAATGCGTAGATATTAGGAGGAACACCAGGGGCGAGGGCGGCTTTCTGGACTGGAACTGACGCTGAGGCACGAAAGCGTGGGGAGCAAACAGGATTAGATACCCT
+
CFFFCF,CECEGGDGG:EBAFF7FCFF@C8EF<EFCE@6EFFCFFEEGE7,:?F=?ECCFFFFF,CEFGAFFE<BFEF,C,,C<,E,CEAEFFG7=F@,BFFCGGGCBF,@CFC8B,=F<FFCFDEECFEF=FFC8FFD3@D7,>>,@3*:*5>,,@>D:FED::*11C:CC7:17,<FG4:FCFFGGFF:4**;:C=,*1:;9CEC?C>8CFF?C--2#9><,,,=7.DF83<0%3,3:9C@5GFECC@,<FF@:,9EC,=6=FB,<,B,,,68+B48,FEEE,AB?>++>8,,9FE9,,?5FFEE5B=8GEC,=?C@,9,=:,BA<,@CCA<FFCC:F@,B,GE@?C@+C@@AFDDECC<A;<F@,ECGGDFCFFAF<DBFFBFFFCC:@<GGF9FC,,EEA9FGFE,GGFE<@@<B
@sD 309
TGAGGAATATTGGTCAATGGGCGGAAGCCTGAACCAGCCAAGTAGCGTGCAGGACGACGGCCCTATGGGTTGTAAACTGCTTTTATGCGGGGATAAAGTGGGCCACGCGTGGCCTTTTGCAGGTACCGCATGAATAAGGACCGGCTAATTCCGTGCCAGCAGCCGCGGTAATACGGAAGGTCCGGGCGTTATCCGGATTTATTGGGTTTAAAGGGAGCGCAGGCCGCCGGGCAAGCGTGTGGTGAAATGCAGTCGCTCAACGTCTGCACTGCAGCGCGAACTGCCCAGCTTGAGTGCGCGCAACGTTGGCGGAATTCGCCGTGTAGCGGTGAAATGCTTAGATATGGCGAAGAACTCCGATTGCGAAGGCAGCTGACGGGTGCGTAACTGACGCTCATGCTCGAAAGTGCGGGTATCGAACAGGATTAGATACCCT
+
FFFGGGGGGGGGGGGGGGAEEGGCGGGGGGGGGGGGGFFGGGGGGGGGGGGGGEGGGGGGGGGGGGGGGGGGGGGGGGFGGFGGGGGGGGGD:FFGGGGGGGCFGGEDGGGGGG?GGGFGGGGGGGGGGGGGFGCGFGFGGGGDDEGGGGGGGFFCFGCFFGGGGGEGG7FGFGGGGGGGGGGGGGGGGDGGGGGG-EC:<CFGFF20.3:9C9>>E:8D>>GD::>BCFC::CEBGFGE-;DCEECFF@EBCC><=FCG@CF99FGFGG;EFCEGGGGFGFE5:FFB:@,D*EGGGGGGFGGGGGGGGFGGFEGGGEEFAFC=9@DFEC,AFFFCCE9DC,,GGGGFFGFFFC>B:=FCGEGGFFGGGFGGGGGGGGGGGGGFFGFEFFFEGGGGGGGGGDGF@FEFGGGFGGGGGGGGGGGFGGFCGGFCCCBC
@sD 310
TGAGGAATATTGGTCAATGGACGAGAGTCTGAACCAGCCAAGTAGCGTGAAGGATGACTGCCCTATGGGTTGTAAACTTCTTTTATACGGGAATAAAGTGAGCCACGTGTGGCTTTTTGTATGTACCGTATGAATAAGGATCGGCTAACTCCGTGCCAGCAGCCGCGGTAATACGGAGGATCCGAGCGTTATCCGGATTTATGGGGTTTAAAGGGAGCGTAGGCGGGTTGTTAAGTCAGTTGTGAAAGTTTGCGGCTCAACCGTAAAATTGCAGTTGATACTGGCGACCTTGAGTGCAACAGAGGTAGGCGGAATTCGTGGTGTAGCGGTGAAATGCTTAGATATCACGAAGAACTCCGATTGCGAAGGCAGCTTACTGGATTGTAACTGACGCTGATGCTCGAAAGTGTGGGTATCAGACAGGATTAGATACCCT
+
DFFGGGGGFGGGFGGGGGG?FGGGGGGDFFGGGGGGGGFFFF<FGGGGGGGGGGGGGFFFFGGFG?FG8FGFFFF9FGGGGGGGGGGGCDEFGGGF9FFGGF<EEGGGGFFGE8FFFGGFCDEFGGGEGGGGCGGDFGABAFFCEDFFFGGGDGGGGGGF8DAFEGGGG+@FFGGGDDF>/-77>F>:F>EEF<@CDF<3@C8E<:<F:?<>FFC,EAED=>EGGGGE,DF>FFF<<8CBGCGGGGGFFCGG@CE@DGGGGGGGEFFF0GF8GFFA@,<GGGGGGF?EEFGGFGGFGGFGGGGGGGGDGGGGFCF>EGGGGGEGFGGFGGEBFGGDEFFFFGGGGFFFF9GGGGGGEC@FF:GGGGCGFFEGFDGFFGGGGGGGGGGGGGEGFFFFFCEDFGGGGGGGGGGGGEGEEC,GGGGGGGGGFEFCCCCC
@sD 26341
TGGGGAATATTGCACAATGGGGGAAACCCTGATGCAGCGACGCCGCGTGAAGGAAGGAGTATCTCGGTATGTAAACTTCTATCAGCAGGGAAGATAATGACGGTACCTGACTAAGAAGCCCCGGCTAACTACGTGCCAGCAGCCGCGGTAATACGTAGGGGGCAAGCGTTATCCGGATTTACTGGGTGTAAAGGGAGCGTAGACGGGACAGCAAGTCTGAAGTGAAAGCCCGGGGCTCAACCCCGGGACTGCTTTGGAAACTGTTGACCTGGAGTGCTGGAGAGGCAAGTGGAATTCCTAGGGTAGCGGTGAAGTGCGTAGATATTAGGAGGAGCACCAGTGGCGAAGGCGGCTTGCTGGACAGTGACTGACGTTGAGGCTCGAAAGCGTGGGGAGCAAACAGGATTAGATACCCT
+
@F<@FDEGGGDGGGGFGGFF8FGGGGGGG?FGGGFFG?7FGGGGFGGEGGFGE<EA:CEFF9FFGFGCFCGFFFGGGGGGGGGFGGGGGGGGGGGGGGGGGGGGGGGGGGGGGGG9FG8FFGGGCCFGFGGGGFGGGGGC,,@FCFCGFGGGG@FFGG7@E7C<<BCF:CE=FGGD77FFG9:?7F@C:CFGEDDFEGGGGD=?8?C8#;;8GGG+,@>7??4CFGFFFCFEGFG9>GGFF8GB?EE@DD==61EFGDFGFGFDE9ECDEEB?0-B8FGF8=FAFFB<C,,GCGGFCFFA:,B>1CGFFFF@@C@6,E,DFGFGGGGFF@E@6,FAF@FGDGDGFFCFCGGGGFEC,EFFGGFFFC6,GGFFFGFB,C;GGCGFCFGGGGEF@ECCGFDFEFFFGFFFDB,,CCCC
@sD 312
TGAGGAATATTGGTCAATGGACGAGAGTCTGAACCAGCCAAGTAGCGTGAAGGATGACTGCCCTATGGGTTGTAAACTTCTTTTATACGGGAATAAAGTGAGCCACGTGTGGCTTTTTGTATGTACCGTATGAATAAGGATCGGCTAACTCCGTGCCAGCAGCCGCGGTAATACGGAGGATCCGAGCGTTATCCGGAGTTATTGGGTTTAAAGGGAGCGTAGGCGGGTTGTTAAGTCAGTTGTGAAAGTTTGCGGCTCAACCGTAAAATTGCAGTTGATACTGGCGACATTGAGTGCAACAGAGGTAGGCGGAATTCGTGGTGTAGCGGTGAAATGCTTAGAGATCACGAAGAACTCCGATTGCGAAGGCAGCTTACTGGATTGTAACTGACGCTGATGCTCGAAAGTGTGGGTATCAAACAGGATTAGATACCCT
+
FGFGGGGGGCFCEGGFGFGGGFDG>FFG<A@FCGCGFGGGFD@,CFEGGGGGGGFAAFFAFGGGGCGGDGEEC<F<EFFFCF?FFGF,E7CCE8FFFF@EECFFGGGGGEGGGGFEEC@<FGCF9@FCDFF,CEFG<A:F,:BFE7BFB?CD7DDFGGC@FCDF++:FFGGGGGFEC7*83@C@>:7F<*889,648/8@,2C:F<GGCGD9B9FAB>CD<>9*>FE3;5?9FEF<D7C>D:+,AFF+DE56+,>889>BC@F:=5,9A=9,D?;9E>,8?CCB,CEB,GFF5FEC9@AGD998E>:GGEE49,+7:FA8EFC@>C:CAFF<C5F@EFCDC9,CCGEGGF@DCF:FC,FGFFFBE@<EF8GGGFFC,GGFF<GGGGGEF7FGGGFFB@CDGGGFGGGGGEFEFCAGGGFGGGGGGGGGGGF@<CA@
@sD 21562
TGAGGGATATTGGGCAATGGGGGAAACCCTGACCCAGCAACGCCGCGTGAGGGAAGAAGGTCTTCGGATTGTAAACCTAAGTAGTCAGGGACGAAGGAATGACGGTACCTGAAGAGTAAGCTCCGGCTAACTACGTGCCAGCAGCCGCGGTAATACGGAGGATCCGAGCGTTATCCGGATTTATTGGGTTTAAAAGGAGCGTGGGGGGATTGTTAAGTCAGTTGTGAAAGTTTGCGGCTCAACCGTAAGATTGCAGTTGAAACTGGGAGTCGTGAGTACAGTAGAGGTGGGCGGAATTCGTGGTGTAGCGGTGAAATGCTTAGATATCACGAAGAACTCCGATTGCGAAGGCAGCTCACTAGACTGTCACTGACACTGATGCTCGAAAGTGTGGGTATCAAACAGGATTAGATACCCT
+
AEEGGEGGGGGGGEGGFGGFGGGGGGGFEFFGGGGGGGGGGFGGDGGGE@CFE7FF8:EFGGGFGGFGCEGFFFGGGGGCFFGGGAFGCFFGGGGEGGGDFGEFGGG+EA,:=,?DFGDFGDDBFF7+C8BDCGC,33DF8+3,@,*<CFGGGGGD7CEGGC:F@;*1=@F5C:::F:<FE@:CCFCFG><7CFFBC=>>3:#1##<:,928;CC?D6GFE=C@2D@086>)@3#5<FFFFB@DECGFGFGEC8FCFF@4,4GGF@EBF:@,FF7FAEEGGFD,AC:BDDEGFE=,7FGFEFFFCDFGGFDGFC,FGFE9GFED9GGFGGGF<F8GGGGGGCGGGGFFFGGFGFF9<C,EGFEGGGFCGFGFGGFCGFGGGCFFGCCGGGGGGGGGGGFF<FFF9GGFEAF8GCC<9C
@sD 36368
TGGGGAATATTGCACAATGGAGGAAACTCTGATGCAGCGACGCCGCGTGAGTGAAGAAGTAATTCGTTATGTAAAGCTCTATCAGCAGGGAAGATAGTGACGGTACCTGACTAAGAAGCTCCGGCTAAATACGTGCCAGCAGCCGCGGTACTACGTATGGAGCAAGCGTTATCCGGATTTACTGGGTGTACAGGGAGTGTAGGTGGCCATGCAAGTCAGAAGTGAAAATCCGGGGCTCAACCCCGGAACTGCTTTTGAAACTGTGAGGCTAGAGTGCAGGAGGGGTGGGTGGAATTCCTAGTGTAGCGGTGAAATGCGTAGATATTAGGAGGAACACCAGTGGCGAAGGCGGCTCACTGGACTGTAACTGACACTGAGGCTCGAAAGCGTGGGGAGCAAACAGGATTAGATACCCT
+
EFGGGBFFFCEGGFGGFGBFGGGGGGGGGGGGFGGGFF7FFFGGGGGFGGCFGGGGGCEFDFGCFC=FGCFGGGFGGGGGGFGGGGAECCF9?EFGGGGGGGGGCGGG<FGGGGGGGGFCFFEGGFGFAF9FGE8DFGGGFDGGGGGGGG*83F:,@>,8>>FFDC@F?G@3F.FC12<>C@@FFGFG?:.<FGGFGECFC;CFAF3,8<3,#FGFCAGFC@<C?:=FFFE7FGFF;B88EF:CAFFFF>??FFD?GEG?@#C=A2E9792E-GDE6A?:FEFCG94,?9EEE@E4FCF?FGGGFGGGDFF<B@8FD<9DF;<,CGGFF<GFBEC<@FFGGGGFGF7GGGGGFD9FDGECEFGFCCEAGFFC6GGF@GGFGGGGE>GGGGGGGGFGGFFDGGGGGGFAFB-CCCCC
@sD 27008
CGGGGGATATTGCACAATGGGGGAAACCCTGATGCAGCAATGCCGCGTGAGGGAAGAAGGTCTTCGGATTGTAAACCTAAGTAGCCAGGGACGATAATGACGGTACCTGGAGAGTAAGCTCCGGCTAACTACGTGCCAGCAGCCGCGGTAATACGTAGGGAGCGAGCGTTGTCCGGATTTACTGGGTGTAAAGGGTGCGTAGGCGGGATGGCAAGTCAGATGTGAAATACCGGGGCTTAACCCCGGGGCTGCATTTGAAACTGTCGTTCTTGAGTGAAGTAGAGGCAGGCGGAATTCCTAGTGTAGCGGTGAAATGCGTAGATATTAGGAGGAACACCAGTGGCGAAGGCGGCCTGCTGGGCTTTAACTGACGCTGAGGCACGAAAGCATGGGGAGCAAACAGGATTAGATACCCT
+
GGGGGGGGGGGGGGGGGGGGGGGGGGGGEFGGGGGGGFGGGGGGGGG7FFGGGGGGGGGGGGGGGGGEGGGGGGGGGGGGGGGGGGGGGGGGGGGGGGGGGGGGGGGGGCGGGGGGGGGFGGGGGDFGGGGGGGFCFFFGGFGGGGGGGGGCFFF9<FC<FG@F:CEGE'C??FEDDEG6CFC@FGGGEEF0?C@<CEGGEGGCE>G8GGFGGCDFE6GGF<<@GFFFGGFEFGEGGGGGGGCCGGGGGFFG>GGFEDFDEEGGEGGGGGFDFGFGGGGFEFCAFGGGGGE;=FGGFB?9E9GGBEF<DF9@:CC>GFFGF9GGGGGGFDEGFEFC,GDEGDGFGF@GDEEDCGGGGFGFGGGGFGFF@FFEGGGGFFFEFGGGGGGGGGGGGFCEGFF<FGGGGGGFGGGCCCCC
@sD 24037
TGGGGAATATTGGGCAATGGGGGGAACCCTGACCCAGCAACGCCGCGTGAAGGAAGAAGGTTTTCGGATCGTAAACTTCTATCCTTGGGGAAAATAATGATGGTAGCCAAGAAGGAATCCCCGGCTAACTACGTGCCAGCAGCCGCGGTAATACGTAGGGGGCAAGCGTTGTACGGAATGATTGGGCGTAAAGGGCGCGTAGGCGGCCTGGTAAGTTTGAAGTGAAAGTCCTTCGTTTAAGGAGGGAACTGCTTTGAAAACTGTCGGGCTTGAGTGCAGACGAGGTAAGCGGAATTCCCGGTGTAGCGGTGAAATGCGTAGAGATCGGGAGGAACACCAGTGGCGAAGGCGGCTTACTGGACTGTTACTGACGCTGAGGCGCGAAAGTGTGGGGAGCAAACAGGATTAGATACCCT
+
GGEFGGGGGFGDGEFGGGGGGGG+7CFGGGGGGGGGGGEFFGGCGFGGG+AFGFFGG,BD:8<DE7C+<CF<CFC<@FGFGGCC,FA:,@<7>B<D,,333@FBD,>>,>CE8,,8C,8CFCG*<<*FFFFC*=2B+7?*8<CBECE8E>EF<E8*2<;;2?C<>CC888:C)>CEGD#;8;+EAE<FFCE:<<;#B2FDEGE?:D>*D@A>?2<@,8E=4D9AD5@9C0CFF</)5@B#:@7EG@:CFFF9:9(@#CEFEEF2+<CBEC>FDF=C9AD#.<=CE=:@GGFFEF@@4++GGGE@>E@DFDFFCC:GGGGGF?EC@FFCFDFFEGFC?,FGGDGGGGGGF7FGGF<GGGFB@DDFFFGGGEGGGGGFCFE>GGGGGFF@F<GGFCGFFDGGGGGGGGGGGGGCCCCC
@sD 26064
TGGGGAATATTGCACAATGGGCGAAAGCCTGATGCAGCGACGCCGCGTGGGTGAAGAAGTATTTCGGTATGTAAAGCTCTATCAGCAGGGAAGAAAATGACGGTACCTGACTAAGAAGCCCCGGCTAACTACGTGCCAGCAGCCGCGGTAATACGTAGGGGGCAAGCGTTATCCGGATTTACTGGGTGTAAAGGGAGCGTAGACGGTAAAGCAAGTTTGAAGTGAAAGCCCGCGGCTCAACTGCGGGACTGCTTTGGAAGCTGTTTAACGGGAGTGTCGGAGAGGTAAGTGGAATTCCTAGTGTAGTGGTGAAATGCGTAGATATTAGGAGGAACACCAGTGGCGAAGGCGACTTACTGGACGATAACTGACGTTGAGGCTCGAAAGCGTGGGGAGCAAACAGGATTAGATACCCT
+
FFGFGGGGFFFEGGGGGGGGGGGGGGGGEFGGGFGGGGEGGGGGGGE@CC+CFFGGFGE?FG9<F8CB=DFAFGFEGFFFF9FGDFG8FGGGGGGGGDFGGGGGGGFCGGGCAFG9FGGGGCFGGGDGGGGGC<CFGGG7FEDCECCF15F,@;FFFFGGGGGFGGGGGG?>GFEDG;GGG::A?;6=#4?FFFG8CCFADDCCCC-EGD@;B@8-#2%,:FCC>,:EFF*/:EC98DFFFF:@CFF:5;CDFCCFGCC8FGFF<FGB6&DFBC2DE=GGBC+9FE99DD=A@=A=EC,9C@FE::,AGFF<??,FCFEDFDE,69FF<9EE@,FCE@8GEEGFGC@GGGFDFCGGGGGGEGGCGFFF7F<EF8CGGFGGF7FFGGGGFEFD@FFF@CEE@,GFGGGFEF8C@CCC
@sD 31310
TGAGGAATATTGGTCAATGGGCGAGAGCCTGAACCAGCCAAGTAGCGTGAAGGATGAAGGCTCTATGGGTCGTAAACTTCTTTTATATGGGAATAAAGTTTTCCACGTGTGGAATTTTGTATGTACCATATGAATAAGGATCGGCTAACTCCGTGCCAGCAGCCGCGGTAATACGGAGGATCCGAGCGTTATCAGGATTTATTGGGTTTAAAGGGAGCGTAGGTGGATTGTCAAGTCAGTTGGGAAAGTTTGCGGCTCAACCGTAAAATTGCAGTTGAAACTTGGAGTGTTGAGTACAGTAGAGGTGGGCGGAATGCGTGGTGTAGCGGTGAAATGCTTAGATATCACGAAGAACTCCGATTGCGAAGGCAGCTCACTAGACTGTCACTGACACTGATGCTCGAAAGTGTGGGTATCAAACAGGATTAGATACCCT
+
DFFGGFGGGFEGGGGGGGF8FGGGD@FGG?FFFFFGGGGCCFGFGGGFGGGGGGGGGGFGGECFFGGGGGGGGGGGGG9FFGGGGGC?FGFFGFGEFCC?EGCFGGGGGGGDFFAFGC9FFGFGGGGFGEEEGGFFFGFF<B?@@DGFFCCFG<+>FFGGG,>BCGGGCGCFG9CEE7>3,D:@:CEGGGEGF,,?C,@CG@FF?F$F5#<3<?C,=BGBFFGGC:<FEE@F8C;AEFG/C0#@8F?DF7>C7BC>8E#DBEFCGFF:@F9DFF9C<E624..E=:4:,A<F?GEFFFFCGE:BC4>F:8D;,8@+,FC<A5>+=B4EA5<,<FADC,C,9CFEF@<GGFF<D@CF77@,@@CF?9CGE69EB<E<,EEF<EFDF<C@,AFFEE8GFGGGGDGGFFGGCFGGGFDFEC,EF<CEEFFGFGF<A-<A
@sD 34987
TGAGGAATATTGGTCAATGGGCGAGAGCCTGAACCAGCCAAGTAGCGTGAAGGATGACTGCCCTATGGGTTGTAAACTTCTTTTATAAAGGATTAAAGTCGGGTATGCATACCCGTTTGCATGTACTTTATGAATAAGGATCGGCTAACTCCGTGCCAGCAGCCGCGGTAATACGGAGGATCCGAGCGTTATCCGGATTTATTGGGTTTAAAGGGAGCGTAGATGGATGTTTAAGTCAGGTGTGAAAGTTTGCGGCTCAACCGTAAAATTGAAGTTGATACTGGATATCGTGAGTGCAGTTGAGGCAGGCGGAATTCGTGGTGTAGCGGTGAAATGCTTAGATATCACGAAGAACTCCGATTGCGAAGGCAGCCTGCTAAGCTGCAACTGACATTGAGGCTCGAAAGTGTGGGTATCAAACAGGATTAGATACCCT
+
,CEGGGGGGGGGGGGGFGG,BECEGGGGGFGGGGGGGGGFFG<FGGGEFEGFGCFFGCFFEFGGGGGGGGGDEG,EFGGGGDCGGGGGDGGGGGGEGFGGGGGACGGGGGGGAFGF8FGGGGGGGGDGGGGGGGGGGAFGGF::CGDGFAFDGGGG7,<FDAA8@CFCFGGCFGGG@CCFGGGGEBC@CF*,@FEGGEE,4CGGG38CC2<FFG5>F,1+*<<CCFFD-@EFDFCFFC9&C<:>>CCGEFFGEFC@8@EFCDGGGFGFD;<$@6EAC9E6,:F<C?<?4499+8GGFFEFFEEB9+FB+DC4+,8DGGGGFE@=8B=,E9FCDDF<99FFGFA?FFC,A<9F@6C:,DE:C@B,C6C<CFCF?FFE6CC,FED@E<,,9CGFEGGGF@GFD7GFFFEFCGFCE<CE<DF<@<EDB,GFF8ECCCCC
@sD 320
TGAGGAATATTGGTCGATGGACGAGAGTCTGAACCAGCCAAGTAGCGTGAAGGATGACTGCCCTATGGGTTGTCAACTTCTTTTATACGGGAATAAAGTGAGGCACGCGTGCCTTTTTGTATGTACCGTATGAATAAGGATCGGCTAACTCCGTGCCAGCAGCCGCGGTAATACGGAGGATCCGAGCGTTATCCGGATTTAATGGGTTTAAAGGGAGCGTAGGCGAACGCTTAAGTCAGTGGGGAAAGTTGGCGGCTCAACCGTAAAATTGCAGTTGATACTGGGTGTATTGAGTACAGTAGAGGCAGGCGGAATGCGTGGTGTAGCGGTGAAATGCTTAGATAGCACGAATAACTCCGATTGCGAAGGCAGCTTGCTGGACTGTAACTGACGCTGATGCTCGAAAGTGTGGGTATCAAACAGGATTAGATACCCT
+
<FFGGFEGFGDGGCEFGGFG,,@CCE@EFFGCGFF<EF,<CFCF<E7@FECFGGGGFF<FCFF<F,C9@F7FF9CEGGGGGG9E<CEGCEC,@<CFGGGGG<EFG8F7FCC@B9EGG<CC?,C<F5AC<DFF9C;DCFGC,,B=+>CGGCFCEFGGGGEG<BFF8>*FFE*,<,<>:>FE,>4@<****8*;B:FE5*8F?+7<CB:FFGC;CF7AC-:78<793#*#@+<99AEAF@G6#:+DAFG@>=#C=<8895B.=+F)CB@;E;<1,8D?>CFC/CGFG?B,,?9,+CF?9GE?95,FF8CCC@5FC8::FC?CFA@+:8?:FEFFEA9,@<AGGDC4,,<8FA:,EC+DFFA7FB,DFCFF<@GGEFFEFCFGGGGGGFFGF@CCFFFC@EGGGGGFCGGGGFDFFA9FGFDFD@GFCEGGGFFC?CCC
@sD 321
TGAGGAATATTGGTCAATGGACGAGAGTCTGAACCAGCCAAGTAGCGTGAAGGATGACTGCCCTATGGGTTGTAAACTTCTTTTATACGGGAATAAAGTGAGCCACGTGTGGCTTTTTGTATGTACCGTATGAATAAGGACCGGCTAATTCCGTGCCAGCAGCCGCGGTAATACGGAAGGTCCGGGCGTTATCCGGATTTATTGGGTTTCAAGGGAGCGTAGGCCGGAGATTAAGCGTGTTGTGAAATGTAGTTGCTCAACATCTGCACGGCAGCGCGAACTGGTTGCCTTGAGTACGCACAAAGTGGGCGGAATTCGTGGTGTAGCGGTGAAATGCTTAGATAGCACGAAGAACTCCGATTGCGAAGGCAGCTCACTGGAGCGCAACTGACGCTGAAGCTCGAAAGTGCGGGTATCGAACAGGATTAGATACCCT
+
GGGGG8FFGGGGGGGGGGGGGGGGGGGGGGGGGGGGGGGGGGGGGGGGDGGGGGGFFGECFFGGF?EGGGGGEGGGGGGGFGGGGGGFGGG7=FGGGGGGGGFCGGGGGGGG78B:EFDFF<FGFGGGGGGGFGGGGGFGGGGGGGGCFGGGG@DEGGGGFGCGGGGEGDGGDGGGEC:>BB<<FGGE@@;FFG>79BCGGG1FGG<:C/?<?FFFGDGD<FCGDEC>?@FC<EG<EEGFGFFECECFGB2FC9D9>EFF<;@%CF@07/B?GGGGCC@:GGFFA,+8FFGGDCA4CE:<EE,?CCEGEFEEFAECGGGEFFB8>GDGGGGFFFGGGGDGFFFA,DGGGGEDGEGGGFFEGCGGGGGGGFCFFGFECCGFCGGGF9GGGGGGGGGGGGGFFEGEF@GGGGGGEEAFFFFFGGGGGFDGGGGCCCCC
@sD 34732
TGAGGAATATTGGTCAATGGGCGCAGGCCTGAACCAGCCAAGTAGCGTGAAGGATGACTGCCCTATGGGTTGTAAACTTCTTTTATAAAGGAATAAAGTCGGGTATGTATACCCGTTTGCATGTACTTTATGAATAAGGATCGGCTAACTCCGTGCCAGCAGCCGCGGTAATACGGAGGATCCGAGCGTTATCCGGATTTATTGGGTTTAAAGGGAGCGTAGGCGGGTTGTTAAGTCAGTTGTGAAAGTTTGCGGCTCAACCGTAAAATTGCAGTTGATACTGGCGACCTTGAGTGCAACAGAGGTAGGCGGAATTCGTGGTGTAGCGGTGAAATGCTTAGATATCACGAAGAACTCCGATTGCGAAGGCAGCTTACTGGATTGTAACTGACGCTGATGCTCGAAAGTGTGGGTATCAAACAGGAGTAGATACCCG
+
FGGGGGGGGGGGDFFGGGGFGGEFCCFGGGGGGFGGFFGDFCEGGGECFGGGGGGGGGFGGGGGGGGGGFCFEGGFF9FDFGAEGC,CFDGGGGGGGGGGGGGFEFFGGGGGFGGGGFGGGCGGGGFGGGG,5CEEFGF9CD@CFGGGGFGGCFGGGGGGGGGGGGG7>FE7;DEFEEE@CFGC:>EGG@BFCFF5CEF@G>CFFFGEGG=GGG7)86F@:0E?<EGCCFGFGEDACGFDGFFF:<C@FFFG@FGGFEFFGGGGGDGGFGFGFFC,E<?=/ECF=EFCFGGGFGFFCFCGGFDGDEGGGFDE=8ECEGGFA=C80DFFDFE<E?,=AE,8F>,EDGFGGFFGEF@7C@GGFCEDFC<GF8GF9GGGGGGGGFGGFGGGGGGGGGGGGGGGGGGGGGGGGGGGGGGGGGGFGFEFF<GGGGGCCCA-
@sD 323
TGAGGAATATTGGTCAATGGGCGAGAGCCTGAACCAGCCAAGTAGCGTGAAGGATGAAGGCTCTATGGGTCGTAAACTTCTTTTATATGGGAATAAAGTTTTCCACGTGTGGAATTTTGTATGTACCATATGAATAAGGATCGGCTAACTCCGTGCCAGCAGCCGCGGTAATACGGAGGATCCGAGCGTTATCCGGATTTATTGGGTTTAAAGGGAGCGTAGGTGGATTGTTAAGTCAGTTGTGAAAGTTTGCGGCTCAACCGTAAAATTGCAGTTGATACTGGCGACCTTGAGTGCAACAGAGGTAGGCGGAATTCGTGGTGTAGCGGTGAAATGCTTAGATATCACGAAGAACTCCGATTGCGAAGGCAGCTTACTGGATTGTAACTGACGCTGATGCTCGAAAGTGTGGGTATCAAACAGGATTAGATACCCT
+
FGGGGGGGGGGGGGGGGGGFGGGGGGGGGGGGGGGGGGGGGGGGGGGBFGDFGEFGGFGGGDG?FGFFGGGGGGGGGGGGFGGGGG9FGGGFGGGGGGGGFGGDFGGGGGGGFGGGGGGGGGCGGGGGGGGG<FGGGGGFFFFGGGGGGGGGGGFEGGGF@FDFGEFDEGGA@FGGGDGECFC9*@=*FEG>FGGGGGG@GGGGG<<C@FGGGFGFG:C:@FC;7FFFGGFF@<FC@FGCFFFGCFGGGF>CF<E9DFFF7GDFFDGDFGGGGFFF@7:<6GGGGFBB=E<FFF8GFGGGGF:GGGGGEEAGGE>GGGF<FGGGFECECCGFGGGGGGFDFGGGGGGGGGFGFC:C,GGGGGGGGFGGGGFFDGGGGGGGGGFGGFGGGGGGGGGGCGGFC:FFDGGGGGGGFFGGGGGFFFGGFEGGGGGCCCCC
@sD 28702
TGAGGAATATTGGTCAATGGGCGCAGGCCTGAACCAGCCAAGTAGCGTGAAGGATGACTGCCCTATGGGTTGTAAACTTCTTTTATAAAGGAATAAAGTCGGGTATGTATACCCGTTTGCATGTACTTTATGAATAAGGATCGGCTAACTCCGTGCCAGCAGCCGCGGTAATACGGAAGGTCCGGGCGTTATCCGGATTTATTGGGTTTAAAGGGAGCGTAGGCCGGAGATTAAGCGTGTTGTGAAATGTAGTGGCTCAACCTCTGCACTGCAGCGCGAGCTGGTCTTCTTGGGTACGCACAACGTGGGCGGAATTCGTGGTGTAGCGGTGAAACGCTTAGATATCACGAAGAACTCCGATTGCGAAGGCAGCTCACTGGGGCGCAACTGACGCTGAAGCTCGAGAGCGCGGGTATCGAACAGGATTAGATACCCT
+
FGFGGGGF<FGFGGGGGGG@CFGGGGGGGFGGGGGG8FFFFFGGFGCFGGGGGGGGGGCFFGFGECFGGGGCG9EGFGGGGGGGGGGGGGFGGEGFGGGCDE+:CFGGGGGG<FGGGGGGGCGGCFGGGGGGGGGGFFCFEEFGGGGGGGGGCFGGGG?FFFGDFEECC7FGGF7CGGFEGAFEF<CEG7FEFCE<EGF9E7FGGE=F<<CCCG,FEBGC>DGFFDGDGGGGGGG*CGEEGGGC<CFGGFCCCFGGFEFF6AFFF?9:,<EFFFFGGFECGGFFCDFDE>>>*CBGDGGGFFGGGE:FBE8,+=+EGGGGFFEE?CCGGFECF@C<F9GFGGGGGGGFEC9FCF7C,GFCGGFFEFGFE8AGGFGF7EECDGGGGGGFEF@GGGGGGGGGGGFEFCGGGGGGFGGFFE<FAFGGF<FFC,FCCBCC
@sD 29406
TGGGGAATATTGGGCAATGGGCGCAAGCCTGACCCAGCAACGCCGCGTGAAGGAAGAAGGCTTTCGGGTTGTAAACTTCTTTTGTCGGGGACGAAACAAATGACGGTACCCGACGAATAAGCCATGGCTAACTACGTGCCCGCAGCCGCGGTAATACGTAGGTGGCAAGCGTTATCCGGATTTACTGGGTGTAAAGGTCGTGTAGGCGGGATTGCAAGTCAGATGTGAAAACTGGGGGCTCAACCTCCAGCCTGCATTTGAAACTGTAGTTCTTGAGTGCTGGAGAGGCAATCGGAATTCCGTGTGTAGCGGTGAAATGCGTAGATATACGGAGGAACACCAGTGGCGAAGGCGGATTGCTGGACAGTAACTGACGCTGAGGCGCGAAAGCGTGGGGAGCGAACAGGATTAGATACCCT
+
FGGGGGGGFGGGGGGGGGGFGGCGGGGGGFDGGGGGFFGGGGGGGGGFGEGGGGGGGG?FGGFGFGGGGGGGGGFGGGGGGDFFFGGGGGGGGGGGGFCFGFGGGDGGCGGGGDGGGCEFG9FE<FFGAFGF9@DE@,5*,*5<<CDFGGEGGGGGGD:CFGGGFCFFFFEG2CFGGED;EGGGGFEEG9E>CCF-9$+@E=#FFGFGGG7CFGFFF<B;@<<CE##1<5,FCCDCFD:4;C++<>@FFF=F,C8CFDDCC6A?DFC9DFG2<,FDGFFE9EE8DDGGGF8EGE;FEB@=C4,EF@4)@+,EFGF8DGDGGGGGFF:CD>,A,E<,ECE8EFF:@BFFCCEGDGGGFFE8GGGFAAFCGFGCGCGGGGGEGGGGGGFF@GEGGGGFGCFEGGGGGGGGGGGGGFCCCCC
@sD 35813
TGAGGAATATTGGTCAATGGACGAGAGTCTGAACCAGCCAAGTAGCGTGAAGGATGACTGCCCTATGGGTTGTAAACTTCTTTTATACGGGAATAAAATGAGGCACGTGTGCCTTTTTGTATGTACCGTATGAATAAGGATCGGCTAACTCCGTGCCAGCAGCCGCGGTAATACGGAGGATCCGAGCGTTATCCGGATTTATTGGGTTTAAAGGGAGCGTAGGCGGACGCTTAAGTCAGTTGTGAAAGTTTGCGGCTCAACCGTAAAATTGCAGTTGATACTGGCTGTCTTGAGTACAGTAGAGGTGGGCAGAATTCGCGGTGTAGCGGTGAAATGCTTAGATATCACGAAGAACTCCGATTGCGAAGGCAGCTCACTGGACTGCAACTGACACTGATGCTCGAAAGTGTGGGTATCAAACAGGATTAGATACCCT
+
EGGGGGGGGGGGGGGGFGD,EFEGGGGFGGGGGGGGGGFFGC@EFGD7FFGFGFGGGGFGGGGFG@EFGGGGGGGFGGGGGGFGGGFGGGGCCFEGGGGGGGGGGGGGGGGGFGGGGGGFCFGD?FGGGGGGGFGCGGGGGGGGGGGGGCFDFFCGGGGGGGGGGG@:FGG7,@:F@F7FCFG?GGG?GGGGGGGGC?FGGGGCF%CGB>FGGFGGEBE?<@DF@CC@EEGGGGG9E@@E7F;F<<C=FGGFCEGEFGEFFGFCGDGGGGFFGGEFC<=<=GGFF8F?FGGGFGFBFFGGGGGGGGFGFE9ED8EEEFDGFFGGFFF?FGGF@<,GDFF?:,,GFFFGFE9FEBFFEFGGEF@8GGGGGDGGFGFC,9DFGGGGGGGGFGGGGGFF,GGGFGGGFFGGGGGFGGGDCF<ECDGGGGGFFFCBCCCC
@sD 31694
TGGGGGATATTGCGCAATGGGGGAAACCCTGACGCAGCAACGCCGCGTGAAGGATGAAGGTCTTCGGATTGTAAACTTCTTTTATTGAGGACGAATAAAGTGACGGTACTTAATGAATAAGCTCCGGCTAACTACGTGCCAGCAGCCGCGGTAATACGTAGGGAGCAAGCGTTGTCCGGATTTACTGGGTGTAAAGGGTGCGTAGGCGGCTTTGCAAGTCAGATGTGAAATCTATGGGCTCAACCCATAGCCTGCATTTGAAACTGTAGAGCTTGAGTGAAGTAGAGGCAGGCGGAATTCCCCGTGTAGCGGTGAAATGCGTAGAGATGGGGAGGAACACCAGTGGCGAAGGCGGCCTGCTGGGCTTTAACTGACGCTGAGGCACGAAAGCGTGGGTAGCAAACAGGATTGATACCCT
+
FFCCED:FGFGFGGGEGEF@FEGGGGGFGGGGGGGGGGGGGGGGGGGEGEFGFGFGGGFEGFFAFGGGEG8FGFGGGCFFGGGGGGGGGGGGGGG?EFGGGGGGGGGGGGGGGGGGGGGGGGFFGGGGGDGGGGGGFFGGGGGGGGGGGGG7CCGGGGFGGGGGGGGECGGGEEGGGGGDFDGGG>GG8EFEG?F>DGGCC;C;@E:>EGDEGG<FCF@FFF3=9E:=DFGCGGGBF<;GEFFFFGGFGG?6BCCFFGFDCGF=.CFFFCGDFFF8=FGGGF<<F<FFF=GEE@>,,EC>:+:FA@)=EFEE9A:,C7CDFE9DFFECFEGFBFFCEC@8FFGFC7?E7EEF@F78F9FEFGGGFGGFCFGGFFCGFFFGGFDCFEFFCECEGGGGGGGFAEDCDGGFGFEFFBB6<B
@sD 328
TGGGGAATATTGCACAATGGGCGCAAGCCTGATGCAGCGACGCCGCGTGAGGGATGGAGGCCTTCGGGTTGTAAACCTCTTTTATCGGGGAGCAAGCGAGAGTGAGTTTACCCGTTGAATAAGCACCGGCTAACTACGTGCCAGCAGCCGCGGTAATACGTAGGGTGCAAGCGTTATCCGGAATTATTGGGCGTAAAGGGCTCGTAGGCGGTTCGTCGCGTCCGGTGTGAAAGTCCATCGCTTAACGGTGGATCCGCGCCGGGTACGGGCGGGCTTGAGTGCGGTAGGGGAGACTGGAATTCCCGGTGTAACGGTGGAATGTGTAGATATCGGGAAGAACACCAATGGCGAAGGCAGGTCTCTGGGCCGTTACTGACGCTGAGGAGCGAAAGCGTGGGGAGCGAACAGGATTAGATACCCT
+
FGGGGFGGGFGGCEFGGGGGCGEGGGEGGGGGFGGGGGGGGGGGGGGCGGGGGGGGGFFGGGFGGGGGGGG@FFEGGGGGFGGGFGGGGGGDGGGGFEGGGGGGGGGGGFFFGCGGGGGFFFGGCFFGGGDFGFFC8FDFGGFGG?FGGGGGG@7CCBFGGGGGGG7<<BC5FFC<FFGGGGGG7:F9FCEGC>E*::9CCCFGGDGG@EG@?:C.88:<12EGD:F;C9EGCCC574=EC;7=<AC>DFFGGF@>9CD+<CEDEECEGEFFGDFGFAF@DEFE@D7?EFFGF9FFEFE7EDC7GF9GGEGGGGFGGFEEE;FDGGECBCGGGEGGFGFCCFGCCGGFFF@<FC8GGFEGGFFF@GGGFECE>DGFFDGFGGEFGGGGGGEGGGGGGGGGGGGGGGGGGGGFGGGGCCCC<
@sD 329
TGAGGAATATTGGTCAATGGGCGAGAGCCTGAACCAGCCAAGTAGCGTGAAGGATGACTGCCCTATGGGTTGTAAACTTCTTTTATACGGGAATAAAGTGAGGCACGCGTGCCTTTTTGTATGTCCCGTATGAATAAGGATCGGCTAACTCCGTGCCAGCAGCCGCGGTAATCCGGAGGATCCGAGCGTTATGCGGATTTATTGGGTTTAAAGGGAGCGTAGGCGGACGCTTAAGTCAGTGGTGAAAGTTTGCGGCTCAACCGAAAAATTGCAGTTGATACTGTGGGTCTTGAGTACAGTAGAGGCAGGCGGAATTCGTGGTGTAGCGGTGGAATGCTTAGATATCACGAAGAACTCCGATTGCGAAGGCAGCTTGCTGGACTGTAACTGACGCTGATGCTCGAAAGTGTGGGTAGCAAACAGGATTAGATACCCT
+
GG<FGAFGGGGGGFGGGGGGG@FG7FCFGGGGDDFGGG<FEFCFEGGGGCGGGGEGF<,@,<6E,@FFFGDCFFGGDFFEGGEGCFGDFDFFC<<FGAFF9FFDGGEDGGGG+C955<>BF<FFC,?:B+44,C@CDC985<8:B+B3@,3D>=D:3,@@,,@,8+3<F>:E,@:BFGE::?<<=F5<FB*2,7=7188CF7,8C;#)4,454?=DE7:%4C;//8855,,,FFD:,9>3,FFGD9CFB@+6:FDDCEGF=@,,,FDD39:,48ECE@,ACCB,A,,,EFFFDADB,AF,GFFFB+FDGGGGGGCF@<CEFGEE5GGGFGF9GGFE4,GGGGGGFDC@GFFFEC@,EF<,C@GGGFEGGFCFF<GFGF8FAC,EGGFGGGEGGGGGGCGFCGFGGFF@@GCAEFF9GGGGGGGGGGGGGGGCC9CC
@sD 33881
TGAGGAATATTGGTCAATGGACGAGAGTCTGAACCAGCCAAGTAGCGTGCAGGATGATGGCCCTATGGGTTGTAAACTGCTTTTATAAGGGAATAAAGTGTGTCTCGTGAGACTTTTTGCATGTACCTTATGAATAAGGACCGGCTAATTCCGTGCCAGCAGCCGCGGTAATACGGAAGGTCCGGGCGTTATCCGGATTTATTGGGTTTAAAGGGAGCGTAGGCCGGAGATTAAGCGTGTTGGGAAATGTAGATGCTCAACATCTGCACTGCAGCGCGAACTGGTTTCCTTGAGTACGCACAAAGTGGGCGTAATTCGTGGTGTAGCGGTGAAATGCTTAGATATCACGAAGAACTCCGATTGCGAAGGCAGCTCACTGGAGCGCAACTGACGCTGAAGCTCGAAAGTGCGGGTATCGAACAGGATTAGATACCCT
+
FFEGGGGGGFGGGGGGGGGFFGGGGGGFGGGGGGGG8FGGFGGGGGGGGGGGGGGGGGGGGGGDGGGGGGGGGFGGGGGGGGGGGGGGGGFGFGF9FGFGGGGGGGDCFCEFGGGGGGGFGGGFGGGGGGGGGGCGE<?<EF+:CEGFGGGFFGFEGGGGFF8AFEGGGGGFGCFGGGGFFGCCGGCGEEGGFGGGGGFG99CF?<?FFG9FCEC:FEEGFFDEDEE>GGGGGGGFGGGGGC,A9FG,CBDBDCC@GDFEFFCFDF7AGGFDFCEE6EDGFGGFGFDAF=CF?GCC@FE5,FFGGGGGFD@,=8@+CGGEFFCC5B=<FF?5:DGFGFFCBFFA8CFFGGGEEB@:86,B7GEGFF,CFGGGFEGEECFCGF:E9GGGGF@GGFGGFCGGFEGDFGFGEFFDFFFE7GFFGGGGFFAGGFAA<@CC
@sD 331
TGGGGAATATTGCACAATGGAGGAAACTCTGATGCAGCGACGCCGCGTGAGGGAAGAAGGTCTTCGGATTGTAAACCTCTGTTGTCAGGGACGATGATGACGGTACCTGACGAGGAAGCCACGGCTAACTACGTGCCAGCAGCCGCGGTAAAACGTAGGTGGCAAGCGTTGTCCGGAATTACTGGGTGTAAAGGGAGCGCAGGCGGGGGAGCAAGTTGGGAGTGAAATCTGTGGGCTCAACCCACAAATTGCTTTCAAAACTGTTTTTCTTGAGTGGTGTAGAGGTAGGCGGAATTCCCGGTGTAGCGGTGGAATGCGTAGATATCGGGAGGAACACCAGTGGCGAAGGCGGCCTACTGGGCACTAACTGACGCTGAGGCTCGAAAGCATGGGTAGCAAACAGGATTAGATACCCT
+
EGGGGFGGGGGGGGGGGGGGGGGGGFGGGGGGGGGFDFDGGGGGGGG@FGGGGGGGGGGGGGGFGGGGGGGGFFGGGGGGGGGGGGGGGGGGGGGGGGGGGGGGGGGGGGGGGGGGGGGG>GGGGGGGG<GGGGGGGGGGGFGGGGGGGGGGGGGFFGF?EFGFGGGGE>CEGFGEG/FCFGGGFG<GGFG?GG@7CDGEGFGGGGG.FCF@GGGFGFFDBFEG:GGFGGGCFGGFC@GGGFFCECFFFGGFFGGGGFDEGFFFGGGFGFGGFGGGF<GGGFCGGGGGGGGGGGGEGEGGGGGGBGFGGFGGDGFEFGGGFCF@GGGGGGGGGGGGGGGGGGGGGGGGGGGGGGGGGFFGGGGDGGGGGGGGGGGGGGGGGGGFGFGGGGGGGGGGGGGGFFGGGGGGGGGCCCCC
@sD 332
TGGGGAATATTGCACAATGGAGGAAACTCTGATGCAGCGACGCCGCGTGAGGGAAGAAGGTCTTCGGATTGTAAACCTCTGTTGTCAGGGACGATGATGACGGTACCTGACGAGGAAGCCACGGCTAACTACGTGCCAGCAGCCGCGGTAAAACGAAGGTGGCAAGGGTTATCCGGAATTACTGGGTGTAAAGGGAGCGCAGGCGGGAGAGCAAGTTGGGAGTGAAATCTGTGGGCTCAACCCACAAATTGCTTTCAAAACTGTGTTTCTTGAGTGGTGTAGAGGTAGGCGGAATTCCCGGTGTAGCGGTGGAATGCGTAGATATCGGGAGGAACACCAGTGGCGAAGGCGGCCTACTGGGCACTAACTGACGCTGAGGCTCGAAAGCATGGGTAGCAAACAGGATTAGATACCCT
+
FEEC@EGGFFGGGGGFFFGCGCCEGGGFEEFFGCFGGCE7CFGGEG@::FFFGFFF8CFFFFGFGGGG?=C?FFFCFFE<=BA<EFG<@ADFGGE7,EAEGG7FEGA?9F@7?+FGGGGGGGGG77F<FFFFEF,@DFGFF@FFBEC:B*>;;C7*16:<BFGC9**84C*4,<*ECFC/5C#8=F5FG;GCF%<=CGGG=/8*CFE*C,@D:EC24*5,%=FFC@<@?CFE@<FC0CFC8+8DCC,FGGCE=FB>637,=8FD,FFD@8<A*=+8D=FEDE9GFGEFDFCFE@EF=7FFBFGGDEDGGGGGGGGC7<FFFGF>GEEFAD@:,:,,A8@@EFEFFEFFGGCFGGGFE,FE<CEC9GEC@F;EGFFGEGFCGGGGFFGGGGFFFGDGGGCGGGFCFGGGGGFCCCCC
@sD 333
TGAGGAATATTGGTCAATGGACGAGAGTCTGAACCAGCCAAGTAGCGTGAAGGATGACTGCCCTATGGGTTGTAAACTTCTTTTATACGGGAATAAAGTGAGGCACGCGTGCCTTTTTGTATGTACCGTATGAATAAGGATCGGCTAACTCCGTGCCAGCAGCCGCGGTAATACGGAGGATCCGAGCGTTATCCGGATTTATTGGGTTTAAAGGGAGCGTAGGCGGACGCTTAAGTCAGTTGTGAAAGTTTGCGGCTCAACCGTAAAATTGCAGTTGATACTGGATATCTTGAGTGCAGTTGAGGCAGGCGGAATTCGTGGTGTAGCGGTGAAATGCTTAGATATCACGAAGAACTCCGATTGCGAAGGCAGCCTGCTAAGCTGCAACTGACATTGAGGCTCGAAAGTGTGGGTATCAAACAGGATTAGTACCCT
+
FFGGGGGGGGGGGGGGGGGCGGGGGGGGGGGGGGGGGGGGGGFFGGGGGGGGGFGGGFFGGGGGGGGFGGGGGGFGGGGGGGGGGG9EGGGEGGGGEGFFGGGFCFEGGGGGGGGGGGGGGGGGGFGGGGGGGGGFGGGGGCEDCGFGGFGG:FDGGGGGCGGGGGGGGGGGCGFGGGG@FGGFC<.C<<CFFGG<GGGGGGGGGG,<CGG>?GGFGFGDC?=FCCCBGEECBFG:0GGFEC5A@<FFFFFGFGGFCCC@F@FFCFFE?GE:EFAGB@E;9GGGF9FDE<AD,FEFEGFCFFFED<@DEFGGFDEC:FFCFEEEGDGGGFFEDEEE<@8FFGGEEDGGGFGFEC7GFGGF:GGGGFGGFFGDGFFFFGGGGGGGFFGGGGGGGGGFGGFFD7GGFGGGFCGGFGGGGFGFGFFFDFCFEGCCCCC
@sD 32745
TAGGGAATTTTCGGCAATGGGGGAAACCCTGACCGAGCAACGCCGCGTGAGGGAAGAAGTATTTCGGTATGTAAACCTCTGTTATAAAGGAAGAACGGTATGAATAGGAAATGATTCATAAGTGACGGTACTTTATGAGAAAGCCACGGCTAACTACGTGCCAGCAGCCGCGGTAATACGTAGGTGGCGAGCGTTATCCGGAATCATTGGGCGTAAAGAGGGAGCAGGCGGCAATAGAGGTCTGCGGTGAAAGCCTGAAGCTAAACTTCAGTAAGCCGTGGAAACCAAATAGCTAGAGTGCAGTAGAGGATCGCGGAAGTCCATGTGTAGCGGTGAGATGCGTAGATATATGGAGGAACACCAGTGGCGAAGGCGACGATCTGGGCTGCAACTGACGCTCAGTCCCGAAAGCGTGGGGAGCAAATAGGATTAGATACCCT
+
FFGGGGGGGGGGGGGGGGFFFGGGGGGGGGGGGFEGGGGEGGGGGGGFFGGGGGGGGGGFFCFCGGGGGGGGGFFGGGGGGGGFGGGGGGGGGGGGGGFFCEFEAFFGGGGGGGGGGGGGGGGGGGGGGFEFDFFGDGGGGGCDFGFGGGGGGGGGGGEFGG;CFG@FGGGGGGGGGGGGGFGEC9FFE7F>E1FFFFFG8<F;<CF=GGGGG<?5@?80:4*FGCFFEG9CGC@<FBDF+ECFGGGFDC@8<GGF>;@EF?GFEFGGGF@=C9>EDF:BC=A?8GFDEA<F;9,8+FGGGGFAGECGFEDGGE=C,98GGFEEEAGGADCFFDGFGGGGGGGGGGFFGGGGGFGFEGGFFFFEGDGGFEEGGGGGFGGGFGFFGGGGGGGFGEGGFFGFGGC7DEFGCCGDGGGFEEFFCFFGGGFFF<AGGGGCCCCC
@sD 23566
TGGGGAATATTGGACAATGGGCGAAAGCCTGATCCAGCGACGCCGCGTGAGTGAAGAAGTAATTCGGTATGTAAAGCTCTATCAGCAGGGAAGAAAATGACGGTCCCTGACTAAGAAGCCACGGCTAAATACGTGCCAGCAGTCGCGGTAATACGGAGGGGGCAAGCGTTATCCGGATTTACTGGGAGTAAAGGGAGAGGAGACGGTTCAGCAAGTCTGAAGTGAAGGCCCGGGGCTCAACCCCGGTACTTCTTTTGAAACTGTTTGACGTGAGGGCAGGAGAGGTAAGTGGAATTCCTAGTGTAGCGGTGAAATGCGTAGATATTAGGAGGAACTCCAGTGGCGAAGGCGGCTTACTGGACTGTAACTGACGTTGAGGCTCGAAAGCGTGGGGAGCAAACAGGATTAGATACCCT
+
FGGGG7FGGCAF<CFFFEE8CAFEE@FFGGFGF9FGEDDEFCCF@@B66B@FFE<FF@FEA-CCF@<44C8C?F<,?,B,BEEFA=ED+FF?F8?ED9EEFFC:?+,C5?EAFG<EA8,F,,@FCCCF,,C9+:=+F,@BGC,,@B@5*>3@=@F***>@<<74::*16:C=4?:F::<,?9:C#?+;;<$2>5<+-<-&BC==>;,76F@<3,6<99GCFE77:**4*3+45,8BCF@CF>8+CC,:,6+6,?,9GE==GEDE+E7ED,E9*,@8?EAB4,,,9GGFB,DA@8FE8E:,EDEDDCFFFFDA,,BF:9GGFFE<A=GF?9EA,9C,EGGFCGDFFF@GFEFEFCGGFEFAFGGGGGFGFCDEEEGGGGGDC7GFB7GGGGGFF@9GCGFFFEFFFAGGGFFC<CCC
@sD 27050
TGGGGAATATTGGGCAATGGGCGCAAGCCTGACCCAGCAACGCCGCGTGAAGGAAGAAGGCTTTCGGGTTGTAAACTTCTTTTGTCAGGGACGAGTAGAAGACGGTACCTGACGAATAAGCCACGGCTAACTACGTGCCAGCAGCCGCGGTAATACGTAGGTGGCAAGCGTTGTCCGGATTTACTGGGTGTAAAAGGCGTGTAGCCGGGAAGGCAAGTCAGATTTGAAATCCACGGGCTCAACTCGTGAACTGCATTTGAAACTGTTTTTCTTGAGTATCGGAGAGGCAATCGGAATTCCTAGTGTAGCGGTGAAATGCGTAGATATTAGGAGGAACACCAGTGGCGAAGGCGGATTGCTGGACGACAACTGACGGTGAGGCGCGAAAGCGTGGGGAGCAAACAGGATTAGATACCCT
+
:FC:FBCDF,ECFFGGDCC8FGGGGGGGGFFGGGG<<FCFFGGGCEE@CGGGFGFGGG8FG9=,EFGGECFGGGCFFFGFFFEFFAFGGFDFGGGGGGGGGFGGGGGGGGGFGGGGGGFGFFCEGEGCFGGGGDGBFGGCBCFFGCFEGGFDFGGGC:FGGF,*::,+=<*;<FFGGG7FGDFG>GGGFCGFFC%<-A?>3;EF*AEE5GFD>2D@;,FF<9F#@AE9::>GG:FGG@;;EC9FFFFGG4CCA/=@3FF=<EFFG=DFDC=A5EDGCC9F0:,FFF9FFEEGFE>8FEEEA9DDEB5C:FCGF<C?,@FEGGGD9GGGGFECGGFGFFGFFF@FFB,:CC@7GGGFGE8GDGGGGFGGGGGGGGFFAGGGGEGGGFC;GGGGGGGFGGFCEEDFGGGFGGF<GCCCCC
@sD 18775
TGAGGAATATTGGTCAATGGACGAGAGTCTGAACCAGCCAAGTAGCGTGAAGGATGACTGCCCTATGGGTTGTAAACTTCTTTTATACGGGAATAAAGTGAGCAACGTGTGGCTTTTTGTTTGTACCGTATGAATAAGGATCGGCTAACTCCGTGCCAGCAGCCGCGGTAATACGGAGGATCCGAGGGTACGCCGGATTTATTGGGTTTAAAGGGAGCGTAGGCGGGTTGTTAAGTCAGTTGTGAAAGTTTGCGGCTCAACCGTAAAATTGCAGTTGATACTGGCGACCTTGAGTGCAACAGAGGTAGGCGGAATTCGTGGTGTAGCGGTGAAATGCTTAGATATCACGAAGAACTCCGATGGCGAAGGCAGCTTACTGGATTGTAACTGACGCTGATGCTCGAAAGTGTGGGTATCAAACAGGATTAGATACCCT
+
FEEFGGGGGGGGGGGGGGGGGFEGEFGFEFGGFCFFGF,AEEE<FGGEGGGGGGFGGFEFCFGGE8CCCC,@,CFGGGGGGFFGGGDE<F:F7,CFC<B,55C,,44B=ECE?FGGCFGG8E8EFFCFG:F8@<==?ECFC8?8B+8:A,?>=<F@@,,+,3@33@<58CFGC,D**@>FC,2>7B*1=%%*F.89%GGE=FCGFCGG9?<ECF@:1=@==C/*>?GD>F@<7(89:9>8FD%D<E;@F8+GGFFGGFFFB>GE=CEC,9FFCGGDA4==8EC=+AFE9BF<BFCFEFEFBGCGGE@FC,FEDFFCEFAEFFB7AGEFGGGGFBEGGFFDF9GGFCGFF9FFGGEF7FE4B,DGGFFFGCDGFGFEFFF@<GGGFCGGGF@GGGGGFEFFGGGGGGGEGGGGGGCFEGGFFFGGGGGGGFGCCCCC
@sD 34286
TGAGGAATATTGGTCAATGGACGAGAGTCTGAACCAGCCAAGTAGCGTGAAGGATGACTGCCCTATGGGTTGTAAACTTCTTTTATACGGGAATAAAGTGAGGCACGTGTGCCTTTTTGTATGTACCGTATGAATAAGGGTCGGCTAACTCCGTGCCAGCAGCCGCGGTAATACGGAGGATCCGAGCGTTATCCGGATTTATTGGGTTTAAAGGGAGCGTAGGCGGACGCTTAAGTCAGTTGTGCAAGTTTGCGGCTCAACCGTAAAATTGCAGTTGATACGGGGTGTCTTGAGTACAGTAGAGGCAGGCGGAATTCGTGGTGGAGCGGTGAAATGCTTAGAGATCACGAAGAACTCCGATTGCGAAGGCAGCCTGCTGGACTGTAACTGACGCTGATGCTCGAAAGTGTGGGTATCAAACAGGATTAGATACCCT
+
EGGGAEEFFGGGGGGGGGGFGGGGGGGDFGFGGGGGGGFFGGFGGGGGEGGGGGDGFFEFGGGGGGGGFGEEFFGFFGGGCFFGGGGGGGGEGGGGGGGGGFGGGGGGGGGGGGDGGGG8FGGGGGFEGGGGFGGGFGGGGFGGGGGGGGGGGGFEGFFFFFFGGGGDGGCGGFFGEE7C:FGGGEGGGGG>FGGGG:ECFG=GFG<FF%<CCFEF76:?5EFFCE>;?FEG:EF<+1CCBF711FFFFCF:@D?:=CFECGGFFFFG=DCCFC;FC,:6,#+GFAB,,A5,FF9F@???GFAFC@C=DF9CFFE7EFFFEE6+AGGFE,CE9GFC,?<=@4,FCDFFGFFGGF>GGGGGGGGGGCGGFD<DF?GDGGGGGGGGGGFEGGGGGGGGGGGFDCGFGGGGF<CFFF9GGGGGGGGGGGGGGGFBCCCC
@sD 36993
TGAGGAATATTGGTCAATGGACGAGAGTCTGAACCAGCCAAGTAGCGTGGAGGATGACTGCCCTATGGGTCGTAAACTTCTTTTATACGGGAATAAAGTGAGCCACGTGTGGCTTTTTGTATGTACCGTATGAATAAGGATCGGCTAACTCCGTGCCAGCAGCCGCGGTAATACGGAGGATTCGAGCGTTATCCGGATTTATTGGGTTTAAAGGGAGCGTAGGCGGGTTGTTAAGTCAGTTGTGAAAGTTTGCGGCTCAACCGTAAAATTGCAGTTGATACTGGCGACCTTGAGTGCGACAGAGGTAGGCGGAATTCGTGGTGTAGCGGTGAAATGCTTAGATATCACGAAGAACTCCGATTGCGAAGGCAGCTTACTGGATTGTAACTGACGCTGATGCTCGAAAGTGTGGGTATCAAACAGGATTAGATACCCT
+
EEFGFEGGDEGGGGGEFGGFGFGGC@FCFFGGGGCGGGFFGFFGGGG,CCFGGGGGGGGGGGGGGDGCGGFEGGFGGGCFFGFGGGG9CFGEGGFFGGGGGGGGGGGGGGGGGGGFGCFFGCFGGGGGGGFCFFGGGGGG@ECGECCGFFGGGGGGGGG?FGGFGGGGGG7CGGGGGGGDGFGGGFE:C7FFGFG7E:GF9FEFCF<FCF9<#C7<GEGC>ED6CEDDGDGFFEGD9>FGGFFGDAF7:CFGGGFEFGGEFCB=F?9D?>FFGF:57(AFCFFCC<:,8AC??EEED?9,,<FCFCGCDE>,7FECEC9,FF@+>GECGFFA5,9GGFGF?;GGGFFGGGGFFCEECGGGGGC,FFEFFE@@9GGEGGGGGGGGFGGGFFCGGFE@EDGGGDGGFGGGGGGGGGGFE9FEECGFB9AGFFGCCCCC
@sD 28971
TGAGGAATATTGGTCAATGGACGAGAGTCTGAACCAGCCAAGTAGCGTGAAGGATGACTGCCCTATGGGTTGTAAACTTCTTTTATACGGGAATAAAGTGAGGCACGTGTGCCTTTTTGTATGTACCGTATGAATAAGGATCGGCTAACTCCGTGCCAGCAGCCGCGGTAATACGGAGGATCCGAGCGTTATCCGGATTTATTGGGTTTAAAGGGGGCGTAGGTGGACAGTTAAGTCAGTTGTGAAAGTTTGCGGCTCAACCGTAAAATTGCAGTTGATACTGGCTGTCTTGAGTACAGTAGAGGTGGGCGGAATTCGTGGTGTAGCGGTGAAATGCTTAGATATCACGAAGAACTCCGATTGCGAAGGCAGCTCACTGGACTGCAACTGACACTGATGCTCGAAAGTGTGGGTATCAAACAGGATTAGATACCCT
+
FGGGGGGGGGGGGGGGGGFFFGGGGGGGFGGGGGGGGGGFEGGGGGGDGGGGGGGGGGGGGGGGGFGGGGGEGGGGGGGGGGGGGGGFGGGGGGGGGGGGGGGGGCFGFGGGGGGFFGGGGGGFGGFGGGGFGGGGGGGGFCFGGGGGGFGGEGGGGGGGGGGGGGGGGGGGFGGC7=E7CGG@G@GGFFGFFGGGEGDGFGGGGGGGGGGGGGGGGFGGF@EFGGCFFFFGGGGFFCGGGGGGEG?CEDGGFDGGGGFGGGECGFFF<GGGGGGGF;DDDFGGFGDE8GGGFGFFFFFFDGGGGGGDGGGGGGGEEGGGGFCCDGGGGGFE9GGGFGGFGGGGGGGGGGGFA@EGGGGGEEF?GGGGGGFGGGGGEFGGGGGGGGEGGGFGGGGGGGGGGGGGFGGDGFGGGGGGGF9FFCGGGFEDFGGCCCCC
@sD 28342
TGAGGAATATTGGTCAATGGGCGCAGGCCTGAACCAGCCAAGTAGCGTGAAGGATGACTGCCCTATGGGTTGTAAACTTCTTTTATATGGGAATAAAGTTTTCCACGTGTGGAATTTTGTATGTACCATATGAATAAGGATCGGCTAACTCCGTGCCAGCAGCCGCGGTAATACGGAGGATCCGAGCGTTATCCGGATTTATTGGGTTTAAAGGGAGCGTAGGTGGACAGTTAAGTCATTTGTGAAAGTTTGCGGCTCAACCGTAAAATTGCAGTTGATACTGGCTGTTTTGAGGTCAGGATAGGTGGGCGGAATTCGTGGTGTAGCGGTGAAATGCTTAGATATCACGAAGAACTCCGATTGCGAAGGCAGCTCACTGGACTGCAACTGACACTGATGCTCGAAAGTGTGGGTATCAAACAGGATTAGATACCCT
+
EGGGGGGGGGFCFGGGGGGGGGCGG@FEGGGGGGGGGGFFGGCEFGGGGGFGFFGGAFFGGGGFC@FGGGGGGGFEGGFGGGGFFFGGGGCE8EFFGFFGGFFFGGGGGBFE9BEFGGGGG<FGGGGGGGGGGGGFGGDFBEC7C+@FFGGGGGGGGGGFFGGGGGGGGGGGGFG@FCECFGAF*>EFGGGGGFEDGGGG@G:GGF71CEF:FFFGD038C@FEFCCFB@'F<C?>GD#8@GFF:<EFEF4<9:EDDC=BFGGGCEDAFGD@FAE<ACC@@%GGGEE:,FFGD=4,><A,E=8GGGFCB89EC8EEECGG?GECEF7FECE<FCCF@AF9E9FA@DC<FACF@C@:CB:,@CGFEFFFGFAFBC,C<FGGGGFF;,CAGGFFEFGGFDFGGFGGEGGGGGGGGFEC<<@FD@FF@,GGGEDCCCCC
@sD 342
TGAGGAATATTGGTCAATGGGCGAGAGCCTGAACCAGCCAAGTAGCGTGAAGGATGAAGGCTCTATGGGTCGTAAACTTCTTTTATATGGGAATAAAGTTTTCCACGTGTGGAATTTTGTATGTACCATATGAATAAGGATCGGCTAACTCCGTGCCAGCAGCCGCGGTAATACGGAGGATCCGAGCGTTATCCGGATTTATTGGGTTTAAAGGGAGCGTAGGCGGACGCTTAAGTCAGTTGTGAAAGTTAGCGGCTCAACCGTAAAATTGCAGTTGATACTGGGTGTCTTGAGTACAGTAGAGGCAGGCGGAATTCGTGGTGTAGCGGTGAAATGCTTAGATATCACGAAGAACTCCGATTGCGAAGGCAGCTTGCTGGACTGTAACTGACGCTGATGCTCGAAAGTGTGGGTATCAAACAGGATTAGATACCCT
+
DFEFGGGGGFFGGGGGGGGGGGGGGGGGGGGGGGGGGGGGGGGGGGG7CGGGGGGGGGDGGEEGGGGGGGGGGGGGGGGGGGGGGGGFGGGGGGFGGGGGGGFGDFFGGEGGFGGGGGGGFFFFGGGGG@EGGGGCFGGFFFEDEDCFFDGGGGGGGGGGGDGGCEFGGGGGGGGGEEGFFG<>FEEGGGDDGGGGGGGFF:FGGGF4F=FGG?G9E;G5?9GGE;9>E=>E7CFA,;ECFGFE<9?,/8#+@FFD8FFBFDDFFACC9F@DAFD9D@?CGFFD=8GFDA9F;,,EEAFAFF?EE6E@GEE948>7GGGGEGGEAC@,A@F;FGFCDE9GFGGE@FGGGGGFF@F7GGGGGFEFGGFGGFEGEFDDGFDGGGGGGGEGGGGFGGGGGGGGGGGGGGGGFGGGGGGGGF@FFGGGGGFEFGGCCCCC
@sD 26345
TGAGGAATATTGGTCAATGGGCGAGAGCCTGAACCAGCCAAGTAGCGTGCAGGAAGACGGCCCTATGGGTTGTAAACTGCTTTTATAAGGGCATAAAGTGGGAGTCGTGACTCTTTTTGCATGTACATTATGAATAAGGACCGGCTAATTACGTGCCAGCAGCCGCGGTCATACGGAAGGTCCGGGCGTTATCTGGATTTATTGGGTTTAAAGGGAGCGTAGGCCGGAGATTAAGCGTGTTGTGAAATGTAGATGCTCAACATCTGCACTGCAGCGCGAACTGGGTTCCTTGAGTACGCACAAAGTGGGCGTAATTCGTGGGGTAGCGGTGAAATGCTTAGATATCACGAAGAACTCCGAGTGCGAAGGCAGCTCACTGGAGCGCAACTGACGCTGAAGCTCGAAAGTGCGGGTATCGAACAGGATTAGATACCCT
+
FGGFGGGGGGGGGGGGGGFFGGGCGGGGGGGGGGGGGG8FFFEEEGEFECFGGGGGGGGGGGGGGGFFGGG>CEFFGEGG<FEG9ECDEFG,A,F?BFG9EFFGEFCE7,BEFFGFFFGGGFGGGG,CC,FEF<FFGGGGGGEGEGGGGG,FDGFCB=>FCFGGGGGGD**,<D:F:FEGF/?F<>CBFBFE9FFG?G8FC@FCCFC9..2,6<FFGFGF:EC5GGFFEEFFE?F>C;DGGF.&=:<FGGAFBEEBEC@<CFCGEGGG@FG<,F8CFE#?DFFC,FB53GED5@4@GF@FF<BF@BFCF7E=@,>7CC7@F<@CFGEFFGGFFGEE9CGGFE9BCD6F9FGFFF8+8,@47EE@E@,GGDFE@GFFFFCF@GCGFE@CCFFCE,9GGGGGGGFACGGDGGGECGGGGGFFDFCGGGFEFF,CB<CB
@sD 23022
TGAGGAATATTGGTCAATGGGCGAGAGCCTGAACCAGCCAAGTAGCGTGCAGGATGACGGCCCTATGGGTTGTAAACTGCTTTTATAAGGGAATAAAGTGAGCCTCGTGGGGCTTTTTGCATGTACCTTATGAATAAGGACCGGCTAATTCCGTGCCAGCAGCCGCGGTAATACGGAAGGTCCGGGCGTTATCCGGATTTAATGGGTTTAAAGGGAGCGTAGGCCGGAGATTAAGCGTGTTGTGAAATGTAGATGCGCAACATCTGCACTGCAGCGCGAACTGGGTGCCTTGGGTACGCACAAAGTGGGCGGAATTCGTGGTGTAGCGGTGGAATGCTTAGATATCACGAAGAACTCCGATTGCGAAGGCAGCTCACTGGAGCGCAACTGACGCTGAAGCTCGAAAGTGCGGGTATCGAACAGGATTAGATACCCT
+
FGGGGGGCFAFGGGGGGGG8CFEGGGGGGGGGGGGGGGF@EF@EFGGGGGCEFGGGGAFG:7=,C8FFGFGGGGDGGGGGFDGGGGG<,CFFFEFFGGFFGFF?BFEFGCEGDC<FFGC@FFCAEGGGG,5E?CE=?F,:B<+68=:EGF9@<,<FFCFCCD@FGDFFGC*=AFFE@EGG7<:.F-*<1<C8C95B-E2=,#.ECF4:<2<F<E=>E;+18F::*,E>GGFEC;:2GGC@G>CGD:<CD;FC>5**FF;,AFDCE7,,@CF6:@>CGFED8=B+,8+B3CC8:+EFEF:?GEFDEGGFCFGFD8CBB<7EGF@=EC7=?FEACFFFFCGGEAGF<FFFF9EAEFE:GFFB+:DGGGGGFACGFCEFC,GGGGGGGFFGE@;FAGGGGGFDD@GFGGFEGDGGGGGCCFEFFGGGF@EEGGGCCCCC
@sD 345
TGGGGAATATTGGGCAATGGGCGCAAGCCTGACCCAGCAACGCCGCGTGAAGGAAGAAGGCTTTCGGGTTGTAAACTTCTTTTGTCAGGGACGAGTAGAAGACGGTACCTGACGAATAAGCCACGGCTAACTACGTGCCAGCAGCCGCGGTAATACGTAGGTGGCAAGCGTTGTCCGGATTTACTGGTTGTAAAGGGCGTGTAGGCGGCCTGGTAAGTTTGAAGTGAAAGTCCTTCTTTTAAGGAGGGAACTGCTTTGAAAACTGTCGGGCTTGAGTGCAGGAGAGGTAAGCGGAATTCCCGGTGTAGCGGTGAAATGCGTAGAGATCGGGAGGAACACCAGTGGCGAAGGCGGCTTACTGGACTGTTACTGACGCTGAGGCGCGAAAGTGTGGGGAGCAAACAGGATTAGATACCCT
+
GGGCGGGGGCGCGGGGGGGGGGGGGEGGGGGGGGGGGGFFGGGGGGG:FEGFGGGGGFGGFGFGGGGGGGGGGGGGGGGFGEEFGGGDGGGGGGG@FFGGGGGFECCCFFFDGEGG<DGEGGFFC@EFGGGCFFC>,D<FCCG8F88:FEGFEEFFD,<FGGFG>F<<*<FE*;CCFC@FF<:,<F?.8=0<C<:;<5C=<>CCC?GG;5?CC,<2@AF<><98-+@4<9@@,8D;;@F,@2><?FD@3FFGGFFGFCAC<CA>:EGGGGGF8GDC?GGGGGGFCFFGF:BCGFGFECE@7GFEB+@F=EFGFDF=FGFCAE<GEDFGECEEGF@FEF<CEEGCEDE:CFFGGGEADFGFFGGGGGFF6DGCBCFFCEGGGF;7CGFGGGGGEGGFFFFFGGGGGGEFFGF8GCCCCC
@sD 346
TGAGGAATATTGGTCAATGGACGAGGGTCTGAACCAGCCAAGTAGCGTGAAGGATGACTGCCCTATGGGTTGTAAACTTCTTTTATACGGGAATAAAGTGAGCCACGTGTGGCTTTTTGTATGTACCGTATGAATAAGGATCGGCTAACTCCGTGCCAGCAGCCGCGGTAATACGGAGGATTCGAGCGTTATCCGGATTTATTGGGTTTAAAGGGAGCGTAGGCGGGTTGTTAAGTCAGTTGTGAAAGTTTGCGGCTCAACCGTAAAATTGCAGTTGATACTGGCGACCTCGAGTGCAACAGAGGTAGGCGGAATGCGTGGTGTAGCGGTGAAGTGCTTAGATATCACGAAGAACTCCGAGTGCGAAGGCAGCTTACTGGATTGTTACTGACGCTGATGCTCGAAAGTGTGGGGATCAAACAGGATTAGATACCCT
+
AFEFFCFGGGGGGGGGGGGGDGG:@+C8EFFG<FGGGEFGGFG<FGGGGGDGGGGFGGEFEGGGG@FGGAGGGFFGGAFGGFGF,BC?FGG:>EFF9EFG9A,4FGGFGGGDF8FDFFGE9,BEFFG7+@,AEF9EFF?C9ECEDGGGGGGFGGFGFFFGGEGFGGEGGG<:FC7CC7FCG,>FGAEGEDEGFEFGGCEFDDC9<@2E<@GG<CF#<7GD289CF-C?CE>7<AEAFFG9,C@9@<F?BF@:1@:6@FFCEGGG#@/<@=+6(=A:@1+($E@C7,+>6B+F6F@<49,?,DGFB+7GGGFEB8>+,C,8FGEBAGGGFCF8E8F8=9DGDDB:<7GFFFFB,B@@4,F@+C@7GGGGFB,F@<C@@;,E=F9C<,EDFF;FFFFE<F@,,CGFAFCDGGGFGEFFFCCGFDEFFAGGGFGCCCBC
@sD 347
CGAGGAATATTGGCCAATGGGCGAGAGCCTGAACCAGCCAAGTAGCGTGCAGGAAGACGGCCCTATGGGTTGTAAACTGCTTTTATATGGGGATAAAGTGAGCTACGTGTAGTTTATTGCAGGTACCATATGAATAAGGACCGGCTAATTCCGTGCCAGCAGCCGCGGTAATACGGAAGGTCCAGGCGTTATCCGGATTTATTGGGTTTAAAGGGAGCGTAGGCCGCCCCGTAAGCGTGTTGTGGAATGCCGCGGCTCAACCGTGGCACTGCAGCGCGAACTGGGGGGCTTGAGTGCACGCAACGCAGGCGGAATTCGTGGTGCAGCGGTGAAATGCTTAGAGATCACGAAGAACTCCGATTGCGAAGGCAGCCTGCTAAGCTGCAACTGACATTGAGGCTCGAAAGTGTGGGTATCAAACAGGATTAGATACCCT
+
GGGGGGGGGGGGGGGGGGGCGGGGGGGGGGGGGGGGGGGGGGGGGGGGGGGGGGGFFGEGGGGFGGGGGGGGGGGGGGGGGGGGGGGFFGGDFEFGGGGGGGGGGGGEGGGGFGGGGGGGGGGGG<FGGFFFGGGGGGGGGGGGGGDFFGGGGGGGGGGGFD<FEGGGGGGGF@*>FGEFGGCF7BGF@@GGGF<EGDGGCCG@FF:*<?<9CF;FGFGEF9CF0@GDGG#=@FG>EBGG:F;=C/E7EF3CDDDDC<:8@>ACGCEFGFF>EEC>,@666%GGGGFE@,FE*C+ECGEGEF8GGGGEEGGGGDEGGFFGGEC8>GGFEE<@9<BDCFFDE@,:,DGGGFGGGEEGCGGGEGGGGGGGGGGGGGGGFFFFGGGGGGFFEF<FGFGGFGGGGGGGGGGGGGFFFCGGGFGGFEGGGGGFF@?CCCCC
@sD 348
TGAGGAATATTGGTCAATGGACGAGAGTCTGAACCAGCCAAGTAGCGTGAAGGATGACTGCCCTATGGGTTGTAAACTTCTTTTATACGGGAATAAAGTGAGCCACGTGTGGCTTTTTGTATGTACCGTATGAATAAGGATCGGCTAACTCCGTGCCAGCAGCCGCGGTAATACGGAGGATCCGAGAGTTATCCGGATTGATTGGGTGTAAAGGGAGCGTAGGCGGGTTGTTAAGTCAGTTGTGAAAGTTTGCGGCTCAACCGTAAAATTGCAGTTGATACTGGCGCCCTTGAGTGCAACAGAGGTAGGCGGAATTCGTGGTGTAGCGGTGAAATGCTTAGATATCACGAAGAACTCCGATTGCGAAGGCAGCTTACTGGATTGTAACTGACGCTGATGCTCGAAAGTGTGGGTATCAAACAGGATTAGATACCCT
+
<E9@FGCAFGAFFGF<CEF,CFGGGGGG9EFGDFGGGGGDEFGF9FECEGEDFC<EF6C@E,CFGFGG8EC@CFEF,CFFDG?FGGG?FDG@FGGGGG9FFFGGGGD<<EFFGC8EGF7F?E@?FAFCFFC<EACE,,,C,A@F@D@FFAF>@FFFED<BFEDDE67CGEC,@B@>**5>,,>DBBC<CGGF?1>8/CF#CC<E9+7#&.7:=@<AG>?:<BG6>CE:9GF@0CC.:,EEECCC::5%7F=8=3:0/GFB;+DE9,,FFDEFFFD=,C++DE>>8++,9FEA*F9AA9;FCA,GGDGGF><@+8@>EFD8FA>C9GCF=C,4,?F?@9C,5=6,?FGEFA5,A@77F7GGGGGFFFFFF,GF<,EAFGFFEGGGFACGGGFGGGFGGGGGFEGGFGGEFFFGGGGFFGFFCCGGGFFCGGGCCCC@
@sD 31468
TGAGGAATATTGGTCAATGGGCGCAGGCCTGAACCAGCCAAGTAGCGTGAAGGATGACTGCCCTATGGGTTGTAAACTTCTTTTATAAAGGAATAAAGTCGGGTATGTATACCCGTTTGCATGTACTTTATGAATAAGGATCGGCTAACTCCGTGCCAGCAGCCGCGGTAATACGGAGGATCCGAGCGTTATCCGGATTTATTGGGTTTAAAGGGAGCGTAGATGGATGTTTAAGTCAGTTGTGAAAGTTTGCGGCTCAACCGTAAAATTGCAGTTGATACTGGATATCGTGAGGGCAGTTGAGGCAGGCGGAATTCGTGGTGTAGCGGTGAAATGCTTAGATATCACGAAGAACTCCGATTGCGAAGGCAGCCTGCTAAGCTGCAACTGACATTGAGGCTCGAAAGTGTGGGTATCAAACAGGATTAGATACCCT
+
FGCGGGGGGGGGGGGGGGGGGGGGGGGGGDGGGGGGGGGGGGGGGGGGGGGGGGGGFFFGGGGGGGGGGGGEGGGGGGGGGGGGGGGGFCFFGFGGGGGGGGGGCGGGGGGGGGGGGGGGGGGGGGGGGGGGGGGGGGGGFF7FGFGGGFGGGGGGGGGGGGGGGGGGGGGGGGGGEGGFFGGGGGGGGGGGGGGGGGGGGGCFGGFDGCAFGG;AFBEGFFGGFGGCFGFDFFFA@EGFGGGGEFGGGGFGGGGFGGGGGGGGGFGGCFGFFGFGF:C?CGGGGGF?4,FG?E,CGGGGGE@GGFGGDFFE>,BDGGFFBAGEAGFFGGFGFGFFFGFDAGGGFGGGGGFF<C7ECGGEFDGFGGFFB8DGGGGGFGGGGFFGGGCFGGFGGGGGGGGGGGGGFECGGGGGGFEAF9GGGGGGFGGGFEGCCCCC
@sD 350
TGAGGAATATTGGTCAATGGGCGCAGGCCTGAACCAGCCAAGTAGCGTGAAGGATGACTGCCCTATGGGTTGTAAACTTCTTTTATATGGGAATAAAGTTTTCCACGTGTGGAATTTTGTATGTACCGTATGAATAAGGATCGGCTAACTCCGTGCCAGCAGCCGCGGTAATACGGAGGATCCGAGCGTTATCCGGATTTATTGGGTTTAAAGGGAGCGTAGGCGGACGCTTAAGTGAGTTGTGAAGGTTTGCGGCTCAACCGTAAAATTGGAGTGGATACTGGCTGTCTTGAGTACAGTAGAGGTGGGCGGAATTCGTGGTGTAGCGGTGAAATGCTTAGATATCACGAAGAACTCCGATTGCGAAGGCAGCTCACTGGACTGCAACTGACACTGATGCTCGAAAGTGTGGGTATCAAACAGGATTAGATACCCT
+
GGGGGGGGGGCGGGGGGGGGFGGCGGEGGGGEFGGGGGGGGGDFGGGGGGGGGGGGGGGGGGGGG8EFFGGGGGGFCFGGGGGGFD<EDFG,AFGGGGGGGGFGGDGG8EDEFD<FFFFGF,CA,CEFDCBFGFFGGGE88?=FGFED@FGGGA=CFGF?<FDGE6FFFECD9EGGCCF<CFFDG7*CCE8CBFC*C:CF7CF,3<***?,CFGC582C><97;,45*&:=EGF@6#'EF@>*=;ECCF78E4@?@8>B:;6:,9,/FA3:#9F@0,,08=-DA,<9,,EF?*D=:,@EAFF@B+EFFC=FCGD=>BGGEFFCC5C@,GGFA@?DFAEB9EAAFE<8FAGGGGFCDEGGFC:C?B@9F@FE?GGGDFGGGGGGGGCEFFGGGFDGE@CF<GGFGFGEEFEFEDGGGGDGFGFFFGAF<GGGCCCCC
@sD 21580
TGAGGAATATTGGTCAATGGACGAGAGTCTGAACCAGCCAAGTAGCGTGAAGGATGACTGCCCTATGGGTTGTAAACTTCTTTTATACGGGAATAAAGTGAGGCACGTGTGCCTTTTTGTATGTACCGTATGAATAAGGATCGGCTAACTCCGTGCCAGCAGCCGCGGTAATACGGAAGGTCCGGGCGTTATCCGGATTTATTGGGTTTAAAGGGAGCGTAGACCGTCGGTTAAGCGTGTTGTGAAATGTAGTGGCTCAACCAGGGCATTGCAGCGCGAACTGGCAGACTTGAGTGCGCAGGAAGTAGGCGGAATTCGTCGTGTAGCGGTGAAATGCTTAGATATGACGAAGAACTCCGATTGCGAAGGCAGCCTGCGGTAGCGCAACTGACGCTGAAGCTCGAAAGCGTGGGTATCGAACAGGATTAGATACCCT
+
EEAEFFGGGGGGGGGGGGGFGGGCEGGCGFGGGGGGGGGDFGGGGGGGD@FFGDGGGGGGGGGGGGGGGGGGGGGGGGFGGGGGGGGGGGGBFDFFFGGGGGFFGGGGGGGFFFCFCCEEGFFGGDGGGGGGAFG9FGGGCA=GGFGGD<FFGGGGGGGGGGGFGGGGG7FFFGGG>FFGF9@CCEGGGGGGGGGC5=F,EG=GGGBF>A</<CFFF?B=6;::9C<9,FB;CGG<E5FEGF@G9GGCF;GF:FD;6GF@EF58CCE@>9992<BCDFA=8FEA=<ADFF<F0DGFCFEFFGGGFC+F@8?>6,@7GGGFFGGGFGEFFGGGGFGF9FEGFDFGFFCGFB9AEFECCGGEF:EEF@FGGCGFEEBCC,FCCGECDGFFBFGGGCFEF:GGGGGGGFGGGFGGGGGGGFCFGGGFCGGGGGGCCCCC
@sD 352
TGAGGAATATTGGTCAATGGACGAGAGTCTGAACCAGCCAAGTAGCGTGAAGGATGACTGCCCTATGGGTTGTAAACTTCTTTTATACGGGAATAAAGTGAGCCACGTGTGGCTTTTTGTGTGTACCGTATGAATAAGGATCGGCTAACTCCGTGCCAGCAGCCGCGGTAATACGGAGGATCCGAGCGTTATCCGGATTTATTGGGTTTAAAGGGAGCGTAGGCGGGTTGTTAAGTCAGTGGTGAAAGTTTGCGGCTCAACCGTAAAATTGCAGTTGATACTGGCGACCTTGAGTGCAACAGAGGTAGGCGGAATTCGTGGGGTAGCGGTGAAATGCTTAGATATCACGAAGAACTCCGATTGCGAAGGCAGCTTACTGGATTGTAACTGACGCTGATGCTCGAAAGTGTGGGTATCAAACAGGATTAGATACCCT
+
FFFGGGGGGGGGGGGGGDFGGGDFGGCFGGGGGGGGGGGFCGGGGGDF7FGGGGGGGFFFFGGGGCFGDGGGGGFGGGFGFEGGGGGGGGGDEEFCFGGGGGGGGGEGFGFEGFF<FGGGGGGGGFEGGDGFGFDG<<ECDCCF>F7=,CC8FDCEG<DG<FCEEGFGGG7:FFF7FEC>FFFGGCEGGGGGG?EE5*<BCCFGCGGE:7<EFDDFG=DA4CEGFFC#:CEC9C;B;4:D60-C27<9=F<FDEGCD,CD@GFEFAF2C2F?GGEF@C9CCEFB@EEFDECF>F9FE;9?,,D<GGGB+=FCDD@ECEEFFBC>>ECE;FFB<EFFFFGFE@,=GGFGFFFGGGGF7GGGGGGGGFGGGFGGFDGF@?GGGGGGGGGGGGFGFE8GGGGGFCGGGGGGFCFGGGGGGGGGGFGGGGGGFGGCCCCC
@sD 353
TGAGGAATATTGGTCAATGGACGAGAGTCTGAACCAGCCAAGTAGCGTGAAGGATGACTGCCCTATGGGTTGTAAACTTCTTTTATACGGGAATAAAGTGAGGCACGCGTGCCTTTTTGTATGTACCGTATGAATAAGGATCGGCTAACTCCGTGCCAGCAGCCGCGGTAATACGGAGGATCCGAGCGTTATCCGGATTTATTGGGTTTAAAGGGAGCGTAGGCGGACGCTTAAGTCAGTTGTGAAATTTTGCGGCTCAACCGTAAAATTGCAGTTGATACTGGGTGTCTTGAGTACAGTAGAGGCAGGCGGAATTCGTGGTGTAGCGGTGAAATGCTTAGATATCACGAAGAACTCCGATTGCGAAGGCAGCTTGCTGGACTGTAACTGACGCTGATGCTCGAAAGTGTGGGTATCAAACAGGATTAGATACCCT
+
CCFGGGGGGGGGGGGGGGGGGGGGGGGGGGEFGGGGGGGFFFGGGGGGGGGGGFGGGGFGGGGGG8FGGGGGGGGGFFCGGGGGGF,EFGGGGCFFGGGGGFGG>FGDGGGGGGGGGGCFCFEFFGDEFGGGGEAEFGCCECBGGGD,FGGGGGFCFGEFGEFGGGGDGE@:,@8FEGGCFECFE75FFC@EFGEGDDFC:F>F9/C5C=;<6?FFDFG>;CCD:<0.D9>GCED0@:C<9C9E<<E@.:DGEDDCCCFDA@5DEDFGGGGFGGFAE,F=GGGFF8GGFACA*?;<9CEF8F=<@F7GFFGGGGGGGGGGGEEC)GGGGFGFCGGGFGGGGGFGGGGGEF9GFCDF7GGGGGGGGGGGFECGFFDFGFFEGGGEGGGGGGGGGGGGFDGGFGFGGGGGGGGGGGGGGGGGGFGGGGGGGGGCCCCC
@sD 354
TGAGGAATATTGGTCAATGGGCGCAGGCCTGAACCAGCCAAGTAGCGTGAAGGATGACTGCCCTATGGGTTGTAAACTTCTTTTATAAAGGAATAAAGTCGGGTATGTATACCCGTTTGCATGTACTTTATGAATAAGGATCGGCTAACTCCGTGCCAGCAGCCGCGGTAATACAGAGGTCTCAAGCGTTGTTCGGAATCACTGGGCGTAAAGCGTGCGTAGGCGGTTTCGTAAGTCGTGTGTGAAAGGCGGGGGCTCAACCCCCGGACTGCACATGATACTGCGAGACTAGAGTAATGGAGGGGGAACCGGAATTCTCGGTGTAGCAGTGAAATGCGTAGATATCGAGAGGAACACTCGTGGCGAAGGCGGGTTCCTGGACATTAACTGACGCTGAGGCACGAAGGCCAGGGGAGCGAAAAGGATTAGATACCCT
+
DFGGGEFGGGGGGGGGGGGGGGGGGGGGGGGGGGGGGGGGGGGGGGGGGGGGGGGGGGGGGGGGGGGGGGEGGGGGFGGGGGGGGGGGGGGGGGGGGGGGGGGGGGGGGGGGGGGGGGGGGGGGGGGGGGGGGGGGGGGGFGGGGGGGGFGGEGFGFGGGG8DFEGGFGGGGGGACCCFCEGGGGGFGGG6>EGCEE5CF?G:>FF7GGGEG?<CEE6GFFDGGFFGD=FEFFCG7<:FD-E>FFF.CC7CGGDE8::CEGECCCFGEEFFFFFECC9BC>FFAC,9CCFAE9GFECECC6GGGGGFGFEB@@,=7B@EGDBAGEGDFGGGEC,6>EF9DFCEBFGF<EAGGFGGGFEGGGGGGGFCFECGGGGGFF,<FFA9ECFFGGGFGGGGGGGGGGGGGFGGGGGGGGFFECGGGFFGGGGGGDEFCCCCC
@sD 355
TGGGGAATATTGCACAATGGGGGAAACCCTGATGCAGCGACGCCGCGTGGAGGAAGGAGGTCTTCGGATTGTAAACTCCTGTTGTTGAGGAAGATGATGACGGTACTCAACAAGGAAGTGACGGCTAACTACGTGCCAGCAGCAGCGGTAAAACGTAGGTCACAAGCGTTGTCCGGAATTACTGGGTGTAAAGGGAGCGCAGGCGGGAAGACAAGTTGGAAGTGAAATCCATGGGCTCAACCCATGAACTGCTTTCAAAACTGGTTTTCTTGAGTAGTGCAGAGGTAGGCGGAATTCCCGGTGTAGCGGTGGAATGCGTAGATATCGGGAGGAACACCAGTGGCGAAGGCGGCCTACTGGGCACCAACTGACGCTGAGGCTCGAAAGTGTGGGTAGCAAACAGGATTAGATACCCT
+
<EDFGB@CGGGGGGGGGGGGGGGGEFG?FEGGAFGDFG7FFGGGDGEFCEGGFFGGEFFGGGGGGGG@FGG<DFFGGGFGGFFGGGGGGFFGGFFDFGGGGGDEFGGGGFGGGGGFG8BEFDFDGEEGFC<FCGFGGFFCF@C,@D8FG7FFGGGF8FGAFGGCF5DFGDE89CEGCGCCFG*FF;;DFCCFC3CB=CCEC5<5::>C?;;@CF?@FFE;@F<<217=E0E<9:8%GGGGF:GGFCCD7GFFF<@6CE?DGDB#CGGF<A8)4<DF@3FCGGFDB6EGF=?49,+CCF7FAA=E@GECFGGGGGGECFFDGGDFFCGGGFGFCGFFEGGGGDGGGGGGFBGGGGGGGGGGGGGGGGGGGFCGGGFFFCCCGEGGGGGGGGGFFGGGFGFFFGGGGGFGGGGCCCCC
@sD 35966
TGGGGAATATTGCACAATGGAGGAAACTCTGATGCAGCGACGCCGCGTGAGTGAAGAAGTAATTCGTTATGTAAAGCTCTATCAGCAGGGAAGATAGTGACGGTACCTGACTAAGAAGCTCCGGCTAAATACGTGCCAGCAGCCGCGGTAATACGTATGGAGCAAGCGTTATCCGGATTTACTGGGTGTAAAGGGAGTGTAGGGGGCCATGCAAGTCAGAATTGAAACTCCGGGGCTCAACCCCGGAACTGCTTTTGAAACTGTGAGGCTAGAGTGCAGGAGGGGGGGGTGGAATTCTTAGTGTAGCGGTGAAATGCGTAGATATGAGGGGGAACACCAGTGGCGAAGGCGGCTCACTGGACTGTAACTGACACTGAGGCTCGAAAGCGTGGGGAGCAAACAGGATTAGATACCCT
+
AF8C7CFGGGGCFGGCGGDFGFGGGGG9FAFFCFGADFDCGGGEGGGC@CFFGFGCFGGGGGE,CDEFCFGGCFGFGGGGGGDAFDCE+CBDFFAEAFFGGGGGFGFFF8=EEFCEA,=?FGGEGGGGGGGG7=8=DFCF<B@GEGC:FE79F=@,37>,@FFGCF*FCFCGFGGC*1FF,@;@8F=E:,CECGC*:*:<++2*C/;+8FCF'F76EFFG.#$G*<A1<@DEFCE9@*<@EFD?=CF1@$8+7:8@7@2DD:B%FBFC,?<?B8FFFGFC8=CEG++<E@=EFE9E@,GFGGE@>8,EC9FF?@=CB<FCE=9EC:GGFFCF:CFCF@,GCF@<EC:F@>FFEFFFE<DGF@AFFEFCFFF9FGFF<FF,FGGGC;FEF8GGEDE@,6BA<FGGGDGGFFGCCCC<
@sD 357
TAGGGAATTTTCGGCAATGGGGGGAACCCTGACCGAGCAACGCCGCGTGAAGGAAGAAGGAATTCGTTCTGTAAACTTCTGTTATAAAGGAAGAACGGCGGATATAGGGAATGATATCCGAGTGACGGTACTTTATGAGAAAGCCACGGCTAACTACGTGCCGGCAGCCGCGGTAATACGTAGGTGGCGAGCGTTATCCGGAATTATTGGGCGGAAAGAGGGAGCAGGCGGCGGCAGAGGTCTGTGGTGAAAGACTGAAGCTTAACTTCAGTAAGCCATAGAAACCGGGCGGCTAGAGTGCAGGAGAGGATCGTGGAATTCCATGTGTAGCGGTGAAATGCGTAGATATATGGAGGAACACCAGTGGCGAAGGCGACGGTCTGGCCTGTAACTGACGCTCATTCCCGAAAGCGTGGGGAGCAAATAGGATTAGATACCCT
+
FGGFGGGGGGGGGGGFEGGDGGGGGGGGGGGGGGGGEGGGGGGGGGGGGEFGGFGGDFGG8FFGGGFCFGGGGGGGGGGGGGGGGGGGGGGFFGGGGDGGGGGGGGGGGGGGGGGGGGGGGG:CFGGGGGGGGFFFGGFGGGGGGGGEGGGDGGCGGGGGGFEGCEDGGG>CCGGEFGGGGGGGGGFGD5?EGEGGGFGGDDGGFFG,GFCF3*?>F<CFB?4DDFGF:+EGGE51?FG?6=4@CFG7AF4BFCFEFGFCE@@:@9CE;FFD@9:@FE>FFGC=+=F@8+,,@,,?*B8F8FDF;8,?8@+GGGFECFGGE<E,E@C@)C7GEFCE7FGCBCF@GFFFGGGDF?GFDGFGGGGGGGGFF:GGGFGFEGGF?F=F<FGGGGFDFECEFFGGGGGGGEGCGGGGGDCDC@CGGGGGGGGGGGGGGGGCCCCC
@sD 358
TGGGGAATATTGCACAATGGAGGAAGCTCTGATGCAGCGACGCCGCGTGAGTGAAGAAGTAATTCGTTATGTAAAGCTCTATCAGCAGGGAAGATAGTGACGGTACCTGACTAAGAAGCTCCGGCTAAATACGTGCCAGCAGCCGCGGTAATACGTATGGAGCAAGCGTTATCCGGATTTACTGGGTGTAAAGGGAGTGTAGGTGGCCATGCAAGTCAGAAGTGAAAATCCGGGGCTCAACCCCGGAACTGCTTTTGAAACTGTAAGGCTGGAGTGCAGGAGGGGTGAGTGGAATTCCTAGTGTATCGGTGAAATGCGTAGATATTAGGAGGAACACCAGTGGCGAAGGCGGCTCACTGGACTGTAACTGACACTGAGGCTCGAAAGCGTGGGGAGCAAACAGGATTAGATACCCT
+
<FFFGCFDFFGGGGGGGGGGGFGGGGGGGGGGGFGGGGGGGGGGGGGFGGGGGGGGFFFEFD9FGFEFGGGFGGGGFGG<FGGFGGC8CFFFGGGGGGGGGGGGGGGGGGGGGGGFGGGGGGGGGC@FGGGGGGGGGGGCGGGGGEGDFEFFFEGFGAEFFFD*@>FG:FGGGGGGEGGGG>GGGG<>:=FGFGC4<>=+::F:FF7CEFFGGFF=GEBE@@2FF;GFFG6CEEGCGGFCCGGEGGD$=.BCDFF>GE>?CCFFEGGG@@GGEGGGGGGF@FDCGGFD<DEF@9,9,=8?=,>B8+BGFFEC4??86EE=GDGGEFGFEFFBGFGFE<E?7GDGGEDGGEFCGGGGGFFCGFEAGFCEDE,CEDFF,F@@FEF@B7GGGGGGFFECDFEAGGGGFCFGGGGCCCCC
@sD 36215
TGAGGAATATTGGTCAATGGACGAGAGTCTGAACCAGCCAAGTAGCGTGAAGGATGACTGCCCTATGGGTTGTAAACTTCTTTTATACGGGAATAAAGTGAGCCACGTGTGGCTTTTTGTATGTACCGTATGAATAAGGCTCGGCTAACTCCGTGCCAGCAGCCGCGGTAATACGGAGGATTCGAGCGTTATCCGGATTTATTGGGTTTAAAGGGAGCGTAGGCGGGTTGTTAAGTCAGTTGTGAAAGTTTGCGGAGCAACCGTAAAATTGCAGTTGATACTGGCGACCTTGAGTGCAACAGAGGTAGGCTGAATTCGTGGTGTAGCGGTGAAATGCTTAGATATCACGAAGAACTCCGATTGCGAAGGCAGCTTACTGGATTGTAACTGACGCTGATGCTCGAAAGTGTGGGTATCAAACAGGATTAGATACCCT
+
AFGGG8FGGGG<AFGAFFGCFGEGGGGFFEGFGCFG@BFD<CFFDGGBC:@F<ECFFF@ECDFFGGGGGGE@BEFGGGFGGGGGGGFGFGFGGGFGGGGG9E8EE<FDFFGCFGGDFG+,<CA<?EFG++A8<FGGGG9,44@FGGGGGGFFGCBFFG8BF8BF7CFGEF7EBBFCE<FE@EFGC,*<F@C@;?<:*5<CF7FDCC<C@<FCCFGF*;FCDFC9=>3GCCD@1<7-,,@D<C#8<98EF@6<G:6$*;9:++:9;DFF854GFEFFF=,2DEFC>55599<90GGEEA9,E,AD==,FE@,E+,CEBCA,,58+):CGCFF@,FFDFFGDGGFBCF<GF@C,E7CF8,E7EFB8FFFFC,9FGGFE9GGGDGGGGEFEGGFGGFCB,FBFF@GEFFGGGGFFCFFGGFFEEFGGGGFGGFGCC?CC
@sD 360
TGGGGAATATTGGGCAATGGGGGGAACCCTGACCCAGCAACGCCGCGTGAAGGAAGAAGGTTTTCGGATCGTAAACTTCTATCCTTGGTGAAAATAGTGATGGTAGCCAAGAAGGAAGCCCCGGCTAACTACGTGCCAGCAGCCGCGGTAATACGTAGGGGGCAAGCGTTGTCCGGAATGATTGGGCGTAAAGGGCGCGTAGGCGGCCTGGTAAGTTTGAAGTGAAAGTCCTTCTTTTAAGGAGGGAACTGCTTTGAAAACTGTCGGGCTTGAGTGCAAGAGAGGTAAGCGGAATTCCCGGTGTAGCGGTGAAATGCGTAGAGATCGGGAGGAACACCAGTGGCGAAGGCGGCTTACTGGACTGTTACTGACGCTGAGGCGCGAAAGTGTGGGGAGCAAACAGGATTAGATACCCT
+
GFGGGGGGGGGGGGGFGGFGGGGGGGGGGGGGGFGGGGGGGGGGGGGGGGGGGGGGGGGGG9FFGGGGCEEGGGGGGGGGGGGGGGGGGGGGGFFFGFFGGCGGGCGGFGGGGGGGFGGGFEFGGGGGGGGGGGGGGGGGGG7CEDCGCE8+<EF6EF5C5*?ECGGEGDGGGGGGCEFG@G=ECEGGEGEFCGGCG=FECDE@EEDFGGFCGGGFGFCFFGFC@@GGGFC@F@F@<9FCFCCFFE8GCD87GFFFEFG<88CGGFGD8D@32D8FGGF<DF9GGECGGGEFCFGGEC@BFFB@AFCFFFEA,4,CBC,@E8BF7EFDFCGGEFGFFGGFFCCGGGGFCEGGGGGGGGGGFGGGGGGGGGGGGGGGGGGFDGFGGGGGGGGD<D9GF9FFFGGGGGGGGGGCCCCC
@sD 35758
TGAGGAATATTGGTCAATGGACGAGGGTCTGAACCAGCCAAGTAGCGTGAAGGATGACTGCCCTATGGGTTGTAAACTTCTTTTATACGGGAATAAAGTGAGGCACGTGTGCCTTTTTGTATGTACCGTATGAATAAGGATCGGCTAACTCCGTGCCAGAAGCCGCGGTAATACGGAGGATCCGAGCGTTATCCGGATTTATTGGGTTTAAAGGGAGCGTAGGCGGACGCTTAAGTCAGTTGTGAAAGTTTGCGGCTCAACCGTAAAATTGCAGTTGATACTGGGTGTCTTGAGTACAGTAGAGGCAGGCGGAATTCGTGGTGTAGCGGTGAAATGCTTAGATATCACGAAGAACTCCGATTGCGAAGGCAGCCTGCTGGACTGTAACTGACGCTGATGCTCGAAAGTGTGGGTATCAAACAGGATTAGATACCCT
+
CFFGGGGGGGGGGFGGGGGFGGGGGGGFFGGGGFFGGGGFGG<FGGG@FGGGGGGFFFFFCFFGGGGGGGGGGGGGGGGGGGGGGFGF8CFDFGGGGGGGGGGGGGGGFGGGGGFFGGGFDGDFF@A=FFCDFGGGGGGGGGCGG7CGFCBFGGGG<DG<<FFGEGGGGGGGGGDEGFGGGGGFG@GGGEG)DF=GDEF@GCCGFGEGGE<FCF6AF><9::CGGGEEGG:DDC4:CGGFFFGDGFFGGF>F8:C@D7FACCGFEFFGGFC,?CEFFGF?FFCGGDGF@,EA29DAECGGF?:GFD>GGF9GFE7GED=C,<FB=@CFEEFA,EGGFGED9CE8<GFEE@9@<CEFCFE,:GGFFFCGFC8EFEFFGE@<FFFGGGFGGGFFDCGF9:7GDGGCDGGGGGGCGGFFFF<5FA@FGGGGGFFCCC@C
@sD 21958
TGAGGAATATTGGTCAATGGACGAGAGTCTGAACCAGCCAAGTAGCGTGAAGGATGACGGCCCTATGGGTTGTAAACTGCTTTTATAAGGGAATAAAGTGAGTCTCGTGGGACTTTTTGCATGTACCTTATGAATAAGGACCGGCTAATTCCGTGCCAGCAGCCGCGGTAATACGGAAGGTCCGGGCGTTATCCGGATTTATTGGGTTTAAAGGGAGCGTAGGCCGGAGATTAAGCGTGTTGTGAAATGTAGACGCTCAACGTCTGCACTGCAGCGCGAACTGGTTTCCTTGGGTACGCACAAAGTGGGCGGAATTCGTGGTGTAGCGGTGAAATGCTTAGATATCACGAAGAACTCCGATTGCGAAGGCAGCTCACTGGAGCGCAACTGACGCTGAAGCTCGAAAGTGCGGGTACCGAACAGGATTAGATACCCT
+
DGGGGGGGGGGGGGGGGGGGGGGGGGGEGFGGGGGGGGGGGGGGGGGGDGGGGGGGGGGGFGGGFEFGGGGGGGGGCGGGGGGGGGGGFGGFEFFFGGFGGGGGDFGGGGGGGGGGGGGGGEGGGGGGGGGGGGGGGGGFEFGGGGGGGDG9FFEGFGGGGGGGGGGEGFGGGGGGGGGGGGCEGCGG7=7BFFEGGGGGGFGCC$<FGGGGEGC,48E8BBCD<EGEGFACFGF?E@>AF;/;;DGFFFF;:EDGDFDGFEGFDEC@F98+DGGGEFADGGFD>8FF8B57*+6=DDCGGGECGGGDDGEE@=EEGFFFFB=>*CFECFFFAFFFCGGFB;C=FEF@E9AGFFEGEGGEGGGFFE<CE89GCGGGFDFGGGGGGGGGGGGGGGFCFEFF@FFAFCGGGGGFEEECGGGGGGGGFCFFE@8CCC@C
@sD 363
TGAGGAATATTGGTCAATGGACGAGAGTCTGAACCAGCCAAGTAGCGTGCAGGATGACGGCCCTATGGGTTGTAAACTGCTTTTATAAGGGAATAAAGTGAGTCTCGTGAGACTTTTTGCATGTACCTTATGAATAAGGACCGGCTAATTCCGTGCCAGCAGCCGCGGTAATACGGCAGGTCCGGGCGTTATCCGGATTTATTGGGTTTAAAGGGAGCGTAGGCCGGAGATTAAGCGTGTTGTGAAATGTAGATGCTCAACATCTGCACTGCAGCGCGAACTGGTTTCCTTGAGTACGCACAAAGTGGGCGGAATTCGTGGTGTAGCGGTGAAATGCTTAGTTATCACGAAGAACTCCGATTGCGAAGGCAGCTCACTGGAGCGCAACTGACGCTGAAGCTCGAAAGTGTGGGTATCGAACAGGATTAGATACCCT
+
FGGGGGCGGCFDFGGGGGGFEFGGGGE,CDCCFGGGGGGGGEFCEGGG@FGGGGGGFECCGGGDFCDFGF:CGGAFAF9<FEAFGGFGFFGFEGGGGGGGG9E<BEF@FGGGFCGGGGGGGGGFFBFGGGCDGGFAFGG9E@CEGE7EFFGFDGFDFGFF@:<>+:++@7<7,@8>*@:<CFGGGEDF::1=CF<:;<1<>CGBCF714C9;0901C9<>=DCDF;GGGFF:EFF>B/GGCFFCFE7C<@63,9FD<8GFC<C>FAFFGD6+7E>FC?=DDE:A<,GCE8,5)>+F=CE<DGGECGGE=@59+97GGGFFF,EC86,FDFCA99FDGFE=9,,FCGFGGGGFCFC@,CGDGDGGFGGGGDGGFFGFCEEGGGGFDF@@EGGGGGGGDFBAD>GFF<8,6,GGGGCFCFF@GGGGF<GGGGGCCCBC
@sD 364
TGGGGAATATTGCACAATGGAGGAAACTCTGATGCAGCGACGCAGCGTGAGTGAAGAAGTAATTCGTTATGTAAAGCTCTATCAGCAGGGAAGATAGTGACGGTACCTGACTAAGAAGCTCCGGCTAAATACGTTCCAGCAGCCGCGGTAATACGTATGGAGCCAGCGTTATCCGGAATTACTGGGTGTAAAGGGAGTTTAGGTGGCCATGCAAGACAGAAGGGAAAATCAGGGGCTCAATCCCGGAACTGCTTTGGAAACTGTAAGGCTGGAGTGCAGGAGGGGGGGGTGGAATTCCTGGTGTAGCGGAGAAATGCGTAGATATTAGGAGGAACACCAGTGGCGAAGGCGGCTCACTGGACTGTAACTGACACTGAGGCTCGAAAGCGTGGGGAGCAAACAGGATTAGATACCCT
+
CF<EGEGGGGGGA@FFGGGGFCFGCCCCFGGGDEFGGGFGGDD+@FGFGDF@FFEGFFG9,C6,FE:<<FDFCEF,FA@<EF-,C8FC=F,,+:BB?CCAFGDEGGGGFE8EEDGDFE8,,,BCFF+BAFFFGGCD=,A,:=,>883:C:+@=<F3:,@@CF<7:::FE*@FFFEGG**,>B;DCC;BE,BCFG<,*=,7;7:7:C7C<:,B914&58@2;E/EA,?A.:$C><F11,@)+><;;7:>8FC961G>@CCF:CC/@EDCAC&A:D:CDBB;?GDCE++<F9GDD>8@B,8,FFGE=7E@4,EFGFFECGGGGGFF<CE,E?AGGFF,FFFGGGGFF@CFF:AFGGGGGGFFF@EDFGCFEE9FEF8GGGFAFFFGEECFF<GFGGGGGCGGGGGGGGGFGGFCCCCC
@sD 365
TGAGGAATATTGGTCAATGGGCGCAGGCCTGAACCAGCCAAGTAGCGTGAAGGATGACTGCCCTATGGGTTGTAAACTTCTTTTATATGGGAATAAAGTTTTCCACGTGTGGAATTTTGTATGTACCATATGAATAAGGATCGGCTACCTCCGTGCCAGCAGCCGCGGTAATACGGAGGGTCCGAGCGTTATCCGGATTTATTGGGTTTAAAGGGAGCGTAGGTGGCCGGTTAATTCAGTGGTGAAAGTGTGCGGCTCAACCGTAAAATTGCAGTTGATACTGGCTGTCTTGAGTACAGTAGAGGCAGGCGGAATTCGTGGTGTAGCGGTGAAATTCTTAGATATCACGAAGAACTCCGATTGCGAAGGCAGCTTGCTGGACTGTAACTGACGCTGATGCTCGAAAGTGTGGGTATCAAACAGGATTAGATACCCT
+
AEFGGGGGGGGGGGGGGGGGGGD:CFGGGGFGGGGGGGGGGGGGGGGGGGGGGGGGFGFFGGGGGCGGGGGGGCCFGGGGGGFGGGGGGGGFGGGGGGGFFG9F9EEGGEFG?FFGGGGGFGDGFFGGGCFGGGGGGGCCFGGGCDEBDGGGGGGGGGGFFGGGDG>FFGGGGDDGG7FEC7FE7BECFGGGGF77*C=CFGGGCF:F7<>FGGCA8)<510CFA3##//:@,8##8?GE,=9E13GFF%>EB:DDCFGFF7FE9,9FDGGFFGFF>.@C+DFA,,A,@,,FDEF<FFD<@9444+:GFBE=D8ECEFGGFG>E=FE9FEF;FEC,DC9GGFCGGCGGGGGFFC::@FF@FCGGGGFGGFFCB@EC,FGGF@9<FFGGGFEGGEEF,GGFGGGGGGGDGGGGFEAGDCFEFCGGFFGGFDGCCCCB
@sD 27153
TGGGGGATATTGCACAATGGGCGAAAGCCTGATGCAGCAACGCCGCGTGAGGGAAGACGGTTTTCGGATTGTAAACCTCTGTTCTAAGTGACGAACAAATGACGGTAGCTTAGGAGAAAGCCCTGGCTAACTACGTGCCAGCAGCCGCGGTAATACGTAGGGGGCAAGCGTTGTCCGGAATTACTGGGTGTAAAGGGAGCGCAGGCGGAGAAGCAAGTCAGAAGTGAAAATCCGGGGCTCAACCCCGGAACTGCTTTTGAAACTGTGAGGCTAGAGTGCAGGAGGGGTGAGTGGAATTCCTAGTGTAGCGGTGAAATGCGTAGATATTAGGAGGAACACCAGTGGCGAAGGCGGCTCACTGGACTGTAACTGACACTGAGGCTCGGAAGCGTGGGGAGCAAACAGGATTAGATACCCT
+
GGGGGGGGGGGGGGGGGGFFGGGGGGGGGGGGGEFGGGFFFGGGGGG>FECDGGGGGFEFGDFGGGDFGGGGGGGEFGGGGFFGGGGGGGGG7FGGGGCFGGGDGGGGGFFG9DFDGGGGGGG,B<F,>:>FFGGGGGG<>FFCCFGEFGCFGG@FGFBFGGGGGGF<EE<ECFFGG7=<FGF@FFCG,=:CGFCFG@GEEDECC:CEEGFDECCDFBEFFFGGACCDG+3EEGGFDG8.C@D>CCGGGGE@FAFFEGGEF?GGFGG?E9FEFFBGD<E8FCF=GGGFEFGGE>8E9GFDFFFEC@AGCFGGF?FGF7DGGFED9FGGFGFFA@BEEAE@DCCGEEF7:7EGFFGF<EFGGGGGGGGGFGGGGFCEGGCGGCGGGF7GGGGGGGGFCGGFFFGGGGGGGGGCF8CCCC
@sD 367
TGAGGAATATTGGTCAATGGGCGGAAGCCTGAACCAGCCAAGTAGCGTGCAGGATGACGGCCCTATGGGTTGTAAACTGCTTTTATGCGGGGATAAAGTGGGCCACGCGTGGTCTTTTGCAGGTACCGCATGAATAAGGACCGGCTAATTCCGTGCCAGCAGCCGCGGTAATACGGAAGGTCCGGGCGTTATCCGGATTTATTGGGTTTAAAGGGAGCGTAGGCCGTCTGTTAAGCGTGTTGTGAAAGGTCGGGGCTCAACCTGGGCATTGCAGCGCGAACTGGGAGACTTGAGTGCGCAGGAAGTAGGCGGAATTCGTCGTGTAGCGGTGGAATGCTTAGATATGACGAAGAACTCCGATTGCGAAGGCAGCTTACTGGATTGTAACTGACGCTGATGCTCGAAAGTGTGGGTATCAAACAGGATTAGATACCCT
+
DEEFGGGGGGGFGGGGFGGGGGGGGGGGGGGGGDDFGGGFEGFCGFGGGGF,FGGGGGGGDGGG@AFFGFEEFGGGGGGGGGGGCFEFGFGGCEFFGFEGGGGGGGGGCF7:<BFGGGGGGGGGGGGGGGGCCGGC,:FFFFE@CEEF9,3;FCFCFDEFFF7FC*=BFFEGF?FEEGGGGFCC7FC8?5**0<>:=*;+0*A++;EE8<<EC7C@>6EBF9E8F>#>*:?9<':48FC/;37E?9@#=@5CGGC0CG>>F>:4>@CGFFFDF@2?,9==6,B<,,B<8FGG>F@@+,CF=,><<CBEFB?B=9++>@+,EF>6BGCFFEC,?CFFGFECFGGF@@CCFCGFAFFF7DABGFGGF9GFF<CGDFFEGFFE,CGGGFFFGFCGGGGGFCC<GCGGFGGGGGGFGGGGFFBFFGGF9GGFF8GCCCCC
@sD 34463
TGAGGAATATTGGTCAATGGGCGCAGGCCTGAACCAGCCAAGTAGCGTGAAGGATGACTGCCCTATGGGTTGTAAACTTCTTTTATAAAGGAATAAAGTCGGGTATGTATACCCGTTTGCATGTACTTTATGAATAAGGATCAGCTAACTCCGTGCCAGCAGCCGCGGTAATACGGAGAATCCGAGCGTTATCCGGATTTATTGGGTTTAAAGGGAGCGTAGATGGATGTTTAAGTCAGTTGTGAAAGTTTGCGGCTCGACCGTAAAATTGCAGTTGATACTGGATATCTTGAGTGCAGTTGAGGCAGGCGGAAGTCGTGGTGTAGCGGTGAAATGCCTAGATATCACGAAGAACTCCGATTGCGAAGGCAGCCTGCTAAGCTGCAACTGACATTGAGGCTCGAAAGTGTGGGTATCAAACAGGATTAGATACCCT
+
CGCEFGGGFFGDGGGGFGFFGGGGGCFGGGGGGGGGGGGGGGGGGGEFGGGGGGGGGGEFGGFFGGGGGGEEGF6FGGGGGGGGGGGGGGFGGGGFGGGGDGEFGGGGGGFGGFGGGGGGGGGGGGGGGGFGGGGGGGGGCFGFGGGGGGGGGGGGGGGGGGGFGGGGGGGFFGGGGDCGGGGG@EGGGGGGG?FG@5GGFFG?CG:=CCFFGGGFG>GB0CFFFFGGGFFGGFG?@DFGGGFGGG?FGGCEEGDEGGGDFEGGGGFDCFGFGGE@;@8GGGGGGF@F,EGGFGGGGFCDGGGFFGGGGGEE84+E@CGGFFEC=F@,AGGFGGGGE<AFGGGGFCGGGGGFECCGGGF@CGF@FGFGGCGGFGGGGGGGGGGGGGGGGGGGGGGGGGFCFGGGEGGGGGGFFGGGGGGFDGGGGF<FEGGCCCCC
@sD 369
TGGGGAATATTGCACAATGGAGGAAACTCTGATGCAGCGACGCCGCGTGAGTGAAGAAGTAATTCGTTATGTAAGGCTCTATCAGCAGGGAAGATAGTGACGGTACCTGACTAAGAAGCTCCGGCTAAATACGTGCCAGCAGCCGCGGTAATACGTATGGAGCAAGCGTTATCCGGATTTCCTGGGTGTAATGGGAGTGTAGGTGGTCATGCAAGTCAGAAGTGAAAATCCGGGGCTCAACCCCGGAACTGCTTTTGAAACTGGAAGGCTGGAGTGCAGGAGGGGTGAGTGGAATTCCTAGTGTAGCGGTGAAATGCGTAGATATTAGGAGGAACACCAGTGGCGAAGGCGGCTCACTGGACTGTAACTGACACTGAGGCTCGAAAGCGTGGGGAGCAAACAGGATTAGATACCCT
+
CFEGGGGGGFGGGGGGGGGEF@FFGGGFGGGFFFGGGGGG@FCE@FD@F76CDFFEEEACEGFGFEFECFGGCEDFGGGGGG9?F@,BFC?BFED??FCCFFEGGGG<F8F,,:=<?8F8,BCEGCCG9EFGFFFG+,8>=DFECECFFEC7@,@CFC::FGG*?8>FG<FC@FCEEF7C,@CGG7CFFCE++,44/72?C>:,<:*,2,,2B,7@+9F=C;9=1;+*AGGF@C802+#3.3+@:,8>A@3*8,@,7,+6+,B,F8FF@58ED<=CFBG@D:=FF8?,GEED88E8@=99EGC>AGCCFGFFGF=E@69FGGFFF<EEE9CF7GGGGGGGFCC7GF:FGFFF@C9GGGDFADEGFGGFGGFECAGCBDGFGGGGEFGCGFGFGGEFGEGFGGGGGGGGGFGCCCCC
@sD 370
TGGGGAATATTGCACAATGGAGGAAACTCTGATGCAGCGACGCCGCGAGAGTGAAGAAGTAAATCGTTATGTAAAGCTCTATCAGCAGGGAAGATAGTGACGGTACCTGACTAAGAAGCTCCGGCAAAATACGTGCCAGACGCCGCGGTCATACGTATGGAGCAAGCGTTATCCGGATTTACGGGGAGCAAAGGGAGTGTAGGTGGCCATGAAAGTCAGAGGTGAAAGTCCGGGGCTCAACCCCGGAACTGCTTTTGAAACTGTGAGGGGAGAGGTCAGGAGGGGTGAGTGGAATTCCTAGTGTAGCGGTGAAATGCGTAGATATTAGGAGGAACACCAGTGGCGAAGGCGGCTCACTGGACTGTAACTGACACTGAGGCTCGAAAGCGTGGGGAGCAAACAGGATTAGATACCCT
+
BEFGECCGFD9FFFGGGGCD@ECFFGFF,CFGFGGGGGGC:FEFGGC+@FGGCEFEAEDCAF,5E?CCF,CCC<FEGFCAF@FFDFG<FGDEEEACEBFACGFGGGA<BEGCF?<,?CF=DCFCC+8<B9,CFG87F9><+++3@BEGC*17,,3>><EFC7>F,<1C*1=,<;*<*14FEF**4=***8<85=:9:5C0:C9*,4;+,5,,,>,6:9>6,,+AG@4**EGE@5,4,C@EFCCCD;E7,@:*9GGFFE8DF?<8GFC8,??===9,GGGF6EFFB,FGGGGGFDC8E=8?8GGGFGGGFGGFEDGGGFAD<8FF<FCEE9AAB:,FFA=F7GEFFF:CF:,FEEFF<FEGGFGFGDFGGGGGGGFFCGGFFGGGGGDCFFED@CEEFGFFFEFFGGGFFFFCA@A-
@sD 371
TGGGGAATATTGCACAATGGAGGAAACTCTGATGCAGCGACGCCGCGTGAGTGAAGAAGTAATTCGTTATGTAAAGCTCTATCAGCAGGGAAGATAGTGACGGTACCTGACTAAGAAGCTCCGGCTAAATACGTGCCAGCAGCCGCGGTAATACGTATGGAGCAAGCGTTATCCGGATTTACTGGGTGTAAAGGGAGTGTAGGTGGCGATGCAAGTCAGAAGTGAAAATCCGGGGCTCAACCCCGGAACTGCTTTTGAAACGGTGAGGCTAGAGTGCAGGAGGGGTGAGTGGAATTCCTAGTGTAGCGGTGAAATGCGTAGATATTAGGAGGAACACCAGTGGCGAAGGCGGCTCACTGGACTGTAACTGACACTGAGGCTCGAAAGCGTGGGGAGCAAACAGGATTAGAGACCCT
+
EFGGGGGGGGGGGGGGGGGFGCGGGGGGGGGGGGGGGGGGGGGGGGGF:FFFGGGGGGFFGGGGGGFFGGGGGGGGGGGGG9FGGGGGGGGGGGGGAFGGFGEGGGFFGGGGCFGGGGGFGGGGGGGGGDCGFGGGGDDDFGGFDCCCCFFGGGGGGGGC,<@FFGCFG7CDCFEGGDFGFFGGGGGG7<@F9FE@<=C>=GGC@@F#<<FF9FCF;?GA;FFCF,<BGGFGGGG,CCCFCEDGFE=?>,?DFF;FCGCDC.FF=?FGDGFF5AGFDE@84EEFC,GDGGFE,8AECEDFFCE@)B,E@9,,DGGEGFFD?8FAAGGGFEGF@C,,FFGGDEFDEEDGF7GGGGGGGGGGGGGGGGGFCFGFFFDGGGGGFGFGEGGGGGGGGFGGGGFFFGGGFGFFFB,CCCCC
@sD 23768
TGAGGAATATTGGTCAATGGGCGCAGGCCTGAACCAGCCAAGTAGCGTGAAGGATGACTGCCCTATGGGTTGTAAACTTCTTTTATAAAGGAATAAAGTCGGGTATGTATACCCGTTTGAATGTACTTTATGAATAAGGAACGGCTAACTCCGTGCCAGCAGCCGCGGTAATACGGAGGATCCGAGCGTTATCCGGATTTATTGGGTTTAAAGGGAGCGTAGATGGATGTTTAAGTCAGTTGTGAAAGTTTGCGGCTCAACCGTAAAATTGCAGTTGATACTGGCGACCTTGAGTGCAAAAGAGGTAGGCGGAATTCGTGGTGTCGCGGTGAAATGCTTAGATATCACGAAGAACTCCGATTGCGAAGGCAGCTTACTGGATTGTAACTGACGCTGATGCTCGAAAGTGTGGGTATCAAACAGGATTAGATACCCT
+
DFGGGGGGEFFCECCFFCFGBC:CEF@FFD@CFFCFFGGGGGGGGGEEFGGGCFD<FCAFFGFFGDFGGFEFFFGA9EGGGAFGAFGGAFGGGGGGGGGGCGGFGDDFFE9EFGGFFF7,CFF?,FG9FFD;B@,,:?FF,BFFGGEGFD<BFEFGFF<FG8FFGGDF3<CEFCC:FCC<DD:FFFGEG<<EG?GDGGEG<C3=CCFEGGGFGGCA:1F5;BFCE;*CD;<9CGF;(0@CEFEECE:D7(6F7DFGFCCF@FC9CEF+<E:=A:*:GAD=EEEC@C?B,GGFFFFFDC9,E9CEF8:77GE,==EDGFFFC86+)GGGGGGFC?E@,6FD?EAE8GFGGGFGDCCEF@FGFEEGGFGGF<9GGGFEFFFGFGCGFGFFBBCCGFDF@GF8GGECC@B@@GGGE,C,F@C,FGGGGGGGGFF@B9CC
@sD 36333
TGAGGAACATTGGTCAATGGACGAGAGTCTGAACCAGCCAAGTAGCGTGAAGGATGACTGCCCTATGGGTTGTAAACTTCTTTTATACGGGAATAAAGTGAGCCACGTGTGGCTTTTTGTATGTACCGTATGAATAAGGATCGGCTAACTCCGTGCCAGCAGCCGCGGTAATACGGAGGATCCGAGCGTTATCCGGATTTATTGGGTTTAAAGGGCGCGTAGGCGGACGCTTAAGTCAGTTGTGAAAGTTTGCGGCTCAACCGTAAAATTGCAGTTGATACTGGCGACCTTGAGTGCAACAGAGGTAGGCGGAATTCGTGGTGTAGCGGTGAAATGCTTAGATATCACGAAGAACTCCGATTGCGAAGGCAGCTTACTGGATTGTAACTGACGCTGATGCTCGAAAGTGTGGGTATCAAACAGGATTAGATACCCT
+
@FFFGGGGFEFGGFGGGGGFGGGGGGGGGAFGGFGGGGGGFGGGGGGGGGGGGGGGGGGGGDGGGGGGGGFGGGGGGGGGGGGGGGFGGEGFEGGGGGGGGGGGGGGFGGGGGDCFGGGGGGGGGGGGGGGGEFFGGGGFCFCGGCEFFGGGEGGGGGGGGGGGDECCGGGGF=CC:*C:B@GGGGC<<:CBCFEF5:FGFG6EFFFGGFFC<FG#::CD>FGGGGC9CEFF?::@6:CCGFE@A,2E@C8CC==$;:<FBFGFDEDGGF>7FGCC9?F<GEGFCE:,,FEA9F9E9FGFGGGGDEFGGGGGDGGGGGGGEFGCBEGFCFFAEAGGGGGGGGGGGGDGBGFFDFCF7EFC@ECDDFDFF8DGGFFAGGFGGGGGF<CEFECGGGGFCGGGE:EGGGGGGGGGGFGGGF<EEGGGGGEDFGE<CCCC
@sD 32004
TGAGGAATATTGGTCAATGGACGAGAGTCTGAACCAGCCAAGTAGCGTGCAGGATGACGGCCCTATGGGTTGTAAACTGCTTTTATAAGGGAATAAAGTGAGTCTCGTGAGACTTTTTGCATGTACCTTATGAATAAGGACCGGCTAACTCCGTGCCAGCGGCCGCGGTAATACGGAGGATTCGAGCGTTATCCGGCCTGATTGGGTTTAAAGGGAGCGTAGGCGGGTTGTTAAGTCAGTTGTGAAAGTTTGCGGCTCAACCGTAAAATTGCAGTTGATACTGGCGACTCTGAGTGCAACAGAGGTAGGCGGAATTCGTGGTGTAGCGGTGAAATGCTTAGATATCACGAAGAACTCCGATTGCGAAGGCAGCTTACTGGATTGTAACTGACGCTGATGCTCGAAAGTGTGGGTATCAAACAGGATTAGATACCCT
+
@FFGGGGGGGGGGFGGGGGGGGGGGF@CFGGGFGGGGFGGGGGGFGCFEGGFGGGGGGGGGGGGGFFGGGGDGCGGGGGGGGGGGGGGGFGGGCEDFGDGF<<FFGGG?FEEFCFGGGGGGFA,BEGGGGGGGGGEEGFFGGGGGCCAGFEGFE+BDFFEEDCGGGGECGGGCGGEG7C7FGGD,6=FGCCFCFGG%#B*<FFFCFCCGC9C<@FA7DFD>D@C<:GGFD@89EF;>CEGGF:;E;9CFF6FCFGGC@FE8;GFFCFGGC#DFEGEE<C:EEGFEC5:,,AA8CFGECEFFGGGGGGGECFCGGGGGFGGGGGGFECFGFGGGGEFC<,,GFF@GECGFF<F8CEGGGGFEFB8<E@GGFAGGGGGGFFGGGGGGGEGCB@7GFCGFGGGGDGGGGGFFFGGGGGGGEFEFGGGGCDCGGFACCCC
@sD 375
TGAGGAATATTGGTCAATGGACGAGAGTCTGAACCAGCCAAGTAGCGTGAAGGATGACTGCCCTATGGGTTGTAAACTTCTTTTATAAAGGAATAAAGTCGGGTACGCATACCCGTTTGCATATACTTTATGAATAAGGATCGGCTAACTCCGTGCCAGCAGCCGCGGTAATACGGAGGATCCGAGCGTTATCCGGATTTATTGGGTTTAAAGGGAGCGTAGATGGATGTTTAAGTCAGTTGTGAAAGTTTGCGGCTCAACCGTAAAATTGCAGTTGATACTGGATGTCTTGAGTGCAGTTGAGGCAGGCGGAATTCGTGGTGTAGCGGTGAAATGCTTAGATATCACGAAGAACTCCGATTGCGAAGGCAGCCTGCTAAGCTGCAACTGACATTGAGGCTCGAAAGTGTGGGTATCAAACAGGATTAGATACCCT
+
FGGGGGGGGGGGGGGGGGDCFGGGGGGEGGGGGGGGGGGGGGGGGGGGCGGGGGGGGGGGGGGFGFGGGGGEGGFGGGGGGGGGGGGGGFGGGGGGGGGGGGGGGGGGGGGGDGGGGGGGGGGEFGGGGGGGGGGGGGGFFGGEGGEGGGGCEGGDGGGFGGGGDCFGGGGGFGGEECF7CFGCF7EEGGGGGGGEEFE60/F>CF?CGG?19CFF@;FA;>8DFF<AFEFFGFGA7@GF@+FGG7A?>@<GGGEFE@FFFDGCFDGGGFGDGFE9;E9CAGEC:F<D8FEE*E9=8CFFGFD?@EGGGGGD@,GGGFDCF:GC=DGGEGF=9BF8,E<GEECF8GGFFAFFC7FFGFGEGEECGGGGGGGGGFGGFFACGGGGGGGGGGFEC,GGGGDGGGGGGGGGGFGGGGGFGGGGGGGGGGGGGFGCCCCC
@sD 376
TGAGGAATATTGGTCAATGGACGAGAGTCTGAACCAGCCACGTAGCGTGAAGGATGACTGCCCTATGGGTTGTAAACTTCTTTTATACGGGAATAAAGTGAGCCACGTGTGGCTTTTTGTATGTACCGTATGAATAAGGAACGGCTAACTCCGTGCCAGCCGCCGCGGTAATACGGAGGATCCGAGCGTTATCCGGATTTATTGGGTTTAAAGGGAGCGTAGGCGGGTTGTTAAGTCAGTGGTGAAAGGTTGCGGTTTAACCGTGAAATGGCAGTTGAAACTGGATATCTTGAGTGCAGTTGAGGCAGGTGGAAGTCGTGGTGTAGCGGTGAAATGCTTAGATATAACGAAGAACACCGATTGCGAAGGCAGCCTGCTAAGCTGCAACTGACACTGAGGCTCGAAAGTGTGGGTAGCAAACAGGATTAGATACCCT
+
FFEFGGGGGGGGGFGGGGGGGGGCFGGGGGGGF<DFGG,F,@,;EFEFGGD<FFBFFF9F<@<F<,EEDC,@BEEFGGC@,EGCAFF?EF+B@<FEGFFFGCAFEFGGFE@:+,AEFFCE<F9FEFGGGGCC,C,C5?FE,687B+@A=,CF+A+@<,<+++8:>?EC<3CE,@CF7*5*5:FF:CCCC<@,4>*:EE+<++7,:A:F*?<E?;4F79@-=C?;37C+,533<15:3+<3>,C=@,,@+3+7C=9,7+EEFF@3,=FC44,*C,@:74++=FF9,F<C?FFEDB,A8E8A?GCFCD?:A,GFC@+@,,7FGGEC>>BFCFF9FAFD9@B,F=,F:,96GFEGEFC@FA,,@8@?F9DGEECFA9E@FE5,8GGGFGGGGFFE<,EGGGGGFEGGFFF7EFFGF@6,@ECGGGGGGGGGGFGCCCCC
@sD 377
TGGGGAATATTGCACAATGGGGGAAACCCTGATGCAGCGACGCCGCGTGAGTGAAGAAGTATCTCGGTATGTAAAGCTCTATCAGCAGGGAAGAAAACGACGGTACCTGACTAAGAAGCCCCGGCTAACTACGTGCCAGCAGCCGCGGTAATACGTAGGGGGCAAGCGTTATCCGGATTTACTGGGTGTAAAGGGAGCGTAGACGGTGTGGCAAGTCTGATGTGAAGGGCATGGGCTCAACCTGTGGACTGCATTGGAAACTGTCATTCTTGAGTGCCGGAGGGGTAAGCGGAATTCCTAGTGTAGCGGTGGAATGCGTAGATATTAGGAGGAACACCAGTGGCGAAGGCGGCTTACTGGACGGTAACTGACGTTGAGGCTCGAAAGCGTGGGGAGCAAACAGGATTAGATACCCT
+
FFGGGGGGGCFGGGGGGGGFGGGFGFGGGGFGGGGGGGGGGGGGGGGEGF?FGGGGGFG9CCEFFFF,:DFGGGGDFFGFE<A,EEFEGFFFEGGGFA>@FEGGGFC,<BCEFFFGDFF8DFGGGGGFCEGGDFCGGGFGGGGGGGGG7FGGGGGGGGGDEGGGGCFGF@CGGFGGG7CFCGGFFGG?#:FGGGGFGGG5CC>?CG*;2>CF@77106FF$F9DFFC@G)=CFFGB,F?F8A>=FBFFFGGF7F@-?4:;DFF=A51#,<?D:CA7+0@+++/BEEC=FCDDFFGFE=>:FCBE=EEFFE,,@@6EDFF9?=@4?F<FF<GGGGGGFFEDGGGFFGGGGDGGGFGGGGGEFF<C9GEFCFFGF<<GGGGDGFFDGEGCGGGFGGGGGGFFGGGGF<GGGGGCCCCC
@sD 378
TGAGGAATATTGGTCAATGGGCGAGAGCCTGAACCAGCCAAGTAGCGTGAAGGATGACTGCCCTATGGGTTGTAAACTTCTTTTATACGGGAATAAAGTGAGGCACGCGTGCATTTTTGTATGTACAGTATGAATAAGGATCGGCTAACTCCGTGCCAGCCGCCGCGGTAATACGGAGGATCCGAGCGTTATCCGGATTTATTGGGTTTAAAGGGAGCGTAGGCGGACGCTTCAGTCAGTTGTGAAAGTTTGCGGCTCAACCGTAAAATTTCATTTGAGAATGGGTGTCTTGAGCACAGTAGAGGCAGGCGGAATGCGGGGTGTAGCGGTGAAATGCTTAGATATCACGAAGAATTCCGATTGCGAAGGCATCCTGCTAAGCTGCAACTGACATTGAGGCTCGAAAGTGTGGGTATCAAACAGGATTAGAGACCCT
+
@FGGGGGGGGGGGGGGG9FFFGGGGGGGGGFGFGFFFDDFGGGGGGFFEFFGGEDGFG,EFCGGFGEGFFGEGFFGGGAFGCEFGGGGGGG@FCCFFGGGGCG7+=CFCEGG+CC<AFGGGGGGGG,5CFGG9,=EEF:<FF@BEFEGGFF,B+<+=FF++@EC7:<FFEDFFGGGGGG7FGG7*1:CFEG>BFCEGDE9@DCCFF*4C,<BCCEFG(/>02EF:5*7575C*<E5+*<0++**39<@9@60@8C>(<+=%+2:D8;9,,,<9,,4>6++++:@FA<FA?A,*:,5,,E5,FDFF8BB+=<,468+@8+:9,=>1+B==;GAE?,8GGFCADC9,C,GFEFE:9,,F@GF@,=,F<FFFB,,B9EE9FEFE9GGGFEFC,,FFGGF,EEFGEGGGFF,EFECE@E,DGEFDGFFGGFF@B;C@@CC
@sD 25310
TGGGGGATATTGCACAATGGGCGAAAGCCTGATGCAGCGACGCCGCGTGAGGGAAGACGGTCTTCGGATTGTAAACCTCTGTCTTTGGGGAAGAAAATGACGGTACCCAAAGAGGAAGCACCGGCTAACTACGTGACTGCCGCCGCGGTAATACGTAGGGAGCAAGCGTTATCCGGAATTCCTGGGTGTAAAGGGAGCGTAGTCGGGATGGCAAGTAGAATGTTAAATTCATCTGCTCAACCGGTGGCTGAGTTCTAAACTGCCGTTCTTGAGTGAAGTAGAGGCAGGCGGAATTCCTAGTGTAGCGGTGAAATGCGTAGATATTAGGAGGAACACCAGTGGCGAAGGCGGCCTGCTGGGCTTTAACTGACGCTGAGGCTCGAAAGCGTGGGGAGCAAACAGGATTAGATACCCT
+
FFFGCCEE<FF,CFCFFGG,;FCGCFGGGF8E,CEFED+8CFDEGEEF:C?EEFGFFEFCC=C<AC+4+CF9C9CCFFEG8,9?A,,BFE+B@A?FGCFF9CGGDCCB,BD,FCGFFD<,B>=CCB7@<BFF+@,33=:3,>CFEGCG1<F,C@*38,CC7FC*<9*:CF**?<::*4<B,?9=68)CCB=CFGD,&'/;,;53):8/8CCFF@?7A,,FF:,=3,3<,@,38,:,><@+<C>ECGGDEC+F<=7E38D8CFEGGGGE?4,9GGFEDFAGFF?<=7GE8EE8GCEB=EDB,CCFGGGFAFAF?:@,GFGGFGEFDFFF<FB89,E@CFECDEGFEEFDGEF<8GFGGEDAC,AGDCB,C;CF8GGGFGGGFGEEFC7FEGGGGGGFFAFGGGGFFGGFE,CC9BC
@sD 34984
TGGGGAATATTGCACAATGGGGGAAACCCTGATGCAGCGACGCCGCGTGAAGGAAGAAGTATCTCGGTATGTAAACTTCTATCAGCAGGGAAGATAGTGACGGTACCTGACTAAGAAGCCCCGGCTAACTACGTGCCAGCAGCCGCGGTAATACGTAGGGGGCAAGCGTTCTCCGGATTTACTGGGTGTAAAGGGAGCGTAGACGGTGTGGGAAGTCTGAGGTGAAAGGCATGGGCTCAACCTGTGGACGGCATTGGAAACTGTCATACTTGAGTGCCCGAGGGGTAAGCGGAATTCCCAGTGTAGCGGTGAAATGCGTAGATATCAGGAGGAACACCAGTGGCGAAGGCGGCTTGCTGGACGGTAACTGACGTTGAGGCTCGAAAGCGTGGGGAGCAAACAGGATTAGATACCCT
+
EG8FEGEGFGGGGGGFGGG,B@CEFGGGGFEGGGGGFGGGGGGGGGG@EEGGGG8A,CECDFEAAFDBEF,,E<FF?FGC,AFG,AFFGGEGGG9A?,ABFDFGGDGFGGFFGFFGF8>B>CFEEF@EFGG:FGGFGG7FG@C@GGGGGDCC,,>DF7F7<FGG@*C+FE=CCFGGG776FF1<FC#841=C7?88CE@87E8CC?4FEE<#E>F:@4C>+@7<ECD:<623@@888<7:@,@EB:=>8,,,FCBC,,@,8FFE8,<C@,DA5ECC@6+GFFFCF7F+C89=9,>8@E:<FFBB=C49<@5,C=>GDGGDA,E??,FFFEFEFCC,GFFGGC:7FC@GECFF@C@?GGEEFGGGFFFB8C<EFEFGGEGFDCED@,GGGGGFCFGFFEEEGGGGGGGFGGGCC9@9
@sD 28635
TGAGGAATATTGGTCAATGGACGAGAGTCTGAACCAGCCAAGTAGCGTGAAGGATGACTGCCCTATGGGTTGTAAACTTCTTTTATACGGGAATAAAGTGAGGCACGCGTGCCTTTTTGTATGTACCGTATGAATAAGGATCGGCTAACTCCGTGCCAGCAGCCGCGGTAATACGGAGGATCCGAGCGTTATCCGGATTTATTGGGTTTAAAGGGAGCGTAGATGGATGTTTAAGTCAGTTGTGAAAGTTTGCGGCTCAACCGTAAAATTGCAGTTGATACTGGATATCTTGAGTGCAGTTGAGGCAGGCGGAATTCGTGGTGTAGCGGTGAAATGCTTAGATATCACGAAGAACTCCGATTGCGAAGGCAGCCTGCTAAGCTGCAACTGACATTGAGGCTCGAAAGTGCGGGTATCAAACAGGATTAGATACCCT
+
DGGFFFGGGGGGGGGGGGGGGGGGDEGFFFGFGGGGGGFGGGGGFGGG>EGEF@<<EEEFFGGG8EFFGGGC:FGGCFFG,C@EAFF<CF@CFE<AEGGGFGGGGGGGG++B?EEGFDGF,@FFFGGCEG8=EFGG?F9FFDCEE:+B<8EEEGG>FCA>3BFG>EGCCFG,<>BFF:F,5>#1<BDFGGF=9F74:37FFG,EDC@F1CCFB5=>B)CFCGC@8GGFCFFB1FGFC=C@FCCGFGGDCGGEFEG$GGFB8FFCDDAF<GGFFE@<9EDFDFCCC,EEDDGGFEA=8AGFFFDGGGFEFGFGFBC@,FGFFGECFEFAGGF9FFFFGGFGF;FGGFFDF<A<CF7DGGGGGGDGGEFFGFCGGGGGGGGDGGGGFFEFFGGGFGGFFF;E<GGFFFGEECGEGFFEFFGGGGGGGFGGGGGCCCCC
@sD 18770
TGAGGAATATTGGTCAATGGACGAGAGTCTGAACCAGCCAAGTAGCGTGAAGGATGACTGCCCTATGGGTTGTAAACTTCTTTTATACGGGAATAAAGTGAGCCACGTGTGGCTTTTTGTATGTACCGTATGAATAAGGATCGGCTAACTCCGTGCCAGCAGCCGCGGTAATACGGAGGATCCGAGCGTTATCCGGATTTAGTGGGTTTAAAGGGAGCGTAGGCGGGTTGTTAAGTCAGTTGTGAAAGTTTGCGGCTCAACCGTAAAATTGCATGTGATACTGGCGACCTTGAGTGCAACAGAGGTAGGCGGAATTCGTGGTGTAGCGGTGAAATGCTTAGATATCACGAAGAACTCCGATTGCGAAGGCAGCCTGCTAAGCTGCAACTGACATTGAGGCTCGAAAGTGTGGGTATCAAACAGGATTAGATACCCT
+
AFGGGGGGGGGGGGCGGGFCGGGGEGGGGEEFGGGGFG<AFEEGEEEEEGGCFGGG=E,<,CCFFGGGGGGFFFEFEGFGAFBFGGGCFE>EGGGGGGGGGGGGGGGFDBFEGGGGGGG@FGGGGGGGGGGGGGG9FCE9FA@FCGGFGGFGGG7@ECDFGGGGGG>EGC*DEGGGG*FF,8,@:CE7FG943F>?D9CC7/CCFB?<7FDE9FGFGDGB?>G?;GGD#7>FC9FFGGGGFFCCF=ACFC6EC?C367?FC>C@/8C=B@:+,#DEE6,=6CCF:FFFGD<E+FF<=E9,9A4BBBEGC@GFAA:CGGFCF@EC=@CFEDFC,GEF;FGGFFFFGGGGGGGGFEFDGGGGFEGGGGGGGCEGFFEA@DGGGEGGCEE@FCFE<CGGGGGGGGGGGGGGCGGGGGGFGGGGGGGGGGGFE6,CCCCC
@sD 383
TGGGGAATATTGCACAATGGGCGCAAGCCTGATGCAGCGACGCCGCGTGAGGGATGGAGGCCTTCGGGTTGTAAACCTCTTTTATCGGGGAGCAAGCGAGAGTGAGTTTACCCGTTGAATAAGCACCGGCTAACTACGTGCCAGCAGCCGCGGTAATACGTAGGGTGCAAGCGTTATCCGGAATTATTGGGCGTAAAGGGCTCGTAGGCGGTTCGTCGCGTCCGGTGTGAAAGTCCGTCGCTTAACGGTGGATCCGCGCCGGGTACGGGCGGGCTTGAGTGCGGTAGGGGAGACTGGAATTCCCGGTGTAACGGTGGAATGTGTAGATATCGGGAAGAACACCAATGGCGAAGGCAGATCTCTGGGCCGTTACTGACGCTGAGGAGCGAAAGCGTGGGGAGCGAACAGGATTAGATACCCT
+
FGGGGFGGGGGGGGGGGGGGGGGGGGGGGGGGGFGCFGGGGGGGGGGFGGGGGGGGGGCFGGGGFGGGGGGGGGGGGGGGCFFGGFDGGGGDGGGGGGGGFDFGGGGGFGFCFGEGGBFGGGGCFGGGGGGGGGGGGGGCDCFGFGGGGGGGGFEGGGGG@FGGCFFGGDGGGG8:FFGGGCE:FFC-CFGGD0GGGGGEDGGGEGGGFGGEGGGEC:C<>:?C@8FDGGGGGGFEEFFGGC:FF7A<6F=F@FC<DGGEFGEC58EGGGGGFC8;93>>GEFGFGGGGGGEEDGGGEDGEGGGGEFEC:94,FGGF@?ACBFEDE@+GGGGGFDAFFFCE,?FF@GGFEFFFDGGGGGGFEGEFGCDGFFGGGGGGGGGGFEFCGCGGGGGGGGGGGGFGGGGFGGGFC,GGGGGCCCCC
@sD 384
TGAGGAATATTGGTCAATGGACGAGAGTCTGAACCAGCCAAGTAGCGTGAAGGATGACTGCCCTATGGGTTGTAAACTTCTTTTATACGGGAATAAAGTGAGGCACGCGTGCCTTTTTGTATGTACCGTATGAATAAGGATCGGCTAACTCCGTGCCAGCAGCCGCGGTAATACGGAGGAACCGAGCGTTATCCGGGTTTATTGGGTTTAAAGGGAGCGTAGGCGGACGCTTAAGTCAGGTGTGAAAGTTTGCGGCTCAACCGTAAAAGTGCAGTTGATACTGGGTGTCTTGAGTACAGTAGAGGCAGGCGGAATTCGTGGTGTAGCGGTGAAATGCTTAGATATCACGAAGAACTCCGATTGCGAAGGCAGCTTGCTGGACTGTAACTGACGCTGATGCTCGAAAGTGTGGGTATCAAACAGGATTAGATACCCT
+
DFEFGGGGGGGGGGFGGGGGGGGGGGGGGEFGGGGGGGGFGGGGGFGFGGGGGGEGGGGGEC@C,,CDFGGFCFFGGGGGGGGFFGGGCEGDDGFGGFFGGGCDFCBCC=FEGGFGEEF??FFFGAFFFCFFGCCGFFGGGFCG=D@FGG,=FEGEGFFGGCG8C6@CFBFGGGGGGGG*,,>F@CGGC*/=B;F:#38>:C#7?@CE7:,;*<&AF4@>=>>.7;;DF<7:GFGC<?8,@@-7/<@,+:EE==B,=C>==CGGE,=,,FGFFE;A,8==6DC<FGGGD=<9*E=@D=E,FADEB9+?B8FA@?GDGFFFGGGE=EDGFGFEC<?8>-CCGEE:CGGGGEC5@F@C,GGEGGEDGFCGDEFGGFGFGGFGFGGGFFFFFB,GGGGGGGGFFGGGF?GGGGGGGGGCGGFFGGGFCGGFGGFCCCCC
@sD 28161
TGAGGGATATTGGTCAATGGGCGAGAGCCTGAACCAGCCAAGTAGCGTGAAGGATGACTGCCCTATGGGTTGTAAACTTCTTTTATAAAGGAATAAAGTCGGGTATGCATACCCGTTTGCATGTACTTTATGAATAAGGATCGGCTAACTCCGTGCCAGCAGCCGCGGTAATACGGAGGATCCGAGCGTTATCCGGATTTATTGGGTTTAAAGGGAGCGTAGATGGATGTTTAAGTCAGTTGTGAAAGTTTGCGGCTCAACCGTAAAATTGCAGTTGATACTGGATGTCTGGAGTGCAGTTGAGGCAGGCGGAATTCGTGGTGTAGCGGTGAAAGGCTTAGATATCACGAAGAACTCCGATTGCGAAGGCAGCTTGCTGGACTGTAACTGACGCTGATGCTCGAAAGTGTGGGTATCAAACAGGATTAGATACCCT
+
6ECDFFGGGGGGGFGGFGGEFCGGGDGGGGGGGCGGF@FEGGF<FCEBEGGGCFDGF<CFGG8,CCEFGGGCFCFGEFGGGGGGGGGFGEGFGA9CEFA9FGGGGGF9EEEFGFG+<EFDGGCGFCFGGGGFGGFGGGGC9?BGGDFGGGGFGGDCEDF+,=F,@CEE:>FFFFC<B<CF7:CF<@@F>FF7F<<9CFCGD7C@:C@<F04FC@EG+8F?>/CE;CF>GDF;0EC:@>F9<EFGF;CGGGGCFD8D=;EFEFCF@CCD,D?CFA=?4@8AFEDCFE8,95,,+B>:,,FE8A4,EGE?@4,98FEC@,,,E@B>*7FF<GF?:,8GFGGGEDGGGGGGGGFE8GFFCFCECB@,F<@E,,GFGGFDGGFGFEF,FF@ECB;DFCFE,GEEC:FFAGGECEC8GFDGGGFFCF@B,EE9GGGCCCCC
@sD 23729
TGGGGAATATTGCACAATGGGCGCAAGCCTGATGCAGCGACGCCGCGTGAGGGATGGAGGCCTTCGGGTTGTAAACATCTTTTATCGGGGAGCAAGCGCGAGTGTGTTTACCCGTTGAATAAGCACCGGCTAACTACGTGCCAGCAGCCGCGGTAATACGAAGGGTGCAAGCGTTACCCGGAATTATTGGGCGTAAAGGGCTCGTAGGCGGTTCGTCGGGTCCGGTGTGAAAGTCCATGGCTTAACGGTGGATCCGCGCCGGGGACGGGCGGGCTTGAGTGCGGTAGGGGAGACTGGAATTCCCGGTGTAACGGTGGAATGTGTAGATATCGGGAAGAACACCAATGGCGAAGGCAGGTCTCTGGGCCGTTACTGACGCTGAGGAGCGAAAGCGTGGGGAGCGAACAGGATTAGATACCCT
+
D<FGDFFGGGFGGGGFDF@B@8FGGDGGGGGF9FF9,E+8CFCE77>+@7?FGGF7<C<CCCF,:B?FGG@:FF???EGGGCCA<FGEECECFGGC<>+@>+3BFGGFGFED<FG8BFGGGC9@F,3>7CFF8?FFDC>FGFCF7<,8,4*=BCE::<<<*41*1BE+2?F@*4<C*9<>GE5/++2@@CC*:281CGGGGGEE>A>>/2:>9/*5:*#1#<=:7=GDGFCCECF@<:,9;;<F,<FC97CC=**ECB@+FF@+;;=37F7FGFF8F>EE@+DE?==EA@,C<FGFC@8CGGGFCECB=0EFFECGF<FFCFGFDFCGDGGCGGFEECFFGFFFGDFB9,GFGF<<DBFFCDFBDGGGGGGGGGGFCGFFFCGF@GFEGFCGGGFGGGFCEGGFFGGGGGGFGGFFCCCCC
@sD 387
TAGGGAATTTTCGGCAATGGGGGGAACCCTGACCGAGCAACGCCGCGTGAAGGAAGAAGGAATTCGTTCTGTAAACTTCTGTTATAAAGGAAGAACGGCGGATATAGGGAATGATATCCGAGTGACGGTACTTTATGAGAAAGCCACGGCTAACTACGTGCCAGCAGCCGCGGTAATCCGTAGGTGGCGAGCGTTATCCGGAATTATTGGGCGTAAAGAGGTGGCAGGCGGCGGCAGAGGGCTGTGGTGAAAGAATGAAGCTTAACTTCAGTAAGCCATAGGAACCGGGCTGGGTGCGTGCAGGAGAGGAGCGTGGAATTCCATGTGTAGCGGTGAAATGCGTAGATATATGGAGGAACACCAGTGGCGAAGGCGACGGTCTGGCCTGTAACTGACGCTCATTCCCGAAAGCGTGGGGAGCAAATAGGATTAGATACCCT
+
FGDGGGGGFGGGGGGGGFGFGGG=FEGGGGGGGGGGGGGGGGGCGGGEGGGGGGGGGGGGGGGGGGEDGGFCFGGCFFBDGCFGGGGGFGGGGGGGFGGGGGDGGGGGGG:CFGGGGGGGGGGFGGGGGGDFGFGGFGGGGGFFGGG?EEDEGGF9F>FFGGDGFCEF858EGCCE+++:2;1*<,:,/*::C*21/CAGGGE5:7EGGGG1C.:617)22##1)5:5*/:;B>87:2@8#CFE:C<FGFF@@,#9C<>E3,<CFCB3,DD,:63*,<@3,+?=8=BA,,:++++8)E@88>BEAAFFB6+BC49>4=E>@<F<EFBCAEEED@,,CF@EEEGFF8FFFEDGFEFCFFGGEFFEGEDFGEE@GGGGGGGGC;=FCGGGGGFGFGFCCE<FGGFEFEGGFFGDGGGDFGGGGFGGGGFFGGGGGGGCCCCC
@sD 27205
TAGGGAATCTTCGGCAATGGGGGCAACCCTGACCGAGCAACGCCGCGTGAGTGAAGAAGGTTTTCGGATCGTAAAGCTCTGTTGTAAGTCAAGAACGAGTGTGAGAGTGGAAAGTTCACACTGTGACGGTAGCTTACCAGAAAGGGACGGCTAACTACGTGCCAGCAGCCGCGGTAATACGTAGGTCCCGAGCGTTGTCCGGATTTATTGGGCGTAAAGCGAGCGCAGGCGGTTTGATAAGTCTGAAGTTAAAGGCTGTGGCTCAACCATAGTTCGCTTTGGAAACTGTCAAACTTGAGTGCAGAAGGGGAGAGTGGAATTCCAGGTGTAGCGGTGAAATGCGTAGATATATGGAGGAACACCGGTGGCGAAAGCGGCTCTCTGGTCTGTAACTGACGCTGAGGCTCGAAAGCGTGGGGAGCGAACAGGATTAGATACCCT
+
GGCGGGGGGGGGGGGGGGGFGGGGGGGGGGGFGGGFFGGGGGGGGGGGGGGGGGGGGGGGFFGGGGGFFEGGGGGGGGGGGGGDGGGGGGGFCFGGEGGGGGGGGGGFGGG,DDGGGDGGGGGGGGGGGGGGGGFGGGFF<FGCF>DGGGGCFGFFFCEGFGGGGFGCGCFCGGGGGGGGGF:*FGGGGGEECCFGGGFFEG;836CGF7CG;9CGGFFCE=GDC>8:?EGFD1;>#0@::/CA9CB=CCF;6FCFC30C@,CGECEGCFCF6<CEGGGGGGCAE8FFDBCGD=A,FD=;FE<F<GGCFGGFAGGFFFGGE@,?4A,4@@C+FEEGDFCFF=E<GFDF@C,GF9,EFFC>+B7GEFDGEFD@FFEGGFCFFEGGGGGGGGGGCGEGGGGGGFFEFD:BFBBGGEGGEEGGEEGFFGGGGFCGGGGFCB@CC
@sD 389
TGGGGAATATTGCACAATGGAGGAAACTCTGATGCAGCGACGCCGCGTGAGTGAAGAAGTAATTCGTTATGTAAAGCTCTATCAGCAGGGAAGATAGTGACGGTACCTGACTAAGAAGCTCCGGCTAAATACGTTCCAGCAGCCGCGGTAATACGTATGGAGCAAGCGTTATCCGGATTTACTGGGTGTAAAGGGAGTGTAGGTGGCCATGCAAGTCAGAAGTGAAAATCCGGGGCTCAACCCCGGAACTGCTTTGGAAACGGGGAGGCTAGAGTGCAGGAGGGGTGGGTGGAATTCCTGGTGTAGCGGTGAAATGCGTAGATACTAGGAGGAACACCAGTGGCGAAGGCGGCTCACTGGACTGTAACTGACGCTGAGGCTCGAAAGCGTGGGGAGCAAACAGGATTAGATACCCT
+
EFFGGFFGGGGGGGGGGGGGGDCCFG8EGGGG9FFFGGFGGGGGGGGGGGCFGCBFFFG,6EFECF,=CF9C?FG<FGGGFGFGDCDFDGEFFGFECECEFE:FGGAFFGGGGGCEF?@8A8F7F:3FF,D,:5,3FCFGCF8=888BB<EBFAG>F,:@FGGGF:1FF:FFCEBFGEE:,@AFDFEEECGGD?C*CG8:;9FCF85C++73,C?;?EF4,<<E#@:=F?8::CCD37C@E:3CCF:ECE@?;9C1>C-CC#:$75F<CC6DDGDFD<+=@82BC+C,<9F=F8>@+,+,F?GGBFCAGFF=?CF=8CECFFFE,<GFFA,GFF@EGFEB@GGDFGEGFCCGGE9GGGGGGE@F@DEGGFC@,GGFFFGGGGGGFCFCEFEGGGGFF<GGFGGGGFFGGGGCCCCC
@sD 22483
TGGGGAATATTGCACAATGGGCGCAAGCCTGATGCAGCGACGCCGCGTGAGGGATGGAGGCCTTCGGGTTGTAAACCTCTTTTATCGGGGAGCAAGCGAGAGTGAGTTTACCCGTTGAGTAAGCACCGGCTAAATACGTGCCAGCAGCCGCGGTAATCCGTAGGGTGCAAGCGTTGTCCGGAATTAGTGGGCGTAAAGGGCTCGTAGGCGGTTCGTCGCGTCCGGGGTGAAAGTCCATCGCTTAACGGTGGCTCCGCGCCGGGTACGGGCGGGCTTGAGTGCGGTAGGGGAGACTGGAATTCCCGGTGTAACGGTGGAATGTGTAGATATCGGGAAGAAAACCAATGGCGAAGGCAGGTCTCTGGGCCGTTACTGACGCTGAGGAGCGAAAGCGTGGGGAGCGAACAGGATTAGATACCCT
+
<;C8:C,,C<FGGFGGGG<<@C:FDEEGGEDCGFGG,FCC@:FGCGG+CFFCE4EFGC,?FDEFGF@7AFC?ADGAG8FFGFGGGG7BFC7>C=<=FFEGGGFGAFF,FG9,BFF@7>CCCGACFGGGGC>@:,,3,3@@C@9:>6>8,>FCGC4<,,@7=CF7CCB:<,<C7FF1<CFEC::#BC.ED6C9C8GFF@C>C*11&<5D7?:15::<**8C3C:DD#F>GCCF>/2,2F<CGGDEFCGFC=<:GEC:9*:ECB>+8GGGGGFGF?ECG@=+DGGGFDFEF?ECCGEE;@GGGGF@<F97@?4@FFGFGFDFF?C,FFB+@EGGGGGGGFC,GFFFC:CGFFGGGGFGFF@DEFFGGGEFAGFGGGFBEGEGGFGDGECDGEGGGEFCFDFBFGGGFGGGGGGGFDFACCCCC
@sD 21731
TGGGGAATATTGGGCAATGGGCGCAAGCCTGACCCAGCAACGCCGCGTGAAGGAAGAAGGCTTTCGGGTTGTAAACTTCTTTTGTCAGGGACGAGTAGAAGACGGTACCTGACGAATAAGCCACGGCTAACTACGTGCCAGCAGCCGCGGTAATACGTAGGTGGCAAGCGTTGTCCGGATTTACTGGGTGTAAAGGGCGTGTAGCCGGGAGGGCAAGTCAGATGTGAAATCCACGGGCTTAACTCGTGAACTGCATTTGAAACTGTTCTTCTTGAGTATCGGAGAGGCAATCGGAATTCCTAGTGTAGCGGTGAAATGCGTAGATATTAGGAGGAACACCAGTGGCGAAGGCGGATTGCTGGACGACAACTGACGGTGAGGCGCGAAAGCGTGGGGAGCAAACAGGATTAGATACCCT
+
EGGGGGGGGGGGGGGGGGGGGGGGGGGGGGGFGGGGGGGGGGGGGGGCGGGGGGGGGFFGGGGGGGGGFGGGGGGGGGGGGGGGGGGGGGGGGGGGGGG,EFGGGGGGGGGGGGGGGGGGGGGGGEGGGGGGGGGGCFCFGGGGGGEGGGGGGGFGGGFGGGGGGGFGGGC9CGFEGGGGG?GGGGGG:FG@GGGGGGGGGGGFEDDEGFFGGDC@GFGGFFGGGGGFFFGFGGGGGGGGGGGGGGGFGGGGDFFGGFGFFFGGGGGGFGGGGGDFCCFFGGEE,GFD7GGGGE8FGGFE@FGEGE@GGFFGCBEGGGFGF8GGGFDFFCA?DFEDFGGGGEFDGFGFCF7GGGGGGGGGGGGGGGFCGGEEFC@GGGGGGGGGGGGGGGGGGFEGGGGGFFGGGGGGFGGFGCCCCC
@sD 27356
TGAGGAATATTGGTCAATGGACGAGGGTCTGAACCAGCCAAGTAGCGTGAAGGATGACTGCCCTATGGGTTGTAAACTTCTTTTATAAGGGAATAAAGTGCGGCACGCGTGCCTTTTTGTATGTACCGTATGAATAAGGATCGGCTAACTCCGTGACAGCAGCCGAGGTAATCTGGAGGAATCGAGCGTTATCCGGATTTATTGGGTTTAAAGGGTGCGTAGGCGGGTTGTTAAGTCAGTTGGGACAGTTTGCGGCTCAGCCGTAAAAGTGCAGTTGATACTGGCGACCTGGAGTGCAACGGAGGTAGGCGGAAGTCGGGGTGTAGCGGTGAAATGCTGAGATATCTCGAAGAACATCGATTGCGAAGGCAGCTTACTGGATTGTAACTGACGCTGATTCTCGAAAGTGTGGGTATCAAACAGGATTAGATACCCT
+
<,,=FGCFGGAF?FADCFDFG8F:F+@B<<,C@F,CFD@EFF;CFEBFFF,CFGGF@DEFDEG?C<FEC6::FE@EAF<,<<FFGF9,95C,:,C,,9<A,++=+8=@BCCEF,<AFDGFDEFFFGCB+ABFGAAFDA@9,=3+C:BE@DEC7+@33<DBFE,,@>CFFGEC@,37@AF:,>>>3-4<BF*:CFEGE*+,4=FDBF=**,<C,<1213G@>4B1=6F@@>75,>739,<C:@4,7,@B@++:8<8@,3+++B9@,,,,CGGFDFECC,7,@+87BFE?@A,4<?9+859+4?A:,+7CC@,9+++4+::C,C@@>FF<E?6,:<<@9,6,:,@A,6,D<A6,C6<,,,AF@:C@FFGFCCCEFC6-<<<,9CDFFE6GGEB:E5<C;8,<F@A,CC,,B,AECGEECC9BAF@E,C@@CFE8@--A
@sD 393
TGAGGAATATTGGTCAATGGGCGCAGGCCTGAACCAGCCAAGTAGCGTGAAGGATGACTGCCCTATGGGTTGCAAACTTCTTTTATAAAGGAATAAAGTCGGGTATGTATACCCGTTTGCATGTACTTTATGAATAAGGATCGGCTAACTCCGTGCCAGCAGCCGCGGTAATACGGAGGATCCGAGCGTTATCCGGATTTATTGGGTTTAAAGGGAGCGTAGATGGATGTTTAAGTCAGTTGTGAAAGTTTGCGGCTCAACCGTAAAATTGCAGTTGATACTGGATATCTTGAGGGCAGTTGAGGCAGGCGGAATTCGTGGTGTAGCGGTGAAATGCTTAGATAGCACGAAGAACTCCGATTGCGAAGGCAGCCTGCTAAGCTGCAACTGACATTGAGGCTCGAAAGTGTGGGTATCAAACAGGATTAGATACCCT
+
@FDGGGGGFGGGGGGGGGGGCGGGGEGGGGGGGGGGGGGGGGFGGGGGGGGGGGGGGGGGGGGGGGGGGGGCFGGGGGGGGGFGGGGFGGGGGGFFGGCFDGEDC<FEFGFGECGGGGECFFFGGGGGGGGGGGGGGDFF<=FEGGGGGADGDGGGGFGGGGGGGGGGG7CFFGGG*>FF<@FGGD>F:FC8EGG;<GFGDC2C9F<CE=<FGFD:EBD=FFCFFFCCCFFGFEF9C?GFF@F@CCF@FF8CFCBGFGFAFFCEGGGGFGB<GF@FA,(=6FGFFEC,8@@F5FFGGGGGFGFFFDCF:GFFD,7EEGCFGFC8FGGECFF@DFGGGFFD9,,,,FFFFCCFC,F@7FFCGGGFGF?GGGGGGGGGGFF8GGGGGGGGGFGFFGGGGGGGGGGGGGGGGGGGGFCGGGGFFGGGGGFGGFF@CCCC
@sD 394
TGAGGAATATTGGTCAATGGACGAGAGTCTGAACCAGCCAAGTAGCGTGAAGGATGACTGCCCTATGGGTTGTAAACTTCTTTTATAAGGGAATAAAGTGAGGCACGCGTGCCTTTTTGTATGTACCGTATGAATAAGGATCGGCTAACTCCGTGCCAGCAGCCGCGGTAATACGGATGATCCTAGCGTTCTCCGGATTTATTGGGTTTTAAGGGAGCGTAGGCGGACTGTTAAGTCAGTTGTGAAAGTTTGCGGCTCAACCGTAGAATTGCAGTTGGTACTGGTTGTGTGGAGTACAGTAAAGGCGGGCGGAATTCGTGGTGTAGCGGTGAAATGCTTAGATATCACGAAGAACTCCGATTGCGAAGGCAGCTTGCTGGACTGTAACTGACGCTGATGCTCGAAAGTGTGGGTATCAAACAGGATTAGATACCCT
+
AFFEFEEFGGGAEGDGGFGGGGCGGEEEFFGGGGGGGGGGA@CEC<CGGGGGGGGF8FGGFGGFGGDCFFEEGFECAFEGGDFGGGG9FFGG,E9EGFE9<,,:4BF:E=FG+EEGGGDFFFGGGGF7F@88FEF,ECG9A=FFGE8DC<5F:@++BF<DDCC,+@FCBECFG;7B7*1,<@F9,,<*>***6:1**4=B7CE<@E*=E*2<;B+A=7@>;C>?F;0/3,'<,<91<6<@8C?E7@#,+15@F:?36>::++,37,FDA3,DGC@,@,?6+CF@+B84,E=<;GFF@9EA4+@64++FEGFD88EGCDGGFFC+=E@E;C,4E<EDECC9D=GEFFFCFFFF@B7B@,GGGEF@FGGGFGFFFFGD@<?B?,GGGFFGGGGFGFFFGGGGGGFFGGECGGGGGFGF8FCEEC,FCFCEEFE@<C<C
@sD 395
TGAGGAATATTGGTCAATGGACGAGAGTCTGAACCAGCCAAGTAGCGTGAAGGATGACTGCCCTATGGGTTGTAAACTTCTTTTATACGGGAATAAAGTGAGGCACGTGTGCCTTTTTGTATGTACCGTATGAATAAGGATCGGCTAACTCCGTGCCAGCAGCCGCGGTAATACGGAGGATCCGAGCGTTATCCGGATTTATTGGGTTTAAAGGGAGCGTAGGCGGACGCTTAAGTCAGTTGTGAAAGTTTGCGGCTCAACCGTAAAATTGCAGTTGATACTGGATATCTTGAGTGCAGTTGAGGCAGGCGGAATTCGTGGTGTAGCGGTGAAATGCTTAGATATCACGAAGAACTCCGATTGCGAAGGCAGCCTGCTAAGCTGCAACTGACATTGAGGCTCGAAAGTGTGAGTATCAAACAGGATTAGATACCCT
+
CGGGGGGGEEGGGGGGGGFGFFGGGGGFGFGGGGGGGGGGCFFGGGGGDGGGGGGGGGFGGGGGGGGGGGGGGGFGGGGGGGGGGGGGGGGGGGGGGGGGGGGGGGGGGGGGGGGGGGEGGGGGGGGGGGGGFGGGGGFGCEEGGGGGGFFGGDCEGFCFFGGGGCFGGGGGGGGGE7>>DGGGEFGGG>@FGCFG>GEGG>GGGGDFGDGGG?GFGFGBAC99BFCEGCGGEFF+F?CG<B=EFFCEGGGGGGGFFFGGFGGGGGGGGFFFFE=GA9+3=0EFEGFFDCGFBGGF?AFE8GFFF6FEC=F;GGDGEGGFFFC@@GEEA9GEGGGFGGFCA,9FGGFFBFFEFCC@CEF=:GDGGFGGGGGGGGCGGGGFGGGGGGGGGGGGGGGFGFGFGDGGFCGGGGGGGGGFGGFEFGFGDGGGGGGCCCCC
@sD 21911
TGGGGAATATTGCACAATGGAGGAAACTCTGATGCAGCGACGCCGCGTGAGTGAAGAAGTAATTCGTTATGTAAAGCTCTATCAGCAGGGAAGATAGTGACGGTACCTGACTAAGAAGCTCCGGCTAAATACGTGCCAGCAGCCGCGGTAATACGTAGGGAGCAAGCGTTATCCGGATTTACTGGGGGTAAAGGGAGTGTAGTTGGCCATGCAAGTCAGAAGTGAAAATCCGGGGCTCAACCCCGGAACTGCTTTTGAAACTGTGAGGCTAGAGTGCAGGAGGGGTGAGTGGAAGTCCTAGTGTAGCGGTGAAACGAGTAGATATTAGGAGGAACACCAGTGGCGAAGGCGGCTTACGGGACTGTAACTGACGTTGAGGCTCGAAAGCGTGGGGAGCAAACAGGATTAGATACCCT
+
5CFCCEG@EFFCFDEFCFFGFFGEFFGFGFGFGCGGFGEGG@FGGGGC:FFFGEFFFEEFGGGCEECFDGGF9EFGGGGGD<FG9FF8=CDFCFGCFFGGGECFGDGFAFGFGGFFGGGGFFDEGEGGGCFGGGDFF,CDFG8ECECE:7@;F;D<D,*@7:>@2>@+>#6$FFGGG<2?@@FFE@'<&<C:CG>C62<FFC.CC>>=BE;><CD=BABF@4CGC7C?4CDGDFC>::FGGG3GFFECDFF=FFE?C/?F9FEEA<E9@1?<?F8<8FGEGFFA/GF<BFE==8GGF=,GFE>>5B,CGFFDA9,?,FB;EEAGGGFE,5FF7@FGGGGGFFCBF7DEFEGE8GGF@,FGGGFGGGGGGGFFGDF@<FECGGGGGGGGGGEFFFFEFFE<FGGGGGGGFFFCC9CC
@sD 397
TGAGGAATATTGGTCAATGGGCGCAGGCCTGAACCAGCCAAGTAGCGTGAAGGATGACTGCCCTATGGGTTGTAAACTTCTTTTATAAAGGAATAAAGTCGGGTATGTATACCCGTTTGCATGTACTTTATGAATAAGGATCGGCTAACTCCGTGCCAGCAGCCGCGGTAATACGGAGGATCCGAGCGTGATCCGGATTTATTGGGTTTAAAGGGAGCGTAGATGGATGTCTAAGTCAGTTGTGGAAGTTTGCGGCTCAACCGTAAAATTTCAGTTGATACTGGATATCTTGAGTACAGTTGAGGCAGGCGGAAGTCGTGGTGTAGCGGTGAAATGCTTAGATATCGCGAAGAACTCCGATTGCGAAGGCAGCCTGCTAAGCTGCAACTGACATTGAGGCTCGAAAGTGTGGGTATCAAACAGGATTAGATACCCT
+
DF9CFCFGGCGDFFGGGGGFGGGGGGGGGGGGGGGGGDF@EFFGGGGGGEGFFGDGGGGGG<E,C@EFFG>CFGEEFGGGFEFFGGGGGGGFGGGAGGFG7CG4@FFFFGFCFFGGGGDFGFFGGAD,C;AA,,C4EA:E9EF7CCEED?FFCD@7CGCFFFDGGD:+FF+<8>DFDCED@C721>5FF**,6=:8:EGF@@F,CFFFFGDF9FC-=9CB*67;;AD-+@9DC::6C7>C,3'0#<E:<@6#788D287FC@FAGEG8,<:F9GFCG;GDCGFC,<9C,8EE7GFEGECCFF?FFFGEGGFD6B+GGFDC,:C69F>=C;<,9,FFEGF=9EF=F:FCGCEFF@+B,7FGGGGGGGGGGFGGFFGGFGFEGGGGGGFGGFCGFFGGGGGFFFFFFFCGGGGGFGGGGFGFGGGGGGGGGF8CCC@-
@sD 398
TGGGGAATATTGGTCAATGGGCGCAGGCCTGAACCAGCCAAGTAGCGTGAAGGATGACTGCCCTATGGGTTGTAAACTTCTTTTATAAAGGAATAAAGTCGGGTATGTATACCCATTTGCATGTACTTTATGAATAAGGATCGGCTAACTCCGTGCCAGCAGCCGCGGTAATACGGAGGATCCGAGCGTTATCCGGATTTATTGGGTTTAAAGGGAGCGTAGATTGATGTTTAAGTCAGTTGTGAAAGTTTGCGGCTCAACCGTAAAATTGCAGTTGATACTGGATATCTTGAGTGCAGTTGAGGCAGGCGGAATGCGTGGTGTAGCGGTGAAATGATTAGATGTCACGAAGAACTCCGATTGCGAAGGCAGCCTGCTAAGCTGCAACTGACATTGAGGCTCGAAAGTGTGGGTATCAAACAGGATTAGATACCCT
+
FFGGGGGGGGGGGGGGGGGGGGGGGGGGGGGGGGGGCGGFGGGGGGGGGGGGGGGGGGFGGGGGGGGGGGGGGFGGGGGGGFGGGGGGGGGGGGGGGFGGGGGGGGGG9FFGGGGGGGGGGGGGGFFGGGGGGGGGGGGC,AFDGFGGGGGGGGGGGGGGGGGGGGGGGGGGGGGGGDGGGGGGGCE@FF>FGGE8EEC9:B=<FFE>EGFGGFG>GFGE?897#6BFGG/D@F@:<CFFGG?EF99@==EEDGFB5C=88C5&9DDFCFE9AEFCD,+=+<BCFAFFCFGF=B9E@CGGDGFFF?ECC8<9+,CDGGGGFA@687EFFEFEA,ED,FFCF;C=GDGGGFEGFCF>GGFGGGGGGGFGGFFCDAGGCGFFGGGFFEFCGFEGFGGGGGGGFGGGFGGGGGGEGGGFFFFEFEEFFFGGGGGCCC@9
@sD 399
TGGGGAATATTGCACAATGGGGGAAACCCTGATGCAGCGACGCCGCGTGGAGGAAGAAGGTCTTCGGATTGTAAACTCCTGTCCCAGGGGACGATAATGACGGTACCCTGGGAGGAAGCACCGGCTAACTACGTGCCAGCAGCCGCGGTAAGACGTAGGGTGCAAGCGTTGTCCGGTATTACTGGGTGTAAAGGGAGCGCAGGCGGATTGGCAAGTTGGGAGTGAAATCTATGGGCTCAACCCATAAATTGCTTTCAAAACTGTCAGTCTTGAGTGGTGTAGAGGGAGGCGGAATTCCCGGTGTAGCGGTGGAATGCGTAGATATCGGGAGGAACACCAGTGGCGAAGGCGGCCTACTGGGCACTAACTGACGCTGAGGCTCGAAAGCATGGGTAGCAAACAGGATTAGATACCCT
+
FFGGGGDGGGGGGGGGGGFGGGGGGGGGGGGGGGGGGGGGGGGGEFEFEGGGGGGGGGGGGGGGGGGGGGGGGGFGGGGGGGGGGGGGGGGGGDFEGGGGGGGGGGGGGFGFGGGGGGGGGGGGGGGGGGFGG8DGFFGGGGGGEGGGGGGGGCF*=,<7FBFGFGF?F:FGG?DF(BC$;:)GFFGC8<C>CCEG=D8CD5CGFE:DEFEG;7//,,@74FEDDFG:FFFGGGFFD;CFCC@EFFF?D@85>ACDC@DDC98F=FB3<EECFGGG?=GFDA#?C+@FB8EFDD+8E:EFFFCCBF@CFECEB=FC6EGGEEGGGDGGF9GF>GGGEFGGFCEFFEGGF@8DGGFFFGGGGGGGGGGGGGFGFGGGGFF8FEGGGGFCGGGGGGGGGGGGGFGGGFFGGGGCCCCC
@sD 37441
TGGGGGATATTGCACAATGGGCGAAAGCCTGATGCAGCAACGCCGCGTGAGGGAAGACGGTTTTCGGATTGTAAACCTCTGTTCTAAGTGACGAACAAATGACGGTAGCTTAGGAGAAAGCCCCGGCTAACTACGTGCCAGCAGCCGCGGTAATACGTAGGGGGCAAGCGTGGTCCGGAATTACTGGGTGTAAAGGGTGCGTAGGTGGTAGGGCAAGTCAGAAGTGAAAACCCAGGGCTTAACTCTGGGACTGCTTTTGAAGCTGTCAGACTGGAGTGCAGGAGAGGTAAGCGGAATTCCTAGTGTAGCGGTGAAATGCGTAGATATTAGGAGGAACATCAGGGGCGAAGGCGGCTTACTGGACTGAAACTGACACTGAGGCACGAAAGCGTGGGGAGCAAACAGGATTAGATACCCT
+
CFGGGGEGGGGGGGGG<FFGGGGGGGGFGGFGGGGGFGGGGGGGGGGCFGFEGGDGGDCG,BFGGGGG>FEFGGGGGFFG8CEEFFGGGGGGGGGGG8FGGAEGGED7FGGGGFF8FGFFGGGGGGD@FGGG9<CDE?FF:>EFCEFDFG::FFFCG9FFGGD1=8CCFG<%=FGGGCGGG<CE-CFGGG*<:FFGGGE8<:DED@>8;:#@AF;?F?C@E6@@:0?@CFCDE@GCC50GCC8'8AFGGGFGGGFEFGFAD8@FGFEAEF8CGE9FGGFEFFEA&EB7C?8,;,=EE,@FFEDFGG>EFFEDF<7EFFCGGGGFD?FGGFE9CFEC<C,FCFEGGGGFCGGFFE9FFGGGFGGDCCACGGGGGGFFGGGGGFFGGDGGGDGGGFGGGGGGFGGGGGGGFGGGGCCCCC
@sD 401
TGGGGAATATTGCACAATGGGCGAAAGCCTGATGCAGCGACGCCGCGTGAGCGAAGGAGTATTTCGGTATGTAAAGCTCTATCAGCAGGGAAGATAATGACGGTACCTGACTAAGAAGCACCGGCTAAATACGTGCCAGCAGCCGCGGTAATACGTATGGTGCAAGCGTTATCCGGATTTACTGGGTGTAAAGGGAGCGCAGGCGGGGGGGCAAGTCTGATGTGAAAGCCCGGGGCGCAACCCCGGTACTGCATTGGAAACGGGCGTACTAGAGCGTCGGAGGGGTAAGCGGAATTCCTAGTGTAGCGGTGAAATGCTTAGATATTAGGAGGAACACCAGTGGCGAAGGCGGCTTACTGGACGATAACTGACGCTGAGGCTCGAAAGCGTGGGGAGCAAACAGGAGTAGATACCCT
+
GFFGGFGGGGGGGGGGGGFGFGGGGGGGGFGGGGGGGGGEGGGGGGG>FFGGF@CC:EE,CFCFFGGFGGFGGFGAFGGGGGGGGGGGGG?EFEFDEGFGGD@FFGGGGGGGGGDFCGGGGGGEEFGGGGGGGGGGGCFGGD>FGCEFGCGGGGFF>;FFF<CFFGDGGGDCFF7C@<FFCGFGFGEFECFFGGGGE5F>7)>::?+2#(:,.22/7;<@<FC<69<BFGF>>?E;#C?;8C:EEE-B:FF@,FEEED>:?3=.CB+;C-5A6@(8@C=?1C8FFEC::8FD=>=88DGFGFGGFGEF@C,F<C9>@-<?:,FAFGGGGGFFFFGGFFFDGGGFF@@GGDGGGEGGGECFFCGGGGGGGGGGGFGGFC:ECCE<GEGGGGGGGF<EGGGGGGFFC,FGFGGCCCCC
@sD 35326
TGGGGAATTTTGGACAATGGGGGCAACCCTGATCCAGCCATGCCGCGTGCAGGATGAAGGCCTTCGGGTTGTAAACTGCTTTTGTCAGGGACGAAAAGGTTTCCGCTAATACCGGAGACTGCTGACGGTACCTGAAGAATAAGCACCGGCTAACTACGTGCCAGCAGCCGCGGTAATACGTAGGGTGCAAGCGTTAATCGGAATTACTGGGCGGAAAGCGTGCGCAGGCGGTTTCGTAAGACAGATGTGAAATCCCCGGGCTTAACCTGGGAATTGCATTTGTGACTGCGGGACTAGAGTTTGGGAGAGGGGGGTGGAATTCCAAGTGTAGCAGTGAAATGCGGAGATATTTGGAAGAACACCGATGGCGGAGGCAGCCTCCTGGGCAAAGACTGACGCGCATGTACGAAAGCGTGGGGAGCAAACAGGATTAGATACCCT
+
FFGGGGGG<FF<FGGGGDDEGGGGGGGGG<FFGGFGGGGDCFFGGGGGGGCFGGGGGGGGGGGGGGFGGGGGFGGED9FFGGDFFFEFGGGGGGFFEGGGGEFFGCC7FFFFECGG7>FFGGFGFFFGFGGGCFFGGGFDF<<F9FB>EG7FFGCFGGGGDFFFF?<FFCFEECEE@C9C,,8<:<EGGF<CE<*4>FCF=C0:::FC>AC8G#8D<@9<?FCCED?5:=5&8C#?;F@7-C>FGCCGGF7:3FEF*>>/;C#@@6GGGGG?F#GFAG<C+;@D=++6+B???67,BDB@,4,A,8F7GF@+8EFAGGD@,CFFEGGGGEFC,GFDFCEEEC?,FF@6,C,GGEE?FFB,EDGF@:GGFF6@FFECGGC@CFGGF@C,GGGFGGGGEGC@<@,C,,EFFFGGGGGEEGGGFFF@FFGGGGGGGFGGCCCCC
@sD 403
TGGGGAATATTGCACAATGGAGGAAACTCTGATGCAGCGACGCCGCGTGAGTGAAGAAGTAATTCGTTATGTAAAGCTCTATCAGCAGGGAAGATAGTGACGGTACCTGACTAAGAAGCTCCGGCTAAATACGTGCCAGCAGCCGCGGTAATACGTATGGAGCAAGCGTTATCCGGATTTACTGGGTGTAAAGGTAGTGTAGGTGGCCATGCAAGTCAGAAGTGAAAATCCGGGGCTCAACCCCGGAACTGCTTTTGAAACTGTGAGGCTAGAGTGCAGGAGGGGTGAGTGGAATTCCTAGTGTAGCGGTGAAATGCGTAGATATTAGGAGGAACACCAGTGGCGAAGGCGGCTCACTGGACTGTAACTGACACTGAGGCTCGAAAGCGTGGGGAGCAAACAGGATTAGATACCCT
+
<FFGGEGGGGGGGGGGGGGFCFGGGGGGGGGGGGGGFGGGGGGGGGEFFGGGGGGGGGFFGG,FFFCEFGGFGGGFGFGFGCFGFGGGGGFGGGGGFGGGGGGGGGGGFFGGGFCFGGGGGGGGGGGGGGGGGDGGGGGGGFF<@EGGGFGFFGGGGGGGGFFGGDFEG:@>GGGGGGGGFG>GGGFDCECFGG#B8;FGGGGFFGGGGFGFCFFFFFFEEC;C=;EFGGGGDGGD:FGGGGGGGGFGGGF@=FGGGD>=?FGFA@GFCCECFFGGGGGGFGEGE@F?BEEE8FFCFDFFA,CCAF7FE=FAC@CBFFF8GFGFEFFFGGGFFEFGGGGGF=EDF@EE:@EGGGGGGGGFGGGGGFGGGGGFFFGGGGGGGGGGEDGGGFGGGGGGGGGEGGGGGGGGGGGCCCCC
@sD 404
TGAGGAATATTGGTCAATGGACGCAAGTCTGAACTAGCCAAGTAGCGTGCAGGATGACGGCCCTCTGGGTTGTAAACTGCTTTTAGTTGGGAATAAAGTGTGGCTCGTGAGCCATTTTGTATGTACCATCAGAAAAAGGACCGGCTAATTCCGTGCCAGCAGCCGCGGTAATACGGAAGGTCCAGGCGTTATCCGGATTTATTGGGTTTAAAGGGAGCGCAGGCGGACCTTTAAGTCAGCTGTGAAATACGGCGGCTCAACCGTCGAACTGCAGTTGATACTGGAGGTCTTGAGTGCACACAGGGATGCTGGAATTCATGGTGTAGCGGTGAAATGCTCAGATATCATGAAGAACTCCAATCGCGAAGGCAGGCATCCGGGGTGCAACTGACGCTGAGGCTCGAAAGTGCGGGTATCAAACAGGATTAGATACCCT
+
CFFGGGGGGGGGGGGGGGGGGGGGGGGEGFFFFGFGGGGFGGGGGGGGGGGGGGGGFGGGDGGGGGGGGGGGGGGGGGGGGDGGGDGGGGG?EGGGGGGGGGGGFDGGCGGGGGGGGGGGGGGGGGGGFGGGGGGGGGDGGGGGGDECFGGGGGGGGGGGGGGGGGGGGGGGGGGGGGGEFGGCGF5CCC;,?=CE5*F@CG=<BFEG=EF@GG7FD>GFFFGGFF:CGFGGGGGFCFCCDC6FFCFFFFEGDEEB8:B9CFGDF=>?=FGDF>9<>CDDGGFC@FGGFFDFD9CB8BEEFECGFFCF<FFCD,=E;CGGGGGGFGGFFFFDAFC==CF@EE9FGGFEGFFGGFEFFGD@7GGDGFEGFGGGGGGGGGGGGGGGGGGGGGEGGGGGGGGGFEFF?GFEGDGGGGGGGGFFFGGGGGGGGGGCCCCC
@sD 18208
TGAGGAATATTGGTCAATGGACGAGAGTCTGAACCAGCCAAGTAGCGTGAAGGATGACTGCCCTATGGGTTGTAAACTTCTTTTATACGGGAATAAAGTGAGCCACGTGTGGCTTTTTGTATGTACCGTATGAATAAGGATCGGCTAACTCCGTGCCAGCAGCCGCGGTAATACGGAGGATTCGAGCGTTATCCGGATTTATTGGGTTTAAAGGGAGCGCAGGCGGGTTGTTAAGTCAGTTGTGAAAGTTTGCGGCTCAACCGTAAAATTGCAGTTGATACTGGCGACCTTGAGTGCAACAGAGGTAGGCGGAATTCGTGGTGTAGCGGTGAAATGCTTAGATATCACGAAGAACTCCGATTGCGAAGGCAGCTTACTGGATTGTAACTGACGCTGATGCTCGAAAGTGTGGGTATCAAACAGGATTAGATACCCT
+
GGGGGEFGGGGGGGGGGGGGGGGGGGGGGGGGGGGGGGGF<FFFFGGGGGGGGGGGFFCDGGGC<FGGGGGGGGGGGG?FFGFGGGGFGGFGGGGGGGGGGGEGGGGGGGFFGFFGFFGGGGGGGGGGGGGGGGGGFGGF9EGFGFDCDFGGGGGGGGGGGGGGGCFGGGGGGGGGGGGDG;FFCDE=GDGGGGFGDDFGGGC:>CFFG:?9BFEAG67#>GGGGGGFCGGFFFGFCFC<GFFDEE?B=EEBCEEFEEFDFCGGC,BAGGGCGEA/9*FD6@F779=DFF=,9F9FE=@<,A9EFB:C7CF?A:CEGFDCC,4>)GEEFFGFFGGGGGGCGCGGGGFGGGFFFEDGCGFCEEEFECGGGEGGGGGFGGGGFCAF9GGGGGGGGFGFFCGGGFFGGGGGGGGGGGGGFE9EGGGGGGGGGGGCCCCC
@sD 406
TGAGGAATATTGGTCAATGGGCGCAGGCCTGAACCAGCCAAGTAGCGTGAAGGATGACTGCCCTATGGGTTGTAAACTTCTTTTATATGGGAATAAAGTTTTCCACGTGTGGAATTTTGTATGTACCATATGAATAAGGATCGGCTAACTCCGTGCCAGCAGCCGCGGTAATACGGAGGATTCGAGCGTTATCCGGATTTATTGGGTTTAAAGGGAGCGTAGGCGGACGCTTAAGTCAGTTGTGAAAGTTTGCGGCTCAACCGTAAAATTGCAGTGGATACTGGGTGTCGTGAGTACAGTAGAGGCAGGCGGAATTCGTGGTGTAGCGGTGAAATGCTTCGATATCACGAAGAACTCCGATTGCGAAGGCAGCTTACTGGATTGTAACTGACGCTGATGCTCGAAAGTGTGGGTATCAAACAGGATTAGATACCCT
+
CFGFFFGGGGGGGGGGGGG8EFCFGG>FGDFGGGGGGGFAFFEFGGECCFFFFGGFFGFGGGG?FGGGGGGGGGGGGGGGGGAFGGF9EAFFFGGGGGGGGGF9FFG+EFFGGGGGGGFGGGGFGFFFDGGGFGGGF9BE<A@ECGG?,EFG7+3+85AFFFGGEGGFGGGA@CFEEGCEGGFGA,A7FFCGGFGGG*=:CGF<?B7#4CAFFEF(:/<89;47>#/8D;=>AF@:5&<D@F,ECCACE7@<#@?F@CDFEFD=D>CGFD993<@,,:606:<FGFFB,,C,D?8GFFAGGGFF?F7EGDDFD>BECD@:@CEC>FB>9EC4,58=>FCC<@9FGGGFDF9BEFC@DFGCF:DF:FCFFF9FCGGFFFCGGGGGGFEGGGEFEFEEFGGGGGGFGGGGGFDCFE@@@GFFFFCFECGGGGGCCCCC
@sD 29224
TGGGGAATATTGCACAATGGAGGAAACTCTGATGCAGCGACGCCGCGTGAGTGAAGAAGTAATTCGTTATGTAAAGCTCTATCAGCAGGGAAGATAGTGACGGTACCTGACTAAGAAGCTCCGGCTAAATACGTGCCAGCAGCCGCGGTAATACGTATGGAGCAAGCGTTATCCGGATTTACTGGGTGTAAAGGGAGTGTAGGTGGCCATGCAAGTCAGAAGTGAAAATCCGGGGCTCAACCCCGGAACTGCTTTTGAAACTGGGAGGCTAGAGTGCAGGAGGGGTGAGTGGAATTCCTAGTGTAGCGGTGAAATGCGTAGATATTAGGAGGAACACCAGTGGCGAAGGCGGCTCACTGGACTGTAACTGACACTGAGGCTCGAAAGCGTGGGGAGCAAACAGGATTAGATACCCT
+
FGGGGGGFFFGFEGGGGGGGGGGGGGGGGGGGGGGGGGGGGGEEGGG@FGGGGGGGGGGGGGFGGDFFFGGGGGGGGGGGGGGGFFGFGGDE7FFGAA<FGGGGGGGGGGFGGDE9FGGGGGGGGGGGGGGGGGGGGGDGGCGFEGGG:BFFDFGBFGGGGGGGGGGF-BF>GGGBFGG?GGGFG<)GGG@EGGGCEEGFCGG7FCF:FEFGGGFGFFGGFGFFFGGGGGGGFEGFFCFGGGGGGGGGGGGG?E9EFEGFGFF#GEFEFFGF?FGGF=CFDGGGG@B,FGFGEE>8FFAAGGGGFFDFEAC,EBCGGGFGGFE<GGFGFGGFCFCFFBCFFEFDFBCGGEGDFGFGCGFF<EGGFGFDFFAFDFGGFGGGFCGGGCE@GGGGGGGGGFAFFGGGGGGGGFGCCCCC
@sD 408
TGGGGGATTTTGGACAATGGGGGCAACCCTGATCCAGCCATGCCGCGTGCAGGATGAAGGCCTTCGGGTTGTAAACTGCTTTTGTCAGGGACGAAAAGGTCTCCGCTAATACCGGAGACTGCTGACGGTACCTGAAGAATAAGCACCGGCTAACTACGTGCCAGCAGCCGCGGTAATACGTAGGGTGCAAGCGTTAATCGGAATTACTGGGCGTAAAGCGTGCGCAGGCGGTTTCGTAAGACAGATGTGAAATCCCCGGGCTTAACCTGGGAATTGCATTTGTGACTGCGGGACTAGAGTTTGGCAGAGGGAGGTGGAATTCCAAGTGTAGCAGTGAAATGCGTAGATATTTGGAAGAACACCGATGGCGAAGGCAGCCTCCTGGGCCAAGACTGACGCTCATGCACGAAAGCGTGGGGAGCAAACAGGATTAGATACCCT
+
FGGGGGGGGGGGGGGGGGGGFGGGGGGGGGGGGGGGCGGGGGGGGGGEGGGGGGGGGGGGGGGGGGGGGGGEFGFGGGGCGGGGGGGFGGGGGGGGGGGGGGEGGGGGCGGGGGGGGGGGGGFGCDGDGGGGGGGDGGG9FGFFEGF@FGGDDG?@FGGGG:BFGGCG>F@E:CEFGG:F,+=<7,CCGEFCCFE87<FEGDG<GG+A:CEFEC>DE<C>6<CDFEGFDGGDCG@CBFFFGGF@C8FFGF?C>DGEGF97CGGFFFF,CFGGGGGGFGFGFEC==DGECFFGECGGGFGGGGGF8GFD7FFGGFDE9GE4,E59ADED@;C,GGGGFGGFEGFADGGFGDCGGGFGGCF@F@@E:FC:EGGGGGEFEECGGGGGGFFFGFCEGGGGGGGGGGGGGGGFGCGGGGGGGGGECGGGFGFGFFFGGGGGCCCA6
@sD 409
TGAGGAATATTGGTCAATGGGCGCGAGCCTGAACCAGCCAAGTAGCGTGAAGGATGAAGGCTCTATGGGTCGGAAACTTCTTTTATATGGGAATAAAGTTTTCCACGTGTGGAATTTTGTATGTACCGTATGAATAAGGATCGGCTAACTCCGTGCCAGCAGCCGCAGTAATACGGAGGATCCGAGCGTTATCCGGATTTATTGGGTTTAAAGGGAGCGTAGGCGGGTTGTTAAGTCGGTTGTGAAAGTTTGCGGCTCAACCGTAAAATTGCAGTTGATACTGGCGACCTTGAGTGCAACAGAGGTAGGCGGAATTCGTGGTGTAGCGGTGAAATGCTTAGATATTACGAAGAACTCCGATTGCGAAGGCAGCTTACTGGATTGTAACTGACGCTGATGCTCGAAAGTGTGGGTATCAAACAGGATTAGATACCCT
+
CF@@FFFGFGGGGGGGGGGGGGGGGGGGGGGGGGGGGGGGGGFGGEFFGGGGG,@FAFCFGGGGGGGGGGGGGGEEGGGGGGGGGG9EFCF:AFEFGGGGGGCFFFGGGGGGGGGGGGG@EGGGGFGFGGGGFCFAFFGGG8CEEFGDFFGGGGGGGGGFGGGGGGGC:FGGFGFDGGGGFGGD>BEGGGEGGCE85C:FD8F9FF?<F8CF9GG4*=F@=C>?DE>EEDEGCGF:5#0DFG347C8EC@3&0CC?DDDC?CFDAFCGFFGFAEDCC80=6CB?FFEB9FGFDGGF=;EGEEFBB6FFEDEF>9B7GGGFDF>85GE=GGFA9GGFAGFGGGGGFDFEGCGGFCGGGGFGEEEFGGGGGFGGGGGGGFFFDGGGGFFGGGFGGGFGGGGGGGGGEGGGGGGGGGGGGGGGGGGGGGGGGFFCCCCC
@sD 21094
TAGGGAATCTTCCACAATGGGCGGAAGCCTGATGGAGCAACGCCGCGTGGGTGAAGAAGGTCTTCGGATCGTAAAACCCTGTTGTTAGAGAAGAAAGTGCGTGAGAGTAACTGTTCACGTTTCGACGGTATCTAACCAGAAAGCCACGGCTAACTACGTGCCAGCAGCCGCGGTAATACGTAGGTGGCAAGCGTTATCCGGATTTATTGGGCGTAAAGGGAACGCAGGCGGTCTTTTAAGTCTGATGTGAAAGCCTTCGGCTTAACCGGAGTAGTGCATTGGAAACTGGGAGACTTGAGTGCAGAAGAGGAGAGTGGAACTCCATGTGTAGCGGTGAAATGCTTAGATATATGGAAGAACACCAGTGGCGAAAGCGGCTCTCTGGTCTGTAACTGACGCTGAGGTTCGAAAGCGTGGGTAGCAAACAGGATTAGATACCCT
+
GFFFGGGGGGGGGGGGGGGGGGGGGGGGGFGGGGGGGGGGGGGGGGGGGGGGGGGGGGFGGGGFGGGGDGGGGGGGGGGGFFGGGGGGGGGGGGGFFEGGGGGGGGGGGGGGGGGGGFGGGGGGGGGGG+FFFGGF>FFGFGGGGGGGGG@GGG8FGGGGGGGGGGGGGGGGGGGG@GGGFGGGGGGGGGGGFFEGDGGGGGC<1:CCGFCGGGGEGECD@=EGC2GGGGGFFGGFFFFC<FGGEFGFFFFCFGD5FFFGF;EFFGGGGFFFGFEFEFB9GE><FAGGGGDFAFFF8FGGGGGGGGEFFFDEBGGGFEGFE8FGGGGGGBGEGFDGE@B9GGGDGGGGGGGGGFEAFGFEFFF<EECF@A7GFGGGGGFGGGGGGGGGGGGFGGGGGGGFFFGGGGGGFFGGGGGGGGGGGGFEFGGGGE9GGFFGCCCCC
@sD 24371
TGAGGAATATTGGTCAATGGACGAGAGTCTGAACCAGCCAAGTAGCGTGAAGGATGACTGCCCTATGGGTTGTAAACTTCTTTTATACGGGAATAAAGTGAGGCACGCGTGCCTTTTTGTATGTACCGTATGAATAAGGATCGGCTAACTCCGTGCCAGCAGCCGCGGTAATACGGAGGATCCGAGCGTTATCCGGATTTATTGGGTTTAAAGGGAGCGTAGGCGGACGCTTAAGTCAGTTGTGAAAGTTTGCGGCTCAACCGTAAAATTGCAGTTGATACTGGGTGTCTTGAGTACAGTAGAGGTGGGCGGAATTCGTGGTGTAGCGGTGAAATGCTTAGATATCACGAAGAACTCCGATTGCGAAGGCAGCTTACTGGATTGTAACTGACGCTGATGCTCGAAAGTGTGGGTATCAAACAGGATTAGATACCCT
+
FGGGGGGGGGGCFGGGFFGGGGGGGGGGGGGGGGFGGGGGGGCFFGEFGGGGGGGGGGGGGGGGFFGGGGGGGGGGGGGGGGGGFFGGFFE,CFEFGGGGGGGGDGGGGGGGGGGGGGGGADGG9FGG7FGFGFFEFFGGFFFGGGGGGFGGGGFGGG=7,>DFEEGDFCFG@=FE?GGCCGG7*75/FGGGFFEGGCFG7<6BCFFGDFCBFGD7:9B>AF>EF>?CE5FE5<F@EFFGFFFECFF=CGCFGDEDEGFABFGG=BEFFGF<GFFGG<F66DCFFFFE9DFF<FFFEAF9GGFEGGGFEGF=8GECDGGGGFE=5EEDFGCEECGFGGGGFD<FGGGFFFECGEGEFCGGGGGGEACFEEDGGCGGGGFFGGGGGFEDGGGDGFFFECCCGCFFCCGGGGFCGGGF8GGGFFGFGEGGGGGCCCCC
@sD 22478
TGAGGAATATTGGTCAATGGACGAGAGTCTGAACCAGCCAAGTAGCGTGAAGGATGACTGCCCTATGGGTTGTAAACTTCTTTTATACGGGAATAAAGTGAGGCACGTGTGCCTTTTTGTATGTACCGTATGAATAAGGAACGGCTAACTCCGTGCCAGCAGCCGCGGTAATACGGAGGATCCGAGCGTTAACCGGATGTATTGGGGTTAAAGGGCGCGTAGGCGGACGCTTAAGTCAGTTGTGAAAGTGTGCGGCTCAACCGTAAAAGTGCAGGTGAAACTGTGAGTCTTGAGTACAGTAGAGGTGGGCGGAATTCGTGGTGGAGCGGGGAAATGCTTAGATATCACGAAGAACTCCGATTGCGAAGGCAGCTCACTAGACTGTCACTGACACTGATGCTCGAAAGTGTGGGTATCAAACAGGATTAGATACCCT
+
GGGFE,CF9EEEF,ECFGFEFFFGEGGGFFGFFFDFEE=@,C6CF9CFCEFGGGGGGF<C99<CC<F6,C@@=CFFGGGGGGGGFEFFD:ECC=,9CFGGGGGCGFGGG8B<ADFG<DEFE9<F@<ECG@8A<56@,CE<,,B7>F+B8,AAF+BBF<E<,,F>:83@CEF,,,@@***13?::5C*>FEE*6?@::C*C@C9,2=*F@F9CEC*)13>B;(2*1*2)@:,@3,8*5'C7@:8>0D:=:+C:CFE8E@>,+><FCFDC48F=,,,EC,6,A8E?:,?GD,<AEFCF9FE<GEDEGCCC@,AFD,4+,=,F=?48)GBAC,FFAGFDEEEFGGFFC,FGGFF@CCCFC<@DGCCB?,EE8GG@B,E<DGFFE9GFCEFEF@<F<FFF9GGGFGGF<FF7GFF@FGGFFC,E@GGEF@F9FEAC@9CB
@sD 22919
TGGGGAATATTGGGCAATGGGGGGAACCCTGACCCAGCAACGCCGCGTGAAGGAAGAAGGTTTTCGGATCGTAAACTTCTATCCTTGGGGAAAATAGTGATGGTAGCCAAGAAGGAAGCCCCGGCTAACTACGTGCCAGCAGCCGCGGTAATACGTAGGGGGCAAGCGTTGTCCGGAATGATTGGGCGTAAAGGGCGCGTAGGCGGCTTGGTAAGTTTGAAGTGAAAGTCCTTCTTTTAAGGAGGGAACTGCTTTGAAAACTGTCGGGCTTGAGTGCAGGAGAGGTAAGCGGAATGCCCGGTGTAGCGGTGAAATGCGTAGAGTTCGGGAGGAACACCAGTGGCGAAGGCGGCTTACTGGACTGTTACTGACGCTGAGGCGCGAAAGTGTGGGGAGCAAACAGGATTAGATACCCT
+
@DFEEFGGGGGGGGGGEFEGGGGGGGGGGGDGGGGFGGFEF=FGEECCF@FGFEDFFBFF3DBFGEEGCGEGDCFFGGGGGGGGGGGF7BFGF:FEC,8@FGGFGGGGFGGGGGGGGGFGECE><FFGGG9:FGGGGGFCCFFGEGGG>EEC9FE9CEG>E5::8/;CE>GGFGGGG:CG+*AFCFCC<<;+4<:C*:C=EC0FGG>#;>8CC9CCFFGBD@2<C1C8F<8:@3>;9A6<><9GGFC>8089;CB@0>=@>CF@GGFB,EFF?8FGGGFF=GGGFC=7GGFE@9++EGGGFGEE>GGFFF@<B@,B:A9GFD>+GGGE?EFGFFE9CAGGFC@9C7CGGGGGGGGGGGGGGGFFCCGGGGGEFFGF@C@+F@FFGGGGGGEFGGGGGFC,CFDGGFFGFFGCCCC@
@sD 23118
TGAGGAATATTGGTCAATGGACGAGAGTCTGAACCAGCCAAGTAGCGTGAAGGATGACTGCCCTATGGGTTGTAAACTTCTTTTATACGGGAATAAAGTGAGCCACGTGTGGCTTTTTGTATGTACCGTATGAATAAGGATCGGCTAACTCCGTGCCAGCAGCCGCGGTAATACGGAGGATTCGAGCGTTATCCGGCTTTATTGGGTTTAAAGGGAGCGTAGGGGGGTTGTTAAGTCAGTTGGGAAAGGTTGCGGCTCAACCGTAAAATTGCAGTTGATACTGGCGACCTTGAGGGCAACAGAGGTAGGCGGAATTCGTGGTGTAGCGGTGAAATGCTTAGATATCACGAAGAACTCCGATTGCGAAGGCAGCTTACTGGATTGTAACTGACGCTGATGCTCGAAAGTGTGGGTATCAAACAGGATTAGATACCCT
+
<FA@FGGGGGGGGGGGGFGGCEGGGGGEGFFGGGGGGGGGFGFFFGGGGGGGGGFFG<DFF<<EEC6CFFEGDGAFGFGGGGGFGFFFGGGFGGGGGGGGGGGGGGEGGGDCFAFGGG>E?EEG9<A7<AAFFGFDGGFC,4BCFGGGC?FFFF=@FFGFFGGFEDG7C>FF9FGGFCFF7FFGG:CFEGDFFGBC57BCFGCF1CCEE1CC-?7=G2C9;=E#>EEC;;:C@@C0B7>C=93:DF:CC@CF7?GFFB>FFGCEGFFF9DFGFCE#FFED6BCCCFFEE=?99@DGEE?DFFBB8EEDGGGGD@GGE7GF<GGEFGFDGFFAEFAGCEGFEAC,,GGE9GFFFFGGGFCDGGGGGGGGGGFGGGGGGGGGGGGGGFGGGEF:F9FGGGGFFCAGGFEGGGFGGGFGFGGFGGGGGGGFEGGCCCCC
@sD 36912
TGAGGAATATTGGTCAATGGACGAGAGTCTGAACCAGCCAAATAGCGTGAAGGATGACTGCCCTATGGGTTGTAAACTTCTTTTATACGGGAATAAAGTGAGCCACGTGTGGCTTTTTGTATGTACCGTATGAATAAGGATCGGCTAACTCCGTGCCAGCAGCCGCGGTAATACGGAGGATCCGAGCGTTATACGGATTTATTGGGTTTAAAGGGAGCGTAGGCGGGTTGTTAAGTCAGTTGTGAAAGTTTGCGGCTCAACCGTAAAATTGCAGTTGATACTGGTGACCTTGAGTGCAACAGAGGTAGGCGGAATTCGTGGTGTAGCGGTGAGATGCTTAGATATCACGAAGAACTCCGATTGCGAAGGCAGCTTACTGGATTGTAACTGACGCTGATGCTCGAAAGTGTGGGTATCAAACAGGATTAGATACCCT
+
<FGFFGGGFFGCGGGGGGF8EFDGGEGGGGGGGGGGFGGGGGCFGGGEEGGGGGFG=CC@FEFFGGGGFGEECGFGGGFGGFDGGGGFFGGGGGGGGAFGCFGGGGGCE=F@@FGGGGD<FGGGGGF7DGGCFGGGFGFF?FFDECCD<FC@FFCEG98FGCFFC@FGGGGGGFFF7FCCFCCFDECB9GGG#CC>5EE95=EFFCCCEFG=DFFFCAFFBB7CEGGDGFAGGGFFFFGFC:>E>@CFCCFF9D@C:EGGCGGGDFECFAF?FF9F@3;@8<GGE<F@??=8FGGGGGGGGGGGFDGGGGGFEE8GGGGGGGF>:+EFCEGGGGGFCFGGGEA@FFFGCEAFC6CF@FGGCECDFE9FAFFGGGGGGGGF<FGGFFEGFECGGFGGF@C<C,GGGGGGFFFEFGGFEFFFFGFFFDEGGGFCCCBB
@sD 29241
TGAGGAATATTGGTCAATGGACGAGAGTCTGAACCAGCCAAGTAGCGTGAAGGATGACTGCCCTATGGGTTGTAAACTTCTTTTATACGGGAATAAAGTGAGCCACGTGTGGCTTTTTGTATGTACCGTATGAATAAGGATCGGCTAACTCCGTGCCAGCAGCCGCGGTAATACGGAGGATTCGAGCGTTATCCGGATTTAGTGGGTTTAAAGGGAGCGTAGGCGGGTTGTTAAGTCAGTTGTGAAAGTTTGCGGCTCAACCGTAAAATTGCAGTTGATACTGGCGACCTTGAGTGCAACAGAGGTAGGCGGAATTCGTGGTGTAGCGGTGAAATGCGTAGATATCACGAAGAACTCCGATTGCGAAGGCAGCTTACTGGATTGTAACTGACGCTGATGCTCGAAAGTGTGGGTATCAAACAGGATTAGATACCCT
+
CFFFGFFGGFFFGCFGGGGGFFEGCGGFGCFFGGGGGFGGGGGGGGGGGGGGFGGGDFGGGGG?EEEGFGGGGGGGGGGGCFCGGGFFGGG:F,EAFFGFGGGGGGGFFFGCFFGFGGGGGFGGGGGCGGGGGGGGGGGFFF7@E@@EFGGGGGGG@FGGGGFG7@FGGGGGGGF@EFGGF8?C<<7GFF7,@FCGGG7C?#GGFFC8/?:<FGDDC5F>FCC=EEGGFEFFAA#*<2@/FGGDEFB@:>;>F@GFEGGGCGAE?<AC,BGDF3GGF0E@5GGGFE=CE,GGFGGGCFC5>FFEF7CGFE>,>BEDGGFFGGGGAGF<FGFCEGF>D<F@E,,GGFGGGGGGFGFD@GGGGGGGGGFGGGGGGFDFGGDFGGGFFECCGCFGGGGGGGGGGGGGEFGGGGFGGGGGGGFFGGGGGGGGGFGCCCCC
@sD 417
TGAGGAATATTGGTCAATGGACGAGAGTCTGAACCAGCCAAGTAGCGTGAAGGATGACTGCCCTATGGGTTGTAAACTTCTTTTATACGGGAATAAAGTGAGGCACGCGTGCCTTTTTGTATGTACCGTATGAATAAGGATCGGCTAACTCCGTGCCAGCAGCCGCGGTAATACGGAGGATCCGAGCGTTATCCGGTTTTATTGGGTTTAAAGGGAGCGTAGGCGGACGCGTAAGTCAGTTGTGAAAGTTTGCGGCTCAACCGTAAAATTGCAGTTGATACTGGGTGTCTGGAGTACAGGAGAGGCAGGCGTAATTCGTGGTGTAGCGGTGAAATGCGTAGATATCACGAAGAACTCCGATTGCGAAGGCGACTTGCTGGACTGTAACTGACGCTGAGGCGCGAAAGTGTGGGTAGCAAACAGGATTAGATACCCT
+
EGFFG@FGGGGGGFGGGGGGGGGG:FGCFGGGGGGGGG@F@F,@EGGGEGGGGGGEFFEFGFFF8,CFFFFE@FF@EGGFFFGEFFGCEG@F@<EFGGFGEFGGCD@CFFFGGGGFCGGGC<FE<BEEFDEFFFGGFCG<,,+>+DEGFEDEC>+:FFFCFFFF7C@F7<CFGAFE*:F:C8,,15;@*=*BEGGC*:FFC.FEFFC7<FFEC?D@B9FA(D9/C:1;7*7BCCD:37CEFA+;79GFF@4@3E?6E:@D>+3,,A@C8DD?B=@,7,60+GF<8B7FDA,CBEDGDEE,D?BFE8<ECDB,@>ECB+CFFECB:CB>D@C444?+,<AGFFFA<,C<GACFGEFCFB57EEFGGGGFFB,,,CCGCGGGFFCF<GFDFFB@GFFFB+C77GGFEFB,EGEFE,C,E9GGFGGGGGGGFCGCCCCC
@sD 29253
TGAGGAATATTGGTCAATGGGCGAGAGCCTGAACCAGCCAAGCAGCGTGAAGGATGACTGCCCTATGGGTTGTAAACTTCTTTTATAAAGGAATAAAGTCGGGTATGTATACCCGTTTGCATGTACTTTATGAATAAGGATCGGCTAACTCCGTGCCAGCAGCCGCGGTAATACGGAGGATCCGAGCGTTATCCGGATTTATTGGGTTTAAAGGGAGCGTAGATGGATGTTTAAGTCAGTTGTGAAAGTTTGCGGCTCAACCGTAAAATTGCAGTTGATACTGGATATCTTGAGTGCAGTTGAGGCAGGCGGAATTCGTGGTGTAGCGGTGAAATGCTTAGATATCACGAAGAACTCCGATTGCGAAGGCAGCCTGCTAAGCTGCAACTGACATTGAGGCTCGAAAGTGTGGGTATCAAACAGGATTAGATACCCT
+
EGGGGEGGGGGGGGGFGGGGGGGGGGGGGGGGGGGGGGGFG8FGGGGGGGGFFGGGGGEGGGGGGGGGGGGGGGFGGGGGCCFFGGGGFGGGGGDGGGGGGGGFGFGGGCFFGGGGGGGGGDEGGFGGGFGGGGGGGGGGFFEGGGGGGGGGGGGGGGGGGGGGGGGGGG@CFFFGGGGFCDEF<:CEGGGGGF:CEFGGF7FFGGBFGGGGF97CCCCAEAEGGD?-GFGFEFFA<EEFFGFFGD>72CCGFGDFD@F>;@F9D9DGFEC8CE@DAAE=DGGF@BEE9GGGFGGGGGGGGGFGFGEEFCGEDEEGGGGGGF@G>EF?BFFC:9FGGGGGGGGFFFFCGFF,C@B:C7FF7GFDF<@GFEFGFEDGGEFE8GGGGGGGGFCAGGGGGGGGGGGFEFGGGGGFDFGGGFEFFFGGACGFGFGCCCC@
@sD 419
TGGGGAATATTGCACAATGGGCGCAAGCCTGATGCAGCGACGCCGCGTGCGGGATGGAGGCCTTCGGGTTGTAAACCTCTGTTATCGGGGAGCAAGCGAGAGTGAGTTTACCCGTTGAATAAGCACCGGCTAACTACGTGCCAGCAGCCGCGGTAATACGTAGGGTGCAGGCGTTATACGGAATTATTGGGCGTAAAGGGCTCGTAGGCGGTTCGTCGCGTCCGGTGTGAAAGTCCCTCGCTTAACGGTGGATCCGCGCCGGGTACTGGCGCGCTTGAGTGCGGTAGGGGAGACTGGAATTCCCGGTGTAGCGGTGGAATGTGTATATATCGGGAAGAACACCAATGGCGAAGGCAGGTCTCTGGGCCGTTACTGACGCTGAGGAGCGAAAGCGTGGGGAGCGAACAGGATTAGATACCCT
+
DGGGGFGFGGFFGGGGFGGG8FF7FFGFGFGG<CFFCGGGFGDGGCFFG,++@4CFGFA:FFFGGGEEFG+BE<FE,BFF,B-CA9C+=F@C:DDFG:EECFBE>F<=FDF<D:><FCDGGFGGGFGCCGG@C,?DFG:DCGF8:8:,C:=<FGE:,??@,?C7*8CCC,2:FBC5E7CCECGF+2<:,,88EE58:+3137;CC58:+8?*C5C;C>D.4,:C))20/<C<<<C4+/*/*=78EDCBCF6:40,<:C*+8,:+;7GFC@8+,,==>5@6++,8+,:D?5,C,,DC,8=7@GDEECE4+=+GFDCF9@99DBFE?,+E>CCFCE<@?,C66,<?EECCBC<:,FF8FF8F@EF=@+@GF<E<CEC,CC8AF<B<,DCF6,B@+FE@EF?E7GGGGGGGGGGGGGFCCCCCC
@sD 19879
TGAGGAATATTGGTCAATGGACGAGAGTCTGAACCAGCCAAGTAGCGTGAAGGATGACTGCCCTATGGGTTGTAAACTTCTTTTATACGGGAATAAAGTGAGGCACGTGTGCCTTTTTGTATGTACCGTATGAATAAGGGTCGGCTAACTCCGTGCCAGCAGCCGCGGTAATACGGAGGATCCGAGCGTTATCCGGATTTATTGGGTTTAAAGGGAGCGTAGGCGGACGCTTAAGTCAGTTGTGAAAGTTTGCGGCTCAACCGTAAAATTGCAGTTGATACTGGGTGTCTTGAGTACAGTAGAGGCAGGCGGAATTCGTGGTGTAGCGGTGAAATGCTTAGATATCACGAAGAACTCCGATTGCGAAGGCAGCTTGCTGGACTGTAACTGACGCTGATGCTCGAAAGTGTGGGTATCAAACAGGATTAGATACCCT
+
EFGGGGGGGGGGGGGGGGGGGGGGGGGGGGGGGGGGGGGFGGGGGGGGGGGGGFGGGGGGGGGGGGGGGGGGGGFGGGGGGGGGGGGGGGGGGGFGGGGGGGGGGGGGGGGGFGGGGGGGGGDFGGGGGGGGGGGGGGGFGGGGGGGGGGGGGGGGGGGGGGGGGGGEGGGFGGGGGGGFFGGGGCGGGGGFCFFGGDFGGGGGFGFEEGGGGG?FGFGGDGEGGEGEGGGGGGGAFGDFGFFGGFGFFFGGGGGFFGGGGGGEGGGGGGGGGCFFC7FDGGFEF<@FGGFE9FD@FGGGGGGGGGGGGGGFDBGGGGGGGGGGFEDGFGFFGGEDFFGFGFGGGGGGGGGGGEGFGF@EGGGDGGGGFGFGGGGGEFAAGGGGGFFGGGGGGGGFEEGGGEGGGGGGGGGFGGGGGGGGGGGGGGGGGGGCCCCC
@sD 30970
TGGGGAATATTGCACAATGGGCGCAAGCCTGATGCAGCGACGCCGCGTGAGGGATGGAGGCCTTCGGGTTGTAAACCTCTTTTATCGGGGAGCAAGCGAGAGTGAGTTTACCCGTTGAATAAGCACCGGCTAACTACGTGCCAGCAGCCGCGGTAATACGTAGGGTGCAAGCGTTATCCGGAATTATTGGGCGTAAAGGGCTCGTAGGCGGTTCGGCGCGTCCGGTGTGAAAGTCCATCGCTTAACGGTGGATCCGCGCCGGGTACGGGCGGGCTTGAGTGCGGTAGGGGAGACTGGAATTCCCGGTGTAACGGTGGAATGTGTAGATAGCGGGAAGAACACCAATGGCGAAGGCAGGTCTCTGGGCCGTTACTGACGCTGAGGAGCGAAAGCGTGGGGAGCGAACAGGATTAGATACCCT
+
GGGGGGGGGGGFGGGGGGGGGGEGGGGGGDGGGGGGGFGGGGGGGGGFGFGGGEGGFEEGGGCGGGGGGGGGGGFGGFGGFGGGGGFGGGDEGGGFFGGGGGGGDGGGGGGGFGGGGGGFFGGGGGGGGGGGGGG9FEGGGGGFGGGGGGGGGGGDGGEFFGGGGGGFCGGGGGGGGEEGDGGGFBCFGGDFE5CE5FFGD6CEED@ECED:8:C+CC::.@EEF8>>F?3:?EFBCC<EEGFFCCFC/F=>?GGEDFCGFFED2CCFC:GGECAGF>GGF<FEEGGGGGGFCFGGFDDCGGGGGFA@8)FCGEEFE<EFFEE,8F>>=7GFFFECGFE@FFF9GFGGFDE<GFCGGGGFFGGDEGGGGFGGGGFFGGGGGDGGEF@F@EFFDGGGGFEFGEFC,ECGGGGFGFF8<CCCC
@sD 422
TGAGGAATATTGGGCAATGGGCGCAAGCCTGACCCAGCAACGCCGCGTGAAGGAAGAAGGCTTTCGGGTTGTAAACTTCTTTTGTCGGGGACGAAACAAATGACGGTACCCGACGAATAAGCCACGGCTAACTACGTGCCAGCAGCCGCGGTAATACGTAGGTGGCAAGCGTTATCCGGATTTACTGGGTGTAAAGGGCGTGTAGGCGGGATTGCAAGTCAGATGTGAAAACTGGGGGCTCAACCTCCAGCCTGCATTTGAAACTGTAGGTCGTGAGTGCTGGAGAGGCAATCGGAATTCCGTGTGTAGCGGTGAAATGCGTAGATATACGGAGGAACACCAGTGGCGAAGGCGGATTGCTGGACAGTAACTGACGCTGAGGCGCGAAAGCGTGGGGAGCAAACAGGATTAGATACCCT
+
EEGGGGGCGGFGGGGGGGGGGGGGGGGGGGGGGGGGGGFDEFGGGGGGGGGGG8FEFGFGGFGCFGCCCFGGGGGGGGFCEFFFGFGGGG:F@@FGGGGGGGCGGGGGGEGGGCEFE8FF9F<<B:FECE7FF,,B@FCFCGGCF8,*CEE<FCFGGCAF:7CC**+?FCFC@E@,,<C<C*FCC<FGG-*2<::7752:/18A@7<EEGD>FGGFB<?::<C=FE@73C@08@8.CBF63<>:3,;$,G?GFB7GFFFE,9==8=,GFCC?,FFDE8F=FGDDE@C?9+B:8FE8D8EEB@FE,EEAF@99,FC:GFEDC,CFA,GGF@FFFCFFEEFFFFEEDGGDGGFGGGFGGFFGGGGGGFFDFFDGGFEGCGFEGGGGGGGEEGDEGGFDFGGEAFDGGGGGGGGGGGCCCCC
@sD 23391
TGGGGAATATTGCACAATGGGCGCAAGCCTGATGCAGCGACGCCGCGTGAGGGATGGAGGCCTTCGGGTTGTAAACCTCTTTTATCGGGGAGCAAGCGAGAGTGAGTTTACCCGTTGAATAAGCACCGGCTAACTACGTGCCAGCAGCCGCGGTAATACGTAGGGTGCAAGCGTTATCCGGAATTATTGGGCGTAAAGGGCTCGTAGGCGGTTCGTCGCGTCCGGTGTGAAAGTCCATCGCTTAACGGTGGATCCGCGCCGGGTACGGGCGGGCTTGAGTGCGGTAGGGGAGACTGGAATTCCCGGTGTAACGGTGGAATGTGTAGATATCGGGAAGAACACCAATGGCGAAGGCAGGTCTCTGGGCCGTTACTGACGCTGAGGAGCGAAAGCGTGGGGAGCGAACAGGATTAGGTACCCT
+
EEGGGFFFGAEFGGGGGGGFGGGGGGGGDGFGGGGGFGGGGGGG:FEFEEGFGGGFFFFEFDF?EFECFCFGGGGGGGGGDD<?BFGGGG:EEGFFD@CGGGGGGGGGGGGGGGGGGGGGGFFFFGFGGGCFFGB9DFFCFFFGGGGG7CEGGFGGFFCEFFFGE+*+?7>:7FCFGFGEEGG>:FGGF:58ECCEGF9<EC88:8::,DD78EE?::C>>CCDECE@F;A<<:GECCFEC@5C90F:9CF9EEE>5EFCCGC9GGGGG>GGGEBCCFGGEEGCDFGGGGDFBADCE@88@CC@4?9B+5GCFGGFGFFFFEFFFFGGGGGGFCAFFCF7DFEFCEGGGGGFGFFCGGGE8FFEGGDGGGGGGGGGGGGFF@GGFECGGGDGGGGGGDGECEGFEB,GGGGGGGFGCCCCC
@sD 424
TGGGGAATATTGGGCAATGGGGGGAACCCTGACCCAGCAACGCCGCGTGAAGGAAGAAGGTTTTCGGATCGTAAACTTCTATCCTTGGTGAAAATAGTGATGGTAGCCAAGAAGGAAGCCCCGGCTAACTACATGCCAGCAGCCGCGGTAATACGTAGGGGGCAAGCGTTGTCCGGAATGATTGGGCGTAAAGGGCGCGTAGGCGGCCTGGTAAGTTTGAAGTGAAAGTCCTTCTTTTAAGGTGTGAACTGCTTTGAAAACTGTCGGGCTTGAGTGCAGGAGAGGTAAGCGGAATTCCCGGTGTAGCGGTGAAATGCGTAGAGATCGGGAGGAAAACCAGTGGCGAAGGCGGCTTACTGGACTGTTACTGACGCTGAGGCGCGAAAGTGTGGGGAGCAAACAGGATTAGATACCCT
+
GF@FEECEGFGCFFGGGGFFEC7>+C@FGGFGGGGGGGEF=FCGDGGGGDGGGGGF8FFFGGAFFGCCFGE<F@FF9FGF9@EGFFA,3+,8@@,@,7,8@@FFGGGGDCFF8,DFF8,<*=CEGD:<FC,<,<+?,,7*82<:*=*1:18CF7;3CE5E8CE5**1;8;*/,3CE>5*<<@<CEF*CE5CF.58<GEE8@D?5<95*ECCC7CD6>>E?B@CE7199@555:9CEEBC@@<,;,>9F7E>+3,;@,,+=8@++3<D:96,>*GFD8A@E6,,BA@+EGGE>@,C8B+7FEGGC5GEGGFFB=7:B,C<8GGFCCGGFFE@A::,,,FA:@7@FF8,FGGGGEF9FFFCFEF@C;,E@GGFEE<C@,:C@F@FE@8CEGE@FF@<GE<EEEGGGGFGFGGGCCCCC
@sD 23736
TGAGGAATATTGGTCAATGGACGAGAGTCTGAACCAGCCAAGTAGCGTGAAGGATGACTGCCCTATGGGTTGTAAACTTCTTTTATACGGGAATAAAGTGAGCCACGTGTGGCTTTTTGTATGTAACGTATGAATAAGGATAGGCTAATTCCGTGCCAGCAGCCGCGGTAATACGGAGGATTCGAGCGTTATCCGGATTTATGGGGTTTAAAGGGAGCGTAGGCGGGTTGTTAAGTCCGTTGTGAAAGTTTGCGGCTCAACCGTAAAATTGCAGTTGATACTGGCGCCCTTGAGTGCAACAGAGGTAGGCGGAATTCGTGGTGTAGCGGTGAAATGCTTAGATATCACGAAGAACTCCGATTGCGAAGGCAGCTTACTGGATTGTAACTGACGCTGATGCTCGAAAGTGTGGGTATCAAACAGGATTAGATACCCT
+
EFGGCFGFFDFGGGGGGD@EEFGGEEGEEFFFCFGFGCCF@EGFFFE7FFFGEFGGEGGGFGF8FGGGGFCFGDFFGGDGFGFFGGFEGGCBEG,EC?FFFGGFFGG7=AF@FFCCGF+,<5<F,,C=E8E8E9EFGCF9,,4BB@FG9,C,,DDGDG@B,><FCEGC@B@E3>FED*C7@DFGF6*=>F<>D9CE:2=%(G#<?/71F,3/<CC><1<81C7:>CE2;FF@<<8<C*GFFCC@CF@87C6GF>FECCCFB8,,FFDGEEFGFCE:3,,=+GF@7B+<F=FA+?4,FFFE9E,GGEFGGCGFFGGGGGGGECB=)F=AABC,9EE=;EC,ED@<FGGDF<A9:@C@7FGGDEECFC9FF<6,AGGGEFFEGGFGGFFGC@,C@FEEGGEGGGFFCGGGGGGGGGGGFC@<DGGGGGFFC,GCCC9C
@sD 20675
TGAGGAATATTGGTCAATGGGCGCAGGCCTGAACCAGCCAAGCAGCGTGAAGGATGACTGCCCTATGGGTTGTAAACTTCTTTTATATGGGAATAAAGTTTTCCACTTGTGGATTTTTGTATGTACCATATGAATAAGGATCGGCTAACTCCGTGCCAGCAGCCGCGGTAATACGGAGGATCCGAGCGTTATCCGGATTTATTGGGTTTAAAGGGAGCGTAGGTGGACAGTTAAGTCAGTTGTGAAAGTTTGCGGCTCAACCGTAAAATTGCGGGGGATACTGGATTCCTTGAGTGCAGATGAGGCAGGCGGAATTCGTGGTGTAGCGGTGAAATGCTTAGATATCACGAAGAACTCCGATTGCGAAGGCAGCCTGCTAAGCTGCAACTGACATTGAGGCTCGAAAGTGTGGGTATCAAACAGGATTAGATACCCT
+
FGCFGFFG<F<FGGGGGGFFFFGGG7BFGGGGGGGGGGGGGG?FGGGGGGGGG@ABFGAFFGGGFGGGGGGGGCFGGG<FGGCGGFFGFGG8EFCFGGG95,<5AEAFG?AF9,?<EFGED,BF9<FGGGFDFCGGFGGG<BCEGGGGFGGGGGGDGDCGG,AFCCGGGGCE9FGG+*3*<EFE@**>FGEFGGGGEE@FF7C<CF+8:FCFC;G)>5FGF>:)->+6;;@@FCF*#9>EGGB89#<6#@+=+<CF8D58;:'3;5:F:68++:,,,,,@99FC94,,9FGF?F@,9,9,,,,BF@=FF@C9+==@GF:GF<CGFGGF=AF5,C,E@,FGGFEA8DC,FE5F@FC6EGFEFFCF:C<GGGE@6<C,E;,=EC9EAGGGFFFC,@FFE+EF@GFCFFGEF@GGGGGFFACEEFFGGEGEAFGCCCCC
@sD 28073
TGAGGAATATTGGTCAATGGGCGAGAGCCTGAACCAGCCCAGTAGCGTGAAGGATGACTGACCTATGGGTTGTATAATTATTTTATAAAGGAATAAAGACGGGTATGCATACCCGTTTGCATGTACTTTATGAATAAGGATCGGCTAACTCCGTGCCAGCAGCCGCGGACATACTGAGGATCCGAGCGTTATCCGGATTTCTTGGGTTTAAAGGGAACGTAGATGGATGTTTAAGTCAGTTGTGAAAGTTTGCGGCTCAACCGTAAAATTGAAGTTGTTACTGGATATCGTGAGTGCAGTTGAGGCAGGCGGAATTCGTGGTGTAGTGGTGAAATGCTTAGATATCACGAAGAACTCCGATTGCGAAGGCAGCCGGCTAAGCTGCAACTGACATTGAGGCTCGAAAGTGTGGGTATCAAACAGGATTAGATACCCT
+
CGGFGGGGGGDDGGEEFE,;;A7CCEDCE,,C<;6,B,C8EDC<EEEFEGDDGG9FEEEF-6EFDA-CEEC=FD,C,EF,9,9EF<C<,,CF8<E?F9,9BCBCEGGGG<F9B<F+BE@FCEGGACCC9F57CFFA<?FF,4BBCB7FDFGGG8BFEG8F<,=>+++@+*36@@,77,>C,>?F:*:*<<FC@CCEC:B:,4?,?:1<=<F,?C**%::89>CC8?7CE8,<#%,</.1AC@<7E<CB<=9=+,8.?GFB7CGDEFFAF=8,A8EA8,=7,,,,FCCE@,=45FCF89?B8ABFB8FBGGF>8@C8BFD<FA@@6:,F9EEA5A9,EE<,E,F<8<C,,,,6C8+7,@E7GCDEEC,FGGEF@+,CCFAAGDGFGGFGGGFGGGFF,C,DC,E<GGEEFF@<CCAFEEE@ECGGGGFDCGGCCCCC
@sD 31966
TGGGGAATATTGCACAATGGAGGAAACTCTGATGCAGCGACGCCGCGTGAGTGAAGAAGTAATTCGTTATGTAAAGCTCTATCAGCAGGGAAGATAGTGACGGTACCTGACTAAGAAGCTCCGGCTAAATACGTGCCAGCAGCCGCGGTAATACGTATGGAGCAAGCGTTATCCGGATTTACTGGGTGTAAAGGGAGTGTGGGTGGCCATGCAAGTCAGAAGTGAAAATCCGGGGCTCAACCCCGGAACTGCTTTTGAAACTGTGAGGCTAGAGTGCAGGAGGGGTGAGTGGAAGTCCTAGTGTAGCGGTGAAATGCGTAGATATTAGGAGGAACACCAGTGGCGAAGGCGGCTCACTGGACTGTAACTGACACTGAGGCTCGAAAGCGTGGGGAGCAAACAGGATTAGATACCCT
+
EFGGGGGGGGGGGGGGGGGCCFFGGGGGGGGGGGGGGGEEGGGGGGGFGGGGGGGFGGGGGGEFGCFEFGGGG9FFGCGGGCFGGGGGGDGGDGFGFGGGGGDGGGGGGGGGFGFGGGG<EGGDGGGGGGCFGDBFGGGGG?FGGGDGGDCCFGGFFFGFF:EFGGGGG2>8F>GCC*BFGF'EFGE@><FFFGGCGG45AED#FFCCF?F?CC?<FF>;EF=FE>EFGGGEGGGFDFF?8CD>GFFCGGGFBEG<A?9=FCFAC9FGD@EAFCDCFCDGGFFGGGFAGFEAE>8GGECFGGEDFGGDFFF<GGGGFEFCF9DCFCGEEBGFCEE@FEEFGECFFF@GGFFGFCGF@9FDEFFGFGFGGGFEC8GGGGEFFFCCFCGGGGFDFFFGGGFAGGGFGGGDGFGCCCCC
@sD 429
TGAGGAATATTGGTCAATGGGCGAGAGCCTGAACCAGCCAAGTAGCGTGAAGGATGACTGCCCTATGGGTTGTAAACTTCTTTTATAAAGGAATAAAGTCGGGTATGCATACCCGTTTGCATGTACTTTATGAATAAGGATCGGCTAACTCCGTGCCAGCAGCCGCGGTAATACGGAGGATCCGAGCGTTATCCGGATTTATTGGGTTTAAAGGGAGCGTAGATGGATGTTTAAGTCAGTGGTGAAAGTTTGCGGCTCAACCGTAAAATTGCAGTTGATACTGGCGACCGTGAGTGCAACAGAGGTAGGCGGAATTCGTGGTGTAGCGGTGAAATGCTTAGATATCACGAAGAACTCCGATTGCGAAGGCAGCTTACTGGATTGTAACTGACGCTGATGCTCGAAAGTGTGGGTATCAAACAGGATTAGATACCCT
+
CFEEGFFGGGGGGGGGGGGGGGGGGGGGGGGGGGGGGGGFFFFFGFGGGGGGGC<FFGCFGGGGGGGGGGGGGGGGGGGCGGGGGGGGCEGGGGDFGGEGGGGGGGFAFGGGGGGGGGGGGGGGFGGGGGGGGGGGGGGGGGEEGC@FGGGGDGGCFGFGGGGGGGGGGGDGGGGGGCGGGGFGGFGGGGEGGG>GGGGGGGGGFFGD>FGCGG?AG@GA7>CFF;CDE;>>AC?33@6,#F?A?EGFDEE@8@C@G):FE7GFFDDACFE2AGFFE72CGEFFGE?7A,FGFGE<DEE<8GFFEC=?B,F;8DB+,@FGEFDE=GGGGFF;F<ECGFFCF@,FCDE@F9EFECCF:=F@FCECGEGGGGGGGGGGGGGGGGGGGGGGFEF>FCGGGGDGF7FGFGGGGGGFGFGGGGEGGGGGGGD9GGGCCCBC
@sD 430
TGAGGAATATTGGTCAATGGGCGAGAGCCTGAACCAGCCAAGTAGCGTGAAGGATGACTGCCCTATGGGTTGTAAACTTCTTTTATAAAGGAATAAAGTCGGGTATGCATACCCGTTTGCATGTACTTTACGAATAAGGATCGGCTAACTCCGTGCCAGCAGCCGCGGTAATACGGAGGATCCGAGCGTTATCCGGATTTATTGGGTTTAAAGGGAGCGTAGATGGATGTTTAAGTCAGTTGTGAAAGTTTGCGGCTCAACCGTAAAATTGCAGTTGATACTGGATATCTTGAGTGCAGTTGAGGCAGGCGGAATTCGTGGTGTAGCGGTGAAATGCTTAGATATCACGAAGAACTCCGATTGCGAAGGCAGCCTGCTAAGCTGCAACTGACATTGAGGCTCGAAAGTGTGGGTATCAAACAGGATTAGATACCCT
+
EGGGGGGGGGGGGGGGGGGGGGGGGGGGGFGGGGGGGFFFFGGGGGGGGGGGGGGGGGFGGGGGGGGGGGDGGGGGGGGGGGGGGGGGGEA<FFGGGGGGGGDFGGDFGGGGFGGFFGGGGGGGFCFGGGGGDFGGGGGEFCCGGGGGG9FFDGGGGGGGGGGGGGGGGDGGGGGGE*F1,?FE*5*+GGGGGGDD6?FFC:CECFFFG?FCGGGA:6FFFGFGF?FFGGGGGFC@<C@C;F7GFEEFC-EFFED8DCEF>E8CDFGFDGFDCFEC>,DD59FFEF9GFA4EDGECFGGGGGGGGFGGFDEECGGCGFGGFE>6=GDFFEGFFGDDD9GGGD@@FCE@GGFGFEGGGGGEGGGGGGGGGGGGFGGGGGF8GGFEGGFGGGGGGFFGGGGGFEEGGEGEGFFGGGFCGGGFGGGGGGAGGFGCCCCC
@sD 431
TGGGGAATTTTGGACAATGGGGGCAACCCTGATCCAGCCATGCCGCGTGCAGGATGAAGGCCTTCGGGTTGTAAACTGCTTTTGTCAGGGACGAAAAGGTTTCCGCTAATACCGGAGACTGCTGACGGTACCTGAAGAATAAGCACCGGCTAACTACGTGCCAGCAGCCGCGGTAATACGTAGGGTGCAAGCGTTAATCGGAATTACGGGGCGTAAAGCGTGCGCAGGCGGTTTCGTAAGACAGATGTGAAATCCCCGGGCTTAACCTGGGAATTGCATTTGTGACTGCGGGACTAGAGTTTGGCAGAGGGAGGTGGAATTCCAAGTGTAGCAGTGAAATGCGTAGATATTTGGAAGAACACCGATGGCGAAGGCAGCCTCCTGGGCCAAGACTGACGCTCATGCACGAAAGCGTGGGGAGCAAACAGGATTAGATACCCT
+
FCFGGGGGGGGGGGGGGGGGGGGGGGGGGGGGGGGGGGGGGGGGGGGGGGGGGGGFGGFGGGDFFFEGGGGGGEGGCFGGGGGGFGGGFGGGGGGGGGGGGGGGGGGGGGGGGGGGGGGGGGGGGFEGGFGGGGGGGFFGGFGGGFGDGGGGGGGGGGGFGGGGGGCFFGGGGEBFGF@FGGGGE:CEGGGGG*<B59FGC*28<<9$EGGGGCC01>CBFGGGFFGEGGEEGGABFFC@<EFGGGFFFFFF7GGCDDGDGGGFCGGDDGGFGFFFDGGGFGG=<+ECCGFE<FGGGEFFFDDGGGGGGGDECFEF;FGFEC9FGGFFGFGFFE=C,,EGCGGGFGGECFGGGGEFFFC,:BFE7EGGGGGGGFEE@CGGGFFD<GF9GGGFCGGGEF<@CFFGFGGFFECGEGFCECEDFEEE<GGGGFGGGGGGCCCCC
@sD 20025
TCGAGAATCATTCACAATGGGGGAAACCCTGATGGTGCGACGCCGCGTGGGGGAATGAAGGCCTTCGGATTGTAAACCCCTGTCATGTGGGAGCAAATTAAAAAGATAGTACCACAAGAGGAAGAGACGGCTAACTCTGTGCCAGCAGCCGCGGTAATACAGAGGTCTCAAGCGTTGTTCGGAATCACTGGGCGTAAAGCGTGCGTAGGCGGTTTCGTAAGTCGTGCGTGAAAGGCGGGGGCTCAACCCCCGGACTGCACATGATACTGCGAGACTAGAGTAATGGAGGGGGAACCGGAATTCGCGGGGTAGCAGTGAAATGCGTAGATATCGAGAGGAACACTCGTGGCGAAGGCGGGTTCCTGGACATTAACTGACGCTGAGGCACGAAGGCCAGGGGAGCGAAAAGGATTAGATACCCT
+
C@EFFGG9FGGDGGGGGAAEC@CGGGFGGGGGCGGGGGGGGGDEGDG+>CFGGGGGGEFEBEEEFFCFGCFDGFGGGGGGG?9BFFAFF9FEECFGGF<FGCGDGF<E9,CF?FFGGE8DDGFGGFGFEF>:FGGCFFCCFDCGFF,:,,@CGGGGECG,CFGG7B,<CFGGGG*=*1=EF77CF9<,,C7EFECCE5<9:B>1<08<,+&::?C?-FC7=.<79B8FC??F+CEBG5F>>EFCFC;GGGEECGGFD=<?FC@DFE=>:8>BFG9ACGCF=AGFC:+DEAD>CC@,FGF>GGF=CB9,EGFGE9EFFF7GGGGFDGGGCEGGE,CFCF@GEF+@+C,FGGGGGGGFEFF?GFCGGGGGFGFECCEGFGGGFF9EF@GFFCEEF?FFFFEGGFGFGFFFGGECGGFFGCCCCC
@sD 433
TGGGGAATATTGCACAATGGGCGCAAGCCTGATGCAGCCATGCCGCGTGTATGAAGAAGGCCTTCGGGTTGTAAAGTACTTTCAGCGGGGAGGAAGGGAGTAAAGTTAATACCTTTGATCATTGACGTTACCCGCAGAAGAAGCACCGGCTAACTCCGTGCCAGCAGCCGCGGTAATACGGAGGGTGCAAGCGTTAATCGGAATTACTGGGCGTAAAGAGCACGCAGGCGGTTTGTTAAGTCAGATGTGAAATCCCCGGGCGCAACCTGGGAACTGCATCTGATACTGGCAAGCTTGAGTCTCGTAGATGGGGGTAGAATGCCAGGTGTAGCGGTGAAATGCGTAGAGATCTGGAGGAATACCGGTGGCGAAGGCGGCCCCCTGGACGAAGACTGACGCTCAGGTGCGAAAGCGTGGGGAGCAAACAGGATTAGATACCCT
+
CEEGGFGFFGGGGGGFEFFEFGGGGGGGGFGGGGGGGGFED8FFGGECF@EEGG<FG8FFF<=,CCF7=:FG9C?,CCF9E,<EE,@>>F>+>4<=7FEFEGGG<5CFCCGE,,??,,3ECF<EG9:F<8FG,>CCD@FEGGC,DFFCE**>FFGGG@@FEC,CECC:FG7:<CECFDBF*1*<<<7=CFGGD5A*=?<>C:GGGFG77CCC>:?::4+)8>;<>E*5EEC4GFC7@8<?C?8F,%8&23=+C<07:<7*;#3GGF=FFGGGFAGC<9AEF7,+=+9F<DB3,,=@8*F=+6DBC8EB=EFGBAE,,6,E8FFFFFE=6FFCAEBA;+++GFE9CDFEGFFGFFFE?C<@44+A::@?,B7BF@:B@+GFF@@CFEF9<<<FDGFEDGEFFFEGGGGGFEGEDGGGGGGFFF<FEFGGGGGGGGFFCC9CC
@sD 434
TGGGGGATATTGCACAATGGGGGAAACCCTGATGCAGCAACGCCGCGTGTGGGAAGAAGGTTTTCGGATTGTAAACCACTGTTCTTGGTGAAGATAATGACGGTAACCAAGGAGAAAGCTCCGGCTAACTACGTGCCAGCAGCCGCGGTAATACGTAGGGAGCAAGCGTTGTCCGGATTTACGGGGTGTAAAGGGTGCGTAGGCGGCTAGGCAAGTCAGACGTGAAAACCATGGGCTCAACCTGTGGACTGCGTTTGAAACTGTTTAGCTTGAGTGAAGTAGAGGTAGGCGGAATTCCCGGTGTAGCGGTGAAATGCGTAGAGAGCGGGAGGAACACCAGTGGCGAAGGCGGCCTACTGGGCTTTAACTGACGCTGAGGCACGAAAGCATGGGTAGCAAACAGGATTAGATACCCT
+
FFGGGGGGGGGGGGGGGGGGGGGCGGGGGFGGGFGGGGGGGGGGGGE@FFGGGGGGFGFGFGCFGGGGGGGEGGGGGGGGGFFGFGGGGGGGGG,AFGGGGGCEFFGDFFGGGCCGGGGAFFEGGGGGGGGGGG7BFGFGGGGGGGGGFGGGG,>FC,>FFGGFCFEGGGGG?FEE*FF<:E1FCFFG:FFGFGGFGGG>CCECGECEECGGGGGFFBFF?DDE/4,<==-GCFGGGFGFFFFGDFGEEC::D;FEA>4GGGGFFE@DGGGFFGGGGGEEDF9FF?7GFFEEB?E8ECGFCEEE=GEFCFAFCGGGGDGGFD=+7CGGGGFE@FCGCDECB7:CF@DGGDGGGGGEGE=?GFGGGGGGGGGGGFFF9GE@DGGFAGGFGFFGGF9GGCFFGGGGGGGGGGFCCC8-
@sD 23958
TGAGGAATATTGGTCAATGGGCGAGAGCCTGAACCAGCCAAGTAGCGTGCAGGATGACGGCCCTATGGGTTGTAAACTGCTTTTATAAGGGAATAAAGTGAGTCTCGTGAGACTTTTTGCATGTACCTTATGAATAAGGACCGGCTAATTCCGTGCCAGCAGCCGCGGTAATACGGAAGGTCCAGGCGTTCTCCGGCTTTATCGGGTTTAAAGGGAGCGTAGGCCGCCCCTTAAGCGTTTTGTGAAATGCCTCGGCTCAACCGTGGCACTGCAGCGCGAACGGGGGGGCTTGAGTGCACGAAACGCGGGCGGAATTCGTGGTGTAGCGGTGAAATGCTTAGATATCACGAAGAACTCCGATTGCGAAGGCAGCTTGCGGGAGTGCGACTGACGCTGAGGCTCGAAGGTGCGGGTATCGAACAGGATTAGATACCCT
+
@F;EEFGGGGGGACEFFFGGGGG:BFGGGFGGGFGGGGCD,C,<CFGGGGFGGCFGG@FGFEFFA,EFFF,CFGFFFGC<EF-5,9F?,CEF,,=B9<,A<DFG9<A?<FFF9?,5B<F5<<FGGCGGDG<,BF,=EDD=FCFGEGFG9DDFGGGGCCFGGGGGGGGGGGGG;FFDC*CF6;F9>D5>CF*1@FC>*4=FGG,FCC**8,<2C::48=::19E=3CE3A5;:3@C3<'#:CC>GECC3.C=#FGGFC:>CG8?,C@*=>8E?1F0<4>,<C+FCEDCF9@,GBGGEDA8,++@7C@+77FFBDEEGGFGGGGEG>DGGF<AA9FFEC,EFF;C,GFC<EECFGEFFC?F,F@F@FAAGF@:F@CFEGFFF4+@C,9@:@GFGGFDF@+FB@DFFC+C:F7GFEF<@GGFEEFGFGGGFFFGCCCCC
@sD 436
TGAGGAATATTGGTCAATGGACGAGAGTCTGAACCAGCCAAGTAGCGTGAAGGATGACTGCCCTATGGGTTGTAAACTTCTTTTATACGGGAATAAAGTGAGGCACGCGTGCCTTTTTGTATGTACCGTATGAATAAGGATCGGCTAACTCCGTGCCAGCAGCCGCGGTAATACGGAGGATCCGAGCGTTATCCGGATTTATTGGGTTTAAAGGGAGCGTAGGCGGACGCTTAAGTCAGTTGTGAAAGTTTGCGGCTCAACCGTAAAATTGCAGTTGATACTGGGTGTCTTGAGTACAGTAGAGGCAGGCGGAATTCGTGGTGTAGCGGTGAAATGCTTAGATATCACGAAGAACTCCGATTGCGAAGGCAGCTTGCTGGACTGTAACTGACGCTGATGCTCGAAAGTGTGGGTATCAAACAGGATTAGATACCCT
+
DGGFGGGGGGGGGGGGGGGGGGGGGGGGGGGGGGGGGGGGGGGGGGGGGGGGGGGGGGGGGGGGGGGGGGGGGGGGGGFGGGGGGGGGGGGBFGGGGGGGGGGGDGGGGGGGGGGGGGGGGGGGGGGGGGGGFGGGGGGGGGGGGGGGGGGGGGGGGGGGGGGGGGGEEGGGGGGGGGG7DFFGGFEGGEGGGGDGGGGGCDFFFGGGDFGGGGDAE>GBF3ACGFGFEEGGGFC2<GCF;G$GGFFFFFCBCEEDFG>GEGGGFE9F<<C0GFA=DB=9=9EEG<EFGGCGEFFE,CFFGGGGFCGGF8GGGFCEGGGEFFC@AGEEFGFCFEEFGFGFGGGCGGFFGFAFGGGGFGGGCGFFGFFGGGGGGGGGGFFEFFGGGGGGGGGGGGGGGGGGGFFGEEGGGFGGGGGGGGGGGGGGGGGGGGGCCCCC
@sD 437
TGGGGAACATTGCACAATGGGGGAAACCCTGATGCAGCGATGCCGCGTGGAGGAAGAAGGTCTTCGGATTGTAAACTCCTGTCCCAGGGGACGATAATGACGGTACCCTGGGAGGAAGCACCGGCTAACTACGTGCCAGCAGCCGCGGTAAAACGTAGGGTGCAAGCGTTGTCCGGAATTACTGGGTGTAAAGGGAGCGCAGGCGGATTGGCAAGTTGGGAGTGAAATCTATGGGCTCAACCCATAAATTGCTTTCAAAACTGTCAGTCTTGAGTGGTGTAGAGGTAGGCGGAATTCCCGGTGTAGCGGTGGAATGCGTAGATATCGGGAGGAACACCAGTGGCGAAGGCGGCCTACTGGGCACTAACTGACGCTGAGGCTCGAAAGCATGGGTAGCAAACAGGATTAGATACCCT
+
FFGGGGGFGGGGGGGGGGG@FEGGGFGGGGGGGGGGFF7=CFEGGGGFGGGGGGFFGGGGGGFGGGGGGGGFGGGGGGGGGFFGGGGGGGGGGGGGGGGGGGCEGGGGGGGGGGGGGGGGGGGGGGEEGGGGGGGGGGGGGFGGGDEGEGGGFFFGGGGCFGGGCCFGCFFEFGGGGECFGG@EFGFGG,CFCFECDEGG@GG5>C8:CGG;FF;@EGGEBB;;@FFBFGCE7E4<FCGFGGEC;GECF6,80FE@,@66A=<CCC><DEAFDG1GGFGGDCGGF@+EGFFDF?GGGCCGGGEGAE@8FFGGEFCCDE@,FG@@7GGFE@E<FFGGFCECEGFCGEEFGGGGGGGGGF=9GGGGGEFFEDGGGGGGGGGFFGGGGGGGGGGFFFGFGGGEFGEGGFFGGFGCCCCC
@sD 438
TGAGGAATATTGGTCAATGGGCGGAAGCCTGAACCAGCCAAGTAGCGTGCAGGATGACGGCCCTATGGGTTGTAAACTGCTTTTATGCGGGGATAAAGTGGGCCACGCGTGGTCTTTTGCAGGTACCGCATGAATAAGGACCGGCTAATTCCGTGCCAGCAGCCGCGGTAATACGGAAGGTCCGGGCGTTATCCGGATTTATTGGGTTTAAAGGGAGCGCAGGCCGCCGGGCAAGCGTGTTGTGAAATGCAGTCGCTCAACGTCTGCACTGCAGCGCGAACTGCCCAGCTTGAGTGCGCGCAACGTTGGTGGAATTCGCCGTGTAGCGGTGAAATGCTTAGATATGGCGAAGAACTCCGATTGCGAAGGCAGCTCACTGGACTGCAACTGACACTGATGCTCGAAAGTGTGGGTATCAAACAGGATTAGATACCCT
+
FGGGGGGGGGGGGGGCCCEEFGGGGGGGGGGGGGGGGGGGGGGGGGGGDGGGGGGGGFGGGGGGGGGGGGGGGGFGGGGGGGGGGGGGGGGGGGGGGGGGGGGGGGGGGDCGCGFGGGGGGGGGGGGGGDGGGGGGGGFFGECGGEEFGGGGGGGEGGGGGGGGGGFFEDEF@FFG@CFGGGGGGGGDGGEDGGGEGEE@FG-FCF80=F9?FCG>E9>@<>>CD5*DFEGD<:;313FG;GFGG7CFFF=GCFDD:<:C:@1;0;,,<CC>7@:DCC:F>F?6C,,FE8,F5GGECB8=4<CFB,?99,GFE>77EC@:GF>617GGFFC,CGGFBFF8FFE:,CEDFGFGDFC@@CGGGGFDFCFGGFGGGGFECGFGGGGGGGFGFECC;,GGGGGGGEGGGGGGGGGGGGGGGGFGGGGGFGGGFCFCCCCB
@sD 20324
TGAGGAATATTGGTCAATGGACGAGAGTCTGAACCAGCCAAGTAGCGTGAAGGATGACTGCCCTATGGGTTGTAAACTTCTTTTATACGGGAATAAAGTGAGCCACGTGTGGCTTTTTGTATGTACCGTATGAATAAGGATCGGCTAACTCCGTGCCAGCAGCCGCGGTAATACGGAGGATTCGAGCGTTATCCGGATTTATTGGGTTTAAAGGGAGCGTAGGCGGGTTGTTAAGTCAGTTTTGAAAGTTTGCGGCTCAACCGTAAAATTGCAGTTGATACTGGCGACCTTGAGTGCAACAGAGGTAGGCGGAATGCGTGGTGTAGCGGTGAAATGCTTAGATATCACGAAGAACTCCGATTGCGAAGGCAGCTTACTGGATTGTAACTGACGCTGATGCTCGAAAGTGTGGGTATCAAACAGGATTAGATACCCT
+
GGGGGGGGGGGGGGGGGGGGGGGGGGGGGGGGGGGGGGGGGGGGGGGGGGGGGFGGFGGGGGGGGGGGGGGG:FFGGGGGGFCGGGGGFGGEGGG?FFGGGGGFG8FFDEFGGGGGGGD?ECFFFFF7=F8E?FGGGFGGGFEDDGGGGGGGGGGGGGGGGGGGEEGGGGGGGGGGGGG7FFFEC8;*>F88FGF7:EFG,=FGGGGGG:>BB:*)::@<;CC4>CF19+83:<437:@C:#9=@(<,=CCFCD?@389GFFG5=A:A>:FFC<DA8*((>CEF7FFG??,E8F@9FA@FEAEGFGCFF=AE?=:+GGGGFAB@AB7F,EB<FCGGFFGEC>FAB7<FFEFGFCGGEGGGGGGGGEFFECACFFEFFFGGDGFFAGFEF@GGGGGGGGGFFGFFFGGGGGGEEEDGGGGFFFGGFGGGGFGCCCCC
@sD 440
TGAGGAATATTGGTCAATGGGCGCGAGCCTGAACCAGCCAAGTAGCGTGAAGGATGAAGGCTCTATGGGTCGTAAACTTCTTTTATATGGGAATAAAGTTTTCCACATGTGGAATTTTGTATGTACCATATGAATAAGGATCGGCTAACTCCGTGCCAGCAGCCGCGGTAATACGGAGGATCCGAGCGTTATCCGGATTTATTGGGTTTAAAGGGAGCGTAGGTGGATTGTTAAGTCAGTTGTGAAAGTTTGCGGCTCAACCGTAAAATTGCAGTTGAAACTGGGAGTCTTGAGTACAGTAGAGGTGGGCGGAATTCGTGGTGTAGCGGTGAAATGCTTAGATATCACGAAGAACTCCGATTGCGAAGGCAGCTCACTAGACTGTCACTGACACTGATGCTCGAAAGTGTGGGTATCAAACAGGATTAGATACCCT
+
FGFGGGGGGGGGGGGGGGGGGGGGGGGGGGGGGGGGGGGGGGGGGGG@FFGGGGGGGGGGGEFGGGGGFGFEGGFFGGGGGGGGGGGGGGG=FEEFGGFGGGGGGGGGFGGGGFGGGGGGGGGGFDG9FGGFG9FGGGGGGGGDGG7BFFGGGGGGGGGGGGGGGGGGGGGG@C8FFDCFF7FE7>C=FFGGGGGGEEGG:+CFFFFEEEFFG9&24,CB@>G*9>2?CFGGFFGCB8EEAFDBCFG?@&=9#@;6::CACCGGGEGGFFGFGF9GGFFGADFFFFFB,D<FCGFFCGFBEFFEGGGCF8F>9,GGDFFGF,GE=GCFGGGGFGGGGGGGGFGEEDCGGGGGFEGECFFEGF@GGGFGGGGFFGGGFGGGGGGGGGGGGGGFGGGGGEGGGGGGGGGGGFFEGGGGGGFFFGGGGFGGGGGCCCCC
@sD 34855
TGAGGAATATTGGTCAATGGACGAGAGTCTGAACCAGCCAAGTAGCGTGAAGGATGACTGCCCTATGGGTTGTAAACTTCTTTTATACGGGAATAAAGTGAGCCACGTGTGGCTTTTTGTATGTACCGTATGAATAAGGATAGGCTAACTCCGTGCCAGCAGCCGCGGTAATACGGAGGATTCGAGCGTTATCCGGATTTATTGGGTTTAAAGGGAGCGTATGCGGGTTGTTAAGTCAGTTGTGAAAGTTTGCGGCTCAACCGTAAAATTGCAGTTGATACTGGCGACCTTGAGGTCAACAGAGGTAGGCGGAATTCGTGGTGTAGCGGTGAAATGCTTAGACATCACGAAGAACTCCGATTGCGAAGGCAGCTTACTGGATTGTAACTGACGCTGATGCTCGAAAGTGTGGGTATCAAACAGGAGTAGATACCCT
+
FFGGFGGDGGGFFFGGFFEEGGGFEFG,EAGGGGGGGGFFFGACFC7BCFCFFF@<FF,6EFFCFGGEGGCCGGGGGGGGG9FGGGFGF>CEGG9<FFFGGDCGGGG<@EFGGGGFG9@BFFF@EEB+?DDFGGGAFFC,,,8A8:<<A?FG7=D@+:,=8,BFEBEECEE;,7*@*>C@:F<:;8;>FC*,638*AG7<>FFG?C@FF>A;F9C2E0:8-%40(EGF0ECDFG5+08:E<EF=7FC8FEECF3:7FCDGGGGGFC8A:BD@:91F;=?=>EFC@F<F9?,=7:,,CEE8=9GF=>GGGFFCFFGGEDFFEA86)GGGFFGAD9GGGGFEFFFDFFFFD<E@8FCF:7E,+EDFFC,E@,GGGGGGGGGGGGFCGGGFGFBECFDGGGGFC,GF9GGGFEEFGFCGFECDDCFEE9GGGGGCCCCC
@sD 26949
TGGGGAATATTGCACAATGGGCGAAAGCCTGATGCAGCGACGCCGCGTGAGTGAAGAAGTATTTCGGTATGTAAAGCTCTATCAGCAGGGAAGAAAATGACGGTACCTGACTAAGAAGCCCCGGCTAACTACGTGCCAGCAGCCGCGGTAATACGTAGGGGGCAAGCGTTATCCGGATTTACTGGGTGTAAAGGGAGCGTAGACGGCGAAGCAAGTCTGAAGTGAAAACCCAGGGCTCAACCCTGGGACTGCTTTGGAAACTGTTTTGCTAGAGTGTCGGAGAGGTAAGTGGAATGCCTAGTGTAGCGGTGAAATGCGTAGATATTAGGAGGAACACCAGTGGCGAAGGCGGCTTACTGGACGATAACTGACGTTGAGGCTCGAAAGCGTGGGGAGCAAACAGGATTAGATACCCT
+
FEFFGGGGGGGGGGGGGG,BFFGGDGGGGGGCGGGGGGGGGGGGEGGFGGGGGFFG,<CEFCCFFGGGGGGGGAD?FGGGFAFGGGGFECFFFGFGGGGFGGDGGGGGGGGGGFGGG<FFGG@EDFGGDFGGDGGGD.3><<F@7CCC>EGGGGC<FGGGGGGGGG:@FGGGGGGGGGGGG-B?CGFD@FGEF9CCE;GF9ECE>>GFGFCEGFCBFFC>4FFGFGGF?CEEFCG?8CDGFGGDFFGFGC>F;FG+C===FGGGFE6FFFGFDFBGEFFGFDEEC9GGGGEE>8B8FGGGGGEGAC:FCFEA44EGGFGFFGGFFGGGECFEB,FC,E8FF@GEEFGGGGGGGGGGFFCGGGGGGFGGCFCCFE8FCGEGGGGGECGGGGGFGEAECCFFCGGGFFGGFAFCCC?C
@sD 443
TGGGGAATATTGCACAATGGAGGAAACTCTGATGCAGCGACGCCGCGTGAGTGAAGAAGTAATTCGTTATGTAAAGCTCTATCAGCAGGGAAGATAGTGACGGTACCTGACTAAGAAGCTCCGGCTAAATACGTGCCAGCAGCCGCGGTAATACGTATGGAGCAAGCGTTATCCGGATTTACTGGGTGTAAAGGGAGTTTAGGTGGCCATGCAAGTCAGAAGGGAAAATCCGGGGCTCAACCCCGGAACTGCTTTTGAAACTGTGAGGCTAGAGTGCAGGAGGGGTGAGTGGAATTCCTAGTGTAGCGGTGAAATGCGGAGATATTAGGAGGAACACCAGTGGCGAAGGCGGCTCACTGGACTGTAACTGACACTGAGGCTCGAAAGCGTGGGGAGCAAACAGGATTAGATACCCT
+
D@FGGFGGFGGGGGGGGGGGGGGEGGGGGGGGGGGGGGGGFGEGGGG:FGFGFGGGE8EDGG9FFGFFGGGGGGGFGGGGGGGGGG?FGGGGEGEFFFGGGDGGGG9EFAFAGCEFGGEFFFEEGGGGGGDGGGFGEGD+BDFFEGGC<F+@DGFFFA:>FCFD7FGGGGE8FFGG7<FFGFFFGGGGGGGGGGE751#1CDG<CC>F>4DGCFFFBCFA=@#3=A#C@F0<@DC>8+2:F@EEC:77,63CFD@2?>C?D>B,AAFEEDC<<==F9FGFDFEGFFE,?=BD8D>,EFF9FF@4)DEFEEF@CEC@6-,9GF<EE@FFCGGGFEF@AEEFGFEFF:CEEF@GF<A<FFFFEGGGGFFCGGFGFGGGGGGDGGGGGEGGGGGGFFF9FFFEFGGGFGGGGGGCCCCC
@sD 444
TGAGGAATATTGGTCAATGGACGAGAGTCTGAACCAGCCAAGTAGCGTGAAGGATGACTGCCCTATGGGTTGTAAACTTCTTTTATACGGGAATAAAGTGAGGCACGTGTGCCTTTTTGTATGTACCGTATGAATAAGGATCGGCTGACTCCGTGCCAGCAGCCGCGGTAATACGGAGGATCCGAGCGTTATCCGGATTTATTGGGTTTAAAGGGAGCGTAGGCGGACGCTTAAGTCAGTTGTGAAAGTTTGCGGCTCAACCGTAAAATTGCAGTTGATACTGGGTGTCTTGAGTACAGTAGAGGCAGGCGGAATTCGTGGTGTAGCGGTGAAATGCTTAGATATCACGAAGAACTCCGATTGCGAAGGCAGCCTGCTAAGCTGCAACTGACATTGAGGCTCGAAAGTGTGGGTATCAAACAGGATTAGATACCCT
+
EGGGGGGGGGGGGGGGGGGGGGGGGGGGGGGFGGGGGGGGGGGGGGGFEGGGGGGGFGFGDGGGGGGGGGGEGGGGGGGGGGGGGGGGGGGGGGGGGGGGGGGGGGGGGGGGGGGFGGGGGGGGGGGGGGGGGGGGFGGGEEFGGGGGGFGGGGGGGGGGGGGGGGGGGGGGGGGGGGGCGGFGED;FFGG>F=F>GGGGGF=CFG8>F=GG>G?FG0F>2CEGFF0<CCGGGGC*,6F@3:=C,<<FFFFGGDE38C=B+;8ACEGGGFGFGF@E6CDFFGGGGGFDF@FGFGFFCGFADEFF?6DGFCFD6=8GEDFGFFGGFGGGGGGFAAEDAFGFFFGGGGGGGGFF@CGGFFG@GGDFGFFGGGGGFFGGGGFEGGGFGGGGGGFFFDFGGGGGGGGGFEGGGGFCFGGGGGFEFGGGF9GGFGFBCCCC
@sD 30154
TGAGGAATATTGGTCAATGGACGAGAGTCTGAACCAGCCAAGTAGCGTGAAGGATGACTGCCCTATGGGTTGTAAACTTCTTTTATACGGGAATAAAGTGAGCCACGTGTGGCTTTTTGTATGTACCGTATGAATAAGGATCGGCTAACTCCGTGCCAGCAGCCGCGGTAATACGGAGGATTAGAGCGTTATCCGGATTTATTGGGTTTAAAGGGAGCGTAGGCGGGTTGTTAAGTCAGGTGTGAAAGTTTGCGGCTCAACCGTAAAATTGCAGTGGATACTGGGTGTCTTGAGTACAGTAGAGGCGGGCGGAATTCGTGGTGTAGCGTTGAAATGCTTAGAGATCCCGAAGAACTCCGATGGCGAAGGCAGCTTGCTGGACTGTAACTGACGCTGATGCTCGAAAGTGTGGGTATCAAACAGGATTAGAACCCT
+
CFGGGGFGGGGFGGFGGGFCGGDGGGGDFFGGGGGGGGGGGGGGGGGGGEGGGGGGGE,CFFGGGGGGGGGF:CFGGGCFFFFGGGGGFDGDDGCEEGFGGC8EEGGGGGFGGDGFFGG<?<<FGGGGGGGGGGGGGGD@=EF@C7FFD<BFGFGGG9FFGDFGDDCEG@FFGGGGFEGGC,,@33DGG7FFGGGG/C:FCFFDFG@F78<:,<75ED@<8><FGDEGDAB8@6F+%:7#FFFGCG>G7C5C)4:387A=CFGC@;8@@<@=-FA/E<,6DDGFF8F9CF<<<>ACFFFE=GGF@+7FBCE;D,C87FCDF9E:,C@AADEB@?C8?6,5@:,86+,A<A6DC:F7FBE6B,ED<EEEC,,F@C-GFGGGFF<<C@@CGFB:<CFA@F:8GGFCCAF-EFEFFCFCCCEFF<F@,FEAF<CCCCC
@sD 35828
TGGGGAATATTGCACAATGGGCGCAAGCCTGATGCAGCGACGCCGCGTGAGGGATGGAGGCCTTCGGGTTGTAAACCTCTTTTATCGGGGAGCAAGCGAGAGTGAGTTTACCCGTTGAATAAGCACCGGCTAACTACGTGCCAGCAGCCGCGGTAATACGTAGGGTGCAAGCGTTATCCGGAATTATTGGGCGTAAAGGGCTCGTAGGCGGTTCGTCGCGTCCGGTGTGAAAGTCCATCGCTTAACGGTGGATCCGCGCCGGGTACGGGCGGGCTTGAGTGCGGTAGGGGAGACCGGAATTCCCGGTGTAACGGTGGAATGTGTAGATATCGGGAAGAACACCAATGGCGAAGGCAGGTCTCTGGGCCGTTACTGACGCTGAGGAGCGAAAGCGTGGGGAGCGAACAGGATTAGATACCCT
+
GGGGGGGGGGGGGGGGGGGGGGGGGFGGGGGGGDGGGGGGGGGGCFECFGGGGGGGGGGGGGGGGGGGGGGGFFEGGGGFF9FGGGGGGGGGGGGFGGGGGGGGGGGGGGGGGGGFEFGGGEFGGGGGGGGGGGGGGGGFGGGFGGGGGEGGEEFGEFFGFGGGG?FEGFGFGGGDGGGGGGF54FG>GGGGGGDGGGFGG>FE=>FGGCE7C?EGGFDG5CGGGGGGFGGEFCFCCFGGG>GGFGGGGFDGGGGDGFEEFGFDC@EGGGGFFCDGEB@&ECGG3GGGGGGF@@FGFD>EE>7GGGGGEAFCEFGFFA<DGGGGGGEFEGGGGGGFFEGGGFDDF7GFFEDEGGFGGGGGGGGGGGGGFCECFEE;GGGGGFGGEGEFFFBGGGGGGGGGGGGGFGGGGGGGGGFFCC9CC
@sD 447
TGGGGAATATTGCACAATGGGCGCAAGCCTGATGCAGCCATGCCGCGTGTATGAAGAGGGCCTTCGGGTTGTAAAGTACTTTCAGCGGGGAGGAAGGGAGTAAAGTTAATACCTTTGCTCATTGACGTTACCCGCAGAAGAAGCACCGGCTAACTCCGTGCCAGCAGCCGCGGTAATACGGAGGGTGCAAGCGTTAATCGGAATTACTGGGCGTAACGCGCACGCAGGCGGTTTGTTAAGTCAGATGTGAAATCCCCGGGCTCAACCTGGGAACTGCATCTGTTACTGGCAAGCTTGAGTCTCGTAGAGGGGGGTAGAATGCCAGGTGTAGCGGTGAAATGCGTAGAGATCTGGAGGAATACCGGTGGCGAAGGCGGCCCCCTGGACGAAGACTGACGCTCAGGTGCGAAAGCGTGGGGAGCAAACAGGATTAGATACCCT
+
CDFFGGGGGGGGGGGGGCCAFGGGGGGGGGGGGGGFGGGGGDGGCECFGGGFFGFF<FFGDEEFFDEGECFGGFGGFGGFGGGECFGGGCBFGGGGGGGGEFGGGGGCFGGGEGGGGGGGGCCEFGGFGGGGCEECFGGGGGF8DFFFGGG:FFG<AFFFF7DFFGDG<FEGGGGGGGGFG7EGGF=FGGGGEGGEDCEFCG8CFGG8FGCFGGEB#4:7>BD155<DCE9>FGE9E9FC<2+CB:@CC=AGGFC7CBCGD?3C8FFEGFFFGC:F>F53+@,:CCDD<,,CFF>FD9@+=CGGGGEC@FCGGFE9GEDFCE8EE:=B6)CCECFFEF=7CCE9+A8=9GGGGFEGGGFGGCEGGFE=7EGEGGGGGGFGFF@EDGGGEAFECGEFGGEEFCGFEEDGGE7GGGGGGFGFGGFGFFGGGFFCGEFGCCCCC
@sD 24765
TGAGGAATATTGGTCAATGGACGAGAGTCTGAACCAGCCAAGTAGCGTGAAGGATGACTGCCCTATGGGTTGTAAACTTCTTTTATACGGGAATAAAGTGAGCCACGTGTGGCTTTTTGTATGTACCGTATGAATAAGGATCGGCTAACTCCGTGCCCGCAGCCGCGGTAATACGGAGGATCCGAGCGTTATCCGGATTTCTTGGGTTTGAAGGGAGCGTAGGCGGGGTGTTAAGTCAGTTGTGAAAGTTTGCGGCTCAACTGTAAAATTGCAGTTGATACTGGCTACCTTGAGTGCAACAGAGGTAGGCGGAGTTCGTGGTGTAGCGGTGAAATGCTTAGATATCACGAAGAACTCCGATTGCGAAGGCAGCTTACTGGATTGTAACTGACGCTGATGCTCGAAAGTGTGGGTATCAAACAGGATTAGATACCCT
+
EFGGFGGGGGGGGGFFGC<6CEFEGGGDFGCFGGFGFGGGGFGDFGEFCEFE<E9F=ECCFFGGGGGGGGGGGGGGFGGGGFFFFGGGGGGGFCE,,,CFG<FFGGGG8FF7<B<<FGGFGCGGGFFGG@,,8BF,??FCF<B+>8+DC,,BFF@FD<+6@7@F@EGGC:F,@F**6CC*,6,61>1*CC@CFC<:EC:,1=,>CE@F*#8FF:7;C5FG@11AEE:+;,#33<,.3?5FEC:D:=A?E@CCFEE?EGFCA7F:9B@GGDC+FF@79,DD8FEB:,8:,9,90FFFDF<FFE9FGGGGC8@9,+C@BD===CEG@C=F???A9,EC@9GFE964,C,,FFGGEFF,CCE@GFF@,F9FCGGGGEEF@FFE9CFEFACGGEFEFFFGFCGGF@FFEGGEEFDECGGGGGGFFGCGGGFGGGGCC9@B
@sD 449
TGAGGAATATTGGTCAATGGGCGAGAGCCTGAACCAGCCAAGTAGCGTGAAGGATGACTGCCCTATGGGTTGTAAACTTCTTTTATAAAGGAATAAAGTCGGGTATGCATACCCGTTTGCATGTACTTTATGAATAAGGATCGGCTAACTCCGTGCCAGCAGCCGCGGTAATACGGAGGATCCGAGCGTTATCCGGATTTATTGGGTTTAAAGGGAGCGTAGATGGATGTTTAAGTCAGTTGTGAAAGTTTGCGGCTCAACCGTAAAATTGCAGTTGATACTGGATATCTTGAGTGCAGTTGAGGCAGGCGGAATTCGTGGTGTAGCGGTGAAATGCTTAGATATCACGAAGAACTCCGATTGCGAAGGCAGCTCACTGGACTGCAACTGACACTGATGCTCGAAAGTGTGGGTATCAAACAGGATTAGATACCCT
+
CGGFGGGGGGGFGGGGGGGGGGGGGGGGGGGGGGGGFGGFGGGGGGGGGGGGGGGGGGGGGGGGGGGGGGGGGFGGGGGGGGGGGGGGGGDGGGGGGGGGGGGGGGGGGGGGGGGGGCEGGGGGGGGGGGGGGGGGGGGF<BCGG?8FFDGC7<DFDGGGGGGGGGGGGGGCEFFGFGGGGGGGCC>FGGCE;FGCCGGGFGGBCGG>GG?GG3G,C1C=,989ECCFFCCECGGA3;CEFGFDC?@8F=EE>CG>FEFC@AC8CEFEGEGFGGFF>CEFGGGFFA<?=44A*FFFFCFEGGFGFD7CFCE=@@++DD@AFGDGAFGFCE?AACFFGFF@FGFEGFGGGGCFEEGGGGGF@EGGGEFGGGGGGGGGGFAGGGGGGGFGGGFGFFGGFGGFFGGGFEEGGGGGGGGFGGFFGGGGGGGGGGGCCCCC
@sD 25496
TGAGGCATATTGGTCAATGGGCGAGAGCCTGCACCAGCCAAGTAGCGTGAAGGATGACTGCCCTATGGGTTGTAAACTTCTTTTATAAAGGAATAAAGTCGGGTATGCATACCCGTTTGCATGTACTTTATGAATAAGGATCGGCTAACTCCGTGCCAGCAGCCGCGGTAATCCGGAGGATCCGAGCGTTATCCGGAGTTAATGGGTTTAAAGGGAGCGTAGATGGATGTTTAAGTGAGTTGTGAAGGTTTGCGGATCAGCCGTAAAATGGTAGTTGAGACTGGAGTTCTTGTGTGCAGTTGAGGCAGGCGGAATTCGTGGTGTAGCGGTGATATGCTTATATATCAAGAAGAACTCCGATTGCGATGGCAGCCTGCTAAGCTGCAACTGACATTGAGGCTCGAAAGTGTGGGTATCAAACAGGATTAGATACCCT
+
C<FECCCGGGFGFGGGGG@8B@:@7@FCD,E,C8EDEGCFGECACF7:@C7FG,CFFF,C<F?CE,CE<C6>C<<9EF,CE,C,E<ECC?F8FEGDGGGGGG7AF<8B?,BE8,@7?B?FC9,CB??EAFGFDGFA9,,5,:+BF:=BA,D,+:A+35F738BB=C+@CE<,,@CEC:**>><>FEC:<**=@,=<**88>,<<:F2=*<CF,8<F:>EGA)1+185C><95<.F2#3,><@:-F,#,+FC:=C,$8>;+3+A><EA,<=B,<E;?9,,,@=:,,,,=94+4+B4<,C=?9,44,+8?8,B;89+C@:7E<EEC5EC?C5<:,,<@4B,6,=C?C,<,@AEA,,6,@AE?FCB,A,,FCFDFA,@<C,5,@9FFE,<FAAGFFFECFGGGGGGGFFGGGGGGFCA@ECFEE<DF,F<C<,C8---A
@sD 18771
TGGGGAATATTGCACAATGGAGGAAACTCTGATGCAGCGACGCCGCGTGAGTGAAGAAGTAATTCGTTATGTAAAGCTCTATCAGCAGGGAAGATAGTGACGGTACCTGACTAAGAAGCTCCGGCTAAATACGTGCCAGCAGCCGCGGTAATACGTATGGAGCAAGCGTTATCCGGATTTACTGGGTGTAAAGGGAGTGTAGGTGGCCATGCAAGTCAGAAGTGAAAATCCGGGGCTCAACCCCGGAACTGCTTTTGAAACTGTGAGGCTAGAGTGCAGGAGGGGTGAGTGGAATTCCTAGTGTAGCGGTGAAATGCGTAGATATTAGGAGGAACACCAGGGGCGAAGGCGGCTCACTGGACTGTAACTGACGCTGAGGCTCGAAAGCGTGGGGAGCAAACAGGATTAGATACCCT
+
9FEGDGGGGGCFGGGGGGGG?EEGFGGGGGGGGDFFGGGGFDG:FEG:7CCEFEFGGFD<FCAFCC=CCG<5EA9FFFCFFFGGGGGGGGG=FFA<FFFGGEGGGBGGGGGAEFGGGGGGGGG7:FCGCGGGGGGFGGGGB=FGCB7F>@FGGDGDFCFE9D:FFCCC*>FCC9FFD8FGGGG=F9FF<F@:FGC#?@B5=D;7?8CCFGGFC@D;?C90>;FCE4EC<EECGEGCB<E9FFFGDEGFFE@FEF9FF73><EBF7#FFF9FGFEEFEFGFBG8EG?=,CCGFCF9FCEFGEFC=)GGFGGGGGGGCBFEDCFBCGGGEE<CGGFFFFFCCCGEFGFFEF@E@9GGGFFGGGGGGGFFEECBFA8FGGGF<CFFD6,GDGGGGGGFGGGGFGCGGGCGGGGGCCCCC
@sD 452
TGGGGAATATTGCACAATGGGGGAAACCCTGATGCAGCGACGCCGCGTGAAGGAAGAAGTATCTCGGTATGTAAACTTCTATCAGCAGGGAAGATAATGACGGTACCTGACTAAGAAGCCCCGGCTAACTACGTGCCAGCAGCCGCGGTAATACGTAGGGGGCAAGCGTTATCCGGATTTACTGGGTGTAAAGGGAGCGTAGACGGTGCAGCAAGTCTGATGTGAAAGGCAGGGGCTTAACCCCTGGACTGCATTGGAAACTGCTGTACTTGAGTGCCGGAGGGGTAAGCGGAATTCCTAGTGTAGCGGTGAAATGCGTAGATATTAGGAGGAACACCAGTGGCGAAGGCGGCTTACTGGACGGTAACTGACGTTGAGGCTCGAAAGCGTGGGGAGCAAACAGGATTAGATACCCT
+
@6EFGGGGGFGGGFGGGGGGGGGEEGGGGFGGGGGGGGDGGGGGGGGGGDGGEGGGGGDCFGGGFFGCFGGGGGGGGGGGGGGGGGGGGGGGGGEEFFGGGGEGCFFGGGGDFFGGGGGFF:FGFF+FF;FGCC>CF9CFGFCFGGGDFGG@CGGFGGGGDGGFGC@CGEDFFCEGGG,?FFGGGGFGFFFC?F09EG8CDDEC?C#CDFC@FEC=GGFG@=CEFFGFGFFEGD>5CD@E?9@?-CFC5???DGGCG@GFGFG@@FGFGGFFA@8F>@B>=E>EG@4CCEE;=BC,@,,FGFGGAEGFFEC,FCCDGGGGFFFFCFGGE?DFBCFGDGFGFDEFF7DGGDGGCGGFGEDEGCCGGGF7FD8DGGGEGGGGGEGGFCGGGGEFC@,GFFGFGGFGFEGGGGGCCCCC
@sD 30313
TGGGGAATATTGCACAATGGGGGAAACCCTGATGCAGCGACGCCGCGTGGATGAAGAAGGTCTTCGGATTGTAAACTCCTGTCCCAGGGGACGATAATGACGGTACCCTGGGAGGAAGCACCGGCTAACTACGTGCCAGCAGCCGCGGTAAAACGTAGGGTGCAAGCGTTGTCCGGAATTAATGGGTGTCAAGGGAGCGCAGGCGGATTGGCAAGTGGGGAGTGAAATCTATGGGCTCAACCCATAAATTGCTTTCAAAACTGTCAGTCTTGAGTGGTGTAGAGGTAGGCGGAAGTCCCGGTGTAGCGGTGGAATGCGGAGATATCGGGAGGAACACCAGTGGCGAAGGCGGCCTACTGGGCACTAACTGACGCTGAGGCTCGAAAGCATGGGTAGTAAACAGGATTAGATACCCT
+
@EFDEGGGGGGGGGGGCEFGGGGGGFGGGGGGFGGGGGDG@FGEGGG@CFGGGGGGGF8F<ECFFGC?FGFFGGGGFFGGGFGFGE@FGGGFGF7BFGGGGGDFFGGGGGC<>+FFGCCF>FGDDEGGGGGGG,8*>FFECD@:CEBF1C73FFG:3FEF,<CF7>CFGGGGGCF7FGC8<,%FFF5>E'3-<CC>E.C>EGGGGGA=;FFG?+1A<@@C,AGF@7<B,FD,FFFDFF<C;DCFFFFF<DB#C8ECF?E<GGD1;8A,38D===C@@#E:,<=FDC:E@@F=9E+GGBGGFGGGBF7CGFGE:EEF8:,,F@++C@@AE9FGGGFF@8FGGGDFFGGFECFFFGGGGFGGGGGFGFFCFGFDGGDGFGGGFGFECCE8FCGFGGGFEECGGGGGGGGFFGGCCCCC
@sD 21723
TGAGGAATATTGGTCAATGGGCGAGAGCCTGAACCAGCCAAGTAGCGTGAAGGATGAAGGCTCTATGGGTCGTAAACTTCTTTTATATGGGAATAAAGTTTTCCACGTGTGGAATTTTGTATGTACCATATGAATAAGGATCGGCTAACTCCGTGCCAGCAGCCGCGGTAATACGGAGGATCCGAGCGTTATCCGGATTTATTGGGTTTAAAGGGAGCGTAGGTGGATTGTTAAGTCAGTTGTGAAAGTTTGCGGCTCAACCGTAAAATTGCAGTTGAAACTGGGAGTCTTGAGTACAGTAGAGGTGGGCGGAATTCGTGGTGTAGCGGTGAAATGCTTAGATATCACGAAGAACTCCGATTGCGAAGGCAGCTCACTAGACTGTCACTGACACTGATGCTCGAAAGTGTGGGTATCAAACAGGATTAGATACCCT
+
CFGGGFFFFGFCGGGGGGGGGGGGGGGGG@FGGGGGGGGFGGGGGGG:FGGFGGGGGGGGGCEFFGFDGGGGDGCGGGGGGFGGGGFGGGG8FFFEFAFFGGFDGGGGGGGGFGGGFGGFGGGGGGGGGGGGGGGFGGFFGGGGGGGGGGGGGGGGGGGGGGGFGGGGGEGFEGGGGDG1@FGG@G5CGEGCGGGGC?FC/==FGGGGGACGGGG=F>D9@EF?FFDFFFFCCGGFGGGCGGGGGGGFFGEGFGD5CEGGGGGDCFGGGGGGFFAGFFGGFFFGE<E:,GFFFFEA,9FEGF8EGGGGEE;C,GGDGGGFEFB=FGGGFBADFGGGGGGGFEGGGGFFFFFEEECF7GF@FDCFFF@FF8FGGFFGGGGGGGGGGGGGGFF9@FFE<EF8GGDGFGGGGGGGFGGGGGFFFGDEDEE,DCDCC@B<
@sD 31305
TGGGGAATATTGGTCAATGGACGAGAGTCTGAACCAGCCAAGTAGCGTGAAGGATGACTGCCCTATGGGTTGTAAACTTCTTTTATACGGGAATAAAGTGAGGCACGCGTGCCTTTTTGTATGTACCGTATGAATAAGGATCGGCTAACTCCGTGCCAGCAGCCGCGGTAATACGGAGGATCCGAGCGTTATCCGGATTTATTGGGTTTAAAGGGAGCGTAGGCGGGTTGTTAAGTCAGTTGTGAAAGTTTGCGGCTCAACCGTAAAATTGCAGTTGATACTGGCGACCTTGAGTGTAACAGAGGTAGGCGGAATTCGTGGTGTAGCGGTGAAATGCGTAGATATCACGAAGAACTCCGATTGCGAAGGCAGCTTACTGGATTGTAACTGACGCTGATGCTCGAAAGTGTGGGTATCAAACAGGATTAGATACCCT
+
EEGGGGGGGGGGGGGGFFGGGGGGGGGGG9FGGGGGGGGGFGGCFGGC@CFFGF@FGGGG<FGDGDGGGGGEECFFGFGGFFGGGDGGGGGGGGCFFC9BECGGGGGGG:CCFFFGFFEGGFGGFGGG@DFG<EDCGF@,:=FGEGCEFDFFCFGEGGFGG7F,@8@GGEGFCFFGGCGFFFFFCCEGGGGGFG>@E,CD9C?FFFF<1><CFFGFG6CAAC8=EG<:FFFFCAGC>@C>5F,,5<CBDC?FG<G3DFFCGFFGGGGFC<FFGFC?FDBE=FGF:DEB8F<F@E;FFF<FE?,FGGGGE8FFDE8+@:,,<=@8)DFFEBGE=C,@@,A,C,E,<@EDC59AF@FF>FGGFCFDCGGGF@GGFGGGFCGGGFGFGGECGGGGFGCGGGFCGGGGFFGGGGGGFGGGGGFFFGGFF9GGF@GCCCCC
@sD 456
TGGGGAATATTGCACAATGGGGGAAACCCTGATGCAGCGACGCCGCGTGAAGGAAGAAGTATCTCGGTATGTAAACTTCTATCAGCAGGGAAGACAGTGACGGTACCTGACTAAGAAGCCACGGCTAACTACGTGCCAGCAGCCGCGGTAATACGTAGGTGGCAAGCGTTATCCGGATTTACTGGGTGTAAAGGGCGTGTAGGCGGGATTGCAAGTCAGATGGGAAAACTGGGGGCTCAACCTCCAGCCTGCATTTGAAACGTGAGTTCTTGAGTGCTGGAGAGGCAAGCGGAATTCCGGGTGTAGCGGTGAAATGCGTAGATATACGGAGGAACACCAGTGGCGAAGGCGGATTGCTGGACAGTAACTGACGCTGAGGCGCGAAAGCGTGGGGAGCAAACAGGATTAGATACCCT
+
GF<EGGGGGGGGGGGGGGGGCGGGGGGGGGGGGGGGGGCFGGGGGGGFCFDFG<FFCECEGFFFFFGFFGFGGGGGGGGGGAFGGGFFGGDFGFGFGGGGGDFEDFGGGGGGGGGGGGGGGGGGGGGGGGFGGCGGFCFFGGCGGGEDFCCGCFGGGGG;EGF,?C:F:CCEFGGG*=FGF9:FFGGGEEEGGGG7==F:#:E<8EEF>>CE73>;@2<>D8+/,:C4:6-:CEFFCD??FE?8A;>>@749FGFEE>==?6#+<F@FDA@GEGDB9CEB1GGGFFC8+D?9,@++E=C,CE=+8:BEF;E,,7GGGFAGF@94?FFD?<FFF@EC,EDCGGGFFEEGGDGGGGGGGFECGGGGGGFFDEECGGFC@EEFGGGGFCGGGGGGGGGGGGGGGGGGFFDGGFGCCCCC
@sD 457
TGGGGAATATTGCACAATGGGGGAAACCCTGATGCAGCGACGCCGCGTGAGTGAAGAAGTATTTCGGTATGTAAAGCTCTATCAGCAGGGAAGAAAATGACGGTACCTGACTAAGAAGCCCCGGCTAACTACGTGCCAGCAGCCGCGGTAATACGTAGGGGGCAAGCGTTATCCGGATTTACTGGGGGTAAAGGGAGCGTAGACGGTTAAGCAAGTCAGAAGTGAAAGGCTGGGGCTCAACCCCGGGACTGCTTTTGAAACTGTTTAACTAGAGTGCTGGAGAGGTAAGCGGAATTCCTAGTGTAGCGGTGAAATGCGTAGATATTAGGGGGAACACCAGTGGCGAAGGCGGCTTACTGGACAGTAACTGACGTTGAGGCTCGAAAGCGTGGGGAGCAAACAGGATTAGATACCCT
+
FGGGGGGGGGGGGGGFFFGGGDGGGGGGGGGGGGGGGGGGGGGGGGG>FGGGGGGGFFD?FAFFGGGGGGGFGFGCGGGFEFFGGGGGFGFGGGGGGGGGGGEGGGGGGGGFFFGGGGGGGGGGGGGGGGGGDGCGGGGGGFFGGCEG<FCFGGFFGGGEGGGGG5BFFGGGDCGGGD,EEG::>@#14<F9FF051::?DG>CGGGGGGGGGFFF<AGEABDGE.GGGGGGGGDF@ECC@CGEGGGFEFD?AFFGFDC>CAFGGGGCFFCFBGGGGGFFFFCGFC:GGGFGCGE8@<FEFFCG>GGGE9?=B7DEGGGGGFFFGGGFEEFFFCFE8GGGDGEGGFEGGDGGFGGGGGFGGGGGGFF>FC<EFFCE8GGGGGGGGEGGGGGGGGGGGGFFFDGGGGGGGGGCCCCC
@sD 30876
TGGGGAATATTGCGCAATGGGGGAAACCCTGACGCAGCAACGCCGCGTGATTGAAGAAGGCCTTCGGGTTGTAAAGATCTTTAACCAGGGACGAAAAAAATGACGGTACCTGAAGAATAAGCTCCGGCTAACTACGTGCCAGCAGCCGCGGTAATACGTAGGGAGCAAGCGTTATCCGGATTTACTGGGGGTAAAGGGCGCGCAGGCGGGCTTGCAAGTTGGGAGTGAAATCCCGGGGCTTAACCCCGGAACTGCTCTCAAAACTGCGAGTCTTGAGTGATGGAGAGGCAGGCGGAATTCCCAGTGTAGCGGTGAAATGCGTAGATATTGGGAGGTACACCAGTGGCGAAGGCGGCCTGCTGGACATTAACTGACGCTGAGGCGCGAAAGCGTGGGGAGCAAACAGGATTAGATACCCT
+
FCEEGEGGGFFGGGGGGGGGGGGGFGGGGCACFEFDFGGGGGGGGGG@FGFGGGFGGG8FGGF,EGGGGGDGFFG9FFGAFFGGGGGFEEGGGGFGGGGGGGGGEGGGGFCGGGGFGGGGFGFGCEEG@FAEFFGG:@CGFGGFFDFGGGD<FFFF9:7CEEFCFEGGGGGGGGGGFGCFEEFFC%GGF#FEFCFGG@@GCCF;=8:GGDCCGFFF@EFGGEGFGCFD,::CFFGFGGGF@GBFGGGFFAFDD<6GFCGDFFC8CCFGFG>?GGFFFGGGGGGFGFDGGGGGFCAFF=GGFGEDFE8AF7GFGGFGFGEBEC9EAGFGGGFGFGGGFGGGFFGGGGGGGEGGGGGFGGGFFCGGFGFGF@GGGFGGGGGGGGDGGF@@GGDGGGDGGGFFGFGGFGGGFBGGGGCCCCC
@sD 29011
[truncated: 15,434,256 more chars]
