# Supplementary material for: Compositional distinction of gut microbiota between Han Chinese and Tibetan populations with liver cirrhosis
Source: PeerJ. 2021 Sep 15;9:e12142. doi: 10.7717/peerj.12142 (PMC8449536; doi:10.7717/peerj.12142)
Supplement: Supplemental Information 5 [file peerj-09-12142-s005.zip › HHC5.clean.fastq]

@sE 33361
TGGGGAATATTGCACAATGGGGGAAACCCTGATGCAGCGACGCTGCGTGGAGGAAGAAGGTCTTCGGATTGTAAACTCCTGTTGTTGAGGAAGATAATGACGGTACTCAACAAGGAAGTGACGGCTAACTACGTGCCAGCAGCCGCGGTAAAACGTAGGTCACAAGCGTTGTCCGGAATTACTGGGTGTAAAGGGAGCGCAGGCGGGAAAGCAAGTTGGAAGTGAAATCCATGGGCTCAACCCATGAACTGCTTTCAAAACTGTTTTTCTTGAGTAGTGCGGAGGTAGGCGGAATTCCCGGTGTAGCGGTGGAATGCGTAGATATCGGGAGGAACACCAGTGGCGAAGGCGGCCTACTGGGCACCAACTGACGCTGAGGCTCGAAAGTGTGGGTAGCAAACAGGATTAGATACCCT
+
EFGGGGGGGGGGGGGGGGG?FGGGGGGGGGGGGGGGGGGGGGGGGGGGGGGGGGGGGGGGGGGGGGGGGGGGGGGGGGGGGFGGGGGGGGGGGGGGGGGGGGGGGGGGGGGGFGGGFCGGFGGGGGGGGGGGDGGGGGGGGFGFFGEGGGGGGGGGGGGGGGGGGGGG:@7CFGGGGGGCGFCFGGGG@<C?GGGGGGEFEGGGGGGGGGFGGFFFGGFFFFE?FG:FGGGGGGFC@<CFFGFFGFE@CC<GGFF?9EFGGGFDFGGGGFFF;<+CGGGGGGGGGEEGGFFEFF8+ECGGFEC7@7CGGFFDCGGGGGFGGGGFF=CGGFFF@ECCDGFC:CEGGDEGFCGGGGGGGFDGGGGGGGFGEGEGGGGGFGGGGGGGGFGGGGGGFGGGDFGGGGGGFFGGFFGCCCCC
@sE 39948
TGAGGAATATTGGTCAATGGGCGAGAGCCTGAACCAGCCAAGTAGCGTGCAGGATGACGGCCCTATGGGTTGTAAACTGCTTTTATAAGGGAATAAAGTGGGAGTCGTGACTCCTTTTGCATGTACCTTATGAATAAGGACCGGCTAATTCCGTGCCAGCAGCCGCGGTAATACGGAAGGTCCGGGCGTTATCCGGATTTATTGGGTTTAAAGGGAGCGTAGGCCGGAGATTAAGCGTGTTGTGAAATGTAGACGCTCAACGTCTGCACTGCAGCGCGAACTGGTTTCCCTGAGTACGCACAAAGTGGGCGGAATTCGTGGTGTAGCGGTGAAATGCTTAGATATCACGAAGAACTCCGATTGCGAAGGCAGCTCACTGGAGCGCAACTGTCGCTGAAGCTCGAAAGTGCGGGTATCGAACAGGATTAGATACCCT
+
EFGGGGGGGGAFGGGGGFG@FFGGFFGGGGGGGGGFCEAEFFFGGGGFEGGGGGGGGCDCFGCFEFFGGF>CFFGCFFFGGCFFGGGGG,FFGDDFFG9FFGFGGDDGGGFFFGGAEFGGGGFFGGGGADFFGGGGGG9,FFFCGGGGGDGGC=FGGGGGGGGGCCG*FEFGFB77FFCGFBB*>:GGECBFFFCC5EFGGGG9FF7C6FFEGFCFF>CF>BECFE>:GC<1A<CAG#/D@<FG9<FFFE>4+5F@85:DFGGFCFF@+1C37E@F=@C+7FGGGGDFEF<9DF=+>FFEEE,FF>GEF@E4>8@EC7DFEEF>FGGFFCGFF?GFFFFGGGFEDECF<ABC,GFFCFGEF@CBFFEGGGGGGGGGGGEGGGGGGGEFB@+GGGGGGDEGFGEF8GGGCFCCE8FGGGFEFGGGGGGGFFDCC@AC
@sE 3
TGAGGAATATTGGTCAATGGGCGAGAGCCTGAACCAGCCAAGTAGCGTGAAGGATGGAGGCTCTATGGGTCGTAAACTTCTTTTATATGGGAATAAAGTTTTCCACGTGTGGAATTTTGTATGTACCATATGAATAAGGATCGGCTAACTCCGTGCCAGCAGCCACGGTAATACGGAGGATCCGAGCGTTATCCGGATTTATTGGGGTTAAAGGGAGCGTAGGTTGATTGTTAAGTCAGGTGTGAAAGTTTGCGGCTCAACCGTAAAATTGCAGTTGAGACTGGCAGTCTGGAGTACAGTAGAGGTGGGCGGAATTCGTGGTGTAGCGGTGAAATGCTTAGATATCACGAAGAACTCCGATTGCGAAGGCAGCTCACTAGACTGTTACTGACACTGATGCTCGAAAGTGTGGGTATCAAACAGGATTAGATACCCT
+
DGFGGFGG<CFFGGGGGCEFFFGGGGFGGGGGGGGGGGGGGGGGGFGCBFFGGFGGGFFEFEFG<CFFGFGBFFGGGGGGFFFGGGGGGG8,EEE,:AFFDAFFFFG7=FF@CFGGGGGGFGGGG<E<BFFADAEGGGF9EFGGDCEGGAFGGG7CGGGGCG8D@DGGGGD7DEFEFED*<D,DC<5C=>CFGGE@<C,?D/FC?C,CC=3CEG08:9G><9;9#GF?DC7?:F@1@=5,6:+,63=9FC@2?ED>#+EF>GFGF9GGGFFFFB,E;8+8=,E8F8GF=9,5*FA@E9CF9F>4+6+F7=,A=D@@C=8C4,4>=DEAFFF@,FDEGFDD?4@9GGGFFCFGGEGGDGGF:CGGFEGFGGGGEGGGGEFGGGGF@FFCEGGDFGGF<GGGGGGFFDECGEE;DAFGGGFFFFFEF@A<F@CCCCCC
@sE 4
TGGGGAATATTGCACAATGGGGGAAACCCTGATGCAGCGACGCCGCGTGAGCGATGAAGTATTTCGGTATGTAAAGCTCTATCAGCAGGGAAGAAAATGACGGTACCTGACTAAGAAGCCCCGGCTCACTACGTGCCAGCAGCCGCGGTAATACGTAGGGGGCAAGCGTTATCCGGATTTACTGGGTGTAAAGGGAGCGTAGACGGCATGGCAAGCCAGATGTGACAGCCCGGGGCTCAACCCCGGGACTGCATTTGGAACTGTCAGGCTAGAGTGTCAGAGAGGAAAGCGGAATTCCTAGTGTAGCGGTGGAATGCGTAGAGATTAGGAGGAACACCAGTGGCGAAGGCGGCTTACTGGACGATAACTGACGCTGAGGCTCGAAAGCGTGGGGAGCAAACAGGATTAGATACCCT
+
GGDFGGGGAEGGGGGGGGGDDGGGEGGGGGGGGGGGGGCFGGGGGGGGDGGDGFGGFGGGGGGGFGGCFGGGGBFFAEFGGGEGGGGGGGFFGFFF8FFFFEFGGGACGGGAAF8BFGFGGGCFGF+DFFFGGCFGGGGGFD<CEC8FGGECD,:?FCEFECCEGCFGCCEFGGC@7BFFFGFGGG?C*,?><@EE**1:CDEFGG5;4CFF?CC>F6FB:>'4&$<;EEGC@?C0@&C<GEDEB@:>CECC0CFCGFD?<9A=<'F?8'<E)B%C<ECFACDAB4=+C?E;8GEFE,GFGFC6BGC@9,5,CDFB,EA3C,,GGGGFF<EEFFFGFE,GCE@FFF@GGGFGCGFGFCEGGFFFGGGGGGGGGGGGGDFF8DGFGEF7EFGGGGGGFEGGGGGGFDFFGGFCCCCC
@sE 37209
TGAGGAATATTAGTCAATGGGCGCAGGCCTGAACCAGCCAAGTAGCGTGAAGGATGACTGCCCTATGGGTTGTAAACTTCTTTTATATGGGAATAAAGTTTTCCACGTGTGGAATTTTGTATGTACCATATGAATAAGGATCGGCTAACTCCGTGCCAGCAGCCGCGGTAATACGGAGGATCCGAGCGTTATCCGGATTTATTGGGTTTAAAGGGAGCGTAGGTGGACAGTTAAGTCAGTTGTGAAAGTTTGCGGCTCAACCGTAAAAGTGCAGTTGATACGGGCTGTCTTGAGTACAGTAGAGGTGGGCGGAATTCGTGGTGTAGCGGTGAAATGCGTAGATATCACGAAGAACTCCGATTGCGAAGGCAGCTCACTGGACTGCAACTGACACTGATGCTCGAAAGTGTGGGTATCAAACAGGATTAGATACCCT
+
EAFGGFFGGFF<CFGGFGGGGFGGE+@CGGGGGFGGGDFGCFFGGGGGGG@EEGFFCEECFFFFGAFDAFEFGGGGGFEFFGFC<?E?FGGBFF@<FCFFE<?FGFGGGGFGGGFEC9<FA9EEFG<C9E,CFF=,EFFFECCE+=FFGG<EEDFGGGGGGGGFEEFGGGGG,E@FE@EC:3@<55CGEFF,@FCG?*=<,=F,?A6<7CFG/<F:E3C;;9F=0<C;<:<>?FFA@>:C1CCFD@7CC?6CF>8,8+1<F>CFFEGC#EFD=A@:=97@8*BB4:,9,A,A;A;EEFF5,E?@GEB7C8EEBDB7,FCGFF@+@C>FGGFFC?47D<GCFE9GFFFDC,FFFBFC:DF?@7GD9<CGFC;<,C<FFAFEEGCFC,EGDDFFFCGFGGGGGGGGGGGEGGGFF9GFFAFFE<GGGGGDGGF@CC@<
@sE 22240
TGGGGAATATTGCACAATGGGCGCAAGCCTGATGCAGCCATGCCGCGTGTGTGAAGAAGGCCTTCGGGTTGTGAGGCACTTTCAGCGGGGAGGAAGGCGATAAGGTTAATAACCTCATCGATTGACGTTACCCGCAGAAGAAGCACCGGCTAACTCCGTGCCAGCAGCCGCGGTAATACGGAGGGTGCAAGCGTGAATCGGAATTACTGGGCGTAAAGCGCACGCAGGCGGACTGTCAAGTCGGATGTGAAATCCCCGGGCCCAACCTGGGAACTGCATTCGAAACTGGCAGGCTAGAGTCTTGTAGAGGGGGGTAGAATGCCAGGTGTAGCGGTGAAATGCGTAGAGATCTGGAGGAATACCGGTGGCGAAGGCGGCCCCCTGGACAAAGACTGACGCTCAGGTGCGAAAGCGTGGGGAGCAAACAGGATTAGATACCCT
+
@EFEGGEGGGGGGGGGFFFGAFGGGGGFG<EFGGGGGFCGGGDDGGGCCFFGGGG9CFGGGGGGGFGCFGGCGGGGGDCFFEFGCGGECGFEGDD,CFGGDGGGGFFGFFGC=FCFGGGGGCFCDFCEFGEF@++@:@FFFC,FGGB>GFFFCFCEGEG:FCEFGGAC:<B:FBCC,?F7<7:CC+*/<CE63C#AC9<8.:8;<42+:CCGC):4:);C??CD3:F><CC#FCC9CEGFCFC@CFEFG68CGGEEEGFC:C@F:CC8DCEEFDCC7DGFCGFGGGGE>B=D<DGFFFFD9?CF?,EGGGGF?FD9FFF:=FFCFB<CB5EGFFDC,?@:GFFGGGGGGFFGGGFFC,7FCFFFECDCFFGFGECCFFCC8GGGGGGGGGGGF:E@EFGGFFEFCGGEDC7CCGGGGFFFGFCFGFGFGFEGGGGGCCBA<
@sE 34509
TGAGGAATATCGGTCAATGGACGCAAGTCTGAACCAGCCAAGTAGCGTGCAGGACGACGGCCCTCTGGGTTATAAACTGCTTTTAGTTGGGAATAAAGTGCACCACGTGTGGTGTTTTGTATGTACCTTCAGAAAAAGGACCGGATAATTCCGTGCCAGCAGCCGCGGTAATACGGAAGGTCCAGGCGTTATCCGGATTTATTGGGTTTAAAGGGAGCGCAGGCGGACCTTTAAGTCAGCTGAGAAATACGGCGGCTCAACCGTCGAACTGCAGTTGATACTGGAGGTCTTTAGTGCACACAGGGATACTGGAAGTCATGGTGTAGCGGTGAAATGCTCAGATATCATGAAGAACTCCAATCGCGAAGGCAGGTATCCGGGGTGCAACTGACGCTGAGGCTCGAAAGTGCGGGTATCAAACAGGATTAGATACCCT
+
FCFFG@EFGEEFGGGGGGEE,;@FGGGGFFGFGEFGG,<FFGGFGFB,6:FAFGGEE:CF+@CGGFGGGG@FFBFFGGG?DEGGG8<FCFEGFEFEFFE9F9FBFGGGGD7:FFF7E<<FD<DFF,D,5AFGFAC8A+>,3:+3+8CF9F,E<F>:3@FFCFCB<>F:FFDF9FEEGCC:::F9,?CCECE>F:<BE5FAC,F,?0G@EF9/.1<<761A>==5C5E#:B?<<GFA<C*>:C.F@,,@:7+B<GFFCCFC7EC87DB9FEF@,8@@A,=@8FGGEGFF6,4,+F9FCGGGE8A9@9C9FGEGGEDFDAFFBCGGAC:FEE9@9C9GFGGFEC?9GGFDFGFAE<FFE=A@@C8,E<@DACGFB@:@EEC7FGFF9GFGEEC@<8GFGGGFDGGGCCGFEFF;FDAFGFFFFGFCEFGGFEEA6ABB
@sE 8
TGAGGAATATTGGTCAATGGACGAGAGTCTGAACCAGCCAAGTAGCGTGAAGGATGACTGCCCTATGGGTTGTAAACTTCTTTTATACGGGAATAAAGTGAGGCACGTGTGCCTTTTTGTATGTACCGTATGAATAAGGATCGGCTAACTCCGTGCCAGCAGCCGCGGTAATACGGAGGATCCGAGCGTTATCCGGATTTATTGGGTTTAAAGGGAGCGTAGGCGGACGCTTAAGTCAGTTGTGAAAGTTTGCGGCTCAACCGTAAAATTGCAGTTGATACTGGGTGTCTTGAGTACAGTAGAGGCAGGCGGAATTCGTGGTGTAGCGGTGCAATGCTTAGATATCACGAAGAACTCCGGTTGCGAAGGCAGCTTGCTGGACTGTAACTGACGCTGATGCTCGAAAGTGTGGGTATCAAACAGGATTAGATACCCT
+
CEFGGGGGGGGFGGGGGGGGFGFFGFGGGFFGGGGGGGFDCFFGGGGGGGGGGGGGGGFGGCFGGFFGGGCCGGGGGGGGFGGGGGGG?CEGGGFGGGGGGGCFCEGFGGFGGGFFFGGGGGGCDFFC7BEFG?EFFFCFFDFGD@BBDFGF7D@EFGG?FGFGGEDEECFGGGGGCCF*>DC7>>C@GGGGGGDG7*=,+=FGDB?=*%C99F;?G@F52;CCB<:EEGGGGG9:B@E7FFFEFCGFFC>G-8FGGGF>;FG=F;FCF??FGGFGG9@DGFFCFEB:,8,5*F=FFFGFFF9F@?FFF?GFB?GGGGFFA9C=8GEFE;C,FFFDDFGDFE?:FGFGGGGGFC:DF@FEFEEEFGGGGGGGGGGFFFFGGGGGGGGGGGGGGGGGGGGGFEFAFGGGGGGFGGGGGFECB9FGFGGGGGGCCCCC
@sE 9
TGGGGAATATTGCACAATGGGGGAAACCCTGATGCAGCGACGCCGCGTGAAGGAAGAAGTACCTCGGTATGTAAACTTCTATCAGCAGGGAAGATAGTGACGGTACCTGACTAAGAAGCCCCGGCTAACTACGTGCCAGCAGCCGCGGTAATACGTAGGGGGAAAGCGTTATCCGGATTTACTGGGTGTAAAGGGAGGGTAGACGGTGTGGCAAGTCTGATGTGAAAGGCATGGGCTCAACCTGGGGACTGCATTGGAAGCTGTCATACTTGAGTGCCGGAGGGGTAAGCGGAATTCCTAGTGTAGCTGTGAAATGCGTAGATATTAGGAGGAACACCAGTGGCGAAGGCGGCTTACTGGACGGTAACTGACGTTGAGGCTCGAAAGCGTGGGGAGCAAACAGGATTAGATACCCT
+
EFGGG@BFGEFCFFGCEFFGGGGGEGGGGGGFF9CEEFGGFC@FCGB7:8=FGG<FFGGGGGGCGB7BEFFGGGF9BFFGGGFFFCFFFEFFFFFFEFBFFEGGECFA<FFG9FGGGGG@7CFFD7C8FF<,>FGGEGGGFCDDED7ECF<@FCFCFEDDEC*<4/<CFC*=:CCD*FCFF@C:FECF=:.9+<C*,#8<>>ECCEA50?>8#,@#2>AFFCAC;?<B5/0FGGEB=><<FF>C#38<FD>3#0CFF@:GGDFFFCCGF??F5FEECGGGF@FEB+=+8,CGFD>,GEE9FE?@DF9,E9CDF>GGDE9EE@9EE=C<FFAEEEEFE?4?FB@7GGGGF@EGGGGF@EGEDGFFGGGFDF@GGGGGFGEFCF<@EDGGGFFGGGFGDGFFFGFGGGEEECGCCCCC
@sE 10
TGGGGAATATTGCACAATGGGCGCAAGCCTGATGCAGCCATGCCGCGTGTGTGAAGAAGGCCTTCGGGTTGTAAAGCACTTTCAGCGGGGAGGAAGGCGATAAGGTTAATAACATCATCGATTGACGTTACCCGCAGAAGAAGCACCGGCTAACTCCGTGCCGGCAGCCGCGGTAATACGGAGGGGGCAAGCGTTAATCGGAATTACTGGGCGTAAAGCGCACGCAGGCGGTCTGTCAAGTCGGTGGTGAAATCCCCGGGCTCAACCTGGGAACTGCATTCGGAACTGGCAGGCTAGAGTCTTGTAGAGGGGGGTAGAATTCCAGGTGTAGCGGTGAAATGCGTAGAGATCGGGAGGAATACCGGTGGCGAAGGCGGCCCCCTGGACAAAGACTGACGCTCAGGTGCGAAAGCGTGGGGAGCAAACAGGATTAGATACCCT
+
EECFGFEGGGGGGGGGGGGGGGGGGGGGGGGGFGFFGGGGCGDFEGGFGCFGGGGGGFFGFGF@FGGC=FEGDFCFGGGGGFDGGGG@EF:FGGFEGGGDEGE9=,A,C@=FG,3BCCF=<AF@FGGGGG7FE@EE:FFC>CCF82><7CFEBF9FGEGCECFEDCE7@CEGCC*;+<+;8CEEE***/28EE6;8:'<46#202.<C?E8CE86#*.3><CBC7FD9>CFC7CC7,<==.*::9F@7EF:777F81>,DCD:F:GFGGFCEB@F@**363735276FCFFFF@3,FBF=,FBC,GGEGGGGGFE<FGF@FCF8CGGGGFDGGGGGF=GGGFFGGFCF=:@,CE5,GGCEEGGFEGEGGFFBFFCBFC:FDGGGGFAFC9CFF@GGGGGF@CFF7GGDFEGGDGDGDGGGGGGGGGGGGGF<AFFGCCCCC
@sE 11
TGGGGAATATTGCACAATGGAGGAAACTCTGATGCAGCGACGCCGCGTGAGTGAAGAAGTAATTCGTTATGTAAAGCTCTATCAGCAGGGAAGATAATGACGGTACCTGACTAAGAAGCACCGGCTAAATACGTGCCGGCAGCCGCGGTAATACGTATGGCGCAAGCGTTATCCGGATTTACTGGGTGTAAAGGGAGCGCAGGCGGTGCGGCAAGTCTGATGTGAAAGCCCGGGGCTCAACCCCAGTACTGCATTGGAAACTGTCGTACTTGAGTGTCGGAGGGGTAAGCGGAATTCCTAGTGTAGCGGTGAAATGCGTAGATATTAGGAGGAACACCAGTGGCGAAGGCGGCTTACTGGACGATAACTGACGCTGAGGCTCGAAAGCGTGGGGAGCAAACAGGATTAGATACCCT
+
EFGGGGGGGGGGGGGGGGGGGGGGGGGGGGGGGFGGGGGGFEGGGGGFGEFGGGGCFCEC6CFDFGFC<EDFFDGCFGGFGDA?FFGGGD+BC=AFGCFCGEGGG>FFGGG9FF,,CFGGGGGGGE7CDGC?7,,7>CEB+@>DEGGGGE@F,>FFCCFCFGGEEC:CF<FCGGGGE:*?BCCCFG=F<=CC;,C8CEGGDCE>BC5C>EFEE*;=E-:BAE<FF;==CF5E>E51=FF8GFEEE@8FEE>C,6AFGFG7FEE=@DBE=A#CDGEF8@EC9EGGGCF@FCFFBFGDFA@,EEC6AGGGFGGFCCEC6EGFE@,FCGGGGFFE@FE:=E?EGGGGGGGE@7GGGGGGDEGGGFFCGGEGEGFGGGGFGGGGGGGGGGGBFEGFEAGGC<GGDFGGGGGGGGFCCCCC
@sE 19812
TGGGGAATATTGCACAATGGAGGACACTCTGATGCAGCGACGCCGCGTGAGTGAAGAAGTAATTCGTTATGTAAAGCTCTATCAGCAGGGAAGATAGTGACGGTACCTGACTAAGAAGCTCCGGCTAAATACGTGCCAGCAGCCGCGGTAATACGTAGGGGGCAAGCGTTATCCGGATTTACTGGGTGTAAAGGGAGCGTAGACGGCATGGCAAGCCAGATGTGAAAGCCCGGGGCTCAACCCCGGGACTGCATTTGGAACTGTCAGGCTAGAGTGTCGGAGAGGAAAGCGGAAGTCCTAGTGTAGCGGTGAATGGCGTAGATATTAGGAGGAACACCAGTGGCGAAGGCGGCTTTCTGGACGATGACTGACGTTGAGGCTCGAAAGCGTGGGGAGCAAACAGGATTAGATACCCT
+
CEGGGGFGGGGGGGGFCCEEF?CBDFFGGGGFGGGGGGD7FFEG7FF8>FGGGFFGGFD?FF<AFGGGGGGGFGGC9EFGFFGFGFFGGG7FFCGGCFGGGGGGFCFGGFGGG9CEF8E,BE+@@FGF,C<FGAFGFAFGFFFGEGGDEE@A;FF:FFGG:@7:7D:C;/FFCFGCEGGGG<FEGGCCC<BBF@C7DDF;@FGFEGGECACF6CC:C4<@3A17>=:+2<E@CCDD8>CFF:;8@@CBFD>?FA=<FBFFD;D88GEFDDACFF6GE9GF4?,9FCF+@>9E,A,:=<?,GFGEAECF<@9,,++GFFCEFFEF<FFF??<A:DE@E@EFEDGGGEEEEDFEFE?FCGGGGGGFACFFCC8GGGFF8GGGGGFFF@CEGGEEGFGGEFDFFFCGFGGGGEFCCCCC
@sE 25933
TGAGGAATATTGGTCAATGGGCGAGAGCCTGAACCAGCCAAGTAGCGTGCAGGATGACGGCCCTATGGGTTGTAAACTGCTTTTATAAGGGAATAAAGTGAGTCTCGTGAGACTTTTTGCATGTACCTTATGAATAAGGACCGGCTAATTCCGTGCCAGCAGCCGCGGTAATACGGAAGGTCCGGGCGTTATCCGGATTTATTGGGTTTAAAGGGAGCGTAGGCCGGAGATTAAGCGTGTTGTGAAATGTAGATGCTCAACATCTGCACTGCAGCGCGAACTGGTTTCCGTGAGTACGCACAAAGTGGGCGGAATTCGTGGTGTAGCGGTGAAATGCTTAGATATCACGAAGAACTCCGATTGCGAAGGCAGCTCACTGGAGCGCAACTGACGCTGAAGCTCGAAAGTGCGGGTATCGAACAGGATTAGATACCCT
+
CFGGG@FFGGFCGGGGGGGCGGGGGGGGGGGGGGGGGGGGGGGGGGGGGGGGGGGGGGEGGGGFGFFGG,?CFFFGGGGGGFGGGGGGGGGFGGFGGGGGGGGGFGGFFFCDFGGGGGGGGGGGGEFGGGFGGGGGEFGGGGGGGGGGGGGGGFGGGGGFGGGGGGGEGGGFGGF@FGC@FGGGGGC@FGGGGGG?5FCGGG,GGFCGGD>GGG@F>:8C=EEGGEGDC1;CCFGFGGFGGGF@FGGFGFBGGDFFGGGGGFFGFF:GGFECF=88GGEC18@FEC+F=,GFFGGGGGFGGGGGGGGDDGE9FGGGGFGGGGGC>F@9D9GFEFC:4FFCGFF:CGGGGGFFFFEDEFFCF@GDGGGGGFGGFCFF8GFEGGGGGGDGFCFGGGGGFGGGGGGGGEGGGFFCC@GGGGFGGFFGGGGGFAE@@C@C
@sE 29847
TGAGGAATATTGGTCAATGGGCGAGAGCCTGAACCAGCCAAGTAGCGTGCAGGATGACGGCCCTATGGGTTGTAAACTGCTTTTATAAGGGAATAAAGTGAGTCTCGTGAGACTTTTTGCATGTACCTTATGAATAAGGACCGGCTAATTCCGTGCCAGCAGCCGCGGTAATACGGAAGGTCCGGGCGTTATCCGGATTTATTGGGTTTAAAGGGAGCGTAGGCCGGAGATTAAGCGTGTTGTGAAATGTAGATGCTCAACATCTGCACTGCAGCGCGAACTGGTTTCCTTGAGTACGCACAAAGTGGGCGGAATTCGTGGTGTAGCGGTGAAATGCTTAGATATCACGAAGAACTCCGATTGCGAAGGCAGCTCACTGGAGCGCAACTGACGCTGAAGCTCGAAAGTGCGGGTATCGAACAGGATTAGATACCCT
+
FGGGGGGGGGGGGGGGGGGGGGGGGGGGGGGGGGGGGGGGGGGGGGEGGGGGDGGGFFFGFGGGGGGGGGGGGGGGGGGGGGGGGGGGGGGFFGGGGGGGGGGFFGCGGGGGGGGDGGGGGGGGGGGGGGGGGGGGGGGGGGGGGGGGGGGGGGGGGGGGGGGGGGGG><GGGGGGCFEGGGC&FGGECC@CGGGGGGGC=?3@FDC9GFFFGGDDGFGGBBGCFGGGGDGGGGGDED<DGFGGFGGGGGFDFCCGGG=FGGGGGGGGGFGGEGGGFGEDFFGGGGGGGGGFDFEBCG@FE<==DEGFC8E=4FGGEGFGFBCC5GGAE9GECFG@EC<,9GFE?GGGF9FGGGGGEFE:GGGGGGEFFGGGGGGGGGGGGGDGFGGGGGFGFF9FFFEGGGGGGDGGGGGGGGGGGGFCGFGGFGGGGGGCCB@B
@sE 29494
TGGGGAATATTGCACAATGGGCGCAAGCCTGATGCAGCCATGCCGCGTGTGTGAAGAAGGCCTTCGGGTTGTAAAGCACTTTCAGCGGGGAGGAAGGCGGTGAGGTTAATAACCTCATCGATTGACGTTACCCGCAGAAGAAGCACCGGCTAACTCCGTGCCAGCAGCCGCGGTAATACGGAGGGTGCAAGCGTTAATCGGAATTACTGGGCGTAAAGCGCACGCAGGCGGTCTGTCAAGTCGGATGTGAAATCCCCGGGCTCAACCTTGGAACTGCATTCGAAACTGGCAGGCTAGAGTCTTGTAGAGGGGGGTAGAATTCCAGGTGTAGCGGTGAAATGCGTAGAGATCTGGAGGAATACCGGTGGCGAAGGCGGCCCCCTGGACAAAGACTGACGCTCAGGTGCGAAAGCGTGGGGAGCAAACAGGATTAGATACCCT
+
FGFGGGGGGGFFGGGGGGG<<FGGGGGGGGGGGGGGGGGGGGGGEGEGGGGGGGGFFGFGGGGGGGCGFEEGGGGGGGGDEFGGGCGEGGEGGGGGGGGGGGGGGGGGGGGGD@EFGGGGGGGCGGEEDFEGDDDGG:FFGGFEEFFEGGCFGFCFGGGGGGGGGGGFFGGGD<7CEAEFGGGEGCEDFE<EGEEGGGGG=5EDGDCGFGFGG22C:6AD798CCCE:5FECGGGA?DFGGGEEEDF=:7@GEA<C><CD6,;=DCF;&GFF@:::40>>8<D52EFFGFFGDDFCD5GFFGGFAGF7GF7GGFF@>,E8E,B,FFFFB)=7FGGGEBEGGFE<FF;?9GGGGFAE<,FEFDGGGF@CBFB@FCCFC>CB9@GGGGGGGGFDEGGGGGGGFCGGGGGGDGFGGGGGGGFGFFECGGGGGGGGGGGGCCCCC
@sE 41430
TGAGGAATATTGGTCAATGGACGAGAGTCTGAACCAGCCAAGTAGCGTGAAGGATGACTGCCCTATGGGTTGTAAACTTCTTTTATACGGGAATAAAGTGAGGCACGTGTGCCTTTTTGTATGTACCGTATGAATAAGGATCGGCTAACTCCGTGCCAGCAGCCGCGGTAATACGGAGGATCCGAGCGTTATCCGGATTTATTGGGTTTAAAGGGAGCGTAGGCGGACGCTTAAGTCAGTTGTGAAAGTTTGCGGCTCAACCGTAAAATTGCAGTTGATACTGGGTGTCTTGAGTACAGTAGAGGCAGGCGGAATTCGTGGTGTAGCGGTGAAATGCTTAGATATCACGAAGAACTCCGATTGCGAAGGCAGCCTGCTGGACTGTAACTGACGCTGATGCTCGAAAGTGTGGGTATCAAACAGGATTAGATACCCT
+
GGGGGGGGGGGGGGGGGGGFFFGC@FE<FGGGGGGGGGGG8F@FGGGGGGGGGG@EGF9@FFGGGGGGGACFGGGGGGGGGGGGGGGFCGGGGCGGGF@EFF8FGGGGGGGFA,E,EFG?A?FFGEACFGGGGGGGFGGGG<FGGGGGGGGGGFGGGGGGGGGGGGGGGEGGEFGGGGG7FCFCC@EGF?GGGGGGG>G?EFGG>FG@F?FGGGGF<AF>5EFGGG9CC5CGGGGFFGGGCFEECFGFFC8C8C8CCEGGGFEE90FFACFD<DE@F@==CFGF@FGEGD<AD@@C>5?C8A,,B4B??8DGFDEEGGFCFFEC=GGGFCFGGGF@DFE8FGGFGGGFE9FF@B+GFEFF@DGFFEFGGGGGCCF9FF<ADEED9GGFCEBFGGGGFEGGFGFFFGFDGGGFE9GFF<GFGGGGGGEGGGGCCCCC
@sE 17
TGGGGAATATTGCACAATGGGGGAAACCCTGATGCAGCGACGCCGCGTGAAGGAAGAAGTATCTCGGTATGTAAACTTCTATCAGCAGGGAAGATAGTGACGGTACCTGACTAAGAAGCCCCGGCTAACTAAGTGCCAGCAGCCGCGGTCATACGTAGGGGGCAAGCGTTATCCGGATTTCCTGGGTGTAAAGGGAGCGTAGACGGTGGGGCAAGTCTGCTGGGAAAGGCATGGGCCCAACCTGTGGACTTCATTGGAAACTGTCATACGTGAGTGCGGGAGGGGTAAGCGGAATGCCTAGTGTAGCGGTGAAATGCGTAGATATTAGGAGGAACACCAGTGGCGAAGGCGGCTTACTGGACGGTAACTGACGTTGAGACTCGAAAGCGTGGGGAGCAAACAGGATTAGATACCCT
+
GFDCG:C@CFDAEGGGGFGGGGGGGFFFGGGG9FFGFG7FCECEEGGFC@<AFGFC8FE<FEFFFCFFFGGA9FFFFGGGG,?FFF?FCB+4FCFDGGG?FCEGDGGGGDGGG,FFGDF?=>:F@FGDGD,,B@EG9CFB8FFGGDDEG*8@9FF,@FEEEGGEF@CF<CBC2BGE7<@C,<:FFG60(,<?;9/@==&7DDFC<;#:*?F>F>1/>.D,>F-BF=<7C7D8<FG:+>D+FA8DD3,833,*=?;=>CD?FFFAFA===,DF8ECC@+@B+=FF@AB+==<4,@C,=,4?E9EEBGGFE,F=@GGGDCGGGGGFFCGGGGFFBFGFFE8=F?@,4,,CEFE@FGGGFF@EDECGGGFGGGGGFAGGGFGGGGFCCEECE@GGGGGGE<GFFFFGGGFFGGFCCCCC
@sE 18
TGAGGAATATTGGTCAATGGACGAGAGTCTGAACCAGCCAAGTAGCGTGAAGGATGACTGCCCTATGGGTTGTAAACTTCTTTTATACGGGAATAAAGTGAGGCACGTGTGCCTTTTTGTATGTACCGTATGAATAAGGATCGGCTAACTCCGTGCCAGCAGCCGCGGTAATACGGAGGATCCGAGCGTTATCCGGATTTATTGGGTTGACAGGGAGCGTAGGCGGACGCTTAAGTCAGTTGTGAAAGTTTGCGGCTCAACCGTAAAATTGCAGTTGATACTGGGTGTCTTGAGTACAGTAGAGGCAGGCGGAATTCGTGGTGTAGCGGTGAAATGCTTAGATATCACGAAGAACTCCGATTGCGAAGGCAGCTTGCTGGACTGTAACTGACGCTGATGCTCGAAAGTGTGGGTATCAAACAGGATTAGATACCCT
+
AFGGFEFGGGGGGFGGGGGGGGGGGGGGGGGDGFGGGGGCEFFFGGGGGEFGGGGFEGFGGGGGGGGGGGGGGGGGGFGGGGGGGGGGGGGFGGGGGGGGGFGGGGGEGGGGCFGGGGGGGGGGGGGGFGGEFGFCFFGE@A7FGFGGGCGFFGGGGGFEFFGGGGGGGGGAFFFG7>F@F@FEBFGGC7;8EFC7EDFF7#F@=F@C#5#?=@C3C4?>4:GF>9C<E#,0C7F<3*><@E-/7;,FGGEE:CE@=DCFGC?FC;9F:CCBFFFF9:705&@GGDF?FFDF9GGFGGGGGGGGF=+=F8<@+=4EGGFFFEGGFEEDBDFF<FEDDGFDFEGFF@AGGGGFGFEEGGGFCCC@GFFGFECGDGGGGCGGGGGEGGFEFFBGGGGGGFEFF7GFFGGGGGFGFGGGGDFDC,GFFFFCGGEBCCCC
@sE 19
TGAGGAACATTGGTCAATGGGCGCAGGCCTGAACCAGCCAAGTAGCGTGAAGGATGACTGCCCTATGGGTTGTAAACTTCTTTTATATGGGAATAAAGTTTTCCACGTGTGGAATTTTGTATGTACCATATGAATAAGGATCGGCTAACTCCGTGCCAGCAGCCGCGGTAATACGGAGGATCCGAGCGTTATCCGGATTTATTGGGTTTAAAGGGAGCGTAGGTGGACAGTTAAGTCAGTTGTGAAAGTTTGCGGCTCAACCGTAAAATTGCAGTTGATACTGGCTGTCGTGAGTACAGTAGAGGTGGGCGGAATGCGTGGTGTAGCGGTGAAATGCTTAGATATCACGAAGAACTCCGATTGCGAAGGCAGCTCACTGGACTGCAACTGACACTGATGCTCGAAAGTGTGGGTATCAAACAGGATTAGATACCCT
+
FGGGGGGGGFGGGGGGGGGFGGGGGGGGGGGFGGGGGGGGGCFGGGGGGGGGGGGGGGFGGGGGGFGGGGGGGGCGGGGG9EFGGGGDGFGGGFFFGFGGGGGECFGGGGGGGFGGGGGGGGGFF9FGGGGGGGGGGGF9CEFGC8@BDBFGDFCFGG@@CFFF8CFFFG+3EFGG:CF>DC:@:<CEECGGC<FEE?EF7CCFC7FF7:<;9CF)C>CE;38CFFC;C@=03@:<<?F@C98GC@'+2?+C-8?D8D;B+@8FGGGGGFD@2;@BE*63(<BA4+4:CFFCFFGFDCFFDE=FF6EGGGFDCBE@C@D<A,@=@GGFE;<C,FFFFGGGGFFGGGEFFGGGFFCEFGGFCGEGGGFGGFGGGFFGGAFGGGFGFGGGGGGFE?FF,DGDFGGGGGGGGGGEGGFCGFGFFCFGGGGGGGGCCCCC
@sE 20
TGGGGAATATTGCACAATGGGCGCAAGCCTGATGCAGCCATGCCGCGTGTGTGAAGAAGGCCTTCGGGTTGTAAAGCACTTTCAGCGGGGAGGAAGGCGTTAAGGTTAATAACCTTGGCGATTGACGTTACCCGCAGAAGAAGCACCGGCTAACTCCGTGCCAGCAGCCGCGGTAATACGGAGGGTGCACGCGTTAATCGGAATTACTGGGCGTACAGCGCACGCAGGCGGTCTGTCAAGTCGGATGTGAAATCCCCGGGCTCAACCTGGGAACTGCATGCGAAACTGGCAGGCTAGAGTCTTGTAGAGGGGGGTAGAATGCCAGGTGTAGCGGTGAAATGCGTAGAGATCTGGAGGAATACCGGTGGCGAAGGCGGCCCCCTGGACAAAGACTGACGCTCAGGTGCGAAAGCGTGGGGAGCAAACAGGATTAGATACCCT
+
E@FFGEGGGGFGGGGGFEEF<FGGGGGFEFCFFFFFBDEFEEGGEGEFE,:FFEFGGG@FGGF,EDFDFGFEEGFFGGGG?FFGGGGGGGGGGGGFG@FGFGGGFFFGGGGGFGFG9<<FDEGGFFE+@8@AFCEEGDFCF<C::CGEGGD*DFCFF7CEGGD?EC@FFGGEC7*=:FF:**4>E8=EF0:EC22/*<CG3C/CE9+<+<C:8*1.?A@>09?)8)=<AC,<>28>@BE<A@5?*8F:106ACFC*:D8CE-8>8*D<D@F@775921B44@30=+,F@8,B,F<,8*3,,9>EADGEFF==CFFA==,6,8F8<FFCEBFEEEEGF:CFE6CE8FD<:5,FE9F9FGFFFCF?F=EC<C,@GFFCF7CCEFGGEEFDGFFCFFEFEFADCFGF@GGGGECGECFCDGEEE<<B@GGGFGGGFF<FACCCC
@sE 30205
TGAGGAATATTGGTCAATGGACGAGAGTCTGAACCAGCAAAGTAGCGTGAAGGATGACTGCCCTAGGGGTTGTAAACTTCTTTTCTACGGGAATAAAGTGAGGCACGTGTGCCTTTTTGTATGTACCGTATGAATAAGGATCGGCTAACTCCGTGCCAGCAGCCGCGGTAATACGGCGGATCCGAGCGTTATCCGGATTTATTGGGTTTAAATGGAGCGTAGGCGGACGCTTAAGTCAGTGGGGAAAGGTTGCGGCGTAACCGTAAAATTGCATGTGATACGGGGTGTGTTGTGTACAGGAGAGGCAGGCGGAGTTCGTGGTGTAGCGGTGAAATGCTTAGATATCGCGAAGAACTCCGATGGCGAAGGCAGCTCACTGGACTGCAACTGACACTGATGCTCGAAAGTGTGGGTATCAAACAGGATTAGATACCCT
+
@FFGFGGGGGGGGFGGGGECFFGF+6@FGAE@FGFFFG6-;CFFGGF:FFCFGG9,AECFFGGFD,,<@BB:B?EDCEC<FCFGDEC,CCC=7FG,EDFF,<ED:DGE<EFEAADAFGDGFF,C,A<:+4?4,BC@?FEE,BCF7EEFFF9=7AD7=D,DFDGG+8+@:F7,<7***1*4*4,3<<CC:CCG<C<F*/8C+<<CCFCFCFCC$3;517<15:5F50/5EC5;?'A<GCEF537,#<48'C@EF:?+>+C>B7CC9=,F=,=6,,,<A8==8:GGFE8,+AA9+9DB=EE,EE4F<6:=B+B;9+@+@CGFFDEB8+?A<<E9,9FF@CC6A66+@8,C<,6,C8+@@BB:F7FGEEDFCE9FB,,ECFFF?@F<@CEGGFE@@ECC<@CED@F@AGGGEFGFGGGGGGFEFFFF@,FFF<ECC?CC
@sE 41594
TGGGGAATATTGCACAATGGGCGCAAGCCTGATGCAGCCATGCCGCGTGTGTGAAGAAGGCCTTCGGGTTGTAAAGCACTTTCAGCGGGGAGGAAGGCGATAAGGTTAATAACCTCATCGATTGACGTTACCCGCAGAAGAAGCACCGGCTAACTCCGTGCCAGCAGCCGCGGTAATACGGAGGGTGCAAGCGTTAATCGGAATTACTGGGCGTAAAGCGCACGCAGGCGGTCTGTCAAGTCGGATGTGAACTCCCCGGGCGCAACCTGGGAACTGCATTCGAAACTGGCAGGCTAGAGTCTTGTAGAGGGGGGTAGAATTCCAGGTGTAGCGGTGAAATGCGTAGAGATCTGGAGGAATACCGGTGGCGAAGGCGGCCCCCTGGACAAAGACTGACGCTCAGGTGCGAAAGCGTGGGGAGCAAACAGGATTAGATACCCT
+
CEGGGG:FGGGGDGGGGGGG,EFGEEGCFGGGGFGGGGGGFGGGGGEFCFGGGGGG<FDGFGFGGGGG=:CFGGGFGGGGGGGGGDEGGGCECCF<B,>FGGF<DFEDDGGGGFG@EGCCEGCFGGGGGGGCBFGG:*><>DF?EGFEFGGGDGGFFGG7*<B,<FGGG:CCCFGDFGCCFCECE8E8EC7@E;ECGFFFEG88:<::7C=G:048(-CD898<EEGCEG5;:;8CC:;F;69C>CCGFC<#C<@><GC:@#;GGGGGGFCFGGECCCDC>@;E<37F8CF,F>9,7+ED8>><?@:DGFGFFFE@;89DEE88FF@C@8@+<GFFE+=@+7FGFE8GGFGF@F9EA9FCF:CCEGGGGGC@F:CFECCGGGGFFFFFCFCFGDGCCGGGFGGF@EGGGECGGGFEECF9GFC9FDFGGGFFGGGGCCCCC
@sE 23
TGAGGAATATTGGTCAATGGACGAGAGTCTGAACCAGCCAAGTAGCGTGAAGGATGACTGCCCTATGGGTTGTAAACTTCTTTTATACGGGAATAAAGTGAGGCACGTGTGCCTTTTTGTATGTACCGTATGAATAAGGATCGGCTAACTCCGTGCCAGCAGACGCGGTAATACGGAGGAACCGAGCGTTAACCGGATTTATTGGGGTGAAAGGGAGCGTAGGCGGACGCTTAAGTCAGTTGTGAAGGTTGGCGGCTCAACCGTAAAATTGCAGTTGATACTGGGTGTCTTGAGGACATTAGAGGCAGGCGGAACTCGTGGTGTAGCGGTGAAATGCTTAGATATCACGAAGAACTCCGATTGCGAAGGCAGCTTGCTGGACTGTAACTGACGCTGATGCTCGAAAGTGTGGGTATCAAACAGGAGTAGATGCCCT
+
ED,CFFFGFGGGFGGC@FEFFFCGE@ECFFFFGGFGGGGCDFC,CEEBFFCFFEGGG<<EGFGFE,CE8FFCFAE,FCC<,:<FGCFCFEG:FEGFGF<BEADFCC:4:BB,?,CAFF+BBFEGG,,+B8,=EC,=?EF98=+F77BDF<FFFC<CF?=B,@,>6=FC+<@,<33833C8,63@:**55<**674*=:8<+2,,?77C*<?9CFFFE6F>(,C;2;3;55,38<CA97>2<9D<39#1>8##2:?,/C>D>6:7,,>?,AF6;CGGD=B6+6FA4,=9=A5A*F9A8=,<,<D@F@+4:+?@48=88C,=CGDGAF=9C;C,,,DD,C9C<;@8FGFGGCGFE86,CD57FCFAFF@E@EECGGFFFGDFFCGGCGGGGGFEFDFGGGGGGGGGGGGEFGFEEGFEFCBE<9FGFAFGGGFCC<CC
@sE 24
TGAGGAATATTGGTCAATGGACGAGAGTCTGAACCAGCCAAGTAGCGTGAAGGATGACTGCCCTATGGGTTGTAAACTTCTTTTATACGGGAATAAAGTGAGGCACGTGTGCCTTTTTGTATGTCCCGTATGAATAAGGATCGGATAACTCCGTGCCAGCCGCCGCGGTAATACGGAGGATCCGAGCGTTATCCGGATGTTTTGGGTTTTAAAGGAGCGTAGGCGGACGCGTAAGTCAGTTGTTATAGTTTGCGTCTCAAACGTAAAATGGCAGTTGATACTGGGTGTCTTGAGTACAGTAGAGGCAGGCGGAAGTCGTGGTGTAGCGGTGAAATGCTGAGATATCACGAAGAACTCCGATTGCGAAGGCAGCTTGCTGGACTGTAACTGACGCTGATGCTCGAAAGTGTGGGTATCAAACAGGATTAGATACCAT
+
CGFGGG@FGAEEGGGG?FEFFFG@BCF<FFEEFGFDGGFFGGGGGGF8@F<FGFFFDFFDFFGGGGFGGFF@FEFD9FFGFFGGGFGGGEGCFFFFFFE9<AFCCFEG8?BFEFGGGGGGGCFF,5CFFGGGFE;4A?E,?E+=++8<,55FFFGGGF87++3@B8<FGD*@A9@F*>>8,262544*C*8:;FECEC*?+3++47<4<*78+?CA:-<BB9;4,52*35*;3><+:+,9@:9,2,ECC8++398?D=DB3F?@,,6,,?FBFA>A,46+68BF<?E?,ADBDBAFGED?=A,FBD:=C>E@+>+E=C,,AECE>C@FE@<,,CA>,F9FDFFFECGF@9ECEF@,GFGCFCF=CAFGGGGGGGGFFE@EGGFFGDFC:EFCF=EFFGGECDGFGGEGGGFGEFGFGCGEFGGEFCF<E9GCCCCC
@sE 25
TGGGGAATATTGCACAATGGGCGCAAGCCTGATGCAGCCATGCCGCGTGTGTGAAGAAGGCCTTTGGGTTGTAAAGCACTTTCAGCGGGGAGGAAGGCGGTGAGGTTAATAACCTCATCGATTGACGTTACCCGCAGAAGAAGCACCGGCTAACTCCGTGCCAGCAGCCGCGGTAATACGGAGGGTGCAAGCGTTACTCGGAATTACGGGGCGTAAAGCGCACGCAGGCGGTCTGGCAAGTCGGATGGGAAATCCCCGGGCTCAACCTGGGAACTGCATTCGAAACTGGCAGGCTAGAGTCTTGTAGAGGGGGGTAGAATTCCAGGTGTAGCGGTGAAATGCGTAGAGATCTGGAGGAATACCGGTGGCGAAGGCGGCCCCCTGGACAAAGACTGACGCTCAGGTGCGAAAGCGCGGGGAGCAAACAGGATTAGATACCCT
+
FGGGGCEGGGGFFGGGGGG8FGGGGGGGGGGGGGGGGGGGFFFEEGE@FGGGGGGGFGGGGGGGGGGGFGGGGD?CFGGGGGGGGGGEGG@FCD,EEGECEF7FG@FFFFFFFG9DFFFGGGGGFFEGGFCFFGDGGGCFGGFGFGGEGGGGGGFGG7FGGCAFFFFGGEEGD7BFGGGGGCGGG8CG?EF55;;8*9<CDGGFFEF'?8>58$+774;>>B>547>>EGC<9;8$CCGF01DAF<:&,0:%:3CCEF@D44;9CGFFFGFGFAF;2F:@@FC6E9CFF7FGF@,EDBGF>8CA=DEGGGGGFDA?FFE@8CGGGGGGE8FB>9GGCGGEEGFGGFGEEACFGGGGEEDEFFBFGFFCFFEDGEEGDGGDGF@GGGGGGGFEF7GGGGGGGGGGGGGGGGGGGGGGGGGFGGGFFGGGGFCGFGGGCCCCC
@sE 26
TGGGGAATATTGCACAATGGGGGAAACCCTGATACAGCGACGCCGCGTGAAGGAAGAAGTATCTCGGTATGTAAACTTCTATCAGCAGGGAAGAAAATGACGGTACCTGACTAAGAAGCCCCGGCTAACTACGTGCCAGCAGCCGCGGTAATACGTAGGGGGCAAGCGTTATCCGGATTTACTGGGTGTAAAGGGAGCGTAGACGGAAGAGCAAGTCTGAGGTGAAAGGCTGGGGCTTAACCCCAGGACTGAATTGGAAACTGTTTTTCTAGAGTGCCGGAGAGGTAAGCGGAATTCCTAGTGGAGCGGTGAAATGCGTAGATATTAGGAGGAACACCAGTGGCGAAGGCGGCTTACTGGACGGTAACTGACGTTGAGGCTCGAAAGCGTGGGGAGCAAACAGGATTAGATACCCT
+
CFGGGCFFGGGFGGGGGGGG<FGGGGGGGGGEGFGGGGGGGGGGGGGECEGGEEFFFGG,CFFCFFFFEGFFFEFGGGGGGFFEF,AFDDFFEFG=FECFGGGGGEFFGGGGDGGGGFGFGGFDFGGFEGFDFDFDFG:CFAFF>EGF<CCFDCBF<FEFEGB<:;EGCC7/7;E@*<7F9?FCGG0GG@FE7-6@ED>7D3GGB::@>@>?FFEF@AGF9GGGGFGFDF;CFGD8+5F5AGGE;EGD>6A'>@GFD@:4;FC#FFFFFACF'GGGE:EF@DFFF6GEGGC=88GGEFE<E9>6=E@,4,C;GGGED?FCGFFE9GFGEAGFGFE<<DFGGGGFEF7GECEC,GGGGGGGGGGGGGEDGEDEEEGGGEGE@@ED,DGGGFFGFFCGGF<EFFGFFFGGGGGCCCCC
@sE 27
TGGGGAATATTGCACAATGGGGGAAACCCTGATGCAGCGACGCCGCGTGAAGGAAGAAGTATCTCGGTATGTAAACTTCTATCAGCAGGGAAGAAAATGACGGTACCTGACTAAGAAGCCCCGGCTAACTCCGTGCCAGCAGCCGCGGTAATACGTAGGGGGCAAGCGTTATCCGGATTTACTGGGTGTAAAGGGCGCGTAGACGGAAGAGCAAGTCTGATGTGAAAGGCTGGGGCTTAACCCCAGGACTGCATTGGAAACTGTTTTTCTAGAGTGCCGGAGAGGTAAGCGGAATTCCTAGTGTAGCGGTGAAATGCGTAGATATTAGGAGGAACACCAGTGGCGAAGGCGGCTTACTGGACGGTAACTGACGTTGAGGCTCGAAAGCGTGGGGAGCAAACAGGATTAGATACCCT
+
FFGGGFD8FGGGGGGGGGEDECEGGGGGGGGGGGGGGG7@FFEFEGGFCFDGG@FGFFGGGCCDFFDBEGG@FFGFEFGGG9AFGGFGGGGFGGGGG9EFG>GGGGGGGGGGGGGGFFGGGGGGG>=FGG,,C+>BFGGGF@FGGGGG<FCFGGG@>DGGGEDEFGF>FGGGGGGGGGD9FGGGGGEDFG+9<9<*:7?>47;7A;D=?6CCE?EF3>F=3,(:@FFFFFEEECE;D?GGGGDFEEB@9;F5GFD@6@4DD<GDF<DCFCF?6C?<=CFG?C,8GEGFEGGFGGFFGFCGCFE>5@@E@=EE=@FCDF<C?=GFAFGGF<F?:FFF=CEFFCFEFFCFF7GGGGGFC:F?GDGGGGGGGGFFEAEGFGGFGGGF@CGGGGGGGGGGGGGFFFFGFGGGGGGCCCCC
@sE 40418
TGGGGAATATTGCACAATGGGGGAAACCCTGATGCAGCGACGCCGCGTGAGCGATGAAGTATTTCGGTATGTAAAGCTCTATCAGCAGGGAAGACAATGACGGTACCTGACTAAGAAGCCCCGGCTAACTACGTGCCAGCAGCCGCGGTAATACGTAGGGGGCAAGCGTTATCCGGATTTACTGGGTGTAAAGGGAGCGTAGACGGCATGGCAAGCCAGATGGGAAAGCCAGGGGCTCAACCCCGGGACGGCATTTGGGACTGTCAGGCTAGAGTGTCGGAGAGGAAAGCGGAATTCCTGGTGTAGCGGTGAAATGCGTAGATATTAGGAGGAACACCAGTGGCGAAGGCGGCTTTCTGGACGATGACTGACGTTGAGGCTCGAAAGCGTGGGGAGCAAACAGGATTAGATACCCT
+
FG8ECGGGGGFFGFFFFGEF8CGGGGGGGFGFGGGGADFGCGDFGGGFGGCFGGGGGGGCFFEFAFG@DGCADDF?EEFG9EF9EFF8DFFFCF,BAFGGGGDGFGFDG,>,CFGGCCCB7CF>CC78<F@CF,@E><FGFGGGGD><>>FF<CFGFE<:B7<<C**1*4=>CG*C:<ECFGGG7F?F-9?ECFECC5?;EE>C8C+.F?;<8,<;,C+2$:/:#;0>*2'DGFE6::GFF:@EDEC++,A9>,FAA8,==DGF<ACF97,F@++=87FE9EFF?DB:C8FF@,,47?=,FEGGBF:GGFFECF:CDE<=E8C,E<AFFFFGFF8E<GGF>GGFGF:C@:CGFCEE8@EFDCFECFE7EGFBC<GGGFC@,CFGGGGGGGGGGGGGFFGGGGFGGGGGGGGCCCCC
@sE 29
TGAGGAATATTGGTCAATGGGCGAGAGCCTGAACCAGCCAAGTCGCGTGAAGGATGAAGGGTCTATGGTTCGTAAACTTCTTTTATAAGGGAATAAAGTGCAGGACGTGTCCTGTTTTGTATGTACCTTATGAATAAGGATCGGCTAACTCCGTGCCAGCAGCAGCGGTAATACGGAGGATCCGAGCGTTATCCGGATTTATTGGGTTTAAAGGGTGCGTAGGTGGTTTTTTAAGTAAGCGGTGAAAGTTTGTGGCTCAACCCTGGAAGTGCCGTTGGTCCTGTTTGGCTGGAATGATCCCGCCGCGGGAGGAATGAGTGGTGTAGCGGTGAAATGCATAGATATCACCCAGAACACCGATTGCGAAGGCATCTCGCGAGGGGTCAATTGACGCTGAGGCACGAAAGCGTGGGGATCGAACAGGATTAGATACCCT
+
EEFGGCFGGGGGGGGGGGGGFGGGGGGGGGGGGGGGGGGGGGGGGGGEGGFGGAFGFFCGG=CEEFGFFEFGFFGGGGGGGGGGGGGGGGGGGFFCFGGGGGGGGFGGGGGGGFCEGGGGGGGGGFGGGGGGGGGGFFGFGFEGGGGGGFGGEGGGGFGGGGG,@EGGGGGGGGFGE7F@FGGC7>E*/FCFGGE7*?F1=C7;<A4<:6C9B?EFGFG%?FGCFDF:7GCC;;G6#*CEEFGFCCFFGCFFFGGGFC<8<:C/CCCGGGDACF?52#;#4D<@CCGFFFB=;8EFCCGGGGDGFEGFEAE;D9FFEFFEGEEC@ECAFECDE9F>=C5,A,DGFDEFC9FE:GFFGGF=:EC7GGFFEGGGGGGGGGGGGGGGGGGGGGGGGGGGGGGFGGGGFFGDGGGFFDFGGFEEGGGGGGGGGGGCCCCC
@sE 30
TGAGGAATATTGGTCAATGGGCGCAGGCCTGAACCAGCCAAGTAGCGTGAAGGATGACTGCCCTATGGGTTGTAAACTTCTTTTATATGGGAATAAAGTTTTCCACGTGTGGAATTTTGTATGTACCATATGAATAAGGACCGGCTAACTCCGTGCCAGCAGCCGCGGTAATACGGAGGATCCGAGCGTTATCCGGATTTATTGGGTTTAAAGGGAGCGTAGGTGGGCAGTTAAGTCAGTTGTGAAAGTTAGCGGCTCAACCGTAAAATTGCAGTTGATACTGGCTGTCTTGAGTACAGGAGAGGTGGGCGGAATGCGTTGTGTAGCGGTGAAATGCTTAGATATCACGAAGAACTCCGATTGCGAAGGCAGCTCACTGGACTGCAACTGACACTGATGCTCGAAAGTGTGGGTATCAAACAGGATTAGATACCCT
+
FGFGGGGGGFGGGGGGGGGGFGGGGFGGGGGGGFFGGGGGGGGGGGGGGGGGGGGGGGEGFFEGFGGGGGGGEGGGGGGG9FFGGGCDGGGGGGGGGGGGGGFGCGGGG<7FCEEGGGGGGGGFGFGGGFFEFGGGFFGGGGGGGGGGFFGGGGGGGGGGGGGGGCEGGGGC,=FE7<F*,@BA*55CFB1BCEEGGDD9CC7FFFC<$0>5?BC5E>G@>9E;7+#+6=A;9:=>C,@99EFG:CE@+:+B>EE1D=@:C6A.AECD=CC?1F;FDC2DDD?E8GCFGF?E7FEC9=E,DE?FEE::8,C,8=@+CC=,GFEC1>=99,,A9??=,-F8FGGECFGGGGEF@B@,@4E>FGEFE;,FGFEGGGGGEFFEBFFGGGGGGGGFFGGGGEFE8GGGGGGGGGGGGGFGGCGFGFFGFAFGGGGCCCCC
@sE 41485
TGGGGAATATTGCACAATGGGCGCAAGCCTGATGCAGCCATGCCGCGTGTGTGAAGAAGGCCTTCGGGTTGTAAAGCACTTTCAGCGGGGAGGAAGGCGTTAAGGTTAATAACCTTGGCGATTGACGTTACCCGCAGAAGAAGCACCGGCTAACTCCGTGCCAGCAGCCGCGGTAATACGGAGGGTGCAAGCGTTAATCGGAATTACTGGGCGTAACGCGCACGCAGGCGGTCTGTCAAGTCGGATGTGAAATCCCCGGGCTCAACCTGGGAACTGCATTCGAAACTGGCAGGCTAGAGTCTTGTAGAGGGGGGTAGAATTCCAGGTGTAGCGGTGAAATGCGTAGAGATCTGGAGGAATACCGGTGGCGAAGGCGGCCCCCTGGACAAAGACTGACGCTCAGGTGCGAAAGCGTGGGGAGCAAACAGGATTAGATACCCT
+
FGGFGCFGGGGCFGGG8EFGGGGGGGGGGFGGFGGGGGGGC@FGGGECEGGGGGGCFF,EEG-CEFCDCBC:EEFGGGGFF9EGGG@EGGG7=FGCCDFGGGGGCGFFFGGGGGGGGGGGGGCFFGGEFG<D@CCEEFF8C<FGGGFFGGD7FCCFGC:FEGDFGB:=CFFGGC*=FGGGGGCC<;4E679FEGGCFG7CBCCG?DEF@CFEG:48&)29>G@FF2EC::CFC?FGGGEC:<8C>CFFCCACCFEFEFF6?:7@8F;CFGGGFGFGFFEFCF<DE,7GGFCGGDGFF5FDB@FGCFF@F:GGFCFEFGGGGGFGGGFGG>GGFGGFF:@DGFE<FGCFDFGFFFGGGFFC=ECF=GEEFFECGEFEFCDGFE<FGGEDFFGGGEEFEF<F8EEFEC7GGGGGEGGGGGDFGFDFGGGGGGGFGGFF<CCCC
@sE 32
TGGGGAATATTGCACAGTGGGCGCAAGCCTGATGCAGCCATGCCGCGTGTGTGAAGAAGGCCTTCGGGTTGTAAAGCACTTTCAGCGGGGAGGAAGGCGGTGAGGTTAATAACCTCATCGATTGACGTTACCCGCAGAAGAAGCACCGGCTAACTCCGTGCCAGCAGCCGCGGTAATACGGAGGGTGCAAGCGTTAATCGGACTTACTGGGCGTAAAGCGCACGCAGGCGGTCTGTCAAGTCGGATGTGAAATCCCCGGGCTCAACCTGGGAACTGCAGTCGAAACTGGCAGGCTAGAGGCTTGTAGAGGGGGGTAGAATTCCAGGTGTAGCGGTGAAATGCGTAGAGATCTGGAGGAATACAGGTGGCGAAGGCGGCCCCCTGGACAAAGACTGACGCTCAGGTGCGAAAGCGTGGGGAGCAAACAGGATTAGATACCCT
+
EGFGGGGGGGFGGGGGFFFFFG>GGGGGG@FFAFECBFFGEFGGCFGEGCFGGGGGGGFGGGGCFGGGGGDGGGGFFGGGFGFFGGGGDEEGGD<DFGGGDEDGG<FFFGGGGGGGDFFFCFFGGGGE7DE9FC8*<FFC8FFGB8D7F>FFC@FGGGFFDGGGGGGFGGGGGGGG@FFC5CCEC+*:CCGGG8*;F7<;<5**3<FC7E>FG5*);=E>9;/47<CD=+/*:++7<BFC=@C@,3C;790+CF@?FDD@E$8@>8EF?EFAB7E>58+B:382++FFGGGGGFF<GDF@5=GD<DGEFC6EFE=AF@4=4CECF:C>=)@7FEECF@4?C6FGGGGDFGFGGF<FF9FGF?=FC,EF<FBBEEFBF7GGF<EGEGEEFFEDGGGGFC,GFGGGGEFFDDGGGEGFCGFFFCFFGGGGGFGFGGGGCCCCC
@sE 38888
TGGGGAATATTGCACAATGGGCGCAAGCCTGATGCAGCCATGCCGCGTGTGTGAAGAAGGCCTTCGGGTTGTAAAGCACTTTCAGCGGGGAGGAAGGCGATAAGGTTAATAACCTCATCGATTGACGTTACCCGCAGAAGAAGCACCGGCTAACTCCGTACCAGCAGCCGCGGTAATACGGAGGGTGCAAGCGTTAATCGGAATTACTGGGCGTAAAGCGCACGCAGGCGGTCTGTCAAGTCGGATGTGAAATCCCCGGGCTCAACCTGGGAACTGCATTCGAAAGTGGCAGGCTAGAGTCTTGTAGAGGGGGGTAGAATTCCAGGTGTAGCGGTGAAATGCGTAGAGATCTGGAGGAATACCGGTGGCGAAGGCGGCCCCCTGGACAAAGACTGACGCTCAGGTGCGAAAGCGTGGGGAGCAAACAGGATTAGATACCCT
+
CFECFECGGGCCGFGGGGGGGGGDEGGGGGGGGGGGGGGGE8EFGGDGGEGGGGGGGGGGGGC8FGDGCDCGGGGCFGGGGGGGGGGGGFCGFECFEGGGGDCFGGGFFFGFFEGGGG<FFFGD,<FFFFGGCGGG7FFFEGGGGGGCEGGGGGGGGCFFEGGFGEEGGG7EFFCGGGGGEGDCEED50AFFEEG*:F<<E6CFFCGGGGGFE?E>@FGDBF5=EFE=CCGGDCFBGGGFCGDFC:FGGFC.5EFCC@FAC8@9@FGGCCGGGGFCGGFEAE8;-,CFFGGFE8D=D9D83,GGFB>+GBGGGGFGE8C,>8FFGFCFE=@7GGGFE@7EGGGCGGGFDFGGFEFFE<@FBGGFGGGGGGEEGGGGF:7CEFFDGEEFGGFE@7CEGGGGFCDGGGGGGDGGGGGGGGGGGFFGGGGGGGGGGGGGCCCCC
@sE 34
TGGGGAATATTGCACAATGGAGGAAACTCTGATGCAGCGACGCCGCGTGAAGGATGAAGTATTTCGGTATGTAAACTTCTATCAGCAGGGAAGAAAATGACGGTACCTGACTAAGAAGCCCCGGCTAACTACGTGCCAGCAGCCGCGGTAATACGTAGGGGGCAAGCGTTATCCGGATTTACTGGGTGTAAAGGGAGCGTAGACGGCACGGCCAGCCAGATGTGAAAGCCCGGGGCTCGACCCCGGGACTGCATTTGGGACTGCTGAGCTAGAGTGTCGGAGAGGCAAGTGGAATTCCTAGTGTAGCGGTGAAATGCGTAGATATTAGGAGGAACACCAGTGGCGAAGGCGGCTTTCTGGACGATGACTGACGTTGAGGCTCGAAAGCGTGGGGAGCAAACAGGATTAGATACCCT
+
FGGGGGGGGGGGGGGGGGGGGGGGGGGGGGGGGGGCEECFCGGGGGG@FGGGGGGGGGG,E9FGGGGGCGGGFGGFGGFGGGGGGGGGGEGGGFGGGGGGGGGGFGGGGGGGGGEFFFFFGGGGGFF@GGGGGGGGGGGGGCFGEGGGGGGGGGGGGFFC@EGGFGGGCF@EGFDGGGGGCFGGGGGGGGGEGFFGG=CCDD8<E?E5>CE@&/EFF?GF1FE92=#9C0<EDCC@3.<@@EFEEGE>7>FBF8GF=:#AC6:84?<EE7,,,GGFC4FE@E8EB,9FDDEF?FCDFEBFFB@+=EGGFGFE?,FEDF99FDFFAGEFFAGGFCFCECFF7GGGF@@GFCGGGGGGGCGFDGFGFFGGGGGGFGGGGGGF<DGFEEGGGGGGGGGGGGGFFGGGF9GGGFFCCCCC
@sE 35
TGAGGAATATTGGTCAATGGGCGCAGGCCTGAACCAGCCAAGTCGCGTGAGGGAGGACGGTCCTACGGATTGTAAACCTCTTTTGTCGGGGAGTAACGTGCGGGACGTGTCCCGTATTGAGAGTACCCGAAGAAAAAGCATCGGCTAACTCCGTGCCAGCAGCCGCGGTAATACGGAGGATGCGAGCGTTATCCGGATTTATTGGGTTTAAAGGGTGCGGAGGGGGTTTTTTAAGTCAGCGGTTAAAGTTTGTGGCTCAACCCTAAAATTGCTGTTGAAACTGGAAGACTTGAGTATGTTTGGGGTAGGCGGAATGCGTGGTGTAGCGGTGAAATGCGTAGATAGCACGCAGAACTCCAATGGCGAAGGCAGCTTACTAGACCATAACTGACACTGAAGCACGAAAGCGTGGGGATCAAACAGGATTAGATACCCT
+
GFAFGFGGGGGGGEFGGGFFFEGGG+6@C@FGGFFGGG?F,F@FEGGGGGGDGGGGG7F+CE@FC<CFGG@,9FGEF<,<9AF<EB9FFGCFF?FFEF,+BFFGGGCFDDFFGG<:<=<=3<FD<FAEG7FF+:8,>@7,,73@8C8>DC:CEFC:EFFFGFF,:CEGGCGFAECEGEGDGCEC71CEGCEGFC>8C=+<:7#:<;,/9C7:@@C)<,>#5;)#7C;.D7F<::<:F491EE<:D=@7<92CDD@@,C8B8:,,,>,D3,8*,CGGG@66+@9C,58,??FA=F=,@=4++F8FF67?B,GGGDGEEFGGFDE=@B7E@,EC,:@E@<GGFA9A,GGFEAGGGGCCEFA,@,GGGFFFEA9GGGFEC,<,EC,C,FAGGFGFCCFFF<GFCGGFGGGGGGGGGGFFGFGFFFGGFAGGGGGCCCCC
@sE 36
TGGGGAATATTGGACAATGGACCAAAAGTCTGATCCAGCAATTCTGTGTGCACGATGAAGTTTTTCGGAATGTAAAGTGCTTTCAGTTGGGAAGAAGTCAGTGACGGTACCAACAGAAGAAGCGACGGCTAAATACGTGCCAGCAGCCGCGGTAATACGTATGTCGCAAGCGTTATCCGGATTTATTGGGCGAAAAGCGCGTCTGGGCGGCTTAGTAAGTCGGATGTGAAAATGCGGGGCTCAACCCCGTATTGCGTTGGAAACTGCTAAACTAGAGTGCTGTAGAGGTAGGCGGAACTACAGGTGTAGCGGTGAAATTCGTAGATATTTGTAGGAATGCCGATGGGGAAGCCAGCCTACTGGACAGATACTGACGCTAAAGCGCGAAAGCGTGGGTAGCAAACAGGATTAGATACCCT
+
FGFFGGGGGGGGFGGGGGGGGC8FFG,CCCFC,<EFFEFGC<,ECDGEEEFFEE7FFGGFGFGG,<FCE,,@CFF,CF<<FGGGGAFFFF::<:,CCFCF99E95B+BFCFFDCBFG=F,E4,@CFC7:CG85@,CDFFGGD,BBD8F+3++8+3@F@FEG@,75@B5@*>C>8*8F,:**6<:<,/EFF7;&,13CGFG<:22#CF&<F9ECFD5F7F>6$4*=?3;@00@CCCF@4,83;@CBCEGEFF@CF5GFGFD@@D?D?,F,@?GF,GDE1,,EC,A<=FGEGEDGFEEDA==:,,CFEEAF,GGGFCFF=6GGGGGGF?C9,GFGGFCB@+=C49E<ADFF:C,@?GGDGGGGGFFFFC<<FCEEGGFA@4,+EDGGFDGFGCGGGGFCGECGFEGGGGGGGGGGGCCCCC
@sE 35920
TGAGGAATATTGGTCAATGGGCGAGAGCCTGAACCAGCCAAGTAGCGTGCAGGATGACGGCCCTATGGGTTGTAAACTGCTTTTATAAGGGAATAAAGTGGGAGTCGTGACTCTTTTTGCATGTACCTTATGAATAAGGACCGGCTAATTCCGTGCCAGCAGCCGCGGTAATACGGAAGGTCCGGGCGTTATCCGGATTTATTGGGTTTAAAGGGAGCGTAGGCCGGAGATTAAGCGTGTTGTGAAATGTAGACGCTCAACGTCTGCACTGCAGCGCGAACTGGTTTCCTTGAGTACGCACAAAGTGGGCGGAATTCGTGGTGTAGCGGTGAAATGCTTAGATATCACGAAGAACTCCGATTGCGAAGGCAGCTCACTGGAGCGCAACTGACGCTGAAGCTCGAAAGTGCGGGTATCGAACAGGATTAGATACCCT
+
FGGGGGGGGGGGFFEGGGGF@8FGGGDFGGGGFFFGGGDGGGCFEFEGGGC9FE@4EEFEFDCFFGGGCGGD=EFGGGFD<F,CB<FCFFGGGGFGDGGFCFA:+?@FGGGGGGFF<=F@5,EFCCEFFEGFEGE9?FGGFGEDCFC=DDG,B3BB<FF@FFFFEEEGC*FF;DFGGFCEFECFGGGGGGDFFGGGGFC@:8<GFF74B5C961=CEEGC-:=>CEC)?2;C@CFAGGEFEFC@4%;,>:EF@<F@:#@0<@3/CF#FGGGFFD6C05A@@,FB<=,8FD<GDC686,A,,<9EFCGEEECGGFDEEEDAFGEC?FEFCFGGFCGFD?GGGGFA,<F=GEFFGF@,F<@:@4F,EDGGFFAGGGGFCGEGFB7FFGF:7GGGCFGGF7GGGGGGFGGFF7GDGGGGFEFFFFGGFECGGFGCCCCC
@sE 30517
TGAGGAATATTGGTCAATGGACGAGAGTCTGAACCAGCCAAGTAGCGTGAAGGATGACTGCCCTATGGGTTGTAAACTTCTTTTATACGGGAATAAAGTGAGGCACGTGTGCCTTTTTGTATGTACCGTATGAATAAGGATCGGCTAACTCCGTGCCAGCAGCCGCGGTAATACGGAGGATCCGAGCGTTATCCGGATTTATTGGGTTTAAAGGGAGCGTAGGCGGACGCTTAAGTCAGTTGTGAAAGTTTGCGGCTCAACCGTAAAATTGCAGTTGATACTGGGTGTCTTGAGTACAGTAGAGGCAGGCGGAAGTCGTGGTGTAGCGGTGAAATGCTTAGATATCACGAAGAACTCCGATTGCGAAGGCAGCTTGCTGGGCTGTAACTGACGCTGATGCTCGAAAGTGTGGGTATCAAACAGGATTAGATACCCT
+
EGGGGGGGGGGGGGGGGGFGFGGGGGGGGGGGGGGGGGGGGGGGGGGGGGGGGGGGGGFGGGGGGGFFFFGEGG9FGGGGG9FGFGGFGGGGGGGGGFGGGGGFGGGGGGGGGGGGGGGGGGGGGGGGGFFGGGGGFCFFFEEEGGGGGGGGGGGGGGGGGGGGGGGGGEGGGGGGGGGGGGGCFCEDGDGGGGCCGCFGFGGCFGEEFGGGGGGFGFG>?=FGEGC>FC?CEGGBFGGEFFCFDCFGFGCF?CFFEGEFGFGGFFCGFFC4<GFFFC=98GGGFC<F=8FGFE;<EGFCGGGGFF:BBCGFC8+GGGFAGGGGBCC<FA,<,CFDAFFEECF,@FEFEBE@<CFGGGGF7GGFF<<FC;,GGFGGGGGGGGGGGFC@,GEEGFGGF@GGFGGFFCGGGGGGGGGGGGEGGGGFEFGGGGGCCCCC
@sE 39
TGGGGAATATTGCACAATGGGGGAAACCCTGATGCAGCGACGCCGCGTGAGCGATGAAGTATTTCGGTATGTAAAGCTCTATCAGCAGGGAAGAAAATGACGGTACCTGACTAAGAAGCCCCGGCTAACTACGTGCCAGCAGCCGCGGTAATACGTAGGGGGCAAGCGTTATCCGGATTTACTGGGTGTAAAGGGAGCGTAGACGGAATGGCAAGCCAGATGTGAAAGCCCGGGGCGAAACCCCGGGACTGCATTTGGAACTGGCAGGCTAGAGTGTCGGAGAGGAAAGCGGAATTCCTAGTGTAGCGGTGAAATGCGTAGATATTAGGAGGAACACCAGTGGCGAAGGCGGCTTTCTGGACGATGACTGACGTTGAGGCTCGAAAGCGTGGGGAGCAAACAGGATTAGATACCCT
+
EFFFGFFGGGGGGGGGGGGGGGGGGFFGGGGGGEFGGGG>FGGGGGF@FGGGC:F=AEFCCFDFGGGEEFGDGGGGGGGGFFF9FGGGGGGGGCEFGGGGGGGGGGF9FGDFG<DFGG8FGGGDDFG8CFG?GF,@CF,<<<CGGGEG:C:;F9DFCFCEGG:<CFF7**=@CFGCFECGGFGCFGFE87A<CF5;C*?EDG,<@1#+9>ACCC85;3;@<F7?C5GEF)EDCG<3#&:<FF@8>?DC5>?C19FGF@7A8<B#8CGFFFAF=C?GEEEG=<AFE?=7CB?>,4E49,,?FCCE=DCEDEE==,BGGFF=B=C9,FEFFACB:FFFEGFFCCE=C,:GEGGGFGGF@FCAEFGGGGFDGFGDFFCE,GGGFDGFC7GGGGFGFFCE8FFGGGGGGGGGGGCCCCCC
@sE 40
TGGGGAATATTGGGCAATGGGCGCAAGCCTGACCCAGCAACGCCGCGTGAAGGAAGAAGGCTTTCGGGTTGTAAACTTCTTTTAAGAGGGAAGAGCAGAAGACGGTACCTCTAGAATAAGCCACGGCTAACTACGTGCCAGAAGCCGCGGTAATACGTAGGTGGCAAGCGTGGTCCGGATTTACTGGGTGTAAAGGGCGTGCAGCCGGTTCTGCAAGTCAGATGTTAAATCCATGGGCTCAACCCATGAACTGCATTTGAAACTGTAGCTCTTGAGTGTCGGAGGGGCAATCGGAAGTCCTAGTGTAGCGGTGAGATGCGTAGATATTAGGAGGAACACCAGTGGCGAAGGCGGATTGCTGGACGATAACTGACGGTGAGGCGCGAAAGTGTGGGGAGCAAACAGGATTAGATACCCT
+
GCGGGGGDFFGGGGGGGGFGGGG:FGGGGGGGGGGGGGGGFGGGGGGFGGD9FA8A,CFFF<FGDGEFCFGGGGFGGGGF9,FA@E?EFEGGDC<FE<EFGDCFEE+B??,CDDE<FFGGD>FCCB+B=EFF<FBDCE:C,,:>D?8*FCEGGCFFC<,DC2@FFGCCFE<**=9?@F*<BF9=CFCA,:CECF9;C=:-*11C@>CE#;*EGFGF@8<8FGF@8$01,(:CC@EDCD@8@9F</=8883+(>G@9FA>C)68<?<EB/5ECGGFGCCC8E@CFDGFGGF@GFFD@,B@C,5FGGGFGGGFFC?+GGGGFFGF=,GFEEGFCFGCFEFEFFFGGGGF@7GEGFFAGFEGFEGGGF<F<GGGFFF<FGEGGGGGGGGGGGGGGGGGGGGGGGFGGGGGGGGGCFCCCCC
@sE 32082
TGAGGAATATTGGTCAATGGACGAGAGTCTGAACCAGCCAAGTAGCGTGAAGGATGACTGCCCTATGGGTTGTAAACTTCTTTTATACGGGAATAAAGTGAGGCACGTGTGCCTTTTTGTATGTACCGTATGAATAAGGATCGGCTAACTCCGTGCCAGCAGCCGCGGTAATACGGAGGATCCGAGCGTTATCCGGATTTATTGGGTTTAAAGGGAGCGTAGGCGGACGCTTAAGTCAGTTGTGAAAGTTTGCGGCTCAACCGTAAAATTGCAGTTGATACTGGGTGTCGTGAGTACAGTAGAGGCAGGCGGAATTCGTGGTGTAGCGGTGAAATGCTTAGATATCACGAAGAACTCCGATTGCGAAGGCAGCTTGCTGGACTGTAACTGACGCTGATGCTCGAAAGTGTGGGTATCAAACAGGATTAGATACCCT
+
FFFGGGGGGGGGGGGGGGGEFGGFGGGFGGGGGGGGGGDEFFFGGGGGGGGFFGGFGCCFGFGGGGFGCFFGGGGGGGGGGAEEGGGGGGGGCFFFGFGGGGGGDFGGFGGFFGCGGFGGFGGGAFEGGGGGGGFGGGGG<FGGGGGGDFEGGGGGD9FGGGGGGGGGGGGFFGFGGFCC=FGC<CGGGG?EGGGGD=GGGFF<?7C<CFGGGGGFGFGD>>G6CC?CC9A>EEGFFDFF.GFCF,AGFDGGFDEBGGCFFFDCFAGGGCFB,C<D>9@CFFCFFC@8,,CGFFD<GFFGGGEA@?EF>DGFDCGGCFGGFGE8FGFF<GFC,A,GGGGFGFGGFCGGFGFGGGFGEFGEDGEFCFGGGGFF8FEFFGGGFGGGEFGGGGGGGFGGGGGFFGGFFGGGGGGGGGGFFEFEFGGGFGGGGGGCCCCC
@sE 42
TGAGGAATATTGGTCAATGGACGAGAGTCTGAACCAGCCAAGTAGCGTGAAGGATGACTGCCCTATGGGTTGTAAACTTCTTTTATACGGGAATAAAGTGAGGCACGTGTGCCTTTTTGTATGTACCGTATGAATAAGGATCGGCTAACTCCGTGCCAGCAGCCGCGGTAATACGGAGGATCCGAGCGTTATCCGGATTTATTGGGTTTAAAGGGAGCGTAGGCGGACGCTTAAGTCAGTTGTGAAAGTTTGCGGCTCAACCGTAAAATTGCAGTTGATACTGGGTGTCTTGAGTACAGTAGAGGCAGGCGGAATTCGTGGTGTAGCGGTGAAATGCTTAGATATCACGAAGAACTCCGATTGCGAAGGCAGCTTGCTGGACTGTAACCGACGCTGATGCTCGAAAGTGTGGGTATCAAACAGGATTAGATACCCT
+
FGGGGGGFGGGGGGGGGGFGGGGGGGGGGGFGGGGGGGGGGGGGGGGGGGGGGGGGGFGFGGGGGGGGGGGGGGGGGGGGGGGGGGGGGGGFGGGFGG9FGGGGGGG@FGGGGGGGGGGGGGGGGGGGGGGGGGGGGGGGGGGGGGGGGFGCEGGEGFGGGGGFGGGGGGGGGGGGGGGFFGCCEEDCGGGGGG?EDECFGCCFFF;:>F0FCF=FG>GEDFGGEFGEGGCEGGG<:BGGFFFGGC7FF@DECEG==1EFC7AGECCGGGFD?GFFA;GFCGGGGGGFGFFGEEEFFFEB,GGC@D7FCDA>+FDGGGGFFF@>)FC9=FA9GGGGGGGFGGFA,DFCEE,FACF:EFGDGCGEGFFGGGGGGGGGGGFGGGGGGGGGEGCFFFFFFCGGGGGGGFGGGGGGGGFGGFGFGGGGGGGGGCFCCBB@
@sE 29739
TGGGGAATATTGGACAATGGACCAAAAGTCTGATCCAGCAATTCTGTGTGCACGATGAAGTTTTTCGGAATGTAAAGTGCTTTCAGTTGGGAAGAAGTCAGTGACGGTACCAACAGAAGAAGCGACGGCTAAATACGTGCCAGCAGCCGCGGTAATACGTATGTCGCAAGCGTTATCCGGATTTATTGGGCGTAAAGCGCGTCTAGGCGGCTTAGTAAGTCTGATGTGAAAATGCGGGGCTCAACCCCGTATTGCGTTGGAAACTGCTAAACTAGAGTACTGGAGAGGTAGGCGGAACTACAAGTGTAGAGGTGAAATTCGTAGATATTTGTAGGAATGCCGATGGGGAAGCCAGCCTACTGGACAGATACTGACGCTAAAGCGCGAAAGCGTGGGTAGCAAACAGGATTAGATACCCT
+
GGGGGGGGGGGGGGGGGGGCGGGGGGC<FFFGGFFGFGGGGGGGGGFGGGGGFGGGGGGGGFFFGGFCFGGCFFFFDGGGGGGGGGGFGGGGGGGGGGGGGGGGG@FFGGGGGGGGEFGGGGGGGGGGGGGGEFFGFGGGFGGGGGGGGGGGGGGGGGGFGGGFGDFGGGGDFFGCGF:;FGDFGEG@GG:CEGFGGDFCEGGGGGGGGGCFGGGGGGGGGFGFFFGGFFFGEGGFEGEFFGFGGGGFGGCDGECA<EE5EA?5FF<GFCADFAE9F=FGGFFEFDFGE:F7@GDD@9CE,E9FGFE?GGGGGGFGFGGGGFGFGFGGGGGGFFFGGEEEGGGEGGGF@CGGGFFFGGGGGGGGGGGGGEGFCFGGGGGGFDEFCFFGGFCGFF<GDGGGFEEDGFFFGGGGGGCCCCC
@sE 44
TGAGGAATATTGGTCAATGGGCGAGAGCCTGAACCAGCCAAGTAGCGTGAAGGATGAAGGCTCTATGGGTCGTAAACTTCTTTTATATGGGAGTAAAGTTTTCCACGTGTGGAATTTTGTATGTACCATATGAATAAGGACCGGCTAATTCCGTGCCAGCAGCCGCGGTAATACGGAAGGTCCGGGCGTTATCCGGATTCATTGGGTTTAAAGGGAGCGTAGGCCGGAGGTGAAGCGTGTTGTGAAATGTAGGGGCTCAACCTCGGCACTGCAGCGCGAACTGGTTTCCTTGAGTACGGACAAAGTGGGCGGAATTTGTGTTGTAGCGGTGAAATGCTTAGATATCACGAAGAACTCCGATTGCGAAGGCAGCTCACTGGAGCGCAACTGACGCTGAAGCTCGAAAGTGCGGGTATCGAACAGGATTAGATACCCT
+
GGGFGCDFEEGGG<FGGGGGFCCF@ECDFFGGE@FGGG?FFGFDGFGFGGG,CFEGFGFGGGGG99FFEGFGCFGFGG<@6EFGDEFEFGGG,4:EG9FFDGC?FFFGGFFGGGGGGDDGG9FFFEFGGCFGFGGF<FG,B@::=>CFF<DFC>FCDDFCGGF>EEGGG7CD=EGFE:7:5E:FGG5:<1*22><*/71,2+,<?F=<C;718?F:;(:/#-/1721,,,7*GEF>>C>,F9CC=<2,<<>EC@,FFFC@3@>+,CB<D@8*>CEC=@=6=>,DA=C,@,CFDEA868,8,8,FGGFFGFEBF=E@,+EFF==+AFCGGGEBFGCFE-GDGFGFFFF7FF9FEB=BED?:GGEFF9GGGF<GGF@GFFEFF@GGGFEGGGFEGFFFE+FB8GGGGCFBGCGFF<GFGGFGGGGGGFGGGGGCCCCC
@sE 26614
TGGGGAATATTGCACAATGGAGGAAACTCTGATGCAGCGACGCCGCGTGAGTGAAGAAGTAATTCGTTATGTAAAGCTCTATCAGCAGGGAAGATAGTGACGGTACCTGACTAAGAAGCTCCGGCTAAATACGTGCCAGCAGCCGCGGTAATACGTATGGAGCAAGCGTTATCCGGATTTACTGGGTGTAAAGGGAGTGTAGGTGGCATCACAAGTCAGAAGTGAAAGCCCGGGGCTCAACCCCGGGACTGCCTTTGAAACTGTGGAGCTGGAGTGCAGGAGAGGCAAGTGGAATTCCTAGTGTAGCGGTGAAATTCGTAGATATTAGGAGGAACACCAGTGGCGAAGGCGGCTTGCTGGACTGTAACTGACACTGAGGCTCGAAAGCGTGGGGAGCAAACAGGATTAGATACCCT
+
FFGGGGGFGGGCGGGGGAFGFFGGFGGGGDGGGGGFFGGFGGGCFGG@:FGGGGGGCFGEFGEGGGFFGGGGGGGGGGGGGFGGGFGGGGGGGGGGGGGGGGGCGGFGGGGGGGGGGGGGGGGGGGGGGGGFGGGGGGGFF,BFF>EGEGGDCGF>FGDFGGFGFGGGGGGGGG?E?FF=GGGGGGGDCCFF;FCCEEGFFGGCFGGFECFEGGCFFF;GFFGGFGG?GCECFEGFFGGGGGDEGGGGGGEFGGGFED;CFDFGGGCGGFGFFDFGGGGG?GFFCGGGGFE,9>98DFFCGGEEBGDGGGCE<DF,FAGDGFFFFFFFGDGFBFC,FGGGEECGFC@EF7GGGGGGFGGGGGGGGGGGFGGGFFFGGGEEDCFFCEGGGGGGFGGGFGFFGGGGGGGGGEGCCCCC
@sE 46
TGGGGAATATTGCACAATGGGGGAAACCCTGATGCAGCGACGCCGCGTGGGCGATGAAGTATTTCGGTATGTAAAGCTCTATCAGCAGGGAAGAAAATGACGGTACCTGACTAAGAAGCCCCGGCTAACTACATGCCAGCAGCCGCGGTAATACGTAGGGGGCAAGCGTTATCCGGATTTACTGGGTGTAAAGGGAGCGTAGACGGCATGGCAAGCCAGATGTGAAAGCCCGGGGCTCAACCCCGGGACTGCATTTGGAACTGTCAGGCTAGAGTGTCGGAGAGGAAAGCGGAATTCCTAGTGTAGCGGTGAAATGCGTAGATATTAGGAGGAACACCGGTGGCGAAGGCGGCTTTCTGGACGATGACTGACGTTGAGGCTCGAAAGCGTGGGGAGCAAACAGGATTAGATACCCT
+
EFGGGCGFGGGGGGGGFGGGGGGGGGGGGGGGGGGGGGGFGGGGGGGFGGGGFFGGFFCEGGGGGGGFGGGGGGGGGGGGGFGGGGGGGG7EFGGGGGGGGGGGGGGGGGGGGGGGGFG8FFEGGGGGGGGGGGGGFGGGGGFGGGGECFGGCEGEGFGGGGGCCCFGG*<FGGGGD@7CFFF9CF6E82FGCGE;EGGDGGEDEG<;?FGGGGG>C=E:<@9DCAGFGGFGGGGB&@9<CFCGGGGFF@:FG>EFFGGGGGGGFDF?3C:FEGGF8DFE=A@FGGF4=,F9D>9,@EEEA,EC5EGFCGF=EGGGFF@@GFF9E9FGFAFFCBCGGGGGFDGGGC:GGGGGGEGFAGGGGGGGGGGGGF@GGGEE?GGGGEGFBCGGGGGGGGFGGGFEGGGGGGGGGGFCCCCC
@sE 39843
TGGGGAATATTGCACAATGGGCGAAAGCCTGATGCAGCCATGCCGCGTGTGTGAAGAAGGCCTTCGGGTTGTAAAGCACTTTCAGCGGGGAGGAAGGCGTTAAGGTTAATAACCTTGGCGATTGACGTTACCCGCAGAAGAAGCACCGGCTAACTCCGTGCCAGCAGCCGCGGTAATACGGAGGGTGCAAGCGTTAATCGGAATTACTGGGCGTAAAGCGCACGCAGGCGGTCTGTCAAGTCGGATGTGAAATCCCCGGGCTCAACCTGGGAACTGCATTCGAAACTGGCAGGCTAGAGTCTTGTAGAGGGGGGTAGAATTCCAGGTGTAGCGGTGAAATGCGTAGAGATCTGGAGGAATACCGGTGGCGAAGGCGGCCCCCTGGACAAAGACTGACGCTCAGGTGCGAAAGCGTGGGGAGCAAACAGGATTAGAACCCT
+
FGGGGGGGGGGGGGGGGGGFGGGGGGGGGGGGGGGGGGGGGGGFGGGDCGGGGGDGGGFFGGDGFGEGFGGGGGGGGGGGGGGGGGGGGGGGGGFGGGGEGGGGGCGFGGGGGGGGGGGGGGFFGGGGGGGGGGDGGGGCGFDFFFFBFFGEGGGGGGGGGGGFGGGGGGGGGGDCFGGGG:>CE/:CGGGGGEE?2<CFGGEEF8@=FGGFC9:.C9FDB?C=EE>:ECFFGGCCCFGCDCBE;FCFFGFC7CF?D@@:G@CFFCFFCGGFFG?G,,CCCFCFECFFD=CFA>>FD=D8FGGGFBFGGGGFGGGGFEGGGFFFFFFDBGGFECE?,F?:EADFDF9GGGGGGGFGEAFCECGGGGE@FCBFGGGGGGGFF,GGGGGGFGF@EGGF@FGGGCGGGGEGDF@FFGGGGGGGGEFCDFGGGGGGGCGCCCCC
@sE 48
TGGGGAATATTGCACAATGGGCGCAAGCCTGATGCAGCCATGCCGCGTGTGTGAAGAAGGCCTTCGGGTTGTAAAGCACTTTCAGCGGGGAGGAAGGCGATAAGGTTAATAACCTCATCGATTGACGTTACCCGCAGAAGAAGCACCGGCTAACTCCGTGCCAGCAGCCGCGGTAATACGGAGGGGGCAAGCGTTAATCGGAATTACTGGGCGTAAAGCGCACGCAGGCGGTCGGTCGAGTCGGTGGTGAAATCCCCGGGCGCAACCTGGGAACTGCAGTCGAAACTGGCAGGCTAGAGCCTTGTAGAGGGGGGTAGAATTCCAGGTGTAGCGGTGAAATGCGTAGAGATCTGGAGGAATACCGGTGGCGAAGGCGGCCCCCTGGACAAAGACTGACGCTCAGGTGCGAAAGCGTGGGGAGCAAACAGGATTAGATACCCT
+
DFEGGGEGGGGGGGGGGGGGFGGGEFEGG?GGC<FGGGGGFFFEGGGEGFGGGGGGGGGFGG@DGGGGFGD?EGEEFGFGGFD<@FEGGGC=F?FGEGD7FCEGFFCFFDGGGGGGGGGGGFFFGGDFGFGFFE7@<FFCGGDFGG7F@C7FFBF<FFC7F7FFF6<<FGDEDEGGGGFCGE7?C5CEEFFD**2**A<FGDC>68C9?@EG>127538>;;?DEEGGD8>*:/8<41*<9<C?##B=<9;C7<F>CC75>,D9FB:GEE;FFFFF>C3ECCD;9CFGGGFF==,@=5FDC8B=?8:EEDGGFGE<FFFE>,<FFCA6+5EEDGGGF:?46GFF8FCF9EF8GGECEFDFCEEFDGGGGGEEGGGCFDEGA?GGFFGGF9GFDGGFDGGGGGEGGGGGFGGGEGGGGGGGGFAFFGGGGGGGGGFGCCCCC
@sE 39422
TGAGGAATATTGGTCAATGGGCGAGAGCCTGAACCAGCCAAGTAGCGTGCAGGATGACGGCCCTATGGGTTGTAAACTGCTTTTATGCGGGGATAAAGTGAGCTACGTGTAGCTTATTGCAGGTACCGCGTGAATAAGGACCGGCTCATTCCGTGCCAGCAGCCGCGGTAATACGGAAGGTCCGGGCGTTATCCGGATTTATTGGGTTTAAAGGGAGCGCAGGCCGGTTGTTAAGCGTGTTGTGAAATGGAATGGCTCAACCAGGGCATTGCAGCGCGAACGGGCATACTTGAGTGCGCAGGAAGTAGGCGTAATTCGCCGTGTAGCGGTGAAATGCTTAGATATGACGAAGAACTCCTATTGCGAAGGCAGCCTGCTGCAGTGCAACTGACGCTGAAGCTCGAAAGCGTGGGTATCGAACAGGATTAGATACCCT
+
FEGGGGGGGFGGGFFFGGFGFGGECEGFGGFGFEFGGGDFGGFGGGGGGGGGGGEGGGGGFEGGGCEDFFED:FFCFGFGGGGGGGGDEEFFC:FEAFGGGGFGGCFGG=8EBD??AFGGA,,FEG?FCC83+FC;F<F9CCBC@<*@BAFGGFG@GGCFF,<<>BGG=FEFFGFD=EGGG9<<B:8=<**:+9AC==C6CFF9CGG-GD?77%8<E9<+EAC=A.CFB?8CC0A.:FC=FFDC?<9.855#)F@,7C@9C;>GFDCECDB6CF7>+@6@+,C:,,,<98,FBGGGG@GFC:5,,=,+C8EA8B47@8+,GFDE9DCF@DE,,CF,C,<8C,FFF@,CFFEFC,@C66,,CFB<FC@F@,68,,CFAFC@@ECGF<EEDFFEFGGGFBC<GGGF@7FF;GGFFDGEEGFFAE,GGGGGGGGCCCBC
@sE 31818
TGGGGAATATTGCACAATGGGCGAAAGCCTGATGCAGCCATGCCGCGTGTGTGAAGAAGGCCTTCGGGTTGTAAAGCACTTTCAGCGGGGAGGAGGGCGTTAAGGTTAATAACCTTGGCGATTGACGTTACCCGCAGAAGAAGCACCGGCTAACTCCGTGCCAGCAGCCGCGGTAATACGGAGGGTGCAAGCGTTAGTCGGAATTACTGGGCGTAAAGCGCACGCAGGCGGTCTGTCAAGTCGGATGTGAAATCCCCGGGCTCAACCTGGGAACTGCATTCGAAACTGGCAGGCGAGAGTCTGGTAGAGGGGGGTAGAATTCCAGGTGTAGCGGTGAAATGCGTAGAGATCTGGAGGAATACCGGTGGCGAAGGCGGCCCCCTGGACAAAGACTGACGCGCAGGTGCGAAAGCGTGGGGAGCAAACAGGATTAGATACCCT
+
E8FFGGGGGGGGGGGGGGGFGGEGGGGGGCGGGGGFFGFGGGGGGEGGGEGGGGGGGFEGFGFGGGGDFCGGFFGGGGGGGGGGGGGGEGGGGDGGGGGGDGGGGGGGGGGGGFGGGGGGF:FFGGGCBFGGGGDGEGC>CFGF@F7FGFGGGGGGGGGGGGGGGGGGGGGGG@@EFFGGGGGGE1EEGFCCEC(EC?<EEEGGGD?CGGGGGGECGFGGFFGGGCCCCEGFDFE?CGFFE<CGCEGCFGECGGGGFFGGC8AFD;GGGFGFFGFGCDGFGGGFGGDGGFFCC37GGFD,B@,C,8GGGGGDGGGFE8>8GGGGGGG@GBGGFGGFE7GGGGGGGGGGEGFGGGGFGFGEF>FGEGEEFFFCGFCFCGGGGGFFGGGGGGFGGGGGFF>,FGGFGECFF7EGGGGGGGGGGGFFFFGGGGFGGGGGCCCCC
@sE 30793
TGGGGAATATTGCACAATGGGCGAAAGCCTGATGCAGCCATGCCGCGTGTGTGAAGAAGGCCTTCGGGTTGTAAAGCACTTTCAGCGGGGAGGAAGGCGTTAAGGTTAATAACCTTGGCGATTGACGTTACCCGCAGAAGAAGCACCGGCTAACTCCGTGCCAGCAGCCGCGGTAATACGGAGGGTGCAAGCGTTAATCGGAATTACTGGGCGTAAAGCGCACGCAGGCGGTCAGTCAAGTCGGATGTGAAATCCCCGGGCTCAACCTGGGAACGGCATTCGAAACTGGCAGTCTAGAGTCTTGTAGAGGGGGGTAGAATTCCAGGTGTAGCGGTGAAATGCGTAGAGATCTGGAGGAATACCGGTGGCGAAGGCGGCCCCCTGGGCAAAGACTGACGCTCAGGTGCGAAAGCGTGGGGAGCAAACAGGATTAGATACCCT
+
AFFGGGGGGGGGGGGCEG<FFEEFGEFFG8FFGFGGGGCEC<AFEGGFGCFGGGGGGGFFCFG@FGG@EGFGGGGDADF<<FC9<FFGEBEGGG@FGFG:+FDDFFC,AFFFF8<>BDFDE7>FF>C<@FFG?FGG@CC:F:@F8F:F>7CFGG?FGGGFG@FGGC<=7FC5<=B*?FFF*4?8C8=;<<@CC;5;1+:;7=*/<9<%?F58;C=/:7?69>0<FE/:9C2*/#<A7:CC0<CFC8F2C6FEGC,9-GGGFCFCFF@8-FGFF@$9:7ADFCCF@6E@3,8C,,=88+D6,,FFFDEEFF8<CF9;E8@,8FFBGGGGGFGGFCEE,ECDGGGGGFDGFGFDGFFFCFDDGFC<GGC@?GFFGGGGFC::CGGGGFGGGGGGGGGGEGGFB<7GGFGGFGGGGGFDGGGGFF<EFGGGGGGGGGGGCCCCC
@sE 23164
TGAGGAATATTGGTCAATGGACGAGAGTCTGAACCAGCCAAGTAGCGTGCAGGATGACGGCCCTATGGGTTGTAAACTGCTTTTATAAGGGAATAAAGTGAGTCTCGTGAGACTTTTTGCATGTACCTTATGAATACGGACCGGCTACTTCCGTGCCAGCAGCCGCGGTAATACGGAAGGTCCGGGCGTTATCCGGATTTCTTGGGTTTAAAGGGAGCGTAGGACGGAGATTAAGCGTGTTGTGAAATGTAGATGCTCAACATCTGCACTGCAGCGCGAACTGGTTTCCTTGAGTGCGCACAAAGTGGGCGGAATTCGTGGTGTAGCGGGGAAATGCTTAGATATCACGAAGAACTCCGATTGCGAAGGCAGCTCACTGGAGCGCAACTGACGCTGAAGCTCGAAAGTGCGGGTATCGAACAGGATTAGATACCCT
+
EFFGGG8FGGGGGGGFGFGGGGGG++6CCCFFFGCFG8DEF,CEFGGFD,CFEFFDFFGEC+@FGGGFGGGGGGAFFEFBE,EDEGCE<FG8EEEFGG<FG?FFFGFGCFGFGGGGEG+,B<,CF<EFFA9<8E9E,4@CG7FCBE:8FFC<:,+:BDF@DFG@BCF7@*5<FC7FGGGDFF,1**?F:CC7B:<E5EGG7C9:71,:?2<9C@<AC?FA5*5&=8->C9CCFF8260>C?5>E7:<=,FA=B<B@,AFD9@;8CC#<<::9<GGFC,D6=9FGFECGFB,D:@+EDGGFCEAACB=::@FEDDCCGGFGFEC>*C@A:;GGEE<@;DFFCDFA,,,<AFGGCC+8=AA,7GDFFEEDFFGGGFEF<GGGGGCFFEGGGCF:F9FB8FE@,@GCGDGGEEFC=,GFEFFGGGGGF9DGGGF@CBAB
@sE 53
TGAGGAATATTGGTCAATGGGCGAGAGCCTGAACCAGCCAAGTAGCGTGCAGGATGACGGCCCTATGGGTTGTAAACTGCTTTTATGCGGGGATAAAGTGAGCTACGTGTAGCTTATTGCAGGTACCGCATGAATAAGGACCGGCTAATTCCGTGCCAGCAGCCGCGGTAATACGGAAGGTCCGGGCGTTATCCGGATTTATTGGGTTTAAAGGGAGCGTAGGCCGTTTGTTAAGCGTGTTGTGAAATGTAGTGGCTCAACCAGGGCATTGCAGCGCGAACTGGCAGACTTGAGTGCGCAGGAAGTAGGCGGAATTCGTCGTGTAGCGGTGAAATGCTTAGATATCACGAAGAACTCCGATTGCGAAGGCAGCTCACGGGAGCGCAACTGACGCTGAAGCTCGAAAGTGCGGGTATCGAACAGGATTAGATACCCT
+
GGGGGGGGGGGGGGGGGGGG@FGGGGGGGGGGGGGGGGGGGGGGGGGGGGGGGGGGGGGGGGGGGGGGGGGGGFGFGGGGGGGGGGGCGGGGGGGGGFFGGGFFGGGGGGGGGGGDEGGCG@GGGGGDGGGGGGGEGFF<FGGGGGGCGGGGDC@FFCDGGG@DEEGGGGGGGGGGGGGGGG9CCFDFEGEGGGDGGGDGGGGGGGG5EFF9@?C,445.15<CFEC0<5:=ECF<EEGD>F==,5C@F><>:4>6:DFFFC:FFFGB;CF5?GEDGF=89FDD:9F3FDGF5F8+ECGGGGGFCGCGEECGGE7B8C>BGGGGFGEDGFF;DGFFFFF,GGGGGGGGFAFECCCE@GGGGFECFFFGGF9GDGGGGFFGEDFGAGGGGGFFFEAGGEGGGGGGGGGGGGGGGGGGGGGFGGGGGGGGGGGCCBAC
@sE 28159
TGGGGAATATTGCACAATGGGCGCAAGCCTGATGCAGCCATGCCGCGTGTGTGAAGAAGGCCTTCGGGTTGTAAAGCACTTTCAGCGGGGAGGAAGGCGATAAGGTTAATAACCTCATCGATTGACGTTACCCGCAGAAGAAGCACCGGCTAACTCCGTGCCAGCAGCCGCGGTAATACGGAGGGTGCAAGCGTTAATCGGAATTACTGGGCGTAAAGCGCACGCAGGCGGTCTGTCAAGTCGGAGGTGAAATCCCCGGGCTCAACCTGGGAACTGCATTCGAAACTGGCAGGCTAGAGTCTTGTAGAGGGGGGTAGAATTCCAGGTGTAGCGGTGAAATGCGTAGAGATCTGGAGGAATACCGGTGGCGAAGGCGGCCCCCTGGACAAAGACTGACGCTCAGGTGCGAAAGCGTGGGGAGCAAACAGGATTAGATACCCT
+
CFFGGGGGGGFFGGGFFGGGGGGGGGGGFGGGAEFGGGGGGGGGGGGGGGGGFGFG9FCFG=FGFCFEAGCCAFFEFGGGGFGGGGGGGGFCDCFFCFGGGGGGGFGFGGGGDFCF8FFGGFFGGGEGGGGFFCEGFEFFGGGG?:3*>F@7FC9FGEC**=FCFCF8FCECEGG7C9FGGG::CEE58C@D>8*/A9<CEGGGD?:#AFGFE5,7C?91,CCE5:EDGGGGE@EAFFCC<CCE#/89DF?CC@ECFCE8F@@=CEF?EFGGCCCF<3@@8F@BC@,GGFFGFGGGGFDFAFGFFGF7GGGGGGF@,8E>,=FGEFGEGAC7FCGGFCGGFFFA;CGGFGGGGGFFDDGGFGGGGGGGGGGDGGGGGF@FCEGFFGGGFAFFCGGFCFGGFGGGDDGGGFEFEF8EFDGGGFCF@FFEGGCFGGGGCCCCC
@sE 55
TGAGGAATATTGGTCAATGGGCGCAGGCCTGAACCAGCCAAGTAGCGTGAAGGATGAAGGCTCTATGGGTCGTAAACTTCTTTTATATGGGAATAAAGTTTTCCACGTGTGGCATTTTGTATGTACCATATGAATAAGGATCGGCTAACTCCGTGCCAGCAGCCGCGGTAATACGGAGGATCCGAGCGTTATCCGGATTTATTGGGTTTAAAGGGAGCGTAGGTGGATTGTTAAGTCAGTTGAGAAAGTTTGCGGCTCAACCGTAAAATTGCAGTTGAAACTGGCAGTCTTGAGTAAAGTAGAGGTGGGCGGAATTCGGGGTGTAGCGGTGAAATGCTTAGATATCACGAAGAACTCCGATTGCGAAGGCAGCTCACTAGACTGTCACTGACACTGATGCTCGAAAGTGTGGGTATCAAACAGGATTAGATACCCT
+
DFEFGAFGGGGGGFGGGGGGFGGGGGGGGGGGGGGGFDFFEGGGGGG@FGGGGGGGGG9EGAFGGGGGGGGGGGGGGGGGGFGGGGEG9FFFGFFEE?FFFGGFAECDFFFG+EFFGGGGFFCFAEFFGGFFG,,CFGFFFFEGGGCGG9<FG<=:DGGFGGGGDGGGE@C7FCGGEDEFGGF7<:*>FGG,B9BEEGGG>+@FFGG@7,?299=#;>C>5>C29;*4C<CFCCF:27CF<G#;39<@79>CFGGBC:CB:;FD4>AFGGGF9F6G2<:==<8A=,,C2,GFEF=,,9CFD?,?F=>?+,FD8EEEC44CCE6@)C=CGGFEEAEEFDGF?=EA@68GGGEFFCFGEFGGGEEFEB@B,<FD@CGF9GGGF<9FEF@GGGGDFE8GFFFEGFFCE@FCFFECGGGGGFFFGFGFCFGGFCE-<CBB
@sE 23011
TGAGGAATATTGGTCAATGGACGAGAGTCTGAACCAGCCAAGTAGCGTGCAGGATGACGGCCCTATGGGTTGTAAACTGCTTTTATAAGGGAATAAAGTGAGTCTCGTGAGACTTTTTGCATGTACCTTATGAATAAGGACCGGCTAATTCCGTGCCAGCAGCCGCGGTAATACGGAAGGTCCGGGCGTTATCCGGATTTATTGGGTTTAAAGGGAGCGTAGGCCGGAGATTAAGCGTGTTGTGAAATGTAGATGCTCAACATCTGCACTGCAGCGCGAACTGGTTTCCTTTAGTACGCACAAAGTGGGCGGAATTCGTGGTGTAGCGTTGAAATGCTTAGATAGCACGAAGAACTCCGATTGCGAAGGCAGCTCACTGGAGCGCAACTGACGCTGAAGCTCGAAAGTGCGGGTATCGAACAGGATTAGATACCCT
+
EGGGGEFGGGGFGGGGGGFFFGGGGGGFGGGGGGGGGGGGFGFGGGGCGGGGGGGGGGGGEGGGGGGGGGGDEFFGGGGGCFGGFGCGGGGFFGGGEGDFGGGGGGFDFGGGGGGGGGGGGDGGGAFGG=EFGGGGGG?CFGEGCEGGGFGGGGGDFGDB,@ABFEGGEGEGCFFGCFCGFGGGGGGG9GE.CFGGGFE'GF>GG<GGGGGG@F7F@>;D@>EFGGGGGGGGDEFFGGC@FGEFF:EBFDGGGCCGGGCFDGFFF4CCFFG<FGGGGGGFGGGGGFFC=8,,*F>GGFFCAAAGGGCE8>FE@FGECEGFC@E>==:9,,CGEFFFCGGGFFE,CGFCFFFFFGGGGFFEGFCFFF@GFFGFGGCGFGGGGGGFDFEECGCGGDGGGGGGFGFGCGGGGGGGGFFGGFFECFFGGGGGGGGCCCCC
@sE 57
TGAGGAATATTGGTCAATGGGCGCAGGCCTGAACCAGCCAAGTAGCGTGAAGGATGACTGCCCTATGGGTTGTAAACTTCTTTTATATGGGAATAAAGTTTTCCACGTGTGGAATTTTGTATGTACCATATGAATAAGGATAGGCTAACTCCGTGCCAGCAGCCGTGGTAATACGGAGGATCCGAGCGTGATCCGGGTTTATGGGGTTTAACGGGAGCGTAGGTGGACAGTTAAGTCAGTTGTGATAGTTTGCGGCTCAACCGTAAAATTGCAGTTGAAACTGGCAGTCTTGAGTACAGTAGAGGTGGGCGGAATTCGTGGTGTAGCGGTGAAATGCTTAGAGATCACGAAGAACTCCGATTGCGAAGGCAGCTCACTAGACTGTCACTGACACTGATGCTCGAAAGTGTGGGTATCAAACAGGATTAGATACCCT
+
CFFEGGGGFGGGGGGGGGEF8EG>F@DEGGFCFFGGFG?EFFGGGGDFCGGGGFGGC@<FGGGGGGFGFGGGFCFGGFGGGDGGGFEFGGFFFFFFGGGGGF9CFFGGGEGGGFG8<<AFFFF?EEFGGFFG9EFDFFC:?,AEEECBDFE<@FFG<FG+=DFCE++8DF9:=EGDB:FBCGGF+763@$B6CFE4#=F95C+<@F<E>:@$5=:25:@)@FD9@2++CCF@:,8*,+EE9C9=2,FE@GEC7CBD,C+,CCFDA,@,AE,BFFCAE;9DFDEFE9,9@8F9FE=@?FEFD?DGFE@CB=FDE8EEED8CFFB68>EFGFE,9GGDGCFDE=,@GGFGGFFFC:FF@AF,+GGGFGGGGGGGGGGFFF9GGGGGGGFGFGFEEGFFGGGFGGGGGGGGFFGFFGGGGFFEFFFGGGGAGGGCCCCC
@sE 58
TGAGGAATATTGGTCAATGGACGAGAGTCTGAACCAGCCAAGTAGCGTGAAGGATGACTGCCCTATGGGTTGTAAACTTCTTTTATACGGGAATAAAGTGAGGCACGTGTGCCTTTTTGTATGTACCGTATGAATAAGGATCGGCTAACTCCGTGCCAGCAGCCGCGGTAATACGGAGGATCCGAGCGTTATCCGGATTTATTGGGTTTAAAGGGAGCGTAGGCGGACGCTTAAGTCAGTTGTGAAAGTTTGCGGCTCAACCGTAAAATTGCAGTTGATACTGGCTGTCTTGAGTACAGTAGAGGTGGGCGGAATTCGTGGTGTAGCGGTGAAAGGCTTAGATATCACGAAGAACTGCGATTGCGAGGGCAGCTCACTGGACTGCAACTGACACTGATGCTCGAAAGTGTGGGTATCAAACAGGATTAGATACCCT
+
<FFFGGGGGGGFGGGGGGGGGGGGGGGGGFGGGGGGGGGFFGGGGGGEGGFGGGGGGFFGGGGGGGGGGGCFGGFGGGGGGGGGGGDFGGGFEGFFEEEDFGGG:EFGGGGGGGGGGGGGAEEFFFDFGGGGFGGFCAF9<FFEGGGAFEGGDFFEFFGGGGGFCCGGCEGFGGGGGD7FFGE5:>CFFE8B?;FC7*::+CG<BF7<CC?E?FG:>0EA:DDGE>DDE=C-EF48C?ECFG5GGFGDFCC@8EEF=DC:+0FD8DECFCE591AGB2>8=%DE?F8?9F?EC9;@CEEB,F@:FDEEF>B>,BB8CGGE:9EC9C@E9AAEC4,FCFA8GFC,FFCGGGGGAC7B,DA,@@DCEB,FFFGGFGFGGF8GGGGGFCFCGEFFF=GGGGF@,FFGGGGGGGGGGGGGGGGGFAGADAC,F@E<C<AA
@sE 34952
TGAGGAATATTGGTCAATGGGCGCGAGCCTGAACCAGCCAAGTAGCGTGAAGGATGAAGGCTCTATGGGTCGTAAACTTCTTTTATATGGGAATAAAGTTTTCCACGTGTGGAATTTTGTATGTACCATATGAATAAGGATCGGCTAACTCCGTGCCAGCAGCCGCGGTAATACGGAGGATCCGAGCGTTATCCGGATTTATTGGGTTTAAAGGGAGCGTAGGTGGATTGTTAAGTCAGTTGTGAAAGTTTGCGGCTCAACCGTAAAATTGCAGGTGAAACTGGCAGTCTTGAGTACAGTAGAGGTGGGCGGAATTCGTGGTGTAGCGGTGAAATGCTTAGATATCACGAAGAACTCCGATTGCGAAGGCAGCTCACTAGACTGTCACTGACACTGATGCTCGAAAGTGTGGGTATCAAACAGGATTAGATACCCT
+
DFFGGGGDFFGGFGGGGFD8FGGFGGGGGGGGGGGGGGGGCFFFGGEFGGFGGG<AFFFGFEF,?EFGFFEFBFGGGGFGFGG<DFFFGGGF<<AFF9BFGG?D5<FFGGDFDFFGGGFGGGGGGGGFGGGFGGGCFFGG,FCGG@3=FBDEFGFDFCGFEGGFEECFFC*;@FEF:CF*1?CFCEGGGG:EGC=FC383C'EF?8FG7FDFGFA=FBF6:@,/FF7=.DFFC@A5>CFGGGCGG=@@+EEC3EC=8>C:@8<><<EC0GGCF9&FCFG6DGF<@GFDEFEC+?9FGGGFF@EFC@+DGDAB=9++@4:CGFGGFGGFGGGGFF,CDEGGFDA@F<C7GFGGFEEF7GFF@7GGGGFGGFAGGGGFGC9GFGFF,<FFEGGF<GGGFEGE<CEEAFGGGGGGGGGGFAFEFGGFFCGGGGGCCCCC
@sE 22053
TGAGGAATATTGGTCAATGGACGAGAGTCTGAACCAGCCAAGTAGCGTGAAGGATGACTGCCCTACGGGTTGTAAACTTCTTTTATACGGGAATAAAGTGAGGCACGTGTGCCTTTTTGTATGTACCGTATGAATAAGGATCGGCTAACTCCGTGCCAGCAGCCGCGGTAATACGGAGGATCCGAGCGTTATCCGGATTTATTGGGTTTAAAGGGAGCGTAGGCGGACGCTTAAGTCAGTGGTGAAAGTTTGCGGCTCAACCGTAAAATTGCAGTGGGTACTGGGTGTCGTGAGTACAGTAGAGGCAGGCGGAATGCGTGGTGTAGCGGTGAAATGCTTAGATATCACGAAGAACTCCGATTGCGAAGGCAGCTCACTGGACTGCAACTGACACTGATGCTCGAAAGTGTGGGTATCAAACAGGATTAGATACCCT
+
FGGGGGGGGGGGGGGGGGGGGGGG7:BCEFCDFEFGFGEG<EEEGGGGGGGFGFGGGC<@F@EFGEGGGGGGGGG<FGGGDFGFDEGFFEGGGCCAFGG,FCFGGGGGG<D9FFCFGG:<E<BD9FA7=FFFGAA;<<:F<BCECD7DF?FFFFGFGFGGGGGGG673FGGFCECFFCE:>EFGEEGGGGGG8;CC5E6FF@=FFF<<F<CF9>FFC@D5A>=;CGGEGG#FAE@0<@@<#<CC;@59@FAG7FGFGGEGEFGF;:1GFGGFD@@#8#34D:FFD=:4@,A,9E=<9=F9GF:DF6C:EGE=B=>+7@BCGGGGFGGFFGGFGGGFFEGGFE<FF@GGGFCGGEEGGF@:C@EFA,GGFECFFFFGGGFFEF<C,<FGGFEF<FGGGGGFFFFGGGGGGGGGE9GGGGGGGGGGGGGGGGGCCCCC
@sE 61
TGTGGAATATTGGTCAATGGGCGAGAGCCTGAACCAGCCAAGTAGCGTGCAGGATGACGGCCCTATGGGTTGTAAACTGCTTTTATAAGGGAATAAAGTGAGTCTCGTGAGACTTTTTGCATGTACCTTCTGAATAAGGACCGGCTAATTCCGTGCCAGCAGCCGCGGTAATACGGAAGGTCCGGGCGTTATCCGGATTTATTGGGTTTAAAGGGAGCGTAGGCCGGAGATTAAGCGTGTTGTGAAATGTAGAGGCTCAACCTCTGCACTGCAGCGCGGACTGGTCTTCTTGAGTACGCACAACGTGGGCGGAATTCGTGGTGTAGCGGTGAAATGCTTAGATACCACGAAGAACTCCGATTGCGAAGGCAGCTCACGGGAGCGCAACTGACGCTGAAGCTCGAAAGTGCGGGTATCGAACAGGATTAGATACCCT
+
DFFGGGGGGGGGGGGGGGGFFGGGGGGGGGFFGGGFFGGGGGGGGGGGGGGGGGFDEFGGGGDGGFGGGGGGGCFFGGGGGGGGGGGFCFFDGGGFGG99FDEGCFGGD<+?FFEFGGGGFGGGGGGGG,5<FGGGGGGGGGGGGGGGFEFAFFGDGFDFGGFGGEDGGGDDGGGGGG7C,?:>FFGGFGGFF,C8=EGA7C=GG<:FEF:<CF6'<6FE36C=FFG3CGGF4+<9:BGGF@>GGGCFFFDAFFDE8CD>CGFCF;6D<GF1@<+>@5#==/FCD=,9DA?E)CECCC++FGGGGGGGGFFGE=GGGFD<CF>GFGEECGGEFCFEC??CF=?:CC,GE<?GFF:,GFFGGGEDFFFGGGFGGGDGGFCGGGGGGGGGGEFGGGFGGFGGF>GGFGGGGGGGGGGGGGGGGGGGGGFGGGGCCCCC
@sE 25175
TGGGGAATATTGCACAATGGGCGCAAGCCTGATGCAGCCATGCCGCGTGTGTGAAGAAGGCCTTCGGGTTGTAAAGCACTTTCAGCGGGGAGGAAGGCGATAAGGTTAATAACCTTGGCGATTGACGTTACCCGCAGAAGAAGCACCGGCTAACTCCGTGCCAGCAGCCGCGGTAATACGGAGGGTGCAAGCGTTAATCGGAATTACTGGGCGTAAAGCGCACGCAGGCGGTCTGTCAAGTCGGATGTGAAATCCCCGGGCTCAACCTGGGAACTGCATTCGAAACTGGCAGGCTAGAGTCTTGTAGAGGGGGGTAGAATTCCAGGTGTAGCGGTGAAATGCGTAGAGATCTGGAGGAATACCGGTGGCGAAGGCGGCCCCCTGGACAAAGACTGACGCTCAGGTGCGAAAGCGTGGGGAGCAAACAGGATTAGATACCCT
+
EGGGGEGGGGGGGGGGGGFFGGGGGGGGGGGGGGGGGGGGGGGGGGGGGGGGGGGGGGFGGGGGGGGGGGGGGGGGGGGGGGFGGGGGGGEGGGGGGGGGGDFGGGGGGGGEFGGGCGGGGGFFGGGGGGGGGGGGGGGGGGGCEGGGGGGGGGFGGGGGGGGGGGGGGGGGGEDE@FCFGGGGG?CC?FGGG?EGFGFCCGDGGFGGGGFGGCGFE@F>9>EEG:FGEGGGGCFCCFGE@C8EB@8?F=>5FGGFGGEGGFGGGGG,CGGGGGFGFGGFFF=CEFFDD8DGFB=CFFF@CGFF9GF@GGGGGGGFD=FE8BB,DGGGGFGGFECFFCGEGGFE;A@?FGGGGGGFGCGGGGGGGGEGGGF@GGGGGGGGFGGGGGGGGGGGGGF@DGGEFGFFCGDGEGGFCGGGGFGGGGGGGDAGGGGGGGGGCCCCC
@sE 63
TGGGGAATATTGCACAATGGGCGCAAGCCTGATGCAGCCATGCCGCGTGTGTGAAGAAGACCTTCGGGTTGTAAAGCACTTTCAGCGGGGAGGAAGGCGATAAGGTTAATAACCTCATCGATTGACGTTACCCGCAGAAGAAGCACCGGCTAACTCCGTGCCAGCAGCCGCGGTAATACGGAGGGTGCAAGCGTTAATCGGAATTACTGGGCGTAAAGCGCACGCAGGCGGTCTGTCAAGTCGGATGTGAAATCCCCGGGCGCAACCGGGGAACTGCATTCGAAACTGGCAGGCTAGAGGCTGGTAGAGGGGGGTAGAATTCCAGGTGTAGCGGTGAAATGCGTAGAGATCTGGAGGAATACCGGTGGCGAAGGCGGCCCCCTGGACAAAGACTGACGCTCAGGTGCGAAAGCGTGGGGAGCAAACAGGATTAGATACCCT
+
FGGFGEGGGGGGGGGGGGGGGGGGGGDGGGGGFGGGGGGFGGGGDEGCCFFGGGGEEFE@FFEGGGGGGGGCFFCFGFGG8FGGGGGGGGGGGGCFCFGGGGCFDGGGGGGGGGFGF,BFGD9F,CFFFFGG@F:CF@FDF<FGGGFCCFE7FGGGGGFGCGECFGFGG@ECC87CGGGGDEDEG8CCFGGGGGEE7:FGCCEFC@<CFC51?/:BFAFE>0>D:)8):CE:ECF70:FCCFC?29ECCFC7*CE?CC75:#:>@8;0?E>,GC<@48<<#>7;5+D<>3,DD,C,D:+,B6,FDFF6GGGGFC6,@,D=>,8GEA9=>BGCGEFGFFCCEFEDCE=,F?DEAFEE?,DC4C+?:GGCCF@@CC6+CDFDGGFGGFCFFFCC7GFFFGFFGDGGEF7FFCEGGGGGGGFGGCFF@DGFFGGGGGFC<CCCC
@sE 39783
TGGGGAATATTGCACAATGGGCGCAAGCCTGATGCAGCCATGCCGCGTGTGTGAAGAAGGCCTTCGGGTTGTAAAGCACTTTCAGCGGGGAGGAAGGCGATAAGGTTAATAACCTCATCGATTGACGTTACCCGCAGAAGAAGCACCGGCTAACTCCGTGCCAGCAGCCGCGGTAATACGGAGGGTGCAAGCGTTAATCGGAATTACTGGGCGTAAAGCGCACGCAGGAGGTCTGTCAAGTCGGATGTGAAATCCCCGGGCTCAACCTGGGAACTGCATTCGAAACTGGCAGGCTAGAGTCTTGTAGAGGGGGGTAGAATTCCAGGTGTAGCGGTGAAATGCGTAGAGATCTGGAGGAATACCGGTGGCGAAGGCGGCCCCCTGGACAAAGACTGACGCTCAGGTGCGAAAGCGTGGGGAGCAAACAGGATTAGATACCCT
+
E@E@FFGGGGFEFGGGGGFGDFGGGGGGGGGGGGGGGGGCC@EFGGGGGGGGGFGGGGGGGGGGGGGGGGGGGGGGFGGGGGGGGGGGGGDGGGGGGGGGGDGGGGGGGGGGGGAFAFGGGGDGFGGECFGGGGGGEFFFGGGGGGGDGGGEGGGGFEGGGGCFFGGGGGGGGGE*,?:FGDG:CEEEEG<EGEGGGGGFGEGG-9C=EFGFECEFGFCCBF8=ECE3#FFD8E<97DDFGF7FGGF?F>4EGGCEGCE8<@@4FFGFGGGGGGFG<F<7@CCCGGGGFCFD>,,CGFD>>,GGFGGGGEGGFFE,GFCE8GGGGGFGEAGGFGGEGEEFGGGGGGGGFGCECGGGFFFGGGFECEEGFFFDGGGGGGCFE8GFFGFGGGGFGGGFGGFEE?GGEF7FGGEGGGGGGGFFFGF<FFGFGGGGGGGECCCCC
@sE 25778
TGGGGAATATTGCACAATGGGCGAAAGCCTGATGCAGCCATGCCGCGTGTGTGAAGAAGGCCTTCGGGTTGTAAAGCACTTTCAGCGGGGAGGAAGGCGTTAAGGTTAATAACCTTGGCGATTGACGTTACCCGCAGAAGAAGCACCGGCTAACTCCGTGCCAGCAGCCGCGGTAATACGGAGGGTGCAAGCGTTAATCGGAATTACTGGGCGTAAAGCGCACGCAGGCGGTCTGTCAAGTCGGATGTGAAATCCCCGGGCTCAACCTGGGAACTGCATTCGAAACTGGCAGGCTAGAGTCTTGTAGAGGGGGGTAGAATTCCAGGTGTAGCGGTGAAATGCGTAGAGATCTGGAGGAATACCGGTGGCGAAGGCGGCCCCCTGGACAAAGACTGACGCTCAGGTGCGAAAGCGTGGGGAGCAAACAGGATTAGATACCCT
+
FFGGGFGGGGGGGGGGGGGGFGGGGGGGGGGGGGGGGGGGEFGGGGGEGGGGGGGGGC8FFGFGGGGGGGGGGGGGGGGGGGFGGGGGGGBFGGGGGGGGGGGFGGGGGGFGGFFGGGGGGGGGGGGGGGGGCGGGGGGGGGGGGGGGGGGECFGFGCC@EEFGFGGGFEFGC:CCCFBFGEEEG8EGGFCGGECCFC?FG<@CFCC/GGGFG/C<C?FF>5CDGGGEGF?6EGGGGFEGGGFG9FGGGGGDGGGDGGGGC>FDFCEFGCGFGGGGFFD9CFFFFGGGDD,FF9FBF<F8FGGGFDFCEGFGFFFFGFF8GGGFGGGEEFGGGGGGFDGGGGGFFGGGF<GFGFEGGGGGEGGGGGEGFGDGGGGGGGGGGGGGGGGGGGGGGGGGGGGGGGFEDGDGGFGGGGGFGGGFFGFGGGGGGGGGGGGGCCCCC
@sE 28838
TGAGGAATATTGGTCAATGGGCGAGAGCCTGAACCAGCCAAGTAGCGTGCAGGATGACGGCCCTATGGGTTGTAAACTGCTTTTATAGGGGAATAAAGTGAGCCACGTGTGGTTTTTTGCATGTACCCTATGAATAAGGACCGGCTAATTCCGTGCCAGCAGCCGCGGTAATACGGAAGGTCCGGGCGTTATCCGGATTTATTGGGTTTAAAGGGAGCGTAGGCCGGAGATTAAGCGTGTTGTGAAATGTAGATGCTCAACATCTGAACTGCAGCGCGAACTGGTTTCCTTGAGTACGCATAAAGTGGGCGGAATTCGTGGTGTAGCGGTGAAATGCTTAGATATCACGAAGAACTCCGAGTGCGAAGGCAGCTCACTGGGGCGCAACTGACGCTGAAGCTCGAAAGCGCGGGTATCGAACAGGATTAGATACCCT
+
EFGGGGGGGGGGGGGGFFCEFGGGGGGGGGGGGGGGGGGGGGFGGGGGGGGGFGGGGGGGGGGGGGGGGGGGGGFGGGGGGEGGGGFDGGGEGGGGGGGFGGGGGGGDFGGGGFGGGGGGGGGGGGGGGFFGGGGGGGGGGFGGEGGGGFGGGGGGGGGGGGGGGGGGGGGGGGG>FGGG=GG@GGGDFFGGGFGFECCFCGGGGF73><CEGFFDGFGGFEEC?GGGGGGGGGFAD<EGGGGGF@EGFGGGD@?GGGFFGGFGGGFCGFCFGFCEEFFDCGEF@F>8CGGFFEECEAFF9F=FGGGGGGFDDCGGDGGGGGE>>GGGGGGFFGFDEGFDFD<8EFGGGGGGGGGGFFF>+GGGGACGGGGFGGGGFCFGGGGGGGGGGGFGGFGGGGGF<CGFGGGGGGFGGGGGGGGFEGGGGCGGGGGCCCCC
@sE 38715
TGGGGAATACTGCACAATGGGCGCAAGCCTGATGCAGCCATGCCGCGTGTGTGAAGAAGGCCTTCGGGTTGTAAAGCACTTTCAGCGGGGAGGAAGGCGTTAAGGTTAATAACCTTGGCGATTGACGTTACCCGCGGAAGAAGCACCGGCTAACTCCGTGCCAGCGGCCGCGGTAATACGGAGGGTGCAAGCGTTAATCGGAATTACTGGGCGTAAAGCGCACGCAGGCGGTCTGTCAAGTCGGATGTGAAATCCCCGGGCTCAACCTGGGAACTGCATTCGAAACTGGCAGGCTAGAGTCTTGTAGAGGGGGGCAGAATTCCAGGTGTAGCGGTGAAATGCGTAGAGATCTGGAGGAATACCGGTGGCGAAGGCGGCCCCCTGGACAAAGACTGACGCTCAGGTGCGAAAGCGTGGGGAGCAAACAGGATTAGATACCCT
+
FGG8FEGGGGGGGGGGGGGG?FGGGGGGGFGGEFGGGGGGGG8ECEEFFF,CFFFFFFDGGGEDFFGG=FFEGGGDFF?FD<FGGGGGGGECFC<<?FCGGCAFGGGGFEGAF,<FGGGGGGGCBFC7<FEFFGE7FGGGGG8,?FC*1CFGFCFGGGGGGGGDFCCEGECGEG>8<FGGGGCGGGG>FGCGGE5:EFGFGGCGFGG0G?EFG-8<89C8?CEGE5EDEGECGGGBGGFGFGCECFG$C;F7CFFB:GGFFCFCF@FFFFGGGF?GFGF@/F<8GGFFFFGFE=<<B5GFC@DD9FCGFEGEC=,EFE9FE8:8FBEGGBGGFFAFFEDGGEEFGFFFFAGGFECEEE=@FCFE:@7FF@F:GDGGGECGDEDE@<FGGGGFGGFFDFE<FFGGGGGGGGGF7GGGGFCCFC@B@CGGGFEGGGGGCCCCC
@sE 68
TGAGGAATATTGGTCAATGGGCGAGAGCCTGAACCAGCCAAGTAGCGTGCAGGATGACGGCCCTATGGGTTGTAAACTGCTTTTATAAGGGAATAAAGTGAGTCTCGTGAGACTTTTTGCATGTACCTTATGAATAAGGACCGGCTAATTCCGTGCCAGCAGCCGCGGTAATACGGAAGGTCCGGGCGTTATCCGGATTTATTGGGTTTAAAGGGAGCGTAGGCCGGAGATTAAGCGTGTTGTGAAATGTAGGTGCTCAACATCTGCACTGCAGCGCGAACTGGTTTCCTTGAGTACGCACAAAGTGGGCGGAATTCGTGGTGTAGCGGTGGAATGCTTAGATATCACGGAGAACTCCGATTGCGAAGGCAGCTCACTGGAGCGCAACTGACGCTGAAGCTCGAAAGTGCGGGTATCGAACAGGATTAGATACCCT
+
DFFFGGGGGGGGGGGGGGGGGGGGGGGGGGGGGGGGGGGGGGGGGGGFGGGGGGGGGGGGGGGGGGGGGGGGGGFGGGGGGGGGGGGGGCF@EEFGGGGGGGGGGGGGCGCFFCFGGGGGCEFFGGGGGGC9FBE;FFGGGFGGGGGGGGGGGGGGGGCDECFGGGDEGG@CGGGGG*F7BEFEEGGGG@G8FFG9.=<?G>GFF:C<F@C?CCEFG>EBFGGGFCFBGC:EFGGFGDGCFFF=E<F@F?E@,CFE<FFFD>EEFGFGED:ECFGFBDCCGGGGGGF<68FFD:+FE9=GGFGGGGF7GFF@FDGEEA+EA4EGAGGGFFEFDE<E;CD=C,,FBFEDGGGFDF7FFGGF@EEGGGGGGGGGGGGFCEBFDGGGGGFFCECGFF@FGGGFFGGGFFFDGGGGGGGGGGGEGGGGGGGGGGGCCCCC
@sE 32289
TGAGGAATATTGGTCAATGGGCGCAGGCCTGAACCAGCCAAGTAGCGTGAAGGATGACTGCCCTATGGGTTGTAAACTTCTTTTATATGGGAATAAAGTTTTCCACGTGTGGAATTTTGTATGTACCATATGAATAAGGATCGGCTAACTCCGTGCCAGCAGCCGCGGTAATACGGAGGATCCGAGCGTTATCCGGAGTTATTGGGTTTAAAGGGAGCGTAGGTGGACAGTTAAGTCAGTTGTGAAAGTTTGCGGCTCAACCGTAAAATTGCAGGTGAAACTGGCAGTCTTGAGTACAGTAGAGGTGGGCGGTATTCGTGGTGGAGCGGTGAAATGCTTAGATATCACGAAGAACTCCGATTGCGAAGGCAGCTCACTAGACTGTCACTGACACTGATGCTCGAAAGTGTGGGTATCAAACAGGATTAGATACCCT
+
<EFGGFGGGGGFGGGGGGGGGGDGGCBEG<FGFEFGGGFCFFGGDGGG7CFGGGGFFGFGGGGDGGGGGGGGGFGGGGGGF?FGGGGFGGGG8EFFGGFCGFFFCFDFGFGGGGCGGGGFAAFGGGGGG9DGGC9EEFFFFGGGE@FGGGGFGGGEGGG<DGGGGC7C<C@FGGDGGGGGGGGDFG6<GGGGG<<<D#FE7CGGG<<:7<:>FDCC=>FDE@EGDGGGGGFFGGF:<GDFGGGDFFFFFF?7?EGD=:?CB;?9DEGGGFB6,<&E@,=:=GGGFGGGCECE+GGFGGFCGGGGCDEFGGE9,8CEDFFFAA8+*EEF<E6<GFAGGGF@:,CCGGGF@C,F@B7GGGGGGGGEFEEGE@<GGGFAGGGCGGGGGFEGGGGGGEGGFGGFD>GFFFGGGGGGFE9F@FFGFFDFAGFAE8FCCCCC
@sE 70
TGGGGAATATTGCACAATGGGGGAAACCCTGATGCAGCGACGCCGCGTGAAGGATGAAGTATTTCGGTATGTAAACTTCTATCAGCAGGGAAGATAATGACGGTACCTGACTAAGAAGCCCCGGCTAACTACGTGCCAGCAGCCGCGGTAATACGTAGGGGGCGAGCGTTATCCGGATTTACTGGGGGTAAAGGGAGCGTAGACGGAGTATCAAGTCGGATGTGAAAGGCAGGGGCTTAACCCCTGGACTGCATTGGAAACTGGTATGCTTGAGTGCCGGAGGGGTAAGCGGAATTCCTAGTGTAGCGGTGAAATGCGTAGATATTAGGAGGAACACCAGTGGCGAAGGCGGCTTACTGGACGGTAACTGACGTTGAGGCTCGAAAGCGTGGGGAGCAAACAGGATTAGATACCCT
+
FGGGGFGGGGGGGGGGGGGGGGGGGGGGGGGGGGGGGGGGGGGGGGGCGGGGGGGGGGG,EEFGGFDFGGGGGGGGGGGGGGGGGGFGGGGGGGFGGGGGGGEGGGGGGGFCGGGGGGGGGGEGDFEGGGGG@>CFGGFGFGGGGGGGGGCFGGGGDFGDGFGGGGGGGCGFGGGGGGDGGG)FGF.::CFFG@5;E5CEC;ECE=GGGGGGGGGFC0@D;FFACFEFG7GGGEFFCF>:7EDGDGGFGFGFGGGCGAC4=2FCCC>C<C7B:F>F8GGGGFF@FEG=B,FF=ECFECFEFFCCFFGFFEEFGGGGGFAFF4EFGDGGEEFFCEEC,DFF:GDFFEGGDGGGGEGGFFCEGGGGGGFCFC,DFBCGGGGFFGGD:CGGGGDGGGGGGFEEGGGGGGGGFGF<CCCC
@sE 71
TGAGGAATATTGGTCAATGGACGAGAGTCTGAACCAGCCAAGTAGCGTGCAGGATGACGGCCCTATGGGTTGTAAACTGCTTTTATAAGGGAATAAAGTGAGTCTCGTGAGACTTTTTGCATGTACCTTATGAATAAGGATCGGCTAACTACGTGCCAGCAGCCGCGGTAATAAGGAGGGTCCGAGTGTTATCCGGATTTATTGGGTTTAAAGGGCGCGTCGGCGGACGCTTAAGTCAGTTGTGAAAGTGTGCGGCACAACCAGAAAATTGCAGTTTTGTCGGGGTGTTTTGAGTACAGTAGAGGCAGGCGGAATTCGTGGTGTAGCGGTGAAATGCTTATATATCACGAAGAACTCCGATTGCGAAGGCGGCCTGCTGGACTGTAACTGACGCTGATGCTCGAAAGTGTGGGTATCAAACAGGATTAGATACCCT
+
@EFFGE<FDFGGGGFGFFFCGFGGG:FFAFFFEECEGGGDGFFEFGGFCEGGGGGGFCFEGGG7<FFGGDB@FGGF,,:5CBFF9FGCD9FFG,:?AEFD??FCAFGGG?CC<?EADFGFFAAFFFFFF9FFGGGCFGGGFC7:+@CDGC,,C,,8<FC<<:BFE+3C++@CA,@::F>*333*>5*8@@DG,?>:C5+,2+,?,<***,79B:C)43<>3:G3>)*.>*:E5<>-54FC8@+;A,:,@*38+<@858::,3,,;9F@76:+:F383+0++3:FFFB:,8,73,,ACE99FF,B4@+4+@5,88B@89+,A,46)@8C,4C,9?DBBF9?,,,,8FC=CF5C6:CC:<EEEF@,96,CC7,GGGGF?FABEGFC,FEFE@@CF<EDEF:B,:GFEF7GGFCC<C,E8FFFFCGGGE9FE,GCC<A@
@sE 25070
TGGGGAATATTGCACAATGGGCGCAAGCCTGATGCAGCCATGCCGCGTGTGTGAAGAAGGCCTTCGGGTTGTAAAGCACTTTCAGCGGGGAGGAAGGCGGTGAGGTTAATAACCTCATCGATTGACGTTACCCGCAGAAGAAGCACCGGCTAACTCCGTGCCAGCAGCCGCGGTAATACGGAGGGTGCAAGCGTTAATCGGAATTACTGGGCGTAAAGCGCACGCAGGCGGTCTGTCAAGTCGGATGTGAAATCCCCGGGCTCAACCTGGGAACTGCATTCGAAACGGGCAGGCTAGAGTCTTGTAGAGGGGGGTAGAATTCCAGGTGTAGCGGTGAAATGCGTAGAGATCTGGAGGAATACCGGTGGCGAAGGCGGCCCCCTGGACAAAGACTGACGCTCAGGTGCGAAAGCGTGGGGAGCAAACAGGATTAGATACCCT
+
EGGGGGGGGFFGGGGGGGGGGGGGGGGGGGGGGGGGGGGGEF?FGGGGGFFFGGGGGDFGGGGCGGGCECFEGGG9FGGFDGFGGGGGGGFGEGFEGGGGGG3<B3FCFFGCAGGGFGGGGGFFGGEEFCCF:CEDFGGFGGGDGFF<CEGFFF?FGGG7FEDGGGC8<FEDD<FEGGGF5CEGG+788EFCGEEEGGF>?CEGFCFGCCCF8#+20>FD>F?DG;FCC=8)=EGFCGECEFEEGCF/GBA>DCE:EF?DE@;?:603@CGGGEFF@F>+FD@43+FGGGFFFDD<GFGFC,FF:,E@>GGGGGGFGE@,FFDFEGGEEFGGGGGGFF7FGFEB;9;ADEFFFEFFFGGFCCGGDGFGFFCEGE@EGECF8EGGFFFGFFFFGEGFFFGGGGEFEC7FF@@FCECGGGFFFGCGGGGGGGFGGGFGCCCCC
@sE 73
TGGGGAATATTGCACAATGGGCGCAAGCCTGATGCAGCCATGCCGCGTGTGTGAAGAAGGCCTTCGGGTTGTAAAGCACTTTCAGCGGGGGGGAAGGCGATAAGGTTAATAACCTTGGCGATTGACGTTACCCGCAGAAGAAGCACCGGCTAACTCCGTGCCAGCAGCCGCGGTAATACGGAGGGTGCAAGCGTTAATCGGAATTACTGGGCGTAAAGCGCACGCAGGCGGTCTGTCAAGTCGGATGTGAAATCCCCGGGCTCAACCTGGGAACTGCATTCGAAACTGGCAGGCTAGAGTCTTGTAGAGGGGGGTAGAATTCCAGGTGTAGCGGTGAAGTGCGTAGAGATCTGGAGGAATACCGGTGGCGAAGGCGGCCCCCTGGACAAAGACTGACGCTCAGGTGCGAAAGCGTGGGGAGCAAACAGGATTAGATACCCT
+
FFGGGGGGGGGGGGGGGGGGGGGGGGGGGGGGGGGGGGGCFGGGGGGEGGGGGGGFFFFGGGGGGGGGGFGGFGGGGGGG@FEFGGGGDGGGGGGCGFGGGGGGGEF7CFGGFEFFFCFG*88;FGG?ECEG<EGEEGGGGGFGFCFG5EGDGGGGGGGFGCFFCC8;FCGGGGGDEGGGGDEE>+7>FCFGGGGGGFGG3D>FGFF)GCCFGEC>8<9>99EGEFC:5CC/>CA<7@EFCC>C;CGC==:+$CF5ECD:>1;>)7@-CGFBGGGGF:C7:CD;9FFGGGGDC,C,GEGFDCE9FGGGGGGGFE;,@6>EGGGGFFCGE>CB>GGGFEEFEDGGGGGFBGGFFFC@BCC@77GEEFCCDFEEGGGGGGGGGEDFGGGDFGFAGGGGGGEGGGECCCDGGFFGDGGGGGGGGGGGGGGGGGGGGGGGCCCCC
@sE 74
TGAGGAATATTGGTCAATGGGCGAGAGCCTGAACCAGCCAAGTCGCGTGAAGGATGAAGGATCTATGGTTCGTAAACTTCTTTTATAGGGGAATAAAGTGCAGGACGTGTCCTGTTTTGTATGTACCCTATGAATAAGGATCGGCTAACTCCGTGCCAGCAGCCGCGGTAATACGGAGGATCCGAGCGTTATCCGGATTTATTGGGTTTAAAGGGTGCGTAGGTGGTTTTTTAAGTCAGCGGTGAAAGTTTGTGGCTCAACCATAAAATTGCCGTTGAAACTGGAAGACTTGAGTATGTTTGAGGTAGGCGGAATGCGTGGTGTAGCGGTGAAATGCATAGATATCACGCAGAACTCCAATTGCGAAGGCAGCTTACTAAACCATAACTGACACTGAAGCACGAAAGCGTGGGGATCAAACAGGATTAGATACCCT
+
CFGGGGGGGGGGG<EGGGGGFFGGGGD8FFGGGCGGE8<FGGFFGGC@FGG9FGGF<AEFGFGGC9EC?F9B?FFDCGGFAAFGEGGGGGGGGGFGF,E,BFF8FGGGDFGEFF<FF88FFFGGGGFGGGGAF9EFEFG9,3@@@D8FF,BDF<@F<FFDEEGGEDFGGGGGGGG?@C77,?FFC:#@FFF>;@>:*??7>5C:FF@3E@@7>A<;8>F@@DCCFF*9EC,,=@>8233:FB7C=#E8CC?F@E3%GGGGGF@:CFFFD6F>CGGEFCFFGGGFFD<C@A<F9FE5,9,FDFCGGGECC8FGECEEB=,=FE>@)FDGFGGFGDEFE<ADFGGFFEF@F9FE<EFCAFF,F@BDGGGGGFEGGFGGFGCGGGGFGGGGGGE9GGGGFDEFCDFGGEGGGGEEGGGGGGGFFDGFFEGGGGFCCCCC
@sE 37623
TGAGGAATATTGGTCAATGGGCGCAGGCCTGAACCAGCCAAGTAGCGTGAAGGATGACTGCCCTATGGGTTGTAAACTTCTTTTATATGGGAATAAAGTTTTCCACGTGTGGAATTTTGTATGTACCCTATGAATAAGGATCGGCTAACTCCGTGCCAGCAGCCGCGGTAATACGGAGGATCCGAGCGTTATCCGGATTTATTGGGTTTAAAGGGTGCGTAGGTGGTTTTTTAAGTGAGCGGTGAAAGTTTGTGGCTCAACCATAAAATTGCCGTTGAAACTGGAAGACTTGAGTATGTTTGAGGGAGGCGTAATGCGTGGTGTAGCGGTGAAATGCATAGATATCACGCAGAACTCCAATTGCGAAGGCAGCTTACTAAACCATAACTGACACTGAAGCACGAAAGCGTGGGGATCAAACAGGATTAGATACCCT
+
ECGGGGGGGGFFFGGEFGFFGGCCFGGDGGGGGFFFEFGGGGEFGGGC@FFGFGGGGFCFCCEFFGDGFGGEGGGFGGGFGGAGGGGG9?EFGGGFGGFCACFFGGGGGGGGEFFF9CGGFCFGFA@FGGCFGFG9EFFGGG::C7FDC9DAF@=FC,:BFGGDC@FG@7FCF;F:CFG773>FC:E@BCE,BC;:#@F:<-@FFC<<32CFGFG<GFG;8=GFF>94,=GFFC76#3<::GGGFE0EFD>/FGE@=@6CECCEC3CB:EC=FA4FA8=691EE9<DC,CCA95BAEE<DFEAC:+,C>>9,C7CGEFFGFCFGAEFCEE<CAFDEC-FGGGGGGGGGFFGGGGGFGGGGFEFEE9F<C,CGGFGFGFGFCGFAFGGA@C,FCD<FF@EFFDGFCGGGGGGFGGFFEFE@FFEFCAF9EFFCCC@C
@sE 76
TGAGGAATATTGGTCAATGGGCGCGAGCCTGAACCAGCCAAGTAGCGTGAAGGATGAAGGCTCTATGGGTCGTAAACTTCTTTTGTATGGGAATAAAGTTTTCCACGTGTGGAATTTTGTATGTACCATATGAATAAGGATCGGCTAACTCCGTGCCAGCAGCCGCGGTAATACGGAGGATCCGAGCGTTATCCGGATTTATTGGGTTTAAAGGGAGCGTAGGTGGATTGTTAAGTCAGTTGTGAAAGTTTGCGGCTCAACCGTAAAATTGCAGTTGAAACTGGCAGTCTTTAGTACAGTAGAGGTGGGCGGAATTCGTGGTGTAGCGGTGAAATGCTTAGATATCACGAAGAACTCCGATTGCGAAGGCAGCTCACTGGAGCGCAACTGACGCTGAAGCTAGAAAGTGCGAGTATCGAACAGGATTAGATACCCT
+
EGGGGGGGGGGCFGGGGGFGGGGGGGGGGGGGGGGGGGGGGGGGGGG:FGGGGEGGFGGGGGGFGGGGGGGGGGGGGGGGEGGGGGGGGGGGGGFFGGGGGGGAFFGGGCFGGGGGGGAFGGGGGGFFGFGGGGGGGGGGGGGGDGGGGGGGEBFG@,>FC:FFGGGGGGGG=FGD::FEFCGCE<CB>-CEGG>E5,CF>FFGGFCF4FFGCFGFG9EBF>GGFFC?F@CFCFG=CFFF@9F#A;GFFEECDGFDGCFCFGGGFEEFGFDAFFCFAFFGGGGFCAE9@8,,CEAEFF@,FA8EGGFGDFGGE?GGGGGGGECB=@,GFCFC,<F?BC9DE;F:DFEGGGGFEFCFF@FGGEEDFEEFGGFGGGGGGGGGGGGFAGFGGEFGGCEGGGFF@FFGGGGGGCFEEGGGGFCFFGGGGGGGGGGCCCCC
@sE 77
TGAGGAATATTGGTCAATGGGCGCAGGCCTGAACCAGCCAAGTAGCGTGAAGGATGACTGCCCTATGGGTTGTAAACTTCTTTTATATGGGAATAAAGTTTTCCACGTGTGGAATTTTGTATGTACCATATGAATAAGGATCGGCTAACTCCGTGCCAGCAGCCGCGGTAATACGGAGGATCCGAGCGTTGTCCGGATTTATTGGGTTTAAAGGGAGCGTAGGTGGACAGTTAAGTCAGTTGTGAAAGTTTGCGGCTCAACCGTAAAATTGCAGTTGATACTGGCTGTCTTGAGGACAGTAGAGGTGGGTGGAGTTCGTGGTGTAGCGGTGAAATGCTTAGATATCACGAAGAACTCCGATTGCGAAGGCAGCTCACTGGACTGCAACTGACACTGATGCTCGAAAGTGTGGGTATCAAACAGGATTAGATACCCT
+
@EFEGGGGGDGFGGGGGGGF8FGGGGCGGGGGGGGGGGGGF8EFGGGGGGGGGGGGFGFFGGGGGGFGGGGGGGGFGGGGGGGGGGGGGCEEGGFFGGGGGGGGGGGFFGGGFGGGGGGGFGGFGGGGGGFFGGGGGFGFGGCGGGEFFFFGDDEDGFFGF8FFCEGGGDE,<,DFEGECFCFGE:7:5F%A?FE-E:=>3DD=F5-7;$:32?F2>5@-65C<8+57F:FCFGGCD8BCDF?E7CA@CGEE=@?:=F=FCAC*@E@<@DEFGFFFCC?+8EFEFAGFEFGF;9,FGGGGGF?GGEC,4,EE=+CECFFFFGGE>CGGGGCEE9EDEC@,FDCFFFEC9CGGFCCF:FE,+:?,GGGGFGFDFFF<FAFF?FGGGGGGGFCFEFDFDEGGGDGGGGGFEFGFGGGFFGGGGGGGGGGDGGFCCCCC
@sE 78
TAAGGAATTTTCGGCAATGGAGGAAACTCTGACCGAGCAACGCCGCGTGAGTGATGAAGGCCTTCGGGTTGTAAAGCTCTGTTGTAAAGGAAGAATGTATAGAAAAGGAAATGTTTCTATAGTGACGGTACTTTACTAGAAAGTCACGGCTTACTACGTGCCAGCAGCCGCGGTAATACGTAGGTGGCAAGCGTTATCCGGATTTATTGGGCGTAAAGGGTGCGCAGGCGGATTGTTAAGTTCGAGGTGAAAGCGTTGGGCTCAACCCAATATAGCCTTAAATACTGGCAATCTAGAGTGCAGAAGAGGGTAATGGAAGTCCATGTGTAGCGGTAAAATGCGTAGATATATGGAGGAACACCAGCGGCGAAGGCGGTTACCTGGTCTGTAACTGACGCTCAGGCACGAAAGCGTGGGGAGCAAATAGGATTAGATACCCT
+
GEFGGGGG8FFFGGGGGGFGDFGGGGGGGGGGGGGCEEDEGGGGGGGFGGGFGGGGGFCGGGFGFGCGGEGGFFG?<?FGFFFF<F?FFGG8FFF9FFD?FFGC?A8F8<F9F9A,EAEFF?FFF9FEGC:<DGGFGGG<<AFB,,>FC=FGG,<FFGGFC:F,>E>CGG*@FGGCCFGG,,2*,8CAFD8*B*=CEGGGGG*<<CB<=B@FE3E=5?C:*5>C27::CCCGFE>;<C@90*,$8EGE7=@7:7CDCCFD#*DGFADCC88?4,=+9?;CDFFFDCF9E?,@@,,A*DEFFAEE=9,F?,,@<F<>>>,FCFEFFFEE9ECAFE?9FC@CFFFFGGGFEAEGF9FFEGGGGF@GGGGFFB:GGCGGFGF:GGGGGGGGGGGGGGGGGGGDGGGFDGGGEGGGGGGGGGGFGGE<FGGFGGGGGGGCCCCC
@sE 79
TGAGGAATATTGGTCAATGGGCGCAGGCCTGAACCAGCCAAGTAGCGTGAAGGATGACTGCCCTATGGGTTGTAAACTTCTTTTATATGGGAATAAAGTTTTCCACGTGTGGAATTTTGTATGTACCATATGAATAAGGATCGGCTAACTCCGTGCCAGCAGCCGCGGTAATACGGAGGGTCCGGGCGTTATCCGGATTTATTGGGTTTAAAGGGAGCGTAGGAGGACAGTTAAGTCAGTTGTGAAAGTTTGCGGCTCAACCGTAAAAGTGCAGTGGAAACGGGCAGTCTTGGGTACAGTAGAGGTGGGGGGAATTCGGGGTGTAGCGGTGAAATGCTGAGTTATCACGAAGAACTCCGATTGCGAAGGCAGCTCACTAGGCTGTCACTGACACTGATGCTCGAAAGTGTGGGTATCAAACAGGATTAGATACCC
+
EFGFGFGGGGGGGGGGGGGGCGEGG7@FGGGGGGGGGGFCCFGGGGGGGGGFCFGFFFF9FGGCGGGGGGGGGGFGGGGGDGGGGGGCF9FFGGFFGGGA9FF<FGGGGCDGC,CFGGGGFGFGGGF?FFFCGAEFGE@,,A=FGDCGCFGGGGGGGDFFG?FG88>CFCBEGGDGE+C53@<F**=FCGDGGG>CGGGG7CF99FBFG<AF9C78C6EB@BE*)0*7020A9CCA7BFFG?6*3<<*@9+@=627537;F;=,BEC,#:<8,@7,,+6++,8A:,,=,7C*,@BD9GFF=E8F=@F@@,@444>444+,F>B8ECCCECGGF<A@-A,C9,,,C6:<AGFFFC7F@,5:7C:?@C,FE,EE<FCF?FAA,FFFA@,<CAF<CEGAFFCEA,<FFFFBDGGDFFEECFFFGFFB,AFCFFCCCB-
@sE 80
TGAGGAATATTGGTCAATGGGCGAGAGCCTGAACCAGCCAAGTCGCGTGAAGGATGAAGGATCTATGGTTCGTAAACTTCTTTTATAGGGGAATAAAGTGCGGGACGTGTCCTGTTTTGTATGTACCCTATGAATAAGGACCGGCTAATTCCGTGCCAGCAGCCGCGGTAATACGGAAGGTCCAGGCGTTATCCGGATTTATTGGGTTTAAAGGGAGCGTAGGCCGGAGATTAAGCGTGTTGTGAAATGTAGAGGCTCAACCTCTGCACTGCAGCGCGAACTGGTCTTCTTGAGTACGCACAACGTGGGCGGAATTCGTGGTGGAGCGGTGAAATGCTTAGATATCACGAAGAACTCCGATTGCGAAGGCAGCTCACGGGAGCGCAACTGACGCTGAAGCTCGAAAGTGCGGGTATCGAACAGGATTAGATACCCT
+
DFGGGFGGFGGGGGGGGGGGGGGGGGGGGGGGGGGGGGGGGGGGGGGFDGGGFG<FGGGGGFGGGGGGGGGGGGGGGGGGGGGGGGGGGGGDGGGFFGGFGGGG@EGEEGGGFGGGGGFFFGGGGGGGGGGGGGGGGGGGGGGGEGGGGFGGGGGGGGGGGGFFGEGGGGGFGGGGGDGGGG9,CCFDGECGCFGDCCGFFGFCCF::FCFFGGGFC:ED0:8D@F=375/<CCF<C>EEDFCEGGC8?;B>:CCEF9GFEFFGG8>CF8C>CEEF9=CG>GGGG<CFE=AGFF@+=9GF?FBCDGGE@8CD=E@GDGGGGGC6A7BC,,F=FGGGFFE9E8EFFDF7CFFFFBFGGGGGGFGEFCGGGGGGGGGGGGGGGGGGGCFF,GGGGDFFGEGGGFGGGGGGGGGGGGGGGGGDGGGGGGGGGGGCCCCC
@sE 29038
TGGGGAATATTGCACAATGGGCGCAAGCCTGATGCAGCCATGCCGCGTGTGTGAAGAAGGCCTTCGGGTTGTAAAGCACTTTCAGCGGGGAGGAAGGCGATAAGGTTAATAACCTCATCGATTGACGTTACCCGCAGAAGAAGCACCGGCTAACTCCGTGCCAGCAGCCGCGGTAATACGGAGGGGGCAAGCGTTAATCGGAATTACTGGGCGTAAAGCGCACGCAGGCGGTTTGTCAAGTCGGATGTGAAATCCCCGGGCTCAACCTGGGAACTGCATTCGAAACTGGCAGGCTAGAGTCTTGTAGAGGGGGGTAGAATTCCAGGTGTAGCGGTGGAATGCGTAGAGATCTGGAGGAATACCGGTGGCGAAGGCGGCCCCCTGGACAAAGACTGACGCTCAGGTGCGAAAGCGTGGGGAGCAAACAGGATTAGATACCCT
+
@,CFGGDGGGGGGGGGGGFCFGGGGGGGGFGGGGGGGGFFFFGGGGG66CDFGGGGGGFFGG8<FFEG,?:FFEDE9<AFFFFGFFGGGG:FGGCCCCCECFGGEFAF9CFFFGGGFFCFGGGGGFEEF<FG><EGGDFAGGG?FGG*C7@E8DCFFG7=C7BCFFCGF<::=CCFFGGGEEFCE*:5CFGGECCEC+3*/6<C0CGCCGC;CAC7;0F<7;,85/?3:EG>:CA?FG?C<E??CEE:<>2:C@,:5:8-E:CG<FG8DFEF>AAGFGF?FGD9C,CFD@DCD9=9GFGFFGGGGFGGGFD8FFGGEDFFEGE=GFGGG=GFEA@5,?+EGGFFDE=<?C,C4FEC<?<>8+@GGGGFFC,:GGGGFDGGGFGGGGGGGGGDGGGGGGGFCGFEEC7GGGEGDGGGFGGFFEF9FFGFEDGGGF@GCCCCC
@sE 82
TGGGGAATATTGCACAATGGGCGCAAGCCTGATGCAGCCATGCCGCGTGTGTGAAGAAGGCCTTCGGGTTGTAAAGCACTTTCAGCGGGGAGGAAGGCGATAAGGTTAATAACCTCATCGATTGACGTTACCCGCAGAAGAAGCACCGGCTAACTCCGTGCCAGCAGCCGCGGTAATACGGAGGGTGCAAGCGTTAATCGGAATTACTGGGCGTAAAGCGCACGCAGGCGGTCTGTCAAGTCGGAGGTGAAATCCCCGGGCTCAACCTGGGAACTGCATTCGAAACTGGCAGGCTAGAGTCTTGTAGAGGGGGGTAGAATTCCAGGTGTAGCGGTGAAATGCGTAGAGATCTGGAGGAATACCGGTGGCGAAGGCGGCCCCCTGGACAAAGACTGACGCTCAGGTGCGAAAGCGTGGGGAGCAAACAGGATTAGATACCCT
+
AEGGGGGGGGFGGGGGGGGFFGGGGGGGGFGGFGGGGGGGGFGGGGGCGGGGGGGGGGGGGGGGGFEGAFGGGF<FGGGGC<CFFGGGGGGGGGEGGFGGGGGGGGGFGFGGGGGGGFGGGGFFGGGG?DEFGGGE@F:8FG<FFCF@CF7BFGCG8:=FGGGGGFGG7CFDGC*=<:F@C7<FE+AEGGGGGCC>CEAFGGEF6<?F7FFGE88)1)<@9BGG3;83CC*/:28<C?AFGGBG2.;+FE?+=<C?FEDD@5/CFCG:98E?FCCC;:,:EGDC=3,FF<=<C9C,@*=@>8GFFC@CFC=,GFDA94,@,CGGFCFC@)CCGFFFGFCEGGGGGGFFDGGF<E<FDGGGGC@AFEEGFF7CGF@B@GDGDEFGGGGGGFECCGGGEGFGFFGFEGFFGFFGGGGGGGGFGFEFEFGGGGGFGGGGCCCCC
@sE 28796
TGGGGAATATTGGGCAATGGGCGCGAGCCTGACCCAGCAACGCCGCGTGAAGGAAGAAGGCTTTCGGGTTGTAAACTTCTTTTAAGAGGGAAGAGCAGAAGACGGTACCTCTAGAATAAGCCACGGCTAACTACGTGCCAGCAGCCGCGGTAATACGTAGGTGGCAAGCGGTATCCGGATTTACTGGGTGTCAAGGGCGTGCAGCCGGGTCTGCAAGTCAGATGTGAAATCCATGGGCTCACCCCATGAACTGCATTTGAAACTGTAGATCTTGAGTGGCGGAGGGGCAATCGGAAGTCCTAGTGTTGCGGTGAAATGCGTAGGTATTAGGAGGAACACCAGTGGCGAAGGCGGCTTGCTGGACTGTAACTGACACTGGGGCTCGAAAGCGTGGGGAGCAAACAGGATTAGATACCCT
+
E@FFGGGFF9FFGGGGGGGGGGGGGGGGG@EDGGGGGGGGEEEGGGGCCGGGGFGFFFEFGFEGEEGGGGGGGGFFGGGGGGGGGGGCA?CFGF<FE<F8EDGFFG@7FA,,ADEGDGF9FFGGGEGGGEGGGGGGFCCFGGG,@,@7CGCFCGGDC?E<DA:CFCC:F5(@C3EFFCCFFCFGFF<@,8<#5C;FCEGGGEFC:>CEG8@AC9@3,9CF;F:@96,ECFGFD@CFFGCFGCCGFC;CFFFCF7F?CFCF77,=?C0850,EE?6C=B%EEE=FFE<9+?4+4C,>,E@FA,8,8+)+CFGFE:?@,:@6,95,<??9EFF<,F:E8F<@8BDFF<<@CGF@@FECFCFCFFEFEFFE;6,,<,@@,,,EF@:,,FF;@+F@EF@FEDCGFGFFFGFFGFE<E<CCCC
@sE 29155
TGAGGAATATTGGTCAATGGGCGCAGGCCTGAACCAGCCAAGTAGCGTGAAGGATGACTGCCCTATGGGTTGTAAACTTCTTTTATATGGGAATAAAGTTTTCCACGTGTGGAATTTTGTATGTACCATATGAATAAGGATCGGCTAACTCCGTGCCAGCAGCCGCGGTAATACGGAGGATCCGAGCGTTATCCGGATTTATTGGGTTTAAAGGGAGCGTAGGTGGACAGTTAAGTCAGTTGTGAAAGTTTGCGGCTCAACCGTAAAATTGCAGTTGATACTGGCTGTCTTGAGTACAGTAGAGGTGGGCGGAATTCGTGGTGTAGCGGCGAAATGCTTAGATATCACGAAGAACTCCGATTGCGAAGGCAGCTCACTGGACTGCAACTGACACTGATGCTCGAAAGTGTGGGTATCAAACAGGATTAGATACCCT
+
EFGGGGGGGGGGGGGGGGFGFGGGGGGGGFGGFGFGGGGGGGGGGGGGGGGGGGGGGGGGGGGGGGGGGGGGGGGGGGGGGGGFGGFFFGGGGG<FFFGGGGGGGGGGGGFGFGFGGGFFFFFGFGGFFGGC9FFGGGFCE,CGEGGGGGGGGGGGGGGFGGGGGGGGGGDGGGGGGG@F7<FF7<EGEC6DFFEGGGCFGG7FC@2@FFFGFGFCG>GF@DFEGF7C?FFDFGF?FC<GFGGGGGFGGDGFCFCGGGFD@CGGGGGGFEEFGGGGGFGGGGGGFF<EEGFF?GEEDGGEFGGGGEGEB@,C9,@@GGGGE<879GC:DGGFEFDFAGFAGFGGGGGGGGGGGGGGGGFGFCFCGGFGFDCGGFFEDFFGGGGGGECGGGGGGGGGGGGFGGGGGGGGGGGGGGGGGFEEFEAGGGGGF8GCCCCC
@sE 29940
TGGGGAATATTGCACAATGGAGGAAACTCTGATGCAGCGACGCCGCGTGAGTGAAGAAGTAATTCGTTATGTAAAGCTCTATCAGCAGGGAAGATAGTGACGGTACCTGACTAAGAAGCTCCGGCTAAATACGTGCCAGCAGCCGCGGTCATACGTATGGAGCAAGAGTTATCCGGGTTTACTGGGTGTAAAGGGAGGGTAGGTGGCATCACAAGTCAGAAGGGAAAGCCCGGGGCTCAACCCCGGGACTGCTTTTGAAACTGGGGAGCTGGAGTGCAGGAGAGGCAATGGTAATTCCTAGTGTAGCGGTGAAATGCGTCGATATTAGGAGGTACACAAGTGGCGAAGGCGGCTTGCTGGACTGTAACTGACACTGAGGCTCGAAAGCGTGGGGAGCAAACAGGATTAGATACCCT
+
@@<<FCBEDFG9CCEFFFF@,6CFCF<FCFAFEAE9ECEEGGGFC7C@C@CF,?FDCE,<C<EEDF,C<FFFGFEFF9=,E<EEFF9BBC<AFF,:,CFF?:B==?FGGF8<,E8<AF<5FD+@:@@<<DF,DFFDBA>>BFF,@73@F*3,<>BDAF<,>:@D,7,3,7,;,,>C**=F,,@;7-5<F,F9,?<<=*4<CCG:,82F/)6:/21>=1B?:C#D4#078*CEFC597=@588C38?>CDCFFG#83,362C@B&=F<56?6/+E<=8F;GEC/1;,,<,,C,=,E@,,:AF=>+5CCGFDE9=@7@+7,,E=<5,C,CEE9C,C6:,,8EDCFB,8,@:8FFB;@FEE<9EE<EF9FC@C@C6FGFD:,@C7GD@CCECEB@C,6E<6BBDGFEE6AGFGFBCB<A
@sE 27054
TGGGGAATATTGCACAATGGGGGAAACCCTGATGCAGCGACGCCGCGTGAAGGAAGAAGTATCTCGGTATGTAAACTTCTATCAGCAGGGAAGATAATGACGGTACCTGACTCAGAAGCCCCGGCTAACTACGTGCCAGCAGCCGCGGTAATACGTAGGGGGCGAGCGTTATCCGGATTTACTGGGTGTAAAGGGGGCGTAGACGGCGTATCAAGTCTGATGTTAAAGGCAGGGGCTTAACCCCTGGACTGCATTGGAAACTGGTTTGCTTGAGTGCCGGAGGGGTAAGCGGAATTCCTAGTGTAGCGGTGAAATGCGTAGATATCAGGAGGAACACCAGTGGCGAAGGCGGCTTACTGGACGGTAACTGACGTTGAGGCTCGAAAGCGTGGGGAGCAAACAGGATTAGATACCCT
+
EF<FGFGFGGGFFGGGGGGGGGGGCFFFGGGGG<EGGGCFBFG@:FC>C,CEFFG?F8C-C9?FFGG:EF8@EEFFCGGFFGGGGGG,BC<F@<,EF,B?FGDC+C9EGGE,,8,:?<,BC@FGG+8,8@FGGGG?CACGE<DFGECFFEGCA,>?,5*1<FB:*:8F<<F5>FGGC8;@FF7:CF:C>7+0@E>*53)29)*,;C2:CE>87><*#,EFFA7#2092>*5F</FFE<@>>7,@,:38,9E6FF;@8,;05GGDB,8:,,FA)F6:>>+4+CEDF=87GGFCE8GC>:E5FGGGFGGFCFE,F:GEE?E@FDF:C,C<GDAGF@FC8B<CGGGGFGCGGDFGGGEGGGDGF7GFCCEGEGGGF?GGFDGGFGGFBFF@F?DGF9GGGDGEDGGGGGGGGGFB@CCC
@sE 38969
TGGGGAATATTGCACAATGGGCGCAAGCCTGATGCAGCCATGCCGCGTGTGTGAAGCAGGCCTTCGGGTTGTAAAGCACTTTCAGCGGGGAGGAAGGCGGTGAGGTTAATAACCTCATCGATTGACGTTACCCGCAGAAGAAGCACCGGCTAACTCCGTGCCAGCAGCCGCGGTAATACGGAGGGTGCAAGCGTTAATCGGAATTACTGGGCGTAAAGCGCACGCAGGCGGTTTGTCAAGTTGGATGTGAAATCCCCGGGCTCAACCTGGGAACTGCATTCGAAAGTGGCAGGCTAGAGTTTTGTAGAGGGGGGTAGAATGCCAGGTGTAGCGGTGAAATGCGTAGAGATCTGGAGGAATACCGGTGGCGAAGGCGGCCCCCTGGACAAAGACTGACGCTCAGGTGCGAAAGCGTGGGGAGCAAACAGGATTAGATACCCT
+
CFGGGGGGGGGGGGGGGGGGDFGEEFCFGFGCFGDGGGGGGGGFFGEFGEGGGFFG,CCCCFGGCFFGEECFFGGGGFFGFFGFGGGDEEFGGGC=FGGGD@DFGCFGGGGGGGDFFDA<CFCFF,@3<>FGFCEBFGFGFF,>B,>:B<:CFFGFFGGFCFGGCFEG7CFCFEBFFFCFGG5C88*>FFGGG**8FGFGD5EFF??:@CFGEE88;FGG?FEGGCG6>GG;CF>20C6A:CCF@:GCC>BECCF?GGGGGGGG86CDEF>F::DGFFBCCGG-C,8D8GF<GC<AF5F@,FDC:,FCGGGFGFGGE9E@,CF:EGFF7AGEGCCGFF?+C8DFGGFCEF8CGGGGGFF>CCC=EFCF<EC:E@EGGCCDGGFGGFEGFFGGGGEEGFFFEFGGEEEGGFCGDGGGGGGFGGGGFGGGGGEGGFE-CCCCC
@sE 30282
TGGGGAATATTGCACAGTGGGCGCAAGCCTGATGCAGCCATGCCGCGTGTGTGAAGAAGGCCTTCGGGTTGTAAAGCACTTTCAGCGGGGAGGCAGGCGATAAGGTTAATAACCTTGGCGATTGACGTTACCCGCAGAAGAAGCACCGGCTAACTCCGTGCCAGCAGCCGCGGTAATACGGAGGGTGCAAGCGTTTATCGGAATTATTGGGCGTAAAGCGGACGCAGGCGGTCTGTCAAGTCTGATGTGAAATCCCCGGGCTCAACCTGGGAACTGCATTCGAAACTGGCAGGCTAGAGTTTTGTAGAGGGGGGTAGAATTCCAGTTGTAGCGGTGAAATGCGTAGATATCTGGAGGAATACCGGTGGCGAAGGCGGCCCCCTGGACAAAGACTGACGCGCAGGTGCGAAAGCGTGGGGAGCAAACAGGATTAGATACCCT
+
FGC@FFBFFGGGGGGGCFFEDFCGGGCFGGGGGGGGGGGGAFGE@FECE7FFGF9<9C,CEEEEGGGGFFFEGGGGGCGGCFF9?FC:+C==C+?CC@77FC7B,B<?<FGFG8FDDDA:8>FGDG7FCCF:,@8*5<<,@B:,,2>7:E*=CGCAF7CCEFDCFGC<C*<::<*4CFFF@=5?E8EEGGE8>*8*7C@CEEDGFC,,83;EGEE@C,37#1:CE:?:CED>22@>,?<<<C*EFFCC:B<GCF39GFFFDD;@@8;GGGFGF6FF><A@6FCCCGFFF<=<B;F9FDA@,D>>>@FEEGDEFB;CE8=@,8<AB,58C5FDFFGF<B@CE@EF?:,,CACFFE<EFGGFFCGGGGGGFF=7GGGF@@+CEDFDF<GFFFGFGFC@@C>8GGGFB>F<FBGGGGGGEFFGGFEFEGGFFFGDGGGGCCCCC
@sE 89
TGGGGAATATTGCACAATGGGGGAAACCCTGATGCAGCGACGCCGCGTGAGCGAAGAAGTATTTCGGTATGTAAAGCTCTATCAGCAGGGAAGAAAATGACGGTACCTGACTAAGAAGCACCGGCTAAATACGTGCCAGCAGCCGCGGTAATACGTATGGTGCAAGCGTTATCCGGATTTACTGGGTGTAAAGGGAGCGTAGACGGTTGTGTAAGTCTGATGTGAAAGCCCGGGGCTCAACCCCGGGACTGCATTGGAAACTATGTAAGTAGAGTGTCGGAGAGGTAAGCGGTAGTCCTAGTGTAGCGGTGAAATGCGTAGAGATTAGGAGGAACACCAGTGGCGAAGGCGGCTTACTGGACGATCACTGACGTTGAGGCTCGAAAGCGTGGGGAGCAAACAGGATTAGATACCCT
+
DFGGG@FGGCFFFGGGGGGGEGGGGGGGGGGGFGGGGGGGGGGGGGG:FGGGGGGG7EFFDDDEGFGBEFFGGGFGGFGGGCFGGGGGFFGE7FGG8FGFGGFGGGGGGGG9FFAFEDF8FDGDCFEGGGGGGC@CFGGFF<FFDE@CCFF99,>>B;FD;AFCC?C+=CFCFC**=FGFG9FFFFFCCAFGGG@8CEE#:11:8;GFF;;F@<<8C*54#@AC64A6CGGGCEE>#>GG:CFEDEDBB@2CCEF?FCC?,9FEE8<?#<784EGFCEFA69:FFEGF7CE9,,?GFAEAFGGGBEGEFAC,4,:6@6,,FC?GGFGGGEFA6CDF=<FFBGC<EB,F7CEGDFCGFEEGGGEFCGFF@DFEEAEGGGGGGGGGEGGGGGGGFFCCFF;EDDFGFFEFFGFCCCCC
@sE 90
TGGGGAATATTGCACAATGGGCGAAAGCCTGATGCAGCCATGCCGCGTGTGTGAAGAAGGCCTTCGGGTTGTAAAGCACTTTCAGCGGGGAGGAAGGCGTTAAGGTTAATAACCTTGGCGATTGACGTTACCCGCAGAAGAAGCACCGGCTAACTCCGTGCCAGCCGCCGCGGTAATACGGAGGGTGCAAGCGTTAATCGGAATTACTGGGCATAAAGCGCGCGCAGGCGGTCGGTCAAGTCGGATGTGAAATCCCCGGGCTCAACCTGGGAACTGCATTCGAAACTGGCAGGCTAGAGTCTTGTAGAGGGGGGTAGAATGCCAGGTGTAGCGGTGAAATGCGTAGAGATCTGGAGGAATACCGGTGGCGAAGGCGGCCCCCTGGACAAAGACTGACGCTCAGGTGCGAAAGCGTGGGGAGCAAACAGGATTAGATACCCT
+
EGGGGGGGGGFGGGGGGGGGGGGGGCFGGGGGGGGGGFFGGGGGGGGGGGGGGGGCEF8FGFDGGGGGFEGGGFFGGGCFFGFGGGGGEGGGGGGGGGGGGGGCGFGGGGGGGGGGCFGGG:7FFGGGGGGGGD8@CEGGGG?CFGFFGGGDGCCGGGGGGGG?C*<CGCFGG@EEFC,CEGGEE;=CFCCCC?EEGGGFD:8>@CGC<FCE6,<*<67>6>5))<C5C==8C#@9?@<<<E<C5,/7=4<C:CF>GGGDG:8GG=GGFEG@B:EF9@,65C,:>3FGGFDGGE9AFDGF<8CDFECGGGFDF<D<ECDE,8FFFEE@+)E@=CFF;CFFGFFEFCCFDFDGGGEFFGGGGDGGEGGEEEC@GGGEE@CGGGGGEGGGGFGFGGGGGGGGGGGGEGGGGGEGGGGGGGGGFCFFCGGGGGGGGGGGCCCCC
@sE 91
TGAGGAATATTGGTCAATGGGCGGAAGCCTGAACCAGCCAAGTAGCGTGCAGGGAGACGGCCCTCCGGGTTGTAAACTGCTTTTAGTTGGGAATAAAACGCGGTACGTGTACCGCCTTGTATGTACCATCAGGAAAAGGACCGGCTAATTCCGTGCCAGCAGCCGCGGTAATACGGAAGGTCCGGGCGTTATCCGGATTTATTGGGTTTAAAGGGAGCGTAGGCCGGAGATTAAGCGTGTTGTGCAATGTAGATGCTCAACATCTGCACTGCAGCGCGAACTGGTTTCCTTGAGGACGCTCAAAGTGGGCGGAATTCGTGGTGTAGCGGTGAAATGCTTAGATATCACGAAGAACTCCGATTGCGAAGGCAGCTCACTGGAGCGCAACTGACGCTGAAGCTCGAAAGTGCGGGTATCGAACAGGATTAGATACCCT
+
BEFCGGGGGGFGGGGGGGG8@FGDFGGGGGGGGGGGGGGGGGFFGFGGGGGGGGFEEDCF=FFG<FEFEFGGG<FFGGDG<AEFAFEGGGGFGGFF?,,@4FFGGFGGGGGEGGDGEDFGGGGFFGG<BFF<FD7DFGGGGCEG7:8,DFFDF7BED>:@<<F:EE*CG*<,3+=*14<CG9:CCC=@?C;:?7?EGEG6*:3+<C;CC6CECCEFGFG3:#57FE88C/C?FCG<?.?E;@*8#<F#;=A7C3<>CEFCEC<E<,,)$2C9C@6C@?-?DDB/<>C8,FFC5F68+4+,,,BFF>CFECEA=GGGEF@EE9@+)GGEA=C,FC9=FC<8GFEDGGGGGF@9FB7DCFGGGGF?EB<FDGGFFCC@<CCFEGFGGFGGGGGEFFGGGGGFGGGGGGGEE@GF@,@<FGFEGGGGGGGGGGGCCCCC
@sE 29695
TGGGGAATATTGCACAATGGGCGCAAGCCTGATGCAGCCATGCCGCGTGTGTGAAGAAGGCCTTCGGGTTGTAAAGCACTTTCAGCGGGGAGGAAGGCGATAAGGTTAATAACCTCATCGATTGACGTTACCCGCAGAAGAAGCACCGGCTAACTCCGTGCCAGCAGCCGCGGTAATACGGAGGGTGCAAGCGTTAATCGGAATTACTGGGCGTAAAGCGCACGCAGGCGGTCTGTCAAGTCGGATGTGAAATCCCCGGGCTCAACCTGGGAACTGCCTTCGAAACTGGCAGGCTAGAGTCTTGTAGAGGGGGGTAGAATTCCAGGTGTAGCGGTGAAATGCGTAGAGATCTGGAGGAATACCGGTGGCGAAGGCGGCCCCCTGGACAAAGACTGACGCTCAGGTGCGAAAGCGTGGGGAGCAAACAGGATTAGATACCCT
+
FFGGGGGGGFGEGGGAEFD@8FFCGGFGGCGGGGGGGGGCGGFGGGEFGGFGGGGGFEFGGDEGGFGGGGGFGGCFGGGGCEGGG,FFECCGGGGFGGGDEGGGGGGGGGGGGGGGGGGFGGGGGGGCFGGFF@EGGGGGGG,8@FC7EGGGGGGGGGGCF*@CCFFGGGDGCFC@FG?FEGDGGGGEGGGGGE>;E?CFC=EFCC@6EFCFG?E@GF7D,>EGE818?C>58CFAEFEGEFCCCEGFF:6:?FFCC>F:D@/0@C=FCAD9EFDG>E@9B@#8@+,FD<=,<,<9D8@DCFAGF@GCCGFFBE;E,CAFCEGGFEC+C5GC:FEB<:@+C8-DFGCGGGFE<C,BC,GGGGFGGFCGDGFCGEECGGFGE?GGGFFGGEFEFECCGFCFC<GECFCEFCCCC@C@,GGGGFFFFGFFGGGGDFFFCCCCC
@sE 28441
TGGGGAATATTGCACAATGGGCGCAAGCCTGATGCAGCCATGCCGCGTGTGTGAAGAAGGCCTTCGGGTTGTAAAGCACTTTCAGCGGGGAGGAAGGCGATAAGGTTAATAACCTTGGCGATTGACGTTACCCGTAGAAGAAGCACCGGCTAACTCCGTGCCAGCAGCCGCGGTAATACGGAGGGTGCAAGCGTTAATCGGAATTACTGGGCGTAAAGCGCACGCAGGCGGTCTGTCAAGTCGGATGTGAAATCCCCGGGCTCAACCTGGGAACTGCATTCGAAACGGGCAGGCTAGAGTCTTGTAGAGGGGGGTAGAATTCCAGGTGTAGCGGTGAAATGCGTAGAGATCTGGAGGAATACCGGTGGCGAAGGCGGCCCCCTGGACAAAGACTGACGCTCAGGTGCGAAAGCGTGGGGAGCAAACAGGATTAGATACCCT
+
CF@FG@FFGGGFGGGGGGGC<FGGGGGGG8CECEFGGGEGDGGGGEEC:FCCFGGGDFFGGGE@D<@GFEG7FGGAF=<FCFG<FF:BFGEEE@FA@FGGGGGFGFGGGGDGGGGF9FDEGG77@FC+@FGGG+@*+@A,,@:BFG,1*>FB@FGGGGGCGF?:F<CFGG:ED*=<2FCFD<EGG:*:C,:>E88?FG@C=ECA0<F3ECCFG*60>96:?DEEG;C:8EC14>E?2<EFCGGFDGFCFGFCFF@>CFCFD@;<<FCGE@@>FC%FC7D7:F>:@3,GGGGGFFB=B<,,,9,C,@@+GGGGGFE=,EDGGFF8FGGGGBFEFFAFC4B7GDEEFFAF??FDFFABFAC=>FGF@GEFBE@FEFEFF@67<<CFB5<FF<GFGGGGGGF<GGGGGGGFCCCF7FCFC@EEEF6FC;CDGGFGGFFGCC<CC
@sE 28039
TGAGGAACATTGGTCAATGGGCGAGAGCCTGAACCAGCCAAGTAGCGTGCAGGATGACGGCCCTATGGGTTGTAAACTGCTTTTATAAGGGAATAAAGTGAGCGACGTGTCGCTTTTTGCATGTACCTTATGAATAAGGACCGGCTAATTCCGTGCCAGCAGCCGCGGTAATACGGAAGGTCCGGGCGTTATCCGGATTTATTGGGTTTAAAGGGAGCGTAGGCCGGAGATTCAGCGTGTTGTGAAATGTAGGGGCTCAACCTCTGCACTGCAGCGCGAACTGGTTTCCTTGAGTACGCACAAAGTGGGCGGAATTTGTGGTGTAGCGGTGAAATGCCTAGATATCACGAAGAACTCCGATTGCGAAGGCAGCTCACTGGAGCGCAACTGACGCTGAAGCTCGAAAGCGCGGGTATCGAACAGGATTAGATACCCT
+
FGGCGGFGFGAAFGGGGGFFGGGGGGFGG8FGGGGGGCGGGGGGFGGGDGGFGEFE<E@FGEGGC<EFGGEEGGGCFCG,EEFGGFGGGGC<ECBEGGCCG9FGGGGGGFGCFGGGGGEGGGGFDGGGFFCFGGFGFF9=FDCCCGGGGCGGGGFFGDGFGGGG7@FEGGGGGF*:<FGGGG@@GDGCC?GGGGDACE;F?CABCFG1EFFGG?ECA>7=5CECGGDF@9@F6FGAGDGGGFCCDDCFFDFG+ECFGGC@@CC@D<CCFFF:8DGGEE=.+=D?GF,B9=GGFGEFGF?B>?,FGGGGGGGGGFF@FFF=EF8GFGGGGFC,,,FEF<AFF;BFFEEGFF?FEC@CC<B7@@:,<FFGFFECE99FDGGGGGGFCFDGFBBDGFEC6@B<C:E<EFFFECFF@EGGGFB@FFFGGGGFGFGCCCCC
@sE 27523
TGAGGAATATTGGTCAATGGACGAGAGTCTGAACCAGCCAAGTAGCGTGAAGGATGACTGCCCTATGGGTTGTAAACTTCTTTTATACGGGAATAAAGTGAGGCACGTGTGCCTTTTTGTATGTACCGTATGAATAAGGATCGGCTAACTCCGTGCCAGCAGCCGCGGTAATACGGAGGATCCGAGCGTTATTCGGATTTATTGTGTTTAAAGGGAGCGTAGGCGGACGCTTAAGTCAGTTGTGAAAGTTTGCGGCGCAACCGTAAAATTGCAGTTGATACTGGGTGTCTTGAGTACAGTAGAGGCAGGCGGAATTCGTGGTGTAGCGGTGAAATGCTTAGATATCACGAAGAACTCCGATTGCGAAGGCAGCTTGCTGGACTGTAACTGACACTGATGCTCGAAAGTGTGGGTATCAAACAGGATTAGATACCCT
+
FGGCGGGGGGGGGGGGFFFGFGGGGGGGGGGGGGGGGGGGGGGAFFGGGGGG@FGGGGFGGGGGGGGGGGCFGGGFGGGGGGGGGGGGGGGGCFGFGGGGGGFGGGGGGGGGGGAFGGGGC9FFGGGGGGG,FFGGGGGGCF@CF7CGGGGGGGCFGG,+DCFGGGGGGDGFGGGG7*7@FFGF>C>7>>@E@=@=CDGGDCF,CFAGCC:;B3@AC9GFFE=5DGGGGEFG=CF>G7CB<C7E;CD:3CGGF>E6#2@7CCE5GFFGCGGCGGGCFF@7=GGGFB,5E<AFFFDF9FFFGFGGF?C?C8EADCGGGGECGGGGBGDGGGFFF<FFAFF=F=,FEGEFE,BF<B@@@GGF::FFGECGFFAGFGFCGFGGGGGGGGGGGGGECGCGGGGFFFFFAFGGGGEFE,GGGGFFGFGGGGGGGGGCCCCC
@sE 96
TGGGGAATATTGCACAATGGGCGCAAGCCTGATGCAGCCATGCCGCGTGTGTGAAGAAGGCCTTCGGGTTGTAAAGCACTTTCAGCGGGGAGGAAGGCGATAAGGTTAATAACCTCATCGATTGACGTTACCCGCAGAAGAAGCACCGGCTAACTCCGTGCCAGCAGCCGCGGTAATACGGAGGGTGCAAGCGTTAATCGGAATTACTGGGCGTAAAGCGCACGCAGGCGGTCTGTCAAGTCGGATGTAAAATCCCCGGGCCCAACCTGGGAACTGCATTCGAAACTGGCAGGCTAGAGTCTTGTAGAGGGGGGTAGAAGTCCAGGTGTAGCGGTGAAATGCGTAGAGATCTGGAGGAATACCGGTGGCGAAGGCGGCCCCCTGGACAAAGACTGACGCTCAGGTGCGAAAGCGTGGGGAGCAAACAGGATTAGATACCCT
+
EFGGGGGGGGGGGGGGFGGGFGGGGGGGGGG?FGGGGFGFGGGGGGGCEFGGGGGGDFGFGFFGGGGG<CGGGGGGGGGGGG9FGFGGGGGEEGFFGGGGGGGGGGGGFGGGGGGGGGFFGFFGGGGEGGGCFCEG@FFC8FCF?:DEFEGGGGGFGGGGG@CGGGFGGGGGGGCFFF:CFGGGECC;FFGGG8CC=CEGGGGFFFG5EFFGE:::8:CD;78DD<>3::C;:9A<F<<E@C>GGF,C<98<:FG?GGDD@&8F@:FA6FCGGCC<:<CGBFECE9?C>,F>>,<AE9FGGGGGGGGGGGGDFFE?@96,FGGFGGGGGFGEECE<46EFC@-F=9DGFGGGGFFGGGGGGGGGGGFEGFFCGGCGGGGGGGFFGGGGGGFGGGGGEGGGGFGGGGGFGEGGGGFFF8EGGGGFEFCGGGFGGGGGCCCCC
@sE 97
TGGGGAATATTGCACAATGGGCGAAAGCCTGATGCAGCCATGCCGCGTGTGTGAAGAAGGCCTTCGGGTTGTAAAGCACTTTCAGCGGGGAGGAAGGCGTTAAGGTTAATAACCTTGGCGATTGACGTTACCCGCAGAAGAAGCACCGGCTAACTCCGTGCCAGCAGCCGCGGTAATACGGAGGGTGCAAGCGTTAATCGGAATTACTGGGCGTAAAGCGAACGCAGGCGGTCTGTCAAGTAGGATGTGAAATCCCCGGGCTCAACCTGGGAACTGCATTCGAAACTGGCAGGCGATAGTCTTGTAGAGGGGGGTAGAATGCCAGGTGTAGCGGTGAAATGCGTAGAGATCTGGAGGAATACCGGTGGCGAAGGCGGCCCCCTGGACAAAGACTGACGCTCAGGTGCGAAAGCGTGGGGAGCAAACAGGATTAGATACCCT
+
FFGGGFGGGGGGGGGGGGGGGGGGEGGGGGFF9EGGGGGF@FF<FGF@FFGGGGGGGGGGFGGFFFEGFG@FGGG9FGGGGGGGC9CEGECFGGB::DGGDEDFGGF,EFGG<FGFGFCD@FCFCGGGGFGAFGGEEEG8CCFFFGGGD>FCFGCFFGFFGGCDC6<FGCEDFGDG,,?CCG>8*+:?6A9EE*:8>EC*7<CCFFEGGG>::/:BC)<8#7EGFBDDDGDD-FC<CF<A7#*3,@BFC<6#50>:CDGGG6CC/FDGDFFFECFC<GFCBFG<:D><@+++8A38,6B,<FE=,FFBF7GFFFD?E@@,,E<DGFC4+5FCGGFGF@8EEEFB9F=?A,8GGF<EEFGF>DFF@F:F=FC:C+CDGGGECGFFECGGGGGGGGCEGGFGGGGGGGFFGFCF:GFEEGGGGGGFGGGGGEE9GGGGCCCCC
@sE 40322
TGGGGAATATTGCACAATGGGCGCAAGCCTGATGCAGCCATGCCGCGTGTGTGAAGAAGGCCTTCGGGTTGTAAAGCACTTTCAGCGGGGAGGAAGGCGATAAGGTTAATAACCTCATCGATTGACGTTACCCGCAGAAGAAGCAACGGCTAACTCCGTGCCAGCAGCCGCGGTAATACGGAGGGTGCAAGCGTTAATCGGAATTACTGGGCGTAAAGCGCACGCAGGCGGTCTGTCAAGTCGGATGTGAAATCCCCGGGCTCAACCTGGGAACTGCATGCGAAACTGGCAGGCTAGAGTCTTGTAGAGGGGGGTAGAATGCCAGGTGTAGCGGTGAAATGCGTAGAGATCTGGAGGAATACCGGTGGCGAAGGCGGCCCCCTGGACAAAGACTGACGCTCAGGTGCGAAAGCGTGGGGAGCAAACAGGATTAGATACCCT
+
GCGGGGGGGGGCFGGG<@CEGGGGGGEGGGGFFGGGG,AFCECEEGEGGGGGGGGG9F<FCEFCFDFGFGECFFGCEGG?ECFE@FGCEFGEGGGFCFEF7CEGGAFGGGGGGFGGGFGGGD9FGFGGC7CF<+*>BFG8>F:8F,>>CFCEFGGFGGF@7FFGGC<<<FGGFC@:<FFFGGDE>A=56<<EEC52;+CFEGEGF?CFFGG58::3F*<DDFGG=*=<CC<=72?.<:E<CCCEE#C9ACF7=E@E@FE8/DFF3>#3,BEF8/F@+8@):FAE@DGGFBA>9FFAD9FFCGFGGFGEGEDGEFECC,,@,EFFDGGGGAGGFFGDCEFCC8GGGFEFEFF@GGFFFFFB@+C?FGGGFGFGGGGGGGGGFE,GGFGGGGGFGFC@EGGF@GGGEFGGEBBDFCFCGGGGGFEBFFGGGGGGGGGGCCCCC
@sE 25376
TGAGGAATATTGGTCAATGGGCGAGAGCCTGAACCAGCCAAGTAGCGTGCAGGAAGACGGCCCTATGGGTTGTAAACTGCTTTTATAAGGGAATAAAGTGGGAGTCGTGACTCCTTTTGCATGTACCTTATGAACAAGGACCGGCTAATTCCGTGCCAGCAGCCGCGGTAATACGGAAGGTCCGGGCGTTATCCGGATTTATTGGGTTTAAAGGGAGCGTAGGCCGGAGATTAAGCGTGTTGTGAAATGTAGACGCTCAACGCCTGCACTGCAGCGCGAACTGGTTTCCGTGAGTACGCACAAAGTGGGCGGAATTCGTGGTGTAGCGGTGAAATGCTTAGATATCACGAAGAACTCCGATTGCGAAGGCAGCTCACTGGAGCGCAACTGACGCTGAAGCTCGAAAGTGCGGGTATCGAACAGGATTAGATACCCT
+
@FFGGGGFFFEFGGGGGGFG8FGGGDG<FFGGGGGGGGGGGGGGGGGGGDGGGCEFDAEEFEGGGGGGGGGEGGGGGGGG9<FGGGGGGGGGGGGGFDFGG?F@BFGGGGFFFFFGGGGC<,5EEFFFCFGFGGFCFGFA==FGCFGGGGGGGGGG<5B?CFFGEDGG:EFFGGC;@GGC1DFGCEGGG@GGGGGGGGG@7@EBCF?FGFFGCFE18>EFBFG6CEC:CCGGCFG>E>C2FD:8CD?@GGGGGGD?:CECGFFGCGGGGGGGGGGGGGAF?DCGF:FF@,FFFC@7GGFDD?DF=@+EGFFFFE+@=9+FE9EGFGFFGFGGGGGGFFGFE,GFFGFGFGGGEEF7GGGGGGGGFFCFFEGGFFFGF8GGGGGGGFEFFGFGGGGFGGGGGGGGGGGGGGGGGGGGGGGGGGFGGGFCFGGCCCCC
@sE 100
TGAGGAATATTGGTCAATGGACGAGAGTCTGAACCAGCCAAGTAGCGTGAAGGATGACTGCCCTATGGGTTGTAAACTTCTTTTATACGGGAATAAAGTGAGGCACGTGTGCCTTTTTGTATGTACCGTATGAATAAGGATCGGCTAACTCCGTGCCAGCAGCCGCGGTAATACGGAGGATCCGAGCGTTATCCGGAGTTATTGGGTTTAAAGGGAGCGTAGGCGGACGCTTAAGGCAGTTGTGAAAGTTTGCGGCTCAACCGTAAAATTGCAGTTGATACTGGGTGCCTTGAGTACAGTAGAGGCAGGCGGAATTCGTGGTGTAGCGGTGAAATGCTTAGATATCACGAAGAACTCCGATTGCGAAGGCAGCTTGCTGGACTGTAACTGACGCTGATGCTCGAAAGTGTGGGTATCAAACAGGATTAGATACCCT
+
CG9FGFGGGGGGGGGGGGGGGGGGG@FGGGGGGGGGGGGGGGGGGGGGGGGGGGGGGGFGGGGGGGGGGGGGGGGGGGGGGGGGGGGGGGGGGGGGGGGGGGGGGGGGFGGGGGGFFGGGGGGGGGGGFFFFFGGGGGGGFGEGCGGGGGGGGG?FGGFFGGGB78>FGG>;FGGG7FECFGGGC:EGGG/:CGGG/*C887CEGFCGC<:;6?FFD0FDF?ED>DD7>CGGC9,-F:@@,@@GFE9ECGGE=CGFGGEB<FADGFFCFCC9:GGFE<F9GG=FFCFB,FC5;A=<D9EC,CCF<DDGFDFB@8CGGGGDGGGGBGGGGFFDBAFGGGGDFFAGGGFGGGFGDGGGFGGFC:GGGGGGGFCGGGGGFDGGGGGGFCGGGGFFF9GGGGGCGGGGGEECFFGGGGGGFFFFGFGGGGGGGDFCCCCC
@sE 101
TGGGGAATATTGCACAATGGGGGAAACCCTGATGCAGCGACGCCGCGTGGAGGAAGAAGGTCTTCGGATTGTAAACTCCTGTTGTTGAGGAAGATAATGACGGTACTCAACAAGGAAGTGACGGCTAACTACGTGCCAGCAGCCGCGGTAAAACGTAGGTCACAAGCGTTGTCCGGAATTACTGGGCGTAAAGGGAGCGCAGGCGGGAAGACAAGTTGGAAGTGAAATCCATGGGCTCAACCCATGAACTGCTTTCAAAACTGTTTTTCTTGAGTAGTGCAGAGGTAGGCGGAATTCCCGGTGTAGCGGTGGAATGCGTAGATATCGGGAGGAACACCAGTGGCGAAGGCGGCCTACTGGGCACCAACTGACGCTGAGGCTCGAAAGTGTGGGTAGCAAACAGGATTAGATACCCT
+
FGGGGFGGGGGGGGGGGGGGGDGGGGGGGGGGGGGGGGGGGGGGEGGGGGGGGGGGGGFGGGGGGGGFCFGGGGGGGGGGGGGFGGGGGGGGGGGFGFGGGGGGGGGGGGGGGGGGGGGGGGGGGGGGGGGGCGGGGGCFGFGGGGGGGGGGGGGGGGDD9DFGGFC=<C*AFGGD?GGGGGF9EG2=6B>CFFG87=CGDDG,CCC:;;#,<C.FGFGE;-99FF4FGGGGGCD@,DGFGFDGF;E,FFB<AC<8GE9GFFFDFFFF)8,:7GCFGG<EGFCFGGGGECCFDGGGGGGFA,GEBF7EE9FGDGFECGFGGECCDGEGFEE@BC@FEGFGGGGGGGGGGGGGGGGGGGDEGGGGGFCGEGGDGGGGGGGGGGGGGGGGGGGGGGGGGGGFGGGGFCFDGGGCCCCC
@sE 29283
TGGGGAATATTGCACAATGGGCGAAAGCCTGATGCAGCCATGCCGCGTGTGTGAAGAAGGCCTTCGGGTTGTAAAGCACTTTCAGCGGGGAGGAAGGCGTTAAGGTTAATAACCTTGGCGATTGACGTTACCCGCAGAAGAAGCACCGGCTAACTCCGTGCCAGCAGCCGCGGTAATACGGAGGGTGCAAGCGTTAATCGGAATTACTGGGCGTAAAGCGCACGCAGGCGGTCTGTCAAGTCGGATGTGAAATCCCCGGGCTCAACCTGGGAACTGCATTCGAAACTGGCAGGCTAGAGTCTTGTAGAGGGGGGTAGAATTCCAGGTGTAGCGGTGAAATGCGTAGAGATCTGGAGGAATACCGGTGGCGAAGGCGGCCCCCTGGACAAAGACTGACGCTCAGGTGCGAAAGCGTGGGGAGCAAACAGGATTAGATACCCT
+
FGGFGEGGGGG9FGGGFFGCFGGGGGGGGGGGGGGGGGGGGGGGGFGGGGGGGGGGGGGGGC<FFGGGGGGGGGGGGGGGGGGGGGGGGGFFGEGGGGGGGGGFG9FGGGGGGGGGGGGGGGGGGGGGGGGGGGGCBFFGGGGEGGGE7FGCFGGGGGFFFGGFGFGGGGGGGGDFFGGGG7CEG5EGGGGGDA?C*9C>86;0CEGG?GG=G?GBEFG:6<:D=2=>CEGECFCAC:GG+EC<;;GGFC8GFFGEFGGGG5GF@FFEE=FC?F:F>?F9FGCFE<E@<>9CF9DC>5GGCFFF?D:+>8FGF;C,=8=E?F@FGGDGE9BGFF,FB=@GC8?<GGFF9FFGGF9GGDFGGDGGGGEGGGGGGGGGGGFGGF9GGGGGGGF@GGGEGGFFGFFCEECGGCCGGGGGDGFDFCFGFGFGGCFGGGGGCCCCC
@sE 40042
TGGGGAATATTGCACAATGGGGGAAACCCTGATGCAGCGACGCCGCGTGAAGGAAGAAGTATCTCGGTATGTAAACTTCTATCAGCAGGGAAGATAGTGACGGTACCTGACTAAGAAGCCCCGGCTAACTACGTGCCAGCAGCCGCGGTAATACGTAGGGGGCAAGCGTTATCCGGATTTACTGGGTGTAAAGGGAGCGTAGACGGTGTGGCAAGTCTGATGTGAAAGGCATGGGCTCAACCTGTGGACTGCATTGGAAACTGTCATACTTGAGTGCCGGAGGGGTAAGCGGAATTCCTAGTGTAGCGGTGAAATGCGTAGATATTAGGAGGAACACCAGTGGCGAAGGCGGCTTACTGGACGGTAACTGACGTTGAGGCTCGAAAGCGTGGGGAGCAAACAGGATTAGATACCCT
+
CFFGGGGGGGGGGGGGGGFFFGGGGGG@FFGGGGGGGGCFGGGGGGGCFGGGGGGGGGGGG9F?FFFCGGGFGGGGGGGGFGGGGGGGGGFGEFDFG<FGGGGGGGGGGGGGGGGFFFGGGGGGECF<FFGGGGGGGGGGGGFG@EGGFGGGGGGCFGGGGGGGGGFGGGG>GGG)GGGGGGGGGGGG@B:EFGGFGGGFCEA:CEGGGFG@CCFBG<FC+ACFFEGFFGGGGGFEDCF>EGFG9CFBFB8CDCAFAACFG<?CC8<AFGGFFEGGAGGGFGGGGGGGFCDEBFE,@FEFFGGGFGEFEEE<FCGGGGAFGDD9GGGGGGGFFFCE@FAEF@GFFB,GFCGGEECGGGGGGGGGGGGGGGGGGGGGGGGFGGGGEFEGGGGGGGGGGEC@FGGGGGGGGGGCCCCC
@sE 104
TGGGGAATATTGCACAATGGGCGCAAGCCTGATGCAGCCATGCCGCGTGTGTGAAGAAGGCCTTCGGGTTGTAAAGCACTTTCAGCGGGGAGGAAGGCGATAAGGTTAATAACCTCATCGATTGACGTTACCCGCAGAAGAAGCACCGGCTAACTCCGTGCCAGCAGCCGCGGTAATACGGAGGGGGCAAGCGTTAATCGGAATTACTGGGCGTAAAGCGCACGCAGGCGGTCTGTCAAGTCGGATGTGAAATCCCCGGGCTCAACCTGGGAACGGCAGTCGAAACTGGCAGGCGAGAGTCTTGTAGAGGGGGGTAGAATTCCAGGTGTAGCTGTGAAATGCGTAGAGATCTGGAGGAATACCGGTGGCGAAGGCGGCCCCCTGGACAAAGACTGACGCTCAGGTGCGAAAGCGTGGGGAGCAAACAGGATTAGATACCCT
+
CFGGGGGGGGGGGGGGGGGGGGGGGGGGGGGGGGGGGGGGGGGGGGGGGGGGGGGGGGGGGGGGGGGGFEGGGGGGGGGGGFGGGGGGGGDGGGG<EFGCGGGGGFFGGGGGGGGGGGD?FFFGDGE@FFFGGGGGGGE8FGFGGGGGGGGEGGGGGGGGGGGGFFGGGGGGGCCFEGGGG8C?8*:>GGGGG58CGG?CDD5EFFFECGGGE::>8AFF96:FE:C5C::>:FA23<<<3*CEEEE1=@<+1<7GFFCDC>E*A?F,GGC@68$9<+#?BCE=E7FFBB:C8+,338F@,FB9CFC>DGGGFD><===@,,ECFFE=@5A9,EEGF+7FC6DF?9,B,FFDC:,ED<D7F@FBGDF?,?B,GCFFC:EGE8FGGGCGGFFC,EC@:FCF8CGFGDFFGFEEEGFGGGGFFDGFF@GGGGFGGGCGCCCCC
@sE 23403
TGAGGAATATTGGTCAATGGGCGAGAGCCTGAACCAGCCAAGTAGCGTGCAGGATGACGGCCCTATGGGTTGTAAACTGCTTTTATAAGGGAATAAAGTGAGAGTCGTGACTCTTTTTGCATGTACCTTATGAATAAGGACCGGCTAATTCCGTGCCAGCAGCCGCGGTAATACGGAATGTACGTGCGTTATCCGGATTTATTGGGTTTAAAGGGAGCGTAGGCCGGAGATTAAGCGTGTTGTGAAATGTAGATGCTCAACATCTGCACTGCAGCGCGAACTGGTTTCTTTGAGTAAGCACAACGTGGGCGTAACTCGTGGTGTAGCGGTGTAATGCTTAGAGATCACGAAGAACTCCGATTGCGAAGGCAGCTCACTGGAGCGCAACTGACGCTGAAGCTCGAAAGTACGGGTATCGAACAGGATTAGATACCCT
+
C,CCFGGFF<E@FGEFDF,@@FCFEBGFGEEGGGGF?EFGGFDEGGEFGGGFFGF8FGDG7:F@EEFF@FFCFGGGGGFGG9F9F,FFF<=?FFFGGGGGGGGFFGCFEGF9FFGDFGCFGGFDEGGGGGGEEBFDFECFDFE>@BC<FFFG<,3:FGG?<<<FFCF*@7:DFF7>FG*>?,,1,8=*11;,@97B*:=<6<59.?C5C8?;F>F:))26@?7;3:*C?FBCCC8BDFC;F@0BA?CFGGGFF9?B7@:<CGFCGAB@,,8+=CE>8@,6,FDDAAB5,4A,;B=<4,8+D?8+ECC::8<,8GCB8EFFB=@>?E=8F:C,5CFAFEC,9,,,GGGGFFB@8B77:?FGEC@FA,<GF<9F@FGFE;@B+F@FGFEFECCFACGF<7CCFEFCFCEC;@C8FAEC8EF@@9GGGGGGGCGCC<AC
@sE 32473
TGGGGAATATTGCACAATGGGGGAAACCCTGATGCAGCGACGCCGCGTGAAGGATGAAGTATTTCGGTATGTAAACTTCTATCAGCAGGGAAGAAAATGACGGTACCTGACTAAGAAGCCCCGGCTAACTACGTGCCAGCAGCCGCGGTAATACGGAGGGTGCAAGCGTTAATCGGAATTACTGGGCGGAAAGCGCACGCATGCGGTCTGTCAAGTCGGATGTGAAATCCCCGGGCTCAACCTGGGAACTGCATTCGAAACTGGCAGGCTAGAGTCTTGTAGAGGGGGGTAGAATTCCAGGTGTAGCGGTGAAATGCGTAGAGATCTGGAGGAATACCGGTGGCGAAGGCGGCCCCCTGGACAAAGACTGACGCTCAGGTGCGAAAGCGTGGGGAGCAAACAGGATTAGATACCCT
+
FGGDGGGFGGGFDGGGGGGGGGGGGGGGEFCFG9CFFGEFGGGGEGDFEE<FGGGGF??EFGAFEFG7EFGEFGGFGCF9CFFCAFGCEEGGCFCD8D9EF>=CBGFDGGGG?FFGFEDDF+CCFC:F=FF<::>DCGDGFFF7*:FG<CFFEC>>:@@FGFFF;98+1*41?FFGGCGGGEF954,)#0/=@F<EG5?EE$=:266=;<GGFBCFFDG,*/2E??2B>A=GFED@,::<F>@EC5E>5?@CCFF@@CECEFGGFBC>3,<GCF@ECFAA7EFFF=?,CEDFE=E=FFDGGFCE@+GFDFEECF>GGF@DF=D@DCCFC,CECGEGGDGGGGEGGFEFF7CF7@F9GGFFEGFFC@GGEFCFDDFCGEFEGGGDCGGEDGGGGGGFC,FGGGFFFFGGGGGCCCCC
@sE 107
TGGGGAATATTGCACAATGGGCGCAAGCCTGATGCAGCCATGCCGCGTGTGTGAAGAAGGCCTTCGGGTTGTAAAGCACTTTCAGCGGGGAGGAAGGCGTTAAGGTTAATAACCTTGGCGATTGACGTTACCCGCAGAAGAAGCACCGGCTAACTCCGTGCCAGCAGCCGCGGTAATACGGAGGGTGCAAGCGTTAATCGGAATTACGGGGCGTAAAGCGCACGCAGGCGGTCTGTCAAGTCGGATGTGAAATCCCCGGGCTCAACCTGGGAACTGCATTCGAAACTGGCAGGCTAGAGTCTTGTAGAGGGGGGTAGAATTCCAGGTGTAGCGGTGAAATGCGTAGAGATCTGGAGGAATACCGGTGGCGAAGGCGGCCCCCTGGACAAAGACTGACGCTCAGGTGCGAAAGCGTGGGGAGCAAACAGGATTAGATACCCT
+
DFGGGGGGGGGGGGGGFGGCEGGGGGGGGGGGGDFGGGGGGGGFEGGFGGGGGGGGGDFGGGGGGGGDFGGGFGFFGGGGGGGGGDGGGGFCEEGGGDGGGCFGGAFCGGGGGDFFCFGCFGGGGFBFFFFGGGGCDEGGGG?G8FB><FFCFG9CFEFGGG9FGFCF>:FGEEGGGGGG7;C582:*@9@DEEEECGF>DGEGGF:%C6@FG#87;4C3;>E;FFGCCFD=>218#@EC9C<EGGGF?6AC>FGGFGGDECFF@8C>FECG<B4#2CGGBEFFC;6GGDCGGFGFD6GGFCFE9FF>GGGGGFD?E8F8GGGGFD9GDBFEFCE9GGGF>8EFDECEGFGGGFGGGGFEF:7GGGGGGGGEEGGFGGEGGCEGGGGFGGGFGGFCCCFGGGGGEECFGFCEEFGGGGGGFGFFFFGGGDGFGGFFACCCC
@sE 28560
TGGGGAATATTGCACAATGGGCGCAAGCCTGATGCAGCCATGCCGCGTGTGTGAAGAAGGCCTTCGGGTTGTAAAGCACCTTCAGCGGGGAGGAAGGCGATAAGGTTAATAACCTTGGCGATTGACGTTACCCGCAGAAGAAGCACCGGCTAACTCCGTGCCAGCAGCCGCGGTAATACGGGGGGTGCAAGCGTTAATCGGAATTACTGGGCGTAAAGCGCACGCGGGCGGTCTGTCAAGTCGGATGTGAAATCCCCGGGCTCAACCTGGGAACTGCATTCGAAACTGGCAGGCTAGAGTCTTGTAGAGGGGGGTAGAATTCCAGGTGTAGCGGTGAAATGCGTAGAGATCTGGAGGAATACCGGTGGCGAAGGCGGCCCCCTGGACAAAGACTGACGCTCAGGTGCGAAAGCGTGGGGAGCAAACAGGATTAGATACCCT
+
AFGGGGGGGGGGGGGGGGGBFG:CCFGFGGGGGGGGDEFFFGGGDGDFFGGGCFGFGG8DFGFFGGGGGGGGGDFEDFGGGFFGGGGGGGCGG:ABCCGCE7FADCFFFFFGGGCFFDGGG7FFCGGGFFGC:FEE*>DF:CFGFFFEE7FFFCFG?@CFE7A<FGEFGG:8FEE:,<FF8?EGGGE?CCC*?C>CFG@F=EEGDF,<:C8<GE8>257@;FE<0#C7:CG;2CB<<F9<CC&CE@B5;?<BECC?EEEE8FBF<CFF<@C,FGFBCGF:=FFFE7EF@@AF>,DAFFB8AFGGDCGGEEEFGGGFE=BEC@E@GGGGGFGGGFFGGCCFE85GFFAGGFEGGGGGGFFEEGGGEFBDGFCFGGEEEC+DFEGGGGEGGGFCGGGECCFEEFGFE@7GGEEECGGFDGFAFCGGEGFGGGGGGGGGCCCCC
@sE 28362
TGGGGAATATTGCACAATGGGCGCAAGCCTGATGCAGCCATGCCGCGTGTGTGAAGAAGGCCTTCGGGTTGTAAAGCACTTTCAGCGGGGAGGAAGGCGTTAAGGTTAATAACCTTGGCGATTGACGTTACCCGCAGAAGAAGCACCGGCTAACTCCGTGCCAGCAGCCGCGGTAATACGGAGGGTGCAAGCGTTAATCGGAATTACTGGGCGTAAAGCGCACGCAGGCGGTCTGTCAAGTCGGATGTGAAATCCCCGGGCTCAACCTGGGAACTGCATTCGAAACTGGCAGGCTAGAGTCTTGTAGAGGGGGGTAGAATTCCAGGTGTAGCGGTGAAATGCGTAGAGATCTGGAGGAATACCGGTGGCGAAGGCGGCCCCCTGGACAAAGACTGACGCTCAGGTGCGAAAGCGTGGGGAGCAAACAGGATTAGATACCCT
+
FFGGGGGGGGGGGGGGGGGGGGGGGGGGGGGGGGGFGGGGGGGGGGGGGGGGGGGGGGGGGGGGGGGGFGGGGGGGGGGGGGGGGGGDGGGGEGE@EGGGGGFCF<FDGGGFGG,BDFG>F7@FCFGGGGGFEGGGDGFFGGGF7B>C@FGGCGGGGGG>EGGGGFFGGEEGC7FFGGGGGCEG96GGFG?GG?C5EGGFC#;CFCF0FCFGG4:DFFCD>FFFE>ECEEG:EDF-7FB=5CGFCEFFGF1A#GGFF:FGFCFCF,<F9FCGFCFGGFGGFEE>DGFGGGGGGFF>80B,=9GGGGGGGGGGFEFFE8B>,FFCFGGGGFGDGGGGFCFF>+<9,GFGFE<FGFEGGFCGEDGGFFDGFGGEGGDGDGFEF8F@GGGGGGFEGGF@FDA@@DGFGGFGGGGGGGCCFFGFFGGFFGGGGGGGGGGGCCCCC
@sE 34025
TGGGGAATATTGCACAATGGGCGAAAGCCTGATGCAGCCATGCCGCGTGTGTGAAGAAGGCCTTCGGGTTGTAAAGCACTTTCGGCGGGGAGGAAGGCGTTAAGGTTAATAACCTTGGCGATTGACGTTACCCGCAGAAGAAACACCGGCTAACTCCGTGCCAGCAGCCGCGGTAATACGGAGGGTGCAAGCGTTAATCGGAATTACTGGGCGGAAAGCGCACGCAGGCGGTCTGTCAAGTCGGATGTGAAATCCCCGGGCTCAACCTGGGAACTGCATTCGAAACTGGCAGGCTGGAGTCTTGTAGAGGGGGGTAGAATTCCAGGTGTAGCGGTGAAATGCGTAGAGATCTGGAGGAATACCGGGGGCGAAGGCGGCCCCCTGGACAAAGACTGACGCTCAGGTGCGAAAGCGTGGGGAGCAAACAGGATTAGATACCCT
+
DDGCEBFGGCFCGGGGFGG8FFGGDGFCF8@DE9FGGFG9FCFEFFEG@BDFGGGFFEFGGGG8<D@CFD:FAAFGGGGFFGGGGGGDGGEG7+38BFGFGGF9EGFGGGAF9AFCGGFGEFGGGGG:@F:FAFGDE*FEFGFCF,<=FFEGGCFGGGFC7<CFFGGGCEC:E8:5+<+CEGGEG***<<@*;;>*AC?E*7E8CFG7:28*/#*79>F>5C?;:'EGC@C:/%B4<:GG>@E?:,FCF:8DGF:>GEE??FFFDCGCFB=F@E,@,,>D>F@;46FEF@,@:3,,C?FD<GGGFB8+FF8DGGGFF@,CDFFGGFCEGFF7EE9DA4+FF8FD8CECDGGGGGGGFED7FC@F>,FB@FFCFCGEF:7FGCCFFADCF<EC7GGC>GGGCFFFCC7FEECGGGGGFFGGGFFFC<AGGGGFGGGGC<CCC
@sE 32722
TGAGGAATATTGGTCAATGGGCGCAGGCCTGAACCAGCCAAGTAGCGTGAAGGATGACTGCCCTATGGGTTGTAAACTTCTTTTATATGGGAATAAAGTTTTCCACGTGTGGAATTTTGTATGTACCATATGAATAAGGATCGGCTAACTCCGTGCCAGCAGCCGCGGTAATACGGAGGATCCGAGCGTTATCCGGATTTATTGGGTTTAAAGGGAGCGTAGGTGGACAGTTAAGTCAGTTGTGAAAGTTTGCGGCTCAACCGTAAAATTGCAGTTGATACTGGCTGTCTTGAGTACAGTAGAGGTGGGCGGAATGCGGGGTGGAGCGGTGAAATGCTTAGATAGCACGAAGAACTCCGATTGCGAAGGCAGCTCACTGGACTGCAACTGACACTGATGCTCGAAAGTGTGGGTATCAAACAGGATTAGATACCCT
+
GGGGGGGCFGGGGGGGGGG8FGGGGCFGGGGGGGGGGGGGFGGGGGGFGGGGEGGGGGFCGDGFDGGGGGGGEFFGGGGGGGGGGG,FFGGGGGGFGDGGGGGGGGGGFGFGFGGGFFGGGGGGGGG9AFGGFGDFGFDFFF>GGGEDFFGGGGGGG9F?FFFG>C@FG7F@FFFCCFFFGG7FFCGEFFFEGFGFEEEGDFGCFG:FE?FGG9GFG@GDE@F<<GFGGGFFF<<2GD7F9EGDFEFB<83CFEC,38CBCCG<CE8EA@E=<6C57<?<7GFFB,FB6A,,D<>?E<?,GF=FCCGFC=@,44++@@,FEA@+FGDGFE<?9DEDFE,C<,GF@FFDE@EFC:CC7GFGC7GFGDFEFFFF?GFECECFGFGCAFECDFECGGFGFGCFGDGFCFEF@GE@GEEFFE<FAEFFB,FGGFGCCCA-
@sE 112
TGAGGAATATTGGTCAATGGACGAGAGTCTGAACCAGCCAAGTAGCGTGAAGGATGACTGCCCTATGGGTTGTAAACTTCTTTTATACGGGAATAAAGTGAGGCACGTGTGCCTTTTTGTATGTACCGTATGAATAAGGATCGGCTAACTCCGTGCCAGCAGCCGCGGTAATACGGAGGATCCGAGCGTTATCCGGATTTATTGGGTTTAAAGGGAGCGTAGGCGGACGCTTAAGTCAGTGGTGAAAGTTTGCGGCTCAACCGTAAAATTGCAGTTGATACTGGGTGTCTTGAGTACAGTAGAGGCAGGCGGAATTCGTGGTGTAGCGGTGAAATGCTTAGATATCACGAAGAACTCCGATTGCGAAGGCAGCCTGCTGGACTGTAACTGACGCTGATGCTCGAAAGTGTGGGTATCAAACAGGATTAGATACCCT
+
EFFFGGGGGGGGGFGGGGGGGGGGGGGGGCFGGGGGGGGGGGEGGGGGGGFFGGGGGGGGGGGGGGGGGGGEGGGGGGGGGGGGGGGCFCFCF8EFGGGGGGGGGGGFFGFFF,C9FGGFGGFGDGGGFEGGFGGDDGGEEDFGGGGGGE<FGGGGFGF+,@<D+=<:FFGACFGFG:77,,FE7:7:=FE5CF:CC:<EF:CFGG?CEGCB?CGFGBD-2;E#37DFGGC95D@*(0BE'CFC:C966/8CC?89FCFF:A1+F'D<D>F;9,7@>,FFGGFEGGGGGFGGCGFFFFFFDEGGGGGF?DEFD>+EDGGEEB8C=DGGGFFGGGGGGGGFFAFF8FEFAFFEGEDGFGDF+ECDF<FGGEDGD,GGGGGGGGGGGGGGFGGGGGGGGEGCGEGGGGGGGGGGGGGGGGGGGGGGGGGGGCFCCCCC
@sE 30278
TGGGGAATATTGCACAATGGGCGCAAGCCTGATGCAGCCATGCCGCGTGTGTGAAGAAGGCCTTCGGGTTGTAAAGCACTTTCAGCGGGGAGGAAGGCGGTGAGGTTAATAACCTCATCGATTGACGTTACCCGCAGAAGAAGCACCGGCTAACTCCGTGCCAGCAGCCGCGGTAATACGGAGGGTGCAAGCGTTAATCGGAATTACTGGGCGTAAAGCGCACGCAGGCGGTCTGTCAAGTCGGATGTGAAATCCCCGGGCTCAACCTGGGAACTGCATTCGAAACTGGCAGGCGAGAGTCTTGTAGAGGGGGGTAGAATTCCAGGTGTAGCGGTGAAATGCGTAGAGATCTGGAGGAATACCGGTGGCGAAGGCGGCCCCCTGGACAAAGACTGACGCTCAGGTGCGAAAGCGTGGGGAGCAAACAGGATTAGATACCCT
+
EFGGGGGGGGGGGGGGGGGCFGGGGGGGGGGGGGGGGGGGFFGGGGGGGGGGGGFGGCEGGGGGGGGGGGGGGGGGGGGGGGGGGGGEGGGGGGGGGGGGGGGGGFGGGGGGGGGGGGGGGGGGGGGGGGGGFGGGGGGFGGGGGGFFGGGGGCFEGGGFDGGGGFGGGGEG<FFEGGFGGGGCE8EGGGGGGDC*AFGGGGGGGGG0FDF=GEED?4?FF>5CE;EDEGGEEGGDEFGG>GEGGEGFG7<F=FGFGGGGC:EF>@FFECFAEFD;AAFF?CC;C6GC@B7GF8ABF<:,,GFGGFEEEFFEGGGFE@,@,,B?GGFB7=C7GGGGEF:FEFFF9FFBC,F=CC,FFDFF==:EGGGGDFFGGGGGGGEF8FCGGGFGGGGGGGGFEFCFEGGGEGGFFCCFEGGEFFFGGGFGGGGGGGGGGGGGCCCCC
@sE 114
TGAGGAATATTGGTCAATGGGCGAGAGCCTGAACCAGCCAAGTAGCGTGAAGGATGAAGGCTCTATGGGTCGTAAACTTCTTTTATAAGGGAATAAAGTTTTCCACGTGTGGAATTTTGTATGTACCATATGAATCAGGATCGGCTAACTCCGTGCCAGCAGCCGCGGTAATACGGAGGATCCGAGCGTTATCCGGATTTCTTGGGTTTAAAGGGAGCGTAGGCGGAATGTTAAGTCCGTTGTGAAAGTGTGCGGCTCAACCGTAAAATTGCAGTTTAAACTGGCTGTGTTGAGTACAGTAGAGGTGGGCGGAATTCGTGGTGTAGCGGTGAAATGCTTAGATATCACGAAGAACTCCGATTGCGAAGGCAGCTCACTAGACTGTCACTGACACTGATGCTCGAAAGTGTGGGTATCAAACAGGATTAGATACCCT
+
AFFFEFGFFFFCEFFGEFFADFFG:BCGGGGFFGFFGC<FFFEFGGGGGGGFGGGG8FFFC89CFCF8<FA=FC,C?<CE<EFAFG9,C9CFGGCGG,EA<<BAEFFF<4A+<9FFFE,B?<FF<@F<<EDFF?E,ECF,=ECECC8,3C9,3A<CD<FDGGGG7@CFEFEC,@@F>*C836<F*>9CGEC5EFEGGGEG++7,?C*4CC?F9,<A8(<0A;7*@5++20<C?FC:9,8/9=?EGFF8:(6@F@8@#18CF0?=A9FCAFB:A:.964?6.<<?+,+5,FDE0<CF9,9,,@8=+@+C@CFD9,848FGFFFC=5FCE,;C9FGGGGEF99,,,FFCCEFFFFCFGGFDCC77@GGGGCF<@E<CCCC5FC,,,E9FGCFFFCGFED7GGGFGGGGEGGF@E<FGGE;EEBFF@EC<@F<FBBC@B
@sE 35527
TGAGGAATATTGGTCAATGGGCGCAGGCCTGAACCAGCCAAGTAGCGTGAAGGATGACTGCCCTATGGGTTGTAAACTTCTTTTATATGGGAATAAAGTTTTCCACGTGTGGAATTTTGTATGTACCATATGAATAAGGATCGGCTAACTCCGTGCCAGCAGCCGCGGTAATACGGAGGATCCGAGCGTTATCCGGATTTATTGGGTTTAAAGGGAGCGTAGGTGGACAGTTAAGTCAGTTGTGAAAGTTTGCGGCTCGACCGTAAAATTGCAGTTGATACTGGCTGTCTTGAGTACAGTAGAGGTGGGCGGAATTCGTGGTGTAGCGGTTAAATGCTTAGATATCACGAAGAACTCCGATTGCGAAGGCAGCTCACTGGACTGCAACTGACACTGATGCTCGAAAGTGTGGGTATCAAACAGGATTAGATACCCT
+
FGGGGGGGGGGGGGGGGGF8EFEGGGGGDGGGGCGGGGGGGGGGGGGEGGGGGGGGGGGDGGGGGFGGGGGGGGGGGGGGFFGFCFFGCGGGGGEFGCGFGGCFGGDEGGC7EGGGFGGGGFFFGECGGGGGGGGFGG9BFFGEGGDF8FGEGGG7FGGGGGGFE7CCF<FGGGGGGGGC@FFGEDE0GEGD:FEEG>GG7B@?AFG7CEFFCF;GC>/D5EE:8GGGGFFFGGG?7DFBB@C@30<CD=F?7C>DEGDEGGGFF;CFCFC=AFEE@4@0FADE?GGE@FC5+F@BGGGF>EFFCCGEE@E>,8CECFBGGFEB5F4,AC,GGGEF;GFGGGFFE@CDCC,FGGGGDGGEEC@@F9GF88GFEFF@8FGGGGGGGF@FFEEFEFFGFGFF<EF<AFGGGGGGGGGGGFCFFGFFGFGGGGGCCCCC
@sE 116
TGAGGAATATTGGTCAATGGGCGCAGGCCTGAACCAGCCAAGTAGCGTGAAGGATGACTGCCCTATGGGTTGTAAACTTCTTTTATATGGGAATAAAGTTTTCCACGTGTGGAATTTTGTATGTACCATATGAATAAGGATAGGCTAACTCCGTGCCAGCAGCCGCGGTATTACGGAGGATCCGAGCGTTATCCGGATTTATTGGGTTTAAAGGGAGCGTAGGTGGACAGTTAAGTCAGTTGTGAAAGTTTGCGGCTCAACCGTAAAATTGCAGTTGATACTGGCTGTCTTGAGTACAGTAGAGGTGGGCGGAATTCGGGGCGTAGCGGTGAAATGCTTAGATATCACGAAGAACTCCGATTGCGAAGGCAGCTCACTGGACTGCAACTGACACTGATGCTCGAAAGTGTGGGTATCAAACAGGATTAGATACCCT
+
FGFGGGGGFGGGGCGGGGGGGGGGG:FGGGGGGGGGGGGFEFFGGGGGGGFGGGGGGFAFGGGGDGFGDGGGGGFFGGF<AFGCFGGFAEFFE?FGFGFFDGGGEF:DEGFFFDGGF<FFGGDEGGCFCFGE,BEF?E,,,,:BE,EFFC9EGGGGCD@FED8C@6==F=+@BA@7>:<@CCFFGFED1>6>>;CEGGGD=FFFBACE:FCFGFE>E>EEFBE@F+;2GCAFC@:&D;CE,<CCAACFFGDGEFCFGEGFEEEDGEFFF@<*FDCD@<FF;FFF<FF??ECE*GGGGFFGGGGGDEGF>FGF?DGC@7+:>,GGFGEEGEDFBFF?GGGGFGGGF@FGFGGF@@CFFGGFEGGFFF@GGFCEFFGGFFFGGGGGGEAGGGGGGGGGGGGCDFGCGFGDGFGGGGGGGGFGGGGGGGGGGGGCCCCC
@sE 30028
TGGGGAATATTGCACAATGGGCGCAAGCCTGATGCAGCCATGCCGCGTGTGTGAAGAAGGCCTTCGGGTTGTAAAGCACTTTCAGCGGGGAGGAAGGCGGTGAGGTTAATAACCTCATCGATTGACGTTACCCGCAGAAGAAGCACCGGCTAACTCCGTGCCAGCAGCCGCGGTAATACGGAGGGTGCAAGCGTTAATCGGAATTACTGGGCGTAAAGCGCACGCAGGCGGTCTGTCAAGTCGGATGTGAAATCCCCGGGCTCAACCTGGGAACTGCATTCGAAACTGGCAGGCTAGAGTCTTGTAGAGGGGGGTAGAATTCCAGGTGTAGCGGTGAAATGCGTAGAGATCTGGAGGAATACCGGTGGCGAAGGCGGCCCCCTGGACAAAGACTGACGCTCAGGTGCGAAAGCGTGGGGAGCAAACAGGATTAGATACCT
+
FGFCGDFGGGGCGGGGGGCF8FEGGGGGGGFGGGGGGGGFFAGFGGF:FFGGFGGFGGGGFGFGGFGGEFGGDEGGGGGGFGGGGGGGGGGGCECFGGGGGGGF?BDFGGGGGD,>DEGGFGFGGGF@<BFG8FCEGGDAFGFGGGGE@FGGGGGFGGC<FFGGG9=CCCGEGGGD?FGGGCE5C-;AG9?*C8C;:<?F5E8ACFGFGGGCE-19:48C*7C=/C8C>E2;0CF<FECAEGCEGE<FGFFC?FGF8FFGGGAGFFCGFEGF@G=EEEFFF@0;E7,FB,<B,9FF:BFGFGGGCFGEGGFFAFF;C,FDGGFCGF=D>=ECECEEGEB?GFF@,@,<C,F<FF?E?CGEB>GGGGEGGF@GGGGGGGGF<CFFE<FFFFFC7GGGFFFGGGGFCEGGGEFGGGFGGGFCGFEBEACFE9GGGFDCCCCC
@sE 118
TGGGGAATATTGCACTATGGGCGCAAGCCTGATGCAGCCATGCCGCGTGTGTGAAGAAGGCCTTCGGGTTGTAAAGCACTTTCAGCGGGGAGGAAGGCGATAAGGTTAATAACCTCATCGATTGATGTTACCCGCAGAAGAAGCACCGGCTAACTCCGTGCCAGCAGCCGCGGTAATACGGAGGGTGCAAGCGTTAATCGGAATTACTGGGCGGAAAGCGCACGCAGGCGGTCTGTCAAGTCGGATGTGAATGCCCCGGGCTCAACCTGGGAACTGCATGCGAAACTGGCAGGCTAGAGTCTTGTAGAGGGGGGTAGAATGCCAGGTGTAGCGGTGAAATGCGTAGAGATCTGGAGGAATACCGGTGGCGAAGGCGGCCCCCTGGACAAAGACTGACGCTCAGGTGCGAAAGCGTGGGGAGCAAACAGGATTAGATACCCT
+
FEDGGGGGGGGGGGGGGGGGFFGGGGGGGGGGGGGGGGGGGGGGGGGGGEDGGGGGGGFGGGFGGGGGGGGFDFGFGGGAFFDFFGGGGGGGGGEBFEGDGGEGGGGGGFGGGGGGGAFGGGGGGFGGGGGGGGEECGC8FG>C73@FGGDCFFGFGGGGD*3CEFGGGGGGGG7CFF9<78<C:1:?FFFGGAE8=GGGDD8FFFF)CFFF6$:);<F=9;5C3@EFDEC5:?C<F<<@<E9C;;EFGFA+<EDGEGFFFFFF@@FGGE><B>GF?@C>:FGFFFFGGGFGFC<DFDF?>A;C<CEEDEFFGFDAE4,@,GGFDE:>>FGGGGGGEFECC6FFFFEGFGGFGFAFGGDCGGGGEGFF=ECCGFCCC>F7GGGGGGGGGFGGGGGGFGFGFGGGGGGGDEFGGGGGGGGGGGGGGGGGGGGGGGGGCCCBB
@sE 119
TGAGGAATATTGGTCAATGGGCGAGAGCCTGAACCAGCCAAGTAGCGTGCAGGAAGACGGCCCTATGGGTTGTAAACTGCTTTTATAAGGGAATAAAGTGAGTCTCGTGAGACTTTTTGCATGTACCTTATGAATAAGGACCGGCTAATTCCGTGCCAGCAGCCGCGGTAATACGGAAGGTCCGGGCGTTATCCGGATTTATTGGGTTTAAAGGGAGCGTAGGCCGGAGATGAAGCGTGTTGTGAAATGTAGAGGCTCAACCTCTGCACTGCAGCGCGAACTGGTCTTCTTGAGTACGCACAACGTGGGCGGAATTCGTGGTGTAGCGGTGAAATGCTTAGATATCACGAAGAACTCCGATTGCGAAGGCAGCTCACGGGAGCGCAACTGACGCTGAAGCTCGAAAGTGCGGGTATCGAACAGGATTAGATACCCT
+
@FCFGGGGGGGGGGGGGGFGGGGGGGGGGFFGEGGGGDE@FE@FFG7CFGGGGGGFFGGGGEFGGGGGGGEEFGFGGGGGGGGDFGGDGGGGEGG9E9FFC9CFFGGGCFGFGGGGGGGGGFFEEFGGGGFGGGGFFGFEFGDGG>CF,FFFFFGGG<F7AFGF@8@7FEGGAFFGGGGGGFGDCC5=<BE5?<<E**<;C#5FF@7F8@>C2CFAC0/72/8C<>DFC>2,<<CAFCEGCGFE7,FGGF?@,/8FCF@2>8AFCC?GFFDAFD=GEDFD=5B,,B=,=A,FD@CCCC48,8>@C=+7ECGGFB>C8FDBA:CE>GEFCEF;<FAGFGF=,,FFA,CGFFFFFEGG7DF@@BFCGGFGF@EEFCB8GGGFFEGEEFFEGGFGGFFGGEFFFFFGGGGGGGGFGGGGGGGFFGGGCGGGGGGCCCCC
@sE 120
TGGGGAATATTGCACAATGGGCGCAAGCCTGATGCAGCCATGCCGCGTGTGTGAAGAAGGCCTTCGGGTTGTAAAGCACTTTCAGCGGGGCGGAAGGCGGTGAGGTTAATAACCTCATCGATTGACGTTACCCGCAGAAGAAGCACCGGCTAACTCCGTTCCAGCAGCCGCGGTAATACGGAGGGTGCAAGCGTTAATCGGAATTACTTGGCGGAAAGAGCACGCAGGCGGTCTGTCAAGTCGTATGTGAGATCCCCGGGCTCACCCTGGGAACTGCATTCGAAACTGGCAGGCGAGAGTCTTGTAGAGGGGGGTAGAATTCCAGGTGTAGCGGTGAAATGCGTAGAGATCTGGAGGAATACCGGTGGCGAAGGCGGCCCCCTGGACAAAGACTGACGCTCAGGTGCGAAAGCGTGGGGAGCAAACAGGATTAGATACCCT
+
EDCEFEG<FFFGGGGGGGFFCCFEEFGGGGFFGGGGDGGGGGGGGGG@:C@FFGGGGGCFFG,CFGEEFEDFCFGGGGGFFEFFGGGGGG+=FEFEG,=FFBFFF<CFFGFGGCFGC;FGGGGFGGEEGFGGGCGGD<FBFFF8C7CEG>FFFGCCGGF,?FAC8CFGCFCEGG>C7@78C5C88+:*<9+8>**1*+AECDGFFG+3+3<?**1)>:*).C*:)1;5/:E8CFA,?414(22,,FB=:,*577F88>CFF:<@*:CFD@>,F:,F;,GGFFD;33,FFFCFC+=FF=F=CGGF<CF=7GGGFFFBE@>8EGGGGFECEBDCCEFFC:@FEGGGFA8FDGFFGGGGGAGGF:BAGFFCD,C:FCEFGGFGGFFFFEGGFAFGGGGGGGFFE8F@GGFGF@,GGGGGFGEFGGGGGGGGGGGCGGGGCCCCC
@sE 121
TGGGGAATATTGCACAATGGGGGAAACCCTGATGCAGCGACGCCGCGTGAGCGAAGAAGTATTTCGGTATGTAAAGTTCTATCAGCAGGGAAGAAAATGACGGTACCTGACTAAGAAGCACCGGCTAAATACGTGCCAGCAGCCGCGGTAATACGTATGGTGCAAGCGTTATCCGGATTTACTGGGTGTAAAGGGAGCGTAGACGGTTGTGTAAGTCTGATGTGAAAGCCCGGGGCTCAACCCCGGGACTGCATTGGAAACTATGTAACTAGAGTGTCGGAGAGGTAAGCGGAATTCCTAGTGTAGCGGTGAAATGCGTAGATATTAGGAGGAACACCAGTGGCGAAGGCGGCTTACTGGACGATCACTGACGTTGAGGCTCGAAAGCGTGGGGAGCAAACAGGATTAGATACCCT
+
GGGGGFGGGGGGGGGGGGGGGGGGGGGGGGGGGGGGGGGGGGGGGGGGGGGGGGGGFFGEGCFGGGGFGGGGGGGGAFGGGGGGGGGGGGGGGGGFFFGGGGGGGGGGGGGGGGGCFGGGGGGGGGGGGGGGGGGGGG7@FGGGGGGGEGGGGDE:<ACFGGGGFFFFFFGGGGGEEEFFGGGFGG6>4?BFFGGFEEFGGGGFGGC>G-CFGFF77G??AGFGF?FCCFCEGGDDD>G9DGGGFEGGGF?GGGGGGG:=ADGGFCFFDF?=)GGGGGGGDEFFFEGEECGFECFDFFE<GGEC5GEEFFFFC7GEFEEFFFGGGGGGGGGGGFDFFDGGGGGGGGGGGGGFFGGGGCGGFGGGGGGGGFCGGGGFGGGGGGGGFFGGGGGGGGFGGGGFGGGGGFFFGGGCCCCC
@sE 122
TGGGGAATATTGCACAATGGGCGCAAGCCTGATGCAGCCATGCCGCGTGTGTGAAGAAGGCCTTCGGGTTGTAAAGCACTTTCAGCGGGGAGGAAGGCGGTGAGGTTAATAACCTCATCGATTGACGTTACCCGCAGAAGAAGCACCGGCTAGCTCCGTGCCAGCAGCCGCGGTAATACGGAGGGTGCAAGCGTTAATCGGAATTACTGGGCGTAAAGCGCACGCAGGCGGTCTGTCAAGTCGGATGTGAAATCCCCGGGCGCAACCTGGGAACGGCATTCGAAACTGGCAGGCTAGAGTCTTGTAGAGGGGGGTAGAATTCCAGGTGTAGCGGTGAAATGCGTAGAGATCTGGAGGAATACCGGTGGCGAAGGCGGCCCCCTGGACAAAGACTGACGCTCAGGTGCGAAAGCGTGGGGAGCAAACAGGATTAGATACCCT
+
CFGGGGEGGGGFGGGGGGGFFFGGGGGGGFGGGGGGGGGFGGDGDGG@FGGGGCFGFGFGGGGGGGGGGGGGGGAFGGGGGGGGGGGGGGGGGGECFGGGGGGGGFGAFGGFCFDGGGGGD@FGGGGGGGEDFGGGGGGGGGGGGGGGGGGGGG,?CCGGGGGGGGGGGGGGGDGGG9CFCEE>E/CC6@GCC;C8.;AE#-:6FCE:C?EGG5C7?AFFFFEGF>DCGGGEEC8.1@G@CGGGGGGFBB4=C@C>8BDB8#;ECF>,GCCB@C8:#%F86;E5:FCF8A>B,2<FE=B8?GGGGGF>GGGGFFEECD>48FFFFF=EB:C8CEE<9F:?CFE,FFCEFFDGGFAGECGGGFCEB>FDGF?@EGGGGGGGGGGGGGGGGGFEDGFEGGFCCDGGGGGGGFEEGGGGFFGFEFFEBGGGGGFGGGGGCCCCC
@sE 36098
TGGGGAATATTGCACAATGGGCGCAAGCCTGATGCAGCCATGCCGCGTGTGTGAAGAAGGCCTTCGGGTTGTAAAGCACTTTCAGCGGGGAGGAAGGCGGTGAGGTTAATAACCTCATCGATTGACGTTACCCGCAGAAGAAGCACCGGCTAACTCCGTGCCAGCAGCCGCGGTAATAAGGAGGGTGCAAGCGTTAATCGGAATTACTGGGCGTAAAGCGCACGCAGGCGGTCTGTCAAGTCGGATGTGAAATCCCCGGGCTCAACCTGGGAACTGCATTCGAAACTGGCAGGCTAGAGTCTTGTAGAGGGGGGTAGAATTCCAGGTGTAGCGGTGAAATGCGTAGAGATCTGGAGGAATACCGGTGGCGAAGGCGGCCCCCTGGACAAAGACTGACGCTCAGGTGCGAAAGCGTGGGGAGCAAACAGGATTAGATACCCT
+
GGG,@CFFFGGCGGGGGAFF@EGGGGGGGGGFECFE<EEGG8<FGGGFGGGGGGGGEC<FFGFFG=BBCEGGGGGFGFGGGGFGFFGDDGCEGGGGGGDDGGGGGGGGGCCGFFDFGGGGGGGDFGGGGFF9F@ECFGGFGGGGCFFCGGGGGFFCFGGF7FGFFCECAFGGEGGDGG,CFG>C5:EC8<+**/;1CGFFG5CCFGGG8CFFG:C>?A-79FGDECE@>EGFCGC4CGGG5<75,0-6CC3*:ECGGGFD72FCDFGFGGGCF@CA<?<F@C9EG@,<FGGFD,DDF9FCFGDGF@7CGGGFCGGFGGE@8DEGFFCGGFF@?F<FA+7FCCFFGFC=,CFGF9,GE<DGGGGGGEF7FFECGGDGGFDGGFGGGGFGFCC,7GGGEFFC8FGGGECGEECGGGGGFE<,@EFBEECFFGGGCFFGCCBCC
@sE 124
TGGGGAATATTGCACAATGGGCGCAAGCCTGATGCAGCCATGCCGCGTGTGTGAAGAAGGCCTTCGGGTTGTAAAGCACTTTCAGCGGGGAGGAAGGCGGTGAGGTTAATAACCTCATCGATTGACGTTACCCGCAGAAGAAGCACCGGCTAACTCCGTGCCAGCAGCCGCGGTAATACGGAGGGGGCAAGCGTTAATCGGAATTACTGGGCGTAACGCGCACGCAGGCGGTCTGTCAAGTCGGATGTGAAATCCCCGGGCGCAACCTGGGAACTGCATTCGAAACTGGCAGGCTAGAGTCTTGTAGAGGGGGGTAGAATTCCAGGTGTAGCGGTGAAATGCGTAGAGATCTGGAGGAATACCGGGGGCGAAGGCGGCCCCCTGGACAAAGACTGACGCTCAGGTGCGAAAGCGTGGGGAGCAAACAGGATTAGATACCCT
+
GFFGGGGGGGGEGGGGGGGEFGGGGGGGGGGGGGGGGGGGGGGGGGGGGGGGGGDFGGGGGGGGFGDGFGGEGGGGGGGG=F9FFGGDGGCECE8ECCEGFGFFGGGGGFF<FFEG8DFGGGC7<FGCGFEAF@CGFCCFCFGFDECG>FDGGGGGGDGGGFGDFGGGGEEEEGDE:CFGGGGE5***:8;*;;C>EFCG:*AFFCC+:<85C8:.*4/)-<6>),13>C<>7B>,1<<<C0:7:1:5=?:CGCF;GG1C>#:9@CFEEF81CGGGBG=FF<;:CGGGFGGGCDGGGFFFDDFA9FFCCCFFFD,9E>,@,EEEGGFE6FGEEFEEA4+@CDFFGGGGFF<FGFEFGGGGF@CF:CGGGGGEGGGCECEEDGGGGGGGGFFEEGGFEGFFGGGGGFEFFB6FCGGGGGGFEC<FEEFGGFGGGFGGCCCCC
@sE 36251
TGGGGAATATTGCACAATGGGCGCAAGCCTGATGCAGCCATGCCGCGTGTGTGAAGAAGGCCTTCGGGTTGTAAAGCACTTTCAGCGGGGAGGAAGGCGTTAAGGTTAATAACCTTGGCGATTGACGTTACCCGCAGAAGAAGCACCGGCTAACTCCGTGCCAGCAGCCGCGGTAATACGGAGGGTGCAAGCGTTAATCGGAATTACTGGGCGTAAAGCGCACGCAGGCGGTCTGTCAAGTCGGATGTGAAATCCCCGGGCTCAACCTGGGAACTGCATTCGAAACTGGCAGGCTAGAGTCTTGTAGAGGGGGGTAGAATTCCAGGTGTAGCGGTGAAATGCGTAGAGATCTGGAGGAATACCGGTGGCGAAGGCGGCCCCCTGGACAAAGACTGACGCTCAGGTGCGAAAGCGTGGGGAGCAAACAGGATTAGATACCCT
+
CFFGGGGGGDFGGGGGGGGGGGGGGGGGG8FFGFGGGGFFGGGGFGGGGGFGGFFEGGFGGGFFGFCE8BFEFFFFGGG8EDGGGGGCFGCF+8AFGGGGGGGGGGGGGEGGGGGGGFDFGGGGFGGGGGG9FECEEEFGGFE@FFGG>FGGGGGGGGGGGGGD@FGGGDGEGGGCDFCC7CGGGGGGGFGCC6C8E7C@5CCFE<:.82;C8683;@GDE=8:F>E=EEFCCCF6,>E@ACC?E@>D6?#<0A<5GFGFFF7GGFFGGGFFFC=@,FGFCGFECFGGFCGF<,AFF7B,DFGGGGGGGGGFECGFC>E=CFGGGFFFEDGGFFGGGGGGGDGFGGGGFEC8ECAF<<7GFGGGGGCGFF:@FGEEEBDGGGGGFFGGGGE<GGGECF,FCFFFEGGGFEEGGFFEFFFFEE,B@@GGFGF9GGGGCCCCC
@sE 35175
TGGGGAATATTGCACAATGGGCGCAAGCCTGATGCAGCCATGCCGCGTGTGTGAAGAAGGCCTTCGGGTTGTAAAGCACTTTCAGCGGGGAGGAAGGCGATAAGGTTAATAACCTCATCGATTGACGTTACCCGCAGAAGAAGCACCGGCTAACTCCGTGCCAGCAGCCGCGGTAATACGGAGGGGGCAAGCGTTAATCGGAATTACTGGGCGTAAAGCGCACGCAGGCGGTCTGTCAAGTCGGATGTGAAATCCCCGGGCTCAACCTGGGAACTGCATTCGAAACTGGCAGGCTAGAGTCTTGTAGAGGGGGGTAGAATTCCAGGTGTAGCGGTGAAATGCGTAGAGATCTGGAGGAATACCGGTGGCGAAGGCGGCCCCCTGGACAAAGACTGACGCTCAGGTGCGAAAGCGTGGGGAGCAAACAGGATTAGATACCCT
+
FGFGGDGGGGGGGGGGGGGCFGGGGGGGGGGGFFGGGGGFFGGGGGGGGGGGFFGGGGGGGDFCFGGGFGEEFGGFGGGFAGGGGGGGEECFGG8EEGGGDF:<DFFDFFAFGGGGFGDDGGAD,ECFFGFFCGCCFGGGGGGGGGGE>FEG8FGGGGGG:FFDG78FGGCGGGGG?FFC77FEG5:CGC58EE**:E<F6C9F;993<FF=C:85,-27.93:C1:CC8?:E;86?<CEFDGEFGF@D96:FGEGGGGFFFGGEFCFGFFCFCFFBFGC@F9CE9DGGFEGGGEBF8C@8@,GFGFDGECGGGE9E8F@FEFGGDFEC=GCGGGGFFEGGFF?DF=EECAFGFGGFEGEF:GFCGGGDFDGGGF@GCGGGGGGGGGGGFGFGGGGGGFFCGGGGGEFFFFGGGGGGGGGGFAGFFFGGGGGGGGGCCCCC
@sE 26841
TGGGGAATATTGCACAATGGGCGCAAGCCTGATGCAGCCATGCCGCGTGTGTGAAGAAGGCCTTCGGGTTGTAAAGCACTTTCAGCGGGGAGGAAGGCGATAAGGTTAATAACCTCATCGATTGACGTTACCCGCAGAAGAAGCACCGGCTAACTCCGTGCCAGCAGCCGCGGTAATACGGAGGGTGCAAGCGTTAATCGGAATTACTGGGCGTAAAGCGCACGCAGGCGGTCTGTCAAGTCGGATGTGAAATCCCCGGGCTCAACCTGGGAACTGCATTCGAAACTGGCAGGCTAGTGTCTTGTAGAGGGGGGTAGAATTCCAGGTGTAGCGGTGAAATGCGTAGAGATCTGGAGGAATACCGGTGGCGAAGGCGGCCCCCTGGACAAAGACTGACGCTCAGGTGCGAAAGCGTGGGGAGCAAACAGGATTAGATACCCT
+
F<FFFEFGGFGCGGGFFGGF8F@FGGGGGGGGGGGGGGFGGGGGGGEFEGGGGGGGGGGGGGGGGGGGGGDGGFFGGGGFFFFFGGGGGGGGGGGGGGGGGGDFGAFFGGGGGFGGGCFGGGGFGFF><FFF>FGGEGGFGG8FGGGGGDGGGGGGGG7CECCGFFFFGGGGGGEGGGF7CGGC:8CC?CC5C*;>EGFGD6C5<3<C-@C58*8<;2%79;EGDDEEG:<C89:72EF@AE:E5CG;GGA4::B91@:@3,F9>>A,>,;>8,,@+,GD>E8*1)FFD=<=F9@<8)DE9CFGCFGGGGEGGGGFDCGFCFF8FA4:GFGEFDEFA7@+GCGFCFCGFGF@=GEEFGGEF@EFEGGGGFDGGEDFGGFCF@GGGGGGFFGCEGFCGF@FDFGEEGGGGGGGGGGGGGGFFCFFFFFGGGGGGGGGCCCCC
@sE 128
TGGGGAATTTTGCGTAATGGGGGCAACCCTGACGCAGCAACGCCGCGTGCGGGACGACGGCCTTCGGGTTGTAAACCGCTTTCAGCAGGGAAGAAATTCGACGGTACCTGCAGAAGAAGCTCCGGCTAACTACGTGCCAGCAGCCGCGGTAATACGTAGGGAGCGAGCGTTATCCGGATTCATTGGGCGTAAAGAGCGCGTAGGCGGCCTCTCAAGCGGGATCTCTAATCCGAGGGCTCAACCCCCGGCCGGATCCCGAACTGGGAGGCTCGAGTTCGGTAGAGGCAGGCGGAATGCCCGGTGTAGCGGTGGAATGCGCAGATATCGGGAAGAACACCGATGGCGAAGGCAGCCTGCTGGGCCGCAACTGACGCTGAGGCGCGAAAGCTAGGGGAGCGAACAGGATTAGATACCCT
+
EFGGGGGGGGGGGGGGGGGGGGGGGGGGGGGGGGGEGGGGGGGGGGGGGGGGGGGGGCFEGGGGGFGGCEGGGGGGGGGGGGGFGGGGGGGGGGGG9FGFGGGGGGGGGGGGGGGGGGGG@GGGGGFGFGGGGGG7EFGGGGGGG8CFGC7FFFGGCGGGGGGGGGECEGG=;<28EEG5EGGF+A78C8:5CFFFGD>EDD8E6>EEGGF+00@9<<ED91=FF4C*<E9C5?E55;FGGFF:CC5F<@;C;CEFGDDD5>FEDBE>+5+DD>18+>;=8E=FCCFCGFCA=8B+@FEF@E@+@>+B>9FA+C+DGCB8ECEE@EFGGEFC6?C=?C?BFC:,F@9FGFGGGGGF8EEEDDEGGGFFEF@:GFGEDGGGGGGFEGFFFGGGGGEGEEE@AFGGAGGFF8GCCCCC
@sE 22652
TGGGGAATATTGCACAATGGGCGCAAGCCTGATGCAGCCATGCCGCGTGTGTGAAGAAGGCCTTCGGGTTGTAAAGCACTTTCAGCGGGGAGGAAGGCGTTAAGGTTAATAACCTTGGCGATTGACGTTACCCGCAGGAGAAGCACCGGCTAACTCCGTGCCAGCAGCCGCGGTAATACGGAGGGTGCAAGCGTTGATCGGAATTACTGGGCGTAAAGCGCACGCAGGCGGTCTGTCAAGTCGGTGGTGAAATCCCCGGGCTCAACCTGGGAACTGCATTCGAAACTGGCTGGCTAGAGTCTTGAAGAGGTGGGTAGAATTCCAGGTGTAGCGGTGAAATGCGTAGAGAGCTGGAGGAATACCGGTGGCGAAGGCGGCCCCCTGGACAAAGACTGACGCTCAGGTGCGAAAGCGTGGGGAGCAAACAGGATTAGATACCCT
+
@F,CFEFGGGE9FGGFGG<B,CFCEGGGGCGG9,EFGGGGCFFGGGGFGFCFGFFFGFFGGGDFFGGG8CE7EGGFGGGFGCGFGC:BFGB>F>D<BE7C:CDE9F<BFGGGGFGCF8=7CCC73>@BFEF9>>C@<*38>FGDFCG*>CEFF,CFEFF:FC9<F6:8<<7CCCF*,CFC>E5>>*;8::9CE8C5AG?F=5EFF79:,@58*:*58@0)46:C?87C2*:C8?6-0:*1*/CC#+D/;DD?<FC=>E@52FDCDA8F9FFCFFFDE@?<;?-;:88BB:,D=EE<D5B3,3,5,,A,BB,FC;>,DFFE,>,8GGFEEAFDGFFFC+=7GGGF8CD,A=8F=FC,ECD>+DFF4,FEEECCGE7CC7@B<8EFGFAGGFFEGGEFEGFC6CGGGGFFFGEFCFECGFFGFE<GFFGGGGGGGGGGCCCCC
@sE 33672
TGGGGAATATTGCACAATGGGCGCAAGCCTGATGCAGCCATGCCGCGTGTGTGAAGAAGGCCTTCGGGTTGTAAAGCACTTTCAGCGGGGAGGAAGGCGATAAGGTTAATAACCTCATCGATTGACGTTACCCGCAGAAGAAGCACCGGCTAACTCCGTGCCAGCAGCCGAGGTAATACGGAGGGTGCAAGCGTTACTCGGAATTACTGGGCGTAAAGCGCACGCAGGCGGTCTGTCAAGTCGGATGTGAAATCCCCGGGCTCAACCTGGGAACTGCATTCGAAACTGGCAGGCTAGAGTCTTGTAGAGGGGGGTAGAATTCCAGGTGTAGCGGTGAAATGCGAAGAGATCTGGAGGAATACCGGTGGCGAAGGCGGCCCCCTGGACAAAGACTGACGCTCAGGTGCGAAAGCGTGGGGAGCAAACAGGATTAGATACCCT
+
AF8EFEGGFGCFDEFFGFCFFEFDEGGG8EFGF,EFFGE=9CCEEFF+@FF@,9@C?F,-CFFGCCCCCF7CF@BCFFFFGGCGGGGGDE:=F+,?FGEGDCGD9CFDGECG=FGGGGFGCDD@BFF7DF7BCEGGE:@D:D,,3,>*>FC@ECC:CC<<C:F,<,<:<:*341:,,CGGGDGGE8CCC7:8/2;:*+3;CGGGC9::CC*;C<CDC69D6;:CECE:EC5#*FC7,:E6?CCC<CEFCD:CCDFEC>2D>:1FF<@,GGGGGGD9DF<D>=@#CGFCFFFDGEDGF@=,9FF9FB8+CCDBAFGFE8FEE8FFGFC+==GFFAFFGFF=C>9,8FGGFGGGGCBGGGF:@@+FEGGGFGGGGGECECDF?FGFGEGGGFE@7ECGGGEF8GFEGGEFDEFEDGGGFGGFGFCFF<GFFFF@FAEGCCCBC
@sE 131
TGGGGAATATTGCACAATGGAGGAAACTCTGATGCAGCGACGCCGCGTGAGTGAAGAAGTAATTCGTTATGTAAAGCTCTATCAGCAGGGAAGATAGTGACGGTACCTGACTAAGAAGCTCCGGCTAAATACGTGCCAGCAGCCGCGGTAATACGTACGGAGCAAGCGTTATCCGGATTTACTGGGTGTAAAGGGAGTGTAGGTGGCATCACAAGTCAGAAGTGAAAGCCCGGGGCTCAACCCCGGGACTGCTTTTGAAACGGTGGAGCTGGAGTGCAGTAGAGGCAGGTGGAATTCCTAGTGTAGCGGTGAAATGCGTAGATATTAGGAGGAACACCAGTGGCGAAGGCGGCTTGCTGGACTGTAACTGACACTGAGGCTCGAAAGCGTGGGGAGCAAACAGGATTAGATACACT
+
CGGGGFEGGGGGGFGGGEFGGGFGFGFCFGFGCFEGGGGGGGCFGGG:BFEGGAFCFEECCFECAFC<DFGACGGGGGFFGGFFCGGGDGBFGF9DFGGGGGDGGECF<FFCCDGCFGGGGGGEGDFCFGGAD=8F7FFDGFFFEGGGECG9C9FEGG:BFF>*24*>FCF,<BEGFBCECG=FFF433:EC?F=7EEGGGG;%3C:=E#2:@2C9B6B56FCCF7CB<F6>>8:@#FC37C>5F=>GF=B6C,@,@8806488F=8?CFEADFE5,,9,49,,FE?,CGFCD8EFE<ECGFCB8GEFF@E4??,B@-E@E,<GGGGFE?AGEFEAGFEEDGGFGFCGGGGGGFFCFFDFGFGGGGGGGFFFFGGFFGGGGGGGGEFEGFGFFFCGFDGFFGFGGDGFFE,CCACC
@sE 34475
TGGGGAATATTGCACAATGGAGGAAACTCTGATGCAGCGACGCCGCGTGAGTGAAGCAGGAATTCGTTATGTAAAGCTCTATCAGCAGGGAAGATAGTGACGGTACCTGACTAAGAAGCTCCGGCTAAATACGTGCCAGCAGCCGCGGTAATACGTATGGAGCAAGCGTTATCCGGATTTACTGGGCGTAAAGGGAGTGTAGGTGGCATCACAAGTCAGACGTGAAAGCCCGGGGCTCAACCCGGGGACTGCTTTTGACACTGTGGAGCTGGAGTGCAGGAGAGGCAAGTGGAATTCCTAGTGTAGCGGTGAGATGCGTAGATATTAGGAGGAACACCAGTGGCGAAGGCGGCTTGCTGGACTGTAACTGACACTGAGGCTCGAAAGCGTGGGGAGCAAACAGGATTAGATACCCT
+
GFGGGGGFFGFGGGGGGGGGFGGEFGFEFGGGGG<C?D7:FCEEFGG@@FBFGFGE,EF,6=CFGFCFCCFFGFG9FGGCAFE9?FFGGEGFGF9,BFGFFEGGGGGGGGGGGGFAEFGGGGCFGEC<CFDF7,8DEGFGF8ACEC:F>FCFFCDFFFCGGGGGGGGC>CEE9;FEDD@9BC=D7F;D9=1=B7>4=EFC7;FFGFCFBC:<BCE@GFCG#9#,3@@BGF#GFCCDBFDF@@<#8C5AA@7=<F;ADE#70<E=GC+=8'<EDF?G99ECEEFFCFFBFE=AE@EFE<:<GGGGFDFDB?C5+=CFFFGDFFEEC,EFEC<@@@:,F@FCB@E7FB,GFFEGGC@EFF@<;9GGGGGGFFFE<EGF@FB,C:FFECGDGFC@E<GGGF<FFEFGGGFEGGGCCCCC
@sE 33136
TGAGGAATATTGGTCAATGGACGAGAGTCTGAACCAGCCAAGTAGCGTGAAGGATGAATGCCCTATGGGTTGTAAACTTCTTTTATAAGGGAATAAAGTGAGGCACGTGTGCCTTTTTGTATGTACCGTATGAATAAGGATCGGCTAACTCCGTGCCAGCAGCCGCGGTAATACGGCGGATACGAGCGTTATCCGGTTTTATTGGGTTTAAAGGGAGAGTAGGCGGACGCGTAAGTCAGTTGTGAAAGTTTGCGGCTAAACCGTAAAATGGCAGTTGATACTGGGTGTCTTGAGTACAGTAGAGGCAGGCGGAATTCGTGGTGTAGCGGTGAAATGCTGAGATATCACGAAGAACTCCGATTGCGAAGGCAGCTTGCGGGACTGTAACTGACGCTGATGCTCGAAAGTGTGGGTATCAAACAGGATTAGATACCCT
+
@FFFGFEEFGGDGGGGGGEFFFF@7@CFCGGGFGFGF,A<FFFGGGG@7F7CFG9FF9C@CEEC@,EFGG7F,<@CCE9,E?,C9B<,<EFCFAFCDFGGFDEGGGGGBEC5BACE,,@BB,@FAF,?FGG8FFF9:,4?,,+?++8?F?F=B+:CFG,=>F,F7@F7@FGG9=F++5C*5*75><**=:CG<<<*3:C@EC:,8*1:C?>FG?EFC3**+1@0/8*)>4#33,7.%,<:CF$FC4'C30:C::3/8+EFB0:FF9GFB,DDA,,,E@D=GF@+,8FB,<EFDBE<,<C,E<EE<4+EGFE>>4=GGFDCFB@@5C@9,,<,,CEE@-,DC8AF@FEF@A9C6@:FCFAF@8CD=,@FC,AECCF7@,E,GFEGFFDGFCCFFEGGDEECC@<CAECCEGGFGGFGGFBBGGGGGGGGGGF<C<B@
@sE 134
TGGGGAATATTGCACAATGGGCGCAAGCCTGATGCAGCCATGCCGCGTGTGTGAAGAAGGCCTTCGGGTTGTAAAGCACTTTCAGCGGGGAGGAAGGCGTTAAGGTTAATAACCTTGGCGATTGACGTTACCCGCAGAAGAAGCACCGGCTAACTCCGTGCCAGCAGCCGCGGTAATACGGAAGGTGCAAGCGTTAATCGGAATTACTGGGCGTAAAGCGCACGCAGGCGGTCTGTCAAGTCGGAGGTGAAATCCCCGGGCTCAACCTGGGAACTGCAGTCGAAACTGGCAGGCTAGAGTCTTGTAGAGGGGGGTAGCAGTCCAGGCGTAGCGGTGAAATGCGTAGAGACCTGGAGGAATACCGGTGGCGAAGGCGGCCCCCTGGACAAAGACTGACGCTCAGGTGCGAAAGCGTGGGGAGCAAACAGGATTAGATACCCT
+
GFGGGGGGGGGGGGGGGGGFGGGGGGGGGGGGGGGGGGGFFGGGGGGGG@@FGFDGFGDFGGFGGGGG<FEGGGGGGGGGGGGGGGGGGGGGGGGGGGGDDGGGG<FDFFGGGGDFCFF++6+>FGD<+:@FCCGGGGGGGGGGFFFGEGGGGGGFGGFFDGFGGGGGGGGECEEGGFFGGC<FD,7FGFG5E88:EG@ECG586:?9C6;CG::>56CD>;>C:3:7*>5*CC>6E<?:9CFEE#F?44-C0<F>*FCGCD,FDA<CGGGFDG8C9#&FCGACCGGFD<3,99=<@:B,,GGGGGGGEF6GGFE58@FCEFD@EEECB5GEF==C9++:8=FD?FCFF<GGGGFDFEC7GEEGEFCGFFC7EGGDEGGGFFFCGGGGFGGFGGEFCC,EEFCEEGGGFEGGGGGGGGGGFFEAFFGGGGGGEFFFCCCCC
@sE 135
TGGGGAATATTGCACAATGGGCGCAAGCCTGATGCAGCCATGCCGCGTGTGTGAAGAAGGCCTTCGGGTTGTAAAGCACTTTCAGCGGGGAGGAAGGCGTTAAGGTTAATAACCTTGGCGATTGACGTTACCCGCAGAAGAAGCACCGGCTAACTCCGTGCCAGCAGCCGCGGTAATACGGAGGGTGCAAGCGTTAATCGGAATTACTGGGCGTAAAGCGCACGCAGGCGGTCAGCCAAGTCGGATGTGAAATCCCCGGGCGCAACCTGGGAACTGCATTCGAAACTGGCAGGCTAGAGTCTTGTAGAGGGGGGTAGAATTCCAGGTGTAGCGGTGAAATGCGTAGAGATCTGGAGGAATACCGGTGGCGAAGGCGGCCCCCTGGACAAAGACTGACGCTCAGGTGCGAAAGCGTGGGGAGCAAACAGGATTAGATACCCT
+
EFFGGGGGGGGGGGGGGGGFFGGGGGGGGGGGGGGGGGGGAFGGCGGGGGGGGGGGGGGGDGGGGGGGCGGGGGGGGGGGGGGGGGGGGGGGGGGGGGEGGGGGGGGGFGGGGGGGGGGGGCFGGGGGGGGGGGGGGGGGGGEGGGGGGG@<FGFGGDGGGGFGGGFCGGGGG*8CEGGGGGGGG>C/,3AEE:88FFCFDCGGGF7EGGGFGEE:CBF4+2EGEFEFDE81/#F<FFEGGG:?/CE:6=AFDFGBEFA9@#:>DEFFFFEE9FGC?@FG<EECE5,<CCAGC@,FGEFDDCCDCGF>GGGFFAECD@4,DFGGFFB>CAGGGGFE@EFFEDF?FFD=:9GGGGGGGFGGGGGGGEEGGGGDGDGGECEGFGFFFGGGGGGDGGGGGFGGGGGGEGDGGGDGGGGFFFGFGGGGFGGGGGGGGGGDCCCCC
@sE 136
TGGGGAATATTGCACAATGGGCGCAAGCCTGATGCAGCCATGCCGCGTGTGTGAAGAAGGCCTTCGGGTTGTAAAGCACTTTCAGCGGGGAGGAAGGCGATAAGGTTAATAACCTTGGCGATTGACGTCACCCGCAGAAGAAGCACCGGCTAACTCCGTGCCAGCAGCCGCGGTAATACGGAGGGTGCAAGCGTTAATCGGGATTACTGGGCGTAAAGCGCACGCAGGCGGTCTGTCAAGTCGGATGGGAAATCCCCGGGCTCAACCTGGGAACTGCATTCGAAACTGGCAGGCTAGAGTTTTGTAGAGGGGGGTAGGAGTCCAGGTGTAGCGGTGAAATGCGTAGAGATCTGGAGGAATACCGGTGGCGAAGGCGGCCCCCTGGACAAAGACTGACGCTCAGGTGCGAAAGCGTGGGGAGCAAACAGGATTAGATACCCT
+
DFFGGGGGGGGGGGGGGGGGGGGGGGGGGCFGGGGGGGGGGEGGGGGFGFGGGGGGGGGGGGGFGGGGFGGGGGGGGGGGGGEGGCGGEGDGDEGGGGGGGGGGGFGGGGGGGGGGGGDGGGGFGGDFCCFGGFCGCGGFGGFGGGGB@EGGGFFGGGGGGGGF>9F:FGGGGGGGFGGFGGGGGCEDGGFG8;8;F7<EDGGEFC?C8CFGE*:5C<C@9=52<>G<CCFCFF>4<BF<<9FFCFF/EG=<CC@?EC8C><2E@FGGFFFD@,FF:F@+@7,+:CFF>39FF@3,73>1,,GGFGC>CGGGFC4,6,6,8>,,GGGGGABC>GGGGF?7GGGGGE==:DD<EE5?GFGGFDFCF7EFBF:EGGFDGDGGGGFEGFGGGGFEGGGGGGGGGGGGGGFGFEFF7GGGGFGFGGFGFGGGGGGGGGGGCCCCC
@sE 137
TGGGGAATATTGCACAATGGGCGCAAGCCTGATGCAGCCATGCCGCGTGTGTGAAGAAGGCCTTCGGGTTGTAAAGCACTTTCAGCGGGGAGGAAGGCGATAAGGTTAATAACCTCATCGATTGACGTTACCCGCAGAAGAAGCACCGGCTAACTCCGTGCCAGCAGCCGCGGTAATACGGAGGATCCGAGCGTTATCCGGATTTATTGGGTTTAAAGGGAGCGTAGGTGGACAGTTAAGTCAGTTGTGAAAGTTTGCGGCTCAACCGTAAAATTGCAGTTGATACGGGCTGTCGTGAGTACAGTAGAGGTGGGCGGAATTCGTGGTGTAGCGGTGAAATGCTTAGATATCACGAAGAACTCCGATTGCGAAGGCAGCTCACTGGACTGCAACTGACACTGATGCTCGAAAGTGTGGGTATCAAACAGGATTAGATACCCT
+
EFGGG,FGGGGGGGGGGGGGGGGGGGGGGDFGGGGGGGGGGGGGDGGCGGGGGGGGFGGGGGGGGGGGGGGGGFEFGGGGAFGFG9FGGGGFGGFGGGGGGGEFFGGGGEGGG=,>FCDFFGGGFCGGGGG9CCGGGDGGGGGGGGGGDGGGGGFGGCFGGGFCGGEGGGGGGEGGGE@FGGGGG<?CGCCCEGGGGG9E>:BCE:C/CFGEG>C?004+)<:,0.8>CF>:FC<F=;DD<:C?@FD?>FAAD?F?7==@@,CGFGGFGGFFBD9D?7:/FD6=E=+GGGGGF=,GEEDFFFGGGGGFFCCGEC8F@,8GGGGGFEE=>FGEEAEC9GFFC9EFFGGFFGGGGGGGF8GDGGGGFF7GGGDEGGGGGCGFFGGGGGGGGGDCFGFEFFFFEDGGGFFGGGGGGFFEEGGGGGGGGFGGGGGGGGGGCCCCC
@sE 20852
TGAGGAATATTGGTCAATGGGCGAGAGCCTGAACCAGCCAAGTAGCGTGAAGGATGAAGGCTCTATGGGTCGTAAACTTCTTTTATATGGGAATAAAGTTTTCCACGTGTGGAATTTTGTATGTACCATATGAATAAGGATCGGCTAACTCCGTGCCAGCAGCCGCGGTAATACGGAGGATCCGAGCGTTATCCGGATTTATTGGGTTTAAAGGGAGCGTAGGTGGATTGTGAAGTCAGTTGTGAAAGTTTGCGGCTCAACCGTAAAATTGCAGTTGAAACTGGCAGTCTTGAGTACAGTAGAGGTGGGCGTAATTCGTGGTGTAGCGGTGAAATGCTTAGATATCACGAAGAACTCCGATTGCGAAGGCAGCTCACTAGACTGTTACTGACACTGATGCTCGAAAGTGTGGGTATCAAACAGGATTAGATACCT
+
FGGGGGGGGFFGGGGGGGD?FGGFGGCFGGGGGGGFGGGGGGCFEFG6CFGGCCFGD<CEF<FGGFGCECFEGGGGGGGGG9CF?FGFCEFGGCEFFCF9F<EGGG7FGFFGGGGFGGDFGG9FFF<,C?EFGFD,CEFGGG7CCD:FGGGDG@<+>F8C>FCFE@+:>FGGGG7FC@7@F,>FE>?*>FEFFGE7EC:9=EFFFG<GE?FC9BC5CBE81;*:F@;@3>A/FF<<<FC@<:96.<3936C7=EEDGE>BCC@CEFF='F8:<=9ADC7495<F8FGBFFDD<=CCGGGGFF<EEF>=7C9,:=@8B7FECEB5+F7EEE?@,AFFEFFEDFCEE7FFC,9FE8+C:?GCFBGGGEAGGFFGGFEEAGFEGDFGGFGGFFFAGGFC6@GFF@EFFDC7EGFGFGGGGGGGFCFFDEFC;,,BC@C
@sE 139
TGGGGAATATTGCACAATGGGCGCAAGCCTGATGCAGCCATGCCGCGTGTGTGAAGAAGGCCTTCGGGTTGTAAAGCACTTTCAGCGGGGAGGAAGGCGGTGAGGTTAATAACCTCATCGATTGACGTTACCCGCAGAAGAAGCACCGGCTAACTCCGTGCCAGCAGCCGCGGTAATACGGAGGGTGCAAGCGTTAATCGGAATTACTGGGCGTAAAGCGCACGCAGGCGGTCTGTCAAGTCGGATGTGAAATCCCCGGGCTCAACCTGGGAACTGCATTCGAAACTGGCAGGCTAGAGTCTTGTAGAGGGGGGTAGAATTCCAGGTGTAGCGGTGAAATGCGTAGAGATCTGGAGGAATACCGGTGGCGAAGGCGGCCCCCTGGACAAAGACTGACGCTCAGGTGCGAAAGCGTGGGGAGCAAACAGGATTAGATACCCT
+
DFGGGGGGGGGGFGGGGGGGGGGGGGGGGGGGGGGGGGGFGGGGGGGGGGGGCFFGDFFCGGDFGGGGFGGGGG9DFGGG8FCGGGGGDGGECCDFGCFGGECFFDGGGGGGGFDGG9FFDFGGGGG7EFGGDFG7FFFFFFEFCFFEFGGGCFFGFDFGGGGGGGGGGGGGGGGGGGFGGGGGGG=8EFGGDEGGECFGDCCF4G7EGGGFG2?@FA<@B>*=>DEBDG>EEEG?CFFF>+CE2GF=FFAGGFFDGGDCCCCGGFCGGGGBFEFD9GGGDGFECGFFGDFGF,=<FEFD9GFFFGEEGGGF?C,E@44FFFFFAEADE=EEGGGFAF@+GGGGGFFE:9GGGGGGGGGGFDGFGGDFDFFGGGGGGGGGGF9GGGGGGFGEGGGGGGGGGGGGGGGGGGGGDGGEGFGGGGGGFFFGGGGFGGGGCCCCC
@sE 25544
TGAGGAATATTGGTCAATGGGCGCAGGCCTGAACCAGCCAAGTAGCGTGAAGGATGACTGCCCTATGGGTTGTAAACTTCTTTTATATGGGAATAAAGTTTTCAACGTGTGGAATTTTGTATGTACCATATGAATAAGGATCGGCTAACTCCGTGCCAGCAGCCGCGGTAATACGGAGGATCCGAGCGTTATCCGGATTTATTGGGTTTAAAGGGAGCGTAGGTGGACAGTTAAGTCAGTTGTGAAAGTTTGCGGCTCAACCGTAAAATTGCAGTTGATACTGGCTGTCTTGAGTACAGTAGAGGTGGGCGGAAGTCGTGGTGTAGCGGTGAAATGCTTAGAGATCACGAAGAACTCCGATTGCGAAGGCAGCTCACTGGACTGCAACTGACACTGATGCTCGAAAGTGTGGGTATCAAACAGGATTAGATACCCT
+
<FFGGFGGGGGGGGGGFGGGGGGGGGGGGGGGGGGGFG4EFEFGGGFFG:FFGFGGGGGGGGGGGGGGCFFFGGFFEGGG9FGGCFFGGCFFGGEFFGGGGGG,BEFGGGGCFGCGFGGGGGGGGGGGFGGGGGCEFFGE=BCFGGGGFFGGGGG7DFFGFFFFGGGGGG7ECCFGDFGEAEFGECEGGGC7BFEEGCE@CFGGG-D@;GFGGGGAG(F=CFGGG<F68:FG@FG?C7CFDECE;FC9EEEGFED>9C7BCGF@2GF*<:C6GGE?A>D:GCFFFB,GGGFGFFDBFGGFDFE@+GGGEEC444+8GDFFFDEE>ECDFEE?9E<A4<FFE@,F8GEDD?E9CB+BCA,DGEDGGFFGGGGGGGGGGGFFFGGGGGEFFFGGGGGGFGCFGGFEEFEGGFFFGDGGGFDEGGGGFEGGGGGCCCCC
@sE 36570
TGGGGAATATTGCACAATGGAGGAAACTCTGATGCAGCGACGCCGCGTGAGTGAAGAAGTAATTCGTTATGTAAAGCTCTATCAGCAGGGAAGATAGTGACGGTACCTGACTAATAAGCTCCGGCTAAATACGTGCCAGCAGACGCGGGAATACGGAGGATCCAAGCGGTATCCGGATTTATTGGGTTTAAAGGGTGCGGAGGTGGTTTTTTAAGTCAGCGGGGAAAGTGTGTGGCTCAACCATAAAATTGCCGTTGAAACTGGAAGACCTGAGTATGTTTGAGGTAGGCTGAATGCGTGGTGTAGCGGTGAGATGCATAGATATCACGCAGAACTCCAATTGCGAAGGCAGCTTACTAAACCATAACTGACACTGAAGCACGAAAGCGTGGGGATCAAACAGGATTAGATACCCT
+
FDGGGGFG<EDEFFGGGGCFFGGGGGGGGGGGGG9FFF+CFGGGGGGFGGGGGGFGGGGFCCFGGGE<CEDFGGF9EFGF9EFE,BFFCECF:E9-?EFAE@EEDFFGGFGAF9,,<?E,B,?+8+B8FDF<FE8DF9,3=>,:@7+8+5@F9,@*@>*8><@,22>F*<18;,<<<<:3@@,?9FCC@,C,,C7+2:F#'7FFC:2;9@;,0=<2AB<FE5>,:,B=@#3<FEE8D>CCFF#@8<:7:=@1+F:1@4@9;),/E<5CCFF<BE>9,C55,GCGF@4?A,,@,7CC>:,,GFCB?@6,BF<FFGGEFD@C<CCE@,@GCAECEEC,B66,@FFDFEF<FE,C,@9EFEB;,@CEFFFCFGDFCFEGF8GF@>GFDC@7CDFEGDGGF<F<GGGFF<,EFGECCCCC
@sE 142
TGAGGAATATTGGTCAATGGACGAGAGTCTGAACCAGCCAAGTAGCGTGAAGGATGACTGCCCTATGGGTTGTAAACTTCTTTTATACGGGAATAAAGTGAGGCACGTGTGCCTTTTTGTATGTACCGTATGAATAAGGATCGGCTAACTCCGTGCCAGCAGCCGCGGTAATACGGAGGATCCGAGCGTTATCCGGATTTATTGGGTTTAAAGGGAGCGTAGGCGGACGCTTAAGTCAGTTGTGAAAGTTTGCGGCTCAACCGTAAAATTGCAGTTGATACTGGGTGTCTTGAGTACAGTAGAGGCAGGCGGAATTCGTGGTGTAGCGGTGAAATGCTTAGATATCACGAAGAACTCCGATTGCGAAGGCAGCTTGCTGGACTGTAACTGACGCTGATGCTCGAAAGTGTGGGTATCAAACAGGATTAGATACCCT
+
FGGGGGGGGGGGFGGGGGGFGGEGGGGGGGGFGGGGGGGFGGGGGGGEEFGGGGGGDECFFFGFFGGGGGGGGGGGGGGGGFGGGGGGGGGGGFEDEGFGGGGGGGGGGGGGGFGGDFC,C,?EF?ECGFG8FGGGFFGFFGGGGGGGGGGGGGECDADFFGGGGGGGGDFGCGGGEGD@,,FCCCGDGGEFEFFGE=C>GD@FFF<:<><FB2GFG@EDD6EDCBE5GD=CEFGFFFCFCFEA:@FFFFFGC8?>EC:>@GDCAE,?C<:#8:4CE;C=0FEF=8F?9FFFCFFGDFGGGFFGFFGDGGFD@,CGGGGF:GGGFGGGGEE@,EFFGFDCBDGGGGGFGECEFB@GFGFB@EDGGFGGF<?GGF8FCC,GFFGFGGGGEEEGGGGGGGGGFGFF@GGGGGGGGGGGGGFFGGGGGGGGGFEAC@CB
@sE 37694
TGAGGAATATTGGTCAATGGACGAGAGTCTGAACCAGCCAAGTAGCGTGAAGGATGACTGCCCTATGGGTTGTAAACTTCTTTTATACGGGAATAAAGTGAGGCACGTGTGCCTTTTTGTATGTACAGTATGAATAAGGATCGGCTAACTCCGTGCCAGCAGCCGCGGTAATACGGAGGATCCGAGCGTTATCCGGATTTATTGGGTTTAAAGGGAGCGTAGGCGGACGCTTAAGTCAGTTGTGAAAGTTTGCGGCTCAACCGTAAAATTGCAGTTGATACTGGGTGTCTTGAGTACAGTAGAGGCAGGCGGAATTCGTGGTGTAGCGGTGAAATGCGTAGATATCACGAAGAACTCCGATTGCGAAGGCAGCTCACTAGACTGTCACTGACACTGATGCTCGAAAGTGTGGGTATCAAACAGGATTAGATACCCT
+
DGGGGGGGGGGGGFGFGCE<EE:F@CF@FGGGGGGGGGFFGGEGGECFGGGGGGGFGFFFFGGGGGGGGGDFCFGFGGCFGGGGGGGGGGGGGGGGFGGGGGGGEGFGGGGFGGGGGGEEGFGGF?,9EFAFFFGGGGGG,EFGEGGF8FGGGGCEFFGGGGCGCEEDFFFFGFGGGE@=F7@>CFGEG?GEGGGGGGDFFC0FFF@<:B:CFCFDE@:?7CECC?CDGG,F:FG9<0:<<C+ECGGFECFGCGG?GFFBCFC,2ADGG@F=FFEFA,0GFFEGFAGFGFE<7GD?GGGEDGGFDFGC>DF>7DBEB=GFFFC@)EFEGGGCFFF@@,F9ECGCFF<GGGEFGGGGGGGFGGC@GGFFF8<GGGGGFFEGGGGGE,GGGGEFEGGFF+FFDEFGFFGGGGGGGGGGGFFECAGGFDDGGGGCCCCC
@sE 22433
TGAGGAATATTGGTCAATGGGCGATAGCCTGAACCAGCCAAGTCGCGTGAGGGAAGAAGGCTCTATGGGTCGTAAACCTCTTTTATAAGGGATTAAAGTCGGGGTCGTGACCCCGTTGGAAGGTACCTTATGAATAAGCATCGGCTAACTCCGTGCCAGCAGCCGCGGTAATACGGAGGATGCGAGCGTTATCCGGATTCATTGGGTTTAAAGGGTGCGTAGGTGGCTTCTTAAGTCAGCGGTGAAAGCCCGTGGCTCAACCATGGGACTGCCGTTGAAACTGGGAAGCTTGAGTACGTACGGGGCAGGCGGAATGCGTGGTGTAGCGGTGAAATGCATAGATATCACGCAGAACCCCGAGCGCGAAGGCAGCCTGCCAGGCCGTGACTGACACTGATGCACGAAAGCGTGGGTATCGAACAGGATTAGATACCCT
+
FGGGGGGGGGGGGGGGGGGGGGGGGGGGGGGGGGGGGGGGGGGGGGG@FGGGGGGGGGGGCCFGGEFGGGGGGGGGGGGGGGGGGGG<?FGFCGGGGGGGGGGGGGGGGGGGGGGF8FGGGGGGGGGGGGGGGGGGGFGGFCEGGGGGGGGGGGGGGGGGGGGGGEGGEGDFFG>>FGGGGGGGGFC:FCEGGGGG<GGGGF3GGGC>CFGGFCG?GFGGBGGGGFGFGGGGGGGFGEFGGGFGGGGFGGGFFGFCDC>EFC5AGGGEFCF?CGDDAFD@BFFGGGGGFFEDAFD8GGGGGGGGDD:EECDF@7F:FD+GGF>8EEEGGGFF@FGGGGGFEFCGGGGGGGGFFFGFCB@@7GCEFF@GGCDGGGGF8EFFGGGGGGGFGGGGFGGGGGFFGGGFEGGGGGGGGGGGGGGFFFGGGCGGGGGCCCCC
@sE 22966
TGGGGAATATTGCACAATGGGCGCAAGCCTGATGCAGCCATGCCGCGTGTGTGAAGAAGGCCTTCGGGTTGTAAAGCACTTTCAGCGGGGAGGAAGGCGATAAGGTTAATAACCTCATCGATTGACGTTACCCGCAGAAGAAGCACCGGCTACCTCCGTGCTAGCAGCCGCGGTAATACGGAGGGTGCAAGCGTTAATCGGAATTACTGGGCGTAAAGCGCACGCAGGCGGTCTGTCAAGTCGGATGTGAAATCCCCGGGCTCAACCTGGGAACTGCATTCGAAACTGGCAGGCTAGAGTCTTGTAGAGGGGGGTAGAATGCCAGGTGTAGCGGTGAAATGCGTAGAGATCTGGAGGAATACCGGTGGCGAAGGCGGCCCCCTGGACAAGGACTGACACTCAGGTGCGAAAGCGTGGGGAGCAAACAGGATTAGATACCCT
+
F<FGGGGDEEFCGGFGGGEF@EGGGGGGGGGGGGGGGGGFGGGGG7BFGGGGFGGGAFEGG@EGGG>FGGGEFGGGGGGGGFGCCACCC>CFG7AEGCFGDG=F?FGGGGGGGGEFG=FGGA<+,@FGFGGGGGDGCEC8FF@3DCF:CEGGGGFGGGGFGFGGF9CFF:CC<<C@<CGGGGGGGEGDCFFGGEECGGGGEG4;.@G7CEFF>4:5;90C>>GDEE>GEFGEGCAACDGF?CDF>GF=,,C=0CCGEFCCF7@E:GEGFFFCGF:>9,8FCC>@4FCFCGGGGGGEEDBDBDEFDFEFDGGGGGGFE8,>88@GFA,>>)EFFFDFF?:GGGFFFDCGGGGGGGEFGFFEF7GGGF@ECGFCFGGF@@:GEEEDFCGGFFFDGDFCAFF,FFGGGDFF<F@F7GGFGGGEEC<<FFGGGFGGGGGGCCCCC
@sE 40503
TGGGGAATATTGCACAATGGGCGCAAGCCTGATGCAGCCATGCCGCGTGTGTGAAGAAGGCCTTCGGGTTGTAAAGCACTTTCAGCGGGGAGGAAGGCGATAAGGTTAATAACCTCATCGATTGACGTTACCCGCAGAAGAAGCACCGGCTAACTCCGTGCCAGCAGCCGCGGTAATACGGAGGGTGCAAGCGTTAATCGGAATTACTGGGCGTAAAGCGCACGCAGGCGGTCTGTCAAGTCGGATGTGAAATCCCCGAGCTCAACCTGGGAACTGCATTCGAAACTGGCAGGCTAGAGTCTTGTAGAGGGGGGTAGAATTCCAGGTGTAGCGGTGAAATGCGGAGAGATCTGGAGGAATACCGGTGGCGAAGGCGGCCCCCTGGACAAAGACTGACGCTCAGGTGCGAAAGCGTGGGGAGCAAACAGGATTAGATACCCT
+
FGGGGGGGGGGFGGGGGGGGGGFGGGGGGGGGGGGGGGGGGCFGGEEFEFFGGGGGGFGEGGEFFGGGGGGGGFFFGGGGGGGGFGGGGGGGGGGGGFGCGG:FGGGGGGGGGDEGGGGGGGGGFGGCFFGADFGGGGGCFF@FGGGEFGGG:FBGGGFFFFCFGGFGGGGGGGGEGGFGGGGGE-;:FFEFECEEGGGGG?GCEFEG9FGCCCE:CFFBBCEDFEGEGGGFCGE6<>FF@70<>EF6EC<CFGEFGCC?E:@FGGGFGGGGF@,CCDBGFFGGG,ED<89F99<<F?FCDGGG>FF>EGGGGGDFE=FCCGFGGF9F8)GGFGCGGCFGGC=,GGEDGGGGGGDGCDGGGGFFGEDEFFGFGGGGGGCFGGGFFFGGGFGGGGGGEFF<?GGEEGDGFEDGGGGGGFFEE@DFECFGGFGGGGGGCCCCC
@sE 28808
TGGGGAATATTGCACAATGGGGGAAACCCTGATGAAGCGAAGCCGCGTGAGCGAAGAAGTATTTCGGTATGTAAAACTCTATCAGCAGGGCAGAAAATGACGGTACCTGACTAAGAAGCACCGGATAAAAACGAGCCAGCAGCCGCGATAATACGTATGGTGAAAGCGTTATCCGGATTTACTGGGTGTAAAGGGAGTGTAGACGGTTGTTTAAGTCTGATGTGAAAGACCGGGGCTCAACCCCGGGACTTCATTGGAAACTAGGTAACTAGAGTGCGTAAGAGGTAAGCGGAATTCCTAGTGTAGCGGTGAAATGCGTAGATATTAGGAGGAACTCCAGTGGCGAAGGCGGCTTACTGGACGATAACTGACGTTGAGGCTCGAAAGCGTGGGGAGCAAACAGGATTAGATACCCT
+
EFCFCEFFGFD9@F@FF<DE66:BCFEF7FGG<,,<5@@C@F7EF@FGEC7FE+@C@,,C,,CF,C@,,,CFAE,,,B<,<@<C?,B=4++:++=<49,A?:4B++8CDFGCD@,B5,,,B8@++3>CF,,++@6++,@+3,<<B:F**8*,3;*@FD>,7>,3?,8=FFDBC,C?6=??<CC<?F3<C+FFDC18:7C?4A=C<C08)2#3CC>9>;<,,F7ED@35**++>D6@>@+@773+,DAEA8,,A,85:,,@,3:,,B55DC,F<+6++,9,,,,?,@+=:E>,8EE4@,?,CCCC=C=EA,,?@,?C8GFDFFFFE=C,<5<F@C,,FFFFEFB@A,,@GGGGGFCGEC@,EDC,,6EEEC<EF?C,GEGFFCFD,FCCGFGGEFC@<FAECGGGGGEGF8F@CCCC
@sE 148
TGGGGAATATTGCACAATGGAGGAAACTCTGATGCAGCGACGCCGCGTGAGTGAAGAAGTAATTCGTTATGTAAAGCTCTATCAGCAGGGAAGATAGTGACGGTACCTGACTAAGAAGCCCCGGCTAAATACGTGCCAGCAGCCGCGGTCATACGTATGGAGCAAGCGTTATCCGGATTTACGGGGTGTAAAGGGAGTGTAGGTGGCATCACAAGTCAGAAGGGAAAGCCCGGGGGTCAACCCCGGGACTGCTTTTGAAACTGTGGAGCTGGAGTGCAGGAGAGGCAAGTGGAATTCCTAGTGTAGCGGTGAAATGCGTAGATATTAGGAGGAAAACCAGTGGCGAAGGCGGCTTGCTGGACTGTAACTGACACTGAGGCTCGAAAGCGTGGGGAGCAAACAGGATTAGATACCCT
+
CFGGGGGGGGGGGGGGGGGGGGGGGGGFGGFGGFGGGGGGEGGGGGGBE6FGGGGGGGG<6EEGGGCF<FGGGGGGG9FGFFFGGGEEFGFFFGGFGGGGFCEGGGGD,4<AFFEGGFG,4::FF@EGGDEEEF8+3E,+F,,B>CEGE*>,@FGF,>7FFFGF::61>7:D,?*4<:=FF@,<FGCG3B?+B@FC5.F%:;7#7C=5?,<:F:D;58>9AB&CEA=GGF8:@?.#2C=67B61ED@?CD86CGGGGE?GFC=@FB,<,FE=8FGF8CEF8FFFE=FCGFA;8CFFCFFFGFEEAGGFGGFECGGGGFGFD=?GFGGGGGFFFC,FEE=@,GGGF:FGGGGGGGGFGGFCGGEFCDFGFGFFFFGDDFC8FDGGGGGGGGGFFGFFGGFGGGGGGGGGFFGCCCCC
@sE 40930
TGAGGAATATTGGTCAATGGACGAGAGTCTGAACCGGCCAAGTAGCGTGAAGGATGACTGCCCTATGGGTTGTAAACTTCTTTTATACGGGAATAAAGTGAGGCACGTGTGCCTTTTTGTATGTACCGTATGAATAAGGATCGGCTAACTCCGTGCCAGCAGCCGCGGTAATACGGAGGATCCGAGCGTTATCCGGATTTATTGGGTTTAAAGGGAGCGTAGGCGGACGCTTAAGTCAGTTGTGAAAGTTTGCGGCTCAACCGTAAAATTGCAGTTGATACTGGGTGTCTTGAGTACAGTAGAGGCAGGCGGAATTCGTGGTGTAGCGGTGAAATGCTTAGATATCACGAAGAACTCCGATTGCGAAGGCAGCTTGCCGGACTGTAACTGACGCTGATGCTCGAAAGTGTGGGTATCGAACAGGATTAGATACCCT
+
DGGFGGGGGGGGGGGGGGGGFGGGGGGCE9FGGGF:FDEGGGFGGFGGGGGGGGGGDFFFGGGGGGGGDGGGGGFGGGGGGGGGGGGGFFGGGGGGGGGCEFGFGGGGGGGGGGGGGGGGFGGFGFFGGFGGFFG9AD=D<DECGGGGGCEGEGGGGGFGGGGFGCFC<FFGGFGGD*>FCFGG7FEGG0GBCCEG5CEGFF=FGGGGG8F5?CFGE5EDBEEGEEECGEE-EGG9:CFEF@>>7@FGF+EC<>C@EEFFDF8;FDFBCGFDBFFEC?F7>GGFA@EE9E<E9F@@9EBCGF<FGGGGGFE;=CEDGGGGFF>8AF,E<GFGFGGGGFFGG@9FEGGGGGGFFCEGEDF:GEFDF<FDF@DGFF@@7CFDFGFGFGFGGDGGGGGGGGGCFBFFGCGGGFGFGFFGFE@ACGGGFFGFFFF<CCCC
@sE 150
TGGGGAATATTGGACAATGGACCAAAAGTCTGATCCAGCAATTCTGTGTGCACGATGAAGTTTTTCGGAATGTAAAGTGCTTTCAGTTGGGAAGAAGTCAGTGACGGTACCAACAGAAGAAGCGACGGCTAAATACGTGCCAGCCGCCGAGGTAATACGTATGGAGCAAGCGTTATCCGGATTTATTGGGTGTAAAGGGAGTGTAGGTGGCATCACAAGTCAGAAGTGAAAGCCCGGGGCGCAACCCGGTGAATGCTTTTGAAACTGTGGGGCTGGAGGGCAGGAGAGGCAAGTGGGATTCCTAGGGTAGCGGTGGAATGCGTAGATATTAGGAGGAACACCAGTGGCGAAGGCGGCTTGCTGGACTGTAACTGACGCTGAGGCTCGAAAGCGTGGGGAGCAAACAGGATTAGATACCCT
+
@,CFEEGGGGGGGGGGGGGFGGFGGGGGCAF9CFFG@FGGGDAGGG<FFCAFFFFBDFCEFEEGD@@6:6CF<EF<DGFGFCF9@EFC<FD8EFEC,?FFCB<AFE7CGGEAF7A?A,9BF8EFGG77B@FGFAD9+AFD+A<>D38F7+@CFFF,<@+8<@>:;@D8FC78*BE:,7*55CEGA,,,3:661,,@ECE<DC+7,>F<CB2;8C7$7,2#>-32%3;6:<+><3GCC+8C#<8<C6@,,,;,3,=53<B@DC+=++@+CC+GD<:F5,,B@,FF4,@8FFF?:@=9,,4,899,:,EGAFC>C45,:?@=4EECGFFFGFGGFCEGGGFFE@A:FCGFFB6C@B<D8FFD?FGEFGGFGFFGCDC@,GGFFEEDC,EGFCGGEGEGFCEEFFGGGFGGGGGGFGGCCCCC
@sE 33862
TGAGGAATATTGGTCAATGGGCGCAGGCCTGAACCAGCCAAGTAGCGTGAAGGATGACTGCCCTATGGGTTGTAAACTTCTTTTATATGGGAATAAAGTTTTCCACGTGTGGAATTTTGTATGTACCATATGAATAAGGATCGGCTAACTCCGTGCCAGCAGCCGCGGTAATACGGAGGATCCGAGCGTTATCCGGATTTATTGGGTTTAAAGGGAGCGTAGGTGGACAGTTAAGTCAGTTGTGAAAGTTTGCGGCTCAACCGTAAAATTGCAGTTGATAGTGGCTGTCTTGAGTACAGTAGAGGTGGGCGGAATTCGTGGTGTAGCGGTGAAATGCTTAGATATCACGAAGAACTCCGATTGCGAAGGCAGCTCACTGGACTGCAACTGACACTGATGCTCGAACGTGTGGGTATCAAACAGGATTAGATACCCT
+
EGGGGGGGGGGGGGGGGGGGCGDGGEGGGGGGGGGGGGFGGGGGGGGEGGGGFGGEFF@9FGG?FDFGGGGGEG9FGGGGGGGGGGFGGFCFGGGGGGGGGGGGGGGGGFGDGGGGFCFFFGGGGGGGGGGGGGCGGGGGGEEG@FEGG<FF=BFGGGGGGGGGGGGDGCGGFGGGGCGGCFGGDC5FFGEGBFEGCGGGGGGFCFF)FGFG?FGGGFGGFBEFFF=8FDFCCEF?DCFDGF<>9C<@/DGF>FD<EGGFFFFEFDAA1FFDFC9@5:@,#<CFFCF998GFFCEFGGEAE:,=?+@GGGFE7C@+EF:GGFGCAGGFFCFA:<EF9E@FCD9FGFGGFFFGFCCGCGFCGGGGFGFGF<GFFDE@GGFGGGGGFFDFFFCCFFEF9GGGGGGGGGGGEEGGDFAEGGFGGGGGFGF9GGGCCCCC
@sE 152
TGAGGAATATTGGTCAATGGGCGCAGGCCTGAACCAGCCAAGTAGCGTGAAGGATGACTGCCCTATGGGTTGTAAACTTCTTTTATATGGGAATAAAGTTTTCCACGTGTGGAATTTTGTATGTACCATATGAATAAGGATCGGCTAACTCCGAGCAAGCAGCCGCGGTAATACGGAGGATCCGAGCGTTATCCGGATTTATTGGGTTTAAAGGGAGCGTAGGTGGACATTTAAGTCAGTTGTGAAAGTTTGCGGCTCAACCGTAAAATTGCAGTTGGTACTGGCTGTCTTGATGACAGTAGAGGTGGGCGGAATTCGTGGTGTAGCGGTGGAATGCTTAGATATCACGAAGAACTCCGATTGCGAAGGCAGCTCACTGGACTGCAACTGACACTGATGCTCGAAAGTGTGGGTATCAAACAGGATTAGATACCCT
+
AFFGGFGGGFGFFFGD,CFGGG>EFFGGGCCFGGFEFGFAFFE,CF7FFFGFFFGFD<ACDFFAFE9FGGGGDEGFGGGGFEFFFACF,CF,EFGGGGGFEGFCG,FFDEC:,EEGGGAF9F95CA?FFDEGGF,@AAFFGDCGD+8B=EFEC++@+A3=CDEFCCEGB3CC9=*:35@8@DFDGCCC:*::;,1=ED+>:7C99<FEFGFF97F:76@C99B1A3C=<#,3,GF?3+@3(C?:(C78F>+=-;;,3+:3B79E=>9DEEC*,FD9;,D=?EDA,FGGD?@9*,,EGGGGFF8C8+EE>CGFD8ECB7@FE9EE>EC=9@6,9GFFBC<=?4DGGGFFFCGFFF7CGGGGGFEFFFFFA8DGGGGFGFFGGGDGGGFGGFFFF9CGGGEEGGGGGFGEFFFDGDGGDE9FFFEFFGFFGFGCC@CC
@sE 153
TGAGGAATATTGGTCAATGGACGAGAGTCTGAACCAGCCAAGTAGCGTGAAGGATGACTGCCCTATGGGTTGTAAACTTCTTTTATGCGGGAATAAAGTGAGGCACGTGTGCCTTTTTGTATGTACCGTATGAATAAGGATCGGCTAACTCCGTGCCAGCAGCCGCGGTAATACGGAGGATCCGAGCGTTATCCGGATTTATTGGGTTTAAAGGGAGCGTAGGCGGACGCTTAAGTCAGTTGTGAAAGTTTGCGGCGCAACCGTAAAATTGCAGTTGATACTGGGTGTCTTGAGTACAGTAGAGGCAGGCGGAGTTCGTGGTGTAGCGGTGAAATGCTTAGATATCACGAAGAACTCCGATTGCGAAGGCAGCCTGCTGGACTGTAACTGACGCTGATGCTCGAAAGTGTGGGTATCAAACAGGATTAGATACCCT
+
EGF9EFEFGGFGGCGGGGGEGGGGGGGGGGGGFGGGGGGGGGGGFFGGGGGGGGGGGGFGGGGGGGGDFGGGGGGGGGGGGGGGGGGGGGGEGGGGF<FCGGGG:<FEFGGG?FFFGGGGGGGGG9FEFGGFGGCDFGGFAAFGGFEGGCFFGGGGGGFGEFGF8@@GGGGGGFGFGDGGGGGGGE7<<CEEGGDGG=CFG.CBF;<<CFFCCF=F43C97;8C>*DCGGDGEFE@GGEGGFDGE<@FF:6E@CE>6GFF6EGFFGFFGGG5>FDF;@GDFEFF=8GF9A9?*F=?DGGGDGFGFGGGGGFFFGGGGGGFFDEEAGGFE9FE@CFF@-FDGDC:AGFGGEC,E:FF@,F:F7FDFFDFGGFCFFFF8EFGGGGCGGGGGGGEFEGE9GGGGGGFGGGF;GGGGGGGGGGGGGGGDGGGF@GCCCCC
@sE 154
TGGGGGATATTGCACAATGGAGGAAACTCTGATGCAGCGACGCCGCGTGAGTGAAGAAGTATTTCGGTATGTAAAGCTCTATCAGCAGGGAAGATAATGACAGTACCTGACTAAGAAGCCCCGGCTAACTACGTTCCAGCAGCCGCGGTAATACGTAGGGGGCAAGCGTTATCCGGATTTACTGGGTGTAAAGGGAGCGTAGGCGGAACGGCAAGTTTGAAGTGAAATACCAGGGCTTAACTCGGGAACTGCTTTGAAAACTGTCGGTCTAGAGTGTCGGAGAGGTAAGTGGAATTCCTGGTGTAGTAGTGAAATGCGTAGATATCAGGAAGAACACCGGAGGCGAAGGCGGCTTACTGGACGATAACTGACGTTGAGGCTCGAAAGCGTGGGGAGCAAACAGGATTAGATACCCT
+
FGFGGGGGGGGGGGGGGGGGGCDCEFFFGGGGGFGGGFFFEGF@@FGGG:CFGFFGGFGFGGDG9EECAGGGFDF?FGGGGC<@FFFD<@+B@8<EEFGGGDGGGGGGGGGGGFFFGGGGGFGGG@=DGFCD:F,@BEGGCBC=@7>*@F7BF9DCGGG:CEG:CC:FCFGFGGGGD:CC?>FFGG,<?*B:;:C*7C1CCC#3;ECA8C<7CC<%GGFD<<97B=CC@:CEF>EB8E8A@76<(EEFF%CF=C>C,2::@>C>7FFB<C<<<FAF>9.>E<2FFFCBB,EFBGGGGFDAFAF@0A,,;FFE7EGGFC,8,GFGGFGCGGGF@F>@7CEB,CGGGFFGF@CFCFDFF@FFAGFFGGFEDFDGF<GGGEGFFGGGGGGGGGGGGGFGFAGFFGGGGGGGGGGCCCCC
@sE 29446
TGGGGAATATTGCACAATGGGCGCAAGCCTGATGCAGCCATGCCGCGTGTGTGAAGAAGGCCTTCGGGTTGTAAAGCACTTTCAGCGGGGAGGAAGGCGATAAGGTTAATAACCTTGGCGATTGACGTTACCCGCAGAAGAAGCACAGGCTAACTCCGTGCCAGCAGCCGCGGTAATACGGAGGGTGCAAGCGTTAATCGGAATTACTGGGCGTAAAGCGCAAGCAGGCGGTCTGTCAAGTCGGATGTGAAATCCCCGGGCGCAACCTGGGAACTGCATTCGAAACTGGCAGGCTAGAGTGTTGTAGGGGGGGGTAGAATTCCAGGTGTAGCGGTGAAATGCGTAGAGATCTGGAGGAATACCGGTGGCGAAGGCGGCCCCCTGGACAAAGACTGACGCTCAGGTGCGAAAGCGTGGGGAGCAAATAGGATTAGATACCCT
+
CFEFGEBFGFEEGGGGGGGGGG>FEGGGG?<FCGGFGGGGGGGFCCFFGG@FFDGGGEFFFGAFGGGGECCF?CDCFFFG8FFFC9==FG7CCFFDFFEEGGGGGGGGGCFGDGGGGGA7CB<EFGE+@C@FCEGG>FFFGGFF7F,>FGGGGG9FFCGCFGG:CGGGGEEGD<C<BFEGEG@EF-:EGGGFG8CC5?<8C*;C<,<C9EC5:94944393B#2:2*-C5?CGF>+<4#F':DFC(/GF:2:=<CCGGFCB#GF>CGDGFFFF<>3$CF>8@3;2FFF>8@:<,38,*8,,,FFF@77GGGEE,FC@8GEEE,DEA,6@)FCFAFEBF@+GDE9GFGGGFGFCGGFGFD=7+CFEFCGCFF:GGGGDGCGCFDFGFGGGGFFGGFEGGFFEFFFCCGGGFGFCDFDGGGFGFCFEFAFGGFFGGGGCCCCC
@sE 31124
TGGGGAATATTGCACAATGGGCGCAAGCCTGATGCAGCCATGCCGCGTGTGTGAAGAAGGCCTTCGGGTTGTAAAGCACCTTCAGCGGGGAGGAAGGCGGTGAGGTTAATAACCTCATCGATTGACGTTACCCGCAGAAGAAGCACCGGCTAACTCCGTGCCAGCAGCCGCGGTAATACGGAGGGTGCAAGCGTTAATCGGAATTACTGGGCGTAAAGCGCACGCAGGCGGTCTGTCAAGTCGGATGTGAAATCCCCGGGCTCAACCGGGGAACTGCATTCGAAACTGGCAGGCTAGAGTCTTGTAGAGGGGGGTAGAATTCCAGGTGTAGCGGCGAAATGCGTAGAGATCTGGAGGAATACCGGTGGCGAAGGCGGCCCCCTGGACAAAGACTGACGCTCAGGTGCGAAAGCGTGGGGAGCAAACAGGATTAGATACCCT
+
FGGGGG@FFDEFGGGGGFFGFGCEGGGGGGGGGFGGGGGFGGGGGGGGGGGGFGEFFGGGGGGGGGDGGGGGGGGGGGGGGGG@FGGGGGGGGGGGGGGGGGGFFDGBDFGGGGACGGGGGGGFFGGGGEEGGGGEFCFCFGGGG7CCFGCEGGGFCGGGGGGGGGGFGGGGG7FFFFEFCGGGC8EECFGGG>E*5C<*:5C>CE?FC?>FEGGD@FCDBE8EG::7<CECEEGA7C@F<FDFCFF:C+5:9=3<FEGGGFFC>C>#2GFF@,3@BF6<>;,?CCCFF8GGGFGFGDB,<,GF9GFCGFFGFFGGFDC,,FFGGFFDGFGDGGGFAGCFFCGGE<AA,FGFEE?CFFGGGGGGGECGFF7GGGGFC:GGGFFFGGCGGGGCDGGEGGDGFFEFEGGGFFEGDF8GGGGGGGFGFGGGGEFGGGFGCCCCC
@sE 41340
TGGGGAATATTGCACAATGGGCGAAAGCCTGATGCAGCCATGCCGCGTGTGTGAAGAAGGCCTTCGGGTTGTAAAGCACTTTCAGCGGGGAGGAAGGCGTTAAGGTTAATAACCTTGGCGATTGACGTTACCCGCAGAAGAAGCACCGGCTAACTCCGTGCCGGCAGCCGCGGTAATACGGAGGGTGCAAGCGTTAATCGGAATTACTGGGCGTAAAGCGCACGCAGGCGGTCTGTCAAGTCGGATGTGAAATCCCCGGGCTCAACCTGGGAACTGCATTCGAAACTGGCAGGCTAGAGTCTTGTAGAGGGGGGTAGAATTCCAGGTGTAGCGGTGAAATGCGTAGAGATCTGGAGGAATACCGGTGGCGAAGGCGGCCCCCTGGACAAAGACTGACGCTCAGGTGCGAAAGCGTGGGGAGCAAACAGGATTAGATACCCT
+
FEGGGGGGGGGGGGGGGFGGGGGGGGGGGGGGGGGGFGGGGGGGGGCFFGGGGGGGGG@FGGGGGGEGGGGGGGGFG8FDDFGFFGGGGGGGG:FFGGGGGGGGCAFGGGGGGGFEGGGDGGGGGGEGFGGGFGGGGGGGGGFGGGGDEEGGGGGGGGGGGGGGGGGGGGGGGGDGFDGGGGGGGGGGGG@GGG5AFGGGG?DG?GGDFGGGD:EG@FFGFDEGGCEGGGGGEEGFGGDF>GGGGCCCED<+GGFEGGGCE/FF>;EGGGGFF<FFCFCFCGDFE@FFDFFGGFFDD<GGEGGGFGGGGGFGFFGEGFEFDGFGGGGGEBF=EFFGE?@GFCGGGFGGDGFEE?:GGFGGGGGGGGGDFGCFGGGGDGGGGFGGGGGGGGGFGGGGGGFGGGGFGF7GFFBECGGGFGGFGGFFDEDGGGGGGGGGCCCCC
@sE 21437
TAGGGAATCTTCGGCAATGGACGAAAGTCTGACCGAGCAACGCCGCGTGAGTGAAGAAGGTTTTCGGATCGTAAAACTCTGTTGTTAGAGAAGAACAAGGATGAGAGTAACTGTTCATCCCTTGACGGTATCTAACCAGAAAGCCACGGCTAACTACGTGCCAGCAGCCGCGGTAATACGTAGGTGGCAAGCGTTGTCCGGATTTATTGGGCGTAAAGCGAGCGCAGGCGGTTTCTTAAGTCTGAGGGGAAAGCCCGCGGCTCAACCGGGGAGGGTCATTGGAAACTGGGAGACTTGAGTGCAGAAGAGGAGAGTGGAAGTCCATGTGTAGCGGTGAAATGCGTAGATATATGGAGGAACACCAGTGGCGAAGGCGGCTCTCTGGTCTGTAACTGACGCTGAGGCTCGAAAGCGTGGGGAGCAAACAGGATTAGATACCCT
+
@9CFGGGCE@FGF;FGEGGGC@FEGGFCFDFGGGGGGD@CFFGGGEG:FGGGGGFEAACEFC9<FECBBFDFFFFGGGGGDFGGFG<AFFGGGGGGGG?EGGFGGGGGGGGGGGGGGGGCF<DCDFD7FFGGFGGCFDFGFGDF,@=EEG:C<DCFG7<3>*;:8EFG7**1*=<CCFFGFGGG<</,FC8F7<<FGGGGGCEC::C<1,4;E8<.#;FB4;,5<>?)DC<6&39<<F,2+<=F>3D2,,,>?BC@+F<@,=6+3C:EECA3>F9A8GGFGGEDEF@EFFCFAFFFF?8DA,CGCGF@A8CFDE;FFF9FFGGFFGGGE>>,BFAEFCCFF:E?@GFDGGFEGFABFCFEFE@EEF:7GFF7GGGFGGGGG@GGGFGGGGGGGFCGGF?GGFE>F<CFGEGGEEFEFEEGGFGGGFDDGGFF9GGGCCCCC
@sE 159
TGAGGAATATTGGTCAATGGGCGCAGGCCTGAACCAGCCAAGTAGCGTGAAGGATGACTGCCCTATGGGTTGTAAACTTCTTTTATATGGGAATAAAGTTTTCCACGTGTGGAATTTTGTATGTACCATATGAATAAGGATCGGCTAACTCCGTGCCAGCAGCCGCGGTAATACGGAGGATCCGAGCGTTATCCGGATTTATTGGGTTTAAAGGGAGCGTAGGTGGACAGTTAAGTCAGTTGTGAAAGTTTGCGGCTCAACCGTAAAATTGCAGTTGAAACTGGCAGTCTTGAGTACAGTAGAGGTGGGCGGAATGCGTGGTGTAGCGGTGAAATGCTTAGATATCACGAAGAACTCCGATTGCGAAGGCAGCTCACTAGACTGTTACTGACACTGATGCTCGAAAGTGTGGGTATCAAACAGGATTAGATACCCT
+
EGFDGFGFGFGGGGGGGGFFFGGGGGGGGGGGGGGGFGGGGGGGGA+BFGGGGGGGFGFGGGGFFGGGGGGGGCEFGCFFGGGGGGGGGGGGGGFFFGGGGGGGCGGGGGGGGGFCFGGF<FDEGGFGGGGFGFAGFGCB<<?=CGGGGGGGGGGGGGGGF,@DEEGGGGGGFFGGGEFFGGFF*1;FC<3BFGE<>CF@@.@>9(EGDGG+5?FF*#GCC;EG;FCFCE83,>??7:B,<=6DF9CCC@33+/=9CFFDFFEGGDFF/GGFF<GF@9D7?GFE<<:,,AGFDFAFGEC,DGCC@@+B=@<486@8,C7EE:>C5BEDFAF;,A?@;-FFF=C@E7GGGGGGFECF>GGGGGGFGCFF?GEE?FCGGGGDEGGGGEEGGGGGEGGGGGFDGDFCC,GGGGGGFAAGEDAGGGGGGGGGGGGCCCCC
@sE 160
TGGGGAATATTGCACAATGGGCGCAAGCCTGATGCAGCCATGCCGCGTGTGTGAGGAAGGCCTTCGGGTTGTAAAGCACCTTCAGCGGGGAGGTAGGCGATAAGGTTAATAACCTCATCGATTGACGTTACCCGCAGAAGACGCACCGGCTAACTCCGTGCCAGCAGCCGCGGTAATACGGAGGGGGCAAGCGTTAATCGGAATTACTGGGCGTAAAGCGCACGCAGGCGGTATGTCAAGTCGGATGTGAAATCCCCGGGCTCAACCTGGGAACGGAAGGCCAAACTGGCAGGCTAGAGGCTTGTAGAGGGGGGTAGAATTCCAGGTGTAGCGGTGAAATGCGTAGAGATCTGGAGGAATACCGGTGGCGAAGGCGGCCCCCTGGACAAAGACTGACGCTCAGGTGCGAAAGCGTGGGGAGCAAACAGGATTAGATACCCT
+
FFCFGFEGGGGGFGFFFGGG<FGDEGGFG-CF9@FGGGGG9C@<CFFFGC<@F96EFFFGGG<FGGCF6F@=,CC,CCC,:B-,,,@CFB+>++:A7AC+@FE<FFF?E,<BF<F,,>>3FG<3CD:FFF7,85:C*>7,@,@F*>85**1*?3<FF*=**6,::,6:**<8*44*<C9F7;@EE*78:1;6><)+<C<@67+;?48#;C8(F?/4(68>99:*>;E@EEGG,>C2,6@3-CCCCCECF<<=0<14:1936F:D8@,=<,?FF@,:*@,,8,,GGFFGFD,B,,<AGEF=9=9;CGEECC+GGFE?FFFEEDEBGGFGGFGGGFFFA::CB9-<GDCD@FF<FGFDGFDGGEGFDGFF7GGGGGF7EF:C<E,EAC,FGGFFGEGGGGFE8F@EGGGGGEGECGFGFFE<9GAGFGFGGGGGGGGGCCCCC
@sE 161
TGGGGAATATTGCACAATGGGGGAAACCCTGATGCAGCGACGCCGCGTGAGTGAAGAAGTATCTCGGTATGTAAAGCTCTATCAGCAGGGAAGAAAATGACGGTACCTGACTAAGAAGCCCCGGCTAACTACGTGCCAGCAGCCGCGGTAATACGTAGGGGGCAAGCGTTATACGGAATTACTGGGTGTAAAGGGTGCGTAGGTGGTATGGCAAGTCAGAAGTGAAAACCCAGGGCTTAACTCTGGGACTGCTTTTGAAACTGTCAGACTGGAGTGCAGGAGAGGTAAGCGGAAGTCCTAGTGTAGCGGTGAAATGCGTAGATATTAGGAGGAACACCAGTGGCGAAGGCGGCTTTCTGGACGATGACTGACGTTGAGGCTCGAAAGCGTGGGGAGCAAACAGGATTAGATACCCT
+
FFGGGGGGGGGGGGGGGGGGGGGGGGGGGGGGGGGGGGGGGGGGGGGGDGGGGDGAFGGGGGFEFFFFGGGGGFGFGGG9CFGGGGCFFEFDCFGGGGGGGGGGGGGGGGFGGG?FGGG8FFFGGEGGGGGGGGFFGGFGCDGGGGGDGDGA@FGFGFGGE7CC**4:CFGG,?CEEGGGDFFGDG?<(<FGGFEDCFFED@C+CD<<:CF87<;@1?9DC9@FCFGFGGE@FGCFDFGBFFFGFGGFF8F;F@:EEC4?FGGGEFFE?=<F<GFFCFECDF8EDGGGGGFCD@8GFF8EGFGGFFCDFECE,@GCGGGFGCGGGGGFE<FF7FEC=GFFCGGFFGEGGGGGGGGGGGEGGGGGFEFGGEDGGFEFGGGGFGGGGGGGGGGFFEFFFGGGGGGGFEGCGGGCCCCC
@sE 162
TGGGGAATATTGCACAATGGGGGAAACCCTGATGCAGCGACGCCGCGTGAAGGAAGAAGTATCTCGGTATGTAAACTTCTATCAGCAGGGAAGATAGTGACGGTACCTGACTAAGAAGCCCCGGCTAACTACGTGCCAGCAGCCGCGGTAATACGTAGGGGGCAAGCGTTATCCGGATTTACTGGGGGTAAAGGGAGCGTAGACGGTGTGGCAAGTCTGATGGGAAAGGCATGGGCTCAACCTGTGGACTGCATTGGAGACTGTCATACTTGAGTGCCGGAGGGGGAAGCGGAATGCCTAGTGTAGCGGTGAAATGCGTAGATATTAGGAGGAACACCAGTGGCGAAGGCGGCTTACTGGACGGTAACTGACGTTGAGGCTCGAAAGCGTGGGGAGCAAACAGGATTAGATACCCT
+
<@AFGEGGFGGAFGG<EFCE,@EEDFFGGCGGGGGGGFEFGGGGGGEFEGFGG@BE4C,<F<DEFCDCFCFEEEFE<CFCEBECEGGCCCDFE,CC,C9FF7:?FGGGAFCFGFCGG8<,BF@F@FEGGGGGC@>CF,7>>@F<C@4>>CFCFGGGGFGGCE<B**:==C*=FCE:F*<BFCG9FF*1:8+3<C>C><B974*+(CC;0@7/2<//1C7;0,&2288,<F8FF6FEE@3<@>6,,>7,,DF6FD@,73+2FEF9FDAEFF8,)CEF=+6++@4,5+C7@8GF@DE8F?E9BE@+=E>F@@C,,GGGCFFDC=F=6CGEC,EECCFFE<FF@CF@FF@GEGECEFCGGGGEFCDFFFAGF@F:EGGFCGGGF@FD7CGGGGGGGGFECFFFCFEF@9DGGGGCCCCC
@sE 163
TGAGGAATATTGGTCAATGGGCGAGAGCCTGAACCAGCCAAGTAGCGTGCAGGATGACGGCCCTATGGGTTGCAAACTGCTTTTATAAGGGAATAAAGTGAGTCTCGTGAGACTTTTTGCATGTACCTTATGAATAAGGACCGGCTAATTCCGTGCCAGCAGCCGCGGTAATACGGAAGGTCCGGGCGTTATCCGGATTTATTGGGTTTAAAGGGAGCGTAGGCCGGAGATTAAGCGTGTTGTGAAATGTAGATGCTCAACATCTGCACTGCAGCGCGAACTGGTTTCCTTGAGTACGCACAAAGTGGGCGGAATTCGTGGTGTAGCGGTGAAATGCTTAGATATCACGAAGAACTCCGATTGCGAAGGCAGCTCACTGGAGCGCAACTGACGCTGAAGCTCGAAAGTGCGGGTATCGAACAGGATTAGATACCCT
+
CGGFGGGGGGGGGGGGGGGEEGGGGGGGGGGGGGGFFGFFGGAGGGGGGGGGGGGGGGGGGGGGGGGGGGGGGGGGGGGGGGGGGGGGGGGGGFGGGGGGGGGFGGGGGGGGGGGGGGGGGGGGGGGGGGDAFGGGGGGFGEFEEGGGGGGGGGGGFG8@FGGFEEGGGDGGGGGGGGGG<FGGGGGGGGDGCFGC*?CCC7FGGG:4CFGGDCFFE9EDFFGFFEE@EGG?C1F58<EGE;@FE,AAFFFGGGGFGGE@@ECFFE9<FFGFFFBDGGDC>GGGGGGFDEFCDGEFEGFGF9FDF>GF@FGGGFEEEFEFGFEEBF8EFGFFGGGFFGGGFDFGDGGGFA<AEFCFCGGEGGGGGGGGGEGGGGGGGGGEGDGGGGFGGEFDGGGF@GF@CGGFFGFBCEGFFFGGGGGGGGGGGFFGGGGCCCCC
@sE 32052
TGAGGAATATTGGTCAATGGGCGAGAGCCTGAACCAGCCAAGTCGCGTGAAGGATGAAGGATATATGGTTCGTAAACTTCTTTTATAGGGGAATAAAGTGCAGGACGTGTCCTGTTTTGTATGTACCCTATGAATAAGGATCGGCTAACTCCGTGCCAGCAGCCGCGGTAATACGGAGGATCCGAGCGTTATCCGGATTTATTGGGTTTAAAGGGTGCGTATGTGGTGTTTTAAGTCAGCGGTGAAAGTTTGTTGCTCAACCATAAAATGGCCGTGGAAACTGGAATACTTGAGTATGTTTGAGGTAGGCGGTGTGCGTGGTGTAGCGGTGAAATGCATAAGTATCACGCAGAACTCCAATTGCGAAGGCAGCATACTAAACCATAACTGACACTGAAGCACGAAAGCGTGGGGATCAAACAGGATTAGATACCCT
+
CFGGGG?FGAEFGFFCCFEFEFGE7F+CF<F@DFFGGGGGF<<FGDF+@FGEGG,A=FFGDDD@AEFGFEFGGG?FGG,C9,BFGGC,CEF7FFACFEECFFGFGFEGDGFGC9?FEDFCG<FFFGFG<AFFGGAFFF,,,:+CCBFDF9AF+:::@FF+,,:D@8>:FGGABBF*<@>FCFFFEEDG<:<E2FFCC(FFCCCF@<D=FF,>BEGFG,C<1/C9?79#331F8@:5>@7<EAFD69,8B,FFB$=D,>6<=<,=FFAGC8GC@5:,9E=;CEAA?C,,9EEDDGFDE,9B,,,,B+=>@+>9+EE88DDFACGGAF:A,A9,5,EC,C6,,FGFC,CEFFEEECGGCFEFCB,@;,<CC<EAEEEC<<B,FGC9FAEC9F<FEGGGFFB,FCFD7GGCGGFGFF9FCC@BABEB<F@CF8ECCCCC
@sE 22934
TGAGGAATATTGGTCAATGGGCGAGAGCCTGAACCAGCCAAGTAGCGTGCAGGATGACGGCCCTATGGGTTGTAAACTGCTTTTATAAGGGAATAAAGTGGGTCACGTGTGACTTTTTGCATGTACCTTATGAATAAGGACCGGCTAATTCCGTGCCAGCAGCCGCGGTAATACGGAAGGTCCGGGCGTTATCCGGATTTATTGGGTTTAAAGGGAGCGTAGGCCGGAGATTAAGCGTGTTGTGAAATGTAGAGGCTCAACCTCTGCACTGCAGCGCGAACTGGTCTTCTTGAGTACGCACAACGTGGGCGGAATTCGTGGTGTAGCGGTGAAATGCTTAGATATCACGAAGAACTCCGATTGCGAAGGCAGCTCACGGGAGCGCAACTGACGCTGAAGCTCGAAAGTGCGGGTATCGAACAGGATTAGATACCCT
+
EGGGGGGGGCFGGGGGGGGGFGGGGGGGGGGGGGGGGGGGGGGGGGGGGGGGGEFGGGGGGGGGGGGGGGGCFFGGGGGGGGGGGGGGGGGGGGGGGGGGFFGGGGGGGGGGGGGGGGGGGGGGGGGGGGGGGGGGGFGGGGGDGCEGGFGGGGGGGGGGGGGGGGGGGGGGGFGGGGGGGGGGGGGGGEG5GGGGGGGFGFFCFGB8BCEGCFGF5>ED?GGG:EFDGGFFEGGDGGGGGFFGG?CGGFBG:DD@GFCGGFGFGFGFFGGFBEDGGEGGBCFFCCFFDC?GF@>@GGFF>FFGGGFFC8EC=AF>GGFFGFEE>EGGFFGGEGGFGGGGGGFGGGGGGGFGGFGGGGGGFFEFFGFGGGGGGGGGFD@DGGGGGFFGGGGGGGGGGGGFGGGFEFGFGGGGGGFGGGFFFFGGFAGGF8GCCCCC
@sE 31907
TGGGGAATATTGCACAATGGGCGCAAGCCTGATGCAGCCATGCCGCGTGTGTGAAGAAGGCCTTCGGGTTGTAAAGCACTTTCAGCGGGGAGGAAGGCGGTGAGGTTAATAACCTCATCGATTGACGTTACCCGCAGAAGAAGCACCGGCTAACTCCGTGCCAGCAGCCGCGGTAATACGGAGGGTGCAAGCGTTAATCGGAATTACTGGGCGTAAAGCGCACGCAGGCGGTCTGTCAAGTCGGATGTGAAATCCCCGGGCTCAACCTGGGAACTGCATTCGAAACTGGCAGGCTGGAGTCTTGTAGAGGGGGGTAGAATTCCAGGTGTAGCGGTGAAATGCGTAGAGATCTGGAGTAATACCGGTGGCGAAGGCGGCCCCCTGGACAAAGACTGACGCTCAGGTGCGAAAGCGTGGGGAGCAAACAGGATTAGATACCCT
+
<EFFFDFGGGFGGGGGFGGG8FGGGGGGGGGGGFFGGG<EE@FGCGEB@:FGFFFGGGFFFGGGGGGGF@FGF<FGGGGGFGGGGGGGGE@CCEGGEGGGGGGGGFDDFGGGFGGGFFFGFG=DF,@>FF>C<>8EFGGCFGGGGGGCGEEGGGFGGFCBFGFGC@F<CGGEECEGGFGGGGGDEEG>GFCEE;8;:ECGGGGGGGFE?FCFG8?>;F6>?FCEC*ECGFFGGFC?GFF=FFGGGG?77A95GGEECGFG6FGGFEAFGGFD=DGGFFFFFF9FE,D<7GFBB,7,75GG@GGC,88+3+EGAGF@4,9FFFFGGGFF7?GEFEFFECF@C7FGGGFFFGGEE,,C,9DCF7FFDGGEDFBCGEEGEFDGFGGGFGGGGGGCGGGFGGGF@EFBCGGGGGGGGGGGGGFEG@CFGGGGFAGFFGFGCCCCC
@sE 167
TGGGGAATATTGCACAATGGAGGAAACTCTGATGCAGCGACGCCGCGTGAGTGAAGAAGTAATTCGTTATGTAAAGCTCTATCAGCAGGGAAGATGGTGACGGTACCTGACTAAGAAGCTCCGGCTAAATACGTGCCAGCAGCCGCGGTAATACGTATGGAGCAAGCGTTATCCGGATTTACTGGGTGTAAAGGGCGTGTAGGTGGCATCACAAGTCAGAAGTGAAAGCCCGGGGCTCAACCCCGGGACTGCTTTTGAAACTGTGGAGCTGGAGTGCAGGAGAGGCAAGTGGAATTCCTAGTGTAGCGGTGAAATGCGTAGATATTAGGAGGAACACCAGTGGCGAAGGCGGCTTGCTGGACTGTAACTGACACTGAGGCTCGAAAGCGTGGGGAGCAAACAGGAGTAGATACCCT
+
CEGGGGDFGGGGGGGGGGGGGGGGGGGGGGGGGGGGGGDGGGGGGGGFGGGGGGGGFGG<FGFGGGFCFGGGGGGGGGGGGFFGGGGGGGGGGGGGGGGGGGEGGGGGGGGGGGGGGGGGGGGGGCFG9EGFGGGGGGFF<FGGEEEEGCEGGGGGFGG>FGGGGFCGGGGGGGGGDFEGEFFGGG8:<<C;9FE**170CGG4FGBC6<FECC<5F<GFFEC<@?FF=GCB?>D>#GE<FCC>FE?,=@3:FFFDFGG7#CFFFA,B,#DG>GGGG7GGCGFFF9F?EDCD=8E?GFE?F9GG>ECEAFGF@CECGGGGGGFF<CGGGCGFEFGGGGGF7GGCGGDGGGGGGGGGCGGGGGGGGGGGGGGEECGGGGGFFEGGGEGGGGGGGGGGGGGFGGGGE,GGGGF@CCCC
@sE 26089
TGGGGAATATTGCACAATGGGCGAAAGCCTGATGCAGCCATGCCGCGTGTGTGAAGAAGGCCTTCGGGTTGTAAAGCACTTTCAGCGGGGAGGAAGGCGATAAGGTTAATAACCTCATCGATTGACGTTACCCGCAGAAGAAGCACCGGCTAACTCCGTGCCAGCAGCCGCGGTAATACGGAGGGTGCAAGCGTTAATCGGCATTACTTGGCGTAAAGCGCACGCAGGCGGTCTGTCAAGTCGGATGTGAAATCCCCGGGCTCAACCTGGGAACGGCATCCGAAACTGGCAGGCTAGAGTCTTGTAGAGGGGGGTAGAATTCCAGGTGTAGCGGTGAAATGCGTAGAGATCTGGAGGAATACCGGTGGCGAAGGCGGCCCCCTGGACAAAGACTGACGCTCAGGTGCGAAAGCGTGGGGAGCAAACAGGATTAGATACCCT
+
EFFCFFGGGGGGGGGGDCFFEGGGGGDGGGGEGFGEFGGGGGFGFGGGGGGGGGGG?EFFFGGFGGGGEFGGG?FGGGGGGGFGGFGGGGGGGGFFGFG>@FE?DDFGDGFFG=DFGCGGGGGGGGGGGGGGGGEGGDCAFG@F@FFGEGGDAC@FGGGGGFFFFFCFGGGGGGGGGFGFEFGEGCCC?EGGGCEECGF>5)21<ECC,AEF5**8E91>03EG?GEBDEGGCC?/3*<4<<88,FBC?#/<:?F?8FE6,-:<GFFD6FF<<1.A9.:)FDCCBFEFD8FF>=,CF=B@89><,D@:EGFFFFGGF=98=,CFEAA@+>C+EAGFA++=@EGF@CGFGGGGGGFFFF=@GE>GGGDFBC,GFCEGF:EGGFDGGGGGGGFECGGEGF@F<EFCEGEFCF@ECGGFF=DFGFFFFFGGGGEGGGFGCCCCC
@sE 39016
TGAGGAATATTGGTCAATGGACGAGAGTCTGAACCAGCCAAGTAGCGTGAAGGATGACTGCCCTATGGGTTGTAAACTTCTTTTATACGGGAATAAAGTGAGGCACGTGTGCCTTTTTGTATGTACCGTATGAATAAGGATCGGCTAACTCCGTGCCAGCAGCCGCGGTAATACGGAGGATCCGAGCGTTATCCGGATTTAGTGGGTTTAAAGGGAGCGTAGGCGGACGCTTAAGTCAGTTGTGAAAGTTTGCGGATCAACCGTAAAATTGCAGTTGATACTGGGTGTCTTGAGTACAGTAGAGGCAGGCGGAATTCGTGGTGTAGCGGTGAAATGCTTAGATATCACGAAGAACTCCGATTGCGAAGGCAGCTCACTGGACTGCAACTGACACTGATGCTCGAAAGTGTGGGTATCAAACAGGATTAGATACCCT
+
CFE@EFFGGCFGGGGGGFGFGGGGGGCFFGDGGFGGGE@DEGGDFFCC@FFDFGGF9,CCFFDEGG@FFFGF?ECGGGAFF9FGGGGGF7@@C?ECCF5,,B,::B=FFFFCGEE<CFD<EG,AA,CB7@AFGFE9FGGG<B+?C@>AFG,,CBCC>EG+<FF<:C@CFEEGGCFEG7C*,,?FCFGDCFG72@:8/8<<C,FCCFF)<@FG.@FF>>F97EECE8?5CE,A@FGF@@+FFE%>,AFECCC=CEG-=13FGEDD?<FGFEEF@F9C<?GFGGFA@,,C,<99+E>CDF9EEE:GGGFCEFC9,,EECDA=GFFE8=4AF<C,EEC,=FF;E8ADFFDD<9E9EC@,GFFGGFCGGEAFF8CFFFGFFGGFFGGGGGFFCFEEEGFE9F7@:,C9FDGFFECC9GGGFFF@CGFGFCGGGFECCB@C
@sE 25202
TGGGGAATATTGCACAATGGGCGCAAGCCTGATGCAGCCATGCCGCGTGTGTGAAGAAGGCCTTCGGGTCGTAAAGCACTTTCAGCGGGGAGGAAGGCGATAAGGTTAATACCCTCATCGATTGACGTTACCCGCAGAAGAAGCACCGGCTAACTCCGTGCCAGCAGCCGCGGTAATACGGAGGGTGCAAGCGTTAATCGGACTTACTGGGCTGAAAGCGCACGCAGGCGGGCTGTCAAGTCGGATGTGAAATCCCCCGGGCTCAACCTGGGAACTGCATTTGAAACGGGCAGGGTAGAGTCTTGGAGAGGGGGGTAGAATTCCAGGTGTAGCGGTGAAATGCGTAGAGATATGGAGGAATACCGGTGGCGAAGGCGGCCCCCTGGACAAAGACTGACGCTCAGGTGCGAAAGCGTGGGGAGCAAACAGGATTAGATACCCT
+
GCGEG7FGFGGFGGGGFFFAFGGGGGGGGGGGGGGGGGGGFFGGGGGF7FFF?EEFGC@C<EGGGGGEFCEFGGGFCCFDGGDGDFGGGFGGEGGCCGGEEG:F<BDFCF@,:FCDECDDFFDFEGGFFFEF@FE77CF@DEGGGCFFGGGGCD<:FGGFDGGGGCFGG*F5BFEFGGGCEE@E5/7CFEGGGGGEAGGGEG2:<CC?-<C+##EEC=9>0:>CC;8::18#:C6;71493ECC@CFFGFF6::B>,CFB;8C5F<CFFFGFDGBF>C:,@,FD::G@EA8@FB,<BF8D8,333,GGFEFFGDEEDFEE8FFFGFBC8EEEEFDFE?CFCFBBC,FFFC5,GGGDEE,F7GFFAGGGFDGGFEGGGGGF>FGGGFFFGGGGGGGGGGGGFFGGEEECGFEFFFGGEDECFFGGGGGGDGGGGGGGGCCCCC
@sE 171
TGGGGAATATTGCACAATGGGCGAAAGCCTGATGCAGCCATGCCGCGTGTGTGAAGAAGGCCTTCGGGTTGTAAAGCACTTTCAGCGGGGAGGAAGGCGTTAAGGTTAATAACCTTGGCGATTGACGTTACCCGCAGAAGAAGCACCGGCTAACTCCGTGCCAGCAGCCGCGGTAATACGGAGGGTGCAAGCGTTAATCGGAATTACTGGGCGTAAAGCGCACGCAGGCGGTCTGGCAAGTCGGATGGGAAATCCCCGGGCTCAACCTGGGAACTGCATTCGAAACTGGCAGGCTAGATTCTTGTAGAGGGGGGTAGAATTCCAGGTGTAGCGGTGAAATGCGTAGAGATCTGGAGGAATACCGGTGGCGAAGGCGGCCCCCTGGACAAAGACTGACGCTCAGGTGCGAAAGCGTGGGGAGCAAACAGGATTAGATACCCT
+
GFGGGGGGGGGFGGGGGFGGGGGFGGGGGFGGGGGGGGGCFAFGGGGGGGGGGGGGGGGGGGGGGGGDFGGGGGGGGGGGGGGGGGGGGG+>FGCFDEGGGGGGGFGGGGG9EGFGGGGGDGGFFGGGGGGGGGEGGGGGCFBFGFFFDGGGGGEGC7C@F:CFCEFFDGGGGGGDGFGGG>FEG?CEGCFFGGG*7F98D38FGFGEFGGGG8:8A>CE;0E7>#:;CC5*21@7<>FFFCDGGF@+@F,CFF>/GG:DD1:>3;EGFF9GGFEFA@<947@EFGGGF8CGF@C38*@DDEGGF=F6GGGGFFEBEDD=,BCGGEFB@1C8DC@C9+7FDGGGGGGGGGGGGF?BC,CEGGGGGGEGE9F@GGCEF@GGGGGGGFAFFGFC7GGGGGGGGGFFEGEFF7GCGGGGGGF9GFGGFCGGGGFFGGGGCCCCC
@sE 172
TGGGGAATATTGCACAATGGGCGCAAGCCTGATGCAGCCATGCCGCGTGTGTGAAGAAGGCCTTCGGGTTGTAAAGCACTTTCAGCGGGGAGGAAGGCGGTGAGGTTAATAACCTCATCGATTGACGTTACCCGCAGAAGAAGCACCGGCTAACTCCGTGCCAGCAGCCGCGGTAATACGGAGGGGGCAAGCGTTAATCGGAATTACTGGGCGGAAAGCGCACGCAGGCGGTCTGTCGAGTCGGATGTGAAATCCCCGGGCTCAACCTGGGAACTGCATTCGAAACTGGCAGGCTAGAGTCGTGTAGAGGGGGGTAGAATTCCAGGTGTAGCGGTGAAATGCGTAGAGATCTGGAGGAATACCGGTGGCGAAGGCGGCCCCCAGGACAAAGACTGACGCTCAGGTGCGAAAGCGTGGGGAGCAAACAGGATTAGATACCCT
+
EFGGGFGGGGGGGGGGGCEGCGGGGGGGGGGGGGGGGFGFFEGFCGGGGGGGGGGGGGFFEFGGGDGGFGGGGGGGGGGGFGGGGGGGGGCGGCEBFGGGGGGFDGGGFFGGGGFGGGGGGCFGGGGGGGE>FFGGFCGGGGGGGGGGGDEEGGGGFEGGGFFFFGFGCFFED@8CFGGFGGG>8*:::;8CECCGC+CE3*2;A3C/FGGGG#C#:4@BB;ED>>GGDGG>C*C2+#::<C@5,/@@C?C=:EGCGGED:2GCFFE68FE@:;2@2<FDBDE==3D@,D3FC,C<EA>++,GFGCGDGGGGGEA<F89EFEACGGGGEFECFEFCFBF?GEFDFF8C@GGGFF,GFGFCC:FE@EDGFGEDEGGEEGGFEE@FEGFGGEFCGEEFGGGGGGGGGGGGGFFEGGGGGGGGGFFGFFAGGGGGGGGGCCCCC
@sE 173
TGGGGAATATTGCACAATGGGCGAAAGCCTGATGCAGCCATGCCGCGTGTGTGAAGAAGGCCTTCGGGTTGTAAAGCACTTTCAGCGGGGAGGAAGGCGTTAAGGTTAATAACCTTGGCGATTGACGTTACCCGCAGAAGAAGCACCGGCTAACTCCGTGCCAGCAGCCGCGGTAATACGGAGGGTGCAAGCGTTAATCGGAATTACTGGGCGTAAAGCGCACGCAGGCGGTCTGTCAAGTCGGATGTGAAATCCCCGGGCTCAACCTGGGAACTGCATTCGAAACTGGCAGGCTAGAGTCTTGTAGAGGGGGGTAGAATTCCAGGTGTAGCGGTGAAATGCGTAGAGATCTGGAGGAATACCGGTGGCGAAGGCGGCCCCCTGGACAAAGACTGACGCTCAGGTGCGAAAGCGTGGGGAGCAAACAGGATTAGATACCCT
+
DFGDG@FFGFGGGGGGGGGG@EGGFGGGGGGGGGGGGGGFFCGGGGGFGCGGEGGFGE<EFFGFGDFDEFGGGGFGGGGGFGFGGGGGGGGGG+AD+EFGGEBF95FFGGGG<FGGF8FFEGDFCEGGGGDFGCDEEG7<BCCFFFFDEGD:CCD,@FFCF7FFFCCGCEDGGCCEGGGGGGGGG85C?FEGE/;>CFFGG3CF6<@C7CFC:8:>F6C59:;>>3:@EGGC4CA6:BF:<CCEGC@FFC:?>@GCG:6CEGG=@;B:AFFFGFFCCG7@CF?/92?F@,BDF@7C>*8,9EACFGFCCFE<EFCA;GFECE8FFFFC>5GEFFE<,@+FDFGFCFGFEGGGFFDFEC,@F@F<CFC?7FFGGEEGGGGGFEGGGGGFFGGFGGGEF<GFFGGGGGGGFFDGGGGGGGGGGGGGGGGGGGGGGGGGCCCCC
@sE 174
TGGGGAATATTGCACAATGGGCGAAAGCCTGATGCAGCCATGCCGCGTGTGTGAAGAAGGCCTTCGGGTTGTAAAGCACTTTCAGCGGGGCGGAAGGCGTTAAGGTTAATAACCTTGGCGATTGACGTTACCCGCAGAAGAAGCACCGGCTAACTCCGTGCCAGCAGCCGCGGTAATACGGAGGGGGCAAGCGTTAATCGGAATTACTGGGCGTAAAGCGCACGCAGGCGGTCTGTCAAGTCGGATGTGAAATCCCCGGGCTCAACCTGGGAACTGCATTCGAAACTGGCAGGCTAGAGTCTTGTAGAGGGGGGTAGAATTCCAGGTGTAGCGGTGAAATGCGTAGAGATCTGGAGGAATACCGGTGGCGAAGGCGGCCCCCTGGACAAAGACTGACGCTCAGGTGCGAAAGCGTGGGGAGCAAACAGGATTAGATACCCT
+
FF@FEBFFGCFGGGGGGFCEFFGGGEGGFDFFFGG9C@FGGGGFEGG7FGGGGGGFGGGGGGGCFFE=F7:BEECFFGFGGGGGE<CFDE+@ECCEGEGGGG<FF,@AFFEFFFGGFFGGGGCFCFGCFGGG8FEGECFEDA,<CGECFGEGGGFCFGGEEGFGGFCGFGGC>CC8C?FGEEGE5*:EEG*/;?E57C<CD:C:8:C9C+;:ECC@+.2709C<@>E:C4CC;C6$0FE=<FGFF;CGFFCFEF??EC@1:EC@>>F9FFECEGFF6,@<7@8+3+FDD8==C,ADFFGEC=;A9GGEGGGGGFAB;,E,FEEGF9=CE>GGFFGGCC:EDEFC?,D=C,GGGFFGGGGGGFEGEGGC@GEFGGEFCDGGGGGGGGGGGGGECGFEDGGGGGGGGECF<7EGEGGGGGGGFCFGGFFGGGFGGGCFCCCCC
@sE 24582
TGGGGAATATTGCACAATGGGGGAAACCCTGATGCAGCGACGCCGCGTGAAGGAAGAAGTATCTCGGTATGTAAACTTCTATCAGCAGGGAAGATAGTGACGGTACCTGACTAAGAAGCCCCGGCTAACTACGTGCCAGCAGCCGCGGTAATACGTAGGGGGCAAGCGTTATCCGGATTTACTGGGTGTAAAGGGAGCGTAGACGGTGTGGCAAGTCTGATGTGAAAGGCATGGGCTCAACCTGTGGACTGCATTGGAAACTGTCATACTTGAGTGCCGGAGGGGTAAGCGGAATTCCTAGTGTAGCGGTGAAATGCGTAGTTATTAGGAGGAACACCAGTGGCGAAGGCGGCTTACTGGACGGTAACTGACGTTGAGGCTCGAAAGCGTGGGGAGCAAACAGGATTAGATACCCT
+
@CFGGGEGGG9FGGGGGF,;BFGGGGGFECFGGGGGFGDGGGGGGGG+@FGGGGGGFFE?F9CDF8FFGGFFGFGGGGGFGGGGGGFGFCFEGGG9<FFGGGGGGGGGGFGGGGDDGGGEFGGE@EGGGFGGGGGECC:DCFEGGGGG77CCFGGBEGDC@FFEFCFGGGGFGGGGGDEG@GGGGG$F=B=FFEECGGGGCEGGE<>FECGFGFFF8AFGFB=7<,CF=882FDGBC@CCEFFECFDBD><0<FC?CFGFGGG3FFG7CGGGFGECGDF@EF:GGEB++,F;>8;8EEC?AFDEBFEGEGGGFECFCFC9:,,FGGGGGGFE?EFE<AECGDGFFFCFE@GGFGFFCGGGGGGGGGEEFFFGGGGF@GF8GGGGGGDGDGGGGGGGGCGGGGGGFGGGGGGCCCCC
@sE 176
TGGGGAATATTGCACAATGGGCGCAAGCCTGATGCAGCCATGCCGCGTGTGTGAAGAAGGCCTTCGGGTTGTAAAGCACTTTCAGCGGGGAGGAAGGCGATAAGGTTAATAACCTCATCGATTGACGTTACCCGCAGAAGAAGCACCGGCTAACTCCGTGCCAGCAGCCGCGGTAATACGGAGGGTGCAAGCGTTAATCGGAATTACTGGGCGTAAAGCGCACGCCGGCGGGCGGTGAAGTCAGGTGTGAAATCCCCGGGCTCAACCCGGGAACGGCATTCGAAACTGGCAGGCTAGAGTCGTGTAGAGGGGGGTAGAATTCCAGGTGTAGCGGTGAAATGCGTAGAGATCTGGAGGAATACCGGGGGCGAAGGCGGCCCCCTGGACAAAGACTGACGCTCAGGTGCGAAAGCGTGGGGAGCAAACAGGATTAGATACCCT
+
DFGGGGGGGGGGGGGGGGGGGGGGGGGGGGFGGGGGCFGGGGGGGGGGGGGGGGGGGGGGGGFGGGEGE7FCGGGGGGGGGGGFGGGGGGEFGGFEECCGDGGGGDFGGGGGGFGGGGGGGGGGGFEEGGGGGGGGGGG@FFFGGGFDEFCFGGF:FD7<FBCGFFCFFEGC7CEGF9AFGC7>5+2;CCEFE*88C?CFGGDGG7@FFC5*:2*):6@BB(/9:):<=EC8C%>2#@F<:,;4(3<CFFAF:EGGEC8?:-F>GEEEGGEF5@$>;@@F<GCFFGFFFFC@,E@=B88+:,GGGFF6GEFGGFBFGFCGGGFCF=FEEAF79FCCFF7CED?C=CAF:FFGF?,GGFGEF7GF@,FC=F=:GFGEEGGGGGGGFGCGGGFDCGGECGFFCGGFGECFGGFEDFEEFGFAGGFGFGGGGDCGGGGGCCCCC
@sE 20275
TGGGGAATATTGCACAATGGGCGCAAGCCTGATGCAGCCATGCCGCGTGTGTGAAGAAGGCCTTCGGGTTGTAAAGCACTTTCAGCGGGGAGGAAGGCGGTGAGGTTAATAACCTCATCGATTGACGTTACCCGCAGAAGAAGCACCGGCTAACTCCGTGCCAGCAGCCGCGGTAATACGGAGGGTGCAAGCGTTAATCGGAATTACTGGGCGTAAAGCGCACGCAGGCGGTCTGTCAAGTCGGATGTGAAATCCCCGGGCTCAACCTGGGAACTGCATTCGAAACTGGCAGGCTAGAGTCTTGTAGAGGGGGGGTAGAATTCTAGGTGTAGCGGTGAAATGCGTAGAGATCTGGAGGAATACCGGTGGCGAAGGCGGCCCCCTGGACAAAGACTGACGCTCAGGTGCGAAAGCGTGGGGAGCAAACAGGATTAGATACCCT
+
DFGGGGGGGGGGGGGGGGGGCGDGGGGGGGGGGGGGGGGGGCGGGGGGGGGGGFGFFGGGGGG@FFGGFGGGGGGGGFGGGGGGGGGGGG+@FGGGEGGGGGFGGGGGGGGGGGGGGGGGGGDFGGGGGCFFGCED7BFFGG8FFGFFEGGGGGCFGDFGGGFFGGEFFCEG>FFGDDFGGDC5:8CEGGFGEGEGFDGFGGEF<>EGFGG>E:;3@<F309EC3*?3=EG:FAE<8FGGGFFGEC??FG85C=CF=CCA8:;CGCFFDFF?BFFECCGCEFGCE8>CBBGF9DE=FD?A9DA@,FCBGGGGGGFAF=?7?,E?FGFFCCFGGFFFGFCEFECFFGGDBFFGGGGFGFEDGGEGGGGGGFFFCGGGGGGGEGGGGGGGGGGGEFEGFGGGGFGGGGGGGGGEGGGGGGGGFFGGFEFGGGGGGGGGEBCCCC
@sE 24014
TGGGGAATATTGCACAATGGGCGCAAGCCTGATGCAGCCATGCCGCGTGTGTGAAGAAGGCCTTCGGGTTGTAAAGCACTTTCAGCGGGGAGGAAGGCGGTGAGGTTAATAACCTCATCGATTGACGTTACCCGCAGAAGAAGCACCGGCTAACTCCGTGCCAGCAGCCGCGGTAATACGGAGGGTGCAAGCGTTAATCGGAATTACTGGGCGTAAAGCGCACGCAGGCGGTCTGTCAAGTCGGATGTGAAATCCCCGGGCTCAACCTGGGAACTGCATGCGAAACTGGCAGGCTAGAGTCTTGTAGAGGGGGGTAGAATTCCAGGTGTAGCGGTGAAATGCGTAGAGATCTGGAGGAATACCGGTGGCGAAGGCGGCCCCCTGGACAAAGACTGACGCTCAGGTGCGAAAGCGTGGGGAGCAAACAGGATTAGATACCCT
+
FGGGGGGGGGGGGGGGEFGGGGGGGGGGGGGGGGGGGGGFFEGGDGGGCFGGGGGGGGFGGGGGGGGGGGGGFEGGGGFEGGGGGFGGGGEGGEGGGGGGGGGGGFGGGGGGGGFGGGGGGGGGGGEFGGGGGGGGGGGGGGGGG@CCGGGGGFFGGGDFGGFFGGG8FGGGG7FFEFGFEDGCEE8*<EGGG;8CEG@FECEGGG@C9<FGGC8,;=?DFFE<>>C>GEG8GGEBGGGGGGGGGGGFFG6CCGGEEGGGFFFDFGGGGGFFFFFGDFF#:F=AFFFF=39GCDC,D+8=9CGGGFFCFGGFE?FFGGFGGE?FEE,GGBGGGGGGF@CGFFGGGGFGFGGDGFBGGGGGGEGGFCDGGFCCGGGGGGEGGGGGGGGGGGGGGGEGGGGGGGFFCGGGFC;FCGGGFGGFFGGGGGGGGF9GGGFF8CCCC
@sE 31170
TGAGGAATATTGGTCAATGGGCGAGAGCCTGAACCAGCCAAGTAGCGTGAAGGATGAAGGCTCTATGGGTCGTAAACTTCTTTTATATGGGAATAAAGTTTTCCACGTGTGGAATTTTGTATGTACCATATGAATAAGGATCGGTTAACTCCGTGCCAGCAGCCGCGGTAATACGGAGGATCCGAGCGTTATCCGGATTTATTGGGTTTAAAGGGAGCGTAGGTGGATTTTTAAGTCAGTTGTGAAAGTTTGCGGCTCAACCGTAAAATTTCAGTGGAAACGGGCAGTCTTGAGTACAGTAGAGGTGGGCGGAATTCGTGGTGTAGCGGTGAAATGCCTAGATATCACGAAGAACTCCGATTGCGAAGGCAGCTCACTAGACTGTTACTGACACTGATGCTCGAAAGTGTGGGTATCAAACAGGATTAGATACCCT
+
C<FGGA8CCFDFG@,CCFFGG8BFFFCF@,@FAF<F@FFFGFCCEFCBBFGGCCAE8<ECF@C,6ECFGGFG+EBFE<9F?EAFGGGA,FDC@ECFEFGG9,BEGBFEGDFEF,CFFC,,,,CEFFFF9,EFGFCFFF9,,<FC+@BDE9FGC<FFD<DDFFFGEEF:+8C9FEG@F@FE77:@<CECGGG;@7F?@:C><CCF@5=<:C3<<<CDF2366>CA>>;A,#84FEC3,(@0F@=AEF@BC.++#DD8@+>GF=DAF,AE78,,,5,,,,+6+,EB,B,EF@B<FF>C9,,,C,,4CEFEGFFGD@ECECD,FGFC>EEEFCF<C,<C,C<8E;GEF7GGGGFGFFCGFDFF@EEFEFDGGFGDCAGGFE<EECFFAFFDGGFE@<,<<+GCGGGGFGGGFCF<EE9CF9FFEDGDGGGEF8E@CAAA
@sE 30166
TGGGGAATATTGCACAATGGGCGAAAGCCTGATGCAGCCATGCCGCGTGTGTGAAGAAGGCCTTCGGGTTGTAAAGCACTTTCAGCGGGGAGGAAGGCGTTAAGGTTAATAACCTTGGCGATTGACGTTACCCGCAGAAGAAGCACCGGCTAACTCCGTGCCAGCAGCCGCGGTAATACGGAGGGTGCAAGCGTTAATCGGAATTACTGGGCGTAAAGCGCACGCAGGCGGTCTGTCAAGTCGGATGTGAAATCCCCGGGCTCAACCTGGGAACTGCATTCGAAACTGGCAGGCTAGAGTCTTGTAGAGGGGGGTAGAATTCCAGGTGTAGCGGTGAAATGCGTAGAGATCTGGAGGAATACCGGTGGCGAAGGCGGCCCCCTGGACAAAGACTGACGCTCAGGTGCGAAGGCGTGGGGAGCAAACAGGATTAGATACCCT
+
GFGGGGGGGGGGGGGGGGGGGGGGGGGGGGGGGGGGGGFG<FGGGGGGGEFGGGGGGGGGGGGGFGGG8CFGGGGGGGGGGGGFCFGCGGF@FED,B<FGGGFGEFGGGGGGGGGGGGGGCFDBCBECFFGGFGGGGGGFFG:FGGGGGGDFFGGGGGGGGGGGGGGGGGGGDGFGGGFGEEGGGGGGFCGGGEGEG=<FEGGGC<@:G?CFC480;@9938CGGGGFGFGCGCA9F:CFGFDGG8CCFEC7?CF@GEGGGFFFFGGFGGGD<9CFBGG=FFFFEGGGFD>@FF9GGFGF@EGGFFFGGGGFFFEEE>,>,CGFGGGGGFGFADFGF7FCGGGFD@;ECGFCGFCFFFGFEDFFFDGGGF@DGGGGGGGGGGGGGFGGGGFGGGGGGGGGGGGGGGGGGGGGGGFCDCECGGFFFFGGGGGGGGGGCCCCC
@sE 40896
TGGGGAATATTGCACAATGGGGGAAACCCTGATGCAGCGACGCCGCGTGAGCGAAGAAGTATTTCGGTATGTAAAGCTCTATCAGCAGGGAAGAAAATGACGGTACCTGACTAAGAAGCACCGGCTAAATACGTGCCAGCAGCCGCGGTAATACGTATGGTGCAAGCGTTATCCGGATTTACTGGGTGTAAAGGGAGCGTAGACGGTTGTGTAAGTCTGATGTGAAAGCCCGGGGCTCAACCCCGGGACTGCGTTGGAAACTATGTAACTAGAGTGTCGGAGAGGTAAGCGGAATTCCTAGTGTAGCGGTGAAATGCGTAGATATTAGGAGGAACACCAGTGGCGAAGGCGGCTTACTGGACGATCACTGACGTTGAGGCTCGAAAGCGTGGGGAGCAAACAGGATTAGATACCCT
+
CFGFGGGGGGGGGGGGGGGGGGGGGGGGGGGGGGGGGGFFGGGGGGGGGGGGGGGGGG?FGFAEFFEFGGGFGGGGGGGGGGGFFFGGGGGGGGGGGGGGGGGGGGGGGGGGGGGGGGGGGGGGGGGGGGGGEGGGGGGGGGGGGGGGGGGGGGG9CFGGGGGGGGGGG@@GGGGGGGGGGG>GGGGG/<FGGGGCCEFGEGGFGGEGGGG@CCFFGFGC?FA?>CFGGGG>GGGFFGCFGFECFEFEGGGGGFGFGGA@CFGFGGGGGGG?FGFGGGFFDGCCB=?7GGDFE>E8FEDFFC@8*GGGGDFC,=GGGGFEGGGGGGFCFEFCB98<FFFECDEFFF:GGGGGGGGGGGGGGGF<GGGGGGGGGGGFCGEGGGGGGGGGGGGGGFFDFGFFEGGFF@FGFCGCCCCC
@sE 182
TGGGGAATATTGCACAATGGGGGAAACCCTGATGCAGCGACGCCGCGTGAAGGATGAAGTATTTCGGTATGTAAACTTCTATCAGCAGGGAAGAAAATGACGGTACCTGACTAAGAAGCCCCGGCTAACTACGTGCCAGCAGCCGCGGTAATACGTAGGGGGCAAGCGTTATCCGGATTTACGGGGTGTAAAGGGAGCGTAGACGGCAGTGCAAGTCTGAAGTGAAAGCCCGGGGCTCAACCCCGGGACTGCTTTGGAAACTGTGCAGCTAGAGTGTCGGAGAGGCAAGCGGAATTCCTAGTGTAGCGGTGAAATGCGTAGATATTAGGAGGAACACCAGGGGCGAAGGCGGCTTGCTGGACGATGACTGACGTTGAGGCTCGAAAGCGTGGGGAGCAAACAGGATTAGATACCCT
+
EFGGGGGGGGGGGGGGGGGGGGGGGGGGGGGGGGGGGGGGGGGGGGGBFGGGGGGGAFFEFEFGGFGGFGGGGGGGGGGGGCFGGGGGGGGFGGGGGGGGGGGEGGGGGGGGGGGFGGGGGGDGGEEDGGGGGGGGGGGGGCFGGGGGEFEGFGCFCGGGCFF7FGCFGCEFFGGGFGGGEC:<CF(=::<9CFE81CCEGDEGGGE28.EFC<FF?8GFFF=C=;CFDGFGEGGC'ECCGGGGEGGF:=?FGFFBECFGF5FGGFFGFE9FFGEGFC=:1FFGGFFCCCD;>D>,EFGFGFGGAGGGGGFF??@>,CC9FFGEBC<E?,@C,,ECF@A@,FCDA7GGCGGGGGGGGGGGGGGFGFGGGGGGGGGGGGC?GGGGGGGGGGEGGGGGFFGFFFGGGGGGF8GCCCCC
@sE 36823
TGAGGAATATTGGTCAATGGGCGAGAGCCTGAACCAGCCAAGTCGCGTGAAGGATGAAGGATCTATGGTTCGTAAACTTCTTTTATAAGGGAATAAAGTGCAGGACGTGTCCTGTTTTGTATGTACCTTATGAATAAGGATCGGCTAACTCCGTGCCAGCAGCCGCGGTAATACGGAGGATCCGAGCGTTATCCGGATTTATTGGGTTTAAAGGGTGCGTAGGTGGTTTTTTAAGTCAGCGGTGAAAGTTTGTGGCTCAACCATAAAATTGCCGTTGAAACTGGAAGACTTGAGTATGTTTGAGGTAGGCGGAGTGCGTGGTGTAGCGGTGAAATGCATAGATATCACGCAGAACTCCAATTGCGAAGGCAGCTTACTAAACCATAACTGACACTGAAGCACGAAAGCGTGGGGATCAAACAGGATTAGATACCCT
+
CCFGGGGGGFGCFFGGFFF8AEGGDGGGGGGGGGGGFFGGGGGGGGG7FCFCGFCEGGGGFEFFGFDGEEGGGGDGGFFGFE9FGEACAFECEGFFFGGGGGGGGGGG:FGGFGA,,?FBFFGGGGGGGGDFGDDAF,AF?BF7FF8FF<FG7A<FFGFF83DF7>FCGF>DBC:F7<CCF,:><<EEFCF:13<*:?83B@GFFF3<CFFGCB7=CDF>@9G?C=E7FCGC@@DAFFC7FGF==6<?C:DC>DE:GGGGGGGGGGGGGG86GDBCECC=89GFGFFFGEFF7FE<DGGGGFDFB+FEEEGE@GGGGGGGGGGGBF7FCGGFCCGFEDGGFEFGEGGFFGGGFEDGC@CFBCCBGGFGGFDGF@EFF@GFBE9CGEFE9GFCC<FE<GGGFGGGGGGGGGGGGGGFGFGGFDGGGGGFGFFCCC9C
@sE 184
TGGGGAATATTGCACAATGGGCGAAAGCCTGGTGCAGCCATGCCGCGTGTGTGAAGAAGGCCTTCGGGTTGTAAAGCACTTTCAGCGGGGAGGAAGGCGTTAAGGTTAATAACCTTGGCGATTGACGTTACCCGCAGAAGAAGCACCGGCTAACTCCGTGCCAGCAGCCGCGGTAATACGGAGGGTGCAAGCGTTAATCGGAATTACTGGGCGTAAAGCGCACGCAGGCGGTCTGTCAAGTCGGATGTGAAATCCCCGGGCTCAACCTGGGAACTGCATTCGAAACTGGCAGGCTAGAGTCTTGTAGAGGGGGGTAGAATTCCAGGTGGAGCGGTGAAATGCGTAGAGATCTGGAGGAATACCGGTGGCGAAGGCGGCCCCCTGGACAAAGACTGACGCTCAGGTGCGAAAGCGTGGGGAGCAAACAGGATTAGATACCCT
+
FGGGGFFGGGFGGGGGGGEGFGGGGGGGGGEGGGGGGGGFGGGGGGGGGGGGGGGGGGFGGGFGGGGGGGGGGGGGGGGGGGFFGGGGGGGGGEFEEGGGGGDGGCFGGGGGGGGGGGGGFCFGFGDEGGGFFECGGE?FCGDCF8B>FGGGGGGGGGG7FGGGG?C=FECCECGGGGFGG>CEG8>>@EFCGG?DGG>F7<@CFG:1FGGFGGGFG<9>BB5,;0DCCGFD;;@AEFGFFFCEBCFD=BEFGGGFEDGGE=GFCCECGFD;@8EE?<DCFE@:ECGFD<FFFABAGFGFGGFGF?FEGEGGGFCE@,F@,GFGFA?C6AC+AFGGF:7@6FDFDDE=,A8FAA<EGGGE@BCGDGDEDFC@DGGGGGGGGFGFFGGGFAFGGFFGCFFDGGGGGGGGGGGECFGEGGGGGGGFFGGGFE,GGGGF<CCCC
@sE 38884
TGGGGAATATTGCACAATGGGCGCAAGCCTGATGCAGCCATGCCGCGTGTGTGAAGAAGGCCTTCGGGTTGTAAAGCACTTTCAGCGGGGAGGAAGGCGTTAAGGTTAATAACCTTGGCGATTGACGTTACCCGCAGAAGAAGCACCGGCTAACTCCGTGCCAGCAGCCGCGGTAATACGGAGGGTGCAAGCGTTAATCGGAATTACTGGGCGTAAAGCGCACGCAGGCGGTCTGTCAAGTCGGATGTGAAATCCCCGGGCTCAACCTGGGAACTGCATTCGAAACTGGCAGGCTAGAGTCTTGTAGAGGGGGGTAGAATTCCAGGTGTAGCGGTGAAATGCGGAGAGATCTGGAGGAATACCGGTGGCGAAGGCGGCCCCCTGGACAAAGACTGACGCTCAGGTGCGAAAGCGTGGGGAGCAAACAGGATTAGATACCCT
+
DFGDGDEGGGGGGGGGGGGGGGGGGGGGGGGGGGGGGGGFFFGGGGGDGGGGCGGGGGGGGGD=FGGGFGGEEFFFGGGFGCGGGGGGGGGGGGGGGGGGGGGGCFFFGGGGGGGGGGGGGGGGGGGGGGGGGGGGEFGFGGGDGGGCFGDGGGGGGGGGGGGGGGGGGGGGGGGGDEGG@GGEGDG<GGGGG1EECFED=ECFFGGFFGGF>>?B>7CDFF>GF?CDGGGFGGGDGEGGGGFEE;F?C7<FFFGFGGGDGGFG@FFGDECDFGFGF7CB>C7;CEFFF8FFF,C,GFFD,GGGFGGGGGGGGGGFFEC8,,<DGFE@8)CCGGGGFC7GE@E,FGE=C,FFAF?GGDGFCCFFECDGFFF7GEEGEECDFD<GFFGGGGFFGGGGFFFGCGGGGGGGGGGGGGFCFGGGGGEFECGGGGGGGGCGCCA<C
@sE 21374
TGGGGAATATTGCACAATGGGCGCAAGCCTGATGCAGCCATGCCGCGTGTGTGAAGAAGGCCTTCGGGTTGTAAAGCACTTTCAGCGGGGAGGAAGGCGATAAGGTTAATAACCTCATCGATTGACGTTACCCGCAGAAGAAGCACCGGCTAACTCCGTGCCAGCAGCCGCGGTAATACGGAGGGTGCAAGCGTTAATCGGAATTACTGGGCGTAAAGCGCACGCAGGCGGTCTGTCAAGTCGGATGTGAAATCCCCGGGCTCAACCGGGGAACTGCATTCGAAACTGGCAGTCTAGAGTCTTGTAGAGGGGGGTAGAATTCCAGGTGTAGCGGTGAAATGCGTAGAGATCTGGAGGAATACCGGTGGCGAAGGCGGCCCCCTGGACAAAGACTGACGCTCAGGTGCGAAAGCGTGGGGAGCAAACAGGATTAGATACCCT
+
FGGGGGGGGGGFGGGGGGF@DFFCGGGGGGGGGGGGFGDGGGGGGGGFFGGGGGGGGGGGGGGFFGGGFGGGGGGGFGGGGGGGGGGGGGGGGGGGGGGGGGGGGFFCGGGGGGEEFF>FFDGGCFGGGGGGGGGDFCCCGGFGFGG7FFFGGGGGGC:CG7,<FFGGGG>EEC*=CFCEE<:CE7?5AE<8C;;4/<3AEE><EEC%EFFGG?<?C>/:?C>GFDGGGFGEEGG<CDF<+BCFGCE@GFF=DGG=EFGGGDGGFCF);FGFFGGGEFFFB@82;9@FD>=C,,>,GFFCFFFF9FEGGGGGEFEEE,E8EE?8GGFGGBFBFCEGFCEFGGGFGGFFGGGEGGFFFGGGFCEGGFEGGFCCGGGGGF7GGGGGGGGGFGFFGGGGEGFGGGGGGF7EGCEGGGFGGGGFFFDE;@GGGGFAFGGGCCCCC
@sE 30433
TGGGGAATATTGCACAATGGGCGCAAGCCTGATGCAGCCATGCCGCGTGTGTGAAGAAGGCCTTCGGGTTGTAAAGCACTTTCAGCGGGGAGGAAGGCGATAAGGTTAATAACCTCATCGATTGACGTTACCCGCAGAAGAAGCACCGGCTAACTCCGTGCCAGCAGCCGCGGTAATACGGAGGGTGCAAGCGTTAATCGGAATTACTGGGCGTAAAGCGCACGCAGGCGGTCTGTCAAGTCGGATGTGAAATCCCCGGGCTCAACCTGGGAACTGCATTCGAAACTGGCAGGCTAGAGTCTTGTAGAGGGGGGTAGAATTCCAGGTGTAGCGGTGAAATGCGTAGAGATCTGGAGGAATACCGGTGGCGAAGGCGGCCCCCTGGACAAAGACTGACGCTCAGGTGCGAAAGCGTGGGGAGCAAACAGGATTAGATACCCT
+
FGFGGGGGGGGGGGGGGGGGGGGGGGGGGGFGEFGGGFGGGGGF:FGFCF@GGGGGE,CCGGC<EFGG<FEFGGGGGGFFGDFF9FGGGGF>=:E=CFE+>F+CD?DFGFGGGFGCFGFFGGGGGFEDCFGCCFEGDG7@F,@FFGGDEEFG:FG@FFF*=*?,<EA=C:C>@C*C<CCFF:*<EC;:8<7EECE>5::<0</;8EC#CCCFE*/1A96;>FBFF?ECE<>;*CFF9EFF5GGFEEGGGFCEFCC4CCCCED>9<CFGGFCEECFF6CC@7:;DFGFFFB=CFA=CD2D,9GFC,DCBCGFGGGF=E8FGGGFFGFGGGFGEFFFGGEGGDEFF8FEAFE8FF?<DFFC+GGGGGGGGGGEEFEGGFC@DFGGGGFFFGECFDGGGEFE<8GGFCFCFF;7FFFEFGFGGFACCAFFFGGGFFGGGCCCCC
@sE 188
TGGGGAATATTGCACAATGGGGGAAACCCTGATGCAGCGACGCCGCGTGAGCGATGAAGTATTTCGGTATGTAAAGCTCTATCAGCAGGGAAGAAAATGACGGTACCTGACTAAGAAGCCCCGGCTAACTACGTGCCAGCAGCCGCGGTAATACGTAGGGGGCAAGCGTTATCCGGATTTACTGGGTGTAAAGGGAGCGTAGACGGCATGGCAAGCCAGATGTGAAAGCCCGGGGCTCACCCCCGGGACTGCATTTGGAACTGTCAGGCTAGAGTGTCGGAGAGGAAAGCGGAATTCCTAGTGTAGCGGTGAAATGCGTAGATAGTAGGGGGAACACCAGTGGCGAAGGCGGCTTTCTGGACGATGACTGACGTTGAGGCTCGAAAGCGTGGGGAGCAAACAGGATTAGATACCCT
+
FFFGGGGGGGGGGGGGGGGGGEFGGGGGGGGGGGGGGGGGGGGGGGGGGECFCFGGGGG<FGGGGGG7BDGEGGGCF9FEFFFGGGGGGGGFGGGGGGDFGGGGGGCFFGGFGGFGFGGGGGGGGCE>FGGGDFGGGGGGGFGGEDGD*:CCEFGE9EGGGCEGGGGGG**=FGGGGEGG:EGFCGCF<,BFFCCCEGEE5>;C>C5:;@FCCFFFG'F?'C+?9BCFF==GECEB*76+7CEEFEE>@FA?89583;=?DFFC8?FC8FAGDC<>4<EG0F@E?8?+?8E>,FFFD9>BFFGE8GGGEEC,:8?C?GFGFE,A,<BG@FFGCFFFEAEEEEEFGGDGGGGGGFFGF7CFFGGGGFEGGGGDGGGGGGGGGGGGGGGCGGGFGGFGGGGGGGGGGFGGGGGCCCCC
@sE 33833
TGGGGAATATTGCACAATGGGCGCAAGCCTGATGCAGCCATGCCGCGTGTGTGAAGAAGGCCTTCGGGTTGTAAAGCACTTTCAGCGGGGAGGAAGGCGATAAGGTTAATAACCTCATCGATTGACGTTACCCGCAGAAGAAGCACCGGCTAACTCCGTGCCAGCAGCCGCGGTAATACGGAGGGTGCAAGCGTTAATCGGAATTACTGGGCGTAAAGCGCACGCAGGCGGTCTGTCAAGTCGGATGTGAAATCCCCGGGCTCAACCTGGGAACTGCATTCGAAACTGGCAGGTTAGAGTCTTGTAGAGGGGGGTAGAATTCCAGGTGTAGCGGTGAAATGCGTAGAGATCTGGAGGAATACCGGTGGCGAAGGCGGCCCCCTGGACAAAGACTGACGCTCAGGTGCGAAAGCGTGGGGAGCAAACAGGATTAGATACCCT
+
EFGGGGGGGGGGGGGGGGFGGGCEGFGGGGGGGGFGGGGGDFFFDGGGGGGGGGGGGG<FGGGGGFGGGCFEFCEFFGGGGGGGGGGGGGDGGGGGG?FEGGG,A5CFGGGCFFFFGGGG<>FGGGC@FG7FFGDEFEF?FCFFGDFGGGGGGGCE,**<FGFEGCCGFEGGDE7CFFFG*4*:C;EGFFFG5:;8@<<CCGGGFGF=EFFGGGG:F?GDDF>C51:?EGGFC;86A>CG?CGGC9@@F>6?FGGGEFFD@D:FFFFCEFE?FF9GDFDFFC@;CCGGF><FC,CAFDB,B9GGDGGGEFFGGGGGF>E8CDCGEDGGEBGGEDE?ECGEECC,9GGGFGGGGFDEGFGGGGGGGGGGFFEGGGGGGEFEC,GGGFFFGDF@CFFCBEAFACGEEGGGFGGGGGGGFFCAFGGE@FCFFGGGGGFECCCCC
@sE 25258
TGGGGAATATTGCACAATGGGCGCAAGCCTGATGCAGCCATGCCGCGTGTGTGAAGAAGGCCTTCGGGTTGTAAAGCACTTTCAGCGGGGAGGAAGGCGATAAGGTTAATAACCTCATCGATTGACGTTACCCGCAGAAGAAGCACCGGCTAACTCCGTGCCAGCAGCCGCGGTAATACGGAGGGTGCAAGCGTTAATCGGAATTACTGGGCGTAAAGCGCACGCAGGCGGTCTGTCAAGTCGGATGTGAAATCCCCGGGCTCAACCTGGGAACTGCATTCGAAACTGGCAGGCTAGAGTCTTGTAGAGGGGGGTAGAATTCCAGGTGTAGCGGTGAAATGCGTAGAGATCTGGAGGAATACCGGTGGCGAAGGCGGCCCCCTGGACAAAGACTGACGCTCAGGTGCGAAAGCGTGGGGAGCAAACAGGATTAGATACCCT
+
DFGGGGGGGGGGFGGGGGGCEFFGGGGGG9EGGDGGGGGFFE8AFFFEECFEF9EFFG8FFGC,EFGGCFC:EFFCFFGFGC?FFG@FGGBCFCFCGGG>@=FF,AFFGGFGGF=F8DDG=D<@FFGGGGEFGDDECGG@DFF8,DFGGGC<FFFGGGGFGGFFCCE:CE@CF=:CFGGGGGGGG</AFG@FCC8C5?FCCGGC/413FCCGGCEBEF27;B>FDDE=CEGF=?GFB<9CC+5EFFFFFACCG<@6GFFFCFFFF:7CCFGGFFGGF@>FB@0<8GGGFFFFF=FFF?:,>?CGFFGFFGGFFGFDE,,,GGGGGGEE@FGFDCFF9CGGGGGF8GFGGGGGGGGFF9FGGGGFCGCFFCEGGECCGGGGGGGGGGGGGGFEGEGGGGA@AE8@:GGGDFCF7GGGFFFAGFFGFGGGGGGGGGFGBCCCC
@sE 22603
TGGGGAATATTGCACAATGGGCGCAAGCCTGATGCAGCCATGCCGCGTGTGTGAAGAAGGCCTTCGGGTTGTAAAGCACTTTCAGCGGGGAGGAAGGCGATAAGGTTAATAACCTCATCGATTGACGTTACCCGCAGAAGAAGCACCGGCTAACTCCGTGCCAGCAGCCGCGGTAATACGGAGGGTGCAAGCGTTAATCGGAATTACGGGGCGTAAAGCGCACGCAGGCGGTCTGTCAAGTCGGATGTGAAATCCCCGGGCTCAACCTGGGAACTGCATTCGAAACTGGCAGGCTAGAGTCTTGTAGAGGGGGGTAGAATTCCAGGTGTAGCGGTGAAATGCGTAGAGATCTGGAGGAATACCGGTGGCGAAGGCGGCCCCCTGGACAAAGACTGACGCTCAGGTGCGAAAGCGTGGGGAGCAAACAGGATTAGATACCCT
+
EGGGGGGGGGGGGGGGGGG<EGGDGGGG,EFGGGGGGGGGGGGGCGGGGGGGGGGGGGFGGFAFGGGGGGGGGGGFGGGEFFGFEFGFGG:FEGEFGGGFECGGGFGCFGGGGGFFGGGDDFFGGGGGGGGGGGG7<FFFFGC8EFCFGGF:CFGGGGGFG>FFFE<<<*=CG@7CFFFF:=CEGEEDFGG58*28CF<@E=EGC@E-C1;#;589?FEC2<:F>;?=?CCE8CFADG+<AFDDDG@1:<@CFGGE@:F8D849FGEADAFFE:@92<<<@FFE<,,FFDFB,8C,B8>8<FFF?GGGGFFFE@AEBEE>8=FGGGDGGFGGGGEEFF=B@7GGFFDE,9GGGGGGF<CEGGGFEGGGGGEEGGGGGGGF@GGGGGGGGGE@GGGGGGGFEFGEEEDGFFBGEFFEGGGGGFDFEDFGGGCGGGGFCCCCC
@sE 192
TGAGGAATATTGGTCAATGGGCGCAGGCCTGAACCAGCCAAGTAGCGTGAAGGATGACTGCCCTATGGGTTGTAAACTTCTTTTATATGGGAATAAAGTTTTCCACGTGTGGAATTTTGTATGTACCATATGAATAAGGATCGGCTAACTCCGTGCCAGCAGCCGCGGTAATACGGAGGATCCGAGCGTTATCCGGTTTTATTGGGTTTAAAGGGAGCGTAGGCGGACGCTTAAGTAAGTGGTGAAAGTTTGCGGCTCAACCGTAAAATTGCAGTTGTTACTGGGTGTCGTGAGTACAGTAGAGGCAGGCGGAATGCGTGGTGTAGCGGTGAAATGCTTAGATATGACGAAGAACTCCGATTGCGAAGGCAGCTTGCAGCAGCGTAACTGACGCTGAAGCTCGAAAGTGCGGGTATCGAACAGGATTAGATACCCT
+
DFDGGGGGGGGEDGGGGGGGGGGGGGGGGGGGGGGGFF@FGGGGGGGGGGGGGGGGGEFGGGGGGCEFGGGGGGDFGGGGFGFGGFFGGGFDFGFFGGGGGGBFGGG7FFFGFFGDEGGGGGGGGGFFFEFC@FGGFA@,?ECEE7CAFCEFGEFGGGFDEGFGGGEGGGGA<FGGDGG@F?:FF*CFGG@FCEEE**<B6=FCBFF@F7:=9C<FC0@>(7CFFE8CGC?,;CG<%FC##F3@<@8C@@8C:@:,6:EBFEG?GGFCGEC#@D>=D,+6FCCA7DGDA,?A*<,,,F;A8BFFCDBF:=?94+4+GGGGED>8=FBE=@,@EF<FFFEF?4,GGGGGFEF,CEGGGGGGGGGCFEFEB<@GFFFGGGGGGDGGFEGGGGEGGF9FAGGCGGFFAFEGGGFDGGDGGGGGGGGGGFGFFFFBB<BC
@sE 193
TGGGGAATATTGCACAATGGGCGCAAGCCTGATGCAGCCATGCCGCGTGTGTGAAGAAGGCCTTCGGGTTGTAAAGCACTTTCAGCGGGGAGGAAGGCGATAAGGTTAATAACCTTGGCGATTGACGTTACCCGCAGAAGAAGCACCGGCTAACTCCGTGCCAGCAGCCGCGGTAATACGGAGGGTGCAAGCGTTAATCGGAATTACTGGGCGTAAAGCGCACGCAGGCGGTCTGTCAAGTCGGATGGGAAATCCCCGGGCTCAACCTGGGAACTGCATTCGAAACTGGCAGGCTGGAGTCTTGTAGAGGGGGGTAGAATTCCAGGTGTAGCGGTGAAATGCGTAGAGATCTGGAGGAATACCGGTGGCGAAGGCGGCCCCCTGGACAAAGACTGACGCTCAGGTGCGAAAGCGTGGGGAGCAAACAGGATTAGATACCCT
+
CDGGGGGGGGGGGGGGGGGGGGGGGGGGGGGGGGGGGGGGGGGGGGGCGFGGGGGGFGFFCG8EGFGGFGGGFGGGFGGFGGGGGGGGGGDGGGGGGGGGGGGGGFGGGGGGFGGGGGG@FGGGGCF:<@FF:FGGGGGEGFFEFDEFGC:EFCEFGGCGDCFGGCFG>FD8*8=FF,,<FEE>E+:EEFG5C8:>7+,;>GG@E9?:FFC>E#')3<3)1FBC>BCGGGFGFFA?@<@C9C@?,8,.8?%=C>CDEFCCE:ECGCFGGFCGFFGFFFEC>EEC3+?F<@,DF=8,,3>,GGE@9FFECCGFGFFE@4,DCGDFGFFGDFFBFGFF;7FFGGFGGFGGFGGGEA9FFFGFCCEFGEGGGFEEGGGGGGDGGFFGFAFGGGGFFEF:CGGEC<GGGGGGGE@GEDGGFGFCGGFFECDGFGGGGGGGCCCCC
@sE 194
TGGGGAATATTGCACAATGGGCGAAAGCCTGATGCAGCAACGCCGCGTGAGCGATGAAGGCCTTCGGGTCGTAAAGCTCTGTCCTCAAGGAAGATAATGACGGTACTTGAGGAGGAAGCCCCGGCTAACTACGTGCCAGCAGCCGCGGTAATACGTAGGGGGCTAGCGTTATCCGGATTTACTGGGCGTAAAGGGTGCGTAGGCGGTCTTTTAAGTCAGGAGTGAAAGGCTACGGCTCAACCGTAGTAAGCTCTTGAAACTGGAGGACTTGAGTGCAGGAGAGGAGAGTGGAATTCCTAGTGTAGCGGTGAAATGCGTAGATATTAGGAGGAACACCAGTAGCGAAGGCGGCTCTCTGGACTGTAACTGACACTGAGGCTCGAAAGCGTGGGGAGCAAACAGGATTAGATACCCT
+
DGGGGGGGGGGGFGGGGGGGGGGGGFGGGGGGGGGGGGGGGGGGGGGFEGGGGGGGCGDGGGGGGGGGFGGGGGGGGGGFGGGGGGGGGGF<DECGGGGGGGGGGGGGGGGGGGGGGGGGGGGGGG>FGGGGGGFGGGCFE,>>EGGGG7FGFFGDGCGDGG@C8CFGGGGFGFGGEECFFECFFGGGEGGDGGG6EEE5CDEFE=8CGGG<GCFFGAC:2:CFF@EFGGFG=GG,/BEFGGFGCGFEGD:6<FFDCDFDFGGGFFEGGCGEGFFD<E9,CFFB=9,GFEEFD===9E9GGGC>@6,=F9E@BC>><@GGGGGGGGGGFCF6C,<GFFBCGGFGF@CEGGF:@<F@DGGGFFFCGGF<GGGGGGFCGGFCGGGGGGGGGGFFDDGGGGGGGGGGGFGGGGCCCCC
@sE 41198
TGGGGAATATTGGACAATGGACCAAAAGTCTGATCCAGCAATTCTGTGTGCACGATGAAGTTTTTCGGAATGTAAAGTGCTTTCAGTTGGGAAGAAGTCAGTGACGGTACCAACAGAAGAAGCGACGGCTAAATACGTGCCAGCAGCCGCGGTAATACGTATGTCGCAAGCGTTATCCGGATTTATGGGGCGTAAAGCGCGTCTAGGCGGCTTAGTAAGTCTGATGTGAAAATGCGGGGCTCAACCCCGTATTGCGTTGGAAACTGCTAAACTAGAGTACTGGAGAGGTAGGCGGAACTACAAGTGTAGAGGTGAAATTCGTAGATATTTGTAGGAATGCCGATGGGGAAGCCAGCCTACTGGACAGATACTGACGCTAAAGCGCGAAAGCGTGGGTAGCAAACAGGATTAGATACCCT
+
F8FFGGEGGGGGGGGGGGGGGGFGGGGGEFFGFGGGEGGGGGFGGGGGGGFFGDGEFFGGFGGGGGFFEFGGBFFEFGGFGGGGGGGGGDEGG@EEFDFGGGGGGGFGGGGGGGGGGGGGGFFEEGGGGEG8FE;EDFGGGGGDGGGFGGGGFE7CFFDDC,@=FFGEGGGGGGGGGDG:GD3CGF/FFCEEGEEE79:1::A=CEE?FC8FCCE=FFCF@:C;GFFCD<:ECCF@FCFFGGCGFFE?GGGGGGCFGGFGGFGFFGFGFGGFFFFCFDECGFEFGGGGGFEGCEC,;FF>GGFFFGGDGGGGGGGGFGCFE<GGGGGGGGGGGGFEGGCEGGGGFGGFFECFCGGGFF@?GFGGGGGGGGGGF@GGGGGEEFCFEFFCEGGGGGGGGGGGFFECFAGGGGGGGGCCCCC
@sE 196
TGGGGAATATTGCACAATGGGGGAAACCCTGATGCAGCGACGCCGCGTGAGCGATGCAGTATTTCGGTATGTAAAGCTCTATCAGCAGGGAAGAAAATGACGGTACCTGACTAAGAAGCCCCGGCTAACTACGTGCCAGCAGCCGCGGTAATACGTAGGGGGCAAGCGTTATCCGGATTTACTGGGTGTAAAGGGAGCGTAGACGGCATGGCAAGCCAGATGTGAAAGCCCGGGGCGCAACCCCGGGACTGCATTTGGAACTGTCAGGCTAGCGTGTCGGAGAGGAAAGCGGAATTCCTAGTGTAGCGGTGAAATACGTAGATATTAGGAGGAACACCAGTGGCGAAGGCGGCTTTCTGGACGATGACTGACGTTGAGGCTCGAAAGCGTGGGGAGCAAACAGGATTAGATACCCT
+
AFGGGFGGGGGGGGGGGGF<EEGGGGGGGGFGEFGGGG@CFGEGGGGGGGGFGFGG,CEFFCGCGGEEGGGGGG9EFGGGGFFFGGDGFGCFGGGGGGGGGGGGGGCFGGGFGGGGGGGFGGGGGGGGGFAC@C8DFCGFGCCFEEGG>CGC9,DFGGGGGGGGF==CF:FFGGCE*<7<<EFD@FGG5@<C9FC.5;<CCD:9CE*+:FCFCCCFGFCF8<<>?,AECFFGGGGF13@?CGF>FEG>FF<;DDFE=D#=<FG8>2DFC8;4)F8@C@FF@EEGFGDGGGGF?BFEB98:,,EC>=,GGGFC,?,FEGEFF;?9GGGGE?B,7FEFFFFFCEEGFCCGGGGFGGGGGGGGGGGGDEEGFGGGGFGGGGCFCFF<7GGGGGGGGGGFFFE@GGGGGGFEFGFCCCCC
@sE 197
TGGGGAATATTGCACAATGGAGGAAACTCTGATGCAGCGACGCCGCGTGAGTGAAGAAGTAATTCGTTATGTAAAGCTCTATCAGCAGGGAAGATAGTGACGGTACCTGACTAAGAAGCTCCGGCTAAATACGTGCCAGCAGCCGCGGTAATACGTATGGAGCAAGCGTTATCCGGATTTACTGGGTGTAAAGGGAGTGTAGGTGGCATCACAAGTCAGAAGTGAAAGCCCGGGGCTCAACCCCGGGACTGCTTTTGAAACTGTGGAGCTGGAGTGCAGGAGAGGCAAGTGGAATTCCTAGTGTAGCGGTGAAATGCGTAGATATTAGGAGGAACACCAGTGGCGAAGGCGGCTTGCTGGACTGTAACTGACACTGAGGCTCGAAAGCGTGGGGAGCAAACAGGATTAGATACCCT
+
EGGGGGGGGGGGGGGGGGGGGFGGGGGGGGGGGGGGGGGGGGGGGGGFGGGGGGGGFFGGGGGFGGFGGGGFDGGGGGGGGGGGGGGGGGGGGGGGGGGGGGGGGGGGGGGGGGGGGGGGGGGGECFGGGGGGGGGGFGGGGGGGGGGGGGGFGGFFGGGGGGGCFFG?GGFGGGGGGGGGG:FFFGGFFGGFFCCCCF@FDCEGG7FGGGGGFGAF?GFCF@C:EFFGFFGGGGDCFFFFEGEFGGAGE=?GFGCGDDFGGGDFG,FFFFCFGGGGGGGGGEGGGGGGGGE8BFCFCGCGGGGFGECFEF=GGGGFFECGGCFGFGGEDGFGGGGEF@FFGGGGGGGGGGGGGGGGGGGGGGGGGGGGGGGGGGGGGGFFGGGGGGGGGGGFGGGGGGFGGGGFFGGGGGCCCCC
@sE 26165
TGAGGAATATTGGTCAATGGACGAGAGTCTGAACCAGCCAAGTAGCGTGCAGGATGACGGCCCTATGGGTTGTAAACTGCTTTTATAAGGGCATAAAGTGAGTCTCGTGAGACTTTTTGCATGTACCTTATGAATAAGGACCAGCTAATTCCGTGCAAGCAGCCGCGGTACTACGGAAGGTCCGGGCGTTATCCGGATTTATTGGGTTTCAAGGGAGCGTAGGCCGGAGATTAAGCGTGTTGTGAAATGTAGATGCTCAACATATTCACTGCCTCGCGAACTGGTTGCCCTGAGTACGCACAAAGTGGGCGGAATTCGTGGTGTAGCGGGGAAATGCTTAGAATTCACGAAGAACTCCGATTGCGGAGGCAGCTCACTGGAGCGCAACTGGCGCTGAAGCTCGAAAGTGCGGGTATCGAACAGGATTAGATACCCT
+
EEFGFGGGGGGGGGGGGGGGGGGGGGGFGGGGGGGGGGGGGGGCFGGFGGF<EGGGGGGGBCFGGGGGGGGGF@FEGGGGEFFGGGGFGC<,:AEEG9EFFEGGGGGFGGGGGFGFGDGGGGGGGEGG?FFFGGGFGDFGGGGFE8EDCCFFGG7@=AFCFF,DCDEFGG7=EFGCEGFC7F>C>C5>F7EGGFGG=DCF::,<FFC<F,8<,:CFC2<.(.4*;DC3*/;=FF7*?5EF9F>;@EGFG<FGG7,1373<2@;#6#3(@7/3)#0:6;5:DCFF<C8,,,C?):E@EF8F9E9F?6:B@=>4+E>+EFFEA,7C8:449,,59FCF;?,694,,,C:,6FEB<F@,=F@DGEF@:,<CCFFDBCCC,84F:@@,;,;+:@+EFAGFEF@8D>GGFFCGEECGGGGGFE@AFBGGGGGGGGGCCCCC
@sE 199
TGAGGAATATTGGTCAATGGGCGAGAGCCTGAACCAGCCAAGTAGCGTGCAGGATGACGGCCCTATGGGTTGTAAACTGCTTTTATAAGGGAATAAAGTGAGTCTCGTGAGACTTTTTGCATGTACCTTATGAATAAGGACCGGCTAATTCCGTGCCAGCAGCCGCGGTAATACGGAAGGTCCGGGCGTTATCCGGATTTATGGGGTTTAAAGGGAGCGTAGGCCGGAGATTAAGCGTGTTGTGAAATGTAGACGCTCAACGTCTGCACTGCAGCGCGAACTGGTTTCCTTGAGTACGCATAAAGTGGGCGGAATTCGTGGTGTAGCGGTGAAATGCTTAGATATCACGAAGAACTCCGATTGCGAAGGCAGCTCACTGGGGCGCAACTGACGCTGAAGCTCGAAAGCGCGGGTATCGAACAGGATTAGATACCCT
+
GGGGGGGGGGGGGGGGGGGGGGGGGGGGGGGGGGGGGGGGGGGGGGGGGGGGGGGGGGGGGGGGGGGGGGGGGGFGGGGGGDGGGGGGGGFFFGGGGGGGGGGGGGGGGFDGFGGGGGGGGGGGGGGGGGGFGGGGGGGGGGGGGGGGGGGGGFFGGGGGGGGGGGGGGGGFCFCEFE:>FFGEGGGGGC;FFGG7.AFCFE#C?FC74F9FGG@FE>GF<>;4?BGFGG<CA7F<FGGGFD@GFGGEC><GC=;381@=::AFG@<??FE)7EEGGFD=DDFGGGF=,8FD=C8@CAGGGFE,EE7GECGFE8ECEECGFFEE=ECCGGFEGGGGFGFCFD,FF7FGFGCCEFEGFDF7EGECFCEFFGGGGGGGGGGGGGGGGGEEGEFGGGGFGEGGGGGGGGGGGGGGGGGGGGGGGGGGFE@9GCFCCCCC
@sE 200
TGAGGAATATTGGTCAATGGGCGAGAGCCTGAACCAGCCAAGTAGCGTGCAGGATGACGGCCCTATGGGTTGTAAACTGCTTTTATAAGGGAATAAAGTGGGTCACGTGTGACTTTTTGCATGTACCTTATGAATCAGGACTGGCTAATTCCGTTCCAGCAGCCGCGGTAATACGGAAGGTCCGGGAGTTATCCGGATTTCTTGGGTTTAAACGGAGCGTAGGCCGGGGATTAAGCGTGTTGTGAAAGGTGGTGGCTCAACCTCTGCACTGCAGCGCGAACTGGTCTTCTTGTGTACGCACAACGTGGGCGGAATCCGTGGTGTAGCGGTGAAATGCTTAGATATCACGAAGAACTCCGATTGCGAAGGCAGCTCACGGGAGCGCAACTGACGCTGAAGCTCGAAAGTGCGGGTATCGAACAGGATTAGATACCCT
+
DGGGGGGGGGGCGGGGGGGG?FGEFF@FGG@FEFFFGGBAEGGGGGGG:BFA@FCFCFFGG::<F,CFGGDCEFCFGEFE?EEGGCFEEGGGGFFF9EE<=F:FFEFEGF@EEFDGGF7EFDC<?A<<DDFFGGG,EDFAF,:BF@FGFAFGF,,,ADFG?:<==6FFCEC@,@:FG@><:DFE*>*1>,6,6FF'?E3?#1@($<C7>:>?$11)*,2/1)?:7?C5B,<C??C*C#CEFG9CC,6=*D,GGFEC6GFFCDGFC9GEFB@*:@CF88+6+,,CF<<F==85)GGEGGEF4<@>GGGEDD<>CGGGEDGFA:66)7CEFFE,FEC@,ACDGGDFCGFGFDAGFB>:FFF:@:GFECGGGGGFCCC<GFFF@DGGGGGFECCGGCFE,GGGGGGFAEGGGGFGEFFGGFEFFGGGGGGGGGGCCCCC
@sE 41105
TGAGGAATATTGGTCAATGGACGAGAGTCTGAACCAGCCAAGTAGCGTGCAGGATGACGGCCCTATGGGTTGTAAACTGCTTTTATAAGGGAATAAAGTGAGTCTCGTGAGGCTTTTTGCATGTACCTTATGAATAAGGACCGGCTAATTCCGTGCCAGCAGCCGCGGTAATACGGAAGGTCCGGGCGTTATCCGGATTTATTGGGTTTAAAGGGAGCGTAGGCCGGAGATTAAGCGTGTTGTGAAATGTAGATGCTCAACATCTGCACTGCAGCGCGAACTGGTTTCCTTGAGTACGCACAAAGTGGGCGGAATTCGTGGTGTAGCGGTGAAATGCTTAGATATCACGAAGAACTCCGATTGCGAAGGCAGTTCACTGGAGCGCAACTGACGCTGAAGCTCGAAAGTGCGGGTATCGAACAGGATTAGATACCCT
+
CFFFGGGGGGGGGGGGGGFFGGGGGGGGGDGGGGGGGGGGGGGGGGGGGGGGGGGCFGGGGGGGGFGGGGGGGGGGGGGGGGGGGGGGGGGGGGGGGGGGGGGGFGGGGGGFGGGGGGGGGGGGGFGGGGGGGGGFGGGGGGGGG?GGGGGGGGGGGGGGFGGGGGGGGGGGGGGGGGGGGGGDDGGGGEEGFGF?GGGGG;<CFCFCF@FF9FCFFDGF@GGGGGGFGGGGGFCAGGGFGFFFEFGGGGGGFGFF=CGFDF9CGGGGGGFGGGGGGEGGFFGGFGGG9DFC9GGGGECFGF9GGGGGGGFFDCEGGGGGGGGGFGFFEFGFGGFFGGFDFGGFDGGGGGGFEEFC7FGFCEECGGEGFCGGFGGGACGGGGGGGGGGGGCGGFFGGGGGGGGGGGGGGGFFGGGGGGGFCFDGGFFFGGGCCCCC
@sE 30656
TGGGGAATATTGCACAATGGGGGAAACCCTGATGCAGCGACGCCGCGTGAAGGATGAAGTATTTCGGTATGTAAACTTCTATCAGCAGGGAAGAAAATGACGGTACCTGACTAAGAAGCCACGGCTAACTACGTGCCAGCAGCCGCGGTAATACGTAAGGGGCAAGCGTTATCCGGAGTTACTGGGTGTAAAGGGAGCGTAGACGGCAGTGCAAGTGTGAAGTGAAAGCCCGGGGCTCAACCCCGGGACTGCTTTGGAAACTGGGGAGCTAGAGTGTGGGCAAGGCAAGCGGAATTCCTGGTGTAGCGGTGAAATGCGTAGATATTAGGGGGAACACCAGTGGCGAAGGCGGCTTGCTGGACGATGACTGACGTTGAGGCTCGAAAGCGTGGGGAGCAAACAGGATTAGATACCCT
+
E<<EFGGGGGGGGGGGGFGF8BCEEGCEFGGC,<@EFFGG:BCFEEGGGGGGGGGGCFG9FE?CEFCF@FDEEEF,?F<@AF<?EFGC7C<F7,AEFFEFAFCEGGCD9F<?,>>FEF,D,3C+@+FAF9FD:B,+@=<+38,@FEFEGD>F;,8?@,@:FFEC:18=F@GF,<CEE*4<:C??FFFG7,7<B<B775,:;:/42A,8E%,<3167#19E;:?9?90?C4*FC8GFEF7C5+DE>,DBED:,F,3,63===,8+,,55=F?DDF@8,,,4,,,,=444B=9E==EB>4A,E=F>1DCEGFCFCCFF@??@:,?DE<::?:<<=C,<GF@EGFEDFGGGGCGFAFE?GEFAF@C<,CCC,GGGGFGGFEFE,GGFFBB7F@EGGGGGE,<C@CGGGGGGGCGCCCCC
@sE 203
TGGGGAATATTGCACAATGGAGGAAACTCTGATGCAGCGACGCCGCGTGAGTGAAGAAGTAATTCGTTATGTAAAGCTCTATCAGCAGGGAAGATAGTGACGGTACCTGACTAAGAAGCTCCGGCTAAATACGTGCCAGCAGCCGCGGTAATACGTATGGAGCAAGCGTTATCCGGATTTACTGGGTGTAAAGGGAGTGTAGGTGGCATCACAAGTCAGAAGTGAAAGCCCGGGGCTCAACCCCGGGACTGCTTGTGAAACTGTGGAGCTGGAGTGCAGGAGAGGCAAGTGGAATTCCTAGTGTAGCGGTGAAATGCGTAGATATTAGGAGGAACACCAGTGGCGAAGGCGGCTTGCTGGACTGTAACTGACACTGAGGCTCGAAAGCGTGGGGAGCAAACAGGATTAGATACCCT
+
CFEGGGGGGGGGGGGG@FGGGGGGGGGGGGFGGGGGGGGGGGGGGGGCFGGGGGGGGGGEFFGFFCFFGGGGGGGFGGGGGGCFGGGGGGGGGGGGGGGGGGGGGGGGGGGGCFGGGGGGGGGDDFGGGGGGGGGGGGGGGDFGEEEGF:FEFGFFFCDFGFC7?DFEC>G,FD@>FCF@CGFFGGFGFFC9E3GBCEFEBCDFGG7E87FDFCF2GGFDEGFCC@CFGGGEDEEGGGF:EDGEGGDB>FFCGG#4FGDF=,FGGFFGFFGFFGDFGGGGGGFEE9AFGGGGGDC,GAB?EDEC=CB9FDE,7F7C6CGGGFGGFGFFGGFCCFFCFEFFFEGGFF@EGGGGGGFFGGGGGGGGGGFGGGFCFEGGFGGGFGGGGGGDGGGGGGGGGGFFGFGGGGGGGFGCCCCA
@sE 30864
TGGGGAATATTGCACAATGGAGGAAACTCTGATGCAGCGACGCCGCGTGAGTGAAGAAGTAATTCGTTATGTAAAGCTCTATCAGCAGGGAAGATAGTGACGGTACCTGACTAAGAAGCTCCGGCTAAATACGTGCCAGCAGCCGCGGTAATACGTATGGAGCAAGCGTTATCCGGATTTACTGGGTGTAAAGGGAGTGTAGGTGGCATCACAAGTCAGAAGTGAAAGCCCGGGGCTCAACCCCGGGACTGCTTTTGAAACTGTGGAGCTGGAGTGCAGGAGAGGCAAGTGGAATTCCTAGTGTAGCGGTGAAATGCGTAGATATTAGGAGGAACACCAGTGGCGAAGGCGGCTTGCTGGACTGTAACTGACACTGAGGCTCGAAAGCGTGGGGAGCAAACAGGATTAGATACCCT
+
@CF8F@CGGCGDGGGGGGE@@DGGGGGGGGGFGGGGFGCGGGGGCGE@FEGGGGGFGFGGGFEG<FFGGCGGGGFCGGGGFGGFGGGGGGGGG<9AEFGGGGGEGGGGGGGGGGGGGGGFGG:FGDGCGFGGGDGCDGGGG8BE8F7FGGG9=FGFG9FFFFFGGFGGGGGFGG=>>EGGCECCEGGECF?CEFE%8*?CC;GCFFCFFCFFGGF:FFCFB@<FECGC>ACGFGGB8CEF=F:EBGGDDGGGGFG=9DFA8CFDFFEA:AF878F?6<FF0F<??,9BCEE=@8F8FCCEF9FEACGF?9FFF:GGEFFFFAFC,FGFCFFF@FGGDGFEEFF@AF7EGCGGGGF<@F?GGGGGGGFGGFGFECFA8FGFGGFFGEGGGGGGFC<G?FFEE9GEAF9GGGGCCCCC
@sE 25156
TGAGGAATATTGGTCAATGGACGAGAGTCTGAACCAGCCAAGTAGCGTGAAGGATGACTGCCCTATGGGTTGTAAACTTCTTTTATACGGGAATAAAGTGAGGCACGTGTGCCTTTTTGTATGTACCGTATGAATAAGGATCGGCTAACTCCGTGCCAGCAGCCGCGGTAATACGGAGGATCCGAGCGTTATCCGGATTTATTGGGTTTAAAGGGAGCGTAGGCGGACGCTTAAGTCAGTTGTGAAAGTTTGCGGCTCAACCGTAAAATTGCAGTTGATACTGGGTGTCTTGAGTACAGTAGAGGCAGGCGGAATGCGTGGTGTAGCGGGGAAATGCTTAGATATCACGAAGAACTCCGATTGCGAAGGCAGCCTGCTGGACTGTAACTGACGCTGATGCTCGAAAGTGTGGGTATCAAACAGGATTAGATACCCT
+
EFEGGGGGGGGGGGGGGGGGGGGGGGGFGGGGGGGGGGGFGGGGGGGFGGGGGFFGGGGGGGGFGGGGGGGCFGGGGGGGGGGGGGG<FEC,CFFFFGGGFGGGGFGGGGGGGGGGGGGGGGGGGGGGGGGGGGGGFGGFG8F7CFGGGFGGCGCGFGGGFFGGGEGGGDEC@CCCFFGG7#@F:>E;EFE%GGGGGGGFGGGGG;CECCF:C<<@EDFFFFBDFFF@GDFF>DF=FBGGGGGFG<@FCBEGFGGFGDGGGEGFGEECCFF=BGGFE?G8GGGFFGGGEA,FFFAEF9GGEFEGGGGGGFFGEC>4@FCFF<@+5CCDE,FFCFFEFCF=A9FGGGGGFGFF,EFE@@E7DGCD@GGGEGGGGGFE8FGGGGGGGGGEGGGGGGFD?GGGGDGGGFE@GGGGGGFGGGFFF<FGGGFCGGFCCCCC
@sE 38144
TGGGGAATATTGCACAATGGGGGAAACCCTGATGCAGCGACGCCGCGTGAGCGATGAAGTATTTCGGTATGTAAAGCTCTATCAGCAGGGAAGAAAATGACGGTACCTGACTAAGAAGCCCCGGCTAACTACGTGCCAGCAGCCGCGGTAATACGTAGGGGGCAAGCGTTATCCGGCTTTACTGGGTGTAAAGGGAGCGTAGACGGCATGGCAAGCCAGATGTGAAAGCCCGGGGCTCAACCCCGGGACTGCATTTGGAACTGTCAGGCTAGAGTGTCGGAGAGGAAAGCGGAATTCCTAGTGTAGCGGCGAAATGCGTAGATATTAGGAGGAACACCAGTGGCGAAGGCGGCTTACTGGACGGTAACTGACGTTGAGGCTCGAAAGCGTGGGGAGCAAACAGGATTAGATACCCT
+
FGGGEEGGFGGGGGGGGFFGG>FGDGGGGFDGGFGGFF@CGGGGGGE:CBFGGFGG9EDGGGGGGGGFFGGDFGGFFFGGGEGGGGGGGGGGGGGGGGGGGG>EGGGGGG8DFGGGGGGGG@FGGGGDFFGGGGF+DF,DF8@FGGGD>FGFGGBFF,:*FFGEEGGGGGE/FGFG#:6FB<F:7A,6::@9E1ECEECEGCEFE8?GEBCCFC<.8'C;<CEGG??>GDEEFGGB@:@>@@+;FDFGGGF4@8GF;92<@8FBBCDFA?CGDCB@4AFFAE<FD>?+CE;FEEE@,=FCA9EGAFEDF<FC,,CF?FGDDD9GFCFGGCFG@FEC@FFGGGEFCFEGGGFFFGFGGGGGGGGGGGFGGGFGGFEF8GGFFFFDDGGGFC@FEFAGFEFECFGGGGFGGGGC9B9B
@sE 207
TGGGGAATATTGCACAATGGGGGAAACCCTGATGCAGCGACGCCGCGTGAAGGAAGAAGTATCTCGGTATGTAAACTTCTATCAGCAGGGACGATAGTGACGGTACCTGACTAAGAAGCCCCGGCTAACTACGTGACAGCAGCCGCGGTAATACGTAGGGGGCAAGCGTTATCCGGCTTTACTTGGTGTAAAGTGAGCGTAGACGTGGTTGCAAGGCTGATGTGAAAGGCATGGGCTCAACCTGTGGACTGCATTGGAGACGGTCATACTTGAGTGCCGGAGGGGTAAGCGGAATACCTAGTGTAGCGGTGAAATGCGTAGATATTAGGAGGAACACCAGTGGCGAAGGCGGCTTACTGGACGGTAACTGACGTTGAGGCTCGAAAGCGTGGGGAGCAAACAGGATTAGATACCCT
+
<CFGGCFEFFDGGGGGGGA8EG7+B<F8FFGGG9CFFGCCCFCFDDCF6BCFF8EFGGC5FFE<F,C8EDE@E,@EAFFFE9-CD,?,=B@4@BF74CEFFEDC<FBFFECBFGGGFCFDDB+6+@FG8>FFE8D@FD@<F,<B**3<>FC@9<D,<F:*1*4<13*81=:8<9B****?F+:,C89:=>+65+5<9</:73*7D9422,5,,,6)@C:,8,<,4,;<<:6CF6CCD8F=@B@,=BFD@E,6,>9C3,+==,<ADFD<,6DA)@+76CC:@FFGFC:+:D,@9@C,FFE,A946)7C9C@C94=B6,C5,?,9ECGFCC9,:8,,@8FF,FCCDE7EGEFDC,GGGEFCFGGGCFFF,B,FEGGFBEGFFGFGEEEGDGDB,EDFFFC;,AAFFGGGGGGGCCCCC
@sE 208
TGGGGAATATTGCACAATGGGGGAAACCCTGATGCAGCGACGCCGCGTGAAGGAAGAAGTATCTCGGTATGTAAACTTCTATCAGCAGGGAAGATAGTGACGGTACCTGACTAAGAAGCCCCGGCTAACTACGTGCCAGCAGCCGCGGTAATACGTAGGGGGCAAGCGTTATCCGGATTTACTGGGTGTAAAGGGAGCGTAGACGGTGTGGCAAGTCTGATGTGAAAGGCATGGGCTCAACCTGTGGACTGCATTGGAAACTGTCATACTGGCGTGCCGGAGGGGTAGGCGGAATTCCTAGGGTAGCGGTGAAATGCGTAGATATTAGGAGGAACACCAGTGGCGAAGGCGGCTTACTGGACGGTAACTGACGTTGAGGCTCGAAAGCGTGGGGAGCAAACAGGATTAGATACCCT
+
EGGGGDGGGGFGGGGGGGGFFDEGGGGGGCFGFGG9@FGGGGGGGFEFGGGGGGGGFGG<FDEAFFGGGGGGGGGGDDGGGGGGFGGGGGGGGGCFGEFGFGGGGGFDFFGGGGFGGFFGGGGEEEGGGGGGGGGGGGGGG7FG>EEC::F,@FFGGC7GGGGGFC@:9=GGGGGE?EF?GFCFGGF@4%@>EFCFGDG4FDG9CDFFGGGGGFFFFAG?2;FFF=GFF:FFFCFC@>GGGGFA9CGFFGF:;:FAF;=?;,DFFC<GFA%<$GGG7GGF3GGGCCB++,ED8=E8=B9,4,GEAGCGDEC,@8,8FEE9E=,C<CGGGFDC@GF@<FEFC?@@GE:GFDGGGGGGGGGGGGGGGFC@CGGEGFFGGGGGF@FCGGGGGF:GFCEGGFEEGDGGGGGGGGGCCCCC
@sE 39495
TGAGGAATATTGGTCAATGGGCGAGAGCCTGAACCAGCCAAGTAGCGTGCAGGATGACGGCCCTATGGGTTGTAAACTGCTTTTATAAGGGAATAAAGTGAGTCACGTGTGGCTTTTTGCATGTACCTTATGAATAAGGACCGGCTAATTCCGTGCCAGCAGCCGCGGTAATACGGAAGGCCCGGGCGTTATCCGGATTTATTGGGTTTAAAGGGAGCGTAGGCCGGAGATTAAGCGTGTTGTGAAATGTAGATGCTCAACATCTGAACTGCAGCGCGAACTAGTTTCCTTGAGTACGCATAAAGTGGGCGGAATTCGTGGTGTAGCGGTGAAATGCTTAGATATCACGAAGAACTCCGATTGCGAAGGCAGCTTGCTGGACTGTAACTGACGCTGATGCTCGAAAGTGTGGGTATCAAACAGGATTAGATACCCT
+
<F,FFFFGGGGGGGGGGGF@CEGGDGGGGGFGGGFFFFGFGGFGGG6BBCFGGGGFGFEGEEEFGGCD8FGGBEEFGGGGFE<EFGFGFGCEDFGG<EFFGEEFGGGF<FGDFFF8FGGGGGFFG,CF,AFF,?@E85,CD<BCGCGGGGEGGFDEFFGGGDEF:+35F::3@FFGECF7,5>C7:CFEGDCC::FG=:<@=GGGFF7@?C:FCCFGFE*A@8EFGD<E@F7@CFBGGGG<5FEG?:C39FC>9D:AFFFFGGGGFAD>8:EEEC.@DCEF@EGEE,DA?CG?GGCGGFCFF,=B+EFCGF;D8GGGGGGFEEGDGGGFFFA59FGGGEGGGGFFGGGFFGFFEGGGDFDGG>FGFFGGFCC@E,FCF<FFGGGGGFGGFGGGGGFFECEGFFGFFF7GGFFGGEFECAFCEGGFEGGGGGCCCCC
@sE 34861
TGGGGAATATTGCACAATGGGCGCAAGCCTGATGCAGCCATGCCGCGTGTGTGAAGAAGGCCTTCGGGTTGTAAAGCACTTTCAGCGGGGAGGAAGGCGGTGAGGTTAATAACCTCATCGATTGACGGTACCCGCAGAAGAAGCACCGGCTAACTCCGTGCCAGCAGCCGCGGTAATACGGAGGGTGCAAGCGTTAATCGGAATTACTGGGCGTAAAGAGCACGCAGGCGGTCTGTTAAGTCTGATGTGAAATCCCCGGGCTTAACCTGGGAAAGGCATTCGAAACTGGCAGGCGAGAGTCTTGTAGAGGGGGGTAGAATTCCAGGTGTAGCGGTGAAATGCGTAGAGATCTGGAGGAATACCGGTGGCGAAGGCGGCCCCCTGGACAAAGACTGACGCTCAGGTGCGAAAGCGTGGGGAGCAAACAGGATTAGATACCCT
+
F<EGGCFGGGGFEFGGGGCAEFCFGEEGGGGGD<CFFG,FCCDGGGGGG@<FFGFFDEC<FFDGGFGGFFF@EDGADFGFC,AFGDFDCFEGFGGGG84+CFFFGBF9E@F@B33CF>FEC,FFFGD+CBFF,>*:BC,8@F,FF<FEGGGC@FGGGFC7CCFCCFC:FGDDD7*4FCFD*2/:>EEC,3<>8;EEFGGF=7ECCE83?8:FG8>388,61<EEGE=54EE>82;?#:97+<#?C-?=,:?<<9=FFCFC36#'C>C/,8@7/'4#CCFD+B=BE@8@8C@3++,,D+F=,@DC:8F7F@+:,FEEEE9E8BFFEE,GGFGFFGFE?:DF@DGGGGGFFGFDCFCFF?:+GBC<EGGFDC7GGGFCB:7>GFGF@5C,E<@<GGGCECFE,FFC@F@GGFCGGGGGGFF9E,GFFEFBGGGFEFGGCCCCC
@sE 211
TGAGGAATATTGGTCAATGGGCGAGAGCCTGAACCAGCCAAGTAGCGTGCAGGACGACGGCCCTATGGGTTGTAAACTGCTTTTATATGGGGATAAAGTGAGCTACGTGTAGTTTATTGCAGGTACCATATGAATAAGGACCGGCTAATTCCGTGCCAGCAGCCGCGGTAATACGGAAGGTCCAGGCGTTATCCGGATTTATTTGGTTTAAAGGGAGCGTAGGCCGCCCCATAAGCGTGTTGTGAAATGCCGCGGCTCAACCGTGGCACTGCAGCGCGAACTGGGGGGCTTGCGTGCACGCAACGCAGGCGGAATTCGTGGTGTAGCGGTGAAAGGCTTAGATATCACGAAGAACTCCGATTGCGAAGGCAGCTTGCGGGAGTGCGACTGACGCTGAAGCTCGAAGGTGCGGGTATCGAACAGGATTAGATACCCT
+
FFFGGGGGGGEFGGGGGGGGGGGGGGGGGGGGGGGGGGGFGGFGGGGGGGGGGGGGGGGGGGGGG,EFFGG>FGGGFGGGAFCFFGGFFFD:F@FGF9FFGGGGGGGGG@GFEFFDFG9EGGFFFGGGDFA,@FFFGGGGGGCGGGEGGGF<<,>CCFCGF,@EEEBCFG7DGGGGEEGG7<F@@F5CFFEFGGGGGGGF7:>,2?<CEGF?+FB<C;GF?9EF6>EFG<:A0CF>EDG9FF3123CFF5EC<::6/BC8CEFCFC:CF)FAFF'GGB?9CECCGGGGCCF:5FFC6>CGCEECB+CF=8FD8BCCEF7DB=>C@@7GFGF:A<@GFDFFECF8GGGGGGFEEB+F7GGCGGGFFC,GGFEFF@EF7GGGGGGGEFEFGGGEGDEF8CGGFFFEFFGGGGGGGGFGFF9GGGFFFGFFGGFCCCCC
@sE 34709
TGAGGAATATTGGTCAATGGGCGAGAGCCTGAACCAGCCAAGTAGCGTGCAGGAAGACGGCCCTATGGGTTGTAAACTGCTTTTATAAGGGAATAAAGTGAGTCTCGTGAGACTTTTTGCATGTACCTTATGAATAAGGACCGGCTAATTCCGTGCCAGCAGCCGCGGTAATACGGAAGGTCCGGGCGTTATCCGGATTTATTGGGTTTAAAGGGAGCGTAGGCCGGAGATTAAGCGTGTTGTGAAATGTAGAGGCTCAACCTCTGCACTGCAGCGCGAACTGGTCTTCTTGAGTACGCACAACGTGGGCGGAATTCGTGGTGTAGCGGTGAAATGCTTAGATATCACGAAGAACTCCGATTGCGAAGGCAGCTCACGGGAGCGCAACTGACGCTGAAGCTCGAAAGTGCGGGTATCGAACAGGATTAGATACCCT
+
AFGGGGGGGGGGGGGGGGGGGGGGGGFGGGGGGGGGGGGGGG<FGGGGGGGGGGGGFFBFEGGGG,EFGGG@?FGGFGGGFFFGGGGFGFFGGGGG,EFGGGFGGGGGGGGGGFGFGCGGGGGGGGAGGG<FEF9EGGGGFGG7C:FGGGGGGGGGGGGGGGGGGGGGG7FCFGCGEGCC:>FEGGGGGCFCBFDGGGGGGGG?FG.=;;CFGE<CFBGDBDGGFGFGFGCF@CFDG=>8CFFF<FGGGDGF>FFGGGGGGGCBFBEFF?GGGGGG>DA=8DGGFFFFFDGFFGGFEA7:EFFCGEE?=,E=+@+CED=FGGGG>F@5EFGF@AEC4FFCGGGFGGGGGFCF8=GFDFFGC:GGFCGGGFFDGGGGEGGGGF7FGGFGEEFF9GGGFCGGGGGGFGGGEEGGEGGF>FEGFGGGFCFFFFGCCACC
@sE 213
TGAGGAATATTGGTCAATGGGCGAGAGCCTGAACCAGCCAAGTAGCGTGAAGGATGAAGGCTCTATGGGTTGTAAACTTCTTTTAGATGGGAATAAAGTTTTCCACGTGTGGTATTTTGTATGTATCATATGAATAAGGATCGGCTAACTCCGTGCCAGCAGCCGCGGTAATACGGAGGATCCGAGCGTTATCCGGATTTATTGGGTTTAAAGGGAGCGGAGGGGGATTGTTAAGTCAGTTGTGAAATTTGGCGGCTCAACCGTAAAATTGCAGTTGAGACTGGCAGTCTTGAGTGCACGATGGGTGGGCGGAATTCGTGGTGTAGCGGTGAAATGCTTAGATATCACGAAGAACTCCGATTGCGAAGGCAGCTCACTGGACTGCAACTGACACTGATGCTCGAAAGTGTGGGTATCAAACAGGATTAGATACCCT
+
E@FGGGGGGGGFGGGGGGGG8FGC7FG?FGGGGGGGGGGGGFFGGGEFG@DGGGGGGCFFG,CEFDFGGG,@FFGGGF<EFEAFG,6CCEFFGGGGGGG,BFGGGGGDG=FG,,?9F9BFGFGGFFGGGF<FGGFFFGGG<F@FCF7?,B5A=FGGGGFGG:AFEDEDFFGGGGGG++5358D:BC@@CEBFFE7C5ECCD.<>CC<=FA%B;CF>D;F#>:G2>=C7F;,@<7<?AACAEGFC=A<*+7)CCEG%FFCDCGF=19D@1D::EC>06C#=5CFAACF<94=9*E@+=9+,9++FF8@84,F=,@+8B7GFGF@+8C84ACE9DEEGFDDGGEFCFFE<GGFFFFB@7D8FF7GGGFCGFFAA9F@EFCFFE,GFFFFFFFCFCBD@FCGGFFGFFFEEF9FFFGGGGFFFEGGGGGGGFFFCCCCC
@sE 36893
TGAGGAATATTGGTCAATGGACGAGAGTCTGAACCAGCCAAGTAGCGTGAAGGATGACTGCCCTATGGGTTGTAAACTTCTTTTATACGGGAATAAAGTGAGGCACGTGTGCCTTTTTGTATGTACCGTATGAATAAGGATCGGCTAACTCCGTGCCAGCAGCCGCGGTAATACGGAGGATCCGAGCGTTATCCGGATTTATTGGGTTTAAAGGGAGCGTAGGCGGACGCTTAAGTCAGTTGTGAAAGTTTGCGGCTCAACCGTAAAATTGCAGTTGATACTGGCTGTCTTGAGTACAGTAGAGGTGGGCGGAATTCGTGGTGTAGCGGTGAGATGCTTAGATATCACGAAGAACTCCGATTGCGAAGGCAGCTCACTGGACTGCAACTGACACTGATGCTCGAAAGTGTGGGTATCAAACAGGATTAGATACCCT
+
FFGFGGGGGFGFGGGGGFDFGGGGGGGFGCGGFFFGFGGGFGFGGGGGGGGGGDC8EFEFGGGCG?FGGGDGGG@FGGGG9FCFGGGDAEGEGFDCFDBDAFEFEGGFFGGGGGGGGGGGGGG,,CFF@FGCFCCFGFFC=?=?EGGGGGGGGGCEGGGFFFGGGGGG7FGGFFGDGFG;FFCFCGGDGGGGGGGG==@FG7@FFG:9>2<9$CFFGFGD-EC<GDDDCE=CEFC8<0FC<@>FCCFFF7CE?EG@,>>AFFDGGFFFGGGG>FEC;=G=GGF?FEE:,?EE7CGGGGGGGFFGFCFCDGGFGGGEGGFFF<C@8FEFFE<A,E<E;FFDF;FFFDFGC9FFFCECCFFEF@F<A<,F@8DGGFFAFC@FFFFC,DFCGFC,F<AGEGF@GGGF@8GGGFFFFFFGFFCFDGGF9GGGF?GCCCCC
@sE 215
TAGGGAATCTTCGGTAATGGTGGCAACCCTGACCGAGCAACGTCGCGTGAGTGAAGAAGGTTTTCGGATCGAACAGCTCTGTTGCAAGAGAAGAACGTGTGTGGGAGTGGAAAATCCACACAATGACGGTATCTTAACAGAAAGGGACGGCTAACTACGTGCCAGCAGACGCGGTAATACGTAGGTACCGAGCGTTATCCGGATTTATTGGGCGTAAAGCGAGCGCAGGCGGTTAGATAAGTATGAAGTCAAAGGCTGTGGCTCAACCATAGTTTGCTTTGGAAACTGCTTAACGTGAGTGCAAGGGGGGAGAGTGGAATTCCATGTGTAGCGGTGAAATGCGTAGACATATGGAGGAACACCTGTGGCGAAAGCGGCTCTCTGGCTTGTAACTGACGCTGAGGCTCGAAAGCGTGGGTAGCGAACAGGATTAGATACCCT
+
DFFGGGGGGGFFG7@CCAEAEDCFGGFGG-CFFGE::@F<CF<<CFE+8B:C<:EFDFEFFAF7FGF7:@C,:,@<=E@FF<@?EFG,,B=FGGDGEGGGGFGEEGGGGD=FDDDFFGFFFDGCFCFGGGGGGGGGFDGG><,>,>8DFGGE>CC,@D*,5<FF>CF:,>F8C:*<C9@9*BF7F<+2,1;:CBFG75?:5C58A@:<<@E*/82)*(<F(-*/::E@45:EFE:79@C#3<,,30@7=@4<0GGGGGGFFFF>><<F8FB8=CF@D9=D;C896=,GGFCEB=AA3*5,,D>>8+EDAB,A,FE<>899>>5,EEE@>AGEE,,E9@GDED-EDF=E@9CFGFEFEFC9,E,CFF@DGF@,7FCFFFFGFEFGGGGGGE<,BBB6CFECE8EE@D@EC8,ECBDFFFEEFFCBCFGGGFFDGF@CCCCCC
@sE 31395
TGGGGAATATTGCACAATGGGGGAAACCCTGATGCAGCGACGCCGCGTGAGCGATGAAGTATTTCGGTATGTAAAGCTCTATCAGCAGGGAAGAAAATGACGGTACCTGACTAAGAAGCTCCGGCTAAATACGTGCCAGCAGCCGCGGTAATACGTATGGAGCAAGCGTTATCCGGATTTACTGGGTGTAAAGGGAGTGTAGGTGGCATCACAAGTCAGAAGTGAAAGCCCGGGGCTCAACCCCGGGACTGCTTTTGAAACTGTGGAGCTGGAGTGCAGGCGAGGCAAGTGGAATTCCTAGTGTAGCGGTGAAATGCGTAGATATTAGGAGGAACACCAGTGGCGAAGGCGGCTTACTGGACGGTAACTGACGTTGAGGCTCGAAAGCGTGGGGAGCAAACAGGATTAGATACCCT
+
CGFE7FFGGGGGGGGGFGGGDGGGGGGGEGGGGGGGGGGGGGGGGGGGGGDGGGGGGGGGGGGFGGEBEFGGGGGFFCGFFCFGGGGGGGFGEGGGGGF9FGGGGGGCGGGGGGGGGGGGGGGE7FGGFGGGGGGGF9DGBC<FEG@FCF@GGGGGGFGGFC8FGCGCFEGGGGG9C9>5FGDC@CCGECFGCG@68FF;:<<FA=CCC:C@FGFABEFFCGGFEFGGG<CGGEEF7GF:GFCCEEGGGD:EGFF4FCFFFCCFFF-GFGGGFGFF@CGG#A,FDFECGGGGFGE8@A8GFFC+FGGGGFC?CFGGGFAGGGGGGGGFFFFGCFEC8@GGFFGFFB@FCEF@GGFCE@@CDEFGGFFGFGFEGGGGGGGGGGFGGEGGGGGGGGGCF<GFEGGGGGGGGCGCCCCC
@sE 217
TGGGGAATATTGCACAATGGGGGAAACCCTGATGCAGCGACGCCGCGTGAAGGATGAAGTATTTCGGTATGTAAACTTCTATCAGCAGGGAAGAAAATGACGGTACCTGACTAAGAAGCCCCGGCTAACTACGTGCCAGCAGCCGCGGTAATACGTAGGGGGCAAGCGTTATCCGGATTTACTGGGGGTAAAGGGAGCGTAGACGGCAGTGCAAGTCTGAGGTGAAAGCCCGGGGCTCAACCCCGGGACTGCTTTGGAAACTGTGCAGCTAGAGTGTCGGAGAGGCAAGCGGAATTCCTAGTGTAGCGGTGAAATGCGTAGATATTAGGAGGAACACCAGTGGCGAGGGCGGCTTGCTGGACTGTAACTGACACTGAGGCTCGAAAGCGTGGGGAGCAAACAGGATTAGATACCCT
+
FGAFGGGGGGGGGGGGGGGGGDGGGGGGGGGGGGGGGGDGGGGGGGGFFGGGGGGGGGG<FFFCFGGGGGCFGGGGGGGDGGGGGGGGGGGEEFGGGGGGGGGGGGGGGGGGGGGGG8FFGGGGGG7FFGGGEGFGGGGGGGGGGGGG@CFGGGFFGEGCFCEG7@FGCBFGG?8CC*FFGF:FGG1FGD9<GDB9EG<GCDECE;ECGEF4F7<.<CCF$4>D>>GGGGGGGGGGGGCB@C@CCEGEDFFG7B@;=@>8=)FGFDDC8;1?5DGGEBGF8EDGFCF?:E?FFFAED9FFGGC@8EEFGEC9@@GGDFFFF;DDDFDFEEFFGGFFGFFGFDGFF@+GECGFGGGGFDFGFGGGGGGFDGFFDGGGGGGFC7FFFDGGGGGGFEDEGFFGGGFGGGGGGGGCCCCC
@sE 218
TGAGGAATGTTGGTCAATGGGCGCAGGCCTGAACCAGCCAAGTAGCGTGAAGGATGACTGCCCTATGGGTTGTAAACTTCTTTTATATGGGAATAAAGTTTTCCACGTGTGGAATTTTGTATGTACCATATGAATAAGGATCGGCTAACTCCGTGCCAGCAGCCGCGGTAATACGGAGGATCCGAGCGTTATCCGGATTTATTGGGTTTAAAGGGAGCGTAGGTGGACAGTTAAGTCAGTTGTGAAAGTTTGCGGCTCAACCGTAAAATTGCAGTTGATACTGGCTGTCTTGAGTACAGTAGAGGTGGGCGGAATTCGTGGTGTAGCGGTGAAATGCTTAGATATCACGAAGAACTCCGATTGCGAAGGCAGCTCACTGGACTGCAACTGACACTGATGCCCGAAAGTGTGGGTATCAAACAGGATTAGATACCCT
+
@FGGGGGGGEFGGGGGGGGGGG7FGGGGGGGGGGGGGGGGGGGGGGGGGGGGGGGGGFFGGGGGGGGGGGGGGGGGFGGFCFGGGGGGGGGGGGGFGGGGGGGGGGGDGGGGGFGGGGGGGGGGGFGFGGGGGGFGGGGFFGGGD7EGGGGGGGGGGGEFGGGGGGGGGGGGGGGGGFGFGGGGDFG@FGGGGGGGGGFG@GGGGF76F?G9><B>E9EBFBDFFF=;FG/FF9<>DFGGGFFD3<C@:@*CCGD6,CFGGFFDEGGF:FGAFG=74<E94C+8:@FGGGFGEGGEFGCCGGGGFEGFF?CB=8EGGGFFGFCC5EECCGGFEGFGGGGGGGFCGGGF<CFFCFGE7EFGEFFBE<@FF8FCF@GFF9GGGGGGGGGFFFCGGGGGGGGDEFGFFEGGGGDFGGGGGGGGGGGGGGGGGGGCBCCA
@sE 219
TGAGGAATATTGGTCAATGGACGAGAGTCTGAACCAGCCAAGTAGCGTGCAGGATGACGGCCCTATGGGTTGTAAACTGCTTTTATAAGGGAATAAAGTGAGTCTCGTGAGACTTTTTGCATGTACCTTATGAATAAGGACCGGCTAATTCCGTGCCAGCAGCCGCGGTAATACGGAAGGTCCGGGAGTTATCCGGATTTATTGGGTTTAAAGGGAGCGTAGGCCGGTGATTAAGCGTGTTGTGAAATGTAAATGCTCAACATCTGCACTGCAGCGCGAACTGGTTTCCTTGAGTACGCACAAAGTGGGCGGAATTCGTGGTGTAGCGGTGAAATGCTTAGATATCACGAAGAACTCCGATTGCGAAGGCAGCTCACTGGAGCGCAACTGACGCTGAAGCTCGAAAGTGCGGATATCGAACAGGATTAGATACCCT
+
CFFGGFGGGGGGGGGGGGGGGGGGGGGGGGGGFGGGGGGGGGEFGFGGGGGGGEGGGFBE@FGFGFGGGGGGGGGGGGGGGGDCGGGGGGEEFGGGGGGGGCD,5FFGGGGFCFDGGGG?FDFGGGGGGGDEFGGFGGGGGGGGGDGGG<FFEAFGGGGG8>DGEEGFGGDGFGFF*5FGFGFGGG**1<CFGGGCEC7B8CGG9CF<C7<;9CF4C>GFFFGGFDE#?7C7>9+5ECEGG(>0<B@57=1B>@@<F=,8<9GEGGFFFFG?7<=:48?C>C?CGGGFGEAGDC=?C9EE,BAFEEGGGFGD@87GGD7EE,DGBEBAGFCFE?FFEC@8?;9CGGFCGGFFFF@,GFEC7FCDGFFFCCGGGCFFC6>,GEDGGFGGCEGGGF@@@GGF@@FGGGFCF;GGFGGFGGGFGGGGGGGGGGGCCCCC
@sE 220
TGGGGAATATTGCACAATGGGCGAAAGCCTGATGCAGCCATGCCGCGTGTGTGAAGAAGGCCTTCGGGTTGTAAAGCACTTTCAGCGGGGAGGAAGACGTTAAGGTTAATAACCTCATCGATTGACGTTACCCGCAGAAGAAGCACCGGCTAACTCCGTGCCAGCAGCCGCGGTAATACGGAGGGTGCAAGCGTTAATCGGAATTACTGGGCGTAAAGCGCACGCAGGCGGTCTGTAAAGTCGGATGTGAAATCCCCGGGCTCAACCTGGGAACTGCATTCGAAACTGGCAGGCTAGAGTCTTGTAGAGGGGGGTAGAATTCCAGGTGTAGCGGTGAAATGCGTAGAGATCTGGAGGAATACCGGTGGCGAAGGCGGCCCCCTGGACAAAGACTGACGCTCAGGTGCGAAAGCGTGGGGAGCAGACAGGATTAGATACCCT
+
FCGGGGGGGAFFFGGGGGGGGGGGGGGGGGGGGGGFCFFGGFGFGGGGGGDG8FGGFGGGGG<FGGGGEFEGGGDEFGGGGAEGDGEGGEGGGGFEGGG@FGGGG<FGGGDGGGDCEFGFGC9<>DCFEFEFEGGE:F:,F7:FFGEE:FG*?FFFGGGGGGGG>,CG7<C=:*=17<@7<8FEE:7C6@FGG**;CECF55:8A<+0<8CEGCE.;4@DFBEC;@>3*CGCCCG2#CFB5<@5:EC,?F=<>F7E:>:6:CGF(FEGFFFFF:8FFE<@<C@C?=,,C><FC,,FF=B,,EFF9DGGGEGGFFE?B,B88GGGGGEEE=GGGEEEC@+ECFGFGFGGGGGGGFAFFF7:@4@A?@GGFGDGGGGEGGGGCFFGGGGGFGFGGGGGGGGGFGGGGGGGFC7GEGFGGGGGGGFGGFGGGGFCGFCGCCCCB
@sE 41466
TGGGGAATATTGCACAATGGAGGAAAATCTGATGCAGCGACGCCGCGTGAGTGAAGAAGTAATTCGTTATGTAAAGCTCTATCAGCAGGGAAGATAGTGACGGTACCTGACTAAGAAGCTCCGGCTAAATACGTGCCAGCAGCCGCGGTAATACGTATGGAGCAAGCGTTATCCGGATTTACTGGGTGTAAAGGGAGTGTAGGTGGCATCACAAGTCAGAAGTGAAAGCCCGGGGCTCAACCCCGGGACTGCTTTTGAAACTGTGGAGCTGGGGTGCAGGAGAGGCAAGTGGAATTCCTAGGGTAGCGGTGAAATGCGTAGATATTAGGAGGAACACCAGTGGCGAAGGCGGCGTGCTGGACTGTAACTGACACTGAGGCTCGAAAGCGTGGGGAGCAAACAGGATTAGATACCCT
+
FGFGGFGFFGGGGEECFFFGGGGGGG,CFFECFAFGGG77FFGGGEG7FFFGGGGGFGGFFGFFFG=FDFFGGGGGFGGGGGG?FFGFGGGGGGGGGGGGGGGGEGGFGEGGGGFGGGFEFG@FEGGGGEGGFGGGGACFGFGGGEGGGG<FGGGGGGF>;CCFFEG>>FC8FGGGG<GGGG>GGGEEF9FC@@G7=9C1+:?26=FG9CFF@:CCEFGG>?<DGFC=DEEDEEE9FCGGFGDGEGGBCFFFCFDFDAEFFFFCGF8F@CGGDFFF:2FE>ECEE9F<AGF>>,,98A8<DF@+>FCEA,C<=:=GGE<FEECC,CGGGGGGFCC6,DFEFFC<FB7FC+EF@,<F6,EE@E<FDFEF9FGFDFEFEGGGGFGGGGGGGGGGGFFE,CEEF9GGFCFFGDGCCCCC
@sE 21736
TGGGGAATATTGCACAATGGGCGCAAGCCTGATGCAGCCATGCCGCGTGTGTGAAGAAGGCCTTCGGGTTGTAAAGCACTTTCAGCGGGGAGGAAGGCGGTGAGGTTAATAACCTCATCGATTGACGTTACCCGCAGAAGAAGCACCGGCTAACTCCGTGCCAGCAGCCGCGGTAATACGGAGGGTGCAAGCGTTAATCGGAATTACTGGGCGTCAAGCGCACGCAGGCGGTCTGTCAAGTCGGATGTGAAATCCCCGGGCTCAACCTGGGAACTGCATTCGAAACTGGCAGGCTGGAGGCTTGTAGAGGGGGGTAGAATTCCAGGTGTAGCGGTGAAATGCGTAGAGATCTGGAGGAATACCGGTGGCGAAGGCGGCCCCCTGGACAAAGACTGACGCTCAGGTGCGAAAGCGTGGGGAGCAAACAGGATTAGATACCCT
+
AFGGGGGGGGGGGGGGCFEDFGGGGGDGGFFGCFGGGGGGEFGGEG@CCFGGFDFGFFFGGGFGGGGGGGGGGGGGDFGGDFDFGGGGDGDD7CBAFFGCFEGGG8FGGGGGGFFGGFGGFFCF9C@FGGGG,@E:FGGGGGBFGGFEE@FGFC;BFGGECFFFGGFGGG>=7:<CFFGGG5EGEE5*2:CFGECEFE<FCEGGFC9CCDCFG>*8E46>>>EGDC<>EFFA>=3*3'9C;FCCE8&<C?8:CFCC5F7CE,CCFC49CDFFFCAE@?E:7:7,5,8FGEBFB=@,,:B,,9FF?@++7FDE?F;<AA,GGDGGGGGCD?>=?9,GGFFGGFF<CECDGFGFGFFFFEFFEDGGGGGF@E8FFGFEDGGGGEEECFGGGGDFEGFBCC@<GGFCFFFF@CEGGGGFFCEFFFFGFFFGGFGEGFDGCCCCC
@sE 223
TGGGGAATATTGCACAATGGGCGCAAGCCTGATGCAGCCATGCCGCGTGTGTGAAGAAGGCCTTCGGGTTGTAAAGCACTTTCAGCGGGGAGGAAGGCGGTGAGGTTAATAACCTCATCGATTGACGTTACCCGCAGAAGAAGCACCGGCTAACTCCGTGCCAGCAGCCGCGGTAATACGGAGGGTGCAAGCGTTAATCGGAATTACTGGGCGTAAAGCGCACGCAGGCGGTCTGTCAAGTCGGATGTGAAATCCCCGGGCTCAACCGGGGAACTGCATTCGAAACTGGCAGGCTAGAGTCTTGTAGAGGGGGGTAGAATTCCAGGTGTAGCGGTGAAATGCGTAGAGATCTGGAGGAATACCGGTGGCGAAGGCGGCCCCCTGGACAAAGACTGACGCTCAGGTGCGAAAGCGTGGGGAGCAAACAGGATTAGATACCCT
+
CFGGGDFGGGGGGGGGGFFGGGGGGGGGGGGGGGGGGGGGGGGGGGGFGEGGGFGGFGDGGGFGGGGFFGGCF,CCDGGGGGFGGGGGGGCFGGCFGGGGGGGGGFGFGGGGGGGGGGGFGFGGFGEEGGGGGGGGECFFCCE>CFF@CEGGFGCFGGGFGGGFGFFFGGGGGGGGGGGGG>CCC2:EGGGGGEGCC=EFDDGFGC?1DGGGG'3@FD?@F>98>>EBEGGCDAF?CFEE@7GFFFF5FFE=CGF?GGGGG>GGFCF#GFFFFEFGFGEFCFC?FGGFGGGGGGA>D*GGCFGGGGFCFGGGFFFDDDFFF@CFFCFEGAGGFFFE;CFEEGGGGGFB9GGGGGFGGFGGGGGGGGEEFACBGFEGGGGGGGGGGGGGGGGFGGGGGGGGGGGEEGGGGGGGGGGGGGGGGGFFEFGGGGGGGGGGCCCCC
@sE 26694
TGAGGAATATCGGTCAATGGGCGAGAGCCTGAACCAGCCAAGTAGCGTGAAGGATGAAGGCTCTATGGGTCGTAAACTTCTTTTATATGGGAATAAAGTTTTCCACGTGTGGAATTTTGTATGTACCATATGAATAAGGATCGGCTAACTCCGTGCCAGCAGCCGCGGTAATACGGAGGATCCGAGCGTTATCCGGATTTATTGGGTTTAAAGGGAGCGTAGGTGGATTGTTAAGTCAGTTGTGAAAGTTTGCGGCTCAACCGTAAAATTGCAGTTGAAACTGGCAGTCTTGAGTACAGTAGAGGTGGGCGGAATTCGTGGTGTAGCGGTGAAATGCTTAGATATCACGAAGAACTCCGATTGCGAAGGCAGCTCACTAGACTGTCACTGACACTGATGCTCGAAAGTGTGGGTATCAAACAGGATTAGATACCCT
+
FGGGGGGGGGGGGGGGGGGFGFGGGGGGE@FGGGGGEEFCFGGGGGGCGGGGGGFGGGGFGAFGGG9CFFGFGGGGGGFGGGGGGGGCCFGGGGGGGGGGGGGGGGGGGGGGGGGGGGGGEFGGGFGGFGGGGGGGGGGGDEEGGGGGGGGGGGGGGGGGGFGGDGDEG7>CDFDEGGGDGGGGGFGGGEBCBFGC*5*F7FCCFG><<8<CFGG8C6C:86EFGGCCCDGGCCFA<6EGGFE6<=FGGEEGFDDBGCFFFECGFEDGEEFD<GGGEA<#9EFFFAFFF@FFEED<FEA?E:8FB>ECCDEAFGGGGFGFEGGE=GEFFGGGGFFF;CGGFDF@CGGGEAGGFGCFGFF,@EFDFCCGGFEGGGGF9GGGGGGGGGGGGGFE<F8GGGEFGGGGGGGGGFGGGGGGFEDEGGGF<GFCGGGCCCCC
@sE 29280
TGGGGAATATTGCACAATGGGCGCAAGCCTGATGCAGCCATGCCGCGTGTGTGAAGAAGGCCTTCGGGTTGTAAAGCACTTTCAGCGGGGAGGAAGGCGATAAGGTTAATAACCTCATCGATTGACGTTACCCGCAGAAGAAGCACCGGCTAACTCCGTGCCAGCAGCCGCGGTAATACGGAGGGTGCAAGCGTTAATCGGAATTACTGGGCGTAAAGCGCACGCAGGCGGTCTGTCAAGTCGGATGTGAAATCCCCGGGCTCAACCTGGGAACTGCATTCGAAACTGGCGGGCTAGAGTCTTGTAGAGGGGGGTAGAATTCCAGGTGGAGCGGTGAAATGCGTAGAGATCTGGAGGAATACCGGTGGCGAAGGCGGCCCCCTGGACAAAGACTGACGCTCAGGTGCGAAAGCGTGGGGAGCAAACAGGATTAGATACCCT
+
FGGGGGGGGGGFGGGGGGGGGGGGGGGGGGGGGGGGGGGGGGGGGGGGGGGGGGGGGGCGGGGGGGCGCFGGGDGGGGGGFGGGGGGGGGGGGGFEGGGGGGGGC9DGGGGGGGGGGGGGGGGGFFGGGGDGGGGGGGG:FGGFFGGGGGGDGGGGGGGGGGGGFGGGFCCEFFECEFGGEEGGG(=CFGGGG85C=92FDE8:CF7*CCCDE>::CF?>>?DDGFGGGGG8ECFBF7FF;GGDC8,+BF:><FGFGGGEE8B=FGGGFEFB@>?GFFGFFG;CE:BFC@DFD3<FGFFF>FFFCGGEGGGFGGGGF8GCE,GGGGFC+BCGGFGDCEECED9,8F9FGFFEFEAGFA7GGGGGGGGGGFCEGGEGGGDDGGFCFGGGGEGEGGGGEF?GCEGFGGGGGGEGGGGGGGGGGGGFGGFGGFEFFFGFCCCCC
@sE 38928
CGGGGAATATTGCACAATGGGCGAAAGCCTGATGCAGCCATGCCGCGTGTGTGAAGAAGGCCTTCGGGTTGTAAAGCACTTTCAGCGGGGAGGAAGGCGATAAGGTTAATAACCTCATCGATTGACGTTACCCGCAGAAGAAGCACCGGCTAACTTCGTGCCAGCAGCCGCGGTAATACGGAGGGTGCAAGCGTTAATCGGAATTACTGGGCGTAAAGCGCACGCAGGCGGTCTGTCAAGTCGGATGTGAAATCCCCGGGCTCAACCTGGGAACTGCATTCGAAACTGGCAGGCTAGAGTCTTGTAGAGGGGGGTAGAATTCCAGGTGTAGCGGTGAAATGCGTAGAGATCTGGAGGAATACCGGTGGCGAAGGCGGCCCCCTGGACAAAGACTGACGCTCAGGTGCGAAAGCGTGGGGAGCAAACAGGATTAGATACCCT
+
GCFFGGGGGGGCFGGGGGGFFFGGGGGGGFGGGFGGCCFFFFGGDGGFGGGGFGGGFGFFGFFFFGGGGGCGGDFFGGGFCC9A<DGGCFEGGGGGGGGGGGGFGGGGGGGG9FCFG@FFGGGGG9CCGFFGFCBECGGGGGFGFGFFEGGGCGGGGGFGGGGC*BFGGGCEGEGC7@9@8C?EDC8CGGGGGCC:CF+4CEF<<@F98<8;E8EFGF9;49EE=5GEECGCC5CEECEC4CFFG>F<@:CFGGC?GGGGGECDDEFAFGD>FE098CF@7@<CC77EF@FDF=EE@DGGFGCGGD::GGGGGGGFEFGFE@CGFE,F@=GGGGGFE?=7F7?EFGCDFGFGFFAFF9FCEEDGGGGGFF?6GGGGEGDGFCGGGGGGGGFAGGGGGGGG@FFFFGEGFCFGGGGEGGGEGGFGFFFFFGGGGGFGCCCCC
@sE 29031
TGAGGAATATTGGTCAATGGACGAGAGTCTGAACCAGCCAAGTAGCGTGAAGGATGACTGCCCTGTGGGTTGTAAACTTCTTTTATACGGGAATAAAGTGAGGCACGTGTGCCTTTTTGTATGTACCGTATGAATAAGGATCGGCTCACTCCGTGCCAGCCGCCGCGGTAATACGGAGGATCCGAGCGTTATCCGGATGTATTGGGTTTAAAGGGAGCGTAGGCGGACGCTTAAGTCAGGTTTGAAAGTTTGCGGCTCAACCGTAAAATTGCAGTTGATACTGGGTGTCTTGAGTACAGTAGAGGCAGGCGGAATTCGTGGTGTAGCGGTGAAATGCTTAGATATCACGAAGAACTCCGATTGCGAAGGCAGCTTGCTGGACTGTAACTGACGCTGATGCTCGAAAGTGTGGGTATCAAACAGGATTAGATACCCT
+
CFGFGDFGGCF9EFGGGGFGFGGGGGDFGF9FFGFEGDFGE<EFGGGGG>FGGGGGFA@FFGGEFEFFDEGGEGGGGF9EAFFFFCFCGDDC@=DFGGGFGEGGGF7EFD@FGGFFGG@BECFBFGGEFFGGGGGGGG9??FCDE7+C?AFGDDEEGFGF+F=CFEFGGGGC9=E@EEECFCFFCBEGGECCFGG7CE#FFG:<9F7<<<<?9FF<CAFC4EEGGEGDCCEC=CCA@,/#3#C@:@,@:GGEECCFDCFB:0<E@<F:BDF4?GC@E?E9D@FB,,EE,EC9DGFGFGFGGF=DFDGECDGGGFGGGFFCEB@@)F:9FDFA9GGFAFEAGFGGFGGFGGDFEEECBEGGEFF@?,GGDF8GFGGGGGGGGGGGGGFGGGFEGF<ECGEDFGEEE8EFGFDEAC9FCGFDFGGGGFGFDEC<CCCC
@sE 21674
TGGGGAATATTGCACAATGGGCGCAAGCCTGATGCGGCCATGCCGCGTGTGTGAAGAAGGCCTTCGGGTTGTAAAGCACTTTCAGCGGGGAGGAAGGCGATAAGGTTAATAACCTTGGCGATTGACGTTACCCGCAGAAGACGCACCGGCTAACTCCGTGCCAGCAGCCGCGGTAATACGGAGGGTGCAAGAGTTAATCGGAATTACTGGGCGTAAAGCGCACGCAGGGGGTCTGTCAAGTCGGATGGGAACGCCCCGGGCTCAACCTGGGAACGGCATGCGAAACTGGCAGGGTAGAGTCTTGTAGAGGGGGGTAGAATGCCAGGTGTAGCGGTGAAATGCGGAGAGATCTGGAGGAATACCGGTGGCGAAGGCGGCCCCCTGGACAAAGACTGACGCTCAGGTGCGAAAGCGTGGGGAGCAAACAGGATTAGATACCCT
+
EF@FBBF<FGFGGGGFGGG<<@C@CFDFFGGG9@EF4@>:<@EFGFGGFF7F,EE<?EEFGGG8F@FGFGGGGGGGGFG,BFFF9?FC:BCCFGFDEGGGDDFD,<<DFFFEBFCECGGGGE7DFGG+@FEF>@EDCFG:B,1<<<<*<*CE:FGC8BE<:*?:<?,<CFG*1:CE7CE>E?:/:+1;,<F*;<9<++3;8EG*<<CG:6;EG*8)1)+1<9CEDEE2#*F<CCE+C<CC83=/,<:'48B#.<:0C<8<?,GGFCF=9F>*F@,>GGCB@D;?GFFCFF3B:,D9DDD@,FGGF>37EGGFGFGEEE=@,@,GFGCCE@FDGFF<?@BDF8@AFE@EBE@?GEE<<EC>@CGF?B,EFGCCGEGEEB>F9GGGGFFEF9GFGFCF@FF8<GGGGFEGDCEGGGFC@CGGFEEEE@FEGGEGGGGFBCCC<
@sE 229
TGGGGAATATTGCACAATGGGGGAAACCCTGATGCAGCGACGCCGCGTGAGTGAAGAAGTATTTCGGTATGTAAAGCTCTATCAGCAGGGAAGAAAATGACGGTACCTGACTAAGAAGCCCCGGCTAGCTACGTGCCAGCAGCCGCGGTAATACGTAGGGGGCAAGCGTTATCCGGATTTACTGGGTGTAAAGGGAGCGTAGACGGTGTGGCAAGTCTGATGTGAAAGGCATGGGCTCAACCTGTGGACTGCATTGGAAACTGTCATACTTGAGTGCCGGAGGGGTAAGCGGAATTCCTAGGGTAGCGGTGAAATGCGTAGATAGTAGGAGGAACACCAGTGGCGAAGGCGGCTTACTGGACGGTAACTGACGTTGAGGCTCGAAAGCGTGGGGAGCAAACAGGATTAGATACCCT
+
FFGGGGGGGGGGGGGGGGGGGGGGGGGGGGGGGGGGGGGGGGGCFGGCEECGGGGGGGGCFFFGGEEBEGGGGGGGGGGGGGFGGGGGGGGGGGGGGGGGGGGGGGGGGGGFGGGGGGGGFGCGGGGGGGAFGGGGGGCFFFGCEEEFCFGGGCGFGGGGGGGFEGGGGGGGGFDGDGDGF@:C?FFFFCCFGFDFDBEECDFC;CC>-EEFCEF@FFFFFFCGF=FGFCGGGFGGCCCGGFFGC8CC:FGFGFFAFGGGGGFGFACCFGGGDFCFCCEGDGGGGE@CF8?,?GGFGFCBE=EC@FGGFGGFC@7>6GGGGFAF9GGGFGGGFFFEDD?GGGGGGGGFGGGGGFFGGGGGFGGFGGGGGGFGGFGGGGGGGGGFGGGGGGGFGGGGCFGGGGGGGFAGGGGCCCCC
@sE 230
TGGGGAATATTGCACAATGGGCGCAAGCCTGATGCAGCCATGCCGCGTGTGTGAAGAAGGCCTTCGGGTTGTAAAGCACTTTCAGCGGGGAGGAAGGCGATAAGGTTAATAACCTCATCGATTGACGTTACCCGCAGAAGAAGCACCGGCTAACTCCGTGCCAGCAGCCGCGGTAATACGGAGGGTGCAAGCGTTCATCGGAATTACTGGGCGTAAAGCGCACGCAGGCGGTCTGTCAAGTCGGATGTGAAATCCCCGGGCTCAACCTGGGAACTGCATTCGAAACTGGCAGGCTAGAGTCTTGTAGAGGGGGGTAGAATGCCAGGTGTAGCGGTGAAATGCGTAGAGAGCTGGAGGAATACCGGTGGCGAAGGCGGCCCCCTGGACAAAGACTGACGCTCAGGTGCGAAAGCGTGGGGAGCAAACAGGATTAGATACCCT
+
FGGGGGGGGGGGGGGGGGFGGGGGGGGGGGGGGGGGGGGEFFFGGGGGCFFGFFGGGGFGGGG8FDFGFGGGGGGGGGFFGGGGGGGGGEFEGGGGGGGGGGGGGFGGGGGGGFFGGGGGGGGGGGGGGGGFBEGGGGGF8DGCFDFEG@*C>FGGGGGGGGFGGGGGGGGGGGDDFGGG@CBFE8C*CEFGGEG*<CEFGDGGGFCECFGGG:E:94<BB9CGD3><EGEE=>C7<<<@CGFGGEECB96C=<:;EGGFDD:9FGF=CFEGGF79FFFFFGE;:6E@@8FGGD>9FDD@,FGGGGF8FEGGGFF?D>,>8GGGGGCE@)FCGFE<GFBECBDAFFGGF?FAGFFEGFGGGGGGGDGEFGDGGGGGEDGGGFFFFGGGGGGGGGGEEFFC,FGGGGGFGGGGGGGFFGGCC,FGFGGGGGGGGGGGCCCCC
@sE 34959
TGAGGAATATTGGTCAATGGACGAGAGTCTGAACCAGCCAAGTAGCGTGCAGGATGGCGGCCCTATGGGTTGTAAACTGCTTTTATAAGGGAATAAGGTGAGTCTCGTGAGACTTTTTGCATGTACCTTATGAATAAGGACCGGCTAATTCCGTGCCAGCAGCCGCGGTAATACGGAAGGTCCGGGCGTTATCCGGATTTATTGGGTTTAAAGGGAGCGTAGGCCGGAGATTAAGCGTGTTGTGAAATGTAGATGCTCAACATCTGCACTGCAGCGCGAACTGGTCTCCTTGAGTACGCACAAAGTGGGCGGAATTCGTGGTGTAGCGGTGAAAGGCTTAGATATCACGAAGAACTCCGATTGCGAAGGCAGCTCACTGGAGCGCAACTGACGCTGAAGCGCGAAAGTGCGGGTATCGAACAGGATTAGATACCCT
+
EFFGFFFFGGGGGGGGGGGGFGGGGGGGGFGGGGGGGGGFFGEGGGGGGGGGGGGGGGGGGGGDGGGFDGGGGGFGGGGGGGDFFEFGGFFGGGG9FCGGGCFGGGGGGGDGGGGGGGGGGGFFGGCFGE9A,E=FGGGFGGGFGEFFFCFF?FCEGGGGFFFFFGGGFEEGFGGGGCGGGFFEGEE<*<:<CG?GGGGGGGGGGFC?FG><EG50GDFF<=GGDEGGDFGGGGFBGGFFFF=2DD>FGGGFCF?BCGGFGGGCGGGGGGGFFGFF:@:=?9B;:8,,98FGFGECGFGGFEFFCEFFDF>E@,+ECFFEFGGGFGDGGFCE5A44@<<,A4,GGFGFFEEF<GGEEDGFC,EFFGFFGFDGGGFGGGGGGGGFF9FCCEFCE<EC@FFC,GGGFGGGE>GGGGGGEGFFGGGGGGGGGCGCC@CC
@sE 32334
TGAGGAATATTGGTCAATGGGCGAGAGCCTGAACCAGCCAAGTAGCGTGAAGGATGAAGGCTCTATGGGTCGTAAACTTCTTTTATATGGGAATAAAGTTTTCCACGTGTGGAATTTTGTACGTATCATATGAATAAGGATCGGCTAACTCCGTGCCAGCAGCCGCGGTAATACGGAGGATCCGAGCGTTATCCGGATTTATTGGGTTTAAAGGGAGCGTAGGCCGGAGATTAAGCGTGTTGTGAAACGTAGACGCTCAACGTCTGCACTGCAGCGCGGACTGGTTTCCTTGAGTACGCACAAAGTGGGCGGAATTCGTGGTGTAGCGGTGAAATGCTTAGATATCACGAAGAACTCCGATTGCGAAGGCAGCTCACTGGAGCGCAACTGACGCTGAGGCTCGAAAGTGCGGGTATCGAACAGGATTAGATACCCT
+
EGGGGGGGCFEDGGGGGGFBEGGGGGGGGGGGGGGGGGGGGGFGGGGCCFGGGFGEFFFGGFFFGGGGGGFGGGFGGGCFFGFGGGGFGCEEFGGGGGGFGGFFAFC<FEFCFGFGGGGGGFGGGFGFG,EFGGGGGGFF9=CGGG@EFGGGGGGGGGGGG8FFGGGCEEGGFCFGGDGGGGFA7CGFGFGGGGGGG*FGFE-FGC?BC?:CFGE4C;FGFFEFGG=GGGGCC+G4ECCCFGC?CFGFGFCCG,FCBCC>EC;;C9GGGGFF4FDGGF=9FDGGF<@CGFD,8:7BCCGGGFGFGGGGGFFED8>+GGGFDFF@5GFE?GFGGEFGGFEDF9BFED,<E?F?=?CCEGGGGGGFGGFFFFGGGGGGGGGGGGGGFCGEEDFGGFGFAEEGGEGGF@GEGDGEGGFGGGFDGGGF@9GFGGGCCCCC
@sE 19846
TGGGGAATATTGCACAATGGGCGCAAGCCTGATGCAGCCATGCCGCGTGTGTGAAGAAGGCCTTCGGGTTGTAAAGCACTTTCAGCGGGGAGGAAGGCGATAAGGTTAATAACCTCATCGATTGACGTTACCCGCAGAAGAAGCACCGGCTAACTCCGTGCCAGCAGCCGCGGTAATACGGAGGGTGCAAGCGTTAATCGGAATTACTGGGCGTAAAGCGCACGCAGGCGGTCTGTCAAGTCGGATGTGAAATCCCCGGGCTCAACCTGGGAACTGCATTCGAAACTGGCAGGCTAGAGTCTTGTAGAGGGGGGTAGAATTCCAGGTGTAGCGGTGAAATGCGTAGAGATCTGGAGGAATACCGGTGGCGAAGGCGGCCCCCTGGACAAAGACTGACGCTCAGGTGCGAAAGCGTGGGGAGCAAACAGGATTAGATACCCT
+
FFGGGGGGGFFGGGGGFGG@FGGGGGGGGGGGGGGGGGGGGFGGGGEGGGGGGGGGGGGGGGGGGGGGEGEGFGGGGGGFGFGGGFGDGGFGEGGGGGGGGGGGGGGFGGGGGGGGFGGGFGFGGGGGGGGGFGCEEEGGGGGGGGGDEGGGGGGCGGGGGGFCEFGGGGGGGFC7<=GFGGGGGGCEGF7?C:CCDF,A.CC;CC?ECGGGC>FDG<CD29CGD2F<CCE6:GGFGGGGCFFGFFGFFGE7GGGCFGF>EFFFFFGGFGCCFF:FFGGFFEFEECGGFGGFFD=DFDGFFDGGGFF=GGGGGGGFFEEF:FFGFD<GGBGGGFGGFC@+DGGGGFGEFGGGGE<<AEGGF7FGGGDGGFFCGGGGGGGGGAFGGGGGGGGFGGGGGGGFFGGEEF:FGECGGGGEGGGGGGGFFGGGGGGGGGGGCCCCC
@sE 234
TGGGGAATATTGCACAATGGGCGCAAGCCTGATGCAGCCATGCCGCGTGTGTGAAGAAGGCCTTAGGGTTGTAAAGCACTTTCAGCGGGGAGGAAGGCGATAAGGTTAATAACTTCATCGATTGACGTTACCCGCAGAAGAAGCACCGGCTAACTCCGTGCCAGCAGCCGCGGTAATACGGAGGGGGAAAGCGTTAATCGGAATTACTGGGCGGAAAGCGTACGCAGGCGGTCTGTGAAGTCGGATGTGAAATCCCCGGGCTCAACCGGGGAACTGCATTCGAAACTGGCAGGCTAGAGTCTTGTAGAGGGGGGTAGAAGTCCAGGTGTAGCGGTGAAATGCGTAGAGATCTGGAGGAATACCGGTGGCGAAGGCGGCCCCCTGGACAAAGACTGACGCTCAGGTGCGAAAGCGTGGGGAGCAAACAGGATTAGATACCCT
+
FGGGGGCFGGGFGGFE@FEFDFDGGGGGGGGGGGGGCDGGFFGGEGGFGGFGGGFDFGCGFG@GGGGGGGDGGGGAEFFCAFGAGFECGGEDFCEEGG7FCF>FGGG,FGGAGGGGABFFFDFG9AFCFGG9DFGGCCF@,DCF,DFEGGCCFEGGF@*1C*3C>8C:FGGGG7:79FCCF7@FF5*//AECC8:8A7,/***;A+00::C:8-/624:3#-;:5()))*<>+FA2,1<<,**E=@@1,,FCECFC7GE6EDFF>@@,,@,9F93:*,@8+9D7?CEB>8GGFFFC@*FDCGGFFEGDGGFECGF<@,E8GF=GGFCEEAC@>9FDB@+C8GFF@AEF99CAFC5,?EEGFEC<F:GEDEBCFCEF@DEC@GFFGGGGGGGGGGEEGGGGGGGFDGEFGCFGGGGGFGGFEFCFGGGFGGGGFF?GCCCCC
@sE 35143
TGAGGAATATTGGTCAATGGGCGAGAGCCTGAACCAGCCAAGTAGCGTGCAGGATGACGGCCCTATGGGTTGTAAACTGCTTTTATAAGGGAATAAAGTGCACCACGTGTGGTGTTTTGTATGTACCATCAGAAAAAGGACCGGCTAATTCCGTGCCAGCAGCCGCGGTAATACGGAAGGTTCAGGCGTTATCCGGATTTATTGGGTTTAAAGGGAGCGCAGGCGGACCTTTAAGTCAGCTGTGAAATACGGCGGCTCAACCGTCGAACTGCAGTTGATACTGGAGGTCTTGAGTGCGCACAGGGAGACGGGAATTCATGGTGTAGCGGTGAAATGCTCAGATATCATGAAGAACTCCGATCGCGAAGGCAGGTATCCGGGGTGCAACTGACGCTGAGGCTCGAAAGTGCGGGTATCAAACAGGATTAGATACCCT
+
FGGGGGGGGAFGGGGGGGGGGGGGGGGGGGGGFFFGFGGCFF@FGFGEEGGGGGGGGGFGGGGGGGGGGGGGGGFGFGGGFGGGGGGGCGGGGGGGGGGGC9EFGGGGGFGEECGGGGGAFGGGGGGFAFFFGGCEDBFGGGGGGGGGGGGGGFGGGFGGFFGGGGGEGGGGFAFGEFGGF<F9CGGGGGG79FFEGGFGG>GGGGGGGGGFC9FAGFGF@GGGEC1*:?1FGFGD9F=<GG?GG?C@CGEC>FFFGCCFGG5C-C#DECFF7C8<43#@/DDC,:,,F@GF9FECB,GGGF=B:,+B69E9,4@C,,DE9,CEFGFFGGFCFGF@E-9DE;C<FFF9FDFFGGCFBC<CGEFBA@9GF9AF@B8+++GGGGGGGFFCEF@@C,<FFEF@GFGEFFC+GGGGGGCE@6FFFGGFBGFGGGGCCCCC
@sE 30845
TGGGGAATATTGCACAATGGGGGAAACCCTGATGCAGCGAAGCCGCGCGAAGGAAGCAGTATCTCGGTATGTAAACTTCTATCAGCAGGGAAGATAGTGACGGTACCTGACTAAGAAGCCCCGGCTAAATACGTGCCAGCAGCCGCGGTAATACGTAGGGGGCAAGCGTTATCCGGATTTCCTGGGTGTAAAGGGGGCGTAGACGGTGTAGCAATGGTGATGTGACAGGCATGGGCTCAACCGGTGGACTGCATTGGAAACTGTCATACTGGAGGGCCGGAGGGGTAAGCGGAATTCCTAGTGTAGCGGTGAAATGCGTAGATATTAGGAGGAACACCGGTGGCGAAGGCGGCTTACTGGACGGTAACTGACGTTGAGGCTCGAAAGCGTGGGGAGCAAACAGGATTAGATACCCT
+
6EEFGGFGGCFFDFDDFGFFGGG@CFGFEGGGGCFGGF:C@FDF@@CC@C+>:EE<,:=---C9,CF7:AC,5FF?AE,5?EEEFGBFC++:+=CDAFECAFC+:CFGGGGGGGGFGCF=FCF>:FGF,3C,+8,8@C3<><C<><CEF>F<<FE,85F7:41C<**+*8**:,4<@:@C::<CCF,#*2?52<8#<28EEC/7*C7=6,@8,?,*,5,,EGFD@,ED8CF@@,@DDF:@7@,,D>68,;:+<:,7,,6@2,C,<FB5,DFA*333++=++4,,A>B+CFGGFCGFE9F<GFC8:=7F9A<C,,EC7GGGFFE4,@E9<5,C,8=>@8,CFCEFGFF7GCCGEAGGGGFFB,6FECGGEF@GGGGGGDGGGGFD7;C+GFGGE9FCFAFFFGGGGGGGGECCCCCC
@sE 21287
TGGGGAATATTGCACAATGGGCGAAAGCCTGATGCAGCGACGCCGCGTGAGTGAAGAAGTATTTCGGTATGTAAAGCTCTATCAGCAGGGAAGAAAATGACGGTACCTGACTAAGAAGCCCCGGCTAACTACGTGCCAGCAGCCGAGGTAATACGTAGGGGGCAAGCGTTATCCGGATTTACTGGGTGTAAAGGGAGCGTAGACGGCGAAGCAAGTCTGAAGTGAAAACCCAGGGCTCAACCCTGGGACTTCTTTGGAAACTTTTTTGCTAGAGTGTCTGAGAGGTAGGTGGAATTCCTAGTGTAGCGGTGAAATGCGTAGATATTAGGAGGAACACCAGTGGCGAAGGCGGCTTACTGGACGATAACTGACGTTGAGGCTCGAAAGCGTGGGGAGCAAACAGGATTAGATACCCT
+
EGG@FCEGGGGG9C9CE,CFGGGGEGGGGGGGF9FFGGGGGG7+6CFFD7,CCFFG,E<FF?DFGGG:EGFFF@FFCF8<<?-CF<B,+@<<+BEEFGFG9C7??CFGF8E?<<,58B,3AFC7=FC@BFC@:@6FFFCF<8@FG<@FG,@BDCF9D<CEBEGEBC:C6=*;C::CC<B:CF0FFF-C<18<5CE9ECCE=C>97@8?:@8*F@>93@CE-AFDCCF=7;72GFEF8@<B8@=,GF@?=D,FCAEC@;;>C@+<<EGED=,8DGCCE=9GEF9,FD=,C,,;@F9F89E9B,C@*EGFFF@@:C4@4-,AA9<FFCFCE,<EFEF@EA,,B,E<F@@DGEGGFAFCGFB?G@AFGGEDEFDGCCFFFCGGGGGGF7GGGGEFFAGFF9FEGGGGGGGFGFGCCCCC
@sE 238
TGAGGAATATTGGTCAATGGGCGCAGGCCTGAACCAGCCAAGTAGCGTGAAGGATGACTGCCCTATGGGTTGTAAACTTCTTTTATATGGGAATAAAGTTTTCCACGTGTGGAATTTTGTATGTACCATATGAATAAGGATCGGCTAACTCCGTGCCAGCAGCCGCGGTAATACGGAAGATCCGAGCGTTATCCGGATTTATTGGGTTTAAAGGGAGCGTAGGTGGACAGTTAAGTCAGTTGTGAAAGTTTGCGGCTCAACCGTAAAATTGCAGTGGTTACTGTCTGGCTTGAGTACAGTATGGGTGGGCGGAATTCGTGGTGTAGCGGTGAAATGCTTAGATATCACGAAGAACTCCGATTGCGAAGGCAGCTCACTGGACTGCAACTGACACTGATGCTCGAAAGTGTGGGTATCAAACAGGATTAGATACCCT
+
CAFGGGGEFEGGGFGGGGF8CF>CF++CF@@F@@F@<FFCCEEGGFCCCFFFFFGFF@FECCFFFCFGG8,@BCEE<EDGCFCFGFGCFEDBE8:,CFF9FC5AFGG=,B=B<E,BFFGGGG9?A5B9@>FFFDF9EFGF9,@+==>=,?E?:>F:FF?FCDDF7=FGG@::@A7F7+5,7B,@B:>:C@B8,7>7**874CFGFFGG*3<?,<*0:17715.DF>;>;E5:CF8*,75?F<+;E5(@=+6>86,,,+8,+@,,,@,F:BF6E+44@,8?D@D8<E:,,FFA>9GCF;EB@+++FCCC@8ED@97C@C,C,F>C5@7BDEC,?,F=>FE9E@,4B,,FGFFCFC@:C,8F@7GFEGGGGGFFB9FEGGGFFFF@FEC9DFFGGGGGGGGGGFFGFFGGGFE=CE<9CFFFFFFGAGGGF@=-CCCA
@sE 239
TGAGGAATATTGGTCAATGGGCGCAGGCCTGAACCAGCCAAGTAGCGTGAAGGATGACTGCCCTATGGGTTGTAAACTTCTTTTATATGGGAATAAAGTTTTCCACGTGTGGAATTTTGTATGTACCATATGAATAAGGATCGGCTAACTCCGTGCCAGCAGCCGCGGTAATACGGAGGATCCGAGCGTTATCCGGATTTATTGGGTTTAAAGGGAGCGTAGGTGGACAGTTAAGTCAGTTGGGAAAGTTTGCGGCTCAACCGTAAAATTGCAGTTGATACTGTCTGTCTTGAGGACAGTAGAGGTGGGCGGAATTCGTGGGGTAGCGGTGAAATGCTTAGATATCACGAAGAACTCCGATTGCGAAGGCAGCTCACTGGACTGCAACTGACACTGATGCTCGAAAGTGTGGGTATCAAACAGGATTAGATACCCT
+
@FFFGGGGGGGGGGGGFGGFFGGGGEGGGGGGGGGGGGGGGGGGGGGGGGGGGGGGGGGFGGG?CDGGGGGGGFGFGGDFFFGGGGGGGGGGGGGFGGGGGG9EFACDGFGEGGGFGCDFFEFGGGGGGGGCDGGFGGGF<E:FGFEGGFCFGCEFGGFFGGGGGGGGGGGG<EDCG<CE:@FGFCDDGGGGGGGGCEGCD:FGG<EG7GGG?F>2C5FE=>EFAF@1F0GGC9C3?CFCFC0FCCCCCF8EFEEECG,FFFFCAFBFGFF>GFGEC=CA29<C,B?9,=5<;,9C,FE9CEF:C=>88,FD4,++CF8C=,EE@F>GGFC,<FFFCF<DGEE8GGFFGFEFFC:C,DGGGGGGGDFGGFCFCE9FDFFE<GGGFE<GFGFGGGGGGGGFGGGGGGGGFCGGGGFCCGGGGFGGGGGFFGFBCA-A
@sE 20267
TGAGGAATATTGGTCAATGGACGAGAGTCTGAACCAGCCAAGTAGCGTGCAGGAAGACGGCCCTATGGGTTGTAAACTGCTTTTATAAGGGAATAAAGTGAGTCTCGTGAGACTTTTTGCATGTACCTTATGAATAAGGACCGGCTAATTCCGTGCCAGCAGCCGCGGTAATACGGAAGGTCCGGGCGTTCTCCGGATTTATTGGGTTTAAAGGGAGCGTAGGCCGGAGATTAAGCGTGTTGTGAAATGTAGACGCTCAACGTCTGCACTGCAGCGCGAACTGGTTTCCTTGAGTACGCACAGAGCGGGCGGAATTCGTGGTGTAGCGGTGAAATGCTTAGATATCACGAAGAACTCCGATTGCGAAGGCAGCCTGCTGGACTGTAACTGACGCTGATGCTCGAAAGTGTGGGTATCAAACAGGATTAGATACCCT
+
EGGGGGDFFGGGGGGFGGGGFG@FDFGGGGFGGGGGGGGFGGGGGGEFGGGGGG8FFGGG:CFGGGGGGFFGGGCFFG,EFGG?FGF?CEF=EFGGGFA<BFBF,EFGDEFDE?F<EGEDGGGGDFGGGGGGGGGGGF9ECFGEGEGGFEFGGGDGGGCGFGGGEE7CFFFFFGGGG*@>C;C>*>EG9F#<FFEG<FFGC5EB?C:BC:FFGGG?E@CC:EDC@C<=:;73AFC<5>@CGE?1C7;<9E8C@<FFGGFDC<=9;=#CDFF?FF#+*FD>CFGFCF=8@,?A?FGFEE4:,4B7F6C@F8FFDFEFCF==FF>8)7CACDFEB?FEGEGGGGGDDGGGFDGGCGFGFBDGEGGGGFFFEFC@,,CGGFECC69FGGGGGGGGFC,GGGGGCGGGGGGGGGGFGGGGGGGFFFGFGFGEFFGCCCCC
@sE 241
TGAGGAATATTGGTCAATGGGCGAGAGCCTGTACCAGCCAAGTAGCGTGAAGGATGAAGGCTCTATGGGTCGTAAACTTCTTTTATATGGGAATAAAGTTTTCCACGTGTGGAATTTTGTATGTACCATATGAATAAGGATCGGCTAACTCCGTGCCAGCAGCCGCGGTAATACGGAGGATCCGAGCGTTATCCGGATTTATTGGGTTTAAAGGGAGCGTAGGCCGGAGATTAAGCGTGTTGTGAAATGTAGATGCTCAACATCTGCACTGCAGCGCGAACTGGTTTCCTTGAGTACGCACAAAGTGGGCGGAATTCGCGGTGTAGCGGTGAAATGCTTAGATATCACGAAGAACTCCGATTGCGAAGGCAGCTCACTGGAGCGCAACTGACGCTGAAGCTCGAAAGTGCGGGTATCGAACAGGATTAGATACCCT
+
EGGGGGGGGGGGGGGGGGGGGGGGGFDGGGGFGGGGGGGGGGGGGGGCFEGGGF@FFGGGGFGGGFGGGGCFGGGGGGGGGGGGGGEFGGG=FFGGGGGGGGFDFGGGGG@+BFGGGGGGG9FGGGGGFCCAGFFGGGGGCFGGGGGGFFGFGGGGGGGGGFGGGGGGDGGFGGGGFFG@FFFG*1CEF7CFFGGG=EC97D=FGGCG?GGGGFGFGFDB?@DCC=B=27:FCGDAGGGGCD@::<EEEF@D7,8>FFGF@3,7,E?C@?FBGGGGEGE?DD<>9,<>8EFFDC>CCB8,DFD<GGGGGGEE8@+GGEC8GGDDBGGFFGGGEFFB;FC,C,A:=GGGF?9GFGFFGFFCFCCFGGFECDGGGFFEF@GGGG@F9GDGGGGGGGGGGEGDGGGFGGGGEEE<GFGGGGGGGGGGGGGGGGGCCCCC
@sE 242
TGGGGAATATTGCACAATGGGGGAAACCCTGATGCAGCGACGCCGCGTGAAGGAAGAAGTATCTCGGTATGTAAACTTCTATCAGCAGGGAAGATAGTGACGGTACCAACAGAAGAAGCGACGGCTAAATACGTGCCAGCAGCCGCGGTAATACGTATGTCGCAAGCGTTATCCGGATTTATTGGGCGTAAAGCGCGTCTAGGCGGCTTAGTAAGTCTGATGTGAAAATGCGGGGCTCAACCCCGTATTGCGTTGGAAACTGCTAAACTAGAGTACTGGAGAGGTAGGCGGAACTACAAGTGTAGAGGTGAAATTCGTAGATATTTGTAGGAATGCCGATGGGGAAGCCAGCCTACTGGACAGATACTGACGCTAAAGCGCGAAAGCGTGGGTAGCAAACAGGATTAGATACCCT
+
DFGGGDGGGGGGFGGGGGGGEGGGGGGGGGGGGGGGGGGGGGGGGGGFGGGGGGGG@FFEGGGFGFGCFGGGGGFFGGGGGCFGGGDGGGGGGGAFGGGGGGGGGGFGFGGGGGGGGGGGDGGGGCGGGGGGGGGGGGGFGFGGGGGEGGGFGGGGGGFGGGGGG5CGGCCCFGGGC*)CCDGGGG=F:5CFGCCGGGDE=GFGGG>AC@<CGGFFG>GB,*&CGFGF<CFGGGED3+C@CFEGFGGEB@AEGGFECGFA9GFFGF?FECF;EDBD;=?EGDGF>CGGGE@>9E9@,FFFFFF=EEGE;FEA,FEFFCGGGGGGGGGFGGFGGGGGGGFFFFFE@@FCACGGGGGGGGGGGGGCF@GGGFGGFC<CFGGGGGGGGGGGGFGGGGGF<GFFGGGGGDGGGGCCCCC
@sE 29985
TGAGGAATATTGGTCAATGGGCGCAGGCCTGAACCAGCCAAGTAGCGTGAAGGATGACTGCCCTATGGGTTGTAAACTTCTTTTATATGGGAATAAAGTTTTCCACGTGTGGAATTTTGTATGTACCATATGAATAAGGACCGGCTAATTCCGTGCCAGCAGCCGCGGTAATACGGAAGGTCCGGGCGTTATCCGGATTTATTGGGTTTAAAGGGAGCGTAGGCCGGAGATTAAGCGTGTTGTGAAATGTAGACGCTCAACGTCTGCACTGCAGCGCGAACTGGTTTCCTTGAGTACGCACAAAGTGGGCGGAATTCGTGGTGTAGCGGTGAAATGCTTAGATATCACGAAGAACTCCGATTGCGAAGGCAGCTCACTGGAGCGCAACTGACGCTGAAGCTCGAAAGTGCGGGTATCGAACAGGATTAGATACCCT
+
CGGGGGGFFFGGGDGGGGG,BFCGGGGGGGGGGGGGGFDFGGGFGGGGEBFFGGGG@FFFGGGFGGGCFGGEGGFDFGGGFCEFGGGGFGGGGGGGCFFGGGGGGGGGGGGGGE,5FACFCECGGGGGFGGGGGGGGG9FGFGGGGGCFGGGGF@FFGGCDDFDC7FEGGGGFFGEGGGGGGG@>F;:GEGGGFGGCFGFGFGFCFFEGGGFCFGGCFGF<E=;?C>CECGCGGGA5,-CFFFEGF;FE<=GGGGGGGGG:GFCGEFGGGFCEEGGEEEC8GGFFFFFD8E9*@CFCGFGCFF<CEGFEEE9+,ECEGF<FCFB5GGGDDC@9FFGDFE,FC9GFDDGFFC?8EGGCFB,EEECGDGGGEGGFFFC@FEFGGGGFEFEGGGGGGGGGDGGFCFFCGGGGGGGGGGGGGFEGGGGGGECFDFC<C@C
@sE 244
TGGGGAATATTGCACAATGGGCGCAAGCCTGATGCAGCCATGCCGCGTGTGTGAAGAAGGCCTTCGGGTTGTAAAGCACTTTCAGCGGGGAGGAAGGCGGTGAGGTTAATAACCTCATCGATTGACGTTACCCGCAGAAGAAGCACCGGCTAACTCCGTGCCAGCAGCCGCGGTAATACGGAGGGTGCAAGCGTTAATCGGAATTACTGGGCGTAAAGCGCACGCAGGCGGTCTGTCAAGTCGGAGGTGAAAACCCCGGGCTCAACCTGGGAACTGCATTCGAAACTGGCAGGCTAGAGTCTTGGAGAGGGGGGTAGAAGTCCAGGTGTAGCGGTGAAATGCGTAGAGATCTGGAGGAATACCGGTGGCGAAGGCGGCCCCCTGGACAAAGACTGACGCTCAGGTGCGAAAGCGTGGGGAGCAAACAGGATTAGATACCCT
+
AEFGGGGGGGGGGGGGGGGGEGGGGGGGGGGGGGGGGGGGAEGGDEGGDFGGGGGGGGFGFGGGGGGGGGEEGGGGGGGGGGFGG9FGGGGEDGG<BFGGGEFFF@FGFEGGFFGGFGGGGGGGFGDFGGFDGCD8FFGFGG,>BBCFECFCF,FFGGFFDGFGGGCCFGDCC8CEFGGF>7CGG>GDGG7*A*:*:C@FGGEFFC+<CFGGGECBG2+70;EG37C@,57;:889E=EG++78,#@9B?4C#<<@>:GGGFFGFFFFECFAF:GFAGFD+;D<:+@@>,C@GED,@0=@,,E>,FEEFF8F<FE5=,=,GFFGFGGGGFGECF=GEC7FCFGGGFGDFGGGGFFAFFF==EFGGGGEFFCEF@+CF7CCFEFF?ECGGFFFEGFFCFEF<FGGEEGGGGGGFFEGGGGFGEDGFGGGGGGGGFDGCCCCC
@sE 39537
TGGGGAATATTGCACAATGGGCGCAAGCCTGATGCAGCCATGCCGCGTGTGTGAAGAAGGCCTTCGGGTTGTAAAGCACTTTCAGCGGGGAGGAAGGCGATAAGGTTAATAACCTCATCGATTGACGTTACCCGCAGAAGAAGCACCGGCTAACTCCGTGCCAGCAGCCGCGGTAATACGGAGGGTGCAAGCGTTAATCGGAATTACTGGGCGGAAAGCGAACGCAGGCGGTCTGTCAAGTCTGATGTGAAATCCCCGGGCTCAACCTGGGAACTGCATTCGAAACTGGCAGGCTAGAGTCTTGTAGAGGGGGGTAGAATTCCAGGTGTAGCGGTGAAATGCGTAGAGATCTGGAGGAATACCGGTGGCGAAGGCGGCCCCCTGGACAAAGACTGACGCTCAGGTGCGAAAGCGTGGGGAGCAAACAGGATTAGATACCCT
+
FGCGGGEFGGFCGFGGGGGGFGGGGGGGGCGGFFGGGGGG9CFG7FE:FF<EFGGGG8FFGGGGGGG76BBFAFFCFGGG@FGG9FGGGGEGGGF9CCFF7CGGGGFGGGF?FGCGDFGCGG9DEGGG?FGEAFGGCCFFGGG8:FG@FDGDFGDGFGGFD7FCFFGF<@@E7<*=CEGGG7CC:/8*<9988;*/AF<E7*21<CF/;C99C-23266/#)9C>8GD<<E7EFG;7F?CC?#<,GGGGC:+>FG9CEFGFB>,FCA,8GCG?FEC<FFFBE@ACABFCGGGFAF=F5FE<DCC,CGEGGFFFBGE>4E=,8FEFGGGGFF:FD<GEFC7FB?,,FAGGFC8GGGGGFEGFGDGGDCGFGGEGGE@7GEGGGGGGGGGGFGGGGGGEFBCDGGFEGGGGGGEDGGFFGGGGGFE<GGGGGFGGGGGCCCCC
@sE 34099
TGGGGAATATTGCACAATGGGCGAAAGCCTGATGCAGCCATGCCGCGTGTGTGAAGAAGGCCTTCGGGTTGTAAAGCACTTTCAGCGGGGAGGAAGGCGTTAAGGTTAATAACCTTGGCGATTGACGTTACCCGCAGAAGAAGCACCGGCTAACTCCGTGCCAGCAGCCGCGGTAATACGGAGGGTGCAAGCGTTAATCGGAATTACTGGGCGTAAAGCGCAAGCAGGCGGTCTGTCAAGTCGGATGTGAAATCCCCGTGCTCAACCTGGGAACTGCATTCGAAACTGGCAGGCTAGAGTCTTGTAGAGGGGGGTAGAATTCCAGGTGTAGCGGTGAAATGCGTAGAGATCTGGAGGGATACCGGTGGCGAAGGCGGCCCCCTGGACAAAGACTGACGCTCAGGTGCGAAAGCGTGGGGAGCAAACAGGATTAGATACCCT
+
@FGGGGGGGGGGGGGFGGF@E8FGGGGGF,EFGFGFGGGGGGGGGGG:BF@FGGGGGG8AGEFGGGGG,BCFGG<EFGGFFGGGEGFEGGGDGGFGGGGGGGGGF,DFFGGGGFFCFGFDECGGGGFFGGGGF@>CFE@,F,:CBFF<FE7FFG9,@CFGGGGGGGFFGGGGGGGG9B,=<FEEGGGDGG9C:;8/*C0:/CCCC7CG7CGFE?EEF29>>@*>*,C:C:>?>AC<:>C2#A9<2#C9F>41C919CF)??7GCFFG99F@57GFFC<@338,,FGGGFFFF=,D>8?B,CGGGFGECF@+GGFGGFE>@,,:8FA=>4)C=?,FFE48+F8E,=A,AAGGGGE<F<,CC:DF8E?CGFE,GGGGGGGEF9GGFFGCGF9FCB,CDGGGGFGGEEEDFFCCEGGCFCFFFFGGFGFDFGGFGFF8CBCCCC
@sE 247
TGAGGAATATTGGTCAATGGGCGCAGGCCTGAACCAGCCAAGTAGCGTGAAGGATGACTGCCCTATGGGTTGTAAACTTCTTTTATATGGGAATAAAGTTTTCCACGTGTGGAATTTTGTATGTACCATATGAATAAGGATTGGCTAAATCCGTGCAAGCAGCCGCGGTAATACGGAGGATCCAAGCGTTATCCGGCTTTATTGGGGTTAAAGGGAGCGTAGGTGGACAGTTAAGTCAGTTGGGAAAGTTTGCGGCTCAACCGTAAAATTGCAGTTGATACTGGCTGTCTTGAGTACAGTAGAGGTGGGCGGAATTCGTGGTGTAGCGGTGAAATACTTAGATATCACGAAGAACTCCGATTGCGAAGGCAGCTCACTGGACTGCAACTGACACTGATGCTCGAAAGTGTGGGTATCAAACAGGATTAGATACCCT
+
C<E<E@EFA,FFFFCDGACC,6@CCEC:F<<EGEG8@FFFCE,C,6@,B:FGEFCE,@<C@FGD8CFGG=C@C<FE,CCC,BCFD5555CF<FFGGA5:CFF<EGGGBFGGCDF<<FFGFC,,C@<<,9A,5@FEFFGGDC,:<EFC5,:AEC+A@+CDC,AAFF>CGCEE9F9FDC.::BFGBC=?FF>EG9FFE-ECFGFF<<7$=C><;FF5A@::3@DEC<<=9FGG;8>318GEGFF/CF@EGFB6EFC>8GGGDF@DE;GGGEDC6,E@EE,FF?FEFFEF9FCFFDGFFFGGGGFGGGGEGFEC9=87GGFF9C@DEBECBE;C,?CGGGFB@C;FGFFFGGFGFGEFGGGF7GGDGFFGGGGGGFEGGGGGGGGGGGGGGGGGGGGGGGFEGFCGGFGGGGGGFGGGFGGGGGGGGGGGGGGGCCCCC
@sE 30053
TGGGGAATATTGGTCAATGGACGAGAGTCTGAACCAGCCAAGTAGCGTGAAGGATGACTGCCCTATGGGTTGTAAACTTCTTTTATACGGGAATAAAGTGAGGCACGTGTGCCTTTTTGTATGTACCGTATGAATAAGGATCGGCTAACTCCGTGCCAGCAGCCGCGGTAATACGGAGGATCCGAGCGTTATCCGGATTTATTGGGTTTAAAGGGAGCGTAGGTGGACAGTTAAGTCAGTTGTGAAAGTTTGCGGCTCAACCGTAAAATTGCAGTTGATACTGGCTGTCTTGAGTACAGTAGAGGTGGGCGGAATTCGTGGTGTAGCGGTGAAATGCTTAGATATCACGAAGAACTCCGATTGCGAAGGCAGCTCACTGGACTGCAACTGACACTGATGCTCGAAAGTGTGGGTATCAAACAGGATTAGATACCCT
+
FGGGGCFGGFGFGGGGGGGGGGGGGGGGGGDFGFGGFCFFGFGGGGGGGGGGGGGGGGEGFFGGGGGGGGGGGGFFGGGGGGGGGAFFC?FFGGGGGGGGGGGGGGGGGCFGGGG9FFGGFGGGFG9B@FGCFGGGGCEFGFGEGGGDF?FFDD7FFFFGGGGGGGGGGGEFFE7C7FE7CFGGG7CFFGCFGFG<G<GGF?F9F;GG>GGG?:EG7=@;=BGE?C@=CFFFGG@>.D7:EC:@@ACF#:6C7GGGFEFBCFGEGECGGFE=<<=:8<=@?CDFCEGFGECF7FFFFFFFEF8EEC:EB>=>,GGGGDA4?EGGAFEEFEC,GGEEEC,8F8AGGFECEGFE@GC@C@CFGEGGEE,F?FGFGGFGCFACFGGGFFFFFGFGGGGF@GGGGGEFCFGGGFFEFECFFFCF<@GGGGFFFAE@<BBA
@sE 22160
TGGGGAATATTGCACAATGGGCGCAAGCCTGATGCAGCCATGCCGCGTGTGTGAAGAAGGCCTTCGGGTTGTAAAGCACTTTCAGCGGGGAGGAAGGCGATAAGGTTAATAACCTTGGCGATTGACGTTACCCGCAGAAGAAGCACCGGCTAACTCCGTGCCAGCAGCCGCGGTAATACGGAGGGTGCAAGCGTTAATCGGAATTACTGGGCGTAAAGCGCACGCAGGCGGTCTGTCAAGTCGGATGTGAAATCCCCGGGCTCAACCTGGGAACTGCATTCGAAACTGGCAGGCTAGAGTCTTGTAGAGGGGGGTAGAATTCCAGGTGTAGCGGTGACATGCGTAGAGATCTGGAGGAATAGCGGTGGCGAAGGCGGCCCCCTGGACAAAGACTGACGCTCAGGTGCGAAAGCGTGGGGAGCAAACAGGATTAGATACCCT
+
EFGGGFGGGGFGGGGGGFGFGFGGGGGGGEFFGGGGGGFDGGGGGGGFGEGGGGGFFGGGGGGGGFGG8FEFGGGGGGGGG9FFBFEGGG=FGCEFGGGGGEGGGFFFGGGGFGFGGGGGGGDGGGGGGGGGCECEGGGGGGGGGGC>FDGCFFFDG7<FEGFFECCGCGCCE:7FCF,<<58:>;:;,<<EEC0EG7FGGC8E<:<;CFEDG<:BC7:C;>GDD>ECCEC8ACDGDGGEFGFGFGFFGFF*CCC?GGFGFFGDDFECFFGAFFFFEGFGFD>CE6GFFGGFC9@97+B,BCF;<FFDGGGGGGGFFEAFFGGFEEFECBGCFDA9C+FECDC,CGFE@GGGGGGGGEFF@+GGGFDFEFB@@DGGGGGGGECGGGGGGGFFGEGEFFCCGGDGEC7GF@@EGGFFFFFCGFFEFCAGGFGGGGGGCCCCC
@sE 250
TGAGGAATATTGGTCAATGGACGAGAGTCTGAACCAGCCAAGTAGCGTGAAGGATGACTGCCCTATGGGTTGTAAACTTCTTTTATACGGGAATAAAGTGAGGCACGTGTGCCTTTTTGTATGTACCGTATGAATAAGGATCGGCTAACTCAGTGCCAGCAGCCGCGGTAATACGGAGGATCCGAGCGTTATCCGGATTTATTGGGTTTAAAGGGAGCGTAGGCGGACGCTTAAGTGAGTTGTGAAAGTTGTCGGCTCAACCGTGAAATTGCAGTTGATACTGGGTGGCTTGAGTACAGTAGAGGCAGGTGGAATGCGTGGTGTAGCGGTGAAATGCTTAGATATCACGAAGAACTCCGATTGCGAAGGCAGCTTGCTGGACTGTAACTGACGCTGATGCTCGAAAGTGTGGGTATCAAACAGGATTAGATACCCT
+
EFCGGGGGGGGGCEFGGGGGFEFC@F@;EFFGCAFGGGGGCF<6EFGFGGGCFGGFG<,CFGDGC,EF@G7FBFGFFFA9FGGFDGG<E7C=BBFE<?,AFFF7,:?A?EA95E??FBB=FGC@DFCCFGFEEFEGF?DA,<BFC7=FF,C,:C9FGFAF,>F<FEFC>C7;8,+8<33*,6,@>@=**8>,2<<*9/37:=#<,=,%<<AF<><883<@-F**>8397CCFCE@5,++;;F7B;@:@36+++=@,3+FD=,57,9>9FGFFEEE5C8D@8GGFF<B,9,CGFGGFGGGFFA,E4,8FB,CGECB+GDC<GGEGEGFAGDEDAFGGE9FEF@,,,96DEE<FFB+@FEFB+,GFGGFGGECFB6,;<E@FC,<9FEFEGGGGGGGFGFB,GGGFEGGCGGGGGCE,GFFEGGGGGGGGGGGCCCCC
@sE 251
TGGGGAATATTGCACAATGGGCGCAAGCCTGATGCAGCCATGCCGCGTGTGTGAAGAAGGCCTTCGGGTTGTAAAGCACTTTCAGCGGGGAGGAAGGCGTTAAGGTTAATAACCTTGGCGATTGACGTTACCCGCAGAAGAAGCCCCGGCTAACTACGTGCCAGCAGCCGCGGTAATACGTAGGGGGCAAGCGTTATCCGGATTTACTGGGGGTAAAGGGAGCGTAGACGGCATGGCAAGCCAGATGTGAAAGCCCGGGGCTCAACCCCGGGACTGCATTTGGAACCGTCAGGCTAGAGTGTCGGAGAGGAAAGCGGAATTCCTAGTGTAGCGGTGAAATGCGTAGATATTAGGAGGAACACCAGTGGCGAAGGCGGCTTTCTGGACGATGACTGACGTTGAGGCTCGAAAGCGTGGGGAGCAAACAGGATTAGATACCCT
+
EFGGGGGGGGGGGGGGGGFFGGGGGGGGGGGGFGGGGGGGFFGFGGG@FGFGGGGDFGEFGGFGGGGGGGGGGGFGGGGGGGGGGGGGGG@CFGDFGGGGGGGGGGGGGGCFGGGGGGGDEGGGGGGGFGGGGGGGGGGGGGGGGGGGGGGGGGFFGGGFGFCGGGGGFGGGGGGGGGGGGGFGGGGEGFGGGGDCFFGGGGGGGGG.EF:);:</:CE:?<>DGCCEGGGG8-C<GFFFFDCCCEGCFG:?FGG5GEGDD?>2<FGGGGG6C?:GBFFC,1FB==8:,,CFB,EFGBEGGGGGGGGFGFD+7EFDE@,9GDCCFGGECFGFGFFFA==:E@FFGGGGFFGFFFFGFF@FF=EFEGDEFF>EGGFFGGGGFGGGGGGGFGFECGGGFFBFFBGGGFGGGGEGGGGGGGGGGGFFGGGGGGGGGGFGCCCCC
@sE 33814
TGAGGAATATTGGTCAATGGGCGAGAGCCTGAACCAGCCAAGTAGCGTGCAGGAAGACGGCCCTATGGGTTGTAAACTGCTTTTATAAGGGAATAAAGTGAGCCTCGTGAGGCTTTTTGCATGTACCTTATGAATAAGGAATGGCTAATTCCGTGCCAGCAGCCGCGGTAATACGGAAGGTCCGGGCGTTATCCGGATTTATTGGGTTTAAAGGGAGCGTAGGCCGGAGATTAAGCGTGGTGTGAAATGTAGGCGCTCAACGTCTGCACTGCAGCGCGAACTGGTTTCCTTGAGGACTCACAAAGTGGGCGGAATTCGTGGTGTAGCGGTGAAATGCTTAGATATCACGAAGAACTCCGATTGCGAAGGCAGCTCACTGGAGCGCAACGGACGCTGAAGCTCGAAAGTGCGGGTATCGAACAGGATTAGATACCCT
+
FGG9FCEGDGGDFFFFFGGGGGECFFGFGEFFA<CEE<DDFDEEFFEB@CFD<CEFGGCDGGGFC6CEGFBBFFFACCFFGGFFGCFFFGGC,EF9?FFGBFD88FDFFGCGGG?FECEGGGEGFFAFCFGGGGECDF:,8>FF@FFGGGGGGFGGG9<7DD,3+4@@C7>EFGFC>FEG<<>CFF54/:CC;;FFGEEGGCCCF:FFDGD3?FF4FBGG)8DGDCCCEGGGC@FBDG*,FCDGG<C8:CE7CCECGFFF7FC30;@=?GF=EEFEB8C7<@@D>EF<=7,E+F9FEAFFEA?,CCBEC=CFD@8++4+8@E>63FGEFGGFGGGFFEGGEGECGF<FGFAE<C8,CCFC7GGFFE9GFFGFFFCFB@@:CB7CCC677FFFFDGFGEBCFGGGGGGEF7GFGFF8FFE@FGGFE9GFGGGCCCCC
@sE 37661
TGGGGAATATTGCACAATGGGCGCAAGCCTGATGCAGCCATGCCGCGTGTGTGAAGAAGGCCTTCGGGTTGTAAAGCACTTTCAGCGGGGAGGAAGGCGATAAGGTTAATAACCTCATCGATTGACGTTACCCGCAGAAGAAGCACCGGCTAACTCCGTGCCAGCAGCCGCGGTAATACGGAGGGTGCAAGCGTTACTCGGAATTACTGGGCGTAAAGCGCACGCAGGCGGTCTGTCAAGTCGGATGTGAAATCCCCGGGCTCAACCTGGGAACTGCATTCGAAACTGGCAGGCTAGAGTCTTGTAGAGGGGGGTAGAATTCCAGGTGTAGCGGTGAAATGCGTAGAGATCTGGAGGAATACCGGTGGCGAAGGCGGCCCCCTGGACAAAGACTGACGCTCAGGTGCGAAAGCGTGGGGAGCAAACAGGATTAGATACCCT
+
EGFGDGGGGFGGGGGGGGGGGGGGGGGGGGGGGFGGFGGGGGGGGGGGGFGGGFGGGFCGGG?FGGGGGGGGGGGGGGGGGGGGEFGGEG7=C7E,CFFCCCEGFFFGFGCEGGFG8DD@DFGGFGCCDGGGFEDGFEF,3>>,6FFCGGE*<FCFGGDFFG9<<@CFGCCEFCGCEDGG7FBEG***,<@:??85*3<?=5/8.CE9<E>CG#69*939;D@D>CGFEE>)2+8<EECEFFGFCFGGGFFCCFGFCCFFCCFCFGGFGGGGFGGG<CFCFGD+GFFFC>,8,,D=E<FD,D>C,FF7GGDCGFF9GEE8F@DGGGGGEDDEFFEFCFDEFFFF9GGFFFGEFEFGGGFGGGEFGGGEDGGGGGEEFB@F<E,FGGGFGFFCCGF@CC,CDGGGGGGGGGGEFF8GGGFCGGFFEAGGGGGFGGGGCCCCC
@sE 254
TGAGGAATATTGGTCAATGGGCGATAGCCTGAACCAGCCAAGTCGCGTGAGGGAGGAAGGCTCTATGGGTCGTAAACCTCTTTTATAAGGGATTAAAGTCGGGGTCGTGACCCCGTTGGAAGGTACCTTATGAATAAGCATCGGCTAACTCCGTGCCAGCAGCCGCGGTAATACGGAGGATGCGAGCGTTATCCGGATTCATTGGGTTTAAAGGGTGCGTAGGTGGCTTCTTAAGTCAGCGGTGAAAGCCCGTGGCTCAACCATGGGACTGCCGTTGAAACTGGGAAGCTTGAGTACGTACGGGGCAGGCGGAATGCGTGGTGTAGCGGTGAAATGCATAGATATCACGCAGAACCCCGATCGCGAAGGCAGCCTGCCAGGCCGTGACTGACACTGATGCACGAAAGCGTGGGTATCGAACAGGATTAGATACCCT
+
FGGGGGGGGGGGGGGGGGGGGGGGGGGGGGFGGGGGGGGGGGGGGGGGGGGGGGGGGGGGGGGGGGGGGGGGGGGGGGGGGGGGGGGGGGGFGGGGGGGGGGGEGFGGGGGGGGGGGGGGGGGGGGGGGGGGGGGGGGGGGGGGGGGGGGGGGGGGGGGGGGGGGGGGGGGGGGGGEEG>FCGG@FEEGGGGGGGGGGGFFG#GGGGGGGG=FGGF;?GD:FEGGGFFFGFGGGG<E@CDGGBGGDCFFGB:DGGGGGFFGGGGGGDFGGF7@FE7GFGF=GGGGGGGDGFADF=88CCCGGGEFGFCFDGEE@CC>GGGFFCEDGGGGGGGFGF=,,FDE=E8CGFGGGGGGGGGDGGGF@EDEFCGEFFFFDGGFGGEGEGGFGGGGFGFFGGFFGGGFGGGGGGEF?GGGEGGGGGGGGGGGGGGGGGCCCCC
@sE 26196
TGGGGAATATTGCACAATGGGCGCAAGCCTGATGCAGCCATGCCGCGTGTGTGAAGAAGGCCTTCGGGTTGTAAAGCACTTTCAGCGGGGAGGAAGGCGTTAAGGTTAATAACCTTGGCGATTGACGTTACCCGCAGAAGAAGCACCGGCTAACTCCGTGCCAGCAGCCGCGGTAATACGGAGGGTGCAAGCGTTAATCGGAATTACTGGGCGAAAAGCGCACGCAGGCGGTCTGTCAAGTCGGATGTGAAATCCCCGGGCTCAACCTGGGAACTGCATTCGAAACGGGCAGGCTAGAGTGTTGTAGAGGGGGGGAGAATTCCAGGTGTAGCGGTGAAATGCGTAGAGAGCTGGAGGAATACCGGTGGCGAAGGCGGCCCCCTGGACAAAGACTGACGCTCAGGTGCGAAAGCGTGGGGAGCAAACAGGATTAGATACCCT
+
DC<FEFGGGGGGGGGGGGEFFGGGFGGGGGGGFGGGFGFGGGGGGGGGG:FEGGGDC=FFFG9FGFFE<=+B@FGGGGGFGGGAFGGDGEGDEEFFCCFGGGGGCADD<CAFFEFF,FD7F7C<FDFGCCF,@C7::FB>FF:D>B87:*=F83FFFE***=FGCFGCBEGCC::*2FCGGDGGD*;*@@:FE?E>590CEGCFEFFG98/*1*/7:@CD>B5CE5:;=CFFC9<7,111<C68C58?:>,=/+<#C>D::=D8888G=DA#>=;3*>8@@,D:5+,FB<CCFD>,D8>3,9FFFD=CGF>FA@,@C,E?GGFFGFAC@8GFEGGFF?@+DFFGGFE?9,F<FE<EGFFCGFCFCDGGGGEEFGGGGGFCCGEAFFC99FFFGGGGGF8GFFGGFCGFC,EGGGFCGGGGGFAFFCFGGFGGGGGF@CCCC
@sE 256
TGGGGAATATTGCACAATGGGCGCAAGCCTGATGCAGCCATGCCGCGTGTGTGAAGAAGGCCTTCGGGTTGTAAAGCACTTTCAGCGGGGAGGAAGGCGGTGAGGTTAATAACCTCATCGATTGACGTTACCCGCAGAAGAAGCACCGGCTAACTCCGTGCCAGCAGCCGCGGTAATACGGAGGGTGCAAGCGTTAATCGGAATTCCTGGGCGTAAAGCGCACGCCGGCGGTCTGTCAAGTCGGCTGTGAAATCCCCGGGCTCAACCTGGGAACTGCATTCGAAACTGGCAGGCTTGAGTCTTGTAGAGGGGGGTAGGATTCCAGGTGTAGCGGTGAAATGCGTAGAGATCTGGAGGAATACCGGTGGCGAAGGCGGCCCCCTGGACAAAGACTGACGCTCAGGTGCGAAAGCGTGGGGAGCAAACAGGATTAGATACCCT
+
@CFGFCFGFDECFGGGGFGFFGGGGGGGGGCCFGGGGGGGGFGGDGGFGGFFDGGGFF8FGGGGGGGGGDGGCAFFFGGGGED9FFEGG7+CED:8?FCFGF+B,>BCFFG<F>>EFFGG<ADEFGFCGCEGGGC:>@A:FF8:DDC>*FFGGFCFFBCCC<<,<*2CCE7=FE@<,,71**1:C+*2<:+*8*;;:C?CGC8*0++#@FC=:/2>>::C>;GG&#C77:?1:8F5<CB6#407';;FC:C5GGGEGFF8>D>C<:93<676E,<921<C@@55;4,<CFGDD9:,D8F@=DFD9@8+CGFF<C@5,,@,FFBDGGF88BGECCFCC48@B9?58E@<CCDEGGGFGDGGF7@<DEDGFFF>GFCF@C>FF8GFGFGGGFGGGGGCGFF@AFGGEDGGFEGGGGFB@GGGGDEECDDFFFFGFFCFCCCCC
@sE 257
TGAGGAATATTGGTCAATGGACGAGAGTCTGAACCAGCCAAGTAGCGTGAAGGATGACTGCCCTATGGGTTGTAAACTTCCTTTATACGGGAATAAAGTGAGGCACGTGTGCCTTTTTGTATGTACCGTATGAATAAGGATCGGCTAACTCCGTGCCAGCAGCCGCGGTAATACGGAGGATCCGAGCGTTATCCGGATTTATGGGGTTTAAAGGGAGCGTAGGCGGACGCTTAAGTCAGTTGTGAAAGTTTGCGGCTCAACCGTAAAATTGCAGTTGATACTGGGTGTCTTGAGTACAGTAGAGGCAGGCGGAATTCGTGGTGTAGCGGTGAAATGCTTAGATATCACGAAGAACTCCGATTGCGAAGGCAGCCTGCTGGACTGTAACTGACGCTGATGCTCGAAAGTGTGGGTATCAAACAGGATTAGATACCCT
+
CGGGGGFGGGGFGGGGGGGGGGGGGGGGGGFFGGGGGGGFEGGGGGGGGGEGGGGGGGGGGGGGFGGGGGGGGEFFGGGGGGGGGGEFGGGFGFFFGGGGGGGGGGGGGGGGGGGGGGGGGGGGGGGGGGGGGGGFCFGEDEEGGGEGGGGGGGCFGGGGGGGGGGDC>FCC<FGGGGGFFFGGGFCGGGEFGGGGCEFGCC#GFFFGFFFEBFEF@:ED:F;DDECEGGCCGGGCDBGFC@85;ACEFGFFFGG@GGGFFFFDGEFFFGGFAGFGA?:D><FFF48,9FFGFFFE9FGFGFFFGFEEGGFGGFGGGGGGFA>+>EDFFGGFFECGE<FGGEFF,FFFGGGF@C7GDGFFF7GFGGFFGGGGGGGGEGFGGGGFAFFGGGGEGGFGGGFA8GGFGGGFGGGGFGGFGGGGGGGFEC,FGGGCCCCC
@sE 23909
TGAGGAATATTGGTCAATGGGCGCAGGCCTGAACCAGCCAAGTAGCGTGAAGGATGACTGCCCTATGGGTTGTAAACTTCTTTTATATGGGAATAAAGTTTTCCACGTGTGGAATTTTGTATGTACCATATGAATAAGGATCGGCTAACTCCGTTCCAGCAGCCGCGGTAATACGGAGGATCCGAGCGTTATCCGGATTTATTGTGTTTAAAGGGAGCGTAGGTCGACAGTTAAGCCAGTTGTGAAAGTTTGCGGCTCAACCGTAAAAGTGCAGTGTGTACTGGCTGTCTTGAGTACAGACGAAGTGGGCGGAATTCGTGGTGTAGCGGTGAAATGCTTAGATATCACGAAGAACTCCGATTGCGAAGGCAGCTCACTGGACTGCAACTGACACTGATGCTCGAAAGTGTGGGTATCGAACAGGATTAGATACCCT
+
GFGFGCCGDFGFGAECFGC,;<:@@@7CFGGCFFFGGGGGDFGGGGEBF,DCD@,AEFCEF@FCDGGGGGG7BEEFFGCFFCFGGG9CAA@@FF9CCECA,,5?,?FFF?F+EAFF,CEFFGGGGGGE9F@<9<,4?<E9,,B+>@F<=5FFG+,33C9DC,=>:BEEGDGGGFGG>CE<,@FF*>9**>88FCEGG@CFF/@,'<@2F#<DD?CAC=CBF@E+#@700ACDC:<#,9;C,9=E757@?=+?#FGGFFA<,74DC,@,8GFDF@,54,=DCFGGGFCF@:,9+A,,FA8,+,4,EGFF==<,@?GEEFDCGFDEDB,?EEEF9<DF,C,;9,C,FD@GGGGGFFCGGGGFCCB@FFFGGFF<FA<GEDECF@@FCGGGGFEC6FFAB7ECGGGGDFGGEFGCE<9EB,FFFGGGGGCFGGFCCCC9
@sE 29900
TGGGGAATATTGCACAATGGGCGCAGGCCTGATGCAGCCATGCCGCGTGTGTGAAGAAGGCCTTCGGGTTGTAAAGCACTTTCAGCGGGGAGGAAGGCGATAAGGTTAATAACCTCATCGATTGACGTTACCCGCAGAAGAAGCACCGGCTAACTCCGTGCCAGCAGCCGCGGTAATACGGAGGGGGCAAGCGTTACTCGGAATTACTGGGCGTACAGCGCACGCAGGCGGTCTGTCAAGTCGGTTGTGAAATCCCCGGGCTCAACCTGGGAACTGCATTCGAAACTGGCAGGCTAGAGTCTTGTAGAGGGGGGTAGAAGTCCAGGTGTAGCGGTGTAATGCGTAGAGATCGGGAGGAATACCGGTGGCGAAGGCGGCCCCCTGGACAAAGACTGACGCTCAGGTGCGAAAGCGTGGGGAGCAAACAGGATTAGATACCCT
+
,CFDGCGGGGGGGGGGGFGG8,C+C@:FGGGGFGG95EBE<FFEGGGEGGGCFFGGGG@F,CFEEGGCEFFGFGGEE8F@,EFDAEGGGGECFFFFEFCCC+3C,,:BDEGA>D9A<<DF,,,@FFE:<F:,,@8BC:F:,<>FGGFGGFCFG,,8FGGGG*<8FC:,:CEE>CCCFFCEFB<BE*::::*2;::5*+<;5>;@C?C@9,8*8//);7:7@3:E**:75??*C8;*CFCCCF8=#$GGGE8:#CA4):<B8GF?<C,ACFGDFF@<,D8*333,@7:FF83,@=9>>+F?CED3,ECCC@@,FFD9EE>8DDDDFDDB@)GFCEFF9?DGEDFADA,C=C7,FB9C9FFCFCFBEFEGGFECGGFGEC7C@ECFFGGGGFFFEF@GEGECFGGEGDGGFGGFCGGGFFFFGGFEEBGGGGGGFEF8CCCCC
@sE 24363
TGGGGAATATTGCACAATGGGCGCAAGCCTGATGCAGCCATGCCGCGTGTGTGAAGAAGGCCTTCGGGTTGTAAAGCACTTTCAGCGGGGAGGAAGGCGGTGAGGTTAATAACCTCATCGATTGACGTTACCCGCAGAAGAAGCACCGGCTAACTCCGTGCCAGCAGCCGCGGTAATACGGAGGGTGCACGCGTTAATCGGAATTACTGGGCGTAAAGCGCACGCAGGCGGTCTGTCAAGTCGGATGTGAAATCCCCGGGCTCAACCTGGGAACTGCATTCGAAACTGGCAGGCTAGAGTCTTGTAGAGGGGGGTAGAATTCCAGGTGGAGCGGTGAAATGCGTAGAGATCTGGAGGAATACCGGTGGCGAAGGCGGCCCCCTGGACAAAGACTGACGCTCAGGTGCGAAAGCGTGGGGAGCAAACAGGATTAGATACCCT
+
DCFGGGGGGG9FFGGDFFGGFGEGGEGGFFGEGGDFGGGC<CFEEG::+BDEFDGGGGGCGFGFGGGDGGDGGGGGFGFFGGGGFGDFGG:FGDCEGGEG@FGGF<FGGGFGGGGGFFFFFGGFC,>FGGGGGGD7BFFGGGFGGFGFGGEGGFGCGGGGGC:F@CCG*<C/<1C<@FGGGGEGG8:8E,;*:8:E=E9:CEDG?<97@FFGGGGB5=:72;EDGG,FC7CC8F<?@FEC:+0?=><?FF91CFG5C:DD5EC9GEFGGGCE@FFG7?F<8,0CFCGFFGED>,8,D<3,:,GFA@+7GGGGEEF@=DE4=EEFE<E=>*B7GGFE?@+FCAC,DGFF?FEDGFDGGEFDGGGGGGGGFF@CGGGGGGGGFFE9GGFGGGGDGFC87F@E8<F@FB,AFECGGGGEFFFCGEE@E<E<E9GGFGGGCCC@C
@sE 29382
TGGGGAATATTGCACAATGGGCGCAAGCCTGATGCAGCCATGCCGCGTGTGTGAAGAAGGCCTTCGGGTTGTAAAGCACTTTCAGCGGGGAGGAGGGCGGTGAAGTTAATAACCTCATCGATTGACGTTACCCGCAGAAGAAGCACCGGCTAACTCCGTGCCAGCAGCCGCGGTAATACGGAGGGGGCAAGCGTTAATCGGAATTACTGGGCGTAAAGCGCACGCAGGCGGTCTGTCAAGTCGGATGTGAAATCCCCGGGCTCAACCGGGGAACTGCATTTGAAACTGGCAGGCTAGAGTCTTGTAGAGGGGGGTAGAATTCCAGGTGTAGCGGTGAAATGCGTAGAGATCTGGAGGAATACCGGTGGCGAAGGCGGCCCCCTGGACAAAGACTGACGCTCAGGTGCGAAAGCGTGGGGAGCAAACAGGATTAGATACCCT
+
CF@FGGDGGGGGGGGGGGGFFGGGGGGFCFGGGGGGGGGFFGFGEGGGGEGGGGGGGGGGGGGF@CFGFFE,5AF?EFGFGGGGGGGGGGCCG>FCEGGCFGGGFFGGGGGGG83DFFGG8>FGGGGCFCCGGGGGGC><FGGFFGGGGGGGGCGCFGCFGFFGBFGC7FC5FCCEFGGGDC::C85*:@C:C8?CGG?>*:**<0AC<?@FD58*2@CDFB>EC::3:CGG.;C>C>CB>FDE;FFGGFDGEEEE::FCC7F73,8#,CFCDGGGF<<9,FEDGGGGGGFFGE><FDBD<FDDF>>BCEBFGGGGFE9@EEB:FGCGE8F@,F@BC:7FC7GFGGGFAFDFFGECEC,7@@FCEECEGGFCFCGGDF77F@CFFFFFCFECBFE@GGGDFFDGGGGGGEDFFEFEFECGGGGGFGGGFF9FFF@FCCCCC
@sE 30991
TGGGGCATATTGCACAATGGGGGAAACCCTGATGCAGCGACGCCGCGTGAGCGCTGAAGTATTTCGGTATGTAAAGCTCTATCAGCAGGGAAGAAAATGCCGGTACCTGACTAAGAAGCCACGGCTAACTACGTGCCAGCAGCCGCGGTAATACGTAGGGGGCAAGCGTTATCCGGCTTTACTGGGTGTAAAGGGAGCGTAGACGGCATGGAAAGCCAGATGTGAACGCCCGGGGCTCAACCCCGGGACTGGATTTGGAACGGTCGGGCTAGAGTGTCGGAGAGGAAAGCGGAATTCCTAGTGTAGCGGTGAAATGCGTAGATATTAGGAGGAACACCAGTGGCGAAGGCGGCTTACTGGACGGTAACTGACGCTGAGGCTCGAAAGCGTGGGGAGCAAACAGGATTAGATACCCT
+
F,CC@,:E@,;CF<FF8,C@,C:@BFGGGDFFFEEGGFCEGGEB@FG+6=,E7+BB@EFEFCEC,EC=EFEFBEF<DAECDGFF,B<<C@F8=@F,BFC,B:C@+=DFDD,<,>,,?F8<BAEDF7=>FEFFF,,:C,,+,33@FEEG:F:F9,D,3,6*:<**=B<<<7=;A,4<4*4<<BC9B@8=:EFFD7:CEDGFCE8,*;1:1>.#<<CFG>5+,F6<94+0;8>CFFCF/F3@@8D>F<9:3,:+7>3,,@6@6+3+8,3,E<AE::6C>+9,4AAGEDB+=>C4,,CE><9,AECG@GGGFF<<F=B@,GFFE@,4,9GFF<AE:FCC<BCCFCC<GF@GGEGGFCEFGEEGF@<GGGECFC@@C,FFDF@,DCFFGECGGGDGGGFGFFGEECFDCGGGGFFCCCCC
@sE 25130
TGGGGAATATTGCACAATGGGGGAAACCCTGATGCAGCGACGCCGCGTGAGCGATGAAGTATTTCGGTATGTAAAGCTCTATCAGCAGGGAAGAAAATGACGGTACCTGACTAAGAAGCCCCGGCTAACTACGTGCCAGCAGCCGCGGTAATACGTAGGGGGCAAGCGTTATCCGGATTTACTGGGGGTAAAGGGAGCGTAGACGGCATGGCAAGCCAGGTGTGGAAGCCCGGGGCTCAACCCCGGGACTGCATTTGGAACTGTCAGGCTAGAGTGTCGGAGAGGAAAGCGGAATTCCTAGTGTAGCGGTGAAATGCGTAGATATTAGGAGGAACACCAGTGGCGAAGGCGGCTTTCTGGACGATGACTGACGTTGAGGCTCGAAAGCGTGGGGAGCAAACAGGATTAGATACCCT
+
FFGGGGGGGGGFGFGGGGGFGGGGGGGFGGGGGGGGGGGGEGGGDGGGCGGGEFFGGGGECAFGGG>FFGGFGGGGGGGGGGFGEFGGGGGGGGFGGDDDGFEGGGGGFGGGFGGGFGGGGGGGCEGGGGFGGGFGGGCGCFDFGGGGGCGG>GGGCGGGDGG@@ECFFGG=GCFC4<F5GG0FGG*FEF<CGDECGD:EEGE7AED:ECCFF?C>F@GCCFCDGGGFGFCGGGGFGFG7GGGGFEFFGFFFDFFGEGCDFFGCGGGF@A,G?GEGEGGGFGFFFGGFGGGFGEFGGFCFFFGEAEFEFFDC:@BEGGGGGE9FAGGGGFGGFEFECGFGGGGGGDEEGGGGGGFFGFGGGGGGFEFGGGGGGCGF8GF8FGGGGGGGGFGGGGGGGGGGGGGGGGGGGGECCCCC
@sE 264
TGAGGAATATTGGTCAATGGGCGCAGGCCTGAACCAGCCAAGTAGCGTGAAGGATGACTGCCCTATGGGTTGTAAACTTCTTTTATATGGGAATAAAGTTTTCCACGTGTGGAATTTTGTATGTACCATATGAATAAGGAACGGCTAACTCCGTGCCAGCAGCCGCGGTAATACGGAGGATCCGAGCGTTATCCGGATTTATTGGGTTTAAAGGGAGCGTAGGTGGACAGTTAAGTCAGTTGTGAAAGTTTGCGGCTCAACCGTAAAATTGCAGTTGATACTGGGTGTCTCGAGTACAGTAGAGGTGGGCGGAATTCGTGGTGTAGCGGTGAAATGCTTAGATATCACGAAGAACTCCGATTGCGAAGGCAGCTCACTGGACTGCAACTGACACTGATGCTCGAAAGTGTGGGTATCAAACAGGATTAGATACCCT
+
EGEGGGGGGGGGCEFGGGGGGDEEG+7FFGGGGCGGGG8FFG@CFGGGGGGGGGGGGGEFGGFFFFGGGG,>?FGFFGGFFGGGGFGFFF<,A=EGGA?AFDDFGG>FGFGGG=BB<BEFG<FEGGCGGG9?F?E=?AF<,8BCB8?<FEEFCGGG7AD7EFGD@EGGGGGGFGGGG9>75>:F*BDCFFEDA@FFCCFC5,F><FB@F:>:FC=>CAG>CFGFFFFFFCBCF:F?,8DFEFFGEEGD+@+>+BB8=;CFGGG1FEC<7EEAD=AC<FAEGGFG*,EF>:+E7F=<GGF<GGGFB+8++FGGFFCEC,D4FGGGFGGGGGGGFBGGGEFDGGGGFDF7GGGGFCECFDE@C7GFFEEGFC,<DGGEGGGGGGGFEFFFCGGFEGFFE:GGFFEGGGF7GFGGGGFCGGGGGFGFFFF9FFF@CCCC
@sE 40854
TGAGGAATATTGGTCAATGGGCGCAGGCCTGAACCAGCCAAGTAGCGTGAAGGATGACTGCCCTATGGGTTGTAAACTTCTTTTATATGGGAATAAAGCTTTCCACGTGTGGAATTTTGTATGTACCATATGAATAAGGATCGGCTAACTCCGTGCCAGCAGCCGCGGTAATACGGAGGATCCGAGCGTTATCCGGATTTATTGGGTTTAAAGGGAGCGTAGGTGGACAGTTAAGTCAGTTGTGAAAGTTTGCGGCTCAACCGTAAAAGTGCAGTTGTTACTGGCTGTCTTGAGTACAGTAGAGGTGGGCGGAATTCGTGGTGTAGCGGTGAAATGCTTAGATACCACGAAGAACTCCGATTGCGAAGGCAGCTCACTAGACTGTCACTGACACTGATGCTCGAAAGTGTGGGTATCAAACAGGATTAGATACCCT
+
EGGGGFFGGGGGGGGGGGGGFGGGGEEGGGGGGGGGGGGGGGGGGFFFGGGGGGGGGG,EFGGFG?FGGGGGGGGDGGGGGGGGGGGGGGGGCFGGGGGDFFFGGGGGG=FEFEDFGGGGGGGGGGGGGGGGGGGGGGGG@E=FGGGGGEFGGGGGGGGGGGGGGGGGGGGGGGGG:CFCFFGG*>E>FD@DFGEGGGG?FFE1@F0GGFFGGGG4EBGD@GFAC?+>@:CFCFGAGFGGFGGFDDFGCFFGCDFGGEFEFF-CC?=<-GFD8FGFC#@6/GFF?A?9GGFF7F@5EEF<@GCGGGDGGGGFD@GEGGGFGFC65EEGGFC?@GFFECDCF;GFCFCGGFCGGGGGGF<?FC@@FAFFC@FGGFFEF@EEFF9FCEFFCGFF<ECC,7FF8EGFGFGGGGGFF9GFFC<EGFGFFEFGFFGCCCCC
@sE 266
TGGGGAATATTGCACAATGGGCGCAAGCCTGATGCAGCCATGCCGCGTGTATGAAGAAGGCCTTCGGGTTGTAAAGTACTTTCAGCGAGGAGGAAGGCGTTGTGGTTAATAACCGCAACGATTGACGTTACTCGCAGAAGAAGCACCGGCTAACTCCGTGCCCGCAGCCGCGGTAATACGGAGGGTGCAAGCGTTAATCGGAATTACTGGGCGTAAAGCGCACGCAGGCGGTCTGTCAAGTCGGATGTGAAATCCCCGGGCTCAACCTGGGAACTGCATCCGAAACTGGCAGGCTAGAGTCTTGTAGAGGGGGGTAGAATTCCAGGTGTAGCGGTGAAATGCGTAGATATTAGGAGGAACACCAGTGGCGAAGGCGGCTTTCTGGACGATGACTGACGTTGAGGCTCGAAAGCGTGGGGAGCAAACAGGATTAGATACCCT
+
FGCGEFGGGGGFGGGGGGGGGGGGGGGGGGGGGGGGGGGGFGCFFGG:CFFGGGGGGFGGGG@FGGDGCFG:EFGCDFGGGGGGGGGGGGGGGDGFGFGGGGGGGFFGGGGGGCEGCFGEDFFGFGGGGGGGGGGGCFGFGGGGGGGGGGGDGGFCFFFFGG:CFEGGGGDEFCFEGGGGGGGGGEE:CF7FD8;8CFC2GGGGGF9CG<:FGECCCAFG7>GGG2:@CFCECGGFFFC>9:;EGE=9D:DCFEFCGEDCEEGGGGGGGGGGFF9?=8+<:DA;GFE<DDGGACF?E5FGGGFECGGGGGFGGFF?FCEEGGFFFFGEEFGFFEBC,,CFEGGGGFDFFAGGGFFBFGGGGGFGDFBGGGGEGGFGGGFEGGDGGGGGGGGGGGFCCC,CFGEGGFFFGEGGFGGGGGGGGFAGGGGGGGGFFGGGCCCCC
@sE 267
TGGGGAATATTGCACAATGGGCGCAAGCCTGATGCAGCCATGCCGCGTGTGTGAAGAAGGCCTTCGGGTTGTAAAGCACTTTCAGCGGAGAGGAAGGCGATAAGGTTAATAACCTTGGCGATTGACGTTACCCGCAGAAGAAGCACCGGCTAACTCCGTGCCAGCAGCCGCGGTAATACGGAGGGTGCAAGCGTTAATCGGAATTACTGGGCGTAAAGCGCACGCAGGCGGTCTGTCAAGTCGGATGTGAAATCCCCGGGCTCAACCTGGGAACTGCATTCGAAACTGGCAGGCTAGAGTCTTGTAGAGGGGGGTAGAATTCCAGGTGTAGCGGGGAAATGCGTAGAGATCTGGAGGAATACCGGTGGCGAAGGCGGCCCCCTGGACAAAGACTGACGCTCAGGTGCGAAAGCGTGGGGAGCAAACAGGATTAGATACCCT
+
DEFFEFGGGGGGGGGGGGGGGGGGGGGGGGGGGGGGGFEFGFGGGGGEGGGGGGDFGGGGGGG<FGGGGGGGGGGGGGGGGFGFGGGGFFEGGG==CFGGGGGGGEAFGGGGGGGG?DFEEGGGGGGGFGGCFGGEDEGGGF,FGFFCFGGG8F>:FC>DFGFCFFGGGEFEGGCCFGGG7E@CFG=C<FF1=9917=C>A6<>CC=.:6;E:8;@GAG5;?:DG?<.CFC7FFGAF:GB<FCCFGG@FG2A*GGEEGEEGCF@85GFGCFGGGGGEF<F@A<>CFGGGFGDFECFGFGGFGGF<GGCFGGGGGFBEFFF@E8GFE,E7AB@?C,,E@CCCCDGGFFDE9CFFEFGGGEGGDGFC:DEFGGCGGGFF7FFCFGDFGGGGGGFGGEGEEFC8FGGGGFFGFCF>GGGGGGGGGGFFGGGGGGGGGFFCCCCC
@sE 25209
TGGGGAATATTGCACAATGGAGGAAACTCTGATGCAGCGACGCCGCGTGAGTGAAGAAGTAATTCGTTATGTAAAGCTCTATCAGCAGGGAAGATAGTGACGGTACCTGACTAAGAAGCTCCGGCTAAATACGTGCCAGCAGCCGCGGTAATACGTATGGAGCAAGCGTTATCCGGATTTACTGGGTGTAAAGGGAGTGTAGGTGGCATCACAAGTCAGAAGTGAAAGCCCGGGGCTCAACCCCGGGACTGCTTTTGAAACTGTGGAGCTGGAGTGCAGGAGAGGCAAGTGGAATTCCTAGTGTAGCGGTGAAATGCGTAGATATTAGGAGGAACACCAGTGGCGAAGGCGGCTTGCTGGACTGTAACTGACACTGAGGCTCGAAAGCGTGGGGAGCAAACAGGATTAGATACCCT
+
GGGGGGGGEGGFGGGGGGFFFDGGGGGGGGGGGGGGGGDGFGGGCFGBFGGGGGGGAFGAFGGFFGFGGGG<BDFFGGGGGGGGGGEGGGCFCFFFGGGGGGGGGGGGGGGGGGGGGFGFGGGGGGGGGGGGGGGGFFGFD@EFGGGDFGEFGFGGGGGGGGGGGDGGGGGDGGGGEEG@GG=>FF@C/<EGGGGFGGFGGGGGFFFGGGGGGGGFGFFGGFGGGFFFGEFGGGGDGFFGCGFCFGGF@CGFFFEEEDFGFGG=FGGGGFFGFGGGGGGGFEEEFE<CGFGFE>9,ECA,C,GE>EBFGGF?7E@FCFFDFGFFEGGGFCAA,@FGGGGGEDGGFC>EEGGGGGGEFEEDGGGGGGGGGGFGFGGFDEEEGGGGGCGGGGGGGGFGGGGGGGGGGDGGGGGCCCCC
@sE 269
TGGGGAATATTGCACAATGGGCGCAAGCCTGATGCAGCCATGCCGCGTGTGTGAAGAAGGCCTTCGGGTTGTAAAGCACTTTCAGCGGGGAGGAAGGCGATAAGGTTAATAACCTCATCGATTGACGTTACTCGCAGAAGAAGCACCGGCTAACTCCGTGCCAGCAGCCGCGGTAATACGGAGGGTGCAAGCGTTAATCGGAATTACTGGGCGTAAAGCGCACGCCGGCGGTCGGTCAAGTCGGATGTGAAATCCCCGGGCTCAACCTGGGAACTGCATTCGGAACTGGCAGGCTAGAGTCTTGTAGAGGGGGGTAGAATTCCAGGTGTAGCGGTGAAATGCGTAGAGATCTGGAGGAATACCGGTGGCGAAGGCGGCCCCCTGGACAAAGACTGACGCTCAGGTGCGAAAGCGTGGGGAGCAAACAAGATTAGATACCCT
+
EFGGGGGGGGGGGGGFGGGFGGGGGGGGGGGGGGGGGGGGGGFGGEGF@FGGGGGGGEFGGGFGGGEGFGGEGGGGGFGGGFGGGGGDFGBE@EEFDDCFDEEAFGFGGGGGGGGGGGGG8FCFGFGGGGGGGGGGGGCCFFGGEFECFGGGFGGGGGGGGGGGGCFCGGGEGGFDGGFCF@C<F+:56A?ECC8*:?@F5EEGG7CCF@FGGE575573(7?D)//5C=EEE*8,;)<E9:782*@:7>>+:BB9>CGC@:CF,8@7'F@@?>8:<EC?17,78>,F>,,,D=>,GDD,=9CGFFEGGGGGFF;,E=E8@D=BB4=GGEECE;FGGGECGFE<8EEFFFFEEECGGDGEFEDFEEC8BA7GGGGGGECGFFEFFGGFFGGFGGGGGGGGF<FGEFCGGGEFDGGGGGGGFCFFEDADGGGDGGFGCCCCC
@sE 22946
TGGGGAATATTGCACAATGGGCGCAAGCCTGATGCAGCCATGCCGCGTGTGTGAAGAAGGCCTTCGGGTTGTAAAGCACTTTCAGCGGGGAGGAAGGCGATAAGGTTAATAACCTCATCGATTGCCGTTACCCGCAGAAGAAGCACCGGCTAACTCCGTGCCAGCAGCCGCTGTAATACGGAGGGTGCAAGCGTTAATCGGAATTACTGGGCGTAAAGCGCACGCAGGCGGTCTGTCAAGTCGGATGTGAAATCCCCGGGCTCAACCTGGGAACTGCATCCGAAACTGGAAGGCTAGAGGCGTGGAGAGGGGGGTAGAATTCCAGGTGTAGCGGTGAAATGCGTAGAGATCTGGAGGAATACCGGTGGCGAAGGCGGCCCCCTGGACAAAGACTGACGCTCAGGTGCGAAAGCGTGGGGAGCAAACAGGATTAGATACCCT
+
GGGGGGGGGGGGGGGGGGG@FCFGGEFFGFGGFGGGGGEG,EFGGGGED:CCAEG9ECEEDFF@FGG7ECFFGGGDFGGCCEFC,EFDGGD+FFD,B<CFEEC,CFF<AFGGGF,=F9B83,@<,BFFFGGGG7>C5C:<F<:C>C,>7*>CFGFGF7<7F*<<ECFCEG**<FCF:FFE7E7F:1:*?:38;2885+0:>7*;60:#<C;<EC8:8=$4(;6CCGG5CCC699>>FFE:,;;##,*@F140:70?>7F9EDFCECC>9@FD@,FFC>8+FC@75FC@:,:FF9CBB;B++,@@,8F@+CCFEA;EF?,GGGGFF?EEGFGFE;FF<GFEEGDGGGGGFGGED?9GGFFCF:GFGFEF7GGEGC@GGF+BFGFC@FFF<9EEGGGGGGGGCGGGGGGGGGGF7GGGGGGGGGGFFEAGGFGGGGGGCCCCC
@sE 40034
TGAGGAATATTGGTCAATGGACGAGAGTCTGAACCAGCCAAGTAGCGTGAAGGATGACTGCCCTATGGGTTGTAAACTTCTTTTATACGGGAATAAAGTGAGGCACGTGTGCCTTTTTGTATGTACCGTATGAATAAGGATCGGCTAACTCCGTGCCAGCAGCCGCGGTAATACGGAGGATCCGAGCGTTATCCGGATTTATTGGGTTTGAAGGGAGCGTAGGCGGACGCTTAAGTCAGTTGTGAAAGTTTGCGGCTCAACCGTAAAATTGCAGTTGATACTGGGTGTCTTGAGTACAGTAGAGGCAGGCGGAATTCGTGGTGTAGCGGTGTAATGCTTAGATAGCACGAAGAACTCCGATTGCGAAGGCAGCTTGCTGGACTGTAACTGACGCTGATGCTCGAAAGTGCGGGTATCAAACAGGATTAGATACCCT
+
CFFGGGGGGGGGGGGGGFGFGGGGGGGGGGGGGGF<,ADEGGCF<<CFCFGGGGGGGFEFFGGFGGFGFGGEGGFGGGGGGFGGGGGGGDGGG8FCCCFGGFGFFGGGCG?FGFGGGGGGGGGGGGGGGFGGGGGDGGGFEFGEGFGGGGFFEGGGGGFGGGGGGEGGGG>FGGGGGD@8>FGGEFFGGGGGGGGGGDE?9;FGCFCFEG>FGFF5B;EGAEF>ECE@GGEGE9F>C?F><FCFGGGGFGECF=CEGFE:CCG3<;GGGFFFGGFGFF=:FGGFGF=5?E?EDC;FCC,,FGGFGFGGEFFDFFE>GFD=GFFGACGGEFC,EFFC9<GFFD9A,CCGGFFEEFDGCBB,:@B,FGGGGFEDGFGGFFGGF9GGGGGGGGGGGGFC9GGGGFE9AGGGGGFCGGFFCGFFFCFFFFGFF?GCC@CC
@sE 272
TGGGGAATATTGCACAATGGGCGAAAGCCTGACGCAGCGACGCGGCGTGGGGGATGACGGCCTTCGGGTTGTAAAGCACTTTCAGCGGGGAGGAAGGCGGTGAGGTTAATAACCTCATCGATTGACGTTACCCGCAGAAGAAGCACCGGCTAACTCCGTGCCAGCAGCCGCGGTAATACGGAGGGTGCAAGCGGTAATCGGAATTACTGGGCGTAAAGCGCACGCAGGCGGTCTGTCAAGTCGGATGTGAAATCCCCGGGCTCAACCTGGGAACTGCATTCGAAACTGGCAGGCTAGAGTCTTGTAGAGGGGGGTAGAATTCCAGGTGTAGCGGTGAAATGCGTAGAGATCTGGAGGAATACCGGTGGCGAAGGCGGCCCCCTGGACAAAGACTGACGCTCAGGTGCGAAAGCGTGGGGAGCAAACAGGATTAGATACCCT
+
FGGGGGGGGGGGGGGGGGGGGGGGGGGGGGGGGGGGGGCBFGGGCGG:FECGGGGGGFGGGGCFGGGGEFGGGGGGGGGGGGFGGGGGGGGGBFDFGGGDGGGGGFGGGGGGGG@F?FGGFEFGGGEGGGEGGGGGGGGGGGGGGGFGDGGGGGFGGGGGGGFGGGGCGGG>EEEGGGGGD88?E;CGGGGFE*;CE9CF=5C0<CF,<CCCG>FEEAFG7>EGC:<>GGG8CCG;FFFE7C:??;81F><;:AFFDGGG8>>EFCCCFGFAD8>C<:?G@FFCG?@FDEGGF3<@GFGECFGF9DFGGGGGGFAGGFDFECFCGGGECAGCGGGGFCGEGGFGEFGGGGGGGFFGF9GGGGGGEGDGFF@GGFFDGGEGGGGGGGGGGGFGGGGFEF8GCGFFEGGGGGGGGGGEFGFCEGGGGGGGGGGGGGGGCCCCC
@sE 273
TGGGGAATATTGCACAATGGGCGAAAGCCTGACGCAGCGACGCGGCGTGGGGGATGACGGCCTTCGGGTTGTAAAGCACTTTCAGCGGGGAGGAAGGCGGTGAGGTTAATAACCTCATCGATTGACGTTACCCGCAGAAGAAGCACCGGCTAACTCCGTGCCAGCAGCCGCGGTAATACGGAGGGTGCAAGCGTTAATCGGAATTACTGGGCGTAAAGCGCACGCAGGCGGTCTGTCAAGTCGGATGTGAAATCCCCGGGCTCAACCTGGGAACTGCATTCGAAACTGGCAGGCTAGAGTCTTGTAGAGGGGGGTAGAATTCCAGGTGTAGCGGTGAAATGCGTAGAGATCTGGAGGAATACCGGTGGCGAAGGCGGCCCCCTGGACAAAGACTGACGCTCAGGTGCGAAAGCGTGGGGAGCAAACAGGATTAGATACCCT
+
EFGFGGGGGGGGGGGGGGGGGGGGGGGGGGGGGGGEFGGGGGGGEGGFGGGGGGGGGGFGFEC8FGGGFGGGGGFDFFGGGGGGGGGGGGGGGGGFGGGGGGGGGGGFGGGGFFGGGGCGGGGG:FEFFGGGGGGGGGGGGGGGGGGEGGGGGGCGGGGGGGGFFGGGGGGGGGGGGFF?EAGGGCC>FGGGGG>;:=FG?GC8@CG%GGGGGCE>GAFD9@GGG;GEEFG:EGFDGFCFGGFGGGGFGGFGGGGGGFGGGFGFDC8<DGGBGFGGGGFFFGDEEGGGGFGGGGFFF<B3:9FEFFF:GGGGGGGGGDF@,FDGGGGEGFGGGFGGGFCGGGGFGGDFGGGGGFECEDCCFDEGEECEFFECGGGGGGGGFGGGGGGGGGGGGGGGGGFGGGGGGGGGGGGGGGGGFGGEGGGGFFCGGGGGGFFFCCCCC
@sE 40261
TGGGGAATATTGCACAATGGAGGAAACTCTGATGCAGCGACGCCGCGTGAGTGAAGAAGTAATTCGTTATGTAAAGCTCTATCAGCAGGGAAGATAGTGACGGTACCTGACTAAGAAGCTCCGGCTAAATACGTGCCAGAAGCCGCGGTAATACGTATGGAGCAAGCGTTATCCGGATTTACTGGGTGTAAAGGGAGTGTAGGTGGCATCACAAGTCAGAAGTGAAAGCCCGGGGCTCAACCCCGGGACTGCTTTTGAAACTGTGGAGCTGGAGTGCAGGAGAGGCAAGTGGAATTCCTAGTGTAGCGGTGAAATGCGTAGATATTAGGAGGAACACCAGTGGCGAAGGCGGCTTTCTGGACGATGACTGACGTTGAGGCTCGAAAGCGTGGGGAGCAAACAGGATTAGATACCCT
+
CGFGGGEGGGFGGGGGGGFGGCCE<EC<FACDCCFEG?BEFF@+6CE@CFEFFGEFFGFCEE?FGFF8=FCEFGGAFF<EFCFEGFGAFE=CC@FFEGDGGCFFGGFGGG?<FGFGGFG,A=FE7:FB9=?9A:,+=DF,B,,>>FEF+:FAFAF@,,@@FGE7:8<C:#>E@FGGGFCCCF<<FGCG;9?FC?D=C5CAAE?0?1B9?'??3>>:>/C>,9&GGFCDFCE7GCGF@FFFFF7EDEGDGFFD8<5:ECC?C?B9CF<FGFEE?C4F<<EFE<:BCC:,FFAEEED@@,A5ECEDAGGGGFGFCEEF@CFC9GGGGGGGGFEF6EFE<GDGGGGFGCBCGGGGFDECGGEFFFGGGGFEFCFGGCGCFGFCFFF<,;GGGFGGGGGFAEGGFFFC,9GGGGGCCCCC
@sE 36736
TGAGGAATATTGGTCAATGGGCGAGAGCCTGAACCAGCCAAGTAGCGTGCAGGATGACGGCCCTATGGGTTGTAAACTGCTTTTATAAGGGAATAAAGTGAGTCTCGTGAGACTTTTTGCATGTACCTTATGAATAAGGACCGGCTAATTCCGTGCCAGCAGCCGCGGTAATACGGAAGGTCCGGGCGTTATCCGGATTTATTGGGTTTAAAGGGAGCGTAGGCCGGAGATTAAGCGTGTTGTGAAATGTAGACGCTCAACGTCTGCACTGCAGCGCGAACTGGTTTCCTTGAGTACGCACAAAGTGGGCGGAATTCGTGGTGTAGCGGTGAAATGCTTAGATATCACGAAGAACTCCGATTGCGAAGGCAGCTCACTGGAGCGCAACTGACGCTGAAGCTCGAAAGTGCGGGTATCGAACAGGATTAGATACCCT
+
FFFGGGGGGGDGGGGGGGGGGGGGGGGGGGGGGGGGGGGGFG<FFGEGGGGGGGG?FGGDEGGGF@FFFGGEG,EFGGGGGCFGGGGGGFGGGGGGFFGDGGGGFGGGGGGGGGGGGGGGGGGGGGGGGGGEGFFFGGGFFGGGGGGGGGGFGF7CGGGGG,<<<BCEFEEG9FG77C>FGFGDGGGFGGGGGGGG5:CCF7CCFFAFDFFFCCC;85CDEF:9EC8CGFEFEFC;?/GGGFG<9FD9CF@CFC6?GDFCCFF:GF:CG,FDGGGGDFEGFFFFF<DB,DEGFGEFGGGFDBFGECFCF>4=>,GECGFFFFDEAF:EFEDFAC::,GGFFCFFFFGCFFFGFC=7CGGCGGCCGFCFC,AFFGGGFGGDGGGGGGGGECCGGGGF<GFGGGGGGGGGGGGFFC9GCFFEFGGGGGGGGGGCCCCC
@sE 27837
TGGGGAATATTGCACAATGGGGGAAACCCTGATGCAGCGACGCCGCGTGAGCGATGAAGTATTTCGGTATGTAAAGCTCTATCAGCAGGGAAGAAAATGACGGTACCTGACTAAGAAGCCCCGGCTAACTACGTGCCAGCAGCCGCGGTAATACGTAGGGGGCAAGCGTTATCCGGATTTACTGGGTGTAAAGGGAGCGTAGACGGCATGGCAAGCCAGATGTGAAAGCCCGGGGCTCAACCCCGGGACGGCATTTGGGACTGTCAGGCTAGAGTGTCGGAGAGGAAAGCGGAAGTCCTAGTGTAGCGGTGATATGCGTAGATATTAGGAGGAACACCAGTGGCGAAGGCGGCTTTCTGGACGATGACTGACGTTGAGGCTCGAAAGCGTGGGGAGCAAACAGGATTAGATACCCT
+
<FFGCFGGGGGFF9FAFDEFGGGGEGGFE8EFF9FGGGGDGGGGGE@@FDCGF@<FBFG5EFFGGGGCEGGGGGFFG9=FCFGGGGFF@FGGGGFGEGDGGEGGCEGGFG<FAFGGGGGG7BBEEEG=FGF<FF8EC<<CCCFGGFCEFGGDC,>>FCFGGGD@<**<**=CGGEGGGGC9:BC<F<:F;EF?FE>=CC>?C<E?EEG*E:FGCCCF,77;9FFCFEGB::?EGC<8::<CG@C@:?D3#8:DCC?AC#?D:BC88GFAEDA1GGEGCGF=AEFED?=GGDEC9,E8FFF?9CC9@,F@=<,,,:CFFB,GFGFEDGDFFGE@CFE<A@F:C@BAC@FF@FGGGGGFEGEEF9FGFFGGGGGGFFFEGFBCFF@@EGGGGCGGFEFFFFCAGGGGGGGGGGCCBCC
@sE 277
TGGGGAATATTGCACAATGGGCGCAAGCCTGATGCAGCCATGCCGCGTGTGTGAAGAAGGCCTTCGGGTTGTAAAGCACTTTCAGCGGGGAGGAAGGCGATAAGGTTAATAACCTTGGCGATTGACGTTACCCGCAGAAGAAGCACCGGCTAACTCCGTGCCAGCAGCCGCGGTAATACGGAGGGTGCAAGCGTTAATCGGAATTACTGGGCGTAAAGCGCACGCAGGCGGTCTGTCAAGTCGGATGTGAAATCCCCGGGCTCAACCTGGGAACTGCATTCGAAACTGGCAGGCTAGAGTCTTGTAGAGGGGGGTAGAATTCCAGGTGTAGCGGTGAAATGCGTAGAGATCTGGAGGAATACCGGTGGCGAAGGCGGCCCCCTGGACAAAGACTGACGCTCAGGTGCGAAAGCGTGGGGAGCAAACAGGATTAGATACCCT
+
CFGGGGGGGGGGGGGGEFFGFGGGGGGGGGGFGGGGGGGFFGGGGGGGGGGGGGGGGGEGGGGGGFEEFGGGGGGGGGGGGFGGGGGEGGGGGGGFGGGGGGGGGGG9FFFGGGGGGGGGCFGGGGGGGGGGGGGGGGGGGGGGGGFEGGGGGGGFGGGGFC;:FGGGGGGGGGCFG<FGGGGGGGGGGGGGEEE?C4<6=EE=?FG%GGG=G3EB>8<C>FEGGFFDDFEBECFFGFGGGGFECE<*FGECEFGFEF8>6EAF??EFFAGFF>4FCFCF2?CFGFFGFC<DC,,FBFFFFGFGGFGDGGGCAGF<F@4=,GGGGGGEE?ECEFFE9=:+CFAC8FFDGGGGFCFGGGGGGGFGEGDGDFC,GGGFF7EGGGGGGGGGGGGGEGGFGGGGFFGEFECGFECEEEFGGGGFCFGGGGGGGGGGGGGGCCCCC
@sE 278
TGGGGAATATTGCACAATGGGCGCAAGCCTGATGCAGCCATGCCGCGTGTGTGAAGAAGGCCTTCGGGTTGTAAAGCACTTTCAGCGGGGAGGAAGGCGTTAAGGTTAATAACCTTGGCGATTGACGTTACCCGCAGAAGAAGAACCGGCTAACCCCGTGCCAGCAGCCGCGGTAATACGGAGGGTGAAAGCGTTAATGGGAATTACTGGGCGTAAAGCGCACGCAGGCGGTCTGTCAAGTCGGATGTGAAATCCCCGGGCTCAACCTGGGAACTGCATTCGAAACTGGCAGGCTAGAGTCTTGTAGAGGGGGGTAGAATTCCAGGTGTAGAGGTGAACTGCGTAGAGATCTGGAGGAATACCGGTGGCGAAGGCGGCCCCCTGGACAAAGACTGACGCTCAGGTGCGAAAGCGTGGGGAGCAAACAGGATTAGATACCCT
+
DFFCFBFCEFAFGGGEF@9C8EF@FGD8FEFDE@DFGAFDEC,CCCCFGGFFEFFGEF,CFC@,,C,=EFC?FFFFC@EC<EEF9CCGGCE7CFFDEGGDD@DF9,A,=,,B:BEAFG8@FGFFGEG8<DCFCC@EEBF,,>F3?F>FFEFFCF,,1**8=:,<:*+<<:*:F<*<<,7;8*:/>+12,300?>?5=C,<:C8829C:??5C8:8>52:506EG53=5C@C==;C<FBE.?FDC?,3:9/<1C7**:7F@C8F:D:7GFD@3,,=,:335+C==8GGDFEGFD>,AD3:,9GFF?D>C@++DEFEFE8,FFGFFBF9EFF@,,E=,,8+:=8B<CA,CFAGFGFBEB9FFB:EFGEDEGFEGGGGEGF:GGFFEGGGGGGDFGGGGGF=AGFFEFEGGF@C@+ED@CFCFGCF@EECEGGGGGFDC8@CCC
@sE 30384
TGAGGAATATTGGTCAATGGACGAGAGTCTGAACCAGCCAAGTAGCGTGAAGGATGACTGCCCTATGGGTTGTAAACTTCTTTTATACGGGAATAAAGTGAGGCACGTGTGCCTTTTTGTATGTACCGTATGAATAAGGATCGGCCAACTCCGTGCCAGCAGCCGCGGTAATACGGAGGATCCGAGCGTTATCCGGATTTATTGGGTTTAAAGGGAGCGTAGGCGGACGCTTAAGTCAGTTGTGAAAGTGTGCGGCTCAACCGTGAAATTGCAATTGATACTGGGTGTCTTGAGTTCAGTAGAGGCAGGCGGAAGTCGTGGTGTAGCGGTGAAATGCTTAGATATCACGAAGAACTCCGATTGCGAAGGCAGCCTGCTGGACTGTAACTGACGCTGATGCTCGAAAGTGTGGGTATCAAACAGGATTAGATACCCT
+
EDFGGGGGGGGGGGGGGGGGGGGGDGGEGGGGFGGGGGGGGGG<FF@FEGDFGGFFGCFGGGGGFGGFFG@EFDEEFDDFDFGGGGGGGDGF>DFFFGGCFFEFGGE=EFGDFAFFGGGGG9<<CAAF77FEFFGGEFC?,BFFC++FFF<F78=BEGFFFFEFBCGGFGGGGGGGEEG@FC,>6FEGCCG7BFCD*/::=7FGFG*CGFFF9/0#C3F>>EC<:*3*91=5AC?38<CC?ACA><EFG#B>FG6/FGGFEDA9@;F<DFF*69F<=/FFD<FFB,854,BE6:4,CAC:8A4E?>:7CB9E>7GEEGFF@AF8>F,,DEFEEEGFE9FGGGFEGFGF<@@E@B6,GGGGF7GFGGEFB,<F<<FC8E@@GGGFCGGDGGGGGFEF9EFB@FGDEFGEFFEEF@EDGCFGFFGGGGGGECE<@CAC
@sE 280
TGGGGAATATTGCACAATGGGCGCAAGCCTGATGCAGCCATGCCGCGTGTGTGAAGAAGGCCTTCGGGTTGTAAAGCACTTTCAGCGGGGAGGAAGGCGGTGAGGTTAATAACCGCATCGATTGACGTTACCCGCAGAAGAAGCACCGGCTAACTCCGTGCAAGCAGCCGCGGTAATACGGAGGGTGCAAGCGTTAATCGGAATTACTGGGCGTAAAGCGCACGCAGGCGGGCTGTCAAGTCGGATGTGAAATCCCCGGGCTCAACCTGTGAACTGCATTCGAATCTGGTAGGCTAGAGTCTTGTAGAGGGGGGTAGAATTCCAGGTGTAGCGGTGAAATGCGTAGAGATCGGGAGGAATACCGGTGGCGAAGGCGGCCCCCTGGACAAAGACTGACGCTCAGGTGCGAAAGCGTGGGGAGCAAACAGGATTAGATACCCT
+
BFGFGDGGGGGFFGGFEFGFGFEEGGEGGGFFGFGGGE<F<FGGGGGEF6CCFGGGFFEFDFC89DFEAFEGGGGDCFGF8F-?FFGGGGF+FGFE=FGECEFGF,><D<3C<=+@CFGFC>9FCEC+@:F,8@7E*:>8D<>FFFFGG@*=CFF,CFC@C*,<7BFFFCC*<:>*<CC58888C+:8C:-;C:/3/7F5*#2E9BCC:<89C'11:,*1:7CFF7CC9:8*69>,FC8C=<CC,?GFFFFC?:4**@AD6,F:,F>7,;FGFAFF@,GFC,@,,FBF:,,<=D>,GBFF<>,F3DCF7GGGEF@<E=ECGGFCGGGEC?GDGGFE,7GGGGFFFE>+=+77GGGGFGECGFF@GGGGGGGGGEEFC+CEGGGFFAEE,CGEGGGGGGGFFGGF:CEGGCFF+GGGGGFFGGGGFGGGGGGGGGGGCCCCC
@sE 19660
TGAGGAATATTGGTCAATGGGCGCAGGCCTGAACCAGCCAAGTAGCGTGAAGGATGACTGCCCTATGGGTTGTAAACTTCTTTTATATGGGAATAAAGTTTTCCACGTGTGGAATTTTGTATGTACCATATGAATAAGGATCGGCTAACTCCGTGCCAGCAGCCGCGGTAATACGGAGGATCCGAGCGTTATCCGGATTTATTGGGTTTAAAGGGAGCGTAGGTGGACAGTTAAGTCAGTTGTGAAAGTTTGCGGCTCAACCGTAAAATTGCAGTTGATACTGGCTGTCTTGAGTACAGTAGAGGTGGGCGGAATTCGTGGTGTAGCGGTGAAATGCTTAGATATCACGAAGAACTCCGATTGCGAAGGCAGCTCACTGGACTGCAACTGACACTGATGCTCGAAAGTGTGGGTATCAAACAGGATTAGATACCCT
+
FFGGGGGGGGGGGGGGGGGGGGEGGGGGGGGGGGGGGGGGGGGGGGGGGGGGGGGGGGFGGGGGGFGGGGGFGGGGGGGGGGGGGGGDGGGGGGFGGGFGGGGGGGGGGGGGFGGGGGGGGGGGGGGFGGFFGGGGGGGGGGGGEGGGGGGGGGGGGGGGGFGF8CFGEGGC=9?BFGGFFGGGGEG77FGFFGGGCGG*FGGGGGGGGGGFFECFG:F55ECEFFCC;CCGGGGFGBEFGGFF<F?FFGEE?EGGFF:BGEECGEFGFGGGFGCFC9F@AGGGGGGGGGDE?F;F?FE?,FEGGGGGGGE,C8GFGGGGGGGGFGGGGFE,CFFGGGGGGGGGGGGGGDGGFGGGGGGCCFF<EDFGGGGGGGGGFE<@GGGGGGGGGGGFFGGGGGGGGGGFGGGGGGGGGGGGGGGGGGGGFGFGGFGCCC<C
@sE 20782
TGAGGAATATTGGTCAATGGACGAGAGTCTGAACCAGCCAAGTAGCGTGAAGGATGACTGCCCTATGGGTTGTAAACTTCTTTTATACGGGAATAAAGTGAGGCACGTGTGCCTTTTTGTATGTACCGTATGAATAAGGATCGGCTAACTCCGTGCCAGCAGCCGCGGTAATACGGAGGATCCGAGCTTTATCCGGATTTATTGGGTTTAAAGGGTGCGTAGGTGGTTTTTTAAGTCAGCGGTGAAAGTTTGTGGCTCAACCATAAAATTGCCGTTGAAACTGGAAGACTTGAGTATGTTTGAGGTAGGCGGAATGCGTGGTGTAGCGGTGAAATGCATAGATATCACGCAGAACTCCAATTGCGAAGGCAGCTTACTAAACCATAACTGACACTGAAGCACGAAAGCGTGGGGATCAAACAGGATTAGATACCCT
+
AEGGGGGGGGGCGGGGGFGGFGGGGEGGGGFGGGGGGFG@FFFGGGGEGEFGF8EFDC6CEGGGGGGGGGGGGGGGGGFGAFCGGGGGGGGCFGGGGDGGGGEGGGFFFGCGGGGGGGGCGGGGFAE+AFGGFEGFGGGAFFEGC7FFF?<FGFCFGGFCFGGGGGGGFCFC=EGGG7BCFGGGGGE#;,CGGGGDGECG=@FBFGFFF,$<FFC;1A8@6:>@CC=>DC@EEG7-B:EGFGF9FG?CF@EFGGEB9FFC;FDGFFGGGGDCFC9ADEGFCDAGFF<FGDC9+EDCEFFFEFECEC@DGGFFCFEEGDDCE?DGDE:FAEC?AFCEFFDFC,A?CGGCFF9E:6,C,A,GGDGGFAEFFFDE<GGGEFE<<<FAGFGGGGGGFGGGGDGFFGGFGGGFC<CGGFFGGGGGGGGFDGEGGGGCCCCC
@sE 283
TGTGGAATATTGGTCAATGGGCGAGAGCCTGAACCAGCCAAGTAGCGTGCAGGATGACGGCCCTATGGGTTGTAAACTGCTTTTATAAGGGAATAGAGTGGGTCTCGTGAGACTTTTTGCATGTACCTTATGAATAAGGACCGGCTAATTCCGTGCCAGCAGCTGCGGTAATACGGAAGGTCCGGGCGTTATCCGGATTTATTGGGTTTAAAGGGAGCGTAGGCCGGAGATTAAGCGTGTTGTGAAATGTAGACGCTCAACGTCTGCACTGCAGCGCGAACTGGTTTCCTTGAGTGCGCACAAAGTGGGCGGAATTCGTGGTGTAGCGGTGAGATGTTTAGATATCACGAAGAACTCCGATTGCGAAGGCAGCTCACTGGAGCGCAACTGACGCTGAAGCTCGAAAGTGCGGGTATCGAACAGGATTAGATACCCT
+
DFFGGGGGGGGGGGGGGGGGGGGGGGGGGGGEFGGFGGFGGGEFGGGGGGGGGGGGGGGEGGGGCGDGGGGGFGGGEGGGGGGGGGGGGGFEFCDFFGGGFFFF@FFFGFGGGGGGGGGGGGGGGGGGGGGGGGGGGGGGGGGGEGFGCA@DFFEGGFFFGFEEGFGGGCGFGFG?GGGG>G@G8FGGG<:DF9CEE0F.EG:<FG<CEGFFFFCAC8FD<GGGGGGFF@<CFGGFD5CCFGGFFFGGGFFGDFGEDFCFCEG:FGGGGGGGF>7E>E=DGGGFDGFGGGGC5@GGGDFGGFGFEGGDGGGGGFEGGEBBGFGE>GDGDGGEFA<8ECE@,,EECDFGFCGFFB>@GFDFFCGGFGGGFECDFGFDDGGGGECGDFGGGF@EGFFEEFFE8GGGGGGEEDGFGDGFGGGGGGGGGGGGGGGCCCCC
@sE 27924
TGGGGAATATTGCACAATGGGGGAAACCCTGATGCAGCGACGCCGCGTGAAGGAAGAAGTATCTCGGTATGTAAACTTCTATCAGCAGGGAAGATAGTGACGGTACCTGACTAAGAAGCCCCGGCTAACTACGTGCCAGCAGCCGCGGTAATACGTAGGGGGCAAGCGTTATCCGGATTTACTGGGTGTAAAGGGAGCGTAGACGGTGTGGCAAGTCTGATGTGAAAGGCATGGGCTCAACCTGTGGACTGCATTGGAAACTGTCATACTTGAGTGCCGGAGGGGTAAGCGGAATTCCTAGTGTAGCGGTGAAATGCGTAGATAGTAGGAGGAACACCAGTGGCGAAGGCGGCTTACTGGACGGTAACTGACGTTGAGGCTCGAAAGCGTGGGGAGCAAACAGGATTAGATACCCT
+
FGGGGGGGGGGDGGGGGGGGG7FGGGGGGGGGGGGGGGGGGGGGGGGCGGGGGGGGGGG<F<EFFGGFGGGGGGGGFGGGGGGGGGGGGGGGGGGFGGGGGGDGGGGFGGGGGGGGGGGGGFGGGGEGGCGGEGGGGGGGGGGGG>FGEC:FFFGDFGGGGGGGGGGEEEGDF@FG7FFGGGFCF@8FFFFCG@G@GGG>GGGFEEGGE?EGGG>7F<EFAD1FFFGFEGGGFFGFF<EB<CFEFGGFGGF=FGGGCECC8FGFFGGGGFGFFG2GEGGGFFFGGGB?EGFGFGGFCEE<GFECAFCFAEC5:=EGGGFFGGF<9@FFEAABCDGGGGFGGEC7FF:GCC<CGGFGFGGGGGGGGGFECGFGFGGFEEDGGGGGGEGGGGGGGGGGGGGFFFGGGGFGGFFCCCCC
@sE 29884
TGAGGAATATTGGTCAATGGGCGCGAGCCTGAACCAGCCAAGTAGCGTGAAGGATGAAGGCTCTATGGGTCGTAAACTTCTTTTATATGGGAATAAAGTTTTCCACGTGTGGAATTTTGTATGTACCATATGAATAAGGATCGGCTAACTCCGTGCCAGCAGCCGCGGTAATACGGAGGATCCGAGCGTTATCCGGATTTATTGGGTTTAAAGGGAGCGTAGGTGGATTGTTAAGTCAGTTGTGAAAGTTTGCGGCTCAACCGTAAAATTGCAGTTGATACTGGCTGTGTTGAGTACAGTAGAGGTGGGCGGAATTCGTGGTGTAGCGGTGAAATGCTTAGATATCACGAAGAACTCCGATTGCGAAGGCAGCTTGCTGGACTGTAACTGACGCTGATGCTCGAAAGTGTGGGTATCAAACAGGATTAGATACCCT
+
FGGGGGGGC@EFGGGGGGFGGGGEGGGGGGGGGGGGGGGGGGGGGGGEGGGGGGGGGGG@FFFGGGGGGFGGGGGGGGGG9FFGGGGGGGGGGG9FGGGGGGGGGGGGGGGDGGGC<FGGGGGGGGGGGGGGGGGFGGGGCFGCGGCGFGGGGGGGGG?FDFGGG9GGGGGGGFCGG7FFGGEF7>EGG>GGGGFF=EGGG7CFCGFFGGGGGGE<F>C9DDEECFGGGGGGFFFFF>F9FFGCCCFGFCGGGGGGGGGF@GDDFEFFCFGGGGGDEFFCDGEE=EB:,GGFDFGGGGGCGGF7GC7GFEGGFGECEDD=GGGGFGGGGFC,9DGGGFE8FAC,FGGGFGGGFGEGFDGGEFB7FFFGGGGGGGGGGGGFFGFGGGGGGGGGFFCFGGGGGGFF9GGFF<FCGGGGFCGGGGGGGFDGFCF,CCCC
@sE 25205
TGGGGAATATTGCACAATGGGCGCAAGCCTGATGCAGCCATGCCGCGTGTGTGAAGAAGGCCTTCGGGTTGTAAAGCACTTTCAGCGGGGAGGAAGGCGATAAGGTTAATAACCTCATCGATTGACGTTACCCGCAGAAGAAGCACCGGCTAACTCCGTGCCCGCAGCCGCGGTTATCCGGAGGGGGCAAGCGTTAATCGGAATTACTGGGCGGAAAGCGCACGCAGGCGGTCTGTCAAGTCGGATGTGAAATCCCCGGGCTCAACCTGGGAACTGCATTCGAAACTGGCAGGCTAGAGTCTTGTAGAGGGGGGTAGAATTCCAGGTGTAGCGGTGAAATGCGTAGAGATCTGGAGGAATACCGGTGGCGAAGGCGGCCCCCTGGACAAAGACTGACGCTCAGGTGCGAAAGCGTGGGGAGCAAACAGGATTAGATACCCT
+
FFGGEFGGFGGFGGGGGGGG8FFGGGGFGFFGGGCGFFGGAFGGGGG7FBFGFGGGGFGGGCDGFGG@6,@FFFF<EEFGDG<FFCCGGGECEGGGD8CFFECFGGAF,D@DGAADCFA><=FFFGD+CCFFGG7C:CCGGG8@FGGD7CF*F7>E8:<<EF,:CEEGGCCEGG*1<,2CEEGGG%E>FF>63+0,1A?<:C;3<9#<CFG;:,>CE>23';>FC>4:85E+*+8<,EGG@<83,CF7C6:4*F7GE:F6FC:E8D<9GGGFD<@,7F,GCGGFECGFB,AFE9D9>FB,:,7C9GGEFC+EEC,,FCC8E@GCFGEGEBEGGFFEGFF=EFF9GGGFEADGGGFFBED:C7F<GGGGGGGGGGGGFC@@<FGFE@FCCE<FGGGGFF@6CGGE:CGFGEGGGGFGFFGGGGGGGGFFFFFGGGGGCCCCC
@sE 287
TGGGGAATATTGCACGATGGGCGCAAGCCTGATGCAGCCATGCCGCGTGTGTGAAGAAGGCCTTCGGGTTGTAAAGCACTTTCAGCGGGGAGGAAGGCGATAAGGTTAATAACCTTGGCGATTGACGTTACCCGCAGAAGAAGCACCGGCTAACTCCGTGCCAGCAGCCGCGGTAATACGGAGGGTGCAAGCGTTAATCGGAATTACTGGGCGTAAAGCGCACGCAGGCGGGCTGTCAAGTCGGATGTGAAATCCCCGGGCTCAACCTGGGAACTGCATTCGAAACTGGCAGGCTAGAGTCTTGTAGAGGGGGGTAGAATTCCAGGTGTAGCGGTGAAATGCGTAGAGATCTGGAGGAATACCGGTGGCGAAGGCGGCCCCCTGGACAAAGACTGACGCTCAGGTGCGAAAGCGTGGGGAGCAAACAGGATTAGATACCCT
+
FGGGGGGGGGGGGGGGGGGEGGEGGGGGGGGGGGGGGGGGGGGGGGGGGGGGGGGGGGFFFGGGGGGGFGGGFGGGGGGFGGGGGGGGGGGGGGGGGGGGGGCFGGGGGGGGGGGGGGGGGGGGGGGGGCFFGDGGGGECGGEGGGGGGGGGGGGGGGGGGGGGGGFFGDGGGGGG9CFGC>E8:/AEGE?CGECEGGGGGGGFGGG>GFFGGECBDBFGF><CDCCDGGE#AFFBGFDB@F>CCEEFFG>FGEGFGGGGGFFGGGGGGGGGGGGGGGGGEGE;36FFD8=FF>>,DFGFDDGFCGFCGGGGGEFEEFGGFDGGGEFDGEC7GGGGGF@:EFGGGGGGGGGFFFFGFEFFCEGGFCBEDFEGGGEGGGDGGGEGFGGGGGGGGGGGGGGGGGGGGGGGGGGGGGGGGGGGGGGGFGGGGGGGGGGGCCCCC
@sE 20227
TGGGGAATATTGCACAATGGGGGAAACCCTGATGCAGCGACGCCGCGTGAGCGATGAAGTATTTCGGTATGTAAAGCTCTATCAGCAGGGAAGAAAATGACGGTACCTGACTAAGAAGCCCCGGCTAACTACGTGCCAGCAGCCGCGGTAATACGTAGGGGGCAAGCGTTATCCGGATTTACGGGGTGTAAAGGGGGCGTAGACGGCATGGAAAGCCAGATGTGAAAGCCCGGGGCTCAACCCCGGGACTGCATTTGGAACTGTCAGGCTGGAGTGTCGGAGAGGAAAGCGGAATTCCTAGTGTAGCGGTGAAATGCGTAGATATTAGGAGGAACACCAGTGGCGAAGGCGGCTTTCTGGACGATGACTGACGTTGAGGCTCGAAAGCGTGGGGAGCAAACAGGATTAGATACCCT
+
FGGGGGGGGGGGGGGGFGGGGGGGFEFFGGGGGDFGFGGDEGGFFGG:FGGF@FGGG?E,FEFDEFD+=FDFGGGGGGGFFFGFGFGGGE4EFFFGGGFFGF>FGGCFGDGGCEEDGGGFFEGCF@B=EFFC7<,D>FG7<<ACCECCF@F@FFE>>,=<1<C<*8:GG<EFGGGGEFG@C9:BCGCE:?<9EE>#@:5?3:DD<CC:EGE#<6;FDCGF<EFGFC<CFGEC<8?3#7@17DECGGFECGF8:=;@D98C@#GGG<F9@B,<BC6>+FEF@,FF,>+CC=A=F?98E<=9FEC@8CCF?,9GGEGEFEA,FGGGGGFFEFBGGEDFEEGGGGGFFC@GEGFCEECC,@EGGGGF<FAGFCF6CGGGGF8,CDFFF7GGGGGGFDECCGGFGFFFACCEFCGCCCCC
@sE 23694
TGAGGAATATTGGTCAATGGACGAGAGTCTGAACCAGCCAAGTAGCGTGAAGGATGACTGCCCTATGGGTTGTAAACTTCTTTTATACGGGAATAAAGTGAGGCACGTGTGGCTTTTTGTATGTACCCTATGAATAAGGATCGGCTAACTCCGTGCCAGCAGCCGCGGTAATACGGAGGATCCGAGCGTTATCCGGATTTATTGGGTTTAAAGGGAGCGTAGGCGGACGCTTAAGTCAGTTGTGAAAGTTTGCGGCTCAACCGTAAAATTGCAGTTGATACTGGGTGTCTTGAGTACAGTGGAGGCAGGCGGAATTCGTGGTGTAGCGGGGAAATGCTTAGATATCACGATGAACTCCGATTGCGAAGGCAGCTTGCTGGACTGTAACTGACGCTGATGCTCGAAAGGGTGGGTATCAAACAGGATTAGATACCCT
+
DGCF8EFGGGGFGGGGGDFGFGGGDGG<FEFGGGFFF@FFGGGGGGEGC7DF@FGFGF<<CCCEFEDFFFGGGGGFGEAFFFGGGGG<,8@,C8?9E9E<EFC<CF@F8A:+BE<EFFG,C,5CCGADEFGFFGG=FACDEFFGGGED=,FFCD7@FGFGGGGFGD:BFGG,F@+@>*CFFGGD6CEDGCFDGGGC5*<FFC;ECF*<FGG:AFF4<>:;<2#45>CB,9=F;CC<77E@3:0=<,7D:0+7@FD=2/+B6>:9F@,FF9@=?>C7,,,687C<CGFE9@FE7E@B8?A4,B9FECEGEFE,>E8@+GGFECEC=C4?=,?C,9,C;EF;A,C,E,:8FC,GCFFBB@FDGFCBC,,EC;,DGGGGECF?GGGGGFAEECBCE,8FE7GGFCFFECF7GGGGGGGCFC<EFGFGFGGGFFECCCCC
@sE 29085
TGAGGAATATTGGTCAATGGGCGAGAGCCTGAACCAGCCAAGTAGCGTGCAGGATGACGGCCCTATGGGTTGTAAACTGCTTTTATAAGGGAATAAAGTGAGTCTCGTGAGACTTTTTGCATGTACCTTATGAATAAGGAACGGCTAATTCCGTGCCAGCAGCCGCGGTAATACGGAAGGTCCGGGCGTTATCCGGATTTATGGGGTTTAAAGGGAGCGTAGGCCGGAGATTAAGCGTGTTGTGAAATGTAGACGCTCAACGTCTGCACTGCAGCGCGAACTGGTTTCCTTGAGTACGCACAAAGTGGGCGGAATTCGTGGTGTAGCGGTGAAATGCTTAGATATCACGAAGAACTCCGATTGCGAAGGCAGCTCACTGGAGCGCAACTGACGCTGAAGCTCGAAAGTGCGGGTATCAAACAGGATTAGATACCCT
+
E@FGGGGGGGCFGGGGGGEFFGGGGGGFGDFGGGGGGFG<ED,<<FFEGGGGFGGGFFGFGGGGGF,FFGFCCEFCEFGGGCEGDGFCFFCEFGFGGGFGFF,FGGGGG@FFGGA<FGGAEFCFEFGGGGC9FGFGGGD=,,4CEGGGGFGGGGGEGG,<>DFBFGCFG7CG,E7@CFCGFGGF*>*:<C<,@FF@<F?/4C$FGFFEG<9FCF*3=7F?3=CF+:CDGGGF9<F*11F@A=:FED;CD=1:7:$;FFEFF8FFC@,@7EECFC3+=8,68GGGGGFGGGGGFGGGGGGEE<=GGEEGEGFC94@+GD7F?,=@>FDGDA5?9FGFFGEA?8GFECC6,GGGFFCFC7F7E@EDGGEFF<DFEAFGGF:EGGEFDEEGFB,@EB,FGDGGEEFAFFECF7GGGFGGGEEFDGGFGGGGDCGCCCCC
@sE 36280
TGAGGAATATTGGTCAATGGGCGAGAGCCTGAACCAGCCAAGTAGCGTGCAGGATGACGGCCCTATGGGTTGTAAACTGCTTTTATAAGGGAATAAAGTGAGTCTCGTGAGACTTTTTGAATGTACCTTATGAATAAGGACCGGCTAATTCCGTGCCAGCAGCCGCGGTAATACGGAAGGTCCGGGCGTTCTCCGGATTTATTGGGTTTAAAGGGAGCGGAGGCCGGAGATTAAGCGTGTTGGGAAATGTAGATGCTCAACATCTGCACTGCAGCGCGAACTGGTTTCCTGGAGTACGCACAAAGTGGGCGGAATTCGTGGTGTAGCGATGAAATGCTTAGATATCACGAAGAACTCCGATTGCGAAGGCAGCTCACTGGAGCGCAACTGACGCTGAAGCTCGAAAGTGCGGGTATCGAACAGGATTAGATACCCT
+
DFFGGFGGGFGGEGGGGGDGFFGGGGGGGGG@EFFGGFDFGAFFGGG7F7CFFGFGG,@CCCF,EFCFE,,@CGFCFFFFFDF@EDFA<FCC?FECEFFGGGGG95ADCEEGFA,,CEF+BEFCE<F9B?EFFF9;FFFFFFECFGGGG,8B>FF7>A<=FFGCFEGG@*@E@FDCCEEGGCF<:C*1FC1*;F<FE5<.5(2<?%19<:2C7<F:@8&#@=:CCC#>BD<3<CC<:=CEFE#>;FGD@AFGF8,D<<:12@C;=@F>:AC@<:=?>8C@DCFFFCBB6A,9=8=8@9FAFE9,GGFF8=CE99+8@FA,FFC6*GGFF?C,,<EFGFFCGEE=,F6DEC<FE?BB8,:,CCDCECEF6<,EDGEEDCDGGFCFF,<F:B8EE<FGDFEE<,@;,7FC@F@CEFGGGFF@DGFF9GGFC8@6@CCC
@sE 292
TGGGGAATATTGCACAATGGGGGAAACCCTGATGCAGCGACGCCGCGTGAGCGATGAAGTATTTCGGTATGTAAAGCTCTATCAGCAGGGAAGAAAATGACGGTACCTGACTAAGAAGCCCCGGCTAACTACGTGCCAGCAGCCGCGGTAATACGTAGGGGGCAAGCGTTATCCGGATTTACTGGGTGTAAAGGGAGCGTAGACGGCATGGCAAGCCAGATGTGAAAGCCCGGGGCTCAACCCCGGGACTGCATTTGGAACTGTCAGGCTAGAGTGTCGGAGAGGAAAGCGGAATTCCTAGTGTAGCGGTGAAATGCGTAGATAGTAGGAGGAACACCAGTGGCGAAGGCGGCTTTCTGGACGATGACTGACGTTGAGGCTCGAAAGCGTGGGGAGCAAACAGGATTAGATACCCT
+
AEGGGGGGGGGGGGGGGGGGFCGGGGGGGGFGGFGGGGGG7FGE@C@C=FGGEEEGFGCFFCA?<FFBAFGGGGGGF9FFEFCFCGCFD>@ECGFGGGFGFGGGGGG9C,B,,C,?FGGGD@FCGGG,>=ACFFEGGGG+8@CC@7FE>BEC,?>@::<<*=<FF5<?<CGGECGGD79FGC<CFGFG:FFF@FG1@=EEEGC9@CBFGFCEEF>4EC>?#<<CFG8EFCCEFEGCEEGG8GCE@EEF<9F@CEGFFDD:+GFCDGDG=FGF?EGEE@F4,GGF?BC=B8C49,,GGFF,CE@8>GGFDE?,@,C@D6,8FECF6ACGFEFC6<FC@A8FBEGFGF@GECGF@@GDGFGFGF<FFGFC@C<CEGFGGGGFFGGGGGGGGGFDGGGGGGGGGGGGGGGGGGGCCCCC
@sE 25099
TGAGGAATATTGGTCAATGGGCGGAAGCCTGAACCAGCCAAGTAGCGTGCAGGATGACGGCCCTATGGGTTGTAAACTGCTTTTATGCGGGGATAAAGTGGGCCACGCGTGGTCTTTTGCAGGTACCGCATGAATAAGGACCGGCTAATTCCGTGCCAGCAGCCGCGGTAATACGGAAGGTCCGGGCGTTATCCGGATTTATTGGGTTTAAAGGGAGCGTAGGCCGTCTGTTAAGCGTGTTGTGAAATGTCGGGGCTCAACCTGAGCATTGCAGCGCGAACTGGCAGACTTGAGTGCGCAGGAAGTAGGCGGAATTCGTCGTGTAGCGGTGAAAGGCTTAGATATGACGAAGAACTCCGATTGCGAAGGCAGCTCACTGGAGCGCAACTGACGCTGAAGCTCGAAAGTGCGGGTATCGAACAGGATTAGATACCCT
+
GGGGGGGGGGGGGGGEFGGFGGGCGGGGGGGGGGGGGGGFGGGGGGGGGGGGGGGGGGGGGGGGGFFGGGGGGGGGGGGGGGGGGGGGGGGGGGGGGGGGGGGGGGGGGGGGGGGGGGGGGGGGGGGGGGGGGGGGGGGGGGGGG>FGGGGGGGGGGGGGGGGDCGGGGGGGGGGG*FGFFGGGGGCEGGG5FGGGGGGD8CFGGGCEE?CCEGGFGFG@?GGGF<F:?FGGG@FAGFGFGGFGFGGFGGEGGGGDDCGFFGFE8GFFFGGCFFFDEFFEGGGFGFGGFDA,0GGGGGGFAFEGGGEGGGGCD@EGGGFFFFE@5GGGGGFGDE,GGFFCFGGFGGFFGFGFCFDGGGGGGFGGGGFGGFGGGGGGGGGGGGGGGGGGGEFGGGGGGFGFFGGGFEGGGGGFGGGGGGGFGGGGGGGGGGGCCCCC
@sE 294
TGAGGAATATTGGTCAATGGACGCAAGTCTGAACCAGCCAAGTAGCGTGCAGGACGACGGCCCTCTGGGTTGTAAACTGCTTTTAGTTGGGAATAAAGTGCACCACGTGTGGTGTTTTGTATGTACCATCAGAAAAAGGACCGGCTAATTCCGTGCCAGCAGCCGCGGTAATACGGAAGGTCCGGGCGTTATCCGGATTTATTGGGTTTAAAGGGAGCGTAGGCCGGAGATTAAGCGTGTTGTGAAATGTAGAGGCTCAACATCTGCACTGCAGCGCGAACTGGTTTCCTTGAGTACGCACAAAGTGGGCGGAATTCGTGGTGTAGCGGTGAAATGCTTAGATATCACGAAGAACTCCGATTGCGAAGGCAGCTCACTGGAGCGCAACTGACGCTGAAGCTCGAAAGTGCGGGTATCGAACAGGATTAGATACCCT
+
DFFFGGGGFGGGGEFGGGGGGGGGGGGFGGGGGFGGEF8FFGEFFGEGGDGGGGDFGG@FGGGGGFGGGGCCGGG<FGGGFGGGGFDDEGGFGDF?FGGGGGGGGGGCFCFFFGGGFF4AFFFGFFG9FDFDGAFFFGGFGGEGE@F<D@FGFGDF7FGFC@FGGGGGG*6?@B7>FFFFE=GEGGGG7,BCFFFC=EDECFBFFG,CEFFFGF5>7?C83EEFCGGAC9F:<CB<>CCEGEFFFE7GF>5B:#8>$CF@<7<CEFGAGFFCCC:EBGGGDGGG2,D,FGGGFGDF@FFA=84,FGGEFEFE8D88CCGGFCGGEGCFFGGCCGGE;<GFFFAGGFFFGGGGFF>,GGFCFEFGGFEGDC9GFFCEGFGEEC@,ACEEGGGGGGGFF7GF8GGGFFF@ECGFBCF8GGGGFCGGGFGGGGGCCCCC
@sE 25686
TGGGGAATATTGCACAATGGGCGCAAGCCTGATGCAGCCATGCCGCGTGTGTGAAGAAGGCCTTCGGGTTGTAAAGCACTTTCAGCGGGGAGGAAGGCGTTAAGGTTAATAACCTTGGCGATTGACGTTACCCGCAGAAGAAGCACCGGCTAACTCCGTGCCAGCAGCCGCGGTAATACGGAGGGGGCAAGCGTTAATCGGAATTACTGGGCGTAAAGCGCACGCAGGCGGTCTGTCAAGTCGGATGTGAAATCCCCGGGCTCAACCTGGGAACTGCATTCGAAACTGGCAGGCTAGAGTCTTGTAGAGGGGGGTAGAAGTCCAGGTGTAGCGGTGAAATGCGTAGAGATCTGGAGGAATACCGGTGGCGAAGGCGGCCCCCTGGACAAAGACTGACGCTCAGGTGCGAAAGCGTGGGGAGCAAACAGGATTAGATACCCT
+
FFGGGGGGGGGGGGGGGGGFGGGGGGGGGGGGFFGGGGGFAFGFGGGDGGFGFGGGGGGGGGGFFFGGCFGGGFFGGGGGGGGGGGGGGGGGGGFAFGGGGGGGGGGGGGGGGGGFGGGGEGGGGFGGGGGGFCCEGGGFDCFGFGCEGGGFGGGGGGGGEFDCEFFGFFGGGEDG<FCEEE7CE*<8,<?58;;E8CCF2A?C:E:FGFFGGGG;*9C>;BEGGGGFGFGGFEGFGFGFGCGFB2@:@,ADEFGGGFF68GFE63DGGD@,@>,@6FGGFGGFE>FGF@FFF>CFFFF?DGCGFECCGFCFDGGGGE>88=F8FF9@E>GF<GGFDFECGGGGDGDBEGGGGGDF@FFDFCGGEGGGGFFCGGGGGGGGGGFGGGGGCFGEGGGEEFADCFGFCGDGGGGGGGGGGFFFF?GGGFGGF<<GFEGGCCCCA
@sE 27466
TGGGGAATATTGCACAATGGGCGCAAGCCTGATGCAGCCATGCCGCGTGTGTGAAGAAGGCCTTCGGGTTGTAAAGCACTTTCAGCGGGGAGGAAGGCGTTAAGGTTAATAACCTTGGCGATTGACGTTACCCGCAGAAGAAGCACCGGCTAACTCCGTGCCAGCAGCCGCGGTAATACGGAGGGTGCAAGCGGTAATCGGAATTACTGGGCGTAAAGCGCACGCAGGCGGTCTGTCAAGTCGGATGTGAAATCACCGGGCGCAACCTGGGAACTGCATTCGAAACTGGCAGGCTAGAGGCTTGTAGAGGGGGGTAGAATTCCAGGTGTAGCGGTGAAATGCGTAGAGATCTGGAGGAATACCGGTGGCGAAGGCGGCCCCCTGGACAAAGACCGACGCTCAGGTGCGAAAGCGTGGGGAGCAAACAGGATTAGATACCCT
+
CFGEGEGGGGGGGGGFFGFFFGGGGEGGGFFFFGGGFGGGGGGGEGE@@@FGGGGGGGCEGGGEFGGGEFEEFFFGGFGF,EFGGG>@EGCE7CE87FF@EG7BE?DFA5CFFGFGAFEGEGGFCFE:<FEFGGGGD*@<FE,@:DF:F:FF8FFGCDC@FFFCCC8CC7CEG7FGFGFF7FE5E8=EGG?FE*222:<A5*;;E9EFG8E*:::);@7)--:E=::>E*?:/AF.<<9'4:=*(<<<7:4<+9#9@:?:*3AA?C.,D<D>5*#C?<3@37,,33,F@8DFFD@8<0:,,GFC,8=+BC8=DEC,68GGGFFGGFEEE=FCACB@?F8+FCFF9FCFGFGGF?9AECF@FCCEEFCGFEF:GGGGGGGFDDCE9GFCF:C@+:CC:CCF8GGGGGGFGFFE>GFFF8FGGFCFFCFEGFGGGGFC6CCCC
@sE 37208
TGGGGAATATTGCACAATGGGGGAAACCCTGATGCAGCGACGCCGCGTGAGCGAAGAAGTATTTCGGTATGTAAAGCTCTATCAGCAGGGAAGAAAATGACGGTACCTGACTAAGAAGCACCGGCTAAATACGTGCCAGCAGCCGCGGTAATACGTATGGTGCAAGCGTTATCCGGATTTACTGGGTGTAAAGGGAGCGCAGGCGGTGCGGCAAGTCTGATGTGAAAGCCCGGGGCTCAACCCCGGTACTGCATTGGAAACTGTCGTACTAGAGTGTCGGAGGGGTAAGCGGGATTCCTAGTGTAGCGGTGAAATGCGTAGATATTAGGAGGAACACCAGTGGCGAAGGCGGCTTACTGGACGATAACTGACGCTGAGGCTCGAAAGCGTGGGGAGCAAACAGGATTAGATACCCT
+
FFGEGGGGGGGGGGGGGGGGGGGGGGGGGGFGGGGGGGGGFEGGGGG:FGGGGFGGGGGGGGGGGGEFFGGGGGGDGGGGGFGGFGGGGGGGGGGGGGGGGGGGGGGGGGGGGGGGGGGGGGGGGGGGGGGGGFCEFGGGGGGGFECFGGGGGGFCGGFFFC,C9BFEG<FFCGGGGC@EGFGGGGF7=;CFFFE=CGGGGGGDEG8>CEEEC6:8<BGF;;FGCGGFGGCEEG>GGGEGGGGEFE?DGDAGGGGFGGGFG0FB:;9FFCGGFGGGDGEFBGFGGGFCCC@9,>E4E,GFE,FB)F=AGGGEB@4@7<C,GGF9GDFFC,FE:EGGFB,CGFCEAB@GGGGGFGGGGGGGE@F9GFFGGECGGFFFFEGGGGGGGFGGGGGGGFCFFEACDGGFFAFGGGGCCCCC
@sE 36254
TGAGGAATATTGGTCAATGGGCGAGAGCCTGAACCAGCCAAGTAGCGTGCAGGACGACGGCCCTATGGGTTGTAAACTGCTTTTATAAGGGAATAAAGTGAGTCTCGTGAGACTTTTTGCATGTACCTTATGAATAAGGGTCGGCTAACTCCGTGCCAGCAGCCGCGGTAATACGGAGGATCCGAGCGTTATCCGGAGTTATTGGGTTTAAAGGGAGCGTAGGTGGACAGTTAAGTCAGTTGTGAAAGTTTGCGGCTCAACCGTAAAATTGCAGTTGATACTGGCTGTCTTGAGTACAGTAGAGGTGGGCGGAATTCGTGGTGTAGCGGTGAAATGCTTAGATATCACGAAGAACTCCGATTGCGAAGGCAGCTCACTGGACTGCAACTGACACTGATGCTCGAAAGTGTGGGTATCAAACAGGATTAGATACCCT
+
CFGFGGGGGGG9FGGGGGGGCFGGGGGGGGGGGGGGGGFEFGAGGGGGEGFFGGGGGF@:FGGGGGFFGFGGGGGGGGGGFGGGGGGGGGGGGGGGGGFGGGGFGFGGGGGGGGGGGGGGGGAFGGGGGGGGGGGGGGCFGF>EGGGFCFGGGG?CGF,CEGGGCEGGGGGGAFFCE@FF>FGGGEGDGGGGG<GG:(F2@>FFG$FCCGGGFGGGGFGGF@E:FGED@AEFGGGFFFEF?FEC?FFFFGFFCEFFGFCFGGGGGFEGGGGDGGADFEA8GGGGGECCEFAFDFGGGGGGGEE:EE7FGGGFCFCCEFD4FDGGFGFFDDGFFAFGGGFFEAGFFCFGGGGGFEGGEGGEGGGGGGGGFGGGGGGFGGGGGGGGGGFGGFGGFGGGFGGECGGGGGGGGGF<GGGGGGGFCGF@AFGGGGGCCCCC
@sE 35790
TGGGGAATATTGCACAATGGGCGCAAGCCTGATGCAGCCATGCCGCGTGTGTGAAGAAGGCCTTCGGGTTGTAAAGCACTTTCAGCGGGGAGGAAGGCGATAAGGTTAATAACCTCATCGATTGCCGTTACCCGCAGAAGAAGCACCGGCTAACTCCGTGCCAGCAGCCGCGGTAATACGGAGGGTGCAAGCGTTAATCGGAATTACTGGGCGTAAAGCGCACGCAGGCGGTCTGGCAAGTCGGATGGGAAATCCCCGGGCTCAACCTGGGAACTGCAGTCGAGACTGGCAGGCTAGAGTCTTGTAGAGGGGGGTAGAATTCCAGGTGTAGCGGTGAAATGCGTAGAGATCTGGAGGAATACCGGTGGCGAAGGCGGCCCCCTGGACAAAGACTGACGCTCAGGTGCGAAAGCGTGGGGAGCAAACAGGATTAGATACCCT
+
@<EFEFFCAFFFGGGGFFBBFGGGGGGGFG@,FCCFEF<8FFGFGG7+@B@FGGG9FEF,FDF<EFG>F,>:@EFGGGGG=FFG9FGGGGGGGGGGGGEGGGGGGG<FGGGFGGFFGGCGF89F,@E:FFE9FECEFGFFGGGGGGGGEGGGGEB>FGGGEGGGCFFGGECEE@FGC,::<7FEGGGGGG?8C;**2+<:CGGEFF?C9?@CG*:*A@<C-7CE8CCC8C:CF?'%0:<C.<C?+/8#B99<F@<7FE>?,:2*<>>19F;FFF>>4++>,73,28BCB,EFD,F<F9<639CDCFFB@+DFFCF;E>9,GFGGGGEGEEECFAGFA=+CFD?,9E=B=<EC8ECFB<7GF@EGEGFF=E?:EGGGCF@DFBC5<GGGGGGEDEGFGGF<FGGGGGGGFCGGGGGEGFCECE9AFFEFEA9GGGFFCCC@C
@sE 300
TGAGGAATATTGGTCACTGGGCGCAGGCCTGAACCAGCCAAGTAGCGTGAAGGATGACTGCCCTATGGGTTGTAAACTTCTTTTATATGGGAATAAAGTTTTCCACGTGTGGAATTTTGTATGTACCATATGAATCAGGCTCGGCTAACTCCGTGCCAGCAGCCGCGGTAATACGGAGGATCCGAGCGTTATCCGGATTTATTGGGTTTAAAGGGAGCGTAGGTGGATTGTTAAGTCAGTTGTGAAAGTTTGCGGATCAACCGTAAAATTGCAGTTGATACTGGGTGTCTTGGGTACAGTAGAGGCAGGCGGAGTTCGTGGTGTAGCGGTGAAATGCTTAGATATCACGAAGAACTCCGATTGCGAAGGCAGCTTGCTGGACTGTAACTGACGCTGATGCTCGAAAGTGTGGGTATCAAACAGGATTAGATACCCT
+
CFEGG<FGGFGDFGGD8<F,CFGGGECEGGGGGFG?,AF<CFGF@F+,8FDFFEFF8EECE,CDC<F@FFB>FFFFEGG?FE<EAFGGGGGGGCFFGGCDGGECGGGDB=<FFDG,<?<FGGFFFGC<B,@?<F=,B9F,<F:E78BFC9CAEFCGF<CFGGG<FCFEGGE;FDFEF7CFGG71?@E;>BC8C<::5FE>,C7<>FFC;884?9@AEB/5:.5>F:<A;,=;@A@?7;A#@A@F9AFF@0>FFDC18FBC@F:AF>C@C=>39EF<84,<49FFA,8<8B59+EE?E9AE8DC,FFEEDCE;4+GGEF@FCE>>*=:C=CDEC,E,GGFGE@9,FDFGEC9FGCEEEBA,FCCDFE<CDCFGGGGGFE<E@?FGGFFCFFCGF?GFFCCBC7FFFGGGECFFFGGGFF9EGGFFAGFGGGGCCCCC
@sE 41767
TGAGGAATATTGGTCAATGGGCGCAGGCCTGAACCAGCCAAGTAGCGTGAAGGATGACTGCCCTATGGGTTGTAAACTTCTTTTATATGGGAATAAAGTTTTCCACGTGTGGAATTTTGTATGTACCATATGAATAAGGATCGGCTAACTCCGTGCCAGCAGCCGCGGTAATACGGAGGTTCCGAGCGTTATCCGGATTTATTGGGTTTAAAGGGAGCGTAGGTGGACAGTTAAGTCAGTTGTGAAAGTTTGCGGCTCAACCGTAAAATTGCAGTTGTTACTGGCTGTCTTGAGTACAGTAGAGGTGGGCGGAATTCGTGGTGTAGCGGTGAAATGCTTAGATATCACGAAGAACTCCGATTGCGAAGGCAGCTCACTGGACTGCAACTGACACTGATGCTCGAAAGTGTGGGTATCAAACAGGATTAGATACCCT
+
CFGFFGGGGFGGGGGGGGFGGGGGG7CEEFGEFFGGFGAFGGFDFGGFFCFFF,FF=CEADAGED@FFCGGGEGF<FGFGGGGGGGGGG9EEGGGGGGGGCFE??FG7FFFDFGF,@AFFGFCFGG9DFGFFGG=@FGGGC?FCFGGGGGGGG7DEFFGGGGF8>EEFGGG7D9>:@>F*>F,*3>>C:<:FGGGGC5<FEF@95/C=::ACCGG4F>C>=68C;>CFFCFEFFC:<@FGEF7;?@FFGCEC>5>B>4>FGGGGGEFFGEG,GGGGF/D6?E?F<<GF?FEA9E=F9AFE9FEF7EEFBGEE>8=EGDD=EFFCA@EBFA,A:9FGFAGGGGGDFGGFFEGGGCGGGGGGGEGFGE@CECC,@GGFGGGGGGGE<FGGGFFFCGGGGGGGFCGFDGDGGGFCGFFFEC5ECAFFDGGGFCGCCCCC
@sE 24537
TGGGGAATATTGCACAATGGGGGAAACCCTGATGCAGCGACGCCGCGTGAAGGAAGAAGTATCTCGGTATGTAAACTTCTATCAGCAGGGAAGATAGTGACGGTACCTGACTAAGAAGCCCCGGCTAACTACGTGCCAGCAGCCGCGGTAATACGTAGGGGGACAGCGTTATCCGGATTTACTGGGTGTAAAGGGAGCGTAGACGGTGTGGCAAGTCTGATGGGAAAGGCATGGGCTCAACCTGTGGACTGCATTGGAAACTGTCATACTTGAGTGCCGGAGGGGTAAGCGGAATTCCGAGGTGAGCGGCGAAACGCGTAGATAGTAGGAGGAACACCAGTGGCGAAGGCGGCTTACTGGACGGTAACTGACGTTGAGGCTCGAAAGCGTGGGGAGCAAACAGGATTAGATACCCT
+
DFGGGGGGGGGGGGGGGGGGFFGGGGGGGGGGGCGE<FEGGEGFFGG@FGGGFEFFEFGFFDFFGEFFGGGGGGGGGGGGGGGGGGGGGGG8FGGFFFFGGDFGGGGGGGGFGGGGGGGGGGGGGDGGGGGGGEFGCFGGGFGGGGGGCEDFECFFFFGGE***1=B@<*CFGCG?GEGGFG0=C<=GGFGFCF@8>ECGBFE=GFCCEFE:EDEFGF<DC?%?:CFFFFFFFF*FCFCFFGGF:@:>CFCC=CF@F7>$;>:88C33<FDGBF8FFEECGGGGFCB?=4<=E8EC=8,=B,+@*GFEF:E@>:GEGFGGF;FFFFGGEEAGEGFEE=8GEEF@GFCFDFFGGGFFE@C@FEFGGEEGFDDGFE8GGEGGFGGDC@GGGGGGGGEGGGFEGCFGGDGGGGGCCCCC
@sE 303
TGAGGAATATTGGTCAATGGGCGAGAGCCTGAACCAGCCAAGTCGCGTGAAGGATGAAGGATCTATGGTTCGTAAACTTCTTTTATAGGGGAATAAAGTGCGGGACGTGTCCTGTTTTGTATGTACCCTATGAATAAGGATCGGCTAACTCCGTGCCAGCAGCCGCGGTAATACGGAGGATCCGAGCGTTATCCGGATTTATTGGGTTTAAAGGGTGCGTAGGTGGTTTTTTAAGTCAGCGGTGAAAGTTTGTGGCTCAACCATAAAATTGCCGTTGAAACTGGAAGACTTGAGTATGTTTGAGGTAGGCGGAATGCGTGGTGTAGTGGTGAAATGCATAGATATCACGCAGAACTCCAATTGCGAAGGCAGCTTACTAAACCATAACTGACACTGAAGCACGAAAGCGTGGGGATCAAACAGGATTAGATACCCT
+
FGGGGGGGGGGGGGGGGFGFGGGGGGGGGGGGGGGGFFGGGGEFEGGFGGGGGEGGGGGFG@FEGGGGGGGGGGGGGGGGGGGGGGGGGFGGGGGGGGGGGGGGGGGGGGGGGGFFGFGGGGGGFGGFGFGGGFFEGGGGGGGGDFFFGFG8CGGGGGGGGGGGGGGGGGGGCFGEEGG:=FGG@EEGGDGGGGGDECFFGG>GGGGGEGGGGGD@C?GC@CCF;GGFFCBE=CCFFD@EFGF>FEEFGGFEFFGFFGGGGGGGGF<<BEDGGGGFFFFGDGGGGGGGGGGGFGD<EF9FFGFGFCGGGFEECEGGGGGGGGFE?@9FGGGGGFGGECBCGGDGFGGGGGGGFGE9FFC@:FGCFGGGFGCGGGGGGGGGFGGGGGGGGGEECFGGGGGGFGGGGFGGGGGGGGGGGGGGFCGGGGGGGGGCCCCC
@sE 33679
TGGGGAATATTGCACAATGGGGGAAACCCTGATGCAGCGACGCCGCGTGAGCGATGAAGTATTTCGGTATGTAAAGCTCTATCAGCAGGGAAGAAAATGACGGTACCTGACTAAGAAGCCCCGGCTAACTACGTGTCAGCAGCCGCGGTAATACGTAGGGGGCAAGCGTTATCCGGATTTACTGGGTGTAAAGGGAGCGTAGACGGCATGGCAAGCCAGATGTGAAAGCCCGGGGCTCAACCCCGGGACTGCGTTTGGAACTGTCAGGCTAGAGTGTCGGAGAGGAAAGCGGAATTCCTAGTGTAGCGGTGAAATGCGTAGATATTAGGAGGAACACCAGTGGCGAAGGCGGCTTTCTGGACGATGACTGACGTTGAGGCTCGAAAGCGTGGGGAGCAAACAGGATTAGATACCCT
+
CFFCFFGGGGGGGGGGGGGGGGGGGGGGGGGGGGGGGGGGGGGGGGEEGGGGGGGGFEGEFFCGGGD8=FFCGGGF9FF9?CFGGEFGGGGGGGGFGGGGGGGGCFEGGCE<FGFGGGFGGCFCECB=FGFG7@@D8=FGGFGGGGEGE7:FFACFGG>7@C@<CB:CF:CCCFDCGG7CFCFGGGGGC<A9<CC>=<GECE><CGCCCGGGFC7>FFEFF@3FC8<FC@@:GFG<1C<@CFCGEAD>DGGGGGGDGG@AF<8CF?8FFDDGFGEF80E@FFF<FGF:DE>EEGGGEFFGGGGGFGGFGFGFBCFGGGAGGGGGGGFGGFGGFECEE<GGEEF<BFCGDGGGGGGGCGC<DGGGGGGGGGGGFAGGFFC<CGGGGGGDGF@C6ECFFDFFGGGGGGGGGFECCCCC
@sE 37283
TGGGGAATATTGCACAATGGGGGAAACCCTGATGCAGCGACGCCGCGTGAGCGATGAGGTATTTCGGGATGTAAAGCTCTATCAGCAGGGAAGAAAATGACGGTACCTGACTAAGAAGCCCCGGCTAACTACGTGCCAGAAGCCGCGGTAATACGTAGGGGGCAAGCGTAATCCGGATTTACTGGGTGTAAAGGGAGCGTAGACGGCATGGCAAGCCAGAAGTGAAAGCCCGGGGCTCAACCCCGGGACTGCATTTGGAACTGTTAGGCTAGAGTGTCGGAGAGGAAAGCGGAATTCCTAGTGTAGCGGTGAAATGCGTCGATATTAGGAGGAACACCAGTGGCGAAGGCGGCTTTCTGGACGATGACTGACGTTGAGGCTCGAAAGCGTGGGGAGCAAACAGGATTAGATACCCT
+
EFG8FCFGFGGGFFFGGFGG8@FGEGGFF@EGFGGGCFEGFFE:CGGGBB=<CFGGF,C4CEFFGGE+:FC<FGGFCFGDA,@<FAGGGGGG+:A,BFFGEF>FGGGGGGGGCD8FCF8<FFEGGE+,87,38@,8:,D:,,3@@7FCCB*;DCFGF:CF<:F@::7C<*==:?FCCC::FFCFGC2?E7A79<>&1?5:</19<;58?0::F<C9A'C>2@;8F;0E>5;:CCC</3:CC:>EFFDD=@>@2<<@,=2=AB<5,?,9,C,<5CE@7GEB,5,AA94+==FE8>9@,,8<FFF8AFCFEGFCCEFC86,,GFFE<C,CFBAA7E@F<5::GFB@5,CEGEFFFCC-@EFDGDGFC9GEGGFFEA<C,EGFGGGGEEGGGGGFFF9DFFFEEGFGGGGGFFFCCCCC
@sE 40365
TGGGGAATATTGCACAATGGGCGCAAGCCTGATGCAGCCATGCCGCGTGTGTGAAGAAGGCCTTCGGGTTGTAAAGCACTTTCAGCGGGGAGGAAGGCGATAAGGTTAATAACCTCATCGATTGACGTTACCCGCAGAAGAAGCACCGGCTAACTCCGTGCCAGCAGCCGCGGTAATACGGAGGGTGCAAGCGTTAATCGGAATTACTGGGCGTAAAGCGCACGCAGGCGGTCTGTCAAGTCGGATGTGAAATCCCCGGGCTCAACCTGGGAACTGCATTCGAAACTGGCAGGCTAGAGTCTTGTAGAGGGGGGTAGAATTCCAGGTGTAGCGGTGAAATGCGTAGAGATCTGGAGGAATACCGGTGGCGAAGGCGGCCCCCTGGACAAAGACTGACGCTCAGGTGCGAAAGCGTGGGGAGCAAACAGGATTAGATACCCT
+
FGGGGGGGGGGGGGGGGGGFGGEGGGGGGCD6CFGGGGGFGGGGGGGGGGGGGGGFGEFGEGF<F@CGFFGGGGGGGGFDGGGGGGGGGGFEGGFGGGGGGGGGGGFAFFGGFGDGGFCE8DFFFGGGGGGCGGGGGGGGGGGGGGG7@EEFFGGFE7<:FGCFGGGGGEGGGGGGCGGGCEGGG*A5FGFCC=5>*;C>CGG-CC5<@>?BB<8-46<DB>*=F;C78=::FGF<CFB<@CCEE8EEFAEDGGGCEF>:CDB@EFFFCFFFFGFF9B@0EGFFEFFFCFFGGGFFGFF8<DGF<DGGFF8FEE,FGCFFGFFFFAGEEADFGGAFE:@+++F9GGGGGFFFFF9FFC7E@FEEEGGGGF:GGGGGGGGGGFFGGGGGGF@<GGGEGGFE;,C@:CGFD;;EDGGGGFGFFFFFFB9GGGF9GGGGCCCCC
@sE 307
TGGGGAATATTGCACAATGGGGGAAACCCTGATGCAGCGACGCCGCGTGAGCGATGAAGTATTTCGGTATGTAAAGCTCTATCAGCAGGGAAGAAAATGACGGTACCTGACTAAGAAGCCCCGGCTAACTACGTGCCAACAGCCGCGGTAATACGTAGGGGGCAAGCGTTATCCGGATTTACTGGGTGTAAAGGGAGCGTAGACGGCATGGCAAGCCAGATGTGAAAGCCCGGGGCTCAACCCCGGGACTGCATTTGGAACTGTCAGGCTAGAGTGTCGGAGAGGAAAGCGGAATTCCTAGTGTAGCGGTGAAATGCGTAGATATTAGGAGGAACACCAGGGGCGAAGGCGGCTTTCTGGACGATGACTGACGTTGAGGCTCGAAAGCGTGGGGAGCAAACAGGATTAGATACCCT
+
CGGGGFFGGGGGGGGGGGGGGGGGGGGGGGGGGGGGGGGGGGGGGGGCCGGGGFGGGGGFGGGFGFGGGGGGGGGGGFGGGGGGGGGGGGGGGGGGGGGGGGGGGGGGGGGGGFGGGGGGGGGGGGGGGGGGGFC@FGGGFGGGGGGG7FGGGGGFGGGGGGGGGGFDC?EGGGGGDG<GGGGGGGFD-C87@@88CG?CCGGDEGBFFGFDFFGFGBDCFGGFFFGFGGEGGGGF>FFGGGGGGGGFGGFAGGFCFFEGGFFCGGGDF>D>6GEGGGGGGGGFFFEFCGGGGGGGFGGFGGGGAGGFECFE@GGGGGGGGGGGGGGGFCGFDGGFFFD@,GEFGGGGGGGGGGGGFDGGGGGGGFGGGF@GGGGGGGGGGGFFF:GGGGGGFFECCDAGGGGGGGFGGGGCCCCC
@sE 31940
TGGGGAATATTGCACAATGGGCGCAAGCCTGATGCAGCCATGCCGCGTGTGTGAAGAAGGCCTTCGGGTTGTAAAGCACTTTCAGCGGGGAGGAAGGCGATAAGGTTAATAACCTCATCGATTGACGTTACCCGCAGAAGAAGCACCGGCTAACTCCGTGCCAGCAGCCGCGGTAATACGGAGGGTGCAAGCGTTAACCGGAATTACTGGGCGGAAAGCGCACGCAGGCGGTCTGTCAAGTCGGATGTGAAATCCCCGGGCTCAACCTGGGAACTGCATTCGAAACTGGCAGGCTAGAGTCTTGTAGAGGGGGGTAGAATTCCAGGGGTAGCGGTGAAATGCGTAGAGATCTGGAGGAATACCGGTGGCGAAGGCGGCCCCCTGGACAAAGACTGACGCTCAGGTGCGAAAGCGTGGGGAGCAAACAGGATTAGATACCCT
+
FGGCEFGGGFGGGGGGGGCCGGEEGGDG<EEEGGGGGGGGGGGGEGG:FC,F89FFGGEGFGFGGGGGGGGGGGGGEGGGGGFDFGGGGFEGGGGGCGGGGGGFFGDGGGGGGGDDGFFCF>@=D>FG7>:FCE@C:>FFGGGGCGFECFEGGGDEGCFCCE@F78AFGGGC@CGEEEGFGGGGGGGGGG7CEE>C:9EGCECFGFGGFGFGC*:DC@68>EGEGCEDEFC;2;EAGGGF69<:8,/CFFBGGGGFGGGGCCGFCFC:GFFEFEF=GFF<#;=3GFGGGFFGCB><FDB@=GDFF@@+GGFFFFGE@,ECE8FGGF,GGA@EFGFFFGGGGFC,;E8FGGDGGF5C@AGGF@FEFC@GGGCEGGGGGGCFFCFFGGGGGGFDDGGGGGFE8FGGGECFGGGGGGGGGGGGFCFAEDGFFGGFGGGGCCCCC
@sE 309
TGGGGAATATTGCACAATGGGGGAAACCCTGATGCAGCGACGCCGCGTGAAGGATGAAGTATTTCGGTATGTAAACTTCTATCAGCAGGGAAGAAAATGACGGTACCTGACTAAGAAGCCCCGGCTAACTACGTGCCAGCAGCCGCGGTAATACGTAGGGGGCAAGCGTTATCCGGATTTACTGGGTGGAAAGGGAGCGTAGACGGCAGTGCAAGTCTGAAGTGAAAGCCCGGGGCTCAACCCCGGGACTGCTTTGGAAACTGTGCAGCTAGAGTGTCGGAGAGGCAAGCGGAAGTCCTAGTGTAGCGGTGAAATGCGTAGATATTAGGAGGAACACCAGTGGCGGAGGCGGCTTGCTGGACGATGACTGACGTTGAGGCTCGAAAGCGTGGGGAGCAAACAGGATTAGATACCCT
+
EEEFEEGGGGGGGGGGFGGGGGGFEGGCFGGGGGEGFGDFFGGGGGGCGGFGGGFGFCFFCFGGGGG:EFFGGGGGGGGFDE-EFGGGGGFEGGGGGGGGGGGCCEGGFGF,FFFGFDGGGGGGGFCFFGG,CFFGGG7FGAC<CBFGCGGGGFFBFGGGEEECEGFG:CE5<CFEECBFFG@FEGC5,<EFFFC;=EEEGG2<>EGGG8/:F;;6CFF9GFC:EFFEFCE@GFFCC>G@+FEDFEGFD@BEFFDGF@3@:9@FGFG;GC?GFF>FC9@A1FBFGFGEFCEC,4,E?GF?B=E@*@,A;@<5,,@B7GFDFGGGGFCFF??ACCCC8GEFEGEEF@FGGF<@@E<AFFGFFFFEECCF@GFC@=FGGGGGGGFCCFGGEGGGGGFGGDFFFGGGGGGGGGFCCCCC
@sE 310
TGGGGAATATTGCACAATGGGGGAAACCCTGATGCAGCGACGCCGCGTGAGCGATGAAGTATTTCGGTATGTAAAGCTCTATCAGCAGGGAAGAAAATGACGGTACCTGACTAAGAAGCCCCGGCTAACTACGTGCCAACAGCCGCGGTAATACGTAGGGGGCAAGCGTTATCCGGATTTACTGGGTGTAAAGGGAGCGTAGACGGCAAGGCAAGCCAGATGTGAAAGCCCGGGGCTCAACCCCGGGACTGCATTTGGAACTGTCAGGCTAGAGTGTCGGAGAGGAAAGCGGAATTCCTAGTGTAGCGGTGAAATGCGTAGATATTAGGAGGAACACCAGTGGCGAAGGCGGCTTTCTGGACGATGACTGACGTTGAGGCTCGAAAGCGTGGGGAGCAAACAGGATTAGATACCCT
+
@@FFGGGGGGGGGGGGCGGGGGGGGGGGGGGFDEFGGGGCGGGEGGEFFFEGDC@FDFF5EA?EFG7CFGC,AAFFGGGCCFGGF8EFGEGFGGGFGGGGGGEFFCFGGGFFF<FGGDFGGEGGEGDG,EFCF>8DFGFCCFFFCGGGCCGFD@EF:7CCFCCFCFGEFCFF<CFGGEFFGGGGG;?8/@CFCFE?EC5C=7:2<;C8#,<;C?>583;@FC@D3<:@GC>EEG@>@7CFC78CD>EFEFGFCFF7:8>6A:F*<DBB52<'DFCC>DGF>E=FF6FB:8DE==DE8E8FA?BEAE=ADCFA:,GCDEAE,;GGFFFCAFGFF<FFDFAGGGGGFDGGFC?GGFGFECCEGGGDGGGGEGGGFFGGFGGGGGFGCGGDGGCDGGGGGGFFFGGGGFFCGGGCCCCC
@sE 26341
TGGGGAATATTGGGCAATGGGGGAAACCCTGACCCAGCAACGCCGCGTGAAGGAAGAAGGCCTTCGGGTTGTAAACTTCTTTTACCAGGGGCGAAAGAAATGACGGTACCTGGAGAAAAAGCAACGGCTAACTACGTGCCAGCAGCCGCGGTAATACGTAGGTTGCGAGCGTTGTCCGGATTTACTGGGTGTAAAGGGCGTGTAGGCGGAGGTGCAAGTTGGGAGTGAAATCCATGGGCTCAACCCATGAACTGCTTCCAAAACTGTATCCATTGAGTATCGGAGAGGCAAGCGGAATTCCGAGTGTAGCGGTGAGATGCGTAGATATTAGGAGGAACACCAGTGGCGAAGGCGGCTTGCTGGACGACAACTGACGCTGAGGCGCGAAAGCGTGGGGAGCAAACAGGATTAGATACCCT
+
CFFGGGEEFGGFG86F<,A<EFEGGGGGC8FFGFGC=FG@FGGGGGGGC?FGFG,FFF@FFGGGGGEGFGG?EGEGFGGFGCGFGGGGGC>CGEFGFFGADFGGGEGGDFGGGGFGFG@FEFCGGEGGGG,:FFGG<@:FG8*BE7CGGGEEGDGGCFEFG7B<CCC:FGGGG7<>FCC*AEC9E9EFF8EC9CECFD<EG@CC?F?7:';:,:8?@>;0:?DFG>C)C:?C#><,G58?GFGFCCEFDCFD@<669<ECF@38%D#F8@B#AE>C@EDG=CA=DGFB+=EGDE>FBC@7A,GGGGGAGGGFFB,F??EFF9DEDBAFFFFE?GFEFEC?GCGFDGGGGGGGGGGFFE8GGGGGGGEGFF7GFCFD@GGGGGGCEFGECGGGGGFGFFF8E<@GGGGFC,AFGGCCCCC
@sE 312
TGAGGAATATTGGTCAATGGGCGCAGGCCTGAACCAGCCAAGTAGCGTGAAGGATGACTGCCCTATGGGTTGTAAACTTCTTTTATATGGGAATAAAGTTTTCCACGTGTGGAATTTTGTATGTACCGTATGAATAAGGATCGGCTAACTCCGTGCCAGCAGCCGCGGTAATACGGAGGATCCGAGCGTTATCCGGATTTATTGGGTTTAAAGGGAGCGTAGGTGGGCAGTTAAGTCAGTCGTGAAAGTTTGCGGCTCAACCGTAAAATTGCAGTTGATACTGGCTGTCTTGAGTACAGTAGAGGTGGGCGGAATTCGTGGTGTAGCGGTGAAATGCTTAGATATCACGAAGAACTCCGATTGCGAAGGCAGCTCACTGGACTGCAACTGACACTGATGCTCGAAAGTGTGGGTATCAAACAGGATTAGATACCCT
+
CFGGGGGGGGGGGGGGGGGGGGGGGGGGGGGGGGGGGGGGGG9FEGGGGGGGGGGGGGFGGGGFGGGGGGGGGGGGGGGGGGGGGGGGGGGGGEFEGGGGGGGGGGGGGGGGGGGGGGGGGGGGGGGGGGGGGGGGGGGGGGEGGGGGGGGGGGGGGGGGGGGGGGG??GGGG@GGC<GGGGGGGEG>?GG9GFFGGFEFGGGFGF>FGGCFFFGFGFGGDFGFDGGFGGGGGGFFFFGFG<?CFE<@7ECGEGGFGGFGFGGGGEGGEGGFGGGGFGGFFFGFFEB5,A??=,,9GGEF?FFFCC@F?8FFGGC=EGGFC,+B@7BFFGFFEGGFGEDAGGF8<GGGGFCFGFGGGGGGGGEGFFGGFFFGFFDFGFGGGGGFDEECGGGGGGFF9GGGFEEGGGEGGGGFGEFFFFFFGFGFFEF<GGGCCBCC
@sE 21562
TGGGGAATATTGCACAATGGTCGCAAGCCTGATGCAGCCATGCCGCGTGTGTGAAGAAGGCCTTCGGGTTGTAAAGCACTTTCAGCGGGGAGGAAGGCGATAAGGTTAATAACCTCATCGATTGACGTTACCCGCAGAAGAAGCACCGGCTAACTCCGTGCCAGACGCCGCGGTAATACGGAGGGTGCAAGCGTTATCCGGATTTATTGGGTTTGACGGGAGCGTAGGCGGACGCTTGAGTCAGTTGTGAAAGTTTGCGGCTCAACCGGAAAATTGCAGTTTATACTGGGTGTCTTGTGTACAGTAGAGGCAGGCGGAATTCGGAGTGTAGCGGTGAAATGCTTAGATATCACGAAGAACTTCGATTGCGAAGGCAGCTTGCGGGACTGTAACTGACGCTGATGCTCGAAAGTGTGGGTATCAAACAGGATTAGATACCCT
+
@E8FC6CFGFFGFGG6;@,<,<:@C:F@FFGGGCFFEE=EAFGF7FGC@BFGG9B<,C,:FACFGGGGA?7?FGFGE,<<B<CFDFGG7>FEGGFEGGGGGG7FFA<BFGGGEGFAE,>D,8,+=FF:+@3=<BCEGG7<FCCC><>>>C**DF,,?***=7;F,*4CFFE5=CBF,7<:*;:88+7*0<C>**88FFC:*:/;6+<CCFFG<45F>@C:#B52CC8:<@C7*(@,;0FB/57DGF@79==<,FCEE>>3,,++>=+A,;A,F8,:,,,,4,,4,,@:DF8F=84=4+EDCE;E?D9,4<+:?:@5;==:@8,,,C,++*+6,@,@AA,<CF?9=C9,<<<GGEFAACC,@,A,,@:BB@ECGFF@GF@CC6,8@FECEE,FFFCCGFCCFFGEDGGCAEFC@CFF<F<GGFGFGCFFFFGGGGGFB9<<C
@sE 36368
TGGGGAATATTGCACAATGGGGGAAACCCTGATGCAGCGACGCCGCGTGAAGGAAGAAGTATCTCGGTATGTAAACTTCTATCAGCAGGGAAGATAGTGACGGTACCTGACTAAGAAGCCCCGGCTAACTACGTGCCAGCAGCCGCGGTAATACGTAGGGGGCAAGCGTTATCCGGATTTACTGGGTGTAAAGGGAGCGTAGACGGGGTGGCAAGTCTGATGTGAAAGGCATGGGCGCAACCTGTGGACTGCATTGGAAACTGTCATGCTTGAGTGCCGGAGGGGTAAGCTGAATTCCTAGGGTAGCGGTGAAATGCGTAGATATTAGGAGGAACACCAGTGGCGAAGGCGGCTTACTGGACGGTAACTGACGTTGTGGCTCGAAAGCGTGGGGAGCAAATAGGATTAGATACCCT
+
EFGGGGGDFGGGGGGGGGGFGCGGGGGGE@FFGGGGGGGGGGGGGGG:B:FFDGGGGGGFGDFFGGG7?FGGGFGGGGGFEGFGGGGFGDFFGGGFFGFGGC7FEFFFGGGGGGFGGFFFGGGGGG7FGCFGGGFDGGCFGGAF>7<FFBEGGGGFGGCE>7BEGGCFFGE*<9FCC::CCF=FEF-F98FCEGC>EGG8C=EGEC#@1?EC4<5/8FF@6CF@@CGFFFCGF@FB#CEGGCFFCDC4CDB8CFFDA3AAF:C8FC:<@<,&,:EC@B>EEB=C8>5,E@,GE8GE8?AAF8=4)GEEE?CDEEGGGGFDC@,9FCGGGFE@BFEEFFGFGECCFEFGF@CEE9GGFGFFDGGFFGGGGFF:FE@C,EGFGGGGEGGFC@GFGGFGCEFFAFCGGGFF9GGCCCCC
@sE 27008
TGGGGAATATTGCACAATGGGCGCAAGCCTGATGCAGCCATGCCGCGTGTGTGAAGAAGGCCTTCGGGTTGTAAAGCACTTTCAGCGGGGAGGAAGGCGGTGAGGTTAATAACCTCATCGATTGACGTTACCCGCAGAAGAAGCACCGGCTAACTCCGTGCCAGCAGCCGCGGTAATACGGAGGGTGCAAGCGTTAATCGGAATTACTGGGCGTAAAGCGCACGCAGGCGGTCTGTCAAGTCGGATGTGAAGTCCCCGGGCGCAACCTGGGAACTGCATTCGAAACTGGCAGGCTAGAGCCTTGTAGAGGGGGGTAGAATTCCAGGTGTAGCGGTGAAATGCGTAGAGATCTGGAGGAATACCGGTGGCGAAGGCGGCCCCCTGGACAAAGACTGACGCTCAGGTGCGAAAGCGTGGGGAGCAAACAGGATTAGATACCCT
+
@8CF::FG9F<@9FFFGGC<8E@FEFGGGGGGGGAFEGDFGCDF:7FFCGGG@CFGFGCFEFFGGGGG,=+,CEAEEFGF,5CDGF7CFE:::@FEFFG>EGCFGF,:FCFCFG<FG<CCC7FGG,+<>@C,<@*@3<FFGFC,:D71:<BEFGGGGDGCFCBCFBCFFG****4BCCCG8?CCEE5+2,<;C/8.:*:47;*.:2''<CE18;<#<4,)4<9<9DC=8<:;*9FC9EDGDDGFADF?E<4**:EB:*8*@,<CFF@,GFFF8,,C6BDB7CC@=C:D@3<FB,FDD)=8B,FFF?C33@6FECFE@,,,4,FCFFF@C8C7FDEFA+6++8?5CFD<:CFEFE<FFCCFFB7FCB8,GFDEGF@@C@+E?FFFGGFGGFGFGGGGGF=D<8GEGEGGGGDGGGGGGGFGGGFDFB9GGGFDCFDGCCCCC
@sE 24037
TGGGGAATATTGCACAATGGGCGCAAGCCTGATGCAGCCATGCCGCGTGTGTGAAGAAGGCCTTCGGGTTGTAAAGCACTTTCAGCGGGGAGGAAGGCGGTGAGGTTAATAACCTCATCGATTGACGTTACCCGCAGAAGAAGCACCGGCTAACTCCGTGCCAGCAGCCGCGGTAATACGGAGGGTGCAAGCGTTAATCGGAATTACTGGGCGTAAAGCGCAAGCAGGCGGTCTGTCAAGTCGGATGTGAAATCCCCGGGCTCAACCTGGGAACTGCATTCGAAACTGGCAGGCTAGAGTCTTGTAGAGGGGGGTAGAATTCCAGGTGTAGCGGTGAAATGCGTAGAGATCTGGAGGAATACCGGTGGCGAAGGCGGCCCCCTGGACAAAGACTGACGCTCAGGTGCGAAAGCGTGGGGAGCAAACAGGATTAGATACCCT
+
FFGDGGGGGGGGGGGGGGGDGGGGGGGGG@FGGGGFGGGFGGGGGGGGGGGGGGGFGGFGGGGGGDGGEDGGGGGGGGGGFGGFGGGGGEFGGE@FGGGGGGGGG8BDGGGGGGGGGEGGFEF7FA<8BFFFGGCE@<<BFCC,4DF:FEGGGGGFG*@BF>FGGEFFGFFEGGC:,7,=FDCEE+5EGFCCC8;CEGGGDEDCE8?ECCCFC,:5CFCDFF#/9;B-DFGEE>FAGFG9A:D<EBEFFFC=;GC?>DC?C<:9CGG=GGGGFCCF@70?CFGFGCGGGCFGGFFFFBG?<FGGGGGEGGFAGFEDFB9@,F=FGGGGGFGEEFCGFFCFF=F<GGGF<GGGGGFGFCGCFBGGEFDGFGECGGCGGGGGGGGGGGGGGGGGGDF@GGEE8GGGGGEGGFCGGGGGGGGGGGFFFFEGFGGGGGGGCC?CC
@sE 26064
TGAGGAATATTGATCAATGGGCGAGAGCCTGAACCAGCCAAGTAGCGTGCAGGATGACGGCCCTATGGGTTGTAAACTGCTTTTATAAGGGAATAAAGTGAGAGTCGTGACTCTTTTTGCATGTACCTTATGAATAAGGACCGGCTAATTCCGTGCCAGCAGCCGCGGTAATACGGAAGGTCCGAGCGTTATCCGGATTTATTGGGTTTAAAGGGAGCGTAGGCCGTGAGGTAAGAGTGTTATGAAATGCCGGCGCCCAACGTTTGCACTGCAGCGCGAACTGCCCGACGTGAGTGCGCACAACGCCGGCGGAACTCGTCGTGTAGCGGTGAAATGCTGAGATATGACGAAGAACCCCGATTGCGAAGGCAGCTGGCGGGAACGTGACTGACGCTGAAGCTCGAAAGCGCGGGTATCGAACAGGATTAGATACCCT
+
AFGGG8FGGGGGGGFGEFFF,CFCCGGGGGGGGGGGGGGGGGGGGGGGGGGGGGFFGFFGGGGGGGGGGGGGGGGGGGGGGFGGFGGFFFFFGGGGGGGGA<F<,EBFEFBCFAFGGGG<FGFECGGGGCG:FGGGGGGGGGGGGGGAFGAFGGGGGGGGGFFGEGGGGGDGGGF*>:>FGFGG*<?FGGDGGGGG**><7FCFGGGGGCAFFFGFE>F:@CGCGG'1%<;@FC,#3/EC<,0EEC8:::#<*2FC5F<;*4##)<7EF?CCF@7**C650*C7C3+8@,<,@@+C6,+@+3:@C==F>C@,+@8CC7F7F9C8=EGGGGFFFCFE@AECFAAGGFDFFFFECC++:BA7DGGGGGGFGGGFB7FGEFEFA<CFEGFECGFDGGGFB+GFGGGFBFG@GGGGGFGGGEFFCGGFEFGGGGGCCCCC
@sE 40895
AGAGGAATATTGGTCAATGGGCGAGAGCCTGAACCAGCCAAGCCGCGTGAAGGATGAAGGATCTATGGTTCGTAAACTTCTTTTATAAGGGAATAAAGTGCAGGACGTGTCCTGTTTTGTATGTACCTTATGAATAAGGATCGGCTAACTCTGTGCCAGCAGCCGCGGTAATCCGAAGGATCCGAGCTTTATCCGGATTTATTGGGTTTAAAGGGTGAGTAGGTGGTTTTTTAAGGCAGCGGTGAAAGTTTTTGGATCAACCATAAAATTGCCGTTGAAACGGGAAGTCGTGAGTATGTTTGAGGTAGGCGGAAGGCGTGGTGTAGCGGTGAAATGCATAGATATCACGCAGAAATCCAATTGCGAAGGCAGCTTACTAAACCATAACTGACACTGAAGCACGAAAGCGTGGGGATCAAACAGGATTAGATACCCT
+
,CEBC8FEFGGGFFDFGGG8EC@FGGDGFFCDFFGGGGGGGGGGGGG@:@FGF8<ECFF9::6CFGFGGGD=BBEFFDFFFCGGCEGCGFF8FGGGGFEGCG9FCFCF7BAFGGFGGGGFFCCFGF<F9FFGGGFCBF:9=D:@F+=FC,D9=FCC,@><FCFGD+5+35@,3@F*@<@@,6,><*5*8D,,@FF*7FF)>FG=9:?=/9BFGG*5#*=C769<;<B3CEFC@C8#3285E>E@@38EFD6$0B5+CGF*AE:AFAGFC7DGGFF<F?,@+:EF@=8+,,E,FGFEE?<FEE,EB++FGGFE,9,C,C,,EE=7?B69FEF@9E,E,<,,F=AF>GEGGFA9::,,8@FFFEB8FECFF<CFFEDGEECFFGGGGFGGFGGGFGGGFFF@E@FCGEGGFCFFFF9FFFGFCGGGF@GGGFFCCCCC
@sE 34987
TGGGGAATATTGCACAATGGGGGAAACCCTGATGCAGCGACGCCGCGTGAGCGATGAAGTATTTCGGTATGTAAAGCTCTATCAGCAGGGAAGCAAATGACGGTACCTGACTAAGAAGCCCCGGCTAACTACGTGCCAGCAGCCGCGGTAATACGTAGGGGGCAAGCGTTATCCGGATTTACTGGGTGTAAAGGGAGCGTAGACGGCGCAGCAAGTCTGATGTGAAAGGCAGGGGCTTAACCCCTGGACTGCATTGGAAAATGCTGTGCTTGAGTGCCGGAGGGGTAAGCGGTATGCCTAGTGTAGCGGTGTAATGCGTAGATATTAGGAGGAACACCAGTGGCGAAGGCGGCTTACTGGACGGTAACTGACGTTGAGGCTCGAAAGCGTGGGGAGCAAACAGGATTAGATACCCT
+
@F,C7CFGGDCGGGGGGGGC<C@FEGGDEFEFFDEEDGCCECFEEGC+:FEGGG8FGGFFF9CFCEC,=BAFGG9FFDFGFFGGGFFCDFFCE=EFG9?FGEGGGGGF9FG<DGCCEFF<=FEDD=EGGGF,FF@F+@FCF<FDE*@FGFEGCG*8DF@C*=<FG7FFGCG5??<<FFCCGFC<FGF>=<FGCFGGGEE)CC;E8C5?:;;CDC8@<5<C@DF@FCFFFCC<>CC>E:FFCEF:<=EFC338F:<?CFG#'7B<FFB<F78F2=B?:CFB1DAEC+CF:C@9,@@,8CF<AC8+)ECFFBC,F:GGDFFGGFF9GGFEFFE<,8FEFB6=F@7DA@BFC8,,,,C<6,:CB,C<CE@CEFDGFDFF8CB@FB,<CDGEEFGGGFCF6<B<CEF@9GFAFGGCCCC9
@sE 320
TGAGGAATATTGGTCAATGGACGAGAGTCTGAACCAGCCAAGTGGCGTGAAGGATGACTGCCCTATGGGTTGTAAACTTCTTTTATACGGGAATAAAGTGAGGCACGTGTGCCTTTTTGTATGTACCGTATGAATAAGGATCGGCTAACTCCGTGCCAGCAGCCGCGGTAATACGGAGGATCCGAGCGTTATCCGGATTTATTGGGTTTAAAGGGAGCGTAGGCGGACGCTTAAGTCAGTTGTGAAAGTTTGCGGCTCAACCGTAAAATTGCAGTTGATACTGGGTGTCTTGAGTACAGTAGAGGCAGGCGGAATTCGTGGTGTAGCGGTGAAATGCTTAGATATCACGAAGAACTCCGATTGCGAAGGCAGCCTGCTGGACTGTAACTGACGCTGATGCTCGAAAGTGTGGGTATCAAACAGGATTAGATACCCT
+
DGFGGGGGGGGGGGGGGGGGGGGGEGGFGGGGGGGFGGFDFGFFGGGGGGGGGGGGGGGGGGGGGGGGGGGGGGGGGGGGGGGGGGFFGGGGGGGGGFGGGGGGGGGGGGGGFGGGGGGGGGGGFGGGGFGGGGGGGGGGCEF7CFGGGGGGCFGGGGGGGGGGFGGGGC7EDFFGGCG@FFAD:>>GE<ECGGGGDCG?<CGFFFC8EFAFFGGFGBGC<>EFGG@BGCFEGGG<FFF@7@6:@FGD@+GGGFG>CGGFGGG>FGGGGDFACFFFCEGDD7:FF4FAFFFE@<EFEGGGGGGF@6GGGCF9E@7>GGGFE?GGFEGFA@<,,9,@,<F8EC98GGGGGGGE8EFCDGGFECGGGGFFFC,DGGGGFGGGGGGGGGGGGGGGGGGGFGGGGFFGFGGEGFGGGGGGGGGGFFGFDE,GGGGCCCBC
@sE 321
TGGGGAATATTGCACAATGGGCGCAAGCCTGATGCAGCCATGCCGCGTGTGTGAAGAAGGCCTTCGGGTTGTAAAGCACTTTCAGCGGGGAGGAAGGCGATAAGGTTAATAACCTCATCGATTGACGTTACCCGCAGAAGAAGCACCGGCTAACTCCGTGCCAGCAGCCGCGGTAATACGGAGGGTGCAAGCGTTAATCGGAATTACTGGGCGTAAAGCGCACGCAGGCGGTCTGTCAAGTCGGATGTGAAATCCCCGGGCTCAACCTGGGAACTGCATTCGAAACTGGCAGGCTAGAGTCTTGTAGAGGGGGGTAGAATTCCAGGTGTAGCGGTGAAATGCGTAGAGATCTGGAGGAATACCGGTGGCGAAGGCGGCCCCCTGGACAAAGACTGACGCTCAGGTGCGAAAGCGTGGGGAGCAAACAGGATTAGATACCCT
+
DFFFGGEGGGGFGGGGGGGFGGGGGGGGGGGGGGGGGGGFFGGGGGGFGGGGGFCFFGGGGGGGGGGDGGEGGFFGGGGGGGGGGGGGGGGGGGGGGGGEGDGGGGFGGGGGGGGGCFGGGGGGGGGGGEGCFEGGGGGGGGDFBEDCFGGGGGFGGD@FGGGFDCFGGGGGGEEGGFGGGDDGGCCE@@CCF=>8CGFG=C8F<FFGGGGGE8C:F<C4/9CD:?GDEFCC:CC.CFEGFEFEGEG0FC(40BECEEFGD<FCFC8FGGGGGF?FDFFF<FFFGFCCCF<GF,,==8AC9FGGGGGGGFFGGGFEEEAE8F<CGFE@+>ECFDDF<::GGFE?FE9=FFECGFEGFCGGGGGFGGGEFFC@GGGGFCFE?FEGGGGGGGFGGGGGGFAGFFGGEDFFGEGGGGGGGFFFFGGGFGGGGGCGGGGGCCCCC
@sE 34732
TGGGGAATATTGCACAATGGGCGCAAGCCTGATGCAGCCATGCCGCGTGTGTGAAGAAGGCCTTCGGGTTGTAAAGCACTTTCAGCGGGGAGGAAGGCGATAAGGTTAATAACCTCATCGATTGACGTTACCCGCAGGAGAAGCACCGGCTAACTCCGTGCCAGCAGCCGCGGTAATACGGAGGGTGCAAGCGTTAATCGGAATTACTGGGCGTAAAGCGCTCGCAGGCGGTCTGTCAAGTCGGATGTGAAATCCCCGGGCTCAACCTGGGAACTGCATTCGAAACTGGCAGGCTAGAGTCTTGTAGAGGGGGGTAGAATTCCAGGTGTAGTGGTGAAATGCGTAGAGATCTGGAGGAATACCGGTGGCGAGGGCGGCCCCCTGGACAAAGACTGACGCTCAGGTGCGAAAGCGTGGGGAGCAAACAGGATTAGATACCCT
+
A@FFFFGGGGGGFGGGGGFFGGEEGGGGGGGGGEDGGGGGGCC8BG7FCB:EFGGAFG8FCE<FFFEGGG7BEGFFGFF8F9FGGFEGGGF7FGG?+?F:+>FGGFE<FFGGGEDFFFF<,BFGG9BFGGGFGGGGGGGGGGGGGFC<CEGF8><,<FFGGF@F>FCFFC**=:CFFGGDEGGEG5C>ED9ECE>CG?EEC:CGFC?)92#;C+:<E>CD6<CFC>CGGGG>E<C<.@F@?F<G@CCF<<?+1<CFF@DFE:FEFGG9GGE@F<GF<733:@82GFFD>,,:FDFCGFBBF@,CEEEC@@D8CFE;E>>>=4:4B,@FE5FFEE?EFBEF@+FFGFA<EEGGGFC5?,,:B@GGC?7F@F>+F:GGEE>GGGFFFFC<FEAFCE@:CE<EAGGGGEGFF;@EBGGGF<EFFC@DFEF9FGGGGGGGCCCCC
@sE 40040
TGAGGAATATTGGTCAATGGACGAGAGTCTGAACCAGCCAAGTAGCGTGAAGGATGACTGCCCTATGGGTTGTAAACTTCTTTTATACGGGAATAAAGTGAGGCACGTGTGCCTTTTTGTATGTACCGTATGAATAAGGATCGGCTAACTCCGTGCCAGCAGCCGCGGTAATACGGAGGATCCGAGCGTTATCCGGATTTATTGGGTTTAAAGGGAGCGTAGGCGGACGCTTAAGTCAGTTGTGAAAGTTTGCGGCTCAACCGTAAAATTGCAGTTGATACTGGGTGTCTTGAGTACAGTAGAGTCAGGCGGAATTCGTGGTGTAGCGGTGAAATGCTTAGATATCACGAAGAACTCCGATTGCGAAGGCAGCCTGCTGGACTGTAACTGACGCTGATGCTCGAAAGTGTGGGTATCAAACAGGATTAGATACCCT
+
FGFF@CFGFGG9FEFGGGG?FEFGGGGGGAGGGGGGGGGGGGDC@FGEFGGGGGGGGGGGGDGFGGGGGGGGGGGGGGGGGFGGGGGFGGGEGGFGGGGGAC8FFFGGGDFGGFFFGGGGFFFGGFGGGGGGGGFGFGGDEECFGFEGGDGGF<DCC,=FG8FGFEGGGGG7C=FE:FEC:CFGGGGGGG7CEG/C*,8??C>GGGA<FC4CECDAG@E:==;<EGGGGFFFEFGFGFCGF@DFE;@@F=FE@D:BGGFF=>8FCEFFFFA<=AFF@,9?6GGFEB,,,A9,+GF<CEEFF?FB,FGGFE;>@,>E>GFG@GGE9>@ECEE<CEFGFFAFFAFGFFEFFF<EE@CGCBB:+EGFFGFFC,CGFCFFAC<EEGGGFFC,C;F@E<@F9GGGGFE,C8FGGGDGGFAGGDFDDFAC9<CFGFFCC@@B
@sE 38267
TGGGGAATATTGCACAATGGGGGAAACCCTGATGCAGCGACGCCGCGTGAGTGAAGAAGTATCTCGGTATGTAAAGCTCTATCAGCAGGGAAGAAAATGACGGTACCTGACTAAGAAGCCCCGGCTAACTACGTGCCAGCAGCCGCGGTAATACGTAGGGGGCAAGCGTTATCCGGATTTACTGGGTGTAAAGGGAGTGTAGGTGGCATCACAAGTCAGAAGTGAAAGCCCGGGGCTCAACCCCGGGACTGCTTTTGAAACTGTGGAGCTGGAGTGCAGGAGAGGCAAGTGGAATTCCTAGTGTAGCGGTGAAATGCGGAGATATTAGGAGGAACACCAGTGGCGAAGGCGGCTTGCTGGACTGTAACTGACACTGAGGCTCGAAAGCGTGGGGAGCAAACAGGATTAGATACCCT
+
FGGGGGGGGGGGGGGGGGGGGDGGGGGFGCFFDGGGGGCGGGGGGGGGGGGGGEEFGFF?EFFFGFG?CFGAFGGFGFGGGGGFGGGGGBD?C<FFFFGGGGGGGGGGGGGG9FGGGFGGGGGGGEGGGGGGGGGGGGGGGFFGGGGGF:FFDGGFFFEDGGGGGFGG>G@GGGGGFGGGDFGGGGGGEFGGFGEFGEEFGEGGGGGGGGCFFFF=GF<F?F=CFGGCE@DGFEDCD7F6GGECFFFDFGBCGC@F<GGG3<FGGGFF8@GGFFCGGFFD=FCED9E<B9EE449FF=<FFF7GFGFF?AFFGDGGEC,,F;<59CFFC,FCFC8FFEEEGEEFFCBGEFGDCGGGGGGFGGGGGGFGGFE<FCGFFGGFGGGGFEGGGGFGGFGFFGFGGGGGGGGGGGGCCCCC
@sE 29406
TGAGGAATATTGGTCAATGGACGAGAGTCTGAACCAGCCAAGTAGCGTGCAGGATGACGGCCCTATGGGTTGTAAACTGCTTTTATAAGGGAGTAAAGTGAGTCTCGTGAGACTTTTTGCATGTACCTTATGAATAAGGACCGGTTAATTCCGTGCCAGCAGCCGCGGTAATACGGAAGGTCCGGGCGTTATCCGGATTTATTGGGTTTAAAGGGAGCGTAGGCCGGAGATTAAGCGTGTTGTGAAATGTAGACGCTCAACGTCTGCACTGCAGCGCGAACTGGTTTCCTTGAGTACGCACAAAGTGGGCGGAATTCGTGGTGTAGCGGTGAAATGCTTAGATATCACGAAGAACTCCGATTGCGAAGGCAGCTCACTGGAGCGCAACTGGCGCTGAAGCTCGAAAGTGCGGGTATCGAACAGGATTAGATACCCT
+
FGGGGGGGGGGGGGGGGGGGFGGGGGGCFGGGGGGGGGGGGGFGGGGGGGGGGGGGGGGGGFGGDFGGGGGGGG,FDFGGGGGGGGGGGGGGCFFGGGGG<FB<FGGGGGG9F<FFGGGGFGGGGGGGGGGGGGGGGDGFGGGG+CFGGGGGGGFGGGGGGGGGEEFEGGGGF9DFGGEGCFGGG@@E@G@FG?GDEFGCFF.FFG72FFFFF@FGE;CCDDGGGGGGGGFGFGGDGGGGGGFFGGGGFGFGF9CDFGGFF>GFGFFCCFFFFG?CFGGCCGGGGEF:AFDGDFC?@DFFECFGGGGEGGFE>8B7GFDFFEC@)>FFAFF,?9GGFE5DGGFE8FGGGGDGFGEFCDFGEC@AA9EFEDFFFGGGGGGFCGFF9AFDGDFFGGGF<7GGGGFFAGGGEFE,GFGGGGGFFGGGGGGGGGGCCCCC
@sE 35813
TGAGGAATATTGGTCAATGGGCGCAGGCCTGAACCAGCCAAGTAGCGTGAAGGATGACTGCCCTATGGGTTGTAAACTTCTTTTATATGGGAATAAAGTTTTCCACGTGTGGAATTTTGTATGTACCATATGAATAAGGATCGGCTAACTCCGTGCCAGCAGCCGCGGTAATACGGAGGATCCGAGCGTTATCCGGATTTATTGGGTTTAAAGGGAGCGTAGGTGGACAGTTAAGTCAGTTGTGAAAGTTTGCGGCTCAACCGTAAAATTGCAGTTGATACTGGCTGTCTTGAGTACAGTAGAGGTGGGCGGAATTCGTGGTGTAGCGGTGAAATGCTTAGATATCACGAAGAACTCCGATTGCGAAGGCAGCTCACTGGACTGCAACTGACACTGATGCTCGAAAGTGTGGGTATCAAACAGGATTAGATACCCT
+
CFGGGGGGGFFCFGGF,C@EFGCEGGBFBGGFGFGG8FFGGGFEEFGGFGGGDC,=?ECEGGFFGGFFGGGEEEGGGGGGGCFGGGGGGGGFEFGFCEGFDAFEGDEDEDEGGGGGGGGF9FGGFFF??AFGGGGGGGCC,::FCGGGGFDF:FGGFF?A3>DFEGCCFGGGGC+>CGGGGGGGC*93<CEGG?>@CCCFF&GGCG@:*?CGCCF<:8FFDED;9<FDFE@,)<E;C7EFEAFC7CF7FF?E7E99E=FC:BE,GFFFGEF8GE=F=<@<8FFFFE?C,GCBFGGFFF,F>==7C>+?+4EEB=@>,CFGGGDGAC?<A@GCFAFFGGFGGEE8CGFGFAGGGEGGECGGGFC@C9FFFEDFFFFCE9BGGGFF<@,,FF@E<FGGFFBA@B<DFFCGGGEGGGGGGFEFFGGGF@E9GGFCCCCC
@sE 31694
TGGGGAATATTGCACAATGGGCGCAAGCCTGATGCAGCCATGCCGCGTGTGTGAAGAAGGCCTTCGGGATGTAAAGCACTTACAGCGGGGAGGAAGGCGTTAAGGTTAATAACCTTGGCGATTGACGTTACCCGCAGAAGAAGCACCGGCTAACTCCGTGCCAGCAGCCGCGGTAATACGAAGGGTGCAAGCGTTAATCGGAATTACTGGGCGTAAAGCGCACGCAGGCGGTCTGTCAAGTCGGAGGTGAAATCCCCGGGCTCAACCTGGGAACTGCATTCGAAACTGGCAGGCTAGAGTCTTGTAGAGGGGGGTAGCATTCCAGGTGTAGCGGTGAAATGCGTAGAGATCTGGAGGAATACCGGTGGCGAAGGCGGCCCCCTGGACAAAGACTGACGCTCAGGTGCGAAAGCGTGGGGAGCAAACAGGATTAGATACCCT
+
G8CEGC:CECE9EFGGGF<,6C6@@CGGD<FGD<FGGGFFFDFGCFCC@BFEFFGGGGDG-C<CC<?F+@C9CEF,EFGFD,9CFGCC:77CC:?ECGGF7F7,A<<DAFFGG<FGG8F7=><+@<CB<CFGBECCFCF,@8,,5,<:>>@FGGGGGG:<CCECFG2=FFC5*=<B@FFF*4;28;E>,<2;EEED@F<F=80;5<::9@CFG-?:E53>;5?35;:>>EEFGGF>8<BFC=C62#:FCCBFFFG5<EFD6EF@,:FAGCFF::E9<B@:>9:;CCGGGGF>AD<=7+F8<GGDBD@+CDCE8EC;>,A,:=E@FF@@B>@+?FFAB@EECFEBGEEEA9GF8FF?C,GEFCEF@FF??<B:F7CGFFGEF,GFFFGGGGFGFCFFGDA@<A+@@B,FDEEGGGFDGFF9FCFAFF9BEGFGGGGGCCCCC
@sE 41336
TGAGGAATATTGGTCAATGGGCGGAAGCCTGAACCAGCCAAGTAGCGTGAAGGATGACGGCCCTATGGGTTGTAAACTGCTTTTATGCGGGGATAAAGTGGGCCACGCGTGGTATTTTGCAGGTACCGCCTGAATAAGGACCGGCTAATTCCGTGCCAGCAGCCGCGGTAATACGGAAGGTCCGGGCGTTATCCGGATTTATTGGGTTTAAAGGGAGCGCAGGCCGCCGGGCAAGCGTGTTGTGAAATGCAGTCGCTCAACGTCTGCACTGCAGCGCGAACTGCCCGGCTTGTGTGCGCGCAACTTTGGCGGTAGTCGCCGTGTGGCGGTGAAATGCTTAGATATGGCGAAGAACTCCGATGGCGAAGGCAGCTGACGGGTGCGTAACTGACGCTCATGCTCGAAAGTGCGGGTATCGAACAGGATTAGATACCCT
+
FFGGGGGGG9EGGDFC,6B,<FF@FD:FF8EFFGGFFGGGGFFFEFECF,:@C@EEFFECBFFGECEFFC=CFEEFFFGCGFF<AF<DFBD>4?FF9B??AFFFCFF7FFC7C,C<FCFF9FFFGGFEFEGCEDC9FCFGCFBCFCEFF<FF:FCEC,,1<FC:CEFCFFG9FGGDCF*<C,?FEE=8::2/+,;C*1/6+ACGGG8;EC<E:@EG*):7))2/::C5CE8888E>A9@8FFGF><9A<D5F=+C92;?@A;CCCFC8,B@5@C>5*;=4*>C35*+F@FC>*B>8+3+,3,9,,++@:>@4+4+E7@+CF8C@5FFFE<9<9AFFCFDD9@E?:7?,FEAFCC7,8@@4@,@,FC9FFFFFCCEFEFEEFGGFDCCB,CFEE,EDDGGDFGFDGFGFC7GFFGFDFF<AAFGGGGFCFEFCCB@C
@sE 41816
TGAGGGATATTGGTCAATGGGCGAGAGCCTGAACCAGCCGAGTAGCGTGCAGGATGACGGCCCTATGGGTTGTAAACTGCTTTTATAGGGGAATAAAGTGAGCTACGTGTGGTTTTTTGCATGTACCCTATGAATAAGGACCGGCTAATTCCGTGCCAGCAGCCGCGGTAATACGGAAGGTCCGGGCGTTATCCGGATTTATTGGGTTTAAAGGGAGCGTAGGCCGGAGATTAAGCGTGTTGTGAAATGTAGTGGCTCAACCTCTGCACTGCAGCGCGAACGGGTCTTCTGTAGTACGCACAGCGTGGGCGGAATTCGTGGTGGAGCGGTGAAATGCTTAGATATCACGAAGAACTCCGATTGCGAAGGCAGCTCACGGGAGCGCAACTGACGCTGAAGCTCGAAAGTGCGGGTATCGAACAGGAGTAGATACCCT
+
CEGGGGGFG9FEF<FGGF@,BEGFGGDFE8EFGFEGFGGGFG<FFFEFFGGGAFGGGF>EEGGFGGGEFGGGFFFGGGGGGGGGGGGGGFCGGFGGFGFFGGGFGGG8=ADE,B?DFGGGDFGGGGGGGGFGGGGGGAF9FEEGGFGGGCCFFBCC+>AGGGG7BCFC:>C@@FFFCDFGFGFGFEGGEGG>FGG*7*=FEC$EG)):ECCE99AFCBEGF2GGFEGEEGD99FB9FFGGFGGGG8FFGGFEFFDGGCCFCCGGGFFF@9??FCE>C>=15,EFCFBD685,*8BB7CCFB8+GGGFDCE,,D8DGGGGFEF8+8CFFEFC,,EE=@AC@C,E8,D<CB,E?<F@:CDF4+BC@F<EF<,9FCGGGGGGGGGGGFDFGGEFFFBEC,EF@FEFEFFF+FGGFGGGGGGGGCFFEC,GGFEECAAAA
@sE 33881
TGGGGAATATTGCACAATGGGCGCAAGCCTGATGCAGCCATGCCGCGTGTGTGAAGAAGGCCTTCGGGTTGTAAAGCACTTTCAGCGGGGAGGAAGGCGTTAAGGTTAATAACCTTGGCGATTGACGTTACCCGCAGAAGAAGCACCGGCTAACTCCGTGCCAGCAGCCGCGGTAATACGGAGGGTGCAAGCGTTAATCGGAATTACTGGGCGTAAAGCACACGCAGGCGGTCTGTCAAGTCGGATGTGAACTCCCCGGGCTCAACCTGGGAACTGCATTCGAAACTGGCAGGCTAGAGTCTTGTAGAGGGGGGTAGGATTCCAGGTGTAGCGGTGAAATGCGTAGAGATCTGGAGGAATACCGGTGGCGAAGGCGGCCCCCTGGACAAAGACTGACGCTCAGGTGCGAAAGCGTGGGGAGCAAACAGGATTAGATACCCT
+
FGGFGGGGGGGGGGGGGFFGGGGGGGGGG@ECF<FGGGGGGGGGGGGCGGFGFGGGF<FCGGF<FFGGFGG?AFFGGGGGDGGGC<FEFC7CCEGFEGGGGGGGGFGGGGGGGGFFGFAFGGGDFFEEFGEGGGEEE7FEGG8?FFD>:FGDGGGGGGDFGGGFEGGGGGEEGGGGG9FGGGGGEGC8F9FGG;588FGGD6;*@EGFGGGGG>EDEFGG>FFGGD5=CEGEGGG;8.FCCGGGE8@DG7@#4<GFGGGGE#FCDCCCEC:FGFEGFGFGFGFGG??GGGEDD,FFFFF8@C<9FFGGGGFGFFGFE@9@8=8FEFFCGFGGFFFGF7GFGFGF=@,?,CGGGGGGFAGGGFBFDF@CEDGGGGGGGFEGFFFGGGGGGGE@GEFCFF?,@@FFGEFF8EFGGGGGGGGFGF@9GGGGGGGGGGGGCCCCC
@sE 331
TGGGGAATATTGCACAATGGGCGCAAGCCTGATGCAGCCATGCCGCGTGTGTGAAGAAGGCCTTCGGGTTGTAAAGCACTTTCAGCGGGGAGGAAGGCGGTGAGGTTAATAACCTCATCGATTGACGTTACCCGCAGAAGAAGCACCGGCTAACTCCGTGCCAGCAGCCGCGGTAATACGGAGGGTGCAAGCGTTAATCGGAATTACTGGGCGTAAAGCGCACGCAGGCGGTCTGGCAAGTCGGATGTGAAATCCCCGGGCTCAACCTGGGAACTGCATTCGAAACTGGCAGGCTAGAGTCTTGTAGAGGGGGGTAGAATTCCAGGTGTAGCGGTGAAATGCGTAGAGATCTGGAGGAATACCGGTGGCGAAGGCGGCCCCCTGGACAAAGACTGGCGCTCAGGTGCGAAAGCGTGGGGAGCAAACAGGATTAGATACCCT
+
FGGGGGGGGGGGGGGGGGFGGGGGGGGGGGGGGGGGGGGGGGGFCFGFEEGFGGGGFGCFGGCFGGDGFGGGGGGGGGGGGGGGGGGGGGG:@FFGEGGGGGGGGGGGGGGGGGGFGGGGGGGGGGGGGGGGGGGGGDGFFGGGGGGGGGGGGGFGGGGCGGGGGGFGGGGGFGGDFGFGGG>EC+AECFFGG>EE>:,:<<ECCFDCFDGF5<8.C<7>>FGDEFGDEGG?E><*,C<83FCECCCDBAAC7FF:GGD8>1@CFFFFFFCFFGGGCC@E@FC3A=8FF7=@FFFFF9F8BFEFFGFGFEFDFF9FE8E8FGGGFFDC6=EEEFGFF?C7GGGFGGGGGGGGGFDGGDD>GGGGEGEEGGFEEGGGDGGGFGFFGGGGGGGEFGGF>GGGGGGEGGDGGGCGGGGGGGFFFEFFFGGGGGGCGGGGCCCCC
@sE 332
TGGGGAATATTGCACAATGGGCGCAAGCCTGATGCAGCCATGCCGCATGTGTGAAGAAGGCCTTCGGGTTGTAAAGCACTTTCAGCGGGGAGGAAGGCGGTGAGGTTAATAACCTCATCGATTGACGTTACCCGCAGAAGAAGCACCGGCTAACTCCGTGCCAGCCGCCGCGGTAATACGGAGGGTGCAAGCGCTGATCGGAATTACTGGGCGGAAAGCGCACGCAGGCGGTCGGTCAAGTCGGATGTGAAATCCCCGGGCTCAACCTGGGAACTGCAGTCGAAACTGGCAGGCTGGAGTCTTGTAGAGGGGGGTAGAATTCCTGGTGTAGCGGTGAAATGCGTAGAGAGCTGGAGGAATACCGGTGGCGAAGGCGGCCCCCTGGACAAAGACTGACGCTCAGGTGCGAAAGCGTGGGGGGCAAACAGGATTAGATACCCT
+
FG@EGGGGGGGGFGGGGGGFGGDFCFGGGGGGGACFGGGCCEFGGGGCG6,EFGGGG8CEGG,FFFGGFGG7<CF6FFD?FG<9??BCFG7C:=E<=?FFGGGGGDF?BF<EGGG?DFEGFFGGFFFCGGCA>FEEFGG8C:FFGGFBFF7FFGFFGDCFCCC::*CF7*<?:=8CCGGGGCECG8C8?CC88*;*:?<87DD*+9@FFFG*?/:7>68:11?>>:EDC=E?E3::;<E9?./<9:C?E?AC=>FGEDDCEGGGFFFF>FFGGGFGBF)86<1:;+FE@7F@GF@,<9D88,9B,8CEGF?FFD@,GFDDBB:7FEFDGBECFGFFC+?+EDA??C,EA,FEAFC9E<DF@EEF:B,GGGGGGGGEGF:CCFGGGFFDEGGGGGGEGGGFDGGGGFEGF@EFEGEGDFE<GF<GFFGGFGFGGGGFCCCCC
@sE 333
TGAGGAATATTGGTCAATGGGCGCGAGCCTGAACCAGCCAAGTAGCGCGAAGGATGAAGGCTCTATGGGTCGTAAACTTCTTTTATATGGGAATAAAGTTTTCCACGCGTGGAATTTTGTATGTACCATATGAATAAGGATCGGCTAACTCCGTGCCAGCAGCCGCGGTAATACGGAGGATCCGAGCGTTATCCGGATTTATTGGGTTTAAAGGGAGCGTAGGTGGACAGTTAAGTCAGTTGTGAAAGTTTGCGGCTCAACCGTAAAATTGCAGTTGATACTGGTTGTCTTGAGTACAGTAGAGGTGGGCGGAATTCGTGGTGTAGCGGGTAAATGCTTAGATAGCACGAAGAACTCCGATTGCGAAGGCAGCTCACTGGACTGCAACTGACACTGATGCTCGAAAGTGTGGGTATCAAACAGGATTAGATACCCT
+
EFFGGGGGGGGGGGGGGGGFGGGDGGGGFGGGGGDGGGGGGGGGGGGGGGGGGGFFGFGGG,CCF,CFGGFGGGGGFGGGFFGGGFFGGGGFFGGGGGCAFGFFFGGEGCFGCFCFGGEFGGGGGGGGDFGGGC@FFGFGGDGGGFDFFFFGGGFGGGGGGFFFGGGG@FGGGGGGD@FCFGGGBFCFEGGGGGDG=5=FCF@FC<<FE@CFGF@=>:CBFF',FFE42F@=CFC6C?CFFFF@8B9978CECCE0,.FFEA9CE*CFF6<5F:,@6C=F7CB6,<<EFCCEDE;BEDEE,A44?+>C7FCD=?E8ECDE,GEC57EEC,9FFCGGDECGFFF:,<C7GFEGFCDGGGGGGFFCGEFGGGGGGFGFFGFGGGGGGFEGGFCAEAGGGGEFCGGFFGGGGGGGGGGFE9FGGGGGGGGGFGGCCCCC
@sE 32745
TGAGGAATATTGGTCAATGGACGAGAGTCTGAACCAGCCAAGTAGCGTGAAGGATGACTGCCCTATGGGTTGTAAACTTCTTTTATACGGGAATAAAGTGAGGCACGTGTGCCTTTTTGTATGTACCGTATGAATAAGGATCGGCTAACTCCGTGCCAGCAGCCGCGGTAATACGGAGGATCCGAGCGTTATCCGGATTTATTGGGTTTAAAGGGAGCGTAGGCGGACGCTTAAGTCAGTTGTGAAAGTTTGCGGCTCAACCGTAAAATTGCAGTGGATACTGGGGGGCGTGAGTACAGTAGAGGCAGGCGGAATGCGTGGTGTAGCGGTGAAATGCTTAGATATCACGAAGAACTCCGATTGCGAAGGCAGCTTGCTGGACTGTAACTGACGCTGATGCTCGAAAGTGTGGGTATCAAACAGGATTAGATACCCT
+
FGFGGFFFGFGGGGGGGGABFFGGGGGFGGGGGGGGGGGGGGGEFGGEEGGGGGFFFGFGEFGGF8@DGGEEGGGGGFFCFGGGGGGGGGGGGGGGGFEF<FGGGGGGGEFDGFGFFGGFFGGGGGGGGGGCFFGFCGGG9EFGGGCFGGGGGFGGGGGGGFGGGGGDGGGGC>FGEDG>DCFG1C8FGGF>?FFGGEED@9FFFGB0GGCCCFGF@@CD:BFCGGGGGG/>DDF3<CC<FFCF:@#@EF@+<:DB=EG$CGG;=FGCDFGCG?E#@<FC?GGDC+:,9,AE<GGGGGGFGGFCFDGGGGE;78@+,CDFGGGG>GGDGFE9,AEF,,BDFFFGFCFFFFFC,@7GEFCECEEDGFEGF@GGFF?GGGGGGCGFFEGGGEGGGGGGGGGCGCFFGFGGGGGFFCGFF<FFE9GFGGGFFFD@CCBC
@sE 23566
TGAGGAATATTGGTCAATGGGCGCAGGCCTGAACCAGCCAAGTAGCGTGAAGGATGACTGCCCTATGGGTTGTAAACTTCTTTTATATGGGAATAAAGTTTTCCACGTGTGGAATTTTGTATGTACCATATGAATAAGGATCGGCTAACTCCGTGCCAGCAGCCGCGGTAATACGGAGGATCCGAGCGTTATCCGGATTTATGGGGTTTAAAGGGAGCGTAGGTGGACAGTTAAGTCAGTTGTGAAAGTTTGCGGCTCAACCGTAAAATTGCAGTTGATACTGGCTGTCTTGAGTACAGTAGAGGTGGGCGGAATTCGTGGTGTAGCGGTGAAATGCTTAGATATCACGAAGAACTCCGATTGCGAAGGCAGCTCACTGGACTGCAACTGACACTGATGCTCGAAAGTGTGGGTATCAAACAGGATTAGATACCCT
+
AFGGGGGGGFGGGGGGGGGGGGGGGGGGGGGGGGGGGGGGGGGGGGEFGEGFGGGGGGEGGGGGGGFGGGGGGGGGGGGGGGGGGGGGGGGGGGGGGGGGGGGGEFGGGGGGGGGGGFGGEFGGFGGCFGGGGGGGGGCFFFDGGGDGGFGDF<+CFFGGGGG@CEGGEEEF,FCCBFGGEEGF33@:FFG>GGGEGGG&FD#FFCGGGG;FFGG>GFGBDFGGFBFF@EGGGGGEGFGGDC+/AEADDFEFDGEBGGGBFF8DDEF=EFFGFF9GEC8FCGGGDFFC,??A;FCFGFE<GGGFGGGDFEFCGGGGGE7GGEGDFGGGGGFEEDFFCEADCDDFFGFFFEBCEGGG@GGGGFGGFFFGFEGGGGGFCFFDEGFGFGFGGGGGFGGFGGGFGGGGFFFGGGGGGGFGGGFFGGGGGGGFF8CCBCCC
@sE 27050
TGGGGAATATTGCACAATGGGCGCAAGCCTGATGCAGCCATGCCGCGTGTGTGAAGAAGGCCTTCGGGTTGTAAAGCACTTTCAGCGGGGAGGAAGGCGATAAGGTTAATAACATCATCGATTGACGTTACCCGCAGAAGAAGCACCGGCTAAATCCGTGCCAGCAGCCGCGGTAATACGGAGGGTGCAAGCGTTAATCGGAATTACTGGGCGGAAAGCGCACGCAGGCGGGCTGTCAAGTCGGATGTGAAATCCCCGGGCTCAACCTGGGAACTGCATTCGAAACTGGCAGGCTAGAGTCTTGTAGAGGGGGGTAGAATTCCAGGTGTAGCGGTGAAATGCGTAGAGATCTGGAGGAATACCGGTGGCGAAGGCGGCCCCCTGGACAAAGACTGACGCTCAGGTGCGAAAGCGTGGGGAGCAAACAGGATTAGATACCCT
+
CF<FF@FGGGGFGGGGGGGACFGGGGGGGCGGGFGGGGGGGGGGGGGGGGGGGGFGGGFGGGCGGGGGFGEGFGGCFGGGG9EFG9CGGGGG:CFFGGGGEGGGGBFGGFG<F,@>AAEFGG9BFGEEFGGFGGED@FGFGGG@F,DFGGG7>,@FGGCDC<C@:FGFGGGEE*<C9,CFFCEG8AG+CE?>E885=:CFGGGF>9FFG95>E#+8:3C:/75>)=EECEG,GDFC@FFB<FCCCCC@GFC;<C>9F:FDG>CCFGFGCCC:?=>@8,8GCC3788EFBEEFDDFFF9FCD?FD9GGGGGGFF;GGE>9GGF:@AFC@8)FCFFGFF?CGGGGGGFGFBFF,GGDGGFFGFDGGGGFFDFGGGGGGGGCGGGGGGGGGGGGFEEGGGGGCFGGGGGGGGGGGGGGGDGGFGFEEGGFGGGGGGGGGCCCCC
@sE 337
TGGGGAATATTGCACAATGGGCGCAAGCCTGATGCAGCCATGCCGCGTGTGTGAAGAAGGCCTTCGGGTTGTAAAGCACTTTCAGCGGGGAGGAAGGCGATAAGGTTAATAACCTCATCGATTGACGTTACCCGCAGAAGAAGCACAGGCTAACTCCGTGCCAGCAGCAGCGGTAATACGGAGGATCCGCGCGTTATCCGGATTTATTGGGTTTAACGGGAGCGTAGGCGGACGCTTAAGTCAGTTGTGAAGGTTTGCGGCTCAACCGTAAAATTGCAGTTGATACTGGGTGTCTTGAGTACAGTAGAGGCAGGCGGAATTCGTGGTGTAGCGGTGAAATGCTTAGAGATCACGAAGAACTCCGATTGCGAAGGCAGCTTGCCGGACTGTAACTGACGCTGATGCTCGAAAGTGTGGGTATCAAACAGGATTAGATACCCT
+
CFFGGGGGGGGCGGGGGGGGGGGGGGGGGEDGFFGGGGGCCEFGGGGCEFGGGGGECEFFGGGFGGGGG7FFFGGFFFGGFF?F9BGGEGGGGGEEEFGGGC@FEADDFFE<DB<D3FFGGD,@9F73+@:,FCC7FFGC8CCCGG,,>FC7::>FCE1CFFBAC8:C,=:87CEGG9,:FCCC*,<8<*BC?:?**3<ED32;+9C9:FF/A8+=9B986DCDF5C47CE><B9025<=7C9FEE@8@74#@<<>G>D@/-27F1:F47E9E9CF:38D9>,=8?CFDE4A:28FGFGGFFD;FD<,GEF=8DGFFDDECB=FEEE=8>DEFFEC4FA,CE?GGF@<DDCFDGGGGGGGFEGGGCGDFGFEFEE<8F7F>GCGGGGFGGFF@,GEGFFGGGEF8CEF<AGGGGGFFDAE,GFFFEGGGGGGGGGFCCCCC
@sE 34286
TGGGGAATATTGCACAATGGAGGAAACTCTGATGCAGCGACGCCGCGTGAGTGAAGAAGTAATTCGTTATGTAAAGCTCTATCAGCAGGGAAGATAGTGACGGTACCTGACTAAGAAGCTCCGGCTAAATACGTGCCAGCAGCCGCGGTAATACGTATGGAGCAAGCGTTATCCGGATTTACTGGGTGTAAAGGGAGTGTAGGTGGCATCACAAGTCAGAAGTGAAAGCCCGGGGCTCAACCCCGGGACTGCTTTTGAAACTGTGGAGCTGGAGTGCAGGAGAGGCAAGTGGAATGCCTAGTGTAGCGGTGAAATGCGTAGATATTAGGAGGAACACCAGTGGCGAAGGCGGCTTACTGGACGGTAACTGACGTTGAGGCTCGAAAGCGTGGGGAGCAAACAGGATTAGATACCCT
+
EFGGGGGGGGGGGGGGGGGGGGGGGGGGGGGGGGGGGGEGGGGGGGG:CFGGGGGFFGGGGGFGGG=FFGGGGGGGGGGGGGGGGGGGGGGGGCFEFGGGGGGGGGGGGGGGGGGGGGGGGGGGGGGGGGGGGGGGGGGGGFFGGGGGGGGGGGGG>FC8FC@CFFGGEEFGGGG6FCFAFGF<A4;CC<CF=G>=C1CFFFECCFCFE<D<FF=FGECF?GF>7F=FGGEGGGG@5EFGFCGGFCF>DD@?FGG<F=A;8FFGFE,GFFGGFGGFFGFFFFCFC9FFED;F9EC,>,8GFF>+5FEGFFC,,FFF7EFGFDFFFFFGFEFFGFFCE@FC:GDGF@EGGGGGGGGCGGGGGGGGGGGGGGGGGGGGGGGDFDGFC7GGGFCGGFFEEEFFGFGFGGGGGGGCCCCC
@sE 36993
TGGGGAATACTGCACAATGGAGGAAACTCTGATGCAGCGACGCCGCGTGAGTGAAGAAGTAATTCGTTATGTAAAGCTCTATCAGCAGGGAAGATAGTGACGGTACCTGACTAAGAGGCTCCGGCTAAATACGTGCCAGCAGCCGCGGTAATACGTATGGAGCAAGCGTTATCCGGATTTACTGGGTGTAAAGGGAGTGTAGGTGGCATCACAAGTCAGAAGTGAAAGCCCGGGGCTCAACCCCGGGACTGCTTTTGAAACTGTGGAGCTGGAGTGCAGGAGAGGCAAGTGGAATTCCTAGTGTAGCGGTGAAATGCGTAGATATTAGGAGGAACACCAGTGGCGAAGGCGGCTTGCTGGACTGTAACTGACACTGAGGCTCGAAAGCGTGGGGAGCAAACAGGATTAGATACCCT
+
EGGGGGGGFGGGGGGGGGGFGECFGGGFGGGGFFGGGGECGGGGGGG@CFEGGEF<EFGGGGGGGGFGGGGGGGGGGGGGGGGGGDGGGGFGGGCFGGFGGGGGGGGGGGGGGGGGGGDGFGDEGGGGGFCGFFGFGGGGGGGGGGDGGG7=DFFFGGFCFGGF@GGGGGC<GG?GGGDGGGGFFF;EFCFF>G@CEC?FCCFGGGDGFGGG;<FFE6BGFECFEFFCEEEEGGGCD<GFFGGEGGGFFGFEFGGGGFD;GFFFFF?@FFFEDGGFCFGGFGCFECFGGFGEEEE8GF@DF,EB5GGFAFFAC@EGCGFGGEEGGGGFFEFE@C8FFCECBCGFFC,GEEFGGGGFCFFFGFGGGGFFFGGFCEGGGGGGGGGFGEGGGGGGGGGGGFGFGGGGGDGGGGGCCCCC
@sE 28971
TGGGGAATATTGCACAATGGGCGAAAGCCTGATGCAGCCATGCCGCGTGTGTGAAGAAGGCCTTCGGGTTGTAAAGCACTTTCAGCGGGGAGGAAGGCGTTAAGGTTAATAACCTTGGCGATTGACGTTACCCGCAGAAGAAGCACCGGCTAACTCCGTGCCAGCAGCCGCGGTAATACGGCGGGTGCAAGCGTTAATCGGAATTACTGGGCGTAAAGCGCACGCAGGCGGTCTGTCAAGTCGGATGTGAAATCCCCGGGCTCAACCTGGGAACTGCATTCGAAACTGGCAGGCTAGAGTCTTGTAGAGGGGGGTAGAATTCCAGGTGTAGCGGTGAAATGCGTAGAGATCTGGAGGAATACCGGTGGCGAAGGCGGCCCCCTGGACAAAGACTGACGCTCAGGTGCGAAAGCGTGGGGAGCAAACAGGATTAGATACCCT
+
EFGGGGGGGGGGGGGGGGGGGFGGGGGGGGGGGGGGGGGGFFFGGGGGG7FFGGGGGGDFGFFFGGGGCGGGGGGGGGGFGGGFGGDGGGGGGGFCG?BCFGFGGGGGGGGGFGGFGGGD7FCD>>FGGGGGGEECGGGGGGGGFGGGDDEGGGGGGGGGGGGCFCBFFEEG7*<:FFGG:5*?E*C*<CFFGECCFGEFAECFC9FGEAEGGC?C>>ADBDGE=**55FFC?EG>?FEGEGGEFFC:CC99=@F8EGDEEC.GBC:CGFGF8FB@0:?C4FCA<C?FBCF>D=C3@0F@,DGGD=F>GFGGFFFEE8FFGGECGGFFEBEGGGGE9EFGGGFGGFCFEGGGDGGGFGGGGFEFGGGGGGGFFGFGECCF98GGGGGGFFGGGGEEEF8GCFGGEGGFFC7GFEFGFFFFGGGGEFGGGFGGGGGGCCCCC
@sE 37874
TGAGGAATATTGGTCAATGGGCGAGAGCCTGAACCAGCCAAGTAGCGTGAAGGATGAAGGCTCTATGGGTCGTAAACTTCTTTTATATGGGAATAAAGTTTTCCACGTGTGGAATTTTGTATGTACCATATGAATAAGGATCGGCTAACTCCGTGCCAGCAGCCGCGGTAATACGGAGGATCCGAGAGTTATCCGGATTTATTGGGTTTAAAGGGAGCATAGGTGGATTGTTAAGTCAGTTGTGAAAGTTTGCGGCTCAACCGTAAAATTGCAGTTGAAACTGGCAGTCTTGAGTACAGTAGAGGTGGGCGGAATTCGTGGTGTAGCGGTGAAATGCTTAGATATCACGAAGCACTCCGATTGCGAAGGCAGCCTGCTGGACTGTAACTGACGCTGATGCTCGAAAGTGGGGGTATCAAACAGGATTAGATACCCT
+
CFGGGGFGF<@FFGGFFGGGCFGGGGCGFFFGGGGGGGFFDDGGGGG@BEDFGGGCEGFFGGC,E<FGCFGGGGGGFGGCEGGGGG<FGGEFGG@EFGFEFGFGFCFGGFGGGGDGGGGGGFFGGGGF,AF?EFGGGG9EFD:BFFGGGACFGFCEFGGGAFDF7CE+3:FFGGGGGGGCEG:47>*/FFF1@>:CE?FG0=CFCCFG>FFG9:E:8B:A9EFE;=ACBECC;9GFCCEFCF9C@<CFEGFGFCEEE5>GDFGFAEGGFGGF<EAG4FCF8<GFFEFE9F<A+EE<,9FFF?8CC=FFB8@9>@+>GFFCE<EE=@,FFFEA,<BGFFF?A,GFFCEGFAFFC88,7FF7>DGFFGGGEFEEDGF9GGGGGGGGGGGGGEGGF9GGCGFAC>GFCE@C@,GFFGGFFGGGGGGGGGGFEDGCCCCC
@sE 342
TGGGGAATATTGCACAATGGGCGCAAGCCTGATGCAGCCATGCCGCGTGTGTGAAGAAGGCCTTCGGGTTGTAAAGCACTTTCAGCGGGGAGGAAGGCGGTGAGGTTAATAACCTCATCGATTGACGTTACCCGCAGAAGAAGCACCGGCTAACTCCGTGCCAGCAGCCGCGGTAATACGGAGGGTGCAAGCGTTAATCGGAATTACTGGGCGTAAAGCGCACGCAGGCGGTCTGTCAAGTCGGATGTGATATCCCCGGGCTCAACCTGGGAACTGCATTCGAAACTGGCAGGCTAGAGTCTTGTAGAGGGGGGTAGAATTCCAGGTGTAGCGGTGAAATGCGTAGAGATCTGGAGGAATACCGGTGGCGAAGGCGGCCCCCTGGACAAAGACTGACGCTCAGGTGCGAAAGCGTGGGGAGCAAACAGGATTAGATACCCT
+
FFGGGGGGGGGGGGGGGGGGGGDGGGGGGGGGGGGGGGGGGGGGGGGGGGGGGGGGGGGGGGFGGGEGFGGGGGGGGGGGFGGGGGGGGGEGGGGGGGGGGGGGGGGDGFFGGFAEGGGGGGGGGGGGGGGGGGGGGGGGGGGGGGGGGGDCEFGGGGGGGCFGGGGGFEGGGGGGGGGGDGGGGEGDGGDFG?7ECGGG3*CC:@GFFGGGG5*7:<CBBFGGFFGDGGGFEGFCCFGGCFGGB<EFFF$0?GGG@F@6F/F:FEEFFDFE@;EFFFBF#F2?CGGGGFGF==@9GFGGDGGGFGGGGGGGGGFDGFEEEFGGGGFEB8GGGGGFGEC?C?FDDFFEB9GGGGFFGFDF>+:FFCGGGGGEGGDGGFGGGGGFGGGGGGDCGGGEGGF<DFGFGGGGGGEGGGGGGGGDGGGGGGGGGDGGGGGGCCCCC
@sE 26345
TGGGGAATATTGCACAATGGGGGAAACCTTGATGCAGCGACGCCGCGTGAAGGAAGAAGTATCTCGGTATGTAAACTTCTATCAGCAGGGAAGATAATGACGGTACCTGACTAAGAAGCCCCGGCTAACTACGTGCCAGCAGCCGCGGTAATACGTAGGGGGCAAGCGTTATCCGGATTTACTGGGTGGAAAGGGAGCGTAGACGGCGCAGCAAGTCTGATGTGAAAGGCCGGGGCTTAACCCCTGGACTGCATTGGAAAATGCTGTGCTTGAGGGCCGGAGGGGTAAGCGGAATTCCTAGTGTAGCGGTGAAATGCGTAGATATTAGGAGGAACACCAGTGGCGAAGGCGGCTTACTGGACGGTAACTGACGTTGAGGCTCGAAAGCGTGGGGAGCAAACAGGATTAGATACCCT
+
FGGGGGGGGGGGGGGGGFGGGGGGGGGGGGGGGGGGGGEGGGGGGGGCFEGGGGGGGFFFCCFGGGGGGGGGGGFGGGGGGFCFCGGGGEFGGGDFGGFGGEGGGGGEGGGGGGGCFGGGGGGDGDG=EFEGG,>F@>FCFCEGGD8F<FCFFFDGFCEEG>F7FFECFEGF?<=:BCFF$?CF8G721/?<7CC?:CC8G8C@5C5C<#7D<D?/:<D=FCC?DGFFG=#F@8E07GFF@@GGFCFEFGFD3@<F@7:9$=F3FB#B@ACA=CC>+GGGGFGGFB+=EGEEF=9FFDGGGGCDFGEFFFFC,FGGFEGFF9,9FFEFF9GF7F<DFFFGGFC,9B,GECFEAFFC8GEC@GGGGGFC7FGEGGEF<GGGGGGGGDGGGGGGGGGGGGFFEFGGGGGGGGGCCCCC
@sE 23022
TGGGGAATATTGGTCAATGGACGAGAGTCTGAACCAGCCAAGTAGCGTGAAGGATGACTGCCCTATGGGTTGTAAACTTCTTTTATACGGGAATAAAGTGAGGCACGTGTGCCTTTTTGTATGTACCGTATGAATAAGGATCGGCTAACTCCGTGCCAGCAGCCGCGGTAATACGTAGGGGGCAAGCGTTATCCGGATTTACTGGGTGTAAAGGGAGCGTAGACGGCGCAGCAAGTCTGATGTGAAAGGCAGGGGCTTAACCCCTGGACTGCATTGGAAACTGCTGTGCTTGAGTGCCGGAGGGGTAAGCGGAATGCCTAGTGTAGCGGTGAAATGCGTAGATATTAGGAGGAACACCAGTGGCGAAGGCGGCTTACTGGACGGTAACTGACGTTGAGGCTCGAAAGCGTGGGGAGCAAACAGGATTAGATACCCT
+
FGGGGGGGGGGFGGGGGGGGGGGGEGGCF9FGGGGGGGFA@FCFGGGGGGGGDGGGGGFCEGFFGEGGFGGGGGGGGGGGGGGGGGGGGCGGGGGFGDEGFFCGGGGGGGGGGGGGGGGGGGGGGGGGGGGGGGGGGGEEDEFEEFGGGGGGDFGDGGFGGGFGGGGGGGC:BFG:<FECGGF@GGGEG@FGCGGEECFGGFFGFG&F>C,FCE@=FFGD?FD1GDC:;=C:CFF;G>CCFGGFGGGFFDFFFGGGGGFCEGFDFGGFFGGF?FGFFF?=GFFB<FGGFDFGDGGGGGGGGGGGFGFCED@=4,,@GC@CFFC==CC?<CF<FFDGGGGGF=,FGGGGFEEAEFGGFE8GDGGGGFDGGGGGGGGGGGGGGGGGCGGGGGGGGGGGGFF<D>FFFEGGGGGGGGFGGFGGGGGGGFGGGGGCCCCC
@sE 345
TGGGGAATATTGCACAATGGGCGCAAGCCTGATGCAGCCATGCCGCGTGTGTGAAGAAGGCCTTCGGGTTGTAAAGCACTTTCAGCGGGGAGGAAGGCGGTGAGGTTAATAACCTCATCGATTGACGTTACCCGCAGAAGAAGCACCGGCTAACTCCGTGCCAGCAGCCGCGGCAATACGGAGGGGGCAAGCGTTAATCGGAATTACTGGGCGTAAAGCGCACGCAGGCGGTCTGTCAAGTCGGATGTGAAAGCCCCGGGCTCAACCTGGGAACTGCATTCGAAACTGGCAGGCTAGAGTCTTGTAGAGGGGGGTAGAATTCCAGGTGTAGCGGTGAAATGCGTAGAGATCTGGAGGAATACCGGTGGCGAAGGCGGCCCCCTGGACAAAGACTGACGCTCAGGTGCGAAAGCGTGGGGAGCAAACAGGATTAGATACCCT
+
FGGGGGGGGGGGGGGGGGG8EGGGGGGGGGGGGGGGGGGGFGGGGGGGGFFGGGGFGGGGGGFGGGGGFGGGGGGFGDGGGGGGGGGGGGCGGGGGEGGGGGGGGGGGGFGGGGFCFGGGGEFGGGGGGGGGGGGGGGF:FGGGGFCC7FGGGGGGGGFFGG@FGFFFGCGGGECFFGGGD8::?*22:8CDE*:?=ECFCG>FFF+<@6>EC*:)2<E@>9:DDEE':F>.;2A41<<F966C?9C@FF:*#FAEFG?8:FC=@;D>CEFB>FB9A@,<<CC3;2?GFF3<C,E<A8F89D>;AGGGGGGGFE=CGDGGE>?8GGFC=FGECCEE,B@:E6GGFGFGFDFFGFC?BEFEF:GFEGEFCFF7FFCFEGGGGFFGGGGGFFGFGGGGGGDGGGGGGGGFFF:FGGGGGGGFGGGFFCFGGGGGFFFFCCCCC
@sE 346
TGGGGAATATTGCACAATGGAGGAAACTCTGATGCAGCGACGCCGCGTGAGTGAAGAAGTAATTCGTTATGTAAAGCTCTATCAGCAGGGAAGATAGTGACGGTACCTGACTAAGAAGCTCCGGCTAAATACGTGCCAGCAGCCGCGGTACTACGTATGGAGCAAGCGTTATCCGGATTTACTGGGTGTAAAGGGAGTGTAGGTGGCATCACAAGTCAGAAGTGAAAGCCCGGGGCTCAACCCCGGGACTGCTTTTGAAACTGTGGAGCTGGAGTGCAGGAGAGGCAAGTGGAATTCCTAGTGTAGCGGTGAAATGCGTAGATATTAGGAGGAACACCAGTGGCGAAGGCGGCTTGCTGGACTGTAACTGACACTGAGGCTCGAAAGCGTGGGGAGCAAACAGGATTAGATACCCT
+
FFFGGGGGGGGGGGGGGGGGGGGGGGGGGGGGGGGGGGGGGGGGGGGFGGEGGGGGGFGFGGGGGGFGGGGEFGGGGGGGGGGGGGGFFGGGGGGGCFGGFGGGGGGGGF8EFFGGGGGGGGGGGGCGGGGGGGCF=DFGFGGDDGGDGG+>FDFFFCFGGFG@FGFEG7C:BFEGGCFCFF>CFG@:-9;5?CG/CEC9C>F<FF:@FCF9=<?;38F=C@;FFFGFGE@GGGGF8GGGGGG<FDEFFFFDCCFF?DFDFEFGFD@FFFGFBGGFGFEB,CAFE8GGFGGGGGGGE=E?GFGGFGGFGGFGFFFC8E<GFDFFGGGCGGGFBC@:,8FCFDGGGGGGGGGGFFFGGFGFFGGGGGGGGGGEFGGGGGGFGGGGGGGEEGGGGGGGGGGFGGGGGGGGGGGCCCCC
@sE 347
TGGGGAATATTGCACAATGGAGGAAACTCTGATGCAGCGACGCCGCGTGAGTGAAGAAGTAATTCGTTATGTAAAGCTCTATCAGCAGGGAAGATAGTGACGGTACCTGACTAAGAAGCTCCGGCTAAATACGTGCCAGCAGCCGCGGTAATACGTATGGAGCAAGCGTTATCCGGATTTACTGGGTGTACAGGGAGTGTAGGTGGCATCACAAGTCTGAAGTGAAAGCCCGTGGCTCAACCCCGGGACTGCTGTTGAAACTGTGGAGCTGGAGTGCAGGGGAGGCAAGGGGAATTCCTAGTGTAGCGGTGAAATGCGTAGATATTAGGAGGAACACCAGTGGCGAAGGCGGCTTTCTGGACGATGACTGACGTTGAGGCTCGAAAGCGTGGGGAGCAAACAGGATTAGATACCCT
+
@AEFGCEGGFFGCGGGGFCFFEEGGGFGGGGGCFGFFE7CFGE7FGG@FECGGGGFGFF6CF<F,CCF,FCFFGGCGFGGGGFFFF,??C7EF<<EE9EEFGDE7F<F9EFEFEGGFGGFGAC>@EDFCGGGGDF8FD>=FG@FGGGGE:FFGGF<B,D@FGCFFGGEF*11<?EG*<*?F;7C7F8GC:,6?CC*:1/FFDFC@7<=F1?9B231#:;;88A2F#9=C@5@#:8:GF@CEFD,$@><,3:?:?E;=CDDGGGGFF<E@8F81FD?+>64,5>4?444,,,=D>E=8,@CEGGEAF>GFGGGEF=>D<FFF=BAC9<DFE9EBCFCFE4EGEDGGGEFF+AC,,GFEB:ED,FDFGGFEDFCF<FEDGGGGGGGFCF@FFEFGGGFAEFFFFFGGGGGGCGCCCCC
@sE 37709
TGAGGAATATTGGTCAATGGGCGAGAGCCTGAACCAGCCAAGTCGCGTGAAGGATGAAGGATCTATGGTTCGTAAACTTCTTTTATAGGGGAATAAAGTGCGGGACGTGTCCTGTTTTGTATGTACCCTATGAATAAGGATCGGCTAACTCCGTGCCAGCAGCCGCGGTAATACGGAGGATCCGAGCGTTATCCGGATTTATTGGGTTTAAAGGGTGCGTAGGTGGTTTTTTAAGTCAGCGGTGAAAGTTTGTGGCTCAACCATAAAATTGCCGTTGAAACTGGAAGACTTGAGTATGTTTGAGGTAGGCGGAATGCGGGGTGTAGCGGTGAAATGCATAGATATCACGCAGAACTCCAATTGCGAAGGCAGCTTACTAAACCATAACTGACACTGAAGCACGAAAGCGTGGGGATCAAACAGGATTAGATACCCT
+
DFGGGGGGGGGGGGGGGGGFGGGGGGGGGFGGGGGGGGGGGGGGGGGFEGGGGGCGGGFGF,EFEEGGFGGGGGGGGGGGAFFFCFGGGCGFCFFGGGGGGGGGGGGFGGGGGFFGGGG<CGGGFGGGGGGGGGGGGGFC>BFEGGEDGFGFGGFGGGFFGGGGGGGGGGGGFFFGCEGFGFGFFGGGGGG>F??G8?F?GFGFFFFC7FEFCG<5G3:5)CFCC;;;AFFCC?EBGCCGFCCDAF9FGFBFGGG>E8FFCFEF<BFFF<<6FE;E@:<ECFFFEFB,GGF@@C9,,F9FF?FEGGCEGE@=++C=B8+,ABE8=GEEEFE@?DFFEC<,,4,,C@BGDGGGFECDCGGGGGEFGFFGGGGGGEDFFGGGCGGGGGGGGGGGGGGGGGGGFCFF@CGGGGGGGGGGGGFEGGFGGGDFGGFA-C@C
@sE 31468
TGGGGAATATTGCACAATGGGCGCAAGCCTGATGCAGCCATGCCGCGTGTGTGAAGAAGGCCTTCGGGTTGTAAAGCACTTTCAGCGGGGAGGAAGGCGGTGAGGTTAATAACCTCATCGATTGACGTTACCCGCAGAAGAAGCACCGGCTAACTCCGTGCCAGCAGCCGCGGTAATACGGAGGGTGCAAGCGTTAGTCGGAATTACTGGGCGTAAAGCGCACGCAGGCGGTCTGTCAAGTCGGATGTGAAATCCCCGGGCTCAACCTGGGAACTGCATTCGAAACTGGCAGGCTAGAGTCTTGTAGAGGGGGGTAGAATGCCAGGTGTAGCGGTGAAATGCGTAGAGATCTGGAGGAATACCGGTGGCGAAGGCGGCCCCCTGGACAAAGACTGACGCTCAGGTGCGAAAGCGTGGGGAGCAAACAGGATTAGATACCCT
+
EFG<CB@8EFGGGGGGGGGFCFGGGGGGGFGGFGGGGGFGGGGGGGGF>BFGGCFGFCCCFFCFGGGGEGDFGGFDFGGGGGGGGGGGGGB+:FFFGGGGGGC@FFGCGGFGGGGFGGGGCFF7FFGGGBC,@FC7B:F:?FFGGGF:EGG@FGGGGGDGDFGGGGFGGDEE<BC@FFFGD:1:*1**<<9*?882::<>5CA16A:FFGG<E8::C@<9>FGG=<E5::DC>5CC>7GFFGGFC?F9FG=9F<CFFCECFD:FD,FED<@7<83C?GFGCGGFGGGGFGFFB,C,@+B,<GGFFDFFCC6GEE9AE9=@,F8GECGECADEFGFDFEGGGGGFDA;FEFAGGGGGGGFB=C:?GGGGCGFEGE@EGGEGFFEFGGGGGGFE7GGEGGGGEGFFFGGFCECGEF@GFFGFFGGGGGGGGGF9GGGGCCCCC
@sE 350
TGGGGAATATTGCACAATGGAGGAAACTCTGATGCAGCGACGCCGCGTGAGTGAAGAAGTAATTCGTTATGTAAAGCTCTATCAGCAGGGAAGATAGTGACGGTACCTGACTAAGAAGCTCCGGCTAAATACGTGCCAGCAGCCGCGGTAATACGTATGGAGCAAGCGTTATCCGGATTTACTGGGCGTAAAGGGAGTGTAGGTGGCATCACAAGTCAGAGTTGAAAGCCCGGGGCTCAACCCCGGGACTGCATTGGAAACTATGTAACTAGAGTGTCGGAGAGGTAAGCGGAATTCCTAGTGTAGTGGTGAAATGCGTAGATATTAGGAGGAACACCAGTGGCGAAGGCGGCTTACTGGACGATCACTGACGTTGAGGCTCGAAAGCGTGGGGAGCAAACAGGATTAGATACCCT
+
D@FFGFE@<FGGGGGGGGFFFGGGGGGFGEGGGGGGGGGGGGGGGGGFFGGGGFGGFGGFGGCFEGCCFGEFGFGGGGGCF9EFGGGGFGGGGFGCEFCGGGGGGGGGGGGFGGGGG8F,88?FEFEFGFGGGGGGGGG<FEFGEGGGGGGFGFFBDFFGGF@FE:CFF7FFDFGGEFGGG@FG@F,=<4C>5<FEC3F2@;<>F72='2<8F<::,6C2@%=:.>EBG>EDFEGF-8E57@>/;F>87=@FGFD@67@CFF<,<B<<<?5=BEEDGGGGGF;FF8?:FDC4,89FGGGFGFDD0FGGGGFF@EFEDC,FB=<FGGGGFFFF@C@C,FFFBEECFCCCGEGGFGGGGGGGFCFFA9GGGGGGGGFGGGEB,DGGECGGGGGFFEFGGFEFFEGGGFGGGGGCCCCC
@sE 21580
TGAGGAATATTGGTCAATGGGCGAGAGCCTGAACCAGCCAAGTAGCGTGAAGGATGAAGGCTCTATGGGTCGTAAACCTCTTTTATATGGGAATAAAGTTTTCCACGTGTGGAATTTTGTATGTACCATATGAATAAGGATCGGCTAACTCCGTGCCAGCAGCCGCGGTAATACGGAGGATCCGAGCGTTATCCGGATTTATTGGGTTTAAAGGGAGCGTAGGTGGACAGTTAAGTCAGTTGTGAAAGTTTGCGGCTCAACCGTAAAATTGCAGTTGATACTGGCTGTCTTGAGTACAGTAGAGGTGGGCGGAATTCGTGGTGTAGCGGTGAAATGCTTAGATATCACGAAGAACTCCGATTGCGAGGGCAGCTCACTGGACTGCAACTGACACTGATGCTCGAAAGTGTGGGTATCAAACAGGATTAGATACCCT
+
FGGGGGGGGFGGGGGGGGGAFGGDGGGGGGGGGGGGGGGGGGGGGGGCGGGGGGGGGGGGGFGGCGGGGGGGGFGGGGGGCFGGGGGFGGGGGGGFGGGGGGGGGGGGGCGDGFC,FCGGGGGGGFGGGGFGGGGGGGGGGGGGB@CDGFGGGF7FGGGGGGGGGGEGGGFGGG>F;@FG8FCD><@;FGGGGGGGGG>FF>CFGGFG7F:CEF?FGFCE?@ECGGEAFD:CCFG2FGGFGFCDGFEFF=EFFGDDC8FB0EE:F>FGGFFEFA#FCFGCFFFB,DGFDFCCFFFFGFFGGF>DGGDEGGGGFDFGGGFGGGGGFEEGGFGGFGFFCF@GGGGGFFEGGFGFFB7F?7GGGEC+GFGFGGGGFGGGCFGGGGGGFFFGGFFEGFGFGGGGFDGGF?GGGGGFEF<9GGGFGFFGGGFFCC@CCCAB
@sE 352
TGGGGAATATTGCACAATGGGCGCAAGCCTGATGCAGCCATGCCGCGTGTGTGAAGAAGGCCTTCGGGTTGTAAAGCACTTTCAGCGGGGAGGAAGGCGGTGAGGTTAATAACCTCATCGATTGACGTTACCCGAAGAAGAAGCACCGGCTAACTCCGTGCCAGCAGCCGCGGTAATACGGAGGGTGCAAGCGTTAATCGGAATTACTGGGCGTAAAGCGCACGCAGGCGGTCTGGCAAGTCGGACGTGAAATCCCCGGGCTCAACCTGGGAACTGCATTCGAAGCTGGCAGGCTAGAGTCTTGTAGAGGGGGGTAGAATTCCAGGTGTAGCGGTGAAATGCGTAGAGATCTGGAGGAATACCGGTGGCGAAGGCGGCCCCCTGGACAAAGACTGACGCTCAGGTGCGAAAGCGTGGGGAGCAAACAGGATTAGATACCCT
+
FGGGGGGGGGGGGGGGGGGGFGDGGGGGGFGGGGGGGGGGGGGGGGGGGGGGGEGGGG@FGGGCFDFGF:FFFGCFGGGGGGGGGGGGEG+@FGFGGGGGGGGGGDGFDGGGGG<FF<EGGGGGGFECCDGGGG7BFGCGFFD@GGGGGGDGGGGGGGGGGFF@FC<CFEGCEGEGGG9:@EEC:+*2@FGGG;;*:A@CD3EF@9C7+<:FC:C)*6?>BFCDEF87ED7:CFC*@F?<#<9=CDG=7F8?GGDGEC@8:#:C>FF:EFCBE77<2>FE@9<C+?6D<,CFF9<>ADF@<?AGFE>+B@6FFFFAE?@8@,GGFF:6G>GDEDDFA6+FECFGGF=B49GFFEAFFAFFCC7FGFCFCF7DFGGGGF7ECF<CFGGGGFGEGGGFBFCGFFFFGGFE@7GGEFGEFFCCFACFFFAGGF9GFFCDBCCCC
@sE 353
TGGGGAATATTGCACAATGGGCGCAAGCCTGATGCAGCCATGCCGCGTGTGTGAAGAAGGCCTTCGGGTTGTAAAGCACTTTCAGCGGGGAGGAAGGCGATAAGGTTAATAACCTTGGCGATTGACGTTACCCGCAGAAGAAGCACCGGCTAACTCCGTGCCAGCAGCCGCGGTAATACGGAGGGGGCAAGCGTTAATCGGAATTACTGGGCGTAAAGCGCACGCAGGCGGTCTGTCAAGTCGGATGTGAAATCCCCGGGCTCAACCTGGGAACTGCATTCGAAACTGGCAGGGTAGAGGCTTGGAGAGGGGGGTAGAATTCCAGGTGTAGCGGTGAAATGCGTAGAGATCTGGAGGAATACCGGTGGCGAAGGCGGCCCCCTGGACAAAGACTGACGCTCAGGTGCGAAAGCGTGGGGAGCAAACAGGATTAGATACCCT
+
FEFGGGGGGGGGGGGGEGFGGGEGGGGGGFGGFGGGGGFGGFGGGGGGGGGGGGGGGGGGGGGGGFGG,FEFGGFGGGFFFGGFCGGGGGDFEGFGGGGGGDGGGDFCFFGGGGGGFFFCFEGG>FFEDFFFGGGECFGGCFGGFEGCEGGDCEDGC<BFEFAFFCBCEFGGGCGFCGGGG7B8>*:CGDCFGGEEGG,C5<EC+3C(F@8%?::>FAG@7FEGDB#D>E>>CF=-C61GFEFFC;@90@>9CGFEGFG@8,$EFFF:CGAFF=;@39:<8A7<9+FFF<>B,,D@B8=+9F;>,GF>EDFFFEAEG?FGFD?GGGGEE8C>@4=@C:CC=FGFDA,FFF8GFDAFFFFGCGGGGGGFFFGGGGGFEC7GGFEFGGGGGGGFF:GFCGGGGGGGGEGGGGGGGGGGGGGEFFE@<GGGGGFGGFGGCCCCC
@sE 354
TGAGGAATATTGGTCAATGGACGAGAGTCTGAACCAGCCAAGTAGCGTGAAGGATGACTGCCCTATGGGTTGTAAACTTCTTTTATACGGGAATAAAGTGAGGCACGTGTGCCTTTTTGTATGTACCGTATGAATAAGGATCGGCTAACTCCGTGCCAGCAGCCGCGGTAATACGGAGGATCCGAGCGTTATCCGGATTTATTGGGTTTAAAGGGAGGGTAGGTGGATTGTTAAGCCAGTTGTGAAAGTTTGCGGCTCAACCGTAAAATTGCAGTTGAAACTGGCAGTCTTGAGTACAGTAGAGGTGGGCGGAATTCGTGGTGTAGCGGTGAAATGCTTAGATATCACGAAGAACTCCGATTGCGAAGGCAGCTCACTAGACTGTTACTGACACTGATGCTCGAAAGTGTGGGTATCAAACAGGATTAGATACCCT
+
DGGGGGGGGGGGGGGGGGGFGGGGGGGGGGGGGGGGAGGGFGEGGGGGGGGGGGGGGGGGGGGGGFGGGGDFFGGGFGGGGGGGGGGGGGGFDGGGGGGGGGGGGGGGGGGGGGGGGGGGGGGGGGGE@FGGGGGGGGGGFCFDGFGGGGFFEFGCGFGGGGGGGGDGEGCEFFGGGCE8>:FC7>CGGG7,CFG>>EEGCC>GFG:FGG999FE4E#FDDFGCFFCGEGGGGGF9:5DFFGFGFG<D@;@CFC63FCF=CFCFGEGGFFFDCFBFF;FGGFFA,AGF9FEC*FDEGGGFFFFGGCGGFDC4@@@+8DBFGFEBFGEE@9FEGGEEGGGGEAGGFFFFGGGGFFC:7GGGGGGGGGGGGGGGGGGGGGGGGGGGGFGGFGFCFCGGGGGGGGGFFFGGGGGGGGGGGGGGGGGGGGGGGGGCCCCC
@sE 355
TGGGGAATATTGCACGATGGGGGAAACCCTGATGCAGCGACGCCGCGTGAGCGATGAAGTATTTCGGTATGTAAAGCTCTATCAGCAGGGAAGAAAATGACGGTACCTGACTAAGAAGCCCCGGCTAACTACGTGCCAGCAGCCGCGGTAATACGGAGGATCCGAGCGTTATCCGGATTTATTGGGTTTAAAGGGAGCGTAGGCGGACGCTTAAGTGAGTTGTGAAAGTTTGCGGCTCAACCGTAAAATTGCAGTTGATACTGGGCGTCTTGAGTACAGTAGAGGCAGGCGGAATTCGTGGTGTAGCGGTGAAATGCTTAGATATCACGAAGAACTCCGATTGCGAAGGCAGCTTGCTGGACTATAACTGACGCTGATGCTCGAAAGTGTGGGTATCAAACAGGATTAGATACCCT
+
ACFGGEGGGGGGGGGGGEFGGGGGGGGGGGGGGGGGDGGGGGGGGGGGGGCFG@FGFEEFGGG9A=F8EEFGFEF<EFGCFAEFGGFFFGFF7FEFGFFGGGGEGGGFGGGGGGG,?DFFEDE:CFF8,EFFEG7EDC<C:,,84@CGGE@9DF@:BFG*3CF,B5:<<<6*?CEECC,?CE9CFC31E8F76<>5CGDGCDEFEEC?>3;F@E@3#.FE,@+@999?CFDEF@,>8GGFF+539><FDGFDGF>FB;DFCBGGGFFF8EEC;FFGFFFC,,CFB+CGGGFFF=7GGGGFFFGEBFEEBEAEDAFCGEFDC,<GGGGGF?CF@GEF:=A,CFC8FF<E@,GGGGDFGGFFFFFFGCGGDGGGGGGFFGGGGGGGFGGGGFGFCGFGFFCFGGFAFGF<FGFCCCCC
@sE 35966
TGGGGAATATTGCACAATGGGGGAAACCCTGATGCAGCGACGCCGCGTGAGTGAAGAAGTATCTCGGTATGTAAAGCTCTATCAGCAGGGAAGAAGATGACGGTACCTGACTAAGAAGCCCCGGCTAACTACGTGCCAGCAGCCGCGGTAATACGTAGGGGGCAAGCGTTATCCGGAATTACTGGGTGTAAAGGGTGCGTAGGTGGTATGGCAAGTCAGAAGTGAAAACCCAGGGCTTAACTCTGGGACTGCTTTTGAAACTGTCAGACTGGGGTGCAGGAGAGGTAAACGGAATTCCTAGTGTAGCGGTGAAATGCGTAGATATTAGGAGGAACATCAGTGGCGAAGGCGGCTTACTGGACTGAAACTGACACTGAGGCACGAAAGCGTGGGGAGCAAACAGGATTAGATACCCT
+
CEFGGGGGGGGGGGGGGGGDFGGGGGGGGFGGGGGGGGGGGGGGGGGGGGGGGGGGGGGGGGGFFEFCDFFGGFFFFFGGGGGGGGGGGGGGGGGGGFGGGGGGGGGGGGGGGGGGGGGGGGGGGGFGGGGGEFGGGGDG8<<FGGGG7:CFGGGCGGGGGGGGGGGGGG@-FGGGGGFGGG>FGGGGGGCGGGGGGGG5CEGCGGGGGGGGGGGFGFFF2GGGGEGFGGGFFGGEGFGFGGFGGGGFGFFGGGGFGGFFGGGFGFGGGFEGFGGGFGGGFFEEG?GE@GFGFEE8GFGFGFE=5GEGGGFCECCBBC6DGGGGGFGGFFGF<6AEGFCFBEGCGEDGGGGGGGGGGFFFFGGGGGFFGFGFEFGGCGGGGGGFDFGGGGGGGGFEGGFFGGGGGGGGGGGCCCCC
@sE 357
TAGGGAATCTTCGGCAATGGACGAAAGTCTGACCGAGCAACGCCGCGTGAGTGAAGAAGGTTTTCGGATCGTAAAACTCTGTTGTTAGAGAAGAACAAGGATGAGAGTAACTGTTCATCCCTTGACGGTATCTAACCAGAAAGCCACGGCTAACTACGTTCCAGCAGCCGCGGTAACACGTAGGTGGCAAGCGTTGTCCGGATTTATTGGGCGTAAAGCGAGCGCAGGCGGTTTCTTAAGTCTGATGTGAAAGCCCCCGGCTCAACCGGGGAGGGTCATTGGAAACTGGGAGACTTGAGTGCAGAAGAGGAGAGTGGAATTCCATGTGTAGCGGTGAAATGCGTAGATATATGGAGGAACACCAGTGGCGAAGGCGGCTCTCTGGTCTGTAACTGACGCTGAGGCTCGAAAGCGTGGGGAGCAAACAGGATTAGATACCCT
+
GGGGGGGGGGGGGGGGGGGGFGGGGGGGGGGGGGGGCCEGGGGGEGGF:?BEFGGGDFDGGFGGGGGFEGGGGGGGGGGGGGFAFFGFGGGGGGGGCFFG@<FGFFGGGGGGGGGGGGGFGCGGGGEEGGFGGGGG<,:FGFGGCFBCGGGGGGFGGGG,6,,@7EGGFGDG7:EC,?,:FD77<CFFGGGF*44:EGDGGGE7C,?F:C>GE>>BEA77600=7>EE><::CGC?<9C4++'<2<F>CBACGFCEECCDC@+E@CFGGGF88GGC;FAFDD@=F+,BAEFDFFEA?5FE9DFEAFEEFFDE9GCGGGGDFGFGEF=>+BECCFE9EDFGGDF9GGEGGGFGGFFEFGEFEFFFDGDFFFFEGGGGGGGGEGGGGGGGGGGGGGGFGF?GGGGF?GGGGGGGGGGGGFF9GGFGFGGGGGGGGGGGCCCCC
@sE 358
TGGGGAATATTGCACAATGGGCGCAAGCCTGATGCAGCCATGCCGCGTGTGTGAAGAAGGCCTTCGGGTTGTAAAGCACTTTCAGCGGGGAGGAAGGCGATAAGGTTAATAACCTCATCGATTGACGTTACCCGCAGAAGAAGCACCGGCTAACTCCGTGCCAGCAGCCGCGGTAATACGGAGGGTGCAAGCGTTAATCGGAATTACTGGGCGTAAAGCGCACGCAGGCGGTCTGGCAAGTCGGATGTGAAATCCCCGGGCTCAACCTGGGAACTGCATCCGAAACTGGCAGGCTAGAGTCTTGTAGAGGGGGGTAGAAGTCCAGGTGTAGCGGTGAAATGCGTAGAGATCTGGAGGAATACCGGTGGCGAAGGCGGCCCCCTGGACAAAGACTGACGCTCAGGTGCGAAAGCGTGGGGAGCAAACAGGATTAGATACCCT
+
GFGGGGGGGGGFGGGGGGG8FGEGGGGGGFFGGGGGGGGGGGGGGGEFGGGGGGFGGGGGGGGGGGGGGGGGGGGGGGGGGGGGGGGGGGGGGGGGGGGGGGGGGFGGGGGGGGCGGGGGGGGGGGGGGGGGFGGGGGGDFGGCGGGGGDGGGGGGGGGGGGGGGGGGGGGGGGGGGGGGGGGGGEGGCFGGGEEEGC@CDDECA:E9CFGFGCE>CA?7BFGGFFD8:CEDGC0$FCF??DFFGEA8GC:+GGFBGGGFC8:CGFFECGGGGEGF?><<?GEFDC:D<GGGFD<=FEC==8GFGGGEEGDFGGGDEBD8GCEFFDFEEAGECEECA+GFCFFEGGFD=,CGFGFGFGFDEEFAGGDE@F@GGGGFEGGGGGGGGGGGGGGFGGGGGGFGFGGGGECFGFCEEGGGFEFCGGGDFFFGGGFGGGGGCCCCC
@sE 36215
TGGGGAATATTGCACAATGGAGGAAACTCTGATGCAGCGACGCCGCGTGAGTGAAGAAGTAATTCGTTATGTAAAGCTCTATCAGCAGGGAAGATAGTGACGGTACCTGACTAAGAAGCTCCGGCTAAATACGTGCCAGCAGCCGCGGTAATACGTATGGAGCAAGCGTTATCCGGATTTACTGGGTGTAAAGGGAGTGTAGGTGGCATCACAAGTCAGAAGTGAAAGCCCGGGGCTCAACCCCGGGACTGCTTTTGAAACTGTGGAGCTGGAGTGCAGGAGAGGCAAGTGGAATTCCTAGTGTAGCGGTGAAATGCGTAGATATTAGGAGGAACACCAGTGGCGAAGGCGGCTTGCTGGACTGTAACTGACACTGAGGCTCGAAAGCGTGGGGAGCAAACAGGATTAGATACCCT
+
GGGGGGGGGGGGGGGGGGFEGGGGGGGFEGGGGGGGGG:FGGGGGGG@FGGGGGGGGGGGGGCGGECCFGGCEFGGGGGFFAFGGGGG7FGGGFGCBAFFGGGGGGFGGGGGGGGGGGGGGGGGCFEGGGGGGFFCBFGGGGDEGGGGDFGGGGG9C9:FFGG?D1<B>EFCFG9:C,FFFFEF<F/C#3C@=CCFFCCFDCFFFGDGCCFCFGF=CFGGFF9FCEGGGGC?FGGGGF9:GFDEGDDGGGF@8GGF?=@8CGGFGF(FFFFGFGFG8FFFDFAFFEAEFGGFDEC=>EFFGGGC>C=GGFC<:CGF7GFDF><GGGGFFFFEGFGGGGGGGGGFF7DGGGGGGGGGFGGGGGGGGGFFGGGFFGFFDGGGFFEGEGGGFEB6FGGGF9FFFCGGFDGGGGGCCCCC
@sE 39950
TGGGGAATATTGCACAATGGGCGAAAGCCTGATGCAGCCATGCCGCGTGTGTGAAGAAGGCCTTCGGGTTGTAAAGCACTTTCAGCGGGGAGGAAGGCGTTAAGGTTAATAACCTTGGCGATTGACGTTACCCGCAGAAGAAGCACCGGCTAACTCCGTGCCAGCAGCCGCGGTAATACGGAGGGTGCAAGCGTTAATCGGAATTACTGGGCGTAAAGCGCACGCAGGCGGTCTGTCAAGTCGGATGTGAAATCCCCGGGCTCAACCTGGGAACTGCATTCGAAACTGGCAGGCTAGAGTCTTGTAGAGGGGGGTAGAATTCCAGGTGTAGCGGTGAAATGCGTAGAGATCTGGAGGAATACCGGTGGCGAAGGCGGCCCCCTGGACAAAGACTGACGCTCAGGTGCGAAAGCGTGGGGAGCAAACAGGATTAGATACCCT
+
FGGGGGGGGGGGGGGFGGGCGGGGGGGGGG?FGDFGGGGCEFFFFGGFGGGGGGGGGGCFGGEGGGGGGGGGGGFFGGGGGFGFGGDGGGGGGFGGGGGGGGGGGGGGGFFFDGGGFGGGGGGGGGG:FFGGGGGGEGGG<CFFGGGGGGGGGGCFFGGGGCFFGGGGFGGGGGDGFEFGCCGGG+CEFCGFEGGGGFB<AG8F?CG>FGFGG8E>F',9DC@EG?EFGGDC5EG?:FGG1EGGGCGECF8FDGGECGGGGFGFFFD9FGGGGGFG>9EFFGGGG?F@B,EEFACFFBF8AC,CFEF@GGGFGGFGGFFCEEBFGGFF@>E=GGGEF@F+EGGGGGFGGGFFDGFGGFDGFGGGGGDGFFC7GGGEGGGF9EGGGGGGGGGGDGGGGGGGGGGGGGGFGFFFFGGFEGFEFGGGGFFGGFGGGGGGCCCCC
@sE 35758
TGAGGAATATTGGTCAATGGGCGCAGTCCTGAACCAGCCAAGTAGCGTGAAGGATGACTGCCCTATGGGTTGTAAACTTCTTTTATATGGGAATAAAGTTTTCCACGTGTGACATTTTGTATGTACCATATGAATAAGGATCGGCTAACTCCGTGCCAGCAGCCGCGGTAATACGGAGGATCCGAGCGTAATCCGGATTCATTGGGTTTAAAGGGAGCGTAGGTGGACTGTTAAGTCAGTTGTGAAATGTTGCGGCTCAACGGTAAAATTGCAGTTGATATGGGCTGTCTTGAGTACAGTAGAGGTGGGCGGAATTTGTGGTGTAGCGGTGAAATGCTTAGATATCACGAAGAACTCCGATTGCGAAGGCAGCTCACTGGACTGCAACTGGCACTGATGCTCGAAAGTGGGGGTATCAAACAGGATTAGATACCCT
+
FGGCGG8EFGGGGGGGFGG,,CF+@+6;;<FGAC@FFFFDCEFEFFFGFGC<AEG8<CC6FDFEFGGGGGGGE,C<FFCGFDBFAEGCFGGECF,CAFA<?F9F,CFF4BB,,9,E?FE<FEGDEFC<EFDAE?EGG9,:9:BCFE@<,?9EEEFGF,5FF8FF+@FCC>CFGG7<CFG3@7:<:F*>1*5*6F7FGGG@C,33<88=F,<=<C:*1:718@84:2+:4;9=8C<?2&>?@F3,71,,*8>7GDD@+;B3>5,>,,,@7CFA98;C,,@6,44,4,,5,,AE=9FAFE<FECA4?C>+ECF;@=>,CFD8FA7C9E?,DFC,:,E==FF;E=699,F@FDGF<C886,BC@CBFEF@CF,CFCEGFEC<FFC9<,@<@CC,6;BCGFEGGGEFECAEC@,CFC@FEC,DFFAGFB,69FFACCB8<
@sE 21958
TGAGGAATATTGGTCAATGGGCGAGAGCCTGAACCAGCCAAGTAGCGTGAAGGATGAAGGCTCTATGGGTCGTAAACTTCTTTTATATGGGAATAAAGTTTTCCACGTGTGGAATTTTGTATGTACCATATGAATAAGGATCGGCTAACTCCGTGCCAGCAGCCGCGGTAATACGGAGGATCCGAGCGTTATCCGGATTTATTGGGTTTAAAGGGAGCGTAGGTGGATTGTTAAGTCAGTTGTGAAAGTTTGCGGCTCAACCGTAAAATTGCAGTTGAAACTGGCAGTCTTGAGTACAGTAGAGGTGGGCGGAATTCGTGGTGTAGCGGTGAAATGCTTAGATATCACGAAGAACTCCGATTGCGAAGGCAGCTCACTAGACTGTCACTGACACTGATGCTCGAAAGTGTGGGTATCAAACAGGATTAGATACCCT
+
GGGGGGGGGGGFGGGGFAEEGGGGGGGGGCFGGGGGGGGDGGGGGGEBCGFGGGGGGGGGGCFGGGGCFGGCFGGGGGGGGGGGFGFGGGGGGGCFGGGGGGFB9FGGGGGEGGGFGGGGGGGGGFGFGFGGGGGGGGGF@<C@F::FA<DGGGGGGGGGGGFFD>CD@FGGFFGG:FE@:FGFG6@@57=;=CCB=:FFFFGGGGC6808>CFGFG;F>CEFFGGFGGFEC<CG:<:@FC@:EGFFFFD=FGDEDD:9BEGGGGGFFGGCA),E9@@==.FEFFCFCA,59?FDFGGGFECDGEGDFEDFE,BEGED?C@FC@0:@FDFFF<EFCFFGFGGFCGGGGGFBB8C@6,GGEDFGFFAFGFEFF@FFEGFGGGGGGEGGGGFEEFFGGGGGFGGGGFFGGGFGGEEF<FGGEDDFFGFACFCGCC@BC
@sE 363
TGGGGAATATTGCACAATGGGCGCAAGCCTGATGCAGCCATGCCGCGTGTGTGAAGAAGGCCTTCGGGTTGTAAAGCACTTTCAGCGGGGAGGAAGGCGATAAGGTTAATAACCTCATCGATTGACGTTACCCGCAGAAGAAGCACCGGCTAACTCCGTGCCAGCAGCCGCGGTAATACGGAGGGTGCAAGCGTTAATCGGAATTACTGGGCGTAAAGCGCACGCAGGCGGTCTGTCAAGTCGGATGTGAAATCCCCGGGCTCAACCTGGGAACTGCATTCGAAACTGGCAGGCTAGAGTCGTGTAGAGGGGGGTAGAATTCCAGGTGTAGCGGTGAAATGCGTAGAGATCTGGAGGAATACCGGTGGCGAAGGCGGCCCCCTGGACAAAGACTGACGCTCAGGTGCGAAAGCGTGGGGAGCAAACAGGATTAGATACCCT
+
GGGGGCGGGGGGGGGGGGGGGGGGGGGGGGGGGGGGGGGGGGGGGGGGGGGGGGGGGGGGGGGGGGGGGGGGGGGFGGGGGGGGGGEGGGGGGGFGEGGGGGGGGGGGGGGGGGGGGFFGECFGEGGGGGGGGGGGGGGGGGGGGGGCGGGGGGFGGGGGGGGGGDCGGEGDGGGD9F<CE8:CC8:>FDGGGCCEG8<;D*;892<@CEFGG:8819::>0*9@FGF5FF<EGGEGBCF@FEDG>E,@?,CGGF?:F<DC-@0F=GFGGFCFFFC;>@D#AD?<GFFAEAGF8FD@9C=3,CFGFFDGGGGGFEED>9FECD@DFAGC8F+>ADFDEF?EDC,FF@AACGFGGFGFEGGGDGFC?=C@F?:GGGGGGGGGFFFGGGGGFFEDGGGGGGGGGGGGGGGGECEGGGGGGGGGGGFFGGGGGGGGGFGCCCCC
@sE 364
TGAGGAATATTGGTCAATGGGCGAGAGCCTGAACCAGCCAAGTAGCGTGAAGGATGAAGGCTCTATGGGTCGTAAACTTCTTTTATATGGGAATAAAGTTTTCCACGTGTGGAATTTTGTATGTACCATATGAATAAGGATCGGCTAACTCCGTGCCAGCAGCCGCGGTAATACGGAGGATCCGAGCGTTATCCGGATTTATTGGGTTTAAAGGGCGCGTAGGTGGATTGTTAAGTCAGTTGTGAAAGTTTGCGGCTCAACCGTAAAATTGCAGTTGAAACTGGCAGTCGTGAGTACAGTAGAGGTGGGCGCAAGTCGTGGTGTAGCGGTGAAATGCTTAGATATCACGAAGAACTCCGATTGCGAAGGCAGCTCACTAGACTGTTACTGACACTGATGCTCGAAAGTGTGGGTATCAAACAGGATTAGATACCCT
+
BFEGG,FEGAFGGGGGGGG?FGGFGGGGGFGGGGGGGFFFDGGGAEEBFGGGGFGF,CFFGD<CFFGGGGGFFFGGGGGGGGGGGFGGFFGGGGGGGGGFFCGFGGGFGGGCCCDFFGGD9EFFE,CBFGAFFFFGGGGF9<FD7>EGFGGCFG7FGA<FF:BEEGGGGGGGGGGGG@FF?FCC7B>C<FECB3<CGGGCDFGCFFFCGGD9FGF)B9<:+*C;A>#09EA@70<::=FF=>.*9C=CFFCC:E:>*/:FCC79C;GDB35*;,E9@402=8<FGEC8,,9A*<DE?@95,E8FCDGDC@<,,8@BDFFFEFEEAB=E,,C,A,A4,D<GFDF?@GFFCEEGFFEFFDGGGCE@E@@B;,FGFGFEC,FGDGGGGFFECC<GFDGGGFCCGFE<CCGGGGGFF,FAGFEEFFGGE@GCGGGCCC@<
@sE 365
TGAGGAATATTGGTCAATGGGCGAGAGCCTGAACCAGCCAAGTAGCGTGAAGGATGAAGGCTCTATGGGTCGTAAACTTCTTTTATATGGGAATAAAGTTTTCCACGTGTGGAATTTTGTATGTACCATATGAATAAGGATCGGCTAACTCCGTGCCAGCAGCCGCGGTAATACGGAGGATCCGAGCGTTATCCGGATTTATTGGGTTTAAAGGGAGCGTAGGTGGATTGTTAAGTCAGTTGTGAAAGTTTGCGGCTCAACCGTAAAATTGCAGTTGAAACTGGCAGTCTGGAGTACAGTAGAGGTGGGCGGAATTCGTGGTGTAGCGGTGAAATGCTTAGATATCACGAAGAACTCCGATTGCGAAGGCAGCTCACTGGACTGCAACTGACACTGATGCTCGAAAGTGTGGGTATCAAACAGGATTAGATACCCT
+
DGGGGGGGGGGGGGGGGGGGGGGGGGGGGGGGGGGGGGGGGGGGGGGFGGGGFFGG<FGGGFGGGGGGGGGGGGGFGGGGGGGGGGGGGGFGGG<FGGGGGGGGFGG=,BFE<FF@GFGGGFGGGAFGGGEDFGFGGGFFFFGGGGGGGAFGGFFGGGGGGGGGGGGEGG7;3BFGEEG@FEGF7<=,=@7CFGGG#,=F+=@EFCFCGFGG<:EA=)C@8DBD@0*FF9C<@@F@CFFCFC<F@621F=?FCGEFFEFFFGGFGFFEFCFFFC4DCGDCFDFGGGFC9A,5CDEFFFF<EGEGGGEFCECD,?>48FFFGFE8=GGEFEGFFFCGGFGGFADBBGGGFECGGGGGGGGGGGGFGEEGFFGGGGGF<EFEGGGGFGGGGGFCGGFGFGGGDGGGFFGGGGGFGGGGGGGFFGGGGGFGF8GCCCCC
@sE 38821
TGGGGAATATTGCACAATGGGCGCAAGCCTGATGCAGCCATGCCGCGTGTGTGAAGAAGGCCTTCGGGTTGTAAAGCACTTTCAGCGGGGAGGAAGGCGATAAGGTTAATAACCTCATCGATTGACGTTACCCGCAGAAGAAGCACCGGCTAACTCCGTGCCAGCAGCCGCGGTAATACGGAGGGTGCAAGCGTTAATCGGAATTACTGGGCGTAAAGCGCACGCAGGCGGTCTGTCAAGTCGGATGTGAAATCCCCGGGCTCAACCTGGGAACTGCATCCGAAACTGGCAGGCTAGAGTCGTGTAGAGGGGGGTAGAATTCCAGGTGTAGCGGTGAAATGCGTAGAGAGCTGGAGGAATACCGGTGGCGAAGGCGGCCCCCTGGACAAAGACTGACGCTCAGGTGCGAAAGCGTGGGGAGCAAACAGGATTAGATACCCT
+
DFGFFFGGGGGGGGGGGGGCFGGGGGGGGGGGGFGGGGGEFFGGGGGFFGGGGFGFFFGGGG?EFGGGEFGGGFFGGGGGFGGGGGGGGGGGGGGGGGGGGGGGGFGGGGGGGGGGGGGGC<FFGGGGGGGGGGGBFFC<FGFFGGGGGGGGGGFG,<=FFGGGFCCFCGGGFDFFGCBCDEGE>E=>6<7CE::EEFGGGG5E?<G#<EFGG??<FFGCD>EGEEGGCCFC?EG.CGFEAGEGGGF9FFF?GGG<GGF:ECFD<CGFCGGGFCDFCCGGGEGE=,GFCFFFEA9FGBC=>,GGFGCCGGEB5EE;>8,,8EA,FDDCE5GEFFFB,+CFCFC,FFFEE8GFGGFGGFGGGGEFF:CFDCB@FEEECC:EGGGGDEGGGGECGGGGCFDFGGGGGGGFGF;GGGGGFFGFFFFFFCDGGGFAGGFGCCCCC
@sE 367
TGAGGAATATTGGTCAATGGGCGAGAGCCTGAACCAGCCAAGTAGCGTGCAGGATGACGGCCCTATGGGTTGTAAACCGCTTTTATAGGGGAATAAAGTGAGCCACGTGTGGTTTTCTGCATGTACCCTATGAATAAGGACCGGCTAATTCCGTGCCAGCAGCCGCGGTAATACGGAAGGTCCGGGCGTTATCCGGATTTATTGGGTTTAAAGGGAGCGTAGGCCGGAGATTAAGCGTGTTGTGAAATGTAGATGCTCAACATCTGAACTGCAGCGCGAACTGGTTTCCTTGAGTACGCATAAAGTGGGCGGAATGTGTGGTGTAGCGGTGAAATGCTTAGATATCACGAAGAACTCCGATGGCGAAGGCAGCTCACTGGAGCGCAACTGACGCTGAAGCTCGAAAGTGCGGGTATCGAACAGGATTAGATACCCT
+
DFGGGCDGGGFGGGGGGGGFFGEGGGGGGGGGGGGGG?GGGGGGGFG@FFGGGGFGFG>EGGGGGEFFFGGFGG9FFGGGGFGGFGGGGGGGGCAFFGFGGFGC8AEFGGGG,BEC9EFGGGFEE@FAFGGGGFGGGGGGGGCEGGEFFGGGG8FGGGCFGGFGCEGGGGGGG@EECFGG,>,=:CGEFC1C+<BGC<C2CDF1:FGEE>F):8C>>9E>B6CGCDGCF<;F@>>2F>BGAE;FGCE9;FC@,7G?FDG<AF@D8CCC+FEDEDEGED8GFFFEF>,>DFBE8CC:GGFGEA9E8+DEFFE@9,8+=4+=FEC88CCGGGFAB9FCEC,8EGGFGGFFFC@CCF7GGGGCC7GGGFEGGFAEGGGGGFGGGGGGGGGGGGFGGGFFGEGFDGFFEGGEGGGDGGGGGGGGGGGGGGGGGGECCC@C
@sE 34463
TGGGGAATATTGCACAATGGGGGAAACCCTGATGCAGCGACGCCGCGTGAGCGATGAAGTATTTCGGTATGTAAAGCTCTATCAGCAGGGAAGAAAATGACGGTACCTGACTAAGAAGCCCCGGCTAACTACGTGCCAGCAGCCGCGGTAATACGTAGGGGGCAAGCGTTATCCGGATTTACTGGGTGTAAAGGGAGCGTAGACGGCATGGCAAGCCAGATGTGAAAGCCCGGGGCTCAACCCCGGGACTGCATTTGGAACTGTCAGGCTAGAGTGTCGGAGAGGAAAGCGGAATTCCTAGTGTAGCGGTGAAATGCGTAGATATTAGGAGGAACACCAGTGGCGAAGGCGGCTTTCTGGACGATGACTGACGTTGAGGCTCGAAAGCGTGGGGAGCAAACAGGATTAGATACCCT
+
EFGG@FGGGGFGGGGGGGGFGGGFGGGFGFGGGCFGFGGGGGGGGGGGDEGGGGGGGGFFEAFDEGECFCGGGGFGGGFGGGGGGGGGGGEECFFGGGFGGGGGGGGGGGGGGGGGGGGGFEEEEDGGGGGGGGGGGGGGGGGGGGGGEEGGGGFFGGFGC<FFGGGG:<FGGGGG<;GGGG7GGGEC:CGGGGGFGGCFEGEFGGDEG7:CFCGFFGGGFFFEE<CFCC>DFGGD:FF9ECCGGGEFDFFFFGGCFFFGGG9GDAEFEFFF6ECGGGGGGGGGFFDFDDFEFE,,ECBEF,CGFGGGGGGCFEGGGFCCF;EECGDEEBFF@FFF<@E@,EF@C@:GGGGGEF@FFFEGFGGGGFAGGGFDGGGGGGGGGGGGEBGGGGGFEAFGGGFGGGGGGGGDF<ECCC@C
@sE 369
TGAGGAATATTGGTCAATGGGCGCAGGCCTGAACCAGCCAAGTAGCGTGAAGGATGACTGCCCTATGGGTTGTAAACTTCTTTTATATGGGAATAAAGTTTTCCACGTGTGGAATTTTGTATGTACCATATGAATAAGGATCGGCTAACTCCGTGCCAGCAGCCGCGGTAATACGGAAGGTCCGGGCGTTATCCGGATTTATTGGGTTTAAAGGGAGCGTAGGCCGGAGATTAAGCGTGTTGTGAAATGTAGACGCTCAGCGTCTGCACTGCAGCGCGAACTGGTTTCCTTGAGTACGCACAAAGTGGGCGGAATTCGTGGTGTAGCGGTGAAATGCTTAGATATCACGAAGAACTCCGATTGCGAAGGCAGCTCACTGGAGCGCAACTGACGCTGAAGCTCGAAAGTGCGGGTATCGAACAGGATTAGATACCT
+
FFGGFFGGFGGGGGGGGGGGGGGGGGGGGGGGGGGGGGGGGGGGGGGGGGGGGGGGGFFGGGGGGGG?FGDGGGFGGGGGGGGGGGFGGFGGGGGGGGGGGGGGGGGFFEGGGFGGGGGGFEFGGGGGGGGGGGGGGGGGGGGGGGGGGGGGGGGGGGFFGGGG7ECFGGG,@>EEGCEEFG,FEGGEC7>:?GEGGGGGGGGGGGE@GFG@GGCAE0FD;BDCFEE;*GGGGFFFGGGGGGFDCFFF@=@C><E:@F>BFC#FGF<D6CFF>F?5(?8C:FCFCFD,>EFDB=C>GFGFFDFFGFCBE<FGDCEGEFDEDCC=EGEFGGGFFFDFFEC@@GF?GGGGFDGEE?+C@GF7F@C@FFGFF@9F?GFFGGGGGGGGFDE>FGFGGGFF<FEGGGGGGGGFGGGGECEDGGGFFGGGGFCFEGCCCC@
@sE 370
TAGGGAATCTTCGGCAATGGACGAAAGTCTGACCGAGCAACGCCGCGTGAGTGAAGAAGGTTTTCGGATCGTAAAACTCTGTTGTTAGAGAAGAACAAGGATGAGAGTAACTGTTCATCCCTTGACGGTATCTAACCAGAAAGCTACGGCTAACTACGTGCCAGCAGCCGCGGTAATACGTAGGTGGCAAGCGTTGTCCGGCTTTATTGGGAGTAAAGCGAGCGCAGGCGGTTGCTTAAGTCTGATGTGAAGGCCCCCGGCTCAACCGGGGAGGGTCATTGGAAACTGGGAGGCTTGAGTGCAGAAGAGGAGAGTGGAAGTCCATGTGTAGCGGTGAAATGCGTAGATATATGGAGGAACACCAGTGGCGAAGGCGGCTCTCTGGTCTGTAACTGACGCTGAGGCTCGAAAGCGTGGGGAGCAAACAGGATTAGATACCCT
+
FGFGGFGGGAFGGGGGEGFGGGGEFECEFFDGGGGGCGGGGGGEGGE@EFGGCFFECFFDEFG<FEF,=8F=FFCFGGGGGGFFFFDAFFBEGGGGGGFGFFFF?F@FFFGFFAFFGGG9EAFFDFDFGGGGCD,,BFFFFF,8EFGECGGGGGGCGEFFEFF,4@DDGECGGG7C,@,CFFGG;?FGDCFFEGE*CGFDD)*4,7C92CC+2%,)34868;EC62>3DCC;;#F?C<77=GGGFGF?46>5DGGGCE@:CEF@+@FF+@=6,F@8DF,D3E=?=88EFGGFFEAAF6F8EGGFFAGFFFFEEEB:9,,,8E9FECGEE5FCGFFFE@F:6DCFDECFGGGGGE<9FCGFFGGFGFCFFFGFGGGGGFFGGFEGGGGGGGGGEGEFGFFFFFFGFGGGFGGGGEGEFGFGGGFFGFFGGFCFDFCFBCCCC
@sE 371
TGAGGAATATTGGTCAATGGGCGCAGGCCTGAACCAGCCAAGTAGCGTGAAGGATGACTGCCCTATGGGTTGTAAACTTCTTTTATATGGGAATAAAGTTTTCCACGTGTGGAATTTTGTATGTACCATATGAATAAGGATCGGCTAACTCCGTGCCAGCAGCCGCGGTAATACGGAGGATCCGAGCGTTATCCGGATTTATTGGGTTTAAAGGGTGCGTAGGTGGTTTTTTAAGTCAGCGGTGAAAGTTTGTGGCTCAACCATAAAATTGCCGTTGAAACTGGAAGACGTGAGTATGTTTGAGGTAGGCGGAAGGCGTGGTGTAGCGGTGAAATGCATAGATATCACGCAGAACTCCAATTGCGAAGGCAGCTCACTGGACTGCAACTGACACTGATGCTCGAAAGTTTGGGTATCAAACAGGATTAGATACCCT
+
EFGGGGGGGFFGGGGGGFGGGGGGGGGGGGGGGGGGGGGAEEFGGGGGGGGGGGGGGGGGGGGGGGGGFGGGGGGGGGGGCFGGGGGGGGGDFGGGCEFGGGEFGGGCFFGGGFGGFFCFFGFGGGGGGGGGGGGGFGGFFFGCEFGGGGFGG7+6BFFGGCFGGGGDBEGDFGGEG+@FFFGGGEEFGGGGGFEGGGDG=FG?CG::@>G#2?C=B;:#.CCFFFC+;@;FFC86:=-8FFGF;A<BFF8D<FEFFGGFGGGGFCGFFCFAGGDGE7=DAGGFFFF=@,C,*GDEDE9GDFFFECCFC=CB=4,@EFEF8F@+5@,GFGDF9FAFECE9FF9CEDGGCGGGGFFD<<9EEEGGGF?GGFGGGGGGGFGGGGGGGFFFFFGGGGFGEGGGGGGFFGGGGGGGGGGFGGFFECGGGDFCGFFCCCCC
@sE 23768
TGAGGAATATTGGTCAATGGGCGAGAGCCTGAACCAGCCAAGTAGCGTGAAGGATGAAGGCTCTATGGGTCGTAAACTTCTTTTATATGGGAATAAAGTTTTCCACGTGTGGAATTTTGTATGTACCATATGAATAAGGATCGGCTAACTCCGTGCCAGCAGCCGCGGTAATACGGAGGATCCGAGCGTTATCCGGATTTATTGGGTTTAAAGGGAGCGTAGGTGGATTTTTAAGTCAGTTGTGAAAGTTTGCGGCTCAACCGTAAAATTGCAGTTGAAACTGGCAGTCTTGAGTACAGTAGAGGTGGGCGGAATTCGTGGTGTAGCGGTGAAATGCTTAGATATCACGAAGAACTCCGATTGCGAAGGCAGCTCACTAGACTGTTACTGACACTGATGCTCGAAAGTGTGGGTATCAAACAGGATTAGATACCCT
+
FEFGGGGGGGGDGGGGGGDEGFGGC@FGGFEGGGEGFFFFGGCGGGG:FFGGGFGFBF<FE8EFGAEFGGGGGGGGGGGGGGGGGGGGGFCFFGGFGGGGGGEFFGEFGFGGF<BED<?FGFFGGEFGACEAEFDEFFGGE8FGGGGGGGGGEF<FFDFFAFGGGGCFGGGGCFFEE@GC:EGGE@5>C@EDFCC:=CCFGGGGGG=<@F9F+?F:;5D;#EGDC@$+(#F=9CGA.#EFGGGF:C8=:@#7F>?@8BFB;@>CCECGGGCDCGDFE=;<FGGFGEF<,B,<FEEEDEE<FFFGFC=CCGFE8@CCC7FE,EDGBB:BGGGFEFGFFA@8F9GGGGFGF9FFFBCC,F<CFDGGGGFFFCEFDFGFGGGGGGGGGDGGGFEDFGGGGGGGFFFDEGFGEGGGGGGECFDGGGGGEGGFFC,@CCCC
@sE 38237
TGGGGAATATTGCACAATGGGCGAAAGCCTGATGCAGCCATGCCGCGTGTGTGAAGAAGGCCTTCGGGTTGTAAAGCACTTTCAGCGGGGAGGAAGGCGTTAAGGTTAATAACCTTGGCGATTGACGTTACCCGCAGAAGAAGCACCGGCTAACTCCGTGCCAGCAGCCGCGGTAATACGGAGGGTGCAAGCGTTAATCGGAATTACTGGGCGTAAAGCGCACGCAGGCGGTCTGTCAAGTCGGATGTGACATCCCCGGGCTCAACCTGGGAACTGCATTCGAAACTGGCAGGCGAGAGCCTTGTAGAGGGGGGTAGAATTCCAGGTGTAGCGGTGAAATGCGTAGAGATCTGGAGGAATACCGGTGGCGAAGGCGGCCCCCTGGACAAAGACTGACGCTCAGGTGCGAAAGCGTGGGGAGCAAACAGGATTAGATACCCT
+
CFGGGGGGGGGDGGGGGGGDFGGGGDEGGGGGGGGGGGGFFFGGGGECFGFGGCF9FG@FGGF@EFGGGGGGGGEEGGGGGFGGDGGGGGFEEFFGGGGEFEGGGFGFGFGGGGGGGGFGGGGGGGGGGFGCFGGG@B>CGGGCGGGGGGGGGGFGGGGGGGGGGGGGFEGGG@FECFF@:=EC>E5/<CC5C8C8@7CFGEGGF9?C4>?F84:9>FFDFBCCCEGDGGG<CCFCGGGF=CGDCCGGFG$GGGGEEGGGGEEFBFGGGGGGGGBG?F<93F9@C6CBFGEGC@,CGDGD<FGF9GCCGGGGGGFEC,=A:8F@FF=:GFGGGGGFE=7GGGGGGFCF<EGGGGGGGGFGGGGGEGGGCFCDGGGGGGGDFGGGGGGGGEGCGGGFGGGGFGGGEEDGGFEGCGGGGFFDGFGGFGGGGGGGFGGGCCCCC
@sE 32004
TGGGGAATATTGCACAATGGGCGCAAGCCTGATGCAGCCATGCCGCGTGTGTGAAGAAGGCCTTCGGGTTGTAAAGCACTTTCAGCGGGGAGGAAGGCGGTAAGGTTAATAACCTCATCGATTGACGGTACCCGAAGAAGAAGCACCGGCTAACTCCGTGCCAGCAGCCGCGGTAGTACGGAGGGTGCAAGCGTTAATCGGATTTACTGGGCGTAAAGCGCACGCAGGCGGTCTGTCAAGTCGGATGTGAAATCCCCGGGCGCAACCGGGGAACTGCATTCGAAACTGGCAGGCTAGAGTTTTGTAGTGGGGGGTAGAATTCCAGGTGTAGCGGTGAAATGCGTAGAGATCTGGAGGAATACCGGTGGCGAAGGCGGCCCCCTGGACAAAGACTGACGCTCAGGTGCGAAAGCGTGGGGAGCAAACAGGATTAGATACCCT
+
E<CFGDEG<FGAFGGGGGFC8EFGCGGGGGGGGF9CFG,E<CEDG@CFGFGGG<EDEFEGFEFGGG:CEC@FFGGGGFGD,,<C9CFE7@FF>?,EF,+86++CB>BFFFGA9B<>,CCC,@DFGFE+@D@A>:*33C>,@BD8?F:EGGGGGGGCGGGGGGFGGDFEFDGG@@C<FGGGCEGG8;EGGFEE5;CC5:C8C=*1<9<EFGGCEEGF*/+)((:C52EE::8#/+;2(?CG/@%?DGE,C75G7FC:C5FEE#+>F@F%E;GGFF>E?EGFCGEGGCFCEF,B,39EF?F>,FFF8D8+@+FE?AE,EEC,BCEFFFFEGFF?,GFEDF@CGFF<=FEB4ADGF<DFFAFF:>7<GFCEGGGGGGGGEF:C@FF<@5FCE<CGGGGGGGGFEFFECC7GGGDFC@FGGFEAFFEFFB9GGFGGGGFGCCCCC
@sE 375
TGGGGAATATTGCACAATGGGCGCAAGCCTGATGCAGCCATGCCGCGTGTGTGAAGAAGGCCTTCGGGTTGTAAAGCACTTTCAGCGGGGAGGAAGGCGATAAGGTTAATAACCTTGGCGATTGACGTTACCCGCAGAAGAAGCACCGGCTAACTCCGTGCCAGCAGCCGCGGTAATCCGGAGGGTGCAAGCGTTAATCGGAATTACGGGGCGTAAAGCGCACGCAGGCGGTCTGTCAAGTCGGATGTGAAATCCCCGGGCTCAACCTGGGAACTGCATTCGAAACTGGCAGGCGAGAGTCTTGTAGAGGGGGGTAGAATTCCAGGTGTAGCGGTGAGATGCGTAGAGATCTGGAGGAATACCGGTGGCGAAGGCGGCCCCCTGGACAAAGACTGACGCTCAGGTGCGAAAGCGTGGGGAGCAAACAGGATTAGATACCCT
+
DFGGGGGGGFGGGGGG<EFFGFEGGGGGGGDGFGGGGGGGFCGGGGGGG@FFFCF9?FFGGGGEGGEEEEG7<FCFGGGF<FG9EACGGGE>@FFGGGGDFGGGFGFFEGGGGFFFGGGGGDGGFGGFFGCFCEDC@GGG8FF8B>BF7BEDCCFFFGFDGG;CGGGGC:F5CE7CG,:<8;:*:;C*,<CFGGEE1<CCDD;@?<?0+/AFGC?326<87>EGFFEBEE#F=B>C?/<F&C6?/B<:1,6=GGGE@F=>+/CF9CGFGGGGFGGGFF>B:,@53+:D3<CGF@,,FBF@39;>=GECEGFGGGGAD8DE,EEDE9,>GFGECFEB9+EC>DEE8<EFGGGFEGECGGGFCGGGGGGEFFCEGGGGFCEEE8GGGGGGGGFEGGGGDGGDGGFE@GFF,BCGGGGGGGGGGGFGFGFGGGGFCGGGCCCCC
@sE 376
TGGGGAATATTGCACAATGGGCGCAAGCCTGATGCAGCCATGCCGCGTGTGTGAAGAAGGCCTTCGGGTTGTAAAGCACTTTCAGCGGGGAGGAAGGCGATAAGGTTAATAACCTTGGTGATTGACGTTACTCGCAGAAGAAGCACCGGCTAACTCCGTGCCAGCAGCCGCGGTAATACGGAGGGGGCAAGCGTTAATCGGAATTACTGGGCGTAAAGCGCACGCCGGCGGTCTGTCAAGTCGGATGTGAAATCCCCGGGCTCAACCTGGGCAGTGCATCCGAAACTGGCAGGCGAGAGTCGTGGAGAGGGGGGTGGGATTCCAGGTGGAGCGGGGAAATGCGTAGAGGGCTGGAGGAATACCGGTGGCGAGGGCGGCCCCCTGGACAAAGACTGACGCTCAGGTGCGAAAGCGTGGGGAGCAAACAGGATTAGATACCCT
+
FGGGGGGGGGGGGGGGGGFCGGGGGGGGGFGGGFGGGGGGFFGGGGG@FGGGGGGGGGFFGGGGFGGGFEGGGGGFGGGGGGGGGGGGGGGEGGGFGGGGGGGGGGFEEFGFGGGFGGGFGFGGGFEEGGGGGDGB>FGFGGFGGGFCGGGGGGGGGGGFEFFFGFCF77CEEECC<9CFF8C@E*:GGGGGG8E;CGFFGCGFCFGGGG>FG888/.2<>0893)*7C=C8EDG5C4+++2788**91063??C:GGFC:1/<C<GCGGF.@#.<9FFF7E,:5*,@3*<5+18,3)@++,9FCGGC=@8CFA6,@,=,,8,,4EE6+)+7FEAF9EF@@+?,=A98+,=,::,,C,C44=CF=?=4798+F7@B@@+,,,DECFFFGGFFGGF@FGFE<<C@FCCAGGGGDGFGFFEAFFEC;@<GFGEFFC6C-A-@A
@sE 377
TGGGGAATATTGCACAATGGGGGAAACCCTGATGCAGCGACGCCGCGTGAGCGAAGAAGTATTTCGGTATGTAAAGCTCTATCAGCAGGGAAGATAGTGACGGTACCTGACTAAGAAGCTCCGGCTAAATACGTGCCAGCAGCCGCGGTAATACGTATGGAGCAAGCGTTATCCGGATTTACTGGGTGGAAAGGGAGTGTAGGTGGCATCACAAGTCAGAAGTGAAAGCCCGGGGCTCAACCCCGGGACTGCTTTTGAAACTGTGGAGCTGGAGTGCAGGAGAGGCAAGTGGAATCCCTAGTGTAGCGGTGAAATGCGTAGATATTAGGAGGAACACCAGTGGCGAAGGCGGCTTGCTGGACTGTAACTGACACTGAGGCTCGAAAGCGTGGGGAGCAAACAGGATTAGATACCCT
+
FGGFGGGGFDGGGGGGGGGGFGGGGGGGGGGGGGGGGGGDFGGGGGE@FECFEGEGGGFFECFGGGG?=DFFGGGGGGGGGGGGGGFGGGGGFFGFFGGGGGGEGGGDGGDGFDFGGGGGGGGGGGEGGGGGGDCEE9AFGGGGGGGGCF:CFGFGGGGGEFD78<1FFDEDGGGG<:<FGGGGGC*8*8B98CF8=*,,:>C<>C9=<2:EGGG=C#@D@,+9=6?>FFGGEGGF7>;GGGGECE-DDF8BGGGGFEGG=8FFF50:,<?9#=FGCFFGFFE?CGGGFGGFED@,GE?GGFEB8CEFCFDEFFFCDEB69,EAFCGGE,@GEEFCFDFCCFEFGC7GGGFGGGGGFE@FFCGGFGGGGGGGFFGGFFGFDCGGGGGGEFGGFGGGGFFFGGFGGGGGGGGCCCCC
@sE 378
TGGGGAATATTGCACAATGGGGGAAACCCTGATGCAGCGACGCCGCGTGAGCGAAGAAGTATTTCGGTATGTAAAGCTCTATCAGCAGGGAAGAAAATGACGGTACCTGACTAAGAAGCACCGGCTAAATACGTGCCAGCAGCCGCGGTAATACGTATGGTGCAAGCGTTATCCGGATTTACTGGGTGTAAAGGGAGCGTAGACGGTTGTGTAAGTCTGATGTGAAAGCCCGGGGCTCAACCCCGGGACTGCATTGGAGACTATGTAACTAGAGTGTCGGAGAGGTAAGCGGAATTCCTAGTGTAGCGGCGAAATGCGTAGATATTAGGAGGAACACCAGTGGCGAAGGCGGCTTACTGGACGATCACTGACGTTGAGGCTCGAAAGCGTGGGGAGCAAACAGGATTAGATACCCT
+
CFGGGFFGGGGGGGGGGGGFGGGGGGGG:FFGGGGGGGGGGGGGGGG=FFGGGGGGGGGFGFFGFGGFGGGGGGGGGGGGGFGF9FGGGGGGGGFGGGGGGGGGFG<FGGGGGGGGGGGGGGGGGGGGGGGGGDGGGGCFGF@GGECGGGFGGGGFGGGFGGG7;A@CFE:FG<GCFCF@D>GGG1@C2B?BFGC8FGGGGGDGFEECEGGGGDGEFCC;<FFEC6@5GFECEDEGGGGFGGCCFCGFDFF@;><DEGF+?FDCC.F<@7<<5FEEECEE185CB+CC:8<=@D>,FEFFFAGGAGGE78GFGEGGGFGGGGGGGGGGFEFFEE<EACCEGEECGFFGEDGGGGGGGGGGGGFGGGGGGGFGGFFGGGGGGGGGFGGGGFGGGGFFFEFEFFFGFF,GGGGCCCCC
@sE 25310
TGAGGAATATTGGTCAATGGACGAGAGTCTGAACCAGCCAAGTAGCGTGCAGGATGACGGCCCTATGGGTTGTAAACTGCTTTTATAAGGGAATAAAGTGGGAGTCGTGACTCCTTTTGCATGTACCTTATGAATAAGGACCGGCTAATTCCGTGCCAGCAGCCGCGGTAATACGGAAGGTCCGGGCGTTATCCGGATTTATTGGGTTTAAAGGGTGCGTAGGTGGTTTTTTAAGTCAGCGGTGAAAGTTTGTGGCTCAACCATAAAATTGCCGTTGAAACTGGAAGACTTGAGTATGTTTGAGGTAGGCGGAATGCGTGGTGTAGCGGTGAAATGCATAGATATCACGCAGAACTCCAATTGCGAAGGCAGCTTACTAAACCATAACTGACACTGAAGCACGAAAGCGTGGGGATCAAACAGGATTAGATACCCT
+
@FEGGGGEGGEAGFGGGGGGFGEGGGGFGGGFGGGGGGGFGGGGGGGGGGGFG7BFFGEDCGGCFFGGFGDEFGFGGGGGGFGGGGGGFGGFFGGFGGGGGGG7FFCFGGGGGGGCEFGGGGGGGGGAAEFGGGGGGGGGGG>EGGGGGDBG?DB>FGGGGGGGGGGGGGGGG9FFCEGGGGGCEG5<FEE@FCFEEEEFC:?CD?7.FGFGCCG/CD@C?9GGDEC9CCC8CC76,(+=C8CCE9CCGD=CGFDFDEEEG<?=FCCA:+F=DFFCGE;EFEF?<FEDE8CFB,,FDGE=E?9GFC7FC84E@4B=89DEFE=EBF7<BED<A,<<CGGGGGGGEGGFE@FCFF@DF@,7:GGFDGGGGGFDFGFFGGGFGFF9;9GGGGFGGGGGFFFDEDGGCCGGF8GGGGGGGF9EFGGFGF9EGGGCCCCC
@sE 34984
TGGGGAATATTGCACAATGGGCGCAAGCCTGATGCAGCCATGCCGCGTGTGTGAAGAAGGCCTTCGGGTTGTAAAGCACTTTCAGCGGGGAGGAAGGCGGTGAGGTTAATAACCTCATCGATTGACGTTGCCCGCAGAAGAAGCACCGGCTAACTCCGTGCCAGCAGCCGCGGTAATACGGAGGGTGCAAGCGTTAATCGGAATTACTGGGCGTAAAGCGCACGCAGTCGGTCTGTCAAGTCGGATGTGAAATCCCCGGGCTCAACCTGGGAACTGCATTCGAAACTGGGAGGCGAGGGTCTTGTAGAGGGGGGTAGAATGCCAGGTGTTGCGGTGAAATGCGTAGAGATCTGGAGGAATACCGGTGGCGAAGGCGGCCCCCTGGACAAAGACTGACGCTCAGGTGCGAAAGCGTGGGGAGCAAACAGGATTAGATACCCT
+
CFGFDEGGGGGGGGGGFFF<FGGGGGGGGGGFGGGGGGGGGGGGGG7@FGGGGGGGCEFGGGGGGGCFECCFGGGGGGFFFFFFGGGGGGGGGGGGGGGEGGGGGFFFFFGGGGCGGGFFGCGFGCFEC>FGAFEGGGGGGG8EGGAFCEEGCG@CGGGGFFGGFCFGCCGGDFGD<:F888:8EGC8FGGF>EECFGGG5/CE,<@E<EECC:>B*9:<2*27?E<%(:+2:>EDF:C=37GFCEC<,9<FGCE=AFFA<,<>?C8/=EC=FEED+C83>;@;;FBC:++C@++68*FDC,GFD8=:GGFGFFE4,,,E,GFCC@,8+)GECFGE?+:FF7EFCC,FAE<4499F@C,+F@6,E:C:FF=7FF:C::>GGFGFGGGGFFDC7C;EFFFFB,GECEFFC;GGGGFFCGGFFECEBBFFFFA,FFGGCCCCC
@sE 28635
TGAGGAATATTGGTCAATGGACGAGAGTCTGAACCAGCCAAGTAGCGTGAAGGATGACTGCCCTATGGGTTGTAAACTTCTTTTATACGGGAATAAAGTGAGGCACGTGTGCCTTTTTGTATGTACCGTATGAATAAGGATCGGCTAACTCCGTGCCAGCAGCCGCGGTAATACGGAGGATCCGAGCGTTATCCGGATTTATGGGGTTTAAAGGGAGCGTAGGCGGACGCTTAAGTCAGTTGTGAAAGTTTGCGGCGCAACCGTAAAATTGCAGTTGATACTGGGTGTCTTGAGTACAGTAGAGGCAGGCGGAATTCGTGGTGTAGCGGTGAAATGCTTAGATATCACGAAGAACTCCGATTGCGAAGGCAGCTTGCTGGACTGTAACTGACGCTGATGCTCGAAAGTGTGGGTATCAAACAGGATTAGATACCCT
+
EFCFGGGGGGGCGGGGGGGCFGGCGGG@EFFGGGGGGG8EGGGGDGCC@@CF8CFFFGC9EDFEFGGCFGGGGGGGGGGGGGGGGGGGGGGGGGGGGFEFEF,FCFFGGGFCFGGGGGGFFAFFABFFGFCCFFGFGDFFECFEFCFGGGGG@FGGECFF,>@FCE@@:FFFFGFGDGGGGGCF7<EGG:?FFGGGGDCCCG'FF?FG6F799<FF8:CBF0CG>937?+0@9FFA<C7FDFCGFCGFCCC@9CCE#7B<<FA>GFFFEFC6<CGGGE<@8EF8FB,<9GDFFFFEFFE9,8444@44+EC,9,CB,GGFDFC=)7GGGFEDA?A,FEGGFFFA8CCGEFB6C6F:C7ECGGGGGFDDGEAGGFGGGGGGFDGGGGFGEFFEFGGGGGGFD7GFFGGEEEFFFFGGGGCEFFGGGGF9GEE<CCCC
@sE 382
TGGGGAATATTGCACAATGGAGGAAACTCTGATGCAGCGACGCCGCGTGAGTGAAGAAGTAATTCGTTATGTAAAGCTCTATCAGCAGGGAAGATAGTGACGGTACCTGACTAAGAAGCTCCGGCTAAATACGTTCCAGCAGCCGCGGTAATACGTATGGAGCAAGCGTTATCCGGATTTACTGGGTGTAAAGGGAGCGTAGGTGGCATAACAAGTCAGAAGTGAAAGCCCGGGGCTCAACCCCGGGACTGCTTTTGAAGCGGGGGAGCTGGAGTGCAGGGGAGGCAAGTGGAAGTCCTATTGGAGCGGTGAAATGCGTAGATAGTAGGAGGAACACCAGTGGCGAAGGCGGCTTGCTGGACTGTAACTGACACTGAGGCTCGAAAGCGTGGGGAGCAACCAGGATTAGATACCCT
+
E@F8FCF8E,CEEFGGGGGFGGGGGGGGFEFD9<FFFGGGGGFGDE+6@7?FFGFBAF@FFDEACF=EF?ECAEG<C?F9ECFFDFGFFCGGG,,?AEGGFGDF+BFECFF<F<=FGGGFDFGGEG7FFFCF7,,@FGF,,,6B77BEGGGFEFC>FGF,,<FG7D7>FEDGGC1>C<:,@FFCF74:<BF?D/-*@#?7/9<87-#44#,@8C<87/?,C><9?+CCEEEE>,::?C@+@FCC@,8DFFB*>CGF@30++6CBFB:GDE?F<F?8E@8+,A,BFFF9FCFE@>,E>CE5,,6+)FCDFEC96,4+4-BDE8EC,9GFB,EA:6EC@FFFF@8,C,,FF:GGFFGD8FFFAGGGGGEF9CC,,FEFAFF8F@EFCEEDGFFDGFGFCEEFGGGFF<GGFFGCCCCC
@sE 383
TGAGGAATATTGGTCAATGGACGAGAGTCTGAACCAGCCAAGTAGCGTGAAGGATGACTGCCCTATGGGTTGTAAACTTCTTTTATACGGGCATAAAGTGAGGCACGTGTGCCTTTTTGTATGTACCGTATGAATAAGGATCGGCTAACTCCGTGCCAGCAGCCGCGGTAATACGGAGGATCCGAGCGTTATCCGGATTTATTGGGTTTAAAGGGAGCGTAGGCGGACGCGTAAGTCAGTTGTGAAAGTTTGCGGCTCAACCGTAAAATTGCAGTTGATACTGGGTGTCTTGAGTACAGTAGAGGCAGGCGGTATTCGTGTTGTAGCGGTGAAATGCTTAGATATCACGAAGAACTCCGATTGCGAAGGCAGCTTGCTGAACTGTAACTGACGCTGATGCTCGAAAGTGTGGGTATCAAACAGGATTAGATACCCT
+
FGGGGEFGGGGCGGGGGGFFCFDGGFGFFFFGGGGGGGFFGGGGGGGCEBFFGGGGDFDAFGGGGGGGGD7CGGDFGGGGGCGGGGFFGGG+CCEFGGGGGFC@CGGGFFGGGGGFFDGGGGGGDFFGGGGGDFGGGGGGGFEEGG8ADGGGGGGGGFGFGGGGGGEGGGGCA,*@BCC:BF@FG@EGGDC:CGEEGEFG>G*G@E@1*FEFGF:-80F>5*9;,>5>EE0F=CFAD'C@8CBC:,E:B4=FGGGFCECCCCE@:@;C,=<*6FD<;490,<EFE:,,,FFC;9,@FB;C,,,EB9+=EC:=+FDECF@C,EEE::C>,,<@,?FE;EB=?;FEDGGGFFCFFCCGGFAEFEFFFE,EFFFFF@99GGGGGGGEGFGEFFCGGGGGGFC8GGGF<FGF@GFCDFGGGGFCFEFGFCDDFFCACA-A
@sE 384
TGGGGAATATTGCACAATGGAGGAAACTCTGATGCAGCGACGCCGCGTGAGTGAAGAAGTAATTCGTTATGTAAAGCTCTATCAGCAGGGAAGATAGTGACGGTACCTGACTAAGAAGCTCCGGCTAAATACGTGCCAGCAGCCGCGGTAATACGTATGGAGCAAGCGTTATCCGGATTTACTGGGTGTAAAGGGAGTGTAGGGGGCATCACAAGTGAGAAGTGAAAGCCCGGGGCGCAACCCCGGGACTGCTTTTGAAACTGTGGAGCTGGAGTGCAGGAGAGGCAAGTGGAATTCCTAGTGTAGCGGTGAAATGCGTAGATATTAGGAGGAACACCAGTGGCGAAGGCGGCTTGCTGGACTGTAACTGACACTGAGGCTCGAAAGCGTGGGGAGCAACCAGGATTAGATACCCT
+
FFGFGGGGGGGFGGGGGGGGGGGGGGGGGGGGGGGGCF7FGGGGGGGFGGGGFGGGGGG,CEGFGGFF@FGGGGGEFGGG9<CFGFGGCGGGGGFFFGGGGGGGFGEFGCGGGGGGGGGFGGGGGF:BFEF<<FEFGGGGGGGGGGGGGCBFGFGGFF:<EFCFFGFCEFEFGGGGGDGGC@=FFGGC<4@CGG@0<78%=?F8<=+::FD?C:>A#7D;B@9D9@EFFEGGGGGE*@F>FC:40AGE7=8@CFCCGFDDGGG@F<8FGFFGEF?GFGFFGGGFA8GCGFFDBD>FEC,FGGGEFGGGGGGFGFCGFGGGGGGGGGGGGFGGGGGFFGFGECEDEDEEGGGGGGFFGGGGCGGGGGGGGGGGFGFGGGGGGGFDGGGGGGGGGGGGGGGGGGGGGGGGGGGCCCCC
@sE 28161
TGAGGGATATTGGTCAATGGGCGAGAGCCTGAACCAGCCAAGTAGCGTGCAGGATGACGGCCCTATGGGTTGTAAACTGCTTTTATAAGGGAATAAAGTGAGTCTCGTGAGACTTTTTGCATGTACCATATGAATAAGGACCGGCTAATTCCGTGCCAGCCGCCGCGGTAATACGGAAGGTCAGGGCGTTATCCGGATTTATTGGGTTTAAAGGGCGCGTAGGCCGGTAATTAAGCGTGTTGTGAAAGTTAGTCGCTCAACGTCTGCACTGCAGCGCGAACTGGTTTCCTTGAGTACGCACAAAGTGGGCGGAATGCGTGGTGTAGCGGTGAAATGCTTAGATATCACGAAGAACTCCGATTGCGAAGGCAGCTCACTGGAGCGCAACTGACGCTGAAGCTCGAAAGTGCGGGTATCGAACAGGATTAGATACCCT
+
CFFGFGG8CAFC@CEFFG@F@FEE:CFD@FFAF@-EAFA=F@EFEGEGEGGGGECGCFEGGEG7<,<CCFC=CFFEFFGF9AE@FCE9EB,9EFGGGGF9FF?,,<EBE<7,,C,,B<+<E,EFGFB,:CFFCFGGFDEF,3::3FF3,<FFDDD+=E8F<<:++:CCEE*2DFDEFD*<>C,<<CC7*<7:->;FC/5/3B)@FF?.6,<CC,*#:)AC>GC><9=%:9F@9CF6GDEFCFCCD5,,8**5*5FFFF>:@@<>,@38,GECBF@+GGG?GGGD=A,BDA,<:C=+C,F<DFC8CBCGE@C,8@>+@CDDFFGE:+7EFAF?F?CGFEGFFCFD=<<7FE9EC@GGGFE:67:FFFGGGGFGF<9FF<:@GGGFEGFGGEFCFAEE8FDGGEGDF7CDF@@CEFDFFC5;,FFGDE,FGGF<C<CC
@sE 23729
TGGGGAATATTGCACAATGGGCGCAAGCCTGATGCAGCCATGCCGCGTGTGTGAAGAAGGCCTTCGGGTTGTAAAGCACTTTCAGCGGGGAGGAAGGCGATAAGGTTAATAACCTCATCGATTGACGTTACCCGCAGAAGAAGCACCGGCTAACTCCGTGCCAGCAGCCGCGGTAATACGGAGGGTGCAAGCGTTAATCGGAATTACTGGGCGGAAAGCGCACGCAGGCGGTCTGTCAAGTCGGATGTGAAATCCCCGGGCTCAACCTGGGAACTGCATTCGAAACTGGCAGGCTAGAGTCTTGTAGAGGGGGGTAGAATGCCAGGTGTAGCGGTGAAATGCGTAGAGATCTGGAGGAATACCGGTGGCGAAGGCGGCCCCCTGGACAAAGACTGACGCTCAGGTGCGAAAGCGTGGGGAGCAAACAGGATTAGATACCCT
+
CFGGGGGGGGGGGGGGGGGGGGGGGGGGGFGGGGGGGCFFFDFGEGGFGGGGGGGGGFGGGGGGGGGGGGGGGGGFGGGGGGFFGGGGGGFF@C=FGGGGGGGGGDFDGGGGGGGGFFFFG@FGGGGGGGGGFGGDGGD:8F@FGGCGGGGGG:<>FD@ECFGGGGFGFGGGGD@FFGFFGGGGG:CEFGGGG>84::<CE=CCCFF?<CFC>#:5;FGF>F=F>*=57>E22EFAGFFEEFDGCFGGGED7EFFFFEFCE>CDC@E:GGGGGFAGFAFFCDECGCEGFACFCDCDGFD6=D9>9GEFFF+GFDFAGFGF8GGGGFFDGEE@=CFFAB7GGGGGGGGGGGGGFC9EEAFGGEGEEFDGGGGGGGGGDGE7FEGGGGGGGGGGGGGGGFGGGGGFGGGGGFEEGF@GGGGFFGGFFGGGGGGGGGEFCCCCC
@sE 387
TGGGGAATATTGCACAATGGGCGCAAGCCTGATGCAGCCATGCCGCGTGTGTGAAGAAGGCCTTCGGGTTGTAAAGCACTTTCAGCGGGGAGGAAGGCGTTAAGGTTAATAACCTTGGCGCTTGACGTTACCCGCAGAAGAAGCACCGGCTAACTCCGTGCCAGCAGCCGCGGTAATACGGAGGTTGCAAGCGTTAATCGGAATTATTGGGCGTAAAGCGCACGCAGGCGGTCTGGAAAGTCGGATGTGAAAGCCCCGGGCTCAACCGGGGAACTGCATTGGAAACTGGCAGGCTAGAGTCTTGTAGAGGGGGGTGGAATGCCAGGTGTAGCGGTGAAATGCGTAGAGATCTGGAGGAATACCGGGGGCGAAGGCGGCCCCCTGGACAAAGACTGACGCTCAGGTGCGAAAGCGTGGGGAGCAAACAGGATTAGATACCCT
+
D,CFGCFGFFG9FGGGFFGF<FG7FCFDGGGGGF9FFG,E<EGG>FGFD,CFFGGGGFFG86F<=DF+C4@CAEFGG<FCBF-E<AFDCFGDF7<FF<7C7F<B,5:ADA,,3,<>,,,@+@FFFDF:EB:,@>**3*6@FFC,,,>BCFC<B<BFGGGCEEFFC@:=C:CECCCCG,>:*8*:*2:*<9FDE8C55+<CC<;8<@+:9:ECCC:8*4<;07CDDBCBD7C(#00##;@+,<7CC,/:CC5=#<=8*.:962@FFFEC0@4EGGGFACC,,,8+++6GFF<D8<>,<*B633=D<EFB7@+CBC7,,,@4,DCGFA,+6AC7FEEB,EEEGFFE9?@4,,8FF:,,FF<+C7F@@,FCGGGCGF>GF7@@<GFCEAFC@,FECFGEGF@E<GGECEGFDF:GF@GGGGGGGGEGEFFFFCEFGGGFACCCC
@sE 27205
TGAGGAGTATTGGTCAATGGACGAGAGTCTGAACCAGCCAAGTAGCGTGAAGGATGACTGCCCTATGGGTTGTAAACTTCTTTTATACGGGAATAAAGTGAGGCACGTGTGCCTTTTTGTATGTACCGTATGAATAAGGATCGGCTAACTCCGTGCCAGCAGCCGCGGTAATACGGAGGATCCGAGCGTTATCCGGATTTATTGGGTTTAAAGGGAGCGTAGGCGGACGCTTAAGTCAGTTGTGAAAGTTTGCGGCTCAACCGTAAAATTGCAGTTGATACTGGGTGTGTGGAGTACAGTAGAGGCAGGCGGAATTCGTGGTGTAGCGGTGAAATGCTTAGATATCACGAAGAACTCCGATTGCGAAGGCAGCTCACTGGAGCGCAACTGACGCTGAAGCTCGAAAGTGCGGGTATCGAACAGGATTAGATACCCT
+
EFF<FEFGGEFGGGGGGGGGGCEF:@FFG9ECFFFGGGGFGFGGGGGGCGGGGGCGEE<FFGGGGG9FDABCFFFFF9FGGGGGGGFFFEGGGG<EFGGGGGGGCGGGCFG9?<?9B<@FEFGGDGGGG@FGAEB@<EF<FEFECGGGGGD<EDFG7FFFFGGGGGG7><FD<A7F:FCE7FG:FC*5581,;F<:*/=F=7<,?7<2FF9FF:C?7;:940:9CC>5DCE8EGGA@FGGFGGF@<,8FCCDEECDE>6>@>?DFEFGFCFCFFCCAAD@9C>:C7FB,A,,DGGGFFF<F,FCE?GGGFEE>9=7EFFF<DE>>>:E<BF@B<AE;CC3E,EECDE<EFFFDGEGCFFEEEFCEFCEF<FE<9FEFGEEGCF<C,CB,B@CC5,FDFEFD7GFC7DGEDGFGGGGGGGGGGGGDCFGF8GCCCCC
@sE 389
TGGGGAATATTGCACAATGGGCGCAAGCCTGATGCAGCCATGCCGCGTGTGTGAAGAAGGCCTTCGGGTTGTAAAGCACTTTCAGCGGGGAGGAAGGCGGTGAGGTTAATAACCTCATCGATTGACGTTACCCGCGGACGAAGCACCGGCTAACTCCGTGCCAGCAGCCGCGGTAATACGGAGGGTGCAAGCGTTAATCGGAATTACATGGCGTAAAGCGCACGCAGGCGGTCTGTCAAGTCGGAGGTGAAATCGCCGGGCTTAACCTGGGAACTGCATTCGAAACTGGCAGGCTAGATTCTTGTAGAGGGGGGGAGAATGCCAGGTGTAGCGGTGAAATGCGTAGAGATCTGGAGGAATACCGGTGGCGAAGGCGGCCCCCTGGACAAAGACTGACGCTCAGGTGCGAAAGCGTGGGGAGCAAACAGGATGAGATACCCT
+
,CCFGDGFFFGFGFFGGGG8FFGGC@FGGGFGGGGGGGEFFFFCEDCBCFGGGGGGFGFFGGDGCE?FAFEEF9<CFC8FFAFGFAFFCFFGFE8=?EGGGGEEEGGG9FFFGG9D<9FGGGFGGGGGGFGGGE7*>C**=:<C:B,1<=@*?FFDFEG7:F:7CA7:*=::*:?57<FC88?EC;15AFGGDEG*A?E/*188:+++++2//**);-AEFBCDE3:7<EEGE5E9F<<<247<+,3B,*557=*;*F>2,,,D3*EF@D,FF:73*7@6:@85+D:8CF9FF;F@91==<=,==GGEGFE:FC,ED>>6,@BEB4C++5@C@,;C9@8648E<9?@?=9=EC,<EFEDFCCFE:,DF7@FDGGEC@C:7C,C,AGGGGGEC@:C:CEA,EEFDFEB,D@C@@GGFD<C6CFGFFB<E9DC,AFCFCCCCC
@sE 22483
TGGGGAATATTGCACAATGGGCGCAAGCCTGATGCAGCCATGCCGCGTGTGTGAAGAAGGCCTTCGGGTTGTAAAGCACTTTCAGCGGGGAGGAAGGCGATAAGGATAATAACCTCATCGATTGACGTTACCCGCAGAAGAAGCACCGGCTAACTCCGTGCCGGCAGCCGCGGTAATACGGAGGGTGCAAGCGTTAACCGGAATTACTGGGCGTAAAGCGCACGCAGGCGGTCTGTCAAGTCGGATGTGAAATCCCCGGGCTCAACCTGGGAACTGCATTCGAAACTGGCAGGCTAGAGTCTTGTAGAGGGGGGTAGAATTCCAGGTGTAGCGGTGAAATGCGTAGAGATCTGGAAGAGTACCGGTGGCGAAGGCGGCCCCCTGGACAAAGACTGACGCTCAGGTGCGAAAGCGTGGGGAGCAAACAGGATTAGATACCCT
+
<EFGGDGGGGGGGGGFGGGGCEGGDFGGGFEFFGEGGGGE<FGGGGGCE:FFGFGGGG8DEEFFGGGGFGEFGGGFGGGF8EGDFGGGEGDF>7<EEEFE@CEGD,>FGFGGG?9,B>DCG?FGGGF8<FEGF@CCEGFFFGAFGCFEGGFGG?EFGGFFGGGGGGGG7CFEG**12?FGEGG*:/:;CEF8C8?CF+6?E<EC+,,-21CEE*:7(=F36;>DDGFDE8GFFC97+=<9EF?<?@@09A9C:CF0#F87;;F=?CFGGFF2D>@9<9GG<B>0<E@GGGFEBD9@F?=FBCGFDGFCE@@FBGE,;4EGFF,8=?,=@98EFCFAF:@GEDGGGGFEFDAGGFE,GDFEGGCFCCEFDE:FGFF@@:CECFFAEAEFC,DEFFFCGGEC,GGFECGGEC:GGGGGGGFFGFDGFEDFFFGGGGGGCCCCC
@sE 21731
TGGGGAATATTGCACAATGGGGGAAACCCTGATGCAGCGACGCCGCGTGAGCGAAGAAGTATTTCGGTATGTAAAGCTCTATCAGCAGGGAAGAAAATGACGGTACCTGACTAAGAAGCACCGGCTAAATACGTGCCAGCAGCCGCGGTAATACGTATGGTGCAAGCGTTATCCGGATTTACTGGGTGTAAAGGGAGCGTAGACGGTTGTGTAAGTCTGATGTGAAAGCCCGGGGCTCAACCCCGGGACTGCATTGGAAACTATGTAACTAGAGTGTCGGAGAGGTAAGCGGAATTCCTAGTGTAGCGGTGAAATGCGTAGAGATTAGGAGGAACACCAGTGGCGAAGGCGGCTTACTGGACGATCACTGACGTTGAGGCTCGAAAGCGTGGGGAGCAAACAGGATTAGATACCCT
+
FGGCFFGGGGGGGGGGGGGFDCGGGGGGGGGGFGGGFGGDGEGGGGGGGGGGGEGG@FGGGGCGDGCGGGFGGGGGGEGGGCGFGFGGGGGFGGGGGGGGGGGGGGFFGGGGGGGGFFGGGGGFGCFCFGGGG<FGGGGGFFGGGGGGGGGGGGF,>BFDFFCEG9:CC*<5F;<E**<CFG%FFCFEFFGGGGG>CE5:>,90:GFFE?<8<B<7>4>9#;CC7FGGF45GFEDB<CGFCCCCACFF9E?F*BFFGDE=CG<FC0<99ABE3+@8+CDDDF9FFE=CGGGFCGGEFFF?4<GEAGFECAGFEDFGGGE@:,,FGGGGDFFFEFFFCF@DFGFCFFB:F7FGEADGGGFFGGGGFE@GGFFEGGFE8GFFD>FFFCGFEGGGGGFF<AGFF<EFB,FFECF<CCCC
@sE 27356
TGAGGAATATTGGTCAATGGGCGCAGGCCTGAACCAGCCAAGTAGCGTGAAGGATGACTGCCCTATGGGTTGTAAACTTCTTTTATATGGGAATAAAGTTTTCCACGTGTGGAATTTTGTATGTACCATATGAATAAGGATCGGCTAACTCCGTGCCAGCAGCCGCGGTAATACGGAGGATCCGAGCGTTCTCCGGATTTATTGGGTTTAAAGGGAGTGTAGGTGGACAGTTAAGTCAGTTGTGAAAGTTTGCGGCGCAACCGTAAAATTGCAGTTGATACTGGCTGTCTTGAGTACAGTAGAGGTGGGCGGAATTCGTGGTGTAGCGGTGAAATGCTTAGATATCACGCAGAACTCCAATTGCGAAGGCAGCTTACTAAACCATAACTGACACTGAAGCACGAAAGCGTGGGGATCAAACAGGATTAGATACCCT
+
CEFGGGGGGGGFGGGGGGGGCGGGGGFEGGGGGGGG<FFGGGGGGGGGGGGGGGGFGFF@CEFGGGG<FGGGGGGGGGGGGGGGGGGGGGGGGCFGGGGAFGFGDFGFDFGGG99EFGCGGGGGGGGEGGGGCDFGGDFDFGGC>DCGGAF<7F=CBFFGGFFGFEEEGEGGGGGGGGDEGCCFE*CFG**6,FFFGGGGD63<:B<C=8;CF,CAC/B;?;CC4<<=F@>F,:F9@EFFCGEFFC;8:C>30>C3#=:<GDDFCFFGFFF>4EAE@ECF8?EEDBFF@,EADE=FFEFGFF:GEECF>CDED>8EDFFCE?:@8FEFFGGGCFAFCFFFGGGFGGGGGFGGGGGGGGGGGGGEGGGGGDGGGFGFFDGGGF<GGGFEFFFGGEGGGGFDFCFFGGGGGFGGGGGGGGGGGGGGGGGGGGGCCCCC
@sE 393
TGAGGAATATTGGTCAATGGGCGAGAGCCTGAACCAGCCAAGTAGCGTGCAGGATGACGGCCCTATGGGTTGTAAACTGCTTTTATAAGGGAATAAAGTGAGTCTCGTGAGACTTTTTGCATGTACCTTATGAATAAGGACCGGCTAATTCCGTGCCAGCAGCCGCGGTAATACGGAAGGTCCGGGCGTTATCCGGATTTATTGGGTTTAAAGGGAGCGTAGGCCGGAGATTAAGCGTGTTGTGAAATGTAGATGCTCAACATCTACACTGCAGCGCGAACTGGTTTCCTTGAGTACGCATAAAGTGGGCGGAATTCGTGGTGTAGCGGTGAAATGCTTAGATATCACGAAGAACCCCGATTGCGAAGGCAGCTCACTGGGGCGCAACTGACGCTGAAGCTCGAAAGCGCGGGTATCGAACAGGATTAGATACCCT
+
DCFGGFGGFEGGGGGGGGGFCGGGGGGGGGGGGGGFGGGFGGGGGGGGGGGGGGGFGGGGGGGGGGGGGGGGGGGGGGGGGGGGGGGGGGGGCFFFGGGGGGGFGGGGGGGGGGGGGGGGGGGGGFGGGGGGGGCCGGGGGGGGGGGFGCGGGGGGGGGGGGGFGGGGGEEGFEFEGGGCCEFEEEEFGGE5C<:CECGFGE*GGFFGGGCCFFGFGFDE?9EDFFC3EC<GGFE2GGFG/GFGCFGFFBFECGGGGGGFD>GGFCF<FFGFGDGG>D=AGGGGGCGGE8>C)ECGGGFFCEE@CCDFDCF@+>+E@GGGGGEGAGEEFFFGFCGFDFAGDFC8=DFGGFGFEGGGFCGGGGEFFCFGGGGGGFGGFGGGGGGGGGFFGGGGGGEGFDGGGGGGGGGGFEGFEGGGGGGFGGGGGFGFGGGCCCBC
@sE 394
TGGGGAATATTGCACAATGGGCGCAAGCCTGATGCAGCCATGCCGCGTGTGTGAAGAAGGCCTTCGGGTTGTAAAGCACTTTCAGCGGGGAGGAAGGCGATAAGGTTAATAACCTCATCGATTGACGTTACCCGCAGAAGAAGCACCGGCTAACTCCGTGCCAGCAGCCGCGGTAATACGGAGGGTGCAAGCGTTAATCGGAATTACTGGGCGTAAAGCGCACGCAGGCGGTCTGTCAAGTCGGATGTGAAATCCCCGGGCTCAACCTGGGAACTGCATTCGAAACTGGCAGGCTAGAGTCTTGTAGAGGGGGGTAGAATTCCAGGTGTAGCGGTGAAATGCGTAGAGATCTGGAGGAATACCGGTGGCGAAGGCGGCCCCCTGGACAAAGACTGACGCTCAGGTGCGAAAGCGTGGGGAGCAAACAGGATTAGATACCCT
+
<FFGGBBFGGGGGGGGGF<FEFFGGGGGGG8FGGGGGGGGGFGDGGGEFGGGGGGGGGGGGG?EGGGGFG>CDFFGGGGGDGCFGGGGGGFGGGFGG8:FFGGGGFGGGGGGGFGGGGGGGGFFCDECCFFGGFGGCGC>CFFEFFDCEEGGGGFFFFFCGGG@C@EG<FEGCEEGFGGGE77::/ACF<A5E;CEDGFGG:;ACEG>?F:FE/<549<:26*7;??75<:C;;CA?BF</<08:,BB:@BGGGCDCGGGFC><<FCFGGFGGGFGFF<6@GCDCCGEFADGF=9AFEGA9C;E?8=>GGGGFF>9@64>8GFGGF4GE5DECFFF;@C?CGFECGECGFGFGFCGFC,@C@CFGGEC??=:GGGEGEGGCGFGFFGGGGGFGGGFEFEFGGGGGGGGFCEGGGGGGGGGGGCGGGGGGGGGGGGGCCCCC
@sE 395
TGGGGAATATTGCACAATGGGCGCAAGCCTGATGCAGCCATGCCGCGTGTGTGAAGAAGGCCTTCGGGTTGTAAAGCACTTTCAGCGGGGAGGAAGGCGATAAGGTTAATAACCTCATCGATTGACGTTACCCGCAGAAGAAGCACCGGCTAACTCCGTGCCAGCAGCCGCGGTAATACGGAGGGTGCAAGCGTTAATCGGAATTACTGGGCGTAAAGCGCACGCAGGCGGTCTGTCAAGTCGGATGGGAAATCCCCGGGCTCAACCTGGGAACTGCATGCGAAACTGGCAGGCTAGAGGTGTGTAGAGGGGGGTAGAATGCCAGGTGTAGCGGTGAAATGCGTAGAGATCTGGAGGAATACCGGTGGCGAAGGCGGCCCCCTGGACAAAGACTGACGCTCAGGTGCGAAAGCGTGGGGAGCAAACAGGATTAGATACCCT
+
BFFGGFGGGGGGGGGGFFFGCFGGGEGGGGGGGGGGGGGGG8FGGGGGGGGGGGGGFFEGGG8FFGGEGEEFFGGGGGGGGGGGGGGGGGEGGGG@CGGGGG>FGGGGFFDFGGGGGGFGGFFCGGDGGGGGGGC+5FCAF77F,DF@@FGGDFEFGD:CFGGFGGGGCFGC7::CFFFCGGGGG8CGGGGCE*;:=CFEDGGGFFGFCFC@E>EBG9G>>FG3BFG>:4/:;CFBGCGF?FE=CE,/GCA:5+>4EDDDG88>A7;FGGBF@EEF@>:#8?#;DFFFBFBBF=878)B+,?D><8@EEGGGFFDAD9DF@8GFFA=>6@E>EA;EA8=ECDGFGFGFFAFCCFFD@C@EC@+FGGEFDC:@GDFCC7GGFGGGGGFGGGGCGGGGEGGGFGGGGGGGGFDGGGFED,<CFFCFEGGGGFFGGGGGCCC@<
@sE 21911
TGAGGAATATTGGTCAATGGGCGCAGGCCTGAACCAGCCAAGTAGCGTGAAGGATGACTGCCCTATGGGTTGTAAACTTCTTTTATATGGGAATAAAGTTTTCCACGGGTGGAATTTTGTATGTACCATATGAATAAGGATCGGCTAACTCCGTGCCAGCAGCCGCGGTAATACGGAGGATCCGAGCGTTATCCGGATTTATTGGGTTTAAAGGGCGCGTAGGTGGACAGTTAAGTCAGTTGTGAAAGTTTGCGGCTCAACCGTAAAATTGCAGTTGATACTGGCTGTCTTGAGTACAGTAGATGTGGGCGGAATTCGTGGTGTAGCGGTGAAATTCTTAGAGATCACGAAGAACTCCGATTGCGATGGCAGCTCACTGGACTGCAACTGACACTGATGCTCGAAAGTGTGGGTATCAAACAGGATTAGATACCCT
+
FGGGGGGGGADFGGGGGGF,B8FGGGGEGFFFGGGG8EFCGGEFGGEGGGG9,EFFCFGGGGGCGDGFGGDDCFGGGGFGFGCEE5C?9FGGGGFFCDFGGGGGGGG+C+=@DFEF,AEBAF9FFFGFEFFGGCCDFGGDFFCGE77DC?FGGGGDFGGDGGFGEEGEGCFF,,@CCEEBC7F7<1CEFC*=9C:<C*134>CF,:8CFGGG+2<.53,*C@/3<C=FGDA7AC:0<CFFCE.G@CGF3:8+@=?@C8@?FGGEGG8FFE=<FF=<E9<.DFDA,EA5=A9,+C=,E@,9FFA4CB:4+BE>,@E@C=:CFBBC0+7FA,E<?A,,,@C9,@,EFD<GBF<<E@FB,<,@GGGFFC,GGGGGGGGE,<CFGFFGGGFFC,FFE?FEAC@E<B;6,AGGFEFEC<CGGGFFAFDGFFEFC,F@A-CC
@sE 397
TGGGGAATATTGCACAATGGGCGCAAGCCTGATGCAGCCATGCCGCGTGTGTGAAGAAGGCCTTCGGGTTGTAAAGCACTTTCAGCGGGGAGGAAGGCGGTGAGGTTAATAACCTCATCGATTGACGTTACCCGCAGAAGAAGCACCGGCTAACTCCGTGCCAGCAGCCGCGGTAATACGGAGGGTGCAAGCGTTAATCGGAATTACTGGGCGTAAAGCGCACGCAGGCGGTCTGTCAAGTCGGATGTGAAATCCCCGGGCGCAACCTGGGAACTGCATTCGAAACTGGCAGGCTAGAGTCTTGTAGAGGGGGGTAGAATTCCAGGTGTAGCGGTGAAATGCGTAGAGATCTGGAGGAATACCGGTGGCGAAGGCGGCCCCCTGGACAAAGACTGACGCTCAGGTGCGAAAGCGTGGGGAGCAAACAGGATTAGATACCCT
+
FFGGGGGGGFGGGGGGGGGCFGEGGGGGGGFGGGGGGGGGFGGGCFFFGGGGGAFFGGGGGGGGGGGEFFGGGGDCGGGGGGGGGCEGGGGGGGFFGFGGGDFFFGGFGFGGGGEFGGGGFFGGGGGGGGEFEGGGDFCCGGGFFFFEFGEEDFF9C@FGGGCGGGGGFGGGD@CFGGGG@CC5E5CEFFECE6+:5EFADGGGG50CFGE<C:C@FD<<6;EGFFGDGGG4GF<:@FCF<=CCF@F0A8C?/GGECGC>@#;GFFF0FFGFF>7@8DCF+C7<7DFGD<9<FDAFGFGFCGGGGGGGEGGGFGCFFEGGGFCDGGFGGFECFGFF;CG@GGGGFGFGFEGGGFCFFGDGGGGGGGCCFFGGGGGGGGGGGGFGGGGGGGGFDGGGGGFGGGGFGGGGGDGGGGGGGGGFGGGGFFGGGGGGGGGGCCCCC
@sE 398
TGGGGAATATTGCACAATGGGCGCAAGCCTGATGCAGCCATGCCGCGTGTGTGAAGAAGGCCTTCGGGTTGTAAAGCACTTTCAGCGGGGAGGAAGGCGTTAAGGTTAATAACCTTGGCGATTGACGTTACCCGCAGACGAAGCACCGGCTAACTCCGTGCCAGCAGCCGCGGTAATCCGGAGGGTGCAAGCGATGATCGGAATTACTGGGCGTAAAGCGCACGCAGGCGGTCTGGCAAGTCGGATGTGCAAGCCCCGGGCTCAAGCTGGGAACGGCATTCGAAACTGGCAGGCTAGAGTCTTGTAGAGGGGGGTAGAATGCCAGGTGTAGCGGTGAAATGCGTAGAGATCTGGAGGAATACCGGTGGCGAAGGCGGCCCCCTGGACAAAGACTGACGCTCAGGTGCGGAAGCGTGGGGAGCAAACAGGAGTAGATACCCT
+
@FGGGGGGGGGGGGGGGGGFEC:FFGGGGGGGGGGGCFFGGGFGGGG:F@DEFEFGGFEFGG8,C<CFEGG7FCA,EFGGGG9CFD::FG>:FFEEGCC@FCGGFFFADCFGGGGCGG8FE7>FGFG:+DE9@FEGEG7*@FC@@BFGDCF*3C99<*11C:FF7FG,=F7?<C7<>,2FCG>EE85*,0<***/*3<,;5>GGGC<:+CC5C:8384+.16:9>DG::4788>3/34+43@:7#0<B**CDEF7?:D,C:CB@8,>@<@,**3@:3,D87FGFFFGCFCGGF8FFF=D=C,9GGFGEDGGGGFE@E@,E@FADGGFC@:4BE@GGFF7GED59FFDE?CGGGFEGGFFFC7GGDGGFF?GGGGGGGGGGFGGGGGFGGGFFGGFCGGGGGGGGF;EA,GGGGGGGGFFGGGECFFGGFC,GGFCGCCCCC
@sE 399
TGGGGAATATTGCACAATGGGCGAAAGCCTGATGCAGCCATGCCGCGTGTGTGAAGGAGGCCTTCGGGTTGTAAAGCACTTTCAGCGGGGAGGAAGGCGGTGAGGTTAATAACCTCATCGATTGACGTTACCCGCAGAAGAAGCACCGGCTAACTCCGTGCCAGCAGCCGCGGTAATACGGAGGGTGCAAGCGTTAATCGGAATTACTGGGCGTAAAGCGCACGCAGGCGGTCTGTCAAGTCGGATGTGAAAGCCCCGGGCTCAACCTGGGAACTGCATTCGAAGCTGTCAGGCTGGAGTCTTGTAGAGGGGGGTAGAATTCCAGGTGTAGCGGTGAAATGCGTAGAGATCGGGAGGAATACCGGTGGCGAAGGCGGCCCCCTGGACAAAGACTGACGCTCAGGTGCGAAAGCGTGGGGAGCAAACAGGATTAGATACCCT
+
FFGGGGGGGGGGGGGGGGGGGFGGGGCFGGGGGGGGGGEFEGGGGGGGGGGFGGDGCFCFCC<FGGG>6CFGGGGGGGGG?FEDFCBECFGEGEGA7<FCCCE@<,>==C=FF<<>F<FAF<=FFGE@CDEGDGGE*@A>FFFGCC8C7BGGCGFGGGCFDGG<E:+=CEGG7=C:<:FFC:CEE+:;FFG>E;5C*<CGGGC*<9+2CCCGC*/7@4037987:>?3CE**69>4:??C<B;789FCCF=:#A8?*ECCFDF>DEC8@>C7>:9@79><9EA2++9@,B>+:,>,GEF,>,,AF8@>EGGGDF=5D8FD8F<EFB9B>=F7GGGGFBFFGGFDDA,F@+8,FGFCAFF7FDGFGEEEGFCEGGCECFCF?GFFDGF<<CGFEGFCE@<GGGGFCB7GGGGGGGGFGGFDFGGFFGGGGGGGGGGGCCCCC
@sE 39551
TGAGGAATATTGGTCAATGGGCGCAGGCCTGAACCAGCCAAGTAGCGTGAAGGATGACTGCCCTATGGGTTGTAAACTTCTTTTATATGGGAATAAAGTTTTACACGTGTGGAATTTTGTATGTACCATATGAATAAGGATCGGCTAACAACGTGCCAGCAGCCGCGGTACTAAGGAGGCACCGAGCGTTATCCGTATTTCTTGGGTTGAAAGGGAGCGTAGGTGGACAGTTAAGTCAGTTGTGAAAGTTTGCGGCTCAACCGTAAAATTGCAGTTGATACTGGCTGTCTTGAGTACAGTAGAGGGGGGCGGAATTCGTGGTGTAGCGGTGAAATGCCTAGATATCACGAAGAAATCCGATTGCGAAGGTAGCTCACTGGACTGCAACTGACACTGATGCTCGAAAGTGTGGGTATCAAACAGGATTAGATACCCT
+
;EGG,<C,;<;@FF9C6@<C<F7@F7FGEG8EFG9@,,C@@@,<CE7@FGGG<FCE=F9@@<F,C<FF<F:>FFFDGEE<F<FCGFEA,,CCGFFEFGEEFC,C,?BFCB9=?,CCEF9=?,EFDEG,,CA,BEGDF9:F@,+8>4@EF,,:+BF77ACDFFFFEE+F>F+@F,<,,5*8*36@7**1C;<EEF>.>*6/.=@</C:<#8<<2:<5C/CDA>CGGDF<C@F9=@7;78FCC@.,2@GGC<6C>@,,@=B,:=A9GDFFAD98A,@9@7,F=FF=8GEF@,8,3,,99AC9,F=F@+CEGGE>@,+@,=7E=9EB5FC:CAC,F<EFD<C=C=C,C7F@CFGF@B,GF@E@@@:,,,,C;,DC99EFGGFFGFF<FF@C66,C,CGF9GEECCFEDGGGGGFEAFFCFC<@DAD@@GE<F<FCCCCC
@sE 401
TGGGGAATATTGCACAATGGGCGCAAGCCTGATGCAGCCATGCCGCGTGTGTGAAGAAGGCCTTCGGGTTGTAAAGCACTTTCAGCGGGGAGGAAGGCGATAAGGTTAATAACCTCATCGATTGACGTTACCCGCAGAAGAAGCACCGGCTAACTCCGTGCCAGCGGCCGCGGTAATACGGCGGGTGCAAGCGTTAATCGGAATTACTGGGCGTAAAGCGCACGCAGGCGGTCTGTCAAGTCGGATGTGAAATCCCCGGGCTCAAGCTGGGAACTGCATTCGAAACGGGCAGGCTAGAGGCTTGTAGAGGGGGGTAGAATTCCAGGTGTAGCGGTGAAATGCGTAGAGATCTGGAGGAATACCGGTGGCGAAGGCGGCCCCCTGGACAAAGACTGACGCTCAGGTGCGAAAGCGTGGGGAGCAAACAGGATTAGATACCCT
+
FGGGG,CFGGGGGGGGGGGFEFFGGGFGGGGGGGGGGGGEFFGEFGFGGGGGGGGGGG8EFGF8FGGDEGGGG9FAFFGGCFFFGGGGGGGGGGFGEFGGGGGGCF9DGGGGGGAF,FFF8>DDFGDEGGCF@FGEG>DCFFGGGEC*:BG<BC@CGGGFGC9,*=:F<FG?:8:A9?FFG5CGGC5*<:<CE>EEE?<F3D*/+32<7+2@C:C5/-<)6(/:>@C<9:E*)F<<7#FEFCEF?8C@=,5**:*87D:,@4388,3=C@;9F,;;*:@63,3+0+,F@8>B>,,,>)B,,@,,8,CCCGFGGFE?GF@,,8FFF:A=4BGEE=;<,:CF>DCC69,?:<FC,CDFF?,EF+FFC,@EFECDEGFF:+DGGGGFFFGGGFFFCCFCCEA,,@GEGEGFD@CGDEFFDGF<EFEFFDE<GGGGGGGGCCCCC
@sE 41768
TGGGGAATATTGCACAATGGGCGCAAGCCTGATGCAGCCATGCCGCGTGTGTGAAGAAGGCCTTCGGGTTGTAAAGCACTTTCAGCGGGGAGGAAGGCGTTAAGGTTAATAACCTTGGCGATTGACGTTACCCGCAGAAGAAGCACCGGCTAACTCCGTGCCAGCAGCCGCGGTAATACGGAGGGTGCAAGCGTTAATCGGAATTACTTGGCGTAAAGCGCACGCAGGCGGTCTGTCAAGTCGGATGTGAAATCCCCGGGCTCAACCGGGGAACGGCATTCGAAACTGGCAGGCTAGAGGCTTGTAGAGGGGGGTAGAATGCCAGGTGTAGCGGTGAAATGCGTAGAGATCTGGAGGAATACCGGTGGCGAAGGCGGCCCCCTGGACAAAGACTGACGCTCAGGTGCGAAAGCGTGGGGAGCAAACAGGATTAGATACCCT
+
FFGGGGGGGGGGGGG<FGG,AF:EEFGDFGG8FGG,CFEFGCFFCFG@FFFEFGGGGGGFFG<FFGGEFFGGGGFGGGGGGGGGCGEGE@FGFEF=FGGGGDDEFBFFGGFGGGGGGGG>FDFFGGGFGGGGGG7*@C7>DF@EFCCCEGGCCGGGG7FGDCGGG?,<FGG=EFFGF<CFE7?CE+AEFFG>>8ACGGDG=8;FF?GE,<CFC8CEG)<C@>DED>CDC:?CECFAEGFF>F:CGGEFG+=DEECFGGGGG289AFG)GGGGFF#GEGC/4F78FFGGGF9A9A><EDF==9AFFFEFGGFEFFE@F9E@,EF?GFD@4=BEDFFFEDEFF7DFGGFFCFGFFE,FFCFEFCGGGGEE=FC@EGGEE7DFCGFEFFFGGGF<GGEFC@<@FGGFGGGFFEGGGGGGGFGFFDGFGGGGGGGGGGGGCCCCC
@sE 403
TGGGGAATATTGCACAATGGGCGCAAGCCTGATGCAGCCATGCCGCGTGTGTGAAGAAGGCCTTCGGGTTGTAAAGCACTTTCAGCGGGGAGGAAGGCGATAAGGATAATAACCTCATCGATTGACGTTACCCGCAGAAGAAGCACCGGCTAACTCCGTTCCAGCGGCCGCGGTAATACGGAGGGTGCAAGCGTTAATCGGAATTACTGGGCGTAAAGAGCACGCAGGCGGTCTGTCAAGTCGGATGTGAAATCCCCGGGCTCAACCTGGGAACTGCATTCGAAACTGGCAGGCTAGAGTCTTGTAGAGGGGGGTAGAATTCCAGGTGTAGCGGTGAAATGCGTAGAGATCTGGAGGAATACCGGTGGCGAAGGCGGCCCCCTGGACAAAGACTGACGCTCAGGTGCGAAAGCGTGGGGAGCAAACAGGATTAGATACCCT
+
<C,<FCFGG9,<FGGGFGG@CFCFGECFGFGGGGGGFFGFCCEFFGGEFCCGGGGE,:CFGGFGFFGG@C7FFGGGAFGG@EFGFCEDGGGGGEFFG8:>+CEGG,C9<FFFGGGDGFFGGFGFGFEGGGGEEGGG7FG::@,3DC>C7FCFFFCEEC@,@F@9C5FCG7:=CCC>FDFGEC5EEC1*,,<8C*;;E+<@D*;500CCCFCC?**.;2+.(3A)).589/>(2'A8@=<'<EFF=,@@B6;*55**8@,>,CFD@8,=,F;E3,FGF@DFBD97DD?DD,B3>,DAF9F8<D>@,GGGGF8DADF?E=FB8GEGEAFC8>ECED=CE?@@EGFC+EDE9FD?FF?<D<GFFC>?:GEGFFF:FFF@@CCCGFCFGFFGGGFEDGGFECFE<FGEGEFE<@CGGGGEGGFAFGEGFGFEFGGGGGGF<CCCC
@sE 404
TGGGGAATATTGCACAATGGGCGCAAGCCTGATGCAGCCATGCCGCGTGTGTGAAGAAGGCCTTCGGGTTGTAAAGCACTTTCAGCGGGGAGGAAGGCGTTAAGGTTAATAACCTTGGCGATTGACGTTACCCGCAGAAGAAGCACCGGCTAACTCCGTGCCAGCAGCCGCGGTAATACGGAGGGTGCAAGCGTTACTCGGAATTACTGGGCGGAAAGCGCACGCAGGCGGTCTGTCAAGTCGGATGTGAAATCCCCGGGCTCAACCTGGGAACGGCATTCGAAACTGGCAGGGTAGAGTCTTGTAGAGGGGGGTAGAATTCCAGGTGTAGCGGTGAAATGCGTAGAGATCTGGAGGAATACCGGTGGCGAAGGCGGCCCCCTGGACAAAGACTGACGCTCAGGTGCGAAAGCGTGGGGAGCAAACAGGATTAGATACCCT
+
FFGGGEGGGGGGGGGGGGGFGGGGEGGGGGGGGGGGGGGFGGGGGGGGGGGGGGGGGFEGGGG8FGGGFGDGGGGGGGGGFGGGGGGGGGEGGGEGFFGGGGGGFFGGGGGGGGGGGGGGCGGGGGGGGFGFGGGGGGGCGGGGFFGGGGGDFECFGGG7CGACFGGGGEGGGEGGGG?BF7EEGAE>C@@FE8C>*0<E>98C:+2++<;***25:(;><CED40CB5CC8C0C<CFE@<F@G=EFFF?+CFFCGDGFDC6F<>CFCGGGE93%:38GFCGFB;7CFCFAB3,DDF6B,B=;FAGGGGGGGGGGFGGFFEGGGEA,6608+,FFGCBBDGGGFFC,E:CCFGGGGGGGDGDGFGFEGFF7EGGGGGGGGGFGGGGGGGGF@CEGGFF8GGGGGGGEFFEGGGGGGGFEAGFGGFFFGGGGFAGCGCCCCC
@sE 405
TGGGGAATATTGCACAATGGGGGAAACCCTGATGCAGCGACGCCGCGTGAAGGAAGAAGTATCTCGGTATGTAAACTTCTATCAGCAGGGAAGATAGTGACGGTACCTGACTAAGAAGCCCCGGCTAACTACGTGCCAGCAGCCGCGGTAATACGTAGGGGGCAAGCGTTATCCGGATTTACTGGGTGTAAAGGGAGCGTAGACGGTGTGGCAAGTCTGATGTGAAAGGCATGGGCTCAACCTTTGGACTGCATTGGAAACTGTCATACCTGAGTGCCGGAGGGGTAAGCGGAATTCCTAGTGTAGCGGTGAAATGCGTAGATATTAGGAGTAACACCAGTGGCGAAGGCGGCTTACTGGACGGTAACTGACGTTGAGGCTCGAAAGCGTGGGGAGCAAACAGGATTAGATACCCT
+
EGGFG>CGGGGGGGGGDGEEFGGGGGGGGGGGFGGGGGEGGGGGGGGFGGGGGFGGGGG<FFGGGFCCFGGFGFCF?EDGFGFGFGGGFGGFCEEFGGGFGGGGGGGFGFGCEGGGGGG<FEGDFFGGGGGGGG8DEFFG8@,FEGGGGGGGGGFFC,CEEGGGC5@FEC7@8BEGG>F9FFGGGG6<=>FGFDC8CEF?DD8=FDDD>ECG6:AFF<9=A@GF9@@FGG=<:CC35:<96AF#9FDF;@:FFGGACG3:=@FFCFFCCCFA2C4F6=>GGD=EFC@EEFFGD8E88FF<FFC6=@CGFECC,7F>?GFFF8GGGGFEEA9,,6EC<CFDGGGFE@:EFCCF<GGGGFFDGGFGF<CCEFCEFGGF8GGGFEF<C,GFEGGGFGGGGGFEFGGGFC9EFCGCCCCC
@sE 406
TGAGGAATATTGGTCAATGGGCGAGAGCCTGAACCAGCCAAGTAGCGTGAAGGATGACTGCCCTATGGGTTGTAAACTTCTTTTATATGGGAATAAAGTTTTCCACGTGTGGAATTTTGTATGTACCATATGAATAAGGATCGGCTAACTCCGTGCCAGCAGCCGCGGTAATACGGAGGATCCGAGCGTTATCCGGATTTATTGGGGTTAAAGGGTGCGCAGGCGGACTGTCAAGTCAGCGGTAAAAATTCGGGGCTCAACCCCGTCCGGCCGTTGAAACTGGCAGACTGGAGTGCGGCAGAGGGATGCGGAATGCGAGGTGTAGCGGTGAAATGCATAGATATCGCGCAGAACTCCGATTGCGAAGGCAGCGTCCCATGCCGTAACTGACGCTGAGGCACGAAAGCGTGGGGATCGAACAGGATTAGATACCCT
+
FFGGGGGGGGGGGGGGGGGGGGGGDGGGGCGGGGGGGGGFFFFGGGGG7FGGGGGGFGFFGGGGGGGGGGGGCDFGGGGGGGGGGGGGGGGGGGGFGGFEFGGGG<FGFGGDDFCFGGGGGGGGGGGGGGCFGGGGGGFFEFGGGGGGGGGGGGGGGGGGGGGGGGGGEGGFACEFFGG@:CGG@@CGGCGCFFEGG5FFGG0GFG*F<:FFGGDFEFGDF@GGFF#8EGFGGC6CC@ECFCC:GBE?=?+E8CGFCCFFFGCEE>CFE:0F@:FD@<92FFDCGFCGFFFAFEDDE=,GGGGFC7FEEF@6+EBCEEFA,C88:@99GGF<GGGGE?9C+F=GGGEGGFGECFB:@GGGGFDE<GGGGGGGGGFEFGGFGGGGGGEGGFDGDFFAFDGGGGGGGGGGGGGGFFGGGFFGGGGGFGGGGGCCCCC
@sE 29224
TGAGGAATATTGGTCAATGGGCGAGAGCCTGAACCAGCCAAGTAGCGTGCAGGATGACGGCCCTATGGGTTGTAAACTGCTTTTATAAGGGAATAAAGTGAGAGTCGTGACTCTTTTTGCATGTACCTTATGAATAAGGACCGGCTAATTCCGTGCCAGCAGCCGCGGTAATACGGAAGGTCCGGGCGTTATCCGGATTTATTGGGTTTAAGGGGAGCGTAGGCGGACGCTTAAGTCAGTTGTGAAAGTTTGCGGCTCAACCGTAAAATTGCAGTTGATTCTGGGTGTCTTGAGTACAGTAGAGGCAGGCGGAATTCGTGGTGTAGCGGTGAAATGCTTAGATATCACGAAGAACTCCGAGTGCGAAGGCAGCTTGCTGGACTGTAACTGACGCTGATGCTCGAAAGTGTGGGTATCAAACAGGATTAGATACCCT
+
CGGGGGGGGGGGGGGGGFGEGGGGGGGGGFGGCEFGGGGGGGEGGGDGDGGGGG?FDFEE@CG7FFGGGGGCCFGGGGGGGGGFGGFGGDGGFGFGGGGGGGGGGGDEGFGGGGGGGGGGGGAGGGFGGGGGBBFGGGGGGEFGE7=FGGGGFGGGGGFGG7FFGDGGGGGGFFGGCCGECFABFD5CFGGCCFCE:BFFG:FCC:<:C:,2>FEB>BG=F98=F98D;9B@;37@@7CFFGGD-=7@>F9F?FGGGD?DC@GD;CFE7GFCGGFFA9F#6D9@FDGF9D9F7FFGGGGGGGGGFDCGE@FD@8EGGFFGFG@EBGGFGGGF<<EEEC?GF@,ACGGGGF@EGFFC7DF4+GFFGFFEE;8CFFFF@FGGGGGGGGFEEGCEGGFGGGGF@CGGFGGGGGGGGGGGGGFGFGGFGGFGGGGCCCBC
@sE 408
TGGGGAATTTTGGACAATGGGGGCAACCCTGATCCAGCCATGCCGCGTGCGGGAAGAAGGCCTTCGGGTTGTAAACCGCTTTTGTCAGGGACGCAAAGGGACGGGTTAAGAGCTAGTTCCGCTGACGGTACCTGAAGAATAAGCACCGGCTAACTACGTGACAGAAGCCGCGGTAATACGTAGGGTGCAAGCGTTAATCGGAATTACTGGGCGTAAAGCGTGCGCAGGCGGTTGGGTAAGACAGCTGTGATATCACCGGGCTTAACCGTGGAACTGCATTTGTGACTGTCCGACTGGAGTACGTCAGAGGGGGGTGGAATGCCGCGTGTAGCAGTGAAATGCGTAGATATGCGGAAGAACACCGATGGCGAAGGCAGCCCCCTGGGACGCAACTGACGCTCATGCACGAAAGCGTGGGGAGCAAACAGGATTAGATACCCT
+
AFGEGGE8,<6CCCFFGGGGGDFGEFFEFDFGGGGGGGGGD8FFGGGCCGGGGGGE<FDAFFFCEFEFE7FCGGAGGGG+BFFAGFGGGG@FF+:>FCFG,=CEGGGGDFGFEFGG>FGAFGGG>,<BGC:D,@7,@;CFGGG9EGFCB:7CC@;F,1@,,=,7,4,,<**:*1*17FGGCE*1*,2CFE?8*/2/*298558CC9E<:</*8**66.:'42*:?$97CGE5=?D>C2?,+7&;%<<@:B,=*=*EGEC>,9E>1>1,,GFGGGFB?,<4,3543*ECCBC<3,<@,FGD:EFCFFEGGDEFB?,<,,@8++F7?,==,*ECEE9EA4>GECFGGDAEF>FB<CFF?ECEF?,FGE?:CFGFGGEFF7GGGGFFEFGGGGGGFC8+@C,GGGFB8<EGGEEGGGGFCGFFFGFE@GFFFAFDGGGGCCCCC
@sE 409
TGGGGAATTTTGGACAATGGGGGCAACCCTGATCCAGCCATGCCGCGTGCGGGAAGAAGGCCTTCGGGTTGTAAACCGCTTTTGTCAGGGACGAAAAGGGACGGGTTAAGAGCTAGTTCCGCTTACGGTACCTGAAGAATAAGCACCGGCTAACTACGTGCCAGCAGCCGCGGTAATACGTAGGGGGCAAGCGTTAATCGGAATTACTGGGCGTAAAGCGTGCGCAGGCGGTTGGGTAAGACAGATGTGAAATCCCCGGGCTTAACCTGGGAACTGCATTGGTGACTGTCCGACTGGAGTACGTCAGAGGGGGGTGGAATTCCGCGTGTAGCAGTGAAATGCGTAGATATGCGGAAGAACACCGATGGCGAAGGCAGCCCCCTGGGACGCAACTGACGCTCATGCACGAAAGCGTGGGGAGCAAACAGGATTAGATACCCT
+
DFFFGFGGFGGGGGGGGGGGFEGGGGFGGGGGGGGGGGGGGGGGGGGGEGGEGGGGGGGGGGGFGGGGGEGGFEEGGGGFGGGGGGGFFGGGEGGGGGGGGGGGGGGFGGGGGGGFGGFFGGG+CFGCGGGGCGGC:,DEGGGGAF8B:FGGGGFGGGDGGGCAFGGCCGEEGGGGGGGGFGGC7**:E@*28*2?FGGGCGGGF?;@FCFGGC?>8>C>B6>C6FGEDEG:*CE>EF<7109<CGFC==<+:CC?CGGCCEGG;GF9GGGGGG<G?=@B$FDC;*CC7GF><7FF>5B+38=9GGGGGFCFDEFE@,+CGEEE:EGGGFGGFEDFB?7CGGFF,@4EF>EEGFF<?BB,=:EFF7FCGFGGGGGFFGFCC<C?GGGGGE9FEGGFEF8ECGGF8EGGGGGEGGGGGGGFGGECFFGGGGGGGFGF<CCCC
@sE 21094
TGAGGAATATTGGTCAATGGACGAGAGTCTGAACCAGCCAAGTAGCGTGAAGGATGACTGCCCTATGGGTTGTAAACTTCTTTTATACGGGAATAAAGTGAGGCACGTGTGCCTTTTTGTATGTACCGTATGAATAAGGATCGGCTAACTCCGTGCCAGCAGCCGCGGTAATACGGAGGATCCGAGCGTTATCCGGATTTATTGGGTTTAAAGGGAGCGTAGGCGGACGCTTAAGTCAGTTGTGAAAGTTTGCGGCTCAACCGTAAAATTGCAGTTGAAACTGGCAGTCTTGAGTACAGTAGAGGTGGGCGGAATTCGTGGTGTAGCGGTGAAATGCTTAGATATCACGAAGAACTCCGATTGCGAAGGCAGCTCACTAGACTGTTACTGACACTGATGCTCGAAAGTGTGGGTATCAAACAGGATTAGATACCCT
+
FGGGGGGGGGGGGFGGGGGGGGGGCGGGGGGGGGGGFGGF@FFFGGGGGGGGGGGGGGGGGGEFGGEFFGGGCDDGGGGGGGDFGFDGGGDFGGFGGFGGFGGGGFGGGGGGGGGGGGGFFGDFFFGGGGGGGGDFGGGGCEGGGGGGCFGFGGFFGGFEFGGGGEFCE>CFGGGGGCEFFFGF7%CFEGGDCFCFGG>CCC$GGGG3FFEC9>GFE5FDDF8?@CG:DFCGC0B?,>EC(GFEF@C@FF@FF5EBD8.F;FACCCGFFGF<FFACDFECB8GEBCFF9DFFFGDEBCEAGGGGGECGGGFEFF7CCF:E,,GGBGEFFFD<EFGDGGEFGGGGFGFCFEGGGGFF7EECC,BBEGGGFGGGE@CGGFGGGGFGGGGGGGGGGGGGGGGGGGGGGGGGGGGGFGGGGGGGGGGGGGGGGGF@CCCC
@sE 24371
TGAGGAATATTGGTCAATGGGCGAGAGCCTGAACCAGCCAAGTAGCGTGCAGGATGACGGCCCTATGGGTTGTAAACTGCTTTTATAAGGGAATAAAGTGAGTCTCGTGAGACTTTTTGCACGTACCTTATGAATAAGGACCGGCTAATTCCGTGCCAGCAGCCGCGGTAATACGGAAGGTCCGGGCGTTATCCGGATTTATTGGGTTTAAAGGGAGCGCAGGCGGCGGCGTAAGTCAGTTGTGAAACCGTGCGGCTTAACCGTGCAATTGCAGTTGATACTGCGTCGCTTGAGTGCACACAGGGATGTTGGAATTCATGGTGTAGCGGTGAAATGCTTAGATATCATGAAGAACTCCGATCGCGAAGGCATATGTCCGGAGTGCAACTGACGCTGAGGCTCGAAAGTGTGGGTATCAAACAGGATTAGATACCCT
+
CFGGGGGGGGGGGGGGGGGGGGGGGGGGGGGGGGGGGGGGGGGGGGGGGGGGGGGGGGGGGGGFGGGGGGGGGGGGGGGGGFGGGGGGGGFEFGGGGGGGGGGGGGGGGGGGGFGGGGGGGGGGGGGGGGGGGFFGGGGGGGGGGGGGGFFGGFGEGGGGDGGGGEGDGEGGGGGGGGGGGGGGGGC@>GECG?GG?GDFGGGEFF87<C9CFGG6:BGFFFGGGDCDECGGGDFFFFEFGGFGCFGFEGGECEGFGFG=CDFEGGGFFFFEDDAEDCGGFGB:CCFGEFGGFFFFDGGGGEFGGFFA9FFE=EGGGGGF?FEGBGDGGGGCGGGGGFFAGGGGGGGGGGGGGFFF:FBF@CC,FEAGGE@GGGGGCGGGGGGGGGFGGGEGGGGGFGECGGGGGGGGGGGFGGGGFFGFGFFGGGGGGGGCCCCC
@sE 22478
TGGGGAATATTGCACAATGGGGGAAACCCTGATGCAGCGACGCCGCGTGAAGGAAGAAGTATCTCGGTATGTAAACTTCTATCAGCAGGGAAGATAGTGACGGCACCTGCCTAAGAAGCCCCGGCTGACTACGTGCAAGCAGCCGCGGTAATACGTAGGGGGCAAGCGTTATCCGGCATTACTGGGGGTAAAGGGAGCGTCGACGGTGTGGCAAGTCTGAGGTGAAAGGCCTGGGCTCAACCTGGGGACTGCAGTGGAAACTGTCAGACTTGAGTGGCGGAGGGGTAGGCGGAATGCCTAGTGTAGCGGTGAAATGCGTAGAGATTAGGAGGAACACCAGTGGCGAAGGCGGCTTACTGGACGGTAACTGACGTTGAGGCTCGAAAGCGTGGGGAGCAAACAGGATTAGATACCCT
+
DFGGGGGGGDGGGGGGGGGGG@7FEGGGGGGFG<EFAGEF@7CFEGDFGGGCAAFEDF<CF<EFGFFCA7FDF9FFG9EFE9FAFGFFGG+:CB5<B,,,,8=>C8F8,,B,5F89F,D<=F7CGE+@8B9C:,84+,7@F,@,3@>E7BCF,?>?<<*C*4*413*<1*==<<7<**4<:+,7:8*2*:8CC+2:5@C:#8/8<>;3,5,9;6D*345,,E99D,,>@+,:?FB6GFB,EEF@,:,@8GFFF9GFC,3=63C,,5,F?CFF;8+B+:?+DA,B,+4+F@,@9FFA:<ACF=CC>GFBFBC58@BCGGFFA,,FFFCFEDCF?,DGGGGFDFC<CGEGE@FGFE@,GGF@,,<69GEFBCCCE8GCGGGGGGGGGEGGGGFDFGGGGFFBDE@GFGAGGGGCCCCC
@sE 22919
TGGGGAATATTGCACAATGGGCGAAAGCCTGATGCAGCAACGCCGCGTGAAGGAAGAAGGCCTTCGGGTCGTAAACTTCTGTCCTCAGGGAAGAAGAACTGACGGTACCTGAGGAGGAAGCCCCGGCTAACTACGTGCCAGCAGCCGCGGTAATACGTAGGGGGCAAGCGTTATCCGGAATTACTGGGCGTAAAGCGCACGCAGGCGGTCTGTCAAGTCGGATGTGAAATCCCCGGGCTCAACCTGGGAACTGCATCCGAAACTGGCAGGCTAGAGTCTTGTAGAGGGGGGTAGAATTCCAGGTGTAGCGGTGAAATGCGTAGAGATCTGGAGGAATACCGGTGGCGAAGGCGGCCCCCTGGACAAAGACTGACGCTCAGGTGCGAAAGCGTGGGGAGCAAACAGGATTAGATACCCT
+
DGGGGGGGGGGGGGGGGGGGGGGGFGGGGGGFGGGGGGGGGGGGEGGGGGFFFGGGGGGGGGGGGGGEGGGGGGGGGGGGGGGGGGGGGGGGGGGGGGGGGGGGGGGGGGGGGGGGGGGGGGGGGEEGGGGGFGGFFGDGFGGGFFEGGGGDGFGGGGGGGGGGDG@FGGGGGGGGGGDGGGGGGGGGGEEGGDFCEEGEGD;CEEDG;:CG,<FFC@GDCB5>DGGFGCGGFFGFFC@CFGFF@;FGGGGGGEGFE@E9CACFGGGGGGD=>@?FFFF<GG6GGGCFGGGFGGEF:BGFFGGGGGFGGFGGGGGFEEGFAGGGGFGGGGGGFGDGGGGGGGFEEFFFFEGGFGFCEFACFFGGCGGFCGGGGGGGGGFEEEF:DGEGGGGGGFFFFFGGGGGGGGGGFGGGGCCCCC
@sE 23118
TGGGGAATATTGCACAATGGGCGCAAGCCTGATGCAGCCATGCCGCGTGTGTGAAGAAGGCCTTCGGGTTGTAAAGCACTTTCAGCGGGGAGGAAGGCGATAAGGTTAATAACCTCATCGATTGACGTTACCCGCAGAAGAAGCGCCGGCTAACTCCGTGCCAGCAGCCGCGGTAATACGGAGGGTGCAAGCGTTAATCGGAATTACGGGGCGTAAAGCGCACGCAGGCGGTCTGTCAAGTCGGATGTGAAATCCCCGGGCTCAACCCGGGAACTGCAGTCGAAACTGGCAGGCTAGAGTCTTGTAGAGGGGGGTAGAATTCCAGGTGTAGCGGTGAAATGCGTAGAGATCTGGAGGAATACCGGTGGCGAAGGCGGCCCCCTGGACAAAGACTGACGCTCAGGTGCGAAAGCGTGGGGAGCAAACAGGATTAGATACCCT
+
CFFGGFGGGGGGGGGGGGGGGGGGGGGGGGGGGGGGGGGGFGGGGGGGGFFGGCFFDFGGDGGGGGGGGGGGGGGFGGGCFEGGCEGGGG@FGGECFFGEGGBFGAFAFFFGGGFGFGGGGFFGGGEGGFG9FGGGEGGGGGECECFE>@FGGGGGGGGGGGGFFGGFGGGGGG7<FCGGEGEE>2::<3+;**2*2?C::EEFG?9':AFGE8:@E?9C/6EDCCC5/EF=CEC<@=+E;GGC9FF7FF=?2GGE<GGCFFEFCGGF?GB8@5*C<C6E@@;AFF8CFAFD97,,F?D3,GEGGFGFGGGFFGFFGEGFGGGGFB=C7AGGFDF@,C@GGGF<CFD<FFGFGFGGGDGGGDCCGCFFDF=EGGGGGGGGFFGGFGGGGCFFGGFCCFGFCGGGGGFECFCGGGGGFGGFFCFFEFCGGGGGGGGGCCCCC
@sE 41888
TGGGGAATATTGCACAATGGAGGAAACTCTGATGCAGCGACGCCGCGTGAGTGAAGAAGTAATTCGTTATGTAAAGCTCTATCAGCAGGGAAGATAGTGACGGTACCTGACTAAGAAGCTCCGGCTAAATACGTGCCAGCAGCCGCGGTAATACGTATGGAGCAAGCGTTATCCGGATTTACTGGGTGTAAAGGGAGTGTAGGGGGCATCACAAGTCAGAAGTGAAAGCCCGGGGCTCAACCCCGGGACTGCTTTTGAAACTGTGGAGCTGGAGTGCAGGAGAGGCAAGTGGAATTCCTAGTGTAGCGGTGAAATGCGTAGATATTAGGAGGAACACCAGTGGCGAAGGCGGCTCACTGGACCGTAACTGACACTGAGGCTCGAAAGCGTGGGGAGCAAACAGGATTAGATACCCT
+
CFDGGEGGFGGGGGGGGGGGGFGCFF@EFCFG9EFGGGEEFGGGGGG:FGEFGG<FFGG-6CFFGGC,CCE<CE?<EFGGGGGGFFEGGGGGFFA?9<B<AF:=F+,C,EEGF<EFFFGCFGGGGCFGF??F7A88B>>FB<8BFF+:8>3DFFF<AEA<CG>7DF@FECCD,>CE=<8$@=@F6,,=:,@@FCE:FC>2C?@&<CF,,8DFFGF4,#CF+F7C@<CB6EGCECC,8EGF::@EFEGGGF@D<C7446<=<,FC8B8F,FDFFFCFGGCFE?<B<9GDFGEE8E?,B,=5FGFEAC:<CAFFEGCF@<,AFCFGGFFFE<BC:FDFGFGGE@DGGEEGGFFC,GGFCFFFFC,GGGEGGGGGFGGFGGFGFGGGGGGGGGGGGGFEC;,EGGGGGFGGGGGCCCCC
@sE 41018
TGGGGAATATTGCACAATGGGCGAAAGCCTGATGCAGCCATGCCGCGTGTGTGAAGAAGGCCTTCGGGATGTACAGCACTTTCAGCGGGGAGGAAGGCGTTAAGGTTAATAACCTTGGCGCTTGACGTTACCCGCAGAAGAAGCACCGGCTAACTCCGTGCCAGCAGCAGCGGTAATACGGAGGGTGCAAGCGTTAATCGGAATTACTGGGCGTAAATCGCACGCAGGCGGTCTGTCAAGTCTGATGTGAAATCCCCGGTCTCAACCTGGGAATTGCATTCGAAAGTGGCAGGCTAGAGTCTTGTAGAGGGGGGTAGAATTACAGGTGTAGCGGTGAAAGGCGGAGAGATCTGGAGGAATACCGGTGGCGAAGGCGGCCCCCTGGACAAAGACTGACGCTCAGGTGCGAAAGCGTGGGGAGCAAACAGGATTAGATACCCT
+
CC,CB@78@@<A@FFFFG<,;F7C@EGGGFGG,,CFGFFG<F,C7@CCFG,EDFGGDG6@EFF89FFG++?CA5E9EEFGFFDFF,@+8=:F7+A,?8BB:FEEG9CF,BFG,=<A<DFC7+8<>>F+DFDFFFC@*3::::DECC,1*15>FGGFF*=F<1?,<:<C+<F5<4:C,FFFCC@7*<ECF9+;C;EGDF,*2*;C<CFG>E>FC./**#27/8#0E25C5<8C;1B>9@0?9A#?ECFFF7@::<>*CF8,,@,FF@>,GD@>:,,3,,3>+@8,,,FCGFD<>39GGDB,,>9CD@@+F=8B,,E=9C6,=,ADE=,F8>F@A@FFF?@+B+-<8F=GEFAECGEEECDC74+FEGFF7F?BF@7EC7EEF8E<AFFCDEEFF7FC:@4,CEGCCDEFF7;F+C8GFFAEF<AFGGGGGDGGFGGGCCCCC
@sE 417
TGAGGAATATTGGTCAATGGGCGGAAGCCTGAACCAGCCAAGTAGCGTGCAGGATGACGGCCCTATGGGTTGTAAACTGCTTTTATGCGGGGATAAAGTGGGCCACGCGTGGTCTTTTGCAGGTACCGCATGAATAAGGACCGGCTAATTCCGTGCCAGCCGCCGCGGTAATACGGAAGGTCCGGGCGTTATCCGGATTTAGTGGGTTTAAAGGGAGCGCAGGCCGCCGGGCAAGCGTGTTGTGAAATGCGGTCGCCCAACGTCTGCACTGCAGCGCGAACTGCCCTGCTTGAGTGCGCGCAAAGTTGGCGGAATTCGTCGTGTAGCGGTGAAAGGCTTAGATATGGCGAAGAACTCCGATTGCGAAGGCAGCTGACGGGTGCGTAACTGACGCTCATGCTCGAAAGTGCGGGTATCGAACAGGATTAGATACCCT
+
DFGGGGGGGGGGGGGFEFFEDFGGGGGFGFFGGGGGGGGGGFGGG9FFFGGGGGGGGGGGGGGFGGGGFFCGGGGGGGGGGFGGGGGGGGGGGGGGGGFGCGGGGDGEGGGGFGGGGGGGGGGEE=DCCGGGGCGGGGGGGGGGGGGCGGGGGGGGGGCE*<<FEDGGEFGGFGFGGDEGFC9CGGDGEEGGGFEC5*?67*<AEG8ECEC+<ECFGBC:99ED>>57E51:E>F<C*=.GFGFCFCF@49EC8C>E3781?;9EFGG?:C2EC8E>8?57:@63,,:,8FF)C6@37>8,FE=D=CFCECGD@B++4++GGGC=F>@E9E?9,,,;FF9@,<:467FFFAFGF:,@FFFFECCFCGGGGFDFB7C:FFEEGGGCFGGCECDGFFFECE8GGFGDGGDGGGGGFGGGGGFGFGFDGGGF8GCCCBC
@sE 29253
TGAGGAATATTGGTCAATGGGCGAGAGCCTGAACCAGCCAAGTAGCGTGCAGGATGACGGCCCTATGGGTTGTAAACTGCTTTTATAAGGGAATAAAGTGGGGCTCGTGAGCTCCTTTGCATGTACCTTATGAATAAGGACCGGCTAATTCCGTGCCAGCAGCCGCGGTAATACGGAAGGTCCGGGCGTTATCCGGATTTATTGGGTTTAAAGGGAGCGTAGGCCGCAGGTTAAGCGTGTTGTGAAATGTAGGGGCTCAACCTCTGCACTGCAGCGCGAACTGGCTTGCTTGAGTACGCACAACGTGGGCGGAATTCGTGGTGTAGCGGTGAAATGCTTAGATATCACGAAGAACTCCGATTGCGAAGGCAGCTCACGGGAGCGCAACTGACGCTGAAGCTCGAAAGTGCGGGTATCGAACAGGATTAGATACCCT
+
FFGGGGGGGGGGGGGGGGGF,EFGGGGGGFGGGGGGFGGGGGGGGGGGGGGGGFFGGGGGGGGGGGGGGGGGGFGGGGGGFFGGGCGGGGGGGGGGGGGGGGDBFFGEGGFEFFFGGGAFGGGGAE9FGGGGGGGGGGGGFC@CFGDGGFGGFGGGGDGGGGFGCEGDGGGGGFGGGGGGGGGGGGGE<FC+?>G=CECF@GGGGCEFG@FFCGE4CDEB?5CEFC/>EEF<GGDDGEGGGG=87CCFF:FEFCCEEGFFGCGGGFGGGGG2GEEC9B=A@GGG<GF=?DCFFF>>GGFGDFC@CGGGGGGFFE7C=F@FEDGGBGFEEDE<FGF@;GGGE@,GFGFGFCFEEB>GGGGGGFGGGGFGGGFGGGGGFC8DCF@GFDGEGGEGFF<F8GGGGGGFFFE7GEGGGGGGGGGGGGGGF9GGGGGCBBCC
@sE 419
TGAGGAATATCGGTCAATGGACGAGAGTCTGAACCAGCCAAGTAGCGTGCAGGATGACGGCCCTAGGGGTTGTAAACTGCTTTTATAAGGGAATAAAGTGAGTCTCGTGAGACTTTTTGCCTGTACCTTATGAATAGGGCCCGGCTAATTCCGTGCCAGCAGCCGCGGTAATACGGAAGGTCCGGGCGTTATCCGGATTTATTGGGTTTAAAGGGAGCGTAGGCCGGAGAGTAAGCGTGTTGTGAAATGTAGACGCTCAACGCCGGCACTGCAGCGCGAACTGGTTTCCGTGAGTACGCACAAAGTGGGCGGAATTCGTGGTGTGGCGGTGAAATGCTTAGATATCACGAAGAACACCGATGGCGAAGGCAGCTCACTGGAGCGCAACTGACGCTGAAGCGCGAAAGCGTGGGGAGCGAACAGGATTAGATACCCT
+
FGAFGGGDGGCC:8FGGGGGFGGG@FG6EFDFFDGGGGCFAG6;EFGGGGD9EFGGGEEGGGCGA,CFG,+@6EGGGGA9,F<5,5CDFG=FC,:FG?AF,F,,CC,BFFGA,B,5,C4E<5EE,5888,5,,<@@,,A,+++3>68<F=C,B@F:F=FFGGGG+;CEG7FF,E7FE>:7:B:BGG=FGCC*2-?3<<0<C#7C?F1FE?4BC3F/D?C@;9CD<;E@;7-<5+F.<3=5,FCGFCCC>=4=*5GF:7@C>**>9FDFC,B9+FE7+;DFDCDF>+6+@,FF8@6++,,,,,@,F6DGGGGGGFE@4+9+FA>+0EGCGGGFGGGFD-GGFGFE,49,FC,F@CC6GGECFCGFFEFGFB,EC6C,<:+=F@7,,<FEGGGGGGFBB+@+EGGGFF@+@,FC@,F+GFGGGGGGGEGGGGGCCCCC
@sE 19879
TGGGGAATATTGCGCAATGGGGGAAACCCTGATGCAGCGACGCCGCGTGAAGGAAGAAGTATCTCGGTATGTAAACTTCTATCAGCAGGGAAGATAGTGACGGTACCTGACTAAGAAGCCCCGGCTAACTACGTGCCAGCAGCCGCGGTAATACGTAGGGGGCAAGCGTTATCCGGATTTACTGGGTGTAAAGGGAGCGTAGACGGTGTGGCAAGTCTGATGTGAAAGGCATGGGCTCAACCTGGGAACTGCATTCGAAACTGGCAGGCTAGAGTCTTGTAGAGGGGGGTAGAATTCCAGGTGTAGCGGTGAAATGCGTAGAGATCTGGAGGAATACCGGTGGCGAAGGCGGCCCCCTGGACAAAGACTGACGCTCAGGTGCGAAAGCGTGGGGAGCAAACAGGATTAGATACCCT
+
FFGGGEFGGGDEGGGGGGGGGGGGGGGGGGFGGGGGGDGEFGGGGGGBFGFGGGGGGFFEFFFFGGGFGGFEA@ABDGGDGDFGGGGGFGGFGGGFGFGGGGGGGGEGGGGGGGGGGGGGGGGG7FGGGGGFGEGGGCFFGFFF>E@E><CCF?FEGGGGDG@*:BFGD:FFGGG?GDEF=9FCGG8F1CC<<=;8DG=59<?DFCCFCFE@@<?ADGGGDDCF><@DFFCGGFEFCFC?FGFGFD;:7DFE>AEBCECCFFGD>GGGFFFF5FGG:GGFFE=GGGGGFC,CGGGFFGGGGGGGBGGGGFCGEGGGFEFAGFGFGGGGGGGGGGGCFDGGEEEFFFFGGGGGGGGFGGFGGGGGGFGGGGFGGGGF8GFDECGF7GGGGGGGFF<GGDFFFGGGGGGGGGGCCCCC
@sE 37704
TGAGGAATATTGGTCAATGGGCGCAGGCCTGAACCAGCCAAGCAGCGTGAAGGATGAATGCCCTCTGGGTTGTAAACTTCTTTTATATGGGAATAAAGTTTTCCACGTGTGGAATTTTGTATGTACCATATGAATAAGGATCGGCTAACTCCGTGCCAGCAGCCGCGGTAATACGGAGGATCCGAGCGTTATCCGGATTTATTGGGTTTAAAGGGGGAGTAGGTGGACAGTTAAGGCAGTTGTGAAAGTTAGCGGCTCAACCTTAGAATTGCAGTGTGAACTGGCTTGCTTGAGTACAGAAGAGGTGGGCGGAATTCGTGGTGTAGCGGTGAAATGCTTAGATATCACGAAGAACTCCGATTGCGAAGGCAGCTCACTGGACCGCAACTGACGCTGATGCTCGAAAGTGCGGGTATCAAACAGGATTAGATACCCT
+
FE@FFFGGFGG9E,EFFGEBEDFGG@+CFEGGFFDGCF<F8F,EFGGGGF@C@@<8F,,,<FCFF,:6,C@=BFF-EC9,,9?CE9C,<E,CFDC?CFF9?FEGDG+9B?BCFC9,,ECEFCEGGGG,E=,A5?4EEF9=AFFFGGGGFBFGGDGG+DDFFGGGGGEGCCC,@FGGG7F*6>CGC@>FF7F@,<FFGDCFCFFFF>BGCFGFFF<)*)<:=<G+AC*)+=@98CE)+,@9GF@3<A8BDF+2(/>>8FFC,3:,,<,D=C,,8B,A,8+DDAFB3,:,BAFEDAFE=95,4:?:@BEGCGE;7DC>CGFGFGGG=DCA,FE,,GGFEC<DGFF:,DCGGFGFEFDFDGGF7EFBACCGFCGGGGGGFFF7C+7EF<FF7CBF,CEC,6F@GEGGGFFEF+GGFFDFE,E@DCGGGFFFGGGC@-AC
@sE 422
TGGGGAATATTGCACAATGGGCGCAAGCCTGATGCAGCCATGCCGCGTGTGTGAAGAAGGCCTTCGGGTTGTAAAGCACTTTCAGCGGGGAGGAAGGCGATAAGGTTAATAACCTCATCGATTGACGTTACCCGCAGAAGAAGCACCGGCTAACTCCGTGCCAGCAGCCGCGGTAATACGGAGGGTGCAAGCGTTAATCGGAATTACTGGGCGTAAAGCGCACGCAGGCGGTCTGTCAAGTCGGAGGTGAAATCCCCGGGCTCAACCTGGGAACTGCATTCGAAACTGGCAGGCTAGAGTCTTGTAGAGGGGGGTAGAATTCCAGGTGTAGCGGTGAAATGCGTAGAGATCTGGAGGAATACCGGTGGCGAAGGCGGCCCCCTGGACAAAGACTGACGCTCAGGTGCGAAAGCGTGGGGAGCAAACAGGATTAGATACCCT
+
EGGGGGGGGGGGGGGGGGFFGGGGGGGFGFGGGGGGGGGGGGGGGGCCFBFGGGGGGG?FGFGCGGGGGGGGGGGFGFGGFFGGGGGGGGEGGBCFGGGGGGGDGFGFGGGGEGGG,,E,B=CFFC@@CF:CDFDGGCF>FGFCC7DCGEFGGGC9FEGGGGGFCEFGCGGDGEEGCAFGG7:81;:882+1C>5;FGGCDGGC?<C++2;*::/5@A777>E*8897<5F:CBE0?*CCEE8F=#,%9=435FC>-CFFF>>>GGFFEFFF@;FC?DF<ED;<=+,GGGDFC6,880FD<DEFDF@+EFEFGF9FFE>DDGGGFA4CCFGGGDGGFF7C@+FEFFAEEECGF9AGG<FEF:EGGEDEEFCFFEEFDCFGGGGGGGGGGGGFGGGFEGFGFGGGGEDGGGGGGGGGGFGGFGGFFGGGGGGGGGGGCCCCC
@sE 41317
TGGGGAATATTGCACAATGGGCGCAAGCCTGATGCAGCCATGCCGCGTGTGTGAAGAAGGCCTTCGGGTTGTAAAGCACTTTCAGCGGGGAGGAAGGCGATAAGGTTAATAACCTCATCGATTGACGTTACCCGCAGAAGAAGCACCGGCTAACTCCGTGCCAGCAGCCGCGGTAATACGGAGGGTGCAAGCGTTAATCGGAATTACTGGGCGTAAAGCGCACGCAGGCGGTCTGTCAAGTCGGATGTGAAATCCCCGGGCTCAACCTGGGAACTGCATTCGAAACTGGCAGGCTAGAGTCTTGTAGAGGGGGGTAGAATTCCAGGTGTAGCGGTGAAATGCGTAGAGATCTGGAGGAATACCGGTGGCGAAGGCGGCCCCCTGGACAAAGACTGACGCTCAGGTGCGAAAGCGTGGGGAGCAAACAGGATTAGATACCCT
+
GGGGGCGGGGGGGGGGGGGECGFGGGGGGCGGGGGGGGGGGGGGGGGGGGGGGGGGGGFGGGGFGFGG<FFGGGGGGGGGGCGGGGGGGGCFGGGGGFGFGGGGGGGGGGFGFGFFGGEGG8FGGGEFGFGGGGGGF*DFGGGFCGGGGGGGGGGGGGCFGFCFGGGGGGGGGGGGGGGGGGGGGGGEFGGGGG88F7C+GCG7CCGGD?F5:/:D@FGGFFGDG=G:CFFGFEGFGFFGFGGGD:EFFFGGGGGE:FFEGEFFGGGGGGGFFGFGFGFDFFDFGGGGGGFE=FGFFFGFDCGGGGCEEGGGGGFDFC=EGGGGGDGGDFFCACEGFCEF=@GGGF=FEC8GGF9FF9GGGGGGGFCF7FB@GEFFDGGGGGGGGGGGGGGFGGGGGGGFGGGGEGGGGGGGGGGGGGGGGFEEDFFFFC,F9GGGCCCCC
@sE 424
TGAGGAATATTGGTCAATGGGCGAGAGCCTGAACCAGCCAAGTAGCGTGCAGGATGACGGCCCTATGGGTTGTAAACTGCTTTTATACGGGGATAAAGTGAGCTACGTGTAGCTTATTGCAGGTACCGTATGAATAAGGATCGGCTAACTCCGTGCCAGCAGCCGCGGTAATACGGAGGCTCCGAGCGTTATCCGGATTTATTGGGTTTAAAGGGAGCGTAGGCGGACGCTGAAGTCAGTTGTGAAAGTTTGCGGCTCAACCGTAAAATTGCAGTTGATACTGGCTGTCTTGAGTACAGTAGAGGTGGGCGGAATTCGTGGTGTTGCGGTGAAATGCTTAGATATCACGAAGAACTCCGATTGCGAAGGCAGCTCACTGGACTGCAACTGACGCTGATGCTCGAAAGTGTGGGTATCAAACAGGATTAGATACCCT
+
DGGFGGGFGGGGGGFGGFGGFGGGGGGGGGGGDFFGGGFGFFFFGGDFDFGGFGGGDF7FGFCDFGGGFFFCBEFGGGFGF9FGGGGGCCCG@EGGGF9,CFGGGGGFFGGG9ECCGGGGGGGGGGGGFGFCCGCFGFFDFGGGEDCCD=CFCFDCGFGGGGGC7>F:F>FEF9FGGEG*4BFGGED7FFE;+?1:5CGGGCF@9CF*<FF9+<CF55:BFFGGF>C35=>#,<,6<CF9CFFGF9A@BB6=1@A6FDGFGGGDE;#AFGGFGGFFB@9?GGGGGGFF,FAFEB@:,GGEGGDBF=G=F=CEDB8CGGGFCA66)CEEGGGFDFB?FF<8FEGFD@8GGGGGFEEFB?8FFGGGGFCGF?FGGGGF?GGGGGGGFFFF@@;E?GGGGFCEFGFFGGGGGGEFFEEDGGGGFGGGFFGFF<FCCCCC
@sE 23736
TGGGGAATATTGCACAATGGGGGAAACCCTGATGCAGCGACGCCGCGTGAGCGAAGAAGTATTTCGGTATGTAAAGCTCTATCAGCAGGGAAGAAAATGACGGTACCTGACTAAGAAGCACCGGCTAAATACGTGCCAGCAGCCGCGGTAATACGTATGGTGCAAGCGTTATCCGGATTTACTGGGTGTAAAGGGAGCGTAGACGGTTGTGTAAGCCTGATGTGAAAGCCCGGGGCTCAACCCCGGGACTGCATTGGAAACTATGTAACTAGAGTGTCGGAGAGGTAAGCGGAATTCCTAGTGTAGCGGTGAAATGCGTAGATATTAGGAGGAACACCAGTGGCGAAGGCGGCTTACTGGACGATCACTGACGTTGAGGCTCGAAAGCGTGGGGAGCAAACAGGATTAGATACCCT
+
FGGGGGGGGGGGGGGGGGGGGGGGGGGGGGGGGGGGGGGGGGGGGGGFGGGGGCFGFGGGGFFFGGGGGGGGGGGGGGGGGGGGGGGGGGGGFGGGGGGGGGGGGGGGGGGGGGGGGGGGGGGGGGGGFGGGGGGGGGGGGGGGGGGGGGGGGGGGFGGF@FGGGGGG@GG>GGGGDGGGGG1GGGGGGGGGGGGFGGGGGGEGGGGEGEGGGGGFGDFDBGGGGFGFGGGGGFGGGGGGGGFGGGGGGGGGGGGFGGGGGGGDFCFGGGGGFGGGGGGGGGCGGGGDGGFFGGGGGGGGGGGEEEGGF;GECCFGFGGGGGGGGGGGEDFGGFFGFGFGGGGGFFCEGFFCGGGGGGGGGFGGGGGGGGGGGGGGGGGGGGGGGGGGGGGGFD9GGGFFFCGGGGGCGGGCCCCC
@sE 20675
TGGGGAATATTGCACAATGGGCGAAAGCCTGATGCAGCCATGCCGCGTGTGTGAAGAAGGCCTTCGGGTTGTAAAGCACTTTCAGCGGGGAGGAAGGCGTTAAGGTTAATAACCTTGGCGATTGACGTTACCCGCAGAAGAAGCACCGGCTAACTCCGTGCCAGCAGCCGCGGTAATACGGAGGGTGCAAGCGTTAATCGGAATTACTGGGCGTAAAGCGCACGCAGGCGGTCTGTCAAGTCGGATGTGAAATCCCCGGGCTCAACCTGGGAACTGCATTCGAAACTGGCAGGCTAGAGTCTTGTAGAGGGGGGTAGAATTCCAGGTGTAGCGGTGAAATGCGTAGAGATCTGGAGGAATACCGGTGGCGAAGGCGGCCCCCTGGACAAAGACTGACGCTCAGGTGCGAAAGCGTGGGGAGCAAACAGGATTAGATACCCT
+
EAFDFGGGGGGGGGGGGGGGGGGGGGGGGGGGGGGGGGGGDCEDFG>F:FFFGGGGGGCGGGFEFGGGFGGGGGGGGGG8EGGCFGGGGGGGGGGGDGDGGG7FGFFCFFFGEGGCFGGGGGGGGFGE@DG<FGGGGGGGGG8<DFFGGGDGDG?FGCEEGDCFCFGGGGGGFB@EFGCG7@GCEECCFCCGGGDC5FAFGGEFFFGGGGCE:4:C*7ADFFFGGFGGEEC)8CEBGEGGBFGFCGFFG?:DCGCEC:EDGGFGGEFDGGGGFFF<6GCFFFCCECGF>,=BC,,>8DFECGGGGGGGGGGGGGGGGE>,D8GGFGGEGFGEFGGGGGGGGGGGGGGGGFFGGGEFGFGGGGFEEEECGGGFE@DGGEDGGGGGFGGFF9FGGGEEFEFGEGFFEGGGGGGGGGGFF<GGFGFEGGGGGGGGGFGGCCCCC
@sE 28073
TGGGGAATATTGCACAATGGGGGAAACCCTGATGCAGCGACGCCGCGTGAGCGAAGAAGTATTTCGGTATGTAAAGCTCTATCAGCAGGGAAGAAAATGACGGTACCTGACTAAGAAGCACCGGCTAAATACGTGCCAGCAGCCGCGGTAATACGTATGGTGCAAGCGTTATCCGGATTTACTGGGTGTAAAGGGAGCGTAGACGGTTGTGTAAGTCTGATGTGAAAGCCCGGGGCTCAACCCCGGGACTGCATTGGAAACTATGTAACTAGAGTGTCGGAGAGGTAAGCGGAATTCCTAGTGTAGCGGTGAAATGCGTAGATATTAGGAGGAACACCAGTGGCGAAGGCGGCTTACTGGACGATCACTGACGTTGAGGCTCGAAAGCGTGGGGAGCAAACAGGATTAGATACCCT
+
FGGGGGGGGFGAGGFGGGFGGGGGGGGGGGFGGFFGFFCFGGEGGGGEGGGGGGGGGGG<AD9FFFCFFGGDFFFFGGCEGGGGGGGGGGGGGGGGGGGGGGGC@EFFGGFGGGGGGFGGGGEGGG:FFFGFGGGGGGGGGGGGGGGG>FEF@3>FACFGFCFGGG*FCFGGGGDG7*CEFEGFG</CGCF<FGG:GGG?GGCCCCC5E8,;@C:;<6CDGFC@:::>EEEEFFE@8@FFGGGEFGGGFFB+GFGGFCD9GDFDF@CFEGGF?GGGGGGGGG9GFEF7GFFEGCFE>B:?GD@EAGDGFGFGFCGFFCBAA,FFFGGDFCGE,<FFFFFFFGFCFB@GGGGF9DGGGEGGGCGGGGFEGGGGGGGGGGGGGGGGGGGGGGGGFDCGFGGFFFFFE<GGGGFCCC9C
@sE 31966
TGGGGAATATTGCACAATGGGCGCAAGCCTGATGCAGCCATGCCGCGTGTGTGAAGAAGGCCTTCGGGTTGTAAAGCACTTTCAGCGGGGAGGAAGGCGATAAGGTTAATAACCTCATCGATTGACGTTACCCGCAGAAGAAGCACCGGCTAACTCCGTGCCAGCAGCCGCGGTAATACGGAGGGTGCAAGCGGTAATCGGAATTACTGGGCGGAAAGCGCACGCAGGCGGTCTGTCAGGTCGGATGTGAAATCCCCGGGCTCAACCTGGGAACTGCGTGCGAAACTGGCAGGCTAGAGTCTTGTAGAGGGGGGTAGAATTCCAGGTGTAGCGGCGAAAGGCGTAGAGATCTGGAGGAATACCGGTGGCGAAGGCGGCCCCCTGTACAAAGACTGACGCTCAGGTGCGAAAGCGTGGGGAGCAAACAGGATTAGATACCCT
+
AFEF@@C@FFA,CFDGG,,@FGFEFGGGG8FGGGFFGGFFFGGDC@@FFEFF@9,CFGG?FGE,ECFF,B>FFFDAFFFFE9?FEFGGGCGFGGGGGGGGG>@FF?B<BFGG<DF,B,E,B>FCEDFB+,+3:++@>@FGGG@BFGFFGECF@:FFGCG7C7<FGF@CCD*3*1*=<F9@CFCE>EE8FC7*/*2*2<,;8*;F,2,3<:82:#:78)+7>GFFC>><<C88?5@23?FC>FGEEF?FC<=CFB<GGFFEG>>A,>><BB;DBFC>37@#<A;C38GFF@GGF;CCFDF8@B9F,@CEGGGEFCFE>6,E@,B<EEF@E>BB=FFA,BA+@+-9,<FFGCFFFADGFGGGGFF@GGGGD9CCFCEGEEC@-C@C,EGGGGFCGGE@GFF8C<CE@EGFC;@F7DFGGDGFFGFFF<C,F9FEECFCCCCC9
@sE 429
TGAGGAATATTGGTCAATGGGCGAGAGCCTGAACCAGCCAAGTCGCGTGAAGGATGAAGGATCTATGGTTCGTAAACTTCTTTTATAAGGGAATAAAGTGCAGGACGTGTCCTGTTTTGTATGTACCTTATGAATAAGGACCGGCTAATTCCGTGCCAGCAGCCGCGGTAATACGGAAGGTCCGGGCGTTATCCGGATTTATTGGGTTTAAAGGGAGCGTAGGCCGGAGATTAAGCGTGTGGTGAAATGTAGTGGCTCAACCTCTGCACTGCAGAGCGAACTGGTCTTCTTGAGTACGCACAACGTGGGCGGAATTCGTGGTGTAGCGGTGAAATGCTTAGATATCACGAAGAACTCCGATTGCGAAGGCAGCTCACGGGAGCGCAACTGACGCTGAAGCTCGAAAGTGCGGGTATCGAACAGGATTAGATACCCT
+
EFFGGGGGGFGGGGGGGGFGGGGGGGGGGGGGGGGGGGGFFFEGFGG@FGGGGGGGGGGGG?FGGGGGEG?@FFFGGGGGGGGGGGGGGGGFGFFFGGFGGGGGGGGGGGGGGGGGGFGGFGGGGFGCGFGGGGG9EGGAGGGGGGEGGGGGGFCFFGGGGGGGGGGGCFGGFGGGGGGGGGGGGGDF@FGFGGFE-EBGF@CCFF7<7<F@DFGFG2C8@C?6?BG7GGGFC7DAGGGF1DC@GFE?<76GCEC:C1CGGF=7D@:<FD@)C<$76F3DGEDFCFDF?@D9=+CB@AGGFEDGFECGEFFDD9+=CFFF?9EC>@,=CCGDDCGGDCFDFGGGGGGGGGGGFECF@FGGGGGGGFBGFFCGGGGGGGGGDGGGGGFGGEGGGGFFGGGGFGGGGFGEGGGGGGGGGGGFFGGGGGGGGGFBCBCC
@sE 430
TGAGGAATATTGGTCAATGGGCGAGAGCCTGAACCAGCCAAGTCGCGTGAAGGATGAAGGATCTATGGTTCGTAAACTTCTTTTATAAGGGAATAAAGTGCAGGACGTGTCCTGTTTTGTATGTACCTTATGAATAAGGACCGGCTAATTCCGTGCCAGCAGCCGCGGTAATACGGAAGGTCCGGGCGTTATCCGGATTTATTGGGTTTAAAGGGAGCGTAGGCCGGAGATTAAGCGTGTTGTGAAATGTAGTGGCTCAACCTCTGCACTGCAGCGCGAACTGGTCTTCTTGAGTACGCACAACGTGGGCGGAATTCGTGGTGTAGCGGTGAAATGCTTAGATATCACGAAGAACTCCGATTGCGAAGGCAGCTCACGGGAGCGCAACTGACGCTGAAGCTCGAAAGTGCGGGTATCGAACAGGATTAGATACCCT
+
GGGGGGGGGGFGGGGGGGGCFGGGGGGGGGEGGGGGGGGGGGCFCGGFGGGFGGGGFGFGG,EFAEFFGFFFCGGGGGGGGGGGGGGGGGGGGGGGGGGGGGGGGGGGGGGGFFFGGGGCFFGGGFFGGGGGGGGGGGGGGGGGGGGFFEGGGFGDGGGGGGFGGDEFGGGGGGGGGCEG:CGGGCEGG>C5,?CEC*<CCCGEFGFDGF>FGFGF@;;EBD;FF>GEGGGFFEGBGGGDFDCE:=<EFGGF<DC:6GCC@F8EEGGE<FFDEEE=2F?C>FFF@FF563FC::ECGGEGCEDGGGGGGGGGFEGE>FEGFGECAE=CC;FA9EFFAFF8FECGFFFD<E??FCGGFD<@EGGGGF<AGGFGGGGGFFGCDGGGGFFGGGFGGGGFGGGGGGGGGGGGGGGGGGGGGGGGGGGGGFGGGGGCCCCC
@sE 431
TGGGGAATATTGCACAATGGGCGCAAGCCTGATGCAGCCATGCCGCGTGTGTGAAGAAGGCCTTCGGGTTGTAAAGCACTTTCAGCGGGGAGGAAGGCGGTGAGGTTAATAACCTCATCGATTGACGTTACCCGCAGAAGAAGCACCGGCTAACTCCGTGCCAGCAGCCGCGGTAATACGGAGGGTGCAAGCGCTAATCGGAATTACTGGGCGTAAAGCGCACGCAGGCGGTCTGTCAAGTCGGATGTGAAATCCCCGGGCTCAACCTGGGAACTGCATTCGAAACTGGCAGGCTAGAGTCTTGTAGAGGGGGGTAGAATTCCAGGTGTAGCGGTGAAATGCGTAGAGATCTGGAGGAATACCGGTGGCGAAGGCGGCCCCCTGGACAAAGACTGACGCTCAGGTGCGAAAGCGTGGGGAGCAAACAGGATTAGATACCCT
+
FGFFGGGGGGGGGGGGGGGGGGGGGGGGGGGGGGGGGGGGGGGGGGGGGGGGGGGGGGGGGGFGGGGGFGGGGGGGGGGGGGGGGGGGDGEGGGFF@FGGGGFGGFGGGGGGGGGGGGGGGFGGGGGEFEFF:FGGGGGFGGG?,,>CFGGGGGG@FGGFEFF?7*4=FGGEG@*<FFFGGC8EG57*@@988*21:C<EC5E5C:FC88CE?827:4?>98C5B:CGCEG>59C?1=C?<FFGG>GFFC.CCC<C:B@CD$CACFFFFFF?D>CF<,<66<,:EFCD@@,GFFE<FDFDC@9GFGGGGGGGGF9?B=CGGFE8GFFGGFGGGGFGGFCGGDGGGEFEFFCCGGGDGGFGFFCGEFDGGFGGGGGGGGGGGGGGGGGGDGGGGGGFDGFECGFEGGGGGFGGGGFGGGFFFFEFFGGGGGGGGGGGCCCCC
@sE 20025
TGAGGAATATTGGTCAATGGGCGCAGGCCTGAACCAGCCAAGTAGCGTGAAGGATGACTGCCCTATGGGTTGTAAACTTCTTTTATATGGGAATAAAGTTTTCCACGTGTGGAATTTTGTATGTACCATATGAATAAGGATCGGCTAACTCCGTGCCAGCAGCCGCGGTAATACGGAGGATCCGAGCGTTATCCGGATTTATTGGGTTTAAAGGGAGCGTAGGTGGACAGTTAAGTCAGTTGTGAAAGTTTGCGGCTCAACCGTAAAATTGCAGTTGATACTGGCTGTCTTGAGTACAGTAGAGGTGGGCGGAATTCGTGGTGTAGCGGTGAAATGCTTAGATATCACGAAGAACTCCGATTGCGAAGGCAGCTCACTGGACTGCAACTGACACTGATGCTCGAAAGTGTGGGTATCAAACAGGATTAGATACCCT
+
EGFGGGGGGGGFGGGGGGGGGGGGGDGGGGGGGGGGGGGGGGGGGGGGGGGGGGGGGGFGGGGGGGGGGGGGGGGGGGGGGGGGGGGGGGGDFGGGGGFGGGGGGGGGCFFEGGGGGGGGGGGGGGGGGGGGGGGGGGGGCEFGGDGAFGFGGGGGGGFGGG;GGGGGGGG@=GDEGDG7DDFFFCCF>GGGGGGGGGGGGGG9F5DFGFGFFGDFGFGGDFCCFFGGGGFEGGGFGFGGGGFGGGGFFGEEFEEDFDFF+GGGGGFFGGGE9GFF9,6CGGGGGFFC,=GGFGFECGGGGGFGGGGGGGGGGE++FF:GGGGEAGEFFFFAGGGGGGFFFCGGGFGFFFGGFFDGDGGGGEEGGGFGGGGGCGEFGFFDGGGGGGFFFFECGGGGGGGGGGGGGGGGGGGGFEGGGFGGGFGGGGGGGGGCCCCC
@sE 433
TGGGGAATATTGCACAATGGGCGCAAGCCTGATGCAGCCATGCCGCGTGTGTGAAGAAGGCCTTCGGGTTGTAACGCACTTTCAGCGGGGAGGAAGGCGTTAAGGTTAATAACCTTGGCGCTTGACGTTACCCGCAGAAGAAGCACCGGCTAACTCCGTGCCAGCAGCCGCGGTAATACGGAGGGTGCAAGCGTTAATCGGAATTACTGGGCGTACAGCGAACGCAGGCGGTCTGTCAAGTCGGAGGTGAAATCCCCGGGCTCAACCTGGGAACTGCATTCGAAACTGGCAGGCTAGCGTGTTGTAGAGGGGGGTAGAATGACAGGTGTAGCGGTGAACTGCGTAGAGATCTGGAGGAATAGCGGTGGCGAGGGCGGCCCCCTGGACAAAGACTGACGCTCAGGTGCGAAAGCGTGGGGAGCAAACAGGATTAGATACCCT
+
FG8,C7FFFFDEFGGGFGF,CFGGGGGGGF?FGDCGFFFFACFGDC7@C@DEF9@EFGFFGFGFGGE76CE:FE,B>>FEDEFGGGEFGGDGGGGCCEEGGGFGCEEFGGFFGGGB<D>7+3@<FFG:<@CFE7**:*:FGGD?CCE>*CFFGC?CFGCCFGFGGGGGG<FE*=EF9<<7ECE>ECC8,<@5EEEGEC9*9<CFCEG?+:C5:*:);<:)((:)>EC>5C5:E5>+EFCGFF8=+#298049*<=*>D:>588>D>FD@DFC=@;F9,'<43:0%F?@@,FF@4++3)+,,DC,9CDGEFFGGFE@@8,C,4FFDF?>B5>+>;EFE@+7E8<9GFFGFDDEF?,FF9FC=+BD@FFEFE@+@6GGDFFF;;99?FGFEEC@FFCC@GFGGGGGCEFEDEDGGF8EDFCFGFFGDFFGFF<9EC,GCCC@C
@sE 434
TGGGGAATATTGCACAATGGGCGCAAGCCTGATACAGCCATGCCGCGTGTGTGAAGAAGGCCTTCGGGTTGTAAAGCACTTTCAGCGGGGAGGAAGGCGATAAGGTTAATAACCTCATCGATTGACGTTACCCGCAGAAGAAGCACCGGCTAACTCCGTGCCAGCAGCCGCGGTAATACGGAGGGTGCAAGCGTTAATCGGAATTACTGGCCGTAAAGCGCACGCAGGCGGTCTGTCAAGTCGGATGTGAAATCCCCGGGCTCAACCTGGGAACTGCATTCGAAACTGGCAGGCTAGAGTCTTGTAGAGGGGGGTAGAATTCCAGGTGTAGCGGGGAAATGCGTAGAGATCTGGAGGAATACCGGTGGCGAAGGCGGCCCCCTGGACAAAGACTGACGCTCAGGTGCGAAAGCGTGGGGAGCAAACAGGATTAGATACCCT
+
GGGGGGGGGGGFGGGGGGF8EGGGGGGGGGGGGGGGGFFDECFGCFGFEGGGGAFE9F,9FFCGGGGGGGGGGGGGGGGFGGGGGGGEGGGFCFFFGGGGGGDFFFGGGGGGGGGGGGGGGGGGFCEFGGGGGGGG>F@CFA:8FGCF:FECCDFGGEFFEFDGGGGGGGGGGG>EGGGGGCFFG8EGGFGGGGEGGGGGGGEFGGG6F8#C/2*7A>ABB;5CDBG@CGEGCCC1?=EC@CDG5FF:FF>C>FG?CC:?>7<FD>FF?GECFCCC;1><8>C=9GGFFBDGFAFFF8=@,,F;FGF>GDGGFGGFFE>,GGECFFF=49F7EE,<ECEFGD?,CF@BDFGFGGFEFC@FGEFDEFCGGFF7GGGGGGGDGGGGGGGGGFFCGGGGGGGGGGGGGGGGGFEGGGGGFGGGGGFE@DGGGGFGGGGGCCCCC
@sE 23958
TGGGGAATATTGCACAATGGGCGCAAGCCTGATGCAGCCATGCCGCGTGTGTGAAGAAGGCCTTCGGGTTGTAAAGCACTTTCAGCGGGGAGGAAGGCGATAAGGTTAATAACCTTGGCGATTGACGTTACCCGCAGAAGAAGCACCGGCTAACTCCGTGCCAGCAGCCGCGGTAATACGGAGGGTGCAAGCGTTAATCGGAATTACTGGGCGTAAAGCGCACGCAGGCGGTCTGTCAAGTCGGATGTGAAATCCCCGGGCTCAACCTGGGAACTGCATTCGAAACTGGCAGGCTAGAGGCTTGTAGAGGGGGGTAGAATTCCAGGTGTAGCGGTGAAATGCGTAGAGATCTGGAGGAATACCGGTGGCGAAGGCGGCCCCCTGGACAAAGACTGACGCTCAGGTGCGAAAGCGTGGGGAGCAAACAGGATTAGATACCCT
+
EFGGGGGGGGGFGGGGGGFG?FGGGGGGCEFGGCFGGFGFFCFGGGGGDGGGGGGGGGFGGG?8FCFGFGGGGGGGFGCGECFFGGGGDGEGGFGGGGGGGGGGGFGGGGGGGGGGGGGGGGC@FFGGFGGGGGGGGGGGGGGGGGGCCGEFGGGGGGGGCGFGGGCGGGGGEGGGGGGEDEEDG>EGGFGGGCCCFG7CDDEEFFD9FGGGG584030>>=:>=CEGGEEECEFF9FF=5CCFC;CD<9<?::GFGG>CC/F4@GGFGFGGGFDC9C5F@GGDFCFFGGFFB9FAF;B,DDGF<8GFGGGGGFGEFCF@GGGGGGGE8@C@<EEE@::DF+F@GFAF,9FEFFCBGDGGGCGGEGGEBFBEGEGGGF:DGGGGGGGGGGGFDEEEGGFF@DFEEGGGGEEGFGGGGGGGGGEFFFGGGGGGGGCGCCCCC
@sE 436
TGGGGAATATTGCACAATGGGCGCAAGCCTGATGCAGCCATGCCGCGTGTGTGAAGAAGGCCTTCGGGTTGTAAAGCACTTTCAGCGGGGAGGAAGGCGGTGAGGTTAATAACCTCATCGATTGACGTTACCCGCAGAAGAAGCACCGGCTAACTCCGTGCCAGCCGCCGCGGTAATACGGAGGGTGCAAGCGTTAATCGGAATTACTGGGCGTAAGGCGAAAGCAGGCGGTCTGTCAAGTCGGATGTGAAATCCCCGGGCGCAACCTGGGAACTGCATTCGAAACTGGCAGGCTAGAGTCTTGTAGAGGGGGGTAGAATTCCAGGTGTAGCGGTGAAATGCGTAGAGATCTGGAGGAATACCGGTGGCGAAGGCGGCCCCCTGGACAAAGACTGACGCTCAGGTGCGAAAGCGTGGGGAGCAAACAGGATTAGATACCCT
+
DFCEGFGGGGGGGGGGGGGGFFEGGGGGGGGGGGGGGGGGFGGGGFGEEGGGGGGGGGGGGGGFGGGGGGGGGGGGGFGEGGCCFGCGGE>FCFG8CEGG@EDEDDFDCFGGG@=<=FC8BFGGGE:FFG:DFEGC*>F8CFF,DEC**<FGDGCF<:C:<FFEB*<7CFGGDCEGF7CCGC8CE+:/AC0;8;8>*+319CGGF7?CC:C+8-48#22.#***8@9>=1::E9@.FFC6@:6F42?F@F:*5CB57DGEB,8FFCF,GFD;88,,?7GFFE@?FCCF8D=CE9>380CD9DGFF8EECEFGDFAAD,9DE@,,GFF@6)+BCGFA9FFFGDCB+FFGEFCGFEFFFGFEFEEGGGGGGFECFCCGGEFCFF<GGGCGGGGGGGGFGGGFGFGGGGGGFB:C7GFGFFFGGGFGGGGGGGGGGGGFCCCCC
@sE 437
TGGGGAATATTGCACAATGGGGGAAACCCTGATGCAGCGACGCCGCGTGAAGGAAGAAGTATCTCGGTATGTAAACTTCTATCAGCAGGGAAGATAATGACGGTACCTGACTAAGAAGCCCCGGCTAACTACGTGCCAGCAGCCGCGGTAATACGTAGGGGGCAAGCGTTATCCGGATTTACTGGGGGTAAAGGGAGCGTAGACGGCGCGGCAAGTCTGATGTGAAAGGCAGGGGCTTAACCCCTGGACTGCATTGGAAACTGCTGTGCTTGAGTGCCGGAGGGGTAAGCGGAATTCCTAGTGTAGCGGTGAAATGCGTAGATATTAGGAGGAACACCAGTGGCGAAGGCGGCTTACTGGACGGTAACTGACGTTGAGGCTCGAAAGCGTGGGGAGCAAACAGGATTAGATACCCT
+
FGGGGGGGGGGGGGGGGGGGGGGGBEFFGFGGGGGGGGGDGEGGGGGCFGGGGGGGGGGEGAEFGGGBCGFGGGGGGGGGGFFFGGGGGGGFGGFGGGGGGGDGGGGGGGGFDGGGGGGFGGGGGGEGGGGGEDEFGGGGD7DFGGGGCBFF,,>>FFEGGGGGC:=CF<FFGGG=C)4CF>2FGF#F6EGGFGG*:FGFDDCGGD?E8ECG;FFFGAF@BGGEF97FEFFC8EFFGGGFDF8CE=E>FFGGGGGFCGCCGGGFCF7EEEDF<GGGGFGGGGGGGGECGGGE?FFFFFF<F:GGBF,EE@<,@CEEGGFDGGCEFGFGFCEFEFFC==DGEGGGGECGGGGGGGGGGGF@GGFGFFEGGGFEGGGGFEGGFGGGGEGGGGGGGGFFFCFDGGGFGGGGF<GCCCCC
@sE 438
TGGGGAATATTGCACAATGGGCGCAAGCCTGATGCAGCCATGCCGCGTGTGTGAAGAAGGCCTTCGGGTTGTAAAGCACTTTCAGCGGGGAGGAAGGCGATAGGGTTAATAACCTCATCGATTGACGTTACCCGCAGAAGAAGCACCGGCTAACTCCGTGCCAGCAGCCGCGGTAATACGGAGGGTGCAAGCGTTAATCGGAATTACTGGGCGTAAAGCGCACGCAGGCGGTCTGTCAAGTCGGATGTGAAATCCCCGGGCTCAACCTGGGAACTGCATTCGAAACTGGCAGGCTAGAGTCTTGTAGAGGGGGGTAGAATTCCAGGTGTAGCGGTGAAATGCGTAGAGATCTGGAGGAATACCGGTGGCGAAGGCGGCCCCCTGGACAAAGACTGACGCTCAGGTGCGAAAGCGTGGGGAGCAAACAGGATTAGATACCCT
+
EFGGGGGGGGGGGGGGGGGGCFGGGGGGGGGGGGGGEGGGEFFEGGGEE:CFFGFEFFGGGGCFFCFGFGGEGGGGGGCEDFEFDFEGDG@CEGGCFGG>:FGDFGGGGGGGGGFFFDFGFGGGGA::@F7FFGGEGGGFGGECF@>CCEG7FEGGGCCCFCCCCECCAFEEGGGGFGGGC*4=C:5*CF:;>;*1::?FDC,2<@FG8<:9;82<1#/,-8:C35CDDGGGGGGFC=DGFCCB=@GDFC6AFF6?:EGFDC:@?6CC@FEGF@GGCF%F3177F:6D8GGF9A@<GDB,9GFECGECCGGGFC9?@DD@EE,FFEFEE9CCEE;GGF7EGF?FGGE@F<CEEFGGGGGGGDGFDFFGGGGGGGGEGGGGFGGGGGGFGGGGGGGEFFFC8F@GGGGGGGGFGGGGFFAGGGFGGGGGGGGGGFGGCCCCC
@sE 20324
TGGGGAATATTGCACAATGGGCGAAAGCCTGATGCAGCCATGCCGCGTGTGTGAAGAAGGCCTTCGGGTTGTAAAGCACTTTCAGCGGGGAGGAAGGCGTTAAGGTTAATAACCTTGGCGATTGACGTTACCCGCAGAAGAAGCACCGGCTAACTCCGTGCCAGCAGCCGCGGTAATACGGAGGGTGCAAGCGTTAATCGGAATTACTGGGCGTAAAGCGCACGCAGGCGGTCTGTCAAGTCGGATGTGAAAGCCCCGGGCTCAACCTGGGAACTGCATTCGAAACTGGCAGGCTAGAGTCTTGTAGAGGGGGGTAGAATTCCAGGTGTAGCGGTGAAATGCGTAGAGATCTGGAGGAATACCGGTGGCGAAGGCGGCCCCCTGGACAAAGACTGACGCTCAGGTGCGAAAGCGTGGGGAGCAAACAGGATTAGATACCCT
+
DEFGGGGGDGGFFGGGGGGGGGGGEGGGGGGGGGGGGGGGDGFGGGGFECGGGGGGFGGGGGGGGGGGF?CGGGGGGGGDFGGGGGGGGGGGFDEFGGEFGCFFG<9FAFFFGGGGGGGDDGGGGGGFCGC<FE88@7F,@BFFFGGGGGGDGGGGGCGFGF@GGFFGGGC:FGE<FGGGEEFEC;EEFGGGGGC8*:CGGGGG;FG%GCGFG6DBGAFGFBGGGEFCCCE?AE<:A7EGGG55:GC&FFDF&GEGGFC:C8C,@EC99GGGGGDGGGGG?F>AFGGFD><=<,C=D<B,=E9GFCF:@C+GEF;9GFB:AEFE,FFB=AC@9EECCGEGGGEEEGFGGGGGGGFDF,C>F=E@GGGGGGEGGGGGECGGFGFFFECDGGGGGGGGGGGGGGGGFCGGDGGGFBGGGGGFFF6@CGFGGGGFFGGGCCCCC
@sE 440
TGGGGAATATTGCACAATGGGCGCAAGCCTGATGCAGCCATGCCGCGTGTGTGAAGAAGGCCTTCGGGTTGTAAAGCACTTTCAGCGGGGAGGAAGGCGATAAGGTTAATAACCTCATCGATTGACGTTACCCGCAGAAGAAGCACCGGCTAACTCCGTGCCAGCAGCCGCGGTAATACGGCGGGTGCAAGCGTTAATCGGAAATACTGGGCGTAACAGCACGCAGGAGGTCTGGCAAGTCGGAGGTGAAATCCCCGGGCTCAACCTGGGAACTGCATTCGAAACTGGCAGGCTAGAGTCTTGTAGAGGGGGGTAGAATTCCAGGTGTAGCGGTGAGATGCGTAGAGATCTGGAGGAATACCGGTGGCGAAGGCGGCCCCCTGGACAAAGACTGACGCTCAGGTGCGAAGGCGTGGGGAGCAAACAGGATTAGATACCCT
+
CFGGGEGGGGGGGGGGGGGF?ECGGGGGGGGGFGGGGGFGFGGGGGGCEGGGFFGGGGGGGGFGEDGGFGGEFGGGGGGGGGGGGGDGGG+@FCCFDGGGGGGGGG9FFGGGFGDGGGFGFDGGGG7BFGGFCFGGCFGE:DFGFGGFGGGGGGFFGGGGGGGFGGGGFGGGGDE<FFGD:*=CE8CGGFFFGEEEGG3ADCE*009@FGGG5:8$;&4:7:EDE>>-<:2*<@'CC<C3C;:,*@1/8=4:DFCC<:,,38CFEFFGGFCECFFFFFEGFC?DGGGGGFFC8D<GE<8<FDFC,C6EGFFFECDG?D8E8A8EFFEB1++8FECC+?7DGGGGFAFAAFGGGEGFGFF@GFECF@,GFEEGGFGEEGEFFD?FGGEGFACEEEFFFEGFGGGGGGGGGGGGGGGGFEFE<FEFEGGGF9GGGGGCCCCC
@sE 34855
TGAGGAATATTGGTCAATGGACGAGAGTCTGAACCAGCCAAGTAGCGTGAAGGATGACTGCCCTATGGGTTGTAAACTTCTTTTATACGGGAATAAAGTGAGGCACGTGTGCCTTTTTGTATGTACCGTATGAATAAGGATCGGCTAACTCCGTGCCAGCAGCCGCGGTAATACGGAGGATCCGAGCGTTATCCGGATTTATTGGGTTTAAAGGGAGCGTAGGCGGACGATTAAGTCAGTTGTGAAAGTTTGCGGCTCAACCGTAAAATTGCAGTTGATACTGGGTGTCTTGAGTACAGTAGAGGCAGGCGGAATTCGTGGTGTAGCGTTGAAATGCTTAGATATCACGAAGAACTCCGATTGCGAAGGCAGCTTGCTGGACTGTAACTGACGCTGATGCTCGAAAGTGTGGGTATCAAACAGGATTAGATACCCT
+
FGFFDGGGGG@FGGGGGGGGFGGGGGGGGGCFDFGGGGGG@AFFCGEGGGGGGGGGFG<FFGGGGGGG8CFFCFGGGGGGCGGGGG<C<CFGBFGGGGGGGGGGGGGGGGGGGGGGGGGGGGGGGCGGGFACFGG,FDCFGGGDEDDDFFFFCFGGGGDFGGGGGDFGCFFGGGGDGEEFGGGF:<EFG7CFFGGGGGDGGGGFFGEGEF<E@FGGGBGG:5E#7CCC5$@;?FG4<DC<FEFD72&,@>>?EE8@EGGDFF:,<:C@FAGGFFEC>EGC,GGGGFF,,FGCFF@,,CGGFFC4:+ECC@BFB9=+7DFFGFF@9F@9,E?:,?FFFFE;<FF?,<8FFC,,<@C@@C@FGEC@F<EEECGGGGGEFGGEDGFDFGGGGGGGGFGGGGGGFGGGEGGGDFGFEFAGFGCEFEGGFFCGGECCCCBC
@sE 26949
TGGGGAATATTGCACAATGGGCGCAAGCCTGATGCAGCCATGCCGCGTGTGTGAAGAAGGCCTTCGGGTTGTAAAGCACTTTCAGCGGGGAGGAAGGCGATAAGGTTAATAACCTTGGCGATTGACGTTACCCGCAGAAGAAGCACCGGCTAACTCCGTGCCAGCAGCCGCGGTAATACGGAGGGTGCAAGCGTTAATCGGAATTACTGGGCGTAAAGCGCACGCAGGCGGTCTGTCAAGTCGGATGTGAAATCCCCGGGCTCAACCTGGGAACTGCATTCGAAACTGGCAGGCTAGAGTCTTGGAGAGGGGGGTAGAATTCCAGGTGTAGCGGTGAAATGCGTAGAGATCTGGAGGAATACCGGTGGCGAAGGCGGCCCCCTGGACAAAGACTGACGCTCAGGTGCGAAAGCGTGGGGAGCAAACAGGATTAGATACCCT
+
EFGGGGGGGGGGGGGGGGGCFGGGGGGGGGGGGGGGGGGGGGGGGGGBFGGGGGGGGGFGGGCFGGGGFGGGGGGGGGGGGFGGGGGGGGGGGGGFGGGEGGGGG9FGGGGGGGGGFGGDF7DEFCBCFFGDFEEGFEG@FG8BFGG@FEGCFFGGGDG@EGFCC+8=F<FEEFGEFAFCGGCEG8*5@FF>ECG*:F:A=EEG27C?EDFGE:C>;=9D><?<CCGFDFDCEEGAGGG?8E??CCGFFGACGDFCGGGFGEFCGFGDGFF=?FBGGF<CFG;CGFBF=8FF<D>3A?F>,B,@,,EEGFD<C,,9FGFGFFGGGGF87=ECF<GEE>EGGGGGFFAFFGGFEC,FFFGGGEEGGGGCFGFEGE@EGF@7GGGFFFGGGGFFCCEFGFGF<CGGFGGGFGGGGEGGGGGGGGGGGGGFGFGGGGGGCCCCC
@sE 443
TGAGGAATATTGGTCAATGGGCGCAGGCCTGAACCAGCCAAGTAGCGTGAAGGATGACTGCCCCATGGGTTGTAAACTTCTTTTATATGGGAATAAAGTTTTCCACGTGTGGAATTTTGTATGTACCGTATGAATAAGGATCGGCTAACTCCGTGCCAGCAGCCGCGGTAATACGGAGGATCCGAGCGTTATCCGGATTTATTGGGTTTAAAGGGAGCGTAGGTGGACAGTTAAGTCAGTTGTGAAAGTTTGCGGCTCAACCGTAAAATTGCAGTTGATACTGGCTGTCTTGAGTACAGTAGAGGTGGGCGGAATTCGTGGTGTAGCGGTGAAATGCTTAGATATCACGAAGAACTCCGATTGCGAAGGCAGCTCACTGGACTGCAACTGACACTGATGCTCGAAAGTGTGGGTATCAAACAGGATTAGATACCCT
+
EGEFGGGGGGGGGGGGGGGGGGGGGGGGGGGGGGGGGGGGGGGGFGGGGGGGGGG@CFEFGGGGGGGGGGGGGGGGGGGGFGGGGGGA9EFCFFCEFGGC?FGGGFEFFGGGAEFFFGGG9EEGGEGG@DGGGDGGFFDGGFG7C@BDCFFGGFGGGGGGD@EGEGGGEGGG@F>F@*C>AFGGGE9FFC74BBFE85<F8>FCEFEG@FCCDFCF7:7*3-=@A3;BEGEGFGFEFCFCGGFFCGC@CFEE:FDF8B@DEFCFFFFGGGGFGF=FAEDFDFCFE8CFCGGGFFGFE9FFGGEB@GFBEDC99,ECGGGFGGE>8GEA;E<C,CFEDGGGGGGFGFGCGCFFECCFC7GGFFBDF9GGGGGGGGGFGGGGGGGGFFFFAFEFCGGGFGF@FGGGFCGGGGFGGGGGGFAFFGGGGGGGGFFCCCCC
@sE 444
TGAGGAATATTGGTCAATGGGCGCAGGCCTGAACCAGCCAAGTAGCGTGAAGGATGACTGCCCTATGGGTTGTAAACTTCTTTTATATGGGAATAAAGTTTTCCACGTGTGGAATTTTGTATGTACCATATGAATAAGGATCGGCTAACTCCGTGCCAGCAGCCGCGGTAATACGGAGGATCCGAGCGTTATCCGGATTTATTGGGTTTAAAGGGAGCGTAGGTGGACAGTTAAGTCAGTTGTGAAAGTTTGCGGCTCAACCGTAAAATTGCAGTTGATACTGGCTGTCTTGAGTACAGTAGAGGTGGGCGGAATTCGTGGTGTAGCGGTGAAATGCTTAGAGATCATGAAGAACTCCAATCGCGAAGGCAGGCATCTGGGGTGCAACTGACGCTGAGGCTCGAAAGTGCGGGTATCAAACAGGATTAGATACCCT
+
FGGGGGGGGGGGGGGGGGGGGGGGGGGGGCGGGGGGGGGGCGGGGGGCGGGGGGGGGGGGGGGGGGGGGGGGGGGGGGGGGGGGGGGGGCFFGGGGGGGGGFGGGGGGGGGGFGGGGGGGGGGGGGGGGGGGGGGGGGGGFECGG7BGGGGGGGDG7BFGGGGFEDGGGGGGGFFGGGGECFGGDCCGGEGGGGDGGGGFCC=GGFF4C=@C?FGFGFG>;9E:AFCFFGG<GGF<CFFF:GFGCGCFGFGGFFD;@3EEGGG>AFEDC9F:FFE:DCD<+GGEADGF8EFA>C,E9GE,FGFGEEFFB,EE+8DGGGGFFCEEBFECFECFCAGFDFE=?=C=AGGEGGFFDFGGGGGGGDFDFE9GGGGGGEFFDGGGGFCGGGGGGGFGGFEGFGEGGGGECGGGGGGGGGGFFCFDGGFGGGGCGCFCCCCC
@sE 30154
TGGGGAATATTGCACAATGGGCGCAAGCCTGATGCAGCCATGCCGCGTGTGTGAAGAAGGCCTTCGGGTTGTAAAGCACTTTCAGCGGGGAGGAAGGCGTTAAGGTTAATAACCTTGGCGATTGACGTTACCCGCAGAAGAAGCACCGGCTAACTCCGTGCCAGCAGCCGCGGTAATACGGAGGGTGCAAGCGTTAATCGGAATTACTGGGCGTAAAGCGCACGCAGGCGGTCTGTCAAGTCGGATGTGAAATCCCCGGGCTCAACCTGGGAACTGCATTCTAAACTGGCAGGCTAGAGTCTTGTAGAGGGGGGTAGAATTCCAGGGGTAGCGGTGAAATGCGTAGAGAGCTGGAGGAATACCGGTGGCGAAGGCGGCCCCCTGGACAAAGACTGACGCTCAGGTGCGAAAGCGTGGGGAGCAAACAGGATTAGATACCCT
+
DGFGGGGGGGGGGGGGGGGF@F:FFGGGGFGGGGGGDGGGFGGGGGGGGFGGDFGGGGFG@FFGGGGGEEGGGGGGGGGGGGGGGGGGE7FGGGD,BEFGGGGFGGGAFGGFFGGGFGGC=FGGGFDFGGGGDEGGFGGGGF,@DCFEFG7F:FCFGGGFEFFFGCFGGGGGGGEECF@EDGGGGCEG6CFGG8EE5<<C5>*2<<?EGCFFGCE>FF796>G5;EEEDEG8F9<<C7FC5<<CGGGFFFF=?DGE@>=8C>;03,@%@DC4:8BF?F@>*#7<<,CC>3,=C,BAF9F>,FEFAGFCGFEFEEC4C,DGGGGGEA,GGAEEFDECFGCDGFDC6GFBA,<C4B<D@FFGF>7FCEFFDECCFD@GFFEF9GFFF@AGGFEAGEEFEGFGGGGGGGGGFDCGGGGEFAGGGGGFFFGGGF9FGFFGCCCCC
@sE 35828
TGGGGAATATTGCGCAATGGGCGCAAGCCTGATGCAGCCATGCCGCGTGTGTGAAGAAGGCCTTCGGGTTGTAAAGCACTTTCAGCGGGGAGGAAGGCGGTGGGGTTAATAACCTCATCGATTGACGTTACCCGCAGAAGAAGCACCGGCTAACTCCGTGCCAGCAGCCGCGGTAATACGGAGGGTGCAAGCGTTAATCGGAATTACTGGGCGAAAAGCGCACGCAGGCGGTCTGTCAAGTCAGATGTGAAATCCCCGGGCTCAACCTGGGAACTGCATTCGAAACTGGCAGGGTAGAGTCTTGTAGAGGGGGGTAGAGTTCCAGGTGTAGCGGTGAAATGCGTAGAGATCTGGAGGAATACCGGTGGCGAAGGCGGCCCCCTGGACAAAGACTGACGCTCAGGTGCGAAAGCGTGGGGAGCAAACAGGATTAGAGACCCT
+
EEFGDFGGGGGAFGEEFCGFFGGGCFGFGCFFFFFFF@=<F8CCEECFEB=FFFEFGGFG8E,,CFFEE7CGG<CEFGGGEDFGDFGGEGGGGGFGD<FGCCGGGCGGFG9CFEGGGGGGG7;F9FGCFA>FD*BEC*<BF@:>@7<<B7=EFFFFF7FEF*CCFGGGGEGGGGGGGGGGDCGGGCEEGGC5?;888+<@8CECEFFF9,;CE*29*01>37E::;C<3*:8C??3GGG6:20<?79CC76EDGCB8EC=@'DD9CCCD@;F8A4GGGFF@9.;F3F<CDC,:,C,@5B><CGGGGFB>GGGGGF@6,,4=,D=FAB@GEFBFF9F@?+@7DC,C?4,<EFFGFCCFED+:F:FF7C=79GCGGEC@7CFCECFD@GF<EEEGFC6B@8AF@GFGF:FF8CGGEDEGFFGGFGGGFFGGFCFAF<-CCCCC
@sE 447
TGAGGAATATTGGTCAATGGGCGCAGGCCTGAACCAGCCAAGTAGCGTGAAGGATGACTGCCCTATGGGTTGTAAACTTCTTTTATATGGGAATAAAGTTTTCCACGTGTGGAATTTTGTATGTACCATATGAATAAGGATCGGCAAACTCCGTGCCAGCAGCCACGGTCATACGGAGGATCCGAGCGTTATCCGGATTTATTGGGTTTAAAGGGAGCGTAGGTGGACAGTTAAGTCAGTTGTGAAAGTTTGCGGCTCAACCGTAAAATTGCATTTGATACTGTGTGTCTTGAGTACAGTAGAGGCAGGCGGAATTCGTGGTGTAGCGGTGAAATGCTTAGAGATCACGAAGAACTCCGATTGCGAAGGCAGCTTGCTGGACTGTAACTGACGCTGATGCTCGAAAGTGTGGGTATCAAACAGGATTAGATACCCT
+
@ACFFGGGGGFFGFGGGGGFGGGC:++CFGGGFEDGGGDF@DFCAFGGGE<FGE9FECCC,,CC,:C,EFGCFGG9,<EECFGGGGGE9FEFDD<EE9F9?FD,9CFDDDGDG99FGA@=E<FFDEEF94,C@F@EFF?,5A:BE+>FD<DEGD++BDD+ADEF,66@@+@E9>BF7:77D7::@C**538DFCC:91+7++,,<<*<*3@C9?:/:3C@8;9#A3:F<D;@:B:?FF@@C<%;#<<?FF5@.=>:53:B:829=E@.2E<//#>ED:+26GF?FEEF9?CF;C,FFEE?@FGFDCF:=8C9=DEC>=D=C?@6=FC9EE<,,9C@,CFCA=6F,FEEFEFEFBC:?<CDGCF7GFFF@B,GDGGFFEFGFGFE9FFGEEFEFAFGGGGGGGGGGGGGGGFFGGGFGFFFCGFEDGGGFAC@CCCC
@sE 24765
TGAGGAATATTGGTCAATGGACGAGAGTCTGAACCAGCCAAGTAGCGTGCAGGATGACGGCCCTATGGGTTGTAAACTGCTTTTATAAGGGAATAAAGTGAGTCTCGTGAGACTTTTTGCGTGCACCTTATGAATAAGGACCGGCTAATTCCGTGCCAGCAGCCGCGGTAATACGGAAGGTCCGTGCGTTATCCGGATTTATTGGGTTTAAAGGGAGCGTAGACCGGAGATTAAGCGTGTTGTGAAATGTAGACGCTCAACGTCTGCACTGCAGCGCGAACTGGTTTCCTTGAGTACGCACAAAGTGGGCGGAATTCGTGGTGTAGCGGTGAGATGCTTAGATATCACGAAGAACTCCGATTGCGAAGGCAGCTCACTGGAGCGCAACTGACGCTGAAGCTCGAAAGTGCGGGTATCGAACAGGATTAGATACCCT
+
FFGGGGFFGGGGGGGGGGGGGGGGGGGGGGGGGGGGGGGFFGGGGG>FGGGGGGGFGFGDFEGFGGCEGGGG:FGGGGFGGGGGGG9FGEEGFGGGG<FFEFFADDDFGF@EFGCFGG>D7FFCEGF,FFFFGG9EFGFGG7=7CGGCFEAFFGC+>,,+,8<F@6FGECGACFFGCFGGGCF?,@-:F<*8EF=GG<<;F;F;<F@FFF<CC9727?C;6E=CGGGGF;GEFCEDGC>@EF=/:AEDF6<.>@GFDC7F9<%GFF><ED8<F:DDGFAE>DGGGGGFGGGGD>@EEFGFGFE@FCEFF@GGGE=GEGFFFAGGFGGGEFFC?9FGEFECFCADCFGGGFBA=FC@DFGGGEECFGGGFEFGGGFDFF@FCGDGFGGGGFFGFDFFE@GGFFGGFGGCGGGFGGGGGGGFGGGGFGGGGGGCCCCC
@sE 38097
TGGGGAATATTGCACAATGGGCGCAAGCCTTATGCAGCCATGCCGCGTGTGTGAAGAAGGCCTTCGGGTTGTAAAGCACTTTCAGCGGGGAGGAAGGCGATAAGGTTAATAACCTCATCGATTGACGTTACCCGCAGAAGAAGCACCGGCTAACTCCGTGCCAGCAGCCGCGGGAATACGGCGGGTGCACGCGTTAATCGGAATTACTGGGCGTAAAGCGCACGCAGGCGGTCTGTCAAGTCGGATGTGAAATCCCCGGGCTCAACCTGGGAACTGCATTCGAAACTGGCAGGCTAGAGTCTGGTAGAGGGGGGTAGAATTCCAGGTGTAGCGGTGAAATGCGTAGAGATCTGGAGGAATACCGGTGGCGAAGGCGGCCCCCTGGACAAAGACTGACGCTCAGGTGCGAAAGCGTGGGGAGCAAACAGGATTAGATACCCT
+
FFEEGGGGGGGFGGFFGGGCAFGGDCFFFDGE<FEGGG9FC?EGGGGGGEFFGG9FGGFGGG@DFGEGFCFB,C@5C@EF8EEFGGG@CGEFGGC<?FGCCGEGG9DFGFFGGGFGGFGCGGGCFGGCEFFGFGGGGCA@FC8D:FGGGGE7FGAFFGGFGG9FBE<FFEGGG*<=7<FFC*2:C//;C,/CE:>8EFCC57;CF?::CEG>86/866<55@EDGFEC8EG::86<;>EG?=:C2*;B@,=#<EFFDCED:,7#<CBFFFF=88@FCC<12@:2;F<DB,,BA8FAFDD=33,>,B+CGGGFFD;EE8DCE@8GFE@GGFGGGGGFFBCGGFF<CFDF<FE,GGFEA?7CFFCFEGEEFF@FFCCC@++B-8FCGFAGD<EC@F@C:E8F<F7FCGDGFEFGGGFGGFFDGGFGGFGGGDAGFFFF<CCCC
@sE 25496
TGAGGAATATTGGTCAATGGACGAGAGTCTGAACCAGCCAAGTAGCGTGAAGGATGACTGCCCTATGGGTTGTAAACTTCTTTTATACGGGAATAAAGTGAGGCACGTGTGCCTTTTTGTATGTACCGTATGAATAAGGATCGGCTAACTCCGTGCCAGCCGCCGCGGTAATACGGAGGATCCGAGCGTTATCCGGATTTATTGGGTTTAAAGGGAGCGTAGGCGGACGCTTAAGTCAGTTGTGAAAGTTTGCGGCTCAACCGTAAAATTGCAGTTGATACTGGGTGTCTTGAGTACAGTAGAGGCAGGCGGAATTCGTGGTGTAGCGGTGAAATGCTTAGAGATCACGAAGAACTCCGATTGCGAAGGCAGCTTGCTGGACTGTAACTGACGCTGATGCTCGAAAGTGTGGGTATCAAACAGGATTAGATACCCT
+
DFGGGGGGGGGGGGGGGGFFGGGGECGFGGGGGGGGFFGGGGGFFGGG7CEFGCF<EFAEEFFFGGCGGGGGGGGFGGGGDGGGGGGGGGGGGGGGCABFGGFGD8FEFGGFFGG<FGGFGGFF<EFDG?AFFFDGCGGGDEFEGGGGGEGFEDFGGG873+=FFEGGG*@EFFGGDCFBFEGG,>9C<</1CF@<5=?@CF9EEB>8FFF??<F:/:FEACGGGGGF5C;CCCFA@6C@<@3G@7#D@7+EFF8CDGGFGFE=,DGFDACDF<CCFFDFGGGFFEF9CGGFD@=,>=C,FEFEDFGC@8FEGEB78F=4FFE@*E7FEFC,EACGFAFAF@,FCDFFC,AF<@:@CGGGDGGFGGGGGGGGGFGFFGDDEFGGGGGGGGCGGFGGGGGGGFFGGF:GGGFFGGGGGGGGFGGGGGGGGGGCCCCC
@sE 451
TGAGGAATATTGGTCAATGGACGAGAGTCTGAACCAGCCAAGTAGCGTGAAGGATGACTGCCCTATGGGTTGTAAACTTCTTTTATACGGGAATAAAGTGAGGCACGTGTGCCTTTTTGTATGTACCGTATGAATAAGGATCGGCTAACTCCGTGCCAGCAGCAGCGGTAATACGGAGGATCCGAGCGTTCTCCGGATTTATTGGGTTAAAAGGGAGCGTAGGAGGACTCTGAAGTCAGTTGGTAAAGTTTGCGGCTCAACCGTAAAATTGCAGTTGATACTGGTTGTCTTGAGTACAGTAGAGGCAGGCGGAAGTCGTGGTGTAGCGGTGAAATGCTTAGATATCACGAAGAACTCCGATTGCGAAGGCAGCTTGCTGGACTGTAACTGACGCTGATGCTCGAAAGTGTGGGTATCAAACAGGATTAGATACCCT
+
CFGFGGGGGGGGGGGGGGEFGGGGGGD<EGGGGGGGGGGGGGGGGFEFGGGFFFGF?FFGGFECDEAEFGEDGGGFAF,BBFFEGC,,CF+=FGGFGGGGFFFGGGGGFGGGFG9F9F@F<F9FFFGCDGF8E9;EDF9,5A+?EGG?<FFG7+++B,AFEFF,@=CGGGC:FEGGGDG*3DFE7:C7:8615:****+7+=,<<7F/#,716C>AC>7#:48+7253,7,333<5,+<FB@+,AE<9@>8B@=@,@+C:+CCD=;9C,9FFEE>;E,3=86FA,F8E98EDEDFFGFGGEEDEB+:GF>EAB>+@DGGGFFDGFC7FE=F@AFFFFCC,A8B9,,FCGFAB8CFC=7FCBECFFGFFGFFFFDFC6<GGFCCEFGF>FFGGFGGEGCGGGGGGDFCGGFGFGGFDEAEFFCFGFGGGGGGCCCCC
@sE 452
TGGGGAATATTGCACAATGGGGGAAACCCTGATGCAGCGACGCCGCGTGAGTGAAGAAGTATCTCGGTATGTAAAGCTCTATCAGCAGGGAAGAAAATGACGGTACCTGACTAAGAAGCCCCGGCTAACTACGTGCCAGCAGCCGCGGTAATACGTAGGGGGCAAGCGTTATCCGGAATTACTGGGTGTAAAGGGTGCGTAGGTGGTATGGCAAGTCAGAAGTGAAAACCCAGGGCTTAACTCTGGGACTGCTTTTGAAACTGTCAGACTGGAGTGCAGGAGAGGTAAGCGGAATGCCTAGTGTAGCGGTGAAATGCGTAGATATTAGGAGGAACATCAGTGGCGAAGGCGGCTTACTGGACTGAAACTGACACTGAGGCACGAAAGCGTGGGGAGCAAACAGGATTAGATACCCT
+
CFGFGEGFGGGFGGGGGGGGGGGGGGGGGGGGGFGGGGGGGGGGEGGFGGGGGGGGGGGFGDFGGGGCGGGFFGFGGGGFGGGGGGGGGEDDGGGGGGGGGGCFGGGGGGGGFGGGGGGFGGGGEFEGFCFGGGFDFGGGGGG7CEGGFGGGGGGCFCGGGGGGCF=EG@GGGGGGGGG1GGGGG6CC*<FFGGGFCDGC9D>2FCCFGGGGGFD@97DDDCFA?@FFG:CDCFCDDGCFB?FGFFGFF>:GEEGFFGFF<F=GGGGGDA<F08?GGGFGFEAGGGGGGGGGFDE8GFGCFA@40DEGGGFEEEGGDAGGGGFGGGEGF9GGGFFFFGGECCDFFGGGGFEFAEGGGGGGGGGGGGGGFGFCDFGGGGFCGDGFC7GGGGEGFDCFFGGEFGGGGFGGFCGCCCCC
@sE 30313
TGAGGAATATTGGTCAATGGGCGAGAGCCTGAACCAGCCAAGTAGCGTGCAGGATGACGGCCCTATGGGTTGTAAACTGCTTTTATACGGGGATACAGTGAGCCACGTGTGGCTTATTGCAGGTACCGTATGAATAAGGACCGGCTAATTCCGTGCCAGCAGCCGCGGTAATACGGAAGGTCCGGGCGTTATCCGGATTTATTGGGTTTAAAGGGAGCGTAGGCCGGAGATTAAGCGTGTTGTGAAATGTAGATGCTCAACATCTGCACTGCGGCGCGAACTGGTTTCCTTGAGTACGCACAAAGTGGGCGGAATTCGTGGTGTAGCGGTGAAATGCTTAGATATCACGAAGAACTCCGATTGCGAAGGCAGCTCACTGGGGCGCAACTGACGCTGAAGCTCGAAAGCGCGGGTATCGAACAGGATTAGATACCCT
+
FFGGFFGGGGGFGGGGGGGGGGGGGGGGGGGGGFGGGGGGGFGGGGGGGGGGGGGGFFFGGGGGGFGGGGGGEGFGFGGGGGGGGGGGGGGGCEA,CFGGGGGGGGD<FGFEDFFFGGGDGE8FGGGGDDGGFGGGFDCFGGEEGGEGGG9CFGGGCFGGG@FGEG7:F@B;FGFCG7FGGGGGGG5F7*<BFF7CCCCGFG-GFFFC>/5C7CAGDEC378C-CG.1?,2<:FD<87FC@<@89<;CCCEE;@D9@F:,3/>FBF9CFBE0FC0CBC@A>GGG3CFADADC0C>>898GGFE<GGGGGGGFD@@B8GGGCF>+@EF<CGGGFDGCEE<GGE<EEDGGGGGFEC+F:FEEC@GGGD@GFFFGGGGGGGEFFE>GEAFGFC7EGGGGFFEGGFGGGGFDGEGFFGGGEGGGGGGFE9GGGGGCCCCC
@sE 21723
TGGGGAATATTGCACAATGGGGGAAACCCTGATGCAGCGACGCCGCGTGAAGGAAGAAGTATCTCGGTATGTAAACTTCTATCAGCAGGGAAGAAAATGACGGTACCTGACTAAGAAGCCCCGGCTAACTACGTGCCAGCAGCCGCGGTAATACGTAGGGGGCAAGCGTTATCCGGATTTACTGGGTGTAAAGGGAGCGTAGAAGGAAGAGCAAGTCTGATGTGAAAGGCCGGGGCTTAACCCCAGGACTGCATTGGAAACTGGTTTTCTAGAGTGCCGGAGAGGTAAGCGGAATTCCTAGTGTAGCGGTGAAATGCGTAGATATTAGGAGGAACACCAGTGGCGAAGGCGGCTTACTGGACGGTAACTGACGTTGAGGCTCGAAAGCGTGGGGAGCAAACAGGATTAGATACCCT
+
EFFGGGGGGGGGGGGGGGGEGGGGGGGGGGGGGGGGGF7FFFGGDEGFGGGGGGGGGGGGGFGGFCGGGF8FGGGGGGGFFFGCDFGFGGCFGGGGGGGGGGGGGGFGFGGGGFFGGGGGGGGCFGECDFAGGGGCEGDFGGGGGGFGEG:<FFGGG@FGEED*<CEGGCFFGFFEDDEG9FGGGGGGGG9;FGGCE=<8=,**F@/2422AC>6@C,77AFECCFC-@4+CFCE>5FCF?<FE8C@9CDBGGGGGFC97#EB#8?B2=<<?4GGDECGGGGFGF@+4C8<==A,F8C@EEEC@5ECFGGFFC?C=FE<EFFEFAGFFF<GFGGEFDFEC@8CGGGGGGDGFAE@@8GGCFCFGFCGFFF<FCF<EGGFDCFGGGGE@GGGFGGGFFFGGFCGGFDFGGGECCCCC
@sE 31305
[truncated: 16,660,835 more chars]
