# Supplementary material for: Compositional distinction of gut microbiota between Han Chinese and Tibetan populations with liver cirrhosis
Source: PeerJ. 2021 Sep 15;9:e12142. doi: 10.7717/peerj.12142 (PMC8449536; doi:10.7717/peerj.12142)
Supplement: Supplemental Information 5 [file peerj-09-12142-s005.zip › HHC1.clean.fastq]

@sA 33361
TGAGGAATATTGGTCAATGGACGAGAGTCTGAACCAGCCAAGTAGCGTGCAGGATGACGGCCCTATGGGTTGTAAACTGCTTTTATAAGGGAATAAAGTGAGTCTCGTGAGACTTTTTGCATGTACCTTATGAATAAGGACCGGCTAATTCCGTGCCAGCAGCCGCGGTAATACGGAAGGTCCGGGCGTTATCCGGATTTATTGGGTTTAAAGGGAGCGTAGGCCGGAGATTAAGCGTGTTGTGAAATGTAGACGCTCAACGTCTGCACTGCAGCGCGAACTGGTTTCCGTGAGTACGCACAAAGTGGGCGGAATTCGTGGCGTAGCGGTGAAATGCTTAGATATCACAAAGAACTCCGATTGCGAAGGCAGCTCACTGGAGCGCAACTGACGCTGAAGCTCGAAAGTGCGGGTATCGAACAGGATTAGATACCCT
+
DFFGGGGGGGGGGGGGGGEGCFEFGGGGGGGGGGGGGGGGGGEGGGGGGGGGFGCFAF:FGGG7FFGFGGGGGGGGGGGGGGGGGGGGGGGGGGGGGFEGGGGEFGGGGGGGGGFGGGGGCGFGGGFFEGGGFGGGGGGGGGGGGGGGGGGGGGGGFDFFGGGGGGGGEGGG9FGGEGGGGGFGGD;CGGGGFFGGGEFF9CGGFFFGGFEGDF7-<:<<D@E9FCE<CCCC<C?>GGFGGGGGFEFFCCFGFGGCE:DFC@'CFCFF<FEEGGDGGFDEFGGGGGGF@,FF?GEGEDGGGFDDCCDFGGGFD@8CGFCGFC@49GGGFGEDFGFF9GFDCEAE9GGGGEEEF?7GGGGGGFCDFC,GGFGGGFFFFGGGGGGGGGFGGGGEEGGGCGGGGGFFGGGGGGGGGFDGGGFEGGGGGGGGGEGCCCCC
@sA 31471
TGGGGAATATTGCGCAATGGGGGCAACCCTGACGCAGCCATGCCGCGTGAATGAAGAAGGCCTTCGGGTTGTAAAGTTCTTTCGGTAGCGAGGAAGGCATTTAGTTTAATAGACTAGGTGATTGACGTTAACTACAGAAGAAGCACCGGCTAACTCCGTGCCAGCAGCCGCGGTAATACGGAGGGTGCGAGCGTTAATCGGAATAACTGGGCGTAAAGGGCACGCAGGCGGTGACTTAAGTGAGGTGTGAAAGCCCCGGGCTTAACCTGGGAATTGCATTTCATACTGGGTCGCTAGAGTACTTTAGGGAGGGGTAGAATTCCACGTGTAGCGGTGAAATGCGTAGATATTAGGAGGAACACCAGTGGCGAAGGCGGCTCACTGGACTGTAACTGACACTGAGGCTCGAAAGCGTGGGGAGCAAACAGGATTAGATACCCT
+
EDG8FEEFFFGGGGGGGEFFGGGGGGFGEGGGGGGGCGGGGEGGGGGFGGDGGGGFEFDFGGCEFGGGFEGEFGGDFGGGFFGGCEGCFGCCGEFFGGGGGGGFDGGGFGGGGFFGGG<FFCFGFGGGGGGGG<>E8CFGGGFFGGGGCFGGGGFGGGFGGBCGGGFGGGG>FFGGDFFFFDGGGGGGGCFGD?5;C:FGGGG<FE=#F<C;>9:C5=F@>FEGGACGEGF7C;BGCGG?<E9;GFA@DF@5GEF@EEGFAFD=DC;FFDFF9GGGGFGFGFCD=GGGGGF>?=AEFGGE@EGGGFEFF7GGFCEEEEEDGDFEEGGFGDFCDCFFGGGGGDECFGGGGGGGGFB<FB9E9GGFEFCF7FGEGF@FFGGGGGGGGGGGGGGFGGGGE@CGGGGGGGGFC,GGFFGGGGGFGGFGGGGGGGGGGGGGCCCCC
@sA 3
TGAGGAATATTGGTCAATGGACGAGAGTCTGAACCAGCCAAGTAGCGTGCAGGATGACGGCCCTATGGGTTGTAAACTGCTTTTATAAGGGAATAAAGTGAGTCTCGTGAGACTTTTTGCATGTACCTTATGAATAAGGACCGGCTAATTCCGTGCCAGCAGCCGCGGTAATACGGAAGGTCCGGGCGTTATCCGGATTTATTGGTTTTAACGGGAGCGTAGGCCGGAGATTAAGCGTGTTGTGAAATGTAGATGCTCAATATCTGAACTGCAGCGCGAACTGGTTTCCTTGAGTACGCACAAAGTGGGCGGAATTCGTGGTGTAGTGGTGAAATGCTTAGATATCACGAAGAACTCCGATTGCGAAGGCAGCTCACTGGAGCGCAACGGACGCTGAAGCTCGAAAGTGCGGGTATCGAACAGGATTAGATACCCT
+
EFFGGGGGGGGGGGGGGGGGGGGGGGEFGFGGGGGGGGGGFGGGGCC@7FGGGGGDCFCFFGGGGGGGGFECFFFGGGGGCEGGGGGGGGGGGGGGFDFGGGGDGFGCFGGGGGGFGGGGGGGFFGGGGGGGGGGGGFE=FGGEEGGGGGGGGGGGGGGGDDEGGDEGEEFA@FGG>FFG7EFEGGCGFEGGGGGG5E7CCF:<B#<,<:C$=/F>GFF@27;.4;G>CGCFECF@EFCFDF=,<:FFBAFFCD9A7#:<#<C@77;8CC>#5F:E8:=9FGFGDFF,98EA)>6FGGGGFE9EFEFB+,C,4=B7CGFGFGFD==,@FGFE99FFFGGCGCEA,FGGFDFFCFDGGGGGGGCFFEFFGGGGGGGGFGGGGGGGGGFF+FBGGGGGGGGGGGGG?GGGGGGGGGGGGGFEGGGGGGGGGGGCCCCC
@sA 4
TGAGGAATATTGGTCAATGGGCGAGAGCCTGAACCAGCCAAGTAGCGTGCAGGATGACGGCCCTATGGGTTGTAAACTGCTTTTATAAGGGAATAAAGTGGGTCTCGTGAGACTTTTTGCATGTACCTTATGAATAAGGACCGGCTAATTCCGTGCCAGCAGCCGCGGTAATACGGAAGGTCCGGGCGTTACCCGGATTTATTGGGTTGAAATGGAGCGTAGGCCGGAGATTAAGCGTGTTGTGAAATGTAGACGCTCAACGTCTGCACTGCAGCGCGAACTGGTTTCCTTGAGTACGCACAAAGTGGGCGGAATTCGTGGTGTAGCGGTGAAATGCTTAGATATCACGAAGAACCCCGATTGCGAAGGCAGCTCACTGGAGCGCAACTGACGCTGAAGCTCGAAAATGCGGGTATCGAACAGGATTAGATACCCT
+
AFFEFFFGGGGCEFGGGGFFGGGGGGEGFFGGGFGGGGDAFGFEGGGGEFFGGEGFGECEFFDGC@EFGEEEGFGC<FCFFCFGECFGGFFGFF@FG9B,C,@CGGFGDGGGGACCFGGGGADGGFCFGAE??EFGGCE9,AFGBCE8AFDGC<=FF98F7:B<CEG>*:C:@EGGDGC7,>>CC75**4==9FECGGE27;CCF:7=*'<C%=CFD.87(83:178#9CA<FGGFD>8EFF9CFFG.CGGECED,,9F:CG=@/96GFGG>GFCC>C26=BGGFDBF=859:>E?CE8EFC9B8+=88,FFFGEB@@GFCF@+5F>=94ECDF?8@9,,9,EA,C,GFCFA>+=7CDE7:CEFFE@GGFFGGGGF,C@B7GFGGGGGGFFEFFFFECF<@EGFECFC@+CDGGFGGGGFCFFF<ECAF<CCCCBC
@sA 37209
TGGGGAATATTGCACAATGGAGGAAACTCTGATGCAGCGACGCCGCGTGAGTGAAGAAGTCATTCGTTATGTAAAGCTCTATCAGCAGGGAAGATAGTGACGTTACCTGACTAAGAAGCTCCGGCTCAATACGTGCCAGCAGCCGCGGTAATACGTATGGAGCAAGCGTTATCCGGATTTACTGGGTGTAAAGGGAGTGTAGGTGGCCATGCAAGTCAGAAGTGAAAATCCGGGGCTCAACCCCGGAACTGCTTTGGAAACTGTGGGGCTAGAGTGCAGGAGGGTGGGGTGGAATTCCTAGTGTAGCGGTGAAATGCGGAGATATTAGGAGGAACACCAGTGGCGAAGGCGGCTCACTGGACTATAACTGACACTGAGGCGCGAAAGCGTGGGGAGCAAACAGGATTAGATACCCT
+
AEF<CFFGGCEGCGFFFFFCFEEEFG,CFEFGGDFFDF7C6@@FCFG+@,6FE,EFFFDC,CC<EC-,9FCFFDDD<FG,CF,C?CB8BFGCGCA5EFE<?74?E??FBD8BB<,ABFGF,<F77@+B>FGF7A>+BA<@,,B833+++++@B3FC:,@:AFF:,@1>F<*;3>F<FC(%@@7BFF&FFGF6,<C$++F?CE=28C<FFDGGF:F>FCFFFE:D5F>5?9EEDDB@,5@@8+9CFF>>>DEFFF;)A;<<CBCB8,<CFGCD9F8B@,EGGF@@+++,@,9DCFCE@,,?<D8B5CFEF@9,,=+B@6,8C4C,,CGF<<EFB,,FGEBDEEDFFEEGECCFB66<,GDGGFC,FEF9DFFE<FFGEC@+7CEF@7F@GGGGFFFCCFFFA<GGGGGGFE=,CCCC
@sA 22240
TGGGGAATATTGCGCAATGGGGGCAACCCTGACGCAGCCATGCCGCGTGAATGAAGAAGGCCTTCGGGTTGTAAAGTTCTTTCGGTAGCGAGGAAGGCATTTAGTTTAATAGACTAAGTGATTGACGTTAACTACAGAAGAAGCACCGGCTAACTCCGTGCCAGCAGCCGCGGTAATACGGAGGGTGCGAGCGTTAATCGGAATAACTGGGCGTAAAGGGTACGCAGGCGGTGACTTAAGTGAGGTGTGAAAGCCCCGGGCTTAACCTGGGCATTGCATTTCATACTGGGTTGCTAGAGTACTTTAGGGGGGGGTAGAATTCCACGTGTAGCGGTGAAATGCGTAGAGATGTGGAGGAATACCGAAGGCGAAGGCAGCCCCTTGGGAATGTACTGACGCTCATGTGCGAAAGCGTGGGGAGCAAACAGGATTAGATACCCT
+
FFEFGGGGGFGGGDGGGGFGD@C@CFCEFGGGGGGGGGGG<FEGGGGFECFFGG9FFFFGGG8CAFFG<CCEFEFAAEEFEFFCCFGCDF@CECFGGFFGFFFGGFFFFGGF<DGG=<BCFGF9FF7CCGGDDGEG=<C<FC@,,8,8>::<<>,@FE:>CC<F5:FC:F7*<:F:>F,8:**CF7A***=@EE58F?F5/:886<:1B7?C::858;CD#(;:C5ED:>EC5,,F;7E>3@6F@FCCF@<77;8:C9DFGE9DF@<32FF6F>(FA@,=9C,GGFCEF<C,=,FA9FCDFE8,++3::CGGFEE5EGFC6@,9?GGEC5CCFCGGFCBC@FBDGFGGFFEECGFEFFC,8FFEF7FCEFGGEEEFF::D@CAEFA,@E,EGGGEGGGGC,F:FCGGGGGGGEGDGGFFFAFAGGGGFGGGGGGFDCCCCC
@sA 34509
TGAGGAATATTGGTCAATGGGCGAGAGCCTGAACCAGCCAAGTAGCGTGCAGGATGACGGCCCTATGGGTTGTAAACTGCTTTTATAGGGGGATAAAGTGAGCTACGTGTAGCTTATTGCAGGTACCCTATGAGTAAGGACCGGCTAATTCCGTGCCAGCAGCCGCGGTAATACGGAAGGTCCGGGCGTTATACGGATTTATGGGGTGTAAAGGGAGCGTAGGCCGTTTGTTAAGCGTGTTGTGAAATGTAGTGGCTCAACCAGGGCATTGCAGTGAGAACTGGGAGACTTGAGTGCGCAGGAGGTAGGCGGAATTCGTGGTGTAGCGGTGAAATGCTTAGAGATGAGGAAGAACTCCGATTGCGAAGGCGGCCTGCTGCAGTTCAACTGACGCTGAGGCTCGAAAGCGTGGGTATCGAACAGGATTAGATACCCT
+
FGGGGFGGGGDGG<EFGGGFG<C@FGEGGGGGGDGGGGCFFGFGGGGGGDFGF@BFG,FFFGGEFEG<<FC@CBFCCEEGFFF9EBCECECB@CEFEFG<F?F9AF7FCEFDFF,,,<,AFGFF,EFFEFFDFF;@CF:D8F:EFGC8FFFF8:@CFEFG7FCACCFGEEFGCF7>@71<CC,<:<5FGGC@+?=FC8<<+97FFGE#/89CCC84E;G<25CFCEEE8D:FFGG-EGGGDGGGF:E?D,3@BCF><FC?C>8/GGC>C;FDFG$,%:@E8FC--<9DDFFGDFC8+,<B,EA,FCEFB4,=GFE>+4A,E,GGAGGGFEE5@FFF=,,EA@,A<99,FF?F=B8,4D@,F@GGFC:EF6,CCEF9GFC;56,,,DDGGGFFGCGFF+GDGEFDBEGC,FFFCEC,@<FFGGGGGGGGGGFCC@B9
@sA 8
TGGGGAATATTGCACAATGGGCGAAAGCCTGATGCAGCGACGCCGCGTGAGCGAAGAAGTATTTCGGTATGTAAAGCTCTATCAGCAGGGAAGATAATGACGGTACCAGACTAAGAAGCACCGGCTAAATACGTGCCAGCAGCCGCGGTAATACGTATGGTGCAAGCGTTATCCGGATTTACCGGGTGTAAAGGGAGCGCAGGCGGTGCGGCAAGTCTGATGTGAAAGCCCGGGGCTCAACCCCGGTACTGCAGTGGAAACGGTCGTACTGGCGTGTCGGAGGGGTAAGCGGAATGCCTAGTGTAGCGGTGAAATGCGTAGATATTAGGAGGAACACCAGTGGCGAAGGCGGCTTACTGGACGATAACTGACGCTGAGGCTCGAAAGCGTGGGGAGCAAACAGGATTAGATACCCT
+
EFGFEEGGGGGGGGGGGGGGGGGGGGGGGGGGFEFGGGGCGGDGGGGFG:CGGGDG,CECFEDGFGDFGGGGCFGGGGGGGGGGFFGGGGDFGGCFGGGGGGGCFGFFGGGGGGGGGGGG,FECC+8FF3=AFG7@GGFGFGG7BCEEGGCEGGGCF9D8D9FGGA*<<<B;FFEG::*<2B,*=FGG72<CBCEC==8CCDCEED8889?EF<C=CCF*,6<:@4C7::8C=EB>-C@FCGGCED8GCCGFE#@@7,8?@+7@+C<,83++)@+GGDGF=?@,CEF4:DEB=4,,8B49FDDGAGGFGGFCCCGEGGGGGGGGGGGGFDFFF@C,GGFGGGGCGGEGGGGGGGGGGGGGGGGGFGFGGGCGGGGGFFF,GGGGGEGGGGGGFF<DGFFGGGGGGGCGFFECCCCC
@sA 9
TAGGGAATCTTCCACAATGGACGAAAGTCTGATGGCGCAACGCCGCGTGAGTGAAGAAGGGTTTCGGCTCGTAAAACTCCGTTGTTAGAGAAGAACAGCCGTGAGAGCAACTGCTCACGGTATGACGGTATCTAACCAGAAAGTCACGGCTAACTACGTGCCAGCAGCCGCGGTAATACGTAGGTGGCAAACGTTGTCCGGATTTATTGGGCGTAAAGGGAGCGCAGGCTGTTTATTAAGTCTGATGTGAAAGCCTTCGGCTTAACCGGAGAAGGGCATCGGAGTCTGATAAACTTGAGTGCAGAAAAGGATAGTGGAGCGTCATGTGGAGCGGTGAAATGCGTAGAGATATGAAGGAACACCAGTGGCGAAGGCGGCTATCTGGTCTGTAACTGACGCTGAGGCTCGAAAGCATGGGTAGCAAACAGGATTAGATACCCT
+
9FGGGGG@FDGGGCE<C<CF@EFFGEGFECC,EFG,@FF+@FGEEEFFFGEFDGFCFG8EEACFGEGE?CFFEFFFDFFEE=FFGGGGD5CFFE<FGD,A>F7+BFE7F?DFFFC<DAFECGGD,3BC+3+@F9EGGGGGGGFGGGFGGDGCCFC><::FB7,,>DFC>FCCFE*<,CFF@9<F7,=,=?C;B<2**+,<>C**2<9CC?F@G::5C-<53?E5>B5*##DB;2,62=::*7@8#<:<74),@@<<8+,973+:+7GF9>8DFD,@?=4+478++?,B,,,FC=,,FDCFAFEC,95;B,@4,,,F@+++,EEGF4,@+>C7E9ACDB:FCBC,8A96,AFEE,DEEDFGF@<FFE?>FF,:F@+GDEE@GFDCGEFGGGGGGFC@EGFE@@>GGFDGFGGGGGGFGGGGGGFFEFFFE<9GGGGGCCCCC
@sA 10
TGAGGAATATTGGTCAATGGGCGAGAGCCTGAACCAGCCAAGTAGCGTGCAGGATGACGGCCCTATGGGTTGTAAACTGCTTTTATAAGGGAACAAAGTTTGAGTCGTGACTCATTTTGCATGTACCTTATGAATAAGGACCGGCTAATTCCGTGCCAGCAGCCGCGGTAATACGGAAGGTCCGGGCGTTATCCGGATTTATTGGGTTTAAAGGGAGCGTAGGCCGGAGATTAAGCGTGTTGTGAAATGTAGATGCTCAACATCTGCACTGCAGCGCGAACTGGTTTCCTTGAGTACGCACAAAGTGGGCGGAATGCGTGGTGTAGCGGTGAAATGCTTAGATATCACGAAGAACTCCGATTGCGAAGGCAGCTCACCGGAGCGCAACTGACGCTGAAGCTCGAAAGTGCGGGTATCGAACAGGATTAGATACCCT
+
DGFGGGGGGGDFCFGGGGFGGGGGGGGGGGGG,EFFGGGGGGEFGGGGGGGGGFGGGGGGGGGGGGGFGGGG@FFGGGFGGFGGGG,CFGGGGGGGDGFGGFEFFFGGGFGEGGGDFF9EGGGAFGGGGGGGGG;EFDF9FGGG>@=FGGGGG8DFGGG+,>B,@EECG@FGFGFGGGCFGGGGCG5F*<BFFCFCE:F9CG9C@C>1*?<<CFE-<2@@BFE66@G5$AF;:<C2C/2;AGCC<=:@@66C,E6FFFGFFFF9@:?CFFGBFC8B9CB?FGGFFF<,28<C)++>CC,8,9CE=8F@DF@@E84+@++FFEE>)GEE@AE;AF9DFFF8F@<4?,FGFGEGFCCECGGEF@GGEFBBGGFGEFGEEGGGEGGGGFEEGGFGGGGFCEGFGGGGEGCEGGGGDGGFGFFFAGGFC@AGGEGC@A<B
@sA 11
TGAGGAATATTGGTCAATGGGCGGTAGCCTGAACCAGCCAAGTAGCGTGAAGGATGAAGGCTCTATGGGTCGTAAACTTCTTTTATATAAGAATAAAGTGCAGTCTGTATACTGTTTTGTATGTATTATATGAATAAGGATCGGCTAGCTCCGTGCCAGCAGCCGCGGTAATACGGAGGATCCGAGCGTTATCCGGATTTATTGGGTGTAAAGGGAGCGTAGGTGGACTGGTAAGTCAGTTGTGAAAGTTTGCGGCTCAACCGTAAAATTGCAGTTGATACTTTCAGTCTTGAGTACAGTAGAGGTGGGCGGAATTCGTGGTGTAGCGGTGAAATGCTTAGATATCACGAAGAACTCCGATTGCGAAGGCAGCTCACTGGACTGCAACTGACACTGATGCTCGAAAGTGTGGGTATCAAACAGGATTAGATACCCT
+
EFFGGGGGG9FGFFGFGGGGGGGGGGGDGCFGGGGGGGFGGGFGGGC8FCEEFEEF8CFF@<CFGGFA8CEEGGGGGGGGFFGGGGGGGCFCFF9FBFFGGGGG,CFGGGGD9<EEFGG<DF95CDFFFFGA9F9,AAA,8,::ECE<F,83=F@7B>FGCFFGEGGGCC5,F,4@7<CBE,D>*5=C>D826F$C?<:F?1:)C@D'::,:>?:57=E869CFCC3/51:,@:C@47F/<=DEECFGEC@+ED6,3+7DCDFFCE9GCEA;;,FEE,C==@,,F9F?299C*B,FDEE9FF8FC>C?4,FGFGEECF@4:AEB:GGFFFFFCCGFGF<DF8<=B,FGGGGGGGGGEFA,FCGGFF9DGGFGFEGFECFGGGGGGGFGGGGGGGFFGGGGGGGFF?GEF9FCGGGDDGGECGFGF9GFGFFCCCCC
@sA 12
TGGGGAATATTGCACAATGGAGGAAACTCTGATGCAGCGACGCCGCGTGAGTGAAGAAGTAATTCGTTATGTAAAGCTCTATCAGCAGGGAAGATAGTGACGGTACCTGACTAAGAAGCTCCGGCTAAATACGTGCCAGCAGCCGCGGTAATACGTATGGAGCACGCGTTATCCGGATTTACTGGGTGTAAAGGGAGTGTAGGTGGCCATGCAAGTCAGAAGTGAAAATCCGGGGCTAAAACCCGGAACTGCTTTTGAAACTGTGAGGATGGAGTGCAGGAGGGGTGAGTGGAATTCCTAGTGTAGCGGTGAAATGCGTAGATATTAGGAGGAACACCAGTGGCGAAGGCGGCTCACGGGACTGTAACTGACACTGAGGCTCGAAAGCGTGGGGAGCAAACAGGATTAGATACCCT
+
EFFFGGGGGFFGGGGGGGGFGGGDGGFGGCFCDEFGGGGEFGGFFGGFEGEGGGGGGGGFGFEFGGFFEFGGGGGCGFGGFGGGGGGGGGGFFGFAFEFGGGGEDCGCFGGGGF<FFGFFGFGE=FGGFGGGG=ED@BFFGGG?8C>FFFGCEGGGFDAFGGFF81>>>FFFFGGGFGGC9C<C<FEB<:4=C:C*>CF$:1FFFF@DFE2?@@,:8*CEA>9D2$AECD;8<;E3/4BA#E:@:8CA<6<181@)F@=6<8?,<<BC,,FFEGDE4,@+=@DFE8FAEEC>@,EFGGFEFC66)+EFFFGCCB@+FFFCA49GFFFGECGF@C,<=5FGGEDDFC,FECAD7GF@@,8GECGGFFFGGE@@AEDFFEGGGGGFFC@BCE@FGGDGGFFCGGGGFGGGGFGCCCCC
@sA 25933
TGAGGAATATTGGTCAATGGGCGTTAGCCTGAACCAGCCAAGTAGCGTGAAGGATGAAGGCTCTATGGGTCGTAAACTTCTTTTCTATAAGAATAAAGTGCAGTATGTATACTGTTTTGTATTTCTTATATGAATAAGGATCGGCTAACTCCGTGCCAGCCGCCGCGGTAATACGGAGGATCCGAGCGTTATCCGGATTTATTGGGTTTAAAGGGATAGTAGGTGGACTGGTAAGTCAGTTGTGAAAGTTTGCGGCTCAACCGTAAAATTGCATTTGATACTGTCAGTCATGAGGACAGTAGAGGTGGGCGGAATTCGTGGTGTAGCGGTGAAATGCTTAGATAGCACGAAGAACTCCGATTGCGAAGGCAGCGCACTGGACTGCAACTGACACTGATGCTCGAAAGTGTGGGTATCAAACAGGATTAGATCCCCT
+
@FGCGGGGGCFCFGFFFFFFEGC@FEGGGE,CFFFGGGGGGGGGGGDFGGDF8<F@FGF@ECF<CFFFEE@FGGE7EGFGGAFG,CFAEFGAFFDGGF,C<FFEAFGFFC9AC9B9EFC,B9,,,,C?B@F9FFF9??FCEFFDEFGGFFD,B?FEGGGG7C:+:8:<FG7FFG+8F*C*@:@,>*;*>C>C<4CEE5<+,/BCED>8,82CFF:;#):>=39C@>7'(/E'@FE?97E@,DDFD,9D@76C:B88@68,++FC;FEFCCD=C,3,E==9GGFB??E97,A93B,FFDFDF?4?4++:EFFE=E@8><D=EFCC>EGFEEDCFFGE;F9=:,C9,,F7GFE<@8+GGGFF@@@7E@CGGCGF@,9F8GF8FCC99AGGFC,,EF@F;+C8FDGFFEEGFDGCGFED@CFFCFFFF,GCDB8,CCAA
@sA 29847
TGAGGAATATTGGTCAATGGGCGAGAGCCTGAACCAGCCAAGTAGCGTGCAGGATAACGGCCCTATGGGTTGTAAACTGCTTTTATAAGGGAATAAAGTGAGTCTCGCGAGACTTTTTGCATGTACCTTATGAATAAGGACCGGCTAATTCCGTGCCAGCAGCCGCGGTAATACGGAAGGTCCGGGCGTTATCCGGATTTATTGGGTTTAAAGTGAGCGTAGGCCGGAGATTAAGCGTGTTGTGAAATGTAGATGCTCAACATCCGCACTGCAGCGCGAACTGGTTTCCTTGAGTACGCACAAAGTGGGCGGAATTCGTGGTGTAGCGGTGAAATGCTTAGATATCACGAAGAACTCCGATTGCGAAGGCAGCTCACTGGAGCGCAACTGACGCTGAAGCTCGAAAGTGCGGGTATCGAACAGGATTAGATACCCT
+
FGGGGGGGFGGAFGFGGGGGGGGGGGGGGGGGGFFFGGGGGGGGGGDFFGGGGCFEFGGGEGGGGGGGGGGGGFDFGGGGGGGGGGGGGGGEGGFGFCFGGFGGGGGGGGGGGGGGGG:EGFGEFGGGGGGFGGGCFDFFFGC@C@CDDFGGGGGGGGDCCFGGGGGGGGGGBFFFGEEGGBCBEGGGGGEGGFBEECFDF79?FC1<::C?F@EFG?EGBBDG<EGDGGGGGGD*:>EGGGGEG<GFGGFC8<<FFDFFEGGECAEEGGCCCF:EC9=EDFGFF<<B,F?GFFC?CAFF9D<FCDGGEF@9D@EGGFFFFFDGFGGFFEFA,<FDEEEFFGGFFGFC,GFGGGFBBBB,@GGFGECFF@9A@CFFGFGGGGEGGGFGGGFEFCEFGFF@@@GF<@GGEDFGGGGGFEFFGGFDFFCEGGF<CCCC
@sA 29494
TGGGGAATATTGCACAATGGAGGAAACTCTGATGCAGCGACGCCGCGTGAGTGAAGAAGTAATTCGTTATGTAAAGCTCTATCAGCAGGGAAGATAGTGACGGTACCTGACTAAGAAGCTCCGGCTAAATACGTGCCAGCAGCCGCGGTAATACGTATGGAGCAAGCGTTATCCGGATTTACTGGGTGTAAAGGGAGTGTAGGTGGCCATGCAAGTCAGAAGTGAAAATCCGGGGCTCAACCCCGGAACTGCTTTTGAAACTGTAAGGCTGGAGTGCAGGAGGGGTGGGTGGAATTCCTAGGGGAGCGGTGAAATGCGTAGATATTAGGAGGAACACCAGTGGCGAAGGCGGCTCACTGGACTGTGACTGACACTGAGGCTCGAAAGCGTGGGGAGCAAACAGGATTAGATACCCT
+
FGFGG7CGGGGGGGGGGGFGGGGGGGGGGGGGGGGGGGGGGGGGCEG@CCGGGGGGGGGFGGCEFGGGGGGAFFGFGGGGGFGGGGGGGGGGGGAFGGGEGGEGGGFEGGGGFGGGG?FF8FGGG7BFFFCFGDGGGGGGGGG?CFFGGGGGGGGF>AFCEGC7:DFG@FGFGGGGFGE9@F9CFGFGD@CFFG3+?*=<EDGFFFGGGCDFGC;GGC>>BF?BF;FF:GFC@CEFCC@9@CGEFC39,FD?FF7C2;FFGGG:@BB:8GG<FFEF@A+FBF>EG+B,CB;E,GE>,,4,8,+7BFFEAC6,,:8+=?CFFDFCGGFC@,FE:EFEA<DEDGGGF@7GFDGFFACGF9FFF9DDFEE@@9C@C4EC,:FAFFEC7CDDFFC@,CF@,EEEA9FA<CCCFFFCCCC@
@sA 16
TGAGGAATATTGGTCAATGGGCGAGAGCCTGAACCAGCCAAGTAGCGTGCAGGAAGACGGCCCTATGGGTTGTAAACTGCTTTTATAAGGGAATAAAGTGGGCCTCGTGAGGCTTTTTGCATGTACCTTATGAATAAGGACCGGCTAATTCCGTGCCAGCAGCCGCGGTAATACGGAAGGTCCGGGCGTTATCCGGATTTATTGGTTTTAAAGGGAGCGTAGGCCGGGGATTAAGCGTGTTGTGAAATGTAGACGCTCAACGTCTGCACTGCAGCGCGAACTGGTTTCCTTGAGTACGCACAAAGTGGGCGGAATTCGTGGTGTAGCGGTGAAATGCTTAGATATCACGAAGAACTCCGATTGCGAAGGCAGCTCACTGGAGCGCAACTGACGCTGAAGCTCGAAAGTGCGGGTATCGAACAGGATTAGATACCCT
+
DEGFGGGGGGGGGFGGGGFFCFGGGGGGDEEGGGGGGFDCGGFFGGGGGGGGGEGGGGGEGGGGGGGGGCGFFFFGCGGFGFFCCFGGGGGCFCDF?FFGGGGF+FEEFFCGGC@GGEFGGAEGGGG9?FFC5EFGGGGGFGGCCECFGFFDG@=FFC,FFGGF+:FGGGDGFFFGGG7BEFG@CFGG:F7CEG:C:5C/@:>=<$?B@0@FFFC4B<D@FDEFFDC26//@E5F>C;C5@C>'@EC<B@8BCC@9564%9DFFF@,AC76#CF>GEE?DFDFFDF=B@,,9):CF?=EC,CGFFEFBFDC,8B@8GGGFF?8B=CGFDGFCGGGGFFGGFFDFBFAFFEFB=F7@GEFEGG@FFDFGGGGGGGFEGFEGCDEGGGGGGGEGGFAFGGGFFGGGFCGGGGGGGFGFGGGGGGGFFDGGFFFCC<CC
@sA 17
CCGCGGTAATACGGAGGGTGCAAGCGTTACTCGGAATCACTGGGCGTAAAGAGCGCGTAGGCGGGATAATAAGTCAGATGTGAAATCCTAGGGCTTAACCATAGAGCTGCATTTGAAACTGTTATTCTAGAGTATGGGAGAGGTAGGTGGAATTCTTGGTGTAGGGGTAAAATCCGTAGAGATCAAGAGGAATACTCATTGCGAAGGCGACCTGCTGGAACATTACTGACGCTGATGCGCGAAAGCGTGGGGAGCAAACAGGATTAGATACCCT
+
8CFEGGC@CG<CFFF@:7BFF@D@D@;CFC98:@@F8=F,<FF856+AFBFE<2:FF@>>C<FEGC:==FEFE@F2CGEF$#?CFA@B,5(CCFFGGFA7=EC9(>DFF9,599,BDGGDFFEEFFFF9ECFFFECFGFDDFCDFFFCGGCE/F=C@FFFFFFA'B=CC/=@F:CC<DGGGGGGFFGFGGFEGFADECCCG1GEFFCEEFEFC2CFGFEC6;9EF@CGGGGGGGGGFCGGGFCFGEEGGGGGGGDFFEGGGGGGGGGGGCCCCC
@sA 18
TGGGGAATATTGCACAATGGGGGAAACCCTGATGCAGCGACGCCGCGTGAAGGAAGAAGTATCTCGGTATGTAAACTTCTATCAGCAGGGAAGATAGTGACGGTACCTGACTAAGAAGCCCCGGCTAACTACGTGCCAGCAGCCGCGGTAATACGTAGGGGGCAAGCGTTATCCGGATTTACTGGGTGTAAAGGGAGCGTAGACGGTGTGGCACGTCTGATGTGAAAGGCATGGGCTCAACCTGGGGACTGCATTGGAAACTGTCATACTTGAGTGCCGGAGGGGTAAGCGGAATTCCTAGTGTTGCGGTGAAGTGCGTAGATATTAGGAGGAACACCAGTGGCGAAGGCGGCTTACTGGACGGTAACTGACGTTGAGGCTCGAAAGCGTGGGGAGCAAACAGGATTAGATACCCT
+
FFGG>FFGFGGGGGGGGGGFGEGGGGGGGGFGGDGGGFDGFGCCCFG7>FGGGGGGFGGFGGGGGGG7FGGGCCGD9FFGGGFGGGGGGGFFGCCE?E<FGGGGGGGAEGGGGGGGGGFFFGGDGGCFFGGGGF7FFFCGGFGGGGGDFGGGGGFGGGGGDEGGG*6<FCEGGG71:1*,?CCFGDGGGF@E2+28::?*9<5+;8*AA88F6,1)1(299A:>BBC@=FFFFFG:C>CCEFF=#60=F@?6,9D=@7CG81A>,9<26<8348$762BC@EGF?EB4:95,@44@4,E??96+)CE@9CC,+6@E6CA=C,99FDFCFEEC,9,@@F<B@::,?8@C@+FEFDEF<B>7GGGGGCEECDF:EEE@@GGGGDF@F@EFGF@FDDGGFEAFFGFE9CAFF<FBCCCC
@sA 19
TGAGGAATATTGGTCAATGGGCGTTAGCCTGAACCAGCCAAGTAGCGTGAAGGATGAAGGCTCTATGGGTCGTAAACTTCTTTTATATAAGAATAAAGTGCAGTATGTATACTGTTTTGTATGTCTTATATGAATAAGGATAGGCTAACTCCGTGCCAGCAGCCGCGGTAATACGGAGGATCCGAGCGTTATCCGGATTTATTGGGTTTCAAGGGAGCGTAGGTGGACTGGTAAGTCAGTTGTGAAAGTTTGCGGCTCAACCGTAAAATTGCATTTGGTACTGTCAGTCGTGAGTACAGTAGAGGTGGGCGGAATTCGTGGGTACGCGGTGCAATGCTTAGATATCACGAAGAACTCCGATTGCGATGGCAGCTCACTGGACTGCAACTGACACTGATGCTCGAAAGTGTGGGTATCAAACAGGATTAGATACCCT
+
@FGGGGFG9FGFGGGGDGGFFGDGGGGFFFGGGGFGGGGFGGGFGDCCFEGGGGGG@ADFG,CEFCC,<FFF7EECFGGGA,CF?EFAFFEDDFCFEDFF,<E<,,<B<FGGGAEFGGFCAFGF9FE,:EFF<EEECFE,5,A?99>FGFF8EFGG<EAC<,:=EE@7FE=C3=EG+@FCBCFGC<*>BFE>FGGG*4>,:=;FFCBCE,,=;<FAE=FD;;1C45869=,<,,@(CFGCF@@EA7@;6FDCC:EB=<2D#CC=CCCGDFC$9053>#=?6,,,+:F?,<DE>F=C9;C9F@D:F8>C7DC,>@67EF4C84++)GEEEE?,EACD>C,8GDFDAFFFEBE@6868,BEC@F:::C,EBDEFF;,CFCEGFFDAFF9GGGFEFEEFFFCBC@F<GGEFCGGGGGGGGFFEFFFGGGFFC,C-CCCC
@sA 20
TGGGGAATATTGCACAATGGGGGAAACCCTGATGCAGCGACGCCGCGTGGAGGAAGAAGGTCTTCGGATTGTAAACTCCTGTTGTTGAGGAAGGTAATGACGGTACTCAACAAGGAAGTGACGGCTAACTACGTGCCAGCAGCCGCGGTAAAACGTAAGTCACAAGCGTTGTCCGGAATTACTGGGTGTAAAGGGAGCGCAGGCGGGAAGACAAGTTGGAAGTGAAATCCATGGGCTCAACCCATGAACGGCTTTTAAAACTGTTTTTCTTGAGTAGTGCAGAGGTAGGCGGAAGTCCCGGGGTAGCGGTGGAATGCGTAGAGAGCGGGGGGAACACCAGTGGCGAAGGCGGCCTACTGGGCACCAACTGACGCTGAGGCTCGAAAGTGTGGGTAGCAAACAGGATTAGATACCCT
+
FGDGGFGGGGFFGGGGGAFFFFGEGGGGG@FGGGGGGC:FFGGE7FEFBFCGGFFFGGFFGFCCFGECC@FCGGGG<FFF55CFG,,FECFG8FFDEAEFGCEF=?DFFCEG,BAFGGGEG9FBFEGGF;FGCDFGGG7BGFB<EE*11>>?FGCCF,4@;@>CC5<B1=CCF,4<*=<CG?FC:C*<<,+5CABBA68CDGGCEEE+,,0,1?;7B<F?BD=6,9@?F,<9GFCFEBEF:C>=C6B=F':F>C,$<@2==,+BAFFGD@7@*@A<EC@598,B>3+FEEB6,86>++7FA,DGFGCEFEAF@7CEEE,=A,8>+GFFEEFE,6EF<E?,64C<FB,EF@E,AFDFAC8FGGFCGFF@7@;EE<GFEGC<GGFGEFGGFGFFGGGGGFFFFFGFC,GGFFFACCCC
@sA 30205
TGAGGAATATTGGTCAATGGACGAGAGTCTGAACCAGCCAAGTAGCGTGCAGGATGACGGCCCTATGGGTTGTAAACTGCTTTTATAAGGGAATAAAGTGAGTCTCGTGAGACTTTTTGTATGTACCTTATGAATAAGGACCGGCTAATTCCGTGCCAGCAGCCGCGGTAATACGGAAGGTCCGGGCGTTATCCGGATTTATTGGGTTTAAAGGGAGCGTAGGCCGGAGATTAAGCGTGTTGTGAAATGTAGATGCTCAGCATCTGCACTGCAGCGCGACCAGGTTTCCTGGATTACGCACAAAGTGGGCGGAATTCGTGGTGTAGCGGTGAAATGCTTAGATATCACGAAGAACTCCGATTGCGAAGGCAGCTCACTGGAGCGCAACTGACGCTGAAGCTCGAAAGTGCGGGTATCGAACAGGATTAGATACCCT
+
DFGGGGGGGGGDGGGGGGEGFGGGGGGGGGGGGGGGGGFFFGGGG9FGGGGGGGGGCEFFGGG<FAFF<FFCCAA?EGFGC?FFGGGG9<F@FFFGGGGFGFGGFE@C88:FCEBFGGEFGGGGF9FFGFFGGGC;FGCGGGGGGGGGGGGFGGDEG9FGGGGAFGGDGEFCFGGG7BFGGAF7>*:<*<*B,@<CEE.<?G0CF7=<C>@+?C*'<:CF5CC?7E;:EGGGGGFAEFGGE=C:<EECCF<C.,69CFGCCEF,@C,<FFC6>3CGF=E1=,=>,DB:,8,5*+@+7EECFE:8GGFCDFEC+4=7GGF@AA7@5ECCF<<5?9GFE<,=A,FA,FGGFE9<:,:B@7F7GF:@E9,FGFFE9GFF@C@8+C+EC9CCFBEFDEEEECECDFEECDEGGFCFGGGFCAF@@DEFF9GFFFGCCCCC
@sA 34497
TGGGGAATATTGCACAATGGGGGAAACCCTGATGCAGCGACGCCGCGTGAAGGAAGAAGTATCTCGGTATGTAAACTTCTATCAGCAGGGAAGATAGTGACGGTACCTGACTAAGAAGCCACGGCTAACTACGTGCCAGCAGCCGCGGCAATACGTAGGGGGCAAGCGTTATCCGGATTTACTGGGTGTAAAGGGAGCGTAGACGGTGTGGCAAGTCGGATGTGAAAGGCATGGGCTCAACCTGTGGACTGCATTGGAAACTGTCATACTTGAGTGCCGGAGGGGTAAGCGGAATTCCTAGTGTAGCGGTGAAATGCGTAGATATTAGGAGGAACACCAGTGGCGAAGGCGGCTTACTGGACGGTAACTGGCGTTTAGGCTCGAAAGCGTGGGGAGCAAACAGGATTAGATACCCT
+
EEGFGGGGFFGFGGFFGDFD,BCEFGF<CECCCE<FED@CC@FEEGFBCDG9EAFFAEFEFFGFFFFFFGCAFDDEF9FAFGFGGGGGGGGG7EA,5?<B,C:F<CFGGGGGGFFF9BFF,B=FFG>FGC>,BDFCFCCEFA<FFC*C>:>A><F,>FF*<7*1CF*<CCC@FGDGF:@<ACGG?*0**35<<934E5:C*>8FEGF>FF9@,<;@:,15%6CFG?FBF@FG>FFB8A@C>#GEE8FFC,,DCCC@G@9<0:FCFE:8.==BFDGGGF@F8@EFE84=88;B>8DE==9,,9E@)C=CGGE??8EGE<,DA4<9CC,EE?A<:=EC9,AC@@4:,8,CCCFFDFGFF@F?,:FGGGFEGGGEEEC6,GGFDCFGGGEF@EGGGFFFFEAEDDGFGGGGGFGCCCCC
@sA 23
TGGGGAATATTGCACAATGGAGGAAACTCTGATGCAGCGACGCCGCGTGAGTGAAGAAGTAATTCGTTATGTAAAGCTCTATCAGCAGGGAAGATAGTGACGGTACCTGACTAAGAAGCTCCGGCTAAATACGTGCCAGCAGCCGCGGTAATACGTATGGAGCAAGCGTTATCCGGATTTACTGGGTGGAAAGGGAGTGTAGGTGGCCATGCAAGTCAGAAGTGAGAATCCGGGGCTCAACCCCGGAACGGCTTTTGAAACTGTGGGGCTGGAGTGCAGGAGGGGTGAGTGGAATTCCTAGTGTAGCGGTGAAATGCGTAGATATTAGGAGGAACACCAGTGGCGAAGGCGGCTCACTGGACTGTAACTGACACGGAGGCTCGAAAGCGTGGGGAGCAAACAGGATTAGATACCCT
+
AEFGGGGG@D<EGGGGGGGGGGGGGGGGFFGGGGGGGG@FGGGGGGGCGGGGGGGGFGGEFGFGGGCFGFGDFFGGGGGGGGFGGFFGGGFFEGE9B@FFFGECDFAFGGFCEFGGEGGFGFGGGGDFFGGCFFFDFG8FFFFGGGGGECECCFGFFFFF9F>CFGGGDEG>;;BCFC@CFFFG<FG73>>C;:C9CEGFDFCCEF7CA:4;GFG=CE@?9FCF@#4;FCEECCG>$FCCG=GEFEB6++DA>?=39<9DGGGF+#7F@<E<6FDF?DEC1EECF=A,GFF>@,AF@<E,EEC@5GEE@;F;F4@EGFFDA4FGFF@GGEF<6CC9FFFC8=CFGGFGDGGFGFFE@FFFGGGGFGGGFF@FFC,GGGGGGGGGCGGGGFDFEC,FCF<EFFGGFGCGGGDACCCC
@sA 24
TGGGGAATATTGCGCAATGGGGGCAACCCTGACGCAGCCATGCCGCGTGAATGAAGAAGGCCTTCGGGTTGTAAAGTTCTTTCGGTAGCGAGGAAGGCATTTAGTTTAATAGACTAGGTGATTGACGTTAACTACAGAAGAAGCACCGGCTAACTCCGTGCCAGCAGCCGCGGTAATACGGATGGGGCGAGCGTTAATCGGAATAACTGGGCGTAAAGGGCACGCAGGCGGTGACTTAAGTGAGGGGTGAAAGCCCCGGGCTTAACCTGGGAATTGCATTTCATATGGGGGGGCTAGAGTTCTTTAGGGAGGGGTAGAATTCCACGTGTAGCGGTGAAATGCGTAGAGATGTGGAGGAATACCGAGGGCGAAGGCAGCCCCTTGGGAATGTACTGACGCTCATGTGCGAAAGCGTGGGGAGCAAACAGGATTAGATACCCT
+
DFGGGGGGGGGGGGGGGGGGGGGGGGGGGCFGGGGCEEGDEFGGGGGGGGGGGFGGGGF=FGFAGFGGAFGGGGFCFGGFGFCGGGGGGDEFEEEFGGGGGGGAEFGGGCEGGGGGFGFCEGGGGGGEFGGGCFF@FFF,3@F8D>8CCEGGGGFGG7@>F7B,B?FGGGGG>BCFGFFGGD*=:+**4<:*8/;:CC:F<*1ACCGDC:85?*2)2)<708CC3<EDEDE8;88@16CGDE?@C#;=<B42;0@>EFDDE3F@<CF<;GGFFFEEA?,79CFFF+EC@3,,,,8,,1B6,,FCGFEB?+8ECC9,,,,4+48E=E,=+FGGGCBC,,:FEGFE=E=:4,:,8F@DGGFDGE7F@,@EDE9GFCCEFEDGFGGFFECDGFGFGGGCGGFGF@EGGGGF8FCGEGECGGCCFEFCFCFEC@9GGFGFBCCCC
@sA 25
TGGGGAATATTGCACAATGGAGGAAACTCTGATGCAGCGACGCCGCGTGAGTGAAGAAGTATTTCGGTATGTAAGGCTCTATCAGCAGGGAAGATAGTGACGGTACCTGACTAAGAAGCCCCGGCTAAGTACGTGCCAGCCGCCGCGGTAATACGTATGGAGCAAGCGTTACCCGGATTTACTGGGTGTAAAGGGAGGGTAGGTGGCGATGCAAGTCAGGAGTGAAAATCCGGGGCTCAACCCCGGAATTGCTTTTGAAACTGTAAGGCTGGAGTGCAGGAGGGGTGGGTGGAATTCCTAGTGTAGCGGTGAAATGCGTAGATATTAGGAGGAACACCAGTGGCGAAGGCGGCTCACTGGACTGTAACTGACACTGAGGCTCGAAAGCGTGGGGAGCAAACAGGATTAGATACCCT
+
FGFGGGGGFFGGA9F<FFGGGFGGFFEFGGGGDFGGGGGGEGDBCFF@:=C?FC,99CFFFGCFFCE,=FGECC?CFE@BBF-BECGFDGCFGGFC,FCF9F:FDF,EAFFGGC,ADFD,B=FEDEG<,8,7+BB8FAFG+35>:*5FBFB9C<FCDFG8FGGGFC7:C:<*,<CFF:82,13<FF)<C90C;B3@=#8:38<96;5#<9C:<GFFF<G#6C=509C9.EECE>E>1.@':;>?D=7,$8=3#B<-D::>FDB,FADA@,AA3==?8=84@=8=E@B,C,FFFCE>45@,8EB+AGC=C,C94@CCGGGGGFFDFEDC?C<GGFFFCDEFEFGDFGGGF:CE9AGGGFDFF9DFEFCFGGFGFGGGGCGGGGGFGDGGGGGGGGGGFEGFFGGGF,GGGGGCCCCC
@sA 26
TGAGGAATATTGGTCAATGGGCGCTAGCCTGAACCAGCCAAGTAGCGTGAAGGATGAAGACTCTATGGGTCGTAAACTTCTTTTATATAAGAATAAAGTGCAGTATGTATACTGTTTTGTATGTATTATATGAATAAGGATCGGCTAACTCCGTGCAAGCAGCCGCGGTAATACGGAGGTACCGAGCGTTATCCGGATTTATTGGGTGTAAAGGGGGCGTAGGTGGACTGGTAATGCAGTTGTGAAAGTTTGCGGCGCAGCCGTAAGAGTGCAGTTGATACTGTCAGTCTTGAGTACAGTAGGGGTGGGCGGAATTCGTGGTGTAGCGGTGAAATGCGTAGATATCACGAAGAACTCCGATTGCGAAGGCAGCTCACTGGACTGCAACTGACACTGATGCTCGAAAGTGTGGGTATCAAACAGGATTAGATACCCT
+
FGFGGCFGGGGGG<FFGGG8FGGDEGGGGGGGGGGGFGAE@FECFGGGGGGCFFAFFGGCFEFGGCFFDGDFFFGGGFCEFFGFGGGGFDFFCACFGGGGGGGFGFFFE9B9@5,?BCFFFFGGGG9FFEAF@,E,EEFC<AFEC8>F,:8=:A<C@,,BDGFEB6>>FGGGGGDEEED+,38@@7EGGG88?D*>**8>B@9<@BF,C1;;/?3*@7F)6;FC?=C9FED>17#*49>>(@+75,,@@+3E>=+==:C+367,36,C,@=?;GGFE,@A=?E=8?,8,=,E7F=9,,CF@8+FBC+GGFGFDBCEC78FFCB6>:,FFFFAGGF>@-GDF=,9,7F@EGEEEB@,EEF:@,FCFGFGGF<GGFE,GGGGGGGGFGFGGGFFEEGGGGGGFCGFGGGEGGGGGGGFGGFFFFGGGF<GGGGBCCBC
@sA 27
TGAGGAATATTGGTCAATGGGCGCTAGCCTGAACCAGCCAAGTAGCGTGAAGGATGAAGACTCTATGGGTCGTAAACTTCTTTTATATAAGAATAAAGTGCAGTATGTATACTGTTTTGTATGTATTATATGAATAAGGATCGGCTAACTCCGTGCCAGCAGCCGCGGTAATACGGAGGATCCGAGCGTTATCCGGATTTATTGGGTTTAAAGGGCGCGTAGGTGGACTGGTAAGTCAGTTGTGAAAGTTTGCGGCTCAACCGTAAAATTGCAGTTGATACTGTCAGTCTTGAGTACAGTAGAGGTGGGCGGAATTCGTGGTGTAGCGGTGAAATGCTTAGATATCACGAAGAACTCCGATTGCGAAGGCAGCTCACTGGACTGCAACTGACACTGATGCTCGAAAGTGTGGGTATCAAACAGGAGTAGATACCCT
+
GFGGGGGGGGGGGGGGGGGGGGGGGGGGGGGGGGGGGGGGGGGGGGEFGGGGGGGGFGGFFFGFGGGGGFF:=EFGGGFGCFGGGFFGGFFFFGGGFCFGGGGCFFGFFGGGGGGGGG@FGGGCDFECFFGGCFGFF,4,5A::CCE8EGGG7ABFDGG?FFG<>?B:CFDF,=8:FEGG,@FCE>5FF*>DFG>7E9=?6C2<FFC/=5<;9C@#=1F>@9CB68199FFGGFF6<CBCCFC-@2,-8FCC:8D>G+CCF@:,CD9<D?=#=B;A,63=GFFFFE=<,FAE9@;@?B;EGFBGCECGGF<CFCGCGGGF=,+4)C,9;EFCA9E8BGGGFCFAB6,GGF<@CB7GF<GGFDF8BFEGFFFGGF<@@@ECFGFFCGFGFF<GGGGGGGGGGGF<EGF@@@FFFGEGGFEGFEFFC,CCGGF<CCCC
@sA 24491
TGAGGAATATTGGTCAATGGGCGAGAGCCTGAACCAGCCAAGTAGCGTGCAGGATGACGGCCCTATGGGTTGTAAACTGCTTTTATAAGGGAATAAAGTGGGGCTCGTGAGCTCCTTTGCATGTACCTTATGAATAAGGACCGGCTAATTCCGTGCCAGCAGCCGCGGTAATACGGAAGGTCCGGGCGTTATCCGGATTTATTGGGTTTAAAGGGAGCGTAGGCCGCAGGTTAAGCGTGTTGTGAAATGTAGGGGCTCAACCTCTGCACTGCAGCGCGAACTGGCTTGCGTGAGTACGCACAACGTGGGCGGAATTCGTGGTGTGGCGGTGAAATGCTTAGATAGCACGAAGAACTCCGATTGCGAAGGCAGCTCACGGGAGCGCAACTGACGCTGAAGCTCGAAAGTGCGGGTATCGAACAGGATTAGATACCCT
+
AFFGGGGGGGGGGGGGGGGFFGGGGGGFGDFGGGGGGGGGGGGFGGGGGGGGGGGGGGGGEEGGGGGGGGGGFEFFFGGGGGFGGGGGGGGGGGGGGGFGC,BFBFGGGGGFEGCFGAFGGGGGCFFDEFGG<DFAFGGFGGGGGGEGGGG9DAFFGGGC@BFFDGGCGGCFGGGGGGGGGFGGGGGGGGGGFFFED<<FGE>CC7.A<;<EC7E:EEGF7<AF#C:8FC8$EGCAEFGGGFFEFGFBGFBF@GGFGGDFF><C@C9%/FF@:F6@+ACGFFCB+C=F@3?5*GGF==8GD?4+FC@+78FEDEB8CEFGEFGC9CCFAEEA,AF?BEC,=>@A,GGGGFFFGCCCGFD@C@,,FF@FFGGFECEFGGEFFGGGGGFFEFFGGGGF8EFE@GGGGGGGDGGGGGGGGFAFFGGGFD9FE6<CCCCC
@sA 29
TGAGGAATATTGGTCAATGGGCGAGAGCCTGAACCAGCCAAGTAGCGTGCAGGATGACGGCCCTATGGGTTGTAAACTGCTTTTATAAGGGAATAAAGTGGGTCACGTGTGACTTTTTGCATGTACCTTATGAATAAGGATCGGCTAACTCCGTGCCAGCAGCCGCGGTAATACGGAGGATCCGAGCGTTATCCGGATTTATTGGGTTTAAAGGGAGCGTAGGTGTACTGGTAAGTCAGTTGTGAAAGTTTGCGTCTCAACCGTAAAATTGCAGGTGATACTGTCAGTCTTGAGTACAGTAGAGGTGGGCGGAATTCGTGGTGTAGCGGTGAAATGCTTAGATATCACGAAGAACTCCGATTGCGAAGGCAGCTCACTGGACTGCAACTGACACTGATGCTCGAAAGTGTGGGTATCAAACAGGATTAGATACCCT
+
FFGGGGGGGGFGGGGGGGFFEFGGGGGGGGGGGGGGGGGGGGFFEGGGGGGGGGGGGGGGGGEDFFGGGGGDGFGGGGGGG,<FGGGC9FGGGGGGGGGFGGGFGGGBFFFFGGGGGFGCAFGGGGGGGCGFGGCCE<FDBFG7ECEFGGGGGCECF9>FFFG8B?EGGGGF,;DFEGGDGE<<>1@*4<;F9C<CEEGGGG?,?>7<:0?-?<C9@3D513+<@#,#-D>/<FC:3C#3FB?E8DED:C8>86,=8:F:++,E97,B:>,67,,;;9C6+@,9,FE,,,?A;CAFFGFFCE,FCEGCCD,BD@+EEGFCDD8E@@=C=FEE9,GF@<<FGGEEEFGGGGFA,8:B:@F,@CEFFGDDCFFGGE@F<GFCGFF<GGDCFC@AGFFFGFEGGGGGFGEEGCFFGFFGGFGGFDGGGGFFE<<@CCCC
@sA 30
TGAGGAATATTGGTCAATGGGCGTTAGCCTGAACCAGCCAAGTAGCGTGAAGGATGCAGGCTCTATGGGTCGTAAACTTCTTTTATATAAGAATAAAGTGCAGTATGTATACTGTTTTGTATGTATTATATGAATAAGGATCGGCTAACTCCGTGCCAGCAGCCGCGGTAATACGGAGGATCCGAGCGTTATCCGGATTTACTGGGTTTCAAGGGAGCGTAGGTGGACTGGTAAGTCCGTGGTGACAGTTTGCGGCTCAACCGTAAAATTGCAGTGGAGACGGTCAGTCTTGAGTACAGTAGAGGTGGGCGGTAGTCGTGGTGTAGCGGTGAAATGCTTAGATATCACGAAGAACTCCGATTGCGAAGGCAGCTCACTGGACTGCAACTGACACCGATGCTCGAAAGTGTGGGTATCAAACAGGATGAGATACCCT
+
FGGFGG?FGGFFFEF<FGGGGGECBFEGGFFGEFF8BF@FGFFGGDBFDFDFFFGF?EA@7<F,ECFG8FEFCGFG<9FF9?FGGGGGGGAAEFEGFGGGGGFCBFAFGA<<FGFFECFGEAEFFD9C?;FAD<EGGDGG9?C=B>CGGAF8:A++BFFGG?FCE6F7CB@,@;FC>7C:@8DB<*@>:**,>?C8*=<EG+@;7CFGG97CCF*;*4<&:;*2,2+2<@CF<FC<#+FG*8.,@(<@C@=@9=>,@:=,@CF,C,>FF9B5FAB8,,6+8,F=FECE2,FC;B,:,9=,@CEF=@+@+8B4+8+CEDFADE86)CE=@FFCFDFDCCFFF;D=FFECA<F<FCEC,FGE@CF=A<@;,,EF?GFC<<GFCGGGGFC9FEB7BEF<@BFFC7FFF@GGFFE@9GEEGF9FF@FGE<,GGGGCCCCC
@sA 31
TAGGGAATCTTCGGCAATGGGGGGAACCCTGACCGAGCAACGCCGCGTGAGTGAAGAAGGTTTTCGGATCGTAAAGCTCTGTTGTTAAGGAAGAACGAGTGTGAGAATGGAAAGTTCATACTGTGACGGTACTTAACCAGAAAGGGACGGCTAACTACGTGCCAGCAGCCGCGGTAATACGTAGGTCCCGAGCGGTGTCCGGATTTATTGGGCGTAAAGCGAGCGCAGGGGGTTAGAAAAGTCTGAAGTGAAAGGCAGTGGCTCAACCATTGTAGGCTTTGGAAACTGTTTAACTGGAGGGCAGAAGGGGAGGGTGGAATTCCATGTGTAGCGGTGAAATGCGTAGATATATGGAGGAACACCGGTGGCGAAAGCGGCTCTCTGGTCTGTAACTGACGCTGAGGCTCGAAAGCGTGGGGAGCGAACAGGATTAGATACCCT
+
FGGGGGGGGGGGGGGGGGGGGGGGGGGGGGGGGGGGGGGFFFGGGGECFBFFGGGG,BFGGFGGGGDB<FFGGGGGGBFGGGGGGGGGDGFFGGFFCGGGFFGGGDCFFGDGGGGCFC@FFFGGFCFGGGGGGGCF@EAFEGFGG7:FGGG5CGGGGGGFC5CGFCFF0CEGGGGDG?C<A+3;E9?ECCCGEE*1>E@F37/;8C?<C2<C+:>>54CF>$:C579?7$CE:C5BB@:5<#0,9,.6,7A=6FE3/F:D?@,C=>,7,3,3,8CF5EFD3,;D=8CFFF<?DD,+F8:,:,,6,GGDFD@:8GFFE>E9,F@FFGEDGFGGGGFFAF:CGGGF8GDGGFCEE<,FFCFDFFCF?,7GF9F@@EC8FDFEFCFGGGGGGGGGGFEBEFCGFFGGGGGGGGGGGGDDGEGGGGGGGGGGGGGGGGGFCCCCC
@sA 32
TGGGGAATATTGCACAATGGGGGAAACCCTGATGCAGCGACGCCGCGTGAAGGAAGAAGTATCTCGGTATGTAAACTTCTATCAGCAGGGAAGATAGTGACGGTACCTGACTAAGAAGCCCCGGCTAACTACGTGCCAGCAGCCGCGGTAATACGTAGGGGGCAAGCGTTATCCGGATTTACTGGGTGTAAAGGGAGCGTAGACGGTGTGGCAAGTCTGATGTGAAAGGCATGGGCTCAACCTGTGGACTGCATTGGAACCTGTCATACTTGAGTGCCGGAGGGGTAAGCGGAATTCCGAGTGTAGCGGTGAAATGCGTAGAGATTAGGAGGAACACCAGTGGCGAAGGCGGCTTACTGGACGGTAACTGACGTTGAGGCTCGAAAGCGTGGGGAGCAAACAGGATTAGATACCCT
+
D@FGGBFGGGGGGGGGGGGGGGGGGFGGGGG?AEFCCFCDGGGGGGGEGGGGGGFGEGGFA?<FGFGF8FFGGFGGGGGGDFCFGGGGGGGFGGDFFGGGDGF?DEEF<FGGGCGFGGGGGEDEGGDGGGDFEGGGGGGGFFC,@ECC:>FGGGGCFCE:@FCEF5:1CC*;FGGC7**<FC.GGG<GDA>7<C58E=E:/>??F?CA;8CDE?F0<-:=,F@=7@92@8GGGGF<2D9FED>?FDE6FE45D<EFFCC,?E5850@4DA=BDF6F9EE@=EFGE8+:GGFE?DC@+4,9F=EE=FGE@,?9CFCC6FDC?,AFDC<CEFEF=CAE=<<GEDGFGFCGFCECFFGGGGGGFF<FCFEGGGGGGEFFFGGGGGGFEEGGGFDGGFFGFDFEGGGFF9EGFEGCCCCC
@sA 38888
TGAGGAATATTGGTCAATGGGCGCTAGCCTGAACCAGCCAAGTAGCGTGAAGGATGAAGGCTCTATGGGTCGTAAACTTCTTTTATATAAGGATAAAGTGCAGTATGTATACTGTTTTGTATGTATTATATGAATAAGGATCGGCTAACTCCGTGCCAGCAGCCGCGGTAATACGGAGGATCCGAGCGTTATCCGGATTTATTGGGTTTAAAGGGAGCGTAGGTGGACTGGTAAGTCAGTTGTGAAAGTTTGCGGCTCAACCGTAAAATTGCAGTTGATACTGTCAGTCTTGAGTACAGTAGAGGTGGGCAGAATTCGTGGTGTAGCGGTGAAATGCTTAGATATCACGAAGAACTCCGATTGCGAAGGCAGCTCACTGGACTGCAACTGACACTGATGCTCGAAAGTGTGGGTATCAAACAGGATTAGATACCCT
+
E@FGGFGGGGGGGGGGGCGGAGEGGGGGGGGGGGGGGGGF8<FGGGG7CFGFFCEFFGCDGFFFFCGGGGGEGEEGGGGGGGGGGGGGGGGGGCFFFDGGGGGFGGFGGGFEGGGGGGFFFCF?EFFEFFGFGGGGGG?9EFGDGGGGGGGGGGGGFFGFGFCBFCGEGGGGFFFEF@=76FGGFEEGGGGGGGGGGGGGCCGFCFCC=;FFC5:CEAFA@B,ECFFCCGGGGFGFGFGGGGDCFCGG@FGG@BD@8BGFEGGFGGFFFF?BFG6AE3<:FF8C8GF?9,,GFGGFGGFEE,FEFFFFE;,FEAF>GGFFGFFEFDCFGEF9GGGGGFE8?;6,CCGGE9FFEFBEBCGGFFC@@GGGGGFGFC,<FEGGGGGGCFEGFF<FFGGGFFF@FB@FGFGGGGGGGGGGGGGFFGFF9GGGGFGCCCCC
@sA 34
TGAGGAATATTGGTCAATGGGCGTTAGCCTGAACCAGCCAAGTAGCGTGAAGGATGAAGGCTCTATGGGTCGTAAACTTCTTTTATATAAGAATAAAGTGCAGTATGTATACTGTTTTGTATGTATTATATGAATAAGGATCGGCTAACTCCGTGCCAGCAGCCGCGGTAATACGGAGGATCCGAGCGTTCTCCGGATTTATTGGGTTTAAAGGGAGCGTAGGTGGACTGGTAAGTCAGTTGGGAAAGGTTGCGGCTCAACCGTAAAATTGCAGTTGATACTGTCAGTCTTGAGTACAGTAGAGGTGGGCGGAATTCGTGGTGTAGCGGTGAAATGCTTAGATATCACGAAGAACTCCGATTGCGAAGGCAGCTCACTGGACTGCAACTGACACTGATGCTCGAAAGTGTGGGTATCAAACAGGATTAGATACCCT
+
EFFGGGGGGGFGCGGGGGDFCFGGGGGGGGGGGFGG<FBEGGGGGGGEGEFGFCGGCFFGDCFGGGDGGGGGGGFGGGGGGGCGGGGGGFDFFGGGFAFFGGGGGGFFFDCGACFCAFFGGGGGGGGGFGGCG,4EFFC@EFFCGGGGGFGGGGF7<FGGGGFGGEGC:+@D,>>CECGEGGFGGEGGGG1*?FGE7CCFF7;9B7*<BC9CFF;F:9605CCCF3A23@::#,6*2C5@,1#@8>EB#F.=#C=9)FGBEGFCCDEF=5?5FGEC>9@?>FF<DCDDE,<<7FABDE4,=,4FGEGFBGGFFD8C8D8CGCC85GGCEDFF<C?>=FF@E;ECFGGGFGFA@GGGGGGGGFFDF@,GGGGGGGGGFCGGGFDGGEE9FGGGGFGGGGGFGFFC<ECGGFGFGGGGGGF<GGFFAGGGGGGCCA-C
@sA 35
TAGGGAATCTTCGGCAATGGGGGCAACCCTGACCGAGCAACGCCGCGTGAGTGAAGAAGGTTTTCGGATCGTAAAGCTCTGTTGTAAGTCAAGAACGAGTGTGAGAGTGGAAAGTTCACACTGTGACGGTAGCTTACCAGAAAGGGACGGCTAACTACGTGCCAGCAGCCGCGGTAATACGTAGGTCCCGAGCGTTGTCCGGATTTATTGGGCGTAAAGCGAGCGCAGGCGGTTTGATAAGTCTGAAGTTAAAGGCTGTGGCTCAACCATAGTTCGCTTTGGAAACTGTCAAACTTGAGTGCAGAGGGGAGAGTGGAAGGCCATGTGTAGCGGTGAAATGCGTAGATATATGGAGGAACACCGGTGGCGAAAGCGGCTCTCCGGTCTGTAACTGACGCTGAGGCTCGAAAGCGTGGGGAGCGAACAGGATTAGATACCCT
+
DGFGGGGGGFFGGGGGGFGGDG>FEGGGGCGFFGGGGGGGGGGEEGE6@CGEFEFGCFGGEFGGGDGE7CGGGGGGGGGEFGFGGGGF<<EECFGCCGEGGFGGGGFFGGFFCFEGGFGGGCFDFGGGGG@FGCCEFFGGGFC<BEFGGGECCGFAFGDGCFGFCC:3,>FEGEE@G,?::EFCE,<C77*C5<4**:,<C<;/8<:CCE?F5CE3C83/(4?>7517E=EGFC7,09;:@@=<EGGF=F2CGGG?7:9>@@'FFFFFECD@<F52>7F=.<0<:3>C?<EFF<D=D5DF@?FGFGFBB,GC?BB,84,,EB8=EAEC8GGGGFEC+=?6+<,8C4,@9FCFFCFEC@C@DGGGFEGFGD7@GEGGGEDGGGFFGGFCF9FGGFBCF?8GFFF8F7FFGGGGGFCCGF7GEGGFCDGGGGEFGGF@CCCC
@sA 36
TGAGGAATATTGGTCAATGGGCGTTAGCCTGAACCAGCCAAGTAGCGTGAAGGATGAAGGCTCTATGGGTCGTAAACTTCTTTTATATAAGAATAAAGTGCAGTATGTATACTGTTTTGTATGTATTATATGAATAAGGATCGGCTAACTCCGTGCCAGCAGCCGCGGTAATACGGAGGATCCGAGCGTTATCCGGATTTAGTGGGTTTAAAGGGAGCGTAGGTGGACTGGTAAGTCAGTTGTGAAAGTTTGCGGCTCAACCGTAAAATTGCAGTTGAGACTGTCAGTCTTGAGTACAGTAGAGGTGGGCGGAATTCGTGGTGTAGCGGTGAAATGCTTAGATATCACGAAGAACTCCGATTGCGAAGGCAGCTCACTGGACTGCAACTGACACTGATGCTCGAAAGTGTGGGTATCAAACAGGATTAGATACCCT
+
EFFGGGFGGGGGGGGGGEFGGGGGGGGGGGGGGGGGGGGGGFGGGGG,CFGGFFFGGFFFGGGFGGGFGGGGFGGGGGGGFECFGGGGGFF,CF9C?EFGGGCAFGFFFFGGGGEFFFF,9CFGE9BEFGGGGGGGGGGGG8CGGGEEFEEGGDFG+,DFF?8>C8FFGGGGGGGD+@F@:EG>FD>FCBG,;FFE:EF+7.@1@FF<F7C;BAF)8:F@8C;+:A<;CEFE@<C8:7+,,,?;7<E@@6+8:CC?=5>=F/ACECF/.@:6EF@0;4#CDFEDDFFB9ADFEGFFCGGFCE=CB=+?=4C@4=8CC=,<FDE@)+E>FCC=9FCGGGFDF8<8GGGFEDGGEB7GF?A78,C<FGGGFFEGGGGGGGFGGGGF9GFFGGGGFECGGGGFFEGFDFFGGGGGGGCDFGGGGGGGGGGGFCEACC@C
@sA 35920
TGGGGAATATTGCACAATGGAGGAAACTCTGATGCAGCGACGCCGCGTGAGCGAAGAAGTATTTCGGTATGTAAAGCTCTATCAGCAGGGAAGATAATGACGGTACCTGACTAAGAAGCCCCGGCTAACTACGTGCCAGCAGCCGCGGTAATACGTAGGGGGCAAGCGTTATCCGGATTTACTGGGTGTAAAGGGAGCGTAGACGGCAAGGCAAGTCTGATGTGAAAACCCAGGGCTTAACCCTGGGACTGCATTGGAAACTGTCTGGCTCGAGTGCCGGAGAGGTAAGCGGAATTCCTAGTGGAGCGGTGAAATGCGTAGATATTAGGAAGAACACCAGTGGCGAAGGCGGCTTACTGGACGGTAACTGACGTTGAGGCTCGAAAGCGTGGGGAGCAAACAGGATTAGATACCCT
+
GGGGGCGGGGGGGFFGGGGGFCFGGGGAGFEFGGGGGGDGGGGGGGGFGGGGEFGCFFGGFAE?FFFFGGFFCFCFGFGGGCGFDFDGGGGGGGGGGGGGGGGGFGGGGGGGGGFDDGGGGGGGGGGGG7GGGGGGGGGGCEFFGGGGFFCEFGGG@GGGGGGGGGDGFEGGGG<G?FGGGFFFFG?<=CGEGFEC=2<'DEEECCCGECC?FFC;FGFFCF$FFCGFGGC?EGFFGFFGGGDEGFG4FC<=E<DDGG7EEGGGGFGF?=><*@,C7GFDGFBG@GGGEGGE8@FEGGGGDE@+9F=ECGFF:?CGGGGGE;GGDGGFE,9C:GGGDCFEFEF@GGCGGGGGGGGGGGGGGGGFFAC7GDCFFEEGGGGGGDGGGGGGGGGGGGFGGGFEEBEGGFF<EFFC<CCC
@sA 30517
TGGGGAATATTGCACAATGGAGGAAACTCTGATGCAGCGACGCCGCGTGAGTGAAGAAGTAATTCGTTATGTAAAGCTCTATCAGCAGGGAAGATAGTGACGGTACCTGACTAAGAAGCTCCGGCTAAATACGTGCCAGCAGCCGCGGTAATACGTATGGAGCAAGCGTTATCCGGATTTACTGGGTGTAAAGGGAGTGTAGGTGGCCATGCAAGTCATAATGGAAAATCCGGGGCTCGACCCCGGAACTGCTTTTGAAACTGGGAGGCTAGAGTGCAGGAGGGGTGAGTGGGATGCCTAGTGTAGCGGTGAAATGCGTAGATATTAGGAGGAACACCAGTGGCGAAGGCGGCTCACTGGACTGTAACTGACACTGAGGCTCGAAAGCGTGGGGAGCAAACAGGATTAGATACCCT
+
<FGFE@CGGGGCGGGGGGGFFDC@D<FFFGFFGGFGGDFGGGGGGGE7BFGGGGGGGGGGGGCEGGGGGGGGGGFEFCFFGGGGGGGGG7DFGGGFGGGGGG7CFEGGGGGF?FGGCGGFGGGGCFGGG9FFGGGGGGGGC@FFEGD<FFFFGGG9EEF>CFDGGFFFGEG:FCF;=9CGGD:CEEFG;BC@;F=FEEGGFFF<?FFGGFGGFFFGGA#C6((F>=GG1FGFCFGEC<CECFGGGGC3>+,A:CGGF@FC8GC#G9E<,EA7+DDFCGFG#:FEECFCGF>9,8=,8<8<E,FCAEF=FGFA,:GGGFE8ACGGGGGGFGFC:FF@EFFEF@:7EF@F7BEE9DDGEFFFFDGFGFF@FEAFGFGFFEGFFDGGCEEF7EFFCCEC,F9FGGFGA<FCF@DCCCCC
@sA 39
TGGGGAATATTGCACAATGGGGGAAACCCTGATGCAGCGACGCCGCGTGAGCGAAGAAGTATTTTGGTATGTAAAGCTCTATCAGCAGGGAAGATAATGACGGTACCTGACTAAGAAGCCCCGGCTAACTACGTGCCAGCAGCCGCGGTAATACGTAGGGGGCAAGCGTTATCCGGATTTACTGGGTGTAAAGGGAGCGTAGACGGCAAGGCAAGTCTGATGTGAAAACCCAGGGCTTAACCCTGGGACTGCATTGGAAACTGGCTGGCTCGAGTGCCGGAGAGGTAAGCGGAATTCCTAGTGTAGCGGTGAAATGCGTAGATATTAGGAAGAACACCAGTGGCGAAGGCGGCTTACTGGACGGTAACTGACGTTGAGGCTCGAAAGCGTGGGGAGCAAACAGGATTAGATACCCT
+
DFDFGGEFGGGGGGGGGGGFGGGGGGGFGGGGGGGGGGE=FGFGGGG@FFGFFCFE,CFEFFGCEECB?FGGGGGFGGGGGGGFGGGGGGGAFEGGGGGGFDECFEFGGGGEGGCD9DFGGGEDEGG,>EFC7F7DGGGGGC?CGC>FCCFD9FC:<>FGGGGGG5<FFEEGFGEC6812C+,<<B<=0>6C@@>>E>?EG<CDFC8>GGFF<>>7C@<.5A<FF?@=EED>D>5@EF#CCE>EFGFGFFFDGFFFFFGFC?D#CGGE>=8A3>126@D?9?,FB8C:?FEE,DE8FCEFFGEEAGGGFFC=,FCEEC,,<=<CGGGFFAGF@FGFFGGGGGGGGGGGGEFGCGFF<FEEGGGGFFGEGFFGGGGFCGEE@:FGGGGGGGGGGFFE@C9AGFGGGGFGFFECCCCC
@sA 40
TGGGGAATATTGCACAATGGGGGAAACCCTGATGCAGCGACGCCGCGTGAAGGAAGAAGTATCTCGGTATGTAAACTTCTATCAGCAGGGAAGATAGTGACGGTACCTGACTAAGAAGCCCCGGCTAACTACGTGCCAGCAGCCGCGGTAATACGTAGGGGGCAAGCGTTATCCGGATTTACTGGGTGTAAAGGGAGCGTAGACGGTGTGGCAAGTCTGATGTGAAAGGCATGGGCTCAACCTGTGGACTGCATTGGAAACTGTCCTACTTGAGTGACGGAGGGGTAAGCGGAAGTCCTGGGGTAGCGGTGAAATGCGTAGTTATTAGGAGGAACACCAGTGGCGAAGGCGGCTTACTGGACGGTAACTGACGTTGAGGCTCGAAAGCGTGGGGAGCAAACAGGATTAGATACCCT
+
EFGGGGGGGGGGGGGGGGGGGGGGGGGGGGGGGGGGGGGEFFGGGGGCEGGGGGGG=EGEF<F,CEFFDGGGGGGFGGGGGGFEGGGGGGFGGGCEGGGGGGGGGGGFFFGGGGGGGGG=FFGGEFGGGGCGCFFFGGDCGGGGCEEC*@CCEGGGGGGDFGEEFGGGG:FCGGGG7=FGGFGGGGFE*,?;CDGCEGG5C<2<>CC=;8E97#;754<@/A%FF?8?FGCFF-C41<1,<<@=@G,,$FCDF>E?8FFCC9@72(,<<A@ABFFF)GEGDD8B:+B++4FFED7@F?@+9,6EFFEDFGFC47FEEE5=9,CFGGFEC,GE?FFFFFECFCBEF@7GGGGGGFGFEGGGGGGFAGGEFF8CGF8D@GGFDCFCEFGGGFCEGGGGGGGGGFGGFF,FFGGCCCCC
@sA 32082
TGAGGAATATTGGTCAATGGACGAGAGTCTGAACCAGCCAAGTAGCGTGCAGGATGACGGCCCTATGGGTTGTAAACTGCTTTTATAAGGGAATAAAGTGAGTCTCGTGAGACTTTTTGCATGTACCTTATGAATAAGGACCGGCTAATTCCGTGCCAGCAGCCGCGGTAATACGGAAGGTCCGGGCGTTATCCGGATTTATTGGGTTTAAAGGGAGCGTAGGCCGGAGGTTAAGCGTGTTGTGAAATGTAGATGCTCAAAATCTGCACTGCAGCGCGAACTGGTTTCCTTGAGTACGCACAAAGTGGGCGGAATTCGTGGTGTAGCGGTGAAATGCTTAGATATCACGAAGAACTCCGATTGCGAAGGCAGCTCACTGGAGCGCAACTGACGCTGAAGCTCGAAAGTGCGGGTATCGAACAGGATTAGATACCCT
+
EDGGGGGGGGGGGGGGGGGGFGG:+8F@DFGGGGGGGG@FAFFGGGEBCCFFGDFGGGGGGGGGGGGGGGGGGGGCFGGGGGFGGGGGGCFEGGGGGGG9?@,5CEGGGG+<,CFGGGGGGGGGGGGGFCFFFFFC?E,,F7C+:+@8BBCEGGGGD,=FA<FA:>C78C<E,@BC@7FEGG@>**/,4=<FF9<FCEC6*C9FGCF5<C@+?C?>:6<#9?:8*68-/#B>33GEDDF@,E5*3<CFGFAC@3D@+<F3,9FEFFFFCGF>FCC:@D6++D>B,DG>9FAF5DGF7FFEE?EBEDGGEE9,+,@FFB+8GFB@BGFEFFEA,GGGGGGGFAFEEGGGGFF<=BDGGGGGFCGGFGEGFGGGGGGFC,EGEGGGGGFGGGFGGGGGGGGGGGGGGGGCGDGGGGGFGGGGFFGGGGGFFCGCCCCC
@sA 42
TGGGGAATATTGCACAATGGAGGAAACTCTGATGCAGCGACGCCGCGTGAGTGAAGAAGTAATTCGTTATGTAAAGCTCTATCAGCAGGGAAGATAGTGACGGTACCTGACTAAGAAGCTCCGGCTAAATACGTGCCAGCAGCCGCGGTAATACGTATGGAGCAAGCGTTATCCGGATTTACTGGGTGGAAAGGGAGTGTAGGTGGCCATGCAAGTCAGAAGTGAAAATCCGGGGCTCAACCCCGGAACTGCTTTTGAAACTGTAAGGCTGGAGTGCAGGAGGGGTGAGTGGAATTCCTAGTGTAGCGGTGAAATGCGTAGATATTAGGAGGAACACCAGTGGCGAAGGCGGCTCACTGGACTGTAACTGACACTGAGGCTCGAAAGCGTGGGGAGCAAACAGGATTAGATACCCT
+
C@GGGG@FGGGGGGGFFGGGGGGGGGGGGGGCFGFGGGGGEEGGGGE:FGGGGGGGGGGEGG9EGFEEFFGEFACFGGGGGFFGGGGGGGGGGGGGAAFGEEFGGGGFFGGGGEFFGEFDFFEFGCF@FGFAFGGGGGGG=D8FEEEG@+@FFGFFFEF8;,<FF,:CFDGCC:>CCFCFEGF9CF6F*E@;;EE4=6B<:FGF@1<<C:<8CGGFCBC,9BCD9<F:FCGGECEBD8@6DGF=E7>9748?AA:E7@:?.GFC<2CFFFDF<GFD8FGGFGGGE8E,CD?>,4;CFFFEFGCB=GGFFFFE?47CGFF9A,9GFDCFF@EBCFFECGGGGEE@F:@BB@8GFGGGGGGGGGGGGGFFGFCEFGGGGGGGFFE<,DGGFFGGFGGGGFBBGGGGGFGFFFEACCCC
@sA 29739
TGGGGAATATTGCACAATGGAGGAAACTCTGATGCAGCGACGCCGCGTGAGTGGAGAAGTAATTCGTTATGTAAAGCTCTATCAGCAGGGAAGATAGTGACGGTACCTGACTAAGAAGCTCCGGCTAAATACGTGCCAGCAGCCGCGGTAATACGTATGGAGCAAGCGTTATCCGGATTTACTGGCTGTGAAGGGGGTGTAGATGGCCATGCAAGTCAGAAGTGAAAATACGGGGCCCAACCCCGGAACTGCTTTGTAAACTGTGAGGCTGGAGTGCAGGAGGGGTGGGTGGAATGCCTAGTGTAGCGGGGAAATGCGTAGATATTAGGAGGAACACCAGTGGCGAAGGCGGCTCACTGGACTGTAACTGACGCTGAGGCTCGAAAGCGTTGGGAGCAAACAGGATTAGATACCCT
+
DCAFGEGDGGC<@FEFFA,;B<BFEEFFEGG,,CFFGG>FGE+CCED@FC@CC7F@AEF-CF-C,66,4EC<FCB-CCFG9AFFG8FFCF7AF<EFEGEDFFDGGGGGGGFFGGGGGGF<E8BCG:FGGCF,>>DD=9=DGDFDFGEG:C<9C,@:DFA,3:,3@78><:>><;BEG7*<<ACCF,,83?F,;:<*8=FFC92,<C<,,8=<@,7:C@?D7FCFFCG>>#2;5@,:332:::3>CE>G=@99,B?,'8=CA@F,33810=;<5GD@:7C@CCEEGD?,C4C,9FE8=,A,EEEE=F7DFCGCBF?@,ECEC99F9C@AF<DFCF<FFB,@@BCEFC@EECFGFF9GFGFGGGGGFDGF@F@C8AGGFCF8D7FC@6@,GGF@FCGFC,FFGGGGGGGF9FFCCCCC
@sA 44
TGAGGAATATTGGTCAATGGGCGAGAGCCTGAACCAGCCAAGTAGCGTGCAGGAAGACGGCCCTATGGGTTGTAAACTGCTTTTATAAGGGAATAAAGTGAGTCTCGTGAGACTTTTTGCATGTACCTCATGAATAAGGACCGGCTAATTCCGTGCCAGCAGCCGCGGTCATAAGGAAGGTCCGGGCGTTATCCGGATTTATTGGGTTTAAAGGGAGCGTAGGCCTGAGATGAAGCGTGTTGTGAAATGTAGAGGCTCAACCTCTGCACTGCAGCGCGAACTGGTTTTATTGAGTACGCCCAACGTGGGCGGAATTCGTGGTGGAGCGGTGGAATGCTTAGATATCACGAAGAACTCCGGTTGCGAAGGCAGCTCACGGGAGCGCAACTGACGCTGAAGCTCGAAAGTGCGGGTATCGGACAGGATTAGATACCCT
+
FFGDFGGFGGEGFFGGGGGGFG@FGEEDFFGGGGDGDEFFFGFGCGGGDGGGGFFGGGGGGGGGGGDFGGCC:FFEGGFGFFFFFGGGGGGFGFGGGFGGGGEB9F,4BFCCFFGCDGGFFFFGF,,CD8FCFGGFGA9EEFGCEGGGGGGGG8FE=FF7,,@D@ED:C*3,<,9EGFD<F,F7:>>EGC7:CCEEGCF:CC92:CF*=CFC9FCFC;C2%129(#8#?+<#=-FFECEEFC/B438B:+AC>0;<>CCFFFFF163:C@<>#:*7EGC*GGFCF9E<,D>>5C=@C@+,6833+CGGGFB>48>4=B,E?4>+=@+8@9,,,CAD4<E9GFAEECFDEA,?C8++FCCEEC?,C<,::,9F:FDGGGGGGGGGGCGFFB6GGGGGGGGFFEGGGGGEGGGGGECGGGFFEFGFE,GGFFEBCCC@
@sA 26614
TGGGGAATATTGCACAATGGAGGAAACTCTGATGCAGCGACGCCGCGTGAGTGAAGAAGTAATTCGTTATGTAAAGCTCTATCAGCAGGGAAGATAGTGACGGTACCTGACTAAGAAGCTCCGGCTAAATACGTGCCAGCAGCCGCGGTAATACGTATGGAGCAAGCGTTATCCGGATTTACTGGGTGTAAAGGGAGTGTAGGTGGCCATGCAAGTCAGAAGTGAAAATCCGGGGCTCAACCCCGGAACTGCTTTTGAAACTGTGAGGCTGGAGTGCAGGAGGGGTGAGTGGAGTTCCTAGTGTAGCGGTGAAATGCGTAGATAGTAGGAGGAACACCAGTGGCGAAGGCGGCTCACTGGACTGTAACTGACACTGAGGCTCGAAAGCGTGGGGAGCAAACAGGATTAGATACCCT
+
EFGGGGGGGGGGGGGGGGGGFFGGGGGFGGGGGGGFEGGGGGGGGGGCFEGGGGGGGGGCGGFGGGEFGGGGGGGGGDGGGGGGGGGGGDFGGGDFDGGGGGGGGGFGGGGGGGGGGGGGGGGEDFFGGGGGGGGGGGDGGGGGGGGGEGGGGGG@FFGGGGGGGGGCGC@CGFGGGDG1@FFFG<#==:C2#FFC8CFF?E,FGDF=C-FGGF</GGC?,/4FFFGFEFFF8FGB>86:GEEEFGC>GFDGGGG3F1<FAFGCC7F>F3FFFGFFCFFGFFGGGCF,@,4,@,EE4,:?E5@=:GGFF,EC@,:>,-C,<FE?,GGGFAFE@C,FGF@F7DGFFGCGGCF8FF?FDGGGGGGGGGFFGEC<,4CFFGGGFDGGGGGDGGGGGFAGGGGFCGGGGCFDF<<CCCCC
@sA 46
TGGGGAATATTGCACAATGGGGGAAACCCTGATGCAGCGACGCCGCGTGAGCGAAGAAGTATTTCGGTATGTAAAGCTCTATCAGCAGGGAAGATAATGACGGTACCTGACTAAGAAGCCCCGGCTAACTACGTGCCAGCAGCCGCGGTAATACGTAGGGGGCAAGCGTTCTCCGGATTTACTGGGTGTAACGGGAGCGTAGACGGCAAGGCAAGTCTGATGTGAAAACCCAGGGCTTAACCCTGGGACTGCATTGGAAACTGTCTGGCTCGAGTGCCGGAGAGGTAAGCGGAAGTCCTAGTGTAGCGGTGAAATGCGTAGATATTAGGAAGAACACCAGTGGCGAAGGCGGCTTACTGGACGGTAACTGACGTTGAGGCTCGAAAGCGTGGGGAGCAAACAGGATTAGATACCCT
+
DEFGGGGGGGGGGGGGGGGGGGEGGGGGGGGGGGGGGGGGGDGGGGGFGGGGGGGGG<FFGCFGGGGCEFGGGFGFFGGFGCEEFEFEGGGGGGGGFGG,8FGGGGGA?CFFGGGFGGGGGGGEEEECGGGGDG:FFGGFF@A:7>BF*>@;DFGF9FDB7FFB8@<@@@*3C@CEC=FFFGGGGGGG:<C<8E>*=E>85*8<C08CE<8>E,?98DF4=<)<@14.CD7;<C>:FFG,++8DFC>FFCFCFEGA4,(DA=B;A<ECCA*=8F6CEFFB=A9<GGFFC>:9,DECGCFGGCGGFGGGEDC,>GEEFE98C,AD<<FGFCFF@F@FFFFF:CF,FC@GGFFDGGFEFEEEFGGGGGGGGFFGFEEGGGGGGGGGCFGDGGGGGGGGFCAEEGGGGGGGGGGCCCCC
@sA 47
TGAGGAATATTGGTCAATGGGCGAGAGCCTGAACCAGCCAAGTAGCGTGCAGGATGACGGCCCTATGGGTTGTAAACTGCTTTTATAAGGGAATAAAGTGAGCCTCGTGTGGTTTTTTGCATGTACACTATGAACAAGGACCGGCTAATTCCGTGCCAGCCGCCGCGGTAATACGGAAGGTCCGGGCGTTATCCGGATTTATTGGGTTTAAAGGGAGCGTAGGCCGGAGATTAAGCGTGTTGTGAAATGTAGACGCGCAACGTCTGCACTGCAGCGCGAACTGGTTTCCTTTAGTACTCACAAAGTGGGCGGAATTCGTGGTGTAGCGGTGAAATGCTTAGATAGCACGAAGAACTCCGATTGCGAAGGCAGCTCACTGGAGCGCAACTGACGCTGAAGCTCGAAAGTGCGGGTATCGAACAGGATTAGATACCCT
+
CGGGGGGFFGGGGGGGGGGGGFGGGGGGGGGDFGGFGGGDFFFGGGGGEGGFGGGGGGGGGGGGGGGGGFG=FFCEFGFGFGGGGGGFGGGGGF,C<FFEGGGGEFGGFGGGFFFFFGGGGGGGGGGGGFG9FGGGGGG8<FGEG7CFFCFGGGGGGG,++5@FCEGFCFGF9CEEEE@::9CF7CEFGF=;?F@BEEC*G>9CFF?8-.+3=<1;C2@86CC7@DC8C9?@F=72GGFCCD:FGC@3:C8>508@#71@CGFGGGGC?DC)@+.96/26@,GFFAGF@5A,7F=5@,DGDGFCEDEGGGD@+4DGGFDEA94+AFC=EECE?9GGEF@DF=EF,GGGGFCFFF>C@EE7:FC=EEEFEFGGGGFGF?EGEC:GGFCEFGFEGFFF8FGGFGGGGGGEGDFFGGGFGGGFFGGGGGGGGGCCCCCC
@sA 48
TGAGGAATATTGGTCAATGGACGAGAGTCTGAACCAGCCAAGTAGCGTGCAGGATGACGGCTCTATGGGTTGTAAACTGCTTTTATAAGGGAATAAAGTGAGTCTCGTGAGACTTTTTGCATGTACCTTATGAATAAGGACCGGCTAATTCCGTGCCAGCAGCCGCGGTAATACGGAAGGTCCGGGCGTTATCCGGATTTATTGGGTTTAAAGGGAGCGTAGGCCGGAGATTAAGCGTGTTGTGAAATGTAGACGCCCAACGTCTGCACGGCAGCGCGAACTGGTTTTCTTGAGTACGCACAAAGTGGGCGGAATTCGTGGTGTAGCGGTGAAATGCTTAGATATCACGAAGAACTCCGATTGCGAAGGCAGCTCACTGGAGCGCAACTGACGCTGAAGCTCGAAAGTGCGGGTATCGAACAGGATTAGATACCCT
+
FDGGGEGGGGGGGGGGGGGGGGGGGGGGGGGGGGGGGGGGGGFGGGGGEGGGGGGGFEFGGGGGGGGGCGGGGFGGGGGGGFGGGGGGG?FEFGGGGGGGFFC9EFGGGGEGGGGGGGGGGGGGGGGGGGGGGGGGGGFGGGGGGGG,<DEFG8BCGGGGGGFGGDEGGG@7FGEFB7:FGFGCGGGGCFG5C<FE5CFG7:C:9C1<FE:CFGGFD,<)(2;FF:=>EEGCEE<<GF>8EF5A,/9@>=60#'8:E3*9E>F9@,D<6%45GCEC6DDG88<FFB,,,A5A)7EGGGDF9GFCEGGGGGFE9@+@B:+,F@C6AECEFFGEFCABBFECFD@=FD6FEEEEABF@EGGGGEGFFCGEFFFGFAGGDGGGGGCFFC<GEGFDGCFFGDGFDGF9FEGGGGGGEFFGEGFGFGGGGGGFGGE<CCCC
@sA 39422
TGAGGAATATTGGTCAATGGGCGTTAGCCTGAACCAGCCAAGTAGCGTGAAGGATGAAGGCTCTATGGGTCGTAAACTTCTTTTATATAAGAATAAAGTGCAGTATGTATACTGTTTTGTATGTATTATATGAATAAGGATCGGCTAACTCCGTGCCAGCAGCCGCGGTAATACGGAGGATCCGAGCGTTATCCGGATTTATTGGGTTTAAAGGGAGCGTAGGTGGACTGGTAAGTCAGTTGTGAAAGTTTGCGGCTCAACCGTAAAATTGCAGTTGATACTGTCAGTGTTGAGTACAGGTGAGGCGGGCGTAATTCGTGGTGTAGCGGTGAAATGCTTAGATATCACGAAGAACTCCGATTGCGAAGGCAGCTCACTGGACTGCAACTGACACTGATGCTCGAAAGTGTGGGTATCAAACAGGATTAGATACCCT
+
EFAFGFFGGGGFGGGGGGGFGGGGGGGGGGGGGGGGGGGGGGFGGGGFGG<FGGFGGGGGG9FGG<FGGGGGGGGGGGGGGGGGGGGGGGGGGGGGGGGGGGGGGFGGGGGGGGGCEGFECFGEEFGGGGGGGGGGGGDCCE+BFFGGGGGGDGGG@GGCFFFGGEGEGGGGGGGGGGCCBE:DCCEGGGGGGGFGGGEFC:FC?FFFGCFFGGGFG)@C;BGGCG8A7CF,<FDEFGGGCFDG<CC@FC9C@?E@5EGFGGGGGGGGGGC4BG<EE?E?FFGFCF+C,?,F+B9,,94,,:77FCGGGD9,>8C>CGGFEE@EBECEEE<???9<FEGCC;FEE@8FEC,<FFEF7FFF:@F<E;,FC,<FEAFGEGFGGGGGFC69GEEDFGGGECGFCFFCEFGGGFGGFGCECF<DFFGFA9FFGDFCCCCC
@sA 31818
TGGGGAATATTGCACAATGGAGGAAACTCTGATGCAGCGACGCCGCGTGAAGGATGAAGTATTTCGGTATGTAAACTTCTATCAGCAGGGAAGAAAATGACGGTACCTGACTAAGAAGCCCCGGCTAACTACGTGCCAGCAGCCGCGGTAATACGTAGGGGGCAAGCGTTATCCGGATTTACTGGGTGTAAAGGGAGCGTAGACGGCACGGCAAGCCAGATGTGAAAGCCCGGGGCTCAACCCCCGGACTGCATTTGGAACTGCTGAGCTAGAGTGTCGGAGAGGCAAGTGGAATTCCTAGTGTAGCGGTGAAATGCGTAGATATTAGGAGGAACACCAGTGGCGAAGGCGGCTTGCTGGACGATGACTGACGTTGAGGCTCGAAAGCGTGGGGAGCAAACAGGATTAGATACCCT
+
DGGFGGGGGGGGGGGGGGGGGCGGGGGGGGGGGGGGGGFEGGGGGGDFGGGGGGGE9ECFGFGGG?FFFGGGGGGGGGGGGCGGGGGGGDGGGGGGGGGGGGDGFDFFGGGGGGC?FFFGGGGGG7BFEF=D7FEFGGGGFGGGFGEFGCFFGGGGGGEFGGGGGGGGG@F3GGGGG8G?GGGGGGEE7>@FGF::CGGEGGGGGGGGGBEDEGGGGFFFFC%GGEGGGFGGGGGGFGGCFFDCEFGGGEFGF<CFCCC,GFGBCECE>?AA?F#=EGGGGECFEAE5=F>=,@>>8BFBF9GE>FCGEFF<=@GGFFGGGFF<FCGGF@EC8,C<@B,DGDGFFCCGGGGGGFFGGDGGGGGGGGGGEFDEFEGGGGGGGGGGGGGGGGEGGFAEFGFFGGGGGFDFFF<BBCCC
@sA 30793
TGGGGAATATTGCGCAATGGGGGCAACCCTTACGCAGCCATGCCGCGTGAATGAAGAAGGCCTTCGGGTTGTAAAGTTCTTTCGGTAGCGAGGAAGGCATTTAGTTTAATAGACTAGGTGATTGACGTTAACTACAGAAGAAGCACCGGCTAACTCCGTGCCAGCAGCCGCGGTAATACGGAGGGTGCGAGCGTTAATCGGAATAACTGGGCGTAAAGGGCACGCAGGCGGTGACTTAAGTGAGGTGTGAAAGCCCCGGGCTTAACCTGGGAATTTCATTTCATACTGGGTCGCTAGAGTACTTTAGGGAGGGGTAGAATTCCACGTGTAGCGGTGAAATGCGTAGAGATGTGGAGGAATACCGAAGGCGAAGGCAGCCCCTTGGGAATGTACTGACGCTCATGTGCGAAAGCGTGGGGAGCAAACAGGATTAGATACCCT
+
FGGGGGEEFGGCFGEFGGGFF@GGGGGFGFDEFFFGGGGGFGGGGGGFEGGGGGGGGF8CFFGCFGFGFGGGFGFGGGGGG9FGCGGGGG@FCFGGEGGGGGGGGGGDFGDGFGGGGGCDFFGGGFGGGGGGFFGGFFGGGD=8FFGGEGEGGGFGGGGGGCEEFCGGGGECFF7FFGGGGG7FF@EGD7GDGGFEFGEGEGEGGGG@?G@F7/:*;@CDB@;=;>41:EE8EFB>@GGGCC.C>6GE=F>:EGFGEFFE;=,F=B<CFFE>FA<#'FE;FF=F=8EFGGGEGFFEF;FCFGGGGGGGGGGGGFE9,49,=E?:CGFB8)ECEAFFA@,F@8C<=AAGFF88GFGGFCCEBC@FC@@:FFCFGGGGF::,68GFEFCGGGGDGGF@:EFF9FGGGGEGGGGGDFGFGGGEFEFEFDFFF@9GGGGF<CCCC
@sA 23164
TGGGGAATATTGCACAATGGGGGAAACCCTGATGCAGCGACGCCGCGTGAGCGAAGAAGTATTTCGGTATGTAAAGCTCTATCAGCAGGGAAGAAGAAATGACGGTACCTGACTAAGAAGCACCGGCTAAATACGTGCCAGCAGCCGCGGTAATACGTATGGTGCAAGCGTTATCCGGATTTACTGGGTGTAAAGGGAGCGTAGGCGGTTTTATAAGTCTGATGTGAAAGCCCGGGGCTCAACCCCGGGACTGCATTGGAAACTGTAGAACTAGAGTGTCGGAGGGGTAAGTGGAATTCCTAGTGTAGCGGTGAAATGCGTAGATATTAGGAGGAACACCAGTGGCGAAGGCGGCTTACTGGACGATTACTGACGCTGAGGCTCGAAAGCGTGGGGAGCAAACAGGATTAGATACCCT
+
DFFGGGGGGGGGGGGGGGGGGGGGGGGGGGFFGGGGGGGGGGGGEGEGGGGGGGGFFGGGGDGGGFG@FGGGGGGFGGGGF<DFGGGGGGGGGGGFGGGGGGFGGGGGGGGGFFAFGGGGFFFEEGCFGFGGGGGFFGGGGGGGGFGGGGGGGGGGGGGGGGG?CFEFGGFGD7B;FEGCECFFFG=G<CEGFGGGDFEEF@2<8-?G5B;FFGFGFBFGABGGFFGGEGFCGGGFCCGGGGGGGGGFFGGGFCFGGGGCCCGGFFFFFFFFAE9GEGEGGGGGDFEEEFEECFFCFAFFGFGGEE?CCGGGFF@:,C8GGGGFFFGGGGFGGGEGFGCFDFECCCGECGGFCFEFCEACFFDGGGGGGGE@B:GCFCGGGGFCGFCEGGGGGGGGFGGGGFGGGGGDGGGGGCCCCC
@sA 53
TGAGGAATATTGGTCAATGGGCGAGAGCCTGAGCCAGCCAAGTAGCGTGCAGGAAGACGGCCCTATGGGTTGTGAACTGCTTTTATAAGGGAATAAAGTGAGCCTCGTGAGGCCTTTTGCATGTACCTTATGAATAAGGACCAGCTAATTCCGTGCCAGCAGCCGCGGTAATACGGAAGGTCCGGGCGTTATCCGGATTTATTGGGTTTAAAGGGAGCGTAGGCCGGAGATTAAGCGGGTTGTGAAATGTAGACGCTCGCCGTCTGCACGGCAGCGCGAACTGGTTGCCGTGAGTACGCACAAAGTGGGCGGAATTCGTGGTGTAGCGGTGAAATGCTTAGATATCACGAAGAACTCCGATTGCGAAGGCAGCTCACTGGAGCGCAACTGACGCTGAAGCTCGAAAGTGCGGGTATCGAACAGGATTAGATACCCT
+
DFGGG8FDCFGGGFGGGGGGGGGGGEGGGGGGFFGGGGGGGGGGCGGGGEGFGGGGGFEDEFGGGFGGGGGC=?CFGGGFFFDFGGGGGGGGFCFGECFFGGGGFGGGGG@A<F@DGFEEGFGGGFGFCE?FCE9EGCEFC<>B8=>GFFGFGFCCBE,+>BFGGGGGGCFGGFGGGGGGFCFE7CG7<FGGGGGCC:CFF79A?CECFGC,22#5B3BBDDCDFCEB:;,C<<E44#8CCC3?);F==<*::AC/1>@*B>>;:@*F@,+<+38@@9DCFGFF:@+=,,<FD@+88==5=5@4?@@:CCE=8D=7CD>EFFB4AECE;FAEAFF?@5@FFFFCGFGFEDEEDFCEFDE7GGFFFFDGGEFGGGGGFGGGGGGFEGGGGGEGGGGGFFEFCGGGGFGEFFGFCGGGGGGGGGGGGGGGGGGCCCCC
@sA 28159
TGGGGAATATTGCACAATGGGGGAAACCCTGATGCAGCGACGCCGCGTGAGCGAAGAAGTATTTCGGTATGTAAAGCTCTATCAGCAGGGAAGAAAATGACGGTACCTGACTAAGAAGCACCGGCTAAATACGTGCCAGCAGCCGCGGTAATACGTATGGTGCAAGCGTTATCCGGATTTACTGGGTGTAAAGGGAGCGTAGACGGTTGTGTAAGTCTGATGTGAAAGCCCGGGGCTCAACCCCGGGACTGCATTGGAAACTATGTAACTGGAGTGTCGGAGAGGTAAGCGGAATGCCTAGTGTAGCGGTGAAAGGCGTAGATATTAGGAGGAACACCAGCGGCGAAGGCGGCTTACTGGACGATCACTGACGTTGAGGCTCGAAAGCGTGGGGAGCAAACAGGATTAGATACCCT
+
FFGGGGGFGGGGGGGGGGGGFGGGGGGGGGGGGGGGGGGGGGGGGGECFGGGGGGEEGGEFDGGGGCFFGGGGGGFGGGGGGGGGGGGDFGGEGGGGGGGGGGGGGGGGFGGGGGGGGFGDFGGGGGGGDFGGDDGGFFGGGGGGGGGG7FGFGGGGGFCFG9:FGGGGGGGGGGG*:FFGG4GGGGG07FF@GGGGGGGGGGFGGFEG>E57C;FGFBFFA;?E>8:CF8EFEGFDFCECCBECGGDDFEGGG7?FGD9DEGGGGAFFC#<9FEGGEGGEG=EECF47@9,C9C,8=F9EE=+)>+FA,<E=<@7FFE@C,?,CFF8FBAE:ECECEF@:C@DAB@F+7GFCFGGFBCD@GGFECFFB,:CCA,C,GCFC:EC7@DGGFCDC<FEF@AFECFFFGGGFF@<<CCC
@sA 55
TGAGGAATATTGGTCAATGGGCGAGAGCCTGAACCAGCCAAGTAGCGTGCAGGATGACGGCCCTATGGGTTGTAAACTGCTTTTATACGGGGATAAAGTGAGCCACGTGTGGCTTATTGCAGGTACCGTATGAATAAGGACCGGCTAATTCCGTGCCAGCAGCCGCGGTAATACGGAAGGTCCGGGCGTTATCCGGATTTATTGGGTTTAAAGGGCGCGTAGGCCGTCTGTTAAGCGTGTTGGGAAATGTCGGGGCTCAACCTGGGCATTGCAGCGCGAACTGGCAGACTTGAGTGTACAGGAAGTAGGCGGAATTCGTCGTGTAGCGGTGAAATGCTTAGATATGACGAAGAACTCCGATTGCGAAGGCAGCCTGCTGTAGTGCAACTGACGCTGAAGCTCGAAAGTGCGGGTATCGAACAGGATTAGATACCCT
+
DGGGGGGGGGGGGGGGGGGGEGGGGGGFGCGGGGGGGGGEFGGGFGGGGGGGGGGFFEEGEGGGGGGGGGGGFG9FFGGGGGGGGGFFFGGGG7E?EEFGGGFGDGGGGECEFGGGGGDFFGGGGGGG<FFGGFGGGG9==DFGGGE8,<EFGGFGFAC7CFFGGGC@<:CEFGCC><*<FFGE7FCG@FGD+?FC:E7C2@FGDC1;*<<9:C>)*-?799C/752467<CF=F:C*/85C288<964:GE<>EDEGCF<><FCFGFFGC7@96DE@9FGFFBC,:<98F?<F=EDEEFGAGGFDFFED99+?EGEBB7GBEC8FEFFGFF<EE8EC9GFFADFF=FFEBA@C:GEFGGCGGGF<EGEE<CCFGGFFDGGGGGGFGFFBFGGGGGF@EFCEGGGGGGEEF<GGGGGGGEFGGGGGGGGGGCCCCC
@sA 23011
TGAGGAATATTGGTCAATGGGCGAGAGCCTGAACCAGCCAAGTAGCGTGCAGGATGACGGCCCTATGGGCTGTAAACTGCTTTTATAAGGGAATAAAGTGAGTCTCGTGAGGCTTTTTGCATGTACCTTATGAATAAGGACCGGCTAATTCCGTGCCAGCAGCCGCGGTAATACGGAAGGTCCGGGCGTTATCCGGATTTATTGGGTTTTAAGGGAGCGTATGCCGGGGATTAAGCGTGTTGTGAAATGTAGAGGCTCAACCTCTGCACTGCAGCGCGAACTGGTCTTCTTGAGTACGCACAACGTGGGCGGAATTCGTGGTGTAGCGGTGAAATGCTTAGATAGCACGAAGAACTCCGAGTGCGAAGGCAGCTCACGGGAGCGCAACTGACGCTGAAGCTCGAAAGTGCGGGTATCGAACAGGATTAGATACCCT
+
FGFGGGGGGGFGGGGFGGGG,FGGGGGGGFGGGGGGGGGGGGGGGGECDGGGGGGGFFFFGGGGGGGGGGFGFFGGFGGGCFGGGG<FGGGEGGGGGGG9FFFGGGFGGGGFGGGGGGGGGGGGGFGGGGGGGGGGGGGG@EEGD>FGFGGGGGGGGGGFCG@BF>7@:FFCAFGGGEEGCF:>@F=FGGEGG<<7CGG:CGG9CF<FG*><,?FAC>CDB#CFG,GDCEG=F7C4ECEFC>:89E;F>FFDFGF@*6FDDD,;FC?3@@54:5>E:EG?>GGGFFFC,>DA5GEF@EFB8<DFCEC?+BACDE8+EFA,:B@+5CCEFEFA:9CGFGFDA,,A,FGFF?9B,FFDC@F::GGFGDAFFGGGGGGFEFEDGF7GFGGGGFB@E9DGEGGGGEGGFFC@FDGGFFEGEGFBGFGFA6,FEEFACCCC
@sA 57
TGGGGAATATTGCGCAATGGGGGCAACCCTGACGCAGCCATGCCGCGTGAATGAAGAAGGCCTTCGGGTTGTAAAGTTCTTTCGGTAGCGAGGAAGGCATTTAGTTTAATAGACTAGGTGATTGACGTTAACTACAGAAGAAGCACCGGCTAACTCCGTGCCAGCAGCCGCGGTAATACGGAGGGTGCGAGCGTTAATCGGAATAACTGGGCGTAAAGGGCACGCAGGCGGTGACTTAAGTGAGGTGGGAAAGCCCCGGGCTTAACCTGGGAATGGCATTTCATACTGGGTCGCCAGAGTACTTTAGGGAGGGGTAGAATTCCACGTGTAGCGGTGAAATGCGTAGAGATGTGGAGGAATACCGAAGGCGAAGGCAGCCCCTTGGGAATGTACTGACGCTCATGTGCGAAAGCGTGGGGAGCAAACAGGATTAGATACCCT
+
DCFGGGGGGGGGGGGGGGGFGGGGFGGGGCFGGGGGGGCFDEGGGDG>FGGGGGFG<FFFEGGGGFGGFGGGGGGGGGGGGGGEGGGGGGGGGGGGEFGG,@FFGFGFGGGGFF?DFGFCF9FGGFD:FFGGGGGGGFG8GGFGGGGGEEFDF@CGCF>>CCCCECCCF@FGGEE@CBFGGGGGGC*<B1B5C*;:*<CFGC<,<<-A<C>;8%6<EBEF??GG=>C3/GGDB;962FEFC>/FG78#77?C:EEDCCFC3<FC?+@CFFCD>C+8<DD@*1FDFD8CFGF:B6,EFDB;EGF@,CGEC+GGGE>BFDFDCDGECEEB85GC=FDD@C,@GGGFFGGGFDF8FEAFFFFC@F7GE@EGFGF@GGEGGEF8EFE?EGGGFGGFGGGFGGDE9GGGGGGGEFEGEGFEFAGGGGFFCFGGGGGGGGGFCCCCB
@sA 58
TGGGGAATATTGCACAATGGGGGAAACCCTGATGCAGCAACGCCGCGTGAGTGAAGAAGTATTTCGGTATGTAAAGCTCTATCAGCAGGGAAGATAATGACGGTACCTGACTCAGAAGCTCCGGCTAAATACGTGCCAGCAGCCGCGGTAATACGTATGGAGCAAGCGTTATCCGGATTTACTGGGTGTAAAGGGGGCGTAGGTGGCAGTGCAAGTCAGATGTGAAAGGCCGGGGCTCAACCCCGGAGCTGCAGTGGAAACGGGATTGCTAGAGTACGGGAGGGGGAGGCGGAAGTCGTAGTGTAGCGGTGAAATGCGTAGATATTAGGAGGAACACCAGTGGCGAAGGCGGCCTGCGGGACTGTTACTGACACTGAGGCACGAAAGCGTGGGGAGCAAACAGGATTAGATACCCT
+
FGDGGGGGGGGGGGGGGGGGFEGGEGFDGFCEEAFGGGDGGGDDCFGFGEFEFGCFGFF<,66FCFFC=FFEFGGFGGGEA9-?B,FF@F?D:8?FF<?EBC@=BFFGGGEF,A<?FFG<F,FDG+3,?@BBFF,@==FDFDA,36:FE>BFGDG,@,F,@FGFD,*FCCGGCFGGG:<9@E@<FF7<;EC;CFF#=3<65;*#<;:FC519@:<=<+F)@6<F?=C:C9CC7CFFF@@0EF>A@:,8ECA:,,@C=,F==,:,,,,?,9,8)B+B@+6+++4+B++GGGDGC@+=@,>5FGEGBECGGGGF:FCC8CEDFD??<<F=FAFFCFFEFA,4,EE7F:CGGE@F@@@@@,FFE<EGGGGGGGFDEGGGGFGFEGGGFCC@GFGFEDGCFAGFGGGGGGFGGGGCCCCC
@sA 34952
TGAGGAATATTGGTCAATGGGCGGTAGCCTGAACCAGCCAAGTAGCGTGAAGGATGAAGGCTCTATGGGTCGTAAACTTCTTTTATATAAGAATAAAGTGCAGTATGTATACTGTTTTGTATGTATTATATGAATAAGGATCGGCTAACTCCGTGCCAGCAGCCGCGGTAATACGGAGGATCCGAGCGTTATCCGGCTTTATTGGGTTTAAAGGGAGCGTAGGTGGACTGGTAAGTCAGTTGTGCAAGTTTGCGGCTCAACCGTAAAATTGCAGTTGATACTGTCAGTCTTGAGTACAGTAGAGGTGGGCGGAATTCGTGGTGTAGCGGTGAAATGCTTAGATATCACGAAGAACTCCGATTGCGAAGGCAGCTCACTGGACTGCAACTGACACTGATGCTCGAAAGTGTGGGTATCAAACAGGATTAGATACCCT
+
CECEDFFGFGFGGGGGGGGG8FEEFE@FGGGGGGGGGGFGGGGEFGG8BFFGGGGGGF9<EFG8FGGFFFGEF?AFGGGGGGGGGGF,CFGGGCFEF?FFGF9?FFGGGGGFCFGAAFGFFFFAAFGDGGGGGAF,EEFEEA++48>FGGGGGGGGGGGFFFC8F7@7CECF9DFFEGGCGGG<0#6:F:-8@FCF#*>4$3C<>CDF.F9:FCCA8/7A@8GGGGFGGCE@FFF>CFFFGGC@%@FGD+8>C8880=CB3:?;2B;EFEA1?B,(4:C,8ECFB,FE,<GGFFEBDGFFE<?:EECEGFED>@+EED@E<,GC>FDGGFFBCF?CGF<CFD@467EGFEGGEEFF7GGEEGDGGD<FFGFGFDGGBC<EGEFDCGCFE@<FFGGGGGFE@GFEEFF@GGGGGGGFFE<ECAGGFE9FFB;,<B@C
@sA 22053
TGGGGAATATTGCGCAATGGGGGCAACCCTGACGCAGCCATGCCGCGTGAATGAAGGAGGCCTTCGGGTTGTAAAGTTCTTTCGGTAGCGAGGAAGGCATTTAGTTTAATAGACTAGGTGATTGACGTTAACTACAGAAGAAGCACCGGCTAACTCCGTGCCAGCAGCCGCGGTAATACGGAGGGTGCGAGCGTTAATCGGAATAACGGGGCGTAAAGGGCACGCAGGCGGTGACTTAAGTGAGGTGTGAAAGCCCCGGGCTTAACCTGGGAATTGCATTTCATACTGGGGCGCTAGAGTACGTTAGGGAGGGGTAGAATTCCACGTGTAGCGGTGAAATGCGTAGAGATGTGGAGGAATACCGAAGGCGAAGGCAGCCCCTTGGGAATGTACTGACGCTCATGTGCGAAAGCGTGGGGAGCAAACAGGATTAGATACCCT
+
@FEGGGGGG<FFGGGDECDEFFCGGGGGFFGGGGGGGGFBCEFFCGGFGGGGGGGGGFEGGGC8FGGGF:F7EFGFEFF9F?FGGGGGGDEFGED<EGGC?<@EFFGF<FGGGGFFGGDFFGGGFGE+3DFGDFFGGGGGGB<3>CE:C<FGGGF9FGGFGGCGGGGGG:<=F@FEFFGGGGGEGGGCBCE>::A*:C<8EC8E9<C-ECFGG>8B>BG@FF@=EGD74?CDC?:6FGGGGGEEG?C'FC,CGCG6EGGGEGGGDFACGGGFCGGGFEFD9FCFF=EEC@+>C,C,C5FDA?,AAEF@B7EDFGFFDGE,ECCEFGF@8=C7AFGFD@,,F=GFD<,EE8GGFEAABCC8@,7FCFC:7F@DGGCCGEF?FB9GGFGGGGGGEF7@EFEE,<C@:C7GFF>GGGGGEEC,<CEGGGGGGFEGGGGGCC@CC
@sA 61
TGGGGAATATTGCACAATGGAGGAAACTCTGATGCAGCGACGCCGCGTGAGTGAAGAAGTAATTCGTTATGTAAAGCTCTATCAGCAGGGAAGATAGTGACGGTACCTGACTAAGAAGCTCCGGCTAAATACGTGCCAGCAGCCGCGGTAATACGTATGGAGCAAGCGTTATCCGGATTTACTGGGTGTAAAGGGAATGTAGGTGGCCATGCAAGTCAGAAGTGAAAATCCGGGGCTCAACCCCGGAACTGCTTTTGAAACTGTAAGGCTGGAGTGCAGGAGGGGTGAGTGGAATTCCTAGTGTAGCGGTGAAGTGCGTAGATATTAGGAGGAACACCAGTGGCGAAGGCGGCTCACTGGACTGTAACTGACACTGAGGCTCGAAAGCGTGGGGAGCAAACAGGATTAGATACCCT
+
CEGCE@FFC<FFGGGFGGGFGGGGGGGGGGGGFGGGFGGGGGGGGGG@FGGGG9EGFGGGGGGGGGGFGGGFGGGFGGGGGGFD9FDFFGFGGGGGFGGFGGGFFGCGGGGGGGGFGGFG?FDECCFGGGGGGCF+BD8DC=DF7+@F>E<@FBFGGGGGFGGC7DFEEC*=,64>1F@CFCFFGDGD1<>?C%F7<FE<@FC3FF7<9>C:C?C:8<CFB<;7@6:FCF;C@8?9,7@38+=EFC#F@FAEGGGFD7=6+DB+F<9FFCE?BGFGF>=C/GGFGD,<B9F>@8GGGFE?FFGGBCE>DFFCGGEEDFFDAGFCGGGGGFEBCC,EFFEEB@C@GF@FGGGGCFGFFGGGGEFCECGGGGGEEEFF?GGGGGGGDGGEFFGGGGGGFEAEFFGGGGGGGGGCC@CC
@sA 25175
TGAGGAATATTGGTCAATGGGCGAGAGTCTGAACCAGCCAAGTAGCGTGCAGGATGACGGCCCTATGGGTTGTAAACTGCTTTTATAAGGGAATAAAGTGAGTCTCGTGAGACTTTTTGCATGTACCTTATGAATAAGGACCGGCTAATTCCGTGCCCGCAGCCGCGGTAATACGGAAGGTCCGGGCGTTATCCGGATTTATTGGGTTTAAAGGGAGCGTAGGCCGGAGATTAAGCGTGTTGTGAAATGTAGATGCTCAACATCTGCACTGCAGCGCGAACTGGTTTCCTTGAGTACGCACAAAGTGGGCGGAATTCGTGGTGTAGCGGTGAAATGCTTAGATATCACGAAGAACTCCGATTGCGAAGGCAGCTCACTGGAGCGCAACTGACGCTGAAGCTCGAAAGTGCGGGTATCGAACAGGATTAGATACCCT
+
CFGGGGGGFGGGGGGGGGGFDGGEFFEFGGGGFGGGGGGGGGFEGGGGGGGFGEGGGGGGGGG79=?FGG:FGGGGGGGGGGGGGFGGGGGGGGGGFFGGGGGGGCC?DGGAEDCFFGGGGGGGFGG,EAFGGF,,BEE98BFCGGGG9F@<FGGGF8@FGGGGGGGGGGFGCFGGF:EG>FB@EC;FGDECFGGG5<8)6-C@FC:;?C>FFFEFGFEEFFG=FEG9*EGGGDC*:;FEGGFD@9CCFEA?>=::@#:>EFGEFGCE89&8FC?5>G,9>8CF<B,B,F9FFF+F6F8?GF=,:DF?8,FE@9+E>FFGGFB6*BC4ECC@<9?8FFBCC;?FBC@GGGE?FF>7@GGCGEF7GFFFC,GFEFECGGECEFFFCFGFCFBEF@DGFFB;,C,FE@CCC:DFGGGGGGFEFGGGE,GCFEFCCCCC
@sA 63
TGGGGAATATTGCACAATGGGCGCAAGCCTGATGCAGCCATGCCGCGTGTGTGAAGAAGGCCTTCGGGTTGTAAGGCACTTTCAGCGGGGAGGAAGGCGTTAAGGTTAATAACCTTGGCGATTGACGTTACCCGCAGAAGAAGCACCGGCTAACTCCGTGCCAGCAGCCGCGGTAATACGGAGGGTGCAAGCGTTAATCGGAATTACTGGGCGAAAAGCGCACGCAGGCGGTCTGCCAAGTCGGAGGTGAAATCCCCGGGCTCAACCTGGGAACTGCATTCGAAACTGGCAGGCTAGAGTCTTGTAGAGGGGGGTAGAATGCCAGGTGTAGCGGTGAAATGCGTAGAGATCTGGAGGAATACCGGTGGCGAAGGCGGCCCCCTGGACGAAGACTGACGCTCAGGTGCGAAAGCGTGGGGAGCAAACAGGATTAGATACCCT
+
GFGGGFGGGGGGGGGGGFGFCFGGGGGGGGGGGGG9FFFDEEFGGGGFGGFGFGFCFG,EFGGGGGGDFFGFGGCFGFGGEFFGDGGGCF+4@FEEGGGGGGFFGGGGGGDFGGGGGGGGGGGGGCEF7DFFFFDG:*DCGGGGGF,**F>C8:FFFB<FCF;7C?<FCFE5<CEC9F?EGGGED57EGEF5E*;/:EFG:3CF?:90:658E8CEC;3861E45585-EGCE4;$(CEC9CCF?/E674-:>FCC=7D::FB88*7FGGGGF@EF;9:+7E?6?;FFD8,,3,,=@8D8<9BGFGGGGGGGAFD9@9GFFGFFGE=C>)CCGFDF;C8+GGEE+FD<?FGFFDFGE<<@@DEGEFGDGGF@GGGFC::DDCFGGFGGFGGFF7FCEGGGGGGGGGDGGEGGGGGGGGGCFFFFFGGGF@GFFGGGCCCCC
@sA 39783
TGAGGAATATTGGTCAATGGGCGGTAGCCTGAACCAGCCAAGTAGCGTGAAGGATGAAGGCTCTATGGGTCGTAAACCTCTTTTATATAAGAATAAAGTGCAGTATGTATACTGTTTTGTATGTATTATATGAATAAGGATCGGCTAACTCCGCGCCAGCAGCCGCGGTAATACGGAGGATCCGAGCGTTATCCGGATTTATTGGGTTTAAAGGGAGCGTAGGTGGACTGGTAAGTCAGTGGTGAAAGTTTGCGGCTCAACCGTAAAATTGCAGTTGATACTGTCTGTCTTGAGTACAGTAGAGGTGGGCGGAATTCGTGGTGTAGCGGTGAAATGCTTAGATATCACGAAGAAATCCGATTGCGAAGGCAGCTCACTGGACTGCAACTTACACTGATGCTCGAAAGTGTGGGTATCAAACAGGATTAGATACCCT
+
DFFEFFFFFGGGGGFGGGGGGGGGGGGFF9FFGGGGGGFCFGFGGGEFFGGACFGGGGGDGDFCFCFCGGDD:9F@FGGGGGGGGGGGGCFFE<AAFFG9EEF5??FGGGGGGA<FF8?FFGFGFGFFA9<FFFGGGGC,,8BFFGEFFFFEEDCEFGGGFC>FCEGGGG7D;F7C<@FDGFGGEEEDGEGGGC<=GD:5C3:FGFFCC>=FGGGFGBGEFBFFF*;CBEBA@FF0:4CE#CCE?@2=@:9F;GCDEGFCCGG;EE,FEFG2@A>EEEEEDC?<,,GF8<C?+GD@@9,,FF:CFB++78=,>@>+DFD68F@+18,F<<,99FE8FFAEADAEECC@FC,GE@,ECFDCFBB@A,FGGFFGGGFCGGDGFFAC,CCFC,EFCC,F<CFE@DGF@?GGGGFGGCGFE@FEFGFC,GCCFBCCC<CC
@sA 25778
TGAGGAATATTGGTCAATGGGCGCTAGCCTGAACCAGCCAAGCAGCGTGAAGGATGAAGGCTCTATGGGTCGTAAACTTCTTTTATATAAGAATAAAGTGCAGTATGTATACCGTTTTGTATGTATTATATGAATAAGGAACGGCTAACTCAGTGTAAGCAGCCGCGGTAATACGGAGGATCTGTGCGTTATCCGGATTTATTGGGTTTAAAGGGAGCGTAGGGGGACTGGGAAGTCAGTTGTGAAAGTTTGCGGCTCAACCGTAAAATTGCAGTTGATACTGTCAGTCTTGAGGACAGGAGAGGTAGGCGGAATGCGTGGTGTAGCGGTGAAATGCTTAGATATCACGAAGAACTCCTATTGCGAAGGCAGCTCACTGGACTGCAACTGACACTGATGCTCGAAAGTGTGGGTATCAAACAGGATTAGATACCCT
+
EE6FFGGGFGGF96CFGFGGF,CFCG@FGGFC<@FGFG8FFG,CFGGBFG@<F@<EFFECCF,EE@CC<F==FEGFFGA9C?5?<?E9<,,9<,CFGF9<,B<ECEEGFF9,,8:+4+94,55C,A,95A,AE,,,5,=<,,8:7>+BB,FD8?C,8@?,5AA=+33FF7<AF>7>:FC*7@,@,<::@:E,;?F94?3:C@,(EFCF>GFF>@<)>:F815,#3:89C=C8:<=@C2>3?:;B8<AEF>@;:AC>>CC8CF?7,,4@59E=AFEF@,=@9FEFDAFF=A5E?:,9,,E,?FEDEC:CB,EE,@@+C:,,GDCB9GFF9,GEC<DFE@FEFDE@F?GDGFFF<C,,:,,,FBGGGGGGGEFEE;,GGFEEEC,C,FEGFC66,,CFC+GGGGGGGFGDECGEC,F9FFFFFGGGGFGGFFFB<CCB
@sA 28838
TGGGGAATATTGCACAATGGAGGAAACTCTGATGCAGCGACGCCGCGTGAGTGAAGAAGTAATTCGTTATGTAAAGCTCTATCAGCAGGGAAGATAGTGACGGTACCTGACTAAGAAGCTCCGGCTAAATACGTGCCAGCAGCCGCGGTAATACGTATGGAGCAAGCGTTATCCGGATTTACTGGGTGTAAAGTGAGTGTAGGTGGCCATGCAAGTCAGAAGTGAAAATCCGGGGCTCAACCCCGGAACTGCTTTTGAAACTGTGAGGCTAGAGTGCAGGAGGGGTGGGTGGAATTCCTAGTGTAGCGGTGAAATGCGTAGATATTAGGAGGAACACCAGTGGCGAAGGCGGCTCACTGGACTGTAACTGACACTGAGGCTCGAAAGCGTGGGGAGCAAACAGGATTAGATACCCT
+
FFGFFFGGGFGGGGGGGGGDGGGGGGGGGFGGGGGGDG7CFGDEGGGFFGDGGGGFAFDCFFEFFEC<DFGGGAE?FGFGGGFGGGFGGGGGGGGGG9AEFGEGGGGFGGGGFGCGGG8=FFEGC3FFFGGGGGG7BFFEGFCFCFGEEGGGGGGFGGGFFFF::DC>FGDGGGGGGG8CF97FCFCE1<B>F*DC:7<CF;E<?C:CFGBGGGFGECFGA6CFCFF@CFFCCCE0GGC@B7EEGGGGCD>8GGECFE;4<GF<AFFFGFCAFFGGGGFB=EE>F7F,GGE>9,;E8CFFEGGGFGGGGGGFEFF:GF<DF8BE<GGGFEGGEFFFGF<FFGEGGFEGEDGGGFDAFEDFAFGGGFFCGFEEEFFGEGGGGGFC@DGDGGGGFFGGFCDEFFGGFCGGGFFCCCCC
@sA 38715
TGAGGAATATTGGTCAATGGGCGAGAGCCTGAACCAGCCAAGTAGCGTGCAGGATGACGGCCCTATGGGTTGTAAACTGCTTTTATAAGGGAATAGAGTGAGTCTCGTGAGACTTTTTGCCTGTACCTTATGAATAAGGACCGGCTAATTCCGTGCCCGCAGCCGCGGTAATACGGAAGGTCCGGGCGTTATCCGGATTTATTGGGTTTAAATGGAGCGTAGGCCGGAGATGAAGCGTGTTGGGAAATGTAGACGCTCAACGTCTGCACGGCAGCGCGAACTGGTTTCCTTGAGTACGCACAAAGTGGGCGGAATTCGTGGTGTAGCGGTGAATTGCTTAGATATCACGAAGAACTCCGAGTGCGAAGGCAGCTCACTGGACTACAACTGACACTGATGCTCGAAAGTGTGGGTATCAAACAGGATTAGATACCCT
+
FFGGGGGGGFGFFGGGGGAF8FCGCFGGGGGGGGGGGGGFEE<EFFGGGGG,CF@EEGFCFFGFDGGGGG7FEGFGG99F<5EFGGEC?EEFF8A,?FAGFFFFGGFFFFFGGEGGGGGCFFGGGGG9FFGGGFEFEFFFGFGGGGFFFFFF<=EGC,@C7:>FGGGGGGGDF;><FDG7FEGGD7:CFGGG9<FEECF;7ACFF<GGG>FF%<<F4.9:2:13;;:B:/>.<A<5:5CFFF0E<C?@0,3)9@>/3;+B+D,DCC@C@,@+F>+8+,,=,F=B,,:,99,A*@+=8A,<E,9<8+:F>,C,,8>7,=CDFAB8*C@FE@C,5,<C4,6,FEC?C,C:,C,9,:@@7<F7:EFFF@@FF,@C,<,@6,;,,6@,CEAFDC6CCGFF<6,GD@F<<,GECCC,E<6,,<E@<FGEFCFFC,@@B9@A
@sA 68
TGGGGAATCTTGCACAATGGAGGCAACTCTGATGCAGCGACGCCGCGTGAGTGAAGAAGTATTTCGGTATGTAAAGCTCTATCAGTAGGGAAGATAATGACGGTACCTACAGAAGAAGCCCCGGCTAAATACGTGCCAGCAGCCGCGGTAATACGGAAGGTCCGGGCGTTCTCCGGATTTATTGGGTGTAAAGGGAGCGTAGGCCGGAGATTAAGCGTGTTGTGAAATGTAGATGCTCAACATCTGCACTGCAGCGCGAACTGGTTTCCTTGAGTACGCACAAAGTGGGCGGAATTCGTGGTGTAGCGGTGAAATGCTTAGATATCACGAAGAACTCCGATTGCGAAGGCAGCTCACTGGAGCGCAACTGACGCTGAAGCTCGAAAGTGCGGGTATCGAACAGGATTAGATACCCT
+
AEDFDGGG,CFGGGGGFGGCG8FEGGGDA<FGGGGGGGDEFCEGGGG7FEGGGGGAEF<CEEFGGGGBFGGFGFFFGDGGGGGCEFFGGGGGGFACFCFFF@C=EGDGC@FGGGGGGGGFGGEGECEGGGGGGGFGGGCFFGGG7CEGGG*C,FEDF<C7D<CFG*<:=F*/@F8F7F8<;G#GC=:3$:%?FCEC8E0#>CEGG?E5ECE=GF9FG?DECF@C@;C;F?C8<)D87,<.>>$@D<6BF6:FCFB=EDD<#GGGFDG7EAF<<F@C>EGGDAD,B+GFCEC>@,BCEFGFFFC@8@,9E;CFFEE?@<<=<8E,AD,CGFFACF:C7FGCF@:GGGGGGGFF<CEAGGGGGGGGGGGFCCCCE,FGGGGECDGGGGFEFEFE:GGGGGFFGGGGFCGEFB,ACCCC
@sA 32289
TGGGGAATATTGCACAATGGAGGAAACTCTGATGCAGCGACGCCGCGTGAGTGAAGAAGTAATTCGTTATGTAACGCTCTATCAGCAGGGAAGATAGTGACGGTACCTGACTAAGAAGCTCCGGCTAAATACGTGCCAGCAGCCGCGGTAATACGTATGGAGCAAGCGTTATCCGGATTTCCTGGGTGTAAAGGGAGTGTAGGTGGCCATGCAAGTCAGAAGTGAAAATCCGGGGCTCAACCCCGGAACTGCTTTTGAAACGGTAAGGCTGGAGTGCAGGAGGGGTGAGGTGAATTCCTAGTGTAGCGGTGAAATGCGTAGATATTAGGAGGATCACCAGTGGCGAAGGCTGCTCACTGGACTGTAACTGACACTGAGGCTCGAAAGCGTGGGGAGCAAACAGGATTAGATACCCT
+
FGGGGCFGGGGGGGGGGGGGFCFGGGGFFGGGGGFFFGEGGDE>:EF:F@F?FGG9FGE<FFFFGGF,CFEFDE,8>?FFEFDGGGGGGGG?CEF?FEAFGF@=FGFGGGDGFFGGG8<,EA@FE=7FGGF:CE?E><FGFD=,838CCC<FFFDG9CF8;BCFFGD7>**,<<FE*6FF,,77?FCG):F-?F<B>=8FC:<>=F<<,@2>F,;E9C@BF@C?-<<>EFEFCDEF5EFCGGCEGGGD8F?FGFEFGE+6<:<FCCEFDFCF:FDGFF?C3CEGGEB,9,;E849FE5,FGFEE8ECGGDF<:F>FBEE9FDFFECGFEEAAC,C:,DFFB@CEFE@CE,,FAC9F8GFGGGGGGGFFFFFFEEEFF7FEF7E8@B+EGFCC,FGGFFE@@9EB6,,FGGGCCCCC
@sA 70
TGGGGAATATTGCACAATGGGGGAAACCCTGATGCAGCGACGCCGCGTGAGCGATGAAGTATTTCGGTATGTAAAGCTCTATCAGCAGGGAAGAAAATGACGGTACCTGACTAAGAAGCCCCGGCTAACTACGTGCCAGCAGCCGCGGTAATACGTAGGGGGCAAGCGTTATCCGGATTTACTGGGTGTAAAGGGAGCGTAGACGGCATGGCAAGCCAGATGTGAAAGCCCGGGGCTCAACCCCGGGACTGCATTTGGAACTGTCAGGCTAGAGTGTCGGAGAGGAAAGCGGAATTCCTAGTGTAGCGGTGGAATGCGTAGATATTAGGAGGAACACCAGTGGCGAAGGCGGCTTTCTGGACGATGACTGACGTTGAGGCTCGAAAGCGTGGGGAGCAAACAGGATTAGATACCCT
+
BCFFGGGGGGGGGGGGFGEFGGGGGGGGGGFGGGFGGGE:FFGGGGGCFEGGGGGGFGGGGGFGGGFF=FFGGFGFGGGGGFGGGGGGGGGGGGGGGGFDFFGGGGGGGGFFGGGGGGGFFGGGEEGGGGC7F<8EFGGGGGGFGGGGBEEFFCFFGCCEG::CF*<=C:<=CF8EGGEGFF@CGG7<*99CEGGGGGGCC/23A451:@CGCFCFF<C>2?CG;FGCFG*?:GDD@8?3;F)CF?EFE=C+9;;FA@46=,<FGF><F<?FDA+GEFFGFGCGFFGGGGFD@9,>4,>5@E>C5GCEC=<,,@,BCFFFF;CEB<GGCEFC,CEDFFF@,CEGFF7GGEEGGGGGFGGGGEFE<DCGFFFBFFEFFGGEC@DDCGGGGGEFFAFFE6ECFGGFFFGEFGF9CCCC
@sA 71
TGAGGAATATTGGTCAATGGGCGAGAGCCTGAACCAGCCAAGTAGCGTGCAGGATGACGGCCCTATGGGTTGTAAACTGCTTTTATAAGGGAATAAAGTGGGGCTCGTGAGCTCCTTTGCATGTACCTTATGAATAAGGACCGGCTAATTCCGTGCCAGCAGCCGCGGAAATACGGAAGGTACGGGCGTTATCCGGATTTATTGGGTTTAAAGTGAGCGTAGGCCGGAGATTAAGCGTGTGGTGAAAGGTAGTGGCTCAACCTCTGCACTGCAGCGCGAACTGGTCTTCTTGAGTACGCACAACGTGGGCGGAAGTCGTGGTGTAGCGGTGAAATGCTTAGATAGCACGAAGAACTCCGATTGCGAAGGCAGCTCACGGGAGCGCAACTGACGCTGAAGCTCGAAAGTGCGGGTATCGAACAGGATTAGATACCCT
+
FGGGGGGGGGCGGGGGGF<FFGGGGGEGGGGFGEFFGGGFEF@EGGGGGGGGGGDFGGDGGEGGGGGGGGGGGEEFFFG9?,CEFGGGGGD,FFEFC5CFCFEGEGGGGGGFGGGFFGF9F<FFFGGC,,A?FFGDFEFDFDECGGGGF,3,BF<FFF,@@FGD7CF@**5>CF@F6*18?,24*=5C:*452,=17::C>DF<?282*32<:#;7C9G,35D6:>+DEGF#30<(3/>?#F>?C0<#7FEE:FFGEC<,::FD9GFGF6>5CCCEED@=?FF@F::,,,,D=FC7E==34=4CC@=+B8C,=67G@F@EDFDG@=8,;FFA9FCGFFFGGGGC7FGGE9GFFB+@EFGEF7GEF9FECEAFBD8:+C7ECEF<F6CCCCFCGGGGGGGGFFECFGGDGGGGEGGGGGFFFGGGGGGFGFF8BB-A
@sA 25070
TGAGGAATATTGGTCAATGGGCGAGAGCCTGAACCAGCCAAGTAGCGTGCAGGATGACGGCCCTACGGGTTGTAAACTGCTTTTGCTGGAGAATAAAACGCCCCACGCGTGGGGCCTTGCATGTATCCAGTGAATAAGGACCGGCTAATTCCGTGCCAGCAGCCGCGGTAATACGGAAGGTCCGGGCGTTATCCGGATTTATTGGGTTTAAAGGGAGCGCGGGCGGAGGATCAAGCCAGCCGTCAAAGGTCGGGGCTCAACCCCGTTGAGCGGTTGGAACTGGTTCGCTTGAGTGCGGGAGAAGAAGGCGGAGCTCGTGGTGTAGCGGTGAAATGCATAGAGATCACGAAGAACTCCGATTGCGAAGGCAGCCTTCCGGCCCGCCAATGACGCTCATGCTCGAAGGCGCGGGTATCGAACAGGATTAGATACCCT
+
GGFGGFGGGGGGGGGGGGGFGGG@FGGGGGGGFGGGEFFGGGGGGGGGGGGGGGGGGFGGGGGGGGGGGGGGGGGGGGGGGGGGGGFGGDGCFCEFGGGGGGGGGGGGCCFDEGGG7DF@,<<<DFGFFGGFGGFG=FFF8DFCGDFCGDFGEGFFGGGGGFGGGGGGGGGF3FCEFCFEACCEGG5<=FGCEGE5*:?CC7CCFG*;8C9<CC?FE>;D#327CE>CF::AFCGF5>=CC>>E58+#C=:FCEEE4*BEFAED=?=<*C<DF;FC4/:;ECF><*,,FFC>@CEC@FF;@9CDCB=7EFD8+6+EB:GGFE@BECC@,@,E5,E=55D?@,?B4,CFFB?,F:?FFGGGGGFFF@FGF8FFC@+FEFCCCCCCCCGE@@CGFEB;7GFFDGGGEGEGDGFEGGGGGFEEFGGGGGEF8GCCCCC
@sA 73
TGGGGAATATTGCACAATGGAGGAAACTCTGATGCAGCGACGCCGCGTGAGTGAAGAAGTAATTCGTTATGTAAAGCTCTATCAGCAGGGAAGATAGTGACGGTACCTGACTAAGAAGCTCCGGCTAAATACGTGCCAGCAGCCGCGGTAATACGTATGGAGCAAGCGTTATCCGGATTTACTGGGTGTAAAGGGAGTGTAGGTGGCCATGCAAGTCAGATGTGAAAATCCGGGGCTCAACCCCGGAACTGCTGTTGAAACTGGTAGGCTGGAGTGCAGGAGGGGTGAGTGGAATTCCTAGTGTAGCGGTGAAATGCGTAGATATTAGGAGGAACACCAGTGGCGAAGGCGGCTTTCTGGACGATGACTGACGTTGAGGCTCGAAAGCGTGGGGAGCAAACAGGAGTAGATACCCT
+
C@FGGGGEGGFEFGGFGGAFEFDGGGFFGGFGFGGGFGCFGGGEGGGGGGGGGGFFFGCCCEFFGDFFGGG,EFFGGGGGGCFFGFGFFEBFEFA9<FDGG7BFGGGFACFFGCFGG8EEFFEDFGEFGAD?@BDFGG:FGGGFGGGGFGCFGGGGGGFCCFC7>,@>CEECC@C7<C7FDFC;FCFG>&@;CF@7CCC9:CFFCF=CGF@8<FF2BCFF(F?CAF7@:751FFFFGCFFGCEGAEGFD=8DA#GGGE:D?CD(#.FBEDGFEF=A6,CGFFEDG,B?EFGFCDEE>=,?FF>GFEGGGGGFCFCEGGFCGGFAGGFCFEBF?::,,FFEF@GGFCCFCGGGFGGGGDGFFEEGFFFFFFFCDFCGGGGGFFFGEFFGFFFFGGGGGFDFB9GFE,GGGFF<CC@C
@sA 74
TGAGGAATATTGGTCAATGGGCGAGAGCCTGAACCTGCCAAGTAGCGTGCAGGATGACGGCCCTATGGGTTGTAAACTGCTTTTATAAGGGAATAAAGTGAGCCTCGTGAGGCTTTTTGCATGTGCCTTATGAATAAGGACCGGCTAATTCCGTGCCAGCAGCCGCGGTAATACGGAAGGTCCGGGCGTTATCCGGATTTATTGGGTTTAAAGGGAGCGTAGGCCGGAGATTACGCGTGTTGTGAAATGTAGATGCTCAACATCTGCACTGCAGCGCGAACTGGTTTCCTTGAGTACGCACAAAGTGGGCGGTATTCGTGGTGTAGCGGTGAAATGCTTAGATATCACGAAGAACTCCGATTGCGAAGGCAGCTCACTGGAGCGCAACTGACGCTGAGGCTCGAAAGTGCGGGTATCGAGCAGGATTAGATACCCT
+
FGFGGGGGFFFFGGGGGGGGGGGGGGGGGGGGGGGGGGGGGGGGGGGECGGGGGDFFFFFEFGGDCFFGEFEFFECGGEGAFCGFGD9EFFEEFFGGGGGGGGGGGGGGFGGGFGGGGGGFFGGE?FGDGGFC,,8FGAAFFGGGGGGGGAF8,<FCFDCGGGCBEFGE*C,@@DFG7**,6?*>>/=FGDCCFFBA+:F<>FC<<?*C;9F?:=A8;DB7C<67FDB<ECF:3<@>FEFFC=8<:+599495<<#%:CCC>GFD3<EGDFA<@CFB@5A6DDBDBF<EDGGDCEB>GGGFDFEGEEFF>E@+F8EGGFGGDEG@FEGFFCCFDFCFDEC,=GGGGGGGGGFE:CB:GGGFEFA,CEGFCGFEDGGGGEGGGGGFEEGGFFGE@FFFGGGEDFFDDGFFBFGGGGGGGGGDFFGFFF9GFGBCCCC
@sA 37623
TGAGGAATATTGGTCAATGGGCGAGAGCCTGAACCAGCCAAGTAGCGTGCAGGATGACGGCCCTATGGGTTGTAAACTGCTTTTATAAGGGAATAAAGTGGGGCTCGTGAGCTCCTTTGCATGTACCTTATGAATAAGGACCGGCTAATTCCGTGCCAGCAGCCGCGGTAATACGGAAGGTCCAGGCGTTATCCGGATTTATTGGGTTAAAAGGGAGCGCAGGCGGACCTTTAAGTCAGCTGTGAAATACGGCGGCTCAACCGTCGAACTGCAGTTGATACTGGAGGTCTTGAGTGCACACAGGGATACTGGAATTCATGGTGTAGCGGTGAAATGCTCAGATATCATGAAGAACTCCAATCGCGAAGGCAGGTATCCGGGGTGCAACTGACGCTGAGGCTCGAAAGTGCGGGTATCAAACAGGATTAGATACCCT
+
EGGGGGGGGGGGGGGGGGFGCGGGGGGGGGGGGGGGGGGGGGGGGGEFEGGGDGGGGGGGDGGGGGGGGGGGGGGGGGGGGGAGGFFGEGGGFGGGGGFEFGGGDGEGGGGGGGGGGGGGGGGGFFFFFGGGFGGGGGGGGGGGCGGGGGGGGFFGGGFGGGGGGGGGGGGGGGGDGGGGFCGAFGGGGEFFCGEEEEGGG?CFFC?4=FFGGGGGGFGGDEDGGGEGE<DGGGGFFDEGFF::<@EFGDGGFGG$FDGGGC>E8FEFF=EGGFECA/EDFGFAFGGFGFDGFFEE8FEB,<8FECE55CDE@9AE9?DE4=8CEGGGGGFFE9FC;FFGGDE<FGGGGGFFFCCE<D7EGGGFEC@CCCGGGGEGGGGGGGGGGGGGGGGCGGGGFGGCGGGGGGGEGEFEFDGGGGFFE9GFCGGCFF<CCCCC
@sA 76
TGAGGAATATTGGTCAATGGACGCAAGTCTGAACCAGCCAAGTAGCGTGCAGGATGACGGCCCTCTGGGTTGTAAACTGCTTTTAGTTGGGAATAAAGTGTGGCTCGTGAGCCATTTTGTATGTACCATCAGAAAAAGGACCGGCTCATTCCGTGCCAGCAGCCGCGGTAATAAGGAAGGTACAGGTGTTATCCGGAGTTATTGGGTTTAAAGGGAGCGCAGGCGGACCTTTATGGCAGCGGTGAAATGCGGCGGCTCAACCGTCGAACTGCAGTTGATACAGGAGGTCTAGAGTGCACACAGGGATACTGGAATTCATGGGGTAGCGGTGAAATGCTCAGATATCATGGAGAACTCCGATCGCGAAGGCAGGTATCCGGGGTGCAACTGACGCTGAGGCTCGAAAGTGCGGGTATCAAACAGGATTAGATACCCT
+
FFFGGGGGEEGGF9EFGGGGEF@FGGGGFFG9EFGGGDGCCEF,CFFFEGGGGGGGFFGGGFFFG?FEGGEF,CFF9FFF,BCCEGCFGGD@FFEGFDFEFGGFGG74A8B@EGDE<FFDEECFFFG,CEEEFG,EECEE,AFEB7+C,<CF,DDGGGBFGGGGGEB*F>@DF,9>FFDCB;2?,:?F<<EG?;<4/*86B@9,?F<*:,@=>/=)=;=FFBCD@@2.)0::7,4)*@*4,,C=5**5G@GCC8636CGCB:F@+A;C,CD5GD=9C@+=6,,A8,F?BC,A8GGECFFFA?=EB8<?CDF;CGGFE?C<F,>E=GECGGFCFDE=@-C8GFFF?,GDFF9GFB==>FF>:GGFFF9FGGFC,CEF:BCE@GGGAGCEDEFEF8FFFGGGGGGGGFC@GGGGGFGEGE9GGGGGGGGGGGGCCCCC
@sA 77
TGGGGAATATTGCACAATGGAGGAAACTCTGATGCAGCGACGCCGCGTGAGTGAAGAAGTAATTCGTTATGTAAAGCTCTATCAGCAGGGAAGATAGTGACGGTACCTGACTAAGAAGCTCCGGCTAAATACGTGCCAGCAGCCGCGGTAATACGTATGGAGCAAGCGTTATCCGGATTTACTGGGTGTAAAGGGAGTGTAGGGGGCCATGCAAGTCAGAAGTGAAACTCCGGGGCTCAACCCCGGAACTTCTTTTGAAACTGTGAGGCTAGAGTGCAGGAGGGGTGAGTGGAATTCCTAGGGTAGCGGTGAAATGCTTAGATAGTAGGAGGAACACCAGTGGCGAAGGCGGCTCACTGGACTGTAACTGACACTGAGGCTCGAAAGCGTGGGGAGCAAACAGGATTAGATACCCT
+
@CFGGFGGGFGGGGGGGFDDDFFFGGGGGFDFCAFGGGGGBFEFEGGFGGGFEDFGGGGEGGGEG<C<CFFGGGGGGGF9BFEGGGGGFE7BEFEF?EGCEDGGGBFF9F<?FFGGFFG?GGGGCEBFDGGGGGGGE,>B<3=,@E:FCEGGGGGGG9>@EGF*2=7+>FCF@DCFFF*C,,7@FF8C*,;;<FD8EEFFCD<*<<4<FCC#@E861>CG=CGGFBF,9?CCFEDB,+<@@87+DCE<D3#+=,DEE8:/D<B.8,4B8A?DDEEFCFGDGF8=B==,FAE>8=EEDCE:A,>>)EC>E;?@,,99,-FDF;9,9ECEE@@F@CCCGFEEGGGFFB7:F@C8AFFFAFGGFGCGFEC9,ECFFCFGGGGGGGGGEEF7GFGGGGDGGCDGGGGGGFGGGGFCCCCB
@sA 78
TGGGGAATATTGCACAATGGAGGAAACTCTGATGCAGCGACGCCGCGTGAGTGAAGAAGTAATTCGTTATGTAAAGCTCTATCAGCAGGGAAGATAGTGACGGTACCTGACTAAGAAGCTCCGGCTAAATACGTGCCAGCAGCCGCGGTAATACGTATGGAGCAAGCGTTATCCGGATTTACTGGGTGTAAAGGGAGTGTAGGTGGCCATGCAAGTCAGAAGTGAAAATCCGGGGCTCAACCCCGGAACTGCTTTTGAAACTGTAAGGCTGGTGTGCAGGAGGGGTGAGTGGAATTCCTAGTGTAGCGGTGAAATGCGTAGATATTAGGAGGAACACCAGTGGCGAAGGCGGCTCACTGGACTGTAACTGACACTGAGGCTCGAAAGCGTGGGGAGCAAACAGGATTAGAGACCCT
+
AEFFGGGGGGGGFGGGFGGGFFGGGGGGGGGCFGGFGGGGGGGGGGGGGGGGGGGGGGG9FGGFGGFFGGGGGGGFFFGGGAFFAFFFECD@FGFFFGCFGG7FF7EEFGGGCFFFGGGD<FCGF+BDFFGFGGD8FFDFCFGGGG7FFGFFGAF:B9F,=:F@,<>CF<EF;;8F=CGCF;;<:F.G<:=B9FC8?5@):1C=:CECF57<F>E;?FF>383586E07EGEF:GE<@:C7<CC@G=EDDBD9F@,86+=2,B<5,DE=FF?*GFFFGGGFEBE4,<9GFGFGGFFCFFCFGEB>F>9C=C,CEGGGFCCF@AFFDFE??,EEFFF@EA@6,@7FFCGGGGGGD@C,FGGGGGGFFC9GFFGEFGE@FGFDGGGECGGEFBDFFCGGGFGGGFGFGGFF@,<CCCC
@sA 79
TGGGGAATATTGCACAATGGAGGAAACTCTGATGCAGCGACGCCGCGTGAGTGAAGAAGTAATTCGTTATGTAAAGCTCTATCAGCAGGGAAGATAGTGACGGTACCTGACTAAGAGGCTCCGGCTAAATACGTGCCAGCAGCCGCGGTAATACGTATGGAGCAAGCGTTATCCGGATTTACTGGGTGTAAAGGGAGTGGAGGTGGCCATGCAAGTCAGAGGTGAAAATCCGGGGCTCAACCCCGGAACTGCTTTTGAAACTGTGAGGCTGGAGTGCAGGAGGGGTGAGTGGAATTCCTAGTGTAGCGGTGAAATGCGTAGATATTAGGAGGAACACCAGTGGCGAAGGCGGCTCACTGGACTGTAACTGACACTGAGGCTCGAAAGCGTGGGGAGCAAACAGGATTAGATACCCT
+
CGGGGGEEFECFGFGGGGGGFFEFGGGDFEFFGGGGGG7FFG7FGGC6@FGGFGGGGGF9EFFFGGDFFFFGFFG<FCCFFFFGGGCGGGFE@FGCFGEGGGGGGG,?FGGGFCFGFGGGFGGGGDDF9EGFGFGGFFGGG@FCGGEGFGFDGGBFFGFGG7,DF8@<>7CCFG8FFE=FEE3CAF*E::.C?CB4:=F2*8C:GF:FDC?:E:5FD;<@%@57.@C@<EDGFGG>0+8?CF7>GGFFC8(?DF0A>>:6<0G>F?DB8GGGEF1DF;GGGGGEFEB5,@E9=8C9=<E,FACC=GDGEEC;7EC>DC:,GFCGGGGGGCAGGGFFFA@EGDEFA7B@+CCCFFFEFGGGGGGGGGGFGGEEFGDB8:GGFBFF:EGEEGGGFFCFGFEEECGGGFFEFGF@CCCC
@sA 80
TGAGGAATATTGGTCAGTGGACGGAAGTCTGAACCAGCCATGCCGCGTGCAGGATGACGATCCTATGGATTGTAAACTGCTTTTGTACAGGAAGAAATGTAGTTACGTGTAACTATTTGACGGTAATGTCAGGATAAGGACAGGCTAACTCCGTGCCAGCAGCCGCGGTAATACGGTGGGCTCGAGCGTTATCCGGCATTATTGGGTTTAAAGGGTTTGGAGGCGGCTTTGTAAGTCAGTGGCGAAATCTCCTAGCTTAACTAGGGAATTGCCGTTAAAACTGTGGGGCTTGTATCATTAGGAATGAACTAGGATATGTGGTGTAGCGGTGAAATGCTTAGATATTACATGGGTTACCAATTGCGATGGCAGGTTACTACTAATGTATTGACGCTGTTGTACGACAGCGTGGGTAGCGAGCAGGAGTAGATGCCCT
+
BECFFEE@E<C<FFD9FCFGG<C>CFEGGGGGGGCCBFDF,CCEGE@BCGGGDFFAFFGEG<=CC,6E96?E?EGGGFFGEFG<AF<F9CCB,94<EEFFG9@??@BG=F@FFGGAE9EFF@:CC7?E?4EEC468BF9<,,+7=,,BDFGG7AF:FG@BF,@<+8<FCF+<,;@@C*@**3*1C+=*=:86BFGG***7C+,,7<*==<<FF,=AF(7(09+0@,/5,CFF<:9<#+@2EEB==@,6,,,,,,,,8<?8:,9EC==F:C+9+FE;@8+266:CGFF,2,59*,,E@;@,@545,,599,,@,99,EC9,EA=>@==DFCF=AC9@9-?3A@6,,EF@,FE@<FCC4,<:GGF=F<,DG@FGECEECF?GGFC@E;9F@C:DGFFA,BC,<FGFC@@>GGGGDEEF@;,,GGF<A,FDFE@--CCC
@sA 29038
TGAGGAATATTGGTCAATGGGCGGAAGCCTGAACCAGCCAAGTAGCGTGCAGGATGACGGCCCTATTGGTTGTAAACTGCTTTTATGCGGGGATAAAGTGGGCCACGCGTGGTCTTTTGCAGGTACCGCATGAATAAGGACCGGCTAATTCCGTGCCAGCAGCCGCGGTAATACGGAAGGTCCGGGCGTTAGCCGGATTTATTGGGTTTAAAGGGAGCGCAGGCCGCCGGGCAAGCGTGTTGTTAAATGCAGTCGCTCAACGTCTGCACTGCAGCGCGAACTGCCCAGCTTGAGTGCGGGCGAGGGTGGCGGAATTCGCCGTGTAGCGGTGAAATGCTTAGATATGGCGAGGAACTCCGATTGCGAAGGCAGCTGACGGGTGCGTGACTGACGCTCATGCTCGAAAGTGCGGGTATCGAACAGGATTAGATACCCT
+
CFFGGGGGGGGGGFGECFFF8E@+FEFFF?@FECGEGFGGEEFGGG7FGGGEFGFGCFB@B>=FFCFF@CFFFEGFGGFGFGGGGGFFGCG::+E?EFF<FFFGGGEGE:@F=FGGGGGGGGG,>=CGGD@79@,@<<FFFG:@>7FFFG<CF:@117,><FFGGEGGEG*;,C7FFGGGFCG*1=C?:5:*+<:8/2+0<+0:6@;5*:<79CG58;E<,7C5?D90CE8,<18>GGF?;C9%<B<E:@:4<+51:C=952'B9FCGFGF3<C-@7B@?8/9<,>@,:@7CBGE@BF+E@+6+B+7FFGGGF@E@+=4BGGEC0CFF=<FE9,9C,,FDE,E:F@+7FE?<DFCF:@@,7FFFFCEFE<CFEGGEEGFC+CEE<CEEECCGGFACGGGFGEGF@CGEGEGGGFE@EFE@FGGFDEFGGGGCCCCC
@sA 82
TGAGGAATATTGGTCAATGGGCGAGAGCCTGAACCAGCCAAGTAGCGTGCAGGAAGACGGCCCTATGGGTTGTAAACTGCTTTTATAAGGGAATAAAGTGAGCCACGTGAGGCTTTTTGCATGTACCTTCTGAATAAGGACCGGCTAATTCCGTGCCAGCAGCCGCGGTAATACGGAAGGTCCGGGCGTTATCCGGATCTATTGGGGTTAAAGGGAGCGTAGGCCGGAGATTAAGCGTGTTGTGAAATGTATACGCTCAACGTCTGCACTGCAGCGCGAACTGGTTTCCTTGAGTACGCACAAAGTGGGCGGAATGCGTGGTGTAGCGGTGAAATGCTTAGATATCACGAAGAACTCCGATTGCGAAGGCAGCTCACTGGAGCGCAACTGACGCTGAAGCTCGAAAGTGCGGGTATCGAACAGGATTAGATACCCT
+
DFCFGFEFEGGGGGGGGGFCEEFGGGCFGFFGGFGGGGFFEFFFFFEFBCDCGEFGGFEGG@=@CFFE@GGGGFGCFEFGFEG<FFFGGCEF<AE9FGGGGCD@,4>F8<EGF8EF<B7EFGG,CF,F?,,5EACGFD9F:AC@C8CDF=<FF,<+8@FFGFGF@6:>C*@FGFGCCECFC99CCFEF<FE*3,41=C*:@799<F*<**7@C@5>*48BF95:6>G;>#:-<CFAECGFCDF=B2<7=>#%>?EE:FF7*<2::3A.CF<5$>+848#2?GFGFB35,B<?)>686,8B6,@,==GEGDB;=6++7DFGEC>EAF@FGEDFFEAF@<5,9,6=?<8DGGCGFCDFC4F=GGGGGF<FEEFGECFCGFF@CECFEFC>EGFGGGGEDFFB:,,FFDGDGGGEEDGFFE9FFGGGGFGGFFGCCB-C
@sA 28796
TGGGGAATATTGCACAATGGAGGAAACTCTGATGCAGCGACGCCGCGTGAGTGAAGAAGTAATTCGTTATGTAAAGCTCTATCAGCAGGGAAGATAGTGACGGTACCTGACTAAGAAGCTCCGGCTAAATACGTGCCAGCAGCCGCGGTAATACGTATGGAGCAAGCGTTATCCGGATTTACTGGGTGTAAAGGGAGTGTAGGTGGCCATGCAAGTCAGAAGTGAAAATCCGGGGCTCAACCCCGGAACTGCTTTTGAAACTGTGAGGCTGGAGTGCAGGAGGGGTGAGTGGAATTCCTAGTGTAGCGGTGAAATGCGTAGATATTAGGAGGAACACCAGTGGCGAAGGCGGCTCACTGGACTGTAACTGACACTGAGGCTCGAAAGCGTGGGGAGCAAACAGGATTAGATACCCT
+
CFFFGGGGGGGGGGGGGFGGGGGGGGGGGGGGGGGGGGFGGEEGGGGCFGGGGGGGGFFFGGFGGGAFGGGGGGGGGGGFFGGGGGGGGGCEGG9?FFFFGGGGGGGGDGGGGGFGGGGFGGGGGG>EGGGGGGGGGGGGCCFCFGEGGGGGGFFFGFFFGGGGGFCCCCE>GGGGCFE<FD:@BFCCFF?FCGDBC=CA+3B::FFG9D<CCGGFADCFF@<D?EGGGGGGFEGF:GGGGGDCEGFGGGF?DFCB@GGGFFGGGFGGDFGFD=?CCFGGFGGFB,FCGGGGF@;EE<CGGGGGEC7FGFF@CFEGGGGFFCDGF<GDF<EA@EEEGFEF>GGGFF@GGGGGFGGF8GGGGGGGGGFGGGFGGGGFFEC4,@FFEGGGGGGGGFFGGFGFGGGGGGGGF@F@CCCC
@sA 29155
TGAGGAATATTGGTCAATGGGCGAGAGCCTGAACCAGCCAAGTAGTGTGCAGGATGACGGCCCTATGGGTTGTAAACTGCTTTTATAAGGGAATAAAGTGGGTCACGTGTGACTTTTTGCATGTACCTTATGAATAAGGACCGGCTAATTCCGTGCCAGCAGCCGCGGTAATACGGAAGGTCCAGGCGTTATCCGGATTTATTGGGTTTAAAGGGAGCGTAGGCCGGAGATTAAGCGTGTTGTGAAATGTAGAGGCTCAACCTCTGCACTGCAGCGCGAACTGGTCTTCTTGAGTACGCACAACGTGGGCGGAATTCGTGGTGTAGCGGTGAAATGCTTAGATATCACGAAGAACTCCGATTGCGAAGGCAGCTCACTGGAGCGCAACTGACACTGAAGCTCGAAAGTGCGGGTATCGAACAGGATTAGATACCCT
+
EGGGGGGGGGGGGGGGGGGGGGGGGGGGGFGGGGGGGGGGGGFFGCGGGGGGGGGGGGGGGGEGGFGGGGGGGGGGGGGGGFGCGGFGGFGGGGCCECFG9F=4AFE<FB7<FGGFGGGGGGGGGGGCFGGGGGFGFFGGGGCFGGEGGGGGGGGGGGGGCGGGFEECFGGCGGGGGGGG:F9?CFGGGF<FFF?GDGF@G%GGGGFGGGGGGGEFG>?56GGGDCEGGFFGFGGFGDFGGG2-CFFFGGFG#.<4ACCFCE)FC@83AC:?EEE=:CC>FFFFB,:,,AEFDCC::C+GGGFCECCF>=>,B8GGEFF@FFEGAGF?GGFFDFFE9GGGFEE8C,CGF<FFFB7GGGGGGGECGFEFEFDGGFFFFEFC+GCFC<EFFECFCEFFFCECFGFFFEGGGFCFGFCGGGCGGGGGGGGGGGGCC@<C
@sA 29940
TAGGGAATCTTCGGCAATGGGGGCAACCCTGACCGAGCAACGCCGCGTGAGTGAAGAAGGTTTTCGGATCGTAAAGCTCTGTTGTAAGTCAAGAACGAGTGTGAGAGTGGAAAGTTCACACTGTGACGGTAGCTTACCAGAAAGGGACGGCTAACTACGTGCCAGCAGCCGAGGTAATACGTAGGTCCCGAGCGTTGTCCGGATTTATTGGGCGTAAAGCGAGCGCAGGCGGTTTGATAAGTCTGAAGTTAAAGGCTGTGGCTCAACCATAGTTCGCTTTGGAAACTGGCAAACTTGAGTGCAGAAGGGGAGAGTGGAATTCCATGTGTAGCGGTGAAATGCGTAGATATATGGAGGAACACCGGTGGCGAAAGCGGCTCTCTGGTCTGTAACTGACGCTGAGGCTCGAAAGCGTGGGGAGCGAACAGGATTAGATACCCT
+
CFAFGGFGGGGGGGGGGGGFGGGGFGGGGGGGGGGGGGGGEG@CFGGFFGGGFGGGGGGGFACFGDGC+=FEGGGFGGFFFGFGFGGGFGGGGGGGGGGFGGGFFGGFGFGGFFGGGGFGGGGGDFDCEGGG@D@F3DE<FF@FCCGGGGGGGGGGFGGGEFGFGGCDEDC*F7:?BEGCFFGGG:@?BFGEGGC*CEF98C8C5A@FG7@FA:EB53<C>BGGC/*;=>DE::E?7:<9FFGF@,<=79>E?C@:++'<,*8-CGFG*FG@EGED=5/DCF6=@D,5,C,,,9F8DBGFGFCFFE@8,F>E,GE4,8AFFE9FFEFBC5ECEGFFE8,CC8EGEA@<,9F,<FBAFC?EFEEGGGGGGGC@DEGGGGGFCCEB,9GGGGGF@CFCCC88GDCGFECGFCGEFF<GGGGGGEEC@FCGGFEFGGFEBCCBC
@sA 27054
TGAGGAATATTGGTCAATGGGCGAGAGCCTGAACCAGCCAAGTAGCGTGCAGGAAGACGGCCCTATGGGTTGTAAACTGCTTTTATAAGGGAATAAAGTGAGTCTCGTGAGACTTTTTGCATGTACCTTATGAGTAAGGACCGGCTAATTCCGTGCCAGCAGCCGCGGTAATACGGAAGGTCCGGGCGTTATCCGGATTTATTGGGTTTAAAGGGAGCGTAGGCCGGAGATTAAGCGTGTTGTGAAATGTAGATGCTCAACATCTGCACTGCAGCGCGAACTGGTTTCCGTGAGTACGCACAAAGTGGGCGGAATTCGTGGTGTAGCGGTGAAATGCTTAGATATCACGAAGAACTCCGATTGCGAAGGCAGCCCACTGGAGCGCAACTGACGCTGAAGCTCGAAAGTGCGGGTATCGAACAGGATTAGATACCCT
+
EFFGGGGGGCFGGFGGGFEF<FDGGGGGFGGGGGGGGGGGGGGGGGE:FFGACEBF86BECEGGGADFGGDGGGGFGGGGGCEFGGFGG?FGGGCEGFGGG?FGAFGECGEGFGCGCF>FGGFGGGGFGGFG9FFDFGGCFFC78EEGGGFFDAFE+EFF?7FF78CCFEEGFGFC*FGEGGGGGGDCFEGG9FFC5C*,+=13>:1<;<CA:FEF7*2:6=:=0DC5E@F<@6>*>,*:CF:6ACCGFFCF@C?C;GGEAGGCGF@CDFC;:CDGE;D=DFCB>EFF1,DF=FCCGF8ECEFGEEF?88EED8ECGFEECGGDAEECEFFFBEEEDGFGGFFGFE@GGGEGFFCECGFGGDGGGFFFGGGGFGGFGGGGGGGGFF@F@C,GGFGGGGGFGGGFE:GCGGGGGGGGGFFFGGGGGGGGGFDCCCCC
@sA 38969
TGAGGAATATTGGTCAATGGGCGCTAGCCTGAACCAGCCAAGTAGCGTGAAGGATGAAGGCTCTATGGGTCGTAAACTTCTTTTATATAAGAATAAAGTGCAGTATGTATACTGTATTGTATGTATTATATGAAAAAGGATCGGCTAACTCCGTGCCAGCAGCCGCGGTAATACGGAGGATCCGAGCGTTATCCGGATTTATTGGGTTTAAAGGGAGCGTAGGGGGACTGGTAAGTCAGTTGTGAAAGTTTGCGGCTCAACCGTAAAATTGCAGTTGATACTGTCAGTCTTGAGTACAGTAGAGGTGGTTGGAATTCGTGGTGTAGCGGTGAAATGCTTAGATATCATGAAGAACTCCGATTGCGAAGGCAGCTCACTGGACTGCAACTGACACTGATGCTCGAAAGTGTGGGTATCAAACAGGATTAGATACCCT
+
FGGGGGGGGGGGGGGGGGG?,CFG7FG8FFFGGGGGGGGGGGGGGGG:CBFGFGGGGFFGG<FE<EEFGG,@FGGGGGFFGGGGGC9EC<EFGGGCE<<E,,C5F@DF,F,B,,C,BFFGGGGGGFEGGF9FGG,9FCFEEECFDFGG@FGGGGFCGGFFGAEFCBCEGGCCGG7FF+>:7FC7*<EGGGGGGGDDE>ECFGGCFF<<F?CFBCDAF1F38BC+DC:#;3>FECGACGEGFFGGFGGD==3@FCE6-+CAGGGG*9FGFE74GFEBAFFFFAB<,,,,?FFED?FBGE?<9?:B+64:,,;,4,B>,<FFGF@GBGGFFGF?9GGGGGGGFCCB9FC,AF9ECEDGECFEECGFFE@EDGGF@C66C,ECFCGFFFFCFECE,FDFB:GGGGE<C,GGGGGGFGGGGGFECFFGGGGFGFF8CCC@
@sA 30282
TGAGGAATATTGGTCAATGGGCGGAAGCCTGAACCAGCCAAGTAGCGTGCAGGAAGACGGCCCTACGGGCTGTAAACTGCTTTTAGTTGGGAATAAAATGCGTTACGCGTACCGTCTTGTATGTACCATCAGAAAAAGGACCGGCTAATTCCGTGCCAGCAGCCGCGGTAATACGGAAGGTCCGGGCGTTATCCGGATTTATTGGGTTTAAAGGGAGCGCAGGCGGGACTTTAAGTCAGCTGTGAAATACGGCGGCTCAACCGCTGAACTGCAGTGGGGACTGGAGGTCTTGAGTGCACATAGAGATGGTGGAAGTCATGGTGTAGCGGTGAAATGCTCAGATATCATGAAGAACTCCGATCGCGAAGGCAGGCATCCGGGGTGCAACTGACGCTGAGGCTCGAAAGTGCGGGTATCGAACAGGATTAGATACCCT
+
C@F@FFGGGGGGGGGFGGFFEGG::FDGGGGGGGGGGGFFGGAFGGGCEGGGGGEEFGEGGGGG,9CEC7CCEEFGGGGGGFGGG85,BFGGGGGGG<,E,F+4+?F:F>+@F:+8=DE3DFGGGGG9DD,@BFEFGGGGGGGGGGGGGGGGG<FFF;FFGGGGGGGGGGGGGGGGGF7CFFGDGGGGE>CFGG?EEEGGFF.GFGFEG?FGGGEGG@<0.;EG):8#2;D<<>90%23,CDCDCFCF3+$C:7E@8EC:85:$'F9GFD?78@$0$7$@?FDA,:<?GGGFFF>,,CFF9EA,B,,A,;E;@@,E@,EFGGEE>GGGGGGFFFFFEE<GGFFFGFC,GGGGEEGGFBDB67GGGGGGGFEC,+,+F:GEEE<GGGGGGGGGGGGFFCGGGGGCFGGDGGGGGFFFB,FFEGGGFGGGGFGCCCCC
@sA 89
TGAGGAATATTGGTCAATGGGGGAGAGCCTGAACCAGCCAAGTAGCGTGCAGGATGACGGCCCTATGGGTTGTAAACTGCTTTTATAAGGGAATAAAGTGGGAGTCGTGACTCTTTTTGCATGTACCTTATGAATAAGGACCGGCTAATTCCGTGCCAGCAGCCGCGGTAATACGGAAGGTCCGGGCGTTATCCGGATTTATTGGGTTTAAAGGGAGCGTAGGCCGGAGATTAAGCGTGTTGTGAAATGTCGACGCTCAACGTCTGCACTGCAGCGCGAACTGGTTTCCTGGAGTACGCACAAAGTGGGCGGAATTCGTGGTGTAGCGGTGAAATGCTTAGATATCACGAAGAACTCCGATTGCGGAGGCAGCTCACTGGAGCGCAACTGACGCTGGAGCTCGAAAGTGCGGGTATCGAACAGGATTAGATACCCT
+
BFFFGGGGGGGGGGGGGGGGFFGGGGGGGGGGGGGGGGGGFGGGGGGGGGGGGGGGGFGEGGGGGDFGGGGGGGGGGGGGCAFGGGG9EFGFGGGGGFFGGGGGFGGGGGGGGGGGGGDFCFCGGGGGGGGGGGGGGGGFFGGGGCEGFGGGGGGGGGGGGGG?E8FGGGGGGGGGGCFGG9CCCFEGGGGGGCFE=CG,;C=FE=&<>GDGGGGFG0C=::EFFEGEGGDECFGFGFFGGGFG:=??F6*:*C?GDFDD>EGGFDAFGEGDFGFGCE9E>CFGGCF<D>8GFGGFCCGF=AFFGGGFE8EB8>87DGFEEFEDFGEEEDGGFGGFCFGGGGGGGGGGGDGGGGGGF@E@FCGGGGGGGGGGGGGGGGGCGGGGFEFGGGFGGGGGF7DGGGGGGGGGEGGFF<CGGGFGGGGGGGGGGGFCCCCC
@sA 90
TGGGGAATATTGCACAATGGAGGAAACTCTGATGCAGCGACGCCGCGTGAGTGAAGAAGTAATTCGTTATGTAAAGCTCTATCAGCAGGGAAGATAGTGACGGTACCTGACTAAGAAGCACCGGCTAAATACGTGCCAGCAGCCGCGGTAATACGTATGGTGCAAGCGTTATCCGGATTTACTGGGTGTAAAGGGAGCGCAGGCGGTGCGGCAAGTCCGATGTGAAAGCCCGGGGCTCAACCCCGGTACTGCATTGGAAACTGTCGTACTAGAGTGTCGGGGGGGTAAGTGGAATTCCTAGTGTAGCGGTGAAATGCGTAGATAGTAGGAGGAACACCAGTGGCGAAGGCGGCTTACTGGACGATAACTGACGCTGAGGCTCGAAAGCGTGGGGAGCAAACAGGATTAGATACCCT
+
EGGGGEFFFGGGGGGGGGEGGGGGGFGFGFFGGGFGGGGGGGGGGGG7FGGGGGGGEFFFGGDGGCF8FGGGFGGFGGGGGGFGGGGGGGGFEGGGGGGGGEFGGGGFGGGGGFFGGGG,EGGEEEGGFGGGGGGGGGGGDFFGEGGGGGGCGGGGGGGGGGGGGG*>FGGGGGEE@1FGGGFCEF6B;CFFFG@EGGGGGGG>FF*:?GC:?147C:EB<F.C?CGCCE>GGGEC>*GCECEEF>9=AG@FDFE@@7C@6EDGGFF<GFDBDF#GEC>E0=GGFECCFEBBDDFFD<@,GGEE>EEGGGFADGGGGGGGGGFA9GGGEGGF7EFCEGFE7GGGFFEGGEFGFGGGFFEGGGFGGFDGGGFGFFFEGGGGFFFGGGGGGGGFFGFFFFFFDAGGGGGGGGGCCCCC
@sA 91
TGGGGAATATTGCACAATGGGCGAAAGCCTGATGCAGCGACGCCGCGTGAGTGAAGAAGTATTTCGGTATGTAAAGCTCTATCAGCAGGGAAGAAAATGACGGTACCTGACTAAGAAGCCCCGGCTAACTACGTGCCAGCAGCCGCGGTAATACGTAGGGGGCAAGCGTTATCCGGATTTACTGGGTGTAAAGGGAGCGTAGACGGCGAAGCAAGTCTGAAGTGAAAACCCAGGGCTCAACCCTGGGACTGCTTTGGAAACTGGTTTGCTAGAGTGTCGGAGAGGTAAGTGGAATGCCTAGTGTAGCGGTGAAATGCTTAGATATTAGGAGGAACACCAGTGGCGAAGGCGGCTTACTGGACGATAACTGACGTGGAGGCTCGAAAGCGTGGGGAGCAAACAGGATTAGATACCCT
+
FGGGGGGGGGGFFFGGGGGGGGGGDGGGGGGGGFGGFGGDFGDGCGGEFEEGGGGGEFFFFA,F?FEEGF@FEFGEGG=F??BFG@F8DGDEFDGGGGG9FG74BFEFGEF,?=FAE8FFCCFEG:@FCG9<C=,3DFF7,>:FEE:F>:*7@FFGD<F7<E@*:A*11=**<CEGGDGGFGCFGGFEGC9?;?B8EC5>:D-2CE*C&::>;FF.;9BD8DCFF#E?F*:?C:E:'><9;C=FFD@0@0@0%@EC?78=FCG6FFC<=,56#>6CEE=@'A=FGEC,?9C9,,=,45,?FE@8FGGFGFFGGF?>9-?FE96,FFFFFFFGGGGEFF<EGFC7ECEEGGFFAAFEDFGGGGGGGFEFEEGGFE,GGGGGGGGFC,GCGGGGGGGGFGGGGFGGGGGGGFFACCCC
@sA 29695
TGGGGAATATTGCACAATGGGGGAAACCCTGATGCAGCGACGCCGCGTGAGTGAAGAAGTATTTCGGTATGTAAAGCTCTATCAGCAGGGAAGAAAATGACGGTACCTGACTAAGAAGCCCCGGCTAACTACGTGCCAGCAGCCGCGGTAATACGTAGGGGGCAAGCGTTATCCGGATTTACTGGGTGTAAAGGGAGCGTAGACGGTAAAGCAAGTCTGAAGTGAAAGCCCGGGGCTCAACCCCGGGACTGCTTTGGAAACTGTTTAACTAGAGTGCTGGAGGGGTAAGCGTAATTCCTAGTGTAGCGGTGAAATGCGTAGATATTAGGAGGAACACCAGTGGAGAATGCGGCTTACTGGACAGTAACTGACGTTGAGGCTCGAAAGCGTGGGGAGCAAACAGGATTAGATACCCT
+
EDGFGEF8EEG9FGGGGGGFDEGGGGFGGFGGGGGFFE@CFGGGFEG:FFGGGFGG9CFEGAFCFFEFGGGFGGGGGGGCCFAFFGFGGGFFG,FFFFGGGGGGGGGGGGGFGGGGFGDGGGGGDFGGGGGGFCFGGGGFGGCG>FECFFGGCFGEFGDEEGG*CCFCFFFBFGGGGGGGGGGGGGGGEDC@CFEDGGGGGEG7EEGFG6,,AEEFGFGGFFG99C9GCDGEFEEDCFGFEFGEFFCC58:EDEEFAC,E?DFGGFGGGGGF?FAGEEFF8:GFFEC?B@9,E@E8FCEDF<F=>GEFF<E?C4,@FEDGGGEAGFGF<,9F:ECC,GFFFD<,FC87C7GGFE,FCGGGGFFGFGFGGFEEGFFFFGDCGEFFGEGGGFCGFGGGEFE9GGGGGGGGGGFCCCCC
@sA 28441
TGGGGAATATTGCACAATGGAGGAAACTCTGATGCAGCGACGCCGCGTGAGTGAAGAAGTAATTCGTTATGTAAAGCTCTATCAGCAGGGACGATAGTGACGGTACCTGACTAAGAAGCTCCGGCTCAATCCGTGCCAGCAGCCGCGGTAATACGTATGGAGCAAGCGTTATCCGGATTTACTGGGTGTAAAGGGAGTGTAGGTGGCCATGCAAGTCAGAAGTGAAAATCCGGGGCTCAACCCCGGAACTGCTTTTGAAGCTGTGAGGCTAGAGTGCAGGAGGGGTGAGTGGAATTCCTAGTGTAGCGGTGAAATGCGTAGATATTAGGAGGAACACCAGTGGAGAAGGCGGCTCACTGGACTGTAACTGACACTGAGGCTCGAAAGCGTGGGGAGCGAACAGGATTAGATACCCT
+
DCAEC,BEFEEACEFGGCFG9C:FAFFGGF,E,CEF,B:FEEG7CEGCF:@FCCFFC8,9CE-<FFGGGGCFFC,<FFGFGD,5FEFGGCF+8>F?FF9<<==CFFGFCCFDEFGGG8F<FG7>@F:=>=,,CFGCFC:==<BFGEGGC7@EA,@::B,:,>:C::C>F16:<CFGG7:,C;F,CC,1*,?FEC7C=E:,14,?C;<5?83<B7,;,:<C6?7<C7<:CF,:@:82?B@28>9=FE=GFDB<9DDC+@=++14,F<CC6,?A0ACGGGEGFFCEF?B,,C9DE8E8E@GEFFCEBCBEFDE??,7FCCEE@,EAC9GFGGGGF@C,8A9CEA:,C8,DECFGFDCG@EGGFGFAFEECC,@9EEC;,F@<F:BC7EGGGGFDGGC@8,5@<FGGGF<GGFE<CA@@
@sA 28039
TGGGGCATATTGCACAATGGGGGAAACCCTGATGCCGCGACGCCGCGTGAGCGAAGAAGTATTTCGGTATGTAAAGCTCTATCAGCAGGGAAGAAGAATGACGGTACCTGACTAAGAAGCACCGGCTAAATCCGTGCCAGCCGCCGCGGTAATACTTATGGTGCAAGCGTTATCCGGATTTACTGGGTGTAAAGGGAGCGCAGGCGGTGCGGCAAGTCTGATGTGAAAGCCCGGGGCTCAACCCCGGTACTGAATTGGAGACTGTCTTACTATAGTGTCGGCGGGGTAAGTGGAATGCCTAGGGTAGCGGGGAAATGCGTAGAGATTAGGAGGAACACCAGTGGCGAAGGCGGCTTACTGGACGATAACTGACGCTGAGGCTCGAAAGCGTGGGGAGCAAACAGGATTAGATACCCT
+
EDAE7,@FCEDFGFFGGG9@F@FFEFDCF@EGGDG8CFCFEGGEEGGG7F:EG@EFGGFBAEEGFFD+AFGGDFBAFFAAA?E<AEF8D>8,+AE,BFGDGGG@FGFFGC@GFEF=DCGC<FG+@FGGCFA,3CDB7FC<::CCGEF77<F:C<E,<<B@F99BF@9::C**<,?FECFB2::C,>*,**+0+,<>GGCEGG:E5*C*21/>8C#:6<8>2;@<?4,4AE>'F>5,D>533+<FE@?5D>FC<,,AFA=2=6,,>,,,DDC5,*CEC7>@++FA99;<<GEBE,=E,@,E=E8EG=DFAE,C5,DEFFGGFC,?ECE==E99,6:6,<B,,:@@,CFECF@CF9FDFF:DGGGGFCC<,FF;EF=CFEEFEFCEEEBF@FCB,FFCEFAGGFCGGEB,GGGF@A9CC
@sA 27523
TGGGGAATATTGCACAATGGGCGCAAGCCTGATGCAGCCATGCCGCGTGTGTGAAGAAGGCCTTCGGGTTGTAAAGCACTTTCAGCGGGGAGGAAGGCGTTAAGGTTAATAACCTTGGCGATTGACGTTACCCGCAGAAGAAGCACCGGCTAACTCCGTGCCAGCAGCCGCGGTAATACGGAGGGTGCGAGCGTTAATCGGAATAACTGGGCGTAAAGGGCACGCAGGCGGTGACTTAAGTGAGGTGTGAAAGCCCCGGGCTTAACCTGGGAATTGCATTTCATACTGGGTCGCTAGAGTACTTTAGGGGGGGGTAGAATTCCACGTGGAGCGGTGAAATGCGTAGAGATGTGGAGGAATACCGAAGGCGAAGGCAGCCCCTTGGGAATGTACTGACGCTCATGTGCGAAAGCGTGGGGAGCAAACAGGATTAGATACCCT
+
EFGGGGGGGGEGGGGGGGGGGGEGGGGGGGFGGGGGGGGGGGGGGGGFGGGGGGGGGG8FGGGGGGGGGFFGGGGEGGGGGGGGGGGGGGGGGGGGGGGGGGGGGGGGGGGGGGGFFGGGGGGGGFGGGGGGCCEGGGGGGGFFFFFE:FGGGGGGGGGGGGGGGGGGGGGGGGGGGGGGDEEDGGGDECGGGC=CFGEG6C=FGGGFGGGGGG8=<>C@>>CFG>GGGFE;C2GFEFFFGACEGCFGGGFFCCGGGGFGGGGFGGFF-FGD?GCFCGGFFCE8<:GFC::+D=A,5+FC<FGGF@FFC+DBB9EC=9,9GE@FGFF@+>GGFGECFFDGGGGGGGFFEGGGGGGDEFFGGGGGGGGGFEADGEGGGGEGFFFCGGFGGFFGFEGGGGGGCFCEEFCGGGGGEFGEGGGFFFECFGGGGGGGGGFGCCCCC
@sA 96
TGAGGAATATTGGTCAATGGGCGAGAGCCTGAACCAGCCAAGTAGCGTGCAGGATGACGGCCCTATGGGTTGTAAACTGCTTTTATAAGGGAATAAAGTGGGGGTCGTGACCTCTTCTGCATGTACCTTATGAATAAGGACCGGCTAATTCCGTGCCAGCAGCCGCGGTAATACGGAAGGTCCGGGCGTTATCCGGATTTATTGGGTTTAAAGGGAGCGTAGGCCGGAGATTAAGCGTGTTGTGAAATGTAGGGGCTCAACATCTGCACTGCAGCGCGAACTGGTTTCCTTGAGTACGCACAAAGTGGGCGGAATTCGTGGTGTAGCGGTGAAATGCTTAGATATCACGAAGAACTCCGATCGCGAAGGCAGCTCACTGGAGCGCAACTGACGCTGAAGCTCGAAAGTGCGGGTATCGAACAGGATTAGATACCCT
+
FGGGGGGGGGGGGGGGGGGGGGGGGGGGGGGGGGFGGGGFGGFGGGGGDGGGGGGGFFFGGGGGGGGGGGGGGFGGGGGGGGGGGGFFFFGFFGGGCFFGGFGGGGGGGGGEGGFFGGGGGGGGGGGGCGGGGGFGGGGG8FEGGGGGCCFGG7CFGGCFCFGGGGGGGGGDGGGE7:-6?<FF7F??F>EFGGGGDGGGG9GFG<C>8CE?G(CFC<F@?CDDFFF;;=<BC:GFFFG:6@:CGFFGGCFE=#FGCC@,9ECCE7@CFFDECC@FCC6:?CFCFDGFFGCFDC+FGGGFCFGGGEGGGFF=FFC@8BFGGFB+=F79DE<AA9GFGF<DAFF=8DGFGGFEGFFCGGGDGFGFFEDGFFFEC<9FFGEGGGGGGGGFCGFEGGFE8CGGFGGGGGGGGGGGEFGGGGGEGGGGGGGGGGE-CCCC
@sA 97
TGGGGAATATTGGGCAATGGGCGCAAGCCTGACCCAGCAACGCCGCGTGAAGGAAGAAGGCTTTCGGGTTGTAAACTTCTTTTAAGTGGGAAGAGCAGAAGACGGTACCACTTGAATAAGCCACGGCTAACTACGTGCCAGCAGCCGCGGTAATACGTAGGTGGAAAGCGTTGTCCGGATTTACTGGGTGTAAAGGGCGTGCAGCCGGGCATGCAAGTCAGATGTGAAATCTCAGGGCGTAACCCTGAAACTGCATTTGAAACTGTATGTCTTGAGTGCCGGAGAGGTAATCGGAATTCCTTGTGTAGCGGTGAAAGGCGTAGATATAAGGAAGAACACCAGTGGCGAAGGCGGATTACTGGACGGTAACTGACGGTGAGGCGCGAAAGCGTGGGGAGCGAACAGGATTAGATACCCT
+
CEEGGFGGGGGGGGGGGGGGGGGGGGGGGGGGGFFDFFFFGGGGGGGFEGGGDFGGFGGGGFFGGGGGAFGGGGGGGGGFCFFGFFGGGGCFGGGGGGGGGGFGCE<FGGGGGFGFFDFGGFFGDGGGGGCFFGGGGDCF8FC<@FGGGGFCFFGGGCFGGGDF*<CCF7<=7EFFEGGFFCFC=<CF?<CGFGGGGDG:A95/3@>?EDEF;8E6@:@>/6GFFFC:EFF>3BEEFE3GGGGF@89FDCFD;9<<FGFACEGGEFEFCDGFFA6GEE@0GEDA,,GE:8+>BEFB@,,44EFACE@GEFEFF?CE4C?GGGGFEGGGGGFDGGCGDGFFGF7GGFGGGGGGEGGGGGGGGGGF9F<FFGGGFEFFGEEGGGGDFFGGGGGGGFFGEF7GGGGFGGGGFGGEFCCCCC
@sA 98
TGGGGAATATTGCACAATGGAGGAAACTCTGATGCAGCGACGCCGCGTGAAGGAAGAAGTATCTCGGTATGTAAACTTCTATCAGCAGGGAAGAAAATGACGGTACCTGACTAAGAAGCCCCGGCTAACTACGTGCCAGCAGCCGCGGTAATACGTAGGGGGCAAGCGTTATCCGGATTTACTGGGTGTAAAGGGAGCGTAGACGGACGGGCAAGTCTGATTGGAAAGCCCGGGGCTTAACCCCGGGACTGCATTGGAAACTGTCCATCTTGAGTGTCGGAGAGGTAAGCGGAATTCCTAGTGTAGCGGTGAAATGCGGAGATATTAGGAGGAACACCAGTGGCGAAGGCGGCTTACTGGACGGTAACTGACGTTGAGGCTCGAAAGCGTGGGGAGCAAACAGGATTAGATACCCT
+
CFGGGGGGGGGGGGGGGGGCFGGGGGGGGGGGGGGGGGGGGCEGGGGFGGGGGGGGGGGGGFGGFGGGGGGGGGGGCEGGGFFGGGGGGGFGGGGGGGGGGGGGGGGGGGGGGGGGGGGGGGGGGGGGGGGGGGGFGGGFCGFGGGGG@FGFGGCDFFGGGGGGGGFGGGGGGGGEE*CFGGFFGGGGFFG?GGG8CEE@CD87AE8C>EE8C@0/@2<?8$.,=9>>C@=<EGG>>CGC<A>EEGGDFF/:FGC7F9DD6CFF=B##;3=A#C>>&AFE9<2BB+?47DFB=DE8BB4,A,@+5CGGEE<44@+C@:,,@=,FDGFFE,F@BC,C,F<CFCB=F:EGFCCE@FFC,@GCCGFGCEF>EDCGGF@GGEECDFEC@ECFEGGFGFCFCGFFFGGGGGGGGGGCCCCC
@sA 25376
TGGGGAATATTGCACAATGGAGGAAACTCTGATGCAGCGACGCCGCGTGAGTGAAGAAGTAATTCGTTATGTAAAGCTCTATCAGCAGGGAAGATAGTGACGGTACCTGACTAAGAAGCTCCGGCTAAATACGTGCCAGCAGCCGCGGTAATACGTATGGAGCAAGCGTTATCCGGATTTACTGGGTGTAAAGGGTGCGTAGGCGGCGAGGCAAGTCAGATGTGAAAACCATGGGCTCAACCTGTGGACTGCGTTTGAAACTGTTAAGCTTGAGTGAAGGAGGGGTAGGCGGAATTCCCGGTGTAGCGGTGAAATGCGTAGAGATCGGGAGGAACACCAGTGGCGAAGGCGGCCTACTGGGCTTTAACTGACGTTGAGGCACGAAAGCATGGGTAGCAAACAGGATTAGATACCCT
+
GGGGGFFGGGGGGGGGGGG?@FEGGGGFGGGG<FEF@FEGGDGGGGGEGGC?FGGGGGGFGCCFGGFFGGGFGGG,<EGGGGGGGGGGGGGGDGDFGGGGGGGGGGGCEGG9FGGGGFG8<FGGGFFG,EFGGGGGGG@FGFEGEGGDFEGFFDFFFFGGECF7FCFECGGFEFGEFCFGGGGGFG<GC@CCCFG?EGGGGDD9<B+-,<FFCCFFG?@;$;=F@CC10CF?FFF?-CFDFFD@7E8BFF?G8=D,E<:7:DEFG#<,<<EAFDDC$<F(DA,=EEF@GGFDC@EEE>+4FEF@)@FCGFFE:7EFFDFDA9=68+:GFCGGFFCC,EEC@DF@GGCFCDFEB,GFCFFFAE<@GFDCEGDFC,GFGGE@CFFGFGF<CGGGGGGGFFFCGGGGGGFGGGGCCCCC
@sA 100
TGAGGAATATTGGTCAATGGGCGCTAGCCTGAACCAGCCAAGTAGCGTGAAGGATGAAGGCTCTATGGGTCGTAAACTTCTTTTATATAAGAATAAAGTGCAGTATGTATACTGTTTTGTATGTATTATATGAATAAGGATCGGCTAACTCCGTGCCAGCAGCCGCGGTAATACGGAGGATCCGAGCGTTATCCGGATGTCTTGGGTTTAAAGGGAGCGTAGGTGGAATGGTAAGTCATGTGTGAAAGTTTGATGCGCAACCGTAAAATTGCAGTTGATACTGTCAGTGTTGAGTACAGTAGAGGCGGGCGGAATTCGTGGTGTAGCGGTGAAATGCTTAGATATCACGAAGAACTCCGATTGCGAAGGCAGCTCACTGGACTGCAACTGACACTGATGCTCGAAAGTGTGGGTATCAAACAGGATTAGATACCCT
+
<EFGGEGGGGGGGFGGFCFGGGEF7CFGGGFEFFFGFGGFFGGGGGGBBBFGGGGGFGCCFCFFGA<8EFFGEFFGGGAF,BEGGFE?CFAEGAAFF9ACFGGFFCFFGAEC9F<?ECGGCEFGGC,?FGGGCFGCG<:,,::FG7@E@E,ABFFDGFFGGGGGECGDGGC:,@+@33@3>DF@::EEBCG,6DB>88#0#+053:147?4?=F@FG6FF6;EC@A++,31C:?F#@2)-E>CFGFE@59@8+#86#'=B>:?,9DFFF,E69,9CDECDFDB,??C:,<A?BFFGGGE<8C8CGGFCEGFAECEEEC>,:CGGAC7EAGGEE,AD@-CDC,FFGGGGGGF<FGGGDFF?ECGFGFCGGFEFBEGFGFEE<FGFGGGGFGEGGGGGGGGGECFEFDEFFF@CGGGGGGFGGGGGGGFGGGGCCCCC
@sA 101
TGAGGAATATTGGTCAATGGGCGCTAGCCTGAACCAGCCAAGTAGCGTGAAGGATGAAGGCTCTATGGGTCGTAAACTTCTTTTATATAAGAATAAAGTGCAGTATGTATACTGTTTTGTATGTATTATATGAATAAGGATCGGCTAACTCCGTGCCAGCAGCCGCGGTAATACGGAGGATCCGAGCGTTATCCGGATTTATTGGGTTTAAAGGGCGCGTAGATGGAATGGTAAGTCAGTTGGGAAAGTTTGCGGCTCAACCGTAAAATTGCAGTTGATACTGTCAGTCTTGAGTACATGAGAGGCGGGCGGAATTCGTGGTGTAGCGGTTGAATGCTTAGATATCACGAAGAACTCCGATGGCGAAGGCAGCGCACTGGACTGCAACTGACACTGATGCTCGAAAGTGTGGGTATCAAACAGGATTAGATACCCT
+
AFFGEFGGFFFFGGGGGGDEFFFGGGCFGGGGGFGFFGFGGGFGGGG@FBFGGGGGGGFFEECFEFFGGGGGGFDFD9CF<FGGGGGGGGFDGGGGC<?FGDGFFGGEF,,C<FF<BFGG<<F9AF9FFG,F,<=@BFGGFCFGG?CE,FG8FFGC<,,AFF8ABE7:FCFFDCCFGC@FFCFCGGGGGCBFECDC7CE98+CF9=CF*,,,>F70<0F0*3#98A2#=:@<,FF6CF><DF'-9:@B,8:;:E5,*3+1CEC,>D;A,D=6ABAC<,@C6GGEF<E,D<A9*@=C4,4,GFCCC6=EFCGGFCEGEF@,ECGEFFB>=9,,<GFDDF9CF8FGFDFF,,FEE@@@C,CCC7EGGFFGCFFC@,FDGFFFGGFFECGGEGGFF@EECDFDFGGGDGGCCGFECGGGGFEFGGGGGGGGGFFCCBC@
@sA 29283
TGGGGAATATTGCACAATGGGCGCAAGCCTGATGCAGCCATGCCGCATGTGTGAAGAAAGCCATCGGGTTGTAAAGCACTTTCAGCGGGGAGGAAGGCGATAAGGTTAATAACCTTGTCGATTGACGTTACCCGCAGAAGAAGCACCGGCTAACTCCGTGCCAGCAGCCGCGGTAATACGGAGGGTGCAAGCGTTAATCGGAATTACTGGGCGTAAAGCGCACGCAGGCGGTCTGTCAAGTCGGATGTGAAATCCCCGGGCTCAACCTGGGAACTGCATTCGAAACTGGCAGGCTAGAGGCTTGTAGAGGGGGGTAGAATTCCAGGTGTAGCGGTGAAATGCGTAGAGATCTGGAGGAATACCGGTGGCGAAGGCGGCCCCCTGGACAAAGACTGACGCTCAGGTGCGAAAGCGTGGGGAGCAAACAGGATTAGATACCCT
+
D<FFGGGFGGGGGGGC,,A,@EFGC@CFGGGGGGGE9EGDDFGGGE+B@FGGGGG<FG,CEE,,CFEGGEGGGGGDDFGGFGC<E9++@FGCEEDG7,CFEGG<<,BFGGGGFFGGGGGDF7DGGFG=FA@>FCE3F:FGGG,>FFFFF7FEFFGGGGG*><<,=CFF7<CCEECEGFFGF*<*<FCCGGE8>EGECF<**2;C9CG-F6AFGGE3;695D=5EEE:7=<F><9@3FGG?+<1EEF9DF396GGFDEGGF:GGGCFCCGGFGFGFFAFF>:@85CFFC@,,EF,C,F;B,=9GF<8C>GGGGGGGGGFEEFCGGGGFCCAGGFFGGGGGCGFF?GGGGGGGGFF?DEAEFFECGGECFFGEEGGGGGF>GGGGGGGFGGGFDGEGFGF<8FGEEEGGGGGGGGGGGGFDEE8FAGGFEFGFGGGCFCCCCC
@sA 103
TGGGGAATATTGTACAATGGAGGAAACTCTGATGCAGCGGCGCCGCGTGAGTGAAGAAGTAATTCGTTATGTAAAGCTCTATCAGCCGGGAAGATAGTGACGGTACCTGACTAAGAAGCTCCGGCTAAATACGTGCCAGCAGCTGCGGTAATACGAATGGAGCAAGCGTTATCCGGATTTACTGGGTGGAAAGGGAGTGTAGGTGGCCATGCAAGTGAGAAGTGAAAATCCGGGGCTCAACCCCGGAACTGCTTTTGAAACTGTGAGGCTAGAGTGCAGGAGGGGTGAGTGGAATTCCTAGTGTAGCGGTGAAATGCGGAGATATTAGGAGGAACACCAGTGGCGAAGGCGGCTCACTGGACTGTAACTGACACTGAGGCTCGAAAGCGTGGGGAGCAAACAGGATTAGATACCCT
+
GFGGGGGGGGGGGGGGGGGGDFGGGGGGGFFGGGGGCGEEGEGGGGGFGGGGGGGGFGGGGGGFGGCEDCFGGGGGGGGGGGGGGGG@FGGGGGGGFGGGGGDGGGGGGGGGGGGGGGGGGGG@FFGGG9,>=FFGGGGFGGFFFFGGGDFEEF**8,<CGGFCCFBFEEGGFGGG7FE7CECFGG28*7+?BFE.,#FC>7BDDCF<GCCF>2E;#C7;ADCCF;GF9FF@EGG=-7CF;GFGGG>F>,GDADFAF7=CG=<=<9FFF?<A6GGGF=GGGFDFGGF9DGFD@,4FEC@,A:+@8EGGE@6A=8+EB99GGCGGGGGGGFFGGGGGGGGGGGGEGGFGECEFGGGGGGGGGGGGGGFGGFFC@FFGFEFFGGGGGGGGFGGGFGFGGGGFGGGFEGGGFGFACCCC
@sA 104
TGAGGAATATTGGTCAATGGGCGAGAGCCTGAACCAGCCAAGTAGCGTGCAGGAAGACGGCCCTATGGGTTGTAAACTGCCTTTATAAGGGAATAAAGTGGGAGTCGTGACTCCTTTTGCATGTACCTTATGAATAAGGACCGGCTAATTCCGTGCCAGCAGCCGCGGTAATACGGAAGGTCCGGGCGTTATCCGGATTTATTGGGTTTAAAGGGAGGGTAGGCCGGAGATTAAGCGTGTTGTGAAATGTAGACGCTCAACGTCTGCCCTGAAGCGCGAACTGGTGTCCTGGAGTACGCACAAAGTGGGCGGAATTCGTGGTGTAGCGGTGAAATGCTTAGATATCACGAAGAACTCCGATTGCGAAGGCAGCTCACTGGAGCGCAACTGACGCTGAAGCTCGAAAGTGCGGGTATCGAACAGGATTAGATACCCT
+
CFGGGGGGGGGGGGGGGGFDFGGGGGGGGGGGGGFGCGDAFFFGGGFED@FFCFFGGGGGGGG@FCEGGGGGFDFCFGG?FGFGFFGGEFGGGFGCFGGFFFCCEFEGGGGGGGGGGGGGGGGAFBFGGGGGGGGGGGFGFGEEGGECFACF8>FGGGGGGG7FBCBFGGFF,EDGEGGGFGGGGGCFGGGGGGC:*=:F7CCCCEF/76:.28=;8#8>:8E4?@D+;C?+<CFFEDG8FE(FF9@CF7EC:3>3<>CG@<)CF863FD@#,@=3@:836=9DC+F<,7,,17EF>FE?,,9B8+@7GEF>@8GGGF@4CEB60E=EA=C,<FFD99A,<;E,GGGGFFCFC8+,FDFCFCGGFA,F@@FGFFFGE@=FGGGGGFEEFFFCF?<FGEFD8EGFGGEGEFC,FDGGGGGGGGGGGEGGF<FC@BCC
@sA 23403
TGGGGAATATTGCACAATGGAGGAAACTCTGATGCAGCGACGCCGCGTGAGTGAAGAAGTAATTCGTTATGTAAAGCTCTATCAGCAGGGAAGATAGTGACAGTACCTGACTAAGAAGCTCCGGCTAAATACGTGCCAGCAGCCGCGGTAATACGTATGGAGCAAGCGTTATCCGGATTTACTGGGTGTAAAGGGAGTGTAGGTGGCCATGCAAATCAGAAGTGAAAATCCGGGGCTCAACCCCGGAACTGCTTTTGAAACTGTGAGGCTGGAGTGCAGGAGGGGTGAGTGGAATTCCTAGTGTAGCGGTGAAATGCTTAGATATTAGGAGGAACACCAGTGGCGAAGGCGGCTCACTGGACTGTAACTGACACTGAGGCTCGAAAGCGTGGGGAGCAAACAGGATTAGATACCCT
+
FFGGGGGGGFG<EGGGFFG8BF>FGFGGGFGGFFFGGGGEFGCEGGGCFGGFFDFA?CFEEGGGGGGCFEGGGGGGGGFGF,CFFGFGFGGGGGGGGGGGGGFGGGFGGGGFFGGGGGGFFGGGGFFFFGCACGGGFGGGG8=FEGEGEGGABFFGGFGGABFG7,33><>8FF<CCEG;@=#FCEGD:BGFGGDCGGGGGGGG6F<GGG,8FEFFFFFGGFF@?FF4GGGGGFGCGEFFEFCEEG=DDF>=C0==?E@<CFGF,<BB/GFFFG?FGFEFGGGGGDCCE9EC,,,FE,A<FEEB>EEFE9F9ECFF@,FFFDC?,FFEF@E<@CDFFFCFDGGFFC7GGGFE9GGFECEGGGGGGF@GGE<ECFF<<C6<C,GGGDE@GGDGGGGFECFFFGGGGGGGGGGCCCCC
@sA 32473
TGGGGAATATTGCGCAATGGGGGCAACCCTGACGCAGCCATGCCGCGTGAATGAAGAAGGCCTTCGGGTTGTAAAGTTCTTTCGGTAGCGAGGAAGGCATTTAGTTTAATAGACTAGGTGATTGACGTTAACTACAGAAGAAGCACCGGCTAACTCCGTGCCAGCAGCCGCGGTAATACGGAGGGTGCGAGCGTTAATCGGAATAACTGGGCGTAAAGGGCACGCAGGCGGTGACTTAAGTGAGGTGTGAGAGCCCCGGGCTTAACCTGGGAATTGCATTTCATACTGGGGCGCTAGAGTACTTTAGGGAGGGGTAGAATTCCACGTGTAGCGGTGAAATGCGTAGAGATGTGGAGGAATACCGAAGGCGAAGGCAGCCCCTTGGGAATGTACTGACGCTCATGTGCGAAAGCGTGGGGAGCAAACAGGATTAGATACCCT
+
6CFFGGGGGGFGGGGGFGFGAG+CFGGFG?FFGGGGGGGGG8EGGGG@CGGGFFGGGGGGFGFGGFGD,CFGFGFFBFGGGGGECGGEFF:FEFEGGGCEGGGGGFFFFGGGGGGGGGFGGGGGGGD:BFGGFFGGGGGGGF<FGGGEFGEGGGAFFFGFFGGGGCFGGGGE7FGGFGGGGEECG-?>*1<7CFC/::<;A>E8CCF?<FC5:789#*30*7<DGEEGC;./72@>?C??1D#CA:C@,>#:@8CFEGGGE,F<DCCFDD:77F,<-9FDC<@@@+F@6+++DDFCFDB><6,,BFGGF7GEE<,==@,,7GGGGGGFB=GFF<FC,?7GGGGFFFFGFE8FGECF<<,E6:CGF:FF7FFDGEFEC:@D@<DEGGGGGGGFF,@@DGDCFACF:@,C,B7GFFCGFGGFFGFECFGGFGGAGGFFACCCC
@sA 107
TAGGGAATTTTCGTCAATGGGGGGAACCCTGAACGAGCAATGCCGCGTGTGTGAAGAAGGTCTTCGGATCGTAAAGCACTGTTGTAAGTGAAGAATGCCATATAGAGGAAATGCTATGTGGGTGACGGTAGCTTACCAGAAAGCCACGGCTAACTACGTGCCAGCAGCCGCGGTAATACGTAGGTGGCAAGCGTTATCCGGAATCATTGGGCGGAAAGGGTGCGTAGGTGGCACGATAAGTCTGAAGTAAAAGGCAACAGCTCAACTGTTGTATGCTTTGGAAACTGTCGAGCTAGAGTGCAGAAGAGGGCGATGGAATTCCATGTGTAGCGGTAAAATGCGTAGATATATGGAGGAACACCAGTGGCGAAGGCGGTCGCCTGGTCTGTAACTGACACTGATGCACGAAAGCGTGGGGAGCAAATAGGATTAGATACCCT
+
GGGGGGGGGGGGGGGGGGGGGGGGGGGGGGGGGGFECE7DFGFGEGGFFGGGGGGGGFGGFFGGGGGF7C@FFGGGGGG8BFCFGGGG<FFGFGFGGF@FCF9FCFGGGGGGGGFC9FGGGGGFFDCFGGE?CCFGGGGGGFCFC7B:F*<FFG:B,1<<CFFCFFFGGCECCC5?FGDC:CGG7AC8AC>CEG>CFGFGGGG@FF0<9EGGG*8BE0C1(:2:08/B;CEA-:C9?@@@<<FFG@5/@,<CF>FD@32D@,,7CDF@,9GFBE639,>=D88A=6FECB5E=<FFDE@?,AGFDB6@ECEFEFFGGGFGDD@=FGGEFGGGFA<GGGGE6FE@GGFFGFGGFCEFCEGFFFGGGGGGGGGGGGEF@GGGGGGGFGGGGGGGGGGGGGGGGGGGGGGGGEGGGGGGGGGGGGGGGGGGGGFGGGGCCCCC
@sA 28560
TAGGGAATCTTCGGCAATGGGGGCAACCCTGACCGAGCAACGCCGCGTGAGTGAAGAAGGTTTTCGGATCGTAAAGCTCTGTTGTAAGAGAAGAACGAGTGTGAGAGTGGAAAGTTCACACTGTGACGGTAACTTACCAGAAAGGGACGGCTAACTACGTGCCAGCAGCCGCGGTAATACGTAGGTCCCGAGCGTTATCCGGATTTATTGGGCGTAAAGCGAGCGCAGGCGGTTAGATAAGTCTGAAGTTAAAGGCTGTGGCTTAACCATAGTACGCTTTGGAAACTGTTTAACTGGAGTGCAGAAGGGGAGAGTTGAATTCCATGTGTAGCGGTGAAATGCGCAGATATATGGAGGAACACCGGTGGCGAAAGCGGCTCTCTGGTCTGTAACTGACGCTGAGGCTCGAAAGCGTGGGGAGCAAACAGGATTAGATACCCT
+
GGGFGGGGGGGGGGGGGFGGGGGGGGGGGFGGGGG@@FEEFGGEFGGFEGEGGGGGFGGGGG9FGFEGCFGGFGGCFFGGFFFFGGGGGGGGGGGGGGGFFFGGGGGGGGGFGGGGGGGFGGGGGGGGGGGGGG9E,@FGGFFFGGGFFGDEGGGGFGGGGGGGGFFCCFGGCEEFFGCFGGGGGGGGGGGEGGCFEF<CEE;?CFGGG?F>>CG)CFGFBBEGGG5CEEEGE@;:CF79CF7@@<@FD7FFGFF>CF<FFCCGFFGFF<<B$FFGBACC>C8FE699GFE5B@A,48FECGGGE87F<,=B,FE,E@,,EE9C@EBC@8ECGFFFECBC4+CGGGGGEFAC,<,FEB8:F@7CFFC:FE<GGGEGGEAFGGGGGGGGGGFCDGGFF<GGGFFCFGDFCCEGGGGGGFFFGFF@5FGGGF<GGGGFB<CCC
@sA 28362
TGAGGAATATTGGTCAATGGACGAGAGTCTGAACCAGCCAAGTAGCGTGAAGGATGACGGCCCTATGGGTTGTAAACTGCTTTTATAAGGGAATAAAGTGAGCCTCGTGAGACTTTTTACATGTACCTTATGAATAAGGAACGGCTAATACCGTGCCAGCAGCCGCGGTAATACGGAAGGTTTGGGCGTTATCCGGATTTATTGGGTTTAAAGGGAGCGTAGGCCGGAGATTAAGCGTGTTGTGAAATGTAGACGCTCAACGTCTGCACTGCAGCGCGAACTGGTTTCCTTGAGTACGTACAAAGTGGGCGGAATTCGTGTTGTAGCGGTGAAATGCTTAGATATCACGAAGAACTCCGATTGCGAAGGCAGCTCACTGGAGCGCAACTGACGCTGAAGCTCGAAAGTGCGGGTATCGAACAGGATTAGATACCCT
+
FCEFFGGGE,CF<FGE@FE<FFEG>F7;<C<FD,CEFFFCDFA<<DFGE:DF,CAEFGEGDEG,C8ECF,B@:6,CFDGFCAA=<BC<9ED@4FDFDFE9E<,,:<++<F@A,EFAF,:CECD?FFFEEDC9FD9EF,CE,88BE7CB?,<DB>=@FGG7D,==+CFGG+>;<<:*F>@*@,,6>*45CFF7,;<<?785?GBF22<273<<<<#*:;7:5,<C9=:CGD?9>@E?CC<A;CGGF<C3F98>5:FD8:+++<F;88,@C7C=++8@:D?8CDF8BDBB,DFGFF=B+5,FEC7,=47BCB>;+,8CECF:,=CC5C7GGGC@<EFGGGFEE=CF8@C7EE,DCB+ECCFCFGEFEFFFFGF8DGGGGGECCECCFEC6@FB+GFAF@FEFGGGFEC@+GF<E@ACGGF@@C<<FFFF<EEF@A9CC
@sA 34025
TGAGGAATATTGGTCAATGGGCGCTAGCCTGAACCAGCCAAGTAGCGTGAAGGATGAAGGCTCTATGGGTCGTAAACTTCTTTTATATAAGAATAAAGTGCAGTATGTATACTGTTTTGTATGTATTATATGAATAAGGATAGGCTAACTCCGTGCCAGCAGCCGCGGTAATACGGCGGATCCGAGCGTTATCCGGATTTATTGGGTTTAAAGGGAGCGTAGGTGGACTGGTAAGTCAGTTGTGAAAGTGTGCGGCTCAACCGTAAAATTTCATTTGGTACTGTCAGTCTTGAGTACAGTAGAGGTGGGCGTAATTCGTGGTGTAGCGGTGAAATGCTGAGATATCACGAAGAACGCCGATTGCGAAGGCAGCTCACTGGACTGCAACTGACACTGATGCTCGAAAGTGTGGGTATCAAACAGGATTAGATACCCT
+
EFFGGGGGGCGG9CEFGGGFBFE7FGG8EEFGGGFD@BFEFGGFGFD@FGGCEFCC<EGGGFF8E<@FECCCFGGGGGGGDGFAEEDAC?AF<FGFCDFFGGGGG,EFGE,FFGF9F8F8<FFFEFGGGGGGGGDFFFGGF,4EFFFG<,CF7DFGDFFFG8,<C+=:FF7DBFG7+3<3>*?:1*:>FGG5;C<C*4+3BFGG?FFEC<><C9<-+1FE:>7/9C34E.FFCFC@@<*<<@90CF58F1EC@@:7,3>8;>,9E2AED@,9588C8,CFFGFFAA,,8FFFFGFE>F?9GGEFF@GEED9,498G@E@GGGEGFGGFFFE9FGFF@9,GGGGFE@6EGGFC@@++EBE@7GGFFEF8GGGGFAAFGFFE@DCDFFF6,E<ECFFF9FF@,CGGGFEGGGFFGGGFGFGFGGGGFFF9GFDCCCCC
@sA 32722
TGAGGAATATTGGTCAATGGGCGGAAGCTGAACCAGCCAAGTAGCGTGCAGGACGACGGCCCTATGGGTTGTAAACTGCTTTTATGCGGGGATAAAGTGGGCCACGCGTGGCCTTTTGCAGGTACCGCATGAATAAGGACCGGCTAATTCCGTGCCAGCAGCCGCGGTAATACGGAAGGTCCGGGCGTTATCCGGATGTATTGGGTTTAAAGGGAGCGCTGGCAGCCGGGCACGCGTGTTGTGGAATGCAGTCGCTCAACGTCTGCACTGCAGCGCGAACTGCCCAGCGTGAGTGGGCGCAACGTTGGCGGAATTCGTCGTGTAGCGGTGAAATGCTTAGATATGGCGAAGAACTCCGATTGCGAAGGCAGCTGACGGGTGCGTAACTGACGCTCATGCTCGAAAGTGCGGGTATCGAACAGGATTAGATACCCT
+
AEEFGGGFGGGGGFG9CFFG8FGDFEGGCCCEGGGGFF9ED<CCC:FCFD9DEFECD7@ECFFFECFFFGGGGCDFFGGGE@EFGAFC@7FCE<A?ABFEGGCFFG>CFEEGGGCGGGGGC8FFGGG@EC7FGEFF,7::F7><<FDFF9F,,=F<CA@FG7<<@7:1*=,1>B:C*:>C76C5CC?E*8;8<C<*5%5<?7CE73<80:,394*:-*#7E=C$5<F?>@8C#C.=**FFC=7,@CEC7EFCB6,8F88*,,>,,8>:CDGGGEF<@,?6F>8++F8DCF>9B>8++FF=FDFF=CGE@GE@,@+@8++GF>==GCGFC<,EEFC=,GGFFF=GGGEF??GFCDGFFGCFFFFF@<GGFF8DGGCF:FB7GGGFC<7GGEFGGGDGGGGGCFGEEGGGGGGGGGGEGFEBAGGGGGGGGGCCCC<
@sA 112
TGGGGAATAATGCACAATGGGCGAAGTCCTGATGCAGCGACGCCGCGTGAGTGAAGAAGTATTTCGGTATGTAAAGCTCTATCAGCATGGAAGATAATGACGGTACCTGACTAAGAAGCCCCGGCTAACTACGTGCCAGCAGCCGCGGTAATACGTAGGGGGCAAGCGTTATCCGGATTTACTGGGTGTAAAGGGAGCGTAGACGGCAAGGAAAGGCTGATGTTAAAACCAAGGGCTTAACCCTGGGACTGCATTGGAGACTGTCTGGCCCGAGTGCCGGGGAGGTAAGCGGAATTCCTAGTGTAGCGGTGAAATGCGTAGATATTAGGAGGAACACCAGTGGCGAAGGCGGCTCACTGGACTGTAACTGACACTGAGGCTCGAAAGCGTGGGGAGCAAACAGGATTAGATACCCT
+
,CE8FEGGGGGGGGGGGGGCEFFDEE6CFCFGFF9E<CG:@@F++8688BFGGGGGCF8CFCFCGFG:=DFGGGEFFFAFDCFGGGGGFFCFADF?BF<,,8>B<=FA?EFCFFF9,B@=FE@7CEECF,FG+>,DFF=DG8FFGG>**5@,@CC>>FDGGCCC*=FCGGGGCB*<CC7<,<,,C7CGFEF;C9<@5*'C<CCGC?C8>C8#,1,*,+3CA6;#/9@<C@3;@&EGGE>CGCCGD>89,AF;,AEC78++?FB3++F@++<A5ECEE>>8,9,,AC8++=?B@8C,8=@,A=@4)+4FEEE=,F7EEFB,FFE9B9,FE9F<B,GGFGGEGFC7FE>GGFFE<FFF@E59GGGGGGFEFFEEEGGFEEGFFCFCEGFGFFGGGGGGFGEFEGFGGGGGFDFCCC<C
@sA 30278
TGGGGAATATTGCGCAATGGGGGAAACCCTGACGCAGCCATGCCGCGTGAATGAAGAAGGCCCTCGGGTTGTAAAGTTCTTTCGGTAGCGAGGAAGGCATTTAGTTTAATAGACTAGGTGATTTACGTTAACTACAGAAGAAGCACCGGCTAAATCCGTGCGAGCCGCCGCGGTAATACGGAGGGTGCGAGAGTTAATCGGAATAACTGGGCGTAAAGGGCACGCAGGCGGTGGCTTAAGTGGGTTGTGAAATCCACGGGCTTAACGTGGGAATTGCAGTTCATACTGGGTCGCTAGAGTACGTTAGGGGGGGGTAGAATTCCACGTGTAGCGGTGAAATGCTTAGAGATGTGGAGGAATACCGAAGGCGAAGGCAGCCCCTTGGGAATGTACTGACGCTCATGTGCGAAAGCGTGGGGAGCAAACAGGATTAGATACCCT
+
GGCFGGGGGGGGGGGGGGGG8@F:CFA8FGGGGGGGGGFG9F,FFGGGG=FFGGFGE,CEGG-C,@FGGGCF<AECCE?CEAF:@FGGCE7FECE=@F,,:5B@A<F?FC<FGDFC<8<FGC,,8@FGGGCA9F8FFA7DCFF,D:@C+>F*8,,8D@**1**5>*=<CC78C:*<<F:F7*<1<*2//*/*/2,2+<<;8?>0:)<CFD58CC6*2;AC#5:</.:8822**,,=<8CC?=*6,,GFF2,>*>***<>,5*,,@@,F>,GGAFB>2,,,,,,=33=:@3+3,E9,A*F8>8F8F>@7@+8FFF=9FCE>+@:,+FB7C>GGGGGF?GFGGE<GFGGGGE:,,FE<GEF<6GGF=:FF7FGGGGGGGGCCC;F@A@C,<C<DEGGFDGEF,F@FCFGGC;BF7GFC9CDE9EDFFFGGGGFGFGGFCCCCC
@sA 114
TGGGGAATATTGCACAATGGGGGAAACCCTGATGCAGCGACGCCGCGTGAGCGAAGAAGTATTTCGGTATGTAAAGCTCTATCAGCAGGGAAGATAATGACGGTACCTGACTAAGAAGCACCGGCTAAATACGTGCCAGCAGCCGCGGTAATACGTATGGTGCAAGCGTTATCCGGATTTACTGGGTGTAAAGGGAGCGCAGGCGGTGCGGCAAGTCTGATGTGAAAGCCCGGGGCGCAACCCCGGTACTGCATTGGAAACTGTCGTACTAGCGTGTCGGAGGGGTAAGTGGAATTCCTATTGTAGCGGTGAAATGCGTAGATATTAGGAGGAACACCAGTGGCGAAGGCGGCTTACTGGACGATAACTGACGCTGAGGCTCGAAAGCGTGGGGAGCAAACAGGATTAGATACCCT
+
FGGGGBFGGGGGGGGGGGGGGGGGCGDFGGGGGGGGGGGGGFGGGGGFFFGGGFGGGGGGGGGGGGGFFGGGGGGGGGGGGGGGGGGGGGGGFCFFGGGGGGGGGGGGGFGCGGFGGGGGGGGEFCFGGGCFGG?CFFGGGFGGGGGGGGDCFFGFFFGFGGFCF@CG<FGGGGGGEEGGGG3GGGFE<CFGGF@GGGG>=GGGDECE+EEGGC@8E3C9C>CGF@<FFCFGGGG>;:A@GGFEEGGEDGFG=6FF@DFCG;=CC@6=D@<<#@5GFEBE#CEEECE<BFF>9EGFDC,5,A8C5GGGGGFA,:GGGFFGEDFGFCGFFFEGEEFGGFGGGGEFFFCGGGGGGGGGGGDGG@GGGGGFCFFGGGFFFFFFGGF8GEGGGGGGGFGGGGGFGGGGGGGFGFFCCCCC
@sA 35527
TGGGGAATATTGCACAATGGGGGAAACCCTGACGCAGCAACGCCGCGTGGAGGATGACACTTTTCGGAGCGTAAACTCCTTTTGTTAGGGAAGAATAATGACGGTACCTAACGAATAAGCACCGGCTAACTCCGTGCCAGCAGCCGCGGTAATACGGAGGGTGCAAGCGTTACTCGGAATCACTGGGCGTAAAGGACGCATAGGCGGATTATCAAGTCTCTTGTGAAATCTAACGGCTCAACCGTTAAACTGCTTGGGAAACTGATAATCTAGAGTAAGGGAGAGGCAGATGGAATTCTTGGTGTAGGGGTAAAATCCGTAGATATCAAGAAGAATACCTATTGCGAAGGCGATCTGCTGGAACTTAACTGACGCTAATGCGTGGAAGCGTGGGGAGCAAACAGGATTAGATACCCT
+
F<FCECFGGGGGGGFGGGGGGGGGCGGGGDGEGEECFGC<CCGGCFCCFDEGGG<FFFF8FGFGGGGGGGGEGGGFGGGFFFGGGCFEFGFFEDDDEGGGGGGGGFEGGFGGGGG=FGGGGGFECCCGGGGFGEGGDCCEFGGCGDFGGFFGGGGGGGGGG:FFF;?C7<F/8CC891<CGF:=><=,<>C>G72+=::>*2@9E?EC+;<CFEFG7FD=GFFAFFGF%GGG<@D7,,(FFDEF9F9=GGGCCEAGF;A<EFFC<9:FC0A?9<FD<FGGFC=GFGGGFFE,C99E@>CACFA9,)FEFFGE=:FEF=?E=FFFA9GGGECGFFAFGEEDCGGGGGF:F@CFFDDCECEAFEFEFFGFCCGFGGGGEF@F@FFEEF7FGGFCFGDECECEAAGGGGGGGGFFCCCCC
@sA 116
TGGGGAATATTGCACAATGGAGGAAACTCTGATGCAGCGACGCCGCGTGAGTGAAGAAGTAATTCGTTATGTAAAGCTCTATCAGCAGGGAAGATAGTGACGGTACCTGACTAAGAAGCTCCGGCTAAATACGTGCCAGCAGCCGCGGTAATACGTATGGAGCAAGCGTTATCCGGATTTACTGGGTGTAAAGGGAGTGTAGGTGGCCATGCAAGTCAGAAGTGAAAATCCGGGGCTCAACCCCGGAACTGCTTTTGAAACTGTGAGGCTGGAGTGCAGGAGGGGTGAGTGGAATTCCTAGTGTAGCGGTGAAATGCGTAGATATTAGGAGGAACACCAGTGGCGAAGGCGGCTCACTGGACTGTAACTGACACTGAGGCTCGAAAGCGTGGGGAGCAAACAGGATTAGATACCCT
+
DFGGGFGGGGGGGGGGGGGFFCFFGGGGGGGGGGGGGGGGGGGGGGGCFEGGGGGGGGFFGDFFFGGGGGGGGGFFFGGGGGCGGGGFFEFGGGFCGGGGGGGGGGGFFCGGGGFGGFGGGGGCF7FFGGGGGGFCEGG78DFGGGGGGGGFGGGFGCGGGGGGFFF/<>:@CFEF>FGG2@=GCGEGF@BF?F7#<>C<9DAFC=>=B9CEFGFFGCF:6?3:=@09CEEEG>C,65C0EF7GGEDCGGCFFFD=G==?GFFEEBFC=<C92B=;GEFC:EEGGFB9FDAE?FGEE?,CFEB@)ECBCCF;FC=CGFF@F@,A<CGFFAGF7GGGGFBF7FC@?@@FFEFFEFFCGGGGGGGFFFFGGGFEE8GGGGGGGEFGGGGGGGGGFGGGGGGFGGGGGGGGGGGCCCCC
@sA 30028
TGGGGAATATTGCACAATGGAGGAAACTCTGATGCAGCGACGCCGCGTGAAGGATGAAGTATTTCGGTATGTAAACTTCTATCAGCAGGGAAGAAAATGACGGTACCTGACTAAGAAGCCCCGGCTAACTACGTGCCAGCAGCCGCGGTAATACGTAGGGGGCAAGCGTTATCCGGATTTACTGGGTGTAAAGGGAGCGTAGACGGCACGGCAAGCCAGATGTGAAAGCCCGGGGCTCAACCCCGGGACTGCATTTGGAACTGCTGAGCCAGAGTGTCGGAGAGGCAAGTGGAATTCCTAGTGTAGCGGTGAAATGCGTAGATATTAGGAGGAACACCAGTGGCGAAGGCGGCTTGCTGGACGATGACTGACGTTGGGGCTCGAAAGCGTGGGGATCAAACAGGATTAGATACCCT
+
AFGFGGGGGGGGGGGGFGFDGGGGGGGGGGGGGGGGGGFFGGGGEGGFFGGGGGGGGGGFAEFEF=7?EFGGGGGGFGGGGFGFGGFGGGDFGFEFGEAFGDCFFGFGGGGGGGGGGGGGGGDEC>FFFG9AF8,@FGCF@>FGEEEGFGEGGG:,@DGGGGG7BCDG:FF,@FEF*:4FEGGGGGGG7<CEEFGFGDGGGE:C<?EC8C?>EEFFGGFEAGC?CCGDEFCGGGGGGDGGECE;FEGEGGGGGFGFGG6C@FFCCF@CCFFGFGGG2>GCFEFGE@?,CC;E=@EEE5,FFFE@@C7EA@C,EEEGGGFGFDFEC,8GGGGFCFFFFCE?EGGGGGGGGDGGGGGFDCGGGFFF@9@F@F@CF?EF8GGFFEGGEGGGGGGGGGFCGGFFGGGGGFFGGFFCCCCC
@sA 118
TGGGGAATATTGCACAATGGGGGAAACCCTGATGCAGCGACGCCGCGTGAAGGAAGAAGTATCTCGGTATGTAAACTTCTATCAGCAGGGAAGATAGTGACGGTACCTGACTAAGAAGCCCCGGCTAACTACGTGCCAGCAGCCGCGGTAATACGTAGGGGGCAAGCGTTATCCGGATTTACTGGGTGTAAAGGGAGCGTAGACGGGGTGGCAAGTCTGATGTGAAAGGCATGGGCTCAACCTGTGGACTGCATTGGAAACGGTCATACTTGAGTGCCGGAGGGGTAAGCGGAATTCCTAGTGGAGCGGTGAAATGCGTAGGTATTAGGAGGAACACCAGTGGCGAAGGCGGCTTACTGGACGGTAACTGACGTTGAGGCTCGAAAGCGTGGGGAGCAAACAGGATTAGATACCCT
+
AFGFGFGGGGGGGGGGGGFEGGGGGGGGGGGGGGGFGGGGF>FGGGG7FFFGGGGGGFFFF9ECFGGGGGGGGGGGEFGGGGGGGGFFGGGGGGCFEFFDFEEGFFGG9FEFDGCFCGGGGGGGGGEGGFFGGGGDFFGGGGFGGGGGGDEGGBGGGFGEDEGCCCCFEEGFGGED*=CCFG;FC;/<+?FB9<F7ECEEDG>:>C*;/?E@7>;@D*>9.A9DGEF?GFGFCFCBEFFFGGFGFDGFFFGFF@<@GD702#CFDF1@FFDF7GGDDGEF@GCGA6F888FFB@,FDB=<FF@68ECBEFC4:FCE>EF9?EFEGFFEFFEFFCC,FAFCCEEFGF@EF7FECGGGGEGEFCFFFCCDGGGGGGGGGFFE@EEGGEGGGGGGGGFGFDFEFGGFGGFGGFFCCCCC
@sA 119
TGAGGAATATTGGTCAATGGACGAGAGTCTGAACCAGCCAAGTAGCGTGCAGGATGACGGCCCTCTGGGTTGTAAACTGCTTTTATAAGGGAATAAAGTGAGTCTCGTGAGACTTTTGCATGTACCTTATGAATAAGGCCCGGCTCATTCCGTGCCAGCAGCCGCGGTAATACGGAAGGTCCGGGCGTTATCCGGATTTATGGGGTTTAAAGGGAGCGTAGGCCGGTGATTAAGCGGGTTGTGAAATGGAGACGCTCAACGTCTGCACTGCAGTGCGAACTGGTTTCCGTGAGTACGCACAAAGTGGGCGGAATTCGTGGGGTAGCGGTGAAATGCTTAGATATCACGAAGAGCTCCGATTGCGAAGGCAGCTCACTGGAGCGCGACGGACGCTGAAGCTCGAAAGTGCGGGTATCGAACAGGATTAGATACCCT
+
FFGEFFGGGGGGGGGFGFAEFFGGBCFCGGGFFDG<,@DFGG<FCFGFGGCGFGGFFGGGGGG7,CFGG=FFGGFGGGGG9?FDFFFFCC=E<?EEFFEFGC5?FDFFGGGGGD9FF9A9FFEFF9BDECEAEFGGG,,8BB=FG+>?<BDG,>FD9=@A,8>:BC78:CC,,*6*@B*3@9<7<**<<BCF9CE*57,7C#>FF3CFF?C7.3*8::=;DCCCDB#>>)CGC<+-3=;FGC=25,,F7GEB8888D38*,,=,;>BFD@5+8+:B5253>F8GFGGFDDFDE@+GFBB,FDDF+DEGEEBE?8DGEGFEFGC=GEEC4C,@<9,,GGGGFCE8DE=<<<A:+6=,AF?+,@FGFEGEEEFCFFGGGGGFFE@CFCF7EGFF9EFE:EGGGGFGFGGGGFEGGGFGGGFGGGGGGECGGGCCCCC
@sA 120
TGGGGAATATTGCACAATGGGGGAAACCCTGATGCAGCGACGCCGCGTGAGCGATGAAGTATTTCGGTATGTAAAGCTCTATCAGCAGGGAAGAAAATGACGGTACCTGACTAAGAAGCCCCGGCTAACTACGTGCCAGCAGCCGCGGTAATACGTAGGGGGCAAGCGTTATCCGGATTTACTGGGTGTAAAGGGAGCGTAGACGGCATGGCAAGCCAGAGGTGAAAGCCCGGGGCTCAACCCCGGGACTGCATTTGGAACTGTCAGGCTAGAGTGTCGGAGAGGAAAGCGGAATTCCTAGGGTAGCGGTGAAATGCGTAGATATTAGGAGGAACACCAGTGGCGAAGGCGGCTTTCTGGACGATGACTGACGTTGAGGCTCGAAAGCGTGGGGAGCAAACAGGATTAGATACCCT
+
FGGGGCFGGFGGGGGGGGEFGGGGGGGGGGGGGGGGGGEEGGGGGGGFGGGGGGGGFE<CE9FEFF7FFFFGEGCDFECCFFFFGC,FFGGGC?FE8FGGAFDEDEGGGGG9BFFGGGGGGGDECGGGCFDFGGGGGG7CFGGCCGGGGFEGGCFGC:EDEEGGGCDEG7C5FC7<FGGGGGF9CFG742B<<C>8C5EEDG7<?EEE,<@1:<:6@?87(FECF9EFGGEGEGG@->EF7>CCC8EEEBBDCFGE@:7=.CGFF<C<C9AE38+EEEGFGGFGE=7GEGFGFFCGGF@CA,GGFGGGFGF;:EF6?E9EC,AGGGGGFDE,BC<,<GFFFEFF=@CGGEFGGGGGGGGGGGGF<C@GFGGEFFGGFGGGFGGGEGGGFGGFGEEFFFAEGGGGGGGGGGGCCCCC
@sA 121
TGAGGAATATTGGTCAATGGGCGCTAGCCTGAACCAGCCAAGTAGCGTGAAGGATGAAGGCTCTATGGGTCGTAAACTTCTTTTATATAAGAATAAAGTGCAGTATGTATACTGTTTTGTATGTATTATATGAATAAGGATCGGCTAACTCCGTGCCAGCAGCCGCGGTAATACGGAGGATCCGAGCGTTATCCGGCTTTATTGGGTTTAACGGGAGCGTAGGTGGACTGGTAAGTCAGTTGTGAAAGTTTGCGGCTCAACCGTAAAATTGCAGTTGATGCTGTCAGTCTTGAGTACAGTAGGGGTGGGCGTAAGTCGTGGTGTAGCGGTGAAATGCTTAGATATCACGAAGAACTCCGATTGCGAAGGCAGCTCACTGGACTGCAACTGACACTGATGCTCGAAAGTGTGGGTATCAAACAGGATTAGATACCCT
+
AFFGGGGGGFGGGGGGGGGGGGEGGGGG<FFGGGGGGGFFGGGGECFCEGGGGCGGGGDGGDAFGGGGGGFB>FFFGGGGFGFGGGGGGGGGFDFFEGGGGGGGGCFGGG9F,,BCFCFEFGGGGGGFGGDC9?@F?FGDEFFFGF@FGGGGGGGGFFCFGGG,@+CFGG7EF9BE:BGC>CFCF*CEGGGGGCFC*74F+8C=FC=F81@$-<=1C>8)66*;9F.6FG><BCE::+>A:FCGECC?B>=FDCE9FFE=DGFAGGGGFEC9:GE8@2FFFEF==,:,99,C;GDC9EFD=6+CGE@CED?,CB7ECFDDFFC=)CEEDEFFGGF==GFGF@6FGFCGFEAFFEFCGFFFFFEFGFGF?FF@9GGGGDFGGGFGGFEFCC,9GFGGGGFECGGGGFGFEGFFGGGGFE@@EFFFFE9FF?GCCB-B
@sA 122
TGGGGAATATTGCACAATGGGGGAAACCCTGATGCAGCGACGCCGCGTGGAGGAAGAGGGTCTTCGGATTGTAAACTCCTGTTGTTGAGGAAGATAATGACGGTACTCAACAAGGAAGTGATGGCTAACTACGTGCCAGCAGCCGCGGTAAAACGTAGGTGGCAAGCGTTGTCCGGAATTACTGGGTGTAAAGGGAGCGCAGGCGGAAGGACAAGTTGGAAGTGAAACCCCCGGGCTCAACCCGTGAACTGCTTTCAAAGCTGTTTTTCTTGAGTGGTGTAGAGGTAGGCGGAATTCCCGGTGTAGCGGTGGAAGGCGTAGATATCGGGAGGAACACCAGTGGCGAAGGCGGCCTACTGGGCACTAACTGGCGCTGAGGCTCGAAAGCATGGGTAGCAAACAGGATTAGATCCCCT
+
DFGGGGGGGFGGGGGGGFFGGEF@BEFGFGFFGGGGGGEGCFE@FFG@@FEFFCFFEDGGGGGGGGGGFEEFFGGGGGGGF<CFGDFCFCFEGFGEFGF<FEFFCG<?AF?FFFFFGGFFGGEDDDD8=D=FEGGGFGGGGGFGGCEFG7CBF:F:,5>;:C7B,=*8*<<?,;BBFCF:B@CFGGFG:?<<5?<4AEGEGGG1:C)1>E,<<A;8?2<66?6C?9C?:*##B#E?CDGGGFFE9F:F7:FF==D:@:##/<+D<GGGGFFF5>13DDGGGFBFGGFBEFEFGDB7CF@FAFDGBEC=B=9,,=+EBEA@F@F@,GFFECGGCFGGGFFFF@E?:,,FF+CGEDGGFCFFGGGGFGFEGEFCDAF@<DGGGGGGGGGGGGFFFFGGGGGFFGGFF9FDDB+-CCCB
@sA 36098
TGGGGAATATTGCACAATGGAGGAAACTCTGATGCAGCGACGCCGCGTGAGTGAAGAAGTAATTCGTTATGTAAAGCTCTATCAGCAGGGAAGATAGTGACGGTACCTGACTAAGAAGCTCCGGCTAAATACGTGCCAGCAGCCGCGGTAATACGTATGGAGCAAGCGTTATCCGGATTTACTGGGTGTAAAGGGAGTGTAGGTGGCCATGCAAGTCAGAAGTGAAAATCCGGGGCTCAACCCCGGAACTGCTTTTGAAACTGTGAGGCTGGAGTGCAGGAGGGGTGTGTGGAATTCCTAGTGGAGCGGTGAAATGCGTAGATATTAGGAGGAACACCAGTGGCGAAGGCGGCTCACTGGACTGTAACTGACACTGAGGCTCGAAAGCGTGGGGAGCAAACAGGATTAGATACCCT
+
CEFDGGGGGGFFGGGGGGGCE8FEGGGGGGGGGFGGGGDEEGGGE@FCFGGGGGGGGG8FGG-CFGE<D8CFGGGGGFFGG9F<FGGFGG7FFGGGCGGGGGGGDGGGGFGFFGGGGGGGGGGGGGGGGFGGGGGGGFGGGFGFDGCGFGGGGGFEGAFGG>CFGGGGG:FEG;CEDEEAFFEFGGEECFGGBCE4AC8C9EGGG>42;8?8<@?C9C<AEEGGGFB,CF:*CE>::CFFFG<EF9F?C@?G,GFCEGCFGEGEB<EE:8860:4CAEGF>EGGG+?,AE>C,=E8,CA,FF@+)C@FDEAE=@8+7?9FA=,EC@DCB,6@7FDGEFE7@EE<FB8@@+F?FGFC8GGGGFC@C,,9FEC,C<<E8GGFF@<,EF7CCDFF8C<CC,EC,<EFEE9@F<C8-C<B
@sA 124
TGAGGAATATTGGTCAATGGGCGAGAGCCTGAACCAGCCAAGTAGCGTGCAGGATGACGGCCCTATGGGTTGTAAACTGCTTTTATAGGGGAATAAAGTGAGTCTCGTGAGACTTTTTGCGTGTACCTTATGAATAAGGACCGGCTAATTCCGTGCCAGCAGCCGCGGTAATACGGAAGGTCCGGGCGTTATCCGGATTTATTGGGTTTAAAGGGAGCGTAGGCCGGAGATTAAGCGTGTTGTGAAATGTAGATGCTAAACATCTGCACTGCAGCGCGAACTGGTTTCCTTGAGTACGCACAAAGTGGGCGGAATTCGTGGTGTAGCGGTGAGATGCTTAGATATCACGAAGAACTCCGATTGCGAAGGCAGCTCACTGGAGCGCAACTGACGCTGAAGCTCGAAAGTGCGGGTATCGAACAGGATTAGATACCT
+
FGGGGGGGGGGFGGGGGGGFCFGGDGGGGGGGGGGGGGGGGGFGGGEBFGGGGGGFGGGEGGGGGGAFFGGEEFGGGGGGGGGGGGGGGGGEGGGGGFFGGGGEAAFFDGGGGGGGDC7EG:FGGGGGGGGGGFCFGGFCFFG:CEGGGGGDGGGGGGGGGGGGG>CEGFGCFGGG>:*>FGGGEEGGEGE5+<CCEE7FDCG:F;;FFC<?CC5##*:3<DDFC;E(F7B>CCFFD2>@9C9<:E7FGE9F:DC<@,,FFFD;@3,:GF5>+BFE@@=66,<GGGGGGFB9+8GEB,4@?=<@GGFC6:9=4,B+7FGGFFC5:C49EF?AE9ADFFCCAFGFF9=FDDEFFEEDGGGGGEC:FEFCEDFE,C,ECFCF7GDGF@FFECFFCFGDF7GFFGFF8EECFCEFGGFGGGEEFGF@AFFFAGCCCCC
@sA 36251
TGGGGAATATTGCACAATGGGGGAAACCCTGATGCAGCGACGCCGCGTGAGTGAAGAAGTAATTCGTTATGTAAAGCTCTATCAGCAGGGAAGATAGTGACGGTACCTGACTAAGAAGCTCCGGCTAAATACGTGCCAGCAGCCGCGGTAATACGTATGGAGCAAGCGTTATCCGGATTTACTGGGTGTAAAGGGAGTGTAGGTGGCCATGCAAGGCAGAAGTGAAAATCCGGGGCTCAACCCCGGAACTGCTTTTGAAACTGTAAGGCTGGAGTGCAGGATGGGTGAGTGGAATTCCTAGTGTAGCGGTGAAATGCGTAGATATTAGGAGGAACACCAGTGGCGAAGGCGGCTCACTGGACTGTAGCTGACACTGAGGCTCGAAAGCGTGGGGAGCAAACAGGATTAGATACCCT
+
CF@FGGGGGGGGGGGGGGGGGGGGGGGGGECA<EFGGGEEGGGGGCG+6CEFGGGF<EF<FFFGGFFFGEGFGGGFGGGFFCFGAFGGGGCFGGFFFEFCE@CF@+?FEGGGG9?FEDFFGFGGG>EGAFCGFFDDDFFGF=FEGDEC@FFGGGGG9=CFGFCG@2>CFEGGG<FEC7F,,2@;FF6**8?@7858CE8)>=F84=C<AB>FG:7'23#,@@<FDC77?6<7FC>>,GGCCF/6DFFF<D=8CECAECGFGAE<CCFCFDFFDB/C>,A641FGFCF<FE>E=EDE8ACEDDF8EGGFDEC::,FEGGGD9;E?CFFFE<FGFCFGEDFEFEEDF@,F@:CFFGGF<<FF@GGGFCFFGGFAC?EGGGGGGGGFGGGGGGGGGFCGFE9GFGGGFCCFF<E8CCCA
@sA 35175
TGGGGAATATTGCACAATGGGGGAAACCCTGATGCAGCGACGCCGCGTGAAGGAAGAAGTATCTCGGTATGTAAACTTCTATCAGCAGGGAAGATAGTGACGGTACCTGACTAAGAAGCCCCGGCTAACTACGTGCCAGCAGCCGCGGTAATACGTAGGGGGCAAGCGTTATCCGGATTTACTGGGTGTAAAGGGAGCGTCGACGGTGGGGCAAGTCTGATGTGAAAGGCATGGGCTCAACCTGTGGACTGCATTGGAAACTGTCATCCTTGAGTGCCGGAGGGGTAAGCGGAATTCCTAGTGTAGCGGTGAAATGCGTAGATATTAGGAGGAACACCAGTGGCGAAGGCGGCTTACTGGACGGTAACTGACGTTGAGGCTCGAAAGCGTGGGGAGCAAACAGGATTAGATACCCT
+
FGGGGGDGGGGFFFGGGGG8EFGDGGFGGCGGCDFGGFBCFFEGGGC=BGGGGCFGFFEEGDFGFGFCCFFGGGFGFGGGEDEGFGABFGGGGF,?CFFFF?>FGGGGGGGGC9FBD8<FAC>7FBCFCCDEGCDF@C7>,@<E*@CFB>:,@AE?,<CEGGC<C72<6#6:<68*<4<:C7<FFFEC:9FBE@>8C<CC#C:EC:?:')FGF:DB3#;#AGFFG7C=>;C=EF;68.DFCD<6'/;?FF3,=9;9C<9<CCC:,<C#09EF<@4=,:CB4:9F86C=@CEC,9@,E5E?ADC==GEEFDFC4?:GFGFFE>,?9FFFFB,FEFFFD@8FB@EF@CFFFGFE9GGGGFE@FCFDCGGGFF,FFCFF8GFF,GFGGCEEFCC<EC,EC,FAFFGGGGGGGFFB@CCC
@sA 26841
TGAGGAATATTGGTCAATGGGCGAGAGCCTGAACCAGCCAAGTAGCGTGCAGGATGACGGCCCTATGGGTTGTAAACTGCTTTTATAAGGGAATAAAGTGAGTCTCGTGAGACTTTTTGCATATACCTTATGAATAAGGACCGGCTAATTCCGTGCCAGCAGCCGCGGTAATACGGAAGGTCCGGGCGTTATCCGGATTTATTGGGTTTAAAGGGAGCGTAGGCCGGAGATTAAGAGTGTTGTGAAATGTAGAGGCTCAACCTCTGCACTGCAGCGCGAACTGGTCTTCTTGAGTACGCACAACGTGGGCGGAATTCGTGGTGTAGCGGTGAAATGCTTAGATATCACGAAGAACTCCGATTGCGAAGGCAGCTCACGGGAGCGCAACTGACGCTGAAGCTCGAAAGTGCGGGTATCGAACAGGATTAGATACCCT
+
FGFGGFFGGGGGGGGGGGGGFGGGGEGGG8FGGGGGGGGGGGGGGGGGGGGGGGGGGGGGGEGGGGGGGGGGGABFGFGFGGGGGGGGGGGGGGCFGGGGGGGGGGGGGGCGGGFGGGGCGFGFFGGGGGGFGGGGGGCFE@EGGGGGGGGGGGGGGGGGGGGGGGGCFCEGGGGDFEDDAFGGGGGGFDGGGFGG*/9FFFF@CG*=FF?,,<7)=?FEFFGGGCE7=;CFC6<+CGGCC8CEA9C,7:@?&31:2CC?6207AGF3D71CEEEDGE<?D;DF<EFF?FFFBFCCGEDFFEACGDGGCDC;@47GDGFFA:@@)GGGGGFF99<=GGGGF=,?EGGGGFEFF:GGGGGGFFGFFF,GGFFF7F7FCEFGGGGGGFFEGGGGGGFGFFEFGFEGGEGGGCC,GGGGGGGFFGGF@FGGGGGCCCCC
@sA 128
TGAGGAATATTGGTCAATGGACGCAAGTCTGAACCAGCCAAGTAGCGTGCAGGAAGACGGCCCTCTGGGTTGTAAACTGCTTTTAGTTGGGAATAAAGTGCACCACGTGTGGTGTTTTGTATGTACCATCAGAAAAAGGACCGGCTAATTCCGTGCCAGCAGCCGCGGTAATACGGAAGGTCCAGGCGTTGTCCGGATTTATTGGGTTTAAAGGGAGCGCAGGCGGACCTTTAAGTCAGCGGTGAAATACGGCGGCTCAACCGTCGAACAGCAGTGGATACGGGTGGTCTTGAGTGCACACAGGTATACTGGAATTCATTGTGTAGCGGTGGAAGGCTCAGATATCATGAAGAACTCCAATCGCGAAGGCAGGTATCCGGGGTGCAACTGACGCTGAGGCTCGAAAGTGCGGGTATCGAACAGGATTAGATACCCT
+
FEFGGEFGGGGGGGGGGGGGGGDFGEGGGFFGGGGGGGGFGGCACGGFGGGFGGFGF<CEECF@FGGFFGEGGGGAFGGGAFGGGGFGGGGGGFFGFGGGGGFGF7F<=FGDFG<BFFCFGGGGFGGGDGA<FCGGGGGGCFCGGGGFFFFF8FFGFGGE<FGFDEGGF:FAAEF>GGDGGGFGGGCC=CEGFFEEGG@FC7FGGGGGGG:22<CAC9C3>(8?BDG:5CE,@F9'<GF>#;@@CFGF4@?=<EG@*+33/;@1=,/=8#>$BF@#6@6=0++6,EFFE<AB9,;B8C,EEE>:,,?FEEE@,4,9=?>,CF@687>8C=C,FA,E,<C,?,<GGGGGGFBEE=EC=BA7C4DFFGDGGFCDF,CGBDGGFGGGGFFCGGGGGGGGFCFF<FF<C+CC@@CDGFGGGGFAGGGGGGGFFAFCCC@B
@sA 22652
TGAGGAATATTGGTCAATGGGCGGTAGCCTGAACCAGCCAAGTAGCGTGAAGGATGAAGGCTCTATGGGTCGTAAACTTCTTTTATATAAGAATAAAGTGCAGTATGTATACTGTTTTGTATGTATTATATGAATAAGGATCGGCTAACTCCGTGCCAGCAGCCGCGGTAATACGGAGGATCCGAGCGTTATCCGGATTTATTGGGTTTAAAGGGAGCGTAGGTGGACTGGTAAGTCAGTTGTGAAAGTTTGCGGCTCAACCGTAAAATTGCAGTTGATACTGTCAGTCTTGTGTACAGTAGAGGTGGGCGGAATTCGTGGTGTAGCGGTGAAATGCTTAGATATCACGAAGAACTCCGATTGCGAAGGCAGCTCACTGGACTGCAACTGACACTGATGCTCGAAAGTGTGGGTATCAAACAGGATTAGATACCCT
+
BFGGGGGGGDFGGGGGGGGFGGGGGGGGGGGGGGGGGGGGGG<FDGGGGGGGGGGGGGGGFFGGGAEFGGCFFEFGGGGGGGGGGGFGGGFFFGGFFGGGGGGGCGDGFGGGGGGGFGCGGGGGGEGGFCGGGGGGGGGGCFGDC>FGGGGGGGG+DFGFFGGGDEEGGEGFGGCEFEGGFGCFGGGGEEEGGG7GGEG?GGG??B@7CGFG9CF:=BGD?EECGGFACFGGGGFDCCC9CGFECGFFFC8CDCE9D7GFFBA@2?CAGGGFEFAG>GF==9EF<B:,9<CA+GFFFDF59=?FGCBB+89E9,+FC<=<C,CE9CF9GF?A5AAE;B<8F;<8DFCGGGGFDC:F8,:,+GEFC,DCGFFGGFGGFFGGGGGFCGFGFGGDEFE?GFFFFFGGEFGGGGGGGGGFGGGGGFFFGGGGGFEBCCCC
@sA 33672
TGAGGAATATTGGTCAATGGACGAGAGTCTGAACCAGCCAAGTAGCGTGCAGGATGACGGCCCTATGGGTTGTAAACTGCTTTTATAAGGGAATAAAGTGAGTCTCGTGAGACTTTTTGCATGTACCTTATGAATAAGGACCGGCTCATTCCGTGCCAGCCGCCGCGGTAATACGGAAGGTCCGGGCGTTATCCGGATTTATTGGGTTTAAAGGGAGCGTAGGCAGGAGATGAAGCGTGTTGTGAAATGTAGATGCTCAAAATCTGAACTGCAGCGCGAACTGGTTTCCTTGAGTACGCACAAAGTGGGCGGAATTCGTGGTGTAGCGGTGAAATGCTTAGAGATCACGAAGAACTTCGATTGCGACGGCAGCTCACTGGAGCGTAACCGACGCTGAAGCTCGAAAGTGCGGGTAGCGAACAGGATTAGATACCCT
+
C@FEFFFCGGGGGGGGGF9FFFFFG7@FF9FEEFFFGEDFFGADEFEE@FGGGEGFFGEFC@FFEFEFCCCF:BEFGGGGFGFGGFAFGD@<=FGG9?E<F<CECGGG?FEDGGFGCF@FF<EGGGCEFEE9,C,4?9,C,:+@BG+=<B,C8F+:3><+3>>C3+@FFC:A,>>>FFEFGGGG7CCFFD<*??CFGD79@72,::<EGAB@9:*)*8?B:.:2#1+CC;C'=<EDC?C8;EF88<,9?:,CF<:@9/C;1FG?981'*CF6F>>897:-4><?,D=D=>9?3@+=@,8GFC,AEC8+6,9;@,GECFFF=F8+18+CA,,AF9F>,EC,AE?E,GE,<<GFCC6:,DF7EEC:BB+EFF@8E:,6,C@B,@CE@8+C:FB@C9CFF>GFFCGFFFCC@7FEGFB6,C,;<FGFEC@GGGFBCBAB
@sA 131
TGGGGAATATTGCACAATGGAGGAAACTCTGATGCAGCGACGCCGCGTGAGTGAAGGAGTAATTCGTTATGTAAAGCTCTATCAGCAGGGAAGATAGTGACGGTACCTGACTAAGAAGCTCCGGCTAAATACGTGCCAGCAGCCGCGGTAATACGTATGGAGCAAGCGTTATCCGGATTTACTTGGTGGAAAGGGAGTGTAGGTGGCCATGAAAGTCAGAAGTGTAAATCCGGGGCTCAACCCCGGAACTGCTTTTGAAACTGGGAGGCTAGAGTGCAGGAGGGGTGAGTGGAAGTCCTAGTGTAGCGGTGAAATGCGTAGATAGTAGGAGGAACACCAGTGGCGAAGGCGGCTCACTGGACTGTAACTGACACTGATGCTCGAAAGTGTGCGTATCAAACAGGATTAGATACCCT
+
56FFGB@FGDCGGGFCGCFFGCEGGFFCF9F9CFGGF,CCEEGDGE@+8@7CFFFGGCE6=FDGFFFGCECEFC<EEGGGG9-EFGGGGGGGGG?<F,CBDFE7FCFF,EFFCCEGGAAAFGGGGDGEF9DFF,@BFFGCF8,B>C8CCE@FFF<<33:>F7<::@D@E7FG;D7FF>79FCFF?84:*8?B>@18=EG>;4>,,<<C9E@#<D<:,*51C<*2#;C6FF@5@CC=/CCC4@0;FA=FGG<FGGGB=09=0@8,8,C>E9GFEEEE8>C=@+BEDFFECF?9,,,E8CEEGEB+=FC9EFFE?:F@4-5,9E@A,FF8F9FECEEF<58CGF,FF@FF7EFEE<GGEC<<FGGGGGEGFEFCEGFF@@,<,BFAFF@EFCB,GEGGGGFFFFGFDCAGGFE9CC<B
@sA 34475
TGAGGAATATTGGTCAATGGACGAGAGTCTGAACCAGCCAAGTAGCGTGCAGGATGACGGCCCTATGGGTTGTAAACTGCTTTTATAAGGGAATAAAGTGAGTCTCGTGAGACTTTTTGCATGTACCTTATGAATAAGGACCGGCTAATTCCGGGCCAGCAGCCGCGGTAATACGGCAGGTCCGGGCGTTATCCGGATTTATTGGGTTGTAAGGGAGCGTAGGCCGGAGATTAAGCGTGTTGTGAAATGTAGATGCTCAACATCTGCACTGCAGCGCGAACTGGTGTCCTTGAGTACGCACAAAGTGGGCGGAATTCGTGGTGTAGCGGTGAAATGCTTAGATATCACGAAGAACTCCGATTGCGAAGGCAGCTCACTGGAGCGCAACTGACGCTGAAGCTCGAAAGTGCGGGTATCGAACAGGATTAGATACCCT
+
C<EFGFEE9FCEFGGD,9C8<DFG@FF@FCFG9<F,,BC-FC<C,<@F:CFGFGGG<C8B:CCCFCEDCEEEG<FF<F?=??<FEDGG,5C9EFCCFFF9C=,A<EEFGFFFDAD9FF7<?FCF<<F9FFC9FA9EFFGGFFDD++@<D9?D=++3=++=FFF<<CCC@*<ECFBC*>FF7,@F=<C;F@CF'<$>02CFEC<2?726##@<FCF+>8-?:C.26:C2D:78ACE>FCFCGGEFACFGGCCC<D<?FC<FCE2-F<7F@?<<F=/GDF3DF@@B:,F8?CFDDCEBGFGGGGF8GC:F8FEFD=DGGGGGFDB7BEEAAFE,<FFFGGGFEEA,FF<D@,FGFCCECFE,GEEFFECGFFEE9F?FGFGGGGGGGCFGGGGGGGGGFFGGGGGEGGGGEEF@GGFFCE@GFFGGGGGGGGECCCCC
@sA 33136
TGAGGGATATTGGTCAATGGACGAGAGTCTGAACCAGCAAAGTAGCGTGCAGGATGACGGCCCTATGGGTTGTAAACTGCTTTTATAAGGGAATAAAGTGAGAGTCGTGAATCTTTTTGCATGTACCTTATGAATAAGGGCCGGCTAATTCCGTGCCAGCAGCCGCGGTAATACGGAAGGTCCGGGCGTTATCCGGATTTATTGGGTTTAAAGGGAGCGTAGGCCGTAGATTAAGCGTGTTGTGAAATGTAGACGAGCAACGGCTGAACTGCAGCGCGGACTGGTTTGCTTGAGTACGCACAAAGTGGGCGGAATGCGTGGTGTAGCGGTGAAAGGCTTAGAGATCACGAAGAACTCCGATCGCGACGGCAGGTATCCGTGGTGCAACTGACGCTGAGGCTCGAAAGTGCGGGTATCAAACAGGATTAGATACCCT
+
@FFFFGG@@CFFGFGGGGFFBECGGGEAFFGGGGGGGF,AFGGGGGGGGGGGGDGGGE@BFCGGGEGFGC:::@FEGGFF,BFFDDFFCEGFFFEFAFF,CEA?,?C=FG7FFFEFEGGGG9EBEFF<FFCGCFG9FD=8++@BEC@FDFFCGGGGGC<C8FFDEDGGGEFGGCCDFE7CFFGD7FE74<<;B2:F5=F9<+<<FG*F::9C;??4F>ED;2CE9:178E7+9<0)<CFE/FD<?BCFDC87FB=%#CG@@3#30@,>7B+93C:C<:#=FD36D,8,=A5C*@+B8,DB,:,,CB@+B88446>7GGGGGGFC5FBD?CB:,,8=C,DAA,,DFGGDF?@?,?@,CBE=@@7+FB7DGE@C6,,@:B:,,C,9FDC@:B87CCGGFEGGFFEE@7FC@+ECFF@6,9FB<F;@6<CFF@-@C<@B
@sA 134
TGAGGAATATTGGTCAATGGGCGTTAGCCTGAACCAGCCAAGTAGCGTGAAGGATGAAGGCTCTATGGGTCGTAAACTTCTTTTATATAAGAATAAAGTGCAGTATGTATACTGTTTTGTATGTATTGTATGAATAAGGATCGGCTAACTCCGTGCCAGCAGCCGCGGTAATACGGAGGATCCGAGCGTTATCCGGATTTATTGGGTTTAAAGGGAGCGTAGGTGGACTGGTAAGCCAGTTGTGAAAGTTTGCGGCTCAACCGTAAAATTGCAGTTGATACTGTCAGTCTTGAGTACAGTAGAGGTGGGCGGAAGTCGTGGTGTAGCGGTGAAATGCTTAGATATCACGAAGAACTCCGATTGCGAAGGCAGCTCACTGGACTGCAACTGACGCCGAAGCTTGAAAGTGCGGGTATCGAACAGGATTAGATACCCT
+
FGGFGGGGGGGGGGGGGGGGGGGGGGGGGGGGGGGGGGGFFGGGGGGFGEGGGDGFFGFGGFGEFC@FGGGGGGGGFFGGGGGGGGGCFGGGGGGGGGFCEFFGFFGFAC<FEGFFG?<FFGGGGFGFGGGGGGGGGGG9B<=@EGEC<BEGGGFGGGGGGGGFGGGGG7FCFFFGGEFEFGGGDCEG:<B8;EFE:>>CC9;,:FC<<F9CFFGFE=EB>38:FAFC>C,?>FFE74B4FE3-9:CBF@<F<@>%,+9=EGGGFFGGE#D@;8FFA9F?*CFCFCGF9F9F9FE,FFE?,<8EEDGFFEFEC=8GEF@CGGGGFEEGEEFEFFAFE<9?F,E4,FC7E9GGGCGGCGGGGGF@FGFGCCEE9FDF8GFDDGGGGGGEDDF@CDCFAEGGGGGGGGGGGGGGGGGGGGGFFGGGGGGGGFC9CCBC
@sA 135
TGGGGAATATTGCACAATGGAGGAAGCTCTGATGCAGCGACGCCGCGTGAGTGAAGAAGTAATTCGTTATGTAAAGCTCTATCAGCAGGGAAGATAGTGACGGTACCTGACTAAGAAGCTCCGGCTAAATACGTGCCAGCAGCCGCGGTAATACGTATGGAGCAAGCGTTATCCGGATTTACTGGGTGTAAAGGGAGTGTAGGTGGCCATGCAAGTCAGAAGTGAAAAGCCGGGGCTCAACCCCGGAACTGCTTTTGAAACTGTGAGGCTGGAGTGCAGGAGGGGTGAGTGGAATTCCTAGTGTAGCGGTGAAATGCGTAGATATTAGGAGGAACACCAGTGGCGAAGGCGGCTCACTGGACTGTAACTGACACTGAGGCTCGAAAGCGTGGGGAGCAAACAGGATTAGATACCCT
+
BFGGGGGGGGGGGGGGGFGGGGGGGGGGGGGGGGGGGGGGGGGGGGGFCFEGGGGGGGG?FGGGGG<FGGGGGGGGGGGFGGFFGGGGGGFGDGGFFGGGGGDEGDGGGGGGGGGGGGGGCGGGGGGGGDFGGGG?BFGEFF8FGCEG@:F;FCFCF,>DFG@GGGFGGGE=F;EFFEGGGGGFFGFG3,CB?F@FGEF9CFGFFC;<FGGGGG@AF?F;@F?EG7GC%GDGC>D@7:CEEFB=EGCDB=D6:FGGGDDD=DFA@@EFC-FF6GGFCCGGGGGGGCGDGGFB>99>8E8CF?GGAE==GEEFDGGEGGFGGGFGGGGGGFFC,CECFGFDGGEFGGCGGGGGGFGGGGGGGGGGGGGGGGGGGGGGGGGFGGGGEGGGGGGGGFGGGFEFGGGGFGGGFGGCCCCC
@sA 136
TGAGGCATATTGGTCAATGGGCGTTAGCCTGAACCAGCCAAGTAGCGTGAAGGATGAAGGCTCTATGGGTCGTAAACTTCTATTATATAAGAATAAAGTGCAGTATGTATACTGTTTTGTACGTATTATATGAATAAGGATCGGCTACCTCCGTGCCAGCAGCCGCGGTAATACGGAGGGTCCGAGCGTTATCCGGAATTATTGGGTTTAAAGGGCGCGTAGGTGAGCTGGTAAGTCAGGTGTGAAAGTGTGCGGCTCAACCGTAAAATTTCAGTTGATACTGGCAGCCTTGAGTACAGTAGAGGGGGGCGGAAGTCGTGGGGTAGCGGTGAAATGCTTAGAGATCACGAAGAACTCCGATTGCGAATGCAGCTCACTGGACTGCAACTGACACTGATGCTCGAAAGTGTGGGTATCAAACAGGATTAGATACCCT
+
@FGGG,BFEFFEGGGGGFDEFFGECBFFFGGGGGGGGFGCFGG9CEGCGGGFGAGGGFFG?<@CDAEG<CCC@C<DEGGGD,CFGGGFEGGGGGGGFFG9<@AFFECFFG,CEFG,5E<49,BEFGGFEGAEFFFFEFF@5?:EGGG,,,5ABFCFDFDCED,8@C7FGGFGGGGD<<C**6>FEE5C1*CGC@C>**871+7?CG<*647E9?F)8(<)(.;CF+*)3<*077@>97<#D<@<8:EC@)+07:C75=>CCC<8F>@,,,,;3,9D=,3+=,8+GGGGGFCF;FE?FFC,D?+8++CCF>:,,4+=@7,,F,@+)E8C,;CAF<C>,C9EC,9@DCGGGGDFGFEGEEF4+GFFGECGGGGGGGGGGFE<GFGGGFEFGFAGGGFGGGGGFEF9E@EGGGGGGGGGGFFFAEDCFCCFGFC<CCCC
@sA 137
TGGGGAATATTGCACAATGGGGGAAACCCTGATGCAGCAACGCCGCGTGAGTGAAGAAGTATTTCGGTATGTAAAGCTCTATCAGCAGGGAAGAAAATGACGGTACCTGACTAAGAAGCCCCGGCTAACTACGTGCCAGCAGCCGCGGTAATACGTAGGGGGCAAGCGTTATCCGGATTTACTGGGGGTAAAGGGAGCGTAGACGGTATGACAAGGCTGAAGTGAAAGGCGGGGGCTCAACCCCTGGACTGCTTTGGAACCTGCCAAACTAGAGTGCTGGAGAGGTAAGTGGAATTCCTAGTGTAGCGGTGAAATGCGTAGATATTAGGAGGAACACCAGTGGCGAAGGCGGCTTGCCGGACGATGACTGACGTTGAGGCTCGAAAGCGTGGGGAGCAAACAGGATTAGATACCCT
+
FCGGGGGGGGGGGGGGGGGGGGGGGGF@ECFFFGGGGGGGGGGGGGGFGGGGGGFCFFDC9EFEFGEBCDFGFGGGGFGGGGGGFGGGGGGDGCFFEFGGGEGGGGGGGFGGGGGFGGGGFFFGGFGGFCCFGGGGGGFFGGFGGGGG*@B;CCGGGGDGCFGGGGGGGG*4@@EG*4FFFC)#?;#./?G;F@FC5=CGGC7DEE*C>FBFF:,#22>>:E?FBCCCC7CGCGGFC@:BCGEGGGCFF)B-GGFF@FG*@@81<FEEFA929GFCDGGG?GFGGFEFGDF;88EF@AFEGCEGBGGGGGGFCBFCGGGGGGCFCFGGFFEECC=CE==@,7CDEFCGGFFF<F:77@GGGFF<F9DC7FEDGGGGFGGCEGGCFBGGGGGGGGGGGGGGGGGGGGFGGFGCCCCC
@sA 20852
TGGGGAATATTGCACAATGGAGGAAACTCTGATGCAGCGACGCCGCGTGAGTGAAGAAGTAATTCGTTATGTAAAGCTCTATCAGCAGGGAAGATAGTGACGGTACCTGACTAAGAAGCTCCGGCTAAATACGTGCCAGCAGCCGCGGTAATACGTATGGAGCAAGCGTTATCCGGATTTACGGGGTGTAAAGGGAGTGTAGGTGGCCATGCAAGTCAGAAGGGAAAATCCGGGGCTCAACCCCGGAACTGCTTTTGAAACTGTGAGGCTGGAGTGCAGGAGGGGTGAGTGGAATGCCTAGTGTAGCGGTGAAATGCGTAGATATTAGGAGGAACACCAGTGGCGAAGGCGGCTCACTGGACTGTAACTGACACTGAGGCTCGAAAGCGTGGGGAGCAAACAGGATTAGATAACCT
+
@FFGGGGGGGGGGGGGGGGGGGGGGGGGGGGGGGGGGGGGGGGGGGFCFGGGGGGGGCFFGGGFGGFFGGGGGFEFGGGGGGGGGGGGGGGGGGGFGGGGGGGGEGGGGGGGGGGGGFGGGGGGDEFGGGGGGFGGGGGFGGGGGGGGFGGGGGGGGGGGFDFGGG*FGGGGGGGGGG>@GG-@CFEG4FGGGGGCECEEGGGFGFCFGFBBFFFFGFGFC@#CFFGFGGCEEFGBCDGEGBCE<FE:<DGCEFE2CGCGFFFEEAAC/FFGDF,F@DEA3E8FGCGEFCGFF=E,ECEFA@GEDGEGGGDE==CGGFGGGEFFFGDFA,@@FEDCEGFCF@@7GGGGGGGGGGGFFC@FFGGFFFFGFFFFCCE@<FC?FGGGEEGEGGGGGGGGFFGFGGGGGGFFGGGCCCCC
@sA 139
TGGGGAATATTGCACAATGGGGGAAACCCTGATGCAGCGACGCCGCGTGAGCGAAGAAGTATTTCGGTATGTAAAGCTCTATCAGCAGGGAAGAAAATGACGGTACCTGACTAAGAAGCACCGGCTAAATACGTGCCAGCAGCCGCGGTAATACGTATGGTGCAAGCGTTATCCGGATTTACTGGGTGTAAAGGGAGTGTAGACGGTTGTGTAAGTCTGATGTGAAAGCCCGGGGCTCAACCTCGGGACTGCATTGGAAACTATGTAACTAGAGGGTCGGAGATGTAAGCGGAATTCCTAGTGTAGCGGTGAAATGCGTAGATATTAGGAGGAACACCAGTGGCGAAGGCGGCTTACTGGACGATCACTGACGTTGAGGCTCGAAAGCGTGGGGAGCAAACAGGATTAGATACCCT
+
GDFGGDGGGGGGGGGGGGGGFGGGGGGFGGGGGGGGGGGC@FGGDGG:FEGGDEGG,CFFGGDFGCE=FGFDFFGGGGGGGGGGGGGGFGGGGGGGGFGGGGDEGGGGGGGGFFFGGGGGGCFE+CCGGGGGG,>DGGFFFDGFCEEFCC@93DGC97CG@CFGGFFFCCGGGGDGDG>FFGFFCFGDFCEFF<FEC9C?GFGDEDCCEEGFBDF><>GFFFCGC@FFCF=8FDCBEC3=FGGGFEGAGGFBGGFGGGF$CFFGGGFDFFDD4E;GGGGFAA,,F>GBCD<FGE9FEC,FGFGGFGEGGGFEEGFEFEGGGFEGGGFFF9GFCFGGGGFCGGGFFCEGGGGGGGGFFEGGGEC9GF<GGGGGGGGGGGGGGGGFCGGGFGGGGFFFFGGFGGGFAFFCGGGCCCCC
@sA 25544
TGGGGAATATTGCACAATGGAGGAAACTCTGATGCAGCGACGCCGCGTGAAGGATGAAGTATTTCGGTATGTAAACTTCTATCAGCAAGGAAGAAAATGACGGTAACTGACTAAGAAGCCCCGGCTAACTACGTACCAGCAGACGCGGTAATACGTAGGGGGCAAGCGTTATCCGGATTTACTGGGTGTAAAGGGAGCGTAGACGGCACGGCAAGCCAGATGGGAAGGCCCGGGGATCAACCCCGGGACGGCATTTGGAACTGCTGAGCTAGGGTGTCGGAGGGGCAAGTGGAGTTCCCAGTGTAGCGGGGAAATGCGTAGATATTAGGAGGAACACCAGTGGCGAAGGCGGCTTGCTGGACAGTAACTGACGTTGAGGCTCGAAAGCGTGGGGAGCAAACAGGATTAGATACCCT
+
EGCDG@CGFEFFGGGFD9<FFGCFDFFGGGFGGCEAABECEFDGGEF@@FFFGFFF?FEFFA,CFA7B<CEFD<FFF9F9CF<EFGG,:BFFGGFFFE9?ECFF7+::,B<,<,55E,4?B?:CC6><,=F,+3,889,BCB<>>B+<*3>=@,F:,>*<<CCG@1<=**1,<?::**4FC9;7C8782:?B<F787/C3>17*F<</4,CCGFB:,C?,,<*>5*457C:B>,@,D<**CCDGF@>@3,EGF=D<8,8EDB=8FCFD8A=+0++==+C:@+,,A=B,?,AC9+,,@,9,,94+3=+AC,?A4,4CFDC,<,E<ADFAFEB:66@E,8GGGEGFFFBB@7FFGGFC,GFFFEF<<C@C7D:,C8FFFGCFFEF@CDGGFFGFGGFGFF<FGGFF<DGFECDA<CCC
@sA 36570
TGGGGAATATTGCACAATGGGGGAAACCCTGATGCAGCGACGCCGCGTGAGCGATGAAGTATTTCGGTATGTAAAGCTCTATCAGCAGGGAAGAAAATGACGGTACCTGACTAAGAAGCCCCGGCTAACTACGTGCCAGCAGCCGCGGTAATACGTAGGGGGCAAGCGTTATCCGGATTTACTGGGTGTAAAGGGAGCGTAGACGGCACGGCAAGCCAGATGGGAAAGCCCGGGGCTCAACCCCGGGACTGCATTTGGAACTGCTGGGCTAGAGTGTCGGAGAGGCAAGTGGAATTCCTAGTGTAGCGGTGAAATGCGTAGAGATTAGGAGGAACACCAGTGGCGAAGGCGGCTTACTGGACGATCACTGACGTTGAGGCTCGAAAGCGTGGGGAGCAAACAGGATTAGATACCCT
+
EGGFGGGGGDFAEGGGFGFE<CFGEGFFFGGG<FGGGGGGGGGGGGGFGFDFFFFGGGFE<EFCEFG,BFBFGGG<CFA9C?FEFGEFD++BCGGGGGGCGCGGGGGAFGE<F?FGGFGAFGGGCFCEFFFGBD7DCFGFCGGGGGGDG:C,3>7<>FDG*<C*<5=<F<FGGGEGGGGGGGBCCF)FG?GEBFG5>C2/;?=:CGCEGGGGD,>5;9F>F:*:<8@@87EEECG>3#:<FEFE>:C+1DF5F<DFCFFGGFCB,B,,GFDE5C@@$>AB.8FFC,?9GF>B8CFF8BE9E9GGAGGGGFE:@,EF@,<FFD9EFF8FBCCFB6<,FFFCGEGFFGDGFCEC99CCFFEFFGDF@<@B:F8CFGFGGGGFGGFFB7GGGGCGGGFF@F9EFGGGFDFGGGGCCCCC
@sA 142
TGGGGAATATTGCACAATGGGGGAAACCCTGATGCAGCGACGCCGCGTGAAGGATGAAGTATTTCGGTATGTAAACTTCTATCAGCAGGGAAGAAAATGACGGTACCTGACTAAGAAGCCCCGGCTAACTAAGTGCCAGCAGCCGCGGTAATACGTAGGGGGCAGGCGTTATCCGGATTTACTGGGTGTAAAGGGAGCGTAGACGGCAGTGCAAGTCTGAAGTGAAAGCCCGGGGCTCAACCCCGGGACTGCTTTGGAAACTGTGCAGCTAGAGTGTCGGAGAGGCAAGCGGAATTCCTAGTGTAGCGGTGAAATGCGTAGATATTAGGGGGAACACCAGTGGCGAAGGCGGCTTGCTGGACGATGACTGACGTTGAGGCTCGAAAGCGTGGGGAGCAAACAGGATTAGATACCCT
+
EFFGGG,CFCFGFFGGGGGFFGGGFGFGGGGGGGGGGGGGGGGGGGGEGGFGFFGGGGFFGGGGEFG:EG,C<CEED9EFFCFF9FFGGD<DGF<FFFFGGGGGGEFFFCEGDEGGF?DCFGBF:@CFFFC,@FGGFC@@FF?CEG:>*1>FEEFGGGE>FE:**/**4**;CGGGG<7:F2;=<F8GE//3C76/:7:?C<CC?EGGFFGGC<@=FDACAFC:BB=9*CGCF8?>6:<>C:<8F>CFCGGFGFEDF6+==ECG7<F?8??>5C=EECFE8E=7FFC+@DDFF8>8EE=?B:@6=F79EFF@CGGGGFGGF;?CFFCGEFAFFFAEFF?CC@GFGGEFECFGFFEE,CEGFCAGGGFEFC,GGDFGCGGGE@GFCGGGGGGFCGGGDFEFCFGGGGGGGGGCCCCC
@sA 37694
TGAGGAATATTGGTCAATGGGCGCTAGCCTGAACCAGCCAAGTAGCGTGAAGGATGAAGGCTCTATGGGTCGTAAACTTCTTTTATATAAGAATAAAGTGCAGTATGTATACTGTTTTGTATGTATTATATGAATAAGGATCGGCTAACTCCGTGCCAGCAGCCGCGGTAATACGGAGGATACGAGCGTTATCCGGATTTATTGGGTTTAACGGGAGCGTAGGTGGACTGGTAAGTCAGGTGTGAAAGTTTGCGGCGCAACCGTAAAAGTGCAGTTGATACTGTCAGTCTTGAGTACAGTAGAGGTGGGCGGAATTCGTGGTGTAGCGGTGTAATGCTTAGATATCACGAAGAACTCCGATGGCGAAGGCAGCTCACTGGACTGCAACTGACACTGATGCTCGAAAGTGTGGGTATCAAACAGGATTAGATACCCT
+
FACCF8EF@EE9C6EEFGF8@FCGGGGFGFGGFECEFFFGGFEE@FE:@FC9CFCADEFDE<-FGFCDFFGGGGGCGGGG9EFCFGFCGG9FFDFF<,<EAFG9EEFGGGG9<EEEG8FGGFGGGGABFGGGFGGG9EED=EFDGF:E8EEF?<<@FFDFGDFF78:@BFFFFF?+8+<FF,76***55>*DF,+>E*1F7A<=C:FGGCC,1*4<*>F7>>*13*=6BCF=58,9::%#FF@3,;>,<3*9B@8@#.8,+DGEF:,C,4,,FDE<F9E66,EEB,:,9,E<FFAA>9FFE=8CF7CCGFEED@+EECFGFE@CEFC=C,C,FDE,EACDF=6ECF9,GGF@CCGE@:94@8@,FFFFC,FDGFE9CFEF9GGFF<CEGFFACF6AE:CEFC9E@CGFCGGGGFC9FEECEFGGGFD<GFCA@CCB
@sA 22433
TGGGGAATATTGCACAATGGAGGAAACTCTGATGCAGCGACGCCGCGTGAGTGAAGAAGTAATTCGTTATGTAAAGCTCTATCAGCAGGGAAGATAGTGACGGTACCTGACTAAGAAGCTCCGGCTAAATACGTGCCAGCAGCCGCGGTACTAAGTATGGAGCAAGCGTTATCCGGATTTACTGGGGGTAAAGGGGGTGTAGGTGGCCATGCAAGCCAGAAGTGAAAATCCGGGGCTCAACCCCGGAACTGCTTTTGAAACTGTAAGGCTGGAGTGCAGGAGGGGTGAGTGGAATTCCTAGTGTAGCGGTGAAATGCGTAGATATTAGGAGGAACACCAGTGGCGAAGGCGGCTCACTGGACTGTAACTGACACTGAGGCTCGAAAGCGTGGGGAGCAAGCAGGATTAGATACCCT
+
EFFFEFFGEEFGGGGGGGGGFFGGFEGFGDGGGFFEGGD@EGGGGGG:FCGGGGGEFCEEFGGGGGG<FFFGGGGFG9FFFFFGFGGGFGFGEFFFEGFGGGGGGGGGGGGGGFGGAFGGGCBCFGGGGG9,BCDFGGG@=FFFEGGG:@*<F,3@=ECEGFFGGE<>*>F8CEGD:*=<F=@FFF1<8<C95G;.53<034<#@8=CCGFG,<:08,:FBD7+FGG776FGGGE;D:E?CGDGEEEEDFFFEFF#GA@,89E?GGGF7<EF<FFFDGGGGGGFE4B?FD,>,EDEE=A,FFC@57CGGFFCCEDGGGGGE=CGFGGGGGGGCGGGGGGFBCFCFB@GGGGF@GFCGGGGFF9GGGFGFFFFCFGGGGGGGGGDGFGCCFFCFFECAAGFGGFGCFGFFGCCCCAC
@sA 22966
TGAGGAATATTGGTCAATGGACGAGAGTCTGAACCAGCCAAGTAGCGTGCAGGATGACGGCCCTATGGGTTGTAAACTGCTTTTATAAGGGAATAAAGTGAGTCTCGTGAGACTTTTTGCATGTACCTTATGAATAAGGACCGGCTAATTCCGTGCCAGCAGCCGCGGTACTACGGAAGGTCCGGGCGTTATCCGGATTTATTGGGTTTAAAGGGAGCGTAGGCCGGAGATTAAGCGTGTTGTGAAATGTAGATGCTCAACATCTGCACTGCAGCGCGAACTGGTTTCCTTGAGTACGCACAAAGTGGGCGGAATTCGTGGTGTAGCGGTGAAATGCTTAGATATCACGAAGAACTCCGATTGCGAAGGCAGCTCACTGGAGCGCAACTGACGCTGAAGCTCGAAAGTGCGAGTATCGAACAGGATTAGATACCCT
+
EFGGGGGGGGGGGGGGGGFFEEFGGGGGGGGGGGGGGGGFGGFGGGGGDGGGGGGGFFCFEEDDFFGFGGEGGGFFGDGGGGGGGGGGGFGFGGFGGGCCFFEFFGGGGGGGGDGGGGGGGGFFGGFEGGGGGA@EGGGDEGGGGGGGGGGGG8FCGGGGGGFGGGGGGG*,<FC@*FEGGGGGFEEG:F*;FGGG-5*FFG3:F7,85*2CFGGFB:<)FCEC<CEGEEF@FFFBGGGGFFFFCFCB9DAFFGGFFG=<9GFCGE:9A?F6FECGEGC=0GGGGGFEEAGGFF+B7GFAEA,FC87GGGFECGGGGGDEFFB8)GFGGFEA,FCGGFGCF=FGGGFGFB<FFB+DGGGGGGDFFGGGGGGGGFCGFGEGGGGFF9C@EFFGFFGF<CGGFDGGGGGGGEGFGGCGGGGFECGGGGFFGEGC9CCC
@sA 29018
TGGGGAATATTGCGCAATGGGGGCAACCCTGACGCAGCCATGCCGCGTGAATGAAGAAGGCCTTCGGGTTGTAAAGTTCTTTCGGTAGCGAGGAAGGCATTTAGTTTAATAGACTAGGTGATTGACGTTAACTACAGAAGAAGCACCGGCTAACTCCGTGCCAGCAGCCGCGGTAATACGGAGGGTGCGAGCGTTAATCGGAATAACTGGGCGTAAAGGGCACGCAGGCGGTGACTTAAGTGAGGTGTGAAAGCCCCGGGCTTAACCTGGGAATTGCATTTCATACTGGGTCGCTAGAGTACTTTAGGGAGGGGTAGAAGTCCACGTGTAGCGGTGAAATGCGTAGAGATGTGGAGGAATACCGAAGGCGAAGGCAGCCCCTTGGGAATATACTGACGCTCATGTGCGAAAGCGTGGGGAGCAAACAGGATTAGATACC
+
EFGCFGGGFAEFGGGGGDGGGDGFFGGFG?FFGCFFGGGGDGGF7CC@BFGGDCB9FCFGGG?=FDFGGGGGGGEG9FGGGFFEGGG>FGGFGGGGGGGGGGFGGFFGGGGGGGADFGGGFFGGGGGGGGCFE9@DDG<FGGGGGGGGFGGGFGGFGGFGGGFGGGGGGGGEDGG*,?<F>BCCEGGF7=FG>?CE5+<8CEEFFGDCGGFGGGGEG??CBFBCECC=:EGDC0EBBC@GEGGCFFGGGF@<<6FCECFFCFGGFFGFFAD>AFBG9ECFFCC<DFFF@+>8A,FFFGFE85,GGGGGGGGGEGFDE94,DF<FFCE@::7CCFGE<7GGFFGFD?EGFFFFFC,GFCFB6CCFGGEC@ECFGGGEDDGFGGGGGGFC,GFAGGF@:E8GEFGGFCGGFF@EEFDGGGGFFAFGFGFEE@DGGFCCCCC
@sA 28808
TGAGGAATATTGGTCAATGGGCGAGAGCCTGAACCAGCCAAGTAGCGTGCAGGATGACGGCCCTATGGGTTGCAAACTGCTTTTATATGGGGATAAAGTGAGTTACGTGTAGCTTATTGCAGGTACCCTATGAATAAGGACCGGCTAATTCCGTGCCAGCAGCCGCGGTAATACGGAAGGTCCGGGCGTTATCCGGATTTATTGGGTTTAAAGGGAGCGTAGGCCGTCTTATAAGCGTGTTGTGAAATGTCGGGGCTCAACCTGGGCATTGCAGCGCGAACTGGGAGACTCGAGTGCGCAGGAAGTAGGCGGAATTCGTCGTGTAGCGGTGAAATGCTTAGATATGACGAAGAACTCCGGTTGCGAAGGCAGCCTGCTGTAGCGCAACTGACGCTGAAGCTCGAAAGCGTGGATATCGAACAGGATTAGATACCCT
+
ECFFGDFFGGGFGGGGGGGG@FGGGGGGGGGGGGGGGGGGGGGGGGGG7EGFGGGGGGEGGGGGGGGGFGGGFGGGGGGGG9EGGGGGFFGGGGGGEGGGGGGGGGGGGGDGGCFGGGFGGGGGGGGGGGFFGGGGGGGGGGGGGGGGFGGGGGGGGGGGGGFGDCEGGGGGGGFDGGFCFFFEDGGGGDGGGG:GGGG@GGGFFC@=C2?F?<FCCBE<B>CFFEEDF>1CC<A2C,FGCFCFG)CFFF5GCFCDEGGGGFFFCGGCFCGGGGGGGF:@BGG#CF=F>C7F>GEEGDF?9AA?CGCEEDFFCE7CEF@?GGGEFECGGFFEFGGGFEF8FFE8CF,F9GGFC?>7GDGGGGFFEC,EGECFB,,FCEGGGF>GGGGGGEEEGCFEB:F,C7FD@EEFGFFFGGGGGGFCFFFGF<GGGGGCCCCC
@sA 148
TGGGGGATATTGCACAATGGAGGAAACTCTGATGCAGCGACGCCGCGTGAGTGAAGAAGTATTTCGGTATGTAAAGCTCTATCAGCAGGGAAGATAATGACAGTACCTGACTAAGAAGCCCCGGCTAACTACGTGCCAGCAGCCGCGGTAATACGTAGGGGGCAAGCGTTATCTGGATTTACGGGGAGTAAAGGGAGCGTAGACGGAACGGCAAGTTTGAAGTGAAAGACCCGGGCCTAACTCGGGAACTGCTTTGAAAACTGTCGATCTAGAGTGTCGGAGAGGTAAGTGGAATTCCTGGTGTAGTAGTGAAAGGCGTAGATATCAGGAAGAACACCGGAGGCGAAGGCGGCTTACTGGACGATAACTGACGTTGAGGCTCGAAAGCGTGGGGAGCAAGCAGGATTAGATACCCT
+
@FGGGDFEFFGGGGGFDGGCCFGGGGGACCFGGGGDFGGGGGG:FGECCF=FGGGF<FFFFGGFGEFFFG8FFFGGGGDFF9FFGGFGEGGF:,CAFGGGGGD,B?<EFDDF9FFFGGG8FGCFECGF@ABD@<,>FFE><>C>E+:F<FFGEFFG@7>:F@CC:*1C1./41$7//<9.?B)>AC#<<9;9+<<-72A==FF98;*2*A?CCFG>GGGG9F<7B:@*CGGGFD3,,FEFCDGGGECDD8GFGFCD9;9686F=<<?9EDEA5GGGGCGGFECEFFFFEDC@,8E>E?GGGFDCDFGFGAFC6,+CFFFFFDGE?DGGGFCFFF:C@CFC@CFFEFFGDGGFGGGGGFGGGGGGGGGGGFFGGGFGGGGGGGGCF@FCC@FFE<CGFFFGGGFGGGGGGFF<CCCC
@sA 149
TGAGGAATATTGGTCAATGGGCGCTAGCCTGAACCAGCCAAGTAGCGTGAAGGATGAAGGCTCTATGGGTCGTAAACTTCTTTTATATAAGAATAAAGTGCAGTATGTATACTGTTTTGTATGTATTATATGAATAAGGATCGGCTAACTCCGTGCCAGCAGCCGCGGTAATACGGAGGATCCGAGCGTTATCCGGATTTATTGGGTTTAAAGGGAGCGTAGGTGGACTGGTAAGTCAGTTGTGAAGGTTTGCGGCTCAACCGTAAAATTGCAGTTGATACTGTCAGTCTTGAGTACAGTAGAGGTGGGCGGAATTCGTGGTGTAGCGGTGAAATGCTTAGATATCACGAAGAACTCCGATTGCGAAGGCAGCTCACTGGACTGCAACTGACACTGATGCTCGAAAGTGTGGGTATCAAACAGGATTAGATACCCT
+
FGGGGGFGGGFGGGGGGGGGGGGGFGGGFGGGGGGGFGGGGGGGGGG@FGGGGG9FEGGFGDGGGGGGGGGEGGGGGGGGGGGEFFGGGGGGGGGGEGGGGGGGGCEGCEFFFGGGGGGGG9AFFGGGGGGGGGGAEFGCEBFCGGGGGGGGGGGGGA<DGGGGGGGGGDGFFGGGGD@FCFFBC>CFFCEGG?@GDGGGFF>GFG?CEGCEEGGFD=GBA=;D<:=AFFF9FFFCCGGGCF23>?#$9@<C7C.>=3BDFEED=EFF?BF:$<EC;EC@9FGFFGDFE=GF>GFFD@9CGE,F:6GEGGGGGDGDDFD=CFCC=FC>=@GFFGGGGGGGGGCGFGFDEGGGFGGGGGGGGGGGFFCGGGGGGGGGFGGGGFGGFCEGFCFFGGGGGGGGGGGGGFGGGGGFGFGGGFGFFFGGGEFGGDGCCCCC
@sA 150
TGAGGAATATTGGTCAATGGGCGAGAGCCTGAACCAGCCAAGTAGCGTGCAGGATGACGGCCCTATGGGTTGTAAACTGCTTTTATAAGGGAATAAAGTGGGAGTCGTGACTCTTTTTGCATGTACCTTATGAATAAGGACCGGCTAATTCCGTGCCAGCAGCCGCGGTAATACGGAAGGTCCGGGCGTTATCCGGATTTATTGGGTTTAAAGGGAGCGTAGGCCTGAGATTAAGCGGGTTGTGAAATGTAGATACTCAACATCTGCACTGCAGCGCGAACTGGTTTCCTTGAGGACGCATAAAGTGGGCGGAAGTCGTGGTGTAGCGGTGAAATGCTTAGATATCACGAAGAACTCCGATTGCGAAGGCAGCTCACTGGGGCGCAACTGACGCTGAAGCTCGAAAGCGCGGGTATCGAACAGGATTAGATACCCT
+
CFFFGEFGGGGGGGGC<FGGGGGGGGGFGGGGGGGGGGGFGGGGGGC:FGDGGGGGGGGGDEGFGCGGGGCCEFGGGGGGGEFGGFFGFGG=FFG9?FGGEFGGGGGGGGGFFAFFGGGFEEAFFGGFFGFCFGEFGGGGGGG@E@E@FGG9DFGCGGGGGGGGEEEGGG*,@D7>7<CFFGC7FGGGGG*;BF@EGGFG>DFFFG:FDFFFGGGFD;D3:BC=@#=#:>52=:CBG,GGGF9E:E7:F/50,7$$,:FFFF,:D;:CEGF@7CE@BC9D=,AFCFFDD<<F>@+>=96,,FGGF8EGEEE@+@+@=FBDA,GGFEE9=;C9AFDCD?E,CFFE@GGGGGFF<C+FF7GEGEC7GF@FFFGGGGGGF@C>FCGGGGGGGFFEGEFFGGGFGGGGF@GEGGGGGGGGGFE@CGGGE9FGGGGCCCCC
@sA 33862
TGGGGAATATTGCACAATGGAGGAAACTCTGATGCAGCGACGCCGCGTGAGTGAAGAAGTAATTCGTTATGTAAAGCTCTATCAGCAGGGAAGATAGTGACGGTACCTGACTAAGAAGCTCCGGCTAAATACGTGCCAGCAGCCGCGGTAATACGTATGGAGCAGGCGTTATCCGGATTTACTGGGTGTAAAGGGAGTGTAGGTGGCCATGCAAGTCAGAAGTGAAAATCCGGGGCTCAACCCCGGAACTGCTTTTGAAACTGTGAGGCTGGAGTGCAGGAGGGGTGAGTGGAATTCCTAGTGTAGCGGTGAAATGCGTAGATATTAGGAGGAACACCAGTGGCGAAGGCGGCTCACTGGACTGTAACTGACACTGAGGCTCGAAAGCGTGGGGAGCAAACAGGATTAGATACCCT
+
DFGGGFGGGDGGGGGGGGGGGGGGGGGGGGGGGGGFGGFGGGGGGGGFFGGGGGGGGGGGGGGFFFFEFGGGGGGGGGGFGGGFFGGGGGGGGGGGGGGGGGGGGGGGGGGGGGFGGGGGGGGGGGG,FG9AGGFGFGFDFADDEGGGGGEECGGFFGFGGGGGGGFGEGEGFGGG<CFGGGCFCGFC=<@,BEECC1CA@ECBCFEGGFFFGFFF@=FFCFCFCFGFFF?EGGE:CF@*:FFGGGEDGGDFDGGFF,CCGF@&8&DFFCDAFFFGFGGGEEFGE>E<9EE,FGDFE<:CGFDGFCFFFACF?ECFGF<9EFDFFFGGGGGGFCGGFEEGFCEFGGGGGGGFE@@GGFEEGGFGGGFGFFEC<FGGGGGFGCGGGGGGGGGGGGFGFCFFCGGGGGFDGGGCCCCC
@sA 152
TGAGGAATATTGGTCAACGGGCGCTAGCCTGAACCAGCCAAGTAGCGTGAAGGATGAAGGCTCTATGGGTCGTAAACTTCTTTTATATAAGAATAAAGTGCAGTATGTATACTGTTTTGTATGTATTATATGAATAAGGATCGGCTAACTCCGTGCCAGCAGCCGCGGTATACGGAGGATCCGAGCGTTATCCGGATTTATTGGGTTTAAAGGGAGCGTAGGTGGACTGGTAAGGCAGTTGTGAAAGTTAGCGGCTCAACCGTAAAATTGCAGTTGATACTGTCAGTCTTGAGTACAGTAGAGGTGGGCGGAAGTCGTGGTGTAGCGTTGAAATGCTTAGATATCACGAAGAACTCCGATTGCGAAGGCAGCTCACTGGACTGCAACTGACACTGATGCTCGAAAGTGTGGGTATCAAACAGGATTAGATACCCT
+
FGFGGGGGGGGGGGGGGGGF7FGGGEGGGGGGGGDFGGGGFGFGGGG@CEGG?FFGGG9EF<EFFGGGGGGGCFGGGGCDFFGCB<FGGGGDGGGGGGG?DFFAFGGAE,<B<EFACFDA99FA<FCFGGGGGGGGG,AE<F>C7=BFGFAFGEFEGGC7FFGG@CC++83<<EE7FG7FGF7F***>CCFCCEGCCEC@F@>98C71<F?FG?:B8@<=99+;C><D@F29F<)7?@<(FCB<<6,88#43CCD@:F>>>FC8EGGGGG<9EDA=@=60>3@@FFDGFC90E=FDGE9FF8CEEGDF6GGEC@GED@,A,>,)@>9,4,=9EGGFF98E;9FDGGGGGEFCFEE7GFGF?C?GGGGGGGGGGGGFFFGGGFGGGECGGGGFFCFFEGFFCGGFCGGGGFFECFEFFEFGFDFAFEFFCGCCCCC
@sA 153
TGAGGAATATTGGTCAATGGGCGAGAGCCTGAACCAGCCAAGTAGCGTGCAGGATGACGGCCCTATGGGTTGTAAACTGCTTTTATAAGGGAATAAAGTGAGAGTCGTGACTCTTTTTGCATGTACCTTATGGATAAGGACCGGCTAATTCCGTGCCAGCAGCCGCGGTAATACGGAAGGGCCGGGCGTTATCCGGATTTATTGGGTTTAAAGGGAGCGTAGGCCGGAGATTAAGCGTGTTGTGAAATGTAGACGCTCAACGTCTGCACGGCAGCGCGAACTGGTTTCCGTGAGTACGCACAAAGTGGGCGGAATTCGTGGTGTAGCGGTGAAATGCTTAGATATCACTAAGAACTCCGATTGCGAAGGCAGCTCACTGGAGCGCAACTGACGCTGAAGCTCGAAAGTGCGGGTATCGAACAGGATTAGATACCCT
+
DFGGGGGGGGGGGGGGGGGGGGGGGGGGGGGGGGGGGGGGGGGFGGGGGGFGGEGGGG7FGGGFFGGGGFEFGGGGGGGGFGFFFGD5<FFFFCFFFGGGGGGGGGGGE?FFEFGGGGGGGFGGGEGGGCFG@DFGGFGGGGG7EGGGG9FFFG@FFFC<CDCGGGGCFGGGAFDGDGGE*>BF>@EGGGGGGGGGGGGECFFFCGG7<,7EFGDAGBGEF6EGF>E8CEFE9C><F>CCFG<DCEC@C6;C7CC684>CCGFC@;45>#31>6B@EEEG=F6EG=+:13??0>@4GFFFF?@,CCCBBCGFD@+EEGFE8EEC::7FEE?=C,9>,CF=E49;A:,6,,EFAB7GGGGGCCFBFF@EE8CE9FFGFC@EGGEFGGFGGCFFFFFFFGGGFCGGFGGGGGFFGGGGGGGFFGGGGGGGGGE6CCAB
@sA 154
TAGGGAATCTTCGGCAATGGGGGGAACCCTGACCGAGCAACGCCGCGTGAGTGAAGAAGGTTTTCGGATCGTAAAGCTCTGTTGTAAGAGAAGAACGGGTGTGAGAGTGGAAAGTTCACACTGTGACGGTATCTTACCAGAAAGGGACGGCTAACTAAGTGCCAGCAGCCGCGGTAATACGTAGGTCCCGAGCGTTGTCCGGGTTTATTGGGCGTAAAGCGAGCGCAGGCGGGTAGATAAGTCTGAAGTTAAAGGCTGTGGCTTAACCATAGTATGCTTTGGAAACTGTTTAACTGGAGGGCAGAAGGGGAGAGTGGAATTCCATGTGTAGCGGTGAAATGCGTAGATATATGGAGGAACACCGGTGGCGAAAGCGGCTCTCTGGTCTGTAACTGACGCTGAGGCTCGAGAGCGTGGGGAGCAAACAGGATTAGATACCCT
+
GGGGGGGGGGGGGGGGGGGFGGGGGGGGGGGFGGGFGGDFGGGGGGGFGEGGFGGGGGGFFFGGFGGGGGGGGGEGGGGGGGGGGGAFFGGGFCGGGGECEGEFGGGGGGGFGGFGGGFFGGCFFFGGGEG7FGCEFGGFGGGGGDB=:EECEFGGG+<,++<+:;F>>ECGEG85/<<FGG68EE+<FC:*2:*;*1,<C1*1/6068+=88:#<EB><(#8:>>>C9:CE#GG@;@F>5F88,@@:E74,,FCD@,8@AD=F>B,<FECFCGGFFEF9GE:36+9<EC,FE8E+GDB,GGFFF?EGFGFE?FFFFEDEECFGGGGGGAEEGGFCA@@4B6GGGGFFFGCEDC,FGFEGFFCA@FCC,ED@7FDGGGFGF8FGGGGGGGGGGGEGGGGFGGGC7FDGFGEGGGGGGFGGGGGGGFEFGF9<CGGGCCCCC
@sA 29446
TGAGGCATATTGGTCAATGGGCGTTAGCCTGAACCAGCCAAGTAGCGTGAAGGATGAAGGCTCTATGGGTCGTAAACTTCTTTTATATAAGAATAAAGTGCAGTATGTATACTGTTTTGTATGTATTATATGAATAAGGATCGGCTAACTCCGTGCCAGCAGCCGCGGTAATACGGAGGAACCGAGCGTTATCCGGATTTATTGGGTTTAAAGGGAGCGTAGGTGGACTGGTAAGTCAGTTGTGAAAGTTTGCGGCCCAACCGTAAAATTGCAGTTGATACTGTCAGTAGTGAGTACAGTAGAGGTGGGCGGAATTCGTGGTGTAGCGGTGAAATGCTTAGATATCACGAAGAACTCCGATTGCGAAGGCAGCTCACTGGACTGCAACTGACACTGATGCTCGAAAGTGTGGGTATCAAACAGGATTAGATACCCT
+
FGGGG,@CEFGFGGGGGGGCFGGGGEGGG9FGGGGGGGFGGGGGGGGCFGGGGGGDF@FFFEFFFGGFGGGGGGGGGGGGGCAFGGGGGGGGGGD?ECE?BFGGGGFGGCGGG,5EFFFCB?EFFGAA,:FEGGCGFEGGGGCGDFCFC,FFG<FGGGGGGGGGGCCCGGGFGG7CC:CF,@@FFCEGG7EGG<FE5C@FGFGGGGCFG?G=;C;789EFC@CG952;ADFCCFF;<CFFCG<GCEF6::=@FEGF5FC8;<:D>?8CFFF<B62BCC7=1EB<GFFC,,5,9A9EDCFEEA=F8B8+8E;>>,@+EDB<E=>8)+,9<:,9,,FCC<<,C,C,@D6CFCF6<C7F@B<:@>F8GGFGECGGGGGGE<FGGGGGEF<GGF<<EFFE@BGGGGF<AGGGGFFCE,,C<;,EE9FFE,F9C,C,<9BA
@sA 31124
TGGGGAATATTGCACAATGGAGGAAACTCTGATGCAGCGACGCCGCATGAGTGAAGAAGTAATTCGTTATGTAAAGCTCTATCAGCAGGGAAGATAGTGACGGTACCTGACTAAGAAGCTCCGGCTAAATACGTGCCAGCAGCCGCGGTAATACGTATGGAGCAAGCGTTATCCGGTTTTACTGGGTGTAAAGGGAGTGTAGGTGGCCATGCAAGTCAGAAGGTAAAATCCGTGGCGCAACCCCGGAACTGCTTTTTAAACGGGGAGGCTAGATTGCAGGAGGGGTGAGTGGAATTCCTAGGGTAGCGGTGAAATGCGTAGATATTAGGAGTGACACCAGTGGCGAAGGCGGCTCACTGGACTGTAACTGACACTGAGGCTCGAAAGCGTGGTGAGCAAACAGGATTAGATACCCT
+
@CA8CBF<EEEFCFFFGGCFFDCGGGGEG9<E,CAF,F:7@@C+6:F,BFFGFCEFGG8-E<<FGF=CF,6,C9EAECFFGAEF9@FDF+:C+AAFGFFF9CFGGD?E,?,EEFDGGGF<FEF@F+?,EEFGGAF+:?A+BDFFGDE><CGGGGGFEFFDA:::,>>FGEGC,211*55FDC9@?C:*=:@C@CF<5*:@7CDF91,,?,2*>;CF,,@A>34@18<7)<>C#GC=*9CEG=C+C/D@:DB+=,87+8666++,,C:,49,5+,88=CF=4+8E88B5,4,GFEDE@,A,CECCAFBF9DCDF,=+DAF8C;@49E<C,,C,,FECCGGGFCFFA,67DFFDBDFC<@,FFEE9FFEDCFFCC=FFF@CBFCF,B,+@,FAF9GGAGFDGGGGFCFEBA@EB<CCC
@sA 23252
TGGGGAATATTGCACAATGGGCGAAAGCCTGATGCAGCGACGCCGCGTGAAGGATGACAGCCTTCGGGTTGTAAACCTCTTTCAGCAGGGAAGAAGCGAAAGTAACGGTACCTGCAGAAGAAGCACCGGCTAACTACGTGCCAGCAGCCGCGGTAATACGTAGGTGGCAAGCGTTGTCCGGAATTATTGGGCGTAAAGCGCGCGCAGGCGGTTTTCTAAGTCCATCTTAAAAGTGCGGGGCTTAACCCCGTGATGGGATGGAAACTGGAAGACTGGAGTATCGGAGAGGAAAGTGGAATTCCTGGTGTAGCGGTGAAATGCGTAGAGATTAGGAAGAACACCGGTGGCGAAGGCGACTTTCTGGACGACAACTGACGCTGAGGCGCGAAAGCGTGGGGAGCAAACAGGATTAGATACCCT
+
DFGGGFGGGGFFGGGGGGFGCFGGGC+EF<FFD9F,5EEGGDGECFGGEFGE8EFFCFFEEFCFGFGEGD>FGGGGEEDGGCFGGGDFGGFDF=BAF@FF7F<FGGGEGGGGCFCCA,D<<FGFGGGEC@GEGGGGDFEGGFGG8DFG,>FDGGE:3CED:FFGGGFCCFFGEGEGFG@FC7B::,<CFDGF@*:EGF98=E5>E:CEEEC8/>?@GEGBA79:4F<F62AEG7C8F@EC8G#CFFC@D>+2;GCDF<<EC:;4D;?AAC8F=,6C1F=C=7FB;<@?<CADFCDC,9,=4,+,,C@B5@+EBFBE?4489<,FGCEFF<AF@9CGCC=:+BGECC8,AFB,GGFE@<GEDGGGGGFC,,CBCB6CC@CF@@+CC7C,,B8C@CDFF<FFCEGFF<FFGEFEFFFCCCCC
@sA 21437
TGAGGAATATTGGTCAATGGACGAGAGTCTGAACCAGCCAAGTAGCGTGCAGGATGACGGCCCTATGGGTTGTAAACTGCCTTTATAAGGGCATCAAGTGGGAGTCGTGCCTCCTTTTGCATGTACCTTATGAATAAGGACCGGCTAATTCCGTGCCAGCAGCCGCGGTAATACGAAAGGTCCGGGCGTTATCCGGATTTATTGGGTTTAAAGGGAGCGTAGGCCGGAGATTAAGCGTGTTGTGAAAGGTAGACGCTCAACGTCGGCACTGCAGCGCGAACTGGTTTCCTTGAGTACGCACAAAGTGGGCGGTATGCGTGGTGTAGCTGTGAAATGCTTAGATATCACGAAGAACTCCGATTGCGAAGGCAGCTCACTGGAGCGCAACTGACGCTGAAGCTCGAAAGTGCGGGTATCGAACAGGATTAGATACCCT
+
FFFG?FEEFFGGGGGGGGDEFGGGDFCEGCDFFGGGG8FAEFFEEF:8:FG9CFFGGG7FFGGDEDC<FFCCCGGGGGGGF<F<?FFFC<F,4<4CCE@ECGFCCGGDF+CFEFBFFCAFECFFG9BF<E?FFGGGEBEFGG7CEGGF<FD?FFGGGGC+F=B=>:35<:FFFCF*,*@DFE<B@:?FEGCFFGE:ECFGGGGFEGFEG8<FF@@5EDG906C=39C<EEG:C@C?<9*,CACB960#;>1C1>;$>@;>*883,A:<GE>>EFCCCDA=?8FEGFFF=>,9*6@:CFE<6C,FGGGFB>@4++BB@DGGGFE9:,9,5F<:,EE=CE,CBE9FFF<FFEFF,EGE@@GFF,C<<CCCECGGGFEE8C@@>EFCGGCGGF@GFFFGEGGF@BECGGDFC7FEFCGF;EFFFGGGFFGFCFCCCCCC
@sA 159
TGGGGAATATTGGGCAATGGGGGAAACCCTGACCCAGCAACGCCGCGTGAAGGAAGGAGGCCTTCGGGTTGTAAACTTCTTTTACCAGGGACGAAATTAATGACGGTACCTGGAGAAAAAGCAACGGCTAACTACGTGCCAGCAGCCGCGGTAATACGTAGGTTGCAAGCGTTGTCCGGATTTACTGGGTGTAAAGGGCGTGTAGGCGGAGATGCAAGTTGGGAGTGAAATCCATGGGCTCAACCCATGAACTGCTCTCAAAACTGTATCCCTTGAGTATCGGAGAGGCAAGCGGAATTCCTAGTGTAGCGGTGAAATGCGTAGATATTAGGAGGAACACCAGTGGCGAAGGCGGCTTGCTGGACGACAACTGACGCTGAGGCGCGAAAGCGTGGGGAGCAAACAGGATTAGATACCCT
+
C,CFEFGGGGGGGGGGGGGFFGGGGGGGGFFFGFGGGGGGGGGGGGGGGCGGGGGGGEFGGGGGFCFGFGGGEFFGFFGFEGDGGFFG:FFGGGGGGG9FGGFEGGCFGGFGGFGGGCFG78FFGGGGGDFGCGGGFGFGGGGGFGECFG7FFGGGGFGGGG;FGDGGFFG35@CA;GGEG>CFG@C@-*;EGG94$*5:FGD@<CGCE+=>CCCBGF9FF>C,BCF@A:8DDFCF@?DDEC=69<8FFFAC3B6CC97ACFGG?B:CE79DA5>#>4:EEEE==;FC=+CB>B=,BC,BBE?C?GC8CCCEGGFECEGECEFF4,ECGGGF?FFCEFFFGGGGGGDGF@GGGGFFGGGGGGGGGGGGFGE@GGGGFEGGGGGGGFGEGGGGGGGFFCGGGFFGGGFCGGGGFFBCCCC
@sA 160
TGGGGAATATTGCATAATGGGGGAAACCCTGATGCAGCGACGCCGCGTGAACGAAGAAGTATTTCGGGATGTAAAGTTCTATCAGCAGGGAAGATAATGACGGTACCTGACTAAGAAGAACCGGCTAAATCCGTGCCAGCAGCCGCGGTGATACGTATGGTGCAAACGTTATCCGGATTTACTGGGTGTAAAGGGAGCGCAGGCGGTGCGGCAAGTCTGATGTGAAAGCCCGGGGCTCAACCCCGGTACTGCATTGGAAACTGTCGTACTAGAGTGTCGGAGGGGTAAGTGGAATTCCTAGTGTAGCGGTGAAATGCGTAGATATTAGGAGGAACACCAGTGGCGAAGGCGGCTTACTGGACGATAACTGACGCTGAGGCTCGAAAGCGTGGGGAGCAAACAGGATTAGATACCCT
+
<FFGGGGGGGGGG9CCFGGGGEGBFGDGGGGGFCFGFGGCGGGGDGGFGGGFFFGGEGGC,CFGGGG+@FFGGGGAFFGGFC<FE<<EDGGGGGFFF<CF?++4+:85?=FGE=5F<=,,BD++6+33C@,@+8@7<=:<F<,>CEGEF*>DF9>>>;DG9<9:?,,==FFG9;*1**=B,5>:<FCCC45?B<2#==3<5CC04:C75?FE@11>57F;;@)>7,:5175E@@>CGGGEGGGE>@;FCFCFBF=A>@D?CDF=+C88EE9GDFC7ECEGGFCGFAGFEDF>88E8FEFFGGGGFGB=GGGFGDGGGGFCFFGGGGGGGDGFCGGGFGFGGGGGFEEGGEFFGF<FE,EGGGGGEFFGGGFGGGGFFEEE8GGGEEGGGGGGGGCGGGFFGGGGGFGGGGFCCCCC
@sA 161
TGGGGAATATTGCATAATGGGGGAAACCCTGATGCAGCGACGCCGCGTGAACGAAGAAGTATTTCGGTATGTAAAGTTCTATCAGCAGGGAAGATAATGACGGTACCTGACTAAGAAGCACCGGCTAAATACGTGCCAGCAGCCGCGGTAATACGTATGGTGCAAGCGTTATCCGGATTTACTGGGTGTAAAGGGAGCGCAGGCGGTGCGGCAAGTCGGATGTGAAAGCCCGGGGCTCAACCCCGGTACTGCATTGGAAAGTGTCGTACTAGAGTGTCGGAGGGGTAAGTGGAATTCCTGGTGTAGCGGTGAAATGCGTAGATATTAGGAGGAACACCAGTGGCGAAGGCGGCTTACTGGACGATAACTGACGCTGAGGCTCGAAAGCGTGGGGAGCAAACAGGATTAGATACCCT
+
FGGGGGGGGGGGGGGGGGEDDGGGDFFGGGGGGGGGFGGGGGGGDGGGGGGGGGGGFGGGGGGGGGDFGGGAFEFGGGGGGAFFFGGGGGGGGGFFGGGGDFCFGGGDGGGFFGDGGCFGG8CBCEGDEFGGGFGGCF@@EB<EGGGGGGGGGGGDGFFE;CEGGFCCG*=EGFGECFDGDFFGGFGEEEC<EFE25=FCC<?8>5$GECCCFC<*3*(66AE,4BFCCFEGEEGFD:<GEGGEEED@,D-B:DFD;=6:#67C9?<FEE,@D@+GEGGGFFFE?=C5C,F@>,=FEB>,GFECAGGGGDGECGGEGFGDA,EGGGGGGFF5:EGGFGFECF=<FC@EEEFGGGGGGGGGGGGFGGGGGE@FGGFE8GGGGEGFFCGGGGGGGGGGGGGGGGGGGGGGF8FCCCCC
@sA 162
TGGGGAATATTGCACAATGGAGGAAACTCTGATGCAGCGACGCCGCGTGAGTGAAGAAGTAATTCGTTATGTAAAGCTCTATCAGCAGGGAAGATAGTGACGGTACCTGACTAAGAAGCTCCGGCTAAATACGTGCCAGCAGCCGCGGTAATACGTATGGAGCAAGCGTTATCCGGATTTACTGGGTGTAAAGGGAGTGTAGACGGTAAAGCAAGTCTGAAGTGAAAGCCCGGGGCTCAACCCCGGGACTGCTTTGGAAACTGTTTAACTAGAGTGCTGGAGAGGTAAGCGGAAGTCCTAGTGTAGCGGTGAAATGCGTAGATATTAGGAGGAACACCAGTGGCGAAGGCGGCTTACTGGACAGTAACTGACGTTGAGGCTCGAAAGCGTGGGGAGCAAACAGGATTAGATACCCT
+
FGGGGFGGGGGGGGGGGGGGGGGGGGGGGGGGGGGGGGGGGGGGGGGFEFGGGGGGGFGFGGCFGGDFFGGGGFFFEFGGFGFGGGGGGD<FGGGFGGGGGGGGGGGGGGGGGGFGGGGEFGGGGEGGGGGGGGGGGGGGGGGGGGEE:@FFCCFGEFFCFFGGGGGGCEC,@DCF=CCGGG>GGG6F<<;BGGC8EE>C?GGGAFGFGGGGFFDAFFGFFEFFFFGGGEEGGGGF,FGFCGGGGEGFGFFFDCFFGGGDGGFFFFFGFGFFEGDGGFFGGFEGFEGGGGFD@9,EBFGCGEEC=GCBEFGFEGFEGGGGFCEGGGGFGFFFFFC,8FF@,GGGGECGGDGGGGGGGFFDGGEFGFEGGGGGGGFE8GGGGDGGFGGGGF:DFGFFFGGGGGGGGGFGGGGCCCCC
@sA 163
TGGGGAATATTGCCCAATGGGGGAAACCCTGATGCAGCGACGCCGCGTGAGCGAAGAAGTATTTCGGTATGTAAAGCTCTATCAGCAGGGAAGAAAATGACGGTACCTGACTAAGAAGCACCGGCTAAATACGTGCCAGCAGCCGCGGTAATACGTATGGTGCAAGCGTTATCCGGATTTACTGGGTGTAAAGGGAGCGTAGACGGTTGTGGAAGTCTGATGTGAAAGCCCGGGGCTCAACCCCGGGACTGCATTGGAAACTATGTAACTAGAGTGTCGGAGAGGTAAGCGGAATTCCTAGTGTAGCGGTGAAATGCGTAGATATTAGGAGGAACACCAGTGGCGAAGGCGGCTTACTGGACGATCACTGACGTTGAGGCTCGAAAGCGTGGGGAGCAAACAGGATTAGATACCCT
+
GGGGGGGGGGGGGDGGGGFGGGGGGGGGGGGGGGGGGGGGGGGGGGGCEGDGGGGGCFGFGCFGGGGFFGGGGGGGGGGGGGGGGGGGGGFGGGGFGGGGGGGGGGGGFGGGFGFGGFGGGGGGGDGGGGGGGGGGGGGGDEFGGGGGGGGGFCF:FFFGFGGCFFG@@FEFGGGGG;EGGG7GGGGGGFGCGGG6EEGGGC??CEE-E8F#FGGFFGFFFFFFFFFFGGGGFDGB,<@@CC@6>EGFFA?GFF?CFFD6;D@AC<CF(9CF:FEEE9EF,GGGGGGFEEC=DGGFGGGGFCGCAGGEFGFA,B@EFEF8GGGGGGGGGGGFEEFCFGGGGDGGFGGGGGFE9GGGGGGGGFCGFFFBCFGDGGGGGGGGCGGGFFGGGGGGGGFFEF@DFGGGGGGGGFGCCCCC
@sA 32052
TGAGGAATATTGGTCAATGGGCGAGAGCCTGAACCAGCCAAGTAGCGTGCAGGATGACGGCCCTATGGGTTGTAAACTGCTTTTATAAGGGAATAAAGTTTGAGTCGTGACTCATTTTGCATGTACCTTATGAATAAGGACCGGCTAATTCCGTGCCAGCAGCCGCGGTAATACGGAAGGTCCGGGCGTTATCCGGATTTATTGGGTTTAAAGGGAGCGTAGGCCGCAGGTTAAGCGTGTTGTGAAATGTAGGGGCTCAACCTCTGCACTGCAGCGCGAACTGGCTTGCTTGAGTACGCACAACGTGGGCGTAATTCGTGGTGGAGCGGTGAAATGCTTAGATATCACGAAGAACTCCGATTGCGAAGGCAGCTCACTGGAGCGCAACTGGCGCTGAAGCTCGAAAGTGCGGGTATCGAACAGGATTAGATACCCT
+
EGGGGGGGGGGGGGGGGGGCGGGGGGGGDEGGGGGGGGGFFGGGGGGGGGGGGGGGGGGGGGGGFEFGGFGEGGFGGGGGGGGGGGGGG?CBFGGEGGGGGGGGGGGGGGGGGGGFGGGGGFFGGFGGGFGGGGGGGGGGGGGGGGGGGGCCDFGGGGGGCFCFECFGGGEFCGGGEGGGFGGGGGGE@FEGGDFGE*FFGFGGGG@-G?<9F?CDC8EC/CCD?EEBECFFGGGF<GGEGGDE@FGFGGCGGGG:8EGFGGGCFF89??:?7<@@:C=@5CGFGFA8D,GGFF>B7EDGFFCEEECECB=,@EC7CGGF<E+7AF,FGFF?AGFDEC,8C,?,FCFCFC,B<CDGEFDEGEEFGGGGFFGGGGGGGFCCCGGGGGFGGEC@FGGFEBEEC,EDFDGFF@DF@DFCGGGEFFGFFCGGGFGC<CCC
@sA 22934
TGAGGAATATTGGTCAATGGGCGAGAGCCTGAACCAGCCAAGTAGCGTGCAGGAAGACGGCCCTATGGGTTGTAAACTGCCTTTATACGGGGATAAAGTGAGCCACGTGTGGCTTATTGCAGGTACCGTATGAATAAGGACCGGCTAATTCCGCGCCAGCAGCCGCGGTCATACGGAAGGACCGGGCGTTATCCGGATTTATTGGGTTTAAAGGGAGCGTAGGCCGGCTGTTAAGCGTGCTGTGAAATGGCGGGGCTCAACCTGGGCATTGCAGCGCGAACTGGCAGACTTGAGTGCGCAGGAAGTAGGCGGAATTCGGCGTGTAGCGGTGAAATGCTTAGATATGACGAAGAACTCCGATTGCGAAGGCAGCCTGCAGTAGCGTAACGGACGCTGAAGCTCGAAAGCGTGGGTATCGAACAGGATTAGATACCCT
+
DGGGGFGGGGGFFGGFGGDCFGCGGGGGGFFGGGGGGGDGGGGGGGEFGGGGGGGGGGGGGGGGFGGGDG7B7ABFGGGGGGGG<FCCFGGGCDFGFFCFGG8FDGGCFGGDGGGGGGDCDCFGGGF:BDFFFF9D<F,8B+>:BBCGGGCFFGF7CGEFGCFG@CFG:*=<BFGG7@CE,@CFECD@FGGD?,8:C*CECF,:@F888,638<;FG7?>=:=<./##C;;=.3:5CCFCGG,,32+0:#CF>C>@$FFFGGGBFF9+><FE2EB52=7EGFGGC,GGFGFF9C6B:F<EE:,,GEF@@DE>+7C+=<7FA<CB==45<FC5@,9EBFC6A4,GFGGGEE<EAFC:F@8F@EFFB<<8B,@CGGGF<FF@CGGDGGF@7GFEGDGGFFCB6CF?EDGGGGGGGGGGCGFECEGGGF,GFECCCCCC
@sA 31907
TGAGGAATATTGGTCAATGGACGAAGGTCTGAACCAGCCAAGTAGCGTGCAGGACGACGGCCCTATGGGTTGTAAACTGCTTTTATATGGGAATAAAGTGAGCGAAGTGTCGTTTTTTGTAGGTACCATATGAATAAGGACCGGCTAATTCCGTGCCAGCAGCCGCGGTAATCCGGAGGATCCGAGCGTTATCCGGATTTATTGGGTTTAAAGGGAGCGTAGGTGGACTGGTAAGTCATTTGTGAAAGTTTGCGGCTCAACCGTAAAATTGCAGTTGATACTGTCAGTCTTGAGTACAGGAGAGGTGGGCGGAATGCGTGGTGTAGCGGTGAAATGCTTAGATATCACGAAGAACTCCGATTGCGTAGGCAGCTCACTGGACTGCAACTGACACTGATGCTCGAAAGTGTGGGTATCAAACAGGATTAGATACCCT
+
ECF?DFGFGGGFGGGGGGGGDDFEGGCEFFFFGGGG@D8<<FGGG9FF,BFFGGG:@CBFGGDGGFGC8FFCCFGGGGGGDEFGE9FEFGCFGGFFGGC9FF,=8+@AFCFG@F+:FFEGGFG<B9DFDGGGGGCFD9=FC>@CCCCECB<FGE<7+37@<><,@*CF>F7,,7=BEGGC,<:<**8F:BFGGC@:>EFFGCFFCG:A:CEC7@E>C@GD?>CEF7:=,067:A8B3,#<7FGD<@@=:@9?<CCD@-@BFCD>1;CC?9,==DEDFAFFFB?59,GFFFE9DE>FE,A,GF?CF=EGEE9FCCC=7CDECFEEAEEGGGGE:,,CGGFCGEF=C,<F,GEECB67FF@CGGEBF@9GF8EFDE9C@EA@FGGFEFCGEEEFFGGGGEGGGGGGGGFGGFFFCFFGGFEFFGGGGGFFE8GCCCAC
@sA 167
TGGGGAATATTGCACAATGGGCGCAAGCCTGATGCAGCCATGCCGCGTGTATGAAGAAGGCCTTCGGGTTGTAAAGTACTTTCAGCGGGGAGGAAGGTGTTGAGGTTAATAACCTCAGCAATTGACGTTACCCGCAGAAGAAGCACCGGCTAACTCCGTGCCAGCAGCCGCGGTAATACGGAGGGTGCAAGCGTTAATCGGAATTACTGGGCGTACAGCGCACGCAGGCGGTCTGTCAAGTCGGATGTGAAATCCCCGGGCTCAACCTGGGAACTGCATTTGAAACGGGCAGGATAGAGGCTTGTAGAGGGGGGTAGAATTCCAGGTGTAGCGGTGAAATGCGTAGAGATCTGGAGGAATACCGGTGGCGAAGGCGGCCCCCTGGACAAAGACTGACGCTCAGGTGCGAAAGCGTGGGGAGCAAACAGGATTAGATACCCT
+
CEFGGFGGGGFGGGGGFGFCFGFGGGGGGFGGGGGGGGGGGGGGGGGCCGGFFAFGFGFEFGGFFEGGCFGGDCFGGGG9,:?EFCFGGGEGG7<F@EFGGFFGF8F9FGGGFG9DFGGGGGGGGGGGGGGGGGGGGGG?EFGD8EFE@FEEFG@FGGG:7FDGGFFGGEGGFGDE:CFD7@FGG<5FF9+8EEE*2<CGG7>)EF:7?:@ED::(EAF@2>ED;>C5:E:)1;A,>1CG?FGGECC9CF=45FB?GCD98@EFCFG9FFC?@;;CFC@;$E@2C=,CCGGFF28360:,,8GGGDGGGGFF?A;DFFGFF8CGGFECGAGCGFFE;@FCEFEF8FEB:EFGGFAGEFGGFC7GGGCC7FGGGGGGGGGGG@FEGGFGGFGEEGGFFDAF8CGFFB,GGGGGGGGGFFFFECFFFECGGGFGGGGFCCCCC
@sA 26089
TGAGGAATATTGGTCAATGGGCGAGAGCCTGAACCAGCCAAGTAGCGTGCAGGATGACGGCCCTATGGGTTGTAAACTGCTTTTATAAGGGAATAAAATGAGCTACGTGTAGCTTTTTGCATGTACCTTATGTATAAGGACCGGCTAATTCCGTGCCAGCAGCCGCGGTAATACGGAAGGTCCCGGCGTTATCCGGATTTATTGGGTTTAAAGGGAGCGCAGGCGGACCTTTAAGGCAGCTGTGAAATACGGCGGCTCAACCGTCGAACTGCAGTTGATACTGGAGGTCTTGAGTGCACACATGGATACTGGAAGTCAAGGTGTAGCGGTGAAATGCTCAGATATCATGAAGAACGCCGATCGCGAAGGCAGGTATCCGGGGTGCAACTGACGCTGAGGCTCGAAAGTGCGGGTATCAAACAGGATTAGATACCCT
+
@FFGGGGGGFGFGGGGGFF8FGGGGEGFGFGGGGGGGGGGGGGGGGGFBFGGGGG<EFDGGGEFGGGGGCFEEGGCFGGGF9-FFGGGCFGEFGC5EFEFEGCFGGGC8<FGGGGGGG>FFGCDCGGGGC,AFGFFFGGGGGGEGDFFGGGEFFFEG9FFGGGC7>FEFDEGGFCE*:@CC,:,**;CF7*=,C<8**<F?CF9CF*CC?<ECC7=C,.29F>/C8.05:FGEGF%65<ACGF<D4*9#.EB*:C.?G2F<CEE;CEFFACFFGGGD>2===F<A3FB,,FF8F8<8E,F9A,BFCGEC9<9,,99,5,EEC=+9+@,AFFFF=E:AB,EFCE<C<5,A,F:==>+,GD7+GGDGFFFGGF<<BB+CB7GGFCEFFFGFC6:GCFFAGGGFEGEC+CEC:GGGGGGGGFFCGGFE@CEFFC8@AAB
@sA 39016
TGAGGAATATTGGTCAATGGACGAGAGTCTGAACCAGCCAAGTAGCGTGCAGGATGACGGCCCTATGGGTTGTAAACTGCTTTTATAAGGGAATAAAGTGAGTCTCGTGAGACTTTTTGCATGTACCTTATGAATAAGGACCGGCTAATTCCGTGCCAGCAGCCGCGGTAATACGGAAGGTCCGGGCGTTATCCGGATTTATTGGGTTTAAAGGGAGCGTAGGCCGGAGATTAAGCGTGTTGTGAAATGTAGACGCTCAACGTCTGCACTGCAGCGCGAACTGGTTTCCTTGAGTACGCACAAAGTGGGCGGAATTCGTGGTGTAGCGGTGAAATGCTTAGATATCACGAAGAACTCCGATTACGAAGGCAGCTCACTGGAGCGCAACTGACGCTGAAGCTCGAAAGTGCGGGTATCGAACAGGATTAGATACCCT
+
EGGGGGGGGGGGGGGFGGGGFGGGGGGFGGGGGGGGGGGFGGGGFGGEGGGGGGGGGGGGGEG78ECFGGGGGGFGGGGGGGGGGGGGG9FFGGGGGGGFGFGGGGGDGCCGGGGGGGGGGGGGGGGGGGGGAFGGGGGGGGGGGGGGGFGGGGGGGGGGGGGGEGGGE:C7FCFCGCEFFGGDEGD<CCE,F9@F?4FGGG><F(?F2=?C9F>=7;?>AECDFGGDDGGGGGFFGGGFGGFE3@FFFG>><GGGFC59CGGFGGFGGGCFGC8ECE5C@;<FGGFFFFGGDC+:CF<DEFGGGGGGGFFEBE7EEDFEFGCE=F7FAFAFEGGFFCGFE9FCGGGEFFFEEB7GCDFGGGGFE@,GGGGGFDGGFGGGGGGGFC,GFEFGGGGGGGGGFGGGGGGGGGFGGGFGEF9CFGFE,,GEGGGCCCCC
@sA 25202
TGAGGAGTATTGGTCAATGGACGCAAGTCTGAACCAGCCAAGTAGCGTGCAGGATGACGGCCTTCTGGGTTGTAAACTGCTTTTAGTTGGGAATAAAGTGCACCACGTGTGGTGTTTTGTATGTACCATCAGAAAAAGGACCGGCTAATTCCGTGCCAGCAGCCGCGGTAATACGGAAGGTCCAGGCGTTATCCGGATTTCTTGGGTTTAAAGGGAGCGCAGGCGGACCTTTAAGCCAGCTGTGAAATACGTCGGCTCAACCGTCGAACTGCAGGTGATACTGGAGGTCTGGCGTGCACACAGGGATACTGGAAGTCATGGTGTAGCGGTGAAATGCTCAGATATCATGAAGAACTCCAAGCTCGAAGGCAGGTATCCGGGGTGCAACTGACGCTGAGGCTCGAAAGTGCGGGTATCAAACAGGATTAGATACCCT
+
GGGGGGGGFGGFGGGGGGGFFGGDGGGGGGGGGGGGGGGFFF<FGGEGGGFGGGGGGGGGGGGGGEGGGGDGFFCFGGGGFDFGFGGGGGGCA<E?FCFFG9FGGGGGGGGDGGGEFFFGGGGGGDF<<FFG@FGF<@BCFF::>EGGGFDFDFGGGFCCEGFCFECCFGGG;FEEGGGGCEF9>:EECEEGGGGG=7C,=7B,?F</B1169FE.CBC3(F:>FCC32:FD5<</A*8CEFDC?::/D::*@>::D.FB7:EG:9<C8EG<FFCDD73=,@EB7+B,+++=*EFF@C,9,5,EB,,,9FEE9CEEC,B?,,=7>EBEAEC,@5E?,FGGGEBA@9FCE<AF=:,F?<A4,<<FECCFGFB8FCGFFGGEGGGEAGECEGGGGFGFGGEEC,GGCFCC@+ECFDEC?GFEDFC,,<GGGGGCBCBC
@sA 171
TGGGGAATCTTGCACAATGGGGGAAACCCTGATGCAGCGACGCCGCGTGAGCGAAGAAGTATTTCGGTATGTAAAGCTCTATCAGCAGGGAAGAAAATGACGGTACCTGACTAAGAAGCACCGGCTAAAAACGTGCCAGCAGCCGCGGTAAAACGAATGGTGCAAGCGTTATCCGGATTTACTGGGTGGAAATGGAGTGTAGACGGTTGGATAAGGCTGATGTGAAAGCCCGTGGCTCAACCCCGGTACTGCATTGGAAACTGTGTATCTTGAGGGTCGGAGAGGTAAGCGGAATTCCTTGTGTAGCGGTGGAATGCGTAGATATTAGGAGGAACACCAGTGGCGAAGGCGGCTTACTGGACGATCACTGACGTTGAGGCTCGAAAGCGTGGGGAGCAAACAGGATTAGATACCCT
+
ECFEFFGG,CF<EEGGGGGG8FFEEGEFGGGGFGGGFGFEGEFGGGFC7C@,@FGGGGGEAEFGGGG4:9B5CEFEFFGGGGBFGE<FF+:?BFF,B<<FFEGBFEAFFFFG,,5,ADCFA=++@6:,,,:78<D+DEF*@7,@*@B:1*1,<D:*8<:8<<9,,>*<**18,+=<<*<2<<#=4CE*.871.,6)<9,/2:2/469+4,,F72,),+7;EF9CC4ECB*GD,:6,::BC7F@63,,F9EAFF3;F@,+?=65,C5,,,8,8)4+F@88B=F@BFE:@@>C@9,,@9:+,FFEGA:EE9FE4:,7CDCC=<DFF?,<EC,,EFC8FDF<@BFGGGEEFCEFC,,C@FECGGGFFGFGCCDFGF<GGFGCG@GGGGEGGGGGGFGFFFCGGGFEFF,GGFEFCCCCC
@sA 172
TGAGGAATATTGGTCAATGGGCGAGAGCCTGAACCAGCCAAGTAGCGTGCAGGATGACGGCCCTATGGGTTGTAAACTGCTTTTATAAGGGAATAAAGTGAGCCTCGTGAGGCTTTTTGCATGTACCTTATGAATAAGGACCGGCTAATTCCGTGCCAGCAGCCGCGGTAATACGGAAGGACCGGGCGTTATCCGGATTTATTGGGTTTAAAGGGAGCGTAGGCCGGATATTAAGCGTGTTGTGAAATGTAGTGGCTCAACCTCTGCACTGCAGCGCGAACTGGTCTTCTTGAGTACGCACAACGTGGGCGGAATTCGTGGTGTAGCGGTGAAATGCTTAGATATCACGAAGAACTCCGATTGCGAAGGCAGCTCACGGGAGCGCAACTGACGCTGAAGCTCGAAAGTGCGGGTATCGAACAGGATTAGATACCCT
+
CFEAFGFGGGGGGGGGGFFGDFGGGGFGGGGFGGGGGGGDFF<FDEFFEGFFGGGGFGGGGG@7FFFDGGFGFFGEEGGGFFGGGF9FFFGGG@EGGC?A,?4B=BFGGGGGGGGGGF@FD9FGGGGCFGGGGGGGGGGGGGGGGGDFGDFADG?@B<F=F:@GEGEDGGDC;AFEGFC7,>*>FFDGCFCB?:CCC5<FF7<<FF:BF$<B6>14E;EBB9?F4:C:#:FF<C@5<FFDCF@FDFGFFF<;:D<@7CCCFC<CG;6,,DC7CFB>B6-26?AFB8<F8@GGBGDF>98+,44@B87FB@?4+,+7EFDAB:ECFGEDGGFFEEGFFC98GEGFGGGGFCF?8F7ECGFEF7GFFE@GEFFFF@DF@<EEEC7GGGGGGGEGFGFEAEGGGGGGGGGFF@GGGGGGEGGGFGFGGGGGFGGCCCCC
@sA 173
TGAGGAATATTGGTCAATGGGCGAGAGCCTGAACCAGCCAAGTAGCATGCAGGATGACGGCCCTATGGGTTGTAAACTGCTTTTATAAGGGAATAAAGTGAGTCTCGTGAGACTTTTTGCATGTACCTTATGAATAAGGACCGGCTAATTCCGTGCCAGCAGCCGCGGTAATACGGAAGGTCCGGGCGTTATCCGGATTTAGTGGGTTTAAAGGGAGCGTAGGCCGGAGATTAAGCGTGTCGTGAAATGTAGATGCTCAACATCTGCACTGCAGCGCGAACTGGTTTCCTTGAGTACGCACAAAGTGGGCGGAATTCGTGGTGTAGCGGTGAAATGCTTAGATATCACGAAGAACTCCGATTGCGAAGGCAGCTCACTGGAGCGCAACTGACGCTGAAGCTCGAAAGTGCGGGTATCGAACAGGATTAGATACCCT
+
FFFCFFFGGGGGGGGGGGGGGGGGGGGGGGGGGGGGGGGGGGGGGGGGCFGGGGGGGFGGGGGGGGDFGCGGGGDFGCFGGGGGGAFGGGGFGGGGDFGGGCFFFGGGGGGCFGGGGGCGG,<FFFFGDG9<EFGGGGG9EGCEGGGGADGGFD7CFCGG8,@DCEFDGGGGGGGG>FGGGGF>F7;F=CE>CF6=78F2$1?:C@74<29BF8BAC@GAF7EGFFG3CCCGEFF<F5F@CD>CCEFEFFAFGFFF9FGCGECCFCFGGF;?<EECC=8CG;GGGF@A8CEEDCCGEFFFDCGGGGF:GGFGFCB7GGGFDF=C>@@CFGGFECGD9EBDE,9GGF@GB?CFFC=6CDFGGGFDFDFFGGGGFEFF@FEGGGGGGGEGGGFGGGGGGGGGFCGFGGGGF7GGGGGGGGF<GFFF@9GGFCFBC@9C
@sA 174
TGGGGAATATTGGGCAATGGGCGCAAGCCTGACCCAGCAACGCCGCGTGAAGGAAGAAGGCTTTCGGGTTGTAAACTTCCTTTAAGAGGGAAGAGCAGAAGACGGTACCCCTAGAATAAGCCACGGCTAACTACGTGCCAGCAGCCGCGGTAATACGTAGGTGGCAAGCGTTGTCCGGATTTACTGGGTGTAAAGGGCGTGCAGCCGGGTCTGCAAGTCAGATGTGACATCCATGGTCTCAACCCATGAACGGCATTTGGAACTGTAGATCTTGAGTGTGGGAGGGGCAATCGGAATTCCTAGTGTAGCGGTGAAACGCGTAGATATTAGGAGGAACACCAGTGGCGAAGGCGGATTGCTGGACGATAACTGACGGTGAGGCGCGAAAGTGTGGGGAGCAAACAGGATTAGATACCCT
+
EFGGGGDGFGGFFEFGGGGGGGGGEFGGGGDGFGGFGGGGGGGGCFGFGGFFF<<FB,EFGD8CEGEGGGGGDGGGFGGGFCGGEG9FFGEFGFEFFGFCGGGG7FFFFDCFFFGFC<FGFBFDFFEE@8DFGEGDFGF93>DFCE+@BB>:CFGGGF,3<@<FGC7@C<=E<C@<FG6<F+<,,>6A?FCFFGGGEE?6CD>::8ECEE9CC9C?7:?=<0FFFAE,?6GFG:><$FGCCDF>#:,@8@A#9?<9DF4#CEGEC3<<#A@+:C,E@,4+DFFFFFF888=?DDCGF8E5,,GFEE5GGGFFE>C>CCFC9FFCGE6,FAEC@EGFFEDE<EEEGDEEEGGGEF@E@?GFGFCGFFGGGGGFFGGFGFEGGEGGGFGGGGGGGGGGFFF,FEFFFGGGGFF,GCCCCC
@sA 24582
TGAGGAATATTGGTCAATGGGCGAGAGCCTGAACCAGCCAAGTAGCGTGCAGGATGACGGCCCTATGGGTTGTAAACTGCTTTTATAAGGGAATAAAGTGGGAGTCGTGACTCCTTTTGCATGTACCTTATGAATAAGGACCGGCTAATTCCGTGCCAGCAGCAGCGGTAATACGGAAGGTCCGGGCGTTATCCGGATTTATTGGGTTTAAAGGGAGCGTAGGACGGAGATTAAGCGTGTTGTGAAATGTAGACGCTCAACGTCTGCACTGCAGCGCGTACTGGTTTCCTTGAGTACGCACAAAGTGGGCGGAATTCGTGGTGTAGCGGTGAAATGCTTAGATATCACGAAGAACTCCGATTGCGAAGGCAGCTCACTGGAGCGCAACTGACGCTGAAGCTCGAAAGTGCGGGTATCGAACAGGATTAGATACCCT
+
AFDGFFEFGGGGGGGGGGGGDGCFEGGGGGGGGGGGGGAFGFEGGGGFEGGGFEGGGGCGGGGGGGCGGGGGGGFGGGGFEGGGGGGGGG8?FEGCFGGFGCE?+B=FE8FFCFGFGGGGGG,:@<EGGGFFGGGGGGFGGFCDCEFGGGGGGGF7<,,:<FD,>@FDGCFFFGFGGDGGGGFEEF5CGGE,,7<:;7<4E>G<CF?$DF@988=5EFGD0F9#7?E<C5FCFGG>E>CCFG<C;C,@966:3%<EFCF//@CGFD>@@F@CFC4FE=)E8DCFGFF<>3,B:6+F>FFF@5,8F6>CGGEFD=>CCBFBB=>8A>,F9GGGGGGFGFDGFE9FGGFFEE<A:BEEEFGFEGFFFGFGF?GGGGGGGFGFCCCGCDFGGGGEFAGFF@C@,CGGGGEECCGGGGCGDGGCGFGGGFGGFECBCCC@
@sA 176
TGGGGAATATTGCACAATGGGCGAAAGCCTGATGCAGCGACGCCGCGTGAGTGAAGAAGTATTTCGGTATGTAAAGCTCTATCAGCAGGGAAGAAAATGACGGTACCTGACTAAGAAGCCCCGGCTAACTACGTGCCAGCAGCCGCGGTAATACGTAGGGGGCAAGCGTTATCCGGATTTACTGGGTGTAAAGGGAGCGTAGACGGCGAAGCAAGTCTGAAGTGAAAACCCAGGGCTCAACCCTGGGACCGCTTTGGAAAATGTTTTGCTAGTGTTTCGGGGAGGTAAGTGGAATTCCTAGTGTAGCGGTGAAATGCGTAGATATTAGGAGGAACACCAGTGGCGAAGGCGGCTTACTGGACGATAACTGACGTTGAGGCTCGAAAGCGTGGGGAGCAAACAGGATTAGATACCCT
+
DEFGGGGGGGGFFFGGGGGGGAFGFFCGGGGGGGGGGG@FGGGGGGG:FFCFFGGGFGGFFFGGGGGCCFGGGGG<EEGGGA<FAEGGGGGGGGGGG<EFGFCFEGGAFGFGGGDGGGG=FEGGGGGDFFGGGGD8<FFGD<DFGDBGG7@CFGG>CEGECFCGCFCGGCF*?CEGC=CCGDF>7FCF@CFFC<F1CE5:7<E:8C0C>11:=7CC):G;C@?91@E(<:?>7<C?D:<<::=08:@8+6D;9A,AE:+6+,,A3,,,=6,4):@+++C8,5,EAAEEC,CBB=,489CGF:@+5GGGEFFF=?FDGFFD?,DBCGAEA,AAFDCFFEFEECEFFFCFFEEFACFGGECFAEAAGFFF:FCCFA,@,FGCGGGFB,GGFGGGGGGGGGEEFGGGGGGGGGFCCCCC
@sA 177
TGGGGAATATTGCACAATGGAGGAAACTCTGATGCAGCGACGCCGCGTGAGTGAAGAAGTAATTCGTTATGTAAAGCTCTATCAGCAGGGAAGATAGTGACGGTACCTGACTAAGAAGCTCCGGCTAAATACGTGCCAGCAGCCGCGGTAATACGTATGGAGCAAGCGTTATCCGGATTTACTGGGTGTAAAGGGAGTGTAGGTGGCCATGCAAGTCAGAAGTGAAAATTCGGGGCTCAACCCCGGAACTGCTTTTGAAACTGTAAGGCTGGAGTGCAGGAGGGGTGAGTGGAATTCCTAGTGTAGCGGTGAAATGCGTAGATATTAGGAGGAACACCAGTGGCGAAGGCGGCTCACTGGACTGTAACTGACACTGAGGCTCGAAAGCGTGGGGAGCAAACAGGATTAGATACCCT
+
EGGGGGGGGGGGGGGGGGGGGGGFGGGGGGGGGGGGGGDGEGGGGGG:FGGGGGGGGGFFFGDGGG<DFGGGGGFGGFGGGFF<EGGGGGGFGGGGGGGGGGGGGGGGGCFGGGGGFGFCFCEECCFGGDGGGG8EGGGCDFFGGGGGGCF9FC@FGDGGGGG<DFGGDFFGGGGGGCGGFG>G7CFG&1BEF/GEE@F<CDF<FG+=DD?6EEF;2?,,;DF=E8<7>38ECGFFFGGFCCGEEGFB:C=<'AEFGFD7A@GGGFF<681F8<8G@FGF878FFEGCFD?A8EB=CE=9AGGC=FCGGEC=>GGGGGGGFGFCGGGGFFDFCFFECCGGFDGGGGGGGFCFGGGGGFFGGFGGGGGGGGGGGGGGGGGGGGGGGDGGGGGGGGGGGGFEGFGGGGGGGGGCCCCB
@sA 24014
TGAGGAATATTGGTCAATGGACGAGAGTCTGAACCAGCCAAGTAGCGTGCAGGATGACGGCCCTATGGGTTGTAAACTGCTTTTATAAGGGAATAAAGTGAGAGTCGTGACTCTTTTTGCATGTACCTTATGAATAAGGACCGGCTAATTCCGTGCCAGCAGCCGCGGTAATACGGAAGGTCCGGGCGTTATCCGGATTTATTGGGTTTAAAGGGAGCGTAGGCCGGAGATTAAGCGTGTTGTGAAATGTAGACGCTCAACGTCTGCACTGTAGCGCGAACTGGTTTCCTTGAGTACGCACAAAGTGGGCGGAATTCGTGGTGTAGCGGTGAAATGCTTAGATATCACGAAGAACTCCGATTGCGAAGGCAGCTCACTGGAGCGCAACTGACGCTGAAGCTCGAAAGTGCGGGTATCGAACAGGATTAGATACCCT
+
FFCEFFGGGGGGGFGGGGGGGFGGGGGAFGGGGGGGGGG@EGEDFGCFGGGGGGGGGGGGGFGGGFGGFG@FGFGGGGGGDFCFGGGGGGG8FGGGGGGGGGGGGGCFCFFGDGGGGGGGGGGGGGGGGGGGGGGGGG9BFF7FEEGGGGFGGGGDGFGGGFDGGEEGGGGG9,5@FFEE:FGGGGGGGDEB;C:F5<F<FGFFGGE6EEF2/?56<8FDFFG=FEGCECFGG?F?CCGGGGGDEDE;FDAFE9CCCBC@3@FF<FCF8EF#>EBEF@#A8=<BD,8B=,BC*7GFEGGFEA=F@CGFEEC9+,C7GDF4<,C4)>,,BA9FFCGGGGGFF@A:GGFGGFFDEC>@CDE7FDGFFADEECFGGGFF8GGEGGGGCF<CGGGGGFGGGDGGFCE<<C@CEGGFGGGGGGGGGGGGFGGGGFFCCCCB
@sA 31170
TAGGGAATCTTCGGCAATGGGGGCAACCCTGACCGAGCAACGCCGCGTGAGTGAAGAAGGTTTTCGGATCGTAAAGCTCTGTTGTAAGTCAAGAACGAGTGTGAGAGTGGAAAGTTCACACTGTGACGGTAGCTTACCAGAAAGGGACGGCTAACTACGTGCCAGCAGCCGCGGTAATACGTAGGTCCCGAGCGTTGTCCGGATTTATTGGGCGTAAAGCGAGCGCAGGCGGTTTGATAAGTCTGAAGTTAAAGGCTGTGGCTCAACCATAGTTCGCTTTGGAAACGGTCAAACTTGAGTGCAGAAGGGGAGGGTGGAAGTCCATGTGTAGCGGTGAAATGCGTAGATATATGGAGGAACACCGGTGGCGAAAGCGGCTCTCTGGTCTGTAACTGACGCTGAGGCTCGAAAGCGTGGGGAGCGAACAGGATTAGATACCCT
+
FGGGGGGFGGGGGGGGGGGGGGGGGGGGGGGGGGGGGGGGGGGGGGEF>FEGGGGGGGFECCEGGGGGECFGGGGGGFGGFGGGGGGGGGGGGGGFGGGGGGFGCDGFGGGGGGGGGGGGGGGFGGAEGFFGGGGGGGGGGGGGGDGGGGGGGGGFGGGGDFGGGFFCGGGGGGGGGGGGC2<<FFGGGGGGE@*;*:::8:/*1<GG?@FGGG;BGFFGFFGGGG>EDGGG?8C?@DF<CF<FG<)59CA=<GFFG>C6F-E;@@F6CEGGFF>CBD;GGGFF=@,8,9F@,,,8FFGFEEFD=FFFGECC,GFFC9,,EEC,FB,CB=EFFEB<A,GGGGGGEF;,C,DDFC,?C68+GGGGGGCDGGE@EECGGFGEGEECCE<EACCGGGGGGGGFFFGGGGGFC@BC7GGGGFCFEGEA@B9FFF<GFE8GCCCCC
@sA 30166
TGAGGAATATTGGTCAATGGGCGCTAGCCTGAACCAGCCAAGTAGCGTGAAGGATGAAGGCTCTATGGGTCGTAGACTTCTTTTATATAAGAATCAAGTGCAGTATGTATACTGTTTTGTATGTACTATATGAATAAGGATAGGCTAACTCCGTGCCAGCAGCCGCGGTAATCCGGAGGATCCGAGCGTTCACCGGATTTATTGGGTTTAAAGTGAGCGTAGGTGTACGGGTAAGTCAGTTGTGAAAGTTTGCGGCTCAACCGTAAAATTGCAGTTGATACTTTCAGTTATTAGTACAGTAGAGGTGGGCTGAATTCGTGGTGTAGCGGTGAAATGCTTAGATATCACGAAGAACTCCGATTGCGAAGGCAGCTCACTGGACTGCAACTGACTCTGATGCTCGAAAGTGCGGGTATCAAACAGGATTAGATACCCT
+
CCFGGGFFF9CAF,CEE9A,,CFGEEDFFCCDFFDGGF9EFGD,CE+,86CFCDF<AECFFFDFFFGGGGGGEE,BCFAF99<F?EEED,5?<,5CC<C<AFCFGCFFGGEEFGGG9FG<?F9EFF9ADEEFFFGF9A?<CCED8=,:,,CE:<BC7D8D8FFD++>FGGEGG,F:FDECFF,>**@*>7:,68>:EE?FD7:FCB@;21/F:$4240<35*@:=#7.$,CF@5FFC><@88+5FACFFCBC+D57,;GC3FC$<A;'CD@??B=@,89<9C9B,5A<,,A,FFCB,C,9GGFFEFF8<C,48CE@7FDEFFE>AF:A<ACDEDCE9FF8A,6,<F<CA<ED8FGGC@FFFCB,@F<@ACGGGFGEEC<,F9GFFECAFC,C,FEC,FF<F@AFCGGF@8,GGGGGGECE9A,E<DGCF@C8-B<B
@sA 181
TGAGGAATATTGGTCAATGGACGAGAGTCTGAACCAGCCAAGTAGCGTGCAGGATGACGGCCCTATGGGTTGTAAACTGCTTTTATAAGGGAATAAAGTGAGTCACGTGAGACTTTTTGCATGTACCTTATGAATAAGGACCGGCTAATTCCGTGCCAGCAGCCGCGGTAATACGGAAGGTCCGGGCGTTATCCGGATTTATTGGGTTTAAAGGGAGCGTAGGCCGGAGATTAAGCGTGTTGTGAAATGTAGACGCTCAACGTCTGCACTGCAGCGCGAACTGGTTTCCTTGAGGACGCACAAAGTGGGCGGAATTCGTGGTGTAGCGGTGAAATGCTTAGATATCACGAAGAACTCCGATTGCGAAGGCAGCTCACTGGAACGCAACTGACGTTGAAGCTCGAAAGTGCGGGTATCGAACAGGATTAGATACCCT
+
EFFGGGGGGGGGGGGGGGGF9FFGGGGGGGGGGGGGGGGGGGGGGGGEDEGGGGGGGGEGGGGGFGGGGGGGGGGGFFGGGGGGGGGGGGGGDFGGGFFGFFGGDFGEFEFGBFFGGGGGGGGGGGGGGFGGGGGGGG@9FECGG7CECFFGFFFGGFCFFGGGGGGGGGCGFGGGEGC7B9FGGGECBEGGGCEGECFCFD)1<4?148FG?F7;F;C>55;8?CC:?1?EFE>48,CGGFFGB@;,FF:EF7@,5FC=FD9FFF?FF9F7CCDCBCG;GGFFGGGC@59F=@CFCFEDAECEGGGGFDC9+8ECDGFGGFECADEEGGGEE<D=BE@@ECFF8FE?FFFAGGDGCFGC7GEEGGEFE@<GFGCC<FGFC@:GGGGGFEDGGFFE4GF<D>GGGGGGGEDFFGGFBGGFDFGGGGFAFGGCCBCC
@sA 182
TGGGGAATATTGCACAATGGAGGAAACTCTGATGCAGCGACGCCGCGTGAGTGAAGAAGTAATTCGCTATGTAAAGCTCTATCAGCAGGGAAGATAGTGACGGTACCTGACTAAGAAGCTCCGGCTAAATACGTGCCAGCAGCCGCGGTAATACGAATGGAGCAAGCGTTATCCGGATTTACTGGGTGTAAAGGGAGTGTAGGTGGCCATGCAAGTCAGAAGTGAAAATCCGGGGCTCAACCCCGGAACTGCTTTTGAAACTGTGAGGCTAGAGTGCAGGAGGGGTGAGTGGAATTCCTAGTGTAGCGGTGAAATGCGTAGATATTAGGAGGAACACCAGTGGCGAAGGCGGCTCACTGGACTGTAACTGACACTGAGGCTCGAAAGCGTGGGGAGCAAACAGGATTAGATACCCT
+
FEFGG7FCFFFFGG@F@F@F@CFCFFGGGGGGGGGGGCCGGGEEGGE+@F?FDGGGGGGGGGAFFGC:FGFGG9,CCFFFG9FFGGCFGCBFF?,?FFCDFCCFGFFGGEGGGFGGFGGFGFFC+3CGGGD,B>8D>DFGGGGGGG+@3<:;FEG*@FFGGFFEFD:7C*>FGC8EFCEF@GFEFEGEFF?BFDC2?7>0;4:4?:+C;5@FEG@@95:E;@<FE73839GGGCGGGGGEFFFDFC9GGD>+,<@:0E:=8EB,E?B5,,9F5F8GGGGFDFCE8@B,<9FFGFFE@,@,FF@+5GGGFGFBFFDGGGEGGEFFGGGFE?E9C@DCADFCCEE?FGEDGFGGGGF9GGGGGFGGGFC9FEFFCGFB,GFEFFC,CEEEGGGFGFDGGFFFFGFFFCGGGGF<CCCC
@sA 36823
TGAGGAATATTGGTCAATGGACGAGAGTCTGAACCAGCCAAGTAGCGTGCAGGATGACGGCCCTATGGGTTGTAAACTGCTTTTATAAGGGAATAAAGTGGGAGTCGTGACTCCTTTTGTATGTACCTTATGAATAAGGACCGGCTAATTCCGTGCCAGCAGCCGCGGTAATACGGAAGGTCCGGGCCTTATCCGGATTTATTGGGTTTAAAGGGAGCGTAGGCCGGAGATTAAGCGTGTTGTGAAATGTAGACGCTCAACGTCTGCACTGCAGCGCGAACTGGTTTCCTTGAGTACGCACAGAGTGGGCGGAATGCGTGGTGTAGCGGTGAAATGCTTAGATATCACGAAGAACTCCGATTGCGAAGGCAGCTCACTGGAACGCAACTGACGCTGAAGCTCGAAAGTGCGGGTATCGAACAGGATTAGATACCCT
+
EEFGFFFGGGFGFGGGGGGGGGCGGGGCFEFA<EFGGGFFGGGGGGGCFGGGGGFFDEFECEGGF?ECEFC=FGGGCGGG9FCFE9DAEFGFFDFBFFFGDGFFGGGGGGGFG8ECAGFFA<EFC5CEFAAE9FGAA5EEEFGDEDEBBFADFGGGGD8<,@=FFGGGCC*3@BC>*6<:FGGGGG**1@CFC;FFDGFF?;C;?<:F*7:FGCEFG;C>::2#<?EDG@EC6<9<E<CEGGFC@@CACF:FF4@>F#F@7FFFFF#FCD?GGGGFB@=@,EACGCGFECCFFC6FB,AFEA,8CCFBCE@;+7C=EEDBE=F@)GGFCAFA,,GGGDE=,FEA,7EFFF<?,BCB@7GGFGF7F9GGF8GFF9GFDGFCCEGGFEFEFFCGFCFFC7E@FGGGGGFFEEGGGE9GDGGFEFGF<<GGGGFA@C@B
@sA 184
TGGGGAATATTGCACAATGGGGGAAACCCTGATGCAGCGACGCCGCGTGAGTGAAGAAGTATTTCGGTATGTAAAGCTCTATCAGCAGGGAAGAAAATGACGGTACCTGACTAAGAAGCCCCGGCTCACTACGTGCCAGCAGCCGCGGTACTACGTAGGGGGCAAGCGTTATCCGGATTTACTGGGGGTAAAGGGAGCGTAGACGGTAAAGCAAGTCGGAAGTGAAAGCCCGGGGCTCAACCACGGGACTGCTTTGGAAACTGTTTAACTAGAGTGCTGGAGAGGTAAGCGGAATTCCTAGTGTAGCGGTGAAATGCGTAGATATTAGGAGGAACACCAGTGGCGAAGGCGGCTTACTGGACAGTAACTGACGTTGAGGCTCGAAAGCGTGGGGAGCAAACAGGATTAGATACCCT
+
GGGGGGGGGGGGGGGFFGGEDGGGGGGFFGGGGFGGEFGGEEGGGGG@FGEGGGGGGFG<E9FFGCE@FGGGGFFFGGGGGGFGGCGEGGFGGFDGG<?FFCECDGCFGF8FDFFFGCFGGGGCC=+BFC==GFFGGGGGGF7FGGGGCF*,3,F:,>B7BBC*;8:<FG>3CEG==<CFGF<C7F&F34CC@9F@78:87/D<F088GC>@EF:@F2FC9FFCA9CC?=EECEGB6::6:6+8ADFFE;D;9?FFFFDDGFF<9F5A=,9F5FEF?DGE9<E?,@8+?8FDGE>=E9D?GGECBGEDFGEEEFF=@CFFC9,;C,GGFFCGGFEC<E,CFCCCGF:GGGFFFFFF<FFGDFGGGGGGGGEGF<GFGEGGGGGGGGGGGGGFF9DF@FGGGGGGDFFGGFFCCCCC
@sA 38884
TGAGGAATATTGGTCAATGGGCGAGAGCCTGAACCAGCCAAGTAGCGTGCAGGACGACGGCCCTATGGGTTGTAAACTGCTTTTATAAGGGAATAAAGTGGGTCACGTGTGACTTTTTGCATGTACCCTATGAATAAGGACCGGCTAATTCCGTGCCAGCAGCCGCGGTAATACGGAAGGTCCGGGCGTTATCCGGATTTATTGGGTTTAAAGGGAGCGTAGGCCGGAGATTAAGCGTGTTGTGAAATGTAGTGGCTCAACCTCTGCACTGCAGCGCGAACTGGTCTTCTTGAGTACGCACAACGTGGGCGGAATGCGTGGTGTAGCGGTGAGATGCTTAGATATCACGAAGAACTCCGATTGCGAAGGCAGCTCACGGGAGCGCAACTGACGCTGAAGCTCGAAAGTGCGGGTATCGAACAGGATTAGATACCCT
+
AFFGGGGFGGGGGGGGGGGDFGGGGGGGGGGGGGGGGGGGGGGGGGGEGGGGGGGGGGGGGGGGFGGGFGGGEGGGGGGGGGGGGGGGGGGGGGGGGFGGGGGGGGGGGGDFGGGGDGGGGGGF9FGGGGGGFGGGGFFFGGDGGGGGCFGGGGGGGGGGDFGGEGGGEB:F;FFC@FGGGGGGGGGGGGG@FGGD*,<F@EG<CFC?E6CG?GDG:>GGFFCGFGGFG;C@CFG<C>GE<GGFECFFGGFE>@CC>FFCFC?;D@,::FGFGF@GGFD=7GFFFB383,FD@:8>GGGGE?ACGGEFECCE=7@CGGFFE9@8*>,EFECAA9FGFCGFB=C4C,GGEF?ED@E@BDFEF@8,EC,EE<AD:FEFBFCC:FGCCEC7EFFGGGEE@7FFC,FFC@C7GEGFE<C,DGFEE<FF<9GFF8E,B@BC
@sA 21374
TGGGGAATATTGCACAATGGGGGAAACCCTGATGCAGCGCCGCCGCGTGGAGGAAGAAGGTCTTCGGATTGTAAACTCCTGTTGTTGAGGAAGATAATGACGGTACTCAACAAGGAAGTGATGGCTAACTACGTGCCAGCAGCCGCGGTAAAACGTAGGTCACAAGCGTTGTCCGGAATTACTGGGTGCAAAGGGAGCGCAGGCGGGAAGACAAGTTTGAAGTGAAATCCATGGGCTCAACCAATGAACTGCTTTCAAAAATGTTTTTCTTGAGTAGTGCAGAGGTAGGCGGAATTCCCGGTGTAGCGGTGGAATGCGTAGATATCGGGAGGAACACCAGTGGCGAAGGCGGCCTACTGGGCACCAACTGACGCTGAGGCTCGAAAGTGTGGGTAGCAAACAGGATTAGATACCCT
+
CCAFBFGGGGG9FGG<EFFGCECFEEGF:,BEFGFGGFC7FG7CEEG++@?EEEGCDF,CFE,CFCFCFFFDFGGGFGGDFGGGGFFF,BE@FGGFGCFGDGGGGDFCFGGEFFFGGGGGGGGGFDCDGCCEEF8DEF,:@>BFCFEGEEGGGG:DE,CB,>,FF,,1<F@8<<F@CF:FFG*EFF<CF8CFGG9<EEE-8?C?:::41CGEGGFAF+BGGGGFCC<@#FC@+@<8FCCGFF1/FGFGG<8=BFEFFC2A%GGGDF<B08@1<DG<GG:FE?:GFEC:>FGFFF@GGEGFFGGE=F7EDGFGGCEGGFGFF6EFDGGGFDGFBCCF6,8FGGGFFEGGF:GGDGGGFEFFGGGGFGFGGFGGF@FE8F@,FCEDCEGGGGGGCGGFFGFFDFFFGGFFGGGCCCCC
@sA 30433
TGGGGAATATTGCACAATGGGGGAAACCCTGATGCAGCGACGCCGCGTGAAGGAAGAAGTATCTCGGTATGTAAACTTCTATCAGCAGGGAAGATAGTGACGGTACCTGACTAAGAAGCCCCGGCTAACTACGTGCCAGCAGCCGCGGTAATACGTAGGGGGCAAGCGTTATCCGGATTTACTGGGTGTAAAGGGAGCGTAGACGGTGTGGCAAGTCTGATGTGAAAGGCATGGGCTCAACCTGTGGACTGCATTGGAAACTGTCATACTTGAGTGCCGGAGGGGTAAGCGGAATTCCTAGTGTAGCGGTGAAATGCGTAGATATTAGGGGGAACACCAGTGGCGAAGGCGGCTTACTGGACGGTAACTGACGTTGAGGCTCGAAAGCGTGGGGAGCAAACAGGATTAGATACCCT
+
AEFFGFGGCFGGGGGGGGGG8FGGCEGFGFGGGGGGGE:>@CGEFGCCFGFGGFGF@FGED<FEDF7BEFFGFGGGGDFCEAF<9FFGGGGGD8CF9C9FGGGGG+CFFE,?FGG<FFG8>CB@EE:D@FFGGCC7CF,<F,3@EGEGFCE,8<*,3>>CFC<<:@8<B@<&AFEFGFGGGGGCCF8:<:?CFFECF5C:EGGFC89;;@:DFF;AAC>4+@=F9CCFGGGFGF@@29FFC@EE9<EFFF?FFFFGFCECGGFFCD<<AGFF=F6F<GGFDFFCGCEDDGFFCEC,=F8EFFF@)CCCGGFF@@GGDEC9F=EAFGCFB,,F,C,C@B8CGEGGFB7EGGFEEGGGGGFFDEFCGFECCFCBGGGGGGGGDGF<ECFCGGCCFEFGGFDDFGGGGGCFGGGCBCCC
@sA 188
TGGGGAATATTGCACAATGGGGGAAACCCTGATGCAGCGACGCCGCGTGAGCGAAGAAGTATTTCGGTATGTAAAGCTCTATCAGCAGGGAAGAAAATGGCGGTACCTGACTAAGAAGCACCGGCTAAATACGTTCCAGCAGCCGCGGTAATACGTAAGGTGCCAGCGTTATCCGGATTTACTGGGTGTAAAGGGAGCGTAGACGGTGATGTAAGTCGGAGGTGAAAGCCCGGGGCTCAACCCCGAGATTGCTTTGGAAACTATGTGACTAGAGTGTCGGAGAGGCAAGTGGAATTCCCAGTGTAGCGGTGAAATGCGTAGATATTGGGAGGAACACCAGTGGCGAAGGCGGCTTGCTGAACGATAACTGACGTTGAGGCTCGAAAGCGTGGGGAGCAAACAGGATTAGATACCCT
+
GFEFGFGGGGGGGGFFGGF8@CFGGGGFGGGGCFGGGGGGCFCFEGGFGGDCFCEEFGG<?EFGDFC:EFGGGGGEEEFGGFEDFFGGGGBE@=FGGGGGCCGEEGAFDFFDF5DFFEEFF<F77+<FGEAEE,,,@@FFGGCFGGC:5C*@CCF,,,3?>EG:,,6=F***<EEFGGGG7<,CFG7CF<FC.%=8=*8CCG5DCA::,,2A@FE@7#:D$FBC@6/9@C@@:@FD,@F8++F@C,3A,FA@3FE,@,666,?AF99FEFAA)FCC@+FFFGFF?95<B,FD>,@,@,@DGFEE=GGEAFF=GGGGGEGGGE?8E8=6AGFGGFEC<,A:CC=7GGEGGGGFFGGGFC4,FF<DGGF@GD@BE<FEECGFFGFEC@GGCC:8GF@9F<FFGGGGFFGGFGGCCCCC
@sA 33833
TGGGGAATATTGCACAATGGAGGAAACTCTGATGCAGCGACGCCGCGTGAGTGAAGAAGTAATTCGTTATGTAAAGCTCTATCAGCAGGGAAGATAGTGACGGTACCTGACTAAGAAGCTCCGGCTAAATACGTGCCAGCAGCCGCGGTAATACGTATGGAGCAAGCGTTATACGGATTTACTGGGTGGAAAGGGAGTGTAGGTGGCCATGCAAGTCAGAAGTGAAAATCCGGGGCTCAACCCCGGAACTGCTTTTGAAACTGTGAGGCGGGAGGGCAGGTGGGGTGAGTGGAATTCCTAGTGTAGCGGTGAAATGCGTAGATATTAGGAGGAACACCAGTGGCGAAGGCGGCTCACTGGACTGTAACTGACACTGAGGCTCGAAAGCGTGGGGAGCAAACAGGATTAGATACCCT
+
CFGGGECEFEFGGGGGG<E,FDGGFGGACDFGFFFGBFCFEEGGGGG:CEGGGGGG,C<EFFEEGGA<DF<?EDFFGFGGGFGGGGGGGD<FGGG99EFGGGGGGGGGFGFGGG?E9FGGGEEGEGFGGGGFFFGGGGGG,8=<>EG73*@CEEGA:7FFGGG7:D>E<FEC,@AC1<8?;,FFE<F#,8/@;FC43:4CFFG9070C.<=CCFC:<=?DC9<3,FEC,F@38CE6/7CBGGGGGFF:GGF=1FE#E736==FE==F;,#3A#<3CGDC8+@:E=,<,E=CFDE>>8?:5=C68)+@?DGFC=?DGFEC=GGGFFFFFFAEF@EECF@@CEGEGFFGGGFFFGGFF8GGGGGGGEFCFGGGGDGFCGGGFFCGFF@C+EFEDCD<FFFGCGGGGGF9GGGGCCCCC
@sA 25258
TGAGGAATATTGGTCAATGGGCGAGAGCCTGAACCAGCCAAGTAGCGTGCAGGACGACGGCCCTATGGGTTGTAAACTGCTTTTATACGGGGATAAAGTGAGCCACGTGTGGCTTATTGCAGGTACCGTATGAATAAGGACCGGCTAATTCCGTGCCAGCAGCCGCGGTAATACGGACGGTCCGGGCGTTATCCGGATTTATTGGGTTTAAAGGGAGCGTAGGCCGTCTGTTAAGCGTGTTGTGAAATGTCGGGGCTCAACCTGGGCATTGCAGCGCGAACTGGTAGACTTGAGTGCGCGGGAAGTAGGCGGAATTCGTCGTGTAGCGGTGAAAGGCTTAGATATGACGAAGAACTCCGATTGCGAAGGCAGCCTGCTGTAGCGTAACTGACGCTGAAGCTCGAAAGCGTGGGTATCGAACAGGATGAGATACCCT
+
EGGGGFDCF<FC@FGEFFG?FGGGFGGGGGGGGGGGGGBACDFFGFD@@EFG8FFGGFFDFGGGGGFDGEF=FFFFGGGGAFFFGGG9AFDEGCE,CEFFGGDGGFEDEB7BF>AA?FFGGFGG<F,B=+,@B,,,CFGGFB>>E:FFD,@,>@FGGDFFGFGGGGGGG*<C@,=FG*4*1<F*<C*4<C:C+@CEGDGFDFGGFF8=C?993<:>C3FD<=GFC?88C?B@<7@>CDG:F;DECF,9C>8CGGGFEE,<.1<CDC,,:E<GGGGD>C9=8EFF<=>B=>88*C3+B::=85,C<@+BC8EC+DCCE>:7GFFE>@,CGDF5,A,EE9GGFFFF<F6C6:,EFFF@CFGEGEGDFF9F@:,@,,EC,C7F@@CFGEFFF@;FFFAFEC@B<FFC@7GEGGGGEFFFCFAAEGGGFE,FFE9CCC<C
@sA 22603
TGGGGAATATTGCACAATGGAGGAAACTCTGATGCAGCGACGCCGCGTGAGTGAAGAAGTAATTCGTTATGTAAAGCTCTATCAGCAGGGAAGATAGTGACGGTACCTGACTAAGAAGCTCCGGCTAAATACGTGCCAGCAGCCGCGGTAATACGTATGGAGCAAGCGTTATCCGGATTTACTGGGTGTAAAGGGAGTGTAGGTGGCCATGCAAGTCAGAAGTGAAAATCCGGGGCTCAACCCCGGAACTGCTTTTGAAACTGTGAGGCTGGAGTGCAGGAGGGGTGAGTGGAATTCCTAGTGTAGCGGTGAAATGCGTAGATATTAGGAGGAACACCAGTGGCGAAGGCGGCTCACTGGACTGTAACTGACACTGAGGCTCGAAAGCGTGGGGAGCAAACAGGATTAGATACCCT
+
DFFGGGDGGGGGGGGGEEFGGGGGGGGGGGGGGFGGGGEGGGGGGGG@FGCFGGGGAFFEGG9FGGFGGG9EGFFGGGGGGGGGGGGFGGGGGGGGGGGGGGGGGGGGGGGGGGGGGGGGDGGGGGGGGGGGGGFGGGGFFFGGGGGG@FGFGFGGGFGGGFGGGGFGCGG>GGGGEFG>FG9CF6<GG<C8<:F*:.2=CFGFCF<<FGGFFFBFC:>:;>@9CFGFDFGGGGCD8>G@8GGGGGGD@DBFCG?/##F@<DFFC7FFC7C>'GEFDGFGDFGEGGF?9,5=,AD:AC,C:?8C5GCFCFFA@,,EFGE,A=CEC,GA?<FE@FFF<FFFEGEFGEGGGFACDE9GGGFFGGGGGGGGFEGGEFDFGGGGFFFGGGGFGGB<GEEFFFFEGGGGGGGFGCGCCCCC
@sA 192
TGAGGAATATTGGTCAATGGGCGAGAGCCTGAACCAGCCAGGTAGCGTGCAGGAAGACGGCCCTATGGGTTGTAAACTGCTTTTATAAGGGGATAAAGTGAGTCTAGTGGGACTTTTTGCGTGTACCTTATGAATAAGGCCCGGCTAATTCCGTGCCCGCAGCCGCGGTAATAAGGAAGGTCCGTGCGTTATCCGGATTTATTGGGTTTAAAGGGAGCGGAGGCCGGAGATTAAGCGTGTGGTGAAAGGTAGAGGCTCAACCTCTGCACTGCCGCTCGGACTGGTCGTCTTGAGTACGCACAACGTGGGCGGAGTTCGTGGTGGAGCGGTGGAATGCTTAGATATCACGAAGAACTCCGATTGCGAAGGCAGCTCACTGGACTGCAACTGACACTGATGCTCGAAAGTGTGGGTATCAAACAGGATTAGATACCCT
+
GGGGGG<<F9AFGEFGFFGEFGGGCGGGGF?GGGFGFGFFGGFFGGGFCGGGFGFFF@BCC@CEFCDFDCBCF9CFCCFFGGGGGAFEFFE:8+:<EF?AFGGGF9<FFGC8F8,C<AFEEEG:<?E<EFGCG<EDFDG,,3+@BE8B<@,><8+@+,8333>,@;@FC*<<,,DFBFF7>><F,=EE::*2=,4=C7+,::CGCF4C*:,+<F@:795(-DCD>=:5CG7:7#6*>C>AF9GG7;E.B8$>7CF?=CFD>@8=<@><80B(+C:#7=+6+C@6+4,FDCAC)@@8===B8,4FGEC:=>999+CCBGFGE8@+=EB@FGFFAFDGFF9CA,C,:,<GE<55,6+CEFF:EF@GFE?GGGGGGGGFFF@GGGGGF@C69EECCGEF97C@DCGGFFGGDGGFF9GGGFFFFGFGFGFGF@GCCCCC
@sA 193
TGGGGAATATTGCACAATGGGCGAAAGCCTGATGCAGCGACGCCGCGTGAGTGAAGAAGTATTTCGGTATGTAAAGCTCTATCAGCAGGGAAGAAAATGACGGTACCTGACTAAGAAGCCCCGGCTAACTACGTGCCAGCAGCCGCGGTAATACGTAGGGGGCAAGCGTTATCCGGATTTTCTGGGTGTAAAGGGGGCGTAGACGGCGAAGCAAGTCTGAAGTGAAAACCCAGGGCGCAACCCTGGGACTGCTTTGGAAACTGTTTTGCTAGAGGGTCGGAGAGGTAAGTGGAATTCCTAGTGTAGCGGTGAAGTGCGTAGATATTAGGAGGAACACCAGTGGCGAAGGCGGCTTACTGGACGATAACTGACGTTGAGGCTCGAAAGCGTGGGGAGCAAACAGGATTAGATACCCT
+
DFFFFFGGGGGFGGGGFGGF8FGGGGGGGGGGDDGF@FCFFGGEGEGCFGGGGGGGGGGDFFGFEGC8CFGGGGD<EFGFGFCFCFGG7FEF>FFGDGGGGDFEGGGGFGGGGGGEGFGFFEGFEFFGGGGFE<D?CFGFGABF+BC@CG@F9,6,8,1<7B@7CECCGGGGGGGG<:EF<CFCFF*<CFG9+,1**5;E<5:?88888<>CGC:E@FFFE@CACBFFF=GGGCC1#3D:BC>;CED63<<6ADE9F;;=@,<,CDFB9C9,,A#2@3FF8DCFGFF?,EC9,,FE8?,:A94+5F@E4,,98+CC6FC,FDDFFGFFF?FF7EEFDFGGF>GFFEDGGGGF<@FC,6=,GGGGFFEEGGFGF?GGGFC8GGGDCCFCEGGGGGFFGFEEDAFDE,GGGGGCCCCC
@sA 194
TGGGGAATATTGCGCAATGGACGAAAGTCTGACGCAGCAACGCCGCGTGAGGGATGACGGCCTTCGGGTTGTAAACCTCTTTCAGCAGGGACGAAGCGAGAGTGACGGTACCTGCAGAAGAAGGACCGGCCAACTACGTGTCAGCAGCCGCGGTAATACGTAGGGTGCGAGCGTTGTCCGGAATTATTGGGCGTAACGAGCTCGTAGGCGGCTTGTCACGTCGGATGTGAAAACCCGGGGCTCAACCCCGGGCCTGCATTCGATACGGGCAGGCTAGAGTTCGGCAGGGGAGACTGGAATTCCTGGTGTAGCGGTGAAATGCGCAGATATCAGGAGGAACACCGGTGGCGAAGGCGGGTCTCTGGGCCGATACTGACGCTGAGGAGCGAAAGCGTGGGGAGCGAACAGGATTAGATACCCT
+
FGGGGGGGGAFGGGGDGGGEGGGGGGGFGGCFFFGFCFDFFGGD@FG6>FGG@FGGGGDGGGEFGGGEDEGCGGFGGEFCGG9FGGGGGGGFFGGGGGGGGGGGGFEGGGGGGGGGG,@C<@FFEFGGGGGG><FGGGGCFFAFDG@B7FEECGG*CFFC:FCEECECEFEGGEC*;FCGEGEGG9C?:<5@CE:;#:/3C91:<ECEGEEG2GDC<AE576ECBCGFGFGCCFECDEE:D:GC@ECBEBEE>C2@E/@:CD.C6+D<FGFGFDGFF+GC@EGDDFE?FC=E<<GGGFFEDBGGGGFEGBGGGGGFFCCFDGEE=E8FAAGGGFCEGGEFCGGGGGGGGGFCGGGGGGGGDGGEEGGEGCGGGF@;CGGGGGGFFF>GFFCGDGGGECFGGGGCGGGGGCEGGF@<CCCCC
@sA 195
TGGGGAATATTGCACAATGGAGGAAACTCTGATGCAGCGACGCCGCGTGAGTGAAGAAGTAATTCGTTATGTAAAGCTCTATCAGCAGGGAAGATAGTGACGGTACCTGACTAAGAAGCTCCGGCTAAATACGTGCCAGCAGCCGCGGTAATAAGTATGGAGCAAGCGCTATCCGGATTTACTGGGTGTAAAGGGAGTGTAGGTGGCCATGCAAGTCAGAAGTGAAAAGCCGGGGCTCACCCCCGGAACTGCTTTTGAAACTGTAAGGCTGGAGTGCAGGAGGGGTGAGTGGAATTCCTAGTGTAGCGGTGAAATGCGTAGATATTAGGAGGAACACCAGTGGCGAAGGCGGCTCACTGGACTGTAACTGACACTGAGGCTCGAAAGCGTGGGGAGCAAACAGGATTAGATACCCT
+
<FCGGGGGGGA<FGGGGGE<FFDGGGGDGGGGGFGFCFEGGGGGDGGCCGEGGGGGFF,CEFFFFFCEFGGGGGGGGGGGGFGFGGGGGG7EFFFFFGGGGGGGGGGC<FFGGGGGGGG<FFGGGGCFGGGGGFGDGGGG,DA,CB:CC@C9@,@FFGFC,,6D88;:C;EGFG=>>,?F5#C<CE,B?:6@7@35?;F747:FGF?B=F<F:C7/54:BB@=794*=*@C8@86,D<8+FC:8FDECD8FBCC,FB,==29F<E8GGCF=A=EDB,,C=4=,EFFF9GFEE8?;BCCE9FCGEAGEEEGFF,=FEGGGD<8FGGDFGGGEGF@FGFFCGFEGEE@,EGGGFGFGGCFFECGGGFAFFGF<DEGGGGFC<GGGGDFFCGFDGGGFGGFGFFGGGF<GCGF@@CCBC
@sA 196
TGGGGAATATTGCACAATGGAGGAAACTCTGATGCAGCGACGCCGCGTGAGTGAAGAAGTAATTCGTTATGTAAAGCTCTATCAGCAGGGAAGATAGTGACGGTACCTGACTAAGAAGCTCCGGCTAAATACGTGCCAGCAGCCGCGGTAATACGTATGGAGCACGCGTTATCCGGATTTACTGGGTGTAAAGGGAGTGTAGGTGGCCATGCAAGTCAGAAGTGAAAATCCGGGGCTCAACCCCGGAACTGCTTTTGAAACTGTGAGGCTAGAGTGCAGGAGGGGTGAGTGGAATTCCTAGTGTAGCGGTGAAATGCGTAGATATTAGGAGGAACACCAGTGGCGAAGGCGGCTCACTGGACTGTAACTGACACTGAGGCTCGAAAGCGTGGGGAGCAAACAGGATTAGATACCCT
+
EFGGGGGGGGGFFGGGGFCFGGGGGFFGGGGGGGFGGGGGFGGGGGGFFGGGGGGGGGGFGGCGGGFFFGGFGFFDGFGGG,CEDFGGGGGGEGG,FFGGGGGGFGGGGGGGGGGGGGGGGGGGGFGG9EFFGGGGGGGGFGFGGGGEG<F9FGGGGGGGGGGF7@>F7FC:CF7FF:FCBFFFFG6G:5C0+?C;<=F<C@FCFF@F7FCE3<8AC6:G<GGFF9F:CFEDFED6+#)FEEECGGD?8EFFFEEEED>?ABECF8FCG8EA3@)8GGGF=CDGFGF<FFF@,8=8GEBCFEB==FCFE,FECF@EDFBCGGDFFGGFEFFF7FGGGGGFGGEGFGEGGFFGEGGGFGGGGGGGGGGGFGGFFGGGGGFECGGGGGGGGGGGFF<GFEFFGGGGGGGFFCFBCCCC
@sA 197
TAGGGAATCTTCCACAATGGACGAAAGTCTGATGGAGCAACGCCGCGTGAGTGAAGAAGGGTTTCGGCTCGTAAAACTCTGTTGTTAGAGAAGAACAGCCGTGAGAGCAACTGCTCACGGTATGACGGTATCTAACCAGAAAGTCACGGCTAACTACGTGCCAGCAGCCGCGGTAATACGTAGGTGGCAAACGTTGTCCGGATTCATTGGGCGTAAAGGTAGCGCAGGCGGTTTATTAAGTCTGATGTGAAAGCCTTCGGCTTAACCGGAGAAGTGCATCGGAAACTGATAAACTTGAGTACAGAAAAGGATAGTGGAACGTCATGTGTAGCGGTGAAATGCGTAGATATATGAAGGAACACCAGTGGCGAAGGCGGCTATCTGGTCTGTAACTGACGCTGAGGCTCGAAAGCATGGGTAGCAAACAGGATTAGATACCCT
+
FGC9FFGCEFGGGGGGGGGGGGDGGGGGGEFFGGGGGGFFGGGGEFE@FEEFGGGGEFEGGGGCFGGDFGECEEFGGGGGGGGGGGFFFF9<FGGFGGGGGGGGGGFGDCFGGGEGFGGGFGGG9ABCFGGGGGGFGDF@FG<FCFGDDEEEGGCF,<<D:B;FGC@EFEGCC@CFG9C@FF<*2,48<C,:8F+*102<1:<FFCFFFFFGG7=>76:(,5$:8-3,*:98>GGCFF@<#<<E7CD?6@9?=AC?F5>,<FGGFEGGFCD8FF9F5F7EEFEC=8A?E?FCG?FF?;E=589GCDEE=BE=,GFF@D>=4E=FE:,C88DEFFGGFF@EED9ECF=EEEGFDF9F9CC,@FGGGEFC=9,@7EEGGGGGGFGGFFGFFFGECCEFEFFGGFGFFFDGC9GGGFFFCFCAGGEB;6ECFEFGEFCEBCCCC
@sA 26165
TGAGGAATATTGGTCAATGGGCGCTAGCCTGAACCAGCCAAGTAGCGTGAAGGATGAAGGCTCTACGGGTCGTAAACTTCTTTTATATAAGAATAAAGTGCAGTATGTATACTGTTTTGTATGTATTATATGAATAAGGATCGGCTAACTCCGTGCCAGCAGCCGCGGTAATACGGAGGATCCGAGCGTTATCCGGATTTATTGGGTTTAAAGGGAGCGTAGGTGGACTGGTAAGTCAGTTGTGAAAGTTTGCGGCTCAACCGTAAAATTGCAGTTGGTACTGTCAGTCTTGAGTACAGTAGATGTGGGCGGAATTCGTGGTGGAGCGGTGAAATGCTTAGATATCACGAAGAACTCCGATTGCGAAGGCAGCTCACTGGACTGCAACTGACACTGATGCTCGAAAGTGTGGGTATCAAACAGGATTAGATACCCT
+
FFGGGGGGGGFFFGGGGGGFGGGGGGGGGGGGGGGGGGFDFFGGGGGCGGFGGFFFEEDFGGFFGGGGGFGGDFEFFGGGCFGGFFGGGGGGGGFGFGGGGGGGGGGGGGGFFFGGGCFGGGGGGGGGAFGFGGGGFGGGGFFGGGGGFFFDEGGGGGGGFGFFEEGDGGGGAC@EFCGEFFGGFBEEGGGGGGGGDEGFGFGGGG?<C>>3:>:5CEDC=BGG5G<F@;C;CCFADD<C),1@:E7DCEE>@EG3@>=D8>5,CGGGGFCDFC67:#;,BFGGFFEC,,GGFFFE9ECF>9,+?8B?8,<>@E88EF8GFE8+*E@95A9,,A?FFFDCDCCC@GGGGFFGFB@BBCFGCEGGFE@GGDGGGGGFE9GGGGFAGGEACFE<FFFFEBB,:,GGFC:GGGGGGGGFGGGFFGGGGGGGGFE,CCCB
@sA 199
TGGGGAATATTGCACAATGGGGGAAACCCTGATGCAGCGACGCCGCGTGAGCGAAGAAGTATTTCGGTATGCAAAGCTCTATCAGCAGGGAAGATAATGACGGTACCTGACTAAGAAGCCCCGGCTAACTACGTGCCAGCAGCCGCGGTAGTACGTAGGGGGCAAGCGTTATCCGGATTTACTGGGTGTAAAGGGAGCGTAGACGGCAAGGCAAGGCTGATTTGAAAACCCAGGGCTTAACCCGGGGACTGCATTGGAAACTGTCTGGCTCGAGTGCCGGGGAGGTAAGCGGAATTCCTAGTGTAGCGGTGAATGCGTAGATATTAGGAAGAACACCAGTGGCGAAGGCGGCTTACTGGACGGTAACTGACGTTGAGGCTCGAAAGCGTGGGGAGCAAACAGGATTAGATACCCT
+
FGGGGGGGGGGGGGGGGGG8ECFGGCF8FFFGFGGGGGGGGGEGEGEGGGGGGEGF?F=CFFGGGGGF=FFFGGGGGGGGGGGGGGGGGGGGDGFGGGGGGGDFGGGGEGFGGGGGGGGGGGEGEGGGGGFGGGGFGGFGGGEGGGDC>@::FFGGGGDGGGGGECEFGCEFCFEGGGGGFFGGGGCGGG7@C?>CG<G><D8ECC*2>;F:FD1*+3>*+&6A@?G?EEF@FEGF@>@CF@@#8?@F=7:677DF=CC=8FCD?FD6A;:;BGDD>CC>,DBED4=48,>@8,C8FEEEA,B:+7EGGFFEFBC8EF9A,GFEAFFE?,GEFEE8E,CFGGFGGEGEFCGGGFGGGGGGGGGGGEFGGGEF8FE@GGGGGGEEGGGGGGGGGGGGFGFGGGGGF9GFCFCCCCC
@sA 200
TGGGGAATATTGGGCAATGGGCGCAAGCCTGACCCAGCAACGCCGCGTGAAGGAAGAAGGCTTTCGGGTTGTAAACTTCTTTTGTCGGGGACGAAACGAATGACGGTACCCGACGAATAAGCCACGGCTAACTACGTGCCAGCAGCCGCGGTAATACGTAGGTGGCAAGCGTTATCCGGATTTACTGGGTGTAAAGGGCGTGGAGGCGGGATTGCAAGTCAGGTGTGAAAACTGGGGGCTCAACCTCCAGCCTGCATTTGAAACTGTAGTTCTTGAGTGCTGGAGAGGCAATCGGAATTCCGTGTGTAGCGGTGAAATGCGTAGATATACGGAGGAACACCAGTGGCGAAGGCGGATTGCTGGACAGTAACTGACGCTGAGGCGCGAAAGCGTGGGGAGCAAACAGGATTAGATACCCT
+
FGGGGGGGGGGGGGGGGGGGGGGGGGGGGGGGGGGGGGGGGGGGGGGFGEFGGGGGGGGGGGGGGGGGGGGGGGGGGGGGGGGGGGDGGGGGGGFGGGGGGGGGGEGGGGGGGGGGEGGGGG<CFGGGGGGGGGGGB@CGGGG87DC@FCE:7*?FFGFGGFFFFFFFFGDEGGGCEGDCEC?<)<FGG,?8C<:,9/181D#EFGCG4GC,,>9;D@0D/>#CGE<E@F2;FEGFCC6=GGFFC8CD>E<E;F??9DA,D+<?DFFGFA<<FFF5FDE89EE8DDFE+FB+8FF8DCE8>>9GFE>FGGGGGGGGFDGFE9@?AE:GFCFFAGGGGGGFCGGGGEFGF:GGGGGGGGFFAGGGGGGGGGGGGGGGGGGFGGEGCGGGGGGGGGGGGGGGGGGGGGGGGGGGGGCCCCC
@sA 34236
TGAGGAATATTGGTCAATGGGCGTTAGCCTGAACCAGCCAAGTAGCGTGAAGGATGAAGGCTCTATGGGTCGTAAACTTCTTTTATATAAGAATAAAGTGCAGTATGTATACTGTTTTGTATGTATTATATGAATAAGGATCGGCTAACTCCGTGCCAGCAGCCGCGGTAATACGGAGGATCCGAGCGTTCTCCGGACTTATTGGGTTTAAAGGGAGCGTAGGTGGACGGGTAAGTCAGCTGTGAAAGTTTGCGGCTCAACCGTAAAATTGCAGTTGATACTGTCAGTCTTGAGTACAGTAGAGGTGGGCGGAATTCGTGGTGTAGCGGTGAAATGCTTAGATATCACGAAGAACTCCGATTGCGAAGGCAGCTCACTGGGCCGCAACTGACACTGATGCTCGAAAGTGTGGGTATCAAACAGGATTAGATACCCT
+
FFGFGCFFCFFEDFGFGGEBFGECFCCFGGGGGGF<CGFFGFG<@FGFFG79ECEFGGAEGGG,CFEGGFGG:=EGGGGFGFGGGGGGG,CFFCEFFGGGGGGGGGAFFGGFEFBEEE<FGCE<F9FGGCFGGAF@ED,B=F:CFFGGGGGFE=FCFCF<,A8C7B>FFCCGFGFDGGGGGGGG*3CC3**>@BFCC*5F7CF<:F1C:8@;@<FFE9ADDBG)CF**#7DF@C>7<@E/FFFCFFEFFDFGCEE6&:C::CFE,CGFGDB=0A@G83&6/DDF#F<<,<,C+F9C9DE9GF8CC+FBB,>>D>+ECGGGGGGE=@,AC,?,9AE=@9<DDD<A,FEFEECGECEF@DB@@FB<GEAGF<FEFE9FC@CCGGGGGEDE<F<CEGFGGGGGFGGGGGGGGGFFGGGGGGDEFGGFGCGFF?FCCA-C
@sA 30656
TGGGGAATATTGCGCAATGGGGGCAACCCTGACGCAGCCATGCCGCGTGAATGAAGAAGGCCTTCGGGTTGTAAAGTTCTTTCGGTAGCGAGGAAGGCATTTAGTTTAATAGACTAGGTGATTGACGTTAACTACAGAAGAAGCACCGGCTAACTCCGTGCCAGCAGCCGCGGTAATACGGAGGGTGCGAGCGTTAATCGGAATAACTGGGCGTAAAGGGCACGCAGGCGGTGACTTAAGTGAGGTGTGGAAGCCCCGGGCTTAACCTGGGAATTGCATTTCATACTGGGTCGCTAGAGTACTTTAGGGAGGGGTAGAATTCCACGTGTAGCGGTGAAATGCGTAGAGATGTGGAGGAATACCGAAGGCGAAGGCAGCCCCTTGGGAATGTACTGACGCTCATGTGCGAAAGCGTGGGGAGCAAACAGGATTAGATACCCT
+
E<EFEFDGGGGGGGG:CFFEFGDGGGGGGGGGGDGEGGEFFGGGEEEFFGGGGGG<FF@FFGGFFGGGECEFFG9EFGGGGGGGDEGGGEGGGGGGGGGGGGGGFGGFGGGFGGGGGGGGCFFGGDEFFFEGGGGGGGG8=FCF<FDFCGCGGGFGGGGFGGG8BDFG7CGEEEGGGGGGFCGCGCEFGGGGE:CEGGCE5>E+<F<0FECG>8EG5@@DBFGCGEGGGGF=B?E>FF<CF<GGGGFED>39BE@FGGGG:0GCGFFFGGGF9BGDFEGFFD=FCEDEEGG@A,AFGEC,,99FFGGCC+FFCEFFF>GEC7GGCGGEC5DDFFGGGEGGGFFE8EFF8GGGGGFGEFD@8,FD=CF@7FCAGGCC@+EFF8GFCFFAGFGFGGGF7CFC9GGGGGGGGGGGGGFBCEFDGFEBEAFGFGCFGGGGCCCCC
@sA 203
TGAGGAATATTGGTCAATGGGCGCTAGCCTGAACCAGCCAAGTAGCGTGAAGGATGAAGGCTCTATGGGTCGTAAACTTCTTTTATATAAGAATAAAGTGCAGTATGTATACTGTTTTGTATGTATTATATGAATAGGGATCGGCTAACTCCGTGCCAGCAGCCGCGGTAATACGGAGGCTCCGAGCGTTATCCGGATTTATTGGGTTTAAAGGGAGCGTAGGTGGACTGGTAAGTCAGTTGTGAAAGTTTGCGGCTCAACCGTAAAATTGCAGTTGATACTGTCAGTCTTGAGTACAGTAGAGGTGGGCGGAATTCGTGGTGTAGCGGTGAAATGCTTAGATATCACGAAGAACTCCGATTGCGAAGGCAGCTCACTGGACTGCAACTGACACTGATGCTCGAAAGTGTGGGTATCAAACAGGATTAGATACCCT
+
GGGGGGGGGGGGGGGFGGGGGGGGGGGGGGGGGGGGGGGGGGGGGGGCCD,FFFFGGGGGGFFGGGGGGGGFGGFGGGGGGGGGCFCGGGGFFGGFGGGGGGGEFFGFFDFFGFGFGGGG9?EFFAFFGGGGGGGGFFGGGGGGGGGGGGGFGGGDGGFGGEGGDGGGGGGGGGGGG7<+>FEGGEGDFGEGGFGGDEC8C@5CA<<'30F>;FCF79G5BCC:,32FD:CF<FF2@;B>0@+,@1FFCB<8+DC8?FGFFFF;C'/<ECGFFF<C4ACF9E@6EBFEDF<F7?=E=E>FCGFGGEGEDFE,8GECEGGGF4C@)CBCCEFFFC9,FGFFE=FFGGGGGGFC,GGGGGGGGCC<C,EGFDCGGGGGFFGGGFE9E<@FEFFFEGGGGGGGGGGGGGGGGGGFGGGGGGGFFGGGGFGGGGGCCCCC
@sA 30864
TGAGGAATATTGGTCAATGGGCGTTAGCCTGAACCAGCCAAGTAGCGTGAAGGATGAAGGCTCTATGGGTCGTAAACTTCTTTTATATAAGAATAAAGTGCAGTATGTATACTGTTTTGTATGTATTATATGAATAAGGATCGGCTAACTCCGTGCCAGCAGCCGCGGTAATACGGAGGATCCGAGCGTTATCCGGATTTATTGGGTTTAAAGGGAGCGGAGGTGGACTGGTAAGTCAGTTGTGAAAGTTTGCGGCTCAACCGTAAAATTGCAGTTGATACTGTCAGTCTTGAGTACAGTAGAGGTGGGCGGAATTCGTGTTGTAGCGGTGAAATGCTTAGATATCACGAAGAACTCCGATTGCGAAGGCAGCTCACTGGACTGCAACTGACACTGATGCTCGAAAGTGTGGGTATCAAACAGGATTAGATACCCT
+
DFFGGGGGGGGGGGGGFGGEGGEGGGGGGFCFFFGGGGGGGGGGGGG:CFGDFGGGGGGGGFGGGAFGGGGGGGEGGGGGGGGGGGGFGGGC<FDFFFGGGGGGGGGGGGGGFGFEGG?FF9FFFGGGGGGGGGGAFGGGFGCGEGGFGFGGG7DGCDG7D,,B=@B7FGGGD;FEGDEEFF,@FGGE<:6>@FCGD7'CCF>FFG:F:F@FG0GG::$#:C9CFG+;,CFBFGGCFFFGGGF@CFFCFGC9EC8,:;EFCF,FFCAGGGFFFF>C?@EC788DGGGFABEAFFAFFFFFFFGGFECFF8E@98=DCEFF,@@BAFFAAC,CFAAFECF=AFEE?FFGDFGFEB+GGGGGGFCFFC,,DEEC,GGGFGGFGGGGGGCFE<FEEF<CFEFGGGFAEFGGGFFEFFGGGDFEDFAF<9GGGGF<CCCC
@sA 25156
TGGGGAATATTGCACAATGGAGGAAACTCTGATGCAGCGACGCCGCGTGAGTGAAGAAGTAATTCGTTATGTAAAGCTCTATCAGCAGGGAAGATAGTGACGGTACCTGACTAAGAAGCTCCGGCTAAATACGTGCCAGCAGCCGCGGTAATACGGAAGGTCCGGGCGTTATCCGGATTTATTGGGTTTAAAGGGAGCGTAGGCCGCAGGTTAAGCGTGTGGTGAAATGTAGGGGCTCAACCTCTGCACGGCAGCGCGAACTGGCTTGCTTGAGTACGCACAACGTGGGCGGAATTCGTGGGGTAGCGGTGAAATGCTTAGATATCACGAAGAACTCCGATTGCGAAGGCAGCTCACGGGAGCGCAACTGACGCTGAAGCTCGAAAGTGCGGGTATCGAACAGGATTAGATACCCT
+
CFGGGGGGGGGGGGFGGGGGGGGGGGGFGGGGGGGGGGDGGGGGGGGFDGGFFGFGFGGGGGFFGGGGGGGGGFFFGGGGGGGGGGGFGGFGECEEGFGCGGGGGEGGGGGGGGGGGGGGGGGGGGGGGACFGFGGGGGGGG8FEEFGGGGGGFF*@@CCFCFCFEGGGE:CFFGGGFGCFFF@+<E7FFBCGG;=CE:FGE1>@8F=CE8.43AFGDG@%39CDCF?FD9CCE>):CG0@CDFGF@FF*@737>BGGCCG,@<>;,<CGG2*#6837EC8GFEFCC::=?98>@+EFC@A,E@5C@,A;C@9DDFFFE39,9F<7E@CFADC@EGF@EDF@@,EGFGGDGGGGEEBD@8+@@6,GGCC@;@<B9FD@B,C6F9FBFE@C<CCAFFFGFFDAAC9FGDFGGCC@CC
@sA 38144
TGGGGAATATTGCACAATGGGGGAAACCCTGATGCAGCGACGCCGCGTGAGCGATGAAGTATTTCGGTATGTAAAGCTCTATCAGCAGGGAAGAAAATGACGGTACCTGACTAAGAAGCCCCGGCTAACTACGTGCCAGCAGCCGCGGTAATACGTAGGGGGCAAGCGTTATCCGGATTTACTGGGTGTAAAGGGAGCGTAGACGGCAAGGCAAGCCAGATGTGAAAGCCCGGGGCTCAACCCCGGGACTGCATTTGGAACTGTCAGGCTAGAGTGTCGGAGAGGAAAGCGGAATTCCTAGTGTAGCGGTGAAATGCGTAGATATTAGGAGGGACACCAGTGGCGAAGGCGGCTTTCTGGACGATGACTGACGTTGAGGCTCGAAAGCGTGGGGAGCAAACAGGATTAGATACCCT
+
FECCGDEFGGGGGGGGFGFGGGGGGGGGGGGGGGGGGGGGGEGGDGDFGGGGGEGGAFFGGCGGGGDFFGGGGFFFGCFGGFGGGG<FGGGFGGFGGGGGGDCFFEFGGGGGFGGGGGGGGGGGGGCGGFGGGGGGGGGG>>GG@FFGCGGGGGGGGGGGGGGGGGGF@@<CGGGDGGGGFG,GGG<GFFEGFGGGGGGECEEGCEEG9CFGFFGGGFGGFGFFFFGGGGGFEGG>GG>FEGGGGFGDGFFDGGGGFFGDFGGGGGGGFGDGFGGGDGGGGGGGGGCFGGEGF=FCGGGDGFGGAGGGGF<?:GGGGGFGGFF9GGGGGGGGFEAFGGGGFDCGGCEGGGGGGGGGGGGGGGGGGGGGGGFGGGGGEGGCCGGGGEGGGDDGGGGFFCEFAGGGGGGGGGE8CCCC
@sA 207
TGAGGAGTATTGGTCAATGGGCGAGGGCCTGAACCAGCCAAGTAGCGTGCAGGATGACGGCCCTATGGGTTGTAAACTGCTTTTATAAGGGAATAAAGTGAGAGTCGTGACTCTTTTTGCATGTACCTTATGAATAAGAACCGGCTAATTCCGTGCCAGCAGCCGCGGTAATACGGAAGGTCCGGGCGTTATCCGGATTTATTGGGTTTAAAGGGCGCGCAGGCCGCCGGGCAAGCGTGTTGTGAAATGCAGTCGCTCAACGTCTGCACGGCAGCGCGAACTGCCCAGCTTGAGTGCGCGCAACGTTGGCGGAACTCGCCGTGTAGCGGTGAAATGCTTAGATATGGCGAAGAACTCCGATTGCGAAGGCAGCTGACGGGTGCGTAACTGACGCTCATGCTCGAAAGTGCGGGTATCGAACAGGATTAGATACCCT
+
GGGGGGGFGGGGGGGGGGGGGGGGGGGGGGGGGGGGGGGFGGGGGGGGGGGGGFGGGGGGGGGFGGGGGGGFFFGGGGGG9BFGGFFGGGGFFGFGGGGGGGGGGGGGGGGGGGGGGGDEGGGG9GFFGGGGGGGGGFGGGGGGGGGAFGFFFFGGGFGGGGGGGEGFGGBFGGGGGG:FGGGGGG*<BCEGG9*==*8>CFGGGGFCD@AF?FF)2(58017C9B*9CED*:>C6C#FC?F@AF<CFC=A?::>+:9DC=F>0:8:<C+DDF<8F:C5?;=GC<,,@<,<@)F:FCC>F?FGGGGGCBCFD8EECC@+EFA6=BGEGE9F;CEE?>FEC<,:,7GEFGFEFFEGGCD??+C@,FFBEDFEEEDGFEF@GGGGGGFFCCGCGGGFFFGGGGGGGGGGGGEGGGGGGGGFFFGGGGFFGFEECCCCC
@sA 208
TGAGGAATATTGGTCAATGGGCGCTAGCCTGAACCAGCCAAGTAGCGTGAAGGATGAAGGCTCTATGGGTCGTAAACTTCTTTTATATAAGAATAAAGTGCAGTATGTATACTGTTTTGTATGTATTATATGAATAAGGATCGGCTAACTCCGTGCCAGCAGCCGCGGTAATACGGATGATCCGAGCGTTATCCGGATTTATTGGGTTTAAAGGGAGCGTAGGTGGACTGGTAAGTCAGTTGTGAAAGTTTGCGGCTCAACCGTAAAATTGCAGTTGTTACTGTCAGTCTTGAGTACAGTAGAGGTGGGCGGAATTCGTGGTGTAGCGGTGAAATGCTTAGATATCACGAAGAACTCCGATTGCGAAGGCAGCTCACTGGACTGCAACTGACACTGATGCTCGAAAGTGTGGGTATCAAACAGGATTAGATACCCT
+
FGGGGGGGGGGGGGGGGGGG?FGGGGGGGGGGGGGGGGDFGGGGGGGFGGGGGFGGGFFFF<FGGGGGGGGGGEFGGGDGGGGGGGGGGFFFGCGGFGGGGGGGFGGGFEFGGDFFFGFFFF9FFFG<EGGGGGGGGGGF9AFGGGGGF9EEG@+>FFG7FGGGGGGGGGGCECEFC#F>FGGE7:>FGGGGGGGGGGGGGDGGGGFFGGGFFGD=B@GA75CFA:8=6FGGFGFCCFDEDCBFFAGGFF6E7@@8CGGFFF<542FGFFGFFF97-##=6GGDFEB9GEFDBGFGGGFDGFDGGGGGGF?BFGGGGGGGGFEGBGGGFEFCFEEGGFEDCFFGGGFGFGGGGGEGGGGGGGGGGGFGGCDGGGGGGFFFGGFGGGFGGGEGFGGGFGGGFDGGFGGGGFFFFFFGGGFGGGGGDGGGGGGCCCCC
@sA 39495
TGGGGAATATTGCGCAATGGGGGCAACCCTGACGCAGCCATGCCGCGTGCATGAAGAAGGCCTTCGGGTTGTAAAGTTCTTTCGGTAGCGAGGAAGGCATTTAGTTTAATAGACTAGATGCTTGACGTTAACTACAGAAGAAGCACCGGCTAACTCCGTGCCAGCAGCCGCGGTAATACGGAGGGTGCGAGCGTTGATCGGACTCACTGGGCGTAAAGGACACGCAGGCGGTGACTGAAGTGAGTGGGGTAAGCCCCGGGTTTAACCTGGGAATTGCATGTCATACGGGTGGGGTAGAGTACTTGAGGGGGGGGTAGAATTCCACGTGTAGCGGTGAAATGCGTAGAGATGTGGAGGAATACCGAAGGCGAAGGCAGCCCCTGGGGAACGTACTGACGCTCATGTGCGAAAGCGTGGGGAGCAAACAGGATTAGATACCCT
+
FFEGGGGGGFGFDEGGGGEF@CC@:<C<F,FFGGGGGGGGFGDFCGG7F=CFGGFFFFGFGGEFF@FG8F7CC,C?CEEGGGGG:BFFGG7+@CEF+=F8F<<DFFC?<<F<5=FF,5?F,C<,,BEEFG7FFG8D,3@<8<ACFGG:@F>@FF,:FEG7<CF8@D,>:1*::CG*??<F7F:7<C57***::1;*/2,8=C*/,,<,,,2*:?C@;6:#68;22*C=*6:77C>:B:C:4C:<:*C,7,;:*7>1**35,,CD>C@,CE9B=,@>+A>,:,6CC?7F>+>,:,,<@;=@598=:@F:449,<GCED8E==@,ABA,67@FECEEC58,C@,FFEEE:,@GFFFFDF?9,8,7F@88B,F9EGGFC@+:C66,EFA66,,<;,GFCCC,ECE:F@7EFCB,GFFE:C,GFDECF@9GEEGFF9FB<@@-8@
@sA 34861
TGGGGAATATTGCACAATGGAGGAAACTCTGATGCAGCGACGCCGCGTGAGTGAAGAAGTAATTCGTTATGTAAAGCTCTATCAGCAGGGAAGATAGTGACGGTACCTGACTAAGAAGCTCCGGCTAAATACGTGCCAGCAGCCGCGGTAATACGTAGGGAGCAAGCGTTATCCGGATTTACTGGGTGTAAAGGGAGTGTAGGTGGCCATGCAAGTCAGAAGTGAAAATCCGGGGCTCAACCCCTGAACTGCTTTTGAAACTGGAAGGCTGGAGTGCAGGAGGGGTTAGTGGAATTCCTAGTGTAGCGGTGAAATGCGTAGAGATTAGGAGGAACACCAGTGGCGGAGGCGGCTCACTGGACTGTAACTGACACTGAGGCTCGAAAGCGTGGGGAGCAAACAGGATTAGATACCCT
+
DEGGGDGGGGEFGGGGFDFGDFGFFGGCFGFGGGGGG8FFGGEG7FGGEEEGFCEFGGGF<F9CFG8F<FGGGGGCFFF,:EE?DGGCFGFGGG9E<FFGGGGDGEF,?FF9FFGFGGCC?FFCEFGGGGGGG<,@FDGGGC<,=@:FFGG=@EGGG,63,3>FF@FE*FFDF<CFE:<CFGGF?FGFFCFFG,##@BC9:$F,8<3.FFFCBFGCC@FGB@<CFCG>CGGFDD?FFCCEGFFDFF=A<>B9:EEFF#67@<B.E8DC#,1A3F>B,,++F@9,==,,F=9,9,E8==A,A,=@)FFCC?F<@?=+EF68E@,?CFEC9CFF@FCC,FFF+GGFA,EGF7GGGFGGGGFGGFC,FFGEE9<ECFGFFC;B,EGGF7GGGGGDCGGFGFCCGGGFGGGGGGGCCCCC
@sA 211
TGAGGAATATTGGTCAATGGGCGGTAGCCTGAACCAGCCAAGTAGCGTGAAGGATGAAGGCTCTATGGGTCGTAAACTTCTTTTATATAAGAATAAAGTGCAGTATGTATACTGTTTTGTATGTATTATATGAATAAGGATCGGCTAACTCCGTGCCAGCAGCCGCGGTAATACGGAGGATCCGAGCGTTATCCGGATTTATTGGGTTTAAAGGGAGCGTAGGTGGACTGGTAAGTCAGTTGTGAAAGTTTGCGGCTCAACCGTAAAATTGCAGTTGATACTGTCAGTCTTGAGTACAGTAGAGGTGGGCGGAATTCGTGGTGTAGCGGTGAAATGCTTAGATATCACGAAGAACTCCGATTGCGAAGGCAGCTCACTGGACTGCAACTGACACTGATGCTCGAAAGTGTGGGTATCAAACAGGATTAGATACCCT
+
FGGGGGGGGGGGGGGGGGGGGGGGGGGGGGGGGGGGGGGGGCFFGGEFFE@FGGFFFFFDFCGFFFGGGGGFGCFDFGGGGFGFCFAFGGB9FGFFGGDFGGGGGGGGGFGGGCFGGGGGGF9EFCG<,CFCEEGGEGGCBEF7C7>F<D9BEG77FG?@DGGFGGGGGDGF,@CFEFGF;5G?EDCGG>@<68F@<>CC0:FFGF@6:>1A:(@AE1F=D;;GF>=CAD,FAFDCD?DGGGFE@<CD=>6:@8C=87ED:GGECCFGFGGDGGGFE<DDFFEFFEGF?GGF;DFB9DGGGF8@B6:GEEF@=FGEGGGGGBC6=GEFE9FFFGGFFC58C,F=,GGGGGFGGGGGFFF7GFEFFBCGGGGGCGFFFFGEFGGGGGFE<FAFGFGGGFEGGGGGFGGGGGGGGGGGGFFFCFGGGGGGGGGCCCCC
@sA 34709
TGAGGAATATTGGTCAATGGACGAGAGTCTGAATCAGCCAAGTAGTGTGCAGGATGACGGCCCTATGGGTTGTAAACTGCTTTTATAAGGGAATAAAGTGAGTCTCGTAAGACTTTTTGCATGTCCCTTCTGAATAAGGACCGGCTAATTCCGTGCCCGCCGCCGCGGTAATACGGAAGGTCCGGGCGTTATCCGGATTTATTGGGTTTAAAGGGAGCGTAGGCCGGAGATGAAGCGTGTTGTGAAATGGAGACTCTCAAAGTCTGCACGGCAGCGCGAACTGGTTTCCTTTAGTACGCACAAAGTGGGCGGTAGTCGTGGTGTAGCGGTGAAATGCTTAGATATCACGAAGAACTCCGATTGCGAAGGCAGCTCACTGGAGCGCAACTGACGCTGAAGCTCGAAAGTGCGGGTATCGAACAGGATTAGATACCCT
+
C@FEGFGGGFFGGFEF<FEDFE:F@+CEFGGFF<C6E,A<,ACCFCEDFFGFFGGECFEEFGGGGFFFGFG7FEFAFGGGGFCEFECE,CFEFEFD5FFADEF,CE,DFGG<EEGGA@F9,CFA,EAF?,C,<F;EE9=,BD:C7FEFFCDFF,+BF,>++8>F>EG*@*<@=>7**>>FFGF7:*=*4=:*B,+4=CF@ECF,<<:*18C,7,:>C;FF+2*5<:C+;?@$CF=9*D6,88,,,2>,3,,FF<3*CD=8,:9;D8+>:3@186+@BAE=,@3>88,,,8,,:+=>CA,GGCGGGEFC@+8@+>+ECFFBBC@+8F,9GFC,DFGGEE,=<=CE<6,FEEC,ECFFCFF:FCCDGFGFF8CEFAGF8FFCC>FF@FC,GFB+@FEFB+EF8EFEA@F7FEGGGGDGGFFEAFFGFE9GF<GCCCCC
@sA 213
TGAGGAATATTGGTCAATGGACGAGAGTCTGAACCAGCCAAGTAGCGTGCAGGAAGACGGCCCTATGGGTTGTAAACTGCTTTTATAGGGGGATAAAGTGTGTCACGTGTGGCATATTGCAGGTACCCTATGAATAAGGATCGGCTAACTCCGTGCCAGCAGCCGCGGTAATACGGAGGATCCGAGCGTTATCCGGATTTATTGGGGTTAAAGGGAGCGTAGGTGGACTGGTAAGTCAGTTGTGAAAGTTTGCGGCTCAACCGTAAAATTGCAGTTGATACTGTCAGTCGTGAGTACAGTAGAGGTGGGCGGAATTCGTGGTGTAGCGGTGAAATGCTTAGATATCACGAAGAACTCCGATTGCGAAGGCAGCTCACTGGACTGCAACTGACACTGATGCTCGAAAGTGTGGGTATCCAACAGGATTAGATACCCT
+
DFGGGGGGGGGGGGGGGGGGGGGGGGGGGGGGGGGGGGGGGGGGGGGGGGGGGGGGDGGGGGGGGFFGGGGGGGGGGGGGGGGGGGGFGGGGGGGGGGGGGG,CBFEEGGGGGGGGGGGGGGCGFGGGGGGGGGGGGCGFC,@@EFCFGFGGGGGGGGG7FCFFC6FDGDG7FFGGCCB>C@FGGGCCF7EFFG7CCEFFGF>FG1#<CFFGGGGFE5GF@9GC6;8?;@CFE;D-@58C<DFGGGGF=:EGGFFEFGFF@>E@@#AFC7CBGF9:GCD??C<F>+E?9,FGEF@:=,BAGGFFCCFF@8FBCD+CEFB8FC8@)EEBCDGFAAFGFF<CFFFGEDCD<9GF<GEGGGGEGGDGGGGFGGGGGGGFCGGGGGGGFFEGGGGGGGGGGGGGGEGGFGGGGGGFFGGGGGGFGGGGGGFGGFGCCCCC
@sA 36893
TGGGGAATATTGCACAATGGAGGAAACTCTGATGCAGCGACGCCGCGTGAGTGAAGAAGTAATTCGTTATGTAAAGCTCTATCAGCAGGGAAGATAGTGACGGTACCTGACTAAGAAGCTCCGGCTAAATACGTGCCAGCAGCCGCGGTAATACGTATGGAGCAAGCGTTATCCGGATTTACTGGGTGTAAAGGGAGTGTAGGTGGCCATGCAAGTCAGAAGTGAAAATCCGGGGCTCAACCCCGGAACTGCTTTTGAAACTGTGAGGCTAGAGTGCAGGAGGGGTGAGTGGAAGTCCTAGTGTAGCGGTGAAGTGCGTAGATATTAGGAGGAACACCAGTGGCGAAGGCGGCTCACTGGACTGTAACTGACACTGAGGCTCGAAAGCGTGGGGAGCATACAGGATTAGATACCCT
+
EFGGGGEGF9FFGGGGGGGAF<FCFGGGGGGGGGGGGGGGGGGGGGC8CGGGGGGGGGGFFGFFGEEEFGGFGGGGGGGGGGGGGD?BBF7FFGGGGGGGGGGFGGGGGGGGGGGGGGGGGGGGGGGGGFGGGGGGGGGGGFGGGGGGBCEEFGG:FCFGGGGGGFF7>FGGGGCG*=69,,$=C9'C079;?FD5CEGF=CFC?FFFGCFFFFGFGAFFEE2<<9FFFGEEEGGFCCGGGCDGEGF<D@8CFFFFGGFFC;9CDDGGGFEB8F>FGGGGGGFEGE<<EC,FE,@GEEA9E<FE=:?F=AF<:CCEDEC=<FGGGGGF99EA:CF<FFF@,EFA9C:C@CGGFCEE,GFFGFFGGFFFECFEE,FGF:F,FCE@@CGEGGGGEGFF@;,FGGGGGGGGFFFA@CCC
@sA 215
TGGGGAATATTGCACAATGGGGGAAACCCTGATGCAGCGGCGCCGCGTGAGCGAAGAAGTATTTCGGTATGTAAAGCTCTATCAGCAGGGAAGATAATGACGGTACCTGACTAAGAAGCACCGGCTAAATACGTGCCAGCAGCCGCGGTAATACGTATGGTGCAAGCGTTATCAGGATTTACTGGGTGTAAAGGGAGCGCAGGCGGTGCGGCAAGTCTGATGTGAAAGCCCGGGGCTCACCCCCGGTACTGCATTGGAAACTGTCGTACCAGAGTGTCGGAGGGGTAAGCGGAATTCCTAGTGTAGCGGTGAAATGCGTAGATATTAGGAGGAACACCAGTGGCGAAGGCGGCTTACTGGACGATAACTGACGCTGAGGCTCGAAAGCGTGGGGGGCAAACAGGATTAGATACCCT
+
AFGGGGGGGGGGGGGGGGGGGGGGGGGGGGGGGGGGGGGGGGGGGGEFGG>GGGGGGGGFGGDEE8FFDFGGGGFFAFGGGEFEGFEGGG<EEFGGGGGGDEEFGGGGGGGGAFGFGGGGGGGGGGGGGGGGF<EDGGGG?FGGEGEGGFFFCGFGGGGGGGGFFF7F:CFGG+<CFGGGF9CC@F?FF,CG?9C-*:FEDCGEGGG>>C>EF<>8C<GFC<::=F9=EG=:FEGF-:@#/;;EEGFFF1GFFCE@FG4FDCFGE=B28;,81@+C>CCB$:FGECC?@@<4?GGEEECGGFEB5GGGGFGFCGGE>CGDFGGFAFGGGCGFB=8F<8GF7GCBE@,GGGGGGGGFFFCGGGGGFDCEGFFEGGGGGGGGGGGGCCGFECGGGGGGGGCEDFDAGGEEGGGCCCCC
@sA 31395
TGAGGAATATTGGTCAACGGGCGAGAGCCTGAACCAGCCAAGTAGCGTGCAGGATGACGGCCCTATGGGTTGTAAACTGCTTTTATATGGGGATAAAGTGTGGGACGTGTCCAATATTGCAGGTACCATATGAATCAGGACCGGCTAATTCCGTGCCAGCAGCCGCGGTAATACGGAAGGTCCGGGCGTTATCCGGATTTATTGGGTTTAACGGGAGCGTAGGCCGTCTGTTAGGCGTGTTGTGAAATGTAGTGGCTCAACCAGGGCATTGCAGCGAGAACTGGCAGACTTGAGTGCGCAGGAAGTAGGCTGAATTCGTCGGGTAGCGGTGAAATGCTTAGATATGACGAAGAACTCCGATTGCGAAGGCAGCCTGCTGTAGCTCAACTGACGCTGAAGCTCGAAAGCGTGGGTATCGAACAGGATTAGATACCCT
+
DEFG8A8FFFGGCFEEFFG+BFGGGCCCEFGGGGFFGFGGGGDFCE:FDFCEGGGC=D:C:@FGGFGG8FC+FGFDFGGGG,<?EFFGFFGGGGFFEF9<BFEEGGDG7EEF,<FFGDG9,E,FD?DAFGGGGFC9BE>=8B+BC>FC9@8@,,@:@=DCGGFG@CEG:FE;CF*:FECF,7<C:*1<CCGGFG@@EE:??7:CF51;>CC+;*8>>5?)870FDEECF5<13F:45ECG6@=@9CCFF,9?E6C@0F@>4<,C<@,8F87CCC9@#8';F@FEFFB<,D>6+:6=645:,A=EA8FB9@,C9@4+@>>+A,+C9@,F@CC::,<GFC,,C,,4:,,C@,,,DGFC@GGGDGF@EA<FF@C@,,GFCGGFFA@,<AFGGGCDGGGGGGGGGFAFEGGGGGGGFFFC@FAEFGGGFFGCFGGCCCCC
@sA 217
TGGGGAATATTGCACAATGGGGGAAACCCTGATGCAGCGACGCCGCGTGAAGGAAGAAGTATCTCGGTATGTAAACTTCTATCAGCAGGGAAGATAGTGACGGTACCTGACTAAGAAGCCCCGGCTAACTACGTGCCAGCAGCCGCGGTAATACGTAGGGGGCAAGCGTTATCCGGATTTACTGGGTGTAAAGGGAGCGTAGACGGTGTGGCAAGTCTGATGTGAAAGGCATGGGCTCAACCTGTGGACTGCATTGGAAACTGTCATACTTGAGTGCCGGAGGGGTAAGCGGAATTCCTAGTGTAGCGGTGAAATGCGTAGATATTAGGAGGAACACCAGTGGCGAAGGCGGCTTACTGGACGGTAACTGACGTTGAGGCTCGAAAGCGTGGGGAGCAAACAGGATTAGATACCCT
+
FGGGGGGGFGGGGGGGGGGGGGGGGGGGGGGGGGGGGGDFGGGGCEE@BGGGGGGGFFF9ECEGGGCFGFGGGGFGFGFGGGFGFGGGGGGGGFDEF<EGFEFGGGGA9BFGGGGFGEAEFGCFG+8>DFGF@FFGGGGG8ACF77C>:CF9FGGCFC*>FGGCCFFG<*F=EFEGEEEGCGCEFGGG0+<FGGGCD::C:C2CFEFFB:A5:5;)C7C;@@FGFFGFGGCGGGG<*=D2=:FFF;FEC,:0,FGGF@49;9GFGFFBE:FA7GGEE=@++GGGFC7EEFC9=@>8=<EAFBC85GEFEEC9,7EGFFFFF=FFEGGGFCGFFFCFE<@GGEGGGGGGGCGGGGGGGGGGGDGAAGFEGGGEFGFGFGGFGGGGGGGGGGGGGFGGFAGGFFGFGEGGGGGCCCCC
@sA 218
TGAGGAATATTGGTCAATGGGCGCTAGCCTGAACCAGCCAAGTAGCGTGAAGGATGAAGGCCCTATGGGTCGTAAACTTCTTTTATATAAGAATAAAGTGCAGTATGTATACTGTTTTGTATGTATTATATGAATAAGGATCGGCTAACTCCGTGCCAGCAGCCGCGGTCATACGGAGGATCCGAGCGTTATCCGGATTTATTGGGTTTAAAGGGAGCGTAGGTGGACTGGTAAGCCTGGTGTGAAAGTTTGCGGCTCAACCGTAAAATTGCAGTTGATACTGTCAGTCTTGAGTACAGTAGAGGTGGGCGGAATTCGTGGTGTAGCGGTGAAATGCTTAGAGATCACGAAGAACTCCGATTGCGAAGGCAGCTCACTGGACTGCAACTGACACTGATGCTCGAAAGTGTGGGTATCAAACAGGATTAGATACCCT
+
FGDEFFGGGGGGFEFEFGGDFFCE7FG@FFGGGGGGFFFCFFFGFFCBFGGGGDGEFF<CF,BCEFGGGGAFFEECGG9EFEDGGGF,,<CF9EFEGGGFF9B5?EFGDE<AE,C@EGGADGEGG<E,<=9FGGFGDEFDBFCC7ECGFBFFGF+FEGGF8:A<CC:F+++@FFCC7:F*@,@,557>FFGGFC<85?<97BFCBF@FEFFG7F<4B8FF::C;,?,4##2@7/@1,+2)<ECECCC67C>@+?CFDEFAB3:;@66@9EED;B,;4838=@9,55,9?DFFDFFFFE>C4F@:7GGGGFCE@B@@,=@,GGEDFGDFFFF=?EEGFAA9FEDGGGGFDDCF<F@8DFEDGDFDEAGGFFEFC6,C,,A4<F<C6E6FFFCFDGGGFCFF@GGGGFF@GFDFF<F@GGGGGGGFCGGFFGF<CCCC
@sA 219
TGGGGAATATTGCACAATGGAGGAAACTCTGATGCAGCGACGCCGCGTGAGTGAAGAAGTAATTCGTTATGTAAAGCTCTATCAGCAGGGAAGATAGTGACGGTACCTGACTAAGAAGCTCCGGCTAAATACGTGCCAGCAGCCGCGGTAATACGTATGGAGCAAGCGTTATCCGGATTTACTGGGTGTAAAGGGAGTGTAGGTGGCCATGCAAGTCAGAAGTGAAAATCCGGGGCTCAACCCCGGAACTGCTTTTGAAACGGTGAGGCTAGAGTGCAGGAGGGGTGAGTGGAATTCCTAGTGTAGCGGTGAAAGGCGTAGATATTAGGAGGAACACCAGTGGCGAAGGCGGCTCACTGGACTGTAACTGACACTGAGGCTCGAAAGCGTGGGGAGCAAACAGGATTAGATACCCT
+
EFGGGCFGGGGFFGGGGGGFCCGGGGGCFFGGGGGGGGDCGGGECFGCCC@GFGGGGGGEFF9FAD=FGGGGGGGFGGGGGGFFCGGFFGCFGG9?<FGGGGGGGGDFGGGGG?FG9FFFGGGGGEEFGCFGF988FD@F=F<E77C7F:FCFGGFGGGG9CCCCDCCFGE;C,CE:CFFFFCGGFG??F;;/F74FBFFF?C<CFFFFAFFFBFCG<GD8EGDFFG@0:C?>EE3D@F?DGFGGGCGFD@GFAC?FFD?G-FEE?CB+-?E<GGGFGDGGFGGGDE?FEC9,9,8E98<FC8@8FCFGFFA@,+EGGGGGGGGGGFGFAGGGGGGGGGGEEEDFCGGGGFGGGGGGGGGGGGGGGGGGGGGFDGGGGGGGGGGGGGGGGGF<GGGFFFFFGGGGGFGGGGCCCCC
@sA 220
TGAGGAATATTGGTCAATGGGCGCTAGCCTGAACCAGCCAAGTAGCGTGAAGGATGAAGGCTCTATGGGTCGTAAACTTCTTTTATATAAGAATAAAGTGCAGTATGTATACTGTTTTGTATGTATTATATGAATAAGGATCGGCTAACTCCGTGCCAGCAGCCGCGGTAATATGGAGGATCCGAGCGTTAACCGGATTTATTGGGTTTAAAGGGAGCGTAAGTGGACTGGTAAGTCAGTTGTGAACGTTTGCGGCTCAACCGGAAAAGTGCAGTGTGTACTGTCAGTCTTGAGTACAGTAGAGGTGGGCGGAATTCGTGGTGTAGCGGTGAAATGCTTATATATCACGAAGAACTCCGATTGCGAAGGCAGCTCACTGGACTGCAACTGACACTGATGCTCGAAAGTGTGGGTATCAAACAGGATTAGATACCCT
+
@FGGGCFGGGGGGGGGGGEEDDGDDEGGFGGGGGFGGAAAFFGGGGGCGGFGG<<<EFCFF<EFGDGGGGDFF8EFGCFGGGGG9F?9CFFGFGGGGCF9B9FFF?<FFGFGFEC<CE<9@FGGGC<<<,AE@9EECFG@,:?=+8BE,,,AC<+@F9BB<DFGEEFEFGD,=,@3,,3>F7<:*@>GG:C*?FFE5*=FGC=G,C71FGC11)-)>:73/$D2>@3*,::C=?A@3C<5<C=@,4+,=CEEF66,38>8+37,A6,<:E=5GB6,,,=6+,E,FC<C,9,,9E=C,,A?8F=BF6+:C=C9BBEEGFDF?B8>0CCEEGFE?DFDE<5,,EB8@7FGGGGGFF:@GGGF@@B?DFFB8<9F<F6<FGECGCFGGFCC@C;9FGFFGGGGF@EAFGCEFGGCGFFCFC,FFGGGFCA<C8E<CCCC
@sA 39589
TGGGGAATATTGCACAATGGGCGCAAGCCTGATGCAGCCATGCCGCGTGTATGAAGAAGGCCTTCGGGTTGTAAAGTACTTTCAGCGGGGAGGAAGGGAGTAAAGTTAATACCTTTGCTCATTGACGTTATCCGCAGAAGAAGCACCGGCTAACTCCGTGCCAGCAGCCGCGGTAATACGGAGGGTGCAAGCGTTAATCGGAATTACTGGGCGTAAAGCGCACGCAGGCGGTTTGTTAAGTCAGATGTGAAATCCCCGGGCTCAACCTGGGAACTGCATCTGATACTGGCAAGCTTGAGTTTCGTAGAGGGGGGTAGAATTCCAGGTGTAGCGGTGAAATGCGGAGAGATCTGGAGGGATACCGGTGGCGAGGGCGGCCCCATGGACGAAGGCTGACGCTCAGGTGCGAAAGCGTGGTGAGCAAACAGGATTAGATACCCT
+
<FGG>CEGGFGGGGFEFD@@FCFFEGGGC8FGGGGGGGFEEFFGGGGB+CFE@CADFG,CFE,6C76@FFCGFDG9EEGAFE9F@9BF7FGGGGGGDEDF=E?DD@FGGGGFGGF<DFGGGGFFGGG@FFFCFEGG>CFGGGG<DFCCCCGGGGGCFFFGGGGCFGGGGGGGG7BF9ACF7FGGGED<F<9BE*;CFCFG5CEGG9<FGGGGGGGGGFFGFEEEECEDGGE>:9E@F9CGBCFGFEGGGGFFFC,65FC5CCF@@;<,>@/5FF=0+CC4-,,,52:C?GCFE@,,7+>6,++,,F@8+B@,?<@64,,@4,B,8F=>+>>+E?9BA+?+CB=,E?8?5FC<CFB:,,C+@8+64B>@+4++F>CGF@,,E<,:@@D,,CC,:7C:GGEGF@@@@;@;,7GGFC;,,,A@C8AGFFE@B,,FE<EECCCCC
@sA 21736
TGGGGAATATTGCACAATGGGGGAAACCCTGATGCAGCGACGCCGCGTGAGCGAAGAAGTATTTCGGTATGTAAAGCTCTATCAGCAGGGAAGAAAATGACGGTACCTGACTAAGAAGCACCGGCTAAATACGTGCCAGCAGCCGCGGTAATACGTATGGTGCAAGCGTTATCCGGATTTACTGGGTGTAAAGGGAGCGTAGACGGTTGTGTAAGTCTGATGTGAAAGCCCGGGGCGCAACCCCGGGACTGCATTGGAAACTATGTAACTAGAGTGTCGGAGAGGTAAGCGTAATGCCTAGTGTAGCGGTGAAATGCGTAGATATTAGGAGGAACACCAGTGGCGAAGGCGGCTTACTGGACGATCACTGACGTTGAGGCTCGAAAGCGTGGGGAGTAAACAGGATTAGATACCCT
+
EFGFGGGGFGGGGGGGGGFEFGGGGGGEF@EGFGGGGGDCF@CFEG7@CGEFGGFF:E=CF-@,CEECFG@FGGGFBFFCGAFCEGGGGDFFGGGGGGFCFCEFFGGGGFGEGGGGGGGGDG+BCFGGGGF9FCGGGGFFFGGGGGGGGGGGGGGGGGGGG9,:CFFF@EFFGGGGGGGGGGCCFGFGDF9CGGGG=CCCE:;,;C8CGGGG,<%=C@C3AA@ECFGFGGFGFGE;#/+AEE<CEGE>9GGGFCFF@7<4GFADC@CFGG9FF6+@6<?A@CAGFE@CED@,C8EFEFF?A9=4)7F<AEA9C@ECFC<9FDC;6<GFC<ECB:<,C@A:7CBFA@CFF7FCE,FE@BGGGFGGFFEC:FF@GFFC,7FF:,C,,EECGGGFC<<C,F9@CEACGFE,C,E6-@-@
@sA 223
TGAGGAATATTGGTCAATGGGCGTTAGCCTGAACCAGCCAAGTAGCGTGAAGGATGAAGGCTCTATGGGTCGTAAACTTCTTTTATATAAGAATAAAGTGCAGTATGTATACTGTTTTGTATGTATTATATGAATAAGGATCGGCTAACTCCGTGCCAGCAGCCGCGGTAATACGGAGGATCCGAGCGTTATCCGGATTTATTGGGTTTAAAGGGAGCGTAGGTGGACTGGTAAGTCGGTTGTGAAAGTTTGCGGCTCAACCGTAAAATTGCAGTTGATAATGTCAGTCGTGGGTACAGTAGAGGTGGGCGGAATTCGTGGTGTAGCGGTGAAATGCTTAGATATCACGAAGAACTCCGATTGCGAAGGCAGCTCACTGGACTGCAACTGACACTGATGCTCGAAAGTGTGGGTATCAAACAGGATTAGATACCCT
+
FFGGGFFGGFGDGGGCCFGGGGGGGGGGGGGGGFDGGGFGGGGGFGGFGGFFGGGGGGGFGAFFFEFGAFFGGGGGGGGGGGGGGGGGGGGGGGGGGAF9EFFFFFCFDGFGFFFG9=FFGGGGFGGGGGGAEFD,E<FFGG7BEFGGGGGGCGG7FCG7D,AFGGEFCCFEFGCF:CD*DEGCF75>>CEFGGC7CGGFGGC;;G0FGGCE9CFA:6B,=9EG>>D;;;CC6?<)?#F>(FC<@@@?F:==7E80/7B785C,3/BE.FGFFB.;44<+#?F.FB4+8+FFDEDCD9E?,F8EFCFB7?EE8E@+BD8C44@+=C>C4,6E9CFGFFE=AAE=:6,FF9GED@FC@??:+FECF@,FFGGGGGGGE9FB<9FFF<ECFC,@FFDF,FFEC,FGFEGGF@EFFGGGF@AFFGGFCFGDE8FCCB<C
@sA 26694
TGAGGAATATTGGTCAATGGACGAGAGTCTGAACCAGCCAAGCAGCGTGCAGGATGACGGCCCTATGGGTTGTAAACTGCTTTTATAAGGGAATAAAGAGAGTCTCGTGAGACTTTTTGCATGTACCTTATGAATAAGGACCGGCTAACTCCGTGCCAGCAGCCGCGGTAATACGGAAGGTCCGGGCGTTATCCGGGTTTATTGGGTTTAAAGGGAGCGTAGGCCGGTGATTAAGCGTGTTGTGAAATTTTGATGCTCAACATCTGCACTGCCGCGCGAACTGGGTTCCTTGAGTACGGACACAGTGGGCGGAATGCGTGGTGTAGCGGGGAAATGCTTAGATATCACGAAGAACTCCGATTGCGAAGGCAGCTCACGGGAGCGCAATTGACGCTGAAGCTCGAAAGTGTGGGTATCAAACAGGATTAGATACCCT
+
EGGGGGGFFGFGGGGGGGGGAFFC@FG<FGGGGGGGGGGG<F,,CFFFG@FGGG8?FGGGCFGFFGGG<FGCGGGGGGAEGGFGEDGGGC@E<=FFEE,BEFGGAFFGG8F9599,,CCBFDFGGGGGGGDC<EGDGG4E4ACFEEFGGGGGGGGGGGGGCGF<FGGGGG7CEFFGG:F7F,@7:F5FEGGGGGGC*8CGG:*EFGF?GGGGG@G4C>CFBFGG6EG+,#CEFGG)8,>8@GGGFGF7#%$733?CC<@<C9,3==>>:>F=#<(8+3,DEGFC8,,,=AGCDB64C7,<65,FGEE@C8GFCC@+7F@?A,EB5FCE?,GGGFGFC-F@C,9,9,FF<9FFCB7@,BF@GGEEFFCGGGFF:<CE8,+@7CBCC6<,GFFGGGFGF:GF<GGGGGGGECGEE,FGGGFCFGFFD@FGGGGCCCCC
@sA 29280
TGAGGAATATTGGTCAATGGGCGAGAGCCTGAACCAGCCAAGTAGCGTGCAGGATGACGGCCCTATGGGTTGTAAACTGCTTTTATAAGGGAGTAAAGTGAGAGTCGTGACTCCTTCTGCATGTACCTTATGAATAAGGACCGGCTAATTCCGTGCCAGCAGCCGCGGTAATACGGAAGGTCCGGGCGTTATCCGGATTTATTGGGTTTAAAGGGAGCGTAGGCCGTCTTTTAAGCGTGTTGTGAAATACTGTCGCTCAACGACAGAGGTGCAGCGCGAACTGGGAGACTTGAGTGCGCGGAATGCAGGCGGATTTCGTCGTGTAGCGGTGAAATGCTTAGATATGACGAAGAACTCCGATTGCGAAGGCAGCTTGCAGTAGCGTAACTGACGCTGAAGCTCGAAAGTGCGGGTATCGAACAGGATTAGATACCCT
+
DFGGGGGGGGGGGGGGGGGGGGGGGGGGGGGGGGGGGGGGGGDEFGGGGGGGGGGGCF7@CFFFAFGGGGGGGGGGGGGGGGGGGGGGGGGGGEGGGGFGGGGGGGGGGGGGGGGGGGFGGGGGGGGGGGGGGGFGGGGGGGEFGGGFGGGGFCCEGGGFGGGGGGG@FE@B;FGGGGGGGGC@GGGGGGGGGC7BAGG4GFDFGGGGFG>CFCFFGEGGE:E=GGEGGGGFCCFAGGFB9F<FCFG;7:C><C<F<GGGGFFEFF@C>D@9<FF@FDCEFGGGC,<=CDDD>GGGDGFBGBFGGGF?++999+E8@FEGGGGE>GGGFFF@ADEEEDC8F>AGGGFGF9GGGEGGCFFGGEFGDGGGGDGGFGCD9FGGGGGGGGGGGGGGGGGGEGEGGGGFEEEFGGFCDGGGDGFFFGGGGFGFFCGCCCCC
@sA 38928
TGGGGAATATTGCACAATGGGGGAAACCCTGATGCAGCGACGCCGCGTGAGCGAAGAAGTATTTCGGTATGTAAAGCTCTATCAGCAGGGAAGATAATGACGGTACCTGACTAAGAAGCCCCGGCTAACTACGTGCCAGCAGCCGCGGTAATACGTAGGGGGCAAGCGTTATCCGGATTTACTGGGTGTAAAGGGAGCGTAGACGGCAAGGCAAGTCTGATGTGAAAACCCAGGGCTTAACCCTGGGACTGCATTGGAAACTGTCTGGCTCGAGTGCCGGAGAGGTAAGCGGAATTCCTAGTGTAGCGGTGAAATGCGTAGATATTAGGAAGAACACCAGGGGCGAAGGCGGCTTACTGGACGGTAACTGACGTTGAGGCTCGAAAGCGTGGGGAGCAAACAGGATTAGATACCCT
+
GGGFFEGGGGGFGGGGGGGGGGGGGGGGGGGGGGFGGGDGGGGGGGGFFGGGGGGGEGGCF9EEGGGCGGGFGGGGGGGFGGGGGGGGDEFGGGGGGGGGGGDGGGGGGGGGGGGGGGGGGGGGGGGGGGGGDFGGGGCGCEGGGGGGGGG3GGG@GCGGGGGG?7GGGGGGGGGD2FF?/75FGGGGGEGEDF961:EEEG>FG<GGG?FC;CF>F@CDFFEFGGGFGFG>GGGFDGFGGGEFGGGFFDB;ECCCFGGGGGGGGGGGCAFDBGEGDDGGGFCGFE@?BFC;,CFCF=FCEFFEFGFCGGGFCDGGEFFGFGF9FAGGF?AF:<D@@FB=7GGFFEGGGGGGGGGGGGGGGGGGGGGGGGGEGGGGGGEECDGF@FDGGGGGFFFFFAFCGGGGGGGGGGECCCCC
@sA 29031
TGAGGGATACTGGTCAATGGGCGAGAGCCTGAACCAGCCAAGTAGCGTGCAGGATGACGGCCCTATGGGTTGTAAACTGCTTTTATAAGGGAATAAGGTGAGCGTCGTGACTCTTTTTGCATGTACCTTATGAATAAGGATCGGCTAACTACGTGCCAGCCGCCGCGGTAATACGGAGGATCCGAGCGTTATACGGATTTAATGGGTTTAAAGGGAGCGTAGGTGAGCTGGTAAGTCAGTTGTGAAAGTTTGCGGCTCAACCGTAAAATTGCAGTTGATACTGTCAGTCGTGAGTACATTAGAGGTGGGCGGAATTCGTGGTGTAGCGGTGAAATGCTTAGATATCACGAAGAACTCCGATTGCGAAGGAAGCTCACTGGACTGCAACTGACACGGATGCTCGAAAGTGTGGGTATCAAACAGGATTAGATACCCT
+
F8CEGEFGG,FAEFFG,FE86CFFD@@FF8FFDFFFGGFF@CFGGGGGDGGDD,A,AECGBC@FG8<=FGG@=FGDEFGF,9C=?FF,9E<C:,A<F,9<FE<>+?74?E@,E9<B,C7FGE<<,AACEFG9E@DAFD9F=BCG>DF>A,,8CF,+D=8+33@FC:@C>CF;3FGEGGGF,,4<:FGDF:*C,FC<5/=,2+<<@FF7CF9FGDG*1/19>F5<C##;<-E@@':95:CFGE-E@<CFGEGF?@:<@EFD7CF%CEDDC<CFD=>9E</CFGFF@++8,95,+<@<;5,,FFBC48B+B,;=99@@CCC<GFB>*GCE;GGFFGFC4,GFEAGFC@GGGGGFFGGFCA@,@@B,A,FFC,EC,GFFGGGGGGGFDFEGGGFF@?,FBGGFGGGFFFGGEGGGGGF<FFFGGGGGFGFEGFFBBCBC
@sA 21674
TGGGGAATATTGCACAATGGGGGAAACCCTGATGCAGCGACGCCGCGTGAAGGAAGAAGTATCTCGGTATGTAAACTTCTATCAGCAGGGAAGATAGTGACGGTACCTGACTAAGAAGCCCCGGCTAACTACGTGCCAGCAGCCGCGGTAATACGTAGGGGGCAAGCGTTATCCGGATTTACTGGGTGTAAAGGAAGCGTAGACGGTGTGGCAAGTCTGATGTGAAAGGCATGGGCTCAACCTGGGGACTGCATTGGAAACTGTAATACTTGAGTGCCGGAGGGGTAAGCGGAATTCCTAGTGTAGCGTGGAAATGCGTAGATATTAGGAGGAGCACCAGTGGCGAAGGCGGCTTACGGGACGGTAACTGACGTTGAGGCTCGAAAGCGTGGGGAGCAAACAGGATTAGATACCCT
+
EEF8FGGGFGGFGGGGGFFFFGGEEGGGGGGFFGFGGGGGFFGGGGDCFGGGGGGGEFCFF<FFFGGFFGGGEFEEFGEB5,EEGGGGGGGGECFEFFGGGGGGGGGGGGGGGFGGG?D<DFGD:@FGGGGGCFFGGGGG8@<F8:CFCGGGGEF,3><FGGGG:=CEGCCCFFGGGGGFFGGC8<=':4?@9<6*4:C/9=A<;88;ECEGG<F9:;@79D:FD99@E;FFCFG@07F@<@$@#FEE>DF=FF@DGG?CF@CF.FC?=F>6*+8F>/CC<<:CF8CCE8GCF8EE=5?,EFEB>GF?,<C:,,@>,FGGGGFBAE=6A,EC9,C9,FDEF@GFC,,E@+FFGGGGF@FFDDGGFECDGGDEDBCF@FC@FFFFGDGGGFCFCC,GF9GFGFFCCGGGGFGCCCCC
@sA 229
TGGGGAATATTGCACAATGGGCGAAAGCCTGATGCAGCGACGCCGCGTGAGTGAAGAAGTATTTCGGTATGTAAAGCTCTATCAGCAGGGAAGAAAATGACGGTACCTGACTAAGAAGCCCCGGCTAACTACGTGCCAGCAGCCGCGGTAATACGTAGGGGGCAAGCGTTATCCGGATTTACTGGGTGGAAAGGGAGCGTAGACGGCGAAGCAAGTCTGAAGTGAAAACCCAGGGCTCAACCCTGGGACTGCTTTGGACACTGTTTTGCTAGAGTGTCGGAGAGGTAAGTGGAATGCCTAGTGTAGCGGTGAAATGCGTAGATATTAGGAGGAACACCAGTGGCGAAGGCGGCTTACTGGACGATAACTGACGTTGAGGCTCGAAAGCGTGGGGAGCAAACAGGATTAGATACCCT
+
@FGGGGGFGGFDGGGGGGGGGGGGGGGGGGGGGGGGGGGGFGGGGGG+@FGGGGGGFGGFFFCFGGGFGGGGGGGFGGGGGGGGGGGGGFGFEGGGF9FGGGGGFGGGGGGGGFFGGGFFF7FFGGG8AFGGGFGGGGGGFGGGDGGEFEE,DFFG9FEEEGE587CFC<G=C9EDGGEA9E9FFGGD#<;<CF@>C4EBFGGDC;'5:3;>CF7;=FEC;F9CCFCGGEFFFFFF/CGCEE@FEEF:6FF6:GGFDF#6;,F<EF?A?E<FEECGGGGGFED8GEFDFFFDE=>,EB,EGFCCADECGGFE?,EEFGGFF=FC,GGFEFEE@FFC8ECEFGGFGFGGGGGFGGGGGFGGGFFAGGGGEGEGFEFFGGFEGGGGGGGGGGGFFFGGFGGGGGGGGGFAGGFACCCC
@sA 230
TGGGGAATATTGCACAATGGGGGAAACCCTGATGCAGCGACGCCGCGTGAGCGAAGAAGTATTTCGGTATGTAAAGCTCTATCAGCAGGGAAGATAATGACGGTACCTGACTAAGAAGCCCCGGCTAACTAAGTGCCAGCAGCCGCGGTAATACGTAGGGGGCAAGCGTTATCCGGATTTATTGGGGGTAAAGGGAGCGTAGACGGCAAGGCGAGTCTGATGTGAAAACCCAGGTGTTAACCCTGGGCCTGCATTGGAAACTGTCTGGCTCTAGTGCCGGAGAGGTAAGCGGAATTCCTAGTGTAGCGGTGAAATGCGTAGATATTAGGAAGAACACCAGTGGCGAAGGCGGCTTACTGGACGGTAACTGACGTTGAGGCTCGAAAGCGTGGGGAGCAAACAGGATTAGATACCCT
+
,CAFGGGGGGGGGGGGGGGGFEGCEGGCGGGGGAFGFFG7FGGGEGG@F@?FGF7FF,EFGGFGGGG7EDGFFFGDGFCEEGGGGFFFDFF8@EE9FGGF9@FCGEGGGGG,CFFGGGGFGGGGGD+D@D9,,<;9FGGFF,5:8>>E:F<9DACG,:=F77<F7@4C*<FFFC@CFE*<<5,7:F*8:8<9@@>*:=E>*>:+A5)28>>8#2;192D=8E<7@BC@?EC9C5,%;>,BBD>@/C803$:17AD$9C29:DCFAC>B=7,,)@E@++9,,FAF?CCCDFFD,@9,8<EAGFE6FGEFAEFF?:EEDC<@D;GFFGFGGGFF@FECCA<FFCCAEC:7ECFFEF<FGGFCFEFFEFE@FC,GGFCB<GFEECFFF7EEFFEGGGGGGGGGFFGGCGGGGGFCCCCA
@sA 34959
TGAGGAATATTGGTCAATGGACGAGAGTCTGAACCAGCCAAGTAGCGTGCAGGATGACGGCCCTATGGGTTGTAAACTGCTTTTACAAGGGAATAAAGTGAGAGTCGTGACTCTTTTTGCATGTACCTTATGAATAAGGACCGGCTAATTCCGTGCCAGCAGCCGCGGTAATACGGAAGGTCCGGGCGTTATCCGGATTTATTGGGTTTAAAGGGAGCGTAGGCCTGAGATTAAGCGTGTTGTGAAATGTAGATGCTCAACATCTGCACTGCAGCGCGAACTGGGTTCCTTGAGTACGCTGAAAGTGGGCGGAATTCGTCGTTTAGCGGTGAAATGCTTAGATATCACGAAGAACTCCGATTGCGAAGGCAGCTCACTGGAGCGCAACTGACGCTGAAGCTCGAAAGTGCGGGTATCGAACAGGATTAGATACCCT
+
FDGGGGGGGGGGGGGGGGCFFGGGEGGGGGGGGGGGGGGGGGGGGGGGGGFGGDFFEFDGGGG7E:<FGFFEGGFEF<EGAFF@?5E,CFG,AFF<FFFCC@F,9BFFGC4,CEF@<FGFFBFGGGE?DFFGGGD,AAFGGGGGGGDGGFGGD,+=DFFG<@DFFGGFECECF9EFGGGGGFGCEGGGGGGA@CFCCC?@CCEEFF>1#8<FCFF@FEC4B?;<7#1#2<:*=A@9CGFGFG=DFFFGGGFG3BB?8CE::@E;;GGGCFEFFF?GFD?1;68+,<DB@GGGFFB3@,5,,9FBCCCEEFGE8?GEEC@+A,+G>GFCGEFFF?AC;FC,GGGGGFFFFAFDCCFF@<FGGGGGGFGGGGGGGGGGFFF@CEGGFFEDGFCGGGGGGGGGGGFGGGGGGGGGGGGGGGFFFGGGGGGGGGGCCCCC
@sA 32334
TGAGGAATATTGGTCAATGGACGCTAGCCTGAACCAGCAAAGTAGCGTGAGGGATGAAGGCCCTATGGGTCGTAAACTTCTTTTATATAAGAATAAAGTGCAGAATGTAACTGGTTTTGTAAGTATTATATGAATCAAGAAAGGCATACTCCGTGCCAGCAGCCGCGGTAATACGGAGGATACGAGCGTTATCCGGATTTATTGGGTTTAAAGGGAGCGTAGGTGGACTGGTAAGTCAGTTGTGAAAGTTTGCGGCTCAACCGGAAGATTGCAGTTGATACTGTCAGACTTGAGTACAGTAGAGGTGGGCGGAATTCGTGGTGTAGCGGTGAAATGCTTAGATAGCACGAAGAACTCCGTTTGCGAAGGCGGCTCACTGGACTGCAACTGACGCTGATGCTCGAAAGGGTGGGTATCAAACAGGATTAGATACCCT
+
ECEEFGGG9EF<<@FFFGFG,CEG:FGCFGGG@C<FFG,?@F<,CFG7FE,,B@:CDGGG--6C,,E,@6,+7FFGGG,6,BFC?FF<E95C,,C?F9,9,,F,,5CFG<,,9,C59D,9?,,9E<B,CFFFDGE,?,9,4,:8@,,55,88B+B=F<<B,:,=3+@38<<:@;F+++5:F9<>*C*1:.#44DCC1#7%54@CC<?C*:<FF>2><+FCBCCEGC1>@=C99F>8/9>0;FFGF9FEF*GGFE?FB=7D:>3&A:,D,GGGGFE,F33AE6<,,FE<GFC,7F>@FGFBFEDCB6@+>9ACD9+EB+=<FFEC5EECGGFCFEFF;FGFE;EA,,=7GFFFFF@,B6,+@,GGFFF@@8,GGGFCGFEB5@GF9GGGCGF@,F8GGFF@CCFGFFC,GGFFEFC,GFFBFGGFFDEAGGECC@CC
@sA 233
TGAGGAATATTGGTCAATGGGCGCTAGCCTGAACCAGCCAAGTAGCGTGAAGGATGAAGGCTCTATGGGTCGTAAACTTCTTTTATATAAGAATAAAGTGCAGTATGTATACTGTTTTGTATGTATTATATGAATAAGGATCGGCTAACTCCGTGCCAGCGGCCGCGGTAATACGGAGGATCCGAGCGTTATCCGGATTTATTGGGTTTAAAGGGAGCGTAGGTGGACTGGTAAGTCAGTCGTGAAAGTTTGCGGATCAACCGTAAAATTGCAGTTGATACTGTCAGTCTTGAGTACAGTAGAGGTGGGCGGAATTCGTGGTGTAGCGGTGAAATGCTTAGATATCACGAAGAACTCCGATTGCGAAGGCAGCTCACTGGACTGCAACTGACACTGATGCTCGAAAGTGTGGGTATCAAACAGGATTAGATACCCT
+
BEEGGFGGGFGGGGGGEGFGGG7CEFGGGGGGGGGFFGG@FFGGGGG:FGFGGGGGGGGGGAF<E<FGGFGGGGFGGGGGFGGGFGFFFGGFGFGFCFFGGGGEGCFFGFGFFE<<DFGGAFAFE<FEGFGFGCFFGGGGGFGGGGGGGG9==FFECEFG+@CF8CCEFCCGCGGGG7B@:F:FF79CFGGCGGGGEGF@><F?FF;<F?GGFC>9B8>216E'<;E69FF<FGGF@@@E<FCEE-.@>=C>/:C$@>3CGGF@CEFCFCC8FA9F,3<4/EB,8FE?9CEF9C,FGGGGFF8=?8:=@=59:F:=77FCF?6+*=@F<99,AEC=FEDDE,6,EGCGEFC,FCDGFCFEEGGDEDCEFCF<F,GGEFBA,CGGFGFFEFC9GFGGFGGFF@GFCGEF@GFFFC9GGFFFFGGGFFCGFEC89BA@
@sA 234
TGAGGAATATTGGTCAATGGGCGAGAGCCTGAACCAGCCAAGTAGCGTGCAGGATGACGGCCCTATGGGTTGTAAACTGCTTTTATAAGGGAATAAAGTGAGTCTCGTGAGACTTTTTGAATGTACCTTATGAATAAGGACCGGCTAATTCCGTGCCAGCAGCCGCGGTAATACGGAAGGTCCGGGCGTTATCCGGATTTATTGGGTTTAACGGGAGCGTAGGCCGGAGATTAAGCGTGTTGTGAAATGTAGAGGCTCAACCTCTGCAATGCAGCGCGAACTGGTCTTCTTGAGTACGCACAACGTGGGCGGAATTCGTGGTGTAGCGGTGAAATGCTTAGATATCACGAAGAACTCCGATTGCGAAGGCAGCTCACGGGATCGCAACTGACGCTGAAGCTCGAAAGTGCGGGTATCGAACAGGATTAGATACCCT
+
A<EFGCFGGGGGGGGFGGGGDFGGGGGGGGGGGGGGFGGGGGFGGEGGGGGGGGGGGGEEE@FFCCCFGGCCGGGGGG9C9C<,@<FFGGDC,AFFGDEEGGGGGAFGGGDFCEGGGFG+CDFAFGEF99E?9EDAFCFGCDCGECCFGFGC=<FGGGCCFFG7>CCFFCE9CCEEE>C@F@FFECEE@<E*C<C**1=99+,,7CFB:BA$1<C:><5/3=>F7CD>GF;:=7C-<*<4,,'=F?;,@26@=FGFDC?@8*<876<,%?FE>>3>1CCGGEF?/==5>A,F5F=BCAEF>,>+EEFBB,<CA,+C@+44<EGEFGGFF9F@9EC9,99DF;E8F<9,FGEC,?GFEC5,+GEFFFAFFC,AGFC,F,FAB7EGGGGGGGGDFGGGF:GGGGGGFEGGEGGGGGGGGFAFFFFGFC9GGGGCCCBC
@sA 35143
TAGGGAATCTTCCACAATGGGCGAACGCCTGATGGAGCAACGCCGCGTGGGTGAAGAAGGTCTTCGGATCGTAAAACCCTGTTGTTAGAGAAGAAAGTGCGTGAGAGTAACTGTTCACGTTTCGACGGTATCTAACCGGAAAGCCACGGCTAACTACGTGCCAGCAGCCGCGGTAATACGTAGGGGGCAAGCGTTATCCGGATTTATTGGGGGTAGAGGGAACGCAGGCGGTCTTTTAAGTCTGATGTCAAAGCCTTCGGCTTAACCGGAGTAGTGCATTGGAAACTGGGAGACGTGAGTGCAGAAGAGGAGAGTGGAACTCCATGTGTAGCGGTGAAATGCGTAGATATATGGAAGGTCACCCGTGGCGAAAGCGGCTCTCTGGTCTGTAACTGACGCTGAGGTTCGAAAGCGTGGGTAGCAAACAGGATTAGATACCCT
+
EFGGGGGGGGCFGGGGC<6@8F7FF+CFG8FDFFGGFED=FGGGGGE@:FFFGGFF,CEEGFFDFDCFC7?EFGGGFGG?CFEGGGGGGGGFGGCEFGGGEEEEGEFG9EFGGGGFCDFGG?F7B:CEGGGFFA93BCEFGEGFEDA*3:3>FFGGFGG>FGFF@EFFGGDEEGGE@F9<<:<:*:*:C*A*8:C>*3<C:;2;CCGFFGG**:;>+-8<3(1:C*11*63#&3ECF;FC9:CFC.C7#57,8A;+<<@E=D:<96FDFFFFFA3:60?;D@,?0+AF:<B=:6,FFFGGGGGGGGGGGGGF?E;,@9,9,FFFGCA>7@GFCGFFE,:?>@<5,FDFE<C,FB,,:,,ECC@:,B@@@FFCFCEFGGGFGGGCFGGGGGGGGGGGEGGCF@EFGFF@8GEGGECE<GGGFFC,@FAGGGFGFE8ECCCCC
@sA 30845
TGGGGAATATTGCACAATGGAGGAAACTCTGATGCAGCGACGCCGCGTGAGTGAAGAAGTAATTCGTTATGTAAAGCTCTATCAGCAGGGAAGATAGTGACGGTACCTGACTAAGAAGCTCCGGCTAAATACGTGCCAGCAGCCGCGGTAATACGTATGGAGCAAGCGTTATCCGGATTTACTGGGTGTAAAGGGAGTGTAGGTGGCCATGCAAGTCAGAAGTGAAAATCCGGGGCTCAACCCCGGAACTGCTTTTGAAACTGTGAGGCTAGAGTGCAGGAGGGGTGGGTGGAATTCCTAGTGTAGCGGTGAAATGCGTAGATATTAGGAGGAACACCAGTGGCGAAGGCGGCTCACTGGACTGTAACTGACACTGAGGCTCGAAAGCGTGGGGAGCAAACAGGATTAGATACCCT
+
CFFCGGGGGFGFGGGGGGGGGGGGGGGGGGGGGGGGGGGGGGFGGGE@FGGGGGFGFGGFGFEGGGGGFGGGGGGGGGGGGGGGGGGGGEGGGGGGGEFGGGGGGGGGGGGGGGGGGGGGGGGGGGGGGGGGFGGGGGGGGFFGGGCFFEGGFFFEFCF8FFGGGGGEEGGGGGEG<GGGFGFGF>GGCC=FGFGCCC8:AFGGGGFFCFGGGGGGGDFGGFGGGFFGGGGGGFEFDGGFFGEDGFCGDGFG7D@CGEE8CFG/GFGFGGGF6G<FFFGFDGGGGGC,GFE;DE>,DFFFGGGE9GCFEFFEBCEF@FCCGGGFGFFGGCFEBCE@FCGGDGGGGGGGGGGGGGGGGCGGGGGFGFECGFAGGGGGEGF8FEGGEFGGGGGDGE<F<FC@AFEGGGGAGGGCCCCC
@sA 21287
TGAGGAATATTGGTCAATGGGCGCTAGCCTGAACCAGCCAAGTAGCGTGAAGGATGAAGGCTCTATGGGTCGTAAACTTCTTTTATATAAGAATAAAGTGCAGTATGTATACTGTTCTGTATGTATTATATGAATAAGGATCGGCTAACTCCGTGCCAGCAGCCGCGGTAATACGGAGGATCCGAGCGTTATCCGGATTTATTGGGTTTAAAGGGCGCGTAGGTGGACTGGTAAGTCAGTTGGGAAAGTTTGCGGCTCAACCGTAAAATTGCAGTTGATACTGTCAGTCTTGAGTACAGTAGAGGTGGGCGGAATTCGTGGTGTAGCGGTGAAATGCTTAGATATCACGAAGAACTCCGATTGCGAAGGCAGCTCACTGGACTGCAACTGACACTGATGCTCGAAAGTGTGGGTATCAAACAGGATTAGATACCCT
+
FGGGGGGGGGGGGGGGGGFGGGGGGGGGGGGGGGGGGGGGGGGFGGGBFGGGGFGGGFFFGCFGGGGGGGACFFGGGGGGGGGGGGGGGGGGGGFGGGGGGFGFGCFGFFGAEGGGGGFGGDGGGGGGGGGGGGGGGGGDFFGGGGGGFEGGGGFGGGGGFGGGGG7>FGGGDGGGG:CCBFFGGGEEE:E:F9FEGGGFCECCFG@CC>>?GGC%35;D@@GGGGGFG@,>CDCAGC9>F@#CECCDFFCGFGGDCGGF88C>9?:FAD9G<FEEE6<<16B,,CFF,:EE;ACB9DEF9A,FCEF+7FFE?4+GGGGFGEDC5CCA?DGFEFDF;C@E9,<B@7FFF<<B<C+GF=B7GEGFFE<FFFEFGGGFFGGGFGGFDFEGFE<GGFFFFGGFD7FDFGGGGGGFGGGGGFEGFFFGGDGGGGFCCCCC
@sA 238
TGGGGAATATTGCGCAATGGGGGCAACCCTGACGCAGCCATGCCGCGTGAATGAAGAAGGCCTTCGGGTTGTAAAGTTCTTTCGGTAGCGAGGAAGGCATTTAGTTTAATAGACTAGGTGATTGACGTTAACTACAGAAGAAGCACCGGCTAACTCCGTGCCAGCAGCCGCGGTAATAAGGAGGGTGCGAGCGTTAATCGGAATAACTGGGCGTAAAGGGCACGCAGGCGGTGACTTAAGTGAGGTGTGAAAGCCCCGGGCTTAACCTGGGAATTGCATTTCAGACTGGGTCGCTAGTGTACTTTAGGGAGGGGTAGAATTCCACGTGTAGCGGTGAAATGCGTAGAGATGTGGAGGAATACCGAAGGCGAAGGCAGCCCCTTGGGAATGTACTGACGCTCATGTGCGAAAGCGTGGGGAGCAAACAGGATTAGATACCCT
+
FFEGGCFFFFGGGGGGFFEFG7FGFGGGGGGGGGGGGGGCFGGFGGGEGGGGG9FAFGGGGGFFGG7FFEGGGGGFEGGGGFFGGGFFFGGGGGGDGGGGGGGGGGCGGGGDGFADFGFFGGGFDF>CFFGDFDGGGGG8D<DDFCFGGGGGG@C9FEGGCFFFEFFGFF@E>CED93,3>FFGG<EEGDGDEC@:CGFGDGGGEF6EFGGGG?G>FFFG?FGGG9<)CED;C1CGF?<?<:79CCG?:>45CDGEEFEGFF=FFFGGFGFDFFBEFDEF,<>9@8FGGGEGGGFC9+?@5,A@F8CEF@GFFFEEGEEF:FEE7FEEEBCF9CFD<F7GEFEEDFDGEFFFFFFFFFGFF=7GGFC@4GGEGGGEGGGGGFAFGGGGFFFGGGFEGGE<GGEFCGEGGF:GGGGGFGFEDE@FCEFCFE<FFFFE8CCCC
@sA 239
TGAGGAATATTGGTCAATGGGCGTTAGCCTGAACCAGCCAAGTAGCGTGAAGGATGAAGGCTCTATGGGTCGTAAACTTCTTTTATATAAGAATAAAGTGCAGTATGTATACTGTTTTGTATGTATTATATGAATAAGGATCGGCTAACTCCGTGCCGGCAGCCGCGGTAATACGGAGGATCCGAGCGTTATCCGGATTTATTGGGTTTAAAGGGAGCGTAGGTGGACTGGTAAGTCAGTTGTGAAAGTTTGCGGCTCAACCGTAAAATTGCAGTTGATACTGTCAGTCTTGAGTACAGTAGAGGTGGGCGGAATTCGTGGTGTAGCGGTGAAATGCTTAGATATCACGAAGAACTCCGAGTGCGAAGGCAGCTCACTGGACTGCAACTGACACTGATGCTCGAAAGTGTGGGTATCAAACAGGATTAGATACCCT
+
<FFG@EFGFGGFGGGGGGGGGG@BFGGGGGGGGFGGGGFFGGGGGGG:FGGGGGGGG<E8FEFGGGG8FFFFGGGFGGGGGGGGGGGGGFGEEFGGGGGGGGGGGGGGDGDFEFAEFFGE,BBFFGGGGGGCFGFGFGCFFFCDEF@FFFCEGGGGGGGGG:@F=CCGGCDDDGFECFE*:EGG<EE,;CGGGGGDEEG;GFD7@F?:FFE@@<<#>@E5588:D@8=GEGFC.<<?@E<5CFEF?GF6FFGFEE>,/C>8DFAFEE:8GFAFGFFF=9EFFGG<?CE=,GFFGGGGGE9??@@FC:GGCFF?,GDGFFFC<C>3=CFFCGF9DGECFE8FFCGGGGGGGGGGFCF:DGF7GGFFFFGGFCGGCGFE<FGGGGFGGFDCEECC@FFFGGEFGGGGGGGGGFFF9GGFDFFDGGFF@,FFGGCCCCC
@sA 240
TGAGGAATATTGGTCAATGGGCGTTAGCCTGAACCAGCCAAGTAGCGTGAAGGATGAAGGCTCTATGGGTCGTAAACTTCTTTTATATAAGAATAAAGTGCAGTATGTATACTGTTTTGTATGTATTATATGAATAAGGATCGGCTAACTCCGTGCCAGCAGCCGCGGTAATACGGAGGATCCGAGCTTTATCCGGATTTATTGGGTTTAAAGGGAGCGTAGGTGGACTGGTAAGTCAGTTGTGAAAGTTTGCGGCTCAACCGTAAAATTGCAGTTGATACTGTCAGTCTTGAGTACAGGAGGGGTGGGCGGAATGCGTGGTGTAGCGGTTAAATGCTTAGATATCACGAAGAACTCCGATTGCGAAGGCAGCTCACTGGACTGCAACTGACACTGATGCTCGAAAGTGTGGGTATCAAACAGGATTAGATACCCT
+
FGGGGFFGFEFFGFGGGGEFGGEFGGGGGGGGGG<FFFGD<FFGGGGGFGGFGGGGGGFFFGGGGGFGGGGGGGGFGGGGGGGGGGGGGGFCFGGGFFGGGGGGFCEFGFFGDGGFGGGGGGCFEDGGGGGCGFDGE9@FCDFGGFGGGEFGE7DFGGF7ADGFGGEGGG2GF9<>GGCFFFGGDE>)CFGGFFGGGGG@CFFGGFFC:?<FGG4ACDGCD@CB7<56CGCFFGG<FDGFFECE:A<@@+-E:@:511GFFFGGFCFDGGFGFF@C9,1@EEGCB,EDGGFDEC,?FFE7F@+F=+F?7GFF@46+BFF=FF>>FGCEAC,F?C,FDFFFFDC,@,C7GGGF@FCFEGGGEFFB?<FGGE@E,GGFEFFCFFFCDAFAGFFFFGDF97DFFGGFE,F;GFFFDF@DFEE@FGGGFGGGGGEBCCCC
@sA 241
TGAGGAATATTGGTCAATGGGCGAGAGCCTGAACCAGCCAAGTAGCGTGCAGGATGACGGCCCTATGGGTTGTAAACTGCTTTTATATGGGGATAAAGTGTGGGACGTGTCCCATATTGCAGGTACCATATGAATAAGGACCGGCTAATTCCGTGCCAGCAGCCGCGGTAATACGGAAGGTCCGGGCGTTATCCGGATTTATTGGGTTTAAAGGGAGCGTAGGCCGTCTGTTAAGCGTGTTGTGAAATGTAGTAGCTCAACCAGGGCATTGCAGCGCGAACTGGCAGACTTGAGTGCGCAGGAAGTAGGCGGAATTCGTCGTGTAGCGGTGCAATGCTTAGATATATGGAGGAACACCGGTGGCGAAAGCGGCTCTCTGGTCTGTAACTGACGCTGAGGCTCGAAAGCGTGGGGAGCGAACAGGATTAGATACCCT
+
DFFGGGGGGGGGGGGGGGGGGGGGGGGGGGDGGGGGGGGGGGGGGGGGGGGGGGGGGGGGGGGGGGGGGGGGGGFGGGGGGGGGGGGCFGGGGDFFGGCFGGGGGFGGGGFGGGFGGGGGGGGGGGGGGGGGGGFGFGFFFGGGGGGGGFGGDGDFFFDFGGF<BCFGGGGFGGGGDGDGGE<@7FG7<CGFFFGE=7E@C9C9FFC@:,>FGGCFE:EC:;C46E:>CEGF711)&E>;3;4EC@D8=>2C@<,6%62<.@E7GFA77@7C7C@>=ECEEFF?A<FB=F@,5@=:CCB?E<EEFGGEF@FFDE@CB::+:AGGBE=?A9,9CAE:DFE=?9ABB9GFA?FB68>GCCDFBCEGFD:DGFGGECCE<EBFGGGGGECGFC@CE88GFGGGGGFFBBGFBGFDF@GGGFECFFEGGDGGFFGCCCCC
@sA 242
TGAGGAATATTGGTCAATGGGCGTTAGCCTGAACCAGCCAAGTAGCGTGAAGGATGAAGGCTCTATGGGTCGTAAACTTCTTTTATATAAGAATAAAGTGCAGTATGTATACTGTTTTGTATGTATTATATGAATAAGGATCGGCTAACTCCGTGCCAGCAGCCGCGGTAATAAGGAGGATCCGAGCGTTATCCGGATTTATGGGGTTTAACGGGAGCGTAGGTGGACTGGTAAGTCAGTTGTGAAAGTTTGCGGCTCAACCGGAAAATTGCAGTTGAGACTGTCAGGCTTGAGTGCAGTAGAGGTGGGCGGAATTCGGGGTGTAGCGGTGAAATGCTTAGATATCACGAAGAACTCCGATTGCGAAGGCAGCCCACTGGACTGCAACTGACACTGATGCTCGAAAGTGTGGGTATCAAACAGGATTAGATACCTT
+
FGGGGFEGFGGGGGGFFGFFGGGFEGGGGGGGGGGGFGGAFGF@FFF@FGGGGFDFGGFGG@<CC@FF8FCC7FFFGGGGGAFGAFF,9E,6CEFFFGCDEGD<,?CFFFGGG9FDA,BE,CB?FDCAEGGFFGGDFE:<AB8+8DFE8AEFGB@CG<,BE,D3=CFECCEG,,83,>@+@,@@:+9@*8*,7@F:8E%:::3<:>48/$/%?>@2@>:9CD9:CC3'EECFCA<<<CFC.;DGF:205(65*:1==7FFFC>$'A5@78A8<,GFE,9E=FB,,EB?688FDE9,EAE,FBGEEE@8+,EE+=+==+@,GF>B5CC,FGGGF?,F,C68C4,E67EFGFCFFF@,GFF@+,EFGFFFC:B:,,F<GFCEEC,66<FFDC6F<EF,GGFE,7GGGGFDGGGGGGGEGGGGDDGGGGGGGGGCCCCC
@sA 29985
TGGGGAATATTGCACAATGGGGGAAACCCTGATGCAGCGACGCCGCGTGAGCGAAGAAGTATTTCGGTATGTAAAGCTCCATCAGCAGGGAAGAAAATGACGGTACCTGACTAAGAAGCACCGGCTAAATACGTGCCAGCAGCCGCGGTAATACGTATGGTGCAAGCGTTATCCGGATTTACTGGGTGTAAAGGGAGCGTAGGCGGTTGTGTAAGTCTGATGTGAAAGCCCGGGGCTCAACCCCGGGACTGCAGTGGAAACTATGTAACTAGCGTGTCGGAGAGGTAAGCGGAATTCCTGGTGTAGCGGTGAAATGCGTAGATATTAGGAGGAACACCAGTGGCGAAGGCGGCTTACTGGACGATCACTGACGTTGAGGCTCGAAAGCGTGGGGAGCAAACAGGATTAGATACCCT
+
DFFGGFEGGFFCFGGGGGGGFFGGGGG8FFGGEFG9AFCFGG+@CGGGGGGGGGEGGGGC?,CEFGG+:B,?FGG<FFGGEEFEGGGCFEFGGCFGFGGGGGCFFGFFGGGGG@<E<<BDGF=:CF:BFD9FG,,@FFG@<BDGGC@:FF7;FEGG9>D,,,3,2,*CF**4@;<FE<FDFGC9CGEFE9>/1:C,:C5***#2<;CG:?(F80C;:EGF@@5F7:4>CFFGECG;-CC9#3>GFC?:9FF40+EFD=<3A8?:FCA<3<?A-CE@8:489,,FDEC=B>;@8E=8C<?,FC>+5GFFGFDFCCEGFE6,FD<AGGGFF@@F@C,CAB,CEEF@FCFGEGGGFC,FF:CFFFGGFEE@GFFGGGGGFFF@,CGGDGGFGGGGGFFGF,FFCEBFF9GGGGGCC@CC
@sA 244
TGAGGAATATTGGTCAATGGGCGTTAGCCTGAACCAGCCAAGTAGCGTGAAGGATGAAGGCTCTATGGGTCGTAAACTTCTTTTATATAAGAATAAAGTGCAGTATGTATACTGTTTTGTATGTATTATATGAATAAGGATCGGCTAACTCCGTGCCAGCAGCCGCGGTAATACGGAGGATCCGAGCGTTATCCGGATTTATTGGGTTTAAAGGGAGCGTAGGTGGACTGGTAAGTCAGTTGTGAAAGTTTGCGGCTCAACCGTAAAATTGCAGTTGATACTGTCAGTCTGGAGTACAGTAGAGGTGGGCGGAATTCGTGGTGTAGCGGTGAAATGCTTAGAGATCACGAAGAACTCCGATTGCGAAGGCAGCTCACTGGACTGCAACTGACACTGATGCTCGAAAGTGTGGGTATCAAACAGGATTAGATACCCT
+
FGGGGCFGGGGGGGGGGGGGGGGGGGGGGGGGGGGGGGGFFFGGGGGFFEFGGGGGFGGFGGGGGGGGGGGGGG,FFGGGGAGGGGGDFGGFGGGGGG<FFGGFGFGGGGGGGGDFGGGCFGGGGGGGGGGGGGFFFGGGGGGGGGGGGFFFGFCCFGGFGGGGGGG@CCCAEDCFGGGGGGGCFFE>FCE7FEF7?EEGFGGFC;8CFGGFGGG4EAEC)<;@F<E?FGGFGFF;3;CE5FFGGGGGGGC<=FGDDC@B83:CFEGFFDF9F49GFFEDFDB,FGF:==,FDF=<DGEEGGGGGEEGGGGFFGE>GGGGFFDGAC7?A,5C,FFF;F9AE@,CGGGGGFA@<CC@7CGEGFGDFFFGGFDFCGEF,FGFFGGGCD@CDCFFC@FFFDGGGEFFGDGDGGFCFGGGGGGGGFFFEF<9FGGCCCCC
@sA 39537
TGGGGAATATTGCGCAATGGGGGCAACCCTGACGCAGCCATGCCGCGTGAATGAAGAAGGCCTTCGGGTTGTAAAGTTCTTTCGGTAGCGAGGAAGGCATTTAGTTTAATAAACTAGGTGATTGACGTTAACTACAGAAGAAGCACCGGCTAACTCCGTGCCAGCAGCCGCGGTAATACGGAGGGTGCGAGCGTTAATCGGAATAACTGGGCGTACAGGGCACGCAGACGGTGACTTAAGTGGGGTGTGAAAGCCCCGGGCTTAACCTGGGAATTGCATTTCATACTGGGTCGCTAGAGTACTTTAGGGAGGGGTAGAATTCCACGTGTAGCGGTGAAAGGCGTAGAGATGTGGAGGAGTACCGAAGGCGAAGGCAGCCCCTTGGGAATGTACTGACGCTCATGTGCGAAAGCGTGGGGAGCAAACAGGATTAGATACCCT
+
FFGCGCFGGGGGGGGGGGEGGGEFGGFFG8E<EGGGEFGGGGGGGGGEGEGGFFGGGGFGGGFGFFEGDEFFGGGGFGGGGGGGEEGGGGCEGGGFEGGGGGGGGGGGGGGGGGGGGGGGFGGGGGGGFGGGGGGGGGGGGGGCDCFCFGGGGGA:CFGGGCG@FGGGGGGEGGGGFGFFGFGEG7*<F*CGE8ECFF<C=CEFEG,0<8FFGE>);783>FE9>>4$:CC:GF;788C=F?CFGED9DD@>C8@9FGEGD9CCF>CGDDCDFFD=@:C8$<C:@,FCCC7GGGFFA9FDFD?A,FECB7GGFCFDE>>@GEEAFF<@C5BC?GFF?EE=FD<<,GFGGFGGGGFEE@CEC,7F@@:CDFE,GGGF@7CFEEGFGGGFGGGGGGCGEGFE<AGGGGGGF@FGFEGGGGGCGFFFE<<CFE9GDDFEACCCC
@sA 34099
TGGGGAATATTGCACAATGGGGGAAACCCTGATGCAGCGACGCCGCGTGAACGAAGAAGTATTTCGGTATGTAAAGTTCTATCAGCAGGGAAGATAATGACGGTACCTGACTAAGAAGCACCGGCTAAATACGTGCCAGCAGCCGCGGTAATACGTATGGTGCAAGCGTTATCCGGATTTACTGGGTGTAAAGGGAGCGCAGGCGGTGCGGCAAGTCTGATGTGAAAGCCCGGGGCTCAACCCCGGTACTGCATTGGAAACTGTCGTACTAGAGTGTCGGAGGGGTAAGTGGAATTCCTAGTGTAGCGGTGAAATGCGTAGGTATTAGGAGGAACACCAGTGGCGAAGGCGGCTTACTGGACGATAACCGACGCTGAGGCTCGAAAGCGTGGGGAGCAAACAGGATTAGATACCCT
+
EGGGGFEGGGGGGGGFGGGFGGGGGGGCFCGGFGGGGFCCFFEGEGEFFGGGGG7CFGFFGFCEFE@B=7AFFGGGB9FFFFGGGGGGGCFFFGGGGGFGGGDGFGGFFFGGGGGGGGGGGCEGGGGGGGGGGGGFGGGGF8FFG7@FCGFGEGGCFFGFC@EGGCCC*=CFCFF/.45F98.8?CCF:<FGF,=:DCCFEEEC:EGGCB:?,<:=C=:5F?1:GC8DDGDGFCFGGGGFGGC?EGE@,;CDGGFDDF0DECF=7GDDD@FC+GGGEF@GD>GGFGFFGEAFE8EE8A=9FF>85ECCEF<<7GGGEFFAECGGGGGGFAEF?CGGF?EFFCCFFFDGGGGGGGGGGFEGGGDGGFGF@8,GGGGFFF@GFEFF;EGGGGGGGGGGFEFE<AGGGFGGGGGCCCCC
@sA 247
TGGGGAATATTGCACAATGGAGGAAACTCTGATGCAGCGACGCCGCGTGAGTGAAGAAGTAATTCGTTATGTAAAGCTCTATCAGCAGGGAAGATAGTGACGGTACCTGACTAAGAAGCTCCGGCTAAATACGTGCCAGCAGCCGCGGTAATACGTATGGAGCAAGCGTTATCCGGATTTACTGGGTGTAAAGGGAGTGTAGGTGGCCATGCAAGTCAGAAGTGAAAATCCGGGGCTCAACCCCGGAACTGCTTTTGAAACTGTGAGGCTAGAGTGCAGGAGGGGTGAGTGTAATGCCTAGTGTAGCGGTGAAATGCGTAGATATTAGGAGGAACACCAGTGGCGAAGGCGGCTCACTGGACTGTAACTGACACTGAGGCTCGAAAGCGTGGGGAGCAAACAGGAGTAGATACCCT
+
FGG?FBFGGGGGGGGGGGGGGGGGGEGGGGGGFGGGGGGGGGGGGGGCFEGGGGGGFFFEFGGGGGGGGGGGGGGGGGGGGG<FGGFGGGGGGCFGGGGGGGGGFGGGGGGFGGGGGG8BEEGEDFGGFGGGGFFGGGGGFGGF=FCGGGGGGGGGGGGGGGGGF6::>CECFFEGGGEC,CFGGF6F/?CGGGE::CF9C?=@>FF=CFFGGGG39AG7?@#;CAF-<@EDFGE32F:C7GCGGCEC5FFCFGGGFEA@@GF@F,EFFCFGFGGFFGGGGGGFG@,,E9?,A=C,8EFDFFEE?GEGECFF:GFCGGGGFGGGGFEFF9GEFE@ECGFFFFEFEF7GGGGFFE9GFAGGGFGGGGEAGGFAFGGGGGGGFGGGGFGGGGGGGGGGGFCCFGGFE,GGGGGCCCCC
@sA 30053
TGGGGAATATTGGGCAATGGGGGAAACCCTGACCCAGCAACGCCGCGTGAAGGAAGAAGGCCTTCGGGTTGTAAACTTCTTTTACTAGGGACGAAAGAAATGACGGTACCTGGAGAAAAAGCAACGGCTAACTACGTGCCAGCAGCCGCGGTAATACGTAGGTTGCAAGCGTTGTCCGGATTTACGGGGTGTAAAGGGCGTGTAGGCGGAGATGCAAGTTGGGAGTGAAATCCATGGGCTCAACCCATGAACTGCTCTCAAAACTGTATCCCTTGAGTATCGGAGAGGCAAGCGGAATTCCTAGTGTAGCGGTGAAATGCGTAGATATTAGGAGGAACACCAGTGGCGAAGGCGGCTTGCTGGACGACAACTGACGCTGAGGCGCGAAAGCGTGGGGAGCAAACAGGATTAGATACCCT
+
CEFDGFGGGGAEGGGFGGGFF;CFFFGGGFFGGFGGCFGGGEBEFGGGGGGGGFGGEFFFGGGGGFDGGGGGFGGG9FGGG<EFGCGFGGEDFEGGGGGGFFGGGG:FC?AFGGGGEGGGGGGFFEFGEEFF<FEEFFGGGGGGGGFGGGGE@:F;FCEGFGFGG,?E:F@:7CF::;7*<FCCF#CC<:B2GGGG@5-=/GGCE?EGEEGCF@CFG>AFF4B<EFFFG<GFGGGFGGFFGFG#FCFFFFF>?FE=CCGGGFEEECFFGEE/=1F<>@<37E<GGGGGGGGGF>;@=AFEC,,F<8E=GGGGFFEDGGGGFFGGGFEFCGGF<EB=CGEFA8GGGGGGGGGGEFFDFAFGGEFGGGFFCEFEFBCE@GGEGGGGGGDGGGGGGFF<E<FEFEFCGGGF9GGFF<,CCCC
@sA 22160
TGGGGAATATTGCACAATGGAGGAAACTCTGATGCAGCGACGCCGCGTGAGTGAAGAAGTAATTCGTTATGTAAAGCTCTATCAGCAGGGAAGATAGTGACGGTACCTGACTAAGAAGCCCCGGCTAACTACGTGCCAGCAGCCGCGGTAATACGTAGGGGGCAAGCGTTATCCGGATTTACTGGGTGTAAAGGGAGCGTAGACGGCATGGCAAGCCAGATGTGAAAGCCCGGGGCTCAACCCCGGGACTGCATTTGGAACTGTCAGGCTAGAGTGTCGGAGAGGAAAGCGGAAGTCCTAGTGTAGCGGTGAAATGCGGAGATATTAGGAGGAACACCAGTGGCGAAGGCGGCTTTCTGGACGATGACTGACGTTGAGGCTCGAAAGCGTGGGGAGCAAACAGTATTAGATACCCT
+
CFFGD,@@EEFGG9CAFGDGF8FFFGGGFFG9EFEGEGEFGGGGGGG@FFGGGEFGGFFCFCEA9:CCEGGFFFAFGGGGGFFGF?9EFFFFGGG,CFEEFGGCFCFFGGGCGGEGGF<?FFGGGGGGDFF,FAC+:CFDFCFCECFGGGGGGFFFGCE@FG<C6*6FBF*/C,<<FGGFF9<:FGGDC:BECB;851#<CEE7AE8+?>CB3<@5EFGG7<CC>7GEF:'@;EG@,F<FC(F=FEG>DF/5'<F2DC;=C,=?A<?;CFC=2C=FD4FCEFGGED@=86,;=9,8@AF9FGCCA88,A9EF7@:=8C,,A>,A?,8F<@<C,C@C,GF@8,@GEC@C7BC6,CGFGF@GGGGGFEC6@C<GFEFCFGGGGGGGEEEEEGGFFEDGGFFEDFC,GDGGGGFCCCCC
@sA 250
TGGGGAATATTGCGCAATGGGGGCAACCCTGACGCAGCCATGCCGCGTGAATGAAGAAGGCCTTCGGGTTGTAAAGTTCTTTCGGTAGCGAGGAAGGCATTTAGTTTAATAGACTAAGTGATTGACGTTAACTACAGAAGAAGCACCGGCTAACTCCGTGCCAGCAGCCGCGGTAATACGGAGGGTGCGAGCGTTAATCGGAATAACTGGGCGTAAAGGGCACGCAGGCGGTGACTTAAGTGAGGTGTGAAAGCCCCGGGCTTAACCTGGGAATTGCATTTCATACTGGGGCGGTAGAGTACTTTAGGGAGGGGTAGAATTCCACGTGTAGCGGTGAAATGCGTAGAGATGTGGAGGAATACCGAAGGCGAAGGCAGCCCCTTGGGAATGTACTGACGCTCATGTGCGAAAGCGTGGGGAGCAAACAGGATTAGATACCCT
+
EEFGGGGGGGGGGGGGGDDG8FEGGGGGGGFFGGGGGGGFGFGFGGD@FGGGGGGGGGCGGGGCFFEGCF@EFGGGDFGGGGFFCFGGDGG@FFF<FFFGGFCGGFGCF<@@FGGGGGGGFGGGGFGDG,@@FGGGFGGGFFFFFFC<C7@FGGGGGGFGGGCCFGFGCFGGDFG7FGGDE8<<@8AD<*1C>EC8E7:CCE8;FGF37GBFC8>B6=CD:12>3CDDGFE<CCE9F@GC9>-C6<C<EGD276C<>7<3:<1<&EFF<CF@3CGGAAGF@9@<968@8++C:,,89+B8GCEB9B@8++@,FF;EC4,,:C8A:BF@GBGFGEEE,7B7@@FFD?,C8GGGCFCEC,FGEDFFF@>FFF@<GC@CFDC8FCFGGGGGGGFFF7FFCGECGEC@EC7EC6:FCGFGF@FEDGFGFFACFFFFFFFFCCCC9
@sA 251
TAGGGAATTTTCGTCAATGGGGGGAACCCTGAACGAGCAATGCCGCGTGTGTGAAGAAGGTCTTCGGATCGTAAAGCACTGTTGTAAGTGAAGAATGCCATATAGAGGAAATGCTATGTGGGAGACGGTAGCTTACCAGAAAGCCACGGCTAACTCCGTGCCAGCAGCCGAGGTAATACGTAGTTTGCAAGCATTATCCGGAATCATTGGGCGTAAAGGGTGCGTAGGTGGCACGATAAGTCTGATGTAAAATGCAACAGCTCAACTGTTGTATGCGTTGGAATCTGTCGAGCGAGATGGCAGAAGAGGGCGATGGGATTCCATGTGGAGCGGTAACATGCGTAGATATATGGAGGATCACCAGTGGCGAAGGCGGTCGCCTGGTCTGTAACTGACACTGATGCACGAAAGCGTGGGGAGCAAATAGGATTAGATACCCT
+
FGGA7EF<,C@FFFFGGGCGGGG>FGFGG4EFFD8BCC:AFEGFGD78@B<FCFGGGFG8FA9DFCFGEGGDF8FFDDF,@,3EFGF9@9@FA>@@DCDFCFFFCAFDFGGGGGG99FEGGE,>B:C+=FFGG9?6,,,8?BFFFC<F1=CFGG,,8=18<C:FF6:<C8*:>*+3<++;:<E*+,009<9@*330<+<E57*;+3<,2CFGG>C)2=FG?B5DDC*)?F*0*+;35*2A2<$9@#23826,-D<:DEADA=<?=GD8:FD:+>36,<3983,,+++E:GGF@,,,+,,FDAC,>=888+B=,@,9,C,,,AF::48+5B?<5,5C,:GFCEA,C4C<,C,,C,?EC,EC49=B@,DGCF@CC@@66+6,FCF@AF@F<,,C<9FCE@@<<C:@CEFFB,GGCEC<C,@<E9CFGCGECC@,C6,6-@A-
@sA 33814
TGAGGAATATTGGTCAATGGGCGGAAGCCTGAACCAGCCAAGTAGCGTGCAGGAAGACGGCCCTCCGGGTTGTAAACTGCTTTTAGTTGGGAATAAAACGGGGCTCGTGAGCACCCTTGCATGTACCATCAGAAAAAGGACCGGCTAATTCCGTGCCAGCAGCCGCGGTAATACGGAAGGTCCGGGCGTTATCCGGATTTATTGGGTTTAAAGGGAGCGCGGGCGGACTTTTAAGTCAGCTGTGAAATACGGCGGCTCAACCGTGGGACTGCAGTGGATACTGGGGGTCTTGAGTGCACACAGGGATGCTGGAAGTCATGGTGTAGCGGTGAAATGCTCAGATATCATGAAGAACTCCGATCGCGAAGGCAGGCATCCGGGGTGCAACTGACGCTGAGGCTCGAAAGTGCGGGTATCAAACAGGATTAGATACCCT
+
DFFGGGGGGGGGGGGGGGGGGGGGGGGGGGGGGGGGGGCFEFC6CFCFGDGGGGGGGFGGEFFFFGB@FFGGFGGGGGFGG9<CFF9EFGCFG8FGGEGDGGGGGGGEGGEG,BAFFCCE==FFAFGDADGFGGCFGGGGGFFG>EEFFCGFFFGGGGGCFFGGGGGGG:<CAFGGGGEF:F<<FEGG:>ECCCCC7E89:?::?CE>EFCF9CGFCDE)19C*G:*=#><9CC<;<:<1CF;?9<FF73@<5CG@.CCGGFE@.D8,1BC+9FG0D;CC=EBC(DB:4,,8+FD<8C5FE<EE=,FF9GFA;A@FEEGGGGCC>::FGGGF<FCFFF58GEB,9EC,EA,EC,=B=FF+@+CAAADFF<<GFEFC:7FB8GGFCGFGEFFCFAGF8FFCGFFE@FF@@DFEGFFAGGFFFAFFAGFCGGGCCCCC
@sA 37661
TGAGGAATATTGGTCAATGGACGAGAGTCTGAACCAGCCAAGTAGCGTGCAGGATGACGGCCCTATGGGTTGTAAACTGCTTTTATAAGGGAATAAAGTGAGTCTCGTGAGACTTTTTGCATGTACCTTATGAATAAGGACCGGCTAATTCCGTGCCAGCAGCCGCGGTAATACGGAAGGTCCGGGCGTTATCCGGATTTATTGGGTTTAAAGGGAGCGTAGGCCGGAGATTAAGCGTGTTGTGAAATGTAGATGCTCAACATCTGCACTGCAGCGCGAACTGGTTTCCTTGAGTACGCACAAAGTGGGCGGAATTCGTGGTGTAGCGGTGAAATGCTTAGATATCACGAAGAACTCCGATTGCGAAGGCAGCTCACTGGAGCGCAACTGACGCTGAAGCTCGAAAGTGCGGGTATCGAACAGGATTAGATACCCT
+
FGGGGGGGGGGGGGGGGGGGGGGGGGDFGGGGGGGGGGGFGGGGGGGGGGGGGGFFFGEGGGGGGDCFGGGGGGGGGGGGGFFFGGGGGGGGGFGFFGGGGGGGGGGGGGGGGGGGFGEGDGGGGGGGGGGFGGFFFGGGGGGGGGGGGGGGGGGGFGGGGGGB@EGGGG>CGG?GGGGGGGG@EGEFFFEFGEEF9AF<CCFGGGECGFFFFFFGGDGGDEAF?GGGGGGGCGGBGGGGGFGGFCC;CFFGDCD87GGGGGGGGGDFGGECBFF@7GFEGGGGFF<FFFGGFF6GEGGFD<,GGGGGFCGGEF>GGGGGGFECBEGGGFFFFDC:4<<;A49A<GGGGE<GGFEEDGGFDGEGGGCGGFDGGGGGGGEGGGGGGF@DFCFGGFGFEFGEC@GFGGGGGDGGGGGGGFFACGGFGGGGGGGCCCCC
@sA 254
TGAGGAATATTGGTCAATGGACGGAAGTCTGAACCAGCCAAGTAGCGTGCGGGATGACGGCCCTATGGGTTGTAAACTGCTTTTGTGTGGGAATAAAGTGAGGGACGTGTCCCTTTTTGTAGGTACCACATGAATAAGGACCGGCTAATTCCGTGCCAGCAGCCGCGGTAATACGGAAGGTCCGGGCGTTATCCGGATTTATTGGGTTTAAAGGGAGCGCAGGCCGTGGGCTAAGCGTGCCGTGAAATTCTGTCGCTCGGCGGCAGACGTGCGGCGCGAACTGGTCCACTTGAGTACGCGGGACGTTGGCGGAAGTCGTGGTGTAGCGGTGAAATGCTTAGATATCACGAAGAACTCCGATTGCGAAGGCAGCTGACGGTAGCGCAACTGACGCTGAGGCTCGAAAGCGCGGGTATCGAACAGGATTAGATACCCT
+
CFGGGCFGGGGFGFGGGGF8FFFGGGGGGGGGGGGGGGGFGFGGGGGGGGGGGGGGGGGGGGGGGGGGGGGGFEFGGGGGFFGGFFGGGGGGGGGGGGGGGCDGGGGGGGGDGGGGGGGG<,FFFGGGGGGFDFGGGGGFGGGGGGGFGGF=FGCFFGGGGFGGE>FGGGCGGGGGE>@F:CFGGGGGGGCGGGGG<EFG@G#GFFFG?C2F9CC>8;>FBC>7?A?:FGFF8C:8CDGGC87++1:B4C8C<C>>34#<<?17,>,CF8C?FE>=;EC364:>FF@<,DCC*F@CEF83ECDGGC+GECC?@8+B:CGFGFCE>GGFGGFFFGGGGGEGEECA,FGGGGFFEFEC>GF@@FCCFGFGGDGGFCGGGGGGEGEDCFFFBFBGGDGGFFECGGFGGGGGGCGGGFFGEE@FFFFGFGGGF8FCCCCC
@sA 26196
TGGGGAATATTGCACAATGGGGGAAACCCTGATGCAGCAACGCCGCGTGAAGGATGAAGGTTTTCGGATCGTAAACTTCTGTCAATAGGAACGAAGAAAGTGACGGTACCTAAATAAGAAGCCCCGACTAACTACGTGCCAGCAGCCGCGGTAATACGTAGGGGGCAAGCGTTATCCGGAATTACTGGGTGTAAAGGGAGCGTAGGCGGCACGCCAAGCCAGATGTGCAAGCCCGAGGCTTAACCTCGCGGATTGCGTTTGGAACTGGCGAGCTAGAGGACAGGAGAGGAAAGCGGAATTCCTGGTGTAGCGGTGAAATGCGTAGATAGTAGGAAGAACACCAGTGGCGAAGGCGGCTTTCTGGACTGAAACTGACGCTGAGGCTCGAAAGCGTGGGGAGCAAACAGGATTAGATACCCT
+
,CFFGGGGGGGGGGGGGEEEFCGGGFGGGFGGGF96CFFFGGGGGFGFFGGGGGGCGGGFEA9FGGGEEEGFFGFGGGGCE<BFFFGGC?FGF@C::EFECFGGD>C7CDEFFCCDFGFGGGE<:C=CC=FG9CEGFFGFGGF@CGF77F:<EGFFGGFGFEF*CBFGGGGGGGC::FGDFCFFCFCGG<8822?9+:+;8:/;/;CCD>8?ECC7*<>5:?;*<++*+3@C*;81/0:*C+9?::8>D>65<*:?+C9D=C<6@2F68,/E4?<D3:,5,GEB>5,C5=C8+8?,=99=+?9,,,48*E@,FF?9@GGGFE@=EDC?,DEFC?,@FECF8EEB7@7B,,F7F@E,AE<FCFEAB9GGGEC:GFB+E8GF<@>FFC<C,B@C@C:CCC,EF@FFC,FEDFDCF8GCCCBC
@sA 256
TGGGGAATATTGCTCAATGGGGGAAACCCTGATGCAGCAACGCCGCGTGAGTGATGAAGGTTTTCGGATCGTAAAGCTCTGTCTTTGGGGAAGATAATGACGGTACCCAAGGAGGAAGCCACGGCTAACTACGTGCCAGCAGCCGCGGTAATACGTAGGTGGCGAGCGTTATCCGGATTTACTGGGCGTAAAGGGAGCGTAGGCGGATGATTAAGTGGGATGTGAAATACCCGGGCTCAACTTGGGTGCTGCATTCCAAACTGGTTATCTAGAGTGCAGGAGAGGGGAGTGGAATGCCTAGTGTAGCGGTGAAATGCGTAGAGATTAGGAAGAACACCAGGGGCGAAGGCGACTCTCTGGACTGTAACTGACGCTGAGGCTCGAAAGCGTGGGGAGCAAACAGGATTAGATACCCT
+
CFGGGGGGGFFGGCGEE9FAFGGGGGFGGGGGGGGFEFGCFEGGGGGCCGGGGGGGGGGDFGGCEEGF:FGGGFGGGGGGGGGFCEFGGGEGEFFDFGGGGGGGGGFGG7FGCFDEFGFGF@FGGGGGGGGGGFGG?FGGGE<C8CFEFGG,,,><,3F;F7CGGGDEFEGGFGGGGCFGGFFCDFGGB7*=FGGD77CCCECCC@:6AFGF@>CFGFFGFFF@:CF-CEECBCE?CAAFAD>3=ECA9>D?AEEFGCC<8C?6:0<1FCGGFF?E=:AFFF8=E,,9E;<EEA9,CCFEF<@>*B@,A,GFGEEEEE?=A4C,FGFGGGDFB:E<<A=>,CC@FGFGGEEE68C@C,CDFFEC<DGGGFFCGGGGGGGGGFFE@FGGGGGGGGGGDECCFDFEFFGFEF@C@CCC
@sA 257
TGAGGAATATTGGTCAATGGGCGAGAGCCTGAACCAGCCAAGTAGCGTGCAGGATGACGGCCCTATGGGTTGTAAACTGCCTTTATAAGGGAATAAAGTGAGAGTCGTGACTCTTTTTGCATGTACCTTATGAATAAGGACCGGCTAATTACGTGCCAGCAGCCGCGGTAATACGGAAGGTCCGGGCGTTACCCGGATTTATTGGGTGTAAAGGGAGCGTAGGCCGGAGATTAAGCGTGTTGTGAATGGTATGCGCGCAACGTCTGCACGGCAGCGCGAACTGGTTTCCTTGAGTACGAACGAAGGGGGTGGAATTCGTGGTGTAGCGGTGAAATGCTTAGAGATCACGAAGAGCTCCGAGTGCGAAGGCAGCTCACTGGAGCGCAACTGACGCTGAAGCTCGAAAGTGCGGGTATCGAACAGGATTAGATACCCT
+
@FEGC@DFFGC9CFCCGDG88FE@7FEGGFGFGGGGFFFGFEDEFCGCFGDFG:FFFFEG+C+CE<FFCF:F?,EFGGGGFDFGGFGGCCFGGGADFGGGGFCFBFG7:?<FGGGG99FFG,EFABFG<AE<EE9FGGEFG7>EEGD8BC,>FB,+BF=BFDGCC8F7C7CGG9>CFECFFG97<BGF*=8*?FEC:C+<:86<;34#4,,4<-<?E;C71=2CECE:>#0/<@C4FCGGFFC;5,,=7=4*>*5B*:F@*3@,*@+@>,F7GCEFC;3>88BB:,,FGDFA*B,=@84,+,>48+?,:,E9FE@F@+FEFFCB>EFAEA<9E9FF@F@3<@,9,,9<9AEFC+CC@@DE@GEFFE<FE8FFAEEC,::B4CBC,<C66BBEFFFEC77GFEEFDFC@C@CGEGGEF,GFFGGGGFAGGGGCCA@B
@sA 23909
TGGGGAATATTGCACAATGGAGGAAACTCTGATGCAGCGACGCCGCGTGAGTGAAGAAGTAATTCGTTATGTAAAGCTCTATCAGCAGGGAAGATAGTGACGGTACCTGACTAAGAAGCTCCGGCTAAATACGTGCCAGCAGCCGCGGTAATACGTATGGAGCAAGCGTTATCCGGATTTACTGGGTGGAAAGGGAGTGTAGGTGGCCATGCAAGTCAGAAGTGAAAATCCGGGGCTCAACCCCGGAACTGCTTTTGAAACTGTGAGGCTGGAGTGCAGGAGGGGTGAGTGGAATTCCTAGTGTAGCGGTGAAATGCGTAGATATTAGGAGGAACACCAGTGGCGAAGGCGGCTCACTGGACTGTAACTGACACTGAGGCTCGAAAGCGTGGGGAGCAAACAGGATTAGATACCCT
+
AFGGGGGGGFGGGGGGFGFFDFGGGGGEFFGGG9EEFGGGGGGGGGGGGEGGGGGGFFDCFFGFFGGGFFFFGFFFGGGGGCGFGGGGGG7EFGGA,E?FGGGGGEGFGGGGGGGG9FGFGGGGGGDGGFC,FFG+:E3:DCDBCE7FFFFBFFFGGECCCGFGGGCFEFGGGGEGCE8?GE'<FG<D#CFFCC@;7=C@@@FFGG:FGFFFGFGFC6BFEF9FGG?F>CCECEE>@+8CFECEGGFFGF@G,ACFE@:CFGGCC0ACFFGB?G2EGFG=DGFEF>E9C9EFEEE8EA:FCCGGEEFEFCGCEF?CFDCFE=FEFGE,F,@GCGFGGGGFEDGGF@:F7GFDGCEGFEACFEFGFAF@C<,ECFEEEFC<CCE@:CEFBFCFECGFFE9<GGGGGGGGFEDCCCCC
@sA 29900
TGGGGAATATTGCACAATGGAGGAAACTCTGATGCAGCGACGCCGCGTGAGTGAAGAAGTAATTCGTTATGTAAAGCTCTATCAGCAGGGAAGATAGTGACGGTACCTGACTAAGAAGCTCCGGCTAACTACGTGCCAGCAGCCGCGGTAATACGTAGGTCCCGAGCGTTATCCGGATTTATTGGGCGTAAAGCGAGCGCAGGCGGTTAGATAAGTCTGAAGTTAAAGGCTGTGGCTTAACCATAGTACGCTGTTGAAACTGTTTAACTTGAGTGCAGAAGGGGAGAGTGGTATTCCATGTGGAGCGGTGAAATGCGTAGAGATATGGAGGAACACCGGTGGCGAAAGCGGCTCTCTGGTCTGTAACTGACGCTGAGGCTCGAAAGCGTGGGGGGCAAACAGGATTAGATACCCT
+
C@CEFGGFGGG,EFFFEFFGGG7CCFCDCDGAFFFGFGGGGCCFEGG8@:F?FGGG,E6CEFAFGGC<EFFEEEFFFG@FDFGGGGGGGGGGFDGBBFE<<FGGGGG,?AA?FGGGGGGGF8FGG7FGGGGGFFGGGGCCFFFG+>CE7@CFGCCGFFGGCCCF**>:5><:3;1<:=:BFGGFFFGGG<*CF9FEG58CEGGDCE51-;0@CCCCE44@@@<:<:FGGFCCFGF;F,EF@<C@=)0>>7*F*E(F@@C8DFEDF:F;FF:8FFB=:A,FF<FA=?,8,8,,EC98,FFF?4+8@+?A,C5@+CC9CEFF@,<CE,EC@597F7GECFCGDGCF@CCC@EC@FFGCCFFGED<F6C:>FBFGCFF8GCFC:;,;F:B@@FFCC,FE<DFF9FEFF<GGDFCCC<C
@sA 24363
TGGGGAATATTGCACAATGGAGGAAACTCTGATGCAGCGACGCCGCGTGAGTGAAGAAGTAATTCGTTATGTAAAGCTCTATCAGCAGGGAAGATAGTGACGGTACCTGACTAAGAAGCTCCGGCTAAATACGTGCCAGCAGCCGCGGTAATACGTATGGAGCAAGCGTTATCCGGATTTACTGGGTGTAAAGGGAGTGTAGGTGGCCATGCAAGTCAGAAGTGAAAATCCGGGGCTCAACCCCGGAACTGCTTTTGAAACTGTGAGGCTTGAGTGCAGGAGGGGTGAGTGGAATTCCTAGTGTAGCGGTGAAATGCGTAGATATTAGGAGGAACACCAGTGGCGAAGGCGGCTCACTGGACTGTAACTGACACTGAGGCTCGAAAGCGTGGGGAGCAAACAGGATTAGATACCCT
+
CEEDGGEGGGFECGGGGGFGGGGGGFGGGDGFGGGGFFEECFFGGGGCFGGGGCDA9C<FEGCFGGG8FEDEFEGGGGGGGFFGGGGGGGGGGGGGGGGGG77FGGGAGGGGGG?GGFCFGGGGEDEGF9,EFFFGGG8F@F8FEEEGCF@,<@FG:CC8FEFFFD:+CCF:BFEGGCGGGGDFFF101:<C6G<EEEE>@:>,C=C:>BCD@:F4,;GGAEFFGFD@3@87<FC@25CGCFD6@:872GGFADDE7??=@GFA=,7E,6+9@?@<8DFFBEFFFDA?F=EE8CECE:,9FEEEFDFFA,??8,7@CGGGFCC4@AFCEBA<:C<F<E@CBEGF<@,FC@E6FDFEFED<GFFEFFF<FGCGFCGF8DGFFCGGFEGEEFFDFF<GCDEFEFEGF<GFF8FA@CCC
@sA 29382
TGGGGAATATTGCACAATGGAGGAAACTCTGATGCAGCGACGCCGCGTGAGTGAAGAAGTAATTCGTTATGTAAAGCTCTATCAGCAGGGAAGATAGTGACGGTACCTGACTAAGAAGCTCCGGCTAAATACGTGCCAGCAGCCGCGGTAATACGTATGGAGCAAGCGTTATCCGGATTTACTGGGTGTAAAGGGAGTGTAGGTAGCCAGGCAAGTCAGAAGTGAAAATCCGGGGCTCAACCCCGGAACTGCTTTTGAAACTGTAAGGCTGGAGTGCAGGAGGGGTGAGTGGAATTCCTAGTGTAGCGGTGAAATGCGTAGATATTAGGAGGAACACCAGTGGCGAAGGCGGCTCACTGGACTGTAACTGACACTGAGGCTCGAAAGCGTGGGGAGCAAACAGGATTAGATACCCT
+
EGCFGGFGGGGGGGGGGGGGGFFFGGGGGGGGGFDGAFFGFG:FGGGCFGGGGGDFFFFCFF<FGGD8=FGGGGG9FGGGGGGGGGGGGGFGGGGG9EACFCGEGGGGGGFGFCFGGFGCFFGG7+BFGDGFFCEEFGGGGGDGGBCEFFFGGAC,,,5@>FFGGG:FFFEGGGCEGFE:@;,CFF=9<1FC?GGCCEF=EGG##<4<F#<EC=FDFFG@FD#A9CFGGGEEBGGDFFCFFC<GGGFBAC6FFGF7C,3<CFDFFFGGD<=GFGFGG:FFGGGGFFF9E,GFFGGGF??CFF@EBGFGGFFEC:DEFGGCGGFGGGGGFGGF@,FCCGGGCF7FFCB@GGFFFFFGGGDFGGGGGGGGGGFEGGGGGGGGGGFD7GGEGGGGGGGGGFFEFGGGGGGGFFDCCCCC
@sA 30991
TGGGGAATATTGCACAATGGGGGAAACCCTGATGCAGCGACGCCGCGTGAGCGAAGAAGTATTTCGGTATGTAAAGCTCTATCAGCAGGGAAGAAAATGACGGTACCTGACTAAGAAGCACCGGCTAAATACGTGCCAGCAGCCGCGGTAATACGTATGGTGCAAGCGTTATCCGGATTTACTGGGTGTAAAGGGAGCGTAGACGGTTGTGTAAGTCTGATGTGAAAGCCCGGGGCTCACCCCCGGGACTGCATTGGAAACTATGTAAGTAGAGTGTCGGAGAGGTAAGCGGAATGCCTAGTGTAGCGGTGAAATGCGTAGATATTAGGAGGAACACCAGTGGCGAAGGCGGCTTACTGGACGATCACTGACGTTGAGGCTCGAAAGCGTGGGGAGCAAACAGGATTAGATACCCT
+
FGG8CCFGGFDEGFFFGGGG@7FG:FGCFGFGFAFFCFCFGCFEGGGC:FGGGGGEDF8FG9C<EEF:FF,AEFFBFGGGGBFGG8FGG>9FFGGGGGCDE@CFFGGGGFGGGGGGGGGGDGG>FGGCB;FF><,>FF:+@8DFEEEDGGG9FG7,>FCFAGC:F9:<BFF8@FEGGCE>F<F=?F.:3@ECFDE%32C>=3*3;;AEB;;FG<A@>.FF?F?:CF>GGGEEFCFEDF>2F:>+/GGFCE#52FEDE)CFFE?FEAB<,D<EBGEC8+,,4<E@GCCFEE=4,EC,,9EDFC+=>GGFFCFDCGGDEF@FF>,C9GGGGD?A,@C9GEBFC:CFGFCDGGGFGGGGDDDGGFD<GFFGGGGGFCGGDEGGF7GEC7GGGFCFFEAEFEEFEAGGGECGFGGCCCCC
@sA 25130
TGGGGAATATTGCACAATGGGGGGAACCCTGATGCAGCGACGCCGCGTGAAGGAAGAAGGTATTCGTATTGTAAACTTCTGTCGCAGATGACGAAATGATGACGGTAATCTGTAAGAAAGCACCGGCTAACTACGTGCCAGCAGCCGCGGTAAAACGTAGGGTGCTAGCGTTGTCCCGAATTACTGGGTGTAAAGGGAGCGCCGGTGGCAGTGCAAGTTGGATGTAAAATCTACGGGCTCAACCCGTATAAGCATTCAAAACTGTGCAGCTTGAGTGAAGTAGAGGTAGGTGGAATTTCCGGTGTAGCGGTGGAATGCGTAGATATCGGAAGGAACATCAGTGGCGAAGGCGACCTACTGGGCTTTAACTGACGCTGAGGCTCGAAAGCATGGGTAGCAAACAGGATTAGATACCCT
+
CFFGGDGGGGGGGGGGGGFFGGGG:FGGGGGGGGGGGGGGGGGGGGGGGGGGGGGGFGGGGGFCFGDGCGGGGGGGGGGFGFFGGGGCFGFFGGGGFGGCF@CFGGGGGCFGGDG;CFFCFGGGGGGGGGGGGEEGGGG9CCFFBFEGG>C>EGGGGGGGGDF8;C9<FEEGGG7CGGGGGC9<=GFFGD<ACCFF5<8CECGEECEGFGGGC.CFCBFF5:@F;G?6=9EGGGFCDDF7CGGGFD:GDCGG>DA@::C>DEFGEGEFE,@@F=GGGFFE,GECGGGGFGGGFDACE=>FFFF==9EDGGGGF:GGFD?FFFDGGGGGFFGFFEEDF9DGEGFEFGEGGGGGFFGGGFFGEFFCGGFEGGC7GGGGGGGGGFGGFF9GGGGGFGGGGGGGGGGGGGGGGGGFCCCCC
@sA 264
TGGGGAATATTGCACAATGGAGGAAACTCTGATGCAGCGACGCCGCGTGAGTGAAGAAGTAATTCGTTATGTAAAGCTCTATCAGCAGGGAAGATAGTGACGGTACCTGACTAAGAAGCTCCGGCTAAATACGTGCCAGCAGCCGCGGTAATACGTATGGAGCAAGCGTTATCCGGATTTACTGGGTGTCAAGGGAGTGTAGGTGGCCAGGCAAGTCAGAAGTGAAAATCCGGGGCTCAACCCCGGAACTGCTTTTGAAACTGTGAGGCTAGAGTGCAGGAGGGGTGAGTGGAGTGCCTAGTGTAGCGGTGAAATGCGTAGATATCACGAAGAACTCCGATTGCGAAGGCAGCTCACTGGAGCGCAACTGTCGCTGAAGCTCGAAAGTGCGGGTACCGAACAGGATTAGATACCCT
+
@CAFGDGFGGEAFGGGGGGGGGGGGGGGGAFGGGGGFGEFF@FFGGG7FFFFFGGGFFGFGGFFFDFF7E9CEFFFGGG9F9EC9FGFGGGFGGDFGGGGGGDFFEGFGGGFGGGGGGGFGGGGGC:F9CFGGFFCFFGGGGGGCEEC75@@C9@:FEFCEFGGFCFE**>>;FCFGF@FGGCFCGFDF,6@C7<*7/5,=FG<FB<AC31#5?B0;,C?CECCGGFF=E>:GFC>:C536@6AE>:>3FFCAFF7BFF7CGGGGGFCG;DA5GFGGGGGDC7=C,F??GFAA,F?GFGGGF@=*EFEAFECF@EFF?<F<AGFGFCDFC,?AGGGEEGECEEDEF,F8FEE,,FF8GDGGGDGFFEC@6+EGEEFFF@GFCGAFDEDDGGGFFFGCEC6DEGGFFCCGGFCCCCC
@sA 27598
TGAGGAATATTGGTCAATGGGCGTAAGCCTGAACCAGCCAAGTAGCGTGAGGGATGACTGCCCTACGGGTTGTAAACCTCTTTTGTTTGGGAATAAAGTGCGGGACGTGTCCCGCATTGCATGTACCATTTGAATAAGGACCGGCTAATTCCGTGCCAGCAGCCGCGGTAATACGGAAGGTCCGGGCGTTATCCGGATTTATTGGGTTTAAAGGGAGCGCAGGCCGTGGGTTAAGCGTGTCGTGAAATTCCTGCGCTCAACGGCGGACGGGCGGCGCGAACTGGTCCACTTGAGTACGCGGGGCGTTGGCGGGTTTCGTGGCGGAGCGGTGAAATGCTTAGATATCACGAAGAATTCCGATTGCGAAGGCAGCTGACGGTAGCGCGACTGACGCTGAGGCTCGAAAGCGCGGGTATCGAACAGGATTAGATACCCT
+
GGGGGGGGGGGGGGGGGFGGGGGGGGGGGGGGGGGGGGG@FFGGGGGGGGGGGGGGGGFGGGGGGGGGGGDFFFFGGFFEFGFGGFDFGGGGGGGGGGEFFGGGCFFFGGGGGGGGG@EGG,AE,@FDCDFGGGGFCFDADFFFCEEGGGGGFGGEGGFG?FGGGG77CCFFGGGGGDGDFFGDFGDGCDFGG@CFDC7FFD9CEG<E58:C+<?4E0:;B>/7=>87:>/A;+<4EGGGEE)8CEF;:C:1#8?ECCEGCFDGG::F<*=(<81<6,,74*CFCE38,:=@5E>FC>8=+3+3+CF@++EE>+B7BF7F?+8407+,@,BA,??DEE9=:,9D8F4C@:<DCC,GEEF@FFCB,9<<FEGGFF@CC@FEF@DGGGGFGFFCF?GFDGGE<,EDCGEEE@EFEFE,7CB=9GGF<C,<GFFCCCCC
@sA 266
TGAGGAATATTGGTCAATGGGCGAGAGCCTGAACCAGCCAAGTAGCGTGCAGGATGACGGCCCTATGGGTTGTAAACTGCTTTTATAAGGGAATAAAGTGAGTCTCGTGAGACTTTTTGCATGTACCTTATGAATAAGGACCGGCTAATTCCGTGCCAGCAGCCGCGGTAATACGGAAGGTCCGGGCGTTATCCGGATTTATTGGGTTTAGAGGGGGCGTAGGCCGGAGATTAAGCGTGTTGTGAAATGTAGACGCTCAACGTCTGCACTGCAGCGCGAACTGGTTTCCTTGAGTACGCACAAAGTGGGCGGAATTCGTGGTGTAGCGGGGAAATGCTTAGATATCACGAAGAACTCCGATTGCGAAGGTAGCGCACTGGAGCGCAACTGACGCTGAAGCTCGAAAGTGCGGGTATCGAACAGGATTAGATACCCT
+
FGGGGGGGGGGGGGGGGGGGGGGGGGGGGGGGGGGGGGGGFFGGGGGGCFGGGGGGGGGGGGGGGGGFGGGGGGGGGGGGGGGGGGGGGGFFFFFGGGGFGGGGGGGGGGGGGGGGGGGGGGGGGGGGGGGGGGGGGGFGGGGGGGGDGGGGGGGGGGGFGGGGGGGGGDEGGGGGGGGGGGGGGGGGGGGGGGGGGGG?79FCFGCGGFG<GG?$CDGG0:8CFGF=DEF?@::<G(GGGGFGDCFFFGDGFFGFDEECCD8GGGFEGGGFAF6FCGC8=FEF:FB,38FC*:@B7C,GFEGFEGGGGGGF?=68EFBFB,8EEE@<C,E<@EFDFFADF;,,AGGGGGFFEFCGGGGF7BCBEFCFC:@F:,GFGFF@CDEFCDFE:FEEGGGGGGGGGEGGGGGGGGGGEEEGEFGGGGFFC9GGFFFCCC@C
@sA 267
TGAGGAATATTGGTCAATGGGCGTTAGCCTGAACCAGCCAAGTAGCGTGAAGGATGAAGGCTCTATGGGTCGTAAACTTCTTTTATATAAGAATAAAGTGCAGTATGTATACTGTTTTGTATGTATTATATGAATAAGGATCGGCTAACTCCGTGCCAGCAGCCGCGGTAATACGGAGGATCCGAGCGTTATCCGGATTTATTGGGTTTAAAGGGAGCGTAGGTGGACTGGTAAGTCAGTTGTGAAAGTTTGCGGCTCAACCGTAAAATTGCAGTGGATACTGTCAGTCTTGAGTACAGTAGAGGTGGGCGGAATTCGTGGTGTAGCGGTGAAATGCTTAGATATCACGAAGAACTCCGATTGCGAAGGCAGCTCACTGGACTGCAACTGACACTGATGCTCGAAAGTGGGGGTATCAAACAGGATTAGATCCCCT
+
FGGGGGGGGGCGGFGFGFC@FFECFGEGGDGGGGGGGGFBCEEFGGGCCC,9FC<FFDFCE@DFF9EEEFEGGGFGFGGFC9CEEFFDC<ECFCGAFF@EFFFEFA9FFEGAFFFCGFF,<BEFDEFEFDA<EFDFF9EFAE:=ECF@<BEEGDF+A?E7FGF88+@=+@>D,ECGG+C7,>>7CB*@GD:DF,>:?CF@:,@BCC=84.>GFFD:C>79=@E;C773,8@<FCD:@@EG4328:@C9>B6<8>:>D>CC=>=8GDF<CCGFAF9#A?66,44,B:::,8A4+AE@EA>,BA8ECEGFE8C,4AF:ECFEC,CB5ECFFFFA9FEEF?9,FCC?B6,7FFFACGFF7FF@@:B,GFC;;,,?E9FEFC,EFCEFGC;9C6,@,DECFEFAGGEGFCGCC8FE<GGGGDFGFFAE<,9GGF@,@-A8
@sA 25209
TGAGGAATATTGGTCAATGGGCGTTAGCCTGAACCAGCCAAGTAGCGTGAAGGATGAAGGCTCTATGGGTCGTAAACTTCTTTTATATAAGAATAAAGTGCAGTATGTATACTGTTTTGTATGTATTATATGAATAAGGATCGGTTAACTACGTGCCAGCAGCCGGGGTAATACGGAGTATCCGAGAGTTAGCCGGATTTATTGGGTTTAAAGGGAGCGTAGGTGGACTGGTAAGTCAATTGTGATAGTGTGCGGCGCAACGTTAAAATTGCAGTTGATACTGTCAGTCTAGAGTACAGTAGTGGTGGGCGGAATTCGTGGTGTAGCGGTGAAATGCTTAGATATCACTAAGAACTCCGATTGCGAAGGCAGCTCACTGGACTGCAACGGACACTGATGCTCGAAAGTGTGGGTATCAAACAGGATTAGATACCCT
+
AFFFG<FFGFFDFFGFGGEFG@CGG@BEFGGGGFFGDFF=F<,CCFFFFG7EFFFGFDFDEDGC9EFGGGFEEFGGGGGGGG<FGGG,,C,:CFDFGEE,,@F<FCCFCGF,CDEF,B4AECFGEGF9EFFFDFGB<F?5,4BE++4?E??=FF<+BDFF<:<B:+:+>B,:F9+@<C+>@9,8B@*5@,,=7<>*(48D2::FCE3@83@8?54/52=9=@*@FC>>A<,E;D;<35,@,,9E@,:,C+E8BC>>+,FAB,D,@<DF?4A,AE@9,9;6,EF?<?C5@,,9+F;FDA@B,+,C?=@8+459,,EEC=,=CF>@AB=9,,FCGFGGFE<,9><,6,,,,GGFFCFF@GGGFEEGGFEFCCB,@FFCFFFFFGF@@FC@,C@<FB6FEDGFGGGGGGGEEFCDGFFGFGGFCAFF<C,9FF,@CCCC
@sA 269
TGAGGAATATTGGTCAATGGGCGTTAGCCTGAACCAGCCAAGTAGCGTGAAGGATGAAGGCTCTATGGGTCGTAAACTTCTTTTATATAAGAATAAAGTGCAGTATGTATACTGTTTTGTATGTATTATATGAATAAGGATCGGCTAACTCCGTGCCAGCAGCCGCGGTAATACGGAGGATCCGAGCGTTATCCGGATTTATTGGGTTTAAAGGGAGCGTAGGTGGACTGGTAAGTCAGTTGTGAAAGTTTGCGGCGCAACCGTAACATTGCAGTTGATACTGTCAGTCTTGAGTACAGTAGAGGTGAGCGGAATTCGTGGTGTAGCGGTGAAATGCTTAGATATCCCGAAAAACTCCGATCGCGAATGCAGCTCACTGGACTGCAACTGACACTGATGCTCGAAAGTGTGGGTATCAAACAGGATTAGATACCCT
+
AFGGGGGFCCDFFGGGEE@FCF@CFBFGFFFGEDFGGFGGGGGGGFGBFGGGGFGFCGDE@@<,CCFGGEFEGGGGGGGFFAEFFGGGGDGGGAEEFGFFGGGFFCEEEFGGGCE?FFDGFFGFFGGFGGDGFGGFGGGGFFECGDEGGFFCFF777F8FGDFFGGGGGGG9<FGEC:E@CGGG7>77FGGGGGGGGGDGF@EFGFFGGFFGGGDF*/C*9@9FDCC+D:<;,?C9@;C>-.@>>F2=F<FC.B68.C>:+@GCF>*D5<C2FF97?9@8DCFFB,EA==,;?<,A@FE<GAE=AE@+B8B;AA@@GGFCFFB>*GEC,AFFA,,4=C9,A,E7B@+DEFDFC@C::CA7BCF9@FC6E<EE,CEE,C8GGGDFCC,EEAFCGGFGGGFECCFFE@,ECAFFE<E,8FC@E,DFF<99A<<86AAA
@sA 22946
TGGGGAATATTGCACAATGGGGGAAACCCTGATGCAGCGACGCCGCGTGAGCGAAGAAGTATTTCGGTATGTAAAGCTCTATCAGCAGGGAAGAAGAATGACGGTACCTGACTAAGAAGCACCGGCTAAATACGTGCCAGCAGCCGCGGTAATACGTATGGTGCAAGCGTTATCCGGATTTACTGGGTGTAAAGGGAGCGCAGGCGGTGCGGCAAGTCTGATGTGAAAGCCCGGGGCTCAACCCCGGTACTGCATTGGAAACTGCCGTACTAGAGTGCCGGAGGGGTAAGTGGAATTCCTAGTGTAGCGGTGAAATGCGTAGATATTAGGAGGAACACCAGTGGCGAAGGCGGCTTACTGGACGATAACTGACGCTGAGGCTCGAAAGCGTGGGGAGCAAACAGGATTAGATACCCT
+
<FGFDGEFGGGGGGGGGGBEFGGGGGFFGGFGGGGGGFCEGGGGGGGECF7FGGGGFGGFG-@FFCFFFFEFFFGFGGGGGGGGGGFGCGGGGGGGGGGGGGGGGGGGGGGGGGGFGGCBFFGGGGGGGFAFGGGGGGGCGGGGGGGGDFGGCGGGGGDGGGGFGGGGG77=FGGGGD*GGGFFGGGAF:FGGGGGGG9ECGECCCECGCEGGDFBFF<F;@FF9FGCDGFGGFGFEDFFGGGEGGGFGEFG?CGFFF><@GEGGGGFGGFFFFGDGDGGGFGGGC,9?AF;FGFFGGFFCCDCGAF:CEAEFEGCFGFEGADEGGGGGFAFFB<FFCFFCGGGGGDGGGGGF9FFF@,GGFFDGFCECB@BGGFGGFGGGGGFEFCGGGF@C8GFGGGGFGFFFGGGGGFFCCCCC
@sA 271
TGGGGAATATTGCACAATGGAGGAAACTCTGATGCAGCGACGCCGCGTGAGTGAAGAAGTAATTCGTTATGTAAAGCTCTATCAGCAGGGAAGATAGTGACGGTACCTGACTAAGAAGCTCCGGCTAAATACGTGCCAGCAGCCGCGGTAATACGTATGGAGCAAGCGTTATCCGGATTTACTGGGTGTAAAGGGAGTGTAGGTGGCCATGCAAGTCAGAAGTGAAAATCCGGGGCTCAACCCCGGAACTGCTTTTGAAACTGTGAGGCTAGAGTGCAGGAGGGGTGAGTGGAATTCCTAGTGTAGCGGTGAAATGCGTAGATATTAGGAGGAACACCAGTGGCGAAGGCGGCTCACTGGACTGTAACTGACACTGAGGCTCGAAAGCGTGGGGAGCAAACAGGATTAGATACCCT
+
EGGGGFGGGGGGGGGGGGGGGFEGGGGGGGGGGGFFGGGGGGGGGGGFGGGGGGGDFDGGFGGGFF<FFFFGGGGGGGCFFFDGGGGCFGFGGGFFGGGGGGEFGBFGGGGGGGGGG?CGGFGDGGEFGCCFG>,@FFGGGGGGGCF@FG7CGFGGGGGGGGGCEDGGEGG9GF@FGG<GE9ACCEGGGGGCGGGCG:DFCCFEFGCC>FF;FFFFF<@:4FFFDGC4F6EEGGG9GDFCF@@EFE><GGF99ECFFCF?A8E@FFFAFEF<DFCFF=FC8>7DGGGFF=?=8CC,A:,9GGGCFGEFAFFE@,DF@FGGGGGFGFECFCCGGFF<FA<F@B7?FFCGGGGGFFDGGGECGDFGGGFGCFFC6CGGGGEGFGGGGGGGGFFFEFCGEFGFECFGGFCEF8F8CCCC
@sA 272
TGAGGAATATTGGTCAATGGGCGTTAGCCTGAACCAGCCAAGTAGCGTGAAGGATGAAGGCTCTATGGGTCGTAAACTTCTTTTATATAAGAATAAAGTGCAGTATGTATACTGTTTTGTATGTATTATATGAATAAGGATCGGCTAACTCCGTGCCAGCAGCCGCGGTAATACGGAGGATCCGAGCGTTATCCGGATTTATTGGGTTTAAAGGGAGCGTAGGTGGACTGGTAAGTCAGTTGTGAAAGTTTGCGGCTCAACCGTAAAATTGCAGTTGATACTGGCAGTCTTGAGTACAGTAGAGGTGGGCGGAATTCGTGGTGTAGCGGTGAAATGCTTAGATATCACGAAGAACTCCGATTGCGAAGGCAGCTCACTGGACTGCAACTGACACTGATGCTCGAAAGTGTGGGTATCAAACAGGATTAGATACCCT
+
FGGGGGGGGGGGGGGGGGGGGGGGGGGGGGGGGGGGGGGGGGGGGGGCFGGGGGGGGGGGGFGGGGGGGGGGGGGGGGGGGGGGGGGGGGGGGGGGGGGGGGGGGGGGGGGGFGGGGFGGGGGGGGGGFGGGGGGGGGGCFEGGGGGGF,5EFFGGGGGG@FGGGGGGGDGGGGGGDGEFFGGGG7@/GGGGGGFGGGGGFGGFGGDE3@FGGGD5E>G<DFF=9FCAD@EAF>:C@FGGGGFFFFCDCD9FFCCFD@GFFCEAEFGGGEC8F<69F=@6CFF8FCFC,EF,DFFAFFE,EAFFBCGF@FCE??>7GEDGDGECBEEFGGGFCFEAGFEAGFGGGGGGFEADEFCF7@F7GGGDFE@GGFFGGGGGGGFGGGGGFGFGGGFFFF@GGGGGFGGGFGGGGGFFGFGGFFFDGGGFF9F9FFCCCCCC
@sA 273
TGAGGAATATTGGTCAATGGGCGTTAGCCTGAACCAGCCAAGTAGCGTGAAGGATGAAGGCTCTATGGGTCGTAAACTTCTTTTATATAAGAATAAAGTGCAGTATGTATACTGTTTTGTATGTATTATATGAATAAGGATCGGCTAACTCCGTGCCAGCAGCCGCGGTAATACGGAGGATCCGAGCGTTATCCGGATTTATTGGGTTTAAAGGGAGCGTAGGTGGACTGGTAAGTCAGTTGTGAAAGTTTGCGGCTCAACCGTAAAATTGCAGTTGATACTGTCAGTCTTGAGTACAGTAGGGGTGGGCGGAATTCGTGGTGTAGCGGTGAAATGCTTAGATATCACGAAGAACTCCGATTGCGAAGGCAGCTCACTGGACTGCAACTGACACTGATGCTCGAAAGTGTGGGTATCAAACAGGATTAGATACCCT
+
<FFFFFFFGGGADDFGEFFFGG@FEGGGGGGGGGGGGGGGGFGGGGGFGDGGGFCFFFGGG?FGCDFGGGGGGGGGGGGGEGGGGGFGGGGGGG<AFGEAEGGFG9AF?BEGGGGGFFGFE,FFGGGGGFGG9FDGEFGG9?8:CFCFGCFDGGCGGAFGGGDGGEGGGGGGGFGGE+C:3DFCFCGGGG@7FGGC@<8FFC$E?FB7F?6BFFGFGFE51:?C7FGFE@<<=FDEGGFGGGF5;:/?@CECFFECE:ECFFC3EGFFFGGFGGGF=,<CFCFE8FFF9GFEBFA<CCGDD6+FGGEEC8EFA9+7GFF8GFEB<=,?,F@5,GFFFFFA<E@<E7GGFFAFFB7F,EFC@GEFEF@CE,9GDFCGGGGGGGGGE<CFF<E9EFFGGGFCFFDF<EEGGGGGGGGGGGF@CGGF9FEAFCFAC<AB
@sA 29903
TAGGGAATCTTCCACAATGGGCGGAAGCCTGATGGAGCAACGCCGCGTGGGTGAAGAAGGTCTTCGGATCGTAAAACCCTGTTGTTAGAGAAGAAAGTGCGTGAGAGTAACTGCTCACGTTTCGACGGTATCTAACCAGAAAGCCACGGCTAACTACGTGCCAGCAGCCGCGGTAATACGTAGGTGGCAAGCGTTATCCGGATTTATTGGGCGTAAAGGGAACGCAGGCGGTCTTTTAAGTCTGATGTGAAAGCCTTCGGCTTAACCGGAGTAGGGCATTGGAAACTGGGGGACTTGAGGGCAGAAAAGGAGGGTTGAACTCCATGTGTAGCGGTGAAATGCGTAGATATATGGAAGAACACCAGTGGCGAAAGCGGCTCTCTGTGCTGTAACTGTCGCTGAGGTTCGAAAGCGTGGGTAGCAAACAGGATTAGATACCCT
+
FGGFGGGGG9FGGGGGGGGFGFDGGDFGG@FFCGGGGGGGFEGEEGEF@F::FGGGGFFCFFGGGGCDCGGGGGGGGGDEFGGGEEGGGGGGGGGGGFAEFGGGGGGGGGGGGGGGGGGGGGGGGDGCCEGCFGGGGGGCEGGGGGGDDGGGGCFGGGFFGGDFCFECBCCEGD:*?FCGGGG@F@EGGGFGGGGDGGGGGD?>E7<CFFGGGGEEGFGC31CCE>EEGG=C>DC,AD@FFEFC??D;:?9?FGEFG:<;=/C98C:D;8C8:C$5#<E:FC<:3+==:8,?<6,E8*B,9;A<E;?4::,B,C:,;,98>8DGFFCC8>CFACF<:,C@F,EC,9DEE<,96A,B<,,6:,<B=,C:BC,6+@+E:,,FGFC;,,AFF9C;++@+EGFC@EFEFC7FFF@@FCC<AEDFEAE;,,FFF,<GFEE<6CCCC
@sA 36736
TGAGGAATATTGGTCAATGGGCGAGAGTCTGAACCAGCCAAGTAGCGTGCAGGATGACGGCCCTATGGGTTGTAAACTGCTTTTATATGGGGATAAAGTGAGTTACGTGTAGCTTATTGCAGGTACCATATGAATAAGGACCGGCTAATTCCGTGCCAGCAGCCGCGGTAATACGGAAGGTCCAGGCGTTATCCGGATTTATTGGGTTTAAAGGGAGCGTAGGCCGTTTGGTAAGCGTGTTGTGAAATGTCGGGGCTCAACCTGGGCGTTGCAGCGCGAACTGGCAGACTTGAGTGCGCATGAAGTAGGCGGAATTCGTCGTGTAGCGGTGAAATGCTTAGATATGACGAAGAACTCCGATTGCGAAGGCAGCCTGCTGTAGCGCAACTGACGCTGAAGCTCGAAAGCGTGGGTATCGAACAGGATTAGATACCCT
+
EGGFFFGGGFAEGFGGGGEFGGGDFGGFGGFGGFGFGGGCEFCEEGGFGGGGGGGGGGGEGGGFGFAGGGGGGFGAGCFGGGGGGFF<DFGGGGGGG<<CFGGGGFEGGGGFFFF9BEFGFFGGGGGGGGDFGGGDGG9=FFGGGGG=F9@FGGGGGCFF@<AF@EGGFG7=,7BCCGGECFE9,::CFEGEG;@<.@<FGG>GGG@C1F@E?FE4C>E<#C:CEGC7@C?FCFFBGGGCFCC@CFGFG@>CEGGFE:0@:<;EEGFGF5?CC<7GFF=:7D=9CEFA,GGFFGGGDFEF9EAGFB7CB@E>+FEGEFCFGGGGFGGGFFC:<GFFE9GFFFFF<B,FFFEFC,+:EGGGGGCDA9CGGGFGGGGDGFEDEGGGFEF@EFFGGGGGFCF@GGFGGGGEGFFGGGGFGGEFFGGFDGGFGFGCCCCC
@sA 27837
TGAGGAATATTGGTCAATGGGCGAGAGCCTGAACCAGCCAAGTAGCGTGCAGGATGACGGCCCTATGGGTTGTAAACCGCTTTTATAAGGGAATAAAGTGAGCCACGTGTGGTTTTTTGCATGTACCCTATGAATAAGGACCGGCTAATTCCGTGCCAGCAGCCGAGGTAATACGGAAGGTCCGGGCGTTATCCGGATTTATTGGGTTTAAAGGGAGCGTAGGCCGGAGATTAAGCGTGTTGTGAAATGTAGATGCTCAACATCTGAACTGCAGCGCGAACTGGTTGGCTTGAGTACGCATAAAGTGGGCGGAATTCGTGGTGTAGCGGTGAAATGCTTAGATATCACGAAGAACTCCGACTGCGAAGGCAGCTCACTGGGGCGCAACTGACGCTGAAGCTCGAAAGCGCGGGTATCGAACAGGATTAGATACCCT
+
G@FGDFGGGFGFFGGGGGGGGGGG7FGGGGGGGC@FFG==CE9EFFEFGFFGGGFFGDCG@FCF,CFEGE@7FGEEGGEEEEG<EFGFFG<BFEFGGF<F9,4B=FFGF,+B,8FBECFCFDFFGGF9@FGGGF;,CDFGDFGCEFCC9@FCCFFEF=E@,:>EG*@>FB,5@DFECC<FGD:77F:<=<<+:CFFEC:56<<BCFCGG?,/<?EC8FF7<GGF(;5+:;CF9FF-FF@C9FCEGC;DFG@F9*,=GGFDD<C4C@CFECGGFC?F>E?:6EBBA>8,98GGDF6>C,<C4,?,F6GECEF>=FDGE?9,FGGGFGGFEGDECAGGGFGFE=<4,,F<GE<F=@FCFF:8,CEDFGGGGE9FFEFEFCF@,+CGCGGGGCFEFGGFE+FDGGGGGGFFC6E=CFE,CEFFGGGGGFDFGGFBC@CC
@sA 277
TGGGGAATATTGCGCAATGGGGGCAACCCTGACGCAGCCATGCCGCGTGAATGAAGAAGGCCTTCGGGTTGTAAAGTTCTTTCGGTAGCGAGGAAGGCATTTAGTTTAATAGACTAGGTGATTGACGTTAACTACAGAAGAAGCACCGGCTAACTCCGTGCCAGCAGCCGCGGTAATACGGAGGGTGCGAGCGTTAATCGGAATAACTGGGCGTAAAGGGCACGCAGGCGGTGACTTAAGTGAGGTGTGAAAGCCCCGGGCTTAACCTGGGAATTGCATTTCATACTGGGTCGCTAGAGTACTTTAGGGAGGGGTAGAATTCCACGTGTAGCGGTGAAATGCGTAGAGATGTGGAGGAATACCGAAGGCGAAGGCAGCCCCTTGGGAACGTACTGACGCTCATGTGCGAAAGCGTGGGGAGCAAACAGGATTAGATACCCT
+
AFDFGGGGGGGFFGGGGGGG8BCGGGGFGGGGGGGGGGGFFFFGGGGFEGGGGFGGGFFFFG<FGGGG9FG:DFGCFFFFGGCEDGGGGG>B@CF<FFC<FFEGGFFGGGFFGGCDFA?BEGGFGGGGCFGGGGGGGFF>FGCGGG<@CFGGGFGCF*>*>FC@F6><>FGDGGE7,<;FGCEFG7E111CGGGGDEGEGGGGF?9FFFGGGC885@FF<):>@DE=5/<E8/$:CD22<C98ED<CBBG3CFGDFGGGGGGGFFFGEFGGAFDDGFGG>?A=DD=EC@+@:<,,;A?F=<,,@DDCBC7GGFF@<C,GFEC8GGGGGEFGFFDE<<:EGEGGGFCDFCGGGGGF?B<C8FFFCCGGGFFFEGGEF@+,D,GGGFE@@GFEEEFB:GGGGFF>GGGCE8FFGCGFGGGGGGF9GFGFEC,,GGGGGCCCCC
@sA 278
TGAGGAATATTGGTCAATGGGCGGTAGCCTGAACCAGCCAAGTAGCGTGAAGGATGAAGGCTCTATGGGTCGTAAACTTCTTTTATATAAGAATAAAGTGCAGTATGTATACTGTTTTGTATGTATTATATGAATAAGGATCGGCTAACTCCGTGCCAGCAGCCGCGGTAATACGGAGGATCCGAGCGTTATCCGGATTTATTGGGTTTAAAGGGAGCGTAGGTGGACTGGTAAGTCAGTTGTGAAAGTTTGCGGCTCAACCGTAAAATTGCCGTTGATACTGTCAGGCTTGAGGACAGTAGAGGTGGGCGGAATTCGTGGTGTAGCGGTGAAATGCTTAGATATCACGAAGAACTCCGATTGCGAAGGCAGCTCACTGGACTGCAACTGACACTGATGCTCGAAAGTGTGGGTATCAAACAGGATTAGATACCCT
+
DGGGGGGGGGGGGGGGGGGGGGGEGGGGGGGGGGGGGGGGGGGGGGGFGGGGGGGFFGGFGDFFGGGGGGGGGGGGGGGGGGGGGGGGGGGFFGGFGGGGGGGGGGGGGFFGGGGGGGGGGGGGFGFGGGGGGGGGGGGGGGEGGGGGGGGGGFGDGFGGGGFGGDEGGGGF9AFGGGGCGGGG*>EGG:8/@FGD8CF4GFGFFGFGGGF?CC=:EFGG?9GC;7EFGECFAFGFGGFE@?@>CAFFDGGF@E?B=5@BC:GGFGFGGG@+0F=CF9>>6,48CF:,>,,9<:,9GFGGGGGEGGGFGFFF=CGGGD?<C9>>5EEEDFCGFGGGFDFDCFF<FFGGGFCFFCFF@@FGGECGFGGFFC9GFGGFGFCGGFGGFE;9FA6F<GGGDGGGGGGFEFGEFFFFGGGGGGGGGGGGGFFCCEC6<@BA
@sA 30384
TGGGGGATCTTCCGCAATGGGCGAAAGCCTGACGGAGCAACGCCGCGTGAGTGATGACGGCCTTCGGGTTGTAAAGCTCCGTGATCGGGGACGAATGGTCGTTGGAATAATACTCCAGTGAAATGACGGTACCCGAATAGCAAGCCACGGCTAACTCCGTGCCAGCAGCCGCGGTAATACGTAGGTGGCAAGCGTTGTCCGGAATTATTGGGTTTAAAGGGTGCGCAGGCGGCGGACCAAGTCAGCGGTCAAAGTTCCGGGTTCAACCCGGTGTCGCCGTTGAAACTGGCGTGCTCGGGAGCGTGCGAGGAAGGCGGAATGTGTGGTGTAGCGGTGAAATGCATAGAGATGACGCAGAACTCCGATTGCGAAGGCAGCTTTCCAGCGCGCTACTGACGCTGAGGCACGAAAGCGTGGGGATCGAACAGGATTAGATACCCT
+
FGFFGGGGGGGGG@EGGGGGCGG@GGGGGFFFFEEGGGGGGDGGGGGGGG@FGGGGGGFGGGC8F?EC=F7=EFGAFG@FGGGGGGGC@F>CC+@BB=BDFFFGGG9FF<=FGGGGCCCFGGGF<>FGGCFGG9EEEEGGGGGGGGF>C:F:1?FG,3<CCFF@:F8<BFBGFGF@E?79CE?@>FFGFFGFF8;1:E@F=EGE*<3CFC<8;+**+9C*).;=E::<*#8?*/#'<DFCFFFA+(<+,-5/6<7:<<FBC#=:#<FDGGC<:CEGDFEEFF@;C37E@>F6+B=++*8+3+3+FCE<EB8GGEFFCD@@6,7C,E9GEBF7<FFE?,BAC9<9,C9,,,:=:<FEFC?:FGFGEGGGGGCGGGCFCE9E-FCFFCF+GFECCEGFGFCGGFFCCF@FGGEGGEFGFFC,FFCFFGGGGFGGGGGGCCCCC
@sA 280
TGGGGAATATTGCACAATGGGGGAAACCCTGATGCAGCGACGCCGCGTGAGCGAAGAAGTATTTCGGTATGTAAAGCTCTATCAGCAGGGAAGATAATGACGGTACCTGACTAAGAAGCCCCGGCTAACTACGTGCCAGCAGCCGCGGTAATACGTAGGGGGCAAGCGTTATCCGGATTTACTGGGTGTAAAGGGAGCGTAGACGGTAAAGCAAGTCTGAAGTGAAAGCTCGGGGCTCAACCCCGGGACTGCTTTGGAAACTGTTTAACTAGAGTGCTGGAGAGGTAAGCGGAATTCCTGGTGTAGCGGTGAAATGCGTAGATATTAGGAGGAACACCAGTGGCGAAGGCGGCTTACTGGACAGTAACTGACGTTGAGGCTCGAAAGCGTGGGGAGCAAACAGGATTAGATACCCT
+
F?FGGEGGGGGGGGGGGGGGGGGGGGGGGGGGGGGGGGGGGGGGGGGGGGGGGGGGGGGAFFGGGAFFFG@FGGGGGGGGGGDCFGGGGGGGFGAFGGGGGGGGGGGGGGFGGGGGGGGGGGGGGGGGGGGGGGGG<CGGFGGGGGGG7>FF,DFFGGGGGGGGCFGGGGD6GGGGCECCFFDFFF?EE?8EFGGGGGGFGGFDCDG>FGGGGCD=<FCCFDCCCCFCDC>EFGG@8EGC:=>CFCDD>GF<GGGGGDE>;,<BF8EGGFFF6FFGC>GF9EFGGGEGGGFF9:=DCAGGEGEBEGGFGFDF?BGGFFDGGFFFFGGFFFEB,FFE8GGGEFFFFGDGGECGGGGGGFGFGFEGFGGGGGGGGGGGGGGGFCFEGGGGGGGGFF9GGGGGGGGGGGGGGGGCCCCC
@sA 281
TGAGGAATATTGGTCAATGGGCGCTAGCCTGAACCAGCCAAGTAGCGTGAAGGATGAAGGCTCTATGGGTCGTAAACTTCTTTTATATAAGAATAAAGTGCAGTATGTATACTGTTTTGTATGTATTATATGGATAAGGATCGGCTAACTCCGTGCCAGCAGCCGCGGTAATACGGAGGATCCGAGCGTTATCCGGATTTATTGGGTTTAAAGGGAGCGTAGGTGGACTGGTAAGTTAGTTGTGAAAGTTTGCGGCTCAACCGTAAAATTGCAGTTGATACTGTCAGTCTTGAGTACAGTAGAGGTGGGCGGAATTCGTGGTGTAGCGGTGAAATGCTTAGATATCACGAAGAACTCCGCTTGCGAAGGCAGCTCACTGGACTGCAACTGACACTGATGCTCGAACGTGTGGGTATCAAACAGGATTAGATACCCT
+
EGGEGGGGGFGFGGGGGFGGGGGGGGGGGGGFFGGFFFG@EF<FFGGEEEGFGGGGGFFGGCFCFGFGGGGGGG=FGGGGGGGGGGGGGGG9EFGGFGGGGGGGGGGGGGGGDGGGGFFCBFGE@EEDAFGEGGGGGGGGGGGG7FCGGGGGGG@EFFGGFFEFGGGCGGGGGGFGGGG>FCGG*>EGGE78FFFFCEGG:EGGGG<CCCFDGEC6;AG<;FGC@FEFDCF<BEF<#,>@8GFGGF=FFDFG4B:>5>?CC0FB8CAFCFD>'D@G:4CF2EFGB,AF68,,DB@CBEE<>987B==+F@A=@ECCFGFFFC7C54@,F<E<AAC,,EEFF;@FFD<FEEEE<BGG>7A+CCB@?<9GGGFFB@,FC,B;<FGFE@FFFF@FC<FGFGGECCFE;+FCDFDEFCCGGFEGFE@AGGGE@@6<CCCA
@sA 20782
TGAGGAATATTGGTCAATGGGCGAGAGCCTGAACCAGCCAAGTAGCGTGCAGGACGACGGCCCTATGGGTTGTAAACTGCTTTTATACGGGAATAAAGTGGGCCACGTGTGGCCTTTTGCATGTACCGTATGAATAAGGACCGGCTAATTCCGTGCCAGCAGCCGCGGTAATACGGAAGGTCCGGGCGTTATCCGGCTTTAATGGGGTTAAAGGGAGCGTAGGCCGTCGCGTAAGCGTGTTGTGAAATACTGCCGCTCAACGGCAGAGGTGCGGCGCGAACGGGGTGACTTGAGTGCGCGGAACGTGGGCGGAACTCGTCGTGTAGCGGTGAAATGCTTAGATAGGACGAAGAACTCCGATTGCGAAGGCAGCTCACGGTAGCGTTACTGACGCTGAAGCTCGAAAGTGCGGGCATCGAACAGGATTAGATACCCT
+
DFFGGGGGGGGGGFGGGGFGGGGGGGGGGGGFGGGGCFFDFGGGGGGFFGGGGGGGEEF7BFEC<EGGGGGGEGGGGGCFGFGGGGGGGGDFEFGGG,CFFGGGGFGGGFGGGGGGGGGGE9FEFFFGDEGGGCDFEDFFFD+@CFGCG9B<<<C@@FC7@FFF*:>:*>:>@FFGG:<B<,?FEGGC<<=*2CC@*2:C++32<E5CE5@<00AFE6C?>CGC69*#:2.::*C<>>G9CF8:;/C41*/CC:2FB<FB<CCFFFCEC<:>BCBGC>=:7$CGF@D<=@3@*>+=>C@,E?4=GGE@=+9E8++@+CFCF==7>F>FFGGFF?CFE?C=A,A?7GGGGGGGFFC:7GGGGGGFFC,@DDEF7<8FEGGEDGGGFFFGGGGGGGGGFEFF:,GFGGEECGGGGGGGEFF@FFFGGFAGGGGCCCCC
@sA 283
TGGGGAATATTGCGCAATGGGGGCAACCCTGACGCAGCCATGCCGCGTGAATGAAGAAGGCCTTCGGGTTGTAAAGTACTTTCGGTAGCGAGGAAGGCATTTAGTTTAATAGACTAGGTGATTGACGTTAACTACAGAAGAAGCACCGGCTAACTCCGTGCCAGCAGCCGCGGTAATACGGAGGGTGCGAGCGTTAATCGGAATAACCGGGCGTAAAGGGCACTACGGCGGTGACTTAAGTGAGTTGTGAAAGCCCCGGGCTTAACCTGGGAAATGCATTTCAGACTGGGTCGCTAGAGTACTTTAGGGAGGGGTAGAATTCAACGTGTAGCGGTGAAATGCGTAGAGATGTGGAGGAATACCGAAGGCGAAGGCAGCCCCTTGGGAATGTACTGACGCTCATGTGCGAAAGCGTGGGGAGCAAACAGGATTAGATACCCT
+
EFGGDFEGFEFFFGGGGEECFDGGGGEGFGGGF@FFGC?CF8FF7FF7>CFFGGGGGC6ECFECFCEG<FGFA,A??FCF<BFGGGGGGGGGGG8FF@FGGGFFG9EFFFGFD9FGGFFGGCCFFDG@F,FFGDFGFFCEFFGGGC<+:@EGGGFGGEGF@CCCEGBFGDEGG@7F;;F@@CGGG<5=:8B7BFC8AGGFC5>EFG+,:EG>8:C>**<C3:;-##*20CG3:CE<FGBE>GAE#8FCF@31:2;+3?E9GFD;CGGCGFF>@#3C7,<C=<<3=?BEFE@+<=949+,7,,?8GGGE@@EFFFEE9,,,:A,A+?ACC>EF9,,,,,,=B=C,=9FFE8FGFFCFECC,B,GGFB77@9ACGGEEF@@<8GE9FE<A<GGGGFF@@<<E9CFEEGGGGEFCDGGGDGGGGECC,EC,FGFF@FF8CCCCC
@sA 27924
TGAGGAATATTGGTCAATGGGCGAGAGCCTGAACCAGCCAAGTAGCGTGCAGGAAGACGGCCCTATGGGTTGTAAACTGCTTTTATAAGGGAATAAAGTGAGCCTCGTGAGGCTTTTTGCATGTACCTTATGAATAAGGACCGGCTAATTCCGTGCCAGCAGCCGCGGTAATACGGAAGGTCCGGGCGTTATCCGGATTTATTGGGTTTAAAGGGAGCGTAGGCCGGAGATTAAGCGTGTTGGGAAATGTAGATGCTCAAAATCTGAACTGCAGCGCGACCTGGTTTCCTTGAGTATGCATAAAGTGGTCGGAATTCGTGGTGTAGCGGTGAAATGCTTAGCTATCACGAAGAACTCCGATTGCGAAGGTAGCTCACGGGGGCGCAACTGACGCTGAAGCTCGAAAGCGCGGGTATCGAACAGGATTAGATACCCT
+
FCFGGGGFGGGGGGGGGGGGGEGGGGGGG8EGGGGGGGGDFGGGGGGGGGGGGGGGGGGGGFEFFFCFGFCFFFGGGGGGGGGGGGGGGFGGF8DFEFFFGFCGGFGGGGGGGGGGGGGGGCGGGGFGGCCGGGGGGFFFABFGC@CFGGFGGGGGED<DFGGGGGGDFGGFCCCCEFG@,2:>FGEGFGFGGGGE:*<C9+?FCF:C::@EGGG?GDG:?=C*CC7GFDFC<<E>FDD:,,+@:CFF7F9,7.47;DF@#=AA:CGGEF44+:@?132#$FD=,FF<D3?=1,,8,<<A@C9F@C@6+,8>+BEGEFD<GGFE>:EF9F?9FGFGGF?E?,FDCFFCFE@F8GFCDGGGEGGGFE<CC,FGGFFB++FB7GFE,GFFCCFEGFFEGDGFGGEFBF>FEGGGGGGGCEAFFGGFGGGGF<F@C@BB
@sA 29884
TGGGGAATATTGCACAATGGGCGCAGGCCTGATGCAGCCATGCCGCGTGTGTGAAGAAGGCCTTCGGGTTGTAAAGCACTTTCAGCGGGGAGGAAGGCGTTAAGGTTAATAACCTTGGCGATTGACGTTACCCGCAGAAGAAGCACCGGCTAACTCCGTGCCAGCAGCCGCGGTAATACGGAGGGTGCAAGCGTTAATCGGAATTACTGGGCGTAAAGCGCACGCAGGCGGTCTGTCAAGTCGGATGTGAAATCCCCGGGCGCAACCTGGGAACTGCATTCGGAACGGGCAGGGTAGAGTCTTGTAGAGGGGGGTAGGATTCCAGGTGTAGCGGTGAAATGCGTAGAGATCTGGAGGAATACCGGTGGCGAAGGCGGCCCCCTGGACAAAGACTGACGCTCAGGTGCGAAAGCGTGGGGAGCAAACAGGATTAGATACCCT
+
DFGGGGGGGGGGGGGGGGCFFFEGG7FGGGGGGGGGGGGGGGGGEGGGGGGGFFGGGGFGGGGGGGGGGDEGGGGGGGGGGGGGGGGGGDFGGGFGGFGGGGGGGGGGGGFGGGGGGGGGGGGGGGGGGGDFFEEGFGGGGGCFGGF@FGGGGGFCGGFGGCCFGGGGGGGGGGGGDGC7FGGEEEGGGGCF@-@887>8E?C2FFFGE@GF<8?3CFBCFFDGGBECEFE:EE<@EGGGCFGGDCGGGGF<FGGGGGFEG&FFCEF@EFGEDCFGCFGF:FGGG4,F<D<D:,8,,DF6,9GGGFEGGGFGGFFE=9@,8@E:FFC8@)DGGFBC,FGGFFEEFC8EGFE8GF9EA,GGFCCGGGEGGF:EFGGGGGGGDFGGGGGGGGFEFEGGEFFFCGGFEGGGGEFF:GGGGGGGGGFFFGGGGGGFGGFF<CC@C
@sA 25205
TGGGGAATATCGCACAATGGGGGAAACCCTGATGCAGCGACGCCGCGTGAGCGAAGAAGTATTTCGGTATGTAAAGCTCTATCAGCAGGGAAGAAAATGACGGTACCTGACTAAGAAGCACCGGCTAAATACGTGCCAGCAGCCGCGGTAATACGCATGGTGCAAGCGTTATCCGGATTTACTGGGTGTAAAGGGAGTGTAGTCGGTTGTGGAAGTCTGATGTGAAAGCCAGGGGCACAACCCCGGGACTGCATTGGAAACTATGTAACTAGAGTGTCGGAGAGGGAAGCGGAAGTCCGAGTGTAGCGGTGAAATGCGTAGATATTAGGAGGAACACCAGTGGCGAAGGCGTCTTACTGGACGATCACTGACGTTGAGGCTCGACAGCGTGGGGAGCAAACAGGATTAGATACCCT
+
EEFGGEGGGFGGGGGGGGGGGGGGGFF<FGGGGGGGGGGGFGF+@FGFEG:CFEFGGCFCAA,EFGG@<FGGFGGCGGGGFGEFE,,:DFC=:=<FFG9DFGGEGGCFGCFAFFCDF8DF8D:FDC<AEFCGG<8+8@F<:F@:@*5><5CFFEG*84:<>:BF@C:FFCFG9FEE7*4:>+>;CFGE<9BB9<F8EGGGF?#02?89E)$#5>6(08:6D?<CA<8D@:#D:CE4,0<:+;:E?GFFCFB,33,DFFFG?C<CD?:@GD>A2C2C-=:B$=:?B4+7CCE>9++444,,AEC@?ECECEFCB:,C??9FF;B,FFCGFGFGGF<CEE<B7GEGGCCGEF@<FGGGF:GEFCCCGFEEFDFFE,,ECCGGFFFB,EGGGGFCE,FGGCFGGGGGFGGGGGGCCCCC
@sA 287
TGGGGAATATTGCGCAATGGGGGCAACCCTGACGCAGCCATGCCGCGTGAATGAAGAAGGCCTTCGGGTTGTAAAGTTCTTTCGGTAGCGAGGAAGGCATTTAGTTTAATAGACTAGGTGATTGACGTTAACTACAGAAGAAGCACCGGCTAACTCCGTGCCAGCAGCCGCGGTAATACGGAGGGTGCGAGCGTTAATCGGAATAACTGGGCGTAAAGGGCACGCAGGCGGTGACGTAAGTGAGGTGTGAAAGCCCCGGGCTTAACCTGGGAATTGCATTGCATACTGGGTCGCTAGAGGACTTTAGGGAGGGGTAGAATTCCACGTGTAGCGGTGAAATGCGTAGAGATGTGGAGGAATAACGAAGGCGAAGGCAGCCCCTTGGGAATGTACTGACGCTCATGTGCGAAAGCGTGGGGAGCAAACAGGATTAGATACCCT
+
A@FGGGGGGGGGGGGGGGGCGGGEGGGGGGGGGGGGGGGFF8FGGGG:FFGGGGGGGGFFGGGGDFGEF@CFGGGGGGGGGFGGGGGGGGCGEFFFDGGGFF,D??FAFGGGFGGCFFFGGGGGGGG:FGGFDFGGFFCFFGGGFFDCEGGGGGGCFGGGGGFGGGGFGGGG7:7C:F9FCCCGCFECGDE8>8C*/9@>5CE5AFGGGGGGG5.%>8@;:=>DD-4<CEECE=:$<,><)AA>CFC9@46?@FF?DEG59E@:30CFCFGDFE=C=@CE+991D8CEGFDEF@,9E=<,B8,@,8ECGDFF5FC<,,,A4C8FFCE>E>DFBFGEFEE>E:FCEED:,,FDGFEEF<,7EAGGCDFFEEE,EEF@C8,@FC,@9FC,FFFEFB8+DGF@<<@8@CCA,F:GGGGDGFEEAFACFFAFCAGFAFF?CC@CC
@sA 288
TGGGGAATATTGCACAATGGAGGAAACTCTGATGCAGCGACGCCGCGTGAGTGAAGAAGTAATTCGTTATGTAAAGCTCTATCAGCAGGGAAGATAGTGACGGTACCTGACTATGAAGCTCCGGCTAAATACGTGCCAGCAGCCGCGGTAATACGTATGGAGCAAGCGTTATCCGGACTTACTGGGTGTAAAGGGAGTGTAGGTGGCCATGCAAGTCAGAAGTGAAAATCCGGGGCGCAACCCCGGAACTGCTGTTGAAACTGTAAGGCTGGAGTGCAGGAGGGGTGAGTGGAATGCCTAGTGTAGCGGTGAAATGCGTAGATAGTAGGAGGAACACCAGTGGCGAAGGCGGCTCACTGGACTGTAACTGACACTGAGGCTCGAAAGCGTGGGGAGCAAACAGGAGTAGATACCCT
+
FFGGGEGGGGGGGGGGGGGGGFGGGGGFGGGGGGGGFGGGGGGGGGG@:CCFGGGGGFCEFGFFGFEAFFGGFFFCAGGGGFFGGGGGCEGFFCFFFGGGGGGGGGGGCFGGGGFGFADFFG>FEFFGGDAGGF?DFDFEF8BF+C<CFEFGGGGGFDFGGGGGGGG>CGGCCGGGGGDGEGFCF=FGGGG,;<CCCGCFDG:?BCCFGGGGGGGFGCFGGGFGFCGAFGGGDGG>-F@FGGEGFG>GGFGGG7EEA>EEFGG=AGGF=ADE5CFFCCB=FF@CG=FCFFEC,:C,A:,GF9GGA>ECF<AE?@C>:C,35CC9,EGGGFCE@CFEF@E@:7B:,,:DGEEF<ACGGDEGFCEEF@;9C<<F<GGGGGGFFEFC,:ECEFCFFFFFF9GFFCFFF9GFE<C,CBBB
@sA 23694
TGAGGAATATTGGTCAATGGGCGAGAGCCTGAACCAGCCAAGTAGCGTGCAGGATGACGGCCCTATGGGTTGTAAACTGCTTTTCTAAGGGAATAAAGTGAGTCTCGTGAGACTTTTTGCATGTACCTTATGAATAAGGAACGGCTAATTCCGTGCCAGCAGCAGCGGTAATACGGAAGGTCCGGGCGTTCTCCGGGTTTATTGGGTTTAAAGGGAGCGTAGGCCGGAGATTAAGCGTGTCGTGAAATGTTGAGGCTCAACCTCTGCCCTGCAGCGCGAACTGGTCTTCTTGAGTACGCACAACGTGGGCGGAATTCGTGGTGTAGCGGTGAAATGCTTAGATATCACGAAGAACTCCGATTGCGAAGGCAGCTCACGGGAGCGCAACTGACGCTGAAGCTCGAAAGTGCGGGTATCGAACAGGATTAGATACCCT
+
CFFFGGGGGGFGGGGGGGGCGGF7FEFGFCFFFFFFFF,AEEEDGFGGGGFFGGGGGCFGGDEF@CFGC=BB6C@FDFFGCCF??EFFDF<FFGGGGGGGGGA,C,B<?F=CFECEFCFDGGGGGFE?FFFFGFGFFGG9,,4:=CEGGG9F@D+BFFE7D=8,6>FF:CFCGFG7:C:*<=><CC=F:**1,,**5C+F44<:9<:**,,?BF7A73=)%3:?0::,FEF<9+74CC<6<;:C;@5,,,,D,B:37,,@+3*5F:@,7GEDF@++:=3=FEF<:,,,,<<C*@6+6<=:=A67EEF:DFCB@9BB7@C<F=@8)+6,CF<AEE?FEE,EA,FDF@C,FB,?6B@,7GFCGCB,E<9FGGFGGGDFF<CFFF@AC<@FFGGFEA<FFDEFDGGGGGGEDFFE@,9FFEGGECGGDGGGGGFCCCCC
@sA 29085
TGAGGAATATTGGTCAATGGACGAGAGTCTGAACCAGCCAAGTAGCGCGCAGGATGACGGCCCTATGGGTTGTAAACTGCTTTTATAAGGGAATAAAGTGAGTCTCGTGAGACTTTTTGCATGTACCTTATGAATAAGGATCGGCTAACTCCGTGCCAGCAGCCGCGGTAATACGGAGGATCCGAGCGTTATCCGGATTTATTGGGTTTAAAGGGAGCGTAGGTGGACTGGTAAGTCAGTTGTGAAAGTTTGCGGCTCAACCGTAAAATTGCAGTTGATACTGTCAGTCTTGAGTACAGTAGAGGTGGGCGGAATTCGTGGTGTAGCGGTGAAAGGCTTAGATATCACGAAGAACTCCGATTGCGAAGGCAGCTCACTGGACTGCAACTGACACTGATGCTCGAAAGTGTGGGTATCAAACAGGATTAGATACCCT
+
FGGFGGGGGGGGGGGGGGD8FGGGGGGGGFFGG8FEGGFEFGGGGGGGGGGGCEFGFGGGGGGGGCFGGGGGEFDFGGGFGFGGGFFGGEGGFG<FFGGGGGFF<FGGGGEGGGGGGFCFGFFGGGGGGGFGGGGGGGGCGFGGGDEGGCFGGGF7DFFGGGGGG++5CFGGGFGGGEFGGGGGGGGFECFFGGGGG>GG7?EFFG>=<CFF:FCCCDF55:/=ECF5,0A=:CCFCGEE@EGECF9FEDGCF@ADFGFFEGGGGEGFCFFGFFFE;;A9=EDDGGGF@??C+GFECGECCE?GF>GEGFDFE8B+@GGGEE88*+@:E<DE,:,,;GCE<EC8@EE@9FDF<@GDGGGEGFC<FFFGGFFGGFFFGGGGFGGGGGGGGFECFFDF@@F@DCGAGGGGGGGFGFFDGGFEE<GGGFFFF8C6@B<B
@sA 36280
TGGGGAATATTGCACAATGGGGGAAACCCTGATGCAGCGACGCCGCGTGGAGGAAGAAGGTCTTCGGATTGTAAACTCCTGTTGTTGAGGAAGATAATGACGGTACTCAACAAGGAAGTGACGGCTAACTACGTGCCAGCAGCCGCGGTAAAACGTAGGTCACAAGCGTTGTCCGGAATTACTGGGTGTAAAGGGAGCGCAGGCGGGAAGATAAGTTGGAAGTGAAATCTATGGGCTCAACCCATAAACTGCTTTCAAAACTGTTTTTCTTGAGTAGTGCAGAGGTAGGCGGAATTCCCGGTGTAGCGGTGGAATGCGTAGATATCGGGAGGAACACCAGTGGCGAAGGCGGCCTACTGGGCACCAACTGACGCTGAGGCTCGAAAGTGTGGGTAGCAAACAGGATTAGATACCCT
+
FGGGGGGGGGGFGGGGGGFGFGGGGGGGGGGGCEFGGGFGDGGEEGGFCEFGGGGGGECEFF9FGF@EFGGGGFFGGFG9B?FCFGDFFGFFGGGGGGGGGGEFGGGGGGGGGGGGGGCFFFGGCCGGADFCEGGFGGGCEFG<<CGFGGGGDGEGFGDG;FFGG:<FFD@EGCF?GC;GGEGGGGGGECFFGG=GGCGFDGE8FCE=>8F:CF>C,5FGFC<CC>FFF:?FEGFEDF<F8GFFGFGGGFFCFECCFFGA=DFFGFFFGGEGFFB?CCGGE<<CFCCECEFGE=@7EDGGFDF85GGFFEGGDEGFECGGGEC=C7GFFDFE@C,,8GGGGGGFEGGGGGGF9FFFFFCGGFCGFC,7>GGGGFFFCFBBFGGGFEGGDGGGGFGGGGGGGFGGGGGGFFF8CCCC
@sA 292
TGGGGAATATTGCACAATGGAGGAAACTCTGATGCAGCGACGCCGCGTGAGTGAAGAAGTAATTCGTTATGTAAAGCTCTATCAGCAGGGAAGATAGTGACGGTACCTGACTAAGAAGCTCCGGCTAAATACGTGCCAGCAGCCGCGGTAATACGTATGGAGCAGGCGTTATCCGGATTTACTGGGTGTAAAGGGGGTGTAGGTGGGCAGGGAAGTCAGAGGTGAAAATCCGGGGCTCAACCCCGGAACTGCTTTTGAAACTGTAAGGCTGGAGTGCAGGAGGGGTGAGTGGAATTCCTAGTGTAGCGGTGAAATGCGTAGATATTAGGAGGAACACCAGTGGCGAAGGCGGCTCACTGGACTGTAACTGACACTGAGGCTCGAAAGCGTGGGGAGCAAACAGGATTAGATACCCT
+
DFFGGGGGGGGGFGGGGGGGE<FGFFFFGGGGFFGGGGFFFGGGGGGFGGCFG,FFF<F,C?<FEF,C<F9,BFFCFGFCFG9<FDGFGGDGG<<C,:@E<FFGGGAFGGGCGF8DA@F,BFCC:=FGCGGF+B8?=<D+CDF<E7+@C<F3@CFFG9F:=CCF,@7FG7FFACFE/C:EGFCC?F88:3B9@:F1:2C<F8<2<8#4,,&#FFB=E?<>F;>C<@C4:<8CFGGGGFEFCF@CA<DCB=B<9E<=88<?@,B@78B,9C8?FF@<9<>B#4>=E,B9FGGGFA,A,9,5CGC@>GEFGGFC7F7GFE?8GDFFFAE<A,@E@<C:E?4B7FDFGDFF@+@GEFFFAEAFFC9E@FC,FF@C@FFF@DGFGGGFBF@+F<GGGGDGGEGFGFFFACGGGGGCCC9C
@sA 25099
TGGGGAATATTGCGCAATGGGGGCAACCCTGACGCAGCCATGCCGCGTGAATGAAGAAGGCCTTCGGGTTGTAAAGTTCTTTCGGTAGCGAGGAAGGCATTTAGTTTAATAGACTAGGTGATTGACGTTAACTACAGAAGAAGCACCGGCTAACTCCGTGCCAGCAGCCGCGGTAATACGGAGGGGGCGAGCGTTAATCGGAATAACTGGGCGTAAGGGGCACGCAGGCGGTGACTTAAGTGAGGTGGGAAAGCCCCGGGCTTAACCTGGGAATTTCATTTCATAATGGGTCGCATGAGTACTTTAGGGAGGGGTAGAATTCCACGTGTAGCGGTGAAAGGCGTAGAGATGTGGAGGAATAGCGAAGGCGAAGGCAGCCCCTTGGGAATGTACTGACGCTCATGTGCGAAAGCGTGGGGAGCAAACAGGATTAGATACCCT
+
CFGGGGGGGGGGGGGGGGGGGGGGGGFGGGGGGGGEFGGGGGGGGGGFGGGGGGG9,CCFGGGGFGGGFGGCEGGAEFFCEFGGGGGDGEEGGGFGGGGGGGGFGGGGGGGFGGG9FGGGGFGGGGD@FGFGGGGFGGGGGC3@FDCFDGGGGGGGCEGDF:FGGFGGGGGGEGGGGGGGGEDGD*5C>:ECG*;EGGFGEGDFDFFFGFCEG8?>/88)3?CDGE6>E<E8EFGBE7?AFFFGGGG'9>1CGGEFCF@<@:CFGGG<FGG<:F?#AC=@@C3$,,8@68++57,,F9E4<4:><FFC=<=ADE=CB>99+4,9+=C=B9>4CGFFAEFCGCEB,?4=,FE?FAAEE<B6B,=A8,CC<E@6EE@7GC@DEC@@BEE@EC,@7F@@GFFGGE@7F@:E<@,FFBDECCDFGECCECECE<,GFGFCC@@CC
@sA 294
TGAGGAATATTGGTCAATGGGCGTTAGCCTGAACCAGCCAAGTAGCGTGAAGGATGAAGGCTCTATGGGTCGTAAACTTCTTTTATATAAGAATAAAGTGCAGTATGTATACTGTTTTGTATGTATTATATGAATAAGGATCGGCTAACTCCGTGCCAGCAGCCGCGGTAATACGGAGGATCCGAGCGTTATCCGGATTTATTGGGTTTTAAGGGAGCGTAGGTTGACTGGTAAGTCAGTTGTGAAAGTTTGCGGCTCAACCGTAAAATTGCAGTTGATACTGTCAGTCTTGAGTACAGTAGAGGTGGGCGGAATTCGTGGTGTAGCGTTGAAATGCTTAGATATCACGAAGAACTCCGATTGCGAATGCAGCTCACTGGACTGCAACTGACACTGATGCTCGAAAGTGTGGGTATCAAACAGGATTAGATACCCT
+
FEGGG8FFFGGFFGGGFGDFFGGGGGDGGFGGGGCFGFBFGGCFFGGCGGCFGGGFGFFGGEGGGGGGFFG==FFGGGGGGFGGG9CCFGGDGEFF9AFGFFGGG9FFE@FEDFFCFFGCEDFGGGA9E9,:<EFFFCGGF,C7C+BEEA,<?<<@BD87FFFFEC@ECGCFGGGG:<@*@DF>CF5FFGGGGGGDEGC$%==FFF<FE49;#<;1=>G06>CC)@C;7;9E@EC@55>,FC@GCAADFG=EBBEE,:B<GGGGFFFGF>F7FE6:4,44,><<,<B,FAAABFD@FE>,,EGGF>CEEEC,DE>FCDF<CFEDEEC?9GFFGFGFFFFFGGEF<D6GGGGCFF7C:GGFCBCFBCC,AE9EFFGGGGFGF9GGGGGFEFEEC@FFEGGGGDGGFGGGGGGGGFGGGGDGGGGGFCGGFAF@CCCC
@sA 25686
TGAGGAATATTGGTCAATGGACGAGAGTCTGAACCAGCCAAGTAGCGTGCAGGATGACGGCCCTATGGGTTGTAAACTGCTTTTATAAGGGAATAAAGTGAGTCTCGTGAGACTTTTTGCATGTACCCTATGAATAAGGACCGGCTAATTCCGTGCCAGCAGCCGCGGTAATACGGAAGGTCCGGGCGTTATCCGGATTTATTGGGTTTAAAGGGAGCGTAGGCCGGAGATTAAGCGTGTTGTGAAATGTAGATGCTCAACATCTGCACTGCAGCGCGAACTGGTTTCGTTGAGTACGCACAAAGTGGGCGGAAGTCGTGGGGTAGCGGTGATATGCTTAGATATCACGAAGAACTCCGATTGCGAAGGCAGCTCACTGGAGCGCGACTGACGCTGAAGCTCGAAAGTGCGGGTATCAAACAGGATTAGATACCCT
+
EGGCGFFGGAEGGGGGGGGGGGGGGGGGGFGGGGGGGGGGGGGGGGGGGGGGGGGGGGGGGGGGGGDGGGGGGGGGGGGGGFGGGGGGGGGEFGGGGGGGGGGFGGGGGGGFGGGGGD@FGGGGGGGGGF,FAEE9FFFGGGDGGGGFGGGGGGGGFGGGFGGGCCFGF7>E=CFGFCGGFGFEEGGE@:FCFGGGGEGGFF>GGGF2G3?FFGE6757:?>GGCDG>F?:8C9CAEDGGG@<EGFFFC;BGFGFGGFFFFFCDGGFF:GGD7FEF7;C=GFFG:+A8,<FD9+8:CD8FFF=8EGGFEE9A>@+GGGGFA,EB=GGGE<FC,GGGFGFFF8DFGGGGGGFF<F=87DGCFEFDGFDFFCFFE9FGFFEGGGGGCGFFCEFEFCFFDEGGGGGGE:FFGEFEGGGFGGFEFGGGGFGGGCGCCCCC
@sA 27466
TGAGGAATATTGGTCAATGGGCGCTAGCCTGAACCAGCCAAGTAGCGAGAAGGATGAAGGCTCTATGGGTCGTAAACTTCTTTTATATAAGAATAAAGTGCAGTATGTATACTGTTTTGTATGTATTATATGAATAAGGATCGGCTAACTCCGTGCCAGCAGCCGCGGTAATACGGAGGATCCGAGCGTTATCCGGATTTATTGGGTTTCAAGGGAGCGTAGGTGGACTGGTAAGTCAGTTGTGAAAGTTTGCGGCTCGACCGTAAAATTGCAGTTGATACTGTCAGTCTTTAGTACAGTAGAGGTGGGCGGAATTCGTGGTGGAGCGGTGAAATGCTTAGATATCACGAATAACTCCGATTGCGAAGGCAGCTCACTGGACTGCAACTGACACTGATGCTCGAAAGTGTGGGTATCAAACAGGATTAGATACCCT
+
CFDFFCFFG9AFGFGCE,@F@<FCFEGGGAFEGGGGGGDFG8EEF@F+@CGGG@9E<CFEF?@FGCFC,F8CFFCFGGGCF?FGGF<FFF<C,??EFGEEFF9FECAEE<EA<F?FA<FFGECF<,E@EFGGAEFGEG9<FFGGCFGGFGEDFF7E<A<DFGGGCEE@3CEGC9F>CFF*DFFEEGEFG7C2D3*:CE<3=9F9FB:*C,@,2?@51:<9BFD?9<<7+**7CCG<?C7CFFGGC;AE=7>@+:C5+/#8#<E7CDFFA8:=@ED??C=3?@&8C?,?495,+E;<E9<AGFCGEEF+>94,4,8=EFFFA94+5CFF;CEF9E<E=CA39,<GFGF@C,6,:8@@7CGGFBB<GE@F8EAFFF,<B,<GFFFCC,;,EAC6,D<FCEGGD@9F,8@F;E<C,FFACC,E5,,F,,<<C5-,@6-A
@sA 37208
TGAGGAATATTGGCCAATGGGCGAGAGCCTGAACCAGCCAAGTAGCGTGCAGGATGACGGCCCTATGGGTTGTAAACTGCTTTTATAAGGGAATAAAGTGAGCCTCGTGAGGCTTTTTGCATGTACCTTATGAATAAGGACCGGCTAATTCCGTGCCAGCAGCCGCGGTAATACGGAAGGTCCGGGCGTTATCCGGATTTATTGGGTTTAAAGGGAGCGTAGGCCGGAGATTAAGCGTGTTGTGAAATACTGTCGCTCAACGCCGGAGGTGCAGCGCGAACTGGGAGACTTGAGTGCGCGGAATGCAGGCGGAATTCGTCGTGTAGCGGTGAAATGCTTAGATATGACGAAGAACTCCGATTGCGAAGGCAGCTTGCAGTAGCGTAACTGACGCTGAAGCTCGAAAGTGCGGGTATCGAACAGGATTAGATACCCT
+
AFGGCFGGGGGGGGGFGFEFFGGGGGGGGGGGGGGGGGGFEFCEFGGGEGGGGGGFCGFGEGGFGFCDGGGDGFEFGGGFGGDGFGGGGGFFAFFFGFFGGFG<@FEGGGGGGGGGGGGGDGFF?FFGGGGFGGGGFFDCF+@FD@FGGGGGGGGGGGGGF7>@FGGGGGCFG9D7F7B:,>FFEGGGGGCE+CFC7*8,+4CFFG1<CFAF:9BC85?D?:2<FFFDG56EFGFEF::C,F9@>CG6FC6#+2;<8:89;8/##@,CF/FEEEC7FECDDGFEFBC<,=D8*EE:CF<<4,E@GFGC7GGAD@@8EDFFFFC=BF@EDCE?9CGGGFE9C,GEGEFGGFFGGF@C>FFDGGGFFF<GGGGGGGGFCGGGGGEGGGGGGGFEF9GGFFFDF7GFDCGGGGFCDFGFDGFEFGGGFGGGGFFCCCCC
@sA 36254
TGGGGAATATTGCACAATGGAGGAAACTCTGATGCAGCGACGCCGCGTGAGTGAAGCAGTAATTCGTTATGTAAAGCTCTATCAGCAGGGAAGATAGTGACGGTACCTGACTAAGAAGCTCCGGCTAAATACGTACCAGCAGCCGCGGTAATACGTATGGAGCAAGCGTTATCCGGCTTTAATGGGTGTAAAGGGAGTGTAGGTGGCCATGCAAGTCAGAAGTGAAAATCCGGGGCTCAACCCCGGAACTGCTTTTGAAACTGTAAGGCTGGAGGGCAGGAGGGGTGAGTGGATTTCCTCGTGTAGCGGTGAAATGCGTAGATATTATGAGGAACACCAGTGGCGAAGGCGGCTCACTGGACTGTAACTGACACTGAGGCTCGAAAGCGTGGGGAGCAAACAGGATTAGATACCCT
+
A<DC@EFGFE@EFGGCFGG8FF>FGG8,,,C@DECF@F:C@C8C@@66+,8<EFCFF@F-CAC,<C6,CFF9?ECFFFGEG95CCFE<ACBDEEC9FGGGCEGGF?FDAF,,?FGFGFG,BDFE++:FF9F,B,,3+C,3>3,B8:FB+3C9FFF:<9FFEGF*@8<F:>5,,7>**<<:=#<@9F$C*?9,@FG>EEF9158,,<C=,F$33<CBF>:<@3@<C#?5<8:C<AC?EF>A36#8A@A:3>,17,AC,,,:DD@B?B+8>B=A3448FF7CD=A,F>A,B@,9,,,88>4,FCC=3C@,EE<@,C:7,AC,EDFE<C,,F9GGCC@EFFEEF@7FGDGGGEFFFC<FCE89GFGGDE6CAA9GFGGF<:F@8EE<,CEGFABEEEEFFFFBB9GGGFCFGGGCCCCC
@sA 35790
TGAGGAATATTGGTCAATGGGCGAGAGCCTGAACCAGCCAAGTAGCGTGAGGGACGACTGCCCTATGGGTTGTAAACCTCTTTTATAAGGGAATAAAGTGTGGAACGTGTTCCATTTTGTATGTACCTTATGAATAAGGACCGGCTAATTCCGTGCCAGCAGCCGCGGTAATCCGGAAGGTCCAGGCGTTATCCGGATTTATTGGGTTTAAAGGGAGCGCAGGCGGCTATTTAAGCGTGACGTGAAATGCAGCGGCTCAACCGTATGAAGTGCGTCGCGAACTGGATAGCTTGAGTGCAAACGATGTCAGCGGAATTTGTGGTGTAGCGGTGAAATGCTTAGATATCACGAAGAACTCCGATTGCGAAGGCAGCTCACGGGAGCGCAACTGACGCTGAAGCTCGAAAGTGCGGGTATCGAACAGGATTAGATACCCT
+
FEGGGGGGGGGGGGGGCFDFFGGGGGGGGGGGGGGFGGGGGGGGGGGGGGEGGGCGGGDFGGFGGGGGGGGGGGGFGDGGGFGGFFF9F<ECGGGG<FGGGGD?FGGFGGGGGFGDGGFFGGGGGGGGG<FG<FGGGGFFGGGDFGGFGGGGGGGGFGGGDFGGEECGFGGG,D*<:FGCC?FF:CFFGGEGGGDGEGGGGFF9<CGDCCFFGGGGGFFCEF>E5CEEE+FGC@C7:9CCGFDGC6:C<7-C6D;(EGEDF6CFCFEF6C:C<C5:=F;6DA;<C9BFF9DF<BF9FCA,7>?C,B+47GGFC9,EA,FDGF9GEFEGGGEDCFFFGGGGFAEGFFCGGGGGFC8+B7DA,DGGFEF9EFFDE7@CEC@EECFEGFGFF:C7GGGGFCCFE@7GFGDGGGCFFGGFGDGFFEFGGFGFCGGFCA<<C
@sA 300
TAGGGAATCTTCCACAATGGGCGAAAGCCTGATGGAGCAACGCCGCGTGGGTGAAGAAGGTCTTCGGATCGTAAAACCCTGTTGTTAGAGAAGAAAGTGCGTGCGAGTAACTGTTTACGCTTCGACGGTATCTAAACAGAAAGCCAGGGCTAACTACGTCCCAGCCGCCGCGGTAATACGTAGGTGGCAAGCCTTGTCCGGATTTATTTGGCGTAAAGGGAACGCAGGCGGTCTATTAAGTCTGATGTGAAAGCCTGCGGCTTAACCGGAGTAGTGCATTGGTAACTGGTAGACTTGAGTGCAGAAGAGGAGAGTGGAACTCCAGGTGTAGCGGTGAAATGCGTAGATATGTGGAAGAACACCGGTGGCGAAGGCGGCTCTCTGGTCTGTAACTGACGCTGAGGTTCGAAAGCGTGGGTAGCAAACAGGATTAGATACCCT
+
ECCFGFFGGGGCFEFGGGGG8FGCFGGDGGGFFFAFFFGCAFCEGGEGEG6@FG@AFF8ECE6F9CFC7F:F<FFGGG@EGFFGFFFF9A<BA<EF,:,,@+++4+>>,FDE5AE,8<CC7C++<F@+FFD<=FC;E3>FFGF<7:,:><,,>3@;FE,,6<<,8**5*4BB74=7<FCFGF*<FF7,<,B7*<,,23,45=5C++<,+3<+?;*7*.2121-60<F44<?3+,,2,=B@*:<>,CF=7,,@5++++CCEFF>F@F:>6,DDC,;@=D8>FE,CFD8C<,,,,FFEE<F=A6,EF@<EBB,FCFEFA?4,:=9,,=E=>*CFFA,F?FC=CAFAF@=,?B,CFFB9FF8+CB8,EEFC,CCF@EGEFEEC,<CD;,C,FFCC,EC6EFGFE8FGCGGFGGGGGGGGGGFC,GGGGGGGGF<FFFFD@C?CC
@sA 24639
TGGGGGATATTGCACAATGGAGGAAACTCTGATGCAGCGACGCCGCGTGAGTGAAGAAGTATTTCGGTATGTAAAGCTCTATCAGCAGGGAAGATAATGACAGTACCTGACTAAGAAGCCCCGGCTAACTACGTGCCAGCAGCCGCGGTAATACGTAGGGGGCAAGCGTTATCCGGATTTACTGGGTGTAAAGGGAGCGTAGACGGAACGGCAAGTTTGAAGTGAAATACCTGGGCTTAACCCGAGAACTGCTTTGAAAACTGTCGAACTAGAGTGTCGGAGAGGTAAGTGGAATTCCTGGTGTAGTAGTGAAATGCGTAGATATCAGGAAGAACACCGGAGGCGAAGGCGGCTTACTGGACGATAACTGACGTTGAGGCTCGAAAGCGTGGGGAGCAAACAGGATTAGATACCCT
+
C<FFGGGEGAFGGGGGGGGGGCFGFGFGGGGGFGGGGGGEFGGGGGGFFEGGGGGGGGG<E9FFGAFBEFGGGGGGGGGGGGGGFGEGGGCFGGFEGGGFGGGGGGGGGGGGGCGGGGFFFGGGGGG<8FF@FFGGGGFGG<FFEECGGGGGGGGGGGFGGGGGG*<C*(F5CFGDGD8GDF:FGFFGECCECFEFGG1<EGGFFEGGBEGGGFGFGGGGAFG79FD7@GGGGGF@3=GFCFGGCFF=CDDG<GGFEFFECGGD<CC#AE:=6GGGDGDC@GEGFEGFGGE>8E89+=+FBDA9:A,ADGGD@7CGDE9GGEGFECCGGGGGGGGFF@,FECC<F@@CGGFFEF9FGDGGGGFCC<<GFFDFFCEFFFF@CEFFFEGGGFEFCFFGFFFFGGFGGGGGGGGCCCCC
@sA 24537
TGGGGAATATTGCACAATGGAGGAAACTCTGATGCAGCGACGCCGCGTGAGTGAAGAAGTATTTCGGTATGTAAAGCTCTATCAGCAGGGAAGATAATGACGGTACCTGACTAAGAAGCACCGGCTAAATACGTGCCAGCAGCCGCGGTAATACGTATGGTGCAAGCGTTATCCGGATTTACTGGGTGTAAAGGGAGCGTAGGTGGCTGTGCGAGTCAGAAGTGAAAGCCCGGGGCTTAACCCCGGGACTGCTTTTGAAACTGGGCGGCTGGAGTGCAGGAGAGGTAAGTGGAATGCCTAGTGTAGCGGGGAAAGGCGTAGATATTAGGAGGAACACCGGTGGCGAAGGCGGCTTACTGGACTGTAACTGACACTGAGGCTCGAAAGCGTGGGGAGCAAACAGGATTAGATACCCT
+
FEGGGEGGGGGGGGGGGGGGGGGGGGGGGGGGGGGGGGGGGGGGGGECFFFGGCGGEGGGGFFGGGGFGGGGGFFEGFGFGGDGGGGGGG7FCFGGGGFGFGGGGGGGGGGGGGGGGGGGGGGGGCFGGDGGGGGGGGGGGG@GEGGGC@FGGGGGG;FFC@CFGGFGGGDCFGGDCFEGGGGGGGGG<DGGGGGGGDE2EGGCEFFGG</BECCBFFG?:C@>>CGFCCCEEGGFDFGFGG>ECGGEDFFCF@CGFGGCG-F.ECF8@8EF:F=EB=FGED9CEAEE?;,EE4@,8A,FGFCC>GGGF:E5,,+CA6<,A>BA,9FCC,EB,FC@GFFEE@:FFF@GGGGFFGGGGFFB;,AF9FEEC,F<EGFB8GGFGEFCFEGDFA7GGGFFGFGGFFFFDGFCFFGCCCCC
@sA 303
TGGGGAATATTGCGCAATGGGGGCAACCCTGACGCAGCCATGCCGCGTGAATGAAGAAGGCCTTCGGGTTGTAAAGTTCTTTCGGTAGCGAGGAAGGCATTTAGTTTAATAGACTAAGTGATTGACGTTAACTACAGAAGAAGCACCGGCTAACTCCGTGCCAGCAGCCGCGGTAATACGGAGGGTGCGAGCGTTAATCGGAATAACTGGGCGTAAAGGGCACGCAGGCGGTGACTTAAGTGAGGTGTGAAAGCCCCGGGCTTAACCTGGGAATTGCATTTCATACTGGGTCGCTAGGGTACGTTAGGGAGGGGTAGAATGCCACGTGTAGCGGCGAAATGCGTAGAGATGTGGAGGAATACCGAAGGCGAAGGCAGCCCCTTGGGAATGTACTGACGCTCATGTGCGAAAGCGTGGGGAGCAGACAGGATTAGATACCCT
+
FFGGGFGGGGGGGGGGGGGGGGGGGGGGGGGGGGGGEGGGGGGGGGGFGGGGGDGGGFFGGFDEFGGEFGGEDGGGGGGFDFFEGGGGFGGCF>?DGGGGGGGGGGGGGGGGGGFGGGFGD?,FFGGGGGGGGFFGGGGGGGGGGFGGGGGGGGGFGEGGGGGGGGFGGGGEEEGGGGGGGGGGC<5CGGGDGGGGGGGG@@G6CCG=GGGGE85,;FCGFFGGDCGDDDGFE@FFECFGGFFGDEC?BGA?FA>85CEE=CF@FFGD<GEB:FFGGGFF=E?D>8GEDGGF=,388*+,:+,=9FC7F=?GGGGFE:C,+:A:FEC4=*E>GCFFE=:?+FFCCFCGGGGGFE9FB<,,F:<DC@@FCGGFGGGGCGGF@F@EGGFFGFEFFGCEGGGFFEBDGFFEGFEGGGCEFFFFFEFEFGGGGF<EAF8ECCCCC
@sA 33679
TGGGGAATATTGCACAATGGAGGAAACTCTGATGCAGCGACGCCGCGTGAGTGAAGAAGTATTTCGTTATGTAAAGCTCTATCAGCAGGGAAGATAGTGACGGTACCTGACTAAGAAGCTCCGGCTAAATACGTGCCAGCAGCCGCGGTAATACGTATGGAGCAAGCGTTATCCGGATTTACTGGGTGTAAAGGGAGTGTAGGTGGCCAGGCAAGTCAGAAGTGAAAACCCGGGGCTGAACCCCGGGACTGCTTTTGAAACTGTCAGGCTGGAGTGCAGGAGGGGTGAGTGGAATTCCTAGTGTAGCGGTGAAGTGCGTAGATATTAGGAGGAACACCAGTGGCGAAGGCGGCTCACTGGACGGTAACTGACACTGAGGCTCGAAAGCGTGGGGAGCAAACAGGATTAGATACCCT
+
DGGGGCFGGGGGGGGGEGGFFFGEFGGFGGGGGGGGGGEEGGGGGGGCF:B@FFFF9FFEF-EEGG,CFFFFDGGGGGGGGFFGFGCFFDCFGGGF,CFGGGGGFGGGGFGGA<FFFGC,AEEGGGGG9@<FCFCFGF,F,3>FFEGGGGCG<EGF9FGGGFGFGGGCGCCDC/FGD7FGFG%GFGG@FFG9@CF;C?ACGGCFFFE:E6;B<=CCG:F;<FFDFFG7-CECGGGFE,+8;CC6?C.@1'3<,<(,C#<=F>FF./CFGCAF7B4E4EEGFC:CE9,,>@E>=>9E>5,?B=@+=7BA@<FE4+CE8F<GFE?F?9DFE,,ACC8EEE,@F7E7GGFGFCEEB6,GDEFFDB,C<<EFGFCC,CGFGEFDFGGGGGGGGGGGGGGGGGGGGGGGGFEGGGFCCCCC
@sA 37283
TGGGGAATATTGCGCAATGGGGGCAACCCTGACGCAGCCATGCCGCGTGAATGAAGAAGGCCTTCGGGTTGTAAAGTTCTTTCGGTAGCGAGGAAGGCATTTAGTTTAATAGACTAGGTGATTGACGTTAACTACAGAAGAAGCACCGGCTAACTCCGTGCCAGCAGCCGCGGTAATACGGAGGGTGCGAGCGTTAATCGGAATAAATGGGCGTAAAGGGAACGCAGGCGGTGACTTAAGTGAGGTGTGAAAGCCCCGGGCGTAACCTGGGAATTGCATTTCATTCTGGGTTGCGAAGTGACTTTAGGGAGGGGTAGAATTCCACGTGTGGTGGTGAAATGCGTAGAGATGTGGAGGAATACCGAAGGCGAAGGCAGCCCCTTGGGAATGTACTGACGCGCATGTGCGAAGGCGTGGGGAGCAAACAGGATTAGATACCCT
+
CECDFGGGGGGCGGG>@CE8EE@BFGGGGF,9FFFF+@=EAFGGGGG7CFFGGGGGGGGGGGFCFFGF,CFGGGGFEGGCDFGGDGGGGGGEGGFGEGGGGGGGGAFGGFG<9AFAFG?DFEGGGGG@F8FDGCGGFFGGFG8FF:CCCFGGGG;,DFGGGGFGGGGGGGGGGGGGGBFGE7CF<CEGG@GCCGCGGGAFG58CGG,<CFGGGCC7@FGD(25A=888ECC@>5<<><FFF9<<5;A7CGFF=DG6GCC6:*FFCFCC5FFC;CDFA?CDBCC2+6CCF@++=655,+,,<,<,E,87E?GFA=,;==,EEGEF@FF@9)A,FDEC5,7CFDGGGF;GGGGFF?,GE6F<B,@E=7CC<FFFEB,FDEEGE8FEFFGFFE;C7GGGF:@,,FFFFFDDFDD@+GGGFEEGGGGFFECGGGGGGFFC<@CC@
@sA 306
TGAGGAATATTGGTCAATGGGCGAGAGCCTGAACCAGCCAAGTAGCGTGCAGGATGGCGGCCCTATGGGTTGTAAACTGCTTTTATACGGGGATGAAGTGAGCCACGTGTGGCCTATTGCAGGTACCATATGAATAAGGACCGGCTAATTCCGTGCCAGCAGCCGCGGTAATACGGAAGGTCCAGGCGTTATCCGGATTTATTGGGTTTAAAGGGAGCGTAGGTGGACTGGTAAGTCAGTTGTGAAAGTTTGCGGCTCAACCGTAAAATTGCAGTTGATACCGTCAGTCTTGAGTACAGTAGAGGTGGGCGGAATTCGTGGTGTAGCGGTGAAATGCTTAGATATCACGAAGAACTCCGATTGCGAAGGCAGCTCACTGGACTGCAACTGACACTGATGCTCGAAAGTGTGGGTATCAAACAGGATTAGATACCCT
+
DGEFGFGGGGGGGGGGGGGGGGEGGGGGGFGGGGGCFGGGGGFGGGGGGGGGGGGGFG@FFGGGGFFGFGGGGGGGGGGGGGGGGGGGGGGGGGEGBAFFFAFFDFGGGGGGGGCFGGGFGFFGGGGFFEFGGGGGFFGGGGDGGDGGGGDGGGGGGGGGGGGGGGGGGCGGG@CEGGGDGGGGGCDGGGCGGFGG=CE?EEFGGGG7BFGGFG?FGBGG@BEF@C>@D8;9AFGF7@CFGGFGGFGFB>AGFGGEG8ECFCFDAC=CDGGFCFFGFCFC++EE8F=,,@E4+C,,,C,,GEFCDGEFDGFF,FDEGGGFGFB+>CCEFGCF9F9FGF@@BECFCGGGDF@EE@@:,FFEGEFBF9GFC8GGGGGGGGFGFGFFFFEF@CACGFGGFGGFD:GGDGGGFEEDGGDGCFEE<FGGGGGFFFC<CCBA
@sA 307
TGGGGAATATTGCACAATGGAGGAAACTCTGATGCAGCGACGCCGCGTGAGTGAAGAAGTAATTCGTTATGTAAAGCTCTATCAGCAGGGAAGATAGTGACGGTACCTGACTAAGAAGCTCCGGCTAAATACGTGCCAGCAGCCGCGGTAATACGTATGGAGCAAGCGTTATCCGGATTTACTGGGTGTAAAGGGAGTGTAGGTGGCCATGCAAGTCAGAAGTGAAAATCCGGGGCTCAACCCCGGAACTGCCTTTGAAACTGTGAGGCGGGAGTGCAGGAGGGGTGAGTGGAATTCCTAGTGTAGCGGTGAAATGCGTAGATATTAGGAGGAACACCAGTGGCGAAGGCTGCTCACTGGACTGTAACTGACACTGAGGCTCGAAAGCGTGGGGAGCAAACAGGATTAGATACCCT
+
DFFGGGGGGGGGGFGGDFFCFGCFGGGGGFFGGGGGFFGGFCFEGGGBFGGGGGGGGDGFFGGGGGFGEGFGGGGGGGGGGAEGGGFFFGGGGFDGGAFDCGEGGDFGFFGFGGGGFCFFGGGGDGG8BFGDFFFGCFGGGGGGC@FGECECECCCG9DC9CFCFCFGFGEFGGDEGFGF9CGGGG6;.F?F5FFFEEGCCFGGG5FCCFF9CGGAFAF@&;CGGFGBC69EDGG0#CF@?FE=E:83:C?C:;7C:9@@<EB37?7GB#?F@@8E9=:C+>@:E8F,EADEAA,8FEA9C<C@38FEA?C?@:F>CE9DF;DGFEA@E<5BB,C,E<A?,,CCCFFFC;,DFGGGF<BCGGFF9FECDFC,CFF<?FC@GFGGFCGGGGGGFFGFCCFGGGGGCFC<C8DBCCCC
@sA 31940
TGGGGAATATTGCACAATGGAGGAAACTCTGATGCAGCGACGCCGCGTGAGTGAAGAAGTAATTCGTTATTTAAAGCTCTATCAGCAGGGAAGATAGTGACGGTACCTGACTAAGAAGCTCCGGCTAAATACGTGCCAGCAGCCGCGGTAATACGTATGGAGCAAGCGTTATCCGGATTTACTGGGTGTAAAGGGAGTGTAGGTGGCCATGCAAGTCAGAAGTGAAAATCCGGGGCTCAACCCCGGAACTGCTTTTGAAACTGTAAGGCTGGAGTGCAGGAGGGGTGGGTGGAATTCCTAGTGTAGCGGTGAAATGCGTAGATAGTAGGAGGAACACCAGTGGCGAAGGCGGCTCACTGGACTGTAACTGACACTGAGGCTCGAAAGCGTGGGGAGCAAACAGGATTAGATACCCT
+
A@FAGCFGGGCFGCFFGGGGCCCFGGGGGGGGGGGGGGGFGGGGGGGFFGGGGGGFFGGGGGGGGFFGGGAFFGFFGGGGFFGGGGGGGDFDFGGGGFGGGEFGGGGGGGFGGGGGFFF8FGGGGGGGCFAF<<BDFDFCFFCGGGGGEBFFDGGGGGGFGFGFGGFGEEGFG?GGEEEFGGGG7F<GGC@GCFGE<>>>AFGCCFFFGD<8FFG99CCGD;CFFFGFGFEEGDG8FEFCCGGEFGGGGD?FG?EABEFC:EE<EGFF.FDE?GGF>5FC#GGFED4,9DFGFE9E8@ECGFGGBE=GGGGECEGGFE,=5,CC,@GEEFGE@:,,,ECF7GEEFFFFGFGGGFEDEEGFGGGFFCGGGGGF@FGGFGEGGGDCGGGGGGGFFD9GGEGFGGFGFGGGGGFCCCCC
@sA 309
TGGGGAATATTGCACAATGGAGGAAACTCTGATGCAGCGACGCCGCGTGAGTGAAGAAGTAATTCGTTATGTAAAGCTCTATCAGCAGGGAAGATAGTGACGGTACCTGACTAAGAAGCTCCGGCTACATACGTGCCAGCAGCCGCGGTAATACGTATGGAGCAAGCGTTATCCGGATTTACTGGGTGTAAAGGGGGTGTAGGTGGCCATGCAAGTCAGAAGTGAAACTCCGGGGCTCAACCCCGGAACTGCTTTTGAAACTGGGAGGCGGGAGTGCAGGAGGGGTGAGTGGAATTCCAGGTGTAGCGGTGCAATGCGTAGAGATTAGGAGGAACACCAGTGGCGAAGGCGGCTCACTGGACTGTAACTGACACTGACGCTCGAGAGCGTGGGGAGCATGCAGGATTAGATCCCCT
+
@CFGGGGCEFGDGDGFF9C@F8FFGDGFF<EDD<AFFFCEGDGEGGGGGGDGGGGFFA<CFGADF@6F<EFFFFDCF,CFGFGGGG<FGGF<FFGGGGGGGG>FGGGGGF<EFGDA<E,,BFFDEFC,B,CFF9,+BDFGG?F@C7:FFCFCFGF:F9>,,,@FDFDGGG7FGC@CE7=FFGCFGGGG@9CEEFG*C5@FGC:9?<=,><B;+@C:<79>9C=C),<0:ECGGC>,@*<C68@;D>D7-65=9>7;FC,?8FF30#:87/;1$EDFECFG>EEGGDB,BEFCF?9,::,,,?@657CEE,::,,C=,C@9A4,CF9C6,CAF?:<C:5,7:@,,=C,@@+@@FDE@?FGGGGGFFFFEFFEC@GFB++GGEB,C,BCE@CF@CE,@=,,;,,E;,@F;,,@,CCCC
@sA 310
TGAGGAATATTGGTCAATGGGCGAGAGCCTGAACCAGCCAAGTAGCGTGCAGGACGACGGCCCTATGGGTTGTAAACTGCTTTTATAAGGGAATAAAGTGAGTCTCGTGAGACTTTTTGCATGTACCTTATGAATAAGGACCGGCTAATTCCGTGCCAGCAGCCGCGGTAATACGGAAGGTCCGGGCGTTATCCGGATTTATGGGGTTTAAAGGGGGCGTAGGCCGGAGATTAAGCGTGTTGTGAAATGTAGTGGCTCAACCTCTGCACTGCAGCGCGAACTGGTCTTCTTGAGTACGCACAACGTGGGCGGAATTCGTGGTGTAGCGGTGAAATGCTTAGATATCACGAAGAACTCCGATTGCGAAGGCAGCTCACGGGAGCGCAACTGACGCTGAAGCTCGAAAGTGCGGGTATCGAACAGGATTAGATACCCT
+
DGFCGFFGGGFGGGGGGGGGGGGGGGGGGGGGGGGGGGGGGGGGFGEGGGGGGGFGGGGGGGGGGGGGGGGFGGGGGGGGGCFGGGGGGGFGGGEGGGGGGGGGGEGFGGGGGGGGGGGGF99FD@FFFGGGGFGDFFFF<@EECGGGGDGGGGDFGGFGGGGGGGGGGFGGE9FDGECEFF@@GGCEGGE7<FEDGGGFGG<EB=CFFG@GGCG3EECD;CEFGDEBGFGCCFG??C-CFFCFFFF?B<FFFGFDGGGGGGFFFB>CCFGGFG:EFDE9EDCFDFFF,DCA0GCB>GEFB,@+CB::C>,9?GFCGGGGFFEEB@FFDCFF?:EFGFA=9,FGFGGFGGFDECEGGGFEGGGFFC,8GGGGGGGFED@:FF@GFEEGF@FGGGFE?GGGFCGGF@CEE>GGGGGGGDGFFDFGGDGGGFFCCCCC
@sA 26341
TGAGGAATATTGGTCAATGGGCGAGAGCCTGAACCAGCCAAGTAGCGTGCAGGAAGACGGCCCTATGGGTTGTAAACTGCTTTTATAAGGGAATAAAGTGAGTCTCGTGAGACTTTTTGCATGTACCTTACGAATAAGGACCGGCTAATTCCGTGCCAGCAGCCGCGGTAATACGGAAGGTCCGGGCGTTATCCGGATTTATTGGGTTTAAAGGGAGCGTAGGCCGGAGATTAAGCGTGTTGTGAAATGTAGAGGCTCAACCTCTGCACTGCAGCGCGAACTGGTCTTCTTGAGGACGCACAACGTGGGCGGAATTCGTGGTGTAGCGGTGAAATGCCTAGATATCACGAAGAACTCCGATTGCGGAGGCAGCTCACGGGAGCGCAACTGACGCTGAAGCTCGAAAGCGCTGGTATCGAACAGGATTAGATACCCT
+
CFGGGGGGGGFGGGGGGGFGGGGGGGGGGFGGGGGFGFGFGGFGGGGGGGGGGGGGG@CFEGGGGFFGGGGGGGFGGGGGGG9FFGGGGFGFGGGGGGFFGGFFGGGGGGDGGGGGGGGGGGGGGGGGGFGGFGGGGGGGFGGGGECGGGGGG<FGGGGGGGGCFCFGEGGCDAFGEFECFFC>>FGEGGGGFF4DGGGF981??;3=*FF>GG@FEEGC:2?EGEGFGEDGFCGFGGGFFFC>8FF6>D<FGCFFFGFFCF8CFGGGGGGFFECGCCEGFGGFGF=ACDCD5F6FGGGEFFGGFEF7BE9,+8CGGGGGFEEC>DGFFFFGFCFGGGGFBFEFFFEGGGGFFEGGGFF@++@:,EEEGFFFFGCDGFEDGGGFFCGCB6B+C,,FD7E@DBFGE7GEFC,GGGDGGFC,E9GGDGGGGFFC-<A@
@sA 312
TGGGGAATATTGCACAATGGGGGAAACCCTGATGCAGCGACGCCGCGTGAGTGAAGAAGTATTTCGGTATGTAAAGCTCTATCAGCAGGGACGAAAATGACGGTACCTGACTAAGAAGCCCCGGCTAACTACGTGCCAGCAGCCGCGGAAATACGTAGGGGGCTAGCGTTATCCGGATTTACGGGGTGTAAAGGGAGCGTAGACGGTAAAGCAAGCCTGAAGTGAAAGCCCGGGGCTCAACCCCGGGACTGCTTTGGAAGCTGTTTAACTAGAGTGCTGGAGAGGTAAGCGGAATTCCTAGTGTAGCGGTGAAATGCGTAGATATTAGGAGGAACACCAGTGGCGAAGGCGGCTTACTGGACAGTAACTGACGTTGAGGCTCGAAAGCGTGGGGAGCAAACAGGATTAGATACCCT
+
EFGGGGGGGGGGGGGGGGGGGGGGGGG?FFG,CEFFGGD@FGEGGGG7FFGGGGGGEFGFCA9EGGEFFGGGEFFDFFGFGFCFDFGGGGG+@FFFGGFGGGC=@FGFGGFFGGGGGGGGGE+@FGGGGGGGDCB+@FEEFFF>EEGD*5CFFCGCFGE7CCG$:4*=CFF2CF=GGG8>9?#CFD<G*4A8<?948:C:9GGDFFEGD@GEF>;577CF:?F@D<FFDGFGEG9FD7DFFCF?EGGF>DFGC9EDC8:#+<%CFDFC88<4+CCF2?F;,E;GFCGF?49,44,FA9:?FFCCEC7GGFECCF@EA<,,GGGFFGFGF?BEB6FFCCGEFCGFFCFGGGGGGGFGFCFGFF<DEFEEEGFGFFGDF+B6FEGGGFFEEF@6EEDD@E9FDGGGGGFGFFA<CCCC
@sA 21562
TGAGGAATATTGGTCAATGGGCGGTAGCCTGAACCAGCCAAGTAGCGTGAAGGATGAAGGCTCTATGGGTCGTAAACTTCTTTTATATAAGAATAAAGTGCAGTATGTATACTGTTTTGTATGTATTATATGAATAAGGATCGGCTAACCCCGTGCCAGCAGCCGCGGTAATACGGAGGATCCGAGCGTTATCCGGATTTATTGGGTTTAAAGGGAGCGTAGGTGGGCTGGTAAGTCAGTTGTGAAAGTTTGCGGCTCAACCGTAAAATTGCAGTTGATACTGTCAGTCTTGAGTACAGTAGAGGTGGGCGGAATTCGTGGTGTAGCGGTGAAATGCTTAGATATCACGAAGAACTCCGATTGCGAAGGCAGCTCACTGGACTGCAACTGACACTGATGCTCGAAAGTGTGGGTATCAAACAGGATTAGATACCCT
+
CGGCGGGGGGGGGGGGGGGGGGGGGGGGGGGGGGGGGFGFFGGGGGE:FFGGGGGGGGGGGGGGGGGGGGGGGGGGGGGGGFGGGGGGGGGGGGGGGGGGGGGGGGGGFFGECFGGGGFFGFGGDCFA<FDFGGGGGGGE<FBFGGGGG<FFGGGGGGGGGGGGGGGGGGGGGGGGGGGGGFGGGE;3GGEGGGGGDCFGGGGGGGG;GGGGGG7FG>GD@F:GFCGFGDEFGFGFGGGGCCGGGGGFFGEEFGGF@>EDGEGGFFFGFG:<>FGGFFGGFGFEF<GFB:EF7GGCFGGFFFFGGEC+GFC;7ECFGGGGGDC>AE7DEAEEFFGGFFGGGGGGGGGGFCFBC@@F77F:@EF@F@,GFFGGGFFF8FGGGFGFDCAEEF@CFGFFCEGFF7GGFECCGFAFFGGGGDAGFFGGFGFFF8F<CCCC
@sA 36368
TGGGGAATATTGCACAATGGGGGAAACCCTGATGCAGCGACGCCGCGTGAGCGAAGAAGTATTTCGGTATGTAAAGCTCTATCAGCAGGGAAGAAAATGACGGTACCTGACTAAGAATCACCGGCTAAATACGAGCCAGCACCCGCGGTAATACGTATGGTGCAAGCGTTATCCGGAATTACTGGGTGTAAAGGGAGTGTAGACGGTTGTGTAAGTCTGTTGTGAAAGCCCAGGGCTCAACCCCGGGCCTGCATTGGAAACTATGTAACTAGAGTGTCGGAGAGGTAAGCGGAATTCCTAGGGGAGCTGTGAAATGCGGAGATATTAGGAGGAACACCAGTGGCGAAGGCGGCTTACTGGACGATCACTGACGTTGAGGCTCGAAAGCGTGGGGAGCAAACAGGATTAGATACCCT
+
EFDFGDEGGGGGFEFFFGCFF@CGEFDFGDFG9CFGGGCGGG7FCEGFFFEEFGGGG8C-C5CF,CC79F8BE?FFFGFFAF<<@EGFGG<<FCGFF9E?<F@FGGDGGGGDF,,CA,,AD=>77>:DC,:=7++8FFFEG,8>@C35FC*@F<F?,,3<73<,,21FG*CCCGGGE*1<FFF,?CAF:,C,CFE==9F9@G9,;;/EFD,00:<92D7#F@7,<@<@GC6#2D<67EEF4F>=;EE8GD:8F9DEC6+9A;<9B8,8,5,8*@++GGE?9A9A8@+:CGE>88FA,,D:8,4,*,4,@,<,@CCB+:,=5=??CE8GE?AC,C:,<B6F@ECFC@,7GCECEF<;,@CGGFF,9FC@CC67EA8CF@;;:,AGEDGEGGGGFF<CECEC,FGGEAGAF<C@-CC@
@sA 27008
TGAGGAATATTGGTCAATGGGCGCTAGCCTGAACCAGCCAAGTAGCGTGAAGGATGAAGGCTCTATGGGTCGTAAACTTCTTTTATATAAGAATAAAGTGCAGTATGTATACTGTTTTGTATGTATTATATGAATAAGGATCGGCTAACTCCGTGCCAGCAGCCGAGGTAATACGGAGGATCCGAGCGTTAACCGGATTTATTGGGTTTAAAGGGAGCGTAGGTGGACTGGTAAGTCAGTTGTGAAAGTTTGCGGCTCAACCGTAAAATTGCAGGTGATACTTTCAGTCTTGAGGACAGTAGAGGTGGGCGGAATTCGTGGTGTGGCGGTGAAATGCTTAGAGATCACGAAGAACTCCGATTGCGAAGGCAGCTCACTGGACTGCAACTGACACTGATGCTCGAAAGTGTGGGTATCAAACAGGATTAGATACCCT
+
AEFF?EEFCEFFEEFGFCA,EEDGEFFFCEEGGGG8EGGF,,CC<E+88BFFF,F8AC,--6EFGGF8,9FFGGC@FAFFFGGGGF,CFEFEGCFFGGGCBBFFFGEFFFFF9F,5?,,,C,EFDFGFC@,A,@BFEC9<9A7CBD@FDEC,:AF7<<D+,8=EG+++>>,@FF7+++<@FGCG>>5CFCG*;<>@E=+<79CCCF**=C,<CF7;@9ED;B7CC.*+3@,#7<F.,4#843391@3:@FEF>B3,?AFGCB:,2G>FA@<25C9<E86,,4,,DC,5,8CE7B,<@9EFEA,CGECB>8@C4@+EC<A,=A>6)7@F,E,?9,,,,EE=<9,,ED@@<,FF68@B@B@7EGDGFC;FC@FFFFGEAFB,FDFFFFECFE<,FA8FA>EFDFFC9EF@GGGGGFGGDEGFFDFGGGCFF@@,CCCC
@sA 24037
TGAGGGATATTGGTCAATGGGCGAGAGCCTGAACCAGCCAAGTAGCGTGCAGGAAGACGGCCCTATGGGTTGTAAACTGCTTTTATAAGGGAATAAAGTGAGTCTTGTGAGACTTTTTGCATGTACCTTATGAATAAGGACCGGCTAATTCCGTGCCAGCAGCCGCGGTAATACGGAAGGTCCGGGCGTTATCCGGATTTATTGGGTTTAAAGGGAGCGTAGGCCGGAGATTAAGCGTGTTGTGAAATGTAGAGGCTCAACCTCTGCACTGCAGCGCGAACTGGTCTTCTTGAGTACGCACAACGTGGGCGGAATTCGTGGTGTAGCGGTGAAATGCTTAGATATCACGAAGAACTCCGATTGCGAAGGCAGCTCACGGGAGCGCAACTGACGCTGAAGCTCGAAAGTGCGGGTATCGAACAGGATTAGATACCCT
+
@FGGGGGGGGGFGGGFGG<F8FGGGGGGGGGGGGGGGGGDGGCFGGGG@FGGGGGGGGGGCFGGGGGGGGGEG9AFGFGGGAFGFGGGGGGGGGGGGGGDGGGGFG?FGFFGAFGFFGGGGGGGGF,EFGGGGGCCGGFFEGGGGGEGFGGCG<DFGFGFGGGGGGGGGFBAFACFGEGGGGGGGEEGGD<FEGGCEGFG?0CFA;F=7FFC>G9FG>CDB0CF=GECBE??CCE<8:CGCFFE<DFFGFFFFGDDCCGEGGFCFD<ACGFF:@7@>FADD>:,8<:,,,9GFFE>@F7?==+7CCF=EFD9FF>GGGGGF@FC=FCDDFFEEA<GGGFDF8F88<E<FA9FCB:C6BF:EF@AGGFF<CEEB,7C@FGEGGGF<ECGGGFEGEFE,EGEF@GEA@EGEEGFFFGGGFF@<<FGFCGGGGFCCA9C
@sA 26064
TGGGGAATATTGCGCAATGGGGGCAACCCTGACGCAGCCATGCCGCGTGAATGAAGAAGGCCTTCGGGTTGTAAAGTTCTTTCGGTAGCGAGGAAGGCATTTAGTTTAATAGACTAAGTGATTGACGTTAACTACAGAAGAAGCACCGGCTAACTCCGTGCCAGCAGCCGCGGTAATACGGAGGGTGCGAGCGTTAATCGGAATAACTGGGAGTACAGGGCACGCAGGCGGTGACTTAAGTGAGGTGTGAAAGCCCCGGGCTTAACCTGGGAATTGCATTTCTGACTGGGGCGCGAGAGTGCTTTAGGGGGGGGTATGATTCCACGTGTAGCGGTGAAATGCGTAGAGATGTGGAGTAATACCGAAGGCGAAGGCAGCCCCTTGGGAATGTACTGTCGCTCATGTGCGAAAGCGTGGGGAGCAAACAGGATTAGATACCCT
+
FGDGG@FFFFFGGGGDGDDCFEGGGGFGG9E;E@FGGEGGCCFGEGCCEGDGFGFGDFFDFGCEEFEFEEFBF9CFEEFFC,CCCCGGGGGGCGGGGGFFGGGGFGEFGFGGGGGGCFACFGDFGGGB<FGFGFGGGGGGFGGFGGGDGGGDDGDGFGGG7CCFCFGFGGEEEEG*@CFFCGEGG+**<=:CEF8*A7CFEGG5:CFCGCF*;;@*CFG30:EDG8E:21C#88:,9EFFF=8FGFFFCFFGG*,:5C?5:E,>3D@30FGBEC@4,2F@,8,9EGE>8++3+88DD9B,,DF8DEF>@+8E:,,5C,9C8+,:CE9=7BCBC,,EE?,C+7EF@59F=<,CC<AF,EFCCFA,4CEB,9C<FC:CEEFFFFFFE9DF<C6C@@@+C9@F@GGGGF:FC,@FB:<B6C<C,,6,C,EGGF<,C9F<A9@-<
@sA 31310
TGGGGAATATTGCACAATGGGCGAAAGCCTGATGCAGCAACGCCGCGTGAAGGATGAAGGCCTTCGGGTCGTAAACTTCTGTCCTAGGGGAAGAAGAACTGACGGTACCCTTGGAGGAAGCCCCGGCTAACTACGTGCCAGCAGCCGCGGTAATACGTAGGGGGCAAGCGTTATCCGGTATTATTGGGCGTAAAGAGTGCGTAGGTGGTTCTTTAAGCGTAGGGTATAAGGCAATGGCTCAACCATTGTTCGCCCTAGGAACTGGAGGACTTGAGGGCAGGAGAGGAAAGCGGAATTCCTAGTGTAGCGGTGAAATGCGTAGATATTAGGAGGAACACCAGTGGCGAAGGCGGCTTTCTGGACTGTTACTGACACTGAGGCACGAAAGCGTGGGGAGCAAACAGGATTAGATACCCT
+
DEEEGEEGGFGCFGGGGFGCFFGGGGGGGGFGGGGGGGFFGGGGDGGGGGGDFGGGGGDCGG,EFDFC<FFGGGDFFFGGGGFGGGGDGGGGGGGFGGGG@FGGGEGEGGGFFGGGGEGFGGGGGGGEEA<FFF8@83:EDC@CACGEEC>C:FFGFFGGGG@CGE7=C*:8FFCCGG*=CFGGGG97818CE0>C=3FF9CE>C7FGC;FGGGCCF,EC1CC=/28D;EEFFCE@CF-C6CFGEDFFGFFCEA;,,;><9;-FF2;8#43DFDE#C5CF?9F;EAD=4B8CFEE;8@C<,A<FC5GGEFEF<CF@GFFDFFD<<F9GGFEFFCF@C<CFGFDF7DECGGGGFFGGGGGGGGGGGFGGGGFEFFGGGGGGFFDGGGGGGGGGFFC;E<EFEFGGGGGCGFGFC9CCC
@sA 34987
TGAGGAATATTGGTCAATGGACGAGAGTCTGAACCAGCCAAGTAGCGTGCAGGATGACGGCCCCATGGGTTGTAAACTGCTTTTATAAGGGAATAAAGTGAGTCTCGTGAGACTTTTTGCGTGTACCTTATGAATAAGGACCGGCTAATTCCGTGCCAGCAGCCGCGGTAATACGGAAGGTCCGGGCGTTATCCGGATTTATTGGGTTTAAAGGGAGCGTAGGCCGGAGATTAAGCGTGTTGTGAAATGTAGACGCTCAACGTCTGCACTGCAGCGCGAACTGGTTTCCTTGAGTACGCACAAAGTGGGCTGAATTCGTGGTGTAGCGGTGAAATGCTTAGATATCACGAAGAACTCCGATTGCGAAGGCAGCTCACTGGAGCGCAACTGACGCTGAAGCTCGAAAGTGCGGGTATCGAACAGGATTAGATACCCT
+
EEGFGFGGGGGGGGGGGGGGGGGGGGGGGGGGGGGGGGGGFGFFGFFGGGGGGGGGFEFGGEGGGGGGGGGGGGGGGGGGGGGGGF,FGGCFGGGGGGGGGGFGGGGGGGGGGGGGGGGGGEDGGGFGGGGGEGFGGDE8FDFGGGGGGGGGGGGGGDFGGFG@EGGCFGG;@>GCGGCGDFGGGGEGGCE>EFGGGG:F79:CFGFGDFFECFGC@8CGF:DEDECBC8CCCFE>GGGGGFEACFFFGGEFCCE.@FFE6EBD@,7FGFFCGGGGGG=EGGGGGGFGGGFFFGCBEF?GGGGFCFGFCC,AD=DGGGGGE?GE=+=EF<FA,A9CEFECEFFCGGGGF9CGFEGGGFFF@GGEE,CCFFGGGGGGGGDGGGGGGGEGGGGGGGGGDDGGGGGGDEGGGGGGGGFGGFFB@GCGGGGGGFEB@CCC
@sA 320
TGAGGAATATTGGTCAATGGACGAGAGTCTGAACCAGCCAAGTAGCGTGCAGGATGACGGCCCTATGGGTTGTAAACTGCTTTTATAAGGGAATAAAGTGAGTCTCGTGAGACTTTTTGCATGTACCTTATGAATAAGGACCGGCTAATTCCGTGCCAGCAGCCGCGGTAATACGGAAGGTCCGGGCGTTATCCGGATTTATTGGGGTTAAAGGGAGCGTAGGCCGGAGATTAAGCGTGTTGTGAAATGTAGAGGCTCAACCTCTGCACTGCAGCGCGAACTGGCCTTCTTGAGTACGCACAACGTGGGCTGAATTCTTGGTGTAGCGGTGAAATGCTTAGATATCACGAAGAACTCCGATTGCGAAGGCAGCTCACTGGAGCGCAACTGACGCTGAAGCTCGAAAGTGCGGGTATCGAACAGGATTAGATACCCT
+
EFGFGGGFGGGGGFFFGGGGGGGGGFGGGGGGGGGGGGGGGFFGGGGGGGGGGGGGGGGGGGGGFGGGGGEFFGFGFGGGGGGGFGGGGGGGGGDFFGGGGFGDGGGFF8CFFGFGGF7FGCGGCEFFGGAFGFGFG9BEFFGGGGGGC?DFGDFGGGGFGCFFGGGFGGGGCC@@CCEGGGGG7C7@FGGFGGE#CCFGGGGGFF#<9CE?G9GFCE:<<BD7=ED3>85EFEG>CDCCFF@EEGGGGFCD73867>CFF7F9C@6:0>F<:CBBCDA??=>:,,B566,AFFEC=4+EFE47EFGB<,,FAFEE?,DEGGDGDCCFFFFFCFAA9CC,<9F?GGFD5<FFEB7@:7GGGGGFFC9F<@GGGGGGFE@EGGFFGGEGGF@FF<FCCECFF7EF8FGGGGGF@EAGFEFCFFGGGGGFC8FCCC<C
@sA 321
TGAGGAATATTGGTCAATGGACGAGAGTCTGAACCAGCCAAGTAGCGTGCAGGATGACGGCCCTATGGGTTGTAAACTGCTTTTATAAGGGAATAAAGTGAGTCTCGTGAGACTTTTTGCATGTACCTTATGAATAAGGACCGGCTAATTCCGTGCCAGCAGCCGCGGTAATACGGAAGGTCCGGGCGTTATCCGGATTTATTGGGTTTAAAGGGAGCGTAGGCCGGAGATTAAGCGTGTTGTGAAATGTAGAGGCTCAACCTCTGCACTGCAGCGCGAACTGGTCTTCTTGAGTACGCACAACGTGGGCGGAATTCGTGGTGTAGCGGGGAAATGCTTAGATATCACGAAGAACTCCGATTGCGAAGGCAGCTCACTGGAGCGCAACTGACGCTGAAGCTCGAAAGTGCGGGTATCGAACAGGATGAGATACCCT
+
FFGFFCFGGGGGGGGGGGGGGGGGGGGGGGGGGGGGGGGGGGGGGGGGGGGGGEGGGGGGGGGGGGGGGGCFGGFFFGGGGGGGDGFGGGGCGFGGGGGGGGFGGGGGGGGGGGGGGGGGGGGFGDGGGGGFGGDFGGGG8DEGDGGGGGGGGGGGGFFGGGGGGGGGGEFDFCGDG:CCGG@:FGG*<FEFGGGGEE;GGG#GDGF4EGFGFGGA58C8;EEGFCEDCGGGGF?4GGGFFEFC@FGFFFFED?F@:EFCEGGFGFCGFFE>7FE>2EAEE@D>><F<>:,FFGGFEGGGFFGFEE:DGGFF?,FCFDDE8FB@<++=,,E?@CEFFEFFE;FFGGF@E9FFA=GGGFDCFGGGFFAFFFC@DFCF<8GGFCCFFFCFF@;@C,FF8FB,<EGD@GGGGGFFGGGGGGFEFECF@,,FFFGCCCCC
@sA 34732
TGAGGAATATTGGTCAATGGGCGCTAGCCTGAACCAGCCAAGTAGCGTGAAGGATGAAGGCTCTATGGGTCGTAAACTTCTTTTATATAAGAATAAAGTGCAGTATGTATACTGTTTTGTATGTATTATATGAATAAGGATCGGCTAACTCCGTGCCAGCAGCCGCGGTAATACGGAGGATCCGAGCGTTATCCGGATTTATTGGGTTTAAAGGGAGCGTAGGTGGACTGGTAAGTCAGTTGTGAAAGTTTGCGGCTCAACCGTAAAATTGCAGTTGATACTGTCAGTCTTGAGTACAGTAGAGGTGGGCGGAATTCGTGGTGTAGCGGTGAAATGCTTAGATATCACGAAGAACTCCGATTGCGAAGGCAGCTCACTGGACTGCAACTGACACTGATGCTCGAAAGTGTGGGTGTCAAACAGGATTAGATACCCT
+
GGGGGGGGGGGGGGGGGGGFFGGGEDFGD9FFGFFGGFFFGGGGGGGCFEGGGGGGGGACE-EFGGGGGGGGGGGGGGGGFGGGGGFGGGGGGGCFGGGGGGGEFFFGFGGGGGGGGGGFGGCEEGCFGGGGGGFGGGGGCFG7FGGGGFGGGG7FFGGGGGGGGGGGGEGGGGGGFEGDGGGG@DGGGGCGGCFGDE.@F7FG<C<FFEFGGGGGGBEDDDGG9G9FFFEFFGGFCFFFGGCEE<GGF@EFACGDEEDFC>/9FFGFFCEDGGGFCFFD9FFEEEF?=<CC+FGFFCFGGGGGGCEGGGFEDECGGGGGGFE@=F:GF<GFA9FFDGDFA8GGGGGGFFEACB@B,EF7GEGFF6,FGEFGGFDECFFGGGGGGFFGFEEGGFGEGGGGGGGGGGGGGGECFAGGFCGFFFCGGGGGGGGCCCBC
@sA 323
TGAGGAATATTGGTCAATGGGCGCTAGCCTGAACCAGCCAAGTAGCGTGAAGGATGAAGGCTCTATGGGTCGTAAACTTCTTTTATATAAGAATAAAGTGCAGTATGTATACTGTTTTGTATGTATTATATGAATAAGGATCGGCTAACTCCGTGCCAGCAGCCGCGGTAATACGGAGGATCCGAGCGTTATCCGGATTTATTGGGTTTAAAGGGAGCGTAGGTGGACTGGTAAGTCAGTTGTGAAAGTTTGCGGCTCAACCGTAAAATTGCAGTTGATACTGGCAGTCTTGAGTACAGTAGAGGTGGGCGGAAGTCGTGGTGTGGCGGTGAAATGCTTAGATATCACGAAGTACTCCGATTGCGAAGGCAGCTCACTGGACTGCAATTGACACTGATGCTCGAAAGTGTGGGTATCAAACAGGATTAGATACCCT
+
BFGGDG@FGAFGGGGGGGGGGGEGGGGGGGGGGGGGGGGGGGGGGGGGCFGGGGGGGGCFG<FGGGGGGGGGGGGGGGGFFAFGGFGGGGGGGGFGGCFGFE<EEEGGAFGGFAFEFGGGFG9FGGGFEFGFGGGGGFGGGGGGGGGGDEFFGC@7FGDCFGGGEDFEGGGGGDGG@CG<:DEGGGGGGGGGGGGGGGE>=FFFGFFG7>FFGC3FGFGG@B9DD>8;96BB>FC*2:>BFD6EDC9F<B8F7DDDDEFGG6GGBDFFAADDD=9',,6<@4B,:,F,,AAAFGFFEE@:,44>GGGEEGFFCEC>?C,84484*+,,<EC,<:,4,F@8FGGGFFGGGFE@,B::=<GGGFC@EFCCD@GGFFFC<CEAFFAFCFE9FFEC9GGFC@DFD,F<CCGFGGFCC<99FDFDGFFFFFE<F<;,@AAA
@sA 38267
TGAGGAATATTGGTCAATGGACGAGAGTCTGAACCAGCCAAGTAGCGTGAAGGATGACGGCCCTATGGGTTGTAAACTGCTTATATAAGGGAATAAAGTGAGTCTCGTGAGACTTTTTGCATGTACCTTATGAATAAGGACCAGCTAATTCCGTGCCAGCAGCCGCGGTAATACGGAAGGTCCGGGCGTTGTACGGATTTATTGGGGTTAAAGGGAGCGTCGGCCGGAGATTAATCGTGTTGTGAAATGTAGATGCTCAACATGTTCACTGCAGCGCGAACTGGTTTTCGTGAGTACGCACAAAGTGGGCTTAATTCGTGGTGTAGCGGTGAAATGCTTAGATATCACGAAGAACTCCGATTGCGAAGGCAGCTCACTGGAGCGCAACGGACGCTGAAGCTCGATAGTGCGGGTATCGAACAGGATTAGATACTCT
+
<<EF?FE8FFFG96;6EEEFGGGGGCEEGAA,CE@F@DFGGGGCFGG,@,<C,:@?<CFE@F@7<F<EGE:FC<DF,FGG,B,6@,CC5CE@A=E?:AFFG<E<,<F7F@FFF,E,<5CFDAFGA9<FGCGGGA,;FGGGG<+4,,9?E,5,,5BBFFGFDC,,+=FFF7C,33<+>FC<,@3@<*45*5*143*4?C<C7<,<<E***=,?BC@4:@F9,2?=C==<,:;>,1*55,1,B@:@@,35E,5,,9:@,,,@8>:,8,,,F@@+:7EFF==AFFF==+>+6,DA*++88,,B>A,A8,D=99,,+DEGGFF@FE@+8F7GFE5,,9FFEFE;<8CE<FDCFA<,6B+,CFGFFCF7FDC,EC,,C6@C@ECECEEDCFC+88,GFGFGGEGFCB;<,@86@8;C:8FFFC@A@CFE5,DGF@FAA-CC
@sA 29406
TGGGGAATCTTGCACAATGGAGGAAACTCTGATGCAGCGACGCAGCGTGAGTGAAGAAGTAATTCGTTATGTAAAGCTCTATCAGCAGGGAAGATAGTGACGGTACCTGACTAAGAAGCTCCGGCTAAATACGTGCCAGCAGCCGCGGTAATACGTATGGAGCAAGCGTTATCCGGATTTACTGGGTGTAAAGGGAGTGTAGGTGGCCATGCAAGTCAGAAGTGAAAATCCGGGGCTCAACCCCGGAACTGCTTTGGAAACTGTAAGGCGGGAGTGCAGGGGGGGTGAGTGGAACTCCTAGTGTAGCGGCGAAATGCGTAGATATTAGGAGGAACACCAGTGGCGAAGGCGGCTCACTGGACTGTATCTGACACTGAGGCTCGAAAGCGTGGGGAGCAAACAGGATTAGATACCCT
+
FFCFGE,E,CEFFFGGGGGGGGGCDFCE9,CCF9<CFGC@6:@@@@@FCC,<CFFGFGGAFGC<FFFFDGGAEA<CFDFACFDFGGFFD@@?CEFFCA,?FGGFEFGCCF?FFG,?EF8,,:B=+CCFFGGF=FBF@FCDD><,@CCECE:3@FFBCCEFFF8FF7:<C0F>G9F>#1>.DC=AA:CC%@F@@<:<?*?@;CGFCF<1:2A>FEF>9@<2@8=<,?<7DFCD9D<#>5;868+8F@9CDFB=<,EFF=8:FCD<GC38+,GFDDBA8=EFCFEE<@F<>EEC,@,E8GF??,+@BCE=FF<C7?,@,FEC5@,9FAFFFFDFC:6CAE@GECEFFCDEEEFGFFFEACFFC,EC,6,GGDF@FCGFCGFFGCGGCCCGCGGGGGGGEF@FFEFFFGGFEDGCCCCC
@sA 35813
TGGGGAATATTGCGCAATGGGGGCAACCCTGACGCAGCCATGCCGCGTGAATGAAGAAGGCCTTCGGGTTGTAAAGTTCTTTCGGTAGCGAGGAAGGCATTTAGTTTAATAGACTAGGTGATTGACGTTAACTACAGAAGAAGCACCGGCTAACTCCGTGCCAGCAGCCGCGGTAATACGGAGGGTGCGAGCGTTAATCGGAATAACTGGGCGTAAAGGGCACGCAGGCGGTGACTTAAGTGAGGTGTGAAAGCCCCGGGCTTAACCTGGGAATTGCATTTCATACTGGGTCGCTAGTGTACTTTAGGGAGGGGTAGAATTCCACGTGTAGCGGTGAAATGCGTAGAGATGTGGAGTAATACCGAAGGCGAAGGCAGCCCCTTGGGAATGTACTGACGCTCATGTGCGAAAGCGTGGGGAGCAAACAGGATTAGATACCCT
+
CEFEEFGGGGFGCFGGGGFGGGGDGGGEGGGGGCFCCEECEFGGGGG@:CFFFGGGGGGFFCEFGDEGCB@FFDFGFFGG9FFFGGGG8FCCG==FEFGG9FFFAFGGGFEFFGCFGG9FDCDF<=@B<BFGFFC=>FFGGGF>CFFEGGGGGCFG8F7DFGFGCF>FGGGG*=:<<:,*=CCEF=E7F<FCCECC8:@EECGC:E9<FCC8C9;>./;7BEGE58<B585,/12B9DDC<::C8,F=A@?=#FFGC:EEC,FA>BC<;E9:FB=CDFEFFF9DAGF>B@+F?=F?9+?DC,=F,>+CF7DGFAA=94,9CF8GED<F8<+,9DGFAC,CF,F?DFFGFGFF<<EB,CGFCB@E@,DEFEC9GF@CF@,@9GGGGFGGGGGGEF@@CC,;,<@6BDGGFECGEEFCC;<CGFFFE<GGGGGFFC,E,@CB@
@sA 31694
TGGGGAATCTTCCGCAATGGGCGAAAGCCTGACGGAGCAACGCCGCGTGAGTGATGACGGCCTTCGGGTTGTAAAGCCCTGTGATCGGGGACGAACGGTCAGCAGACGAATACTCTGCTGAAGTGACGGTACCCGAATAGCAAGCCACGGCTAACTACGTGCCAGCAGCCGCGGTAATACGTAGGTGGCAAGCGTTGTCCGGAATTATTGGGCGTAAAGCGCGCGCAGGCGGCTTCTTAAGTCCATCTTAAAAGTGCGGGGCTTAACCCCGTGATGGGATGGAAACTGAGAGGCTGGAGTATCGGAGAGGAAAGTGGAATGCCTAGTGTAGCGGTGAAATGCGTAGAGATTAGGAAGAACACCGGTGGCGAAGGCGACTTTCTGGACGACAACTGACGCTGAGGCGCGAAAGCGTGGGGAGCAAGCAGGATTAGATACCCT
+
CFFGGGFDGEFGGGGGGDFGGGGGEGGGGGGGFGGGGGGG@FEGDEGGGG@GGGGGGG?FGGCFGCEGFGCFFGFCDGGG8FFDE@<BFG>FGGGGGGGGGGGFGGFEGGDFGCC,,EFDFGGGDGGGGEGGGGGGGGGFGGGGGCFFGGGGGGCCFGGCFGGA,CCCFGFGGC<?EGGGG<6;;0+*6;AEFE*;CEFFCG>CE%2,ACBCFGCCG,@C@;?:=8&5?CCGGCE2;?>AE@,;<<<?GFE?CF9B#GFEE;DC@ACFGGGGF:EEA:,8FF@:E8DB,FDFGFGGGGFC:B7AE;A4<FFEEE;EEFEC,8EGFGGGEEEGGFAE,C=@F7FEGDCGGGGGGFFEC:@GFEEFGGDEFFFGGGGGGGFE-DGGGGGGGGGGGGEFEFGGGGGGGGGGGGGGGGGGGGGFFFEFFDGGFFGFGGGGC@CCC
@sA 328
TGAGGAATATTGGTCAATGGGCGCTAGCCTGAACCAGCCAAGTAGCGTGAAGGATGAAGGCTCTATGGGTCGTAAACTTCTTTTATATAAGAATAAAGTGCAGTATGTATACTGTTTTGTATGTATTATATGAATAAGGATCGGCTAACTCCGTGCCAGCAGCCGCGGTAATACGGAGGATCCGAGCGTTATCCGGATTTATTGGGTTTAAAGGGAGCGTAGGTGGACTGGTAAGTCAGTTGTGAAAGTTTGCGGCTCAACCGTAAAATTGCAGTTGATACTGTCAGTGTTGAGTACAGTAGAGGTGGGCGTAATTCGTGGTGTAGCGGTGAAATGCTTAGATATCACGAAGAACTCCGATTGCGAAGGCAGCTCACTGGACTGTAACTGACACTGATGCTCGAAAGTGTGGGTATCAAACAGGATTAGATACCCT
+
EGFGGGGGGDGGGEGGGGGGGGDDCEFGGGGGGGGGFGFFEFGGGGG@FGGGGFGFFGGGGDFG9ACFEFDE:EFFGGGGGFGGGGGFGFGGGE<EGGECAFGGGGGFGGGFFFFEACFBFBF<EFCF9@EBAFDGCGFGGGDCC@CAFFFGGGGGGGFGGGGGGGEGGFGGCCEE@E>FF8DFGEGGGGD@FGEC5AFGGG@;FF>:F?;??C>AEBGECCE;><F?ACE>FFF8FGFFGCAE;9E@CDAFFFFDCGGFFCD=5?@F?DEDE<DC=GFD4C4,EAC:,:9CDFFEC,;FGGFFCEC:GD<,?GGF@DF<FFCEEGECGGFGEGGFE<9;E;EE,EGFCDGFGEEDGDGEGFDGFFCECGGGGGGGGGGGGGCGGFFFAFFCFFFFFFFC?GGGECGEGGEEGCF,GGGGFGGGGGGGGFGCCCCC
@sA 329
TGGGGAATATTGCACAATGGAGGAAACTCTGATGCAGCGACGCCGCGTGAGTGAAGAAGTAATTCGTTATGTAAAGCTCTATCAGCAGGGAAGATAGTGACGGTACCTGACTAAGAAGCTCCGGCTAAATACGTGCCAGCAGCCGCGGTAATACGTATGGAGCAAGCGTTATCCGGATTTACTGGGTGTAAAGGGAGTGTAGGTGGCCATGCAAGTCAGAAGTGAAAATCCGGGGCTCAACCCCGGAACTGCTTTTGAAACTGTGAGGCTGGAGTGCAGGAGGGGTGAGTGGAATTCCTAGTGTAGCGGTGAAATGCGTAGATATTAGGAGGAACACCAGTGGCGAAGGCGATTCTCTGGACTGTAACTGACGCTGAGGCTCGAAAGCGTGGGGAGCAAACAGGATTAGATACCCT
+
CEGGGGGGGGGGGGGGGGGGGFGGGGGGGGGGGGGGGGGGGGGGGGGFGGGGGGGGGGGGGGCFGGGGGGGGGEGFGGGGGGGGGGGGGGGGGGGGGGGGGGGGGFGGGGGGGGGGGGGGGGGGGGGG9FGGGGGGGGGGGGGG@GGGGGGGGGGGGGFGGGGGGGGGG@G>GGGGGGG?GGGEFGGGGCEFGGEFEEGGGGGFFGGFGGGGCGGFGFF>C@CG@FF@FGGGGGGF6EFGGG@CGGGFFG?F5FGFGGGCFGF?E=FFDCGFFGGGGGGGGGGGGGF<DEFC=8F:E9GFFCCE?EGFGGFFB:?C@FEEEGFE<GGGFFFFEFFAFFFF@@GGGF@GF@GFCFGGGGGFGGGGGGGGGGGGGGGGGGGGGFFFC@GGGGGGGGGGGGGGGGGGGGGGGGGCCCCC
@sA 33881
TGAGGCATATTGGTCAATGGACGAGAGTCTGAACCAGCCAAGTAGCGTGCAGGATGACGGCCCTATGGGTTGTAAACTGCTTTTATAGGGGGATAAAGTGTGGTAAGTGTACCATATTGCAGGTACCCTATGAATAAGGACCGGCTAATTCCGTGCCAGCAGCCGCGGTAATACGGAAGGTCCGGGCGTTATCCGGATTTATTGGGTTTAACGGGAGCGTAGGCCGGCTTATAAGAGTGTTGGGAAAGGTCGGGGCTCAACCTGGGCATTGCAGCGCGGACTGGGAGACGTGAGTGCGCAGGAAGTAGGCGGAATGCGTCGTGTAGCGGTGAAATGTTTAGATATGACGAAGAACTCCGATTGCGAAGGCATCCTGCTGTAGCGCAACGGACGCTGAAGCTCGAAAGCGTGGGTATCGAACAGGATTAGATACCCT
+
<E9FGGGG<EAAFFGAEFE,<@+87@@E9,CFGGGC,;CCFFFEFGCFGGGFFGGGGGFE7@@@FFGGGGCEGFGC<F9FE9F9FCGGEF7FF><<DEBFFFCE<,??EFGGFEFCFDFG9,84E,CFFG<DFGGGGGCEFDCG7CEGDFDGFGGGGGGGGCFC+BFEFGGG;9@<C:*><F:*>*8BF7<:F,*=>5+?@@F,8F*=F,,,*11)<)F;;4EC6E#7<8FE3<<&FCC2,7,,44*=7C:*>,:5,@F::F8CFFE,CE@9FC::=B8D8@8FB>:,D8>85EE@CFFCGGGFA8C8+FFE=C@+++>8,,EC=CB??555,,99,<,9C9C8FB:F9,E?E:CGDFGEEECDC,6CC,C,7@GCEFFCGGGFFFC@+C;EFF,,,DGGFFF68,@+EFFFCECGGGGFFFGF9FFF9GGCC<9C
@sA 331
TGAGGAATATTGGTCAATGGGCGAGAGCCTGAACCAGCCAAGTAGCGTGCAGGAAGACGGCCCTATGGGTTGTAAACTGCTTTTATATGGGGATAAAGTGAACTACGTGTAGTTTATTGCAGGTACCTTATGAATAAGGACCGGCTAATTCCGTGCCAGCAGCCGCGGTAATACGGAAGGTCCGGGCGTTATCCGGATTTACTGGGTGTAAAGGGAGTGTAGGTGGCCATGCAAGTCAGAAGTGAAAATCCGGGGCGCAACCCCGGAACTGCGTTTGAAACTGTAAGGCTGGAGTGCAGGAGGGGTGAGTGGAATTCCTAGTGTAGCGGTGAAATGCGTAGATATTAGGAGGAACACCAGTGGCGAAGGCGGCTCACTGGACTGTAACTGACACTGAGGCTCGAAAGCGTGGGGAGCAAACAGGATTAGATACCCT
+
FFGGGCFGGGFGGGGGGGFFGGGGGGGGGFFGGGGGGGGGGF,CFGGGGGFGGFFGGGGGGGGG@AEFG<F>F,CFGGGGGGGGFEGGGGGGGCCFGFGFDFGF<FGGGFGAFGGGAE9FGGG=AFGGFEGGAGFF<5ADFFFDEE@DCDGGGGG@GAFGGFBFGDDD:BEDFFFGDGDEEECFCFEECC85EG78*:B9:;.GFCF=C:>:<<F4E,DE2C927=.<CFC8CF93?6@9<@7,9:@EFDEC@'E03>GGGGGGFA8FB/=4%A>,==C6?FGGGGFD=,,GEFCCD>GGD:DGF@E?<=E@,8,FFCFDFGECBFCECFDC,:?GGFFFFD9;<GGGGGGFGEFFFC@GEGGFFC7EECEFGGGGGGGGGGGGGGCGF<@@<GGFF@,FFFFCCGGGGGGFFDDFGF<EECGFB<GFF@C-CCA6
@sA 332
TGAGGAATATTGGTCAATGGGCGAGAGCCTGAACCAGCCAAGTAGCGTGCAGGATGACGGCCCTATGGGTTGTAAACTGCTTTTATAAGGGAATAAAGTGAGTCTCGTGAGACTTTTTGCATGTACCTTATGAATAAGGACCGGCTAATTCCGTGTCAGCAGCCGCGGTAATACGGAAGGTCCGGGCGTTATCCGGATTTATTGGATTTACAGGGAGCGTAGGCCGGAGATTAAGCGTGTTGTGAAATGTAGATGCTCAACATCTGCACTGCAGCGCTAACTGGTTTCCTTGAGTACGCACAAAGTGGGCGGAATTCGTGGTGTAGCGGTGAAATGCTTAGATATCACGAAGAACTCCGATTGCGAAGGCAGCTCACTGGAGCGCAACTGACGCTGAAGCTCGAAAGTGCGGGTATCGAACAGGATTAGATACCCT
+
FGFFFFGGGGGGGFGGGGGGCDFGGGGGGGGGGGGGGGGGGGGFGGGGGGGGGCGFFECFCCFGG8,EGGGGGEGGGGGGG9FFGGFGGGGDFFGFEFGGDGGGGCFGGGG9FFFGFFGC9E,,CFDGGGGC9FG,EFGGG7F+@BCF=,@ECFG,B@F<FF8@8:@F7FBCFFEGE*<>C,DBF@*=C:;86?BCGG<<-11FC,>?@<$?B5:;C@GBBFGFFEDFGD6>FGEAED<ECD9C@<<.@,,EB@458G:CFEAGFE<$0D<5#<@,7,+==GGGGGFB=DCF5C>B8E@:4?=CGGEEF@AD6FC=BCGGGFEGBGGGFGFAGGFFFGGFFC9:BCFFEC,FCB6@GFFCGGDFGF@GEFFFF9GGGFFFGGGGGGGGGFFGGGGFFDGGFGGGGFGEGGGGGGGGGGGGGGGGGGGGGGGCCCCC
@sA 333
TGAGGAATATTGGTCAATGGGCGAGAGCCTGAACCAGCCAAGTAGCGTGCAGGAAGACGGCCCTATGGGTTGTAAACTGCTTTTATATGGGGATAAAGTGAACTACGTGTAGTTTATTGCAGGTACCTTATGAATAAGGACCGGCTAATTCCGTGCCAGCAGCCGCGGTAATACGGAAGGTCCGGGCGTTATCCGGATTTACTGGGTGTAAAGGGAGTGTAGGTGGCCATGCAAGTCAGAAGTGAAAATCCGGGGCTCAACCCCGGAACTGCTTTTGAAACTGTAAGGCTGGAGTGCAGGAGGGGTGAGTGGAATTCCTAGTGTAGCGGTGAAATGCGTAGATATTAGGAGGAACACCAGTGGCGAAGGCGGCTCACTGGACTGTAACTGACACTGAGGCTCGAAAGCGTGGGGAGCAAACAGGATTAGATACCCT
+
EFGGGGGGGGGGGGGGGGGGGGGG:FGFGGGGGGFFGGGFFGFGGGGFGGGGGGFGGGGGGGGGGFGGGGGGGGGGGGGGCFFGGGGGGGDFGGGGFFFGGFDFEGGGGGGGGFGGCGGGGCFGGGGGGGGGGGGGGGGGGGGGGGGGGDGFGGGGGGGGGGGGGCFGGGGGGGFGGGG:FGGGGGGGGGEFGGGGGGFF=8(FGG4CF?C>GGEFGEFB=<C2FFG1FFFCGFGCEDEE:E9FFGGF/GGGFFEFG3C3CFGDD@,<@EF$E<,<<C3CCFECC8GGDAEF5F8FFGE@CEDBFDB,GGGGF8E8=,B<FGGGAEC9CGF;FCFEGFF9FDF;FEFEA9EEGGFGGFD?7FF<EGEGFCFGFGGGFFFGFF<FFGFGGGGGFGGGGGGGFFFCGDGGGGGGGGGGFEGEGGGGGFGGGFFCC<<<
@sA 32745
TGGGGAATATTGCACAATGGGCGCAAGCCTGACGCAGCCATGCCGCGTGTATGAAGAAGGCCTTCGGGTTGTAAAGTACTTTCAGCGGGGGGGAAGGTGTTGAGGTTAATAACCTCAGCAATTGAAGTTACCCGCAGAAGAAGCCCCGGCTAACTCCGTGCCAGCAGCCGCGGTAATACGGAGGGGGCTAGCGTTGTTCGGAATTACTGGGCGTAAAGCGCACGTAGGCGGACCAGAAAGTTGGGGGTGAAATCCCGGGGCTCAACCCCGGAACTGCCTTCAAAACTATGGGTCTGGAGTGCGGGAGAGGTGGGTGGAATTCCGAGTGTAGAGGTGAAATTCGTAGATATTCGGAGGAACACCAGTGGCGAAGGCGGCTCACTGGCTCGATACTGACGCTGAGGTGCGAAAGCGTGGGGAGCAAACAGGATTAGATACCCT
+
FEFGGGGGCFEDFFGGGGGFCFFGGGGGGGGGGFEGDGFGGGGGGGGFC@FGGGGGGGCGD<F8FDC:F,=FGFGGFGGGFGGEGE:FC7CEGGGEGGGGGGF<CC>CFGGGGGGGCCFGGFFF@,:<?FC7CEEE8>FFGF:<6CE>C>CCGG79:?CFCCE,8CCGGEGGGGGGGGGFGE8EEGEGE58CEC8EGFC55*;CF,<F7<FGG?C>CA?>FDCC30C>F:E:CGECCFFG7AC?E<?5:C?D=-CEFDEE>B>237;G=EEDFFD<=A:E5,@<C,D,B,BB:8DFG>FB+CA,,=F@FF7?,F=EE@@=7>945GGFE6A,FGGCGFFEFB<FGGGFF?6+CFFCEFCE<@FAE@GGFFFDGGGGCE@,C<FCF<CFGEC@CGGFFGFFC,CECGGGD@DGEFF@CGGFEC6B<GFGGFGFGGGGCCCCC
@sA 23566
TGAGGAATATTGGTCAATGGGCGAGAGCCTGAACCAGCCAAGTAGCGTGCAGGATGACGGCCCTATGGGTTGTAAACTGCTTTTATAAGGGAATAAAGTGAGTCTCGTGAGACTTTTTGCATGTACCTTATGAATAAGGACCGGCTAATTCCGTGCCAGCAGCCGCGGTAATACGGAAGGTCCGGGCGTTATCCGGATTTATTGGGTTTAAAGGGAGCGTAGGCCGGAGATTAAGCGTGTTGTGAAAGGTAGACGCTCAACGTCTGCACTGCAGCGCGAACTGGTTTCCTTGAGTACGCACAAAGGGGGCGGAATTCGTGGTGTAGCGGTGAAATGCTTAGAGATCACGAAGAACTCCGATTGCGAAGGCAGCTCACTGGAGCGCAACTGACGCTGAAGCTCGAAAGTGCGGGTATCGAACAGGATTAGATACCCT
+
CFFFGGGGGGGGGGGGGGGGGGGGGGGGGGGGGGGGGFGFGGFGGGGGGGGGGGGGGGGGGGCDGFGGFFFGF@EGGGGGGGFGGGGGGGFEGFFFDGGGGGGGGGFGGFECFEFGGGGGFFGGGGGGGGFGGGGGGGGFGGGGGGGGGGGGGGGGGGFGGGGFGDGGG3FGC;FF>@EEGGGE>GGGGGDG@FBEEGGGGG7EFGF1FCCGGGGFG>C04=CFFEFDEECFCCG5EEDEGC7EEGC7?BDEF@DDCDGFFFC3E@,9FFF?CFCE>G,?FE<C=><,,,9F?FCFDGGE>8A48+4:GFFC8CGGGGGFEA@>AC?:AECBACAD=?FA<>,8FDF<?9ACFGFEBEAFGGECGF@FGGGGGGGFEDEGGGGFFDFGGEFGGFEEFGGGFCFGGGEGGGFFEFCGGGGFFFFFEAFAGGGCCCCC
@sA 27050
TGGGGAATATTGCACAATGGAGGAAACTCTGATGCAGCGACGCCGCGTGAGTGAAGAAGTAATTCGTTATGTAAAGCTCTATCAGCAGGGAAGATAGTGACGGTACCTGACTAAGAAGCTCCGGCTAAATACGTGCCAGCAGCCGCGGTAATACGTATGGAGCAAGCGTTATCCGGATTTACTGGGTGTAAAGGGAGTGTAGGTGGCCATGCAAGTCAGAAGTGAAAATCCGGGGCTCAACCCCGGAACTGCTTTTGAAACTGTAAGGCTGGAGTGCGGGAGGGGTGGGTGGAATGCCTAGTGTAGCGGTGAAATGCGTAGATATTAGGAGGAACACCAGTGGCGAAGGCGGCTCACTGGACTGTAACTGACACTGAGGCTCGAAAGCGTGGGGAGCAAACAGGATTAGATACCCT
+
EGFFGGDFFFCECEGGGGED9FGCFGGGGGCGGDEEFGFGGGEGCFEFEDGGGGG9FFFEFG9CF7CFGGGGGGGFFFGGGGGGGCBFFGGGGG9FE@FGGGGG?FF9FGGCG<DFGGG,<FFCF7BFFAFGFFGFGGGFGGFGGCCCCFGGGE@FGFFB><FGGGG,)FGFCCFGGGGGGG24GF,FF9;@EAF#B@FF>FG=FGCFDFF<FF76,:A;CCCD:>9@4C69GGE8#:AFCGEEGGDFBD@GGC.D=A;95BBCF?GF?EACAGGGGFCC+EGFGD?<FGGGF>=,CDECFF=@8C@,A;FEC7GFDE9GGFFFDFFEC5CGFCC<E@CGGGGGFF@FFCFDF@<FFFFGGGGGGGGGGGGFGGFE<EEEFCFGFFGGGGGGGGFGFAFEFFFGFAFGGGFCCCCC
@sA 337
TGGGGAATATTGCACAATGGAGGAAACTCTGATGCAGCGACGCCGCGTGAGTGAAGAAGTAATTCGTTATGTAAAGCTCTATCAGCAGGGAAGATAGTGACGGTACCTGACTAAGAAGCTCCGGCTAAATACGTGCCAGCAGCCGCGGTAATACGTATGGAGCAAGCGTTATCCGGATTTACTGGGTGTAAAGGGAGTGTAGGTGGCCATGCAAGTCAGAAGTGAAAATCCGGGGCTCAACCCCGGAACTGCTTTTGAAACTGTAAGGCTGGAGTGCAGGAGGGGTGAGTGGAATTCCTAGTGTAGCGGTGAAATGCGTAGATATTAGGAGGAACACCAGTGGCGAAGGCGGCTCACTGGACTGTAACTGACACTGAGGCTCGAAAGCGTGGGGAGCAAACAGGATTAGATACCCT
+
FCFGGFGGGFFGGGGGGGEGGGEGGGGDGGFGGGGGGGCEGGGGEGG@FCGGGGGGGGGFFGDFFFFF@FFGGGGGGGGGGCEGFG?C<CDFCGF?EFEGGGGGGEFAFFFGG@D?EFGFGGGGGGGGGGGGG@,DFGFGGGGGDGGDBCGFGGGGGFFGGGFGGGGGGGGFGGGGGCCBFGGGGGGG=CF77G@FG=CGGGC=;GFGF,GGGFFF;=FE?@BFC@B6CGGGGGG.:-3:ECB8C@;E<CF;CFD?FG=?7CGGGGGBF@FF8FDGAE@@:FCEFE=,?;C49,@98FE,FAC@AGEAEEC9,?,CFFGGGGFFCDGGFFFF@:,<<FECCEDFFGEGGGGGFGGFGGGGGGFEDGGGGGFGGGGFFGGFGGFFCEGEFEBCE@FGGFFCFDFGFGGGGGGCCCCC
@sA 34286
TGGGGAATATTGCACAATGGAGGAAACTCTGATGCAGCGACGCCGCGTGAGTGAAGAAGTAATTCGTTATGTAAAGCTCTATCAGCAGGGAAGATAGTGACGGTACCTGACTAAGAAGCTCCGGCTAAATACGTGACAGCAGCCGCGGTAATACGTATGGAGCAAGCGTTATCCGGCTTTACGGGGTGTAAAGGGAGTGTAGGTGGCCATGCAAGTCAGAAGTGAAAATCCGGGGCGCAACCCCGGAACTGCTTTTGAAACTGTGAGGCTGGAGTGCAGGAGGGGTGGGTGGAATTCCTAGTGTAGCGGTGAAATGCGTAGATATTAGGAGGAACACCAGTGGCGAAGGCGGCTCACTGGACTGTAACTGACACTGAGGCTCGAAAGCGTGGGGAGCAAACAGGATTAGATACCCT
+
@D<EGGCFGGGGGFGGGGGGGFFE@FF9FGGGCDFGGG:FEFDGCGG@FF,@FFFBF=,C?FEF,,:=CAF,5FE,CF,?FFGGFCFGGGF<4,,5B?<<<CE:FEFFGFFCEF<FFFG8=EG7CEDGCDC<F=8,B<:BB>,,8:F+@>CA=<:,EDD,@FFG?C<EG7FFGFDG'F@8<C#FCF@GGDF<;GE98/?<C1C1?8F'DD?33<:4,;CD#A7>GGA>7C59GEC@#@+>GGGGFF;E,FD=8,CCC739FFFEE=GFDCEEBF?GFF@++EFF@DB,GFE;>998E9F9GFGEFF@GFFGGDGGGGGFFGGFEC?FFEEFBBGFEGGCGGEFDC8,:GEGGGE@CAFFFEGGFFCAGGGFAEGGEDEGGECGGGGGGGFGGGGGFF<GGGGGGGGGGGGFCC@CC
@sA 36993
TGAGGAATATTGGTCGATGGGCGAGAGCCTGAACCAGCCAAGTAGCGTGCAGGATGACGGCCCTATGGGTTGTAAACTGCTTTTATAAGGGAATAAAGTGGGTCACGTGTGACTTTTTGCATGTACCTTATGAATAAGGACCGGCTAATTCCGTGCCAGCAGCCGCGGTAATACGGAAGGTCCGGGCGTTATCCGGATTTATTGGGTTTAAAGGGAGCGTAGGCCGGAGATTAAGCGTGTTGTGAAATGTAGAGGCTCAACCTCTGCACTGCAGCGCGAACTGGTCTTCGTGAGTACGAACAACGTGGGCGGAAGTCGTGGTGTAGCGGTGAAATGCTTAGATATCACGAAGAACTCCGATTGCGAAGGCAGCTCACTGGAGCGCAACTGACGCTGAAGCTCGAAAGTGCGGGTATCGAACAGGATGAGATACCCT
+
FGGGGGGFGGGGGGFEGGGGGGGGGFGGGFGGGGFGFGGGGCFGGGGGGGGGGGGGFGEFFGGFFFGGGGEEGFFGGGGGGFEFGGGCAF8,A<FFFEFGGEEGGGGGGGFGGGGGGGGGGGGGGGFGCAEACFDAFEFDFGGDGEGFDGGGFFFGGGGFGGGGGGGGGGG;FGGGGGGGGFGEGGEFFEEDFGCEEGGGCFGF@FGD%?BGGGGFGEGD?FDGGCEDF@?<9@C4?FGGEDFGFGGF?FFGF@CEGGGFCC>;CACCGGFFFGBG6EGA>DCF>38+,,59*<D:CC,@F=F7EGEEDECD@@+=+B9,<E@6)FF?,FE,F9FGGEC3:,,F8GGGFGGFAEGF,DGGGGGFGFCGF<DEEFFGGGGGGGEGGDFGGEGFF9GFCCGFFCFGFGGGGE@GGGGGGGGFEGGGAC9ECB-CCC@C
@sA 28971
TGAGGAATATTGGTCAATGGGCATGAGCCTGAACCAGCCAAGTAGCGTGCAGGATGACGGCCCTATGGGTTGTAAACTGCTTTTATAAGGGAATAAAGTGAGTCTCGTGGGACTTTTTGCATGTACCTTATGAATAAGGACCGGCTAATTCCGTGCCAGCAGCCGCGGTAATACGGAAGGTCCGGGCGTTATCCGGATTTATTGGGTTTAAAGGGAGCGTAGGCCGGAGATTAAGCGTGTTGTGAAATGTAGATGCTCAACATCTGCACTGCAGCGCGAACTGGTTTCCTTGAGTACGCACAAAGTGGGCGGAATTCGTGGTGTAGCGGTGAAATGCTTAGATATCACGAAGAACTCCGATTGCGAAGGCAGCTCACTGGAGCGCAACTGACGCTGAAGCTCGAAAGTGCGGGTATCGAACAGGATTAGATACCCT
+
FGGGGGGGGGFEFFGGGGG8EF,CFFGDFFGFGGFEFFGGGGGGGGEFEEGGGGFGDFCCEEGGGGGFGFGCFG,CEFGGAEAFG9FGEFCFGGFFCDFGGGCFFFCFF77<FGFCGGGGGGGGGGFFGGFFEFGFGFFGG?BFFEGGGFECFGGGGFEFGGFDCE>FGGGGGGGGGG:FFFF77EE@C@<=GGGGG?/:/+FECCB+FF?DGGGGGEGA>CCFCGGC>,7<GFGFGD*;CGFGG<FEE??GFCE:BCFGGGFFFF/GGGGGGGGF>FGD8FGFFDGGGGFGFC8CCFFF9FAB@CEFFFAE8EEEDGGFGFGEFGFF;EGGGGFEEFC;<;F<?FFGCFF9GGGGGGFDEEEGGGGGGCGGFGGGGFGGGGGGGGEGGFCGF9GFFFCCGGGFEEGEFCGGGGGGGGFECCGGECFFFCECCCCC
@sA 37874
TAGGGAATTTTCGTCAATGGGGGGAACCCTGAACGAGCAATGCCGCGTGTGTGAAGAAGGTCTTCGGATCGTAAAGCACTGTTGTAAGTGAAGAATGCCATATAGAGGAAATGCTATGTGGGTGACGGTAGCTTACCAGAAAGCCACGGCTAACTACGTGCCAGCAGCCGCGGTAATACGTAGGTGGCAAGCGTTATCCGGAATCATTGGGCGTGAAGGGTGCGTAGGTGGCACGATAAGTCTGAAGTAAAAGGCAACAGCTCAACTGTTGTATGCTTTGGAAACTGTCGAGCTAGAGTGCAGAAGAGGGCGATGGAATTCCATGTGTAGCGGTAAAATGCGTAGATATATGGAGGAACACCAGTGGCGAAGGCGGTCGCCTGGTCTGTAACTGACACTGATGCACGAAAGCGTGGGGAGCAAATAGGATTAGATACCCT
+
GGGGGGGGGGGFGGGGGGE@GGGGGGGGGGFFGGGGGGGDGGGF@FGFGGGGGGGGGFFGGGGEGGGGEGGGGGGGGGG8DFGGGGCGCFFEEGGCGGEGGCDCFGCFGFFGGGGGGF9DFEGGGGGGEFGGFGGGGGGFGGF<FGGFGGGGGGGG:<*FGGGGGGGGGGGGGGCG7@<EC98E<GF6CCF?GAEECGGGGGG5<FFFGFFFG'0:>>ECFBEFB6DECGGC;*;>EFCF><<<8DEFE>GGGFA@GFCEFDFDDD8GGFDGE8FCGGGFFC=FFEFCC8,C4C?E5GGGGGGGGGCGFEEAAGGFEA=8DFFAFDEGFGGFFFFA@GGGGGFFEFGFGGGGFFGGEGGGGFFGGGGFGEEGGFGGGGGFE<GGFFGGGGGGFFCFFFGGGGGGGGGGGGGGGGFFFFFGFFAFE9GGGGGGGGGCC<CC
@sA 342
TGAGGAATATTGGTCAATGGGCGAGAGCCTGAACCAGCCAAGTAGCGTGCAGGATGACGGCCCTATGGGTTGTAAACTGCTTTTATAGGGGGATAAAGTGAGCTACGTGTGGCTTATTGCAGGTACCCTATGAATAAGGATCGGCTAACTCCGTGCCAGCAGCCGCGGTAATAAGGAGGCTCCGAGCGTTATCCGGATTTATTGGGTTTAAAGGGAGCGTAGGTGGGCTGGTAAGTGAGTTGTGAAGGTTAGCGGCTCAACCGTAAAATTGCAGTTGATACTGTCAGTCTTGAGTACAGTAGAGGTGGGCGGAATTCGTGGTGTAGCGGTGAAATGCTTAGATATCACGAAGAACTCCGATTGCGAAGGCAGCTCACTGGACTGCAACTGACACTGATGCTCGAAAGTGTGGGTATCAAACAGGATTAGATACCCT
+
FGGFGGGGGGGGGGGEGGGFGGGGEGGGGCFGGGGF?FGGGGFFGGGGGGGGGGGGGGEECGG<FAFGGGDGGGGGGFG9EGGGGCA?FFGGGGEGGGGGD=E<EGG,BB+BC8F5EFGFFG8EFFGDAEGGFFCFGFGC53=BEGDFGAFGDGGGGGG7CC<CEEECFGGCD,DF93>12>FF*4CEF7:8;,<@EEGGCCFFFF<E@CFGFF15B6@0-<C(*3157<7:,<C+#DFE=F==<,,1@++8+888GGFFFF5,4,,AD>:*FE@E;,8GGDF==DB,,<EAEAC@E99:,<@4?@+DGFFGFDECEF9,FEBC9GGGGGGFBEFD9GGFC,64ECCGGEEEFEFGCGFCCDC<EFGGGGGFFF9F<C<E5AFDCGFGGGFGEFEEF7EDFDGGGFGGF@ECGFGFE@GGFGGGGGGFGGGCCCCC
@sA 26345
TGGGGAATATTGCACAATGGAGGAAACTCTGATGCAGCGACGCCGCGTGAGGGAAGAAGTAATTCGTTATGTAAAGCTCTATCAGCAGGGAAGATAGTGACGGTACCTGACTAAGAAGCTCCGGCTAAATACGTGCCAGCAGCCGCGGTAATACGTATGGAGCAAGCGTTATCCGGATTTACTGGGTGTAAAGGGAGTGTAGGTGGTCATGCAAGTCAGAAGTGAAAATCCGGGGCTCAACCCCGGAACTGCTTTTGAAACTGTAAGGCTGGAGTGCAGGAGGGGTGGGTGGAATTCCTAGTGTAGCGGTGAAATGCGTAGATATTAGGAAGAACACCAGTGGCGAAGGCGGCTCACTGGACTGTAACTGACACTGAGGCTCGAAAGCGTGGGGAGCAAACAGGATTAGATACCCT
+
FG<EGFEGGFGGF<EGGGGFEEFGAE<CFGGG,CFFGG+C@F+CFGGCFF=,BF8FFCFCFFCCEEE,CFC?99F,FF<BFF9AC,F<CE7F?<CFEA@F,B:4BBFFGGECAE@F,=F<FFF7:33=ED,,38,@B,@DB<,3@CCGGFC,<@D/B#@83EGGEF<FB>FGCF:GD:F:FG;F<C:B=9?5CBB8=>>1ACC9?F&=<>31CF@::7FD;GGFD@@49:8CE5C?DDF@C=DECED7<8D098=54;@@C,E:E9@F6@<F?F>EBG7F>5AGGD4,E9FE?GFE=,DAFFCE5GGGGEGGFC,>4,FFCFFBC,FCB@,FGFECFF4:B7ECF,@F@+6F@6,<FFEEF6CF9GGGGGGGDGGGE:CGGFF8EGGGGGGGFAFFC,FCGGGGGFGGFGGCCCCC
@sA 23022
TAGGGAATCTTCGGCAATGGGGGCAACCCTGACCGAGCAACGCCGCGTGAGTGAAGAAGGTTTTCGGATCGTAAAGCTCTGTTGTAAGTCAAGAACGAGTGTGAGAGTGGAAAGTTCACACTGTGACGGTAGCTTACCAGAAAGGGACGGCTAACTACGTGCCAGCAGCCGCGGTAATACGTAGGTCCCGAACGTTGACCGGATTTATTGGGCGTAACGCGCGCGCAGGAGGTTTGATAAGTCTGAAGTTAAAGGCTGTGGCTCAACCATAGTTCGCTTTGGAAACTGTCAAACTTGAGTGCAGAAGGGGAGAGTGGAATTCCATGTGTAGCGGTGAAATGCGTAGATATATGGAGGAACAGCGGTGGCGAAAGCGGCTCTCTGGTCTGTAACTGACGCTGAGGCTCGAAAGCGTGGGTAGCGAACAGGATTAGATACCCT
+
EFGGDFGGGEGFFGGGGGF8AFGGGGFGG@CCFGGE:FC8FEFGGGGFDGGGFGEE?EFFAFCFFGGG@FEFGGGDGFGGGFEGGGF9,EFGGGFFCCFG<<AFCGFGGGDFGGG,5<FFFGGGFBFC+CCEFFFFFFGGGGGAFEFGGFGGG@A<3>FGGGFF:>F8CCGC::*4=F::C<FCCF?CC:**4<*2:*,2:>**2,<,<9CCC?EEG)17,(:=C?*98;;C8CC:7:C93FAC@88;:3C,<?EFGG>@;57>@<33;@@?F-+;60B=CF07<,>CFADAFDAA<8EE?,EA4=?@F<BE,AFFC=>9E?FC@EDEGFFDCGFFE:GFC,FEDE=FC,FCFC,BB=B@@+:FEECDBFC,EFDGGEGGGAFDFF@F<9CGEC@@:FGGE<FCGGEGC@DGGGGFE=,,@CGFGGGGGGGGGFGFCC@CC
@sA 345
TGGGGAATATTGCACAATGGGGGAAACCCTGATGCAGCGACGCCGCGTGAGCGAAGAAGTATTTCGGTATGTAAAGCTCTATCAGCAGGGAAGAAAATGACGGTACCTGACTAAGAAGCACCGGCTAAATACGTGACAGCAGCCGCGGTAATACGTATGGTGCAAGCGTTATCCGGATTTACTGGGTGTATAGGGAGCGTAGACGGTTGTGTAAGTCTGATGTGAAAGCCCGGGGCGCAACCCCGGGACTGCATTGGAAACGATGGAACTAGAGTGTCGGAGAGGTAAGCGGAAGTCCTAGTGTAGCGGTGAAAGGCGGAGATATTAGGAGGAACACCAGTGGCGAAGGCGGCTTACTGGACGATCACTGACGTTGAGGCTCGAAAGCGTGGGGAGCAAACAGGATTAGATACCCT
+
@CFEECGGGGGFCAFCFFGG8FFGFEF,FFGGGGG9,@:FGGGGCGG>CEGGG+@F?E,<FAEGDGCFG7BFFFGGGGE9?99FGFFGGGC<FFFGGFGC9:BCCFDCCFGG,B=F<EGG=,@FFF7,ECGF7@7,:>DFGFAFGGGGGE*@FFGC@@@FGFCE,9*<CFCGCFGEGD*?FC2FEC+C44#3+<<&2#:89DDDFDFEE,78<@CFF:C6)</?CGGGGDE@:EC873#:CC>GCCE3>6FD59CA>8@0+6,9E,?C,,FGE@=CGGFF4,,<@ECC789>@,,,=BECFF@45F@9E;C4,,?6+9,,5;9C<,FFF?FC696,,8FCFFC=E@BEGG@GGGGFCFED=F<,FGEEEGFGFEFGF:B,GFGF@CCCGGGFEDGGDE<FFFFFFFDCGEGCCCCC
@sA 346
TGGGGAATATTGCACAATGGAGGAAACTCTGATGCAGCGACGCCGCGTGAGTGAAGAAGTAATTCGTTATGTAAAGCTCTATCAGCAGGGAAGATAGTGACGGTACCTGACTAAGAAGCTCCGGCTAAATACGTGCCAGCAGCCGCGGTAATACGTATGGAGCAAGCGTTATCCGGGTTTACTGGGTGCAAAGGGAGTGTAGGTGGCCATGCAAGTCAGAAGTGAAAATCCGGGGCTCAACCCCGGAACTGCTTTTGAGACTGTAAGGCTGGAGTGCAGGAGGGGTGAGTGGAATTCCTAGTGTAGCGGTGAAATGCGTAGATATTAGGAGGAACACCAGTGGCGAAGGCGGCTCACTGGACTGTAACTGACACTGAGGCTCGAAAGCGTGGGGAGCAAACAGGATTAGATACCCT
+
<EFDGFGGGCGFGGGGGGGGGGGGGGGFGGFFEFGGGGGGGGGCFEGFFFEGFFGG,FFFGGGGGD,CFFGGGGF?EFEEFDFGFCGGGGGGGGFFGGGGGGDGGGGFGGG9CGCC<=ECE@CC@+CFFGGGGGG7<FFEFGGGEE@GGDFADFG9D,,,@FGGGGFE<:F:7.71#<7>;B9:@F==#@CF9:</C<>F>><<,CDFGFCDFCF&C9CB?E;GE9<6:>48EGGDDBAE<GFEFD;FA6>3>7:;>9#=FDF<ECFFFEEG?GGFD9CD@FBF?@,,DFEDD8E8GFFFFFE>=GECE@<A7GGED-EDFF@F@9GFFEEE7FCCFFFEEC:7FF@F7:EFCFFF,ACF,CFGGGFDGGGFGGFGGGECGGFD6BCCEGFFEFAGFGFGGFCGGCGGFB6@CCCC
@sA 347
TGGGGAATATTGCACAATGGGGGAAACCCTGATGCAGCGACGCCGCGTGAAGGAAGAAGTATCTCGGTATGTAAACTTCTATCAGCAGGGAAGATAGTGACGGTACCTGACTAAGAAGCCCCGGCTAACTACGTGCCAGCAGCCGCGGTAATACATAGGGGGCAAGCGTTATCCGGATTTACTGGGTGTAAAGGGAGCGTAGACGGTGTGGCAAGTCTGATGTGAAAGGCATGGGCTCAACCTGTGGACTGCATTGGAAACTGTCATACTTGAGTGCCGGAGGGGTAAGCGGAATTCCTAGTGTAGCGGTGAAATGCGTAGATATTAGGAGGAACACCAGGGGCGAAGGCGGCTTACTGGACGGTAACTGACGTTGAGGCTCGAAAGCGTGGGGAGCAAACAGGATTAGATACCCT
+
CFGGGGGFFGGDGGGGGGGGGGGGGGGGGGGGGGGGBFGGGGGGGGGGGGGGGGGGFGGFG9<CFFFFGFFGGGGGGAGCFECDFGGG<FGFGDDCAEFFGGDE7?ACCFFGAFFFCDGGGGGGC:>DFGGGDGGGG9CFGFFGGGGGDFGFGGFGG<:FGDC7:CFEGFGCGGEF=GGG7C:E5FC9::<E?CC8:CGGDDC?8C;9CEGGCCEFGDC4)FB:AC<9:>FFFGD?61GFFFFE9<E>FFGF>FFDC8:DD9FGGEC<DECF5F>CCCGF8EGGD+GEEGFF=@,8FFEFGGEEA=8CGGGEFEFEGGGFF@<E9FCGFAFA@C,,FFFB@7DFGCCGEDFGGGGGFGGGFGFFGFFGGFFGFFGFGGGGGGGGGFFGFGEFFFFFFFGFGGGGFCGGF<FCCCCC
@sA 37709
TGGGGAATATTGCACAATGGGCGCAAGCCTGATGCAGCCATGCCGCGTGTGTGAAGAAGGCCTTCGGGTTGTAAAGCACTTTCAGCGGGGAGGAAGGCGGTGAGGTTAATAACCTCACCGATTGACGTTACCCGCAGAAGAAGCACCGGCTAACTCCGTGCCAGCAGCCGCGGTAATACGGAGGGTGCAAGCGTTAATCGGAATTACTGGGCGTAAAGCGCACGCAGGCGGTCTGTCAAGTCGGATGTGAAATCCCCGGGCTCAACCTGGGAACTGCATTCGAAACTGGCAGGCTAGGGTCTTGGAGAGGGGGGTAGAAGTCCAGGTGTAGCGGTGAAATGCGTAGAGATCTGGAGGAATACCGGTGGCGAAGGCGGCCCCCTGGACAAAGACTGACGCTCAGGTGCGAAAGCGTGGGGAGCAAACAGGAGTAGATACCCT
+
EEFGGGGGGGGFGGGGGGGGGGGGGGGGGGFGGGGGGGGGGGGGDFFFFEFGGGGGFF@EEGGGFGDGGGGGGGGGGGGGGGGGGGGGGGGGGCFGGGGGGGGGGGGGGGGGGFGGGGGGGGGGGGGDGGGGEEEGE@FFFGGGGGGCCDED,CFFEFFFDGCGGCFFGCGGGGGGGGGGGGGGGGGGGGGCE:CECGGGGGEGFECGCF>FGEEDGFGC>F5EEEGC>5EEGGGFD<EGFGA8E->FG?#<=9FC<?GGDFGFCEFFFF>GFC/CBGGEFF<7E6GF@,FFB>>33*B,,B9@,GC7C>GGGFE;,>6,>,4,BA,CB9>6F@CF<C+>GGFGGFDD@GFFE<,,FAD@C7FFCGCEFGFBECEEC+GGGFCFGGFFGFF<GF@:FGFGFCFFEEGGGDGGGGGGFEE@CCC,DE<BB,,GCFCECCCCC
@sA 31468
TGAGGAATATTGGTCAATGGGCGTTAGCCTGAACCAGCCAAGTAGCGTGAAGGATGAGGGCTCTATGGGTCGTAAACTTCTTTTATATAAGAATAAAGTGCAGTATGTATACTGTTTTGTATGTATTATATGAATAAGGATCGGCTAACTCCGTGCCAGCAGCCGCGGTAATACGGAGGATCCGAGCGTTATCCGGAGTTATTGGGTTTAAAGGGAGCGTAGGTGGACTGGTAAGTCAGTTGTGAAAGTTTGCGGCTCAACCGTAAAATTGCAGTTTATACTGTCAGTCTTGAGTACAGTAGAGGTGGGCGGTATTCGTGGCGTAGCGGTGAAATGCTTAGATATCACGAAGAACTCCGATTGCGAAGGCAGCTCACTGGACTGCAACTGACACTGATGCTCGAAAGTGTAGGTATCAAACAGGATTAGATACCCT
+
DGGGGEGFGFGGGGGGGGG<EGEGGGGGGGGGGGGGGGDGGGGGGGGFGGGGGGGGGCGGGDGGDEFCFGGGGGGGGGGGFGGGGGGGGGGGGFGFGGGFGGGGGFFFFGGGGGGGGFFGGAFCEFGFGFGCCGGACGCFFGEGGGEGGCGGCFGGGGGGGGGGCEGGGGGGFFGGGFDEFGGGCGGGGGGGGCFF>*BFG<G1C4<CF8BFCFC4FD@DA;ECC:<6B;GFGGGFCFBGACFGGFF>:EC=7FFGGGFFCGGGFEGGFG<@8B=@,E@@9EE<FFCFDE?,8GFEGFGFFE:ECEGGGE>9,>EEEBDDEFF>?F7FGGFEFGGFAEAAE@,4,,@GGFDAFGGFCGGFCDGGGFGGFAGGGGFCGGGGGGGGGGFF@GDGGGFGFC;FDCGGGGFFCFFC,GGGGFA@FCGGGGGGGGE@CCCC
@sA 350
TGGGGAATATTGCGCAATGGGGGCAACCCTGACGCAGCCATGCCGCGTGAATGAAGAAGGCCTTCGGGTTGTAAAGTTCTTTCGGTAGCGAGGAAGGCATTTAGTTTAATAAACTAGGTGATTGACGTTAACTACAGAAGAAGCACCGGCTAACTCCGTGCCAGCAGCCGCGGTAATACGGAGGGTGCGAGCGTTAATCGGAATAACTGGGCGTAAAGGGCACGCAGGCGGTGACTTAAGTGAGGTGTGAAAGCCCCGGGCTTAACCTGGGAATTGCATTTCAGACTGGGTCGCTAGAGTACTTTAGGGAGGGGTAGAATTCCACGTGTAGCGGTGAAATGCGTAGAGATGTGGAGGAATACCGAAGGCGAAGGCAGCCCCTTGGGAATGTACTGACGCTCATGTGCGAAAGCGTGGGGAGCAAACAGGATTAGATACCCT
+
<FFGGFGGGGGGGGGGGGECFEGGGGGGGGGGGGGGGGGGGEGGEEG>CGGGGGGGGDFGFDGGGFEGEFEGGGGGEFFGGGGGGGGGGGCFGFE<BDFGDDFGFFGGGGGGGGGGGGGGGGGGGGGCFDFGCFGGGGGFG<7CGFFFGGGGGGGGFFGFGGGGGEFF,>EGE8EEDFCCC@FGG<C:E<E5C85:AF;FGD<++<6'GF>CECEDF4A><GFGD>GE5FF;@59>?9<A9C@CE:C<E@>E@C;GGEGGFGFF>=D@DFF:BF9F6F*@F@,+=+FECF:@FD??9;FEFD@8EF@+B?6GFFFD@,FBBECGGFDCGAF@EFEC,F:ECCGGFFFEFGGFGGGGDFDGGFGGEFDGFGGAFGGGGGGGGFGFFGGGGGGGGGE@GGFGGGGGGGGGGFCF7GGEFGGFGFFFCGFGGGCGGGG@BCCCC
@sA 21580
TAAGGAATTTTCGGCAATGGAGGAAATTCTGACCGAGCAACGCCGCGTGAGCGATGAAGGTCTTCGGATCGTAAAGCTCTGTTGAAGGGGATGAACATAGTAGATAGGAAATGATCTACTTCTGACAGTACCCCCCCAGAAAGTCACGGCTTACTACGTGCCAGCAGCCGCGGTAATACGTAGGTGGCAAGCGTTATCCGGATTTATTGGGCGTAAAGGGTGCGCAGGCGGCTTATTAGGTTTAGGGTGAAAGCGTGGGGCTCAACCCCATATAGCCCTGAAAACCGATAAGCTCGAGTGCAGAAGAGGGAAGCGGAATTCCATTTGTAGCGGTAAAATGCGTAGATATATGGAGGAACACCGGTGGCGAAGGCGGCTTCCTGGTCTGTTACTGACGCTCATGCACGAAAGCGTGGGGAGCAAATAGGATTAGATACCCT
+
FGGGGGGGGGGGGGGGGGGGGGGGGGGGGGGGGGGGGGGGGGGGGGGGGGGGGGGGGGGGGGGGGGGFFGEGGGGGGGGGGDGGGA9<EGGGGGGGGGGGGGGGGGGGGGGFGGGGGGGGFGGGGGGGFGFFGFDEEGGGGGGGFFDF<FGGFGGGDCGGGGGGGFCGGGGGGCFCGGGGGGGGGGFGGG8=BF7=F>?FGGFGEFFFCGGGCE@>FFFC66EG5/CBCCCEGGGFGGG+>CFCFFF@<1CEECCEEEGGEC;FGGGG<=9BDDFD:AGFF?3CEDB,5,+:+,+E?EFGGGGFDDGGGE?=B8E=:E@FAEC5,,@@>ECADFF9@7GGCE<,C,CFGGFEAA@B:B7F+B<CC:7@A:FGGGEE,FF@CAFF<FFFFFCGDGFGFCGGAFB6;6FFCCGGFFC@EFEF9F@GGGGGGF<FGGFBCCB@
@sA 352
TAGGGAATCTTCGGCAATGGGGGCAACCCTGACCGAGCAACGCCGCGTGAGTGAAGAAGGTTTTCGGATCGTAAAGCTCTGTTGTAAGAGAAGAACGTGTGTGGGGGTGGAAAGTCCACCCAATGACGGTATCTTACCAGAAAGGGACGGCTAACTACGTGCCAGCAGCCGCGGTAATACGTAGGTCCCGCGCGGTATCCGGATATATTTGGCGTAACGCGAGCGCAGGCGGTTAGATAAGTGTGAAGTAAAAGGCTGTGGCTCAACCGTAGTTTGCGTTGGAAACTGTTTGACTTGGGTGCAAGAGGGTAGGGTGGAATTCCATGTGTAGCGGTGAAATGCGTAGATATATGGAGGAACACCTGTGGCGAAAGCGGCTCTCTGGCTTGTAACTGACGCTGAGGCTCGAAAGCGTGGGTAGCGAACAGGATTAGATACCCT
+
FFFEG@C@DEFF?CEGGGGGFFGGGGGGG9C@EF>EFGGGGCFGGEEFFE@FGCEGGGGGGGGGGGGDGGGGGFFFFAFDGGGGDFGFGFFFFGFD7DFGFGDEGEGCFC+>><CFACC,+@B<FG9F7@DFE;;;C7C::F<F,121<@F@F:FCCC7AF7*7<*<<CFCCF8E*<<9BFGE8E<?,;:*::5*27*<A3D*:*3<+3+3<6:/.8(/6-475259>9E=E8553,>7,)3*A>=825,4<,F<6F@D@C@:+88+8,GA@+:8F5FB@A,,?+F8E?@<,C,6+6),9C,>E<EFDB4+B,E>5@,@,,E<><FFEDA@8DAE<9FC:B,E,=5,GF@C,=?<FF@EEC9,E@FFCF?67@GGGGEGFC@,GGGCFFEFC@EEEGGGFECEGCFFDF:CGGGGGFFCEFCFFEDFBEE,FCGGGCC9C@
@sA 353
TGGGGAATATTGCACAATGGGGGAAACCCTGATGCAGCAACGCCGCGTGCGTGATGAAGGTTTTCGGATCGTAAAGCTCTGTCTTTGGGGAAGAAAATGAAGGTACCCAAGGAGGTAGCCACGGATAACTACGTGCCAGCAGCCGCGGTAATACGTAGGTGGCGAGCGTTATCCGGATTTACAGGGCGTAAAGGGAGCGTAGGCGGTTGATTAAGTGGGATGTGAAATACCCGGGCTCAACTTGGGTGCTGCAGTCCACACTGGTTATCTAGAGGGAAGGAGAGGAGGGTGGAATTCCTAGTGTAGCGGTGAAATGCGTAGAGATTAGGAAGAACACCAGTGGCGAAGGCGACTCTCTGGACTGTAACTGACGCTGAGGCTCGAAAGCGTGGGGAGCAAACAGGATTAGATACCCT
+
EGFGGFGGGGGDFCFFFGGGDCGGFFC<FFGG<<FGGFFFGG7FGEE@F,7?FFGGGAEC,5CD?CF@F7CECFE<EF,?AF5E9F<,BF+:=E,?E,,:,CEAAF?<=D,+8B++:,BCFCFG+=>B,,:DCF7E<BDGF7,8+*45F@F,DCFE,>C>B7B1***1FG7*,+4=***8CF,,<:C<FE8C/5*0*-/:1D;32C'2,,@,FFF5@+,9CGDEC72+++++66@8,,F=F@7CA@,,?GC;,,,+@4+==,FFC,,5,,8F9?15,98FAA8:DDF,EGEE@D9=>A,,F:>E>7GGF;C,CDGGGFFF?4AFD<GFFD9E@E669,8C@FEFGGEGFCCGGGFF8EFFFDGF<FFEGEFBEF,GGEF8FGFF7GEGEDDGGGGGGDGGFGGFGFGGGGGC@CCC
@sA 354
TGAGGAATATTGGTCAATGGGCGCTAGCCTGAACCAGCCAAGTAGCGTGAAGGATGAAGGCTCTATGGGTCGTAAACTTCTTTTATATAAGAATAAAGTGCAGTATGTATACTGTTTTGTATGTATTATATGAATAAGGATCGGCTAACTCCGTGCCAGCAGCCGCGGTAATACGGAGGATCCGAGCGTTATCCGGATTTATTGGGTTTAAAGGGAGCGTAGGTGGACTGGTAAGTCAGTTGTGAAAGTTTGCGTCTCAACCGTAAAATTGCAGTTGATACTGTCAGTCTTGAGTACAGTAGAGGTGGGCGGAAGTCGTGGTGTAGCGGTGAAATGCTTAGATATCACGAAGAACTCCGATTGCGAAGGCAGCTCACTGGACTGCAACTGACACTGATGCTCGAAAGTGTGGGTATCAAACAGGATTAGATACCCT
+
CDGGGFGGGGGFFGGGGCF@FFDEGGGGGGGGGGGGGGGGGGGGGGGBFGGGGGGGGFGFGEFCFGGGGGGGGGGGGGGGGGGGGGGGGFFGGGGFGGFGGGGGGGGGAFGGGGFGGGGGGGGGGGGGGGGGGGGGGGFFCFGDEECGGA<AFFCEFGGGGGGG7=C@FCGGFGFGG7CG7FGGE:CFBFEGFGDCCECFFC0FFG<7FCGEF?>0@=F@8;9DFGFDACGFEFF7F=CEFFFGFFFFCC69:=#DGGGGG<FGFGGGGFEFFFCA=E=2?EB5<<B,EE9,FGDGGGFF=GGGFCGDECD;@,+C8C,:EE@C5C>E@@6,GF9GGFC8C,6FB,FFF?GGFF7GGFF7GGGGCGFFFFGGFEF<FGGGGFFEGFFFFC,FAGGGDGGGFFFCFFFEGGFGGGGGGGGGGGGGGF,FFCFCCCCC
@sA 355
TGAGGAATATTGGTCAATGGGCGCTAGCCTGAACCAGCCAAGTAGCGTGAAGGATGAAGGCTCTATGGGTCGTAAACTTCTTTTATATAAGAATAAAGTGCAGTATGTATACTGTTTTGTATGTATTATATGAATAAGGATCGGCTAACTCCGTGCCAGCCGCCGCGGTAATACGGCGGATCCGAGCGTTATCCGGATTTATTGGGTTTAAAGGGAGCGTAGGTGGACTGGTAAGTCAGTTGTGAAAGTTTGCGGCTCAACCGTAAAATTGCAGTTGATACTGGCAGTCTTGAGTACAGTAGAGGTGGGCGGAATTCGTGGTGTAGCGGTGAAATGCTTCGATATCACGAAGAACTCCGATTGCGAAGGCAGCTCACTGGACTGCAACTGACACTGATGCTCGAAAGTGTGGGTATCAAACAGGATTAGATACCCT
+
GGFGGGGG@FFFGGFFFGGDGGCFGGGGG9FFGGFFGFGGGGGGGGGFEGGGGGFFGGDFG@EFCAFGGGFCEFGGGGGGCFCGGGGFDFCFG9EFF<EFGGFEFGGGF,5@FGFAEFFGGGGGA,FCEBD95BEFFGGC9,@@7>>FGGGGGGGEC,,D++8@CCFCF77E@ECE**<*1:,6<<EECF*2:CB;*28<$*<CA38FD?EC92F>E;FFCC@??$GFFED;@@3-FC@:8CCE<:C7CF>E@=@67>C:+B9=9,CF:F=9FF;E7,+6+,8,FGFF?=E9*9E9FDE,??4GFA4@7DACDGGGGGGFF?EE5B7FEEC,AFFB8CB,ECFFGGGGGGGGFFEF,<F,FFCEEC,GGGFAFDFGGGFFGGGGFCGGGGF9GFEF@FC@<EGEEFF7GGEEGGFFGGGGGGGGGFCDE<CA@<CC
@sA 35966
TGAGGAATATTGGTCAATGGGCGAGAGCCTGAACCAGCCAAATAGCGTGCAGGATGACGGCCCTATGGGTTGTAAACTGCTTTTATAGGGGAATAAAGTGAGCTACGTGTAGTTTTTTGCATGTACCCTATGAATAAGGACCGGCTAATTCCGTGCCAGCAGCCGCGGTAATACGGAGGGTGCAAGCGTTAATCGGAATTACTGTGCGTAAAGCGCACGCAGGCGGTCTGTCAAGTCGGATGTGAAATACCCGGGCGCAACCTGGGAACTGCATTCGAAGCTGGCAGGCTAGTGTCTTGTAGAGGGGGGTAGAGTTCCAGGTGTAGCGGTGAAATGCGTCGAGAGCTGGAGGAATACCGGGGGCGAAGGCGGCCCCCTGGACAAAGTCTGACGCTCAGGTGCGAAAGCGTGGGGAGCAAACAGGATTAGATACCCT
+
EFFGGGEFDGGCGGGGGGGGGGG:FGGFGFFFGGGGGGGFGEEGGGEGGGGGDGGFGGGGGGGGGGGGGGGE@FDFGFGG9EGGGGCAAFFEGGG<FFFGGDE<DGGFF=EGFFGGGGGGGGFGGGGGGFCGFGFFGGGGGFEF7CFDC,DFFG=E<FGGGGG7F>77>BF@FE*16>:71*<:CCCFFGGGG9<EG*<F;7FB2?,<6=B:F?F>C58>BF5CEGE2;<31?CC>BCCCCFFF*CGF-FEFCGEC#CF8CCGGFCGF?<F49,D<E4:#7DCFDF>,,8,8*3,99GFFB:+GEGFC,;E8,,,D8FCGGFCC8BCA,FE9@@88@+,6A,BF8CFFC5,9?,7CC=>+,DGFF@FGFE@GFGGFEEC;5,6<,C,EECGCFECC8GGGGGF@EFGCCECFCFDGGEC6FABCCCGGGFFC<CCC
@sA 357
TGAGGAATATTGGTCAATGGACGAGAGTCTGAACCAGCCAAGTAGCGTGCAGGATGACGGCCCTATGGGTTGTAAACTGCTTTTATAAGGGAATAAAGTGAGTCTCGTGAGACTTCTTGCATGTACCTTATGAATAAGGACCGGCTAATTCCGTGCCAGCAGCCGCGGTAATACGGAAGGTCCGGGCGTTATCCGGATTTATTGGGTTTAAAGGGAGCGTAGGCCGGAGATTAAGCGTGTTGTGAAATGTAGACGCTCAACGTCTGCACTGCAGCGCGAACTGGTTTCCTTGAGGACGCACAAAGTGGGCGGAATTCGTGGTGTAGCGGTGAAATGCTTAGATATCACGAAGAACTCCGATTGCGAAGGCAGCTCACTGGAGCGCAACTGACGCTGAAGCTCGAAAGTGCGGGTATCGAACAGGATTAGATACCCT
+
AFCFFFGFGFGCDGGGGGGEFGGGGGGFFEFGGGGGGGGCFDDGGGGGGGGFGGGGGGGGGGGGGGFFGGE@CAEFGFFGGGCGGGGGGGG8FCEFGGGGGGFGFGGFGGGGGGGGGGGGGFCFGFGGEEGGFGE@EFGFGFCFG+@BFFCE@E<EGGGF=FGFECECFGDGGGGGEEEDFGGGGGGECF*5?CFEGEFGFC<FG<EEFGC9CG7)*;FB?9EFFDCEGGG>G=GDGGGGD;@G@FFFF@42:@:,>FC@CCGFFDCF>8C5CEECEFEC>FGGFDFFGFE?1@6?>>,,=59GGGGEFD?@4,C=GGGGGFGGFEEFGGGFBF9CGEA=FFFFCDEGGGCGFEGGDFFGGGF@F@<GGGCGFEDCCFEFCGGGFFFDGFCGGGGFECEDFGFF8GGGDGGGGGGGGFFCCFGGGGFGGGEB<@CC
@sA 358
TGAGGAATATTGGTCAATGGACGAGAGTCTGAACCAGCCAAGTAGCGTGCAGGATGACGGCCCTATGGGTTGTAAACTGCTTTTATAAGGGAATAAAGTGAGTCTCGTGAGACTTCTTGCATGTACCTTATGAATAAGGACCGGCTAATTCCGTGCCAGCAGCCGCGGTAATACGGAAGGTCCGGGCGTTATCCGGATTTATTGGGTTTAAAGGGAGCGTAGGCCGGAGATTAAGCGTGTTGTGAAATGTAGACGCTCAACGTCTGCCCTGCAGCGCGAACTGGTTTCCTTGAGGACGCACAAAGTGGGCGGAATTCGTGGTGTAGCGGTGAAATGCTTAGATATCACGAAGAACTCCGATTGCGAAGGCAGCTCACTGGAGCGCAACTGACGCTGAAGCTCGAAAGTGCGGGTATCGAACAGGATTAGATACCCT
+
EEGGGFGGGGGGGGGGGGGGGGGGGGGGGGGGGGGGGGGGFGEFGGGGECFGGGGGGFGEGFECGE9EFFGCGEFGGGGGGAFGGGGFFFCEEFGGGCFGGGGGGFFG?@CGGGFEGGAFCFGGGGGGGGGGGGGGGGGGGGDGGGGDGGGGGGDEGF>FCGCFGDFDFG*;FF8@EC:*>CGGGGGGGC@C9EGGD<FFF7*@F<;7#.7?98<AE@A8FGDD:8:89>FGE=F>FGCDEF-*25<CFCCB@>8:>CF@8?@8D8:#,<F?:BDDGGDD??GGFFFDD=CA:++C@=,<AC,GGE@GDFFDCCBB=7DDGDB@>@,GGGGCGGGGGFAEC,,,EGFGGGGFEFGGEEFF7EC,EFFGGGGGGGGGFECGGGGGGGEGGFFGGGGGGGGGGGGGGGGGGGGGGFGGGGFFDGFGGGFGFFFBC@C@
@sA 36215
TGAGGAATATTGGTCAATGGGCGTTAGCCTGAACCAGCCAAGTAGCGTGAAGGATGAAGGCTCTATGGGTCGTAAACTTCTTTTATATAAGAATAAAGTGCAGTATGTATACTGTTTTGTATGTATTATATGAATAAGGATCGGCTAACTCCGTGCCAGCAGCCGCGGTAATACGGAGGATCCGAGCGTTATCCGGATTTATTGGGTTTAAAGGGAGCGTAGGTGGACTGGTAAGTCAGTTGTGAAAGTTTGCGGCTCAACCGTAAAATTGCAGTTGATCCTGTCAGTCTTGAGTACAGTAGAGGTGGGCGTAATTCGTGGTGTAGCGGTGAAATGCTTAGATATCACGAAGAACTCCGATTGCGAAGGCAGCTCACTGGACTGCAACTGACACTGATGCTCGAAAGTGTGGGTATCAAACAGGATTAGATACCCT
+
@FCFGFFGGGCFFFGGGFD,FFGGGGGEFEGGGGGFGGFFGGGGFGGBFGCAFE@EFEE-C<FCFAFGG8<CFGGGGGGF,,C9@D<ECFFFBFGGCFFGGGGGGGGGGGE,EF5EFFGDEFFGGGG<EFDGGGGGGGDB=E7FEGCFGGGGGGG:FFFGGDAF>EC+CCFGA95>@FG=FG:.*>CFG@GC?75F9CF?FDFFFGGGGCFGDFG4FBF6BFDDAFC<CFCDFGGFFEDGFF@:9>AFFGGGFCC:8@B:0EF;>GGECGFD=8;GF@@%=EFF@FFC9,<A+F=C>55,9=?7EGEEB>C,@DDGEFGGGFECBB4?GFFC5<?C@C9GGGGECGFD@,GGEC@G@FFCCEF8GF9FF8AGFGGFGFGGGGGFGF<FFGEFGGGGGGGGF7FEC@DGGGGGGGGGGF<EGGGGGGGGGGFCCCCC
@sA 360
TGGGGAATATTGCACAACGGGGGAAACCCTGATGCAGCGACGCCGCGTGGAGGAAGAAGTATCTCGGTATGTAAACTTCTATCAGCAGGGTAGATAGTGACGGTACCTGACTAAGAAGCCCCGGCTAACTACGTGCCAGCAGCCGCGGTAATACGTAGGGGGCAAGCGTTATCCGGATTTACTGGGTGTAAAGGGAGCGTAGACGGTGTGGCAAGTCTGATGTGAAAGGCATGGGCTCAACCTGTGGACTGCATTGGAAACTGTCATACTTGAGTGCCGGAGGGGTAAGCGGAATTCCTAGTGTAGCGGTGAAATGCGTAGATATTAGGAGGAACACCAGTGGCGAAGGCGGCTTACTGGACGGTAACTGACGTTGAGGCTCGAAAGCGTGGGGAGCAAACAGGATTAGATACCCT
+
C<FGGGGGGGGGGFGGGGGGGGGGGGGGGGGGGGGGGGGGGGGGGGGCFGFFGGGGGGGGGGGGFGGFEGE5ECFGGGGGGGGGGGFGFEEFGGFEEFGGGGGGCCGGGGGGGGGGGGGCFGFEGEFG8>FGGGGGGGGGGGFGGGGGGGGGGGGGGGGDGGGCFGGGGGGGGGGGCGGGCG.GGFFGCC+<CF@GEDGEGD;CFC:GF@?>FFGFGFG7<A@CC@CFGFFFFFDB@FG,BC<D;,D?FFEGGGGFG@FCFGGD:CGFGFGFFGAGC@CEDGFFG@:=EDCE?D;@EE@?GGGE>=,E@9EECEGGGGGGGGGFE?GGGFGGEFGFCFGFBGGGGE@GGGGGCGGGGEECFDGGGGF>GFDFF?FGGGGGGGGGGGGGGGGGFFGGGGGFGFGGGGGGGGGCCCCC
@sA 35758
TAGGGAATCTTCGGCAATGGGGGGAACCCTGACCGAGCAACGCCGCGTGAGTGAAGAAGGTTTTCGGATCGTAAAGCTCTGTTGTTAAGGAAGAACGAGTGTGAGAATGGAAAGTTCATACTGTGACGGTACTTAACCAGAAAGGGACGGCTAACTACGCGCCAGCAGCCGCGGTAATACGTAGGTCCCGAGCGTTGTCCGGATTTATTGGGCGTAAAGCGAGCGCAGGCGGTTAGAAAAGTCTGAAGTGAAAGGCAGTGGCTCAACCATTGTAGGCTTTGGAAACTATTTAACGTGAGTGCAGAAGGGGAGAGTGGAGTTCCATGTGTAGCGGTGAAATGCGTAGTGATATGGAGGAACACCGGTGGGGAAAGCGGCTCTCTGGTCTGTAACTGGCGCTGAGGCTCGAAAGCGTGGGGAGCGAACAGGATTAGATACCCT
+
EGGCFFGGGGFGGGEGGGGFGG7FEEG<CCFFGGEGGEFFGDGGGFC@FCFGD9@DGF<DFC=<AC+8@FCEGGECCGFFFFGGGGGGF9FFCG,>F@FCFGGGGGG?FGGGF:<CGCFGGDGE@FFGGGGCGGGGF,7FCFG8F8CCFGGDGGGGGCC:>EECEE?8@F5EEEE5>?C?89<8EGCCFGE8?E?;=C@;=EEGCFEC<<E55>:5E:CF>:CCG0?BGGGGGGGFF9FA9,E<>0<@9E:FEGFFGEFGGE@F>>6@E,>@4C?B2FGF=66:18,B9DC>:3,D@8GFGGFEB@CDFF=F<F>,C8,GGEF@<CEECAGFE9D<C+GFC,EC,C,,;GFE=?,FF6?DGCEFCC:,,9FB::@<7GFCFE8D<GGCE9FFF@8+CFCDGFGEDC@,8B6GGFCGGGFGGFF<@CE@FGGFGGGGCC?CC
@sA 21958
TGAGGAATATTGGTCAATGGGCGAGAGCCTGAACCAGCCAAGTAGCGTGCAGGATGACGGCCCTATGGGTTGTAAACTGCTTTTATAAGGGAATAAAGTGAGCGACGTGTCGCTTTTTGCATGTACCTTATGAATAAGGACCGGCTAATTCCGTGCCAGCAGCCGCGGTAATACGGAAGGTCCGGGCGTTATCCGGATTTATTGGGTTTAGAGGGAGCGTAGGCCGGAGATTAAGCGTGTTGTTAAATGTAGGGGCTCAACATCTTCACTGCAGCGCGAACTGGTTTCCTTGTGTACGCACAAAGTGGGCGGAATTCGTGGTGTAGCGGTGAAATGCTTAGATATCACGAAGAACTCCGATTGCGAAGGCAGCTCACTGGACTGCAACTGACACTGATGCTCGAAAGTGTGGGTATCAAACAGGATTAGAGACCCT
+
@FGGGFFGGGGGGGGGGGG,ACFGEGGGGGGGGG@FGGGGFG9FFECFGGGGGGGGFG,@@CFGC=FEGGGGGGGGCGEFGF<FGGGGFFGGGGGGFFGGGFCGGGD>FFGGGGGGGGGFFGGECFFGGGGGGGGGDGGDGF7FC7FGGGGFCFFGGGGGGEEGGGGGEGGFCFFFGFDG:C:CFFCCFGC4FF=EEC6CE00FEF@@F,#3@2EFB2:;3*292:;5>EGCGFFEEGGGGFD,FDFFFCEFF#E@;DGFGG<D@#B=CGCFFCCGFCCC1@GGGFE@8D=C*CDFFEA9@,E@F@FBC?EE9@ECE@?GGGGGAF=C,FCGGGFEEC<3,8<,8GEGGGFFFB:EFFE7EECDGFCE8<GF9FFGFGGFGGGGGGGFDFCAFGGDGEF8GFE,9GGGGGFEGFGEC,@C<A@C9FDEFB,CA-AC
@sA 363
TGGGGAATATTGCACAATGGGGGAAACCCTGATGCAGCGACGCCGCGTGGAGGAAGAAGGTCTTCGGATTGTAAACTCCTGTTGTTGAGGAAGATAATGACGGTACTCAACAAGGAAGTGACGGCTAACTACGTGCCAGCAGCCGCGGTAAAACGTAGGTCACAAGCGTTGTCCGGAATTACTGGGTGTAAAGGGAGCGCAGGCGGGAAGACAGGTTGGAAGTGAAATCCATGGGCTCAACCCATGAACTGCTTTCAAAACTGTTTTTCTTGAGTAGTGCAGAGGTAGGCGGAATTCCCGGTGTAGCGGTGGAATGCGTAGATATCGGGAGGAACACCAGTGGCGAAGGCGGCCTACTGGGCACCAACTGACGCTGAGGCTCGAAAGTGTGGGTAGCAAACAGGATTAGATACCCT
+
GDFGGGEFGGGGGGGGGGGGGGGGGGGGGGGGGGGGGGGFFCGGGGGFEFGGGGGFGFEFGGDFFGEFEGFFGFGGGGGGGGGGGGCFEGGCGDEGGGGC<CFFGGFFGFFG,DCEFFGDCACGGG@FG,<@7FFFC,CFFC,<37BEEGDE9FFDC:*?;7FEEF7:B*4;EGGEFGG?GC7CCFF933ECGFF779C5=DDDAEE9?>EE6>CFG>F:.82,EGG=7:@@+:8FDEE>><C>EDGF8EB<,,+D;C+@=,DGGEDFGGGGEFFDF9EB=A4<B+:GGDGFE=E88@7FEA>C=:C@EC,E:>ECBE<DF@C@7EF=F9GGGFGGFFGFGFF<GF:EGFFFEGGFDFEEF@CGGGGGGGGGGGGGGGDFFCFGDGF@GGGGGGGFE@CGGGGGFFFGGGFCCCCC
@sA 364
TGGGGAATATTGCACAATGGGGGAAACCCTGATGCAGCGACGCCGCGTGGAGGAAGAAGGTCTTCGGATTGTAAACTCCTGTTGTTGAGGAAGATAATGACGGTACTCAACAAGGAAGGGACGGCTAACTACGTTCCAGCAGCCGCGGTAATACGTAGGTCCCGAGCGTTATCCGGATTTATTGGGCGTAAAGCGAGCGCAGGCGGGTAGATAAGTCTGAAGTTAAAGGCTGTGGCTTAACCATAGTACGCTTTGGAAACTGGTTAACTTGAGTGCAGAAGGGGAGGGTGGAAGTCCAGGTGTAGCGGTGAAATGCGTAGATATATGGAGGAACACCGGTGGCGAAAGCGGCTCTCTGGTCTGTAACTGACGCTGAGGCTCGAAAGCGTGGGGAGCAAACAGGATTAGATACCCT
+
FGGGGGGGGGGGGGGGGGFGGGGGGGGGGGGGGGGGGGGGGGGG>FECFCGGGGGGFGGGFGFFFGGCFGGGGGFGGFGGGGGCFFFEFGCFGG9FGGGAF@FFGGGDGFGGGGGGGGGGCFEGD+FFFFG?FF,3DEFGCCDFGGGGGC7FCCG@@FB;BEC:B8CCBEGGGGDFGG7F25?9<7FGGEE8>7C1/*1:<;;6CE#58F;>70<+97:@A<AF::<FF,3C;>9@;F><C9E3GGFCGD*,FGD@8+=4:?9DFEAC<FFBFFFA94,GF>CC=B,F;C=DE88DFFB::DGAFCFECGFB@=EGFGGGFFECGEGGFGGFC>CGGGGFCDEF,6CGGGGGGGGFEDGGFGGGGGGGFFGGGGGFGGGGGGGEEGGGGGGGEFGE<FFF9GGGGGGGGGCCCCC
@sA 365
TGGGGAATATTGCACAATGGGGGAAACCCTGATGCAGCGACGCCGCGTGAGCGATGAAGTATTTCGGTATGTAAAGCTCTATCAGCAGGGAAGAAAATGACGGTACCTGACTAAGAAGCCCCGGCTAACTACGTGCCAGCAGCCGCAGTAATACGTAGGGGGCAGGCGTTATCCGGATTTACTGGGCGTAAAGGGAGCGTAGACGGCATGGCAAGCCAGATGTGAAAGCCCGGGGCTCAACCCCGGGACTGCATTTGGAACTGTCAGGCTAGAGTGTCGGAGAGGAAAGCGGAATTCCTAGTGGAGCGGTGAAATGCGTAGATATTAGGAGGAACACCAGTGGCGAAGGCGGCTTTCTGGACGATGACTGACGTTGAGGCTCGAAAGCGTGGGGAGCAAACAGGATTAGATACCCT
+
F8FFEGDFGGGGGFGGGFGGGGCEGGCFGFGGGGGGGGGGGGGGDGEFG@CGGGGGFGG9FEGFFFG7?FGDGGGFGGGF9AEFGGGEFFCGGFGGGFGDFGGGGGGGGGGCCF8C9,BFFGG7FFGFGGCGEF78FGGGD<ECGC**3>9,@AFGFFGD*5=F*/1=C*<FFFEFE<F?BC+GCF*<<<CFGGG>EC<=259<<>85BFFC5#2>C<;,9FB<,:<:.>?CF7/3,8<@F#=E@6,3,@<+,DFFE83?2@83,<AF=C,=5GGCC8CGEEGFECC+DFC>9,E,@:EBCE@6BGEFAEC=EEGGFFFDCGFGGGGFF?E@DGCGFDFFDEGDFF:GGGFGGGGGGGGGGFGGFC<@FFGFF8FFFGGGGGGGCEGGGGGGGGFGGGFECFFFAGGGGGGCCCCC
@sA 38821
TGTGGAATATTGCACAATGGGGGAAACCCTGATGCAGCGACGCCGCGTGGAGGAAGAAGGTCTTCGGATTGTAAACTCCTGTTGTTGAGGAAGATAATGACGGTACTCAACAAGGAAGTGACGGCTAACTACGTGCCAGCAGCCGCGGTAAAACGTAGGTCACAAGCGTTGTCCGGAATTACTGGGTGTAAAGGGAGCGCAGGCGGGAAAGCAAGTTGGAAGTGAAATCCATGGGCTCAACCCATGAACTGCTTTCAAAACTGTTTTTCTTGAGTAGTGCAGAGGTAGGCGGAATTCCCGGTGTAGCGGTGGAATGCGTAGATATCGGGAGGAACACCAGTGGCGAAGGCGGCCTACTGGGCACCAACTGACGCTGAGGCTCGAAAGTGTGGGTAGCAAACAGGATTAGATACCCT
+
GGGFGGGGGGGFGGGGGGGFF;FGGEGGGFGGGGGGGGGGGGGGGGGGGGGGGGGGGGGGGFFGGGGGGGGGGGGGGGGGGFGGFGFGGGG8FGGGGGGGGGG@FGGGGGGGGGGGGGGGD?FGGGFFFFEFEGGGGGGGGGGG7FGGGEGGGGEFGGGGGGGGGGGG::FGGGFGGGG@GG=GGGGG7?FFGGGFGGF?EGEDGEGFDFGFFFC9FFGGFGGF>AFFCCFGGGGGFGGGFFECFFEFGGFG?DCFGD++DGEGGGFFGGGFFE=FGGGEFGGGGGGDGDE;8E@CFFEGGFGGFGGFFGGFCFF>EC,FGGGGGGEGFFFCFFFE,B8BEEGGGGGGGEGGCGGGFGGGGGGDFGGGFGGGGGGGGGGGGCDFAGGDGGFEFGFGGGFEFFGGGGGGGGE<CCCC
@sA 367
TGAGGAATATTGGTCAATGGGCGCTAGCCTGAACCAGCCAAGTAGCGTGAAGGATGAAGGCTCTATGGGTCGTAAACTTCTTTTATATAAGAATAAAGTGCAGTATGTATACTGTTTTGTATGTATTATATGAATAAGGATCGGCTAACTCCGTGCCAGCAGCCGCGGTAATACGGAGGATCCGAGCGTTATCCGGATTTAGTGGGTTTAAAGGGAGCGTAGGTGGACTGGTAAGTCAGTTGTGAAAGTTTGCGGCTCAACCGTAAAATTGCAGTTGATACTGTCAGTCTTGAGTACAGTAGAGGCGGGCGGAATTCGGGGTGTAGCGGTGAAATGCTTAGATATCACGAAGAACTCCGATTGCGAAGGCAGCTCACTGGACTGCAACTGACACTGATGCTCGAAAGTGTGGGTATCAAACAGGATTAGATACCCT
+
FGFGGGGGGGGGGGGGGGGFGG:FECGGGGFFGGGGGGGGGGGGGGGFGGGGFFGGGFFGGFFGGGGGGFGGDGFGGGGGGGGGGGGGGFGGFGGFGGGGGGGGGCEGGGGGGGGGGGGGGFFFEFEFGGGGGFFGGG?B9FFGGGGGGGGGGGGGGGGFCFFFGGGGGDGCFGGG5GG>G?G:@GCGGE,>>=FCCGFF7*@C@<@FFFCFF?@:>7<BDFDC6AC6CFF;AFF?G<B>8=BGFE<FC@EFD8D>=CEFCGGE@;C<C=C;@,.D@4D?22?C7:,,==,A*FDF?FD9D@447GGGGEGGFGECB@+DGGGGFGEA;GFEGFCEC6,FBEFGFFCFF?9@FDGGEFF@+CCF@FFAGGGGGGGGGGGGGGGGGGFGGE9GGF8GGGGGGGGFCGGGGFGEGFFGGGFFFFBEE,FGGGGCCCCC
@sA 34463
TAGGGAATCTTCGGCAATGGGGGCAACCCTGACCGAGCAACGCCGCGTGAGTGAAGAAGGTTTTCGGATCGTAAAGCTCTGTTGTAAGAGAAGAACGTGTGTGAGAGTGGAAAGTTCACACAGTGACGGTAGCTTACCAGAAAGGGACGGCTAACTACGTGCCAGCAGCCGCGGTAATACGTAGGTCGCGAGCGTTGTCCGGATTTATTGGGCGTAAAGCGAGCGCAGGCGGTTTAATAAGTCTGAAGTTAAAGGCAGTGGCTTAACCATTGTTCGCTTTGGAAACGGTTAGACTGGAGTGCAGAAGGGGAGAGTGGAAGTCCATGTGTAGCGGTGAAATGCGTAGATATATGGAGGAACACCGGTGGCGAAAGCGGCTCTCTGGTCTGTAACTGACGCTGAGGCTCGAAAGCGTGGGGAGCAAACAGGATTAGATACCCT
+
FGGGGGGGGFFGGGGGGGGGGGGGGGGGGGGGGGGGGGGGGGGGGGG>CGGGGGGGGGGGGGGGGGGGGGGGGGGGGGGGGGGGGGGGGGGGGGGGGGGGGGGGFGGGGGGGG@FGGCGGGGGGGGFGGGGGGGGGCGFGFFGFGCFFGGCGGFFGGGCFCG@F7DF8FCGGGGGGEGGGGDFFGGGGGCGEEGE55C<E/5*??:@F?F?FCE<@GFGG>BECE85EE7EG8@C:FFGFGGGC@<@9:FDGGGGAFGGGC;@8=@FFGCEEEEGFFFFE?GGECE@CFAFC<,A,E5EACFGFA,@GGFFF,GFFFE98GF?FFEE86)+?<EGFC,C@FD558FEC9FECGF<<E,=DGDFGGGEEGGCCEGGGGGGGGGGGGGGGGGFEGGFCFEA8GDEF<,7FFFEGGGFEFC@C@8ACFGGGGGFGFF<GCCCCC
@sA 369
TGAGGAATATTGGTCAATGGGCGAGAGCCTGAACCAGCCAAGTAGCGTGCAGGACGACGGCCCTATGGGTTGTAAACTGCTTTTATACGGGAATAAAGTGGGCCACGCGTGGTCTTTTGCAGGTACCGCATGAATAAGGACCGGCTAATTCCGTGCCAGCAGCCGCGGTAATACGGAAGGTCCGGGCGTTATCCGGATTTATTGGGGTTAAAAGGAGCGCAGGCCGCCGGGCAAGCGGGTGGTGAAATGCAGTCGCTCAACGTCTGCACTGCAGCGCGAACTGCCCAGCTTGAGTGCGCGCAACGTTGGCGGAATTCGCCGTGTAGCGGTGAAATGCTTAGATATGGCGAAGAACTCCGATCGCGAAGGCAGCTGACGGGTGCGTAACTGACGCTCATGCTCGAAAGTGCGGGTATCGAACAGGATTAGATACCCT
+
EEFGGFGGGGFFGGGGFEFCFGGGGGGGGGGGGGGGGGGGGGGGFGGECGGGGGGGEGEGGGGGGGGGGGGCFFCFFFGGFGGGGFGGFEFCGGGGF9FGGGGGGFGGGFFG<FFGGG9FGFGGFFF:FEEGGGGGGGGGFCEEGGC>DGGFGCFGGGFGGGFGCCCCCGGDC;*=7<CFGG9FFEG7FFGF?98>E5;6*0A?9@*::1<7+2858BC::>CDC955:<:2//:(**<22:+CC7C?:7EB1*CFCCE:7GF<,<,3445**78C>D8FDFGEFF<FFFF@1:+F6GE=D=8GGEDF=?B>8CB7EFECFFB6)GGGE,@=?9D>9FE8FCFFGGGGFDCFEB>?7EE>GGGFGGEFGGGGGGGGGFC:DCGGGFFGGEGGGGGGGGGGGGGFGGGGGGGFEFFGGGCGGGGFGGGGGGGCCCCC
@sA 370
TGAGGAATATTGGTCAATGGGCGAGAGCCTGAACCAGCCAAGTAGCGTGCAGGATGACGGCCCTATGGGTTGTAAACTGCTTTTATAAGGGAATAAAGTTTGAGTCGTGACTCATTTTGCATGTACCTTATGAATAAGGACCGGCTAATTCCGTGCCAGCAGCCGCGGTAATACGGAAGGTCCGGGCGTTATCCGGATTTCATGGGTTTAAAGGGAGCGTAGGCCGGAGATTAAGCGTTGTGTGAAATGGAGACGCTCAACGGCTGCACTGCAGCGCGAACGGGTTTCCTTGAGTACGCACAAAGTGGGCGGAATTCGTGGTGTAGCGGTGAAATGCTTAGATATCACGAAGAACTCCGAGTGCGAAGGCAGCTCACTGGAGCGCAACTGACGCTGAAGCTCGAAAGTGCGGGTATCGAACAGGATTAGATACCCT
+
;FFEECGFGGCFGGGCFGFGC@EG>FGGGCFGGGGFGGDGGGGGGGGGCFGGFGFGGFEGEGGGGFGGGGGGG9?EFCGGGGGGGGGDAFGGGGFGAFFFEEEFEEE7CE@FFGGGGGFGGFFFGGGGFGGFGGGGGGGGG+C@BCE,C9B,DFFGGGGG8BDFEGBGEGGGGGFGGGECFGG:7>5C<FCFCFC*CCEF++7,2C,=BF99;CDA=2CDBFE:F3EFE5CGGGF=<71#GFGGF?C=2#*6#36,>3@0;,#=@2,8@FGACDGGGD6DD=FA<F<DEF<5DB=EGF@:,A48EDFFC,A>94+84<8,A=>@)F,FE;C,5CGGE??GFDB8AFCCEF:C,6++,DE++EDGGGGGFDGGFAEECEFCFCFFAFGGGFCEFFEFFCC@DEFC8GGGGFFGGGGGGGFFF9GFGGEDGFF<CCCC
@sA 371
TGAGGAATATTGGTCAATGGGCGAGAGCCTGAACCAGCCAAGTAGCGTGCAGGATGACGGCCCTATGGGTTGTAAACTGCTTTTATAAGGGAATAAAGTTTGAGTCGTGACTCATTTTGCATGTACCTTATGAATAAGGACCGGCTAATTCCGTGCCAGCAGCCGCGGTAATACGGAAGGTCCGGGCGTTATCCGGATTTATTGGGTTTAAAGGGAGCGTAGGCCGGAGATTAAGCGTGTTGTGAAATGTAGACGCTCAACGTCTGCACTGCAGCGCGAACTGGTTTCCTTGAGTACGCACAAAGTGGGCGGAATTCGTGGTGGAGCGGTGAAATGCTTAGATATCACGAAGAACTCCGATTGCGAAGGCAGCTCACTGTAGCGCAACTGACGCTGAAGCTCGAAAGTGCGGGTATCGAACAGGATTAGATACCCT
+
FGEGFGGFGGGGGGGGGGGFGGGGGGGGGGGGGGGGGGGGGGCGGGGEGGGGGGGGGGGGGGGGGGGGGGGGGGGGGGGGGGGGFGFGGF<EFGGGGGGGGFGGGGGGGGGDB<BEGGGGGGGGGGGGGGGGGGGAFGGGGGGGEGGGFGGGFGFGGGFFGGGGGCFFGGG7CGGGG>FEGGGG>CEGGGGC?FFD**=9FGGCCC**<,72.9C4E1;EF9GFF>E35=FGG>FAC4FDFFFE=<FCD@99>?CDCCCCCFF<FC?CFGF?EFFG6C:8=?FFFFFCE=,,=C6B8,EE=CFEB+C8?,?9+4>8DFFFGFB4@C4=,EF=<?GGGGGFFFDCFDFDGGDGEBCCGGGFFCC7GFDGGECF<CFE<C>7GGGGFGGGGFBGGGGEGEGFFEFEC@EGGGGFCGGGGGGFGFGGCGGGGGFACB<C
@sA 23768
TAGGGAATCTTCGGCAATGGGGGCAACCCTGACCGAGCAACGCCGCGTGAGTGAAGAAGGTTTTCGGATCGTAAAGCTCTGTTGTAAGAGAAGAACGAGTGTGAGAGTGGAAAGTTCACACTGTGACGGTAACTTACCAGAAAGGGACGGCCAACTACGTGCCAGCAGCCGCGGTAATACGTAGGTCCCGAGCGTTATCCGGATTTATTGGGCGTAAAGCGAGCGCAGGCGGTTAGAAAATTCGGAAGTTAAAGGCTGTGGCTTAACCATAGTACGCTTTGGAAACTGTTTAACTTGAGTGCAGAGGGGGAGAGTGGAATTCCATGTGTAGCGGTGAAATGCGTATATATATGGAGGAACACCGGTGGCGAAAGCGGCTCTCTGGTCTGTAACTGACGCGGAGGCTCGAAAGCGTGGGGAGCAACCAGGATTAGATACCCT
+
FFFGGGGFGGGGFEGGGGGCFE+CFGGGGGGGGG7@@FGGGGGGCGG:FEGFEFGGFGGGFFF7F7FFEGGFGGG,FFGGGGFGGFGGGCD,FFEFGEGFFCEFGGGGAFDGFGGCFGGFGDEFBFGGGGGGDGFAFGGGFFGGC+@DECEGGGCGC@FGGGFFF>F8CG**4:<1BEDGCCGFC,<F7:B@CE7;55<CC5;*;<+<@FGFCEE>GFGFBFGGDE>DDGGG=253,#>+309%@=A:%A9C73@@@7,9EC@1><<9FEF=7CCB,><FF@3,389,,?E<F=FFF5F=<@46+8B?=FAF??EE,,E=8DFFFB<=@BECFFFA?DGEC=FE,,,<CGFEGE9FFEFFCFC8EGECBEC,7GGGGGFFE8GGGGGGGGFFGGFBEF@,FECF8F@F@EEGFFEGGEFCGFFB,E9GGGGF<GGF<CCCB
@sA 38237
TGGGGAATATTGCACAATGGAGGAAACTCTGATGCAGCGACGCCGCGTGAGTGAAGAAGTAATTCGTTATGTAAAGCTCTATCAGCAGGGAAGATAGTGACGGTACCTGACTAAGAGGCTCCGGCTAAATACGTGCCAGCAGCCGCGGTAATACGTATGGAGCAAGCGTTATCCGGATTTACTGGGTGTAAAGGGAGTGTAGGTGGCCATGCAAGTCAGAAGTGAAAATCCGGGGCTCAACCCCGGAACTGCTTTTGAAACTGTAAGGCTGGAGTGCAGGAGGGGTGAGTGGAATTCCTAGTGTAGCGGTGAAATGCGTAGATATTAGGAGGAACACCAGTGGCGAAGGCGGCTCACTGGACTGTAACTGACACTGAGGCTCGAAAGCGTGGGGAGCAAACAGGATTAGATACCCT
+
FFGGGFGGGFFFGGGGGGGGGGGGGGGGGGGGGGFFGGGGGGGGGGG@FGEGDFGGAFFEGGFGGFGGGGGDFDFDGFGCGCGGGFGGGGGGGGGGGGGGGGGGGEGGCGGFGGGGGGGGGGGGGGGGGGGGGFFFGGGGGFGGGGGGGGGGFFG,@FFGGF>GGGFGGGGCFFGGDC@?@GFGGGGGFFDDFFGCE@84DFF<?FFCCFFDGGE:FFFFD@7EGFGDCF?FEGGFC7FEGGGGGG9F@EFG<GFGGEFGGFGEGGGGFGGFDGGG?GGGFCEEG@F,,9EFE@,B8GGFFFGC9EFGFGGEEGGGGGGGFCFB9GGGGDEFFFEEADEFFDGGGGEGGGGGGGGFGGGGGGGGGGFEFCCDFGGGGGGGGGGGFFGGGGGGGGEFFFC@DGGGGFGGF8ECCCCC
@sA 32004
TGAGGAATATTGGTCAATGGGCGAGAGCCTGAACCAGCCAAGTAGCGTGCAGGACGACGGCCCTATGGGTTGTAAACTGCTTTTATATGGGGATAAAGTGAGCTACGTGTAGTTTATTGCAGGTACCATATGAATAAGGACCGGCTAATTCCGTGCCAGCAGCCGCGGTAATACGGAAGGTCCAGGCGTTATCCGGATTTATTGGGTTTAAAGGGAGCGTAGGCCGCCCCTTAAGCGTGTTGTGAAAGGCCGCGGCTCAACCGTGGCACTGCAGCGCGGACTGGGGGGCTTGAGTGCACGCAACGCAGGCTGAATTCGTGGTGTAGCGGGGAAATGCTTAGATATCACGAAGAACTCCGATTGCGAAGGCAGCCTGCGGGAGTGCGACTGACGCTGAAGCTCGAAGGTGCGGGTATCGAACAGGATTAGATACCCT
+
C<FFGEFGGGGGGGGGGGAEFGGGDECGGCFGGGGGGGGGGGEDFGGGGDGGGGDFG7FGEGGGGGGFFGGGGGGFGGGGGGGGDFFCGGGEGGGGGGFGGGGGGGGGGGGFGGGGGGGGGGGGGFG,?AFFGGGGGGGFGGCFGGGGGGGGGG?FGGFGGGGGGGGGGGEFGGGGGGDGGGFFAFGCCFEG9FFGGGGGGGGCFFGGG@DCF?F?<>E3?BGG+2:B8C6FGGC8:G@B:<-BF4E<CGGGGFEEGGFF>C,;CCCFF7C=3<3@+:#D8EFCGGF>,BD<0,+:8F8+@++@FCGGF@,E@CEE8DCF<FGGBF@455FA,EE:4,F;9,,=C4FC5:@C9?7,,FE==B@<GGFGF?GC@+CEEEEEEFC:@9FGGF@@<,GFCGGFDGGGFGFGGEGFGCEDGGFCDFFFFGGGFCDBBC9C
@sA 375
TGAGGAATATTGGTCAATGGGCGAGAGCCTGAACCAGCCAAGTAGCGTGCAGGATGACGGCCCTATGGGTTGTAAACTGCTTTTATAAGGGAATAAAGTGGGTCACGTGTGACTTTTTGCATGTACCTTATGAATAAGGACCGGCTAATTCCGTGCCAGCAGCCGCGGTAATACGGAAGGTCCGGGCGTTCTCCGGATTTATTGGGTTTAAAGGGAGCGTAGGCCGGGGATTAAGCGTGTGGTGAAATTTAGATGCTCAACATCTGAACTGCAGCGCGAACTGGTTTCCTTGAGTACGCATAAAGTGGGCGGAATTCGTGGTGTAGCGGTGAAATGCTTAGATATCACGAAGAACTCCGATTGCGAAGGCAGCTCACTGGTGCGCAACTGACGCTGAAGCTCGAAAGCGCGGGTATCGAACAGGATTAGATACCCT
+
FFFGFGGGGDFFGFFCEFGGGGGGGGGGGGGGGGGGGGFFGCFAFFEFGG?GFGFGGGFEGDG7EEFF8F=FGGFGEFGGFFGGFFGGGE8,AFFAEFGGGGEFFGEGFCF,CFGGGGDGGGFFAFFGGG9FGGDFCFG,==FGGGGGGGEFGDEGEGBDF:@<EEEEEGEGGFGGC<:7?9FFGG*<*CB*?ACC5:+CDCFGG<?>C:CFCC<5*3F@?<7447?#;C7<C<E#>#FG69CCA@@7#8AC@9::79GF9D7,7@;,B,C>GGGGCC+GFEGGGGFFGGFF8FEF6CFA459GFEGGGFGGEB@+EDDEFA>C8F==@A?AF5,FFGGGF8<GEECDFFEECGGGEFF:DF@@FEFFGGGGD9GFFEC=+GGGFACF7C7GGAFGGGEDEGGGGGGEGGGFGGGGGGEFGGGGFGGGGGDCCCCC
@sA 376
TGGGGAATATTGGGCAATGGGCGCAAGCCTGACCCAGCAACGCCGCGTGAAGGAAGAAGGCTTTCGGGCTGTAAACTTCTTTTGTCAGGGACGAAACAAATGACGGTACCTGACGAATAAGCCACGGCTAACTACGTGCCAGCAGCCGCGGTAATACGTAGGTGGCAAGCGTTATCCGGATTTACTGGGTGTAAAGGGCGTGTAGGCGGGAGTGCAAGTCAGATGTGAAAATTATGGGCTCAACCCATAACCTGCATTTGAAACTGTACTTCTTGAGTACTGGAGAGGCAGGCGGAACTCCGTGTGTAGCGGTGAAATGCGTAGATATACGGAGGAACACCAGTGGCGAAGGCGGCCTGCTGGACAGCAACTGACGCTGAGGCGCGAAAGCGTGGGGAGCAAACAGGATTAGATACCCT
+
AEFFGFGGGGGFGGGGGGGFGGGGGGGGGGGGGGGGGEGGGGGGGGGCGGGGGGGGGGCEGGGGGGGGGGFGGGGGGGGDGGGGGCGGGGGGGGGGGGGGGGGGGEGGGGGGGGGGGGGGGFGGFGGGGGGGGGCEFCBFG@FGCCFEFFGFGDGGFGGGF7?C@FFG@FGGFEGFCCGGGEFFG9<CF7BC?GFGGG>EG8;@@7::EG>FGGG;>===C:DF=+;=EFFFGGFBCCD?FCBF@CD?FD8CCCC<D>CGGGDCEG<GGFFGDAA;9GGGGGGGGFGGGGEGGFFD67EE@CGE=CC5GGGFGEF:EF>GE<FF=,A,GGFC,FECFFE=8?=6@C<CGGGGEF@6,GGFGGGGGGGGGFEGEBEGGGGCGEGGGGFEGGGGGGGGGFFGGFFFGFFF9GGGGGCCCCC
@sA 377
TGGGGAATATTGGGCAATGGGCGCAAGCCTGACCCAGCAACGCCGCGTGAAGGAAGAAGGCTTTCGGGCTGTAAACTTCTTTTGTCAGGGACGAAACAAATGACGGTACCTGACGAATAAGCCACGGCTAACTACGTGCCAGCAGACGCGGTAATACGTAGGTGGCAAGCGTTATCCGGATTTACTGGGTGCAAAGGGCGTGTAGGCGGGAGTGCAAGTCAGATGTGAAAATTATGGGCTCAACCCATAACCTGCATGTGAAACTGTACTTCTTGAGTACTGGAGAGGCAGGAGGGACTCCGTGGGTAGCGGTGAAATGCGTAGATATACGGAGGAACACCAGTGGCGAAGGCGGCCTGCTGGACAGCAACTGACGCTGAGGCGCGAAAGCGTGGGGAGCAAACAGGATTAGATACCCT
+
9,=FC8BEGGGGGEGGFCF,C<C@EGGGGFGFFFGF@8FGCGGDGGDFGGGGGDD8,C,:E84F9CFCCFEFGCFG9EG9CEFCFFFGGGGGGGGGGGGGFG9FGGG@FE9,,DCE7<<99=FCC=+CF@<>FCFDA<C*3<@F7,@@F7:F@CFGG7,?<C,,;C,CE7:*=E22,*<<C<:.,F=FC@B#3FG%#5-2C12>D>?35C+?E>=@C@07>9<8@?E?FG:><EDF@06@5<@8DF@,,D0=:,5A=E;=;?3+357,3B58D5C*GFFDEBF=CDB,,<48,B7,+>>C+>??8DG@@CE;E<9,=,88<C9A,FCFEFEFCFC6C,GFFDGGCGFE@7CCCCFB8CECGD<GGGFCE,C,GGGGGGGCGGGGFGFCGGFBEEDFGGFGFFFGGGGGGGGFEC8CCCC
@sA 378
TAGGGAATCTTCGGCAATGGACGGAAGTCTGACCGAGCAACGCCGCGTGAGTGAAGAAGGTTTTCGGATCGTAAAGCTCTGTTGTAAGAGAAGAACGAGTGTGAGAGTGGAAAGTTCACACTGTGACGGTAACTTACCAGAAAGGGACGGCTAACTACGTGCCAGCAGCCGCGGTAATACGGAGGATCCGAGCGTTATCCGGATGTATTGGGTGTAAAGGGAGCGTAGGTGGACTGGTAAGTCAGTTGTGAAAGTTTGCGGCTCAACCGTAAAAGTGCAGTTGATACTGTCAGTCTTGAGTACAGTAGAGGTGGGCGGAAGTCGTGGTGTAGCGGTGAAATGCTTAGATATCACGAAGAACTCCGATTGCGAAGGCAGCTCACTGGACTGCAACTGACACTGATGCTCGAAAGTGTGGGTATCAAACAGGATTAGATACCCT
+
EEGGGGGGGGGGGGGGGGGGGGGGGGGGGGFGFGFFGGGGGGGFEGGGGGGGGGGGFGDGGFGGGGGGGDCFFF+BFGG9FGFGGGGGGGGGGFFFGGGGGGGGGGGGGCGCGGGG,CFGGGGFAFFEECGGGGFF<FFFGGE@FGGEGGCFD@FGCFEFFGFGGGGEGGGGGGE>FCG?FE:CF17CEEE8CE,<5FGGGC8?#>=EFGGF2#;#869A=5:>?4=@EGGG@6F@CFFFF96<<>1@>CCGGGGGEE:EC+/BEGG=GF=B=C.GFBGGCCE=GGDGGGFFGGDEFE>AFFCGGE?EEGGGGGGGFD=67GGGGGGFEB>@,C;FECFFGFF<GDGGFGGGDGGGGFEFFG>FF7GFGGGGFGGGGGGGFFGGGGGGGGGGGGGGFDGGGGGGGGGGGGFFGGGGGGGGGGGGGGGGGGGGGEFBF<CCCC
@sA 25310
TGAGGAATATTGGTCAATGGGCGAGAGCCTGAGCCAGCCAAGTAGCGTGCAGGACGACGGCCCTATGGGTTGTAAGCTGCTTTTATAAGGGAATAAAGTGAGTCTCGTGAGACTTTTTGCATGTACCTTATGAATAAGGACCGGCTAATTCCGTGCCAGCAGCCGCGGTAATACGGAAGGTCCGGGCGTTATCCGGATTTATTGGGTTTAAAGGGAGCGTAGGCCGTAGATTAAGCGTGTTGTGAAACGTAGATGCTCCACATCTGAACTGCAGCGCGAACTGGTTTCCTTGAGTACGCATAAAGTGGGTGGAATTCGTGGTGTAGCGGTGAAATGCTTAGATATCACGAAGAACTCCGATTGCGAAGGCAGCTCACTGGGGCGCAACTGACGCTGAAGCTCGAAAGCGCGGGTATCGAACAGGATTAGATACCCT
+
DCFGGGGGGGGCFGGGGGFGFGGGGEGGGGAC<FGGGGGDFGFGGGDGCEEDFEGGGGGG+@FFGGFGDFGC=FFFGEGFCFGGAFGGGFGFEGGGGGGGGGFGGFGCF@:FG,FCEGGFFGG<FGGGGGGGGGGFDFGFGFGGGGCC9FFD@<+>CFGGGGGCFG@FGG7;FGGGGDCGFFGGC@EF::<89:FE**+2<:::F7*1*<<FFG8);>:55:1C6?&/?:9F<9C?GGCBGFGGG7<FF=,>@0@,<:-F><ECCCF@-B79FF?GGGGGGDB3,BCADF9GFGEGEF<<DE,EEFFBA,=4+,7>GFGGFE@E=C:A<EE@,?,CC,?,E4,:FFCGFGGFGFF::CCF@BB<ECFFGGGGFGGGECF7EGGFF,C,B@,C@EFCEGGGCED8EGF7GGGGCFGGGFFEEAFFAAFFE,FCCBCC
@sA 34984
TGAGGAATATTGGTCAATGGGCGAGAGCCTGAACCAGCCAAGTAGCGTGCAGGGAGACGGCCCTATGGGTTGTAAACTGCTTTTATAAGGGAATAAAGTGAGTCTCGTGAGACTTTTTGCATGTACCTTATGAATAAGGATCGGCTAACTCCGTGCCAGCAGCCGCGGTAATACGGAGGATCCGAGCGTTATCCGGATTTATTGGGTTTAAAGGGAGCGTAGGTGGACTGGTAAGTCAGTTGTGAAAGTTTGCGGCTCAACCGTAAAATTGCAGTTGATACTGCCAGTTTTGAGTACAGTAGAGGTGGGCGGAATTCGTGGTGTAGCGGTGAAATGCTTAGATATCACGAAGAACTCCGATTGCGAAGGCAGCTCACTGGACTGCAACTGACACTGATGCTCGAAAGTGTGGGTATCAAACAGGATTAGATACCCT
+
GGGGGGGGGGGFGGGGGGGG8FGGGGGGGGGGGGGGGGGGGG<EGG7FFGGGGGGGGGGGGGG7=FG@FFBFGGGGGGGGGGGGGCEGDEFGGGGFGGFGGGEGGGFFFFDCGGGDFGGGGGGFGGGGGGGGGFFGGGGGDD:FG7CF=<9FGGGDFGGGGGGFGCEFGGGGGGGGGGEE?4FD>@ECFGG<G2FCGCC?FGGFG7;=@C8F:C=GGFGGFFGGG9<7FF5:AF<FGGFFE?7<:C<@+F@GGGGGGFGFF@FD?EGGFFGFFGE<FCGFACB4,,B:,FFC7EBF?GGGGGBF@DGFB8E=8BE>CGGGFGGGFGGFEDC,:,CGGFCGGDACFGCGGFGFFEGGFGGGGFGGF9FGGGGGGGGGGGGFEFGGGFFE9FFFE9GF<GGEFGGGFGGGFEC,DGGF@E,EA9FGGGFGGF@@CCAB
@sA 28635
TGAGGAATATTGGTCAATGGGCGAGAGCCTGAACCAGCCAGGTAGCGTGCAGGATGACGGCCCTATGGGTTGTAAACTGCTTTTATAAGGGAATAAAGTGAGTCACGTGTGACTTTTTGCGTGTACCTTATGAATAAGGACCGGCTAATTCCGTGCCAGCCGCCGCGGTAATACGGAAGGTCCGGGCGTTATCCGGCTTTATTGGGTTTAAAGGGTGCGTAGGCCGACCCTTAAGCGTGTTGTGAAATGTCGGGGCTCACCCTGGGCACCGCGTCGCGAACTGGGGGTCTTGAGTTCACGGGAGGAAGGCGGAATTCGTGGTGTAGCGGTGAAATGCTTAGATATCACGAAGAACTCCGATTGCGAAGTCATCTTTCCGTAGTGAAACTGACGCTGAAGCTCGAAAGCTTGGGTATCGAACAGGATTAGATACCCT
+
CEEGGGGCEFFFCFG<C,<F<@:F@8FFGGGGGGGGGGFFGFGGFGE@EGD<FFGGFGFGG:C<E<E=<CFC@FCD<FGFDGGCGFG<5,E9E<CAEFFGFCFFGGGFDEFGGGGGGGGGDEGBEEF,CFFGG9@@E<F@FD=+63+,B<E,3,>+B9FE+3@+>EGGG11=<DG*>1*=CF>7*:?C<<18C,8=**<F7+82>F1;E8<+0,/)2):>(-CCC:E52:CF?+2-:*7B>;/8FC,=FC91?C356;C(8@G:@C>++#84+#>@>C568EEB<FE?,<8,+D?DEE:B,??EE7GF7@,4+,=C8<FCE<=40+,,AE?:5,<@4,<,9,,4DF@C,BC66,7,C@F7ECB:FC@C,;;,B+C6@B@<FF,FCC,@@6FBEAEEECF@<8,<9CDC,FEGGFFF@CB6A,EC6,FFF8FCCC@C
@sA 382
TGAGGAATATTGGTCAATGGGCGGTAGCCTGAACCAGCCAAGTAGCGTGAAGGATGAAGGCTCTATGGGTCGTAAACTTCTTTTATATAAGAATAAAGTGCAGTATGTATACTGTTTTGTATGTATTATATGAATAAGGATCGGCTAACTCCGTGCCAGCAGCCGCGGTAATACGGAGGATCCGAGCGTTATCCGGATTTATTGGGTTTAAAGGGAGCGTAGGTGGACTGGTAAGTCAGTTGTGAAAGTTTGCGGCTCAACCGTAAAATTGCAGTTGATACTGGCAGTCTTGAGTACAGTAGAGGTGGGCGGAATTCGTGGTGTAGCGGTGAAATGCTTAGATATCACGAAGAACTCCGATTGCGAAGGCAGCTCACTGGACTGCAACTGACACTGATGCTCGAAAGTGTGGGTATCAAACAGGATTAGATACCCT
+
FGGGGGGGGGGGGGGGGGGGGGGGGGGGGGGGGGGGGGGGFGGGGGGCFGGGGGGGGFGGGCFFGGGGGGGGGGGGGGGGGGGGGGFFGGGGGGGGGGGGGGGGGGCGG9FGGGGGGGGG?FGGGFGGGGGGGGGGGGGD9FGGGGEFGFGGGGGGGGGGGGGGGGGGGGGGGGGGCGGEDEGGG@EGG<EFFFGGGGGGGD3F<GFGG@F?EFGFG;FADF>-FFGFGGGFEGFB<FCEFGFGGGFFFF=EGGDF=CFFGGFGGGGF=FF<CFF7A?FEFGD,<,::9FFEEEFECFFFGE>GGGGFGF?;68@DEGGGGGGGBGGGGFFECFFGEF9DGGFGECGGGGFGFCGGCGGGGGEGGGGGFCFF@GGFGGFGGGGGEFFFFGGGGGGGGGGGGGGFGGGGGGGFGGGGGGEGGGGGGGGFF@GCCCCC
@sA 383
TGAGGAATATTGGCCAATGGGCGAGAGCCTGAACCAGCCAAGTAGCGTGCAGGATGACGGCCCTATGGGTTGTAAACTGCTTTTATACGGGGATAAAGTGAGCCACGTGTGGCTTATTGCAGGTACCGTATGAATAAGGACCGGCTAATTCCGTGCCAGCAGCCGCGGTAATACGGAAGGTCCGGGCGTTATCCGGATTTATTGGGTTTAAAGGGAGCGTAGGCCGTCTGTTAAGCGTGTTGTGACATGTCGGGGCTCAACCTGGTCATTGCAGCGCGAACTGGCAGACTTGAGTGTACAGGGAGTAGGCGGAATTCGTCGTGTAGCGGTGAAATGCTTAGATATGACGAAGAACTCCGATTGCGAAGGCAGCCTGCTGTAGTGCAACTGACGCTGAAGCTCGAAAGCGTGGGTATCGAACAGGATTAGATACCCT
+
CFFGGGFGGGGGGGGGGFGEGGGGGGGGGFGGDFGGGGCGGGGGGGGGGGGGGGGGFGGCFEGGGGF8FGEGGGGDDGAFF,CFDEG9DF+CFCFGGDFGFDC,BFCAEAFECEGDG,,,CEF8EFGC=EFFGGF,?D:5DDFGGGGEGFCFGAFFGGFFGGGGEGGGG*C,FFFDEF>E@FGG>E=FEGG5?CFGGDE,1+,:?529EC+<F7A5<*A5%8;C,):;#::F:FF:8,*2;88=?4GECC>GF8CD,FCF<,F33,CFF8CBCFC@38DFFFF9F?BF@4,F9FCFE@,F@A,,E8B+F=E99,+8@BGBGGGE@GEFGBFCFGFFFGFFFDBEB,<FEAFF<GFB,GF7GGEGDGFGCFEEFCFC?GGCGGFEGGGEEF@CGFCF<CEFFGFFGFGGGFF;C<GFGGGGGGGGGGGDFEC<CCCC
@sA 384
TAGGGAATCTTCGGCAATGGACGGAAGTCTGACCGAGCAACGCCGCGTGAGTGAAGAAGGTTTTCGGATCGTAAAGCTCTGTTGTAAGAGAAGAACGAGTGTGAGAGTGGAAAGTTCACACTGTGACGGTATCTTACCAGAAAGGGACGGCTAACTACGTGCCAGCAGTCGCGGTAATACGTAGGTCCCGAGCGTTTACCGGATTTATTGGGGCTAAAGCGGGCGCAGGCGGTTAGATAAGTCTGAAGTTAAAGGCTGTGGCTTAACCATAGTACGCTTTGGAAACTGTTTAACTTGAGTGCAAGAGGGGAGGGTGGAATTCCATGTGTAGCGGTGAAATGCGTAGTTATATGGAGGAACACCGGTGGCGAAAGCGGCTCTCTGGCTTGTAACTGACGCTGAGGCTCGAAAGCGTGGGGAGCAAACAGGATTAGATACCCT
+
FFGGGGGGGFGGGGGGFDFFGGEGGGGFGGGGGGGCFEGGGGGGGGG+@C?EAFGGEFGGGGGGGGEE@CEEFFF9BFG,CFECFFDFFFGGGGG8FDC=FFCFCBFAGGFGGFGGGGGGCFGG,CFGDEGG,EDG<,F<D@E<CGGGGGGCCBCGGGEF,*>CB8FFF,1CGGG:B9FFFFE7F,:FEGGEECBE**8758*;*<3:C<4@##10/&+/(*>>4>;>G*5FD;<7:>BB@=CF,=;FGF:FGFD,GCFDAE9CCF?GGGGCEGEDDD<CF@,9DDCF9GGGFGGGGEECDGE48,:DEB=B,FFFD8B9E?FE?GFGEAC7FFEFA=GGGGFGGGGFDGFFCEFGFCCGEGGGGEECFF@,7GGGGGGGGEFGGGGFGGFCGGGGGGGGGGGGGFFFGEGGGFGGGGF<GFGGFGFCGFGGGGFDCCCCC
@sA 28161
TGAGGAATATTGGTCAATGGGCGAGAGCCTGAACCAGCCAAGTAGCGTGCAGGATGACGGCCCTATGGGTTGTAAACTGCTTTTATAAGGGAATAAAGTGAGTCTCGTGAGACTTTTTGCATGTACCTTATGAATAAGGACCGGCTAATTCCGTGCCAGCAGCCGCGGTAATACGGAAGGTCCGGGCGTTATCCGGATTTATTGGGTTTAAAGGGAGCGTAGGCCGGAGATTAAGCGTGTTGTGAAATGTAGAGGCTCAACATCTGCACTACAGCGCGAACTGGTTTCCTTGAGTGCGCACAAAATGGGCGGAATTCGTGGTGTAGCGGTGAAATGCTTAGATATCACGCAGAGCTCCGATTGCGAAGGCAGCTCACTGGAGCGCAACTGACGCCGAAGCTCGAAAGTGCGGGTATCGAACAGGATTAGATACCCT
+
CEGFGGGGFGGGGGGGGGGGGGGGGGGGGGGGGGGGGGAFFGGGGGGGGGGGGEGGFFFDFFG7FFFGGGGGGFFGGFGGGFFGGGGGCFGGGGGFFFFGEFF?EFGDEFGGGFGGGGGGGGGFGFGGFGCDGGGGFGGGGGDGG7FGGGGGGDCEGGGGFDFGGGGGGGC,8,F*FF7::FGEGGGGEF7C9FFG=5EGGGFCCC*CGFGFCGGFGFD5:6EDGGGDGGGGGG=FGD<G<GFCF9C;GGAC0#>@EFFF89GFFA:@<:83,ADFCC,@,;FFC<@E9@8F>C>+B?6:,,,8,>GC88C,868+8FDB,,B>)7+EECE?5,,>;<CCE=<9,,CFB,,EE@+EF,=F+C@@C,CC,,FFFAGGGGDGEB7GGFFFF@+CDF@6,7EFC@;,6CCFF:F@FE<E,F<<AGGFC,A9C,C8-@CA
@sA 23729
TGAGGAATATTGGTCAATGGACGAGAGTCTGAACCAGCCAAGTAGCGTGCAGGAAGACGGCCCTATGGGTTGTAAACTGCTTTTATAAGGGAATAAAGTGAGTCTCGTGAGACTTTTTGCCTGTACCTTATGAATAAGGACCGGCTAATTCCGTGCCAGCAGCCGCGGTAATACGGAAGGTCCGGGCGTTATCCGGATTTATTGGGTTTAAAGGGAGCGGAGGCCGGAGATTAAGCGTGTTGTGAAATGGAGACGCTCAACGTCTGCACTGCAGCGCGAACTGGTTTCCTGGAGTACGCACAAAGTGGGCGGAATTCGTGGTGTAGCGGTGAAATGCTTAGATATGACGAAGGACTCCGATTGCTAAGGCAGCCTTCTGGGGTGTTACTGACGCGGAGGCTCGAAAGTGCGGGAATCAAACAGGATTAGATACCCT
+
FGGGGCGGGGGFFGGFFGGGGGGGGGCFFGFGGGGGGGGGGGFGGGGFGGGFGGGGEGGFEGGCEFA8EFE+CEFGFGFFGGGGFGGGGGFFFGF,CFF9EFF<FGGGGGEGGGFGGGGG,FAFGGGGGGGA<FAFF9FEEFGCEGGGGGGGDF7=F9,=<ADB@EGDF@779DFC7@F7DGGD:C:<=FC8E97FAE?/7CGGCC<CF,2FGFE;F9F&?E8>EE*%??FF830*>CE>FFGG,A@FF#@G?955E=F@@F,9FGFFC<CC:>==+C=<8FDFG,D8FB8F?GGCB5,C9GFFFCFGFEAE=4++EB+,FF@+@@8?GFCFE<CGFC,,C4,,<@C=<FGFE?@,,<FCE9FGGF<FEFAD@C<<,7EGGFE@CFFFB@:CB>,BDGF?FEFCGGFFGGFCGE@<F9AFGGFGGF9GFFGCCCCC
@sA 387
TGAGGAATATTGGTCAATGGACGAGAGTCTGAACCAGCCAAGTAGCGTGCAGGATGACGGCCCTATGGGTTGTAAACCGCTTTTATAAGGGAATAAAGTGAGTCACGTGTGACTTTTTGCATGTACCTTATGAATAAGGACCGGCTAATTCCGTGCCAGCAGCCGCGGTAATACGGAAGGTCCGGGCGTTATCCGGATTTATTGGGTTTAAAGGGAGCGTAGGCCGGAGATTAAGCGTGTTGTGAAATGTAGACGCTCAACGTCTGCACTGCAGCGCGAACTGGTTTCCTTGAGTACGCACAAAGTGGGCGGAATTCGTGGTGTAGCGGTGAAATGCTTAGATAGCACGAAGAACTCCGATTGCGAAGGCAGCTCACTGGAGCGCAACTGACGCTGGAGCTCGAAAGTGCGGGTATCGAACAGGATTAGATACCCT
+
DFGFGFGGGGGGGGGGGGGGGGGFGGGGGGGGFGGGGGGGDGGGGGEGGGGGGGGGGFGGGGGGGGGFGGGGGGGGGGGGGGGGFGGGAFGFGGGGGGGGGGGGFGGGGGGFECGGGFGGA<,C<FFFC>EGGFDFGGGGGDFEG=CFFEF<DF?FFE<+@FF,+@FE:7<DFG7CDGD7F9F1CFGGGF@CEFGE53CCDG'GGGE@EF7F?C@DC:4)6DEGCFEBF@?C+CF*C7GFC=1EEFGFGF>G=CGFGGGFFGCEGGGG=GEFGGGGGFDDFDBCG8GGFDEGDC=BDGFGCFDGGGGGGGE;6>=+EGFFFFC4=C7FAGFF<FD==<GFGFF?,CFGGGFGGF7GGGFEEFC7FF@FE@DFF<GF8GDGGGGGGGFFEGGGGGGGF@GFCGGGGEGGGEGGGGGGGGGGGGGGGGGGF@E@CCCC
@sA 27205
TAGGGAATCTTCCACAATGGGCGAAAGCCTGATGGAGCAACGCCGCGTGGGTGAAGAAGGTCTTCGGATCGTAAAACCCTGTTGTTAGAGAAGAAAGTGCGTGAGAGTAACTGTTCACGTTTCGACGGTACCTAACCAGAAAGCCACGGCTAACTACGTGCCAGCAGCCGCGGTAATACGTATGGAGCAAGCGTTATCCGGATTTACTGGGTGTAAAGGGAGTGTAGGTGGCCATGCAAGTCAGAAGTGAAAATCCGGGGCTCAACCCCGGAACTGCTTTTGGAACTTGAAGGCTGGAGTGGAGGAGGGGTGAGTGGAATTCCTAGTGTTGCGGTGAAATGCGTAGATATTAGGAGGATCACCAGTGGCGAAGGCGGCTCACTGGACTGTAACTGACACTGAGGCTCGAAAGCTTTGTGAGCAAACAGGATTAGATACCCT
+
FFGGGGGFGDGGGGGGGGGDFFEGEGGGGGGFG9EFGFGCFGGGG7F@FDEGGGGGGFFGGGAFGFGGGGEGGGGFGGG8FGGDFGGFGCFGFAF=<?,FCFCEEFGGGGGFGCFGGGGGGFFCFGGEFGGGGGGGF,DFGGDGGGGDGGGFFFG9CFG8FGF7FE8FGGGEEGGGF9FC:C9+=ACCG8+8CFF<FGGC57CF2CF:GGF2;8:7<4C#.:8?+:>?77;@DFF>33::5<0@@)=C7D6CC)>+:FC5?88#@CFCGF:C?G><28FEC,@;=;C,,<EF<8<A,+?=A,FFC+@,A?@,9GF;>98,,E,:E@,@6)=,A,C,,4:CB8DC6,,C,EAE8FEFEC,GFFFF@,CGFFB,+FCFFF9C,EGGFEFGGDFEE,;,FF<CGFGGGEGGFFCEC,,,;,@<@C,EEFFFFFFGGFFFCCC<B
@sA 389
TGGGGAATATTGCACAATGGGGGAAACCCTGATGCAGCGACGCAGCGTGAAGGAAGAAGTATCTCGGTATGTAAACTTCTATCAGCAGGGAAGATAGTGACGGTACCTGACTAATAAGCCCCGGCCAACTACATGCCAGCAGCCGCGGTAACACGTAGGGGGCAGGCGTTATCCGGATTTACTGGGTGTAAAGGGAGCGTAGGCGGGGTGGCAAGTCTGATGTGAAAGGCATGGGCTCAACCTTTGGACTGCATTGGGAACTGGCATACTTGAGTGCCGGAGGGGTAGGCGGAATTCCTAGTGTAGCGGTGAAATGCGTAGATATTAGGAGGAACACCGGTGGCGAAGGCGGCTTACTGGACGGTAACTGACGTTGAGGCTCGAAAGCGTGGGGAGCAAACAGGATTAGATACCCT
+
FF<FGFGGGFGGDFGFGGFGG@FGEGAFGGGG@<FGGG=CCFC+@FGGG7DGGGFGGGG<6,CE<,C,,C<,9CF?5FC9<F-C58F8DC+BF<5F<5?@FG++:F,@F@,55C,,<?EF7CF7@++:8,3>,,3,B,FFCB8=+++3@C*,,,@,8:*85<>**4*CF@FG,BEDG7=2:B#:CG7:=,?91#B@8(:872&+2:*9;>FAF?79:8@9CCGE<<54,,@,+FFF:<F3>:,,CC?FFE,0,FFF39DDD>:,,,F<GGGGDECC=>68+7D<B+4+DE?4,8GE@,=,FFGGAGCEFE?=EFFEE<GFGEFE<,GEF@BEDFF@C7,DGGGGGEEEEF<GGFDGGGFFA,FGGF<GDGGGGFGGFCGFF@FGGGGFFCEFF,FEF<FFGGGGGGGGGGGCCCCC
@sA 22483
TGAGGAATATTGGTCAATGGGCGAGAGCCTGAACCAGCCAAGTAGCGTGCAGGATGACGGCCCTATGGGTTGTAAGCTGCTTTTATAAGGGAATAAAGTGAGTCTCGTGAGACTTTTTGCATGTACCTTATGAATAAGGACCGGCTAATTCCGTGCCAGCAGCCGCGGTAATACGGAAGGTCCGGGCGTTATCCGGATTTATTGGGTTTAAAGGGAGCGTAGGCCGGAGATTAAGCGTGTTGTGAAATGTAGTTGCTCAACATCTTCACTGCAGCGCGAACTGGTTTCCTTGAGTACGCACAAAGTGGGCGGAATTCGTGGTGTAGCGGTGAAATGCTTAGATATCACGAAGAACTCCGATTGCGAAGGCAGCTCACTGGAGCGCAACTGACGCTGAAGCTCGAAAGTGCGGGTATCGAACAGGATTAGATACCCT
+
CFFFGGGGGGGGGGGGGGGGGGGGGGGGGGCFGGFFFGGFFGFGGGGGGGGGGGGGGGGGGGGGGFGGGGGGGGGGCEGGGGGGGGGGGFGGGGFFGGFGGGFGGGGGGGGFFGGGGGGGGGGGGEEGGGGGGFFGGGFCGGGGEGDFFFGGGGGDFFCCFGGGCCECFGGGDGGGGGGDGGDGGGGGGGE:FGGGGGG@GG>FGG+=@CF?GGGF>DG@?>DDGGGDGEGG?FF<EEEDFG7FC@C;;;GGGFGGFF@=?=FF*#E>'FF6:DEFBE=DDFGFFFDF=3DF9@+7GFEEE9EGGGEFEGGGGGFCEGGGGFC>9BGGGFFGGGGFFFCCEAFCGGFGGGGGGFGGEGGFDEGDF@@FGGGGGGGGGFFCGGGGGGEEFCBGGCGFGFGGGEGGFEGGGGGGGGGGGGFFGGGGGFFAGGGCCCCC
@sA 21731
TGAGGAATATTGGTCAATGGGCGAGAGCCTGAACCAGCCAAGTAGCGTGCAGGATGACGGCCCTATGGGTTGTAAACTGCTTTTATAAGGGAATAAAGTGAGAGTCGTGACTCTTTTTGCATGTACCTTATGAATAAGGACCGGCTAATTCCGTGCCAGCAGCCGCGGTAATACGGAAGGTCCGGGCGTTATCCGGATTTATTGGGTTTAAAGGGAGCGTAGGCCGGAGATTAAGCGTGTTGTGAAATGTAGATGCTCAACATCTGCACTGCAGCGCGAACTGGGTTCCTTGAGTACGCGCAAATTGGGCGGAATTCGTGGTGTAGCGGTGAAATGCTTTGATATCACGAAGAACTCCGATTGCGAAGGCAGCTCACTGGAGCGCAACTGACGCTGAAGCTCGAAAGTGCGGGTATCGAACAGGATTAGATACCCT
+
GFGGGGGGGGGFFGCFGFFE@FEGGFGGF8CFFGFFGFGGFGGFGGGG>FGFGGGFCFFGEGGFGGGGGFGGFFFGGGGGGGDFGG5FFGEEFDFFF9@FGGGGGFD<CGC<FGGGGGGCCGAFEB,BEDEGGGGGGGGFFFEE7FFFFFGFC,<FGF>>FFGCGGCEGGGGFE*>B<1>FG@FCCECCED*<CFF5*=CF+CFDE@7F,CGGG7)4;?D56C9,CEG92?1=<C<CDG%GGGE??E)FGFFFCFD47<<4:;<FGF>@:C=CC#>>@==GCC6,>D=8><A:7B@C@@5EE?B++CGDFFED@4+CGGFFF@E=C,CGGFAGGFFC9<,FFFFFGGGF?9E=?+@CAB,@CC<E,FFDGGGGFGF8D@C7EEGGFDFCGDGGFFF,@B8GGFGGGGFGFFEEFCF7EAFCGGGGGGGGGGCCCCC
@sA 27356
TGGGGAATATTGCACAATGGAGGAAACTCTGATGCAGCGACGCCGCGTGAGTGAAGAAGTAATTCGTTATGTAAAGCTCTATCAGCAGGGAAGATAGTGACGGTACCTGACTAAGAAGCTCCGGCTAAATACGTGCCAGCAGCCGCGGTAATACGTATGGAGCAAGCGTTATCCGGATTTACTTGGTGTAAAGGGAGTGTAGGTGGCCATGCAAGTCAGAAGTGAAAATCCGGGGCTCAACCCCGGAACTGCTTTTGAAACTGTAAGGCTGGAGTGCAGGAGGGGTGAGTGGAATTCCTAGTGTAGCGGTGAAATGCGTAGATATTAGGAGGAACACCAGTGGCGAAGGCGGCTCACTGGACTGTAACTGACACTGAGGCTCGAAAGCGTGGGGAGCAAACAGGATTAGATACCCT
+
EC@@FEGGGG9FGGGGGGG<@EGGGGGGGCGDGGGGGGGGGDGGGGGEGGGGGG9FEGGFGFADFGEFFGGGGFGFGGGGGGGGGGGGG@FGGGGGGEEGGGGGGGGFFDFGF9FFGCC<DFEGG7FFGDCDDFFGGGGGFCFGCE:C@FECCF7FFFF>FGGF288>1FCFFGGGCG8?CFFAFFG658@@B?CCGGDA<7?CF7CGFEE@C:FFGGFFEFFFCF=FGDGGGGG6:5FFFGFEGEGGGF?FF/GGGECE:9E9F<EFF4F?28DEAGGGFGGFFDB5C999,>,=8EECFGDEADEFGFEE7EFCD<9,ED,FGGGFF9AA8,8GFFFFGGEDFF@ECGFDFA9F6,GFGGFAFCEGFF@GFGFGFGGFGGFFB@EGEGCF<GGGFEFEDGGGGFCGGFFBCCCC
@sA 393
TGGGGAATATTGCACAATGGGGGAAACCCTGATGCAGCAACGCCGCGTGAAGGAAGACGGTCTTCGGATTGTAAACTTTTGTTCTTGGTGAAGAAGAATGACGGTAGCCAAGGAGGAAGCCACGGCTAACTACGTGCCAGCAGCCGCGGTAATAAGTAGGTGGCAAGCGTTGTCCGGAATTACGGGGTGTAAAGGGAGCGCGGGCGGGAAATCAAGTTGGGTGTGAAATGTCGGGGCTTAACCCCGGAACTGCATCCAAAACTGATATTCTTGAGTGAAGTAGAGGTAGGCGGAATTCCGAGTGTAGCGGTGAAATGCGTAGATATTCGGAGGAACACCAGTGGCGAAGGCGGCCTACTGGGCTTTAACTGACGCTGAGGCTCGAAAGTGTGGGGAGCAAACAGGATTAGATACCCT
+
FGGGGGGGGGGFFGGGGGGAEGGGGGGGGGGFE<FDCFFGGGGGGGCF@FGGGGGFFFGGFGGGCFC?FGGFFGGFGDCGGGFGGFGGGGG<F9EF@CDGGGGDGFGDGFGFG<FGGGCGGGDGFGGGGGGGGGC8BFGFGG?C@CEG7<CFGD,?FF<,7:DFGGG+*=<=FFFEGG1/<CF#:A?,=589BF<37A7:59CD.1CGGD3A#DC:--9>+BFGFE@=FG@<>CEFGCCCG=G<E@D@87DCGGCA,EC==GDFGGFF?CF:A+GGGGFFAED9GE>@GGE<@,6GGGCE<GFGGBGGFFAGGGEFE6GGGGGGFEGEGGFDF:EGFEFFGEDGGGGGGGGGGGCFGGGGEGGGGGGFCGGGGGGGGFGGGGGGEFGGGGGGFEGFFC,DFFCGGFEGGGGGCCCCC
@sA 394
TGGGGAATATTGCACAATGGAGGAAACTCTGATGCAGCGACGCCGCGTGAGTGAAGAAGTAATTCGTTATGTAAAGCTCTATCAGCAGGGAAGATAGTGACGGTACCTGACTAAGAAGCTCCGGCTAAATACGTGCCAGCAGCCGCGGTAATACGTATGGAGCCAGCGTTATCCGGATTTACTGGGTGTAAAGGGAGTGTAGGTGGCCATGCAAGTCAGAAGGGAAAATCCGGGGCGCAACCACGGAACTGCTTTTGAAACTGTGAGGCTGGAGTGCAGGAGGGGTGAGTGGAATTCCTAGTGTAGCGGTGAAATGCGTAGATATTAGGGGGAACACCAGTGGCGAAGGCGGCTCACTGGACTGTAACTGACACTGAGGCTCGAAAGCGTGGGGAGCAAACAGGATTAGATACCCT
+
CFGGG:FGGFEGGGGGGGGGGGGGGGGGFGFGGGGGGGGGGGGGCEF:@FGFGGGGGFGFFE,EFGGFGFFGGFGGGGGFG9<EFGGGGGGGGGGGGGGGGGGGGG<FGGGGGGGFGGGFFDGGGDGGGGGGGGF@FDDFDFFGEEECFGGEDFFCFGC@FGC*>FDFGC@,@EGGGDGGGG<CFGGD<BF9;:FC=CGGGFGCFGFF>;F?F8GFG<@B48#%7@<FFCGGEGG9#@@<FF)ECGD?A35<CG<F>C:DA<E<GGGG?;E=?G?GGGGEGGFFF@<<E><,,CFDEE@,?:BB::CFFFFE8,FEDCA,@;FFFFCF:,<FBFCC:8=@C:?7F:@GCF8FGGGGFGGFFCGGD<EFGFFGFFFB,GGGF@FCEFGGGGGGFCGGFCGFFFBFFCDAFFEACCCC
@sA 395
TGGGGAATATTGCACAGTGGGGGAAACCCTGATGCAGCGACGCCGCGTGGAGGAAGAAGGTCTTCGGATTGTAAACTCCTGTTGCTGAGGAAGATAATGACGGTACTCAACAAGGAAGTGACGGCTAACTATGTGCAAGCAGCCGCGGTAAAACGTAGGTCGCAAGCGTTGTCCGGAATTAATGGGTGTAAAGGGAGCGCAGACGGGAAGACAAGTCGGAAGGTAAATCACTGGGCTTAACCCATGAACGTCTTTCAAAACTGGTTTTCTTGAGTAGTGCAGAGGTAGGCGGAATGCCCGGTGTAGCGGTGGAATGCGTAGAGATCGGGAGGAACACCAGTGGCGAAGGCGGCCTACTGGGCACCAACTGACGCTGAGGCTCGAAAGTGTGGGTATCAAACAGGATTAGATACCCT
+
DFGGGFGFGGGGGGGFC;CFGEGDGGGGGGAFFFGGGG7FEGDB@FGFEEFGGFG,,9CCFFGFEDCB?=FGGGD<E9FGBC?FGGGAFGGGGGGB,?BCFGGGFG,?F<DFGDF<FFFGFGGGGGFGGDGFCGGF,7@C<3>FEE8:@F7FFE@F@CDFAFCG*:CBC@::,5BB7<FBF+?CFF+<<@+9BG:7**:*1/8ECCCC;E>9FB<=ECFE88##9+<90/&CFDG,;7FA@<7C1F6/-#&9:FEGFD?2@>9,,DCF=D9,0:,<FEFDDACDGGGEDDF==>C8EGGFAEB6)CEDFGEE4@,C6GFDA@+@,EEFGGFFFFFC@GFGGGGFECFGGGGGGGGFFAECGFBFAGEEFEF@GGGFEGGGGEGEGFGGGGGFFFEF<C@FGCGGFCGGFFECCCCC
@sA 21911
TGAGGAATATTGGTCAATGGGCGAGAGCCTGAACCAGCCAAGTAGCGTGCAGGATGACGGCCCTATGGGTTGTAAACTGCTTTTATAAGGGAATAAAGTGCGGGACGTGTCCCGCATTGCATGTACCATTTGAATAAGGACCGGCTAATTCCGTGCCAGCAGCCGCGGTAATACGGAAGGTCCGGGCGTTAGCCGGATTTATTGGGTTTAAAGGGAGCGCAGGCCGTGGGTTAAGCGTGTCGTGAAATTCCGTCGCTCAACGGCGGACGTGCGGCGCGAACTGGTCCACTTGAGTACGCGGGACGTTGGCGGAATTCGTGGTGTAGCGGTGAAATGCTTAGATATCACGAAGAACTCCGATTGCGAAGGCAGCTGACGGTAGCGCAACTGACGCTGAGGCTCGAAAGTGCGGGTATCGAACAGGATTAGATACCCT
+
FGGGGGGGGGGGGGGGGGGGGGGGGGGGGGGGGGGGGGGFGGGGGGGGDGGGGGGFFFGGCEGGGGGGGGCFGGFGGGGGDGGGGGGGGGGFGGFGGGGGGGGGGGGGGGGGFEEFGEFGGGGGGFG?FFFGGGGFGFGGGGGGGGGGGGGGGGGGGGGGFFF<EEFCGEGDGGEGGGGGG?CGEGGGGGG-FFGG:EEFGG7CE(5C<@F34<8>>)FC>C7>DGGFGG0GGEGDGGGEF@DG8;C4*0:<;FCCC:<CGGEGEC>EF5GDFECECFE@,CGGGGFDD@,C?F?FCDE@CGGGFGGGEDFA+=FCDGGFFCGGEEGFFF?9E?9FFC,EF;C,@CGFF<FEDB+?,:A,7F:FFEEGDGFGGDGGFFDGGGGGECF@,GFEFGGFEFF8C,GF<GGGGGGGGGGGGGFEFGFFFAGGGFFCCCC@
@sA 397
TGGGGAATATTGCACAATGGGGGAAACCCTGATGCAGCGACGCCGCGTGAAGGAAGAAGTATCTCGGTATGTAAACTTCCATCAGCAGGGAAGATAATGACGGTACCTGACTAAGAAGCCCCGGCTAACTACGTGCCAGCAGCCGCGGTAATACGTAGGGGGCAAGCGTTATCCGGCTTTACTGGGTGTAAAGGGAGCGTAGGCGGCGGAGCAAGTCAGAAGTGAAAGCCCGGGGCTCAACCCCGGGACGGCTTTTGAAACTGCCCTGCTTGATTTCAGGAGAGGTAAGCGGAATTCCTAGTGTAGCGGTGAAATGCGTTGATATTAGGAGGAACACCAGTGGCGAAGGCGGCTTACTGGACTGACAATGACGCTGAGGCTCGAAAGCGTGGGGAGCAAACAGGATTAGATACCCT
+
CCFGGEGGGGGGGGGGGGGFGGGGDGGGGGGGGGGGGGGGGGGGGGG=FGGGGG@FGGGEGFGGFGG?FFFFGGGGGGGGGGGFGGGGFGF<FGFFGGGGGGEEGGGGGGGGGGGGGGGGGGGGGGGFCFGFGGGGGGGGGGGGGGGE:CGGGGGCFGGGCGGGGGGF:CFCFFGG#<FGGG%FGGGC<FBF6FDFGGG><DGFEG>EDGGCCFF719>?4FCGFGGGFGCEGFG@#@7FE=GGEEGGFGGGGGGEA@:=ECDF@=<FEC,FDFDD?FE<.FAGGGGGGGGGFCE8E@E9AFEGFGGGEECE=7EEEFE8GGFGGGGGFEFFC@8C8FEEGFGGGGEGGGGGFGGGGGGGGGGGFGGGGGEGGGGGGGGGGGGFF:GGGGGGGFFGGFFFGGGGFFFGGGGCCCCC
@sA 398
TGGGGAATATTGCGCAATGGGGGCAACCCTGACGCAGCCATGCCGCGTGAATGAAGAAGGCCTTCGGGTTGTAAAGTTCTTTCGGTAGCGAGGAAGGCATTTAGTTTAATAGACTAGGTGATTGAAGTTAACTACAGAAGAAGCACCGGCTAAACCCGTGCCAGCAGCCGCGGTAATACGGAGGGTGCGAGCGTTAATCGGAATAACCGCGCGGAAAGGGCACGCAGGCGGTGACTTAAGTGAGGTGGGAAAGCCCCGGTCTTAACCTGGGAATTGCATTTCATACTGGGTCGCTAGAGGACTTTAGGGAGGGGTAGAATTCCACGTGTAGCGGTGAAATGCATAGAGATGTGGAGGAATACCGAAGGCGAAGGCAGTCCCTTGGGAATGTACTGACGCTCATGTGCGAAAGCGTGGGGAGCAAACAGGATTAGGTACCCT
+
EFE8FCFGGGFFGGGGGFE8CBBFGFEDGGGGF7CFF7AFAFGGDEE+@CFDGAEA<F,CFEEDFGEFFGDEG<<,,5E?EGAB:FFGG@+4+@=AECF=EGCF<FFGEFC9FGADFF?AA<==<,C,,EGCC,>@,>FC3><,,888C7FFE,,6F:>FGCEGG87F:7:8CECEG9,=F1CCF@EDGEED5:ACE2,:**;;?C8#2#11/)4<F43%0:*:59:3CE=9CCC:FD;:<@;5,B@+A7;55:>++@6,EAF:,+FFEE7,CD@C9GEFB@,9=CFFEE@+5,5A9*<,@99FFFFGFDFFBB>9,,,9+@@EFGDEDBGCE4:,,,DFDDC<9EE=:=F<<FB<<@CF@?@FCCCCFFGGFGGGGGEF8GFGFGAGGGDGEFC@BGGGGFC@CDEF8GGGGGFF?FF9GEFCFEFGGGFFCFBGCCCCC
@sA 399
TGGGGAATCTTCCGCAATGGACGAAAGTCTGACGGAGCAACGCCGCGTGAACGATGAAGGTCTTCGGATTGTAAAGTTCTGTGATCCGGGACGAAGGCATTGATTGAGAACATTGATTGATGTTGACGGTACCGGAAAAGCAAGCCACGGCTAACTACGTGCCAGCAGCCGCGGTAATACGTAGGTGGCAAGCGTTGTCCGGAATTATTGGGCGTAAAGCGCGCGTAGGCGGCCGTGCAAGTCCATCTTAAAAGCGTGGGGCTTAACCCCATGAGGGGATGGAACCTGCAGGGCTGGAGTGTCGGAGGGGAAAGTGGAATTCCTAGTGTAGCGGTGAAATGCGTAGAGATTAGGAAGAACACCGGTGGCGAAGGCGACTTTCTAGACGACAACTGACGCTGAGGCGCGAAAGCGTGGGGAGCAAACAGGATTAGATACCCT
+
FEGFGGGDFFGGFEGGGGFFGGGGGGGGGEEGGCEFCFGGGGGGGGGGGGGGGGGGDCEFGGAE<DGGEGFFGFFCFGGGFGFGGFFGDFGGGFEGCGGFFGFGGFFGFGGFFABFFGGGFFFDGFGGGGGGGGGGGGGGGFF8F8CGGFGEGDCGGGGEGGGFCGFCF:CGGGD@CEG?F9:<<8+=CEGCEE*BGEFFGD*:8+2+<<AFGG:B:8<699GDE>EEGGGGCEE,>3F77@7@F7,/GGFCFC:EGFGGE:FF@8<@GD;>3,GGFGGGGFC=#+E8<DGGF=,,>5C@C+BDGEGFFEAF9E;A9GGGGCDE<FGCC8GCFFEFGECEEDC,99=AF<CGGFFCFC?@8==EG@GGGGDEEF@EFGGGGFDFGGGFGGFDGGCBGGGGFCGFDGGGGFDGGGGGGFE9GGFEEGGGGGGCGFGFCCCCC
@sA 39551
TAGGGAATCTTCGGCAATGGACGGAAGTCTGACCGAGCAACGCCGCGTGAGTGAAGAAGGTTTTCGGATCGTAAAGCTCTGTTGTAAGAGAAGAACGAGTGTGAGAGTGGAAAGTTCACACTGTGACGGTATCTTACCAGAAAGGGACGGCTAACTACGTGCCAGCAGCCGCGGTAATACGTAGGTCCCGAGCGTTATCCGATTTATTGGGCGTAAAGCGAGCGCAGGCGGTTAGATAAGTCTGAAGTTAAAGGCTGTGGCTTAACCATAGTACGCTTTGGAAACTGTTTAACTTGAGTGCAAGAGGGGAGAGTGGAATTCCATGTGTAGCGGTGAAATGCGTAGATATATGGAGGAACACCGGTGGCGAAAGCGGCTCTCTGGCTTGTAACTGACGCTGAGGCTCGAAAGCGTGGGGAGCAAACAGGATTAGATACCCT
+
GFGGGGGGGGGGGGGGEGGGFGGGGGGFGFGGGGGGGGGGGGGGGGG@FBFGGGFGGGGGF<FGGGGGGGGGGGGGGGFGFGGGGGAFFGGGFFFFFEEGGFGGGGGGGGGGGGFGGGGGGGGGGGGGGGFGGGGGGCCFGFFDFG:<FGGGG8DCFGGG7FFGGFD<FGGGEGGGFGG<FGGGGGGGCCFGED.4CCFGG,?CC9=3FGFC>C8CF9CDD@:FGEC@5CE:GF@@<C;FCFD@;@<BFFDGGGGGFCGGGFFFFGE@EFF@F8=CAFGGEC=AFBF9GFFG@AFA+FDE=EA=@GFEGGECFFFEE=E8GGGEFGFE>ECFGGGEG@FFBFEGGGGGGGGGFCFB:?BFEGGGEEEEGF@CGGGGEF?GGGGGGGGGGFGGGGFGGCCFGGGGGGGGCFGGGGGGGGFGGFFFGFGGGGGGGGGCCCCC
@sA 401
TGGGGAATATTGCACAATGGGCGCAAGCCTGATGCAGCCATGCCGCGTGTGTGAAGAAGGCCTTCGGGTTGTAAAGCACTTTCAGCGGGGAGGAAGGCGATAAGGTTAATAACCTTGTCGATTGACGTTACCCGCAGAAGAAGCACCGGCTAACTCCGTGCCAGCAGCCGCGGTAATACGGAGGGTGCAAGCGTTAATCGGAATTACTGGGCGTCAAGCGCACGCAGGCGGTCTGTCAAGTCGGATGTGAAATCCCCGGGCTTAACCTGGGAACTGCAGTCGAAAATGGCAGGCTAGAGTCTTGTAGAGGGGGGTAGAAGTCCAGGTGTAGCGGTGAAATGCGTAGAGATCTGGAGGAATACCGGTGGCGAAGGCGGCCCCCTGGACAAAGACTGACGCTCAGGTGCGAAAGCGTGGGGAGCAAACAGGATTAGATACCCT
+
EFGFGGGGGGGGGGGGGGGEDGGGGEGGFGGGGGGGGGGGDFFGFGGFGF7FFFGGGGGGEFCFGFEGGGGGGGGGGGGGGFEDFGGEGGGG>=E=+EGGGGGF9<FGGGGGGGGGGGAFFGCCGGCCFFEFFEEGEGG8CFG?EFGEGGEEGEFFGGGFFFFGGF7<<FGGDCEEF9FF714<F+:CC<?GGCC8C?:@3<E5:9FG:@E5E8*<5:371>3<@EGDECC?:3@?CB<<C?C<,EC@FC977F#47C<172B@<CFF<CFBBE:A?=%E:C@:E+BDC<F8GFF9GDF=9EE9FGGGGGGFE<9?@,,,FEA8FA,CC=FCE;,@9FB7GGGEDFDEAGFDGFFFF,DEEFCFDCGGFF@FGGFDEEFF@8FGGGGGGGF<GGEEFFGGGGGGGGGGGGGGDGGGGGGGGGGCGGGGGGGGGGGGCCCCC
@sA 35326
TGAGGAATATTGGTCAATGGGCGAGAGCCTGAACCAGCCAAGTAGCGTGCAGGATGACGGCCCTATGGGTTGTAAACTGCTTTTATAAGGGAATAAAGTGAGTCTCGTGAGACTTTTTGCATGTACCTTATGAATAAGGACCGGCTAATTCCGTTCTAGCAGCCGCGGTAATACGGAAGGTTCGGGCGGTATCCGGATTTATTGGGTTTAAAGGGAGCGTAGGCCGGAGATTAGGCGTTTTGTGAAATGTAGTGGCTCAACCTCGGCACTGCAGCGCGAACTGGTCTTCTTGAGTACGCACAACGTGGGCGGAATTCGTGGTGTAGCGGTGAAGTGCTTAGAGATCACGAAGAACTCCGATTGCGAAGGCAGCTCACGGGAGCGCATCTGACGCTGAAGCTCGAAAGTTCGGGTATCGAACAGGATTAGATACCCT
+
C89;,=C;C<<AEFCEFC,,B68C7@@F8@FFFGFG,@FCFF,<@<CBFGGGDCEF?9B+CCF,6C?FGE,>,,<CFEG=<E,C9,<EF,,<FCEFGG<?FD,B,<,+,4BEF9CFFD7<CE9FEFC,,CEFECEFEFDE<B+FEG+BCF<<D,,:+,9CFFGC::CE+5@>CGFDEC@7,,,*5****4*8@:*4:7+>+4<,?F<*=8<<2<<3C/<9#/;6CC4+27@8,**5:=<,9C:DD:>,,<1,,FFGD@@3*@>3,9:E,C7DDF>FC@2,@DGFFBB5,,,A*=@+8C++=,87?8=GFE4,898+GFFB,AC@:=,,E9CA5,9,;CC=C,9GGGGGFAF,6?:FEFF7FF@<FCCGFC9GGGDFDGGGDGF<FE,GFFFGGGGF8EFFCEF9FF@@+CEC@DGGEGGFCAFGGFFFGF<A<BA@
@sA 403
TGAGGAATATTGGTCAATGGGCGAGAGCCTGAACCAGCCAAGTAGCGTGCAGGATGACGGCCCTATGGGTTGTAAACTGCTTTTATACGGGGATAAAGTGAGCCTCGTGTGGCTTATTGCAGGTACCGTATGAATAAGGACCGGCTAATTCCGTGCCAGCAGCCGCGGTAATACGGAAGGTCCGGGCGTTATCCGGATTTATTGGGTTTAAAGGGAGCGTAGGCCGGAGATTAAGCGTGTTGTGAAATGTAGATGCTCAACATCTGCACTGCAGCGCGAACTGGTTTCCTTGAGTACGCACAAAGTTGGCGGAATGCGTGGTGTAGCGGTGAAATGCTTAGATATCACGAAGAACTCCGATTGCGAAGGCAGCTCACTGGAGCGCAACTGACGCTGAAGCTCGAAAGTGCGGGTATCGAACAGGATTAGATACCCT
+
FFFGGFCFFGGGGGGGGGGGGGGGGGGGGGGGGGFGGGGGGGGGGGGFGGEFGEFFGGGGGGGFFGGGGGGGCFGGGGDFGGGGGGC,CFE@CCDAEGGGFGE<,BFGF<=:FGG<FGGGF@FGEGGGED8FFGCFGGGFGGEGGGGGGFG9DGFGGGGGGGGGGGGG<FC@FECGGGGGGCFFCF=FECEFFFCEGGG@@E+<:CC/CCGF=@>;34-5:?E7?3:@E#FACFG5G?DFFC;@@38$=9;;>9FGGGFC8,299>5@:3<>C>7#6D@=DGGGGGGDFF?9)@@:EAE8,7,,:++GGGGEB68+CGGGECE@5GDFEAFDFE9DEEB99AFE8FFGGGGFCFF@CDFEF:GGAFFGGGGGGGGFC@@EFEGGFCFCGGEGGGGGFEGGGGGGEEGGGGGGG@DGEFFGGGGGGGEFGGGCCCCC
@sA 404
TGGGGAATATTGCACAATGGGGGAAACCCTGATGCAGCGACGCCGCGTGGAGGAAGAAGGTCTTCGGATTGTAAACTCCTGTCGTTGGGGACGATAATGACGGTACCCAACAAGAAAGCCACGGCTAACTACGTGCCGGCAGCCGCGGTAAAACGTAGGTGGCAAGCGTTGTCCGGAATTACTGGGGGTAAAGGGAGCGCAGGCGGAAGGACAAGTTGGAAGTGAAACCCACGGGCTCAACCCGTGAACTGCTTTCAAAACTGTTTTTCTTGAGGGGTGTAGAGGTAGGCGGAATGCCCGGTGTAGCGGTGGAATGCGTAGATATCGGGAGGAACACCAGTGGCGAAGGCGGCCTACTGGGCACTAACTGACGCTGAGGCTCGAAAGCATGGGTAGCAAACAGGATTAGATACCCT
+
DGGGGGGGGGGGGGGGGGGGGGGGGGGGGGGGGGGGGGGGGGGGGGGFGEGGGFFGGGGGGGGGGGGGGGGEGGGGGGGGGGGGGGGGGGGGGGGGGGGGGDGGGGGGGGGGGGGGGGGGGGEEGCCGGGGGDGG7FGG7<CCGGGGGGGGGGGGFFGG<:FFGGGCCFEGGGGGGGGG6;=4<FG#6:+<CFGGCECCCFGED?EC@C@<@FE>:;6>;AD=20=@?:>7ECDDC;:CFEGFE;GGFD>390E?8GDC==CFCGGFGEFGF=@#FEAEECE9EFGGGGGFC>D=+E:CBGGDGAGGGFFFF7FCEDC,CF@@@,GGGGGGFEFGGFGGGEDGGGGGGGGFGGGGGGGGGGGGGGGFCGGGDGFFGGGGGGGGGGGGGGGGGGGGGGGGFFGGGFGGGGGGCCCCC
@sA 405
TGAGGAATATTGGTCAATGGGCGCTAGCCTGAACCAGCCAAGTAGCGTGAAGGATGAAGGCTCTATGGGTCGTAAACTTCTTTTATATAAGAATAAAGTGCAGTATGTATACTGTTTTGTATGTATTATATGAATAAGGCTCGGCTAACTCCGTGCCAGCAGCCGCGGTAATACGGAGGTTCCGAGCGTTATCCGGATTTATTGGGTGTATAGGGAGCGGAGGTGGACTGGGAAGTCAGTGGTGAAAGTTGTCGGCTCAACCGTAAAATTGCAGTTGATACTGTCAGTCTTGAGTACAGTAGAGGTGGGCGGAAGTCGTGGTGTAGCGGTGAAATGCTTAGATATCACGAAGAACTCCGATTGCGAAGGCAGCTCACTGGACTGCAACTGACACTGATGCTCGAAAGTGTGGGTATCAAACAGGATTAGATACCCT
+
FFAGGCFGGGGGCEFGGGGG,@FC7F@FGFFD@@CFFF=E@C<;CFGFGFGGGEGGGFGGFE,<A,CD,E6C>FG,<,,9@BCEFCFF?<@AE<?EFGC?FEFGGACFBEFFFG,5,449CEGFFGEEB9@9E?E@AF?,B8CEE8=,:8,A3AFD<AF+6FFFC>@F+<CA@>7FF::*6E:>C<1>>>:,?,>**4@3=C,C?B.#**#@:?C;7:C)@C;+@8*>;:3,@AF:,CD:,FCFCCCF@8+++8FD,CGF=CFDCA=<:9B0A,F=;=?66D:,9,<:,EFFEFGFD;C,GF8CEE=FEEGB8@+CEC@FDFC@9GGFFDF@AFCDD-EGFGF?GFFGGGFEFGGGGFA=@,C8FFGF<FAF9<CGGFFFAACGGGFCGFFFCGFE<7GGGGGGGFC7BGGFFGGFGGEBECGFCGGGGGGCCCAC
@sA 406
TGAGGAATATTGGTCAATGGGCGAGAGCCTGAACCAGCCAAGTAGCGTGCAGGATGACGGCCCTATGGGTTGTAAACTGCTTTTATAAGGGAATAAAGTGAGTCTCGTGAGACTTTTTGCATGTACCTTATGAATAAGGCCCGGCTAATTCCGTGCCAGCAGCCGCGGTAATACGGAAGGTCCGGGCGTTATCCGGATTTATTGGGTTTAAAGGGAGCGTAGGCCGGAGATTAAGCGTGTTGTGAAATGTAGACGCTCAACGTCTGCACTGCAGCGCGAACTGGTTTCCTTGAGTACGCACAAAGTGGGCGGAATTCGTGGTGTAGCGGTGAAATGCTTAGATATCACGAAGAACTCCGATTGCGAAGGCAGCTCACTGGAGCGCAACTGACGCTGAAGCTCGAAAGTGCGGGTATCGAACAGGATTAGATACCCT
+
FGGGGGFGGGGGGGFGGGGGCGGGGGGGGGGGGGGGFGGFGGGCEEDFFGGGGGGGGGGGGGGFGGGFGGG7FFGGGGGGG9EGGCGG<FFEDGFGEFGGGGGGGGG<FFFGGGGCGCEFFFFGFFFFGGGGGGGFGGG,FFEGC7BGGEDA><7+BDGGGF7FC+CCCFGGA;>@F*>CCGGCEFCE9445:CFECEGD+1?FC>,=FF:;CFGF@9GF;>ACCFGFG5=<<CC4<*;;CFFE@EGFF>*:>AD@GGGF<@:FFECFF'E<GECF9E5E@GGGFGEFD><A)FE?C9FDFFFFFDFF@8C@+,C7CCGGCEC=0EE9GGGGGGGCDFFGFD<,,C9=?,GFFCCCCFGGF>GFF9GGGFE@E<GGGFECGGDGFFEGGFFGGGGGGGGGGGGFEGGGGGFCFEC8GFFCGGGGGGF<E,E6@CCC
@sA 29224
TGAGGAATATTGGTCAATGGACGAGAGTCTGAACCGGCCAAGTAGCGTGCAGGATGACGGCCCTATGGGTTGTAAACTGCTTTTATAAGGGAATAAAGTGAGTCTCGTGAGACTTTTTGCATGTAACTTATGAATAAGGACCGGCTAAGTCCGTGCCAGCAGCCGCGGTAATACGGAAGGTCCGGGCGTTAACCGGGTTTATTGGGTTTAAAGGGAGCGTAGGCCGGAGAGTAAGCGTGTTGTGAAAGTTAGACGCTCAACGTCTGCACTGCAGGGCGAACTGGTTTCCTGGAGTACGCACAGAGTGGGCGGAGTTCGTGGTGTAGCGGTGAAATGCTTAGATATCACGAAGAACTCCGATTGCGAAGGCAGCTCACTGGAGCGCAACTGACGCTGAAGCTCGAAAGTGCGGGTATCGAACAGGATTAGATACCCT
+
CFFFGGGGFGGGCFEEFGGFGFGG+CFEFGGGGFGGDFCCFGEFDFGGGGGGGDGGGFFC:FFGGGF?,C7BFDECGGEC?FEFEAGFGGGFGFGFGGFGGGGFCFAFGG7CGGD9<<=FGFG9E,EFGG9?FDEFFGF=DD:F=>=<,3C9C6FEGFG7DFFFE+>GC:FFGGGGGE<@FGEFEFCCC@C*><=@*2+=6:,<CF*8:2<<<7;>:0C7(-:?=C?+6,#C<739CDF?CC=?,3<,#@6@3883+C@@C#69FFEFF>C8=8+@>,@2DDB3,,><,8=55ECF@,5<,A,ACCEC>>8;@+E=+FFGFGGGFF:EFACF@BGGGGFDEGGGGFC=GGGGF=C:C?GGGFEGFE,GGEAGGGGGGGECF7EFCCFEGEFEGFAFE@FEC,B9GGF:F7GFGGF@GGGGGGFF9GGGGFDC-CCC
@sA 408
TGGGGAATATTGCACAATGGAGGAAACTCTGATGCAGCGACGCCGCGTGAGTGAAGAAGTAATTCGTTATGTAAAGCTCTATCAGCAGGGAAGATAGTGACGGTACCTGACTAAGAAGCTCCGGCTAAATACGTGCCAGCAGCCGCGGTAATACGTATGGAGCAAGCGTTATCCGGATTTACTGGGGGTAAAGGGAGTGTAGGCGGCCCTGCAAGTCAGAAGTGAAAATCCGGGGCTCAACCCCGGAACTGCTTTTGAAACTGTAAGGCTGGATTGCAGGAGGGGTGAGTTGAATTCCTAGTGTAGCGGTGAAATGCTTAGATATTAGGAGGAACACCAGTGGCGAAGGCGGCTCACTGGACTGTAACTGACACTGAGGCTCGAAAGCGTGGGGAGCAAACAGGATTAGATACCCT
+
FFEFGFGGFFEGGGGGGGFDFFGGFGGGFFGGGGGGGGGGGGG:FEC+@FFFFGGGCE<<FFFGGFECC<EDFFGGGGCEEF-E?FFFGGGGFGDAAFGGGGECG:FFGGGA?,BBFFGEBFFG7CEGFGF9FG@>FEF<F8,>EGE@@FE,@<BCCAFFEC,>>D*<<*>,<?EGE=<FF377F(+=-0@0;@<6?7@53;BC>=+:#'A+F@EFFBGC;BCE@@F?0F6E?FGE4FC:GF>;:==C39<:E?CF<;C?,36EEE?,9,,90:199,GC@B>=@GF?FE5=,D==>C@9A96+5BC,ECC,?EA@,-F9,DCFE9@,E,BC,CECEE,@GGFEF@CGGGFFBC<,FFGGGGFCGGEGFCCC,FF@,GGGFGGF:7EF@EF<FF@GFEAAECFC,EADFEC-CC9B
@sA 409
TGAGGAATATTGGTCAATGGACGAGAGTCTGAACCAGCCAAGTAGCGTGCAGGATGACGGCCCTATGGGTTGTAAACTGCTTTTATAAGGGAATAAAGTGAGTCTCGTGAGACTTTTTGCATGTACCTTATGAATAAGGACCGGCTAATTCCGTGCCAGCAGCCGCGGTAATACGGAAGGTCCGGGCGTTAACCGGATTTACTGGGTTTAAAGGGAGCGTTGGCCGGAGATTAAGCGTGTTGTGAAATGGAGATGCGCCACATCTGCACTGCAGCGCGAACTGGTTTCCTTGAGTTCGCACAAAGTGGGCGGAATTCGTGGTGTAGCGGTGAAATGCTTAGATATCACGAAGAACTCCGATTGCGAAGGCAGCTCACTGGAGCGCATCTGACGCTGAAGCTCGAAAGTGCGGGGATCGAACAGGATTAGATACCCT
+
EFFGGGFGGGCCEFFGGGAACGGGGGGEGGFDGGGGGGGFGG,C<F@FGGGGGGFGGFGGGGGGG,CFGGEEGGFFFGGF,A6EF9FAACE=?,EFGGGGCE,?AFGF?EEFGDEE@=4EFG,:C?FFFGE<EEBFGC=A@CFGD8@FFAGGG,ACGC<@,,,3@8F7FF3E,@8>F7FG>7>>:>7CFCGCGCFEEE<:@#7<EC?<<:BB,811'4F0#)/3C88'FC;:@@04>GGF@@+@2<<<,,2B*5B@*@,3D,>3;>6<C?:<+@6EBC++?8FFFGDDDBD?)F@+CE>,F<D4CCEFB,<4+,7@CF@GECCE5F@C,E<;9,,B4GE@DA?,=7=<FFF:,8::@7FC7GF=ACGGGEF8C,FFACCF+FCFACGDF@@EE<DBE:F@98E<FDGGEFFFB,FF@C@;@GGGGFGGGGGCC@A-
@sA 21094
TGGGGAATATTGCGCAATGGGGGCAACCCTGACGCAGCCATGCCGCGTGAATGAAGAAGGCCTTCGGGTTGTAAAGTTCTTTCGGTAGCGAGGAAGGCATTTAGTTTAATAAACTAAGTGATTGACGTTAACTACAGAAGAAGCACCGGCTAACTCCGTGCCAGCAGCCGCGGTAATACGGAGGGTGCGAGCGTTAATCGGAATAACTGGGCGTAAAGGGCACGCAGGCGGTGACTTAAGTGAGGTGTGAAAGCCCCGGGCTTAACCTGGGAATTGCATTTCATACTGGGTCGCTAGAGTACTTTAGGGAGGGGTAGAGTTCCACGTGTAGCAGTGAAATGCGGATAGATGTGGAGGAATACCGAAGTCGAAGGCAGCCCCTTGGGAATGTACTGACGCTCATGTGCGAAAGCGTGGGGAGCAAACAGGATTAGATACCCT
+
DFGFGG@<FGGFGGGGEDECFGGCGGGGGFGFGGDGGGGGGGGFEGGFEEGGGGGGFGGGGGGGFGGGGGGBFFGGGGGGGGGGDGGDFGGGGGGEEDGGGGGGGGGGGGGGGGGGGGGGG9FGGGGCDDFFFFGFGGC8FCFGEFCFGDGGGGDFGECCGGFGGFCCFEGGGCFBFGGFFEFCF<?<F:FEGEGGFGFGGC>ECFE(FGGGGCC3?BGD.?855:=7-ECGF;2<FC>::FF<8@CCGGF6C:C8@CDC?D@F<G<DDFCFGGFEEAEFFF;B<GFF@@8+,,?,C+FCGGGFGGFCCBFF?C,FC9,E@C@EEFGGGDFA,EAE,:FFC,?,@,;C8GE@EE@@EFGGFCB,,@B,<<9ECC7@GGGGFGGGGGGGF@9EGGEFFF<C,EF@FF:F8@,GGFE:C,CAEDGGGGFGFGGF9GEFB<9CC
@sA 24371
TGAGGAATATTGGTCAATGGACGAGAGTCTGAACCAGCCAAGTAGTGTGCAGGATGACGGCCCTATGGGTTGTAAACTGCTTTTATAAGGGAATAAAGTGAGTCTCGTGAGACTTTTTGCATGTACCTTATGAATAAGGACCGGCTAATTCCGTGCCAGCAGCCGCGGTAATACGGAAGGTCCGGGCGTTATCAGGATTTATTGGGTTTAAAGGGAGCGTAGGCCGGAGATTAAGCGTGTTGTGAAATGTAGATGCTCAACATCTGCACTGCAGCTCGAACTGGTTTCCTTGAGGACGCATAGAGTGGGCGGAAGTCGTGGGGTAGCGGTGAAATGCTTAGATATCTCTAAGAACTCCGATTGCTAAGGCAGCTCACTGGGGCGCAACTGACGCTGAAGCTCGAAAGCGCGGGTATCGAACAGGATTAGATACCCT
+
FFGGGEFFGFDFGFGFGGGFFGGGCGEEFFGGGGGGGGEGAFEFGDFGGGGFF:EFFGEDCCECFCEGGGGF?B?F,E?EBFFGFEFGGGGGFGFFGGCEFGGGGGGGGFGF9EFB,?@<F9FFCG,?EFEF9F,EFG9<EFBCEGCFDDGFD<FFFGGC<@EFCEGGGGGCFGG7<>C7<F>CFBGDFGGFG,@,6,=9CFGGDG**<C,>:FFF:>FDDFG*54B-EEC7FEG2:CEGAC57(:A4>3$3<AECC@3@0<D.,3DAFC>0/24#C;EDFGBD<B:=@<?5*8+87FFFE:,AB4@:EEE9+4+>7@+=B,E@9F?,EC9,,?,GFC,,EC9FC9,E,9EFFGGGEFEDEF<C,EFEE,GGGFFC,B@CB@6,,FCCCB6CFEEA<FF,C,FCGGGGGGGFEGFFFC<ECCGGFEEFFGF@C9BB
@sA 22478
TGGGGAATATTGCGCAATGGGGGCAACCCTGACGCAGCCATGCCGCGTGAATGAAGAAGGCCTTCGGGTTGTAAAGTTCTTTCGGTAGCGAGGAAGGCATTTAGTTTAATAGACTAGGTGATTGACGTTAACTACAGAAGAAGCACCGGCTAACTCCGTGCCAGCAGCCGCGGTAATACGGAGGGTGCGATCGTTAATCGGAATAACTGGGCGTAAAGGGCACGCAGGCGGTGACTTAAGTGAGGTGTGAAAGCCCCGGGCTTAACCTGGGAATTGCATTTCATACTGGGTCGCTAGAGTACTTTAGGGAGGGGTAGAATTCCACGTGTAGCGGTGAAATGCGTAGAGATGTGGAGGAAGACCGAAGGCGAAGGCAGCCCCTTGGGAATGTACTGACGCTCATGTGCGAAAGCGTGGGGAGCAAACAGGATTAGATACCCT
+
DFGGGGGGGGGGGGGFGGGGGGGGGGGGEGGFFEGGGGGGGGGGGGGGGGGGGFGGGGGGGGGGGGGGGGGGGGGGGGGGAEGGGGGGGGGGEEEEGGGGGGGGGFGFECGGFGGFGGFFGGGFEDEGGGGGGAFGAFGGGC<D@FFFGGGGGGFGGGGGGFFCBBDFGGGGF<:BFGCCGEGGG:CE:FFCEFCCC;CFCEGGFGG#FGGGG@>>C4<C<CDDDEE:8FE8?:FGF;FFBFFEF&CFGF@DGEDDEDGGDEFFGG9GCF=AEFFFFFCFGGE?C,,FF@8+A,<GFCF;@E@GGGGDF@GGFGGEC4,=+EDFEFGGGDGFDE9GGFFCEEF<;CGGGGGFF,9?FF@,GEFFF@FC,B9EFBGGEB:EFC9FGGGGGGFAGGEEGGFFGD@FE@,9GEGGGGGFFFFFCF<F<GGGF@<GGGGF<CCCC
@sA 22919
TGAGGAATATTGGTCAATGGGCGAGAGCCTGAGCCAGCCAAGTAGCGTGCAGGATGACGGCCCTATGGGTTGTAAACTGCTTTTATAAGGGAATAAAGTGGGAGTCGTGACTCTTTTTGCATGTACCTTATGAATAAGGACCGGCTAATTCCGTGCCAGCAGCCGCGGTAATACGGAAGGTCCGGGCGTTATCCGGATTTATTGGGTTTAAAGGGAGCGTAGGCCGGAGATTAAGCGTGTTGTGAAATGTAGATGCTCAACATCTGAACTGCAGCGCGAACTGGTTTCCTTGAGTACGCATAAAGTGGGCGGAATTCGTGGTGTAGCGGTGAAATGCTTAGATATCACGAAGAACTCCGATTGCGAAGGCAGCTCACTGGGGCGCAACTGACGCTGAAGCTCGAAAGCGCGGGTATCGAACAGGATTAGATACCCT
+
CFGGGFGGGGCGGGGGGGGGGGGGGGGGGGGGGGGGFGGGGGGGGGGGGGGGGGGGFGFDGGGFGDFGGGGEGCFGGGGGGGGGGGGGGGGGGGFFGGGGFGGGFFGGGGGFGGGGGGGGCFGGGGGGGGGGGGGGGGGGGGGGGGGGGEDFGDGGF9FFFGGGGGGGGCFAFFGGDEEEGGG:G:?<EGGGGFFCCEF?=F>GGGBF3FGGFFGF>BCDFFGGCFFFFGGGG#ADGEGGGECFC<FFCF<@2<EAF;FCFG=CGGGGGGGGGEEFBFCGGGGG2<CE?EGGFGGFEGGDGEFFGCGGGGFE?E>+FGGGGGGGDGEDDFGGGFGGFFF;A,GFCGEFGF<E6:FC=BGC@,FCAFFFC8GGGGGEECCFGFBFFAF>FFBGGFEDAFGGGGFDC@GDGGGGGFDGGGGFGFCGGFC<C,6<CCCC
@sA 23118
TGGGGAATATTGCACAATGGAGGAAACTCTGATGCAGCGACGCCGCGTGAGTGAAGAAGTAATTCGTTATGTAAAGCTCTATCAGCAGGGAAGATAGTGACGGTACCTGACTAAGAAGCTCCGGCTAAATACGTGCCAGCAGCCGCGGTAATACGTATGGAGCAAGCGTTATCCGGATTTACTGGGTGTAAAGGGAGTGTAGGTGGCCATGCGAGTCAGAAGTGAAAATCCGGGGCGCAACCCCGGAACTGCTTTGGAAACTGCGGGGGTGGAGTGCAGGAGGGGTGAGTGGAATTCCTAGTGTAGCGGTGAAATGCGTAGATATTAGGAGGAACACCAGTGGCGAAGGCGGCTCACTGGACTGTAACTGACACTGAGGCTCGAAAGCGTGGGGAGCAAACAGGATTAGATACCCT
+
<FGGGGGGGGFCG,EFGGGGGGGGGGFFFCDAFFGGFEGEFFFGGGGFBEGGGFGGGCFCEA?DAFFEDFGFGGG,CCEFGEAGGGGGGGGGCC,?<EGFFGDGGG?FFF8<B5EC,AFFE8CCE@EFG9FFB<8><CFBDF?D8=B@@C7FFGG9@;D<FF@F::4>:C?GE9F<C=C5CE-C@FBF;8;67:C43*:7;F9)&<:?C:<CEC?>>?<#:?2F;9>C?<::B>E0'CC:50+1C-*FF=.CC?C,GFD@+@:46+?:,=,E5GCEFGEGD@,@E44,E,EFEF,FE?:FCGECAECFFEE,=,CBBDFCC,B<E@EFE55:BGGFECGGGDGFECCGFB@F?FF;GGFFEFC,GGGGFEC9CFEGFGGGGGGGC>GGGGEFGFGEEFGGFGGFGGGGGFFBCCCC
@sA 36912
TGGGGAATATTGCACAATGGGGGAAACCCTGATGCAGCGACGCCGCGTGAGCGAAGAAGTATTTCGGTATGTAAAGCTCTATCAGCAGGGAAGAAAATGACGGTACCTGACTAAGAAGCGCCGGCTAAATACGTGCCAGCAGCCGCGGTAATACGTATGGTGCAGGCGTTATCCGGATTTACTGGGTGTAAAGGGAGTGTAGACGGTTGTGTAAGTCTGATGTGAAAGCCCGGGGCGCAACCCCGGGACTGCATGGGAAACTATGTAACTAGAGGGTCGGAGAGGGAAGCGGAATTCCTAGCGTAGCGGTGAAATGCGTAGATCTTAGGAGGGACACCAGGGGCGAAGGCGGCTTACTGGACGATCACTGACTTTGAGGCTCGAAAGCGTGGGGAGCAAACAGGATTAGATACCCT
+
FC<EEEGGGGGGGGGGGGGFFCGGGGGG:<FGGGGGGGGGGGGGGEF@EGGGGCFDFFFEFDF?FGGGGGF?FGGCCGGDGCC<EGEAFGGGGGGGFGGGGGGGGGGGCFGGGGGGGGFGGGGGGGGGGGGGGGGGGGGFFCGGDGGGGGGGFFCGFGEFCGGGGGG7=FFGGGGDCCFGFFGFEFCEGCF+BFGFC8CGFCCGGGGDECCF:,<F78962:A>?:F??=>CECE0#*0<FFC88DC:<E:DGG#?FGG<8CFCDGG:C8+5.@#CCGGGFGEGG+F@GE=,8E=>,464++7+)>FEA9,,8,,+>CE;FFB,9FFFB5,,,<8AD@F@,EC@E6:GDGGGGGFFEEEFF@E9FEGEAE6;,F<CAF@<<:C,FCCGGGFCFC,EC,E9GGGGGGGGGFECCCCC
@sA 29241
TAGGGAATCTTCGGCAATGGGGGCAACCCTGACCGAGCGACGCCGCGTGAGTGAAGAAGGTTTTCGGATCGTAAAGCTCTGTTGTAAGTCAAGACCGAGTGTGAGAGTGGAAAGTTCACACTGTGACGGTAGCTTACCAGAAAGGGACGGCTAACTACGTGCCAGCAGCCGCGGTAATACGTAGGTGGCAAGCGTTGTCCGGAATTATTGGGCGTAAAGCGCGCGCAGGTGGTTTTCTAAGTCCATCTTAAAAGTGCGGGGCTTAACCCCGTGATGGGATGGAAACTGGAAGACTGGGGTATCGGAGAGGAAAGTGGAATTCCTAGTGTAGCGGTGAAATGCGTAGAGATTAGGAAGAACACCGGTGGCGAAGGCGACTTTCTGGACGACAACTGACGCTGAGGCGCGAAAGCGTGGGGAGCAAACAGGATTAGATACCCT
+
GGCFEGGGGGGGGCGGGGGDGGGGGGGGGGGGGGGGGFDGGGGGGGGFEGGGGGGGGG@FGGGGGEDECFGDEFFEGGGGGGCFGGGGGGGGGGGFEGGGGGGGGGGGGGGFGFGGGGGGGGFGD9FGGGGGGGGFGGGGGGGGGGGG@CFGGGGGGGDGFG7<FCF:FFCEGEGGGGGGFGGFFFCGGGFFGE8C:ECGGE<<1@FF>FGGGGG<EFFFDF>GE8GGFGDFGFF>FCGFFFFGG?CCFC@77@#/?FG<E8CCECDGGEG=FC@<D@CEFFAFD8FAFFDBF@8A3*DGEDECFFEEACF?FE@DE==>,EFGDFBGE>F?,EE@,FCGDGF@CGGGGGCGEFGGGGGGGGEGCC@,BGEGGGGGGGGGGGGGGGGFGGCFCGEFDFFGGGGGEF7GGGEEGG@CFCGFF8FFFDGGGGGGGGGGCCCCC
@sA 417
TGGGGAATATTGCGCAATGGGGGCAACCCTGACGCAGCCATGCCGCGTGAATGAAGAAGGCCTTCGGGTTGTAAAGTTCTTTCGGTAGCGAGGAAGGCATTTAGTTTAATAGACTAGGTGATTGACGTTAACTACAGAAGAAGCACCGGCTAACTCCGTGCCAGCAGCCGCGGTAATACGGAGGGTGCGAGCGTTAATCGGAATTACTGGGCGTAAAGGGCGCGCAGGCGGTGACTTAAGTGAGGTGTGAAAGCCCCGGGCTTAACCTGGGAATTGCATTTCATACTGGGTTGCTAGAGTACGTTAGGGAGGGGTAGAATGCCACGTGTAGCGGTGAAATGCGGAGAGATGTGGAGGAATACCGAAGGCGAAGGCAGCCCCTTGGGAATGTACTGACGCTCATGTGCGAAAGCGTGGGGAGCAAACAGGATTAGATACCCT
+
FGGGGGGGGGGGGGGGGGGGGGGGGEGGGGGGGGGG+FFFFGGGGGG:@FGGGGGFGGDGGGGGGGGGFEDGGGFGGD9<BEFGCFGGGGGDECFGGGGGGFCCACGGGGGGGGGFFFGDFFFGDGD7FFGCCGGD@FFGGG7FEGFGGEGGGGF9DGFFCG@FF?DCFGGGGGGEGBCFGG:FG8*<ECEEEE5?C?C>+<CGGGE+GG>-CE558,375>87B>ED7E=+#GGC@FGFEFDCFGF=BF99CFF:ECDG9DABFFC*FFC=C8#1FGF9F>=DC8>CBA,,,=E<70B,B@,8FGGEC+CFF?,,C=9@+CB@??,CE=CGGFAF,@4+=EC,8ADGGGGGFGEFB,FGCGFGGFCCGGFGFFCEGF:GGFGGGGGGGGGGGGF7GFCGGEGGGGEFGGFGGGGGGGGGGFF<FF<FFE<FGGGGCCCCC
@sA 29253
TGAGGAATATTGGTCAATGGGCGTTAGCCTGAACCAGCCAAGTAGCGTGAAGGATGAAAGCTCTATGGGTCGTAAACTTCTTTTATATAAGAATAAAGTGCAGTATGTATACTGTTTTGTATGTATTATATGAATAAGGATCGGCTAACTCCGTGCCCGAAGCCGCGGTAATACGGAGGATCCGAGAGTTATCCGGATTTATTGGGTTTAAAGGGAGCGTAGGTGGACTGGTAAGTCAGTTGTGAAAGTTTGCGGCTCAAACGTAAAATTGCAGTTGATACTGTCAGTCTTGTGTACTGGAGAGGTGGGCGGACTGCGTGGTGTAGCGGTGAAATGCTTAGAGATCACGAAGAACTCCGATTGCGAAGGCAGCTCACTGGACTGCAACTGACACTGATGCTCGAAAGTGTGGGTATCAAACAGGATTAGATACCCT
+
@CCFFFCFFGGFGGGGEFE<D<@@FB7EE,CEFF@F<A,;FFF96ECB@,,,C<<ADC,,:CE,@CCCFGGGGGGGGGGGGG9FFFF9<EFGF,,95C@BFGGGFCFD9<EF9FEF9FA,ADFFG9FFFGAFDFEFFGC<C,?+>=FGGFAEEG7F7,?+>6>F:EE::FFCFGGE<F+FCF,>B:*@3@FFFCEEG5+>=@F<@F<5:0@4$<F>7@BDBDG89F,*3,=@,<C?C8?F@:0-#(CD=0EF<>8C@=:1#F<@:EGGFGFDF@9FAC<FFG899FFB=A,9+A9<,,A,@,,@C7GFEE@,8+C@C:D=ACCC@C,?9,C,:,CAE<,,?,<GFCFDE9EEEC:C,7E:C@7<E<FCGDGF@C6E@F8FEGGGGFCFFC,GFCEFF7EBC,FGFE;B-ECGFGGFEFFEECFFEAGFE,9CCCCC
@sA 419
TGGGGAATATTGCACAATGGAGGAAACTCTGATGCAGCGACGCCGCGTGAGTGAAGAAGTAATTCGTTATGTAAAGCTCTATCAGCAGGGAAGATAGTGACGGTACCTGACTAAGAAGCTCCGGCTAAATACGTGCCAGCAGCCGCGGTAATACGTATGGAGCAAGCGTTATCCGGATTTACTGGGTGTAAAGGGAGTGTAGGTGGCCAGGCAAGTCAGAAGTGAAAATCCGGGGCTCAACCCCGGAACTGCTTTTGAAACTGTAAGGCTGGTGTGCAGGAGGGGTGAGTGGAATTCCTAGTGTAGCGGTGGAATGCGTAGATATTAGGAGGAACACCGGTGGCGAAGGCGGCTCACTGGACTGTAACTGACACTGAGGCTCGAAAGCGTGGGGAGCAAACAGGATTAGATACCCT
+
FFGGGGGGGGGDFGGGFGGGGGGGGGGGGGGGGGGGGGFEFGGGGGGFEGGGGGGGFGFFGF9CFFEEFGFFGGAFGGGGGFFGGGG<DFBFDEC,5FFGGGGGGGGGFGDGFGGGGGFBFGGGGC7FFDGFGFGGGGGGF8FGGG7C:C@GGGGGGGGGGGG*B@FEFB7@CFGDECFGG>CFGGCF>@EGD@G8<EC+CFGDDCFG:%:8FE<A9:>;C@@@=AC5@>8:F5:,138?+GC>EE:8>:GFGFCFEDGCDGFFF==<;FF:#GFE<EEEDGGFGFF9DGFGDF;CECFFFFC@)EEEE9,,7F:CGF<CGGGGGGFEE9GGGGGGGGGGFEFCEC7GGEGECGGFFCAFGGGGGFF9FFEDFGFFGGGGFFFGFCEDGGGFFGFFFF9EDGGGGGEAGFEC9CCC
@sA 420
TGGGGAATATTGCGCAATGGGGGCAACCCTGACGCAGCCATGCCGCGTGAATGAAGAAGGCCTTCGGGTTGTAAAGTTCTTTCGGTAGCGAGGAAGGCATTTAGTTTAATAGACTAGGTGATTGGCGTTAACTACAGAAGAAGCACCGGCTAACGCCGTGCCAGCAGCCGCGGTAATACGGAGGGTGCGAGCGTTAATCGGAATAACGGGGCGTAAAGGGCACGCAGGCGGTGACTTAAGTGGTGTGTGAAAGCCCCGGGCGTAACCTGGGAATTGCACTGCATACTGGGTCGCTAGAGTACTTTAGGGAGAGGTAGAATTCCACGTGTAGCGGTGAAATGCGTAGAGATGTGGAGGAATACCGAAGGCGAAGGCAGCCCCTTGGGAACGTACTGACGCTCATGTGCGAAAGCGTGGGGAGCAAACAGGATTAGATACCCT
+
DEGGGGGGGGAEG@FEGGGGGGGFGGGGGGGGDCGGGGGD<EFGGEECGE<FGFGGGG8AF,FGFFD:,BCFF9@FEDGG9FE7E+EEDE7CCCECC,,:<C?DB<C??,,5,<DCD>,C9<CFC@=BBEFF<@3@<@88DC@<:D7CCEEEBF*5:>11=@CFD8,8,*<C7BGEFF9@CEGGC==8?CC>C/***<<@C*;;9@8-4<C;C:65;>77:#*45>84CCC:843GGGGF>>**D;8+94@**:5+EFCB@,D>,+=,EGFDF3=9;3,@,,C9=+EEGF=CF,9DEEFEEAC,,FF=B,@,<DE54=994+,,FGFCB)=89GFF;7GDE?E?EA4DFCF@FFECFEFCF?7GDEDECGFBDC@+:@,@ECEEF?CEGGGGGGEFGFGGCF:EEGEFD@FGGGGFFFECDFC9BGGGGFCGGFCF@CCCC
@sA 37704
TGAGGAATATTGGTCAATGGGCGAGAGCCTGAACCAGCCAAGTAGCGTGAAGGATGAAGGCTCTATGGGTCGTAAACTTCTTTTATATGGGAATAAAGTTTTCCACGTGTGGAATTTTGTATGTACCATATGAATAAGGATCGGCTAACTCCGTGCCAGCAGCCGCGGTAATACGGAGGATCCGAGCGTTATCCGGATTTATTGGGTTTAAAGGGAGCGTAGGTGGATTGTTAAGTCAGTTGTGAAAGTTTGCGGCTCAACCGTAAAATTGCAGTTGAAACTGGCAGTCTTGAGTACAGTAGATGTGGGCGGAATTCGTGGTGTAGCGGTGAAATGCTTAGATATCACGAAGAACTCCGATTGCGAAGGCAGCGCACTAGACTGTTACTGACACTGATGCTCGAAAGTGTGGGTATCAAACAGGATTAGATACCCT
+
CFGGGFGFCFF@EFGGGGGFFF:@FFGGGGGGGGGGCGFFGFFGFGGCCFGGGGFF<FGGGFGDGGDFGFGEGG,CFGGGCFGGGGGGGGGGGGGFG?EGGGGGGGGGGGF:FB<EDGGGGGFGGGGGGGGGCFDGGGFGFFGGGGGGFGGBFGDFGGGGGCCG:>FEEGGC,,@:CGG:>FFFD@EFCFF@;@FC5<C=F;FFFG3CF<6FC9)5BEGDFFGGFF#DC>BFCFGFEGFDFG>;FCDCGF>=7F:>*=EFECGGGEGGFE96FFA:,0;EGGFDCFB<,,,9+,>?FFE<C5,+GGGFCE>C+FDGCGFFFCF4*7,C,9FFEGFGFGGGGFGFF@C<AA6,C6@B,FE:CDGGGFFF7E@DF,GE6AFGGGGGGFFEFGFC@FGGFGGEFGGFDGGGGGGFGGFFADFF@@<FAGGCEF@<CCCC
@sA 422
TGGGGAATATTGCACAATGGAGGAAACTCTGATGCAGCGACGCCGCGTGAGTGAAGAAGTAATTCGTTATGTAAAGCTCTATCAGCAGGGAAGATAGTGACGGTACCTGACTAAGAAGCTCCGGCTAAATACGTGCCAGCAGCCGCGGTAATACGTATGGAGCAAGCGTTATCCGGATTTACTGGGTGTAAAGGGAGTTTAGGTGGCCATGCAAGTCAGAAGTGAAAATCCGGGGCTCAACCCCGGAACTGCTTTTGACACTGTAAGGCTGGAGTGCAGGAGGGGTGAGTGGAATTCCTAGGGTAGCGGTGAAATGCGTAGATATTAGGAGGAACACCAGTGGCGAAGGCGGCTCACTGGACTGTAACTGACACTGAGGCTCGAAAGCGTGGGGAGCAAACAGGATTAGATACCCT
+
GGGGG:FFF<EFGGFGGGGGAFFGGGGGGGGGGGGFBFGGEGGGGGGCEEGGGCFGGFEEEA<CGGFFGGGFFFGGGGGFFFFDGGFGGGGGGGCAFFFGGGEGGGGCFGGGGGGGGFGGCFC:@CF<EFFFG<@@DF@DFEFGDGGC:C:FCFGGGFFGFGFDFEE+>:BDCGGGGCGGGGGG7:0**,@CFF>BE7#0;CFGGGDFGFF?BEAA>?3,,5CCA4>8#<:8FDEB4.;7>F>E59GGGDGFCFD==44=?AB,<<BB,59?*GGGGGE7GFFDE?GFFFAE@FC,@<ECA8GGFFECFGF=7FCDFFAGGGGGGGCFF,FE@CDF=A<@BEGDGFFC@+GGGGGF@GFGFGGGGGGGFFEF@ECECGFFGEGGF:GGGGGGGGFFDE<<GGGGGGGGGGGCCCCC
@sA 23391
TGGGGAATCTTCCGCAATGGGCGAAAGCCTGACGGAGCAACGCCGCGTGAGTGATGACGGCCTTCGGGTTGTAAAGCTCTGTGATCGGGGACGAACGGTCAGCAGACGAATACTCTGCTGAAGTGACGGTACCCGAATAGCAAGCCACGGCTAACTACGTGCCAGCAGCCGCGGTAATACGTAGGTGGCAAGCGTTGTCCGGAATTATTGGGCGTAAAGCGCGCGCAGGCGGCTTCTTAAGTCCATCTTAACAGTGCGGGGCTTAACCCCGTGATGGGATGGAAACTGGGAGGCTGGAGTATCGGAGAGGAAAATGGAATTCCTAGGGTAGCGGTGAAATGCGTAGAGAGTAGGAAGAACACCGGTGGCGAAGGCGACTTTCTGGACGACAACTGTCGCTGAGGCGCGAAAGCGTGGGGAGCAAACAGGATTAGATACCCT
+
FGFGGFGFGGGGGGGGGGGCFGDGGGGGG8FGFDCCEGGFFGGEGGGFCFEGGGFFGGGGGGEDFDGGGGCFFGEBFGGCEGFGGGGGGGGGGEGGGGDEFGEFCFGGGGGGFGGGGGGGGGGGGFGGGGGGGGGGG>EEGCF,DECGGGGGGFGGGGCFGGGFGGGGCF7*<4<=FFGGGFGFC9FGEFCFGG>EDGGGGC>E;CGC9?658CE>C><>>0:DE>EF5/40CCC?:<AC@F>F?#<7F7:/<C9=EDEDFEFEB@FEEEGEGGCF6FACF@@6CD@8,:3+E@BA97EECCFGGFF9CFGGFGGFE=>,FFB=,4,EGFF7GF@C,:C7CEA<GFAEA9GFFA,<A86>GCFCFCB:B<,DFEFFFFCGE8GGGGGFEGGFEF@+GCFGF:EE7ECFFCEEGGGEGEFFFGFF@GGFGGGGGGGGCCCCC
@sA 424
TGAGGAATATTGGTCAATGGGCGAGAGCCTGAACCAGCCAAGTAGCGTGCAGGATGACGGCCCTATGGGTTGTAAACTGCTTTTATAAGGGAATAAAGTGAGTCTCGTGAGACTTTTTGCATGTACCTTATAGATACGGACCGGCTAATTCCGTGCCAGCAGCCGCAGTAATACGGAAGGTCCGGGCGTTATCCGGATTTATTGGGTTTAAAGGGAGCGTAGGCCGGAGATTAAGCGTGTTGTGAAATGTAGACGCTCAACGTCTGCACTGCAGCGCGAACTGGTTTCCTTGAGTACGCACAAAGTGGGCGGAATTCGTGGTGTAGCGGTGAAATGCTTAGATATCACGAAGAACTCCGATTGCGAAGGCAGCTCACTGGACTGCAACTGACACTGATGCTCGAAAGTGTGGGTATCAAACAGGATTAGATACCCT
+
GGGGGGGGGGGGGGGGGGGGGGGGGGGGGGGGGGGGGGGGFDGGGGGGGGGGGGGGGGGGGGGGGGGGGGGGGGGGGGGGGGGGGGGDFGGFGGGEGGGCFGGGGGGGFGGGFGGGGGGGGGGGGGGGGGGGGGGG,CCEGGGGEGGGGGGGGGGGGGGGGFGGGG+>@FFGFGGGGCBFCD@FECGGGGC:CFFG=EGGGG>CFGGD>:FFCF@FC3C>49CC?CEB?EF%E>C<C>>EFFFFECFFGCEE:EFFGECFFD>CFGGGFGGEGF6GGF7A6GGGFF488@GF=FEC=DFGGGD8FEFBEFEDDD>ECFE=FFEE=EGEC,GF<FEDFGFFGGFCD7F7FFCEFGGGCCFECGGEF@9GGCDGFFGGGFFGGFGFDFEFCGGGGGFGGGGGGGGGGGGGGGEFFDDGGGGFGGGGGGGGFGGCCCCC
@sA 23736
TGAGGAATATTGGTCAATGGGCGAGAGCCTGAACCAGCCAAGTAGCGTGCAGGATGACGGCCCTATGGGTTGTAAACTGCTTTTATAAGGGAATAAAGTGAGTCTCGTGAGACTTTTTGCATGTACCTTATGAATAAGGACCGGCTAATTCCGTGCCAGCAGCCGCGGTAATACGGAAGGTCCGGGCGTTATCCGGATTTATTGGGTTTAAAGGGAGCGTAGGCCGGAGATTAAGCGTGTTGTGAAATGTAGACGCTCAACGTCTGCACTGCAGCGCGAACTGGTTTCCTTGAGTACGCACAAAGTGGGCGGAATTCGTGGTGTAGCGGTGAAATGCTTAGATATCACGAAGAACTCCGATTGCGAAGGCAGCTCACTGGAGCGCAACTGACGCTGAAGCTCGAAGGTGCGGGTATCGAACAGGAGTAGATACCCT
+
FFFGGGFGFAFGEFGGGGGGGFCGGEF@F@FGGGGGGGGGGFFEEECF7CFGGGG8ECFGFGG@F<FFGGEGGCFFFFFGGF,FFFGF9C<=<FFGGCFGGG<FFGGGGGGGCGGGGGDFGGGGGGGGFGEFGGEFFGGD,AF@EEGGGGFFGGGGBFCFDCFGGGDDEGGGG9D@FG7;:BF>CGD@F9FF@FGG?:>GGGGCFF?:F/<FFFC:7:FG?GG85;::?E6FFGGAGGGGFFFGEDFFFFCGEGFFE:@CCGFDCFGFGGGGGGEFB=6:F=GFGGCF,A,DFGGGGGGFFECGGGGGGFD>+>+DEBA,GGGGBGCEEF,A,,GGFE9DGGGFDGFGFFEEE:CB,CF:GGFB?ADGFGFGFGGGEGFCDGGGGGGEGCC:GEFFGEFCGGFF@GGGFC<FFGGGGFEEFGFE,,EFFFF<CCCC
@sA 20675
TGAGGAATATTGGTCAATGGGCGTTAGCCTGAACCAGCCAAGTAGCGTGAAGGATGAAGGCTCTATGGGTCGTAAACTTCTTTTATATAAGAATAAAGTGCAGTATGTATACTGTTTTGTATGTATTATATGAATAAGGATCGGCTAACTCCGTGCCAGCAGCCGCGGTAATACGGAGGATACGAGCGTTATCCGGATTTATTGGGTTTAAAGGGAGCGTAGGTTGACTGGGAAGTCAGTTGTGAAAGTTTGCGGCTCAACCGTAAAATTGCAGTTGATACTGTCAGTCTGTAGTACAGTAGAGGTGGGCGGAATGCGTGGTGTAGCGGTGAAATGCTTAGATATCACGAAGAACCCCGATTGCGAATGCAGCTCACTGGACTGCAACTGACACTGATGCTCGAAAGTGTGGGTATCAAACAGGATTAGATACCCT
+
EFFFFEGFGGFGGGGGGGGGGGGGGGGGGGGGGGGGGGFFGGGGGGG@FFGGGGGGGGGGG?FCCCFFFGDGGFGGGGGGGFGGGGGGAEF?AF?DFC<FFFGFFGGG,FGGACFFF8<=EGGFGDCFGGGGGGDCEFGFG8FGEDEGGEGGGGCFGGGGB@DDE+>=FFE9CFFGGGGFC,@FGGCCG7EF;<:BD9<FFDFFGGCG*?<CCC<AG6EG06C++=5;9=B#7<FE:.F=EG4G;G4F<74C9EG>(8B3+;C3FB9DEFF<;<4CF9>CGFC?<,BA8B,,?B,@>C4,,<=@F@+878C9++4+C@D=4,7@)=,F?<C,99,=@<,;FAAA,FF7FFCCF@+B:4B,EF@9FCC,EF<FC99GGGCFFDFGEE@E6C<C,EDB9GGGFEFDFFGGGGGGGGGFFGGGGGGGGGGFFC;,@9CB
@sA 28073
TGGGGAATATTGCACAATGGAGGAAACTCTGATGCAGCGACGCCGCGTGAGTGAAGAAGTAATTCGTTATGTAAAGCTCTATCAGCAGGGAAGATAGTGACGGTACCTGACTAAGAAGCTCCGGCTAAATACGTGCCAGCAGCCGCGGAAATACGTATGGAGCAAGCGTTATACGGATTTACTGGGTGTAAAGGGAGTGTAGGTGGCCATGCAAGTCGGAAGTGAAAATCCGGGGCTCAACCCCGGAACTGCTTTTGAAACTGTGAGGCTGGAGTGCAGGAGGGGGGAGTGGAATGCCTAGTGTAGCGGTGAAATGCGTAGATATTAGGAGGAACACCAGTGGCGAAGGCGGCTCACTGGACTGTAACTGACACTGAGGCTCGAAAGCGTGGGGAGCAAACAGGATTAGATACCCT
+
CFGFGFCFFGGGGGGGFFFFFEGFGFFEGGE<FFF<FEEGGGGGFDGFFDFE9CFFGGGEEFGGG@FEF8FFGGGDGGGCD?EGGGGGGGFEFGGGGEAEFG=:FCGG98FGFGGGGGGFGFDGDCGFFGGGGGGGGGGGFEEFGDFF*@FFFGG9@CF:CF8:>D@F>FGG;BFG:FEGCF@;,<<FGFF%0CC/CEG?>AFCFGCGGGFGGGGGG#1;FF=94:+;0FCC<@:C>><:DF>6DFC7,D>=7@0?FE#+<CEGG<CF*F?E0GDF8CCF84;4?,,5EE=EAFE,FDFACFE@8DGGGE?,7?:>GGFCCDFC,:<CC,FE,FFEEFFEC@>GGF@GC@;8CDFF8GFFEAGGFFFGGGGGGFFGCGGFFFAGGEGGGGEGGFGFFC,DFGGGGGGFFFFCCCCC
@sA 31966
TGGGGAATATTGCACAATGGAGGAAACTCTGATGCAGCGACGCCGCGTGAGTGAAGAAGTAATTCGTTATGTAAAGCTCTATCAGCAGGGAAGATAGTGACGGTACCTGACTAAGAAGCTCCGGCTAAATACGTGCCAGCAGCCGCGGTAATACGTATGGAGCAAGCGTTATCCGGATTTACTGGGTGTAAAGGGAGTGTAGGTGGCCAGGCAAGTCAGAAGTGAAAATCCGGGGCTCAACCCCGGAACTGCTTTTGAAACTGTGAGGCTGGAGTGCAGGAGGGGTGGGTGGAATTCCTAGTGTAGCGGTGAAATGCGTAGATATTAGGAGGAACACCAGTGGCGAAGGCGGCTCACTGGACTGTAACTGACACTGAGGCTCGAAAGCGTGGGGAGCAAACAGGATTAGATACCCT
+
@EGGGGGGGGGFGGGGGGEFFGGFGGGGGGFGGGGGGGGGGGGGGGE@BFFGGGGGAFGFFFEFEFFFEGCFGGG<FGGGGFFGGGGG@EFFGGGGFFGGGGGGGG<AGFGDFGGFG?E?FGGDDGE8AFFGGGFGGGGGFGGGGGGGGG7D@GGBFC:F:7BCCFGGFCCGG96><CFGGGGGFG@F7EEBDGGGGGG8+EEFCDGC)1F@B<B6:8CFCFFFE<F+CFEECDG+,#C=AGFGDGFF>8BFC<FGGGDAEGFDC@FFFAGFBGDC6GGGFGGFGD8,GFFE8FEEE=F<FEGGFGF,@FC9BGGF@ADGGFF=CE8FGGGGEFFFEFE@CECFA8,GGDGGGFFFEAFFECDEGFFGGGGFFGGFGGGGGFFFCFEDGFB,EF9GEAFFDGGGGGGGGGGCCCCC
@sA 429
TGGGGAATATTGCGCAATGGGGGCAACCCTGACGCAGCCATGCCGCGTGAATGAAGAAGGCCTTCGGGTTGTAAAGTTCTTTCGGTAGCGAGGAAGGCATTTAGTTTAATAAACTAGGTGATTGACGTTAACTACAGAAGAAGCACCGGCTAACTCCGTGCCAGCAGCCGCGGTAATACGGAGGGGGCGAGCGTTAATCGGAATAACTGGGCGTAAAGGGCACGCAGGCGGTGACGTAAGTGAGGGGTGAAGGCCCCGGGCTTAACCTGGGAATTGCATTTCATACTGGGTCGGTAGCGTACTTTAGGGAGGGGGTGAATGCCACGTGTAGCGGTGAAATGCGGAGAGATGTGGAGGAATACCGAAGGCGAAGGCAGCCCCTTGGGAATGTACTGACGCTCATGTGCGAAAGCGTGGGGAGCAAACAGGATTAGATACCCT
+
@CEFGGGGGGCGGGGGGGGG@FGGGGGGGGFGGGGGGG<FFFFGGGGFGDGGGG?EFGGFFGGGGFGGGGGFFGGGFGGG9FE@CFGCFFCG>CEECFGGGGGGEFGGGGGGGG9FGFDAFGFCFGEFGGGG9CDGEF:=BFFGGFGFGGGEGGCFFEFC@CFFGGGGGGGGGGG@@FGGG>FFC*/<5*/?C*;8/?C8DC:;6CE++3*;E*2>E>G308**77DC:<2C9::$,82<CC@FC6FFFC;':*04EDGD75EF79EFEC9@8;@E<#3<@>,D=8EGCFB3:+3+4)@DC6,E?=+BB+CFBC,,DAD@+=B4+A,B@)GGFCE?,FECECC,=E;CCFF,GFFFGEC8B7DACEEFGFB@BB,CFDGGFGFEE,;9FC,<FCC@EGFE;9DGGGGFFB:@CGGGFGGGF8FGFGE9GGFGEFF<<CCCC
@sA 430
TGGGGAATATTGCGCAATGGGGGCAACCCTGACGCAGCCATGCCGCGTGAATGAAGAAGGCCTTCGGGTTGTAAAGTTCTTTCGGTAGCGAGGAAGGCATTTAGTTTAATAGACTAGGTGATTGACGTTAACTACAGAAGAAGCACCGGCTAACCCCGTGCCAGCAGCCGCGGTAATACGGAGGGTGCGAGCGTTAATCGGACTAACTGGGCGTAAAGGGCACGCAGGCGGTGACTTAAGTGAGGGGTGAAAGCCCCGGGCTTAACCTGGGAATGGCAGTTCATACTGGGTCGCTAGAGTACTTTAGGGGGGGGTAGAATTCCACGTGTAGCGGTGAAATGCGTAGAGATGTGGAGGAATACCGAAGGCGAAGGCAGCCCCTTGGGAATGTACTGACGCTCATGTGCGAAAGCGTGGGGAGCAAACAGGATTAGATACCCT
+
FAFGGDDFGFGGGGGGGCDEFGGEGGGFGGGGGG7CGGGGGGGGGGGCDEGGGGGGGFGG8FFFFGCFAFEGGCEFGGGGGFFDDGGDGGGGGEGGG8,,:FDDF<E9FFFGFGGG8FFGGFGGFGGFG8><CFGGGGGGGDFFGGGCDG>FG7,,8@FFC7<FDGGF<<FCECCFB<9BFGCED+=<ECE*:*;8C7<FD<*10<+:@;C>8)8>E2C:?10C6;CD:FC+C99<?9:C9F=CC#EC<CC?CCF?GD<.E<AF@CD>6CCBD@$397#;<C?CF?CFF@+6C,F<FDE759@FF@8+=+GGFED<EB=,8C?EBCEEB)F7DFEFAFCEE@-9FFAEGGGGF9?FGFFGFEGGFCCCBEGGGGF>GECEE<FEAGFDFGFADGGFFDFF9GGGGGGGGGGGGGGGGGGGGFFFFGGGGCFDFGGGCCCCC
@sA 431
TGGGGAATATTGCACAATGGGCGAAAGCCTGATGCAGCGACGCCGCGTGAGTGAAGAAGTATTTCGGTATGTAAAGCTCTATCAGCAGGGAAGAAAATGACGGTACCTGACTAAGAAGCCCCGGCTAACTACGTGCCAGCAGCCGCGGTAATACGTAGGGGGCAAGCGTTATCCGGATTTACTGGGTGTAAAGGGGGCGTAGACGGCGAAGCAAGTCTGAAGTGAAAACCCAGGGCTCAACCCTGGGACTGCTTTGGAAACTGTTTTGCTAGAGTGTCGGAGAGGTAAGTGGAATTCCTAGTGTAGCGGTGAAATGCGTAGATATTAGGAGGAACACCAGTGGCGAAGGCGGCTCACTGGACTGTAACTGACACTGAGGCTCGAAAGCGTGGGGAGCAAACAGGATTAGATACCCT
+
@FGGGGGGGGGGGGGFFGGEGGGGGGGGGGGGFGGGGGGGGGGGGGG@FGGGGGGGGGGFGGAFGGGEGGGGGGGGGGGGGCEFGGGG7FG8FGFEFGGGGGGGGGAFGGGDGGGGGGGGGGGGGCG<FDGGGFFGGGGGGGGGGDGD<FFFGGGFFGCCGGGGGCEG@EFFGGDGGFE99CGGG<%FC@CCFGGGGCG?<C;<:DDEFGDDGFFCFAGF<FCCFFG'#D/GGFFF@7FGGFFDFFF%=,1C9ECF=@6*GGGFFEFFC,=GDF@FEGGGGF9GGGGGGFFE8GF?FFECFF@65GGGGGFC8,C>FEBDGGGGGGGFFGGFEEGFFECFFCB<E@7GGGGGGGGGFGGGGGGGGGGGGFFF<GCGGGGGGGGGFEGGGGEFECCGGGGGGGGGGGGGGFFACCCC
@sA 432
TGGGGAATATTGCACAATGGGCGAAAGCCTGATGCAGCGACGCCGCGTGAGTGAAGAAGTATTTCGGGATGTAAAGCTCTATCAGCAGGGAAGAAAATGACGGTACCTGACTAAGAAGCCCCGGATAACTACGTGCCAGCAGCCGCGGTACTACGTAGGGGGCAAGCGTTATCCGGATTTACTGGGTGTAAAGGGGGCGTAGACGGCGAAGCAAGTCTGAAGTGAAAACCCAGGGCTCAACCCTGGGACTGCTTTGGAAACTGTTTTGCTAGAGTGTCGGAGAGGTAAGTGGAATTCCTAGTGTAGCGGTGAAATGCGTAGATATTAGGAGGAACACCAGTGGCGAAGGCGGCTCACTGGACTGTAACTGACACTGAGGCTCGAAAGCGTGGGGAGCAAACAGGATTAGATACCCT
+
GFGGGFFFFGGGFGG@FGGGGGGGEGGGGGGFFGGGFDCF:FEE@FGCFFEFCFEGGGF?E?EC<FF+8@CAEFF@FGF,ECACE@F8=C=FCCFGGDGGAF7CFFFFFGGF,F8?<DCF@FE7+8FFE,@DED,+:,,>>B<::@@75F*>3DF,,>BECFGE78*CC<FFGGECFC7:;B1?BC8FEEG:F1<-ECFCDDEDFAC585,@@9A5,FD@AF9<@:@<CEC8+==DE?F=CA<GFGFEGFB:>,<C443+A?GGGFEBFC,F:+>@4+>9,,EEACGDGGFD8DEFE,=C?4@+5GGGGGFF7:GE=CF@EFEGF<GFF9CGFC<<GGFEGGGGGGEGF>FGGGGGFGGEFE9F9GGGGGFEAGGGGFGGGGGGFFC+F<GGGCDFC,GFGGGGGEGGFFFCCCCC
@sA 433
TGGGGAATATTGCACAATGGAGGAAACTCTGATGCAGCGACGCCGCGTGAGTGAAGAAGTAATTCGTTATGTAAAGCTCTATCAGCAGGGAAGATAGTGACGGTACCTGACTAAGAAGCCCCGGCTAACTACGTGCCAGCAGCCGCGGTAATACGTAGGGGGCAAGCGTTATCCGGATTTACTGGGTGTAAAGGGATCGTAGACGGTGGGGCAAGTCTGATGTGAAAGGCATGGGCTCAACCTGTGGACTGCATTGGAAACTGGCATACTTGAGTGCCGGAGGGGTAAGCGGAATTCCTAGTGTAGCGGTGAAATGCGTAGATAGTAGGAGGAACACCAGTGGCGAAGGCGGCTTACTGGACGGTAACTGACGTTGAGGCTCGAAAGCGTGGGGAGCAAACAGGATTAGATACCCT
+
EF<FEGGGFFFGGGGGGGEGFGGGEAE@FGGEDAFGFD@FCGGGGGG@FCC9<FECEFF,<CEF<DFF@FA,CE9DGFFDF9CAFFGGGG7BE,55C@F<<:CFFF,CFFGGGG8AFCD@FCFEGFFFFFFECF@F?FGGGE8,+83F>@>,BA:>:3>FCG7FCC*<**=EFGGGC:<@36#=BFGEFC<CG9>6'/8?DFEDEE8*%FDCD7//@+F+DGFAFE<7CFFBCDF2@<CFGF@8+B>6+.=5>C;F?8::FEE?<GFC=,,3)@+F=E@?4FD=FCF?7DC>,E@,,?@,=,@6==CBAEDC7CF@,?F8FFEA,FGGE<9E?EGFFFEGFCCACGEEGEFFDEE<@EFEFEGGGGFB@FFEDCGGGGGGGGGGFCFCGGGGGGEF8EGFGFGGFFCFGFCCCCCC
@sA 434
TGAGGAATATTGGTCAATGGGCGGTAGCCTGAACCAGCCAAGTAGCGTGAAGGATGAAGGCTCTATGGGTCGTAAACTTCTTTTATATAAGAATAAAGTGCAGTATGTATACTGTTTTGTATGTATTATATGAATAAGGATCGGCTAACTCCGTGCCAGCAGCCGCGGTAATACGGAGGATCCGAGCGTTATCCGGATTTATTGGGTTTAAAGGGAGCGTAGGTGGACTGGTAAGTCAGTTGTGAAAGTTTGCGGCTCAACCGTAAAATTGCAGTTGGTACTGTCAGTCTGTAGTACAGTAGAGGTGGGCGGAAGTCGTGGTGTAGCGGTGAAATGCTTAGATATCACGAAGAACTCCGATTGCGAAGGCAGCTCACTGGACTGCAACTGACACTGATGCTCGAAAGTGTGGGTATCAAACAGGATTAGATACCCT
+
FGGGGGGGGGGGGGGGGGGGGGGGEGGGGGGGGGGGGGEGGGGGGGGFCGFGGGGGFGGGGFGGGGGGGGGGGGGGGGGGGGGGGGGGGFGGDGFGGFFFGGGGGGFFFFFFFGGFGGGGGGG<EEGDGGGGGGGGGGGGCCEEEGGGGFGGGGGGFGGGGGGFGGGGGGGGGGGGECFEFCFF@CECFEGGGGGGGDG:CE@CFFE>GGECFED):7F803/.AC<;;C5CAFGF@@GG,=DC7C<FFF8C@:,%4FFAB>E0CECFFCD;::FDE/GF?FFECFFEA=5,EFD<FFGEFGGGGE@EDEEFC>+@EFGGGF@+BFB=,;?E9FFFGGFFF=@CFGGGDGGGGGEFCFGGGEGGGGGGGGGGFFEEGFGGGFGGGGGGGFFFEGFFGFGGF>GGGFDGFGGGGGGGGGFFE<GGGFGCFGGCCCCC
@sA 23958
TGAGGAATATTGGCCAATGGACGAGAGTCTGAACCAGCCAAGTAGCGTGCAGGATGACGGCCCTATGGGTTGTAAACTGCTTTTATAAGGGAATAAAGTGAGTCTCGTGAGACTTTTTGCATGTACCTTATGAATAAGGACCGGCTAATTCCGTGCCAGCAGCCGCGGTAATACGGAAGGTCCGGGCGTTATCCGGATTTATTGGGTGTAAAGGGAGCGTAGGCCGGGGATTAAGCGTGTTGTGAAATGTAGACGCTCAACGTCTGCACGTCAGCGCGAACTGGTTTCCTTGAGTACGCACAAAGTGGGCGGAGTTCGTGGTGTAGCGGTGAAATGCTTAGATATCACGAAGAACTCCGATTGCGAAGGCAGCTCACTGGAGCGCAACTGACGCTGAAGCTCGAAAGTGCGGGTGTCGAACAGGATTAGATACCCT
+
FGFE@FFFEEFGC,CFGGDEFFCEGFGFGAGGGGGGGGG8EGGGGGGF@FGGGGFGFGGGGEGGFGGGGGGEFFFFGGGGGGFFGGDEFCFF@EEEGFFGGGGCFFGGGGGGFGGGFGGGG,EFDFGCEFFGFGEGEFCCGFGGGGGGGGGGGGGGGGG<FGFGCC+@FGFFFGGDEFEGGGGGGG5:GFGFCCF::CFGG?=FGGE#F@8G@BCFEBCA9FDCFGG#:CFGCFG957CCC<7F;=EFFF2EF>27*59CFFEF>8E@<##7CF5775,67#>DA,,C?BCFF7E>8=@<DC,CF84=DEB4,B8+6FFCDA87FGGGFFF?99CE9<<,AFBGGFEFF?@,,?@6,9E8+F@,F,,E@6FEE,FCC,ECEEGGF9EEBB8+AFE<;+GFDCC,8FGEECF8FFBF@CEAEDGF@9FFGGGCCCCC
@sA 436
TGGGGAATATTGCACAATGGGGGAAACCCTGATGCAGCGACGCCGCGTGAGCGAAGAAGTATTTCGGTATGTAAAGCTCTATCAGCAGGGAAGAAGAATGACGGTACCTGACTAAGAAGCACCGGCTAAATACGTGCCAGCAGCCGCGGTAATACGTATGGTGCAAGCGTTATCCGGATTTACTGGGTGTAAAGGGAGCGCAGGCGGTGCGGCAAGTCTGATGTGAAAGCCCGGGGCTCAACCCCGGTACTGCATTGGAAACTGTCGTACTAGAGTGTCGGAGGGGTAAGTGGAATTCCTAGTGTAGCGGTGAAATGCGTAGATATTAGGAGGAACACCAGTGGCGAAGGCGGCTTACTGGACGATAACTGACGCTGAGGCTCGAAAGCGTGGGGAGCAAACAGGATTAGATACCCT
+
EFGGGFGGGGGGGGGGGGGGGGGGGGGGGGGGGGGGGGGGGGGGGGGFGGGGGGGGFFG<FGGGGGGEGFGGGGGGGGGGGFGGGGGGGGGGGGGCFGGGGGGGGGGGGGGGGGGGGGGGGGGGDGGGGGGGGGGCGGGGFGFGGGGGGGGGGGGGFGGGGGGGGGGGGG@D=GGE7F@FFGGECFG?EBGGFGG=@GGGGG9EDFE<CEFGGEGE>FAA6GGFF?CFEGGGEGGFG:FFEGGGGGGGGFF<FDFGGGGGDDGGFCF?FEGGGDGEGGCGGGGFGFFAEFFGGFGGFGFEBFF>EFGEFFFFGFGGGGFGGGGGGGGGFGFFB@F@AFFFF7GGGGGEGGGGGFGGGF@GGGGGGGGGDGF@GF8FGGGGGGGGGGGGGGGGGGGGGGFF<GGGGGGGGGFGCCCCC
@sA 437
TGGGGAATATTGCACAATGGGGGGAACCCTGATGCAGCGACGCCGCGTGGAGGAAGAAGGTCTTCGGATTGTAAACTCCTGTTGTTAGGGACGATAATGACGGTACCTAACAAGGAAGCACCGGCTAACTACGTACCAGCAGCCGCGGTAAAACGTAGGGTGCAGGCGTTGTCCGGAATTACTGGGTGTAAAGGGAGCGCAGGCGGGCATGCAAGTTGGAAGTGAAAACTATGGGCTCAACCCATAGCCTGCTTTCAAAACTGAGTGTCTTGAGTAGTGCAGAGGTAGGCGGAAGTCCCGGTGTAGCGGTGGAATGCGTAGATATCGGGAGGAACACCAGTGGCGAAGGCGGCCTACTGGGCACCAACTGACGCTGAGGCTCGAAAGCATGGGTAGCAAACAGGATTAGATACCCT
+
GFGGGGGGGGGGGGGGGGGGGGGGGGGGGGGGGGGGGGGGGGGGGGD8>FFFFGG<>DFGGGFGGGGFFGCGGGGGGGGCFDFGGFGGGGGGGFFEG?CFGGDGFEGGGGGGGFGGGGGGGFGGG:FGGGGGC:+4=C7FD:FGGGGE:CEFGGG*;CGGGCEDCCG58?EEFGGGGG5ECFFC70/E1<@@@FE>7>@CC788?E>GEGGG,EC?CFGFA@CD?FG4DCFBFCF>?ECCF<>CC689:?:5ECFFG/C==3=$=<EFFG<?=F@?62FB95,F8DGFC6FFGGGGGECGGGEDBEGGGGGE=CE@,<EF?=7GECE<FCGGFE?FEFFEF:@,,EFGEFFFE<EFFGFFGGGGGFFGGGGGGGGGGGGGGGFGGGGGGGGFGGGFGGGEFCAEFCGFFGGCCCCC
@sA 438
TGAGGAATATTGGTCAATGGGCGTTAGCCTGAACCAGCCAAGTAGCGTGAAGGATGAAGGCTCTATGGGTCGTAAACTTCTTTTATATAAGAATAAAGTGCAGTATGTATACTGTTTTGTATGTATTATATGAATAAGGATCGGCTAACTCCGTGCCAGCAGCCGCGGTAATACGGAGGATCCGAGCGTTATCCGGATTTATTGGGTTTAAAGGGAGCGTAGGTGGACTGGTAAGTCAGTTGTGAAAGTTTGCGGCTCAACCGTAAAATTGCAGTTGATACTGTCAGTCTGGAGTACAGTAGAGGTGGGCGGAATTCGTGGTGTAGCGGTGAAATGCTTAGATATCACGAAGAACTCCGATTGCGAAGGCAGCTCACTGGACTGCAACTGACACTGATGCTCGAAAGTGTGGGTATCAAACAGGATTAGATACCCT
+
FGGGGGGGGGGGGGGGFFEFGGGGGGGGGGGGGGGGGGGGGGGGGGGFGGGGGGGGGDGGGFGGGGFGGGGEGGGGGGGGGGGGGGGGGGGGGGFFFFFGGGFFGDFFFEGFGCFGGGGGGGGGGGGGGGGGGGGGFFFGED7@EGGGDFFFGGGGGGGGGGGGEDFDGGGFCCEGGGGEGG7D<CGEGG7FDF@C>?FGGGGFGGFGGGG99C>2E@EC<ACCAF=;F?><FFCFGGGFGGFE=FGFFGGEFFD>EGGGFCGGGGGGGGGDFG@G@,<?6CF,,EFE=9,B7GGGGGFEFFDGGGGGECFCFDCC>GGFFA86>+CFEEC45?<>GGFGGGGGGGGGGCGFFEGEBCGECGGFFAGGFGDGGGGGGFCFEGFGGAFGGFCEF<FGGGGGGFGGFGGGFFFFFFDGGFGFFFGGFGGGGDC8CCBB
@sA 439
TGAGGAATATTGGTCAATGGGCGTTAGCCTGAACCAGCCAAGTAGCGTGAAGGATGAAGGCTCTATGGGTCGTAAACTTCTTTTATATAAGAATAAAGTGCAGTATGTATACTGTTTTGTATGTATTATATGAATAAGGATCGGCTAACTCCGTGCCAGCAGCCGCGGTAATACGGAGGATACGAGAGTTATCCGGCTTTCTTGGGTTTAAAGGGAGCGTAGGTGGACTTGTAAGTCAGGTGTGCAAGTTTGCGGCGCAACCGTAAAATTGCAGTTGATACTGTCAGTCTTGAGTACAGTAGAGGTGGGCGGAATTCGTGGTGTAGCGGTGAAATGCGTAGATATCACGAAGAACTCCGATTGCGAAGGCAGCTCACTGGACTGCAACTGACACTGATGCTCGAAAGTGTGGGTATCAAACAGGATTAGATACCCT
+
AFEFGCGFGGFGFEFEEFGGGFGGGGDGGGGGFEFGCEF@FEEFFGF,CFFGGCFFFF9F,CF8FFADFG<CFFGDFGGG9?CFGGGDFFFCGACEAEECFF9FCFFFGC,@,,<B,E<=<<FE?<ECGGGGFFAEFCF95,@=@ECAE<FFG<BFFGGF<,=F3@F+@FGG<DFGFDGCF,@@F7CCE;,@;,>C**16++7,<<C/66$?,-<18-B5)6;+02=C@,E,3>@)C;3,D>5,,E26C<:@7E6C6++A8+CEC7,D=>:*AF@,9FFDF>B8EDF?8=F?*EFFF;;,FGFEE?@CCDB;88CECGGGFF>=5ECC9,9DFCFE@-FCFAEFB7GFF<<CGGGGFDA:@:7AC,@EFFGGFGGFFFGFF9GGFFFGFE@C,<@BFGGGGEFFDGGGGGFFGGGGGFCFFCFF9GFCGF@CCCCC
@sA 440
TGAGGAATATTGGTCAATGGGCGGAAGCCTGAACCAGCCAAGTAGCGTGCAGGATGACGGCCCTATGGGTTGTAAACTGCTTTTATGCGGGGATAAAGTGGGCCACGCGTGGACTTTTGCAGGTACCGCATGAATAAGGACCGGCTAATTCCGTGCCAGCAGCCGCGGTAATACGGAAGGTCCGGGCGTTATCCGGATTTATTGGGTTTAAAGGGAGCGCAGGCCGCCGGGCAAGCGTGTTGTGAAATGCAGTCGCTCAACGTCTGCACTGCAGCGCGAACTGCCCAGCTGGAGTGCGCGCAACGTTGGCGGAATTCGCCGTGTAGCGGTGAAATGCTTAGATATGGCGAAGAACTCCGATTGCGAAGGCAGCTGACGGGTGCGTAACTGACGCTCATGCTCGAAAGTGCGGGTATCGAACAGGATTAGATACCCT
+
FFGGGFGGGFGGGGGGGGGGFGGFGEGGGGGGGGGGGGGGGGGGGGCFGGGGGGGGGGGEGGGGG?EF8FDF@,EFFGEFEBFGGG9FEGD7FCFFGGGG?CDFFGGEFGGD7F<AFGGGFGGGGFGGGGEF>E9@@FGGGGGGDDGFFCDCFFGGGFFGGFFGGGDC:<FCGGFGGF@EFGGGGGD>>C5CGG5:CCEGCCG+<FCDC:ECCC*7;285#,3CEDGBGGC8C@7;CFFB;@FF9::1+7==C81.;.28C3#>;:CDGFF>C>:88EG07FCC<,GF7@,F)DEFC@+C?<GGGGF?B?E@CC7GC=+7CFCB8GEE=CFA59FEGFGGGFGGDGGEAGFGECCGGGGEGDGGFGDGGFGGGEEFCC7EGGDGGGGGGGGGGGGGFGF8GGF<FFECFFFGGGGCGGFBFGGGGFGGFFGCCCA-
@sA 34855
TGAGGGATATTGGTCAATGGGCGAGAGCCTGAACCAGCCAAGTAGCGTGCAGGACGACGGCCCTATGGGTTGTAAACTGCTTTTATAAGGGAATAAAGTGAGTCTCGTGAGACTTTTTGCATGTACCTTATGAATAAGGACCGGCTAATTCCGTGCCAGCAGCCGCGGTAATACGGAAGGTCCGGGCGTTATCCGGCTTTATTGGGTTTAAAGGGAGCGTAGGCCGGAGATTAAGCGTGTTGTGAAATGTAGTGGCTCAACCTCTGCACTGCAGCGCGAACTGGTCTTCTGGAGTACGCACAACGTGGGCGGAATTCGGGGTGTAGCGGTGAAATGCTTAGATATCACGAAGAACTCCGATTGCGAAGGCAGCTCACGGGAGCGCAACTGACGCTGAAGCTCGAAAGTGCGGGTATCGAACAGGATTAGATACCCT
+
FGFGGGGGGGGGGEGGGFGG,CFGGGGGGGGFGGGGGGGCFGFGGGGGGGGGGGGG:C7FCEEFG@FGGGGGGGGGGGGGFDAFGGGC9FGFFGCFFCFEFGGGGFEDFE=5<FFGGGGGGGGGGGFFGFGAFFGGGG9AF=CFED>BBFGGGFFGFGGGGGCF<BFGCGGGGF>@EE*<,,?CFGG7FDG=FGG7*:FF@GGGC709;C:FCFDGC;FFBEEECFE7>CFE:GE?CCGEGG<D?:DF;CBFGGGGGGGF@G=GGFC<CFC6FFCE@=E29FFFGFFB=>,DDF6GGFFC8GGGF>+ECGE>7@4C=F>BCFGDFGGFFGGGGFFFGFF8E,FGGGFGDE9GGFDGGFFCEGGGFECGFDCGGGEE@CFBGGGGGCGGGGGGGGGFBCEGFGGGGGGGGGGGEGGGGGGEFFGGGGGGGFGCCA<B
@sA 26949
TAGGGAATCTTCGGCAATGGACGGAAGTCTGACCGAGCAACGCCGCGTGAGTGAAGAAGGTTTTCGGATCGTAAAGCTCTGTTGTAAGAGAAGAACGAGTGTGAGAGTGGAAAGTTCACACTGTGACGGTATCTTACCAGAAAGGGACGGCTAACTACGTGCCAGCAGCCGCGGTAATACGTAGGTCCCGAGCGTTGTCCGGATTTATTGGGCGTAAAGCGAGCGCAGGCGGCTAGATAAGTCGGAAGTTAACGGCTGTGGCTTAACCATAGTACGCTTTGGAAACTGTTTAACTTGAGTGCAAGAGGGGAGAGTGGAATGCCATGTGTAGCGTTGAAATGCGTAGATATATGGAGGAACACCGGTGGCGAAAGCGGCTCTCTGGCTTGTAACTGACGCTGAGGCTCGAAAGCGTGGGGAGCAAACAGGATTAGATACCCT
+
FGDFFFGCGFFGGDGGGFFGCFGG@CEGFFGGGGGGGGGGGGGGGGGFFFG9CEFG,EFGEE9FGCED@CFGGF@FGFE<EGGGGGGAFGEFG=AB>FFGGGGFGGGGGGGGGGGGGGGFDGGGEGGC7=FFG9EF=FDFFFFGG7CE7:C7CFGGGB<F7@B,DCF@7FEGDE@CF@FG7<FFEGFGCC<*CC=<CG@FGD>?EFCF0F:CCE+8:9C5915>ECC>GGE>?;3,=AFF9<@#F<<AFEAC,F@5?8FGED>>=CFGEGFEC6+B=7,CFB@7=FCFGFEFB=,D?5F9<AF<8,CGFCFF<FGGEBEE=@A=,ECE>ACFE,FFE::B=8CE=A=FECF=F?FFE:F>FFF<GGGGGGDDGGGGGFGGGGGGGGGGGGGFFCF7GGGGE8EF8<EGFGGGGGGGGGGGGFFGGGGGGFFGFGGGCCCCC
@sA 443
TGGGGGATATTGCACAATGGAGGAAACTCTGATGCAGCGACGCCGCGTGAGTGAAGAAGTATTTCGGTATGTAAAGCTCTATCAGCAGGGAAGATAATGACAGTACCTGACTAAGAAGCCCCGGCTAGCTACGTGCCAGCAGCCGCGGTACTACGTAGGGGGCAAGCGTTATCCGGATTTACTGGGTGTAAAGGGAGCGTAGACGGGACGGCAAGGTTGAAGTGAAATACCCGGGCTTAACTCGGGAACTGCTTTGAAAACTGTCGATCTAGAGTGTCGGAGGGGTAAGTGGAAGGCCTGGTGTAGTAGTGAAATGTGTAGATATCAGTAAGAACACCGGAGGCGAAGGCGGCTTACTGGACGATAACTGACGTTGAGGCTCGAAAGCGTGGGGAGCAAACAGGATTAGATACCCT
+
EGGGGGDGGGGGGGGGGGGGGGGGGGGDEFGGCFGGGGGGEGGGGGGGGGGGGGGGAGF?CEFGGGGCFGGGGGGGGFGEFFEFFGGGGGGGDGFFF5EFGGGFGGFFFGGGGGGGGGGGGGGGGG:EDFFGEAFGFFFGGCFFGGCEGG*,=>E7,5BBEFGGF8:FCBFE9BCF7<*,?CGGGGFGE>GGG?B7C5?'>7>C>;#;#57,ED3#-$@45,+27@C>CEC<FDCB7FEB=9>EGGEE7,,BCB@,,@?8>>@+?,<FDA<A)F@8++@++A,EC459DEF>49++8<@GGGGGEFE;FC<,DFEB=C:,FE<,,FFC,GGGGGGF+=<@,7GGGGGGF@;FFF<FEFDFECE<FEGEGGGGGGFGGGEFCGFGGGGEGF,GGGEGGFFGGGGGGFGGGGGCCCCC
@sA 444
TGAGGAATATTGGTCAATGGACGAGAGTCTGAACCAGCCAAGTAGCGTGCAGGATGACGGCCCTATGGGTTGTAAACTGCTTTTATAAGGGAATAGAGTGAGTCTCGTGAGACTTTTTGCATGTACCTTATGAATAAGGACCGGCTAATTCCGTGCCAGCAGCCGCGGTAATACGGAAGGTCCGGGCGTTATCCGGATTTATTGGGTTTAAAGGGAGCGTAGGCCGGAGATTAAGCGTGTTGTGAAATGTAGATGCTCAACATCTGCACCGCAGCGCGGACTGGTTTCCTTGAGTACGCACAAAGTGGGCGGAATGCGTGGTGTAGTGGTGAAAGGCTTAGATATCACGAAGAACTCCGATTGCGAAGGCAGCTCACTGGAGCGCAACTGACGCTGAAGCTCGAAAGTGCGGGTATCGAACAGGATTAGATACCCT
+
<EFGGFEGGGGGGGGGGGGFGGGGGGGGGGGGGGGGEFGFGGGGGGGGGGGGGGGGGGGGGGGFGFGGGGGGGFGGGGAFFDGGGGGGGGGFFF<EGGGGGCFGGGGGGGGGGGGGGGGGGGGGGGGGGGGG9FGGGGGGGGGGGDCGGGGGGGGGGGGGGGGGGGGGGG>FGGGGGGGGGGGGGGDD<<*BCFGE5/=C7;>FCF:FGGGGGGD)B0F><3*CFDG:EG:?C5C1E98CFGFG?FD=4F2C,@3E7;D@@FG<FB@>+>@9;@8:;E#?6C6DFBB<A6F?DC=86FEDDGFCEE=CED<4+>@+GGFGFCGCEGFE=E9,F?,89FE8FFFGFGFGF?9ECCFGGGGGGGECFFFDEFGGEEFGGGGGGGGGFEEGGGFEGDGFFEGFGGGGGGGGGFDDGGGFGGGGGGGGFGFGFGFBCC@@
@sA 30154
TGGGGAATATTGCACAATGGAGGAAACTCTGATGCAGCGACGCCGCGTGAGTGAAGAAGTAATTCGTTATGTAAAGCTCTATCAGCAGGGAAGATAGTGACGGTACCTGACTAAGAAGCTCCGGCTAAATACGTGCCAGCAGCCGCGGTAATACGTATGGAGCAAGCGTTATCCGGATTTACTGGGTGTAAAGGGAGTGTAGGTGGCCATGCAAGTCAGAAGTGAAAATCCGGGGCTCAACCCCGGAACTGCTTTTGAAACTGTAAGGCTGGAGTGCAGGAGGGGTGAGTGGAATTCCTAGTGTAGCGGTAAAATGCGTAGATATTAGGAAGGACACCGGTGGCGAAGGCGACTTTCTGGACGACAACTGACGCTGAGGCGCGAAAGCGTGGGGAGCGAACAGGATTAGATACCCT
+
EFC8CFFEFFDCGGGGGGGGEFEEFGD9CEFFGG9DBFEG+CFFGGG6CEGFAFG9AEFFCFAC?==FFFCGFGGGGGGGGFGGGGFFF7BFG?<EEFFFFCC?FEFGDGG9CAAFGGGFGG+FCFGDA9@FCFDEFGG?@,BDC++@@CG=EFC@<FG,76,@BDC<6>FF9D*>*.=8F;EGGF?11>@EDC<C53C?GCC<88,CC5C<F8:8GFECBC7@90<7>7CFEG>9:FF>@@EGGGGFDFGGFFCC99D=8DFDF9FG88GGFGGGCFEF86FEE,EACADFE,,EE5,ECEB+BGFAC,,ACECEGFFDFDDFF9GGGGDE,GGF:GGCB@CFFCEGGGFFCCGEFCFBBEFF9DCGFB,@GDGGGGF@CCGFCDGGGGGGGGGEGGGFCGFGFGGGGFEACCBC
@sA 35828
TGGGGAATATTGCACAATGGGCGAAAGCCTGACGCAGCGACGCCGCGTGAGCGAAGAAGTATTTCGGTATGTAAAGCTCTATCAGCAGGGAAGATAATGACGGTACCTGACTAAGAAGCAACGGCTAAATACGTGCCAGCAGCCGCGGTAATACGTATGGTGCAAGCGTTATCCGGATTTACTGGGTGTAAAGGGAGCGCAGGCGGTGCGGCAAGTCTGCGGTGAAAGCCCGGGGCTCAACCCCGGTACTGCACTGGAAACGGTCGTACTAGAGTGTCGGAGGGGTAAGCGGAATTCCTAGTGTAGCGGTGAAATGCGTAGATATTAGGAGGAACACCAGTGGCGAAGGCGGCTTACTGGACGATAACTGACGCTGAGGCTCGAAAGCGTGGGGAGCAAACAGGATTAGATACCCT
+
EFGFGEFGGFFGGGGGGGABB<FFGGE?8,C,EFFGGGGGGGGGGGGFEGCFGDGFBC8FE<<FEC74BBFFFDAFGFG9ECFGGGGGG:B8=BFDGFGGF::FGGFFGGGGGGGFFFCD,>BCE+>DCF<FF<:ECACCC8,:FGDF<@>@FGGCFDDE;9,@FE7FE:B5F<FEF;28?F=CCE0:4<FEC9CFEGFFECDE8C8C>CEECC?:?,<,#8#,21:>8E<GGGGGG>GFCGGGGECAD:GGGC;FF@::C>CBEDDC,ACDD@C7EDGGGD=GFCGCCGGF8FGDGFD<FCFGDDC?A??A,:F=FFDFF46A?=FFEEDF>GFGGGGFB7GFECGFCFF@FFEFFGGGGGFAGGE7EGFDGGGGGGGEFFECFGGGGGGGGGGFCGGGGF@F9GGGGGGCCCCC
@sA 447
TGGGGAATATTGCGCAATGGGGGCAACCCTGACGCAGCCATGCCGCGTGAATGAAGAAGGCCTTCGGGTTGTAAAGTTCTTTCGGTAGCGAGGAAGGCATTTAGTTTAATAAACTCGGTGATTGACGTTAACTACAGAAGAAGCACCGGCTAACTCCGTGCCAGCAGCCGCGGTAATACGGAGGGTGCGAGCGTTAATCGGAATAACTGGGCGTAAAGGGCACGCAGGCGGTGACTTAAGTGAGGTGGGAAAGCCCCGGGCTTAACCTGGGAATTGCATTTCATACTGGGTCGCTAGAGGACTTTAGGGAGGGGTAGAATTCCACGTGTAGCGGTGAAATGCGTAGAGATGTGGAGGAATACCGAAGGCGAAGGCAGCCCCTTGGGAATGTACTGACGCTCATGTGCGAAAGCGTGGGGAGCAAACAGGATTAGATACCCT
+
CFEEGGGGGGGGGGGGGGGGFFGGGGGGGGGGFGGEEGFGGFGGGGG@GFGFGGGGFGGGGGFGGGEGDGGEEFFFFFGGGGGGGGGGGGGEGEEFGGGGGGFGGG9CFGFFFFG,3CFEFGGGGEF7FDFGFGCGFG7DFFFFE7DFFDGGGG;AFGGCEGGG>EBFGGGG@EGG9FFECB@F>1AE@<*:8*2;=G@C#;C*69?:F?C8E8(@55CE?8EF55?4DEE)5>??G@FGFGFGFFF4AECA9?6:1FFDFD<F>FC9GGGFCCE@>FCFFD<+6+EGFE@+,8A5?;<,:=>8GFC@B+6GGGF9FFDFCCB8FFGEE8GGGGGGGGFEEDACGGGGCFFEFGGFF<FDFCFGFFGGFFECFEBBF@7F@?FGGGGGGGFGGGGGGFGEEFGGGGEGGGFGGFEGGGGEFFCGFFGGGGGGGFF<CCCCC
@sA 24765
TGAGGAATATTGGCCAATGGACGAGAGTCTGAACCAGCCAAGTAGCGTGCAGGATGACGGCCCTATGGGTTGTAAACTGCTTTTATAAGGGAATAAAGTGAGTCTCGTGAGACTTTTTGCATGTACCTTATGAATAAGGACCGGCTAATTCCGTGCCAGCAGCCGCGGTAATACGGAAGGTCCGGGCGTTATCCGGGTTTATTGGGTTTAAAGGGAGCGTAGGCCGGAGATTAAGCGTGTTGCGAAATGCCGCGGCTCAACCGTGGCACGGCAGCGCGAACTGGGGGGCTTGAGTGCACGCAACGCAGGCGGAATTCGTGGTGTAGCGGGGAAATGCTTAGATATCACGAAGAACTCCGATTGCGAAGGCAGCTTGCGGGAGTGCGACTGACGCTGAAGCTCAAAGGTGCGGGTATCGAACAGGATTAGATACCCT
+
CFFG@FGGGGGFGGGGGGGGGGGGGGGGGGGGGGGGGGGGGGGGGGGGGGGGGGGGGGEEGGGFGGGGGGGGGGGGGGGGGGGGGGGGGGGFGGGGFGGGGGGGGGEGGGGGFGGGGGGGGGGGGGGGGGGGGFGGGGGGGFEGC:BDFGGGGFGGGGGFGGGGGGEGGGGGGGGG*<CF:>FFGGGGG*BBFGGG*8<:CFCGGGC<:FFGGGG?EEGC>DECGFGFGCCFF7E=C45C:DF?:CCFC=GGGGGFGGGGG@EGGFEGG#5E@C:GBD9FDGGGGGGFCFDGDC+F7=>++7EEFFGEC8F;=EGGGDFFFEEGFGGGFBFFEFFFGGGGGGGF8FCFGGFFF=CGEGGGGGGFFFGGEDFFGGGGEGEGGGGGGGFGGGGGGF@FCEDCFGGGGGGGGGGGGGGGGGGGGGGFGDGGGGFCCCCC
@sA 38097
TGGGGAATATTGCACAATGGGCGAAAGCCTGATGCAGCGACGCCGCGTGAGTGAAGAAGGATTTCGGTATGTAAAGCTCTATCAGCAGGGAAGAAAATGACGGTACCTGACTAAGAAGCACCGGCTAACTACGTGCCAGCAGCCGCGGTAACACGTAGGGGGCAAGCGTTATACGGATTTACTTGGCGTAAAGGGAGCGTAGACGGCGAAGCAAGTCTGAAGTGAAAACCCAGGGCCCAACCCGGGGACTGCTTTGGAAACTGTTTTGGTAGCGTGTTGGAGAGGTGAGTGGAGTTCCTAGTGTAGCGGTGAAATGCGTAGATATTAGGAGGAACACCAGTGGCGAAGGCGGCTTACTGGACGATAACTGACGTTGAGGCTCGAAGGCGTGGGGAGCAAACAGGATTAGATACCCT
+
FFGGGGDGGA<EGGGGGGG8FFGEGEE8C;A<FFFGGF8@7@FEEFE+==FFGEGGFEF-C-:E<FFFEFCECFG,C?EFD@FFAFFFCGGGGGGFFFFF,B:?++?5BFGGGFDGFFE,DDFCE7BEFF<3+,,8<F,@,8<F7C:F>CC,?DE>B:>@:7:E>7<:<*<8,><*FCFF<,,,77+7(48CC5<>DCG*:1;<82*:>,3,2</B9G6EF<-<:?EGCG*/CDC8B@+;;69#;EC:,,86<F9B;@==8EF8>5FB+F?:*8+:,,AB9,,CE8,9A>999,,E8=,?GGDGFEEEE9,FDGEFFFGGF@C,<<CDA<E@BC:,,EB@,CC@FGEGF:EFDEAC8EC<E@CFF@CCEFFBFA<@8FE@8DDFEF@GGGDGFE9CF<FEGGGGGGFAGFC,@<9C
@sA 25496
TGAGGAATATTGGTCAATGGACGCAAGTCTGAACCAGCCAAGTAGCGTGCAGGATGACGGACCTCTGGGTTGTAAACTGCTTTTAGTTGGGAATAAAGTGTGGCACGTGAGCCATTTTGTATGTACCATCAGAAAAAGGACCGGCTAATTCCGTGCAAGCAGCCGCGGTAATACAGAAGGTCCAGCCGTTATCCGGATTAATTGGGTTTAAAGGGAGAGCAGGCGGAACTTTAAGTCAGCTGTGAAATACTGCGGCTCAACCGTCGAACTGCAGTTGATACTGGAGGTCGTGAGTGCACACAGGGATGCTGGAATTCATGGTGTAGCGGTGAAATGCTCAGATATCATGAAGTACTCCAAGCGCGAAGGCAGGCATCCGGGGTGCAACTGACGCTGAGGCTCGAAAGTGCGGGTATCAAACAGGATTAGATACCCT
+
9FCECEFFGGF9FEFG@D,CFCEGFGFFFFFGG,DFGGGGGGFFGFGCGCFEE@,:=@@C-@F@CF6CAE@CG<<C?<AFG,CEDEEEFGGAC8<AFFFFD9C@FEG@FFGFGFGGFCGFGEGGGG,A<,AFGGBEE7FFGF=C=BFFGFFGDFFC+E=<F,@@7BDCGGGGGF,8@><,@D9F?#$0:F>8@><7C6>$/=@F<2<@FCC9CG@08.==E@G==86/?,AB;9D:?;253E<@3<<%C>*EC<8:B3<+EGEFCC,>D3,GFEDFD7,6,,,==FCB4,A,<C7,,A:<D,88?FA<FE99,49FCGCFFF8>3+,FF::9,EE=,9FE9,,,<CCFCE,9,9,6@4,+@C@,C,<?DGFCGGEGGGGEFFEFGFF:BB,EFF<C8FF@C,GFFGGGFB8FFC<FGFFFC<9F<E6@<,6,@<<C
@sA 451
TGAGGAATATTGGTCAATGGACGAGAGTCTGAACCAGCCAAGTAGCGTGCAGGATGACGGCCCTATGGGTTGTAAACTGCTTTTATAAGGGAATAAAGTGAGTCTCGTGAGACTTTTTGCATGTACCTTATGAATAAGGACCGGCTAATTCCGTTCCAGCAGCCGCGGTAATACGGAAGGTCCGGGCGTTTACGGATTTACGGGGTTTAAAGGGAGCGTAGGCCGGAGATTATGCGTGTTGTGAAATTTAGATGCTCACCAGCTGCACTGCAGCGCGAACTGATTTCCTTGAGTACGCACAAAGTGGGCGGAATTCGTGGGGTAGCGGTGAAATGCTCAGATATCACGAAGAACTCCGAGTGCGAAGGCAGCTCACTGGAGCGCAACTGACGCTGAAGCTCGAAAGTGCGGGTATCGAACAGGATTAGATACCCT
+
<CFEFGGFFCFGGDGGGFFFGGGGGGG<FEGFGGGF?FGFGGEEFGGE7CGGGGGGFFBFGDGGGG9FFFCEEFGCFFG9,CF9EEGDA9FGGDFDFGGCFGEAEDGGFGGG9FFCFE7EFGEDDDFC9=,?FGDFB<D<FFFGE+>FFFFFG8,,><,,>=DF==:FEGFDFD8CBFCE:=,3>@?F4**1?**1<=F,2#)??F<C,?F+984CE@B><DDC0<CC7@C6**<F9*,FF?,7,,:39D@B@8GFF@,,@,AFCED,FF>CBCEEA@9=>:,CDCGCFE?0+CGEFCGFF@,EDFBCEE>+C@C@+8D4,EE@GGGGFC9,A9FE<CGFA9GGFFGGGGGGGGGDGFF6CGGGGGGGDGGGGGGFGGGGGGFECFGGGCCCEFGGEGFFGGFFGGGGGGGGGGGGF<GGGGGGFGFFE@@<CC@
@sA 452
TGAGGAATATTGGTCAATGGACGAGAGTCTGAACCAGCCAAGTAGCGTGCAGGATGACGGCCCTATGGGTTGTAAACTGCTTTTATAAGGGAATAAAGTGAGTCTCGTGAGACTTTTTGCATGTACCTTATGAATAAGGACCGGCTAATTCCGTGCCAGCAGCCGCGGTAATACGGAAGGTCCGGGCGTTTCCGGATTTACTGGGTGTAAAGGGAGCGTAGGCCGGAGATTAAGCGTGTTGTGAAATGTAGATGCTCAACATCTGCACTGCAGCGCGAACTGATTTCCTTGAGTACGCACAAAGTGGGCGGAATTCGTGGTGTAGCGGTGAAATGCTCAGATATCACGAAGAACTCCGATTGCGAAGGCAGCTCACTGGAGCGCAACTGACGCTGAAGCTCGAAAGTGCGGGTATCGAACAGGATTAGATACCCT
+
DFGGGEGGGGGGGGGGGGGGGGGGGGGGGGGGGGGGGGGGGGFGGGGGGDGGGGGGGGGGGGGGGG9FGGGGGGGGGGGGGGGFFGGG9EG8FFGGGGGGGGGGGGFGCFGGGGGGGGGGGGGGGGGGGGGGGGGGGFGGGGGGGGGGG9FGGGGGGGGFDFGGCEEGGGGFGGGGDGGEFGFGGGGG<C>CCCG8CE;=CDFGG-*CCFC?@G@F>6BA6DDC;>+CD<CFEF92;>EGD?;@CEE>.ABGGGGGGFGGGF<:@,CGE7?+CCEED9GCFFCGFDBFEFFDC=BGGGGGFGFGG@GGGFE6F7CEFFEFE>8AGEFCECAEADD9FFCGGFCGGFGGFBA<?@6GGGGEGGFF9<GGFCFFEGFGFCGGGFDGGFGFGFDGCGFFFCDFCGGFDGFGGGFFEFCGGGGGGGGF9GGGFEBCCCC
@sA 30313
TGGGGAATATTGCACAATGGAGGAAACTCTGATGCAGCGACGCCGCGTGAGTGAAGAAGTAATTCGTTATGTAAAGCTCTATCAGCAGGGAAGATAGTGACGGTACCTGACTAAGAAGCTCCGGCTAAATACGTGCCAGCAGCCGCGGTAATACGTATGGAGCAGGCGTTATCCGGATTTACTGGGGGTAAAGGGAGTGTAGGTGGCCATGCAAGTCAGAAGTGAAAATCCGGGGCTCAACCCCGGCACTGCTTTTGAAGCTGTAAGGCTGGAGTGCAGGAGGGGTGAGTGGAATTCCTAGTGTAGCGGTGAAATGCGTAGATATTAGGAGGAACACCAGTGGCGAAGGCGGCTCACTGGACTGTAACTGACACTGAGGCTCGAAAGCGCGGGGAGCAAACAGGATTAGATACCCT
+
GFFGGGFGF9CFGGFGGGGG?CFFCEG9E9CCFFFGGGEGGGGGGGECE@BFFFFGFGGGGGFGE@FE<FGGGGGGFDFEFGGGFCGGGDFF>ACF<FDGGGGGGFGGGGGGGG,9FE8=FGGGGGGEDDGGGG8FGGGGG<BFGGGG<@F9F<FFGCFGGFGG,**5>C:,3>FD*<<CFFFFFG#.B/F?C9</AEG<@FEFGGGFB2?:GGC;+2F>7A?9CA0DCFFGDF?6DC5&CFCGFE&FFB@GFGDAC:==@DD><A<FCECGFF<GFCFG?CDFF8F,F;;A==9GGFGFFDEC>C=FDEEFGDGGEFE8GGFE99GGGGFFFF8GGGFEGEGGGDFFFCGGGGFFFFECGGGGFDCCGGGGFFDFEFC@9:E@@7GGGGEFGGGGGGGGFFGGGGGGFGGCCCCC
@sA 21723
TGGGGAATATTGCACAATGGAGGAAACTCTGATGCAGCGACGCCGCGTGAGTGAAGAAGTAATTCGTTATGTAAAGCTCTATCAGCAGGGAAGATAATGACGGTACCTGACTAAGAAGCCCCGGCTAACTACGTGCCAGCAGCCGCGGTAATACGTAGGGGGCAAGCGTTATCCGGATTTACTGGGTGTAAAGGGAGCGTAGACGGCAAGGCAAGTCTGATGTGAAAACCCAGGGCTTAACCCTGGGACTGCATTGGAAACTGTCTGGCTCGAGTGCCGGAGAGGTAAGCGGAATTCCTAGGGTAGCGGTGAAAGGCGTAGATATTAGGAAGAACACCAGTGGCGAAGGCGGCTTACTGGACGGTAACTGACGTTGAGGCTCGAAAGCGTGGGGAGCAAACAGGATTAGATACCCT
+
<FFGGGGCGFAFFGGGGGDFGGGGGGGGGGGGCFEGGFGGGGGGGGG7FGGGGGGGGD<FGFFGGFGFGGGGGGDDEFFDGFFGGFGGGCFGGFFGFFCFGDGGGDGFGGGGGA<FGGGGCGGGEEBFFGG@FGGGFGGGGGFFC:FGBFEEFFFGDGGDCGGC:CGGECGGGFGGGGGCDCC9F;CF@CFGGG::CGCGGGCCEE5CC>F5FC86,9<CGD=CD7EBFCG:<CC?-GGG;GF?CFG5:=B8EGD,3C@<,>EBCEFG+8CF;E1GGGGGCGDGFCFBGG>;FEFBE,E:FAC>5GCFFAC,:A+F@FC,?,FFGGGGGGGGEGGFFE@@,CEEFGDF:BGFCGGGGGF:FGGGGFEDEGFGGGGGFGF@GGGGCEGDGGFFEGGGFFFEAECGGGGGGFGCCCCC
@sA 31305
TGGGGAATATTGCGCAATGGGGGCAACCCTGACGCAGCCATGCCGCGTGAATGAAGAAGGCCTTCGGGTTGTAAAGTTCTTTCGGTAGCGAGGAAGGCATTTAGTTTAATAGACTAGGTGATTGACGTTAACTACAGAAGAAGCACCGGCTAACTCCGTGCCAGCAGCCGCGGTAATACGGAGGGTGCGAGCGTTAATCGGAATAACTGGGCGTAAAGGGCACGCAGGCGGTGACTTAAGTGAGGTGTGAAAGCCCCGGGCTTAACCTGGGAATTGCATTTCATACTGGGTCGCTAGAGTACTTTAGGGAGGGGTAGAATTCCACGTGTAGCGGTGAAATGCGTAGAGATGTGGAGGAATACCGAAGGCGAAGGCAGCCCCTTGGGAATGTACTGACGCTCATGTGCGAAAGCGTGGGGAGCAAACAGGATTAGATACCCT
+
CFFGGGGGGFGGGGGGGGGGCF>FEGGGGCGEFGGGGFFGGGFFG>FFFGGGFGGGGGGGGGGGGGEGFGGGGGGGGGGGGCGGGGGGGGGGGGGDGFGGGGGGGCDCFGGGGGGGGGDGGGGGGGGGGGGGF<DFGGFGGGGGFCFGDGGGGGGGGGGGGGGGFCFGGDFGGEFGGGFGGGGGGGGGGG@GGGGGF+CEECE*EFF:FGGGGECGGFGGD@EEGEECCFGFGCFBAFEDCFG;GGGGGGFFGGGGEGGG@FFFF=<GGGFCFFFFDFGGFFFC?FGGGGDGGGFFF8FGGF<GGGGFGDGGGGGGGGGGGGGGF<@FE9GGGFEC?@,,GGGGGGGGFGGGFF?<@@FGFCGGGGGGFGCAGGGGGGGFGGGGGGGGGGGF7GFFGGGFFCEFFB,GGGGGGGGGGGGFEEFEEGGGGGGGGGGGCCCCC
@sA 456
TGAGGAATATTGGTCAATGGGCGAGAGCCTGAACCAGCCAAGTAGCGTGCAGGATGACGGCCCTATGGGTTGTAAACTGCTTTTATAGGGGAATAAAGTGAGCCACGTGTGGTTTTTTGCATGTACCCTATGAATAAGGACCGGCTAATTCCGTGCCGGCAGCCGCGGTAATACGGAAGGTCCGGGCGTTATCCGGATTTATTGGGTTTAAAGGGAGCGTAGGCCGGAGATTAAGCGTGTTGTGAAATGTAGATGCTCAACATCTGAACTGCAGCGCGAACTGGTTTCCTTGGGTACGCACAAAGTGGGCGTAATTCGTGGGGTAGCGGTGAAATGCTTAGATATCACGAAGAACTCCGATTGCGAAGGCAGCTCACTGGAGCGCAACTGACGCTGAAGCTCGAAAGTGCGGGTATCGAACAGGATTAGATACCCT
+
FGGGGGGGGGGGGGGGGGGGGGGFGGGGGGGGGGGGGGGGGGGGGGGGGGGGGGGGGGGGGGGGGGGGGGGCFGGGGGGGGGGGGGGGGGG:FFGGGGGAFGFGFGGGFGGGBFGGGGGGGGGGGFGGGGGFGGGGGGGCGGGGGGGGGGGGG@EEGGGGCFGGDEGGGGGGCGGGGGGGGGGGDGGGC:CCFGGG5CC@GG>4<E-E?<;FCDEF<6C@FF>C?DD3DEGGGFC<GFEGGFC;7CFFBFCD<FD>FDF@2F@CGGGG899*2@6F@@CG=DFFFAFB,A8,0+@+8E656,@,C+C>?+F,9444GGGF9,DGFGGGGFFD??5@,<,FEGGF?GGGFGFF<F>,F7GEDGDFFA6EC@GGFAGGGGDGGGFFAGFGGEFGGGFFAEF@FEFAFCGC@7FGGGFGGGGGGGGGGCGGFGFCC@CC
@sA 457
TGGGGGATATTGCACAATGGGGGAAACCCTGATGCAGCGACGCCGCGTGAGTGAAGAAGTATTTCGGTATGTAAAGCTCTATCAGCAGGGAAGAAAATGACGGTACCTGACTAAGAAGCCCCGGCTAACTACGTGCCAGCAGCCGCGGTAATACGTAGGGGGCAAGCGTTATCCGGATTTACTGGGTGTAAAGGGAGCGTAGACGGTAAAGCAAGTCTGAAGTGAAAGCCCGGGGCTCAACCCCGGGACTGCTTTGGAAACGGGTTAACTAGAGTGCTGGAGAGGTAAGCGGAATTCCTAGTGTAGCGGTGAAATGCGTAGATATTAGGAGGAACACCAGTGGCGAAGGCGGCTTACTGGACAGTAACTGACGTTGAGGCCCGAAAGCGTGGGGAGCAAACAGGATTAGATACCCT
+
AEEFGEGEFGGGGGGGGGDCFFGGGGGGGFFFFGGFFGGGGGGGGGGFFGGGG,EF,CEFGF9@EFGFEGGGGG9DFGGAG9EGGGDG7F?EGGEF?DFGGDGGGGGGFGFGGGGGGFFFGDFCEGCFCFGGGGFGFGGGGG,F4@E::FGGGGD,8<FGGGGGG*<F**CEFFGFCFEGAC@FG;;8:993?FDCEGGECC>?CEEGDF@?CFG8<6D;D@@F@8'>C>EE@ED;#8C1CC7@55:9,<=::F@AD>=-6#3#E/GFE?<74C=C@98F=<=BB6:C:,<9,,,CCEBAFGGG>C89=E9CCF?=8E?FFDGF?GGGGGGFCEE9GFFFFECCFC@GEGGFAGGFEFFAFFCGGGFCBC,EECFEDGGGGEGGFDGGFF:GGDCGFFCFGGGGGGFGEGFCCCCC
@sA 30876
TGAGGAATATTGGTCAATGGGCGAGAGCCTGAACCAGCCAAGTAGCGTGCAGGATGACGGCCCTATGGGTTGTAAACTGCTTTTATAGGGGAATAAAGTGAGCCACGCGTGGTTTTTTGCATGTACCCTATGAATAAGGACCGGCTAATTCCGTGCCAGCAGCCGCGGTAATACGGAAGGTCCGGGCGTTACCCGGATTTATTGGGTTTAAAGGGAGCGTAGGCCGGAGATTAAGCGTGTTGTGAAATGTAGATTCTCAACATCTGAACTGCAACGCGAACTGGTTTCCTTGAGTACGCATAAAGTGGGCGGAATTCGTGGTGTAGCGGTGAAATGCTGAGATACCACGAAGAACTCCGATTGCGAAGGTAGCTCACTGGGGCGCAACTGACGCTGAAGCTCGAAAGCGCGGGTATCGAACAGGATTAGATACCCT
+
<<EFGGFFFGGDGGGGGGGGFFGGGGGGGDGGFGFGGGFDFGGFFCEEGDFCEGGGGGEFGGGGGGFGG<:FGGFFEEFFCEGGGFFEFGGGD?FGG9EE<E8=FFCEGGGC<DFDGCCCDA<FFGGF9D,FGFEFFGGCFF:F7@CGGCFGFGCFFGFGGA<F*BEF**>BFCGGDF:F:FGGGDEE*<F*58=C=*8@99EDFGC5?<:7<E6*727A>?5ECEGFB1?@CCEFGDCCGF#212,,F;@@E;,#7(F@FFC6EGFFF;@@>C:+,@:(0GFAGFD5,=A,5EB>@,9,EE7?B+CE:8E>+,B+8GGF<GGGBCCFAFE<,<?E;F<=CD9DCC:FF<FFCB+GDDGGFC@FFGFEC6<F@C,CB@7CC@+9<<@C,:F@FFFGE:GGFCC,CFBCF:FFGGGGGGGFFFGGFFEFFGGCCCCC
@sA 29011
TAGGGAATCTTCGGCAATGGGGGCAACCCTGACCGAGCAACGCCGCGTGAGTGAAGAAGGTTTTCGGATCGTAAAGCTCTGTTGTAAGAGACGAACGAGTGTGAGAGTGGAAAGTTCACACTGTGACGGTAACTTACCAGAAAGGGACGGCTAACTACGTGCCAGCAGCCGCGGTAATACGTAGGTCCCGAGCGTTATCCGGCTTTATTGGGCGTAAAGCGAGCGCAGGCGGTTAGATAAGTCTGAAGTTAAAGGCTGTGGCTTAACCATAGTACGCTTTGGAAACTGTTTAACTTGAGTGCAGAAGGGGAGAGTGGAATTCCATGTGTAGCGGTGAAATGCGTAGATATATGGAGGAACACCGGTGGCGAAAGCGGCTCTCTGGTCTGTAACTGACGCTGAGGCTCGAAAGCGTGGGGAGCAAACAGGATTAGATACCCT
+
DGGGGGGGGGGGGGGGGGEAECBEECFGFGGGGGGGGGGGGGGGDEGCFFGGGFGFGGGGFGFDG:@BFGCFGGGCFEDGG?,FGGGGFGG<FCEFFGGGGGGFGGGGGGGGGGGGFGFGG@<@9FFGGG?GGGFFGFGFGGG8CFGGGGGGGGGGGCCFFGFFFCGAF@E8<FGGGGGGGGGFCFFFGGGGGGGG7<<FEE#2?5ECG<AE*:CE@>E7:>CGGBE:88EG@;:=<CA,A@DFFCCCFF>@FGGCFFGGGD;DFGGGGFGEFFCE6,A;FGC,@8CDGGEC5,F8DFGGGEE8FGFCGGGF<EE;@,,E8GFFBAFC@9CCDGFFF:,:GGFGFF=FGFGGCE@FB,=GFEEGGFCFEGD:FF7GFDGGGGGFCGGGGGGGGGGEGGGGGGGEFC,GD@DGEFFGEFEAEFGE@FFGGF@GGFFC8CCC<
@sA 30160
TGGGGAGTATTGCACAATGGGGGAAACCCTGATGCAGCGACGCCGCGTGAGCGAAGAAGTATTTCGGTATGTAAAGCTCTATCAGCAGGGAAGAAAATGACGGTACCTGACTAAGAAGCACCGGCTAAATACGTGCCAGCAGCCGCGGTAATACGTATGGTGCAAGCGTTATCCGGATTTACTGGGTGTAAAGGGAGCGTAGACGGTTGTGTAAGTCTGATGTGAAAGCCCGGGGCTCAACCCCGGGACTGCATTGGAAACTATGTAACTAGAGTGTCGGAGAGGTAAGCGGAATGCCTAGTGTAGCGGTGAAATGCGTAGATATTAGGAGGAACACCAGTGGCGAAGGCGGCTTACTGGACGATCACTGACGTTGAGGCTCGAAAGCGTGGGGAGCAAACAGGATTAGATACCCT
+
[truncated: 17,457,018 more chars]
