# Supplementary material for: Compositional distinction of gut microbiota between Han Chinese and Tibetan populations with liver cirrhosis
Source: PeerJ. 2021 Sep 15;9:e12142. doi: 10.7717/peerj.12142 (PMC8449536; doi:10.7717/peerj.12142)
Supplement: Supplemental Information 6 [file peerj-09-12142-s006.zip]

Archive with 4 entries (4 files):
- HHC7.clean.fastq
- HHC8.clean.fastq
- HHC9.clean.fastq
- HHC6.clean.fastq
