# Supplementary material for: Compositional distinction of gut microbiota between Han Chinese and Tibetan populations with liver cirrhosis
Source: PeerJ. 2021 Sep 15;9:e12142. doi: 10.7717/peerj.12142 (PMC8449536; doi:10.7717/peerj.12142)
Supplement: Supplemental Information 6 [file peerj-09-12142-s006.zip › HHC7.clean.fastq]

@sG 1
TGGGGAATATTGGGCAATGGGCGCAAGCCTGACCCAGCAACGCCGCGTGAAGGAAGAAGGCTTTCGGGTTGTAAACTTCTTTTGTCAGGGACGAGTAGAAGACGGTACCTGACGAATAAGCCACGGCTAACTACGTGCCAGCAGGCGCGGTAATAAGTAGGTGGCAAGCGTTGTCCGGATTTACTGGGTGTAAAGGGCGTGTAGCCGGGAAGGCAAGTCAGAGGTGAAATCCACGGGCTCAACTCGTGAACTGCATTTGAAACTGTTTTTCTTGAGTATCGGAGAGGCAATCGGAATTCCTAGTGTAGCTGTGGAATGCGTAGATATTAGGAGGAACACCAGTGGCGAAGGCGGATTGCTGGACGACAACTGACGGTGAGGCGCGAAAGCGTGGGGAGCAAACAGGATTAGATACCCT
+
DGGGGGGGGFGGGFGGGGGC8EFGG:FGGGGGGDGGGFFGGGGGGGGEGGGGGGGGFGGGGFGGFGGDFGGEGFGGDGGGDFFGFFGGFGGGGGF@EEEGGGG7:FFGGGGGFGGGGFCDFFGE:7@=+4<DFGGGGGGDFC@,*@E7FEFGEF9,8;@FFF:CFF<@EG7/=B2CFGCE<EFF<F6FFG*;ECC+75F**)*/09:C5::@5@D=C<<C79(F==F4<0F:AGGEDFE9C3C75F0;DFDD?;7AEF,;<$=7=<FFCF@:F?:8,+6@88DE;F<67:@GFDDFEC8C,9GGFE5E4,GEC,DGGGFFE@F=9GGFGGGFBB,E?FEE8EFCED:FBGGGGGCGFEA:FDGGGFFFGB7EE:EACCCGGGGGGGGGGGGGGGGGFGFFGFGFGFEAGGGGGCCCC@
@sG 31471
TGGGGAATATTGCACAATGGGGGAAACCCTGATGCAGCGACGCCGCGTGGAGGAAGAAGGTCTTCGGATTGTAAACTCCTGTTGTTGGGGAAGATAATGACGGTACCCAACAAGGAAGTGACGGCTAACTACGTGCCAGCAGCCGCGGTAAAACGTAGGTCACAAGCGTTGTCCGGAATTACTGGGTGTAAAGGGAGCGCAGGCGGGAAGACAAGTTGGAAGTGAAATCTATGGGCTCAACCCATAAACTGCTTTCAAAACTGTTTTTCTTGAGTAGTGAAGAGGTAGGCGGAATTCCCGGTGTAGCGGTGGAATGCGTAGATATCGGGAGGAACACCAGTGGCGAAGGCGGCCTACTGGGCAGCAACTGACGCTGAGGCTCGAAAGTGCGGGTAGCAAACAGGATTAGATACCCT
+
CF<EEEGGGGFFGGGGGGGCFFGGGGGGGFGGGGFFGGDGGGGGGGC@F@FGGFGG8FCGFC<FAFEC?F8??FFGAFGB=FFGEFFFFGDC:E,BF9EFGGGGGGFFD3=DEGGGGGGEGFGDEFEGDCDCF<7+F<>F<D8C:*@FFFGGGFGFF:7?F<FG@CCEG718=CFECECFFGFFGFFCFA<CGEE@EGC%=GGE:CD::9?FFCEA9FF;;FFGGFFFF?D@GFGF>GFD<@7E3;FFFD83+:+0;CFGGFFF,<F=FFFF<F=5=7:%?<FDB6GGGGFE@E@@C:EFFGGGEGGGGF?CCCFC7GGGFGFFF7C8FDFFCFC9<=,DGGGGGGEGFBECF,GFFC@<9CC,FAGGGGGGGGGGGGGGGGGGGDGGGGFEFFDGGEGFGGGGGGGGGGGCCCCC
@sG 3
TGAGGAATATTGGTCAATGGACGCAAGTCTGAACCAGCCATGCCGCGGGCAGGAAGACGGCTCTATGAGTTGTAAACTGCTTTTGTGCGAGAGTAAACGCTCTTACGTGTAAGAGCCTGAAAGTATCGTACGAATAAGGAACGGCTAACTCCGTGCCAGCAGCCGCGGTAATACGGAGGATCCAAGCGTTATCCGGATTTATTGGGTTTAAAGGGTGCGTAGGCGTTTTGATAAGTTAGAGGTGAAATACCGGTGCTTAACACCGGAACTGCCTCTAATACTGTTGAACTAGAGCGTAGGTGCGGTAGGCGGAATGTATGGTGTAGCGGTGAAATGCGTAGATATTAGGAGGAACACCAGTGGCGAAGGCGGCTTACTGGACAGTAACTGACGTTGAGGCTCGAAAGCGTGGGGAGCAAACAGGATTAGATACCCT
+
@FFGGGGGGGGFFGGGGGGGGGGDEFGFGGFCFFGGGGFFFFGGGGGGGGGGGGGFGGGG::CFFFGCEFGGGCFFGGGGFFGGFGFFGDGGDGGGGGGGGEG9D9FGGGGGGGFGGCDGGGFGGGGGGGF:F>8DFGGD,:::EEDGGFGCGFGGFGGGGGGGEE7:FGGFEFGGC7CEFGGGG97FGFEGFG?C?C<?GGCGFFC>08CE92:FE1C702C=>#+D;7GFFGF:C4C,:CCC=@+C@DGBGAFC;<<FCFFA@?B@+.C6A?GFD8+=FGEFAB88AE<C>@+@E@++DFCGF>EGGGGF>ADEEAFF=FEC=FEEFCFA67?EGFGFDEGGGFFGGGGGEGGFE<DGGGGFDB7GEGFGFGGGGEGGGFGGGGGGGGCGGGGFEGGGGGGGGGGGFCGFFFFGGGGGGGGGFGGGGGGCCCCC
@sG 4
TGAGGAATATTGGTCAATGGACGAGAGTCTGAACCAGCCAAGTAGCGTGCAGGATGACGGCCCTATGGGTTGTAAACTGCTTTTATAAGGGAATAAAGTGAGTCTCGTGAGACTTTTTGCATGTACCTTCTGAATAAGGACCGGCTAATTCCGTGCCAGCAGCCGCGGTCATACGGAAGGTACGGGCGTTATCCGGATTTATTGGGGTTAAAGGGAGCGTAGGCCGGAGATTAAGCGTGTTGTGAAATGTAGAGGCTCAACATCTGCACTGCAGCGCGAACTGGCTTCCGTGAGTACGCACAAAGTGGGCGGAATTCGTGGTGTAGCGGTGAAATGCTTAGGTATCACGAAGAACTCCGATTGCGAAGGCAGCTCACTGGAGCGCAACTGACGCGGAAGCTCGAAAGTGCGGGTATCGAACAGGATTAGATACCCT
+
EGDFGGGGFGGGGFGGGFGGGGGGGGGFGGFGGGGFFGGFGG<DFGGGGGGGGGFGGGGG>FGFGGFGGGFFGEGGFC,AEFFFEFGGDC?A=,CFFG9<F9?FCFF?88FFGGFGGF@EFFGECGGGF8,?E,8=<FFGFFFG@@3B,C<CDDC@FF>EGFGGED@FC+>;;EGD7CCCC,<*5>CC4<B:CF:7**=9@+<FGD*1<FFGGFGA:+?8:4;C<>E)EE?<<7:2FDFB68250/:9D@,(21D>,@:@,GFD<FGGGE?9@338+8+++?FB=83>1,EBD@+33>,8=<D8C+EECB<EDEEEEB=<FGGEAC4C=EFEA9FFEFB9=@,,FFGGGFFFGGFGGGFE@@F<FGE<GGFFGGFCGFDEEF7FGFF@EFCEF,,FGFGGF:FC8GGEGFC;EFGGGGFEGGGF@6EFCB,8<9CA
@sG 5
TGGGGAATATTGCACAATGGGGGAAACCCTGATGCAGCGACGCCGCGTGAGCGAAGAAGTATTTCGGTATGTAAAGCTCTATCAGCAGGGAAGATAATGACGGTACCTGACTAAGAAGCACCGGCTAAATACGTGCCAGCAGCCGCGGTAATACGTATGGTGCAAGCGTTATCCGGATTTACTGGGTGTAAAGGGAGCGCAGGCGGTGCGGCAAGTCTGATGTGAAAGCCCGGGGCTCAACCCCGGTACTGCATTGGAAACTGTCGTACTAGAGTGTCGGAGGGGTAAGTGGAATTCCTAGTGTAGCGGTGAAATGCGTAGATATTAGGAGGAACACCAGTGGCGAAGGCGGCTTACTGGACGATAACTGACGCTGAGGCTCGAAAGCGTGGGGAGCAAACAGGATTAGATACCCT
+
FFGGGGGGFGGGGGGGGGGGGGGGGGGGGGGGGGGGGGGDGGGGGGG7FEGGGGGG:FFEFFGGGGGFGGGGEGEEGGGGGAFFGGGGGGGG@FFFGGGGGCGGGGGGGGGGGGGGGGGGGGGGGGGGGGGGGG7BGGFGG7DFGGEDGDEFGDFFGGG,@A<@F74<F4<FGGEGGG9GGG.GFGGGGG?G<EEF:9DD@GGDCEDGEECE2CF=<<FF;F*GF4<87FCGCEGF5EDFCFFEEFGFAGF5GFGGGD:FGGFC=<8<8C9E=EGGGDGGGGFGFF?<FGE,8>@E@,@:CFCC)C8FGGFFCCEGEGGGGFGGGDEFE,<EBC,FFGGGFCEBFGGGGFFECDGCGGGGGGGFGFE::GF@FFGFFGGGFFFGFGGGGGGGFF@FGGGGGGGGGGFGGGGCCCCC
@sG 22240
TGGGGAATATTGCACAATGGGCGCAAGCCTGATGCAGCGACGCCGCGTGAGGGATGGAGGCCTTCGGGTTGTAAACCTCTTTTATCGGGGAGCAAGCGAGAGTGAGTTTACCCGTTGAATAAGCACCGGCTAACTACGAGCCAGCAGCCGCGGTAATACGTAGGGTGCAAGCGTTATCCGGAATTATTGGGCGTAAAGGGCTCGTAGGCGGTTCGTCGCGTCCGGGGTGAAAGTCCATCGCTTAACGGTGGATCCGCGCCGGGTACGGGCGGGCTTGAGGTCGGTAGGGGAGACTGGAATTCCCGGTGTAACGGTGGAATGTGTAGATATCGGGAAGAACACCAATGGCGAAGGCAGGTCTCTGGGCCGTTACTGACGCTGAGGAGCGAAAGCGTGGGGAGCGAACAGGATTAGATACCCT
+
FGFGGGGGGGGAFEFGGGG8CCEEGGGGGGGG@FGGGGGGG>C:FEFFF7,6CEFFEF8BCFEGEGGGGGGCEGGGGGGFGGFA,BFGE>C:CDDAC>BFGGFGFFGGGFFGGEEF+>EEGGCACFC7+@FCFCFGC@*8>CFEGCF:F@FCEF<*2?:C,><:C2<<F<<8FG*<<C@FCED>+<@CCCGGGE88C,<5?F@CB1:1/:?C9*8:*1:C65:C59FFGGGD7,:C:8C89CC<3FFE?C=CCFFC*:EGFBC:48CFECFFD@1850@#:>GGGGEFEC4?5,E,@,E7EB+CGFF@+0FCGGFC,,=GGFGFFE@>GGGFCFFFF?C7CE@,C6CEDGECGE8GGGFACGGGGGGGGFFFCEEGGGGGGGGFCGGGFC>GGFCGGGFFGGFFEFFGGGGGGGGGCCCCC
@sG 24393
TGGGGAATATTGCGCAATGGGCGAAAGCCTGACGCAGCGACGCCGCGTGGGGGATGACGGCCTTCGGGTTGTAAACCTCTTTCAGCAGGGACGAAGTTGACGTGTACCTGCAGAAGAAGCGCCGGCTAACTACGTGCCAGTGGCCGCGGTAATACGATGGGTGCACGCGTTACTCGGAATTACTGGGCGTAAAGCGTGCGTAGGTGGTGGTTTAAGTCTGCTGTGAAAGCCCTGGGCTCAACCTGGGAATTGCAGTGGATACTGGGCGACTAGAGTGTGGTAGAGGATAGTGGAATTTCCGGTGTAGCAGTGAAATGCGTAGAGATCGGAAGGAACATCTGTGGCGAAGGCGACCATCTGGGCCAACACTGACACTGAGGCACGAAAGCGTGGGGAGCAAACAGGATTAGATACCCT
+
F@EFGGGGGGGGGGGGGGFEGGGGGGGGGGGGGGGGGGGGGGGGGGGFEGGGGGGGGGEGGGDGGGDGFGGGEGGCFEGFFFGGGGGGGGGFGGFF<FGGGGCFFGGGGGGGGGFGGGGGGGGGGGGGFG@EGFGEFGGF:FFGGGGGGEGG:::FG'=FGFFCF2CEEGEEG?@E>EGGGGGFFFGGG:?EGFBCEE=GFBGEECFE#FGCF@?>FCGCFFG>FDCGGGDCGGGFEBDDFGGC=FDEDGGGFFGFGFAG@D:GGGGFGDG>F<F8GGFE.F9GGFE8CFGGFAC+>>:EFF<>=EGGGGGFBEFFGCGFCA8@:CDGF<@GFFFECFBFCGGEFBGFGE:FFA,EECFFGGGGGGFGF9F<GFGGGGGGGGGGGEGGGGGGGFGGFFE<FFGFGGGGGGFFCCCCC
@sG 8
TGGGGAATATTGGGCAATGGGCGCAAGCCTGACCCAGCAACGCCGCGTGAAGGAAGAAGGCTTTCGGGTTGTAAACTTCTTTTGTCAGGGACGAGTAGAAGACGGTACCTGACGAATAAGCCACGGCTAACTACGTGCCAGCAGCCGCGGTAATACGTAGGGGGCAAGCGTTATCCGGAATTACTGGGTGGAAAGGGTGCGTCGGTGGTATGGCAAGTCAGATGTGAAAACCCAGGGCTTAACTCTGGGACTGCTTTGGAAACTGTCAGACTGGAGTGCAGGAGAGGTAAGCGGAATTCCTAGTGTAGCGGTGGAATGCGTAGATATTAGGAGGAACATCAGTGGCGAAGGCGGCTTACTGGACTGAAACTGACACTGAGGCACGAAAGCGTGGGGAGCAAACAGGATTAGATACCCT
+
D<FGGGGGFGG<DFFGGGGGFGGGGGGGGGGGFE8FFGGGGEGGGGGCCC7F@EGGGGFGCFGGGGG@F,CCFFGC<FGGEEGGGFFEDGGFDC+847,55,4?CF<=FGF,A++@<D,,>3,@F+63<DFEFF8D8BEC8FFF>,*@<<><:@@FC,,C7<=FEE:<FG<5<8+?C7<BF7:CCF?F,;*/<:03*7519#*/++F/=+73;,:,@;<7@6,<DC=@1,+33,:D,AGFFC:,,,>,D5:FE?9B>,FC+889C,,FGGFFCGFGCF8E8?DF;B:+BCC8GGFD;EEC,9FFDGAGC>,EC,GGGEEFGGFFFF9GGFFF,@9GGFGGGGGEEFGCEGGGGGFC,CFEFCGGGGCGGGGGGFCGGGGGGFEGGFFGF@7CGGGEFEF@GFGGGFDFEFFFGCCCC@
@sG 9
TGGGGAATATTGCACAATGGGGGAAACCCTGATGCAGCGACGCCGCGTGAAGGAAGAAGTATCTCGGTATGTAAACTTCTATCAGCAGGGAAGATAGTGACGGTACCTGACTAAGAAGCCCCGGCTAACTACGTGCCAGCAGCCGCGGTAATACGTAGGGGGCAAGCGTTATCCGGATTTACTGGGTGTAAAGGGAGCGTAGACGGTGTGGCAAGTCTGATGTGAAAGGCATGGGCTCAACCTGTGGACTGCATTGGAAACTGTCATACTGGAGTGCCGGAGGGGTAAGCGGAATTCCTAGTGTAGCGGTGAAATGAGTAGATATTAGGAGGAACACCAGTGGCGAAGGCGGCTTACTGGACGGTAACTGACGTTGAGGCTCGAAAGCGTGGGGAGCAAACAGGATTAGATACCCT
+
ADFGGGGGGGGGGGGGGGGFGEGGGGGGGG8CFFGGFFGGGGGGECFFGECFGGGGGGG<FFG9,CFFFGCDFGGFAFDF?A?FAFGGGGGGDGACBEGGGEGG7CFGDFFGGGG<FGGFCCBCBFC8CFGGGGGGGGFGGGGEGGDGFCEFFGFCDFEDFCE:EEC<<FG=,2;C7<FEFFFGGF?E=,CCGGC55CG5$(0::;/,;@:,32>#>$DC=F?,@8F@5CFFCFG>F>C9::?#;@<CDGFFF<=;@,3=8,A99F<C@C*#+B@4#C,#@4,,FC=:+CFGGFB8E:>,DCB4)CB>ADA@9<?9,C?=<DAFFGEAE??FGGGGGGFCBBB7GGGGGGGGGGGGGGEFGGGEFFECF@,CF;,GGGFEFEGGGGGGGFGFFEAGGDFFFGGGGF<GF@F9CCCB
@sG 10
TGGGGAATATTGCACAATGGGGGAAACCCTGATGCAGCGACGCCGCGTGAAGGAAGAAGTATCTCGGTATGTAAACTTCTATCAGCAGGGAAGATAGTGACGGTACCTGACTAAGAAGCCCCGGCTAACTACGTGCCAGCAGCCGCGGTACTACGTAGGGGGCAAGCGTTATCCGGATTTACTGGGTGTAAAGGGAGCGTAGACGGTGTGGCAAGTCTGATGTTAAAGGCATGGGCTCAACCTGTGGACTGGATTGGAAACTGTCATACTTGAGTGACGGAGGGGTAAGCGGAATTCCTAGGGTAGCGGTGAAATGCGTAGATATTAGGAGGAACACCAGTGGCGAAGGCGGCTTACTGGACGGTAACTGACGTTGAGGCTCGAAAGCGTGGGGAGCAAACAGGATTAGATACCCT
+
,EFGGFDFGFCEGGGGGFGGGGGGGFGGGGGGAEFGGGCFGFDGDDC@FGGGGG?FCFFFF,FEFFGFFGGFFGFF9?F<EEBEE?,E=>D8?F<FCFFGGGDFFFGFDFD9<,DFFEFGGGGDDFGFFFGG>CCF+,DEGFGGGCEGCC7;FGGFCC*>C<:CFFFGGEFE9C*4<**?FGGF7<***,6<+:8AE<G599/A852@C?;=A,D:>8A?AA##29E@,5FF6EG?@FFGDCFFECFFFF:#GEGDCCC7GGG=<DD@GG=GDFC:+>CGD?8GCEB4:8FCFFDEE=>5?8C@)EEECECA:CEED9AFE@,AGDGE?,BFB@CC8GCF@7GGGFCGGGGFFGGFCGEGGGGEGFEGGGGGGGGGGGGGGGGFGGGFFGGFCGFGGDGGGGGGGGGFFGGCCCCC
@sG 11
TGAGGAATATTGGTCAATGGGCGAGAGCCTGAACCAGCCAAGTAGCGTGCAGGACGGCGGCCCTATGGGTTGTAAACTGCTTTTATAAGGGAATAAAGTGAGGCTCGTGAGACTTTTTGCATGTACCTTATGAATAAGGACCGGCTAATTCCGTGCCAGCAGCCGCGGTAATACGGAAGGTCCGGGCGTTATCCGGATTTATTGGGTTTAAAGGGAGCGAGGGTCGGAGATTAAGCGTGTTGGGAAATTTAGTGGCTCAACCTCTGCACTGCAGCGCGAACTGGTCTTCTTGAGTTCGCACAAAGTGGGCGGAATTCGTTGTGTAGCGGTGAAATGCTTAGATATCACGAAGAACTCCGATTGCGAAGGCAGCTCACTGGAGCGCAACTGACGCTGAAGCTCGAAAGTGCGGGTATCGAACAGGAGTAGATACCCT
+
C8<FFFGGGE9CFFFGGCFFGGCFEFGGG9FFFFFGGGDGGGGGFEGCGGGGGGGGGGGGGGGGGGGGFGCFEAFGGGGGFFGGGGGD,EFFG,=F,AFGG9,:B<::>BCEGGGGGF7EEC<F9FF9A>DDFGGFFGCCGC@FE*@FFFAC,3<7FF:CFFFFCCDGGG<9F9CFDG*FE99C<FCE77C8:<;8EC8CDC9?A>;>9CF91<A??95##4/&<4+#24ACFCC,GGFB:9+?:<@8,/6:CFG>EC9;CD@A>F6>FD69EC==;F@482F?FBDGF=C7)@6++9@F9A9<FC@+@GFCD@+CEB+,8GGE=CCFFFE,@AF8;-?GFFGGFGFCFFGFC:CF7FF@+DGGGGFFFGGGGFFFADBCGEGGGFFCFFBGGGFD<GGGGEFGGDGECCEFGGGGGGFF@FGF@,AFFFECB@9B
@sG 12
TGGGGAATATTGCACAATGGGCGCAAGCCTGATGCAGCCATGCCGCGTGTATGAAGAAGGCCTTCGGGTTGTAAAGTACTTTCAGCGGGGAGGAAGGGAGTAAAGTTAATACCTTTACTCATTGACGTTACCCGCAGAAGAAGCACCGGCTAACTCCGTGCCAGCAGCCGCGGTAATACGGAGGGTGCAAGCGTACATCGGAATTACTTGGAGTAAAGCGCAAGCAGGCGGGTTGTTAAGTCAGTTGGGAAATCCCCGGGCTCAACCTGGGAACTGCATCTGATACTGGCAAGCTTGAGGTTCGTAGAGGGGGGTAGAATTCCAGGTGTAGCGGTGAAATGCGTAGAGAGCTGGAGGAATACCGGTGGCGAAGGCGGCCCCCTGGACGAAGACTGACGCTCAGGTGCGAAAGCGTGGGGAGCAAACAGGATTAGATACCCT
+
A@FGGFFFGFGFGGGCFGGFGGGGGGGGGGGGGGGGG8EFFGGGGGEF@FGGGGGGFFGGDFFGG7FGGCEF9EFGFGGGED9E<DE>EFECGEGFEEGGGGGGGEC@FFFGG?FGGFD?FFDAFGGBFGGGGEGE>CA@DG<,@CCBFECEFFFFFE>:CDF<BEFGGGDEDEEECC9<FE@7@+**8<@:C/**20<8*9C8EF:@+<C+038@:)+79>*1>>@5EEE*:)*43@/C<<@@*,3#=9:+:C<36.>3::A>F?G=?F>BADFEAGCFCE<+3CCGFF9GFE><8)8+,37GGD+>EFEFFEFFFGCFE@:,ED=86)+EGFFE@@+FCFE<+9,A,4?,DC5:CC7GFFEFC7F@,E=BCFEEGGEFE@@FDGGGGFGFDGECGGGGFDGEEC7EGEFGEGFEFGGGGGGFEF@CE,GGGGFECCCCC
@sG 25933
TGGGGAATATTGCACAATGGAGGACACTCTGATGCAGCGACGCCGCGTGAAGGATGAAGTATTTCGGTATGTAAACTTCTATCAGCAGGGAAGAAAATGACGGTACCTGACTAAGAAGCCCCGGCTCACTACGTGCCAGCAGCCGCGGTAATACGTAGGGGGCAAGCGTTATCCGGATTTACTGGGGGTAAAGGGAGCGTAGACGGCACGGCAAGCCAGATGTGAAAGCCCGGGGCTCAACCCCGGGAGTGCAGTTGGAACTGTTGGGCTAGAGTGTCGGAGGGGCAAGTGGAATTCCTAGTGTAGCGGTGAAATACGTAGAGAGTAGGAGGAACACCAGTGGCGAAGGCGGCGTGCTGGACGATGACTGACGTTGAGGCTCGAAAGCGTGGGGAGCAAACAGGATTAGATACCCT
+
<FFFGF@FGGFFGGFF;EFCFGGG,CEF@F9F9FFFFGGGBFGGGGG7FGGFGGGGGDCFGFGGGGGEGGGGFFGGGGGGFFFGF?,?FFFFEGFGGGGG<F7F<?,CEG<9FF8FEEFFD:+:CB+CC=F=:B8D7FDGFD?<CFCE:*CC;ED<>,>:FCCF:;FDG*C8FFCFCFEGFGFFDF**4:,<+<5/8C<C@C8:C<EE*>:/C>F=85A;CE<:C=EC'>5FEC8<:5+>C>+DF:E3$9>4<9GFAD=<C@A+<,F?5D<CFGEC>4+B+A,D?4,9GCE@88E,E,FBFCF8==8,@,9,@FE,EFGGF@,9,,@<FCB,?6,FBA@CEC7A,FCFCFF:@,FF8:,?GGFFDF@B68FFE;6FD@GGGFECBEGEFEC<FEDEE@<EA@FDGGGGGFFCC@@C
@sG 29847
TGAGGAATATTGGTCAATGGACGCAAGTCTGAACCAGCCATGCCGCGTGCAGGAAGACGGCTCTATGAGTTGTAAACTGCTTTTGTGCGAGAGTAAACGCTCTTACGTGTAAGAGCCTGAAAGTATCGTACGAATACGGATCGGCTAAATCCGTGCCAGCAGCCGCGGTAATACGGAGGATCAAAGCGTTATCCGGCTTTATTGGGTTTAAAGGGTGCGTAGGCGGTTTGATAAGTTAGAGGTGAAAGACCGGGGCTTAACACCGGAACTGCCTCGAATACTGTTGAACTAGAGAGTAGTTGCGGGAGGCGGAATGTATGGTGTAGCGGTGAAATGCTTAGAGATCATACAGAACACCGATTGCGAAGGCAGCGTACCAAACTATATCTGACGTTGAGGCACGAAAGCGTGGGGAGCAAACAGGATGAGATACCCT
+
E<<<FFG<6CFFGGDFGGCEEFFGGGGGGCGGGGGGGGGGGFFFEE7FFGFC8:FDCCFCFB7CFG<CCCFEFGGGGEF9?EFGC<EFCBFGC,,CFDGG>BDGDFDFFEGFGC,,B,,4,C<E8,@BEG7FDE,>,A+8++B+8:=B,=F8@F@ECF,7<<,@:*CCFGC:E9*CCCE:,C,,,88;8*=5,*5F#?4;@C:CB7@/E8<<;%567/7*)%EFC4D:2,C>AFFFFC:7389@@3*>F:GED8AAE@C8+37ECCF=CGDE=B8,3,8ECB?,FFCFA9FGFGDGGGGDEF>8,+7EEFFCE;E8F<FF?CGGBGEFCFC,E??8ECFD@AE=<AFFFAGGF@FEFF@EEEEFF@,FDGCB:,ECCFFFFEEEEEF>EFDEGGGFED6CGGGDGFGDGGGGFFDFE6EC@,CCFB,EDECC@C9C
@sG 29494
TGAGGAATATTGGTCAATGGACGAGAGCCTGAACCAGCCAAGTAGCGTGCGGGACGACGGCCCTATGGGTTGTAAACTGCTTTTATAAGGGAATAAAGTGGGTCACGTGAGACTTTTTGCATGTACCTTATGAATAAGGACCGGCTAATTCCGTGCCAGCAGCCGCGGTAATACGGAAGGTCCGGGTGTTATCCGGATTTAGTGGGTTTAAAGGGAGCGTAGGCCGGAGATTAAGCGTGTTGTGAAATGTAGATGCTCAACATCTGCACTGCAGCGCGAACTGGTTTCCTTGAGTACGCACAAAGTGGGCTGAATTCGTGGTGTAGCGGTGAAATGCTTAGATATCACGAAGAACTCCGATTGCGAAGGCAGCTCACTGGAGCGCAACTGACGCTGAAGCTCGAAAGTGCGGGTATCGAACAGGATTAGATACCCT
+
<E9<FFFGEGGGGGGGGFD8,CFFEEG,FEGGGGGGGAFFGGFEEF@F7B+:F:@CFFEGCGGFGFAFFGG@:FFGGGGGGF?FFAFGDFGGE,9:FGGD9FCF<FGFC,CAEF<C9FFGGGDF?9FGGGGFFGFCGGFFGGDCF>CFGDGGGGGGFGGGGDEGGGFFFCC,<<7<CF7FF:BB<B*8<2BFFF:F<8CFG)<?C83C#<<99F>9,D:DDGECFECC;;EGGFGFGGGFFF<CFAE4>2E3#CEEGGFF/@FA<,4:FB@<+@8EEE73,,DFB3,86,59*F=?GGFC,<?8GGGFFE9GD8DGEFFF8FE@5F:=,C?9<GGEFGFDEDFF@FGGEFCF:8+FCCE@FGGFE9FGGFGGGGFFGGGDGGGGGGDFB@,DFGF@F:EDFGGFFGF@@+FDGGGGGFEEEGGGGGGFFGF@CC<C
@sG 16
TGGGGAATATTGCACAATGGGCGCAAGCCTGATGCAGCGACGCCGCGTGAGGGATGGAGGCCTTCGGGTTGTAAACCTCTTTTATCGGGGAGCAAGCGAGAGTGAGTTTACCCGTTGAATAAGCACCGGCTAACTACGTGCCAGCAGCCGCGGTAATACGTAGGGTGCAAGCGTTATCCGGAATTATTGGGCGTAAAGGGCTCGTAGGCGGTTCGTCGCGTGCGGTGTGAAAGTCCATCGCTTAACGGTGGATCCGCGCCGGGTACGGGCGGGCGTGAGTGCGGTAGGGGAGGCTGGAATTCCCGGTGTAACGGTGGAATGTGTAGATATCGGGAAGAACACCAATGGCGAAGGCGGGTCTCTGGGCCGTTACTGACGCTGAGGAGCGAAAGCGTGGGGAGCGAACAGGATTAGATACCCT
+
FCFGGGGFGGGCGGGGGGGGGGGGGGGGGGGGGGGGGGGGGGGGGGGFGFGGGGFEFGFGGGGFGGGGFGGGC@FFGGGGGFGCEAFGBFDEGGGFGGGGGGFGFGGEGGGC<FEGGGGGGGGGGFGGGCCFD:DGCGCFGG>CFFCGFGDEG@:FCC9:,74=**=8,,>:FCG><CFFGGFDF,+?:CC58*2::+:ED52C:;DCC?E0E8:B>>GC4#2?>,?5EG777+<8CCCE5:8?FCFD6C4/2<@>:>:DGEC/D:GGGCGGC?%CCAGGFCF@+FEGFF@B,,,FE6,CEECGGFC@+0,8EFGFC,=FBGF,8F>7GGGGGCGGF@C<E:,<:@GGFGGGGGEGGGGGFCCFEGEGGFFFF:GCGGGGGGGGGGGGFCGGGGGGFF@7GGGGGGGGGGGFGGGGCCCCC
@sG 17
TGAGGAATATTGGTCAATGGGCGAGAGCCTGAACCAGCCAAGTAGCGTGCAGGGTGGCGGCCCTATGGGTTGTAAACTGCTTTTATAAGGGAATAAAGTGAGTCTCGTGAGACTTTTTGCATGTACCTTATGAATAAGGACCGGCTAATTCCGTGCCAGCAGCCGCGGTAATACGGAAGGTCCGGGCGCTGTCCGGATTTATTGGGTTTAAAGGGAGCGTAGGCCGGAGATTAAGCGTGTTGTGAAATGTAGACGCTCAACGTCTGCACTGCAGCGCGAACTGGTTTCCTTGAGTACGCACAAAGTGGGCGGAATTCGTGGTGTAGCGGTGAAATGCTTAGATATCACGAAGAACTCCGATTGCGAAGGCAGCTCACTGGAGCGCAACTGACGCTGAAGCTCGAAAGTGCGGGTATCGAACAGGATTAGATACCCT
+
@FFFGGGGGGFGGGFGGFFGGGGGGGGGGFFFGGGGGG@FFFGGGGGGGDFGFGFCFFGGGGGGGGGCFGGGGGGGGGGG9FEGGGGGGGGGEFGGGGGGGGEGGGGFGGDEFEFDGGCFGGGFGGGGGG9D9FEEGFGG838CEGGEGGGGGGGGGGGG7:FFGEEGGGGG9DFGG*<CFGGGGGGG7=8*<CCGGE:<7E*?EF7*?CFF8CDFGFE@FFGC::E+EEFFGGF<E7CCF8=7@<9,,>:F>E8CD7@7CC9GFD?FFGF@7GG@@,*@CGD#DD,AA3,?5GEC=C,FGFEGF>EF==C@=>CECFEGEA@>8EBCFEGFAEFFF9GGEDB,FGGGFFEBDF=B:=ACFBFGGFEGFEGGFFFEFC=7CGGGGFFGGGEGGDFCFF7EFGGFGFGGF>F<GFGGGFFCDCGGGFEGGGGCCCCC
@sG 18
TGGGGAATATTGCACAATGGGCGCAAGCCTGATGCAGCGACGCCGCGTGAGGGATGGAGGCCTTCGGGTTGTAAACCTCTTTTATCGGGGAGCAAGCGAGAGTGAGTTTACCCGTTGAATAAGCACCGGCTAACTACGTGCCAGCAGCCGCGGTAATACGTAGGGTGCAAGCGTTATCCGGAATTATTGGGCGTAAAGGGCTCGTAGGCGGTTCGTCGCGTCCGGTGTGAAAGTCCATCGCTTAACGGTGGATCCGCGCCGGGTACGGGCGGGGTTGAGTGCGGTAGGGGAGACTGGAATGCCCGGTGTAACGGTGGAATGTGTAGATATCGGGAAGAACACCAATGGCGAAGGCAGGTCTCTGGGCCGTTACTGACGCTGAGGAGCGAAAGCGTGGGGAGCGAACAGGATTAGATACCCT
+
FGGGGGGGGGGGGGGGGGGGGGGGGGGGGGGGFFFFGGGECFFGGGGFGGGFGEGGGFDEGGGGGGGGGGGGGFGCGFGCDA?EEGGGGGGGGGE8FCFGGGGG9FGAFGFGGGGCC@DFGGGGGGGGEGEC:E93>*@:<DCFFGFFFFGGGFEECFCC,?F:*=C<BFCEGC@**<FGGGG*,2<<FC>8*/*27CCC392?888E618*:8GEEFGFB=:D>CA;<<FFF?C>3,:0?C:<0GGGFC1:=<CE?C@EEG@DEDCGGFC3,,C8C>>+GEGGGFEFCFFGFE9FD@4++8++,CGEC8,GEEGGEEAFD9FGGFECCDEF?GFFF@F?GCCFCFEFCGGGGFFCGFGGFAFCEFGEFGFGGGGFEFFFGGGF@GGGDFCGGGGGGEGGGGGGFFGGGGGGGGEGCCCCC
@sG 19
TGGGGAATATTGCACAATGGGCGAAAGCCTGATGCAGCGACGCCGCGTGAAGGATGAAGTATTTCGGTATGTAAACTTCTATCAGCAGGGAAGAAAATGACGGTACCTGACTAAGAAGCCCCGGCTAACTACGTGCCAGCAGCCGCGGTAATACGTAGGGGGCAAGCGTTATCCGGATTTACTGGGTGTAAAGGGAGCGTAGACGGCTGTGCAAGTCTGAAGTGAAAGGCATGGGCGCAACCTGTGGACTGCTTTGGAAACTGTGCAGCTAGAGTGTCGGAGGGGTAAGTGGAAGTCCTAGTGTAGCGGTGAAATGCGTAGATATTAGGAGGAACACCAGTGGCGAAGGCGGCTTACTGGACGATGACTGACGTTGAGGCTCAAAAGCGTGGGGAGCAAACAGGATTAGATACCCT
+
FGFGGGGGGGGGGGGGGFGGGGGGGGGGGGGGGFGGGGGGGGGGGGGFFGGGGGGGGGG,C,CFFFGEFGGGGGGGFAFFAEAFEGGGGGGEEGGGGF9EFGGGGGGGGGGFGGGGGGGFGGGGGGGFFDFFFC8CFFGF8<DFCEBCBFEGGGGGGGCFGG7BFF6F::CFGGGG*:FGFGFFFGGC<F9+9F5-:,::0C7FFEECG8@</FF?9BFFDF+?C@GFF@GEECC5%<F@0C4FB@A>&/:C>FDCFFFDD@FFF:,?*7<<5GEGE8=E&:,<GFGCFFE@49,DF?>:=FCEBFCECEEFEGCGDGFGGDCGGFGFFC<C:EFC<ACGGGGFFF8GECGGGGGGGFGFGFFFF6,B@DDGGGFFGGFFGEEFDGGGGGFCFFGGGGGGGGGGGGGGGGGCCCB-
@sG 20
TGAGGAATATTGGTCAATGGACGCAAGTCTGAACCAGCCATGCCGCGTGCAGGAAGACGGCTCTATGAGTTGTAAACTGCTTTTGTGCGAGAGTAAACGCTCTTACGTGTAAGAGCCTGAAAGTATCGTACGAATAAGGATCGGCTAACTCCGTGCCAGCAGCCGCGGTAATACGGAGGATCCAAGCGTTATCCGGATTTATTGGGTTTAAAGGGTGCGTAGGCGGTTTGATAAGTTAGAGGTGAAATACCGGTGCTTAAAACCGGAACTGCCTCTAATACTGTTGAACTAGAGCGTAGTTGCGGTAGGCGGAATGTATGGTGTAGCGGTGAAAGGCTTAGAGATCATACAGAACACCGATTGCGAAGGCAGCTTACCAAACTATATCTGACGTTGAGGCACGAAAGCGTGGGGAGCAAACAGGATTAGATACCCT
+
FGFGGGGGGGGGGGGGGGGGEFGGGGGGGFGGGGFGGGGGCCFGGGGGGGGGGEGGGGCFG:FCFGGDCGGGGGGGGGGGE<FFGGDFGFGEGFGGGGDGEGGFGGGGGGGFGGGGG?FGDCGG@<FCFFGGGGF+CDFD>FCFGFECEGGGGGG>FGGF7FFGGGCGGCC,3?EFCGGFF@CFGAFGEG72FGG9,><9@DFFGGB><4EC7>4AGAFBADEFD;81EEF0GEF49<5:@52C7GGD>GGE8@#CEDG$*FFCEGAFCBF<=C4F;E=@>DC<CFEEDE<8):+8FE87GFEFGGGGFEC,9FFBECGFA466)FEDC@<B9F8CCCEFGEGGFGGGGF9FFFECDGGGGGGGGFFGFGGGFGGGCGFGGFGGGDGGEGFGGGGGEGGFGGGGGGGGGGGGGGGFDGGGGFGGGGGGGGGCCCCC
@sG 30205
TGGGGAATATTGCACAATGGGGGAAACCCTGATGCAGCGACGCCGCGTGAGCGAAGAAGTATTTCGGTATGTAAAGCTCTATCAGCAGGGAAGAAATAGGACGGTACCTGACTAAGAAGCACCGGCTAAATACGTGCTAGCAGCCGCGGTAATACGTATGGAGCAAGCGTTATCCGGATTTACTGGGTGTAAAGGGAGCGTAGACGGTTGTGTAAGTCTTATGGGAAAGCCCGGGGCTCAACCCCGGGACTGCATTGGAAACTATGTAACTAGAGTGTCGGAGAGGTAATCGGAATTCCTAGTGTAGCTGTTAAATGCGTAGATAGTAGGAGGAACACCAGTGGCGAAGGCCGCTTACTGGACGATCACTGACGTTGAGGCTCGAAAGCGTGGGGAGCAAACAGGATTAGATACCCT
+
ADD,F:FGEDGAEFFFGG@<EBFGGGFDGGGGGGCC,FFCFGGD7FC>CB?FFGEF:EF?CEFGGE:BEFGGCEFAFGG9FGCGCFF@FBDBFGEFCFGGG<@CFGGGGGF8FGGG<DGGDGGGCC>BB@,DF7>D>FFCGGGGFGGGDFF73@F789FCF,@=BC<EG<*;<ACFC7*82C9<?:=,<C<C96?)F5B>*::8<CCC9GE<?9:<A33#D,9#71F7@FC8*F:CD7>F>CC@CCFDGGFGFFDC@30@6;(F9FB9F,A8DFEE@+:EFBF<E?+?8+8E;E@;@FE=,<?E@),A4C,,,?7CDDF,FE4A=<DGGFEFC?DAGFF@FEFB7F@FFF8+@9C,FCF@BBFE,,9E:FDC7CGGGFFFB:,E<@@CECGEGGGFC,9FFFDFFD@<9FAFCCCCC
@sG 22
TGGGGAATATTGCACAATGGGGGGAACCCTGATGCAGCGACGCCGCGTGAGTGAAGAAGTATCTCGGTATGTAAAGCTCTATCAGCAGGGAAGATAATGACGGTACATGACTAAGAAGCACCGGCTAAATACGTGCCAGCAGCCGCGGTAATACGTATGGTGCAAGCGTTATCCGGCTTTAATGGGGGTAAAGGGAGCGCAGGCGGTGCGGCAAGTCTGATGTGAAAGCCCGGGGCTCAACCCCGGTACTGCATTGGAAACTGTCGTACTAGAGTGTCGGAGGGGTAAGCGGAAGTCCTAGTGTAGCGGTGAAATGCGTAGATATTAGGAGGAACACCAGTGGCGAAGGCGGCTTACTGGACGATAACTGACGCTGAGGCTCGAAAGCGTGGGGAGCAAACAGGATTAGATACCCT
+
EEEFGGGGGGGGGGGGGGGGGGGGGCFFGGGGGGGGE<CCEGGGGGG3@FFGGGGGGFFFGGGAFFF@F+3EFDFFC<<CFEAFFCFFGGGGEGGGG;C;3FFGCC,3,FCCA:FGGF@8:F7<F**8,5,?FFG@FFGFGC+=CGCEEGCFG9@C?FGGG7C8<@DCE>*;EFDE***<<+<?C>*:C8F++6:8=EEED>EC*1#*:8;>@:8F?2C?A<EFCF%EF%3,@4FFD.F>2F7CGF5>E,<98,,ED,=68CGGFFCBA?,GEFE@+7CC+FD=E=B@GEFCD=,8=<E?A=EC8GGDGGFA?7CC6C,=C4,;AGGGFGGE:ACDAGDBBEDFFB@:FBGGGGGGGGGGGGEFGGDEGGGCGGGGGFCEFDGGEEGGGGGFGGGGGGGFEGGGGGGGGDFCCCCC
@sG 23
TGGGGAATATTGCACAATGGGCGCAAGCCTGATGCAGCGACGCCGCGTGAGGGATGGAGGCCTTCGGGTTGTAAACCTCTTTTATCGGGGAGCAGGCGAGCGTGAGTTTACCCGTTGAATAAGCACCGGCTAACTACGTGCCAGCAGCCGCGGTAATACGTAGGGTGCAAGCGTTATCCGGAATTATTGGGCCTAACGGGCTCGTAGGCGGTTCGTCGCGTCCGGTGTGAAAGTCCATCGCTTAACGGTGGATCCGCGCCGGGTACGGGCGGGCTTGGTGGCGGTAGGGGAGACTGGAATTCCCGGTGTAACGGTGGAATGTGTAGATATCGGGAAGAACACCAAGGGCGAAGGCAGGTCTCTGGGCCGTTACTGACGCTGAGGAGCGAAAGCGTGGGGAGCGAACAGGATTAGATACCCT
+
GGGGGEGGGGGGGGGG8EFGGGGGGGGGGFGCGGGGGGCFGEGGGGGFGGGGGGGGDFFDGGGGGGGGGGGGGGGGGGGGGGGGGGGGGGGGGGFFFGCF++@7FCGGFGFGGEGGGGACGGGGGGGGDEFGCFG,D::FFD?FGGGGFEEGGFGEFGGC,<=FGFGDGDFDFGG*2,:FC*:ECF9<9FFFFEE8**:?DCCGBCCE>:C7<C:>C:5C9<8>B03>7C:FDC:.<1=9CEF=C:C:FC1#1@C>:5.5CEEDGGDFE<FF>/8F6)++E>F@48F>,DDFEDCCA88E7CEGFE@>+8A+E=,FE@8EDCGCGGGEFFEGFEGFE:F7EEEE::FGFFF<F@@DGGGFCGEDFGGGFCECGECBGGGFEEGGGGGFF::GGGFEGGGEGGGGFFFGGGFGGGFGCCCCC
@sG 24
TGGGGAATATTGCACAATGGGCGCAAGCCTGATGCAGCGACGCCGCGTGAGGGCTGGAGGCCTTCGGGTTGTAAACCTCTTTTATCGGGGAGCAAGCGAGAGTGAGTTTACCCGTTGAATAAGCACCGGCTAACTACGTGCCAGCAGCCGCGGTACTACGTAGGGTGCAAGCGTTCTCCGGAATTATTGGGCGTCAAGGGCTCGTAGGCGGTTCGTCGCGTCCGGTGTGAAAGTCCATCGCTTAACGGTGGATCCGCGCCGGGTACGGGCGGGCTTGAGTGCGGTAGGGGAGACTGGAATTCCCGGTGTAACGGTGGAATGTGTAGATATCGGGAAGAACACCAATGGCGAAGGCAGGTCTCTGGGCCGTTACTGACGCTGAGGAGCGAAAGCGTGGGGAGCGAACAGGATTAGATACCCT
+
GFGGGEGGGGGGGGGGGGGGGGGGGGGGGGGFGCFFGFGDEEFGEGF>FGDGG,?C@C=F@FFGGGGGG=FGGGGFGFGGA9B<EF<FGGGGGFBFFGGGGCFFGFFGGCFFCGEFEGGGGGEGAFGGDC:FCEFCFGGGGGFCG,28<<EEG:F*<FFEBEGG*=C7C:FGG*1*<?CEF;CG@C98CFF21:';CGG5D8ACC8>;:EC9C8>>C:CG@ECFD2C+4/3;;0@E<4<C*=5EFAFF;CCCEDEGBF:8FGC7GGGGG<FFC2>@<9GGFC>CFGGGGGGFEC>DBDCCCGGGGF;CE8A7EFAEC9,CDFF?CF?F>>GGGGGGGCFFGGGGEGGEGFF<FFEGGEGGGGGGEGGGGGGGGGGGGGGGF<GE@DFGFB7FGF8EGGFFGGFFDFFFFFGGGGGGCCCCC
@sG 25
TAGGGAATCTTCGGCAATGGGGGCAACCCTGACCGAGCAACGCCGCGTGAGTGAAGAAGGTTTTCGGATCGTAAAGCTCTGTTGTAAGAGAAGAACGTGTGTGAGAGTGGAAAGTTCACACAGTGACGGTAACTTACCAGAAAGGGACGGCTAACTACGTGCCAGCAGCCGCGGTAATACGTAGGGCCAGAGAGTTGTCCGGGTTTATTGGGCGTAAAGCGAGCGCAGGCGGTTTAATAAGTCTGAAGCTAAAGGCAGTGGCTTAACCATTGTTCGCTTGGGAAACTTTTAGACTTGAGTGCAGAAGGGGAGGGTGGAATTCCATGTGTAGCGGTGAAATGCGTAGATATATGGAGGAACACCGGTGGCGAAAGCGGCTCTCTGGTCTGTAACTGACGCTGAGGCTCGAAAGCGTGGGGAGCAAACAGGATTAGATACCCT
+
FGGGGFGGGGFGGGGGGGGGGGGGGGGGGGGGGGCFGGDFGGGGEGG@FCFEGGGGFFFGFGGGGGGF7FGGGF+5AFFAEFFFGG?FGGG8CFFFGGGFGFEFGGGGGGGGGGGGGGGGGCFDGGGGGE7FGGGGFGFAFGCBE7DFG>7FEFF9@FECCF:CFG@8F,<EGGG*<<FFFGG7F+;F**BB*<2+4=CECG**2;2:@@CFC,(>C579>BEGFF+?@17C>@,78EC@<3+@<C9+<CCFFF@:GDEEBDGFD@><9<EEC@=C:8EC=@3353@,F9GGG??FE5GGFAGE<GGGEGFGGGGGFD>,=,CE,GGEB5GGGFAGGGGDG?GGGGGGGFCDFACEF??C@+EGGGC>FE@7GGEGGGFDCGGGGGGGGGFCEB@B7FFCFCGGGGGGGCGGGGGGFGFFGGGGFECGGGFFGGGGCCCCC
@sG 26
TGGGGAATATTGGGCAATGGGGGAAGCCCTGACCCAGCAACGCCGCGTGAAGGAAGAAGGCTTTCGGGTTGTAAACTTCTTTTACCAGGGACGAAGAAAGTGACGGTACCTGGAGAAAAAGCCACGGCTAACTGCGTGCCAGCAGCCGCGGTAATACGTAGGTGGCAAGCGTTGTACGGATTTACTGGGTGTAAAGGGCGTGTAGGCGGAGATGCAAGTCAGATGTGAAATCCTCGGGCTTAACCCGGGAACTGCATTTGAAACTGTATCCCTTGAGTATCGGAGAGGCAGGCGGAATTCCTAGTGTAGCGGTGAAATGCGTAGATATTAGGAGGAACACCAGTGGCGAAGGCGGCCTGCTGGACGACAACTGACGCTGAGGCGCGAAAGCGTGGGGAGCAAACAGGATTAGATACCCT
+
GGGGGGGGGGFFGGGGGGGGFDGGGGGGGGGGGGGGGGGGGGGGGGGGGGGGG@FFGGFGGGGGFGGGFGGGFGGGGGGGCFFEGGGGGGGGGGEEGGGGGGGGGGGGGGCFGGFFFGGGEFEGGGGGGGGGGCFGCGGGGGGGGGGGCGD:CFGGGG<CCGGGGGGG@FFCFEG#?8FFECE@E<@FG?CCEFGCF5:><<<*C<DAGFDEFCF<9D<@C>3CBFA@7AFGG?EGE9E;EB>CEF@75BFGGG9D<DCCGFF:=B,=32<CFGFDFC<6EE:,FGGD?GGEDA@8FDGDDEFF?C@)CCFGCF948,C,EGFFFGGGGGGFCFF=:=:,,EF7EFAAF@GFCDGFDFCFCECGGGFGFCGGFFDGGGGFGEGGCGGGGGGGCGGGGGFEE<EE9GGGGGGGGGCCCCC
@sG 27
TGGGGAATATTGCACAATGGGCGAGAGCCTGATGCAGCGACGCCGCGTGAGCGAAGAAGTATTTCGGTATGTAAAGCTCTATCGGCAGGGAAGATAATGACGGTACCTGACTAAGAAGCACCGGCTAAATACGTGCCAGCAGCCGCGGTAATACGTATGGTGCAAGCGTTATCCGGATTTACTGGGTGTAAAGGGAGCGCAGGCGGTGCGGCAAGTCTGATGTGAAAGCCCGGGGCTCAACCCCGTGACTGCATTGGAAACTGTCGTAGTAGAGTGTCGGAGGGGTAAGCGGAATTCCTAGTGTAGCGGCGAAATGCGTAGATATTAGGAGGAACACCAGTGGCGAAGGCGGCTTACTGGACGATAACTGACGCTGAGGCTCGAAAGCGTGGGGAGCAAACAGGATTAGATACCCT
+
EGGGGGGGGGGGGGGGGGGGGGGGGGGGGGGGGGGGGGGDGGGGGEGCEEGGGGGGDGGGGGGGGGGFFFFGGGGEGGGFGGGGGGGGGGE@CDEFGGGGGG7CECGGGGGGGGGGGGG@EGGGGGDGGGGGCFFGGGGCABEFGG7CFCFC,DF<FCFFFFCECFCGGGGGGFGGCEDG,+,77BC7<<BCEFGFGG5>><?:</'*%>CGEFGFC0FF.FFF?BF4*0CBEGD9#F>CEECC@##F=CGDDFFDCFDGC=7@1FD<#<<F<@62+>@EBGGEG@+7GDE>DEDF@?=?GGE>BF8EEDGGFC:EGGGGFD?,GGCGGFEB@CC,DEFCFGGFGC:GFCF@EEGGGGDGGGGGGGGEEECFF8GGFEEFFEGFEEGEGGFFF@AF8@GGGGGGGGGFFGFCCCC@
@sG 24491
TGGGGAATATTGCACAATGGGGGAAACCCTGATGCAGCGACGCCGCGTGAAGGAAGAAGTATCTCGGTATGTAAACTTCTATCAGCAGGGAAGATAGTGACGGTACCTGACTAAGAAGCCCCGGCTAACTACGTGCCAGCAGCCGCGGTAATACGTAGGGGGCAAGCGTTATCCGGATTTACGGGGTGTAAAGGGAGCGTAGACGGACTGGCAAGTCTGATGTGAAAGGCGGGGGCTCAACCCCTGGACTGCATTGGAAACTGTTAGTCTTGAGTGCAGGAGAGGTAAGCGGAATTCCTAGTGTAGCGGTGAAAGGCGTAGATATTAGGAGGAACACCAGTGGCGAAGGCGGCTTACTGGACGGTAACTGACGTTGAGGCTCGAAAGCGTGGGGAGCAAACAGGATTAGATACCCT
+
ECFGGGGGGGGGGGGGGGFCFCGGGGGGGGGGGFFGGGGGGGDGGFGF7=FGGGGC,EE5CD<EGFG,CFFGGGGGFFGGFGGGF85EFGGEGFFFFGGFFCGGC=FGFGGAFA<?FFCDFGG@FGGGFCGGGGGGGGGFG8FCC:FF7FG)FFGFGGG-CGGGGGFEF7<:EGGGD,/:FG$EAFEEF@FGCGGCEEC?EC:ECEC?E>F8FFG=3%@79CFCGGG@CF88GFD@6+FBCFE>CF=GGGF?9DEDB@3=FFECAGGFCFGB<FFF.,FEGGGGF8C4=,>488GGE=A,4,DE=C7EE9,,7:+C7DAFGGF?,GFGGGGGFCFF8GGF7GCFEGCFF7GF9DGGDFCEFFEFGGFDGGDGFFGGFEGFFGGFEEGF+GFDF<GGGFAEGGGGGGGCFAFCCC9C
@sG 29
TAGGGAGTCTTCGGCAATGGGGGCAACCCTGACCGAGCAACGCCGCGTGAGTGAAGAAGGTTTTCGGATCGTAAAGCTCTGTTGTAAGAGAAGAACGTGTGTGAGAGTGGAGAGTTCACACAGTGACGGTAACTTACCAGAAAGGGACGGCTAACTACGTGACAGCAGCCGCGGTAATACGTAGGTCCCGAGCGTTGTCCGGATTTATTGGGCGTAAAGCGAGCGCAGGCGGTTTAATAAGTCTGAAGTTAAAGGCAGTGGCTTAACCATTGTTCGCTTTGGAAACTGGTAAACGTGAGGGCAGAAGGGGAGGGTGGAATACCATGTGTAGCGGTGAAATGCGTAGATATATTGAGGACCTCCGGTGGCGAAAGCGGCTCTCTGGCCCGTAACTGACGCTGAGGCTCGAAAGCGTGGGGAGCAAACAGGATTAGAGACCCT
+
BFGGGGGEFDFGGGGGGGFGGGFGGGGGGGGGGEF:CE@4CCE@FGC@FFGGGCFFE,CF<<EGGDCF=F+BEFFFGGG9?CCFBF?FGGGGGDEFGCFGGGG9EFCFGFGDDGFEFFGGGGGGFFFGCECFEFFGCEC8CCFCFEF7FGDGF<FE9<CF7,6>F8>8,<FCCE@7FF9CFBE*<8AFGEC8EGC*CCAC*C8*;<?GCFFF*/:>E(:F;2:C:D87C5:E*C>7>$+,4<9C>@3:#6<CFBC56CGFC;F@<F<F9:@+.@:80>B>4CC7DDAC,@FGF66A=0B,FGGEF,BGFEGC,EFEB@49,GFGFF=8GAGCAEGGFF=+8,FC=?=,=<<C,FFA<8+@+:FF?7GGGFB@GE:EDEAEEFCF=7GCFCFF@EFECE<;FCFCFFFGFCGGCCEFGGFCF<<=FAGGEFCFEE@,CCCCC
@sG 30
TGAGGAATATTGGTCAATGGGCGAGAGCCTGAACCAGCCAAGTAGCGTGCAGGATGACGGCCCTATGGGTTGTAAACTGCTTTTATAAGGGAATAAAGTGGGGCTCGTGAGCTCCTTTGCATGTACCTTATGAATAAGGACCGGCTAATTCCGTGCCAGCAGCCGCGGTAATACGGAAGGTCCGGGCGTTAACCGGATTTATTGGGTTGAAAGGGAGCGTAGGCCGGAGATTAAGCGTGTTGTGAAATGTAGACGCTCAACGTCTGCAATGCAGCGCGAACTGGTTTCCTTGAGTACGCACAAAGTGGGCGGAATTCGTGGTGTAGCGGTGAAATGCTTAGATAGCACGAAGAACCCCGATTGCGAAGGCAGCTCACTGGAGCGCAACTGACGCTGAAGCTCGAAAGTGCGGGTATCGAACAGGATTAGATACCCT
+
DFDGGG?GGGGGGGGGGGGDFGGGGGGGGFGGGGGGGGGGGGGGAFGCFGGGFFGGGGGGGGGGGFGGDGGGGDEEGGGGGGGGGGGGFFF<FGGFBAEFGGGGGF@FCEEGGGGGGGFFGCFGGGGGGGGGGGFGGGCFGGGG+@EFDGGGGGGGGGFCCFGGG:FFGGGGGGGGEEGGGGFF:CCCFGG*?FDE=CE9@FGGGG<?-?:;9<0;F<EBFFGGF>@+?C79<CGDC>C?FG:;AFGFFFAG>E?97CFFGGCF,5<C#C717@CECC+:=&FGFFFF?A,GDCEB==,FD<FCGGGFF8B,>?EDCGFE4FEC=@@99GFGEFGGGFF8FD9F7GFGGGGGDEFC7FF@7GGGGFFGGGGGGGGEGGGGGGGGGGFGGEFEGGGEGGGGGGFGGGGEGFFGCF9GGGGFFFFFGGGGEGGCCCCC
@sG 31
TAGGGAGTCTTCGGCAATGGGGGCAACCCTGACCGAGCAACGCCGCGTGAGTGAAGAAGGTTTTCGGATCGTAAAGCTCTGTTGTAAGAGAAGAACGTGTGTGAGAGTGGAGAGTTCACACAGTGACGGTAACTTACCAGAAAGGGACGGCTAACTACGTGCCAGCAGCCGCGGTAATACGTAGGTCCCGAGCGTTGTCCGGATTTATTGGGCGTAAAGCGAGCGCAGGCGGTTTAATAAGGCTGAAGTTAAAGGCAGTGGCTTAACCATTGTTCTCTTTGGAAACTGTTAAACTTGAGTGCAGAAGGGGAGAGTGGAATTCCAGGTGTAGCGGTGAAATGCGTAGATATATGGAGGAACACCGGTGGCGAAAGCGGCTCTCTGGCCCGTAACTGACGCTGAGGCTCGAAAGCGTGGGGAGCAAACAGGATTAGATACCCT
+
GGFFGGGFGFGGGGGGGGGFGGGGGGGGGGGGGGFFGGGCFGGGDGG7FFGGGGGGGGGGGGDDGGGF7CGFGGGFGGFGGFGGGGGGGFGFFGGGGGGGGGFGGGGGGG9FF=BFFGGGGGGGDFGGGEFGGGGGGGGGGFFFFGFFEGGDEFGGGG*8>FCFCCFFGGGGEGG*F9BCFGCFC,=BFFGEE@=;*2<9*5///<+<@EFDFDEBC&-=9BCDFFGBGGGG<817<8<*0,GFEFF4$C9@:FECCFD@C8EFG<DDFCDD=36*#9D;;===C=GFGGFB,A,BD*GGGGDGF@EFGGGF?FFF>CFFF=B,,FCDGAGC9C,9BFBGGFFFDED,FFFFGFGGGEFFFFCGEFGECFFFFEGGGEGEF@,+GGGDGFF@GGGFGGGGGGGGGGEGGGGGDFFFGGGGGGGGCFFGGGGFDF<@CCCC<
@sG 32
TGAGGAATATTGGTCAATGGGCGAGAGCCTGAACCAGCCAAGTAGCGTGCAGGATGACGGCCCTATGGGTTGTAAACTGCTTTTATAAGGGAATAAAGTGGGGCTCGTGAGCTCCTTTGCCTGTACCTTATGAATAAGGACCGGCTAATTCCGTGCCAGCAGCCGCGGTAATCCGGAAGGTCCGGGCGTTATACGGATTTATTTGGGTTAAAGGGAGCGTAGGGCGGGGATTAAGCGTGTTGTGAAAGTTAGACGCTCAACGTCTGCACTGGAGCGCGAACTGGTTTCCTTGAGTACGCACAAAGTGGGCGGAATTCGTGGGGTAGCGGTGAAATGCTTAGATATCACGAAGAACCCCGATTGCGAAGGCAGCGCACTGGAGCGCAACTGACGCTGAAGCTCGAAAGTGCGGGTATCGAACAGGATTAGATACCCT
+
FGGGGFFFGFFGGGGGGGGFFGGGCEGGGGGGGGGGGGGGGFDFGGEGCGGFGGGGGF7F@FFFGFF?FFE:FGFFDG,CEBFGGC9FFCDC==FFGGD,,BCCCFEG8BF,<FGGFGFG,<,FFFF?FAD9<E;@AF,,8+3CC@EFGDEDFGGFB9@C>DFGEGGGB:FC<;*5>>*7<C,*=B*<F:1:?CCBC5BFC:<<>7*=**,+>;5/:,:;390#*02#5+?4C=C2CFGF9FC@9,:7FGEGFECC:D3*5,3@=;9F@,5*>++++@62+DD8FGF8A==508+B8CFF=?FFC6+=:8CED=@+ECCF9,46)FCEGEEA9,AD9-,=5@A,FDE@FFDF7CEE@GFEF@F=E<FFGFC@6,9FEFCFCGGGGGFBFC6CDGGGFEDFFCGGFGGFGEGFGGFFGGGGGGGGGGGGFGCCCCCC
@sG 33
TGGGGAATATTGCACAATGGGGGAAACCCTGATGCAGCAACGCCGCGTGAGCGAAGAAGGCCTTTGGGTCGTAAAGCTCTGTCCTTGGGGAAGAAAAAATGACGGTACCCAAGGAGGAAGCCCCGGCTAACTACGTGCCAGCAGCCGCGGTAATACGTAGGGGGCAAGCGTTATCCGGATTTACTGGGTGTAAAGGGAGCGTAGACGGAAGAGCAAGGCTGATTTGAAAGGCTGGGGCTTAACCCCAGGACTGAATTGGAAACTGTTTTTCTTGAGTGCCGGAGAGGTAAGCGGAATTCCTAGTGTAGCGGTGAAATGCGTAGATATTAGGAGGAACACCAGTGGCGAAGGCGGCTTACTGGACGGTAACTGACGTTGAGGCTCGAAAGCGTGGGGAGCAAACAGGATTAGATACCCT
+
FFGGGGGGGGFFGGGGGGGGG;FGGGGGGDGCFGGGGGGGGCFGGGGGGGFFFGGGEG8=FFFFF<FEGGGEGGGAFFF<FECFGGGGGGGGG<FGGDGGFECFGGGCGGGGFEGCFG<DFGFGEGGGGGGGFGGGDGGGCFGGFGCEGEBCFFFGCBCFGD7FDED<*4<CGEFEGEGFEGGC+<EFE8:8+@:-E@EEGD;5D;85C:DCFCFF@#:C<<F#+@<=CEF5<@CGGGGCFFCDCGGFFFFDD#GGGE76;3==CA,CD,9AAFBG?GEEEDEFFGGGGDGGGGFD>9,E=,FECC8CBEEGGFECGEFFGCFCDEDGGGF<GFFFEFBEFFEDEGF@DGGEGGGGGGFGGGGDGGGGFFDGGGGFEEEGGGFFFC:7GGGGGFFCFFGGGFFFFGGGGFGGGCCCCC
@sG 34
TGAGGCATATTGGTCAATGGACGAGAGTCTGAACCAGCCAAGTAGCGTGCAGGAAGACGGCCCTATGGGTTGTAAACTGCTGTTATAGGGGGATAAAGTGTGTCACGTGTGGCATATTGCAGGTACCCTATGAATAAGGACCGGCTACTTCCGTGCCAGCAGCCGCGGTAATACGGAAGGTCCGGGCGTTATCCGGATTTATTGGGTGTAAAGGGAGCGTAGGCCGTCTTATAAGCGTGTTGGGAAATGTCGGGGCTCAACCTGGGCAGTGCCGCGCGAACTGGGGGACTTGAGTGCGCAGGAAGTAGGCGGAATTCGTCGTGTAGCGGGGAAATGCTTAGGTAGGACGAAGAACTCCGATTGCGAAGGCAGCCTGCTGTAGCGCAACTGACGCTGAAGCTCGAAAGCGTGGGTATCGAACAGGATTAGATACCCT
+
@FDFF,@FFDGGGG9FFGFGFGG:FEGDFFGFGGGGGFGGGFDFGGEFFGGGGGGDCFGDGGFCFC<8F8?FCCEGDCFD<,<CEA<<DC>>@FFFFFFFGG<DGAGG,BDEGGGFGGGGGFGF9FB<FGD?FDFGFFFDGGEGGG=,3F<>F<FCF9,FDCFFEDEGE7FFE;DECEEGGGG7<F7FCF75+?:87CBCCDGF:E;%<5$?C@<)A@F529EC<F7:2+:F1A?AG7F:;C#B9<4&1=:>DEG3<GDCFGCC@C-D'F;@$+7E9C8=98@,F<B<8FFGA:?:EF9F@9,,EEGGDEB>+44+EBC8,,EB=GEE99F=<??>8CE?9,?8,:CFF9EFC,=7C@F7B7FEEDEGGGGFF8GGGCGGGGCGFFEEF@;GGGCGFECGGEGF:CGGGFGEEGGGGFADCFCGGGGGGFGCCCBC
@sG 35
TGAGGAATATTGGTCAATGGACGAGAGTCTGAACCAGCCAAGTAGCGTGAAGGATGACTGCCCTATGGGTTGTAAACTTCTTTTATACGGGAATAAAGTTAGCCACGTGTGGCTTTTTGTATTTACCGTATGAATAAGGATCGGCTAACTCCGTGCCAGCAGCCGCGGTAATACGGAGGGACCGCGCGTTATCCGGATTAATTGGGTTTAAAGGGAGCGTAGGCGGGTTGTGAAGTCAGTTGTGAGAGTTTTCGCCTCAACCGTAAAATTGCAGTTGATACTGGCGGCCTTGAGTGCAACAGAGGTAGGCGGAATTCGTGGTGGAGCGGTGAAATGCTTAGAGATCACGAAGAACTCCGATTGCGAAGGCAGCTTACTGGATTGTAACTGACGCTGATGCTCGAAAGTGTGGGTATCAAACAGGATTAGATACCCT
+
FGGGGGGDG9EEGGGGGCFFGFGGGGEFGGGGGGGFG8DFFFFFGGGGG@CEDFGGGGAF8CFEFCAFGGGGEFFFGGFFF9FGGGEGGCECFECEEEAEEFCFGGG<,4B@F@FGFGGEGF,,5<EFGFFGFG9E9,,554@FCFEGF<8D@FC=EAD+@D<B+8:<++@CFGGD***3*1>F*5=CCFCE,C**1:+,+2>@B>**4,7C+?:)<2C=598C>>E;,:6#719*,5>>,3*,<,4,*5+++6,,@+C,FF<GEGFFFF<D=FD;63+++@@+8:+,,E@GFGFFE,F=EE>BA=+DEFE,6@BCGFDFF?6+8GEEE99,EBE>,CC,C9,A,EFCEF@EEFEF@CGGE=EEFE9GFGGGGGFGGGFGGGGGGFEFC;GGGGGGGGGFGDGGEGGGGGGGGGGFCGFFFGGGGGGGEFDCCCCC
@sG 36
TGGGGAATATTGCACAATGGGCGCAAGCCTGATGCAGCGACGCCGCGTGAGGGATGGAGGCCTTCGGGTTGTAAACCTCTTTTATCGGGGAGCAAGCGAGAGTGAGTTTACCCGTTGAATAAGCACCGGCTAACTACGTGCCAGCAGCCGCGGTAATACGTAGGGTGCAAGCGTTATCCGGAATTATTGGGCGTAAAGGGCTCGTAGGCGGTTCGTCGCGTCCGGTGGGAAAGTCCATCGCTTAACGGTGGATCCGCGCCGGGTACGGGCGGGCGTGAGTGCGGTAGGGGAGACTGGAATTCCCGGTGTAACGGTGGAATGTGTAGATATCGGGAAGAACACCAATGGCGAAGGCAGGTCTCTGGGCCGTTACTGACGCTGAGGAGCGAAAGCGTGGGGAGCGAACAGGATTAGATACCCT
+
GGGGG:FGGGGGGGGGGGGGGGGGGGGGGGGGGGGFGFG7FGGGGGGFGGGGGEGGGGGGGGFFFGGGGGGGGGFGGGGGFGCGGGGDFGFGGDDDFGGDFGGGGGGGCFFFGGGGGFCFGGGGGGGGDGCCFDCGGGGGGFGFDFCGFGGGGGGCFGGGFGFFCFGGCECFEGD7:FGGGGGCG9AC@FG=GE=CFFGGD):CE7FCGCE85C:5*:8:1CDC;0?3CEEGC:F=4#/CC#>=,CGGC@.8CB*<?F:C,CGGDCEC=+GFB8CGGFGEGE@>4DCGGFDB<,=EAGFE>GGGGGGGGDGGGGGFF?=,FFFC6,=@87GGGGGGGGGGGGGGGGGGCGGFGGGGGFFFGGGGGGGGGGGGGGGGGFCFGGGGCGDGFGFGGGGGGEGDGFGGGGGGGGGGEGFFCCCCC
@sG 21921
TGGGGAATATTGCACAATGGGGGAAACCCTGATGCAGCGACGCCGCGTGAGCGAAGAAGTATTTCGGTATGTAAAGCTCTATCAGCAGGGAAGAAAATGACGGTACCTGACTAAGAAGCACCGGATAAATACGTTCCAGCAGCCGCGGTAATACGTATGGTGCAAGCGTAATCCGGATTTACTGGGTGTAACGGGAGCGTAGACGGATGGGCAAGTCTGATGTGAACACCCGGGGCTCAACCCCGGGACTGCATTGGAAACTGTTCATGTAGAGTGCTGGTGAGGTAAGTGGAAGTCGTAGTGTAGCGGTGAAATGCGTGGATATTAGGAGGAACACCAGTGGCGAAGGCGGCTTACTGGACAGTAACTGACGGTGAGGCTCGAAAGCGTGGGGAGCAAACAGGATTAGATACCCT
+
FECGGGGGGGGGGGGGGGGCE@7FEFDEFFGGACDGFF+FEBEGGGDBFG7EFGGGGGG9EE-EGC7+,B8FAFGFGDECGGGF,=EBDFFGD,F=??EF9EDE7=FFGGGGFD<DFGFF3FF++++CEECGF<7D,8,>@3@CEGDFFE@9@;F3:D7,3,@:<9=B@**;FFC:*=CFFF2?F99C=@F+8F7FC:=:8*;FE81**;>EECF8,97FCGGCG@155(4+>BDD7F<@.<=<:8,:7<:8C@ECD<:CDFFEE5,,,A5,BF@:,,?:,,,,E,<?E;@,48++B8F9GGGGBEFFC,F@BC@C=,,=BFC,,DE<F@C66,,98AB=DGGFFB,FGFFA@GFEE<8DDGFFF9E@CCCC<8FFEF7<FCFFFDGGGGFEGFFFE,FAEDGGGEFFGGGCC@<C
@sG 30517
TGAGGAATATTGGTCAATGGACGCAAGTCTGAACCAGCCATGCCGCGTGCAGGATGACGGCTCTATGAGTTGTAAACTGCTTTTGTACGAGGGTAAACGCAGATACGTGTATCTGTCTGAAAGTATCGTACGAATAAGGATCGGCTAACTCCGTGCCAGCAGCCGCGGTAATACGGAGGATCCGAGCGTTATCCGGATTTATTGGGTTTAAAGGGAGCGTAGATGGATTGTTAAGTCAGTTGTGAAAGTTTGCGGCTCAACCGTAAAATTGCAGTTGAAACTGGCAGTCTTGAGTACAGTAGAGGTGGGCGGAAGTCGTGGTGTAGCGGTGAAATGCTTAGATATCACGAAGAACTCCGATTGCGAAGGCAGCTCACTAGACTGCAACTGACACTGATGCTCGAAAGTGTGGGTATCAAACAGGATTAGATACCCT
+
CEFGGGGGFGGAFFGGGFGDFFCGCEGFGGGGGFGCFDAFG8FGFGGGGGCGFGGFFFFEG7FFGGGGFGGGGE<CCFGGGGBFFFGGGEGFGGFFGGGDGGDGFGGGGGGGGFCFFCEGGGGGF9EGGDFGEFGDFGGCF,BFGGGGGFGFGGFGFGGGGGGGGGEE:F*,3,>FGGGGGGFECC=@/E7=9F@G>GGGGGGC8G>FFC<FCFC><BG707FGFC;CEEFFFFC8DGGGGG<9:@CFFGFF?8?$@FC>7BC,GGGGGGFFFCC@6:<<=FGCFFF<,AFE9E9,9CGGFAFFF@@=C7FFC@+GGGGFFGEE>GFF?C,?,CEFFCGGECFE,@CC9,BBGCEGGGGGFF@A,AEFE<GGGGGGFGGGGGGGGFEAF@FFFGFF9GGGGEGFF<ECGEEFEAF9CFFC@F,FEF<EC,9CCCCC
@sG 39
TGGGGAATATTGCACAATGGGCGCAAGCCTGATGCAGCGACGCCGCGTGCGGGATGACGGCCTTCGGGTTGTAAACCGCTTTTGATCGGGAGCAAGCCTTCGGGCGAGTGTACCTTTCGAATAAGCACCGGCTAACTACGTGCCAGCAGCCGCGGCAATACGTAGGGTGCAAGCGTTATCCGGAATTATTGGGCGTAAAGGGCTCGTAGGCGGTTCGTCGCGTCCGGTGTGAAAGTCCATCGCTTAACGGTGGATCTGAGCCGGGTACGGGCGGGCTGGAGTGCGGGAGGGGAGACTGGAATTCCCGGTGTAACGGTGGAATGTGGAGATAGCGGGAAGAACACCAATGGCGAAGGCAGGTCTCTGGGCCGTTACTGACGCTGAGGAGCGAAAGCGTGGGGAGCGAACAGGATTAGATACCCT
+
BFGGGFFGGGGGGGGGGGGGGGGGDEGGGGGGFGEFGGGGEGGGGGGFEGGGGC=FGGGGGGCFFCFGFGGGFGGGGGG>FGGGGBFGGGGC=@FD<>,C9+>7+8:FFGGGGCFGGFDFGGFEFF@EF7:FC:CFF92*<@7FD8E,+8BFEEF*<>+@CFC+*;*;*A<CC8ECCCG7C8E8CC6,?0C<>5:):7;<7C-,+:85DD>:C?EC?4*7<C:FC<53F7CCFC<-':<#:DG>F<>CF<3:52,7>:*35EFDGGCC@:EFEF,D,GGBGEDGE@+8DGFGEEC9GGGDEGGGECCGGCC==C?FE<DCAABFC,GGGGFCGFEGGDFFF<E<A54,@B7EFFFFGGGGGGGGGEGDGGGGGGGEGEGGGGFFEGFGGGFEGGEGFGGGGECCGFEDGGGCFECGGGCCCCC
@sG 40
TGAGGAATATTGGTCAATGGCCGAGAGGCTGAACCAGCCAAGTCGCGTGAAGGAAGAAGGATCTATGGTTTGTAAACTTCTTTTATAGGGGAATAAAGTGGAGGACGTGTCCTTTTTTGTATGTACCCTATGAATCAGCATCGGCTAACTCCGTGCCAGCAGCCGCGGTAATACGGAGGATGCGAGCGTTATCCGGATTTATTGGGTTTAAAGGGTGCGTAGGTGGTGATTTAAGTCAGCGGTGAAAGTTTGTGGCTCAACCATAAAATTGCCGTTGAAACTGGGTTACTTGAGTGTTGTTGAGGTAGGCGGAATGCGTGGTGTAGCGGTGAAATGCATAGATATCACGCAGAACTCCGATTGCGAAGGCAGCTTACTAAACCATAACTGACACTGAAGCACGAAAGCGTGGGGATCAAACAGGATTAGATACCCT
+
DF@FGFFGGGGGGGGGGGGGGGGGGGEEFGGGGGGGGG<EFGEGGGGFGGFGGGGGGGGGGFCGGGGCEGGGGGGGGGGGDGGFGGGGGGGGGGGGGGGGGGFGCFGGEGGGCECFGCCGFGGGGFFGGFGGGGG,BFGCEGGGGCEFD:EFGGGGGGGD8BCFECEEC:BFFGGG7>C>DF7CECEGGGGFFGGG:EGGGCFGGG<@C<2?3<F9DFG>=CGDFF3<?4CEACFB<D<>>@7AF6CB6F7F>GEDD7CGGCDGFFGFCFGFEE9A=6:DC<FCCBC,,A4,5GDA9,,G@E?GFEFGEGBF>,EE@:,8F:CC8>EFEFF=E9E9FCFFGGFFGGEGFFGGFC6,CF=7GGGGGFGGGEEGGGFFF@F9GGGGGGGFFECACE<FGFFFCEEGFFGGGFEDFGGGGGGGGFGFGDGGGGGCCCCC
@sG 32082
TGAGGAATATTGGTCAATGGACGAGAGACTGAACCAGCCAAGAAGCGTGCAGGATGACGGCCCTATGGGTTGTAAACTGCTTTTATAAGGGAATAAAGTGAGTCTCGTGAGACTTTTTGCATGTACCTTATGAATAAGGACCGGCTAATTCCGTGCCAGCAGCCGCGGTAATACGGAAGGTCCGGGCGTTACCCGGATTTATTGGGTTTAAAGGGAGCGTAGGCCGGAGATTAAGCGTGTTGTGAAACGTAGATGCTCAACATCTGCACTGCAGCGCGAACTGGTTTCCTTGAGTACGCACAAAGTGGGCGGAATTCGTGGTGTAGCGGTGAAATGCTTAGATATCACGAAGAACTCCGAGTGCGAAGGCAGCTCACTGGAGCGCAACTGACGCTGAAGCTCGAAAGTGCGGGTATCGAACAGGATTAGATACCCT
+
@<@FGF?FEFF9FEEFFFG<FGGEFGG,C<FEGGGG8ACFGG,CFEG@@EFGGGGGFFFEF7CFC8CFCEFGGGEFGGC9<?,CFGFEFD8FGFGGGFFGGC?,FFGGGGF,E9EFCGDCFGEFGGGGGAFCA9@,CEEFE7FECGGGGC<D<,3CFGGFF8,FFGC@+@C:FC>FEE@F,>:*7F;<<CE*C>=E<CG3#83<72,8CF9%<.:271FA=E88<?CDFC<<13C:>:8GF=7FE<FECFD>9C?EBCFFF@9GFF7D<7FEGGEFCDD=8GGFD:,B9=CCFGEBECFF@8,,@C@@GE>GFGECE@?,@DECAE@C<F<EAEGGEFGFF=,FE,GGGGGFDF@C7GFC@@GGGFGGGGFGGFGGGFCCDGGGDGCECF@GGGGGGFGGFGGGGGF:CGFCEGGGFGDEAF@EGGGGGFFBCCCC
@sG 42
TGGGGAATATTGCACAATGGGCGCAAGCCTGATGCAGCGACGCCGCGTGAGGGATGGAGGCCTTCGGGTTGTAAACCTCTTTTATCGGGGAGCAAGCGAGAGTGAGTTTACCCGTTGAATAAGCACCGGCTAACTACGTGCCAGCAGCCGCGGTAATACGTAGGGTGCAAGCGTTATCCGGAATTATTGGGCGTAAAGGGCTCGTAGGCGGTTCGTCGCGTCCGGTGTGAAAGTCCATCGCTTAACGGTGGATCCGCGCCGGGTACGGGCGGGCTTGAGTGCGGTAGGGGAGACTGGACTTCCCGGTGTAACGGTGGAATGTGTAGAGATCGGGAAGAACACCTATGGCGAAGGCAGGTCTCTGGGCCGTTACTGACGCTGAGGAGCGAAAGCGTGGGGAGCGAACAGGATTAGATACCCT
+
DCFFGGGGGGGGGGGGGGGGGGGGGGGGGFFGGGGGGGFE@FFEGGGCEGGGG?DFGFGGGGGGGGGGGGGG?EGGGGGGGEFFGGGGGGGECFFGFBBFGGGGFGCGFGGGGGGGGGCFGGFDFGFGGE7C3FFGGGFCFGGGGC,>:7>FGGGG9<C7>FF7C:FFD@F5:BCBC:F@GE<<BC@1;AFFG??EGFCEGFCE8:CE#GC3C8:7A;G@6>0CC<F@9=<CCFF2#EEFFCFE7<CC>:>EGFGC5FECFEDC+CCFC1DF8,FFGFFGGGGGGF@,FECFA,F?@9+@CDGGGGCEC=FGGGGGFF<BCFFFCF@+CEGGFE?EGECFAFFEC6CFGGGEE8FGGFEFGGGEECFGGGGGGGF@FGFDF8GFCGGGFGGGGGEBC6CBCGGFGGGGGGGEEECF@CCCC
@sG 29739
TGGGGAATATTGCACAATGGGGGAAACCCTGATGCAGCGACGCCGCGTGAGCGAAGAAGTATTTCGGTATGTAAAGCTCTATCAGCAGGGCAGAAAATGACGGTACCTGAATAAGAAGCACAGGCTAAATACGTGCCAGCAGCCGCGGTAATACGTATGGTGCAAGCGTTATCCGGATTTACTGGGTGTAACGGGAGCGTAGACGGATGGGCATGTCTGATGAGAAAACCCGGGGCTCAACCCCGGGACTGCATTGGAAACGGTTCATCGAGAGTGCTGGAGAGGTAAGTGGAATTCCTAGTGTAGCGGTGAGATGCGTAGATATTAGGAGGAACACCAGTGGCGAAGGCGGCTGACTGGACTGACAATGACGCTGAGGCTCGAAAGCGTGGGGAGCAAACAGGATTAGATACCCT
+
FGGDGFFGGGGGFGGEFFF@@FFGFA8FGDGGAEF,5EFGFDDGGGEFGDCFF+@CCEFFEC<9CFG@<=,5EEE?FAA??BEFCG9?+@44@@EFGA,,:?7+++ECDD8@8?FFF,B<F8BF7=,BFFDADF>DCG3@F?AFG@*35>C9;<B:?CC<,,,,7,18C<<CCG<<CFGFCC?9?B*=*<,+*4C@3;FFGG:=:1*;>2;,7#D>DFF@@@#@$,C;;>+>+,:4,:DFEF:EA5,FGDF8?,3A388@++B5,C,,+5<<FFGF=,,F,<=,F9CA>;CF@8F8E<F?FDGGAC:F?C5,=:B7GGFEEFFCC,,CC5,<6C,C8GDFEF@@AGFGC@<GFC,GDFEF<CGGFCFCGFBEDDGFCDGGGFFGEGGCFF@GGFEFC,AFFEAFCFFGGGGCCCCC
@sG 44
TGAGGAATATTGGTCAATGGACGCAAGTCTGAACCAGCCATGCCGCGTGCAGGATGACGGCTCTATGAGTTGTAAACTGCTTTTGTACGAGGGTAAACGCAGATACGTGTATCTGTCTGAAAGTATCGTACGAATAAGGATCGGCTAACTCCGTGCCAGCAGCCGCGGTAATACGGAGGATTCAAGCGTTATCCGGATTTATTGGGTTTAAAGGGTGAGTAGGCGGTTTGATAAGTTAGAGGTGAAATTTCGGGGCTCAACCCTGAACGTGCCTCTAATACTGTTGAGCTAGAGAGTAGTTGCGGTAGGCGGAATGTATGGTGGAGCGGTGAAATGCTTAGAGATCATACAGAACACCGATTGCGAAGGCAGCTTACCAAACTATATCTGACGTTGAGGCACGAAAGCGTGGGGAGCAAACAGGATTAGATACCCT
+
DDFFGFFFFGGGGGGGFGGGGGGGGGGGGGGGGGGGEFGFDFFFGGD@CGCGGEFGGFGGCFGFGGGFDFEGFCEEEAGGCFGGGGGAC8?FF?FGGGGC:=@FFGGGGCGGAGCFFGFFDCDGFFGGGGGFGGGGGGFCF8FGGG7FG,3>=+BEFCD?FGFFGGGGEGGGCFF7E7E<<2CC9<F:11=FGF@B5C7ED+,?FF*1<FF9<CEF1+C>CG@>5D;:::#2/F=::#;,FF;70CA@4@+<6@E,,@FFFF:,36,+3+GFFADCF;GDGFGFEE,<659DDGFGGGCCEEEFF>EEF@<>9FFGFFECE:++)FBCDFGGFGFD=C,=FFC9FFAEEECGGEFC>EFGGGGCEA,GGFFGFF<<@AFGEFDGGGGGFGFGGCF@,GGGGGGGFGGGGFGGFGFGGGGGFGGGGGGFFGFCCCCC
@sG 26614
TGGGGAATATTGCACAATGGGCGCAAGCCTGATGCAGCGACGCCGCGTGAGGGATGGAGGCCTTCGGGTTGTAAACCTCTTTTATCGGGGAGCAAGCGAGAGTGAGTTTACCCGTTGAATAAGCACCGGCTAACTACGTGCCAGCAGCCGCGGTAATACGGAGGGTGCAAGCGATATCCGGAATTATTGGGCGTAAAGGGCTCGTAGGCGGTTCGTCGCGTCCGGGGTGAAAGTCCATCGCTTAACGGTGGATCCGCGCCGGGTACGGGCGGGCTTGAGTGCGGTAGGGGAGACTGGAATTTCCGGTGTAACGGTGGAATTTGTAGATAGCGGGAAGAACACCAATGGCGAAGGCAGGTCTCTGGGCCGTTACTGACGCTGAGGAGCGAAAGCGTGGGGAGCGAACAGGATTAGATACCCT
+
EGECFGGGGGGGGGGGGFGG@FEGDFGGGGGGGGGGGGGGGGCFEGGEGFEGGGGGFGGGGGGGFGEEECGGDE9FEFGGDEFFGF7FFGGGGFGGEEGDE7DFGG9FGGAFFGGGCFFFFDAFGGGGGGGGGGGCF7FEFGG,>CFGFGGGDC*:9;C@*1*<:;B<F9BFC@A@CCFEGGCEGF+:9,ACE*/**E?EEGGE*;CED5CEEDEBE;C>>FDCG,/@G9?+?6CE,:<;CF#C@C<*8<1,0F>3CCC5FF>C?CEFC@GFDFF?GBFDGEFG0FFAE<,,,,CEF@48++CGFF@@40EGFFFFA,<9GGGFFFA>@+EGFGGFFFE@CEF9GGGGGCDCFC,GFFFGGGEDGF@7GGFGGGF;GGGGGFGGGGGGGEEF7FCGGGGFGGGFFECGGGFFFGGGCCCCC
@sG 46
TGGGGAATATTGCACAATGGGCGCAAGCCTGATGCAGCGACGCCGCGTGCGGGATGACGGCCTTCGGGTTGTAAACCGCTTTTGATCGGGAGCAAGCCTTCGGGTGAGTGTACCTTTCGAATAAGCACCGGCTAACTACGTGCCAGCAGCCGCGGTAATACGTAGGGTGCAAGCGTTATCCGGAATTATTGGGCGTAAAGGGCTCGTAGGCGGTTCGTCGCGTCCGGTGTGAAAGTCCATCGCTTAACGGTGGATCTGCGCCGGGTACGGGCGGGCTGGAGTGCGGTAGGGGAGACTGGAATGCCCGGTGTAACGGTGGAATGTGTAGATATCGGGAAGAACACCAATGGCGAAGGCAGGTCTCTGGGCCGTTACTGACGCTGAGGAGCGAAAGCGTGGGGAGCGAACAGGATTAGATACCCT
+
EFGGGGGGGGGGGGGGGGGGGGGGGGGGGGGGGGGD<FGGGGGGGGGGGGGGGGGGGGEGGGEFGGGGGGGGGGGGGGGGGGGGGGGGGGGGEGGGGGGGGGGGGGGGECFGGCGGGGFGGGGGGGGGGGGGDDGGGGFEDFFGGGF:FGGGEGGGGGGEGGFGGGG:CCCGGGG*=E>CFDGC8;ECGGF+CEGGGGC<F=E;@EGCFGGCGDCDG:CEBF?CD>GFGGC<CGF1<BC<9GF=GF8(F79?661<7F>ECCEDEGGGGGGGGGG=FGGBGGGGGFFFGFEE4FEGFGE@@C+GGGGGGE>=A@GGGGFF<FDEF@DGECC=GGGGFGF?CDCFFAEEEGGF@<GGGGGFEGGGGEGGGDGGGFDGGGGGGGGGGGCGGGGGGGGGGGGGFFEGGGGGGGGFEGGGGGCCCCC
@sG 47
TGAGGAATATTGGTCAATGGGCGAGAGCCTGAACCAGCCAAGTAGCGTGCAGGATGACGGCCCTATGGGTTGTAAACTGCTTTTATAAGGGAATAAAGTGAGCGACGTGTCGCTTTTTGTATGTACCATATGAATAAGGATCGGCTAACCCCGTGCCAGCAGCCGCGGTAATACGGAGGATCCGAGCGTTATCCGGATTTATTGGGTTTAAAGGGAGCGTAGGTGGACAGTTAAGTCAGTTGTGAAAGTTTGCGGCGCAACCGTAAAATTGCAGTGGATACTGGCTGTCTTGAGTACAGTAGAGGTGGGCGGAATTCGTGGTGTAGCGGTGAAATGCTTAGATATCACGAAGAACTCCGATTGCGAAGGCAGCTCACTGGACTGCAACTGACACTGATGCTCGAAAGTGTGGGTATCAAACAGGATTAGATACCCT
+
CFEFFGGGGGGCFFGGGGGGEGGGGGGGGGGGGGGGGGGGDGFGGGGEGCFDGGGGGGGDGDEGFGGGGGGEGGGGGGGGFCEFADFEFG8,AEBFGFGGGGGCFGGFCBFGF+<DFGCF9<EFGGGG9,5CFGFFEGF9B<>+6>BFGFGGGEC7FFFFCGG7CGEFGGGG9DCFG7F7:@FC@FCGG78FG=GG5EE9;)<@<3=6>9C09ACFC>D@:>FC@+5<FGCGEEDCECC@//'F<(<F>@4?:GEB$CC>@CED;GFECDF?C,E%6=E36GFGFFGFGFEFCFFBCGGGGFDEECCBEFFD8CECEF>FA,C+BECFEA<FEGFD@-FDGGCDGFGFFGFGCC>DGGGCGEEFFFFFFCCFE@?GGGGGGFDFGCFGGGGGFGGGGGGGGGGGGGGGGGGGGGFAFGDGGFGGFFFGFGGCCCCC
@sG 48
TGGGGAATATTGCACAATGGGGGAAACCCTGATGCAGCGACGCCGCGTGGAGGAAGAAGGTCTTCGGATTGTAAACTCCTGTTGTTGAGGAAGATAATGACGGTACTCAACAAGGAAGTGACGGCTAACTACGTGCCAGCAGCCGCGGTAAAACGTAGGTCACAAGCGTTGTCCGGAATTACTGGGTGTAAAGGGAGCGCAGGCGGGAAGACAAGTTGGAAGTGAAATCTATGGGCTCAACCCATAAACTGCTTTCAAAACTGTTTTTCTTGAGTAGTGCAGAGGTAGGCGGAATGCCCGGTGTAGCGGTGGAATGCGTAGATATCGGGAGGAACACCAGTGGCGAAGGCGGCCTACTGGGCACCAACTGACGCTGAGGCTCGAAAGTGTGGGTAGCAAACAGGATTAGATACCCT
+
DFGGGGGGGGGGGGGGFGFFGGGFGGGGGGGGGGGGGGGGGGGGGGGEGGGGG,EFCGGGGGGGGGGGGGGGGGGGGGGFFEGGGGGGEFFGGGGGFGFGFEGGFGFGGGGGG8FGG?GFA<::FFEGFGGGGGGGGFFGGCFGGGDECBFGFFCEFFGGGGGCFF@CFGGGFG7CCGGGGGGCFGFGF99++<CC1*75C<>??CE+:C8+<FC9ED:E8?CF?BFFGGGFFCFDCGGCFCFFFGGGFD>GC9=49@=2DGFDBCCGE,C':E.ED@4<$BDB:8EEF8FE=8>7GGEFGFGGFGGGE=,E:C66EC:=FGFCFGGFE?DFCE@GFEFGGGGFGEGGGGGGFEFCGGGFGFEFGF@C7GGGGGGFGGGGGGGGGGGGGGGGGGGGGF9FGGGGGGGGGECCCCCC
@sG 49
TGAGGAATATTGGTCAATGGGCGGAAGCCTGAACCAGCCAAGTAGCGTGCAGGATGACGGCCCTATGGGTTGTAAACTGCTTTTATACGGGGCTAAAGTGGGCCACGTGTGGCTTATTGCCGGTACCGTATGAATAAGGACCGGCTAATTCCGTGCCAGCAGCCGCGGTAATACGGAAGGTTCGGGCGTTATCCGGATTTATTGGGTTTAAAGGGAGCGTAGGCCGGAGATTAAGCGTGGTGTGAAATGTAGATGCTCAACATCTGCACTGCAGCGCGAACTGGTTTCCTTGAGTACGCACAAAGTGGGCGGAATTCGTGGGGTAGCGGTGAAATGCTTAGATATCACGAAGAACTCCGATTGCGAAGGCAGCTCACTGGAGCGCAACTGACGCTGAAGCTCGAAAGTGCGGGTATCGAACAGGATTAGATACCCT
+
GGFGGGGGFGGGGGGGGGEFGGGGGGGGGGFGFFGGGG7FGGGGGGGCGGGGGGGFFGGGGGDGGGGGGGGGGGGGGGGGGGFFCGGGGGGG+@FE<AFGFFGGGGGFGGGDGGE8FGG,,6BFGGGGGFGG@FF9FFFFGFEGG+@FFGGDCCEFFCGFGECGGDCEGCFF,CFCEGFGAFFF*<5CF@EGGGC?78;<>FEGFG<-E>;<955.<:CE?>GFFEGFE<GF43G=FCF(FEF=@<A@F'BCG4343:@<,<9AGDGGGF78&;6E>2E:FE>A<DC@FF<FDCCGCGEB8A,<BA7?C,A,DDC>@++?A,ECFGGGGEC9EFFEGGFGFFE?GGFFCFFEFGFEDGE=FCC<FFGFFEFGFFGGFGGGGDDGGGDGGGEGGGGGGGGGGGGFFCGGGGGGGGFDGF9EGGGGFCGGGCDCCCCC
@sG 31818
TGGGGAATATTGCACAATGGGGGAAACCCTGATGCAGCAACGCCGCGTGAGTGAAGAAGTATTTCGGTATGTAAAACTCTATCAGCAGGGAAGATAATGACGGTACCTGACTAAGAAGCTCCGGCTAAATACGTGACAGCCGCCGCGGTAATACGTATGGAGCAAGCGTTATCCGGATTTACTGGGTGTAAAGGGGGCGTAGGTGGCAGTGCAAGTCAGATGTGAAAGGCCGGGGCTCAACCCCGGAGCTGGATTTGAAACTGCATAGCTAGAGTACAGGAGAGGCAGGCGGAATTCCTAGTGTAGCGGTGAAATGCGTAGATATTAGGAGGAACACCAGTGGCGAAGGCGGCCTGCTGGACTATTACTGACACTGAGGCACGAAAGCGTGGGGAGCAAACAGGATTAGATACCCT
+
DFAFGGGGGGGGGGGGGGCEFDGGFEEFGFGGCEFGGGGGFGGDGGGGG@CFFGGGGEDF<F?F<CCB<F@C@FFCGFFFFGDF9<FA+@AEFEFGGGFFFG7C<FFFFGF<,5<<?DE@?<FDCFFGEFAAFDD,8,F=3>CGBCCCE@:;FFF:FBB>=EG72-8><7<5@F?GG:B>GGGBEGFFFCCCBEE$E5CGGD?3<CCFCCCGGD<FGGFGGGDBE3:@FCCE<DCCCF@98CGGGCGEGE:#FFDEFF>EFGGFGC?9DF9GFFFEGFEB8FF<E8CEC,FDFFEEF?FFFFECEGCGFFFFGF=EFFCCAGGGFFEEFFFGGGGGGFFGGEF<@GEGGGGDGDFC<CDFGEF<AFGGGGFGEGGFCGGGDGGGGGGGGFGFGGGFFCCDFAGGGGGGGGGCCC@C
@sG 30793
TGGGGAATATTGCACAATGGGCGCAAGCCTGATGCAGCGCCGCCGCGTGAGGGCTGGAGGCCTTCGGGTTGTAAACCTCTTTTATCGGGGAGCAAGCGAGAGTGAGTTTACCCGTTGAATAAGCACCGGCTAACTACGTGCCAGCAGCCGCGGTACTAAGTAGGGTGCAAGCGTTATCCGGAATTATTGGGCGTAAAGGGCTCGTAGGCGGTTCGTCGCGTCCGGTGTGAAAGTCCATCGCTTAACGGTGGATCCGCGCCGGGTACGGGCGGGCGTGAGGGCGGTAGGGGAGACTGGAATTCCCGGTGTAACGGTGGAATGTGTAGATATCGGGAAGAACACCAATGGCGAAGGCAGGTCTCTGGGCCGTTACTGACGCTGAGGAGCGAAAGCGTGGGGAGCGAACAGGATTAGATACCCT
+
FEFD@BFGGGGGFGCEFAFF8EFGGGGGGD<EFAFGEE7+8+@@CFF@+BCDF,=@FE<,CDGCCFFDFDEFFGFGGGGFG,BFGFGDEGGGGFFGGDEGGC@FDGFGGABFB:FE:FCF,@BFC8FECFEFGGGCFECGGGGGGGCEDC<CG7<*>,,2?7?FFFEF,7?**1=FDDGGE7CF<?FF,<*;8EEG*<<>#18EE*5?:9:>E??<E?:D>:EGG5,1C9>+<'46GFFBE5F<C9CGGF<*F@C9C5C=EEGD8,<CECEFBC%@8E@8DGDEF=FE,?DFEEF9;@9>+DFEACAB8=GEAAEE<<F=FEE<8FGGGGGGFBCF@=FCC6<,?EDDFFD9GFGGFFGFFGFFCDDGGGGGGGECGGFE<@GGEEFF@GGGGGGGEC@@@GGFEFGGGF6DFF,GCCCCC
@sG 23164
TGGGGAATATTGCACAATGGGGGAAACCCTGATGCAGCGACGCCGCGTGGAGGAAGAAGGTCTTCGGATTGTAAACTCCTGTTGTTGGGGAAGATAATGACGGTACCCAACAAGGAAGTGACGGCTAACTACGTGCCAGCAGCCGCGGTAAAACGTAGGTCACAAGCGTTGTCCGGAATTACGGGGTGTAAAGGGAGCGCAGGCGGGAAGACAAGTTGGAAGTGAAATCTATGGGCTCAACCCATAAACTGCTTTCAAAACTGTTTTTCTTGAGTAGTGCAGAGGTAGGCGGAATTCCCGGTGTAGCGGTGGAATGCGTAGATATCGGGAGGAACACCAGTGGCGAGGGCGGCCTACTGGGCACCAACTGACGCTGAGGCTCGAAAGTGTGGGTAGCAAACAGGATTAGATACCCT
+
GFGGGGGGGFGFGGGGGGGFGCGGGGGFGGGGGFGGGGGGGGGGGGGGGDFFGGGGGGFGGGEGGFCF:FEFCFGGGGGGGGGGGGGGGGGGGGGFFGGGGGGGFGGGGFGGGGGDGGGFFFGGGGDGGGGGGGGDGGCGGCFFCCEDG7FGGFCCCF7>C7<FGFGE1:FGFFEGCFCCCF$>FFFGCCFG@G@@EEGGGGGGGG3C>EFGGGGGF?CFFF@C7@@CFCGGGFGE:CFFGCFBE==80.FFFF@0AFFGGFGCGGCF9FED@D@&,;G<GFAD@EFB8,E>,@++CEEFGGFDDCCDCFFC@GGGFFFEECF7FGGFEEDF=FFAFEFF@C@4?@+GGGGGGDE<E<E<FGGGGGDGFCCCFGGGGGGDD>GGEFEDGGEFGGGGEEFBFCGFAD<GGGGCCCCC
@sG 53
TGAGGAATATTGGTCAATGGACGCAAGTCTGAACCAGCCAAGCCGCGTGCAGGAAGACGGCTCTATGAGTTGTAAACTGCTTTTGTGCGAGAGTAAACGCTCTTACGTGTAAGAGCCTGAAAGTATCGTACGAATAAGGATCGGCTAACTCCGTGCCAGCCGCCGCGGTAATACGGAGGATCCAAGCGTTATCCGGATTTATTGGGTGTAAAGGGTGCGCAGGCGGTTGTATAAGTTAGAGGAGAAATACCGGTGCTTAACACCGGAACTGCCTCTAATACGGGTGAACTAGAGAGTAGTTGCGGTAGGCGGAATGTATGGTGTAGCGGTGGGATGCTTAGAGATCATACAGAACACCGATTGCGAAGGCAGCTTACCAAACTATATCTGACGTTGAGGCACGAAAGCGTGGGGAGCAAACAGGATTAGATACCCT
+
FGGGGEFFGDFEGGFGFFFGGGGGG7FCFFFGGGDGFGFC,6CFGGGEFEGGGG,,AEEGG7FFGGGFFGEFEGGGFAFGGGDFFGGFGCEGG,<CFFEGGG7,59FFGFCF,<B<AEFGFFGGGAECBFGG7C8B,?=C,@=B7+8F@DFF7FGGF<,@+3333*>*1CF7CFGGGGGC,?FF7:78*84;+<6*=<:CCD7/>.,*=F99B?8@F9>)A;;3**72@,9=FD,7:B39@8+,C:C@57>8FADEACCB:+@=9,63:@+:,,7C3,=60,BE?FC<,AAE;?,,,FE=6CCEEC@GGFC,FGFFFED<E:@+)FCEFEC,=9A9,<EFE@EFFGGFFGCFGGFF:7F?@GFEFGFGFA9F,,FGGGFEFC,AEFEB,,FGGFFE9GF<DGGFFBGDGFFFFDGGGGGFGGGFCEEGFGGCCCCC
@sG 28159
TGGGGAATATTGCACAATGGGCGCAAGCCTGATGCAGCGACGCCGCGTGAGGGATGGAGGCCTTCGGGTTGTAAACCTCTTTTATCGGGGAGCAAGCGAGAGTGAGTTTACCCGTTGAATAAGCACCGGCTAACTACGTGCCAGCAGCCGCGGTAATACGTAGGGTGCAAGCGTTATCCGGAATTATTGGGCGTAAAGGGCGCGTAGGCGGTTCGTCGCGTCCGGTGTGAAAGGCCATCGCTTAACGGTGGATGCGCGCCGGGTACGGGCGGGCTGGAGTGCGGTAGGGGAGACTGGAATTCCCGGTGTAACGGTGGAATGTGTAGATATCGGGAAGAACACCAATGGCGAAGGCAGGTCTCTGGGCCGTTACTGACGCTGAGGAGCGAAAGCGTGGGGAGCGAACAGGATTAGATACCCG
+
G?FFGDEGCGGFGGGG@FE8@F7FBFGGGGGGGGGGGGCCCFGCEDB@FCFGGD8CGFD@FGGGGGGG8:CFGFFGGGGGCFGGCADGGGGD>DEDBFGGG>BFGFGGGG<EGEGGG7D<@FGGCDEEEF*@@DFFF*@FFFCFC@:@7BE>CFF*,7>FCCFFG8<1CEG5:*<F72?1<CFC?C779CFGC?:C2<9CE**:88*;9:E**:*9*)*19>:E58$-:><<E#<87+EEBF<F=:FF,<<>5*4*7C:EA@503+@@8+>B:6,,,*=CF@DE4,FCFFEFEDE4,4EE8EGGFGEB@)E+<GGGFFFFGDGFD<==6,7CGGGGF?FCF<GFF6@@EF@,FGCEGGGGE8GCEGGGGGGFCFCCGFGGFFGGGGGFF@FEEF@FDFA7GGFEEB9GGGFFEGEGCCC@-
@sG 55
TGAGGAATATTGGGCAATGGGGGAAACCCTGACCCAGCAACGCCGCGTGAAGGAAGAAGGCTTTCGGGTTGTAAAATTCTTTTACCAGGGACGAAGAAAGTGACGGTACCTGGAGAAAAAGCCACGGCTAACTACGTGCCAGCAGACGCGGTAATACGTAGGTGGCAAGCGTTGTTCGGATTTACTGGGGGTAAAGGGCGTGTAGGCGGAGATGCAAGTCAGATGTGACATCTATGGGCGCAACCCATAAACTGCAGTTGAAACTGTAGAGCTTGAGTGAAGTAGAGGCAGGCGGAAGTCCCCGTGTAGCGGGGAAATGCGTAGAGATGGGGGGGAACACCAGTGGCGAAGGCGGCCTGCTGGGCTTTAACTGACGCTGAGGCACGAAAGCGTGGGTAGCAAACAGGATTAGATACCCT
+
<CFCGFGGGGDFGGGEFEFDGGGCFFGGG?CEFEFGGGGGGGGGGDGECGFEGFG8E@C==CC,CC::EC7BEFF,5EFGGGFGGGGGDGFF7@@@=FGGGGF9CEGGGGFGGGCCFF=FGGFFFGDG>EFGFFC@FCGFCFF8F,@<FC:**6,@?FD:CE,,6:CFFEEE@EE*CCF:4B:<<<FGE#:#/?>9?7FECC88C7<-8CC6>,:C?AG6640,=8==+AEFFA>*8>>#GEGGFGGFFC<GD>6@#@,,3+CFGFAF>,D,8,D*DFD8@;C,=FFCECB>3C3@,=7C==88:B6)FGFC,FCC?C=EGFFGFDGF:DF:,DF7EFGFGGGEGGGGF:@FF7FCFGE@DBEGGGGGF9GEGFGGGGGGGEDAEAFCFGGGFCFGGGGFEFCDFGFGGGFFFFCCCCC
@sG 23011
TGGGGAATATTGGGCAATGGGCGAAAGCCTGACCCAGCAACGCCGCGTGAAGGAAGAAGGCCTTCGGGTTGTAAACTTCTTTTAAGAGGGACGAAGAAGTGCAGGTACCTCTTGAATAAGCCACGGCTAACTACGTGCCAGCAGCCGCGGTAATACGTAGGTGGCGAGCGTTATCCGGATTTACTGGGTGTAAAGGGCGCGTAGGCGGGAATGCAAGTCAGATGTGAAATCCAAGGGCTCAACCCTTGAACTGCATTTGAAACTGTATTTCGTGAGTGTCGGAGAGGTTGACGGAATTCCTAGTGGAGCGGTGAGATGCGTAGATATTAGGAGGTACACCAGTGGCGAAGGCGGTCAACTGGACGATAACTGACGCTGAGGCGCGAAAGCGTGGGGAGCAAACAGGATTAGATACCCT
+
CC<FFGECDE@FGGCFG?;AFGEEGEFFF?FFDFFGGG<,C7@@F@CF+,CFGFFG8F@D<EEFGFFGCGFECEBB9,C,B@FGGGGGGEGFGG>4=EG?F,,CDEBFGGGGGGEBDFFEB3FFGGGCFF@DFFEGGFFDEGFDFGC+CFCFCFFC*??FC>DF>8*<EFC8B:921B<<FFG9=C'-;B?<<CFGDDG7?C@C7<;>C>@<A919=B=;=?9,0,<:@E8AFDCD<C#>28@=CC@CFDF8E0<9;=C79CB:BCAF@+3,8F5FCC@F8F@ECFDC:49E=4>@DE=<EEA94+)CC9,9,A+DDGGFEFGGGCGGFE,,69,=FA@@<7CEEDE,EECF<:B,E<FC@,GGFEEE,CBB,DGFF@EEGEDEFC,CF>EGFCF<AFC<EE<EAE,,DDGGGCCCCC
@sG 57
TGAGGAATATTGGTCAATGGGCGGAAGCCTGAACCAGCCAAGTAGCGTGCAGGACGACGGCCCTATGGGTTGCAAACTGCTTTTATGCGGGGATAAAGTGGGCCACGCGTGGCCTTTTGCAGGTACCGCATGAATAAGGACCGGCTAATTCCGTGCCAGCAGCCGCGGTAATACGGAAGGTCCGGGCGTTATCCGGATTTATTGGGTGTAAAGGGAGCGCAGGCCGCCGGGCGAGCGTGTTGTGAAATGCAGGCGCTCAACGTCCGCACTGCAGCGCGAACTGCCCAGCTTGAGGGCGCGAAACGTTGGCGGAATTCGCCGTGTAGCGGTGAAATGCTTAGATATGGCGAAGAACTCCGATTGCGAAGGCAGCTGACGGGTGCGTAACTGACGCTCATGCTCGAAAGTGCGGGTATCGAACAGGATTAGATACCCT
+
AFFGGGGGGGGGGGGGGGGFGGGGGGGGGGGGGGGGGGGGGGGGGGGFGGGGGGGGDGFGGGGGGGCFGGGGGGGGGGGGGFGGGGGGGGGEGGFGFGGGGGGGGFFEGGGGGGGGGG9BFGGGGGGGEGFEGFGGGFGGGG:FGGGGGGGGDGGGGGGGGGGGEEGGD7<9<;FGGD5><CC8CEEC8CCFGGGG*:C?FGGFFGC*:<<C<CCFD>EEF>EGE>8BEGGE#::4C:5#?85C79FF::8*#36<;C7=87>9C>/8C6+/-DGGGGF?>EGGG<<F6D7@03++6@CB,DD:FGGGEGFD@+EGEC7CFCEEFGEE@CD9DGFE9FF8FE,GGGGDE<EB,FC?=7GFGFFCCFEEFDGGGCEF@GGGGGGGGGGGEGFGGFGGGGGGGEGFEGGGEDGGGGGGGGGFGGGFCGGAGGEBCCCC
@sG 58
TGGGGAATATTGGGCAATGGGCGCAAGCCTGACCCAGCAACGCCGCGTGAAGGAAGAAGGCTTTCGGGTTGTAAACTTCTTTTGTCAGGGACGAGTAGAAGACGGTACCTGACGAATAAGCCACGGCTAACTACGTGCCAGCAGCCGCGGTAATACGTAGGTGGCAAGCGTTGTCCGGATTTACTGGGTGTAAAGGGCGTGTAGCCGGGAAGGCAAGTCAGATGTGAAATCCACGGGCTCAACTCGTGAACTGCATTTGAAACTGTTTTTCTGGAGTATCGGAGAGGGAATCGGAATTCGTAGTGTGGCGGTGAAATGCGTAGATATTAGGAGGAACACCAGTGGCGAAGGCGGATTGCTGGACGACAACTGACGGTGAGGCGCGAAAGCGTGGGGAGCAAACAGGATTAGATACCCT
+
EFFGGGGGGGGGGGFGGGGGGGGGG@FGGGGGGFGGGGGGGEGGGGGCFG@DE8FGGGGG,4CFGGCFCFGGGGGGDFFFEFECFA?FFCE@CC>C8FB<FGGF7CEFFGC<FF7+,+<CFGD<3@C:CDGG9>+@@7:F,@3DC78**><*F;;;D<AFDFCFE<,8FCB:BGGFEG<FC9,,7<<F8*13+2?C*:/8CDFF7A8CE585**;)849BA9<C9@+9+#<<F:E-25/1@CF@0@2>9FE2>CFFCFF@.AG,:<D,::A<$,6EAG<CCECC*8<,8++9B,@4=>@,8<C,B=)EGGGFC98,?=8CF@C4AE?9E,A5?ECFCEE,FCF@GGF@GGGFFFAGFFC@:DF:DCE9GEGEFEGDGF:GGFCGFD:CEDGGGGFFGGFCGFGGGGGFGFFA8CCCCC
@sG 59
TGAGGAATATTGGTCAATGGACGGAAGTCTGAACCAGCCATGCCGCGTGCAGGATGAATGTGCTATGCATTGTAAACTGCTTTTGTACGAGGGTAAACCCAGATACGCGTATCTGCTTGAAAGTATCGTACGAATAAGGATCGGCTAACTCCGTGCCAGCAGCCGCGGTAATACGGAGGATCCGAGCGTTATCCGGATTTATTGGGTTTAAAGGGTGCGTAGGCTGTTTTTTAAGTTAGAGGTGAAAGCTCGACGCTCAACGTCGAAATTGCCTCTGATACTGAGAGACTAGAGTGTAGTTGCGGAAGGCGGAATGTGTGGTGTAGCGGTGAAATGCGTGGAGATGGGGAGGAACACCAGTGGCGAAGGCGGCCTGCTGGGCTTTAACTGACGCTGAGGCACGAAAGCGTGGGTAGCAAACAGGATTAGATACCCT
+
@FEFGGGGGGGAFGGGGGGGGGGGGGGGGGGGFFFGDEDFG8FGDGGGDGGGG@DCFGFGGFFGGGFGGGGDGFGFEGGGDFFEGGGGGGGGGCFEFGGGFG<FGGGDFGGGGGGFGGDAAFGGGFGEGGGDGFFGGGDG9<FCEGGGGB9FEFFE>C@@CCGDGDGEEFGGGFGGG>C<CFCFEFC7FF7CECGDE5BF>7CEF8C+B?<+:<F;E6E58;?.0CD2,F@F>>C<8F7CC@=C';5:FC+:7CC>FFD80=A;FG3CF=B:GE@3F<F==3:9?,F<FAGGDFDB,FCGGGEFC+GGGGGFDGEC8F7F:FC>FGEGGGFAC@@B6FC=5@<?,7EF5,FC,:<GCEEEFCGGFC@CGEFDFGGGGCFEGGGGEF9F@FCGGGFFFGGEF,FGGGGGGGGGGGGFGGFFB9FGGGGGGFCCCCCC
@sG 22053
TGGGGAATATTGCACAATGGGGGAAACCCTGATGCAGCGACGCCGCGTGAGTGAAGAAGTATTTCGGTATGTAAAGCTCTATCAGCAGGGAAGATAATGACGGTACCTGACTAAGAAGCACCGGCTAACTACGTGCCAGCAGCCGCGGTAATACGTAGGTGGCAAGCGTTGTCCGGATTTACTGGGTGTAAAGGGCGTGTAGGCGGAGATGCAAGTCAGATGTGAAATCCTCGGGCTTAACCCGGGAACTGCATTTGAAACTGTATCCCTTGAGTATCGGAGAGGCAGGCGGAATTCCTAGTGTAGCGGTGAAATGCGTAGATATTAGGAGGAACACCAGTGACGAAGGCGGCCTGCTGGACGACAACTGACGCTGAGGCGCGAAAGCGTGGGGAGCAAACAGGATTAGATACCCT
+
;CFFGGGGGGGGGGGGFGGDG>FEGGGGFFGGGCGGAF@FGGGGGGGCFEDGGG<FFGGEGCFGGFEEGGGGGGEFGGGFGGGGDGGGFEFFGGGGFGGFFGGGG+A,EEFGGGFFGGGGGFGGGDGGGGGGCFGGGGCFFDFGEGCF@CFDFEFFGGGGGGGGGGGCFFECFCFECEG1GGCFGGGGGG<C9CCCECFACGGGGGGG9EGFGGGGGFGGFFG@F7FGGGECGGGGFFCFEGEGFEEB=CFDGFGG4FCDFD>99DGGGFGF8FB:DGFE@GEF?D7GGGF>FEB=8EF?B<GGFGGFA,DEF?7GGFFFFCFGFFGGFFGGEFFCAEAF,E@FFCEGF7CGF@FGGGGGFCFGGFEEEF@EGFGGGGGGGGFCBFDGGGGGGEFFFGGEGGGGGGGGFGGCCCCC
@sG 61
TGGGGAATATTGCACAATGGGGGAAACCCTGATGCAGCGACGCCGCGTGAGCGAAGAAGTATTTCGGTATGTAAAGCTCTATCAGCAGGGAAGAAAATGACGGTACCTGACTAAGAAGCACCGGCTAAATACGTGCCAGCAGCCGCGGTAATACGTATGGTGCAAGCGTTATCCGGATTTACTGGGTGTAAAGGGAGCGTAGACGGATGGGCAAGTCTGATGTGAAAACCCGGGGCTCAACCCCGGGACTGCATTGGAAACTGTTCATCTAGAGTGCTGGCGAGGTAAGTGGAATGCCTAGTGTAGCGGTGAAATGCGTAGATATTAGGAGGAACACCAGTGGCGAAGGCGGCTTACTGGACAGTAACTGACGTTGAGGCTCGAAAGCGTGGGGAGCAAACAGGATTAGATACTCT
+
GCGGGGGGGGGGGGGGGGGFGDGCDGGGGGGGGGGFEFDGGGGFFGGFGFCEFEGGGGGFGGGCFGGEDGGGGGGGGFCDG9FGGGGGGGGGGGGGGGGGGGGGFGGGADEGGGGGGGFFGDEGG7FGGCCFG9>EFGGGG,@FGDCGCFGGGGGCF9FFCF@<>ECFGGGGGCGGGEE@FF3ECC:FFC;CGG<#=EG=GCEGEE99:F;>@@C/DCAFDFCCC9?=FF6:CDE?D@9C7FC8FEFGDCEFGFEC7C9>FEEFEFGFGGFB5F8==;<F#?,GGGFE?=9@9,E>89FDGFGGAGGFFEE;@=:ECGGEE4?AFF=:E<AB,C@EC=@FCDGGFECEEDGGFFGGFFECGFFEGFGGGGFEGGFE,GGGGGGFBGGGFFEFFCDFFGFFGGGGGFGGGGGCCCCC
@sG 25175
TGGGGAATATTGGGCAATGGGCGCAAGCCTGACCCAGCAACGCCGCGTGAAGGAAGAAGGCTTTCGGGTTGTAAACTTCTTTTGTCAGGGACGAGTAGAAGACGGTACCTGACGAATAAGCCACGGCTAACTACGTGCCAGCAGCCGCGGTAATACGTAGGTGGCAAGCGTTGTCCGGATTTACTGGGTGTAAAGGACGTGTAGACGGGATGGCAAGTCAGATGTGAAATCCACGGGCTCAACTCGTGAACTGCATTTGAAACTGTTTTTCTTGAGTAGCTGAGAGGCGATCGGAATTCCTAGTGTAGCGGTGAAATGCGTAGATATTAGGAGGAACACCAGTGGCGAAGGCGGATTGCTGGACGACAACTGACGGTGAGGCGCGAAAGCGTGGGGAGCAAACAGGATTAGATACCCT
+
FG?FGGGGGGGGG<FGGGFFGGGG@GGGF?FGAFFGGGFFECEGCFG@FDF9ECCFAEFGGGGGGGGGFEFEFFFF?FGGGGDFBGFCEC7DEG7BFG8FEEEE7FFFD,:=FGGGDB,,:CCF7:F+8@B9FG>C8CFF,@<CFGE>CEF7<F,F@,,=*2><,:FFGC<C=C9<*<4*<?F@FF?CF712B<<B*28AEC8:,,8A4+#>8-@&E1,8;@FD:@%3<<:)@@<>,@3A7BA0,;AE#D?;>8D@=,C8,7,=>8FFFF3,<E:C,,,,CG@48+B+++7FEEE8>9,9:,DEE@=GGGGFEA,,B@,?F8GGGGFEFAF<CC,:,,@A@CGGFDA67GEEAE,FF9FCBD@CCCEGGFGFFCC8GF7DGF;FE<F@FCGGGGEFDGFCEEGGGFDGGGFEF<C<AA
@sG 63
TGAGGAATATTGGTCAATGGACGGAAGTCTGAACCAGCCATGCCGCGTGCAGGAAGACGGCTCTATGAGTTGTAAACTGTTTTTGTACGAGGGTAAACGCAGATACGTGTATCTGCCTGAAAGTATCGTACGAATAAGGATCGGCTAACTCCGTGCCAGCAGCCGCGGTAATATGGAGGATCCAAGCGTTATCCGGATTTATTGGGTTTAAATGGTGCGTAGGCGGGTTAGTAAGTCAGCGGTGAAATTTTGGTGCTTAACACCAAACGTGCCGTTGATACTGCTGGGCTAGAGAGTAGTTGCGGTAGGCGGAATGTATGGGGTAGCGGTGAAATGCTTAGAGATCATACAGAACACCGATTGCGAAGGCAGCTTACCAAACTATATCTGACGTTGAGGCACGAAAGCGTGGGGAGCAAACAGGATTAGATACCCT
+
AFEFGGGGEGGGGGGGGGFGGGGGGGGGGGGGGGGGGGGGGGGFGGEFEGGGGGGGGGGGG@CFGGGGGGGGAFFFGGGGGGGGGGGGGGGGGCFGGGEGEGGGFFGGGGGGGGGGGEFGGGGGGFGCFDFGGGCFGFGF9DFGEFEE<FFDFEGGGGGGGGGGDEGGGGEFFGGFFGGC::FGGEFGGGGGGGGGGEFCFGGGFFCCGGCCFFF@GFGB9C98A3#CC87E7EF=C=GDGGE@;C@CDGGGFFE@:FF=7@F>D@FFGGGFGGGE?=D=?DF,,GGGGGFGBFDCGFCB6GGGFE7GGGEACFEEFEEFA,CGAGGGGGGFFDGGFGGFFCGFGGGGGGFGGGGGGGGGGGE=FAFGFCGF@FFGGGFFGGGGFGGGFGGGGGDGFGGGFDGGEGGGGGGGGFGGGGGGGGGGGGGGGGGCCCCC
@sG 64
TGGGGAATATTGCACAATGGGCGCAAGCCTGATGCAGCGACGCCGCGTGCGGGATGACGGCCTTCGGGTTGTAAACCGCTTTTGATCGGGAGCAAGCCTTCGGGTGAGTGTACCTTTCGAATAAGCACCGGCTAACTACGTGCCAGCAGCCGCGGTAATACGTAGGGTGCAAGCGTTATCCGGAATTATTGGGCGTAAAGGGCTCGTAGGCGGTTCGTCGCGTCCGGTGTGAAAGTCCATCGCTTAACGGTGGATCTGTGCCGGGTACGGGCGGGCTGGAGTGCGGTAGGGGAGACTGGAATTCCCGGTGTAACGGTGGAATGTGTAGATATCGGGAAGAACACCAATGGCGAAGGCAGGTCTCTGGGCCGTTACTGACGCTGAGGAGCGAAAGCGTGGGGAGCGAACAGGATTAGATACCCT
+
FEFGGGGGFCFFGGGGGGGGFGGGGGGGGFFFGGGGGGGEGGGGGGGGGGGGGGGGGFEGGGGGGGGGGFEGFGF<F@FGGGGF7FFFEE@C:FCFFGFFGGGGCG>D<@CFGFGGFFGGFGGGGGGGGGGGGGGFFGGGCEFGGGGGA@=F:FGBFGGCCFCEEEG,<CGEF88*/C8FE>G8EC+0E)CE@12*:>8E*9?5?C/'>:<:E>E5E=C>;<39C:EFGECFFGCCGC0:;E<E@E77GFC@/5,4E@#C<>@GEC9DGGGGGGGFF<F@8+@+E@+FGDGGFF8<DC>8FECGGGFFD>@0,GGGFFF?BFCGGFGGGGEGGGGGGFEEF@FCFF@:GGFFFEGFFGFDFCGGGGGFEGGGGGFFB@GGGGFFGF@CCE8DEGGEGGGGGGGGGGFFFGGGGGGFGGCCCA-
@sG 25778
TGGGGGATATTGCACAATGGGCGAAAGCCTGATGCAGCAACGCCGCGTGAGGGAAGACGGTTTTCGGATTGTAAACCTCTGTTCTAAGTGACGAACAAATGACGGTAGCTTAGGAGAAAGCCCCGGCTAACTACGTGCCAGCAGCCGCGGTAATACGTAGGGGGCAAGCGTTGTCCGGAATTACTGGGTGTAAAGGGAGCGCAGGCGGGAGAACAAGTTGGAAGTGAAATCCATGGGCTCAACCCATGAACTGCTTTCAAAACTGTTTTTCTTGAGTAGTGCCGAGGTAGGCGGAATTCCCGGTGTAGCGGTGGAATGCGTAGATATCGGGAGGAACACCAGTGGCGAAGGCGGCCTACTGGGCACCAACTGACGCTGAGGCTCGAAAGTGTGGGTAGCAAACAGGATTAGATACCCT
+
FGFFEGGGGGGGGGGGGGGFGGGGGGGGCGGGGGGGGGGGGGGGGGEFEEGGGGGGGGDGFGDGGGGECFGGFFGGGGGGGGGGGGCGGGGFGGGGEGGGGGGGGGGGGGGGGGGFGFGGGGGDGCFEGGGGGGCFDGGFGFGFGGGGGE**CFFFGGGCEDFDGCGGFCFEGGGGG:GGGGGCC?F=1C2EGGCCC*=EGGEEGEFFF:D>FEFFFFCACCAFFFEFGFGGGGFGGGGCGFFGGGGFDF@8:FFFCGGFGFGGG=CE@FCDFE9CF?>EFE$FGGGGGGGFE44>64B:=FDGF@)GGGGFFFCFC+GFGEGGGGEGGEFCFEB<FFFFFGGGFDFB7GGGGGFGGGGFFEGGGGGGCGGGEGFCGGFEGGGFGGGGGGGGGGGGGGFFE@GGGGGGGGGGGCCCCC
@sG 28838
TGGGGAATATTGCACAATGGGGGAAACCCTGATGCAGCGACGCCGCGTGGAGGAAGCAGGTATTCGGATTGTAAACTCCTGTTGTTGAGGAAGATAATGACGGTACTCAACAAGGAAGTGACGGCTAACTACGTGCCAGCAGCCGAGGTAAAACGTAGGTCACAAGCGTTGACCGGAATTACTGGGAGTAAAGGGAGCGCAGGCGGGAAGAAAAGTTGGAAGTGAAATCTATGGGCTCAACCCATAAACTGCTTTTAAATCTGTTTTTCTTGAGTAGTGCAGAGGTAGGCGGAATGCCCGGTGTAGCGGTTGAATGCGTAGATATCGGGAGGAACACCAGTGGCGAAGGCGGCCGACTGGGCACCAACTGACGCTGAGGCTCGAAAGTGTGGGTAGCAAACAGGATTAGATACCCT
+
FGC8F@FCE9,EFGGEFG<B,@FEFGFGGGGGFGGCF8CFCCCEGGGC:FGG:BF,,CCE-5E<F@8:C7,5B?<EFGF,=,C<<94CEE@EGCEFCCFGFGCFGE,EFGDFFD,,B=D@DECFGGGGFGD@7,63<C:@F,:,++*35,<=9DC,3>C9>FEGGCCFG>**,7<*CCC@F9CAE7*8*2,6><7:41=69*:8CCG>C8,#9>/9818CA&=25(6,D>:F:@@4;CFDCD@5<,>>,B<?>,8,,36,,FEDCDD==<98<>6,,=5B9<FFF6EGEC@E>8E8ECEFE@B8=74?EC,F?F@@7?F=5++7FEFEB<GGGFFF8F@@EEE<F@:@+@F@@,,GGFC8GGGFCF@FFCB7GGGFF@,8FGGFFCDGG@FEFFGGEEEECGFF<EGGFAECCCCC
@sG 67
TGAGGAATATTGGTCAATGGACGCAAGTCTAAACCAGCCATGCCGCGTGCAGGATGACGGCTCTATGAGTTGTAAACTGCTTTTGTACGAGGGTAAACGCAGATACGTGTATCTGTCTGAAAGTATCGTACGAATAAGGATCGGCTAACTCCGTGCCAGCAGCCGCGGTAATACGGAGGATTCAAGCGTTATCCGGATTTATTGGGTTTAAAGGGTGCGTAGGCGGTTTGATAAGTTGGAGGTGAAATTTCGGGGATCAACCCTGAACGTGCCTCTAATACTGTTGGGCTAGAGAGTAGTTGCGGTAGGCGGAATGTAGGGTGTAGCGGTGAAATGCTTAGAGATCATACAGAACACCGATTGCGAAGGCAGCTTACCAAACTATATCTGACGTTGAGGCACGAAAGCGTGGGGAGCAAACAGGATTAGATACCCT
+
FGGGGGGGGGGGGGGGGGGGGGGGGGGGGGEGGGFGGGGGCFGGGGGGGGGGGGGGGGGGG>FGGFGGGGGFGGA?FGGGFFGGGGGGG>7CFGGGGFGGGGG@EGGGGGGGGGGGGGGGGGGGGGGDGFGGGGGFGGFF9FFGGGDGGGGGGGFEFF<7,@FGGDCF@:CFGFFGGEGGDFGGGGGGGCE7GGGC/>EFGGGFC0C@==DFC<CFGFG&FGDCFDC9>AEFDE<87)BGF@9CAE?#GGECDCC&EGGF?F?8F@8CE8A*;<D;%<CDGGGGFB,5=DFE;B,==8GFDF>CGE?BCDFCED8FE<+CGF>+=GEFGGGFEEAFE?GGFCGFAE<FGGGGGEFB7GGEGECCGGFEFFDGGGGGFEFGGGGGGGGFFFGGGGGGGFEDGGGGGGGGGGGGGGGGGGFGGGGGGDGGGGGCCCCC
@sG 68
TGGGGAATATTGCACAATGGGGGAAACCCTGATGCAGCGACGCCGCGTGGAGGAAGAAGGTCTTCGGATTGTAAACTCCTGTTGTTGGGGAAGATAATGACGGTACCCAGCAAGGAAGTGACGGCTAACTACGTGCCAGCAGCCGCGGTAAAACGTAGGTCACAAGCGTTGTCCGGAATTACTGGGTGTAAAGGGAGCGCAGGCGGGAAGACAAGTTGGAAGTGAAATCTATGGGCTCAACCCATAAACTGCTTTCAAAACTGTTTTTCTTGAGTAGTGCAGAGGTAGGCGGAATTCCCGGTGTAGCGGTGGAATGCGTAGATATCGGGGGGAACACCAGTGGCGAAGGCGGCCTACTGGGCACCAACTGACGCTGAGGCTCGAAAGTGTGGGTAGCAAACAGGATTAGATACCCT
+
GGGGG@GGGGGGGGGGGGFGGGGG>FFFFGFGGGFGFGE+@FGFGGGGDGGGGFFGGGCDFGGGGGGGGGGGGFEFFGFGEF9EFFGGGGFEGGGCGGGGGGGGFGFF9BFFGGGGGGGGGGGGGGFGGCGGGGGGGGGGGGGGGEEGGGDGGGDFGGG9FGGGCF:F<CFGGGD5FGGF?CFGGGGDB:F/3><EGGEBCCEEGDG=FC;CFGC?ECAD6FG9/97FFFGG4CC94.CCFGF:CCEFFFCFFFFFGGFFC=F>GF<>GFCD1B.F@C,<DA,GGGCFB,,BFGGEEFCEEFEGFGDFCECF+7EEDC,CE@+>7GGGGGGFEFGFEE<GGGGFGGGGGGFFFEFC8GFGFGGGFAC7FFF@GFFFGGGGFEGGGGGGEGFGGGGFFGGGGGDGGFFFEGGCCCCC
@sG 32289
TGAGGAATATTGGTCAATGGGCGAGAGCCTGAACCAGCCAAGTAGCGTGCAGGAAGACGGCCCTATGGGTTGTAAACTGCTTTTATAAGGGAATAAAGTGAGCCTCGTGAGGCTTTTTGCATGTACCTTATGAATAAGGACCGGCTAATTCCGTGCCAGCAGCCGCAGTAATACGGAAGGTCCGGGCGTTATCCGGATTTATTGGGTTTAAAGGGAGCGTAGGCCGGAGATTAAGCGTGTTGTGAAATGTAGATGCTCAACATCTGCACTGCAGCGCGAACTGGTTTCCTTGAGTACGCACAAAGTGGGCGGAATTCGTGGTGTAGCGGTGAAATGCTTAGATATCACGAAGAACTCCGATTGCGAAGGCAGCTCACTGGAGCGCAACTGACGCTGAAGCTCGAAAGTGCGGGTATCGAACAGGATTAGATACCCT
+
CFFGGGGGFGGGFEGGGFD<FG+7@FGFFGGGGGGCFGGGFCFCFFGGGGGGGGGGGEE>FGGGG8EFFGGDGGGGF<CF9FFGGGFGDGGFFG,AFFGGGG8F<FDFDEDGG?FGGGGGGGFFFAGGFAFFFGGGG9B<FGGGG7FFGGCFFFFGGGC@GGGGG=FFF,@>AFE7@C:<>BFFEGDGF::7CFDGEGF@CCCGFFC;<C<?CF@;E<FA9CGE8;:FFFGFEDEAGGGEAFCEGFFCGFAD?CG@CFF<9GCCCF<=FGFGDGGGGF@:1EGGECFDAA?9*B>GGGGGGGGGGE@CC>FGE88DGGGFFFGGFGGFFFGEGGGFCGGFEDCGGGGGGGGFFGGGGGGGGGGGGGGGGGGFCGGGFEGGGGGGCGEGGGEGGGGGGGGGGGGGFGGGFDGGGGGGGGGEFAGGGGGFF@DCCC@C
@sG 70
TGGGGAATATTGCACAATGGGCGAAAGCCTGATGCAGCAACGCCGCGTGAAGGAAGAAGGTCTTCGGATCGTAAACTTCTGTCCTATGGGAAGATAATGACGGTACCATAGGAGGAAGCCCCGGCTAACTACGTGCCAGCAGCCGCGGTAATACGTAGGGGGCGAGCGTTATCCGGAATTATTGGGCGTAAAGATGGCGTAGGTGGTAACTTAAGCGCGGGGTTTAAGGCAATGGCTTAACCATTGTTCGCCCTGCGAACTGGGATACTTGAGTGCAGGAGAGGAAAGCGGAATTCCTAGTGTAGCGGTGAAATGCGTAGATATTAGGAGGAACACCAGTGGCGAAGGCGGCTTTCTGGACTGAAACTGACACTGAGGCACGAAAGTGTGGGGAGCAAACAGGATTAGATACCCT
+
FFGGGGGGGGGGGGGGGGGGGGGGGFGGGGGGGGGGGGGGGGGGGGGGGGGGFGGGGGGGGGGGGGGG,FGGGGGGGGGGGGDGGFGGGGGGGGGGGGGGGGGGGGGGGGGGGGEGFFGGGGGGGGGGGGGGGGGGGGGGG7EGGGGEFGGGFGFGFGGGDGGGGGGEFGGGGGGGGG3,*@=?FGGGCCEC7+&#::B>7C<GGGFGGGG0FC:7?BEE99@D<5GFCCFFFGEFGF>>CGGGGGGGGDAEC:F8@C=8D?AA<2C#9<C9F@<FCGGGFGGFGCB?,FFFE=88C,CAE+@5C@9AE<4:?@C?FE9FFFFDGGGE,FEF@FFCGGGFCF?EB7GGGGGFFCGFCGFDGGGGGFGGGFFCFGGFGGFEFFEGGGGGGGFGFEGGGF@GGFFGAGGFE6<CCCC
@sG 71
TGAGGAATATTGGTCAATGGACGAGAGTCTGAACCAGCCAAGTAGCGTGCAGGATGACGGCCCTATGGGTTGTAAACTGCTTTTATAAGGGAATAAAGTGAGAGTCGTGACTCTTTTTGCATGTACCTTATGAATAAGGACCGGCTAATTCCGTGCCAGCAGCCGCGGTAATACGGAAGGTCCGGGCGTTATCCGGATTTATTGGGTTTAAAGGGAGCGTCGGCCGGAGATTAAGCGTGTTGTGAAATGTAGGGGCTCAACCTCTGCACTGCAGCGCGAACTGGTTTCCTTGAGTACGCACAAAGTGAGCGGAAGTCGTGGTGTAGCGGTGAAATGCTTAGATATCACGAAGAACTCCGATTGCGAAGGCAGCTCACTGGAGCGCAACTTACGCTGAAGCTCGAAAGTGCGGGTATCGAACAGGATTAGATACCCT
+
FGEGFFGGGGGGGGGGGGFGCGGGGEGEFGGFFFCF8FC=FFFGGGGGGGGGGGGGGGGGGGGGF8,EFGCC:,CFFGGGGGGGGGGFGGCFGEGGFCGFDGCFGDGDEGGEGGGGFFGCGGGGFFFGCFDG<FDGFFFFFFFGGGEFGGCGFGDFGFGF?,>,+3@CEFDFGG7F@E7CF9BF7:CFFFGGG97:*=C,1;,<CF*4<7C+CF*.:4<5-(:CB>C@CEG7<@+0+'<2*:;F?<F5FFCEF;C52<<@:A?3,7,<E7@?@8#-38+=,DF=<BB,,FC,=CC:@96,,ED??+C+@BC@4+B8>A9,FDB65@7GGEC;@9F8DEFC?9,,?9,C,EC9,878:=E?+,@99F,6<,C8<EF9:C@CGF:EDC;C,,FCFCGECFECF@GFCGECGFGF@CFFFC9@GEFFGFGCGGFCCCA<
@sG 25070
TGAGGAATATTGGTCAATGGACGCAAGTCTGAACCAGCCATGCCGCGTGCAGGAAGACGGCTCTATGAGTTGTAAACTGCTTTTGTGCGAGAGTAAACGCTCTTACGTGTAAGAGCCTGAAAGTATCGTACGAATAAGGCTCGGCTAACTCCGTGCAAGCAGCCGCGGTAATACGGAGGATCCGAGCGTTATCCGGATTTATTGGGTTTAAAGGGTGCGTAGGCGGTTTGATAAGTTAGAGGTGAAATACCGGTGCTTAACACCGGAACTGCCTCTAATACTGTTGAACTAGAGAGTAGTTGCGGTAGGCGGAAGGTATGGTGTAGCGGTGAACTGCTTAGAGATCATACAGAACACCGATTGCGAAGGCAGCTTACCAAACTATATCTGACGTTGAGGCACGAAAGCGTGGGGAGCAAACAGGATTAGATGCCCT
+
@FGGGGGGGGGGGGGGEFFFGEBFGGGFG<FFGGGGGGG<CCFEFGGGEGGGGGGGGGGGGDFGGGGGAFEGGGGFGGGGG9E=FFFDFEGGEGFEG<FGCFFDEGGCFFGFGGGG8FFFGGGGF,C@?FFEBFFGEGG,,AF@EGGGGFG8FEFG+,835C<,5@FGEGGFGGG*>FE?6<C>1<EECDFFGDFGG=FA/45F<?F:FCCB@CCFG>C3)CG<>GGGGGGFCFF<=4<9<F<FCC9GGGGGF>@,DCB3:9>GFA;FFBB+DF@A@#CD?<GFFAE<;GEF;E=:,<::GC7GFEEF:EE>9,8GGCGGFGEE9GGGGGGGFGGFFCFGGDFFDFFF@GEGGGEGFCFGGGGFGFFGGGGGGFGGGGGGGGGGGGGGEGFGGFFFFGGGGGGF@C@FFFGFFGGGFAAFAGGGGGGGFDGCCCCC
@sG 73
TGAGGAATATTGGTCAATGGACGCAAGTCTGAACCAGCCATGCCGCGTGCAGGAAGACGGCTCTATGAGTTGTAAACTGCTTTTGTGCGAGAGTAAACGCTCTTACGTGTAAGAGCCTGAAAGTATCGTACGAATAAGGATCGGCTAACTCCGTGCCAGCAGCCGCGGTAATACGGAGGATCCAAGCGTTATCCGGATTTATTGGGTTTAAAGGGTGCGTAGGCGGTTTGATAAGTTAGAGGGGAAATACCGGTGCTTAACGACGGAACGGCCTCTAATACTGTTGAACTAGAGAGTAGGTGCGGTAGGCGGAATGTATGGTGTAGCGGTGAAATGCTTAGAGATCATACAGAACACCGATTGCGAAGGCAGCTTACCAAACTATATCTGACGTTGAGGCACGAAAGCGTGGGGAGCGAACAGGATTAGATACCCT
+
DFEFGFFGGGGGGGGGGGGGGGGGGGGGFGGGGGGGGGGGGGFGGGGGGGGFFFEEFFECG@FFGGGFGGGGGGGGGGGGGGGGFF8F:FGGG<FGGGGGCFFGGCGGGGGGFGGGGCFGGGGGGCGD?EG7BFCFEGGGDDFCCFECFDAFGGGEFGGFGFGFC+BFEGGGFGCFE<F>6?:,5%585<1CCGD85CC/CC2C<C7=5::CFFGFF@C2?CDGBF>C2D;DC>,.C=::@A*@@584*7E@98FFFF:8+<#GGFEF@+:DCE=DEBDGGGGFF<AB=<,<7F@4,=@+E:6FGEGGCGFECGFEE5DCEDGE5GCE=,C,EFFGFGFGGGGGGGF@FECFC@C:7FGECGGFGGFGGFGGGGGGGGGDGGGGGGFGGFFGGGGGFGGGFGGGGFGGGGEGGGGGGFCGGGGGGGGGGFGCCCCC
@sG 74
TGGGGGATATTGCACAATGGGCGAAAGCCTGATGCAGCAACGCAGCGTGAGGGAAGACGGTTTTCGGATTGTAAACCTCTGTTCTAAGTGACGAACAAATGACGGTAGCTTAGGAGAAAGCCCCGGCTAACTACGTGCCAGCAGCCGCGGTAATACGTAGGGGGCAAGCGTTGTCCGGGATTACTGGGTGTAAAGGGAGCGCAGGCGGAGAAGCAGGTCAGTGGTGAAGACGATGGGCTTAACTCATCGACTGACATTGAAACTGTTGCCCTTGAGTGAAGTAGAGGCAGGCGGAAGTCCGAGTGTAGCGGTGAAATGCGTAGATATTCGGGGGAGCACCAGTGGCGAAGGCGGCCTGCTGGGCTTTAACTGACGCTGAGGCTCGAAAGTGTGGGGAGCAAACAGGATTAGATACCCT
+
9@EFGGGEGGGGGGGG@AECEGGEGGGG,CAFFGG9FCEGGCEGGGEFFGGGGGGCGGC:FD@<FG@BFGFFGGGG,4A=EEFAEGF9<BEFEGGGG@AFFFGCECEFCFGE<<,,:BAFGBF7>@@:3,@@CFGFGGGFGGGFGGC7>CF71<F,>FCFBC*CE5C+**4:FEG9*:*4<7C<FEFGCC8CFC9C35+*3/291:8ED>CGF#7$AAE/*#>2;>CF-C:F8>>4:FFGGF;FF7+6,$4E8*:<0@FF;7+EDF7DFC@<A9*>,C,=C88A9EFEGGFC<99EEB>+=<4E660+6,GDE9,8,4,C:?FEFC@C=C=,<5:,,<EDGEEEEFE@CF@+EF@GGGGFF<FGFFC,FGFFGGGGGGGC7CGGGGFEEGEFGFE<FFDFGFGGGGCCGGGCGCCCCC
@sG 23185
TGAGGAATATTGGTCAATGGACGGAAGTCTGAACCAGCCATGCCGCGTGCAGGATGAATGTGCTATGCATTGTAAACTGCTTTTGTACGAGGGTAAACCCATATACGCGTATCTGCTTGAAAGTATCGTACGAATAAGGATCGGCTAACTCCGTGCCAGCAGCCGCGGTAATACGGAGGATCCGAGCGTTATCCGGATTTATTGGGTGTAAAGGGTGCGTAGGATGGTATTTAAGTTAGAGGTGGAAGCTCGACGCTCAACGTCTAAATTGCCTCTGAGACTGAGAGACTAGAGTGTAGTTGCGGAAGGCTGAATTGGTGGTGTAGCGGTGAAATGCTTAGATATCACAAAGAACACCGATTGCGAAGGCAGCTTTCCAAGCTATTACTGACGCTGAGGCACGAAAGCGTGGGGAGCGAACAGGATTAGATACCCT
+
EFE<FCGGGGGGGF9EFGGFDFF+8BFFFAEFGGGGGGFGC<AFFGGGGGDFF7<FFG9FGGGGGGG9CGFGGEFGGGGG<FECFE9FGGEGGGGDFG8=+BFDEGGGG:>FG<?<A9EDEAFFGFFEFGFGG@,+:A9FCC:CDFEGFDFGGGGGCCDGFFFGEGGECG7F=FFEE*<CACFFDFGG@<<EGF@ECEEF9CFCF.C*>FC<<5=>GAGG34;#7;32#8@#;9EF@0FC<>12#<97@CCFC>875E#<:EDF,<CFFGGFCCFA94,,,FE,,8,,DC,FDF@,,9+++E@FGEFB,;,BE9,,7FFFE<@=*ECFCFE?5C:,,FF=A,F9FC6C9,<EBB,,:F@7@@GFFFEFF8DE,6C;,,C5,C@F@E<CEGFEFEFE<FF<CCEC@@@CGGGGDFEC,EEFFGFGGGGGGFFCCC@C
@sG 76
TGAGGAATATTGGTCAATGGACGAGAGTCTGAACCAGCCAAGTAGCGTGCAGGAAGACGGCCCTATGGGTTGTAAACTGCTTTTATAGGGGGATAAAGTGTGCCACGTGTGGCATATTGCAGGTACCCTATGAATAAGGACCGGCTAATTCCGTGCCAGCAGCCGCGGTAATACGGAAGGTCCGGGCGTTATCCGGATTTATTGGGTTTAAAGGGAGCGTAGGCCGTCTTATAAGCGTGTTGTGAAATGTCGGGGCTCAACCTGGGCAGTGCAGCGCGAACTGTGAGACTTGAGTGCGCAGGAAGTAGGCGGAAGTCGTCGTGTAGCGGTGAAATGCTTAGATATGACGAAGAACTCCGATCGCGAAGGCAGCCTGCTGTAGCGCAACTGACGCTGAAGCTCGAAAGCGTGGGTATCGAACAGGATTAGATACCCT
+
DFGGGGGGGGGGGGGGFGGGGGGGGEGGGGGGCFGGFGGFGFEGGGGFGGGGGDGGEGFGGGFFGGGGGGGGGGGGGGGGFGGGGGGGG@FEEDFFGGFDGGGGGGGGGGFDGGFGGGGGGGGFFGGGGGGGGGGGGGFGGGGGGGGGGGGGGGFGGGGD,>@FGGGGGGGF@,:FGEGEGGGEGGGG/GE*?BFE>:CCFGG;CE<C:CFFC9>7GFGEFFECFG=:<<<E@:CFF?<2;C>G=FGFF7<EFGGFGF=DCCGF:>>##GGA>>0C:81:9GGGC3DCF=@,0>6ECB;DAF=GGGGCC6FBC@+GECC:BF@+AECDFEGGFFFFGFFDE=E:FGFGGGGFAEGF7DF:GDGGGEFFCADFFDDFF9EGGGEGGGGEGGFGGGGGGEGCFGGGFEGGGGGGGGGGGGGGGGGGGDGGFGGCC@@C
@sG 77
TGAGGAATATTGGTCAATGGACGAGAGTCTGAACCAGCCAAGTAGCGTGCAGGAAGACGGCCCTATGGGTTGTAAACTGCTTTTATAGGGGGATAAAGTGTGCCACGTGTGGCATATTGCAGGTACCCTATGAATAAGGACCGGCTAATTCCGTGCCAGCAGCCGCGGTAATACGGAAGGTCCGGGCGTTATCCGGATTTATTGGGTTTAAAGGGAGCGTACGCCGTCTGATAAGCGTGTTGTGAAATGTCGGGGCTCAACCTGGGCATTGCAGCGCGAGCTGGGAGACGTGAGTGCGCAGGAAGTAGGCGGGATTCGTGGTGTAGCGGTGAAATGCTTAGATATGACGAAGAACTCCGATCGCGAAGGCAGCCTGCTGTAGCGCAACTGACGCTGAAGCTCGAAAGCGTGGGTATCGAACAGGATTAGATACCCT
+
CFGGGGGGGGGGFGGGGGGGGGGGGGGGGGGGGGGGGFGDFGGGGGGCGGGGGGGGGGGGGCEFGGGGGGGFCFGGGGGFFCCFF?EEEGEEDCAFFDFFGGDEGG>B=E=CGFGGGF9<,,BFB,?FFG89<9FFFGGCD@F=8E7DCDF,DDC@C<,<<FFF@?>@FFG@F,*8:FEC<EF*11**=FEGFF7BEGCF+@CCFF<)C5/@7@E4;(2.3#CC47;.2#'+14<)C7FB;@.FFEFDGC>GF=,CGEA@D::6FD?AE8**++@@+@2+CD3,,,B<=3CF5F>C+8;<A?4GFC7EF@:,+9+EE@@,DGGGFF7EEFE9FCGFFCECEGEA,,FC????E,@BGGF@+:B<FAGGGGFGFGFAFFDGGGEGDCGFCEC@FGFF<+EFCDFFCCGDGGECGGGGGGGFFFGGGFF9GFGCCCCC
@sG 78
TGAGGAATATTGGTCAATGGACGGAAGTCTGAACCAGCCAAGTAGCGTGCAGGAAGACGGCCCTATGGGTTGTAAACTGCTTTTATGTGGGAATAAAGTCAGGGACGTGTCCCTGTTTGCATGTACCACAGGAATAAGGCCCGGCTAATTCCGTGCCAGCAGCCGCGGTAATACGGAAGGTCCGGGCGTTATCCGGATTTATTGGGTTTAAAGGGAGCGTAGGCCGGAGGGTAAGCGTGTTGTGAAATGCAGTTGCTCAACATCTACACTGCAGCGCGAACTGTTCTCCTGGAGTGCGCAGGAAGTAGGCGGAAGTCGTCGTGTAGCGGTGAAATGCTTAGATATGACGAAGAACTCCGATTGGGAAGCCAGCTTACTGTAGCGCCACTGACGCTGATGCTCGAAAGTGCGGGTATCGAACAGGATTAGATACCCT
+
EFGGGGGGGGGAFGGGGGGGFGGEFFGGGGGGGGGGGGFGGGGGFFEFGGGGGGGGFGCGGGGFGCCCCGGGGGGGFGGF9FF<<FDDFGGFFGGGGGGGGGFGGGGGGGFGF,EFGGGG,,EGGGGGFF<<FFFGGGG,,@CFGDGGGFGFGGGGGG?@<F@BBEGE:*@C9BFFDCGG,?FFCCGD*=CCFGBC-=:B77CFFFC1FC@$<F708?EE?CGG45?35EEF<<F#>=FGD=5CCFA0FF?FGDE>3@C6:=AFBECC<C@47F<F<E=62GF@7>+<ED,D8F=6+FC,,EDEFGGCF>A=64+>=@+7CFCGBGEDEFFE?FDEFEFFBFFE7?CCFFFEFC:@EGGFF<GFFGCGFE9GFFDFFCGEGGGGFFFGGGGGGGGFGGGFDFFGGGF@GGGGF?GGEGGGGGGGGGGGGGGCCCCC
@sG 79
TGAGGAATATTGGTCAATGGACGAGAGTCTGAACCAGCCAAGTAGCGTGAAGGATGACTGCCCTATGGGTTGTAAACTTCTTTTATATGGGAATAAAGTTTTCCACGTGTGGAATTTTGTATGTACCATATGAATAAGGATCGGCTAACTCCGTGCCAGCAGCCGCGGTAATACGGAGGATCCGAGCGTTATCCGGATTTGTAGGGGTTAAAGGGAGCGTAGGTGGATTGTTAAGTCAGTTGTGAAAGTTTGCGGCTCAACCTGGAAAGTGCAGTTGAAACTGGCAGGCTTGAGTACAGTAGAGGTGGGAGGAATTCGTGGTGTAGCGGTGAAATGCTTAGATATCACGAAGAACTCCGATTGCGAAGGCAGCTCACTAGACTGCAACTGACACTGATGCTCGAAAGTGTGGGTATCAAACAGGATTAGATACCCT
+
DFFGGGGGGGGFGFGGGGGGGFFE@FFEFEFGGGGGGGGGGGF<CFFFFFGCGGGGGEF<FGFEGCEFGD7@CFGGGCEEF9<CFAFFFDFED8CEFFFGGGDFGAF:,B<@,<E8DEFFFCFGGDEFGGGC?F,@FGFE,,4=E+8BFFFEEG@CEFF@DDE,@CEG:+5=3D73>FF:,@CFC<*>FFGFG9>CGGD@+:,,@<*6C79CF94;B1;#6)1:A<=3@/CFF?:%=8=,FDFE:6,=@+=:+:8;,ADB=A7,C,85,DC*@B=,496++FE=9=+,9EE?9C8B,FEB,DDCGFF=F;EB88CCGF8F:F>BAFCE;@<A,FFDDE@=A9,9,,6,F<E@,FCCGGGGEGGFGFFGEB9EDGFGGGGF<GGFDFFGGGGFECGGGFB,,CGEFGGCEGGGGGFAGGGGGGGGGGGGGGFCBCCC
@sG 80
TGAGGAATATTGGTCAATGGACGAGAGTCTGAACCAGCCAAGTAGCGTGCAGGATGACGGCCCTATGGGTTGTAAACTGCTTTTATAAGGGAATAAAGTGAGTCTCGTGAGACTTTTTGCATGTACCTTATGAATAAGGACCGGCTAATTCCGTGCCAGCAGCCGCGGTAATACGGAAGGTCCGGGCGTTATCCGGATTTATTGGGTTTAACGGGAGCGTAGGCCGGAGATTAAGCGTGTTGTGAAATGTAGATGCTCAACGTATGCACTGCAGCGCGAACTGGTTTCCTTGAGTACGCACAAAGTGGGCGGAATTCGTGGTGTAGCGGTGAAATGCTTAGATATCACGAAGAACTCCGATTGCGAAGGCAGCTCACTGGAGCGCAACTGACGCTGAAGCTCGAAAGTGCGGGTATCGAACAGGATTAGATACCCT
+
FGFGGGGGGGGFDGGGGGGGGGGGGGGFGGGGGGGGGGGGGGGGGGGGGGGFGGGGGGGGGDEGGGGG?GGGEGGGFFDGGGGGGGGGGFC,AFGGGFGGGGGGGGGDGGGGGGGFFG+FEGGGFGGGGGFEGGGGGGFDFCGGGGGGGGFFEDFGG<<<=CFGGGDFG:FCGG7FEF7FFC,><7;FFCEGGGGGEEC,:F+<CF7<BA9$;F7>EF<531C<FFG:?#';F<C<8@GCFFGGGGFFFFC@>D8B@C,:.,1,<@333CE8*7GC@@==6E>CFGD<DA9FD:EGEFDAF<AFC6E@GGFE>,GCDGGGFE@+ADGFAGFCGGGGFFGGFD9GGGGGFGGFGEF:FFFEF,DFFDFGGGGGFGGGGFGGGGGGFEFGGGGGGFGGGGGGEGGGGGGGGEGGGGGGGGGGGFGGFGGGGGGCCCCC
@sG 29038
TGGGGAATATTGCGCAATGGGGGCAACCCTGACGCAGCAACGCCGCGTGCAGGAAGAAGGTCTTCGGATTGTAAACTGTTGTCGCAAGGGAAGAAGACAGTGACGGTACCTTGTGAGAAAGTCACGGCTAACTACGTGCCAGCAGCCGCGGTAATACGTAGGTGACAAGCGTTGTCCGGATTTACTGGGTGTAAAGGGCGCGTAGGCGGACTGTCAAGTCAGTCGTGAAATACCGGGGCTTAACCCCGGGGCTGCGACTGAAACTGACAGCCTTGAGTATCGGAGAGGAAAGCGGAATTCCTAGTGTAGCGGTGAAATGCGTAGATATTAGGAGGAACACCAGTGGCGAAGGCGGCTTTCTGGACGACAACTGACGCTGAGGCGCGAAAGTGTGGGGAGCAAACAGGATTAGATACCCT
+
EGGGGGGGGGGGGGGGGGGFGGGGGGGGGGGGGGGGGGGDGGGGDGGFGGGGGGGGGGGGCFDCFDFGDGFFEGGGGGGFGGGGGGGGGGGGGGGGGGGGGGEGGGGGGGGGGGGGGGGGGGGGGGGGGGGGFGGGGGGGGGGGGFCEGGGCGGGGGGGGFGAEAEFFFGGGEG>FFGGGGGGGGECGGA>:F8FFCGFGFGE@=EEFGEECGFFFFGFGGFEGEFGCFFGFGGGGGGGGGGGGGEGFFFFFGGCFFCFGG<GGGFGGF@CD>?D<EEGGFGFBCCGFGGGGGGFFDGGFFGFGGGGFGGGGFFAGDGGCFCCF8GGGGGGFEFF7E8ECGDGGECGGFGGGEGGGGFFGEGGGDGFGCFDGGCEGDGGCF@+E@FCFFGGGGDGGGCGGFCFFGGFGGGGFGF<CCCC
@sG 82
TGGGGAATATTGCACAATGGGGGAAACCCTGATGCAGCGACGCCGCGTGAGTGAAGAAGTATCTCGGTATGTAAAGCTCTATCAGCAGGGAAGAAAATGACGGTACCTGACTAAGAAGCCCCGGCTAACTACGTGCCAGCAGCCGCGGTAATACGTAGGGGGCAAGCGTTATCCGGAAGTACTGGGTGTAAAGGGTGCGTAGGTGGCATGGCAAGGCAGAAGTGAAAACCCAGGGCTTAACTCTGGGACTGCTTTTGAAACTGTCAGACTGGAGTGCAGGAGAGGTAAGCGGAATTCCTAGTGTAGCGGTGAAATGCGTAGAGATTAGGAGGAACATCAGTGGCGAAGGCGGCTTACTGGACTGAAACTGACACTGAGGCACGAAAGCGTGGGGAGCAAACAGGATTAGATACCCT
+
@FGGFCFGGGGGGGGGGGEGGGGGGGGGGGGGGGGGGGGGGGGGGGGGEGEGGFFFGGGEEFF<EFD?FFGGGG<BFEGGGCFFGGGGGGFF@AFGGGFGGGGEGGFGGGFCFG,BFF8FGDFC7@CCF,>FGGGG<9,@@FF,CEDCFFGCFFGFFF<CFGCEEE7C*B:)F98CF,#CCFG>CFGGFA?CC8CCGGG>CDGGCGFF@<AEA<*)F=<6$:2678DEDD)@>FED:<@AA:BD@@>AA@:*FB;C95==+=E<<9E<F?F8D<8D?FE=EBD8GG=?7DGGEFGEE<8FE:EE=GGFFFEC,FDE6FGFE9,E,GFFFAFBCC<GFA8FEGGGFFEGE:FCACGGFEGGGFFFFGFGGFEFFGF@5GGDFBEGEFGGEDCDGFGGGGFFGGGGGGGGGFGCCCCC
@sG 28796
TGGGGAATATTGCACAATGGGGGAAACCCTGATGCAGCGACGCCGCGTGAAGGAAGAAGTATCTCGGTATGTAAACTTCTATCAGCAGGGAAGATAGTGACGGTACCTGACTAAGAAGCCCCGGCTAACTACGTGCCAGCAGCCGCGGTAATACGTAGGGGGCAAGCGTTATCCGGATTTACTGGGTGTAAAGGGAGCGTAGACGGACTGGCAAGTCTGATGTGAAAGGCGGGGGCTCAACCCCTGGACTGCATTGGAAACTGTTAGTCTTGAGTGCCGGAGAGGTAAGCGGAATTCCTAGTGTAGCGGTGAAATGCGTAGATATTAGGAGGAACACCAGTGGCGAAGGCGGCTTACTGGACGGTAACTGACGTTGAGGCTCGAAAGCGTGGGGAGCAAACAGGAGTAGATACCCT
+
EFFGGFGGGGGGGGGGGGG@FGGGGGGGGDFFGFGGFGFGGGGGGGGCFGGGGGGGGGFFG<FCFFFFGGCFGGGGFGGGGFGGGGGGGCAEFGGGGFFFFEEGGGGGGG8AEGGGGGGGGGGGGGFGGGGGGGGGGGGFGGGFGGEGEGFGGGG?FGG@GGGDF@7CGEGGFGGGGGGGGGGGGGGGG9FFGGG*@9EGGGC?:AFEFGGGGFFFFE?;AEC?2CEGGGGGGGGFFFFEGEFEEGGGFGGFGAFCFGCFEDFFF?D,9FFFD9CGGGGECF9FGGGEGEGGFEAFEDGEGGGCBGEGFFF?:@,>?FFEB=<EFCGFFE9GGFCC,F8EEEFGGGEGGGGGGGGGGGDGGGGFFFEECF,CFF<F@GF<FEFDBDGFFFBFGGGGGGFFECGFC,FCGGGCCCCC
@sG 29155
TGAGGAATATTGGTCAATGGGCGAGAGCCTGAACCAGCCAAGTAGCGTGCAGGATGACGGCCCTATGGGTTGTAAACTGCTTTTATAAGGGAATAAAGTGAGTCTCGTGAGACTTTTTGCATGTACCTTATGAATAAGGACCGGCTAATTCCGTGCCAGCAGCCGCGGTAATACGGAAGGTCCGGGCGTTATCCGGATTTATTGGGTTTAAAGGGAGTGTAGGCTGGAGATTAAGCGTGTTGTGAAATGTAGAGGCTCAACCTCTGCACTGCAGCGCGAACTGGTCTTCGTGAGTACGCACAACGTGGGCGGAATTCGTGGTGTAGCGGTGAAATTCTTAGATATCACGAAGAACTCCGATTGCGAAGGCAGCTCACTGGAGCGCAACTGACGCTGAGGCTCGAAAGTGCGGGTATCGAACAGGATTAGATACCCT
+
EGCGGGGGGGGGGFGGGGGGGGGGGGGGGGGGGGGGGGGGGGGGGGGGDGGGGGGEEFGGGGGGGGGGGGGGGGGGGGGGGGGGGGGGGGGGGGGGGGGGGGGGGGGGGGGDGGGGDCGGGGGGGGGGFGGGGGGFGGFFGGGGGGCGFGGGGGGGGGGGGGGGGGGGGGGGCFGGGD7CFGGGGDGGGGCFGGGGGED?FG4@?FF=G>FFG<GFG:GGFFGGGGDFGFFGG>GFGDGGGGGC@CEDFGFGFFDGEEFFGGG9CFGFGGG=4A=EFGGGGGGGC7FF3,GGDC8CEGGFE<BEECFFB,FEE8GCED7==GDE5FEF<,E::5<<GFC,?=FCCF=FF9EEFB7BCDE>GGGGFFCEC,<FE9FC,,GEFGGGFGGDGF;DGGGFFGGGGGFAGFGGGFFCEFGGGFFBFGGGGGGGGFGCC@CC
@sG 29940
TGAGGAATATTGGTCAATGGGCGAGAGCCTGAACCAGCCAAGTAGCGTGCAGGATGACGGCCCTATGGGTTGTAAACCGCTTTTATAAGGGAATTAAGTGGGCGACGTGTAGCTTTTTGCATGTACCTTATGAATAAGGACCGGCTAATTCCGTGCCAGCAGCCGCGGTAATACGGAAGGTCCGGGCGTTATCCGGATTTATTGGGTTTCAAGGGAGCGGAGGCCGGAGATTAAGCGTGTTGTGAAATGTAGGGGCTCAACAGCCGCACGGCAGCGCGAACTGGTTGCCTTGTGTACGCACAAAGTGGGCGGTATTCGTGGTGTAGCGGTGAAATGCTTAGATATCACGAAGAACTCCGATTGCGAAGGCAGCTCACTGGAGCGCAACTGACGCTGAAGCTCGAAAGTGCGGGTATCGAACAGGATTAGATACCCT
+
@EEGFFGGGGCFGGGGGGCD8F@FEGGGECGFGGGGGGGGGGCGGGDECDGGGGGGGG7FGGEFGGGF8FBEGGGGGCCGCFGGGF<F9CCFG=FFGGGCDG+>CFGGGG,5F88FFF>DCGF?CF,CF:9:CF,@C9DFGFCCE@@3EF,><B<FG<,@3,<,@EEG:>>C<F*<47*<,2C:44?=4:<8CF<C5CGEFCG,2<*/;,0+29;785:*0EE0<;3CC5?C<EC?</F=;CFC#>C7<CFC,,5,,0EF;E<CFC:C:&+9=<3=:=96$GFFBB+3@8,8*@+B=9,,,5?8F@F@ECE>+8@+@<CBF9@6)C@CB@<?<GGDGFF@FDCAF7F=C,AFFFDGEGGGGGGGFFFGFEDC,ECFCFCC@GCGFFGGGGGGGGFFE@GGGGDFDEFGECGGGGGFGFEE@FGGGGGGFFFCCCCC
@sG 27054
TAGGGAATCTTCCACAATGGGCGAAAGCCTGATGGAGCAACGCCGCGTGGGTGAAGAAGGTCTTCGGATCGTAAAACCCTGTTGTTAGAGAAGAAAGTGCGTGAGAGTAACTGTTCACGTTTCGACGGTATCTAACCAGAAAGCCACGGCTAACTACGTGCCAGCAGCCGCGGTAATACGTAGGTGGCAAGCGTTATCCGGATTTATTGGGCGTAAAGGGAACGCAGGCGGTCTTTTAAGTCTGATGTGAAAGCCTTCGGCTTAACAGAAGTAGTGCATTGGAAACTGGGAGACTTGAGGGCAGAAGAGGAGAGTGTAACTCCATGTGTAGCGGTGAAATGCGTAGATATATGGAAGAACACCAGTGGCGAAAGCTGCGCTCTGGTCTGTAACTGACGCTGAGGTTCGAAAGCGTGGGTAGCAAACAGGATTAGATACCCT
+
FGGGGGGFFGGEFGGGGGGFGEFF:CEFFFFFFG?FFFFEEFGGGGD+@:CGCFGGGGGF<F9FFFFGGGEGGGGFGGGG8FFGGGGGGGFGGGGE<FFFFGCEEGGGGGGGGGGGGEGDGFFGGGGGGG7F9FGFF@BFGGGGCFGFCGEGGGGECEGC@*?DFEECCCC?CEF@CC@CF:CFC@8CFC*=B<CEC+FF57*CF<F%C?*<E<EG8=EDF:F,A<E@E<518;.FC@,7:<ECF9@9DCB4DAF6C6DFGFFCC9DF0F8$0F><@9FFGGF8FGFCFF?<A6,EE5B,,EFAFEE:EB9,,EE9,=,=C>E8BEE>+5EF9EEGFB,EC,FE,,CFEC,<GFGEFFEECCGGGFCF7FC,,C@+F@,FFGGCFDGGGF@E7FB@7GFFGCFFDFEFD;GGCEGCGFAFFCDF@FFEFGFCFF?EBC@-9
@sG 27154
TGGGGAATATTGCACAATGGAGGAAACTCTGATGCAGCGACGCCGCGTGAAGGATGAAGTATTTCGGTATGTAAACTTCTATCAGCAGGGAAGAAAATGACGGTACCTGACTAAGAAGCCCCGGCTAACTACGTGCCAGCAGCCGCGGTAATACGTAGGGGGCAAGCGTTATCCGGATTTACTGGGTGTAAAGGGAGCGTAGACGGCACGGCAAGCCAGATGTGAAAGCCCGGGGCTCAACCCCGGGACTGCATTTGGAACTGCTGAGCTAGAGTGTCGGAGAGGCAAGTGGAATTCCTAGTGTAGCGGTGAAATGCGGAGATATTAGGAGGAACACCAGTGGCGAAGGCGGCCTGCTGGACGACAACTGACGCTGAGGCGCGAAAGCGTGGGGAGCAAACAGGATTAGATACCCT
+
FFFGGGGGGGGGGGGGGGGGGGGGGGGGGGGGGGGGGGGGFGGGGGGFGGGGGGGGFFFEFGGFGGGGGGGGGGGGGGGGGFC<FGGGGGFGGGGGGGGGGGGGGGGFGFFGGGGFG?8FGGGGGFGG@FGGGGGGGGGGGFFGGD@FGGGGGGGGGGEGFGGGFFGGCBFDFGGEG:FG9E9CEF,82CBFCC@7<CGGE=E9EDEEEGFCGGF@CFGGGGCCCF?9?EDGGGFCFDFFFEFCGGGFB>:A@?D@FDGCC@B.=<AFGEDF:CAGEFFE?E5FE9FCGFFGCFCD>:,CGDCBFGGGEAGFFGFCFC,EGFGGGGGGFFFEECECFFDGCEGFFF:GGGGGF8FDFFCGGGGGGGFGGGFGGFFEEFF7GFGGGGGGGGGGGGGGGEGGGGGGFGGGGGFCCCCC
@sG 30282
TGGGGAATATTGCACAATGGGGGAAACCCTGATGCAGCGACGCCGCGTGAGCGATGAAGTATTTCGGTATGTAAAGCTCTATCAGCAGGGAAGAAAATGACGGTACCTGACTAAGAAGCACCGGCTAAATACGTGCCAGCAGCCGCGGTAATACGTATGGTGCAAGCGTTATCCGGATTTACTGGGTGTAAAGGGAGCGTAGACGGAGTGGCAAGTCGGATGTGAAAACCCGGGGCTCAACCCCGGGACTGCATTGGAAACTGTCAATCTAGAGTACCGGAGAGGTAAGCGGAATTCCTAGTGTAGCGGTGAAATGCGTAGATATTAGGAGGAACATCAGTGGCGAAGGCGGCCTACTGGACTGAAACTGACACTGAGGCACGAAAGCGTGGGGAGCAAACAGGATTAGATACCCT
+
FGGDEGGGGGFGGGGGGGGGGGGGGGGGDGGFAFGGCFGGGGGGGGEGGGGDFGGGGGGAFAFGGGEFFGGGFCFEFCGGGFGGGGGGGGGGGGGGGFGGGGGGGGFGGGGGGGGGGGGGGGGGGC=FGGGGGGGGGGGECF@FFGGGFGGGGGGGA<FGGGGGFGGGG@CGGGGFGGGGGF,,?FCE::7?CCFCEEE?GGGGGGEGCCCEFDCFF.FFFFGG>CFGGE3:DED>DDGCF:CEGGEFGFF@EGEEC;=+=;F<AC<9AFCD<F>GFGFB<96FF@EEGGGFFCF?GFE5A=B75E=FGFF9GF?7=EC=:,FAGGFFE,EF@6FFFGFFFEFGFF7GGGGGGEFCDECGGGF@FFFGGEFFCDGFGGEFFGF8GGGGFFEFF@AGFC9GEAFGGFGGGGGCCCCC
@sG 89
TGGGGAATATTGCACAATGGGCGCAAGCCTGATGCAGCGACGCCGCGTGAGGGATGGAGGCCTTCGGGTTGTAAACCTCTTTTATCGGGGAGCAAGCGAGAGTGAGTTTACCCGTTGAATAAGCACCGGCTAACTACGTGCCAGCAGCCGCGGTAATACGTAGGGTGCAAGCGTTATCCGGAATTATTGGGCGTAACGGGCTCGTAGGCGGTTTGTCGCGTCCGGTGTGAAAGTCCATCGCTTAACGGTGGATCCGCGCCGGGTACGGGCGGGCTTGAGTGCGGTAGGGGAGACTGGAATTCCCGGTGTAACGGTGGAATGTGTAGATATCGGGAAGAACACCAATGGCGAAGGCAGGTCTCTGGGCCGTTACTGACGCTGAGGAGCGAAAGCGTGGGGAGCGAACAGGATTAGATACCCT
+
EGGGGFGGGFGFGGGGGGGFFFCFFGGGGGGGGFGGGGGGGGGGGGGFGG:FGCDFCDEFGGCFGGGGFGFE@EF<FGG,CEF@FEFGGGG+CFGF@FEGDG<F=D<EFGGAFGEEFGGGGFGGGGGGGCFCGGGCFEGCCFECF@F8FFGFGGGG9;CFCFGGGGGE:,?@FCG:FGFG7CCCF<:A;@8;=20;)C<CD3CE>:EGCEF9:#:BEC:E;<>DGEG;57<<FA<49C8?CGCCF@GGFC=1)AC<C*7GF?GC;DGEE:F=ECDFE=GGGGGFCDGFFE,:5?,FD@8887GGGGDCC8=C8EAGFA<FD,EGFGGGGGGGEGFGGGFEEFEB@,EGGGFCGFDDGGGFFGGGFFGDGGGGGFF;DGGGE@FC,F:FFF@GGGGGGGFGGGGFGGGGGGGGFFFFCCCC@
@sG 90
TGGGGAATATTGCACAATGGGGGAAACCCTGATGCAGCGACGCCGCGTGGAGGAAGAAGGTCTTCGGATTGTAAACTCCTGTTGTTGGGGAAGATAATGACGGTACCCAACAAGGAAGTGACGGCTAACTACGTGCCAGCAGCCGCGGTAATACGTAGGGGGCAAGCGTTATCCGGAATTACTGGGTGTAAAGGGTGCGTAGGTGGTATGGCAAGTCAGAAGGGAAAACCCAGGGCTTAACTCTGGGACTGCTTTTGAAACTGTCAGACTGGAGTGCAGGAGAGGTAAGCGGAATTCCTAGTGTAGCGGTGAAATGCGTAGATATTAGGAGGAACATCAGTGGCGAAGGCGGCTTACTGGACTGAAACTGACACTGAGGCACGAAAGCGTGGGGAGCGAACAGGATTAGATACCCT
+
EFGGGDGGGGGGGGGGGGGGGGGGGGGGGGGGGGGGGGGGGGGGGGGFGGFFGGGGGGGGGFFGGGGCEGGEFFGGGGGGFFGGGGGGGGGGGGGGGGGDFGEGGGGGGGGGGCFEGGFGGGGGGGG8FAFFGGGGGGGGGDGFCEEG@FGFGGG:FFGGGG>FGFFC7F?*<BEGGGG7GGGCCGEGC:FCGC>8CGG5<DE=<>;GFGGGFGFC,<9>:4.=@FG?CCDD@FGEFGDFC8>CGEFF?FB?AF<EE;=AAFFFC0?<EF@FEF=E@9C-EEFFGCF@DGGGGGGGGGGFF:B>)7EGGGFA7GFGGEF?E8FFFFGFF<EFGFCFBDDGGGGGGF@GGGGFGGGFGFFEEFCFECGGGGGGGGGGGGGFFFFGGGGGGGGGGGEGGFFDFGGGGGGGGGGCCCCC
@sG 91
TGAGGAATATTGGTCAATGGACGGAAGTCTGAACCAGCCATGCCGCGTGCAGGATGAATGTGCTATGCATTGTAAACTGCTTTTGTACGAGGGTAAACCCAGATACGCGTATCTGCTTGAAAGTATCGTACGAATAAGGATCGGCTAACTCCGTGCCAGCAGCCGCGGTAATACGGAGGCTCCGAGCGTTATCCGGATTTATTGGGTTTAAAGGGTGCGTAGGCTGTTTTTTAAGTTGGAGGTGAAAGCTCGACGCTCAACGTCGAAATTGCATCTGATACTGAGAGACTAGAGTGTAGTTGCGGAAGGCGGAATGTGTGGTGTAACGGTGAAATGCTTAGATATCACACAGAACACCGATTGCGAAGGCAGCTTTCCAAGCTATTACTGACGCTGAGGCACGAAAGCGTGGGGAGCGAACAGGATTAGATACCCT
+
FGGGGGGGGGGGGGGGGGGGGGGGGGGGGGGGGGGGGGFFGGGGGGGGGGGGGGGFGGGFGGGFFGGGGGGGGGGGGGGGDFFGGGGGGGGGEGGGFGGGGGGGGGGGGGGGGGGGGGEGFFGGGFGGGGGGFGGGFFGGFGEDGGGGGGGGGGFGGGFGGGFGDEGGGGGG,DGG*:**@8FGGGGGFEGGCGEGGGGGDGC9BF@FG?C89FGFGFGFFFG*?@==?F:GG>B8EFG<C5>GC4<@@55C3:@83DB88EEDFACGGEC>':5ED,/79>B5A,F,FCFGED=8@,7@G@8FC6+CFEB>AFEGGGFFFC=GAFGGGGGDFFFBGGGFFE<,EGFGE9GGEEFF:FFF@C@FFACGEFEDF9E?CE?FGGGGGGGEGEGGGGFGGGGGFGGGECGEGGGGGGGGDGGFGGGGGGGGGGGCCCCC
@sG 29695
TGGGGAATATTGCACAATGGGCGCAAGCCTGATGCAGCGACGCCGCGTGAGGGATGGAGGCCTTCGGGTTGTAAACCTCTTTTATCGGGGAGCAAGCGAGAGTGAGTTTACCCGTTGAATAAGACCCGGCTAACTACGAGCCAGCAGCCGCGGTAATACGTAGGGTGACAGCGTTATCCGGAATTATTGGGCGTAAAGGGCTCGTAGGCGGTTCGTCGCGGCCGGTGTGAAAGTCCATCGCTTAACGGTGGATCCGCGCCGGGTACGGGCGGGCTTGAGTGCGGTAGGGGAGACTGTAATTCCCGGTGTAACGGTGGAATGTGTAGATATCGGGAAGAACACCAATGGCGAAGGCAGGTCTCTGGGCCGTTACTGACGCTGAGGAGCGAAAGCGTGGGGAGCGAACAGGATTAGATACCCT
+
@F,;FECFGF9<ED<CC,,,BECEGG@86,EAFGGGGG7FF>C+@CF+CB,=:=8??=,FE<EC,4444=CF9FFDFEE9,5,A<@+@FEG7:=4F+6BCEGCFFDF9D93><C@BFGGGGFA,,8@F7++@8D9,,****5:C>C,>7<FF7<@EC@@@7CF**41+,2,3=<:=*22=BEGC69+0C<CE8;58*-<CC/ED@<:C5:?/2*?.88::(:8GGAF>C2;50+EE<4*FC=*<8<<,9C4*>18@@53+<EGE>EEC:+FGGDFFCBB>FC=?+,+FFC4A5E@C,68>+@7GGGFFCAEEEFFFAFAC@BC,,CEGEGEFGFEFGFDFFF,<FCGFFFE@FE,FFFDFFGGEEFEFF@GGGEF@EGGFFEGGCGGFC;CGGGGEFEFC@ED9AFGGGGGFGGGGCCCCC
@sG 28441
TGGGGAATATTGCACAATGGGCGCAAGCCTGATGCAGCGACGCCGCGTGAGGGATGGAGGCCTTCGGGTTGTAAACCTCTTTTATCGGGGAGCAAGCGAGAGTGAGTTTACCCGTTGAATAAGCACCGGCTAACTACGTGCCAGCAGCCGCGGTAATACGTAGGGTGCAAGCGTTATCCGGAATTATTGGGCGTAAAGGGCTCGTAGGCGGTTCGTCGCGTCCGGTGTGAAAGTCCATCGCTTAACGGTGGATCCGCGCCGGGTACGGGCGGGCTTGAGTGCGGTAGGGGAGACTGGAATTCCCGGTGTAACGGTGGAATGTGTAGATATCGGGAAGAACACCAATGGCGAAGGCAGGTCTCTGGGCCGTTACTGACGCTGAGGAGCGAAAGCGTGGGGAGCGAACAGGATTAGATACCCT
+
FCGGGCF?FFDGGGGFGGG<FEGGEFGGGGGGGDFGGGGGGGGGGGGCC:FGGGGDGGDFEGEGGDFCGGGEEFGGGGGGG9<EGGG7FGGGGDFF<FGGGGGGAF<CFGGGGGGDEGGGGGGGGGFGGGGGGGFAGGG8@FGCFF,86CFGG7FC,CFF7?CFDGG=FGFG7*<<<FG@F?G58CFGGGCDGEDCC7EGECEFC?FE?EED<=ECGDCD:FEDGGF<C9C@CFGGECCGFEC:CCGFFF>GFGCCD@<8FGGE:CCCC7GFE5,GGFGGGGGGGFEGGF9EBC9E>4GG@>EGGEFE8=FCFGGGGGGFFGGGDF=+EGGGGFED9:F@F=FD>GGEGFGGGGGGGGGFCGGFCGEGGGFEGGCFEF@GGGGGGGGGFCFGDGGGGGGGGGGGFGGGGGFGGGFFCCCCC
@sG 28039
TGAGGAATATTGGTCAATGGGCGAGAGCCTGAACCAGCCAAGTAGCGTGCAGGAAGACGGCCCTATGGGTTGTAAACTGCTTTTATAAGGGAATAAAGTGGGAGTCGTGACTCCTTTTGCATGTACCTTATGAATAAGGACCGGCTAATTCCGTGCCAGCAGCCGCGGTACTACGGAAGGTCCGGGCGTTATCCGGATTTATTGGGTTTAAAGGGAGCGTAGGCCGGAGATTAAGCGTGTTGGGAAATGTAGACGCTCAACGTCCGCACTGCAGCGCGAACTGGTTTCCTTGAGTACGCACAAAGTGGGCGGAATTCGTGGTGTAGCGGTGAGATGCTTAGATATCACGAAGAACTCCGATTGCGAAGGCAGCTCACTGGAGCGCAACTGACGCTGAAGCTCGAAAGTGCGGGTATCGAACAGGATTAGATACCCT
+
AFGGGGGGGGGGGGEEFGFFCGCF@CFFD8FEFGGG@8CF8EFEFFD@,BCDFEFGGGGGGGECGGFDFEGGFGGGFGG9EFCC,@EGG9CCFFCEEFC<FFFC?=CG>@FFFGDEE9BF,@FFFGGGG,AEGGCGG9FAE+>FFEEEGGGGFG@EFF?FCEEFD+<@>F*7<,5@FF@CGGDCFGGFC1*;9FEGCG+F7FG9,C<:*2<2>:*;:)<A<=/CC8;>9<=:FCF8/FGGGF32<3A;C><C<44,2@@F>@F2:<C==@:C>8489=9=DCGGFF8FD8GGFEEFEEA,D<:<CBGEGCGE@,+GED?,CEC@)EF8FFGFFGGFECFFGGFAC,,@GFFE@EGGGGGEC@GGFAFCFGFGGGDE@8GGGGGGFECGFB,GF<FFFCEEGGGGFGGFCCFDGGGGGFF59FGGGGGGGGFCCBBA
@sG 27523
TGGGGAATATTGCACAATGGGCGCAAGCCTGATGCAGCGACGCCGCGTGAGGGATGGAGGCCTTCGGGTTGTAAACCTCTTTTATCGGGGAGCAAGCGAGAGTGAGTTTACCCGTTGAATAAGCACCGGCTAACTACGTGCCAGCAGCCGCGGTAATACGTAGGGTGCAAGCGTTATCCGGAATTATTGGGCGTAAAGGGCTCGTAGGCGGTTCGTCGCGTCCGGTGTGAAAGTCCATCGCTTAACGGTGGATCCGCGCCGGGTACGGGCGGGCTTGAGTGCGGTAGGGGAGACTGGAATTCCCGGTGTAACGGTGGAATGTGTAGATATCGGGAAGAACACCAATGGCGAAGGCAGGTCTCTGGGCCGTTACTGACGCTGAGGAGCGAAAGCGTGGGGAGCGAACAGGATTAGATACCCT
+
FGGFGGGGGGGGGGGGGGGGGGGGGGGGGGGGGGGGGGDGFGGGGGGFFGGGDGGEGGG:FGGGGGGGGGGGGGGGGGGGGGGGGGGGGGGGGGGFFG7CFEGGGGGGGGGGGGGGGGGGCFGGFGGGGGGG@EFGGGGGGGGFGGGGGGGGGGGGGGCFGGGGGGG=FCFGGGGGGGFGGGGF?FGG9FFGGCEEGGGEG=CEEE:E>DC8CCCGEBED>DGGG9C2CGGFG:CA<:<?8/BCFFGGGGGEFGGCFGGFGGGG;DGGFEGGFFF8F?><=<GFFGGFFDFF<,,,BE,EC8:DGGGGG>CGGGGGGGFFGGGGFE>7GEGGAGGGGCEGGFGFGGGGGFC<GFFGGGFFCGGGEDDGGGGGGGGGGGGGGGGGGGGGGGGGGGGGGGGGGGGGGGGGGGGGGGGGCCCCC
@sG 96
TGGGGAATATTGGGCAATGGGGGAAACCCTGACCCAGCAACGCCGCGTGAAGGAAGAAGGCTTTCGGGTTGTAAACTTCTTTTACCAGGGACGAAGAAAGTGACGGTACCTGGAGAAAAAGCCACGGCTAACTACGTGCCAGCAGCCGCGGTAATACGTAGGTGGCAAGCGTTGTCAGGATTTACTGGGTGTAAAGAGCGTGTAGGCGGGGATGCAAGTCAGAGGTGAACTCCTGGGGCTTAACCCGGGAACTGCATGTGAAACGGTATCCCTTGAGTATCGGAGAGGCAGGCGGAATTCCTAGTGTAGCGGTGAAATGCGTAGATATTAGGAGGAACACCAGTGGCGAAGGCGGCCTGCTGGACGACAACTGACGCTGAGGCGCGAAAGCGTGGGGAGCAAACAGGATTAGATACCCT
+
EFGGE:FGFGFFGFGFGEFFGGGG@FGCCEFGGGDDEFFFGEFFGEGFFFFFGFGGC8EEEFFF9BGGGGG7FFFE9FAGGGGAFFCGEG<DFEG+BFEGFE9FEGDCCG<9FGFDFBFFGFF?@FDGDECG=FGDFEFEF7D<DFGDCFGFFG9@C<:FEF=<CECE@:FEDEGC7CFCGF,2,,4CF<**+?6B#ACEGG*:@F#?4#0C1C9FD7/7.<2#=FFFF):><<#E@DCGECCGG=9@,$F>9<6@>,FD%D?=/<AFGGF@3AGEC>CG?FFDA,FE=+FDFF>=D@@EEECGFGGFDGFEFF;@7DGFEF9F;EGFGGGGGGGGFFFCFGFECC<E@7GGCEFFFE8FGEGGEGGGEGGGGCGGGGGDGGGFGGGGGGGGGGGGGGGFE@<EGGGGGGFGFFCCCCC
@sG 97
TGGGGAATTTTGCGCAATGGGGGCAACCCTGACGCAGCAACGCCGCGTGCGGGACGACGGCCTTCGGGTTGTAAACCGCTTTCAGCAGGGAAGAAATTCGACGGTACCTGCAGAAGAAGCTCCGGCTAACTACGTGCCAGCAGCCGCGGTAATACGTAGGGAGCGAGCGTTATCCGGATTCATTGGGCGTAAAGAGCGCGTAGGCGGCCTCTCAAGCGGGATCTCTAATCCGAGTGCGCAACCCCCGGCCGGGTCCCGAACTGGGAGGCTCGAGTTCGGTAGAGGCAGGCGGAATTCCCGGTGGAGCGGTGGAATGCGCAGAGATCGGGAAGAACACCGATGGCGAAGGCAGCCTGCTGGGCCGCAACTGACGCTGAGGCGCGAAAGCTAGGGGAGCGAACAGGATTAGATACCCT
+
FFGFGFEFC@FGGGGGG:9E<CCFFGGGGGGGGGGGGGGGGGGGGGGGGGGGG:FECEFGGGFFGGGG8C@:FGFFGGGE>FFDFGGGGCFCGGFF<FF7FEGG@CGAFCF8FF@EGGGF8F:7BF:C,BCFCF7::FFGFGGGCEEGG7:<:FGD<FFGC7?>EG**::8C@FG5EC*;:7CC9FCCE*?EFFF8C=/2<92;+:DC88222/3?G:EE3:><CA:@>GGF?8*3*#*<E?CCCGE>B>>5#ECC>@9CGFCC@<=C/D2DDC<GEE>9==,EACGEED?@,=8+8@B=A,B+=F@EEEFF:@:EB-:,9,7EGGGGFFGFB?7FEEGF:FFA?@<FEEEF<FGGGGGGF>FGEAFFFGEFFGGGGGGFGGGGGGGGFGGGGFCGGGGGGGGGGGGGGGFCCCCC
@sG 98
TGGGGAATATTGCACAATGGAGGAAACTCTGATGCAGCGACGCCGCGTGAAGGATGAAGTATTTCGGTATGTAAACTTCTATCAGCAGGGAAGAAAATGACGGTACCTGACTAAGAAGCCCCGGCTAACTACGTGCCAGCAGCCGCGGTAATACGTAGGGGGCAAGCGTTATCCGGATTTACTGGGTGTAAAGGGAGCGTAGACGGCACGGCAAGCCAGATGGGAAAGCCCGGGGCTCAACCCCGGGATGGCATTTGGAACTGCTGAGCGAGAGTGTCGGAGAGGCAAGTGGAAGTCCTAGTGTAGCGGTGAAATGCGTAGATATTAGGAGGAACACCAGTGGCGAAGGCGGCTTGCTGGACGATGACTGACGTTGAGGCTCGAAAGCGTGGGGAGCAAACAGGATTAGATACCCT
+
AFEFGGGGGGGGGGGGGGGGFFGGGGGGGGGGGFGFF8FFFEG:CEGCFGGFFCFGGF<CFFGCFFGCEGGG9EEECFDFGG<FGGGCFGFG=DFEFA9FFC+FFGFEF@<CAFEFEFGF@FGGGFGF<9>BFFGGGGDCFG,BCEC:*@:,3FE@FG7FEE7<*41=<<EE,=7<*=CGGGGGGF7CF:B;EDFCGGG>DG?GG/8EEGGGCE>/,+E><@$97F:C@@5GFEED@.A>8C3EFCE,$$<77@95C73:D8<F<8(8+#9FD@=C@>@58A,<,,B<F;F>9,,98E8EFCDE>@>=;,EAF4,@,GED@,FFBF=FA,E@7<FCCEEEECE@FGDGGGGFFFEE8GDGGFGFF9DGFC,FDDCGGGFFFGGGGGGDGFEFFFEEECGFGGGGDAGGGGGCCCCC
@sG 25376
TGGGGAATATTGCACAATGGGCGCAAGCCTGATGCAGCGACGCCGCGTGAGGGATGGAGGCCTTCGGGTTGTAAACCTCTTTTATCGGGGAGCAAGCGAGAGTGAGTTTACCCGTTGAATAAGCACCGGCTAACTACGTGCCAGCAGCCGCGGTAATACGTAGGGTGCAAGCGTTATCCGGAATTATTGGGTTTAAAGGGTGCGTAGGCGGTTTGATAAGTTAGAGGTGAAATTTCGGGGCTCAACCCTGAACGTGCCTCTAATACTGTTGAGCTAGAGAGTAGTTGCGGTAGGCGGAATGTATGGTGTAGCGGTGAAATGCTTAGAGATCATACAGAACACCGATTGCGAAGGCAGCTTACCAAACTATATCTGACGTTGAGGCACGAAAGCGTGGGGAGCAAACAGGATTAGATACCCT
+
FGGGGGGGGGGGGGGGGGFGGFGGEFGGGFGGGGGGGGGGGGGGGGGGGGGFEDGCGGFEGGGGGGEGGGCFGGGGGGGGGGGGGGGGGGGGGGGGGEEGGGFFGGGGGGGGGGGFGGGFGGGGGGGDEDEGGFGGGGEFGGGECFGFFGDCGGGG9CFEFGFGG<E@<CCDFGCF1GGG2FE>?GGGFCC3CDF@GGCGEEA8*8EGGEFCGGGFGFFGFGGGGGGFCC@FFFEEFCGGGCC<FFB>DD5FGGGFCEE<G=<;CDGFFGE9GDCAA<?CGFF@GEF7GGGGFGFAGGFFFGGGGFGGE9CFCCFFFGGGGFEE=,@C,GGFFFEFECCEC7FFBFCFFFFCGGGFGGFC-CFDF@GGGGGGEFFFEFFFFFGGFEGGF@@FDGGGGFGFGGGGGFFGGGFGFGGGCCCCC
@sG 100
TGAGGAATATTGGTCAATGGGCGAGAGCCTGAACCAGCCAAGTAGCGTGCAGGATGACGGCCCTATGGGTTGTAAACTGCTTTTATAAGGGAATAAAGTGAGTCTCGTGAGACTTTTTGCATGTACCTTATGAATAAGGACCGGCTAATTCCGTGCCCGCAGCCGCGGTAATACGGAAGGTCCGGGCGTTATCCGGATTTATTGGGTTTAAAGGGAGCGTAGGCCGGAGATTAAGCGTGTTGTGAAATGTAGACGCTCAACGTCTGCACTGCAGCGCGAACTGGTTTCCTTGATTACGCACAAAGTGGGCGGAAGTCGTGGTGTAGCGGTGAAATGCTTAGATATCACGAAGAACGCCGATTGCGAAGGCAGCTCACTGGAGCGCAACTGACGCTGAAGCTCGAAAGTGCGGGTATCGAACAGGATTAGATACCCT
+
@FGGGGGGGDEFFGGGGGFFFGGGGGGGGGGGGGGGGGDGGGGGGFGEGGGGGGGGGGGGCEGFGGGGGGGGGGGGGGGGGGGGGGGGGGGFGGGGGGGDEGGFAFFFFGGGGFFFGGGGGGFFGGGGGGGGGGGGAFGGEGGGGGCFFF9DC<FFD,@FGGEG76FEGGEFFGGGGGG>FFGGGGGGCCCCF9CCCE93CG9GG=GCFFCGG.:-CB<>(4C6<BE0C<::=3:<<@>GGF>EFGCCGGGFG?FG7GFFCAAE;DGGGGE?>CEDGGDD=,8GFB,<ADC50+836D3,3C48C@@EC+F@=6+GGE><CDEE=GE>,=C=<AFCDCGGGGE8GGGGGFEC@@@+FDGGGFCCGGCGGGGFDGGGCFGGGGGGGGFGGGFGGGGGGGGGGGGGFGGEGDGGGGGGGGFFGGGGGGGGGGGCCCCC
@sG 101
TGAGGAATATTGGTCAATGGACGCAAGTCTGAACCAGCCATGCCGCGTGCAGGATGACGGCTCTATGAGTTGTAAACTGCTTTTGTACGAGGGTAAACGCAGATACGTGTATCTGTCTGAAAGTATCGTACGAATAAGGATCGGCTAACTCCGTGCCAGCAGCCGCGGTAATACGGAGGATTCAAGCGTTATACGGATTTATTGGGTTTAAAGGGTGCGTCGGCGGTTTGATAAGTTAGAGGTGAAATTTCGGGGCTCAACCCTGAACGTGCCTCTAATAGTGTTGAGCTAGAGAGTAGTTGCGGTAGGCGGAATGTATGGTGTAGCGGTGGAATGCTTAGAGATCATACAGAACACCGATTGCGAAGGCAGCTTACCAAACTATATCTGACGTTGAGGCACGAAAGCGTGGGGAGCAAACAGGATTAGATACCCT
+
BFGGGGGGGGGGGGGGGGD<FGGGGCGGGGGGGGGGGGGDFGGG>GGGGGGGGGGGCCFDC@CFFFGF<ECFFEFDFFGG9FGGGGGFFFGGG+BEFGGGGGEFGGG,?BF<ECEC<C,EFD9?FF,F,@FGGF88D,A>FA+=E+@FF,><CGF@<FFGGGGGDGCGEEGGDGGDGG7<<?<2@@6CGC78,@FEGEC:+@8<4?C:7CC;C9<8C7B/#/2:@;377C?A#FE:7090F9CF=<@ECC4C@1D?CCFBB99DFEFEFGFDCCDC>8+2+4B,EB<<,AE=*GFE8,+EEGEFB>7FF?DFCGFGFCGFF@EBAF>8FE6,CGFGGGGGFCE9GGF<EGGFDGFCGGGCGGDFGGGGFFACGGFECGGFFGGGGGGGGGGGFGGGGGGGGGGFFFGEEGEEGFGGGFFFFFFFGGFFGGGCCCCC
@sG 29283
TGAGGAATATTGGTCAATGGGCGAGAGCCTGAACCAGCCAAGTAGCGTGCAGGATGACGGCCCTATGGGTTGTAAACTGCTTTTATAGGGGAATAAAGTGAGCCACGTGTGGTTTTTTGCATGTACCCTATGAATAAGGACCGGCTAATTCCGTGCCAGCAGCCGCGGTGATACGGAAGGTCCGGGCGTTATCCGGATTTATTGGGTTTAAAGGGAGCGTAGGCCGGAGATTAAGCGTGTTGTGAAATGTAGATGCTCAACATCTGAACTGCAGCGCGAACTGGTTTCCTTGAGTACGCATAAAGTGGGCGGAATTCGTGGTGTAGCGGTGAAATGCTTAGATATCACGAAGAACTCCGATTGCGAAGGCAGCTCACTGGGGCGCAACGGACGCTGAAGCTCGAAAGCGCGGGTATCGAACAGGATTAGATACCCT
+
DGGGGGGGGGGDGGGGGGGGCGGEFEDFGGGGGGGGGGGGGGGGGGGGGGGGGGGGGGGEEGGGGGFGGGGGGGGGGGGGGFGGGGGGGGGED?FGGGGGGGGGGGGGGGGGFDCGGGGGGGGGGGGGGGGGDGGGGGFDFFCFGG8FFCFFGGGGGGGG7FGFBCGGGDCFGGG?GEGE:F?0FEEG@FG>G:FF6:FFFCF<<FFG6?>F2<E>CFGF?EGGGEFCE<FFG<CAGGGGFFGGGGGFGGFF9FF?CCF@=CGFFGGF0FC>EFCDFEDEDEFGGFF=D3EF?:CFECGFGGGFGEGGDGGGDDE>+44<FFB8ACEDFGGFFFGGGGFFGGFFGGFDGGGFF?EEGGFCGDGGGFCGGGGGGGGFGGFEEGCGGGF@+F@GGFGGGCGGGGGFE@GGGGGGGGGGGGGFGGGGGGGGGGGCCCCC
@sG 103
TGAGGAATATTGGTCAATGGACGCAAGTCTGAACCAGCCATGCCGCGTGCAGGATGACGGCTCTATGAGTTGTAAACTGCTTTTGTACGAGGGTAAACGCAGATACGTGTATCTGTCTGAAAGTATCGTACGAATAAGGATCGGCTAACTCCGTGCCAGCAGCCGCGGTAATACGGAGGATTCAAGCGTTATCCGGATTTATTGGGTTTAAAGGGTGCGTAGGCGGTTTGATAAGTTAGGGGTGAAATTTCGGGGCTCAACCCTGAACGTGCCTCTAATACTGTTGAGCTAGAGAGTAGTTGCGGTAGGCGGAATGTATGGTGTAGCGGTGAAATGCTTAGAGATCATACAGAACACCGATTGCGAAGGCAGCTTACCAAACTATATCTGACGTTGAGGCACGAAAGCGTGGGGAGCAAACAGGATTAGATACCCT
+
GGGGGGGGGFGFGGGGGGFGGGGGEGGGGGGGGGGGGGGGEFGGGGGCGGGGGCGGDFFGEFCCCFGGGGAFGGGFGGGGEEEGGGGEFECC@FGFGGGGGGEGGGGCFGGFGG,CEGGGGGGFCEF:E@D@FGGGD,FC<8FGGGDGGFDGGGFGGG@+8B@7CEEEGEGFF@DGGC7<C@F9ECF/BFE8BFF82:CF3C?CFFEE<%78EG@5>;FE?@AFF@:<,9=D<@F@@#8#,FDFFAE@:E>=D@86>DBCGGF@A,3:?EC5GFDGGFF?+9GFFB,AAEEF>F8FDFC:GEEFFE@EGGFEE>E8E9ECEGGE@CEGGFE;<FFGGFF@F;F9BE<C:,FFFCFFFFF=+ECCGGGGFFFDGDFE:C?GGGGGEGEFDGGGGGGGGGGGGGGFGGGGGGGGGGGFC9GGGGGGGGFGGGGCCCCC
@sG 104
TGGGGAATACTGCACAATGGGCGCAAGCCTGATGCAGCGACGCCGCGTGCGGGATGACGGCCTTCGGGTTGTAAACCGCTTTTGATCGGGAGCAAGCCTTCGGGTGAGTGTACCTTTCGAATAAGCACCGGCTAACTACGTGCCAGCAGCCGCGGTAATACGTAGGGTGCAAGCGTTATCCGGAATTATTGGGCGTAAAGGGCTCGTAGGCGGTTCGTGGCGTCCGGTGTGAAAGTCCATCGCGTAACGGTGGATCTGCGCCGGGTACGGGCGGGCTGGAGTGCGGTAGGGGAGACTGGAATTCCCGGTGTAACGGTGGAATGTGTAGATATCGGGAAGAACACCAATGGCGAAGGCAGGTCTCTGGGCCGTTACTGACGCTGAGGAGCGAAAGCGTGGGGAGCGAACAGGATTAGATACCCT
+
GFGGGGGGGGGGGGGGGGGGGGGGGGGGGGGGGGGGGGGGGGGGGGGG@EGGGGGGGGGGGGGGGGGGGCFEGGG?FGGGGGGGGGGGGGGGGGGGGGGGGGGGGGGGGGFGCGGGGGGFGGGG9FCGGEGGGGFGGGGGABCGGGGGGGGGGEGGGCGGGGFGGEGBFEFGFGG:B88<E>ECGC69CF9CC5?::C;-CGEA8EE1<C<CGG5*:4#:798>::>#F>GC?FG?7E8F;EC,<<C8GG@C>*15CF9CEGGGE5CDCCGGGGF@8FG5F@FDGGGGFE?5,FCGGGGFD7GGGGGGGGGAGGGEAFFEEGGFGGGGDGEGGGGGGGFBEEEGFE>EGFDE,FGGFGFGGG@CGEFGGGGGGGGGGGGFEGGGGFCEGGGFGGGGGGGGGGGGGGFFFGGGGGFFGECCCCC
@sG 23403
TGAGGAATATTGGTCAATGGGCGGAAGCCTGAACCAGCCAAGTAGCGTGCAGGATGACGGCCCTATGGGTTGTAAACTGCTTTTATGCGGGGATAAAGTGGGCCACGCGTGGTCTTTTGCAGGTACCGCATGAATAAGGACCGGCTAATTCCGTGCCAGCAGCCGCGGTAATACGGAAGGTCCGGGCGTTATCCGGATTTATTGGGTTTAAAGGGAGCGCAGGCCGCCGGGCAAGCGTGTTGTGAAATGCAGTCGCTCAACGTCTGCACTGCAGCGCGAACTGCCCAGCTTGAGTGCGCGCAACGTTGGCGGAATTCGCCGTGTAGCGGTGAAATGCTTAGATATGGCGAAGAACTCCGATTGCGAAGGCAGCTGACGGGTGCGTAACTGACGCTCATGCTCGAAAGTGCGGGTATCGAACAGGATTAGATACCCT
+
GGGGGGGGGGGGGGGEC9EFGGGGGGGGGGGGGGGGGFFGGGEGGGGG7CGGDFGFGGEGGGGGGGGGGGGGGGGGGGGGGFGGGGGGGGGEEGGGDEGGGGGGGGGGGGGGFDCCFGGGGGGGGGGGGDGGGGGGGGGFGGGGGGGGGGGGGGGGGGFGGGGGGGG>FG@927=FGGCGGGGGEEGGG<@GGGGEEGGGGGFFF=EG1+<<FFGGGFGGFFGDGEGGGGG<EEGFF5GGGGGGGGCFGFFGG7GFB,/<CGGGFGGGGFGFGGGGDGA:E#C<F,,,GFFF@@+>+7@B,=A388GGDCFFFC=+7C+:F@EGB@+CGGFBEDFFCGFFGGFCGGGGGGFFGFEGGFFE:@B7GF<FFF@FF@6@CGFCGGGGGGFEEF+EGCFEFCGF8:GFCGFCF@GGGGFGEGFEE@FCDGFGFF9CCCCC
@sG 31108
TGAGGAATATTGGTCAATGGACGAGAGTCTGAACCAGCCAAGTAGCGTGAAGGATGACTGCCCTATGGGTTGTAAACTTCTTTTATACGGGAATAAAGTGAGGCACGCGTGCCTTTTTGTATGTACCGTATGAATAAGGATCGGCTAACTCCGTGCCAGAAGCCGCGGTAATACGGAGGATCCGAGCGTTATCCGGATTTATTGGGTTTAAAGGGAGCGTAGGCGGACGCTTAAGTCAGTTGTGAAAGTTTGCGGCTCAACCGTAAAATTGCAGTTGATACTGGGTGTCTTGAGTACAGTAGAGGCAGGCGGAATTCGTGGTGTAGCGGTGAAATGCTTAGATATCACGAAGAACTCCGATTGCGAAGGCAGCTTGCTGGACTGTAACTGACGCTGATGCTCGAAAGTGTGGGTATCAAACAGGAGTAGATACCCT
+
AFGGGCFFGFGCGFGGCFGFFG@FFGGGGGCEFGGGGGGFFGGEDGGEGGGAFFFG@FCFF@FCFFFFFGEEEDEGGFGGFGGFGGGGFEGEEFFGGGFEFGGGGGGGGGGGGGGGGGG<EFGGGGGDGFGGGDEGECFG9FGE>FECDAGGGGGCFDD,,@=FDEGGCEGF,=BFGDFCGGG,*;@FGGE=GGGGGGGGGGGG5EE31CC<?FC5EB@B7;54@FGDE5>FEFG87CEFGGFGF@GFFB>GGFE8GGGGGGGGGEGGGGGFDFGFEC:?FFFGFCGE,FGFFGFFFAGFGFFGFD+DGGFGD>7GGGGGGGGDBC=EEADFFBGGGGGFEFF<FFGGEC,FE@7CGFDFFGEGGGGFGFGGGGGGGGFGGGGGGGFGFGGGGGGGFGGGGDGGFGGGGGGGGGFGGFF@GGFFF<FGEC?CCCCC
@sG 107
TGGGGAATATTGCACAATGGGGGAAACCCTGATGCAGCGACGCCGCGTGAGTGAAGAAGTATCTCGGTATGTAAAGCTCTATCAGCAGGGAAGAAAATGACGGTACCTGACTAAGAAGCCCCGGCTAACTACGTGCCAGCAGCCGCGGTAATACGTAGGGGGCAAGCGTTATCCGGATTTACTTGGTGTAAAGGGAGCGTAGACGGCGATGGAAGTCTGAAGTGAAATACCCGGGCTCAACCTGGGAACTGCTTTGGAAACTGCACTGCTAGAGTGCTGGAGAGGTAAGCGGAATTCCTAGTGTAGCGGTGAAATGCGTAGATATTAGGAAGAACACCAGTGGCGAAGGCGGCTTACTGGACAGTAACTGACGTTCAGGCTCGAAAGCGTGGGGAGCAAACAGGATTAGATACCCT
+
F<FFGFGGGGGGGGGGGGGG8FECCEFEFGEGGGGGGF:FFFGFGGGEGCFGGGGGFDE?FFGCGFFFFGGGGGGGGGGGFFFGGGGGGGFFGFGGEFGGGGGGGGFGF?FFGGFGGGGAFDCDEC@F8><FGGGDGGCDGGFFGDEG:C7FFCFGGGG7F<FCC@CFFFC8B;CEGGEFCFC,?:<C<,BCCGGEEGGEG<*+;>5CEDG*,2;69>C>43<FFFGFE?GCF1DB=,B3C=6=FGEFF@:#B:CF?@4=8<@F79CC36<FDEGGGGFE=A0BF8GFFCGFFFB@@<8CFFGGAF7FGGFE:FECFDCGGGGGGGGGCFGGGGGFFFEFFCFFFFCCC+FFBGFFGGFFGGGGGGGGFEFFGGGGGGGGGGGGEFGGGGGGGGGGGGGFFGGGGGFGGFFCCCCC
@sG 28560
TGGGGAATATTGCACAATGGGCGTAAGCCTGATGCAGCGACGCAGCGTGAGGGATGGAGGCCTTCGGGTTGTAAACCTCTTTTATCGGGGAGCAAGCGATAGTGAGTTTACCCGTTGAATAAGCACCGGCTAACTACGGGACAGCAGCCGCGGTAATACGTAGGGTGCAAGCGTTATCCGGAATTAGTGGGAGTAAAGGGCTCGTAGGCGGGTCGTCGCGTCCGGGGTGAAAGGCCGTCGCTTAACGGTGGATCCGCGCCGGGTACGGGCGGGCTTGAGTGCGGTAGGGGAGACTGGAATTCCCGGTGTAACGGTGGAATGTGTAGATATCGGGAAGAACACCAATGGCGAAGGCAGGTCTCTGGGCCGTTACTGACGCTGAGGAGCGAAAGCGTGGGGAGCGAACAGGATTAGATACCCT
+
@,;,@BFGGGAFGA6EFGCC8F@:F@<FFEDFGGGGFGGG+@F+:FCCGDGDCCFD,:<:C@=8FG@FA,@=EFFGGGF,,,9AFDGCC:C7F=,,8?B,BBEFFGEAD9CFGGDD7@DCFG9,,>F7778+>FCGF+++*3@:87,@,5>:*1=<<FG*7,,FCFECCC,;FF7CGFGGDCCF7,+<8=C*;=89C+9?C/8C.8;;1:#*7/8#*C8C51:2*,FC?+533****:<<=:B<<7FGGF<8>C:3*@++9@C68;:F@7D==B==8BFB:+?FE==FA@9FE?EC;E8>+BCGF?97C5?FFE<?,E@FGGGGFEEC=?6FFFE<,:C7C5,B,,@@DC<GGFCCFEF<9EFGGF77GGGFGGGFEFCFF<C;,C:FC@GFEGGEFFFFGFD9GGFGGF9GGFE66<8-B
@sG 28362
TGGGGAATATTGGGCAATGGGCGCAAGCCTGACCCAGCAACGCCGCGTGAAGGAAGAAGGCTTTCGGGTTGTAAACTTCTTTTGTCAGGGACGAGTAGAAGACGGTACCTGACGAATAAGCCACGGCTAACTACGTGCCAGCAGCCGCGGTAACACGGGGGATGCGAGCGTTATCCGGATTTATTGGGTTTAAAGGGCGCGTAGGCGGGATGCCAAGTCAGCGGTAAAAGACTGCAGCTAAACTGTAGCACGCCGTTGAAACTGGTAACCTCGAGACGAGTCGAGGATGGCGGAACAAGTGAAGTAGCGGTGAAATGCTTAGATATCACTTGGAACCCCGATAGCGAAGGCAGCTGTCCAGACTCGATCTGACGCTGATGCGCGAGAGCGTGGGTAGCGAACAGGATTAGATACCCT
+
FCFGGGGGGGGGGGGGGGG<EGFGGGGGGGGGGGGGGGGGGGGGGGGGGGGGGGGGGGGGG-CFF7FGFGGGGGGGFGGDFFGGGGGGGGGGGF7?EFGGFGGC7?8+?E<FGG:FGGGGGGGFGGGGGGGG<C8@<FFFFGGEGGCC@FGGGFG,FEGGGGGGGGGFC*FECF9?CGE;CGGGGFCG5C;FGCCF=CE=GGCEC?CC<FF7<<CFGFFGFFGGGGGFFF>EFF?43>FEGGGGEFGGGGFGGGGGGFEC$+DDDCGEFFDFGFEFBEFF:GGDFFEEGEE@9FE:AGFFGFFC@3FGFFFE9AE?C,C<,FFFACFEGGGGF>>>+7GGGCGGGGFGGGEGGGGFCF<EGGCGGDGFFEEBFF9GGGC@FB7GGGGGCFFEDGF@EFGFECE,GGGGGGGGCCCCC
@sG 110
TGAGGAATATTGGTCAATGGACGCAAGTCTGAACCAGCCATGCCGCGTGCAGGATGACGGCTCTATGAGTTGTAAACTGCTTTTGTACGAGGGTAAACGCAGATACGTGTATCTGTCTGAAAGTATCGTACGAATAAGGATCGGCTAACTCCGTGCCAGCAGCCGCGGTAATACGGAGGATTCAAGCGTTATCCGGATTTATTGGGTTTAAAGGGTGCGTAGGCGGTTTGATAAGTTAGAGGTGAAATTGCGGGGCTCAACCCTGAACGTGCCTCTAATACTGTTGAGCTATGGAGTAGTTGCGGTAGGCGGAAGGTATGGTGTAGCGGTGAAATGCTTAGAGATCATACAGAACACCGATTGCGAAGGCAGCTTACCAAACTATATCTGACGTTGAGGCACGAAAGCGTGGGGAGCAAACAGGATTAGATACCCT
+
DFGGGFGGGGGGGFGGGGGGGFGGGGGFGGEGGGGGGGGGCCDGGFG::CFFFGGFF9@FGEGGGGFFCEFFCFFFACCFFFFFGG,?DCFECFFGGGGGGGCDFG<=E,EEA<E,FFGGGCFFFG9?FED7FDEFGFGD9F+BC=@BF,CFF>GCFE<@CFGGG*CFGGFGG,>>CCGGF,?@@3CCFGG>EFFEGGGDCG9C<:,=>GFGFFFFD=C#2D9/.C?7FC,:<:?1,=:,@A6;E<D6>.GC:CCB(GGC:>8EF69C=+:6=@$A;<FDCGGGFCA8=C5,)==A8GGF6GGFD>==C>E@,>,8E,>EFADE>C,GDE?FGGGGGFE9GFC,DFFFC9,DEGC:GGGGGGDGGECGFE<GGGGEGFFAGGGGF@<GFDCBEEGFFFF8F@GFGGGEGGEFCFEEFFGGGGGGGGGGGGGCCCCC
@sG 111
TGAGGAATATTGGTCAATGGACGCAAGTCTGAACCAGCCATGCCGCGTGCAGGATGACGGCTCTATGAGTTGTAAACTGCTTTTGTACGAGGGTAAACGCAGATACGTGTATCTGTCTGAAAGTATCGTACGAATAAGGATCGGCTAACTCCGTGCCAGCAGCCGCGGTAATACGGAGGATTCAAGCGTTATCCGGATTTATTGGGTTTAAAGGGTGCGTAGGCGGTGTGATAAGTTAGAGGTTAAATTTAGGGGCTCAACCCTGAACGTGCCTCTAATATTGTTGAGCGAGAGAGTAGTTGCGGTAGGCGGAATGTATGGTGGAGCGGTGAAATGCTTAGAGATCATACAGAACACCGATTGCGAAGGCAGCTTACCAAACTATATCTGACGTTGAGGCACGAAAGCGTGGGGAGCAAACAGGATTAGATACCCT
+
@CFGGGGGGGGGGGGGGGGGGGGGGGGFGF,FFGFGGGGGFGGGGGDFEEFCFBFDDFGGDEFGGGGG?FFGFFGFFFGGGGGGGFGGGDC+F+BE<EGGGGEGGGG9<=FGGDGGFGFCFGCFGFE:?8<@FF?DF9C=,3@FGGGGCDFGGGGDCACFEGGG7EC71FF7D,><C*<8C<FGG998CC78;C:E5EC2+12?0FCCCE??F9:AC;CA=9>>>BD>CEE:(@7.<6FF>D%#@0<4*=/FD@/BD:<=FC?4A,@8A;C*,?,,==A6+9F<F?+7C5?A*8EF@CC:6EC<:++BDF?ADDGGGDFFEA6+AC@9,,,AADCDGF9ECEDFFGFEFAE@BB,CEEGFBCDGFCGGGFFGGFGF7<<A,GGGGGGECGGGGGGGFGF<FDFGFGGFGGGGGGGGGGFACGGGGGGGGFGCCCCC
@sG 112
TGAGGAATATCGGTCAATGGACGAGAGTCTGAACCAGCCAAGTAGCGTGAAGGATGAAGGTTCTATGGATTGTAAACTTCTTTTATACGGGAATAAACGAATCCACGCGTGGATTTTTGCATGTACCGTATGAATAAGGATCGGCTAACTCCGTGCCAGCAGCCGCGGTAATACGGAGGATCCGAGCGTTATCCGGATTTATTGGGTTTAAAGGGAGCGTAGATGGGTTGTTAAGTCAGTTGTGAAAGTTTGCGGCTCAACCGTAAAATTGCAATTGGTACTGGCAGTCCTGAGTACAGTTGAGGTAGGCGGAATTCGTGGTGTAGCGGTGAAATGCTTAGATATCACGAAGAACTCCGATTGCGAAGGCAGCTTACTAACCTGTAACTGACATTGATGCTCGAAAGTGTGGGTATCAAACAGGATTAGATACCCT
+
FGGGGGGGGGGGGGGGGGGGGGGGGGGGGGGGGGGGGGGGGGGGGGGFGGGGGGGGFAEGFFGGGGGGFGGFGGGGGGGGCFGGGGGGGGGGGGGCFGEGGGGGGGGDEFGGGGFGGGGGGGGFFFFGFDGGGGGGGGGF,AFEGGEGFFGDGFGGGGFGGGGGGGGGDEGGFGFGGGGGGGGGGG4GEFEFGGGGDGED>F=GFGGGGGFG8GD:C>GFFFE;FFF+FFAFFGGCCFGGGFFDCCFFF@EGF@D;CDFCF>CEF>CFFFF:FA4ED6:F>GGFE<F==AFDD?AAEGFDFFDCFGGFC8AGFF@GGGGGGFGEAFGGE9F;FGFGGGGFFDE?GGGGGGGF@F@EEFGDGGFCFAEGGGGGGGGGFGFBGGGGGGGGGGGFCGFFCFEFFGGGGGGGGGGFGGGFGGGFFGGGFFGGGGGCCCCC
@sG 30278
TGAGGAATATTGGTCAATGGACGCAAGTCTGAACCAGCCATGCCGCGTGCAGGAAGACGGCTCTATGAGTTGTAAACTGCTTTTGTGCGAGAGTAAACGCTCTTACGTGTAAGAGCCTGAAAGTATCGTACGAATAAGGATCGGCTAACTCCGTGCCAGCAGCCGCGGTAATACGGAGGATCCAAGCGTTATCCGGATTTATTGGGTTTAAAGGGTGCGTAGGCGGTTTGATAAGTTAGAGGTGAAATACCGGTGCTTAACACCGGAACTGCCTCTAATACTGTTGAACTAGAGAGTAGTTGCGGTAGGCGGAATGTATGGTGTAGCGGTGAAATGCTTAGAGATCATACAGAACACCGATTGCGAAGGCAGCTTACCAAACTATATCTGACGTTGAGGCACGAAAGCGTGGGGAGCAAACAGGATTAGATACCCT
+
FFGGGGGGGGGGGGGGFGCFFFCGGGGGGGFGFFGGGGCFGGGGGGGGEBFGGGGGFGFGFGEGGGGGGGFFFGDFFGGGGGGGGGGG@FEGGGGGGGGGGGGGGGGGGFGGGGCCFFFGGGC,CFGGGGGGGGFGGGFC9DFCEFGGFDBFGGGGGFBFFGFGC7F7FFGGGGG?>FFGG?FG768FGGGGCF>G80=@?FCFG>1FGGFGFFGCEFCDDBGGGGGDEEFGCGGFGGFDEF=;CCE;AFEF5/GFFGEGCFCCFGGGGGGFGFGGFGGG>GGGGFE<FE,5+CGGGFGGEEGF=>DEGFCFFEEEFAGGFFGEAEEGFEFBGGFFGGGGGGFFGGGFEFGGGFFC@GGGGGGGGGGGGGGGGGGFEEFFGFGGGGGGGF@GGGGGGGGFGGGFFGGGGGGGFFFGECFGGFGGGGGGGGGCCCCC
@sG 114
TGAGGAATATTGGTCAATGAGCGAGAGCCTGAACCAGCCAAGTAGCGTGCAGGATGACGGCCCTATGGGTTGTACACTGCTTTTATAGGGGAATAAAGTGAGCTACGTGTAGTTTTTTGCATGTACCCTATGAATAAGGACCGGCTAATTCCGTGCCAGCAGCCGCGGTAATACGGAAGGTCCGGGCGTTATCCGGATTTATTGGGTTTAAAGGGAGCGTAGGCCGGAGATTAAGCGTGTTGTGAAATGTAGATGCTCAACATCTGAACTGCAGCGCGAACTGGTTTCCTGGAGTACGCATAAAGTGGGCGGAATTCGTGGTGTAGCGGTGAAATGCTTAGATATCACGAAGAACTCCGATTGCGAAGGCAGCTCACGGGGGCGCAACTGACGCTGAAGCTCGAAAGCGCGGGTATCGAACAGGATTAGAGACCCT
+
EFGGGGGGGGFGGGGGGGGGGFGGGGGGGGGGGGGGGGGGGGGGGGGGGGGGGGGGGGGGGGGGGGGGGGECFF,CCFFGGGGGGGGGGGGGDGGGGGGGGGG,:FGGGFFGFFFGGGGGGGGFFFCCG8EFGGGFA<EFGGDGGGGFGGGGFFFGG9FGGGFGGGGG@GGD,;DF*FCFGGFCGEGGEGGGGGCEG3=;>C>=<C?FFFGG?@01C0587CCFFDG@CE7CEFGDGBEEC@58C9GGFF<G9GGG=6GGFFGGF@,GF9DFFFCCCFDDCGF@FDFED@,F=:8B==CFFFEGGEGGGGFGFE@+EGGGFFCGBG@GFEBA,FGGFFAGGFGGGGGGGGCECFGGGGGGGFCCGGGGFFGF7CFB@+FF@GGGGGGGGGFEGGGFFGGGGGGGGGF:GGGGGGGGGGGFGGGGFGGGGGECCCCC
@sG 115
TGGGGAATATTGCACAATGGGGGAAACCCTGATGCAGCGACGCCGCGTGAGCGAAGAAGTATTTCGGTATGTAAAGCTCTATCAGCAGGGAAGAAATAGGACGGTACCTGACTAAGAAGCACCGGCTAAATACGTGCCAGCAGCCGCGGTAATACGTATGGTGCAAGCGTTATCCGGATTTACTGGGGGTAAAGGGAGCGTAGACGGTTGTGTAAGTCTGATGTGAAAGCCCGGGGCTCAACCCCGGGACTGCATTGGAAACTATGTAACTAGAGTGTCGGAGGGGTAAGCGGAATTCCTAGTGTAGCGGTGAAATGCGTAGAGATTAGGAGGAACACCAGTGGCGAAGGCGGCTTACTGGACGATCACTGACGTTGAGGCTCGAAAGCGTGGGGAGCAAACAGGATTAGATACCCT
+
DFGGGGGGGGGGGGGGGGFFGGGGGGGGGGGGGFG@FGGGGGGGGGGEGGGGGGGGGGFGGGGGGGGGFGGFFGGGGGGGGGGGGCGGFGFGGFFFDAFG,ACFGGGGGGGGGGGFFGGABEEGGGGGGGFGGGGCGDGCFEGGDGGGGFFGFFF@37,@CGGFF?CCEGGGC;CEG7*<,?:?<?5&/1?CGGGG=C/:/9:8CEGG>FGC8C;F8.2?;@GFE?A7EFGGEFG6@5@CGGFGGGGD=92C3D?;FC4?31,<<C:C7CFFF:CECGGEECE/CDCG?DDE@4>E@GE8<EA=@)C=AFEC@=,,B6GFFE@,;FF==E<GF@E@@GGCF@FFA,6:FFGGGGGGAFEGFGFGGFFFEFGEGGGFGGGDFCGFGEGGGGGGGGGDGGGGGGGGGFCGGGGGCCCCC
@sG 116
TGGGGAATATTGGGCAATGGGCGCAAGCCTGACCCAGCAACGCCGCGTGAAGGAAGAAGGCTTTCGGGTTGTAAACTTCTTCCGTCAGGGACGAGTAGAAGACGGTACCTGACGAATAAGCCACGGCTAACTACGTGCCAGCAGCCGCGGTAATACGTAGGTGGCAAGCGTTGTCCGGATTTACTGGGTGTAAAGGGCGTGTAGCCGGGAAGGCAAGTCAGATGTGAAATCCACGGGCTCAACTCGTGAACTGCATTTTAAACTGTTTTTCGTGAGGATCGGAGAGGCAATCGGAATTCCTAGTGTAGCGGTGAAATGCGTAGATATTAGGAGGAACACCAGTGGCGAAGGCGGATTGCTGGACGACAACTGACGGTGAGGCGCGAAAGCGTGGGGAGCAAACAGGATTAGATACCCT
+
FGGGGCFGGGG9FGGGGGGGGGGGGGGGGGGGGGGGGGGGGGGGGGGGGGGGGGGGCFFDFFGGGGGDGGGGGDGGGGGGGGGGGGGGGGGGGCFFGGGGGGGGDGGGGGGGGGGGGGGFF8FGGGGGGFGGGGGGGGGGGG@CGGGEGG:5>FGGGG@FGGGGGGGGGGFGGCFCF>C8FFFGGGGGCFCF@GDFEDG8C<FFFCGGGGFDE9<?FACBFDCFB7?FEDFEF@C5,7=<AF@C:9D=@=AFC:6D@/#D===FGGGGFEF'FD=F*8@=>,=FDFFFF:BFE>,,GFE?,?E9EGAGGECGGECBDGGFF=FCGGGGGGGFFF7FFCFGGFBGGGGGEGGDGFDGGGGGGGGGGGFDGGGGGEFFE@GGGGGGGGEDGGGGGGGGGGGGGGGGGGGGGGGGGCCCCC
@sG 30028
TGAGGAATATTGGTCAATGGGCGAGAGCCTGAACCAGCCAAGTAGCGTGCAGGATGACGGCCCTATGGGTTGTAAACTGCTTTTATAAGGGAATAAAGTGGGTCACGTGTGACTTTTTGCATGTACCTTATGAATAAGGACCGGCTAATTCCGTGCCAGCAGCCGCGGTAATACGGAAGGTCCGGGCGTTATCCGGATTTATTGGGATTAAAGGGAGCGTAGGCCGGAGATTAAGCGTGTTGTGAAATGTAGAGGCTTAACCTCTGCACTGCAGCGCGAACTGGTTTCCTTGAGTACGCACAAAGTGGGCGGAATTCGTGGTGTAGCGGGGAAATGCTTAGATATCACGAAGAACTCCGATTGCGAAGGCAGCTCACTGGAGCGCAACTGACGCTGAAGCTCGAAAGTGCGGGTATCGAACAGGATTAGATACCCT
+
FFFGGGGGGGGGG<EFGGAFFGGGGGGGGCFGGGGGFGGGFGGGGGGB@FFFFGGEGFGGEGGFGGGGGFEEEB??F9CFADGGGGG9FE@=FEFCFFFFFFF?<EC<AEFFGGGGFC+AFGAGFGFEFGGGGGG;BECGGGGGGGDFGFGGCDFGG9=CFCFFGGEGGGEGGGFGFGGCFFCEC7CCFC@899C:=*8<CFGGGG*2<:F,?,F.F)87:6:9C<?5?C;FEFG>E<>EFC:<5</>EB>@:@CE7#98%;?9<A:ECEF7/@,:B=8E?DD:,8,,FF?7*BB4FE@DEEEEGEF8CEFGFE+7CGGGFEEC88+?C9FEAGFE@C,DAFFEE,FGGGFFAFCCCGGGGCGEFE<EFFGGFC,<E8FFFGGFE,C,,EFFC,FGGGGGGFGFFGGFEFFFDGGGGGFGGGGGGGGGGGGCCCCC
@sG 118
TGAGGAATATTGGTCAATGGACGCGAGTCTGAACCAGCCAAGTAGCGTGAAGGATGACTGCCCTATGGGTTGTAAACTTCTTTTATATGGAAATAAAGTGGTCCACGTGTGGATTTTTGTATGTACCATATGAATAAGGATCGGCTAACTCCGTGCCAGCAGCCGCGGTAATACGGAGGATCCGAGCGTTATCCGGATTTATTGGGTTTAAAGGGAGCGTAGGCGGATTGTTAAGTCAGTTGTGAAAGTTTGCGGCTCAACCGTAAAATTGCAGGTGATACTGGCAGTCTTGAGTGCAGTAGAGGTGGGCGGAATTCGTGGTGTAGCGGTGAAATGCTTAGATATCACGAAGAACTCCGATTGTGAAGGCAGCTCACTGGAGTGTAACTGACGCTGATGCTCGAAAGTGTGGGTATCAAACAGGATTAGATACCCT
+
FFGCGCFGGFFGGGGGGGCFFGGGGGGCFGFGGGGGGGGGGGFGFFECEGGGGGGGDFCFGGGGGGGGGGGGGGGGGGGGGGGGGGGGFGFFFGGGGFEGGGGFGGGEC<DDFFFGFEGGFGGGFDGFBCGGEAEGEDFC=EFEGGGGGGF<BFDEGGGGGGGGGGFDFEGDGGGG7FE86DDE**;7F74>BC:=,F<<8FGG8C<CCFCGGG@9CFEA@;847DCFFGCFCGA<AGF>9CCEA?7FDFCGGGGDGEGDFFGGGFCGEEFFFE$FE9CDDCFFGFGC,<<FBFGGGGGGGG?FGGGGGGGFFDGGGGGGGFEB5F8DGGGFF?GFGGEFFAGGFFGGGGGGGEGGFGGGFFGDGEF8GGFFGGGGGGGFGGGGGGFGGGFGGGGGGGGGGGGGGGGGGGGGGGGFFGGFFFFGGGGGGGGCCCCC
@sG 119
CGGGGAATATTGCACAATGGGGGAAACCCTGATGCAGCGACGCCGCGTGAAGGAAGAAGTATCTCGGTATGTAAACTTCTATCAGCAGGGAAGATAGTGACGGTACCTGACTAAGAAGCACCGGCTAACTACGTGCCAGCAGCCGCGGTAATACGTAGGGGGAAAGCGTTGTCCGGAATTACTGGGTGTAAAGGGCGTGTAGACGGGAAGGCAAGTCAGATGTGAAATCCACGTGCTCAACTCGTGAACTGCATTTGAAACTGTTTTTCTTGAGTATCGGAGAGGCAATCGGATTTCCTAGTGTAGCGGTGAAATGCGTAGATATTAGGAGGAACACCAGTGGCGAAGGCGGATTGCTGGACGACAACTGACGGTGAGGCGCGAAAGCGTGGGGAGCAAACAGGATTAGATACCCT
+
GGGGGFGG9FG9FGGGFFCC<FGGGGF<@EFEFGEFFFGGGGGCFG>>CCBFGEFFC4=5BAF,,?F+?DFGDFFF?FF<?E5FFFD8<CFDFGGFBDGGGGGGGGGGGFFF9DDFCGC,BDCFFEE<CCAB78DFG,@FC7:FG88F*=*3@F7F:C7*1=*=7CEF**4=<2=<8*;A7C++38,*5105<F=-,&31@9%<?:G5;>=8AD39FCCCGF==4,,*3@,@<,FC:,38+339FAGFF@,+EDCD9=9?0EF8F=,ECFD>*GECEC@,,FAB:+?87C=49,4,=FFAGGEC@C>9F;E=:EFE?DFFB@,=EDEEEECFEE8@,FFFF:GGGCEGGFDC,FC<GGEFFBA<FCEEFFFEGFGGDGGFFEGFFFFDEGEGGCFGGFCEGGFGGGGFFFGCCCCC
@sG 120
TGGGGAATATTGCACAATGGGGGAAACCCTGATGCAGCGACGCCGCGTGAAGGAAGAAGTATCTCGGTATGTAAACTTCTATCAGCAGGGAAGATCGTGACGGTACCTGACTAAGAAGCCCCGGCTAACTACGTGCCAGCAGCCGCGGTAATACGTAGGGGGCAAGCGTTATCCGGCTGTACTGGGTGTAAAGGGAGCGTAGACGGTGTGGCAAGTGTGATGTTAAAGGCATGGGCTCAACCGGTGGGCTGCATTGGAATCTGTCATACTTGAGTGCCGGAGGGGTAAGCGGAAGTCCTAGTGTAGCGGTGAAATGCGGAGAGATTAGGAGGGACACCAGTGGCGAAGGCGGTTTACTGGACGGTAACTGACGTTGAGGCTCGAAAGCGTGGGGAGCAAACAGGATTAGATACCCT
+
AEFFECGGGGGA9EFGGDFCFEG7:EFGGGGEGEFFAFGEGGDE@EECE:DC<FAEC4:C?CFEF=FFFGGCFDGGGGFFA9-CFF<EFEG,:F<,:FFFFCCCFGGGGFGDDF8CD<8FFGBC@:FF@;GGEF,8FF7DC7DCEGGG*>*@F9:,8,**<1*118B+4<:*CEEE7C*<F+7<CFFE>CF7?:8>84E>59CGGE)>9>;;F68=#8:DD=5.9/<7DF;@3268CCBF@3+@8+3,,;86>9CC9@2+8@8,,,BC@8,65@6@6+BB4?F?FCB++BA9,,,E8<E5CD@65@4,FC?9:B:E>9,,B;?9FF=8:,,C,FEE??8?B7GGFEEGF@C<,<9@<:ECGDFEGFC7FF::CE<@EFBBGGGFF@DFGFEFDF9GFEGGGGGGFE<DC@E@CCCC
@sG 121
TGGGGAATATTGCACAATGGAGGAAACTCTGATGCAGCGACGCCGCGTGGAGGAAGAAGGTCTTCGGATTGTAAACTCCTGTCCCAGGGGACGATAATGACGGTACCCTGGGAGGAAGCACCGGCTAACTACGTGCCAGCAGCCGCGGTAAAACGTAGGGTGCAAGCGTTGTCCGGAATTACTGGGTGTAAAGGGAGCGCAGGAGGATTTGCAAGTGGGGGGTGAAATCTATGGGCTCAACCCATAAATTGCTTTCAAAACGGTCAGTCTTGAGTGGTGTAGAGGTAGGCGGAATTCCCGGTGTAGCGGTGGAATGCGTAGATATCGGGAGGAACACCAGTGGCGAAGGCGGCCTACTGGGCACTAACTGACGCTGAGGCTCGAAAGCATGGGTAGCAAACAGGATTAGATACCCT
+
DFCGGFGGGGGGGGGGGGGGGEGFGGFFFFFGGEGGGGGGCGGGGGGGGDGGGGGGGGGGGAEFGGGCCFGGGGGGGGGGGGE@<FEFGGFGGG7BF9,FEEDEDC<F9=B@,>FGFFGGGGGE7CFCG=@7BFCCF=FFF@7<CCCCCB7>F9FF8B<:,1:CFC:C<::8,?:FFGCFGD:C<=?C<:CGFFECFECC<21#?2++?#C#><<6#9>@%,1EB:CECBFFCFF6FEFD@>73,CD9GEB4,<C8=D8=68FD=,F98GCGBFD8DGGGFF=FFCFEF8E>,D7CCCGGFEEEBGECFDFF@CCGFFGGGGGFGEGGGEDGFFDGCFCGGGGGGGFGFEFGC9GGFFFGFGGFGGGGGGECF,FEGGGGGGGFFFGEEFGFFGGGGGGGGGGGGGGGGGGCCCCC
@sG 122
TGGGGAATATTGCACAATGGGCGCAAGCCTGATGCAGCGACGCCGCGTGAGGGATGGAGGCCTTCGGGTTGTAAACCTCTTTTATCGGGGAGCAAGCGAGAGTGAGTTTACCCGTTGAATAAGCACCGGCTAACTACGTGCCAGCAGCCGCGGTAATACGTACGGTGCAAGCGTTATCCGGAATTATTGGGCGTAAAGGTCTCGTAGGCGGTTGGTCGCGTCCGGTGGGAAAGCCCAGCGCTTAACGGTGTAGCTGCGGCGGGTACGGGCGGGCTGGAGTGCGGTAGGGGAGACTGGAAGTCCCGGTGTAACGGTGGAATGTGTAGATATCGGGAAGAACACCAATGGCGAAGGCAGGTCTCTGGGCCGTTACTGACGCTGAGGAGCGAAAGCGTGGGGAGCGAACAGGATTAGATACCCT
+
FGGGGFEFDFGGGGGGGGGDGGGEGGGGGCGGGGGGGGGCFGG:FGGFFEGGGGGGGEDGGGCFGGGGFGGGGFGGG@FGFFGC,FGDEGGF+:FA3=>=FGD,<FFGGGGG8=FGE78DEFGGFG,@FECGC,@D:@3::<?,4,>D>1*1<FE7;BCFGG*=C9F*:C,;FCC7AFC:C7*200+009;8C8/CCFC27:9@****0*:/8&:2/:<C27C<8,?+C<*2,*1***/,?*:CF7FD97,,*FC@0@*@:+B+GDEC@C@DFDD8GBECGGFFB=+6,@,:,,GGGE@7@@:7FGFC@8,C8ECECAFGDFFFGGGFCFCGCGGGGGGGGFFDGCDGGFA@GGGFGFGGGGGC@CCGFE<FFGGFGGGGGGEF:F7GGFEE@F8CC>FEGGGGFGFGGGEGGGFFCCCCC
@sG 123
TGAGGAATATTGGTCAATGGACGCAAGTCTGAACCAGCCAAGTAGCGTGCAGGACGACGGCCCTCTGGGTTGTAAACTGCTTTTAGTTGGGAATAAAGTGCACCACGTGTGGTGTTTTGTATGTACCATCAGAAAAAGGACCGGCTAATTCCGTGCCAGCAGCCGCGGTAATACGGAAGGTCAAGGCGTTATCCGGATTTATTGGGTTTAAAGGGAGCGCAGGCGGACCTTTAAGTCAGCTGTGAAATAAGGCGGCTCAACCGTCGAACTGCAGTTGATACTGGAGGTCTTGAGTGCACACAGGGATACTGGAATTCATGGCGTAGCGGTGAAATGCTCAGATATCATGAAGAGCTCCAATCGCGAAGGCAGGTATCCGGGGTGCAACTGACGCTGAGGCTCGAAAGTGCGGGTACCAAACAGGATTAGATACCCT
+
CFGGGFGGGGGGGGGGGGG?FGCGGGGGGGGGGGFGGGGDGGEDFGGGCGGGGGGGGFFEGGG7FGGGGGGFGGFGGGGGCEADGGGGGGGGGGCFGGGGGGGGFGGGGGGGFFGGF@@EGGGGGGGG<8BEFGCDFGGFGGGG8EGGGGGGGFCFGFGFFCFGE5CEFGFGGGGEGG>F<B,@FFGDE@EGGG?GG<CCCF,GG<G39EFCE9F@G(?:>/GGF>EEEG;CF/C@ADED@<=;7FF@5.CCCFECFCCFFFG=;DFF.GDFFGFFE,@7DCFCGECF9E@@<DEFCGGGGGGGFFCEEEGD;9FFGEEGGEEE9GCEFFF=DEGEGGGGGEF;GGGGGGFE8GGF<FD=6:CFGGFFFAGGFCGGGGGGFGFGGFGGCGGGGGGGFGGCGGFGFGGGGGGGGFFDGGFEGFGGGGGFGGGCCCCC
@sG 124
TGGGGAATATTGCGCAATGGGCGAAAGCCTGACGCAGCGACGCCGCGTGAGGGATGAAGGTTCTCGGATCGTAAACCTCTGTCAGGGGGGAAGAAACCCCCTCGTGTGAATAATGCGAGGGCTTGACGGTACCCCCAAAGGAAGCACCGGCTAACTCCGTGCCAGCAGCCGCGGTAATACGGAGGGTGCAAGCGTTAATCGGAATCACGGGGCGTAAAGCGCACGTAGGCGGCCTGGTAAGTCAGGGGTGAAATCCCACAGCCCAACTGTGGAACTGCCTTTGATACTGCCAGGCTTGAGTACCGGAGAGGGTGGCGGAATTCCAGGTGTAGGAGTGAAATCCGTAGATATCTGGAGGAAAACCGGTGGCGAAGGCGGCCACCTGGACGGTAACTGACGCTGAGGTGCGAAAGCGTGGGTAGCAAACAGGATTAGATACCCT
+
FGGGGGFGGGGGGGGGGGGGGGGGGGGGGGGGFGGGGGGGGGGGGGGGGGGGGEGDFFGFGGGCGGGG7FFGGFGGGGGGGFFFGG?FEGDGGGGGGGGGGGDEGGGGGCFGGFECECFC7EGFGGFGCGGCFGDGGEFGEFG8CFFGE>CEECFCGGEFFGGGGGGGGGGDGDE*A?9<*/*2:CEEECGGGE88C5:CDG*2*<CC2CCGGD=7:1@4;BGDFFGFGG>CC:FCGFFGG=CFCF>7@>?<FFGF:@0DCEC*0<FFA9B;3<E=<;;>,F@,+=DF8DGDFD@,,GEEE@@+8GFFDEFE@FF,E4FD>8FGGFFFB@*EFFGFE:,@4,DEFCFC9FGGGFFCADF?+GFGFEGECCGFCGGFFFGECFFB+GGGGGGGGGGFFCGGGGGGGGGGFFFDGCCFFFCCFDGFEEGGGGDFGGGFFCCCCC
@sG 125
TGGGGAATATTGCACAATGGGCGCAAGCCTGATGCAGCGACGCCGCGTGAGGGATGGAGGCCTTCGGGTTGTAAACCTCTTTTATCGGGGAGCAAGCGAGAGTGAGTTTACCCGTTGAATAAGCACCGGCTAACTACGTGCCAGCAGCCGCGGTAATACGTAGGGTGCAAGCGTTATCCGGAATTATTGGGCGTAAAGGGCTCGTAGGCGGTTCGTCGCGTCCGGTGTGAAAGTCCATCGCTTAACGGTGGATCCGCGCCGGGTACGGGCGGGGGTGAGTGCGGTAGGGGAGACTGGAATTCCCGGTGTAACGGTGGAATGTGTAGATATCGGGAAGAACACCAATGGCGAAGGCAGGTCTCTGGGCCGTTACTGACGCTGAGGAGCGAAAGCGTGAGGAGCGAACAGGATTAGATACCCT
+
CFCEG@FFFGGGGGGGGGFFFGDGGGGGGFFEGFGGGGGGCGEGFGGGGGGFCGF7EFFEEDFGFGEGGGGGGFCFGGGGFGGGGGF7FFGGGGFFFFGGGGGGD<FFGGGGGGGGD7@FF9>FC>FGGGEEGGGGGGFCGFFGGGDGGG*<FFEGF9,*7?<:*=:FCBFCCEGF7:?FGGGGE@:,:C5888CEFGGGD4CE4;>;C8:791::E>5:3%DCC2=C9+6<<+:E8728::GC=CGF@>9=D+84CC<GC>B97DEFEF>:D,8A6)7@F@,@+,@GGEE=@CGGF@,EC8@8<DFC=8A>8CEAE9FDFFFGDA?ECGGFFEFB9,EFFCEFC,BCFGFFGGGF@ECC8DECF7GGGGGGGFF@GFFCFGFF>ECFFGGFEFAFGFCBCGGEGGGGGFEGGGFGCCCCC
@sG 126
TGGGGAATATTGCGCAATGGGCGAAAGCCTGACGCAGCGACGCCGCGTGAGGGATGAAGGTTCTCGGATCGTAAACCTCTGTCAGGGGGGAAGAAACCCCCTCGTGTGAATAATGCGAGGGCTTGACGGTACCCCCAAAGGAAGCACCGGCTAACTCCGTGCCAGCAGCCGCGGTAATACGGAGGGTGCAAGCGTTAATCGGAATCACTGGGCGTCAAGCGCACGTAGGCGGCCTGGTAAGTCAGGGGTGAAATCCCACAGCCCAACTGTGGAACTGCCTTTGATACGGCCAGGCTTGAGTACCGGAGAGGGTGGCGGAATGCCAGGTGTAGGAGTGAAATCCGTAGATATCTGGAGGAACACCGGTGGCGAAGGCGGCCACCTGGACGGTAACTGACGCTGAGGTGCGAAAGCGTGGGTAGCAAACAGGATTAGATACCCT
+
FGGGGGGGGGECFGGGEBFGFGGGGGGGGFCGGCFGGGGGGBFEGGGFDGDGG>,FGG9FEGGDFGCEFGEFGFDFGGFGFFGFGFEEGGGGGGGGGGGGGFGGGG7CFC@FGGGGGGG>EGG58EGGC>F8FGFE5;8,2;FGGGGGG5E>8@FFFGDEFDGGGGGGFGG5:CEEGGGGF8*18EEGC6CFG**2C=CGFGGG5+<CFGCFGCC);:F@1(<<BF@FECCGCE91>?9,3<*3:ED=>EA<7@<)637:@3AFFECCGFD4AFC8FDFGFAC,D=6,,A8F@>E,FC*B+48CEE@A+C,EGGGGFFDFE=?GGFFAE9DE9EFE<9=,CG?FEGFFFF?EDFEE9F?CFF>CEBFCC=FCDGGGGFGFC;,>EGGGEGGGGGEGGGF@EFEDGGDGGGGFGGEGFGGGFFFC,GGGGGGGGFF?GCCCCC
@sG 26841
TGGGGGATATTGCGCAATGGGGGCAACCCTGACGCAGCAACGCCGCGTGAAGGATGAAGGTTTTCGGATTGTAAACTTCTTTTATTAAGGACGAAAAATGACGGTACTTAATGAATAAGCTCCGGCTAACTACGTGCCAGCAGCCGCGGTAATACGTAGGGAGCAAGCGTTGTCCGGATTTACGGGGTGTAAAGGGTGCGTAGACGGACTGGCAAGTCTGATGTGAAAGGTGGGGGCTCAACCCCTGGACTGCATTGGAAACTGTTAGTCTTGAGTGCCGGAGAGGTAAGCGGAATTCCTAGTGTAGCGGTGAAATGCGTAGATATTAGGAGGAACACCAGTGGCGAAGGCGGCTTACTGGACGGTAACTGACGTTGAGGCTCGAAAGCGTGGGGAGCAAACAGGATTAGATACCCT
+
ECFGGGGGFGFGGGGEFGGGGC:FFGGEGCGGGGGGDEEFGGGGGGGFFFEFGGGFEFGGFG9FFEGGGGGGFGGGGFFFFFGDFGGGCFGFGEFGGGGGGGGGEGG9FGGFGGGGGGGGGGGGDGGGDCC9FEFGGGFDFGFGGGGGGFE>@B@C,CGEGFFFCCFBFFFEFFGGEGGG<GG$<FG<@FG0<<A>E<FGFGGDFGGGFEGGGGFFCBCCBFFGFCF7>@#:@>E<:CFGDFFFGCGGGGGGGGGFC=A@@@CCF=GG:,%GF8GGFCEF:=DEGGE=?ECFEE8E88EF5=<GEEC:CGFEF@=?=7FGFFFGGGGCGFEEFCFCFGGFGEEEFF7EGEEEGGGGFE7GGGCEFGGGGGGGGGGGGFGGGGGGGGGGGGGGGFGFGDFFECGGGCFGGGFFCCCCC
@sG 128
TGGGGAATATTGCACAATGGGCGCAAGCCTGATGCAGCGACGCCGCGTGAGGGATGGAGGCCTTCGGGTTGTAAACCTCTTTTATCGGGGAGCAAGCGAGAGTGAGTTTACCCGTTGAATAAGCACCGGCTAACTACGTGCCAGCAGCCGCGGTAATACGTAGGGTGCAAGCGTTATCCGGAATTATTGGGTTTAAAGGGAGCGTAGGCCGGGGATTAAGCGTGTTGGGAAATGTAGACGCTCAACGTCTGCACTGCAGCGCGAACTGGTTTCCTTGAGTACGCACAAAGTGGGCGGAATTCGTGGTGTAGCGGTGAAATGCTGAGAGATCACGAAGAACTCCGATTGCGAAGGCAGCTCACTGGAGCGCAACTGACGCTGAAGCTCGAAAGTGCGGGTATCGAACAGGATTAGATACCCT
+
EGGGGFGGGGGGGGGGGGGGGGGGGGGGGGGGGGGGGFEEGGG>CE@CFEEGGGGGGGGCGFCFFFEFGGGGGCCGGGGAC<EG9EF7FEGGEDFFGGGGGGGGGGFGDFF9FFGGFFGGCFCGGGGGGGGGGDGFDF7<CFFFEE8><FGGGDG@,@C:3,4*8ACCFCECCGE<*>C:?9C231C)CCG<CC713<E)CD8:<9)24600#C<03:CBBCCCD>5#@CFDCF:.EC>;D*D:@2D>>=3,><,8::F>F6@FDFDFCGFD5,D<F=GEFC@,58FFCFA:4?,,D@9+@+B+FFE+>ACEEEE?AEFFFEC,FE9,F?FFGFA9EDC7CFDE4@:C,GEGGFFCFFGGGGCCGGGGGGGGGEGGGGGGGGGGGGGGFGEGEGGGGGGGGGGGFGGGGGGFGGFFCCCCC
@sG 22652
TGAGGAATATTGGTCAATGGACGCAAGTCTGAACCAGCCATGCCGCGTGCAGGAAGACGGCTCTATGAGTTGTAAACTGCTTTTGTGCGAGAGTAAACGCTCTTACGTGTAAGAGCCTGAAAGTATCGTACGAATAAGGCTCGGCTAACTCCGTGCCAGCAGCCGCGGTAATACGGAGGATCCAAGCGTCATCCGGATTTATGGGGTTTAAATGGTGCGTAGGCGGTTTGATAAGTTAGAGTTGAAATACCGGTGCTTAACACCGGAACTGCCTCTAATACTGTTGAACTAGCGAGTAGTTGCGGTAGGCGGAATGTATGGTGTAGCGGTGAAATGCTTAGAGATCATACAGAACACCGATTGCGAAGGCAGCTTACCAAACTATATCTGACGTTGAGGCACGAAAGCGTGGGGAGCAAACAGGATTAGATACCCT
+
EEFGGFGDFD<9<CEFGG<@FCCFFGGGG9AEFGGGGGGGG8FEEGGGGGFFGG<FEF@EEGGGF9?E9??EFGC<FFGC9EFF<:CFEE7>BFFGGC:CBEFFAAFEDG,C?D,AFGGGGF?FE,C7BEFCCFFGGGG<,B+CCF=3>:>@7F@EGGE@CGGCDGF**5>EFGGGGDGEGGE,38**<*4C=CC.,5=@+G%F98<FF?F?*:,9C%FF>*0?:7F;=CFE;@E4C77<=7#ECEECFCCFGFD9<FEB:C:>EGGFCCB9FDDE<=,FDDEFGF9GGFF@*CFF@ECB8+7FEECC+F;9EED8ECGFF=8+=>8AFGGFGFEEDGGACFBAGGCF@9<EE@DGCFFC@DGGGGFFGFFFFGGFBFCFBGGGCDGGGFCGF@@E@C8,<CGF@;EGF8EFECEC,C9EDGFGE<@,@@,CBCCC
@sG 130
TGAGGAATATTGGTCAATGGACGAGAGTCTGAACCAGTCAAGTAGCGTGAAGGATGACTGCCCTATGGGTTGTAAACTTCTTTTATACGGGAATAAAGTTAGCCACGTGTGGCTTTTTGTATGTACCGTATGAATAAGGATCGGCTAACTCCGTGCCAGCAGCCGCGGTACTACGGAGGATCCGAGCGTTATCCGGATGTATTGGGTTTAACGGGTGCGTAGGCGGGTTGTTAAGTCAGTTGTGAAAGTTTGCGGCGCAACCGTAAAATTGCATTGGATACTGGAGACCTTGAGTGCAACAGAGGTAGGCGGAATTCGTGGTGTAGCGGTGAAATGCTTAGATATCACGAAGAACTCCGATTGCGAAGGCAGCTTACTGGATTGTAACTGACGCTGATGCTCGAAAGTGTGGGTATCAAACAGGATTAGATACCCT
+
DFGGF@FFFGFGGGGGGGF<CFGGGGGGGGFFGFGFGCFGGGEFGF@FEGFFGFGFCFFGGGGG@8<EDFEFGGGFGGGGG9EGGGGGGGGGGGGGGF,:E<FFFGGFCFGDFF,BFGGEF,EBFGG7ADCEFGEGGGGGFGEEGGGGGGGGGGGGFFGDFFCGGEEDFC7;@BEGC*@<,>B7FCED1<C8EFDG5**,+4<,<F4<B@F+61<#:;F#&9CC67<:@E5=<<::<=8,:,+;@,:;+@@>+C838EFD=@<,9FD@=GGFEF>9D4?GGGFE,E:,@,9,=F?E8C,B9A9FF@+C?,C,?DB7GD8ACEC6=EGGGFF@@9D>@-FFF;EDE?FFF<GGEF7GF7GGGGDGFFFFF@<C,FFEGFGFA9FGGGFDEECGGGGFCGGGGEGF@EFEGFGGGGGGGFFCDFGGGGEFE@,CCCCC
@sG 131
TGGGGAATATTGCACAATGGGCGCAAGCCTGATGCAGCGACGCCGCGTGAGGGATGGAGGCCTTCGGGTTGTAAACCTCTTTTATCGGGGAGCAAGCGAGAGTGAGTTTACCCGTTGAATAAGCACCGGCTAACTACGTGCCAGCAGCCGCGGTAATACGTAGGGTGCAAGCGTTATCCGGAATTATTGGGCGTAAAGGGCTCGTAGGCGGTTCGTCGCGTCCGGGGTGAAAGTCCATCGCTTAACGGTGGATCTGCGCCGGGTACGGGCGGGCTGGAGTGCGGTAGGGGAGACTGGAAGTCCCGGTGTAACGGTGGAATGTGTAGATATCGGGAAGAACACCAATGGCGAAGGCAGGTCTCTGGGCCGTTACTGACGCTGAGGAGCGAAAGCGTGGGGAGCGAACAGGATTAGATACCCT
+
AEFGEGGGGGGGGGGGGGGGGGGGGGGGGGGGGGGGGGGGGGGGGGGCFGGFGGGGGF<?EGGGFGGGFGGGGGGGF@FEDGFGEGGGGGGGGGGGGGGGEGGGGGGGGGGFGGGGEGGGGGAFFDGGGGGG@FGGGGGGGGGGGCFFFGGF:<:<;BFGFGGGD<C:FFGFGEGCF@CFGEF5FDF/FGE>E88C;G7E3*:;**9;+E:GGCC:89?E:FCC:<?+<C<<EBC4<:GGC:EF=7GF?>,9F*E>*7CBCEGDDGEECEGFB,FFD)GGGGCECGGGFA;FFFBBD@,+C>FEGCGEE:8GFC,EFCEFGFFF@GCGGGGGFGFGFCEF<GFA@,GGGGGFF8GGGGGGGGGGFGGFFGGFGGGGGGGGGGGGCGGGGGGGGGGGGGFEECGGFFEGGE9FGGGGCCCCC
@sG 25304
TGGGGAATCTTGCGCAATGGGGGGAACCCTGACGCAGCGACGCCGCGTGCGGGACGGAGGCCTTCGGGTCGTACACCGCTTTCAGCAGGGAAGAGTCAAGACTGTACCTGCAGAAGAAGCCCCGGCTAACTACGTGCCAGCAGCCGCGGTAATACGTAGGGTGCAAGCGTTATCCGGCATTATTGGGCGTAAAGGGCTCGTAGGCGGTTCGTCGCGTCCGGTGTAAAAGTCCATCGCTTAACGGTGGATCCGAGCCGGGTACGGGCGGGCTTGAGTGCGGTAGGGGAGACTGGAATTCCCGGTGTAACGGTGGAATGTGTAGAGATCGGGAAGAACACCAATGGCGAAGGCAGGTCTCTGGGCCGTTACTGACGCTGAGGAGCGAAAGCGTGGGGAGCGAACAGGAGTAGATACCCT
+
EFGGDFGGGFEFGGG:FGC8FF+@FGGGFFGGGEGGGGG@EFGEGGGGCFFDGGGGGGEGGGGGGFGGGGGGG*<@FGGF@@FGGGGFFGGGGFF<CCFFGGGGGGGGFGGGGGGFGGGG,ACG5C5CGGGGGEGGGGGGGGFGGEGGD:CC:FEGCF@E8@EEGGGDGE>EFFCEG*:>CE?F:9EGGGGG@F>E>FC:GDGD=CCDD?::58>CEFGFFBE:G?E6EFFFFFF<CGGGGGFE<GC5<<?5,7:EFFC>9<@FEDGFG383C>G<FAGG>2FFC?EFABEEE>8EBEFGFFA>B)E7<GGFE9E9E9EB=A,:CECGGGGGGCCDE,B@FF@C<E@@FEEEFGGGF8CGEGCGGGGGGDFCGGGGGFGGEEGGFC@EEGGCC+@@B@GFFFGFF6,F<GE9CCCCC
@sG 32038
TGGGGGATATTGCGCAATGGGGGCAACCCTGACGCAGCAACGCCGCGTGAAGGATGAAGGTTTTCGGATTGTAAACTTCTTTTATTAAGGACGAAAAATGACGGTACTTAATGAATAAGCTCCGGCTAACTACGTGCCAGCAGCCGCGGTAATACGTAGGGAGCAAGCGTTGTCCGGATTTACTGGGTGTAAAGGGTGCGTAGGCGGCTTTGCAAGTCAGATGTGAAATCTATGGGCTCAACCCATAAACTGCATTTGAAACTGTAGAGCTTGAGTGAAGTAGAGGCAGGCGGAATTCCCCGTGTAGCGGTGAAATGCGTAGAGATGGGGAGGAACACCAGCGGCGAAGGCGGCCTGCTGGGCTTTAACTGACGCTGAGGCACGAAAGCGTGGGTAGCAAACAGGATTAGATACCCT
+
FFGDEFGGGFECGGGGGGGG@C@EGGGGFFGFGGFGGGGG@FFGGGGCGGCGGGGGGG9F<E,<FE:?:@FFGFGFFGGGGGGFGGAFGGGGGGEEEGGGDGGGGGDGGGGFFGAFGFGG,>FC+CFGGGGFGGGGGGGGGGGGAFEEG7CGFGGCAC<CCCCCB?87=C:E:FGGGG@FGGG$GGG?E>G@?@C>EEFGFFGGGEGD-GGCFFGGGFDC9CFGEGFFFCFGGFFD?CCFGGGGGGGFFF0GG/CGFFCFF3GFCFFCF<8FGFEGGFGGFGFFCECGGGGFA=FE7ECGECFEC9GFGGGFA+7GGFF@CFFFGFGGGGFGEFEF=:::FCFFB?CCGGGEC8FF9FE@FFAFGFFCCEC;CGFFF9GEDFEGGGGGGGGGGGGDGFFFFCEEGGFGGGGGCCCCC
@sG 134
TGGGGAATATTGCACAATGGGGGAAACCCTGATGCAGCGACGCCGCGTGAAGGAAGAAGTATTTCGGTATGTAAACTTCTATCAGCAGGGAAGATAGTGACGGTACCTGACTAAGAAGCCCCGGCTAACTACGTGCCAGCAGCCGCGGTAATACGTAGGGGGCAGGCGTTATCCGGATTTACTGGGTGTAAAGGGAGCGTAGACGGACTGGGAAGTCTGATGTGAAAGGCGGTGGCTCAACCCCTGGACTGCATTGGAAACTGTTAGCCTTGAGTGCCGGAGAGGTAAGCGGAATTCCTAGTGTAGCGGTGAAATGCGTAGATATTAGGAGGAACACCAGTGGCGAAGGCGGCTTACTGGACGGTAACTGACGTTGAGGCTCGAAAGCGTGGGGAGCAAACAGGATTAGATACCCT
+
FF<FGFFGGGGGGGGGGGGDGGGGGGGGGGGGGGGGGFFGCFEGGGGGGEGGGGGGGDECFAFFGGGF@FBECFFFFGFGGF<FGGFGGGFGGGFF?FGG,?FFG:,FGGFCAFCGFFCFG:FEGCGFGGGDEF@+FCFG<5@,38@@55CFCFG?>FEGGGG*=?:FEG7*<98C**<>CF:FGGGGD8FF9CC@EEGGDG0D;E0;2:8#FF>:76>=GGGFC@<@>5@8#:888EGGGGF@@8CGGDF?D=34@=#D;F=A,:+,,,A6)++@=+>=@CGFGEC4=,GFD9BE,A@,E,C@8FCCGGFE?,@EDFGFEFBEGGFGGFGGGGFGGFBEEGGFGGGGGGGGGGGGFDGGFGGGFGGEFGGGGGGGGGGGGGGGGGGEFDGGGGGFECGFBCGGGGGGFEACCCCC
@sG 135
TGGGGAATATTGCACAATGGGGGAAACCCTGATGCAGCGACGCCGCGTGGAGGAAGAAGGTCTTCGGATTGTAAACTCCTGTTGTTGAGGAAGATAATGACGGTACTCAACAAGGAAGTGACGGCTAACTACGTGCCAGCAGCCGCGGTGATACGGAAGGTCCGGGCGTTATCCGGATTTATTGGGTTTAAAGGGAGCGTAGGCCGGAGATTAAGCGTGTTGTGAAATGTAGACGCTCAACGTCTGCACTGCAGCGCGAACTGGTTTCCTTGAGTACGCACAAAGTGGGCGGAATTCGTGGTGTAGCGGTGAAATGCTTAGATATCACGAAGAACTCCGATTGCGAAGGCAGCTCACTGGAGCGCAACTGACGCTGAAGCTCGAAAGTGGGGGTATCGAACAGGATTAGATACCCT
+
DFGGGGGGGGGGGGGGGGGGGGGEGGGGGGGGGGGGGGGGGGGEGDFCFGGGGGGGFGGGGGGGGGCECEGGFGFGFGFFF?BFFECFGGFFGGFGGGGGGGGGGGGGGFGGGGGGGGGGGGGGGGGGFGGGGGFGGGGGFFGFEGGGG@>@FFCFGGGGCGCGGDGGFEECGGGG*885@=<F9;GF8@CEFGGFC5E?C7?FGFGEDC?C<<EFEGECBFFFF7CGGFFFFFGFC>:CGGGGGF@DFF>67<C>DG.FGGGGFF<CFGCFD:>C6FCFECEFFCGGGGGF?8EDCB7FGE8DFGCD9@5DEEFFGFFDFEAFDGF@GGGFEB7,@,DGGFE=FDDGFFGFFAGGFFEGFGGFAFEEFFBDFFGFDDGGGFFGFEEGGGGFFCEDCF<FDAGGGEGGGGGCCCCC
@sG 136
TGGGGAATTTTGCGCAATGGGGGAAACCCTGACGCAGCAACGCCGCGTGCGGGACGACGGCCTTCGGGTTGTAAACCGCTTTCAGCAGGGAAGAAATTCGACGGTACCTGCAGAAGAAGCTCCGGCTAACTACGTGCCAGCAGCCGCGGTAATACGTAGGGAGCGAGCGTTATCCGGATTCATTGGGCGTAAAGAGCGCGTAGGCGGCCTCTCAAGCGGGATCTCTACTCCGAGGGCTCAACCCCCGGCCGGATCCCGAACTGGGAGGCGCGAGTTCGGTAGAGGCAGGCGGAATGCCCGGTGTAGCGGTGGAATGCGCAGATATCGGGAAGAACAACGATGGCGAAGGCAGCCTGCTGGGCCGCAACTGACGCTGAGGCGCGAAAGCTAGGGGAGCGAACAGGATTAGATACCCT
+
5CEFGGGGGGGGGGGGFGGGGGGGGGGGGGG8FGCGCFEFFGGGDGGFFGDGGGGGGGGFGGGGFGEGGGCFF,BFGGGD=@FGEFDFFEBEFGGG9=FB<FGG7<FCFFFGFGGFGGGFCCCFGGDFGCD;<<::FE=AFGFGCE*CF@FGFFGDCFGDDFGGEEGG>:CE5<@?CC88C+<CEFC@*2:CFFF8CEDC)>>CC8E8C;F+;<EFF5?<90;27/<3:EFCEE9?-CFGGGFE<6>7<FFG1>><@95326F>@;EC;,;74@=389;FGF=B86FBB,B;4>4+B=8GF9@8@GGGFGGF=@@@+-9=A+>@,,8CFFF?8F@E,EGCGFCAEDDGF<@@<AFF,EECC>GEFFGEFGFEFAECDGGGF@GGFGGGGGGGEFBGDFAFFFFGGFGGFFGCC@CC
@sG 137
TGAGGAATATTGGTCAATGGACGAGAGTCTGAACCAGCCAAGTAGCGTGAAGGATGACTGCCCTATGGGTTGTAAACTTCTTTTATACGGGAATAAAGTTAGCACCGTGTGGCTTTTTGTATGTACCGTATGAATAAGGATCGGCTAACTCCGTGCCCGCCGCCGCGGTAATACGGAGGACCCGAGCGTTAACCGGATTTATTGGGTTTAAAGGGAGCGTAGGCGGGAAATTAAGCGTGTTGTGAAATGTAGACGCTCAACGTCTGCACTGCAGCGCGAACTGGTTTCCTTGAGTACGCACAAAGTGGGCGGAATTCGTGGTGTAGCGGTGAAATGCTTAGATATCACGAAGAACTCCGATTGCGAAGGCAGCTCACTGGAACGCAACTGACGCTGAAGCTCGAAAGTGCGGGTATCGAACAGGATTAGATACCCT
+
FFGGGGGGGGGGGGGGGGGGGGGGEEGFGCGGGGGGGGGGGGGGGGGGGGEFGGGDFFAFGGFEDEFGDGGGGGGGGGGG<EFGGGGCF7F:FEFFGF<FG9F,,,@?FAE@FDGGFCCGGCEFFGFEFGGC5EE;E9FD5AF7CGGGGCFGGFCFD8F++8>FGGG>BEGGAF7ECBF***4<7=*4*8**524BCCFCCGG,:*F*F,<?EG6A;9E5&/2C$5?+#FFFEGF#CC<>.?;5(#<9@<8*F>FD:9<7CGFF:B@>EEC947>>+C+A=E<FFGFB9<,A)8+F>AGFGFGFF=FDGGGFFFECGGGGGFDEAEGFBE<BFCFE=C:,FDEECCGF<DAEGGCGEFECGFEFGGFEEGGF<GGFGGGFECDGGFCGFC;GGGGGGGGGGGGFCGGGEGFEGFGFEFFEFGFEF,GGGGGCCCCC
@sG 138
TGGGGAATATTGCACAATGGGCGCAAGCCTGATGCAGCGGCGCCGCGTGAGGGATGGAGGCCTTCGGGTTGTAAACCTCTTTTATCGGGGAGCAAGCGAGAGTGAGTTTACCCGTTGAATAAGCACCGGCTAACTACGTGCCAGCAGCCGCGGTAATACGTAGGGTGCAAGCGTTATCCGGAATTATTGGGCGTAAAGGGCTCGTAGGCGGTTCGTCGCGTCCGGTGTGAGAGTCCATCGCTTAACGGTGGATCCGGGCCGGGGACGGGCGGGCTTGAGTGCGGTAGGGGAGACTGGAATTCCCGGTGTAACGGGGGAATGTGTAGATATCGGGAAGAACACCAATGGCGAAGGCAGGTCTCTGGGCCGTTACTGACGCTGAGGAGCGAAAGCGTGGGGAGCGAACAGGATTAGATACCCT
+
@EGGGBFGGGGGGGGGFGGFFFGEGDFGGGGGFGGGGCFGFGCFEGGGGGGGG4?,ABEEEGGGGFEECFGGGGGFGGFFCCFFBFGGEEGGGEFFEGFEGGFGGG9@9=F=FGGGG+@FFFAFFGGGGDG*8DEF:@FCDFGECGG=,<@GGGGGCFCE<FGGCFF<C:>=@BE:B:,*8C**<,AF7C*58**/7CG5C7;8CGGG9ED*:8C7:1CE>3/9@:?+<?#2&<FE:CC?ACF+3:A>5@F;>881#:3C<:C#=+>E9+>+,,DDD8C=FC8>+,8@GFFDBC457DD@87DGGFCGDDFEC@,5A95C9,E<CGEFC@FE?FDGFEC7C,<CGFEFFGGFGFFGGF@@<8CB7GGGFAGFC,F;FAEF@<EF@C7FF:,GGGGGFGF:GFEA<FFGFDGGGGF8CCCCC
@sG 139
TGAGGAGTATTGGTCAATGGGCGCAAGTCTGAACCAGCCAAGTAGCGTGCAGGATGACGGCCTTCTGGGTTGTAAACTGCTTTTAGTTGGGAATAAAGTGCACCACGTGTGGTGTTTTGTATGTACCATCAGAAAAAGGACCGGCTAATTCCGTGCCAGCAGCCGCGGTAATACGGAAGGTCCAGGCGTTATCCGGATTTATTGGGTTTAAAGGGAGCGCAGGCGGACCTTTAAGTCAGCTGTGAAATACGGCGGCTCAACCGTCGAACTGCAGTTGATACTGGAGGTCTTGAGTGCACACAGGGATACTGGAATTCATGGTGTAGCGGTGAAATGCTCAGATATCATGAAGAACTCCAATCGCGAAGGCAGGTATCCGGGGTGCAACTGACGCTGAGGCTCGAAAGTGCGGGTATCAAACAGGATTAGATACCCT
+
GGFGFFDGGF<FGDEF@FC8FEFGF@@CFEFGGGEDFGGFGGGGGFG:FDFGG7BFFEFGGDCFGAFGGGGG@FGGGCCEDGAF<?CFCFC<FGGFGGGGGGG8?FG<EFGGD=FEGGFGD5BCFF,<FEFCGFGGFGGGGCFFGGGGADGF,8@F+E7<F,@>C6C@FFF,@;7<:>>>FGCAFFDDF*:FF<FGGGG?:D=FF)FGGG??2FE@E>68(-:>?5:@?7E,<D@1,+3/,:9CFC<EF<CCBDF6GCFB3:@,+=;?CFFFGGFDFCFDGDEAGGGFA,,?FFC5,;8GGGGGED?<,FGD@,GGGGGGGFCC5FGGGFF=CFDFF<FFC,?@FGGGGFFFGGGGF@EC:GGFE<9GEFAGGGGFGGGGGGGEGFGGGGGGGGGGGGDGGEGGGGGGGGGFGGGGFFAFFFEF<FECECFA@@CC
@sG 25544
TGGGGAATATTGCACAATGGGCGCAAGCCTGATGCAGCGACGCCGCGTGAGGGATGGAGGCCTTCGGGTTGTAAACCTCTATTATCGGGGAGCAAGCGAGAGTGAGTTTACCCGTTGAATAAGCACCGGCTAACTACGTGCCAGCAGCCGCGGTAATACGTAGGGTGCAAGCGTTACCCGAAATTATTGGGCGTAAAGGGCTCGTAGGCGGTTCGTCGCGTCCGGTGTGAAAGTCCATCGCTTAACGGTGGATCCGCGCCGGGTACGGGCGGGCTTGAGTGCGGGAGGGGAGACTGGAATTCCCGGTGTAACGGTGGAATGTGTAGATATCGGGAAGAACACCAATGGCGAAGGCAGGTCTCTGGGCCGTGACTGACGCTGAGGAGCGAAAGCGTGGGGAGCGAACAGGATTAGATACCCT
+
@EFGGDGFGGFGGFFGGGDA<FECEDGGGFG,<FFGA=@6FC@CFGECCCCGGGG,<F<,8DF,EDFGFEG7BAB<D<FF,?BFCDFDC:CF+A=::CEFGGDC<C?B9<,C>CF,FFFA,FFGGGGGD7+<:F;BGGG8B3EC7::CF*>:**=*83,=3?BE7:*<EAFGCF:C*,?F#3C&403;:<:;E*/;CCC>>CEEGD88CCCC3;CD8>>?84:@GEFCCF>?ECB8C=1:#B<,3&<:.A==<4A>EG=7FGEGEGF@:>BB:,D<ADFC:+F@4>CGE@;E<;9DCE88GGDGGGEC=:A@GEFCE:ACFE?FFE+FCDGF<EFCFB=7CF<@7FGEFEF<EE8EFGGFE,@F@+CEFE,GGGGCGGGGGGGGEGGGDB;GCFFCGGGGGGF@FDGFGGGGGGCGCCCCC
@sG 23540
TGAGGAATATTGGTCAATGGACGGAAGTCTGAACCAGCCATGCCGCGTGCAGGAAGACGGCTCTATGAGTTGTAAACTGCTTTTGTGCGAGAGTAAACGCTCTTACGTGTAAGAGCCTGAAAGTATCGTACGAATAAGGATCGGCTAACTCCGTGCCAGCAGCCGCGGTAATACGGAGGATCCAAGCGTTATCCGGATTTATTGGGTTTCAAGGGTGCGCAGGCGGTTTGATAAGTTAGAGGTGAAATACCGGTGCTTAACACCGGAACTGCCTCTAATACTGTTGAACGAGAGAGTAGTTGCGGTAGGCGGAATGTATGGTGTAGCGGTGAAATGCTTAGAGATCATACAGAACACCGATTGCGAAGGCAGCTTACCAAACTATATCTGACGTTGAGGCACGAAAGCGTGGGGAGCAAACAGGATTAGATACCCT
+
FGFGGG8FGGGCFFGFCFC<FF>GEBFFGGGGGGGGGGEGGFFGGGGEEDGGGGGGFFFEC@-CEECFGFAFGGGGGGGGGGGGGGGGGGGGGGFFDFGGGGGGGGGGGGGGGGGGGFEEDEGGGFGCEDFGF<@FFGFGFGDGGGGCGFGGGDFGFFGF?CFGGGGGCFGGGGFGGGGGGGGFFGCG;GEFGC>GG8<,>9<FFCF=F$=:>F7C8AEDE>GGCFFFE;9,CEEFFFFFGFCCFFGEFEF=B2DDAGGG@9CC@@FF;GEFFECGGGGGFFFEF<CBB,<EC9,FCFGGEE:8F=:=FFFFGGFFGFECGGEE>F:FFFCADFGFGEC8DCF?,GGCFFBGEFB@FFGGGGDFGGGGFFGGGGGGGFE@DFFGGFF@GGGGFFFGFGGF@GGGFDGEGDEFCDEGFFDFGGGGGGGGGGGCCCCC
@sG 142
TGGGGAATATTGCACAATGGGCGCAAGCCTGATGCAGCGACGCCGCGTGAGGGATGGAGGCCTTCGGGTTGTAAACCTCTTTTATCGGGGAGCAAGCGAGAGTGAGTTTACCCGTTGAATAAGCACCGGCTAACTACGTGCCAGCAGCCGCGGTAATACGGAAGGTCCAGGCGTTATCCGGATTTATTGGGTTTAAAGGGAGCGTAGGCCGCAGGTTAAGCGTGTTGTGAAATGTAGGGGCTCAACCTCTGCACTGTAGCGCGAACTGGCTTGCTTGAGTACGCACAACGTGGGCGGAATTCGTGGTGTAGCGGTGAAATGCTTAGATATCACGAAGAACTCCGATTGCGAAGGCAGCTCACGGGAGCGCAACTGACGCTGAAGCTCGAAAGTGCGGGTATCGAACAGGATTAGATACCCT
+
DFGGGGGGGGGGGGGGGGGFFGCFEFFFGGFGGEFECFGDFFGDGGC:>E@GGGGGGFF:FGEFGGGG<FFCFGFFFGGGFFDFGCFGGGGGGG<BFGCGGGGGGGGGGGFGGDGDCGGGGGFFCGG7<EEGGGGGFCFCCGFCF7BGF*>:CFFGEGGEGGCF;AFC:FC8C87*<FCFGGC/<%+:@C@CEE6E0CG>>C5C@C58</?5:,F@F<FF=BCDD4:CC=E<GGGFE<D,8CB@@DACCF:FC>78*:EBC8;=2+GGDFFD<CFDF8C@8+E+?,ECEEEGGEDC,BF7E>GGFE@EC=@=EECGGDGGGDCFCC,,,8FGGGFEFCB+F:AE7DGF7FGGGGGGGEECGEF@,7C@FGGFGGGCFAAGGGGGGF@FGGGGGGFFCEGGGGGFAGGGFGEGFFB<CBCC<
@sG 143
TGAGGAATATTGGTCAATGGACGCAAGTCTGAACCAGCCATGCCGCGTGCAGGATGACGGCTCTATGAGTTGTAAACTGCTTTTGTACGAGGGTAAACGCAGATACGTGTATCTGTCTGAAAGTATCGTACGAATAAGGATCGGCTAACTCCGTGCCAGCAGCCGCGGTAATACGGAGGATTCAAGCGTTATCCGGATTTATTGGGTTTAAAGGGTGCGTAGGCGGTTTGATAAGTTAGAGGTGAAATTTCGGGGCTCAACCCTGAACGTGCCTCTAATACTGTTGGGCTAGAGAGTAGTTGCGGTAGGCGGAATGTATGGTGTAGCGGTGAAATGCTTAGAGATCATACAGAACACCGATTGCGAAGGCAGCTTACCAAACTATATCTGACGTTGAGGCACGAAAGCGTGGGGAGCAAACAGGATTAGATACCCT
+
EFGGGGGGGGCAGGGGGGGGGG@GGGGGGGGGGGGGGGGGGGGGGGGGGGGGGGGGGEGGGGDGGGGGDGGGF9EFGGGGFGGGFGGGGC7CEEGGGGGGGGGGG9FFGGGGGGGEGFAFGFDEDFBFFCFFG=FGGGGGGG>@EGGFGGGFCFFGGGGGGFGC8@:F:CFFAFCGC:FCFGFCFC,=FFDGFFGG?C8FC>GGG873:<FF9<:-D</#-/;7BFG0DE79=@E6F4<<C@;;GB<EGDGDFCE@GGGFECFGF@,-C@+?CCEGFFE?0<?<E?,A@5,<7A;CFEC+E:==?CC:C?FB;FE8FFFFFGGEAF4>E9CEGGF8CCFGFAGGCGFC?FFF:B7F:FCCFCE?9F<GGDGGGGGF7F<GEDFGGGGGGGGCGFDGFFFGGGGGGGGGGGGGGGFGGGGFGGGGGGGFFE8CCCCC
@sG 22433
TGAGGAATATTGGTCAATGGGCGAGAGCCTGAACCAGCCAAGTAGCGTGAAGGATGACTGCCCTATGGGTTGTAAACTTCTTTTATAAAGGAATAAAGTCGGGACTGGATACCCGTTTGCATGTACTTTATGAATAAGGATCGGCTAACTCCGTGCCAGCAGCCGCGGTAATACGGAGGATCCGAGCGTTATCCGGATTTATTGGGTGTAAAGGGAGCGTAGATGGATGTTTAAGTCAGTTGTGAAAGTTTGCGGCTCAACCGTAAAATTGCAGTGGATACTGGATATCTTGAGTGCAGTTGAGGCAGGCGGAATTCGTGGTGTAGCGGTGAAATGCTGAGATATCACGAAGAACTCCGATTGCGAAGGCAGCCTGCTAAGCTGCAACTGACATTGAGGCTCGAAAGTGTGGGTATCAAACAGGATTAGATACCCT
+
CF,CCEF8EFFFGGGGGGGE6@:F@FEGGFFFEFDFGGGF;C6EF9CFFGFGD,@FFFE<C@F,<<EFFFECCFGGGF9F9EFFGGGGC9??A5=E<9C,B7@++:8=FFAE?ACCF=C9E<,C,C?EFGGAEFAEFGGFE,BFGFGGGGGGGGFC<E<<FFFGGDDG:3@DFC*6:CCEFF66>0C@FF':@F2?/F>C+CFF>F<1=06F<:C4@5==;-24:<+C<GFGF@<80E@@CC<E:<?+8(CCCDCG>EGFDGGF9GGGGG<>EB65@C,@,9??AF@CFGF<?FE<89FF8FE,<8EEB,EC+E8=7FA4A<7GFE@FFFC5,EFEEC,8BFEE<?F@F<@,@GGGGGGEGCC8GDE@,,CDCEDGGFCFFGFGCGGGGGGGGGGGGGGGFFCF9GGGGFEFFF9FFDFEE9GGFGGFGGGCCCCC
@sG 22966
TGAGGAATATTGGTCAATGGGCGAGAGCCTGAACCAGCCAAGTAGCGTGCAGGATGACGGCCCTATGGGTTGTAAACTGCTTTTATAGGGGAATAAAGTGAGCTACGTGTAGTTTTTTGCATGTACCCTATGAATAAGGACCGGCTAATTCCGTGCCAGCAGTCGCGGTAATCAGGAAGGTCCGGGCGTTATCCGGATTTATTGGGTGTAAAGGGAGCGTAGGCCGAAGATTAAGCGTGACGTGAAAGGCAGTGGCGAAACCGTATGATGTGCGTCGCGAACTGTAGGCCTTGAGTGTATGCGATGTCAGCGGAATTTGTGGTGTAGCGGTGAAATGCTTAGATATCACGAAGAACTCCGATTGCGAAGGCAGCTGACAAGGCTACAACTGACGCTAAAGCTCGAAAGTGCGGGTATCGAACAGGATTAGATACCCT
+
@EFGGDFFFGFAFGGGGGCAFGGFCCFGGGGGGGGGGGGGFGGGGFGC,@FGDDFGCFFGFFG7FEEFGGGGGGGGC<CE?,CEACEEFFE=CBDFGGFGGGGGFDGAFEEFAFD9FEGGGGGGG9E9FEFFGG;@FFG9EF7FEF+>FEF9F,>FGEFGCG<,5:+FFG>3,3,@DFFGGGG7>:CECCCFGFDGE51?C+,2:C:*=?2CEFE*C:*70#2ACG#/8CC@FF9<AF*>FF3CEC>#2:?C+<@>#1AF:FGFCF:=C3+>+G:@8+,8D==8B:,8,4,,,7CDEC@8+BA9FF==B=@EC,GDGGGGGCE@+FF@=4,,@:,BC@C<,<,GFFGFFAA,,E@7EEGECEDGGGGCFC,FFGFFE@AFEGGGGGFGFGFGEGGF<DF@B,,GGGGGFEGGGGGGGDF9FGGGGGGGGGGFC@9BC
@sG 29018
TGAGGAATATTGGTCAATGGACGAGAGTCTGAACCAGCCAAGTAGCGTGAAGGATGACTGCCCTATGGGTTGTAAACTTCTTTTATATGGGAATAAAGTTTTCCACGTGTGGAATTTTGTATGTACCATATGAATAAGGATCGGCTAACTCCGTGCCAGCAGCCGCGGTAATACGGAGGATGCGAGCGTTATCCGGATTTATTGGGTTTAAAGGGTGCGTAGGCGGCCCTATAAGTCAGCGGTGAAATGTTCCGGCTCAACCGGGAAACTGCCGTTGAAACTGTAGGGCTAGAGGCCACAAGAGGTATGCGGAATGCGTGGTGTAGCGGTGAAATGCTTAGATATCACGAAGAACTCCGATTGCGAAGGCAGCTCACTGGAGCGCAACTGACGCTGAAGCTCGAAAGTGCGGGTATCGAACAGGATTAGATACCCT
+
CGFDGGFGGGGGGGGGGGG<FFGGGGGGGGGGGGGFGGGDFFFGGGGGGGGGGGGGGGFGGGGGG@EGGFGBFFFFGGGGGGGGGGGGGGGGGGGGFEGGGGGGFGGGGGGGGFGGGGGGGGGGFGFFGGGFFGG;EFGEG<+CFGGGGGGGGGGGFGGCFGGGGGGGEGGC3>FEGGGGGGGGDGEEE@FGGGEEE5FGGGGFGGE773<7FFGGDBGGFFGGEGGCCGC@:FC8C,CEFFDGG6<:F@*:<>:>?AEGFFGFF<;BCGEEFD30AC=CFGFGGGFF=9EE;:+GGGFF9FCEFBF:EFEE88>C7FGGFGGGFGEFBFC,E9GFBC9FGFFGFGGFE?9FDCGFCFFFFB:,?E@CFE9FGGGGGGGGGGGGGGGGDGCEGGGGGGGGFDGGFEGGGDGFGGGGFFFFGGGGGFGGF?GCCCCC
@sG 28808
TGGGGAATATTGCACAATGGGCGCAAGCCTGATGCAGCGACGCCGCGTGAGGGATGGAGGCCTTCGGGTTGTAAACCTCTTTTATCGGGGAGCAAGCGAGAGTGAGTTTACCCGTTGAATAAGCACCGGCTAACTACGTGCCAGCAGCCGCGGTAATACGTAGGGTGCAAGCGTTATCCGGAATTATTGGGCGTAAAGGGCTCGTAGGCGGTTCGTCGCGTCCGGTGTGAAAGTCAATCGCTTAACGGTGGATCCGCGCCGGGTACGGGCGGGCTCGAGTGCGGTAGGGGAGACTGGAATTCCCGGTGTGACGGTGGAATGTGTAGATATCGGGAAGAACACCAATGGCGAAGGCAGGTCTCTGGGCCGTTACTGACGCTGAGGAGCGAAAGCGTGGGGAGCGAACAGGATTAGATACCCT
+
FFDGGGGGGGGGGGGGGGGGGGGGGGGGFFGGGAFGGGGGGGGGGGG@FEGGDGGGGG8FGGGGGGGGGGGGGGGFG=FGFGGGGGGEG>FGGFFBFFEGCFFECFGGFFFGGGGGGGGGCFFGGGGDGGGCGGGGGGFCGFGFGGFGGGGGGGGCACGGGF,FEEDGG?FGGGGGGFGG?EC7CFF0FGGGGEGGGF@GDGFGGGGCGG,GC>E9G8?EFDEGE@EDEFCCDGGFEFEEF/CFCCFGGGGGGGGFF>=*GEGGGGGEC@GGGC>CD:GGGEGGGGGFGGEEEA9FGE>+CDFCBF?@@*FGGGGGFCGGGGGEFFGGF7GGGGFGGEGGF8EF?:FF<@CGGGGFGGGFFFGEGGGGGEFCGFEGGGGGGEFE7EEF8CFGDGGGGGGFGGGGFGGGGGGGGGGGCCCCC
@sG 148
TGGGGAATATTGCACAATGGGGGAAACCCTGATGCAGCGACGCCGCGTGAAGGAAGAAGTATATCGGTATGTAAACTTCTATCAGCAGGGAAGATAGTGACGGTACCTGACTAAGAAGCCCCGGCTAACTACGTGCCAGCAGCCGCGGTACTACGTAGGGGGCAAGCGTTATCAGGATTTACTGGGTGTAAAGGGAGCGTAGACGGACTGGCAAGACTGATTTGAAAGGCGGGGGCTCAACCCCTTGACTGCATTGGAAACTGTTAGTCTTGAGTGCCGGAGAGGTAAGCGGGATTCCTAGTGTAGCGGTGAAAGGCGTAGATATTAGGAGGAACACCAGTGGCGAAGGCGGCTTACTGGACGTTAACTGACGTTGAGGCTCGAAAGCGTGGGGAGCAAACAGGATTAGATACCCT
+
A<EFEFGCGFGGECEDFFGGGGGDDGGEG<EFGFFFFFEGEEGG7CF:BGGGG<FGGGGFFE,CC?CFGGFGGFGGGGG9AFFDFG,B=F+B:?CFEFGGGGE+BCFFGGGGFGFEFEGGFEFGE=FDG,CDFGGGG9F@<FC<CE*:*31?@,13DBF*:B<**=:CEG75<++?,<,:FF,<7<FG7/7E+2:/AC>:<7/C:?;:/*C/<</#,8<;,,F=949CC@3+@6CC:C:@@78E39GF=DFDFE>9C@+=?88CGFGFEDA=5++@4C>?,E;GFCB6+=B=9GE8EA=?E=6G=DEDGFF?:,7>DCE@GFF=FF8FDF9A86,E8FGGGEE@C,,GC@F@,FGGEF=:,CE,GF@FCC<BC5FDFF@8DCF8ECEFFEBD,C,E@GGFEC,@,<GFEDGCCC@B
@sG 149
TGGGGAATATTGCACAATGGGCGCAAGCCTGATGCAGCGACGCCGCGTGAGGGATGGAGGCCTTCGGGTTGTAAACCTCTTTTATCGGGGAGCAAGCGAGAGTGAGTTTACCCGTTGAATAAGCACCGGCTAACTACGTGCCAGCAGCCGCGGTAATACGTAGGGTGCAAGCGTTATCCGGAATTATTGGGCGTAAAGGGCTCGTAGGCGGTTGGTCGCGTCCGGTGTGAAAGGCCATCGCTTAACGGTGGATCCGCGCCGGGTACGGGCGGGGTTGAGTGCGGTAGGGGAGGCTGGAATTCCCGGTGTAACGGTGGAATGTGTAGATATCGGGAAGAACACCGATGGCGAAGGCAGGTCTCTGGGCCGTTACTGACGCTGAGGAGCGAAAGCGTGGGGGGCGAACAGGATTAGATACCCT
+
FGGGGGGFFGGGGGGGGGGGGGGGGGGGGGGGGGGGAFDGFGGGGGGEFGGGEFGGGFGGGGFEEFGDGGDGGGGGGGGFGGFGGG7>FGEGCFGGFD+>FFDFGGGGGFGGFDFF7CF,@FGGGGFC+>*@FF;@>F>>FF9DD,>DFGGGGGCE9@F@C9<CEFE@C,<8F7*1*22=*B=C62<FFCFGGGEGGGG>4**:88C<.8877,C@C>>56929C0C:70<0<#7==?+31@B;<DGFEF=178=4/**>@4**9CCF7EF:@,FFD0C+B6FCCFC>,=3B,FGGFFB=@+@EGGGE>5<GGGGGDFF@GFGFFGGGGGGGGGGEC,??F7:,GEEGGGFFFF8CFGGGGFGGGF7GFACGGGGGGGGGFCGGGGGGFGGGFFGGGGGECFFAFGGGGFGFEGGGCCCCC
@sG 150
TGAGGAATATTGGTCAATGGGCGAGAGCCTGAACCAGCCAAGTAGCGTGAAGGATGAAGGTCCTACGGATTGTAAACTTCTTTTATACGGGAATAAAGTTTCCTACGTGTAGGATTTTGTATGTACCGTATGAATAAGCATCGGCTAACTCCGTGCCAGCAGCCGCGGTAATACGGAGGATGCGAGCGTTATCCGGATTTATTGGGTTTAAAGGGAGCGCAGACGGGAGATTAAGTCAGTTGTGAAAGTTTGCGGCTCAACCGTAAAATTGCAGTTGATACTGGTTTCCTTGAGTGCAGTTGAGGCAGGCGGAATTCGTGGTGTAGCGGTGAAATGCTTAGATATCACGAAGAACCCCGATTGCGAAGGCAGCTTGCTAAACTGTAACTGACGTTCATGCTCGAAAGTGTGGGTATCAAACAGGATTAGATACCCT
+
AFFGGGFGGGGGGGGGGGGGGGGGGGDGGGGGGGGGGGFFFFFFGGG:CEGGGGGGGFE?EFGGGG@FFGEEGFFGGGGGEFGGGGGGGEGCF<C9EFGGGDGGAF@EFGGGGGGGFFFFGGGGGGGGFDFGFGGGGGFCAC@CEGGGFDFGGCCF=9FGGGGFGGGDGGGGCE@FFGG:D8FFGEGCFGEFGGFD5A:F:8@CFC7C97C<FGGAG>GE@6FFFFGFG,ACFFF@%CF9,<6:,1ACFBDGGF?FFCC*>@,DE/DFDC=FGDFFD;DC>FFFEE,GCFF@BGGF?CDCDFFFCGGEEDEEDDDEGFCF@EGG=@,EEC,,?FAGFC@3FD9FA7@FEFFF@+DGGGGGECFAEFCGGFGFGE<ECFFGGGGGGFE@CFFCCFDGDGGFGGGGGGGGGGGFGFGGGFAFGGGGFCFFE<ECCCCC
@sG 151
TGGGGAATATTGGGCAATGGGCGAAAGCCTGACCCAGCAACGCCGCGTGAAGGAAGAAGGCCTTCGGGTTGTAAACTTCTTTTAAGAGGGACGAAGAAGTGACGGTACCTCTTGAATAAGCCACGGCTAACTACGTGCCAGCAGCCGCGGTAATACGTAGGGTGCAGGCGTTATCCGGAATTATTGGGCGTAAAGGGCTCGTAGGCGGTTCGTCGCGTCCGGTGTGAAAGTCCATTGCTTAACGGTGGATCCGCGCCGGGTACGGGCGGGCTTGAGTGCGGTAGGGGAGACTGGAATGCCCGGTGTAACGGTGGAATGTGTAGAGATCGGGAAGAACACCAATGGCGAAGGCAGGTCTCTGGGCCGTTACTGACGCTGAGGAGCGAAAGCGTGGGGAGCGAACAGGATTAGATACCCT
+
AFCGGEGGGGGGGFGGFCFGGGGGFGGFGGGGGGGGCGGFGGGGGGGGGGGGGGGGGGGGCF<FFGGGGGGB<FFFEGCGFFFEFFGCFFDA@=B:CBEGGGGGGGDFGAF@FGGGGGG9CDDFGGGG:,@FFC7:BDFGCF7<@3@CFGECFFF>B><FE:,<1>,<<*6:CEC9<*1<:CGGC@EFFE:EE=2>::,;<DE@C3:C;CCEG5C=*(107?/<3=+<=<50@4+%9;2/FC0FGFFCB7>*EFF:>FE>C98>F@DFGFFFAA8C=:=,8ED@FBB,5,EDA,D>@+@@DFFA@45BEF9;<=?E<89C<9@@+@7DGGGGGGFEF,DFA@,EGFFE@GF@EC,@GFGGECDGDGF@FGFGEGGEFE8GFCGDFCFCGGGGGGGFFGFDGFGGGFF<GGGFCCCCCC
@sG 152
TGAGGAATATTGGTCAATGGGCGAGAGCCTGAACCAGCCAAGTAGCGTGCAGGATGACGGCCCTATGGGTTGTAAACTGCTTTTATAAGGGAATAAAGTGAGTCACGTGTGACTTTTTGCATGTACCTTATGAATAAGGACCGGCTAATTCCGTGCCAGCAGCCGCGGTAATACGGAAGGTCCGGGCGTTATCCGGATTTATTGGGTTTAAAGGGAGCGTAGGCCGGAGATTAAGCGTGTTGTGAAATGTAGATGCTCAACATCTGAACTGCAGCGCGAACTGGTTTCCTTGAGTACGCATAAAGTGGGCGGAATTCGTGGTGTAGCGGTGAAATGCTTAGATATCACGAAGAACTCCGATTGCGAAGGCAGCTCACTGGGGCGCAACTGACGCTGAAGCTCGAAAGCGCGGGTATCGAACAGGATTAGATACCCT
+
DGFEGGGGGGGGGFGGGGGGEGEGGGGGGGGCFFFG<EFGFGEGGGGE7CGGGGGFFF@FC@FFCFFGGGGFGGGGGGGGGGGGGCFGFGGC,EEFFGFGFGCFEFGFEFFGDAFFGFGFGGA?FGGFGG9<EE,@FF@BE+CF8E8FFGGFGGDEGGG+@:@D+33CFF*;EF:FECCCF9D7::CFFED,,7<C*2:?+3CFFG::-,7C9AF?EBE:/;E67FGFC>:+<C:9E+*2FEDDF=+/9@2@3<2@7,;8;FDFFBE@F,3>GF8C@GGGF9DCF<<DFF?F5FA3@>,:,C,DFEGEFCE>8>=8@:+,?FEG=GEECEFA,FC9;FAGGFCGGGFGDFFFEBC7GFGGDGEFGF<E,FFGFGFGGGFC7GGCACGEFGEGGFF9FCGFDGFGEGGDGFGFFEFGGGGGGGFE<<DGGFCCCCCC
@sG 153
TGAGGAATATTGGTCAATGGACGCAAGTCTGAACCAGCCATGCCGCGTGCAGGATGACGGCTCTATGAGTTGTAAACTGCTTTTGTACGAGGGTAAACGCAGATACGTGTATCTGTCTGAAAGTATCGTACGAATAAGGATCGGCTAACTCCGTGCCAGAAGACGAGGTAAGACGGAGGATTCAAGCGTTATCCGGATTTATTGGGTTTAAAGGGTGCGTAGGCGGTTTGATAAGTTAGAGGTGAAATTGCGGGGCTCAACCCTGAACGTGCCTTTAATACTGTTGAGCTAGAGAGTAGTGGCGGTAGGCGGAATGTATGGTGTAGCGGTGAAATGCTTAGAGATCATACAGAACACCGATTGCGAAGGCAGCTTACCAAACTGTATCTGACGTTGAGGCACGAAAGCGTGGGGAGCAAACAGGATTAGATACCCT
+
EGGGGGGFGGGGGGGGGGGDEFCGDFGGGGGGGGGGGCE,@EFGGGGEEGFGGGGGEECCEFBEFFGGGGGGFGFGGGEGAFGGGFGGG>FGGEFFCFGEC7:FGGEFFDEEFCDFFEFFGGG9ABFGGGGGGGEFFCD:E@7+=E7FGFFGGGG@7<F,@@,>+*5@>:F,<@@C@EFFDFCC,34<*<ECF7145*C9CFAFBFGC*5,<2?FAGFC@17CDB*<.@:9D-<:9C&>3C86CC;D1@#:E@8C>@7$0;GCGGF@<,#/,:#'A5;GDDDGGFC8BFFEA*:,,?E@++EBBA8EB:,<99,EEE,FGCCCE=C7GGFF9EFEGFF<8FAGDF@EFFF9FCFB84@GGCF7FFF@GGGGF@C<F,C<FGGGGGDC7GFFGGGGGFF:CGGFF7CGEGGGGGFCGGEEB@F9FGGGGFCGCCCCC
@sG 154
TGAGGAATATTGGTCAATGGGCGAGAGCCTGAACCAGCCAAGTAGCGTGCAGGATGACGGCCCTATGGGTTGTAAACTGCTTTTATAAGGGAATAAAGTGAGTCACGTGTGACTTTTTTCATGTACCTTCTGAATAAGGACCGGCTAATTCCGTGCCAGCAGCCGCGGTAATACGGAAGGTCCGGGCGTTATCCGGATTTATTGGGGTTAAATGGAGCGTAGGCCGGAGATTAAGCGTGTTGTGAAATGTAGATGCTCAACATCTGAACTGCAGCGCGAACTGGTTTCCTTGAGTACGCATAAAGTGGGCGGATTTCGTGGTGTAGCGGTGAAATGCTTAGATATCACGAAGAACTCCGATTGCGAAGGCAGCTCACTGGGGCGCAACTGACGCTGAAGCTCGAAATCGCGGGTATCGAACAGGATTAGATACCCT
+
EGFGGGGG@FFGGGGGGGGGGGGGGGGGGGGGGGC@88ACFGF<FF@FGGGFGCF@EFGGEFG7C<,C<FFGE??FFC<=EBCGEAFGDGCBA=CEE???9=9EFCF4A<7FFDFG,,+,AFDGCGD9?,CFF9;EGF=EECB:BEEAF,F9DFGGF9<CFCEG>6F:FGGA,E*3*1**2;,*>=5FCFC*;F7CEE7FFD9<C7:*=<99+<>/=8C2*1*91D=7<52+9<C4>8*?8;<=9F?CGFFFF3,7,,,@9F;E@@538,8*C7BEE99?=8B38,:,D=<E5@1+CC,B;,9@FC:?D8BDD+B@8<FE8F@60+C9D;E,DFFGFGE=,,B=<,,@GFFE=BFF:AA,GDF7C,@FE<EFFFF@EFC>,EEE,FFGFECEE9GFFCEEFEF8F@+F@FEE@CGGEGEDGGGGGGGGGGGCC@CC
@sG 29446
TGAGGAATATTGGTCAATGGGCGCAGGCCTGAACCAGCCAGGTAGCGTGAAGGATGACTGCCCTATGGGTTGTAAACTTCTTTTATATGGGAATAAAGTTTTCCACGTGTGGAATTTTGTATGTACCATATGAATAAGGATCGGCTAACTCCGTGCCAGCAGCCGCGGTAATACGGTGGATCCGAGCGTTATCCGGATTTATTGGGTTTAAAGGGAGCGTAGGTGGACAGTTAAGTCAGTTGTGAAAGTTTGCGGCTCAACCGTAAAATTGCAGTTGATACTGGCTGTCTTGAGTACAGTAGAGGTGGGCTGAATTCGTGGTGTAGCGGTGAAATGCTTAGATATCACGAAGAACTCCGATTGCGAAGGCAGCTCACTGGACTGCGACTGACACTGATGCTCGAAAGTGTGGGTATCAAACAGGATTAGATACCCT
+
EFGGGGGGGGGGGGGG9EE<BFEGGGDGGGGGGGGGGGGGGFEFFDEGGGGGGGG8EECFEGGGGGGGGGGGGGFGGGGGGFGGGGGGGGFGGG,EFFGGGGGFGGG<F,BGGGGGGGCFGGGFFDGGFGGG<FFFGCD=,A=EFFGGGFFGGFCEGCFGGGGGGG+@<:FGGGC:,@FFFFGGDG>7C@FGGFG>GGDG?9FCCGCGC8<;?FD4F>AC:EFEEDDDFGGF->:;9CGFC?:7<<CDGGGGFGGGDCGCGGGGFECFGFCDFCFF;;@:C=DC=,8F=DFD=C9,FGFA9EFGFCCF?;,GGFEEGGFECFGGFGEFGFE,<?,GCFFDF;F8@GFGF<GF@C:GGGGFBBC@FGFGF?DGGGGGGFCGGGDGGEFFFC<C9GGFDGDFFCFGDGGGGGFEFEGGFEEFFGGFAGFFFE@@<9<C
@sG 31124
TGGGGAATATTGGGCAATGGGCGCAAGCCTGACCCAGCAACGCCGCGTGAAGGAAGAAGGCTTTCGGGTTGTAAACTTCTTTTGTCAGGGACGAGTAGAAGACGGTACCTGACGAATAAGCCACGGCTAACTACGTGCCAGCAGCCGCGGTAATACGTAGGTGGCAAGCGTTGTCCGGATTTACTGGGTGTAAAGGGCGTGTAGCCGGGAAGGCAAGTCAGATGTGAAATCCACGGGCTCAACTCGTGAACTGCATTTGAAACTGTTTTTCTTGAGTATCGGAGAGGCAATCGGAATTCCTAGTGTAGCGGTGAAATGCGGAGATATTAGGAGGAACACCAGTGGCGAAGGCGGATTGCTGGACGACAACTGACGGTGAGGCGCGAAAGCGTGGGGAGCAAACAGGATTAGATACCCT
+
CFGGGGGGGGFGGGGGGGGFGGGGGGGGGGGGGGGGGGGGGGGGGGGGGGGGGGGGGGGGCFGGFGGGGGGGGFGGFGGGGGGGFFGGGGGFGGGGFFGGGGGGGGFDGGGFGFFGGFFGFF,@@>CCEFGGGGGGFCFG8CFGGGGGGGGGGGGGC<<CFCAFCCF+<026CCCFDCCC?<<FGGGGGGGCFFCC@DEEGEGGCGGGG5GGFFFGGBGFFCCF?9DFDGGEGFGFB6FGFFFFFGFGGGFGGG<FAFFEFGGFFGG,GGGGGGFF@7EGFE>DEFCGGGGGGFGGFFFGFGGFGGFGEFGGGFDFCGFF?EFGGGFCGGGFGFGGGGFGGGGFGGGFCGGFFGFFGGGGGGGGGGGGGGGFEGGGFEGGGGGGGGFEGGGGGGGGGGGGGGGGGGGGGGGGGCCCCC
@sG 23252
TGGGGAATATTGCACAATGGGCGCAAGCCTGATGCAGCGACGCCGCGTGAGGGATGGAGGCCTTCGGGTTGTAAACCTCTTTTATCGGGGAGCAAGCGAGAGTGAGTTTACCCGTTGAATAAGCACCGGCTAACTACGTGCCAGCAGCCGCGGTAATACGTAGGGTGCAAGCGTTATCCGGAATTATTGGGCGTAAAGGGCTCGTAGGCGGTTCGTCGCGTCCGGTGTGAAAGTCCATCGCTTAACGGTGGATCCGCGCCGGGTACGGGCGGGCTTGAGTGCGGTAGGGGAGACTGGAATTCCCGGTGTAACGGTGGAATGTGTAGATATCGGGAAGAACACCAATGGCGAAGGCAGGTCTCTGGGCCGTTACTGACGCTGAGGAGCGAAAGCGTGGGGAGCGAACAGGATTAGATACCCT
+
EGGGDBFGGGGGGGGGGGG<FGGGGGDGGGGGGGGGFGGEGCFGG7F:FGGGGFFGFF=EGGGGGGGGGGGGGGGGGGGGGCFFGGGDGGGGGGGGGGGGGG@GGGGGGGGGGGGFCFGGGGGGFGGGGGGGGGGGGDGGGGFGGGFGF:EGGCC:@FFFGGFGGGGCF9AEFF>C:CFACE9?BFG2GF>9<C?CEGDEG4FE<::CEGCD<:>C>8:75CEEG0GFFG???7:<<<:GFF@C<ACC*:F7F7GDGGGGGGGEEGFGF@FGFA3D<?FCCCGGGFEDGEDF<GGGEE>8E@@GGEGC7>FGFEFFADFECFFCFGGGFFGFFGEFFCFFFFFFC,GGGGEEFDGGGGGFDGGGEGGGGGFECGGFDGGGGFGF@GGGGGFGGGGGGGFGGGGGFECGGFFGGGGGCCCCC
@sG 158
TGAGGAATATTGGTCAATGGACGAGAGCCTGAACCAGCCAAGTAGCGTGCAGGATGACGGCCCTATGGGTTGTAAACTGCTTTTATAGGGGAATAAAGTGAGCCACGTGTGGTTTTTTGCATGTACCCTATGAATAAGGACCGGCTAATTCCGTGCCAGCAGCCGCGGTAATACGGAAGGTCCGGGCGTTATCCGGATTTATTGGGGTTAAAGGGGGCGTAGGCCGGAGATTAAGCGTGTTGTGAAATGTAGATGCTCAACGTCTGCACTGCAGCGCGAACTGGTTTCCTGGAGTACGCACAAAGTGGGCGGAATTCGTGGTGTAGCGGTGAAATGCTTAGATATTACGAGGAGCTCCGATTGCGAAGGCAGCTCACTGGAGCGCAACTGACGCTGAAGCTCGAAAGTGCGGGTATCGAACAGGATTAGATACCCT
+
E8FGGGGGGGGGGGGGGGGGGGGGGGGGGGGF<FFGGGGGEFFGGGGGECGGCGGGGGGGGGGGGEDGDFGGGDCFGFFGF,CFGDFGDGGBBFFEFGGGGGGGG<FFCFFGFFGGGGCEFFFGGE<FG8?DEA,=FGFFGF@CEEGGFGGGGGCBCGGGA7><:8:F<*>FF@7C1C@C,6,*:C5<:<<A2<<=:5C6)E=CC9%C(/+C?<8#:9FF<9;9:7EFB;<C'<F@E@8;C80=/2<.CF7E1CD/>D:CCF,9@;>,GGF>7CCC6FD==DBFFF=FD>6,8ECB69DECE>E:>@GGF?BCD@8+F7FDC8CA@,>EFDE<FFD=C?@?AE7FCF@=EEF@CCCGGFF@4EGGFDGDD<FB,GFGDGECFGGGFFF7GGGGFFGGFGF@GEAACGDGGGGGGFCGGFFGFFF<,GGGGGCCCCC
@sG 159
TGGGGAATATTGCACAATGGGGGAAACCCTGATGCAGCGACGCCGCGTGAGTGAAGAAGTATCTCGGTATGTAAAGCTCTATCAGCAGGGAAGAAAATGACGGTACCTGACTAAGAAGCCCCGGCTAACTACGTGCCAGCAGACGCGGTAATCCGTAGGGGGCAAGCGTTATCCGGAATTACTGGGTGTAAAGGGTGCGTAGGTGGTATGGCAAGTCAGAAGGGAAAACCCAGGGCTTAACTCTGGGAATGCTTTTGAAACTGTCAGACTGGAGTGCAGGAGAAGTAAGCGGAATTCCTAGTGTAGCGGTGAAATTCGTAGATATTAGGAGGAACAGCAGTGGCGAAGGCGGCTTACTGGACTGAAACTGACACTGAGGCACGAAAGCGTGGGGAGCAAACAGGATTAGATACCCT
+
A8EFGGGGGGGGGGGGGGGGEGDCCF8FGGGGGGGGGGGGGGG7FGGFCCFGGGGGEF8CFDGFGAC,<<FEFFFGGGFEDF@9DFG<F7+FE<,BFBF,A:CGFGGGG8FFGGGD9=BE7FGCFFGGFGFFG,,@<FFCCF7DBE@F:F:F,3><>:CF:@CFFGCC<CGG9C@FFC+<CF3BFG<G;4BCCDC8CDG-89EFCC;GF@;CFFF50+<3<C#,8+<9C>58CCCAF:CBC,,8F<>>$,@9DC420:023=E99,,@FFDE6DGF8E>,499,:+4:DGFEGGF@,AFAFFDGADGECGFAD?A,GEGDECF4C,FCA9DGEFCE,DFF7@F@AFCC@@CFEFGF?GGFGGGGFGFGFECC68F@<D@BCCFD@CEGGFGGGGGFF<E@GFFFGGCGGFGCCCCC
@sG 160
TGGGGAATATTGCACAATGGGGGAAACCCTGATGCAGCGACGCCGCGTGAGCGATGAAGTATTTCGGTATGTAAAGCTCTATCAGCAGGGAAGAAAATGACGGTACCTGACTAAGAAGCACCGGCTAAATACGTGCCAGCAGCCGCGGTAATACGTATGGTGCAAGCGTTATCCGGATTTACTGGGGGTAAAGGGAGCGTAGACGGAGTGGCAAGTCTGATGTGACAGCCCGGGGCTCAACCCCGGGACTGTATTGGATACTGTCAATCTAGAGTACCGGAGAGGTAAGCGGAAGTCCTAGTGTAGCGGTGAAATGCGTAGATATTAGGAGGAACACCAGTGGCGAAGGCGGCTTACTGGACGGTAACTGACGTTGAGGCTCGAAAGCGTGGGGAGCAAACAGGATTAGATACCCT
+
<FEFGFGGGGFFFGGFFDFDFGGGCCEF@EFFGGFGGGG7FFEG7>=F:F:8FEGGGGGGF9?,<FFFFGGGDAFFFGFCE9C<F@98BF<ECGGGGDFFGDGDG7FFGGGGF,5FEG8FGFCF7>BFGGGF7@EGGGGGA<73@CBF*>FGGAFGCGF>FG9FC7<BC:EGG;EEGG7<BCAE:C***1B<CE7;:C8*7;1+F<4CECFG-D;#<6CF'ADEA'<*GF>:<@C=<0+CCC76=8@3,>5*9BFA6,+=+,FAD9C,3,E?*B=66C8FD<CFF=C?7=549,CGGEFFEC@C8CEFDE<9,,@>=-FGCGGDF<ECA,FE?6,,GFFF7GEF:B8@+GGFFE9GFCGGFGGGGGGGEGFFEFGGDGGGGGGFGEGGGGGFFEGGGFAECEGGGGFFFFFCCCCC
@sG 161
TGGGGAATATTGCACAATGGGGGAAACCCTGATGCAGCGACGCCGCGTGAGTGAAGAAGTATCTCGGTATGTAAAGCTCTATCAGCAGGGAAGAAAATGACGGTACCTGACTAAGAAGCCCCGGCTAACTACGTGCCAGCAGCCGCGGTAATACGTAGGGGGCAAGCGTTATCCGGAATTACTGGGTGTAAAGGGTGCGTAGGGGGTATGGCAAGTCAGAAGTGAAAACCCAGGGCTTAACTCTGGGACTGCTTTTGAAACTGTCAGACTGGAGTGCAGGAGAGGTAAGCGGAATTCCTAGTGTAGCGGTGAAATGCGTAGATATTAGGAGGAACATCAGTGGCGAAGGCGGCTTACTGGACTGAAACTGACACTGAGGCACGAAAGCGTGGGGAGCAAACAGGATTAGATACCCT
+
@FGGGFFGGGGGGGGGGGGGGGGGGGGGGGFFGGGGGEFEGEGGGGGFGGGGGGGGEFGFFFGCFFDCFEFFGGGFEFFGGGGGGGGGGGFFGGFGGCGGFGGGFGGGGGGGGGGGGGGFGDGGGGGGGFGGGGGGGGGGGGGDEDDGG:>DGGGGFFGGGDC*BCFGFDGGGFEFDGDEF@9FGGGGCC+CCCE@E5EC5DG#EC8<1@FC@327,59@A?=28@C@7AECFGGGGFC<FCF@FFF,=F<?FFF7CGCDGGC:<?=<,FGFBFGFEFE?2E,?C=B+CDEFGFFB><ECFGC>5CECE=6;CB=E=C9EEAE?9GE6A9<GDFEEAD@C7GGGFCGGGCGGGGCGFFE9FCFFGFC<EE<CFCFECFGGGGGGGFDGEGGGGFFFGGGGGGGGF9GGGGGCCCCC
@sG 162
TGGGGAATATTGCACAATGGGCGCAAGCCTGATGCAGCGACGCCGCGTGAGGGATGGAGGCCTTCGGGTTGTAAACCTCTTTTATCGGGGAGCAAGCGAGAGTGAGTTTACCCGTTGAATAAGCACCGGCTAACTACGTGCCAGCAGCCGCGGTAATACGTAGGGTGCAAGCGTTATCCGGAATTATTGGGCGTAAAGGGCTCGTAGGCGGTTCGTCGCGTCCGGTGTGAAAGTCCATCGCTTAACGGTGGATCCGCGCCGGGTACGGGCGGGCTTGGGTGCGGTAGGGGAGACTGGAAGTCCCGGTGTAACGGTGGAATGTGTAGATATCGGGAAGAACACCAATGGCGAAGGCAGGTCTCTGGGCCGTTACTGACGCTGAGGAGCGAAAGCGTGGGGAGCGGACAGGATTAGATACCCT
+
FGFGGGGGGGGGGGGGGGGGGGGGGGGGGGGFGGGGGGGEGGGGGGG>FGGGGGGEGFFGGGFGGGGGGDEFGGGGGGGGGGGGGGGGGGGGGGFDGGGGGGGGGGGGGGGCFGGGGGGGGGCFGCGGGGGGGGGGGGGGFFGFFCFGFFEEECCC@@FGFGFGG:FFGCC5CEG7FFGEGE78F,AFF6>FGCEGFGFGGGFDEGFEEEG>E5A<<;CC1::<B:C>FF/CFFG?7=CC9;:==+C6,B:E=<F>99CCFEED30BGGEFDCGFF@#@(-EBC+8FF?B,GGCGF=96+@GFEDEGEE8EGGGCFA<<GGGGGGGC7CGGFFEEFGEEF?E59?,GGGEEFGGFCDFCF?GFGGGEGGGGGGGGGGGFCGFGGEGGGGGEGGGGGGFEEGGFGGGGGGGGGGGGGCCCCC
@sG 163
TAGGGAATTTTCGGCAATGGGGGAAACCCTGACCGAGCAACGCCGCGTGAAGGAAGAAGTAATTCGTTATGTAACCTTCTGTCATAGAGGAAGAACGGTGGATATAGGGAATGATATCCAAGTGACGGTACTCTATAAGAAAGCCACGGCTAACTACGTGCCAGCAGCCGCGGTAATACGTAGGTGGAGAGCGTTATCCGGAATTATTGGGCGTAAAGAGGGAGCAGGCGGCACTAAGGGTATGTGGTGAAAGATCGAAGCTTAACTTCGGTAAGCCATGGAAACCGTAGAGCGAGAGTGTGTGAGAGGATCGTGGAATTCCATGTGTAGCGGTGAAATGCGTAGATATATGGAGGAACACCAGTGGCGAAGGCGGATTGCTGGACGACAACTGACGGTGAGGCGCGAAAGCGTGGGGAGCAAACAGGATTAGATACCCT
+
FFFFGFGGGGGGGGGGGFFCGCGGEGFGEGGGGGGEGGGGCFGGDGGGDGGGGCF8,CEFGGCFFFBEDGEFGG,C?FGFFFEFGGFGGGGGC@@DGGGGGFFGGCGGGGGGGFGGF,,DGGGGEG7F@EFFG<BFFGGGGFGBEFF7<F77FF9CFFC:@@,>EGGGGGGGFCGFC@CGFGCCFC=*8?8;CF7CCCCF5<<*?:46<<5)>;C6$=87:2ADD#4C>7=+DCA>33@13#><GFFEE2,@@,8:,CDAF@,FDC3++DGF=B<;3,DC,C=6C6DA=:+:8,E,DF6FFCC,=E9+:+4@FGDDB9>88F8FDFEC=ECEE,EGCCCC>-?FE=E99E<CC,EE7FFFDEE::DGGF@:EGGFACE8EGGGGGGGGFGGGFCCEGFFCGGGGEGGGGGEEFE@F8GGGGGFGGGGGGGGGE@GCCCCC
@sG 32052
TGAGGAATATTGGTCAATGGGCGAGAGCCTGAACCAGCCAAGTAGCGTGCAGGAAGACGGCCCTATGGGTTGTAAACTGCTTTTATATGGGGATAAAGTGAGTTACGTGTAGCTTATTGCAGGTACCATATGAATAAGGACCGGCTAATTCCGTGCCAGCAGCCGCGGTAATACGGAAGGTCCAGGCGTTATCCGGATTTATTGGGTTTAAAGGGAGCGTAGGCCGCCCCTTAAGCGTGTTGTGAAATGCCGCGGCTCAACCGTGGCACTGCAGCGCGAACTGGGGGGCTTGAGTGCACGCAACGCAGGCGGAATTCGTGGTGTAGCGGTGAAATGCTTAGATAGCACGAAGAACTCCGATTGCGAAGGCAGCTCACTGGGGCGCAACTGACGCTGAAGCTCGAAAGCGCGGGTATCGAACAGGATTAGATACCCT
+
@CFGF,CCFFFGGFGFGGF@FFGGEGGGG,BFFGCFGGGGGGFGGGG,CEF9FGGGDEFFEFFFGGGG=FGCFGGGGFGCEEDGGGGFGGGGG7ADFGGGFGFGDGGGFFGFCEGGFGFGGGGFGCCECGFGGGGGFFCFGGGGGGGFGGGGEFDFGGDC<FF?CCCGCEFG,@<FGEG7FFGGGF87<BFGGFEDC*C<+<FCF7F<7C<<,<:>7BFF<>FC?:DCG=F*@=F2?5:CEF:>52:6:C:<*EC>FCEGGFGDFE7DCE@5FC8B@8C3+<@@DFDF9GEF5ECGGEFF7GGFGGFFEDEE@@@C>:+,GFEC8FC,FGEF?GGGGFEFF,FF:=FGGGFEFF@DGDB:@BEDFGFGGFFGGGFFC7EBGGGFGGGGGGEEGDCF8@GFF>GGCCGGF7GGGGGGGGGFFGGGGGGGGGFCCCCC
@sG 22934
TGAGGAATATTGGTCAATGGACGCAAGTCTGAACCAGCCATGCCGCGTGCAGGATGACGGCTCTATGAGTTGTAAACTGCTTTTGTACGAGGGTAAACGCAGATACGTGTATCTGTCTGAAAGTATCGTACGAATAAGGATCGGCTAACTCCGTGCCAGCAGCCGCGGTAATACGGAGGATTCAAGCGTTATCCGGATTTATTGGGTTTAAAGGGTGCGTAGTCGGTTTGATAAGTTAGAGGTGAAATTTCGGGGCTCAACCCTGAACGTGCCTCTAATACTGTTGGGCTAGAGAGTAGTTGCGGTAGGCGGAATGTATGGTGTATCGGTGAAATGCTTAGAGATCATACAGAACACCGATTGCGAAGGCAGCTTACCAAACTATATCTGACGTTGAGGCACGAAAGCGTGGGGAGCAAACAGGATTAGATACCCT
+
EFFGG,EEF<FGFGGFGCEFGGDGGGGCGGGGFFFGGF<DEFGGGGGFGGFGFFFGGGG@FFFGGGGFGGGGGG<<<C<EFFFEAFGFFE:FG+ABF<FGGGGGFGFF8A,EAFFG,BFGGG9FCE9FFFFEC8D+EFC<EFGGE7@CGDGGGGGGCCFC7,8,@:F<C*>AFDDGGGGCF,>BC<:CCF72=;<F*5F:9:,:>F?F>GC?+5?A</<0/8#GFC>D@719C?FBGGG?FCGGGGGDGFGFD>FFEF8FCEFD>2<FC8F@4?B<A98CD0?=?F,DEEA8+A,FEFEGGGGFFECF:EE9;@=8FC?F<F=8)+F9FEC,:<<EEGGGF;GFGGGGFGGDEGFFCGFE@GGGGGFFFFCCGGGFGFEEBAGGGGFGGGGGGCGGFFFDEGF@F7GGGGGGGGFFFCFCGGGGGGGGGFGCCC?C
@sG 31907
TGGGGAATATTGCACAATGGGCGCAAGCCTGATGCAGCGACGCCGCGTGAGGGATGGAGGCCTTCGGGTTGTAAACCTCTTTTATCGGGGAGCAAGCGAGAGTGAGTTTACCCGTTGAATAAGCACCGGCTAACTACGTGCCAGCAGCCGCGGTAATACGTAGGGTGCAAGCGTTATCCGGAATTATGGGGCGTAAAGGGCCCGTAGGCGGTTCGTCGCGTCCGGTGTGAAAGTCCATCGCTTAACGGTGGATCCGCGCCGGGTACGGGCGGGCTTGAGTGCGGTAGGGGAGACTGGAATTCCCGGTGTAACGGTGGAATGTGCAGATATCGGGAAGAACACCAATGGCGAAGGCAGGTCTCTGGGCCGTTACTGACGCTGAGGAGCGAAAGCGTGGGGAGCGAACAGGATTAGATACCCT
+
DEFGG6@FFFGGGFFGGGGGGGDGCFFGGGGGFGGGGGGGGGGFGGGGGGGGGGD7DFECGGGGGGGGGGGGGGGGFGGGGFGGGGGGDGDGGGGGEFCGGGCDFGGGGGGGGGGGCFFAFGCCF8C@C*<FF8DFFEFFCFCEDDFGD77FEGGEDGGG,?FGGGGGGGGF/C@-*22CF?FFGFC$:CGGGEE>1:2;5CEG:8GGDEEDGEEED::C52ED?#9FFE<9ECGCCF@GGFC@<>GGGGF>CGEEEEFCDDGGGGGGGGGGGGFCGFGGGGGDFGFCGGFFFFGGGGGCGGGGGFGE@*FEGGGGFGGGGFEEC?+CCDGGGGGEB:EFGGF9GFEGGGGFGFEGGGGGGGGGGGGGGGFGEGDGGGGGG?GGGGCGFGGGGGGGGGGGGEGGGFFGGFGGGGGGCCCCC
@sG 167
TGAGGAATATTGGTCAATGGGCGAGAGCCTGAACCAGCCAAGTAGCGTGCAGGATGAAGGCCCTATGGGTTGTAAACTGCTTTTATACGGGGATAAAGTGAGCCACGTGTGGCTTATTGCAGGTACCGTATGAATAAGGACCGGTTCATTCCGTGCCAGCCGCCGCGGTAATACGGAAGGTACGGGCGTTATCCGGATTTATTGGGTTGAACGGGAGCGTAGGGCGGTGATTAAGCGTGTTGTGAAATGTAGACGCTCAACGGCTGCACTGCAGCGCGAACGGGTTTCCTTGAGGACGCACAAAGTGGGCGGAATTCGTGGTGTAGCGGTGAAATGCTTAGATATCACGAAGAACTCCGATTGCGAAGGCAGCTCACTGGAGCGCAACTGACGCTGAAGCTCGAAAGTGCGGGTATCGGACAGGATTAGATACCCT
+
EFFFCCEFCFGFGGFFFCEC?<@@@@FGG9,;EF8,BEFFFFGEGFG:@EFGCBFFC,9CEDFFDEFFFGGGCD<FGGGGCFEGGGF9CFEG7FF<9,@?F@F8BEC+4BDC=,,:CBE,A<=FFEFFF+,A,,=DFEFB8+3+++6BF9,7BFB@EEF7+++8**<><FC7;;*8*1<=?,7*<CEC1*=5+<CCG*8,31?,2=**547$,2:>2,&7?:C)*82+297*CF<2:?*,C@+,:,EFFFEB:EC@38*3EFBCD76,7FB:+F:>+3+66+,FFD,>,<FA83+46E8<=,4,CDFEF?EB44@>+FGF8FCG>FEE;@,=59GGFFB,<FGGGFCFFFCEFCEF:FGGGGDFF<<EFFFFF9GGGGFF7GGGFGEGGGFEGFCFGGGGFEGE@GGDGDFEFE@GFFFFGGGGFDECFCGCCCCC
@sG 26089
TGGGGAATATTGCGCAATGGGGGAAACCCTGATGCAGCGACGCCGCGTGGAGGAAGAAGGTCTTCGGATTGTAAACTCCTGTTGTTGGGGAAGAAAATGACGGTACCCAACAAGGAAGTGACGGCTAACTACGTGCCAGCAGCCGCGGTAAAACGTAGGTCACAAGCGTTGTCCGGAATTACTGGGTGTAAAGGGGGCGCAGGCGGGCAGACAAGTTGGAAGTGAAAACTATGGGGTCAACCCATAAACTGCCTTCGAGACTGTTTTGCTTGAGTAGTGCAGAGGGAGGCGGAATTCCCGGTGTAGCGGTGGAATGCGTAGATATCGGGAGGAACACCAGTGGCGAAGGCGGCCTACTGGGCACCAACTGACGCTGAGGCTCGAAAGTGTGGGGAGCAAACAGGATTAGATACCCT
+
F@FGGGGGGGG@EFGGGGGDFCGGGGGGGGGGF<<FGG+FGGGGGGGGGC:EFGGGGGDGGGGGGGGGEGGFFFGF,CFFF<FEGACFGGGGGG,4<,5:AF@C@+CBBC:<F=FGFGD,<<C+@@+3:C3F@<B8CCGGG8>@<7<F>*=,3?B<,,=,?,C<<,8=F**=FGGGGC7C,2,8CF3CF,<FC,;*2*:8?/4*::=)>420D><=GE>;;@,,5,7,@,,37D5,FEFF?F@3AFAFC:@4+=8,,@+CGFFB,,8,=FDFD>,98CA,CD,C:++BFEE9F?GDEF=FGFGE=GFFCE5,FCGGGFGDFCFC:>7FFFGGGGFFBF8EGGGGGEEGGGGFF,FCFE<ECGFEFCEEGGGGF@GGGGF@@GGFCFF7GGGFE,GGGGFE9FGFFAGGGGGCCCCC
@sG 169
TGAGGAATATTGGTCAATGGACGAGAGTCTGAACCAGCCAAGTAGCGTGCAGGATGACGGCCCTATGGGTTGTAAACTGCTTTTATAAGGGAATAAAGTGAGTCTCGTGAGACTTTTTGCATGTACCTTATGAATAAGGACCGGCTAATTCCGTGCCAGCAGCCGCGGTAATACGGAAGGTCCGGGCGTTATCCGGATTTATTGGGTTTAACAGGAGCGTAGGCCGGAGATTAAGCGTGGTGTGAAATGTAGATGCTCAACATTTGAACTGCAGCGCGAGCTGGTTTCCTTGAGTACGCACAAAGTGGGCGGAATTCGTGGTGTAGCGGTGAAATGCTTAGATATCACGAAGAACTCCGATTGCGAAGGCAGCTCACTGGAGCGCAACTGACGCTGAAGCTCGAAAGTGCGGGTATCGAACAGGATTAGATACCCT
+
GGGFGFFGGFAEGGGFGFGCEGGGGGGCGGFDGGGGGGGGFFGGGGGGGGGGGGGGCFGGGCFGGCGGGGGGFFGFFGGGFGGFGGGFFFFCFCFGFGGGGGGGGGFDCEEGGF<FGCEFD9F9,5,CEGCFGDGGGF?FFGGGEB@@<FFGGGDFDCFGC8@FE:<BCGGGGGGGGFGDC,,>FCE*.6:;9CF1:=B:DF:<?<C@FA@+$8B7564)277C?=;FEE;@0@D@>75-C@;=6<<7@#4D@D8DE=9@,::,,,@7,CF>FF@@+@++FBFF8DB<2FAG>GEFECFGE?,,CA7F?8GFECGGGGGGGGEC=+,9;FC,GFGF9FFDE,?8BCGGGFEACGEGFGGECGGGFFDFGFGGGGDGGEGGGGGGFGGGFC7GEAGEF@C8FFGF@FCDEEGFGFGGGGFFGGGFF,GGF<F9CCCC
@sG 25202
TGGGGAATATTGCACAATGGGGAAACCCTGATGCAGTGACGCCGCGTGAGCGAAGAAGTATTTCGGTATGTAAAGCTCTATCAGCAGGGAAGAAAATGACGGTACCTGACTAAGAAGCACCGGCTAAATACGTGCCAGCAGCCGCGGTAATACGTATGGTGCAAGCGTTATCCGGATTTACTGGGTGTAAAGGGAGCGTAGACGGTGATGTAAGTCTGAAGTGAAAGCCCGGGGCTCAACCCCGGGACTGCATTTGGAACTGCTGAGCTAGAGTGTCGGAGAGGCAAGTGGAATTCCTAGTGTAGCGGGGAAATGCGTAGATATTAGGAGGAACACCAGTGGCGAAGGCGGCTTGCTGGACGATGACTGACGTTGAGGCTCGAAAGCGTGGGGAGCAAACAGGATTAGATACCCT
+
DFFEEDEGGGGFGFGGGGFFGGGGGGGGGCGDGDCEE?FFFGGDGGCEECDFGGGGGGGFFFGGGGFGGGGGFGGGGGGGGGGFGGGGGGGGGGFEGCFGECFFG<FGGFFGGFGCGGGGGGCG7:FGGGGFF8+@FGFFGGGGGGGCEFGGACFFCFFFCACFGF@>CGG?5CGGD>E;9<CCFFE#@FGCCGDE7;FFFG8FF:DB<BFFFGEEF<<FFFCFEFFFF5FFGGG@FF?FGFCFFG>GGFFFEECFC)<FCEFFB<FD<CFFF249GGGGGGGFFF?CGFF>8FD89FGGFB=8GFA=,AFCGFC7GGGGGGGFGGFFCFE=<FGFE<CCEEGGFEFGGGFE@FGGDGGGGGGGGFGFFCEF@FGDDEGGDGFGEGGGGGEFECE@CEFFFGGGFDGGGGCCCCC
@sG 171
TGGGGAATATTGGGCAATGGGCGCAAGCCTGACCCAGCAACGCCGCGTGAAGGAAGAAGGCTTTCGGGTTGTAAACTTCTTTTATGAGGGACGAAGGAAGTGACGGTACCTCATGAATAAGCTCCGGCTAACTACGTGCCGGCAGCCGCGGTAATACGTAGGGAGCGAGCGTTATCCGGATTTACTGGGTGTAAAGGGCGTGTAGGCGGGGAAGCAAGTCAGATGTGAAAACCAGTGGGTCAACCACTGGCCTGCATTTGAAACTGGTTTTCTTGAGGGATGGAGAGGCAGGCGGAATTCCGTGTGTAGCGGTGAAATGCGTAGATATACGGAGGAACACCAGTGGCGAAGGCGGCCTGCTGGACATTAACTGACGCTGAGGCGCGAAAGCGTGGGGAGCAAACAGGATTAGATACCCT
+
F8FFCFEGGGG9EGGFGGCCEFGGGGGGGGGGF8FFFGGGGGGGGGGGCFDGGGGGGGGGDFGGGDGGGGGGGGGGGGGGGGFCFFFFDFEGGGFGGGFGGEGGGGGGGDCFGFFAFCADGGFGG@EGCEGGGGGGC@F@EGG*B@FGDEG@B@CBCBF:FEGF:8F<CDF*<CFAFEEG:CF:>99FC8>EF7:A9*+CCDC=?CCDEGGGE>CFF?F>7FFCFBC@?E9BACCBC*&,@C@8FGG4/@0==A;FDDFCF7C8A/#FFF?@6<8<8#2=9CGFFGFFFGGGGE9ED7EGFC,DFC>)=@4,9EE7GEEEE<FA;EA,C7GGFEECFCFGFF@,:7FGFC@6:FCFFFEGFCGGGGGF<@CCF;CE,F@,GGGGGGGGGGGGGFF<AGGGFEEFGGGF9GFFFGCCCCC
@sG 172
TGGGGAATATTGCACAATGGGCGCAAGCCTGATGCAGCGACGCCGCGTGAGGGATGGAGGCCTTCGGGTTGTAAACCTCTTTTATCGGGGAGCAAGCGAGAGTGAGTTTACCCGTTGAATAAGCACCGGCTAACTACGTGCCAGCAGCCGCGGTAATACGTAGGGTGCAAGCGTTATCCGGAATTATTGGGCGTAAAGGGCTCGTAGGCGGTTCGTCGCGTCCGGTGTGAAAGTCCATCGCTTAACGGTGGATCCGCGCCGGGTACGGGCGGGCTTGAGTGCGGTAGGGGAGACTGGAATTCCCGGTGTAACGGTGGAATGTGTAGATATCGGGAAGAACACCAATGGCGAAGGCAGGTCTCTGGGCCGTTACTGACGCTGAGGAGCGAAAGCGTGGGGAGCGAACAGGATTAGATACCCT
+
FGGGGGGGGGGGGGGGGGGGGGGGGGGGGGGGGGGGGGGGGGGGGGG@CGGGGFFEFFFEGGGGGGGGGGC=EFGGGGGFGGGGGGGGGGGEGFDGGGGGGGGGGGGGGGGGGGGCCCFGFFFGFGGGGGGGGGCF>CGGGGGGGGGGGGGEGCFEGGGGFGCGEFGCGC@E@*;:<<FCGGE8C9EFFGGGDCEC7F?EC5C>C?EEGEG>;5?B/41<>>DCGFF7C?9<CB<;*7@CGEF80<CB<<4:DFE:FFCE>EG;9DCCF=@DB?GGD5F=7EGFEDGFGGF=BGEE;>,ECGGEEE9B6)EGFGCFF?,@FDFC8GGGGCFF?BEFC,C7F?<GFBF:?A@<GF<DGGGGCF@GFGGGGFGFEFECGFDGFGGFDGGGGFEGGGFED@CCGGGFEGGGGFGGFFCFCCCCC
@sG 173
TGGGGAATATTGCACAATGGGCGCAAGCCTGATGCAGCGACGCCGCGTGAGGGATGGAGGCCTTCGGGTTGTAAACCTCTTTTATCGGGGAGCAAGCGAGAGTGAGTTTACCCGTTGAATAAGCACCGGCTAACTACGTGCCCGCAGCCGCGGTAATACGTAGGGTGCACGCGTTATCCGGAATTATTGGGCGTAAAGGGCTCGTAGGCGGTTCGTCGCGTCCGGTGTGAAAGTCCATCGCTTAACGGTGGATCCGCGCCGGGTACGGGCGGGCTTGAGTGCGGTAGGGGAGACTGGAATTCCCGGTGTAACGGTGGAATGTGTAGATATCGGGAAGAACACCAATGGCGAAGGCAGGTCTCTGGGCCGTTACTGACGCTGAGGAGCGAAAGCGTGGGGAGCGAACAGGATTAGATACCCT
+
FFFFG8CFGFGGFGGGGCFGGGGGGEEGGCFEEEGGGGGGGGGF7FE@7CEGG?FFG,4BFFFFGGGDGGCFBFFFCFGGG9FGGGGGGGG@FDFGG7BFEE<FD9CFFFEF8FFGGDEDF,:B7FCEEGEE,<CFGG>FFF,*>B8<,FC<F*CC<BFGCAEFCFCGG,<**4=**<@CCCC5:,+,298CEED**+<C<CE>8;8C@EEEC*8>E8CB6C3<*:?05/9:<<86+9+B<;:=8+,F9?**BF8>0*7>:@+6C>GFCCGFDDBGGA=@DEEFGFGGFCDC<<;EDFEC==7GGFCB=:,+FDEFFEAE>FE,FFC7F:DGGFFEFCE<,8A:,FEC=AFCFFFGGGGECECGFGGGGFGGFECBGFFFGGGGFDEGGFCEEFDFGEGGGGFCGGGGGGGGGGGGCCCCC
@sG 174
TGGGGGATATTGCGCAATGGGGGCAACCCTGACGCAGCAACGCCGCGTGAAGGATGAAGGTTTTCGGATTGTAAACTTCTTTTATTAAGGGCGAAAAATGACGGTACTTAAGGACTAAGCTCCGGCTAACTACGTGCCAGCAGCCGCGGTAATACGTAGGGCGCAAGCGTTGTCCGGATCTACTGGGTGTAAAGGGTGCGTAGGCGGCTTTGTAAGTCAGATGTGAAATCTATGGTCTCAACCCATAAACTGCATTTGAAACTGTAGAGCGTGAGTGAGTGAGAGGCAGGCGGAATTCCGCGTGTAGCGGTGAAATGCGTAGAGATGGGGAGGAACACCAGTGGCGAAGGCGGCCTACTGGGCACCAACTGACGCTGAGGCTCGAAAGTGTGGGTAGCAAACAGGATTAGATACCCT
+
FF@EG7FGGAFGDGGGGGGFGG>6@CCFGGGGGGG+FCFFFGCGGGG@FGGFFGFFFFCFEF,B?>C+4=8<9@F<BF9@FFF9AGGGFE,B++@F>=8,CFFEGG7D9FC,:F<=,:DF,,@+C7++@BFGEFD,83@FFGCFF7E=:<F:9@CGFFD=C+1==8<7:<<=<EF<EG**3<C+AC5CEC<7:<+1::><DCE>E38;8B?>#@2=3D;=19FFGC@9.CCD@3,,,,+FFD79D,@;>>;>?,AAD@,+=A,DF=@=8D,<FED@533,,,FFECFEECDA9?D@@@++CFFGG>ECEEAC;7C@=@-9FAGFFCCEEFFAF@CC,A?,7F:GFF@,GGFAEACE;,8CFF@@C;,FGE@BCFGGF8@@,CGGGCFF@CGFDGGGGE<FFFFGGFCGGFFGCCCCC
@sG 24582
TGAGGAATATTGGTCAATGGACGAGAGTCTGAACCAGCCAAGTAGCGTGAAGGATGACTGCCCTATGGGTTGTAAACTTCTTTTATATGGGAATAAAGTATTCCACGTGTGGGATTTTGTATGTACCATATGAATAAGGATCGGCTAACTCCGTGCCAGCAGCCGCGGTAATACGGAGGATCCGAGCGTTATCCGGATTTATTGGGTTTAAAGGGAGCGTAGGTGGATTGTTAAGTCAGTTGTGAAAGTTTGCGGCTCAACCGTAAAATTGCAGTTGAAACTGGCAGTCTTGAGTACAGTAGAGGTGGGCGGAAGTCGTGGTGTAGCGGTGAAATGCTTAGATATCACGAAGAACTCCGATTGCGAAGGCAGCTCACTAGACTGCAACTGACACTGATGCTCGAAAGTGTGGGTATCAAACAGGATTAGATACCCT
+
DGGGGGGGGGGGGGGGGGGGGGGGGGGGGGGGGGGGGGGGGGGGGGGGGGGGGGGGFFEFGGGGGCFGGGGGGGGGGGGGGGGGGGGGGGGEFGGGGGGGFGGCFGGCGGCGEGGGGGGACGGGGGGEGGFGGGGGGFGGG<:F>7@FFFFGGGGGGGCDFDGCEGGGGGGGFGGDGCD@=4DEC@:1>C>@FEGGGGGFFF0FGF8F@FFGDFGFCADGFFG@6@:CECG9GGDCFFFE<CFDCG?@GGGFGEGFFFGGG6F=AGGGGFDFGFEEE<E<FGGFGEB,8=EFFFDEGGGF9FFGGGGF?>9,>>GGGGGGF<C@)DCFFGFAGGGGGGGGGAE8GGFDGGGFGEDGGGGGGGGFE@@GGGGGGGGGGFCGGGFFFGGFGGGFEGGGGGGGGGGFFFGGGGGGGGGGGGGGGGGGGGGGGGGCCCCC
@sG 176
TGGGGAATATTGGGCAATGGGCGAAAGCCTGACCCAGCAACGCCGCGTGAAGGAAGAAGGCCCTCGGGTTGTAAACTTCTTTTGTCAGGGACGAAGCAAGTGACGGTACCTGACGAATAAGCCACGGCTAACTACGTGCCAGCAGCCGCGGTAATACGTAGGTGGCAAGCGTTATCCGGATTTACTGGGTGTAAAGGGCGGGTAGGCGGGAGTGCAAGTCAGATGTGAAAACTATGGGCTCAACCCATAGCCTGCATTTGAAACTGTACTTCTTGAGTGATGGAGAGGCAGGCGGAATGCCCTGTGTAGCGGTGAAATGCGTAGATATAGGGAGGAACACCAGTGGCGAAGGCGGCCTGCTGGACATTAACTGACGCTGAGGCGCGAAAGCGTGGGGAGCAAACAGGATTAGATACCCT
+
GGGGGGGGGGGGGFGGGGGGGGGGGGGGGGGGGGGGGGGGGGGGGGECGGGGGGG=?EFGGGGFFGGFGGGGGGGGGFFDGGGCFGFFFGFGDEE=CFGGGGFG7CCCGGGGFGEGGGCGGGGGFEEFGECGGGGC>3+@,<FFCEFCFEGGFGG9D7,?7<?FFFF<CCCG=@E17=F6<E9AC@CGF067G9<BC2<>#?A7GDC/GG>E,8@CGF;;F@3CF9:=:CFF<A<@?CGGGGFD8@C$,CFEE8;C2:=03:6+=FEC30,CFFED<DA,9FE=7,4A++B=8E@,FF7C?8?E=@6)+GFE;<,,GGGFFF9EDCFCGGGE9FDEEC6<DFFCCEFFBCF@+FGGGGFFGGFFFEAFGGGEGGFFGGGEEGCFCGFCFGFF8C?FGFGGFGFFDFFFCGGGGGCCCCC
@sG 177
TGGGGAATATTGCACAATGGGCGAAAGCCTGATGCAGCGACGCCGCGTGAAGGATGAAGTATTTCGGTATGTAAACTTCTATCAGCAGGGAAGAAAATGACGGTACCTGACTAAGAAGCCCCGGCTAACTACGTGCCAGCAGCCGCGGTAATACGTAGGGGGCAAGCGTTATCCGGATTTACTGGGTGTAAAGGGAGCGTAGACGGCTGTGCAAGTCTGAAGTGAAAGGCATGGGCTCAACCTGTGGACTGCTTTGGAAACTGTGCAGCTAGAGTGTCGGAGAGGTAAGTGGAATTCCTAGTGTAGCGGTGAAATGCGTAGATATTAGGAGGAACACCAGTGGCGAAGGCGGCTTACTGGACGATGACTGACGTTGAGGCTCGAAAGCGTGGGGAGCAAACAGGATTAGATACCCT
+
AFEGGGGGGGGGGGGGGGGGGGGGGGGGGGGGFDGGGGGGGGGGGGGGGGGGGFFGGG9CEEGGGGG=FGGGGGGGGGGGGGGF<EGGGGGGDBFCFDFGGGGCGGGGGEGGGGGGG8FGGGGGEGGGFCFGGGGGGDFGG,@FGGGG>FF,FFF,<CEE7FGGGGFEE*F=:EEGGEFFFG1FGGGD*8BCCGD8CCE8CGD/>A5<F+>CEGGFCFF9CGFGEFCFGGFFC=@:8GECAG===CFGF@=FDGFFGFFCDFG>FE@A;FFGFGGGFF=GGF8FFGGGGGFD89EE=58?GFGEAF7=FFECCGGEFGFCFCFCGDGFEEFF@@FGFGGGGEECFE@GGGGGGFGGFBGGGFFGGGCGFFFGFA,GGGGGGGGEGGGGGGGFFGGGFFEFFEGGGFFFGGGCCCCC
@sG 24014
TGAGGAATATTGGTCAATGGGCGAGAGCCTGAACCAGCCAAGTAGCGTGCAGGATGACGGCCCTATGGGTTGTAAACTGCTTTTATACGGGGATAAAGTGAGCCACGTGTGGCTTATTGCAGGTACCGTATGAATAGGGACCGGCTAATTCCGTGCCAGCAGCCGCGGTAATACGGAAGGTCCGGGCGTTATCCGGATTTATTGGGTTTAAAGGGCGCGTAGGCCGTCTGTTAAGCGTGTTGTGAAATGTCGGGGCTCAACCTGGGCATTGCAGCGCGAACTGGCAGACTTGAGTGCGCAGGAAGTAGGCGGAATTCGTCGTGTAGCGGTGAAATGCTTAGATATGACGAAGAACTCCGATTGCGAAGGCAGCCTGCTGTAGCGTAACTGACGCTGAAGCTCGAAAGCGTGGGTATCGAACAGGATTAGATACCCT
+
DGGGGCFFGGGGGGGGGGGFGGGGGGGGGGGGGGGGGGGGGFGGGGGGGGGGGGGGGGGFGGGFGGGGGGGGEGGGGGGGGGGGGGGGGGCEGDEFFFFGGGGGGGGGFGGGGFGGGCGGG?EFGGGGCE@FGG9FDFGBF@FGGGGGGGGGGGGGGFGGGGGGGGGGGGC,@>FGGGGGGGGGGG=7<C*89<FFCCEF:FFCF<FC?7<:,,/#:;CBF>GGGGC>CFCECGFAE>D>F;:;C>GGGEEFEEGDCGGGGFCFGFGGGGC6GECEBD=@=FFGFFE<,>,A*:GGG?GFGGGGFC7DGGGFF?EGEGFBGFCC:@,GGGFACFGGGFGGGGGFECGGGGGFECGGGGGGFGEGGFC@CEEFFGGGFFGGGFGGGGECGGFGGGGF@EF<GGFF@7GGGGGGGGGGGGFEFCGGFGGGGGGCCCCC
@sG 31170
TGGGGAATATTGCACAATGGAGGAAACTCTGATGCAGCGACGCCGCGTGAAGGATGAAGAATTTCGGTATGTAAACTTCTATCAGCAGGGAAGAAAATGACGGTACCTGACTAAGAAGCCCCGGCTAACTACGTGCCAGCAGCCGCGGTAATACGTAGGGGGCAAGCGTTATCCGGATTTACTGGGTGTAAAGGGAGCGTAGACGGCACGGCAAGCCAGATGTGAAAGCCCGGGGCTCAACCCCGGGACTGCATTTGGAACTGTTGGGCTAGCGTGTCGGAGAGGCAAGTGGAATTCCTAGTGTAGCGGTGAAATGCGTAGATATTAGGAGGAACATCAGTGGCGAAGGCGGCTTGCTGGACGATGACTGACGTTGAGGCTCGAAAGCGTGGGGAGCAAACAGGATTAGATACCCT
+
<<<EC@CF,F@FFGGG@E@CFFGG<EGGGGGGGCEFGF7CFFGGGGG:FGGGGFGGEFG-::<,FCEGFGGCFFFFFG<FEFFGGGFFGG7DCG8EFFFCFGGG77,<FGGGGGGDGGGCEFEGGG:>BD<C=>FDBFFFFG,CEGGGGGB9B,@FFGC7FB:<FCF::6<EAFEFG*7<?F%EFFCGFE<CCFCCCG@*;>E;G5CEEED>?E>5DCCFFCCEDDEE@$8GFD>0,FA<>G?GFEEFDGG>GFFEC>6:CC=B<1F2/A;8'+$C8::>BG;EE,CEFDFE89,,@<,,AFEC5CFEF?E<8,=DGGGFF@AGF@FFC,?CFC9C,GFEECCFABBGF@FFF8FFGF@E@FFGGFCC@FCEFEFGFGGGFGGDGFGGFFC@GGFGGGGGGFGGGGGGGEC@CCCC
@sG 30166
TGGGGAATATTGCACAATGGGCGCAAGCCTGATGCAGCGACGCCGCGTGAGGGATGGAGGCCTTCGGGTTGTAAACCTCTTTTATCGGGGAGCAAGCGAGAGTGAGTTTACCCGTTGAATAAGCACCGGCTAACTACGTGCCAGCAGCCGCGGTAATACGTAGGGTGCAAGCGTTATCCGGAATTATTGGGCGTAAAGGGCTCGTAGGCGGTTCGTCGCGTCCGGTGTGAAAGTCCATCGCTTAACGGTGGATCCGCGCCGGGTACGGGCGGGCTTGAGTGCGGTAGGGGAGACTGGAATTCCCGGTGTAACGGTGGAATGTGTAGATATCGGGAAGAACACCAATGGCGAAGGCAGGTCTCTGGGCCGTTACTGACGCTGAGGAGCGAAAGCGTGGGGAGCGAACAGGATTAGATACCCT
+
EGGFEEGGGGGGGGGGGGGFFGGGGGGGGGGGGGGGGGGGGGFGGGG:FGGGGGGGGG8F7FGGGFGGGGGC@EFGGGGGEAGGGGGGGGGGGGGGCEGGGGGGGGGGGGGGGCGCFGCFFGGFGGGGGGGGGGGGGGGGFGGGGFGFGGGGGGGGCEFG:BCF@9:CFCFDEGGGG@C*<=7*<@C9<:CFGEC8EGFGCGF<:9::CEEDEEE96E?:B@:<>$?37+<?F8A9F7<C>=F<CCFC9C7*<CE@CF@.CEB@:+CFB:DFF9==>#=BF5GGGF7GFCE,EFB9EBE@+CGGGFCCG=FGGFFFE@8GGGGGGGECFGGGGEFCFGFGFBCFGGFDGB9@GGFDGGGGDFCECF:CGGFGGFF;GGGGF@GEECCGGE@GGGGGGGGGGGGGEFFFGEGGGGFECCCCC
@sG 181
TGGGGAATATTGCACAATGGGCGCAAGCCTGATGCAGCGACGCCGCGTGAGGGATGGAGGCCTTCGGGTTGTAAACCTCTTTTATCGGGGAGCAAGAGAGAGTGAGTTTACCCGTTGAATAAGCACCGGCTAACTACGTGCCAGCAGCCGCGGTAATACGTAGGGTGCACGCGTTATCCGGAATTATTGGGCGTACAGGGCTCGTAGGCGTGTCGTCGCGTCCGGTGTGAAAGTCCAGCGCTTAACGGTGGTTCCACGCCGGGGACGGGCGGGCTTGAGTGCGGTAGGGGAGACTGGAGTCCGCGGTGTAACGGTGGAATGTGTAGATATCGGGAAGAACACCAATGGCGAAGGCAGGTCTCTGGGCCGTTACTGACGCTGAGGAGCGAAAGCGTGGGGAGCGAACAGGATTAGATACCCT
+
FFGFE:FGGG9FGGGGFFFD8CCGGCCFFFGGGGGGC@+8@FCBEFCFEDEGGGGGGFCCEGG8EDFGCEGGFF9BFFFFGFGE@FBGGC+C7E=F,AB7B:FCFFFDDF?<F7+=:=<DFGGD98,@:@+<:FA,3C>:DCG>8ECCFC:*<41=,7=1,7@FE::7:,<8=:B8*::BC7<*+0<ACFFCC***2<FEC88:11;C3C*GC#:*312*49/<;-9F9:9=6**=8C8GF=E<8<7FFC6,**1**7@>EE8+7CE@@+F@CE88GBF>7>GGGGDFBC,F<=,:,6+8+++8GGE8>0A=GGEB,E<GGGFEFGEC@FGGGGGFF:ECF<<C=B7,,:9FECECCE8GGGEC7G@GGGGGEFC@FGGGGGGGEFCGFC7GDGGGGGGFGGFCFGGDGGFGDFGGCCCCC
@sG 182
TGAGGAATATTGGTCAATGGGCGAGAGCCTGAACCAGCCAAGTAGCGTGCAGGAAGACGGCCCTATGGGTTGTAAACTGCTTTTATACGGGGATAAAGTGAGCCACGTGTGGCTTATTGCAGGTACCGTATGAATAAGGACCGGCTAATTCCGTGCCAGCAGCCGCGGTAAACCGGAAGGTCCGGGCGTTATCCGGACTTATTGGGTTTAAAGGGAGCGTAGTCCGTCTGTTAAGCGTGTTGTGAAATGTCGGGGCTCAACCTGGGCATTGCAGCGCGAACTGGCAGACTTGAGTGCGCAGGAAGTAGGCGGAATTCGTCGTGTAGCGGGGAAATGCTTAGATATGGCGAAGAACTCCGATTGCGAAGGCAGCCTGCTGTAGCGTAACTGACGCTGAAGCTCGAGAGCGTGGGTATCGAACAGGATTAGATACCCT
+
FGGGGGGGCEFECFFGCFFGCGFEGEGGGGFGGGDGFCFCCF<FFCGE:F7<EEGA,CFFG@FCEEFFCFCFFEFC6<AEEFFFGGEF@FGCF:8FF9FGEFGGGGFCCFF>FED8FF,?9E<FGGF7DF,F<DDEFC99F@CFEE@8F@FF@FGFD3,+8<DF*:CE<F:,,6>@F7:F,?,<B@C*4<**+7*7C**?7CFFDF2;9&*</</(4/5.(1***1*0+?>4*6<27FF99GFCB,5CF<:7FD8>,F<:CF>@7,,CAB@*GCEFC=B8D@:3,,8<8GDFBEDE>@E<DCEAFCGDDFA@4E>6++@+8:86168,>,GCDCFDFDGFE;A6?B,DGFFEE@@E:<A,:7FFFC,FF8DGGGGFFGGGGGGGGFC>GGGGDGFGGGFGGEF,EEGGGDFGGGFGGGGFGFFGGFFGFECCCCCC
@sG 183
TGGGGAATATTGCACAATGGGCGCAAGCCTGATGCAGCGACGCCGCGTGAGGGATGGAGGCCTTCGGGTTGTAAACCTCTTTTATCGGGGAGCAAGCGAGAGTGAGTTTACCCGTTGAATAAGCACCGGCTAACTACGTGCCAGCAGCCGCGGTAATACGTAGGGTGCAAGCGTTATCCGGAATTATTGGGCGTAAAGGGCTCGTAGGCGGTTCGTCGCGTCCGGTGTGAAAGTCCATCGCTTAACGGTGGATCCGCGCCGGGTACGGGCGGGCTTGGGTGCGGTAGGGGAGACTGGAATTCCCGGTGTAACGGTGGAATGTGTAGATATCGGGAAGAACACCAATGGCGAAGGCAGGTCTCTGGGCCGTTACTGACGCTGAGGAGCGAAAGCGTGGGGAGCGAACAGGATTAGATACCCT
+
DFGFGCGGGGGGGGGGGGGGGGGGGGGGGEGGADFGGGEGGGGGGGGFEGGGGGFGGG8FFGGEFGGGFFGGGGGGGGGDFGGGGGGGGGGEGGGGGG:FGGGGDDFCEGGGGCGGGGGGFGGGGFGGGGGGEGDFGGFGGGGGCFGGGGDGGG*<CFCFCCCGGGE7BCFFEEGCF9FEGG7CF<F7?C8<?E8?CFGG:5?C:CFGDEG#C8C7;:C>6EGFE<EBGG9EFFCCGBEE?FCEFFGGFF=55GE@CGDEFEE>DGGEF:F5F:FDA#=6DGECDGEGGFFGE?AF76,GEGFDF:AGEAGGGGGGF?EFFDAFFF>FCDGGGGED<EFGGFFCCDGGGGFEFC8DGGFFDFFEGEEEGGGFGFGFGFFGGGGGFGEGGGGGGGGCDFFEGGGGGGGGGGGGGFCGCCCCC
@sG 184
TGAGGAATATTGGTCAATGGGCGGAAGCCTGAACCAGCCAAGTAGCGTGCAGGATGACGGCCCTATGGGTTGTAAACTGCTTTTATGCGGGGATAAAGTGGGCCACGCGTGGTCTTTTGCAGGTACCGCATGAATAAGGACCGGCTAATTCCGTGCCAGCAGCCGCGGTAATACGGAAGGTCCGGGCGTTATCCGGATTTATTGGGTTTAAAGGGAGCGCAGGCCGCCGGGCAAGCGTGTTGTGAAATGCAGTCGCTCAACGTCTGCACTGCAGCGCGAACTGCCCAGCTTGAGTGCGCGCAACGTTGGCGGAATTCGCCGTGTAGCGGTGAAATGCTTAGATATCACGAAGAACTCCGATTGCGAAGGCAGCTCACTGGAGCGCAGCTGACGCTGAAGCTCGAAAGTGCGGGTATCGAACAGGATTAGATACCCT
+
GGGGGGGGGGGGGGGC;CECFGGGGGGGGGFGGGGGGGGGGGGGGGGGGGGGGGGGGGGGGGGGGGFGGGGGGFGGGGGGGGGGGGGGGGGGGGGGGGGGGGGGGGGGGEEEGGGGGGGGGGGGGGGGGGGGGGGGGGGGGGGGGGGGGGFGFGGGGGGGGGGGGGGGDFGG:EFGGGGGGGGGGGGGEG:;CGEGGGEGFCFGGFAC8<CGGGGFGBEDB>EGDEGFGG=*2CG??>EGFF7C9FFA7<:3*?;9EGGFFGFEFCFDED>:.CCC7F?:7@#<F8@:,<AGAGGEEGEGGCDEGGGGGGGGGEEEEGEFGGE>AEEGGGGEFGFGGGGGGGFGFDGGFECEEBEFCGF:@7C,GGGGGGGGGGFFFGGGDGGGGGGGGGGGFAFDCGGGGGGGGGGGGGGGGGGGGGGFGGGGF@GGGGGCCCCC
@sG 185
TGGGGAATATTGGGCAATGGGCGCAAGCCTGACCCAGCAACGCCGCGTGAAGGAAGAAGGCTTTCGGGTTGTAAACTTCTTTTGTCAGGGACGAGTAGAAGACGGTACCTGACGAATAAGCCACGGCTAACTACGTGCCAGCAGCCGCGGTAATACGTAGGTGGCAAGCGTTGTCCGGATTTACTGGGTGTAATGGGCGTGTAGCCGGGAAGGCAAGTCAGATGTGAAATCCACGGGCTCAACTCGTGAACTGCATTTGAAACTGTTTTTCTTGAGTATCGGAGAGGCAATCGGAATTCCTAGTGTAGCGGTGAAATGCGTAGATATTAGGAGGAACACCAGTGGCGAAGGCGGATTGCTGGACGACAACTGACGGTGAGGCGCGAAAGCGTGGGGAGCAAACAGGATTAGATACCCT
+
DFDGGGGGGGGGGGGGGGFCGGGGGGGGGGGGGGGGGGGGEGGGGGGEGGGGGGGGGGGGGCFGGEGGDGGGGGFGGGGGGGGGGGGGGGGGGGGFFFFGGGGGGGGGFFGFGGCGCGGFGFGGGGGGGFGGGGGG,FGG<FGGGGDFGGECF;9FF<CFEFFGGGCFCCC<7:FG@>CFGGCC=GCC78E-EFGFDGGCDGCC<DE<GE?EE:CFGDGF>2DF;=C=CCGFC7CCEF@CFGFF?CCEBFGDECC9F;=ED==631FFCFC<>;:BCFEECDGFFGGGGFFGGGGFDGFFGBGGGGAFCEE@,EEF:GFGFFFGGGGGGGF<FE7GGFEFAEGEF,FCCGGGGGDGGGFCFFGGFFFGGGGFEEGFGF:GGCGGGFGGGGGGGFGGGGGFCFGGGGGGGGFFDCCCCC
@sG 186
TGAGGAATATTGGTCAATGGACGAGAGTCTGAACCAGCCAAGTAGCGTGCAGGATGACGGCCCTATGGGTTGTAAACTGCTTTTATAAGGGAATAAAGTGAGAGTCGTGACTCTTTTTGCATGTACCTTATGAATAAGGACCGGCTAATTCCGTGCCAGCAGCCGCGGTAATACGGAAGGTCCGGGCGTTATCCGGATTTATTGGGTTTAAAGGGAGAGTAGGCCGGAGATTAAGCGTGTGGTGAAATGTAGACGCTCAACGTCTGCACTGCAGCGCGAACTGGTTGCCTTGAGTACGCACAAAGTGGGCGGAATTCGTGGTGTAGCGGTGAAAGGCTTAGATATCACGAAGAACTCCGATTGCGAAGGCAGCTCACTGGAACGCAACTGACGCTGAAGCTCGAAAGTGCGGGTATCGAACAGGATTAGATACCCT
+
AFFGGGGGFGGGGGGGGGFFGFGGGDFFGGGFGCFGGGGFFFGGGGGGGGFFGGFGFFGGGDGCE<FGGGGGGFGGGFFGGGFGGGGGGFEAFECFFFE9FFF<BAFDGGFFFGGGGGGGGGGCGGGGGAAFG<EACEFFGBF+=@EFFFDGGGD@FGFCFFDG>+>@<C:=@=@CGGFGFFGGEG5F*4:=BAFEC:F97CC<CC<FE7C;??CFG)C;<112:105,:7:?F72>,C9#'GFB<,/F<431CD>D:7FFFDA@7,3>4+5:DE@CGFDFEF@FB+,2FCF=7GGGE4:,,,8GGGEF>C,>=@CC@GFA,CCBGEFCE<?C,,,;C,,GGAGGGGFGFE9FC7,F@?7GGGGGF@GGGGGGGFFGGGGDEGGGGGGGGGGGGGFFGGGFEFF?GGGGGGGGGGGCGFGGFGGGGGGGGECCCCC
@sG 30433
TGGGGAATTTTGCGCAATGGGGGCAACCCTGACGCAGCAACGCCGCGTGCGGGACGACGGCCTTCGGGTTGTAAACCGCTTTCAGCAGGGAAGAGATTCGACGGTACCTGCAGAAGAAGCTCCGGCTAACTACGTGCCAGCAGCCGCGGTAATACGTAGGGAGCGAGCGTTATCCGGATTCATTGGGCGTAAAGAGCGCGTAGGCGGCCTCTAAAGCGGGATCTCTAATCCGAGGGCTCAACCCCCGGCCGGATCCCGAACTGGGAGGCTCGAGTTCGGTAGAGGCAGGCGGAATTCCCGGTGTAGCGGTGGAATGCGCAGTTATCGGGAAGGACACCAATGGCGAAGGCAGCCTGCTGGGCCGCAACTGACGCTGAGGCGCGAAAGCTAGGGGAGCGAACAGGATTAGATACCCT
+
DAFGGGGGEGGGGGGDGGFGCFGD@FD8C8FFGGGGGGFGFEDFCCCBEG>FFGCFEG=F7CBFDGCGFGGGGCCFFGGEGGG9<E9FFD<FGFGGFGGDFGGGGGGGGGGCGGGDFGGGFFGGDGB<FFG9CEB,+4,?FGG8FCCFGGC:92CF?FGE*0*2?5C5EGEGFGCE*A589C9<CGGCGEEGGG@>FG5*8*:C@ECEE9:F#A+75GCD<BFGGDC?FGC4;<?02>*=@@C:1:>>E3@G2=8BAE):6FFC@#C@>CG8'GC8EFE#88,8:++BCD>,F@E>B77GGGGGBGFFCFCGFDGC89,?:,:EF:CEF9?9,E,<@?EC7>GFFFDFGDE7,,@FFFECCFEGGFAF7FCGGFGGGGGGGCGFF9FCFEGGGGGGGGFEGGFGGGGGGGGCCCC@
@sG 188
TGGGGAATATTGCACAATGGGGGAAACCCTGATGCAGCGACGCCGCGTGAGTGAAGAAGTATCTCGGTATGTAAAGCTCTATCAGCAGGGAAGAAAATGACGGTACCTGACTAAGAAGCCCCGGCTAACTACGTGCCAGCAGCCGCGGTAATACGTAGGGGGCAAGCGTTGTCCGGAATTACTGGGTGTAAGGGGAGGGCAGGCGGGAAGACAAGTTGGAAGTGACAGCTAGGGGCTCAACCCATAAACTGCTTCCAAAACTGTTTTTCTTGAGTAGTGCAGAGGTAGGCGGAATTCCCGGTGTAGCGGTGGAATGCGTAGATATCGGGAGGAACACCAGTGGCGAAGGCGGCCTACTGGGCACCAACTGACGCTGAGGCTCGAAAGTGTGGGTAGCAAACAGGATTAGATACCCT
+
GF<FGFGGGGFGFGGGGGGFGGGGEGDGGGGGG9FFFGGGEGECEGGEE,??FFGFF<FCFEEFGGGGGG8C?F,AEAEEE9EFGGGGGGGGGGGG<?FGGCCFCG<CFE,?BEEFFGGGGCEEGGD?GGG8:FGGFGGGGGGGGGGG>CCFGC<>FGEEEGC7:8*==C7AFGGGGGCFF;<FFGGE:<++2:CEC*:EFDE*8C5**1006'89,8709F9@=),#C:@:@5,,,+<@,F@58,@,:DF*73+,,,@DD@+6<C8F?>,GDB65,,6,8GDEF>:C@D?,@,>+C@GGFAB@)@8=CEC,::C=8FADE+DGGGGEE9AEBC6<E==C:F7GGGCGFCFFFFAFE,AF98CGGGGDGGGGGGFEBCEGFGGFDGGGGGGFFFGGGGGGGGFFFFFGGGGCCCCC
@sG 189
TGGGGAATATTGCACAATGGGCGCAAGCCTGATGCAGCGACGCCGCGTGAGGGATGGAGGCCTTCGGGTTGTAAACCTCTTTTATCGGGGAGCAAGCGAGAGTGAGTTTACCCGTTGAATAAGCACCGGCTAACTACGTGCCAGCAGCCGCGGTAATACGTAGGGTGCAAGCGTTATCCGGAATTATTGGGCGTAAAGGGCTCGTAGGCGGTTCGTCGCGTCCGGTGTGAAAGTCCATCGCTTAACGGTGGATCTGCGCCGGGTACGGGCGGGCTGGAGTGCGGTAGGGGAGACTGGAATTCCCGGTGTAACGGTGGAATGTGTAGATATCGGGAAGAACACCAATGGCGAAGGCAGGTCTCTGGGCCGTTACTGACGCTGAGGAGCGAAAGCGTGGGGAGCGAACAGGATTAGATACCCT
+
EFFFGGGGGGGGGGGGGGF<FGDGGGDFGFGGGGGGGGGGGGGGGGGCFGCFGDFGGFEFEGGCFGDFGGGGGGGGGGGGGGGGGGGDGGGGGF>FFGGGGGGGFAFAFGGFG@EGGGFGGGGGGFCFGG7CGGGGGGGFGGGFGGGGGGEGGFGEFFGGGFGFECFGG,CFGDC<CCFGEGDCF?+<ECFEG:;EGGGGDFGEEEGGGGGCC8C0;<EEFBECF>E>ED=7=1<6<FC?CG@==:FGD?B,57EFEGGECEC?CGGEFCGFA=A;FFEGF@:GCGGGGFDA59DCA@,C8GGEEGFGE>,GGFFBGFFFGGGGFF@88,DFAGGGEFC:,FGGGGGGEFFGGF8GGGGGGFGGGGGGGGGGGGGGGGGGGGGGDGEG@GCGGGGGGEFCGGGGGGGGGGCGGGGGCCCCC
@sG 25258
TGGGGAATATTGCACAATGGGCGCAAGCCTGATGCAGCAACGCCGCGTGGAGGAAGACGGTTTTCGGATTGTAAACTCCTGTTCTTAGTGAAGAATAATGACGGTAGCTAAGGAGCAAGCCACGGCTAACTACGCGCCAGCAGCCGCGGTAATACGTAGGTGGCAAGCGTTGTCCGGAATTACTGGGTGTAAAGGGAGCGCAGGCGGGGGAGCAAGTCAGCTGTGAAATCCATGGGCTTAACCCGTGAACTGCAGTTGAAACTGTTCTTCTTGAGTGAAGTAGAGGTTGGCGGAATGCCGAGTGTAGCGGTGAAATGCGTAGATATTCGGAGGAACACCGGTGGCGAAGGCGGCCAACTGGGCTTTTACTGACGCTGAGGCTCGAAAGTGTGGGGAGCAAACAGGATTAGATACCCT
+
GGGGGGGGGGGGGGGGGGGGGGGGGGGGGFGGDGGGGGFGGGGGGGGCEGGGGGGGGGGGG>FGGEFDGGGGFFGGGGGGGFGGGGGGEGGFGGGDEFGGGGGGCGEGGGGGFFGGGGGFFGGGEGFGGGGGGGGGEGGGCFC@FGGEG>FEAFFG<CDGGFB@ECCFEEGGFFGGGDGGGGFFGG=.49=@FFG87C9=EEGECCGGGG0CGFGFFFECFE;>CFC=?CFCFF;DDGGGFGFFFAGCFECGGGGGGFFFGFGCFGFFFD;GFDGGGGCFF>BAGFC:GFEGF>CB+EDF9GDGG@EF?CFFC@GGEFGECGGGCCEGGGGGFEFEFEEGF:GGGGGGGGDGGGGGGGGGGFF,FGGGGGGGGGGGGGGGGGGGGGFGGGGEGFFGGGF<BAGGGGGGGGGGCCCCC
@sG 22603
TGGGGAATATTGCACAATGGGCGCAAGCCTGATGCAGCGACGCCGCGTGAGGGATGGAGGCCTTCGGGTTGTAAACCTCTTTTATCGGGGAGCAAGCGAGAGTGAGTTTACCCGTTGAATAAGCACCGGCTAACTACGTGCCAGCAGCCGCGGTAATACGTAGGGTGCAAGCGTTATCCGGAATTATTGGGCGTAAAGGGCTCGTAGGCGGTTCGTCGCGTCCGGTGTGAAAGTCCATCGCTTAACGGTGGATCCGCGCCGGGTACGGGCGGGCTTGAGTGCGGTAGGGGAGACTGGAATTCCCGGTGTAACGGTGGAATGTGTAGATATCGGGAAGAACACCAATGGCGAAGGCAGGTCTCTGGGCCGTTACTGACGCTGAGGAGCGAAAGCGTGGGGAGCGAACAGGATTAGATACCCT
+
GGGGGFGGGGGGGGGGGGGGGGDGGGGGGGGGGGGGGGGGGGGGGGGFFFGGEBFCFF8FGGGGGGGGFGGGGDGGGGGGFFGGGGGGGGGGGGGFGGGGGGGGGGGGGGGGGGGGCGGGGGGGGGGGGGCGEGGGFGGGGFGFGGGGGGGEGFGFAABF?C@CCFGEGDGGGGGGGGGGGGGGGC?#CFGGGGDCCF@EG>CEE8EEGDE5DCEGEEGGAFCGGFGGGGFCCFC9FF<FCFFFF@GGGF=D6B;DFDCEFGGG4@CFECEFB87GGFGGGGGG3GGGFGFF<,F;FBE@8GCGGFGF@=FGGGGGGCE9DGGFDFEEGEDGGE9FF?<GGFCDB:GFEGFFGGGGGGFFEGEGGGGGED9ECCGFGGGGGFGGGGGGDFEGGGGGGGGEGGGGGGGGGFGGGGGGCCCCC
@sG 192
TGGGGAATATTGCACAATGGGGGAAACCCTGATGCAGCGACGCCGCGTGGAGGAAGAAGGTCTTCGGATTGTAAACTCCTGTTGTTGAGGAAGATAATGACGGTACTCAACAAGGAAGTGGCGGCTAACTAAGTGCCAGCAGCCGCGGTAAAACGTAGGTCACAAGCGTTGTCCGGAATTACTGGGTGTAGAGGGAGCGGAGGCGGGAAAGCAAGTTGGAAGTGAAATCCCTGGGCTCAACCCATGAACTGCTTGCAAAACTGGTTTTCTCGAGTAGTGCAGGGGTAGGCGGAATTCCCGGTGTAGCGGTGGAATGCGTAGATATCGGGAGGAACACCAGTGGCGAAGGCGGCCTACTGGGCACCAACTGTCGCTGAGGCTCGAAAGTGTGGGTAGCAAACAGGATTAGATACCCT
+
FEGGGGGFFGGGGGGG8FFG<@7:FEFFGGGD9F9EFFCCGGGGEGCFFC@FECCGFFECEAF9FBF:=CFFFEE9B,??FGFFFEGGD?FEAFDF<FEE,+>CFG9DFFFFEFF,DFF9D3+>@CEFC9C,8<3E8>CC:,3,**>FFCCAC@F7C7=<;,3=B:<7****,+1*1FC:CF,<:7*=<:CFC>8CE=:#211*7:CCGG,;CF(/#?32.C=<9(<7>6#GFC@,8@<DCFC:CCDGFE@;,@,<D=62D@3,<B8>+8+D:=6,,38+?A,FFCF?C8F9ED8+8:EB9,B@068,>=EA:CEE?FF=,6>6GGGGFEDEBCCFFFGGGFGGGEEFFEFE;,AFFGFFGFCDGFFGF@+DGGCGGGGFGEGF<AEEGGGFGGGGFDFFFFGFF,GGGGF<CCBC
@sG 193
TGGGGAATATTGCACAATGGGCGCAAGCCTGATGCAGCGACGCCGCGTGAGGGATGGAGGCCTTCGGGTTGTAAACCTCTTTTATCGGGGAGCAAGCGAGAGTGAGTTTACCCGTTGAATAAGCACCGGCTAACTACGTGCCAGCAGCCGCGGTAATAAGTAGGGTGCAAACGTTATCCGGAATTATTGGGCGTAAAGGGGTCGTAGGCGGTTCGTCGCGTCCGGGGTGAAAGTCCATCGCTTAACGGTGGATCCGCGCCGGGTACGGGCGGGCTTGAGTGCGGTAGGGGAGACTGGAATTCCCGGTGTAACGGTGGAATGTGTAGATATCGGGAAGAACACCAATGGCGAAGGCAGGTCTCTGGGCCGTTACTGACGCTGAGGAGCGAAAGCGTGGGGAGCGAACAGGATTAGATACCCT
+
@ECEGDGFFFGGGGFGFFFEEFCFFGEDFFFFEFGGFG7FEGCGC@F+:BF<?8F7@C=CF@FFFFGGFCFGGDGGGGG<,,9AE<D@7FCEG@FGGGGCEE>FGGEAFD>DGGE8+=D<AFCCEAFGG>C>:,,73>,@<*@:D>,,,55BEC<*<,,@773FE**8F,,==CFF>,?1*=*=22=FFCF>E85A7<FG)12:?88E+1912/::/1:@128C8'<$GDFC=+C?84*22*F*8*3?,<4*5**FACCBB8DC76C@=GFGFFFFDA@+@=,E78@,E<,,<<DE>@=8CCC7GGGGG9BGFF=FF<A,@E9,DA+7C7@F?:,,C,6CGFAA7CCCGGFFGFGF7E@CEFEFC=7GFGFF@BGFGFFGF?GFCGGFFC@B7GFFFGGGGGFFFGGGGGGCGGFGCCCCC
@sG 194
TGGGGAATATTGGGCAATGGGCGCAAGCCTGACCCAGCAACGCCGCGTGAAGGAAGAAGGCTTTCGGGTTGTAAACTTCTTTTATGAGGGACGAAGGAAGTGACGGTACCTCATGAATAAGCTCCGGCTAACTACGTGCCAGCAGCCGCGGTAATACGTAGGGAGCGAGCGTTATCCGGATTTACTGGGTGTAAAGGGCGTTTAGGCGGGGAAGCAAGTCAGATGTGAAAACCAGTGGCTCAACCACTGGCCGGCATTTGAAACTGTTTTTCGTGAGTGATGGAGAGGCAGGCGGAAGTCCGTGTGTAGCGGTGAAATGCGTAGATATACGGAGGAACACCAGTGGCGAAGGCGGCCTGCTGGACATTAACTGACGCTGAGGCGCGAAAGCGTGGGGAGCAAACAGGATTAGATACCCT
+
FFGGEGGGGGGGGGGGGGFAEGEGGGGGGGGGGFGGGGGGGGGGGGG:FGGGGFGG=EEEGFG@EEGGGGGGGGGGFGGDFGGGGGGGGGGFGGEGGGFGGGGFGGGGGGAFGGGGGGGGGGDFCFGGGGGCGGGGGGGFFFC<DF:FCGGCEGGGGFCFGGG7*:<CFDC=C@F<FGGFFEFFG<CFF<C>FGE:FC>C3$*=:ACE7GG?;C;?>@C?9<,>:CC=E:ECD<>6@6C?F@?=FAFDEEEC/;?4FGFFGE9DGFDC<C:?+FA++%C#.FGGGGF?=7FC=F>>4+=GCDFDEB85F7FDDGEEGGGGGGGFDFA8DDGF<GGGGGGFGGGCDGFFC:CCFECGGGEAFGGGGFFGF<GGFFFECGEFFC7GGGGGCGGGGGGGGGGGGGGGGGGGGGGGGGCCCCC
@sG 195
TGGGGAATATTGCACAATGGGGTAAACCCTGATGCAGCGACGCCGCGTGAAGGAAGAAGTATCTCGGTATGTAAACTTCTATCAGCAGGGAAGATAGTGACGGTACCTGACTAAGAAGCCCCGGCTAACTACGTGCCAGCAGCCGCGGGAATACGTAGGGGGCAAGCGTTATCCGGATTTACTGGGTGTAAAGGGAGCGTAGACGGACTGGCAAGTCTGAGGTGAAAGGCGGGGGCTCAACCCCTGGACTGCATTGGAAACTGGTAGTCTTGAGTGCCGGAGAGGTAAGCGGAATTCCTAGTGGAGCGGTGAAATGCGTAGATATTAGGAGGAACACCAGTGGCGAAGGCGGCTTACTGGACGGTAACTGACGTTGAGGCTCGAAAGCGTGGGGAGCAAACAGGATTAGATACCCT
+
E<DFGGGGGGGDFGGGGGGGGGEGGGFGGGGGGGDFGG7FGGGGGGGCFD=?ECFGFGFEACEDFGFCEFGGGGGFGGGGGGA<EFGG7FCEGGFFGGGGGDEFF+BFFGG9<F?FG<88<+3>FG:BEFGGE=DFGGG7BFAFEGDG*5:>FGF<FFCGG*=*4*184*:5<CEGGG:BFCGGEGGG*?+;C,;C=EEC3**+3;CE8/FGFCEFC4?,767CC8<FC@;>:;>.E@EGDF>386A@;,460AF;BC:0;>C)C<E5,F2ADGEDEAFEGG2FA8CEEBB,@,,9,A,5FF@+5GGFDAEC?7FEFEFDDCF;E<EFF<FE:@EDFFGGECC<E:FDGEFECAEGGGDGGGCF@FFGGGGGGGGFBEF8GGGDCGGGGGGGGFDEEE@@GFFFFE,GGGGCCCCC
@sG 196
TGGGGAATATTGCACAATGGGGGAAACCCTGATGCAGCGACGCCGCGTGGAGGAAGAAGGTCTTCGGATTGTAAACTCCTGTTGTTGGGGAAGATAATGACGGTACCCAACAAGGAAGTGACGGCTAACTACGTGCCAGCAGCCGCGGTAAAACGTAGGTCACAAGCGTTGTCCGGAATTACTGGGTGTAAAGGGAGCGCAGGCGGGAAGACAAGTTGGAAGTGAAATCTATGGGCTCAACCCATAAACTGCTTTCAAAACTGTTTTTCTTGAGTAGTGCAGAGGTAGGCGGAATTCCCGGTGTAGCGGTGGAATGCGTAGATATCGGGAGGAACACCAGTGGCGAAGGCGGCCTACTGGGCACCAACTGACGCTGAGGCTCGAAAGTGTGGGTAGCAAACAGGATTAGATACCCT
+
FFGGGGGGGGGGGGGGGGGGGGGGGGGGGGGGGGGGGFGGGGGGGGGFGGGGGGGGGGGGFFFGGGGGGEGGGGGGGGGGGFGGGGGGGGGGGGGGGGGGGGGGGGGGGGGGFGGGGGGGGGGGGGGGFCGGGGGGGGGGGGGGC@CGGFGGGFGFBFEGGGG;EFGGGCCE1E5GE7FGCEC@CF7BFF;FFG;GDEECDGDC>EEFEGGC=F:FF7GFB@EFEBGE?FGD@CC6FCFFF6FGFGEF@4FABCCGGFCD>,EFFFGGDGFGEGGFGGGFFFCGGEGGGGGGFD+EGGEGFEEC9GGFAGFGECGGGFFGFEGGGGGGGFFGFFFGFGGGGGGGGGGGGGGGGGGFGECFGGGGGGGGGEEGGGGGGGGGGGGGGGGGGGGGGGFFFGGEFFGGGGGGGGGCCCCC
@sG 197
TGGGGAATATTGGGCAATGGGGGAAACCCTGACCCAGCAACGCCGCGTGAAGGAAGAAGGCTTTCGGGTTGTAAACTTCTTTTACCAGGGACGAAGAAAGTGACGGTACCTGGAGAAAAAGCCACGGCTAACTACGTGCCAGCAGCCGCGGTAATACGTAGGTGGCAAGCGTTGTCCGGATTTACTGGGTGTAAAGGGCGTGTAGGCGGAGAGGCAAGGCAGATGTGAAATCCTCGGTCTTAACCCGGGAACTGCATTTGAAACTGTATCCCTTGAGGATCGGGGCGGCAGGCGGGTTTCCTAGTGGAGCGGTGAAATGCGTAGATATTAGGAGGAACACCAGTGGCGAAGGCGGCCTGCTGGACGACAACTGACGCGGAGGCGCGAAAGCGTGGGGAGCACACAGGATTAGATACCCT
+
ADGFGDGGGGFGGGGGGGFGGGGGGGGGGGGFFEGDBFG=ECEFEGEFEEGGFF@FFGA,=,CC,C7FC7>BE?FFGGGGC9FFGGGEGCCFFCCCBFGGFDGGGGGGG9FGFGGFFGGGEFFFCF@@+BFGGFFEC,<F,DFGGGGGGGEFFGGG@FGB,<F:*=C:F*FE78C?,<FD*=CC99+?FFEB<B<+<:)@;??9@F/::58?#AC?G,0F>>38$07C:2?<4*GGC#GGF<*DFF9;;BCF>=+,@9FGCEF@FCF<C@8<7E,:3++>B86+++FBEGC@687,,9EEFCCCF@+8C7FGDGF@C7GGGDFE@,GGGEAEFCFB,FFFFCGGDEGGGGGEGECFGGGFGEGFBCGFDGGGF@EF>,EFEGGGGGFFGGGGGGEFFGFFC,EGGGFFEGGGF<CCCCC
@sG 26165
TGGGGAATATTGCACAATGGGGGAAACCCTGATGCAGCGACGCCGCGTGGAGGAAGAAGGTCTTCGGATTGTAAACTCCTGTTGTTGAGGAAGATAATGACGGTACTCAACAAGGAAGTGACGGCTAGCTACGTGCCAGCAGCCGCGGTAAAACGTAGGTCACAAGCGTTGTCCGGAATTACTGGGTGTAAAGGGAGCGCAGGCGGGAGAACAAGTTGGAAGTGAAATCCATGGGCTCAACCCATGAACTGCTTTCAAAACTGTTTTTCTTGAGTAGTGCAGAGGTAGGCGGAATTCCCGGTGTAGCGGTGGAATGCGTAGATATCGGGAGGAACACCAGTGGCGAAGGCGGCCTACTGGGCACCAACTGACGCTGAGGCTCGAAAGTGTGGGTAGCAAACAGGATTAGATACCCT
+
FFGGGGGGGGGEFDFGGGGCEGGEGFGEFFGGGGGGGGG+@FEFGGEFGGGFGGGGGGFFEFFFGGCFFGGGGGGGGFGGGFEF@FGGGGGGFFGGGGGGGGGGGGGGGGGGGGGGGCG,CF=:FGGGGFFGGGFFGG7FE@FGFDGD*>FC@FGGD:@FGGFFFG@F<:FGGG?GG7CF<C=FG1FE:BG@?FGCGCFF@:?=:>;FAEGGG6FACCAE??EFGGG;FGGGGGG:;9CGFCGGFF9CGEFEFCECFFFEGFGGGGGFEGGGFGGFFCGGFFDFE6CGGGGFE8EEDEGGEGGEFGGGGFFF?7GGDGGFA6F>,GGCCFFEBFEEE@8FFEF@GGFEGGGGGGGGGGGFGGGDGFEGGFCGGGGF8GEFGGGFAGGGGGGGFGGGGEFFFEFF9GGGF8GCCCCC
@sG 199
TGGGGAATATTGGGCAATGGGGGAAACCCTGACCCAGCAACGCCGCGTGAAGGAAGAAGGCTTTCGGGTTGTAAACTTCTTTTACCAGGGACGAAGAAAGTGACGGTACCTGGAGAAAAAGCCACGGCTAACTACGTGCCAGCAGCCGCGGTAATACGTAGGTGGCAAGCGTTGTCCGGATTTACTGGGTGTAAAGGGCGTGTAGGCGGAGATGCAAGTCAGATGTGAAATCCTCGGGCTTAACCCGGGAACTGCATTTGAAACTGTATCCCTTGAGTATCGGAGAGGCAGGCGGAATTCCTAGGGTAGCGGTGAAATGCGTAGATATTAGGAGGAACACCAGTGGCGAAGGCGGCCTGCTGGACGACAACTGACGCTGAGGCGCGAAAGCGTGGGGAGCAAACAGGATTAGAGACCCT
+
F8FGGCFGGGGGGGGGGGGGGGDGGGGGGDGGGFGGCGFGFGGGGG@@@FFGGGGGGGECGGFCFGGGGGGCFFDGFGFFCFFGGGGGGGGGGEE@CFEFFFGGE7FG7FE,FFGFFGGFE,>FFCFGEE@,:DE@F<FFGFFGCFFC7FGGGE9FGDG9,=?::CFCFFF8:*=:,FEG:EDFG@9CCF*3>CGE?5F<CD0;01:/CC6;:CC6?<<9<A<DFCCE=97<CF:6;BGDCE7<<+/FD@8:E<39FC7E99?)<,@C8<:9AC:F@9#EC@:2CBEB@CFFFFFFGFGFBE=A,6+)@7CFE?;+GGE6FGFFAA,<FGGFEEFB,C<CFDB::,FEF7GC7FF@@C@8GFEGGFFGGGGGGFFE@F@C7F7CDFFCF@7GGGGGFGGGGGFGGGGFFC6FF8CCCCC
@sG 200
TGGGGAATATTGCACAATGGGGGAAACCCTGATGCAGCGACGCCGCGTGGAGGAAGAAGGTCTTCGGATTGTAAACTCCTGTTGTTGAGGAAGATGATGACGGTACTCAACAAGGAAGTGACGGCTAACTACGTTCCAGCAGCCGCGGCAAAACGTAGGTCACCAGCGTTGTCCGGAATTACTGGGTGTAAAGGGAGCGCAGGCGGGAAGACAAGTTGGAAGTGAAATCCATGGGCTCAACCCATAAACTGCTTGCAAAACTGTTTTTCTTGAGTAGTGCAGAGGTAGGCGGAATTCCCGGTGTAGCGGTGGAATGCGTAGATATCGGGAGGAACACCAGTGGCGAAGGCGGCCTACTGGGCACCAACTGACGCTGAGGCTCGAAAGTGTGGGTAGCAAACAGGATTAGATACCCT
+
GGFFGGGGGGGGGGGFFGGGGDGGDGDFGFFGE,FFGGGGEFGGEGGGGGGGGCCCFEFC,C,EGGGC+C,??EGGCFFEEFFD,<EF?F@,44<,B9,:<B+8FF5BFADFFGCFCFF9E<F7F+:===@FFG,,3@>@,>3D88*5**CBC<BCFC@C;C7,,,,4C9=8FEGGG:?9/52CCF7##>CE<F@CCC:E59:0>/F<?,7CFGF>>*7,,FB,69@,7,,7CD:G?GFCF@,E@,FEF>:+,B,>@=99CGEF=>8,E=?A*825,9BB,A@<F>:E=EE@>,CGDDGGEF@+>GGFF@CA@FFB?C,=E8EFCCFF9,<E@F8@GE8CFFEDGFCGGCFFGGGGGFFE9EGGFEEDGGGEF<8FCEGGFEFFFCGGFFFEEFE,C,GFFGGGGGGGG@GCCCCC
@sG 29799
TGAGGAATATTGGTCAATGGCCGAGAGGCTGAACCAGCCAAGTCGCGTGAAGGAAGAAGGAACTATGGTTTGTAAACTTCTTTTATAGGGGAATAAAGTGGAGGACGTGTCCTTTTTTGTATGTACCCTATGAATAAGCATCGGCTAACTCCGTGCCAGCAGCCGCGGTAATACGGAGGATGCGAGCGTTATCCGGATTTATTGGGTTTAAAGGGTGCGTAGGCCGGAGATTAAGCGTGTTGTGAAATGTAGACGCTCAACGTCTGCACTGCAGCGCGAACTGGTTTCCTTGAGTACGCACAAAGTGGGCGGAATTCGTGGTGTAGCGGTGAAATGCTTAGATATCACGAAGAACTCCGATTGCGAAGGCAGCTCACTGGAGCGCAACTGACGCTGAAGCTCGAAAGTGCGGGTATCGAACAGGATTAGATACCCT
+
EGEEGFGGGDFGGGGGGGGGFFFGGGGEGFGGGGGGGFFGGGGGGCE@F:FGFFFFEGFGF-:E<EEFCGGGGFGAFGGGGGGGGGGGCFGGGGGGGGGFGGGDGGGGGFFGFFFGGGGGGGGGGGFGGGGGGGEFFGGGAFCCEG7FGFGGGGGGGGGFCCEFFGGGEGGGGFGCCFG@CGGGDDCEFG@DFGC=CEFFGFCEFFFDEEFGGGDFGFGAB:CDEFFGGEGCCFF9CFCGGGGFF>EFGGGGGGE3CEGFEGFGGFGF9FGGFGEGED/FFGGGEFFA=89C*GEFEC,9EFCGGGGGGGGGGGGGEGFFFFF=5GGGFFGFFADDAFCGGGFG@DGGGGGGGFF:EGGEF,GFGGFGGGFGGGGGGGGGGGGGFAE@@B,GGEFCDGGGEGGGFFFEGGGGGGGGGGGGGGGGGGGGGGGCCCCC
@sG 30656
TGGGGAATATTGCACAATGGGCGCAAGCCTGATGCAGCGACGCCGCGTGAGGGATGGAGGCCTTCGGGTTGTAAACCTCTTTTATCGGGGAGCAAGCGAGAGTGAGTTTACCCGTTGAATAAGCACCGGCTAACTACGTGCCAGCAGCCGCGGTAATACGTAGGGTGCAAGCGTTATCCGGAATTATGGGGGGTAAAGGGCTCGTAGGCGGTTCGTCGCGTCCGGTGTGAAAGTCCATCGCTTAACGGTGGATCCGCGCCGGGTACGGGCGGGCTTGAGTGCGGTAGGGGAGACTGGAATTCCCGGTGTAACGGTGGAATGTGTAGATATCGGGAAGAACACCAATGGCGAAGGCAGGGCTCTGGGCCGTTACTGACGCTGAGGAGCGAAAGCGTGGGGAGCGAACAGGATTAGATACCCT
+
GGFGGCFGGGGGGGGGGGGFFGGGEEGGGGGGGGGGGGGEFGFGGGGGGGGGGGGGGGCGGGGFGGGC<FFGGGGFEGGGAFFCEFGGGGGGGGC@FGCEGG<FFGEAFFCFCFF8FGGGGGGG<FGEED*@:CCFG@FGGFFFFGFDGG@EGGGC,@;C,?FFDGBCGFFGGGDGGFFC:CE5<FC)EF2#8:8;(:9CE>GEC*EC9>?:58EDE>CFEGGFE>?>GFF>>,>C28:GGFEC:GGGFF=C9:C55CECEEG:<GFGGCF>C#8FB#GGGGGGGGGGFF;FFFGE=B@64CEEEDCGE=FFFFGGFEEFGFF<CFGFDGGFGFFGGGGGGDGGFGGGGFF9GF<FFB,CFDGGGGGGF@C6GGFEGF8GGGFF>GGGGEEGGGGGGGGGGGGGFGGGGFAGGGGGCCCCC
@sG 203
TGGGGAATATTGCACAATGGGCGCAAGCCTGATGCAGCGACGCCGCGTGAGGGATGGAGGCCTTCGGGTTGTAAACCTCTTTTATCGGGGAGCAAGCGAGAGTGAGTTTACCCGTTGAATAAGCACCGGCTAACTACGTGCCAGCAGCCGCGGTAATACGTAGGGTGCAAGCGTTATCCGGAATTATTGGGCGTAAAGGGCTCGTAGGCGGTTCGTCGCGTCCGGTGGGAAAGTCCATCGCTTAACGGTGGATCTGCGCCGGGTACGGGCGGTCTGGAGTGCGGTAGGGGATACTGGAATTCCCGGTGTAACGGTGGAATGTGTAGATATCGGGAAGAACACCAATGGCGAAGGCAGGTCTCTGGGCCGTTACTGACGCTGAGGAGCGAAAGCGTGGGGAGCGAACAGGATTAGATACCCT
+
CFFGGFFGGGGCGGGGGGGGGGGGGGGGGGGGGGGFGGGC@FEGGGG@CGGGGGFEGFFGGGFGGFGGGDG@E<AEEGGGGCFFFFGCEGGGGEGGGGGGGGFGGGGGFCDFDEEGGFFGGGGGGGGG>E>FBFGGGGCFGCFGFCGGFDGGGGGGGGGG9FFGEC@7:<FGCCECCGGGGGGGGF7FGGGGDCCE<CFGGGG>E=GGCCE9E8C;>:<89FGEF<8#:1<=<3C=:C89CECCGEGFCF6,9BB*<@7EFGGC;9:8@+FB,,AFA)@+C8GGGGGFFB,,9FFE@,=+8DEGFFEC>)<EFFGEFAGGGFGFGFEC:GGGGGGGGFCGGECFF:FGFFEEFA8FF@EGGGGGGGGGFFFFGDGGGGGGGGGFCGGGGFCGGGGGGFE6GGGGGFFGGGGGGGGGCCCCC
@sG 30864
TGGGGGATATTGCGCAATGGGGGCAACCCTGACGCAGCAACGCCGCGTGAAGGATGAAGGTTTTCGGATTGTAAACTTCTTTTATTAAGGACGAAAAATGACGGTACTTAATGAATAAGCTCCGGCTAACTACGTGCCAGCAGCCGCGGTAATACGTAGGGAGCAAGCGTTGTCCGGATTTACTGGGTGTAAAGGGTGCGTAGGCGGCTTTGCAAGTCAGATGTGAAATCTATGGGCTCAACCCATAAACTGCATTTGAAACTGTAGAGCTTGAGTGAAGTAGAGGCAGGCTGAATTCCCCGTGTAGCGGTGAAATGCGTAGAGATGGGGAGGACCACCAGTGGCGAAGGCGGCCTGCTGGGCTTTAACTGACGCTGAGGCACGAAAGCGTGGGTAGCAAACAGGATTAGATACCCT
+
CEFGDFGGCEEAFGGGGGFFFG+CFFGDFF<CE7CFGGGGGGGGGGG8FFGGGGGGGGGGGGCDGGGEEGGGGFCE9FEGGGGGGDGGCFFGCGEFFGGGGFGGGGDGGGGGGGGGGGFGGGGGGGDGGGFGGGGGGFGGGGDFGFE:F7FD@FFGFGGGGFGGGGG<EEEGGGFEEG?FAEFGGG@FC'BFGGGGGGCEGCEGGGGGGEGGFGEFGFFFCCF?FFCGC8FGGGG6CGFGGGFGGGGGFGF0GGFFGFDCDCGFGFFCEF,BGFBFGFGGGFF:F@EFF?@,ECGEECEGCGF@+57=,GF<GCDGEFC<=GGGGGGGGFDFFB,GGFFCFFCB,GCEGGGFFFCGEDGFEGGGGGGGGGGGGF8GFEGGGGGGFECGGGGGFGGFFGGFFFGFGGGGFEB8CCCCC
@sG 25156
TAGGGAATTTTCGGCAATGGGCGAAAGCCTGACCGAGCAACGCCGCGTGAGTGAAGAAGGCCTTCGGGTTGTAAAGCTCTGTTGTGAAGGAAGAACGGCTCATAGAGGGAATGCTATGGGAGTGACGGTACTTTACCAGAAAGCCACGGCTAACTACGTGCCAGCAGCCGCGGTAATACGTAGGTGGCGAGCGTTATCCGGAATTATTGGGCGTAAAGGGTGCGCAGGCGGTTTGAAAAGTTTAAGGTGAAAGCGTGGGGCTTAACCCCATACAGCCTTAGAAACTGTCAGACTAGAGTACAGGAGAGGGCAATGGAATTCCATGTGTAGCGGTAAAATGCGTAGATATATGGAGGAACACCAGTGGCGAAGGCGGTTGCCTGGCCTGTAACTGACGCTCATGCACGAAAGCGTGGGGAGCAAATAGGATTAGATACCCT
+
EFGFGGGGGFFGGGGGGGGC@EFGEEGGGGGGGGGGGGGFGGGG7FFFEGGGGGGGGGFGGGFGGGGGGGCGGEFGGGGFFFFFGGGGGGGGGGGGGGGCGGGGGGGGGGGGGGCGGGGGGGCFFGGGGFGGGGGGFGGGGG8F@GGGGGGCFCFGGEGGGCBAFEFFGGGGGGGGGGGG9?CEGCFGCCCGGEGGGF9<CE>>7E<GGGGFGC8FFFF5>>>DEEGGGGG8EEC>EC9FFFGGGGFFGGEGEFGGGFGGCFFFGGFGGGGFFDFGGFGGGGGE=E<EAFDFFFGFFFDEFFCGGGFGGF?A@,EEGEE@@AGFFFDGFGGGGGGF:EFC8EB3FGFGGGGGFEDEFE8E@FDGFFC,FFEGEEGGFF@C,,C8CGGGGGFGGFCGGCFECGFCGGGGEFFFGFGGGGGGFGGFFGFFFFFFGGGCCCCC
@sG 206
TGGGGAATATTGCACAATGGGGGAAACCCTGATGCAGCGACGCCGCGTGAGTGAAGCAGTATCTCGGTATGTAAAGCTCTATCAGCAGGGAAGAAAATGACGGTACCTGACTAAGAAGCCCAGGCTAACTACGTGCCAGCAGCCGCGGTAATACGTAGGGGGCAAGCGTTATCCGGAATTACTGGGTGTAAAGGGTGCGGAGGTGGTATTGCAAGTCAGAAGTGAACACCCAGAGCTTAACTCTGGGACTGCTTTTGAAACTGGCAGACTGGAGTGCAGGGGAGGTAAGCGGAATTCCTAGTGTAGCGGTGAAATTCTTAGATATTAGGAGGAACATCAGTGGCGAAGGCGGCTTACTGGACTGAAACTGACACTGAGGCACGAAAGCGTGGGGAGCAAACAGGATTAGATACCCT
+
,,;6@,@EF9CFFFCEFFF?FEGGDGGGFFF8CFFA9,C+@@+FFDC6@CFE,:6,,:C?FG99CCDBCCF?,EE<<EFCEAFDFFGGGEC<FBEEE9<,<CEGF:EGGF=,?=E9B,BBF8,:=3>FCFGG@FFFGF>3DDD>@8:C*FBF9@<,8@FGED:CF5CBFG::C98*C7FGD@F9,<?C<,>9+?CCECC*>D2%,2+?%)25:7/59:CEC49CB@#@F/C,:#;78@/8<A&FFC>7GD,38<4,@4++2@59,CEEFA=GFFFC?E@4,B><FC=B8,<=,FE=,CGF?FC@)@8,@@<,,,,,,-5=,=E46,FCC,:,@C9EB<8C:FC<F@,CCF<FCFGEEC8FAEA<C<EGFFFE<8E<GGGGGEGGCGGGEDFFGFGGGFGEGFFEE,GGGGF@CCCC
@sG 207
TGGGGAATATTGCACAATGGGCGAAAGCCTGATGCAGCGACGCCGCGTGAGTGAAGAAGTATTTCGGTATGTAAAGCTCTATCAGCAGGGAAGAAAATGACGGTACCTGACTAAGAAGCCCCGGCTAACTACGTGCCAGCAGCCGCGGTAATACGTAGGGGGCAAGCGTTATCCGGATTTACTGGGTGTAAAGGGAGCGTAGACGGCAAGGCAAGTCAGAAGTGAAAGCCCGGTGCTTAACGCCGGGACTTCTTTGGACACTGTTGGGCTGGAGTGCCGGAGAGGTAAGCGGAATTCCTAGTGTAGCGGTGAAAGGCGTAGATATTAGGAAGAACACCAGTGGCGAAGGCGGCTTACTGGACGGTAACTGACGTTGAGGCTCGAAAGCGTGGGGAGCAAACAGGATTAGATACCCT
+
DFGGG,CFGFGGGGGGGGGGFCFGGGDGGFGGCFGFGGGGGGGGGGGFFC:FF:FFFEE?F?FFGGD,EFGG@EFCF<EFF?EGCEF=DF4ECFGGGDCAFFEEFGGGGGFGCFCFCGF@BFCFGGDGGGGFFCGGGCGGGFGFGGGGGCCFFGGGGGGEEGGEGEFCGE@@CEEGE*C9CFFFGFCGC:F82<;284CCGGC??;*=:-CFFFC9C#<;:>/,<=AFF5*FF:C9EFG@#7FCEC8>:5,2:BCE<C'6@3@FD#FB/?A7.8+(+8E<=FEEF6:7GGFFFGFDDA@?DFECAGGFGFE9GF7GDEF=?=<?GGGGGGFFDDGF?GFF,EGGGEGGGGGFGGGFFEEGGGF@GGGGGGGGGF8GDFC,8GGGGGGGGGGGFGGFD@EFFFGGGGFGGGG@CCCC
@sG 208
TGGGGAATATTGCACAATGGGCGCAAGCCTGATGCAGCGACGCCGCGTGAGGGATGGAGGCCTTCGGGTCGTAAACCTCTTTTATCGGGGAGCAAGCGAGAGTGAGTTTACCCGTTGAATAAGCACCGGCTAACTACGTGCCAGCAGCCGCGGTAATACGTAGGGTGCAAGCGTTATCCGGAATTATTGGGCGTAAAGGGCTCGTAGGCGGTTCGTCGCGTCCGGTGTGAAAGTCCATCGCTTAACGGTGGATCCGCGCCGGGTACGGGCGGGCTTGAGTGCGGTAGGGGAGACTGGAATTCCCGGTGTAACGGTGGAATGTGTAGATATCGGGAAGAACACCAATGGCGAAGGCAGGTCTCTGGGCCGTTACTGACGCTGAGGAGCGAAAGCGTGGGGAGCGAACAGGATTAGATACCCT
+
EFGGGGGGGGGGGGGGGGGGGGGGEGGGGFGGGDEFGGGGGGGGGGGFGG@FF@F:FF8CGFFGEGGGFGGF@FFFFGG,BF<EAFGGGGGGGGGDCFGEEGGGGGGGGGGGGGGGGGGFCFD9AGGDGEGGFGGGGGGGGGFDCGGFGGGGGGGGGGGGGGGGGFEGF,FEC*B*<FGGE5EGF:CCFFGGG?CEGGGG5=FE>CDGGGGGECC7C81=>4EDC:CDECCECCFCB6:C?CC:CFFFA?4/=FFBFECEFEGD2C>F:>GF=CDGF8FCG<>E==C?C@,F@?FFD@,C8ECGFGF=@)=CEE=9GEGDGGGF@GEGGGEGFFFF9FFGGF<?:F=@,F<@E@FGCFFF8GGDGGGGGGGGGGGGGGGFFDCC,CCGGGGGGFFEFCE,GGGGGGGGGGGGGGFFBCCCC
@sG 209
TGGGGAATATTGCACAATGGGCGCAAGCCTGATGCAGCGACGCCGCGTGAGGGATGGAGGCCTTCGGGTTGTAAACCTCTCTTATCGGGGAGCAAGCGAGAGTGAGTTTACCCGTTGAATAAGCACCGGCTAACTACGTGCCAGCAGCCGCGGTAATACGTAGGGTGCAAGCGTTATCCGGAATTATTGGGCGTAAAGGGCTCGTAGGCGGTTCGTCGCGTCCGGTGTGAAAGTCCATCGCTTAACGGTGGATCCGCGCCGGGTACGGGCGGGCTTGAGTGCGGTAGGGGAGACTGGAATTCCCGGTGTAACGGTGGAATGTGTAGATATCGGGAAGAACACCAAGGGCGAAGGCAGGTCTCTGGGCCGTTACTGACGCTGAGGAGCGAAAGCGTGGGGAGCGAACAGGATTAGATACCCT
+
FFGGGGGGGGGGGGGGGGGGGGGGGGGGGGGGGGGGGFGGFGGGGGGFGGGGGCEFGGGGGGGGGGGEFGEGGGGGGGGGGGGGGGGGGGGGGFDFGGGEGDGGGGGGGGGGGGGGGFFGGGGGGGGGGGDGGGGGGGGGGGDCFGGGGGGEGFEGGGFFFFFCCEFGGGGGGEGC7FF@FGGEFCF>GGGFC>.CC:AEDFGG<EGG75CCC>C7:38C:CDGFEF>FGGGCCGEFFEEGFF<9CFF<GCGFGE<5>CCGGEDDGEGGGGGFDGGG=GGGGGGE?GFAGDGEEFGFEFBECDGGFFGG>FEEDGGGFGFFE9FCGEF@CGGGGFFEDGGFEFE>,DGGGGFGGGGFFDGGGGGGGGGGGGGGGGFEGGGGGGGGGGGGGEGGGGGGGFGGGDGGGGGGGGGGGGFCCCCC
@sG 25559
TGGGGAATATTGCACAATGGGGGAAACCCTGATGCAGCGACGCCGCGTGAAGGAAGAAGTATTTCGGTATGTAAACTTCTATCAGCAGGGAAGATAGTGACGGTACCTGACTAAGAAGCCCCGGCTAACTACGTGCCAGCAGCCGCGGTAATACGTAGGGGGAAAGCGTTATCCGGCTTTACTGGGTGTAAAGGGAGCGTAGAAGGACTGGCAAGTCTGATGTGAAGGGCGGGGGCTCAACCCCTGGACTGCATTGGAAACTGTTAGTCGTGAGTGCCGGAGAGGTAAGCGGGATTCCTAGTGTAGCGGTGAAATGCGTAGATATTAGGAGGAACACCAGTTGCGAAGGCGGCTTACTGGACGGTAACTGACGTTGAGGCTCGAAAGCGTGGGGAGCAAACAGGATTAGATACCCT
+
CG@EFGEGGGGEFGGGGGGFGGGGGGGGE?FG@FFFGG>F@C:+@FF:FFGGGGDFFDE9CE9E,<F4CDEFGGFFG9FFFGGFGCFFGG7FF=CA?BE<DCEGGGGGFGDFGCFFD8=><B@FGCDFG,3DF,,8F<3>D<@<@>>CF779;?FEDFFCBC:*=::<<CCECCDC**48?CEFGFFFE9??CFD/ECE*553#4:1C?8@5C):#85B#9F<?319>CCC@>@EB7GE@?CGG#&@1,>>6:@EFDFDF=5B&;>E762BA?9E@+<EC,D=EE++CECE@,F>,B<FEFCGGFF@?,FE,FF:@,-GGGE9EFF@GGGFGEEE6FFCC@,GGFECCEEDGFFEEGGCFDB<FFFCFCD,EF8FEAFB,GFFC,FC+FFGGGGGFF<CFFGGGGGGGGGGCCCCC
@sG 211
TGGGGAATTTTGCGCAATGGGGGAAACCCTGACGCAGCAACGCCGCGTGCGGGACGACGGCCTTCGGGTTGTAAACCGCTTTCAGCAGGGAAGAAATTCGACGGTACCTGCAGAAGAAGCTCCGGCTAACTACGTGCCAGCAGCCGCGGTAATACGTAGGGAGCGAGCGTTCTCCGGATTCATTGGGCGGAAAGAGCGCGTAGGCGGCCTCTCAAGCGGGTTCTCTAATCCGAGGGCTCAACCCCCGGCCGGATCCCGAACTGTGAGGCTCGAGTTCGGTAGAGGCAGGCGGAATTCCCGGTGTAGCGGTGGAATGCGCAGATATCGGGAAGAACACCGATGGCGAAGGCAGCCTGCTGGGCCGCAACTGACGCTGAGGCGCGAAAGCTAGGGGAGCGAACAGGATTAGATACCCT
+
@<FGGFGGGGGGGGGGGGGGGGGGGGGGGGGGDEG@:F<EFGGGGGFGCFFGG:CFFGEFEGGFFFGGAGFGGGGGGGGEGGGGGGFGDGGFBFFGCFGFFFGG:CGGGGCGGGGFGFFFGCEEG7@@GGGGGGGF+=<8CFGGEEGCDEGGGFFC,?BGGCE8:CCCGCE/*3<8?CEGCFF99CC5E*:EGGGFFE:EGGGGGGEEG,:;;AEFG7EF%7;DB=@?><CC5?;59,;<EGGGGGGGFB>50::DGGC87CF$C6GFCF@E8F8:8ACB1D9F@?7GDGA>@@+47GGGGGEBAFCE@,DFFEFGGFGGF@@+GGGFACGGGCFC?F=CFGCFFEBE:CGFDF<6CFC>EF7GGGAGGGFEGFFGGGGGGGGGGGGGGGFFCC7GDGFGGGGGGFEGFGECCCCC
@sG 212
TGGGGAATATTGCACAATGGGGGAAACCCTGATGCAGCGACGCCGCGTGAAGGAAGAAGTATCTCGGTATGTAAACTTCTATCAGCAGGGAAGATAGTGACGGTACCTGACTAAGAAGCCCCGGCTAACTACGTGCCAGCAGCCGCGGTACTACGTCGGGGGCAAGCGTTATCCGGATTTACGGGGTGTAAAGGGAGCGTAGACGGACTGGCAAGTCTGATGTGAAAGGCGGGGGCTCAACCCCTGGACTGCATTGGAACCTGTTAGTCTTGAGTGCCGGAGAGGTAAGCGGAATTCCTAGTGTAGCGGTGAAATGCGTAGATATTAGGAGGAACACCAGTGGCGAAGGCGGCTTACTGGACGGTAACTGACGTTGAGGCTCGAAAGCGTGGGGAGCAAACAGGATTAGATACCCT
+
@F<AFBFGGGFFDFGGGFGDCFGGGGGGGGGGGFGGGGEGGGGGCDECE:DFF8FF==FEC,C<FF7FFCEEEDFGGGGFFGGEGGGGCGFCF<?C,5,EFE7FFCFEGGGGF9?F<FDFGFGGG7EGGADFEFDFFDGGGGGFDE7@<:<FGFC>3>><*4=*1;@FG@C5FFGGC1C11?-F?A>GE<F0:FG>C==:9323:99>CCCGFE>=9AF?ABGC?EDGFCFC@<:FC:@<;+,@CGG*,>?GECF;EFC&DBFC?>B<#01E*C=F>GGGGFGEGEE:GFFCFEE@9,,CFFCB>@,ACE?EDDGEFCFDCFEGFFGFGGFB7FFCGGGGC@F7GGDGGGEGFCFGGEEGFFCFEGGGGDFFFGGGFGDGGEGGEEDGGGDGGGGGFEBEE@FFF9GGGFF9CCCC
@sG 213
TGAGGAATATTGGTCAATGGGCGAGAGCCTGTACCAGCCAAGTAGCGTGCAGGATGACGGCCCTATGGGTTGTAAACTGCTTTTATAAGGGAATAAAGTGAGTCTCGTGTGACTTTTTGCATGTACCCTATGAATAAGGACCGGCTAATTCCGTGCCAGCAGCCGCGGTAATACGGAAGGTCCGGGCGTTATCCGGATTTATTGGGTTTAAAGGGAGCGTAGGCCGGAGATTAAGCGGGTTGTGAAATGTAGATGCTCAACATCTGCACTGCAGCGCGAACTGGTTTCCTTGAGTACGCACAAAGTGGGCGGAATTCGTGGTGTAGCGGTGAAATGCTTAGATATCACGAAGAACTCCGATTGCGAAGGCAGCTCACTGGAGCGCAACTGACGCTGAAGCTCGAAAGTGCGGGTATCGAACAGGATTAGATACCCT
+
@FFGGGGGGGGGGGGGGGGGGGGG:FGGGGFFGGGGFGGGGGAFGGGGGGFGGFGGGGGCEGGGGGGGGGGGGGGGGFDEE,CFDFGGGGGAFFFGGGGGGGGFGFGCFFC9FGGGGGGGGC9FFGGGGGGGGF,8EFGGFGEFD+@>BFFCAB@EGG8<FFGGGGDCEF:DFC7BECFGGGGE7FCCE@CGFGGE5C@F3CCCCC?3<FEC<FC:<2?-44EGCCCCF;GECECAC7GGFC@GCCFFFFFCCEEGFGGFGGGEC@@AC?C>AE>C8ECGFGGGFF<FFCDGDGGGEGEE=CGGGGGGEGGDFD@ECFCFGFDG=GGGEEC;EFF?FGGGGGGGGFCGF?9ADB>B:GGF7FGFF9FGGGGFFADFGGGGGGGGFFGGDGGGGGGGEGFCFGGGFGGFCCFFGGGGGGGFGGGGFDE9GFGCCCCC
@sG 214
TGGGGAATATTGCACAATGGGGGAAACCCTGATGCAGCGACGCCGCGTGGAGGAAGAAGGTCTTCGGATTGTAAACTCCTGTTGTTGGGGAAGATAATGACGGTACCCAACAAGGAAGTGACGGCTAACTACGTGCCAGCAGCCGCGGTAAAACGTAGGTCACAAGCGTTGTCCGGAATTACTGGGGGTAAAGGGAGCGCAGGCGGGAAGACAAGTTGGAAGTGAAATCTATGGGCTCAACCCATAAACTGCTTTCAAAACTGTTTTTCTTGAGTAGTGCAGAGGTAGGCGGAATTCCCGGTGTAGCTGTGGAATGCGTAGATATCGGGAGGAACACCAGTGGCGAAGGCGGCCTACTGGGTACCAACTGACGCTGAGGCTCGAAAGTGTGGGTAGCAAACAGGATTAGATACCCT
+
GGGGGFGGGGGGGGGGGGFGGGGGGGGGGGGGGGGGGGGGGGGGEGGFGGEGGGGGGEFGGGGGGGGEGGGGGGGGGGGGGGGGGGGGGGGGGGGFGGGGGGGGGGGGGGGGGGGGGGG9=FGGGGGGGGGGGGGGGGGGGGGGGGGGGGGGGGGGGGEGGGGGG<GGGGGEGGGGGCFEGG+EGG#><CFGFBC@EEC==9DDDFFC@:@+FFF;F:GFBFGGFFF;GGFGGGGGGGGFCFDAFGGGFD<FFGFFDCGFGGGFGEFFCFFA<FFCGGF0GGGGGGGGEEFFCGDGGGGFGGGGEF@,DGGGGECEFE?GGGGGGGGGGFFGGGGGFGGGGGGCGGFGGGGGGGGGGGFGGGGGGGFGEF@GGGGGGGGGGGGGGGGGGGGGGGGGGFFFGGGGGGGGGGGCCCCC
@sG 215
TGGGGAATATTGCACAATGGGGGAAACCCTGATGCAGCGACGCCGCGTGGAGGAGGAAGGTCTTCGGATTGTAAACTCCTGTTGTTGAGGAAGATAATGACGGTACTCAACAAGGAAGTGACGGCTAACTACGTGCCAGCAGCCGCGGTAAAACGTAGGTCACAAGCGTTGTCCGGAATTACTGGGTGTAAAGGGAGCGCAGGCGGGAAGACAAGTTGGAAGTGAAATCGATGGGCTCAACCCATAAACTGCTTTCAAAACTGTTTTTCGTGAGTAGTGCAGAGGTAGGCGGAATTCCCGGTGTAGCGGTGGAATGCGTAGATATCGGGAAGAACACCAATGGCGAAGGCAGGTCTCTGGGCCGTTACTGACGCTGAGGAGCGAAAGCGTGGGGAGCGAACAGGATTAGATACCCT
+
FGGGGGGGGGGGGGGGGGGCGGGGGGGGGGGGGGGGGGGGGGGGGGGEGGEGGGGGGGCFGGFGGGGGGGGDEEEFGGGGGGGGGGGGGGFGGGGGEFGGGGGGGGGGGGGGGGGGFCGGDFFCEFFGFCCBGGFGFGGF<FFGGGDGGGGGGGGAC:BCFGFGC,<=*<CCD;;CEDGGGGCE=G<GC>GEC9FFGGG.79C8CBEFC1?<FFF/<>@CCF<FFFGFE$FGGGGFFFF@8F5E@@FFFD9FGCE>B@DFFF:F?GGDD'CA9CFCGGFC>F9GGGCCB8A@,D>+C:7B,,>@8EEFE=FE+@GGGFFDGEFCCGGGGGGGGFGFEEAEGEEDGGDGF?GGFDCGGEFCGDGGGGFGGF@GGGFEFGFEGEGFFCGGGGGDFCEGEGFF,GGGGGGGGGGCCCCC
@sG 31395
TGGGGAATATTGCACAATGGGCGCAAGCCTGATGCAGCGACGCCGCGTGAGGGATGGAGGCCTTCGGGTTGTAAACCTCTTTTATCGGGGAGCAAGCGAGAGTGAGTTTACCCGTTGAATAAGCACCGGCTAACTACGTGCCAGCAGCCGCGGTAATACGTAGGGTGCAAGCGTTATCCGGAATTATTGGGCGTAAAGGGCTCGTAGGCGGTTCGTCGCGTCCGGTGTGAAAGTCCATCGCTTAACGGTGGATCCGCGCCGGGTACGGGCGGGCTTGAGTGCGGTAGGGGAGACTGGAATTCCCGGTGTAACGGTGGAATGTGTAGATATCGGGAAGAACACCAATGGCGAAGGCAGGTCTCTGGGCCGTTACTGACGCTGAGGAGCGAAAGCGTGGGGAGCGAACAGGATTAGATACCCT
+
EEGDGGGGGGGCFGGGGGGGGGCGGGGGGF@FGGGGGGGGGDFGGGGFC:FE?8EECCFCFGFEFGGGGGGGGGGGGGG,C<FCEGGGGGGEGGGFGGGGGGGGFFGGGCDGGGDF>FGGGGFGGCFFCCEBFGCFFG,<FBC:CGFG@EEEFC7<@FFG9?<FGFCEG9FGGG>@FD@CCEFEC:FFFGGGG&:><GFGGF<EE?CCEGDEDCEDC>5>>FG42:C5E;?FDCC?:C<BCCGCF;FGGF<95<EFGGDDDGGD?<EGGGGGGEB@B9GGGDGFFGEF?FFCFEEEGE8=EECGFFDC@*,7GGGGGGFEDGGF8GGGGGGFFGGGFEGGGGFGF:7F@FCFGGFGGDF@FFGGGGGGFE9E7EC@GDGFFFGFBGEGD7GGGGGFCFGGFGGGGGGGFE@GGGGGCCCCC
@sG 217
TAGGGAATCTTCGGCAATGGGGGCAACCCTGACCGAGCAACGCCGCGTGAGTGAAGAAGGTTTTCGGATCGTAAAGCTCTGTTGTAAGAGAAGAACGTGTGTGAGAGTGGAAAGTTCACACAGTGACGGTAACTTGCCAGAAAGGGACGGCTAACTACGTGCCAGCAGCCGCGGTAATAAGTAGGTCCCGCGCGGTGTCCGGATTTATTGGGCGTAAAGCGAGCGCAGGCGGTTTAATAAGTCTGAAGTTAAAGGCAGTGGCTTAACCATTGTTCGCTTTGGGAACGGTTAAACTTGAGTGCAGAAGGGGGGAGTGGAATTCCATGTGTAGCGATGAAATGCGTAGATATAAGGAGGAACACCGGTGGCGAAAGCGGCTCTCTGGTCTGTAACTGACGCTGAGGCTCGAAAGCGTGGGGAGCAAACAGGATTAGATACCCT
+
EGGGGGFCGFGEGGGGGGGGFGCGDFGFGGGFGF@@@FDFFGGGGGGFGGGGGGGGGGGGCEFFFFGGCGGEFGFEGGDCBCFFFG9EEEFG?EGFGGGGFAEFGGGGGGGGFGGGGGGGGGGD,EFGE7FFFGCF>FFFGGFGGGFDFGGCEF>FGDBGFG7,>DDD7FGGGG8<=F@,?9F>28+8<B*1B7*:*:<C3C**2<<:EGCFFC88::<F>BC9:><BC5EE:,D<>9@'23<-8=FF=?,92<@1C</DF=,CB@<E??C:><>85DFD83,==6,,CDCC,@3,FFF@,;9EDDGEB9,B,9FFFFEE8GEE=FAGED?@9,9F;7GGGFEE8EDAFEC,CBE9FFFFC@:AC@@,,D@@+GFCCEGGFFEGGGGGGFGFEEBCEFA,FGFC8GGGGGGGGDGGGGGGGGFFFGGGFA9GGGGFCCCCC
@sG 218
TAGGGAATCTTCGGCAATGGGGGCAACCCTGACCGAGCAACGCCGCGTGAGTGAAGAAGGTTTTCGGATCGTAAAGCTCTGTTGTAAGAGAAGAACGTGTGTGAGAGTGGAAAGTTCACACAGTGACGGTAACTTGCCAGAAAGGGACGGCTAACTACGTGCCAGCAGCCGCGGTAATACGTAGGTCCCGAGCGTTGTCCGGATTTATTGGGCGTAAAGCGAGCGCAGGCGGTTTAATAAGTCTGAAGTTAAAGGCAGTGGCTTAACCATTGTTCGCTTTGGAAACTGTTAAACTTGAGTGCAGAAGGGGAGAGTGGAATTCCATGTGTAGCGATGAAATGCGTAGATATATGGAGGAACACCGGTGGCGAAAGCGGCTCTCTGGTCTGTAACTGACGCTGAGGCTCGAAAGCGTGGGGAGCAAACAGGATTAGATACCCT
+
GFGGGGGGGGGGGGGGGGGGDEGGGGGGGGDGGGGEGGGGGGGGGGFFFGGGGGGGGGGGAFGGGGGFGGGGGGGGGGGFFGFGFGGFFDGGGFGFGFC<FBFGEGGDGFFFGFGFFF<FGGGGGDFGGGGFFFGGGGFCDEGGGGFDCEGDGFFGGGGG7FFFEFGCFGGCFGC=C9:,:+?7FCFGFCE>ECFE5*9CGC*;89@EC6BB78;7E8<:0/:*75:>CEDG#@>FC@FFFECFC@CCFEC<0C@,,C?GFECFFFDFED=><=>F@8ECBAGFFFDC,9FFFEEF45E@:,9EE8@8F=,E<<=FDDD,FE,E<FC@60FFGFFE;?CEGGGGDF;GFEGFFF9GFGGGGEEFC7GGEGGGEGGGGGGGGGFGGGGGGGGFGGGFGGGGFGGGGGGGFGGGGGGGGGFGGCEFGGGFFGFGFGEFCCCC9
@sG 219
TGGGGAATTTTGCGCAATGGGGGAAACCCTGACGCAGCAACGCCGCGTGCGGGACGACGGCCTTCGGGTTGTAAACCGCTTTCAGCAGGGAAGAAATTCGACGGTACCTGCAGAAGAAGCTCCGGCTAACTACGTGCCAGCAGCCGCGGTAATACGTAGGGAGCGAGCGTTATCCGGATTCATTGGGCGTAAAGAGCGCGTAGGCGGCCTCTCAAGCGGGATCTCTAATCCGAGGGCTCAACCCCCGGCCGGATCCCGAACTGGGAGGCTCGAGTTCGGTAGAGGCAGGCGGAATTCCCGGTGTAGCGGTGGAATGCGCAGATATCGGGAAGAACACCGATGGCGAAGGCAGCCTGCTGGGCCGCAACTGACGCTGAGGCGCGAAAGCTAGGGGAGCGAACAGGATTAGATACCCT
+
FGGGGGGGGGGGGGGGGGGGGGGGGGGGGGGGGGGGDEFGGGGGGGGGGGGGGGGEDFFGGGGGGGGGGGG@FFGGGGGDGGFFGGGGGGDDEFGCFGGFGDGGGGDFGGGGFGGFGGGGEFFGEGGFGGGGGGGGGFGGGGGGGEGDGGGGGF?GF@<FGGGGGGEEGEGDCFGGGGD8FGGGGGGGGC5:@-<9:CCGDGGGGDGGC*8CF:E@G5CB>3GG=F?F)CECCCEFEFGDFGFGGGCCEFCCF@>CGEC5CCFCFGGEGF<FBGGFCGG>GGFDC+7FDDFD8=78=C8GFFGGFGEEFGGGF@B=@<,9?DGE@GGGGGGGEGGGGFGFF@GGGFFGGGFFFFGGGGGGGGGGGGGGGGGGGGGGGGGGGGGGGGFGGGGGGGGGFGGFFGGGFDGGGCGCCCCC
@sG 220
TGGGGAATATTGCACAATGGGGGAAACCCTGATGCAGCGACGCCGCGTGGAGGAAGAAGGTCTTCGGATTGTAAACTCCTGTCGTTGGGGACGATAATGACGGTACCCAACAAGAAAGCCACGGCTAACTACGTGCCAGCAGCCGCGGTAAAACGTAGGTGGCAAGCGTTGTCCGGAATTACTGGGTGTAAAGGGAGCGCAGGCGGAAGGACAAGTTGGAAGTGAAACCCACGGGCTCAACCCGTGAACTGCTTTCAAAACTGTTTTTCTTGAGTGGTGTAGAGGTAGGCGGAATTCCCGGTGTAGCGGTGGAATGCGTAGATATCGGGAGGAACACCAGTGGCGAAGGCGGCCTACTGGGCACTAACTGACGCTGAGGCTCGAAAGCATGGGTAGCAAACAGGATTAGATACCCT
+
EFAFGGGGGGGGGGGGGGGGGGGGGGGGGGGGGGGGGGGGGGGGFGEEGGGGGGGGGDFGGGGGGGGEEGGGGGGEE<FGGGDFFFFCGGGEGFFGGGGGGGGGGGGGFGGGGDFGGGG8FFFGGC7DFFGGGGCGGGGFF7@FGEEFGGGFGGGC8<CFFFFGFCFGCGCEFFGGDGGG9C0FGGCGECF=CGC2=EG>-C4>GE17CECFCFF@CCC<9FC:@;GF@=E8CFECCGF<DFDC,;EF:GF9DC(FF;FFGFC=A8FC<A11BGDGGDGGDFGGGGFFC8FCFGECEB8E4,GE@EDGGFEFGCFEGGGDD>:7?7GFA<E@:C8@FGGFFCEFGF7GGGGGGGFGFFFGGGGGGGGGGGFEGGGFCGGF8GGGFFGGGGGGGGGGGFFEFGGGGGGGGGGCCCCC
@sG 221
TGGGGAATATTGGGCAATGGGCGCAAGCCTGACCCAGCAACGCCGCGTGAAGGAAGAAGGCTTTCGGGTTGTAAACTTCTTTTGTCAGGGACGAGTAGAAGACGGTACCTGACGAATAAGCCATGGCTAACTACGTGCCAGCAGCCGCGGCCATACGTAGGTGGCAAGCGATGTCCGGATTTACTGGGTGTAAAGGGCGTGTAGCCGGGAAAGCAAGTCAGATGTGAAATCCACGGGCTCAACTCTTGAACTGCATTTGAAACTGTTTTTCTTGAGTATCGGAGAGGCAATCGGAATTCCTGGTGTAGCGGTGAAATGCGTAGATATTAGGAGGAACACCAGTGGCGAAGGCGGATTGCTGGACGACAACTGACGGTGAGGCGCGAAAGCGTGGGGAGCAAACAGGATTAGATACCCT
+
AFDGGGDGGGGFC8EFGFEFGGGCGGGGGGGGCFGFGGGFDGGGGGGGGDFGGGD@FGFFGAEGCG7F<FCFGGGGFFFAFGGEEFGGFC7FG44+47FFG<F7+B@FCDFGD:>CCFGEC<,,:B<=FFFBFGGG8CCECCCFGCEGGD*1>:A@3>:<CFFCCGDG;C#=,+22BC0<=1.,7EFG(7<'><F?/+<;DG@<7CFCCEE%E7CFCAF<74@F;FC9E<<#5#FFCGC<C<:7,,3DDD9FF7C,EEFC+6+D8,8,,,@6<C146C8C=?8?@FC44++GGE>D87@9=,GFB8>>CAEDFA7FCBD9CFEE9GFCF<FEAFFFC:,?9=GGGGGE@GGFEGDFEFFB=CD7GFGDGDGGFEGFGGGGGCCFGFGGGGGGGGGGGGFEGFFGGFEC9GFGGCCCCC
@sG 21736
TGGGGCATATTGCACAATGGGCGCAAGCCTGATGCAGCGACGCCGCGTGAGGGATGGAGGCCTTCGGGTTGTAAACCTCTTTTATCGGGGAGCAAGCGAGAGTGAGTTTACCCGTTGAATAAGCACCGGCTAACTACGTGCCAGCAGCCGCGGTAATACGTAGGGTGCAAGCGTTATCCGGAATTATTGGGCGTAAAGGGCTCGTAGGCGGTTCGCCGCGTCCGGTGTGAAAGTCCATCGCTTAACGGTGGATCCGCGCCGGGTACGGGCGGGCTTGAGTGCGGTAGGGGAGACTGGAATTCCCGGTGTAACGGTGGAATGTGTAGATATCGGGAAGAACACCAATGGCGAAGGCAGGTCTCTGGGCCGTTACTGACGCTGAGGAGCGAAAGCGTGGGGAGCGAACAGGATTAGATACCCT
+
FGGGD,FFGGG9FFGGGGFGG@FGGGGFFFGGGFGGGGGGFCFGFGD+@:F8FFF@FGEGGGCEGGGGGGGCB,C<EGGG9ABEFFF>FFGEGFGF+=FFGGGGA9F9DFGG<CFFDGGGFFGGGFFGDGFGGGGEF@@FCFFCGF::A@7CEFG7@F9<,7*C:8:FEFGCB@EGGGG*F*=*2C<FC822:./844<E52;C>3:C@CE-C:EE>>:=,4?EA><.CE?+:F7;-:1968@<<BBBFFFEF@>5*GFEGFDECCB@C=EF:,,=C5GGFC?A+8EF?E,EC;,FEFFC7+4+FDFC>)<:DFAFDEA,FCGGFGEGGGGFFGGDFCFC?GEDF@EGGGFCGGFEGF8GGFGFEGEEFCGGEDF@@C,DGGGF7GGGGEGGEGGFFCDGGEFCGFGGGGFGFGGGCCCCC
@sG 223
TGAGGAATATTGGTCAATGGGCGAGAGCCTGAACCAGCCAAGTAGCGTGCAGGATGACGGCCCTATGGGTTGTAAACTGCTTTTATAAGGGAATAAAGTGAGTCTCGTGAGACTTTTTGCATGTACCTTATGAATAAGGACCGGCTAATTCCGTGCCAGCAGCCGCGGTAATACGGAAGGTCCGGGCGTTATCCGGATTTATTGGGTTTAAAGGGAGCGTAGGCCGGAGATTAAGCGTGTTGTGAAATGTAGTGGCTCAACCTCTGCACTGCAGCGCGAACTTGTCTTCTTGAGTACGCACAACGTGGGCGGAATTCGTGGTGTAGCGGTGAAATGCTTAGATATCACGAAGAACTCCGATTGCGAAGGCAGCTCACGGGAGCGCAACTGACGCTGAAGCTCGAAAGTGCGGGTATCGAACAGGATTAGATACCCT
+
EFGGGGGGGGGGGGGGFFFGGGGGGGGGGGGGGGGGGGFFGGFFGGGEGGFGGGGGGGGGGFGGGFGGGGGGEFFGGGGGGGGGGGGGGGGFFCFGFEFGGGFGGGGGGGGGGGGGGGGGGGGGFBFGGGGFGGCGGGGGFCFGDGGGFGEGFDFCFGGGGGGGGGGGGGGGGGCFDFEGF@CEGG5CFGEFF9<??ECCCFCFGGAC2CCGFC95E;F>?FDD<:EBGGGGG>GBEGGED;=:C=(FF=FD<5?@,1<87AGGFGGG,5F9>D>B6:=?==,FGFFGGFFF5E>CDG>FCFDFDGF=C8E=8GGGGGGGGGGGBGCE=@?,<FFFGFF=<8EGGFGGFFEEFFEGCGGF:GGGGGGFFE9FGGFCGDGGGGGGGCGGGGGGGGGGGGGGGGGGGGGGGGGEGGGGGGGGGGGGGGGGGGGCCCCC
@sG 26694
TGAGGAATATTGGTCAATGGACGCAAGTCTGAACCAGCCATGCCGCGTGCAGGATGACGGCTCTATGAGTTGTAAACTGCTTTTGTACGAGGGTAAACGCAGATACGTGTATCTGTCTGAAAGTATCGTACGAATAAGGATCGGCTAACTCCGTGCCAGCAGCCGCGGTAATACGGAGGATTCAAGCGTTATCCGGATTTATTGGGTTTAAAGGGTGCGTAGGCGGTTTGATAAGTTAGAGGTGAAATTTCGGGGCTCAACCCTGAACGTGCCTCCAAGACTGTTGAGCGAGAGAGTAGTTGCGGTAGGCGGAATGTATGGTGTAGCGGTGAAATGCTTAGAGATCATACAGAACACCGATTGCGAAGGCAGCTTACCAAACTATATCTGACGTTGAGGCACGAAAGCGTGGGGAGCAAACAGGATTAGATACCCT
+
EFFFGGGGGGGGGGGGGGGDGGEGGGGGGFGGGGGGGGGGFGGGGGFGGGGGGGGGGGGGGGGGGGGGGGGGGGGGGGGGGGGGCFGGGGGGGGGFFGGGGGGGGGGGGGGGGEFFGGGGGCFGGGGGCFFFGFFDGGGGGGCFGGGGGGGGGGGGGGFFGGFGGGGGEGFF<FGGGGGFGGGFGGGDGGGGGGEC7EFFGC6CF;CG>FF:EFDF;FGFFFEDFGFGGD9CGGF<FCDCE:AGGFGFGGGGGFGFGGFFFC,FF@@GFFF?A::EB='==EFC<F48+5,E@FDDGFEC7FEFGEGEEGEGGFEEFAGGFFC@)GEFF?ECAFFE;CECEAGGGGFGGGDGGFCF@GGGGFEFCGGGGFGGGGGGEFFFAFGCFCGGGGGGGGGF9GGFFGGGGFGGGGGGGGGGGGGFFGGGGGFGGFGCCCCC
@sG 29280
TGAGGAATATTGGTCAATGGACGCAAGTCTGAACCAGCCATGCCGCGTGCAGGAAGACGGCTCTATGAGTTGTAAACTGCTTTTGTGCGAGAGTAAACGCTCTTACGTGTAAGAGCCTGAAAGCATCGTACGAATAAGGATCGGCTAACTCCGTGCCAGCAGCCGCGGTAATACGGAGGATCCAAGCGTTATCCGGATTTATTGGGTTTAAAGGGTGCGTAGGCGGTTTGATAAGTTAGGGGTGAAATACCGGTGCTTAACACCGGAACTGCCTCTAATACTGTTGAACTTGTGAGTAGTTGCGGTAGGCGGAATGTATGGTGTAGCGGTGAAATGCTTAGAGATCATACAGAACACCGATTGCGAAGGCAGCTTACCAAACTATATCTGACGTTGAGGCACGAAAGCGTGGGGAGCAAACAGGATTAGATACCCT
+
CFGGGGGGGGFFFFGFGGGFGC:CCFGFGGGGGGGGGGGGGGGDFDGGGGGGFGGEFFFGG@FFFFFFFG,EFGGGDGFGGEFGFGGGD,@F@AFFF,BCEGGGGGGGGGGFFCFGGGGFDGGGF,8BDFFGGG,+CFFCA=FEGGGGFDFGGGFD@EFGFC8FFGEEEG7FFGDGFCG@FGGGFGGCFEGFF1C;EEFFFGEF>:=CFC?:4FG>C3CD?FGGGCEDE8;:;F@>GGF#CFF:FGGF@7EF=,/A?DB9<++8A?CFCGEDFCC?4DCG,F?C/C,568,A+:;E=FGE7F:B:++C@8@,@9,9,,9,FGE>=CFFCCGFBFF8GFC8F@CEFE,@9,CF:FEGGD@@FCF<FDFFA<9FC9CCBC,F?GGFCGFGEGGGGFF8CGGGGGGFECE@EF@@<EGFAECGGFFFGGE<CGFCCCCC
@sG 29240
TGAGGAATATTGGTCAATGGGCGTAAGCCTGAACCAGCCAAGTAGCGTGAGGGATGACTGCCCTACGGGTTGTAAACCTCTTTTGTTTGGGAATAAAGTGCGGGACGCGTCCCGCATTGCATGTACCGTATGAATAAGGATCGGCTAACTCCGTGCCAGCAGCCGCGGTAATACGGAGGATCCGAGCGTTATCCGGATTTATTGGGTTTAAAGGGAGCGTAGGCGGGTTGTTAAGTCAGTTGTGAAAGTTTGCGGCTCAACCGTAAAATTGCAGTTGATACTGGCGATCTTGAGTGCAACAGAGGTAGGCGGAATTCGTGGTGTAGCGGTGAAATGCTTAGATATCACGAAGAACTCCGATTGCGAAGGCAGCTTACTGGATTGTAACTGACGCTGATGCTCGAAAGTGTGGGTATCAAACAGGATTAGATACCCT
+
GGGGGAFGGGGGGGGGGFGGFGE+@CDFGGGGGGCGGGGGGFGGGGEGG:FGGFGGGFFGGGGGGGGGGFGGGGFGGF<FCFFFEEEGFCDGFGGGGGGGFGDGDEGEG74@FCD+CCFGGFEFFFGGG7FGGGGGDFGF,:CF7+>@>EBGGGFGFGGFFEFGGDGEEG<C9;FDGCG*?FF:4FGD<*<BFEE>>F@@ECCCFG2A>:AF/FEEB>1C=;@9CEE0AED>C<DAEFGD@FGEG?EE>>8:FGG@=):<@CFFFGGFFGGCGGGDAEFGGGGG<C9,8AEGFGEFE@?A,ECFF8:EEE>GGGEGEGGEEFCE=CEFAAFFDFFCGFGFECGGGGFF9GFBDGEDFGGGFEGGGGFGGFFGFCFEGFFFGFGGFCE@@EGEGGFF@CFFFGGGGFFCCAFEFE9FGGGFFGGGGGGGGGGCCCCC
@sG 29031
TGGGGAATATTGCACAATGGGCGCAAGCCTGATGCAGCGACGCCGCGTGAGGGATGGAGGCCTTCGGGTTCTAAACATCTTGTATCGGGGAGCAAGCGAGAGTGAGTTTACCCGTTGAATAAGCACCGGCTAACTACGTGCCAGCAGCCGCGGTAATACGTAGGGTGCAAGCGGTATCCGGAAGTATTGGGCGTAAAGGGCTCGTAGGCGGTTCGGCGCGTCCGGTGTGAAAGTCCATCGCTTAACGGTGGATCCGCGCCGGGTACGGGCGGGCTTGAGTGCGGTAGGGGAGACTGGAATTCCCGGTGTAACGGTGGAATGTGTAGATATCGGGAAGAACACCAATGGCGAAGGCAGGTCTCTGGGCCGTTACTGACGCTGAGGAGCGAAAGCGTGGGGAGCGAACAGGATTAGATACCCT
+
EFGGGDG@F,@CF<<D8FA,,,6@FFEGCECFFCFGG8:CCGFG@CC+@@FFDDAF<E,:CFGEFGCGFD,,<CBE,CE9<,:EGGGGC+>=FFE8DFGGDEA9F?F??<,,,@>8B=DFDEGDA,D++>>:FCF,,@<FFF9,B@@F,FE7F<*:;;;C?CE7<C*=F<:FF*14<2?CCEE72,1>:F**?CE>::C4CCFCE:E:CCD59*:#/0/C5E6<<(F9FF9<FFE;<FA:@;/<3<:GFF@C7CCC5F7DGGE6CEEFC@FFF=8GGFGGC8CFGGGGGGGFCFFF=DGGEC@DGGGGG>A:GGGGFAFGCCGGGGGGGFGGGGGGGFGGGFGEGGGGGGFFGGGGGGGGEGGGCGGGGGGGGEGFGGGFGDGGGGGGGEGGGGGGGGGGGGGFGFGGGGGGGFFCCCCCC
@sG 228
TGGGGAATATTGCACAATGGGGGAAACCCTGATGCAGCGACGCCGCGTGAGCGAAGAAGTATTTCGGTATGTAAAGCTCTATCAGCAGGGAAGAAAATGACGGTACCTGACTAAGAAGCACCGGCTAAATACGTGCCAGCAGCCGCGGTAATACGTATGGTGCAAGCGTTATCCGGATTTACTGGGTGTAAGGGGAGCGTAGACGGATGGGCAAGTCTAATGTGAAAACCCGGGGAGCAACCCCGGGACTGCATTGGAAACTGTTCATCTAGAGTGCGTGAGAGGTAAGTGGAATTCCTAGTGTAGCGGTGAAATGCGTAGATATTAGGAGGAACACCAGTGGCGAAGGCGGCTTACTGGACAGTAACTGACGTTGAGGCTCGAAAGCGTGGGGAGCAAACAGGATTAGATACCCT
+
FGGGGGGGFAFFGGG9FFGEAFFCFG8DFGFEAFGGGGGEGGGGGGG:FGGGFE7C@F,95,<?FEE?ECFFFFFGFFFEFFF<@FAF?EBFFGGFFFFFGDGGE7BDCFFAFGGFG88D=FGGGEG>,@,3>,,4@CBFF7<CEGGD<7FFGE@BB,<<@9,?CF@CFEGCF98FECC,CC9,<=7F1CC+<7C7E*:C*98EEDCCFD78;@F8F(#<:<@FFF=FFE5@88E#*C<&8GC=:>DFA5?E>%DE;C=60:E??E3<=CEF=C+?@,9GGGFGEDE??,FCEBCDEC,CFEEE>B>9,;<A7B:CGECDGGFFBE8GFEEFEFC,A=,BC:7BFC@GFF<DGGFGGGGGGGFAGGGCGFDGFGGGGEB8FCF,BFGGGGEFGGFEGFEGGFEFAFE,F<CCCCCC
@sG 229
TGAGGAATATTGGTCAATGGGCGAGAGCCTTAACCAGCCAAGTAGCGTGAAGGATGACTTCCCTCTGGGTTGTAAACTTTTTTTATAAAGGAATAAAGTCCGGTATGGATACCCGATTGCATGTACATTATGAATAAGGAATGGCTAACTCCGTGCCCGCAGCCGCCGTAATACGGAAGATCCGAGCGTTATCCGGATTTATTGGGTTTAAAGGGAGCGTAGATGAATGTTTAAGTCAGTTGTGAAAGTTTGCGGCTCAACCGTAAAATTGCAGTGGATACTGGATATCTTGAGTGCAGTTGAGGCAGGCGGAATTCGTGGTGTAGCGGTGAAATGCTTAGATATCACGAAGAACTCCGATTGCGAAGGCAGCCTGCTAAGCTGCAACTGACATTGAGGCTCGAAAGTGTGGGTATCAAACAGGATTAGATACCCT
+
GG9FGCEEEE,,C,<FFFG@C8FF+78,FF,;<@E<<F8A@E,CFEE:FEF9FEE,99<,C@CC,,,@CE,+6,C<FE,,,CF+,,CCED,4=,:CD?,:,4@FG7,,,5,:B<F+8+B?<EB5?,,BA,,,5,,CF?D,,,,33,,83,B,:@D++,>7+>FFD6+5CEEFCCCC@*>,694><5=F=@C5F74=*8872A6;D>C@@5.?2<78::73*2;@7+:FCEF9FFE@,:8,AGCA:@=@3+6+=EF=6+GGFC,:F=FFECFDF?6,>,+6+DE5??CC@8CGFGFFDGGF?E==A=DGFFFBEBCEC94:FCEGFGGGGGGGFGGE@-E8DFDGFFGFGGFFFGGGGGGGGGGGGGFGF,8FBCE;EF?AGGGGCFGFGGGGGFGFGGGF@GGGCGGDGGGGGGGGGGGGGFGFGGGGGGGCCCCC
@sG 230
TGGGGAATATTGGGCAATGGGGGAAACCCTGACCCAGCACCGCCGCGTGAAGGAAGAAGGCTTTCGGGTTGTAAACTTCTTTTACCAGGGACGAAGAAAGTGACGGTACCTGGAAAAAAAGCCACGGCTAACTACGTGCCAGCAGCCGCGGTAATACGTAGGTGGCAAGCGTTGTCCGGATTTACTGGGGGTAAAGGGCGTGTAGGCGGAGATGCAAGTCAGATGTGAAATCCTCGGGCTTAACCCGGGAACTGCATTTGAAACTGTATCCCTTGAGTATCGGAGAGGCAGGCGGAAGTCCTAGTGTTGCGGTGAAATGCGTAGATATTAGGAGGAACACCAGTGGCGAAGGCGGCCTGCTGGACGACAACTGACGCTGAGGCGCGAAAGCGTGGGGAGCAAACAGGATTAGATACCCT
+
FFGGE,BFGGFFGGGFFFGGGGGGGGGGGGGGGGGFGGFCEGGGGGG@F,DFGGFCCF=<<8FFGEE@FGGGGGGGGGGFFGFFFFGGGGGGGGDBCC8FGFFGDEGGGDFF8<FGGGGEGGFFFFEGEGFGGG?EC7CCGGG:C>FGC@CGGCGGDE<<FFC@FFFFGGFEEEG:21FE<EFG@:AGG,67=F?ECE5EDDEGFFCFGGGGCCF?FAF?AB9%9BC=?7?CCCEGEGGGGGGGD:@9GFF9GFG<FF@DC?CFFD@<DFB2@FD=C83<CFBCGDFCDCDEC:,?@,GF9EA=E66)GECC,F=8,FB6GFFDGFGGGGFD<@@,C8FCGGFEGGGDF>GGGGGGGGGGGGGFGFEDDFFEFCGGGFC,GGGGGGGGEGGGGEDE9GGGFEFGGGGFFGGGFGCCCCC
@sG 231
TGGGGAATATTGCACAATGGGCGCAAGCCTGATGCAGCGACGCCGCGTGAGGGATGGAGGCCTTCGGGTTGTAAACCTCTTTTATCGGGGAGCAAGCGAGAGTGAGTTTACCCGTTGAATAAGCACCGGCTAACTACGTGCCAGCAGCCGCGGTAATACGTAGGGTGCAAGCGTTATCCGGAATTATTGGGCGTAAAGGGCTCGTAGGCGGTTCGTCGCGTCCGGTGTGAAAGTCCATCGCTTAACGGTGGATCCGCGCCGGGTACGGGCGGGCTTGAGTGCGGTAGGGGAGACTGGAATTCCCGGTGTAACGGTGGAATGTGTAGATATCGGGAAGAACACCAATGGCGAAGGCAGGTCTCTGGGCCGTTACTGACGCTGAGGAGCGAAAGCGTGGGGAGCGAACAGGATTAGATACCCT
+
FGGGGEGGGGFCFFGGGGGGFGGGFGGGGCFGGGGGGGGGGGGGDGGFGEGGGFFGGGGGGGGGFGGG?FF7FFFGGGGGGGGGGGGECEGGGGGECGGEGGDFGGFFGGGG?FGFGGGGECDFDFFFEDEEGGGCFEC,@@FGGGGGGGGGDFDEGGGFFFFGD8C7F9FFFG7**GFGG0@C;C9*CA84C:8E;?FGDCEF:0>C9C;=G5C8>EEB4<EDGEF;9<:8C<C5FCCCGC=:CFB:>*-1FG>DBFCE:@89:DC@C>FDF8GGG=@>GGGFCDGGGGFEEEAFCDDEEE@+?EE>6)GEFEC5C,@GF9GGFGGGGFCGGEGGFEFCFCCDC:EGGGGFGGGGFFE@CECGGGGGGGGFCGFBFFEGGGEGFGGGFGFGGGGGGEFCEGGFGFFGGGGGGFFGCCCCC
@sG 32334
TGGGGAATATTGCACAATGGGCGCAAGCCTGATGCAGCGACGCCGCGTGAGGGATGGAGGCCTTCGGGTTGTAAACCTCTTTTATCGGGGAGCAAGCGAGAGTGAGTTTACCCGTTGAATAAGCACCGGCTAACTACGTGCCAGCAGCCGCGGTAATACGTAGGGTGCAAGCGTTATCCGGAATTATTGGGCGTAAAGGGCTCGTAGGCGGTTCGTGGCGTCCGGGGTGAAAGTCCATCGCTTAACGGTGGATCCGCGCCGGGTACGGGCGGGATTGAGTGCGGTAGGGGAGACTGGAATGCCCGGTGTAACGGTGGAATGTGTAGATATCGGGAAGAACACCAATGGCGAAGGCAGGTCTCTGGGCCGTTACTGACGCTGAGGAGCGAAAGCGTGGGGAGCGAACAGGATTAGATACCCT
+
FFGGGGGGGGFFGGGGGGGFCDFGFGGGCFFFGGGFFGGGG@FGGFG=CECF@:A@FG8F@=FGCCFEA?:FGGGGFGGDFGGGGCFEGDFFFEAF@@FCCF8?DFFFD<DE<3B,=FFFG9CCFGFGCE:CDE9DGEFGGGF8*,>F7<>FE*<<,37FCEFGC2:=:,?CCFEE*<CECD7F<,3>FE***1/AE?FD5CFEE?C5<CECG5C2#C8:3<74;#?9=?9E9<A2<>98>:<EF9:GFF</>CFFC<3+:@C:8DEF@>1>5#324>EDEB=F<E+AF<,C5CGFA>,@DEC7GFAF>0A7GGFEE,?C,GGGFF@>7FCGFBC,EBC,,E<<@8@@,F@6F@GGFDFFFFFFCB@7F9FEEGGCGFDC<<GGGGGGGEDGGGGGECECCFEAEDCFFFGGGGGGCCC<C
@sG 233
TGAGGAATATTGGTCAATGGACGCAAGTCTGAACCAGCCATGCCGCGTGCAGGAAGGCGGCTCTATGAGTTGTAAACTGCTGTTGTGCGAGAGTAAACGCTCTTACGTGTAAGAGCCTGAAAGTATCGTACGAATAAGGATCGGCTAACTCCGTGCCAGCAGCCGCGGTAATACGGAGGATCCAAACTTTCTACGGATTTATTGGGTTTAAAGGGTGCGTAGGCGGTTTGATAAGTTAGGGGTGAAATTTCGGGGCTCAACCCTGAACGTGCCTCTAATACTGTTGAGCTAGGGAGTGGTTGCGGTAGGCGGAATGTATGGTGTAGCGGTGAAATGCTTAGATATCATACAGAACACCGATTGCGAAGGCAGCTTACCAAACTATATCTGACGTTGAGGCACGAAAGCGTGGGGAGCAAACAGGATTAGATACCCT
+
<EFGGGGGGCCFGGGFGFG8FFFGGCCCEG<FDFGGGGGDE<CCFGGCEEGGFEE,@CC@G+BEEGCFF<FFA<,CEDFG9:CFEGEGG@GGGGGGGECGEGGGGFGGGFGFCCFFEGCFFCAFEBF:F8FGGECFFGFF<DF>C+3D>>,:@+D7DCC7FGFGC5BFFE:7FCFGG*:<:E,<F,:,,8+?+CC*/:+<:C:C9<CBBFBE<1E;<-3&3;96D9#+.3:0<@7<>9CEGDFCE0<2+@>C3CC6#CGFA<;CC6,+6+>03,,9;,DC@,<FFC,AE?69):,++,+8++=9B67GF=CD99CE>,DFF:=B)EGGGGGCDFFFGGFFGD@CGGFFFFFGFCFF@?GGGGGGFF@GGGFEFCFC8,?<9GF9GGEEGGFGGDFGCFGDCDGGC7GGGGGFDGGGGEGGGGGGFE@GGGGCCCCC
@sG 234
TGAGGAATATTGGTCAATGGACGCAAGTCTGAACCAGCCATGCCGCGTGCAGGAAGGCGGCTCTATGAGTTGTAAACTGCTTTTGTGCGAGAGTAAACGCTCTTACGTGTAAGAGCCTGAAAGTATCGTACGAATAAGGATCGGCTAACTCCGTGCCAGCAGCCGCGGTAATACGGAGGATCCAAGCGTTATCCGGATTTATTGGGTTTAAAGGGTGCGTAGGCGGTTTGATAAGTTAGGGGTGAAATTTCGGGGCTCAACCCTGAACGTGCCTCTAATACTGTTGAGCTAGAGAGTAGTTGCGGTAGGCGGAATGTATGGTGTAGCGGTGAAATGCTTAGAGATCATACAGAACACCGATTGCGAAGGCAGCTTACCAAACTATATCTGACGTTGAGGCACGAAAGCGTGGGGAGCAAACAGGATTAGATACCCT
+
FFGGGFGGGGGGGGGGGGFGGGGGGGGGGGGGGGGGGGGGGGGGGGEGGGGGGGGGGGGGGEFGGGGGGGGGGGGGGGGGFGGGGGGGGGGGGGGGGGGGGGGGGGGGGGGGGGGGGGGGGGGFD9FGGGGFGGFFFGGGCGGEGGGGGGGGGGGGGGGGFFGFEGGEGGGGGGGGGGGGGGGGGCGGGGGGGGGGEGGGFGGGGGFEEGECE2E?GF>>?BCCECA4EGGGCG70@=FGGGEC8@CCF<EE>EGFGGGFDEGGFDEFF+GBEC><>CF?6FGFGGFFD,EE;DDAD8GGCGCF@EGGGGFFD@,EE<DGGFGGAF8E=,CFFFCCGGCGCD@9FGGGGGGFGGFBCGGGGEGFFGFFGFEFCGGFF@9GFFFGGGGGGGGGGFGF<GGGGGGGEGGGGGGGGFGGGGFEFGGGGGGGGGGCCCCC
@sG 24827
TGGGGAATATTGCACAATGGGCGCAAGCCTGATGCAGCGACGCCGCGTGAGGGATGGAGGCCTTCGGGTTGTAAACCTCTTTTATGGGGAGCAAGCGAGAGTGAGTTTACCCGTTGAATAAGCACCGGCTAACTACGTGCCAGCAGCCGCGGTAATACGTAGGGTGCAAGCGTTATCCGGAATTATGGGGCGTAAAGGGCTCGTAGGCGGTTCGTCGCGTCCGGTGTGAAAGTCCATCGCTTAACGGTGGATCCGCGCCGGGTACGGGCGGGCGTGAGGGCGGTAGGGGAGACTGGAATTCCCGGTGTAACGGTGGAATGTGTAGATATCGGGAAGAACACCAATGGCGAAGGCAGGTCTCTGGGCCGTTACTGACGCTGAGGAGCGAAAGCGTGGGGAGCGAACAGGATTAGATACCCT
+
FGFGGGGGGGGGGGGGGGF8@FGGGGGGGGGGGGGGGG@CEG7F@FGCF@,CFGGGD:CCEGCFGGGGGGGGGGGGGGGGGGFFFGGGGDGGGFGDEECC7AFGGFDFGGGFEGGFFDFGGCFGGGGGGGGGGGGGGGFGGFCCFDFGGGGF:CCFC;E9FGGGGE7BFGGGGG:*FFCGCEGGFF#EG>F?EECFGGE5GCEGCCECCEDECC;*/7:4CEFC:GGGFGC?C:F61>BE>CCFGEGGGG:<CE>5CCEFEC0:CDFCGGGF?%GGFG*C?EF8FEFDGE?@CGGE4EB8C:GFFFF>:?EGGGGF<FGGFF<GG6GGGEFCGGGFFC,FGGGGECFGFDEFFE<GGGGGGGGGDGEGGEGGGGFGGGGGGEF,EDGGGFGGGGGGGGGECFCFFGFGGGGGGGFCCCCC
@sG 30845
TGGGGAATATTGCACAATGGGGGAAACCCTGATGCAGCGACGCCGCGTGAAGGAAGAAGTATCTCGGTATGTAAACTTCTATCAGCAGGGAAGATAGTGACGGTACCTGACTAAGGAGCCCCGGCTAACTACGTGCCAGCAGCCGAGGTAATACGTAGGGGGCAAGCGATATCCGGCTTTACTGGGTGTAAAGGGAGCGTAGACGGTGTGGCAAGTCGGATGTGAGAGGCATGGGCTCAACCTGTGGGCTGTATTGGAAACTGTCATACTTGAGGGCCGGAGGGGTAAGCGGCATTCCTAGTGTAGCGGTGAAATGCGTAGAGATTAGGAGGAACACCAGTGGCGAAGGCGGCTTACTGGACGGTAACTGACGTTGAGGCTCGAAAGCGTGGGGAGCAAACAGGATTAGATACCCT
+
CF@<CBC8EE9FCFG<FD@BEEFGGGD<FCE,FFFGG8FGGFEGGE@@:EDFFGGGGFEFFA<?FG<CFGC,CEEFGGGAC,C,CFF8BFGCGFG9,5,C,B:FGCGFECEFGGD@BADGFEF7@=CECGFFFGGGFCFGC,<3B+>F*8,3<@*8CFFFG**<@C*<*4F5C<FD7F:@FGGFGG*=<<CCDCCFEG5/:5CFD;E*;E58:#*/+%+/:@433#ADF82BD:8<@/B:7<#@81@,=8,,,FC<,8,@6,C<,?8DFDF@?86+6:C7FFE<?E=7CB@,,EE,,EE<F?7C==7B9?<5,CCF7FECC,E9<=,6EA9<:C6C@<EB>FEDE7@F>CGE9FFE,E@EDCGCGF<,CFCBFFEC8C@8C:EC8,@+GFGGFCFEFFEGFCFGFGF9DGFB<CCC
@sG 237
TGGGGAATATTGCACAATGGGGGAAACCCTGATGCAGCGACGCCGCGTGAGCGAAGAAGTATTTCGGTATGTAAAGCTCTATCAGCAGGGAAGAAAATGACGGTACCTGACTAAGAAGCACCGGCTAAATACGTGCCAGCAGCCGCGGTAATACGTATGGTGCAAGCGTTATCCGGATTTACTGGGTGTAAAGGGAGCGTAGACGGAGGGGCAAGTCTGATGTGAAAACCCGGGGCTCAACCCCGGGACTGCATTGGAAACTGTTCATCTAGAGTGCTGGAGAGGTAAGTGGAATTCCTAGTGTAGCGGTGAAATGCGTAGATATTAGGAGGAACACCAGTGGCGAAGGCGGCTTACTGGACAGTAACTGACGTTGAGGCTCGAAAGCGTGGGGAGCAAACAGGATTAGATACCCT
+
FEFGGGGGFFGGGGGGGGGGGGGGGGGGGGGGGGFGGGEGEGGGGGGFEGGGGBFEGGGGGGFGGGGBFGGGGGGGGFGGGGGGGGGGGGGGGGFF?FGGGCGGGGGGGGGGGGGGFFFGGGGEGDGGGGGGGGGGGGGGGFGGGGGGEGGGGGGGFDFEFGGGGGGGGGGCFGGGDEECCFFGGG6=<BF@G<FFEGGGGGGGC>+%?CD@>EFFDED>6AGGF;+:FG@CFGG>=CCGFGFGDGEFGBFF>FF+FFF<FGGFE?<C3F9F:FFECGFGGGFGGGGGFFBA?,E4:EGGGFCC>8>GGGF9GGGEFGGDFFB?,FFF9,,FCE,GGFGGGGGGGFBEGGGGGGGFGFCE?FGGGFFGGFFEFACGGGGGGGGGGGGGEGGGGGGGGGGGGGGGGGGGGGGCCCCC
@sG 238
TGGGGAATATTGCACAATGGGCGCAAGCCTGATGCAGCGACGCCGCGTGAGGGATGGAGGCCTTCGGGTTGTAAACCTCTTTTATCGGGGAGCAAGCGAGAGTGAGTTTACCCGTTGAATAAGCACCGGCTAACTACGTGCCAGCAGCCGCGGTAATACGTAGGGTGCAAGCGTTATCCGGAATTATTGGGCGTAGAGGGCTCGTAGGCGGTTCGTCGCGTCCGGTGTGAAAGTCCATCGCTTAACGGTGGATCCGCGCCGGGGACGGGCGGGCTTGAGTGCGGTAGGGGAGGCTGGAAGTCCCGGTGTAACGGTGGAATGTGTAGATATCGGGAAGAACACCAATGGCGAAGGCAGGTCTCTGGGCCGTTACTGACGCTGAGGAGCGAAAGCGTGGGGAGCGAACAGGATTAGATACCCT
+
C@EFFFG8FFGFFCCACEGF<FGGEGGG?F@<@<FFFGGGGFC@FGGGGGDGGGGGGFGGGGFFFFDEFGDG9FFGGGGDGGGGAGFGGGG7F=EE7CC@FEFGGGGGGGC=FGCGGGFGGGGFGCCFGGDDGGCEFCB,F*,,>E:@3>*CFCEGEFG:FFFE::FCFGCC7CFFFFFGGE:@CC7BEFGF>8CEGGGGGGGF??:C2CE>CC?>>EGDB>C33-C>EE7?CFF;<4F>E5>=F@FF9GFFGF8<CFC<5>8,3EEC@?B+B7FDF<<2BDGFFB7FEF@8,AADACF4+@C@DFF@C9=EDF;GGFFFEGGDFF>:7GEGF?GGGGEFFA,FCEGGGFFCGGFFFFE<GFFCCFCCEFFC7DFBEFDFDAGGEDEEF@EGGGFGFGGEEEEEEGFGGFEGFFGGCCCCC
@sG 239
TGGGGAATATTGCACAATGGGCGCAAGCCTGATGCAGCGACGCCGCGTGAGGGATGGAGGCCTTCGGGTTGTAAACCTCTTTTATCGGGGAGCAAGCGAGAGTGAGTTTACCCGTTGAATAAGCACCGGCTAACTACGTGCCAGCAGCCGCGGTAATACGTAGGGTGCAAGCGTTATCCGGAATTTTTGGGCGTAAAGGGCTCGTAGGCGGTTCGTCGCGTCCGGTGTGAAAGTCCATCGCTTAACGGTGGATCCGCGCCGGGTACGGGCGGGCTTGAGTGCGGTAGGGGGGACTGGAATTCCCGGTGTAACGGTGGAATGTGTAGATATCGGGAAGAACACCAATGGCGAAGGCAGGTCTCTGGGCCGTTACTGACGCTGAGGAGCGAAAGCGTGGGGAGCGAACAGGATTAGATACCCT
+
FCFFGCFGGGGGGGGGGGGGGGGGGFGGGGGGGGGGGGGGGGGGGGGGGEFGGGGGGGGGGGGGGGGGGGGEFGGGGGGGGGFGGGGGGGE=FGFCDGEGDGGEGGGGGGFGGDFGGGGGG9FGGGGGCEFFF8B,FEFGGGGGGGGGGGGDECF*@;<C77<FCEFEGGGGGGGEGGFGGCCCF,+<:CE>5/28CEGGG6:CE5:ACEDEC;C:;CCE9=EDGC8$/<0<@?=62=<<EGFG=CGGGFB=)>CGEDDGFGC8C8>F:@CCF,>FG6GCEGFC,GGFFEDGEGFGFF::::FGGF9GE:8GGGCGGGGGGGGFFFE@7DGGGEFEFCFCFA5,FFEGGGFFGFFGGGFFGGGGGGGGGGGFFEFBGGFGE<EF7GGGGGGGGGGGGFEFEGGGGGGFGGGGGGGGCCCCC
@sG 240
TAGGGAATCTTCGGCAATGGGGGCAACCCTGACCGAGCAACGCCGCGTGAGTGAAGAAGGTTTTCGGATCGTAAAGCTCTGTTGTAAGAGAAGAACGTGTGTGGGAGTGGAAAGTCCACACAATGACGGTATCTTACCAGAAAGGGACGGCTAACTACGTGCCAGCAGCCGCGGTAATACGTAGGTCCCGAGCGTTATCCGGATTTATTGGGCGTGAAGCGAGCGCAGGCGGTTAGATAAGTCTGAAGTCAAAGGCTGTGGCTCAACCATAGTTTGCTTTGGAAACTGTGTAACGTGAGTGCAAGAGGGGAGAGTGGAATTCCATGTGTAGCGGTGAAATGCGTAGATATATGGAGGAACACCTGTGGCGAAAGCGGCTCTCTGGCTTGTAACTGACGCTGAGGCTCGAAAGCGTGGGTAGCGAACAGGATTAGATACCCT
+
FEFFGGGGGGGGGGGGGGGGGGGGGGGGGGGGGGGGDGGGGGGGGGGGGGDGGGGGGGFGFFGGGGGDCGGGGGGGGDG9EGGGGGGGGGGGGGFGGGGGGGGGGFFGGGGGEFGGGGGGGGGGGGGGGGGGFGFGFGGGGGFCFGGGGGGGGGGGGGEGFGGGGGGGGG:CFFGDF<CFCGGFG,<8CFE7CGC5787<5EC88CC,AFGFFGEFCFGF>FE5:;>DGGGGG@?:=.ECF<F7<8GFGFF9@:CBFG4GC86?GGFCFFEF8FD8FGG=GF><8,>C<+ABFD,GGFGGFD9GGFCFGFDB<FCFGGFF@D9FAEFGGFGEFGGGFECGGGGFGFFEFAE<FFCGFEFFCDGGGGEDGGGECGFCFFFGFFGGGGGGGGFGGGGFGGGGFFDGGGGGGDGGGGGGGGGEEGGGGGGGGGGGGGGGCCCCC
@sG 241
TAGGGAATCTTCGGCAATGGGGGCAACCCTGACCGAGCAACGCCGCGTGAGTGAAGAAGGTTTTCGGATCGTAAAGCTCTGTTGTAAGAGAAGAACGTGTGTGGGAGTGGAAAGTCCACACAATGACGGAATCTTACCAGAAAGGGACGGCTAACTACGTGCCAGCAGCCGCGGTAATACGTAGGTCCCGAGCGTTATCCGGCTTTTTTGGGCGTGAAGCGAGCGCCGGCGGTTAGATAAGTCTGAGATTAAAGGGTGGTGGTCAACCCTAGTTTGCTTTGGAAACTGTTTAACTTGTGTGCAAGAGGGGAGAGTGGAAGGCCATGTGTAGCGGTGAAATGCGTAGATATATGGAGGAACACCTGTTGCGAAAGCGGCTCGCTGGCTTGTAACTGACGCTGAGGCTCGAAAGCGTGGGTAGCGAACAGGATTAGATACCCT
+
GGFFGGGDGGGGGDGGGFEFDFGDEGGGGGGGGGGGDGEAFFGGGGC=FGGGDFEGEGFGEA9CFGGDCFFFGGGGFG8?9E?FFF<B9,B,A9BF>FFG+4BFCFEGGGGGAFGGGGGGGGFDDDFCF+><@F@FEFGGGGD8,@@FCFEGEGFGCGG:D*>,D:::<,::*<FC::7,=22*421?:<88FDE>EFFC*:*:*,,2:/8*1*:.1<A49<5775*0*1?+#21-,9C@C88733,+,,63@*@+>+C84,,:<F>3,3<D<F,B?GGGF;;:C@DDDF9DC6+>A+FFADEA=>@??:,?,E9GF44,8EB4ABECEFGFEAFCEECC8B?AC9DD9DGF<?CFF:CCEF<F:C,F:FC@:GGEECF@,<C8F@FEE9FGGFCFGGFFF8FEGDBECGGGGGGFGGGGGGFFFGGGGGGGGGGGCCCCC
@sG 242
TGGGGAATATTGCACAATGGGGGAAACCCTGATGCAGCGACGCCGCGTGAAGGAAGAAGTATCTCGGTATGTAAACTTCTATCAGCAGGGAAGATAGTGACGGTACCTGACTAAGAAGCCCCGGCTAACTAAGTGCCAGCAGCCGCGGTAATCCGTAGGGGGCAAGCGTTATCCGGATTTACTGGGTGTAAAGGGGGCGTAGACGGACTGGCAAGTCTGATGTGAAAGGCGGGGGCTCAACCCCTGGACTGCATTGGGAACTGTTAGTCTTGAGTGCCGGAGAGGTAAGCGGAATGCCTAGTGTAGCGGTGAAGTGCGTAGATATTAGGAGGAACACCAGTGGCGTAGGCGGCTTACTGGACGGTAACTGACGTTGAGGCTCGAAAGCGTGGGGAGCAAACAGGATTAGATACCCT
+
FEFDGDCGGAFDFFGGFFGGGGGGEFDEGEGGGGGGGG7FF:@@B@:6@@F9<CFGFFF5,9CF9CF:FGEFG,9?FFEFDD<FG<FGGGCB:,9A?E?,BFD@<B?@F,B?9EC?F@>F<:CDF=FFFGG,3,3>ECGFC>>F@7CFBCFG,@*>FE:C7::<7B*:<*<=GFFDGFFC?;B,,=2<*,4;BC5*:CE.#,40;;+1<,;@0?8<<16&@80@FGGDC5::ED@/,+@8;>3GFED@7;,D>:C<<#:.DCE2;:C5,CGDFC=C>CAE>DFBB+B+:8?;A,444AFA8GGCDE?C9A,,@+DEDEDAFGFF?<=CF9DFCFFC=5ECFBF7A,CF:C@C6,,GEF@7AC9GGGGFFCC@<BF<<GEECBEGF@GGGFGCFFGGGECFFFEGDGGGF8GCCCCC
@sG 29985
TGGGGAATATTGCACAATGGGGGAAACCCTGATGCAGCAACGCCGCGTGAAGGAAGACGGTTTTCGGATTGTAAACTTCTGTTCTTAGTGAAGAATAATGACGGTAGCTAAGGAGCAAGCCACGGCTAACTACGTGCCAGCAGCCGCGGTAATACGTAGGTGGCAAGCGTTGTCCGGAATTATTGGGCGTAAAGGGCTCGTAGGCGGTTCGTCGCGTCCGGTGTGAAAGTCCATCGCTTAACGGTGGATCCGCGCCGGGTACGGGCGGGCTTGAGGGCGGTAGGGGAGACTGGAATTCCCGGTGTAGCGGTGGAATGTGTAGATATCGGGAAGAACACCAATGGCGAAGGCAGGTCTCTGGGCCGTTACTGACGCTGAGGAGCGAAAGCGTGGGGAGCGAACAGGATTAGATACCCT
+
9CFCG@CFGGGGGGFGGGGGGGGGGGGGGGGGGGGGGGGGGCCEFGGGEEGGGGGFC<F:F7?CCFEFCGFFG<FGGGGGGGGGGGDGFGFFGDE9EFGCCGGGGGGGGGGGGCEBFGGGGGGGGGDEG8<FFECCEFFG<>FG@FDGGEGG,@BF9FFGFGGGGCCFEGGGGFCC7FG*<9<<::CFE7FEG9,=77=<@ECC6>:E0E?E8/>C:5E=73>/BC?:30C?:<@:-&<<EFCGE:?1=FCFCC55<EG8:GEFGFF=F6:<D,=5FCFDE;GFDDEFBCGFFGFGDGGEEGF@+5GGFFFGFDFFGFFGGGGGGGGGGFEC@7FFF=99GFGGCFGGGGGFGGF?GGGGEGDGGGGGGGGGGGGGGEFE:C,GGC7FFEGEFFACC,F9FFCGGGCGGFGGCCCCC
@sG 244
TGGGGGATATTGCGCAATGGGGGCAACCCTGACGCAGCAACGCCGCGTGAAGGATGAAGGTTTTCGGATTGTAAACTTCTTTTATTAAGGACGAAAAATGACGGTACTTAATGAATAAGCTCCGGCTAACTACGTGCCAGCAGCCGCGGTAATACGTAGGGAGCAAGCGTTGTCCGGATTTACTGGGTGTAAAGGGTGCGTAGGCGGCTTTGCAAGTCAGATGTGAAATCTATGGGCTCAACCCATAAACTGCATTTGAAACTGTAGAGCTTGAGTGAAGTAGAGGCAGGCGGAATTCCCCGTGTAGCGGTGAAATGCGTAGAGATGGGGAGGAACACCAGTGGCGAAGGCGGCCTACTGGGCTTTAACTGACGCTGAGGCACGAAAGCGTGGGTAGCAAACAGGATTAGATACTCT
+
EFFFGGGGGGGGGGGGGGGGGGGGGGGGGGGGGGGGGGGGFEGGGGGCFGGGGGGGGFFGGFGFGGGGGGGGFFGGGGGFGGGGGGGGGFFFGGGGGGGGGF:=FFGGFGGGGGFGGFFGGGGDECEGGEFGGGC?DF9DGGGGGGGEG1F:CFGGFFFE7<<<F,=EG:3>=CBCCCF?;GGGCFGCF>GGGGGGGEAF=FGDGCG>GEGD@FFDCFFCFDGGFFG@9@DCGGCGGGEEF?EFGF9F>F9FFA,FDFDCC@F@BBB5ACF792@CEDGGF:F@EA++GGGGF@E@+FDGEGGEC?C@4CFGFC@CE8<9EC,AFGGEFFECFCEEC8E@@FEGGGEEGGGGGFE@GF@ECGFGFGFGGGGFGGGGFGGGFGGGGGEGGGGFFE9GGE@FFGGGGGGGGFECCCACC
@sG 245
TGAGGAATATTGGTCAATGGCCGAGAGGCTGAACCAGCCAAGTCGCGTGAGGGATGAAGGTTCTATGGATCGTAAACCTCTTTTATAAGGGAATAAAGTGCGGGACGTGTCCCGTTTTGTATGTACCTTATGAATAAGGATCGGCTAACTACGTGCCAGCAGCCGCGGTAATACGTAGGTGGCAAGCGTTGTCCGGATTTACTGGGTGTAAAGGGCGTGTAGGCGGAGATGCAAGTCAGATGTGAAATCCTCGGGCTCAACTCGTGAACTGCATTTGAAACTGTTTTTCTTGAGTATCGGAGAGGCAATCGGATTTCCTAGTGTAGCGGTGAAATGCGTAGATATTAGGAGGAACACCAGTGGCGAAGGCGGATTGCTGGACGACAACTGACGGTGAGGCGCGAAAGCGTGGGGAGCAAACAGGATTAGATACCCT
+
CFGGGGGGGGGGGGGGGGGGGGGGGGGGGDFGGGGGFGGGGGGGGGG@FFGFCECD?FFFFCFFGGGGGFECF=FGGFEGGFGGGGGGGGGGGGGGGGGGGGGGGGGGGGGGCG,EFGGGGGGGGGGGGGGGG9BDFGGG?DCGEGGGGFGGGGGGGGGGGFFGGGGEEFGGGGG:FGG3<EFC@GGGGGD8FGGGGGGGGGGGGG@F3>C@CFCEG@FD@FDD<CCFC9FA@><960:;FGFGGDFGGCGDGGGECCDGG8CGGGFECGFFF@6FFGDFFE?FGGGFGGGGCGGCGFF8FEA?GDF@ECFC99EAGGGFGFEGBEEFF9GF?@@CGGGGGGFC,GGGGGGGFF@CCFGGGEFCFB@GGCCDFFDFCGGGGGGGFFE@@FCGFGFFCEGEGEGGFBEGGFGGGGGGFFGGGFFFF9GGGGGCCCCC
@sG 246
TGAGGAATATTGGTCAATGGGCGGAAGCCTGAACCAGCCAAGTCGCGTGAAGGAAGACTGCCCTACGGGTTGTAAACTTCTTTTGTATGGGAGTAAAAGAGTCCACGTGTGGGCTATTGCAAGTACCATACGAATAAGCATCGGCTAACTCCGTGCCAGCAGCCGCGGTAATACGGAGGATGCGAGCGTTATCCGGATTTATTGGGTTTAAAGGGTGCGTAGGCGGCCCTATAAGTCAGCGGTGAAATGTTCCGGCTCAACCGGGAAACTGCCGTTGAAACTGTAGGGCTAGAGTCCACAAGAGGTATGCGGAATGCGTGGTGTAGCGGTGAAATGCATAGATATCACGCAGAACCCCGATTGCGAAGGCAGCATACTGGGGTGAAACAGACGCTGAAGCACGAAAGCGTGGGTATCGAACAGGATTAGATACCCT
+
FGGGGGGGGGGGGGGGGGGDGGGGGGGGGGGGGGGGGGGGGGGGGGGGGGGGGGFGFGFCGGGGGGGGGGGEFGFGGGGGAFFGGGGGGGGGECGGGGGGGGGFFFGGGDGCGGCEGGFEFFFGGGG9FGEGGGFEFDDAAFCGDGEGFCFGGGGGGGGGGEGGGEGGGGGGGGGGDGGGGC%<CEGGGGGGGGGG=EGGGFGGGGG?EGCF?CGFEEDDFEEFFGFFFFGFEGG:5'GCFF>FF6EFGFDGFECF?FDFGGGFFC>CDGF8>8>5E;CDGGFGGGF?8GGGFGGGGFAC=A,CGGGFFGGGFDGGGGGGFGGGEGDGGFCDGGFEFFGGGGFGCGGGGGGGGFDGGGGGGGDGFFGGFGGGGCFFGGGGGGGGGGGGGGFGGGGFGGGGFGGGGGGGGGGGGGGGGGGFGGGGGGGGGGFCCCCC
@sG 247
TGGGGGATATTGCACAATGGAGGAAACTCTGATGCAGCGACGCCGCGTGAGTGAAGAAGTATTTCGGTATGTAAAGCTCTATCAGCAGGGAAGATAATGACGGTACCTGACTAAGAAGCTCCGGCTAAATACGTGCCAGCAGCCGCGGTAATAAGTATGGAGCAAGCGTTATCCGGATTTACTGGGCGTAAAGGGTGCGTAGACGGCGAAGCAAGTCTGAGGTGAAAACCCAGGGCTCAACCCTGGGACTGCTTTGGAAACTGTTTTGCTAGAGTGTCGGAGAGGTAAGTGGAATTCCTAGTGTAGCGGTGAAATGCGTAGATATTAGGAGGAACACCAGTGGCGAAGGCGGCTTACTGGACGATAACTGACGTTGAGGCTCGAAAGCGTGGGGAGCAAACAGGATTAGATACCCT
+
ACFFEGFGGCGGGDGGGGEGGGGGGGGGGGFGGFGFFFEGGDGGGGGCFFGGGGGGGGF,ECE<AEEBCFGGGGGGGGF<AFGGGGGGGEGFGE9EFEGGGEGGGGGFFGF<FFGGGGGFFDCEDC+:C;FGGFGGFDDFFF>CEEEGGG7DF,@@F9FFGGGFGF:FF>B8F9FD1C@:;@C;FG5F*74*<CC77<<<EG;CFB8%:9G>8C@+;7@@$@;,=CD,GCF8FFFF/:=GEF@,@@CDGG@DC5,9,3@FFF>FEE:57578DFCF6FA49CCGFEFAFFF=FFFGGGGFEEEC>EFDF9C<,CCGFGGGGGGFFCFFF9GGGDFFGFGGGGEFEB:GCCCGFAFFF@FGGGFGGFGGGFCFC<GGGGGGGGGGF@EFGFEGGGGGFGGGGGGGGGGGGGGCCCCC
@sG 30053
TGGGGAATATTGCACAATGGAGGAAACTCTGATGCAGCGACGCCGCGTGAAGGATGAAGTATTTCGGTATGTAAACTTCTATCAGCAGGGAAGAAAATGACGGTACCTGACTAAGAAGCCCCGGCTAACTACGTGCCAGCAGCCGCGGTAATACGTAGGGGGCAAGCGTTCTCCGGATTTACTGGGTGTAAAGGGAGCGTAGACGGCACGGCAAGCCAGGTGTGAAAGCCCGGGGCTCAACCCCGGGACTGCATTTGGAACTGCTGAGCTAGAGTGTCGGAGAGGCAAGTGGAATTCCTAGTGGAGCGGTGAAATGCGTAGAGATTAGGAGGAACACCAGTGGCGAAGGCGGCTTGCTGGACGATGACTGACGTTGAGGCTCGAAAGCGTGGGGAGCAAACAGGATTAGATACCCT
+
6C<8FCFGGFEFGGGGG<@EFFGGGGGGGGFEFFEGFGGGG+@C@ECFEGFFGGFFF<FCFEEEGGG7=CEFGGGGGGGGG9FGGGGFGGFGGCGFGGDGFEGGGGGGGGGGGGGFGGGDFGGGGCFGFG9>F<@@FF@GGCFGEFEEF3FFFGG9DCE7CFDCF11<<F*=F@CGGGGCF:<F:CCEFC9+2:B=*5=:AEGCCEE>=;C*C6C:G>CCBFFGGF@8;>8CEDG0:65/7FDEEEG@,>CCFFEFGGFFGGC;?CFFF8EFFG.F:7EFGFADF9??B>4,88E=,5,EF=C7BGFC9,F9@F?>7C,FF=<C,F<CGGFFCEEEFFDECCCFE@,GDGGGGFCE8FFFGGGFFFC@EGGGGEFGGGFECCGGGGGEGGEFCFFEEFFFGGGGGGGFECGCCCC9
@sG 22160
TGAGGAATATTGGTCAATGGACGAGAGTCTGAACCAGCCAAGTAGCGTGAAGGATGACTGCCCTATGGGTTGTAAACTTCTTTTATACGGGAATAAAGTTAGCCACGTGTGGCTTTTTGTATGTACCGTATGAATAAGGATCGGCTAACTCCGTGCCAGCAGCCGCGGTAATACGGAGGATCCGAGCGTTATCCGGATTTATTGGGTTTAAAGGGAGCGTAGGTGGGTTGTTAAGTCAGTTGTGAAAGTTTGCGGCTCAACCGTAAAATTGCAGTTGATACTGGCGACCTTGGGTGCAACAGAGGTAGGCGGAATTCGTGGTGTAGCGGTGAAATGCTTAGGTATCACGAAGAACTCCGATTGCGAAGGCAGCTCACTGGAGCGCAACTGACGCTGAAGCTCGAAAGTGCGGGTATCGAACAGGATTAGATACCCT
+
CEFGGGGGFGGGGGGGGGGFGGGGGGGEGGGGGGFFGFFGGGGGGGECEGGGGGGGGGGDGGGFFGGGGGGGGGGGGCFGGFGGGGFFFGGGGF9?FFGEFFGGGGGDGGGGG?ACFFGGGFGGGGGGGGDFGC,,CFFFFGGBEGGGGBFGGGFGFGGGDCFGGG:FGGG9,EFFFGGCGGGFF<;>F7*BFGGGEGEFE-FCFCFC?;CFFGG.7@F3:;;#<EC7?EE@CED:F?<A9FFGGGFFFGGGCCFCFDFCFFGGFAFFFCGD<FFGFCC==CECEF8+DCA4*CFGFFFF9FCGGGGFF>>,D@C>EGGDGFF@)=,,CGFEF9GGGGDFEAFA,GGGGGGGGGFFEGGGGGGGFCFGFDDEDFGGCFGGGGGGGFFFEECGGFFF8CGCFEFFFGGFFCC@GGFGGGFEACGGE9F9GGFCC@9C
@sG 250
TGGGGAATATTGCACAATGGGCGCAAGCCTGATGCAGCGACGCCGCGTGAGGGATGGAGGCCTTCGGGTTGTAAACCTCTTTTATCGGGGAGCAAGCGAGAGTGAGTTTACCCGTTGAATAAGCACCGGCTAACTACGTGCCAGCAGCCGCGGTAATACGTAGGGTGCAAGCGTTATCCGGAATTATTGGGCGTAAAGGGCTCGTAGGCGGTTCGTCGCGTCCGGTGGGAAAGGCCATCGCTTAACGGTGGATCCGCGCCGGGTACGGGCGGGCTTGAGTGCGGTAGGGGAGACTGGAATTCCCGGTGTAACGGGGGAATGTGTAGATATCGGGAAGAACACCAATGGCGAAGGCAGGTCTCTGGGCCGTTACTGACGCTGAGGAGCGAAAGCGTGGGGAGCGAACAGGATTAGATACCCT
+
F8A<FEGFEFGGGGGGGG9E8FGGGFEFGEGAEEFGCEFGGGGGGGGGGGGGG7E@BEEFGGFGCGGGGGGGGGGFFGGGGFFGGGGGEC@FEGGGGGGGGGGFFGFGGGGCDEGFGFAFGCFGGGGGEECFCFGGFE:FGFFFE,<FFGGGGDCEFFGGCGFDDGGGFFCFE:F@7CFGGEGFF7CFCFGGGGD>*9<CE7*C5+C<CCEEGCEB84:D6@CGGFE#,<E:>(<#0EFCCGF3<<GF8F50>>>8=EF>@EGC?CCGFECFCC,G@7F=GEGGGGGGFFCEAEGGGGFC7F7GFFCC@*>F@,,<GFEGFGFAGF=CF=DGEFGFF=67FF?E@FCF<GFEFF@FFFE<8<7F+FEEFCCFF7CCGGGGFDEFDEEFFEEGGGGGGFE@FCGFFFGGGF<FFGFCCCCCC
@sG 251
TGAGGAATATTGGTCAATGGACGGAAGTCTGAACCAGCCAAGTAGCGTGCATGATGACGGCCCTATGGGTTGTAAACTGCTTTTATATGGGGATAAAGTGAGCCACGTGTGGCTTATTGCAGGTACCATATGAATAAGGACCGGCTAATTCCGTGCCAGCAGCCGCGGTAATCCGGAAGGTCCGGGCGTTATCCGGATTTATGTGGTTTAACGGGAGCGTAGGCCGTAGATTAAGCTTGTTGTGAAATGTAGTGGCTCAACCTCTGCACTTCGGCGCGAACTGGTCTTCTGGAGTACGCACAACGTGGGCGGAATTCGTGGTGTAGCGGTGGAATGCTTAGATATCACGAAGAACTCCGATTGCGAAGGCAGCTCACTGGAGCGCAACTGACGCTGAAGCTCGAAAGTGCGGGTATCGAACAGGATTAGATACCCT
+
@8AEFFCFGGGGGGGGGGGFGFEF:@@FFFGGGFFGGGGG8,6EFGGFE,CA,,@<<FB:@FEGGD,F?C?CCFFEDGGGFFGGGGGF9?8CG=EDF9EAF,8FEE7FFE+:FBFFDFFGF,AEEGGCEEFFCB,,C?9FA=3+++=BFBFFFFGCFF8@8:@F73>7<F*,,,>BC:>C752>*=7=*4:8:FG7EEF9++,27:,+<<<;%/7A7;9<:FG87;#C=(08<+4/#,CC<:9A>CFFFF<>:3/7@<:FE6C,,9:@+@+@+>+8+>===8FBA3,FDC,FDEA?GF:F8A:GGECGGFFFAA>7BA9,FE=EDEFEEAC,GGGF;AFFGGGGFGF?FFGEEECF7EC@GGGGFFGGGFDFFDGFCE>BGGCF9FEEDGFCFBCGGC@@6>GFECCEF:GFCFFF7GGFFCFGGGGGGGGCCCC@
@sG 252
TGGGGAATATTGCACAATGTGGGAAACCCTGATGCAGCAACGCCGCGTGAGTGAAGAAGTATTTCGTTATGTAAAGCTCTATCAGCAGGGAAGAAAGTGACGGTACCTGACTAAGAAGCCCCGGCTAACTACGTGCCAGCAGCCGCGGTAATACGTAGGGGGCAAGCGTTATCCGGATTTACTGGGTGTAAAGGGAGCGTAGACGGCACAGCAAGTCTGAAGTGAAATCCCCGGGCTCAACCCGGGAACTGCTTTGGAAACTGCTGGGCTGGAGTGCTGGAGAGGCAAGCGGAATTCCTAGTGTAGCGGTGAAATGCGTAGATATTAGGAGGAACACCAGTGGCGAAGGCGGCTTGCTGGACAGTAACTGACGTTGAGGCTCGAAAGCGTGGGGAGCAAACAGGATTAGATACCCT
+
FFGGGFFFFGGGGGGGGGGGGGGGGGGGGGGGGGGGGGGGGGGGGGGFGGGGGGGGGFGFGGGGGG8FGGGGGGGGGFGFGGFGFGGGGGGGGFGGFEGGGGGGGGGGGGGGGGGGGGGGGGGGGGGGGFGGGGGGGGGGGGGGDGGGFGGGGGGF>CFGCFEEFGGG?FE>GGEFG9FGGGGGGGGGCECGFGGFGGGF>:DDEGCBCEEFGGGFGGGGFCGFGGGFFCCGGGDFDCEGFGGGGGC@FF?GFGGGFGFGGGGGGGGGDGGGFGGGGGGGGFEFFCGEGGGGEGFF8GGFGGEEFGGFGGF?FFFECEFGGFDF?GGFE<FGFFGF<A<@CGGCFGCGGGFFGGGGGGFGGGGGGGFFDGGGGGGGEGGFGGGGFFGEGGGGGGFGGGGGGGGGGGGGGGGCCCCC
@sG 32356
TGAGGAATATTGGTCAATGGACGGAAGTCTGAACCAGCCATGCCGCGTGCAGGATGAATGTGCTATGCATTGTAAACTGCTTTTGTACGAGGGTAAACCCAGATACGCGTATCTGCTTGAAAGTATCGTACGAATAAGGATCGGCTAACTCCGTGCCAGCAGCCGCGGTAATACGGAGGATCCGAGCGTTATCCGGATTTCTTGGGTTTAAAGGGTGCGTAGGCTGTTTTTTAAGTTAGAGGTGAAAGCTCGACGCTCAACGTCGAAATTGCCTCTGATACTGAGAGACTAGAGTGTAGTTGCGGAAGGCGGAATGTGTGGTGTAGCGGTGAAATGCTTAGATATCACACAGAACACCGATTGCGAAGGCAGCTTTCCAAGCTATTACTGACACTGAGGCACGAAAGCGTGGGGAGCGAACAGGATTAGATACCCT
+
EFGGGGGGGGGGGGGGGGGDFGGGGGGGGGGGGGGGGGGGGGGGGGDGGGGGGEGFGGEFFGGGGGFFGGGGGGGGGGGGGDGGGGGGGGGGGGFGGGGGGGGGGGGGGGEFGGFGFGGGG9FGGCFGGGGGGGGFFGD,,=FEDGGGGGGFGGGGGGGGGGGEEEFGGG@FF@FGGGG77FFFFCEGGGCCGFGG?GGG$CBFGGG:FGG/+?FAE>FA:AEGFFGFFFFGFFFFGGGGGGF@FGGFGDDGGGE@CGGFGGFDGGGGGFFDFFGFFCEEFFFGGFFC=FD=7FDGFDGGGEGGGGGGDFEGGDCEDFFF<DCC5CC<GGGFAFGF=<E=FFF99GGGGGGE@F:EFGGEGGEFGGGGGEFGGGGGGGGGGGGFGGFGGGFE,GGGGGGGGFFF7FEDGGGGFF@EGGFFGFGGFDGGGGGCCCCC
@sG 254
TGGGGAATATTGCACAATGGGGGAAACCCTGATGCAGCGACGCCGCGTGAGTGAAGAAGTATCTCGGTATGTAAAGCTCTATCAGCAGGGGAGAAAATGACGGTACCTGACGAAGAAGACCCGGCTAACTACGAGCCAGCAGCCGCGGTAATACGTAGGGTGCAAGAGATATCCGGAATTATTGGGCGTAAAGGGCTCGTAGGCGGTTCGTTGCGTCCGGTGAGAAAGTCCATCGCTTAACGGTGGATCTGCGCCGGGGACGGGCGGGCTGGAGTGCGGTAGGGGAGACTGGAATTCCCGGTGTAACGGTGGAATGTGTAGATATCGGGAAGAACACCAATGGCGAAGGCAGGTCTCTGGGCCGTTACTGACGCTGAGGAGCGAAAGCGTGGGGAGCGAACAGGATTAGATACCCT
+
@<E8FCCFGCFGGEEGFGEC,BF7CCA<FFFGAFFFAFDGBCFEGCB:F77ECA@FFGG,5,,,9CC8<FGA?CFFAFFFB,:EFGE8D++8+6,B4,CF,:FFCBD?B<F+BFC:BD,=,@+=:++@F;D<<+++5FG*,,,85*>*5>CCGGG@FC@C,<::9,3=+,,3?CCC11*?2?,2,=C:4C:8B+8*2*?8>8;68::0#:1#;CE9F7CDF?#>#<F=:<<C?CB;C=;C<6,28<*FB675CCGFEC2@85CF88EDE3FC?=C18=A78C:CE=559GFFCC@EDE>BGFEG?BGFDEAA<GGGFAFDC++=,GGGGFGFFEEEE?,,GFDDBDF@EC:@@,F<CF=7EFC9CECCGFBGGGGFFFE@CGGFF@GFCFFC:C,GGGGGFDGGGGGGGGGCCCCC
@sG 26196
TGAGGAATATTGGTCAATGGGCGAGAGCCTGAACCAGCCAAGTAGCGTGAAGGATGACTGCCCTATGGGTTGTAAACTTCTTTTATAAAGGAATAAAGTCGGGTATGGATACCCGTTTGCATGTACTTTATGAATAAGGATCGGCTAACTCCGTGCCAGCAGCCGCGGTAATACGGAGGATCCGAGCGTTATCCGGATTGATTGGGTTTAAAGGGAGCGTAGGCCGTAGATTAAGCGTGTTGTGAAACGTAGATGCGCAACATCTGCACTGCAGCGCGAACTGGTTTCGTTGAGTACGCACAAAGTGGGCGGAAGTCGTGGTGTAGCGGTGAAATGCTTAGATATCACGAAGAACTCCGATTGCGAAGGCAGCTCACTGGAGCGCAACTGACGCTGAAGCTCGAAAGTGCGGGTATCGAACAGGATTAGATACCCT
+
DGGGG<FFGGGGFGGFGGGF@FCFEECFEFGGGGGGGGGGGGGEFGGEFGGGGFGGGGFGFFGGGGGGGGD>BAEFGGFF?F9EEAFFGGGGFGAFGGGGGGGGGGGGGGGG8?FFGGGGGG<FEFFEGGGFFEFGGGGGGGEDCFFGGFGFCD>CFCFFGCFG7BBFGGGCFGGGFCFGCF@@<>E2>>C=GGE<C5=&:@FFFGC=<,@>FFEAD>?=),CCFF#;:8<<?EF/:0EGGG6/0<4/F'FF>@<@#F@FFF=F@<F=2:343<3@CECEA8F@BBB3,=??:8+F>CFEE<F8EC7?:BE=@8+EGGGFFEEE=@CEGFGEDFFGFFE@:,GF8CDGE?FFCB>B@DEGCDGGGGGGFFFGGGGGFFCF@CFAGGFFC6,@CGGFDGGFGFCGFGGGGGFGGFGGGGGFGGFFCFGGGFFCCCCC
@sG 256
TGAGGAATATTGGTCAATGGGCGAGAGCCTGAACCAGCCAAGTAGCGTGCAGGAAGACGGCCCTATGGGTTGTAAACTGCTTTTATAAGGGAGTAAAGTGAGAGTCGTGACTCTTTTTGCATGTACCTTATGAATAAGGACCGGCTAATTCCGTGCCAGCAGCCGCGGTAATACGGAAGGTCCGGGCGTTATCCGGATTTATTGGGTTTAAAGGGAGCGTAGGCCGGAGATTAAGCGTGTCGTGAAATGGAGATGCTCAACATCTGCACTGCAGCGCGAACTGGTTTCCTTGAGTACGCACAAAGTGGGCGGAATTCGTGGTGTAGCGGTGAAATGCTTAGATATCACGAAGAACTCCGATTGCGAAGGCAGCTCACTGGAGCGCAACTGACGCTGAAGCTCGAAAGTGCGGGTATCGAACAGGATTAGATACCCT
+
DFGGGGGGGGGGGGGGGGFGGGGGCFGGGGFFFGGFGGGFFFFFGFGCEGFGFFFCCEFGGGGGGGFGGGGGGG,FFCGFGGGGFCFGGFFFCFGGGGGGGDFGGGGGGFGGGGDCGGGFGGGGGGGGGGGCGGGGGGGFF7FGGGGGGFEGGGGGGGGGGGGGFCCEGGGFGGFGG@FEG;FFGGEEFFG-GGGDCE<<:'FGGGC?FGCGC?EA:AED:7CGFEG:C=FBFGGFGECGGFFGGFA@D*;CGFFGCCC<F<EF#:,*:3@6BFEDEGCEGGGFF8FFE675*C=:BFFB=BA8GGFGGGFA+8GDGGGGGGGEEEGFGGFEDGFGFDGGGGF8GGFGGFGFGGGGGGGGGGGGFGGGGFCGEFFFF8EGGGGGGFGGGEFGGGGFE7GGGGGGGGGGGGGGGCGGGGGGGGGGFCGGGGGCCCCC
@sG 257
TGAGGAATATTGGTCAATGGACGCAAGTCTGAACCAGCCATGCCGCGTGCAGGAAGACGGCTCTATGAGTTGTAAACTGCTTTTGTGCGAGAGTAAACGCTCTTACGTGTAAGAGCCTGAAAGTATCGTACGAATAGGGATCGGCTAACTCCGTGCCAGCAGCCGCGGTAATACGGAGGATCCCAGCGTTATCCGGATTTATTGGGTTTAAAGGGTGCGTAGGCGGTTTGATAAGTTAGAGGTGAAATACCGGTGCGTAACACCGGAACTGCCTCTAATACTGTTGAACTAGAGAGTAGTTGCGGTAGGCGGAATGTATGGGGTAGCGGTGAAATGCTTAGAGATCATACAGAACACCGATTGCGAAGGCAGCTTACCAAACTATATCTGACGTTGAGGCACGAAAGCGTGGGGAGCAAACAGGATTAGATACCCT
+
@FFGGGGGGGFGGGGGGGGGGGCEGEEAFGGGGGGGGGGFFGGGGGGGGGGGGGGGGFGGGCGGGGGGGGGGGGGGGGGGGGGGGG8EEDGFGFFFGGDEFGFGGGGCGGGFGGCFFGFGGGGGGFGEGGGGGGFF9D@D,=CBCGGGFDGFEFFGFGGGGGFGGGGGGEGGGGGGGFF<<,,,<<6FFGE8FGB@EGG<F7=FGGBF@G9GGFG;EEGG?FEGEF?;CE7C?CC:<9E97:2:,@:35973@:@4#E:C9+CEADCD7=C2A;;C;:C6EC7<CC8,;@5FDB49,A>+>7F<E8BCF@EFE@BAAC@7FAGGBC,:E;EEE,CGFF<8E9FFCGFGDFGGGFEFGGGEDGEFF9GGFEFGFGDGF9FGGFF9<GGGFFGGF<FFFGGFGGGGFGGDECFFFGGGGDGFFEGGGGGGGGGCCCCC
@sG 23909
TGGGGAATATTGCACAATGGGGGAAACCCTGATGCAGCGACGCCGCGTGAAGGAAGAAGTATCTCGGTATGTAAACTTCTATCAGCAGGGAAGAAAATGACGGTACCTGACTAAGAAGCCCCGGCTAACTACGTGCCAGCAGCCGCGGTAATACGTAGGGGGCAAGCGTTATCCGGATTTACTGGGTGTAAAGGGAGCGTAGACGGAAGAGCAAGTCTGATGTGAAAGGCTGGGGCTTAACCCCAGGACTGCATTGGAAACTGGTTTTCTTGAGTGCCGGAGAGGTAAGCGGAATTCCTAGTGTAGCGGTGAAATGCGTAGATATCGGGAGGAACACCAGTGGCGAAGGCGGCCTACTGGGCACCAACTGACGCTGAGGCTCGAAAGTGTGGGTAGCAAACAGGATTAGATACCCT
+
FGDGGEGGGGGFFCGGGGGGGGGG7EGGGFGGGGGGGGCEFCFGCFF7FGGGGGGGGGGGGFGFGGGEFGGGF9@FAFFGGGGGGGGGFGGGGG,FEFGGGGGGGGGCGGGGGGGGGDEGGGGGGEGGG9FG:>,>FGGGGFGGEGGCFGGGFG7<?:CEFEFGGFGE:CD:CFGGC77B?>GGEFGG@EEFGFGC<CEC*2=C?EGEEGGGGF5=<E>7GGGFED+9E,<EEGGGFGGGFG>E3>FFFGDD?GFCF-A@FFF/GGFB9<CGFFEFAFGGGEDFD@:>GFGGGGEGF=E<GGGGBGGFFFGGGGGF@FF=FEEGGECFEFFFCC,<8FGGGGGFFF@GGGGGGGGGGGGGGGGGGGGGGFFCC,@F8EGFF:EDDGGGGGGGGGGGGE<BE9GGGFGGGGGCCCCC
@sG 29900
TGAGGAATATTGGTCAATGGGCGAGAGCCTGAACCAGCCAAGTCGCGTGAGGGAAGAATGGTCTATGGCCTGTAAACCTCTTTTGTCAGGGAAGAATAAGCGGCACGTGTGCCGTGATGCCAGTACTTGACGAATAAGCATCGGCTAACTCCGTGCCAGCAGCCGCGGTAACACGGGGGATGCGAGCGGTATCCGGATTTATTGGGTTTAAAGGGCGCGTAGGCGGGATGCCAAGTCAGCGGTAAAAGACTGCGGCTAAACTGTAGCACGCCGTTGAAACTGGTGACCGCGAGACGAGTCGAGGATGGCGGAACAAGTGAAGTAGCGGTGAAATGCTTAGATATCACTTGGAACCCCGATAGCGAAGGCAGCTGTCCAGACTCGATCTGACGCTGATGCGCGAGAGCGTGGGTAGCGAACAGGATTAGATACCCT
+
CFFGGFCGGGGGGGGGGGGGGGGGGGGGGCEGGGGGGGGGGGFDEFGCFGGGGGGGGGGGGGGGGGGFGFGGGGGGGGGGGGCGGGG,<EEFGGGGFGGGGGGGGGGGGGGGGGGDGGGGGGFFADGGGGGEEFGGGGGFGGDGG7BFGGGGFFCGGGGGGGGGGGGEGGGGCGGGG7FGGGGECBGG#FF8CEEGG?GGF:E?@F:.CGGG8FE:0@AC@EEEGGGGFEGGG7CF:?F:/8FCDCGGEFFFDGC>G:EFCGFB7FFCBD<>GGEF6=@<FD>=@+B>@ED6FDDCF@+7GFGGGGCEEFEAC,FGFEG;8GC5GGGGGGGGGGGGGGGGFFGFGFFE9GGC@:>:FB,,GFCGFFFFGGGGGGFGGGGFGEGGFGGGGGGGGGGEGGGGGGFFCECFFEGGGGEEGDEE9GGGGGGGGGCCCCC
@sG 24363
TGAGGAATATTGGTCAATGGGCGAGAGCCTGAACCAGCCAAGTAGCGTGCAGGATGACGGCCCTATGGGTTGTCAACTGCTTTTATAAGGGAATAAAGTGGGGCTCGTGAGCTCCTGTGCATGTACCTTATGAATAAGGACCGGCTAATTCCGTGCCAGCAGCCGCGGTAATACGGAAGGTCCGGGCGTTATCCGGATTTATTGGGTTTAAAGGGAGCGTAGGCCGCAGGTTAAGCGTGTTGTGAAATGTAGGGGCTCAACCTCTGCACTGCAGCGCGAACTGGCTTGCTTGAGGACGCACAACGTGGGCGGAATGCGTGGTGTAGCGGTGAAATGCTTAGATATCACGAAGAACTCCGATTGCGAAGGCAGCTCACGGGAGCGCAACTGACGCTGAAGCTCGAAAGTGCGGGTATCGAACAGGATTAGATACCCT
+
FEGGGGGG<FACGGGGGGG?FGGGGGGGGGGGGGGGGGGFGGGFFGEGEEGGCGGGGGGGGGGC@8AGGGCFG,EFFGGGGFFGDEF<EFFFFCFFGGFCF<:CGFEGFGGGGGGGFFGGGFGGFGFG94AFGCDFFDFFGEFGGGGD9FFGDECFGG7FGDGGGGGGGGGGCGGGF*?80FFEFGGGG@GGGGDG>9<CF82FGCGG?FCFGDE4C9?@5?8CCFCGGFFCC=C>GGGG;FGGC>C4>*CCBEGF?C<@;68DEFGDGFF?@>>:CE=FDCFD:,=5,A?5*FBB=C+F>B+7GGGGGFE;+>8++F7FE,C=AE@FFFF?AFAF9F<3,,FE,GF<EBEFE8@:?FEC6EEDEEEEE<AF:@C<CFCEDFDGE<CGF@7FE9GGCFGF8CGFECGGGGFFCF9GGF9ECGGF@,GGGF9CCCCC
@sG 29382
TGAGGAATATTGGTCAATGGGCGAGAGCCTGAACCAGCCAAGTAGCGTGCAGGATGACGGCCCTATGGGTTGTAAACTGCTTTTATAAGGGAATAAAGTGAGTCTCGTGAGACTTTTTGCATGTACCTTATGAATAAGGACCGGCTAATTCCGTGCCAGCAGCCGCGGTAATACGGAAGGTCCGGGCGTTATCCGGATTTATTGGGTTTAAAGGGAGCGTAGGCCGGAGATTAAGCGTGTTGTGAAATGTAGACGCTCAACGTCTGCACTGCAGCGCGAACTGGTTTCCTTGAGTACGCACAAAGTGGGCGGAATTCGGGGTGTGGCGGTGAAATGCTTAGATATCACGAAGAACTCCGATTGCGAAGGCAGCGCACTAGACTGTCACTGACGCTGATGCTCGAAAGTGTGGGTATCAAACAGGATTAGATACCCT
+
EEGGFGGGGGGGGGGGGGFC8EGGCFCGGGGGFGGGGGGGGFFGGGGGGGGFGGGGGGGGGGGGFEEFGGGGGGGGGGGGE9FGGGGGGGDCEDFGE,EFGGGGGEGFDGGGGGGGGGGGGGGGGGGFGGAEFGGGGGGGGGDCFGGGDFFGGFFFGGGGGGFGEEGGGG@E3E@CEGGG0GGDEGGGFGGGGDFGEFGGGFFGG<E,1?FGGGGFEFFF@CCF?CGDGG.GFGGACGGG<GGFEGGGGGE:F@;8ECC<FGDFGF9CC(GCFGFGFGG=DFFEGFFFA<CF?GECEF8EF?C,ECFCGGGFB>>=@@+GFEDGAGGGGGFE,FGGGFGGGFFEGFCFGGGGFFF@,FFCGGGFFFFGGECB@,,GGGGGFFGGGFFGGGCGGEEFEGCFFCGFEGGGGGGFGGGGGGFFGGGGGFGFFFGCCCCC
@sG 30991
TGGGGAATATTGCACAATGGGCGCAAGCCTGATGCAGCGACGCCGCGTGCGGGATGACAGCCTTCGGGTTGTAAACCGCTTTTGATCGGGAGCAAGCATTCGGGTGAGTGTACCTTTCGAATAAGCACCGGCTAACTACGTGCCAGCCGCCGCGGTAATACGTAGGGTGCAAGCGTTATCCGGCATTACGGGGCGTAAAGGGCTCGTAGGCGGGTCGTCGCGTCCGGTGTGAAAGTCCATCGCGTAACGGTGGATCTGCGCCGGGTACGGGCGGGATGGAGTGCGGTAGGGGAGACTGGAATGCCCGGTGTAACGGTGGAATGTGTAGAGATCGGGAAGAACACCAATGGCGAAGGCAGGTCTCTGGGCCGTTACTGACGCTGAGGAGCGAAAGCGTGGGGAGCGAACAGGATTAGATACCCT
+
EGGGGGGGGG9EEFGFGFGFC?FGGEGGGGGG9EFGGGGGGFDE@EF:>=FEGGCFF<,:EB,EDGE7FE:F9EFFGGGGGGGGE9,A+:>CGFB,F,AA<FGEGC<EGGFFC9<DFFBFGE<CC=FFFD7@7CFGCGGEC8<*,<<*5*<F@7==FFG,F@,,4;@8<CF98:BC*/*<<;8*:/+,E:0C::C-;;1CE98288<3C:*?2*/*E8GFCC24)7CCFCFC6CF?8:8C<;=*F<8*FFCDC:CEGECF+BCGGC@EEEF>FDC,FGGFGGGCAA+CEGGGFFC9;FED@@+GDDGFE88?E:EF<GGFECFEF9EA,++7GGGDFGGGGGGFFFCFEGGGGFGF8EFGGGGGGGGGGGGGGGGGEFCGGFF8FF7GGGFFFFFGGGGGGEGGGGGGGGGGGGGGGFCCCCC
@sG 25130
TGGGGAATCTTCCGCAATGGGCGAAAGCCTGACGGAGCAACGCCGCGTGAGTGATGACGGCCTTCGGGTTGCAAAGCTCTGTGATCGGGGACGAACGGTCAGCAGACGAATACTCTGCTGAAGTGACGGTACCCGAATAGCAAGCCACGGCTAACTACGTGCCAGCAGCCGCGGTAATACGTAGGTGGTAAGCGTTGTCCGGAATTATTGGGCGTAAAGCGCGCGCAGGCGGCTTTTTAAGTCCATCTTAAAAGTGCGGGGCTTAACCCCGTGATGGGATGGAAACTGAGAGGCTGGAGTATCGGAGAGGAAAGTGGAATTCCTAGTGTAGCGGTGAAATGCGTAGAGATTAGGAAGAACACCGGTGGCGAAGGCGACTTTCAGGACGACAACTGACGCTGAGGCGCGAAAGCGTGGGGAGCAAACAGGATTAGATACCCT
+
FGGGGGGGGGGGGGGGGGGGGGGGGGGGGGGFGGGGGGGGGGGGGGGFGGGGGGGGGGGGGGG@FGGGGDEDFCFFGGGGDF99BFG>CCEC:FGEGGGGGGGGGGGGGGGGFGFGGGGGFGGGGGGDE<*CFGDG*FFGGGG@GGGDGGGGGGGGGG>FFF@C,B:BFGGGGDFCE:<<FGGCEGGGGFGCFGEEE:<EFA6?4C?F>?CFGGGFG:977>>:50EEEGGF7>C#A7FDFFGGF<@?DFFFGFFEFEGGGDGEEFFCC>FFF9:G=GCCGGFFDDEF>DDGGD8DFDC8:GGGGGGFFA9FAGGGGGFE,?FFAGGCE=GEFFDC9FC,GFD@,?DFECEGGGGGFF@ECCFF,:GGDFF7GGFFF<9GGFGGGDEGGGGGGGGGGGGGGGGGGGDGGGEF@EGFCE9DGGGFFFFFF,AFGGGGCCCCC
@sG 264
TGGGGAATATTGCACAATGGGGGAAACCCTGATGCAGCGACGCCGCGTGGAGGAAGAAGGTCTTCGGATTGTAAACTCCTGTTGTTGAGGAAGATAATGACGGTACTCAACAAGGAAGTGACGGCTAACTACTTGCCAGCAGCCGCGGTAAAACGTAGGTCACAAGCGTTGTCCGGACTTACTGGGTGTAAAGGGAGCGCAGGCGGGAAGACAAGTTGGAAGTGAAATCTATGGGCTCAACCCATAAACTGCTTTCAAAACTGTTTTTCTTGAGTCGTGCAGAGGTAGGCGGAATTCCCGGTGTAGCGGTGGAAGGCGTAGATATCGGGAGGAACACCAGTGGCGAAGGCGGCCTACTGGGCACCAACTGACGCTGAGGCTCGAAAGTGTGGGTAGCAAACAGGATTAGATACCCT
+
FFGCG>FFFGGFG9F<<6;EE7@BFFFGGGGFGFGAGDEEGGG@FDD@G7,CFGFFGGCGFFG9D<?CCCFGDFGGFGGGF<AFGDFG,B=BF<9CFEBAFG7?FGGFGGGFFF=BF8>B9FGGDGD>D;FF,CEGDECEFCF7>8CFC3>FC9FF3,:3DFFFCGG@*<BCFG7F@7F9C+?9<F***.288?48768=*4/*/<>4:/7,,?>AC9FE9E<FFEDFGDC7F>B@(:CC@E8:@FF=D8>GGC@672CF,0<CFFF9#F?A+A6'8;A#*F-F==FFCDFE?ECEEEFECF@+5B=DF?:E?9+7DAE;F6GGGGGGGFE<6:,F?8GC@C@@GGGGGEECFFGGFEA,EF@CGFGGGFCECFGGFEGGECCGGFFFFCGGGFAFGCFGFEFGFF9FFE,CCCCC
@sG 27598
TGGGGGATATTGCGCAATGGGGGCAACCCTGACGCAGCAACGCCGCGTGAAGGATGAAGGTTTTCGGATTGTAAACTTCTTTTATTAAGGACGAAAAATGACGGTACTTAATGAATAAGCTCCGGCTAACTACGTGCCAGCAGCCGCGGTAATACGTAGGGAGCAAGCGTTGTCCGGATTTACTGGGGGGAAAGGGTGCGTAGGCGGCTTTGCAAGTCAGATGTGAAATCTATGGGCTCAACCCATAAACTGCATTTGAAACTGTAGAGCTTGAGTGAAGTAGAGGCAGGCGGAATTCCCCGTGTAGCGGTGAAATGCGTAGAGATGGGGAGGAACACCAGTGGCGAAGGCGGCCTGCTGGGCTTTAACTGACGCTGAGGCACGAAAGCGTGGGTAGCAAACAGGATTAGATACCCT
+
DFGFGGGGGGGGGEGGGGGGGGGCFGGGGGGGGGGGGGFGGGGGGGGDGFGGGGEFGGCGGGGGGGGGGGGGGGGGGGGGGGGFFGGFEFGGGDGEGGGGGGGGGGGGGGGBFFFDFGGGAFGGGGGGGGFFGGEFEGGFGFFGGGGDDBGF;FGG.GGGGFGGGGGCGGGGGGGGGGCGGGGGGGG#(#@FFFFDAEEEGGGGFGGDGGDCFGGFGFGGFFGGFGGFGGF@>@FBCGFFGGFG?FDFGAFGGGGGGFF?ECFF:BF8FFGFFCFEE@5FGGFEFGGFFEFFGFGEDGF@EFCGGFGGGGGGEBCCGGGFGGGGFE@FEA<GGEFGF@DBGFCC7DCGGGGGGGFGGGGGFGFEFGFEGEGGGGGGGGGEB,GGGCEGGGGGGGGGGGFFFFGGGGGGGGGGCCCCC
@sG 266
TGGGGAATATTGGGCAATGGGCGCAAGCCTGACCCAGCAACGCCGCGTGAAGGAAGAAGGCTTTCGGGTTGTAAACTTCTTTTGTCAGGGACGAGTAGAAGACGGTACCTGACGAATAAGCCACGGCTAACTACGTGCCAGCAGCCGCGGTAATACGTAGGTGGCAAGCGTTGTCCGGATTTACTGGGTGTAAAGGGCGTGTAGCCGGGAAGGCAAGTCAGATGTGAAATCCACGGGCTCAACTCGTGAACTGCATTTGAAACTGTTTTTCTTGAGTATCGGAGAGGCAATCGGAATTCCTAGTGTAGCGGTGAAATGCGTAGATATTAGGAGGAACACCAGGGGCGAAGGCGGATTGCTGGACGACAACTGACGGTGAGGCGCGAAAGCGTGGGGAGCAAACAGGATTAGATACCCT
+
FGGGGCGGGGGGGGGGGGGGGGGGGGGGGGGGGGGGGGGGGGGGGGGCGGGGGGGGGGGGGGGFFEGGFGGGGGFGGGGGGGGGGGGGGGFGGGGGGGGGGGGGGGDFGGGGGGGGGGGGGGGGGGGG@>FFEGGGGFGG<E<,>FFEGGGGGGGGGGDFD8FGG@EG?GEGDGGFGGGEGGGGGGGGFFGGGGGGGGG:CC@EC??GGFGGFFFFF?F7@AGGFEFBFFGECGGFFGECEGFFFGGGGGGGGGGGGGG@CGGGGFGGGFEAGFFFAFF>EFCFAAEFBBBGGGGFF?GFEEGFGGFGGGGFE9FCGGGGGGGGGGGFGGGGGGGFGGGFD@,CGGGGEGFEEEGGGGGGGFGGGGGGFDGEFEGFFC@GEEFCFGGGGGGGGGGGGGGFFFFGGGGEGGFFGCCCCC
@sG 267
TGGGGAATATTGCACAATGGGCGCAAGCCTGATGCAGCGACGCCGCGTGCGGGATGACGGCCTTCGGGTTGTAAACCGCTTTTGATCGGGAGCAAGCCTTCGGGTGAGTGTACCTTTCGAATAAGCACCGGCTAACTACGTGCCAGCAGCCGCGGTAATACGTAGGGTGCAAGCGTTATCCGGAATTATGGGGCGTAAAGGGCTCGTAGGCGGTTCGTCGCGTCCGGGGTGAAAGTCCATCGCTTAACGGTGGATCCGCGCCGGGGACGGGCGGGCTTGAGTGCGGTAGGGGAGACTGGAATTCCCGGTGTAACGGTGGAATGTGTAGATATCGGGAAGAACACCAATGGCGAAGGCAGGTCTCTGGGCCGTTACTGACGCTGAGGAGCGAAAGCGTGGGGAGCGAACAGGATTAGATACCCT
+
CFGGGGGGGGGGFGGGGGGGGGG:BEFGGGGGGFGGGGGGCFGGGGGEFFGCFGGFFFGGGGGFGGGGCFEGGGGFG:FCFGGGEG,BFGGGEDF8+@BA=<>EFE7DFDBCAFGGFGEFGGFGAFGG@<<:*>DGEFGG>:7FFFFFFGF@F<C<FFGGGGFGGCE<FEB?FFE,AEFFGGG6:@F?G/EGCFCA:3<?<=CC@E8:C8)C:805C:*54E>CDEG$<FC8<F/1FC<F.CCC5::GGGFCFCC;2DGGGGGGG5GGEFGBCF=,GFF5GEC3@GFFF=FB,E5<CGGGGGGGGGFGEC@0>GGGGFAEFADGGGGGGEGGEFFGCCC,GFFEF<GGGGGGGCGGFGEDEFCGFCGFECGGGGGGGFGGFECFCC,GGGGEFGGGGGGGGGGFFFFGGGGGGGGGGGCCCCC
@sG 25209
TGGGGAATATTGCACAATGGGGGAAACCCTGATGCAGCGACGCCGCGTGGAGGAAGAAGGTCTTCGGATTGTAAACTCCTGTTGTTGAGGAAGATAATGACGGTACTCAACAAGGAAGTGACGGCTAACTACGTGCCAGCAGCCGCGGTAAAACGTAGGTCACAAGCGTTGTCCGGAATTACTGGGTGTAAAGGGAGCGCAGGCGGGAGAACAAGTTGGAAGTGAAATCCATGGGCTCAACCCAGGAACTGCTTTCAAAACTGTTTTTCTTGAGTAGTGCAGAGGTAGGCGGAATGCCCGGTGTAGCGGTGGAATGCGTAGATATCGGGAGGAACACCAGTGGCGAAGGCGGCCTACTGGGCACCAACTGACGCTGAGGCTCGAGAGTGTGGGTAGCAAACAGGATTAGATACCCT
+
EFGDGGGGGGGDGGGGGGFEEGGG@FFGGGGGDGGF@BFCGGGG@FGECFFFEFGFGG<F=EFFFCCEGGF?FGFGGGFE8B?FDFGFFGEFGGGFFGGGGGGGFGGGGGG=FEGFGGGGEEBFGD+BDGGFFFFGGGCGGDDFFEF@FFGFGDEGFGEGGF>FG8,=*FG8:FGCE5:7FFFFCE8F/,FGGD>@=5EA<4'1>5CEG>FFCCFB>;F>EFGG7@FC<;:F>08B@<@F>6:8#0,GGGFDGE@@CCGF2D<GF8B>GFE<FFD?GCE,CFGFGGGFC8C@,E=+@EFB9,=8)EECFAFFFF@+,B,,A>+:7CF=CA9FCECC,B@EEECDF@7EE@GGFFE<A<E@FCF@CECGGF;FGFCEGGGGFGF9GFE@EGFFFDFFFDGGGFFE,GGFGGGCCCCC
@sG 269
TGGGGAATATTGCACAATGGGGGAAACCCTGATGCAGCGACGCCGCGTGAGCGATGAAGTATTTCGGTATGTAAAGCTCTATCAGCAGGGAAGAAAATGACGGTACCTGACTAAGAAGCACCGGCTAAATACGTGCCAGCAGCCGCGGTAATACGTATGGTGCAAGCGTTATCCGGATTTACTGGGTGTAAAGGGAGCGTAGACGGAGTGGCAAGTCTGATGTGAAAACCCGGGGCTCAACCCCGGGACTGCATTGGAAACTGTCAATCTGGAGTACCGGAGAGGTGAGCGGAATTCCTAGTGTAGCGGTGAAATGCGTAGATATTAGGAGGAACACCAGTGGCGAAGGCGGCTTACTGGACGGTAACTGACGTTGAGGCTCGAAAGCGTGGGGAGCAAACAGGATTAGATACCCT
+
DFGGGFFGGFFCGGGGGGGGFFGGGGGGGGGGGFGGGGGGGGGGGGGGGDGGGEGGGGGGGGGGGGGFGCGGGGFFFGGGGGGGGGGGGGGGGGFGGGGGGGGGFCFGGGGGGGFGGGGGGFGGGGGGGGFGFGGGGGGGGEGGGGGGE>FGGGG:FGGGGGGGGFFDC0FG@F;F:<<FCE-GGGC<<?B?FFEFGGGGC:CCFG6:CGGGGGFFGFGF@DECC<FFGGEGGGGCD@F<GFDGGGGGFGGGGFF?DDDDGGGGGGF7E8AE=F8CBGGGEFFGGB:DDGFEE8A8FFE5B?DGFEGFGGFEGGGDDAE8FCGFFFGFC,EA:FE<GBEEGGGGGGGGGGGGGGGF@EGGFGGGGGFDDFDGFFGGGGGGFFBCGGGGGGGGFGGGFFFGGGGGGGGGGGFCCCCC
@sG 22946
TGGGGAATATTGCACAATGGGCGAAAGCCTGATGCAGCGACGCCGCGTGAAGGATGAAGTAATTCGGTATGTAAGCTTCTATCAGCAGGGAAGAAAATGACGGTACCTGACTAAGAAGCCCCGGCTAACTACGTGCCAGCCGCCGCGGTAATACGTAGGGGGCAAGCGGTATCCGGATTTACTGGGTGTAAAGGGCGCGTAGACGGCTGTGCAAGTCTGAAGTGAAAGGCATGGGATCAGCCTGTGGACTGCTGTGGAAACTGTGCAGCTAGAGTGTCGGAGAGGTAAGTGGAATTCCTAGTGTGGCGGTGAAATGCGTAGATATTAGGAGGAACACCAGTGGCGAAGGCGGCTTACTGGACGATGACTGACGTTGAGGCTCGAAAGCGTGGGGAGCAAACAGGATTAGATACCCT
+
<;@FGEFFGGGGGGGFEFF@AFGGCFGGFFCGFGGGGFC@FFGGGGG:>EFFGCFFGGFCF,C9CFFC,CFCFF<E<EGDFFGGGGDCDGGGGGFEFEGFFGGEGEGGGGGCFGFGGGGFFG7CFEGGFGFGCBFGGG,@+@+>5@>75CCDF;DFD@CCEGCEFG71*4=*<?BFGGGF<<BFE187CFGG-<E#1::EEGG,;>;8C@<9CA@FFD<=,@98?7CG8@ECFCF&@FGG#<CF<BC=FF3CC-DE:E;C?CCFGEFGD6?=7E>C@7EFFF;FB>,5,=;B@=9F@=,:EF>81@,GFFC?,?,@,C<,A=EA9FDFE:,E:8FE8GGFGDGDF6@GF@GFGGFCGGEED<CEF6;EGGFGGGGGFGGGGDGFF@GDGGGGFFFC,FFFFDGGGGGGGGGCCCCC
@sG 271
TGGGGAATATTGCACAATGGGGGAAACCCTGATGCAGCGACGCCGCGTGAGCGATGAAGTATTTCGGTATGTAAAGCTCTATCAGCAGGGAAGAAAATGACGGTACCTGACTAAGAAGCACCGGCTAAATACGTGCCAGCAGCCGCGGTAATACGTATGGTGCAAGCGGTATCCGGAGTTACTGGGTGTAAAGGGAGCGTAGACGGAGTGGCAAGTCTGATGTGAAAACCCGGGGCTCAACCCCGGGACTGCATTGGAAACTGTCACTCTGGAGTACCGGAGAGGTAAGCGGAATTCCTAGTGTAGCGGTGAAATGCGTAGATATTAGGAGGAACACCAGTGGCGAAGGCGGCTTACTGGACGGTAACTGACGTTGAGGCTCGAAAGCGTGGGGAGCAAACAGGATTAGATACCCT
+
GGGGG:CG,CFGGGGGGA9@CFGGGGGGGGGGGGGGGGDEFGGEGGEFEGGGGGGGGGGG?FFFGGGFFDFADGGGGGGFFGGGGGA8FGGCGDDEGFGGGGGGFGFFAFFGGGGGGGGGGEFGEFGGGGAFG9,@7<FFFEFGDEEEF1*@FDFC:DFG9>C7;;<C*=4=;CFC@#1?<EGFGGEG9>.,C,<8C:7C:EGGF@4A=;C5CE:6<4GF;F-(GED5EEC>>CD6GGFFCFBECCEDGDFCCEDFC6::F<GF9F'5E<CEAF@8-=A2FF?DCE=FGFC?8FF:FGFFCF>@5C4,FF9F@EFE?GGFGFEEFEFFC,FFCFFFAGGDGEGGGC@GGGDFF,FEEDGGFDGGGFF@BF<FCEGGFDGGGGGGECEDGGEGGFGGFGGGFGFF9CFGGGGCCCCC
@sG 272
TGGGGAATATTGCACAATGGGCGCAAGCCTGATGCAGCGACGCCGCGTGAGGGATGGAGGCCTTCGGGTTGTAAACCTCTTTTATCGGGGAGCAAGCGAGAGTGAGTTTACCCGTTGAATAAGCACCGGCTAACTACGTGCCAGCAGCCGCGGGAATACGTAGGGTGCAAGCGTTATCCGGAATTATTGGGCGTAAAGGGCTCGTAGGCGGTTCGTCGCGTCCGGTGTGAACGTCCATCGCTTAACGGTGGATCCGCGCCGGGGACGGGCGGGCTTGAGTGCGGTAGGGGAGACTGGAATTCCCGGTGTAACGGTGGAATGTGTAGATATCGGGAAGAACACCAATGGCGAAGGCAGGTCTCTGGGCCGTTACTGACGCTGAGGAGCGAAAGCGTGGGGAGCGAACAGGATTAGATACCCT
+
DGGFGEFFGAFAFFFFFCF88FGGFFFFGGGGFGGFGGGCGGGGD:C@F?FCFC?BFE<C:FGGGGGGGDFCGGFGEGG@,AEAGGGGGE+4@BEF<FCFGGGGGCFFGDAEF7F8F7<@<FFFE,<:::C7,@DACE,@@@D@FFC@7BB::*<<CFF77,<F*31C:<B:FFGG7>BFCCC>@9?@@EE>E.GGGGGECF8>C.:8<DGFEC?DC9CC98CGC,GFCC=$CC8/<9F<CF3C:@FC(<9C=GG?FGGDGGB#8GECB:CB:8=7D*GEC>AGEFFA9ADGFFGEF@FFEFC>FGGE@9>=EFDFGGFAFFGFFF=FF7GGFFFEA==DF?GEFFEFBFCFFCGGGGDGGFBGDGGGGFAGGGGFGGGGGGFEBFCFF:FGGGGGGEECGGGFGFGGGGFGGFDGCCCCC
@sG 273
TGGGGAATATTGCACAATGGGGGAAACCCTGATGCAGCGACGCCGCGTGAAGGAAGAAGTATCTCGGTATGTAAACTTCTATCAGCAGGGAAGATAGTGACGGTACCTGACTAAGAAGCCCCGGCTAACTACGTGCCAGCAGCCGCGGTAATACGTAGGGGGCAAGCGTTATCCGGATTTACTGGGTGTAAAGGGAGCGTAGACGGTGTGGCAAGTCTGATGTGAAAGGCATGGGCTCAACCTGTGGACTGCATTGGAAACTGTCATACTTGAGTGCCGGAGGGGTAAGCGGAATTCCTAGTGTAGCGGTGAAATGCGTAGATATTAGGAGGAACACCAGTGGCGAAGGCGGCTTACTGGACGGTAACTGACGTTGAGGCTCGAAAGCGTGGGGAGCAAACAGGATTAGATACCCT
+
EFFGGGGGGGGGGGGGGGGGGGGGGGGGGGGFGGGGGGGDFGGGGGGFGGGGFGGGGGGGGGGGGFGGFGGGGGGGGGGGGCGGGFGGGGGGGGGFGGFGGGGGGGGGGGGGGGGGGGGGGGGGGGGGGGGFDFGGGFGGEG8BEGGGGGGGGGFGGGGGGG@FFFGGGDGGGGGGCCGCGGGGGG<GFFGGGGGGGGDG?GEFGGCEEGGGGFGFGFGGFCFFDCGFGFGFFFGF>=F=FFFGFFCFC@CFGCECGGGGCEFFFDDFFGGGFGEF@9=E8C9GGCGCEDFE8GFGFFA,4,GGFGGGGGGF7F@GGGGGGGFGGGGGGFEE,E@CFGGGGGFFFFFEEGFFFFFFFECGGGGGFGFGGDGGGGGGGGGGGGGGGDGGGGGGGGGGGFGFGGGGGGGGGGGCCCCC
@sG 29903
TGGGGAATATTGCACAATGGGCGCAAGCCTGATGCAGCGACGCCGCGTGAGGGATGGAGGCCTTCGGGTTGTAAACCTCTTTTATCGGGGAGCAAGCGAGAGTGAGTTTACCCGTTGAATAAGCACCGGCTAACTACGTGCCAGCAGCCGCGGTAATACGTAGGGTGCAAGCGTTATCCGGAATTATTGGGCGTAAAGGGTCCGTAGGCGGCTTTATAAGTCAGTGGTGAAAGCCCATCGCTTAACGATGGAACGGCCATTGATACTGTAGAGCTTGAATTACTTGGAAGTAACTAGAATTTGTAGTGTAGCGGTGAAATGCTTAGATATTACATGGAATACCAATTGCGAAGGCAGGTTACTACAAGTGGATTGACGCTGATGGACGAAAGCGTGGGGAGCGAACAGGATTAGATACC
+
FGGGGGECFGGFGGGGGGDFGGGGGGGGGCGGGGGGFGGGGEGGEGGEFFFFCCFEGFFEGGDGGGGGGEGGGGGFGGGDGGGGGGGGEGGGGGGGGGGGGGGGDGFFEGGGFCG?CGGGGGGGGGGGDGGGGGGGGG7>FGGGGF7CEEGEGCCCFFGGGEFGGFGDGCFDGEGGGFFCFGDCFC7EGF8@EGECFGGGEEGG58>C,:>@@8@4FFCFEFDCCFFB;BE=FCFBGGGFFFCFFFE<9AE:4@DAB@@<D@39<B@CCC,9F+F?5CEEF?DGEEFF@,E;>GDFFE9C,A:,,8C=GGGGGGGFE9FFCBB:,FAGFE@FCGGGGGFEGGEF:7GGCGF<GGGGGFGGGGGFEGEFFGFCGGGFFDCAGGGGGGGFGFEFFGDGGFC@:GGFFGGGGGGFGFCCCCC
@sG 275
TGAGGAATATTGGTCAATGGGCGAGAGCCTGGACCAGCCAAGTAGCGTGCAGGATGACGGCCCTATGGGTTGTAAACTGCTTTTATAAGGGAATAAAGTGGGTCTCGTGAGCCTTTTTGCATGTACCTTATGAATAAGGACCGGCTAATTCCGTGCCGGCCGCCGCGGTAACACGGAAGGTCCGGGCGTTATCCGGATTTATTGGGTTGAAAGGGAGCGTAGGCCGGAGATTAAGCGTGTTGTGAAATGTAGGCGCTCAACGTCGGCACTGCAGCGCGAACTGGTTTCCTTGAGTACGCACAAAGTGGGCGGAATTCGTGGTGCAGCGGTGAAATGCGTAGATATCACGAAGAACTCCGATTGCGAAGGCAGCTCACTGGAGCGCAACTGACGCTGAAGCTCGAAAGTGCGGGGATCGAACAGGATTAGATACCCT
+
FECFGGGG<FGFGFGGGGGGGGGGCEGGGGG@8EFG8B=EEG@FFGGEG:C<FGFEG<FFGGEG,,,E8FEE=FGFGGC<FAFGFFFFGGDFAEFGDGAE,BF=,C8:<,?,,4C?,BC9@EEEBFB<FFFA,@@FEEF9FBECE@:C=,7><FE7F++@77CC**>*>>B99,=CCG*<?;2FE@:<<1*2?F@CE<59<3E9FE?E%.0@CCEFE:ED;:DFGEEB58FC:C<95$2:FFFGGEC=C42*#(FGGF>>?C>C*,:EC/ECC==8+=/@8GFF8B,,,,,G?F@3@,,,4,FEGGGFC8ECGGFCBB?<F<C7>EF:GFGGGFEED<GFGFGFB,C7GFEGFF76GGFGF:GFEE9GGGGGF9F@F8F@476,,9FEEGGGGGF@F:FF8CFEECF7F@GEGCF@FCFCFGGGGGGGGGGCCCBC
@sG 27837
TGAGGAATATTGGTCAATGGGCGAGAGCCTGAACCAGCCGAGTAGCGTGCAGGATGACGGCCCTATGGGTTGTAAACTGCTTTTATACGGGGATAAAGTGAGCCACGTGTGGCTTATTGCAGGTACCGTATGAATAAGGACCGGCTAATTCCGTGCCAGCAGCCGCGGTAATACGGAAGGTCCGGGCGTTATCCGGATTTATTGGGTTTAAAGGGAGCGTAGGCCGTCTTATAAGCGTGTTGTGAAATGTCGGGGCTCAACCTGGGCATTGCAGCGCGAACTGTGGGACTTGAGTGCGCAGGAAGTAGGCGGAATTCGTGGTGTAGCGGTGAAATGCTTAGATATCACGAAGAACTCCGATTGCGAAGGCAGCTCACTGGAGCGCAACTGACGCTGAAGCTCGAAAGTGCGGGTATCGAACAGGATTAGATACCCT
+
AFDGGGGCFFGCGCFGEAFGGGGGGGGGF@EGCGGGGGGC@FDGGGGGGGGGGGG,9CFGGEFFGFGEGGGGGGGGGFGGEFGGGGGGGGDDGDFFFFFGGG8FGGDGGGGGGGGGGGGGGGGGGFGEFFFGAFFFGFFFGG@CCCFGGGGG8F7FGGGGGC:FEGGDEGGGFGDGGGGGGEFGGDEGGGGGGFGC*::CFGGGG<E(DGG@GF57?:>7>>C?G>:DGGG;=GBBCEEGGFFEDCEEFC?DCEG(,@:F<<CGGGFCCGFFFG:?@=EGDFD5<,E<,DGF>@+4+C??FFA,GGF?@8E94FGGEF?,@9F=57CFEFADFF?GCEC,FAFGFF,GF<EE<FCGFFGGF7CCEECCE,AFEGGGFFFEGGGGGGFEGFCEF<FGGDGFFGF<8GFDGFEEGGGFEFFDFGGGGFAGGFGCCCCC
@sG 277
TGGGGAATATTGCACAATGGGGGAAACCCTGATGCAGCGACGCCGCGTGAGCGAAGAAGTATTTCGGTATGTAAAGCTCTATCAGCAGGGAAGAAAATGACGGTACCTGACTAAGAAGCACCGGCTAAATACGTGCCAGCAGCCGCGGTAATACGTATGGTGCAAGCGTTATCCGGATTTACTGGGTGTAAAGGGAGCGTAGACGGATGGGCGAGTCTGATGTGAAAACCCGGGGCTCAACCCCGGGACTGCATTGGTAACTGTTCATCTAGAGTGCTGGAGAGGTAAGTGGAATTCCTAGTGTAGCGGTGAAATGCGTAGATATTAGGAGGAACACCAGTGGCGAAGGCGGCTTACTGGACAGTAACTGACGTTGAGGCTCGAAAGCGTGGGGAGCAGACAGGATTAGATACCCT
+
EFGGGGGGGGGGGGGGGGGFGGGGGGG8FFFGFGGGGGGGGGGGGGGGGEFG@CCGGF@EEFGGGGCBFGEFGGGFGGGGG9FFFGGGGGGFCFGGFFGGGGDEGGGFGF8F,C<9F<AGGGGGG7FFD;BFGGCFF<:<FF@FEBCFGCE9FGGFGGCFC@9<;C:<=5<A@F4>*<87?F1?<F480+@5<<<:EFFCEE*?:?+A>FGGFDD>9,7FCF90@0;;CEEC>?CGD@C:FC=;2C=>DFBGGF7,4#F>DE9AE?C<=ACGFGGGFCGF@G;FFFCFGGGFA8GCEB8EFCC>>GGFFFGF@FF=8FFDFEGGGGGEFFEFFECFEEB@CFCFE7@F:@C,,,6@8GFFFGGGGF<F:F@EF?GGFGEFDCGF@DGGGGFDFFDGGGGFGGGGGGGGGGGCCCCC
@sG 278
TGGGGGATATTGCGCAATGGGGGCAACCCTGACGCAGCAACGCCGCGTGAGGGATGGAGGCCTTCGGGTTGTAACCCTCTTTTATCGGGGAGCAAGCGAGAGTGCGTTTACCCGTTGAATAAGCACCGGCTAAATACGTGCCAGAAGCCGCGGTAATACGTAGGGTGCAAGCGTTATACGGAATTATTGGGCGGAAAGGGCTAGTGGGCGGTTCGTCGCGTCCGGTGTGAAAGTCCATCGCTTAACGGTGGAGCCGCGCCGGGTACGGGAGGGCGTGAGTGCGGTAGGGGAGACTGGAATTCCCGGTGTAACGGTGGAATGTGTAGATATCGGGAAGAACACCAATGGCGAAGGCAGGTCTCTGGGCCGTTACTGACGCTGAGGAGCGAAAGCGTGGGGAGCGAACAGGATTAGATACCT
+
;CEFEGGCE9FGGGGDFEGFGGGGGGGFFFGGGEGGDD<F@FE7C=74=,8,F+=4FFFGGGGFGGGGFGGCDC,??FGFECFGCB=CEEFFFE88BE>F>CFF9+83FFF<D@F8FF9E=>BCFCFGEFGGG9EFC@CCGCFG,,?,=C**CBFC:<CC,C:@B9*+7<9*;C8:80<,85C*<2<@CF*A8*2:=F5;5**:<&<?6>>CE>EFDFD3*<B>82;7=C+#?GGEEFGGC:F=<CFEFF><#<<9*:8:>@><C?CEC%GGED3ED5=5C@GG1<CFA@,ECFE;FEA:7F::BFEE>EAFE=GGGEGEEFGGGFGECGEFFFGGDDFFA?9CB7CEGFDFEGFF7FGFFCCGGGFFAFGGGFCFGGFGFCFF7GGGFGEGGEGEGGGEGGFFDFGGGGFGGGGCCCCC
@sG 30384
TGAGGAATATTGGTCAATGGACGAGAGTCTGAACCAGCCAAGTAGCGTGCAGGATGACGGCCCTATGGGTTGTAAACTGCTTTTATAAGGGAATAAAGCGAGAGTCGTGACTCTTTTTGCATGTACCTTATGAATAAGGACCGGCTAATTCCGTGCCAGCAGCCGCGGTAATACGGAAGGTCCGGGCGTTATCCGGATTTATTGGGTTTAAAGGGAGCGTAGGCCGGAGATTAAGCGTGTTGTGAAATGTAGAGGCTCAACATCTGAACTGCAGCGCGAACTGGTTTCCTTGAGTACGCATAAAGTGGGCGGAAGTCGTGGTGTAGCGGTGAAATGCTTAGATATCACGAAGAACTCCGATTGCGAAGGCAGCGCACTGGGGCGCAACTGACGCTGAAGCTCGAAAGCGCGGGTATCGAACAGGATTAGATACCCT
+
DCFGDFFGGGA9FFFGDFFFEECFGGG@EFFFGGFFGGGGGGCF@@FFGGGFGGGGGG:CF7F@FDECFGGGGGFDFFD?FAFFC<FGGGGE<@DEFFFGC>F4BFCFEDDABDBEAGG9AFFGCGFGGFGGGG;EGGCFGG7C>FCECFGGGGFFFGFFFDFFFEEGFFE9@=CC>:1>FGDFG>CF@FGC?:=CG5CF<C$FFC@<F8A?GGDFABC5<C;9EGGCE8%9<,GFF=FCC8GFD<C<FFB>9#GGGGGFCFGFFFGG<B@:?GGGGFCEFCFGGD><,<>DFGGGEFBD8,=A:GGGGGFFB>+EDGGGGGDEFGEFFFEE<EGFBGGGGGGGGGGGGFF??GGEF=EDCCB<F9EFFFBF@,FAECEGFDGGGEE@FB,FCCGF<BGGEGGGGGGCFCGFEGGFGGEEGCFGDECDE56,CA8A
@sG 280
TGGGGAATATTGCACAATGGGGGAAACCCTGATGCAGCGACGCCGCGTGAAGGAAGAAGTATCTCGGTATGTAAACTTCTATCAGCAGGGAAGATAATGACGGTACCTGACTAAGAAGCCCCGGCTAACTACGTGCCAGCAGCCGCGGTACTACGTAGGGGGCAAGCGTTATCCGGATTTACTGGGTGTAAAGGGAGCGTAGGCGGCGGAGCAAGTCAGAAGTGAAAGCCCGGGGCTCAACCCCGGGACGGCTTTTGAAACTGCCCTGCTTGATTTCAGGAGAGGTAAGCGGAATTCCTAGTGTAGCGGTGAAATGCGTAGATATTAGGAGGAACACCAGTGGCGAAGGCGGCTTACTGGACTGACAATGACGCTGAGGCTCGAAAGCGTGGGGAGCAAACAGGATTAGATACCCT
+
FGGGGGGGGGGGGGGGGGGGGGGGGGGGGGGGGGGGGGGGGGGGEGGGEGGGGGGGDFEFGGGFFGFBFGAFFGGGGGGGGGGGGGGGGGGGGGGFGCAFGGGGGGGGGGGGGGGGGGGGGGGGGGGCGGFGGGFF<FGGGGGGGGGGGGGGFGGGGCGGGEGFGGGGE:FGGGGGGGGGGF>GGGGGEFDFGG5;:CEEEGGGGG5;E5?CFFEFGGGGABGGG?FFGGGGGGGF87B@FGFGGGGFGF<DGGFDFAD=8GGGGGFE:F9FFGGGGGGGGGFGFEFF?>GGFEFFGFFGFF8C5GEGGGFC4>GGGGGGF=CAGFGGFFGGGFGFCGGGGEEFFBCGGGFGDGGGGGGGGGGGGGFGGGGGGGGGGGGGGGGGGGEGGGEFEFGGGGGGGGFGGGGFGGGCCCCC
@sG 281
TGAGGAATATTGGTCAATGGACGAGAGTCTGAACCAGCCAAGTAGCGTGAAGGATGACTGCCCTATGGGTTGTAAACTTCTTTTATACGGGAATAAAGTGAGGCACGTGTGCCTTTTTGTATGTACCGTATGAATAAGGATCGGCTAACTCCGTGCCAGCAGCCGCGGTAATACGGAGGATCCGAGCGTTATCCGGATTTATTGGGTTTAAAGGGAGCGTAGGCGGACGCTTAAGTCAGTTGTGAAAGTTTGCGGCTCAACCGTAAAAGTGCAGTTGATACTGGGTGTCTTGAGTATAGTAGAGGCAGGCGGAATTCGTGGTGTAGCGGTGAAATGCTTAGATATCACGAAGAACTCCGATTGCGAAGGCAGCTTGCTGGACTGTAACTGACGCTGATGCTCGAAAGTGTGGGTATCAAACAGGATTAGATACCCT
+
CFGGGGGGGDGGGGFGGGGFFGEGGGGGGGGGGGGGG?FFGFFGGGGGGGGGGGGE<CCFFFGGGGFCFFFFGGGGGGGG<CFGGGGGGFG4FEFFGGGGCGGFGGFGGGGGGGGGGGGGGGGGGAF7FGGGGGGFGGG<EFEEEGGGGGGGGGFFGGCFGFGGDECGGDEGDEFGGC@7F8FBEB=GGGGFGCCEGGGFCFFGGGB=C?<<FG94DAD@5C9;DEDB@EDCCGD:<CCGGGFGFA<F7C8DGE?EDFGFBFGD9FFF.GGD;E<FE@DGFDGGGFFF8FFGFF=,,CF9FECEAB@@GGGF=DGGGGGGGGGGFGGDCEECEAFE,FACGDF8FDFFECGFGEFFCGGGGEEDFACGDFFFFCE@FFGGGGGGGGGGGGGGGGFDBEGGD:FFGGGGGGFGGGGGFFCFGGGGFGGFGCGCCCCC
@sG 282
TGGGGAATATTGCACAATGGGCGCAAGCCTGATGCAGCGACGCCGCGTGAGGGATGGAGGCCTTCGGGTTGTAAACCTCTATTATCGGGGAGCAAGCGAGAGTGAGTTTACCCGTTGAATAAGCACCGGCTAACTACGTGCCAGCAGCCGCGGTAATACGTAGGGTGCAAGCGTTATCCGGAATTATTGGGCGTAAAGGGCTCGTAGGCGGTTCGTCGCGTCCGGTGTGAAAGTCCATCGCTTAACGGTGGAGCCGCGCCGGGTACGGGCGGGCTTGAGTGCGGTAGGGGAGACTGGAATTCCCGGTGTAACGGTGGAATGTGTAGATATCGGGAAGAACACCAATGGCGAAGGCAGGTCTCTGGGCCGTTACTGACGCTGAGGAGCGAAAGCGTGGGGAGCGAACAGGATTAGATACCCT
+
FFFEGFFGGFFFGGGGGGGGGGGGGGGGGGGGGGGGFGE7FFGGGGGEFDGGGGDG,C==:CF8CFGGDGFEGGGGGFGG,C<FFFGGGGGDDDCFD@FEDGGGG,BFFGGGGFGGGGFGGGGCFGFEGD7F>FCFEECCGFF@EFG@6CEEDFDE@GFF@CFCFGGGGGCF@<*1<FGF78C:F9+2?CCCC?EE=GGGGFCCC7:CC82':26%/58E;=ECD:F:?+9FC=C?G7FGFFFG<-FFFF<5#C5<=F;>CGGB:CBFF7B<F@,3)#ECGEEG0C=FBB7559GFBE=+7CGEFGFE@>GEGF;,FFFCGFFDGGGGGGGGGFEAF=EGFDE@B7GFFFEGGGFEFFGGFGGGC>GGGGFFGGGFGGGCGGGFEF:FGC@GGEFCGFFCGGFFFFGGGGGGGFGGCCCCC
@sG 283
TGGGGAATATTGCACAATGGGCGCGAGCCTGATGCAGCGACGCCGCGTGAGGGATGGAGGCCTTCGGGTTGTAAACCTCTTTTATCGGGGAGCAAGCGAGAGTGAGTTTACCCGTTGAATAAGCACCGGCTAACTACGTGCCAGCAGCCGCGGTAATACGTAGGGTGCAAGCGTTATCCGGAATTATTGGGCGTAAAGGGCTCGTAGGCGGTTCGTCGCGTCCGGTGTGAAAGTCCATCGCTTAACGGTGGATCCGCGCCGGGTACGGGCGGGCTTGAGTTCGGTAGGGGAGACTGGAATGCCCGGTGTAACGGTGGAATGTGGAGAGAGCGGGAAGAACACCAATGGCGAAGGCAGGTCTCCGGGCCGTTACTGACGCTGAGGAGCGAAAGCGTGGGGAGCGAACAGGATTAGATACCCT
+
FEFGGDGGGFGGGGGGGGGGGGGGGEGGGGGGGGGGGGGGGGGGGGD:C@FGGFGGG@FGCFGFF7FEGGGGG9FFFGGGGGCGGGGGGGG:FGGGGGGGGDGGGGGGGGGGGCFFGGGCFFEA@FGDG>FEGGGGC:FEFGGGFGGGFGFCFF*<8CFGFFGG@EGGG:FGEGE=C:CFDECFG9A0@@5CEEEGFFGGCE>EE+:E9:5*:88>CBGGF=DG=/C>CACFGGF9+<3CEGF@C<C>8>397+>:G3;7,C?4:@CFFC?GGE9DF+>-#995+E>6,5,F@9GCA8,@+DGGGEAE@?FFFDEBF5A?>;<:,:,+=+CGGFCGFB:69<B9B,@CDD<CGGFGGFFF7+F@4FCE<AGGDGF;FEECE<FCBCGF8B6DGFC@D@FBFFC9F9FGGGFEGFFE8CCCC
@sG 27924
TGAGGAATATTGGTCAATGGGCGAGAGCCTGAACCGGCCAAGTAGCGTGCAGGATGACGGCCCTATGGGTTGTAAACTGCTTTTATAAGGGAATAAAGTGAGTCACGTGTGACTTTTTGCATGTACCTTATGAATAAGGACCGGCTAATTCCGTGCCAGCAGCCGCGGTAATACGGAAGGTCCGGGCGTTATCCGGATTTATTGGGTTTAAAGGGAGCGTAGGCCGGAGATTAAGCGTGTTGTGAAATGTAGAGGCTCAACCTCTGCACTGCAGCGCGAACTGGTCTTCTTGAGTACGCACAACGTGGGCGGAATTCGTGGTGTAGCGGTGAAATGCTTAGATATCACGAAGAACTCCGATTGCGAAGGCAGCTCACGGGAGCGCAATTGACGCTGAAGCTCGAAAGTGCGGGTATCGAACAGGATTAGATACCCT
+
@FGGGGGGGGGDFGFFGGGC<FFGGF@FGCFFFFGGGGGCGGCFDFGGDDFGG7F<EDFGGECGGGGGDFEEFFGGFFFG<?FGGGGGG=EFEGGFFFFGGGEFFDGGGGCGCEFGGGGGGGGGFGGGGGGGFGFGCGGGGGGGG7CFGGFF8FGGF,FFFCFF:EGGGGGGGD:CCGGGFGGCF7=CFGGFFFEGGGCEF?6CGGCC3CCC-GG:EECD1=?9FGG*?FDFGGC<EGGE@8CG77A>CCE?@ACFGGG<@A?4FFGGGGGFFFFE>G=D:BFC=?FC=C79*F8>E9=:@A+7F6FBCFDE8GEGGF?=<ECC>GEFE9E@,EFFECFCGGGGFFEF??,FFF@F@<B:@GEFECF8GFFE@@CGGGGGGGFF6<FCGEEGFGGFEEEEFFFCE7F@GFGGEFCCDEF@FFGGGGGGGGGCCCCC
@sG 29884
CGGGGAATATTGCACAATGGGGGGAACCCTGATGCAGCCATGCCGCGTGAATGAAGAAGGCCTTCGGGTTGTAAAGTTCTTTCGGTAGCGAGGAAGGCGTAGTATTTAATAGATACTGCGATTGACGTTAACTACAGAAGAAGCACCGGCTAACTCCGTGCCAGCAGCCGCGGTAATACGTAGGGTGCGAGCGTTGTCCGGAATTACTGGGCGTAAAGAGCTCGTAGGTGGTTTGTCGCGTCGTTTGTGTAAGTCCACGGCTTAACTGTGGGATGGCAGGCGATACGGGCATAACTTGAGTGCTGTAGGGGAGACTGGAATTCCTGGTGTAGCGGTGAAATGCGCAGATATCAGGAGGAACACCGATGGCGAAGGCAGGTCTCTGGGCAGTAACTGACGCTGAGGAGCGAAAGCATGGGTAGCGAACAGGATTAGATACCCT
+
GGGGGGGGFGGGGGGGGGEFCEEGEGGGGFGGFGGGFGGGGGGGGGGEGFGGGGGGGFGGGGFGGGGGCGGDFGGFFFGGFGGGGGGDGGCFDGGCFGGGGGGGGCGGGGGGGGGGGGGGGGGFFGGGGGGGGGGGDGGCGGGGF@CEGDGGGDFGGGGFGGGGC?CCGGGGCEEGFCCGGGGEG6ECGDG5:1;CGFGGGGEGGC9CGGCFE8878@$554<:7#C=FF6;8CE:*92??EFCCCEFGGC:360@ACCECFGFF=9GGFFF<>DE4=CGEGFC=8DEEAGFF<,<EE?GGGCEAA@CFFGFFC=FGGGGE+E<FFGGGE5GFGGFFFCFC:EE<FGFCGGGFFGFCGFCC:GGGGGGFEEFGGFCGGGF@<GFFFGGGGGGFGGF;GGFGF8GGEGGGFFFFGFFGEEGGGGFEEGGGGGGGGGGGCCCCC
@sG 25205
TGGGGAATATTGCACAATGGGGGAAACCCTGATGCAGCGACGCCGCGTGGAGGAAGGAGGTCTTCGGATTGTAAACTCCTGTTGTTGAGGAAGGTAATGACGGTACTCAACAAGGAAGTGACGGCTAACTACGTGCCAGCAGCCGCGGTAAAACGTAGGTCACAAGCGTTGTCCGGAATTACTGGGTGTAAAGGGAGCGCAGGCGGGAAGACAAGTTGGAAGTGAAATCCATGGGCTCAACCCATGAACTGCTTTCAAAACTGTTTTTCTTGAGTAGTGCAGAGGTAGGCGGAAGTCCCGGTGTAGCGGTGGAATGCGGAGATATCGGGAGGAACACCAGTGGCGAAGGCGGCCTACTGGGCACCAACTGACGCTGAGGCTCGAAAGTGTGGGTAGCAAACAGGATTAGATACCCT
+
FFGGGGGGGGGDGGGGGGGFGGGGGGGGGGGGGGGGGGGGGGGGGGGFCFGGGGGGGGGGGGFGGGGGGGGGGGGGGGGGGGGGGGGGGGFFGGFGGGGGGGGGGGGGGGGGGGGGGGGGGGGGGGGGGGGGGGGGGGFGGGGGGGGGGGGGGGGCCCFGGGGGGFGEFGGEEGGGGGG?GGGGGFCEFAFGGGGFGGGGGGCEEGG>:>GFGGC@GGGFFF7DFGGG?GGGGGG<GGGFFGGGGFEBGFFGFFGFGGECEDFGFFFGGGGGFGD@GGGFGGGGGEFFC@FB>,7EGEF<FDGGFFCFD?FE?,:F=:,,D8CEGCGFFFGFFE?FCGFFEGGGGGDGGGGGGFGGGF?GGGGGFEEEEF;EF?GGGGGGGDGGFGFC7GGGGGGGGFGGGGGGGFGGGGGCCCCC
@sG 287
TGAGGAATATTGGTCAATGGACGAGAGTCTGAACCAGCCAAGTAGCGTGAAGGATGACTGCCCTATGGGTCGTAAACTTCTTTTATACGGGAATAAAGTTAGCCACGTGTGGCTTTTTGTATGTACCGTATGAATAAGGATCGGCTAACTCCGTGCCAGCAGCCGCGGTAATACGGAGGATCCGAGCGTTATCCGGATTTATTGGGTTTCAAGGGAGCGTAGGCGGGTTGTTAAGCCAGTTGTGAAAGTTTGCGGCTCAACCGTAAAATTGCAGTTGATACTGGCGACCTTGAGTGCAACAGAGGTAGGCGGAAGTCGTGGTGTAGCGGTGAAATGCTGAGATATCACGAAGAACTCCGATTGCGAAGGCAGCGTACTGGATTGTAACTGACGCTGATGCTCGAAAGTGTGGGTATCAAACAGGATTAGATACCCT
+
BFGGGGGGGGGGGGGGGGGGFGGGGFDGGGGGGGGGGGCFGGGGGGGGGGGGGEFFEFFGGGF@GFFGGGGGC<EDFGGGCFDGCGFGF>GEGGGCFFFGFFGGGGGFFGGGGGEFGFGGGFGGFFGGGGGGFFGGFAEFEFGGGGDD8F<DC@FEGGDFGECFF8@:@FFCGGGG*<@CBCGGGDGG:7:FGCBCC@C<FF=C2B==1$<<;<*6E1745CFDFEGBCGGGFCC8@.C<;C@;:3AGDGGEFGGFF@DGFEGCFD9F<9FFDCFGD;DD@FGGGGGGFFFDDEFECGGDFFCGFGGGGGFE:4+EGFEFCEECAGGFGFF9EDGGFE,GFD<<FGGGGGGGFGGGFGFGGGGGGGGGGCCFF,GGGFFGGGGGGGFGFFBFF<8GCGGGFCFFGFGGGGGGGGGGGGGGFGGGGGGGFEECCCCC
@sG 288
TGGGGAATATTGCACAATGGGGGAAACCCTGATGCAGCGACGCCGCGTGAGCGAAGAAGTATTTCGGTATGTAAAGCTCTATCAGCAGGGAAGAAGAAATGACGGTACCTGACTAAGAAGCACCGGCTAAATACGTGCCAGCAGCCGCGGTAATACGTATGGTGCAAGCGTTATCCGGATTTACTGGGTGTAAAGGGAGCGCAGGCGGGAGGCTAAGTCTGATGTGAAAGCCCGGGGCTCAACCCCGGTACTGCATTGGAAACTGGCCACCTAGAGTGTCGGAGGGGTAAGTGGAATTCCTAGTGTAGCGGTGAAATGCGTAGATATTAGGAGGAACACCAGTGGCGAAGGCGGCTTACTGGACGATTACTGACGCTGAGGCTCGAAAGCGTGGGGAGCAAACAGGATTAGATACCCT
+
FGGGGGGGGGGGGGGGGGGGGGGGGGGGGGGGGGGGGGGGGGGGGGGFGGGGGGGGGGGDDFGGGGGGGGGGGGGGGGGGGGGGGGGGGGGFGFGGGGGGGGGGGGGGGGGGGGGGGGGGGGGGGGGGGGGGGGGGAFGGGGGGGGGGGGGGGGGGGGFCGGG@FGFCGCFE:FCFGGG<GGGFGFGGFFCGDCBCCCFFGGGGGGCCFEGG8;<FF4C>A2FFFGFGFDGFGGGCGD,GF>B;EEFEDGGFGG?6FCEFFGGGGFFGFEDA5,6FCGGGGG?FFGGGGDE,FBDA=,FFF9GGGGFGFDGGFFEGCGGGFFFFGFGFGGGGFGFAFGGFGGGGGGGGGGEGGGGGGGGGGGGGGGFCFCCGGGGGGGGGGFGGGGGGGGGGEGGFDGGGGGGGGGGGGGGFGCCCCC
@sG 23694
TGGGGAATATTGCACAATGGGGGAAACCCTGATGCAGCGACGCCGCGTGAAGGAAGAAGTATCTCGGTATGTAAACTTCTATCAGCAGGGAAGATAGTGACGGTACCTGGCTAAGAAGCCCCGGCTAACTACGTGCCAGCAGCCGCGGTAATACGTAGGGGGCAAGCGTTATCCGGATTTACTGGGTGTAAAGGGAGCGTAGACGGTGTGGCAAGTCTGATGTGAAAGGCATGGGCTCAACCTGTGGAATGCATTGGAAACTGTCATACTTGAGTGCCGGAGGGGTAAGCGGAATTCCTAGTGTAGCGGTGAAATGCGTAGATATTAGGAGGAACACCAGTGGCGAAGGCGGCTTACTGGACGGTAACTGACGTTGAGGCTCGAAAGCGTGGGGAGCAAACAGGATTAGATACCCT
+
EEFGGGDGGGGGGGGGGGGGGGGGGGGGGGGGGGGFGFEGGDCGGGGFGGGGFEGGFFF?FCFFFGGGGGFFGGGGGGGGGGGGGGGGGGG8FFGGGGGGGGGDGGGGGGGCGGGGDGDGGEGGGGGGGGGGG@EFGFFGGGGGGGGG@GEGGGG9<FFGGGGFGGGGGCF=CGGGGCCGFGFF,C*=:?CECFC7=GDEDDE7:CEF>:G5C,;=<<9F84<5D@1CF,D#5C=<%<CFCCFFF>E4#,-,CF@FFCCD=A<<CC<A7<9A0B<FDGGGGGFFFB?48,E=949E89FCEF=@5>EFECGGCCFC,<CGGGGGFFDGGGGFBC6,FFDGGGGGGGGGGEGGGEEFFCECDEGGGGGFGFFCEE@FFFGEFGGGGGGGGGFC@FFFFCF@GGGGGGGGFGGCCCCC
@sG 29085
TGGGGAATATTGCACAATGGGGGAAACCCTGATGCAGCGACGCAGCGTGAGCGAAGAAGTATTTCGGTATGTAAAGCTCTATCAGCAGGGAAGAAAATGACGGTACCTGACTAAGAAGCACCGGATAAATACGTGCCAGAAGCCGCGGTAATACGTATGGCGCCAGCGTTATCCGGATTTACTGGGTGTAAAGGGAGCGTAGACGGTGAAGTAAGTCTGAAGTGAAAGCCCGGGGCTCAACCCCGGGACTGCTTTGGAAACTATGTGACTAGAGTGTCGGAGAGGCAAGCGGAATTCCCAGTGTAGCGGTGAAATGCGTAGATATTGGGAGGAACACCAGTGGCGAAGGCGGCTTGCTGGGCGATAACTGACGTTGAGGCTCGAAAGCGTGGGGAGCAAACAGGATTAGATACCCT
+
GGAFGGGGGGGGFFGGGGF8FFEECF@FGGGF9CEGGGGGGGE+FEFGG7C<FFCGG8F-5?<EFFG?C=CE<FG<FFAFGGGGDFGGGG+=?EFFEGFDFGGCEGAB9FEGFA<BC==BD@C+6+B=BF9D+B,>+7@,,:385>@FGG@AAFGFC,>8,CF*=C7CF:FC,<FC@61:/?=<FGCFGF9F@9=?=3<<E=:5BC;@0,FC8,1FCFB49F>9F9?C6@>7FCGED@3+:7CGGFCFC@@1(3,F=C6E@<C:C?EGGG@F:C)>8@?:$<?4B+++?,ECE@,E@,99GGC>BF7GGGFC,7GGFAGGFFF,E,==FC<FBFC,EE<@F7GDFB,GF7FGGFF?GCBB,<A<FGFEGGFEF@GFF@EFGGGFEFC+F,C=,9GGEAGEGGGGGFGGGFECCCCC
@sG 31542
TGAGGAATATTGGTCAATGGGCGAGAGCCTGAACCAGCCAAGTAGCGTGCAGGAAGACGGCCCTATGGGTTGTAAACTGCTTTTATAAGGGAATAAAGTGAGTCTCGTGAGACTTTTTGCATGTACCTTATGAATAAGGACCGGCTAATTCCGTGCCAGCAGCCGCGGTAATACGGAAGGTCCGGGCGTTATCCGGATTTATTGGGTTTAAAGGGAGCGTAGGCCGGAGATTAAGCGTGTTGTGAAATGTAGAGGCTCAACCTCTGCACTGCAGCGCGAACTGGTCTTCTTGAGTACGCACAACGTGGGCGGAATTCGTGGTGTAGCGGTGAAATGCTTAGATATCACGAAGAACTCCGATTGCGAAGGCAGCTCACGGGAGCGCAACTGACGCTGAAGCTCGAAAGTGCGGGTATCGAACAGGATTAGATACCCT
+
EFEFGGGGGGGGGGGGGGGGGGEGGGGFGFGGGGGGGGGFGGGGGGGGGGGGGGGGGGGGGEGGGGGGGGGGDGFGFGGGGGGGFFGAFFGFGEGFEFGCAFGGGGGGGFEEFGGCGGGGGGGGFGFCFGGGGGCGGGGGGGGGGGGGGGGGGGGGGGFGGGFFECGGECG0@FFGGFEGFGG@GGGG?GE8F@CCEE>FGGGF<FFC7FCGFC?FGFGF<FCEFEG#>,GDCCGDEGDE@@@FDCGGEF4@7DGFFGGFFF=@CCFFGGGGGFEF8FGGBGGG:<<C,<FGFGE>B9EFD?8+EGGGGGFFDEGEEFA,F,C7BB,EC9GGFFFGGGGFFGFGGGGGF,GGFEEEGGFCCEGFFE9GGEGGF@FGFDGGGGFFCGFGGF@GGGGGGGGGGCGGFEGGGEGDDGGGGGGEGGGGGEGGGGGCCCCC
@sG 292
TGAGGAATATTGGTCAATGGGCGAGAGCCTGAACCAGCCAAGTAGCGTGCAGGATGACGGCCCTATGGGTTGTAAACTGCTTTTATAAGGGAATAAAGTGAGTCTCGTGAGACTTTTTGCATGTACCTTATGAATAAGGACCGGCTAATTCCGTGCCAGCAGCCGCGGTAATACGGAAGGTCCGGGCGTTATCCGGATTTATTGGGTTTAAAGGGAGCGTAGGCCGGAGATTAAGCGTGTTGTGAAATGTAGTGGCTCAACCTCTGCACTGCAGCGCGAACTGGTCTTCTTGAGTACGCATAAAGTGGGCGGAATTCGTGGTGTAGCGGGGAAATGCGTAGATATCACGAAGAACTCCGATTGCGAAGGCAGCTCACTGGGGCGCAACTGACGCTGAAGCTCGAAAGCGCGGGTATCGAACAGGATTAGATACCCT
+
DGFGGFGGGGGGGGGGGGGGGGGGGGGGGGGGGGGGGGGGGGGGGGGGGGGGGGGGGGGGCFG7ECFGGGGGGGGGGGGGGGFFFGFGGGGGGGGG9FGGGGGGGGGGGGGGGGGGGGGGGGGGGGGGGAFFFGGGGGGFFGGECEFGGG<FFFGG@FDFFGGGGCCGGGG7FCEDEGDDGGGGGG5:CFGGCGEGGEGGGGGGFG+<FGG@F@FAEBGGFFCFGGDEEGGE@>EAGBGGGE?CFEGEFCDDCGFD>0CF@AFF@8,CGGGECFGDGE9E@GGFCDCEA@E@5ECCGGGFEFEEEECGB8EFGGGCGGFFF<DE?DCEC,,,FFFED,E=E9FFCGGGGGGGFC:FGGGGFECDEDGGGFGGGGGGGGGEDGGGGGGGGGFEGGGGGEFE,@GGGGGGGGGFGGGGGGFFFCGGGGGDGF@CCCCC
@sG 25099
TGAGGAATATTGGTCAATGGACGAGAGTCTGAACCAGCCAAGTAGCGTGCAGGATGACGGCCCTATGGGTTGTAAACTGCTTTTATAAGGGAATAAAGTGAGTCTCGTGAGACTTTTTGCATGTACCTTATGAATAAGGACCGGCTAATTCCGTGCCAGCAGCCGCGGTAATACGGAAGGTCCGGGCGTTATCCGGATTTATTGGGTTTAAAGGGAGCGTAGGCCGGAGATTAAGCGTGTTGTGAAATGTAGATGCTCAACATCTGCACTGCAGCGCGAACTGGTTTCCTTGAGTACGCACAAAGTGGGCGGAATTCGTGGTGTAGCGGTGAAATGCTTAGATATAACGAAGAACTCCGATTGCGAAGGCAGCTCACTGGAGCGCAACTGACGCTGAAGCTCGAAAGTGCGGGTATCGAACAGGATTAGATACCCT
+
<FFFGGGGGGGGGFEFGFFFCFEFEGEFFGGEFFGGGGFGGGEFGGGGGGGGGGGFFCC7BFGCGFGFGGGCFDCFGFGGGGGGGGCDFFGFFGFFGFGGCFDEGFFFGGGGGCB5FFE9FCGB<EGAFFCGGG9@,AA@:D+::F@F<FFGDFGGGGGGD@DDFEEGGGGFCF7EFGEEGGDBF@CD4C:;CGGEGDGG@FCGGG#>7<CFEF75F>GF7:CC@GFCC,9GF@EBBFDFFCFE7<@7FGF<:CECEFA@9>,CFC<@8EGFGFCGFE==GFEBB3,B,,FC9:CCGEFC,BF=:@+7FF=DFGGEEBD:EFCGAGGCGGF@?9FC,GFFCCFFF<8FB9GGFF@:FFECCFB:A<<C8GGFFFDFGFF:GDGGFACDFFCDGGGFE:GGGGGFFCGEGGGGGGGGGGGGGGGGCGGGGFCCCCCC
@sG 294
TGGGGAATATTGGGCAATGGGCGCAAGCCTGACCCAGCAACGCCGCGTGAAGGAAGAAGGCTTTCGGGTTGTAAACTTCTTTTAAGTGGGAAGAGCAGAAGACGGTACCACTTGAATAAGCCACGGCTAACTACGTGCCAGCAGCCGCGGTAATACGTAGGTGGCAAGCGTTGCCCGGATTTAGTGGGTGTAAAGGGCGTGCAGCCGGGCATGCAAGTCAGATGTGAAATCTCTGGGCTTAACCCTGAAACTGCATTTAAAACTGTATTTCTTGAGGGCCGGAGAGGTAATCGGAATTCCTTGTGTAGCGGTGAAATGCGTAGATATAAGGAAGAACACCGGTGGCGAAGGCGGATTACTGGACGGTAACTGACGGTGAGGCGCGAAAGCGTGGGGAGCGAACAGGATTAGATACCCT
+
CFFFGGGGGGGGGGGEGGGGGGGGGGGGGGGGFGGGGGGGGGGGGGGGGCGGGGGGGFGGG<EGGGGGGGGGGGGGGFGGGGGFEF?EEFDCB<FFCEFE<?FE@?@FGGGGGGGFA,C<CF<<CFE+BFGGFD=D8<BFBF,,8@BCFC*@>DACFG,>72,:,>,D:FGC7*,3<1*8F99,2?EG*1159CAF*8<F1/;<6+/:E+<;FDEDC=9D6,(?=;@@C:<D:#@CCDEF7,99@7@:6=/5<##D:,%3CG9E3<,:,83<,D5C+++CFE9?DDFCB48DGGEFGGF<A,:,@8FGGGEBFACCGEDCFGFDFCFCE<AFGGEGFF77,@BGGGGGGF@7CGCF<EC,+CFGFGGGFDEGFC<CGFEGGFCGGGEGF@BCGGGGGGGGGGGGGGGGGGGGGCCCCC
@sG 25686
TGGGGAATATTGCACAATGGGGGAAACCCTGATGCAGCGACGCCGCGTGAAGGAAGAAGTATCTCGGTATGTAAACTTCTATCAGCAGGGAAGATAGTGACGGTACCTGACTAAGAAGCCCCGGCTAACTACGTGCCAGCAGCCGCGGTAATACGTAGGGGGCAAGCGTTATCCGGAATTACTGGGTGTAAAGGGTGCGTAGGTGGTATGGCAAGTCAGAGGTGAAAACCCAGGGCTTAACTCTGGGACTGCTTTTGAAACTGTCAGACTGGAGTGCAGGAGAGGTAAGCGGCATTCCTAGTGTAGCGGTGAAATGCGTAGATATTAGGAGGAACATCAGTGGCGAAGGCGGCTTACTGGACTGAAACTGACACTGAGGCACGAAAGCGTGGGGAGCAAACAGGATTAGATACCCT
+
<CFFGDFGGDFFEFGGFFE8CCFCCEGEEDGFGGGGGGGGGGEEGGECFGGGGGC?=CCEF,<5ECFFGF85EC<FFGGDF9FFGEFFFCFGGC,?FFEFAFGCGEGFFGGAFGGGG8C:B>CEFFGDEGGGG,DFFGGGFGCGGGDF*@<FF9F>FGGDEGGCFCCCCEGGGGGCGED,,2,?7=:<3:F'2>@;EGG>5CE<A>;FGG9FCF59FBGG$8C;B@60@=?FFBE:F,@C8<DD<FGGGD*=A?@:<86C07@?<<B?88FCFF@,6<CE@E<EB++78@,,,,,GGCF9F==C9BFEEE<C==@7,C,FGFDF9FFC@9EEC,FAFF8FFDGGGECFDEGGGFCFEEAGFDGFADEFFE@@9FFE<FC<F@<FFFGGGFFFFFGGFFGFDGGGGGGGGGGCCCCC
@sG 27466
TGGGGGATATTGCGCAATGGGGGCAACCATGCCGCAGCAACGCCGCGTGAAGGATGAAGGTTTTCGGATTGTAAAATTCTTTTATTAAGGACGAAAAATGACGGTACTTAATGAATAAGCTCCGGCTAACTACGTGCCAGCAACCGTGGTAATACGTCGGGAGCAAGCGTTGTCCGGATTTACTGGGTGTAAAGGGTGCGTAGGCGGCGTTGCAAGTCAGATGTGAAATCTATGGGCTCAACCCATAAACTGCATTTGAAACTGTAGAGCTTGAGTGAAGTAGAGGCAGGCGGAATGCCCCGTGTAGCGGTGAATTGCGTAGAGATGGGGAGGAACACCAGTGGCGAAGGCGGCCTGCTGGGCTTTAACTGACGCTGAGGCACGAAAGCGTGGGTAGCAAACAGGATTAGATACCCT
+
FFGCG7C>FCCFFFFEEC@FFECGEGGG7,E,CFGEGEFEGGGGCFG:FFFGC,FCFC?,B,<=FFEEEBFD9@F,CEG9<EFGGAEGFGDDEGFFEGFAFFGGEDEGGGGGGGGCFF99<<FFGGGGFD<F<:8>8FFCDG,8>B*8FCF3@@CF,,*;3'CCFC8:CCGFECGED/8,;CFC<FE?=:<FD@CC@E;FE5:50CC;#@3;<<C=B/D@65FFFFCGGGFCGFDFEB:7GG>FFA<;GF@<6<2F<=@<=4FC#DCCE,=>F;=BB,FFFDFEFDGGFGEC,E=C>7@DCFFCEDDEB9?<,,+GGGGFCF>GGGGDGGFCGCC8GFFGGE@@,E,BF@EC@DCFFEEB8GFFE6<CFGGGGGGGGGFDGF:FD;FGGEFFEGEEECC,C<FFE@9FGGFGCCCCC
@sG 297
TGGGGAATATTGCACAATGGGCGCAAGCCTGATGCAGCGACGCCGCGTGAGGGATGGAGGCCTTCGGGTTGTAAACCTCTTTTATCGGGGAGCAAGCGAGGGTGAGTTTACCCGTTGAATAAGCACCGGCTAACTACGTGCCAGCAGCCGCGGTAATACGTAGGGTGCAAGCGTTATCCGGAATTATTGGGCGTAAAGGGCTCGTAGGCGGTTCGTCGCGTCCGGGGTGAAAGTCCATCGCTTAACGGTGGATCCGCGCCGGGTACGGGCGGGCTTGAGTGCGGTAGGGGAGACTGGAATTCCCGGTGTAACGGTGGAATGTGTAGATATCGGGAAGAACACCAATGGCGAAGGCAGGTCCCTGGGCCGTTACTGACGCTGAGGAGCGAAAGCGTGGGGAGCGAACAGGATTAGATACCCT
+
GGGGGGGGGGGCFGGGGGGGGGGGGGGGGGGGGGGGGGGGCGGGGFF+FGGGGGFEG=F@BFGGGGGGGGGGGDFGGGGGGGGGGGGGGGGEFFCFFGGGGGGGFGEGDGGGGGGGGGFGGGGGAFEGGDGGCFCEG:FGGGFGGGGGFGGGGG@FGGFFFG::CBFCGF<:7F<<*7CCEGGGG?1GGGGG<2GGGGGG@GGFECFGEEE@@C:;*0CD>FGGC$?86GGCF7C;B:@FFGFG7FEF5F@CGEFCFFDEFB@88+-FEGEFFE8>GBC6=>AF7GEGFEFEEFDGF8FGGC@+8GEEGFGDFFFF<@AECGGFD<=F@FFE,FGGF?F7F?FFDGGGGFCFEC<8GCFCGGGFBDEGGGGEF,FBDFE<FEFF@@7GFCDGGGFCDCEBDFFAFFCGGGGFFF8GCCCCC
@sG 298
TGAGGAATATTGGTCAATGGGCGGAAGTCTGAACCAGCCATGCCGCGTGCAGGATGAATGTGCTATGCATTGTAAACTGCTTTTGTACGAGGGTAAACCCAGATACGCGTATCTGCTTGAAAGTATCGTACGACTAAGGAACGGCTCACTCCGTGCCAGCAGCCGCGGTAATACGGAGGATCCGAGCGTTATCCGGATTTATTGGGTTTAAAGGGTGCGTAGGCTGTTTTTTAAGTTTGAGGTGAAAGCTCGACGCTCAACGTCGAAATTGCCGCTGATACTGAGAGACTAGCGTGTAGTTGCGGAAGGCGGAATGTGTGGTGTAGCGGTGAAATGCTTAGATATCACACAGAACACCGATTGCGAAGGCAGCTTTCCAAGCTATTACTGACGCTGAGGCACGAAGGCGTGGGGAGCGAACAGGATTAGATACCCT
+
FFEGGGGGGGGGGGGGFGGGFFGGGGGFGGEFGFFGGGFBCCFGCF7FEGGGGFGFGG9FC9EEFGG9CFGFFGFEEFGGFEFFC,,<4B?C:CF<EEGGGA8FDCFGGC7F??<9FFGDCBFGG,<BFFGGE+363,8F,B>+:++@F>F7CB3BFGGCC7DCBEGCEFG,@ACC<<F)29FC*-4:FFCA27<:=CC<?GGEFF?A.2<CFC>6888F@=8CFF;;<CC*FC2-<#GFGF?FF::6F=?GFCD@7>D6C>8@EG=CGGGA5#ED;;:<E=B,,9CF=@+@*BDFFGF7C=7=FDGGGGFFBGCC8GFGFCEE5GEFFFCFFGEE;?C,F>?,DFDE,FGGCFF@FFFGGGGFEEEFFECBEC6EB,,9GDCFGFGGGGEGGGGEGGGFFGGGFEEGGFGGGGEFEGFBGGGGGGGGGGGCCCCC
@sG 23280
TGGGGAATATTGCACAATGGGCGCAAGCCTGATGCAGCGACGCCGCGTGAGGGATGGAGGCCTTCGGGTTGTAAACCTCTTTTATCGGGGAGCAAGCGAGAGTGAGTTTACCCGTTGAATAAGCACCGGCTAACTACGTGCCAGCAGCCGCGGTAATACGTAGGGTGCAAGCGTTATCCGGAATTATTGGGCGTAAAGGGCTCGTAGGCGGTTCGTCGCGTCCGGTGTGAAAGTCCATCGCTTAACGGTGGATCCGCGCCGGGTACGGGCGGGCTTGAGTGCGGTAGGGGAGACTGGAATTCCCGGTGTAACGGTGGAATGTGTAGATATCGGGAAGAACACCAATGGCGAAGGCAGGTCTCTGGGCCGTTACTGACGCTGAGGAGCGAAAGCGTGGGGAGCGAACAGGATTAGATACCCT
+
CFFGGGGGGGGGGGGGGGGGGGGGGGGFFGGFGGGGGGGGGGDGFGG:FF:DFGGGGF<FGGGCFDFGGGGGGGGGGGGGGCFGGGGDFGGGGFGFFGGG:FGGGGGGGGGFGGGGDFGGGGGGGGGGGGGDGGGGCFGGGGGFFGGFGGGGGEEDGFCFFFCGEFGGGCF*CF7F@CFFCGEG?7CGCFDFGGE5EGFGDFGEEEFGGGECG5CGEEE=BBGC;':7F>:CC8C>GFFGEFGDGGCDCC<C@FE@?:CCEFC6?CGGGGGFE?2GGBGGGGGE48EGFBEC5E=>,=8B+DDGGF9EC>FDCFGGFA<FDCGGGGE>@77EGFEFFFECGGGFGGGGGFC<FFCFGGGFFEB@FGEGGGGGCGGFFF8GGGGFFF>GFEGF7GFEGGFGFFFAGGFGGGGGGGGGCCCCC
@sG 300
TGAGGAATATTGGTCAATGTACGCAAGTCTGAACCAGCCATGACGCGTGCAGGATGACGGCGCTATGAGTTGTAAACTGCTTTTGTACGAGGATAAACGCAGATACGTGTATCTGTCTGAAAGTATCGTACGAATAAGGATCGGCTAACTCCGTGCCAGCAGCCGCGGTAATACGGAGGATTCAAGCGTTATCCGGACTTATTGGGTTTAAAGGGTGCGTAGGCGGTTTGATAAGTTAGAGGTGAAATTTCGGGGCTCAACCCTGAACGGACCTCTAATACTGTTGAGCTAGAGAGTAGTTGAGGTAGGCGGAATGTATGGAGTAGCGGTGAAATGCTTAGAGATCATACAGAACACCGATTGCGAAGGCAGCTTACTAAACTATATCTGACGTTGAGGCACGAAAGCGTGGGGAGCAAACAGGATTAGATACCCT
+
;CEFCCFGFGG9A<<FEFF,CE,@:@FEFFGCGGFGE@BECD9CFG7@:FGG8BF,,C8+@+>+@FCFFEF<FF5CCFC9FEFFGF,BDCFD+,9CAEFDGG7FEACFE?EG,FFGCDF9FA<?EEG7<3++8FE@A5CD9>=B@E:FG9FB@<DF<,7@3>>,@*3F:<1;F<<FC1*<<,,@FC<**1*4?,<8*4=<1<2?,<C<4E==C-/5C>C:)5;6<:5#2<:D:;G59,39FD9FF3<@>%:5FCE9GEDD;FFDA70=8-#6%5.9@<@C?GGGGFBG@F9,+8FF=@E?D9,8FECC:8C,,AA:FC:FC,=8*=@9,,C<CECF@,,8?9@FB9E<F?GE88:@,FFEFBC@EAFFE,EC,CE<<,,9<F9FF<F6@D,EFAE,CCC@F,AC7CCF@DEC8FEFFEBA@EAFGCEFC,EA-BB-
@sG 24639
TGGGGAATATTGCACAATGGAGGACACTCTGATGCAGCGACGCCGCGTGAAGGATGGAGTATTTCGGTATGTAAACTTCTATCAGCAGGGAAGAAAATGACGGTACTTGACTAAGAAGCCCCGGCTAACTACGTGCCAGAAGCCGCGGTAATACGTAGGGGGCAAGCGTTATCCGGATTTACTGGGTGTAAAGGGAGCGTAGGCGGAACGGCAAGCCAGATGTGAAAGCCCGGGGCTCAACCCCGGGACTGCATTTGGAACTGCTGAGCTAGAGTGGCGGAGAGGAAAGTGGATTTCCTAGTGGAGCGGTGAAATGCGTAGATATTAGGAGGAACACCAGTGGCGAAGGCGGCTTACTGGACGGTAACTGACGTTGAGGCTCGAAAGCGTGGGGAGCAAACAGGATTAGATACCCT
+
AEFGGGGG9FFFGGGGGGGGGGGG8FDGGGGGGCFGDC:BFBEEGGGCFC=DGGGFGFC=EFDFFDFCFFFFGGGG9FC9,FBDFGGF7CFFD8AEFFCFFGGGGGGFFFGGGF8FG8?F7>>FFC:F8D<F@DB7BFFC<<@FEGFG:FGCFGGG:CEGEGGGGGF:FG*,@,<C7:7FFFFGGC?FBAF9F2F<EGC?=E#:;8#/6;*##:?6##D;@F874*<?>F;8C<8@/>@<CCDGFEG>DD?6AF=?A23==%E=B<@EA??A*4+++8<8FEA?9,<CGEE;9EFEEA=,CA8+5@,,<FE?:4:>=9,EDDFGFFFDEEFA,:9,:,<BFGGGGGDFC+FFCFC<E@@,F:9DF<FGGC@FE,FFEDF<D@FF@CEGGGGGGGGFFFEFFFFGGGGGFE-CCCCC
@sG 24537
TGAGGAATATTGATCAATGGGCGAGAGCCTGAACCAGCCAAGTAGCGTGCAGGATGACGGCCCTATGGGTTGTAAACTGCTTTTATAAGGGAATAAAGTGAGCCTCGTGAGGCTTTTTGCATGTACCTTATGAATAAGGACCGGCTAATTCCGTGCCAGCAGCCGCGGTAATACGGAAGGTCCGGGCGTTATCCGGATTTATTGGGTTTAAAGGGAGCGTAGGCCGGAGATTAAGCGTGTTGTGAAATGTAGCTGCTCAACATCTGCACTGCAGCGCGAACTGGTTTCCTTGAGTACGCACAAAGTGGGCGGAATTCGTGGTGTAGCGGTGAAATGCTGAGATATCACGAAGAACTCCGATTGCGGAGGCAGCTCACTGGAGCGCAACTGACGCTGAAGCTCGAAAGTGCGGGTATCGAACAGGATTAGATACCCT
+
<CEEFGGGGFFGFFFFGGG@DGG7FGGG8EFFGGGGFDBCFE,FFGGF@BCFFGFGFFGGGGGFFFCGGDEGGFGGGGGGFFFFGAEFEFGGGFFFEFGGGG8FFFGGFGGG7,EECEEG99EFFEFFAFCGGGGGGGGFCDEEE7FGGGGGGGGEFBF7D,:@CEGGGGD,C@F@C*>EFGGGE@*<FGCC;:<FEEG?9C,CFFFEC4<<9:F6+27F@?;C78DCFD<3:@FF>,:DFD>CAFGFFCCE#CCGGGED<<>GGFCECGFC?G0@GE@8CGF8GG?GGGGCFEEBED=?EE?FGGGGEFE@+EE>GF7FCECE=GFADCEC,EC,,C9EF;E8FCEGGGFGGFFEFFGGGGGGFGGGFFGFGGGGGGGGGGFFEF9GGEEGGFFFGEF?GGGGGEGEGEGGGF<GGGGFFGFFGFGGGFGCCCCC
@sG 303
TGAGGAATATTGGTCAATGGGCGAGAGCCTGAACCAGCCAAGTAGCGTGCAGGATGACGGCCCTATGGGTTGTAAACTGCTTTTATAGGGGGATAAAGTGAGTAACGTGTGGTTTTTTGCAGGTACCCTATGAATAAGGACCGGCTAATTCCGTGCCAGCAGCCGCGGTAATACGGAAGGTCAGGGCGTTATCCGGCTTTATTGGGTTTAAAGGGAGCGTAGGCGGTTTGTTAAGTCAGTTGTGAAATGTGGCGGCTCAACCGGGGAATTGCAGCGCGAACTGGAAGTCTTGAGTGCTCAGGAAGAAGGCGGAATTCGTGGTGTAGCGGTGAAATGCTTAGATATGACGAAGAACTCCGATCGCGAAGGCAGCCTGCTGTAGTGCAACTGACGCTGAGGCTCGAAAGCGTGGGTATCGAACAGGATTAGATACCCT
+
<FFGGGGGGGFCEGGFGGGGCFGGEGG8FFFFFGGGGGGGGCCFFGEFCGGGGGEFGGGCFGGGGGFFGFGGEFFFGGGFFFGGG9EF9EFFGGGGGGGGF,C,BF74AE<C4+B+<:C,BBFFBCGGGGGGGEFEFGGFFEC+>EFEFCC<F,@FFCF*,,<>*3><FE7D<FCCGGGD,?,,4C=FGG*BFFCC*:FC779,7C<?E69++025*0//46E4)8)7,,2B79@,66F?)09CD25,**::*D>,@*EF@5,3,DBC,,@+F>+++,,=,C5,,,:,8<EE6FAB6,CF@5,?C+4++8F=A=>EF+F4B9EGFGGGGGFGFDEE;B,;ECEF<:F7DA,FC7GEFC<F@+FGFEFGGFE@,,8@;,?,,C,GFGGGFE@EF,GGB7GGGGGFBCB@F@GGEDGFFAGFGGGGFFGGGGGCCCCC
@sG 304
TGGGGAATATTGGGCAATGGGCGCAAGCCTGACCCAGCAACGCCGCGTGAAGGAAGAAGGCTTTCGGGTTGTAAACTTCTTTTGTCAGGGACGAGTAGAAGACGGTACCTGACGAATAAGCCACGGCTAACTACGTGCCAGCAGCCGCGGTAATACGTAGGTGGCAAGCGTTGTCCGGATTTACTGGGTGTAAAGGGCGTGTAGCCGGGAAGGCAAGTCAGATGTGAAATCCACGGGCTCAACTCGTGAACTGCATTTGAAACTGTTTTTCTTGAGTATCGGAGAGGCAATCGGAATTCCTAGTGTAGCGGTGAAATGCGTAGATATTAGGAGGAACACCAGTGGCGAAGGCGGATTGCTGGACGACAACTGACGGTGAGGCGCGAAAGCGTGGGGAGCAAACAGGATTAGATACCCT
+
FGFGGGGGGFGGGGGGGGGGEGGEEGGGGGGGGGGGGGGGGGGGGGGFFCGGGGGGGFEGGC8<F@@EFFG@EGGGFGGGGGGFFFGGGGDGECFEGG9<?<=FCGGE9?,8FCE7FFFDGGDC@:C:CCFGFC7>,@FF@F:DDFCCDE*>:FDGD,,=FC9C,,<CC@FEGGCCCGD*4?FF/GFGFE7B=CEFC5:=8E@<905CEE9>>8;FGFFGFBC@@CEFFCEC:9GF>6F=F@6+8AFFB3GGFD@.8C/=DGFGF8GD>?DAGF7F@48=CE?EDFF>B7=@FFEA,A,9FEGGGGFGDGGGGFF7GECGGGGGCGFFGFGGGGCFGFFF<GGGGEGFCGFEGGGFFF<F@FGGFFDGGGGFEGGF,GGEGGDGGFEEFCCECGGGGGFFGFGGGGFFDGGGECCCCC
@sG 23166
TGAGGAATATTGGTCAATGGACGGAAGTCTGAACCAGCCATGCCGCGTGCAGGATGAATGTGCTATGCATTGTAAACTGCTTTTGTACGAGGGTAAACCCAGATACGCGTATCTGCTTGAAAGTATCGTACGAATAAGGATCGGCTAACTCCGTGCCAGCAGCCGCGGTACTACGGAGGATCCGAGCGTTATCCGGATTTATTGGGTTTAAAGGGTACGTAGGCTGTTTTTTAAGTTAGAGGTGAAAGCTCGACGCTCCACGTCGAAATTGCCTCTGATACTGAGAGACTAGAGTGTAGTTGCGGAAGGCGGAAGGGGTGGTGTAGCGGTGAAATGCTTAGATATCACACAGAACACCGATTGCGAAGGCAGCTTTCCAAGCTATTACTGACGCTGAGGCACGAAAGCGTGGGGAGCGAACAGGATTAGATACCCT
+
6FFEFFFECFG9FGGGGGC,;C@@EEEEF9FFGFGGGGFGGD8FGG7FGDFGF7CEAF<CF9FEGFFGGGF=FDGGGGFGGD9FFEGGGEGECGCFGG,CFEAEGGC:=@FGGGGGGGGGFCFFCF<F<?FGGGGGGF?FGFG@@:FDFAFGD<FGGGGGFCC7FEG73**,@,1:FGG7FFFC:*C:FFGFFCFE5*<<<@CC9*18=:FC<8C0C5;>FFGCC90;<;;E@::=ADEC?)C>),327:F;3CC:=#)<FFB9,DE@DEC=CFFF?GGGFA55A<C8GFGE9C@F=4@+@F:<FEDFC>94,9+>+CFACDEE>FBAAEE:,,EGFC<,E=B?,GGFE<FFCBGFEGF?7GCFEEFGGGFECFFC:89GGFEC<C;EFB,7F@GF@F@DC:CGF@GGGGFF@EEEFFFBEAEGFFDGGGGC?CCC
@sG 306
TGGGGAATATTGGGCAATGGGCGCAAGCCTGACCCAGCAACGCCGCGTGAAGGAAGAAGGCTTTCGGGTTGTAAACTTCTTTTGTCAGGGACGAGTAGAAGACGGTACCTGACGAATAAGCCACGGCTAACTACGTGCCAGCAGCCGCGGTAATACGTAGGTGGCAAGCGTTGTCCGGATTTATTGGGTTTAAAGGGAGCGTAGGCGGACGCTTAAGTCAGTTGTGAAAGTTTGCGGCTCAACCGTAAAATTGCAGTTGATACTGGGTGTCTTGAGTATAGTAGAGGCAGGCGGAATTCGTGGTGTAGCGGTGAAATGCTTAGATATCACGAAGAACTCCGATTGCGAAGGCAGCTTGCTGGACTGTAACTGACGCTGATGCTCGAAAGTGTGGGTATCAAACAGGATTAGATACCCT
+
EFGGGGGGGGGGGGGGGGFFFGGGGGGGGGGFGGGGGGGCFFGGGGG@CFFGGFGGGGGFGGGGGGGG@FGGGGFGFGGGGGGGGGGGGGGGDGGGGGGGGDGGEGGGGGGGGGGGGGGGGCDFGGGGGGGGGGGFDGGDFGGGGGGGGGEG@F5FGCCGFGGGGGGGGGF7EFDFGGGG@EFGGGFFFD*CFFGFG8C7=;CEE9FGEEGEEDEFFFF-F?CGGGCFGGEGFG?E=7FCCDFFGCFDC?9GFDFECEEGAFGFGGGCFF8FE=-?60FGGGGFFGFFGGEBFGECFCGFFGGFEE>GEE@C,CFGGGFF?EFGGGGGGFFCFGGGGGDFFFGFGGGFCGGGFFCGGGGGGGFGGGGGGGGGGEFGGGCGGGFGGGGGGGGGFGGGGGGGGGGGGGGF9GGGGCCCCC
@sG 307
TGAGGAATATTGGTCAATGGGCGAGAGCCTGAACCAGCCAAGTAGCGTGCAGGATGACGGCCCTATGGGTTGTAAACTGCTTTTATAAGGGAATAAAGTGAGTCTCGTGAGACTTTTTGCATGTACCTTATGTATAAGGACCGGCTAATTCCGTGCCAGCAGCCGCGGTAATACGGAAGGTCCAGGCGTTATCCGGATTTATTGGGTTTAAAGGGAGCGTAGGCCGGAGATTAAGCGTGTTGTGAAATGTAGATGCTCAACATCTGCACTGCAGCGCGAACTGTTTTCCTTGAGTACGCACAAAGTGGGCGGAATTCGTGGTGTAGCGGTGAAATGCTTAGATATCACGAAGAACTCCGATTGCGAAGGCGGCTCACTGGAGCGCAACTGACGCTGAAGCTCGAAAGTGCGGGTATCGAACAGGATTAGATACCCT
+
5ECEFFGGGGGGGGGFGFGFGGGGGGGGGGGGGGGGGGGGCGEGGGEGGGGGGGGGFEFEECE,FFGGGGEGGGCF<FGFGGFFFGGGGGGGFGGGGGGGGGGGGGGGGFGFGGCGGGGGGGGGGGGGGGCGG9,>FGGFEFEGGGGGGGGCFFGGFGDCDDFGGEFGGGGGCCFG@FG:=2D@B7C<<?E=C;=CEGG@C:CBFGCC4C;FGGGFB>E92F8DFGC=?>6B:<B9C;>9FF:;:<@AGFDFGGGGGFGFFFGFFG<=GGGGGGEC>D=68=B,8GGCDDAEDF>:CAGGGFFGEGBF:@FFFCGDCGGFCFGGFEFFFCFDE9EFGGGGGFDA8GGGFBFGFGGGGGGGCFEGFC@EGGGGFGGGGEEGGFCFAFFGFCBGGGGFF@FFFEGFFGGGGGGGGGFGGGGGGGGFFAGGFCFCCCCC
@sG 31940
TGGGGGATATTGCGCAATGGGGGAAACCCTGACGCAGCAACGCCGCGTGAAGGATGAAGGTCTTCGGATTGTAAACTTCTTTTATTAAGGACGAATAAAGTGACGGTACTTAATGAATAAGCTCCGGCTAACTACGTGCCAGCAGCCGCGGTAATACGTAGGGAGCAAGCGTTGTCCGGATTTACTGGGTGTAAAGGGTGCGTAGGCGGCTTTGCAAGTCAGATGTGAAATCTATGGTCTCAACCCATAGCCTGCATTTGAAACTGTAGAGCTTGAGTGAAGTAGAGGCAGGCGGAATTCCCCGTGTAGCGGTGAAATGCGTAGAGATGGGGAGGAACACCAGTGGCGAAGGCGGCCTGCTGGGCTTTAACTGACGCTGAGGCACGAAAGCGCGGGTAGCAAACAGGATTAGATACCCT
+
<FFFGGGGGGGGGGGGGGGGGGGGGGGGGGGGGGGGGGGGGGGGGGGGGGGGGFGGGGGGGGGGGGGGGGGGGGGGGGGGGGGGGGGGGGDFGGFFGGGGGDFGGCFGGGGGGGGGGGGFGGGGGGGGGGGGGGGEFGGGGFGGGGGGGGDGEFFGGGGFGC7FFECFGCEEFFGFGG>FGCGCGFGGG@EGDFGCF8;CGGEFGEDD>?8:CFEFGFGFGFGGG@CFGCGGEGCFE(FGGGFGGGEFGFFGGGGGGGFGGDGGGFFGFEFDAEA6D,C<FE:EF?GGGEGGGFEDGEGGGGEFFCGEGDGGFE9+,GGGGGFFCFFGEGGEDFF@FFGFEFEEEECGGDGGGGGF8FFGGGGGGGGGGFFDGFGGGGGGGEFFFFGGEGFECGFGFGGGGFFFGGGGGFGGFGCCCCC
@sG 309
TGGGGGATATTGCACAATGGGGGAAACCCTGATGCAGCGACGCCGCGTGGAGGAAGAAGGTCTTCGGATTGTAAACTCCTGTTGTTGAGGAAGATAATGACGGTACTCAACAAGGAAGTGACGGCTAACTACGTGCCAGCAGCCGCGGTAAAACGTAGGTCACAAGCGTTGTCCGGAATTACTGGGGGTAAAGGGAGCGCAGGCGGGAAGACAAGTTGGAAGTGAAATCTATGGGCTCAACCCATAAACTGCTTTCAAAACTGTTTTTCTTGAGTAGTGCAGAGGTAGGCGGAATTCCCGGTGTAGCGGTGGAATGCGTAGATATCGGGAGGAACACCAGTGGCGAAGGCGGCCTACTGGGCACCAACTGACGCTGAGGCTCGAAAGTGTGGGTAGCAAACAGGATTAGATACCCT
+
FFGFG+@FFEGGGGGGGGFDF7F:FGGGGGGFGGGFFGFEGFE+=CC+CF,E:,B8FGGFGDEFGGGGG>?FEGGGGFGGGEF,:?BFGGD<EFCGGGGGA+CFGGCFGGGGGFFGCGGFF9:C>7FEGGGGGGGG@FECDF>FB:CDF7>CGGFFF3FF,?CGFGF7:7:EG9FEEG70CBBF:7#<1,7EGGD85*?57:C*?EGFCEFGFFCAC7CD3,27CCEFCGGGGGGFFFFF,FFGGF>CGF=@:CCACFCFFCGFFAA<DF<>7FEBD@C0?FFGGGFFB=A79:7@7EF==5EB34@CCA<,,@==,F9GEBF@CFEE?<DE8,EF8EGGFECGFC@GGGFFGGGFFE=<FFGF<,FCCFFCF8FFGGFDFGGGGGGFGGGGFGGGDGGFGFGGGFGGGFGCCCBC
@sG 310
TGGGGAATATTGCACAATGGGGGAAACCCTGATGCAGCGACGCCGCGTGGAGGAAGAAGGTCTTCGGATTGTAAACTCCTGTTGTTGAGGAAGATAATGACGGTACTCAACAAGGAAGTGACGGCTAACTACGTGCCAGCAGCCGCGGTAAAACGTAGGTCACAAGCGTTGTCCGGAATTACTGGGTGTAAAGGGAGCGCAGGCGGGAAGACAAGTTGGAAGTGAAATCTATGGGCTCAACCCATAAACTGCTTTCAAAACTGTTTTTCTTGAGTAGTGCAGAGGTAGGCGGAATTCCCGGTGTAGCGGTGGAATGCGTAGATATCGGGAGGAACACCAGTGGCGAAGGCGGCCTACTGGGCACCAACTGACGCTGAGGCTCGAAAGTGTGGGTAGCAAACAGGATTAGATACCCT
+
DFFFGCCGFGCGGGGGGCFFFGGGGGFGGCFGAFGGGGGGGGGGGGGFGCFFEBFFFFGGGGGFGGGGGFGGGGGGGFGGGGGG8BFE@FGFGFEFFGGCFGGGGGEFGGDGGGGGGGG<DECFEGGGC9DE<<D8FFEFGGCFECFGGGGGGG>:D7>CFDGGFCFG<C74BFGG/EFFCCCCACFF6?F+?F@8AEEE)FC9CEGFCD;8:CGE;@<CF@83,:D@FDEBCGGD<FGFEB9EF@,GFFB,:GC@C;CEGFFCFFEGFCAE@C><D9GFCE@GGGGFC8CAA9++:C>,GFC@*GGGFFFFF7C87GGGFCCF=DGFEEFECFEFCCFGFGGFFB,FCBFGGFGGGFDCGF@<EEFGGGFCFE8E?GGEF@GGGGGGGGGGGGGGGGFEFFGGGEGGGGGCCCCC
@sG 26341
TGAGGAATATTGGTCAATGGACGGAAGTCTGAACCAGCCATGCCGCGTGCAGGATGAATGTGCTATGCATTGTAAAATGCTTTTGTACGAGGGTAAACCCAGATACGCGTATCTGCTTGAAAGTATCGTACGAATAAGGATAGGCTAACTCCGTGACAGCAGCCGCGGTAATACGGAGGATCCGAGCGTTATCCGGATTTATTGGGTTTAAAGGGTGCGTAGGTTGTTTTTTAAGTTAGAGGTGAAAGCTCGACGCTCAACGTCGAAATTGCCTCTGATACGGAGAGACTAGAGTGTAGTAGCGGAAGGCGGAATGTGTGGTGTCGCGGTGAAATGCTTAGATATCACACAGAACACCTATTGCGAAGGCAGCTTTCCGAGCTATTACTGACGCTGAGGCACGAAAGCGTGGGGAGCGAACAGGATTAGATACCCT
+
BEGFG6EEFFFFGGEFGF,EFC@:FG7CEDFGA,CFG8FECEFEFDCF+BFEFFGGGFCEE9,C9CEFFCFG?DAFCF9E,B@FAFGFE=,@4@FBAE=CFGFGFGF7>FGDDCAF?EEGGF,,?,8C<F<:BDE8FF?FF,:D88FFC9C@833+BC,,FFFE+CFFG@CE,,511>::7DCFF7CC@C7E,,8:=5+2<:FGGGGG722<,6<;E3<0-8;#FD?2,2ACCFD(@?F8380<6?<7CC*C@:E28F.GGECFC5C8$8(6,3=8@C/=+,C,:,,,@,,>1F@C45@++CB8EDFCCECFEEE88AA+FFB6)4@,FEEAA<?CFCFGGFFEEAC99GFGCF<F<CFDGGGGGGGGGFFFE@,8@6,,FEFFFC<7GGFCFGGFFC6B6DFGGGGGEFC6@;,CGFEECGFGGGGGGGGCCC-C
@sG 312
TGAGGAATATTGGTCAATGGGCGAGAGCCTGAACCAGCCAAGTAGCGTGCAGGATGACGGCCCTATGGGTTGTAAACTGCTTTTATAAGGGAATAAAGTGAGCCTCGTGAGGCCTTTTGCATGTACCTTATGAATAAGGACCGGCTAATTCCGTGCCAGCAGCCGCGGTAATACGGAAGGTCCGGGCGTTATCCGGATTTATTGGGTTTAAAGGGAGCGTAGGCCGGAGATTAAGCGTGTTGTGAAATGTAGATGCTCAACATCTGCACTGCAGCGCGAACTGGTTTCCTTGAGTACGCACAAAGTGGGCGGAGTTCGTGGTGTAGCGGTGAAAGGCTTAGATATCACGAAGAACTCCGATTGCGAAGGCAGCTCACTGGAGCGCAACTGACGCTGAAGCTCGAAAGTGCGGGTATCGAACAGGATTAGATACCCT
+
@CFGGGGGGGGGGGGGGGGGGFGEGGGGGGGGGGGGGGGGGE<EGGGGGGGGGGGGGGGGGGGFEGGFGFCGGGGGGGGGEFAFGGGGG9F@FFGGGFGGGGGGDGGGDGGGCDFGGGGGGAGGFGGGGGGGGGCDFFGFGGGCGGGGGGGGG8=FGGGGGFGGE6CGGGGGG9FFE:<@FDGC-GG3@FG73,5EGFGGCE>GC3<<??FFC:0DCDED@CGGFGFFGGGGGGGAG>GGFGCFFGCGGFFDFF6EE:C<@>6CFF?F7FF7FCED>CC=CFDGGGFD@BFG?EC:EGGE>,C8FEGFF8AC9+GCGGGFFE@+*E@FA@C9?A,?GGEEFDB=,DC<F9FGDFGGGFFF@,CGGGFGGGGFFGGGGGGGGGDGGGGGGFFEF9GGGGGGGGFGFGGEFCGGGGGGGGGFGFGGGFGGGGGCCCCC
@sG 313
TGAGGAATATTGGTCAATGGACGAGAGTCTGAAACAGCCAAGTAGCGTGAAGGATGACTGCCCTATGGGTTGTAAACTTCTTTTATATGGGAATAAAGTTTTCCACGTGTGGAATTTTGTATGCACCATATGAATAAGGATCGGCTAACTCCGTGCCAGCCACCGCGGTAATACGGAGGATCCGAGCGTTATCCGGATTTATGGGTTTTCAAGGGAGCGTAGGTGGATTGTTAAGTCAGTTGTGAAAGTTTGCGACTCAACCGTAAAATTGCAGTTGAAACTGGCAGTCTTGAGTACAGTAGAGGTGGGCGGAATTCGTGGTGTAGCGGTGAAATGCTTAGATAGCACGAAGAACTCCGATTGCGAAGGCAGCTCACTAGACTGCAACTGACACTGATGCTCGAAAGTGTGGGTATCAAACAGGATTAGATACCCT
+
=CAF8,C<FCCEGGF,CF<CC<@FGF:FFFFGG,6CDEBDFFGFFF7B7FFACCFF,C6<E8F,C@FEGF:+CF<CEGF<AE,EFFFEFG?FCCFACFFFCEGDGA@4AFG>EGFGF9<F99,CF?84EAFGG9==E<,=,:+4@8CFF,?ACFFEG9=++,6A=6C+3@F:EDF7>+>CC,@BF8@,C/>4#9>8.8<:/>#3?+=38,EB:8453#DC:@;C:410CCBC@7@3,6FE,@9GGD98@B++><,D8EEFF=DAEFBECDGGFFGFE>@=8E==,?EB9ADGFGCEFGGGFFA@BCGFFFFF==FDGGFEFFGEBB,EA;EFFBE?EE9,A,E<,FFFEEGFFCFC:@AB:CCFA9EF8D9FFGGGGGCFGGFGGGGGGF@ECCGFGGGGFCF<D<CDGFFCFFDFFECGGGGGGFF9GE<<CCCC
@sG 314
TGAGGAATATTGGTCAATGGGCGAGAGCCTGAACCAGCCAAGTAGCGTGCAGGATGACGGCCCTATGGGTTGTAAACTGCTTTTATATGGGGATAAAGTGTGGGACGTGTCCCATATTGCAGGTACCATATGAATAAGGACCGGCTAATTCCGTGCCAGCAGCCGCGGTAATACGGAAGGTCCGGGCGTTATCCGGATTTATTGGGTTTAAAGGGAGCGTAGGCCGTCTGTTAAGCGTGTTGTGAAATGTAGTGGCCCAACCAGGGCATTGCAGCGCGAACTGGCAGACTTGAGTGCGCAGGAAGTAGGCGGAATTCGTCGTGTAGCGGTGAAATGCTTAGATATGACGAAGAACTCCGATTGCGAAGGCAGCCTGCTGTAGCGCAACTGACGCTGAAGCTCGAAAGCGTGGGTATCGAACAGGATTAGATACCCT
+
EFGGGGGGGGGGGGGGGGFFFGGGGGGGGGGGGGGGGGGGG8FGGGEFGGGGGGGGGGGGGGGGGGGGGGGGGGGGGGGGGGGGGGGFCFFFGGCFGDFGFFGGFGGFEG8FFGGGGGGGGGGGGGGGB4EFGGGGGGGGGGGGGGGGG9,>FFGGGGGFGGGGCEGCFGGGCGFDEGCCFGFG>E5CF78:>FFDDGG;G,FGFGCCC?GB9?C4?6ED?GDCFE:@B8CF<EF>DGGEGGFGFC<FGGGGEFFF5:CFE7FD>FEGGGGFFC>CG;8FFGGGGGGFD<GGFGEEEFGGFDAGGGGGGFFE+GDGGGGGGGDEAECFAFC,E9FEGFCGFAFDFFCFA,GFFGEGGGFB+EFEFEDGGEFGFC@8FFDEGDGGGGFEECFGGGGGGDGGFGGGFFGEGGGGGGGGGGGFGGGGGFFGFFGCCCCC
@sG 27008
TGGGGAATATTGCACAATGGGCGAAAGCCTGATGCAGCGACGCCGCGTGAGCGAAGAAGTATTTCGGTATGTAAAGCTCTATCAGCAGGGAAGATAATGACGGTACCTGACTAAGAAGCACCGGCTAAATACGTGCCAGCAGCCGCGGTAATACGTATGGTGCAAGCGTTATCCGGATTTACTGGGTGTAAAGGGAGCGCAGGCGGTGCGGCAAGTCTGATGTGAAAGCCCGGGGCTCAACCCCGGTACTGCATTGGAAACTGTCGTACTAGAGTGTCGGAGGGGTAAGCGGAATGCCTAGTGTAGCGGTGAAATGCGTAGATATTAGGAGGAACACCAGTGGCGAAGGCGGCTTACTGGACGATAACTGACGCTGAGGCTCGAAAGCGTGGGGAGCAAACAGGATTAGATACCCT
+
ECGGGGGGGGGFGGGGGGGFGGEGGGGGGFGGGGGGGGGGGGGGDGGCEFGGGGGGFGGGGCGFFGGFFGGGGGGGGFGGGGGGGGFGGGGGGGGFGGGFGDGEGGGGGGGGGGGGGGGGGCEGGGGGGDGGGGGGGGDGCGGGGGGGGGGGGGGGGGGCCFGGGGGFGGGGGGGGGGGGGG>GGG<GCC9CG<EFCEFGGGGEGGGGEGEEGEGFC@G<FGFFCFCFFCGGGGGFFFGFGFGGEGG3GGGGGGGGGGGGCCDGGGFFCGFF9FCG7GGGFGGGGGF:GGEGFGF?GCGEF?GGBGFGGGFC@4,F7FFFGGFDF9GFE,FF@FFFFFECGDGGGEFGGGGGGFGGGGGGGGGGGGFGGGGCFCFGFGGFGGGGGGGGGGGGFFFFFFFCGGGGGGGGGGFCCCCC
@sG 24037
TGGGGAATATTGCACAATGGGCGCAAGCCTGATGCAGCGACGCCGCGTGAGGGATGGAGGCCTTCGGGTTGTAAACCTCTTTTATCGGGGAGCAAGCGAGAGTGAGTTTACCCGTTGAATAAGCACCGGCTAACTACGTGCCAGCAGCCGCGGTAATACGTAGGGTGCAAGCGTTATCCGGAATTATTGGGCGTAAAGGGCTCGTAGGCGGTTCGTCGCGTCCGGTGTGAAAGTCCATCGCTTAACGGTGGATCCGCGCCGGGTACGGGCGGGCTTGAGTGCGGTAGGGGAGACTGGAATTCCCGGTGTAACGGTGGAATGTGTAGATATCGGGAAGAACACCAATGGCGAAGGCAGGTCTCTGGGCCGTTACTGACGCTGAGGAGCGAAAGCGTGGGGAGCGAACAGGATTAGATACCCT
+
EFGEGGGGGGGGGGGGGGGCFFGGGGDGGGGGGGGGGGDGGGGGCGG:FGGGGGGCDEFCEGGGGGGGEEEGGFFBFFGCEFFFFFGGGGGGGEDBFGGGGGGGFDFGGGGBFGGDGGGGGGGGGCGGGGDGFGGF@E>DFFG8FFGFCFDGGCGGACFF:F:F7CEGFGF=F@7FFGGGGGDFG?+<<@CFGDEGGCFGGFGEED:;FGGEG;?9E6:B>68EGGGGFB<CBCG2,=A<CCEEFFCGFFFGCFCEGGFEFFE>@@8EF4D+>:FFD#GECCGGGGGGFFADEGGFECFCDEFFE,GGE=FCDGGGFEFFCFF<CGCFC@EGGDF?GEFGF@GFECCCGGF@GF,GFFGGGGGGFGFCEF<FGGGFDGGGGCCCDGGGFEEGGEFC<CDFEGGGGEDGGGGGGGFGCCCCC
@sG 26064
TGGGGGATATTGCGTAATGGGGGCAACCCTGACGCAGCAACGCCGCGTGAAGGATGAAGGTTTTCGGATTGTAAACTTCTTTTATTAAGGACGAAAAATGACGGTACTTAATGAATAAGCTCCGGCTAACTACGTGCCAGCAGCCGCGGTAATACGTAGGGAGCAAGCGTTGTCCGGATTTACTGGGGGTAAAGGGTGCGTAGGCGGCTTTGCAAGTCAGATGTGAAATCTAGGGGCTCAACCCATAAACTGCATTTGAAACTGTAGAGCTTGAGTGCAGTAGAGGCAGGCGGAATTCCCCGTGTAGCGGTGAAATGCGTAGAGATGGGGAGGAACACCAGTGGCGAAGGCGGCCTGCTGGGCTTTAACTGACGCTGAGGCACGAAAGCGTGGGTAGCAAACAGGATTAGATACCCT
+
FFFGG:FGGGGGGE@FEFGEEFFF:EGEFDGFEEGGGFGGFGEFGGGFF,<FGGFFGGGF8EE@?CD:BGFGFGFGGGFGGGGFCGGCFGCFG7FGG@GFGEEDCDFGGG9<=FD<FCEGCC<CFE:>FFFDFGDDFC;8DFFCGDFCC:C*@,8<,>=*<:*=C6C<*4#28?>C<C<@FG=GFF@,@:EGC@@30<5:25421:8*89:,<@@@+=C@9@C(AEABD<C9#D@@,4+CB8>9GF,BFAGFFGDE@AC+DD>A:,,,9GFF<5F>,,<A,EF@EB+7GF8EEE9>7GEDCF<FEFF7FGGGGGGEFD,CFFFAFGGEF<<FF@GCEFEFCB@GGFF7GEFGEGGGFGGGGGFGECGFGGGFFGGGGFGEFCGGDFGGGGGGGGGGGEAGECGGGGGGFFEGCCCCC
@sG 31310
TGGGGCATATTGCACAATGGGGGAAACCCTGATGCAGCGACGCCGCGTGAGTGAAGAAGTATCTCGGTATGTAAAGCTCTATCAGCAGGGAAGAAAAATGACGGTACCTGACTAAGAAGCCCCGGCTAACTACGTGCCAGCAGCCGCGGTAATACGTAGGGGGCAAGCGTTATCCGGAATTACTGGGTGTAAAGGGTGCGTAGGTGGTATGGCAAGTCAGAAGTGAAAACCCAGGGCTTAACTCTGGGACTGCTTTTGAAACTGTCAGACTGGAGTGCAGGAGAGGTAAGCGGAATTCCTAGTGTAGCGGTGAAATGCGTAGATATTAGGAGGAACATCAGTGGCGAAGGCGGCTTACTGGACTGAAACTGACACTGAGGCACGAAAGCGTGGGGAGCAAACAGGATTAGATACCCT
+
EF<FG,CFGGGGFFGGGGGGGGGGGGGGGGGGG9FGGGGEGGGGGGGFEFGGGGCACDG-FAFFGGGFCFFG?CFFGGGFFGFBFGFGGGBE7FFEGGGGGGGGFBFGGGG<AF,BCDF,,BFGCEGGGC<DCCFF+>;>FFFC7>C@FGGGG9DF3A7BF=DG*:B@7C?G7FCE:FGGCB9:>CF,<CFEF>FG*5>ECECE(CE:=@<E5@:7E:=9<9C7EC>@=C+D8=;@>:CFE<DFAGFBGEFF?F<@GFEADCFCFE<EFD<FA+GGGGGF<FGGFCGF@@>EFGGGGE=DFC,CCEEDFFFFEF4@>,@FGFFEAEEC8GGEF@@FGGFGGGFBDFF@FCFGFGGGFGF@GCGCGFGGGGGDFCGGGFDGFCEFFFCEGFGGFGCGGFCFDGGGGGGGGFGGCCCCC
@sG 319
TGGGGAATATTGCACAATGGGGGAAACCCTGATGCAGCAACGCCGCGTGAGTGAAGAAGTATTTCGGTATGTAAAGCTCTATCAGCAGGGAAGAAAGTGACGGTACCTGACTAAGAAGCCCCGGCTAACTACGTGCCAGCAGCCGCGGTAATACGTAGGGGGCAAGCGTTATCCGGATTTACTGGGTGTAGAGGGAGCGTAGACGGCACAGCAAGTCTGAAGTGAAATCCCCGGGCTCAACCCGGGAACTGCTTTGGAAACTGTTGGGCTGGAGTGCTGGAGAGGCAAGCGGAATTCCTAGTGTAGCGGTGAAATGCGTAGATATTAGGAGGAACACCAGTGGCGAAGGCGGCTTGCTGGACAGTAACTGACGTTGAGGCTCGAAAGCGTGGGGAGCAAACAGGATTAGATACCCT
+
FAFFGGGGGGGGGGGGGGGGGGGGGGGGGGGGGGGGGGGGGGGGGGGFGGFGGGGGFFGGGGGGGFEFGGFGGEFGFEGGGAFGGGEGFGCFCGGGGGGGGGGGGGGG9FGGCGGGGGGGGDGGGGGGGGGGGGGGDGFFGGGGGCFGGGGGGFFGC:FGGGGGGFGGGEEGGGGGGGF8GG0GGGGGFFEFG9@@EGGGE<?@8E4FEDFGFC?CFCDGFFCFDGFFGCFGGEGGGEFFCFEFGF<7108GFGGGGGFGGGGFGFFF=EA=2FDGEFDFFGGGGD:DGGFFF=9FF@GGFFCEFGEFFGGF@F:GFFEFFFGGGGGGGFFFEAGFFGFGGGGGGGGGGGGGGGGEEFFFGCFGCGFGGFFGGGFEGGFGDEGGGFGGEGGGGGGGGFGGGGGGGGFFFC,CCCCC
@sG 320
TGGGGAATATTGGGCAATGGGCGCAAGCCTGACCCAGCAACGCCGCGTGAAGGAAGAAGGCTTTCGGGTTGTAAACTTCTTTTGTCAGGGACGAGTAGAAGACGGTACCTGACGAATAAGCCACGGCTAACTACGTGCCAGCAGCCGCGGTAATACGTAGGTGGCAAGCGTTGTCCGGATTTACTGGGTGTAAAGGGCGTGTAGCCGGGAAGGCAAGTCAGATGTGAAATCCACGGGCTCAACTCGGGAACTGCATTTGAAACTGTTTGTCTTGAGTATCGGAGAGGCAATCGGAATTCCTAGTGTAGCGGTGAAATGCGTAGATATTAGGAGGAACACCAGTGGCGAAGGCGGATTGCTGGACGACAACTGACGGTGAGGCGCGAAAGCGTGGGGAGCAAACAGGATTAGATACCCT
+
GFGGGEGG@FG,FCDFGFFCGGGEEGGGGGGGGGGGGGGDFCFGGGEFGGDFFGCGGF8FF<DEGGGGGGGGGFFGA9FGGGGCGC9FGGGGGGF@A<,CCGFGGGGDAFFFGGGGF7D9D<,DFEGD7>F,<<43<<:<<BF:@F:7C::>CCFGF,?:CF:B76?+=F8;0<CFF..2=:@F,E<5,FE@>=>B@=?#F:F@+?C@C5#/;7E99A@2:AGGF@@,:GFEEEFDFE<>>@333,,<B=BFE=;C9EE;:AEDF>=B,?=A,FB@+?8+FGEF??B9+CC@FFFGF@FDE,GGGGAGDGGGE<EEGGGGGGGGCGFDFFFCFFFFFEFFADGGDGFFEGFC9B,@<CGGGGGGFEFFFGFEGEGFDGCFC:;EFFECGGGFGGGGGGGFF@FDGGGDGGGGGCCCCC
@sG 321
TGGGGAATATTGCACAATGGGCGCAAGCCTGATGCAGCGACGCCGCGTGCGGGATGACGGCCTTCGGGTTGTAAACCGCTTTTGATCGGGAGCAAGCCTTCGGGTGAGTGTACCTTTCGAATAAGCACAGGCTAACTACGTGCCAGCAGCCGCGGTAATACGTAGGGTGCAAGCGTTATCCGGAATTATTGGGCCTAAAGGGCTCGTAGGCGGTTCGTCGCGTCCGGTGTGAAAGTCCATCGCTTAACGGTGGATCTGCGCCGGGTACGGGCGGGCTGGAGTGCGGTAGGGGAGACTGGAATTCCCGGTGTAACGGTGGAATGTGTAGATATCGGGAAGAACACCAATGGCGAAGGCAGGTCTCTGGGCCGTTACTGACGCTGAGGAGCGAAAGCGTGGGGAGCGAACAGGATTAGATACCCT
+
F@EFGCCFFFFFGGGGGGGGGGGGGGGGGGGGGGGD,EFGGGGGGGCFGGGGGFGGGGCCCFEGGGCCF7FFFFGGGEECEGGGC?FDEGGCEGFGFFGFGG7=FEFECAFFG=FGF9:FDF<CCFGE8,5<,@,@FGGGGFGCCFFCDGGGGCGG<C9,?FGGCGGGGGFGF>FFCGFGCE<:<5<7<C8;;1##::;@:CCC@>*:CEFGGECECGGFEE:1CCGFC:<;CCEGECFDDE;:EEFDGGF<C,CGFC77F:AGGCEEBEEFFGC6(=GFGGGGGGGCC:EECGFGGGGFEGGGGGGGGCC>@EGFFFFAAEGGGFGGEGGGGGGFF9FFE7EA,<C7GGGGGFGFEFFFCFE8GFGGGGGGGGGGGFGGGGF8GFCEDGFFCGGFCGFGGGGGFFFGGGGGGFFEA8CCCCC
@sG 322
TGGGGAATATTGCACAATGGGGGAAACCCTGATGCAGCGGCGCCGCGTGAGTGATGAAGTATTTCGGTATGTAAACTTCTATCAGCAGGGAAGAAAATGACGGTACCTGCCTAAGAAGCACCGGCTAGCTACGTGCCAGCAGCCGCGGTAATACGTAGGGGGCAAGCGTTATCCGGATTTACTGGGTGTAAAGGGAGCGTAGACGGACTGGCAAGTCTGATGTGAAAGGCGGGGGCTCAACCCCTGGACTGCGTTGGAAACTGTTAGTCTTGAGTGCCGGAGAGGTAAGCGGAATTCCTAGTGTAGCGGTGAAATGCGTAGATATTAGGAGGAACACCAGTGGCGAAGGCGGCTTACTGGACGGTAACTGACGTTGAGGCTCGAAAGCGTGGGGAGCAAACAGGATTAGATACCCT
+
E@FGGGGGGGGGFGGGGGE,CFGGGGGGGGFG9EGGGGECEGGGGGEFGGDFGGGGGFE?CCFG,EF+BFGFGFGGDF<AFFGGGGGFDFGFF=BFGGFFFGGG@FGGC,,CFFGGADC,,AFEEEGGGGG<FFC?CFGGGGGGGDGGGDF9CCFFGGGED>FE7:FGC<FGFFEE*=BFGGEFGGGGG8?:4?81:::8E55CCC.#(FFGGGE6<$(GGGGFA<E?F:CGGGD>@7,>9F7F=GGC<E:@BGFF=;:/GGGFA?D?,FGF9C>F@::FDFDEFEFBF@DGFFEA=<:FFGGC57EFFFC,8,FCFCFFGFFDGCGDGFAC6FFFA?,FB,EFGCEGEEFFGDGFGGECFEFFFGEGGFFFFFFFCGGGGFFGGGGFEGCFFF9FC,GFGGFGGGGGGGGCCCCC
@sG 323
TGGGGAATATTGCACAATGGGCGCAAGCCTGATGCAGCGACGCCGCGTGAGGGATGGAGGCCTTCGGGTTGTACACCTCTTTTATCGGGGAGCAAGCGAGCGTGAGTTTACCCGTTGAATAAGCACCGGCTAACTACGTGCCAGCAGCCGCGGTGACACGTAGGGTGCAAGCGTTATCCGGAATTATTGGGCGTAAAGGGCTCGTAGGCGGTTCGTCGGGTCCGGTGGGAAAGTCCATCGCTTAACGGTGGATCCGCGCCGGGTACGGGCGGGCTTGAGTGCGGTAGGGGAGACTGGAATTCCCGGTGTAACGGTGGAATGTGTAGATATCGGGAAGAACACCAATGGCGAAGGCAGGTCTCTGGGCCGTTACTGACGCTGAGGAGCGAAAGCGTGGGGAGCGAACAGGATTAGATACCCT
+
AFCFGGG8FE@,FFGFEFG,E<FECECGGGFGGFGG9FC=CFE7CEG7:B,C?C<CFG,CFGGFGGGGGGCEE,@<A=FGAF?,,EDCFC++@<<AF:FC++38>>CDF@EFF73=++@,@=C9,,@<F@FCF,3@,*5,>B;,:,8<,*4**4=F,2?C+5<BF2<F7C,8<1C1*22<<CE5CCFFGGG5>/88CD78>**CB:GGEEC?@,:7#4#3(-)@C1B#FE9?95*:*<<>,FEEF:GFFGGGECB5*3+E>8>68GGGGGGGGGFGGFGGGGGFDDF8EE,FE<,EC7:+FCGGGGFC>@9+FFEFC,EF@;F9GGCF@>GEGEFF@GFFC,FDF7GGGGGFGE@GFDGGGGFGGEFFFCGGGFC;GGGGFFFGFF7GGDEGGGGGFFFEGGGGFGGGGF@FGGFGCCCA@
@sG 28702
TGAGGAATATTGGTCAATGGACGCGAGTCTGAACCAGCCAAGTAGCGTGAAGGATGACTGCCCTATGGGTTGTAAACTTCTTTTATATGGGAATAAAGTTGTCCACGTGTGGATTTTTGTATGTACCATATGAATAAGGATCGGCTAACTCCGTGCCAGCAGCCGCGGTAATACGGAGGATCCGAGCGTTATCCGGATTTATTGGGTTTAAAGGGAGCGTAGGCGGATTATTAAGTCAGTTGTGAAAGTTTGCGGCTCAACCGTAAAATTGCAGTTGATACTGGTAGTCTTGAGTGCAGCAGAGGTAGGCGGAATTCGTGGTGTAGCGGTGAAATGCTTAGATATCACGAAGAACTCCGATTGCGAAGGCAGCTTACTGGACTGTAACTGACGCTGATGCTCGAAAGTGTGGGTATCAAACAGGATTAGATACCCT
+
CFGFGEEGEAFGGGGGGF@EFGGGGFFEGFFGGFGGFFFFGGGGGGGEGEFC<FGGGGFGGGGGGGGFFGGGDGGGGGGGGCFGGGFGGFFGGGGGGGGGFGFGGGGGDDFGGGGGGGGGGGGGGGGGGGCCGEEEGGFFFG+CDGGFGFGGGGGGGGGGGGG8FEG7CFGGGGGGG+D:CGGGGGGGCFGGGGGG>*GGGFFCFF@5GGGC:C@FGFG?@BG9FCGGFEGGGGF@<FGGEFG;CFGGGGBFFEDFEGFF>FEGGFG9GFGGDGFFE9,AFGGGGCFC,F8GFF=?FGFFGGGGFEEGGGF@=8=7EGGGGGGGFGGFAF?5,,GF@E,,E8CGFGGGF9FFCEFF8,GFGGGFFGFGGFFFFGFGGGGGFGGGGGFGFGFCGGGGGGGGGGGGGGGGGGGGGGGGGFFEDFGGGGGGGGGCCCCC
@sG 29406
TGGGGAATATTGCACAATGGGCGCAAGCCTGATGCAGCGACGCCGCGTGAGGGATGGAGGCCTTCGGGTTGTAAACCTCTTTTATCGGGGAGCAAGCGAGAGTGAGTTTACCCGTTGAATAAGCACAGGCTAACTACGTGCCAGCAGCCGCGGTAATACGTAGGGTGCAAGCGTTAGCCGGAATTATTGGGCGTAAAGGGCTCGTAGGCGGTTCGCCGCGTCCGGTGTGAAAGTCCATCGCTTAACGGGGGATCTGCGCCGGGGACGGGCGGGCTGGTGTGAGGTAGGGGAGACTGGAATTCCGGGTGTAACGGTGGAATGTGGAGATATCGGGAAGAACACCAGTGGCGAAGGCAGGTCTCTGGGCCGTTACTGACGCTGAGTAGCGAAAGCGTGGGGAGCGAACAGGATTAGATACCCT
+
DFGGGDCFGFGGGFGGGGF?FGGEEFFDGCGGGGGGGGCEEEGCEGDGGG7<CEGC,EFGGGGFGGGGGCGEFF<?FFG9<,CE9BFDC@CC:F@FG7FC@B,==CBFGGFGGC:FFGGGFGGGG,,883@C>:E;>:@F*8ECGC@F7F>*:4<F;,7F<33CE9*+7,28FCEG*?,=<*<1C<<:,A555*2/AFC5:**:8*EEF5C;5*:#:>8=4F:<8FF#?00288<:,::1,C4,:>:>,F>2<*CEDF84:35+=C>EEFCFB,<@8*A@:,,,?E@,GFFEC,=DEFD@7C>+BFC++)9=AFEE?C9,9,C,FGE@+7@FGFA6?86C<FB,,GGGGFCCFFF<GFGDFECCEFECCE9CCEDFGGGGFF@,>FDFCBCGEEFFGFGFGFCFFFGGGGGGGGFGCCBCC
@sG 27573
TGGGGAATATTGCACAATGGGCGAAAGCCTGATGCAGCGACGCCGCGTGAGGGATGACGGCCTTCGGGTTGTAAACCTCTTTCAGTAGGGAAGAAGCGAAAGTGACGGTACCTGCAGAAGAAGCACCGGCTAACTACGTGCCAGCAGCCGCGGTAATACGTAGGGTGCGAGCGTTATCCGGAATGATTGGGCGTAAAGAGCTCGTAGGCGTTTTGTCGCGTCTGTCGTGAAAGTCCGGGGCTTAACCCCGGATCTGCGGTGGGCACGGGCAGACTAGAGTGCAGTAGGTGAGACTGGAATTCCTGGTGTAGCGGTGGAATGCGCAGATATCAGGAGGAACACCGATGGCGAAGGCAGGTCTCTGGGCTGTAACTGACGCTGAGGAGCGAAAGCATGGGGAGCGAACAGGATTAGATACCCT
+
CFFFD@CFFGGGGGGGGCF?BEGGEG@FGGGGCEGGF8CCCF+@:@C6=CFGGDGCFGGGGGGFGGCFFGGEFCEFGGGGF?FDE,95,?=<CGGGGECF7@EA,CFECDFGGGGGGGFGG=B7BF,>@:C@CCGG<>@FGFF>7FC<AB@1F*CE@,?@<F=FGGGGG@CEGG<F7:FCCEGC6:+ECFF5<:546-3C6#8C?CDEEC#;*2:GGFGD.=5:0<C8>;>8;C@5EGGFFCCF2GGFDFDCCC@@C>>1A:8<,GGGGGGG>8C5E?@CGGFGFFCGFF9E<DE@9,DGFECGGBFCC9@7ECDFGEF>7EF?FFCFGGFG<GDFA@B,8GEF@FCEDGEEEFFDGGGGF8FEGGFGGGGECFF;GGGGF8CC7FCEGFFGGFGGDGGEGEF<EBGGGGFCEGFFBCCC@
@sG 31694
TGGGGAATATTGCACAATGGGGGGAACCCTGATGCAGCGACGCCGCGTGAGTGAAGAAGTATCTCGGTATGTAAAGCTCTATCAGCAGGGAAGAAAATGACGGTACCTGGCTAAGAAGCCCCGGCTAACTACGTGCCAGCAGCCGCGGTAATACGTAGGGGGCAAGCGTTATCCGGAATTACTGGGTGTAAAGGGTGCGTAGGTGGTATGGCAAGTCAGAAGTGAAAACCCAGGGCTTAACTCTGGGACTGCTTTTGAAACTGTCAGACTGGAGTGCAGGAGAGGTAAGCGGAATTCCTAGTGTAGCGGTGAAATGCGTAGATATTAGGAGGAACATCAGTGGCGAAGGCGGCTTACTGGACTGAAACTGACACTGAGGCACGAAAGCGTGGGGAGCAAACAGGATTAATACCCT
+
EEFGG@FGGGGGGGGGGGGGGGGGCFGFGE8FFFGEFAFF@EFFEF@C:FGGGEG97B=CFGF<FGGF@CFCBFFFFAF,>@DGG?EGGGFFFFEGGGGG9BFCCFEFGFGGGGGGGCFGGG>CEFGG,FGGGG77FG:<C,<<CCEE:?EFGFCCCCED5EEGCFGCE0?@9CEE;C5;EF>GG9AF2,8AFDE8E5CCE2GFFEA@@EFCG:E?@FG7<?FGGGGFCEFEF5C:FCFFFEF=:1AFGFDFG=<=7D3DEAFC:FC>FEE:BGFFFFF=$FE8:ECDGEGFEFFFC:A<EEEEEECFGGFF?=DF@DF?EGGDFGGGGGGGGGFB9FCEFCGGFGFCF:8GCFFFCEEGF<DAEC6,GFFCBCEC<CECFGGFFGGFDGFFFFAFE@9ECFGGGEGGGGCCCBC
@sG 328
TGGGGGATATTGCGCAATGGGGGCAACCCTGACGCAGCAACGCCGCGTGAAGGATGAAGGTTTTCGGATTGTAAACTTCTTTTATTAAGGACGAAAAATGACGGTACTTAATGAATAAGCTCCGGCTAACTACGTGCCAGCAGCCGCGGTAATACGTAGGGAGCAAGCGTTGTCCGGATTTACTGGGGGTAAAGGGTGCGTAGGCGGCTTTGCAAGTCAGATGTGAAATCTATGGGCTCAACCCATAAACTGCATTTGAAACTGTAGGGCTTGAGTGAAGTAGAGGCAGGCGGAATTCCCCGTGTAGCGGTGAAATGCGTAGAGATGGGGAGGAACACCAGTGGCGAAGGCGGCCTGCTGGGCTTTAACTGACGCTGAGGCACGAAAGCGTGGGTAGCAAACAGGATTAGATACCCT
+
EGEGGGGGGGGGGGGGGDGGGGGGEGGGGGGGGGGGGGGGGGGGFGGFGDGGGGGG<CFGFFFFGDEBFEGCFGGGGGGFGFGGGDFFGFFFGDFGGGGGCFEGGFEGFGGFGGGGCFFGFFFFFGE@FFGFGEGFDCF>FGF@DGFG@GCFGFCFFFFF7FCGGGG7@<=CCGFGGC:FG@GEGF5*1?E<<CFGGCDEGGGGCEG;ECFG;GB7:F8FABGFGFG7FG<GGGG?B>CGGGFEGCGGGFFDCD@FFGFFGGGFC<B#:,<AA99DDEFEFDA78=+DGGGEC,?6+CB@CE9EEFG>GGFE<C@,EGFCCFFGCGGGGF9EF@@8FFFFGEEFDEECGGEEGFDGGGGEGGGGGFGGGGGFGGGEEGGGGGGGGF7GGGFGFGGGGGGGFGGGGGFAAFGGCCCCC
@sG 329
TGAGGAATATTGGTCAATGGGCGGAAGCCTGAACCAGCCAAGTCGCGTGAAGGAAGACTGCCCTACGGGTTGTAAACTTCTTTTGTATGGGAGTAAAAGAGTCCACGTGTGGGCTATTGCAAGTACCATACGAATAAGCATCGGCTAACTCCGTGCCAGCAGCCGCGGTAATACGGAGGATGCGAGCGTTATCCGGATTTATTGGGTTTAAAGGGTGCGTAGGCGGCCCTATAAGTCAGCGGTGAAATGTTCCGGCTCAACCGGGAAACTGCCGTTGAAACTGTAGGGCTAGAGTCCACAAGAGGTATGCGGAATGCGTGGTGTAGCGGTGAAATGCATAGATATCACGCAGAACCCCGATTGCGAAGGCAGCATACTGGGGTGAAACAGACGCTGAAGCACGAAAGCGTGGGTATCGAACAGGATTAGATACCCT
+
FGGFGFGGGGGGGGGGGGGGAFCGGGGGGGGFGGGGGGFFGGFGGGGGGGFGGGGFFFGFFGGGGGEGGGDEG?EFGGGGGGGGGGGGGFGFDFGGGGGGGGGGGGGGGGGGDFGGDGFGFGFFEGGGGGAFEFFFFFGFDFCFGGGGGGGGGFFGFGFGGGGG>CCFF*FFFFGGDCFDGCGGD7:EFGGGGFDGEFFG9C0GGGEFGFFGCG@?G>GGBDGGGEEFEEF6GGFAC9C5FFCF=C:7FCEGGGFDGGEFBCFFGGGGGFFCCG@<D>CFFC8?GGGF=<ECDFAGGGEDGGCFGGFEEGFEFGGGGGGGGGE7EGGGGGGGGGFGGGGGGGGGGGGGGGGGGGECGGGGGGGGGGGGECCGGGGGGGGGGGGGGFFFGGFGGGGGFGGGFFGFCGGDGGGGGGGFGGGGGGGGGGGGGFGCCCCC
@sG 330
TGAGGAATATTGGTCAATGGGCGAGAGCCTGAACCAGCCAAGTAGCGTGCAGGATGACGGCCCTATGGGTTGTAAACTGCTTTTATAAGGGAATAAAGTGGGAGTCGTGACTCTTTTTGCATGTACCTTATGAATAAGGACCGGCTAATTCCGTGCCAGCAGCCGCGGTAATACGGAAGGTCCGGGCGTTATCCGGATTTATTGGGTTTAAAGGGAGCGTAGGCCGGAGATTAAGCGTGTTGTGAAATGTAGATGCTCAACATCTGCACTGCAGCGCGAACTGGTTTCCTTGAGTACGCACAAAGTGGGCGGAATGCGTGGTGCAGCGGTGAAATGCTTAGATATCACGAAGAACTCCGATTGCGAAGGCAGCTCACTGGAGCGCAACTGACGCTGAAGCTCGAAAGTGCGGGTATCGAACAGGATTAGATACCCT
+
EFFGGCFGFGGGGGGGGGGFGGGGGGGGGGGGGGGGGGGGGFAFGGGGGGGCGEFGFFEGFEGGGGGGGGGGGGAFDEGGGGGGDGDGGGG8EEDFGGGGGGBCFGDG7AD9?FFGGGGGFGGCEFEFGGGGGGDFGGGF,A>EGGGGGGGG8@7CD9FGGGGG:CEEGCGGFC:FFFFECF9FGGCGGGC7=?FE<:CCGGGCCF9<C>FFGG<?G:ED@EDFGGGFGGGGC7CAGFGGGGFGFFCFGC>D>,GGGGGGGFFGFFFFFFGGFFCDGGGFEDGGFB,C?DDFFGGCGGCGGEF@FEEGFEED?C=+@GGGGGGGFGFFFGGGFGGGGGGGGFCGFFGGGFEGGEGGGGGGGEGGF9GFFGGGFEFGGGGGGGGGGFGGGEEGGGGFFCGFCGGGGGGGGGGGEGGGGGGGGGGGGGGGGGGCCCCC
@sG 331
TGGGGAATATTGCACAATGGGCGAAAGCCTGATGCAGCGACGCCGCGTGAGTGAAGAAGTATTTCGGTATGTAAAGCTCTATCAGCAGGGAAGAAAATGACGGTACCTGACTAAGAAGCCCCGGCTAACTACGTGCCAGCAGCCGCGGTAATACGTAGGGGGCAAGCGTTATCCGGATTTACTGGGTGTAAAGGGAGCGTAGACGGCGAAGCAAGTCTGAAGTGAAAACCCAGGGCTCAACCCTGGGACTGCTTTGGAAACTGTTTTGCTAGAGTGTCGGAGAGGTAAGTGGAATTCCTAGTGTAGCGGTGAAATGCGTAGATATTAGGAGGAACACCAGTGGCGAAGGCGGCTTGCTGGACAGTAACTGACGTTGAGGCTCGAAAGCGTGGGGAGCAAACAGGATTAGATACCCT
+
FFGGG,BFGFGFGGGGGGGGD<FGGEFGGGGGGGGGGGGGCFFGGEG+@FGGFGGGGGGCFF9FGGGEGGGGGGFFFGGGGGGFFGGGGGDEGGGGGCF9FFGFFGGFGGGGGGGGGGFGGGGGGGGGGGGGGGGGGGGCFCCGEGGGGFC9<<BFGGGGGCE<CE@FF7F59+8<*,=<FCFCGGFC+E>EGE<-BB;EGD5?>;>>FD?@=D;@@;>;<@29BFD@F5ADGDE8*FCGDFDD@3FFFBF?F?FFFC6?==,<GGE<;,<D=F@>=7FF9E;B9GFFFEC=,D@=8CEEGFCGFDEFEGGGFF@GDFC=FGFFGFGFFEGFEAGGFCDFFFFCFCCGFCFGGGGGGFGGGFGGGGGDGGFGGGGGGGGGGGGGDFGGGFFD@GFGGGGGFGGGGGGGFGGCCCCC
@sG 332
TGGGGAATATTGCACAATGGGCGAAAGCCTGATGCAGCAACGCCGCGTGAAGGAAGAAGGTCTTCGGATCGTAAACTTCTGTCCTATGGGAAGATAATGACGGTACCATAGGAGGAAGCCCCGGCTAACTACGTGCCAGCAGCCGCGGTAATACGTAGGGGGCGAGCGTTATCCGGAATTATTGGGCGTAAAGAGTGCGTAGGTGGTAACTTAAGCGCGGGGTTTAAGGCAATGGCTTAACCATTGTTCGCCCTGCGAACTGGGATACTTGAGGGCAGGAGAGGAAAGCGGAATTCCTAGTGTAGCGGTGAAATGCGTAGATATTAGGAGGAACACCAGTGGCGAAGGCGGCTTTCTGGACTGAAACTGACACTGAGGCACGAAAGTGTGGGGAGCAAACAGGATTAGATACCCT
+
DFFFGGGGGGGCFGGGGCFCFGGGGGGGGGFFGGGGGGGGGGGGGGGEGGGGGGGFFGGGGGFGGGGECFEGGGFGGGGGGFFGGFFGFDC8CGGGGGGFGGGGGGGGGGFFEGGGGGGGGGGDGGCFGFGGCBEFGFGGGGGGCGGGFFEFFGGGGG>GGGGG8CGD4<FCGGCEEGFGGGFFFFFG?;GG<-03FC/*CCC?@FG;ECF=FCG**7CFC8E9FFFFD,A>.?GFDFAFFGCGE>GGGD>FDG80CD5CGFFF?AFFGF7)8#F89FGFGFF<DGCFFGFED=8GFCFFC@6BDCCF@CC,@CCDEC,EEBEGGGGGDGFFF@@FGGGEGEFGEDGGGGGGGFFDGGGGGGGGGFGGFEEFEGGFGEDF7GGGGGGGGGFFFGGGGGGGGGGGGGGGGFCCCCC
@sG 333
TGAGGAATATTGGTCAATGGACGCAAGTCTGAACCAGCCATGCCGCGTGCAGGAAGACGGCTCTATGAGTTGTAAACTGCTTTTGTGCGAGAGTAAACGCTCTTACGTGTAAGAGCCTGAAAGTATCGTACGAATAAGGATCGGCTAACTCCGTGCCAGCAGCCGCGGTAATACGGAGGATCCAAGCGTTATCCGGATTTATTGGGTTTAAAGGGTGCGTAGGCGGTTTGATAAGTTAGAGGTGAAATACCGGTGCTTAACACCGGAACTGCCCCTAATACTGTTGAACTAGAGAGTAGTTGCGGTAGGCGGAATGTATGGTGTAGCGGTGAAATGCTTAGAGATCATACAGAACACCGATTGCGAAGGCAGCTTACCAAACTATATCTGACGTTGAGGCACGAAAGCGTGGGGAGCAAACAGGATTAGATACCCT
+
CFGGGGGGGGGGGGGGGGGGGGEGGGGGGGGGGGGGGGGGGFGGGGGGGGGGGGGGGGGGG@GFGGGGGGGGGGGGGGGGGGGGGGGGGGGGGGGGGGGGGGGGGGGGGGGGGFGGGFEFFGGGE,CFFGGGGGGGGFFGGFEFGFGGGDGGGGGDGGGGGGGGGCGGGGGGFGGGGGGFCFFGGFFFFEGGGGGGDGGGGFGCFGGCFGFFFGGFG@GEFFDGFFE>GGGGFG<:G=G7FGF=FG=9=62=DGFFFEFF7CC9FECDECF>GGFFCGGFFFFFF9F?=DFE7CGF8FEC8EGGGGGGGFDCFFGGGFGDGGEB>F@>FFGEEFEECGGGGGFFGGGGGGCF:GGGGGGGGGGFGGFGGFCGGGGGGGGGGGGGGGGGGGGGGGFFAGGEGGGGGFGGGGGGGGGGFECEGGGGGGGGGFGCCCCC
@sG 30785
TGAGGAATATTGGTCAATGGGCGAGAGCCTGAACCAGCCAAGTAGCGTGCAGGATGACGGCCCTATGGGTTGTAAACTGCTTTTATAAGGGAATAAAGTGGGAGTCGTGACTCCTTTTGCATGTACCTTATGAATAAGGACCGGCTAATTCCGTGCCAGCAGCCGCGGTAATACGGAAGGTCCGGGCGTTATCCGGATTTATTGGGTTTAACGGGAGCGTAGGCCGGAGATTAAGCGTGTTGTGAAATGTAGACGCTCAACGTCTGCACTGCAGCGCGAACTGGTTTCCTTGAGTACGCACAAAGTGGGCGGAATTCGTGGTGTAGCGGTGAAATGCTTAGATAGCACGAAGAACTCCGATTGCGAAGGCAGCTCACTGGCGCGCAACTGACGCTGAAGCTCGAAAGTGCGGGTATCGAACAGGATTAGATACCCT
+
FGGGGGGGGGGGGGGGGGFGGGGGGGGGGGGGGDGGGGGFFFFFFGGGGGGGCGGGGGCGGGGDGGGGFGGDGGGFG9FGGGGGGGFGGGGGGFGGGGGGC8FFFGCGGGGGGGGGGGGGGGGGGGGGFGGGGDCGGGGGFGEGECFGGGGGGFGGCFG+>@EFFGGEGGGGCFG>BEFDFG9<FGCEGDDDEGGGGGGGFCGGFG<@FFC%1<<5=5C5>CEC?EDDGGGD2<GB<A<?FD<FG&DFF?@FFEED8ECEFF9;2FEGGDF@7@?G6D=FCGFDD,D5DFFE*FCC@5,,4,,,GGEGGFFB=FGEEB+GGGGE>@EGGFGGGGDE=9C,F;BA,GEDCGF?C?7,,DE,C>GGGGGGGFDEFGGGGF@@+GEGFDCCGGFCGGFDFCECGGGGGFF:F@GFF,FGGFFFGGFFGDGGGFGCCCCC
@sG 23566
TGAGGAATATTGGTCGATGGACGAGAGTCTGAACCAGCCAAGTAGCGTGCAGGATGACGGCCCTATGGGTTGTAAACTGCTTTTATAAGGGAATAAAGTGAGTCTCGTGAGACTTTTTGCATGTACCTTATGAATAAGGACCGGCTAATTCCGTGCCAGCAGCCGCGGTAATACGGAAGGTCCGGGCGTTATCCGGATTTATTGGGTTTAAAGGGAGCGTAGGCCGGAGATTAAGCGTGTTGTGAAATGTAGATGCTCAACATCTGCACTGCAGCGCGAACTGGTTTCCTTGAGTTCGCACAAAGTGGGCGGAATTCGTGGTGTAGCGGTGAAATGCTTAGATATCACGAAGAACTCCGATTGCGAAGGCAGCTCACTGGAGCGCAACTGACGCTGAAGCCCGAAAGTGCGGGTATCGAACAGGATTAGATACCCT
+
EFGGGFGGGGGGGGGGGGG@EGDGGGGFGGGGGGGGDGF<FF<FGGGEGGGGGGGFFGCEEGGGG?FGGGGGGF,FFGGGGGGGGGGGGGGCEFGGGFGGGGAC9EGGGGGFGGGGGGGGGGGGGGGGGGFFGGGF9E:FGGGGGGEFGGGGFGGGGGCFGEFGGDGDFGGGFCGGEGGGGGFC<FGFF?-4@FGG-F?FGGGGGGGCFFGGG@;3C>FF9ECFFGGCE2;FFG?4GGGEFGCEFG?;>C@CGFGFFGGGGG9BCFCGFFF7F>:E>EGGFGGFFCAFCD,D5@++7EFFGE,FF@:FB,FDDFEEEFDEGGGGDFFAGGGGFFFF9GGGGGGGGGFGF?<EFFF@DGGFFEGGF<FGGFFFFC,-F@GEGGFGGFFEFF@EFECGFFFF:FFCCCFDGGGGGGFDFF9FFFAFGGGGGGGCCCCC
@sG 27050
TGGGGAATATTGCACAATGGGCGCAAGCCTGATGCAGCGACGCCGCGTGAGGGATGGAGGCCTTCGGGTTGTAAACCTCTTTTATCGGGGAGCAAGCGAGAGTGAGTTTACCCGTTGAATAAGCACCGGCTAACTACGTGCCAGCAGCCGCGGTAATAGGTAGGGTGCAAGCGTTATCCGGAAATATTGGGCGTAAAGGGCTCGTAGGCGGTTCGTCGCGTCCGGTGTGAAAGTCCATCTCTTAACGGTGGATCCGCGCCGGGTACGGGCGGGCTTGAGTGCTGTAGGGGAGACTGGAGTTCCCGGTGTAACGGTGGTATGTGTAGATATCGGGAAGAACACCAATGGCGAAGGCAGGTCTCTGGGCCGTTACTGACGCTGAGGAGCGAAAGCGTGGGGAGCGAACAGGATTAGATACCCT
+
CE@C@BEEGGGFG9FGGGG8FFEGGGGDFGGGGG9FFFGG:E7:@FE+CFEGGEFGFF8FBCEFGGGGGDG+C?CF@FC9F9FGFFD+:>@>EF,=7:FCCFFGAFFGDFF,BCE<7F<CEFDFGCFGGDFF8>9@BB<:F>C,><,<>><C7*<<,@,??FCF:*8+7283C:7C=,2C:FF*8,@FCE*2*1/8:FGE1C8CC8FC,7D<::22*4<F:#:C><F<:<9C<<-1<,6,47GF<*CA:,=*C<B@*++7FFCC0=+GGEGGD>,D<68F>836+,=,<A4,5CE=;6+=>GFCFEGCC5A6+A=BC,==<FFF99+GC@E<CEE<B,FCFBE,CF@@@E6,EEFGGFFCF<C@:CC@CFAFEF;CCE?EDFGF:7:E,CBEEEGED+F:C,C<EFGGGFGGCGFGCCCCC
@sG 337
TGAGGAATATTGGTCAATGGACGGAAGTCTGAACCAGCCATGCCGCGTGCAGGATGAATGTGCTATGCATTGTAAACTGCTTTTGTACGAGGGTAAACCCAGATACGCGTATCTGCTTGAAAGTATCGTACGAATAAGGATCGGCTAACTCCGTGCCAGCAGCCGCGGTAATACGGAGGATCCGAGCGTTATCCGGATTTAGTGGGTTTAAAGGGAGCGTAGGCGGATTGTTAAGTCAGTTGTGAAAGTTGGCGGCTCAACCGGAAAATTGCAGTTGATACTGGCAGTCTTGAGTGCAGTAGAGGTGGGCGGAATTCGTGGTGTAGCGGTGAAATGCTTAGATATCACGAAGAACTCCGATTGCGAAGGCAGCTCACTGGAGTGTAACTGACGCTGATGCTCGAAAGTGTGGGTATCAAACAGGATTAGATACCCT
+
EGAFGFGGGGGGGGGGGGGGGGGGGGGGGGGGGGGGGGGGGGGGGGGGGGGGGGGGDGFFGGGGFFFEFGFGGGGGGGGGGGGGGGGGGEGGGGFGGGFDEGGGGGGGGGGGGGGGGGGGGEFF<?FGGGGGEGGGGGGGGGGGC7EFGFGGGGGGG,DCFFGDE5@CCFEEDFGGGCE<FCEGGEGG%C8CCGGGGGEF7#CFFF=CFGFC4CFAEBGFF;GGDF8FEC=<FGGBFGEE@?@AFG7+==#+:DD9=FC>C>A#GGDGGDFFFE7FB8DDFCFFFDE,CF<EBF=FFFGFCFGGGGGGGFGGGGE>8F88GDEE5F7AGFFBAFFGGGGGFAEEEGEFGGGGGF>FGGGGFF@,GGGFFFEDFGFGGGGGGGGGGGEC7GFGGGFGGFGGGGGGGGGGGGFGGGFGGGFGGGGFGGGGGGGCCCCC
@sG 28015
TGAGGAATATTGGTCAATGGGCGAGAGCCTGAACCAGCCAAGTAGCGTGCAGGATGACGGCCCTATGGGTTGTAAACTGCTTTTATAAGGGAATAAAGTGAGTCTCGTGAGACTTTTTGCATGTACCTTATGAATCAGGACCGGCTAATTCCGTGCCAGCAGCCGAGGTAATACGGAAGGTCCGGGCGTTATCCGGATTTATTGGGTTTAACGGGAGCGTAGGCCGGAGATGAAGCGTGTTGTGAAATGTAGGTGCTCAACATCTGAACTGCAGCGCGAATGGGTTTCCTTGAGTACGCATGAAGTGGGCGGATGTCGTGGTGTAGCGGTGAAATGCTTAGATATCACGAAGAACTCCGATTGCGAAGGCAGCTCACTGGGGCGCAACTGACGCTGAAGCTCGAAAGCGCGGGTATCGAACAGGATTAGATACCCT
+
@EFGGGGG9EFADFGGFG98,;@@CDGGC8C;FEGGF@FGEG,<FF7F7FEDGGGGGGEGGFGFGFGGGGGGEFFFFGGGGEGFDEFGFG84AE<AABF,B<FC?FF+=F+5E<FEFFEDCFGGFGF9FFGGGFCEG98F<F7FFGEFGGFFGDGGGG<EGGF,>+@+<>F7,,@:<*@B,,@F@C*<F:+;<?CFEGCFGGEFCG@F<%=&7<.)40=A?=1<6CGF7GF*C3<#F>ED@;BEG97?FDGFF:<@7/38:#8*%%CE<F<7F<46;=,,+7FGFGGF=,<GFEGFBB<@,FC=C6EED>688++BB+A,F<EC8>+EC,FA,<C<FAE,AFE==EDDB99FE?7F:@FB7GGGGFCGFDGGGFGGGGC@C@+C@<FDGGFDFAFGFCGEGGFGCEGEEBF<@FAGGGGGGGGDFGGGGGGCCCBC
@sG 29109
TGGGGAATATTGCACAATGGAGGAAACTCTGATGCAGCGACGCCGCGTGAAGGATGAAGTATTTCGGTATGTAAACTTCTATCAGCAGGGAAGAAAATGACGGTACCTGACTAAGAAGCCACGGCTAACTACGTGCCAGCAGCCGCGGTAATACGTAGGGGGCAAGCGTTATCCGGATTTACTGGGTGTAAAGGGAGCGTAGACGGCACGGCAAGCCAGATGTGAAAGCCCGGGGCTCAACCCCGGGACTGCATTTGGAACTGCGGAGCTAGAGTGTCGGAGAGGCAAGTGGAATTCCTAGTGTAGCGGTGAGATGCGTAGATATTAGGAGGAACACCAGTGGCGAAGGCGGCTTGCTGGACGATGACTGACGTTGAGGCTCGAAAGCGTGGGGAGCAAACAGGATTAGATACCCT
+
GF<EGGGGFGGGGGGGGGGFFEGF8FFDFGGGDCFFGFFG7FEFGGCFG7FGEEGCF<CCE?CECCFF@F8?EFFFGGF,FF<AFDEFFC<B7E8FGGGGGG7?FGGGGGGFG:=FFFCC,=FGGE7ADCFGC<88DFF=,BDF+533@@>A9,<<,,CFC>C**18C<*FFGGGGGG7BBFFGGGE/,<>9<5DFEC<FE2/:88*CE818DE@9::F8,>%<7:CEGCEGGC@8B:<C;>B/->@:C<9GFFE,F@9<CCB<#<<F;DCEFG@@-7EA9?9F9,,BF;EFE@,8@=E?FE>+)DGGGFEAECF@,FFFF8AF9EDGGFFF=C8BFB,EDFCBA,@GFE7GEGGFGGGEF@EC,<GGGDF@FGGGFGGGGGFFCDGEFCGGGGFCE,GFFDGGGGGGGGGCCCCC
@sG 28971
CGAGGAATATTGGTCAATGGACGAGAGCCTGAACCAGCCAAGTAGCGTGCAGGATGACGGCCCTATGGGTTGTAAACTGCTTTTATAAGGGAATAAAGTGGGTCACGTGTGACTTTTTGCATGTACCTTATGGATAAGGACCGGCCAATTCCGTGCCAGCAGCCGCGGTAATACGGAAGGTCCGGGCGTTATCCGGATTTATTGGGTTTAAAGGGAGCGTAGGCCGTCTGTTAAGCGTGTTGTGAAATGTCGGGGCTCAACCTGGGCATTGCAGCGCGAACTGGCAGACTTGAGTGCGCAGGAAGTAGGCGGAATTCGTCGTGTAGCGGTGAAATGCTTAGATATGACGAAGAACTCCGATTGCGAAGGCAGCCTGCTGTAGCGTAACTGACGCTGAAGCTCGAAAGCGTGGGTATCGAACAGGATTAGATACCCT
+
GGCGGGGGGGGGGGGGGGGGGGG@:FGGG8EGGGFGEGFGGGFGGGGGGGGGGBFEDFGGGGG7EF9FGGGGGGGGGGGFGGGGGGGFGFFFGGGFFGFGFG:EFDGFGGGFGGGGD@+EFEAFFGFGGGGGDGGGGGGGGGDEGGGGGGCFGGGGGF7F7FGGGGG>F7FCFGG>EF7BFGGGGGG7CCGCF<1<*C</:9=:F;FC6@EFGGGFGDE5:E=EFC2>FGGGG@FBFDGGAFCFCCCFCFA@@:CFFCFGCGGGFGGECF-C@C>CDG==<FDFFFFC,6,=*EEGGFCFEF;=GEGGGGE>+EEBB7EFF,CGACGGFCFE?9GGFEC,GGGGGF8GGGFGGFFE:F8GGGGGGEFGGGDGGGGGGFDGDGGGGGFGGGFGGGFGCFGFC7FGFFGGGGFFGGGFEFACCEFGGGGGGGEC<CCC
@sG 28342
TGGGGAATATTGCGCAATGGGGGAAACCCTGACGCAGCAACGCCGCGTGACTGAAGAAGGCCTTCGGGTTGTAAAGATCTTTAATCAGGGACGAAACATGACGGTACCTGAAGAATAAGCTCCAGCTAACTACGTGCCAGCAGCCGCGGTAATACGTAGGGAGCAAGCGTTATCCGGATTTACTGGGTGTAAAGGGCGCGCAGGCGGGCCGGCAAGTTGGAAGTGAAATCCGGGGGCTTAACCCCCGGACTGCTTTCAAAACTGCTGGTCTTGAGTGATGGAGAGGCAGGCGGAATTCCGTGTGTAGCGGTGAAATGCGTAGATATACGGAGGAACACCAGTGGCGAAGGCGGCCTGCTGGACATTAACTGACGCTGAGGCGCGAAAGCGTGGGGAGCAAACAGGATTAGATACCCT
+
AFGGGGGGGGGGGGGGGGFGGGGGGGGFGGGGGGGGEEGGGGGGGGGEGGGGGGGGGGGGGGGGGGGGFGGGGGGFGGGGGGFGGGGGGGGGGGGGGGGGGGGGGCCGGGCFGGGGGGGGGGGGGG8=DGGGGGGGGGG?GFAGFGGGECFFFGGGAFEGGGGGGGGGCGGECGGC::FGGGGGGF5,=<CGGC:FGGDGDGEGCGGGCEEG5,<><?C:4-CGFDF@EFGGGGG189GEFGF7EFDCBCFCCGGGGCDCGGGF?FGFD#FFA8FDGFDFBAF6?A7EBFE,>,A+DFECFEF=B*>+FFBC,,=7C@C5,F@9,F<:FE,FE?<<,B8CGGFBDF@:GF:@BCGGG@FGGGGGCFEAEFB@FGB8F:F@:GEFFC7GGGGEFFAEFF@C55@GGGGEGFFGCCCCC
@sG 342
TGGGGAATATTGCACAATGGGGGAAACCCTGATGCAGCGACGCCGCGTGAAGGAAGAAGTATCTCGGTATGTAAACTTCTATCAGCAGGGAAGATAGTGACGGTACCTGACTAAGAAGCCCCGGCTAACTACGTGCCAGCAGCCGCGGTAATACGTAGGGGGCAAGCGTTATCCGGATTTACTGGGTGTAAAGGGAGCGTAGACGGACTGGGAAGTCTGATGGGAAAGGCGGGGGCTCAACCCCTGGACTGCATTGGAAACTGTTAGTCTTGAGTGACGGAGAGGTAAGCGGAATTCCTAGTGTAGCGGTGAAATGCGTAGATATTAGGAGGAACACCAGTGGCGAAGGCGGCTTACTGGACGGTAACTGACGTTGAGGCTCGAAAGCGTGGGGAGCAAACAGGATTAGATACCCT
+
FGCFGGGGFFGGGGGGGFFGFGDEGGGGGGGGGGGGGGGGGGGGGGGFEFDCFGGGC<F<FFGFGGGBFGGGGGGGGGGGFGCCGGGFFGGFGFBFAFFGGGGCDCFFFGGGGGFGGG<=FCFGGFGFFFFDGFF8CF@C@DDGGDEEGGD;FFG9>BGEGEF:;=C:=CF5FGGG7*4:,?F,?FFEFC9CFGGGCEC*>D<+31?:*EC#,C5=E)CF,C)::=EGFEGEGGG?@:F37G.D>EFFDFBF7FFF@3>CC9C(CF?<@,,6<FCF'FGGDGFEE6C+EFE9>FF@GFE?B?@+BGGFADF@?@DE?FFDFC9FGGFFGFGGDFCFEBEGGGGGGECGGGFFFF<<GC@F@EDGGGGGGGGGGFGE?GGFGFFFCFGDGEDGGGGGFEGFFGGGGGGGGGCCCCCC
@sG 26345
TGGGGAATATTGCACAATGGGGGAAACCCTGATGCAGCGACGCCGCGTGAGTGAAGAAGTATCTCGGTATGTAAAGCTCTATCAGCAGGGAAGAAAATGACGGTACCTGACTAAGAAGCCCCGGCTAACTACGTGCCAGCAGCCGCGGTAATACGTAGGGGGCAAGCGTTATCCGGAATTACTGGGTGTAAAGGGTGCGTAGGTGGTATGGCAAGTCAGAAGTGAAAACCCAGGGCTTAACTCTGGGACTGCTTTTGAAACTGTCAGACTGGAGTGCAGGAGAGGTAAGCGGAATTCCTAGTGTAGCGGTGAAATGCGTAGATATTAGGAGGAACATCAGTGGCGAAGGCGGCTTACTGGACTGAAACTGACACTGAGGCACGAAAGCGTGGGGAGCAAACAGGATTAGATACCCT
+
FCGGGFCGGGF9FGGGGGG@FEGGGGGGGGGGGGGGFE@FFCEGGGGGGGGFGFFGGGGGGCGGGGGCFGGGGGG<EGGCFGGGCFG@7FFGGGGGGEFGFGGFFGGGFFFGGGFGGFGGGGGGGEFGGFGGGGGGFGGFGCDBF@<B*@CCFGGFGGGGGGGC7C<F@8>*FC:<FGCFFG9FCFGGBCGG:?C+:CECC8E9,C?@:EFFGGGG<FEF9FDFF=<@ECEEDEE,;DEB3B>9:C?BC)'A@FGGGFGF=FFFDFGFECFE@GFFFFGFGG=FE7C:GFCCFDFFEC,EA,GGFGGFAEGEBDGGGGGFCCFGGFGFFCGFEECFGF@GFCCFEEGGFCGGGGFFFF@DF@<9EGFGGGFEFFGGFGGGFGGGGGGGGGGGGGGGGFF<FFGFE9FGGGGCCCCC
@sG 23022
TGGGGAATATTGGGCAATGGGCGCAAGCCTGACCCAGCAACGCCGCGTGAAGGAAGAAGGCTTTCGGGTTGTAAACTTCTTTTGTCAGGGACGAGTAGAAGACGGTACCTGACGAATAAGCCACGGCTAACTACGTGCCAGCAGCCGCGGTAATACGTAGGTGGCAAGCGTTGTCCGGATTTACTGGGTGTAAAGGGCGTGTAGCCGGGAAGGCAAGTCAGATGTGAAATCCACGGGCTCAACTCGTGAACTGCATTTGAAACTGTTTTTCTTGAGTATCGGAGAGGCAATCGGAATTCCTAGTGTAGCGGTGAAATGCGTAGATATTAGGAGGAACACCAGTGGCGAAGGCGGATTGCTGGACGACAACTGACGGTGAGGCGCGAAAGCGTGGGGAGCAAACAGGATTAGATACCCT
+
CFGGGGGGGGGGGGGGGGGGGGGGGGGGGGGGGGGGGGGGGGFGGGGFGGGGGGGGGGGGFEEGFEGGGGGGGGGGGGGGGGGGGGGFGGGGGGGGGGGGGGGGGGGGGGGGGGGGFGGGGGGGGFGGGFGGCGGGGGGGGGGGGGGGGGGGGGGGGDFGGGGGGGFGGGGGGEGFFGGG?FFFGGGGGGCEGGGGGCGEDEFGFGGGGFGFFFGFCBFGFFGGGCFGFGGGGGGGFDDGGGFF?GGGGGGGGGFGGGGFFGGFEGGGGGFBGFDF6GGGGGFGFGGGGFGFFCEFECFCGFGFGGBGDGGGGFEGGF>C,CFCGGGGGGF?CF7EGGGGGGFEECFEEEFGGGGGGGGGGGGGGGGGGGGGGGGFGFCGGGGGGGFGGDGGGFFCFGGGGGGGGGGGGGGGGCCCCC
@sG 345
TGGGGGATATTGCGCAATGGGGGCAACCCTGACGCAGCAACGCCGCGTGAAGGATGAAGGTTTTCGGATTGTAAACTTCTTTTATTAAGGACGAAAAATGACGGTACTTAATGAATAAGCTCCGGCTAACTACGTGCCAGCAGCCGCGGTAATACGTAGGGAGCAAGCGTTGTCCGGATTTACTGGGTGTAAAGGGTGCGTAGGCGGCTTTGCAAGTCAGATGTGAAATCTATGTGCTCAACCCATAAACTGCATTTGAAACTGTAGAGCTTGAGTGAAGTAGAGGCAGGCGGAATTCCCCGTGTAGCGGTGAAATGCGTAGAGATGGGGAGGAACACCAGTGGCGAAGGCGGCCTGCTGGGCTTTAACTGACGCTGAGGCACGAAAGCGTGGGTAGCAAACAGGATTAGATACCCT
+
CFGGGGGGGGGGGEGFEGGGGGDGGGGGGGGGGGGGGGGGGGGGGGGFFGFGGGGGGGGGGGGGGGGGGGGGGGGGGGGGGGGGGGGGGGGGGGGGGGGGGGGGGGGFFGGGGGG9FGGGDGGG7CFGGCGGGGGGGGGGFF@GGEGGD>CFCFGGCDFGGGGGGFGFFFEEGGGGG=DGGGG+FFGAEF=CCE@EFG5EGGEDCCFFGGGFFGCFF>GF,BCCFCCFGGGG8F'DGEEFEFFGGGFFGCFD@DB9D>DGF=DF<CF>GE:FC9BFCCGGFGFFGFFDEDDFDFFECEFCCGGEGAEGGFGGG@FFDGGGGGE=EAEGGF9GFGFGGFGGGGDGCFFFGGEGFCFGFFFFGGFFGGGGGGGFGGGFFDGGFFCGGGGGGGGGGGGGGGGGFGGGGGGGGGGFCCCCC
@sG 346
TGAGGAATATTGGTCAATGGGCGAGAGCCTGAACCAGCCAAGTAGCGTGCAGGATGACGGCCCTATGGGTTGTAAACTGCTTTTATAGGGGGATAAAGTGAGTCACGTGTGGCTCATTGCAGGTACCCTCTGAATAAGGACCGGCTAATTCCGTGCCAGCAGCCGCGGTAATACGGAAGGTCCGGGCGTTATCCGGATTTATTGGGTTTAAAGGGAGCGGAGGCAGTTTGTTCAGCGTGTTGTGAATTGGAGTGGCTCAACCAGGGCATTGCGGCGCGAACTGGCAGACTTGAGTGCGCAGGAAGTAGGCGGAATTCGTCGTGTAGCGGTGAAATGCTTAGATATCACGAAGAACTCCGATTGCGAAGGCAGCCTGCTAAGCTGCAACTGACATTGAGGCTCGAAAGTGTGGGTATCAAACAGGATTAGATACCCT
+
DEGFFGGGGGGGGGGGGGGGGGGGGGGCFFGGGGGGGGGGGGGGFGEGGGGGGGGGGGGGGGGGGG9DCGGGGFFFGGGGFCGGDECEFEGCC7FFFGGFFGDFCCFFCFF@E8FGFFC9FGGGAGGGF+A<DEGGGD@FGFFFG7E8F9FEDFGG@FFGGGGG*@FFGG728;:7*>C:FFGG7@5BC7*8CF@EEE@9>39,?AFD5@EFG7C5/4?)((:D5>CF??6F+3>5-,CE<GFE,:#7C;EE<AF6CDC@+3<FDE*CFC34#:=C6@=C>,?<:9BFGGEEAF8C=B9FFCE??@+CFD<,+8DGGEC,8FEGAC,CGF9FD9BGGFFC9,FDEF<GFFAAF@GGBFF:@,DGGGDFGFCFFCDF9FFEFGGFEFCCGGGGGGGGGGEEC7GGFGGGGFFEFFACGEFFCGGGGGGGGGECCB@C
@sG 347
TGGGGAATATTGCACAATGGGCGCAAGCCTGATGCAGCGACGCCGCGTGAGGGATGGAGGCCTTCGGGTTGTAAACCTCTTTTATCGGGGAGCAAGCGAGAGTGAGTTTACCCGTTGAATAAGCACCGGCTAACTACGTGCCAGTAGCCGCGGTAATACGTAGGGTGCAAGCGTTATCCGGAATTATTGGGCGTAAAGGGCTCGTAGGCGGTTCGTCGCGTCCGGTTTGAAAGTCCATCGCTTAACGGTGGATCCGCGCCGGGTACGGGCGGGGTTGAGTGCGGTAGGGGAGACTGGAATTCCCGGTGTAACGGTGGAATGTGTAGATATCGGGAAGAACACCAATGGCGAAGGCAGGTCTCTGGGCCGTTACTGACGCTGAGGAGCGAAAGCGTGGGGAGCGAACAGGATTAGATACCCT
+
FGGGGGGGGGGGGGGGGGGGGGGGGGGGGGGGGFGFGGGGFGGGGGGCFGGFGGGGGGGGGGGGGEFEFGGGGGGFFEGGFFEGGGGGGGGGGGFF7FFCEGAFGGGGGGGGGGE8FG==BDGGAFGGGGD<@D9EG7DAFFFDGGG@FGCFD=FE,,<CC:FDCFCGF9FCCEGDG,CFE@C@7,<CFF7>EE>C5EGDCG8EE>*8A8C*::EBG>EC>*1CB*0DC93+/<CA<83<E:,1'@F?5<0:71>1*C79EC859=6C@7F8:,F=B5@++84@+=F8FE=<B5AFD884+E@>4EF=@)4@CGFFFAFFDFEDGF@+FB,GGF<CF:E<DBFA,EGGDE,FFE9,DEF<F?GGGFF7FCGGEGGFFCGGGFGF:CEGGGGGGGGGFGGGGGGFFGGGGGGGGGGGCCCCC
@sG 348
TGGGGAATATTGCACAATGGGCGCAAGCCTGATGCAGCGACGCCGCGTGAGGGATGGAGGCCTTCGGGTTGTAAACCTCTTTTATCGGGGAGCAAGCGAGAGTGAGTTTACCCGTTGAATAAGCACCGGCTAACTACGTGCCAGCAGCCGCGGTAATACGTAGGGTGCAAGCGTTATCCGGAATTATTGGGCGTAAAGGGCTCGTAGGGGGTTCGTCGCGTCCGGTGTGAAAGTCCATCGCTTAACGGTGGATCCGCGCCGGGTACGGGCGGGCTTGGGTGCGGTAGGGGAGACTGGAATTCCCGGTGTAACGGTGGAATGTGTAGATATCGGGAAGAACACCAATGGCGAAGGCAGGTCTCTGGGCCGTTACTGACGCTGAGGAGCGAAAGCGTGGGGAGCGAACAGGATTAGATACCCT
+
GFGGGGGGGGGGGGGGGGGGGGGGGGGGGGGGGGGGGGGGGGGGGGGFFGDGGGGEFFFEGGGGGGGGGGGGGGGGGGGGGGGGGGGGGGGGGGGGGGGGGGGGAFGGGGGGGGEGGGDFGGGGFGGGGGCEEFGFGGGGGGGGGGGGGEDFCFGGG;F@?FFGGGGDF,FGECC:CFGFGGE8C?7FGGGGG88CECGG3**::8CG%*C>E;C:59:C16>CB7FEGGG7FCC4CFFCDCFE94C=?FE=C:>@1C:EFEG>96DGGEGGF)4882FGGEGGFEEGFF=DFFEF@,,+@EEC<F9C>8GGFE;AF?CF>FEF?9+E=CCGGGFFCFC7FFFEC:CEDF9FGFDGGGGF?GGGGGGGGGFFFCFCEFCGGFGF@GGGGGGGGGGGFGGEGGGGFGGGGGGGGGGGCCCCC
@sG 31468
TGGGGAATATTGCGCAATGGGGGAAACCCTGATGCAGCGACGCCGCGTGGAGGAAGAAGGTCTTCGGATTGTAAACTCCTGTTGTTGAGGAAGATAATGACGGTACTCAACAAGGAAGTGACGGCTAACTACGTGCCAGCAGCCGCGGTAAAACGTAGGTCACAAGCGTTGTCCGGAATTACTGGGTGTAAAGGGAGCGCAGGCGGGAGAACAAGTTGGAAGTGAAATCCATGGGCTCAACCCATGAACTGCTTTCAAAACTGTTTTTCTTGAGTAGTGCAGAGGTAGGCGGAATTCCCGGTGTAGCGGTGGAATGCGTAGATATCGGGAGGAACACCAGTGGCGAAGGCGGCCTACTGGGTACCAACTGACGCTGAGGCTCGAAAGTGTGGGTAGCAAACAGGATTAGATACCCT
+
GFGGGEFGGGGGGGGGGG?FGGGGGGGGGGGGGGGGGGGGGGGGGGGCGGGGGDGGGGGGGGGGGDCGGGGGGGGGGGGFFFGGGGFGGGGGGGGGFGGGGGGGGGGGGGGFGGGGGGGGGGGGGGGGGGGGGGG?GGGGFFGFEGGG/GGGGGGGGGG=GGCE@FGGGGDEFGGD?FFGGGGGGGGGDFGGGGGGGGGGGFEGGGGFEDFGGGGFGGGGFFCCCFFDFFGGGGGGGGGFCGFGFGGGGGGFEAFDGGFGGFGCGGGCFGGGFGGGGGGGGGFGGGGGGFEE8E@DGGGGGFCC>GGGGGGFFEGGGGGGGGGGGGGGFCFEDFCCGGFGGGGGGGDGGGGGGGGGGGGFGGGGGGGGGGEGGGGGGGGGGGGGGGGGGGGGGGGGGGGGGFGGGGGGGGGCCCCC
@sG 350
TGGGGAATATTGCACAATGGGCGCAAGCCTGATGCAGCGACGCCGCGTGAGGGATGGAGGCCTTCGGGTTGTAAACCTCTTTTATCGGGGAGCAAGCGAGAGTGAGTTTACCCGTTGAATAAGCACCGGCTAACTACGTGCCAGCAGCCGCGGTAATACGTAGGGTGCAAGCGTTATCCGGAATTATTGGGCGTAAAGGGCTCGTAGGCGGTTCGTCGCGTCCGGTGTGAAAGTCCATCGCGTAACGGTGGATCCGCGCCGGGTACGGGCGGGCTTGAGTGCGGTAGGGGAGACTGGAATTCCCGGTGTAACGGTGGAATGTGTAGATATCGGGAAGAACACCAATGGCGAAGGCAGGTCTCTGGGCCGTTACTGACGCTGAGGAGCGAAAGCGTGGGGAGCGAACAGGATTAGATACCCT
+
FFGGGEGGFFGFGGGGGGGGGGGGGFGGGGGGGGGGGGGGGGGGGGCFGGGGGGGGGFDFGGGGGGGEGGGGGGFGGFGCE<FCFFGGGGGGGGGGFGEFGGGGGGGCGCDGFGGGGGGGGGG=BGGGCGGGGCFGGGGGGGGGGGE,<FEECCFF,FC:<FFEEEEGFGGGGGD7*,?FCCF77,A9C@CFGG8;%B>;DEFEE:CECEGC>#;F?<8>;>C1:,:+CE029:CE=89B88<;,<F:7@>=FCEF:ECEFGG<?DEF>.FF>=8FGAGDGGFE7FDFFFGFAFEGGFCGEGGGGFCCC8FGGGGGFDFFGGGF8GEC:F7GFGFGGFFFCF<AGGGGFFFGGGGGGGGGFFFCGGGGGGGGGGGFGGGGGGGGGGGGGEFGGGGGGGGGGGGGGGGGGGGGGGGGCCCCC
@sG 351
TGGGGAATATTGCACAATGGGCGCAAGCCTGATGCAGCGACGCCGCGTGCGGGATGACGGCCTTCGGGTTGTAAACCGCTTTTGATCGGGAGCAAGCCTTCGGGTGAGTGTACCTTTCGAATAAGCACCGGCTAACTACGTGCCAGCAGCCGCGGTAATACGTAGGGTGCAAGCGTTATCCGGAATTATTGGGCGTAAAGGGCTCGTAGGCGGTTCGTCGCGTCCGGTGTGAAAGTCCATCGCTTAACGGTGGATCTGCGCCGGGTACGGGCGGGCTGGAGTGCGGTAGGGGAGACTGGAATTCCCGGTGTAACGGTGGAATGTGTAGATATCGGGAAGAACACCAATGGCGAAGGCAGGTCTCTGGGCCGTTACTGACGCTGAGGAGCGAAAGCGTGGGGAGCGAACAGGATTAGATACCCT
+
CFGGGGGGGGGGFGGGGGGGCGEGGGGGGGGGFGGGGGFGGDGGGGGGGGGGGGGGGGGGGGGGGGEFGGGGGGEFFGGG+AFDGGGGGGEGGGGGDFGGGGGDGDCBFGGGFFFFFGGGGGGGGGGGGGGGEEEFCGGG,,<:CGG<,FC7EFDGEGGFCFFFE57?FGGFC@7=FD5@F9C6:;<23:FG58?8CEFCG:#;;EGGCECEC12>E?EDF>GDEBG>F74+<@<69*6<CE9C:EGBFD4,9#BCGGEGCBFGECDGECCGGGGFFGGFGEGEGFGFGGFFAFCAFE;?FGCCFDFCEC>>=GGFE@9B=<DBEBCFCCDGGGGGGGFB=DGEEGGFEGFFC,FF8GGGGGF8GEEGGGGGGGEEEFFF?GF8FDEGEGC7GGGGGGGGFDGGGGGGGGGGGGGGGGCCCCC
@sG 352
TGAGGAATATTGGTCGATGGACGAGAGTCTGAACCAGCCAAGTAGCGTGCAGGATGACGGCCCTATGGGTTGTAAACTGCTTTTATAAGGGAATAAAGTGAGTCTCGTGAGACTTTTTGCATGTACCTTATGAATCAGGACCGGCTAATTCCGTGCCAGCAGCCGCGGTAATACGGAAGGTCCGGGCGTTATCCGGATTTATTGGGTTTAAAGGGAGCGTAGGCCGGAGATTAAGCGTGTTGTGAAATGTAGATGCTCAACATCTGCACTGCAGCGCGGACTGGTTTCCTTGAGTACGCACAAAGTGGGCGGAATTCGTGGTGTAGCGGTGAAATGCTTAGATATCACGAAGAACTCCGATTGCGAAGGCAGCTCACTGGAGCGCAACTGACGCTGAAGCTCGAAAGTGCGGGTATCGAACAGGATTAGATACCCT
+
AFGCFGGCFGGGGGGGGGFGFGGGGCGFGGGGCFFGFFFGFFFGEGGGEGCFGGGGGGGGGGGGGFGGGGGGGGGGFGGGFGGFGGGDF9F?FFEEFFGGGGGGGGGFCEGFGGFCFGGFGGGFEGCGGGGGGGC;DFFFFGGDEGGG99DDFGGCFGGGAFFEEGGGDGGGGG7:@C*>FF9<>F:F*=EEGFEGG<F'CA#FGC?%=F929<F849<7(8CCF:E5EEGFFFF9C>FFEFFE;@@,CFGD:9<?GGGFFEFFGFFF:/@#C@>F6EE;DGGGGFFF@EGFDGEC=,@FGCCGGGGGGFFD@88GGGDFFFGGAC7F;GFBFA<?=FFDF=,GGGFGGFFFDFEF7CGGGGEDGGGGGGGGGGEEFECGGGGGGCDGEFFGFFEGFEGGGGGGFCGGGGFFGGFDFGGFFGGGGGGGGGGCCCCC
@sG 353
TGAGGAATATTGGTCAATGGGCGAGAGCCTGAACCAGCCAAGTAGCGTGCAGGATGACGGCCCTATGGGTTGTAAACTGCTTTTATAAGGGAATAAAGTGAGTCTCGTGGGACTTTTTGCATGTACCTTATGAATAAGGACCGGCTAATTCCGTGCCAGCAGCCGCGGTAATACGGAAGGTCCGGGCGTTATCCGGATTTATTGGGTTTAAAGGGAGCGTAGGCCGGAGATTAAGCGTGTTGTGAAATGTAGAGGCTCAACCTCTGCACTGCAGCGCGGACTGGTCTTCTTGAGTACGCACAACGTGGGCGGAATTCGTGGTGTAGCGGTGAAATGCTTAGATATCACGAAGAACTCCGATTGCGAAGGCAGCTCACGGGAGCGCAACTGACGCTGAAGCTCGAAAGTGCGGGTATCGAACAGGATTAGATACCCT
+
CFFGGGGGGGGFGGGGGGGGGGGGGGGGGGFFFGDFGGGGFGGGGGGCB@FCFEGFFFFFGGGFGGFFFEEGGGGGFGGG9CFFFGGGGGG8DFFGFGGGGGGGGFGGGDCFFGGGGFGGGGGGFGFGGGGGGGCCFEG?>>CFGGGGGGGGF,>@FFGGFGCDE:CFGG@FFFCFCGEGFDCGGGGGCE8CEFC=25<FF8<F-F>:9:2?B?GFC0C>;2;?7@F:CC;:F@CDGCCC9F:CD,CCC=E@0@FEFGFCCF@CCF3<C>>5C:0C6,#FGEFF?GGGFA9?DC>FEE7B8A4GGE=GGFDD>D>47F=BCFGGFE>C=GF=F<A,E9GGF49FBF=F@,<FA:FFCGFFCCEDFC9FGCFCB,GFGFEGGGGGF9GGDGFGGGFF8@GGGGGGGGGGGGGGGGGFCFAFGGGGGGGGGGGCCCCC
@sG 354
TGGGGAATATTGCACAATGGGCGCAAGCCTGATGCAGCGACGCCGCGTGAGGGATGGAGGCCTTCGGGTTGTAAACCTCTTTTATCGGGGAGCAAGCGAGAGTGAGTTTACCGGTTGAATAAGCACCGGCTCACTACGAGCCAGCAGCCGCGGTAATACGTAGGGTGCAAGCGTGATCCGGAATTTTTGGGCGTTAAGGGCTCGTAGGCGGTTCGTAGCGTCCGGTGTGAAAGTCCGTCGCTTAACGGTGGATCCGCGCCGGGTACGGGCGGGCTTGAGTGCGGGAGGGGAGGCTGGAATTCCCGGCGTAGCGGTGGAATGTGTAGATATCGGGAAGAACACCGATGGCGAAGGCAGGTCTCTGGGCCGTTACTGACGCTGAGGAGCGAAAGCGTGGGGAGCGAACAGGATTAGATACCCT
+
GGGGGDGGFGGEFGGGGFGGGFGGGGFGGFFFGGGGGFEEDFGGGGG@FGGGGEGGGCEFGGGGFGDGGGGGGFFFFFGGGF?B9EFGGDGFCDD>CEFGGD<B,=,DFFC>+63+3@=FFFAFFGCE@7<*@,=BB:***5DCC>:8=7FC:14*?,<:72<*;0=B,:,8*;**<FFG**:*+00<E58@E**;C+:C*9AEEC>7+;:/)*)7&/8BF8/CC9CCC?9CC:8:*1*9FGGC<*F<CF=*1<*<95*8@@B*;*5F<:FFF,GFFAFC>88++,=GGF=B,,CD;>B@+7FGEF=@6)+7FEC,4<,F=FFC,A4+@7EGGFA9FCEEC@,,@,EF7EBFFE<DFE@@6CFGFGGGFFGGGGEEEFEC,<GF@;CFDCEGGGFGFGFEGE9GFGGGGGGGGGFCCCCCC
@sG 355
TGGGGAATATTGGGCAATGGGCGCAAGCCTGACCCAGCAACGCCGCGTGAAGGAAGAAGGCTTTCGGGTTGTAAACTTCTTTTGTCAGGGACGAGTAGAAGACGGTACCTGACGAATACGCCACGGCTAACTACGTGCCAGCAGCCGCGGTAATACGTAGGTGGCAAGCGTTGTCCGGATTTACTGGGTGTAAAGGGCGTGTAGCCGGGAAGGCAAGTCAGATGTGAGATCCACGGGCTCAACTCGTGAACTGCATTTGAAACGTTTTTTCTTGAGTATCGGAGAGGCAATCGGAATTCCTAGTGCAGCGGTGAAATGCGTAGATATTAGGAGGAACACCAGTGGCGAAGGCGGATTGCTGGACGACAACTGACGGTGAGGCGCGAAAGCGTGGGGAGCAAACAGGATTAGATACCCT
+
EFGGGGGGGGGGGGGGGGGGGGGGGGGGGFFGGGGGGGGGGGGGGGGFGGGGGGF8FFFGGGGCFGGG,CFBEFFFGGGG9FGGGGDGGGFGGGDGGGGGGGGEGGGGGGGGGGGGGG,=F>CGCFCGDDFFGGGGFGGFGGCFGGGGGGEGGGGGGDFGGGGGGF7<FGEGD8+<CGG7<@BF,=?F)58GEGGF=EGGFDD@@FGEGD;;;:;CFAGFA4?DFFG?FFCCGGFCB:/AE>9@0C9GEFEED?9FCFF@FGG##FGFCC8F9CDF=CGGGGFGFEC+CCCGF=@,>,GGGFFF>=9EEGGGEE==@GEFFCC,?A,GGF?EFFFCGGFGGEEGEDFGEGGGGGF8GGGGFGGGGGGGGGGGFEGFGEDGGGGGGFFCEGGGF@FFCGGGGFFEGGFCGGGGGCCCCC
@sG 356
TGGGGAATATTGGGCAATGGGCGCAAGCCTGACCCAGCAACGCCGCGTGAAGGAAGCAGGCTTTCGGGTTGTAAACTTCTTTTGTCAGGGACGAGTAGAAGACGGTACCTGACGAATAAGCCACGGCTAACTACGTGCCAGCAGCCGCGGTACTACGTAGGTGGCAAGCGTTGTCCGGATTTACTGTGTGTAAAGGGCGTGTAGCCGGGAAGGCACGTCAGATGTGAAATCCACGGGCTAAACTCGTGAATGGCATTTGAAACTGTTTTTCTTGAGTATCGGAGAGGCAATCGGAATTCCTAGTGCAGCGGTGAAATGCGTATATATTAGGAGGAACACCAGTGGCGAAGGCGGATTGCTGGACGACAACTGACGGTGAGGCGCGAAAGCGTGGGGAGCAAACAGGATTAGATACCCT
+
@CE@FEEGFFFGFFFFCEF8@FFCEEGGGFGGCEFCGGGFFGGCGEGGGGCFFGFFEFGFGFFGGGD:FGGGGGGGDEF9EE9FFGGG,BDFGGEGFEGF9<EFCGGGGGGF<FG:,FFGFGGGEG+@:>:FCFBEFG@EFDFFGGCCFECC1,DBFFFFEFGGD:,@C**=FEB@CG7<*?F9FF+<,=8E9<:B51*:>DCGE:3?GGCCEC>*6+203#E;@C5,<9C83<8EC>5#=B7GFFF@77$#,9<=,A363==,>A,<B,,3?8*@1+67GF@A,A?=8+:D?>8=E,,FEBA,6>=EE>;;CB@CCB,C,?,FCFGGGFC,EC6:,C8EAECCFCFCEGGEFC6<FA,@CGFGFFDEFB,FCEFGEEF:EFC:GGC:GGEFEFCC@CEGFFFGGGFEFEDFECCCCC
@sG 357
TGAGGAATATTGGTCAATGGGCGAGAGCCTGAACCAGCCAAGTAGCGTGCAGGATGACGGCCCTATGGGTTGTAAACTGCTTTTATAAGGGAATAAAGTGAGTCTCGTGGGACTTTTTGCATGTACCTTATGAATAAGGACCGGCTAATTCCGTGCCAGCAGCCGCGGTCATACGGAAGGTCCGGGCGTTATCCGGCTTTATTGGTTTTAAAGGGGGCGTAGGCCGGAGATTAAGCGTGTTGTGAAATGTAGAGGCTCAACCTCTGCACTGCAGCGCGAACTGGTCTTCTTGAGTACGCACAACGTGGGCGGAATTCGTGGTGTAGCGGTGAAATGCTTAGATATCACGAAGAACTCCGATTGCGAAGGCAGCTCACGGGAGCGCAACTGACGCTGAAGCTCGAAAGTGCGGGTATCGAACAGGATTAGATACCCT
+
EEFFGGGGGGGGGGGFFGGGGGGGCGGFEFEFFGGGGDFFFFFFGGGGGGGGGCGGGGGGGGGFFGGDFGEEGGFFGGGGFFGGGGGGGFGFFCEFGGGGG9,EF?CFGGCGGFCFFF@FEGGFGGFGECGGGCFEGFC9A=7FEGGFGGGG,DFEGGG<3:FFB8FG>*>EFGGGGFFG5>DCFDE:C;*:?FGC)?GGFGC4:#,:C<C?E@5#:7G@/CDG>CE3CGF?<@GDED>E@D:,C0=4394:-CC:-7CCCFCF?><)2:/#3;+=>D==+FB33,=8=<FGDC8B6@7F84>DEEDEEGGGGGGE@GGGFGGGFGEGFFECAA58E<FFC,,ED<FFFF?FFC:F@GEEGEF<FE<AGFCGEFCGGGGGGEC<DFCGCCBEF?6BCFDF<GGGGGGGGDGGEGGCGGFFGFGGFFDFEFGCCCCC
@sG 358
TGGGGAATATTGCACAATGGGGGAAACCCTGATGCAGCGACGCCGCGTGAAGGAAGCAGTATCTCGGTATGTAAACTTCTATCAGCAGGGAAGAAAATGACGGTACCTGACTAAGAAGCCCCGGCTAACTACGTGCCAGCAGCCGCGGTAATACGTAGGGGGCCAGCGTTATACGGAATTACGGGGTGTAAAGGGAGCGTAGACGGCGGTGCAAGTCAGATGTGAAAGCCCGGGGCTCAACCCCGGGACTGCGTTTGGAACTGGGCTGCTTGAGTGTCGGGGAGGCAGGCGGAATTCCTAGTGTAGCGGTGAAATGCGTAGATATTAGGAGGAACACCAGTGGCGAAGGCGGCCTGCTGGACGACAACTGACGCTGAGGCGCGAAAGTGTGGGGAGCAAACAGGATTAGATACCCT
+
FFGGGFEGGDGFGGGGGGGGFFGGGGGGGGGGGGGGGGGGFGGGGGGFEGGGGGGG,CAC,,EFGGGCEFGGGCF9EFCGGGG9EF?E7FBA@E,B,CAEGGGDBFF,,BEFGFDGFGFF+FFGGCE88E,,3BF7FCFF87<DC78C::*;FFGGGGD><<**1=<F**1=,?9FG**?<C#B<CFFFFF?9><<8:CEDD:/;;/;?5:8:<C#:=<7#F0=E=1/<*8GG?DF@F*53*7ED6,8++3*+F@9FFD=D@8,,,,5@,,8=F8@8+@B,F9=<?BF?=EFE@CEEA8,FCCB8@=EEFFABDEGFEB,FEC4<,CCEECEB6C,A=<C8,:7F@CFGEGGFCGDF@CFD7@<GGFEFCFCC,GGCCFC,EGEGDC,GGGGGGDGGGGGGGGFA<E9GFGCCCCC
@sG 359
TGGGGAATATTGCACAATGGGGGAAACCCTGATGCAGCGACGCCGCGTGAAGGAAGAAGTATCTCGGTATGTAAACTTCTATCAGCAGGGAAGAAAATGACGGTACCTGACTAAGAAGCCCCGGCTAACTACGTGCCAGCAGCCGCGGTAATACGTAGGGGGCAAGCGTTATCCGGATTTACTGGGTGTAAAGGGAGCTTAGACGGCGGTGCAAGCCAGATGTGAAAGCCCGGGGCTCAACCCCGGGACTGCATTTGGAACTGTGCTGCTAGAGTGTCGGAGAGGCAGGCGGAATTCCTAGTGTAGCGGGGAAATGCGTAGATATTAGGAGGAACACCAGTGGCGAAGGCGGCCTGCTGGACGACAACTGACGCTGAGGCGCGAAAGCGTGGGGAGCAAACAGGATTAGATACCCT
+
AFFGGGGGGGGGGFFFGGGGGGGGGGGFGFFFCFGGGGGGFEGGGGGFGGFAFGGGGGG<F<FGGFGFEFFFGGGCDGGCFFGFGGGGGGGGEGGGGGG9<CFC@FGCFEFGG9=DFFGFGGGGG@:FGGGGGC8:>FFFGGGFCED7@C7FCGD,8>FFECEGCF7F*<B8FGGEGDEC,+<CFGGG1>9CC97;C9#;C>>CEDCC5/:5F:78,21*C9C,<#<9:7GGGCECC@CFFC8?C:EEB;=D=EGFGG42DDD4=AF<1ADEBC@A<9EEFCFGC=+:B89988;8E=,,F=C6AC8B>,,DC@,6GFEDE@,A?9F8FECEEF<?E8FGEGGF@EEGGEEGFGGGGGGGG@GGGGFF:FCGGGGFCFCEC>GGDEGGGGGFFGGGFGGGGGGGFGGGGGGCCCCC
@sG 360
TGGGGAATATTGCACAATGGGCGCAAGCCTGATGCAGCGACGCCGCGTGAGGGATGGAGGCCTTCGGGTTGTAAACCTCTTTTATCGGGGAGCAAGCGAGAGTGAGTTTACCCGTTGAATAAGCACCGGCTAACTACGTGCCAGCAGCCGCGGTAATACGTAGGGTGCAAGCGTTATCCGGAATTATTGGGCGTAAAGGGCTCGTAGGCGGTTCGTCGCGTCCGGTGGGAAAGTCCATCGCTTAACGGTGGATCCGCGCCGGGTACGGGCGGGCTTGAGTGCGGTAGGGGAGACTGGAATTCCCGGTGTAACGGTGGAATGTGTAGATATCGGGAAGAACACCAATGGCGAAGGCAGGTCTCTGGGCCGTTACTGACGCTGAGGAGCGAAAGCGTGGGGAGCGAACAGGATTAGATACCCT
+
DFGGGGGGGGGGGGGGGGGGGGGGGGGGGGGGGGGGGGGGGGGGGGGFGGGGGFGGGFFGGGGGGGGGGGGGGGGGGGGGGGGGGGGGGGGGGGGGGGGGGGGGGGFFGGGGGGGGDGCCGGGGGGGGGG>FCGGGGGFFFFGGGGGFFGD@FFE*@FFFAFBFGGGCFCGGEEGDFGGGDGGF6<ACFCFFEGEECDGG3<@ECGGGGGG*?85*A6CD287<B*>#:CFA32:8<18FGGC<FFGFAF>5>CC::F+>:CGD?8CFGFGF>,,FF5G;GEE>:=7>?E=C88,<D8D7CGDGGF;EB5ECFFGGFCEFFCFC8FEDGGGFFDCEFBCFGFFA,,GGGFEFGFDGGGDGFEFBFGEGGGGGGGFFGGDCGDFE@GGFGGEGGGGGFCECGGGGFDCGGF9GGGFFCCCCC
@sG 361
TGAGGAATATTGGTCAATGGGCGGAAGTCTGAACCAGTCATGCCGCGTGCAGGATGAATGTGCTATGCATTGTAAACTGCTTTTGTACGAGGGTAAACCCAGATACGCGTATCTGCTTGAAAGTATCGTACGAATAAGGATCGGCTAACTCCGTGCCAGCAGCCGCGGTAATACGGAGGATCCGAGCGTTATCCGGATTTATTGGGTTTAAAGGGTGCGTAGGCTGTTTTTTAAGTTAGAGGTGAAAGCTCGACGCTCAACGTCGAAATTGCCTCTGATACTGAGGGACTAGAGTGTAGTTGCGGAAGGCGGAATGTGTGGTGTAGCGGTGAAATGCTTAGATATCACACAGAACACCGATTGCGAAGGCAGCTTTCCAAGCTATTACTGACGCTGAGGCACGAAAGCGTGGGGAGCGAACAGGATTAGATACCCT
+
@FFFGGGGGGGGGGGGGGGGGGGGGGGGGGGGGGGGGGGGGGGGGGG@FGGGGGGGGGGGGGGGGGGGGGGGGGGGGGGGGGGGGGGG@EEGGGGGGGGGGGFGGGGGGGGGGGGGGGFDGGGGADFGDFGGGFGEGGGGFGFGGFGGGGGGGGGGGGGGGGGGDGGGGGGGGGGG7<F=CFFGC<EGGGGGGGEECEGC2CFFEF8>7CFGG@GFG?GEB0?6F>8FE?CF@FGBGFG?EGFGGGGFFF?GEGFCDGGFEGGGGFDEFGGFFC:D;=+CFGFCC,GFEGFGFGFGGGGGGGGFGEEGGGGGGGEGGGGGFCGE>FGGFE<C9DGGFFF8FGGGGFGFGGGGFGGEEGGGEGGFFGCGFDFGGGGGFEEEGGGGGGGGGCEGGGFFFGGFGGGGEDGFFGGGGGGGGGGGFGGGGGGGGGGCCCCC
@sG 21958
TGGGGAATATTGCACAATGGGGGAAACCCTGATGCAGCGACGCCGCGTGAGCGATGAAGTATTTCGGTATGTAAAGCTCTATCAGCAGGGAAGAAAATGACGGTACCTGACTAAGAAGCACCGGCTAAATACGTGCCAGCAGCCGCGGTAATAAGAATGGTGCAAGCGTTATCCGGATTTACTGGGTGTAAAGGGAGCGTAGACGGAGTGGCAAGTCTGATGTGAAAACCCGGGGTTCAACCCCGGGACTGCATTGGAAACTATCAATCTAGAGTACCGGAGAGGTAAGCGGAATTCCTAGTGTAGCGGGGAAATGCGTAGATATTAGGAGGAACACCAGTGGCGAAGGCGGCTTACTGGACGGTAACTGACGTTGAGGCTCGAAAGCGTGGGGAGCAAACAGGATTAGATACCCT
+
CFFGGBBFGGFGGCFFFFFGGGGEGGGGGCFGGGGGGGGGGGGGCE76CF7FGGGGFFFFE-E<CF78ABA?FA5?EEE<E9BEAEDF7F+BF8FEFGCGF@@FGGGAFGGGGG8FGGFGF@FGG>@3CFGFF,8@FF:@@CFFGC@7@FGFG,F,3,3>D:FFG9CBC:<AEDF:?<E>>:FFGE505:1?E9*#(310*7CFFG;#>FCE:<>127F;C@+CD=F+;C:7@C<,>3<@:8+6,D:@,,,8<C,5,8,=:8,<F?D?D9AGDB@=B@AB4,AEE+FCGFF;@8E8CFGFGFGGFGF=E,FEEEFGFEEE:,F=C<6AGFGFFC8AGFFF:@7<GFCGGGGGFCGGGGGFGGGFE@FGFFCCGGGGGEF@FGGGGGGGGGGGFEFGE9DEGGGGFGFGGGGCCCCC
@sG 363
TGGGGAATATTGCACAATGGGCGCAAGCCTGATGCAGCGACGCCGCGTGAGGGATGGAGGCCTTCGGGTTGTAAACCTCTTTTATCGGGGAGCAAGCGAGAGTGAGTTTACCCGTTGAATAAGCACCGGCTAACTACGTGCCAGCAGCCGCGGTAATACGTAGGGTGCAAGCGTTATCCGGAATTATTGGGCGTAAATGGCTCGTAGGCGGTTCGTCGCGTCCGGTGTGAAAGTCCATCGCTTAACGGTGGATCCGCGCCGGGTACGGGCGGGCTTGAGTGCGGTAGGGGAGACTGGAATTCCCGGTGTAACGGTGGAATGTGTAGATATCGGGAAGAACACCAATGGCGAAGGCAGGTCTCTGGGCCGTTACCGACGCTGAGGAGCGAAAGCGTGGGGAGCGAACAGGATTAGATACCCT
+
DFGGGGGGGGGGGFGFFGGG?EGGGGGGGGGGGGFGGG7>FEGGGGGGGGCFDGFGGFECGGGGGGGGGGGGGGGGGGGGGGGFGGGGGGGGGGGEFGGGGGGGGGAFGGGGGGGFG<FFFFGE<EGG7ECEGGFGGGGGGG@FFF7>C@C*FCF=C9CE9FEFE8BEGC@:B*88CC9FDEGFG7,>>A@FEC<C#$98C?::CBD<CE99?*:886::0E<FE@F@<<E?<6C31:=8.=:CACFFFF=1CF95>DE?FEGC7CCEB>GGFFAGF-F6GDFE<DCFFEDB,GGGFEFEEGGGFGGGGFGGFFGGF?ACFGGGFFCGFDGFFGGGGGGGGGDGGEC@FGE<GFCGGFE8EECCEGGGFDGGGGECGFGFECGF@EDGGGGGGGFFF@FFEGGFFECGGGGGGGGGCCCCC
@sG 364
TGGGGAATATTGCACAATGGGCGCAAGCCTGATGCAGCGACGCCGCGTGCGGGATGACGGCCTTCGGGTTGTAAACCGCTTTTGATCGGGAGCAAGCCTTCGGGTGAGTGTACCTTTCGAATAAGCACCGGCTAACTACGTGCCAGCAGCCGCGGTAATACGTAGGGTGCAAGAGTTATCCGGAATTATTGGGCGTAAAGGGCTCGTAGGGGGTTCGTCGCGTACGGGGTGAAAGTCCTTCGCTTAACGGTGGATCTGCGTGGGGTACGGGCGGGCTGGAGTGCGGGAGGGGGGACTGGAATTCCCGGTGGAACGGTGGAATGTGTAGATATCGGGAAGAACACCAATGGCGAAGGCAGGTCTCTGGGCCGTTACTGACGCTGAGGAGCGAAAGCGTGGGGAGCGAACAGGATTAGATACCCT
+
FFGGGGGGGGGGGGGGGGGGGGGGGGGGGFGGGGGGGGGGGGGGGGGGGGGGGGEGFECFGGDFGGGGFGGGGEFGGGGFEGCFFAFFGGGEEGGG7D8FGGGGG>F<<FEFGGGFGGGG,DCFFFGGG*>FG>,?BBFGGGGGCFGGEG,<C:FGGGGFGGFFFGC<7FC+>+4,,<FFCE5::86<F?F+;:CEC*;A**2*28CCC5*2*2?FE?8)-(*)94:#*#2<C<96<9*<2472F?C65FC@,,*:E>*>**CC>*;9CF>F7>:,=@3)F8C8+8+6F8BA,<C,CFF8D@8C>4B=E@,=98FCC,BFCFCGFFCFEF>6:DGGFFF=FFFE<A?BEEFFFBFE<EFAE,8GFF@+FCFCGGGEEFBFFFE@CF7GEFFB:GGF@CGGGGGFGGFGFGEGGGGGGGCCCC-
@sG 365
TGAGGAATATTGGTCAATGGGCGAGAGCCTGAACCAGCCAAGTAGCGTGCAGGATGACGGCCCTATGGGTTGTAAACTGCTTTTATAAGGGAATAAAGTGAGTCACGTGTGACTTTTTGCATGTACCTTATGAATAAGGACCGACTAATTCCGTGCCAGCAGCCGCGGTAATACGGAAGGGCCGGGGGTTATCCGGATTTATTGTGTTTAAAGGGAGCGTAGGCCGGAGATTAAGCGGGTTGTGAAATGTAGATGCGCAACATCTGAACTGCAGCGCGAACTAGTTTCCTTGAGTACGCATAAAGTGGGCGGAATTCGTGGTGTAGCGGTGAAATGCTTAGATATCACGAAGAACTCCGATTGCGAAGGCAGCTCACTGGGGCGCAACTGACGCTGAAGCTCGAAAGCGCGGGTATCGAACAGGATTAGATACCCT
+
AFGGGGGEGGGGGGFGGGGG@FD@FCFGGFGGGGFEGGGFFGGGGGCBFGGFEBEFGGEGGGGDGDFFGFGGGCFGFGGG9EEFGGGGGDFFGGGEFGGDF?F<FFGFGGG9FAEAF9F@E9FFFCCFGGGFGEEGFF9F<DC+8+@DFFFGFDCB<<8@ECCDB+@CGGE7F,>>@:F**6BFGF*<1<C?FCF>*/<7:+<:#FE6>8CF=<D@C,?7?7C8F>G+:>,+0CC9E,GFF;-,<27FF@,>7::5,,,@9FGF@@E33GF5CEG>E;DDDDCEGEABFFCE5C6EGGE?8GGGGGGFEDC,@,4=+B+,C@ECBGEFGGGFEGF8EGGFF;<,,FGFGGGF8FCGCFA,@?@CGGFEFGGGFGGFEEFGGGGFEGEGGFFGGFCFFGGDFDGGGGFGGGGGGGFAGGFFGFEFGGGGGGF@CCCC
@sG 27153
TAGGGAATCTTCGGCAATGGGGGCAACCCTGGCCGAGCAACGCCGCGTGAGTGAAGAAGGTTTTCGGATCGTAAAGCTCTGTTGTGAGAGAAGAACGTGTGTGAGAGTGGAAAGTTCACACAGTGACGGTAACTTACCAGAAAGGGACGGCTAACTCCGTGCCAGCAGCCGCGGTAATACGGAGGATCCAAGCGTTATCCGGATTGATTGGGTTTAAAGGGTGCGTAGGCGGTTTGATAAGTTAGAGGTGAAATACCGGTGCTTAACACCGGAACTGCCTCTAATACTGGTGAACGAGAGAGTAGTTGCGGTAGGCGGAATGTATGGTGTAGCGGTGAAATGCTTAGAGAGCATACAGAACACCGATTGCGAAGGCAGCTTACCAAACTATATCTGACGTTGAGGCACGAAAGCGTGGGGAGCAAACAGGATTAGATACCCT
+
EFFDFGGGGGGGGGGGGGGGFDGGGGGGGGGCEFFGEEGGGGGGGGC6CGGGGGGGGCEG=EFGG+>F+FFGGGGGGGG9?E9FFFFFGDGFFGGFGGDFFGGGGGGGGCEFGGGGGGGGGDFDFFFGGGGEEGGGGGGGGFG<FFGGGGGGEDFGGFGFC7FFCGFF>:BCFGG>FFC<:C<@@3CFF=,<B<AC@58485;EC(5;<GFCCE690=C?#(CFGFE>CCEDGE8D?CFCGCFEFFCFFD9,::<FCFF8:9EFC<7EGGGCGFF879GDFFFBD===C,FF+:4,AA+B;EECC7GEEGFE@=C8GGFA9EC,FF8GGGAGGFFFF<?EF8E?9=E,C,<FFC@FA9@B7CCFGFGGGFGGFGGGGGGGGGFFGFGGGGFDAGGGGGGGGGGGGFFCFCFEGFFGGGGGFGFFEEFCGGGGGGF<9CCCCC
@sG 367
TGAGGAATATTGGTCAATGGGCGGATGCCTGAACCAGCCAAGTAGCGTGCAGGACGACGGCCCTATGGGTTGTAAACTGCTTTTATGCGGGGATAAAGTGGGCCACGCGTGGCCTTTTGCAGGTACCGCATGAATAAGGACCGGCTAATTCCGTGCCAGCAGCCGCGGTAATACGGAAGGTCCGGGCGTTATCCGGATTTATTGGGTTTAAAGGGAGCGCAGGCCGCCGGGCAAGCGTGTTGTGAAATGCAGTCGCTCAACGTCTGCACGGCAGCGCGAACTGCCCAGCTTGAGTGCGCGCAACGTTGGCGGAATTCGCCGTGTAGCGGTGAAATGCTTAGATATGGCGAAGAACTCCGATTGCGAAGGCAGCTGACGGGTGCGTAACTGACGCTCATGCTCGAAAGTGCGGGTATCGAACAGGATTAGATACCCT
+
DFFGGGGGGGGGGGGGGGGGGGGGGGGGGGGGGFFGGGGCFGGGGGGGGGGGGGGGGGGGGGGGGGGGGGGGGGGGGGFGCFGGGGFGGGGGGCFFGFFFGGGGECFGGGGGGGGGGGGGGGGGGG@>EGEGGFDGFEGGGGGGGGGGGGGGGGGGFGGGGGGGGGGGGGEGFFGGFDGGGG9*/:EGEGGFGGGGGDC':F:FGC3;8@F<GGGF*(?B>DCGEEGGD@/<1<FFGGGG<FFGD+=C?*8CFGFGGFGFFBCG=;8<C#<><CEGGD:9D8EDFFGGGFCF8>+:?GEC8EEGFGGFGGGGF8C7CDE@F:GE5GCFGGGGGGGFCF<CF=9GEGGGGFCFGFCGEGF7GGGGGGGGGGGGGFFFEEFEGGGGGGGGGECGGGFFFGGGGGGGGGGFGFDFGGGGGGGFGFEGGGGGGGGCCCCC
@sG 368
TGAGGAATATTGATCAATGGGCGGAAGCCTGAACCAGCCAAGTAGCGTGCAGGATGACGGCCCTATGGGTTGTAAACTGCTTTTATGCGGGGATAAAGTGGGCCACGCGTGGTCTTTTGCAGGTACCGCATGAATAAGGACCGGCTAATTCCGTGCCAGCAGCCGCGGTAATACGGAAGGTCCGGGCGTTATCCGGATTTATTGGGGTTAAAGGGAGCGTAGGCCGGAGATTAAGCGTGTTGTGAAATGTAGATGCTCAACATCTGCACTGCAGCGCGGACTGGTTTCCTTGAGTACGCACAAAGTGGGCGGAATTCGTGGTGGAGCGGGGGAATGCTTAGAGATCACGAAGAACTCCGATTGCGAAGGCAGCTCACTGGAGCGCAACTGACGCTGAAGCTCGAAAGTGCGGGTATCGAACAGGATTAGATACCCT
+
FGGGGGFGGFFGGFGC;CC<@FEGGGGGGGGGGGFFDFDFGGGGGGGGDGGGGGGGGGGGEFGGGFGFFGGGEGGGGGGGGGGGGGGGGEGGGGGGGGGG9EGGF@CCF7CEDFGGGGGGGGGGGGGGGGGGGGGFFGGGGGGGGGGGGGGFGFGGGGGGGGGGGGGGGGGGFFFGGGGGGGGGGGGEEE;;FGGG*:AFGGGGFG*:E>F9+<E>*2?B<9C76>5:=57:F7<-?*FC/GFECFGFFFF=>AEE<8:@,7;0<:ECGF>9:<>E0@/GDDF8<,3:,<E,9C=BEC8FD<>F7CDGEB?;D>>DGFFGF:@+86+B@,GEA,F==FFFF=,GFDFCFF?<CGFFFEF@EFF,EEEGGFFCFFFFFECGEGGGGGFGGGGGGGGFGFGGGGGGGGFDEEGGGFGGGGGGGGGGGGGGGGFCCCCC
@sG 369
TGGGGGATATTGCGCAATGGGGGCAACCCTGACGCAGCAACGCCGCGTGAAGGATGAAGGTTTTCGGATTGTAAACTTCTTTTATTAAGGACGAAAAATGACGGTACTTAATGAATAAGCTCCGGCTAACTACGTGCCAGCAGCCGCGGTAATACGTAGGGAGCAAGCGTTGTCCGGATTTACTGGGTGTCACGGGTGCGTAGGCGGCTTTGCAAGTCAGATGTGAAATCTATGGGCTCAACCCATAAACTTCATTTGAAACTGTAGAGCTGGAGTGAAGTAGAGGCAGGCGGAATTCCCCGTGTAGCGGTGAAATGCTTAGAGATCATACAGAACACCGATTGCGAAGGCAGCTTACCAAACTATATCTGACGTTGAGGCACGAAAGCGTGGGGAGCAAACAGGATTAGATACCCT
+
ECEFGCEFFGGFGGGGGGFF@@FGGGGGFGAEGGGGGGG=@FEGEGGFGGGGGGGGGGFGEF9FGCF7CFG,@EFEFG9FGCFGCEFGGGGFFC7FGGCFGDFGGGECGGGGGGGGGGAFAFFECEE>FG9FGEE:@:FFGGGGGG7*C:>CFGGGCGGGCFECC,=<@F*:8<CFFE>=,?F@CFC477#0#;7=;F=DDDDEGEG+<&::C<CFC<+<A@ED@93@CFGDCCG,,D8:B,0,GGGGFA@8FGE;A,9D==GF<AGFF@E8F7=DFFGGGGGFFCDC+E8F>,8DGGDGGGFEGFECDGGFFGFA=9FFGFDF9,DFE?<CF@@FFEFCEFCGGGFCFF<AGFGGGF@FDGGGFFADGGFFGGFFGGGGFDGGFCBC7C@C<GGFGE9GFCCGGGGGGGGFCCCCC
@sG 370
TGGGGGATATTGCGCAATGGGGGCAACCCTGACGCAGCAACGCCGCGTGAAGGATGAAGGTTTTCGGATTGTAAACTTCTTTTATTAAGGAAGAAAAATGACGGTACTTAATGAATAAGCTCCGGCTAACTACGTGCCAGCAGCTGCGGTACTACGTAGGGAGCGAGCGTTGTCCGGATTTACTGGGTGTAAAGGGTGCGTAGGCGGCTTTGCAAGTCAGATGTGAAATCTAGGGGCTCAACCCATAAACTGCAGTTGAAACTGGAGAGCTTGAGGGAAGTAAAGGCAGGCGGAATTCCCCGTGTAGCGGTGAAATGCGTAGAGATGGGGAGGAACACCAGTGGCGAAGGCGGCCTGCTGGGCTTTAACTGACGCTGAGGCACGAAAGCGTGGGTAGCAAACAGGATTAGATACCCT
+
DFFGGGGGFGGGGGGGGGGGGEEGCCDFGGGGC:FGGGGFEF:EEGGGGEFFGGGGG5EEBBAFFGGDEGGGFAEFGGGCAFG,EGGFFG5,64?EEEFCFFGGF7FGGGGAFF<F?BDGFADC+@:BEGGG8FF7FCCFGGGDCFCGC7:>,77>,FFEG71:*4F<F:*/=EFGCE7:F9<CFDFFGGGG?BFEF5+CD2C>?B8;::G?.336<,35.'E9?A<@C>>:6,(F>CCCDB,3;0CGFC=F*=,,,78+++9F>?FBEE7=8*8,,,FC,6,=CFCDGGFDE8GECE==+GFEB8FEGGGGF?,@CB<,8D;AFCCGFFE@FCEC:CGFGGFEAF:@FCC@EGFFCGFCF9<<EEGFGGGFGGGEBGGGD<EFFEGGGGGGGGGGGF9GGGGFGGGGFGFGCCCCC
@sG 371
TGGGGAATATTGGGCAATGGGCGCAAGCCTGACCCAGCAACGCCGCGTGAAGGAAGAAGGCTTTCGGGTTGTAAACTTCTTTTGTCAGGGACGAGTAGAAGACGGTACCTGACGAATAAGCCACGGCTAACTACGTGCCAGCAGCCGCGGTAATACGTAGGTGGCAAGCGTTGTCCGGATTTACTGGGTGTAAAGGGCGGGTAGCCGGGAAGGCAAGTCCGATGTGAAATCCACGGGCTCAACTCGTGAACTGCATTTGAAACTGTTTTTCTTGCGTATCGGAGAGGCAATCGGAATTCCTAGTGTAGCGGTGAAGTGCGTAGATATTAGGAGGAACACCAGTGGCGAAGGCGGATTGCTGGACGACAACTGACGGTGAGGCGCGAAAGCGTGGGGAGCAAACAGGATTAGAACCCT
+
AFGGGFFGGGGGGGGFGGGGGFGGGGGGGFGGGGGGGGGFGGGGGGGGGGGGGFFGFCFFGFFDFEGGFGGGGGFFFGGGGGGGGGGGGGDGE:CEGGFGGFGGGGFEFCFFGD7FGGFFGGGGGDEGGGGGGGDF8DCGABFGFGCEGGG><FFFFF@CFCAGGGF7C*1=<ECCE>CFGGF60FGGBF8>GC,4EGC#)12DGD5:GC?FE?EE=:C+,,F<>B@=E?<1@EGGGEC<7FB?EFFD7DCF=@@>C@>CCF=FEFFEFF<F51#@4++@:8A@,,9=C8+<BE4,GE<C4DDFE>FGE9DFF8EF>><EC,8GFFFECEEC?GEFFA8ABGFGFFGC@GGGGFFGFFC7EFEGGFFFFCGF<FGGGF;EFCGCGFF7GGGGGGGFCF<@EGGFGGFFGFEGCCCCC
@sG 23768
TGGGGAATATTGCACAATGGGCGAAAGCCTGATGCAGCAACGCCGCGTGAAGGAAGAAGGCCTTCGGGTCGTAAACTTCTGTCCTCAGGGAAGAAGAACTGACGGTACCTGAGGAGGAAGCTCCGGCTAACTACGTGCCAGCAGCCGCGGTAATACGTAGGGAGCAAGCGTTGTCCGGATTTACTGGGTGTAAAGGGTGCGTAGGCGGCTTTGAAAGTCAGATGTGAAATCTATGGGCTCAACCCATAAACTGCATTTGAATCTGTAGAGCTTGAGTGAAGTAGAGGCAGGCGGAAGTCCCCGTGGAGCGGTGAAATGCGTAGAGATGGGGAGGAACACCAGTGGCGAAGGCGGCCTGCTGGGCTTTAACTGACGCTGAGGCACGAAAGCGTGGGTAGCAAACAGGATTAGATACCCT
+
FFGGGEGGGGGGGGGGFGGEFGGGGGGGGFDEGGGGGGFBFGGGGGGGCFGGGFGGGGFFGGGCGFGGGGGGGGGGGGFGCFEGGGGGGGGCFFFFGGGGGGGGEFGGFGGGGGGGCEGGGGGGGGEFGGGGDFGFGGGGGCF<D:FFGDFFFGGGGGGGGD0>B8?CFE78CGFFGGFCFFGGGGGFFGGGGDC>5E<C=E@;ACCFG@E?C#@?FCCF@;<GCFGEGEDFFGEEGGGFGFGG>GE<FGFGGG@<C@FFCFGFF5<B0<AGGGFDCFGGGGGFEFC?GGGGFFE@+GEC@?GE@+=FGGGGFACEGFGGGGFFF8GGEFE,ED7FCFBC@GGGFDEF@ECCF@8GGFBF@?FECGCFCGGFFFGGFGGGGFF@GFEDGEGFFGGGGFGFGFGFGGFFEGGGGCCC@C
@sG 373
TGAGGAATATTGGTCAATGGACGAGAGTCTGAACCAGCCAAGTAGCGTGCAGGATGACGGCCCTATGGGTTGTAAACTGCTTTTATAAGGGAATAAAGTGAGTCTCGTGAGACTTTTTGCATGTACCTTATGAATAAGGACCGGCTAATTCCGTGCCAGCAGCCGCGGTAATACGGAAGGTCCGGGCGTTATCCAGATTTATTGGGTTTAAAGGGAGCGTAGGCCGGAGATTAAGCGTGTTGTGAAATGTAGACGCTCAACGTCTGCACTGCAGCGCGAACTGGTTTCCTTGAGTACGCACAAAGTGGGCGGAATTCGTGGTGTAGCGGTGAAATGCTTAGATATCACGAAGAACTCCGATTGCGAAGGCAGCTCACTGGAGCGCAACTGACGCTGAAGCTCGAAAGTGCGGGTATCGAACAGGATTAGATACCCT
+
@FEGGGGGGGGGGGGGGGGGGGGGGGGGGGGGGGGGGGGGFGGGGGGGGGGGGGGGGGGGGGGGGGGGGGGGGGGGGGGGGGGGGGCGGGGGGGGGGGGGGGGGGGGFGGGGGGGGGGGGFFGGGGGGGGGGGFGGGGGGGGGGGDGFGGGGGGGGGGD@FFFGGECE@FGGFGGGGGGGGGGGGGGGEGGFFG?CEFCFG>GGG57<9FCFGG@5GFGFFFGCFDEFG>+CFGGAEGFGFG:FGF==FD8@@GE@CDGGGGGGFFFGGDFFGCCCCE??2EFFGDFGFDGF=C6?C=,FE59?7CGGGFF>6DC7CD4?DFB>5GGFDFFE,FC@;FFDGGGGF@EDA,DGFCGGGGGGGEGGGGGGGFCFGGGGGGGGGGGGGGGGGFBGGGGGGGGFCGGGGEGGGGGGEGGGGGGFGGGGGCGGGECCCCCC
@sG 32004
TGGGGAATATTGCACAATGGGCGCAAGCCTGATGCAGCGACGCCGCGTGAGGGATGGAGGCCTTCGGGTTGTAAACCTCTTTTATCGGGGAGCAAGCGAGAGTGAGTTTACCCGTTGAATAAGCAACGGCTAACTACGTGCCAGCAGCCGCGGTAATACGTAGGGTGCAAGCGTTATCCGGAATTATTGGGCGTAAAGGGATCGTAGGCGGTTCGTCGCGTCCGGTGTGAAAGTCCATCGCTTAACGGTGGATCCGCGCCGGGTACGGGCGGGCTTGAGTGCGGTAGGGGAGACTGGAATTCCCGGTGTAACGGTGGAATGTGTAGATATCGGGAAGAACACCAAAGGCGAAGGCAGGTCTCTGGGCCGTCACTGACGCTGAGGAGCGAAAGCGTGGGGAGCGAACAGGATTAGATACCCT
+
AAFGGGGGGGFFFCFGGGGDCFEFDGG@GGGFGGGFEFFECGGGC:C@FF@FEC,?FE<FFFFGGGGGGGGGGGGGGGGGGFFBCFFCFGDE+ADFDFDEGGGGFFDFFGFFFCFC@7FFGGGGC,@CGGDFF?AC,@C,DFGGFG,@DCEDGGGG9CFF:<FCE8F=?<:FGF@=7,?BCEFCFDFEGGEGG<:;5<EE%:<;88CE6>E#C,=208>85:C49'C:<?500<C?<CDGFF>1=<F5<@4:4:8FFGG#CE>>C88F:@<FF9<FF5:EEGGG2GGGCE9ECAGGGE,8+>@:B,GE>?GGGFFCAFGGGEEAEA+8@7GGGFCFFEFFFA5C,,GGFEE<GEFDGFGGFGFCGFCGFGGGGGGEGGGCGGGGGGGDGGFGGGGGGGGGGGGGFFGFFF9GGGFGCCCCC
@sG 375
TGAGGAATATTGGGCAATGGGCGAAAGCCTGACCCAGCAACGCCGCGTGAAGGAGGAAGGCCTTCGGGTTGTAAACTTCTTTTAAGAGGGACGAAGAAGTGACGGTACCTCTTGAATAAGCCACGGCTAACTACGTGCCAGCAGCCGCGGTAATACGTAGGTGGCGATCGTTATCCGGATTTACTGGGTGTAAAGGGCGCGTAGGCGGGAATGCAAGTCAGATGTGAAATCCAAGGGCTCAACCCTTGAACTGCATTTGAAACTGTATTTTTTGAGTGTCGGAGAGGTTGACGGAAGTCCTAGTGTAGCGGTGAAGTGCGGAGATATTAGGAGGAACACCAGTGGCGAAGGCGGTCAACTGGACGATAACTGACGCTGAGGCGCGAAAGCGTGGGGAGCAAACAGGATTAGATACCCT
+
DDFGGGGGGGGGGGGGFGGF@FGGGGGGGFGGGGGGGGGGGGGGGGGGGGGGGGGGGGFGFFFGEFFGGGGGGGGGFGGGFGFGGGGGGGGGGGFEEFGGGGGGGGGGGGGGGGGGGGGGGGGGGGD:FFGGGGEC8>>>FFFGGGGGGGDFGGGFGGGGGF9FG?@-;@F;FCC?EGDF<GGG+CDC'<;CF@C<CEE@@//8;:EGGFCEFCFFFEE@:D,CFACDFEDFFGG@DCCCEFEGGFCF<><FC+DAFC,DC=7FFG<FF5&8FF5GDF>EE?,AEGEC:8FEFD9@,FDGGFGEB@AGEGFBF=CCFECC,8GFEGGGGFFCEE=CF<DGGGGGDGFFBGGDGDFGGGGGGGGGGGGGFGEGFGGGFBEGGFGGGGFBEGGGGGGFGGGGGGFGGGGGGGGGGCCCCC
@sG 376
TGGGGAATATTGCACAATGGGCGCAAGCCTGATGCAGCGACGCCGCGTGAGGGATGGAGGCCTTCGGGTTGTAAACCTCTTTTATCGGGGAGCAAGCGAGAGTGAGTTTACCCGTTGAATAAGCACCGGCTAACTACGTGCCAGCAGCCGCGGTAATACGTAGGGTGCAAGCGTTATCCGGAATTATTGGGCGTAAAGGGCTCGTAGGCGGTTCGTCGCGTCCGGTGTGAAAGTCCATCGCTTAACGGTGGATCCGCGCCGGGTACGGGCGGGATTGAGTGCGGTAGGGGAGACTGGAATTCCCGGTGTAACGGTGGAATGTGTAGATATCGGGAAGAACACCAATGGCGAAGGCAGGTCTCTGGGCCGTTACTGACGCTGAGGAGCGAAAGCGTGGGGAGCGAACAGGATTAGATACCCT
+
FGGGGFEGGGGGGGGGGGGGGGGGGGGGGGGGA@FGGGGGGGGGGGGCGGGGG7FGGGGGGGGGGDGDGGGGGGGGGGGGGFGGGGGGGGGGGGGGGGCFGDFA<BFGGGFFF7=,:BFGGGGA<DFDCCEGFGG9DGFGGGDCC8,:DFEGEGGDGGGC:FGGGGC@F:%B?<;1CCCFFD,30.<%FGGGGGGE=FGG:;EGFFFDDEDDE>;*):CC9FCFCFFFE9=C9C@8C@EECC1EEF<<%<B4>CCEEFGDFEC6C;ECB:?FB#A;G=F>FCGGGDFGCFGF@9GGFD8EEE:EGEGEC5FC=DBFFE,@GCGEGFEGFCEFFFGFEFEFFFDF?BEF<=9FGFD8GGGFGFGFFFGFCGFC7GFFCFCGGFGGGGGFFECGGGGGFGGCGGGFFGGGGGGGGGGGCCCCC
@sG 377
TGGGGAATATTGGGCAATGGGCGCAAGCCTGACCCAGCAACGCCGCGTGAAGGAAGAAGGCTTTCGGGTTGTAAACTTCTTTTCTCAGGGACGAAGCAAGTGACGGTACCTGAGGAATAAGCCACGGCTAACTACGTGCCAGCAGCCGCGGTAATACGTAGGTGGCAAGCGTTATCCGGATTTACTGGGTGTAAAGGGCGTGTAGGCGGGATCGAAAGTCAGATGTGAAAACTGGAGGCTCAACCTCCAGCCCGCATTTGAAACTGTGGTTCTTGAGTACTGGAGAGGCAGACGGAAGTCCTAGTGTAGCGGTGAAATGCGTAGATATTAGGAGGAACACCAGTGGCGAAGGCGGTCTGCTGGACAGCAACTGACGCTGAGGCGCGAAAGTGTGGGTAGCAAACAGGATTAGATACCCT
+
FGGGGGGGGGGFGGGGGGGGGGGGGGGGGGGGGGGGGGGGGGGGGGGFEGGGGGGGGGGGDFGGGGEGFGGGGGGGGGGGGGGDGGGGGGGGGGGEGGGGGGGFEGGGGGGGGFGGGGFFGGCDGGGGGGEG>F8ECFFGGGFCFGFFEEGGGD9FGGCFDE,?8FEB@EGGC@@CFC9FF1GGG:CCG,=6BFFC:5:<<CA*C<CGGGGE88#@#F5GGGF0F7C;9C78:8@,<3C<A6?FGCF:<FFG6GFGDDFE.DFFGFCFFEAGGFGFF;@E=CG;GFDF?FCFGGFD@,E8FFBFFE==F7@9@C;CCGGGFF8C,<CAGGGFAGGGGGGFDGFEGGFF@BEGGGFCEACGGGGFECAFGFGGF;GGFGFFGGGGGGGFFGGGGGFGGFC8EFCGGGFE<GGGGGCCCCC
@sG 378
TGGGGAATATTGCACAATGGGGGAAACCCTGATGCAGCGACGCCGCGTGGAGGAAGAAGGTCTTCGGATTGTAAACTCCTGTTGTTGGGGAAGATAATGACGGTACCCAACAAGGAAGTGACGGCTAACTACGTGCCAGCAGCCGCGGTAAAACGTAGGTCACAAGCGTTGTCCGGAATTACTGGGTGTAAAGGGTGCGTAGGTGGCAGTGCAAGTCAGATGTGAAAGGCCGGGGCTCAACCCCGGAGCTGCATTTGAAACTGCTCGGCTAGAGTACAGGAGAGGCAGGCGGAATTCCTAGTGTAGCGGTGAAATGCGTAGATATTAGGAGGAACACCAGTGGCGAAGGCGGCCTGCTGGACTGTTACTGACACTGAGGCACGAAAGCGTGGGGAGCAAACAGGATTAGATACCCT
+
FFGCGGGFFAFGGGGGGGGGGGGGGGGGGGGGGGGGFFGGGGGGGGGGGGGGG=FGGGFDGGGFGGGGGGGGGF,CEFGGGGGGG?<FDGCEGGGGFFGDDGGGGGGGGGGGF?AFGGFGFGGGGGGGGGDDGGFGFA7+@C:G8ECDFCEGGGGGGGGGGFGGGGGGGGGEGCEG7F7FGFCCCGFGGGGGGDGFGDC<GDGGFFGGG-G.GG?=F298*937@.EE@FEED5C73<FFGGCEFE>:+,<C4DEC?FFD=CCFGFFEE5;9;E,GGGGGFE9FG?GGDFGGGGGEE?,?FGEC8FEEE;<,,EF>EEC=<FGFGGGGGFEA@CCFF<FF7GGFF@,FBEFGCGGGF<DGGGGGGGGGGGGGGGGGGGGGGGGGEGGGGGGGFGDGGDFFGGGGGGGGGFFBCCCC
@sG 25310
TGGGGAATATTGCACAATGGGCGCAAGCCTGATGCTGCAACGCCGCGTGAGGGATGGAGGCCTTCGGGTTGTAAACCTCTTTTATAGGGGAGCAAGCAAGAGTGAGTTTACCCGTTGAATAAGCACCGGCTAACTACGTGCCAGCAGCCGCGGTAATACGTAGGGTGCAAGCGTTATCCGGAATTATTGGGCGTAAAGGGCTCGTAGGCGGTTCGTCGCGTCCGGTGTGAAAGTACATCGCTTAACGGTGGATCCGCGCCGGGTACGGGCGGGCTTGAGTGCTGTAGGGGAGGCTGGAATTCCCGGTGTAACGGGTGAATGTGTAGATATCGGGAAGAACACCAATGGCGAAGGCAGGTCCCTGGGCCGTTACTGACGCTGAGGAGCGAAAGCGTGGGGAGCGAACAGGATTAGATACCCT
+
CCFFGGFFFGF9D9FCCFG,;;+7FGEFGGCEEGG,CF-C6@FEBCC8FF@GGGGGGGGE?FD8FGG+CFE@FFFEAFFCFEAEGAFFFGG7@<=FC,:BEB?,5<5,BF<E<7+:+DFDEFEGA8DFF+3@88@;>FF<FGFGFG7:BFFC:>>>@AF*,?=CC:<:F9FFD**<:7,<FGG@CEE<CFF8**4<*2<BC06C5;CCCEE(C/C0C::F5F:=>::';<@F?8#-CGGGFEF=2+FBDC:7+C8FFE+:D>>C>,1FC>C>>G;GGFFD<3,GCEB@88,8,BFE;8CEBB8+?A,+888=FC,,F<CGGDF9GE8=C=EF<FCFDDFCFGGECCFEDFE9GFCE:C,CCFFCGFEDGFFFECB,CFF<FFEGEE7FF@FF@F<FEEF@F@FFGECGGGFDGGGF<C@CC
@sG 380
TGGGGAATATTGCACAATGGGGGAAACCCTGATGCAGCGACGCCGCGTGAAGGAAGAAGTATTTCGGTATGTAAACTTCTATCAGCAGGGAAGATAGTGACGGTACCTGACTAAGAAGCCCCGGCTAACTACGTGCCAGCAGCCGCGGTAATACGTAGGGGGCAAGCGTTATCCGGATTTACTGGGTGTAAAGGGAGCGTAGACGGACTGGCAAGTCTGATGTGAAAGGCGGGGGCTCAACCCCTGGACTGCATTGGAAACTGTTAGTCTTGAGTGCCGGAGAGGTAAGCGGAAGTCCTAGTGTAGCGGTGAAATGCGTAGATATTAGGAGGAACACCAGTGGCGAAGGCGGCTTACTGGACGGTAACTGACGTTGAGGCTCGAAAGCGTGGGGAGCAAACAGGATTAGATACCCT
+
GGGGGGGGGGGGGGGGGGGFEFGGGGGGGGGGGGGGGGGGGGGGGGGFEGGGGGGGGGGFGGAFGGGGGGGGGGGGGGGGFCFGGGGGGGCGGGGGGGGGGGGGGGGGGGGGGGGGGGGGGGGGGGGGGFGGGGGGGGGGCCGGGGGGEEFGFFFGGG?GGGGGG=FG1FDFGGG?GGGGGGGGGG8G38CFG1GCCGGEGGGGGECC9FFFGGGEGGFFD5<C9GGGGGGGGGGBCGGEGGGGGGG>AFBGGFFAEC>>GEF:GCFFFDAA<EEGGGGGDGGGFDGGGGGEBD8DFFEAFEGDBEEFECAFBFGGGEFFEFGGGGGGCFGFFEFC=A@ECGGGGGGGGEGGFFGDGGGGGGGGGGGGGGFGGGGGGGGGGGGGGGGGGGGGGGGGGGGGGGGGGGFGGGGCCCCC
@sG 28635
TGGGGGATATTGCGCAATGGGGGCAACCCTGACGCAGCAACGCCGCGTGAAGGATGAAGGTTTTCGGATTGTAAACTTCTTTTATTAAGGACGAAAAATGACGGTACTTAATGAATAAGCTCCGGCTAACTACGTGCCAGCAGCCGCGGTAATACGTAGGGAGCAAGCGTTGTCCGGATTTACTGGGTGTAAAGGGTGCGTAGGCGGCTTTGCAAGTCAGATGGGAAATCTATGGGCTCAACCCATAAACTGCATTTGAAACTGTAGAGCTTGAGGGAAGTAGGTGCAGGCGGAATTCCCCTTGGAGCGGTGAAATGCGTAGAGATGGGGAGGAACACCAGTGGCGAATGCGGCCTGCTGGGCTTTAACTGACGCTGAGGCACGAAAGCGTGGGTAGCAAACAGGATTAGATACCCT
+
DFFFGGEEGGGGGGGGEGGEFGEGGGGGG8<EFCGGGFFEGGGGEGG:FGGGGGGGGGGGGGDGGGGGGGFGGFFFGGGGGGGGF9FGGGFGGFGGGDGGGGGGGGGGGGGGGGGGGFGG,BFGGGDGGGGGGG@DC7FEGG8FFEGGGGGGFFG7@<FEGGDCGGFCCFGGCEGGDDEGGGG9:F*,*2+AFFFC6<8CC=>ECEEEBCGF?EFFF;DFFF%.E?E,C9EFGGG:@F>FGGG;2==BCF@:=ADDFC8<@,AC,6@%3,'FF?B#EC=9B6:,,F?FB+8@9,=@+8?A9@GE@)7:FEAE<C7C>DC<,?8ADFEGGE,FF@8AF<F@:,F@9FF@+GCGFGFFEB<@@FFEFE,@@GFC@FCFEGF7CFCFGGEFFFFDGGFFC,,AA<EFGGFEAGGFCCCCC
@sG 382
TGGGGAATATTGGGCAATGGGCGCAAGCCTGACCCAGCAACGCCGCGTGAAGGAAGAAGGCTTTCGGGTTGTAAACTTCTTTTATGAGGGACGAAGGAAGTGACGGTACCTCATGAATAAGCTCCGGCTAACTACGTGCCAGCAGCCGCGGTAATACGTAGGGAGCGAGCGTTATCCGGATTTACTGGGTGTAAAGGGCGTGTAGGCGGGGAAGCAAGTCAGATGATAAAACCAGTGGCTCAACCACTGGCCTGCATTTGAAACTGTTTTTCGTGAGGGATGGAGAGGCAGGCGGAATTCCGTGTGTAGCGGTGAAATGCGTAGATATACGGAGGAACACCAGTGGCGAAGGCGGCCTGCTGGACATTAACTGACGCTGAGGCGCGAAAGCGTGGGGAGCAAACAGGATTAGATACCCT
+
;EFGGFGGGGGFFGGGGGGFGGGGGGGGG@FFGGGGGGGGGGGGGGGGGGGGGFEGEFEGDCFGGGGGGGGGGGG9FGCFEFGGGGG9FFGDCF7FGGGFFEGDGGGGGGFEFFGFGGGGAF9FDEGGGGGGFF8B>FCG9CCFFGFG>:CCCFFGFGFGGE*,*?E11=CEE@B9FDEEGD>FFFFCF<7:CFC796;E<<:99*<CFGD?8;FCFDGF569@9#->ACC=DFFBFFC7@7@CC7FFBCCCEC;;8FCC9GCG>FCCB@3,DD>0F=<4,E8@DDFE8CCGFCE?B>+EEGEFCC8>GGGGGGFC@CGCFGFFGFFFGGCF9FF:CCEFGGGFFC<FCGGF@6GFGGGGGGGGGGGFGGGGGGGGGFGEGGEECGFFC@GGGGGGGGGFFGFFGGGGGGGGGGCCCCC
@sG 383
TGAGGAATATTGGTCAATGGACGAGAGTCTGAACCAGCCAAGTAGCGTGCAGGATGACGGCCCTATGGGTTGTAAGCTGCTTTTATAAGGGAATAAAGTGGGAGTCGTGACTCCTTTTGCATGTACCTTATGAATAAGGACCGGCTAATTCCGTGCCAGCAGCCGCGGTAATACGGAAGGTCCGGGCGTTATCCGGATTTATTGGGTTTAAAGGGAGCGTAGGCCGGAGATTAAGCGTGTTGTGAAAGGTAGATGCTCAACGTCTGCACTGCAGCGCGAACTGGTTTCCTTGAGTACGAACAAAGTGGGCGGAAGTCGTGGTGTAGCGGTGAAAGGCTTAGATATCACGAAGAACTCCGATTGCGAAGGCAGCTCACTGGAGCGCAACTGACGCTGAAGCTCGAAAGTGCGGGTATCGAACAGGATTAGATACCCT
+
EEGFGFEFGFGFDGGGGGGGGGDGGGGGGGGGGFFFDFFCFF<EFGGEGGGGG@FFGGGGGGGCGEF=FGDFFGGFGGGGG,CFF<FG9<<4AABBFG<<=E<FF8=F=FFGGGGAFGFDDGFGFGGFGFEGFCC,C,?=FFF7+@EBF<FGGGFDCA<FGCDFGGGGEGD:DEGCFGEEGG?CEE=4C@CFEFGGCCCCCC:C,<1<*?2BFFEFG?GFB:C8<>>>CGGG79EFDFC8@EF9,AC8GF=;DF@3+1F3FCC(@@,AF9+>E@8DDG8D1BFFD>=:,,9GDB=B+C,GE?>,:CB@C>A,64++BB+=9FEB8B@EC,,9,,,?FFE8GECGF7GFDDE<AFFFGFFC@7GFFFAEECGGGFCFGFFEF@GGGGFGGEEFGGGGFFGGFFFDGFFEDFFEGFCFGFGFFGFFEFGGF,GCCC@C
@sG 384
TGGGGAATATTGCACAATGGGCGCAAGCCTGATGCAGCGACGCCGCGTGCGGGATGACGGCCTTCGGGTTGTAAACCGCTTTTGATCGGGAGCAAGCCTTCGGGTGAGTGTACCTTTCGAATAAGCACCGGCTAACTACGTGCCAGCAGCCGCGGTAATACGTAGGTGGCAAGCGTTGTCCGGATTTACTGGGTGTAAAGGGCGTGTAGCCGGGAAGGCAGGTCAGATGTGAAATCCACGGGCTCAACTCGTGAACTGCATTTGAAACTGTTTTTCTTGAGTATCGGAGAGGCAATCGGAATTCCTAGTGTAGCGGTGAAATGCGTAGATATTAGGAGGAACACCAGTGGCGAAGGCGGATTGCTGGACGACAACTGACGGTGAGGCGCGAAAGCGTGGGGAGCAAACAGGATTAGATACCCT
+
AFDGGGGGGGGGGGGGGGGGGGGGGGGGGGGGGGGGGGGGGGGGGGGFGGGGGGGGGGGGGGGGGGGDEGGGGGGGGGGGDGGGGGGGGGGGGGGFGGFGFGGGGG<FGGGGGGGGGGGGGGGGGGGGGGGGGGGGFGGGGFGGGGGF@FGDGGEGG>FFFF<CCGFGGCGGCFG>8/A@FEC<>?C<:3FGC@1)FDCG*5*<8CG6A<CFCE:EGF@7?FEF@&GFFFGGCA+FEFGGDCFGG<CC>DD@;<FGGGGGGGGGFGCCGFFCF=<E<FEBGCCFDGF8?9FD?F=+8FFFGFGFFGEFFGG>GEEFE<,4,GGGGGGGGGGFGGGEFGFEFFFEEFEGGGGFCFGD6GFFGGGGGGGGGGGGGFGGCC@FCGEGGGGGEGFGGGGGFGGGFGGGGFFGGGFGGGGGFGCCCCC
@sG 28161
TGGGGAATATTGCACAATGGGCGCAAGCCTGATGCAGCGACGCCGCGTGAGGGATGGAGGCCTTCGGGTTGTAAACCTCTTTTATCGGGGAGCAAGCGAGAGTGAGTTTACCCGTTGAATGAGCACCGGCTAACTACGTGCCAGCAGCCGCGGTAATACGTAGGGTGCAAGCGTTATCCGGAATTATTGGGCGTAAAGGGCTCGTAGTCGGTTCGTCGCGTCCGGTGTGAAAGTCCATCGCTTAACGGTGTATCCGCTCCGGGTAAGGGCGGGCTTTAGTGCGGTAGGGGAGACTGTAATTCCCGGTGTAACTGGGGAAGGTGTAGATATCGGGAAGAACACCAATGGCGAAGGCAGGTCTCTGGGCCGTTACTGACGCTGAGGAGCGAAAGCGTGGGGAGCGAACAGGATTAGATACCCT
+
FGCFDCGGGGFFGGGGGGG@@FFFGGGFFEFGCF<FFG@CEEEGEGFCFECGEGGDGFEEGGGEFGGGGGGGGG9<BEFFFGDFGFGG@CCFGGGGGGEFEGDAFFGCFGBFCFCCFGEDFFFFGGFGGG7:>FCFGGGGCFFGFFGF,>>CE<:C,@FC,2<FECF7>F:*FF*1*,?FGDC8EGC<FGEFG>8AGG1GG>:<:>C#,7:#>8:6DE>D:1CEC<CFF><C9:E8=4+CA#GDG5F:EF)09>;F,#+/:CGC1#+>C8GF9@5/&:CCF7GF2GECDC4B<9>8,=8GE>7DGF@C4*<4,?9<A5,AFFFC,C4+FFEFECB?F=6:,B@@GGECGGECGFECDAC8DGGGGGGGFFCEGFECEFGGGFEF:@,F<DEGGGF@GGGGGGFFEFFFGFCEEC,GCCCC9
@sG 23729
TGGGGAATATTGCACAATGGGGGAAACCCTGATGCAGCGACGCCGCGTGGAGGAAGAAGGTCTTCGGATTGTAAACTCCTGTCCCAGGGGACGATAATGACGGTACCCTGGGAGGAAGCACCGGCTAACTACGTGCCAGCAGCCGCGGTAAAACGTAGGGTGCAAGCGTTGTCCGGACTTACTGGGTGTAAAGGGAGCGCAGGCGGATTGGCAAGTTGGGAGTGAAATCTATGGGCTCAACCCATAAATTGCTTTCAAAACTGTCAGTCTTGAGTGGTGTAGAGGTAGGCGGAATTCCCGGGGGAGCGGTGTGATGCGTAGATATCGGGAGGAACACCAGTGGCGAAGGCGGCCTACTGGGCACTAACTGACGCTGAGGCTCGAAAGCATGGGTAGCAAACAGGATTAGATACCCT
+
EFGGGBFGGGGGGGGGGGCFGEGGGGGGGFGGGGGGFCGGGGGGGGGGGGGGGGGGFFGFFFFFGGGE@FGGGGGGDGGGGFGGGGFGGGGDGG=FFGGGGGGGGGGCGCFFGGGGCEGGGGDGGGGGFGGGGFGGGGGGGDFGGGGGGGFFGGG:<FDEFCCFEGGGGGGEFGGGG*CEGGGFGGFG55C5CFGF:5?CEGD9<E59BEFGC:::FEFG;E:GDECDGGGFGGGBFGBDGFGE@EDFGGFGGFGFCF=6:81:99F<EGGFFD6=4DFFCF=,GGGEB,E9=@87EGEF7?8+)DCFA,<=+FEGFC,@??FCB@,@F<<A6C@EFECEGEDGFFFEC6?F@CE@FA<BAE<,6,FFC;GEGFGGGGGGGGF6<9GFCGGGGFEGGGGFGGGGGEFFFBGCCCCC
@sG 387
TGGGGAATATTGCACAATGGGGGAAACCCTGATGCAGCGACGCCGCGTGAAGGAAGAAGTATCTCGGTATGTAAACTTCTATCAGCAGGGACGATAGTGACGGTACCTGACTAAGAAGCCCCGGCTAACTACGTGCCAGCAGCCGCGGTAATACGTAGGGGGCAAGCGTTATCCGGATTTACTGGGTGTAAAGGGAGGGTAGACGGACTGGCAAGTCTGATGTGAAAGGCGGGGGCTCAACCCCTGGACTGCATTGGAAAATGTTAGTCTTGAGTGCCGGAGGGGTAAGCGGAATTCCTAGTGTAGCGGTGAAATGCGTAGATATTAGGAGGAACACCAGTGGCGAAGGCGGCTTACTGGACGGTAACTGACGTTGAGGCTCGAAAGCGTGGGGAGCAAACAGGATTAGATACCCT
+
DFDDGDCGGGGGGGGGGGGGCFGEGCEEGGGFGGGGGGFFFGGGGGGBFGGGGGF<FFF,FFFFF==4?DE<@CFDEFGGGGEGGGFDGEG7@FCCC9,BFE@CFGDDGGGGGGFFEBEDCGED::+@FFCCF<,4@<BFFGG>EGC7*>8FCF7?FFFGEC@<FF*1==FF<CDFFDG?,>:BFF<GG79<CFDC7#/(><?9EEEGG>@/@22'<CFFGF@<=>>CFCCCEGD>#EGG>GGD8CF>>5:E@FGE>;96(=F<0A,,EA,DDF@4+>8?=A,FGEF@GFGGFFC,EFE?:GGGAF8ECAEECFC=6GFFFFFFCGGGFDCGFC8GGGECFFEEFGGGF@,FFGGGDEEGF@,@AAFCEFEGGFGGFFB;8GFC,@EDGGGGGGGGGGGGGGGGGGGDFCFCCCCA
@sG 27205
TGGGGAATATTGCACAATGGGGGAAACCCTGATGCAGCGACGCCGCGTGGAGGAAGAAGGTCTTCGGATTGTAAACTCCTGTTGTTGAGGAAGATAATGACGGTACTCAACAAGGAAGTAACGGCTAACTACGTGCCAGCAGCCGCGGTAAAACGTAGGTCACAAGCGTTGTAAGGAATTACGGGGTGTAGAGGGAGCGCAGGCGGGAAGACAAGTTGGAAGTGAAATCTATGGGCTCAAACCATAAACTGCTTTCAAAACTGTTTTTATTGAGTAGTGCAGAGGTAGGCGGAATTCCCGGTGTAGCGGTGGAATGCGTAGATATCGGGAGGAACATCAGTGGCGAAGGCGGCCTACTGGGCACCAACTGACGCTGAGGCTCGAAAGTGTGGGTAGCAAACAGGATTAGATACCCT
+
<EFF7BFGGF,CFFGGGDFECCGCEDECF9<EFEEF<8@F@CFEFG@:@FFGD7EEA<EA:CFFFGEGCFGGGFFEFCE<EEFEF8<FFGCE,A?EE9F@<?FGGDF<F8<FGDFGGGF,<,8>:7+B,EFFGGGGFC,+@><FC+@C*@F@FEC78,6,?>:CF:<+=<7:,,@:EF<?G;*=8<,<28#?<:#:CEC*#:CECCGFCGFF<?;F<:79ABE879A%32<0F<8DFF<@,#F:;FFFG=49FF@,:@#<)CFDC>CC87D=.D8CF@CDFFCFCEECCE<E,=@+DDFECEC8>@ECEFC,EF=@49,3GGF@:7GFFFGE<C6,,<FF:FCA9F,GEEGFAC,<FCA,<@@CGFFBB6CCF@EE,7GGGECEC6CCCECGGFGGGGGFGDGGGFFFFC,CCCC@
@sG 389
TGGGGAATATTGCACAATGGGCGAAAGCCTGATGCAGCAACGCCGCGTGAGCGATGAAGGCCTTCGGGTCGTAAAGCTCTGTCCTCAAGGAAGATAATGACGGTACTTGAGGAGGAAGCCCCGGCTAACTACGTGCCAGCAGCCGCGGTAATACGTAGGGGGCTAGCGTTATCCGGATTTACTGGGCGTAAAGGGTGCGTAGGCGGTCTTTTAAGTCAGGAGTGAAAGGCTACGGCTCAACCGTAGTAAGCTCTTGAAACTGGAGGACTTGAGTGCAGGAGAGGAGAGTGGAATTCCTAGTGTAGCGGTGAAATGCGTAGATATTAGGAGGAACACCAGTAGCGAAGGCGGCTCTCTGGACTGTAACTGACGCTGAGGCACGAAAGCGTGGGGAGCAAACAGGATTAGATACCCT
+
BEFFGGGGGGGFCGGGGGGCFGGGGGGGGFGGGGGGFGGGGEEGGGGGGGGGGGGGGGCGGFDFFFGGFEGFGGGGGFGGFGFGGGGGFGGGGGGFGGGGGGGGFFGGGFCDGDGGGDDGGGGGEEGGGGGB@FGGGGFFG@FGGGEFGGGGGFFF3D@EGD7<CFCCFGEGGGGG7FGGGGGGGGGGGDCFG@G>GDGC*7:?CE?EGD@C3<99CFGF9<CE?=AFFEFEFEG8D>FFF9DDBFAGGFB<?@;EE?:F?FF<CG=GF<A5E:FG?GFFBAGGDB5EGGFGGFCGFE9FF@4AGGGGGFD@GCGGGGGGGFGF9GFC,9EGFFEBFEB@,GCFF@EGFFFF<FDDGGGGGGGGGGFCGGGGGFDFGGGGGGGGFGGGGGGGGGGGGGFB9GGCGGGGGGCCCCC
@sG 22483
TGAGGAATATTGGTCAATGGGCGGAAGCCTGAACCAGCCAAGTAGAGCGCAGGATGACGGCCCTATGGGTTGTAAACTGCTTTTATGCGGGGATAAAGTGGGCCACGCGTGGTCTTTTGCAGGTACCGCATGAGTAAGGACCGGCTAATTCCGTGCCAGCAGCCGCGGTCATACGGAAGGTCCGGGCGTTATCAGGATTTCTTGGGTTTAAAGGGAGCGCAGGCCGGAGATTAAGCGTGTTGTGTACTGTAGACGCTCAAGGTCTGCACTGCAGCGCGAACTGGTTTCCTTGAGTACGCACAGAGTGGGCGGAAGTCGTGGGGTAGCGGGGAAATGCTTAGATATCACGAAGAACTCCGATTGCGAAGGCAGCTCACGGGAGCGCAACTGACGCTGAAGCTCGAAAGTGCGGGTATCGAACAGGATTAGATACCCT
+
CFGGFDDC@,,CF,CC;CEBE8::@ECFGCF<@CFFEFG<CFEAD,C<F>+@FGGGCEE>+@F<EE,<4C,@8@FFCEFGBFGGGEB9?+@44+,,5,<,,,+B>=>CE7@C=DF<,FDF<,@,:,>C<@7FCA,,<@C838@C7FFFGGC;F,>71,7*6<<:FEGGG@<<:C+1**4C,<:*4:CG85>C<,<823<AC+CEF9+;*<<CC9C4C3?)0=::<8C79#7<C<C4<6=FF<>E#:%CFB5>3CFFD7,,*,,CFECF@,C97@CC8@2,,D<FCGGD=A,D5@CB+,9@@5,FFDGGEEB@4+>8+>4+4,++=+49,5,,,F9GEE,@<9F:C@F7FFFFC6F7GFF@CFCB,9<FF<ED@F@DGF@@+GCGFDFGGFFFE9C@<:CACGFDDFGGGGFFGE9GFFECCGGGGEGGFGGCCCCC
@sG 21731
TGGGGAATATTGCACAATGGGGGAAACCCTGATGCAGCGACGCCGCGTGGAGGAAGAAGGTCTTCGGATTGTAAACTCCTGTTGTTGAGGAAGATAATGACGGTACTCAACAAGGGAGTGACGGCTAACTACGTGCCAGAAGCCGCGGTAAAACGTAGGTCACAAGCGTTGTCCGGAATTACTGGGGGTAAAGGGAGCGCAGGCGGGAGAACAAGTTGGAGGTGAAATCCATGGGCTCAACCCATGAACTGCTTTCAAAACTGTTTTTCTTGAGTAGTGCAGAGGTAGGCGGAATTCCCGGTGTAGCGGTGGAATGCGTAGATATCGGGAGGAACACCAGTGGCGAAGGCGGCCTACTGGGCACCAACTGACGCTGAGGCTCGAAAGTGTGGGTAGCAAACAGGATTAGATACCCT
+
EGCGG@FGFFFCGGGGGGEFCCCEGGGGGGGDFFGGDDFGEGG@FFGBC@FFGGGGGFGFFCFF?FGCEEGGGEFCCECAFFDFGFACEFGGGGGGGGGG9C7?FG9BEFECD@CCDGGGFGEGGGGGGAFFGG7E7BF,,:3:+CCG*CFFCGDEGCFF,3<F,=CFGFEEGGCFEG<C::<FFC&<+B?;9A<<CE7EE5>EGGG8C>87CFG;<AC@$,0@,9<8CFFGFGGGFFB@AFC=FFFEB=FDE:'8<,@=EGFDB?DB,@GF?GEC@12CEC0FFGECECDFD@@8++:FFFEE5FCFF9FEEF7GGFEDCEBFGGGGFAEE86@@<F@@DDFFGGGF:+FDFCEEB6A,GGFGFF@GEGGGGGFFFGGGGEFFE@GGFFCCGGGFE,@ECFGGFF<GGGFCCCCC
@sG 27356
TGAGGAATATTGGTCAATGGACGGAAGTCTGAACCAGCCATGCCGAGTGCAGGATGAATGTTCTCTGCATTGTAAACTGCTTTTGTACGAGGGTAAACCCAGATACGCGTATCTGCTTGAAAGTATCGTACGAATAAGGATCGGCTAACTCCGTGCCAGCAGCCGCGGTAATACGGAGGAGCCGAGCGTACGCCGTATTTATTGGGTTTAAAGGGTGCGTAGGCTGTGTTTTAAGTTAGAGGTGATAGATGTACGCGTAACGTCGAAATTGCCTATGAGACTGAGAGACGAGAGTGTAGTTGAGGAAGGCGGAATGGGTGGTGTAGCGGTGAAATGCTGAGATAGCAGACAGAACACCGATTGCGAAGGCAGCTTTCCAAGCTATTACTGACGCTGAGGCACGAAAGCGTGGGGAGCGAACAGGATTAGATACCCT
+
ED,,CEFGFFGDFFGGGGGGGFGGCFCEGGGFFDCGGGGFFGGGG+@@FD@,EFGF8E9E9,CF9,EDCFA@AEGCFF<@,EFFGFE<FCC+>F<ECE,8?,,C9EFG7+@?BFGG9?EF8?FGFGFCFCFCCFDF,A9E:A3+8+8BA?EF+DF@DFFCDFGGGCCEE<*EA,5@:*C7*4<>:15=F***44=8*2,C<C<FF**8*F:7<?:0G=:A>>7*,B:;5,B9@,BB@*,@,8+,,,33,4++386++,3F@:FD,C,FEFD6,,9GFD8DC==A@EBB6,,FFF8FB;@,,F4EA6:=EBFC9>+@+BD8FCCE5GGGFDGE?E<AE<,8GFC9,,<,FCFGDGGGEF?@@EDGGGFFEEACGFFFEEFFFAFFGGGGFFFCF@FGGGFB@7FEECEECE@CC@FFGGGFFCGFFCDFF8GC@CCC
@sG 393
TGGGGAATATTGCACAATGGGCGCAAGCCTGATGCAGCGACGCCGCGTGAGGGATGGAGGCCTTCGGGTTGTAAACCTCTTTTATCGGGGAGCAAGCGAGAGTGAGTTTACCCGTTGAATAAGCACCGGCTAACTACGTGCCAGCAGCCGCGGTAATACGTAGGGTGCAAGCGTTATCCGGAATTATTGGGGGTAAAGGGCTCGTAGGCGGTTCGTCGCGTCCGGTGTGAAAGTCCATCGCTTAACGGTGGATCCGCGCCGGGTACGGGCGGGCTTGAGTGCGGTAGGGGAGACTGGAATTCCCGGTGTAACGGTGGAATGTGTAGATATCGGGAAGAACACCAATGGCGAAGGCAGGTCTCTGGGCCGTTACTGACGCTGAGGAGCGAAAGCGTGGGGAGCGAACAGGATTAGATACCCT
+
EFGGGGGGGGGGGFGGGGGGGGGGGGGGGGGGGGGGFGGDCGGGCGGF:FGGGCGGGGFGGGGGGGGGGDGEGGGGGGGGFFCFGGGGGGGGGG8F>F7=CG@F,CFFGGGGGGGGCFFGGGGGDCFGGD:FFGFGFDFDGGGGGGGGGGGGG7FCFGGGFG*:C@FGGGCF78CCEF9:@EF<<9?<FC@'?EC8*<<EGGDC??;ECGC:>88CC>?G@@CFCEG39A9EGFEC:?)9<<CF93GFCC::7@ECF:@7EGC+0CEGG=FDFGGGGFGGGDE8GFFDB?,GFFFFE88@+CCBE=,C@)GGFAFCGGGFFGFCGFC+GEGGGGGGGEGGGFCCGFGEFGGEGGFGGGFGF@FECGGGGFGGGGFFCF8ADDFGFGGGGGGGGGGGGGGCGFFFFFGGGFFGGGGFCCCCC
@sG 394
TGGGGAATATTGGGCAATGGGCGCAAGCCTGACCCAGCAACGCCGCGTGAAGGAAGAAGGCTTTCGGGTTGTAAACTTCTTTTCTCAGGGACGAAGCAAGTGACGGTACCTGAGGAATAAGCCACGGCTAACTACGTGCCAGCAGCCGCGGTAATACGTAGGTGGCAAGCGTTATCCGGATTTACTGGGTGTAAAGGGCGTGTAGGCGGGATCGCAAGTCAGATGTGAAAACTGGAGGCTCAACCTCCAGCCTGCATTTGAAACTGTGGTTCTTGAGTACTGGAGAGGCAGACGGAATTCCTAGTGTAGCGGTGAAATGCGTAGATATTAGGAGGAACACCAGTGGCGAAGGCGGTCTGCTGGACAGCAACTGACGCTGAGGCGCGAAAGCGTGGGGAGCAAACAGGATTAGATACCCT
+
EFGGGGGGGGGGGGGGGGGGGGGGGGGGGGGGGFGGGGGGGGGGGGGFGGGGGFGGGGGGFGGGGGGGGGGGGGGGGGGGFGG9FGGGGGGGGGEGGF4EEAEFGGGGGFFGDFEFFGGGGGDGGGGDEEGGDFFGF<CFGGGG?EGEG>F:FEGGCCCCF73CFGGGGCCEFEGCF@@CCCC2<,<@F:BEGGGG?GGCEC;;GDFGGDDEFEG@F>F75CFECFEFF77C8@C3E38-89C@89GFF@>DGFCEGFGGG=DFE@EFGFAD9EA2FEEDFCFFA,FF@B4,8FGGGEFFB>9CFGGAGCFE,<,@4:EGFEFFAE=B,ECFFGGGFDE,A<F@E@GFFCGGGFGGGGGE9GFFFGGGFEFGEGGGGGGGGGGGGGFGGGGGGGGGFGFCFFEDFGGF<FFGGGCCCCC
@sG 395
TGGGGAATATTGCACAATGGGCGCAAGCCTGATGCAGCGACGCCGCGTGAGGGATGGAGGCCTTCGGGTTGTAAAACTCTTTTATCGGGGAGCAAGAGAGAGTGAGTTTACCCGTTGAATAAGCACCGGCTAACTACGTGCCAGCAGCCGCGGTAATACGTAGGGTGCCAGCGTGATCCGGAATTATTGGGCGTAAAGGGCTCGTAGGCGGTTCGTCGCGTCCGGGGTGAAAGCCCATCGCTTAACGGGTGAGCCGCGCGGGGGACGGGCGGGCGTGAGTGCGGGAGGGGAGGCTGGAATTCCCGGTGTAACGGTGTAATGTGTAGATATCGGGAAGAACACCAATGGCGAAGGCAGGTCTCTGGGCCGTTACTGACGCTGAGGAGCGAAAGCGTGGGGAGCGAACAGGATTAGATACCCT
+
AEFGGGGGGGGGGGGGGGGGGGG:FFEGGGGFCFGGGFGGFGGEGGCF=FEGGG@FFGGGGG<AFGGGGGGCFAG,EF,?EFFC,@FCCE@F:DD<3AFFFG,9D><EDCCCFEG8CC9ADCFCFGC<CC@7CFGGG7,8FDAFD7:A>FEGG@F:,FBC:,6F@@F<2<FCFE@7CF:F**1<::C$:2C.?:8#:<@9*.1:8*1;<C991228;:/E887<0-CCCC502*@GE7DGGFEGF:E:>,6****<9<5*<8:+0DCF>+B=A@,DGBF@3++3+=?8,F=B,<CCDFDCBC7GECB>@)?>@GEC,<FEFFEEDGGGFCFE9FAEE:C,C,C,7FC,=EA@FFGEFB,GFFGDFFEGGGFFF:GGGF@ECDCF7CFEEEGECEFGFFF7:@E9FFGFGCGGGFFFCCCCC
@sG 21911
TGAGGAATATTGGTCAATGGACGGAAGTCTGAACCAGCCAAGTAGCGTGCAGGATGACGGCCCTCTGGGTTGTAAACTGCTTTTATACAGGGATAAAGTGAGCCACGTGTGGCTTATTGCAGGTACCGTATGAATAAGGATCGGCTAACTCCGTGCCAGCAGCCGCGGTAATACGGAGGATCCGAGCGTTATCCGGATTGATTGGGTTTAAAGGGAGCGTAGGCGGGTTGTTAAGTCAGTTGTGAAAGTTTGCGGCTCAACCGTAAAATTGCAGTTGATACTGGCGACCTTGAGTGCAACAGAGGTAGGCGGAAGTCGTGGTGTAGCGGTGAAATGCTTAGATATCACGAAGAACTCCGGTTGCGAAGGCAGCTTACTGGATTGTAACTGACGCTGATGCTCGAAAGTGTGGGTATCAAACAGGATTAGATACCCT
+
FGGGGGGGGEFFFGGCCEEFEFGGGGGGGGGFGGGGGGFECGCFFGGEGCFGGGGGGEFGCEC,,:CFDEFGGGFFGGGGCAFFGGGFCAFGG8FEGGGG,F8BFGGGGFFEGGEGGGGFGGGCGF9F@DFFGGGGGGGGCC@CGFCE@<?FCFFCFFFGFFGGGGBGGDGG;CFG<<@116,:*:8F?E:EFC@EEAC'@EFFFF?CGECCCDE5C9FFDEEGDCCC@:-FF<F?CCGF;CAD9;FF>7ECCACGGCCF=;FF<GGGGGFCCGFGFCFDC7CEFFC8,FGGDFFFD<FE9GGGGGGEE>FF@4+@8CFEFGEE:C,ADEE,<DGGFDGGGGGFFFFFGFGGEC@CCF8GEEGFFEDEFCDGGFGGFGFGGGEGGGGGGGGGGGGGGGGGGGGGGGGGF<GGGGGFFGGFFDGGGGGGGGFBC@CC
@sG 397
TGGGGAATATTGCACAATGGGGGAAACCCTGATGCAGCAACGCCGCGTGAGTGAAGAAGTATTTCGGTATGTAAAGCTCTATCAGCAGGGAAGATAATGACGGTACCTGACTAAGAAGCTCCGGCTAAATACGTGCCAGCAGCCGCGGTAATACGTATGGAGCAAGCGTTATCCGGATTTACGGGGCGTAAAGGGTGCGTAGGTGGCAGTGCAAGTCAGAGGTGAAAGGCCGGGGCTCAACCCCGGTGCTGCATTTGAAACTGCGCGGCGAGAGTACAGGAGAGGCCGGCGGAATTCCTAGTGTAGCGGTGAAATGCGTAGATATTAGGAGGAACACCAGTGGCGAAGGCGGCCTGCTGGACTGTTACTGACACTGAGGCACGAAAGCGTGGGGAGCAAACAGGATTAGATACCCT
+
GDFGGFGGGGGGGGGGGGGGGGGGGGGGGGGGGGGGGGDFGGGGGGGFFDFFGGGGGGG9FDC?FFFFGGGGGG9FDFGGG<BFGGGGGGGGGGGGGGGGGGGGGGGGGGGGGGGGGGGGGCEFECEGGGGGCFFGFGGFGGFDDGGGGCGGFFG:>3@<FGGGF>7FG*64<>CF<F<CF=/@BF<ECCCB9F>?EGGEDDF@F8F:FCC@BCFFGF7*/<9><69@FCAEGFG;GFF>;;EEEC#C=FCGGGG@<7DC7C@F-F=BC$,<9<<GFFC:(ABC>+++C,EAFD@E,=9,E:EB8@8,DEC9,:CCDC<CF=,ECGGGGGGE@FCCFGFEFC?7EEGGGGECFFCGGGFGGFFFGGGGGGFEGGEFFGFBDGFFBGGGGFEFCFFGFFAEDAGGGGGGGGGCCCCC
@sG 398
TGGGGAATATTGCACAATGGGGGGAGCCCTGATGCAGCGACGCCGCGTGAAGGAAGAAGTATCTCGGTATGTAAACTTCTATCAGCAGGGAAGATAATGACGGTACCTGACTAAGAAGCCCCGGCTAACTACGTGCCAGCAGCCGCGGTAATACGTAGGGGGCAAGCGTTATCCGGATTTACTGGGTGTAAAGGGAGCGTAGGCGGCGGAGCAAGTCAGAAGTGAAAGCCCGGGGCTCAACCCCGGGACGGCTTTTGAAACTGCCCTGCTTGATTTCAGGAGAGGTAAGCGGAATTCCTAGTGTAGCGGTGAAATGCGTAGATATTAGGAGGAACACCAGTGGCGAAGGCGGCTTGCTGGACGATGACTGACGTTGAGGCTCGAAAGCGTGGGGAGCAAACAGGATTAGATACCCT
+
EEGFG:FFGGGCGGG@FFGFGDEGGCEGGFGGGGGGGGGBFEEGGGG>FGGGGGGGFFBFGGFFGGGGGGGGGGFGGFGFGGFFGFGDFEFGGGGGGGGGGGDGGFGGG8FGGGFGGGGGGGGGGGGGGGGGCCGFGCFGGGGGGGGD8*?EGFFFGGDDEGEGGCFGGGGGFGGGGGG.?CFGGGGEGFEFGGGDEC5:@CDDCEDDCEGGFC?9,:>=F@7FGF>GGGGEEGFFGEE@F:CC@GECDGGFFFFCDC<D=>GGFGGGFGGFBE,FCGGDCGGGFEFBFDFCD8AGEECAGGGEADEEFFGGFFGGFGGFF@,GGGGE??EFCFF@ECECGCFFFCCGGGGGFEGGGGGGGGGGGGGGGFDGFAFECGGGGGGFFFGGGGGGGFFGGGGFDFGGGFCGGGGCCCCC
@sG 399
TGAGGAATATTGGTCAATGGACGAGAGTCTGAACCAGCCAAGTAGCGTGAAGGATGACTGCCCTATGGGTTGTAAACTTCTTTTATACGGGAATAAAGTGAGGCACGCGTGCCTTTTTGTATGTACCGTATGAATAAGGATCGGCTAACTCCGTGCCAGCAGCCGCGGTAATACGGAGGATCCGAGCGTTATCCGGATTTATTGGGTTTAAAGGGAGCGTAGGCGGACGCTTAAGTCAGTTGTGAAAGCTTGCGGCTCAACCGTAAAATTGCAGTTGATACTGGGTGTCTTGAGTACAGTAGAGGCAGGCGGAATTCGTGGTGTAGCGGTGAAATGCTTAGATATCACGAAGAACTCCGATTGCGAAGGCAGCTTGCTGGACTGTAACTGACGCTGATGCTCGAAAGTGTGGGTATCAAACAGGATTAGATACCCT
+
FGGGGGEEGGGGGGGGGGGGGGGGGGGGGGGGGGGGGGGGGDFEGGEGGGGGGGGGDECEGFF@GGGGFGGGGGGFFGGGGFGGFFDEFGGGGGGGFAFGCCGGGGGGG::CFFGGGGGFGGFGGFGGFGC=FFGGGG9E,AFCGGGGGGGGEG@CGGFG8>FFEGCECEGF;9DE7:>F>8?DF>CEGFGDB@FGG=F%$1<F@F<>BFDB=F7:C>G=<@GGDDCGFCGGGGG9,CCFCGB*FGDFBF<E:=@6;GGFFEFGGCFFG?EDFF)FGFFD<GGCGCFF?FGGEFDGGGGFFA,@GGFC:,BE8@GEEGFEFE8>5EECFGGECFCFFEEFE;EA978GGGFCCFCE7GGGGGGGGGGGGGGGGGGGGGGGGGGGGGGGGGGGGGGGGGCFGGGGGFGEGGGGFGGGGGGGGGGGGGGGGGGCCCCC
@sG 400
TGAGGAATATTGGTCAATGACGCAAGTCTGAACCAGCCATGCCGCGTGCAGGATGACGGCTCTATGAGTTGTAAACTGCTTTTGTACGAGGGTAAACGCAGATACGTGTATCTGTCTGAAAGTATCGTACGAATAAGGATCGGCTAACTCCGTGCCAGCAGCCGCGGTAATACGGAGGATTCAAGCGTTATCCGGATTTATTGGGTTTAAAGGGTGCGTAGGCGGTTTGATAAGTTAGAGGTGAAATTTCGGGGCTCAACCCTGAACGTGCCTCTAATACTGTTGAGCTAGAGAGTAGTTGCGGTAGGCGGAATGTATGGTGTAGCGGTGAAATGCTTAGAGATCATACAGAACACCGATTGCGAAGGCAGCTTACCAAACTATATCTGACGTTGAGGCACGAAAGCGTGGGGAGCAAACAGGATTAGATACCCT
+
EGGGGGGGGGGGGGGGGGGFGFEGGGGGGGGGGGGGGGGGGGGGGGGGGGGGGGGGGGGG7CFFGGGGGGGGGGGGGGGGGGGGGGFFGEGGGGGGGGGGGGGGGFGGGGDGGGGGGGGGGGGGGGGGGGDGGCDFCFGFGGGGGEGGCEFFGFGGFGFGGGFGG>B<CFAFEFD>EGCF9,@BGCCFECBFG@FCCEG,@DFGFFG>GGGFFGCB7:7=;2>B@?:>EEC@9@<:)3,FFFFFFF7FCCB<=DEEGFGFFEEGFGEGGGFF<;FA;99=,3E=F9FAE<GEFGGGGEGE@>EBCEGGGGGDFE8,<GFFGE>9GDGGFEEE?FFGFF8GFFAAGFGFGAE,EFCGGGGGGEGGGFGGFGGGGGGGGGGGGGGGGGGGGFFFFGFFGGGFGFF:FGGGGGGGGGGGGGFGFGGGGGGGGGCCCCC
@sG 401
TGAGGAATATTGGTCAATGGGCGAGAGCCTGAACCAGCCAAGTAGCGTGCAGGATGACGGCCCTATGGGTTGTAAACTGCTTTTATAAGGGAATAAAGTGGAGGTCGTGACCCCTTTTGCATGTACCTTATGAATAAGGACCGGCTAATTCCGTGCCAGCAGCCGAGGTAATACGGAAGGTCCGGGCGTTATCCGGATTTATTGGGTTTAAAGGGAGCGTAGGCCGGAGATTAAGCGTGTTGTGAAATGTAGTTGCTCAACATCTGCACTGCAGCGCGAACTGGTTTCCTTGAGTACGCACAAATTGGGCGGAATTCGTGGTGTAGCGGTGAAATGCTTAGATATCACGAAGAACTCCGATTGCGAAGGCAGCTCACTGGAGCGCAACTGACGCTGAAGCTCGAAAGTGCGGGTATCGAACAGGATTAGATACCCT
+
DFGGGGGGGGGGGGGGGGGGCFGGGGGGGGGGGGGGGFFDGGDFFFCFGGGGGEGGGGGGGGGGGGGGGGGGGCC9FGGGFGCGGFGGGGGGGGGFGFFGGGGGGFGGDCGGGGGD@GGGGGGGGFGGGGCGGBFGGGGGGGEGDEGGAFFFGCGGFFCGGFFDB+@FEGF:FAFGGGGGFCCC@FGGGGD8CF=G;G7,=:BFFGC0>4?6?CF<<6:>2<79<>E;<CC8E>D28FCCF==;5CE?GFD9F9FD:,<71<9C;FEAF<63+CEEGGDDDGGGFCD=E<CA)@+FE98EAF=E+GFGGFFE+?GECGGE@GGEBF>ECF9CCD9DDGFGGEC,EGFGGGGGGGFC7GGGGGGGE9<FGFDGGGGGFFGGGGGGGFFGGGCEGGGFFEF<C7A6<DGGGEEFEGGFGGGFGGGGGEGGGGGCCCCC
@sG 29786
TGGGGGATATTGCACAATGGGCGAAAGCCTGATGCAGCAACGCCGCGCGAGGGAAGACGGTTTTCGGATTGTAAACCTCTGTTCTAAGTGACGAACAAATGACGGTAGCTTAGGAGAAAGCCCCGGCTAACTACGTGCCAGCAGCCGCGGTAATACGTAGGGGGCAAGCGTTGTCCGGAATTACTGGGTGTAAAGGGAGCGCAGGCGGAGAAGCAAGTCAGTGGTGAAAACGATGGGCTTAACTCATCGACTGCCATTGAAACTGTTTCCCTTGAGTGAAGTAGAGGCAGGCGGAATTCCGAGTGTAGCGGTGAAATGCGTAGATATTCGGAGGAACACCAGTGGCGAAGGCGGCCTGCTGGGCTTTAACTGACGCTGAGGCTCGAAAGTGTGGGGAGCAAACAGGATTAGATACCCT
+
DFF?FGGGGGGGGGGGGGGGGGGGGGGGGGFFFGGGGGGGGGGGGGGGGGGGEGFCGGGGGFFGG7FGGGGGGGGGGGGGGGFGGGG9FFGF7FFGCFGCAFGEGGGEFGGGGGGGGGFG@EDEGGGDEFFFFCEGCEGGGGG<FGGGDEFFGGGFFFFG7B<FC@EC<FFE7:F98C5CFCCF?ECG,;CFGG@CGC=?FFDCCECCEGEEC8F@F;@=FCFFFGE?FGCEEFC@@F@;AEGGFGFDFFC@GGDA,GFFCFF@D:GF9FD8GGFGGGDDGGFFFFFFEC>,FE=>=CDFDFGGFC=GEDGE<DEEEGGGGGGGGGGGGGGFGGCFGGFGFGGGGFDDEGGGGGFFFFDGGFGDGGGGFGGGGGGFFF@GGGGEGGGGGGGGGGGFFFGEAFFCGGGGFEC,CCCCCC
@sG 403
TGGGGCATATTGCACAATGGGCGCAAGCCTGACCCAGCAACGCCGCGTGAAGGAAGAAGGCTTTCGGGTTGTAAACTTCTTTTGTCAGGGACGAGTAGAAGACGGTACCTGACGAATAAGCCACGGCTAACTACGTGCCAGGCGCCGCGGTAATAAGTAGGGGGCAAGCGTTGTCCGGATTTACTGGGTGTAAAGGGCGTGTAGCCGGGAAGGCAAGTCAGATGTGAGATCAACCGGCTCAACTGATGAACTGCAGTTGAAATGGTTTTTCTTGAGGATCGGAGAGGCAATCGGAATTCCTAGTGTGGCGGTGGAAGGCGGAGATATTAGGAGGAACTGCGGTTGCGAAGGCGGAGTGCTGGACGACAACTGACGGTGAGGCGCGAAAGCGTGGGGAGCAAACAGGATTAGAGACCCT
+
5E@<F,@FGGFFFFGF<FG,;@@F:6@FF<@DF,CC8ABCDBF++CC:F,CE=CFFG=E@F8<FFEG7CF>B?F,<FGFGFAFFGAFG@<B<C77?<BF,F<EF>BF7F,B3FC++3FFA,D,@::@@FEG<,3@@,8BD8+**5>:**>1*<@@,87@B:**<8C*+*=**1:+8FE<=CE7+<@3;,2C9:99:5:8/6>>92<30:288ACC,2*::6+6;==,,FA3*@4*6?6ACC@:7,,FE3>3,D98,E,33+2+6GGFCGD=8,,:==7EE=BFF;<9FB7F=<@,,4,>:,,GFC@)>@E9,,,:F?>+:,,9@9;CE44C95,,?>++4,CF@C4,F:CEEEE<EFC,,4F<FEGGGFF:FC@6EF7:FFC;:FGGCB@@E@@<E,A<@;6,@A@,F<EC66-<9CA
@sG 404
TGAGGAATATTGGTCAATGGGCGAGAGCCTGAACCAGCCAAGTAGCGTGCAGGATGACGGCCCTATGGGTTGTAAACTGCTTTTATAAGGGAATAAAGTGAGTCTCGTGAGACTTTTTGCATGTACCTTATGAATAAGGACCGGCTAATTCCGTGCCAGCAGCCGCGGTAATACGGAAGGTCCGGGCGTTATCCGGATTTATTGGGTTTAAAGGGAGCGTAGGCCGGAGATTAAGCGTGTTGTGAAATGTAGATGCTCAACATCTGCACTGCAGCGCGAACTGGTTTCCTTGAGTACGCACAAAGTGGGCGGAATTCGTGGTGTAGCGGTGAAATGCTTAGATATCACGAAGAACTCCGATTGCGAAGGCAGCTCACTGGAGCGCAACTGACGCTGAAGCTCGAAAGTGCGGGTATCGAACAGGATTAGATACCCT
+
EGGGGGGGGGGGGGGGGGGGGGGGGGGGGGGGGGGGGGGCFFFGGGGGGGGGGGGGGFEFFCGGGGDGGFGCCEFGGGGGDEFGGGGGGGGFFGGGGGGGGGGGGGGGGGGGGGFGGBCDF<FGGGGGFDDFGGGGGGGGFGDGGGGCGGDGGFGGGGGGGGGGDGGGGEB:FGEFGGGGDGGEDGGGE7BEFC4EGGDGGGF?<F<C?@EGCFFFG>GEBFGCGFGFG@>GCFCAGDEEFGFGGGGFFFEG77>4FFDG8:FE33<?01C<GGEGC:?C+DGGF<@DEAAE):EFGEE9EGFE8=@88,FGEBC7EGFEGFC85CEE=AEFCGGGEEB,AEFE=DGGEACGGGGFGGGGGGDEFCFGFCFGGGFFGFGGGGGGGF<GEFBDGGGGGGGGGGFGGGGGGGGCEGGGGGFFGGFGGGGGFCFCCCCC
@sG 405
TGGGGAATATTGCACAATGGGGGAAACCCTGATGCAGCGACGCCGCGTGAAGGAAGAAGTATTTCGGTATGTAAACTTCTATCAGCAGGGAAGATAGTGACGGTACCTGACTAAGAAGCCCCGGCTAACTACGTGCCAGCAGCCGCGGTAATACGTAGGGGGCAAGCGTTATCCGGATTTACTGGGTGTAAAGGGAGCGTAGACGGACTGGCAAGTCTGATGGGAAAGGCGGGGGCTCAACCCCTGGACTGCATTGGAAACTGTTAGTCTGGAGTGCCGGAGAGGTAAGCGGAATTCCTAGTGTAGCGGTGAAATGCGTAGATATTAGGAGGAACACCAGTGGCGAAGGCGGCTTACTGGACGGTAACTGACGTTGAGGCTCGAAAGCGTGGGGAGCAAACAGGATTAGATACCCT
+
DEFGEBFGGCFCFGGGGGGGGGGGGGGGGGFFGGGGGGGGGGGGGGGFGGGGGGGGGFGFF9CFACFFGGGFGGGGGGGGGBBFFFGGGGDGFFDFGGGGGGG7DFGGGGGGFGGDFFFGG7=CGEGGGGGGG@8FGGGGGG7F8CCGEGEC3;F:FF7BEGECB5<FE:F=FDEC7:F:FGFFCF?E<:EG?FEFG=CGDDEFE>8E9CCFGCFFG7F;82#295:7ECGGFED>@+ECFFDG5>DC+E>5CFCC73:=?DFA9FF??A$A)ECGDGEF9CFFFCC@GFF>B?E48E8CE:CDFGDGDE<,CF@+,??FGEFEGFFDFCFFFFGGGFFGECGGF@@7GDGFCGGECGFDGGGGGGGGGGFGGGGFFFB8GGGGGGGGGGGGFDFFGEFEGGGFCFGGGGGCCCCC
@sG 406
TGGGGAATATTGGGCAATGGGCGCAGGCCTGACCCAGCAACGCCGCGTGAAGGAAGAAGGATTTCGGGTTGTAAACCTCTTTTGTCAGGGACGAGTAGAAGACGGTACCTGACGAATAAGCCACGGCTAACTACGTGCCAGCAGCCGCGGTAATACGTAGGGGGCAAGCGTTGTCCGGATTTACTGGGTGTAAAGGGCGTGTAGCCTGGAAGGCAAGTCAGATGTGAAATCCACGGGCTCAACTCGTGTACTGCATTTGAAACTGTTTTTCTTGAGTGTCGGAGAGGCAATCGGAATTCCTAGTGTAGCGGTGAAATGCGTAGATATTAGGAGGAACACCAGTGGCGAAGGCGGCTTGCTGGACGATAACTGACGGTGAGGCGCGAAAGCGTGGGGAGCAAACAGGATTAGATACCCT
+
EGGGGGGGGEFC9CFGGGGGG8C@F:+@FEFG8,CFFG8EFGGGGGGGGG7,CFGGFFC,,5CFGGDE,8FFFGG<,:FD5BB,,CAE@EFGDG:BF9C?FEGGGF<FFFCCD3FG<FFGGG,@CC@FGGGFGGGC@FFCFFFGGGGGGG@7CFB;FFF<C**=EGCFF@<C*=EGGG7<CE:FG9C5;>*<FGGF:E>%@9:8+<#:/?6C5/CFGA+'7,:CB7,<<+DF>EFFCB8F@C@/@8=9$FEEF<9@C;GFC=3:C#A<@DF.AFDFC(EGG=FF9FB4+?4?F@,,,CE<CAGFEEA@EE@,C;CF:ECEA8GFFEGGGGF<FB,E<C,FCFFEFAE@>GGGFCAFF,GFFCDGFE,GEGGFAGFCGFFGGGGEGF@@EGGGGFGFGGGGGEEGGGGGFCGFDCCCCC
@sG 29224
TGAGGAATATTGGTCAATGGGCGAGAGCCTGAACCAGCCAAGTAGCGTGCAGGATGACGGCCCTATGGGTTGTAAACTGCTTTTATAGGGGAATAAAGTGAGCCTCGTGAGGCTTTTTGCATGTACCTTATGAATAAGGACCGGCTAATTCCGTGCCAGCAGCCGCGGTAATACGGAAGGTCCGGGCGTTATCCGGATTTATTGGGTTTAAAGGGTGCGTAGGCGGTTTGATAAGTTAGAGGTGAAATTTCGGGGCTCAACCCTGAACGTGCCTCTAATACTGTTGAGCTAGTGAGTAGTTGCGGTAGGCGGAATGTATGGTGTAGCGGTGAAATGCTTAGAGATCATACAGAACACCGATTGCGAAGGCAGCTTACCAAACTATATCTGACGTTGAGGCACGAAAGCGTGGGGAGCAAACAGGATTAGATACCCT
+
FGFFGGGGGGGGGGGGGGGGGGGGGGGGGGGGGGGGGGGGGGGGGGGCEGGGGGGGGGGDGGGGGFGGGGGGGGGGGGGGGGGFGGGGGGGDGGGGGGGGGGGGGGGGGGGFGGGFGGGGGGFGFGGGGGGGGGGFGDFGGGGGGGGGGGGGGGFGGGGGGGCGGG>FGGGDEFGCCFGGGGGGEGG07<C8FGGEGGFGGG1GG<<@F:BC9CGFD3?5:6EFGDCFGGFFAFGFGFB9FGGDDEGFCGGGFGGGFFGFGGFDFGFGGGCFFFGEBD=3GGFDFF9F9E,=+GGGFGEEDGEGFGGE@DF;@FE@C??EFEEE==DGFFE5<FFGGGGGGGGGGGF@GGGGGGGGGGGGGGGGGGGGGFFFCFFFGGF9FCGGGGGGGFCGFGCGDGGFFCFFCEGGCGEGFE<ACGGGGGGGGGDGGFGCCCCC
@sG 408
TGAGGAATATTGGTCAATGGGCGAGAGCCTGAACCAGCCAAGTAGCGTGCAGGATGACGGCCCTATGGGTTGTAAACTGCTTTTATAAGGGAATAAAGTGAGCCTCGGGAGGCTTTTTGCATGTACCTTATGAATAAGGACCGGCTAATTCCGTGCCAGCAGCCGCGGTAATACGGAAGGTCCGGGCGTTATCCGGATTTATTGGGTTTAAAGGGAGCGTAGGCCGGAGATTAAGCGTGTGGTGAAAGGTAGATGCTCAACATCTGCAGTGCAGCGCGAACTGGTTTCCTTGTGTACGCACAAAGTGGGCGGAATTCGTGGTGTAGCAGTGAAATGCTTAGATATCACGAAGAACTCCGATTGCGAAGGCAGCTCACTGGAGCGCAACTGACGCTGAAGCTCGAAAGTGCGGGTATCGAACAGGATTAGATACCCT
+
@C@FFF<EGGEGGGGGGGGGFGGGGGGGGGGGGGGGGGGGFGGG9FCFFGGGEEFGFGEGGGGGGDFCGGG:FGGGF?EGC9FGGGGGGGGGG8BCFGGFFFGG@F@+8+8BFDFGGG@E<9,CF@,<FFFG9F,CFC,=AAFGCEEGG9@B=FFGFGF7FFD<@5FEE*<DF9*>FFC:FC,=<C=@B*;*29==5,F3;;,C78<11?C:8<07E'C55:ED?5(-2#;5:F>:C*GG:GD9@,@,;D7CE34,7DBFA<E@9@,,,FC>CFCEC@=DFFGGFD,C@A7@)E>GEE@:,,4,ECGFC8<BD87C@B49:FDDCFEAACFFEEFFEGFDF8F8FGGGFFFFFGEFFD,,GGGGFFFGFAFGFFGFGGDGDEFEEC@GFF;GGFEAECEGFGGGE7GGGGGGFCGGDGFFGFGFFFGGGGGCCCBC
@sG 409
TGAGGAATATTGGTCAATGGGCGTAAGCCTGAACCAGCCAGGTCGCGTGAGGGATGAAGGTTCTATGGATCGTAAACCTCTTTTATAAGGGAATAAAGTGTGGGACGTGTCCTATTTTGTATGTACCTTATGAATAAGGATCGGCTAACTCCGTGCCAGCAGCCGCGGTAATACGGAGGATCCGAGCGTTATCCGGATTTATTGGGTTTAAAGGGTGCGTAGGCGGGCTTTTAAGTCAGCGGTGAAAGTCTGTGGCTCAACCATAGAATTGCCGTTGAAACTGGGGGGCTTTAGTATGTTTGGGGCAGGCGGAATGCGTGGTGTAGCGGTGAAATGCTTAGATATCACGCAGAACCCCGATTGCGAAGGCAGCCTGCCAGGCCATTACTGACGCTGATGCACGAAAGCGGGGGGATCAAACAGGATTAGATACCCT
+
EGFGGGGG9FGDCFGGGGGDFGGGGGGGGGGGFGGGGGGGGGFGGGGFG::EG@FFFGGGGFFGGGGG@C@FGFGGGGGGGGGGCFGGGFC?FF<E,AFFGGGGGGGGGGG9DEFEFFFEFEEFGGGGGEGGGGFGFGFFCFGGGGGEBFFGGGGGGGGGDGECEGGGG+@F9;8CEFDECGGGGGCGGGBEFGGDGGF9C@CCFGDGGD<EEGGFGDE:DBCF3>#;:FCFGGF::7G(;C>58C=F426B>FE6FCD2?GEC@95FC7CA>EBD6#3<?,ECFDB,@7,,*C,9GF>8+8,=B+GFC?E;+>8@EFGE=,=@AEEEE=@AC5,,@-<=94<,,B,:DFGGFF@+F7D=@7GGGFEGF<,@7@@@C,?,FDGFFCGGGCCGGGFFFC@8EGGGFFF:@7GGECGFFAGGGGGGGGGGGGGCCCCC
@sG 410
TGGGGAATATTGCACAATGGGCGCAAGCCTGATGCAGCGACGCCGCGTGAGGGATGGAGGCCTTCGGGTTGTAAACCTCTTTTATCGGGGAGCAAGCGAGAGTGAGTTTACCCGTTGAATAAGCACCGGCTAACTACGTGCCAGCAGCCGCGGTAATACGTAGGGTGCAAGCGTTATCCGGAATTATTGGGCGTAAAGGGCTCGTAGGCGGTTCGTCGCGTCCGGTGTGAAAGTCCATCGCTTAACGGTGGATCCGCGCCGGGTACGGGCGGGCTTGAGTGCGGTAGGGGAGACTGGAATTCCCGGTGTAACGGTGGAATGTGTAGATATCGGGAAGAACACCAATGGCGAAGGCAGGTCTCTGGGCCGTTACTGACGCTGAGGAGCGAAAGCGTGGGGAGCGAACAGGATTAGATACCCT
+
DGGGGGGGGGGGGGGGGGGGFGGGGGGGGGGGGGGGGGGGGGGGEGG@FFGGGGGGGGGGGFGGGGGGGGGGGGGGGGGDFGGGGGGGGGGGGGFGGCEGGGGGGGGGGGGDFGGFGGGFGGFGGGGGGGGGGGGGGGGGGGGFGGFCFGGGGCC=BFDG9FGGGGGFGGGGGGG*4?<CDEGGGFCFGGFEECC4EGGGGGGG58FGFCE;C8:B8*EF>GEDE>FCGGCFE0FCGCEGE8CA=CFFCGCFFCE@FGGD8EGGEGEFE5EF>9GFCFGGGGGGFGGFGGEFFCGGGFD@+C:8<EFCE=GGGGGGGEFFGFGGGGGFDGGGGGGGFGFGGGGFGF:DGGFEGGGGGGFGFGGGGGGGGGGGGDGFGGGGGFGGGGGGGGGGGGGGGGFEGGGGFFFGGGEGGGGGCCCCC
@sG 24371
TGGGGAATATTGCACAATGGGCGCAAGCCTGATGCAGCGACGCCGCGTGAGGGATGGAGGCCTTCGGGTTGTAAACCTCTTTTATCGGGGAGCAAGCGAGAGTGAGTTTACCCGTTGAATAAGCACCGGCTAACTACGTGCCAGCAGCCGCGGTAATACGTAGGGTGCAAGCGTTATCCGGAATTATTGGGCGTAAAGGGCTCGTAGGCGGTTCGTCGCGTCCGGTGTGAAAGTCCATCGCTTAACGGTGGATCTGCGCCGGGTACGGGCGGGCTGGAGTGCGGTAGGGGAGACTGGAATTCCCGGTGTAACGGTGGAATGTGTAGATATCGGGAAGAACACCAATGGCGAAGGCAGGTCTCTGGGCCGTTACTGACGCTGAGGAGCGAAAGCGTGGGGAGCGAACAGGATTAGATACCCT
+
FGGGGFGGGGGGGGGGGGGF8FGGGGGGGGGGGGGGGFFFGGGGGGG@FFGGGGGGGGGGGGGGGFGEGGGGGGFGFGGGGGGGGGGEGGGGGGGGGGGGGGGGGGGGGGGGGGGGGGGGGDCGFGGGGGEG?FGGGGGGGGGGGFGGGGD7FGGGGGGGFC<FE8CEGGFGEGGGGGGDGGGGGGFGGGGGGE>CFGGGG?FG78;ECGECE>E=GFGEFEEGG(57GFGCF,C<@CFGGFFFGFGFEF?FGGGGGGEGGGGECGGGGGGGF>GGG<GEC>GGFGCFGGGFFGGGFGGGGGEGGGFEB5AEGFGFEAFFGGGGGFEGGGGGGGGFFEF@GGEF@@EEFE6,GF8ADCCGFFGGGGGGGGGGGGGEGGGGF8GFFGGGGEEGGGGGGCCEEGEGFAGGGFGGGGGGCCCCC
@sG 22478
TGGGGAATATTGCACAATGGGGGAAACCCTGATGCAGCGACGCCGCGTGAAGGAAGAAGTATTTCGGTATGTAAACTTCTATCAGCAGGGAAGATAGTGACGGTACCTGACTAAGAAGCCCCGGCTAACTACGTGCCAGCAGCCGCGGTAATACGTAGGGGGCAAGCGTTATCCGGATTTACGGGGTGTAAAGGGAGCGTAGACGGACTGGCAAGTCTGATGTGAAAGGCGGGGGCTCAACCCCTGGACTGCATTGGAAACTGTTAGTCTTGAGTGCCGGAGAGGTAAGCGGAATTCCTAGTGTAGCGGTGAAATGCGTAGATATTAGGAGGAACACCAGTGGCGAAGGCGGCTTACTGGACGGTAACTGACGTTGAGGCTCGAAAGCGTGGGGAGCAAACAGGATTAGATACCCT
+
FGFGGFEFFGGGGGGDGGGGFGGGGGGGECGF<FGFGGGGGGGEGGGBFCFGGGGGF<<C?EFGGGGGEGGGGGGGGGGGDFGFFFFGGGFFEGGGFGGGGGGGGGGGGGFGGGFGGGDFGGGDDCGFGGGGGGGFGGGGGGBFGGDEFFGGGGF,DDFDGEDGGFFG@F7;FFD@FGGGGG-FGC2<=<EEFGE>EGGCGEEGGGEEE@C?9GGAGFFFAFFFG>CEGEEGFCED7GGCFF>;GGGFGGFGGFFFGGCEFFEFFDGFDGA4?GED4GGG>FFFE=7CGGE=,EEGGC=CFGGGAECFFFEFC@GECGFGGGGGDCGGGGGF?,DFFFFGDGGGFFCGGGGGGGGGFGGGGGGGGGFGGFGGGGGGGGGFGEGFGGGGGGGGGE,FC<FFGGGGGGGGGGGCCCCC
@sG 22919
TGGGGAATATTGCACAATGGAGGAAACTCTGATGCAGCGACGCCGCGTGAAGGATGAAGTATTTCGGTATGTAAACTTCTATCAGCAGGGAAGAAAATGACGGTACCTGACTAAGAAGCCCCGGCTAACTACGTGCCAGCAGCCGCGGTAATACGTAGGGGGCAAGCGTTATCCGGATTTACTGGGTGTAAAGGGAGCGTAGACGGCACGGCAAGCCAGATGTGAAAGCCCGGGGCTCAACCCCGGGACTGCATTTGGAACTGCTGAGCTAGAGTGTCTGAGAGGCAAGTGGAATTCCTAGTGTAGCGGTGAAATGCGTAGATATTAGGAGGAACACCACTGGCGAAGGCGGCTTGCTGGACGATGACTGACGTTGAGGCTCGAAAGCGTGGGGAGCAAACAGGATTAGATACCCT
+
CFFGGGGGGGGGGGGGGGGGGGD@EFFFGAFGGGGGGGGGGGGGGGGFGGGGGGGG,EFFFCFAGGGGGGGGGGGGGGGGGGGGGGGGGGD8FGGGGGFFGGGGGGGGFGGGGGGGGGGGF:CBCCFGGGGGGGGGGGGGFGGFGGGGGGGGGGG9DC@<FGDGFGGGG@GGGGGGGD@FFG<FGGGGGGFFGGGGGGGDGGE:FEEGGGGDGDFFDGGFFFCBDFCEFC@CE<GGGGGGGFEGGGGEGFDGGGGFGGFCDGGG,A,ED?5,;GFFGFFFEB.GGGGEE=9=8=9GGFFEFFEE8@CECE<FCGGGGGGGGGGFFDGFFEEEB,CEDGGCCEEGGGGGF>GGGGGGGGEFGGGFFGE@GFCBEEGGGGGGFFGGEEGGGGGGFFFFGGGFFGGGGGGGFGGCCCCC
@sG 23118
TGAGGAATATTGGTCAATGGGCGGAAGCCTGAACCAGCCAAGTAGCGTGCAGGATGACGGCCCTATGGGTTGTAAACTGCTTTTATGCGGGGATAAAGTGGGCCACGCGTGGTCTTTTGCAGGTACCGCGTGAATAAGGACCGGCTAATTCCGTGCCAGCAGCCGCGGTAATACGGAAGGTCCGGGCGTTATCCGGATTTATTGGGTTTAAAGGGAGCGCAGGCCGCCGGGCAAGCGTGTTGTGAAATGCAGTCGCTCAACGTCTGCACTGCAGCGCGAACTGCCCAGCTTGAGTGCGCGCAACGTTGGCGGAATTCGCCGTGTAGCGGTGAAATGCTTAGATATGGCGAAGAACTCCGATTGCGAAGGCAGCTGACGGGTGCGTAACTGACGCTCATGCTCGAAAGTGCGGGTATCGAACAGGATTAGATACCCT
+
GGGGGGGGGGGGGGGGGGGGEGGGGGGGGGGGGGGGGGGGE@FFGGGGGGGGGGGGGGGGGGGFGGGGGGGEEGGGGGGGGGGGGGGGGGGGGDFFGGEGGGGGGGGGGGGGGGGGGGGGGGGGGGGGGFFGGGGGFGGGGGGGGGB>>FGGGGGGGGGGFFGGGGGGGCGGAFGGGGGGGGGGGEGCGGGCGGGGG5EFFGGGGGGGGGGGGGGCGFCFBECEC:EDEG81=@F8;#<A??<E7CCFDC8EC=CFFFGFFC,FCFFFFCGGGEEECEEFDFC?@CCC6C?GFGEGDGGF8F<:F>@BBE;=4++EGGGFGDEGAGGFGGF?AE9@B?<AGGGGEGGFGFFFC?@F,GFF@,GFFFCEFECFC7FBCGGCGGEFDFDGGGFEGGGGGGGFGGGGFEGGGGGEGGGGDGFEAGGGFGFGGGGCCCCC
@sG 415
TGGGGAATATTGCACAATGGGCGCAAGCCTGATGCAGCGACGCCGCGTGAGGGATGGAGGCCTTCGGGTTGTAAACCTCTTTTATCGGGGAGCAAGCGAGAGTGAGTTTACCCGTTGAATAAGCACCGGCTAACTACGTGCCAGCAGCCGCGGTAATACGTAGGGTGCAAGCGTTTTCCGGAATTATTGGGCGTAAAGGGCTCGTTGGCGGTTCGTCGCGTCCGGGGTGAAAGTCCATCGCTTAACGGTGGAGCCGCGCCGGGTACGGGCGGGCTTGAGTGCGGTAGGGGAGACTGGAATTCCCGGTGTAACGGTGGAATGTGTAGATAGCGGGAAGAACACCAATGGCGAAGGCAGGTCTCTGGGCCGTTACTGACGCTGAGGAGCGAAAGCGTGGGGAGCGAACAGGATTAGATACCCT
+
G,CEGGGGGGGGGGGGGGGGGGGGGGGGGGGGGGGGGGGGGGGD:FGF::FFGFGCGGFGGGGGGFCEFGD:FFFGDGGDFCGFFEGGGC:C+AFCGDFGGGGFFGGGCFGGGGGGDGGGDFGGA>BEGEECFFFFGGG8FFGGG8BCG@C:F*<<<FFGFFFGG9FF7<FCE8C*4<7<F@F7F<42<CFF5**2=+<><FCC5**;>:*/:*:7:9/=6*8<3,,+2+2+7<**EF8?E::<8*GF4***:>B>*@@CFC8+CGEF@+F7E,DDA)C@6=BGGGEE<FGEE9GGGGGC>>B7FD=C>5FCEEDFFDGGEDEFFFE@>+GGGF<FFDGGGFCFGGGGFFEBFF8GFEFG@FGGGGGGGGFGDGGGGGGFE@GFEGGGGCFEEGEEEEGCGGGGGGGGGGGGGGGFCCCCC
@sG 29241
TGGGGAATATTGCACAATGGGGGAAACCCTGATGCAGCGACGCCGCGTGAGCGAAGAAGTATTTCGGTATGTAAAGCTCTATCAGCAGGGAAGAAAATGACGGTACCTGACTAAGAAGCACCGGCTAAATACGTGCCAGCAGCCGCGGTAATACGTATGGTGCAAGCGTTATCCGGATTTACTGGGTGTAAAGGGAGCGTAGACGGATGGGCAAGTCGGATGTGAAAACCCGGGGCTCAACCCCGGGACTGCATTGGAAACTGTTCATCTAGAGTGCTGGAGAGGTAAGTGGAATTCCTAGTGTAGCGGTGAAAGGCGTAGATATTAGGAGGAACACCAGTGGCGAAGGCGGCTTACTGGACAGTAACTGACGTTGAGGCTCGAAAGCGTGGGGAGCAAACAGGATTAGATACCCT
+
DFGGGGGGGGGGFGGGFGFGGGGGGGGGGGGGGGGGGFF@EFGGGGGFGGGGGGGGGGGGF9CFGGGFGCEAFEFFGGGGGGGGGGGGGGGGGGGGGGCFDEGGGGGFGGGFGGGGGGGGGFEEDEGGGGGFGGGGGGGGFGFFEEEFFDGGGGGGG,FFFFD>CFFGD?GFGFGGE8FF9:FCFFEGC;F@FFC=FEFCEECCC>C9>FGCGC<BF053+A<,8<:@:CCCEGGFFGEGFC3CF=?>3D8:?,E:FFF::<,FF:FFA?5E6FGGGGGFFF0=EFFEFCF>=DFGFCECGGGGFGEFGEGE:A+GDGGGFDFEFF<EGFEB7FFCDGFGGGEGFCFGGDGGGGGGGFDFFGFGGGGGGGGGGGGGGGGGFDGFCCGGGEGGGFFFFEEE@FGGGGGFGGGCCCCC
@sG 417
TGAGGAATATTGGTCAATGGGCGAGTGCCTGAACCAGCCAAGTAGCGTGCAGGATGACGGCCCTATGGGTTGTAAACTGCTTTTATAAGGGAATAAAGTGAGAGTCGTGACTCTTTTTGCATGTACCTTATGAATAAGGACCGGCTAATTCCGTGCCAGCAGCCGCGGTAATACGGAAGGTCCGGGCGTTATCCGGATTTATTGGGTTTAAAGGGAGCGTAGGCCGGAGATTAAGCGTGTTGTGAAATGTAGAGGCTCAACCTCTGCACTGCAGCGCGAACTGGTCTTCTTGAGTACGCACAACGTGGGCGGAATTCGTGGTGTAGCGGTGAAATGCTTAGATATCACGAAGAACTCCGATTGCGAAGGCAGCTCACGGGAGCGCAACTGACGCTGAAGCTCGAAAGTGCGGGTATCGAACAGGATTAGATACCCT
+
EGFFFFGGGGGGGGGGGGGGGGGGGFGGGGGGGGGGGGGGGGGGGGGDGGGGGGGCFGGGGGGGECFGGGGGGGGGGGGGGGGGGGGGGGGFGGGFGGGGGGGGEGGGGGGGGGGGFEFFG9?FFGGGGFGGFGGGGDFG,DFGGGEGGFFGG8FGGGCE=:DGE+@CC:CAFGGGGGEGCCGGGGGGGGGGCGGGEDF.@CCE=F7::EFGGF<:E?EE:0CFFDGCGC,=?CF2F>CGGGFFF:<FF@AEDFD@GGGGGGGC=CCF06@BGGGECD0==DGGF>,<DDFE)>87EFDFFFF7CEDCGFFEGFEBCGGFGGECFGEFGGGFA<FDCEE3AGGGGGGGGFGGFF=7GGGGGDDGFFFGGGFGFF7FGGGFCGGGGFFCFCFGGGGGGGGGFGGGGGGGGFGGGGGGGGFEGGGGGGGGGGFCBCCC
@sG 29253
TGGGGAATATTGCACAATGGGCGCAAGCCTGATGCAGCGACGCCGCGTGAGGGATGGAGGCCTTCGGGTTGTAAACCTCTTTTATCGGGGAGCAAGCGAGAGTGAGTTTACCCGTTGAATAAGCACCGGCTAACTACGTGCCAGCAGCCGCGGTAATACGTAGGGTGCAAGCGTTATCCGGAATTATTGGGCGTAAAGGGCTCGTAGGCGGTTCGTCGCGTCCGGTGTGAAAGTCCATCGCTTAACGGTGGATCCGCGCCGGGTACGGGCGGGCTTGAGTGCGGTAGGGGAGACTGGAATTCCCGGTGTAACGGTGGAATGTGTAGATATCGGGAAGAACACCAATGGCGAAGGCAGGTCTCTGGGCCGTTACTGACGCTGAGGAGCGAAAGCGTGGGGAGCGAACAGGATTAGATACCCT
+
FFGCGFFGGGFAGGGGGG,;EF7FFGGGGGGGGGGGGGEGEGGGDGECBBFGGFGEFF,?FFGFGDGGGGGGGD<BFFGG9FFGGGGGGGGGGFAFGGGGGGEDCF>F<,C,:=FFEG9@AFFF,FFDGG7FGGFFF>DEGGF8FEFGFGDFDCEGGFFFCCFFF8FFFGGGGCCE*,?CE<FFGGFEGFF8ECEG5CCCECFGE8;EFGE>E5C81BEE:7:FB2<+FFFCEEF:,:GGGGFC@+455D4,CCF>F:7@C+C7CEEFC:EGF6(GGEGGFCFF78F:<?BE<,GE;CFBBC7GF,<@+=GGGGGGGF<AGGGGGFE>DGGGGFF@@7C<CEC,?7FEFEC<GFGFFFGGGGGDGGGGF9AFBGCBGGCFF@FC:@7E@@BGFGGEGGFFGEFEFGFGFGGGGGGGCCCCC
@sG 419
TGGGGAATATTGCACAATGGGGGAAACCCTGATGCAGCGACGCCGCGTGAGTGAAGAAGTATCTCGGTATGTAAAGCTCTATTAGCAGGGAAGAAAATGACGGTACCTGACTAAGAAGCCCCGGATAACTACGAGCCAGCAGCCGCGGTACTACGTAAGGAGCCAGCGTAATACGGAATTACTGGGTGTAAAGGGTGCGTAGGTGGTATTGCAAGTCAGAAGTGAAATCCCTGGGCTTAACTCCGGGACTGCTTTTGAAACTGGCAGACTTGAGTGCAGGGGAGGTAAGCGGAATTCCTAGTGTAGCGGTGAAATGCGTAGATATTAGGAGGAACTCCGGTGGCGAAGGCGGCTTATTGTACTGGAACTGACACTGAGGCACGAAAGTGTGGGGAGCAAACAGGATTAGATACCCT
+
GG<FGGGGGGGGDEFGGGGG,,@F:F@6CFGG<,CFGG=F@FC:FGDFF76CFGBFG,E,,<<?,CF8,DB9<FF,EFE95E-5,A,:BF7F:,FFGD9<BFGGGG,BF8F,8C8?9>,8F:F+C+3CBD><@+++33@FA<,@8***>**73,>>,,6,,4<*6/*<:*=E:CGGG7722B#GCF7=3,?2:4<)FC>EC<8+:;;=7#60E;@0,2@6:F:E<5.+7@@8D=9@,,FB8+3+3>>7,@35,57,,9GGFGF?<AGFDA,EDFFFD8=B,FFCE+F7GGGGFF;8@,@,GFGGAGEGGGF9?,@@D6A9FCGDE,FCF@,FEB8++@,4B,EFFFEGGC@FDCC,,,A,C,<F9GFGGGFC;FF@FCGFCGGEEEB,F8GFF<E9E,GGGGGGGAGGFFGCCCCC
@sG 420
TGAGGAATATTGGTCAATGGGCGAGAGCCTGAACCAGCCAAGTAGCGTGCAGGACGACGGCCCTATGGGTTGTAAACTGCTTTTATGCGGGGATAAAGTGTGGGACGTGTCCCATATTGCAGGTACCGCATGAATAAGGACCGGCTAATTCCGTGCCAGCAGCCGCGGTAATACGGAAGGTCCGGGCGTTATCCGGATTTATTGGGTTTAAAGGGAGCGTAGGCCGGAGATTAAGCGTGTTGTGAAATGTAGACGCTCAACGTCTGCACTGCAGCGCGAACTGGTTTCCTTGAGTACGCACAAAGTGGGCGGAATTCGTGGTGTAGCGGTGAAATGCTTAGATATCACGAAGAACTCCGATTGCGAAGGCAGCTCACTGGAGCGCAACTGACGCTGAAGCTCGAAAGTGCGGGTATCGAACAGGATTAGATACCCT
+
FGGGGGGGGGGGGGGGGGGGGGGGGGGGGGGGGGGGGGGFGGGGGGGGGGGGGGGGGGGGGGGGGGGGGGGGGGGGGGGGGGGGGGGGGGGDGGGGGGGFGGEGGDGGGGGGGGGGGGGGGGGGGGFEGGGGGFGGFGGCGFCGGCCFCGGGGGGDFFGFFGGGGGGGGGCCFGGG@FGGGGGGGGGGEEGFEGEGGGECDCFG<G<;EFGGGGDFG1CEDGGF9DEBGGFGGGGFGGGGGGGGFFEECF>CD@C>>GFCFFGGGGGGGGGE:GEGGFB=DFFGFFFFEA<D5FCCGFFF8E9EB8DGGFGECGGGGFFFGGGEFGGEEGGECGGGGF<FFGGGECFFGGGGGGDEEFGECGGGGCDGFGFGGGGGGGGGGGGGGGGGGGGGGGGGFGGFCGGGFGGGGGGGGGGGGGGGGGFGGGGGGGGCCCCC
@sG 30970
TGAGGAATATTGGTCAATGGACGAGAGTCTGAACCAGCCAAGTAGCGTGCAGGATGACGGCCCTATGGGTTGTAAACTGCTTTTATAAGGGAATAAAGTGAGCCTCGTGAGGCCTTTTGCATGTACCTTATGAATAAGGACCGACTAATTCCGTGTCAGCAGCCGCGGTAATACGGAAGGTCCGGGCGTTATCCGGATTTATTGGGTTTAAAGGGAGCGTAGGCCGGAGATTAAGCGTGTTGTGAAATGTAGACGCTCAACGTCTGCACTGCAGCGCGAACTGGTTTCCTTGAGTACGCACAAAGTGGGCGGAATTCGTGGTGTAGCGGTGAAATGCTTAGGAATCACGAAGAACTCCGATTGCGAAGGCAGCTCACTGGAGCGCAACTGACGCTGAAGCTCGAAAGTGCGGGTATCGAACAGGATTAGATACCCT
+
EFGGGGGGGGGGGGGGGGGGFGGGGGGGGGGGGGGGGGFFGGGGGGGGGGGGGGGGGGDGGGGGFGGFGGGCFGGGGGGGDCFGGGGGGGGDFG<CFFGGGFGGGGGGGGGGGGGGGGFGGFGGGGGGGGGFGGFFGGGGGGD=CGGGGCFFGGGG>9FFGGGF>6FFFCFGEFFF<CCG>GGGCEC9<,C9GGGC9:::F9:FGGFGGGG=GGGAG;FE?FC7FEGGG>GFCFGAEGGGFD<GF27FCEEECGGGGGFFGGGFD;GGGGECGGGF@DE:GGFED8GFBDGGFF8BCEGGGFGGGGEFDGFFBFC7CFECB,8EFGCCGFEGE?EFFFE=FFE,<DEGGGGGGGGGGFFDGGGGFGEGGGGGGGGGGGGGGGGGGGFGGGGGGGGGGGGGGGGFGGGEGFGGGGGGGGGGGGGGF9GGGGGCCCCC
@sG 422
TGAGGAATATTGGTCAATGGACGCAAGTCTGAACCAGCCAAGTAGCGTGCAGGATGACGGCCCTCTGGGTTGTAAACTGCTTTTAGTTGGGAATAAAGTGCACCACGTGTGGTGTTTTGTATGTACCCTCAGAAAAAGGACCGGCTAATTCCGTGCCAGCAGCCGCGGTACTACGGAAGGTCCAGGCGTTCTCCGGATTTATTTGGTTTCAAGGGAGCGCAGGCGGACCTTTAAGTCAGCTGTGAAATACGGCGGCTCAACCGTCGAACTGCATGTGATACTGGAGGTCTTGAGTGCACACAGGGATACTGGAATTCATGGTGTAGCGGTGAAATGCTCAGATATCATGAAGAACTCCAATCGCGAAGGCAGGTATCCGGGGTGCAACTGACGCTGAGGCTCGAAAGTGCGGGTATCAAACAGGATTAGATACCCT
+
GGFFGGGGGGGCGGGGGGFEFG:FGGGFGGGGGGGGGGGGGFFGCGGFGCFGGGFFCFCFCFDFFEEFFGGGG9,ECFGGC9EGGGGF9FEC=FGFG<EFFGGG,BFCDEDGCFFGGG?FF,CF99C,5@BFFF@FGGDB@FGGGG7DFC<C<<=FFCGGGFGG7EE7<@>7FFEDCGEE<;CF,?E78**1474=5*+?@+?,7C*<:,<99AE581>D?DCCF8F>9<<C@2A:FF7(FC7;423=&++8+,$@#/53BEF@BEEA7>A0D,DF=,=?+CFF=<E:,E8@BAEFDE>E=F9,5,,5<,C;D;FFCCDFEEEE=EEDCEC9,FF@,CC,?E?=FGF9,9FE<CCGFDAEFGGFDGGGFEE<ECGGGGGGGGGGGFEEFCC:AGGGFFCA<GGGGGGGGGFFFFC,GFFFGGGGGCGFGGFCCCBC
@sG 23391
TGGGGAATATTGCACAATGGGCGCAAGCCTGATGCAGCGACGCCGCGTGAGGGATGGAGGCCTTCGGGTTGTAAACCTCTTTCGCCAGTGAAGCAGGCCTGCTCCTTGTGGGTGGGTTGACGGTAGCTGGCTAAGAAGCGCCGGCTAACTACGTGCCAGCAGCCGCGGTAATACGTAGGGTGCAAGCGTTATCCGGAATTATTGGGCGTAAAGAGCGCGTAGGCGGCCTCTCAAGCGGGATCTCTAATCCGAGGGCTCAACCCCCGGCCGGATCCCGAACTGGGAGGCTCGAGTTGGGTAGAGGCAGGCGGAATTCCCGGTGTAGCGGTGGAATGCGCAGATATCGGGAAGAACACCGATGGCGAAGGCAGCCTGCTGGGCCGCAACTGACGCTGAGGCGCGAAAGCTAGGGGAGCGAACAGGATTAGATACCCT
+
GGCFGFFGGGGGGGGGGGGD8FGGGGGFGGGGCFFGGGCFCECGFFG@@BCFGFG=<<<BCGCGGEC@=CGEGEGGGG8EEFFEDEGGG9FGGGFGEGGGCGAFF@FGGGGFCEEDGGGGGGGGGGGGG<+DFFGFFGGGGGDGEEFGG,3FF:FFFFFGFFFGGGGG7*=CCGGC9FGEGGGDCFGG8885EGGGGD+<CFGFG5C?*:CEE,25C3C)77EC=E578>C8+,A<>CE>C>C<CGG5><3?8:/+?;A9A>ECBCE:D@@37CF@F9:?@FD@,:C3,68*B6,,CF=8@7<F=C7E@FD8DB+EDGGCE@+?FC8EGF<:=F@@A,GFCFF7F@EFEEC7EFF:CFC7EEBF9AECFF@,FGGGGGDGDGGGGFGGFB@GGGGGFGGGGFGGGFFGFGEFFEGGGGFFGGGEGGGFBE@CCCC
@sG 424
TGAGGAATATTGGTCAATGGACGAGAGTCTGAACCAGCCAAGTAGCGTGCAGGATGACGGCCCTATGGGTTGTAAACTGCTTTTATAAGGGAATAAAGTGAGAGTCGTGACTCTTTTTGCATGTACCTTATGAATAAGGACCGGCTAATTCCGTGCCAGCAGCCGCGGTAATACGGAAGGTCCGGGCGTTATCCGGATTTATTGGGTTTAAAGGGAGCGTAGGCCGGAGATTAAGCGTGTTGTGAAATGTAGACGCTCAACGTCTGCACTGCAGCGCGAACTGGTTTCCGTGAGTACGCACAAAGTGGGCGGAATTCGTGGTGTAGCGGTGAAATGCTTAGATATCACGAAGAACTCCGATTGCGAAGGCAGCTCACTGGAGCGCAACTGACGCTGAAGCTCGAAAGTGCGGGTATCGAACAGGATTAGATACCCT
+
BFFFGFGGGGGFGGGGGGGGGGGGGGGGGGGGGGGGGGGGGGGGGGGGGGGGGGGGGGGEGGGGGGGGGGGGGGGGGGGGGGGGGGFGGFFCFFGGGFGGGGGCFGGGGDFFGGGGGCCGGGGFGGGGGGFGGGGGG9C?FGGGGGGGGGDGGGGGGGG7=FGGGGGGGCGGCFFGBFGGFFEEDFECFC@4,<FCEEC9CF,5G5,C::FF/<<FE0+)6/8*7>GFE@:FCEBDEDFGGD>E8FGGGFECFCFD8:9.>C#,>64:#%+9<GGFEDCFGFGGGEF8,,BBDC@+C98E=FADFGF?CDFDD=B7GGGFFFCC@@CFCGFFFD?F;FFC9,,8FDCD@9GFFEEGCGGGGEFCFFAFF@FGFGGGGFEECEGGGFFGFCBCGFFE@GGFDGEC8DGGGFFEGGGGGGDGGGGGGGGGGGGCCCCC
@sG 23736
TGGGGGATATTGCGCAATGGGGGCAACCCTGACGCAGCAACGCCGCGTGAAGGATGAAGGTTTTCGGATTGTAAACTTCTTTTATTAAGGACGAAAAATGACGGTACTTAATGAATAAGCTCCGGCTAACTACGTGCCAGCAGCCGCGGTAATACGTAGGGAGCAAGCGTTGTCCGGATTTACTGGGTGTAAAGGGTGCGTAGGCGGCTTTGCAAGTCAGATGTGAAAACCCAGGGCTCAACCCTGGGACTGCATTTGGAACTGTCAGGCTGGAGTGCAGGAGAGGTAAGCGGAATTCCTAGTGTAGCGGTGAAATGCGTAGATATTAGGAGGAACACCAGTGGCGAAGGCGGCTTACTGGACTGTAACTGACGTTGAGGCTCGAAAGCGTGGGGAGCAAACAGGATTAGATACCCT
+
CFGGGGDEGFFCGGGGGGGGGGEGGGGGGGGGGGGGGCFFGGGGGGGFGGGGGGGGGGFGGGGGGGGDCFGGGGGGFGGGGGGGGGGFGDGFGGEFGGGGGGGGGGGGGGGGGGGGGGGGGGGGCFGGGGGGGGFFFFGGGGGGGGGGGGGGGGGGGGGGGGGGGGGGGEEEFGGGE:FFGGF+GD=CCECGFFGDEECEGGEGGGGGGB@?CFF>A@FFFFGFGFFG8GGGGGGEFDFGDGGFFFEC3=38CGB9DACFG6/C<GGGGCAFEFGGGFGGGDCDGFC==EEDB8EEC89FEA=EG>EGFF;F?,7CF=C<=C,9FAGFDGFFFCFCDFF<F7GGGGGEFEGGGGGGFCGGGGFGGFFDCGFGEGGGGGGGGGGGGGGGDGGEFFFFEFFFB9GGGGGGGGFFBCCCC
@sG 426
TGAGGAATATTGGTCAATGGGCGAGAGCCTGAACCAGCCAAGTAGCGTGCAGGACGACGGCCCTATGGGTTGTAAACTGCTTTTATAAGGGAATAAAGTGAGTCTCGTGAGACTTTTTGCATGTACCTTATGAATAAGGACCGGCTAATTCCGTGCCAGCAGCCGCGGTAATACGAAAGGTACGGGCGTTATCCGGATTTATTGGGGTTAAAGGGAGCGCAGGCCGTGGAGTAAGAGTGTCGTGAAATTCCGTCGCTCACCGGCTGGCTTGCTGCGCGAACTGGTCTACTTGAGTAGGCGGGACGTTGGAGGAATACGTGGGGTAGCGGGGATATGCTGAGATATCACGAAGAACTCCGATTGCGAAGGCAGCGGCCGGTAGCGCAACTGACGCTGAGGCTCGAAAGTGCGGGTATCGAACAGGATTAGATGCCCT
+
9@F@CGGGF9C,EFGF@96,E?ECF77FG-@CEGFEEC,AFCEG,CFB8@CF,,BFC@E:>>FFGC,CECC+85CFF<BF,9-9@?E,<A=8A<F<AFEBFEF<9<F+BDC9<?AEFGG9FFFGGF,,A9B9,CDFGCB<DG+3@3>DB,BF,@C7+,>FF<<,54**>><DFC**,61,?9,*4<ECF7@8<214**82++:<CF*<*@:99@5FE(:369C7508>5**22<C)+8+00A5E88C9=*6C<#85FF97*7:=,6*,,@5***+F@822+8:83,,,=6@,6F@+C>+F+6+GDFDDB,E=D@8++8=<A,E@8@4+4,5,,??9,F539,,,,GFF,9AA,,FC7BA,B:@F:<<FF@+C@+@+C@@CCF@,C,C@EGF:C,@@@6,,?EFDF:++CCC<C@F<FC,B<,6,<,9FF@6-C@AA
@sG 28073
TGGGGAATATTGCACAATGGGGGAAACCCTGATGCAGCGACGCCGCGTGAAGGAAGAAGTATCTCGGTATGTAAACTTCTATCAGCAGGGAAGATAATGACGGTACCTGACTAAGAAGCCCCGGCTAACTACGTGCCAGCAGCCGCGGTAATACGTAGGGGGCAAGCGTTATCCGGATTTATTGGGTTTAAAGGGAGCGCAGGCCGTAGGCTAAGCGTGCCGTGAAATACCGTCGCTCAACGGCGGCCGTGCGGCGCGAACTGGTCTACTTGAGTACGCGGGACGTTGGCGGATTTCGTGGTGTAGCGGTGAAATGCTTAGATGTCACGAAGAACTCCGATTGCGAAGGCAGCTGACGGTAGCGCAACTGACGCTGAGGCTCGAAAGCGCGGGTATCGAACAGGATTAGATACCCT
+
DFFFGFFFGGGFGGGGGDFEGEGFFGGGGGGGGGGGAFDGFGGGGGGFEGGGGFGGGGGGGG9CFFGCGGGGGGGGGGGGGGGGGGFGFGGGGGGGGGGGGGGGGGGFGFGGGGGGGGGGGGDFGGGGGGGGGGGGGGFFFFFGFGGGCGGGGGGGGGGEDGDCFFCFCFFCFCDFE**<:A9B<F8F*<C@FG7<EGGGEEG>>ECEGGFG88GFGEEG?EC=<;CFDFGGFGGBEFF=FGGGGGEEG>19F>*CCFCEE@FC03E@ED,,7@>CAGEEBFA+GGGGGGEC8+7B4<GGGGGGAE@5FE?5,GFCFFE9E,,?FFEDFF<9E=:F,FFEEFEFEGFDGGFFCC:D>GGGGFGGDGECBF,GGGGGGGGGGGFEBFGGGGGGGGGFCF<E@GGGGGGGGGGCCCCC
@sG 31966
TGGGGAATATTGGGCAATGGGCGAAAGCCTGACCCAGCAACGCCGCGTGAAGGAAGAAGGCCTTCGGGTTGTAAACTTCTTTTAAGAGGGACGAAGAAGTGACGGTACCTCTTGAATAAGCCACGGCTAACTACGTGCCAGCAGCCGCGGTAATACGTAGGTGGCGAGCGTTATCCGGATTTACTGGGTGTAAAGGGCGCGTAGGCGGGAATGCAAGTCAGATGTGAAATCCAAGGGCTCAACCCTTGAACTGCATTTGAAACTGTATTTCTTGAGTGTCGGAGAGGTTGACGGAATTCCTAGTGTAGCGGTGAAAGGCGTAGATATTAGGAGGAACACCAGTGGCGAAGGCGGTCAACTGGACGATAACTGACGCTGAGGCGCGAAAGCGTGGGGAGCAAACAGGATTAGATACCCT
+
DFGGGGGGGGGGGGGGGGGGGGGGGGGGGGGGGGGGGGGGGGGGGGGGGGGGGGGGGGGGGGGGGGGGGGGGGGGGGGGGGGGGGGGGGGGGGGGDFFFGGGGEGGGGGGGGFGGGGGGGGGFGGGGGGGGGGGGG<FGFGGGCGGE@GG?GGGGGGGGGGGGGGDCEGEGDGGDGGDGGE9FGGGFFCFCGGFFFDGGGGCGGGGGGGGFCGGGGGFGFCAGFCGGFFGGGGGGF>GFFFGFGGGGFGGFGDGGGGGGG<DGGGGGGGGFFFFDFDGGGGGGGDFF>?F8FFFE@FDEGGFE9GE?EFEFGGFGF:GGGFEGGGGGGGGGGFF?8GGGGGGFEGFF@CGGGGGGGGGGGGGGGGAGGGGGGCGGGGGCEGGGEFGFFGGGGGGGGFFGFGGGGGGGGGGGGGCCCCC
@sG 429
TGGGGAATTTTGCGCAATGGGGGAAACCCTGACGCAGCAACGCCGCGTGCGGGACGACGGCCTTCGGGTTGTAAACCGCTTTCAGCAGGGAAGAAATTCGACGGTACCTGCAGAAGAAGCTCCGGCTAACTACGTGCCAGCAGCCGCGGTAATACGTAGGGAGCGAGCGTTATCCGGATTCATTGGGCGTAAAGAGCGCGTAGGCGGCCTCTCAAGCGGGATCTCTAATCCGAGGGCTCAACCCCCGGCCGGATCCCGAACTGGGAGGCTCGAGTTCGGTAGAGGCAGGCGGAATTCCCGGTGGAGCGGTGGAATGCGCAGATATCGGGAAGAACACCGATGGCGAAGGCAGCCTGCTGGGCCGCAACTGACGCTGAGGCGCGAAAGCTAGGGGAGCGAACAGGATTAGATACCCT
+
FFGGGGGGGGGGGGGGGGGGGGGGGGGGGGGGGGGGGGGGGGGGGGGGFGGGGGGGGGGGGGGFGGGGGGGGGGGGGGGGGGGGFGFGGGFGGFGG9>BFGGGGGGGGGGGGGGFBFGGGCFGGEGGGGGGGFGGFGGGGGCFFGEGGGGGGD9FG:FFG:7=:ECECEGGGFGGGGGGGGGGGGGGCGCE>CE<6:5*/9CEGCEGGGGG/:@=66<EDB5GFFBG?FGF>6FC+0A@C@GEGGEEBDEFEC>C7EE<0C6GFF:FF8@+CBF=>GGGEGGGGGFGGGDFF=>77EGGGFA86FGGGGFGGGGGGGGEFGGGGGGGGGGFGGFC=DGGF7GGGGGFGGGGGGFGGGGGGGGGGFFEGGGFCGGGGGGGGGGGFEGGGGFGGGFCFGGEEGGGGGFGGGGGCCCCC
@sG 430
TGGGGAATATTGCACAATGGGGGAAACCCTGATGCAGCGACGCCGCGTGGAGGAAGAAGGTCTTCGGATTGTAAACTCCTGTTGTTGAGGAAGATAATGACGGTACTCAACAAGGAAGTGACGGCTAACTACGTGCCAGCAGCCGCGGTAAAACGTAGGTCACAAGCGTTGTCCGGAATTACTGGGTGTAACGGGAGCGCAGGCGGGAAGACAAGTTGGAAGTGAAATCTATGGGCTCAACCCATAAACTGCTTTCAAAACTGTTTTTCTTGAGTATCGGAGAGGCAATCGGAATTCCTAGTGTAGCGGTGAAATGCGTAGATATTAGGAGGAACACCAGTGGCGAAGGCGGATTGCTGGACGACAACTGACGGTGAGGCGCGAAAGCGTGGGGAGCAAACAGGATTAGATACCCT
+
EEDGGEGGGFDEDFFFGFEFEFEEEGGGGGGFCFFFGGGEF@FCEGGCEFGGGGFEFGDGGGGG9DCEDGGDA?CFFGF9AEDFFDFGGGGCFGGG<FGGGGGGGEEFGGGGGGGGGGGFGGGGECFDGGFFGGGGGGFFDCFGGGEG<<C;C:CF,F@>;:CEFGFGG<:;C;:FGG3CFC<FCFGGGCC+2==9@>>94C:97:FFEECCFFF>FCGFAF;<7/<,39:<ED?>6GGGFD9GGGGFGFF<9<=@C=D=D8=FB=<F,GGEECEFGGFFGGFED@+C8DE>8DCFEDFAFFC>AC6E=,C9EEFC=C5DGGGF?GFFE9EAFEFF8FEC8,C,GGEEGGGFCGGGEFC@DGGGGEFCGGFFFFEB@GGDEDGGFFGGEDDGGGGGGGFGFFEEA,FFGGGCCCCC
@sG 431
TGGGGAATATTGCACAATGGGGGAAACCCTGATGCAGCGACGCCGCGTGAAGGAAGAAGTATCTCGGTATGTAAACTTCTATCAGCAGGGAAGATAGTGACGGTACCTGACTAAGAAGCCCCGGCTAACTACGTGCCAGCAGCCGCGGTAATACGTAGGGGGCAAGCGTTATCCGGATTTACTGGGTGTAAAGGGAGCGTAGACGGACGGGCAAGTCTGATGTGAAAGGCGGGGGCTCAACCCCTGGACTGCATTGGAAACTGTTAGTCTTGAGTGCCGGAGAGGTAAGCGGGATGCCTAGTGTAGCGGTGAAATGCGTAGATAGTAGGAGGAACACCAGTGGCGAAGGCGGCTTACTGGACGGTAACTGACGTTGAGGCTCGAAAGCGTGGGGAGCAAACAGGATTAGATACCCT
+
AFFEGGGGGGGGGGGGGGGGGGGGGGGGGGGGGGGGGGEGGGGGDGGCFGGGGGGGFGGGGAEFGEFFGGGAFFGFAEFGF,CFGGGGGGFGFGGFGGGGGGGGGGGGGGGGGGGGDGCFGDGGGDEGGGGGGC8DFFFFFGGG7EGG<@F;FFGAECCFGD:FBCCG@BFGFCEGF<F=G>>GFGFG+:B2BFG7CEGC3C?:;CDE-CC;@FG=FBGFDGCC===?GGGGF@E9D@FCG;CFF?FFGFC0:F<$@8::C?FGFFC,602GDGGDEEGG=FDFFCGF@8:,,,4,BAEEGGGGBGGGGCF@@@FGGCF8E4<,9GGEE<FFFCAC8FCGGDGFGGEGECFEAGFGGGGGGGGGGFDGGGGCGFDCEGGGGGFF@:EGGGGGGGGGGGFFGGFGGGFGGGGCCCCC
@sG 432
TGGGGAATATTGCACAATGGGGGAAACCCTGATGCAGCGACGCCGCGTGAAGGAAGAAGTATCTCGGTATGTAAACTTCTATCAGCAGGGAAGATAGTGACGGTACCTGACTAAGAAGCCCCGGCTAACTACGTGCCAGCAGCCGCGGTAATACGTAGGGGGCAAGCGTTATCCGGATTTACTGGGTGTAAAGGGAGCGTAGACGGACGGGCAAGTCTGATGTGAAAGGCGGGGGCTCAACCCCTGGACTGCATTGGGAACTGTTAGGCTTGAGTGCCGGAGAGGTAAGCGGAATTCCTAGTGTAGCGGTGAAATGCGTAGATATTAGGAGGAACACCAGTGGCGAAGGCGGCTTACTGGACGGTAACTGACGTTGAGGCTCGAAAGCGTGGGGAGCAAACAGGATTAGATACCCT
+
DFFGGGGGGGDDGGGGGGGCEGGGGGFGGGGGGGGGFGGGEGGGEGGFGGGGFFGGGFGFGEGGGGGEGGGEEFGGGGGGGFGE9AFF?FFGGGGG9FGDFC@FGGGFFGGACFEGF<EC<FGECEGCCGGFGFFGGCGG<,:@3CC<CC*@FBEFF:;D;EE@<0<=FGECFFCF4:FFFC7CBF:FFEGGGFE(DBEECF<?8C11#6F<CFD1:+D=CFF@?827:#<GGDC0>F:BDFADGGCGGGFBDDFF>,==FDA,=A:,FGGFBGEFC+FE9?DEFEB:GGGGE8E8F@FFFE8B9@>GGGFE@?7CDCCCFFGGGGGFF<EFBFACGGGGGGFGGGEGGGGGGGGGF7FGGGGFGGEGGF@GFBGGFGGFGGEFFFEEGGGFGGGGFFGGGGGGGGGGGGGCCCCC
@sG 433
TGAGGAATATTGGTCAATGGACGAGAGTCTGAACCAGCCAAGTAGCGTGCAGGATGACGGCCCTATGGGTTGTAAACTGCTTTTATAAGGGAATAAAGTGAGTCTCGTGAGACTTTTTGCATGTACCTTATGAATAAGGACCGGCTAATTCCGTGCCAGCCGCCGCGGTAATACGGAAGGTCCGGGCGTTCTCCGGATTTATTGGGTTTAAAGGGAGCGTAGGCCGGAGATTAAGCGTGTTGTGAAATGTAGATGCTCAACATCTGCACTGCAGCGCGAACTGGTTTCCTTGAGTACGCACAAAGTGGGCGGAATTCGTGGTGTAGCGGTGAAATGCTTAGATATCACGAAGAACTCCGGTTGCGAAGGCAGCTCACTGGAGCGCAACTGACGCTGAAGCTCGAAAGTGCGGGTATCGAACAGGATTAGATACCCT
+
EGGCFGGGGGGGGGGGGGGGGGGGGGGGGGGGGGGGGGGGGGGGGGGGGGGGGGGDBFGGGGGGGGFGGGGECFFFGGGGGFGGGGGGGGGGGGGGGGGGGFGG9FGEGGGGGFGGGGGGGGGGGGGGGGGGFGGFGCCGFGGGGGGGGGFFGGGGGGGC7FEGEEG>FFGG;>7CGGEGG@FCGG55=<#1<FFGGGF?GG>F<:<9<BFG9:;:E08@?9EFFFG>=;?:@FF=G?GGGEFFAF?,DEC9<DCAD=GGGFCGGF?GFD>7DGGGEFFDDGGGGDFB989GFGGGGGE<FEEE+6EFGFE;F@8@8DDEFFGEAF7EBEC,GGGEAFGE?,9CFGFGGGGGGGGG@EFCGCFB:F@GGEFEA<GGGGGGGGGFFCCEGF@GGGGGGFGGGGGGFGGGGGGGGGGGGGFFGDGGGGGGGGGCCCCC
@sG 434
TGAGGAATATTGGTCAATGGACGCGAGTCTGAACCAGCCAAGTAGCGTGAAGGATGACTGCCCTATGGGTTGTAAACCTCTTTTATATGGGAATAAAGTGGTCCACGTGTGGGTTTTTGTATGTACCATATGAATAAGGATCGGCTAACTCCGTTCCAGCAGCCGCGGTAATACGGAGGATCCGAGCGTTATCCGGATTTATTGGGTTTAAAGGGAGCGTAGGCGGATTGTTAAGTCAGTTGTGAAAGTTTGCGGCTCAACCGTAAAATTGCAGTTGATACTGGCAGTCTTGAGTGCAGTAGAGGTGGGCGGAATTCGTGGTGTAGCGGTGAAATGCTTAGATATCACGAAGAACTCCGATTGCGAAGGCAGCTCACTGGAGTGTAACTGACGCTGATGCTCGAAAGTGTGGGTATCAAACAGGATTAGATACCCT
+
DGFGGGGGGGGGGGGGGGGGGGGGGGGGGGGGGGGGGGGGGGGGGGGCGGGGGGFGGGGGGGGGGGGGGGGGGGFGGGGGGGGGGGGGGFGGGFFGGGGGGGFGFGGCGFFGGFG7FGGGGGDGGGFFGGGGGGGAGGGGEEC@EFEFDADFE7,<BFEEGGFGGGGGGGGFFGFGCFFFFGFG@:EGG@GFFGE<CFFE>=9GGGFGFEFGGGGFGFGB?>FFEF??;FGGFFGC<?<?=EFGGECCGGEFFFEC?GGFCEFFFGFGFGDFCGFA4EFDGFFD?GGCGGGF5GGGGGGGGGGGGGGGGGGGECECGGGGGGECAGDGGFGFECEGGGGGGGGGGGGGGGGGGGGF@GGCGEGGGGFGGGGGGGGGGGGGGGGGGGF@@FBGGGGGGGGGFCFAGGGGGGGGGGGGGGFFBCGGGGGGGGGCCCCC
@sG 23958
TGGGGAATATTGCACAATGGGCGCAAGCCTGATGCAGCGACGCCGCGTGAGGGATGGAGGCCTTCGGGTTGTAAACCTCTTTTATCGGGGAGCAAGCGAGAGTGAGTTTACCCGTTGAATAAGCACCGGCTAACTACGTGCCAGCAGCCGCGGTAATACGTAGGGTGCAAGCGATATCCGGCATTATTGGGCGTAAAGGGCTCGTAGGCGGTTCGTCGCGTCCGGGGTGATAGTCCATCGCTTAACGGTGGATCCGCGCCGGGTACGGGCGGGCGTGAGTGCGGTAGGGGTGACTGGAATGCCCGGTGTAACGGTGGAATGTGTAGATATCGGGAAGAACACCAATGGCGAAGGCAGGTCTCTGGGCCGTTACTGACGCTGAGGAGCGAAAGCGTGGGGAGCGAACAGGATTAGATACCCT
+
DGGGEFGGGGFGGGGGGGE8DFCEGEDGFGGGCGGGGGGGDEGFGDGEEGGFEGG7F@FCGG@EEGGGGG@FEBBEFGGGGAEGCFGGGGFGCDF@CGGGGGG99,,,33BFAF@DFGG<3@,@F<,C>**CFEDG8F38@*?CCGGGGGDCCCFGGGGG9CC*1?=+?77A:**<*7C:**28<EC,C;00C8:;+G73;:2?&2:A#2:>2::,:E?C=1:=5+C+?++9GFF87FBFFB7=,7FGFC4**FC:>CCCCC:6ECCFF:CFF=,<8>ECF>A,7FFGF<,F?9GEDDFGDDGGGE9GC=ECGFE?A9=FB;CAFEEDGGGGGGFAFEFGFF@,:@CCDDCFFFDGGGGFGFCE:GGGGGGFCFF@GGFGFAFE@FEGGGEGFECGEFGGGGGGFFGGFAGGGGGGCCCCC
@sG 436
TGGGGAATATTGCACAATGGGCGCAAGCCTGATGCAGCGACGCCGCGTGAGGGATGGAGGCCTTCGGGTTGTAAACCTCTTTTATCGGGGAGCAAGCGAGAGTGAGTTTACCCGTTGAATAAGCACCGGCTAACTACGTGCCAGCAGCCGCGGTAATGCGTAGGGTGCAAGCGTTATCCGGAATTATTGGGCGTAAAGGGCTCGTAGGCGGTTCGTCGCGTCCGGTGGGAAAGTCCATCGCTTAACGGTGGATCCGCGCCGGGTACGGGCGGGCTTGAGTGCGGTAGGGGAGGCTGGAATTCCCGGTGTAACGGTGGAATGTGTAGATATCGGGAAGAACACAAATGGCGAAGGCAGGTCTCTGGGCCGTTACTGACGCTGAGGAGCGAAAGCGTGGGGAGCGAACAGGATTAGATACCCT
+
FFGGGEFFGGFGGGGGFFFGFFGGGGGGGGGGGGGGGGGGGGGGCGG:FGGGGGGGGFF@GGGGGGGGGGGDGGGGGGGGGG-BFGGGGGGGGGGFGGGGGDGGGGFFFFGFGGEFGGCFGGGG9>FCGGGGGDFGDEF8CFGFGG7CGG7CE7FFFGGGEGFEGGGDFGBFGG8*=CFGGGG5C9CFFGGFE-7EGCEEG<483:D85:EEG5:>8:859ECCCE,#0FE7<BCGE7EB1)F?C?FGGFCEF<GCFGDEFEEC?<EGGDGFGGGFA*F6GGGF%GFCGF8FGGFFD=D@+GGGGFC4+ADEFGGF=5,EFBF?FE6GGGFFGE<<C8C<65,ECFCGGGF@FE,8FEFFGGGGGGGGGGGFGGGGGGGFGEGFDGGGFFFGGFGGGEECCEFCGECGGGDGFECGCCCCC
@sG 437
TGGGGAATATTGCACAATGGGGGAAACCCTGATGCAGCGACGCCGCGTGGAGGAAGAAGGTCTTCGGATTGTAAACTCCTGTTGTTGGGGAAGATAATGACGGTACCCAACAAGGAAGTGACGGCTAACTACGTGCCAGCAGCCGCGGTAATACGTAGGGTGCAAGCGTTATCCGGAATTATTGGGCGTAAAGGGCTCGTAGGCGGTTCGTCGGGTCCGGTGGGAAAGTCCATCGCTTAACGGTGGATCCGCGCCGGGTACGGGCGGGCTTGAGTGCGGTAGGGGAGACTGGAATTCCCGGTGTAACGGTGGAATGTGTAGATATCGGGAAGAACACCAATGGCGAAGGCAGGTCTCTGGGCCGTTACTGACGCTGAGGAGCGAAAGCGTGGGGAGCGAACAGGATTAGATACCCT
+
FGGGGGGGGGGGGGGGGGGGGGGGGGGGGGGGGGGGGGGGGGGGGGGFEEGGGGGGFFCFGGFFFGGGGGGGGGGGGGGGGGGGFGGGGGGGGGCFGGGFGGGGGGGGFGGGGGGGGGGGGGEGGGGFGGGGGGFGFGGGG7CGGDEGFGGGGGDFFFDDG@FGGGGBGCECGGGGE:*CECGGCGGGGGGGGGGGFGGGGGGEEGGGGGGDC#<@ECGF?<#>8@F?:EC?CFG?@7?FFGFE<C:6B>:>F?EFGE9?6BCFCGGGC<FG=GDGECDFGGFEGGFCCFFDBD8>+@7FF;C==FE=E;CF<FFF=GGGGGGGGGGFDFF@@C=FA??GEEGGGFDGFDGGF?GGCEGGGGGGGGGFGECGFF9GFGGDGGGDF7GGGFGGFFFFCGGFGGFGFAGFGF@CCCCC
@sG 438
TGGGGAATATTGCACAATGGGCGCAAGCCTGATGCAGCGACGCCGCGTGAGGGATGGAGGCCTTCGGGTTGTAAACCTCTTTTATCGGGGAGCAAGCGAGAGTGAGTTTACCCGTTGAATAAGCACCGGCTAACTACGTGCCAGCAGCCGCGGTAATACGTAGGGTGCAAGCGTTATCCGGAATTATGGGGCGTAAAGGGCTCGTAGGCGGTTCGTCGCGTCCGGTGTGAAAGTCCATCGCTTAACGGTGGATCCGCGCCGGGTACGGGCGGGCTTGAGTGCGGTAGGGGAGACTGGAATTCCCGGTGTAACGGTGGAATGTGTAGATATCGGGAAGAACACCAATGGCGAAGGCAGGTCTCTGGGCCGTTACTGACGCTGAGGAGCGAAAGCGTGGGGGGCGAACAGGATTAGATACCCT
+
FCFGGGGGGGGGGGGGGGGGGGGGGGGGGGGGGGGGGGGGGGGGGGGEFGGGGGGGGFGGGGFGGGGGGGGGGGGGGGGGGGGEFGGGGGGGGGGGFGGGGGFGGGGGGGGGGGGDBFAAFFGGGGGGDGGGGGGG@EFGGGGGGGGFFGE@EFGDFGGDBFFGGGGG:>CCFGD<FFGC?>:C<:C(EFCC8:885C?E=FCE8:DDDCGEE5<<5;1:32EGFEGCFC7FC::5C=<BEGFCF9GFC<>GFG?7FGDGCEC0?CGEEDGED0EF@4E=DGGGD?EGDBFFEFGGFEBB+GFEEFEB6AGEFGFGFA,GGFGGGFGGFDGGGGFFE7GGGF<A7FGGCFGGGGEFGGGFCGGGGGGGGGGGDGECGGGGGGGGEGGGGEFGGGEEGGFFGFFEFGGGGGGGGGGFCCCCC
@sG 439
TGAGGAATAATGGTCAATGGACGGAAGTCTGAACCAGCCATGCCGCGTGCAGGAAGACGGCTCTATGAGTTGTAAACTGCTTTTGTACGAGGGTAAACGCAGATACGTGTATCTGCCTGAAAGTATCGTACGAATAAGGATCGGCTAACTCCGTGCCAGCAGCCGCGGTAATACGGAGGATTCAAACGTTATCCGGATTTATTGGGTTTAAAGGGTGCGTAGGCGGTTTGATAAGTTAGAGGTGAAATTTCGGGGCTCAACCCTGAACGTGCCTCTAATACTGTTGAGCTAGAGAGTAGTGGCGGTAGGCGGAATGTATGGTGTAGCGGTGAAATGCTTAGAGATCATACAGAACACCGATTGCGAAGGCAGCTTACCAAACTATATCTGACGTTGAGGCACGAAAGCGTGGGGAGCAAACAGGATTAGATACCCT
+
FGFGGGGGG,CFGGGF<FGGGGGGGGGGGGGGGGGGGGGGFGGGGGGGGGGGGGGGGGGGGEEGGFFFFGGGGGGGGGGGGCGGGGGDGGGGGGGGGGGGGGGGFGFGGGGGGGGGGEGGGGGGGGFGGFGGGGGGGGGGECEGEFGGGDFF@EBEGGFDCFGGGGGGGGGFGGFFGGGDGFGG9,08FFGGGG;E=EGGG;FEFFFGGGFGEC8>D<75DD<*7D:?7D9F=A>9<=43=CGFE7E@88;B:DE;EEFFGGGGA28EF>F:ACGG>ECFCDE3DC,A=F=E7GGGDFE@+:8GGEGGGGGF@,C8ECF=CFEGBC8EEGFEFEFCFFGFGFFC,@D@GGGGC@C7GGGGGEFBFE9GGGGGGGGGGGGGGGGGGGGGGGGGF<FFGGF@<DGGFGGGGGGGGGFGGFGFGGGGGGGGGGGCCCCC
@sG 440
TGGGGAATATTGCACAATGGGCGCAAGCCTGATGCAGCGACGCCGCGTGAGGGATGGAGGCCTTCGGGTTGTAAACCTCTTTTATCGGGGAGCAAGCGAGAGTGAGTTTACCCGTTGAATAAGCACCGGCTAACTACGTGCCAGCAGCCGCGGTAATACGTAGGGTGGAAGCGTTATCCGGAATTATTGGGCGTAAAGGGCTCGTAGGCGGGTCGTCGCGTCCGGTGTGAAAGTCCATCGCTTAACGGTTGATCCGCGCCGGGGACTGGCGGGCTTGAGTGCGGTAAGGGAGACTGGAATTCCCGGTGTAACGGTGGAATGGTTAGATATCGGGAAGAACACCAATGGCGAAGGCAGGTCTCTGGGCCGTTACTGACGCTGAGGAGCGAAAGCGTGGGGAGCGAACAGGATTAGATACCCT
+
GGFGGFGDFGGGGGGGGGGG@FGGDEGGGFGGGGGGGFGGFE@@FGGBC=FGGGGGGGGGGGGGGGGGGGGCEGFFGGFCEGGA9EFDEG=CFFFG7>FGDGGGFFFFGGGCF7FFB@<,@BCCFGG7EGGF8FCFFGFGGCFFFGB@FGG7F==CE9,<7:4C15=*CFC8<=C<C,<FF5C*<,;0>?:8C##F?E@754>E>5C>9CD2:*:@88/C07>971E:C7<<E<<%=*8>9CB)=:7?,F1B<GEF?<8C@3>+A+6FFCFFB?AFD0C+>@8==,,DFF,F<,GGGGFCE@7GGFFC6:9@,=EE;FEC9,-GFFGFGEF=CFFEE6E7?FA<EFGGGGFGGGFFFCFE<FCCECCGGEGGCCFCGGGFE@CFEGGFFC:GFGDGGGE7EGGFGGGGGGGGGGGFCCCCC
@sG 27747
TGGGGAATATTGCACAATGGGCGCAAGCCTGATGCAGCGACGCCGCGTGAAGGAAGAAGTATATTGGTATGTAAACTTCTATCAGCAGGGAAGATAGTGACGGTACCTGACTAAGAAGCCCCGGCTAACTACGTGCCAGCAGCCGCGGTAATACGTAGGGGGCAAGCGTTATCCGGATTTACTGGGTGTAAAGGGAGCGTAGACGGACTGGCAAGTGTGATGTGAAAGGCGGGGGCTCAACCCCTGGACTGCATTGGAAACTGTTAGTCTTGAGTGCCGGAGAGGTAAGCGGAAGTCCTAGGGTAGCGGTGAAATGCGTAGATATTAGGAGGAACACCAGTGGCGAAGGCGGCTTACTGGACGGTAACTGACGTTGAGGCTCGAAAGCGTGGGGAGCAAACAGGATTAGATACCCT
+
FGFGGGGG<FGFGFGGFGFGCGCCBCFGGFDG@E@FEE+C@FFGEGEFGGFGGG<<A,<,C?FF,CF<FFEFFGEEFGGGGGFGGGGGG@?FCF,<B:EFGGD7DCFFGG?FFGFDF8<B++>:CC+>AFDGGAF7CF:+FFCC@@*@F@<CGCFFGDGGGFGGFGFE:<FFC@7*=*1?CGGD<C6F<FGFG907</:8/5:FGCE*/@FDC?E&#9FC=?CD5:EEB@8:F<??@7@>8@=EFGC/9EDA9CCFD;A:G;<>9BFCF88F?C@7@=:>>E5,F8F7EB=E=,8@E9A,E,FEEGGEA,FAC?B7>C,GGE9GFGGGF@?E=<FC@D@=7GGFFEGGF:F9BC9FCB@@ABCC<;@GGGGGFDGGGEFE8EFC,DGGFAECGFAGEEFFFGGGGGGGGGGCCCCC
@sG 26949
TGAGGAATATTGGTCAATGGACGCAAGTCTGAACCAGCCATGCCGCGTGCAGGATGACGGCTCTATGAGTTGTAAACTGCTTTTGTACGAGGGTAAACGCAGATACGTGTATCTGTCTGAAAGTATCGTACGAATAAGGATCGGCTAACTCCGTGCCAGCAGCCGCGGTAATACGGAGGATCCAAGCGTTATCCGGATTTATTGGGTTTAAAGGGTGCGTAGGCGGTTTGATAAGTTAGAGGTGAAATACCAGTGCTTAACACCGGAACTGCCTCTAATACTGTTGAACTAGAGAGTAGTTGCGGTAGGCGGAATGTATGGTGTAGCGGTGAAATGCTTAGAGATCATACAGAACACCGATTGCGAAGGCAGCTTACCAAACTATATCTGACGTTGAGGCACGAAAGCGTGGGGAGCAAACAGGATTAGATACCCT
+
EGFGGFFFGGGGGGCEFCEFFF7@FEFEFGGGGGGGGGGGFFGFGGGGEGGFGGFCFEEGGCCGG,CEFGGGGGGGGGGGGEFGGGGFGGGDFGGGGGGECGGGGGGGGGGGFAC,<,BFGFGGG9EFGGEGGGFGGGGGDFEGGFCDDDFGGG@FFFGFFFFGG@FFFDFGFFGEGGGGG7CBFFGF=FG<GGGGGDGGF>FB>7<<FFCF/,2=FFGGFE8;>DC7FCCCGGC@CCFFFE<CCEF7,:=@3FCFE=AFCFF6FFABE>9,9?=EFFE=89FFC,,?=ECA+FCGGGBC7C7EB7BFBE,GE;E=9EFGGGEEAF=EDDFFFFDFEC<,ECF,CC,F@DAEB,BF@7E:GGGF?9FGF<FGGFCFCC<GGGFFGGGGGGFGGGGGCGGFFGGFGGGGGGGFGGGGGGFED@CGF@F9F@GCCCCC
@sG 443
TGGGGAATATTGCACAATGGGGGAAACCCTGATGCAGCGACGCCGCGTGAAGGAAGAAGTATCTCGGTATGTAAACTTCTATCAGCAGGGAAGATAATGACGGTACCTGACTAAGAAGCCCCGGCTAACTACGTGCCAGCAGCCGCGGTAATACGTAGGGGGCAAGCGTTGTCCGGATTTACTGGGTGGAAGGGGTGCGTAGGCGGCTTTGCAAGTCAGATGTGAAATCTATGGGCGCAACCCATAAACGGCATTTGAAACTGTAGAGCTTGAGTGAAGTAGAGGCAGGCGGAATTCCCCGTGTAGCGGTGAAATGCGTAGAGATGGGGAGGAACACCAGTGGCGAAGGCGGCCTGCTGGGCTTTAACTGACGCTGAGGCACGAAAGCGTGGGTAGCAAACAGGATTAGATACCCT
+
<@FFGGDGGGFFFFFGGGGC@FFGFEFGGGGFGGDGGFGECFGDGGE>CFGFGFGCCFFCCFF,CFG=<FFFGCF9EBGGGGFFGFGGGGGGGF<FFGGFFGGGFEFGD8FGGGGGGGC8DFEFG:FGFFGGGG8DDFD@EGGF++353@<FGGGF:<>:CFG*:;EC6*<3?9C@FGG99CGFC86F&?EFGFE@<CGG37EE:C82190:@<>9@:E;@)DFE30@07CEFG@+1.EF?CFECDC==#=3,FDA@:4FC4<C8,:5@6,F7FFGGFGGGFDEEGGEF=<;=GGCE>@+FGECACEE=EDEFC@=8F9FFCFFFCF=DCEEFFFDFF=F@CC@GFBFECCF?FGGGGGGGGGGGGFECFFC<=8GFGFCGGGFFFDGGFDDCCFFGFFDGGGGGFEGFFGCC@@C
@sG 444
TGGGGAATATTGCACAATGGGCGCAAGCCTGATGCAGCGACGCCGCGTGCGGGATGACGGCCTTCGGGTTGTAAACCGCTTTTGATCGGGAGCAAGCCTTCGGGTGAGTGTACCTTTCGAATAAGCACCGGCTAACTACGTGCCAGCAGCCGCGGTAATACGTAGGGTGCAAGCGTTATCCGGAAATATTGGGCGTAAAGGGCTCGTAGGCGGTTCGTGGCGTCCGGTGTGAAAGTCCATCGCTTAACGGTGGATCTGCGCCGGGTACGGGCGGGCTGGAGTGCGGTAGGGGGGACGGGAATTCCCGGTGTAACGGTTGAATGTGTAGATATCGGGAAGAACACAATGGCGAAGGCAGGTCTCTGGGCCGTTACTGACGCTGAGGAGCGAAAGCGTGGGGAGCGAACAGGATTAGATACCCT
+
EFGEEFGGGGGGGGGGGGFFFGGGGGGGGGGGDFGGGGGGGGEEEGGEFGGGGGGGGGGGGGG8<FEGGGGDFGFG<CF>CCFGGGFGGGGGGFGF=<FAFF7:FFGGGFGGGC<FGGG+DFEFAEGE7CG7FGGF;CGGAFG*?BCFGGCG@FFGGGC,,C<9;**,:<FFC8E<CEEC9EGCC*+00:FFGCE*://A7>EGDGGDGG65::::8:#0:98>BDE+6=<3+8?539C@:CE:GFFGGCB::;,5#D:F5F>@C8?@8EF9GF=8,<D7GFC8DB+38BE@+B,>,GFGFC=8++DF9E@GEE@4<,GFGFEFFE?=7GFEEDEFFFFC=FEAEE>GFBFDGGGGGGGGGGGGFF>EGGGGGGFC;GGFGF?EFBDGGFF@EDGGGGGGGGGFFFGGGGGGGGGGGCCCCC
@sG 30154
TGGGGAATATTGCACAATGGGCGCAAGCCTGATGCAGCGACGCCGCGTGAGGGATGGAGGCCTTCGGGTTGTAAACCTCTTTTATCGGGGAGCAAGCGAGAGTGAGTTTACCCGTTGAATAAGCACCGGCTAACTACGTGCCAGCAGCCGCGGTAATACGTAGGGTGACAGCGTTATCCGGAATTATTGGGCGTAAAGGGCTCGTAGGCGGTTCGTCGCGTCCGGTGTGAAAGTCCATCGCGTAACGGTGGATCCGCGCCGGGTACGGGCGGGCTTGAGTGCGGTAGGGGAGGCTGGAATTCCCGGTGTAACGGTGGAAGGTGTAGATATCGGGAAGAACACCAATGGCGAAGGCAGGTCTCTGGGCCGTTACTGACGCTGAGGAGCGAAAGCGTGGGGAGCGAACAGGATTAGATACCCT
+
@FD@F8CFFGG9EFGGFFEFFFGCGGGF8FFF9FFFGGGEGGCEFFE@FFGGDGGGCFDD-DFEGFECG@F+@FF-EFGFCFGC,@FC=@@E>FB,BFDEC75=,3FFCFGGGGGFGGGGGC<,FGCCGG7FFFCGF:F3C<FF:,>,3>71<<CF,@CC,78**+8+,7,=B*=CC:FEEG>8?@FC9CFF*/:?C7C>C8*G248E/?E*?:::8825>?GGF6:98FCA@?FBC61/2#*:<<2>EC4FEFB59>?@@FE@@>EEF1EF;;3+3(F;/4&FGF=CFFE<,CCFCEE=47EF8EEEE8E@FFECCE:,GFE,DGCFFC@FGFEFE:C,GGCF@,GEDFECEC6EDFGFGGDGGGGGGGGFFCGFGGGGGFEF7GGGGFCGGGGGGFGEEEE@DFGGGFFFEC,?CCCCC
@sG 446
TGAGGAATATTGGTCAATGGGCGAGAGCCTGAACCAGCCAAGTAGCGTGCAGGATGACGGCCCTATGGGTTGTAAACTGCTTTTATAAGGGAATAAAGTGGGGGTCGTGACTCCTTTTGCATGTACCTTATGAATAAGGACCGGCTAATTCCGTGCCAGCAGCCGCGGTAATACGGAAGGTCCGGGCGTTATCCGGATTTATTGGGTTTAAAGGGAGCGTAGGCCGGAGATTAAGCGTGTTGTGAAATGTAGATGCTCAACATCTGCACTGCAGCGCGAACTGGTTTCCTTGAGTACGCACAAAGTGGGCGGAATTCGTGGTGTAGCGGTGAAATGCTTAGATATCACGAAGAACTCCGATTGCGAAGGCAGCTCACTGGAGCGCAACTGACGCTGAAGCTCGAAAGTGCGGGTATCGAACAGGATTAGATACCCT
+
EGGGGGGGGGFGGGGFFGGFGGGGGGGGGFFGGGGGGGFFCFGGGGGGGGGGGGGGGGFGGGGGGGGGGGGGGGGGGGGGGGGGGGGGGGGGCEGFGGGFGGGGGGGGGGGCFGGGGGGGGGGGGGGGGGGGGGGGGGGEFFGEGGEBFGGGGGGDFGGGGGGGGGDGGGGGGGGGGGGECGFGGGGGEFGGFCCDEEF<;;FEGG;E?EGFDDEFC>C59C;FFFF:GGF@FGF<F<CDEGFGGGGEF=AFG??DFGFFG6:,<E></<FFGF676F62DGGGGGFD=3,E8GEFEEE?A?AFEECGGFF>+8E@EDD,GGGGFGGGE9FDCEF8EFEDECFGGFDFGGGFFF>@GGGDGGGGGFGGGFFEFFEAGGGGGGGGEAGDGFB@FFGFGGGGGGGGGGGGGEGFGGGGGGGGGFGGDFGGGGGCCCCC
@sG 447
TGGGGAATATTGCACAATGGGGGAAACCCTGATGCAGCGACGCCGCGTGAGCGAAGAAGTATTTCGGTATGTAAAGCTCTATCAGCAGGGAAGAAATAGGACGGTACCTGACTAAGAAGCACCGGCTAAATACGTGCCAGCAGCCGCGGTAATACGTATGGTGCAAGCGTTATCCGGATTTACTGGGTGTAAAGGGAGCGTAGACGGATGGGCAAGTCTGATGTGAAAACCCGGGGCTCAACCCCGGGACTGCATTGGAAACTGTTCATCTAGAGTGCTGGAGAGGTAAGTGGAATTCCTAGTGTAGCGGTGAAATGCGTAGATATTAGGAGGAACACCAGTGGCGAAGGCGGCTTACTGGACAGTAACTGACGTTGAGGCTCGAAAGCGTGGGGAGCAAACAGGATTAGATACCCT
+
GGGGGEGGGGGDGGGGGGGGGGGGGGGGGGGGDGGGGGGGGGGGGGGFGGGGGGGGGGGGGFGGGGGGGGGGGGGGGGGGGGGGFGGCGGGGGF@FGGGGGGDGGGF9FGGGGGGGGGGCFGCEGGGGGGGF9FGFGGGGGGFGDGGGGGGGFG9FFGFGGGGGGGFCFEGG==BBCF?<:;FBBFC7<FEGGFC<:</:>DEDDCEC,#CGGCAGEFC@D49FDFFFGGGEGGGGF=@?CEFCCGEBFFCEBAGCGFACF+DGGFFBEFFAE:BFFGFEB9DAGFDB9<9A=,=>,GFFCFGEGAGGGDDFECFFB8FDFFGGGGGGGGGGGGFGGGGFFDFDGGGFGGGGGGGGGGGGFGGGGGGGGEGFGGGGGGGGGGGGFGGGGGGGFEEFGGGGGGGGGGEGFF@<CCCCC
@sG 24765
TGGGGAATATTGCACAATGGGGGAAACCCTGATGCAGCGACGCCGCGTGGAGGAAGAAGGTATTCGGATTGTAAACTCCTGTTGTTGGGTAAGATACTGACGGTACCCAACAAGGAAGTGACGGCTAACTACGTGCCAGCAGCCGCGGTAAAACGTAGGTCACAAGCGTTGTCCGGAATTACTGGGTGTAAAGGGAGCGCAGGCGGGAAGACAAGTTGGAAGTGAAATCTATGGGCTCAACCCATAAACTGCTTTCAAAACTTTTTTTCTTGAGTAGTGCAGAGGTAGGCGGATTTCCCGGTGTAGCGGTGGAAGGCGTAGATATCGGGAGGAACACCAGTGGCGAAGGCGGCCTACTGGGCACCAACTGACGCTGAGGCTCGAAAGTGTGGGTAGCAAACAGGATTAGATACCCT
+
DCFFEGGDGCEFFADEDCA,BC+@FFGFCF,E<@-<@@CFGGGG+@C>6+8CCEFFFCC-C-5CEFFDCD<FCEEFFGG9FBCF<BEA:+B=<,5C,?B,BFG:<EG,,F+BA8=EGF,=FCEFE@EFDFA,+@BD+@A7C,><**@C:FGDGC7,33*8?F8F9,=7<CGB@F7<CFGG@FACCG<@1<%$2>@FEEEG;C:8;:*9:6'CFGFF<=,9771EGCFFD9?,BFFBD.GFD:97:E?>>3,EF#:,7@;:A<#G>AFD<CFD9EB,GED53FFGGCF?++@44,EEC+CGGGFC9DGGGAFC8,+==FC=9CCCGFCC<9GFBF<FB@,EF@GFFB@+ECDFCCF@DF@FGFB8<FFEGEF:ECGFFGGFGFGFFFG>GF<EGGGFEAB,GGGGFFGDE8GCCCCC
@sG 449
TGGGGAATATTGCACAATGGGCGCAAGCCTGATGCAGCGACGCCGCGTGAGGGATGGAGGCCTTCGGGTTGTAAACCTCTCTTATCGGGGAGCAAGCGAGAGTGAGTTTACCCGTTGAATAAGCACCGGCTAACTACGTGCCAGCAGCCGCGGTAATACGTAGGGTGCAAGCGTTATCCGGAATTATTGGGCGTAAAGGGCTCGTAGGCGGTTCGTCGCGTCCGGTGGGAAAGTCCATCGCTTAACGGTGGTTCCGCGCCGGGTACGGGCGGGCTGGAGTGCGGTAGGGGAGACTGGAATTCCCGGTGTAACGGTGGAATGTGTAGATATCGGGAAGAACACCAATGGCGAAGGCAGGTCTCTGGGCCGTTACTGACGCTGAGGAGCGAAAGCGTGGGGAGCGAACAGGATTAGATACCCT
+
EEEGGCGGGGGGGGGGGGGGEGGGGGGFGGGGF9FFGGGGFEGGGGGFGGGGGGGGGGGGGGFGGGGGGGGGGEGGGGF@EFF9EFFGGC:FGFGGFEGGGGFGGGGGGGGGGGGGDFGGGGGGGGGEFGGGG8EG@FGGGGGGGGGEG7F<CGGGFGGFCGGDG8B+FE@E@*48B9@FDEGD+,+9ECGG5?E8:<4;3>F=>5FG?:EEG8:21/*4(<:CEFC14+21<<@E8=0+/C7C<*GF@6**15*3*@*>GECC>GGGGGGGG@7,CAGEDGFFGGEFFB8E5DEF@>,C8ECEFCGC>848@EDFE?8GFCEFFFCGEEGGGGFFGCGFE?A97ECGFFDGGGFFFFGFFF@GFEGGGGF<GEFBB8@FA8GFBGDGGGGGGGGGGEGGGGGGFCGGGGGGGGGGCCCCC
@sG 25496
TAGGGAATCTTCGGCAATGGGGGCAACCCTGACCGAGCAACGCCGCGTGAGTGAAGAAGGTTTTCGGATCGTAAAGCTCTGTTGTAAGAGAAGAACGTGTGTGAGAGTGGAAAGTTCACACAGTGACGGTAACTTACCAGAAAGGGACGGCTAACTACGTGCCAGCAGCCGCGGTAATACGTAGGTGGCAAGCGTTGTCCGGATTTACTGGGTGTAAAGGGCGTGTAGCCGGGAAGGCAAGTCAGATGTGAAATCCACGGGCTCAACTCGTGAACTGCATTTGAAACTGGTTTTCTTGAGTATCGGAGAGGCAATCGGAATTCCTAGTGTAGCGGTGAAATGCGTAGATATTAGGAGGAACACCAGTGGCGAAGGCGGCCTGCTGGGCTTTAACTGACGCTGAGGCACGAAAGCGTGGGTAGCAAACAGGATTAGATACCCT
+
FGE9EEFGGGGGGGGGGGGEGGGGGGGGGGFGGFFGGGGGGD7FEGF:FFGF?EGGEFEG=CFFGGGGEGFGGGGGGGGGFECFGGFGGFGGGGFGCFGGGGGGDGGGGGGGGGGFGFGGGDGFFFFGG7DFFGGGGGGGGFGBFGF7>@FEGGGGGGGGGGFGGGGFGGGGGCFC:<F9F:CFDE<F?CG@GGE6GEGECD>GGFFFFF<GFECFF?GG<BGEGC==<EEGGD>:CF;E7<F@F,;@:D<E7CCGGGF@>5;GGGGFFCD>CFCAB<FDFFDD=7,D3,FFAEAE?9BF>47C@C@?49FGEBCGGGFEDFEAEEFGF@>FCFGFE:,:GGGFGDC;EA,FFFFBFFBCGE8FFCGGGGFC7GGGGEGFFGGGGGGGFGGEFEEC7GGGGGFGGGF@EGDGGGGGGGGGGGGFFFGGGGGGFGFGGCCCC-
@sG 451
TGAGGAATATTGGTCAATGGACGAGAGTCTGAACCAGCCAAGTAGCGTGCAGGATGACGGCCCTATGGGTTGTAAACTGCTTTTATAAGGGAATAAAGTGAGTCTCGTGAGACTTTTTGCATGTACCTTATGAATAAGGACCGGCTAATTCCGTGCCAGCAGCCGCGGTAATACGGAAGGTCCGGGCGTTATCCGGATTTATTGGGTTTAAAGGGAGCGTAGGCCGGAGATTAAGCGTGTTGTGAAATGTAGGTGCTCAACATCTGCACTGCAGCGCGAACTGGTTTCCTTGAGTACGCACAAAGTGGGCGGAATTCGTGGTGTAGCGGTGAAATGCTTAGATATCACGAAGAACCCCGATTGCGAAGGCAGCTCACTGGAGCGCAACTGACGCTGAAGCTCGAAAGTGCGGGTATCGAACAGGATTAGATACCCT
+
EF9FFFGGGGGGGGGGGGGGGGGGGGGGGGFFGGGGGGGGGGGGGG:CFFGGGGGGGGGGGGGGGDFGGGGEFFFGGGGGGGGGGGGGGGGGGDDFFFFGGGGGGGGGGGGGGGGGFGGGGFGGGDGGGGGDFGGGGGD@FGDGGGGGGGG9>FFGGGG7FEEGGGGGEGGGCGGGEGGCBE@>@FCG@:,BFGGE5F?3CCFFCCF<CFACGCFFGFGF?BD67??>EEGG<@FAFC:E8FGGGGGGGFCDFCFGGGFD9GGGGGGGGFFEGGGGGAC>+88GGFFC?FE<)>6CDFEB,,=GGGGGGGFDB?C7GGGGGFB61+GEC,,ECEFDGFGGGGECGGGGGGGGGGGGGFGGF@FAFGGGGGGGFAGFAADGGGGGGGGGDGEGGGGGGEGGGFFFGGGGGGFGEGGGGGGGGGGGGGFEFGFBCCCC
@sG 452
TGAGGAATATTGGTCAATGGCCGAGAGGCTGAACCAGCCAAGTCGCGTGAGGGATGAAGGTTCTATGGATCGTAAACCTCTTTTATAAGGGAATAAAGTGCGGGGCGTGTCCCGTTTTGTATGTACCTTATGAATAAGGATCGGCTAACTCCGTGCCAGCAGCCGCGGTAATACGGAGGATCCGAGCGTTATCCGGATTTATTGGGTTTAAAGGGTGCGTAGGTGGCTTTTTACGTCAGCGGTGAAAGTTTGTGGCTCAACCATAAAATTGCCGTTGAAACTGGAGGGCGTGAGTATATTTGAGGTAGGCGGAATGCGTGGTGTAGCGGTGAAATGCATAGATATCACGCAGAACTCCAATTGCGAAGGCAGCTTACTAAACTATAACTGACACTGAAGCACGAAAGCGTGGGGATCAAACAGGATTAGATACCCT
+
AE<FFGGGGFGGGGGGGGGGFGGGGGGGGGGGGGGGGGGGGGFGGGG@FEGGGGGGD,CCCEFGGGFGGGGGGGGGGFFGGGGGGGGGGGGGGGGGGGGGGGGGGGGGGGGGGGFFGDGGGGFGFGGGGGGGGGGGGGGGGGGGGGGGGGGGGGGGFFGGGGGEGDGGGGGFGGGGGGGC@FGGC<5CA;EDCCCEGFCF7FFGGDF?CGFGGGDFDAGBB>EFFGGF>CFF67@:F6DGFEEGCDFFGGGFCFGFFGGFGG>GFFDEGC>9F2FFF;D==CGGGGGGE,GGBGGFGGGFGGGGGGEFC8CGGGGEGFGGFF@+=GEECCGGGGFGGCGGFFFGGGGED<FFEEFFEGGGGGDGFGGGGGCGGGGGGGGFFGGGGFFGFFFGGGGGEGGGGGGGGGGGGGGGGGGGGGGGGGGGGGGGGGGCCCBB
@sG 30313
TGGGGAATATTGCACAATGGGCGCAAGCCTGATGCAGCGACGCCGCGTGAGGGATGGAGGCCTTCGGGTTGTAAACCTCTTTTATCGGGGAGCAAGCGAGAGTGAGTTTACCCGTTGAATAAGCACCGGCTAACTACGTGCCAGCAGCCGCGGTAATACGTAGGGTGCAAGCGTTATCCGGAATTATTGGGCGTAAAGGGCTCGTAGGCGGTTCGTCGCGTCCGGTGTGAAAGGCCATCGCTTAACGGTGGATCCGCGCCGGGTACGGGCGGGCTTGAGGGCGGTAGGGGAGACTGGAATTCCCGGTGCAACGGTGGAATGTGTAGATATCGGGAAGAACACCAAGGGCGAAGGCAGGTCTCTGGGCCGTTACTGACGCTGAGGAGCGAAAGCGTGGGGAGCGAACAGGATTAGATACCCT
+
GGGGGGGGGGGDFFGGGFGFGGGGDGGGGGGFEGFFGGDGGG>@FFEF>F7CFFE,AEFGCF8<FFFGGG>=EFDFGFDGGGGCEFFGFEGGGGCEFG+C>FFFAFGCG9BGFGECEFGC9FFC,:>CE<**DFCEFGG>EC;FFCCFCCECCE1C;AFG@FA7FBCEFC<B<*<<<CF7*=:<FGGG,<88//1/:7CGGCCGEC1-CEGGC8:*;>8*67EEC:<<F<:+*#=3,<<9;;?/<28@,?4*<:11*5*CA@B7CCEDDFFCC,3,=0@37EFFFC@A?58:,8@64,E++B+CAEA6+0,7CFE?5,GFA>GFDF=@@FFFFGEE??E9,,E,C,FFCFC:E@C,CGGEE@FEECCFD9ECEFC8+E,GFF>GFFCGFEFGDGGEF+GGGGGFFGGGGGGGGGFGCCCCC
@sG 21723
TGAGGAATATTGGTCAATGGGCGAGAGCCTGAACCAGCCAAGTAGCGTGCAGGAAGACGGCCCTATGGGTTGTAAACTGCTTTTATAAGGGAATAAAGTGAGCCTCGTGAGGCTTTTTGCATGTACCTTATGAATAAGGACCGGCTAATTCCGTGCCAGCAGCCGCGGTAATACGGAAGGTCCGGGCGTTATCCGGATTTATTGGGTTTAAAGGGAGCGTAGGCCGGAGATTAAGCGTGTTGTGAAATGTAGACGCTCAACGTCTGCACTGCAGCGCGAACTGGTTTCCTTGAGTACGCACAAAGTGGGCGGAATTCGTGGTGTAGCGGTGAAATGCTTAGATATCACGAAGAACTCCGATTGCGAAGGCAGCTCACTGGAGCGCAACTGACGCTGAAGCTCGAAAGTGCGGGTATCGAACAGGATTAGATACCCT
+
EGGGGGGGGGGFGGGGGGF8EGGGGFGGGGGGGGGGGGGGGGGGGGGEGGGGGGGGGGCGGGDGG,CFFGGEGG<FFGGG<FCFGGGGGGGGEFGGGFEFGGGGGGDFCDEGGGGGGGGGFGGGGGGGG:CFG?FGGGB,BFGGGGG<F<EFG@7FFGGGGGGGDGEGG7F,@FEFGE>==GGECEEGGCC5FGGCEGG?GGGGEFCFGDFGGGGFG9FFB>CCDGGDFEGGGFF>GGFCGGCEFDEFGG>GGGGGGGGGFF9GGFGFGGGDGEEC7EFFFFFEE<FF=<DFFGGGGGGFGDCBGGGGGGFFD8GGEGGGGGGGAGGGGGGF@ADFGGFGFDGFFGGGGGGGGGGGGGGGGGGDFE9GGFGGGGFCFGEGGGGGCFFGGEC7GGFGGGGGGGGFGGGGGGGGGGGFGGFED9GFGFFDFCGCCCCC
@sG 31305
TGGGGAATATTGCACAATGGGGGAAACCCTGATGCAGCGACGCCGCGTGAGCGAAGAAGTATTTCGGTATGTAAAGCTCTATCAGCAGGGAAGCAAATGACGGTACCTGACTAAGAAGCACCGGCTAAATACGTGCCAGCCGCCGCGGTAATACGTATGGTGCAAGCGTTATCCGGATTTACTGGGTTGAAAGGGAGCGTAGACGGATGGGCAAGTATGATGTGAAACCCCGGGGCTCAACCCCGGGACTGCATTGGAAACTGTTCATCTAGAGTGCTGGAGAGGTAAGTGGAATTCGTGGTGTAGCGGTGAAATGCGTAGATATTAGGAGGAACACCAGTGGCGAAGGCGGCTTACTGGACAGTAACTGACGTTGAGGCTCGAAAGCGTGGGGAGCAAACAGGATTAGATACCCT
+
AFGGGCEFGGGGFGGEGCFGDDD@EEG@F@FFGGFFEGGGGGGGEDF:@?BFECFGGGFEGFDEFCCFGCFEFFFFGFCFF9EFGDGG+CFFG,BFEGFEFCECGBEFA,>??>,?B=EFGGC::3BCFD,,8@7D7C,D8+5FECC7<>CF@,<C,;<C@F,BCC7<*=**,7**=:<CF@:CC?7&#FCC@GF?=>EG-:&C8:;02;B>,8A*'9E4AAC,8<A#@C;8FFE>:<<<-F:@EGG?F@B,9,3=DC9,CFEC:5,BE4F8BFD8CEFC5?';,;?A:,F=>=>6>+?,EFDEBGGFFF<F@@@=7GGGF9DE9FFAFFFFCFEC<FCC@CCFF:C@7FFDFCDE;,EFGFF<9FFGGFFEFEGGFEFFCEFC@@GGFEFC,GGGGF@CAFEGGF9GFFFCCCCC
@sG 456
TGGGGAATATTGCACAATGGGGGAAACCCTGATGCAGCAACGCCGCGTGAGTGAAGAAGTATTTCGGTATGTAAAGCTCTATCAGCAGGGACGAAAGTGACGGTACCTGACTAAGAAGCCCCGGCTAACTACGTGCCAGCAGCCGCGGTAATACGTAGGGGGCAAGCGTTATCCGGACTTACTGGGTGTAAAGGGAGCGTAGACGGCACAGCAAGTCTGAAGTGAAATCCCCGGGCTCAACCCGTGAACTGCTTTGGAAACTGTTGGGCTAGAGTGCTGGAGAGGCAAGCGGAATTCCTAGGGTAGCGGTGAAATGCGTAGATATTAGGAGGAACACCAGTGGCGAAGGCGGCTTACTGGACAGTAACTGACGTGGAGGCTCGAAAGCGTGGGGAGCAAACAGGATTAGATACCCT
+
EGGF:6BFGFGFGGFEFFGGGGGGGGGGGGGGGGGFFC<,;+CEEGGFECEFFGGFGFG?ED9CFF7B,<CFFFFC?EFG9AEE,EDFGGG7==:?+EFEFG74FEGGFGGGGG,AFF?F7FECCFF<CDEFDF@DFGFGFDFCCEGGCFCFFA@>EDFCCCF=C8@<C:<FGFE@G*<<:;FCGCEGG:EGG@<*1:8*7<CGE5*:-+,;@CEFG+F>8E<FF+86C65FG=837+=:?FF7#,9?>6?6B99>:CD=>=#2,=GCDC,EBE=4,E>,,=,,B+?+?,FDFD9E8,@EA,@+AEGFFGFCEF?GGFC@A=CCF9EGFA@@@C<:,AEGGFCDEGDGGFFGF<<CGGGGGEDEFGFCGDFEFF8GGGGGGGGF@DGDEEGFC9GFCFFEF9GGGGGGGD@CCCCC
@sG 457
TGGGGAATATTGGGCAATGGGCGCAAGCCTGACCCAGCAACGCCGCGTGAAGGAAGAAGGCTTTCGGGTTGTAAACTTCTTTTGTCAGGGACGAGTAGAAGACGGTACCTGACGAATAAGCACCGGCTAACTACGTGCCAGCAGCCGCGGTAATACGTAGGGTGCAAGCGTTATCCGGAATTATTGGGCGTAAAGGGCTCGTAGGCGGTTCGTCGCGTCCGGTGTGAAAGTCCATCGCTTAAGGGTGGATCCGCGCCGGGTACGGGCGGGCTTGAGTGCGGTAGGGGAGACTGGAATTCCCGGTGTAACGGTGGAATGTGTAGCTATCGGGAAGAACACCAATGGCGAAGGCAGGTCTCTGGGCCGTTACTGACGCTGAGGAGCGAAAGCGTGGGGAGCGAACAGGATTAGATACCCT
+
DFGGGGGGGEGGGGEEGGGGGGGGGGGGFGGFGGGGGGGGGGGGGGGFFGFGG@GFBGGFGGGFGGDG<FFFGFFGDGGGGDFFCGGGGGGFEGGGGGGGGFGD>FGEGGGCGGGFGGGGGGGGGGGDEGGGGGGFCEFF:F:FCCEGGE7CEFCFFF,<FCF:7>CCGD:CFFCCFC:FEFC,F,08<<EGGGCFGG,;<5C9C:GEGE8>58*,?1<>>98?:FCA3<<<<+<5CC@CE+#GG=F=*F@C:?F<6FE>+0+DFF:DDC,,,D)GGGEDGF?CFGGGGE?AAECFGEEEEFGGEB:BEFEGFE,B<DFGE=C,@@7CGGFDGFCFDF=5F=7FFFEFEFFDFGGFCGE7GGDGEF9FCGGEFGGFFE8FFCC7F8C7GGGGFC@CFGGGGFFGGGGEGGGGGCCCCC
@sG 30876
TGGGGGATATTGCGCAATGGGGGCAACCCTGACGCAGCAACGCCGCGTGAAGGATGAAGGTTTCCGGATTGTAAACTTCTTTTATTAAGGACGAAAAATGACGGTACTTAATGAATAAGCTCCGGCTAACTACGTGCCAGCAGCCGCGGTAATACGTAGGGGGCAAGCGTTATCCGGATTTACTGGGTGGAAAGGGAGCGTAGACGGCACGGCAAGCCAGATGTGAAAGCCCGGGGCTCAACCCCGGGACTGCATTTGGAACTGTGGGGCTAGAGTGTCGGAGAGGCAAGTGGAATTCCTAGTGTAGCGGTGAAATGCGTAGATATTAGGAGGAACACCAGTGGCGAAGGCGGCTTGCTGGACGATGACTGACGGTGAGGCTCGAAAGCGTGGGGAGCAAACAGGATTAGATACCCT
+
FGGGG@GG8FFFGGGGGGGGGGGGGGFGGGGEFGGGGGGGGGGGGGGFCFGAFGGGGFFGFGGGGGGEGGGGGGGFFGGGCAGGGGGGGGGGGGGGGGF<DFFECFCFGG=FCACGGA=FCFGDEG:CFGGFGEGFGGGGGG8>EGGFGFCF<@FFF@FECEDGEFF+*=C*<>FDCF<<6FFDFGG612AFF7CDGEEGCEEEFG>>CCEGDCFCF@C:<FC:C?<7FGGGGGGFGGGGCFDGEG<FDGFDFGD=<FF?FFFD,,GGFDA#=:GGGEBFG?GGGFFEFGFFFE8GGECFCFEEGFGGGGGGGEFEEEGFAFDAEAGGFF9AFGF@FFF@GDGGGFF8GEGGGGGGFGFCGGGGFFFC:CGFFF8GGGGEF,GGGCGGEGGGFGGGGFFDEFFGFFCGGGGGCCCCC
@sG 29011
TGGGGAATATTGCACAATGGGGGAAACCCTGATGCAGCGACGCCGCGTGAAGGAAGAAGTATCTCGGTATGTAAACTTCTATCAGCAGGGAAGATAATGACGGTACCTGACTAAGAAGCCCCGGCTAACTACGTGCCAGCAGCCGCGGTAATACGTAGGGGGCAAGCGTTATCCGGATTTACTGGGTGTAAAGGGAGCGTAGGCGGCGGAGCAAGTCAGAAGTGAAAGCCCGGGGCTCAACCCCGGGACGGCTTTTGAAACTGCCCTGCTTGATTTCAGGAGAGGTAAGCGGAATTCCTAGTGTAGCGGTGAAATGCGTAGATATTAGGAGGAACACCAGTGGCGAAGGCGGCTTACTGGACTGACAATGACGCTGAGGCTCGAAAGCGTGGGGAGCAAACAGGATTAGATACCCT
+
EGGGGFFEEGGGGGGGFGGGDGGGGGGGEFFGAFGFFGFGGG@FGGGEGGGGGFGGCFFCFFEEFFFCEGGGGGGGGGGGGGGCGGDF<:CFGDFFGGGGGGGGDGGGGGGGGGFEGFFFFGGCEG+DFGGGGFFFFFEFGGGGGDEDFGGG@AFGGFEGGGEFGGGC<FGGGGGGDECGGGFFCF<=*EFFDG0<@=>:;GGE?EECG5::GCFA<EC><@<??DGGFGFGGGG@=F<@8CEEFEGEFDGGF-EFFEFDEBF7EFFCGFF?DEDF<GGFFE;EGCBCEDEFFEEDC<FAGFGGAC7A,GGCEGGGEF9FEDFF<9GGF<FFEFDE<DF@7GEDGEFG@>FGGGGFGGGGGGGGGFAGGGGGGGGGFEEDGGGGGGGGGFB,FGGGGFFEGGGGGGCGGGGCCCCC
@sG 30160
TGGGGAATATTGGGCAATGGGCGCAAGCCTGATGCAGCGACGCCGCGTGAGGGATGGAGGCCTTCGGGTTGTAAACCTCTTTTATCGGGGAGCAAGCGAGAGTGAGTTTACCCGTTGAATAAGCACCGGCTAACTCCGTGCCAGCAGCCGCGGTAATACGGAGGATGCGAGCGTTATCCGGATTTATTGGGTTTAAAGGGTGCGTAGGTGGTGATTTAAGTCAGCGGTGAAAGTTTGTGGCTCAACCATAAAATTGCCGTTGACACTGGGTTACTTGAGTGTGTTTGAGGTAGGCGGAATGCGTGGTGTAGCGGTGAAATGCATAGATATCACGCAGAACTCCGATTGCGAAGGCAGCTTACTAAACCATAACTGACACTGAAGCACGAAAGCGTGGGGATCAAACAGGATTAGATACCCT
+
CFGGGGGGGGGGGFGGGGGFFGGGGGGGGGGGFGFGGG7CGGEGGGGE@FEFEFG7DEFFEFGGGEFGGGGGGGGDFFGCFFFDGGFGGGGGGGGF@=+@>CFADDFGGGGGGGGGEGGGGGGGGGGGGGE*8,@FGDCFGGFFGGECEECCEGEE><,1CFGGEFGGGGGGGEGEFG7>:C58C<?<<C>GDE?2BFGGGG7C88GECC@F?31=;3AF68CGGFEDFFC?FC<D@#B=8-CGF@FGGFD:GDGEDGEDFFC+@<:8F9E?>GA<E<FE;4<FDFFA,FEF:FE@,DEECEGFCA,EEAFFE9@C<EAC:,F6=C,CA,@BGF9GGFFGGGFGF@E>FFFFGFFEF9GCFFE<FFF,9GFFFFGFFCEFE@DEBDEGF>GGGGGFGGFACGFEDFGGFFGGFF8FCCCCC
@sG 25187
TGAGGAATATTGGTCAATGGGCGAGAGCCTGAACCAGCCAAGTAGCGTGCAGGACGACGGCCCTATGGGTTGTAAACTGCTTTTATAAGGGCATAAAGTGAGTCTCGTGAGACTTTTTGCATGTACCTTATGAATAAGGAACGGCTAATTCCGTGCCAGCAGCCGCGGTAATACGGAAGGTCCGGGAGTTATCCGGATTTATTGGGTTTAAAGGGGGCGTAGGCCGGAGATTAAGCGTGTTGTGAAATGTAGTGGCTCAACCTCTGCACTGCAGCGCGAACTGGTCTTCTTGAGTACGCACAACGTGGGCGGAATTCGTGGTGTAGCGGTGAAATGCTTAGATATCACTAAGAACTCCGATTGCGAAGGCAGCTCACGGGAGCGCAACTGACGCTGAAGCTCGAAAGTGCGGGTATCGAACAGGATTAGATACCCT
+
GGGGCFGDGFFGG<FEFFF8<FG@EGGFGFFF<FFFFEFGGGGGFGG7C,FFEGGGGEGCDFGFGCGGGFC@FAFFGG9F9CEFGGFGAGC8ABEE9AFGFGFFGCFGFFDFGGGG9F7EFDFGGCGGGDCGG<@@CDF,,BFF7C@FEF9CFDFCFFDFGGGGGGGGGDEDCCFE@GFEGFGEGG8<<CGF?FCGGDCF:#?CCFEE>4<?FFG:D>85@:*2<?EBFCC?:GGDGGEG<CAEC1?>7DBGGGG?C=@<@*EC@9CCE,81>3#;3DCG@4DB,@F?,AFF?C>38,7EEAFF7>GGGGFE>8E7ED4,,C7@)77<CGFCCGFFGFACB=99GGEE<DD9EFC::F<:EF@<A9GGFE<FC?GGGGGGGGGGGFCGGGGGCFGGF@GFFGFEGGF7GGGGGGGFCGGEGFGF9DCGGGGCCCCC
@sG 462
TGGGGAATATTGCACAATGGGCGCAAGCCTGATGCAGCGACGCCGCGTGAGGGATGGAGGCCTTCGGGTTGTAAACCTCTTTTATCGGGGAGCAAGCGAGAGTGAGTTTACCCGTTGAATAAGCACCGGCTAACTATGTGCCAGCAGCCGCGGTAATACGTAGGGTGCAAGCGTTATCCGGAATTATTGGGCGTAAAGGGCTCGTAGGCGGTTCGTCGCGTCCGGTGTGAAAGTCCATCGCTTAACGGTGGATCCGCGCCGGGTACGGGCGGGCTTGAGTGCGGTAGGGGAGACTGGAATTCCCGGTGTAACGGTGGAATGTGTAGATATCGGGAAGAACACCAATGGCGAAGGCAGGTCTCTGGGCCGTTACTGACGCTGAGGAGCGAAAGCGTGGGGAGCGAACAGGATTAGATACCCT
+
GGGGG@FGGGGGGGGGGGGGGGGGGGGGGGGGFGGFBFEGGGGEDG@@FEEGGGGGGD<=FGGFFGCGGGC?FGGGGGGGGGCFFGCGCEFGGGEGGGGGGDGCFF9DFGFGGGGFGCGGGG9BBFEGGGGGFGGGGGGFFFGGGGGAFGECGC<<FCFFFGGGGG7<CFGGDGEFGCFG2EF;FAC6FGGGGE?G@4DE:F5E?BGGD:CEC5C812/C;>C:C:>>E?CC??@<7<:?EG@<<<=G>>E5F><EEGFGFGEC>DEGEEFF@GFDD20CGGGGGGGGGGGFGFFFFD>+=8FEFDF==5F8GE:,?5A9GFFE=FCCGEGFCEDCECDFFCGCF7FCGFE@FGGEGFGF8E@FFGDGGFGGGEFCEGGGGGGF@GGFCFGGGGGGGEFFGGGFFFGGGGGGGGGGCCCCC
@sG 463
TGGGGAATATTGCACAATGGGGGAAACCCTGATGCAGCAACGCCGCGTGAGTGAAGAAGTATTTCGGTATGTAAAGCTCTATCAGCAGGGAAGAAAGTGACGGTACCTGACTAAGAAGCCCCGGCTAACTACGTGCCAGCAGCCGCGGTAATACGTAGGGAGCGAGCGTTATCCGGATTCATTGGGCGTAAAGAGCGCGTAGGCGGCCTCTCAAGCGGGATCTCTAATCCGAGGGCTCAACCCCCGGCCGGATCCCGAACGGGGAGGCTCGAGTTCGGTAGAGGCAGGCGGAAGTCCCGGTGTAGCGGTGGAATGCGCAGATATCGGGAAGAACACCGATGGCGAAGGCAGCCTGCTGGGCCGCAACTGACGCTGAGGCGCGAAAGCTAGGGGAGCGAACAGGATTAGATACCCT
+
FGGGGGGGGGGGGGGGGGGGGGGGEGGGGGFGGGGGFFGFFGGGGGGFEGGFGGFGG<FFFFGGGGG7CFGFGGGECFGGGGGFGGGGGGGCGFGGGEGGGGGGGGGGGCFGGGFFF@EFF+=FEGEGFGGGGDEG=FGGCFCFEEEGGC:CECFGFEE@CGGGC*1=FFG5C;EGGFGGF+F@FGFCF<E*?:CEGGGGGGDE88:EE62:CEC@G@D>1,<CEA9=F7<>GGD<8B?CEEECEEEGGE;EGGGBEG;7#FFF8CEG>+8,@63@,,:1>,AF@+FF6FDD@+EEC8ACACC=GGFFCFFF:EEGE<CC+FF7EFFGFGGEEFGFFGFF:FFFGGGF@@@CC8@,:FFCGGGCGFGFEF@E8FFCCGGGFFCFDGGGGGGGGGGGGGEGGGGGGGGEB8CCCCC
@sG 464
TGAGGAATATTGGTCAATGGACGCAAGTCTGAACCAGCCATGCCGCGTGCAGGATGACGGCTCTATGAGTTGTAAACTGCTTTTGTACGAGGGTAAACGCAGATACGTGTATCTGTCTGAAAGTATCGTACGAATAAGGATCGGCTAACTCCGTGCCAGCAGCCGCGGTAATACGGAGGATTCAAGCGTTATCCGGATTTATTGGGTTTAAAGGGTGCGTAGGCGGTTGGATAAGTTAGGGGTGAAGTTTCGGGGCTCAACCCTGAACGTGCCGCTAATACTGTTGAGCGAGAGAGTAGTTGCGGTAGGCGGAATGTATGGTGTAGCGGTGAAATGCTTAGAGATCATACAGAACACCGATTGCGAAGGCAGCTTACCAAACTATATCTGACGTTGAGGCACGAAAGCGTGGGGAGCAAACAGGATTAGATACCCT
+
[truncated: 18,316,559 more chars]
