# Supplementary material for: Compositional distinction of gut microbiota between Han Chinese and Tibetan populations with liver cirrhosis
Source: PeerJ. 2021 Sep 15;9:e12142. doi: 10.7717/peerj.12142 (PMC8449536; doi:10.7717/peerj.12142)
Supplement: Supplemental Information 6 [file peerj-09-12142-s006.zip › HHC8.clean.fastq]

@sH 33361
TGAGGAATATTGGTCAATGGTCGGCAGACTGAACCAGCCAAGTCGCGTGAGGGAAGACGGCCCTACGGGTTGTAAACCTCTTTTGTCGGAGAGTAAAGTACGCTACGTGTAGCGTATTGCAAGTATCCGAAGAAAAAGCATCGGCTAACTCCGTGCCAGCAGCCGCGGTAATACGGAGGATGCGAGCGTTATCCGGATTTATTGGGTTTAAAGGGCGCGTAGGCGGCATGCCAAGTCAGCGGTGAAATTGCCGGGCTCAACCCGGAGTGTGCCGTTGAAACTGGCGAGCTAGAGTGCACAAGAGGCAGGCGGAATGCGTGGTGTAGCGGTGAAATGCATAGATATCACGCAGAACCCCGATTGCGAAGGCAGCCTGCTAGGGTGAAACAGACGCTGAGGCACGAAAGCGTGGGTATCGAACAGGATTAGATACCCT
+
CEFFGGGGGGGGGFGGGCFGFGG7FGFFGFGGGGGGGFDFGFGGDEGFECFFGGGGGGGGGGGGGGGGGFDFGGGGGG?FFEGGGGGGGGGCGGGFF9FFGG:BGGGCFGGAFFGGGGGGGGGGG9FE@EF7CEFGGGGGC8CEGEFGGGGG7@FGFGGFFGGGDEFD<F<@FFEGF:CEF7<@@GGEED::FGGGC:?6:5;:<<2.5,0<F?EGGDGD>?C:;'?DGF4FBCC5F:@+GFCE;FDCF54036DCD:@F7EEGG:FFEC>4@E4C9;C2CGFFFC,,,F,A35,?8GGFCFFDFD:EC9,EDGGGGGGGFF@+5F7FAFGFCGGFECAFF;FFCGFGGGFF=@@:,GGDFFCFGFGGEFAC@GGGDFEFAGGGGECCBC;FF8GEBFCDC,F@CFEDGGGGGGGGGGFFFGGGGGFGFGFCCCCC
@sH 43652
TGAGGAATATTGGTCAATGGACGGAAGTCTGAACCAGCAAAGTAGCGTGCAGGATTGACGGCCCTAGGGGTTGTAAACTGCTTTTGTTGGGGAGTAAAGTTGGGCACGCGTGCCTTTTTGCATTTACCCTTCGAATAAGGACCGGCTAATTCCGTGCCAGCAGCCGCGGTAATCCGGAAGGTCCGGGCGTTATCCGGATTTATTGGGTTTAAAGGGAGCGGAGGCCGGAGATTAAGCGTGTTGTGAAATGTAGAGGCACAACATCTGCACTGCAGCGCGATCTGGTTTCCTTGAGTACGCACAAAGTGGGCGGAATTCGTGGTGTAGCGGTGAAATGCTTAGATATCACGAAGAACCCCGATTGCGAAGGCAGCTTGCTAAACTGTAACTGACGTTCATGCTCGAAAGGGTGGGTATCAAACAGGATTAGATACCCT
+
<FFFGGGGGGGGGGGGGGGGGGG+@FFCFGCFGFGGGG8AFGC,EFEC77,,C@,CA<,BFE7@<F<CF@,C+8<<?FCAEECCC<CF=E7CCEFFE<FFFGGCEGEFCEGGC<9C9<F7D,:DDA<FFF<FFDE,BFGGGFGG:F73<,3<@,3+8*3><5,,65>CCEDC<,@<7<@:C<77*=8***<8;,7=:C=8@$-)AEF7;EC1=/0-0009#)=*5DC9FC;><<*DDF>>E7@@;3@7,,,@,=-@5,@=<,9=@,C,3,GGGE@=@882,FGGF8GF@EF?EFC8B@,,?9EA,C@F@CEA;FFEGCFGEFCEC9C,FAFEEDGGFAFC,C,A9@,C<EF@,7@@+8FD7GGFBBE<AEC<8B,<AGFE<GFFFFE@GFC,CC5E,GGFA?GGFED@,FDCDE,AAGEAEEDFFGCFFGGFBA--@
@sH 3
TGGGGAATATTGCACAATGGGGGAAACCCTGATGCAGCGACGCCGCGTGAGCGAAGAAGTATTTCGGTATGTAAAGCTCTATCAGCAGGGAAGAAGAAATGACGGTACCTGACTAAGAAGCACCGGCTAAATACGTGCCAGCAGCCGCGGTAATACGTATGGTGCAAGCGTTATCCGGATTTACTGGGTGTAAAGGGAGCGCAGGCTGAAGGCTAAGTCTGATGTGAAAGCCCGGGGCTCAACCCCGGTAATGAATTGGTAACTGGTCATCGAGAGTGTCGGAGGGGTAAGTGGAATTCCTAGTGTAGCGGTGAAATGCGTAGATATTAGGAGGAACACCAGTGGCGAAGGCGGCTTTCTGGACTGTAACTGACACTGAGGCACGAAAGTGTGGGGAGCAAACAGGATTAGATACCCT
+
AFGFGGGGGGGGGGGGGGGGGGGGGGGGGGGGGGGGGGEGGB@FGGGEGGDGFEFGEE@<FGA<ED78E=FFGGG9EFGGGEFFG@GFGGEFCEF<AFGGGGGDGGGCFFFFFGDDFFGADFF<CEG7@DGGGDGGGG@C<BCDFFECGFCCFEGG><<,<CB:BF9,=@FEEGGFGGG7CE9FCCCFCF*2?FCC5*=<55=C=)#C=8:8GFF6C4<=@3,3?9E7FCFF>EFDD>8FFG=FC-:>@5$EB#:,<E@#==+GFEECEB+,9DBGEC++=:8FFCF;A<FFFFCD;FF=@?FFC+=GEGGFFC,@C>?EF=F=<99GFFAFEACGGFGGGGGFC@CCCEFCEFEGFGCGFFGGGGGGEGGFEE,GGGGGGGGGGGGGGGGGGGGGFGFFFEFFGGGEGGGGGCCCCC
@sH 4
TGAGGAATATTGGTCAATGGGCGAGAGCCTGAACCAGCCAAGTAGCGTGCAGGATGACTGCCCTATGGGTTGTAAACTTCTTTTATATGGGAATAAAGTTTTCCACGTGTGGAATTTTGTATGTACCATATGAATAAGGATCGGCTAACTCCGTGCCAGCAGCCGCGGTAATACGGAGGATCCGGGCGTTATCCGGATTTATTGGGTTTAAAGGGTGCGTAGGCGGCCTTTTAAGTCAGCGGGGAAAGTCTGGGGCTCAACCATTGTATGGCCGTTGAAACTGGGGGGCTTGAGTATGTTTGAGGCAGGCGGAATGCGTGGTGTAGCGGTGAAATGCTTAGATATCACGCAGAACCCCGATTGCGAAGGCAGCCTGCCAAGCCATGACTGACGCTGATGCACGAAAGCGTGGGGATCAAACAGGATTAGATACCCT
+
EGFGGFCFGGGGGGGGGGGGGGGGGGGGGGGGGGGGGGGGFFGGGGGGGGGGGGGGGG@E?FGGGGGGGGGGGGGGGGFGFFGGFGG?EFGFGGGGFFGFFGGFCAFGG=FGA=<FGGGFECFGGFG<FGGCGGGGGGGC,AF@8@CF<?EFDFG7FFFFGGFGEGGGGFEGGGCE55@*@7FF*5=>CFEF9CECC?ECFF,?CC*CFG@CCFD5@7FF<BDC5F,<,7,1ECF453<+>-#EGCC40*891FCFFGF@:;*7#3#GF5@9+=6,CC:=#EFF@+8528EEDFEB=C4,,=>B89+EEED;BCEC>B+=?C8B)FE9;C<,5,FC=C?,F@,,=GGFACEA:@+7CAADECCDFC9GGFFCC,<E6+4,FEF<DFGGGGFGGFGGFCECCGGGGGGGGFGFGGGDGGGFGGFF@<GGGGGCCCCC
@sH 37209
TGAGGAATATTGGTCAATGGGCGAGAGCCTGAACCAGCCAAGTAGCGTGAAGGATGAAGGTCCTACGGATTGTAAACTTCTTTTATACGGGAATAAAGTTTCCTACGTGTAGGATTTTGTATGTACCGTATGAATAAGCATCGGCTAACCCCGTGCCAGCAGCCGCGGTAATACGGAGGATGCGAGCGTTATCCGGATTTATTGGGTTTAAAGGGCGCGCAGACGGGAGATTAATTCAGTTGTGAAATTTTGCGGCTCAACCGTAAAATTGCAGTTGTTACTGGTTTCCTTGAGTGCAGTTGAGGCAGGCGGAATTCGTGGTGTAGCGGTGAAATGCTTAGATATCACGAAGAACCCCGAGTGCGAAGGCAGCTTGCTAAACTGTAACTGACGTTCATGCTCGAAAGTGTGGGTATCAAACAGGATTAGATACCCT
+
FGGGG8CFGGG,FFGFFFGGGGGGGGGGGGGGGGFGGGGDCF@FGGGEG>FADGFEFEFCCFFGFG,@CFDEFGFDGGGGFFGGGA,9C::FFGDFFFGGGDCG<FE,??EGC?<FGGGGGGGGFG,+B+A=,<E,BFGCFFE7CCCGGAD>FCCGFFFCGDC>F8CEGDFE3=BEFGCGGF7:>*8C@CGG,?**/ACFFFEFGGFGG,9:<EF*<3CDE>@@8CDFE7A?FC9?3CGGF1CEE),#)@8@+:8CCCECFGGEFFFDC5/F<F=C:#DEGGGGFGGGGCFC?=9B8F=FDGFF8FC=7FE9EGDGED,CDAC@BGGFFAFF5<FFBAFDFCFGF7F7F<CFFBF@:FF=6F@@EFFDFC?GGGGGGGFFF@FDFFCBCFFCFFC,<GGGGDFF@EBB-CCFFFF@GFGFFFEEECFGGGFC@-6A
@sH 22240
TGGGGAATTTTGGACAATGGGGGCAACCCTGATCCAGCCATGCCGCGTGCAGGATGAAGGCCTTCGGGTTGTAAACTGCTTTTGTCAGGGACGAAAAGGACCGTGTTAATACCATGGTCTGCTGACGGTACCTGAAGAATAAGCACCGGCTAACTACGTGACAGCAGCCGCGGTAATAAGTAGGGTGCAAGCGTTAATCGGACATACTGGGCGTAAGGCGTGCGCAGGCGGTTCTGTAAGACAGATGTGAAATCCCCGGGCTCAACCTGGGAATTGCATTTGTGACTGCAGGACCAGAGTTCATCAGAGGGGGGTGGAATTCGAAGTGTAGCAGTGAAATGCGTAGATATTTGGAAGAACACCAATGGCGAAGGCAGCCCCCTGGGATGCGACTGACGCTCATGCACGAAAGCGTGGGGAGCAAACAGGATTAGATACCCT
+
@8,CFGGFAFGGD8CFGFFFFCCGCGGGGGGGGGGEGGGFCFE,CFGEEEFG?C8DFF<FEE9EA7FG<FGCBEEFEFFFFFFF,5CCFGG@F+@4@F?AG<CGG@FGGAEFFGA<ADECD,?FFGC:CDC<D=8B<DD9>F9>=F,@:CC*@8F=CFF@76@FFGGGC<@B<FC1,3@>C;C,*?;*2?C@E<C7=9,:*A**88?:<CF*:*29*)237>::58E5=5CC:CD>@:@C7,>CG9FCCC8C:<D8FDEDGEGFF<>9=FFDDD7,DC39FCFE@,FCDBB:5,,9FDD9E><GGGGF>@+7F9@C=>,>+4,E?F9FAFGF=F,FEC@DGGGGGGFFFC5:,FFCB7FFEFEADGFCBGFD@@@GGGGFDFGFGGGGGGGDGDGGFFF@9FCBAEEFFC;F@FEEGFGGGEFEEFCFFGGGGGGGCCCCC
@sH 34509
TGAGGAATATTGGTCAATGGGCGAGAGCCTGAACCAGCCAAGTAGCGTGCAGGATGACGGCCCTATGGGTTGTAAACTGCTTTTATAAGGGAATAAAGTGAGCCTCGTGAGGCTTTTTGCATGTACCTTATGAATAAGGACCGGCTAATTCCGTGCCAGCAGCCGCGGTAATACGGAAGGTCCGGGCGTTATCCGGATTTATTGGGTTTAAAGGGAGCGTAGGCCGGAGATTAAGCGTGTTGTGAAATGTAGATGCTCAACATCTGCACTGCAGCGCGAACTGGTTTCCTTGAGTACGCACAAAGTGGGCGGAATTCGTGGTGTAGCGGTGAAATGCTTAGATATCACGAAGAACTCCGATTGCGAAGGCAGCTCACTGGAGCGCAACTGACGCTGAAGCTCGAAAGTGCGGGTATCGAACAGGATTAGATACCCT
+
@FGGGGFGGFCFGGGGGGGGCGGGGGDFGGGGGGGGGGGGGGFGFGGFGGGGGGGGGGGGDGGFGGAFFGGGECFFGGGGGGFGGGFFFGG,,,AFGGGGGGGGE8:4ECFFGGGGGDFGEFFFFGGGGFFGGGGEFF?FGGGGG>>FGFFGGFGGGFG@<>>FGGC>C7FG,FFGGGCF7CFEEFECFF:@FC<CECCE?G=G?F?<FFFGGGGGC;CFDECCCE=3/>,CCGG<C>EG@EC@,<C>GFFCF:FGGGF@9B9CGFCCGGGEFEEFFCF@FFGFGGGGFGEFD=CF>?<?9FF=BCEGDGEG@@GGGGFFCE@8)@,E<DE<C?BC9FF8F=,CGGFGGF<?=,DGEF8GGGDGGGFGFEFFFAGFFFEE@GCC9GGGEFFEGGGGEEGFGFFFEEFFFBE8GGGGGFFBGGGGGFGGFGGCCCCC
@sH 8
TGGGGAATATTGCACAATGGGGGAAACCCTGATGCAGCAACGCCGCGTGGAGGAAGAAGGTCTTCGGATTGTAAACTCCTGTTGTTGAGGAAGATAATGACGGTACTCAACCAGGAAGTGACGGCTAACTACGTGCCAGCAGCCGCGGTAAAACGTAGGTAACAAGCGTTGTCCGGAATTACTGGGTGTAAAGGGAGCGCAGGCGGGAGAACAAGTTGGAAGTGAAATCCATGGGCTCAACCCATGAACGGCTTTCAAAACTGTGTTTCTTGAGTAGTGCAGAGGTAGGCGGAATTCCCGGTGTAGCGGTGGAATGCGTAGATATCGGGAGGAACACCAGTGGCGAAGGCGGCCTACTGGGCACCAACTGACGCTGAGGCTCGAAAGTGTGGGTAGCAAACAGGATTAGATACCCT
+
GFFDFCFGFGGGGGGGGGGGGGGGGGGGGFFFGGGGGGGGGGGGEGGCFG7CFGGG<FGGGF,EFGGGGGGGGGGGFFGGGFGGGGGGGFFGGGFGGFGGGGFGGFEFG@G,BEEGGGGFGGGDEEGDFGGGGGGFGGGGGGF78CEGGGGGGGGGGGGG$#8DCC7@?DEGGFEFGGGG?E4GGGFCFCEGGGGGGDEEDGDD>ED=:EG@FFFF28FFFFFE=7ACCEEGFGGF;>FFFCAG@8#@<#3*2B@28F>DGEFF#GFDEDCG<F8CF;CFEF=B<6@EGFGGE@+ECF=BFFC@5C8E>4,;C@7GFF@8GEGGGGGGGGGFFE8GGF?GGDGFGGGGGGGFFGGGGGGGGGFGGECGGGFEFFGGGGGGGGGGEGGGGFGGEFGGGEFFGGGGGGGGGGGCC@BB
@sH 9
TGAGGAATATTAGTCAATGGGCGAAAGCCTGAACCAGCCAAGTCGCGTGGAGGAAGACGGCCCTACGGGTTGTAAACTTCTTTTACCTGGGAATAACGGGCGCTACGTGTAGCGCTGTGCATGTACCAGGCGAATAAGCATCGGCTAATTCCGTGCCAGCAGCCGCGGTAATACGGAAGGTGCGAGCGTTAACCGGATTTCTTGGGTTTAAAGGGTGCGTAGGCGGAAGGATAAGTCAGCGGTGAAATGCTTCAGCTCAACTGGAGAATTGCCGATGAAACTGTTTTTCTAGAGTATAAAAGAGGTATGCGGAATGCGTGGTGTAGCGGTGAAATGCATAGATATCACGCAGAACCCCGATTGCGAAGGCAGCATACTGGGCTATAACTGACGCTGAAGCACGAAAGCGTGGGTATCGAACAGGATTAGATACCCT
+
FFGGGGGGGGG<FGGEGFFGFGGGGGGGGDGGGGGGGGGFFGGFEGGFGEGFGGCFFFFGFGGFEFFGEGGGEFGGGGGGECGAFF,?FFGDGCFG<F778CF@EGEGGF<FGG@C+BFDFDFGAFGFD+@CFDEGGGGF9FEFGGDFFFGGC@3BE,?FDFFF@EEEGEGGGG:F<FF*?:CGCCEEDGC*>,*:7E8<**+2<C;CGCE9+3*)5)@60;/5:+9=@:A9CGC,:@F#;FC/EAFF?43<79D;F*CFFC:0#@FD8&=3.?,A43=?+<FFDFDFEC5C*B,9@,CEEFCGGCGDGFFE=6CDDFFEGFC6>GCFGFFA9FFFE-FFF;CGECFFE99FCCF7EA?,C>F@:E9FFFGGFFFCFC?,DFFGGGGGGCCGGGFGGGF<C@FGGGGGGGGGGGGGGGFEFECGGGGGGFFCCCCC
@sH 10
TGAGGAATATTGGTCAATGGGCGAAAGCCTGAACCAGCCAAGTCGCGTGGAGGAAGACGGCCCTACGGGTTGTAAACTTCTTTTACCTGGGAATAACGGGCGCTACGTGTAGAGCTGTGCATGTACCAGGCGAATAAGCATAGGCTAATTCCGTGCCAGCAGCCGCGGTAATACGGAAGATGCGAGCGTTATCCGGATTTATTGGGTTTAAAGGGTGCGTAGGCGGAAGGATAAGTCAGCGGTGAAATGCTTCAGCTCAACTGGAGAATTGCCGATGAAACTGTTTTTCTAGAGTATAAAAGAGGTATGCGGTATGCGTGGTGTAGCGGTGAAATGCATAGATAGCACGCAGAACCCCGATTGCGAAGGCAGCATACTGGGCTATAACTGACGCTGAAGCACGAAAGCGTGGGTATCGAACAGGATTAGATACCCT
+
FFGGGFGGFGFEGFGGGGGDFGGEFGDFGGGFGGGGFFFGGG<FFGGCFGG8C@BDEECGGGGGGGGEGEEGGGFFFGGGGGFGGGGCFCGGGGFGGGDFGGGG>FGEGGGF,BC,>DGGGGGGGGGGFGDC@@CDFFFGG,@8DCFGGF,@FGGGG9FFGGGG8*5>FDC@F@FE7<EAF;,1*=CFGC8CGGFEEGFD>F6F?E28?FCG1F<.C:37<CCCD7E?:=E@7,F8@9::B=9:C@F)F26>3ED,8D<C;7FCCFF=7GGFGGGFB@8E?D+CFF<A8?5999C<D9CF8CECGGEFB@44+=7E@=>,8EEGBEEECAF;<BE@,9GDED@4,DGDGGGFGGGGGECGFEGGFCEBC,9FGDF<FGF<GGGGGFGEGGGGGGFE,FGGFGGF@GGFFEE=GGGGGGFEGDGGGE<FGGECCCCC
@sH 11
TGGGGAATATTGCACAATGGGGGAAACCCTGATGCAGCAACGCCGCGTGGAGGAAGAAGGTCTTCGGGTTGTAAACTCCTGTTGTTGAGGAAGATAATGACGGTACTCAACAAGGAAGTGACTGCTAACTACGTGCCAGCAGCCGCGGTAAAACGTAGGTCACAAGCGATGTCCGGACTTACTGGGTGTAAAGGGAGCGCAGGCGGGAGAACAAGTTGGAAGTGAAATCCATGGGCTCAACCCATGACCTGCTTTAAAAACTGTGTTTCTTGAGTAGTGCAGAGGTAGGCGGAATTCCCGGTGTAGCGGTGGAATGCGTAGATATCGGGAGGAACACCAGTGGCGAAGGCGGCCTACTGGGCACCAACTGACGCTGAGGCTCGAAAGTGTGGGTAGCAAACAGGATTAGATACCCT
+
,6CFECF<EFGGGGGGE,C,;@FEEFFGGGFGGGG9,:AFF7B:@FG:C:,CC:F?A@8CFFE9<FD+BFFCDFGEE9FFC<FEFFFFGGDGGGGFEGFGCBB+D@FDFDFGGF,><DCFD,,:>FDFFFFG7D8+@FEF83,F@ECCFCFC@F@BFGDGAFG?BFG<*<*,@;EFG**?FFF9CFF7FCEC9:=8:5>ED/:*:::=,;C<FF>(F62;FF@FC4$=96(74:?:@5F:?C38;>A./D27:,@#,:66+EDA,B,?FA9,*FD<EC8,9EDFECDGFCFB@94++>8=F?GEAGEEGE<FGFEEBFFCF8+FECF<EDFE8CEE?FFDGFF7FCC@C7FFE<FCGF=,FF@EFGFDFEEGEF;FGGGGFDGFFFEGGGGGFFCFE@9FEGGFC,FFEFFCCCCC
@sH 19812
TGAGGAATATTGGTCAATGGACGCAAGTCTGAACCAGCCAAGTAGCGTGCAGGAAGACGGCCCTCTGGGTTGTAAACTGCTTTTAGTTGGGAATAAAGTGCACCACGTGTGGTGTTTTGTATGTACCATCAGAAAAAGGACCGGCTAATTCCGTGCCAGCAGCCGCGGTAATCCGGCAGGTTCAGGCGTTATCCGGATTTGTTGGGTTTAAAGGGAGCGCAGGCGGACCTTTAAGTCAGCTGTGAAAGACGGCGGCTCAACCGTCGAACTGCAGTTGATACTGGAGGTCTTGAGTGCACACAGGGATACTGGAATTCATGGTGTAGCGGTGAAATGCTCAGATATCATGAAGAACTCCGATCGCGAAGGCAGGTATCCGGGGTGCAACTGACGCTGAGGCTCGAAAGTGCGGGTAGCAAACAGGATTAGATACCCT
+
FGFGGGGGGGGGGGEFGGGGGGGGEGGGGGGGGGGGGEFCEFGFGGGGGGGFCFFGFG7FEGGGFFEGGFEEGGGGGGGGGGGGGGGGGFG,EFGGGGDGGGGGGGDGGGGG8BFCFGGGGGGGGGGGGEGFDE>4FFDE@DGFC7FCDDGD8FFEFFGGFGFGC8@F<FDE8EF7*>@FCCFE@:67FE*8@FFCECB<+=.+=?5*=5>?@FG>:9F32CD/?<755,>>,563C:6<,@:@,4,*CEC@+<:3@7C@C@C>+DBGGE=8FGFGF>738DFFECFFFFEGFGCFFGGGDFEFFGF<BC,>CFEFE9CFFGDGBEGFEFGFBA,FCGFDF=,GE?FFGFEF=,:CEGF@EEB,GFEGGDFFFFC@GGGGFF?FDGFGFGGEGFGGGGE@F@GGGGGGEFFCFF@,FFAEFGFF6,E<FCFAA-6A
@sH 25933
TGGGGAATATTGCACAATGGGGGAAACCCTGATGCAGCGACGCCGCGTGGAGGAAGAAGGTCTTCGGATTGTAAACTCCTGTTGTTGAGGAAGATAATGACGGTACTCAACAAGGAAGTGACGGCTAACTACGTGCCAGCAGCCGCGGTAAAACGTAGGTCACAAGCGTTGTCCGGAATTACTGGGTGTAAAGGGAGCGCAGGCGGGAAGACAAGTTGGAAGTGAAATCCATGGGCTCAACCCATGAACTGCTTTCAAAACTGTTTTTCTTGAGGAGTGCAGAGGTAGGCGGAATTCCCGGTGTAGCGGTGGAATGCGGAGATATCGGGAGGAACACCAGTGGCGAAGGCGGCCTACTGGGCACCAACTGACGCTGAGGCTCGAAAGTGTGGGTAGCAAACAGGATTAGATACCCT
+
FFFCGECDFGGAFGGGGGG8B@FGGGGGG@FFFDGFGGGGGDGGGGC@EGGGGGGFGGFGGGGGGGCFGGGGF<BEFGGFGGGGGFGD<AGGGGGGGGGGGGGGGGGGGGGGGGGGGGFE<?E>ECFEFF9F7FDGGGGGFGGGGGGGBFGCGGGFGGGGGGGGF,<<=7BGGGDGGGGGFFGGGGGEBCG+BFECEDE7:CEGGGGC:F<FGGC=39FGGFFGDFGF8EGCFB;CEF@D@F=@;AFFFFDDFDC4F@FGGGGGGGGCGGGGFD&CGGG=9FCDGDGFFE>DEB7GCEGGFGEE>GF@CFC57CEC8C,,?8>@@GFCC,EE6CFF:FGFFCGFF:GGEEGE@6<9FFCFFCCGGGFGCGGGGF,GDGGGFDGGFGGGFGGFGGGECE9FEGGFAFGGGGGCCCCC
@sH 43475
TGAGGAATATTGGTCAATGGACGAGAGTCTGAACCAGCCAAGTAGCGTGAAGGATGACTGCCCTATGGGTTGTACACTTCTTTTATATGGGAATAAAGTTTTCCACGTGTGGAATTTTGTATGTACCATATGAATAAGGATCGGCTAACTCCGTGCCAGCAGCCGCGGTAATACGGAAGGTCCGGGCGTTATCCGGATTTATTGGGTTTAAAGGGAGCGTAGGCCGGAGATTAAGCGTGTTGTGAAATGTAGATGCTCAAAATCTGCACTGCAGCGCGAACTGGTTTCCTTGAGTACGCACAAAGTGGGCGGAACTCGTGGTGTAGCGGTGAAATGCTTAGATATCACGAAGAACTCCGATTGCGAAGGCAGCTCACTGGAGCGCAACTGACGCTGAAGCTCGAAAGTGCGGGTATCGAACAGGATTAGATACC
+
CFGGGGGGGGGGGGGEGGGGGGGGGGGFG9FGFGGGGGGGGGGGGGGFGGGGGGGGBECFFFGFEGGGDGEGGG,FFFGGGGGGGGGGDGGGFGCFF,C<FG9EEFGGGEEGGC<,EDDGFAFFFGEFFD9?EFDGGGGGGGGEGGDFFGFA:=FGGGGGGGFFCEGFGGGC=BBFGGDG<F,>CE57FFGGGD&C9=FGGDCFFGBFDCEFFFFF<>>GGGGGFGGFBFCGGGGEGGDFFGFE,=CFEDFFGGDD9EC?.9AFGGCFG@EGGFFE=D==88CGFD35,FF?DF>GFC=GGFFFB4>>CEGF@B>4?+=?9,3BEGGGFGFFGF>?,8@9FE9FDF??GGEFEF@,B,FCCF@DGFGFDDGFGGFFGFFFGGGFEACF@F6@CFFEC:B@FFFFFGGEGEGFGFFGGGGFGGEEGGFFFC@ACC
@sH 29494
TGAGGAATATTGGTCAATGGGCGAGAGCCTGAACCAGCCAAGTAGCGTGCAGGATGACGGCCCTATGGGTTGTAAACTGCTTTTATAAGGGAATAAAGTGGGTCTCGTGAGAATTTTTGCATGTACTTTATGAATAAGGATCGGCTAATTCCGTGCCAGCAGCCGCGGTAATACGGACGGTCCGGGCGTTATCCGGATTTATTGGGTTTAAAGGGAGCGTAGATCGGAGTTTAAGCGTGTTTTGAAAGTTAGAGGCTCAACCGTAAAACTGCAGCTGATACTGGTTACCTTGAGGGCAGATAAAGCGGGCGGAATTCGTGGTGTAGCGGTGAAATGCTTAGAGATCACGAAGAACTCCGATTGCGAAGGCAGCCTACTGGTCTGCAACTGACACTGAGGCTCGAAAGTGTGGGTATCGAACAGGATTAGATACCCT
+
EFGGGGCGGG9@FEFGGGG8@FGGGGGGGGGGGGGGGFFC@F9FFFEGGG<<FGFGGGGGGGGFFGGGDFEG:EEEGGGGGGGGGGGDDGFGGGGGGGGF,B4B,?EFGDC,,CFFGGGGGGFGAF,EFGGGGGCGFFFF,:BEEDFF,,CCFFDEGGGGFGGFDCG7CFECBCFEC3<5*6CF*=EGFEF*+<*<*=<F++?FFGE:C,<+<9FFG0:D:9*++2*7*;@FGGG2/1?86**;CAF**2*<:0C>FG<<0,26,,)<,CF<FB30,,#6+DFA5<5,=,4,*,@,,955,+@4@++EDGE9GGGEC@GGGGFB5F:FFGFFCFGGGGGFF@,GF?GFFEB@,,FC,FAC@ECCFE,<B,<AC,,@EC,,,<@GGGGGGFFC6,GGCGGGGEFGFFFCC,GFEFCGF9EBFCGGGGFGGGGCCCCC
@sH 48423
TGAGGAATATTGGTCAATGGTCGGCAGACTGAACCAGCCAAGTCGCGTGAGGGAAGACGGCCCTACGGGTTGTAAACCTCTTTTGTCGGAGAGTAAAGTACGCTACGTGTAGTGTATTGCAAGTATCCGAAGAAAAAGCATCGGCTAACTCCGTGCCAGCAGCCGCGGTAATACGGAGGATGCGAGCGTTATCCGGATTTATTGGGTTTAAAGGGTGCGTAGGCGGCACGCCAAGTCAGCGGTGAAATTTCCGGGCTCAACCCGGACTGTGCCGTTGAAACTGGCGAGCTAGAGTGCACAAGAGGCAGGCGGAATGCGTGGTGTAGCGGTGAAATGCATAGATATCACGCAGAACCCCGATTGCGAAGGCAGCCTGCTAGGGTGCGACAGACGCTGAGGCACGAAAGCGTGGGTATCGAACAGGATTAGATACCCT
+
FGGGGGGGGGFFGGGGGGGGGGEGGGGGGGGGGGGGGGGDGGFGGGGFGGGGGGGGGGGGGGGGGGGGGGGGGGGGGGGGGGGGGGGGCCFFFGGGGGGGGGGGGGGGGGGGGGGGFGFEGGGGGGDGGGGEGGGFFGGGGGGFFCCFGFGGGFGGGGGGGGGFCEEGGGGFGGGGGGGGDFGCCFGFGGGGGGGGGGGGCFFF?FFE)FFDCFGDEFGDFD>FGE*7ECE,7C#5DFGGGGGFFCG$GFGGGFGGGEF2>:GGGFGGGGGGGFE3;;FFGGGGGFEFFF?<?GGGGGGGCGFGGGGGFGFEEFGDGGGGFGEDEGGFBD?FFGFCFFE=GGGFEGGEFCGGFFEF@7EGGGGFFFGGGFGGEAGGGGGGGGGGGGGGGGFGGGFE9GC@EGFCE>GGGGGGGGGGGGFEFGGGGGGGGGFCCCCC
@sH 17
TGAGGAATATTGGTCAATGGGCGAGAGCCTGAACCAGCCAAGTCGCGTGAGGGAAGAATGGTCTATGGCCTGTAAACCTCTTTTGTCAAGGAAGAATAAGCGGCACGAGTGCCACCTTGCCAGTACTTGACGAATAAGCCACGGCTAACTACGTGCCAGCAGCCGCGGTAATACGTAGGTGGCAAGCGTTGTCCGGATTTACTGGGTGTAAAGGGCGTGTAGCCGGGAGGGCAAGTCAGATGTGAAATCCACGGGCTCAACTCGTGAACTGCATTTGAAACTACTCGTCTTGGGGATCGGAGGGGCAACCGGAATTCCTAGTGTGGCGGTGAAATGCGTAGAGATTAGGAGGAACACCAGTGGCGAAGGCGGATTGCTGGACGACAACTGACGGTGAGGCGCGAAAGCGTGGGGAGCAAACAGGATTAGTACCCT
+
GGFGGGGGGGGGGGGGGGGCGGGFGGGGGGGGGGGGGGGFFF<E@FGGDGGGGGGGGGCGCFGGGGGFFGFFFGGGGGFEGFFGGGGGACFFFDFFGFFEDEDGCCFDCG+?FFFFGGFFGGCFFGGCAAFDCFGGGGGGGGDCEG@FGCFGFGGGGFCGFFGFG><FG:*;FFG?C:FF9CFGF7CF***;?F:EGGGFCFG?FGBFC<CECF7>8(/04:21BEG.CCC8@F>;GFF,E@B74CCB?:<4@7::6DFD@:CAED>288@7330<@C;C>9*F>+8A,:A3,=+A7EFC@@,<=++8+,;=>E;EB,?8C=@1+@@=,9FA@,CE<FD546,FCF@FE?BEBC<FF?GGGC?,FC7EF:FEC<,ECC@,CF@C,DFFB@@DGGGCCF:7GCGFC:CBDGGGGGGGGGGGEGGE,FEEFGCCCCC
@sH 18
TGAGGAATATTGGTCAATGGCCGAGAGCCTGAACCAGCCAAGTCGCGTGAAGGATGAAGGTTCTACGGATCGTAAACCTCTTTTATACGGGAATAAAGTTTCCGACGTGTAGGGTTTTGTATGTACCGTATGAATAAGCATCGGCTAACTCCGTGCCAGCAGCCGCGGTAATACGGAGGATCCGAGCGTTATCCGGATTTATTGGGTTTAAAGGGAGCGTAGACGGAATTTTAAGTCAGTGGTGAAAGTCTGTGGCTCAACCGTAAAATTGCAGTTGGTACTGGTGGGCGTGAGTACAGTTGAGGCAGGCGGAAGTCGTGGTGTAGCGGTGAAATGCTTAGATATCACGCAGAACCCCGATTGCGAGGGCAGCCTGCCAAGCTATAACTGACGTTCATGCTCGAAAGGGTGGGGATCAAACAGGATTAGATACCCT
+
CFFGGCGGGGGGGGGGGCEF,FGGGGG8FFGGGGGGGGGFGGC,BFGFFG,CEFFFGGGG@@EFC,CCFG+BFGGGG<F@FGGFGGGEEGGFFGGGGGG9,,5+8@FGGG8,?+BFFCGGDDFGGGG:>FD<CD;FGG,?9<FGEFCF<FGGEGGGFCFFFFGGGEEEFGGG<9EFFED:F7<<<CEGEEGGGGGGEEEFFGFGGFFGDFFGGGGAE;E.89/:>>#&),FDCFGEFFG9<@BE@CFF=,9F:D6?EGFF:;'7@59@FFGF,GFFF+,=4<GG++3,,,DA*83,,;=B,GGFE@@FFGGFC@+@EFFE=,C@=ECEEEAFACC@9-,,C,,,EEBEE,FEF:GF7=F7GDEEFFBEGF<C+,FEF8GF?C,,C,FEEF@FF,6,GECE8GGGFFC6GGGFF<GGGGGGGGGGGGGGGGFCCCCC
@sH 44107
TGAGGAATATTGGTCAATGGGCGAGAGCCTGAACCAGCCAAGTAGCGTGCAGGATGACGGCCCTATGGGTTGTAGACTGCTTTTATAAGGGAATAAAGTGAGCCTCGTGAGGCTTTTTGCATGTACCTTATGAATAAGGACCGGCTAATTCCGTGCCAGCAGCCGCGGTAATACGGAAGGTCCGGGCGTTATCCGGATTTATTGGGTTTAAAGGGTGCGTAGGCGGCACGCCAAGTCAGCGGGGAAATTTCCGGGCTCAACCCGGACTGTGCCGTTGAAACTGGCGAGCTAGAGTGCACAAGAGGCAGGCGGAATGCGTGGTGTAGCGGTGAAATGCAGAGAGATCACGCAGAACCCCGATTGCGAAGGCAGCCTGCTAGGGTGCGACAGACGCTGAGGCACGAAAGCGTGGGTATCGAACAGGATTAGATACCCT
+
CGGGGGGGFAFDGGGGGGGDDGDFGGGGGGGGGGGGGGGGFGCFFGGGGGGGG@AFFGEGGGEFGGGGGGGG=FDFGGGGFGGGFGG<FGGGGFGGGCGGGGGG8AFGGGGGGGGGGGGGGGEGFGGGG9EF9FGGGGF=FGEGD:FCFGGGF<DEGGFFFGEGCEEGGGGFCFFD:77FAFGGGDC>GCG>GCF7EDEGGGGGGGCDC,<CAFBFGFFA:EGGGEGGGGDBCFFACFC6:E#FDFFGGGFEGFD8@BC@@F@D5EFFC<CFBF@FFEFFCEFECC,FDFBGFFAGFF9GGFDGFGFCC,E;EBEE@F@FGGGGFECE?,F,AFF9C:,8F;,F>GGGGGFCC@EDDGGG>GGGGFCGGGGGGEGGGGGGEF@GCGFEFF@GGFFGFFB9,7GGGGGGGGGGGFGGEGFFFGGGGGGFECGCCCA@
@sH 20
TGAGGAATATTGGTCAATGGGCGAGAGCCTGAACCAGCCAAGTAGCGTGCAGGAAGACGGCCCTATGGGTTGTAAACTGCTTTTATAAGGGAATAAAGTGAGTCTCGTGAGACTTTTTGCCTGTACCTTATGAATAAGGACCGGCTAATTCCGTGCCAGCAGCCGCGGTAATACGGAAGGTCCGGGCGTTATCCGGATTTCTTGGGTTTAAAGGGAGCGTAGGCCGGAGATTAAGCGTGTTGTGAGATGTAGACGCTCAACGTCTGCACTGCAGCGCGAACGGGTTTCCGTGAGTACGCACAAAGTGGGCGGAATGCATGGTGTAGCGGTGAAATGCTCAGATATCATGAAGAACTCCGATCGCGAAGGCAGGTATCCGGGGTGCAACTGACGCTGAGGCTCGAAAGTGCGGGTATCAGACAGGATTAGATACCCT
+
FGGGGGGGGGGGGGGGGGGGGFGGGGGGGGGGGGGGGFGGGGGFGGGGGGGGGEGGFGGGGGGFGGGGGGGGGFCFGGCGGGGGFFFEFEG=FCCFGFFFGCEDFGFGGFGA=FGGGGGG,CFGDGGCGCFGGGGGFGGGGCEG78@FGGGGGGFCDGGG8:FDCGG>C3BCFFDEG:CGG9CEFGGGEE1CCFCGDGGG7CFCFGGGGGGF?FFFG(?@03CFFB>5<=FC+AF):<EG>G453A4(,0.?D<E@2D<8FF;AFE@0@FC*@D=C>8/=6#=D:C@+=DAGDGGGEF@C,A9FGGGGEFC@,D>8CED,EF@=87CGGGGF9EE=;?9FGFCE5<A?FEFEEBC:CGGEFC@,FFGGF<GGFCGF:DFCCGGGGGGGFGEGGGGF<EGFFFEFFGE>GGGGFDAGFFGGGGFF<,GGGFGCCCCC
@sH 30205
TGAGGAATATTGGTCAATGGTCGGCAGACTGAACCAGCCAAGTCGCGTGAGGGAAGACGGCCCTACGGGTTGTAAACCTCTTTTGTCGGAGAGTAAAGTACGCTACGTGTAGCGTATTGCAAGTATCCGAAGAAAAAGCATCGGCTAACTCCGTGCCAGCAGCCGCGGTAATACGGAGGATGAAAGCGTTATCCGGATTTATTGGGTTTAAAGGGTGCGTAGGCGGCACGCCAAGTCAGCGGTGAAAGTCTGTGGCTCAACCATAGAATTGCCGTTGAAACTGGGGGGCTTGTGTATGTTTGAGGCAGGCGGAATGCGTGGTGTAGCGGTGAAATGCTTAGATATCACGAAGAACTCCGATTGCGAAGGCAGCTCACTGGAGCGCAACTGACGCTGAAGCTCGAAAGTGCGGGTATCGAACAGGATTAGATACCCT
+
EFGGGGGGGGGGGGGGGGGGFFGDEGGGGGGGGGFGFGGGGGFGGGGFFFEGGDGGDFFGGGGGGFGGEGGGGGGGGGGGGGGGGGGGGGEEEFGGGGG9FGGGGGGGGGGGGG:CFGGGFCGGGGGGGEFGGGGFGDGG9DFGDGGFGGFFGGGGGGGFGGGGBEGGGGGGGGG::CEGCC,,?<=>FGGD9F6FGEEFC<:<C5?F?GGF7ECF=7GA6>CCEGGGGE@,9C>+7CF@FGGFF;FGFC?@#CFFB3,@CEGGF6AD+C<+EFDFC@9CGGGGGGGF,=FA+ED<FGFGFE@GFFEFCCFF=C>8CFFGFFEC=GGGGGFE?DFFECF9FE<,GFGGGGGFAEGGGGGGGDGGGCGGFGGGGFF@8GEGGGGGDGGGGGGGGGGGF:GFGGGGGGGGGCGGEGFGFFBGGGGGGGGGFFFCCCCC
@sH 41594
TGAGGAATATTGGTCAATGGACGAGAGTCTGAACCAGCCAAGTAGTGTGCAGGATGACGGCCCTATGGGTTGTAAACTGCTTTTATAAGGGAATAAAGTGAGTCTCGTGAGACTTTTTGCATGTACCTTATGAATAAGGACCGGCTAATTCCGTGCCAGCAGCCGCGGTAATACGGAAGGTCCGGGCGTTATCCGGATTTATTGGGTTTAAAGGGAGCGTAGGCCGGAGATTAAGCGTGTTGTGAAATGTAGACGCTCAACGTCTGCACTGCAGCGCGAACTGGTTTCCTTGAGTACGCACAAAGTGGGCGGAATTCGTGGTGTAGCGGTGAAATGCTTAGATATCACGAAGAACTCCGATTGCGAAGGCAGCTCACTGGAGCGCAACTGACGCTGAAGCTCGAAAGTGCGGGTATCAAACAGGATTAGATACCCT
+
CFGFGGGGCFFFGGGGGGGGGGGGGGGGGGGGGGGGFFFEGFEGGGGFGGGGGGGFGFBFEGG7FFFGGGGGGGGGGGFGGGGGGGGFGGGCGGGGGGGGGGGGGGG@FFGFGGGGGGGGGGGGGGGGGCFFGFGGGFGGGGFDGGFFGABDGGGCFGDFCFGGGGGEEFGGFGGGGGGCFGGGGDGGDGCFGGGG?GGGFFFFGG6CFGD<FG>GGFGGFDFF=GGDGEFFFGGFGCGECGGFCCGFGGFGGGGFFFGGGGGGGGGCGGGGGDCECFAFGGGGFFB=>GGGFGEFEGGGFFEFGGGGFFEC>E7GGFGGGGFE>E?A5GGCFDGGFE,DGGF<8FFGGF?GGFFEGDGF:GGGGGFFE<AFGGFGEGGGFGGGGGGGGGFGGGFGF7GGGGGGFGGGGGGGGGGGGFFFEGGGGGGFGFGCCCCC
@sH 23
TGAGGAATATTGGTCAATGGTCGGCAGACTGAACCAGCCAAGTCGCGTGAGGGAAGACGGCCCTACGGGTTGTAAACCTCTTTTGTCGGAGAGTAAAGTACGCTACGTGTAGTGTATTGCAAGTATCCGAAGAAAAAGCATCGGCTAACTCCGTGCCAGCAGCCGCGGTAATACGGAGGATGCGAGCGTTATCCGGATTTATTGGGTTTCAAGGGTGCGTAGGCGGCCCGCCTAGTCAGCGGTGAAATTTCCGGGCGCAACCCGGACTGTGCCGTTGAAGCTGGCGAGCTAGAGTGCACAAGAGGCAGGCGGAATGCGTGGTGTAGCGGTGAAATGCATAGATATCACGCAGAACCCCGATTGCGAAGGCAGCCTGCTAGGGTGCGACAGACGCTGAGGCACGAAAGCGTGGGTATCGAACAGGATTAGATACCCT
+
EFFGG<FGFGGGGGGGGGEFEFECFCFFGGGGDEGGGGGGGGGGGGGGGGGGGGGGFCFGGGDFFFFCFGEGEGGGGGGGG<FGDFFECEGDGC9BFFFGGGGGGGGGFFCF9FGFAFGFGC9F<@CFGGGDEGGGGGGGFCCGGGGFCDDCFFEGFGGGGGFGEGGG7:FG@EB<C@ECF:+F@CEEFG>:CFCECECGGCGCED*/82+C7,;)835>108CBD5)2*2**26)+99+=8>C=:GF=F=0>C>5;><:@88:CE,C;-F>GFDFD>:#=6FF:FB?,,DFDECFGFEGGGFD<GEECC@DEECEGGD<9,6+AFCFFAF,C,GE>CB=?DDCFCBCF9DF=F=C8,?:FF@,EB,EC6:FF9FGE@<DGGGGE<C6,DGFA=FB,GCDCGGFCFGGGGGDGGGFGGGGGFGFEF<DFCFCCBCC
@sH 24
TGAGGAATATTGGTCAATGGGCGAGAGCCTGAACCAGCCAAGTAGCGTGCAGGAAGACGGCCCTATGGGTTGTAAACTGCTTTTATAAGGGAATAAAGTGAGCCTCGTGAGGCTTTTTGCATGTACCTTATGAATAAGGACCGGCTAATTCCGTGCCAGCAGCCGCGGTAATACGGAAGGTCCGGGCGTTATCCGGGTTTATTGGGTTTAAAGGGAGCGTAGGCCGGAGATTAAGCGTGTTGTGAAATGTAGATGCTCAACATCTGCACTGGCGCGCGAACTGGTTTCCTTGAGTACGCACAAAGTGGGCGGAAGTCGTGGTGTAGCGGTGAAATGCTTAGATATCGCGAAGAACTCCGATTGCGAAGGCAGCTCACTGGAGCGCAACTGACGCTGAAGCTCGAAAGTGCGGGTATCGAACAGGATTAGATACCCT
+
GGFFGGGGGGGGGGGGGGGGFGGGGGGGGGGGGFGF<AFFGFGGCE@F7BFGGCFF@FEGDFEGGFCGF<CFGGCGFGGGGFGGGG9<FFFFGGGGGGGGGFFGEFGGGGGGGFC=FCGGCECEFGGGGGGGGGDGFFCFGGGGGDC=FDFGGGFEGGGGGGFFCCFG@7FGFF8CC*>B,,75FDGGFC@59,=1*2<:7CE?CF71,,7+/?C-<6E:0*2?F8=1/1:CFE@AFCFE<GFC8577?FDGDD::@@4@<C<C?DFFGFG#*@784EC6?GGGGGDFFCDC)+CC88,5E?9@EGEDFCEA>=7EEB9:F9EC=GEEEFGGFDFFFFECGCFBCF?<GGGFEC=C7GGGGFC@FC,GGGGFEEGGFFGGGGGEAFFFEFFEFGGEGEGGGGGGGGGDGEFGGGGGGGGFECGGGGGGGGGCCCCC
@sH 25
TGGGGAATATTGCACAATGGGGGAAACCCTGATGCAGCGACGCCGCGTGGAGGAAGAAGGTCTTCGGATTGTAAACTCCTGTTGTTGGGGAAGATAATGACGGTACCCAAAAAGGAAGTGACGGCTAACTACGTGCCAGCAGCCGCGGTAAAACGTAGGTCACAAGCGTTGTCCGGAATTACGGGGTGGAAAGGGGGAGAAGGCGGGAAGAAAAGTTGGAAGTGAAATCGAGGGGCTCAACCCATAAACTGTCTTCAAAACTGTTTTTCTGGATTAGTGCAGAGGTAGGCGGAATTCCCGGTGTAGCGGTGGAATGCGTAGATAGCGGGAGGAACACCAGTGGCGAAGGCGGCCTACTGGGCACCAACTGACGCTGAGGCTCGAAAGTGTGGGTAGCAAACAGGATTAGATACCCT
+
@FFDG>FCGFFC9EFEFFFGGGGGGFGGGFGE6CFFECFEFCB@@CC:FECGGG@FFGDE,9?DCFC=BF,5@<FFGFGGGFCF=8BEFED+@,<<FFFGEBFFGGGGGG,==FDFGGGCBF@+@@FFF,7@@FC7FFFF,@,:>BB7*>7BFGECGGG;,:?CFF<FF7:8<BEGG7*,2?*41<::*/C+;@C***/*098*25:5:;,,>FF:,8>,38+;@5,9B6:8F@@,:+F:,FDC@3,E8D:+FF@3,,22+,F<,<B5@8,81,,9FFDE@?,EB+EF=8FE>4+4+FEGF?>E9B8@EEEA6,@=4<,?F@6>+GFFA,,A,6CF@FDDEDGFGCEFFCGCCCCC@C@FFFGGGGGGGFBGGGGGGGGGGGGGFGGECGFGFFEECGFEF9GGFDGCFFDCCCCC
@sH 48162
TGAGGAATATTGGTCAATGGGCGAGAGCCTGAACCAGCCAAGTAGCGTGCAGGAAGACGGCCCTATGGGTTGTAAACTGCTTTTATAAGGGAATAAAGTGAGTCTCGTGAGACTTTTTGCATGTACCTTATGAATAAGGACCGGCTAATTCCGTGCCAGCAGCCGCGGTAATACGGAAGGTCCGGGCGTTATCCGGATTTATTGAGTTTAAAGGGAGCGTAGGCCGGAGATTAAGCGTGTTGTGAAATGTAGATGCTCAACATCTGCACTGCAGCGCGAACTGGTTTCCTTGAGTACGCACAAAGTGGGCGGAATTCGTGGTGTAGCGGTGAAATGCTTAGATATCACGAAGAACTCCGATTGCGAAGGCAGCCTGCTAAGCTGCAACTGACATTGAGGCTCGAAAGTGTGGGTATCAAACAGGATTAGATACCCT
+
EEEGGGGGGGGFGGGGGGGGGGGGGGGGGGGGGGGGGGGGGGCFGGEFEGGG<BFFDGEGGEGFGFGGGGGGGGGFGGGGGGGGGGGGGGGGGGGGGGGGGGFGGGGGGGGFGGGGGGGGGGGGGFGGGGGGGGGCGGGFGGGGGGGGGGGGGGGGFGGGGGGGGGGGGGGFFGGGGGGGGCGGGGGGGGCFFGGGCCFA>B;F?FFGGDCFGG@FCBDG:CEFGGGFGDFFCGFAFCEGFEGFE<CFF9EGEECGGGGEGGDE7,9FGGFBBFDGGGGGGGGGGGFGGFFFFGGGGGDEGCGGGGGFC=C,@E87GGGFGGGE>@,GCGFC9FFD;GGGFGGGFDFFBFAGGGEC@DE::GGGGFFFEEF@,FECF9FCGGGGGGGGGFFGFFFEFC7GGFGGGGGGGGGEGGDFGFDE@CGGDCGGGFE<@CCB
@sH 27
TGAGGAATATTGGTCAATGGGCGAGAGCCTGAACCAGCCAAGTAGCGTGCAGGATGACGGCCCTATGGGTTGTAAACTGCTTTTATAAGGGAATAAAGTGAGCCTCGTGAGGCTTTTTGCATGTACCTTATGAATAAGGACCGGCTAATTCCGTGCCAGCAGCCGCGGTAATACGGAAGGTCCGGGCGTTATCCGGATTTATTTGGTTTAAAGGGAGCGTAGGCCGGATATTAAGCGTGTTGTGAAATGTAGATGCTCAACATCTGCACTGTAGCGCGAACTGGTTTCCGTGAGTACGCACAAATTGGGCGGAATTCGTGGTGTAGCGGGGAAATGCTTAGATATCACGAAGAACTCCGATTGCGAAGGCAGCTCACTGGAGCGCAACTGACGCCGAAGCTCGAAAGTGCGGGTATCGAACAGGAGTAGATACCCT
+
EFFGGF@FGGFGGGGGGGGGFGGCFGDGG@FGGGGGGGGGGGDFGGGGGGGFFGGEFFF@CCFCGGGEGGG7B<EGFGFD9FEGFGGFAGFGFFGFFGGDGGFGFGEFFEFGFGGGGC:9FGFCF9FFDFG<,,,6??ACGGEGGEDFFGFGFF+B+=D7FFCEC6FGCFGGG,DCCFG7:,>C*4=*4<;>9,1B*/1,1+27?,7=2,2<C?FA=7?'(CCGF>5+02<<9-:=F8CEC@7C@CCC9(;D,5?8C9F3,9F;@,7,,3***@C7C;?2=8B,=::7=,FE=GGFGFCGE73,:+=BB,?7+DCEEFFFCBB>8E=E9AGE<?F8D-FDGDE?<FFDE<A,<B+:DCF:F:CA,6,FGGGGGGFEEFC?@FEGGEFB,@EGDGEFFC@<?GFDFF6@C:GFCGGGFF9GFGGFE,GFFGGCCCCC
@sH 40418
TGAGGAATATTGGTCAATGGTCGGCAGACTGAACCAGCCAGGTCGCGTGAGGGAAGACGGCCCTACGGGTTGTAAACCTCTTTTGTCGGAGAGTAAAGTACGCTACGTGTAGTGTATTGCAAGTATCCGAAGAAAAAGCATCGGCTAACTCCGTGCCAGCAGCCGCGGTAATACGGAGGATGCGAGCGTTAGCCGGATTTATTGGGTTTAAAGGGAGCGTAGGCCGGAGATTAAGCGTGTTGTGAAATGTAGATGCTCAACATATGCACTGCAGCGCGAACTGGTTTCCTTGAGTACGCACAAAGTGGGCGGAATTCGTGGTGTAGCGGTGAAATGCTTAGATATCACGAAGAACTCCGATTGCGAAGGCAGCTCACTGGAGCGCAACTGACGCTGAAGCTCGAAAGTGCGGGTATCGAACAGGATTAGATACCCT
+
FFEGGCFGGGGGGGGGGGGGGGGDGGG,EDGGGGGGGGFGGGF<@FGGGC7EE,9F@FEGFFGDEEFEGFFGGGGGGGGG9EEFFGGGGGGG@FGGGGGGGGGGGGGGGGEE?FG,FGGGGGGGGGG9FDGGGGE8FEDDFFEEGGFFE>,>:>@CFFFFGGGC>CGGGGGGGGFE@CEFGGCFGGGDGGG#BFFGECFGGF@FGGE586:@9EE*C:GF@=:CCDG:C;EFCFD9>/7GEGGFF@FGFF:CF<G4CAC<9FE.@1,FGGGDFE7F=C#:D>EEGGGGCF9FD7GFEGFCFE9FECGGGEEC94+7GGGEGEEE>GGGFFE9,GFC9GF8E@9<C<FGGGFFDFFDEGGGGFDFFGEFAFCGGFCF@FGFEGDGFFF7GCB@GGGFGGE<FGGGFGGGGEFFGGGGGGFFCGGGGGECFDGCCCCC
@sH 29
TGAGGAATATTGGTCAATGGGCGAGAGCCTGAACCAGCCAAGTAGCGTGAAGGATGAAGGTCCTACGGATTGTAAACTTCTTTTATACGGGAATAAAGTTTCCTACGTGTAGGATTTTGTATGTACCGTATGAATAAGCATCGGCTAACTCCGTGCCAGCAGCCGCGGTAATACGGGGGATGCGAGCGTTATCCGGATTTATTGGGTTTAAAGGGCGCGTAGGCGGGACGCCAAGTCCGCGGTAAAAGACTGCAGCTAAACTGTAGCACGCCGTTGAAACTGGGGACCTGGGGACGTGACGAGGGAGGCGGAACAAGTGAAGTTGCGGTGACATGCTTAGATATCACTTGGAACCCCGGTAGCGAAGGCAGCTTCCCAGGCTCGATCTGACGCTGATGCGCGAGAGCGTGGGTAGCGAACAGGATTAGATACCCT
+
FGGGGGGGGGGGGGGGGGGGGGGGGGGGGGEGAFFGGGGGGGGGGGGFGGGGGFGG8FFGGGGGGFEFGGDGGGGDFGGGGGGGGGGGGGEFFFCDFGGCGFFGGGGGGEFDGFGGGGGGGGGGFFGEGGGGGGGGGGFA<EFCGGDGEGFGGGGGGGGGGGG8>CFGCGGG9DCFGGGFEECCCFEGGGEF9FBC*:FFC7<9CFF@GGFGCFEBG1C:(4>4:BE>CEEC:E84+#00::>E8E76@5EFG9:/6@821AE@37'<7>8FCE8D@;:=3B8,,3>@88+)+@+@+8<CFDCCC?+?+<>67,9E:,@CA6+)B>EEC<4,9,@,B<9FDFCC,<FAF<E=@+C@@4+FC@=F@@@F@@@C@CC7FECFFC<CC,:7FB:C,DCCF@+C@=8F@EC;9GGGEGGGGGFDGCFCGGCE?FCCCCC
@sH 30
TGAGGAATATTGGTCAATGGGCGAGAGCCTGAACCAGCCAAGTAGCGTGCAGGATGACGGCCCTATGGGCTGTAAACTGCTTTTATAGGGGAATAAAGTGAGCTACGTGTGGTTTTTTGCATGTACCCTATGAATAAGGACCGGCTAACTCCGTGCCAGCAGCCGCGGTCATACGGAGGATGCGAGCGTTATCCGGATTTATTGGGTTTAAAGGGAGCGCAGACGGGAGATTAAGTCAGTTGTGAAAGTTTGCGGCTCAACCGTAAAATTGCAGTTGATACTGGTTTCCTTGAGTGCAGTTGAGGCAGGCGGAATTCATGGTGTAGCGGTGAAATGCTTAGATATCACGAAGAACCCCGAGTGCGAAGGCAGCTTGCTAAACTGTAACTGACGTTCATGCTCGAAAGTGTGGGTATCAAACAGGATTAGATACCCT
+
ECFFG@EGGGGGGGGGGGGGDGGGGGGGGGGGGGGGGGGGGGGGGGGGGGGGGGGGGG7FFGG7CEGGGGGGGCF<FGGGGGGGGGGGGGGDFFFGGGEGGGGGGFGGGGGG?BFGGGEFGGGGGFGGGGGGCFFFGFGGGFFDDGEGGGGGEFFGGGGGGGGG7EGD:*>FFGGGGEG:FFGG<<CEECBEGCFGCE<F@>C@FF<=ECFFGCF;E:E5@DFDE5%<98/@FFFFGC>@C@&;CFC@9CCC:=DCEC>DCGGF;E<FEFF2D<AFE8FA=<FE8GFF2,ECDAD9DGGFDFDFE=EDCEFDD@,GEFD<DBCCFFCEEE6DFGGGAFGFGEFGFCGGGFFF@+GGEFFC+GGGGGFFGGGGGGGGGGGGFGGGGGGGGGGGGGGGGGGGGGGGFGGGGGEFGGGDGGGFGGGGFCGGGGGCCCCC
@sH 45046
TGAGGAATATTGGTCAATGGACGAGAGTCTGAACCAGCCAAGCAGCGTGAAGGATGACTGCCCTATGGGTTGTAAACTTCTTTTATATGGGAATAAAGTTTTCCACGTGTGGAATTTTGTATGTACCATATGAATAAGGATCGGCTAACTACGTGCCAGCAGCCGCGGTCATACGGAGGATCCGAGCGTTATCCGGATTTATTGGGTTTAAAGGGAGCGTAGGTGGATTGTTAAGTCAGTTGTGAAAGTTTGCGGCTCAACCGTAAAATTGCAGTTGAAACTGGCAGTCTGGAGTACAGTAGAGGGGGGCGGAATTCGTGGTGTAGCGGTGAAATGCTTAGATATCACGAAGAACTCCGATTGCGAAGGCAGCTCACTGGAGCGCAACTGACGCTGAAGCTCGAAAGTGCGGGTATCGAACAGGATTAGATACCCT
+
<EFGG<F@ECGGGGCFGFD8FFCEGCFCEFGGGGGGFGFFGGGGGGCF>FG9EF<8FGCFG9F@GFCCFE7+8CEFGDGGGFGGFEGGFFGGFFE<EFFGGACCCCCGG@D@A=,5,E9=<FGFFBE,CCG9EF9EF,,<B=B:4AC=DF,BCB=DC,5=DGF3@@:FE+@,@@C7++8>,,@,**@:FECFB$8:CGG=@<FC8C7;@F9C?9<9=),/86A,,=#9$*7,BB@9?2CD;FCC7@EFC=>BE<EFE7ECF7FE9CGGCED8CF9FFC2=?FD:,AB,=7,,+8@?9D<9B=+FC+7EFC9FCFFF7?FFB,FDDB7FCC<GFF<,9EAGE8FA8F8FFCFFDC@GFD:,7FEDF<9GGGGGFGFGEDGEGGGF<CC7GGGGGGGFA@GGFFF,GGGGGGGGEFFGGDFFGGFGGGDGGFFCC@9C
@sH 32
TGAGGAATATTGGTCAATGGACGAGAGTCTGAACCAGCCAAGTAGCGTGCAGGATGACGGCCCTATGGGTTGTAAACTGCTTTTATAAGGGAATAAAGTGAGTCACGTGTGACTTTTTGTATGTACCTTATGAATAAGGACCGGCTAATTCCGTGCCAGCAGCCGCGGTAATACGGAAGGTCCGGGCGTTATCCGGATTTATTGGGGTTAAAGGGAGCGTAGGCCGGAGATTAAGCGGTTTGTGAAATGTAGATGCTCAACATCTGAACTGCAGAGCGAACTGGTTTCCTTGAGTACGCAGAAAGTGGGCGGAATTCGTGGTGTAGCGGTGAAATGCTTAGATATCACGAGGAACTCCGATTGCGAAGGCAGCTCACTGGGGCGCAACTGACGCTGAAGCTCGAAAGCGCGGGTATCGAACAGGATTAGATACCCT
+
FGGGGGGGGGGGGGGGGGGGGGDFGGGFGGGGGGGGGGFFFGGGFGGGGEGFGGGGGGGGGGEGGGGGGGGGGGGGGDGGGGGGGGGGEGFEECFGGAFGGGFGAGGGGFGFFEAGGGGGFGGGGGGGGGGGGGGGGGGFEDGGGGGGGGGF8>FEGG8DFGGGG+<:FFGGEEGGG7:CCDG**CE7*4*BCGG8E5<F7@F,?@*=@C<CGG@479?::2E46453CCC=CCC=G002-@=;:@E6,.2CDC@>47320<FD@@;>E@@<B:*CC@6:6GGFF>CFGFEF>GGFC8;@,CEGGGDFC@C@+D@GGGGF,:>+)@CDGGGEA<FGGFFGFEFA:,<CFDAEC,@GFFF7:FGFA9FGGGFFFFEF@:F@CGGGAFEFEC@GGGGFFGGFGFGGGGGEGGGDGFGGEGFGDGGGGGGGFGGCB86A
@sH 38888
TGAGGAATATTGGTCAATGGACGAGAGTCTGAACCAGCCAAGTAGCGTGCAGGATGACGGCCCTATGGGTTGTAAACTGCTTTTATAGGGGGATAAAGTGTGTCACGCGTGGCATATTGCAGGTACCCTATGAATAAGGACCGGCTAATTCCGTGCCAGCAGCCGCGGTAATACGGAAGGTCCGGGCGTTATCCGGATTTATTGGGTTTAAAGGGAGCGTAGGCCGTATTATAAGCGTGTTGTGAAATGTCGGGGCTCAACCTGGGCATTGCAGCGCGAACTGTGAGACTGGAGTGCGCAGGAAGTAGGCGGAATTCGTCGTGTAGCGGTGATATGCTTAGAGATGACGAAGAACTCCGATTGCGAAGGCAGCCTGCTGTAGCGCAACTGACGCTGAAGCTCGAAAGCGTGGGTATCGAACAGGATTAGATACCCT
+
AAFGGF8FGGFC?FFFFGDFFGGGGGGGGGGFGD9FGGGGGFFECFEFFGGGGGFFEF,@6@CFFFDEFGGFFEFE9FGG9FECGGGGGGGGGGGGGGGGG<?FGGEGGGGGGGGGGGGGGA,=BFGGGGGGGGGGGAEB==@F>EDEDF,F,@@FFFFGGGGGDGCGGDGGD>:F1<CFFGGEGG5:CFGGFGEFE5<C7=C9:>C5C,0++<83E9EEBFGFFGG)9BCF::C<F>;<,@.<(3<=GGFGEBGB:CFCF0?FADD99GB33:7>+CDAA>C,C,C<8C8,5F+C8A,GAEC,8EBDGGFA8?GGEF>7GFCE5E@EE,,,,,GECFF=A,9FGGFCEEGF8BGGGBGGGCCDBFCCF88GGCFGFDGEDDDF<F@F:@8CFAGFGGGFGFFGFEGCGGCDFDGGGF<FFEGFGF9FC,?CCBAC
@sH 34
TGAGGGATATTGGGCAATGGAGGCAACTCTGACCCAGCCATGCCGCGTGAGTGAGAAGGTTTTCGAATTGTAAAGCTCTTTCGGGTGTGAAGATGATGACGGTAACACCAGAAGAAGCCCCGGCAAACTTCGTGCCCGCAGCCGCGGTAATACGAAGGGGGCGAGCGTTGGTCGGAATTACTGGGCGTAAAGGGTGTGTAGGCGGTTAAGTAAGATAGTGGTGAAATGCCGGGGCTCAACCTCGGAATTGCCATTATGACGATTTGGCTAGAATGATGCAGAGGATAGCGGAAGACCCAGTGTAGAGGTGAAATTCGTAGATATTGGGTAGAACACCAGAGGCGAAGGCGGCTATCTGGGCATTGATTGACGCTGAGGCACGAAAGCATGGGGATCAAACAGGATTAGATACCCT
+
B<FFGGGGGGGGGGGGGGF@F8BFGGGGGAFGGGGDEFFCCFGGGGGFFGCFGDDGA<FFEFGGGGFFFGGGGGGFGGGGGGEEEGGCFGGC9EEF9FFGGGGGGF9FC<,FFFFGFD8FEGCFG:AFFGF==<BF<+C>>>CGEEECF7CDFFGFFEGGEF:7:CE=C<*3<8C@7=E,CC<<8>5#/837FE02:F>9;1CFE?EG7</8C9@@:<:?BFGFF@FFGGDCEGE98@FCC?DDFE68GDA4C?C?FDF=#:C?EFFD?CF?BGGDFFF=E,FCGFB@8C@,9,@8E99GGE@5F?GFCFA,A,EFF9FGFFACFGGGGFCBGFE,CDF7GGCFFGGECFF<F@DFEEAGFGFCFGEEGFEGGGFFGGGFGGGGGGFGGDGGGGGFGAFGGGGGGFGGGGCCCCC
@sH 35
TGAGGAATATTGGTCAATGGTCGGCAGACTGAACCAGCCAAGTCGCGTGAGGGAAGAGGCCCTACGGGTTGTAAACCTCTTTTGTCGGAGAGTAAAGTACGCTACGTGTAGTGTATTGCAAGTATCCGAAGAAAAAGCATCGGCTAACTCCGTGCCAGCAGCAGCGGTAATACGGAGGATGCGAGCGTTATCCGGATTTAATGGGTTTAAAGGGTGCGTAGGCGGCCCGCCAAGTAAGCGGTGAAATTTCCAGGCTCAACCCGGACTTGGCCGTTGAGACTGGCGAGCTAGAGTGCACAGGAGGCAGGCGGAATGCGTGGTGGAGCGGGGAAATGCATAGATATCACGCAGAACCCCGATTGCGAAGGCAGCCTGCTAGGGTGCGACAGACGCTGAGGCACGAAAGCGTGGGTATCGAACAGGATTAGATACCCT
+
EEEFGGGGGDGGGGGGGGGEFGGGGGGGGGGGGGFG@FF?FF9FEGG:FEDGGG8@FFGGGGGDGEEE+BFGGGAEFGGFGCDGGGGGGGEFF@E?FFGGGGGGGGFFEDG<F?FFFCFGGDGGFFGG:EGGDGGGGGGFFGE:DEFGGGGGGGCFGAFFCG,,,:C:CCF,,>C@>CF>,=:CC*=FGGGGGG@;*=:7+2,7<4=FFC9CGC<.*-;511<)))*8=/>E55<):9+D:87FGEG7,:67:CDC<C:@CF@3,,3+@@*CB,F=,+6DEF@7E8<,CFA=9AE8CGED8EBB+FC7FFDB8EDEF8FA,++AF@49,ACAEEDE-B,C=FF:CGGGFCE=:EGGFF@FF7?EA@FGCFGD<FGFC48CGCGGFFGGFCGFFFGFGGGGGGGFFFFGFGFDGFGGGFGGGGF9CFFGFAC@AAA
@sH 36
TGGGGAATATTGCACAATGGGCGAAAGCCTGATGCAGCAACGCCGCGTGAGCGATGAAGGTCTTCGGATCGTAAAGCTCTGTCCTTGGGGAAGATAATGACGGTACCCTTGGAGGAAGCCCCGGCTAACTACGTGCCAGCAGCCGCGGTAATACGTAGGGGGCAAGCGTTATCCGGAATTATTGGGCGTAAAGAGTGCGTAGGTGGTTACCTAAGCAGGGGGTGAAGTGCTATGGCTTAACCATAGGCAGCCCCCTGAACTGGGCTACTTGAGTGCAGGAGAGGAAAGCGGATTGCCTAGTGTAGCGGTGAAATGCGTAGATATTAGGAGGAACACCAGTGGCGAAGGCGACTTTCTGGTCTGTAACTGACGCTGATGTGCGAAAGCGTGGGGATCAAACAGGATTAGATACCCT
+
CFGFGGGGGGGGGDEEFAFGGGGDGGGGGFFFFFGGGGGFGGGG@GF@CGGGGGGGFFFGGG<FFFGGECFFGG<FGGGEGFFFEGGFFF+BFGGGGFGGGGEECFFGGGGGFGGGGCGGGGGGGGDFGGGGGGG@GGECFGGGEEEFFC7D9BC><3FE*CFEGFFG*<F*CCEE=C<@99=G48AFF<<GFF85>,>;?DD%8FCFFGG)FE:7CCC@@;:@<6#$B@=EF@F?@5DFFFD@@,+9=6*29EF;F+><FF<FF<@AFEFBCGGFCE@AAD:FGFBD8A94,,,E,EFFGGGAE@EE4,=8,@4,-<9AE<E,C,FECFEB6FEE8FGFEDFF:CFF@F@@EC@GGGFGGFF9GGGGEF@@9GGFGFECCFC6,FCGGGFCFCFGFE@CGFGGGGGGFFCCCCC
@sH 35920
TGAGGAATATTGGTCAATGGGCGAAAGCCTGAGCCAGCCAAGTCGCGTGGAGGAAGACGGCCCTACGGGTTGTAAACTTCTTTTACCTGGGAATAACGGGCGCTACGTGTAGCGCTGTGCATGTACCTGGTGAATAAGCATCGGCTACTTCCGTGCCAGCAGCCGCGGTAATACGGAAGATGCGAGCGTTATCCGGATTTATTGGGTTTAAAGGGTGCGTAGGCGGAAGGTTAAGTCAGCTGTGAAATGCTTCAGCTCAACAGTAGAATTGCAGATGAAACTGTTTTTGTAGAGTATAAACGAGGTGTGCGGAATGCGTGGTGGAGCGGTGAAATGCATAGATATCACGCAGAACCCCGATTGCGAAGGCAGCATACTGGGCTATAACTGACGCTGAAGCACGAAAGCGTGGGTATCGAACAGGATTAGATACCCT
+
DE9FFFGGGGGGGGGGFFF,,CCFEFG,C<EF,EFE8@CEFDF,CCFFE@CEFG6FECFCFGGGF,B=FF:FGGFGDE<FGEFGG,99CFGFGGFF,@+++:C76@C8F,,,B++B+FFGGG,,CCF,,63@38ECFG9B,:@+BF@,7;F:FG>@@,@@CCFGE7FEEG7CCCFE7::<CBD:*4:<<F7FCCFBEG+6+:CCGC88CFD?F?=**<>;>EDF:G8CE7,@CCF4,3<,=FCCEG;GG#@$210DEEC<@#D79F:AFDF@-:,C-(1@@>B+DB:,,A,,DC=C+++++=9+?6++C8E@@8++@FEA?94+)FFAE@,<C,EFC,FFGGGGGGFCE9FF@FB:FFF8+CEGGFGGGFDFE<<C@E4;,,,,CGFGGGFEFAFGEFC<CEFF@,F6F@GGGGFGGFEEFCFF9FFGGGGC@BCC
@sH 30517
TGAGGAATATTGGTCAATGGACGAGAGTCTGAACCAGCCAAGTAGCGTGCAGGATGACGGCCCTATGGGTTGTAAACTGCTTTTATAAGGGAATAAAGTGAGTCTCGTGAGACTTTTTGCATGTACCTTATGAATAAGGAACGGCTAATTCCGTGCCAGCAGCCGCGGTAATACGGAAGGTCCGGGCGTTATCCGGATTTATTGGGTTTAAAGGGAGCGTAGGCCGGAGATTAAGCGGGTTGTGAAATGTAGACGCTCAACGTCTGCACTGCCGCGCGAACTGGTTTCCTTGGGTACGCACAAAGTGGGCGGAATTCGTGGTGTAGCGGTGAAATGCTTAGATATCACGAAGAACTCCGAGTGCGAAGGCAGCTCACTGGAGCGCAACTGACGCTGAAGCTCGAAAGTGCGGGTATCGAACAGGATTAGATACCCT
+
EFFFGFFGGGGGGGGGGGG8FGGGGGGGGCGGGGCFFGCFGGDFGGGEEGGGGGFGGGGGGGGCFDGGG<?>FEFGGGCGG9FCEEDFFE8CFFFFFGGGGCGGFECF<EEGG9F9DGEG,CEF9CFGF:EF<FEGEF?F<=EEECGGGGFFDGGDFDGGGGFF7BFFGD*@CG*>BFE7>>>FCGGG@F7CEE>4*:F:9?5AFC*1%=>C?FEFE.=09CC9FG5D?C&CF499C#<CFC0F@=9FCCBDC<>$*1F@*>AFFG,:C8<&#38@=C5:D8GDF<,F,FFA5FEF79DGE?ECGGFCC>;9+,7@ED7FFECC=FGGFFAGDGGGGFE8?CDA,GEDFGGFC8+7BDB++GFFBC,GGGFGGGGFCGEF@GGGFA<C@GGGGFGGGGGFFDGGGGGGGEGFGFC<DGGFGFGGGCFGGGGCCCC@
@sH 43868
TGAGGAATATTGGTCAATGGACGCAAGTCTGAACCAGCCAAGTAGCGTGCAGGAAGACGGCCCTCTGGGTTGTAAACTGCTTTTAGTTGGGAATAAAGTGCACCACGTGTGGTGTTTTGTATGTACCATAAGAAACAGGACCGGCTAATTCCGTGCCCGCAGCCGCGGTAATACGGAAGGTTCAGGCGTTATCCGGATTTATTGGGTTTAAAGGGAGCGCAGGCCGACCTTTAAGTCAGCTGTTAAATACGGCGGCTCAACCGTCGAACTGCAGTTGATACTGGAGGTCTTGAGTGCACACAGGGATACTGGAATTCATGGTGTAGCGGTGAAATGCTCAGATATCATGAAGAACTCCGATCGCGAAGGCAGGTATCCGGGGTGCAACTGACGCTGAGGCTCGAAAGTGCGGGTATCAAACAGGATTAGATACCCT
+
CAFFFGGGGGGGGGGGGGGFGGGGGGGGG9FGGGFGGGFGGGGGGGGGGGGD8:B@EFEEEGGGGGGGF=ECEC<FGGGF9EFGGGGEAFGGGGGGAA?FGFGGGGGGG<BE4AEEGGDFGGGFACFCA,C4C?,,:AFEFBFGGFGGGFGGGGGD7,5@>FEFEC77>C72<?:FG>F*C,3,,8:<C:7;CFG:ECCCEFGDEDGDGF:<F9F/CBG3@C8*#C?;?@FC9@941:>88<&#,3@@#58:3:@;::>>7GF87BFDF5C7GG>;CC<5GFF?5B,54=,FDFFFE9GGDFFEFFF?EE>9E@,E99GGFGGGBGFEFFGGFECGFFCGFEEAFCFAGFE?C8E?,7E>@+GGFF@FD@CCCGFC@FGFFFFGFGEGGCGGGFFEGGFEGEFEEEEFEEGGGGCFGEGEFFCGGGGFGECCC@CC
@sH 40
TGAGGAATATTGGTCAATGGGCGTAAGCCTGAACCAGCCAAGTCGCGTGAAGGAAGACAGCCCTACGGGTCGTAAACTTCTTTTGTATGGGAGTAAAAGAGTCCACGCGTGGGCTATTGCAAGTACCATACGAATAAGCATCGGCTAACTCCGTGCCAGCAGCCGCGGTAATACGGAGGATGCGAGCGTTATCCGGATTTATTGGGTTTAAAGGGTGCGTAGGCGGCCCTATAAGTCAGCGGTGAAATGGTCCGGCTCAACCGGGAAACTGCCGTTGAAACTGTAGAGCTAGAGTCCACAAGAGGTATGCGGAATGCGTGGTGTAGCGGTGAAATGCATAGATATCACGCAGAACCCCGACTGCGAAGGCAGCATACTTGGGTGAAACAGACGCTGAAGCACGAAAGCGTGGGTATCGAACAGGATTAGATACCCT
+
FGGGGDGGGGGFGGGGFFGGGGGGGGGGGGGGGGGGFCFGGGGGEFG:@EGFGGGGGGGFAFGGGGGGGGGGGFFDGGGGGGGGGGEFFFGGGFEFFGFGGGFFFCEGGDEFDFFCCGFFFGFFD9CFFGFDCCFCF<FF9<>FGGGCG9FCC<FG?FCFCCFFC*@F:CFC9CFGCEEGCEGF*<:CGGEEGFFG*88,@C<CFGEGG/57/<:@E:E/4656@FC>E==F@0;:-8*2<?FEFFF@:.EEC;C>/>F=CCGEEDE8GGF6CF7:::#C?CGFFBAFDFBE>=8GGGGFDC,FGEFEEFFGGEDGGGGFFFDGBEE=CEE=9<CEEC9@F8FCEGGGGGFEEECCEFD@:CBFCDGGEGGGFGGGGGFCGGGGGGCFFFFFGFFGGGGFGGGGEEGGGGGGGGFFGGGGGGGGF<<GGGGCCCCC
@sH 32082
TGAGGAATATTGGTCAATGGTCGGCAGACTGAACCAGCCAAGTCGCGTGAGGGAAGACGGCCCTACGGGTTGTAAACCTCTTTTGTCGGAGAGTAAAGTACGCTACGTGTAGTGTATTGCAAGTATCCGAAGAAAAAGCATCGGCTAACTCCGTGCCAGCAGCCGCGGTAATACGGAGGATGCGAGCGTTATCCGGATTTATTGGGTTTAAAGGGTGCGTAGGCGGCACGCCAAGTCAGCGGTGAAATTTCCGGGCTCAACCCGGACTGTGCCGTTGAAACTGGCGAGCTAGAGTGCACAAGAGGCAGGCGGAATGCGTGGTGTAGCGGTGAAATGCATAGATATCACGCAGAACCCCGATTGCGAAGGCAGCCTGCTAGGGTGCGACAGACGCTGAGGCACGAAAGCGTGGGTATCGAACAGGATTAGATACCCT
+
CFGGGGFGGGGGGGGGGGFFFF7EEFGGGDGGGGGGGGGGGGGGGGGEGGEGGDGGGGGGGGGGGGGEECCFGGGGGGFGGGGGGGFFGCFGGGG9EFGGGGGGDGGCFFGGGGGGGGGGGGGFFGGGGGFGGG8DGGGFDFGGDCEFGGGGGGGGGGGFGCFFFGGFGGGFFGGECFB=CFBFFGGG?GGGGGGGGGGGGEFGG,>CCCFF7:EFF@FDBGDGFGGGGGGGC@GDCEGGGEFF,GFFGGGGGGGF?ECGGGGGFCCCGGGGGFD<:DE86GFDBF?E@FFGBFGGGGGFEDGGGGCGFCGFE@CGGFFGGGEGFGGGGGGGDGFE=9GGGGF@FGEGGGDGEFEFC<GGGGGDGGGGFF<GGFFFBF8GEGFDDFGFFGGGGGGGGGGGGGGFGGGGGGFFGGGFGF<EGGGGGGGGGGGCCCCC
@sH 42
TGAGGAATATTGGTCAATGGGCGAGAGTCTGAACCAGCCAAGTAGCGTGAAGGATGACTGCCCTATGGGTTGTAAACTTCTTTTATAAAGGAATAAAGTCGGGTATGCATACCCGTTTGCATGTACTTTATGAATAAGGATCGGCTAACTCCGTGCCAGCAGCCGCGGTAATACGGAGGATCCGAGCGTTATCCGGATTTATTGGGTTTAAAGGGAGCGTAGATGGATGTTTAAGTCAGTTGGGAAAGTTTGCGGCTCAACCGTAAAATTGCAGTTGATACTGGTTTCCTTGAGTGCAGTTGAGGCAGGCGGAATTCGTGGTGTGGCGGTGAAATGCTTAGATATCACGAAGAACCCCGATTGCGAAGGCAGCTAGCTAAACTGTAACTGACGTTCATGCTCGAAAGTGTGGGTATCAAACAGGATTAGATACCCT
+
FGGGGGGGGGGGGGGGGGGGCFGGGGGGGGGGGGGGGGGGGGGGGGGGGGGGGGGGFFEFGGGGGGGGGGEEFG9FGFFGGAFFGGGGGGF@FFGGGFF9CF@GCCCFGGG@EFGFGGGGFGGGGG9FFECEFGFFFGGF@@FFECEGGGFFEGGGGGGGGGGGGGGGGGGG<FEGGCF*@>FF7>:>F7>>E;FCGE7:FFGDFGECFGFFE::)42FB(3*;6;51E7CFB#,:65FCCG#ACFFFFF9FDCEB@9DG0;87AAAEF<=:;D7C44+<4:DGGFGEEA=96B,<=,E?@,,B<CFEGE<AD?C8CDCF?,=+)CBC@,<9DGGEAF@,FAFE<7GGGFAFCF7EEGF:@ECGGFGGGGGFFCGFGCGFGGGFFGGGGFFEEC;,@CGGFFGGGGGGCFCFFFGGF9GFFFGGF@DGGGGCCCCC
@sH 29739
TGAGGAATATTGGTCAATGGGCGAGAGCCTGAACCAGCCAAGTAGCGTGCAGGAAGACGGCCCTATGGGTTGTAAACTGCTTTTATAAGGGAATAAAGTGAGCCTCGTGAGGCTTTTTGCATGTACCTTATGAATAAGGACCGGCTAATTCCGTGCCAGCAGCCGGGGTAATACGGAAGGTCCGGGCGTTATCCGGATTTATTGGGTTTAAAGGGAGCGCAGACGGGAGATTAAGTCAGTTGTGAAAGTTTGCGGCTCAACCGTAAAATTGCAGTTGATACTGGTTTCCTTGAGTGCAGTTGAGGCAGGCGGAATTCGTGGTGTAGCGGGGAAATGCTTAGATATCACGAAGAACCCCGATTGCGAAGGCAGCTTGCTAAACTGTAACTGACGTTCATGCTCGAAAGTGTGGGTATCAAACAGGATTAGATACCCT
+
CFGGGGGGGGGGFFGFGGGGGGGGGGEGGGGGGFFGGFEGCGFAFGGEEFGGGGFFF@FGGGGGGFFGGFFGCDFFEFEFGAFFFGGGAFFFGCDFFFGE9FGGGGD=FFFD7FGGCC+AB?FG9FAFCF<<EEDGEF9FFCF+>=>B<FG,>8FC<FD+@<FFE++C>F:ECF7FGGDEGF9FEGE,<9BF@CGGE<C,+1B8?>;,=#FGFCE:>)?:46,2FFE>FAFGGDD:,23,CF?FD,5,+>+3+D8=D+FDDGF=CFD<F,CCFGGGGE;FGGFFF?<FGFGGFFFECGGF@8@F@GEGE@CGEEE=>@GFFCGEEC:A9,,,GGGFFEFEFEFGFGGGDECF7GGGGGGFC,GGGGGGGGGGFGGFFFGGFFGEFF@GEGFGFFGGGGGGGGFGGGGGGGGGGGGFCGFFFFDGGFGGGGGCCCCC
@sH 44
TGAGGAATATTGGTCAATGGACGTAAGTCTGAACCAGCCAAGTCGCGTGAGGGAAGACTGCCCTATGGGTTGTAAACCTCTTTTATAAGGGAAGAATAAGTTCTACGTGTAGAATGATGCCTGTACCTTATGAATAAGCATCGGCTAACTCCGTGCCAGCAGCCGCAGTAATACGGAGGATGCGAGCGTTATCCGGATTTATTGGGTGTAAAAGGTGCGTAGGCGGGACGGCAAGTCTGAGGTAAAAGACTGCAGCTAAACTGGAGCACGCCGTTGAAACTGTCCGCCTGGTGACGAGACGAGGGAGGCGGAACAAGTGAAGTAGCGTTGAAATGCGTAGAGATCACTTGGAACCCCGATAGCGAAGGCAGCTTCCCAGGCTCGGTCTGACGCTGATGCGCGAGAGCGTGGGTAGCGAACAGGATTAGATACCCT
+
EFFGGFFGGG,E9FFEFGGFCFGEFFGFGDCEFFGGFF@AFEEC:FE8@FCEF:FGGGD8FEFGCG<DGGC@BEEFGGGF,:C,BFF?F<DE8?,,:,B?EE<ECFGGFGFE9,?EE<,9EC9?9FFFFGG,B5=EFGCA<B==EFGGFF9DEFD7FB,FFCD8C8++8=CA,,3>FGD<BF7<FCCBF7B:;31>CE@CCF@;F,1+.$6,%%4#*64=GGD8C283::DCC78F;,B,FD7E=<,?<<83,,;B8,<<,,4,5C>7GB9>=9=;7+****@3++>1C=8)3+83,>BCB8B,C+GGEB>,E9EBGGGFE84)4B9,C5;+C:>@?F9A,,GFFB9A,F<:F7F@FCECGGGFECAE8EE@@FC,C,FGGDEGFGFCGEDGGGF7F7CGFEC7:GGCC,FGGGGEGGGGGFEFGGDGCGCCCCC
@sH 26614
TGGGGAATTTTGGACAATGGGGGCAACCCTGATCCAGCCATGCCGCGTGCAGGATGAAGGCCTTCGGGTTGTAAACTGCTTTTGTCAGGGACGAAAAGGACCGTGTTAATACCATGGTCTGCTGACGGTACCTGAAGAATAAGCACCGGCTAACTACGTGCCAGCAGCCGCGGTAATACGTAGGGTGCAAGCGTTAATCGGAATTACTGGGCGGAAAGCGTGCGCAGGCGGTTCTGTAAGACAGATGTGAAATCCCCGGGCTCAACCTGGGAATTGCATTTGTGACTGCAGGACTAGAGTTCATCAGAGGGGGGTGGAATTCCAAGTGTAGCAGTGAAATGCGTAGATATTTGGAAGAACACCAATGGCGAAGGCAGCCCCCTGGGGTGCGACTGACGCTCATGCACGAGAGCGTGGGGAGCAAACAGGATTAGATACCCT
+
FAFGGGGGFGGGGDGGGGDFFEFCCF@FGGGGCGGGGGGFGFCFCFGFEDFGGGGGGGCFGGFGFFGG<FC?EFG9FFFFGGGCF@FBEGD4++4BFG7EFEGFCFCGFFGFEFC9,DCF?FCCDG:=FG>>FEFFG,,C>=F,DGF7++@383@E8<@<CFFGG,F,>F*=CCE>;<?*29F:B</*22C8<*<*=FC,CF9?9<8?BG7B2-:;85;C3:6;/*1858CE9GG@GFECC;279<81<1:4)<@:31@FG>GEF3><2CF2F6<<=:<?FD,8E?GF<G@?,,?,GFFE9GGDCCCFGECGFFEEEA,A:?,9?FFGGFCFFFC,<GFFC=9F8E>CFF5C,FGEFCC,CFF<DGGGGGGGGGGGGFC:@GGCEFDGGC9GEGGFCF<AEE<BE@GFD:@F:GGDFE9GFGFFFGGGGGGGDFECCCCCC
@sH 46
TGAGGAATATTGGTCAATGGGCGAGAGCCTGAACCAGCCAAGTAGCGTGCAGGATGACGGCCCTATGGGTTGTAAACTGCTTTTATAAGGGAATAAAGTGAGCGACGTGTCGCTTTTTGCATGTACCTTATGAATAAGGACCGGCTAATTCCGTGTCAGCCGCCGCGGTAATCCGGAAGGTCCGGGCGTTATCCGGATTTATTGGGTTTAAAGGGAGCGTAGGCCGGGGATTAAGCGTGTTGTGAAATGTAGGGGCTCAACCTCTGCACTGCAGCGCGAACTGGTTTCCTTGAGGACGGACAAAGTGGGCGGAATTCGTGGTGTAGCGGGGAAATGCTTAGATAGCACGAAGAACTCCGATTGCGAAGGCAGCTCACGGGAGCGCAACTGACGCTGAAGCGCGAAAGTGCGGGTATCGAACAGGATTAGATACCCT
+
CFGGGEFGGGGGGGGGGGGGGGGGGGGGGGGGGGGGGGGFFFGGGGGG7FGGGGGGGGECFCFFGGEFFGECFGGGGGGGG9EFFGGGGCE=BCECCFGGGCFGGGGGGGGCDFGGGGGGGGDGEGCFGGGGGGGGGCFFG+CFE++BFFGGGGGGF=FF,:5FECFGGGDG3;B@FCCFG?CGGGGGECCFGG@EGGCFC*<CC1A5.299:8E186C>7>GF6>E>GFC<1EG::*8C,;:FFFGFFB-<CGCB;>@0C527:FFGFG=<BC>E9E7==CFFDD=8,DD@):,BA@,GGGFDC6@=8,B46D@+C48FGFEE:67EC,5=@9FFE-<34,5::FC=?EEA<F:C4<EEEF7EECFFFEAGGD7GEFFF@@:GGFFCEF@DFCCF@C@6,,GGGGGGGGGGGECFEFGGGFFFEFCCE<8CCCCC
@sH 39843
TGAGGAATATTGGTCAATGGGCGAGAGCCTGAACCAGCCAAGTAGCGTGCAGGATGACGGCCCTATGGGTTGTAAACTGCTTTTATAAGGGAATAAAGTGAGCCTCGTGAGGCTTTTTGCATGTACCTTATGAATAAGGACCGGCTAATTCCGTGCCAGCAGCCGCGGCAATACGGAAGGTCCGGGCGTTATCCGGATTTATTGGGTTTAAAGGGAGCGTAGGCCGGAGATTAAGCGTGTTGTGAAATGTAGCCGCTCAACGTCTGCACTGCAGCGCGAACTGGTTTCCTTGAGTACGCACAGAGTGGGCGGAATTCGTGGTGTAGCGGTGAAATGCTTAGATATCACGAAGAGCTCCGATTGCGAAAGCAGCTCACTGGAGCGCAACTGACGCTGAAGCTCGAAAGTGCGGGTATCGAACAGGATTAGATACCCT
+
,EFGGGGFDFFFGGGGDGFGGGDGGGGGGGGGGGGGGGGGGFCFFGGGGGGGGGGGGFBFFGGFGGGGGGGEGFGGGGGGGEEFGGGGGGGGGGGFCGGGGGGGGGGEGGGFGGGFGGGGGGGGGGBEGGGGGEFGGFGFGD7EFFEFGGGGGGGGGGGGGGGFEGGGGGGGGG?GBFGG>GGGGEE7=FEGGGDGGGGGGGGFFGCGGGFG?CGGEBFF@GGGGGGGGEGFFDGFFDFEFFGGGGFGFGF@#7FD@#@@GGGGGG3@@FGF+@@GDFFCGFDCFGGFCGGCFF6CEA,EGFGGGGGDGGEDBFGDGGGGGFGGFGGFEFFFA<AGFFECFACFEC<FGFGGFGDGGGGGGGGGFF<F8FEGDGGGGGGGGGEFEGFGFF@GGF9GGGGGFGGGGGGGGGGGGGGGGGFEEFGGCGGGFGGCCCCC
@sH 48
TGGGGAATATTGGGCAATGGGCGCAAGCCTGACCCAGCAACGCCGCGTGAAGGAAGAAGGCTTTCGGGTTGTAAACTTCTTTTGTCAGGGACGAGTAGAAGACGGTACCTGACGAATAAGCCACGGCTAACTACGTGCCAGCAGCCGCGGTAATACGTAGGTGGCAAGCGTTGTCCGGATTTACTGGGTGTAAAGGGCGTGTAGCCGGGAGAGCAAGTCAGATGTGAAATCCACGGGCTCAACTCGTGAACTGCATTTGAAACTACTCTTCTTGAGTATCGGAGAGGCAATCGGAATTCCTAGTGTAGCGGTGAAATGCGTAGATATTAGGAGGAACACCAGTGGCGAAGGCGGATTGCTGGACGACAACTGACGGTGAGGCGCGAAGGCGTGGGGAGCAAACAGGAGTAGATACCCT
+
GADGGGGGGGGGGGGGGGFEGGGGGGGGGCFCGFFFFGFGGGGGEGGGGGGGFGGGGGFGFGGGGGGGGGGFGAEFDFGGCGGGGGGFGGFGGGGGGGGGGFGDDGGGGGG8FGGGGGFFD,>FFEFEEF@<CGG7<FCCFGCFF::>>F@:F@FC@:>AFE:FGGC+<BCD72<CFE.<CFFG>G<@<CEFGGG?55<?DG@FF9CCC=;#<>;>FDCBD>FG<CC+<CGGGGGFED@@+B<<:E;;<F9;FD;@<DCFFG?C<FD:E?EADG9@6<8EFF=E;EGCF?+DGGD>C,8FE?E4DGBGGGGGEECECEGGFGFD<GGGFFC,@CCF8EGDGGFCGGFBEGFBGGFGGDGGGGGGGGGGGGGGGGGGFC@GGGGGFEFFEEGGGGGGFGGFEEGFEFE9GGGGGCCCCC
@sH 39422
TGAGGAATATTGGTCAATGGACGCAAGTCTGAACCAGCCATGCCGCGTGCAGGAAGACGGCTCTATGAGTTGTAAACTGCTTTTGTACGAGAGTAAACGCTCTTACGTGTAAGAGCCTGAAAGTATCGTACGACTAAGGATCGGCTAACTCCGTGCCAGCAGCCGCGGTAATACGGAGGATCCAAGCGTTATCCGGATTTATTGGGTTTACAGGGTGCGTAGGCGGTTTGATAAGTTAGAGGTGAAATACCGGTGCTGAACACCGGAACTGCCTCTAATAATGTTGAACTAGAGAGTAGTTGCGGTAGGCGGAATGTATGGTGTAGCGGTGAAATGCTGAGAGATCATACAGAACACCGATTGCGAAGGCAGCTTACCAAACTATATCTGACGTTGAGGCACGAAAGCGTGGGGAGCAAACAGGATTAGATACCCT
+
EFGGGG8FEGFFCF,FCFDEFFFGGCFFDGFAEFFGGG,?FEF<FFGGCCFGFCGGBCC7>7FEDFDE9EF9CE,CCFFGFFFGGFF9FC+CCFGGGC?F@:@9A9FFFFGGC9<8DGEFFFD<A?FF,4:>F+66>D8C,B+CFFGGGCF<CGD:FGFDC<8@::C:5C:2,,>CFCEECCFFGAE<<**;C<FCEE*FCFCCC>@FCF,B4?C;F?E95:E+>C><A0,ACFG*,,<:ABC@C4FF7F=2D=->?6)B9,>ED<;BCBFD0E9FGCFC3EC,C<55,FEFDB49,,@+=ECE<C@?8,,C9A=@,<F<=A>>ACFC9,?BF9E:9B,;C,<9FFGGGFEE@EFC@GGGEFF@,F9FC,EEEFCC,CA9<FF@69EDGFFGGFEDF?FBF@GDGEGEGEFDFAFFFCEECEFCGGGFGCEBCCCC
@sH 31818
TGAGGAATATTGGTCAATGGGCGAGAGCCTGAACCAGCCAAGTAGCGTGCAGGATGACGGCCCTATGGGTTGTAAACTGCTTTTATATGGGAATAAAGTGGGCCACGTGTGGCTTTTTGTATGTACCATACGAATAAGGATCGGCTAACTCCGTGCCAGCAGCCGCGGTAATACGGAGGATCCGAGCGTTCTCCGGATTTATTGGGTTTAAAGGGAGCGTAGGCGGATTATGAAGTCAGTTGTGAAAGTTTGCGGCTCAACCGTAAAATTGCAGTTGATACTGGTAGTCTTGAGTGCAGCAGAGGTAGGCGGAATTCGTGGTGTAGCGGTGAAATGCTTAGATATCACGAAGAACTCCGATTGCGAAGGCAGCTTACTGGACTGTAACTGGCGCTGATGCTCGAAAGTGTGGGTATCAAACAGGATTAGATACCCT
+
CEGGGGGGGFEFGGGGGGFGGGGGGGGGGCGGGGGGGGGGGGGGGGGGGCFGGGGGGGGGBEGFGGGGGGGGGGGGGGGGDFFGGGGGGGFEFFGGCFF9<BFFGGG7DFFGGGFGGGGGGGGGG,ABFECGGCFGGFGFEFGEE7EDFFGGGGGGGFFF>FFFGEEF<CCAGGGE@BCEECFCFEEDFF*<?F=GGG>:EGFDGG:GC*<>EGF2C:FE@E@0:C<?,;A#DFF:7@<9ACCGCGFGGF==CFFGECFD@CGEFGFFBGF=,A,DBCGGGGGFCGGFFCFE8GFFFGF<DF@GGGGGGGGFFEEBGGGGGGGGAFEFFAFECGDFGFFCGFCGGFEGGGEFDFFGFGGGGGGCFFEGGFDGFFGCGGGEEGGGFCFDGGEGGGGGGGGGGGGGGGGGGGFFFFDGGGGF<9GGGGGGGFGCCCCC
@sH 30793
TGAGGAATATTGGTCAATGGACGAGAGTCTGAACCAGCCAAGTCGCGTGAGGGAAGACTGCCCTATGGGTTGTAAACCTCTTTTATAAGGGAAGAATAAGTTCTACGTGTAGAATGATGCCTGTACCTTATGAATAAGCATCGGCTAACTCCGTGCCAGCAGCCGCGGTAATACGGAGGATGCGAGCGTTATCCGGATTTATTGGGTTTAAAGGGTGCGTAGGCGGTTTATTAAGTTAGTGGTTAAATATTTGAGCTAAACTCAATTGTGCCATTAATACTGGTAAACTGGAGTACAGACGAGGTAGGCGGAATAAGTTAAGTAGCGGTGAAATGCATAGATATAACTTAGAACTCCGATAGCGAAGGCAGCTTACCAGACTGTAACTGACGCTGATGCACGAGAGCGTGGGTAGCGAACAGGATTAGATACCCT
+
@FFGGFFGGDGGDGGGGGGFFFEGDEGFGGGGGFGGGGFFGFAFGGGGGGGGGEFEGGGGGGGGGGGFGGEEGFGGGGGG9FEGGG9FGGFF?CCFDEGFGGGGGGGE8FFEGGGFGGGFGGFGGGGGGGCFFGGGGGFEFFFGGGGGF?FGGGDGGGGCGGFCF?DGGGDGGGDFE;GGGGGGGC>EGGEFGFGGG>CCGGGFFGGGGFCEGG?FGDGCD@C8CCCBC,<CCDC3=FF>C;DDD@DFEGGF?@9GGGFFFGCGGGGGFGFGFFFE,0:?FGFCFFF?DEEDC@C+@@FDGGGGGGFFE?9FF9CDGGFFFEGAEGGGGF9GGEEFAFFFFGGGF@EEAGGFFFB=7GGGDEFFDFFGCGGGGGGGGFGFFGGGGGGGGDGGGGGFGE8GGGGEGGGGGGGF@FGGGDFGFGGGGGGGGGCCCCC
@sH 23164
TGAGGAATATTGGTCAATGGGCGAGAGCCTGAACCAGCCAAGTAGCGTGCAGGATGACGGCCCTATGGGTTGTAAACTGCTTTTATAAGGGAATAAAGTGAGCCTCGTGAGGCTTTTTGCATGTACCTTATGAATAAGGCCCGGCTAATTCCGTGCCAGCAGCCGCGGTAATACGTAAGGTCCGGGCGTATTCCGGATTTATTGGGTTTAAAGGGAGCGTAGGCCGGAGACTAAGCGTGTTGTGAAATGTAGAGGCTCAACATCTGCACTGCAGCGCGAACTGGTTTCCTTGAGTACGCACAAAGTGGGCGGAATTCGTGGTGTAGCGGTGAAATGCTTAGATATCACGAAGAACTCCGATTGCGAAGGCAGCTCACTGGAGCGCAACTGACGCTGAAGCTCGAAAGTGCGGGTATCGAACAGGATTAGATACCCT
+
GGGGGGGGGGG9DFFGGFFGFGGGGGGGGGGFGFFGFCFFFF,EFG7FGGFFGG8,=FCGGGGFGGGGGC@EF,CFFGGDFCFGGGGDFGGDG<EEGDEFGGFG,9CFE,8,BEFFFGGGG,BFAFG<<AFGGCFGGGG,ACC+BECFFGFG8FFF+@@C8FE<E::@<@73DFG>BF@A,>FCDE><=0#2@FFC3?FFG:=FBCF<<#8,C?*0E2?>::EC(;@C75#@><CBEC:F9>&EE7CCD:FFD:GGFGAFF@E,EE@:,E@EEFCCEEACGGFDB<>:,FDCDF=BGFDF=588GEF7GGGFF:7EFFF<EEB+AGFEECGFC,F=9FGFFDFGFDGFFEGGE=FDFGGEGGFGGFGGGGCFCGFEGGEGGGDGGGFGFDGDGGGF8@GGFDGGGGGFG@GFF8GFEGGGFGGGFFGGFFECC@CC
@sH 18689
TGAGGAATATTGGGCAATGGGCGCAAGCCTGACCCAGCAACGCCGCGTGAAGGAAGAAGGCTTTCGGGTTGTAAACTTCTTTTAAGAGGGAAGAGCAGAAGACGGTACCTCTAGAATAAGCCACGGCTAACTACGTGCCAGCAGCCGCGGTAATACGTAGGTGGCAAGCGTTGTCCGGATTTACGGGGTGTAAAGGGCGTGCAGCCGGGTCTGCAAGTCAGATGTGAAATCCATGGGCTCAACCCATGAACTGCATTTGAAACTGTGGATCTTGAGTGTCGGAGGGGCAATCGGAAGGCCTAGTGTAGCGGTGAAATGCGTAGATATTAGGAGGAACACCAGTGGCGAAGGCGGATTGCTGGACGATAACTGACGGTGAGGCGCGAAAGTGTGGGGAGCAAACAGGATTAGATACCCT
+
AFGGGGFFGGDGGGGGFGGGGGGGGGCGGGGGGGGGFGGGGGGGGGDFFEFFC=CFGG8FGG,,CFCG<F:FGFFFGGGGDCGGGGC9<@FFGGGFGGFGGGF>EGGGFGFFCCG,5CFGGCFFCFEGGFGGGGGGEGGCB@F>FGGDGGGBF;FBF:DG7C@FCF,1DC7::FFFC9:FFCAC;C6:7:43BC:@>GEGGGGGCFDEE<38GCGF>@CC?F?FCF<:@DCEE9CF6<2CFB7CC,;FFFAEB=<D=9E;E=@GF7CBAA=FCEBFCGGGCF>F=FCGGEGGEC44,,FFE,GFEC5DGGGFC?,?,CGGFCF;C<FFGCE?FF@CCC,BB@,FB@F@@GCGFCFCE9?GDGGGF<9FFGGEFGGGCGEGGDGGGGGGEGGGCFGE9FEC@@FEGGGGFGFBC6CCAB
@sH 28159
TGAGGAATATTGGTCAATGGGCGAGAGCCTGAACCAGCCAAGTAGCGTGAAGGATGAAGGTCCTACGGCTTGTAAACTTCTTTTATACGGGAATAAAGTTTCCTACGTGTAGGATTTTGTATGTACCGTATGAATAAGCATCGGCTAACTCCGTGCCAGCAGCCGCGGTAATACGGAGGATGCGAGCGTTCTCCGGATTTATTGGGTTTAAAGGGAGCGCAGACGGGAGATTACGTCAGTTGTGAAAGTTTGCGGCTCAACCGTAAAAGTGCAGTTGATACTGGTTTCCTTGAGTGCGGTTGAGGCAGGCGGTATTCGTGGTGTAGCAGTGAAATGCTTAGATATCACGAAGGACCACGATTGCGAAGGCAGCTTGCTAAACTGTAACTGACGTTCATGCTCGAAAGTGTGGGTATCAAACAGGATTAGATACCCT
+
<CEFFC,CFGFFGGGFGGC,;E@FEECFCFGFFGGGGGGFGGCEGGG6FEGGGGGFEE,C6@F<FFGB+87CAFEFGDCFBCAFGGGAD?74@EGEE5C@<<E,,FGGFEFFFFBFF?FA<EFFFGGGGBFFGDE,,EACEFGCCA+B,EB,FFFE3E=FFGGGDDCFGGG7D=FCGCE:,?FF:*4=<C*1B:=FC5<F9FCCAC8CFFFFAFGCE5<<2:@7@;*3C8>EF%83<<><EC;EFG7@:CCC+8?@,;BD8BB@,58#-DFFFF7GB,3==@E8FF<F=A,,0=@>@,,<8GGFFCCCC@@9,,>@7FGGGGFC=A,,EFF?,FFGGGFGGGGGFFGFE9<A<,::,,B,GF@F9FDF@<FECEC-9C,9FCGGFCECEGGEFEE,FEDCFFEEGGGFBCCCGGFECC<FDDFE,GGGFFF@@@CC
@sH 55
TGAGGAATATTGGTCAATGGTCGGCAGACTGAACCAGCCAAGTCGCGTGAGGGAAGACGGCCCTACGGGTTGTAAACCTCTTTTGTCGGAGAGTAAAGTACGCTACGTGTAGTGTATTGCAAGTATCCGAAGAAAAAGCATCGGCTAACTCCGTGCCAGCAGCCGCGGTAATACGGAGGATGCGAGCGTTATCCGGATTTATTGGGTTTAAAGGGTGCGTAGGCGGCACGCCAAGTCAGCGGTGAAAGTTCCGGGCTCAACCCGGACTGTGCCGTTGAAACTGGCGAGCTAGAGTGCACAAGAGGCGGGCGGAATGCGTGGTGTAGCGGTGAAATGCATAGATATTACGCAGAACCCCGATTGCGAAGGCAGCCTGCTAGGGTGCGACAGACGCTGAGGCACGAAAGCGTGGGTATCGAACAGGATTAGATACCCT
+
<FFGGGGGGGGGGGGGGGGGGGGGGGGGGFGGGGGFGGGGGGGGGGGFGGGGGGGGGFEGGGGGGFEGGGGGGF<FGFEFFGGGFFGGGGGGFFGGGCFGGGGGGGGGGGFFAFEGGGGGC<FFGGGFGGGGGG@8FGGGGGCFGFGFF9FFEBEDGGFGGGGFGGGGFFGGCCFGGCFCCFFECEEGGGGFGGD8/1<,;+27?C:**09<CCG>?3:@6:8DF31/:@ECC>F4<@FFCF>:;<7#<=ADDGG62>D4>;<9>CEEG+>.@C?2DC<=0EB>6<,FCFFE9FCFDDFGGFEGEGEGGGFE>ECDDGFEA,B6FGEEAGGGFFGFC<E8GFGGGDGGGFFFCCF:@48=EDF@FF9GGGGGGGGGFGGCCGFFGCGGFECFF<GGGGGDEGGGGGGEGGGGGGF<GGGDFGGEFFGGGGGCCCCC
@sH 23011
TGAGGAATATTGGTCAATGGACGAGAGTCTGAACCAGCCAAGTCGCGTGAGGGAAGAATGCCCTATGGGTTGTAAACCTCTTTTATAAGGGAAGAATAAGTTCTACGTGTAGAATGATGCCTGTACCTTATGAATAAGCATCGGCTAACTCCGTGCCAGCATCCGCGGTAATCCGGAGGATGCGAGCTTTATCCGGATTTATTGGGTTTAAAGGGTGCGTCGGCGGTTTATTAAGTTAGGGGTTAAATATTTGAGCTAAACTCAATTGTTCCATTAATAGTGGTAAACTGGAGTACAGACGAGGTAGGCGGAATAAGGTAAGTAGCGGGGAAATGCATAGATATAACTTAGAACTCCGATAGCGAAGGCAGCTTACCAGACTGTAACTGACGCTGATGCACGAGAGTGTGGGTAGCGAACAGGATTAGATACCCT
+
DFFFCFFFGGGGGGFGEFA;ED:F+@FGFEFFGGCFFGCFF8F,BCCFCECGGGGGG8CFFFGGEFG8CEFCFFGGGGFGFFFEFDGC<=8F8:FCAD,,:<FEE9+4,F,,<E,,:EFGGF9FFFGFFGGAFGGG,AAEEF++8DBB85?FFG7C<B8DG,>>B8++@FE@,E>7CCFC>,C:CCG*?@>CFDFGCEG9@,@,7,484,<B99C;B;0+%>053<3@ECC:FG9?FB8#<#/,=<C@,B>75,,,AFA??EDD<F<FD%#;7<?FD=6,AEFGF?B45DDFFGGGGFB+E,<GE?:@8?9=;>,;C,E??@+?ECEA4,F<DB=9?GGGGFE@C,,<9FDC@@,47DF:FB,FFGGGCFF,GGGFCFGFAFFCFEBCB,@@,GFFGGGGGGGGEF7GFDGGFEGEAFAFGFGFFGGFGF<CC9C
@sH 57
TGGGGGATATTGCACAATGGGGGAAACCCTGATGCAGCGACGCCGCGTGAGTGAAGAAGTATTTCGGTATGTAAAGCTCTATCAGCAGGGAAGAAAATGACGGTACCTGACTAAGAAGCCCCGGCTAACTACGTGCCAGCAGCCGCGGTAATACGTAGGGGGCAAGCGTTATCCGGATTTACTGGGTGTAAAGGGAGCGTAGACGGCGATGCAAGTCTGAAGTGAAATCCCCGGGCTCAACCTGGGAATTGCATTTGTGACTGCAGGACTAGAGTTCATCAGAGGGGGGTGGAATTCCAAGTGTAGCAGTGAAATGCGTAGATATTTGGAAGAACACCAATGGCGAAGGCAGCCCCCTGGGATGCGACTGACGCTCATGCACGAAAGCGTGGGGAGCAAACAGGATTAGATACCCT
+
EFCGGGGGGGGGGGGGGGGGGGGGDFGGGGGGFGGGGGDEEGGGGGGCFEGGFGGGFAEFFFFGGFGFGGGGFGDFGGGFGGGGGGGGGGGGGGGGGGGGGGGGGGFGGGFGGGCFFGGGGF>GDGGCGGFGCFFGGGGGFGFF@E7FFFG;DFFECFGC7FGG>FFGGGGGGGGC7F7FCFGGGGFGGFGFG?EFE53?C#?E<G>EE<8C<@F>CGFF64C@C:GGGDGGFCCEFGF:6FFG<GD@9EGFGGGFDGCFC7CGFFFC=,FGEGFFD=8<=?GGFCGF?@,@,>=,@BGFFEFEEFFFFGGGFFCBCFC,FC?:FCFDGGGFEFDC@GGGGGDGGCGGGFGEGFF?EFFFGGFGGGGGGGGGGGGGGGGGGGGFGGFDFCGGGGFFDDGGGGGGGFGFGGFCCCCC
@sH 58
TGAGGAATATTGGTCAATGGGCGCGAGCCTGAACCAGCCAAGTCGCGTAAGGGAAGAATGGTCCATGGCCTGTAAACCTCTTTTGTCAAGGAAGAATAAAAGGTACGTGTACCTTCTTGCCAGTACTTGACGAATAAGCATCGGCTAACTCCGTGCCAGCAGCCGCGGTAATACGGGGGATGCGCGCGTTATCCGGATTTATTGGGTTTAAAGGGCGCGTAGGCGGGACGCCAAGGCAGGGGTAAAAGACTGCAGCTAAACTGTAGCACGCCGTTGAAACTGGCAACCTGGGGAGGAGACGAGGGAGGCGGAACAAGTGAAGTAGCGGTGAAATGCTTAGATATCACTTGGAACCCCGATAGCGAAGGCAGCTTCCCAGGCTCGATCTGACGCTGATGCGCGAGAGCGTGGGTAGCGAACAGGATTAGATACCCT
+
DFGGGGGGGFGGGGGGGGGFGGGGGGGGGGGGGGGGGGGGGFGGGGGFEGGGGGGGGGAAFEGGGGGGGGFFFFGGGFGFGGGGGGGGFEGGGFFGGGGGGGGFGGDGGGGGGGGGGGGGGFGGGGGGGFGGGGGGGGGGGGEGG=@<FDFG>F@CFFFFFGDFEDDFF::E9EFGGGGGDGF7*4CFGGC5CGGGGCEEDGGG<FE58FF7CFE@E8GFFBGGEFG42>E<EGG$;@F#>:>5F=CB>E@FD<F7GDF<8@F<F@:(CC?BFAC;4?<=9D3,,B>@,+6)8,,D3@+6F?FAA+EDCCBDFDGDF;F=:C6=FB9AE<,F9FCDFGCF;?,ACGFFFGGGFGFC>GEF@GGGGFGGEGGEGFGDGGGGGGGGGGGGGFGGFEGFEC+GGGGGEEGGGGGGGGGGGGGGGGGGGGGGFEA@CB6
@sH 34952
TGAGGAATATTGGTCAATGGGCGAGAGCCTGAACCAGCCAAGTAGCGTGCGGGAAGACGGCCCTATGGGTTGTAAACCGCTTTTGATTGGGAACAAGGAGCGCCACGTGTGGTGCGTTGCGTGTACCCTTCGAATAAGCATCGGCTAATTCCGTGCCAGCAGCCGCGGTAATACGGAAGATGCGAGCGTTATCCGGATTTATTGGGTTTAAAGGGAGCGTAGGCGGGCTGTTAAGTCAGCGGTCAAATGGCAGGGCCCAACCTTGGCATTCCGTTGATACTGGCGGCCTTGAGTTCACACAAGGAAGGTGGAATTCGTCGTGTAGCGGTGAAATGCTTAGATATGACGAAGAACTCCGATTGCGAAGGCGGCCTTCTGGGGTGTTACTGACGCTGAGGCTCGAAAGTGCGGGAATCAAACAGGATTAGATACCCT
+
FFFGGGGGGGGGGGGFDDEFGGGGGGGGGFGGGGGGGGGGFGGFGGGGDGGGDGGGGGGGGGGGGGGGGGGGGGGGGGGG@FGGF>FGGGGGFGGEFFFGGGGGEGGGGGGGGCFEGGDGEGGG@FFCGFGFGFGGGGGF9D<FEFGGGDFGCC@EGFGGFFFFGCFFGGGF,2<FFEGGFCF7:<E<FEFCC98CCCE@88><C<:>E8:?GGC8EF=#CCCD<CC9FGFGF,<::FF>?<@:CGF8>#71>@;DGD=<CECF@7>>#+9:@<FFBFCEGGGEFD>A8GGFF>ACGFFDEFGGGGFEEAFDFC7C>+7FGFE=GGGGGGFEF?E,CCGGGEAGGEGGGFF,?F,=BFF7CDGGGGGGEGGGFCGFFGGGGEFEAGGGGGGGDGE8GGGGGGGGGGGGGGFF,9FFFAEFGFE9ECEFGGCCCCC
@sH 22053
TGGGGAATCTTGCGCAATGGGGGGAACCCTGACGCAGCGACGCCGCGTGCGGGACGGAGGCCTTCGGGTCGTAAACCGCTTTCAGCAGGGAAGAGACGAGACTGTACCTGCAGAAGAAGCCCCGGCTAACTACGTGCCAGCAGCCGCGGTAATACGTAGGGGGCGAGCGTTATCCGGATTCATTGGGCGTAAAGCGCGCGTAGGCGGCCCGGCAGGCCGGGGGTCGAAGCGGGGGGCTCAACCCCCCGAAGCCCCCGGAACCTCCGCGGCTTGGGTCCGGTAGGGGAGGGTGGAACACCCGGTGTAGCGGTGGAATGCGCAGATATCGGGTGGAACACCGGTGGCGAAGGCGGCCCTCTGGGCCGAGACCGACGCTGAGGCGCGAAAGCTGGGGGAGCGAACAGGATTAGATACCCT
+
EFGGGGGGGGGGGGGGGDGFGGGGGGGGGGGGGGGGGGGGGGGGGGGGGGGGGGGGGFGGGGFFGCGGEFGGGGGGGGGGGGGGGGGGGGGDFGCCFEGGGGGGGGGGGGFGGGGDGGGGGGGGGDEGGGGGGGGCFFEGGGFGGGGDGGGGGFGGGGGGGGGGGGGGGGGG>FGGEG5CEFG)GG=9EGGE:FFGGC6CCCEGFEGGGGEG>:CDGEEGFGECCG6CEEGGGGGFFCCCFFGEEGGF0EEEGEEDG?:1?@7FCF7F::/#GFFCGGGEC>GGGGGGGGGFD@>ECDEFGGGDGDGCFDCFF:CFGEFCEFC@+:DGGGFEEEF:@:>GGCEF=GFCGCBGGGFGGGGEGGGGGFFC@:EGGGCGFEGGGEFFGFFGGGGGGGFFEGGGGGGGGGFGGFCF@CCCC
@sH 61
TGAGGAATATTGGTCAATGGGCGCGAGCCTGAACCAGCCAAGTCGCGTGAGGGATGAAGGTTCTATGGATCGTAAACCTCTTTTATAAGGGAATAAAGTGCGGGACGTGTCCCGTTTTGTATGTACCTTATGAATAAGGATCGGCTAACTCCGTGCCAGCAGCCGCGGTAATACGGAGGATCCGAGCGTTATCCGGAATTACTGGGTGTAAAGGGAGCGTAGGCGGGGAGGCAAGTTGAATGTCTAAACTATCGGCTCAACTGATAGTCGCGTTCAAAACTGCCAGTCTTGAGTGCAGTAGAGGTAGGCGGAATTCCTAGTGTAGCGGTGAAATGCGTAGATATTAGGAGGAACACCAGTGGCGAAGGCGGCCTACTGGGCTGTAACTGACGCTGAGGCTCGAAAGCGTGGGTAGCAAACAGGATTAGATACCCT
+
GGGGGGGGFFFGGGGGGGGGGGGGGGGGGGGGGFFGGCEFAFGGGGGFGGGGGFGGGFGGGGGGGGGGFGGGFFGGGGGG9FFGGGGGGGGG==CFGGGFGGGGGGGGGGGGGGEGGDF@EGGGFGGGGGGAFGGGGGGG?@CDGDEFGGCFE7<FG9FCFGFGCCCGD@1>FGCFGCF7:C<F*<5<1<EG?FC77=FFGGGGGF4=<,<CGGG)?>G7?;GG@DGFEGGGC>C4@?FCFF*3C@C=393,1CE0+/FCF/@CFCC6<EFDF?:=3+<8)B<:5,:8F8FBE9B,;C,GFD<B+GGGGFEDDE@EB85F,EBAGGFGFFCFCCGGF?8FEFEGFCGGCFEBF<@A=,?C?B,GGFGC@GF<9CGGFGGGGGGEFFGGGGGGFEFDGGFGGGGEEGGEGFGGGGGGGDFGGGFFEAFFGFCCCCC
@sH 25175
TGAGGAATATTGGTCAATGGGCGAGAGCCTGAACCAGCCAAGTAGCGTGCAGGATGACGGCCCTATGGGTTGTAAACTGCTTTTATAAGGGAATAAAGTGAGCCTCGTGAGGCTTTTTGCATGTACCTTATGAATAAGGACTGGCTAATTCCGTGCCAGCAGCCGCGGTAATACGGAAGGTCCGGGCGTTATCCGGATTTATTGGGTTTAAAGGGAGCGTAGGCCGGAGATTAAGCGTGTTGTGAAATGTAGATGCTCAACATCTGCACTGCAGCGCGAACTGGTTTCCTTGAGTACGCACAAAGTGGGCGGAATTCGTGGTGTAGCGGTGAAATGCTTAGATATCACGAAGAACTCCGATTGCGAAGGCAGCTCACTGGAGCGCAACTGACGCTGAAGCTCGAAAGTGCGGGTATCGAACAGGATTAGATACCCT
+
EFGGGFGGGGGGGGGGGGGGGGGGGGGGGGGGGGGGGGGGGGGGGGGGGGGGGGGGGGGGGGGGGGGGGGGGGGGGGGGGGFGGGGGGGGGGGGGFGGDFGFGGGGGGGGGGGGGGGGGGGGGGG<FGGGGFGGGCFGGGGGGGGGGGGGGGGGGGGGGF88<FBDGFGG<;C?DEEGGGGGGGGGDCFGGGGGGGCGGG?GG8BCFF>FFFCF@?CDGGDGCGGGGFFFF@FFG<GCFCEFDFECCGGGGFGFFGGGFFFF@?CGGGGGGGGGGGGGEGGGGFGD<FE8AC*FCFE9EGFFGFFGGGEDGGGGGGGGGGFGE@*GGGGGGDFGFCGEEDFFFFGGGGGFCGGGGEGGGEGGGGGFGGFGGGGFFFFDEGDGGGGFFCDGFGGDGGFFFECGGGGGGEFGFGGGGGGGGGGGGGF<FGGGGCCCCC
@sH 63
TGGGGAATTTTGGACAATGGGGGCAGCCCTGATCCAGCCATGCCGCGTGCAGGATGAAGGCCTTCGGGTTGTAAACTGCTTTTGTCAGGGACGAAAAGGACCGTGTTAATACCATGGTCTGCTGACGGTACCTGAAGAATAAGCACCGGCTAACTACGTGCCAGCAGCCGCGGTAATACGTAGGGTGCAAGCGTTAATCGGAATTACTGGGCGTAAAGCGTGCGCAGGCGGTTCTGTAAGACAGATGTGAAATCCCCGGGGTCAACCTGGGAATTGCATTTGTGACTGGAGGGCGAGAGGTCCTCAGGGGGGGGTGGAATTCCAAGTGTAGCAGTGAAATGCGTAGATATTTGGAAGAACACCAATGGCGAAGGCAGCCCCCTGGGATGCGACTGACGCTCATGCACGAAAGCGTGGGGAGCAAACAGGATTAGATACCCT
+
AEFGGGGGGGGGGGGGGGFFFGGGCEGGFGGGGGGGGGGGFGGGGGGGGGGGGGGGGGGGGGFGGGGGEGGGFGGFFGGGGGGGGGAFGFGGGCGFG@FGGGGGGGGAFFGGGGGGGGGGFGGGDFEGGG7FFGFGGGGCGGGFGGGGGGEGGGCGGDF8FGE7:,>FCCFGGEEFCEC@:9<FG,:FFCF8;4<*=:<FDG>7FCFCEF@*?*:B@AF>22CCEBGFGG7?89+<@?EGCC+;0;?41@>:CCF*'9=6,/1>@:@,?GGB@,@@9B>>7(%:7C68,@+@++,,80<D,6,,B8++FFEGFECFD=DB@9,9FF:GGFGGEFFGECCC>FEGGGFFCFEFCFFEFC=CCC?AC,GGGGGFGEEEGGGGGC8GFGEGGGGFGGGFGFFGFGGGGGGGGGGGGGGGGGGFGGFGFFGGGGGGGFF@@CCCC
@sH 39783
TGGGGAATATTGCACAATGGGGGAAACCCTGATGCAGCAACGCCGCGTGAAGGAAGAAGGTTTTCGGATCGTAAACTTCTATCAACAGGGACGAAGAAAGTGACGGTACCTGAATAAGAAGCCCCGGCTAACTACGTGCCAGCAGCCGCGGTAATACGTAGGGGGCAAGCGTTATCCGGAATTACTGGGTGTAAAGGGAGCGTAGGCGGCACGCCAAGCCAGATGTGAACGCCCGAGGCTTAACCTCGCGGATTGCATTTGGAACTGGCGAGCTAGAGTACAGGATAGGAAAGCGGAAGTCCTAGTGTAGCGGTGAAATGCGTAGATATTAGGAAGAACACCAGTGGCGAAGGCGGCTTTCTGGACTGAAACTGACGCTGAGGCTCGAAAGCGTGGGGAGCAAACAGGATTAGATACCCT
+
CFGGFGGGGGGFGGGGEFFFGGGGGGGEGGGGGGGGGGGGGGGD:EG:=FFGFF8?FGGF<9F<EEFGFGGGGGGG9FFGGEFGGGGGCFGFEGGEFE<F<?FGGGEGEGGGGFFGGGGA<FG+>FFGGB,@FCGGFGGGGGGGFGGEEG*CF*FFDEF9FGGGGGGFD*CCFG7CFCGEEFDC9FFGG,;*@CCFGG8EGECGEGGGGG#:?C8CE@*/7>8?E4FFG#;8<8FEGDGGFG+C3==DCCFDE9F9<C9GGGFCC6C>FFFFGGEE?GGGGFEC,,9GFDB4@8E449,8,EFCA?DGFDGFBC,5,,:@@,9GFCFGDGFAFFFFFC<<FFFCEFEEGFDGGGGGFFFFFA?GGGFFFC9ECC;:E<EF8GGGFFEDEGGGGFGGFECE8CFEGFGGGGGFGGFCCCCC
@sH 25778
TGAGGAATATTGGTCAATGGGCGAGAGCCTGAACCAGCCAAGTAGCGTGCAGGATGACGGCCCTATGGGTTGTAAACTGCTTTTATAAGGGAATAAAGTGAGCCTCGTGAGGCTTTTTGCATGTACCTTATGAATAAGGACCGGCTAATTCCGTGCCAGCAGCCGCGGTAATACGGAAGGTCCGGGCGTTATCCGGATTTATTGGGTTTAAAGGGAGCGTAGGCCGGAGATTAAGCGTGTTGTGAAATGTAGATGCTCAACATCTGCACTGCAGCGCGAACTGGTTTCCTTGAGTACGCACAAAGTGGGCGGAATTCGTGGTGTAGCGGTGAAATGCTTAGATATCACGAAGAACTCCGATTGCGAAGGCAGCTCACTGGAGCGCAACTGACGCTGAAGCTCGAAAGTGCGGGTATCGAACAGGATTAGATACCCT
+
AFGGGGGGGGGGGGGGGGGGGGGGGGGGGFGGGGGGGFFACF9FGFGGGGGGGGFGGGGGGGGFGFGFGGDGGGGGGGGGAFFGGGGF<FGGGGGGGGGGEGGGFFC@EGCGCFG<FFEGGGGGF9EFFG9<EFGGFGGFGC>FGCC<FFGGGGGGGGFFGGCFEGCCGD:;@9FGGGGGDC>CCEE:GGGGGGFGGGBC@=C?CF?F159BF8GFG>CG:0DFCC;8>E,<FFG9EGEGGF@FACGFF:1CFCF8:ACGGGG?GA>?C9FEDGC=+E@EEFFG=?GFDF=3*7@+EA,<FEDCGGGGGGFAGFGEFFCGFEE>*GGGGGFC,9GGFFEAC,9CGGFGGFAEGEGGEGFFGFDFGGFGGFA@9GGFFAGGGFCGFGEGFGGGGE@GGGFB<:GFCGGCGGGCFA<GGGEEFEFFEAGGGGGCCCCC
@sH 28838
TGGGGAATATTGCACAATGGGGGAAACCCTGATGCAGCGACGCCGCGTGGAGGAAGAAGGTCTTCGGATTGTAAACTCCTGTTGTTGAGGAAGATAATGACGGTACTCAACGAGGAAGTGACGGCTAACTACGTGCCAGCAGCCGCGGTAAAACGTAGGTCACAAGCGTTGTCCGGAATTACTGGGTGTAAAGGGAGCGCAGGCGGGAAGACAAGTTGGAAGTGAAATCCATGGGCTCAACCCATGAACTGCTTTCAAAACTGTTTTTCTTGAGTAGTGCAGAGGTAGGCGGAATTCCCGGTGTAGCGGTGGAATGCGTAGATATCGGGAGGAACACCAGTGGCGAAGGCGGCCTACTGGGCACCAACTGACGCTGAGGCTCGAAAGTGTGGGTAGCAAACAGGATTAGATACCCT
+
FGGGGGGGGGGGGGGGGGGAFFGGDGFFFFDGFFGFFFGECEGGGGGGGDGGDGGGG<8EF,CAFFCFCGGGGGGGF@FFGGFGGGCFGGGGFDFGGGGE9FGCGDFGGGGGGEGGGGGGGGGGGGGFGGGGGGGGFGGD<>FCFDGGGGCCFFGGGBECFGGG9CFCGE.=FFGGFGFGD>FFGGGGFFGGEEE@=GCEGG>?EEECEGCGGGFB0CCGFA<FF,DDFCFDF:FCD9CFFC=AFDFAFGFEC3@7?CEE+@02FFG88GGFFF@<>ECEE,<FGGGGGCGFE8B8E7FGFF=B8C+AAGGCF@FEFFCDE8CEFEFFFEAFECCFGGFGGGGFGGEFFGGGGFGCGGGGGGGGGGFCGGGFGGGF8DGGGGGFECGGGDGGGGGGDEEGGGGGGGGGF<ECCCBC
@sH 46023
TGGGGAACATTGGGCAATGGGCGCAAGCCTGACCCAGCAACGCCGCGTGAAGGAAGAAGGCTTTCGGGTTGTAAACTTCTTTTGTCAGGGACGAGTAGAAGACGGTACCTGACGAATAAGCCACGGCTAACTACGTGCCAGCAGCCGCGGTAATACGTAGGTGGCAAGCGTTGTCCGGATTTACTGGGTGTAAAGGGCGTGTAGCCGGGAGGCAAGTCAGATGTGAAATCCACGGGCTCAACTCGTGAACTGCATTCGAAACTACTCTTCTTGAGTATCGGAGAGGCAATCGGAATGCCTAGTGTAGCGGTGAAATTCGTAGATATTAGGAGGAACACCAGTGGCGAAGGCGGATTGCTGGACGACAACTGACGGTGAGGCGCGAAAGCGTGGGGAGCAAACAGGATTAGATACCCT
+
AEGGDGGGEFGGGGGGGGFCGGDGGGGGGFGGGGGGGFC:ECEGGGGCGGGGGGGGGGGGG?FGFGGGEEGCDGGGGGGGGGGGGFFG?8FDE:>FBFGGGGGGDFGDGFG>FGGGGGGGGD@DGGEGEFGGCFEGDGGGFGGFCFGGGGFEEGGGGGGGGGGGF6B:F7==@CGGCEFGGGGG1GGFGGEGGGG@EEE@EGGGDCEEGC>:CEFFGFGCBAGGGGGF>@+3<C:8E9GGFFGGGGFGF>410CGFFGF9CFFDFC<<FFGFFG@6<?CCDCE;F<6::7>GFE>@,EFF?EFCCAGGFGEFABBA,?FFDE@CFFFGDEEAGFFF9GGFGGFC7FF:F<7FECGGGEGGGGGGEGEFECEFGGGGFBFC@DEGF@EGEGGGGFGGGGGEFCGGGFFFGGGGCCCCC
@sH 68
TGGGGAATATTGCACAATGGGGGAAACCCTGATGCAGCGACGCCGCGTGGAGGAAGGAGGTCTTCGGATTGTAAACTCCTGTTGTTGAGGAAGATAATGACGGTACTCAACAAGGAAGTGACGGCTAACTACGTGCCAGCAGCCGCGGTAAAACGTAGGTCACACGCGTTGTCCGGAATTACTGGGTGTAAAGGGAGCGCAGGCGGGAAGACAAGTTGGAAGATAAATCTATGGGCGCAACCCATAAACTGCTTTCAAAGCTGTTTTTCTTGAGTAGTGCAGAGGTAGGCGGAATTCCCGGTGTAGCGGTGGAATGCGTAGATATCGGGAGGAACACCAGTGGCGAAGGCGGCCTACTGGGCACCAACTGACGCTGAGGCTCGAAAGTGTGGGTAGCAAACAGGATTAGATACCCT
+
FFGGGCFGGGCDGGGGFFGFGGGGEGFGGGF8FEDEFFGGGEGGECFFGGGGGEFAEFD:?FAFGD=FFEFGE<EFG,E<EE9AEFGGGFG<4AFFGGGGGGGGG@?FFFGGFGF@DGGGGGDGG7:FFGGFGGGGFGG7F7@BCGGGCGGGC,>:>7*?<C,F447<FG7*?;EECGGGCC9:.:#133?C:?<CEEECDGD5>CD>9A7C>?@79FC53@#',@C??C:9?8::#7FD<,FC@,AFF8=5EC9C39=C8BEFF>B,?CGD=D6,,FF?=,?GGGFGEDB,=887GGEFF=8E=CB4CE<FF7DCCGGDFEC:GF>GFEFF@<EFEE<F@EC<GEGGECGGGGFEF@AAFF:FDFGGGGFEGGFFEGDFDEFECFCGGGGGGGFEFF@FBFC99GGFFCDACCCC
@sH 32289
TGAGGAATATTGGTCAATGGGCGAGAGCCTGAACCAGCCAAGTAGCGTGCAGGAAGACGGCCCTATGGGTTGTAAACTGCTTTTATAAGGGAATAAAGTGAGCCTCGTGAGGCTTTTTGCATGTACCTTATGAATAAGGACCGGCTAATTCCGTGCCAGCCGCCGCGGTAATACGGAAGGTCCGGGCGTTATCCGGATTTGTTGGGTTTAAAGGGAGCGTAGGCCGGAGATTAAGCGTGTTGTGAAATGTAGATGCTCAACATCTGCACTGCAGCGCGAACTGGTTGCCTTGAGTACGCACAAAGTGGGCGGTATTCGTGGTGTAGCGGTGAAATGCTTAGAGATCACGAAGAACTCCGAGTGCGAAGGCAGCTCACTGGAGCGCAACTGACGCTGAAGCTCGAAAGTGCGGGTATCGAACAGGATTAGATACCCT
+
CCFGGFGGGGFGGGGGGF@BEFGGDGGGGGGGGGGGGGGGGGGGFGGGGGGGC7EFFFGGDGGGGGGGGGGCGGGGGFGGGGGGGGGGGGGGGGGGGGFGGGGGDGGGGGGEGGFGGGGFGGGGGGGAFGGGGGFFG9FEGGGCGGECFGGGFFDDGGGG<FEGGEEGG7F7;FGGG**>CFG@FGEGCFGFCA*CCGG@$)?FFD:CCFFGGCE5C9CEF>EE7<D:?:8@C=G*:CFCFEDEFDEFGGCF<CCCAF<ACGFFF@<<:9FDC=@C,@;18:GFFC+F9AFF=@3?GGGGD?:BC>EF6@9>+EB8EDFF=9EC=FCDFEGFGGGGGGGGFA<GGGGGGFDC,87GCFB++FEFGEEGGGGGGFCDGGGFCF7EAFCCEF;EGEGGGCGGGGFGGEGGGGGFGGGGEFFCFGFFFGGFF@FB-CC@
@sH 70
TGAGGAATATTGGTCAATGGGCGAGAGCCTGAACCAGCCAAGTAGCGTGCAGGATGACGGCCCTATGGGTTGTAAACTGCTTTTATAAGGGAATAAAGTGGGAGTCGTGACTCCTTTTGCATGTGCCTTATGAATAAGGAACGGCTAATTCCGTGCCAGCAGCCGCGGTAATACGGAAGGTCCGGGCGTTCACCGGCTTTCTTGGGTTGAAAGGGCGCGTAGGCCGGAGAGTAAGCGGGTTGTGAAATGTAGACGCTCAACGTCTGCACGGCAGCGCGAACTGGTTTCCTTGAGTGCGCACAAAGTGGGCGGACTTCGTGGTGTAGCGGTGAAATGCTTAGATATCACGAAGAACTCCGATTGCGAAGGCAGCTCACTGGAGCGCAACTGACGCTGAAGCTCGAAAGTGCGGGTATCGAACAGGATTAGATACCCT
+
FCGG<CEEF<CFFGGGGGGGGGGG:FCFGFFGFGGGGGG<CEFGA<FGEFFFGEGGGGFEEEEGGCF8CCFGF,<EFE9A?<CFGGGFCFFCA8FFA?<EE=E@FD@F=FGGFGF<?<FFFG9:,<C,BEADAD,;F9=E,A:7B+=D9E8F,8+@DG8DF?8D3+>+*5@,FEGDG7FFF,,>*57*=::,;<C@*=C@7+2,72=C#5/3?:*#74:>:5:6::/,C=,**1*-**GE@D+=,F??D>*>15?C@@*>*,ACEGE@>38*3:=C362+6FFDA,FA=<A6)F6+CB@GF9E8GEF@EE?B@+8+ED8FECGGFGCE;,,C<<FCD<B,9,,=97EFFGGGEF=@GGGFCCFAFAEGFGGGGGFEE8DGGGGGGGEFCEFCFAFFFCEFD:CFE>GEFCEEDGGGGFFEFFGGGFFAFE8BCCCC
@sH 71
TGAGGAATATTGGTCAATGGGCGAGAGCCTGAACCAGCCAAGTAGCGTGCAGGATGACGGCCCTATGGGTTGTAAACTGCTTTTATAAGGGAATAAAGTGGGAGTCGTGACTCCTTTTGCATGTGCCTTATGAATAAGGATCGGCTAATTCCGTGCCAGCAGCCGCGGTAATACGGAAGGTCCGGGCGTTATCCGGATTTATTGGGTTTAAAGGGAGCGGAGGCCGGAGATTAAGCGTGTTGTGAAATGGAGACGCGCAACGTCTGCACTGCAGCGCGAACTGGTTTCCTTGAGTACGCACAAAGTGGGCGGAATTCGTGGTGTAGCGGTGAAATGCTTAGATATCACGAAGAACTCCGATTGCGAAGGCAGCTCACTGGAGCGCAACTGACGCTGAAGCTCGAAAGTGCGGGTATCGAACAGGATTAGATACCCT
+
AFFGGGGGGGGGGGGGGGGGGGGGGGGGGGFDGGGGGGGGGGGGGGGGGGGGGGGGGGGGGGGGGGGGGGGGGGGGGGGGADFGGGGGGGGFGGGGGGGGGGGGGGGGGGGGGGGGGGGGGFFAFFFFGGGFFFGGGGGGDGGGGGGGGGGDGF@EGGGGGGGFECFFFEGGFFGDE7FCFFFCFGCFGDEDGGGEECGGC8?GFC<<FC:43?F3EFG#29GD>@G<FCF&:BC4<;C?8FFDFBC7@>EB>@;0#;GGFFCGGFD<@?GDECE@99?FG?CFFFB:,GFGDGE:GE8FA<CD@>>EF8GGGGGGGGGEGGEGAC89EFGFE?CFDE<@GGGGFFGGGGGGGGGFCGGGGGGGGFGGE8GGGGGGFGGGGGGGGFGGGGFGGGGF?FGFCFFGGFCCGEGGGGGGDGFFFGFFGFGGGGGCCCCC
@sH 25070
TGGGGAATATTGCACAATGGGGGAAACCCTGATGCAGCGACGCCGCGTGAAGGAAGAAGTATCTCGGTATGTAAACTTCTATCAGCAGGGAAGATAGTGACGGTACCTGACTAAGAAGCCCCGGCTAACTACGTGCCAGCAGCCGCGGTAATACGTAGGGGGCAAGCGTTATCCGGATTTACTGGGTGTAAAGGGAGCGTAGACGGTGTGGCAAGTCTGATGTGAAGGGCATGGGCTCAACCTGTGGACTGCATTGGAAACTGTCATACTTGAGTGCCGGAGGGGTAAGCGGAATTCCTAGTGTAGCGGTGAAATGCGTAGATATTAGGAGGAACACCAGTGGCGAAGGCGGCTTACTGGACGGTAACTGACGTTGAGGCTCGAAAGCGTGGGGAGCAAACAGGATTAGATACCCT
+
DFFFGBFFGGCFGGGGGGGGGGGGGGFGEEGGGFFFFCFGFFGEFGGFEEGGGGGGFFFCEFFGGFFGGFFDFGFGGGGGGFFGGGGGGGF=@B?EF<ADGGCGFF<FFGGFFDFFGFFGGGGEF7CGGGGDFFGGGGGFG?<DBC@F:FGGCE73>>F@FFC;;CF1C7<1<<CF?DGGC3?FGG6B78.?CEC*CBFFBF;ACC7;CFF==F@939>:=CCFCF#CGFG8>@EFFCGGGGFE3@0/:;:FGGGGGFE<FFFFFC3,>#A8*A>F$FE?+FEF?=7CB@FFFFC:8FF<GCEEFGEFFF?<4@:>FE9EA>,F9GGGFAFB=:E<FFFGCDGFE:EGFFEDEFGFEF@CFF<GFDEFFC8GGGGFF>ECFEGGGGGGGFGGFGGGGFCFFGGGGGGGGGGCCCCC
@sH 73
TGAGGAATATTGGTCAATGGACGCAAGTCTGAACCAGCCATGCCGCGTGCAGGATGACGGCTCTATGAGTTGTAAACTGCTTTTGTACGAGGGTAAACGCAGATACGTGTATCAGTCTGAAAGTATCGTACGAATAAGGATCGGCTAACTCCGTGCCAGCAGCCGCGGTAATACGGAGGATTCAAGCGTTACCCGGATGTATTGGGTTTAAAGGGTGCGTAGGTGGTGTGTTAAGTTAGAGGTGAAATTTCGGGGCGCAACCCTGAACGTGCCGCTAATACTGTTGAGCTAGAGAGTAGTTGCTGTAGGCGGAATGTATGGTGTAGCGGTGAAATGCTTAGAGATCATACAGAACACCGATTGCGAAGGCAGCTTACCAAACTATATCTGACGTTGAGGCACGAAAGCGTGGGGAGCAAACAGGATTAGATACCCT
+
FFGFGDGGCFFGFGGFGGGGGGCCFGGGF-CEFGGGGFGCEF8FFGGEGGGGGGGCFFG:E7FGGF??C?EFGGGF9FGEEGGGGGGFGC88@FBFDFE7=FFBEFG@EFEFG,AE<<FAEGFE,BC+BE+4B<83CDD9==F+B@@,@,E@7>+>:>77FFFFE6CF@E:,8,6*B>7C?<F<C,,1CFCCFFGGG=FF>FF@?,<<<?9$BCF2FFF@9;;'678#6:#%1<:;FF@#F@C;4@:1@533386+,:=>FGF===>:=>8*:,,A@;?6D>AACA5,@@9A*E=8FE8F8A4,GDGFFDAFD>E8E5CFECE8FEEDGGGGFEFGFFGFFGDDFEC,5<,@FCC:EFGFFECFFFGGCFCF9GGEEEECEEEGFGGGGGGGGGGGGGDEFEGGGDGFGGEDCGGGGFDFFFGGF@GGGFFCCCA@
@sH 74
TGGGGAATATTGGGCAATGGGCGCAAGCCTGACCCAGCAACGCCGCGTGAAGGAAGAAGGCTTTCGGGTTGTAAACTTCTTTTGTCAGGGACGAGTAGAAGACGGTACCTGACGAATAAGCCACGGCTAACTACGTGCCAGCAGCCGCGGTAATACGTAGGTGGCAAGCGTTGTCCGGATTTACTGGGGGTAAAGGGAGTGTAGCCGGGAGGGGAAGTCAGATGTGAAATCCACGGGCTCAACTCGTGAACTGCATTTGAAACTACTCTTCTTGAGTATCGGAGAGGCAATCGGAATTCCTAGTGTGGCGGTGAAATGCGTAGATATTAGGAGGAACACCAGTGGCGAAGGCGGATTGCTGGACGACAACTGACGGTGAGGCGCGAAAGCGTGGGGAGCAAACAGGATTAGATACCCT
+
<FFGGGGGGGGGGGGGGGFEFGGGGGGGGGGGGGGGGGGGGGGGGGG7FGGGGGGGGGGGFFGGGGGG=FGGGGGGGGGGGGGGGGGGGGFGGEGFFGGGGGGGGGGEGGGGGGGGGGGGCFGGEFCCFFGEGGGFGGGGF7>E7@B>CE>FFCCGGEDFGCCFBEA+:C<ECB??<F@:*4<::FFD*=*=FGGD<)F@C?3@/<ECE>>8>#;:>418A94B?;:=C??7C+D9CD=;ECF7FGFF:FGGE?9CBC'/FFGGG<<DFC#A,FEGDDGGFFDB=?DD:@CFGED?GGFDE=F9E=>@,>@,9D==CEDFFCGGGFGGGGAE?FCGFEEDGGGGGGGFBGGGGFFGGGFGGGFEGFFFFEFFCGGGGEGGGGGGGFFGGGGGGFFEFFGGGGGGGGGFGGGGDCCCCC
@sH 37623
TGAGGAATATTGGTCAATGGACGCAAGTCTGAACCAGCCAAGTAGCGTGCAGGAAGACGGCCCTCTGGGTTGTAAACTGCTTTTAGTTGGGAATAAAGTGCACCACGTGTGGTTTTTTGTATGTACCATCAGAACAAGGACCGGCTAATTCCGTGCCAGCAGCCGCGGTAATACGGAAGGTTCAGGCGTTATCCGGATTTATTGGGTTTAAAGGGAGCGTAGGCGGACCTTTAAGTCAGCTGTGAAATACGGCGGCTCAACCGGTGAACTGCAGTTGATACGGGAGGGCTTGAGTGCACACAGGGTTACTGGAATTCATGGTGTAGCGGTGAAATGCTGAGATATCATGAAGAACTCCGATTGCGAAGGCAGGTATGCGGGGTGCAACTGACGCTGAGGCTCGAAAGTGCGGGTATCAAACAGGATTAGATACCCT
+
DCGGGGGGGGGGGGGDGGFFFGGGCGGFGGFGGGGGGEFFGGGFGGCCFGG<EG,AED@C7CEF8F98CFEBCFFFFFGGFGGF9,,,C9@CAFD:?FCACC?FFF4B<9?==+,:DEFAFGFFFAFCFD=F9F,EFGFFDF@CCFEGGGBFFACC<,7FEGGGFGCGGFGCGCEFGCCGFFG?;FF*1<72@>::EGGGEGCGFGE7F?BFE::CGBE)));<=EE5*>CEC36,#(3-@CFF#3<FF>7C2<866,:BE6-,#5::8@>9?GFA>=6,++>FAA?,CF?A+CFC8FA,89,9<,,@EAEC,,E=E?DB,9@@*GEEFGFE<GDC4<,ACD?FE?<FFGGFC8F=6FCC:,GEE@EF<ACFF@,++@B7GF<DACGGFBB8EGGFFGGGGGGEDEFF@+FCEGGGFEAEFB5C,EGFF@CCCCCC
@sH 42668
TGAGGAATATTGGTCAATGGACGAGAGTCTGAACCAGCCAAGTAGCGTGCAGGATGACGGCCCTATGGGTTGTAGACTGCTTTTATAAGGGAATACAGTGAGTCTCGTGAGACTTTTTGCATGTACCTTATGAATAAGGACCGGCTAATACCGTGCCAGCAGCCGCGGTAATACGGAAGGTCCGGGGGTTATCAGGATTTACTGGGTTTAAAAGGGGCGTAGGCCGGAGATTAAGCGTGTTGTGAAGTTTAGATGCTCAACATCTGCACTGAAGCGCGAACTTGTTTCCTTGAGTACGCACAAAGTGGGCGGAATTCGTGGTGTAGCGGTTAAATGCTTAGAGATCACGAAGAACTCCGATTGCGAAGGCAGCTCACTGGAGCGCAACTGACGCTGAAGCTCGAAAGTGCGGGTATCGAACAGGATTAGATACCCT
+
DFG?FGGDFGFGFFGGAFA@BFCF@FF@EA9EEG<FGGGFFGEECFEF@EFGFG,AAF@76@@FGCEC8:B:6CBFFFFGGFEGGGGDEGFCD8=9CAEFGGGGGC8+,=CE,C@FFEC<@,FCB<,,5A?F<EDGF<EFFFGGDC+=B,<,B>FC7,@>EE,,++8@FEE<,>FC*BC7573:>>**4=<BF,<<2+229+8FC(<?CB:C%<.#79F;@=(7DE85::;FG:56C<7GFC<7<ED@#@7<9EF@=F@9:38,,@4,,<@-6+@=8337,6,@GFB<EA<CFCE?8<A,9FCDGGECDDED=8+>GFCGFFC8FFCEAC,??CCFFCC,EE,A9,GGGECFCCGGGFFF7GFB,9,8F@C@9EFC,FGGCF7ECD<EFEFCGGGE<GGGFGGGFEGEC7FFEFGGEFF@FECCFEGFE,FB9@AC
@sH 77
TGGGGAATATTGGGCAATGGGCGCAAGCCTGACCCAGCAACGCCGCGTGAAGGAAGAAGGCTTTCGGGTTGTAAACTTCTTTTGTCAGGGACGAGTAGAAGACGGTACCTGACGAATAAGCCACGGCTAACTACGTGCCAGCAGCCGCGGTAATACGTAGGTGGCAAGCGTTGTCCGGATTTACTGGGTGTAAAGGGCGTGTAGCCGGGAGGGCAAGTCAGATGTGAAATCCACGGGCTCAACTCGTGAACTGCATTTGAAACTACTCTTCTTGAGTATCGGAGAGGCAATCGGAATTCCTAGTGTAGCGGTGAAATGCGTAGATATTAGGAGGAACACCAGTGGCGAAGGCGGATTGCTGGACGACAACTGACGGTGAGGCGCGAAAGCGTGGGGAGCAAACAGGATTAGATACCCT
+
<FFGGGGGGGGGGGGGGDFGGGFGGGGGGGFGGGGGGGFGGGGGGGGGGGGFEEFGGGGGGGGGGDGGGFGEFGGGGGAEGGGGFEFGGGGGGGGGFFGGCCFGGGGEECFD@CGGGGGGGGGGGGGGGGGGDFCCGGGGGGGGGG>BFGCFCGGGC::CBCFFFGE:7C<CCEFCFG>CFFGGGGGFFFB?F99;=CE<B9@C9@CC>*>EG>>:;37A53.D)FGB<DGFFGGGGF@>>3>>@AGAE>A<FFFC9FD3AED>DGGF<FFFFC<F=EE#8E/EGGGDFBCGF>4D9,FE@EFC@6)ECFFFGFECGECGFFFDFC,FFGE<CFFE8CFEFGCCF7FECGGDGF9GGFE@DGGGGFFFFF7FCGGGGGFGGGGGGFFEGGGCEFFFFGGGCFGFCFE@GFFGEACCCC
@sH 78
TGGGGAATATTGCACAATGGGCGAAAGCCTGATGCAGCAACGCCGCGTGAGCGATGAAGGTCTTCGGATCGTAACGCTCTGTCCTTGGGGAAGATAATGACGGTACCCTTGGAGGAAGCCCCGGCTAACTACGTGCCAGCAGCCGCGGTAATATGTAGGGGGCAAGCGTTATCCGGAATTATTGGGCGTAAAGAGTGCGTAGGTGGTTACCTAAGCAGGGGGTGAAAGGCTATGGCTTAACCATAGTCAGCCCCCTGAACTGGGCTACTGGATTGCAGGAGAGGAAAGCGGAATTCCTAGTGTAGCGGTGAAATGCGTAGATATTAGGAGGAACACCAGTGGCGAAGGCGGCTTTCTGGACTGTAACTGACACTGAGGCACGAAAGTGTGGGGAGCAAACAGGATTAGATACCCT
+
FEGGGGGGGGGGFGGGGGGGCGGGGGGGGFGGGGGGGGCFGGGGGGGGGGGGGGGGGFFGGFGGGGEGCFC=FF+CGGGCFFFFGGGGFGGB:F9FEGGGGGEEGGGGGGGGGGGGGFGGFGGGGGGGGGGGGGGGGC@FGCEFGGGG*FDCGE<FGFGGGCGECE<@C:F8?@EGGD1,<<GGCC59<*;F>CE@:+;EGGGGGDCF9D<<?CFFGFGDFCCGFFFG;?D=D8F9CGGGGGGEDD<@?>:FDDE>8===8EEC9GF@9#5*#GGFDFF8G>FFGGFDDC;=?E88EGFEAC=8CEGD@<4,,8CBGGDGFGFAGGGFDFGFCFFFGGF>GGFFGEGGFFGGGGGGGGGGGGFGGFFFAC,9GGF<GGGFGFFFCGGGGGGGGFDFFGFFGGGGFGGGGGCCCCC
@sH 79
TGGGGAATTTTGGACAATGGGGGCAACCCTGATCCAGCCATGCCGCGTGCAGGATGAAGGCCTTCGGGTTGTAAACTGCTTTTGTCAGGGACGAAAAGGACCGTGTTAATACCATGGTCTGCTGACGGTACCTGAAGAATAAGCACCGGCTAACTACGTGCCAGCAGCCGCGGTAATACGTAGGGTGCAAGCGTTAATCGGAATTACTGGGCGTAAAGCGTGCGCAGGCGGTTCTGTAAGACAGATGGGAAATCCCCGGGCCCAACCTGGGAATTGCATTTGTGACTGCAGGACTAGAGTTCATCAGAGGGGGGTGGAATTCCAAGTGTAGCAGTGAAATGCGTAGATATTTGGAAGAACACCAATGGCGAAGGCAGCCCCCTGGGATGCGACTGACGCTCATGCACGAAAGCGTGGGGAGCAAACAGGATTAGATACCCT
+
FGGGGFGGGGGGGGGGGGGGGGGGGGGGGGGGGGGGGGGFFFFF7FGGFGGGGGGGG9EGGGGGGGGGGGGGGGGFGGGFEGGGGGGGGGGGGGGGGGGFGFGGGGGGGGGGGGFCFFFGGFGGGGGGGGGGCFGFFGGGGGGGGGGCFGGGGGGGGDFFGGFDGGGGGGGEGGGGAGGGGF:CG857:<FCC<BC5<<CGGCFFFGGDFGGC?C5EAFFB<EGFFEFDG>GG/9:BFFF:2*<>.:#=4.9>CFGGFDDD-:<B;F>EFG?<GBF.A@EA>==<?=8EFF?8,FCA7<ECEFE=GECGGEGFE,GF8D9FF<9B9,BFEGGGGEB;7F@CEFE?C4,AGGGGFGFFGFF?8FEFFCGFGGCFGGGGGGGGGGFGGGGGGGGF7GGGGFGGGGGGFGGGGGGGGGGGGFGGGGGFDEGFGGGGFFFBCCA-
@sH 80
TGAGGAATATTGGTCAATGGGCGAGAGCCTGAACCAGCCAAGTAGCGTGCAGGAAGACGGCCCTATGGGTTGTAAACTGCTTTTATAAGGGAATAAAGTGAGTCTCGTGAGACTTTTTGCATGTACCTTATGAATAAGGACCGGCTAATTCCGTGCCAGCAGCCGCGGTAATACGGAAGGTCCGGGCGTTATCCGGATTTAGTGGGATTAAAGGGACCGTAGGCCGGAGATTAAGCGTGTTTTGAAATGTAGATGCCCAACATCTGCACTGCAGCGCGAACTGGTTTCCTTGAGTACGCACAAAGTGGGCGGAATTCGTGGTGTAGCGGTGAAATGCTTAGATATCACGAAGAACTCCGATTGCGAAGGCAGCTCACTGGAGCGCAACTGACGCTGAAGCTCGAAAGTGCGGGTATCGAACAGGATTAGATACCCT
+
<@FGCFGFGFCFDEFGGFFG8EFGDGCFGDEGGGGGF,<AFFFGFGEEEDFGFD8FFGGDGGECCAEEFGGGGGFGGCFGFFGGGGGGFFF?FGFFFGGGGG?BFGGFFDGGGFCBFF>EDCAEBFFGCGG9,<,CFD=9E<BC>EGGGFGFFFD@DBFGFGGG+:B:::<DFGGDE6*:<DFC*>ECFDECEF@CGECF:+>C7<*5::<CGGG8*/*211CDF>C:?EG=GCC::;EE;#9C?ECC>189C%D><DF;=FFDGFG@532.5:6E>C:CD>>A,<D>,A,B5@+B8E=5,,@,FCGGGGE>@,+7GGGGGFEC5C,AAEE9,A,CE-E9FFGFFCCGGFFFFC@,EDEC:@CBE<FEFFFFF6CGGGGGGGGGGGFGDGGGGGGGGGGGFGFCFFFEFCEFFFGGGGGFGGGGGGGGFGFCCCCC
@sH 29038
TGAGGAATATTGGTCAATGGGCGAGAGCCTGAACCAGCCAAGTAGCGTGCAGGATGACGGCCCTATGGGTTGTAAACTGCTTTTATAAGGGAATAAAGTGAGCCTCGTGAGGCTTTTTGCATGTACCTTATGAATAAGGACCGGCTAATTCCGTGCCAGCAGCCGCGGTAATACGGAAGGTCCGGGCGTTATCCGGATTTATTGGGTTTAAAGGGAGCGTAGGCCGGAGATTAAGCGTGTTGTGAAATGTAGATGCTCAACATCTGCGCTGCAGCGCGAACTGGTTTCCTTGAGTACGCACAAAGTGGGCGGAATTCGTGGTGTAGCGGTGAAATGCTTAGATATCACGAAGAACTCCGATTGCGAAGGCAGCTCACTGGAGCGCAACTGACGCTGAAGCTCGAAAGTGCGGGTATCGAACAGGATTAGATACCCT
+
AEFFGGGGGGGGGGGGGCEF@FGGGGGGGFGGGGGGE<DFGG,CFGEEGGGGFGGGGGGGGGGGGGGGGGGGGGGGGGGGGDFGCCF<CFGGGGGGGGGGGGFGFCFGGGGGGG?FGEGGGGFDCEGGGGGGGGFGGCGGGGGGGDGGGDGFGGGGGGGGFGGGGGGCFGD<DF:FCGC:FEGDGG=FGEC79FFEGGE@CCEC9FGCE>CC<=C3BBG>BFE7>GF7GDDGEGC><;?C@94@5:,EGGGCCCF4;GCF9GGFEB>CEFGDGGGE1D=E=@9GF@FDD=GGD>A7EGDFD<E=EGGEDGFAEGGGGGFFCCCC>CGGGGGACGGGGFF=E@,F,7GFFC,AC=CB,,E@:GFDFE<FCE<GGFGFGGGGGGGGGGGGGGGFAGGGFB@,<F9GGGGGGGGECFFGGGGFFGGGE9GFC,@A9CCC
@sH 82
TGAGGAATATTGGTCAATGGGCGAGAGCCTGAACCAGCCAAGTAGCGTGCAGGAAGACGGCCCTATGGGTTGTAAACTGCTTTTATAAGGGAATAAAGTGAGCCTCGTGAGGCTTTTTGCATGTACCTTATGAATAAGGACCGGCTAATTCCGTGCCAGCAGCCGCGGTAATACGGAAGGTCCGGGCGTTATCCGGATTTATTGGGTTTAAAGGGAGCGTAGGCCGGAGATTAAGCGTGTTGTGAAAGGTAGATGCTCAACATCCGCACTGCAGCGCGAACTGGTTTCCTTGAGTACGCACAAAGTGGACGGAATTCGTGGTGTAGAGGTGAAATGCTTAGGTATCACGAAGAACTCCGATTGCGAAGGCAGCTCACTGGAGCGCAACTGACGCTGAAGCTCGAAAGTGCGGGTATCGAACAGGATTAGATACCCT
+
FGGGGFGGGGGFGGGGGGGFGGGGGFGGGGGGGGGGGGGGGGGGGGGGGGFGGFGGGCEGGGGGGGGGGGGGDGGGGGGGEF9FCGGGGGGG?,:?FFGGGGDGGGGGGCFGGFFGGGGGFFFFGGFGGGGGFGGGGGGGFFGEGGGGGFFGGGDGFGGGGGGGGGGDGGCE9FGDGDDGGGGG7FGDFF:B?CCE5CFFG5CECFFE?FDF>G>F42>D>F8C<<=+;:EGCEFAC;-,;F0CFF@-,C;GGECGECGFDGGGGFGFD;@9GF9E98==606GGFDE2,?,DECFGGGGFGGGFCECFGDB@,+=E@B8GF;GEE,FGGGFFEA>,<?8EADGFFGGGGGFECC8,CDGF7F7FFEGGGGGGGGGGGGGGGGGGGFGGGFEGGGGGGGGGGGGGGGGGGFGGFGFCFFFFFGFE9GGGGGB?CCC
@sH 28796
TGGGGAATTTTGGACAATGGGGGCAACCCTGATCCAGCAATGCCGCGTGCAGGATGAAGGCCTTCGGGGTGTAAACTGCTTTTGTCAGGGACGAAAAGGACCGTGTTAATACCATGGTCTGCTGACGGTACCTGACGAATAAGCACCGGCTAACTACGTGCCAGCAGCCGCGGTAATACGTAGGGTGCAAGCGTTAATCGGAATTACTAGGCGTAAAGCGTGCGCAGGCGGTTCTGTAAGACAGATGTGAAATCCCCGGGCTCAACCTGGGAATTGCATTTGTGACTGGAGGACTAGAGTTCAGCAGAGGGGGGTGGAATTCCAAGTGTAGCAGTGAAATGCGTAGATATTTGGAAGAACACCAATGGCGAAGGCAGCCCCCTGGGATGCGACTGACGCTCATGCACGAAAGCGTGGGGAGCAAACAGGATTAGATACCCT
+
?CFGGGDG<EGFCGGGGGGC@@CGGGDAGGGGGEEGGG,E<CFGCGGGGCC9FGGFGGGGFGGGGGCD+@@FFFGFFGGGGGGGD?FG8FDGFGGEG8CGC+C=FBFFFFD?>EG9FGGAFDGGGGGGGF7=FCFC<FC<FGF9BGDFGGEGGGGGGGGGG><DFECAECE5:1CFFE9@B9*88<ECGGE>7*8*11CFC5/;CFEF-CC58?E3C=1B/4=DGGG:CC1<76FCCFG77C5@FGFCCFBF.@F%+9C(;;4FGFG#DEFAACGCCFDE6B:?=GFA,,,FA,BAE?FDEDA,FFF>7E>F=F9F>,E,8E,=,:9=E7FF9EF@,FCC@:C,;FDF?9,E,CGGGFEGF8DFFCCGGGGF@@8+7@7:6;CEA@CGGEEEGFFCBC,F6A,B<CGGGGGGGGGGGFFEFGGGGGGGGGGGFFEFC9CCC
@sH 42271
TGAGGAATATTGGTCAGTGGGCGAGAGCCTGAACCAGCCAAGTAGCGTGAAGGATGAAGGTCCTACGGATTGTAAACTTCTTTTATACGGGAATAAAGTTTCCTACGTGTAGGATTTTGTATGTACCGTATGAATAAGCATCGGCTAACTCCGTGCCAGCAGCCGCGGTAATACGGAGGATGCGAGCGTTATCCGGATTTATTGGGTTTAAAGGGAGCGCAGACGGGAGATTAAGTCAGTTGTGAAAGTTTGCGGCTCAACCGTAAAATTGCAGTTGATACTGGTTTCCTTGAGTGCAGTTGAGGCAGGCGGAATTCGTGGTGTAGCGGTGAAATGCTTAGATATCACGAAGAACCCCGATTGCGAAGGCAGCTTGCTAAACTGTAACTGACGTTCATGCTCGAAAGTGTGGGTATCAAACAGGATTAGATACCCT
+
EEGGGGGGGGGFGGGFGEGGGGGGGGGGGGGGGGGGGGFFGGDFGGG:FGGGGGGGGGDGFEGGGGGGGDEFGGGFGFCFGGGD?FGGGGGGGGFFGFGGGGGFGFGEGEFGGFGGGGGGGGGGGGFGGGGGGGGGGGCCFFGGGGEGFFGGGGGDGGDGCFGGGGGEFG7CFGGGG=G*.=7CGC>EGGGGFGCEEEEGGGGGGG=FGGFGGGGGG>F@35<5FC>DECFCFFG6@:EFGGGGFGFGFCFGGGE8EGFGGFE,E<CGCGGGGGGGGFEA@9CF9GGGE8FDFE=9@CFGGGGGFGG7FFCGFEGGEGFGGFECFGGGGGGFGGFE;,FDFD<FDGGGGGGFFCGFGF@CC7GGGFAFFFC8FFGCGGGFGGGGGGFGFFGFGGGEGGGGGGGGGGGGGGFFGGGGFGEFEGGGGGGGGGGCCCCC
@sH 29940
TGAGGGATATTGGTCAATGGACGCAAGTCTGAACCAGCCATGCCGCGTGCAGGAAGACGGCTCTATGAGTTGTAAACTGCTTTTGTACGAGGGTAAACGCTCTTACGTGTAAGAGCCCGAAAGTATCGTACGAATAAGGATCAGCTAACTCCGTGCCAGCAGCCGCGGTAATACGGAGGATCCAAGCGTTATCCGGATTTATGGGGTTTAAAGGGTGCGTAGGCGGTTTGATAAGTTAGAGGTGAAAGACCGGTGCTTAACACCGGAACTGCCTCTAATACTGTTGAACTAGAGAGTAGTTGCGGTAGGCGGAATGTATGGTGTAGCGGTGAAATGCTTAGAGATCATACAGAACACCGATTGCGAAGGCAGCTTACCAAACTATATCTGACGTTGAGGCACGAAAGCGTGGGGAGCAAACAGGATTAGATACCCT
+
@FEGGGGGGAFFGGGGGGFFFFEGGGG<E9FGGGGFFGEE,<FFEGGECCFGGGGECECEGC?FFA,C?F<EADF<EGFFGFGGFGGGG=CGGCCFG9=C+8:EF<BFGFFF9BF8A<>+=+3CF??@B,+8+<DGDDFFC8,:@=,>FCFGG7DFGDFDG@EGG5FECF7>FFGD7=FEFFFFGFG@FGGG9C8EE=CB'E-B8C<-FF<?BFF?8@C5-<EDFECGD@,CFGC:C#<1@@8>;@<*57CCFCCB;GB:<76EGEGD-BGEFE8%;===FFGD0,<8,<AA9,GFGGF:>B><8DGEFE9CE9EE=<GGFGDGEGC<ECFBFFCFD?BGFFF<<9GGGFFFBBCCGGGGEEC@GEGFECGFDFFF8,<CGF,GGE9DGGGGF<EF,ECDFGCD,:GF7EC=@@<FGEF@E9GF9FF<FE<A-C@<
@sH 27054
TGAGGAATATTGGTCAATGGGCGAGAGCCTGAACCAGCCAAGTAGCGTGCAGGAAGACGGCCCTATGGGTTGTAAACTGCTTTTATAAGGGAATAAAGTGAGCCTCGTGAGGCTTTTTGCATGTACCTTATGAATAAGGACCGGCTAATTCCGTGCCAGCAGCCGCGGTAATACGGAAGGTCCGGGCGTTATCCGGATTTATTGGGTTTAAAGGGAGCGTAGGCCGGAGATTAAGCGTGTTGTGAAATGTAGATGCTCAACATCTGCACTGCAGCGCGAACTGGTTTCCTTGAGTACGCACAAAGTGGGCGGAATTCGTGGTGTAGCGGTGAAATGCTTAGATATCACGAAGAACTCCGATTGCGAAGGCAGCTCACTGGAGCGCAACTGACGCTGAAGCTCGAAAGTGCGGGTATCGAACAGGATTAGATACCCT
+
EFFFFFGGGGGGGGGGGGFFCFGGGGDGGGGGGGGGGGGGGFGGGGGGGGGGGGFFFGGECEFDFFEFFEC>CCFFGGGGGFGGGGGGGGGEGGFG,AEFFGGGGGGFGGGFFGFFGFEGGGGGGFFGG9FFGGFGGGGCGGGGGDGDGGGFGGGGGGGGGGFGDEFEGDGCFGGGCC*@B9D<CEGGGGGGC9747;FFFG<=?2CF?:<CGCFFCEG<?BECFGGBECEGCCB>E7>;GGFFFE?GGGFFF@CCGFFCGGGFFGFGC<C)+=6EE@6*$@FFCDF8D<DC*EEFBC,FGGFGFECGECF;7FFC+B+,FFC=5ECGFFFGEFGFGGGFF=<,,?GGFDFE<F:G@GGDGFCEDC<8GGGGGGGGFGGGGGGGGGEGFFFGGEAFE:EFFEFFGGGGGEFFGGGGGGGFGGGGGGFFGGGCCBBC
@sH 45068
TGGGGAATATTGCACAATGGGGGGAACCCTGATGCAGCGACGCCGCGTGGAGGAAGAAGGTCTTCGGATTGTAAACTCCTGTTGTTGAGGAAGATAATGACGGTACTCAACAAGGAAGTGACGGCTAACTACGTGCCAGCAGCCGCGGTAAAACGTAGGTCACAAGCGTTGTCCGGAATTACTGGGTGAAAAGGGAGCGCAGGCGGGAAGACAAGATGGAAATGAAATCCATGGGCTCAACCCATTATCTGCTTTCAAAACTGTTTTTCTTGAGTGGTGCAGAGTTAGGCCGAATTCCCGGTGTTGCGGTGGAATGCGGAGATATCGGGAGGAACACCAGTGGCGAAGGCGTCCTACTGGTCACCAACTGACGCTGAGGCTGGAAAGTGTGGGTGGCAAACAGGATTAGATACCCT
+
AEF<CFGFFGGDFGGCEFG8B;F@EGGGGGFGGGGEBFFGGGGG+:+6@C@FGG8DFC,>DFD,@FCEGGGD9BCFFGGACBGFGFGAFFFFGGCFFFGFGGCGFGFCCFGGGDCDG8FGGG>EDFEGG9FG>8=BFFGDG8,FC7CGCGG7C:EEGG*AC?F7CFF>;*CC:9CCC8AGCC@<@**/*3:CFEDC5>8CCC>8:8>/A;3,#;79;><50#3&F<86<EF:FGF:@5FGGFCE@#<#B>96FFG<C@C=6>2DCCFF8<=63+3&EGF?@FC884B8@,+F>8EB7CFF4,6+)C7FF<C@,,+7+F,C9EEF>GGF<,6,,:,6@8FFB@F7F@6@@+C,<@F<EC;5,F@8GFF:7FB6,,C,6EFB<,,;,@CC@C8,=,,C,,A@C,FEGCFGDFEC<B<@
@sH 30282
TGAGGAATATTGGTCAATGGGCGAGAGCCTGAACCAGCCAAGTAGCGTGCAGGATGACGGCCCTATGGGTTGTAAACTGCTTTTATAAGGGAATAAAGTGAGCCTCGTGAGGCTTTTTGCATGTACCTTATGAATAAGGACCGGCTAATTCCGTGCCAGCAGCCGCGGTAATACGGAAGGTCCGGGCGTTATCCGGATTTATTGGGTTTAAAGGGAGCGTAGGCCGGAGATTAAGCGTGCTGTGAAATGTAGATGCTCAACATCTGCACTGCAGCGCGAACTGGTTTCCTTGAGTACGCACAAAGTGGGCGGAATTCGTGGGGTAGCGGTGAAATGCTTAGATATCACGAAGAACTCCGATTGCGAAGGCAGCTCACTGGAGCGCAACTGACGCTGAAGCTCGAAAGTGCGGGTATCGAACAGGATTAGATACCCT
+
EFGGGGGGGCF,CFGGGGGFDGGGGGGGGGGGGGGGGGGGGGGGFFGCGGGFFEBFFFCCFFFFGGDFGGG+?CEFGF,EFFGEFGGAFGGGGFFGGGFGGCDGGGGGGGGGC8FFGG7FFF9FEAD<FDF9EAFEFFGGFE:FEECGFGFFFFGGGG8DFGGGGGG6+4FFGFDGG92FF@CFG>E<6-:8CBCEE229@FFDG71=8FC<FD:AD@FB@FCGGGGGGGFFCEE>EACDE@3(?EG7GG?GFFFFF:CC9CFE<F/FGEGGGGGECF9DCCFFFEDGEFCF?FA7GGGGFBCFEC@+?,?4>>CGGGGFEACC5ECFDEFC,EA@FGGGF9GFFGGFCEC,FFCB:A<@@,BA,CEFFEFGGGGGGGGGGGGGGGFEGGFGGGGFGGGGGGGGFGGGGGFGGGGF@GEE<GGGF<FCGFFCCCCC
@sH 89
TGAGGAATATTGGTCAATGGGCGTAAGCCTGAACCAGCCAAGTCGCGTGAAGGAAGACAGCCCTACGGGTCGTAAACTTCTTTTGTATGGGAGTAAAAGAGTCCACGCGTGGGCTATTGCAAGTCCCATACGAATAAGCATCGGCTAACTCCGTGCCAGCAGCCGCGGTAATACGGAGGATGCGAGCGTTATCCGGATTTATTGGGTTTAAAGGGTGCGTAGGCGGCCCTATAAGTCAGCGGTGAAATGTTCCGGCTCAACCGGGAAACTGCCGTTGAAACTGTAGAGCTAGTGTCCACAAGAGGTATGCGGAATGCGTTGTGTAGCGGTGAAATGCATAGATATCACGCAGAACCCCGATTGCGAAGGCAGCATACTGGGGTGAAACAGACGCTGAAGCACGAAAGCGTGGGTATCGAACAGGATTAGATACCCT
+
FFGGGGFGGGGGGGGGGGEDGGEGGGGGGGGFFFGGGGGGGGFGGGGEGGGGGFFGGGFEGGGGGGGGGGGGGGGGGGGGGGGGGGGGGGGFG4EEGGCC=FCFGGF7FCFGGFFG@FGGGGGG,FGCDFA3BFFFGFFGF>FG7DGGG9,>:DFFGACFF@FCECFGCE@,,24*CFGGCFGGGD*<*<CFG?GGG5FGFC=GGGG=DF@FDFGF<?:3675D@GCDGE@8CDC/+D@>FE@GGCEFF?98:AC3/1CC<EEGE,F@8DDDDGGGFBFCCCGFF<<FDFE@DGGEFGFGFFGGGGCFF?EF>>+87F@,?CEEAFGFDGGGFDFE;<E,C,,:F7GGFEGGFGFCECFCGGGGFE9GFFGGFFFFEGEEGGGFGGCFEEGFGGGGGGGGFGGFF7GGGGFFGGGGGGGGGGGGF<GGFFF<CCCC
@sH 90
TGAGGAATATTGGTCAATGGTCGGCAGACTGAACCAGCCAAGTCGCGTGAGGGAAGACGGCCCTACGGGTTGTAAACCTCTTTTGTCGGAGAGTAAAGTACGCTACGTGTAGTGTATTGCAAGTATCCGAAGAAAAAGCATCGGCTAACTCCGTGCCAGCAGCCGCGGTAATACGGAGGATGCGAGCGTTATCCGGATTTCTGGGGTTTAAAGGGTGCGTAGGCGGCACGCCAAGTCCGCGGTGAAATTTCCGGGCTCAACCCGGACTGTGCCGTTGAAACTGGCGAGCTAGAGTGCACAAGAGGCAGGCGGAATGCGTGGTGTAGCGGTGAAATGCATAGATATCACGCAGAACCCCGATTGCGAAGGCAGCCTGCTAGGGTGCGACAGACGCTGAGGCACGAAAGCGTGGGTATCGAACAGGATTAGATACCCT
+
FGGGGFEFGGGGGGGGFGFFGGEEFGGGGGGGGGGGGGGGGGGGGGGGGC7FEBEFFGFFGGGGGFGGGGE>FCFGGGGGGGGG?FGGGDGFEGFGGDGGGGGGGGEFGGAFEF<FGGFGGGGGGE,FGGGGGFCGGGGGFGCGGGGGGFFGGGCC7,3FFGGGGCFGGDGFFGFEGBC77EFG::::=<E2BFECEGGG0:/:CC+8%4<1?FC<GFFB4DED:BCBGDGFG8C/3#C:FA=?EGCEF=DGFGGF=G>FCEFDGEGGG%GBF=;EB8=DDGGGFD,F@B?8DFE9,ECE=54,=+DGFCFFCEEGEGGGFA>>)FGGGGGGCGFFE-E@GFFA,,GFE9GGGFF@47GGGGEEGEEFEE8GFGGGGGGGCFCC@FFFGF@GGGGGGGF@,FFF:GGGGGGGGGGGGGGGGGGGFCGDFFGCCCCC
@sH 43780
TGAGGAATATTGGTCAATGGGCGAGAGCCTGAACCAGCCAAGTAGCGTGCAGGATGACGGCCCTATGGGTTGTAAACTGCTTTTATAAGGGAATAAAGTGAGCCTCGTGAGGCTTTTTGCATGTACCTTATGAATAAGGACCGGCTAACTTCGTGCCAGCAGCCGCGGTAATACGGAAGGTCCGGGCGTTATCCGGATTTATTGGGTTTAAAGGGAGCGTAGGCCGGAGATTAAGCGTGTTGTGAAATGTAGATGCTCAACATCTGCACTGCAGCGCGAACTGGTTTCCTTGAGTACGCACAAAGTGGGCGGAATTCGTGGTGTAGCGGTGAAATGCTTAGATATCACGAAGAACTCCGATTGCGAAGGCAGCTCACTGGAGCGCAACTGGCGCTGAAGCGCGAAAGTGCGGGTATCGAACAGGATTAGATACCCT
+
@DFFFGCFEFEG,FF9EF@BEFGGGGGG<,CFFFEGFFFCFGGGGGE@FCEEFEGDFC@CCFGEGFGG,C=FFFFFGG9FEDEGF,CC9C,9FGGFGGGFE,:=FGGF8=?@D8<8D,@99,@9,<EFGGGGFGFCF<BFFGGGGGCFF,,,8@<@BF<+8BDGFEEGG7FCDG7FFG*CF2F<:F=FG2<<C<1FE?<<@9F:<-EF6CFGD:<:C<CA@EC?<5C?BC?8EG99CD<>@80;>,<D>7.3298GGFFF:C;<@@,DFFC7CC3C0=:D?@=FEFB,DGFGFGGFEGFF=A:FB8+BCGFE=EBEGF:CGFEGAC@FEAF@@,CGEGGFGGGFGGGGGDGF8GFFB,EFF@C@ECGFEC<F:6<C,C@CEFCADCC+7CCCGEF@EEF@,CFFFEGGFGGFE@FGDGGFFDE,DEGGFFFC@9BC
@sH 44405
TGGGGAATTTTGGACAATGGAGGCAACCCTGATCCAGCCATGCCGCGTGCAGGATGAAGGCCTTCGGGTTGTAAAATGCTTTTGGCAGGGACGAAAAGGACCGTGTTAATACCATGGTCTGCTGACGGTACCTGAAGAATAAGCACCGGCTAACTACGTGCCAGCAGCCGCGGTAATACGTAGGAGGCAAGCGTTAATCGGAATTACTGGGCGGAAAGCGTGCGCAGGCGGTTCTGTAAGTCAGAGGTGACATCCCCGGGCTCAACCTGGGAAGTGCCTTTGTGACTGTAGGACTAGGGAGCAGTAGCGGGGGGTGGAATGCCAAGTGTAGCAGTGAAATGCGTAGAGATTTGACAGAACACCAATGGCGAAGGCAGCCCCCTAGGCTACGTCTGACGTTCAGGCACGAAAGCGTGGGGAGCAAACAGGATTAGATACCCT
+
<F,CBFFG@@EFGFFGGGDF,C,BFF@@FEGG9FGDFFFFGGGCCE:CCFGGGGGCD6C8F8<FFGGG,FCC,@E,9CC5AEGC+,CCE+B7C7+?FECF,?7??,:B<FGFG<,?<FCCF,,AD,+@:CE,3C88,,,>F9,,,@FC+:3>8>9=F:@F7*@>EEFGC7*47<F*3;;:FFF:,,*=CC*1;*=CGFC*:AF7FCGG,=<@'#(<6>397FBF8>C*EF88C/,,F@79#3,;9-BEB>*?;*53*GCECCFG@@388E<D,8FB,,B,D,,6D6FB,<F<5EC,8*83,,=6++@+EC+BFC,EEC,C9,,4,GCGGEF;;GFGFCC?FFGGGFE=;C,,?6<GGEEGGE@@GF,FFFFFFFGFF@+,<C,,,,,C,CE<GEFD8F8C,E,F@GFFD7GGGFGFCCAFFGGFFEEFEGGGGGEGCCCCC
@sH 28441
TGAGGAATATTGGTCAATGGACGGAAGTCTGAACCAGCCAAGTAGCGTGCAGGATGACGGCCTTCTGGGTTGTAAACTGCTTTTAGTTGGGAATAAAGTGCACCACGTGTGGTGTTTTGTATGTACCATCAGAAAAAGGACCGGCTAATTCCGTGCCAGCAGCCGCGGTAATACGGAAGGTCCAGGCGTTATCCGGATTTATTGGGTTTAAAGGGAGCGCAGGCGGACCTTTAAGTCAGCTGGGAAATACGGCGGCTCAACCGTCGAACTGCAGTTGATACTGGAGGTCTTGAGGGCACACAGGGATACTGGAATTCATGGTGTAGCGGTGAAATGCCCAGATATCATGGAGAACTCCAATCGCGAAGGCAGGTATCCGGGGTGCAACTGACGCTGAGGCTCGAAAGTGCGGGTATCAAACAGGATTAGATACCT
+
DFFGGGGFFFGGGGGGGGGGGGGGGGGGGGGGGGGGFGFGGGGFFGGGEGGGGGGGGEFGGEGGGFGGGGGGCGGGGGG<FGGGDGFGGGEGFCEGGGFGFFGGFGDGGF@FGGGGGFGGG9FGC<FGGGFGGGGGGDGGAFE>ECEGGFFFGGGGGGGGGGGGEDGGECGGGGGG*>FF>GGCCFDGDGGGGCGB8E<?FEFGGGGGGCC;EFC4CBCA>@GGGGC7CCEGG?A:D:>6FC#GF@EFGGG=FCD>DFGFFCED>9CFCGFDFFFFE:CEFGFA,FE@:8A0,@,FCGFEFF8F><EB>,FGF@CC9EBFGGDBEGGFEFFFGFFE<,,9GFAFEAGGGGGFF<DGGGFFCFDFF@<FGGFFGGGGEFGCEGDDGGGGGECGE8FGGEFEGGGGGFGDGGGGFEFGGFGGGGGGGF<EEGCCCCC
@sH 28039
TGAGGAATATTGGTCAATGGGCGAGAGCCTGAACCAGCCAAGTAGCGTGCAGGAAGACGGCCCTATGGGTTGTAAACTGCTTTTATAAGGGAATAAAGTGAGCCTCGTGAGGCTTTTTGCATGTACCTTATGAATACGGACCGGCTAATTCCGTGCAAGCAGCCGCGGTAATACGGATGGTGCAAGCGTTATACGGCTTTACGGGGTGTAAAGGGAGCGCAGGCGGGGCGGCAAGTCTGATGTGAAAGCCCGGGGCTCAACCCCGGTACTGCATTGGAAACGGTCGTACTAGAGTGTCGGAGGGGTAAGTGTATTTCCTAGTGTAGCGGTGAAATGCGTAGATATTAGGAGGAACACCAGTGGCGAAGGCGGCCTACTGGACGATAACTGACGCTGAGGCTCGAAAGCGTGGGGAGCAAACAGGATTAGATACCCT
+
EFFGGGFGGGGGFEFGGFG@ADDGCFEGGGGFE8FG@F<F8FF9EGGGGGGGGGGGG8CGG+:DFFFFGGDE=BFFFGF@<5C9BEEEDFFF8?EFGDGAFFGG<,4BEFGF<=BF<F7E95BBFECFGFGGFGGF,3@:36@38B7B>F=EDFGGCGFGD:7DCD>@FCG@C,:*>C**@9<CFF*BFGG>@B8**><69</22F+CFCACBFDFG9C>4;*5C4#D5<?;@#6:8FCCC<6<D3A8>7GD@8$;6EFFC7<CC>,:,E:,,,,,F>663+>B+DGF9F<GFG>EC@@+EFFDGGFDF>5,,,9E89,:B5=8>8CCEEEACCGEDFF8FDA<?FFGFCB<8:8C,GFEDFC<FGGGGCFFFE9GGGEGGGFEEFC:CBCCC,FB,GGGGGGFDGGGEFCC@CGFF<FF9CGGGGGGGEGCCCCC
@sH 27523
TGAGGAATATTGGTCAATGGGCGAGAGCCTGAACCAGCCAAGTAGCGTGCAGGATGACGGCCCTATGGGTTGTAAACTGCTTTTATAAGGGAATAAAGTGGGAGTCGTGACTCCTTTTGCATGTACCTTATGAATAAGGACCGGCTAATTCCGTGCCAGCAGCCGCGGTAATACGGAAGGTCCGGGCGTTATCCGGATTTATTGGGTTTAAAGGGAGCGTAGGCCGGAGATTAAGCGTGTTGTGAAATGTAGATGCTCAACATCTGCACTGCAGCGCGAGCTGGTTTCCTTGAGTACGCACAAAGTGGGCGGAATTCGTGGTGTAGCGGTGAAATGCTTAGATATCACGAAGAACTCCGATTGCGAAGGCAGCTCACTGGAGCGCAACTGACGCTGAAGCTCGAAAGTGCGGGTATCGAACAGGATTAGATACCCT
+
FCFGGGGGGGGGGGGGGGGGCGGGGGGGE8FFGGGGGGGF@ECFGGGCEGGGGGGGGGGGGGGGGGGGGGGGGGAFGGFGGGGFGGGGDGGGGG9EFFGGGGGGFEDGGFGGGGGGGGGGAFAFEGGGAFGGGGGGGGGGGGGDGGG<FFGGDFGGGGGGGGGGGGGFFGGGGGGGGGGGGGGGGGGGG@-:CGGGEEFG?F-CFGGGGGGGGGGFEAEGB=AFAGGGGEG7>EG>FEGFFGCECGG9DCDCCF@@9=EFGGGGGFCF<7C9CGEGGGGFDCDFAD8D9GGGD:@8+F8GFAGGE@CEEGEAFFECGGFGGF@GFGGEGGGFEEFC99GFF@,=DGFDFFEEFB:,FFFC7ECFF@FFFCGGGGGF@FFEGGGGGEE7GFFFFCFGDCEECEFGGGGGGDGGGGGGGGGGFGGGGGGGGGGCCCCC
@sH 48195
TGGGGAATATTGGGCAATGGGCGCAAGCCTGACCCAGCAACGCCGCGTGAAGGAAGCAGGCTTTCGGGTTGTAAACTTCTTTTGTCAGGGACGAGTAGAAGACGGTACCTGACGAATAAGCCACGGCTAACTACGTGCCAGCAGCCGCGGTAATACGTAGGTGGCAAGCGTTGTCCGGATTTACTGGGTGTAAAGGGCGTGTAGCCGGGAAGGCAAGTCAGATGTGAAATCCACGGGCTCAACTCGTGAACTGCATTTGAAACTGTTTTTCTTGAGTATCGGAGAGGCAATCGGAATTACTAGTGTAGCGGTGAAATGCGTAGATATTAGGAGGAACACCAGTGGCGAAGGCGGATTGCTGGACGACAACTGACGGTGAGGCGCGAAAGCGTGGGGAGCAAACAGGATTAGATACCCT
+
A@FFGGGFG9E9@EFGGGGGGGGGG@FGGCFADFGGGGGGGFGGEGE6>EFGGGGG,C=DGF@,ECFDFGEFGGFFGGGFEAEFGGGGFGGGGCEGGGFFCGFGGGGGGGGGGGGCFGGGGGGGDGGGGGGG9FGGDGFDFGGGF>CGFGBCFFCCGFFCFFGFCFC<F7C8@G72>F7:8GF:#C8;:FFC.CCF@:F@ECC??<EGGCEGGCE<?=09?AFCEFE7CCGCCEC?GDGG@97<DD=GFGGEE?D<9:,)3<FG=GFFFE?3FG<F@?CCFFGGFFGGGEDGECE@9,,<F:=C++):@EFDFA747CGGFAGGEAC9GCFE<A:=?FEF@F:CF7C,@B?EFFGGFCCECB8FAFGFEEGGGGGGFCBGFCEDGD@@GGGGGGFFFFFFDFFGGFFGGGGGFCCCCC
@sH 97
TGGGGAATATTGCACGATGGGGGGAAACCCTGATGCAGCGACGCCGCGTGGAGGAAGAGGGTCTTCGGATTGTAAACTCCTGTTGTTGGGGAAGATAATGACGGTACCCAACAAGGAAGTGACGGCTAACTACGTGCCAGCAGCCGCGGTAAAACGTAGGTCACAAGCGTTGTCCGGAATTACTGGGTGTAAAGGGAGCGCAGGCGGGAAAGCAAGTTGGAAGTGAAATCCAGGGGCTCAACCCATGAACTGCTTTCAAAACTGTTTTTCTTGAGTAGTGCAGAGGTAGGCGGAATTCCCGGTGTAGCGGTGGAATGCGTAGATATCGGGAGGAACACCAGTGGCGAAGGCGGCCTACTGGGCACCAACTGACGCTGAGGCTCGAAAGTGTGGGTAGCAAACAGGATTAGATACCCT
+
FEFGGFGGGGGGGGGGGGGGCFFGGGGGGGFGGGGGGGGGFEGGGGGGFGGGGGGGGFFGGGGFAFGGEGGGGGGGGGGGGGGGGGGGGGG*>FDFEFGGGFGGGGF<EFGGGGGGGGGGD@FGCG>7FFFCFGG7<CGGG6CCCEGGGCEEGGGC:FCEGDFG?9E5CGGGEFGEGECG1EG,CFGGE#99<C9>C:*?7CCC8?EG>ECC@EEF3FGFGFF9A@<,<F<<#@D8?CFF97GFEFGGGGCCDCEAFC@C?DGGGGGGGGFCGFGFFGDFFCF?GGC@EGGCA?DCEGGGFE9CEBFCFCDGE=BFEDC,CEECGGGGF?,@<EFFFECGGGGDDGFBEGGGGFFFE,<FFGGGGGGGGGGGGGGGFCGGGGGGGGGGGGGFGFFFEGFGFGFGGFGFFFFFCCCCC
@sH 40322
TGGGGAATATTGCGCAATGGGCGAAAGCCTGACGCAGCGACGCCGCGTGAGGGATGAAGGTTCTCGGATCGTAAACCTCTGTCAGGGGGGAAGAAACCCCCTCGTGGGAATAATGCGAGGGCTTGACGGTACCCCCAAAGGAAGCACCGGCTAACTCCGTGCCAGCAGCCGCGGTAATACGGAGGGTGCAAGCGTTAATCGGAATCACTGGGCGTAAAGCGCACGTAGGCGGCTTGGTAAGTCAGGAGTGAAATCCCACAGCCCAACGGTGGAACTGCCTTTGATACTGGCAGGCTTGAGTCCAGGAGAGGGTGGCGGAACTCCAGGTGTAGGAGTGATATCCGTAGATATCTGGAGGAACACCGGTGGCGAAGGCGGCCACCTGGACGGTAACTGACGCTGAGGTGCGAAAGCGTGGGTAGCAAACAGGATTAGATACCCT
+
ECFFGEGGEFGFGCGGGG@FFFGCGDGGGGGGCG:CFECFGGGGGGDFG:FFGGFGGGGG9???EEFGEDFGGGGGG,F9FFD<9ECF:CGGGGGG8<<F*CC<1<+*=<<BACCFDEF7>*8CCG?8EECC<F5:*:@88;@6CFFFG8EEGF6CF+*/*;;<<C80C*:8CECE;7ECGE>EEG/85EG:>52::F,,1:?E8@FGFCF5;5:7E3C7>7GEF;6=8::/>:E98FG#;:<<F?#GC>?<90@>:CC*GB;<;@A/FDFC=85?B0:EFCGCE==DA,,DFG@=,A0:,4=9FF>A+8:64:B8@4=>,E8FGFGECGFFF9EFC:+,=7CFC=C@,5?,GFF<ADCCGF@:EGFEGGFB7:EEFF7EC-8CBF@F<GGGFC@GEEGFFE8@8@GGFEEDGGGGGGFEFAFF<BCGGGGGGGDGGCC@CC
@sH 42205
TGGGGAATTTTGGACAATGGGGGCAACCCTGATCCAGCCATGCCGCGTGCAGGATGAAGGCCTTCGGGTTGTAAACTGCTTTTGTCAGGGACGAAAAGGACCGTGTTAATACCATGGTCTGCTGACGGTACCTGAAGAATAAGCACCGGCTAACTACGTGCCAGCAGCCGCGGTAATACGTAGGGTGCAAGCGTTAATCGGAATTAATGGGCGTAAAGCGTGCGCAGGCGGTTCTGTAAGACAGATGGGAAATCCCCGGGCTCAACCTGGGAATTGCATTTGTGACTGCAGGACTAGAGTTCATCAGGGGGGGGTGGAATTCCAAGTGTAGCAGTGAAATGCGTAGATATTTGGAAGAACACCAATGGCGAAGGCAGCCCCCTGGGATGCGACTGACGCTCATGCACGAAAGCGTGGGGAGCAAACAGGATTAGATACCCT
+
EGGGG,FFGGFFGGGGGGGGGGGGGGGGGGGGFGGGGGGGGGGGGGGGGGGFGFGGCEEFEGFFGFGGFEEGGGGGFFG9FFFGGGGGGGGFGGDECFEGGFGEGGFAFGEBEDEDDDFGGGGGGGGEGCCFGGG8FGFFGGGGGGGGEGFGGGGA@FGGG7BCF8>EFFEGCCEGGGGFGG,<B-8B:FEFG@@<EFF@CE>CFF,?29<EDC?@GF+7@FCD5/?>5=E2?<,@7:CGAC4;C:8#'/5:0>8DCGCECDD828D>;GGGGGF9FE<FD@9FA=>B=<<C33,E<;GEFAE<7E@+GGGGCEC44,9FCFFAFGGFEFGEFGGF@7F@@=FFEA,GFFDCGFCGFEFCGF?CGGEEDF9FGGGGGGGDFFGFGF@GGGGDGGGFGFEGFGGGGFGGGEGGGGFFDGGGGGGGGFGGGGEGGGGGCCCCC
@sH 100
TGAGGAATATTGGTCAATGGGCGCGAGCCTGAACCAGCCAAGTCGCGTGAGGGATGAAGGTTCTATGGATCGTAAACCTCTTTTATAAGGGAATAAAGTGCGGGACGTGTCCCGTTTTGTATGTACCTTATGAATAAGGATCGGCTAACTCCGTGCCAGCAGCCGCGGTAATACGGAGGATCCGAGCGTTATCCGGATTTATTGGGTTTAAAGGGAGCGCAGACGGGAGATTAAGTCAGTTGTGAAAGTTTGCGGCTCAACCGTAAAATTGCAGTTGATACTGGTTTCCTTGAGTGCAGTTGAGGCAGGCGGAATTCGTGGTGTAGCGGTGAAATGCTTAGATATCACGAAGAACCCCGATTGCGAAGGCAGCTTGCTAAACTGTAACTGACGTTCATGCTCGAAAGTGTGGGTATCAAACAGGATTAGATACCCT
+
EFGGGGGGGGFGGGGGGGGGGGGGGGGGGGGGGGFFFGFGGGGGGGGFFGGGGGGGGGGGGFF9FGGGGFGGGGGGGGGGGGFFGGAFGGGFFFFFGGGCGGGGGGGDEFFEFGFGGDCDCFDFGGGGGFGAFGFCGGGGGGGGGGDGFFGGC@FCG9DFFFFFD>CCCCFC=96>>GCFCF?GEEGGGGE8F>GDDGF*GCGGGG9C<FFG79CFG6<@9;CGGGGGGAEF<FF@F?FFECC@<,AFFCEC:D8CGGED6FEGGGGGGGGFGF9GFEGGGFFGGF8F@A44*GFFFGGFGFCGGGGEGGFD8DEGGGFGFFC>5DGGGGGFA,9GFEFGF=GFGGFGFCGFCEGGGGGF7GGFFGDFCFFGFCEDFFFBAGGGGGGGGFFGGGGFFFGGFGGGFFGGGGGGFCGGGGFFCGGGGGGGGFGCCCCC
@sH 101
TGAGGAATATTGGTCAATGGGCGAGAGCCTGAACCAGCCAAGTAGCGTGCAGGATGACGGCCCTATGGGTTGTAAACTGCTTTTATAAGGGAATAAAGTGAGTCTCGTGAGACTTTTTGCATGTACCTTATGAATAAGGACCGGCTAATTCCGTGCCAGCAGCCGCGGTAATACGGAAGGTCCGGGCGTTATCCGGATTTATTGGGTTTAAAGGGAGCGTAGGCCGGAGATTAAGCGTGTTGTGAAATGTAGACGCTCAACGTCTGCACTGCAGCGCGAACTGGTTTCCTTGAGTACGCACAAAGTGGGCGGAATTCGTGGTGGAGCGGTGAAATGCTTAGATATCACGAAGAACTCCGATTGCGAAGGCAGCTCACTGGAGCGCAACTGACGCTGAAGCTCGAAAGTGCGGGTATCGAACAGGATTAGATACCCT
+
EFFGGGGGGGGGGGGGGGGGGGGGGGGGGGGGGGGGGGGGFGFGGGGGGGGGGGGGGFGGGGGGGGGGGGGGGG9FGGGGGGGGGGGCGFGCEEEGGGGGGGGGGGGGGGGGGGGGAFGGGGGGGGGFCFGFGFFGGFGGGGGGGGGGGFFGGF+=FDGGFCFGGGGGGGGGGFCFFCEC:,FCGGGGGGGGGGG:ECGCCFGDC@)4F:FEFFCAE>GFFFGG@3C:EGG9:C/DEFEECGCF=1C@F;;0F<@?E>CC:EGGAEDCF8@5GF>:ECGFFEGGF>D8@BFD:+CFE9CF9C9<FGC:F?FEE?=7EGFEEE6+0C7D;;,;9GFBEFGGFEFGGGFCGFGGFGFFF<CGGCGFGGFGGFCGFGGFGEGGGCDGGFCCGFGGGGGGFEGGGGGGGGGGGGGEEGGGGGGFGGGGGFF9GGGCCCCC
@sH 29283
TGAGGAATATTGGTCAATGGGCGAGAGCCTGAACCAGCCAAGTAGCGTGCAGGATGACGGCCCTATGGGTTGTAAACTGCTTTTATAAGGGAATAAAGTGAGTCTCGTGAGACTTTTTGCATGTACCTTATGAATAAGGACCGGCTAATTCCGTGCCAGCAGCCGCGGTAATACGGAAGGTCCGGGCGTTATCCGGATTTATTGGGTTTAAAGGGAGCGTAGGCCGGAGATTAAGCGTGTTGTGAAATGTAGATGCTCAACATCTGCACTGCAGCGCGAACTGGTTTCCTTGAGTACGCACAAAGTGGGCGGAATTCGTGGTGTAGCGGTGAAATGCTTAGATATCACGAAGAACTCCGATTGCGAAGGCAGCTCACTGGAGCGCAACTGACGCTGAAGCTCGAAAGTGCGGGTATCGAACAGGATTAGATACCCT
+
BFGGGGGGGGGGGGGGGGGGFGGCGGGGGGGGGGGGGGGGGGGGGGGGGGGGGGGFFGGGGGGGGGGGGGGGGGGGGGGGGGGFFGGGGGG=FGFFGGGGGGGGGGGGFGGGGGGGGGGGGGGGGGGGGGGDEGGGGGGGGGGGGGGGGGGGFAFGGGFFGFGGGGGGGGGF;=>FEGGG7G@<GGEGGGG>FGGG@GGGG:FGFBFCEGFGFGGFGFGFFFDGGGGGFDGGGFGFGGGGFGFGFEC=GFDDGGFGGG>FD<DGF@?CGGFDGGGGDGDE@GGG3GFDDDFGFGGF>GEF>GCGGGGGGGF=BE=GGGGFGGEDFGFGGGGGCFFGFFGFFFFGGGFGGCGGGFGGGGGGDGGFGGCGFCGGGGGGGGGGGGGGGGGGGGCEGGGGGGGGGGGGFFGGGCGFGGGGGGGFGGGGGGGGGFGCCCCC
@sH 40042
TGACGAATATTGGGCAATGGGCGCAAGCCTGACCCAGCAACGCCGCGTGAAGGAAGAAGGCTTTCGGGTTGTAAACTTCTTTCCTCAGGGACGACGAAAGTGACGGTACCTGAGGAATAAGCAACGGCTAACTCCGTGCCAGCAGACGCGGTAATACGTAGGTGGCAAGCGATATCAGGATTTACTGGGGGTAAAGGGCGTGGAGGCGGGATTGCAAGTCAGATGTGAAAATTATGGGCTCAACCCATAACCTGCATTTGAAACTGTAGTTCTAGAGTAGTGGAGAGGCAGACGTAATTCCTAGTGTAGCGGTGAAATGCGTAGATATTAGGAGGAACACCAGTGGCGAAGGCGGTCTGCTGGACAGCAACTGACGCTGAGGCGCGAAAGCGTGGGGAGCAAACAGGATTAGATACCCT
+
@,ECFGGGGGGGGGG8CFFF,CFEG@@FDEGGGGGF8DCGFGEGEGEBFE=CFFG=FFCECFFFGCFGE@FGGGGGG9FG,CFFDGAEFFB48C+8=FFG?9,<@F:FFA@<FEGFFFGGAD>D<FGGGGFGFE,3@55@=><,@CA<>FEBCFGCF*3<<C,,*6,>7<E*@F<F,2<FGFG,,?A:F*C:*8F<<=+::**/2/;?EG9;;9F=D<4*5+1<@3AC@C,26,<@:,,3++:CD=7,>DC9;BDFCEB77,,=8B,AE,<DA,D?BBC,<FFE:9:5+,?DDE,>,>>,FD<GF@@5EGGEFC,8,,C=?F9C4,A<,6FE,@@8,=C,@FFCGGGFGCCB8C,,FGEFF<9FDGFACGFF@@DGGFC6CFEECGFEEGGFFGGGGFFF<FEDFFEGCFGGGFCCA-@
@sH 104
TGAGGAATATTGGTCAATGGTCGGCAGACTGAACCAGCCAAGTCGCGTGAGGGAAGACGGCCCTACGGGTTGTAAACCTCTTTTGTCGGAGAGTAAAGTACGCTACGTGTAGTGTATTGCAAGTATCCGAAGAAAAAGCATCGGCTAACTCCGTGCCAGCAGCCGCGGTAATACGGAGGATGCGAGCGTTAGCCGGATTTATTGGGTTTAAAGGGTGCGTAGGCGGCACGCCAAGTCAGCGGTGAAATTTCCGGGCTCAACCCGGACTGTGCCGTTGAAACTGGCGAGCGAGAGTGCACAAGAGGCAGGCGGAGTGCGTGGTGTAGCGGTGAAATGCATAGATATCACGCAGAACCCCGATTGCGAAGGCAGCCTGCTAGGGTGCGACAGACGCTGAGGCACGAAAGCGTGGGTATCGAACAGGATTAGATACCCT
+
FGGFGFGGGGGGGGGGGGGGEGCFEGGGGGGGGGGGGGGGGGGGGGGGGGGGGGGGGGGGGGGGGGGGGGGGGGFGFGGG9EFGFGFGGGGGGGGEFGFGGGEGGDGGGGGFFGFGGGGGGGGGGGGGGGGGGGGGGGGFEC7FGFEGGGGGCFFFGCGCD>CGDGGGEEGGGDFGFDEGG7:CCBCFG@G&?F@C/ACFGGG><C):CG?F<CEFCBGF@<CDGC>DEGC,<@?6EFFCGF4B7CC@FEGFGGEEFECEDFEGGGFC76FBCG?FD;9C>D;DFB+:=<GGBGGGGGGGGF9GGGEGGGED>+GGEDC@EECGFGCGGFF;EFDGFCE8FAE8GDGGGGGFEF7D@FGEGGFEGEBFBF<F@,GGGGGGGGGGGFFCGEFFF<GFBGFFFGGF@CGGGGGGGGGGDFFCGGGGGGFCFGF@CCCC
@sH 23403
TGAGGAATATTGGTCAATGGGCGAGAGCCTGAACCAGCCAAGTAGCGTGCAGGATGACGGCCCTATGGGTTGTAAACTGCTTTTATAAGGGAATAAAGTGAGAGTCGTGACTCTTTTTGCATGTACCTTATGAATAAGGACCGGCTAATTCCGTGCCAGCAGCCGCGGTAATACGGAAGGTCCGGGCGTTATCCGGATTTATTGGGTTTAAAGGGAGAGTAGGCCGGAGATTAAGCGTGTTGTGAAATGTACGTGCTCAACATCTGCACTGCAGCGCGAACTGGTCTCCTTGAGTACGCACAAAGTGGGCGGAATTCGTGGTGTAGCGGTGAAATGCTTAGATATCACGAAGAACTCCGATTGCGAAGGCAGCTCACTAGACTGTCACTGACACTGATGCTCGAAAGTGTGGGTATCAAACAGGATTAGATACCCT
+
GGGGGGGGGGGGGGGGGGGGFGGGGGGGGFGGGGGGGGGFGGFEFGGGGGGGGGGGGGGGGGEGGGGGGGGGGGGGEFGGGGGGGGGGEFGGGGGGGGGGGGGGGGGGGGGFFGGGGGGGGGGGGGGGGFCAFGGGCAFGGGGGGGGFGGGGFGGGGGGGGGGGGGGGEG@FGGGEG9::5EDFGCG><FEFGA;FCGG9>C3FGF:CFGFGGCCFG6CCAFGFGGGGGGGGEDEBGFGGFC=CE9FFFGGGFFDCGGFGGFGGGG:CFFDEGGGGFFCFGGGF8FGE9FGGFGGGGGGFGGGGGGEEGGGGGGGGGGGGGGEEFGFFGGFFAFECFEF;F;GCGFGGGGGGGEGGCGGFCEEGGGGGGGFGGGGGFFGGGGGGGFGGGFGGFGGGFGGGGGGFGDGGGEGFGGGGFGGFGGGGGGGGGGGCC@<C
@sH 32473
TGGGGAATATTGCACAATGGGGGAAACCCTGATGCAGCAACGCCGCGTGAAGGAAGAAGGTTTTCGGATCGTAAACTTCTATCAACAGGGACGAAGAAAGTGACGGTACCTGAGTAAGAAGCCCCGGCTAACTACGTGCCAGCAGCCGCGGTAATACGTAGGGGGCAAGCGTTATCCGGAATTACTGGGTGTAAAGGGAGCGTAGGCGGCACGCCAAGCCAGATGTGAAAGCCCGAGGCTTAACCTCGCGGATTGCATTTGGAACTGGCGAGCTAGAGTACAGGAGAGGAAAGCGGAATTCCTAGTGTAGCGGTGAAATGCGTAGATATTAGGAAGAACACCAGTGGCGAAGGCGGCTTTCTGGACTGAAACTGACGCTGAGGCTCGAAAGCGTGGGGAGCAAACAGGATTAGATACCCT
+
EFFGGGCCGGGGGGGCCEECF7FGGGGGG<CFGCEGGGGGGGGGGGG+@FFFDGGGGGFG-?EFGGGGDGG8EE?EGGGGGFGGAEFGGGFFGGGFGCEFGFGFG@FAFCAFFGGGGGFGGGA<BFG7B:F@CGFCCFGGGGGG@FFGDG>CFED@<FFGGGGGGGGFDGGG7BFD;EGBF>FFGCFEF,FEEFC?66<CEG1ECEFDGDGEFCCEGFG43<C3::@@5@@8FG8FGGDE+FCFF7F>DGFEGCFFFCCEFG9DDEFFCECE<:FC<<A?GGGFEEDE?FECC@9>9,FDFAFCFADGAF=GFBC9C?4@,AC8E8FCF,ECGGFGF@EGE@FGFC:FFEDGGDEGGGGGDFFFGGGFCDE>GFCGFFFF<GGFDFF@@EEDGGGGGEFGGF<EFFGGGFGGGGGCCCCC
@sH 107
TGAGGAGTATTGGTCAATGGGCGAGAGCCTGAACCAGCCAAGTAGCGTGCAGGATGACGGCCCTATGGGTTGTAAACTGCTTTTATAAGGGAATAAAGTGAGCCTCGTGAGGTTTTTTGCATGTACCTTATGAATAAGGACCGGCTAATTCCGTGCCAGCAGCCGCGGTAATACGGAAGATGCGAGCGTTATCCGGATTTATTGGGTTTAAAGGGGGCGTAGGCGGAAGGATAAGTCAGCGGTGAAATGCTTCAGCTCAACTGGAGAATTGCCGATGAAACTGTTTTTCTAGAGTATAAAAGAGGTATGCGGAATGCGTGGTGTAGCGGTGAAATGCATAGATATCACGCAGAACCCCGATTGCGAAGGCAGCATACTGGGCTATAACTGACGCTGAAGCACGAAAGCGTGGGTATCGAACAGGATTAGATACCCT
+
DFGGGFGGGGGGGGGGGGGGGGGGDGGGGGGGGGFGGGGFCFFGGGGGGGGGGGGGGGGGGGGGGGGGGGGGGGGGGGGGGGGGGGGGCFGEF8FFFGGF<DFGCGGGGGGGFGFGGGGGGGGGGGGGGGGGGFGGGFG9DCEGGGDGGGFAFGGGFGGGGGGGGG@FGGGGFFGGGGGGGGGEC<EGGE@FGDFG5C:F>GGDGG@BF<?FGG?#CDF549EGFB99CCC?CG?<:D>8CFEGGG9=C@,>CCB8@6CF89EFGGGFC<@4GFFFCACFFGGGGGDFFCD<D@,CEE;FGFFFF6F4+>?@@+CBGGGGFGEGFGEFGGGFEBGGFFGGF;FFB7?GFE9FCFGGDFFGGGE<EGFGCGFFDGCFF@E;GGGGGGGGGGFGGGCGGFEDFGGGEEGGGFFFGFGGGGGFGFGGF<GGGGGCCC@C
@sH 28560
TGAGGAATATTGGTCAATGGACGCAAGTCTGAACCAGCCAAGTAGCGTGCAGGATGACGGCCCTCTGGGTTGTAAACTGCTTTTAGTTGGGAATAAAGTGCACCACGTGTGGTGTTTTGTATGTACCATCAGAAAAAGGACCGGCTAATTCCGTGCCAGCAGCCGCGGTAATACGGAAGGTCCAGGCGTTATCCGGATTTATTGGGTTTAAAGGGAGCGCAGGCGGACCTTTAAGTCAGCTGTGAAATACGGCGGCTCAACCGTCGAACTGCAGTTGATACTGGAGGGCTTGAGTGCACACAGGGATACTGGAATTCATGGTGTAGCGGTGAAATGCTCAGATATCATGAAGAACTCCAATCGCGAAGGCAGGTATCCGGGGTGCAACTGACGCTGAGGCTCGAAAGTGCGGGTATCAAACAGGATTAGATACCCT
+
FFFFGGFGGGGFGGGGGGGGGGGGGGGEGGGGGGGGGGFGFFFFGGGGGGGGGGGEFGF:CEGFE<FDEGDFGGGGGGGGGGGFFGGGGGGGCFFFG9EFFGGFDFGGGGGCFGF@GGGGFFGGGGGGGGGGGGG><CEDFGGGDGG?FGCGG@FGF,>FGCFGDEEDFGGGGGGEGGGG7,?F7<FGED<=FGEGGGEGGFGFFGEDFE?CG@GFGFED@>57>?FFGGGFCFGAG8ACCD3ECCEFGGFGFD8GGDGFEGCCEFGGGGFDCGEGFGGC?FFC.F:,@,FGFFCGGGF?8FFF9D?B,EE;CAFGCFGGE?:@AC@,;DFC,=EC>GGFGGGGFGFFA<,EFGGGGFFEFGGFCF@D8FGGGGGGGGGGGGGGFGFGGGGGGGGGGGGGGGGEDEGCGGGGGGGGGGGFGGGGGGFFE,GCCCCC
@sH 28362
TGAGGAATATTGGTCAATGGGCGAGAGCCTGAACCAGCCAAGTCGCGTGAGGGAAGAATGGTCTATGGCCTGTAAACCTCTTTTGTCAAGGAAGAATAAGCGGCACGAGTGCCACCTTGCCAGTACTTGACGAATAAGCATCGGCTAACTCCGTGCCAGCAGCCGCGGTAATACGGGGGATGCGAGCGTTATCCGGATTTATTGGGTTTAAAGGGCGCGTAGGCGGGACGGCAAGTCAGCGGTAAAAGACTGCAGCTAAACTGTAGCCCGCCGTTGAAACTGTCGACCTGGAGACGAGACGAGGGAGGCGGAACAAGTGAAGGAGCGGTGAAATGCATAGATATCACTTGGAACCCCGATAGCGAAGGCAGCTTCCCAGGCTCGGTCTGACGCTGATGCGCGAGAGCGTGGGTAGCGAACAGGATTAGATACCCT
+
FGGGGGGGGDGFGGGGGG9EGGGFCGGGGGGGGGGGDCFDCCEF:FGGEEGGGFGGG?FGEFGGGGGGFFGFGGGGGGGGGGGGGGGFFDACGGGFGGGGGGGGGGG7FF?DEGGGGGGGGCF?,EFG9FFGGGGGGGFGFFGGGGGGGGGGGGGGGGGGGGG?FBFFGGGGFCFFCE*4FECC8FEFE7ECFAFDGD>F7C7>C-2<E8ACCGGFG3E>(8?FDE?*5CGCC:=9FFGCEGFEEGFF?8<FFCED<FEFF@FC:@+#;C@0GF>@5@AGFGGFD>F8DFGFC@<DFGDC8:EECCEEEFEEE9;DEF:,,@+EGEFFGGFF?,E:-,,C4,FFFDFCFDGCGF7@,?GGCEFGGFGGGFFGGGGGFF+GDFFEFFCGGFEGGGGGGEDGDFFF@CDEFEGGGGGGGGEGGGGGGGGFEF@@B8-
@sH 47343
TGAGGAATATTGGTCAATGGGCGAGAGCCTGAACCAGCCAAGTAGCGTGCAGGATGACGGCCCTATGGGTTGTAAACTGCTTTTATAAGGGAATAAAGTGAGTCTCGTGAGACTTTTTGCATGTACCTTATGAATAAGGACCGGCTAATTCCGTGCCAGCAGCCGCGGTAATACGGAATGTCCGGGCGTTATCCGGCTTTATTGGGATTAAAGGTAGCGTAGGCCGGAGATTAAGCGTGTTGTGAAATGTAGACGCTCAACGTCTGCACTGCAGCGCGAACTGGTTTCCTTGAGTACGGACGAAGTGGGCGGAATTCGTGGTGTAGCGGTGAAATGCTTAGATATCACGAGGAACTCCGATTGCGAAGGCAGCTTACTGGAGCGCAACTGACGCTGAAGCTCGAAAGTGCGGGTAGCGAACAGGATTAGATACCCT
+
EFCFGGG<FFGECCFFFGGGGFGG7FCFGCFFGGGGFF@F,@:@FFEFG7@FFFGGFC@FC@7FF8?8FF7C=FFGGE<CEEFFGD?9EFDEEFEFEGGGGGEECGC?AECFFFB9E<FFGFFAFECF,E?EFFGCFGG9<BFGF@+B=,,8B:3B7FFFAEGFCEEGGEGFCFG7FG*??9,1:CGGFCG7E9<:*28<+9?<FF#<<CC9#?#?EBGE<EC:6?E:CG5GC<C,/&>/0F=E:FFFG>;D+3:,@BECC8:39E9A7CF;CAEC+38D8DFAGGDB=,FC*>6344+:+<E<EGEGGGEF>E7CB++FFEEEBGEGGFE?GGGFECFDE8F8CEC?CA,E967ECF5,@,GGGGFFEC9@B6,ECFFF:77FFGEGGGEEFAGGE7EFGGGGGEGEF:FGEC@+FEFEDGGGGGGGGGGCC@CC
@sH 32722
TGAGGAATATTGGTCAATGGGCGAGAGCCTGAACCAGCCAAGTAGCGTGAAGGATGACTGCCCTATGGGTTGTAAACTTCTTTTATAAAGGAATAAAGTCGGGTATGCATACCCGTTTGCATGTACTTTATGAATAAGGATCGGCTAACTCCGTGCCAGCAGCCGCGGTAATACGGAGGATCCGAGCGTTATCCGGTTTTATTGGGTTTAAAGGGAGCGTAGATGGATGTTTAAGTCAGTTGTGAAAGTTGGCGGCTCAACCGTAAAATTGCAGTTGATACGGGATAGGTTGAGTGCAGTTGAGGCAGTCGGAATTCGTGGTGTAGCGGTGAAATGCTTAGATATCACGAAGAACTCCGATTGCGAAGGCAGCTCACTGGACTGCAACTGACACTGATGCTCGAAAGTGTGGGTATCAAACAGGATTAGATACCCT
+
@FGGG<FFGGGGGGGDFGFEFGGGGGGGFGGGGGGGGGGGGGGGGFEFGDDEGGGGACCFCGFF@EFGFGC=CC,CEGGG,,CFGGGGFGCEFFGGGGEFCCC<F5,<EFFGGGG+EFFGGGGEFFGFGGGFFGGFGG9EADC@@FGFFGGFGGGDFAEGGGGGGGGGGCFGG9F7FDC:FEF7**@FF4CGG@CC#5C5BB3FFGCGGGGGG>EGGFGG?@;;;>9:GFCFGGC8CFFC@C7FDCDCFF#+=DEFCE+FCC:9E;E?<ACFBF69@)36#5FFA:,4,E<A<BDF@CE,>EF?9+@788C,8@CEDFDEEDEEBC?AAGFCF<<>;CFCF;CGGFGD@99CEBFGF<FCFC@,EFEE@FFEGGGGGEFE<E<GDGFFCFFFFFGGGGEFD,,GGGGGGGGFFGFFGFFFGGCEC,GDFFE@CCCC
@sH 112
TGAGGAATATTGGTCAATGGGCGAGAGCCTGAACCAGCCAAGTAGCGTGAGGGATGACTGCCCTATGGGTTGTAAACCTCTTTTGCTTGGGAATAAAGTGCGGGACGTGTCCCGCATTGCATGTACCATTTGAATAAGGACCGGCTAATTCCGTGCCAGCAGCCGCGGTAATACGGAAGGTCCGGGCGTTATCCGGATTTATTGGGTTTAAAGGGAGCGCAGGCCGTGGGCTAAGCGTGCCGTGAAATTCTGTCGCTCAACGGCAGGCGTGCGGCGCGAACTGGTCCACTTGAGTGCGCGGGACGTTGGCGGAATTCGTGGCGTAGCGGTGAAATGCTTAGATATCACGAAGAACTCCGATTGCGAAGGCAGCTGACGGTAGCGCAACTGACGCTGAGGCTCGAAAGCGCGGGTATCGAACAGGATTAGATACCCT
+
FDGGGGGGGGGGGGGGGGGFGGGGGGGGGGGGGGGGGGGFFGGGGGGGDGGGGGGGGGCCDFGGGFGGFGGGEGGGGGGGDFFEEGGGGGGGGGGFFGGGGGGGGGGGGFGGGGGGCEFGGGGCCFFFGFGGGDGFAD9,BD:EECEFAFDDFFFCF><C<,<FCE@:FFECFGGGEGGDG9CEDFGEGGG8CFFEC*C9:CCCF4=F>?C7@E<?E9CE612CBFE<AC=*:/C2<CCE>CEFE7<#CFAG:DFFCG<C6CCE<=(>>:GBC@1C9CEC6GGGGEFEGGFF=C6+>C@GED=7D6GEGFC4DDGGGGE=F@E8>DGGGGFFDFFDFE,9<=<EFFE7E,9F=CGGGGGCF?GGFGEGF8FFCCGFGGGGGGDGCGGGGGFGGFEFFECGGGGGGGGGGGGGGGGGGGGGFCFGF9GGEGFCCCCC
@sH 30278
TGAGGAATATTGGTCAATGGGCGAGAGCCTGAACCAGCCAAGTAGCGTGCAGGAAGACGGCCCTATGGGTTGTAAACTGCTTTTATAAGGGAATCAAGTGAGCCTCGTGAGGCTTTTTGCATGTACCTTATGAATAAGGACCGGCTAATTCCGTGCCAGCAGCCGCGGTAATACGGAAGGTCCGGGCGTTATCCGGATTTCTTGGGTGTAAAGGGAGCGTAGGCCGGAGATTAAGCGTGTTGTGGAATGTAGATGCTCAACATCTGCACTGCAGCGCGAACTGGTTTCCTTGAGTACGCACAAAGTGGGCGGAATTCGTGGTGTAGCGGTGAAATGCTTAGGTATCACGAAGAACTCCGATTGCGAAGGCAGCTCACTGGAGCGCAACTGACGCTGAAGCTCGAAAGTGCGGGTATCGAACAGGATTAGATACCCT
+
FGGFGGGAFGFGGGFGFGGGDGECFGGGGGGGGGGGGGGGFGCGFGGEEGFGFEGGGDFGGGGGC,,=FGGGEGGFFGGGGFEGGGGGGGGG8F,EFCGGGGGFFGGG<BFGGCGGGGCGGCFFGFFGGGFFFGGGGGGGGFGGGGGGGFDFFDGGEFGE>FGGGGGGEGGG<4@C1B<7:9>>CFEGGCCFG:<3GCF1>A2C?F:-GF?=>FDAEDC@:<75<CE375;@CF?ACCC:;A>GCCAE>BCGFCFGFCFFFCGG>GFAGF=E3;1/<D99*GGGFFGFFBFDD>GGGGFFE<F@F6FEGGFEF8>>GFGFFFEE?8C9EGFFEAFGGDB@:><=8GGGFCGGGGGGGFFCGEEEFFE8CFGGFFCEAFCFGGGFGFFGGECGGGGGGGGDFGGGGGF:F>GGGGGGGGGGGGGGGGGGGGG@C@@B
@sH 114
TGAGGAATATTGGTCAATGGGCGAGAGCCTGAACCAGCCAAGTAGCGTGAAGGATGAAGGTCCTATGGATTGTAAACTTCTTTTATACGGGAATAAAGTTTCCTACGTGTAGGATTTTGTATGTACCGTATGAATAAGCATCGGCTAACTCCGTGCCAGCAGCCGCGGTAATACGGAGGATGCGAGCGTTATCCGGATTTATTGGGTTTAAAGGGAGCGTAGACGGGAGATTAAGTGTGTTGTGAAATTTTGCGGCTCAACCGTAAAATTGCAGTTGATACTGGTTTCCTTGAGTGCGGATAAGGCAGGCGGAATTCGTGGTGTAGCGGTGAAATGCTTAGATATCACGAAGAACTCCGATTGCGAAGGCAGCTTACTAAACTGTAACCGACGTTGATGCTCGAAAGTGTGGGTATCAAACAGGATTAGATACCCT
+
FGGGGAAGGGGGGGGGGGGG,EGGGGGGGGGGGGGGGGGAFGGGGGGEGEGGGFGGGFFGFFGGG,CF9FFFGGFFGFFGEGGGGGG9=FEGGFGFGGGGGFDFAFGGGEF9,,CFGGGEGGGGFFGEGGGGGGGGGGFGCACGGGGG@FGGGGGGGGGGFGGGGGGGGGGFGGDGG:C3@@BF*@CEFGGGGF<EE5=FGGFGF<CGEFFGGAGFC9C#::0?8?D@F<CC=EF(&#BEEFFGGFE735,3:=/DFFCFB:$C8*;7:CC*CF=14,==DDGGGFE5=GFF@>6++,4,=,FE=9+GGGGF?DEGGDDCFFCC=F7EB@C;,<FDGGGGFFGFGGGGFFGFCF8,:<FFCGGFGFGGGGGF@<,,FF5,C6,C,FCF7FF@C5E,GCGFCEFGGFF7FCGGGGGGF<GGGGGGGGGGGFGCCCCC
@sH 35527
TGAGGAATATTGGTCAATGGGCGAGAGCCTGAACCAGCCAAGTAGCGTGCAGGATGACGGCCCTATGGGTTGTAAACTGCTTTTATAAGGGAATAAAGTGAGCCTCGTGAGGCTTTTTGCATGTACATTATGAATAAGGAAAGGCTAATTCCGTGACAGCAGCCGCGGTAATACGGAAGGTCCGGGAGTTCTCCGGATTTATTGGGTTTGAAGGGAGCGTAGTCCGGAGATTAAGCGGTTTGTGAAATGTAGATGCTCAACAGCGGCACTGCAGCGCGAACTGGTTTCCTTGAGTACGCACAAAGTGGGCGGAAGTCGTGGTGTAGCGGTGAAATGCTTAGATATCACGAAGAACTCCGATTGCGAAGGCAGCTCACTGGAGCGCAACTGACGCTGAAGCTCGAAAGTGTGGGTATCGAACAGGATTAGATACCCT
+
FFFCE@8FFFGGGCCFGGGG,CEECDFCE@E,CEGGEC,4@FEGGGCGFGFGGGGEE,CGD@FFFF?8EFG7BD9FDAC,<EFGAFF,<E=<,AAAEF9?FGGGFFEAFGGBCDCGFCGGFG<,?A,8<=FDAFGFF9=,,,:BFFGGGGFA,:++:E9,=>,,++3@+@@,@;@*@:FG,DFE:C:<<B,,48*4/*+?,=CFFG*=:*8<CC1*8-C654#98*:1@ECF<0<.*##B?3>,)(FB2;D:@>>3;,F@++++,@,>>,C@=F8B>@3=8>==A<,,9AFE:@484,,B9C,<E@F=GGFC86+=EDBAA98+=C7FE<<5C9FEC,63A9,9,,=D<9E<CFC@EFGFCCCBFC6,FFGFCCEDGFFC+C@GGGFFCB;GGFEF8DECGGGFGFFFB,FFGFFFDGFAFEGGGGFEC,,@@@<C
@sH 44126
TGAGGAATATTGGTCAATGGTCGGCAGCCTGAACCAGCCAAGTCGCGTGAAGGAAGACGGCCCTACGGGTTGTAAACTTCTTTTGTCGGGGAGTAAAGTACGCTACGTGTGGCGTTTTGCAAGTATCAGAAGAAAAAGCATCGGCTAACTCCGTGCCAGCAGCCGCGGTAATACGGAGGGTGCGAGCGTTATCCGGATTTATTGGGTTTAAAGGGAGCGTAGGCCGGAGATTAAGCGTGTTGTGAAATGTGGAGGCTCAACATCTGCACTGCAGCGCGAACTGGTTTCCTTGAGTACGCACAAAGTGGGCGGAATTCGTGGTGTAGCGGTGAAATGCTTAGATATCACGAAGAACTCCGATTGCGAAGGCAGCTCACTGGAGCGCAACTGACGCTGAAGCTCGAAAGTGCGGGTATCGAACAGGATTAGATACCCT
+
EEFGGGGFGFGGGGGGGGF@,CF++@F7C@FGGGGGGGGGGG9CFFGFE,,CEF,AFFCFGGGGG8BFGGECFF,EE,5CE,CFFEA+@+>B+@FED<E,,?++8CFEFG+4++83@CGGG3>F<3C,,C3FFG,DF:,@,:FEFGCE,DFGG>:EFGGGF,:FC*>CGGDCG?F@F<78=:F7*FCD7<FFGG?GGEEG@GGCBF??CG>F@<&FC=FDFEEG6:;GDEGC?<F9EDGFGGCC@388F<,3,.?F9GEF@':2,CGF@?@++F@CBD=CFFGGFAFEE8FFFF=EGF?<9A9FEEGGEFFE7F@CCFFBA?7EFFC,CFCFFCFE;CCEF;E<8GFGFEAB,:F@7DF7GFGGF<FGGGGGFCFGGGE@:GGGFECCC@;GGGGGFCGGGGFAFEGGGF8GGFGGGGGFGGGGGGGGGFF@CBCA
@sH 30028
TGGGGAATCTTCCGCAATGGGCGAAAGCCTGACGGAGCAACGCCGCGTGAGTGATGACGGCCTTCGGGTTGTAAAGCTCTGTGATCGGGGACGAACGGTCAGCAGACGAATACTCTGCTGAAGTGACGGTACCCGAATAGCAAGCCACGGCTAACTACGTGCCAGCAGCCGCGGTAATACGTAGGTGGCAAGCGTTGTCCGGAATTATTGGGCGTAAAGCGCGCGCAGGCGGCTTCTTAAGTCCATCTTAAAAGTGCGGGGCTTAACCCCGGGATGGGATGGAAACTGAGAGGCTGGAGTATCGGAGAGGAAAGTGGAATTCCTAGTGTAGCGGTGAAATGCGTAGAGATTAGGAAGAACACCGGTGGCGAAGGCGACTTTCTGGACGACAACTGACGCTGAGGCGCGAAAGCGTGGGTAGCAAACAGGATTAGATACCCT
+
EFGGGGGGGGGGGGGGGGGG<FFGGGGGGGFGGGGGGGGGGGGGGGEFGGGGGGGGGGGGGGGGGGGGGGGEFGGFGGGGFGGCCFFGGGGGGGDEGGGGGGGGGGFCFCCFGGGGGGGGG@FFEFGGGCGGGF>C@FG?@CFGGGGGGGGGGCGGFGFBFGGGGCCEFFEGFG@@*<FGGGCCE?CFC,AFGGCEEEGGEG<E5ECEF?CFGGD5@<CF>9>DGGCBGDGGCC<4@,<9CCFC,;AFFFFGCF.GDGFDE:GFF@CF=EC/GFDDDFBFDGFEAFDD<F@GGD<FDDF@EEDFF@AEFFDFEE45E@8>8FFEFGDGE>EFGGGFDF@,EFFFGGEGGFGGGFGGF:EGFGGFFGGGGGECEECGEGEGGGGGGGGGGGGGGGGFGGGGGEGGFGGGGGGGGGGGGGGGGGGGGGGGGGGGGGGGCCCCC
@sH 118
TGAGGAATATTGGTCAATGGGCGAGAGCCTGAACCAGCCAAGTAGCGTGCAGGAAGACGGCCCTATGGGTTGTAAACTGCTTTTATAAGGGAATAAAGTGAGCCTCGTGAGGCTTTTTGCATGTACCTTATGAATAAGGACCGGCTAATTCCGTGCCAGCAGCCGCGGTAATACGGAAGGTACGGGCGTTATCCGGATTTATGGGGTTTAAAGGGAGCGTAGGCCGGAGATTAAGCGTGTTGTGAAATGTAGATGCTCAACATCTGCACTGCAGCGCGAACTGGTTTCCTTGAGTACGCACAAAGTGGGCGGAATTCGTGGTGTAGCGGTGAAATGCTTAGATATCACGAAGAACTCCGATTGCGAAGGCAGCTCACTGGAGCGCAACTGACGCTGAAGCTCGAAAGTGCGGGTATCGAACAGGATTAGATACCCT
+
FFFGGFGGFGFFGGGGGGGGFGGCEGGGGGGGGFFGGGGGFGGGGGEEEGGGGGGGG?FGGGGGFGGGGEFGGFGFGGGGFAF@GGGGFGGFGGGFGGGGGFCGFFGGGGDF?<FFGGGGGGDFEFFFGFFGGGF,E?BFFCFCCGEFC9CDFGDGGFFCFGGGGEGG:CFGF9*><>*>B,@FEEEECEEFFG71/?=F<G+2?0:BF7:9;F&AB2-7:?CC@5;7GED<FCF>EFC@;CFG)CGFFFFEDF?>,GFFGF898;38/ED>FC6F=8=6,GFGFFA,F<AA)CCB@,8FD7,FF=CCGF?@>4@7GGGEGFEDBGEFE;?;,CDFFEC8ED9=<FGGGGDGFEFDEGGDGFEGFGGFF<AFFGFFFGGGEGEGGGGGGGFGGCGGFDCA<GGGGGGDC>GGGFEGGGGGGGGFF,FGGFF@CCCC
@sH 119
TGAGGAATATTGGTCAATGGACGCAAGTCTGAACCAGCCAAGTAGCGTGCAGGATGACGGCCCTCTGGGTTGTAAACTGCTTTTAGTTGGGAATAAAGTGCATCACGTGTGATGTTTTGTATGCACCACCAGAAAAAGGACCGGCTAATTCCGTGCTAGAAGCCGCGGTAATACGGAAGGTCCAGGCGTTATCCGGAGTTATTGGGTTTAAAGGGAGCGTAGGCCGGCGATTAAGCGGGTTGTGAAATGGAGAGGCTCAACATTGTCACTGCTGCTCGAACTGGTTTCCTTGAGTACGCACAAAGGGGGCGGAATTCGTGGTGTAGCGGTGAAATGCTTAGATATCACGAAGAACTCCGATTGCGAAGGCAGCTCACTGGAGCGCAACTGACGCTGAAGCTCGAAAGTGCGGGTATCGAACAGGATTAGATACCCT
+
B<CEGGFGGEFGFGGGFF@CEFGEGGFEGFFGGGFFFGFGDGFGGGGGGGFGGGCEFCFEF@EDFEFGGGCFCAEFGGGGFFDCDG?CFFGGGGFCDF<FFGAGGCFFGGGEGGGAFC<FGFGGFGC8+8AEFG>EFGGGGGGEGE+>7CF=D@F@+,C,3@FFEDE7><*@FECCE**>DEFFCCC*<CD5B9CGD=<FC*F@F:6,<.4<87<)C(,8.*;=?#=+,79F;CC)F(>DCF9;<B@BFF0CA#:8=<CF@,7,;7,8,@:*+7@6+8+6??GGFD8C,8,A8GEBA,8@=,6+>6GGFDE;CCGGGGEEF98E5F>,AFF;EFCCFCFGCEEE<DDDC9,GGEC:EGFF@7G@FC,GGECGFAGFCFCBGGFGGGGGGGGGGGGGF@GFE@FGGGGF@7FCCFAGGGFFEGGF@EFGF@<@CACC
@sH 120
TGAGGAATATTGGTCAATGGGCGAGAGCCTGAACCAGCCAAGTAGCGTGCAGGATGACGGCCCTATGGGTTGTAAACTGCTTTTATAAGGGAATAAAGTGAGCCTCGTGAGGCTTTTTGCATGTACCTTATGAATAAGGACCGGCTAATTCCGTGCCAGCAGCCGCGGTAATACGGAGGATGCGAGCGTTATCCGGATTTCTTGGGTTTTAAGGGAGCGCAGACGGGTCGTTAAGTCAGCTGTGAAAGTTTGGTGCGCAACCTTAAAATTGCAGTTGATACTGGCGTCCTTGATTGCGGTTGAGGTGTGCGGAATTCGGTGTGTAGCGGTGAAATGCTTAGATATCACGAAGAACTCCGAGTGCGAAGGCAGCTCACGGGAGCGCAACTGACGCTGAAGCTCGAAAGTGCGGGTATCGAACAGGATTAGATACCCT
+
DGDGG<EEGGFCFFFFDGGFFGGGGGGGGGGGGGGGGGGFGGGGGGGC:FCGGFGGGCCEEGGFFCFEFFGEGGGFFGDFGECGGGGGF?FFFGGGGGGCFCGGGGGGGGGGGGGGGCGG9ECGGFGGGGFGF<9@EFGCEGFEGG@FCGGGGG++>FGG8D7BCEDGGGGE,=EC>>E*?7DFE@5F*<88<<7:7>EG+1,,7*<CF*,<;?+9C2F;;:094>G+#1:F@FC8C?4>389C2<38,6,*>*4>,F,>ED>CB>9F:@39@,@@,8+5+CFCFF,,2,A,)3+@+FEE8A4+F@:@@=C,B>8=+B6,:EB>=ECEGF<FFCCD=CC,E,<=BDCC,,FE<CC@7FF:+@FDF9FEA,9FC7GF@E@F@DGECFECF@7FC,<EE:F8FFGFGGGGEED<GGGGFFFE<FGFA,GFC,GCC@CC
@sH 121
TGAGGAATATTGGTCAATGGGCGAGAGCCTGAACCAGCCAAGTAGCGTGCAGGATGACGGCCCTATGGGTTGTAAACTGCTTTTATAAGGGAATAAAGTGAGCCTCGTGAGGCTTTTTGCATGTACCTTATGAATAAGGACCGGCTAATTCCGTGCCAGCCGCCGCGGTAATACGGAAGGTCCGGGCGTTATCCGGATTTATTTGGTTTAAAGGGAGCGTAGGCCGGAGATTAAGCGGGTTGTGAAATGTAGATGCTCAACATCTGCACTGCAGCGCGAACTGGTTTCCTTGAGTACGCACAAAGTGGGCGGAATTCGTGGTGTAGCGGTGAAATGCTGAGATATCACGAAGAACTCCGATTGCGAAGGCAGCTCACTGGAGCGCAACTGACGCTGAAGCTCGAAAGTGCGGGTATCGAACAGGATTAGATACCCT
+
CFGGFGFGC<FFFGGGGGFGGGGGGE:FGDGGGGGGFGDFGGAEFGGGG7FGGGGGCF,@CFE,EFGGGGGGGFFGFGGGA<EFGGGFFGE?EFFFGAFAFCFCGGGGE@FEG<EFCFEGGGC?FFGDE9EFF<,EEFFCFGGGCGGGGGDFGFFEGGGF+@@CECEFFGG,@E*>>FGGFFGG7FEGCEEFCCFCGEDF7E?3CB7#<>?CC:76;:C6,$2/9;85CEFCFE?2C#:EAFCCGEA==DA9@@C>0F<9FG@#D<CF.C69C@@:1:?5=@(GGE@D,A,,0>1?EFE:,?9FCDCBB,?49,>@>FE==9EEAGGGFAC,A<C8E<,=,,GGFGGFGFFE=EFF,FFFGDEGFF9GGFAGGGFC<ECGFFEGGGEGGFFEGGFBBBB@DFFF8GF@GGGGGGFFGGGGGGGFE,FGFGFACCCC
@sH 122
TGAGGAATATTGGTCAATGGGCGAGAGCCTGAACCAGCCAAGTAGCGTGCAGGATGACGGCCCTATGGGTTGTAAACTGCTTTTATAAGGGAATAAAGTGAGCCTCGTGAGGCTTTTTGCATGTACCTTATGAATAAGGACCGGCTAATTCCGTGCCAGCAGCCGCGGTAATACGGAAGGTCCGGGCGTTATCCGGATTTATTGGGTTTAAAGGGAGCGTAGGCCGGAGATTAAGCGTGTGGTGAAATGTAGGAGCTCAACGTCTGCACTGCAGCGCGAACTGGTTTCCTTGAGTACGCACAGAGTGGGCGGAATTCGTGGTGTAGCGGTGAAATGCTGAGATATCACGAAGAACTCCGATTGCGAAGGCAGCTCACTGGAGCGCAACTGACGCTGAAGCTCGAAAGTGCGGGTATCGAACAGGATTAGATACCCT
+
DFGGGGGGGGGGGGGGGGGGFGGGGGGGGGGGGGGGGGGGGGGGGGGGGGGGGGGGGGGDGGGFGGGGGGGGGGGGGGGGFGGGGGGGGFF=FGGGGGCGGGGGGFGGGGGGGGGGGGGGCAFFGG9,B>FFGGGGGFGFA>=CGGGGGFCFGGGGGGGGGGGGGEFGGGGGGGGGG7>F@EGEEDGGEGG*;<:B*=FGF>F,CFCCFGGC9B>4C@GF?CGFFF:3/,CFFG><GFDE$FECFGGFD@:<##F:@,@>FE<EBCDFFFF@3C7C@52C>G?E3,<B?>9F9GCB+CGFDA,<FA4BF4AD8EB=BB9,?=@CBF=FFCGFDGF>,E,GGFF8FFFF?<?FAF7GDGGGGGEEFE<E@6FE@FGGDFF@DGGGFECGFC;7E9EF<EGGFGGF<FFGGGGGGGGGGFEGGGGGGGGCFF,<CCCC
@sH 36098
TGAGGAATATTGGTCAATGGACGAGAGTCTGAACCAGCCAAGTAGCGTGAAGGATGACTGCCCTATGGGTTGTAAACTTCTTTTATACGGGAATAAAGTTAGCCACGTGTGGTTTTTTGCATGTACCGTATGAATAAGGATCGGCTCACTCCGTGCCAGCAGCCGCGGTAATACGGAGGATCCGAGCGTTATCCGGATTTATTGGGTTTAAAGGGAGCGTAGGCGGGGTATTAAGTCAGTTGTGAAAGTTTGCGGCTCAACCGTAAAATTGCAGTTGATACTGGTATCCTTGAGTGCAGCAGAGGTGGGCGGAATTCGTGGTGTAGCGGTGAAATGCTTAGATATCACGAAGAACTCCGATTGCGAAGGCAGCTCACTGGAGTGTAACTGACGCTGATGCTCGAAAGTGTGGGTATCAAACAGGATTAGATACCCT
+
FFEGGGGGGGGAGGGGGGFGGGGGGGGFGGGGGGGGGGGCFF<FGGGGGGGGGG?FGGGDGGGGGFGGFGCFGGFECDFFGFFF,CD,FECBF<EEGGFFF<9EFGGGGGFEEFFFDEBFCF<E9EE@FGC8@EEF<FFFDFDGG7BEGA?<FFGDGGF7FDFFFE7:F:*@@BEE-<ECCEFGGE;F@;GGG9C@59C95=6FFC<C:F@CGF*AF::CBBDG>CE+7A;FADC926GCFC@CC;CFGG@9:FCDC#7=<DFGFFFGEGFDA8AC88398FFE<:,88EFB9F,FD;?,9F=GGEBBGFGFCCGGGGFEEFEE>E=FFGFFFFF?GGGGFDFFFFGFGGGGGFF@:@CC@,DFGEFGCFFFEEDFGGGGGDFGFGFGFF,FGFFFA:CE@FFGEFEFEGGGFFFFGGFFCCGGGGGGFCFCCCCC
@sH 124
TGAGGAATATTGGTCAATGGACGCAAGTCTGAACCAGCCAAGTAGCGTGCAGGACGACGGCCCTCTGGGTTGTAAACTGCTTTTAGTTGGGAATAAAGTGCACCACGAGTGGTGTTTTGTATGTACCATCAGCAAAAGGACCGGCTAATTCCGTGCCAGCAGCCGCGGTAATACGGAAGGTCCAGGCGTTATCCGGATTTATTGGGTTTAAAGGGAGCGCAGGCGGACCTTTAAGTCAGCTGTGAAATACGGCGGCTCAACCGTCGAACTGCAGTTGATACTGGAGGTCTTGGGTGCACACAGGGATACTGGAATTCATGGTGTAGCGGTGAAATGCTCAGATATCATGAAGAACTCCGAGCGCGAAGGCAGGTATCCGGGGTGCAACCGACGCTGAGGCTCGAAAGTGCGGGTATCAAACAGGATTAGATACCCT
+
FGEFGFGFDFGGFGGFEGGGGGGGGGGEFFFDFGGGGGGGGGFGGGGGGGGGGGGGGGDGGEFFFCFGGGGFCFGGGGGGGFGGGGGGGGGFGGGFDD@FFGGGFGGGG7<FGGGGDGCFDFGF?FG<,>>>,CDFBE7>FFGGGDEGGGGGGG7@<FGGGF7FEGGF><CCGGGGGG>CFCFGDCFE@:1=CE:8*:=F;CF<CFEEGFF+78CFG9CB99GD789:;:CG9FC<7F=>FFF6<C08FEEECCD>,C>CGFEGDGFCDEGFFGFGF@B==#FF=FFD,D8+)FDAFEE?,A,EFCFC<EFD9=C=9ABF:ECE=EDFFEEE,A9=;BFCGFGGFGGEGGGFC=F>::@++:GFGGGFEGFDFGFF@GFCGGGGGGEEFB6EEE,GGFF@C,DAGGFGFFEGGGGGFFEEBGGGFFCAGFFCCCCC
@sH 36251
TGAGGAATATTGGTCAATGGGCGAGAGCCCGAACCAGCCAAGTAGCGTGAAGGATGACTGCCCTATGGGTTGTAAACTTCTTTTATAAAGGAATAAAGTCGGGTATGCATACCCGTTTGCATGTACTTTATGAATAAGGATCGGCTAACTCCGTGCCAGCAGCCGCGGTAATACGTAGGTGGCAAGCGTTGTCCGGATTTACTGGGTGTAAAGGGCGTGTAGCCGGGAGGGCAAGTCAGATGTGAAATCCACGGGCTCAACTCGTGAACTGCATTTGAAACTACTCTTCTTGAGTATCGGAGAGGCAATCGGAATTCCTAGTGTAGCGGTGAAATGCGTAGATATTAGGAGGAACACCAGTGGCGAAGGCGGATTGCTGGACGACAACTGACGGTGAGGCGCGAAAGCGTGGGGAGCAAACAGGATTAGATACCCT
+
FGGGGGGGGGGGGGGGGGG?FFGGEGGGGGGGGGGGGGGGGGGGGGGGGGGGGGGGGGGFEGGGGGGGGGGEGGFGGGGGGFFGGGGGGGGGGGGGGGGGDEGGGGGGGGGGGGGGDGGGFGGGGFGGGGGGGGGGFGFCFGGGGGGGGGGGDFFGGGGGFGGGGGGFGGGFGGGGGDGAFGGGGGGGGGCGFGG=GGGGGG%GGGCGGGGGA?GDFDFDFGGGCFGGGGG@;FFCGGGGGFEFFFFGGGFGGGGEEFGGGFGDF;GGGGGGGGGFF<FGFGFFDFFGFFFEDF@BE:DB8?,FEDF8+GFGFFDGFA,FF=GGBGCGFFGF@CGGFGEFF;FEFFFE?@CF:FFGFF@EGECCF@EGGGGGGGGFFCEGGGGGGGGGGGFFEFF7CGF@F@FEEGGGGGGFFGFGGFEFCFGGGGFGFEGCCCCC
@sH 45574
TGAGGAATATTGGTCAATGGGCGAGAGCCTGAACCAGCCAAGTAGCGTGCAGGATGACGGCCCTATGGGTTGTAAACTGCTTTTATAAGGGAATAAAGTGAGTCTCGTGAGACTTTTTGCATGTACCTTATGAATAAGGATCGGCTAACTCCGTGCCAGCAGCCGCGGTAATACGGAGGATCCGAGCGTTATCCGGATTTATTGGGTTTAAAGGGAGCGCAGACGGGAGATTAAGTCAGTTGTGAAAGTTTGCGGCTCAACCGTAAAATTGCAGTTGATACTGGTTTCCTTGAGTGCAGTTGAGGCAGGCGGAATTCGTGGTGTAGCGGTGAAATGCTTAGATATCACGAAGAATCCCGATTGCGAAGGCAGCTTGCTAAACTGTAACTGACGTTCATGCTCGAAAGTGTGGGTATCAAACAGGATTAGATACCCT
+
EFGGGGGGGGGGGGGGGGGGGGGGGGGGGGGGGGGGGGGGGGEFFGGGGGGGGGGGGGGGGGFFGGGGGGGCGGCFGGGGGGGGGGGGGGGGGGGGGGGGGGGGGGGGGGGGGGGGGGGGGGGGGGGGGFGGGGGGGGGE9=CEGGGGGGGGGGG7FGGGGGG8CEGGGGGFGGGGGGGC7F7FEE>FGG;CFFEGG>G=@?GFFGCEGCEGFGGFG0G:B:EF@E=GFEFDGG<A<FFFFGFG?CGGGGEEFDFFFGGFGGGGGEGGG9CDFFEA<=C;?FGFAGGGGGFA5GGGGGGFGFFGGGCCC8>ADGEDEF7FFACC=>,AAGFCGFGGFFF@9,FGGFFCADFGGGDFEFGGGEGGFFE@FGFGFFGFGFGGGGGGGFEC7GFFFFGGF@F<FGFFGGGGGFECGGGGGFDFCCFEEFFDFDFCCCCC
@sH 26841
TGAGGAATATTGGTCAATGGACGAGAGTCTGAACCAGCCAAGTCGCGTGAGGGAAGACTGCCCTATGGGTTGTAAACCTCTTTTATAAGGGAAGAATAAGTTCTACGTGTAGAATGATGCCTGTACCTTATGAATAAGCATCGGCTAACTCCGTGCCAGCAGCCGCGGTAATACGGAGGATGCGATCGTTATCCGGATTTATTGGGTTTAAAGGGTGCGGAGGCGGTTTATTAAGTTAGTGGTTAAATATTTGAGCTAAACTCAATTGTGCCATTAAGACTGGTAAACTGGAGTACAGACGAGGTAGGCGGAATAAGTTAAGTAGCGGTGAAATGCATAGATATAACGTAGAACTCCGATAGCGAAGGCAGCTTACCAGACTGTAACTGACGCTGATGCACGAGAGCGTGAGTAGCGAACAGGATTAGATACCCT
+
DFEFFFGGGGGGGGGGGGGGGFGGGGGGFFGGGGFGGGGGGG<FGGGGFFGGGGGGF<EFCFGFGGGG?FGG,9FDFFGFE9,C,C,CEGEEEGGGGGGGFFF9<FGGGFGFCFGFFFGGCFGGGGF9FFFFGGFDF9=FGGDCGC+>FAFCGDDFGDDD8F8DF6CFBCEC<F>BEEFEGFDG@#,?<*487F:CGG?C3+EC9F<397<9C::*857)CDE)@8B:=#DCGEEGFDD>:CC=<<189=,F<9FFCCB,DC,F?8DGFAE9?@7,,8FEEE9@EE,GEEGFECFGGEGEGE8EDEF=8FFFFGFDC?C<DDEBEC9=;<CFDEEC,BAF9FAA,E:,AGGGGEECEGGEFGGGGFC<E,FFFE@C,FGF@GGCEFEGEFGGGEAGGGFF@FGGFGGFEGEGGGGGGGFFEGGGGGGGFGCCCCB
@sH 128
TGAGGAATATTGGTCAATGGACGCAAGTCTGAACCAGCCATGCCGCGTGCAGGAAGACGGCTCTATGAGTTGTAAACTGCTTTTGTACGAGAGTAAACGCTCTTACGTGTAAGAGCCTGAAAGTATCGTACGAATAAGGATCGGCTAACTCCGTGCCAGCAGCCGCGGTAATACGGAGGATCCAAGCGTTATCCGGATTTATTGGGTTTAAAGGGTGCGTAGGCGGTTTGATAAGTTAAAGGTGAAATACCGGTGCTTAACACCGGAACTGCCTCTAATACTGTTGAACTAGAGAGTAGTTGCGGTAGGCGGAATGTATGGTGTAGCGGTGAAATGCTTAGAGATCATACAGAACACCGATTGCGAAGGCAGCTTACCAAACTATATCTGACGTTGAGGCACGAAAGCGTGGGGAGCAAACAGGATTAGATACCCT
+
FGGGGFGGGGGGGGGGGF@FFFGGGGEFGGGGGGGGGGFGGGGGGGEFFCFGGGG@FGGGC7=FGGDFGDFFFGGGGGGGGGGGFGGGCEEFE=EFGFGG7FGGGGGGGGGGGD@E@@FGGGGGG9,BFFGGGGFGGCE,,A+BEF8D@BFG7FGG<AC+FFFECGGGGGC7CF@EG@FGGGGGGC?EGGGCGEF1);FFG8(FGGE'FFBB94CA7@F:545-CFC<EE8,CF?<E4#3EGDFCEFF@8#D399CFF=B:===A:EE72B<ECDFF6:CDDF?<F9C=,5FEFDGGCE:6GEEB8@EDGGGFDFEE<,FEA>6)CEE9,AFFCFFEFFDGDF=CFE,E?CGGGFCCEEFGGGGGFFFGFCEC9FGFGGGGGFGFFGGGGGGGGGGFGGGGGGGGGGGGGGGGGFFGFGEGGGFGGGGGGGCCCCC
@sH 22652
TGGGGAATATTGCACAATGGGGGAAACCCTGATGCAGCAACGCCGCGTGAAGGAAGAAGGTTTTCGGATCGTAAACTTCTATCAACAGGGACGAAGAAAGTGACGGTACCTGAATAAGAAGCCCCGGCTAACTACGTGCCAGCAGCCGCGGTAATACGTAGGGGGCAAGCGTTATCCGGAATTACTGGGTGTAAAGGGGGCGTAGGCGGCACGCCAAGCCAGATGTGAAAGCCCGAGGCTTAACCTCGCGGATTGCATTTGGAACTGGCGAGCTAGAGTACAGGAGAGGAAAGCGGAATTCCTAGTGTAGCGGTGAAATGCGTAGATATTAGGAAGAACACCAGTGGCGAAGGCGGCTTTCTGGACTGAAACTGACGCTGAGGCTCGAAGGCGTGGGGAGCAAACAGGATTAGATACCCT
+
FGGGGGGGGGGGGGGGGGGGFGGGGFGGGGGGGGGGGGGGGGGGGGGFGGGGGGGGGGFGFFGGGGGGGGEGFGGGGGGGGGGGGGGGGGGGGGCC=EFEFGGGGGGGG9DEGGFGGGGG8FFGGGGGGGGGGGGGFFGGFGGDGFGCGFGFGGGCFFCGGGGGGGG7FFGGGDFGFEGDG?GGG5GG?<C?CF9<?E#;CGCFGGGGGD9?GC@FGFFFFFFGGFGGGGFGGGGCGFGGGGEGGGCFEGFGGGGFF<8FC@=D<CFGGGDFFF@9+F<GGGGGFE?AGFFBEGFE,GGF@CGFGGGGA:CEGFE@,?7GDFAEGFGFFGGGFCFBCFFGFGDEGGGGFEGGGGFGGGGFEFGGGGGGGGFGGGFEGGGGGGGGGFFDGGGGGGGGGGGGGFFEFGGGGGGGFGGCCCCC
@sH 33672
TGAGGAATATTGGTCAATGGACGAGAGCCTGAACCAGCCAAGTAGCGTGAAGGATGAAGGCCCTATGGGTTGTAAGCTTCTTTTATACGGGAATAAAGTTTCCTACGTGACGGTTTTTGTATGTACCTTATGAATAAGCACCGGCTAACTCCGTGCCAGCAGCCGCGGTAATACGGAAGGTGCGGGCGTTATCCGGATTTATTGGGTTTAAAGGGAGCGCAGACGGGAGATTAAGTGAGTTGTGAAAGTTTGCGGCTCAACGGTAATATTGCAGTTGATACTGGTTTCCTTGAGTGCAGTTGAAGCGGGCGGATTTCGTGGTGTAGCGGTGAAATGCTTAGATATCACGAAGAACTCCGATTGCGAAGGCAGCCTGCTGGACTGTAACTGACGCTGATGCTCGAAAGTGTGGGTATCAAACAGGATTAGATACCCT
+
<CFFGGGGGGGGGGGGGC<E,CFFGGG8FGGGGGGGGGFGGGFGGGGGF,CFGFAAE,C<-CFDF,EA,C?CGGC,CF9FFEDGGGGFGGGGGGGFGGGF,,,5,BCFD,4+@BB?FGG<,@FFFGG<FGG9FFGGCE9B,:>FGGGC,?FF@=<BF9DFFEGGD7FGECGG9CC7:57*>,,5*<@FEEEGEFGGEE?GGGGFCFFFGFC@>?94A>C#4;(;/:E>FFFF@C:*,2FCF@>EFF<@2@>F@DD@=GFB8,,3,,,,,EF=?F;@8,=FFGFF<=,<8GGGFF>,8,,<=+@+F@+@GEFC9+>48GGG@E86)DEFCFF9EFGGGFFGGFCFGFFCFE,GFB7@CGGGFFCB,@GGEEFB8@<CGGGFF<CD@GGFFE@GGGFGE7GFGGGFCEEEEDGFCA@EC,<DFFGGGFGGEEECCC<C
@sH 131
TGAGGAATATTGGTCAATGGGCGAGAGCCTGAACCAGCCAAGTAGCGTGCAGGATGACGGCCCTATGGGTTGTAAACTGCTTTTATAAGGGAATAAAGTGAGTCTCGTGAGACTTTTTGCATGTACCTTATGAATAAGGACCGGCTAATTCCGTGCCAGCAGCCGCGGTAATACGGAAGGTCCGGGCGTTATCCGGATTTATTGGGTTTAAAGGGAGCGTAGGCCGGAGATTAAGCGTGTTGTGAAATGTAGACGCTCAACGTCTGCACTGCAGCGCGAACTGGTTTCCTTGAGTACGCACAAAGTGGGCGGAATTCGTGGTGTAGCGGTGAAATGCTTAGATATCACGAAGAACTCCGATTGCGAAGGCAGCTCACTGGAGCGCAACTGACGCTGAAGCTCGAAAGTGCGGGTATCGAACAGGATTAGATACCCT
+
EFGGGFGGGGGGGGGGGGGGGGGGGGGGGGGGGGGGGGGCFFFGGGGGGGGGG,<ADFFGGGGGGFGDGGGGGFFFGGGGGGGDAC?EFFGFGGGGGGGGGFGGGEGGFF@FGGGGGGGGFGFGFGGGGGFAFGFFDGGGGDF:ECEDCGFGGGFF<FF7DGGGE8C+C<FG9;BEGCFCFGGECEDFGD@EGFGG*8<FCFGGDD7=F7F3C2B:B5C@4*CFFC>CEDGGFFF-:5GED=GDGGGFFD:7C0CFF>=FFEF=8AE7:FD>;CECEE=:6DFCFGGGF<GE=@GGDFF?A<98GGGGFDGF8@+BCGGFFFCGBGCAGGFACGFDAGGCGDGEFFFCEFFEGFDGGFFEGFGFGGGGGGGGGFCGGGGGEGDGGGGGGEFGGGGGGGGGGGFGGGGGGGFFFGGGDGGGGGGFAAGGGGFCCCCC
@sH 34475
TGAGGAATATTGGTCAATGGGCGAGAGCCTGAACCAGCCAAGTAGCGTGCAGGAAGACGGCCCTATGGGTTGTAAACTGCTTTTATAAGGGAATAAAGTGAGTCTCGTGAGACTTTTTGCATGTACCTTATGAATAAGGACCGGCTAATTCCGTGCCAGCAGACGCGGTAATACGGAAGGTCCGGGCGGTATCCGGATTTATTGGGTTTAAAGGGAGCGTAGGCCGGAGATTAAGCGTGTTGTGAAATGTAGATGCTCAACATCTGCACTGCCGCGCGAACTGTTTTCCTTGAGTACGCACAAAGTGGGCGGAATTCGTGGTGTAGCGGTGAAATGCTGAGATATCACGAAGAACTCCGATTGCGAAGGCAGCTCACTGGAGCGCAACTGACGCTGAAGCTCGAAAGTGCGGGTATCGAACAGGATTAGATACCCT
+
CFGGGGCFGGFFFFEFF<CF<FGGECFFEFFGGGGDGGGFF8EFGGG:F,DFGGGGFGEGGFG7=,<F8C7F:FCFGGGGFGGC<DEECD@EFGGGGGGGF9FGCAAFF<BFFGGGF@FGGGGFFFDFDEFGFF9;FE,CFFEE8FEDFAAFFA+8BFF@FF,>++5:FGGGGF7@:**8?>?@F7CF*418<FGGG=:9C9CCFF75/3:C+3A*4$:74=CC5?./9><883</<9::8C:D51C@GGB9,C985,,@=38,;FC@:8@3+:=+>6,38DA,BF3,@,,8*:48+?,,9EE8+C:+C8AE9,>+EFCCGFC@)FFEAAFE<FGFFC?FF=F@FD97ACFFEF=@,CE?@C@<=<@DF<DF9GF<AF7:@ECE<CACFF@@F?@C8CF@@CFC<FC7>FC;CGDFGGFFFF@<F9GFFCFCCA-A
@sH 33136
TGAGGAATATTGGTCAATGGGCGAGAGCCTGAACCAGCCAAGTAGCGTGCAGGAAGACGGCCCTATGGGTTGTAAACTGCTTTTATAAGGGAATAAAGTGAGCCTCGTGCGGCTTTTTGCATGTACCTTATGAATAAGGACCGGCTAATTCCGTGCCAGCAGCCGCGGTAATAAGGAAGGGCCGGGCGTTATCCGGATTTATGGGGTTTAAAGGGAGCGTAGGCCGGAGATTAAGCGTGTTGTGAAATGTAGATGCTCAACATCTGCACTGCATCGCGAACTGGTTTCCTTGAGTACGCACAAAGTGGGCGGAATTCGTGGTGTAGCGGTGAAATGCTTAGATATCACGAAGAACTCCGATTGCGAAGGCAGCTCACTGGAGCGCAACTGACGCTGAAGCTCGAAAGTGCGGGTATCGAACAGGATTAGATACCCT
+
@FGFFFCFGGGGGDGGCDFFEFFGGCGGGFFCFGGFGGGFEFFGDGG7CFCDFBBEDFEG7@F7FEDGCF7FGGGGGGGGGFGFEECF?CFFDFFAFGGAEFFGDFFBF+@FEGGGGCFEGGA9EEFF?FGGGEFGGGFEFCEGGGGGDFC9F,<:CFC<CFFC>CF7B7>DC,,7,?F7*<:FGGG7B<<8<F<FD;<FFE'B<5@C>804;CC7:7891=5/<C82;E,:DGGDF5CFCF@@99A?CE5<33,99F<FAGFD@F@GF9@+3+EC:D@=,FFCFF<=,,DD?C6C=FA,E:=,CEE@C@E,E>DDGFGFFDDGACEGFFFFFEFE9E9GFFC,FGGGGFFFCCCC7DGFCEECF@9GGFGGGFFF8GGGGDEFF<DDGGFFFE9FCFC8FEFGGEGEGF?GGGGGGGFEFAGGGGFGFGGCC9-C
@sH 134
TGAGGAATATTGGTCAATGGACGAGAGTCTGAACCAGCCAAGTAGCGTGAAGGATGACTGCCCTATGGGTTGTAAACTTCTTTTATATGGGAATAAAGTGGTCCACGTGTGGATTTTTGTATGTACCATATGAATAAGGATCGGCTAACTCCGTGCCAGCAGCCGCGGTAATACGGAGGATCCGGGCGTTATCCGGATTTCTTGGGTTTAAAGGGAGCGTAGGTGGACAGTTAAGTCAGTTGTGAAAGTTTGCGGCTCAACCGTAAAATTGCAGTTGATACTGGCTGTCTTGAGGACAGTAGCGGTGGGCGGAATTCGTGGTGTAGCGGTGAAATGCTTAGATATCACGAAGAACTCCGATTGCGAAGGCAGCTCACTGGACTGCAACTGACACTGATGCTCGAAAGTGTGGGTATCAAACAGGATTAGATACCCT
+
DFGGGGGGGGGGGGGGGGGFGGGGEFGFGFGGGGGGGFGGGGGGGGGGGGGGGGGGGGGGGGGGGGGGGGGEEGGGGGGGGGGGGGGGGGGGGGGGGGGGGFGGGGGGGFGGGFGGGGDGGGGGGFGDGEFFGGD@FGGGEE7FEGEG89?FCFGGG9FFGGGFECCF::FFCGFGECGGGGCECF5CFEC5DCC>*4FC+4;,?C7#CF<;72CA:7<=;9EFFCC9DE?8FG@=ECGGFF@@:<F@:CDGGDE>FFFFCGGAA@FFGGG2FBGF@CFF=9AFFE=9?AC,;B9FGFCCC7C@FCFFCGFD6DC7GGGGF=CEBGGFA@?,FFFDFCEGFGFDFFFC?CFFFC:@7EF@@@>GGGGGGFFCFGDCGGCDGGGGGGGGEGEFFCGFGGGGGGGGGGGGGFEFGFCGGGGFGGGGGGGFF@FACCCC
@sH 135
TGAGGAATATTGGTCAATGGACGCAAGTCTGAACCGGCCAAGTAGCGTGCAGGAAGACGGCCCTCTGGGTTGTAAACTGCTTTTAGTTGGGAATAAAGTGCACCACGTGTGGTGTTTTGTATGTACCATCAGAAAAAGGACCGGCTAATTCCGTGCCAGCAGCCGCGGTAATACGGAAGGTTCAGGCGTTATCCGGATTTATTGGGGTTACAGGGAGCGCCGGCGGACCTTTAAGTCAGCGGTGAAATACGGCGGCGCAACCGTCGAACTGCAGTTGATACTGGAGGTCTTGAGGGCACACAGGGATACTGGAATTCATGGTGTAGCGGTGAAATGCTCAGATATCAGGAAGAACTCCGATCGCGAAGGCAGGTATCCGGGGTGCAACTGACGCTGAGGCTCGAAAGTGCGGGTATCAAACAGGATTAGATACCCT
+
ADCFGGFGGGGGGFFFFFFFFGDEGGGDFFGGGGGDGGDD8F<FFGEGGGCGGFFGECCEEGC,CECGGGGG@FGGGGFFG<C<AFGGGFBAFGGGGGG9FGFF<F:BEFGG,+B@FE8EBAAECFFBB,CF=BEBEEG8FFCC73+8>F,FFGCEGGGG,:@FCEEEGF7DCFGGD::F,BCFEF?E*=;*?CFEE=+<@F,,7**4<:,?+?<:E>*)(-?D>#6;2,>,#?,67DC>AC:=,A9*>1*8:+B+,7>F@C@=+,FF=@,3,,DD@,3++D>7,EB,=A8F8B6<@88,=D@FFD,EECB@,ACB>EGFGGEGAGEGEFFDE9FD@-@8GFGFFFF,FF9F=CGCEGF@8@FABB,EGFGFFFC+CGEGCGFGCFGGGGGGGGGGGGGGGGGGGGGCEGGGFFGFFFFFFFFFFDGGFGFCCCCC
@sH 18873
TGAGGAATATTGGTCAATGGACGGGAGTCTGAACCAGCCAAGTAGCGTGAAGGATGACTGCCCTATGGGTTGTAAACTTCTTTTATACGGGAATGAAGTGATCCACGTGTGGCTTTTTGTATGTACCGTATGAATAAGGATCGGCTAAGTCCGTGCCAGCAGCCGCGGTAATACGGAGGATCCGGGCGTTATCCGGATTTATTGGGTTTAAAGGGAGCGTAGGTGGATTGTTAAGTCGGTTGTGAAAGTTTGCGGCTCAACCGTAAAATTGCAGTTGGTACTGGCAGTCTTGAGTACAGTAGAGGTGGGCGGAATTCGTGGTGTAGCGGTGAAATGCTTAGATATCACGAAGAACTCCGATTGCGAAGGCAGCTCACTGGACTGCAACTGACACTGATGCTCGAAAGTGTGGGTATCAAACAGGATTAGATACCCT
+
ECGGGGGGGGGGFGGFFFFGDFDGGGGDFCFGGG?CB@,=CF9AF,@B,:FFGFGC<,,CCFG8EFGFGGDCECGGGGGGGGGFGGGDFGG,=FCCA9FGAD9C?C@DFDFG7CF,?CG8,BFGF9<7<FGGFGGGCFGD9<CGGGGF,5CFGFCDGGGGGGGGC6FD:7*,,,>*>*71:DCC**>77:CGFCCC58<D0@C:,1,8CC==58CF79B,03>CDE%*79;E7>+6+#@8GGFGG9FD>CDE:;?>F=E=CB/FCC:FAD4,=@.D>,A@8448,F8AF@FCD9;CD@4,9FGDDGF:4,DFFFC8CD:<8A77BGEFFGGGGFDCCA9CAAGGFFDGFF<GDF:67FGGE@78E9CFCFAGFCFFCCFCCGFA9CAGGCCFEEDFDDGFCGGGGCCE;AC@CCFDD9FDFGFGGFFGGGFCCCCC
@sH 46273
TGAGGAATATTGGTCAATGGACGAGAGTCTGAACCAGCCAAGTAGCGTGCAGGATGACGGCCCTATGGGTTGTAAACTGCTTTTATAAGGGAATAAAGTGAGTCTCGTGAGACTTTTTGCATGTACCTTATGAATAAGGACCGGCTAATTCCGTGCCAGCAGCCGCGGTAATACGGAAGGTCAGGGCGTTATCCGGATTTATTGGGTGTAAAGGGAGCGTAGGCCGGAGATGAAGCTTGTTGCGAAATGTAGACGCTCAACGTCTGCACTGCAGCGCGAACTGGTTTCCTCGAGTACGCAAAAAGTGGGCGGAATTCGTGGTGTAGCGGTGAAATGCTTAGATATCACGAAGAACTCCGATTGCGAAGGCAGCTCACTGGAGCGCAACTGACGCTGAAGCTCGAAAGTGCGGGTATCGAACAGGATTAGATACCCT
+
A@EFFCGGGGGGGFFGGGFGGEEE:FECFCEGF@FGEFGGFG@FGGGGGGGGGEFFG,@EGG:@<<FFCFGGCFGFCA,?,CF9,@<<CFFCEFG<FAB?9FBFFFFDD<=<FAFF9BCGGG<,AEEBFGFF9FA;FFGGD<@FG>@<<9<F=><BFGGF@FD,@E+8@<*@=AF7F7F7FC,,6F5F7C*=FF#C%#?8>,=FFF?-9<2,,06C7?FDBD4:CFEGGGF#3<F6*9FCFFGGD9CBCF:@E7:B8C77<>;FGGFGEC<@B=+=1&D@3FFF==F7EFFF?C+@6,+=,A,8C+EFCGGGGEB==D=8GGFGFF7E<CFFFFFE=-EDFDGFGGFFEFFEE88,EGFF6,E@GE<GF8FGFFGGDF@C7GGFFGGGGC@EFFFEE@,CDGGGFFF@@+GFCCC,GFDEB<FFA,FEFFGCCBAB
@sH 20852
TGAGGAATATTGGTCAATGGGCGAGAGCCTGAACCAGCCAAGTAGCGTGAAGGATGAAGGTCCTACGGATTGTAAACTTCTTTTATACGGGAATAAAGTTTCCTACGTGTAGGATTTTGTATGTACCGTATGAATAAGCACCGGCTAACTCCGTGCCAGCAGCCGCGGTAATACGGAGGGTGCGAGCGTTATCCGGATTTATTGGGTTTAAAGGGAGCGCAGACGGGAGATTAAGTCAGTTGTGAAAGTTTGCGGCTCAACCGTAGAATTGCAGTTGATACTGGTTTCCTTGAGTGCAGATGAGGCGGGCGGAATTCGTGGTGTAGCGGTGAAATGCTTAGATATCACGAAGAACCCCGATTGCGAAGGCAGCTTGCTAAACTGTAACTGACGTTCATGCTCGAAAGTGTGGGTATCAAACAGGATTAGATACCCT
+
DGGGGGGGFFGGGGGGFGGG,FGGGGG8FFFGGGGGGGGGGGGGGGGGG,DFGGGFFEFG@ECFG9BF=FBFGGFGGG,FGGGGGGGDFGGCG8FEFGG9<,AE5FEED?4,,,CFFGG8FFGGGGG7BFEGFGGGGC??,AFFDDEG<FFGDCFGGGG7FGGGGGGGGGGGFF:7C*<5>6C7<FEGGGGGGGGEEGECFGGFEECB@FCF9CFFE@G1>B9GGFFFAFGFCFG>#4@@FGGFE:9:CC+;+=D?EEFDFDC:9#,F:FF,;:,,,99GGGGGGGEB,,?A<B@,@,,,,@F@>++FGFF>D@+@=GFGFC=@5FC,CGFEF?FFFGGGGFFFGGGGEAGGGGF7CGGGGFCC9FGGFGGGFA<,FFE<F@@F9GGGGGGGFA;9F@GGGF9F9GGEF9GGGFGFF<GGGGGGGGGGGFFCCCCC
@sH 43862
TGAGGAATATTGGTCAATGGACGCAAGTCTGAACCAGCCAAGTAGCGTGCAGGATGACGGCCCTCTGGGTTGTAAACTGCTTTTAGTTGGGAATAAAGTGCATCAAGTGTGATGTTTTGTATGTACCATCAGAAAAAGGACCGGCTAATTCCGTGCCAGCAGCCGCGGTAATACGGAAGGTCCAGGCGTTATCCGGATTTATTGGGTTTAAAGGGTGCGCAGGCGGCGCGCCAAGTCAGCGGTCAAAGTTCCGGGCTCAACCCGGTGTCGCCGTTGAAACTGGCGTGCTCGAGTGCGTGCGAGGAAGGCGGAATGCGTTGTGTAGCGGTGAAGTGCATAGATATGACGCAGAACTCCGATTGCGAAGGCAGCTTTCCAGCGCGCTGCTGACGCTGAGGCACGAAAGCGTGGGGATCGAACAGGATTAGATACCCT
+
DFFFGFFAF9C,FEGFFGGGFFGFGGDEF9FGFFFFE?DCEF9FCFEFGGGGF7@FGGDEFFEFGGGGGGGGGGGG,FFG9EEGGGFGG?ECFF<EFFCFGGGGG,CFGGGGFGG9FGGGGGGGG<EEFGFECFBE?CDGFCFD::@EFFG9B<FGFGFCFD,FCEGD::@@EGGCFG7F@FEC><DEG7EEGCE@E5+?ECCF99=F72F:9FGAGDGEBBG>*D<;8C8EC<1@EGECCFFCC6EFGGDFGDG:CCFF@CCBG85EC>CBFFFE@<@EGGF9F+F=@+F?F6CCFEB854,ECGGE?FC8>7GE7GGGGGDAF@FGFFAC,EFEE<,A,9GFF?FEC,FC?@8,BE7GGGFFC<FFC,GGGGGGGGGDGGGGGFECB6GFGGFFGCFGCCDEEGGFFCGFE,FEGF@CFGFEFGGGGGCCCCC
@sH 25544
TGAGGAATATTGGCCAATGGGCGAGAGCCTGAACCAGCCAAGTAGCGTGCGGGATGACGGCCCTATGGGTTGTAAACTGCTTTTATACGGGGATAAAGTGAGCCACGTGTGGCTTATTGCAGGTACCGTATGAATAAGGACCGGCTAATTCCGTGCCAGCAGCCGCGGTAATACGGAAGGTCCGGGCGTTATCCGGATTTATTGGGTTTAAAGGGAGCGTAGGCCGTCTGTTAAGCGTGTTGTGAAATGTCGGGGCTCAACCTGGGCATTGCAGCGCGAACTGGCAGACTTGAGTGTACAGGAAGTAGGCGGAATTCGTCGTGTAGCGGTGAAATGCTTAGATATGACGAAGAACTCCGATTGCGAAGGCAGCCTGCTGTAGTGCAACTGACGCTGAAGCTCGAAAGCGTGGGTATCGAACAGGATTAGATACCCT
+
DGDGGGGGGGGCGGGGGGGGGGGGDFGGGFGGGGFGGGGGGFGGGGEGGGGEGGDGGGGGGGGFGGGGGGGGGGGGFGGGGGGGGGGGGGGFGGGGGGGGGGGGGGGGGGGGGGGGGGGGGGFGGGGGGGGGGGGGGGGCGGGCCFFFGGGGGGGGGGGGFCFGGGEFGGGCC9FFEGGGG:FFGGDGG=GGG?GG7<EF@GFECF?C?GGFFGC-EEE@;C?FCEC=GEGGGGGBGGFG3<@GGF77*2CFFGGFGGFDFFGGCEDC.@68:A2BGEE>DGFG9CGGFGGFBFCAGFEADA4E9+GGCCGFDDGGGGGFFA@@5@,ECEFFECGGFGGGGGGGFGGDGECGF@@@GGGGGGFDFF9GGEBF@C@DFFFGGGGGF<EDGGFGGGFF8FCF<@GGGGGGGFFFEGGGGGGFGGGGGGGGGGGCCCCC
@sH 36570
TGAGGAATATTGGTCAATGGACGAGAGTCTGAACCAGCCAAGTAGCGTGCAGGATGACGGCCCTATGGGTTGTAAACTGCTTTTATAAGGGAATAAAGTGAGTCTCGTGAGACTTTTTGCATGTACCTTATGAATAAGGACCGGCTAATTCCGTGCCAGCAGCCGCGGTAATACGGAAGGTCCGGGCGTTATCCGGATTTATTGGGTTTAAAGGGAGCGTAGGCCGGAGATTAAGCGTGTTGTGAAATGTAGACGCTCAACGTCTGCACTGCAGCGCGAACTGGTTTCCTTGAGTACGCACAAAGTGGGCGGAATTCGTGGTGTAGCGGTGAAATGCTTAGATATCACGAAGAACTCCGATTGCGAAGGCAGCTCACTGGAGCGCAACTGACGCTGAAGCTCGAAAGTGCGGGTATCGAACAGGATTAGATACCCT
+
CFFGGGGGGGGGGGGGGGGGGGGGGGGGFGGGGGGGGGGGGGGGGGGCGGGGGGGGFFFGGGGGGGGGGGGGGGGGGGGGGGGGGGGGFGDFGGGGGGGGGGGGGGGGGGGGGGGGGGGGGFFGGGGGGGGGFGGGGGGGGGGGGGECFGGGGF?FGGGGCGGGGGGGGGGGGGGGGGGGGGGG@GGGGGGGGGGGG8GGGG$GF<FCGE<:FCEC2>GDDBEGGGGGGEGGGGGEF:;FFDFECEGFGFEC>/@52EEFGGGGFF9=F7C7@CFF:E8:GGGGGGFB=FFDDF>+GGGF9E,GDGGCGGDE88C8EF<?FFCC5ECGFF?5,9GGGFE,F9EFGGF@E9EEFCEEFAGEGGGGFGGGGGFGGGGGGGEGGGGGGFGGEF@EGGGFEFGDGGFFCEF@F@FFGGFGDGFFCFFGGGGGGGGCCCCC
@sH 142
TGAGGAATATTGGTCAATGGACGTAAGTCTGAACCAGCCAAGTCGCGTGAGGGAAGACTGCCCTAGGGGTTGTAAACCTCTTTTATAAGGGAAGAATAAGTTCTACGTGTAGAATGATGCCTGTACCTTATGAATAAGCATCGGTTAACTCCGTGCCAGCAGCCGCGGTAATACGGAGGATGCGAGCGTTATCCGGATTTATTGGGTTTAAAGGGTGCGTAGGCGTGTTATTAAGTTAGTGTTAAAATATTTGGGCTAAAGTCAATTTTGTCATTAATACTGGTAAACTGGATTACAGACGAGGTAGGCGGAATAAGTTAAGTAGCGGTGAAATGCATGGATATAACTTAGAACTCCGATAGCGAAGGCAGCTTACCAGACTGTAACTGACGCTGATGCACGAGAGCGTGGGTAGCGAACAGGATTAGATACCCT
+
A<FEGFGGGGGGGGGGGGGEEFEBFFGFGAFGGCDFGGG<,CFFGGC@FDF,BCGGG,CFFFFCC,CEFFGE=DEE9F6BFEGGGG9C?EEC,@CB,C,<BDEEGGG,?EFGFCFFF9A9BEGGGG<AF,<FFG9EFF,,,54:+3BE9,,ABB3C=C,>=:@,6@F::F@,,,63@<FGC,,51**55*B62<<4AE+<=:>>7&1=C:,:3?4A=6*.938F3##GD;F9FDEFDAE,36,,,@,,FE=,3,D=A,<,,DDA=@,,>:+,AFCEAFFFDC,??FF9F<@2,=56@CDEF9B=@:7FGC=@,EE=?>E,EEGAF=EFCGCF?E8BCC,F;B,F@CF<CGGGFCCF?AC8,7<F@9FF@FFBFGFFGGFE@F@FEF@CEFDGGGFEFC8GGFCC,DECFA<GGGF@CA<GGGFFGDEFFCBCCCC
@sH 37694
TGAGGAATATTGGTCAATGGGCGAGAGCCTGAACCAGCCAAGTAGCGTGCAGGATGACGGCCCTATGGGTTGTAAACTGCTTTTAGAAGGGAATAAAGTGAGAGTCGTGACTCTTTTTGCATATACCTTATGAATAAGGACCGGCTAATTCCGTGCCAGCAGCCGCGGTAATACGGAAGGTCCGGGCGTTATCCGGATTTATTGGGTTTAAAGGGAGCGCAGGCGGACCTTTAAGTCAGCTGTGAAATACGGCGGCTCAACCGTCGAACTGCAGTTGATACTGGAGGTCTTGAGTGCACACAGGGATACTGGAATTCATGGTGTAGCGGTGAAATGCTCAGATAGCATGAAGGACTCCAATCGCGAAGGCAGGTATCCGGGGTGCAACTGACGCTGAGGCTCGAAAGTGCGGGTATCAAACAGGATTAGATACCCT
+
CFGGGFGGGGFGGGFFGGGEGGGFCEGFGGGGGGGGGGGCEFFGGGGGGGGGGGG@FGCFFEEGGGFGFGGGDFFGGGGGGGGGGGFFGGGGGFEFFG<FGGGGGGGGGGGGFFGGGGGGF,?EFGGGGGGGGGGGGGGGGFGDGGG@9FGGGFFE7=DFGGGGG@CEGEGGGGGGGGEFFFDG60CGG=<3?;FFGE<FGFFGGGGGGF?F9:CAC@GEF785CEEBEFFGFGGFGGGGFGF@EAF=CFEFGGGEEEGGCGEF@FEBFCGDCCADFC=<GGGGGFB9GF@FFADGFFGGGGFFFEAEGF=E;C;FGFGGGGGEAFEDGGGECCD=>FEDE=CA,GGGFCEECFFFEBD+FDGGGFGGFCCE8GGGGGGGGGGGFGFGGGGEGFEC,BF8GFGGGGGGGFC,FEGGGGFGGGGGGGGGGFCCCC<C
@sH 22433
TGAGGAATATTGGTCAATGGGCGCGAGCCTGAACCAGCCAAGTCGCGTGAGGGATGAAGGTTCTATGGATCGTAAACCTCTTTTATAAGGGAATAAAGTGCGGGACGTGTCCCGTTTTGTATGTACCTTATGAATAAGGATCGGCTAACTCCGTGCCAGCAGCCGCGGTAATACGGAGGATCCGAGCGTTATCCGGATTTATTGGGTTTAAAGGGTGCGTAGGCGGCCTTTTAAGTCAGCGGTGAAAGTCTGTGGCTCAACCATAGAATTGCCGTTGAAACTGGGGGGCTTGAGTATGTTTGAGGCAGGCGGAATGCGTGGTGTAGCGGTGAAATGCTTAGATATCACGCAGAACCCCGATTGCGAAGGCAGCCTGCCAAGCCATGACTGACGCTGATGCACGAAAGCGTGGGGATCAAACAGGATTAGATACCCT
+
FGGGGGGGGFGFGGGGGGGFFGGGGGGGGGGEEFGGGGGGGGGFFFGGCGEGGGGDCGFGFGGGFDFECGGGGFC=CFGGGGGGGGGGGFGGGGFGGFE9EGGGGGGGGGFGGGFGFGFFFGGGGGGF<,?FGGFGABDCBDFGGGGGGFGFGGF>FGEGGGFGGGGGGGGGGGGGGGGCGG7C:3:FFGGC3F<C5EFGGFFFGGFCFF@>ECCF?0FD?GDG7FGFCCCGGGF<FFGCGGFFEEGF@D6:>C?@CECFGFGGGGGGGCEBAEFCGGGGGGGGGGGG?FAFBFB<EC9F8E9GGGGGCDEGC==E@GGGEFCEBGEABGECFFDFE9CGEEEGEFCGDFEFFF@+GGCCFBEGGGGGGFGGGGGFCFEGGGGGGGCEFFFDGFFCGGGGGGGFCEGGGGGEEEEE@ACGGGFFFAGGFEGCCCCC
@sH 22966
TGAGGAATATTGGTCAATGGGCGAGAGTCTGAACCAGCCAAGTAGCGTGAAGGATGACTGCCCTATGGGTTGTAAACTTCTTTTATAAAGGAATAAAGTCGGGTATGCATACCCGTTTGCATGTACTTTATGAATAAGGACCGGCTAATTCCGTGCCAGCAGCCGCTGTAATACGGAAGGTCCGGGCGTTATCCGGATTTATTGGGTTTAAAGGGAGCGTAGGCCGGAGATTAAGCGTGTTGTGAAATGTAGATGCTCAACATCTGCACTGCAGCGCGAACTGGTTTCCTTGAGTACGCACAAAGTGGGCGGAATTCGTGGTGTAGCGGTGAAATGCTTAGATATCACGAAGAACTCCGATTGCGAAGGCAGCTCACTGGAGCGCAACTGACGCTGAAGCTCGAAAGTGCGGGTATCGAACAGGATTAGATACCCT
+
EGGGGGFGFGGGGGGGGGGFGGGGGGGGGCFGGCGGGGGGGG<FGGGEGGGGGFGGGGGGFGGGGGFFGFGGGGGGGGGGGFGGGGGGGGGGGGG<FCEEEGGGGGGGGFEGGFGGGFGCEGGGGGGGGGGGGGFGGGGGGGECGGEAFGGGGGGGGCFGG@FGGGGGGGFGGGGGG:FEGGGGGGGGGG.:FGGGGC;FD18FFGFGG8CFGGEGE>CDBCCEFGEGGG;CDGGB?GGGGGDEFGAAFDFCFF?@?FFE@FGFGFGF<FCFFGGGFGGFGGFGGGGF8<DA*F8FEGGEFEECGGDGGGGFDECEEB4,FF8C5ECFDFFB9GEEAE,DE8?,FGFGDGGGGEEF7GGEEGGDAAFFF?GGGGGFEEFCGGGGGGGGGGGGGGGF8FFB6EFFFGF@GGGGEGCF>GFFGFGGGFFADGGCCCCC
@sH 40503
TGGGGAGTATTGGGCAATGGGCGCAAGCCTGACCCAGCAACGCCGCGTGAAGGAAGAAGGCTTTCGGGTTGTAAACTTCTTTTGTCAGGGACGAGTAGAAGACGGTACCTGACGAATAAGCCACGGCTAACTACGTGCCAGCAGCCGAGGTAATACGTAGGTGGCAAGCGTTGTCCGGATTTACTGGGTGTAAAGGGCGTGTAGCCGGGAGGGCAAGTCAGATGTGAAATCCACGGGCTCAACTTGTGAACTGCATTTGAAACTACTCTTCTTGAGTATCGGAGAGGCAATCGGAATTCCTAGTGTAGCGGTGAAATGCGTAGATAGTAGGAGGAACACCAGTGGCGAAGGCGGATTGCTGGACGACAACTGACGGTGAGGCGCGAAAGCGTGGGGAGCAAACAGGATTAGATACCCT
+
EFDFGGGGGCFFFGFGGGGGDGGGEGGCGGGGGGGGGGFGCF:FGGGGD:CF@<8EGFFGG9-CFC>FCFGCBC@EFFGGGFGC=FGDFFFF@ECFFGGC,E@CFGDCF9DFEGGFG<DFFFFCC@CCFGCGG,+@CFEGCCCCFFE*<FFGEFCGFE,,*3?E7ECBEF<=FFCGG:>CF<?:<C9EACCGGF:C.A7=C5>C8C;EGC>EE:CAF8CFD3(FFFCFF;.+<CE?CDCEFC<>),1AAGFFCFF+D9FGF?8DBDCDF?DAA@<<>:B@,:,?,<A9+77F==E8>=8<F<ECCC5FDFEFC9,,@+,C,8GFFC,9FCGGGGEFFGGECGGGGGGFFFGGCGEF<FGGFGGGGFGGGGGFEFFCFFCGGGGGFD;FGGGGGGFFGGECCGFGGGFFGGFAGCCCCC
@sH 28808
TGGGGGATATTGCGCAATGGGGGAAACCCTGACGCAGCAACGCCGCGTGAAGGATGAAGGTCTTCGGATTGTAAACTTCTTTTATTAAGGACGAGTAAAGTGACGGTACTTAATGAATAAGCTCCGGCTAACTACGTGCCAGCAGCCGCGGTAATACGTAGGGAGCAAGCGTTGTCCGGATTTACTGGGTGTAAAGGGTGCGTAGGCGGCTTTGCAAGTCAGATGTGAAATCTATGGGCTCAACCCATAGCCTGCATTTGAAACTGTAGAGCTTGAGTGAAGTAGAGGCAGGCGGAATTCCCCGTGTAGCGGTGAAATGCGTAGAGATGGGGAGGAACACCAGTGGCGAAGGCGGCCTGCTGGGCTTTAACTGACGCTGAGGCGCGAAAGCGTGGGTAGCAAACAGGATTAGATACCCT
+
EFGFEGGGGGGGGGGGGDFEGGGGGGGGGGFGGGGGGGGGGGGGGGGGGGGGGGGGGGFGGGGGGGGGCFGGGGGGGGGFFFFGGGGGFDGGGGGFGFGGGFGGGGGGGGGGGGGGGGGGFGCGGGGGGFGGGGGGG?FGGGGGGGFGGGG?GGG>GGGGGGD<GGEFGFGGGG>GFCGFGGGGGFFGGCCEFEDF<EGGCDE9<DGGGGGGGGEFFGEBCECGFCGFGGEGGGGFFFGFFCGGGG>DCDGFGGGGGGFFEGGDFF<DF>F=>FGFGGFFGGDGGGGGGGGEFF=GGDGGGGGFEEEEGGGEFGGFC7GFGFGGFF<GGGFDEGGGFEFGGGGGGGFFC@GGGGGGGGGGGGFGGGGGGFGGGGGGGGGGGGGGGGGGGGGGGGFGGGGGGGGGGGGFDGGFFCCCCCC
@sH 148
TGAGGAATATTGGTCAATGGACGAGAGTCTGAACCAGCCAAGTAGCGTGAAGGATGACTGCCCTATGGGTTGTAAACTTCTTTTATACGGGAATAAAGTGAGGCACGTGTGCCTTTTTGTATGTACCGTATGAATAAGGATCGGCTAACTCCGTGCCAGCAGCCGCGGTAATACGGAGGATCCGAGCGTTATCCGGATTTATTGGGTTTAAAGGGAGCGTAGGCGGACGCTTAAGTCAGTTGTGAAAGTTTGCGGCTCAACCGTAAAATTGCAGTTGATACTGGTTTCCTTGTGTGCAGTTGAGGCAGGCGGAAGTCGTGGTGTAGCGGTGGAATGCTTAGATATCACGAAGAACCCCGATTGCGAAGGCAGCTTGCTAAACTGTAACCGACGGTCATGCTCGAAAGTGTGGGTATCAAACAGGATTAGATACCCT
+
DGGGGGGGGGGGGGGGGGGFGGCGGGGFGGGGGGGGGGGGGGGGGGGGGGGGGGGGGGFGGGGGGGFGGGGGGFGFGGGGGAFGGGGGGGGGGGGFGGGGGGGGGGGGGGGGGGGGGGGGGGGGGGGGFGGGGGGFGFF9FEGDGGGGGFGFGFGGGGCCFGGGG>B:>CFGGGGGGEEC@FFGECCEFCGG7;FGE5F??C0GGGC&?C81/:FED>G>@?C=CDDBECEECDA.$FGFGDFEFF46F:CECGG>:GGD-<8,F@C?:A:-,FFD>@FCGGGGGGFFDA+A*FD<D=,GDFDFCGGGGGF>@4+GEGEGGFGGFGEEE@C,EA?GFGGGFDF8GGGGF9GGDFCC>GGGGGEFFFEGECCCGFGFF<GGGGGGFCCDFF;FF<GFEGGFGGGFEFGFGFEFFGGGGFFEFGGGGGGFFGGCCCCC
@sH 40930
TGGGGAATTTTGGACAATGGGGGCAACCCTGATCCAGCCATGCCGCGTGCAGAATGAAGGCCTTCGGGTTGTAAACTGCTTTTGTCAGGGACGAAAAGGACCGTGTTAATACCATGGTCTGCTGACGGTACCTGAAGAATAAGCACCGGCTAACTACGTGCCAGCAGCCGCGGTAATACGTAAGGTGCAAGAGTTAATCGGAATTACTGGGCGAAAAGCGTGCGCAGGCGGTTCTGTAAGACAGATGTGAAATCCCCGGGCTCAACCTGGGAATTGCATTTGTGACTGTAGGACTAGAGTTCATCAGAGGGGGGTGGAATTCCAATTGTAGCAGTGAAATGCGTAGATATTTGGAAGAACACCAATGGCGAAGGCAGCCCCCTGGGATGCGACTGACGCTCATGCACGAAAGCGTGGGGAGCAAACAGGATTAGATACCCT
+
CFC,@BFFGGFFGGGGGGG@<@CECFGEEFGFFGGFGGGGGFFGGGBFFECFFFFGGF9CFF<DEFFEFGEGGGFD<AFFFGGCFFCCF8FFEEGFEGCE8FEGGGGGFCFFGF9BDFGGCGGFFF7FFC:FDAEFFGFGGE=<3DEEEGGGFGGG,7@FGGG8>>C3D::CEGG:@,7:,>*2??EEFAC97<>CC<FG;5F@1/2,,>C4<#+=<43/5*;:::==C@99+GGGGGFGB<;:'FF:FCFFDEFDGFECE7FDB:F8GFE2CF=CFG<GFAFECDA:,,5<<,A,<DD>9F<CAE@+FGDF?94E@,,E@E,=?,,;CECAGGF?:=GFFEC,=C;<CGGFGFC9DBC,9,6,=7GGGGGGGECCC+:GFFGFDGGGEFCGGGF@CF<C9FGF<DDGFDFFCGFF,GFGFFGFEFDGGGDFCFFFCCC@C
@sH 150
TGAGGAATATTGGTCAATGGACAAGAGTCTGAACCAGCCAAGTAGCGTGAAGGATGACTGCCCTATGGGTTGTAAACTTCTTTTATAAAGGAATAAAGTCGGGTATGCATACCCGTTTGCATGTACTTTATGAATAAGGATCGGCTAACTCCGTGCCAGCAGCCGCGGTAATACGGAGGATCCGAGCGTTATCCGGATTTATTGGGTTTAAAGGGAGCGTAGGCCGCCCCTTAAGCGCGTTGTGAAATGCCGCGGCTCAACCGTGGCGCTGCAGCGCGAACTGGGGGGCTTGAGTGCACGCAACGCAGGCGGAATTCGTGGTGTAGCGGTGAAATGCTTAGATATCACGAAGAACTCCGAGTGCGAAGGCAGCTTGCGGGAGTGCGACTGACGCTGAAGCTCGAAGGTGCGGGTATCGAACAGGATTAGATACCCT
+
FGFGGGGGGGGGGGGGGGGGGGGGGGGGGGGGGGGGGGGGGGGGGGGGGGGGGEEFGGFGGGGGGGGGGGGGGGGGGGGGGGGGGGGGGGGGGGGGGFGGGGGGGEEEGGGG,EFFGGGGGGGGGGGGGGGGGGGGGGGGGGGGGGGGGGGGGGGGGGGGGGGGGGGGGGGGGGEGGGGGFGFCFCGCFGGGGFCGGCFGFGD9FGECGGGGGFD582GEDCDCC;C7<EFF8CFAGEGG2:@EFCFECCEC<ECC(EGFCEF8CCC?8:C>BEEC;EG6GGGGGGGF8GFB5GGGEBEGDGGGFGEGGGEF@8@+GFD8DFC4AGCDDE?=BDGFFDFD,;EFFFFGGFCFDGCE@,GF:GGGGFFGFFCF@@GGDFFGGGGGGGGGGGFFDCGGGGGFGGGGGGGGGCGFEFF<GGFFFGGGFGGGGGFCCCCC
@sH 33862
TGAGGAATATTGGTCAATGGACGCAAGTCTGAACCAGCCAAGTAGCGTGCAGGAAGACGGCCCTCTGGGTTGTAAACTGCTTTTAGTTGGGAATAAAGTGCACCACGTGTGGTGTTTTGTATGTACCATCAGAAAAAGGACCGGCTAATTCCGTGCCAGCAGCCGCGGTAATACGGAAGGTTCAGGCGTTATCCGGATTTATTGGGTTTAAAGGGAGCGTAGGCCGGAGATTAAGCGTGTTGTGAAATGTAGATGCTCAACATCTGCACTGCAGCGCGAACTGGTTTCCTTGAGTACGCACAAAGTGGGCGGAATTCGTGGTGTAGCGGTGAAATGCTTAGATATCACGAAGAACTCCGATTGCGAAGGCAGCTCACTGGAGCGCAACTGACGCTGAAGCTCGAAAGTGCGGGTATCGAACAGGATTAGATACCCT
+
DGGGGGGGFGGGGGGGGGGGGGGGGGGEGGGGGGGGGGGGFGFFGGGEGGGGGGGGGGGEGGGGGGGGGGGGEFAFGFGGGFGGGGGGGGGFFFFGGFGGGGGGGGGGGGGGGCEFFGFFGFFFGGGFGGFFGGGGGGGGFGDGGEGFGGGGGBCG=GD=CGGG?GGG9GGG@FGGDDF@F@FCGGGGGGEGGGGEGGGGGG0GG)FFGGGGGGGGGFGGEEEG:GFCECGF>>><FDEGGGFGGFGGGGGGGGFFGCFGG:EGGGGGGGGFFF>:>E=?DGGGGGGGGGGGFFDFEFCFFAAGFDGEGFEGGFEDGGGGGFE@)FF9FFGFDDGGGGFFFGFGGGGGFGGGFFFEFBF:7GGGGGFGGGGGGGGFFFEGGGGGGGDGGFCGGGGGGGFFGGGGFGGGGGFEGGGGDGGGGGGGGGGGGFFCA6A@
@sH 152
TGGGGAATTTTGGACAATGGGGGCAACCCTGATCCAGCCATGCCGCGTGCAGGATGAAGGCCTTCGGGTTGTAAACTGCTTTTGTCAGGGACGAAAAGGACCGTGTTAATACCATGGTCTGCTGACGGTACCTGAAGAATAAGCACCGGCTAACTACGTGCCAGCAGCCGCGGTAATACGTAGGGTGCAAGCGTTAATCGGAATTACTGGGCGTAAAGCGTGCGCAGGCGGTTCTGTAAGACAGATGTGAAATCCCCGGGCTCAACCTGGGAATTGCATTTGTGACTGCAGGACTAGAGTTCATCAGAGGGGGGTGGAATTCCAAGTGTAGCAGTGAAATGCGTAGATATTTGGAAGAACACCAATGGCGAAGGCAGCCCCCTGGGATGCGACTGACGCTCATGCACGAAAGCGTGGGGAGCAAACAGGATTAGATACCCT
+
<FGGGGGGGGGGGGGGGGGGFFGGGGGGGGGGFGFGGGGGDAFFGGGGGGGGGGGGGGFGGGGGGGGGGGGGGGGGGGGGGGFGGGGGGGFCGGEFGGGGGGGG8FGGGGGGGGGGGGGGFGGGGGGGGGEGGGFFGGGGGGGFGGFCEGGGGCFGGGE8CFDDFGAFFFGEC:EEFGGDGEFCFCEFG9+;BCFE=FFGDGG;AE::FGGFG528C>CB@C8CDF3DE>=:CCF<AFFF7FFF9@@@?C95EF:+:F@9:71<B=@<6;3AGF?F<=BE<FF660F@<?@DB8<FFBDEAFFCGGGGGGGGFFFDFFGGGGFFFE:DDEFFGGGFFFC?GGFFFF=<GFCGGFFFFCFFF@GFCGGE@F@,GGGGGGCEF,EBCGGGGGFGGGGGEF<GGGGGGGGGFFCFCECGFGFGGFEFFFGGGFCGEF<GCCB@A
@sH 153
TGAGGAATATTGGTCAATGGACGAGAGTCTGAACCAGCCAAGTAGCGTGCAGGATGACGGCCCTATGGGTTGTAAACTGCTTTTATAAGGGAATAAAGTGAGTCTCGGGAGACTTTTTGCATGTACCTTATGAATAAGGACCGGCTAATTCCGTGCCAGCAGCCGCGGTAATACGGAAGGTCCGGGCGTTATCCGGATTTATTGGGTTTAAAGGGAGCGTAGGCGGACGCTTAAGTGAGTTGTGAAAGGTTGAGGCTCAACCTTAACATTGCAGCGGATACTGGTTTCCTTGAGTACAGTTGAGGCGGGCGGAATTCGTGGTGTAGCGGTGAAATGCTTAGATATCACAAAGAACCCTGATTGCGAAGGCAGCTTGCGAAAGTGTAACTGACGTTGATGCTCGAAAGTGCGGGTATCGAACAGGATTAGATACCCT
+
FFGGGGGGGGGGGGGGGGGGGGGGEGG<FGFGGGGGGGGGGGGGGGGGGGGGGG,FEFGGGGGGGGGGGGGGGGGGGGGGGGGGGGGGGGGGG@FFGGGGFGGGAFF+@+CFGGGGGGGGGGGGGGDCEGGGGGGGGGGCGGGCEEGGGGGFGGGGGGGGGGGGGEGDGGGGGGGGGGGGGG9:FFGGGGDFEFGGCGEFGF7GGGC>EACF9FEA*6>>B;CF$:#$@>FCEGG<#/GFAFCA<:C),15@#8BD8FGF?G#/,,-=89F@<:+,==8D8FGFCCF<ECFF0A@5@44,6+@+C+CEGGFGGGGGEGFEGECCAGGGGGGGGFEGGGGGGGEAGGGF9FCFFC@,F8GFFEGGFFFGFDGGB@,,B,5,C,6;,GGGGEFCE,E,F@GGGGGGGGGFC+FFGGGFB,GGGGGGGGGGGGGCCCCC
@sH 154
TGAGGAATATTGGTCAATGGACGCAAGTCTGAACCAGCCAAGTAGCGTGCAGGAAGACGGCCCTCTGGGTTGTAAACTGCTTTTAGTTGGGAATAAAGTGCACCGCGTGTGGTGTTTTGTATGTACCATCAGAAAAAGGACCGGCTAATTCCGTGCCAGCAGCCGCGGTAATACGGAAGGTCCGGGCGGTATCCGGATTTATTGGGTTTAAAGGGAGCGTAGGCCGGAGATTAAGCGTGTTGTGAAATGTAGATGCTCAAAATCTGCACTGCAGCGCGAACTGGTTTCCTTGAGCACGCACAAAGTGGGCGGAATTCGTGGTGTAGCGGTGAAATGCTTAGAGATCACGAAGAACTCCGATTGCGAAGGCAGCTCACTGGAGCGCAACTGACGCTGAAGCTCGAAAGTGCGGGTATCGAACAGGATTAGATACCCT
+
CGGGGGGGGGGGGGGGGGGGGGGGGGGGGFFGGGFFGGGGGGGGGGGEGGGGGFFGFGGGDGEGGGGCGFGGGGGE<<FFFF9FFFFGGGGCGFFGGGGGGGGGGGGGGECFA7A:FG8EEFGGGGGGCGEGGFGCFGGGGGEGG7CGGGGGGFFDGFFGF7<FEECEGGG@CFGC:C<7,2FEDEGF*=ECGGG7#2C6*3C<98.:</FFF?E>GBC:<>CFF3::GGFF7CF<G9CE3EGECAFFFF>7@9:<,;GF#FEGFC6F<3C5FC=B@CEG8@<CA,=,=CA7)8+BGCFFAA,CGGFGGGF9D8E@CC7GGFEC5C7GGGGGGFE8FDFGF@,4@GFGFF9DEB8,GGGGGGEFAB,EFGFFC,GGGGEGGFGFFCCGFEFGGGGGGGGDFEGFFEGEGGGGGGGFGGFAGGGGFCGGFED@CCCC
@sH 29446
TGAGGAATATTGGTCAATGGGCGAAAGCCTGAACCAGCCAAGTCGCGTGGAGGAAGACGGCCCTACGGGTTGTAAACTTCTTTTACCTGGGAATAACGGGCGCTACGTGTAGCGCTGTGCATGTACCAGGCGAATAAGCATCGGCTAATTCCGTGCCAGCAGCCGCGGTAATACGGAAGATGCGAGCGTTATCCGGATTTATGGGGTTTAAAGGGTGCGTAGGCGGAAGGATAAGTCAGCGGGGAAATGCTTCAGCTCAACTGGAGAATTGCCGATGAAACTGTTTTTCTAGAGTATAAAAGAGGTATGCGGAATGCGTGGTGTAGCGGTGAAATGCATAGATATCACGCAGAACCCCGATTGCGAAGGCAGCATACTGGGCTATAACTGACGCTGAAGCACGAAAGCGTGGGTAGCGAACAGGATTAGATACCCT
+
<FFGGGGGFGGGGGGGFGGGGDGGGEGGGFGGGGGFGGFFGFGDEGGFFGGGDEGGGFGGFGGGGGGGGGGE:EFGGGGGGGGGGGGGGGGGFGCFECFDGGGDFGGGGGGCFEGGGGGGGGGGGGGG87FFEEGG<<>FGGDEDGGFFBCFDGGGDDGG:FGFGCCFGEGFGGGDDGGCFFF>EEGGDEG'FGGC?A9@<G(FEFC88<CFGGE>E=C>FGCC:>F;EE;FGDB>@/<CD>7@@FF29B,7;,<D=.FFGGGF1BFGFEFFBE=,;>,=@F=,CBC<7<9,+FGFGFF?FA9GFEFFEFEEEEECGGGGGFE@EGGGGGGGFEFF;CFGGGFAFGGGFE<DEF@CGDFDGFGFGF@EFFAEFGFGF8GGGGGGGF<CDGGGGGGFDCFB;7FF7GGGGGGFECC+EEEFGGFGGGGFGGGCCCCC
@sH 31124
TGGGGAATCTTGCGCACTGGGGGGAACCCTGACGCAGCGACGCCGCGTGCGGGACGGAGGCCTTCGGGTCGTAAACCGCTTTCAGCAGGGAAGAGACGAGACTGTACCTGCAGAAGAAGCCCCGGCTAACTACGTGCCAGCAGCCGCGGTAATACGTAGGGGGCGAGCGTTATCCGGATTCATTGGGCGTAAAGCGCGCGTAGGCGGCCCGGCAGGCCGGGGGGCGAAGCGGGGGGCTCAACCCCCCGAAGCCCCCGGAACCGCCGCGGGGTGGGTCCGGTAGGGGAGGGTGGAACACCCGGTGTAGCGGTGGAATGCGCAGATATCGGGTGGAAGACCGGTGGCGAAGGCGGCCCTCTGGGCCGAGACCGACGCTGAGGCGCGAAAGCTGGGGGAGCGAACAGGATTAGATACCCT
+
FDGGGGGGGGGGGGGG++EFGGGGGGGGGGGGGGGGGGGGGGGGGGGGGGGGGGG7*@CFEGFGGFEEGEGEFFGGGGDGGGGGFGGGGGGGFGGFAFCBC7<FGG?FFGFGFGGFGGFGGGGGG?8ECGECCGFGFGGF>E888>EGGGGGEGGGFGDGGGGE>CEECEGDGGCEE/;56++<CGGCE$?EEF48CECEE3C?CECCCC>EC<C>5<:GGFG)CE:>E?EEGGG>5>E8?>C8CEG;87EEEFEGFF::=@(*#@FCE##GFCC8,;/G>:GGGGGGGEAB@+>B3DEFGGCGGFGGGGGDE@BGFGFE9E=@:=GGGGGGFC8+F>EFCCGE@GFBGGGEC>DCGEGGEGGGGF@8+CGCGGGGFEGGGGEGFC8GDGEEFFE:EDGGFFGGGGCFFGGFCCCCC
@sH 41340
TGAGGAGTATTGGTCAATGGGCGACAGCCTGAACCAGCCAAGTAGCGTGCAGGATGACGGCCCTATGGGTTGTAAACTGCTTTTATAAGGGAATAAAGTGGGAGTCGTGACTCCTTTTGCATGTACCTTATGAATAAGGACCGGCTAATTCCGTGCCAGCAGCCGCGGTAATACGGAAGGTCCGGGCGTTATCCGGATTTATTGGGTTTAAAGGGAGCGTAGGCCGGAGATTAAGCGTGTTGGGAAATGTAGACGCTCAACATCTGCACTGCAGCGCGAACTGGTTTCCTTGAGTACGCACAAAGTGGGCGGAATTCGTGGTGTAGCGGTGAAATGCTTAGATATCACGAAGAACTCCGATTGCGAAGGCAGCTCACTGGAGCGCAACTGACGCTGAAGCTCGAAAGTGCGGGTATCGAACAGGATTAGATACCCT
+
DGGGGGGGGGGGGGGGGGGGGGGGGGGGGGGGGGGGGGGFFGGGGGGGGGGGGGGGGGGGGGGDFGGGGGGGGGGGGGGGGG9F<FGGGGGGGFDFGGGGDCFGGGDFEG@FGGGGGGGGGGGGGGGGGGGGGGCFGGGGGGGGGGGFFGGGGGGGFGGGGGGGCEGG@:FGGGGGGGGDGGGGGGGG?GGFFGGG<5FGGG+FG<FE*7>?FG@?FFGGBECA0:,7FEFFGCF4GDGGGG$F=CFFFFAFGGGGCEGFFFGF@GGFFCFDFCCCFC=DEGGGGGGFFEDF5EB=@GGGGGGGGE@GGEFDD8GC@FFFGGGDAGFEGGFF<DGGGGGGGCGGGGGGGGGGEFF@EGGGGGGFGGGFE8FGGGDFFGGEGGGGGGF@FFBEFGGGGGGFFDGGGGGGGGGGGGGCCFCFFGGGGGGGGGGCCCCC
@sH 21437
TGAGGAATATTGGTCAATGGGCGAGAGCCTGAACCAGCCAAGTAGCGTGAAGGATGAAGGTCCTACGGATTGTAAACTTCTTTTATACGGGAATAAAGTTTCCTACGTGTAGGATTTTGTATGTACCGTATGAATAAGCATCGGCTAACTCCGTGCCAGCAGCCGCGGTAATACGGAGGATGCGAGCGTTATCCGGATTTATTGGGTTTAAAGGGAGCGCAGACGGGAGATTAAGTCAGTTGTGAAAGTTTGCGGCTCAACCGTAAAATTGCAGTTGATACTGGTTTCCTGGAGGGCAGTTGAGGCAGGCGGAATTCGTGGTGTAGCGGTGAAATGCTTAGATATCACGAAGAACCCCGATTGCGAAGGCAGCTTGCTAAACTGTAACTGACGTTCATGCTCGAAAGTGTGGGTATCAAACAGGATTAGATACCCT
+
DFFFGGGGGGFFGGGGGFG8EFGGGGGGGGGGGGGGGGGFFGGGGGCFCGGGGGGGGFFFFFGGGGCEBFCFGGGGGGGGGGGGGGGFFGECFGFAFGGFGGGGFGGGGGFCE9AFFFFGFEFE9<FFGGGCFGGGGFGG<=BECFEGGGGG@DFGGGFFGGGGEGGGGGGFG9FGGGDDG7D3*19FGF@EGC=EGEGF?,ACCFCFFFGGFG?5;4=C@8*<,A@@C7FF9E;<@5EBB=<,DGCFGCAG=CE:7<FD:FDCGGFCF=<3=@FFF4;/8=GGGFCF8E+FD<?GGGGGGFEF<+DEEEFGFFGDGGFGGGGEAECFEDF<E?FGEC<;<DDFF@8F?B9E+GGCC7FCGGGGGFGGGGGGFEF,ECGGGGGGGFFGEFFDEFCE9GGGFGGDCGGGGFEEGGGGDEFB@EFGGGGGGGGCCCCC
@sH 159
TGAGGAATATTGGTCAATGGGCGAGAGCCTGAACCAGCCAAGTAGCGTGCAGGATGACGGCCCTATGGGTTGTAAACTGCTTTTATAAGGGAATAAAGTGAGCCTCGTGAGGCTTTTTGCATGTACCTTATGAATAAGGACTGGCTAATTCCGTGCCAGCAGCCGCGGTAATACGGAAGGTCCGGGCGTTATCCGGATTTATTGGGTTTAAAGGGAGAGTAGGCCGGAGATTAAGCGTGTTGTGAAATGTAGATGCTCAACATGTGCACTGCAGCGCGAACTGGTTTCCGTGAGTACGCACAAGGTGGGCGGAATTCGGGGTGTAGCGGTGAAATGCTTAGATAGCACGAAGAACTCCGATTGCGAAGGCAGCTCACTGGAGCGCAACTGACGCTGAAGCTCGAAAGTGCGGGTATCGAACAGGATTAGATACCCT
+
F@FFGGGGGGGGGGGGGGGGGGGGGGGGGFGGFFGGGGGAEFGGGGGGGGG9FEGGEF@ECFG@EFC8FGGGGGDGGGGGFBFFFGG?FEGFFEFFGGGGG,EF8FGFGGGFFE8FGCBFGDFFGGGG9FA95EDEFCCEGGGCGGGGFFGFCDGGGGGGFCDGEDCEGD7;FC@>BF@CCBFF:BECCCCGFGD@*A<:D+2,?C4<1>?CCCCF@&C><D8C?0C555,<<EGAF>GEFFC=2<CFF?FD>;?FCF@60:7#CAEEGCF>GE2GEGFFFFD=F3=863?D8@+C8@,?;7,+7GDGF8<,>8C@C@+DFFCC=FC9E=,A@5GGFFFCF=EA,FFC<9FFFC>F:EEFBGGFFFEFF,AGFGGGE@GGGGGGGGGGGEFFGGFEFDFCFEGFFDECGGGGGGGDGGGGGGGFEGGGGGFCCAAA
@sH 160
TGAGGAATATTGGTCAATGGACGCAAGTCTGAACCAGCCAAGTAGCGTGCAGGACGACGGCCCTCTGGGTTGTAAACTGCTTTTAGTTGGGAATAAAGTGCACCACGAGTGGTGTTTTGTATGTACCATCAGAAAAAGGACCGGCTAATTCCGTGCCAGCAGCCGCGGTAATACGGAAGGTCCAGGCGTTATCCGGATTTATTGGGTTTACAGGGAGCGCAGGCGGACCTTTAAGTCAGCGGTGAAATACGGCGGCTCAACCGTCGAACTGCAGTCGATACTGGAGGTCTTGAGTGCACACAGGGATACTGGAATTCATGGTGTAGCGGTGAAAGGCTCAGATATCATGAAGAACTCCGATCGCGAAGGCAGGTATCCGGGGTGCAACTGACGCTGAGGCTCGAAAGTGCGGGTATCAAACAGGATTAGATACCCT
+
GGFGGGGGGGGGGGGFFFFFFFEGGGGFGGGGGGGGGGGDFFFGGGGGGGGGGGGDGFDGFGGFGGGGGGGGEFGGGEGGGGGGGGFDFDEFGFGGFFFGGGGGGGGFGFEGGEGEFFGFGFGGGE<DFDFFCFEFCCEEFCFCDGEFGG<FCCCCCC7*@BFGEGG@FFE;@>8EEEEF@C2CEFFG*<*;>CFGGGC?35F?EGGGGF+?9?C>8;/=>>>577GFGCCFEF?6+9C+.<BE.CEFFFBE38EDD7C8<08FDGE>:#>0$E?CFE=9?BCA,E8<GF<?58=?8GGGD8@,,AB,EDE@,4,,FGFGF:DEAFCFEEEA5=8FEEFDAFGGGGGGGGGCECECCFD7FEDGGGGGGGGGGGGF@FEEGFCFGAC,EGEGGFGFEGGGGEGFDGGGGEFCFAAGDE9A9EGGGGGGGFFCC@<C
@sH 161
TGAGGAATATTGGTCAATGGGCGAGAGCCTGAACCAGCCAAGTAGCGTGAAGGATGAAGGTCCTACGGATTGTAAACTTCTTTTATACGGGAATAAAGTTTCCTACGTGTAGGATTTTGCATGTACCTTATGAATAAGGACCGGCTAATTCCGTGCCAGCAGCCGCGGTAATACGGAAGGTCCGGGCGTTATCCGGATTTATTGGGTTTAAAGGGAGCGTAGGCCGCAGGTTAAGCGTGTTGTGAAATGTAGGGGCTCAACCTCTGCACTGAAGCGCGAACTGGCTTGCTTGAGTACGCACAACGTGGGCGGAATTCGTGGTGTAGCGGTGAAATGCTTAGATATCACGAAGAACTCCGATTGCGAAGGCAGCTCACGGGAGCGCAACTGACGCTGAAGCTCGAAAGTGCGGGTATCGAACAGGATTAGATACCCT
+
EGGFGGGGGGFGGGGGGFGGFEGGGGGGGFGGGGFGGFGGGGGGFGGGGGGGGGGGGGCGGGGGGFG7CFGEFG<FGFGGGGGGGGGGGGDGGGGFEFGGGGGGGFGGGGGGGE5?EFEFFGGGGGGGGGGGGGFF9FGF@FGGGGEFFFFFGGAFFGGGGGGGGGCE:FFGGG>@*@>FFFGD>EEEGG7:ECE7*A:ADFGFGGFECFCC9:<AC8GBDBEG:9:>=F>F?3F:8.F?8;85CE==F.)4:CE:8FFFCDD<<@>ECCC$1C>98=EE1FC@:8FFAA<9)DEC=,8?8<D>8+@GF=<@+,B+7D7BGFGGFGCGGEE@A9,,;FA,FD9FFFF=EA:C8?EF@FFCEDDGGCGGFECGGGFEFECGEFGFCCFF7GGGGGFFFGGFGGGFFCGGGGGFEGGGEGEEFFFGGGGFC,8CCCCC
@sH 162
TGGGGAATATTGCACAATGGGCGAAAGCCTGATGCAGCAACGCCGCGTGAGCGATGAAGGTCTTCGGATCGTAAAGCTCTGTCCTTGGGGAAGATAATGACGGTACCCTTGGAGGAAGCCCCGGCTAACTACGTGCCAGCAGCCGCGGTAATACGTAGGGGGCAAGCGTTATCCGGAATTATTGGGCGTAAAGAGTGCGTAGGTGGTTACCTAAGCAGGGGGTGAAAGGCTATGGCTTAACCATAGTCAGCCCCCTGAACTGGGCTACTTGAGTGCAGGAGAGGAAAGCGGAATTCCTAGTGTAGCGGTGAAATGCGTAGATATTAGGAGGAACACCAGTGGCGAAGGCGGCTTTCTGGACTGTAACTGACACTGAGGCACGAAAGTGTGGGGAGCAAACAGGATTAGATACCCT
+
FFGGGGGGGGGGGGGGGGGGGGGGGGGGGGGGGGGGGGGGGGGGGGGGG:FFFGGEFGGDFFFFCFGGEGGGFGGGGGGGGABEGGGGGGGFFGFGGGGFGGG7FGCGGGGGGGDEGGGGGGGGGCGGGGGGGGGF<DFFGF@FGGGGGGGFGGG9AFFEGFGGGGF=<?<1FGDGGG9GG:GGGG=F;>C>F?:9AFC?;/;2DFEFG9FEGFCGFCCFCCCF@0GFDCCC36>6>#FE,D@FDGF@CCBCCEFFECC<CFEFF6C8CGF8FGFGFFFDF;9FFF@EFGGFFEFGFGEGGGGBGEFGFFA?7FEFFGFACGGEGGGGGFGGGGGGGFGFGGGGCEGGGFGFGGGGGGGGGGGGFGGGGGGFFGGFGGGGGGGGGGGGGGGGGGGGGGGGGGGGGGGGGGCCCCC
@sH 163
TGAGGAATATTGGTCAATGGGCGAGAGCCTGAACCAGCCAAGTAGCGTGCAGGATGACGGCCCTATGGGCTGTAAACTGCTTTTATAAGGGAATAAAGTGAGCCTCGTGAAGCTTTTTGCATGTACCTTATGAATAAGGACCGGCTAATTCCGTGCCAGCAGCCGCGGTAATACGGAAGGTCCGGGCGTTATCCGGATTTATTGGGTTTAAAGGGAGCGTAGGCCGGAGATTAAGCGTGTTGTGAAATGTAGATGCTCAACATCTGCACTGCAGCGCGAACTGGTTTCCTTGAGTACGCACAAAGTGGGCGGAATTCGTGGTGTAGCGGTGAAATGCTTAGATATCACGAAGAACTCCGATTGCGAAGGCAGCTCACTGGAGCGCAACTGACGCTGAAGCTCGAAAGTGCGGGTATCGAACAGGATTAGATACCCT
+
FGGGGGGGGGGGGGGGGGGGGGGGDEGGGGGGGGGGGGGGGGGGGGGGGGGGGGGFGGGGGGGGGGGGGGFGGGGGGGGGABFGGGGGGGGGGGGFGGGGGGGGGGGGGGGGGGGGGGGGGGGGDEFGGGGGGGGGGGGGGGGGGGGGGGGGGGGGGGGGGGG8EEGGGGGG9;FEE:EGGGGG@GGG9GEG=9FB62?CGGGGFGC7<<7B8FGFE@EF6CCGFFFGGGGFEGG4CGEFGGDGFECEDFFGFAD?CGGGGGGGFFECGF?<7GEEEC:6+GGGGGGF@3DD=@648E,<DFCFGGFCCCGFB8@EDGGGGGEC5GGFFEFA<9FGGFDFGGGGFGGGGGFF<FEFGGGGGGGGGGFGGFGGGGGGFCGGGGGGGFGGFCFGF9GFGGGGGGGGGGGGGGGGGGGGGGGFFGGGGGGGGGGCCCCC
@sH 32052
TGAGGAATATTGGTCAATGGGCGAGAGCCTGAACCAGCCAAGTCGCGTGAGGGAAGAATGGTCTATGGCCTGTAAACCTCTTTTGTCAAGGAAGAATAAGCGGCACGAGTGCCACCTTGCCAGTACTTGACGAATAAGCATCGGCTAACTCCGTGCCAGCAGCCGCGGTAATACGGGGGATGCGAGCGTTATCCGGATTTATTGGGTTTAAAGGGCGCGTAGGCGGGACGGCAAGTCAGCGGTAAAAGACTGCAGCTAAACTGTAGCACGCCGTTGAAACTGTCGACCTGGAGACGAGACGAGGGAGGCGGAACAAGTGAAGTAGCGGTGAAATGCATAGATATCACTTGGAACCCCGATAGCGAAGGCAGCTTCCCAGGCTCGGTCTGACGCGGATGCGCGAGAGCGTGGGTAGCGAACAGGATTAGATACCCT
+
GGGGGGGGGCGFGGGGGGEFEFGGGGDFGGGGGGGGGGGGGGGGGGGCEEGGGFGGGGGCF@FGGGGFG<EFEFFGGFFGGGGFFGFGGFGEFE?FFGGFGGEGGGGGG+DFGGGGGGGGGGGGGGGGFFGGGGGGGGGGGFGGGGEGGCFGGGFFGDFGGGGG>EGFGGGG@G7C:FGGGCFEDFGGGGGGGGGGEC=GGGGGGG8EGG@GCFEEGEGG>CEGEGGEGFEGGFGFFGGFGGGDEFGFGGAFGG;FGGGGFGFG<CFGGEGFFGFEFE<CF?-GGGFGGGGFGGGGDFDGGFFGGDGGEFFGGFGGGGF<@EC=BCFEAF9CGFFEB5;E;F;GFE9FFFE=8+C:7F?:CFFGFEFGGGFB,FC?GFGGGGGGGGGGFFGF@,C:FF7DEGEEDGGGGGGGGGGEGFDFGGGGF@CFBGCCCCC
@sH 22934
TGAGGAATATTGGTCAATGGGCGTAAGCCTGAACCAGCCAAGTCGCGTGAAGGAAGACAGCCCTACGGGTCGTAAACTTCTTTTGTATGGGAGTAAAAGAGTCCACGCGTGGGCTATTGCAAGTACCATACGAATAAGCATCGGCTAACTCCGTGCCAGCAGCCGCGGTAATACGGAGGATGCGAGCGTTATCCGGATTTATTGGGTTTAAAGGGTGCGTAGGCGGCCCTATAAGTCAGCGGTGAAATGTTCCGGCTCAACCGGGAAACTGCCGTTGAAACTGTAGAGCTAGAGTCCACAAGAGGTAGGCGGAATGCGTGGTGGAGCGGTGAAATGCATAGATATCACGCAGAACCCCGATTGCGAAGGCAGCATACTGGGGTGAAACAGACGCTGAAGCACGAAAGCGTGGGTATCGAACAGGATTAGATACCCT
+
GGGGGGGGGGGGGGGGGGGC@FGGCFGFFGGGFGGGGGFGGGGFEGGGGGGGGGGFGGFFGGGGGGFGGGEGGGGGGGGGGFGGGE?EGGGG7CGGG,CBEG<FGGG:FGGCBBF8EFFDFGFGFGG@@FFF@FGGGGGGCFFGGGGGGDGFGFGGGGGGGGGGDGGGGGGGGGG7EGDEFEGGEEGGGGCFGFFD=EGGDFGGGGGG9@G?GGGGGBGG:@EFGGE:C98FF7B?CFG8CCDE>EG,<0F?GGEFCFFBCGGED@5>@GCEB?FCFECFFCDC9F<C;E?=6B67FEA,FF9FA+F7EFGEBB+GGGGGGFE8=7@DFFEAFFGFFCGFFCFFDGGFC,EBEEC7GGF@CFCFGGDGFCCGFAE@DGFECFEFFFFGEECGGFGGFDCF@GGF@CGGGGGGGFFF;AAEFFGGGGGGGGGCCCC9
@sH 42887
TGAGGAATATTGGTCAATGGGCGAGAGCCTGAACCAGCCAAGTAGCGTGCAGGATGACGGCCCTATGGGTTGTAAACTGCTTTTATAAGGGAATAAAGTGAGTCTCGTGAGACTTTTTGCATGTACCTTATGAATAAGGACCGGCTAATTCCGTGCCAGCAGCCGCGGTAATACGGAGGGTACGGGCGTTATCCGGATTTATTGGGTTTAAAGGGAGAGTAGGCCGGAGATTAAGCGTGTTGTGAAATGTAGACGCTCAACGTCTGCACTGCAGCGCGAACTGGTTTCCGTGAGTACGCACAAAGTGGGCGGAAGTCGTGGTGTAGCGGTGAAATGCTTAGATAGCACGAAGAACTCCGAGTGCGAAGGCAGCTCACTGGAGCGCAACTGACGCTGAAGCTCGAAAGTGCGGGTATCGAACAGGATTAGATACCCT
+
GGGGGCFCFGGGGFGGGGGG<ECFGGDGGFCFGGGGGCCFF?FEGGGGGGFEEFFFGGGGEEGGGGGGGD7>BFFGGF9FAF9FGGGGCDFEGGGFG,5AEBFFFCFDFFEG9EFCBF:EF<BFFGGCGGFA<EFGFGGGFG+:CECFGGGGF<<7>FFGGGGGG+8+5>F,@AC*6*5FG7DBEDEGE*<,+?CE5:+F++,28<=::CAAFFE)B)296)+AFCC:8C8.:AF<EGE>:CBC41,,GFE<>E:5**<95,-7DF<3@18+6?7C:E9=3,B<>B+78><??EC?8C8F9FAGGCEEEGDF=C@GCGGFE,CE5CEEAFGFEF,FEFE8FDA,?<F@F9GECF>@B7E>+EEFFECGFF@FFFEFGDEFGGF@C<GGEB@EFACC,+F8@GGGCGGGEFFGGECGFGGFECGGGGGFF8ECCCCC
@sH 167
TGAGGAATATTGGTCAATGGGCGAGAGCCTGAACCAGCCAAGTAGCGTGCAGGAAGACGGCCCTATGGGTTGTAAACTGCTTTTATAAGGGAATAAAGTGAGCCTCGTGAGGCTTTTTGCATGTACCTTATGAATAAGGACCGGCTAATTACGTGCCAGCAGCCGCGGCAAGACGGAAGGTCCGGGCGTTATCCGGATCTATTGGGTTTAAAGGGAGCGTAGGGCGGTGAGTAAGCGTGTTGTGAAATGTAGATGCTCAACATCTGCACTGCGGCGGTAACTGGTTTCCTTGAGTACGCACAAAGTGGGCGGAATTCGTGGTGTAGCGGTGAAATGCTTAGAGATCACGAAGAACTCCGATTGCGAAGGCAGCTCACTGGAGCGCAACTGACGCTGAAGCTCGAAAGTGCGGGTATCGAACAGGATTAGATACCCT
+
EFFFGFGG?FGGFEFGGFFGF@ECBFDGGGFFDFGGGECFDG,CFFEFEDCGGFGGEFEEGFEFGCEFGG7FBEFGGGA<ECF9FEFGFGD=<?FFDFDE<FEECF7DA,8<<,9A,5><E<EFF,E@F9?,9EA@?D9=<=7C+@B,,,,@>,@FGGCC7,@<:EDG**>1@8*8*>*=,,74BECE*44*5CCEGG*<::2?C72858<A97CFG)596<9#8::#2$#<><E9ECEGF@7/B7798,:@,@@>,,2F<,F<9FFCC>@0++39,3+3+GFCF>D8FA9,5C@:8,,9=76,4+@EDFFB>ECE7B><:FGEBF>,EAE9FBCDFAGFCE??FF=CGFDD@F@F@:,CF7GGFAEGFEFFA@FF<<F=CCGGGCFGF@@@@,FCF:CB<FGGGGGEF:GGGGGGGEFFFFGGFGGGGGGCCCCC
@sH 26089
TGAGGAATATTGGTCAATGGGCGAGAGCCTGAACCAGCCAAGTAGCGTGAAGGATGGAGGTCCTACGGATTGTAAACTTCTTTTATACGGGAATAAAGTTTCCTACGTGTAGGATTTTGTATGTACCGTATGAATAAGCATCGGCTAACTCCGTGCCAGCAGCCGCGGTAATACGGAGGATGCGAGCGTTATCCGGATTTATTGGGTTTAAAGGGAGCGCAGACGGGAGATTAAGTCAGTTGTGAAAGCTTGCGGCTCAACCGTAAAATTGCAGTTGATACTGGTTTCCTTGAGTGCAGTTGAGGCAGGCGGAATTCGTGGTGTAGCGGTGAAATGCTTAGATATCACGAAGAACCCCGATTGCGAAGGCAGCTTGCTAAACTGTAACTGACGTTCATGCTCGAAAGTGTGGGTATCAAACAGGATTAGATACCCT
+
CFFGGGGGGGGGGGGGGGGGGGGGGGGGGGGGGGGGGGGGFGGGGGGGGGDGGAFGFGGGGGGGGGGD@GGGGGGGGGGGGGGGGGGFGGDCFGGGGCEGGFGDFGGFGFGGGFGGGGGGGFGGGGGGGGGFGA@=FGGGGG>GDGDGFEG8:F7FFGGGFFFGGGGGGFCFCFDEGFEFFFBFC@CFFEG>GFGEGECCG.CCC7<FGGCGGFG:C>C>:9*9CEG<GFGGBCC9FGGGGGFGGDCDCCAFCFG,=EGCDEFACCGGEEFDFG<GF.7GFGFFCGF@E:FCDGFGGGGFFAEB<==FFFFGGGGDGFGGGFGGFGGGGF?GGGFE9<GFGGGFFFDFFFDGGGGGGFF=@FGFFGDGGGFGGGGGGGGEECGFAFGFGGGGGGGGFEGGGGGGGGGGGGGGGGGGGGFGGGFEF9GGGGGCCCCC
@sH 39016
TGAGGAATATTGGTCAATGGACGTAAGTCTGAACCAGCCAAGTCGCGTGAGGGAAGACTGCCCTATGGGTTGTAAACCTCTTTTATAAGGGAAGAATAAGTTCTACGTGTAGAATGATGCCTGTACCTTATGAATAAGCATCGGCTAACTCCGTGCCAGCAGCCGCGGTAATACGGAGGATGCGAGCGTTATCCGGATTTATTGGGTTTAAAGGGTGCGTAGGCGGTTTATTAAGTTAGTGGTTAAATATTTGAGCTAAACTCAATTGTGCCATTAATACTGGTAAACTGGAGTACAGACGAGGTAGGCGGAATAAGTTAAGTAGCGGTGAAATGCATAGATATAACTCAGAACTCCGATAGCGAAGGCAGCTTACCAGACTGTAACTGACGCTGATGCACGAGAGCGTGGGTAGCGAACAGGATTAGATACCCT
+
FGFFFGGGGGGFGGGGGGFEFGGGGGGGGGGGGGGGGGGEFF@FGGGGGGGG78E=FFFGGGGGGCCFFGGGGGGGG8FGFGGGGGGGGGGFGG4FFGGGFGGGFGGFFFGGGGGGFGGGGGGGGGGGCFGGFFFGGDF,C<CEEGGFGGEFGGFEFGGG8FF=CEEGGGGGD?GDGGGG>FGGGGGGFCFFFFGG*4FEFC@F<F<FECCGAFF4CBED@FGGCGCDGGGFGGG=EFGGFEDFGGGAFGFFF?@FDGFGGF+A<FE;F?CF::<FFGG9FGFCAF<D<FFDGFGGGGGGGFDGGGGGEEDCDFBFFCFEGGGFEDGGGGGGGGGGFFFGCGGFCFCGGGGFEGGGGGGGFFFGFAFFEDGGGGGGGFGGFGGFFGGGGGGGGGGFGFCFGGGGEGEGGGGEEGGFEEFFGGFEAGGFDGCCCCC
@sH 25202
TGAGGAATATTGGTCAATGGACGCGAGTCTGAACCAGCCAAGTAGCGTGAAGGATGACTGCCCTATGGGTTGTAAACTTCTTTTATATGGGAATAAAGTTGTCCACGTGTGGATTTTTGTATGTACCATATGAATAAGGATCGGCTAACTCCGTGCCAGCAGCCGCCGTAATACGGAGGATCCGAGCGTTATCCGGATTTATTGGGTTTAAAGGGAGCGTAGGCGGATTGTTAAGTCAGTTGTGAAAGTTTGCGGCTCAACCGTAAAATTGCAGTTGATACTGGCAGTCTTGAGTGCAGTAGAGGTGGGCGGAATTCGTGGTGTAGCGGTGAAATGCTTAGATATCACGAAGAACTCCGATTGCGAAGGCAGCTCACTGGAGTGTAACTGACGCTGATGCTCGAAAGTGTGGGTATCAAACAGGATTAGATACCCT
+
EGGGGGGGGGGGGGGGGGFFDGEGGGGGGGGGGGGGGGGGEFGGGGGGGGGGGGGGGGDFGGGGGGGGGGGGGGGGGGGGGGGGGGDAEFG=ECFGGGGFGFGGGF@<FFFGGGGGGGGGGGGGFFFCFFGGGGGDFGCFFF@FGGGGGCGGGGGGGGFGGGFGEC::>CEFFFFGGGGEGGGGE>=FEEG>GGGF59<?:CFCEGGEG;@>6GGFGF<9@CCDGFEAAGGGGGF?<?GGGGFD?9CD@DDE@C8FGF=FFDDEEGDGECG?GFF9FCE>?FAFFCFAFGGGDFGGGFFFFGFEGGFB7EC,EEGGGGGGGFECBGGGGGGFGGFGFGFFF@,8GGFDE?CFFFEE:GF7@GGGGGFFFGEGGGGFGEGFFGGGGFCCECB@CECFCGGGF:GGFFEEFEFFFADGFCEFFGGGGGGGFGGCCCCC
@sH 48461
TGAGGAATATTGGTCAATGGGCGAGAGCCTGAACCAGCCAAGTAGCGTGAAGGATGAAGGTCCTACGGATTGTAAACTTCTTTTATACGGGAATAAAGTTTCCTACGTGTAGGATTTTGTATGTACCGTATGAATAAGCATCGGCTAACTACGTTCCAGCAGCAGCGGTAATACGGAGGATGCGAGCGTTATCCGGATTTATTGGGTTTAAAGGGAGCGCAGACGGGAGATTAAGTCAGTGGTGAAAGTTTGCGGCTCAACCGTAAAATTGCAGTTGAGACTGGTTTCCTTGAGTGCAGTTGAGGCAGGCGGAATGCGTGGTGTAGCGGTGAAATGCTTAGATATCACGAAGAACCCCGATTGCGAAGGCAGCTTGCTAAACTGTAACTGACGTTCATGCTCGAAAGTGTGGGTATCAAACAGGATTAGATACCCT
+
CFFGGGGGGGFGGCCGGGAFGFGC@FCEDGFGGGGGGGDF<EEEFGDCCCGGGGGGGG9F9-@FFFGGDG:FFGGGFE6CFC<?FGGCF::FFFCEFG?BCG9?FGG@,9=BFCE9=,CFAFF95<9BB<,,<E,CEC9?FFGGGFCCF?,,+,,ACFA8D8>3@>FCFGCC@><CCBFE,@@C*>8CG7:,@,>:A;=:<7,=?<F:B@BEC?@**A@:88F*+2FAGGGGCFFBCFF863/8,<<@<FD82:-6,3<DE7<2B@39@DB@2:69C4+==4B4EFCGD8,,FF9F@@A,,AFFDD@GGFE=8F@+,@CGGGGGADFF<EC<EEE,FFCGGGFDFFC7FB,:@C67EDBBC:EGECCGGF<DBFF6<E9EAFGGGGFGGFFDFGGFFGGGFEFC,@GCGGGEGGGGFFFFDGFGGF@EE5FCCC-@
@sH 172
TGAGGAATATTGGTCAATGGGCGAGAGCCTGAACCAGCCAAGTAGCGTGCAGGAAGACGGCCCTATGGGTTGTAAACTGCTTTTATAAGGGAATAAAGTGAGCCTCGTGAGGCTTTTTGCATGTACCTTATGAATAAGGACCGGCTAATTCCGTGCCAGCAGCCGCGGTAATACGGAAGGTCCGGGCGTTATCCGGATTTATTGGGTTTAAAGGGAGCGTAGGCCGGAGATTAAGCGTGTTGTGAAATGTAGATGCTCAACATCTGCACTGCAGCGCGAACTGGTTTCCTTGAGTACGCACAAAGTGGGCGGAATTCGTGGTGTAGCGGTGAAATGCTTAGATATCACGAAGAACTCCGATTGCGAAGGCAGCTCACTGGAGCGCAACTGACGCTGAAGCTCGAAAGTGCGGGTATCGAACAGGATTAGATACCCT
+
FGGGGGGGGGGGGGGGGGGGGGGGGGGGGGGGGGGGGGGGGGGGGGGGGGGGGGGGGGDGGGGGGGGGGGGGGGFFGGGGGFGFGFGGGGGFFGGGGGGGGGGGGGGGGGGGGGGGGGGGGGGGGGGGGFGDGGGGGGFGGGGGGC=DFGGGGGFGGA7FGGFGGGGDGCEAFCFGGGGGGGGGGGGGEDDFFGGEGEEGGGG9FF*CFCFCFFF>EBG31;4GFFGFG<G=<9@9CEGEGGFGCEFFGFECGC?<,>FFFFGFDFD@EGGF>FCC6CEG9GFDGB,,FFAC)F=+GFGGFEBA+6FEGFEB9,7C>?+FFFECAGGGEFC;9FEDFFF9FE,,GGFEFFE?CGGGGGFEF7EDGGFGGFAGGGGF@FGEGGGGGGFGGF@GGGGFDGGGEFGGGGGGGEGGGGGGGGFEFGGGGGGFGFE@CCCC
@sH 173
TGGGGAATATTGCACAATGGGGGAAACCCTGATGCAGCGACGCCGCGTGGAGGAAGAAGGTCTTCGGATTGTAAACTCCTGTTGTTGAGGAAGATAATGACGGTACTCAACAAGGAAGTGACGGCTAACTACGTGCCAGCAGCCGCGGTAAAACGTAGGTCACAAGCGTTGTCCGGAATTACTGGGTGTAAAGGGAGCGCAGGCGGGAAGACAAGGTGGATGTGAAATCCATGGGCTCAACCCATGAACTGCTTTCAAAACTGTTTTTCTTGAGTAGTGCAGAGGTAGGCGGAATTCCCGGTGTAGCGGTGGAATGCGTAGATATCGGGAGGAACACCAGTGGCGAAGGCGGCCTACTGGGCACCAACTGACGCTGAGGCTCGAAAGTGTGGGTATCGAACAGGATTAGATACCCT
+
GFGGGGGGGGGGGGGGGGFGGGGGGGFGGGGGGGGGGGGCGGGGEGGFEGGGGGGGFGGGGGGGGGGBFGGGGGGGFGGGFFGAFFEGGGGFECEFGGCGGGGGGGGGGFEGGGGGG?=<FGGGGGGG8FGGGGGGG9CDGCDFC@EGGGGEGGGFGGGFFDF,:ECF:CFGGGDGGE7FCB3CFGGGEEC?CF<8CCC@C9:C<CE.EFDCFED.F?F?$GGGF9BFGCECFGGG>DGG6FD<9E9<CFC?C>C@@2:CGCGF<D><<GGF=GFCDDFA9F==B@BGGGGFDDEGEECEAADE=GGFGFEGF7FEEE<GFEF::EGGEEDFCGFEFGEGGDGGGEEEGGGFAFGGFFFFD<GGGGGGGGGGGFFFDGGGGGGGFFEGGEECGGGGGGGFGGFGFFGGGGGCCCAC
@sH 174
TGAGGAATATTGGTCAATGGCCGAGAGGCTGAACCAGCCAAGTCGCGTGAAGGAAGAAGGATCTATGGTTTGTAAACTTCTTTTATAGGGGAATAAAGTGGAGGACGTGTCCTTTTTTGTATGTACCCTATGAATAAGCATCGGCTAACTCCGTGCCAGCAGCCGCGGTAATACGGAGGATGCGAGCGTTATCCGGATTTATTTGGTTTAAAGGGTGCGTAGGGGGTGATTTAAGTCAGCGGTGAAAGTTTGTGGCTCAACCAGAAAAGTGCCGTTGAAACTGGGTTATTGGTGTGTGTTTGAGGTAGGTGGAATGCGTGGTGTAGCGGTGAAATGCATAGATATCACACAGAACTCCGATTGCGAAGGCAGCTTACTAAACCATAACTGACACTGAAGCACGAAAGCGTGGGGATCAAACAGGATTAGATACCCT
+
CFGGGGGGGGGGGGGGGGGGGFGGCFGGGGGGGGGGGGGGGGGGGGGEDGGGGGGGGGCFG?FFGGGGEGGGGGGGGGGGG9FGGGGGGGGCC=9FFCFGGGGGGGFGEGFGFGFFGGGGFGGFEE<EFFGGGFF9FEGGDEGEEGGECFB@EEFDGG?FF7FB8>FGGGGCFE8CFGECC7<FGECGGGGFGGCCE5CGFG:,?F*<<>BC+?7F@0*=:38#7@C<;GGGFC@129F6FE97;3<CFB8<<FE753A?EC,'FC=9#@EA?EE421<9.GCE<A:5,B=6)F?F89DFGFFGFF<B,GF;B@CCCFGGFFE>)GEECFEA599FAEA9E=9FFE<E5DDGFGGGFEE@6=CDGEFFFGGGDEGGGGFEGGGGGFFGFFEFEFCF@GGGGEGGGGGDGGGFFFGGF<E@@9GGFGFGF@<CCCCC
@sH 47707
TGGGGAATATTGCACAATGAGGGAAACCCCGATGCAGCGACGCCGCGTGAGCGAAGAAGTATTTCGGTATGTAAAGCTCTATCAGCAGGGAAGAAAATGACGGTACCTGACTAAGAAGCACCGGCTAAATACGTGCCAGCAGCCGCGGTAATACGTATGGTGCAAGCGTTATCCGGATTTACTGGGTGTAAAGGGAGCGTAGACGGTGATGTAAGTCTGAAGTGAAAGCCCGGGGCTCAACCCCGGGACTGCTTTGGAAACTATGTGACTAGAGTGTCGGAGAGGCAAGTGGAATTCCCAGTGTAGCGGTGAAATGCGTAGATATTGGGAGGAACAGCAGTGGCGAAGGCGGCTTGCTGGACGATAACTGACGTTGAGGCTCGAAAGCGTGGGGAGCAAACAGGATTAGATACCCT
+
FFGGFFFGGGGGGGGGGGGGGGGGGGGGGGGGGEEFGGGGGGGGGGGEGGCFGGGGGGGGGGCFGFGFFGGGGGGGGGGGGGFGGGGGGGGGGGGGGGGGGGGGGGGGGGGGGGGGGGFGGGGGEDGGGAFCFGGGFGDGFGGGGEGGGGGFGGGFGGGGFFFGGGGGG8GGGGGGGGG7GG(FFG4>FCFGGGD:CEGGGGGFGGEGCCFA@CFFGGFGGFC>CGGGGCCFGGGD:.ECDGGEEG%B5CFG9FC?C:==8DDFFFFGGEEFBGEFFGFGFE9FD=BE9FEFCE>>8FBCGFC@=FCBEEF5,CCGFFGGGDE,GFGGE9FF<CC6,GGFCEECGEGGGGGFEFFGFGGGFFGGGGGCDFDFFGGGGGGGGFFGEGGGGGGGGFEF8CGFGGGGGGGFGDGCCCCC
@sH 46893
TGAGGAATATTGGTCAATGGGCGAAAGCCTGAACCAGCCAAGTCGCGTGGAGGAAGACGGCCCTACGGGTTGTAAACTTCTTTTACCTGGGAATAACGGGCGCTACGTGTAGCGCTGTGCATGTACCAGGCGAATAAGCATCGGCTAATTCCGTGCCAGCAGCCGCTGTAATACGGAGGATGCGAGCGTTATCCGGATTTATTGGGTTTAAAGGGTGCGTAGGCGGTTTATTAAGTTAGTGGTTAAATATTTGAGCTAAACTCAATTGTGCCATTAATACTGGTAAACTGGAGTACAGACGAGGTAGGCGGAATAAGTTAAGTAGCGGTGAAATGCATAGATATAACTTAGAACTCCGATAGCGAAGGCAGCTTACCAGACTGTAACTGACGCTGATGCACGAGAGCGTGGGTAGCGAACAGGATTAGATACCCT
+
GGGFGGFGGGGGGGGGGGGCGGGGEGGGGGGGGGGGGFFFGF<EEGGCF:6CCCGFDEBECFGGFGEGGGGCGFGGGGGFEFGGGGGGGGGGGGGGGECEEFGGGECFGGGGGDG77FGGGGGGGGGGGGF@FGGGGGDFCFGG*FFGGGGGGGCFGGFDFFFGGGEGFF<FCF*<FFEGGGGG7FEFGGD:56=*=CG#EEFGGG;CAECFFDC@E@F@?ECC?FCD=8FGFF?DEFC>E99GFFECCFFG<2::GFFCFC,FGGFF@GDFFGFFDGGCGGDFEDEDCDE7EGGFGFA7FCFFCDECFGFE9GGGGGEFFCE>F=?B<FGGGFE@GGGCEE9GGFCDE@GGGGEGFGGGGGCGFAFFGGGGGGFFFGGFFGFDEEF7GGGGGGGGGGGGGGGGGGGGGGGGGGGGGGGGGGGGGFGGGGCCCCC
@sH 20275
TGGGGAATATTGCACAATGGGGGAAACCCTGATGCAGCAACGCCGCGTGAAGGAAGAAGGTTTTCGGATCGTAAACTTCTATCAACAGGGACGAAGAAAGTGACGGTACCTGAATAAGAAGCCCCGGCTAACTACGTGCCAGCAGCCGCGGTAATACGTAGGGGGCAAGCGTCATCCGGAATTACTGGGTGTAAAGGGAGCGTAGGCGGCACGCCAAGCCAGATGTGAAAGCCCGAGGCTTAACCTCGCGGATTGCATTTGGAACTGGCGAGCTAGAGTACAGGAGAGGAAAGCGGAATTCCTAGTGTAGCGGTGAAATGCGTAGATATTAGGAAGAACACCAGTGGCGAAGGCGGCTTTCTGGACTGAAACTGACGCTGAGGCTCGAAAGCGTGGGGAGCAAACAGGATTAGATACCCT
+
FGGGGGGGGGGGGGGGGGGGGGGGGGGGGGGGGGGGFGGGGGGGGGG@FGGGGGGGGGFFEFGGGGGGGGGGGGGGCGGGGGGGGGGGGGGGGEGEGGGGGGFGGGGGGGGGGGGGGGGFFGGGGGGCEFGGGGGGGGGGGGGGGGGEEEF*FFFFCFBBCFEGGGGGGGGGGGGGGDGDG>=GG:EFG;A(EGFFGD<EGD:;-;:CGGCEGGCEDCDDB=81D8<9C9<C<EGFGDDCGGFCF9:GEFFEDEEFGCDC@FCE@CECFECB7,,D?GGGGFGFEE;E9GEC:8F98@9,CBGGFE@7AGGFFEGFGF:EGGGGGGGGGGGGGFF@:FFC,E,EFEGFGFFGGGGGGGGGGGGGGGGGGGFGGGGGGGFE8GGGGFGFF@GGGGGGGGGGGGGGGGGGGGGGGGGCCCCC
@sH 24014
TGAGGAATATTGGTCAATGGCCGAGAGGCTGAACCAGCCAAGTCGCGTGAAGGAAGAAGGATCTATGGTTTGTAAACTTCTTTTATAGGGGAATAAAGTGGAGGACGTGTCCTTTTTTGTATGTACCCTATGAATAAGCATCGGCTAACTCCGTGCCAGCAGCCGCGGTAATACGGAGGATGCGAGCGTTATCCGGATTTATTGGGTTTAAAGGGTGCGTAGGTGGTGATTTAAGGCAGCGGTGAAAGTTTGTGGCTCAACCATAAAATTACCGTTGAAACTGGGTTATTTGAGTGTGTTTGAGTTAGGCGGAATGCGTGGTGTAGCGGTGAAATGCATAGATAGCACGCAGAACTCCGATTGCGAAGGCAGCTTACTAAACCATAACTGACACTGAAGCACGAAAGCGTGGGGATCAAACAGGATTAGATACCCT
+
AFFFGGGGGGFDGGGGGGFFFEFGGG@CGGGGGGGFGF?EFFFFGGGFGG@EGGGGFFEFF@EFGGGGGGG:FGGGG9F9F<EFGGGGFGGEGG@FF5CFGGGGGGGGG@EGF9FGGDGAFBFFGF@F=8?FFEFFGFGGF,BF7=@DB9>7FFGG<FEFCGFGGCFDFECFGG*@F@C7D@FECCEGGC;>=1,.6GFCDC3BFC9<>FCCCFG>B4D7:95#98'997F@@FF&)9C7:F585;8FFC?EECEF,99E'C<>F<6?8:=8EF9?A644.+E8=?,,,8GGFF=CGFF?9E,E,>C4:@EAEEGDGGFFEE>8)@7GGFC,,9DFGFB=A,C47FFECF<EAB@@,BEGGGGGGFFGGGGGGFGF9EECGGCGDFC9FFEFFGFF@9EGFEF8@7F@GGDC,,FFFAFGGGGGFGGGGGGCCCCC
@sH 31170
TGAGGAATATTGGTCAATGGGCGAGAGCCTGAACCAGCCAAGTAGCGTGAAGGATGAAGGTCCTACGGATTGTAAACTTCTTTTATACGGGAATAAAGTTTCCTACGTGTAGGATTTTGTATGTACCGTATGAATAAGCATCGGCTAACTCCGTGCCAGCAGCCGCGGTAATACGGAGGATGCGAGCGTTATCCGGATTTATTGGGGTTAAAGGGAGCGTAGGCGGACGCTTAAGTCAGGTGTGAAAGTTTGCGGCTCCACCGTAAAATTGCAGTTGATACTGGGTGTCTTGAGGACAGTAGAGGCAGGCGGAGTTCGTGGTGTAGCGGTGAAATGCTTAGATAGCACGAAGAACTCCGATTGCGAAGGCAGCTTGCTGGACTGTAACTGACGCTGATGCTCGAAAGTGTGGGTATCAAACAGGATTAGATACCCT
+
;<EFGGFFGGFFE,E@CFEAFFGGGGGGGFGGGGFGGGGAEFEDFFGFCEGGGGGGFEFG@AFFGGFCC??EFGGGGGGGGCFGGGGGG7EGCE,C?FFFD<AFGGEF=4BCFFADFGG<A9?9?9F:ADBFE?E=C,EFFGGDCF:>F,CFFGGDGEGEE8=FFEEGGGCFFGF7*@CF,F>C7:EF7F*6,C<CCGCFGGGGC<*44*9<FF@AGF@<#14#84CC:DE5E1@6#:#7B;;@,9,97>8:@ECB=2+B@>:;GF=C,*2?F<=C<,@=B-DGGGGGGGFF;B,@4,C,,5,EB+BB++E=@+8@8C94?FEB9CEFFDFA,GGGEEEFFDC,,FF@FDFGGFBB:DGFFCCFFFGFFGFGFD?GGGGGFDGGFGGGGGFFCGGFEGGFCGFAFFGEGGGGGGGGGGGFGFGGFGGGGFFCCCCC
@sH 30166
TGAGGAATATTGGTCAATGGGCGAGAGCCTGAACCAGCCAAGTAGCGTGCAGGATGACGGCCCTATGGGTTGTAAACTGCTTTTATAAGGGAATAAAGTGAGCCTCGTGAGGCTTTTTGCATGTACCTTATGAATAAGGACCGGCTAATTCCGTGCCAGCAGCCGCGGTAATACGGAAGGTCCGGGCGTTATCCGGATTTATTGGGTTTAAAGGGAGCGTAGGCAGGAGATTAAGCGTGTTGTGAAATGTAGATGCTCAACATCTGCACTGCAGCGCGAACTGGTCTCCTTGAGTACGCACAAAGTGGGCGGAATTCGTGGTGTAGCGGTGAAATGCTTAGATAGCACGAAGAACTCCGATTGCGAAGGCAGCTCACTGGAGCGCAACTGACGCTGAAGCTCGAAAGTGCGGGTATCGAACAGGATTAGATACCCT
+
FFGGGGGGGGGGGGGGGGFGGGGGGGGGGGGGGGGGGGGGGF@DCFFGGGGGGGGGGGCGGGGGGGFGGFFGGGGGGGGGFFADGGGAFGGGGGGGGGGGGGGGFGGFFFGGGFGGGGGGGGGGGGGGGGGGGGGGGGGG<DGGGGGGGGGFGGGGGGGCGGGGEDGGGGGFGGFGGGDGGFGGGDEGG@*8CFEGGDCF?F=FGG?<F;FFFCFF<3CD?F9G#;@=;CFGGGG6FEFE<G<EFGG?FC@CC::=;<3BFC@DFC:EGFFFFC*@7:,,GGGGGGAF@69F?F=CDGFFCGF8GGGGDGDFD,GGEFF8E9GGBGGFGGFFGGGGGGFGF@6,7GGGGGGFFC@886@?DGCDFGFFGFDFAFE@FGGGGGGGDFEGGFCCGFGGGGGGFGGGGGGEGGGGGGGGGFFB<9GGGGGDFGGCCCCC
@sH 48093
TGGGGAATATTGGGCATGGGCGCAAGCCTGACCCAGCAACGCCGCGTGAAGGAAGAAGGCTTTCGGGTTGTAAACTTCTTTTAAGTGGGAAGAGTAGAAGACGGTACCACTTGAATAAGCCACGGCTAACTACGTGCCAGCAGCCGCGGTAATACGTAGGTGGCAAGCGTTGTCCGGATTTACTGGGTGTACAGGGCGTGCAGCCGGGCATGCAAGTCAGATGTGAAATCTCAGGGCTTAACCCTGAAACTGCATTTGAAACTACTCTTCTTGAGTATCGGAGAGGCAATCGGAATTCCTAGTGTAGCGGTGAAAGGCGTAGATATTAGGAGGAACACCAGTGGCGAAGGCGGATTGCTGGACGACAACTGACGGTGAGGCGCGAAAGCGTGGGGAGCAAACAGGATTAGATACCCG
+
EEEFGGGDGGGGGGGGGGG8<FEGGCFGCEEFFGGGGG,=FGGGGGEDEGGFFC8EFFGGFEFFEGGF7FC<CFF9CFCEA,<AEEGGFGGG?FFFCGGGGGEEFCFFFFGGFFE?FFGGBFGF7:FGGGGGGGG,B:FDDCGGGGGE>GEF93@<>FFCGGGGGGGFGF@EFGGG?E<CF9C,<F87.4F#BECD4@ECCFEFFEDFGE:FFCFC?<CFE7<F@:<5D<CFFFFFA<EGFFFCFGGFGGFF$9D=??C3A@F@C?F><#3,GDF<C8@EA8GGGE8C@FFEE9,>>8EFFFFGGBFEGFFE,?4+7EGGEE@6EE,<FFDFGFEEGFCFGGCEFFCCGFFFGGFFCCGGGGEFDGFFGFFCGGEGGGGGGFEGGFCEDGGCFE,GGFAFFFEEF9GGGGGGCCCA-
@sH 42240
TGAGGAATATTGGTCAATGGGCGCGAGCCTGAACCAGCCAAGTAGCGTGAAGGATGACTGCCCTATGGGTTGTAAACTTCTTTTATATTAGAATAAAGTGCAGTATGTATACTGTTTTGTATGTATAATATGGATAAGGATCGGCTAACTCCGTGCCAGCAGCCGCGGTAATACGGAGGATCCGAGCGTTATCCGGATTTATTGGGTTTAAAGGGAGCGTAGGTGGACTGGTAAGTCAGTTGTGAAAGTTTGCGGCTCAACCGTAAAATTGCAGTTGATACTGTCAGTCTTGAGTACAGTAGAGGTGGGCGGAATTCGTGGTGTAGCGGTGAAATGCTTAGATATCACGAAGAACTCCGATTGCGAAGGCAGCTCACTGGACTGCAACTGACACTGATGCTCGAAAGTGTGGGTATCAAACAGGATTAGATACCCT
+
GGGGGEFGGGGGGGGGGGGFGGDGGGGGGGGGGGGGGGGGGGGGFCGFDGGFGGGGGCCFGGGFGGGGGGGGGGGGGGGGFEGGGGFDEGGGGGFFEFFGGGGGGGGGGGGGGGGC9FGGGGGGFGGCDFGFFE=EEFGFGG>GDGDGGGGGGFGGGGGGGGCCFECCGG:,<>CGGGGDGGGGGGGGGGGG?CFEG==FFFGFFGGGGG?;CEGGCAGDCDGF<GDGGGEFGF@(GFGFGFGGD3CD>->FFGECEEFCFGGGEFFGGGFFGGFFE<FCFGCFE9EE==9FDFAEGFFGCGDF7DGEGFAEDEEBGFDFDFCC5E>GGGGFFFGGCFE8F,ECE@FGGGFFCF@B,DGGGGFCFE9GGGGGGGGGGGFGGGFGFFGGGGGFFFFGGGEACEFFCD@GGGGGGGGFFF@E@9GGFEGGGGGCC<9C
@sH 36823
TGAGGAATATTGGTCAATGGGCGAGAGCCTGAACCAGCCAAGTAGCGTGCAGGATGACGGCCCTATGGGTTGTAAACTGCTTTTATAAGGGAATAAAGTGAGCCTCGTGAGGCTTTTTGCATGTACCTTATGAATAAGGACCGGCTAATTCCGTGCCAGCAGCCGCGGTAATACGGAAGGTCCGGGCGTTATCCGGAATTACTGGGTGTAAAGGGAGCGTAGGCGGCACGCCAAGCCAGATGTGAAAGCCCGAGGCTTAACCTCGCGGATTGAATTTGGAACTGGCGAGCTAGAGTACAGGAGAGGAAAGCGGAATTCCTAGTGTAGCGGTGAAATGCGTAGATATTAGGAAGAACACCAGTGGCGAAGGCGGCTTTCTGGACTGAAACTGACGCTGAGGCTCGAAAGCGTGGGGAGCAAACAGGATTAGATACCCT
+
DGGGGGGGGGGGGGGGGGFFGGGGGGGGGGGGGGGGGGGGGGGGGGGEGGGGGGGGGGGGGGGGGFFGGGGEGGGGGGGGGGGGGGGGCFGFFGGGGGGGGGGGGGGGGGGGGGGGGGGGGGFGFGFDFGGGEFGGGGGGGGGGGGGGGGGG8FGGGGGF8DGGGGGFEEGFFGGGGCC:#>FEGGGGGGGGG>GGG=0GCFFFGGGGFFFGGGGGGFGGFFGGGGGDDCECC>G<FGG6<FDFCF=EGGGGGGGE>>8BCF9:FCDFEEGB/GGGFFD9@EEFC:F,FECEDGGFFGFFDFE9GGFE@EGGGFE>8FFCFGGFGEEDGGFDEEGEEFFDFGGGGGFGGECFGGFGGFDEEFDGFFFCFECGFEA<FGGGGGGGFFCGGEB;CGGGGGGGGGGGFCCGGGGEGGGGGGGGGGGGFGCGFGFCCCCCC
@sH 184
TGAGGAATATTGGTCAATGGACGCAAGTCTGAACCAGCCAAGTAGCGTGCAGGATGACGGCCCTCTGGGTTGTAAACTGCTTTTAGTTGGGAATAAAGTGCATCACGTGTGATGTTTTGTATGTACCATCAGAAAAAGGACCGGCTAATTCCGTGCCAGCAGCCGCGGTAATACGGAAGGTCCAGGCGTTATCCGGATTTATTGGGTTTAAAGGGAGCGCAGGCGGACCTTTAAGCAAGCTGTGAAATACGGCGGCTCAACCGTCGAACTGCAGTTGATACTGGAGGTCTTGAGTGCACACAGGGATACTGGATGTCAGGGTGTAGCGGTGAAATGCTCAGGTATCATGAAGAACTCCGATCGCGAAGGCAGGTATCCGGGGTGCAACTGACGCTGAGGCTCGAAAGTGCGGGTATCAAACAGGATTAGATACCCT
+
DGGGGGGGGGGGGGGGGGGEFGGGGEGFGGGGGGGGGGGDFGGGGGGGGGGGGGGGGGGGGGGGGGGGGGGGDFGGGGFFFBFGGGGDFGGGGGGGGGGG<FGGGGGGGGGGGFFGGGGGGGFFGGEFAFEFGDDEDE@EF+@FGGDGGFGGGGGGGGGGGGGFEGGGGGCFGDCFEGGGGGGG7>FCC:EFCC<CEEGDDGFFGFF/<<???AE:C>F)69:90>/7,,EGD7<#-9<3@,2<?E?@?4@E=:C?:7,F8;:FBFGG<@::;FFGE@?<+D<CEFAB,==,5EEA=@=,D<FFE,E<,,:49,,E8?7EA@=81ECGGGE9CFFF>9?,9,59DGF9GFAGGGEGCFFC7EGFEFDGFGAFF,@6C@@,8GFFGFFCGGFEE?8FE@EGFFFGGGEGGGGFFCGFFDEFD<DFEFGFGGGCCCCC
@sH 38884
TGAGGAATATTGGTCAATGGTCGGCAGACTGAACCAGCCAAGTCGCGTGAGGGAAGACGGCCCTACGGGTTGTAAACCTCTTTTGTCGGAGAGTAAAGTACGCTACGTGTAGCGTATTGCAAGTATCCGAAGAAAAAGCATCGGCTAACTCCGTGCCAGCAGCCGCGGTAATACGGAGGATGCGAGCGTTATCCGGATTTATTGGGTTTAAAGGGTGCGTAGGCGGCATGCCAAGTCAGCGGTGAAATTTCCGGGATCAACCCGGAGTGTGCCGTTGAAACTGGCGAGCGAGAGTGCACAAGAGGCAGACGGAATGCGTGGTGTAGTGGTGAAATGCATAGATATCACGCAGAACCCCGATTGCGGAGGCAGCCTGCTAGGGTGAAACAGACGCGGAGGCACGAAAGCGTGGGTATCGAACAGGATTAGATACCCT
+
6CF9FFGGFFFGGGGGGGFGGGGCGGGGGFGGGGFFGGGGGGFFGG+@FGEFGFFEDFCE@FGFG?FEGGGGGG?EGGGGGGGGGGF:+4+4@?FGGGFDGGG?CFEEGGCFCCCEGGCDFGFFFGGG7CECFFFCGCCFFCFDGCEC8FCCGGFGGGFGGGFCFE7CCFGCFGGGGEF@FFFC11C7=FF7CFCFCDC6C?CEFGEE*,0ACGG4C6C@BBGGE;*7<?#23CC6ACF=EC9CDD;B>:1*:DE'?:F@<CFCD/F8EC>6@:1;,3@C=C@<+8+++,9E8E>FEAC,GFECF8EB9EEE>88@7GGFFCE>8A,<DGFEFGGD=<CGEAC@=GGGEE?CCF@+:CF@F@6+A,9CFC8C<<FEFCDFFGFF@@EF:F@@EC,GGGFCEEFFCFGGGGGFGFGGGGGDGGGGGGGFGGGCCCCC
@sH 21374
TGAGGAATATTGGTCAATGGGCGAGAGCCTGAACCAGCCAAGTAGCGTGCAGGATGACGGCCCTATGGGTTGTAAACTGCTTTTATAAGGGAATAAAGTGAGTCACGTGAGGCTTTTTGCATGTACCTTATGAATAAGGACCGGCTAATTCCGTGACAGCAGCCGCGGTAATACGGAAGGTCCGGGCGTTATCCGGATTTATTGGGTTTAAAGGGTGCGTAGGCCGTATATTAAGCGTGTTGTGAAATGTAGATGCTCAACATCTGAACTGCAGCGCGAACTGGTTTCCTTGAGTACGCACAAAGTGGGCGGAATTCGTGGTATAGCGGTGAAATGCTTAGATATCACGAAGAACTCCGATTGCGAAGGCAGCTCACTGGAGCGCAACTGACGCTGAAGCTCGAAAGTGCGGGTATCGAACAGGATTAGATACCCT
+
DGFGGGG8CFFG?FEFGGGDGGEGGGGGGGGGGGGGGGGFGFCCFGEFFGGGGGGGGGGDGFEFG8<FGGEE@CFFCFGCAFDCBFCF?CDFGCFFGG??EDEG,EFFGFGFF?E<9<F9?FCEDEFFGGGFF<EDAFFC=FG=7@FFGDFF8FF<BAEGCCG@ED*<FC7B;DFGGC7*?;::FF:F@EFG9<F*1<=C2:=FDF<CFG<C>9##8(:D5-4+=8++#'8:<<C<E,;D9CGFCACDFF4/C@FEECCF:C8:BC96>1<CGE7FC738D;FDAB,>@,DF<=EEC=4:,EF<?8CEC>59+4+8@?C,C9+@*F@,F@<FGF,FE9F@C,?A=C8GGEFFGCCCCGGGEFFFFEGFGGGGGGGGGGGGGGGGGGFCGGGEFCFA?GGGFGGGFCEEEEFCEFGGGFFEFGGGFDE@GGFCCCCC
@sH 46358
TGAGGAATATTGGTCAATGGACGCAAGTCTGAACCAGCCAAGTAGCGTGCAGGAAGACGGCCCTCTGGGTTGTAAACTGCTTTTAGTTGGGAATAAAGTGCACCACGTGTGGTGTTTTGTATGTACCATCAGAAAAAGGACCGGCTAATTCCGTGCCAGCAGCCGCGGTAATACGGAAGGTTCAGGCGTTATCCGGATTTATTGGGTTTAAAGGGAGCGCAGGCGGACCTTTAAGTCAGCTGTGAAATACGGCGGCGCAACCGTCGAACTGCAGTTGATACTGGAGGTCTTGAGTGCACACAGGGATACTGGGAGTCATGGTGTAGCGGTGAAATGCTCAGATATCATGAAGAACTCCGATCGCGAAGGCAGGTATCCGGGGTGCAACTGACGCTGAGGCTCGAAAGTGCGGGTATCGAACAGGATTAGATACCCT
+
FGGGGGFGGGGGGGGGGGGGGGGGGGGGGFGGGFFGGFGFFGGGGGEGGGGGGEFGGFFEEFGCFFGGGGGGGGGGGGGGGDFFAEFFGGGFGGGGGGGGGGGGGGGGGGGGGGGGGGGGGGGGFFFFGFGG<FFFGGGGGGDGGCEGGFFG?FFGGGGGGGGGGGGGGGGGA;BFCGGGGG9>FFCGGG<BFGGEEF<C@7:CC;EG5GGGFGF<GFGF>@E5=CCCGGGGGGGB<GCCGGEFC4<7:74CEEG3,CE@FGGEEFFGFGF0FFFFC?DGGGEF8GGGGFGGFGGGGGGGGFABB,FF==@,,4,FGGGGFCGGDGGFGFE<<F9CFFFFFEC<CCGGGGECFFCGDGEGGGGDFFFGGGGFGEF@CGGGFFFGGFFEGGGGGGGGGGGGGGGGFFFFFGGGGGGGGGGFGGGGGGGGGGGCCCCC
@sH 188
TGGGGAATTTTGGACAATGGGGGCAACCCTGATCCAGCCATGCCGCGTGCAGGATGAAGGCCTTCGGGTTGTAAACTGCTTTTGTCAGGGACGAAAAGGACCGTGTTAATACCATGGTCTGCTGACGGTACCTGAAGAATAAGCACCGGCTAACTACGTGCCAGCAGCCGCGGTAATACGTAGGGTGCAAGCGTTAATCGGAATTACTGGGCGTAAAGCGTGCGCAGGCGGTTCTGTAAGACAGATGTGAAATCCCCGGGCTCAACCTGGGAATTGCATTGGGGACTGCAGGACTAGGGTTCATCAGAGGGGGGTGGAATTCCAAGTGTAGCAGTGAAATGCGTAGATATTTGGAAGAACACCAATGGCGAAGGCAGCCCCCTGGGATGCGACTGACGCTCATGCACGAAAGCGTGGGGAGCAAACAGGATTAGATACCCT
+
CFFGGGDGFGGGGGGGGGGGGGGGGFGGGGGGGGGFGGGFGFGGGGGGGGGGGFGDGGGGGGGGGGGDEEGGGGGGGGGGGGGGGGGGGGGGGGGGFGGGGGGGGGGGGFGGGGGGGGGGGGFGFGGDCGFGGGFGGAFGGGGCGGGGGGGGGGGAFGFGGGGGGGGGCCGGE*BC,CFCFGFC72CFGGFGGC*4CGFG<DFCFCFCFGFED;C069687:4:>>EGGGGGG5??F4@<7@=8,ED@@?<CCGGGGGFFF<@CFFD8EC5DFEGF6B=@3,30=DDD9EFFE@=38)FGFFAFE8F@+@+GGFEEE=>;=>,AEEGDFFGGFGGGFC@:GDE?8EAFGGGGGGFGFFF=CEAB@:EGGGF<FB,7@7GGFFFACGGGGGGGGGGFFFCGFFEFFFGGGEEGGGGGFFDGGGGGGGGGGGGGGFFGCCCCC
@sH 33833
TGAGGAATATTGGTCAATGGGCGAGAGCCTGAACCAGCCAAGTAGCGTGCAGGATGACGGCCCTATGGGTTGTAAACTGCTTTTATAAGGGAATAGAGTGAGCTACGTGTAGCTTTTTGCATGTACCTTATGAATAAGGACCGGCTAATTCCGTGCCAGCAGCCGCGGTAATACGGAAGGTCCGGGCGTTATCCGGATTTATTGGGTTTAAAGGGAGCGTAGGCCGGAGATTAAGCGTGTTGTGAAATGTAGATGCTCAACATCTGCACTGCAGCGCGAACTGGTTTCCGTGAGTACGCACAAAGTGGGCGGAAGTCGTGGTGTAGCGGTGAAATGCTTAGATATCACGAAGAACTCCGATTGCGAAGGCAGCTCACTGGAGCGCAACTGACGCTGAAGCTCGAAAGTGCGGGTATCGAACAGGATTAGATACCCT
+
GGGGGFGGGGGGGGGGFFCEDGGGGGGGGGFGGGGGGGGGFFGGGGGGGGGFGGGGGGGGGGGGGGGGGGGEGGGGGGGGGGGGGGGGEGGFGFGGAFFGGGGGGGGGGGGGGGGGGGGGGGFFGGGFGGDC<FFFGGGGGFCGEEFFGGGGGGGGGGGGGGGGGGGGE7FGFGGGC7@EFGGGGGEGGGGGGFG?@DG5GG1GGGG8F:F9CCFFG9CDFB<>FGGGG<C@EGGFED<A8C;GECGFF39C@36D<GFEFFGECEFFGFEDGCCFFEE@>FGGF>++3,?,:DC=>F<5DA,A?+FGGEEC=7CECD7GCF@+)DDFEGFE<E9ECGGGGGGFCFF,FGFEFCDGFGGGGF>FFFEFF<FF@CCFEFCEGGGFD@CB,F@@GGFEGEECFGGEEGGGGGGFFCGGGFFFFFGGF9GGFGGCCBA<
@sH 45832
TGAGGAATATTGGTCAATGGACGCAAGTCTGAACCAGCCAAGTAGCGTGCAGGACGACGGCCCTCTGGGTTGTAAACTGCTTTTAGTTGGGAATAAAGTGCACCACGAGTGGTGTTATGTATGTACCATCAGAAAAAGGACCGGCTAATTCCGTGCCAGCAGCCGCGGTAATACGGAAGGTCCAGGCGTTATCCGGATTTATTGGGTTTTAAGGGAGCGCAGGCGGACCTTTAAGTCAGCTGGGAAATACGGCGGCTCAACCGTCGAACTGCAGTTGATACTGGAGGTCTTGAGTGCACACAGTGATACTGGAATTCATGGTGTAGCGGTGAAATGCTCAGATATCATGAAGAACTCCGATCGCGAAGGCAGGTATCCGGGGTGCAACTGACGCTGAGGCTCGAAAGTGCGGGTATCGAACAGGATTAGATACCCT
+
;FGGDFFGGGACE<<FCFF,EFFEFGGGGDGGDDFFECG<6@CFFFG@FFGGGGG@:FCE7FG,CF8CDG7CFG9EG9,9,B<EBE9,C,4B,A9E<EEFGG<FFGGFFEGGFGGG,5?<F9EEFAFF9=B,CDF8<B+,>FC+@FC>>==AAGGGGFF7F::<CE@EFC>;,?*@FE:*6<:9,<C:*F1;588<5:E,<@#?9<<4:#8<C5E:<%1*58>*C;3CGD;,GFF8CC>2FC:9CFFC<>*FC<@87GGGGGGD@,ADGF<DGGF<=;A:DFGF8FGF@4,,BFCGGGFCFEACFEC,9;;ECDFFE<@E=@EC8GF9FGGFA,AFEC<DFCGGGGGFFE<E,F@CGFCC>+B,C69EC@EC@BF:E:GGFGGGED@GE@@:GFEF8GGEFGFCEEEGGFGFGGGGEF9EGGGGDFFCGFGCCCCC
@sH 22603
TGGTGAATTTTGGACAATGGGCGAAAGCCTGATCCAGCAATGCCGCGAGCAGGATGAAGGCCTTCGGGTTGTACACTGCTTTTGTACGGAACGAAAAGCTTCGGGTTAATACCCTGGAGTCATGACGGTACCGTCAGAATAAGCATCGGCTAACTCCGTGCCAGCAGCCGCGGTAATACGAAGGATGCGAGCGTTCTCCGGATTTATTGGGGTGATAGGGAGCGTAGGTGGATTGGTAAGTCAGATTTGCAAGTGTGCGGCTCAACCGTAAAATTGCAGTTGAGACTGGCAGTCTTGAGTACAGTAGAGGTGGGCGGAATTCGTGGTGTAGCGGTGAAATGCTTAGATAGCACGAAGAACTCCGAGTGCGAAGGCAGCTCACTGGACTGCAACTGACACTGATGCTCGAAAGTGTGGGTATCAAACAGGATTAGATACCCT
+
,CF<CEG9CEGGGGGG<,CEFEFGGFECEFGGCGGGG,<F9AFF7BF+7@C,C@<??C,=CFFCFFE7C:+8<,5CAEE9?,C,FF9C+BFCFDGEC<,:C9B+8,BDACFFGF9FECF=<?BF98FF:AF<:D+8C9@<FD,C@>>+<7DEBG>CG7FGC7>8FC<F7*>8FFCEG;;<*,61<CGGD:FE*4<*=;<FD=*;::2,,3+*211#>501/*1,*=:?<8;*773,F,@;?@,7,8,9;73:38+C:7B,=8C@DFCCFFDCFA@:,,<@5@8,8E=FFFCB59,99+E4EFFC5,=,ECCF=?9,44,+CEF=8A58+0=,4CEC,@CFF=<9,A,<,,@AD9EFECCFFFDA=+BBDA,FGGF<E9DFC,C@,GDE<<E<,C;,EF9FCFEFBC@9FFCF7F;,,EGGE,CAB@FEGFGFFFCF<@@CC
@sH 192
TGGGGAATATTGCACAATGGGGGAAACCCTGATGCAGCGACGCCGCGTGAGCGAAGAAGTATTTCGGTATGTAAGGCTCTATCAGCAGGGAAGAAGAAATGACGGTACCTGACTAAGAAGCACCGGCTAAATACGTGCCAGCAGCCGCGGTAATACGTATGGTGCAAGCGTTATCCGGATTTACTGGGTGTAAAGGGAGCGCAGGCGGAAGGCTAAGTCTGATGTGAACGCCCGGGGCTCAATCCCGGTACTGCATTGGAAACTGGTCATCTAGAGTGTCGGAGGGGTAAGTGGAAGTCCTAGTGTAGCGGTGAAATGCGTAGATATTAGGAGGAACACCAGTGGCGAAGGCGGCTTACTGGACGATAACTGACGCTGAGGCTCGAAAGCGTGGGGAGCAAACAGGATTAGATACCCT
+
FFGGGGGGGGGGGGGGGGFFGGGGGGFFGGCFGGGGGGGGGGGGGGG+FGGGGGGGCFG?FF9FGFGCFGGGGGGCGGGGGGGGGGGFFGFFFFGGFF<EFFFGGC77DBFGGCFEDFGGDC<FGGDEF7CDFGGF8F@FFC<ADFE<::>FEGGGCF>FGGGGGGGBCC<ECFFFGG<??C@0<C9F78#54C)C=>777<EC<*CGGGGDFD@FFA:F>+%DB<2,#5F?CEC;EE-EGFCB63;DFF?7B<DA>CCGGCFDED9C2<=?5F>G6<+#EEGGGGEDA9FGDD@,,FEC@?GGEC>E@ECEE;CGGE6EF=BEF=AAAFA,CAFCFFFGGFB==7GECGDGFGEFGEE@@GGGGGGCFGGC@:GGGGGGEFFGFF@GGGFFEGGGGGECDFFFGGGGGFFFFCCCCC
@sH 193
TGGGGAATATTGCACAATGGAGGAAACTCTGATGCAGCGACGCCGCGTGAAGGATGAAGTATTTCGGTATGTAAACTTCTATCAGCAGGGAAGAAAATGACGGTACCTGACTAAGAAGCCCCGGCTAACTACGTGCCAGCAGCCGCGGTAATACGTAGGGGGCAAGCGTTATCCGGATTTACTGGGTGTAAAGGGAGCGTAGACGGCACGGCGAGCCAGATGTGAAAGCCCGAGGCTTAACCTCGCGGATTGCATTTGGAACTGGCGAGCTAGAGGACAGGAGAGGAAAGCGGAATTCCTAGTGTAGCGGTGAAATGCGTAGATATTAGGAAGAACACCAGTGGCGAAGGCGGCTTTCTGGACTGAAACTGACGCTGAGGCTCGAAAGCGTGGGGAGCAAACAGGATTAGATACCCT
+
DFGGGGGGGGGGGGGGGGGG@FGGGGGGGGGGGGGGGGGGGGGGGEEFFGGGGGGGFGGFGGGGGGGEGGGGGGGGGGGGGCFGGGFGGGGGGDFFGGGGGGGGGFGDGGGGGGGGGGGGGGEGGGGGGGGGGCFDGGGGGGGFGGGGGGG9FFG:F,@FGDEG7CFEG=CFGGGEB<=FGGDGGG<G=AEGFGC7CEGECG>CCECCGGGGG5CFE7F@FA:C=@7F?C@:CGGBEFGFCFFCGCCGFFGGFECFFFGDDCGFDCB,C8FFDDB#GFGGGFGGFA8B7FGE>D8FECFE9GFGGFGGGGGGGGGGGGFFCGGFGFGGGGGFECEA<?GGGGFDGGGGGGGGGGGGGGGDGGGGGGGGGGGGGGGFE@GGGGGGGF:GGGGGGGGFFFFFFGGGGFGGGGGGCCCCC
@sH 194
TGAGGAATATTGGTCAATGGGCGAGAGCCTGAACCAGCCAAGTAGCGTGCAGGAAGACGGCCCTATGGGCTGTAAACTGCTTTTATAAGGGAATAAAGTGAGCCTCGTGAGGCTTTTTGCATGTACCTTATGAATAAGGACAGGCTAATTCCGTGCCAGCAGCCGCGGTAATACGGAAGGTCCGGGCGTTATCCGGATTTATTGGGGTTAAAGGGAGCGTAGGCAGGAGATTAAGCGTGTTGTGAAATGTAGATGCTCAACATATGCACTGCATCGCGAACTGGTTTCCTTGAGGACGCACAAAGTGGGCGGAAGTCGTGGTGTAGCGGTGAAATGCGTAGATATCACGAAGAACTCCGATTGCGAAGGCAGCTCACTGGAGCGCAACTGACGCTGAAGCTCGAAAGTGCGGGTATCGAACAGGATTAGATACCCT
+
FGGGGCGGGGGGGGGGGGGGGGGB:FGGGFFGGGGGGG@FEGFGGGGGGGDFGGGGGFGEF+>DFCCDDGFGGGEDGCF?ECF@FG,CC=FFFGFFFE<FDGGGGCE<FEEG7@<EF<FGGGGC,EFF9EFG9,,;FGG?F,AFGF@,E,CB@>FGGCF@DFFD@CEGG*6@;;DFGGGGGGGGGG5FGD=C,?F7*:CFFC,,7C*=:4<+?9F4B1ED1;C**:?@53286<E)#'71CG@=&<C6@;9>,;9GCC@<:@F,@,>9GEB:8+88+=+68@=<3385@,AC16+8+48,,,EBB6+?CEE=4@4C@+><FGCGFFCEACGFBF?C=-FEC4?E,CE,EF,GFFCBC@E:@=C,EFFFFFEFAFCGGGFGEDDFFGEGGGGEC5CA<BDF?CGGFFGGF@GFB,C,GEGFGGGGFEGGGFGCCCBC
@sH 41198
TGAGGAATATTGGTCAATGGACGAGAGTCTGAACCAGCCAAGTCGCGTGAGGGAAGACTGCCCTATGGGTTGTAAACCTCTTTTATAAGGGAAGAATAAGTTCTACGTGTAGAATGATGCCTGTACCTTATGAATAAGCATCGGCTAACTCCGTGCCAGCAGCCGCGGTAATACGGAGGATGCGAGCGTTATCCGGATTTATTGGGTTTAAAGGGTGCGTAGGCGGTTTATTAAGGTAGTGGATAAATATTTGAGCTAAACTCAATTGTGCCATTAATACTGGTAAACTGGAGTACAGACGAGGTAGGCGGAATAAGTTAAGTAGCGGTGAAATGCATAGATATAACTTAGAACTCCGATAGCGAAGGCAGCTTACCAGACTGTAACTGACGCTGATGCACGAGAGCGTGGGTAGCGAACAGGATTAGAGACCCT
+
@FEEFEFFFFF<@EFFFFGGGFDGGGGGF,CFGGGGCFGG8FFGGGCFGGGG,FFFGFA8CFGGGGGGDGGEEGBFDGGGGEGGGGDGCF8E8+,:<ED95E,EFCCFCBCFEGGG?FCGGGGGG5FFE9FGGGGG<FFFGG7:FGFGF<FFE+<=F9FFFG?,3BE++>FFBCFCECE*>?FB><E7<FDGFGEGGGCFC@CC?7F*<CC9<9CFF?GF>3FDCG#D=6<C@>6+F<FC?F#F@=CFC77DC<:%AFDFCGGGFEFF@AAD;E9ECA@@,GGGEFECFF?BFGFD8F?CFBEDGGF@8GGFGE@,9ACE8@CBGGGGGFEE,FAAGGGGGGGEE<<GGGEDB@7@BGF7FCFF9FGGFCGGFF@,<DFF9FGGGFDEFCCC,GGFFC,GDGECGEGGGGGEGCGEGFGGGGGGDGGF;9CCCCC
@sH 196
TGAGGAATATTGGTCAATGGGCGAGAGCCTGAACCAGCCAAGTAGCGTGCAGGATGACGGCCCTATGGGTTGTAAACTGCTTTTATAAGGGAATAAAGTGAGCCTCGTGAGGCTTTTTGCATGTACCTTATGAATAAGGACTGGCTAATTCCGTGCCAGCAGCCGCGGTAATACGGAAGGTCCGGGCGTTATCCGGATTTATTGGGTTTAAAGGGAGCGTAGTCCGGAGTTTAAGCGTGTTGTGAAATGTAGATGCTCAACATCTGCACTGCAGCGCGAACTGGTTTCCTTGAGTATGCACAAAGTGGGCGGAATTCGTGGTGTAGCGGTGAAATGCTTAGATATCACGAAGAACCCCGATTGCGAAGGCAGCTTGCTAAACTGTAACTGACGTTCATGCTCGAAAGTGTGGGTATCAAACAGGATTAGATACCCT
+
AFGGGGGGFGGGGGGGGGGGGGGGGFGGGGGGGGGGGGGGGGGGGGGGGGGGGGGGGGEGGGGCFEFGGGGGGFGGGFGGGFGGGGGGGGGFFGGGGGDEGGGGGGGGGGGGGGGGGGGGGGGGGEFGGGGGGGGGFGGBCFGGFGGFFFGGGFGGGGGGGGFFGEGGGGGGCAFGEC*CFAFGGEDG@FEFGGGEEDFFF;EBFFFFEGFCC?E:EFGA8@%FFFG>GECGGGG<GGEEFC5;CCF@9F<><7D<F#@<>9FGGGGGGGG9FC6F>E8E6GGGGGGGGGGGDGGFGGFGGF=FGEDEGFFCB@+EEFGGCFGGFGEGGGFACBFFGGGGGFE?CFF?GGGGGGFC@FGFCDEGGFGGFGGGGFDFC,FE,GGGGCE@F<FGGGGGGGGGGGFGFGGGEGFEFE<GGGFDGGGGGGGGGGGCCCCC
@sH 197
TGAGGAATATTGGTCAATGGGCGAGAGCCTGAACCAGCCAAGTAGCGCGAAGGATGAAGGTCCTACGGATTGTAAACTTCTTTTATACGGGAATAAAGTTTCCTACGTGTAGGATTTTGTATGTACCGTATGAATAAGCATCGGCTAACTCCGTGCCAGCAGCCGCGGTAATACGGAGGATGCGAGCGTTATCCGGATTTATTGGGTTTAAAGGGAGCGCAGGCGGACCTTTAAGTCAGCTGTGAAATACGGCGGCTCAACCGTCGAACTGCAGTTGATACTGGAGGTCTTGATGTCACACAGGGGTACTGGAATTCATGGTGTAGCGGTGAAATGCTCAGATATCATGAAGAACTCCGATCGCGAAGGCAGGTATCCGGGGTGCAACTGACGCTGAGGCTCGAAAGTGCGGGTATCAAACAGGATTAGATACCCT
+
DGFGGGGGGGGGGGGGGGGFGFGGGGGGGGGGGGFGGGFGGFFGGGGFEGEFGFGGGGGGEGFGGEFCFEGGGGG9FGGGCFGGGGGFGGGGGGGEFGFGGGGGGFGGGG?FGGGGFFFFGFCEFDGD@DCFEGGGGGGFFCEBCF+:=FEEE<<BFGGCEFFFEEGGGGGGFGGGCCE@FGG7*<=ECFGGGFFEG=<>DF9:<F7<@<CC;<<5C,:),7E5:>C7?:?<3@2)48:C4F*,#7:9@CC87?8@=<EF6:=982CGF<>;7:EFDC3?7@3:,A4,DF<C*<E,DC,B=4BEFFCFAFFD=@,EE,EFGEC>9GCEFGF=?,FD@<,FF8FEC,E?FC?EGGGFECA+C7FFFGGGGGGGFGFCEFF@,FGGGGGGGGGCCGFEGGGGGGGFGFGGGEFFDFGCGGGGGFGGGGGGGFGCCCCC
@sH 26165
TGAGGAATATTGGTCAATGGGCGAGAGCCTGAACCAGCCAAGTCGCGTGCAGGAAGACGGCCCTATGGGTTGTAAACTGCTTTTATAAGGGAATACAGTGAGCCTCGTGAGGCTTTTTGCATGTACCTTATGAATAAGGACCGGCTAATTCCGTGCCAGCAGCCGCGGTAATACGGAAGGTCCGGGCGTTATCCGGATTTATTGGGTTTAAAGGGAGCGTAGGCCGGAGATTAAGCGTGTTGTGAAATGTAGATGCTCAACATCTGCACTGCAGCGCGAACGGGTTTCCTTGAGTACGCACAAAGTGGGCGGAATTCGTGGTGTAGCGGTGAAATGCTTAGATATCACGAAGAACTCCGATTGCGAAGGCAGCTCACTGGAGCGCAACTGACGCTGAAGCTCGAAAGTGCGGGTATCGAACAGGATTAGATACCCT
+
@FGGGGGGGGA9<FFGGFAFGGGDGDGGGGGFFG<,E<FGGGGABCCC7,CEFC@CCFCEGCG7CD9FC,=@@FCADECFGGGGGGGC@EFFFDF,C<FFFFEGFGC?<,4ECF,B=FECGG9ACEFGFCECFG;,5F,BF+@FC:=DD,@ACFEECF7@FCF584:FFFDFFF7>>FG*?,C*FC5B*44*2?FF*:8C,<<FFF=?C-3C$8C)B3?9<<GFGGGFF>?EGGC:31&F;CC>3<95@7,>9:8ECCECCA>,@,,,F8B6EDGGGE@387BFFBB,,ADF5F@48AE:,,9EEC:7CE,GD8E7GFGFF9C@5ECDFGFE,FCFFFAFD;EFFFE@C?<C,?F@FDGC67ECE,FGFFFGFFF@<CCBFE:@<9FGFFB@FA9FC+EFGGFEC7F@@:<EGGGGGFEECF9FCC@,F6C8-6-A
@sH 199
TGAGGAATATTGGTCAATGGACGCAAGTCTGAACCAGCCATGCCGCGTGCAGGAAGACGGCTCTATGAGTTGTAAACTGCTTTTGTACTAGGGTAAACGCTCTTACGTGTAGGAGCCTGAAAGTATAGTACGAATAAGCATCGGCTAACTCCGTGCCAGCAGCCGCGGTAATAAGGGGGATGCGAGCGTTATCCGGATTTATTGGGTTTAAAGGGCGCGTAGGCGGGACGGCAAGTCAGCGGTAAAAGACTGCAGCGAAACTGTAGCACGCCGTTGAAACTGTCGACCTGGTGACGAGACGAGGGAGGCGGAACAAGTGAAGTAGCGGTGAAATGCAGAGAGATCACTTGGAACCCCGATAGCGAAGGCAGCTTCCCAGGCTCGATCTGACGCGGATGCGCGAGAGCGTGGGTAGCGAACAGGATTAGATACCCT
+
FGGGGGGGGFGFGGGGFGFGGGFGGGGGGGGGGGGGGFFGFGGGGGGGEGGGGGGGGGGGGGGGGGDFGGGFGGCFFFDFAFGGGGGGGD,BFCFGGGGGGGGGFFG<EEFDDFGGGGGEFFEA?,@FGFGEFFG8FGDA9<CCEF3BD,8FEGCFFFGDGGGGD8FGGGGGG,>@GDGEG:@**4/<FEDCFEEC55:9++7<BFFG7?FF;::564/79:C0>>8)8>C,:F75+*:13?>+;@F@EC@<:6*A8@@<CFFCFEC>***FAGF@,FFGGGGF>>:,3D@):=C8=GFCF8EF>?@DCADE=>E@FFE?,E@)GGE9,BFA<A>9A56,4,FCGFGGGCF>CCB@,GEFE>GFFGGGGGGGGGGFF<EGGGGGGCCEGFEFF,EEGGEEFEFFCGGGGGFFGDGGGGEFFGGGGGGGGGCCCCC
@sH 200
TGAGGAATATTGGTCAATGGACGCAAGTCTGAACCAGCCATGCCGCGTGCAGGAAGACGGCTCTATGAGTTGTAAACTGCTTTTGTACTAGGGTAAACGCTCTTACGTGTAGGAGCCTGAAAGTATAGTACGAATAAGCATCGGCTAACTCCGTGCCAGCAGCCGCGGTAATACGGGGGATGCGAGCGTTATCCGGATTTATTGGGTTTAAAGGGCGCGTAGGCGGGACGGCAAGTCAGCGGTAAAAGACTGCAGCTAAACTGTAGCACGCCGTTGAAACTGTCGACCTGGAGACGAGACGAGGGAGGCGGAACAAGTGAAGTAGCGGTGAAATGCATAGATATCACTTGGAACCCCGATAGCGAAGGCAGCTTCCCAGGCTCGATCTGACGCTGATGCGCGAGAGCGTGGGTAGCGAACAGGATTAGATACCCT
+
CFCFGFGGGGGGGGGGGGGGGGDCGGD@FGGG<FGDGGGGDEGGGGGGDGGGGGGGGGEFGEEFFFGGGGGFGFFGGGGGGCGGGGGGFGGGG8EFFGGGGGGGGGGGGGGGF<EFFFFFFFFGGFFGDCGEGCFFFCFAEFEDEFDG@9DGGGGGGGGGGGGDGEEGGCGGGGCEGED<<7,1BCC@F:CC9B7:=/<FGGGGGG*8*@7<<EGFE>GFFFGFF=GFCE=8?CF<E@@#8:>ECB@BGGFD,;<EAF=@>,7FCD@7-C>C<E@A><==6B9FDBD=??A:8+B38C+EC?CFEEEEGFED>CGD<FDFFGEAGEGGGGFCCFE,-EDGGFF9ECGGGEF@4@B7CD@EGFFGFGGGDFDDFCFGFFFC7GGGF@GGEFDGFFF7:FFFGGGDGGGGGGGGGGGGGGFGGGF9AGGGGGCCCCC
@sH 41105
TGAGGAATATTGGTCAATGGGCGAGAGTCTGAACCAGCCAAGTAGCGTGAAGGATGACTGCCCTATGGGTTGTAAACTTCTTTTATAAAGGAATAAAGTCGGGTATGCATACCCGTTTGCATGTACTTTATGAATAAGGATCGGCTAACTCCGTGCCAGCAGCCGCGGTAATACGGAGGATCCGAGCGTTATCCGGATTTATTGGGTTTAAAGGGAGCGTATATTGATGTTTAAGTCAGTTGTGAAAGTTTGCGGCTCAACCGTAAAATTGCAGTTGATACTTGATGTCTGGAGTGCAGTTGAGGCAGGCGGAATTCGTGGTGTAGCGGTGAAATGCTTAGGTATCACGAAGAACTCCGATTGCGAAGGCAGCTCACTGGACTGCAACTGACACTGATGCTCGAAAGTGTGTGTATCAAACAGGATTAGATACCCT
+
FGEDFFE<E@,EGGF<CFCEAGG7CGEAFCBFGGFFGGGGCGGGFA@CFEFFF@FFFF<FCEC9ECFFGGCCFEFFCCFGGCD?FDGGFCFFGFEEFGFGCCEFGGDDCFD@8BFFGFEFAEFFGGF<FGGCGGF,FCD98EFF7FFFFF?DC<DGCGGGGGG<FEB7<F@;FGGG@CEC>B<A>*=>>>*2@F<@5*<C@1@;,88**?FFGG>8C)=C8#E>#:+?EABCAF@9,,@CF<EF@<@D:6=C7C8<5+FFC/D;FEFEA:?@FF><<GD1,7,:,:+:99,?+E,9FAE5,B,<88B?7=9,,EDECCDEA9+6*>FGGFC,9<AFE6,EA4EF8GE@B9,ACCEECFEF@:@95,EFGGFEC,EC<FBDCF<9CC6C,EF<;C<F9GGF<B9GFFECB<;,AEC<DGGGGFE9A@@6C,,,<A-@
@sH 30656
TGAGGAATATTGGTCAATGGTCGGCAGACTGAACCAGCCAAGTCGCGTGAGGGAAGACGGCCCTACGGGTTGTAAACCTCTTTTGTCGGAGAGTAAAGTACGCTACGTGTAGCGTATTGCAAGTATCCGAAGAAAAAGCATAGGCTAACTCCGTGCCAGCAGCCGCGGTAATACGGAGGATGCGAGCGTTATCCGGATTTATTGGGTTTAAAGGGTGCGTAGGCGGCATGCCAAGTCAGCGGTGAAATTTCCGGGCTCAACCCGGAGTGTGCCGTTGAAACTGGCGAGCTAGAGTGCACAAGAGGCAGGCGGAATGCGTGGTGTAGCGGTGAAATGCATAGATATCACGCAGAACCCCGATTGCGAAGGCAGCCTGCTAGGGTGAAACAGACGCTGAGGCACGAAAGCGTGGGTATCGAACAGGATTAGATACCCT
+
CGGGFEFGGGGGGGGGGGGGGGGGGGGGGGFGGGGGGGGGGFGGGGGC:FGGGEFFFGGGGGGGGGGGDGGGGGCFDFGG9FFEFGFGGGGGFGGGGGGFGGGDGGC?F<FGFE:7FGFG<<FGGFCFGEGDCFFFGGGGFF<FGGGGG9DGGGGGGGCECFFGGG>FEGFGGCGG;>FFGFGG@GEC<?EBCGGGGGGGGE#ECFE>EFG>GGEFCBF;3CEGGFEFGGGGGGGFGFFCGGGGGGGFF7C:DEEGGGGFGGCGF.F?FCEEDFDGFF>CFFGFCE,FACGGFGGGGGGFFFFEGGGGGGFGCCGEC?+GGGGGFGGFCFFDGGGGGGGGGGGFGGGGGGGFCEGEGFGEFBEFF<FGGGGGGGGFCFGGGGGGGFFGGGGGGGGGGGGGGGGGGGGGGFGGGGGGEGGGGGGGGGFGGGGCCCCC
@sH 203
TGGGGGATATTGCACAATGGGGGAAACCCTGATGCAGCGACGCCGCGTGAGGGAAGACGGTCCTCTGGATTGTAAACCTCTGTCTTCGGGGACGAAACGAGACGGTACCCGAGGAGGAAGCCACGGCTAACTACGTGCCAGCAGCCGCGGTAATACGGAGGTGGCAAGCGTTGTCCGGAATTACTGGGTGTAAAGGGAGCGTAGGCGGGCAGGCAAGTCAGGAGTGAAATATATCGGCTTAACCGGTATCTGCGCTTGAAGCTGCAGGTCTGGAGTGAAGTAGAGGTTGGCGGAATTCCTGGTGTAGCGGTGAAATGCGTAGATATTAGGAGGAACACCAGGGGCGGAGGCGGCCAACTGGGCTTTTACTGACGCTGAGGCTCGAAAGTGTGGGGAGCAAACAGGAGTAGATACCCT
+
EFFGEGGGGGGGGGGGGGGGGGGGGGGGGGGGGGGGGC@FGDGGEEFFGGGGG=BFGGGDFEEBFEFFFCFGGGGGGGGGGGEF<EFFGEGG@@FGGG7C:CE7CFDFCGC:FEGDCGG8FGFC**>C@DDEFGGGGCFFBF7,=CB:<7CF<7:9***=EE7FGG?12*21*::@EC55AC+<7:CG(:9;;.3C=>>CCC-GDFFCCCDCE,7.4?+/>-*>:@2#9C?C3+@6,,,+><C@EEB>++GGBF33CE8++GFD88GGF@A8,*=,:,GE9GF8CD6F?4,E>,>,D@9+,A,@+5CC@@C5,CFCE><,8FFEGGGGGEAFF?CC:4,7@+FFC9,7FGGFF8GGFFFFAGDDF<<CCF@6@E8ECFFC,FEFAFCB,GGGGGGGGGGGGFFFFDEFCFF8CCBCB
@sH 30864
TGAGGAATATTGGTCAATGGGCGAGAGCCTGAACCAGCCAAGTAGCGTGCAGGATGACGGCCCTATGGGTTGTAAACTGCTTTTATAAGGGAATAAAGTGAGTCTCGTGAGGCTTTTTGCATGTACCTTATGAATAAGGACCGGCTAATTCCGTGCCAGCAGCCGCGGTAATACGGAAGGTCCGGGCGTTATCCGGATTTATTGGGTTTAAAGGGAGCGTAGGCCGGAGATTAAGCGTGTTGTGAAATGTAGACGCTCAACGTCTGCACTGCAGCGCGAACTGGTTTCCCTGAGTACGCACAAAGTGGGCGGAATTCGTGGTGTAGCGGTGAAATGCTGAGATATCACGAAGAACTCCGATTGCGAAGGCAGCTCACTGGAGCGCAACTGACGCTGAAGCTCGAAAGTGCGGGTATCGAACAGGATTAGATACCCT
+
FFGGGGGGGGGGGGGGGGFGGGGGGGGGGGGGGGGGGGGFGGFGGGGFGGGGGGGGGGEGGGGGGGGGGGGFGGGGGGGGGCGGGGGGGGGGGGGGGGGGGGGGFGGGGFGGGGGGGGGGGGGGGGGGG9FGFGGGGGGGGGGGEGGFGGGGGGGGGGGGG8C?GGGEF@FC=FG?GGGG.GGGGGDGG@>F?E<C*/E;4E$CCGFFGGGGGGGF=?<F?GGFGGGGGGGGGGF4GGFFG@CDFGGFGG>CGGGGFC::GFCGGGGFGGGFFGGGFC9AGGGGGFFF8GGGFEB:GGFFFED@EGCGGGFE9,ECGGGGGGGGFGGFCFC,<GFFC5,=A8<E8FFCFFFFFCGGCGGFCGGFFDEFFFGFFGGGGFCB+CDGGGEDGGGGGGGGGGGGGEGGFGGGGGGFDGGGCGGGFGGGGGGGGGGCCCCC
@sH 25156
TGGGGAATTTTGGACAATGGGGGCAACCCTGATCCAGCCATGCCGCGTGCAGGATGAAGGCCTTCGGGTTGTAAACTGCTTTTGTCAGGGACGAAAAGGACCGTGTTAATACCATGGTCTGTTGACGGTACCTGAAGAATAAGCACCGGCTAACTACGTGCCAGCAGCCGCGGTAATACGTAGGGTGCAAGCGTTAATCGGAATTACTGGGCGTAAAGCGTGCGCAGGCGGTTCTGTAAGACAGGTGTGAAATCCCCGGGCTCAACCTTGGAATTGCATTTGTGACTGCAGGACTAGAGTTCATCAGAGGGGGGTGGAATTCCAAGTGTAGCAGTGAAATGCGTAGATATTTGGAAGAACACCAATGGCGAAGGCAGCCCCCTGGGATGCGACTGACGCTCATGCACGAAAGCGTGGGGAGCAAACAGGATTAGATACCCT
+
DFGFG7FGFDFFCFGGGGGGGGCFGGGGGGGGGGGGGGFFFGFGGGGGGGGGGCEGGG9FGG,CFGEFFGGCE,BDFEFACFGGGFFFGG@ECEGGGGGGG<CF8B?EGGFE,=EGGACFBGGAFFGDGGGGCCEGDG,<FFFA,,>CEGGGG7BFGGGFFG9D@FGGGGCECCFGGGFC:CCCFFECCFC:CCCFG?CC<5:F$/7BFF6FGEE=G=:>@E@C3EECDCGFACFGFFBF+GF<C@GFD?AE>GG?GFF:FF@CCFA<1FF9F@0A8D=D9GFCEB8CF<GFBD,CGFDEE@9FFDEGGGCGDE=C;CDCGE<CCGFE;BE99GFE<DGEFCGGFGGGGGGGGGGAFGE=C5,CCDDFGGECGFCEFGDGF8CGGDGGGGFECGGF@GEECCDGDCDGGFGGGGGGFFGFGGFGFFFFFC,FCGFGCCCCC
@sH 38144
TGAGGAATATTGGTCAATGGTCGGCAGACTGAACCAGCCAAGTCGCGTGAGGGAAGACGGCCCTACGGGTTGTAAACCTCTTTTGTCGGAGAGTAAAGTACGCTACGTGTAGTGTATTGCAAGTATCCGAAGAAAAAGCATCGGCTAACTCCGTGCCAGCAGCCGCGGTAATACGGAGGATGCGAGCGTTATCCGGATTTATTGGGTTTAAAGGGTGCGTAGGCGGCACGCCAAGTCAGCGGTGAAATTTCCGGGCTCAACCCGGACTGTGCCGTTGAAACTGGCGAGCTAGAGTGCACAAGAGGCAGGCGGAATGCGTGGTGTAGCGGTGAAATGCATAGATATCACGCAGAACCCCGATTGCGAAGGCAGCCTGCTAGGGTGCGACAGACGCTGAGGCACGAAAGCGTGGGTATCGAACAGGATTAGATACCCT
+
DGGGGGCGGGFGGGGGGGGGFGGGEGGGGGGGGGGGGGAFGGGGGGGFGGGGGGGGGGGGGGGGGGGGGGEGGGGGGGGGGFGGGGGGGGGGDGGGFGGGGGGEGGGGGGGGEFGGGGGGGGGGGGGGGCFEGGGGGEFGFEEEDCEGGGGGGDFGGGFGGGGGGGGGGGGGFGGGGGGGGGDEGEGGGGGGFGFGGG>FGGGEF@F*EGGGGFEGC@FCBC?9GGGDBF8CEGF>FGCFEGFFFDGGGGGGGGGGGFGGGEEFFEDFDGGEFFFC@FF?=CGFFF9GFGGFFGFGGGGGGFF@FFCFEFEGECE>7F:<G<EGFGCGGGFGFGGF@@,,GGGGDGGDGGGFEGGF7CF@C7GCGFFGGEFEFADGGGGFGGGGGGFC:FCGGGGGGGGFFEGGEFGGGGGGGGGGGFFBGGGGGFFGGGGCCCCC
@sH 207
TGGGGAATATTGCACAATGGGGGAAACCCTGATGCAGCGACGCCGCGTGAGCGAAGAAGTATTTCGGTATGTAAAGCTCTATCAGCAAGGAAGAAGAAATGACGGTACCTGACTAAGAAGCACCGGCTAAATACGTGCCAGCAGCCGCGGTAATACTTATGGTGCAAGCGTTATCCGGATTTACTGGGTGTAAAGGGAGCGCAGGCGGAAGGCTAAGTCTGATGTGACAGCCCGGGGCTCAACCCCTGTACTGCATTGGGAACTGGTCATCTAGGGTGTCGGAGGGGTAAGTGGAATTCCTAGTGTAGCGGTGAAATGCGTAGATATTAGGAGGAACACCAGTGGCGAAGGCGGCTTACTGGACGATAACTGACGCTGAGGCTCGAAAGCGTGGGGAGCAAACAGGATTAGATACCT
+
AFGGGGGGGGGGGGGGFFFGGEGGGGGGGGGGGGGGGGGGGGGGGGGF7FGGECGGGGGGGGGGGGGCFFGDFFCEGGGGGBFFDGGFGGGGFGGFGFFGGGGGGGGGFGGGGGGGGFGFDFFFGGGGGGGGGGGFFEGGGGGGFFCEEG@FEF,<B;<@FF@9CCE@FECECFFDEC<<FFFF:CFG4FCGG:3CEG@:CD/54*2?:FC?8<@BGFCDF9B:=?C#?:EGEF?>C3:EF,5CE>#FGFB7FGEFC0C#:3??FCF#B/EA<C#CE>GE;EADEB=?9?@?9E,8CFF@?AA@>8+EBCAFF9?=>B-<=GF?;C9GFEE?@9EFFEFGFGGFEEC,CEECCFGGGGGGGFFGGFF<@GGGCFFFCEGGGFGGGGGGGEGGGGGGGGGFFDCGGGDGGFFGCCCCC
@sH 208
TGAGGAATATTGGTCAATGGGCGAGAGCCTGAACCAGCCAAGTAGCGTGAAGGATGAAGGTCCTACGGATTGTAAACTTCTTTTATACGGGAATAAAGTTTCCTACGTGTAGGATTTTGTATGTACCGTATGAATAAGCATCGGCTACCTCCGTGCCAGCAGCCGAGGTAATACGGAGGATGAGGGCGTTATACGGATTTCTTGGGGTTAAAGGGAGCGCAGACGGGAGATTAAGTCAGTTGTGAAAGTTTGCGGCTCAACCGTAAAATTGCAGTTGATACTGGTTTCCTTGAGTGCAGTTGAGGCAGGCGGAATTCGTGGTGTAGCGGTGAAATGCTTAGATATCACGAAGAACCCCGATTGCGAAGGCAGCTTGCTAAACTGTAACTGACGTTCATGCTCGAAAGTGTGGGTATCAAACAGGATTAGATACCCT
+
ACCFDEFGGGGGGGCEGGEGGGGGGGGGGGGGG@FFFFFCGGGGGGGCGGGGGGGGGEEFFEEFGFGE:BCGEAFFGGFGGGGGGGGDFEFFE8EEFFFGGGGGGFG<FFFGGDA<FGGGF9FGF9,4FGGD?FCAC9,CE8@FC7C,,,CABA7CDA<+D>8=+68CCDFGFGGG7FECCD,,:C5F>*88,35CE=+,1+,,?:*4C73?CF>FE-#473;9<AF<@3=7;@?07+@9<F?@FD::<+@+FCFFD:CB7E?D;D9AAE:*FFGF@,8=8EAGGF=B=ADE:F=9FGGGGFDE<++CGFFFGFC7DFCCFABC5ECFE=<4,<F84ACD<CECGGGGGGGFCGGEE?GFFF@CGEDGGCGGGGFEFGGF<GGGGGGGGGGGGGGGGGGF<GGGFCEGGGGGGCGGFGGFFFCGGGGCFGGCCCCC
@sH 39495
TGAGGAATATTGGTCAATGGGCGAGAGCCTGAACCAGCCAAGTAGCGTGCAGGATGACGGCCCTATGGGTTGTAAACTGCTTTTATAAGGGAATAAAGTGAGAGTCGTGACTCTTTTTGCATGTACCTTATGAATAAGGACCGGCTAATTCCGTGCCAGCAGCCGCGGTAATACGGAAGGTCCGGGCGTTATCCGGATTTATTGGGTTTAAAGGGAGCGTAGGCCGGAGATTAAGCGTGTTGTGAAATGTAGATGCTCAACATCTGCACTGCAGCGCGAACTGGTTTCCTTGAGTACGCACAAAGTGGGCGGAATTCGTGGTGTAGCGGTGAAATGCTTAGATATCACGAAGAACTCCGATTGCGAAGGCAGCTCACTGGAGCGCAACTGACGCTGAAGCTCGAAAGTGCGGGTATCGAACAGGATTAGATACCT
+
EGGGGGGCFGGGGGGGGGFGGGGGGGGGGGGGGGGGFGGFFGGGGGGGEGGGGGGGGGGGGGGGGGGGGGGGGGFGGFGGGFGGGGGGGGGFGGGGGGGFFGGGFCGDGGGGGGGGGGGGGGGGGGGG9EEGGFG,CFFFGGGGEGEGGGGGGGGGGGGEGGGGGGEEGE:DFFFGD*:23F9>?DDGGGGCBFGG93FFFF(GGF<?CECF;>B6<EGGFGGGGGDDG,,FCCFBGGGEGGGGGGGGGGFFGGD?ECCFE::CFF<CC<==FGFF9ECG<>BEG,=,FA79:CDGCF,E9GF=CF=B7@E448DEED=EFFE=FFC?AGEGFCFE<FE@DGGGGCFFGGGFEFCGGGGFGGEFEF9FGGFFCGFFGGFF@CDGGGGGGGGGGFCFFCFCFGGGFCEFECC6CGFGEFFDGGGGGGGEEFCC@-C
@sH 34861
TGAGGAATATTGGTCAATGGGCGAGAGCCTGAACCAGCCAAGTAGCGTGCGGGATGACGGCCCTATGGGTTGTAAACTGCTTTTATAAGGGAATAAAGTGAGCCTCGTGAGGCTTTTTGCATGTACCTTATGAATAAGGACCGGCTAATTCCGTGCCAGCAGCCGCGGTAATACGGAAGGTCCGGGCGTTATCCGGATTTATTGGGTTTAAAGGGAGCGTAGGCCGGAGATTAAGCGTGTTGTGAAATGTAGATGCTCAACATCTGCACTGCAGCGCGAACTGGTTTCCTTGAGTACTCACAAAGTGGGCGGAATTCGTGGTGTAGCGGTGAAATGCTTAGATATCACGAAGAACTCCGATTGCGAAGGCAGCTCACTGGAGCGCAACTGACGCTGAAGCTCGAAAGTGCGGGTATCGAACAGGATTAGATACCCT
+
AFGGGGGGGGCFGGGGGFCBFAFGGGGGGC@FFEFGGGGGFAFGGEF@BFEGGGGGGFGGG7CCFGCFGGGGGGFFGGGFGGFEGFFGGGGGG@FFFGGGFCDEEFGGF8C8FFGGFGCFGGFCFGGGFGAEDDACDD9DGGCFEGDBFCF9FFGG@=B<FE:FGGG*FFGGCEFGGGEEFG::@FECEEGGG?EB=:FF0CACF7C?0=:C/<>547<?5=?GEGDC8<FEC?F>GGCG@@DED?FFGDGGFFFGFGGD;E=9F<:<F>@8+=GE<AD#;GGGGGGGGGGFDFEE;5DCC<EFF>:CB,C94,GE=F:BGGF7BGGGGGGFE,EFEC6;A,,DFFGGGGFB,FCFEFGB:F@,AE9FE8CE@,GGGGGDDGDGFDFCC@FGGGCFCEF8FEFGGGGEEGGGGFGGEFGFECGGGGGFGFC,CCCC
@sH 211
TGAGGAATATTGGTCAATGGGCGAGAGCCTGAACCAGCCAAGTAGCGTGCAGGATGACGGCCCTATGGGTTGTAAACTGCTTTTATAAGGGAATAAAGTGAGCCTCGTGAGGCTTTTTGCATGTACCTTATGAATAAGGACCGGCTAATTCCGTGCCAGCAGCCGCGGTACTACGGAAGGTCCGGGCGTTATCCGGATTTATTGGGTTTAAAGGGTGCGTAGGCCGGAGATTAAGCGGGTTGTGAAATGTAGATGCTCAACATCTGCACTGCAGCGCGAACTGGTTTCCTTGAGTACGCACAAAGTGGGCGGAATTCGTGGTGTAGCGGTGAAATGCTTAGATATCACGAAGAACTCCGATTGCGAAGGCAGCTCACTGGAGCGCAACTGACGCTGAAGCTCGAAAGTGCGGGTATCGAACAGGATTAGATACCCT
+
BFFGGGGGGGGFGGGGGGEFGGGGGGGGGGGGGGGGGGGGGGCGGGGGGGGGGGGGGGGGGGGFGGGGGGGGDGFGGGGGGGGGECFGFGFFGFGGGGFGGGGGGGGGGGGGGGGGFGGGGCAEEGGGFGFGGGGGGGGFGGFGGGGGGGFGGCFGGGGGGEFGGCFGGG*3<,3@EEEGCF9CEGGDCFGGGFCEECCFGGGFGG<CBCF99F:)4(:B:6GG::E>GEFFFCF<C#>@;ED:=A@,#96GCF9D7FF@C:C9A>6B@,CDF@C+EBB3CE@FFFEDFD?9DCGEEF@,EC,EDGGGEGGFFCGGGGGGF:CEAF@EGFGEA,GF@<?GFFF@F@EFGF<E<GGGGGFECFCFF9EFGGGF9FEFFFEGGGGGGGFGGECGGGGFCEDGGGGGGGGGGFEFGFGFGGFFFFGGFGGFGEGCCCCC
@sH 34709
TGAGGAATATTGGTCAATGGGCGAGAGCCTGAACCAGCCAAGTAGCGTGCAGGAAGACGGCCTATGGGTTGTAAACTGCTTTTATAAGGGAATAAAGTGAGTCTCGTGAGGCTTTTTGCATGTACCTTATGAATAAGGACCGGCTAATTCCGTGCCAGCAGCCGCGGTAATACGGAAGGTCCGGGCGCTATCCGGATTTATTGGGTTTAAAGGGGGCGTAGGCCGGGGATTAAGCGTGTTGTGAAATGTAGACGCTCAACGTCTGCACTGCAGCGCGAACTGGTTTCCTTGAGTACGCACAAAGTGGGCGGAATTCGTGGTGTAGCGGTGAAATGCTTAGATATCACGAAGAACTCCGATTGCGAAGGCAGCTCACTGGAGCGCAACTGACGCTGAAGCTCGAAAGTGCGGGTATCGAACAGGATTAGATACCCT
+
GGGFGGGGGGGGFGGGGGGGGGGGD+FFGFGGGGGGGGGGGGFFGGGGCGFGGGGGGGFGGGGGGGGGGDGGGEGGGGGGGGGGGCFGFGFGCFFGGFFGGGGFCFFGGGFGDFGGGGGGGGGGGFGGGGGGGC9EDFDGGGEGEDGFFGFCF@CFGGGFGGGEGGG@FGGGGGGFC>CFCD7@F*C@BF7CGGGDEGECBCFFF;G:,8>FGC?<C@5CDECFGDEGEGGDGGF6FC<F;FGGD?GGGEF>GGGEB7FCGDGGGGG8<F9GGGGDGGGGGGGGGFFG8GGFFBB7A,BC?FGGGGGGFEE=,7EDGGFFCFB8C:9GGGFFFFCEFC,9GGGGGGGGGGGGECFB,GGCGGGFFGGGFFFGGGFGGDGGGGGGGGGFGGGGGGGF@@FDFFDGFFGGFFCEGGGGGFAFGGGGFGGFF<CCCCC
@sH 213
TGAGGAATATTGGTCAATGGGCGAGAGCCTGAACCAGCCAAGTAGCGTGCAGGATGACGGCTCCATGGGTTGTAAACTGCTTTTATAAGGGAATAAAGTGAGTCTCGTGAGACTTTTTGCATGTACCTTATGAATAAGGACCGGCTAATTCCGTGCCAGCAGCCGCGGTAATACGGAAGGTCCGGGCGTTTTCCGGATTTATTGGGTTTAACGGGAGCGTAGGCCGTCTGTTAAGCGTGTTGTGAAATGTCGGGGCTCAACCTGGGCATTGCAGCGCGAACTGGCAGACTTGAGTGCGCGGGAAGTAGGCGGAATTCGTCGTGTAGCGGTGAAATGCTTAGATATGACGAAGAACTCTGATGGCGAAGGCAGCCTGCTGTAGCGCAACTGACGCTGAAGCTCGAAAGCGTGGGTATCGAACAGGATTAGATACCCT
+
GGGGGGGGGGFGGFGGGG<EFGGGGGDFGGGGGGGGEFFGGGFGGGGGEGGGFFGFFGGEF:FFGCAEGFCFGGGGFCCEFGGGGCGGGGGFGGGGGGFGGGGGGGGGGGG<FFGGGGGGGGGGGFFGGGGAFFFGGFGFFFE@E8@FGGGGGGGGGA8FGGGFGEEGGGGGGFGGGFGGGCFGGGCEG@#(?<<8GE<F7C0C;F<:2,C$*-<@FDF8FGGGDGGFC9<@CBCAEBGGFF:EECC5FE>GGFFCF@DFF<4@:CGGCGC5:E=CDE=6G>GGFDFC,CGGFGDF=BECDF;EFCEGGFFA8D=GE>4FGFCB8GDGGEE,<FFD;FFDFEFEEFCGGGGFCFFFGGFF@,GGGGFGF@GFFFFGFFEGDGGGFGE@GDFGGGGGGGGGGDGGEGGGFGGGGGGGGGGFGGGGGGGFFGFCCCCC
@sH 36893
TGGGGAATATTGCACAATGGGGGAAACCCTGATGCAGCGACGCCGCGTGGAGGAAGAAGGTCTTCGGATTGTAAACTCCTGTTGTTGAGGAAGATAATGACGGTACTCAACAAGGAAGTGACGGCTAACTACGTGCCAGCAGCCGCGGTAAAACGTAGGTCACAAGCGTTGTCCGGAATTACTGGGTGTAAAGGGAGCGCAGGCGGGAAGACAAGTTGGAAGTGAAATCCATGGGCTCAACCCATGAACTGCTTTCAAAACTGTTTTTCTTGAGTAGTGCAGAGGTAGGCGGAATTCCCGGTGTAGCGGTGGAATGCGTAGATATCGGGAGGAACACCAGTGGCGAAGGCGGCCTACTGGGCACCAACTGACGCTGAGGCTCGAAAGTGTGGGTAGCAAACAGGATTAGATACCCT
+
GCF@FEEGGGGCFGGGGGFF?FGGGGGGGCFEFGFGFGGGEGGGGECCEGGG7FGGGGFGFGFGGFGGGGGGGGGGGGGCGEEGGGGGGGGGGGGGGGGGGGGGGGGAFF8FFFGGFCFCFFFGGGGGGGGGFGFFGGGGGFGGGGDEEEGGGGGGGF<FGFGGGFBE:0:;<CFCF<FFFF=DCGGGE:C?@CCDGGGEGECGFGGGGDCFGDF7CFFGFFFFGDFGFGFGGGG>8@C8<C3EGGFGGG?GGGF@C;C:8:BCFGFGFFFFFG9F<93<GGGFFB=@EFFF@D8@++GGFAF@*GGGFGGGF=7GFEDGFC@FFCF=GGGGCFFFEFGGGFB<D@7C@+GEGCGEGFDCGGF?GGAGGFB:EA6F8GECFEGE<E,FCECGFFFE@9FB9F<EF9GFGFDCCA-C
@sH 215
TGAGGAATATTGGTCAATGGGCGAGAGCCTGAACCAGCCAAGTAGCGTGCAGGATGACGGCCCTATGGGTTGTAAACTGCTTTTATAAGGGAATAAAGTGAGCCTCGTGAGGCTTTTTGCATGTACCTTATGAATAAGGACTGGCTAATTCCGTGCCAGCAGCCGCGGTAATACGGCAGGTCCGGGCGTTATCCGGATTTATTGGGTTTAAAGGGAGCGTAGGCCGGAGATTAAGCGTGTTGTGAAATGTAGATGCTCAACATCTGCACTGCAGCGCGAACTGGTTTCCTTGAGTACGCACAAAGTGGGCGGAATTCGTGGTGTAGCGGTGAAATGCTTAGATATCACGAAGAACTCCGATTGCGAAGGCAGCTCACTGGAGCGCAACTGACGCTGAAGCTCGAAAGTGCGGGTATCGAACAGGATTAGATACCCT
+
FFGGGGGGGGGGGGGGGGGGGGGGGGGGGGGGGGGGGGFGGGDFGGGGGGGGGGGGGGGGGGGGG8FFGGGGGGGFFFGGG,FGGGGGFGGFFGGGGGGGFGGGGGGGGGGGGGGGGGGFGGDGGAFEGGGGGGF=E5=CDEGGFGGFGGGGGGFGG9FFG?CFGGGGG7FG,@DE*CCCFFGDGGGFFG7>FGGG5EFC,+:?<5B/FGFGGGGA72:7:;54?FGD;E;F:<C6EGGGGGGG7<E?FFA@:?<9<F9G=GFGFCGG<CGFGE0B@88CGGGGDEFDE=,95F=FEC@FGFFEB+7ECEBB@,EGGGGGEE=+=E@GGGGFGGF>9<FGFAGGF@FFFGGFGCFCCEGGGDGGGGGGFEFFF9FGGFGGGGDGGGFFFGEGGGGFGGGGGEGFGGGGGGGFDGGGEGGGGGGFFFAGFFEBCCCC
@sH 31395
TGAGGAATATTGGTCAATGGACGGAAGTCTGAACCAGCCAAGTAGCGTGCAGGATTGACGGCCCTATGGGTTGTAAACTGCTTTTGTTGGGGAGTAAAGTTGGGCACGCGTGCCTTTTCGCATTTACCCTTCGAATAAGGACCGGCTAATTCCGTGCCAGCAGCCGCGGTAATACGGAAGGTCCAGGCATGATCCGGATTTATTGGGTTTAAAGGGAGTGTAGGCGGTCTGTTAAGCGTGTTGTGAAATTTAGGTGCTCAACATCTACCTGGCAGCGCGAACTGGCGGACTTGAGTGCACGCAACGTAGGCGGAATTCATGGGGTAGCGGTGAAATGCTTAGATATCATGACGAACTCCGATTGCGGAGGCGGCGTACGGGAGTGTTACTGACGCTTAAGCTCGAAGGTGCGGGTATCGAACAGGATTAGATACCCT
+
E<EACFGGGGGGGDGDFFGFFGGEEGGGGGGGGGGGECFCFFA<EFGGGCFGFGGGFECFGGDCFCEGGFGGGGGCFG<<=BF<<<CCFGCEE=:<?,:9AFEC<A=+@@+++B<FFGG7@:FEFDFD>9AFG+>D+=FGC<>FED@:EGD,@FF7@+,,@FCCCB7BCG7C97?:**4C*?<?CFG*,8+5+2<C7EF79?C,:FGEGCFBC<?>27=2/6@>5@FF:C9<CB9B+<;C?FF@FEG=CCDCCFF?6B,@<,F:FA@@3@,F><3+DGFFFCCC@+<<C><A,?<@FEF>BFFEGF>4+GF9D@E>4EFEFE,EE?BCF@,FBA,GFGGEDEEC59DFDCEFE@FFFGDF?+GEGGEEEFFFC@FCGGGGGFGGGGGGGFF;CFGFC,7GFDDGGGGGEGEFFFCCFFFFGDCGGGFGGFGFCCCCC
@sH 217
TGAGGAATATTGGTCAATGGACGCAAGTCTGAACCAGCCATGCCGCGTGCAGGAAGACGGCTCTATGAGTTGTAAACTGCTTTTGTACGCGAGTAGACGCTCTTACGTGTAAGAGCCTGAAAGTATCGTACGAATAAGGATCGGCTAACTCCGTGCCAGCAGCCGCGGTAATACGGAGGATCCAAGCGTTATCCGGATTTAGTGGGTTTAAAGGGAGCGTCGGCCGTCCGATAAGCGTGTTGTGCAATGGAGTGGCTCAACCAGGGCATTGTAGCGCGAACTGGCAGACTTGAGGGCGCAGGAAGTAGGCGGATGTCGTCGTGTAGCGGCGAAATGCTTAGATATGACGAAGAACTCCGATTGCGGAGGCAGCCTGCTGTAGCGCAACTGACGCTGAAGCTCGAAAGCGTGGGTATCGAACAGGATTAGATACCCT
+
<CEFGEFEFGGFGGG<EEF@E<BFGEEGFFGFEFFFFGGC,CEFGEC@FFFGGGGF8EB@E7?FFGFACGAFFFFGCFGGF,EFFFGGF++>FEC,?FFC++B<ECFGGG,8,5B<E==FF?FG<F9FE@CEGFFFCFFGFCCEEDG<@<FFGCFF8,3@FC@F@EGGGE<D3DFEGGGGGCFAC<7=CCCCCA<C5*8<7+7,=C:C7<,?<FC4/25>(4:)7>10/5*/:*<):78;6*8:+<C?<-4,3:C0<9>>C>D5:,3,,9@*C787CAC9=,,9C,:,,@<613+@+@,<@7,FFC7CC@496++=8++4FGE=:@8C>,FEAFAD4EF=C,5,7CFDGF?GDEEFC?5,CCEF:B,GEF,:7F<<6,EGGCFDCE,GFC7GGGGFGFC@GFFF7FGFC,GGEFGGFEE;6AFF<9GFEAGCCC9C
@sH 218
TGGGGAATATTGCACAATGGGGGAAACCCTGATGCAGCGACGCCGCGTGGAGGCAGAAGGTCTTCGGATTGTAAACTCCTGTTGTTGAGGAAGATAATGACGGTACTCAACAAGGAAGTGACGGCTAACTACGTGCCAGCAGCCGCGGTAAAACGTAGGTCACAAGCGTTGTCCGGAATTACTGGGTGTAAAGGGAGCGCAGGCGGGAAGACAAGTTGGAAGTGAAATCCATGGGCTCAACCCATGAACTGCTTTCAAAACGGTTTTTCTTGAGTAGTGCAGAGGGAGGCGGAATTCCCGGTGTAGCGGTGGAATGCGTAGAGATCGGGGGGAACACCAGTGGCGAAGGCGGCCTACTGGGCACCAACTGACGCTGAGGCTCGAAAGTGTGGGTAGCAAACAGGATTAGATACCCT
+
EFCFDCFGGGAEGGGGGGGCGGGGGGGGGF8<FG<FFCFCFDGG>EE7FCCGG:FF=E<FFGGFFFEGGG8FADECFDGGD??EFFGGFFGG8FDCFFGGGGGG++8CFFCFF8F=FGGGGGGEGFGGGFFEFGFCGGFCC5<DEEEC:FF9FCFGGG@CFGGGGGFGGGC*?CEGGC*C,<ECGGGD*>?C?FEBCEEE57:8?89>;CCFFF:639C6/8<7,997DG<DDCF:@*@>>GFG?C@;:B28:FC4CFC::#;CFBCF@7E>DF>?,'9<,<FFD>GGDEA,=@@4+GGDFFE@57ECFEB=@>CC>C<C<=7GGGGFA,GF@C,9,C@FC7E@FF@GFCCGFCGGFDFFFGGGGFFEGFFCFF8FEDECGGFFEGGGGGFGGGGGFGGGFB<GFAGGF@@CCCBC
@sH 219
TGAGGAATATTGGTCAATGGGCGAGAGCCTGAACCAGCCAAGTAGCGTGAAGGATGACTGCCCTATGGGTTGTAAACTTCTTTTATAAAGGAATAAAGTCGGGTATGCATACCCGTTTGCATGTACTTTATGAATAAGGATCGGCTAACTCCGTGCCAGCAGCCGCGGTAATACGGAGGATCCGAGCGTTATCCGGATTTATTGGGTTTAAAGGGAGCGTAGATGGATGTTTAAGTCAGTTGTGAAAGTTTGCGGCTCAACCGTAAAATTGCAGTTGATACTGGATATCTTGAGTGCAGTTGAGGCAGGCGGAATTCGTGGTGTAGCGGTGAAATGCTTAGATATCACGAAGGACTCCGATTGCGAAGGCAGCTCACTGGAGCGCAACTGACGCTGAAGCTCGAAAGTGCGGGTATCGAACAGGATTAGATACCCT
+
FGGGGCFGGGFGGGGGGGGGGGGGGGGGGGGGGGGGGGGGGGGGGGGGGGGGGGGGGFDGGGGGGGGGGGEGGGFGGGGGGGGGGGGGGFGGGGGGGGGGGDGFGGGGGGGGGGGGGGGGGGGGCFGGGGGGGGFGGGGDF8FEGGGGGCFG>@<>FGC7FEGF>EFGGGFGGGFG:3CF78DC*>EGGGGG<<,EGE<<7G1GFGEFEGGGGFGFC@>/6==CFF@4GGGGFF?CF?F99E@EGFFEC7GGFDEFDFFDGGGGFC;FFGFDFCFGE?B=,CGEGGFFDA@A98FFCGGF8FD?E?EGGGGFGGGGGGGGGFEEFGGFCFF;<FFFFCGGGGFGGGGGGGGFFF7GGGGGGEGFGFGGGGGGGGGGFGGGGGEGGGEGGGCGGGGGFGGGGGGGGGGGGGGFGGGGGGFGGGGGGGGGFCGCCCCC
@sH 220
TGAGGAATATTGGTCAATGGACGAGAGTCTGAACCAGCCAAGTAGCGTGAAGGATGACTGCCCTATGGGTTGTAAACTTCTTTTATACGGGAATAAAGTGAGCCACGTGTGGCTTTTTGTATGTACCGTATGAATAAGGATCGGCTAACTCCGTGCCAGCAGCCGCGGTAATACGGAGGCTCCGAGCGTTCTCCGGATTTATTGGGTTTAAAGGGAGCGTAGGCGGGTGGGTAAGTCAGTTGTGAAAGTTTGCGGCTCAACCGTAAAATTGCAGTTGATACTGGCGACCTTGAGTGCAACAGAGGTAGGCGGAATTCGTGGTGTAGCGGTGAAATGCTTAGATATCACGAAGAACTCCGATTGCGAAGACAGCTTACTGGATTGTAACTGACGCTGATGCTCGAAAGTGTGGGTATCAAACAGGATTAGAACCCG
+
@EFGGFFGGFGGGGGGGGGCFFGG7FGFGGGGGGGGEFFCCFGGGGGGGDGGFFGE@F<EGGGGGGEGGGGEGE@FGGGGDEFGGGFF8FGGGGGGAFGGGCGGGGG@C?FDCCFGGGGG9AEFFCFGC+EFCGFFGGCCFGEGGGGGGGDFGGGGGG,+@DC<8CFGEGCGF9BEEGF*@EFE7>EFCC*=<CE@58=FFCCCG<F=622;EG/9;5/BD>;D5;:9E5#FDF<<6F>C@?AG5ECB8?GEGGGGCEEF>@8=>FD3,GFDC@@;46+=6ECC>,FAA945?EAFFGFD9D@FGE@F6EDBD@+E7FC:CDD@GEC9FGFA?GGFFBCFFGGGFGFGFF9GGGFC:GGGEFEGGGGGFDAEE9ECDGFFFGGGGGFGGGFFFCFFGGFCCGGGGGGFDGGFFGGEFECDFFEFFCFFAFACCA-
@sH 41466
TGGGGAATCTTGCGCAATGGGGGGAACCCTGACGCAGCGACGCCGCGTGCGGGACGGAGGCCTTCGGGTCGTAAACCGCTTTCAGCAGGGAAGAGTCAAGACTGTACCTGCAGAAGAAGCCCCGGCTAACTACGTGCCAGCAGCCGCGGTAATACGTAGGGGGCGGGCGTTATCCGGATTCATTGGGCGTAAAGCGCGCGTAGGCGGCCCGGCAGGCCGGGGGTCGAAGCGGGGGGCTCAACCCCCCGAAGCCCCCGGAACCGCCGCGGCTTGGGTCCGGGAGGGGAGGGTGGAACACGCGGTGTAGCGGTGGAATGCGCAGATATCGGGTGGAACACCGGTGGCGAAGGCGGCCCTCTGGGCCGAGACCGACGCTGAGGCGCGAAAGCTGGGGGAGCGAACAGGATTAGATACCCT
+
GFFGGGEGGGGGGGGGGGGFDEGGGGGGGGGGGGG>FGFGGGGGGGGGGGGGGGGGGGFFGG@FGGDGGGGGGGGGGGGGDGGFFGGGGGGGGGGFGGGGFF<FGGGFGGGGGGGGGGFGGGGGCGGGFGGGFGGGG5:<E8FGGGGGG*:E@FGFEGGGGGDGGGGDGEGGCFFEE?88EFFGGGCCEE@GGFCEGGEEGGGD:EE=GDGGG5:DGFGGEEGC:::9C>GGGGG>CCFD9EFGEEGG5::5CCCFCF<:E8#2DC:FF>8>GEGCCECC#FEGGGGGFD=,C=EB@@+DGGGEE>GFEE,FFF?7F7FFFGEGGGGGGGGFE:EFCE>GG@EF,GGDGF>GEECGG@GGGGGFGFF@:@GEGGFGGGGGGGGGFFFFFGGGGEGCGGGFFCFGGGF<GGGF@CC@C
@sH 21736
TGAGGAATATTGGTCAATGGACGCAAGCCTGAGCCAGCCAAGTAGCGTGCAGGAAGACGGCCCTCTGGGTTGTAAACTGCTTTTAGTTGGGCATAAAGTGCACCACGTGTGGTGTTTTGTATGTACCATCAGAAAAAGGACCGGCTAATTCCGTGCCAGCAGCCGCGGTCATACGGAAGGTTCAGGCGTTATCCGGATTTATTGGTTTTAAAGGGAGCGCAGGCGGACCTTTAAGTCAGCTGTTAAATACGGCGGCTCAACCGTCGAACTGCAGTTGATACTGGAGGTCTTGAGTGCACACAGGGATACTGGAATTCATGGTGGAGCGGTGAAATGCTCAGATATCATGAAGAACTCCGATCGCGAAGGCAGGTATCCGAGGTGCAACTGACGCTGAGGCTCGAAAGTGCGGGTATCAAACAGGATTAGATACCCT
+
@FFFE<<,CDFCCGGGEFD<CF@FGGGGGC8F@FE<FFG<E@CEFGG:,,,CFDCGCEF7CGGGGFGCFEGGEFGGFGGG9E-C,BCFG8=,,,B?FGFCFGGFF7CFGGFEEGFCGGGG9CFGGG9,EFF@CF,@,@FC=>>FC7FGDGGGF<+>DCCGGGEG:>F:F7CG9FG@GFGGB;,,<D,-82$.@FE>E??</<:=7#2:FC?<8<5A;(@;9B4>C:@*557,;,>07F7E=>5,C6FE@GCC>:,,=:FCEFF8GFGF=8CFD<FDFAD7,GGGF?=C,FCF8BGFFFEFDEFFFEFE,EEAGE9GGFGF?F=+FGFE@;AF@A<8DFF=A9GFGFFFEC,FFFCCF8,+EGEGFC,FFFFFFEDGGGGFGGGGGGFEFGGGGFEGEGGGGGGGGGGGGFFEFGGFGFGGFGFFGGEFFEFCCCCC
@sH 223
TGAGGAATATTGGTCAATGGGCGAGAGCCTGAACCAGCCAAGTAGCGTGCAGGATGACGGCCCTATGGGTTGTAAACTGCTTTTATAAGGGAATAAAGTGAGCCTCGTGGGGCTTTTTGCATGTACCTTATGAATAAGGCCCGGCTAATTCCGTGCCAGCAGCCGCGGGAATAAGGAAGGTCCGGGCGTTATCCGGGTTTATTGGGTTTAAAGGGAGCGTAGGCCGGTTGTGAACCTTGTTGTGAAATGTAGATCCTCAACATCTGCACTGCAGCGCGAACTGGTTTCCTTGAGTACGCACAAAGTGGGCGGAATTCGTGGTGTAGCGGTGAAATGCTTAGATATCACGAAGAACTCCGATTGCGAAGGCAGCTCACTGGAGCGCAACTGACGCTGAAGCTCGAAAGTGCGGGTATCGAACAGGATTAGATACCCT
+
FFG9FCFGC9EFGG9FEGEEFFGG@FGGG9FDFFFFGGGGGGAFFFEFCGGGGGCCEGGCE@EF@FEGGFC@F,CFFGC,EFFGD9CEEFFFC<BAFFAEGGG=E<F7FFGGC7FEFFCA<,C?CC,FFGAAFGGFA9A=<:+=+B@FFD9@8F@F@FFGGGGGCEGF@EGF9,6<CC,:C,:C*<*<F:E5C,<B*=F**;3<<C>A/+?4$9;0<8:<8-AC<7>2,,7,?7,)5*FC@@C:,;CA=9A7>@,8;FC@ACF9C;6@FB+*@36CCD3==8GGGFF<9,FF8CCEGGEF=8,FB8C7C=<GFE8CGFFF8EB+0+BEAF<@AAGGEE<DEDGGGGFFFCFE8FECCGCEFCCFF6CFGGFFGGGGGGGGGGGGFF6FCEEEFGFEEEEE67GGFEGFEDFFEEFFGGFFDFGGGGGGGFGCCCCC
@sH 26694
TGAGGAATATTGGTCAATGGGCGAGAGCCTGAACCAGCCAAGTAGCGTGAAGGATGACTGCCCTATGGGTTGTAAACTTCTTTTATAAAGGAATAAAGTCGGGTATGGATACCCGTTTGCATGTACTTTATGAATAAGGATCGGCTAACTCCGTGCCAGCAGCCGCGGTAATACGGAGGATCCGAGCGTTATCCGGATTTATTGGGGTTAAAGGGAGCATAGATGGATGGTTAAGTCAGTTGTGAAAGTTTGCGGCTCAACCGTAAAATTGCAGTTGATACTGGATATCTTGAGTGCAGTTGAGGCAGGCGGAATTCGTGGTGTAGCGGTGAAATGCTTAGATATCACGAAGAACTCCAATTGCGAAGGCAGCCTGCTAAGCTGCAACTGACATTGAGGCTCGAAAGTGTGGGTATCAAACAGGATTAGATACCCT
+
GGGGGCFGFGG,FFGGGGEDGGEGGGGGGCFFFFFFFGGFGG,;CFEGGEGGFGFFCFAA<<FFGCEDFGGCEGGGAF<FFEFFFEDGF9FFGGGFCFFFGGGGGEFDFGGGFGGGGCFGGGGGFFCCFFG9FFGFDGCGEFFGDFGGDDGG:CD:FGGGFGF8FEEEGGGGFFGGC*@FGFGG7*=:>7:=FFDD5BC:B@;FFG*=F?GFGF3;:3#*3,+3,72;-#<@<EGFGF4>=B0<@,CGGE887GGGGFF4@CGGGEEGEGGGFEDFC#=@9FEFE5F?,<A9+DFCFGF<=9,AE8=7DFC,F:EFCCFEFGE>EGF:9FEAF<FFCFDFC@,<@7GFGFF<EE<6<D@:@B:<CF<FGFF:FAGGDFF<?FCFECFFC<FFGFC66:B<C,DGGDGF@E@8CECGGFCACGCGGGGGEEC,C<@B
@sH 29280
TGGGGAATATTGCACAATGGGCGCAAGCCTGATGCAGCCATGCCGCGTGTATGAAGAAGGCCTTCGGGTTGTAAAGTACTTTCAGCGGGGAGGAAGGGAGTAAAGTTAATACCTTTGCTCATTGACGTTACCCGCAGAAGAAGCACCGGCTAACTCCGTGCCAGCAGCCGCGGTAATACGGAGGGTGCAAGCGTTAATCGGAATTACTGGGCGTAAAGCGCACGCAGGCGGTTTGTTAAGTCAGATGGGAAATCCCCGGGCTCAACCTGGGAACTGCATCTGATACTGGCAAGCTTGAGTCTCGTCGAGGGGGGTAGAATGCCAGGTGTAGCGGTGAAAGTCGTAGAGATCTGGAGGAATACCGGTGGCGAAGGCGGCCCCCTGGACGAAGACTGACGCTCAGGTGCGAAAGCGTGGGGAGCAAACAGGATTAGATACCCT
+
FDEFGEFGGGGAFFFGGFCFFFFGEGGCFCGGGGGGGGFGGGGGGGGGGGEGGGGGGGGEGFD<FFEGEFGGFFGG<FGGGG9FGCGDGGEGGEFGGEGGG?FGFFGGGFGGGEEGGGFGFCDDEGGGDFGGFCGECGFAFFF,DEFGGGGEFGFGGCCGGGFFFGGGFGD*CFDG9?FEE8CCE<7*<:C8ECEDCGGGCEEFGGG?C?E+3E83*@<39>=D:3C8:C>>E5GF9F;?6?/<?#F(FC3.CFFE>DF8D@CGFGG=<?FFB;F:ACC<F@,=<8,GF@8<FB@3@3+@+=3+B+FFEE6FEF;<C,,>8GCFFE,B+BEDGGFFE?@++GGFCDAFAAEGFB<AE?C7FC7GGGEFCE,BGGGGGGFF?FGGGGFEFFCGGGF@EFFFBEFCEDGF@GEGGGFEFFGGGFCFFB9EC<,GGF?GCCCCC
@sH 38928
TGAGGAATATTGGTCAATGGGCGAGAGCCTGAACCAGCCAAGTAGCGTGCAGGATGACGGCCCTATGGGTTGTAAACTGCTTTTATAAGGGAATAAAGTGAGTCTCGTGAGGCTTTTTGCATGTACCTTATGAATAAGGACCGGCTAATTCCGTGCCAGCAGCCGCGGTAATACGGAAGGTCCGGGCGTTATCCGGATTTATTGGGTTTCAAGGGAGCGTAGGCCGGAGATTAAGCGTGTTGTGAAATGTAGACGCTCAACGTCTGCACTGCAGCGCGAACTGGTTTCCTTGAGTACGCACAAAGTGGGCGGAATTCGTGGTGGAGCGGTGAAATGCTTAGATATCACGAAGAACTCCGATTGCGAAGGCAGCTCACTGGAGCGCAACTGACGCTGAAGCTCGAAAGTGCGGGTATCGAACAGGATTAGATACCCT
+
FGEEGEFGGGFFGFGGDE@EEGGGGGGGGDGGGGGGGGG@CEEFFGGG@FFGGGG<BFDGEGEGGCFGGGCFFGGGFGGGGFFGGGGGGDGFGCFGGGGGF<EFGGGGGGCFFG8FFGEFFGGGGGGDFGGGFFFGG,BB,BFG+CCFFFGGGGGGFGF7::DGGGGDG:FCC,<FFGGDGGC@FCCFC7<>@:F2E=8C?FG?FG,A<#<<9E*3:7?A<7;C?GFC?,@71<+4:DDGGFFG%CC9FGGGF7C=;7C@.D2CCFDECGFFDEBDC==:E'<FFFF>=<FFFGGEGFA56,A8FECGEFC,=9+@DGGFEA@7BECAFFGGFGGGFGEDDA9FGFGEE9AFFCDGGFFCEEE7FCFEC,FGGGGGECCCGGGGGGFGFCCGGGFAFEFGEFFF8GGGGGECCCFFEFE@9GGGGGGGGGGCCABC
@sH 29031
TGAGGAATATTGGTCAATGGACGGAAGTCTGAACCAGCCAAGTAGCGTGCAGGATTGACGGCCCTATGGGTTGTAAACTGCTTTTGTTGGGGAGTAAAGTTGGGCACGCGTGCCTTTTTGCATTTACCCTTCGAATAAGGACCGGCTAATTCCGTGCCAGCAGCCGCGGTAATACGGAAGGTCCAGGCGTTATCCGGATTTATTGGGTTTAAAGGGAGCGTAGGCCGGAGATTAAGCGTGTTGTGAAATGTGGATGCTCAACGTCTGCACTGCAGCGCGAACTGGTTTCCTTGAGTACGCACAAAGTGGGCGGAATTCGTGGTGTAGCGGTGAAATGCTTAGATATCACGAAGAACTCCGATTGTGAAGGCAGCTCACTGGAGCGCAACTGACGCTGAAGCTCGAAAGTGCGGGTATCGAACAGGATTAGATACCCT
+
AFDEGGGGGGGGGGGGGGGGGGGGGGGGGGGGFGFGGGGGGGFGGGGGEEGGGGFCGFFGGGGGGGGGGFFGGGGGGGGGGCGFFGGFFGGEGGEGGGGGFGFGFGGGGGGGEGGGGFFGGGGGGGEGG9FGGFFFDFCG@BFG7EBCFGGGGGGFGGFFGFGGDEGEGG:CFFGFGGGGGGGFFFGGGFGEEC6;C58=27C0ECF?<F@EB<EBDC>FA@C?FCCE5:=EF>4>CCCEE;GGG@ABDGFGGCF?@:D#CFGFGGF:<CF@@>8<37F;=8DGFFDEB,GGFFGGGGGFF>,AGGGGGGGGFDFDEGGGFGGGGEGFFGGGGGFFF;E68FFFGGGFFFGFGGGEGGFGFFGGEGEFGFEEEGGGFFFGGGGGGGGFEGEFGGGGGGGGGFGGGGGGGGGGGGGGGGGGGFFCFF,GFGGGCCCCC
@sH 21674
TGAGGAATATTGGTCAATGGACGAGAGTCTGAACCAGCCAAGTAGCGTGCAGGAAGACGGCCCTATGGGTTGTAAACTGCTTTTATAAGGGAATAAAGTGAGTCTCGTGAGACTTTTTGCATGTACCTTATGAATAAGGACCGGCTAATTCCGTGCCAGCAGCCGCGGTAATACGGAAGGTCCGGGCGTTATCCGGATTTATTGGGTTTAAAGGGAGCGTAGGCCGGAGATTAAGCGTGTTGTGAAATGTAGACGCTCAACGTCTGCACTGCAGCGCGAACTGGTTTCCTTGAGTACGCACAAAGTGGGCGGAATTCGTGGTGTAGCGGTGAAATGCTTAGATATCACGAAGAACTCCGATTGCGAAGGCAGCTCACTGGAGCGCAACTGACGCTGAAGCTCGAAAGTGCGGGTATCGAACAGGATTAGATACCCT
+
CE,EFGGGGGGGGGGGGGGGGGGGDEECFAFFGGEFGGFFGGDDEF7FGGGGGGFGGFCEGGGGGGFGGGGGGEFGGGGGGGGGDFFGFFGAFFGGGGGGGGGGGGGGGGGCFGGGGGGAFGGGGGGFGEEFGGCGFFEFGGGGEGEFFGGGF8B@FGAFFFFGGGGG::@FFF7:*@*1F9FCFGEFECFEG-478?<<CC+GG7,=/F<?FGE;C<FDFFGGGD5FGE<9CC?*FGC?0CDDFCCGGGEC@@@6GGCFCGFGGFC<7FFEFGGEF@/D?GGGGFFBDGFFFFC:7GGGGGFGFCGGCE,FD8FDFGFGGGGGFGCEC,E5:,D=;FE=A8GGGDCFFAEDFFCCGGGGFGEGGGGGF?FGGGGGGFGGGGGCCCFGFFFFF<CGFBGGGGGGGGGGGFFCGGGGFGGGFGGF@9EFFGGC<--A
@sH 229
TGAGGAATATTGGTCAATGGACGCAAGTCTGAACCAGCCATGCCGCGTGCAGGATGACGGCTCTATGAGTTGTAAACTGCTTTTGTACGAGGGTAAACGCAGATACGTGTATCTGTCTGAAAGTATCGTACGAATAAGGATCGGCTAACTCCGTGCCAGCAGCCGCGGTAATACGGAGGATTCAAGCGTTATCCGGATTTATTGGGTTTAAAGGGTGCGTAGGCGGTTTGATAAGTTAGAGGTGAAATTTCGGGGCTCAACCCTGAACGTGCCTCTAATACTGTTGAGCTAGAGAGTAGTTGCGGTAGGCGGAATGTATGGTGTAGCGGTGAAATGCTTAGAGATCATACAGAACACCGATTGCGAAGGCAGCTTACCAAACTATATCTGACGTTGAGGCACGAAAGCGTGGGGAGCAAACAGGATTAGATACCCT
+
FGGGGGGGGGGGGGGGGGG8FGGGGGGGGGGGGGGGGGG<FFGGEGGGGGGGGGGGGGGGGGGGCFGFGGGGGGGGGGGGDGCGGGGGGGGGGFFEGGGGGGGGGGGFGGGGGGGDFFEGGFDEFGGGFGFGGCDEGGGGGGEGG-BFGGGGGGGCFGGGGGG0GEG?GEGGGGFGEGGGFDCFG1AFFFGGGGGGGDGGDGGE?C=C:FCFGGGFDDGEAGDFGFCGCGFFGGG>GGFEGGFCCFFF<FEEDEGDFGFFFEFGF=CGG>GEE,FGED,=CFA=BA,9ADFE+EGGGGEF=GFCD@CF@DGGGFGGE<GFCEDEDEEGFGGFEFFFGGGFFCEAGGGGGFGFGF>GGGGDGGEGGGGGGFGGGGGGGGGGGGGGGGGGGGGEGGCFFFEGGGGGGGGGGGGGGEEEGDFFGGGGFDGGGGGCCCCC
@sH 230
TGGGGAATATTGCACAATGGGGGAAACCCTGATGCAGCGACGCCGCGTGAGCGAAGAAGTATTTCGGTATGTAAAGCTCTATCAGCAGGGAAGAAGAAATGACGGTACCTGACTAAGAAGCACCGGCTAAATACGTGCCAGCAGCCGCGGTAATACGTATGGTGCAAGCGTTATCCGGATTTACTGGGTGTAAAGGGAGCGCAGGCGGAAGGCTAAGTCTGATGTGAAAGCCCGGGGCTCAACCCCGGTACTGCATTGGAAACTGGTCATCTAGAGTGTCGGAGGGGTAAGTGGAATTCCTAGTGTAGCGGTGAAATGCGTAGATATTAGGAGGAACACCAGTGGCGAAGGCGGCTTACTGGACGATAACTGACGCTGAGGCTCGAAAGCGTGGGGAGCAAACAGGATTAGATACCCT
+
9FFGGFEFFCGGGGGGGGGGGGGGGGGGGFFGGCFGGGFEGEGGGGCFCC@CCGGGGGGGGGFFGFG@FGGGGGGGGGG9FGGGGGGGGGGFEFE?FFGF,EEGDGGE<FGGGFGGGDDCGFA<+@CFFFGFFFFFCEFFGG8@:ABDE<CCEGGFF2FDFCCCF@C;B::E*=@BF7FEFEGGFGCGFCEGGGFEE;FC5=?FECB88EFE8CFFE:F@A6.CCFGFCGFECGFF@DC:7FGGGEFCDGFGDF:E,AF;CFGFGF9DF9E;B?DFEGEFEG3FGGEFFGGFGGF8FFDBEEFEGEAGFBDGF?CECEFGFFFAGFGGGGFAGGFEFC,E4BBDGGFCEGGGGGGGGGGEGGFFGGECGGEGFEGGGGGGGGFGGCEGGGGGFDFDGGGGFFGGGGGGGGGGGCCCCC
@sH 34959
TGAGGAATATTGGTCAATGGGCGAGAGCCTGAACCAGCCAAGTAGCGTGCAGGATGACGGCCCTATGGGTTGTAAACTGCTTTTATAAGGGAATAAAGTGGGAGTCGTGACTCCTTTTGCATGTATCTTATGAATAAGGACCGGCTAATTCCGTGCCAGCAGCCGCGGTAATACGGAAGGTCCGGGCGTTATCCGGATTTATTGGGTTTAAAGGGAGCGTAGGCCGGATATTAAGCGTGTTGGGAAATGTAGACGCTCAACGTCTGCACTGCAGCGCGAACTGGTTTCCTTGAGTACGCACAAAGTGGGCGGAATTCGTGGTGTAGCGGTGAAAGGCTGAGATATCACGAAGAACTCCGATTGCGAAGGCAGCTCACTGGAGCGCAACTGACGCTGAAGCTCGAAAGTGCGGGTATCGAACAGGATTAGATACCCT
+
GGGGGEFDFCACFFFFGGDEFFGGGGGGFGGGGGGGDDFGGGFFFGGGEGGAFGGGGGGEGDEFGFFFFGGEC<EFEGGGGCCC<EGGGGGFFGCFGFGFG4:??@@DGGGFGGFGGGGGGGAFFGGFFGGGGFFEGGGGFDFGG:FGFD=FGG?7F9D=FGG?FGGGGGGC9F7F*>*C:FFCDE5FCC<CCFGFC?F9FGGGGGGEG:<CCFCC8)?5>5EC?EG4#43<:FE>E;>FC>#BDFCFFFEC<C;>C5=DCDFFEFC?FGG?4#E@@:-,,/?GGF<<9FFA5>+CGFFFBGFGGGGEBCE9CGGEDGGGA9GG=FCD@BFE?A,FEC,;:,@4,<FGFFCGEB88,<B,GGEEF9FGFFGGGGFGFFEDGGGGFEEGGGFGGGFC@@B,9@FFCGGFF:CDGGCCGGDEEEFGGGCGGGGCCCAC
@sH 32334
TGAGGAATATTGGTCAGTGGGCGAGAGTCTGAACCAGCCAAGTAGCGTGAAGGATGACTGCCCTATGGGTTGTAAACTTCTTTTATAAAGGAATAAAGTCGGGTATGCATACCCGTTTGCATGTACTTTATGAATAAGGATCGGCTAACTCCGTGCCAGCAGCCGCGGTAATACGGAGGATCCGAGCGTTATCCGGATTTCTTGGGTTTAAAGGGAGCGTAGGCCGGAGAGTAAGCGTGTTGTGCAATGTAGATGCTCAACATCTGCACTGCAGCGCGAACTGGTTTCCTTGAGTACGGACATAGTGGGCGGATTTCGTGGTGTAGCGGTGAAATGCTTAGATATCACGAAGAACTCCGATTGCGAAGGCAGTTCACTGGAGCGCAACTGACGCTGAAGCTCGAAAGTGCGGGTATCGAACAGGATTAGATACCCT
+
FFFGGFGGFGGGF<FGGGG8@F:FFEGGGFGGGFFG8EFF8EEGGDC@FDGGGGFDF@FEGFF@@@C<EGB6FF9EDFGCGGDFGGGCFGF,FB,CFGDE@::FFEFFGGGGEFG7ECFFF,CFGGGGFFGGGGFD<E?,C<:BEGC=F9FFC@<FCGFGG:DFED+:@3@EGGG*@@F<C,@@5FEFC<E,2?CFCC<C++?C,=*=C::C9,8=:;EA08<FFC?C9<.+&316>>CGCC5*(<CF<ACE837$05;CG6EF4C7,BAF<EB=>4C;05;GDFD8F6,?8)B@445,B65,4:>FC8+E99++>GGGGEGFB8C,FFEB9GGGGFEAGGCFFFF=,?,FFEB+6,7GGGGF<FFC66,CGEGGGF?GFCFCGFDFECB@EF,F@<EGFGEGF@CGGGEGFEGGFGFAEGGGGGGAADEGCCCCC
@sH 19846
TGAGGAATATTGGTCAATGGGCGAGAGCCTGAACCAGCCAAGTAGCGTGAAGGATGAAGGTCCTATGGATTGTAAACTTCTTTTATACGGGAATAAAGTGTCCTACGTGTAGGTTATTGTATGTACCGTATGAATAAGGATCGGCTAATTCCGTGCCAGCAGCCGCGGTAATACGGAGGGTCCGAGCGTTATCCGGATTTATTGGGTTTAAAGGGAGCGCAGGCGGGAGATTAAGTCAGTTGTGAAAGTTTGCGGCTCAACCGTAAAACTGCAGTTGATACTGGGTTCCTTGAGTGCAGTTAAGGCAGGCGGAATTCGTGGTGTAGCGGTGAAATGCTTAGATATCACGAAGAACCCCGATTGCGAAGGCAGCTTGCGAAACTGTGACTGACGTTCATGCTCGAAGGTGTGAGTATCAAACAGGATTAGATACCCT
+
@FFGGGGGGGGGGGGGGGFEFGDFDGGGGGGGGGGGGGGGGGCEFGGGG7CDCG<FF,CF:CFGG9<E,CCC<FGGGF,CEEFGGGGAFEC,@E=EFGG,:9<EGGCFGGEB9,C,CAF?FBFGG9?8++AFFFFGGG,<==FCGDCE<EFGGGGGGGFGCFFGEECE@<FDGGGGG7**6,,**>*>1*BCCGGDEFFGG,@C@F52:;:?7<E+GBGC:9#=#=355,C;<EC4-/1><?FGF@@C+3#ECFCGFCCBFF<7,$#3%EC8F>=,3;8@,@BB,,=,FDECFFD@DA9,,,9,@CCF?8CEB,@B=FDGGDC7FGFAFA6,FEFFEC68EGFF?<EGF9EE:C@+GGFCGFFCFC,8GFEC+@C@8,@,F@C,C,CCFFFFFCF<ECGGGGFC;,FFE<FEGFFEE9GGGGEGGFAEF<FCCCB-
@sH 48140
TGAGGAATATTGGTCAATGGACGCAAGTCTGAACCAGCCAAGTAGCGTGCAGGATGACGGCCCTCTGGGTTGTAAACTGCTTTTAGTTGGGAATAAAGTGCATCACGTGTGATGTTTTGTATGTGCCATCAGAAAAAGGACCGGCTAATTCCGTGCCAGCAGCCGCGGTAATACGGAAGGTCCAGGCGTTATCCGGATTTATTGGGTTTAAAGGGAGCGCAGGCGGACCTTTAAGTCAGCTGTGAAATACGGCGGCTCAACCGTCGAACTGCAGTTGATACTTGAGGTCTTGAGTGCACACAGGGATACTGGAATTCATGGTGTAGCGGTGAAATGCTCAGATATCATGAAGAACTCCGATCGCGAAGGCAGGTATCCGGGGTGCAACTGACGCTGAGGCTCGAAAGTGCGGGTATCAAACAGGATTAGATACCCT
+
FGGGC<FFGFGGGGGGGGDBFFDGGBFEFAFGGFFFGGFGGGD<CF7FFGGGGGGGGGGGGGGDEFGGFGGDGGCFGGGFGGGGGGGFGGGFG?FGGGGGGGGGGGGGGGGGGGGGGGDGGFCFGGCGGFGFGFCFDGGGGGGGCEFFGGGGGGGDGGGGGGF<C>@CGFFG,DFG@FGGEB:DBFC:=CE7CFFFEEF5C3CC9CE2<FCE?G<1F>FD:;GGGGCBE8EFCGF;6:C?CF;C7:FA5>:FCEDEEEGC4F@>@D?GDFF?$?F?FD23=:,EEF<FCFFFDGGFFFFA4,?,FA?B?4FE;=FDE<GGCGFE>EF9CFGFAGGF9FCAFDFCFGGGGCEEFB:DFCD7GGGGGDGFGFGGGGGGGGGEGGGGGFFGGGGGGGGGCGFFFCGFC>GFCFF8GGGGGGFFGEGGF9GGGGFCA68A
@sH 35143
TGAGGAATATTGGTCAATGGACGCAAGTCTGAACCAGCCATGCCGCGTGCAGGAAGACGGCTCTATGAGTTGTAAACTGCTTTTGTACGAGGGTAAACGCTCTTACGTGTAAGAGCCTGAAAGTATCGTACGAATAAGGATCGGCTAACTCCGTGCCAGCAGCCGCGGTAATACGGAGGATCCAAGCGTTATCCGGATTTATTGGGTTTAAAGGGTGCGTAGGCGGTTTGATAAGTTAGAGGTGAAAGACCGGTGCTTAACACCGGAACTGCCTCTAATACTGTTGAACTAGAGAGTAGTTGCGGTAGGCGGAATGTATGGTGTAGCGGTGAAATGCTTAGAGATCATACAGAACACCGATTGCGAAGGCAGCTTACCAAACTATATCTGACGTTGAGGCACGAAAGCGTGGGGAGCAAACAGGATTAGATACCCT
+
DFGDGGGGGGGGG<FFD<FCGGGGDGGFGGGGGGGFGGGGFGFG@FCFGGGGFGFCFFFGG7C8FGCEGGFGGGGGCGFFG,@F?FC5C?F+@FFGGCCE:=<AACFGGC8?FC@CFFGGF,AFFED@FFGGGGGGGGGFFG@CGGEGDEEFEDFCFG7CFGFCC+CFCFGGGCFGCCCCFGGGFFFGEGB,@BC:5*<<F;GF<F.=3FF<:C>AEB/9:4EGDG+5,;7FBFC5<7@7EGDC7C+(C>=55D?==17FF>%C?E<FFEF<FC;3FECCG>FAE,AEFF?A+B,E?FFC++GFGG@EGFGGFFGFE<CGGFEDBFCC@GGFEF9GGGGGGFCFGGGFEGCFFB7@EGGGGGEFFGCFFCFFCFCFF@<5FAGGGGGGGGFGGFGGGGGGFGGFFCC+GGGFDGFGF;CEF9GFGGGGGFGCCCCC
@sH 30845
TGGGGAATATTGCACAATGGGCGAAAGCCTGATGCAGCAACGCCGCGTGAGGGAAGACGGTTTTCGGATTGTAAACCTCTGTTTTCGGTGACGAACAAATGACGGTAACCGAGTAGGAAGCCACGGCTAACTACGTGCCAGCAGCCGCGGTAATACGTAGGTGGCAAGCGTTATCCGGAATTACTGGGTGTAAAGGGAGCGCAGGCGGGATAGAAAGTCAGTTGTGAAAACTATGGGCTCAACCCATAGATTGCAGTGGAAACGGTTATTCTTGAGTGGAGTAGAGGCAAGCGGAATTCCGGGTGTAGCGGTGAAATGCTTAGATATTCGGAGGAACACCGGTGGCGAAGGCGGCTTGCTGGGCTCTAACTGACGCTGAGGCTCGAAAGTGTGGGGAGCAAACAGGATTAGATACCCT
+
<F@DGEGGFFGCDGGFGGGGGGGGDGGGFFEEFFGGGFFG8F@FCEEFG,BF@EGGGFCF?FCFG+@=@CFGGGGFGFFFGFG9FFGFFGDFF4@CGC8,E9EE7=F+,:@@FDFAFGFF8B=FC:C7<D7DFDEDCE@DCF<F7<:3C@1*>CFGB,7<FCFGFFD<F*83<B1CFC.==<7(6><:8%=;.?FFE5C>=5EGECCCED>8C#@@29AFC@@EFFCF?<8%3<<.CFFCFF<C==@<@74E9A<:,#33@C7,F9<C<DG>FGFFBA=A9C8@FFF@C+GFCE>7E=6++,EFCCAGDEGCF<@CAC,9FGFFEEF=+,E,CFBC8++8,:FBB7FGGGEFCF<<F<EEF<,66<FFFDGFBCGFGGE7GFGGGGFEGEG@GGGFFEE6DEFEFGGGGGGFGCCCCC
@sH 21287
TGAGGAATATTGGTCAATGGGCGAGAGTCTGAACCAGCCAAGTAGCGTGAAGGATGACTGCCCTATGGGTTGTAAACTTCTTTTATAAAGGAATAAAGTCGGGTATGCATACCCGTTTGCATGTACTTTATGAATAAGGATCGGCTAACTCCGTGCCAGCAGCCGCGGTAATACGGAGGATCCGAGCGTTATCCGGATTTATTGGGTTTAAAGGGAGCGTAGATGGATGTTTAAGTCAGTTGTGAAAGTGTGCGGCTCAACCGTAAAATTGCAGTTGATACGGGATATCTTGAGTGCAGTTGAGGCAGGCGGAAGTCGTGGTGTAGCGGTGAAATGCTTAGATATCACGAAGAACTCCGATTGCGAAGGCAGCCTGCTAAGCTGCAACTGACATTGAGGCTCGAAAGTGTGGGTATCAAACAGGATTAGATACCCT
+
FFFFGGGGGGGCEGGGGGGGGGGGGGGGGGGGGGGGGGGGFGCGGGGGGGGFGFGGGGCFGGGGGCGF8C:@CFEGGGGGFGGGD<FGGFCGGGFGG9<FCEDFGGDCFFGGG@FFGC7FFFGGFEFFGGG<,@9@EFGFEFCGGGGGGFF8CGGGDDGFDFGGCCFGF7CF9B<B>FEC7DCFCCDCFE:>FCC**?CFGF;;FG<FGCF>:?F2@6F)8DF7@C8FFEFGGED5GGCC?FFGGC9>@4EB:FDDD@F3>GGFAEGGFEGFGFE?A746+'EA<AA<DAEE5FGGGGGCCFDGGGFCB+FE>@+CEFGFFEGGDGFEAC9BA5BBGGGFF><EA7GFGGGGEEEDEDA,>GFDFFDEF<EF8FEEGGCF@CEF<FGGGFFEDFGEGGEF8FEAGGGGGGFFGGGGGGGGFGGFGCGGGFFCCCCC
@sH 43036
TGGGGAATTTTGGACAATGGGCGAAAGCCTGATCCAGCAATGCCGCGTGCAGGATGAAGGCCTTCGGGTTGTAAACTGCTTTTGTACGGAACGAAAAGCTTCGGGTTAATACCCTGGAGTCATGACGGTACCGTAAGAATAAGCACCGGCTAACTACGTGCCAGCAGCCGCGGTAATACGTAGGGTGCAAGCGTTAATCGGAATTACGGGGCGTAAAGCGTGCGCAGGCGGTTTTGTAAGACAGAGGTGAAATCCCCGGGCTCAACCTGGGAACTGCCTTTGTGACTGCAAGGCTAGAGTACGGCAGAGGGGGATGGAAGTCCGCGTGTAGCAGTGAAATGCGTAGATATGCGGAGGAACACCGATGGCGAAGGCAATCCCCTGGGCCTGTACTGACGCTCATGCACGAAAGCGTGGGGAGCAAACAGGATTAGATACCCT
+
D8F?FFGGGFCFGGGGGGG8FGGGGGGGGGGGF9CFFFGGGFGGGGG@CGGGGGGGGGFGGGFGGGCCFECGGFGGGGGDEGFGGGGGGGDGGEGGGGGGGGGEFFGGFGGGFFFGGGFCFFGGGFGGGGGGEGGGGGGFGG9FGGGGGGGGGGGGGCF8FCCFDF8:FGGGGEGGGGGGDCFECFC*<FFGC<<<=FCBEEG:FF/%=FDCE8C6ABCC?B>EGGGF<>G?FC@BCAEC?FGGGGGF;CFCFFFDGFFCGGFFFFDCF@FFFGGGGFFDFD:D=GF=,9GFFDC@EDDGGGFA8GGEGGGFA;6,C,8+GGEGFGGGGE@DGGFFAE@@EFCFGF8CCGGFFACGGGGGGDGGCFCCEFCDGFDFEGEED8GGFB<FGFGGEGGGGF<F<<CC@FCFF7GGGGGGGGGGGGGFGGGGGGGGGFCFCCCCC
@sH 239
TGAGGAATATTGGTCAATGGTCGGCAGACTGAACCAGCCAAGTCGCGTGAGGGAAGACGGCCCTACGGGTTGTAAACCTCTTTTGTCGGAGAGTAAAGTACGCTACGTGTAGTGTATTGCAAGTATCCGAAGAAAAAGCATCGGCTAACTCCGTGCCAGCAGCCGCGGTAATACGGAGGATGCGAGCGTTATCCGGATTTATTGGGTTTAAAGGGTGCGTAGGCGGCACGCCAAGTCAGCGGTGAAATTTCCGGGCTCAACCCGGACTGTGCCGTTGAAACTGGCGAGCTAGAGTGCACAAGAGGCAGGCGGAATGCGTGGTGTAGCGGTGAAATGCATAGATATCACGCAGAACCCCGATTGCGAAGGCAGCCTGCTAGGGTGCGACAGACGCTGAGGCACGAAAGCGTGGGTATCGAACAGGATTAGATACCCT
+
DGFGGGGGGGFGGGGGGGGGGGGGGGGGGGGGGFGGFGGGGGGGGGGFGGGGGGGGGGGGGGGFGGGGGGFGGGGGGGGGEGGGFGGGEEEEEGGGGGGGGGGGGGGFFFG9,,CEGGGGGGGGGFGC:=CFGGGGGGGGGGGGGGGGGGGGGG?EGGGGGGF.C=GDGCEGGGGGGGGGGGGGG<C?G89:FGGGCCFFGGGGFGCE>GGGDGG>:6FFFEG?CCCBDCEFGGG2F5=CGGCFE=FDBF?GFGCBGGFFGDGFFCC@GGGGGGFCF9CD>GFF:B,GEFCF?GGGGGFCGGFFD7CEF8FGC>B87FGEF9GGFGGGGGFA<GDFGEBGGFGGGGGGGGGGGFDCEGGGGGGGGEEE>GGGFDFFF@GGGGGGGGGFGEGGGGGGGGGGGGGGGGGGGGGGFGGGGGGGGGGGGGGFGFFC<CCC
@sH 20267
TGAGGAATATTGGTCAATGGGCGAGAGCCTGAACCAGCCAAGTAGCGTGCAGGATGACGGCCCTATGGGTTGTAAACTGCTTTTATAAGGGAATAAAGTGAGTCTCGTGAGACTTTTTGCATGTACCTTATGAATAAGGACCGGCTAATTCCGTGCCCGCAGCCGCGGTAATACGGAAGGTCCGGGCGTTATCCGGATTTCTTGGGTTTAACGGGAGCGTAGGCCGGAGATTAAGCGTGTTGTGAAATGTAGATGCTCAACATCTGCACTGCAGCGCGAACTGGCTTCCTTGAGTACGCACATAGTGGGCGGAAGTCGTGGTGTAGCGGTGAAATGCTTAGAGATCACGAAGAACTCCGATTGCGAAGGCAGCTCACTGGAGCGCAACTGACGCTGAAGCTCGAAAGTGCGGGTATCGAACAGGATTAGATACCCT
+
FFFFFGGGGGGGGGGFGGF@;EFGGGGGGFGGGGGGGG-CFFFGGGGGGGGGGDGGGGGGGGGGG<FCFFFFGFGFG9FGCFFGGGG<FFGFGGFFGGGFGFFGGGGGGGGFFGGGGGGGGGFGGFGDFEFA,BFGGGCEG7=FGGGGGGDGGDFGF,@FEGEGGGGGGG:DFFFFG7CGGGGGGGGFGE:BFDFGDGF/5F)<9925EDF08?E>E9GF>>56CGB@FFFFF>>98*FDEG2CFFGFFC#D@CC:CGFFAC9=3>8E7:<7?CCC65DFGCGDAA,<=,CFFCCC8FEF8,,GGE@FC8CE>@+EE@7GFA=+5+EGFE?<E?CCA?AFF;C,FGGFEEF<<C=@7@A,GCC<GE?GGFGGGDCFE,GGGGEECF<CGGGGFGGFCEGGGGGGFGGGGDGGDFCGGGFGFGGGGFCGFGEA@-AA
@sH 241
TGAGGAATATTGGTCAATGGGCGAGAGCCTGAACCAGCCAAGTAGCGTGCAGGATGACGGCCCTATGGGTTGTAAACTGCTTTTATAAGGGAATAAAGTGAGTCTCGTGAGACTTTTTGCATGTACCTTATGAATAAGGACCGGCTAATTCCGTGCCAGCAGCCGCGGTAATACGGAAGGTCCGGGCGTTATCCGGATTTATTGGGTTTAAAGGGAGCGTAGGCCGGAGATTAAGCGTGTTGTGAAATGTAGATGCTCAACATCTGCACTGCAGCGCGAACTGGTTTCCTTGAGTACGCACAAAGTGGGCGGAATTCGTGGTGTAGCGGTGAAATGCTTAGATATCACGAAGAACTCCGATTGCGAAGGCAGCTCACTGGAGCGCAACTGACGCTGAAGCTCGAAAGTGCGGGTATCGAACAGGATTAGATACCCT
+
FGGGGFGGGGGGGGGGGGGGGGGGGGGGGGGGGGGGGGGGGGGGGGGEGGGGGGGGGGGGGGGGGGGGGFECFFFGGGGGGGCGGGGGGGGGGGGGGGGGGGFGGGGGGGGGGGGGGGGGGGGGDFFGGFGGGGCFGGGGGGGGEEFGGGGGCGGGGGGGGGGGGGGGGEF@FGGGG@7FFFG?GG;CGGGGGGEGGEG?<?GGGGFGGGGGGGGFEFGDFFGGGGGGGFFGCFF=GGGGGCFGFGGGFGGGFGGGGGGGGGFFFGGGGGGFGGECEFCDGGGGGGFGFEGGF>@8+FCFFFCGGGGFEEGDFGGGGGGGGGGEFGEFCFCFFEGGFGGFGGGGGGGGFGGGFF>:EFGGGGGGGGGFF@GFGGGGGGGGGGGGF9GGGGGGGGGGFGGGFGGGGGGGGGGGGGGFDGGGGGGFGFGFFGGCCB<C
@sH 242
TGGGGAATATTGGGCAATGGGCGCAAGCCTGACCCAGCAACGCCGCGTGAAGGAAGAAGGCTTTCGGGTTGCAAACTTCTTTTAAGTGGGAAGAGCAGAAGACGGTACCACTTGAATAAGCCACGGCTAACTACGTGCCAGCAGCCGCGGTAATACGTAGGTGGCAAGCGTTGTCCGGATTTACTGGGTGTAAAGGGCGTGCAGCCGGGCATGCAAGTCAGATGTGAAATCTCAGGGCTTAACCCTGAAACTGCATTTGAAACTGTATGTCTTGAGTGCCGGAGAGGTAATCGGAATGCCTTGTGTAGCGGTGAAATGCGTAGATATAAGGAAGAACACCAGTGGCGAAGGCGGATTACTGGACGGTAACTGACGGTGAGGCGCGAAAGCGTGGGGAGCAAACAGGATTAGATACCCT
+
DGGGGGGGGGGGGGGGGGGGGGGGGGGGGGGGGGGGGGGGGGGGGGGFGGGGGGGGGGGGGGGDFGGGGGDFGGGGGGGGGGCFGGGGGGGGGGGGGGGGGGGGGGGGGGGGGFGGGGGGGGGGGGGGGFGGGGGGFFGGGGGGG.GGGGGGGGFFGCFFFGGGFGFBFGG<GGGGGEEGGGGG6FFC?FEGGGG9CCFGGDGGGGGGGGFGFFD9FAFFD;CFGGEFG<GFGCFCGFE@FGFGGFGGFGGD:@<BGGFDDGGFGGGGGE<FFCFGGGGGFGEE;EF7F7CEFD=@9+,EFEGFGC>ECFAAF,FEDGFGGFGFGGGFFGFAGGGFGGEEFGFGFEFCGGGGGGGGGGGCEEFGGGFGFEFECEGGGGFGGGGGGGGFFGGGGGGGGFF<GFGGGGGGGGGGF@CCCC
@sH 29985
TGGGGAATATTGCACAATGGAGGAAACTCTGATGCAGCGACGCCGCGTGAAGGATGAAGGATTTCGGTATGTAAACTTCTATCAGCAGGGAAGAAAATGACGGTACCTGACTAAGAAGCCCCGGCTAACTACGTGCCAGCAGCCGCGGTAATACGTAGGGGGCAAGCGTTATCCGGATTTACTGGGCGTAAAGGGAGCGTAGACGGCACTACAAGCCAGAAGTGAAGGCCCGGGGCTCAACCTGGGAATTGCAGTTGTTACTGTAGGACTAGAGTTCATCAGAGGGGGGTGGAATTCCAAGTGTAGCAGTGAAATGCGTAGATATTTGGAAGAACACCAATGGCGAAGGCAGCCCCCTGGGATGCGACTGACGCTCATGCACGAAAGCGTGGGGAGCAAACAGGATTAGATACCCT
+
EEGGGEEFGGGGGFFGGGGGGGG,EFGFFGGCCFCGFFEG:FFCFGG+@FCEF8,AAAF---CFGGGGFGGGGFGFDG9<?5<EF8FCCCFGDD@=ECDFGGGEE:<FG=<BF=EEE8FD7CC++>CF,CC<FFC@FGCD<,B@@E>:<C<CDF7EFF>*1*54<1<7=*<:,?:CB<<C:9FA,2****4;<,:*79;/;=E98,,8C,,*7D,*9C>,,F2@54**:7+@GF@,,,FB+,:,FFA@FEB67,@58,33,,B,FGGGGFADFFE8,;?,E:+:ECF,FCF;8E;CCF9FEBFGFFF9GGGF>GGGGGGFFCEFADGGGEAECEGF=??FCCB7FGEGEFCFCCC,<C48FFEECCGFFF:CE,,FGGEBEDGGEGGGEGEFFEFFFFGGGGGGGGGGGGGCCCCC
@sH 244
TGGGGAATATTGCGCAATGGGGGAAACCCTGATGCAGCAACGCCGCGTGAAGGAAGAAGGTTTTCGGATCGTAAACTTCTATCAACAGGGACGAAGAAAGTGACGGTACCTGAATAAGAAGCCCCGGCTAACTACGTGCCAGCAGCCGCGGTAATACGTAGGGGGCAAGCGTTATCCGGAATTACTGGGTGTAAAGGGAGCGTAGGCGGCACGCCAAGCCAGATGTGAAAGCCCGAGGCTTAACCTCGCGGATTGCATTTGGAACTGGCGAGCTAGAGTACAGGAGAGGAAAGCGGAATTCCTAGTGTAGCGGTGAAATGCGTAGATATTAGGAAGAACACCAGTGGCGAAGGCGGCTTTCTGGACTGAAACTGACGCTGAGGCTCGAAAGCGTGGGGAGCAAACAGGATTAGATACCCT
+
FGGGDGGGGGGGGGGGGGGGGGGGGGGGGGGGFGGGGGGGGGGGGGG@CCFGGGGG?FGGGGGGGGGGGGGFGFGEDFGGGGGGGGGGFGGGGGFEFGGGGGGGGGGGG9FFGGGGGGGGGGGGGGGFDGGGCFGEGGGGGE>BFGDGGGG7CFFGGGGFGGG5EDG<C<FG<FC@FGGCGFFEG@AFF;<8CFFGGGCGGGC@EGCGGEGC>:EGEDG;?:==F@CBGFGGGGFFFGEFFECCFC66EFGFEGGFGFCGFFGFGGGGFB9FAFFFFGGGGGFGGGGFEECFEGGGGEEDEEF?B?EGFGGGGGFEC:@C:FFFGGGGGGGGGFF:,C@FFFCEGGGFEGGGGFGFCFGGGGGGGGGGGGFGGGGFGGGGGGGGGFGGGEGGGGGFFEFGGGGFGGGGGGGGGGGCCCCC
@sH 39537
TGAGGAATATTGGCCAATGGGCGAGAGCCTGAACCAGCCAAGTAGCGTGCAGGATGACGGCCCTATGGGTTGTAAACTGCTTTTATACGGGGATAAAGTGAGCTACGTGTAGCTTATTGCAGGTACCGTATGAATAAGCATCGGCTCACTCCGTGCCAGCAGCCGCGGTAATACGGAGGATGCGAGCGTTATCCGGATTTATTGGGTTTAAAGGGTGCGTAGGTGGTGATTTAAGTCAGCGGTGAAAGTTTGTGGCTCAACCATAAAATTGCCGTTGAAACTGGGTTACTTGAGTGTGTTTGAGGTAGGCGGAATGCGTGGTGTAGCGGTGAAATGCATAGATATCACGCAGAACCCCGATTGCGAAGGCAGCATACTGGGCTATAACTGACGCTGAAGCACGAAAGCGTGGGTATCGAACAGGATTAGATACCCT
+
FGGGEGGGGGGFGGGGGGGGGGGGGGGGGGGGGGGGGGGFGGGCFFGGGGGGGCFGGGGGGGGGGGGGGGGEGCFGGGGGGFGGGGGGGGGDGGGFGFFGGGGDGGGGGGGGGGGGGGGGGGGGGGGGGGCFGGGGGGGGGGGGGG+FFGGGGGGGGGGGGGGG7EGGGE>G@FGGGGGEFGFGFGG??GGGFFEEGGGGGGGGFCC3CFGC?FGFGEGFB=CG>GF>-?AEGFF3GGFEEGGGGFGC>D2CFGGFGGGGGGGGGGGGFGGFGFE?0@D=9GBFGGGF9E@F5CCGGGCE?FFGFC7GGGFFEGGEGGGGGFEGBC7ECGGGFFF?FFCAF8DFDGGGFGDGGGFC@<GEGGGGGFDGFFGGGFGGFE<CGGGGGFFGGGGGGGGGGGGGGGGGGGGGGGGGGGGGGGFFFGGGGGGGGGGCCCCC
@sH 34099
TGGGGAATATTGCACAATGGGGGAAACCCTGATGCAGCGACGCCGCGTGGAGGAAGAAGGTCTTCGGATTGTAAACTCCTGTTGTTGAGGAAGATAATGACGGTACTCAACAAGGAAGTGACGGCTAACTACGTGCCAGCAGCCGCGGTAAAACGTAGGTCACAAGCGTTGTCCGGAATTACTGGGTGTAAAGGGAGCGCAGGCGGGAGAACAAGTTGGAAGTGAAAGCCATGGGCTCAACCCATGAACTGCTTTCAAAACTGTTTTTCTTGAGTAGTGCAGAGGTAGGCGGAATTCCCGGTGTAGCGGTGGAATGCGTAGATATCGGGAGGAACACCAGTGGCGAAGGCGGCCTACTGGGCACCAACTGACGCTGAGGCTCGAAAGTGTGGGTAGCAAACAGGATTAGATACCCT
+
GGGGGGGGGGGGGGGGGGGGFEGGGGGGGGGGGFGGGGECFFEGGGGGGG@FEFGGGGGGGGGGGGGGGGGEGGGGGGGGGGEFGGGGFGFFGGGCFFFGGGDGGGGGGGGGFGFGGGGGGGGGGGEGGGGGGC8FGGFGAFFEEDEC*>CFGGG8DG>,DFE@FG7:8E7BFGGGGG;CCCFGC7A>>CFGGGGFGGACGED7;EG5?9FFGF>7GFGGFFFGCGG1DGFGFC@%CEC@7FCGF>FGFFGGGGGEGGGCGGGGGGGGFFCCFGGGGGFEDFGGGGGGEE=,E@CGGFGDGGGGFF>FFACEEGGGGGGGGGGGGGGGGDGFCAEF@<@FEGDCGFEGGGGFFFGFFEGGGGGGGGFFE;CBFAF@EEFDGFFFGGGGGGGFFECFAGFFGGGGGGCGGGFCCCCC
@sH 46930
TGGGGAATATTGGGCAATGGGCGCAGGCCTGACCCAGCAACGCCGCGTGAAGGAAGAAGGCTTTCGGGTTGTAAACTTCTTTTGTCAGGGACGAGTAGAAGACGGTACCTGACGAATAAGCCACGGCTAACTACGTGTCAGCAGCCGCGGTAATACGTAGGTGGCAAGCGTTGTCCGGATTTACTGGGTGTAAAGGGCGTGTAGCCGGGAGGGCAAGTCAGATGTGAAATCCACGGGCTCAACTCGTGAACTGCATTTGAAGCTACTCTTCTTGAGTATCGGAGAGGCAATCGGAATTCCCAGTGTAGCGGTGAAATGCGTAGATATTAGGAGGAACACCAGTGGCGAAGGCGGATTGCTGGACGACAACTGACGGTGAGGCGCGAAAGCGTGGGGAGCAAACAGGATTAGATACCCT
+
@F8FGGGGGGFFGGGGGGGGGGGGGGGGGGGGGGGGGGGGGGGGEGD@FGGGFCFFGGFGGGFCFGGGGGGGGGGGGGGGGGGGGGGGGGFGGCCFFGGGGGGGGGGGGFGGGGEGFGGGGGGGGGGGGGGGGGGGGGGGGF<FDFGGGGGGG;CCFFFGGGGGCF9:FGEE:<FGGDF7F9:F@CFG:FFGGGGC@=?>EGCEEFGGFFGCFEF>FFGF><GFGGC:?EEGGEGFFD,DFC>+CFFDFBCGFFFDCGGFFDFDGGGGFCCB2FBGFG@EGGCGCGGGGEECCEEB@@,FD<F,GGAGFFDFF9GGFEFFF8GFGGGGGFFFGGEFGFGGGFFCDGGFBGGGGGGGGGGGEGGGGFDGEFGGFGGFGGEGGEGGGFGGGGGGGGGGGGGGGGGGGGGGGGGGGCCCCC
@sH 47935
TGAGGAATATTGGTCAATGGGCGAGAGCCTGAACCAGCCAAGTAGCGTGCAGGATGACGGCCCTATGGGTTGTAAACTGCTTTTATAAGGGAATAAAGTGAGCCTCGTGAGGCTTTTTGCATGTACCTTATGAATAAGGACTGGCTAATTCCGTGCCAGCAGCCGCGGTAATACGGAAGGTCCGGGCGTTATCCGGATTTATTGGGTTTAAAGGGAGCGTAGGCCGGAGATTAAGCGTGTTGTGAAATGTAGATGCTCAACATCTGCACTGCAGCGCGAACTGGTTTCCTTGTGTACGCACAAAGTGGGCGGAATTCGTGGTGTAGCGGTGAAATGCTTAGATATCACGAAGAACTCCGATTGCGAAGGCAGCTCACTGGAGCGCAACTGACGCTGAAGCTCGAAAGTGCGGGTATCGAACAGGATTAGATACCCT
+
EFGGGFGGFGGGGGGGGGGFGFEG@FEGGGGGCGGGGGGGGGGGGGGGGGGGGGGGGGGGGFFGGFCFFEGFGGGEGGGGGGECBEFGGCFGGFG9FGGFFFGFGGGGGGGGFFGGFGGGFGGGGGGFGFCCGGFGGCGF,B<FFFCFGGGGF<>FGGGFGGGG7CGGGECCGGCGDGFGGGG<GGD><FFGEFFGGG?FCF,GFG:CEG;FEFC?FFGEFFGGGGGGGFCEF@GEFDGGGGGD<FF=FGFGF>#@1EGGGF<6CFGFCGGF7CGG?DBAD@FEDFFD@+C7*GEEGGFFF<FCCB7GGGGE8ECEEF:E=FB89C,AGGGGGFBE@,?;FD<<@F<FFE9GFB:GDFGGGCGGFFGGGGGGGFFAFFGGEGGGEE<,:7EGGGGGGFFE::FAGGF:GFGFF,<8GGFFAAGGGGGGGEFCCCCC
@sH 22160
TGAGGAATATTGGTCAATGGACGCAAGTCTGAACCAGCCAAGTAGCGTGCAGGATGACGGCCCTCTGGGTTGTAAACTGCCTTTAGTTGGGAATAAAGTGCACCACGTGTGGTGTTTTGTATGTACCATCAGAAAAAGGACCGGCTAATTCCGTGCCAGCAGCCGCGGTAATACGGAAGGTCCAGGCGTTATCCGGATTTATTGGGTTTAAAGGGAGCGCAGGCGGACCTTTAAGTCAGCTGTGAAATACGGCGGCTCAACCGTCGAACTGCAGTTGATACTGGAGGTCTTGAGTGCACACAGGGATACTTGAATTCATGGTGGAGCGGTGAAATGCTCAGATATCATGAAGAACTCCGATCGCGGAGGCAGGTATCCGGGGTGCAACTGACGCTGAGGCTCGAAAGTGCGGGTATCAAACAGGATTAGATACCCT
+
CEFGGGFGGGGGGGGGFDEFGGDGGGGGGGFFGGDGFGGGGGE<FGEEGGFGGGGFGECEFGGGGFGGGGCGGFGGGGG9FCGAFGC,CFGFFFGFEG<EFGFDFDEDFFGGFGGGGFFGGGGGGGGGGGGFAFG8EFG8,BFFGDGGE9FAGF7EGGCFGGGGGCFGGGG,FGGGGGGGFFGGGGGGGGGFFGGEGEFGGFG<FFFFGCC@FFGFC9EG7<EDDG>BGGGFFGGF<*7B@@@GFCE?@:8GEED@:8<FGGGE>CCGGE<@9EGEF0,@8<DD><<C>?FF?FEB8FFF8<:<EDF<,,,E=E9GGFCGF=>>*>+,DFGFE=?4999,9,C5,GFFGGFFFEEFGGGECDGGGGGFGGGGFCEFDGGGFFFGEGEGGGC+C,CA,GGGGGGCGF@:GGGGFFCCCE6ECFGGGGGFFEDCCCCC
@sH 250
TGGGGAATATTGCACAATGGGGGAAACCCTGATGCAGCGACGCCGCGTGGAGGAAGAAGGTCTTCGGATTGTAAACTCCTGTTGTTGAGGAAGATAATGACGGTACTCAACAAGGAAGTGACGGCTAACTACGTGCCAGCAGCCGCGGTAAAACGTAGGTCACAAGCGTTGTCCGGAATTACTGGGTGTAAAGGGAGCGCAGGCGGGAAGACAAGTTGGAAGTGAAATCCATGGGCTCAACCCATGAACTGCTTTCAAAACTGTTTTTCTTGAGTAGTGCAGAGGTAGGCGGAATTCCCGGTGTAGCGGTGGAATGCGTAGATATCGGGAGGAACACCAGTGGCGAAGGCGGCCTACTGGGCACCAACTGACGCTGAGGCTCGAAAGTGTGGGTAGCAAACAGGATTAGATACCCT
+
A<EFGGGGGFGGGFEGGGGGGGGGGGGGGGGGGCGGGGCFFFGGGFG@CCFGGGFGG<EGFGGGG7FD=CFFFGGG9FGDDFGFGGFFGGAEEGFGGGGGGGFGGG9FABFGGGGFE<F,ADGEGEGGGCGGGGCFGGGGGFFGGDEEF@>9FFGF@A>52?F<9:CFF7BCCFGGG=,?FF>GCFB<CCCFFEF>E57C@FEEGGGE?8;AEGGFGFGFFFB,@<@8@CCCEFFCGFFFFGGD9GFCGGFA=<C=FE7=@2F/FF=ECECD<FA<@<DACGFFFEGGGGGGGFB=ECCGF=CC5GGGGGGFGGFCFEAFGGFGFFB8A9DGEDECFECDGGGGGGGGGF<C,DFGECFGGDDFFGFGGF@GGGGCF:GFFGGGFEGGGGGGGGGFFAGFGGGGGGGGGGGCCCCC
@sH 45662
TGGGGAATATTGCACAATGGGGGAAACCCTGATGCAGCGACGCCGCGTGGAGGAAGAAGGTCTTCGGATTGTAAACTCCTGTTGTTGAGGAAGATAATGACGGTACTCAACGAGGATGTGACGGCTAACTACGTGCCAGCAGCCGCGGTAAAACGTAGGTCCCAGGCGTTGTCCGGAATTACTGGGTGTAAAGGGAGCGCAGGCGGGAAGACAAGTTGGAAGTGAAATCCATGGGCTCAACCCATGAACTGCTTTCAAAACTGTTTTTCTTGAGTAGTGCAGAGGTAGGCGGAATTCCCGGTGTAGCGGTGGAATGCGTAGATATCGGGAGGAACACCAGTGGCGAAGGCGGCCTACTGGGCACCAACTGACGCTGAGGCTCGAAAGTGTGGGTAGCAAACAGGATTAGATACCCT
+
EFGGGGGGGGGGGGGGGGGG8CGGGGGGGFFGGGGGGGFEGDGGCGGFGGGGGGGGGGDGGGGGGFGGGGGFGGGGGGGGGGFGGGGGGGGGGGGGGGGGGGFGGGGGGFGGGGGGGGEEGGGGGGGGGFFGGGGGGFFCGFGGGGGGGCFCFFGCGFGFG,=FGFCGFEGGGGGGGEGGGG%CFE9B.8<;FGGBE5@?>>5GGFCFFGFFGGFFGFGGDFFFAEFFGFGGGCCEEEGF@EEEGFFEE8DFGFC=@A@??<CEGFFGGGGG1GFFGFF8FECFGGEGGGGGGFGGGGEFFFEGAGFCFGGF=7FC8GGGGGGGGDGDE9FFFAGGFFCGGGGGGGGGFCGGGGGGGEEGGGFFGGEGGGGGGGGGGGGGGGGFEFEGGGGGGGFGGGFGGFGFFGGGGGGCCCCC
@sH 33814
TGAGGAATATTGGTCAATGGACGTAAGTCTGAACCAGCCAAGTCGCGTGAGGGAAGACTGCCCTATGGGTTGTAAACCTCTTTTATAAGGGAAGAATAAGTTCTACGTGTAGGATGATGCCTGTACCTTATGAATAAGCATCGGCTAACTCCGTGCCAGCAGCCGCGGTAATACGGAGGATGGGAGCGTTATCCGGATTTATTGGGGTTAAAGGGTGCGTAGGCGGTTTATTAAGTTAGTGGTTAAATATTTGAGCTAAACTCAATTGTGCCATTAATACTGGTAAACTGGAGTACAGACGAGGTAGGCGGAATAAGTTAAGTAGCGGTGAAATGCATAGATATAACTTAGAACTCCGATAGCGAAGGCAGCTTACCAGACTGTAACTGACGCTGATGCACGAGAGCGTGGGTAGCGAACAGGATTAGATACCCT
+
DFGGGGGGG9FFGGGGGGGGFFGGGGGEGGFGGGGGFGGGGGGGGGGGCEGGGDGGGFFGGGGGGGEFGGGGGGGGGGFF,CFFGGGGGGGGEFGGFGF9@EFGGGGGGGG9A?FFGGGGGG9FGGGGGCGGGGGGGFGGGG>CE:FFAE,BFGGCGG8DCFGFFGGGGDEGGG7CEFEC@D*@CEEGCBEGGGGG;@=?CG>GDF#9CF>FGGE=E:=D@9GCEG=,@<9FDFFFGGF=C;>C@CFFCG3FC?C9CGGGGFFCGGG+FGGFFGAFFGGGGGFEFFDF8FGFFDB4,7FGGGFE7F=EDE,@,>,,FE5EE@CAF:FAFF<GGGGFGGFGFFGFFGGDBBEEB+,FEF7E>GFGGGGGF9FFF@CAFDFGFGGFF<GGGEGGFGGGGGDCGEF@FCEGGGGGGGGGF9FGGFE9FGGGGFCCCCC
@sH 37661
TGGGGAATTTTGGACAATGGGGGCAACCCTGATCCAGCCATGCCGCGTGCAGGATGAAGGCCTTCGGGTTGTAAACTGCTTTTGTCAGGGACGAAAAGGACCGTGTTAATACCATGGTCTGCTGACGGTACCTGAAGAATAAGCACCGGCTAACTACGTGCCAGCAGCCGCGGTAATACGTAGGGTGCAAGCGTTAATCGGAATTACTGGGCGTAAAGCGTGCGCAGGCGGTTCTGTAAGACAGATGTGAAATCCCCGGGCTCAACCTGGGAATTGCATTTGTGACTGCAGGACTAGTGTTCATCAGAGGGGGGTGGAATTCCAAGTGTAGCAGTGAAAGGCGTAGATATTTGGAAGAACACCAATGGCGAAGGCAGCCCCCTGGGATGCGACTGACGCTCATGCACGAAAGCGTGGGGAGCAAACAGGATTAGATACCCT
+
EFFFGGGGG9FEFGCF@CCFGCEFCFF8FD8FFGGGGGG@FCFF7@@@FGFGGGGEEEFDFGGGGGGG,=FGFGGFGGGGGGGFGGGGF<:DFFGGGCFGGD@FF,F<FFGGGFGDFE<FEGGGGFGC@FEGGGGGGGGGGGGGFF@<+>EFF,FEFDGGG7>F*?FEGEGCFDGGCGGGGGCFGCC*CFGGG:FCF9,<:5C:8#<8GGGG?-8D569D?=;7EDGEDEC;/;EGCFCGF@??FFF@FGFGEFCFEGC=5:>CGFDGGGGFBA=<AG=FFFDD=GGFFECFB=F<8+B>E;EEF8F@CGECE9A9EGF9GFE=GGFGEDCAEDGDF6,:GGF9GGGGGGGGFF<<GEFDCB,EEF@F<FGFGGEGGGGF?GGFGGGGGGGGGEF:EF<E<GGGFFGGFCGGGGGGGGGGFCDGFGGFFGGGGGGFCCCCC
@sH 254
TGAGGAATATTGGTCAATGGACGCAAGTCTGAACCAGCCAAGTAGCGTGCAGGATGACGGCCCTCTGGGTTGTAAACTGCTTTTAGTTGGGAATAAAGTGCACCACGTGTGGTGTTTCGTATGTACCATCAGAAAAAGGACCGGCTAATTCCGTGCCAGCAGCCGCGGTAATACGGAAGGTCCGGGCGTTATCCGGATTTATTGGGTTTAAAGGGAGCGCAGGCGGACCTTTAAGTCAGCTGTGAAATACGGCGGCTCAACCGTCGAACTGCAGTTGATACTGGAGGTCTTGAGTGCACACAGGGATACTGGAATTCATGGTGTAGCGGTGAAATGCTCAGATAGCATGAAGAACTCCGATCGCGAAGGCAGGTATCCGGGGTGCAACTGACGCTGAGGCTCGAAAGTGCGGGTATCAAACAGGATTAGATACCCT
+
BEFFGFFGGGGGGGGGGGGGGGGGGGGGGGGGGGFGFGGGGGEGGGGBFGGGGGAFGFGG:CEGGGFDFF>FCF,EFFFGGFGGAFCFGFEEFDGGGGGFEFFGEGGGGFGG<@EDGGGG=FGGGGG<AC9F<FGGCFEFGGGDGGGGAEFGFEFFGAFFFFFGGDGG>:F9FGF>:FGGGGD;GGCC.%0::<CE8=?6+=<E?A?C:<84FC6FEFFD@C:EC>>8C+EF@5,=CGFGFFDFFE8C=D:E7CD:.:<8+FC7C,>5/FA?9GGGF=EFEEFF@GCEDGEGFGFGGGGGFGFFCGF@AGFGEEC4,C+<@EEC?DGGGFF<GFFFA-,FE9,C,<F<BCFEE:GGGGGFFEDGGGFGGFFGGGDGGGFEGFFFCGFDGGGGGGGGGGF8GGGGGGGGGGGGGFFEFFFEGGGFAGGGGGGCCCCC
@sH 26196
TGTGGAATATTGCACAATGGGGGAAACCCTGATGCAGCGACGCCGCGTGGAGGAAGAAGGTCTTCGGATTGTAAACTCCTGTTGTTGAGGAAGATAATGACGGTACTCAACAAGGAAGTGACGGCTAACTACGTGCCAGCAGCCGCGGTAAAACGTAGGTCACAAGCGTTGTCCGGAATTACTGGGTGTAAAGGGAGCGCAGGCGGGAAGACAAGTTGGAAGTGAAATCCATGGGCTCAACCCATGAACTGCTTTCAAAACTGTTTTTCTTGAGTAGTGCAGAGGTAGGCGGAATTCCCGGTGTAGCGGTGGAATGCGTAGAGATCGGGAGGAACACCGGTGGCGAAGGCGGCCTACTGGGCACCAACTGACGCTGAGGCTCGAAAGTGTGGGTAGCAAACAGGATTAGATACCCT
+
CFFFEFEGGGGGGG<FGGGFGGGGGGGFGGGGGGGGGFEEGGGD@E@6CFF8F@<=AEFGG<CAFDFECFF?EFGGGGGFFFCFGFGGGGGFEF,CEFGFGGGFDEGFGGGGGGGDFFFFGFGCGDGGGGFGCGG6BFGGFGD7E7CGG7FFGGC<:F<>FFF;CFFF><21F9CCCC<:<BFF,=7B4<C9:CEDC58:CFFDFECAFGFCD>/BD(?F<839FCFF1FFDCFF@CCFF<F@7;C@<7:.?F<@8DDFFF@7<><8C68FFB>=?8FEB9FDFFCCCF@GFF8CDGGGGDGGEEGCAGFEE7EEF:C,D@=+FEGGGCFFGFEFBCCFGGGGGGF7GGEF@6F@FDEAGF<FEC,CGGGCGGFFGGFBEFEGGFGGGGCFGGGGGGFGGGFGFAGGGFDE@CCCC
@sH 256
TGAGGAATATTGGTCAATGGACGAGAGTCTGAACCAGCCAAGTAGCGTGAAGGATGACTGCCCTATGGGTTGTAAACTTCTTTTATACGGGAATAAAGTGAGCCACGTGTGGCTTTTTGTATGTACCGTATGAATAAGGATCGGCTAACTCCGTGCCAGCAGCCGCGGTAATACGGAGGATCCGAGCGTTATCCGGATTTATTGGGTTTAAAGGGAGCGTAGGCGGGTTGTTAAGTCAGTTGTGAAAGTTTGCGGCTCAACCGTAAAATTGCAGTTGATACTGGCGACCTTGAGTGCAACAGAGGTAGGCGGAATTCGTGGTGTAGCGGTGAAATGCTTAGATATCACGAAGAACTCCGATTGCGAAGGCAGCTTACTGGATTGTAACTGACGCTGATGCTCGAAAGTGTGGGTATCAAACAGGATTAGATACCCT
+
EEFFGFGGGGGFGGGGGGGGGGG7CGGFGGGGGGGGFGCFFGCFFGEGEGGFG8@FGF9FCEEGGGEFFGGCFD@FGFFGDFGGGGGF=CCFDGFGGGFFGFCEFGGDFEFGCFFDFFG<AFC?EFCEFFGGFGCGFGGGCFFDEFFGGGGG+:FFGFGCFFD>CEG7FFGGF9@<C<F>FFGGDDG;G>E>CFFGGCDBCFG9<?2FE?ACEEEAEFF>AF>@8CG48:FB@<D@D:F?EADGGFC?:EED<DDGGCEGFFBAGFFFFGCGFFFEFC<ECGF>>,EEFE:A8CDCGFFGGFGFFGCEFEFE7FEEEDFEGFCEBEFCCGGFFFFEFFGFFEGFGGF7GGGGFFEEGGGGGGEFFEEGGGGGGGGFFFGF<GGGGF<GGEFEFGGGGEGF8GGGGGGGGGGGGGGGGGGGGGGGGGGGFCGCCCCC
@sH 47492
TGGGGAATATTGCACAATGGGGGAAACCCTGATGCAGCGACGCCGCGTGGCGGAAGAAGGTCTTCGGATTGTAAACTCCTGTTGTTGAGGAAGATAATGACGGTACTCAACAAGGAAGTGACGGCTAACTACGTGCCAGCAGCCGCGGTAAAACGTAGGTCACAAGCGTTGTCCGGAATTACTGGGTGTAAAGGGAGCGCAGGCGGGAAGACAAGTTGGAAGTGAAATCCATGGGCTCAACCCATGAACTGCTTTCAAAACTGTTTTTCTTGAGTAGTGCAGAGGTAGGCGGAATTCCCGGTGTAGCGGTGGAATGCGTAGACATCGGGAGGAACACCAGTGGCGAAGGCGGCCTACTGGGCACCAACTGACGCTGAGGCTCGAAAGTGTGGGTAGCAAACAGGATTAGATACCCT
+
CFFGDGGGGGGGGGGGGGGGGGGGEGGGGFGGFGGGGGCF@FGGEGECEFGGGGGGGGFGGGGGGGGDGDGGGGGEFFGGGGGGG?8?FDFFDGGGGGGGGGGGGGGGGDAFGGDDFEGFGGGGGCGGGGCCCFFFGGDCFGFGCEEGEEFFGGCFGFGGFGGGF8=CC<FE<FGGGGCAFF>FGF?8+0CG=GGGEGCCCEEEFBC:CC<E<FE/@,FC@:<FGGG6GFD&>8G<GGGGF@CGGGG;FFFFFFG?ADFFGFFGGDBFFGF=4B,?CFF<FFFGFE@DGCFE@,@BBECGEGGE=FGFFGFGC:F@,GCFA=GGEGDGFCGGFEFF@8FGGGGGGGGGGCDF9ACGGGGGGGFACFGGGGGGFGGGFFCB,EGGGGGGGGGGGGFFFEEEFCGGGGGGGGGCCCCC
@sH 23909
TGGGGAATATTGGGCAATGGGCGAAAGCCTGACCCAGCAACGCCGCGTGAAGGAAGAAGGCCTTCGGGTTGTAAACTTCTTTTACCAGGGACGAAGGACGTGACGGTACCTGGAGAAAAAGCAACGGCTAACTACGTGCCAGCAGCCGCGGTAATACGTAGGTTGCAAGCGTTGTCCGGATTTACTGGGTGTAAAGGGCGTGTAGGCGGAGATGCAAGTTAGGAGTGAAATCTATGGGCTCAACCCATAAACTGCTTCTAAAACTGTATCCCTTGAGTATCGGAGAGGCAAGCGGAATTCCTAGTGGAGCGGTGAAATGCGTAGATATTAGGAGGAACACCAGTGGCGAAGGCGGATTGCTGGACGATAACTGACGGTGAGGCGCGAAAGTGTGGGGAGCAAACAGGATTAGATACCCT
+
GGGGGGGGGGGGGGGGGGGGGGGGGGGGGGGGGGGGGGGGGGGGGGGGGGGGGDFGGG?FGGFGGGGGGGGGGGGGGGGGGGGGGFFGGGGFGGFGGGGGGGGGGGGGGGGGFDGGGGGGGGGGGFGGDF<@FFGGFGGGGGGGGGGGGG7CGGGFGCCCFGGFFGGGGGGGDG>GGGG>FEC?FFGGG1;1FFFFGGCEDDFEGFDGGEFGGGGGGGFCCA?FFFGGGGFGGGGGGFGGGGGGGGFF@FCGGGGFFFFGGGGGGBCEFF?.GGGFGECDGFF?GGGGFCBCFE;FFDA=F8BEA8+07GFGFFF@GECFFGFEFFFEGFFA,EE,FDGFGFF@EEFFB,EFFFDF@@FFCDGGGGGGGGGGFEGGFGFEGFDGGGGGGGGGGGGGGFGGGGGGGGGFAGGGGGCCCCC
@sH 29900
TGAGGAATATTGGTCAATGGGCGAGAGCCTGAACCAGCCAAGTAGCGTGCAGGATGACGGCCCTATGGGTTGTAAACTGCTTTTATAAGGGAATAAAGTGAGCCTCGTGAGGCTTTTTGCATGGACCTTATGAATAAGGATCGGCTAACTCCGTGCCAGCAGCCGCGGTAATACGGAGGATCCAAGCGTTATCCGGATTTATTGGGTTTAAAGGGTGCGTAGGCGGTTTGATAAGTTAGAGGTGAAATACCGGTGATTAACACCGGAACTGCCTCTAATACTGTTGAACTAGAGAGTAGTTGCGGTAGGCGGAATGTATGGTGTAGCGGTGAAATGCTTAGAGATCATACAGAACACCGATTGCGAAGGCAGCTTACCAAACTATATCTGACGTTGAGGCACGAAAGCGTGGGGAGCAAACAGGATTAGATACCCT
+
CFF9FFFFFGGGGCFGGGGG<@FGGE7CEGDGCEDFDFGFGGFGGEF@FGG<EDFGFFGG7@GFFDGFCE?::9BF<FGGFFGGFFCCF9D9,4CECDG9FCFEDF:FFGGGG8@ED=CEE<?,=EF@,,8A,C@,ADAD9D=BEF+BDFADCEGGGF8CFDFGG++CCF::FFFEEG>7CFFFFE*)=;EF&@:C5<F=BGFC<C4;G:2CEC9AG>GF<@C=@:@6FCAGGEC:FFAB:GEFF@0EGEEF@?@(GFCFCFCGGGFFA?0#>FCFFE@<@E:CEC5CFFFF;F=DFGGGECEFGGGGGGGFE9GGDGGF=GGGFGGGFF??DGFEC,F;@EEAEGGFFBGFGGGGGGGEFGGGGGGGGGGGGGGGGGEFGGFEFGEGCD8GGGGGGGFFFGGFC7GGGFGGGGGGFCGGGFGGGGGGGFGCCCCC
@sH 47850
TGAGGAATATTGGTCAATGGACGCAAGTCTGAACCAGCCAAGTAGCGTGCAGGATGACGGCCCTCTGGGTTGTAAACTGCTTTTAGTTGGGAATAAAGTGCACCACGTGTGGTGTTTTGTATGTACCATCAGAAAAAGGACCGGCTAATTCCGTGCCAGCAGCCGCGGTAATACGGAAGGTCCAGGCGTTATCCGGAGTTATTGGGTTTAAAGGGAGCGCAGGCGGACCTTTAAGTCAGCTGTGAAATACGGCGGCTCAACCGGCGAACTGCAGTTGATACTGGAGGTCTTGAGTGCACACAGGGATACTGGAAGTCATGGTGTAGCGGTGAAATGCTCAGATATCATGAAGAACTCCGATCGCGAAGGCAGGTATCCGGGGTGCAACTGACGCTGAGGCTCGAAAGTGCGGGTATCAAACAGGATTAGATACCCT
+
DFGGGGGGFGGGGGFEFGEBFFEGFFGFGGGGGGFFGGGGGGGCFGGGDGGGGGGGGGGCCFGCFFEGFGGGGGGGGGGGGFGGGGGGFGGGFDFFDECFAFEG,DFGGGGGGDFGGFGFGGFGGGGCFECFEFCFG=CEGGGGGGGFGGGGGGFDGDFGGGGCFGGFGDFFFGFGGGDEGGF9>7*>=F*;;FFG6%<FGE>GGGG=GGFG=GD6<6,>BFEGC=?<GDGDGCCA>D<@CF=D7D@:@:5FCEEFGGGGFC=7GFFGGEAGGF9GGFGGGDD<,FGFCGGGDGGGGGGGFEFFC;B55;GE99,EEFGGGGGCFEDGGGGGGGGEC,<FFAGGGGGGGFGFF=EGGFD7FGFFF<CGF<DGFDGGEFF@CGGGGGGGGGGEGGGGGGGE?EGGGGGGGGGGGGGFGFGGGGGGGGFGGGFBCCCC
@sH 29382
TGAGGAATATTGGTCAATGGGCGAGAGCCTGAACCAGCCAAGTAGCGTGAAGGATGAAGGTCCTACGGATTGTAAACTTCTTTTATACGGGAATAAAGTTTCCTACGTGTAGGATTTTGTATGTACCGTATGAATAAGCATCGGCTAACTCCGTGCCAGCAGCCGCGGTAATACGGAGGATGCGAGCGTTATCCGGATTTATTGGGTTTAAAGGGAGCGCAGGCGGGAGATTAAGTCAGTTGTGAAAGTTTGCGGCTCAACCGTAAAATTGCAGTTGATACTGGTTTCCTTGAGTGCAGTTGAGGCAGGCGGAATTCGTGGTGTAGCGGTGAAATGCTTAGATATCACGAAGAACCCCGATTGCGAAGGCAGCTTGCTAAACTGTAACTGACGTTCATGCTCGAAAGTGTGGGTATCAAACAGGATTAGATACCCT
+
EGGGGGGGGGGGGGGGGGGG?FGGEGGGGGGGGGGGGGGGGGFGGGG@FGGGGDGGGFFFGGGGGGGGFEGFGGGGGGGFGGGGGGGGGGGEGGGGGGGGGGGFEFGFGGC9FEFGGGGEGGGGGGGG@CFGGGGGGGFGEEEFEFGFGFFGGFFGGGGGGGGGGEGGGGGGGGGGGGGGDFGG7CCFGGGGGFGD7AGF,=FCFGGGGFFFGGGFD>EE@-#@CGGGGEDGFGGBGCFF<FFDAC<7&DGECF?DEBF=FCGGFCGGGFGGFFFGGFGGCGGGF<EB@,CGFGGFD;8<8BA@F==GGGFE>,EEGGGGGGEBEEBFFFFE,FCFFFB,E;F8GGGGF<FECEGEDGGGGGEAFF<GGGGGGGGFGGFFECGGGGFGGGGGGFGGGGGFFEGGGGGGF9GGGGGGGGFGFGFGFAGGGGGCCCCC
@sH 30991
TGAGGAATATTGGTCAATGGGCGAGAGCCTGAACCAGCCAAGTAGCGTGCAGGAAGGCGGCCCTATGGGTTGTAAACTGCTTTTATCAGGGAATAAAGTGAGCATCGTGAGGCTTTATGAATGTACCTTATGAATAAGGACCGGCTAATTCCGTGCCAGCAGCCGCGGTAATACGGAAGGTCCGGGCGTTATCCGGATTTATTTGGTTTAAAGGGAGCGTAGGCCGGAGATTAAGCGTGTTGTGATATGTAGATGCTCAACATCTGCACTGCAGCGCGAGCTGGTTTCCTTGAGTACGCACAAAGTGGGCGGAATTCGTGGTGTAGCGGTGAAATGCGTAGATATCACGAAGAACTCCGATTGCGAAGGCAGCTCACTGGAGCGCAACTGACGCTGAAGCTCGAAAGTGCGGGTATCGAACAGGATTAGATACCCT
+
DAEFFFGGGAECFDGGFGFFGGGG7CE8FG8FGGGGGGG<FEFCECCFEGGGGE,A,C@FEEF@GGEEFFFGGFFF<ADFGGFGGFCACGD4EBE?FCFGGG?<FFDFFGCEDGGC,,C?F9<E9FFGGGGGA,,CFGGGFCEGGGGDGCFGBF7+>FGC,,@BFGEF*>:D;;BCF7FE:,,<*=7:CB*:<<FE:*<AFC9,?F**=>BF:C-,:.:791(4<C,2,'<363948,:D719@:#51289;33?GECE3,:;@,@,3>EE@+@>@@36,FBFA,<8GFAF?DGC?CF6@45:GGECF=8EA88E@@D9?ECB7BEC<A<F<BGGEA,GFA,F8=6<F<9<FEGGECFECFF@,GFCCDFFFEC<CFFEDDGFDFF@:@B8+E;<FFDGGGGFDFFFFF:F,FCFF7FC<GGGGGGGEFDFCCCCC
@sH 25130
TGAGGAATATTGGTCAATGGACGCAAGTCTGAACCAGCCAAGTAGCGTGCAGGATGACGGCCCTCTGGGTTGTAAACTGCTTTTAGTTGGGAATAAAGTGCATCACGTGTGATGTTTTGTATGTACCATCAGAAAAAGGACCGGCTAATTCCGTGCCAGCAGCCGCGGTAATACGGAAGGTCCAGGCGTTATCCGGATTTATTGGGTTTAAAGGGAGCGCAGGCGGACCTTTAAGTCAGCTGTGAAATACGGCGGCTCAACCGTCGAACTGCAGTTGATACTGGAGGTCTTGAGTGCACACAGGGATACTGGAATTCATGGTGTAGCGGTGAAATGCTCAGATATCATGAAGAACTCCAATCGCGAAGGCAGGTATCCGGGGTGCAACTGACGCTGAGGCTCGAAAGTGCGGGTATCAAACAGGATTAGATACCCT
+
FGGCFGGGGGGGGGGGGGGGCGEGGGGDFGGGGGGGGGFFCFFGGGGGGGGGGGGGGGGGGGGGGGGGGGGD:FGGGGGGFGGGGGGFGGDGGGGEGGFEFGGGGGGGGGFFGGDGGGGGGGGGGGGFGGGGGGEEGGGG8<@FEGCFGGGGGGGGGGGGG?FGGEGFGGGGGGGGGFCBGFGGGGG<CFE-F9FC5<<%==0GFGGGFF;CFFDAG>CF@C?<FFF;7;CFGGBAFFCE;GFFF888FFDGGGGGGGFCFA>>EGGG@FEDGFD@>0=BFFFFBCF<CFFE@8,FGGGGCCEB<CAFGGGFCCF9FF:A=,EEEECFFFEGFB?GGFGGGFFADGGGFGEEC,<C8D<:+GFDE9FGGGGGGGGGDGGGGGGGFCGGGGFGGGGGGEF8FDGGGGGGGGGFGGGGFGGFFDGFEFFCFGGCCCCC
@sH 264
TGGGGAATATTGGTCAATGGGCGAGAGCCTGAACCAGCCAAGTAGCGTGAGGGATGAAGGTCCTACGGATTGTAAACTTCTTTTATACGGGAATAAAGTTTCCTACGTGTAGGATTTTGTATGTACCGTATGAATAAGCATCGGCTAACTCCGTGCCAGCAGCCGCGGTAATACGGAGGATGCGAGCGTTATCCTGCTTTATTGGGTTTAAAGGGAGCGCAGACGGGAGATTAAGTCAGTTGTGAAAGTTTGCGGCTCAACCGTAAAATTGCCGTTGATACTGGTTTCCTTGAGTGCAGTTGAGGCAGGCGGAATTCGTGGTGTAGCGGTGAAATGCTTAGATATCACGAAGAACCCCGATTGCGAAGGCAGCTTGCTAAACTGTAACTGACGTTCATGCTCGAAAGTGTGGGTATCAAACAGGATTAGATACCCT
+
9EEG>@EFGGGGGGF9EFEC6,@F7CFGGFGG@F<<F@FFGGFCEGGBCF:FEGGGGAFGFGF9A=,?:FCF<EFEGGCGC9CFG9CCEF=+CFGGFEFGFDFFGFGGFD??,,C9<<A?EEEF<FE+:+4AEFG;FEF9<ACFC==58AADF>FCDGFGGF,@8+>:@F*;FEG7:<912?.5#6*=CE@EC7.1'#<72F<9:<)==>#F<C=*B4>:4>,?6897D3DFF9D:,4*FGF7F7EA@+7EC7<DD>@FDEF>@3,,FFE@6+DF<F>@=,>B,==<:,??9+,>B99FEEGAFE8GC?>B>94++B7FCFC@+5GGGFFFEF?B:;CB3<9EDGFCFFFF@7FB@F7CFCFCDFFDGF@FC<<E-@<;,EFDD9FGGGFFGE<FF@C@FDFEFC8CEGFC,ACC,C6,FAGGFAFFFE68CCBA<
@sH 40854
TGAGGAATATTGGTCAATGGACGAGAGTCTGAACCAGCCAAGTAGCGTGCAGGATGACGGCCCTATGGGTTGTAAAATGCTTATATAAGGGCATAAAGTGAGTCTCGTGAGACTTTTTGCATGTACCTTATGAATAAGGACCGGCTAATTCCGTGCCAGCAGCCGCGGTAATACGGAAGGTCCGGGCGTTATCCGGATTTATTGGGTTTAAAGGGCGCGTAGGCCGGAGATTAAGAGTGTTGTGAAATGTAGCCGCTCAACGTCTTCTCTGCAGCGCGAACTGGTTTCCTTGATTACGCACAGTGTGGGCGGAATTCGTGGTGTAGCGGTGAAATGCTTAGATAGCACGAAGAACTCCGATTGCGAAGGCAGCTCACTGGAGCGCAACTGACGCTGAAGCTCGAAAGTGCGGGTATCGAACAGGATTAGATACCCT
+
<@CE8AFF9FGFGC<EFCF<@F7:+8+6C,<;CF<@FFFFCCEF,<+,6BDEEE,,A,BFF+:,C,CC8=C+BEEA9FGGG<,6BEFG9CE,::,CCF?BEFFA<<,:=8:EEGF,?,+,<E<FF,A<5C<,CA@B?9:E?BF7+@+FF9EEGABFGC3>8F,=+>7@FG>,<;FEGG7*37<**>8<CB@F@B:B:98<28<=2=<@2.0C92.)+.49:5=0+1:C?CF=3+C*<;*DDCDFBFCD?:4***@,3,D<<A<,5,5,78:6GGGGFDDF?FB8B,B,=A,<:38F@C,,@,@+46+8+,;=+CB8C7F<A<8@)F??E9,,BAFCAE@6,9,9,<9<??<E6?7FB9,:CECDFFEEC,,A<C,-8FGGGDGGFDF@7;@@E9GFB+B49,GGFCF>FFC6CC9GECF@BFGFFAFFEFFBCCAC
@sH 266
TGGGGAATATTGGTCAATGGGCGAGAGCCTGAACCAGCCAAGTAGCGTGAGGGATGAAGGTCCTACGGATTGTAAACTTCTTTTATACGGGAATAAAGTTTCCTACGTGTAGGATTTTGTATGTACCGTATGAATAAGCATCGGCTAACTCCGTGCCAGCAGCCGCGGTAATACGGAGGATGCGAGCGTTATCCGGATTTATTGGGTTTAAAGGGAGCGCAGACGGGAGATTAAGTCAGTTGTGAAAGTTTGCGGCTCAACCGTAAAATTGCAGTTGATACTGGTTTCCTTGAGTGCAGTTGAGGCAGGCGGAATTCGTGGTGTAGCGGGGAAATGCTTAGATATCACGAAGAACCCCGATTGCGAAGGCAGCTTGCTAAACTGTAACTGACGTTCATGCTCGAAAGTGTGGGTATCAAACAGGATTAGATACCCT
+
GGGGGGGGGGGFGGGGGGGGGGGGGGGGGGGGGGGGGGGGFFGGGGGGGGGGGDGDFFCFFGGGGGGGGGGGCFGGFGGGGGGFGGGGGGGDCGGGGGGG9EFGGGGFFFGFGGFFGFFFGFGGEF<FGGFFEFFGFCFFFGGG7DFGGGF8FGGECFGGGGG5E79BFDEFFCFB=999<D7<BB?7FEGGFFGGGGGGG7CGF?EFD8FAFFGFE6CDBFGGGGGFGG.G=FG<>:'FFF7FGGGGEGGC::FDFDED@AEDFGGGGFFDDGFFF<E@4CGGGFFEFEFE9ED9CGGFGGEEB8FGFE,FECGGGGGFC98CAFC=?,FFFEEGFGFGFAEFGGGGGFGGGGGECFF7CEEDC@,GGGGFGDGFCGGGGGFGFFFGFCFDFFGFFGGGGGGGFGGGGGFFGGGGGGGGGGGGGGGGGECCCCCC
@sH 267
TGAGGAATATTGGTCAATGGGCGAGAGCCTGAACCAGCCAAGTAGCGTGAAGGATGAAGGTCCTACGGATTGTATACTTCTTTTATACGGGAATAAAGTTTCCTACGTGTAGGATTTTGTATGTACCGTATGAATAAGCATCGGCTAACTCCGTGCCAGCAGCCGCGGTAATACGGAGGATGCGAGCGTTATCCGGATTTATTGGGCTTAAAGGGAGCGCAGACGGGAGATTAAGTCAGTTGTTAAAGTTTGCGGCTCAACCGTAAAATTGCAGTTGATACTGGTTTCCTTGAGTGCAATTGAGGCAGGCGGAATTCGTGGTGTAGCGGTGAAATGCTTAGATATCACGAAGAACCCCGATTGCGAAGGCAGCTTGCTAAACTGTAACTGACGTTCATGCTCGAAAGTGTGGGTATCAAACAGGATTAGATACCCT
+
@@@FGGGGGGGGGGGFFGGGGGGGGFGGFCFGGGGGGCFGGGGGGGGGGGGGGGCFGGGGCFGGGGGGGGGCFGGGGGGGGGGGGGGGGGGGGGFGGGGGGGGGGGGFEFGDGCFFGGEF<9FGGGGGF7FGGGGGGGGGGGGGGGGGGGFGGGD>FCFCGGFFGEEGGGGGGGGGGGGGGGGGD@>FBCECF>GEDG?<FFFCCFDG;FGGGG?F>9GBFFCCCFEFGGGGGGGCEDGFGGC#A86EGGGGCCEFFGGFF>ED9FEGGFFFGFEF91E79.EFFFF=,9,A8F;F9CFFEEDE<@+C=GGFFGEGG@CGFEB@9CBA<CC?<GCCGFFCGGGF<F<GGGDFCC@C:FE48,,GGFGGGGGDGGGGGFGCFFACFFFGGFCFGGEDGGGGFFGFEGGFECGGFGFFGGDFFCGF9E@FF<8CCCCC
@sH 25209
TGAGGAATATTGGTCAATGGGCGAGAGCCTGAACCAGCCAAGTAGCGTGCAGGATGACGGCCCTATGGGTTGTAAACTGCTTTTATAAGGGAATAAAGTGAGTCTCGTGAGACTTTTTGCATGTACCTTATGAATAAGGACCGGCTAATTCCGTGCCAGCAGCCGCGGTAATACGGAAGGTCCGGGCGTTATCCGGATTTATTGGGTTTAAAGGGAGCGTAGGCCGGAGATTAAGCGTGTTGTGAAATGTAGACGCTCAACGTCTGCACTGCAGCGCGAACTGGTTTCCTTGAGTACGCACAAAGGGGGCGGAATTCGTGGTGTAGCGGTGAAATGCTTAGATATCACGAAGAACCCCGATTGCGAAGGCAGCTCACTGGAGCGCAACTGACGCTGAAGCTCGAAAGTGCGGGTATCGAACAGGATTAGATACCCT
+
EGGGGGGGFEEFFGAFGFFFEFEGGGDGFGGGAFFGGGGFGGGF<FFGGGGGGGCGFFGGGGGFFFGGGCGGGGGFDGGG9E<EEDGGE9CDAE9FEGGGGGGGGCGDGGGGEECFGGGGGCCFFGGFFFGGGAEFF<CE<FF7>CEEDFFF8=FEGGGGGGDCFEBFCGGFGGG*6>FCFGGGEGG7F7F*?CFGGDGG?GGGGGCFG8C+C?C<<ACDEF>FGEE>C#@>C7A*CC5EGFC@;<BCFEF>C>8:FCCBFD<@33<=FGEG998GFE=DDBBFDB,,@,,9?F>+DFF@EFB>8+F=+,C,B87GGGF=FBFC9@CEFFGFF9FFFFFDFE,GGGEGGFFA77@+CDGDGFF7FAFFCFGFFGGEGFE@:GGGGGEC@C,BE,<GGGGGGGGFFDGGGGGGGFAGGGFDFFFFFGGGGGFCCCCC
@sH 269
TGGGGAATATTGCACAATGGGGGAAACCCTGATGCAGCGACGCCGCGTGGAGGAAGAAGGTCTTCGGATTGTAAACTCCTGTTGTTGGGGAAGATAATGACGGTACTCAACAAGGAAGTGACGGCTAACTACGTGCCAGCAGCCGCGGTACAACGTAGGTAACAAGCGTTGTCCGGAAGTACTGGGTGTAAAGGGAGCGCAGGCGGGAAGACAAGTTGGAAGTGCAAGCCATAGGCTCAACCCATGAACTGCTTTCAAAACTGGTTTTCTTGAGTAGTGCAGAGGTAGGCGGAATTCCCGGTGTAGCGGTGGAATGCGTAGATATCGGGAGGAACACCAGTGGCGAAGGCGGCCTACTGGGCACCAACTGACGCTGAGGCTCGAAAGTGTGGGTAGCAAACAGGATTAGATACCCT
+
FFEFGGGGGGGGA<FGGGFFGEGGEFFGGGGG9AFGGG@FBGGECGGGG7FDFGGGGGGGCFCFAFF@CECEFFGG<EA<BFFGGCFCCE:F@<BFGGGGGGCBFG9,5=DD<AE8F@>DFC7C7+B<CFC,CFFGGGGGGDA,4*55>:*8;BF><=<C,8<;<<?FG<F;82FEG11E=BCFCC2=,:>::C=2=.BFCFC9:CGE>,@4;,:9=@<C@1@F)37#7'F@GFGGGF9F@89EFGGGFDF@#:;<C9:C8?F#GFF<@38A+EDFDFC29#5CGCCEEEGGFCBC@F7FBE@+*FGGGGFFF=@B:DFEA+C=@F7F?56FFCCFACFCGGGGFF:EECC,E6,FFGFCC@CGGGGGGGGGGGFFFBB,GGGGFFEFFEEGGGGGGFGGGGGGGGGGGGFCCCCC
@sH 22946
TGAGGAATATTGGTCAATGGGCGAGAGCCTGAACCAGCCAAGTAGCGTGAAGGATGAAGGTCCTACGGATTGTAAACTTCATTTATACGGGAATAAAGTTTCCTACGTGTAGGATTTTGTATGTACCGTATGAATAAGCACCGGCTAACTACGTGCCAGCAGCCGCGGTAATACGTAAGGTGCAAGCGTTAATCGGAATTACTGGGCGTAAAGCGTGCGCAGGCGGTTTTGTAAGACAGAGGTGAAATCCCCGGGCTCGACCTGGGAACTGCCTTGGTGACTGCAAGGCTAGAGTACGGCAGAGGGGGATGGAATTCCGCGTGTAGCAGTGAAATGCGTAGATATGCGGAGGAACACCGATGGCGAAGGCAATCCCCTGGGCCTGTACTGACGCTCATGCACGAAAGCGTGGGGAGCAAACAGGATTAGATACCCT
+
FGGGGGGGGGGGGGGGGGGFFGGGDFGGGGGGGGGGGGGGGGGGGGGFFFGGGGGGGGFEFFFEFGGGGGFFAFGGGGGGGGGGGFEGGGGGGGFFGGCFFGGGGGGGFGGGGCFGGFDEFFCGG@FEGGGGGGGGGFCFGGGCFGEGGGGGGGGFGGFGGGGGGGGG:CFGGGC9FFGGGGGGG9E@CCGGEEFEEGFFGGFFGGCEF7<F>0>DEBGGE==/C>*98EF>CED=<9E:CCD=CE:C:<C@CCEC8@:3CEGGGGFGGGD?8F92FB?@FGGGGGGC9FGF:C>FEFFE@?CFB8FB?GFA@+GGEC@+AFDC7GGGGGGGGGCEGFECF8:FGGFFF,EGGEEF@FB,,EGFFFDGGEGGEGGGFCEFBCGGGGGEGGGGFCGFGGGGFBGGGGGGGGEGFFAFEC,B<F<GGFF9GGGCCCCC
@sH 40034
TGAGGAATATTGGTCAATGGACGCAAGTCTGAACCAGCCATGCCGCGTGCAGGAAGACGGCTCTATGAGTTGTACACTGCTTTTGTACGAGAGTAAACGCTCTTACGTGTAAGAGCCTGAAAGTATCGTACGAATAAGGATCGGCTAACTCCGTGCCAGCAGCCGCGGTAATAAGGAGGATCCAAGCGTTATCCGGATTTATTGGGTTTAAAGTGTGCGTAGGCGGTTTATTAAGTTAGTGGTTAAATATTTGAGCTAAACTCAATTGTGCCATTAATACTGGTAAACTGGAGTACAGACGAGGTAGGCGGAATAAGTTAAGTAGCGGTGAAATGCATAAATATAACTGAGAACTCCGATAGCGAAGGCAGCTTACCAGACTGTAACTGACGCTGATGCACGAGAGCGTGGGTAGCGAACAGGATTAGATACCCT
+
EFGGGGGGGCAECGGGGGGGFEGGGGGGGGGFGGGGGGFG9EEGGGGE7CGGGGGGGGGGG7-6E<EAEFGGGG<CCFGGGFEGEGGGGGGGGCEFGGGGEGGGGCGGGGFGGGGGGGGGGGFGF9F7EFGGGFGGGGGG@DFGGCGGGFFGG7BFGGGGF6>FEEFCCFG:D%>DFFFF7CFF?5@CCCEEEG7=?FBEGDGFFFFFED?GG#@C8AE:7@+?CGD9DDGEDAEFD:GC>FFCC@F@DFGGFGGFFFFFCFCEFGGFF?9?9GDFGGDCFFFC<FCGFCFFGGGGGGFE<9FGECF8GE9EFGGGEE,FFGGFGGFEA?,A5AFFFFGFGGGGGFGE,FGFCF>GGGGGGGGGGFGFFCFC,FGGFGFEFC,FGGEGFGEFE669GEEDGGGGFGEGGGFGEGGGGGGGGGGGGGGGFF@CCCC
@sH 272
TGAGGAATATTGGTCAATGGACGCAAGTCTGAACCAGCCAAGTAGCGTGCAGGACGACGGCCCTCTGGGTTGTAAACTGCTTTTAGTTGGGAATAAAGTGCACCACGAGTGGTGTTTTGTATGTCCCATCAGAAAAAAGACCGGCTAATTCCGTGCCAGCAGCCGCGGTAATACGGAAGGTCCAGGCGTTAGCCGGATTTATTGGGTTTAAAGGGAGCGCAGGCGGAGCTGTAAGTCATCGGTGAAATACGGCGGCTCAACCGGTGAACTGCAGTTGATACTGGAGGTCTTGAGTGCACAGAGGGATACTGGATGTCATGGTGTAGCGGGGAAATGCTCAGAGAGCATGAAGAACTCCGATCGCGAAGGCAGGTATCCGGGGTGCAACTGACGCTGAGGCTCGAAAGTGCGGGTATCAAACAGGATTAGATACCCT
+
DFGGFGEGFEEFFFGGGFGFGGDEFGGDGGGGGGGDFGGEGG<EFFGFEGDCFCFFG7:>F:CEFDF8FC:FC?5C9A<E9,99FFGG9EEC<?FEFGGGGGGGGGCCC:<DE=E:A,,8CC,CA<<FGDG,,?D,,+8:>:+F7>CDF,=FFCCFF,:FGFD:3*>:><<,@C18<CE*2,7?28=**4=*=<<8?FC-<9C3,?F=?<4<FE?>=+298*854,7*<5,,7,,1*=*B9FE@,555*C8C7F>66+:C7C,3,=EDD9:,,FFFC@7,>@FGGGFCD:ACBA@8,,<=,GF9FDF554:99,,@,:FEFC=>9@+?A,E9,,AFEC?=A,,,,FFCGFCF?FEFCEDGFFEFCFCGGCECEB,F>CCCFFGE<F@EEFC@E<8FFF@CDEFEFEGCFEGGGGFF8EE6EDCECAFEF<ECA9CC
@sH 273
TGGGGAATTTTGGACATTGGGGGCAACCCTGATCCAGCCATGCCGCGTGCAGGATGAAGGCCTTCGGGTTGTAAACTGCTTTTGTCAGGGACGAAAAGGACCGTGTTAGTACCATGGTCTGCTGACGGTACCTGAAGCATAAGCACCGGCTAACTACGTGCCAGCAGCCGCGGTAATACGTAGGGTGCAAGCGTTAATCGGAATTACTGGGCGTAAAGCGTGCGCAGGCGGTTCTGTAAGACAGATGTTAAATCCCCGGGCTCAACCTGGGAATTGCATTTGTGACTGCAGGACTAGAGGTCATCAGAGGGGGGTGGAATTCCAAGTGTAGCAGTGAAATGCGTAGATATTTGGAAGAACACCAATGGCGAAGGCAGCCCCCTGGGATGCGACTGACGCTCATGCACGAAAGCGTGGGGAGCAAACAGGAGTAGATACCCT
+
FFGGEEGFCCFDC<CD,CFCFG:FEDDG7EGGFGGG@ADGDFEFEEC@FFEEF:FEFCEFDFGFGDCEFGGGGFECCFFAFBEGGGG<,,:BF+@?F8FFGF+BFGGGCFFEFGGGGDD,BFEDAF7+FDFFF9D8F<@FDFECGFF7CGG@:C,,3>FGGFAGFFFFGD@E:C:CE9C:FFGC<8/*,?+CB***:+<F-*=<F%F0@C<@:/0427<;2:CCD9<38FC8:CF>FF:E>DDD@CFG$74E/FF8@CE>:6EFABDGFDD<@8,39<@:AAC@9@3DFFC,F;>FA5:,,,,,5,?GGEDGFGF?>94,BE?,9E?49+=DF?ECF7F=CCE<;F@<,AC<GGGGF@C66<<?B,?:@9<CGEFCCGFDFFCFFFB+CGGGEFB@@CFGFGGF<GGFGGDEEFE@@CE@E@FFC@EEFE,FEGFECCC9C
@sH 40261
TGAGGAATATTGGTCAATGGGCGAGAGCCTGAACCAGCCAAGTAGCGTGCAGGAAGACGGCCCTATGGGTTGTAAACTGCTTTTATAAGGGAATAAAGTGAGCCTCGTGAGGCTTTTTGCATGTACCTTATGAATAAGGACCGGCTAATTCCGTGCCAGCAGCCGCGGTAATACGGAAGGTCCGGGCGTTATCCGGATTTATTGGGTTTAAAGGGAGCGTAGGCCGGAGATTAAGCGTGTTGTGAAATGTAGATGCTCAACATCTGCACTGCAGCGCGAACTGGTTTCCTTGAGTACGCACAAAGTGGGCGGAATTCGTGGTGTAGCGGTGAAATGCTTAGATATCACGAAGAACTCCGATTGCGAAGGCAGCTCACTGGAGCGCAACTGACGCTGAAGCTCGAAAGTGCGGGTATCGAACAGGATTAGATACCCT
+
DGGCCFFGGGGGGGGGGCFGFGGGGGGGGGGGGGGGGGGGGGGGGGDFEGGGGGGCFGCGGEGGGGGGGGGGGGGGGGGGGGGGGGGGGGGGGGGGGGGGGFGGGGGGGGDFGGFGGGGGGGGGGGGGGGGGGGFGGGGGGGGGGGGGGGGGG8FGGGGGGFGGGGGGGDGGGGGGGEFFD>FGGGCGGG;CFGGGGGGGGG7GGFCC>FGGGGCDGFDCBCEFGGDGDGGGGGGBGGGGGGGGGGGGFFFGGEGGGFGGGGGGFFGGE7CGGCGGEGGFGGGGGCF8E,9C*FBB+FF<9,8,+GGGEGEE7GE7GGGGGGGGEGDGGFFGFGGGDGCEB8GGGD<GGGGFDGGF7GGDGDGGGEDGGGGGGGGGGGGGGF7GGDFGGFFGFGGECFFF8GGGEGGEDFFFEFGFGGFFFFFE<9F<F@GC@CCC
@sH 36736
TGAGGAATATTGGTCAATGGGCGAGAGCCTGAACCAGCCAAGTAGCGTGCAGGATGACGGCCCTATGGGTTGTAAACTGCTTTTATAAGGGAATAAAGTGAGTCTCGTGAGGCTTTTTGCATGTACCTTATGAATAAGGGCCGGCTAATTCCGTGCCAGCAGCCGCGGTAATACGGAAGGTCCGGGCGTTATCCGGATTTATTGGGTTTAAAGGGCGCGTAGGCCGGAGATTAAGCGTGTTGTGAAATGTAGACGCTCAACGTCTGCACTGCAGCGCGAACTGGTTTCCGTGAGGACGCACAAAGTGGGCGGAATTCGTGGTGTAGCGGTGAAATGCTTAGATATCACGAAGAACTCCGAGTGCGAAGGCAGCTCACTGGAGCACAACTGACGCTGAAGCTCGAAAGTGCGGGTATCGAACAGGATTAGATACCCT
+
<FFGGFGGGGGGGGGGGEEEDGGGGD7FGFDFGGG8,?BFGGGGFFGGGCFGGGFFEFFEGFGFG,,EE=CFGG,EFGGGDFAECEEGGGGECF<EFFGFFFFFFGGGGFGGGGFFGG7BEFGGGGDFGGG,,@6@FG9B+>BFE:+B<FFGGGGEFEFG,<FFF@EFEFD:<DFGGCEGG9FFE7EC<<FFEG@FGFGGGG;<9&FC@83?CC#(E98@>FGDGEGGFC;A<4A6E5EFFFCFC7C=FF:B@AFFCECFFGGGGGGGFEF6DGEEFGFDDFFD>+:B4,FF<8+CGGGGGFGF@=C+DGFFD@+DEFCBCF@7AEFCFFCECFEEGFFFF8CA,7FFECGFC8@@,BB+7DFFFE9FF8FGF9FECEFGGFDFCDEEEF@GFFGGGGGGFFGGCEF:DGGEGGGGGFABEFEEA9GGGFECC?CC
@sH 27837
TGAGGAATATTGGTCAATGGACGCAAGTCTGAACCAGCCAAGTAGCGTGCAGGATGACGGCCCACTGGGTTGTAAACTGCTTTTAGTTGGGAATAAAGTGCACCACGTGTGGTGTTTTGTATGTACCATCAGAAAAAGGACCGGCTAATTCCGTGCCAGCAGCCGCGGTAATACGGAAGGTCCAGGCGTTATCCGGATTTATTGGGTTTAAAGGGAGCGCAGGCGGACCTTTAAGTCAGCTGTGAAATACGGCGGCTCAACCGTCGAACTGCAGCTGATACTGGAGGTCTTGAGTGCACACAGGGGTACTGGAATTCATGGTGTAGCGGTGAAATGCTCAGATATCATGAAGAACTCCGATCGCGAAGGCAGGTATCCGGGGTGCAACTGACGCTGAGGCTCGAAAGTGCGGGTATCAAACAGGATTAGATACCCT
+
FDGDGGGGGFGDFDFGG9E<EF>FGGGFDFGGGGGGCEAAEG@<CFGGGCFGDGGGGGEGGGG,CAFGFGDEFAA?FGGGFGDGGGGFFFC<@F9FGGGGGFFGFGGFE=FGFFFCGFCFGG?FEFFCEEGEGGGFFEEFF7CCGGGCGGGGCGGGDFGFGFGG+:<FC@FGFC:CCFCCGGFFCF>==@FGGGGDG=@ECGE@FF7:>::$=B=DC;CF>;EG5C408DC<<B>33<E6CFGFCF@#9507E:EEGGFFFGGGEGGFACFD;@DAA3DFFGFFFFB9DEEEFGE9F?FE+7FC5,95,@>E,ECFE:=8AC88)EFGGGFGF<?E;C,=GGGGGGFFGFFFDB@,:GGGECCFFFFFFFGFDGF@ECGGFGGGFGGGGEFCC,AFE:FEDEFGFGGEGGGGGGFE8AGFECGGF9ECGEF@CCCC
@sH 277
TGAGGAATATTGGTCAATGGGCGAGAGCCTGAACCAGCCAAGTAGCGTGCAGGATGACGGCCCTATGGGTTGTAAACTGCTTTTATAAGGGAATAAAGTGAGAGTCGTGACTCTTTTTGCATGTACCTTATGAATAAGGACCGGCTAATTCCGTGCCAGCAGCCGCGGTAATACGGAAGGTCCGGGCGTTATCCGGATTTATTGGGTTTAAAGGGAGCGTAGGCCGGAGATTAAGCGTGTTGTGAAATGTAGATGCTCAACATCTGCACTGCAGCGCGAACTGGTTTCCTTGAGTACGCACAAAGTGGGCGGAATTCGTGGTGTAGCGGTGAAATGCTTAGATATCACGAAGAACTCCGATTGCGAAGGCAGCTCACTGGAGCGCAACTGACGCTGAAGCTCGAAAGTGCGGGTATCGAACAGGATTAGATACCCT
+
CGGGGGGGGGGGGGGGGGGGGGGGGGGGGGGGGGGGGGGEGGFGGGGFCEGGGGGGGGGCFGGGGGGGGGGEGGFGGGGFCFGGGGGGGGGGGGGGGGGGGGGGGGGGEGGFGGGGGGGGGGGGGGFDGGGGGGGGGGGGGGGGGGGGGGGGGGGGGGGCCFGFGGFFGGGGF,DFGGGG7GGGGGEEFCEGGFEG?=FGGFFFFGFGG<BFCF7FG=CDDFGFGFFBGEGFG>EFE>CEE5CFEFGGGGFEDFFBGGGG/GGGGG=GGGGGFGEDGGGGGGGGGFFB,FGF?F8B89DFFFFFDGGGEFFEDEGDGFGFEBCC>GGGFGGFDEFGFFGGFDC=8GFFGGGGFEGGEGFCGGGGGFGGGGGFFGGGGGGGGGGGGFFEGFFFE?EFGGGGCCGGGGGGGGGGGGGGGGGFGGGGGGCGFCGCC@CC
@sH 278
TGAGGAATATTGGTCAATGGACGAGAGTCTGAACCAGCCAAGTCGCGTGAGGGAAGACTGCCCTATGGGTTGTAAACCTCTTTTATAAGGGAATAATAAGTTCTACGTGTAGAATGATGCCTGTACCTTATGAATAAGCATCGGCTAACTCCGTGCCAGCAGCCGCGGTAATACGGAGGATGCGCGCGTTATCCGGATTTATTGGGGTTAAAGGGTGCGTAGGCGGCACGCCAAGTCAGCGGTGAAATTTCCGGGCTCAACCCGGACTGTGCCGGTGAAACTGGCGAGCTAGAGTGCGCAAGAGGCAGGCGGAATGCGTGGTGTAGCGGTGAAATGCATGGATATCACGCAGAACCCCGATTGCGAAGGCAGCCTGCTAGGGGGCGACAGACGCTGAGGCACGAAAGCGTGGGTATCGAACAGGATTAGATACCCT
+
FFGGGFFGGGFGGGGGGFFEFGGGEFGFGEGCEFFFFGGGG9C@CGGFEGGGGCFGF<CFECFEGG9<FFCCFFFGG8FE,:AEFGGGGGCDGGGGAE,CBEFFGGFGFFEFCFGGGGGDFCFGCAAFG9FEGCGGGGGGGDE@=@>D@?,AFGF7FDFGGAD:@CE:FFGDG=FG7FCCGG7C*>C<<C:2@@FG5FC4<7FB>+#8=FFG<<#=E1C4(6E9*:?>*+,;EGC<EDDGFGFCECF:8CCGGEE:>1*CGGFCCEE<GE?;8#$7.,<@CC@C:<@<>B9FACCC@FAF@54<FGFEC=C9+8GGGFFF=D@B5C?FEEB5A,B:C-<,?,FCFEGEDCEB=FGCCB<:FFEDEC<GGEFCC9GGGGGEFB,DGFE8F@@EGGFFCGDFGGGGGGGGGGGFGGEGEGFFFEGGF9GGGFE<CCCC
@sH 30384
TGGGGAATATTGCACAATGGGCGCAAGCCTGATGCAGCCATGCCGCGTGTATGAAGAAGGCCTTCGGGTTGTAAAGTACTTTCAGCGGGGAGGAAGGGAGTAAAGTTAATACCTTTGCTCATTGACGTTACCCGCAGAAGAAGCACCGGCTAACTCCGTGCCAGCAGCCGCGGTAATACGGAGGGTGCAAGCGTTAATCGGAATTACTGGGCGTAAAGCGCACGCAGGCGGTTTGTTAAGTCAGATGTGAAATCCCCGGGCTCAACCTGGGAACTGCATCTGATACTGGCAGGCTTGAGTCTCGTAGAGGGGGGTAGAATGCCAGGTGTAGCGGTGAAATGCGTAGAGATCTGGAGGAATACCGGTGGCGAAGGCGGCCCCCTGGACGAAGACTGACGCTCAGGTGCGAAAGCGTGGGGAGCAAACAGGATTAGATACCCT
+
CFFFGFGGGGGGGGGGGGGGGGGGGGGGGGGGGGGGGGGDFEFGGGGFGGGGGAFFGGGGGGGGGGGGGGGGGGGGGGGGFGGGGGGGGGFGGGGEGGGGGGFGGGGGGGGGFGGGGGGGGGGGGGGEGGGGGGGGGGGGGGGGGGFGGGGGGGGGGGG>ECFGGFGGGGGGGGGGFFCFGEGGG2CCGFG*812?CE?FEGGGGGFGFGFGE8<72=6EFGFGFFGCGGGFCEECGFGGFC>F@@F8F8<C;EFGEF@7>DAFBFGGGGGFCFGF<DFGF@:9CF7GEC@FD9FGFBGECGGGGGCEGEGGGGFEFCE>,GFGGGGEE>GEEGFFCCCFGGGFGGGGGGGGGFEFF?GGGCGFF=FC=FGGGGGGEFCDGGGGGGGGGFGCGGGFCGF?GGGGGGGGFGGGGGGGGFGEFGFGFFGGGGFGGGGGCCCCC
@sH 280
TGAGGAATATTGGTCAATGGACGAGAGTCTGAACCAGCCAAGTCGCGTGAGGGAAGACTGCCCTATGGGTTGTAAACCTCTTTTATAAGGGAATAATAAGTTCTACGTGTAGAATGATGCCTGTACCTTATGAATAAGCATCGGCTAACTCCGTGCCAGCAGCCGCGGTAATACGGAGGATCCGAGCGTTATCCGGATTTATTGGGTTTAAAGGGTGCGTAGGCGGCACGCCAAGTCAGCGGTGAAATTGCCGGGCTCAACCCGGACTGTGCCGTTGAAACTGGCGAGCTAGAGTGCGCAAGAGGCAGGCGGAATGCGTGGTGTAGCGGTGAAATGCATAGATATCACGCAGAACCCCGATTGCGAAGGCAGCCTGCTAGGGTGCGACAGACGCTGAGGCACGAAAGCGTGGGTATCGAACAGGATTAGATACCCT
+
DFGGGEGGGGGGGGGGGGGGGGGDCCGFGCGGGGGGGFFFFCGGGGGGEGEGGGFGGGGFGGGGFGGGGGGGGGGGGGGGGFGGFGDGGGG=FGGG,AAE<DFGGGGDGFGGGCF9?FGGF9AFGGGGGGGGGGGGGGFCEECEGGGFFGGGGGGGGGGGGGGGGGGGGGGG9FGGGFDFC,@>1>@:FGGG=GGGGCEC@CEEFGCGG:?C?<C5D@E;3<CGDCEGGECFEFC>F>EGGGFCF9@>1#0>FCEBDGGG@@FD@85D<E<98F9DF=E@?5E@+<,<,C,A?ECC7E,,@F?BGFDGGGGD=88GGGFEF=EGDGGGFGGFFGFF;5AFFDCA,8FFAFGGC@B7CCFBGFC<FFCGGFCFGDECFECGEEDE@GGGDGGGGGGGGGGFEGGFCCE@GFGGGGGGGGFFGGGGGGGDE,<CC@8<
@sH 19660
TGAGGAATATTGGTCAATGGGCGAGAGCCTGAACCAGCCAAGTAGCGTGCAGGAAGACGGCCCTATGGGTTGTAAACTGCTTTTATAAGGGAATAAAGTGAGCCTCGTGAGGCTTTTTGCATGTACCTTATGAATAAGGACCGGCTAATTCCGTGCCAGCAGCCGCGGTAATACGGAAGGTCCGGGCGTTATCCGGATTTATTGGGTTTAAAGGGAGCGTAGGCCGGAGATTAAGCGTGTTGTGAAATGTAGACGCTCACCGTCTGCACTGCAGCGCGAACTGGTTTCCTTGAGTACGCACACAGTGGGCGGAATTCGTGGTGTAGCGGTGAAATGCTTAGATATCACGAAGAACTCTGATTGCGAAGGCAGCTCACTGGAGCGCAACTGACGCTGAAGCTCGAAAGTGCGGGTATCGAACAGGATTAGATACCCT
+
CEFG@EEGGG9CFGFFGG<EGGGD7@EGFDGFFF@C@FCFFCCFF9@@CF7F8B8,=C,8+@F@D@FFGGGGGGGGA9<BD5CDEAFG<5EFGGGGGGGEGFGE<FE+9ACEFGGGGFE<<FGGGGGGGFGGG9,CFGGGC7>CE+=DA<FDFDEDGFGGFFGDCGFFCECEC=FEEFFEG,DBCCC*CFCEGF@#=EF<$>3<0DB77<<CGF9C96FFDCCCCCD8;EF7:7<9>CGGGDE@,<CFFDF<+489>CF(>FF;<@?GFD<D?GGGFEF;.<FGF=8E,=ADD>6+@<8C>C,EGEGGECEE+,@DEFDFAFFC>F:BFFCC,<GGGGGFFDFF@FEFEE<F<FCC9ECB@CECF,CFEF<CF9CGFGEGGGGGGGFEGEFGGGGGF>GFD7GFGGGFGEFGGFFGGFFBFFFEDFE,ECGCCCCC
@sH 20782
TGGGGAATTTTGGACAATGGGGGCAACCCTGATCCAGCCATGCCGCGTGCAGGATGAAGGCCTTCGGGTTGTAAACTGCTTTTGTCAGGGACGAAAAGGACCGTGTTAATACCATGGTCTGCTGACGGTACCTGAAGAATAAGCACCGGCTAACTACGTGCCAGCAGCCGCGGTAATACGTAGGGTGCAAGCGTTAATCGGAATTACTGGGCGTAAAGCGTGCGCAGGCGGTTCTGTAAGACAGATGTGAAATCCCCGGGCTCAACCTGGGAATTGCATTTGTGACTGCAGGACTAGAGTTCATCAGAGGGGGGTGGAATTCCAAGTGTAGCAGTGAAATGCGTAGATATTTGGAAGAACACCAATGGCGAAGGCAGCCCCCTGGGATGCGACTGACGCTCATGCACGAAAGCGTGGGGAGCAAACAGGATTAGATACCCT
+
CFFFGGGGFFGGGFGGGGGGGFEEEGGGGGGGGGGGGGGFFGDFGGGGGGGGGGGGGGGGGGGGGCFGCEDEGGGFCGDEEGGGGGGGGGCFC:FGGG:FFGGGFFGGGGGGFGGGCGFGAFDGGGCGEGGFFFGGGG,,E<D@EGFGDG7BCFCEFEGFFGGGGFGAC>FC@F*C<FGGGFFGFCD:FFEGGG@::FBCEG:7F:CGGECCEC7<8<C<??8CD@CBEEFGG2,<@@,60C6@AF<B;CD>GCC:CGGGGFGFFFF<A;G?FCGGCGDFDDDCEFEB,FGFC=<8C+GGEB4,FCEDGGGCGGGFBCGF@8EFBEFGGFGGFFGGGGGGE@B9FFEFFCAGGGGGGDFFCFFEGGFGFGGGGGGGGGGF<EGDBECFGGFEF7GEGGFGGGGGGGDGGGGGGGGGGGGGGCEGGGFGGGGGFGCF@CCCC
@sH 283
TGAGGAATATTGGTCAATGGGCGAGAGCCTGAACCAGCCAAGTAGCGTGCAGGATGACGGCCCTATGGGTTGTAAACTGCTTTTATAAGGGAATAAAGTGAGTCTCGTGAGACTTTTTGCATGTACCTTATGAATAAGGACCGGCTAATTCCGTGCCAGCAGCCGCGGTAATACGGAAGGTCCGGGCGTTATCCGGATTTATTGGGTTTAAAGGGAGCGTAGGCCGGAGATTAAGCGTGTTGTGAAATGTAGATGCTCAACATCTGCACTGCAGCGCGAACTGGTTTCCTTGAGTACGCACAAAGTGGGCGGAATTCGTGGTGTAGCGGTGAAATGCTTAGATATCACGAAGAACTCCGATTGCGAAGGCAGCTCACTGGAGCGCAACTGACGCTGAAGCTCGAAAGTGCGGGTATCGAACAGGATTAGATACCCT
+
EFGGGGGGGGGGGGGGGGGGFFGG>@FGGGGGGGGGGGGGGDFGGGGGGGGGGGGGGGGGGGGFGGGGGFGGGGGGGGGGCFBFFGGGGGGCFFGGGGGFGGGGGGGF@FFBFGGGGGGG9FGFCBGGGGGCFGGGGG9AF>C:CGG<<DGGGFFEFFGGFGGGECCFEDG?9>GEE6>C?F?ECFGEGGGGFGEE8?CFFGFCFC:FEFGGGGGFG9GFFGGC>DGGGGFDGGGAGDGGFFGFFFG=,:9@>CGFFFFGEEGGFGFFC=FCCGGFBE9=8FGGGFFGGGGGD@8CDGGGFDEGGGGFCGGFFGGGDGF?BGDGBF,,CGFFGFGGGGFFGGFA,GGGGFFEGFCF7FFGGGGFFGDGGFFGGGGGGFGGGGGGGGGGGGFGFGGGFCEGGGGGGGGGGGGFGGGGGGFFGGGGGGGGGGGCCCCC
@sH 27924
TGAGGAATATTGGTCAATAGACGCAAGTCTGAACCAGCCAAGTAGCGTGCAGGAAGACGGCCCTCTGGGTTGTAAACTGCTTTTAGTTGGGAATAAAGTGCACCACGTGTGGTGTTTTGTATGTACCATCAGAAAAAGGACCGGCTAATTCCGTTCCAGCAGCCGCGGTAATACGGAAGGTTCAGGCGTTATCCGGATGTATTGGGTTTAAAGGGCGCGAAGGCGGACCTTTAAGTCAGCTGTGAAATACGGCGGCTCAACCGTCGAACTGCAGTTGAAACTGGAGGTCTTGAGTGCACACAGGGAGACTGGAATTCGTGGTGTAGCGGTGAAATGCTCAGATATCATGAAGAACTCCGATCGCGAAGGCAGGTATCCGGGGTGCAACTGACGCTGAGGCTCGAAAGTGCGGGTATCAAACAGGATTAGATACCCT
+
AA9FGCEFFFGGGEGGFGCEFFFF>FGGGGGFGGGGFG8=FCEEGGGGGGGGFEAF<8FC7FFFF?FGFG7F7FE9,CFGGFACFG,CFE:BF@DC<AFEADFF8FFGG8DEFG8+BFGE?,EFFFGFFGFG9FFGGGEFC=>CEGE=,=F<F<,=DDC8FCC@F8FFCECFGFFFB*CG>;<<DF?CBF*=;<C@C7*5+<F<<C=:C<:CF9*)43=)@<99CC/3/;3CF9>:3);,8,531A7=C@'<5<CDCEF><8:83:,33,C=3,,C8,,,D8DD@F8F=,A8+,=,DCF<FAEE<>,BAFEC+:C:?+FFADGGFGEFAGFA5,C8EACFGFE9CGFDFEEB,B8,?>B8++GFF9GGFE,GGGC@@7F@,<DGGFFGGFCFFFCFEFFFF@GFC7FFF:EGGFGGGFFEFGFFGGFEC,GCCCCC
@sH 29884
TGAGGAATATTGGTCAATGGGCGCGAGCCTGAACCAGCCAAGTAGCGTGAAGGATGACTGCCCTATGGGTTGTAAACTTCTTTTATATTAGAATAAAGTGCAGTATGTATACTGTTTTGTATGTATAATATGAATAAGGATCGGCTAACTCCGTGCCAGCAGCCGCGGTAATACGGAGGCTCCGAGCGTTATCCGGATTTATTGGGTTTAAAGGGAGCGTAGGTGGACTGGTAAGTCAGTTGTGAAAGTTTGCGGCTCAACCGTAAAATTGCAGTTGATACTGTCAGTCTTGAGTACAGTAGAGGTGGGCGGAATTCGTGGTGTAGCGGTGAAATGCTTAGATATCACGAAGAACTCCGATTGCGAAGGCAGCTCACTGGACTGCAACTGACACTGATGCTCGAAAGTGTGGGTATCAAACAGGATTAGATACCCT
+
@FFEFGFGFGGGGGGGFGG@DGGGGFGGGGGGGGGFGFG<FFFFGFC@FGGFGGDECFFD8@ECFGFGGCFGBEFGGGGGGGGGGGGGFGGGGGGFGGEFGGCFFCFFFFGDGGBFGGGGGGGGGF,BEFGGGGGGACE<9E@7FGGGGGGGGGFECGFFGF,B:3@FGGGGGGDFDEG*,DFGGGEEGGGGGFGGEACFFF4:?>><;F:CGGG9C9FA@C<@?FFGGCFF@FF9807D@,28;C,D77>CGGGG?C=B?CDDA9GGF9C4@E6C5EFCAE7==FE:94EF7EDF9F?,FFDFFCFC:>E9@E8CECDFFAC@)FCBAFGGEEGGFGGFFFGGFD<CGEAFEB:B:@GGGEF<FECF;,GGFFCF<EFEAGGFAFFFFFC,FFEGFCF8FFFFFFFEGGFFFEFGGFBFGGFGGCGFGGGCBCCC
@sH 25205
TGAGGAATATTGGTCAATGGACGCAAGTCTGAACCAGCCAAGTAGCGTGCAGGATGACGGCCCTCTGGGTTGTAAACTGCTTTTAGTTGGGAATAAAGTGAATCACGTGTGCTGTTTTGTATGTACCATCAGAAAAAGGACCGGCTAATTCCGTGCCAGCAGCCGCGGTAATACGGAAGGTCCAGGCGTTATCCGGATTTATTGGGTTTAAAGGGAGCGCAGGCGGACCTTTAAGTCAGCTGTGAAATACGGCGGCTCAACCGTCGAACTGCAGTTGATACTGGAGGTCTTGAGTTCACACAGGGATACTGGAATTCATGGTGTAGCGGTGAAATGCTCAGATATCATGAAGAACTCCAATCGCGAAGGCAGGTATCCGGGGTGCAACTGACGCTGAGGCTCGAAAGTGCGGGTATCAAACAGGATTAGATACCCT
+
FGGGGDGGEGGGGGGGGGGGGGGGGGG9EDGGGGGGGGFDFFGGGFGGCCGGGGGGGGC7FGGGGGGGFG:FGFGGGGDFGGGGGG,5CC7EFFF9FG<<,,9@?DFEAEBBFA5?FFGFGFGGGG9<FF9EFG8@=FCFEEC7FGFGGGGGFGGGGGG@E8DFGGG:@FG;CFCDGG77?CG:,@>@FCEG9FFEGG+@FFFC97:FGCCC<F@FEEDGFF757::):C<=,?<:<:@+@CC8EGG)5<B9*:C3$E,>:;87#9FF$CFFFB<<4&DD=2EBF@EEA8CEBE99GFAB4,4,A,??>E@C,@;C49:8GGGEAFC4=GGEF9EEE<,8F>CCECFCDGFGEEFF8A,F@C@7FGDGGFDC<@F:FBCGGGGGGGFCGGGGFCFGGGGFFCFDFGGGF@GFFAAGGFFFDFBF@<99GFACCCCC
@sH 287
TGAGGAATATTGGTCAATGGGCGCGAGCCTGAACCAGCCAAGTCGCGTGAGGGATGAAGGTTCTATGGATCGTAAACCTCTTTTATAAGGGAATAAAGTGCGGGACGTGTCCCGTTTTGTATGTACCTTATGAATAAGGATCGGCTAACTCCGTGCCAGCAGCCGCGGTAATACGGAGGATCCGAGCGTTATCCGGATTTATTGGGTTTAAAGGGTGCGTAGGCGGCCTTTTAAGTCAGCGGTGAAAGTCTGTGGCTCAACCATAGAATTGCCGTTGAGACTGGGGGGCTTGAGTATGTTTGAGGCAGGCGGAATGCGTGGTGTAGCGGTGAAATGCTTAGATATCACGCAGAACCCCGATTGCGAAGGCAGCCTGCCAAGCCATGACTGACGCTGATGCACGAAAGCGTGGGGATCAAACAGGATTAGATACCCT
+
FGFGGGGGGGGFGGGGGFFGGGGGGGGGGGGGGGGGGGGGGGGGDGGFGGCGGGGGGGGGCFFGFFFFFEFFGGGGGGGGGGGGGGGGGGGGGGGGGGCFGGGGGGGGGGGFGGFFGGGGGGGGGGFFGGFGGCCFEFGGGGGGGGGFGFGGGGGGGGGFGGGGGGGGGEGGFGGGGDDFG7FFEE?FF;G>GFCEEFCGG#FCF<CFEFFGGGD:E6CBF>GF61CFEC9GFGGACCC:C5CFFGGFFGBFCFCFFEGGFEFDFBADC7C6C><9F;DDCGGGGFFFEA,C+FDA8GFFEE9GFCGGEFEFECGGEGGGFBC@*CEFGGFFF9GGGGGGFDEGGGGC<EC,@:DC7GGGGCEFGFEGF8DGGFFF7EFFGGGGGGFGGGGGGGGGGGGFCGGGECGGGGGGGGGGGGFEFEFEFEGGGGGCCCCC
@sH 20227
TGAGGAATATTGGTCAATGGGCGAGAGCCTGAACCAGCCAAGTAGCGTGAAGGATGAAGGTCCTACGGATTGTAAACTTCTTTTATACGGGAATAAAGTTTCCTACGTGTAGGATTTTGGATGTACCGTATGAATAAGCATCGGCTAACTCCGTGCCAGCCGCCGCGGTAATACGGAGGATGCGAGCGTTATCCGGATTTATTGGGTTTAAAGGGAGGGCAGACGGGAGAGTAAGTCAGTTGTTAAAGTTTGCGGCTCAACCGTAAAATTGCAGTTGATAATGGTTTCCTTGAGTGCAGTTGGGGCAGGCGGAATTCGTGGTGTAGCGGTGAAATGCTTTGATATCACGAAGAACTCCGATTGCGAAGGCAGCTCACTGGACTGCAACTGACACTGATGCTCGAAAGTGTGGGTATCAAACAGGATTAGATACCCT
+
GGCGGGGGGGGGGCFFGGGGGEEEGGEGGGGGFFGGGGCFFGECFFG:CFFGFF,AFFEGGFCGG@FE@@:FFFFEFCFFFGF9FDFFGGGGFDDFGC9A<BEGGGGEG=<FDFG,<,C+AEFFDFE:FFFGG9EFB<,<<=B=8:7F=B<,=A7FBDF76+8CFCBEGEEF9FFF:@:>B,>@*>4=C*FC@FFCC8F:C+8C?;<@=:?<CCF51#2;>>9:FFA+@8#CFF@30/:8@@=#%ED;8:=>(F?D7@FC8EECFC9GEFC6)FFE@<-,#@CFF?,,?AAA+9,5,,@+64,FE98=?,,9,=8C@CFF:5>+*+=,@9,,<BEE9<C,9@6,,DFDEACF@@:@CFCDGDFFGGGGGGFFEC,<FCGFGFFGFGGCFFFFGGGGFGGFFEGGGGGEGGGGGGGGGGGGGGGGGGGGFGF@CCCC
@sH 23694
TGAGGAATATTGGTCAATGGGCGAGAGCCTGAACCAGCCAAGTAGCGTGCAGGATGACGGCCCTATGGGTTGTAAACTGCTTTTATAAGGGAATAAAGTGAGCCTCGTGAGGCTTTTTGCATGTACCTTATGAATAAGGACTGGCTAATTCCGTGCCAGCAGCCGCGGTAATACGGAGGATGCGAGCGTTATCCGGATTTATTGGGTTTAAAGGGAGCGTAGGCCGGAGATTAAGCGTGTTGTGAAATGTAGATGCTCAACATCTGCACTGCAGCGCGAACTGGTTTCCTTGAGTACGCACAAAGTGGGCGGAATTCGTGGTGTAGCGGTGAAATGCTTAGATATCACGAAGAACTCCGATTGCGAAGGCAGCTCACTGGAGCGCAACTGACGCTGAAGCTCGAAAGTGCGGGTATCGAGCAGGATTAGATACCCT
+
FGGGGGGGGGGGGGGGGGGGGGGGGGGGGGGGGGGGGGGGGGGGGGGGGGGGGGGGGGFGGGEFGFGGGGGGGGEGGGGGGEFGGGGGGGGFFGFGDFGGDFGGGGGGGGGGGGGGGGGGGGGGGGGGGGGFGGGGGGGGGGGGGGGGGGGGGGCEEF8DGGGGGGGGG<GGGGGGGG>7FGGGGCEGGGGGGGGGGGE@3CFB?FFGGAFFGGGFGFGGDFGGGGDGGGGGGGF@<,GGGGFGC<CCF@AD<AGFFFFGFGFGGGGGFFGEGFEGFDEEGGGGGGFF>:A7*CGFEF8?,<EGGGFFF8GGGGGGGE@<EFCGBE7FCE9FEGFGGGGGGGGGGGGGGGGGFGFFFGGGGGGGGGFGGGFGGGGGGGGEGGGGGGGGGGGGGGGGGFFE,GFGGGGGGGGGF8FEEF@GGGGGGGGGGGGCCCCC
@sH 29085
TGAGGAATATTGGTCAATGGGCGAGAGCCTGAACCAGCCAAGTAGCGTGCAGGATGACGGCCCTATGGGTTGTAAACTGCTTTTATAAGGGAATAAAGTGAGCCTCGTGGGGCTTTTTGCATGTACCTTATGAATAAGGACCGGCTAATTCCGTGCCAGCAGCCGCGGTAATACGGAAGGTCCGGGCGTTATCCGGCTTTATTGGGTTTAAAGGGAGCGTAGGCCGGAGATTAAGCGTGTTGTGAAATGTAGATGCTCAACATCTGCACTGCAGCGCGAACTGGTTTCCTTGAGTACGCACAAAGTGGGCGGAATTCGTGGTGTAGCGGTGAAATGCTTAGAGATCACGAAGAACTCCGATTGCGAAGGCAGCTCACTGGAGCGCAACTGACGCTGAAGCTCGAAAGTGCGGGTATCGAACAGGATTAGATACCCT
+
DFEGGGGGGG99FFFFGGG<EFGGGGGGGGGGGGGG?EDFGG<FFGGEGGGGGGGGFEFGEGGGGGGGG<:>??AFAFGGGGGGGG9EFFG?A8=EFGFEFDDEECFGGGGGGGGGGGEGGGGFF<@BFFFGFGFFGGGGGFEGEC@FGGGGFGG:@FGGGCDFGEEGGGGG@CCE*>:B,2@BECEGGEGGGGEG#C@1=C'C9?=F@GFFF:8>85FF6C5DGGFCC99:FGG<GFEGFFD,C=A.>@@>@,FGGGEF32EF;DC(FC@CBE:C7C9DFE@GFFFF9FFFFFCBEGFAFFDDGDEGDE?948GGGGFFFFEBBC?A@,CCFGFGFFFAF@,FGGGFECGCFFCEEGCC+EFFEGCGGFFGGGGGGGGFGGGGGGGGGGFGGGGGFEGGFGGFGGGGF@@DFFGGGFEFFFGFCDDGGGCCCCB<
@sH 36280
TGGGGAATATTGCACAATGGGGGAAACCCTGATGCAGCGACGCCGCGTGAGCGAAGAAGTATTTCGGTATGTAAAGCTCTATCAGCAGGGAAGAAAATGACGGTACCTGACTAAGAAGCCCCGGCTAACTACGTGCCAGCAGCCGCGGTAATACGTAGGGGGCAAGCGTTATCCGGATTTACTGGGTGTAAAGGGAGCGTAGACGGAATGGCAAGTCTGATGTGAAAGGCCGGGGCTCAACCCCGGGACTGCATTGGGAACTGGCAAGCTAGTGTACCCGAGGGGTAAGCGGAATTCCTAGTGTAGCGGTGAAATGCGTAGATATTAGGAGGAACACCAGTGGTGAAGGCGGCTTACGGGACGGTAACTGACGTTGAGGCTCGAAAGCGTGGGGAGCAAACAGGATTAGATACCCT
+
CFFEE@FGGGGFGFGFFFAFGCGGEGGGGDFGAAFGGG:FGGGGGGGEG=F8FG>CFFGFF9EDFGG?FFGFFDB<EGFFEFGCE8FFFG@EGCCGGFEGGGGGGGAFGGFFDCC9D88BF:C+@7+@>=><>FG@FAF7:,>:*<CFCEGD;8=B,CF7FFEECF7GF:<B<CFG71C5F=EGEC?>:<9C)>C5<6:::C>CCGCEF?8+F<>:.9C;<FG8D6GGF>8:@::67:F:G>EEDB8:,;DFF<CAC,9=A,A7<B8,96,9+E@,@6+F4BDBFCB4+,GF@FF@E,E,FFGGBFF9EFF@7GGF,AE8GFGFF9GCGFFFCCC,GDF7FCDF@FDFC7CGFCEC@EF@B,ECC,ACFF<GGFFEECE8FBCF@7GGGFGFGGDCC,9B<FFFFGGGGFGCC@<C
@sH 292
TGAGGAATATTGGTCAATGGGCGTAAGCCTGAACCAGCCAGGTAGCGTGAGGGATGACTGCCCTACGGGTTGTAAACCTCTTTTGGTTGGGAATAAAGTGTGGGACGTGTCCCGCATTGCATGTACCATTTGAATAAGGACCGGCTAATTCCGTGCCAGCAGCCGCGGTAATACGGAAGGTCCGGGCGTTATCCGGATTTACTGGGTTTAAAGGGAGCGTAGGCCGGAGATTAAGCGTGTTGTGAAACGTAGAGGCTCAACCTCTGCACTGCAGCGCGAACTGGTCTTCTTGAGTACGCACAACGTGGGCGGAATTCGTGGTGTAGCGGTGAAATGCTTAGATATCACGAAGAACTCCGATTGCGAAGGCAGCTCGCGGGAGCGCAACTGACGCTGAAGCTCGAAAGTGCGGGTATCGAACAGGATTAGATACCCT
+
CEGGGGGGGFGGGGGGGFGGFGECFFFGGFGGGGGGGGGFGGDGGGGGGGD8FFGGFFFEFGGGGGGGGGGGGFFGF<FGGGGFGG@FFGGGGGFGDGFGGFEGGGGGCFG9FEGGGGGGGGGF9BFGCFGGGFGGGGGGGGGGD@=DFGGGGGGGGGGGDCFGGGGGEGGGGF7FF<<CBFGEGGGGF78BEGG7E*=BCG&EF=<=:<<FF:EFE>C5?6CC<?EFCG<CGEFBCFDFEC;610<FF>@FFCCGFA<F(FD7GE<CF8:;8FEFC@$EF9GGFDFF9GGFD@>C8D7GFFFDEGGEEFGGFGGGEDEBEA>EDGCGFEGE,??FGGFEB;CGGFFGGFGGFEGGDGF@GGGGF9EGGCGGGGGGGFGGDGGGGGFCFC@GGFGGFFEFC:GFCGGGGGECGGFGGGGGGGGGGGGFF<CCCB@C
@sH 25099
TGAGGAATATGGGTCAATGGGCGAGAGCCTGAACCAGCCAAGTAGCGTGCAGGATGACGGCCCTATGGGTTGTAAACTGCTTTTATAAGGGAATAAAGTGAGCCTCGTGAGGCTTTTTGCATGTACCTTATGAATAAGGACCGGCTAATTCCGTGCCAGCAGCCGCGGTAATACGGAAGGTCCGGGCGTTATCCGGATTTATTGGGTTTAAAGGGAGCGTAGGCCGGATATTAAGCGTGTTGTGAAATGTAGACGCTCAACGTCTGCACTGCAGCGCGAACTGGTTTCCTTGAGTACGCACAAAGTGGGCGGAATTCGTGGTGTAGCGGTGAAATGCTTAGAGATCACGAAGAACTCCGATTGCGAAGGCAGCTCACTGGAGCGCAACTGACGCTGAAGCTCGAAAGTGCGGGTATCGAACAGGATTAGATACCCT
+
FFGFGGFFFFGGGGGGGGCEFGGGGGGGGGGGFGDGGGGGGGGGGEEGEEGGFEFGGGGGGGEFGGGCFGGGGGFGGGGGGGGGGGGGGGGGGGGGGFGGGGGGGGGFGGCGCDDEFGGGGFGGGGGGGGGGGGGGGGGGFGGGGGGGGGGGGCGFGGGGGGGGGGGDFFGGGGGG*CGGFGGDFFG:F@ECGGGGGEGGGGGGGGCFGFFGCFC4:>GGBFGGCEG8#EFGG>GBECEE6D=EGFF>>:>EFFEE<GGGCGG:.8FC9CEEA>-E+55@BDA=>B8AFD3,9+A=EF8GCC=<F>DGDGFE===:FD@FEFDE@C?<EAE?C,?=C<5;A;,ABDGGFEFGFF:FF?E?@,@@BGGFFC<@AC,FEF@C@CEF,,F@CB@DGGGEGEGGGGFCDCGGGGGGGGGGGFFFDECAF9GGFCFCCCCC
@sH 294
TGAGGAATATTGGTCAATGGGCGAGAGCCTGAACCAGCCAAGTAGCGTGCAGGAAGACGGCCCTATGGGTTGTAAACTGCTTTTATAAGGGAATAAAGTGAGCCTCGTGAGGCTTTTTGCATGTACCTTATGAATAAGGACCAGCTAATTCCGTGCCAGCAGCCGCGGTAATACGGAAGGTCCGGGCGTTATCCGGATTTATTGGGTTTAAAGGGAGCGTAGGCCGGAGATTAAGCGTGTTGTGAAATGTAGATGCTCAACATCTGCACTGCAGCGCGAACTGGTTTCCTTGAGTACGCACAAAGTGGGCGGAATTCGTGGTGTAGCGGTGAAATGCTTAGATATCACGAAGAACTCCGATTGCGAAGGCAGCTCACTGGAGCGCAACTGACGCTGAAGCTCGAAAGTGCGGGTATCGAACAGGATTAGATACCCT
+
GGFGGGGGFDFFGGGGGGGGGGGGGGGGGGGGGGGFGGGGGGGGGGGGGGGGGGGGGGGGGGGFGGGGGGGFGGGGGGGGGGGGGGGGFGGGFGGFFBFFGGGGFGGGGGGGGFG?FGGG<9AFGGGGG9FGGGGFGCFGGG+DFCFFGGGGGGGGGGGCFGGGGGGGGGGGGGGGGEGGGGGGBFCFG7;=@FFG;EE?F3GFFEFC@FFFCG7AG@FBDBGGFG5:GFF+>ECAGGFEGG1GCE=FFF?CF77>CFECE?F6CGFFGCFFFFFECE=83:F@GFFGE8GGD@BCBCGGDF:FCGDGGGGGGGGGEB=8GFGDFGEFEFGFEGGGGGGGGCFEFGGFEFFGCGGEGGGGGEDGGGGGGGGGGGGFGGGGGGGFGAEGGGBGF9EC8GE@FDGGGGGEGGGGGGGGGGGEFGGGGGGGGGGCCCCC
@sH 25686
TGAGGAATATTGGTCAATGGGCGAGAGCCTGAACCAGCCAAGTCGCGTGAGGGATGAATGGTCCATGGCCTGTAAACCTCTTTTGTCAAGGAAGAATAGACGGCACGCGTGCTGTTTTGCCAGTACTTGACGAATAAGCATCGGCTAACTCCGTGCCAGCAGCCGCGGTAATACGGGGGATGCGAGCGTTATCCGGATTTATTGGGTTTAAAGGGCGCGTAGGCGGGACGCCAAGTCAGCGGTAAAAGACTGCAGCTAAACTGTAGCACGCCGTTGAAACTGGCGACCTGGAGACGAGACGAGGGAGGCGGAACAAGTGAAGTAGCGGTGAAATGCTTAGATATCACTTGGAACCCCGATAGCGAAGGCAGCTTCCCAGGCTCGATCTGACGCTGATGCGCGAGAGCGTGGGTAGCGAACAGGATTAGATACCCT
+
FFEGGGGGGGGGGGGGGGGGGGGGGGGGGGGGGGGGGGGGFGFFEGGGEFGGGGGGGGEGFFFGGGGFEFFEFFFGGGGGGGFGFGGGG9FFGGGGGGGGGGGGGGEGGGGEGGGGGGGGGGFGGGGGGGGGGGGGFF,BFDCGEGGGGGGGGGGGGCFGGGGGDGGGEGGFGGGGGGGGGGGGGDGGGCEE?GGG993CEFGFGGGGGCCE2<CBCDGG=FGGCCEFGGGGGFF@AFGFCEE>5<?D>9FGFGE;FFEEC<59FE<FCGGECF<GF=DDGGECCFD>FFA*EFDE8EGGGGFAECGECEEF9GFGGGGGGGGBGCGGGAAFFFEGGGGGGGGGGGGGGGFGGGGGGGC?CF@FFEGGGGGGGGGFGGGGGGGGGFGGGFEGFGFCGGEECGGGGGGGGFFGECGGGGGGGGGGGGGFGGCCCCC
@sH 27466
TGAGGAATATTGGTCAATGGGCGAGAGCCTGAACCAGCCAAGTCGCGTGAGGGAAGAATGGTCTATGGCCTGTAAACCTCTTTTGTCAAGGAAGAATAAGCAGCACGAGTGCCACCTTGCCAGTACTTGACGAATAAGCATCGGCTAACTCCGTGCCCGCAGCCGCGGTAATACGGGGGATGCGAGCGTTATCCGGATTTATTGGGGTTAAAGGGCGCGTAGGCGGGACGGCAAGTCAGCGGTAAAGGACTGCAGCTAAACTGTAGCACGCCGTTGAAACTGGCGACCTGGAGACGAGACGAGGGAGGCGGAACAAGTGAAGTAGCGGTGAAATGCATAGATATCACTTGGAACCCCGATAGCGAAGGCAGCTTCCCAGGCTCGGTCTGACGCTGATGCGCGAGAGCGTGGGTAGCGAACAGGATTAGATACCCT
+
EFFCGGGGGGFEFFGGCFF<FFGGGGGGGGGFGGFEFGGDG86CFFGFGEGGGEFFFFGG8CFFEFG8DGFFGGGGEFGGFFGGGGGFA9ECFFGCFFCA?A<FFGG@=FFGFGGFGFG,?EFDDDFFGGGGGEFGGGDEF8B+C@+FGC<FFFFDC,@FCEFFC6B@F**,<<F:7FGD@BC<<</:<*=*2?FCECE?EGCE,**:*;@@EFE7:C5/8C89>5EDGGGGGC8+C<=@CE3=E,A5<?F:ECD9FF2<4<<ECEFF/3@F=A<@8<?=+B+3,B,33=D9:8BF8CFEA,CB>+:7>,FE89;;FAEC,@8)>?9@<E,A,FFAFCFGE,9FGFFEFFFFEEE@CB::EGFFCCFGCFEECCFBGGGDGGGGGGGGGGGFGFC7F@+@GF@GFEGFFFFEGGGEGEFFEFGGGGGF@EACCC@
@sH 37208
TGAGGAATATTGGTCAATGGGCGAGAGCCTGAACCAGCCAAGTAGCGTGCAGGATGACGGCCCTATGGGTTGTAAACTGCTTTTATAAGGGAATAAAGTGAGCCTCGTGAGGCTTTTTGCATGTACCTTATGAATAAGGACCGGCTAATTCCGTGCCAGCAGCCGCGGTAATACGGAAGGTCCGGGCGTTATCCGGATTTATTGGGTTTAAAGGGAGCGTAGGCCGGAGATTAAGCGTGTTGTGAAATGTAGACGCTCAACGTCTGCACTGCAGCGCGAACTGGTTTCCTTGAGTACGCACAAAGTGGGCGGAATTCGTGGTGTAGCGGTGAAATGCTTAGATATCACGAAGAACTCCGATTGCGAAGGCAGCTCACTGGAGCGCAACTGACGCTGAAGCTCGAAAGTGCGGGTATCGAACAGGATTAGATACCCT
+
<EEGGGGGGGGFGGGGGGFFGGGGGGGGGGGGGGGGFGGGGG,EFGGGGGGGGGGGGG>FGGG<F8FFGGGGGGGGGFGGGGGGGGGGGGFGGGGGFGGGGGGGGGGGGGGGGFGGGGGGGGGGGGGGGGGGGCAFGGGDGFGGGEGGGCG9FCFGGGGGFCCF7CFGEGGGF;FGFCEDFGGGGC8FG>BFGGEF;CG4EF=GG9@3GGFGGGDC>DGDFBC?CGGC;CFFGGGAED5CFF:F:>F9C,CFFGGFFGGFCD:;GFFFEBE9@CEFCE9@FGGGGFFFEGGGFECB>E<DDFGGCEC@E8E@+ECCEBB=FFCEB:,AAAFEEEDFGGFDA9F8GFCGEFGDFEDGGFGGGGECGEFFFGFF@,GGGGEFCGGGFGFGGECGGGGF@+GGFEDFGGGCFFF@GGGGGGFFEGGGFCGGGGGCC@@C
@sH 36254
TGGGGAATTTTGGACAATGGGGGCAACCCTGATCCAGCCATGCCGCGTGCAGGATGAAGGCCTTCGGGTTGTAAACTGCTTTTGTCAGGGACGAAAAGGACCGTGTTAATACCATGGTCTGCTGACGGTACCTGAAGAATAAGCACCGGCTAACTACGTGCCAGCAGCCGCGGTAATACGTAGGGTGCAAGCGTTAATCGGAATTACTGGGCGTAAAGCGTGCGCAGGCGGTTCTGTAAGACAGATGTGAAATCCCCGGGCTCAACCTGGGAATTGCATTTGTGACTGCAGGACTAGAGTTCATCAGAGGGGGGTGGAATTCCAAGTGTAGCAGTGAAATGCGTAGATATTTGGAAGAACACCAATGGCGAAGGCAGCCCCCTGGGATGCGACTGACGCTCATGCACGAAAGCGTGGGGAGCAAACAGGATTAGATACCCT
+
@FGGGGGGGGGGGGGGFGGGGDEGGGGGGGGGGGGGGGGGGGGGGGGFDGGGGGGGGGCFGGGGFFFGGGGGGGGGFFGGGGGGGGGGGGGGGGCFGGGGGGGFGGGGGGGGGGGGGFGGGGGGGGGGGGGGGGGGGGGGGFFGGGGCEGGGGGGGGGFFGFFFGGGGGGGGGGGGGGGGGGGGGGGGGGGG?C;FG=GGGGDGGGGFGCFGGEED7FGC@@CGEEGCCCEGDEGAGGGFE?2FFGCDGFFGGEFGEGGGEFGFFFCGEFGGGF;FFFFF?CFD@,GFEGDFB,9DEFFA@D?FAE?:GGGGGFCFEFCGFGFFFE9GGFGFFFEFFFFFEGFC8FDCCCCGGGGFFF=FEFC?:FF@FGFGGCFCFGCGGF8GGGGGGGGFGGGGDGGFFGGGFEGFDEEGGGFGGGGFFGEFFFGGGGGGGGGF@C9CC
@sH 35790
TGAGGAATATTGGTCAATGGGCGAGAGCCTGAACCAGCCAAGTAGCGTGCAGGATGACGGCCCTATGGGTTGTAAACTGCTTTTATAAGGGAATAAAGTGAGCCTCGTGAGGCTTTTTGCATGTACCTTATGAATAAGGACCGGCTAATTCCGTGCCAGCAGCCGCGGTAATACGGAAGGTCCGGGCGTTATCCGGATTTATTGGGTTTAAAGGGAGCGTAGGCCGGAGATTAAGCGTGTTGTGAAATGTAGATGCTCAACATCTGCACTGAAGCGCGAACTGGTTTCCTTGAGTACGCACAAAGTGGGCGGAATTCGTGGTGTAGCGGTGAAATGCGTAGATATCACGAAGAACTCCGATTGCGAAGGCAGCTCACTGGAGCGCAACTGACGCTGAAGCTCGAAAGTGCGGGTATCAAACAGGATTAGATACCCT
+
EFGGG,CFGGGFGGGFFFE8EGGGDGGGGCFFFGGGGGGGGGFFCFGGGEGGF6,EDFGGGGGGGCGGCF:FC<?CCFGG,BFGGGGGGGFBEDEGGGAAE<EG,B+4BBFCGF@FGFEGGGGCFGGCFFGC,A=;EDDCGFG7F8EGFDFECCDDED8+,8<:@C@GC:C7C;*CCE:CFGF>DEG,5GG7,<):C:C:9E#@@C?6<<@@CF7)@@<?>=CD<CE#CDEFGGF>GDEGGBC8C?ECF>>GGFFGEFFF,AFFG;D9=F<,7ECF;DADCFF8FGFB?DFFFC6EEFE<EFE,GGDGE8E>9,B7BGGGFFEE5GEGGGGGFCEF=,E@EFCAFF@GFABB@F7GEGGFGCE@FCCGGCFGFCFC,FEGGFCGFGFGEDGGGGGF<:EFFGFFFGGFGFGFGGGGGGFFE<GFDGFGGGF8CCCC
@sH 18472
TGGGGAATATTGCACAATGGGGGAAACCCTGATGCAGCGACGCCGCGTGAGCGAAGAAGTATTTCGGTATGTAAAGCTCTATCAGCAGGGAAGAAGAAATGACGGTACCTGACTAAGAAGCACCGGCTAAATACGTGCCAGCAGCCGCGGTAATACGTATGGTGCAAGCGTTATCCGGATTTACTGGGGGTAAAGGGAGCGCAGGCGGAAGGCTAAGTCTGACGTGAAAGCCCGGGGCTCAACCCCGGTACTGCATTGGAAACTGGTCATCTAGAGTGTCGGAGGGGTAAGTGGAATTCCTAGTGTAGCGGTGAAAGGCGTAGATAGTAGGAGGAACACCAGGGGCGAAGGCGGCTTACTGGACGATAACTGACGCTGAGGCTCGAAAGCGTGGGGAGCAAACAGGATTAGATACCCT
+
9CFFGEEGGCAAFFGGEFECDFCFFGGGGED8F,CCEFEGFGGFCECF>FGFEGGEDGECEE,?,988BFF<FGGGFCCFF@FFFFEFCGGFGGFF8BBEAEECEGGGGGFFFEGGFFGGGGDGE@:+>@BFFCE,<FCAA>C,@<FE@F<BEFF9C<>;CEB,,CC,*<<EGGGGGE**=::92<6F*<:BFGGCE=>.):*=C8<8<+EC>9@CD6<C52#E:@;.E=EG5:/8->@8F@GGFC>3E>:7DDE@@6F9@EFGCEC@?<8=BF?F=GECFC?FFCDAE9BFGGE,EE@==<EE>@*B:CFCFF7,4+CDE8FECC,FFFE,FFFECFFEB@,CGGFCFGGCFDGGGGGEFEG?GGFFGE:B@CEEFGGGFED@FGGGGGGGGGGGFGFFFFFGGFFF9GGGGCCCCC
@sH 41767
TGGGGAATATTGCACAATGGGGGAAACCCTGATGCAGCGACGCCGCGTGAAGGAAGAAGTATCTCGGTATGTAAACTTCTATCAGCAGGGAAGAGATTGACGGTACCTGACTAAGAAGCCCCGGCTAACTACGTGCCAGCAGCCGCGGTAATACGTAGGGGGCAAGCGTTATCCGGATTTACTGGGTGTAAAGGGAGCGTAGACGGATGGACAAGTCTGATGTGAAAGGCTGGGGCTCAACCCCGGGACTGCTTTGGAAGTTGCCCGTCTTGCGTGCCGGAGAGGTAAGCGGAATGCCTAGTTGAGCGGTGAAATGCGTAGATATTAGTAGGAACACCAGTGGCGAAGGCGGCTTACTGGACGGTAACTGACGGTGAGTCTCGAAAGCGTGGGGAGCAAACAGGATTAGATACCCT
+
,CC8BCCFFC9EGDGCFF@E<FGC,FCFC8EF9FFGDGGCEE7CEGG:>@,CEGGGGGFFFFG,C=FCFFFGEFGGCFG,A@FFEACE4+BECAF?9E,EF:EGFGAFCE<DFDFGFD@DFCGDECG8D;C,>3:FGFCFG<<AFCCC5>EFGD*89,5:B**1C*<=*<=5F,<:CFGA<C:FG7<*46:C0<:><E:?D5:3:811C:C<31363/F@0,@AEF9:C:<DGCE36><>@+<;DC>8<@,,,DD,@70++C++F=333+=+*CB>+7FB4C,4,B::C>E@9E=,DE?<A9++)CFDCBC,@FFB7EA9A,F,<CFC,,C,CFCEF@,EFB@@<B@FFCGGGGFF@EGGGDGGEFEB@BC@;,6FCC,FEB@8EEEF@C6<CGFFE9F@ECGFFGFGGGFC9CCC
@sH 24537
TGGGGAATATTGCACAATGGGGGAGACCCTGATGCAGCGACGCCGCGTGGAGGAAGAAGGTCTTCGGATTGTAAACTCCTGTTGTTGAGGAAGATAATGACGGTACTCAACAAGGAAGTGACGGCTAACTACGTGACAGCAGCCGCGGTAAAACGTAGGTCACAAGCGTTGTCCGGAATTACTGGGTGTAAAGGGAGCGCAGGCGGGAAGACAAGTTGGAAGTGAAATCCATGGGCTCAACCCATGAACTGCTTTCAAAACTGTTTTTCTTGAGTAGTGCAGAGGTAGGCGGAAGTCCCGGTGTAGCGGTGGAATGCGTAGATATCGGGAGGAACACCAGTGGCGAAGGCGGCCTACTGGGCATCAACTGACGCTGAGGCTCGAAAGTGTGGGTAGCAAACAGGATTAGATACCCT
+
GFGDGGGGGGGGGGGGGEGGFGGGGGGGGGGGGAEFFGGGGDGGGGGFC77CFFGGGGFGCAFGGFGF7:FEEFFGGGGCFEFFGCFGGFGGGGFDEAFGGE+BFF?A,BDFFGGGGGDC<FFCC:CFF9FGGGG,@ACGGEF7CGCEFEFF,7C,@C7,DF:FG@D/?771A;CD<CFFCG>A7FFFCFBFGCCFGGFCDC>8?ED8=>7;?8C=GGFE=8<1<8FGFGGFGFFD8<DFCFCCFGDFFGGFE<>@C=;;8CFDEG@GFCECDD=BGCFGGF:FGGGGEECDA4+F=@+F?F@+=GECFGFA,C@8,?,CFECDDEF@CDEFCFFF8DFC,GGGGFBGGGGGFAGGFGFGGGGGFFEF@C;@C,;ECGGFC7GGFGGGGGFFEAAFGGFEGGGGFAGGGGGCCCCC
@sH 303
TGAGGAATATTGGTCAATGGGCGAGAGCCTGAACCAGCCAAGTAGCGTGCAGGATGACGGCCCTATGGGTTGTAAACTGCTTTTATAAGGGAATAAAGTGAGCCTCGTGAGGCTTTTTGCATGTACCTTATGAATAAGGACCGGCTAATTCCGTGCCAGCAGCCGCGGTAATACGGAAGGTCCGGGCGTTATCCGGATTTATTGGGTTTAAAGGGAGCGTAGGCCGGAGATTAAGCGTGTTGTGAAATGTAGATGCTCAACATCTGCACTGCAGCGCGAACTGGGTTCCGTGAGTACGCACAAAGTGGGCGGAATTCGTGGTGTAGCGGTGAAATGCTTAGATATCACGCAGAACCCCGATTGCGAAGGCAGCCTGCCAAGCCATGACTGACGCTGATGCACGAAAGCGTGGGGATCAAACAGGATTAGATACCCT
+
AFGGGGGGGGGGGGGGGGGGGGGGDGGGGGGGGGGGGGGGGFGGGFGFGGFFGCAFFFCGGEFGGGGGGEEEGFGFGGGGGFAFEGGGGGGGGGCGGGGGGGGFGGGGCFGGGFFFEFGGGGGGGFGGG9FGGGFGFFADGGGGGEEGFGGFGGGG=FEGGGC7@:CFGGC9EFGG<::FFFFEBFGGGGGGGGGGG<F:@C/F<G<E<8?:<:<AC;853F7?*8:1C0<<<CFFEFEGD80@>CFGB>7>AC?FGFCFCCFFG?7FGF>6+38+G@3:9>B@+@:8,,DFDECGGGFGCF?,++GFCE?>>,E@GGFGFE@@*EFFDFFB@BE:=FEFDDC=,GFCFECF@6CC:FF7@GEFFF<GGCEC7CCF:GFEFGGFGFCGGFBCGGFFEFEEF7FFBGGGGGGFFFFGGGGGGGFGGGGFFFF<CCCC
@sH 33679
TGAGGAATATTGGTCAATGGACGAGAGTCTGAACCAGCCAAGTAGCGTGAAGGATGACTGCCCTATGGGTTGTAAACTTCTTTTATATGGGAATAAAGTGAGCCACGTGTGGCTTTTTGTATGTACCATACGAATAAGGATCGGCTAACTCCGTGCCAGCAGCCGCGGTAATACGGAGGATCCGAGCGTTATCCGGATTTATTGGGTTTAAAGGGAGCGTAGGCGGACTATTAAGTCAGCTGTGAAAGTTTGCGGCTCAACCGTAAAATTGCAGTTGATACTGGTCGGCTTGAGTGCAGTAGAGGTAGGCGGAATTCGTGGTGTAGCGGTGAAATGCTTAGATATCACGAAGAACTCCGATTGCGAAGGCAGCTTACTGGACTGTAACTGACGCTGATGCTCGAAAGTGTGGGTATCAAACAGGATTAGATACCCT
+
CFGGGDEFFAFGFFFGGGGGFGGGGGGCFGGGGGGGG?FDGGFGGGGGGGGGGGGGGGFFFFGGGFGGGGGGGGGGGGGGFGGGFFGDFGFF@FCGGGFFADF8DFEGGGGECGGGFFGEEFGFGGGFFFEGDGGGGGGGDFEGGGGGFGFF7FFGGGFFF<BDGGEE@GECFGFDFEGDG,DB::*1>FFGGGFB?5EFFGG?@;F,FFG9-8CD<>C9>3BFCE:FD7>CF9@%<:EEGGGF6793>C*9:GF=>+>F::B1F;FDA:,(GGFC=9DDCGEFB>9,FFFF5GCFFEC,9E<GFDGEDFEE8EGCEFGFCCGEBFF9GGGE<C9FCCDDEDGGDFFFEECF<CCGGFFFCEEGFFFE?GFGGGGGGGGGFDGGGGGGGFEGGFGGGGGCECFCEFGGFGEGGFAFFDBFFGGGEB<FGGFCCCBC
@sH 44205
TGGGGAATATTGCACAATGGGGGAAACTCTGATGCAGCGACGCCGCGTGAAGGAAGAAGTATCTCGGTATGTAAACTTCTATCAGCAGGGAAGATACTGACGGTACCTGACTAAGAAGCCCCGGCTAACTACGTGCCAGCAGCCGCGGTAATACGTAGGGGGCAAGCGTTATCCGGATTTACTGGGTGTACAGGGAGCGTCGGCGGCGGAGCAAGTCAGAAGTGAAAGCCCGGGGCTCAACCCCGGGACGGCTTTTGGAACTGCCCTGCTTTGTTTCAGGAGAGGTAAGTGGAATTCCTAGTGTAGCGGTGAAATGCGTAGATATTAGGAGGACCACCAGTGGCGAAGGCGGCGTACTGGACTGACAATTACGCTGAGGCTCGAAAGCGTGGGGAGCAAACAGGATTAGATACCCT
+
<E,,7@CFGEGGFFFEFF9@6;CGDGG,C@E,C@FGE8FGGEGGECFCEFEGFDFF<FFFFEFCFFFF8CF,<FFGDGG,C,AFGFGC74<<CE,C,,CEFEDC7?,:EEGF,AAEBAFGGGECC:FE@FGF@,>BFGCEC<<7B+@:*@C9FG:F:,*854=BF**B*<*3<B*=:CFC@CC:FFC**8,548=@CE8*21*:<029C><2CF>/C=94<<9=<:.4;>@*GF34D<6FGCGGGGEF9FDG3AD5>E818>35-?=B8:,,#C@<8#=F983E:BB99,E@,8FF?BCFAGEC>EEFGGFC,:FECGFGGGF;FF<ECE?C6,C:,,B=@::,FEGGGF:EC,FCGFFEEFE@CCC96,,EF?EFDGGGF:<F,@DEGFB6C@9GFC=@F<EF<EGFGFC,CCCC
@sH 47010
TGAGGAATATTGGTCAATGGGCGAGAGCCTGAACCAGCCAAGTAGCGTGCAGGAAGACGGCCCTATGGGTTGTAAACTGCTTTTATAAGGGAATAAAGTGAGTCTCGTGAGACTTTTTGCATGTACCTTATGAATAAGGACCGGCTAATTCCGTGCCAGCAACCGCGGTAATACGGAAGGTCCGGGCGTTATCCGGATTTCTTGGGTTTAAAGGGAGCGTAGGCCGGAGATTAAGCGTGTTGTGAAATGTAGACGCTCAACGTCTGCACTGCAGCGCGAACTGGTTTCCTTGAGTACGCACAAAGTGGGCGGAATTCGCGGTGTAGCGGTGAAATGCTTAGATATCACGAAGAACTCCGATTGCGAAGGCAGCTCACCGGAGCGCAACTGACGCTGAAGCTCGAAAGTGCGGGCATCGAACAGGATTAGATACCCT
+
CFFGGGGGGFFFGGGGGGGG,EFFGGGGG?FGGGGGFGFGGGGGGGGGGGGGFGFGGGGGGGGGGFFFFFGGGEFFGGGGC?FGGGFG9EFEFEAFGGGGGGGGGGGFGGGEFFFGGCGGGGGGF?GGFGGGGGGGGGEBFDFGGGCGFFGGGFFGFFGCF<CGGCEGGBFGGG@:CFEFFEGGGGDGGGB7EFGGGGFF$=F8?FB7CCBCE.C:FDGG4=EGFGGGGEFFGGGBBCDGFA99FGCEFCB??FGDCEGCEF;9C@EEGCC9FFCEDD@E=CFDFFFD8GGF?GGGGF@FCFFGGC:CC,4;GGGGGGDGFEC@@C7FDEFDFFEE;EF=A,,,:,=<GFFGFC@CGF<C@,F@FAFFGGGGFCFF7B@,GEGGGEFGGGGDGGGGGCGGCFFD8GGGGGGFEFFC;FFAFGGGGFGFFE9CCCCC
@sH 307
TGGGGAATATTGGGCAATGGGCGCAAGCCTGACCCAGCAACGCCGCGTGAAGGAAGCAGGCTTTCGGGTTGTAAACTTCTTTTAAGTGGGAAGAGTAGAAGACGGTACCACTTGAATAAGCCACGGCTAACTACGTACCAGCAGCCGCGGTAATACGTAGGTGGCAAGCGTTGTCCGGATTTACTGGGTGTAAAGGGAGTGCAGCCGGGCATGCAAGTCAGATGGTAAATCTCAGGGCTTAACCCTGAAACTGCATTTGAAACTGTATGTCTTGAGTGCCGGAGAGGTAATCGGAATTCCGTGTGTAGCGGTGAAATGCGTAGATATAAGGAAGAACACCAGTGGCGAAGGCGGATTACTGGACGGTAACTGACGGTGAGGCGCGAAAGCGTGGGGAGCGAACAGGATTAGATACCCT
+
@EFGGEGGGFFFG<EFDFG?FGCGEECFGDGGFFGGGGFFFF7BFGGFGGFGGG8F,CE9=FEFCBEEFE=F<EEECCFFDFCG@F?@AFCFGGGFGGGGGG?EGG<?EBEF,AFFFDGFGGGGGCB++,=FFCCD98+@87FBC<>@F7>CCCD;7>A>*7D@FG,11*1**6<<=:<F,<A<CB<<FF:E8?C;56F*=CAFB*>:>92:3F7774EGFGFC5</9.@7GGFF@CD9FFCCDC<8C:>FDDDB@01FFGFDBF8@9?FFDDF>EECC:=E@A/FAE?=@FFE8C@@=>+EE<C>9F7EDGE9C=EF@FAGGGF<9F9GGGGGCDFAGFCGDGDFFCCFD7FDGFGGFFGGGFAA@<@CCECB@DGEC@:7>FF@7EGGGGGGFGGGEFFCFFGGGFDGGGGCCCCC
@sH 31940
TGAGGAATATTGGTCAATGGGCGAGAGCCTGAACCAGCCAAGTCGCGTGAGGGAAGAATGGTCTATGGCCTGTAAACCTCTTTTGTCAAGGAAGAATAAGCGGCACGAGTGCCACCTTGCCAGTACTTGACGAATAAGCATCGGCTAACTCCGTGCCAGCAGCCGCGGTAATAAGGGGGATGCGAGCGTTATCCGGATTTCTTGGGTTTAAAGGGCGCGTAGGCGGGACGGCAAGTCAGCGGTAAGAGACTGCAGCTAAACTGTAGCACGCCGTTGAAACTGTCGACCTGGAGACGAGACAAGGGAGGCGGAACAAGTGAAGTAGCGGTGAAATGCATAGATATCACTTGGAACCCCGATAGCGAAGGCAGCTTCCCAGGCTCGGTCTGACGCTGATGCGCGAGAGCGTGGGTAGCGAACAGGATTAGATACCCT
+
EGGGGGGGGGGGGGFGGGGDFGDGGGGGGGGGGGGGGGGGGFFC7FGFEEGGGGGGGGGDGEFFFGGFEFFFGGGGGGGGGGGGGGGEFFFGGGGGGGGGGGGGGGGGCEFCFA@F8FGGGGFGGGFGGFGCFBD+CAFGCFDGGG@FGDAEGG?FFCFGGC,D>>CFGGFC,,2,6BGFC7:*1CEB*=BBGG<*59<C+1FCFGC7:8C+0<9>80>5)384:<E5*683@:AC0C<8?8?25,9C?268,BC<<@<8,@3,<F>@7@+GFFF;F718FC:@DF<DC,F8=3>,<FDB9GFFC7FEEEEECC9CFGEFACB8GGGGGGFFFAFEFFCGGGGGE<GGGFGF>F::CGFF:F<F?9GGGGGGGGGGGGGGGGEFGGFGEFGGGGGEC@7EDGGGCGGGFFFGFCGGFAFGGGGGGGGGGGCCCCC
@sH 309
TGAGGAATATTGGTCAATGGGCGAGAGCCTGAACCAGCCAAGTAGCGTGCAGGATGACGGCCCTATGGGTTGTAAACTGCTTTTATAAGGGAATAAAGTGAGTCTCGTGAGACTTTTTGCATGTACCTTATGAATAAGGACCGGCTAATTCCGTGCCAGCAGCCGCGGTAATACGGAAGGTCCGGGCGTTATCCGGATTTATTGGGTTTAAAGGGAGCGTAGGCCGGAGATTAAGCGTGTTGTGAAATGTAGACGCTCAACGTCTGCACTGCAGCGCGAACTGGTTTCCTTGAGTACGCACAAAGTGGGCGGAATTCGTGGTGTAGCGGTGAAATGCTTAGATATCACGAAGAACTCCGATTGCGAAGGCAGCTCACTGGAGCGCAACTGACGCTGAAGCTCGAAAGTGCGGGTATCGAACAGGATTAGATACCCT
+
CFDFGGGGGGGGGGGGGGGGGGGGGGGGGGGGGGGGGGGGGFGGFGDFGGGGFGGGGGGGGGEEGGGFGGGDGGGGGGGGGGGGGGGFGGGFGGFGGGGGGFGGGGFGGGGGGGGGGGGGGGGGGGGEFGGGGGGGGGGGGGGGGDEFGEGGGGGGGGGGGFECEGGGGGGGGGGGG:FG7GGGGGGGG@GGFGGGGGDGGGGEFFFGGFFCGGGFC<F>?DGCFFF>GGGGGGGACFGGGGGFCFGGGGGGGFEEGFEGGGGGGFCAGE>?GGGGGGFGFGFFFGGGDA9F5GE:DFGFEFGFGGF@GGFFBDGGGGFGGGGGFGFE@FGFFEFFEGFCFGGGGGGGFCGGGGGEGGGGGGGGGGEGGGFGGGGGGGGGGGGGGGGGGGGGGGFFGFGFFGGFGGGGGGGGGFCGGGGFGGFFGGGGGGGCCCCB
@sH 310
TGAGGAATATTGGTCAATGGGCGAGAGCCTGAACCAGCCAAGTAGCGTGCAGGATGACGGCCCTATGGGTTGTAAACTGCTTTTATAAGGGAATAAAGTGAGCCTCGTGAGGCTTTTTGCATGTACCTTATGAATAAGGACCGGCTAATTCCGTGCCAGCAGCCGCGGTAATACGGAAGGTCCGGGCGTTATCCGGATTTATTGGGTTTAAAGGGAGCGTAGGCCGGAGATTAAGCGTGTTGTGAAATGTAGATGCTCAACATCTGCACTGCAGCGCGAACTGGTTGCCTTGAGTACGCACAAAGTGGGCGGAATTCGTGGTGTAGCGGTGAAATGCTTAGATATCACGAGGAACTCCGATTGCGAAGGCAGCTCACTGGAGCGCAACTGACGCTGAAGCTCGAAAGTGCGGGTATCGAACAGGATTAGATACCCT
+
EEFFGGGGGGGFGFGGGGF<FGCFCFC?F,CFFEFGGGGGGGCFFGGFDGGGGGGFGGGG7CFFD,CEEGEGGDF,?FFGGG,FEGGGCCGFGF@FGGGGGGGGGGEFGFEFFGG8==:,??F<EFGCFAFFFGGGGGGGFGG>8CCDG9D<D>D7FCFGFFCGGCEFGEECFGFGGCCBFFGCDFCFGC7EGFFECF</34CC?7F7F+EC1825;(C>:CG;FGFBC=-9@C:2DFF?GGFFDFG#B9::D8CD9FCFC<FFGGGG@EGFB7C>>D=DD7DA=,+,@,FE*7CGGFGGGFEFGGFCFEDE@,77DFDFFECC?F:EEEE<FDFFF<C;?,EFFGFGCAGFE=FC,FBCDFFCEFCFGGDFCGCFFFFFCGGGGGFGFCBCGFGGF:CCGEFGDCGGGGGGFC,GCGFFFFGGGGDGGFEA---A
@sH 26341
TGGGGAATATTGCACAATGGGGGAAACCCTGATGCAGCGACGCCGCGTGAGCGAAGAAGTATTTCGGTATGTAAAGCTCTATCAGCAGGGAAGAAGAAATGACGGTACCTGACTAAGAAGCACCGGCTAAATACGTGCCAGCAGCCGCGGTAATACGTATGGTGCAAGCGTTATACGGATTTACTGGGTGTAAAGGGAGCGCAGGCGGAAGGCTAAGTCTGACGTGAAAGCCCGGGGCTCAACCCCGGTACTGCATTGGAAACTGGTCATCTAGAGTGTCGGAGGGGTAAGTGGAATTCCTAGTGTAGCGGTGGAATGCGTGGATATTAGGAGGAACACCAGTGGCGAAGGCGGCTTACTGGACGATAACTGACGCTGAGGCTCGAAAGCGTGGGGAGCAAACAGGATTAGATACCCT
+
CCFGGGGGGGGGGFGGGGGGGGGGGFGGGGGGGGGGGGGGGGGGGGC>FGGGGGGGGFGFFGGGGGG+4DA<BEE9F<FFFFEFFGGGGGGG74B<?8FFGFGEEGGGFCCGGGGGGGG<FFFDC=7>FFDE9BE:8FGG8FCFGGGGE*>FFFAC7@E,<:@CFCC<@:<EG:,3FEF=B)CC)@9FAC:?FEG9*2<;8:9CDD<8:88F><;CFFC:C>0@=,<;7CCCC8>FGDCC:8<@E/,3<::CFC,DEGD@CG>4+GF-=<B#CC$CE>AC7F-F@9E9FFEDCF=,49AFF<EA=BDE>=?C,,:GGGCCC,9FFGGGGFA9FDBC@<EFEFB,GGGFCGGGFE<FGGGGGGGFFFAFF7GGFFF@FGGGECGFFGGGGGGFEFGFFFGGGFEEFGGGGGFC8CCCCC
@sH 48305
TGAGGAATATTGGTCAATGGGCGCGAGCCTGAACCAGCCAAGTCGCGTGAGGGATGAATGGTCCATGGCCTGTAAACCTCTTTTGTCAAGGAAGAATAAAAGGTACGTGTACCTTCTTGCCAGTACTTGACGAATAAGCATCGGCTAACTCCGTGCCAGCAGCCGCGGTAATACGGGGGATGCGAGCGTTATCCGGATTTATTGGGTTTAAAGGGCGAGAAGGCGGGACGCCAAGTCAGCTGTAAAAGACTGCAGCTAAACTGTAGCACGCCGTTGAAAATGGCGACCTGGAGACGAGACGAGGGAGGCGGAACAAGTGAAGTAGCGGTGAAATGCTTAGATATCACTTGGAACCCCGATAGCGAAGGCAGCTTCCCAGGCTCGATCTGACGCTGATGCGCGAGAGCGTGGGTAGCGAACAGGATTAGATACCCT
+
FGGGGGGGFGGGGGGGFCE8EFGGGGDG@DF@FGFEEFAFGGCFGGE+FFG@CEFGG6C-9CCFGGGGGGFFFFGGGGFGGGBEFEGGEGGFGGGGGGGGGF@EBFEFEFGGGEFFGDFFCFGCFGGD,,<CF:@EFFFGG8FG:FDF,,BC+:B+DFC@,DCGE8CEF7CECF@CCEGGCCDE*<*<1<<A,<FFGGG9+33AEC*18<<@@C5D5)8)8C=/=:C<*:E58858@CC8*59>C4ED=D9;FC<3,@@=@,FCD>>38+6C@@,9;D98CCC@,5,3,D=5BDA@FGF8EEGGEFCF@C9>,A9,B?5<FGGFGEEA,?<C,9,AFEGGGE<C,FF@AB8:F>C+FFEC:C7F9CF<,8E,FFGGCFBCD@6,D<EGF:CDGFC,7FBFCGGGGGGEGFFFEEF;FAFCGGGF@GGFFFCCCCC
@sH 21562
TGAGGAATATTGGTCAATGGGCGAGAGCCTGAACCAGCCAAGTAGCGTGAAGGATGAAGGTCCTACGGATTGTAAACTTCTTTTATACGGGAATAAAGTTTCCTACGTGTAGGATTTTGTATGTACCGTATGAATAAGCATCGGCTAACTCCGTGCCAGCAGCCGCGGTAATACGGAGGATGCGAGCGTTATCCGGATTTATTGGGTTTAAAGGGAGCGCAGACGGGAGATTAAGTCAGTTGTGAAAGTTTGCGGCTCAACCGTAAAATTGCAGTTGATACTGGTTTCCTTGAGTGCAGTTGAGGCAGGCGGAATTCGTGGTGTAGCGGTGAAATGCTTAGATATCACGAAGAACCCCGATTGCGAAGGCAGCTTGCTAAACTGTAACTGACGTTCATGCTCGAAAGTGTGGGTATCAAACAGGATTAGATACCCT
+
FGGGGGGGGFGGGGGGGGGC,EFFG@GGGGGGGGGGGGGGGGAFGGGCCEGGGEFGGF@FFFGFGGCEGGGGGGGGGFGG<EFGGGGGCFF=EGG<EFFGGGGGGGGGGGFGCFDFGGGGFGGFFFFGGGFGGGG9FGGGGFGGGGGF8FGGGGGGGGFFF<FGGGDGEGGGGCFGGGGGGGGGG*CCGGGGFG1GGD:FGGGFF;7C@EEC>GGGGAGC;:FCEGG@EEG;FFG9GFFFFFFEFG9GFCEF@CG:EGEB.GGGCEFB<E:=FFDECA?<FFFCCFA5,4,,0C9GGGGF>,9FC=FFBFFB=GGCGGFGFGGC>=B9GGGFBF?<C<GGFFGGGFCD9EEF+@:7@CGGGGGGFCFCGGFGGGGGGFCE<GGGFFEB,<@<CEC,GGGGGFGFGGGGGGFCFAGGDF9EFGGGGGGGGGGCCCCC
@sH 36368
TGGGGAATATTGCACAATGGGGGAAACCCTGATGCAGCGACGCCGCGTGAGCGAAGAAGTATTTCGGTATGTAAAGCTCTATCAGCAGGGAAGAAGAAATGACGGTACCTGACTAAGAAGCACCGGCTAAATACGTGCCAGCAGCCGCGGTAATACGAATGGTGCAAGCGTTATCCGGATTTATTGGGTTTAAAGGGAGCGCAGACGGGAGATTAAGTCAGTTGTGAAAGTTTGCGGCTCAACCGTAAAATTGCAGTTGGTACTGGTTTCCTTGAGTGCAGTTGAGGCAGGCGGAATTCGTGGTGTAGCGGTGAGATGCTTAGATATCACGAAGAACCCCGATTGCGAAGGCAGCTTGCTAAACTGTAACTGACGTTCATGCTCGAAAGTGTGGGTATCAAACAGGATTAGATACCCT
+
CFGGC8BFEA9CFFGGF<E@,FCEGEFGE8EFGFGGGGDFFGGGGGDF+C:FFEFCFGFFG9CEEFD7FGG<FGFEFGGFFEFGGGGFGDFG7BFB<EGGGGFEEGGGAFGGFCEFCGDFGFD>FFE@+@DBFFG;BFFGGGF<FFCCCCFFGGGGGGGGGCF,<8;2F/FEG7=3<8,2CGGCCGGCG>FC;FDEC5F>GFFDGGFCCEEEFFFCGFFFC39GGCGCFGGGCGBGEFF@FB5F<;A#GGFGG;GGFGGECDDGFEBCF9CFF<80EE><FGFGGFB4+FGFGGCCEEBFGGGFEE?ECGFAEC,FFFEFFGFFE@GFFGFF9GEF::CGGEBEEGGFGGGFFGFFC-GECC,F9GEGFGGGGFGDGGGGGGGGGFEGGGFDGFFFGGFEFEF9GGGGGCGF<CCCCC
@sH 27008
TGAGGAATATTGGTCAATGGGCGAGAGCCTGAACCAGCCAAGTAGCGTGCAGGATGACGGCCCTATGGGTTGTAAACTGCTTTTATAAGGGAATAAAGTGAGCCTCGTGAGGCTTTTTGCATGTACCTTATGAATAAGGACCGGCTAATTCCGTGCCAGCAGCCGCGGTAATACGGAAGGTCCGGGCGTTATCCGGATTTATTGGGTTTAAAGGGAGCGTAGGCCGGAGATTAAGCTTGTTGTGAAATGTAGATGCTCAACATCTGAACTGCAGCGCGAACTGGTTTCCTTGAGTACGCATAAAGTGGGCGGACTTCGTGGTGTAGCGGTGAAATGCTTAGATATCACGAAGAACTCCGATTGCGAAGGCAGCTCACTGGGGCGCAACTGACGCCGAAGCTCGAAAGCGCGGGTATCGAACAGGATTAGATACCCT
+
EFGGGGGGGGGGGGGGGGGFGGGGGGGGGGGGGGGGGGFFGGGDAFEF:FGGGFGGFFEGGGGCF,,FFCB>FEFFFDGGGFCGGGGGFGGG?FGGGGFGGGGGGGGFGGDFGGGGGGGGGGGGGGGGGGGGFEFFGGGFFGGGGCCGFGEFF<DCGGFGGGC>7:CEGGCDGDFC<7FE7EGGGGDFGGGCEDEGE**?EGECFG4<CB:>DFGF1:CG?<;59CE6CGCC?094$FF;CFDF<5D9:=9?70,E:?/9:,@;@C<C?:F>3::F3CEEECEF,,8DFD<,5>=BCFBA>?>DEEEFF@B9A=FFCCGF=FGEBGEFEGCGGGGGGGGE<CA<GGGGFFFE<B7CCD8@:CCCCFEGGFCDFFGFEGGGGGGGEFFECF@7GGGGGFGCGGFGFFGFE7GGGGGGGFFFFGFGCFGGFFCCCCCC
@sH 24037
TGAGGAATATTGGTAAATGGGCGAGAGACTGAACCAGCCAAGTAGCGTGCAGGATGACGGCCCTATGGGTTGTAAACTGCATTTATAAGGGAATAAAGTGAGCCTCGTGAGGCTTTTTGCATGTACCTTATGAATAAGGACCGGCTAATTCCGTGCCAGCAGCCGCGGTAATACGGAAGGTCCGGGCGTTATCCGGATTTATTGGGTTTAAAGGGAGCGTAGGCCGGAGATTAAGCGTGTTGTGAAATGTAGATGCTCAACATCTGCACGGCAGCGCGAACTGGTTTCCTTGAGGACGCACAAAGTGGGCGGAATTCGTGGTGTAGCGGTGAAATGCTTAGATATCACGAAGAACTCCGATTGCGAAGGCAGCTCACTGGAGCGCAACTGACGCTGAAGCTCGAAAGTGCGGGTATCGAACAGGATTAGATACCCT
+
CFFEEDFDFE,EFG,EF9C,CDEEEGG<FF@<C@CEGFGFCFC@EFGEEGDGGC<EGCFFC@FCFF?EF,,@,BEFCFGG,ACFDFGFF?8EFF9<FEFEGGEGGCCBFGGFCFF,CF>CFCFDFC?,EEFGG@4EF?ECBDFG7+>B9F,@8@C3<B=@>FFFCEGG<<3EFGC*<>>8FB<C*<EEF78*?CFFGG7,+;BFF=F,<ACCB:8?GB9<(#2.4:75EE@7<499E7<CDDAFFA:@1FGGFCFFD>AFCF9=FC,F@,@3@B;;C;7,3,DDCDFB,=<F<+++B4,E>GFF?6GF@@BE446+CGFFBDC85@@9AC5?FEC8@FGDEDFFEFCCEDGGGEDGGGGEEEC<FGFFDFF@F9GGFFGGGGGFFFECFBB@E9FE8CGGGGGFCFGGFCGCEC9GGFFCFGGGGGGGGEE@?CCC
@sH 26064
TGAGGAATATTGGTCAATGGTCGGCAGACTGAACCAGCCAAGTCGCGTGAGGGAAGACGGCCCTGCGGGTTGTAAACCTCTTTTGTCGGAGAGTAAAGTACGCTACGTGTAGTGTATTGCAAGTATCCGAAGAAAAAGCATCGGCTAACTCCGTGCCAGCAGCCGCGGTAATACGGAGGATGCGAGCGTTATCCGGATTGATTGGGTTTAAAGGGTGCGTAGGCGGCACTCCAAGTCAGCGGTGAAATGTCCGGGCTCAACCCGGACTGTGCCGTTGAAACTGGCGAGCTAGAGTGCACAAGAGGCAGGCGGAATGCGTGGTGTAGCGGTGAAATGCATAGATATCACGCAGAACCCCGATTGCGAAGGCAGCCTGCTAGGGTGCGACAGACGCTGAGGCACGAAAGCGTGGGTATCGAACAGGATTAGATACCCT
+
FGFGGGGGGGGFCFGGGGFFFFGCCGGGGGGCFCCEGGGGGGFGGGGGG7FFFEDFGGGGGGG?GGGGEGDGGGDGGGDFFCGGGGAFCCE+@BDGAEFGFGGE::CGGGGFGGFCGGCGGGGGG9ED@+@7>F,@B>FGFFECC3+@FC:FF@7FGE:FFFGGG*>FFE:FG?FFG*<<CBG@7CE@FCE8AFGEEGC+9<?E<<0;:ECCF@E.C3?6(C531842'#C8FBC)*7<*,FCCC:D=*>*8FC@8E7FFB7GE@,DF@+F=:E6,D=3@6+C>8A,B,,C6+FFGGGGDFGEBCFCFF8EEF?C@DGFDGGGGFGFA,F:,A9FEF?CGGGFFGGGGGGGFDF7CCFFGGGFCGGGGFE@@,CGGFFBGGGGGGGCFCC@GGFCGGGEF@FGF@7GGGCGFGFCGFFGGGGFGFDGGFFF8-ACA
@sH 40895
TGGGGAATATTGGACAATGGACCGAGAGTCTGATCCAGCAATTCTGTGTGCACGATGAAGTTTTTCGGAATGTAAAGTGCTTTCAGTTGGGAAGAAAGAAATGACGGTACCAACAGAAAAAGTGCCGGCTAAATACGTGCCAGCAGCCGCGGTAATACGTATGTCACGAGCGTTATCCGGATTTATTGGGCGTAAAGCGCGTCTAGGTGGTTATAGAAGTCTGATGTGAAAATGCAGGGCTCAACTCTGTATTGCGTTGGAAACTGTATAACTAGAGTACTGGAGAGGTAAGCGGAACTACAAGTGTAGAGGTGAAATTCGTAGATATTTGTAGGAATGCCGATGGGGAAGCCAGCTTACTGGACAGATACTGACGCTGAAGCGCGAAAGCGTGGGTAGCAAACAGGATTAGATACCCT
+
FFGGGDDGGGGGGGGGGGGDGGGGGFFGGFEFFFFFAFDGGFEGCFFG9ECFFFGDF@F<FCFFFGGGGGF,66CEFGFCD9FFGGGCAFG=EEGGGGFGFFFGG@GGGGGGGCGGGG,EFGFC,9CBFFG<FFFE<FFFGFGGGGG,@FCGGGGGGACC7F<@@D.@@<@FF:CFFCF9:>2@C+9,>=7C8:CC<ECC@0C=CCFFFFC;A<<#C9BGC%FA=:<DFFDGC?C<D?A=C5FFF:9DG>FC+DGGGGGFE8@C89CGCGGD9E.DBAFCGGGFC54CC:FCE9GGEFCFECGFCDF8:,,FEGFFFEGGGFGFECFGGGGF9AGFDGGEGGFGCGFF@<FDECGGGGGGGGFGGGFAGFCEGGGGGFGGFGGEDGFBC@+GFGGGGGGFEFEAFFGGECGGGGCCCCC
@sH 34987
TGAGGAATATTGGTCAATGGGCGAGAGCCTGAACCAGCCAAGTAGCGTGCAGGATGACGGCCCTATGGGTTGTAAACTGCTTTTATAAGGGAATAAAGTGAGCCTCGTGAGGCTTTTTGCATGTACCTTATGAATAAGGACCGGCTAATTCCGTGCCAGCAGCCGCGGTAATACGGAAGGTCCGGGCGTTATCCGGATTTATTGGGTTTAAAGGGAGCGTAGGCCGGAGATTAAGCGTGTTGTGAAATGTAGATGCTCAACATCTGCACTGCAGCGCGAACTGGTTTCCTTGAGTACGCACAAAGTGGGCGGAATTCGTGGTGTAGCGGTGAAATGCTTAGATATCACGAAGAACTCCGATTGCGAAGGCAGCTCACTGGAGCGCAACTGACGCTGAAGCTCGAAAGTGCGGGTATCGAACAGGATTAGATACCCT
+
FGGGGGGGGGGGGGGGGGGGGGGGGGGGGGGGGGGGGGGFGGGGGGGGGGGGGGGGGFGGGGGGGAEFGFGFGGGGGGGGGGGGGGGGGGGGGGGGGGGGGGGGGGG7EFGGGGGGGGGGGGGCAAFGGGGGGGGGGGGGGGGGGGGFGGGGGFGGGGGGGGGGEGGGEGGGGFGGDF@F@FG?GGDGGGGGGFF5EGDF?CG@C;CC@FGCFFCCCBDGFFEFFGF>CD7AFGGDGGGFD=9GGFGFFFAFCFE@9GA<EAFGFGGGGF@7GECE@FE=CGGFF=BC9=,A:F@?B<EF95,?GGCFCFEE=8GGGGFEFGGEAC7FFCFFFCFFDECAF=<==7FGFFCEFBCEC@B,@GEFFFCGGFEF,GFECFEGDGFFFGFGDFBGGGGDECGFFCFDGDGGFEDGGGGGGFEECGGGGFCFE8@CCCAC
@sH 320
TGAGGAATATTGGTCAATGGGCGAGAGCCTGAACCAGCCAAGTAGCGTGCAGGATGACGGCCCTATGGGTTGTAAACTGCTTTTATAAGGGAATAAAGTGGGAGTCGTGACTCCTTTTGCATGTACCTTATGAATAAGGACCGGCTAATTCCGTGCCAGCAGCCGCGGTAATACGGAAGGTCCGGGCGTTATCCGGATTTATTGGGTTTAAAGGGAGCGTAGGCCGGAGATTAAGCGTGTTGTGAAATGTAGACGCTCAACGTCTGCACTGCAGCGCGAACTGGTTTCCTTGAGTACGCACAAAGTGGGCGGAATTCGTGGTGTAGCGGTGAAATGCTTAGATATCACGAAGAACTCCGATTGCGAAGGCAGCTCGCTGGAGCGCAACTGACGCTGAAGCTCGAAAGTGCGGGTATCGAACAGGATTAGATACCCT
+
FGGFGFGGGGGGGGGFFGGGGGGGGGGGGGGGGGGGGGFFCFGEFGGGGGGGGDGGFGGGGGGGGGGGGGGGFGGGGGGGGGGGGGGGGFEDGGGGGGGGGFFDGGGGGGGGFGGGFCGGFGG<EGGFFACEFGGGEFCF8CFGGGGFDFFGGGGGGGGDCFG7C@FFGGDGGGGC*5CF4FGGGGGCFCCGGGFEE?FBEGGFFGCEGCFGGGDADBGF?CDGFFFDGGFFCF:5F5GGGGFFDEFFGGEEC7GGGFGFGFFCF@7,CGF>GGGGGGDFDGGGGGGFDCGFFGGGGGGGFFGGGGGGGFFC7E7EGGGFFFEDFGGGFFE9FFGGGGFGGDFFECFGGGGFFGCDGFFGFGDFFFFGGFEGEGDGFCEGGGDGGGGGGEDGGGGGGGGGGGGGEGGGGGGFGGGGGGGFFGGGGGGGGCGCCCCC
@sH 321
TGAGGAATATTGGTCAATGGACGGAAGTCTGAACCAGCCAAGTAGCGTGCAGGATTGACGGCCCTATGGGTTGTAAACTGCTTTTGTTGGGGAGTAAAGTTGGGCACGCGTGCCTTTTTGCATTTACCCTTCGAATAAGGACCGGCTAATTCCGTGCCAGCAGCCGCGGTAATACGGAAGGTCCAGGCGCTATCCGGATTTATTGGGTTTAAAGGGAGTGTAGGCGGTCTGTTAAGCGTGTTGTGAAATTTAGGTGCTCAACATCTACCTTGCAGCGCGAACTGGCGGACTTGAGTGCACGCAACGTATGCGGAAGTCATGGTGTAGCGGTGAAATGCTTAGATATCATGACGAACTCCGACTGCGAAGGCAGCGTACGGGAGTGTTACTGACGCTTAAGCTCGAAGGTGCGGGTATCGAACAGGATTAGATACCCT
+
GGGGGGGGGGGGGGGGGGG8@FGGGGGFGGGGGGGGGFGGGCFGGGGGGG7FGGGGGGFCCGGGGGGGGGGGGCCCCFGEEEAGGGFGFFG7@>+AAFFGGFGGGDEGGGGGGGGGGGGCGFGGGFGGAEFGGGGGGGDGDFGDEG@+>@C@AFCDFGG@CFGGGG@G7FCC;CFF@:BFG2?<98:<:<E7<<CC/3A:EFGFC<C<C7<?6FFDECGFFAGFGGGGGC5CC7EAEDGGGGCC;F<E<:@7>>786;GGFFGFE=7:<F8ECGF8EFFE=>EGGGBC5,:CFDGGGECCECCE8GEF:FGFE,@,9FCCGEF@+5EFCFCGFGGGGGGGGGGFGGGF<GFCEABGGGGFCEGGDGFGGF7CGDGFF@E,GGFFAAFFFCGCGGFGGGFEGGGGFDGGGGEGEGGGGGGGGGGGGGGGGGGGCCCCC
@sH 34732
TGAGGAATATTGGTCAATGGGCGAGAGCCTGAACCAGCCAAGTAGCGTGCAGGATGACGGCCCTATGGGTTGTAAACTGCTTTTATAAGGGAATAAAGTGAGAGACGTGACTCTTTTTGCATGTACCTTATGAATCAGGAACGGCTAATTACGCGCCAGCAGCCGCGGTAATACGGAAGGTCCGGGCGTTCTACGGATTTATTGGGTTTAAAGGGAGCGTAGGCCGGAGATTAAGCGTGTTGTGAAATGGAGGTGCTCAACATCTGCACTGCAGCGCGAACTGGTTTCCTTGAGTACGCACAAGGTGGGCGGAATTCGTGGTGTAGCGGTGAAATGCTTAGATATCACGAAGAACTCCGATTGCGAAGGCAGCTCACTGGATCGCAACTGACGCTGAAGCTCGAAAGTGCGGGTATCGAACAGGATTAGATATCCT
+
@FFEFGFGGGGFE,CD<FEGGGGGCE+FFFGGGG@DFFCFAAEFGGEGGGFAFGGGGF@EGE@,<E?C8C,>C,66?FFFEA<=E<FFGG<FAEGGGGFG9FAE7FFGGGFGFF9CFGC9E<E,EF,A?:,4<CD9FEG8,:333+3>FF<D<+3++@@+5<BF78FDF*CC;C*FEE*C?>C@FEEC*14*488<:/-<C?FCFF-1;22<,?*;7*?;<<C6::1:C;8@#CF4FCED0DCF7;AGG*GGCCGGGF<<@::,3>,CGCDCC:CFFCE3DFF3<B8,,ECGFGEBEAD<E,?+:EEBE@GFEFC+>BA,A,CDBGFF@?<<9GFF@,FFE=BA8<FCEA?FFFC@B95,@7GGGFEGFC,FFF@FFCCAA+F@9GFCCCBGFAGFE6EDGGGGGGEDGCGGGDCEFEGGGGGFFCFGGF9BCCCC
@sH 40040
TGAGGAGTATTGGTCAATGGACGCAAGTCTGAACCAGCCAAGTAGCGTGCAGGATGACGGCCCTCTGGGTTGTAAACTGCTTTTAGTTGGGAATAAAGTGCACCACGTGTGGTGTTTTGTATGTACCATCAGAAAAAGGACCGGCTAATTCCGTGCCAGCAGCCGCGGTAATACGGAAAGTCCAGGCGTTATCCGGATTTATTGGGTTCAAAGGGAGCGCAGGCGGACCTTTAAGTCAGCTGTGAAATACGGCGGCTCAACCGTCGAACTGCAGTTGATGCGGGAGGTCTTGAGGGCACACAGGGATACTGGAATTCATGGTGTAGCGGTGAAATGCTTAGATATCACGAAGAACTCCGATTGCGAAGGCAGCTCACGGGAGCGCAACTGACGCTGAAGCTCGAAAGTGCGGGTATCGAACAGGATTAGATACCCT
+
DFFGGGGGGGGGGGGGGGGGGGGGGC:FFAFDGGGGCD?=C@CFFGDFGGGGGGGGGGGEGGGFGGFGGGGGGGGGGGCFGF9FEF<DF<CEFGGGGAFGGGGG8D7?=EFGG@<CFCCE@EEADEDE<?FGGGGGGEE=8@CFEEFCGGGFGFGCEFF@FGBBBC<:C:*2,>F7*>*@FGGG::EFGG7ECFCGE5+8+<:2?CF<*,<,,,<5FDFD698GFC;3FG?EFDGACGC/1G,<<C=FFGCCC:-@BF7*.EDGFCD>FDB,$B2F@+6+@7FE=ECCD5=8*B,F8FDGGGFGEFC54,CE@,E9FCDEDADE9E@EGFGGFEECFF<DC8EF8D<FFGDEA?EF=7FEGFC<FGFGGGGGGFC68,@@@GGDF9EGGEBCC,,E,FF8EFFCGGGGGGGFGGGGGFEEGGGEA<FA<,;,B9CA
@sH 38267
TGAGGAATATTGGTCAATGGACGAGAGTCTGAACCAGCCAAGTAGCGTGCAGGATGACGGCCCTATGGGTTGTAAACTGCTTTTATAAGGGAATAAAGTGAGTCTCGTGAGGCTTTTTGCATGTACCTTATGAATAAGGACCGGCTAATTCCGTGCCAGCAGCCGCGGTAATACGGAAGGTCCGGGCGTTATCCGGATTTATTGGGTTTAAAGGGAGCGTAGGCCGGAGATTAAGCGTGGTGTGAAATGTAGACGCTCAACGTCTGCACTGCAGCGCGAACTGGTTTCCTTGAGTACGCACAAAGTGGGCGGAATTCGTGGTGTAGCGGTGAAATGCTTAGATATCACGAAGAACTCCGATTGCGAAGGCAGCTCACTGGAGCGCAACTGACGCTGAAGCTCGAAAGTGCGGGTATCGAACAGGATTAGATACCCT
+
FGGGGGGGGGGGGGGGGGGGGGGGGGGFGGGGGGGDFEDFGGFECFGGGGGGGGGGGGGGGGGGGGGGGGDGGGGFGGGGGGGGGGGGGGGDGFFGGGGGGGGGGGGGGGGGGGGGGGGGGGGFFGGGGGGFFGFGFGFEFGGGGGGGGGGGGG?GGGGGGGGGGDGGGGGGGDFG?GGGGGGGGGGGGGEGCFFFGGEGGGGGFG:FEFFG@GGGGFGDEFDFFG>@CFFFEFF?FD5#F?;-AFFGGGEF@FGFGGGFGGGGGD?GGDGGFFEGGG4E?FGFG=8,,CFCFFBCGEBFC,:GEEFC8EDFDECGGGGGFCE@FGEFFFE@5BFGGGFFGGGGGGGFGGCGGF>GGFEEFEEDFGGGGGFGGGGGGFCGGGGGGGGGGGFGGDGGGGGDGDGGFGGGGGGGGGGGGFFFEGGGGGFGGFFCCCCC
@sH 29406
TGAGGAATATTGGTCAATGGGCGAGAGCCTGAACCAGCCAAGTAGCGTGCAGGAAGACGGCCCTATGGGTTGTAAACTGCTTTTATAAGGGAATAAAGTGAGCCTCGTGAGGCTTTTTGCATGTACCTTATGAATAAGGACCGGCTAATTCCGTGCCAGCAGCCGCGGTAATACGGAAGGTCCGGGCGTTATCCGGATTTATTGGGTTTAAAGGGAGCGTAGGCCGGAGATTAAGCGTGTTGCGAAATGTAGATGCTCAACATCTGCACTGCAGCGCGAACTGGTTTCCTTGAGTACGCACAAAGTGGGCGGAATTCGTGGTGTAGCGGTGAAATGCTTAGATATCACGAAGAACTCCGATTGCGAAGGCAGCTCACTGGAGCGCAACTGACGCTGAAGCTCGAAAGTGCGGGTATCGAACAGGATTAGATACCCT
+
?CFGGFGGGGGGGGGGFGEFGGGGGGGGGFGGFGGGGGGGGGGGGGEFGGFGGEGGGEGGGGGCFGGGGGEGGGFFGFCFFFGGGGGGFCFCAFFFCGGGGEGGGFEFGGGGFGFFGGGGGGGDFGGFEEFGFGEFGGG9,>CEGGEGGDFGFFCFCFGGFGFFGCEFG:FGACFFCFGGF,:CGGDGGGG@9<EGEGG2<:FG.F,CC<9CFC>)EE574@CFGDE;@.>EECFBEBE8;E4CE,9;FF532FFGFF@C9<F#AF<FGGF+8FGGC@,FEFFF=<B,,DAFFF>=C=8<@,FFFBGEGGCCFFEGGGGEECCEFGGFGGFFFA,=,C,AE=<,@CCGGGGGGCEFFCGGGGGGFFFGGGFAEC6,E8EEEGDFCFFB:C;EGGGFF7GGGGGGGGGGGEGGGGFGGGGFGGGGGGGGGGGCCCBC
@sH 35813
TGGGGAATATTGCACAATGGGCGAAAGCCTGATGCAGCAACGCCGCGTGAAGGAAGAAGGTCTTCGGATCGTAAACTTCTGTCCTTGGGGAAGATAATGACGGTACCCTTGGAGGAAGCACCGGCTAACTACGTGCCAGCAGCCGCGGTAATACGTAGGGGGCAAGCGTTATCCGGAATTATTTGGCGTAAAGAGTGCGTAGGTGGTTACCTAAGCAGGGGGTGAAAGGCTATGGCTTAACCATAGTCAGCCCCCTGAACTGGGCTACTTGAGTGCAGGAGAGGAAAGCGGAATTCCTAGTGTAGCGGTGAAATGCGTAGATAGTAGGAGGAACACCAGTGGTGAAGGCGGCTTTCTGGACTGTAACTGACACTGAGGCACGAAAGTGTGGGGAGCAAACAGGATTAGATACCCT
+
@C<F7CBECEFGGGGDFGFGGGGGGEEAF<AFGFFGGGGGFGDCFDDCEGFFE<FFGGFGCEGD9D@EGEGGFGCCDGG<A@EFCA,BE:+BFFAE9F<FCFFGGGGGCFGGG<CEEEF,AFGGDGFGGA<@BFCFG9CCFFCFFC*@*@C=EC*>>BC*>FGGFF7BFG**,2=@GGGF@FG9<FCF**F*?E<F9+;*::5#?CG@C79C:<+8C<EC>282:<CB/GFCF?ECFCFB:<8FGFAEB0#<=FGF;74A:F<F<<291FGFGFGGGGGGGGFGGG@GFDE@,EE8EFEFCC>>FBF?,FE7GGGGGFDC4BFGGGFFFE<,9:@,BCFFE:,E@,FGFFGFGFGFCDFEFGGFGFGGGGGGGGGF<EDFGGGGFGEGFFFCC9F8GGFGFGGGGGGFEE@CCCC
@sH 31694
TGAGGAGTATTGGTCAATGGGCGAGAGCCTGAACCAGCCAAGTAGCGTGCAGGATGACGGCCCTATGGGTTGTAAACTGCTTTTATAAGGGAATAAAGTGAGCCTCGTGAGGCTTTTTGCATGTACCTTATGAATAAGGATCGGCTAACTCCGTGCCAGCAGCCGCGGTAATACGGAGGATCCGAGCGTTATCCGGATTTATTGGGTTTAAAGGGAGCGTCGATGGATGGTTAAGGCAGTTTGGAAAGTTTGCGGCTCAACCGTAAAAGTGCAGTTGATACGGGATATCTTGAGTGCAGTTGAGGCAGGCGGAATTCGTGGTGTAGCGGTGAAATGCTTAGATATCACGAAGAACTCCGATTGCGAAGGCAGCCTGCTAAGCTGCAACTGACATTGAGGCTCGAAAGTGTGGGTATCAAACAGGATTAGATACCCT
+
GGGGGG@FGGGGGGGGGGEFFFGGDGGGGGFGGGGGGGGFGGGFCGCCGGGFGGGGFFFGGFGD8,EFFGGGGFGGGGGGGG,FFGCCAFGEFEDCEGGFFGGGCFEFGGGGFFGGGGGGGGGG,<FGGGGGGGGGGE?FDEGDGDBFGDFGG<+@FFGGFCFFGGEGGCEFGGGGGG7*:>FF<FEEG7*2BFFEG3/,;+<2CE*=@8?FF9<:F@G<&0#9C3798#3<<FC13,F73),>09;@,CB=87GDGGGFFEAEF;CE,GDDGFFF=,:08@DFC?,?=<=E=GGGGGFFECFFFGF@C8,DD==87BBAGCGGBGGGFEGFFEEE9FFDD=9FGGGGGGGFC,GFCFFB@EECGEEGGGGGGGGGGDGGGGGGGGFGGGGFGFFFFGGFGFFEGGGGGFC8GGGGFFGGGGGGGGGGGGFCCCCC
@sH 41336
TGAGGAATATTGGTCAATGGGCGAGAGCCTGAACCAGCCAAGTAGCGTGCAGGAAGCCGGCCCTATGGGTTGTAAACTGCTTTTATAAGGGAATAAAGTGAGCCTCGTGAGGCTTTTTGCATGTACCTTATGCATAAGGACCGGCTAATTCCGTTCCAGCAGCCGCGGTAATACGGCAGGTCCGGGCGTTATCCGGCATTATTTGGTTTCAAGGGAGCGTAGGCCGGAAATTAAGCGTGTTGGGAAATGTAGCGTCTCAACGTCTGCAGTGCAGCGCGAACTGGTTGCCTTGTGTACGCACAAAGTGGGCGGAAGTCGTGGTGTAGCGGTGAAATGCTTAGATATCACGAAGAACTCCGATTGCGAAGGCAGCTCACTGGAGCGCAACTGACGCTGAAGCTCGAAAGTGCGGGTATCGAACAGGATTAGATACCCT
+
AEFDGGFGFGFDFGGDCEEFEFD+CF+@FFFGGEFG8EFE8FCD9FCCC,<,CF8<,:@@FEGCC@FF?FGGFFGFFGFG955EFEAEFCE<FFAFEDFAC,,BFFEG?=7FFFCGGGDAF,CECDFA9E<,,,,,E<AFF7:7B++,:3<BF,,:>A>DDFGG+8:*C@E<,=*::*>>><E71*44CF*;ECFC**4<>7F,8C;<<%+<6<E5;5?5+:E3CE5+/>CC+:GDFCCCF3#>>:,.>CD@*#8GD<@8*F:3,<,@,:F=+F=:3C63,+:8,,+:,<=5*3+F@A?B8,7,F>@:B7CE=8>@C<+<?=8+):8,@CFCE<FDEFFDC9,=FFC69<FEC?+F,<@=+FB,FECE,,GFFE@FGDDDGF@6,,F:C@@7FA@,,6@@,,FC,CF7FBECFE9C7F9ECEEE<,FFC8FCCCCC
@sH 41816
TGAGGAATATTGGTCAATGGTCGGCAGACTGAACCAGCCAAGTCGCGTGAGGGAAGACGGCCCTACGGGTTGTAAACCTCTTTTGTCGGGGAGTAAAGTACGCTACGTGTAGTGGATTGCAAGTATCCGAAGAAAAAGCATCGGCTAAATCCGTGCCAGCAGCCGCGGTAATACGGCGGATGCGAGCGTTATCCGGATTTATGGGGTTTAACGGGTGCGTAGGCGGCACGCCATGTCAGCGGTGAAATTTCCGGGCTCAACCCGGACTGTGCCGTTGAAACTGGCGAGCTAGAGTGCACAAGAGGCAGGCGGAATGCGTGGGGTAGCGGTGAAATGCATAGCTATCACGCAGAACCCCGATTGCGAAGGCAGCCTGCTAGGGTGCGACAGACGCTGAGGCACGAAAGCGTGGGTATCGAACAGGATTAGATACCCT
+
,;EFC6CE<,CFFGGGGCGDFF@FGGGGGFCGCFFE8FDEE8@EFEF@:FEFEFEGCECGEBFGCF==FGGGGGEFFFGGC9DEF8,B+>FCG7FFGEEGGCEEEGE,BBEE<<,5A?,CAF,CCD,C+3>@BFEDFC,@,38@FF7F,,8@C>:*:;:*<,8@FEC7**<C,,***4<CFC<:E7*1:*12AEECE*>FGG#CCC<*2C<##3#1-;<7>C=:=C558CGDG#<8:E77B@42//DEB7DFC?D@3*+>EGFCF>3,+++:+FGGFD26+DF>FA,<,,,>DD;:,<CF@F9F8GEFCEEE7EEDEFCGB,EGBF8,;?55,AGFEEC8C,EFEGGGGGE?GFCGFDE7F@GGGFFGGF<7@9GGGGGFEGDFGC@D@@B:GFFE9FFBF@GFCCGGEE<=GGGGGGGFGGGFFEGGGGGCB@-C
@sH 33881
TGAGGAATATTGGTCAATGGGCGAAAGCCTGAACCAGCCAAGTCGCGTGGAGGAAGACGGCCCTACGGGTTGTAAACTCCTTTTACCTGGGAATAACGGGCGCTACGTGTAGCGCTGTGCATGTACCAGGCGAATAAGCATCGGATAATTCCGTGCCAGCAGCCGCGGTAATACGGAAGATGCGAGCGTTATCCGGATTTATTGGGTTTAAAGGGTGCGTAGGCGGAAGGATAAGTCAGCGGTGAAATGCTTCAGATCAACTGGAGAATTGCCGATGAAACTGTTTTTCTAGTGTATAAAAGAGGTATTCGGAATGCGTGGTGTAGCGGTGAAATGCATAGATAGCACGCAGAACCCCGATTGCGAAGGCAGCATACTGGGCTATAACTGACGCTGAAGCACGAAAGCGTGGGTATCGAACAGGATTAGATACCCT
+
EFAEFGGGGAE,EFFGGG,EFGFGGGGGGFFGGGCGFCFFCC<E@F@@FGGFC7BEFGGG7BEGGGED4@BEGFFGGF?AC,CFGFGGGFGFGGGF=@FEEE>FEGDFFGG9AC7B@>8FGGGGGFGGDE7FG7B7>=CC9D@G*>FFFGGGGGGGGGGD,>8F7C*<:**?F9BCEGDG9,2<*1?@CE8*85A/E8#<:6C<CD@C13AF5F??EEDDDCECEC;38GFFEGGFFCEGGEDFFFFFGD=CF=<,<GG@DCFFCCF<@B>=1@E?<;?9GDEGGGFDEA,7+A@9FF9?9<AF<FCB+E;97@8C7DA8FACGACEFGFFC:,,GGFFDA,,A,GGFE,<FBF7GEGFEF7GFGFGGGFGGGFFFE@GFFF,9AA@CFCCGEGGF@@CFACGF@7CGGFFEGGGGEFEEFFGGGF9GGGGCCCCC
@sH 331
TGGGGAATATTGCACAATGGGGGAAACCCTGATGCAGCGACGCCGCGTGAAGGAAGAAGTATCTCGGTATGTAAACTTCTATCAGCAGGGAAGATAATGACGGTACCTGACTAAGAAGCCCCGGCTAACTCCGTGCCAGCAGCCGCGGTAATACGTAGGGGGCACGCGTTATCCGGATTTACTGGGTGACAAGGGAGCGTAGGCGGCGGGGCAAGTCAGAAGGGAGAGCCCGGGGCTCAACCCCGGGACGGCTTTTGAAACTGCCCTGCTTGATTTCAGGAGAGGTAAGCGGAATTCCTAGTGTAGCGGTGAAAGGCGTAGATATTGGGAGGAACACCAGTGGCGAAGGCGGCTTGCTGGACGATAACTGACGTTGAGGCTCGAAAGCGTGGGGAGCAAACAGGATTAGATACCCT
+
FFGGGCCFGGGGGGGGGGGGCGGGGGGGGGGGGGGGGGCFGGGGGGGFEGGFGGGGDGG<CCFAFEGEFGGEGFG9FFGFGFEGF?FGCGFGGGGFFFBCGEGGGEGGGGGG,DFDGGGBFCFF:BF8DE,@+338>@@FEGFCGDGG5**,<FFEBFDEF@*4**<FG7*;B9CC@FFGCC,7?<C**3<6:C6*:6:#*98:CE8:?,9FFF<1:*4*,,*2=*CCC>*C@67,,3+FECC==8EC:,>*DCF9C@66+8=7FA=B@,FGEFAC,EEA@FCFFCB48,FC@,=,GF@,AF>C=C=>@;:,4,86,<,FFFGGFGGDFAEC,,CCEEFC7FCFA@6BC+EFGFF<C8,=<GGGCGEEEFCEF=@FEEC<<GGGGEGFEGGGGGGGFEGFFGGGGGGGGEDCCCCC
@sH 332
TGAGGAATATTGGTCAATGGGCGAGAGCCTGAACCAGCCAAGTAGCGTGCAGGCTGACGGCCCTATGGGTTGTAAACTGCTTTTATAAGGGAATAAAGTGAGTCTCGTGAGACTTTTTGCATGTACCTTATGAATAAGGACCGGCTAATTCCGTGCCAGCAGCCGCGGTAATACGGACGGTCCGGGCGTTATCCGGATTTATTGGGTTTAAAGGGTGCGTAGGCGGTTTATTAAGTTAGTGGTTAAATATTTGAGCTAAACTCAATTGTGCCAGTAATACTGGGAAAGTGGAGTACAGACGAGGTAGGCGGAATAAGTTAAGTAGCGGTGAAAGGCATAGATATAACTTAGAACTCCGATAGCGAAGGCAGCTTACCAGACTGTAACTGACGCTGATGCACGAGAGCGTGGGTAGCGAACAGGATTAGATACCCT
+
AC,EFFFFFGGGGGG,FFFCFGCFG>FGGGGGGGG,FFE@FEEFFGGGGG7DF+BFGGGGCFFGGGFGGGGGGGCFGGGGGFGGFGGGDGC,4AAEFCGFFDGGGFCF8FEAFGGFGGG9<EEF<EFGF9EAD<E9FGF<EGDGGGEGF<FFFGCEFFGGGCFGE8C*CFC7BC87F1>7>CE*<FEEGE:;?EE>EG3GFGF>,=F2<?A3?$*$=?8>#C<CEF:CE@7BD>7F2>6<E:=E02C@6=6<7,;5CGB>819#<@F7<,*A5,;E:+6+>C9,FE9,A<AFE8FFE8DEEDA<CCGED,==@9FEC,?9F@+5FCE=9?=<??FCGFFFFE4,,GGGGFGF@:CEFFGGEGCGAFGGGGFFAFEFGFFF,CECE<GCEFEFBCGGGGAFFECGEEGGCGGGEEFGGGGGGGGGFCGFGGCCCCC
@sH 333
TGAGGAATATTGGTCAATGGACGAGAGTCTGAACCAGCCAAGTAGCGTGCAGGATGACGGCCCTATGGGTTGTAAACTGCTGTTATAAGGGAATAAAGTGGGAGTCGTGACTCCTTTTGCATGTACCTTATGAATAAGGACCGGCTAATTCCGTGCCAGCAGCCACGGTAATACGGAAGGTCCGGGCGTTATCCGGATTTATTGGGGTTAAAGGGAGCGTATGCCGGAGATTACGCGTGTTGTGAAATGTAGACGCTACAAGTCTGCACTGCAGCGCGAACTGGTTTCCTTGAGTACGCACAAAGTGGGCGGAATTCGTGGTGTAGCGGCGAAATGCTTAGAGATCACGAAGAACTCCGATTGCGAAGGCAGCTCACTGGAGCGCAACTGACGCTGAAGCTCGAAAGTGCGGGTATCGAACAGGATTAGATACCCT
+
AGGGGGGGGGGFGGGEGGGGGGGGGGGGGEFGGGGGGGGGGGAEEGGFEEGGGDFFFE:F@FGGGA<EGGGG@CFFGGGGF,6CFFGFFGGCFGGGGGGFGCA:?,@?:CFFCFGGACDGGGD9FFGG9CEBDFGFGGG<FDFDGGDFAFGC8FD>FC,<F8>D,35+8>F,FFFGGGDGCD9CFEGFF>6,?CCEG*C9DCG?CF7CG@FE9C7A*(?><.=FFF;>FE?.3#7280C5;C>=#<FB;F=1*&>7,0#@*<0ACC;/80;11CC@8=9DD?GGGEB:8@AA1+=3C9@58CGFC+ECF8C44,CB8FF<GFGE>EGE@EC;,EC>9FFCC,,=8FF<GFFECC>,CGGE@7GFGFDGGFEF9FCFGGGGGGGGGGFGGFB>GFFGFEGGGGGGFGEGGGGGGGGGGGGGGGGGGGGFGFFCCCCC
@sH 32745
TGAGGAATATTGGTCAATGAGCGAGAGCCTGAACCAGCCAAGTAGCGTGAAGGATGAAGGTCCTACGGATTGTAAACTTCTTTTATACGGGAATAAAGTTTCCTACGTGTAGGATTTTGTATGTACCGTATGAATAAGCATCGGCTAACTCCGTGCCAGCAGCCGCGGTAATACGGAGGATGCGAGCGTTATCCGGATTTATTGGGTTTAAAGGGAGCGCAGACGGGAGATTAAGTCAGTTGTGAAAGTTTGCGGCTCAACCGTAAAATTGCAGTTGATACTGGTTTCCTTGAGTGCAGTTGAGGCAGGCGGAATTCGTGGTGTAGCGGTGAAATGCTTAGATATCACGAAGAACCCCGATTGCGAAGGCAGCTTGCTAAACTGTAACTGACGTTCATGCTCGAAAGTGTGGGTATCAAACAGGATTAGATACCCT
+
FGDFGGGGGGGGGGGGGGGC<FGEEGGGGGGGGGGGGGGGGGGGGGGFDGGGGGGGGGAFGGGFFGGDGGDFGCEFGGGGGGGGGGGGGGEEDGGGGGGGGGGGGGGGG<FGGGDGGGGGGGGGGGGEGGGGGFGEFGGFGGEDEGGGGGGCCFFGGCFFGGGG@EFCGEFCGGFDDGGGFF@7:CEEGGG8;F=G5EGFG6GFCCBEC3>CFFGFGFFGBCGGFDE3EEGGGFGBGGGGGFFFEG,>FFFCFGGE@1CB:AFGGGECFGG>FF<EECF=5EFEA,A,,EF?+F8GGGGFGGFFD@>EGFFE88GGGFFCGFDGEDGGFGGEAFFGGFGGGDFEFGGGGGGGGGGGGGFCGGGFFCGGGGGGFFGFFGGGGGGGGGGGGGGGGGGGGGGGGGGGEGGGGGGGGGGGGGGGGGGGGGGGFFGCCCCC
@sH 47394
TGGGGAATATTGCACAATGGGGGAAACCCTGATGCAGCGACGCCGCGTGAGCGATGAAGTATTTCGGTATGTAAAGCTCTATCAGCAGGGAAGAAAATGACGGTACCTGACTAAGAAGCACCGGCTAAATACGTGCCAGCAGCCGCGGTAATACGTATGGTGCAAGCGTTATCCGGATTTACTGGGTGTAAAGGGAGCGTAGACGGAGTGGCAAGTCTGATGTGAAAACCCGGGGCTCAACCCCGGGACTGCATTGGAAACTGTCAATCTGGAGTACCGGAGAGGTAAGCGGAATTCCTAGTGTAGCGGTGAAATGCGTAGATATTAGGAGGAACACCAGTGGCGAAGGCGGCTTACTGGACGGTAACTGACGTTGAGGCTCGAAAGCGTGGGGAGCAAACAGGATTAGATACCCT
+
C@FFE@CFGG9FGGGGCFGDFGGGGGFFE,CFGGFGGGEFFEGGGFGE7FGFGGGGGGCGFGGGGGGEGFGGGGGEFCCCEFGGG8CFGGFFGGFGFFGFGGGGGGGGGGGGGGGFGGGGGGGGGGEFEGGGGCFGGGDFE<@GDG@FCFE;@FGGGGGGGGFFCFGCEC<:CCFEGEG?@FGG<GGGFGGGFCE@CE<GGGGGGEEEFFCCFFG?>:CF<AADGFGFFCCEGGE@GGGFGDGGFGGGGGGGGFDFFDGGGFF9FA@CD<.GFG>EGGGFGFGGGE7FGGEC,8E8FGGGGFEEFGEGGGEA:CFGCFADFDGF9GGGGDFFGGGGDGFEGFGGGGEGGDGGFEGGFFGGGGGGFE@EE@DGGFFGGGGGGGGGGEGGGFEF@DGGGFEGFCGGGGEFF@8CCCCC
@sH 44224
TGAGGAATATTGGTCAATGGACGCAAGTCTGAACCAGCCAAGTAGCGTGCAGGATGACGGCCCTCTGGGTTGTAAACTGCTTTTAGTTGGGGATAAAGTGCACCACGTGTGGTGTTTTGTATGTACCATCAGAAAAAGGACCGGCTAATTCCGTGCCAGCAGCCGCGGTAATACGGAAGGTCCAGGCGTTATCCGGATTTATTGGGTTTAAAGGGAGCGCAGGCGGACGTTTAAGTCAGCTGTGAAATACGGCGGCTCAACCGTCGAACTGCAGTTGATACTGGAGGTCTTGAGTGCACACAGGGATACTGGAATTCGTGGTGTAGCGGTGAAATGCTCAGATATCATGAAGAACTCCGATCGCGAAGGCAGGTATCCGGGGTGCAACTGACGCTGAGGCTCGAAAGTGCGGGTATCGAACAGGATTAGATACCCT
+
GGGGGFFGGGGFGGGGFGEAFGGGGGG<FFFEFGGGGGGFGFAFFFGGGGGGGGEGEFEGGGE,=CEFGGGGGGGGG,CFFD<<FGGGGGGGGGGGGGGGGCAFFGGC<=7BFFFGGFFFGFGGAEFE<AEGGGCEFGGGDF7=FGFGGGGGGGGGGGCDGGGGGDGGGGECBGGGDCEFCF,7??EEEECCCFGG5GGG@F>GGFEG@8<F@CG:D@GFDCCDG:82#;FGGCFF?<A6<FCDC@@=CF:D#BDFFGF>F+FCEFG>DFGFEB.<6,6CGDDB,,<<CGGGFGD?E9A8,,GFC,F<,4GGFE=E>+GGGGFE@GGGGGGEBGEFAE,FGFGF<F,,GGGFGFFGGEGCGEFBFEAFGEGF@CC@F6F@<FEGGGGGGFCEFCF@CCGFGDGGFEGCF@FFF@,GGGGFFAGGGGGGGGFCCCCC
@sH 18775
TGAGGAATATTGGTCAATGGGCGAGAGCCTGAACCAGCCAAGTAGCGTGAAGGATGAAGGTCCTACGGATTGTAAACTTCTTTTATACGGGAATAAAGTTTCCTACGTGTAGGATTTTGTATGTACCGTATGAATAAGCATCGGCTAACTCCGTGCCAGCAGCCGCGGTAATACGGAGGATGCGAGCGTTATCCGGATTTATTGGGTTTAAAGGGAGCGCAGACGGGAGATTAAGTCAGTTGTGAAAGTTTGCGGCTCAACCGTAAAATTGCAGTTGATACTGGTTTCCTTGAGTGCAGTTGAGGCAGGCGGAAGTCGTGGTGTAGCGGTGAAATGCTTAGATATCACGAAGAACCCCGATTGCGAAGGCAGCTTGCTAAACTGTAACTGACGTTCATGCTCGAAAGTGTGGGTATCAAACAGGATTAGATACCCT
+
EGFGGGGGGGGGGGGFGGGGGGGGECGGGGGFFFFFFGFCFGGFFGGFGGGGGGGFCFDGGFGGGGGGEGEEFEEADGFFGGGGGGGGGGGGGGEDFGFFGGFGFFGFFGFEAEFFFGGC,,EFGGGGGGG@F9=EFGGGFFGGEFEGFC,8FGG>FDD+DCF,@EGGEFGGGFG<>FG<BFEECCGGGGGGGGGGG0GGC5CFFG:=8CA>FEFF;9FG<<4;CAE@CCF@C7,:21AECF<<AF,CFBF=GGGFG@FDF.EFCA9@CFE7<%D<@,E=9E>GFEFE=A,EDEBFDE=<,EE<=87FCCAD@+EEEC=,C9=GFF:E9CFEFGGGGFC8FCFAA<GGGFEFCCFC7GGEFGGGGGFFFC,D<DGFFC5F@FCGGFGGGGFEC9GCDGGGGEGFFFF@GGGFGFAGGFFGGGGFGFF<FFACCCCC
@sH 34286
TGAGGAATATTGGTCAATGGGCGAGAGCCTGAACCAGCCAAGTCGCGTGAAGGAAGACAGTCCTAAGGATTGTAAACTTCTTTTATACGGGAATAACGGGCGATACGAGTATTGCATTGAATGTACCGTAAGAATAAGCATCGGCTAACTCCGTGCCAGCAGCCGCGGTAATACGGAGGATGCGAGCGTTATCCGGATTTATTGGGTTTAAAGGGTGCGTAGGTTGTTCGGTAAGTCAGCGGTGAAACCTGAGCGCTCAACGTTCAGCCTGCCGTTGAAACTGCCGGGCTTGAGTTCAGTGGCGGCAGGCGGAATTCGTGGTGTAGCGGTGAAATGCATAGATATCACGAGGAACTCCGATTGCGAAGGCAGCTTGCCATACTGCGACTGACACTGAAGCACGAAGGCGTGGGTATCAAACAGGATTAGATACCCT
+
@FGGGEFGGGGGGGGGGFFGGGDGGGGGFGGGGGGGGGGFFGGGGGGEGGGGGFGGFGGDAEFGGGGGGGGFFFGGGGGGGDGGGGGGGGCCCFGGGGDGGGGGEGGGGGGGGGGFCF9FGGGG?FGCGE@EGGGDGGGGGGGEBDEFFFGGGGGGGGG7FFGGCCCFFCFGCFFFG7BFCFGEC:CEEGGGG?CEGGGGGG9FCFC:@5BFFFG:G@ED>DC<07C;FE>C::G<5:CCE9FD8FGGF>@7ECFD6;FC<,9D,<A>@CFC@GD<F:7<@7B7=F+E68FGFEDGFDFFE=+<===FF=;E>?GGE<FDGGGDBFCFEE?:,,FFGGFGFCEA@GFFE@EGGGF:FGGDGF7GGGFGGFFGGGFFEDGGGGGGGGGGGGEFGGGGGGEDFFGFFDGCGGGGGGGFECFDGGGFF<E9F@@@CCCC
@sH 46759
TGAGGAATATTGGTCAATGGGCGCGAGCCTGAACCAGCCAAGTCGCGTGAGGGAAGAATGGTCCATGGCCTGTAAACCTCTTTTGTCAAGGAAGAGTAAAAGGTACGTGTACCTTCTTGCCAGTACTTGACGAATAAGGAACGGCTAACTCCGTGCCAGCAGCCGAGGTAATACGGAGGATCCGAGCGTTATCCGGATTTATTGGGTTTAAAGGGAGCGTAGATGGATGTTTAAGTCAGTTGTGAAAGTTTGCGGCTCAACCGTAAAATTGCAGTTGATACTGTATATCTTGAGTGCAGTTGAGGCAGGCGGAAGTCGTGGTGTAGCGGTGAAATGCTTAGATATCACGAAGAACTCCGATTGCGAAGGCAGCCTGCTAAGCTGCAACTGACATTGAGGCTCGAAAGTGTGGGTATCAAACAGGATTAGATACCCT
+
F@EGGGFGGFGGGGGFFGGGGGDGEGGGGGGGGGGGGGGGGGGCFGG@FG,CFFCCEDAFFFF=EAFG8FCFF,?EFDGF@E,?CFEGGG?AEFFGAFGGGGGGGGGFFDCGGGF<<FFFGG?AFFFAFEA:FFFDFGG<,:3CE7>FFA9=B:+:BFGG7ACFG+@B>FEA;FGGG>BF7F7<<<*CFFDF;?FFG==8?>C>B1@>GFGF>GGAEFG<:;E;F;2/A:FFEGGA<CFGGGFCACF=:F=CFCGGGGGFGFGEAEDFE,=:FGAFF:@=8E?,FFDF=,DGFEDFE<GGGCAFFD+CC8C,48+CCGF<F?FC5GGGFCGFEFCFCAE8GE6,:,FFFECFEB+F@,@@CFDCGGFDEEF@<GGGGGFEF9GGGGFGGGGFGGGGGGGGFGGFGGGGGGFFF<9FFFGGGGFF,GFFGGFCCCBC
@sH 28971
TGAGGAATATTGGTCAATGGACGAGAGTCTGAACCAGCCAAGTAGCGTGCAGGATGACGGCCCTATGGGTTGTAAACTGCTTTTATAAGGGAATAAAGTGAGTCTCGTGAGACTTTTTGCATGTACCTTATGAATAAGGACCGGCTAATTCCGTGCCAGCAGCCGCGGTAATACGGAAGGTCCGGGTGTTATCCGGATTTATTGGGTTTAAAGGGAGCGTAGGCCGGAGATTAAGCGTGTTGTGAAATGTACACGCTCAACGTCTGCACTGCAGCGCGAACTGGTTTCCTTGAGTACGCACAAAGTGGGCGGAATTCGTGGTGTAGCGGTGGAATGCTTAGATATCACGAAGAACTCCGATTGCGAAGGCAGCTCACTGGAGCGCAACTGACGCTGAAGCTCGAAAGTGCGGGTATCGAACAGGATTAGATACCCT
+
BFFFFCEGGGFFGGGGGGGGGGGGGGGGFCFGGGGGGGGGGGFGGGGGGGGGGEGGGGFGGGGFGGAEFGGGGGGGGFFGEEFGGGGGGEFFFFFFGGGGFFDGGGGGGFEGGGGGGEBFGGGGGAEFFFGGCFGGGGGGGGGGG7CFGEFFGGGGGFFDGGGF7=AFGGGGFFFDEGGCFCFGGGGGEGGGG?FE6FFCCF>GGFF@FEGFEFD)C;FA@GGCEGGFCCEFGGGAG>CD8CGGFFFFGGGGFCEGFGGD6CGGGGGGGGFCF>+:+E=E=FCGGGFFGFGFDC@B6GEC>,EFGGGGGEDED>@@ED@AGDEE>GEEA,9GFDFGGGGGGGGGGGGGGFAE=GGDGGGGEFGGGGGFF<EGGGCGGFEGGGGGGGGGGGGGGGGGFFGGGGGGFFEGGGGGGGGGGGGGGGGGGGGGFGGCCBCC
@sH 37874
TGGGGAATATTGCACAATGGGGGAAACCCTGATGCAGCGACGCCGCGTGGAGGAAGAAGGTCTTCGGATTGTAAACTCCTGTTGTTGAGGAAGATAATGACGGTACTCAACAAGGAAGTGACGGCTAACTACGTGCCAGCAGCCGCGGTAAAACGTAGGTCACAAGCGTTGTCCGGAATTACTGGGTGTAAAGGGAGCGCAGGCGGGAAGACAAGTTGGAAGTGAAAGCCATGGGCTCAACCCATGAACTGCTTTCAAAACTGTTTTTCTTGAGTAGTGCAGAGGTAGGCGGAATTCCCGGTGTAGCGGTGGAATGCGTAGATATCGGGAGGAACACCAGTGGCGAAGGCGGCCTACTGGGCACCAACCGACGCTGAGGCTCGAAAGTGTGGGTAGCAAACAGGATTAGATACCCT
+
CEFGGGGFGGGGGGGAEGF@FCFGGGGGGFFCAFGGGGDGFGGCGGDEGEGCFFG8FGFGGGGFGFE@GGGGGGCFGGGGGEFGGGGGGGGGGGGGGCFCFEGGFEEFGEGGGGGFGG8DFCECCCFGGGGGGGG7FAF+FF?F@CBB*5FECFDC<:FF=CFFFCCFGGGGGGDGGGGF=CGFGG?C<C,?EEFFGD:>EGG=GGEGDGF@F:GCCGCCCD?FGGF#;FFGFFEGECFCCEGGGFFFBCFE@33/,A?CFGGFFCEGFGGGFFDDGGFEGF9GF87GEFFFGGGEC7GGGGGEAGGGGGGEEF?C7F<FGGEGGGGGFAGGGGGFEFCGGGGGFFCFEGFFEAFF?GFGFFGFGEFEGF@GGFGGGGGGGGGFCDGGGFGGGGGFFE@EBFFFF9GGGFGCCCCC
@sH 342
TGAGGAATATTGGTCAATGGGCGAGAGCCTGAACCAGCCAAGTAGCGTGAAGGATGAAGGTCCTACGGATTGTAAACTTCTTTTATACGGGAATAAAGTTTCCTACGTGTAGGATTTTGTATGTACCGTATGAATAAGCATCGGCTAACTCCGCGCCAGCAGCCGCGGTAATACGGAGGATGCGAGCGTTATCCGGATTTATTGGGTTTAAAGGGCGCGCAGACGGGAGATTAAGTCAGTTGTGAAAGTTTGCGGCTCAACCGTAAAATTGCAGTTGATACTGGTTTCCTTGAGTGCAGTTGAGGCAGGCGGAATTCGTGGTGTAGCGGGGAAATGCTTAGATATCACGAAGAACCCCGATTGCGAAGGCAGCTTGCTAAACTGTAACTGACGTTCATGCTCGAAAGTGTGGGTATCAAACAGGATTAGATACCCT
+
AFGGGGGGGGGGGGGGGGGGGGGGGGGGGGFGGGGGGGGDFFFGGGGFEGEFGFGGBFFGGFGFGFGE=FGFGGGGGGDGGGGGGGGGGEC@FGGGGGGGGGGGGGGFGGFGGGGGGGGGGGGGGGGGFGFDFGGGGGGGF8CCEFGGGGGGGGE7FCFFG8CFGGFGGGGCEFDGGGGGGFGG:<CEGF@8;ECC*A@FF+6FFF:C(GG+?*:0C'C3*7?CB=EECC7CCFF:#*@@3=BGFGGFFCEC7:8%/C>CFCGD@;CFE89*GGGFD,C??8FGGGFB8A,4*FGGGGGCEFEFGGGEB8E;CFGGEGFGEFE>9EC>C,FFEGFFE9GFFAGCFGFFDAFGGGGFFDFCFEF8GFDGGGFC8GGGEFDDGGGGGGFEEFFGGGGGGGGGGGGGGGGGGGGFEDGGGFFEGGGGGGGGGGGCCCCC
@sH 26345
TGGGGAATATTGCACAATGGGCGAAAGCCTGATGCAGCAACGCCGCGTGAGCGATGAAGGTCTTCGGATCGTAAAGCTCTGTCCTTGGGGAAGATAATGACGGTACCCTTGGAGGAAGCCCCGGCTAACTACATGCCAGCAGCCGCGGTAATACGTAGGGGGCAAGCGTTATCCGGAATTATTGGGCGTAAAGAGTGCGTAGGTGGTTACCTAAGCAGGGGGTGAAAGGCTATGGCTTAACCATAGTCAGCCCCCTGAACTGGGCTACTTGAGTGCAGGAGAGGAAAGCGGAATTCCTAGTGTAGCGGTGAAATGCGTAGATATTAGGAGGAACACCAGTGGCGAAGGCGGCTTTCTGGACTGTAACTGACACTGAGGCACGAAAGTGTGGGGAGCAAACAGGATTAGATACCCT
+
DFGGGGGGGGGGGGGGGGGGFGEEGGGGGGGGGGGGGGGGGGGGGGGGGGGGGGGGGGGGGGGGGFCFEGGGG@EFGGGGGGFGGGGGGGGGGGGGGGGGGGGGGGGGFGGGGGGGGGGGGGGGGGGGGGCGGGGGGGGGC<FFEGEEFCCFGGGGGGGGG:@GGGGGG-GGFGGGGGF@9ECCEGGGFEGGGGG>FGGGGGGCEFG<GFFGGGFFG@EEF?FDGGGGDFFGFFC/EFFGGGFGG?CFFGFGFFCEGGGEEFE<5EE8CFGFFD@G?GG>GFF?=:?CFFF=8GFC=GGGFGGFGGGGGF?=DGGFFFGFE,FAGGGFEFA,CFF8GGFBECAGGGGF@CGGGGGGGGGGGGGGFFGGFFECDGGGGGFFEGGFGGGGGGGGGGGGGGGFGGGGGGGGGFCCCCC
@sH 23022
TGAGGAATATTGGCCAATGGGCGAGAGCCTGAACCAGCCAAGTAGCGTGCAGGATGACGGCCCTATGGGTTGTAAACTGCTTTTATAAGGGAATAAAGTGAGTCTCGTGAGACTTTTTGCATGTACCTTATGAATAAGGACCGGCTAATTCCGTGCCAGCAGCCGCGGTAATACGGAAGGTCCAGGCGTTATCCGGATTTATTGGGTTTAAAGGGAGTGTAGGCGGTCTGTTAAGCGTGTTGTGAAATTTAGGTGCTCAACATCTACCTTGCAGCGCGAAGTGGCGGACTTGAGTGCACGCAACGTATGCGGAATTCATGGTGTAGCGGTGAAATGCTTAGATATCATGACGAACTCCGATTGCGAAGGCAGCGTACGGGAGTGTTACTGACGCTTAAGCTCGAAGGTGCGGGTATCGAACAGGATTAGATACCCT
+
<FCFFFGGGGGGGGGGEFFGGGGGGGGGGGGGEEFGGGGGGGFGGGGGDGFGDFGGGGCGGGGFFGGFGGGGGGGGGGGGGGGGGGGGFGGEFFEFF<FFDGGGGGGGGFGGGGGGGFG<FGGGGGGCGGCFGGGDFFFGGGCGGGGFGGGGGDDGGG8FFFFFFCFGGGFEFGGDGGCGGFG?GGC?FFGDFFGGGGCF@FGFGGFFGGFGFF<3C;CCC@GCDEE8CGGGGFE>FFEGGGFGFFC=>F>?C99CFFEFDACGF@CFFFDEFFCF7>=3$CFDFA?C3DBCFGFCEEGGGECFFCF@CFFEC4,GFFB8GCGGFGGDFA<5,GGCFFEFGFFE9GGGGGGFACGF?<FFEEGGGFGGGGGGGGGGFEFFCGGGGGFGEFFFFAFGFGEGGFGGGGGGGGGFGFGGGGFFFGGGGGFFC,GCCB9C
@sH 44626
TGGGGAATATTGCACAATGGGCGAAAGCCTGATGCAGCAACGCCGCGTGAGCGATGAAGGTCTTCGGATCGTAAAGCTCTGTCCTTGGGGAAGATAATGACGGTACCCTTGGAGGAAGCCCCGGCTAACTACGTGCCAGCAGCCGCGGTAATACGTAGGGGGCAAGCGTTATCCGGAATTATTGGGCGTAAAGAGTTCGTAGGTGGTTACCTAGGCAGGGGGTGGAAGGCTATGGCCTAACCATAGTCAGCCCCCTGAACTGGGCTACTTGAGTGCAGGAGAGGAAAGCTGAATTCCTAGTGTAGCGGTGAAATGCGTAGATATTAGGAGGAACACCAGTGGCGAAGGCGGCTTTCTGGACTGTAACTGACACTGAGGCACGAAAGTGTGGGGAGCAAACAGGATTAGATACCCT
+
FFEGEGGGGGGGFGFGGGFE8FGGEGGDGFGG9;EFGGFFFGGECGGGGC,CFF=FDFCCFGFEEDE7,@?EFFF,FGCA,EEE<F<8EFE@?<<DGD9@EFC4FF<=<FGG8,CGGFGGECDDGF7FFDGF<,3+D,>F<8<FFGGD:*CABFFD:,>:FEE7C8BFC<FF,FEEGGD8<,2,>:CFGC?*<0;*#8:E:@;CFG-GFA@@>#<FC:F3D@:9#=<GF>C@E@@D=9CFFE9AA6(CCFC::9<F@,E=GGGF@;:EFFA<F@2><E,,FFCED?<E4,F8GF=8EFFFCE@AGGGGFAE7EGGGFFFE8C9GEFEFEBECCF<EEAGGFEFEEFGCC@GGF8E<,GGF9EE9GFGGGFFCGGGFFGF@GGGFGGGGFGGGGGGFEGGFFGGFF<GGGGCCCCC
@sH 346
TGGGGAATATTGGGCAATGGGCGCAAGCCTGACCCAGCAACGCCGCGTGAAGGAAGAAGGCTTTCGGGTTGTAAACTTCTTTTAAGTGGGAAGAGTAGAAGACGGTACCACTTGAATAAGCCACGGCTAACTACGTGCCAGCAGCCGCGGTAAAACGTAGGTCACAAGCGTTGTCCGGAATTACTGGGGGTAAAGGGAGCGCAGGCGGGAAGGCAAGTTGGAAGTGAAATCTATGGGCTCAAACCATAAACTGCTTTCAAAACTGTTTTTCTTGAGTAGTGCAGAGGTAGGCGGAATTCCCGGGGTAGCGGTGGAATGCGTAGATATCGGGAGGAACACCAGTGGCGAAGGCGGCCTACTGGGCACCAACTGACGCTGAGGCTCGAAAGTGTGGGTAGCAAACAGGATTAGATACCCT
+
FCFGGFGFCFGGGGGGFGGGGGGGGEGGGGGGGGGGGGGEGGGGGGGFCGGGGGFGGGGEEFFFFGEGCFFGGGGGGGGGGFFGGGGGGGGGGFF<FGGFGGGGDFDCFEFGGGGGGFFDF8DFEGDGGGGFFGGG8FGGGG?<EGG+@FGGFABC<FFCE@9FFGF:EE<C:;EFGGFEGG:?FGCG*=EGGGFC*/=*)7:8CCEGG8CEE*:7FF76::9C9*+9C<CCGF+)@<7,:F5F:/8,98,3799B<#CFC:8,+3BCF<0=E8DD?C@,CB,DGGGEGGGFGF8F@+EECBE,EEBFBEAFFGFEBECEGGGCFC7EDGGGFBGGGGFEFGDGGGGGEGGGGFEAGEGGGGFCFFFAGGGGGGGGGGGEGFGGGGGGGGGGGGGGGFFAGFGGGGGGGGGFGCCCCC
@sH 347
TGAGGGATATTGGTCAATGGGCGAGAGCCTGAACCAGCCAAGTAGCGTGAAGGATGAAGGTCCTACGGATTGTAAACTTCTTTTATACGGGAATAAAGTTTCCTACGTGTAGGATTTTGTATGTACCGTATGAATAAGCATCGGCTAACTCCGTGCCAGCAGCCGCGGTAATACGGAGGATGCGAGCGTTATCCGGATTTATTGGGTTTAAAGGGAGCGCAGACGGGAGATTAAGTCAGTTGTGAAAGTTTGCGGCTCAACCGTAAAATTGCAGTTGATACTGGTTTCCTTGAGTGCAGTTGAGGCAGGCGGAACTCGTGGTGTAGCGGTGAAATGCTTAGATATCACGAAGAACCCCGATTGCGAAGGCAGCTTGCTAAACTGTAACTGACGTTCATGCTCGAAAGTGTGGGTATCAAACAGGATTAGATACCCT
+
FGFGGGGGGGGGGGGGGGFGGGGGGGGFGGCFGFGGGGGGFGEFGGGFGEFGGFGGGGFGEE?FFFGGEGGGGGGGGGGDGGGGGGGGGGGCGGFGGGFGG9FGAFGG=F4EF=<?FGEGGFGGGCFGFGGGG9EEF<FFFGDGGGGFC<DGGGCFGGGGGGFFGCCCFGCDFA8@FCEEF@F:<>EGCFEFDGGGG==0-)2CFF<FC@C9CF'AE>;>9;?C72+9FCFFFGGFF*:,>@6E<ECCF:8CC>GD8:CBA9?EDFEDB@C?FF=4=8+?6DFCFCE@?E8FEFD@DFFCCGFFCDC@GCAE+@+GED@,,GGE>ECEDEFA59EBDCC8GGGGGCEFGGFGGFFF7FEFF@EFFB9GGGGGGGGGGGEE<GFGFGGGGFGFC,FGGECCEGGGFCGGGGGGGGGFGGGGGGFEGGGGGGFCCCCC
@sH 47822
TGAGGAATATTGGTCAATGGGCGAGGGCCTGAACCAGCCAAGTAGCGTGAAGGATGAAGGTCCTACGGATTGTAAACTTCTTTTATACGGGAATAAAGTTTCCTACGTGTAGGATTTTGTATGTACCGTATGAATAAGCATCGGCTAACTACGTGCCAGCAGCCGCGGTAATACGTAGGGGGCGAGCGTTATCCGGATTCATTGGGCGTAAAGCGCGCGTAGGCGGCCCGGCAGGCCGGGGGTCGAAGCGGGGGGCTCAACCCCCCGAAGCCCCCGGAACCTCCGCGGCTTGGGGCCGGTAGGGGAGGGTGGAACACCCGGTGTAGCGGTGGAATGCGCAGATATCGGGTGGAACACCGGTGGCGAAGGCGGCCCTCTGGGCCGAGACCGACGCTGAGGCGCGAAAGCTGGGGGAGCGAACAGGATTAGATACCCT
+
FGGFGGGGGGGGGGGGGGGGGGGGGGGGGGGGGGGGGGGGGGDGGGEBFGGGGGFGGGFGGGGGGGGGGGGEFGGFGGGGGGFCGGEGGEGGGGGGGGGGGGGGGGGGGGGGGGGGGGGGFGGGGCGGGGGGGGGGGGGGGGDGGGGGGGGFGGGGGGGGGGGGEGGGDGGGGGCFFFDEGGGGCGGGGGGFFGGGG=FEGGGFG>GGGDE@C@>?G;E;>D>FCEGCEGED:CE>EGGGGG=EEE5B>GGECA:ECFGFGGEGGE88E:=5EG>=752:*2C<>*FD8<F@3**<@,7@8GGFC7EGF9GFEC=@++CGFF=@)F:FF9CF=7GEGGF@A@>+FGGFCEGFB=FF@7GGGEGFGFGGGDGGGFGFF>GGGFEE7F@7GEEGGFFGEGEDG@FEAAGGGGGGFC,EFGEFDFGGGGGGFFC,CCBC
@sH 31468
TGGGGAATATTGCACAATGGGGGAAACCCTAATGCAGCGACGCCGCGTGAGCGATGAAGTATTTCGGTATGTAAAGCTCTATCAGCAGGGAAGAAAATGACGGTACCTGACTAAGACGCACAGGCTAAATAAGTGCCAGAAGCCGCGGTAATACGTATGGTGCAAGCGTTATCCGGATATACTGGGCGTAAAGGGAGCGTAGACGGAGTGGCAAGTCTGATGTGAAAACCCGGGGCTCAACCCCGGCACGGCATTGGTAACTGTCAATCTAGAGGACCGTAGAGGTAAGCGGAATTCCTAGTGTAGCGGTGAAATGCGTAGATATTAGGAGGAACACCAGTGGCGAAGGCGGCTTACTGGACGGTAACTGACGTTGAGGCTCGAAAGCGTGTGGAGCAAACAGGATTAGATACCCT
+
EFEGGEFG<FEFFAFGGAEECEDEGFE@C@<FFFCFGGGGGC@FEE+@FEG?6@=@FEF9-CFFACF7C7=EFGG9FGGE?BAFAFGGGGDGGGGGGF<E,4>B=+:?EFGGGGGD,3B@F+>DFFG8BEF,C<ECGFF,:D,<C+*>@FCFCFGBF9,,@FEFFGGGFEG5CFEGCE*@;@,@<C**=:FGDGD7C5*12*80?0*42#31C:C@7=9C;BCFE>9:><A>@#:4,@F@FC+@+3+B+8A?F>>?39=E6@,,9<@B;C,,8>+B+=5,,CBFE8?7>8FAB@=ED9A,FAEB)GEEE<<E??=@@-<DFD9EAFACGFBA@C9:,<FCF@@D9@GF@:<9CFFF8FC@B:9E;6FFBCC:DFGF8GGGGGGFC@@:EC@@EEFFFEFFFCGGF9GFC,FCCA-C
@sH 350
TGAGGAATATTGGTCAATGGACGGGAGTCTGAACCAGCCAAGTAGCGTGAAGGATGAAGGTCCTACGGATTGTAAACTTCTTTTATAAGGGAATAAACCCTCCCACGTGTGGGAGCTTGTATGTACCTTATGAATAAGCATCGGCTAATTCCGTGCCAGCAGCCGCGGTAATACGGAGGATGCGAGCGTTATCCGGATTTATTGGGTTTAAAGGGAGCGCAGACGGGTCGTTAAGTCAGCTGTGAAAGTTTGGGGCTCAACCTTAAAATTGCAGTTGATACTGGCGTCCTTGAGTGCGGTTGAGGTGTGCGGAATTCGTGGTGTAGCGGTGAAATGCTTAGATATCACGAAGAACTCCGATTGCGAAGGCAGCACACTAATCCGTAACTGACGTTCGTGCTCGAAAGTGTGGGTATCAAACAGGATTAGATACCCT
+
FFGGGFGGGGGGGGGGGGGGGGGGCFFGGGGGGGGGGGGGGGGFGGG@FGGGGFGGFGGGGGGGGGCFBFFGGGGGGGGGGGGGGGG9FGGGGGGGGGDGGGDGGGGFGGGGGGGGGGGGGGGGGGGFGGGDDGGGGFGGDEEDGGGGGGGGGGCCGGGGCECGGGGGGFFGGGGGGEC:AFFGF:CGFGGGGGDE??CCCF.GGG>=FCFD7?G:@2@551:DABG@GFEE8,:86#>,9F>FGCEFBGDFDFGGGFF,C<@;FE:F@,>9EF@A49<=:9GEED3CCFAFAGGGCDEGGEDEFGF:DGGGF?C@7GGGGFEE=CGFDFFE9FFGGGF@CFFA<@GGFFGGFB:CFGF7GFFDFFGGDFGGGGGGEC7DGGGGGFFEEC<FFF,EGGGGGGGGGFGGGGGGGGF@FFGGGGGGGGGGGGGCCCCC
@sH 21580
TGGGGAATATTGCACAATGGGGGAAACCCTGATGCAGCAACGCCGCGTGAAGGAAGAAGGTTTTCGGATCGTAAACTTCTATCAACAGGGACGAAGAAAGTGACGGTACCTGAATAAGAAGCCCCGGCTAACTACGTGCCAGCAGCCGCGGTAATACGTAGGGGGCAAGCGTTCTCCGGAATTACTGGGTGTAAAGGGAGCGTAGGCGGCACGCCAAGCCAGATGTGGAAGCCCGAGGCTTAACCTCGCGGATTGCATTTGGAACTGGCGAGCTAGAGTACAGGAGAGGAAAGCGGAATTCCTAGGGTAGCGGTGAAATGCGTAGATATGAGGAAGAACACCAGTGGCGAAGGCGGCTTTCTGGACTGAAACTGACGCTGAGGCTCGAAAGCGTGGGGAGCAAACAGGATTAGATACCCT
+
CCEFGGGGGGGGGGGGGGGFGCGFGEFFGFGGFGGGGGGGGGGCEGE@FEGAFGGFFGGC=EFCFGFGEG@EGGGFFGGGGEFGGEGGCFE=>EG+?FGF<EFGG7F@BE@AADCFF,?F<FFFEFF>CCFAB=E7,@FGGFF<BFFF77@*CFGF9*,>3=:F<:EF7CFG*4*77<F7FGA,6?C:F7<7<E;6<=8C+1<;?CE5>>*8>57FEFFB;>>EB@E#<@C<>F@3DAC;;CF-@,:=:C3:,FCAGD;CCF4?9GGGG<9E7#CGFFDE8GGGEB??C4+CF8GFEFC,E,F<F8GGBB7GGFCC,,FC7E<,B=C9,,CFBCGE:@@GFEEFEEGD?:CEEDGGGGGGFEDCGFCGCGEGEFFEGGGGFGEDGGFFF7GFCGGGGGFF8<@BCFGEBA<BC,GCCCCC
@sH 352
TGAGGAATATTGGTCAATGGACGAGAGTCTGAGCCAGCCAAGTCGCGTGAGGGAAGACTGCCCTATGGGTTGTAAACCTCTTTTATAAGGGAAGAATAAGTTCTACGTGTAGAATGATGCCTGTACCTTATGAATAAGCATCGGCTAACTCCGTGCCAGCAGCCGCGGTAATACGGAGGCTGCGAGCGTTATCCGGATTTATTGGGTTTAAAGGGTGCGTAGGCGGTTTATTAAGTTAGTGGTTAAATATTTGATCTAAACCCAATTGTGCCATTAATTCTGGTAAACTGGAGTACAGACGAGGTAGGCGGAATAAGTTAAGTAGCGGTGAAATGCATAGATATAACGTAGAACTCCGATAGCGAAGGCAGCTTACCAGACTGTAACTGACGCTGATGCACGAGAGCGTGGGTAGCGAACAGGATTAGATACCCT
+
,FEFFGGGGCDFGGFGGGFGFGC+@FEFFGFGCFFCFFFFGGFGGGGGCEEG>CGGF8C<CFGFGGGGGGG6BFGGGGG@D<EFGGGGFEFFFFF=<FGFEABFGGGFGB<<FCGGGGGGFDGFCFFFGGG9FEEFAFFFEFGG>GEFGFEDGFC7F<=FF:ADEC=CGGDFFFGEEBE*@EEEGEGC><E6B=</,8CFFG>GF*=CEEA:37EF76F:2;;96GFFCFFCGFCFC,B9FDBA@;GFFFFE7#&3<=>><CD>9@E@C75FFCBBC3#6FF?AFAF,949*,ECGGGFCF=<GEFBDE<;FE9AE<;AFEE6ADEFFFC49EE9=C<GGGFFF@F@5GFFE@:,CEE@B,GFF<DEDCE@DFFGGGGGGGFGFGFGGGEEFFF@@F@AF:=8GGGGEGFGGGFEC;<EF@FGGEDCE@F@CCCC
@sH 353
TGAGGAATATTGGTCAATGGGCGAAAGCCTGAACCAGCCAAGTCGCGTGGAGGAAGACGGCCCTACGGGTTGTAAACTTCTTTTACCTGGGAATAACGGGCGCTACGTGTAGCGCTGTGCATGTACCAGGCGAATAAGCATCGGCTAATTCCGTGCCAGAAGCCGCGGTAACACGGACGATGCGAGCGTTATCCGGATTTATTGGGGTTAAAGGGTGCGTAGGCGGAAGGATAAGTCAGCTGTGAAATGCTGCAGCTCAACTGGAGAATTGCCGATTGAACTGTTTTTCTAGAGTATAAAAGAGGTATGCGGAATGCGTGGTGTAGCGGTGAAATGCATAGATATCACGCAGAACCCCGATTGCGAAGGCAGCATACTGGGCTATAACTGACGCTGAAGCACGAAAGCGTGGGTATCGAGCAGGATTAGATACCCT
+
A<FEFGGGDGGGGFGF<ECFGEGGGGGGGGGGGGGG@F4<CFFCCCC@BCFFD@FFEA@=FEC=<FFDGGGGGGEFDGGGGFGGFFC,CFDF8AEDEGG7>>C+@FGGGGG<F7C@::B>AFGFFGGDGGFGGG+D@F,,,,63:*3>F=DF:C*><>B,>BDFD**1=BF+CEGF:*=*:874<**/:*2::2;*5CF>1;CFC7'71@7><<CFF=F<>4>>>=2+@,,CFFF:,=,3,FC<FCCCF,@337FGFCC8B,,FCGFGFEF>@C78,,==+GEFFEC5,C,=*GDA=;9GA9,<F=CBEGGFE6E7GGGGGFE=AGEGGGGFCGGGE?EDE;GGGGGGGFGGFGF:FDF:CCEFFCGGGGFFFCFGFE4,@,FGGGGGGGEGGGGFGFFDCEGGGGGDEFGGGFF7GFB@FGGFGGFGFAGCCCCC
@sH 354
TGAGGAATATTGGTCAATGGGCGTAAGCCTGAACCAGCCAAGTCGCGTGAAGGAAGACAGCCCTACGGGTCGTAAACTTCTTTTGTATGGGAGTAAAAGAGTCCACGCGTGGGCTATTGCAAGTACCATACGAATAAGCATCGGCTAACTCCGTGCCAGCAGCCGCGGTAATACGGAGGATGCGAGCGTTATCCGGATTTATTGGGTTTAAAGGGGGCGTAGGCGTCCCTATAAGTCAGCGGTGAAATGTTCCGGCTCAACCGGGAAACTGCCGTTGGAACTGTAGAGCTAGAGTCCACAAGAGGTATGCGGAATGCGTGGTGTAGCGGTGAAATGCATAGATATCACGCAGAACCCCGATTGCGAAGGCAGCATACTGGGGTGAAACAGACGCTGAAGCACGAAAGCGTGGGTATCGAACAGGATTAGATACCCT
+
CFFGGGGFGGGFGGGGGGGGGGGGEGGGGGGGGGGGGGFFGF@FFEC:@FGGGGGGGGGFFGGGGFGGGGEGGGGGGG9FFGGGEGAFCGGGGGGGDEFGGGFGGGG>EFGGCCGGGGGGGGGFGCGGFGCFFGFDFCGFC@BEGG7FGEGGGGGGCEGGGGGGGGFDFFDCGFFGGGGGF7<F*:=GEGGGGGD8*=<<++?:,=CCDF:@CFC)*3?;>7495'15/22'<EF>99@+=C7CCC9FF=:3:4EFD<GFC:F7C=?=GGGE=D-64E:6$=GFGE<EGFEB5B,@@,GF9CACGGB:EDF;+EEC7B7AFE==)DE=EEF;A9CFGFGDGGGGEECGGGGFGGGDDGGE@CGGGGFFFGGGGEGGEEGGCGGGFFCGFGGGGGFF9GGFEGGF@CFFGGGGGGGGGGGGGGGGGGGGGGGCCCCC
@sH 355
TGGGGAATATTGCACAATGGGGGGAACCCTGATGCAGCGACGCCGCGTGAGTGAAGAAGTATTTCGGTATGTAAAGCTCTATCAGCAGGGAAGAAAATGACGGTACCTGACTAAGAAGCCCCGGCTAACTACGTGCCAGCAGCCGCGGTAATACGTAGGGGGCGAGCGTTATCCGGATTCATTGGGCGTAAAGCGCGCGTAGGCGGCCCGGCCGGCCGGGGGTCGAAGCGGGGGGCTCAACCCCCCGAAGCCCCCGGAACCTCCGCGGGTTGGGTCCGGTAGGGGAGGGTGGAACACCCGGTGTAGCGGTGGAATGCGCAGATATCGGGTGGAACACCGGTGGCGAAGGCGGCCCTCTGGGCCGAGACCGACGCTGAGGCGCGAAAGCTGGGGGAGCGAACAGGATTAGATACCCT
+
BFGGGGGGGGGGGGGGGGFGGGGGGGGGGGGGGGGGGGGGFGGGGGGEGGGGGGGGGGGFGFDFGGGGGGGFGFGGGGGGGFGGGGGGGGFF:FGGGGGGGGGGGFGGGGGGGGGGGGG@FGGGGGGGCGGFGFGGGGGGGGFGGGGGEGEFGGGEFGGG5?C>EGGGEEEGGGGEC8E6@CFGGGGGGDEGDGC85CGGDDGGGC5C:?CE5*:>>>G@B9?735CDG5*?EGG2)';8CECGE>C>D:>>DE8<EDDCG2;C8#C>#*33>E9BDGFE:GGFF8GGFFGECCEEGGGFEEC3BGDGGCGEFCCCCAB9GECC:EGGGFADFCGGCCGGGGEFFCBGGEECCGGGGGEFF7GGEC@DGFCGFFGDEGGGGGGFFFGGGGGGGGDGGGGGGGGGGGGFGFGCCCCC
@sH 35966
TGGGGAATTTTGGACAATGGGGGCAACCCTGATCCAGCCATGCCGCGTGCAGGATGAAGGCCTTCGGGTTGTAAACTGCTTTTGTCAGGGACGAAAAGGACCGTGTTAATACCATGGTCTGCTGACGGTACCTGAAGAATAAGCACCGGCTAACTACGTGCCAGCAGCCGCGGTAATACGTAGGGTGCAAGCGTTAATCGGAATTACTGGGCGTAAAGCGTGCGCAGGCGGTTCTGTAAGACCGAGGTGAAAGCCCCGGGCTTAACCTGGGAATTGCAGTTGTGACTGCAGGACTAGAGTTCATCAGAGGGGGGTGGATTTCAAAGTGTAGCAGTGAAATGCGGAGATATTTGGAAGAACACCAATGGCGAAGGCAGCCCCCTGGGATGCGACTGACGCTCATGCACGAAAGCGTGGGGAGCAAACAGGATTAGATACCCT
+
<EFGGEGGG@FDEDGGGGFGCEGGGGGGG,FGGGGGGGDGGFGGGGGFDGGGGFGGFFFGGGGGFGGGGGGGGGGGGGGGFGGGGEGGGGFFFEGF@FGGGGDGGFGCFGC?FFGGGGG9FGGGGGGGCEFGEGGGGGGCGGGGGFGEDGDE8F=FFFGFC7>FCFC@EGGG7<@CCFFCFGDCF9CGGG<CGEGGGGFFGGGG6FC<ACFFE#25)BDCBFGG/2:CEGGECC?FACFGGG*F:0GGE?D**GFCFGC=CGFFFFFFEFD>,FB>:9#FFFDFA8F<AFFDACFDDB<>B,7,5,CEGF8:?:,4,;C9,C,9FFGFE7FE5FFFE@@EC8E9;FDFFAFCFGCGECEC6,AF@FFC<99,GEF@@+GEDB,EGGGGGGGFGGF@CF?C,FGGGGCGGFEGGGGGGFFEGFF9FFFFFFGGGGGGCCCCC
@sH 43617
TGAGGAATATTGGTCAATGGGCGAGAGCCTGAACCAGCCAAGTAGCGTGCAGGATGACGGCCCTATGGGTTGTAAACTGCTTTTATAAGGGAATAAAGTGAGTCTCGTGAGACTTTTTGCATGTACCTTATGAATAAGGACCGGCTAATTCCGTGCCAGCAGCCGCGGTAATACGGAAGGTCCGGGCGTTATCCGGATTTATTGGGTTTAAAGGGAGCGTAGGCCGGAAATTAAGCGTGTTGTGAAATGTAGACGCTCAACGTCTGCACTGCAGCGCGGACTGGTTTCCTTGAGTACGCACAAAGTGGGCGGAATTCGTGGTGTGGCGGGTAGATGCTTAGATATCACGAAGAACTCCGATTGCGAAGGCAGCTCACTGGAGCGCAACTGACGCTGAAGCTCGAAAGTGCGGGTATCGAACAGGATTAGATACCCT
+
FGGGGGGGGGGFGFGGGGGGGGGGEEGGGGGGGGGGGGFCEFDFGGG:FGGGGGGGGCCFGGGGF@EGFFDEGFE5EFGGGGFFGFAFFGFDCFGGGGGGGGEEFGCFGGGFFGGGGGGGGGGGFGGGGF9EFGGGGFGFFFGGDDGGFCFGFDGGGGGGGFGFEGGGGCGGFFFDFFFGGFFFFGGCG7F8FGC<**8?7CBFF3+:FF<?FC3A85?569EF<GGEEG4FGGGA3FGGDF7E<C;<::C@AC8FFCCC@89EC8FFGFC:7<==9E#2-5,>=D,F?GGGFEC?BC=E=A,FC8EGE>EE=,CB47@GGF?>)@>A?,5:,,?49,F@,,AB<@EF<EF,6B7B@B<=@:@@C<CDF<DEC,C-8FGFFFCDF@@,:B6CCAC9FFB@,EDAEF:@@6FFFECGGGGFGGGGGGFGGFGCCCCC
@sH 358
TGAGGAATATTGGTCAATGGACGAGAGTCTGAACCAGCCAAGTAGCGTGAAGGATGACTGCCCTATGGGTTGTAAACTTCTTTTATATGGGAATAAAGTTTTCCACGTGTGGAATTTTGTATGTACCATATGAATAAGGATCGGCTAACTCCGTGCCAGCAGCCGCGGTAATACGGAGGATCCGAGCGTTATCCGGATTTATTGGGTTTAAAGGGAGCGTAGGTGGATTGTTAAGTCAGTTGTGAAAGTTTGCGGCTCAACCGTAAAATTGCAGTTGAAACTGGCAGTCTTGAGTACAGTAGAGGTGGGCGGAATTCGTGGTGTAGCGGTGAAATGCTTAGATATCACGAAGAACCCCGATTGCGAAGGCAGCTTGCTAAACTGTAACTGACGTCCATGCTCGAAAGTGTGGGTATCAAACAGGATTAGATACCCT
+
DGFFGFGGGGGGGGGGGGGFFGGGGGGGGGGGGGGGGGGGGGGGGFGGGGGGGGGGFFEGGGGFGGGGGGGGGGGGGGGGGFGGGGGGGGGG8ACFGGFGGGGGGGGGGDGGGGGCFGGFFEFFGGFFGGGG9FE=FGFF<?BFGGGGGFFGGGGGGFFGGGGGGGGDEGGGGGCF+CEGGGGGG<EEFGGFCGGGG8FFGGCFGGEC.FFGCG?FGBGFDCGFFFCCE=FGGCC5CF:EE?;72@C@GCGGCEC9CCF=CGEFGDECFFG299CFDEC?>GGGGGGAE4C5;FFFFFFA8GGGGGGGEF?4=FE8CFGFGFB6FGEEE9,FGGGGGFFGFDF,:<@CEEGGGCGGGGGGGGGGGGGFA@DGGGGFFEFFFGGGGGFEGGFEGGFCFGGGGGGGGFEGFGGGFF9GGGGGFGGGGGGEFGGCCCCC
@sH 36215
TGAGGAATATTGGTCAATGGCCGAGAGGCTGAACCAGCCAAGTCGCGTGAGGGATGAAGGTTCTATGGATCGTAAACCTCTTTTATAAGGGAATAAAGTGTGGGACGTGTCCTATTTTGTATGTACCTTATGAATAAGGATCGGCTAACTCCGTGCCAGCAGCCGCGGTAATACGGAGGGTCCGAGCGTTATCCGGTTTTATGGGGTTTAAAGGGCGCGTAGGCGGCCTTTTAAGTCAGCGGGGAAAGTCTGTGGCTTAACCATAGAATTGCCGTTGAAACTGGGGGGCTTGAGTATGTTTGAGGCAGGCGGAATGCGTGGTGTAGCGGTGAAATGCATAGATATCACGCAGAACCCCGATTGCGAAGGCAGCCTGCCAAGCCATTACTGACGCTGATGCACGAAAGCGTGGGGATCAAACAGGATTAGATACCCT
+
CFGFFGGGGGCEGGGGGGGGGFFC@FGGGGGGGFGGFFDGFG9FEGFFFF7DGGGG@E<,:E99CF9C<?AFGGGGGGGGDF,?EFCEFGGGAEEC<FGGGGGGF<FGFEC?F?EEEAFGGFGGGFGG9FFGGDFGGGGDE=C>FFCF@F<FCFG++,@FGGGGGEGCCFFFC,D7C@CG<C:>:1:*CEEGG6CC#/C<:E#CFFCF8CFF<C5:<>EDD2;0<C9FGF.FFGG<C?CE>C.?/>BD3<>CFCF-,#<0@,DAFF@,<CF=GGFGC8,?EEGFEBB,,,FE=EE8,FGGGFFFCDFBDFE96+4+89+AA,CCFGGFB9,F@A:,9-C=:,CFGGFCGF9EEFCCF7GGC@@@9GGGECEC:@D@CCDFFFGFEEGEGGFGGGGGGGFFC@FFEEGGGGGGFGGGFCFFFFFF@6GGGGGCCCCC
@sH 39950
TGGGGAATTTTGGACAATGGGCGAAAGCCTGATCCAGCAATGCCGCGTGCAGGATAAAGGCCTTCGGGTTGTAAACTGCTTTTGTACGGAACGAAAAGCTTCGGGTTAATACCCTGGAGTCATGACGGTACCGTAAGAATAAGCACCGGCTAACTACGTGCCAGCAGCCGCGGTAATATGTAGGGTGCAAGCGTTAATCGGAATTACTGGGCGTAAAGCGTGCGCAGGCGGGTTTGTAAGACAGAGGTGAAATCCCCGGGCTCAACCTGGGAACTGCCTTTGTGACTGCAGGGCTAGAGTACGGCAGAGGGGGATGGAATTCCGCGGGTAGCAGTGAAATGCGTAGATATGCGGAGGAACACCGATGGCGAGGGCGAGCCCCTGGGCCTGTACTGACGCTGAGGCACGAAAGCGTGGGGAGCAAACAGGATTAGATACCCG
+
E@<EFGEFEGGGGGGGFGGDCGGCFGGFGFFGGGGGGGGF<CFGGGDBE@FGGCG?FFFGFCEFGGCFGGGGGGGGGGGCEFDFFF9FGCFGGGEGGGG<AFGG7=FDFFFGFCFGGGD,BFEF,FGGGG+:BDD=DF93FFFG9FGDEGGGGGGG87DFGGGGGGGFCCFECEEC@<,<7,@CFB?*CFCCG<C*=EFF=**=FB9B,>FGGGEB5*3740?5C1:<DGD*/*;3@CEC9@42:CCFGFF7=CG:8E>2/?59:FG*GFCF$C:F:8?FFEAE<,3<3:,CC,,,F:B+>CDC,8F@GDEFE;9=@,=>+4+4+E<E9EF?<FFEF7C?FBE<GFDGF7F+8FE?F?BCF6,E@=F@+A+,C8+,++FC@@GGEFFC<FF6:FB,+C;,,,,F@<FFDCDGF:<GGGF<FECC;AFAGEDCGF8FC9AA-
@sH 35758
TGAGGAATATTGGTCAATGGTCGGCAGACTGAACCAGCCAAGTCGCGTGAGGGAAGACGGCCCTACGGGTTGTAAACCTCTTTTGTCGGAGAGTAAAGTACGCTACGTGTAGTGTATTGCAAGTATCCGAAGAAAAAGCATCGGCTAACTCCGTGCCAGCAGCCGCGGTAATACGGAGGATGCGAGCGTTATCCGGATTGATTGGGTTTAAAGGGTGCGTAGGCGGCACGCCAAGTCAGCGGTGAAATTTCCGGGCTCAACCCGGACTGTGCCGTTGAAACTGGCGAGCTAGAGTGAACAAGAGGCAGGCGGAATGCGTGGTGTAGCGGTGAAATGCATAGATATCACGCAGAACCCCGATTGCGAAGGCAGCCTGCTAGGGTGCGACAGACGCTGAGGCACGAAAGCGTGGGTATCGAACAGGATTAGATACCCT
+
DFGGGGGGGGFFGGGGGGEFFECGGGGGGGGGGGGGGGGGGGFGEGGFB@FGGGFDGCFGGGGGGF=FG>FFGGFEFGFGGAEE9,?FCEGGGGG9EGGGDEE7FGG@EGGGGGGGGGGEFDECCFFFEEEGGGGGGGGF=EFGGGGGGFAFGFGDF,@@FFFGFEGGGGGF,<:*6<<1,,:*<787FFEGGGGG6<=#1:@FA+<;5#2<@@93#0C<45:/:?3>C86:<@4.CFGCEBCF>@D::7>7F>E.BFAEGF@CF:8FCE2CFCCGFAAF?CFEC<,FFEFFD,>5,9EACEFFFECDEB@,8+EDEFBBFGGGBF7FE<DA@<FFFFFFGGFA,GGGFD<GEBGF7<GFF@EFFFCFFC,CA,GGFFDEGGFCFGFGFFFGGFFF@GEGGGFCEDGGGGFFCFGGEGF@@DGGGGGEF8FCCCBC
@sH 21958
TGAGGAATATTGGTCAATGGTCGGCAGACTGAACCAGCCAAGTCGCGTGAGGGGAGACGGCCCTACGGGTTGTAAACCTCTTTTGTCGGAGAGTAAAGTACGCTACGTGTAGTGTATTGCAAGTGTCCGAAGAAAAAGCATCGGCTAACTCCGTGCCAGCAGCCGCGGTAATACGGAGGATGCGAGCGTTTTCCGGATTTATTGGGGTTAAAGGGTGCGTAGCCGGCACGCCAAGTCAGCGGTGAAATTTCCGGGCTCAACCCGGACTGTGCCGTTGAAACTGGCGAGCTAGAGTGCACAAGGGGCAGGCGGAATGCGTGGTGTAGCGGTGAAATGCATAGATATCACGCAGAACCCCGATTGCGAAGGCAGCCTGCTAGGGTGCGACAGACGCTGAGGCACGAAAGCGTGGGTATCGAACAGGATTAGATACCCT
+
@FFGGGGGGGGGGGGGGGFFEFGFGGGGGGGFAFGGGGFFFGCFGGGFGGGGGEGGG<FEGGCFFFGGDGDGG9A<5BFFGGGFG<?CEC+@FFEFGGGGFFGC=:C8DFD<FF<FEEGEDF<:,CAFBFGEGFCDACCFCECCFG7F8FFG:FGCCFG@,,8>CC:F<C=CCFG7*=4<:,+4:@*=C<**?CF>**/:<CCFDF**:7<EGF>C5>E<B2#28:CC#+/;;2:32246CE%GFCFF6.=CFFC:EGDFF@35:5E+F=CF?F;0@8#DEFECFA,<,E,F9FDA8BBE8?8F:+87FGEE7CGECB=,GFDE>GGGFFC,FFFFC,C=?;EE7CF:FGGCC@>+,7GCGFCFFGFGF8@GCCGGGGGGFB7FDAF@EECFE<GGGGFDECF8FEE@GGGGGFECBC,EGGGGGGGGFCF@CCCC
@sH 363
TGAGGAATATTGGTCAATGGACGCAAGTCTGAACCAGCCAAGTAGCGTGCAGGAAGACGGCCCTCTGGGTTGTAAACTGCTTTTAGTTGGGAATAAAGTGCACCACGTGTGGTGTTTTGTATGTACCATCAGAAAAAGGACCGGCTAATTCCGTGCCAGCAGCCGCGGTAATACGGAAGGTCCAGGCGTTATCCGGATTTATTGGGTTTAAAGGGAGCGCAGGCGGACCTTTAAGTCAGCTGTGAAATACGGCGGCTCAACCGTCGAACTGCAGTTGTTACTGGAGGTCGTGAGTGCACACAGGGATACTGGATTTCAGTGTGTAGCGGTGAAATGCTCAGATATCATGAAGAACTCCGATCGCGAAGGCAGGTATCCGGGGTGCAACTGACGCTGAGGCTCGAAAGTGCGGGTATCAAACAGGATTAGATACCCT
+
FFGGGGGGGGGGGGGGGGGGGGGGGGGGGGGGGGGGGGGGGGGGGGGGDGFGFFFGGGGGGGGDFGFGGGGGGGGGGGGGGGGGGCFGGGGFFGGGGGGGGGFGGGGGGGGGFGGGFGEFGGGGGGGGGGGGGGGGGGGGGGGGGEGGGGGGGGGGGGGGGGGFGDGGGGGA<CFGGGGGFFGGC<*<FFGGGGGGGGGGGGFCD:CGD,7CCGGFE6<;>BEGBEEEC,9C;CFA>2,AEDFGG7@EF?DGCEG@5+B<;:EGEE@>E@A>FG.E@#0?DEDA77GF@4E<*F=E8FFED8FF<8B<,FF@9,9E@:+,CF=EAF7FFEC=E9F9,EC9DGGGGGFFGFFECCGG>FFFCGCFFB9GFF9DEGGFF>GGGGGFGGGGGGEGGGDGFGGGGGGGFGGGGGGFGECGGGGFGGGGGGGGFFGCCCCC
@sH 364
TGGGGAATATTGCACAATGGGGGAAACCCTGATGCAGCGACGCCGCGTGGAGGAAGAAGGTCTTCGGATTGTAAACTCCTGTTGTTGAGGAAGATAATGACGGTACTCAACAAGGAAGTGACGGCTAACTACGTGCCAGCAGCCGCGGTAAAACGTAGGTCACAAGCGTTGTCCGGAATTACTGGGGGTAAAGGGAGCGCAGGCGGGAAGACAAGTTGGAAGTGAAATCTATGGGCTCAACCCATAAACTGCTTTCAAAACTGTTTTTCTTGAGTAGTGCAGAGGTAGGCGGAATTCCCGGTGTAGCGGTGGAATGCGTAGATATCGGGAGGAACACCAGTGGCGAAGGCGGCCTACTGGGCACCAACTGACGCTGAGGCTCGAAAGTGTGGGTAGCAAACAGGATTAGATACCCT
+
EFEGGGGGFGGGGGGGGGGGGEEFGGGGGGGGGGGGGGGGGGGGGGGCGGGGGGGGGEEF<FFGFFG7FGGGGGGGGFFFGFGGGGGGGGGGGGGGGGGGGGGGGGCGGFGGDGGGGFGFFFFGCGGFGGGGGGGGGGGGGCF>EGGDFD*DFGGG8FECGGGFEFFF:FCGFC8EG78,<C<GGG#?=BB723=;AEC=C?>5FEGC;E6@>:;#A-<4=@@CGFEFGGFB:8CCD>AFEF17GGGFCD@<;E:,@2>:;<D@-GFFD%FFEFD<FGGFFF?FGGGFFDC;@FCCGGGFA?8EAE8FGFFA@:@DGFBCF=@FGGGGGGGFC8CGFDGGF@GFGEEGGGGGGGGGGEGFGGGGGFCDDF@FFADFGGGGGGFFFFECF@GGGGGGGGGGGGGGFAFGGGFCCCCC
@sH 365
TGAGGAATATTGGTCAATGGACGCAAGTCTGAACCAGCCAAGTAGCGTGCAGGATGACGGCCCTCTGGGTTGTAAACTGCTTTTAGTTGGGAATAAAGTGCACCACGTGTGGTGTTTTGTATGTACCATCAGAAAAAGGACCGGCTAATTCCGTGCCAGCAGCCGCGGTAATACGGAAGGTCCAGGCGTTATCCGGATTTATTGGGTTTAAAGGGAGCGCAGGCGGTCCTTTAAGTCAGCTGTGAAATACGGCGGCTCCACCGTCGAACTGCAGTTGATACTGGAGGTCGTGAGTGCACACAGGGATACTGGAATTCATGGTGTAGCGGTGAAATGCTCAGATATCATGAAGAACTCCGAGCGCGAAGGCAGGTATCCGGGGTGCAACTGACGCTGAGGCTCGAAAGTGCGGGTATCAAACTGGATTAGATACCCT
+
FGFGGG?FEGGGGGGC9@FCEEFFGCCCFFFGGGGGGGF8FG@FGGEGGGGFGGGG<CFGGGGCF,FEFEGGGGFFGGGGAFFGFGEFFGGGGGDFGFGGGGGCEGGGGFBB<A?FCFGG<,<@BFFGGGGGGG8@EFGGF@>FEGCDFF9D@FGGGGGFGF7<CCEE<FEDGGFFECF*2,2D<:5FFGGGGGGEE5+:@7FFFFFG??9<4-F6=3<566E*85#7C?FAFFG>5#</;@28<<'1534:DDCCCD2CFGGEC@#DDCC:<F9=;,=?<@,FFCGEDA4,*DGGGGFB4,D?,F?C<;E4,BCAFEFB9,@@)CGFADB9C9,EECF=,8?,<9FF?55:,8=7+:F+++CD=,<FGFAEAFF@+@DGFEDFEEFGDDFEFCF@8GEFD@FC8EE@EFE@GF<FC@B,FFE9EAF<EFFCCC<C
@sH 38821
TGGGGAATATTGCACAATGGGGGAAACCCTGATGCAGCGACGCCGCGTGAAGGAAGAAGTATTTCGGTATGTAAACTTCTATCAGCAGGGAAGAAAATGACGGTACCTGACTAAGAAGCCCCGGCTAACTACGTGCCAGCAGCCGCGGTAATACGTAGGGGGCAAGCGTTATCCGGATTTACTGGGTGTAAAGGGAGCGTAGGCGGTCTGACAAGTCAGAAGTGAAAGCCCGGGGCTCAACTCCGGGACTGCTTTTGAAACTGCCGGACTAGATTGCAGGAGAGGTAAGTGGAATTCCTAGTGTAGCGGTGAAATGCGTAGATATTAGGAGGAACACCAGGGGCGAAGGCGGCTTACTGGACTGTAAATGACGCTGAGGCTCGAAAGCGTGGGGAGCAAACAGGATTAGATACCCT
+
CFDFEGGGGGFGGGGGGGGGDDGGGGGGGFGGGGGGGG:FGEEGGGC=FEGGGGGGGGDFFFCGGGGGGGGGFEGGCGF9FGGGGGGGGGGGGGGFGGGGGDEGGGGGGGGDGGGGGCFAFECDEGGGGGGGGCECGGGGGCGGGGGGGGGGGGGFCGGGGF@G?GFGGGG>GFEFGGG9GGGFGGFGCCF;CGGCFGG6=CCEGGGGGFF9E98:FFFG7@EG2GC>>GGDGGD9@.DCFC7GFGG<DF:6CGEFD89C@<:?1EA/>;@FFEEGGGFE$9<GGFEFF@4;8E9GF<?<FGGGFGGGGFCAGGGGEE9DE,FECCFF?,BDDFEECDA=,GGGGCCGGGGGGFEFFGGGGGGGGGGGGGGGECGGGGGGCGGGGGGGGGGGGGDFGEFEFGFFFCGGGGGCCCCC
@sH 367
TGAGGAATATTGGTCAATGGGCGAGAGCCTGAACCAGCCAAGTAGCGTGAAGGATGAAGGTCCTACGGATTGTAAACTTCTTTTATACGGGAATAAAGTTTCCTACGTGTAGGATTTTGTATGTACCGTATGAATAAGCATCGGCTACATCCGTGCCAGCAGCCGCGGTAATACGGAGGATGCGAGCGTTATCCGGATTTATTGGGTGTAAAGGGAGCGCAGACGGGAGTGTAAGTCAGTTGTGAAAGTTTGCGGCTCAACCGTAAAATTGAAGTTGATACTGGTTTCCTTGAGTGCAGTTGAGGCAGGCGGAATTCGTGGTGTAGCGGTGAAATGCTTAGATATCACGAAGAACCCCGATTGCGAAGGCAGCTTGCTAAACTGTAACTGACGTTCATGCTCGAAAGTGTGGGTATCAAACAGGATTAGATACCCT
+
FFGGGEGGGCFCGGFFFGGGGGGGDGGGGGGGGGGGGGGDF@<FFGGFGGGFGGGFBFCFFFGCGGGGGGCEGGFGGFGGGFFGGGGGGEG,@FGFFFFGDCEFGGEGG8FGGGFFGGGGGCFGFFEGGGCGGGGGFGFA?E@FE7B<,5DFGG+@FFGGGFGDGGCGGG7:FC@:FFE<@C7F7:.11CEGG9CE?AC<8CEEF'C0:6C9C98;>5;;;6+3#5(8=;2AF,'6,):>0CDC.,<CF@4CE@>DGEED>CB@,,A?>7<+F8GED@D=8E<GGGFA=,,9*GGFFFE<8=,=A@+B7EFE6FE7GGFFFE@6):7ECE<9A?B=,CACE@,,EGGFAGFEF@+7CEEGFDEFEAFGGFGGGFFGGGF9FFFCECFGGFCAEFCFEB7ADGGFDGGGGGGFGGGFF@CCGFGGFFGEE8F@?C@C
@sH 34463
TGAGGAATATTGGTCAATGGACGAGAGTCTGAACCAGCCAAGTCGCGTGAGGGAAGACTGCCCTATGGGTTGTAAACCTCTTTTATAAGGGAAGAATAAGTTCTACGTGTAGAATGATGCCTGTACCTTATGAATAAGCATCGGCTAACTCCGTGCCAGCAGCCGCGGTAATACGGAGGATGCGAGCGTTATCCGGATTTATTGGGTTTAAAGGGTGCGTAGGCGGTTTATTAAGTTAGTGGTTAAATATTTGAGCTAAACTCAATTGTGCCATTAATACTGGTAAACTGGAGTACAGACGAGGTAGGCGGAATAAGTTAAGTAGCGGTGAAATGCATAGATATAACTTAGAACTCCGATAGCGAAGGCAGCTTACCAGACTGTAACTGACGCTGATGCACGAGAGCGTGGGTAGCGAACAGGATTAGAGACCCT
+
CAEFGFGGGGGGGGGGGFGFGGGGGGGFGFFFGFGGFFFEFCEG7CEFGGGCFEGGGGAFGGGGGGGGFGGCFFGGGGFFEFCGGDAFAGGDEFF<<FGGFFGGGGGGGGC9DFGGFGGGGGGGGGGGFFGGFEFGGFFFFGGGGGGGGGFFE@<FFGGGGGGGGGGGF>FGGGGGGDEGFFG>>/>:F?DCFF6GGCGFDFC>9B<FG0?B>GCA:>FCC2=E;DC,GGGGGFDFECFFFEFD=:FBFGDFCEA?GGGG<F#:FCGFECDC?FFEBA=FAFGGGGFDFCGFGGFF@F:+GGGF7GFC8F@9GGGFGFCFA@@)CGECCGF<GF?,CC,,AE9EFCCFFFFFFFDDGGGF@F7GFEGGGGGGGGGFF@FGGGGGGFGFCFGGGGE@FGGFFCDGEGGGFCFFGGFFE<EAGGGGF9@FB-CCCCC
@sH 369
TGAGGAATATTGGTCAATGGGCGCGAGCCTGAACCAGCCAAGTAGCGTGCAGGATGACGGCCCTATGGGTTGTAAACTGCTTTTATAAGGGAATAAAGGGAGTCTCGTGAGGCTTTTTGCATGTACCTTATGAATAAGGACCGGCTAATTCCGTGCCAGCAGCCGCGGTAATACGGAAGGTCCGGGCGTTATCCGGATTTATTGGGTTTAAAGGGAGCGTAGGCCGGAGATTAAGCGTGTTGTGAAATGTAGATGCTCAACATCTGCACTGCAGCGCGAACTGGTTTCCTTGAGTACGCACAAAGTGGGCGGAATGCGTGGTGTAGCGGTGAAATGCTTAGATATCACGAAGAACTCCGATTGCGAAGGCAGCTCACTGGAGCGCAACTGACGCTGAAGCTCGAAAGTGCGGGTATCGAACAGGATTAGATACCCT
+
AFGGGFEGGGGGGGGGFFEGDGGGGGGGGGGGGGGGGEFFFFFGGGGGCFFFGGGGGGGGGGGGGGGGGGGGGGGGGGGGGGGGGGGGGGGCFFFGGGGGGGCGGFGGGGGGGGGGGGGGD<FFGFGGGGGGGGGGFDGDGGCEGGGGGGGGGFDEGAEC>CFGE*FECFCFGGFGC:>CFC9<CBEGBFGGCCEEECG:>GC<<C<:FC>BFG@FG7G7?>C:;CC7C;72<<F5C7FFF,9;7CCA@@>FFFECD:9GGGFAFCD=,D5*.GED>GF?FGGFDGFD9D9FDG>FDGGGGF@FF>7GGGF4+CC7GFDBFA8>1FEGGGGFCGFGDF<@C;F8EDFFECGGGGGFDGGFC4GGGF@EGGGGGGGGFECCDGGGGGGGGECEFGGFGFEGGGGGFFGGGGGDGFFGGGFFCFGGGGGGFADCCCCC
@sH 370
TGAGGAATATTGGTCAATGGGCGAGAGCCTGAACCAGCCAAGTAGCGTGCAGGATGACGGCCCTATGGGTTGTAAACTGCTTTTATAAGGGAATAAAGTGAGTCTCGTGAGACTTTTTGCATGTACCTTATGAATAAGGACCGGCTAATTCCGTGCCGGCAGCCGCGGTAATACGGAAGGTCCGGGCGTTATCCGGATTTATTGGGTTTAAAGGGAGCGTAGGCCGGAGATTAAGCGTGTTGTGAAATGTAGATGCTCAAAATCTGCACTGCAGCGCGAACTGGTTTCCGTGAGTACGCACAAAGTGGGCGGAATTCGTGGTGTAGCGGTGAAATGCTTAGATATCACGAAGAACTCCGATTGCGAAGGCAGCTCACTGGAGCGCAACTGACGCTGAAGCTCAAAAGTGCGGGTATCGAACAGGATTAGATACCCT
+
CFGGGGGGGGGFGGGGGGGGGGGGGGGGGDGGGGGGFGFFGGFGFFGGDGGGGGGCDFFCF7FEGG?FGEE:FFFGGGGGGFGGGGDFAD8FDFGGFGGDAFDGGGEFGGGGCFEGGGGGGGGGGGGGGGGGFFEFGFGGCFCGGGGGGGFGAFF7FGG>FEGGEEFEGGFGFCEEDGEGFGGGGDE<=FG>GG@2CEGF$?&47B?CCGF9>F6F84-@6:EG=>EDF*CE>FG>:FEGGG>A;FFFF@9CCCD9FF@2#GF:<7(FCCGBFG?=@8601B8GF:C8,8EC)B6F?@8GFFGFC==?=8GGDGGGGGGGGFECAC=ECE?@9EEBDFEDFFFCGGGGFFFE8CDGCCGGEFECFFFFFFGFFFFF8GGGFFGGGFAGGGFGGGFFGGGGGGGGGGGGF7GFC8CGGFCFFGGFGGFFFCFCCCCC
@sH 45194
TGAGGAATATTGGTCAATGGACGAGAGTCTGAACCAGCCAAGTAGCGTGCAGGATGACGGCCCTATGGGTTGTAAACTGCTTTTATAAGGGAATAAAGTGCGGGACGTGTCCCGTTTTGTATGTACCTTATGAATAAGGATCGGCTAACTCCGTGCCAGCAGCCGCGGTAATACGGAGGGTCCGAGCGTTATCCGGATTTATTGGGTTTAAAGGGTGCGTAGGCGGCCTTTTAAGTCAGCGGTGAAAGTCTGTGGCTCAACCATAGAATTGCCGTTGAAACTGGGGGGCGTGAGTATGTTTGAGGCAGGCGGGATGCGTGGGGTAGCGGTGAAATGCTTAGATATCACGCAGAACCCCGATTGCGAAGGCAGCCTGCCAAGCCATGACTGACGCTGATGCACGAAAGCGTGGGGATCAAACAGGATTAGATACCCT
+
EFGGGGGGGGG9FGGGG9C8FEFGGGGGGGGGGGGGGFFGGGFGGGGG7FFFGGGGGCGGGGGGGGGGGFFFFFGGGGGGGGGGGGFGFEG@FGGFGGA,F@FEGGGGCGGG=CEAEGGFGG9FFCFFGGGFGGGGGA9>AFCF+F:DFFFGGF@FGCC?FGCG:*>C<CCF@;FGGDD*1?C:<<8<F@EFFG>C6:<FF1<<CBCCG8>C3<65C2<34>4E?:#8GF;@C@>0<C@1FD7;E<C?CCF>91C557F@C@/99@<<7GGDGE8F@#8:7-F>FFB,,,,GFFB<FC,?EBC,48:BC@99+++ECFC?A,+=5GF?C,ECC?EF;?<DE;C,,C?+DCEAEFC:B,GGGFC,<FCC@6,@7@EC,+CGGGFCFF<CFBCGGGGGGGDFFEEC7>GGF<C<AGCFDFEFEFEFFF9GGGGCCCCC
@sH 23768
TGGGGAATATTGGGCAATGGGCGCAAGCCTGACCCAGCAACGCCGCGTGAAGGAAGAAGGCTTTCGGGTTGTAAACTTCTTTTGTCAGGGACGAGTAGAAGACGGTACCTGACGAATAAGCCACGGCTAACTACGTGCCAGCAGCCGCGGTAATACGTAGGTGGCAAGCGTTGTCCGGATTTACTGGGTGTAAAGGGCGTGTAGCCGGGAGGGCAAGTCAGATGTGAAATCCACGGGCTCAACTCGTGAACTGCATTTGAAACTACTCTTCTTGAGTATCGGAGAGGCAATCGGAATGCCTAGTGTAGCGGTGAAATGCGTAGATATTAGGAGGAACACCAGTGGCGAAGGCGGATTGCTGGACGACAACTGACGGTGAGGCGCGAAAGCGTGGGGAGCAAACAGGATTAGATACCCT
+
C@FGGGDFGGG9FFGGFGGGFGCGGGGGGFFFEGGFGFGCFEGDGDGF:CFGFGGGGGGGGCE,CFFECGFCGGFGGGGFGGGGGGG9FFFEEEFGGGFGGGFDCFGGGGGCGC>FFGGGGG,,+@FGGGGCFFDG<7>F@FCFEFE:FFCECFGGG99F:<F@ECC@FC-<:=BCCGCCGEFE=CCBCBC<CCFG3D>87CEF7@EGG:>CCFFFFBCFA<CEBCFFGCG69FFCFDD<GGF<FDG>;:<=<9<ED=GF7GFD6CGCCFF7?FCGE:C:GGD,9E<6C=B8E,E?9,:,:BB,B@=8CAA?C5CF?ECGFAC,9GFGCFA?GGEFCC,FECFFCFFGCGGGFFE,GGGGECF@C<E,GGECFGGEGEEGC7C@GGGFGGGGGGGGGGGGGGGFFFGGGGGFFCCCCA
@sH 38237
TGAGGAATATTGGTCAATGGACGAGAGCCTGAACCAGCCAAGTAGCGTGAAGGATGACTGCCCTATGGGTTGTAAACTTATTTTATACGGGAATAAAGTGAGGCACGTGTGCCTTTTTGTATGTACCGTATGAATAAGGAACGGCTAACTCCGTGCCAGCAGCCGCGGTACTACGGAGGATCCGGGCGTTATCCGGATTTATTGGGTTTAAAGGGAGCGTAGGCGGACGCTTAAGCCAGTTGTGAAAGTGTGCGGCTCAACCGTAAAATTGCAGTTGATACTGGGGGGCTTGAGTACAGGAGAGGCAGGCGGAATTCGTGGTGTAGCGGGGAAATGCTTAGATATCACGAAGAACTCCGATTGCGAAGGCAGCTTGCTGGACTGTAACTGACGCTGATGCTCGAAAGTGTGGGTATCAAACAGGATTAGATACCCT
+
F,;@ECFG9FFGGGGFEFFG<;@@F@@FDAEF8FGGGG84FG,;EE7C@FFGCF@F=CCF<FF@F,:CCFED,CF,CFG,CFFGG<<EEFFGGGFFD,5CFGFF+,?F<<B<E,FFGC+9,55@@FC74+4AFFGGF,CC,,8B7++BFFGGCB@F7FGC,6B,>CEC>F+,3>**6CE*,?,,**4444<7@C1BCGFFGF/C<,C=CC<%7:C*<'48FFFGD<8C:2CFCD@#8CECC8,72,FD@+>>+FFG>+>FF8,;C7DCFCDDCCF<F9E@6>GGGF=,=B??9F@,@E9,GFEGFFCGEF>,+FEDEFGFFGEDEF><?,<,:,,GGGFGGGFFGFGCF@FFCEGGGGFEFCDGGGE@FC@@@C,E8FGFGGGGGGFGGGFF<,GF<:FE<CE@E8GEGFFEGGGGGFFFGGFFAGGGFADCCCBC
@sH 32004
TGAGGAATATTGGTCAATGGGCGAGAGCCTGAACCAGCCAAGTCGCGTGAGGGAAGAATGGTCTATGGCCTGTAAACCTCTTTTGTCAAGGAAGAATAAGCGGCACGAGTGCCACCTTGCCAGTACTTGACGAATAAGCATCGGCTAACTCCGTGCCAGCAGCCGCGGTAATACGGGGGGTGCGAGCGTTATCCGGATTTATTGGGTTTAAAGGGCGAGTAGGCGGGACGGCAAGTCAGCGGTAAAAGCCTGCAGCAAACCTGTAGCATGCCGGCGAAACTGTCGACCTGGAGTAGAGAGGAGGGAGGCGGAACAAGTGAAGTAGCGGTGAAATGCATAGATATCACTTGGAACCCCGATAGCGAAGGCAGCTTCCCAGGCTCGATCTGACGCTGATGCGCGAGAGCGTGGGTAGCGAACAGGATTAGATACCCT
+
GGGGGGGGGGGGGFGGGGGCDFFGGGEGFCEFGGGGDGFGGFGGGGG@FFFGGGGGGGC<DEGGGGGGGGG=EFFEFFGGGGGFGFGGGGGGGGGG9FE,?FEGEED7:CFGG9FDFGGCCEGEECB<,CFGE:B8FFDD?DFGGFEFGGGGDDFGC,FG@>AF+4BE:FF7FFGGGGD**::C>*>EGGE8<ECC**9EC*<@,:*;5CCFGGGB5(F?<C8C3>(BC3=24FFB<C<+:C@?AG14,-CF9D>9#>@#F>C@9F@3*<6F:=@;C51)@8++<:<?F=A08,,35?=@A,=FC+GDEFEECC4,EFFCDEB5F+FFA9,?AAC4-BFF;FA,CFC,BEB7F77C7GFF7GFGGFFCE@FFC,C<@ECC@7,GGFGGFFGGGGGGGGEECFEGEECFAFGGGGGGGGGGGGGGFAFF8FCCCCC
@sH 375
TGAGGAATATTGGCCAATGGACGCAAGTCTGAACCAGCCAAGTAGCGTGCAGGAAGACGGCCCTCTGGGTTGTAAACTGCTTTTAGTTGGGAATAAAGTGCACCACGTGTGGTGTTTTGTATGTACCATCAGAAAAAGGACCGGCTAATTCCGTGCCAGCAGCCGCGGTAATACGTAGGGTGCAAGCGTTAATCGGAATTACTGGGCGTAAAGCGTGCGCAGGCGGTTCTGTAAGGCAGATGTGAAATCCCCGGGCTCAACCTGGGAAGTGCATTTGTGACTGCAGGACTAGAGTTCATCAGAGGGGGGTGGAATTCCAAGTGTAGCAGTGAAATGCGTAGATATTTGGAAGAACACCAATGGCGAAGGCAGCCCCCTGGGATGCGACTGACGCTCATGCACGAAAGCGTGGGGAGCAAACAGGATTAGATACCC
+
<EGGGGGGGGGGGGGGGGGGGGGGGEGFGGGGGGGGGGGGFFDFEFGGGGGGGGGGGFGGGGGGGGGGGGGGGGGGGGGGGFGFGFFGFGGGF8FGGGGFGGCGGGGFGCFG@FGGGGGGFGCCFGGGGGGGCGGFGGGGGGGG>CC8DFDGDFGGBFGGGFFF+@BE>BFG;FGFE,61<:FF93CF=@8F;7<==CFF7FCGGGGGGE*=F9F14*=B>DGG:?:>:GGGEB?9+72/ADFBEGGB>:>EFEG,,<>B;F=:A>8,#<@D=8GGCCD=,FCGF@B6,A9:,=B@,E9FECCGGEGEAE;>>CE,GFFFGGFDA9E@=FFA,FECFFD@,C;F?FGFF<GFEFC98GFCGGGGF9FGF@FF@CGFGFFGGGGGGFGEBF:@EGFFFFCC<GFFDGGGFGFFCFFFGFFFGGGGFFFFFGCCCCC
@sH 43296
TGGGGAATATTGCACAATGGGGGGCACCCTGATGCAGCGACGCCGCGTGAGTGAAGAAGTATTTCGGTATGTAAAGCTCTAACAGCAGGGAAGAAAATGACGGTACCTGACTAAGAAGCCCCGGCTAACTACGTGCCAGCAGCCGCGGTAATACGTAGGGGGCAAGCGTTATCCGGAATTACTGGGTGTAAAGGGTGCGTAGGTGGTATGGCAAGTCAGAAGTGACAACCCAGGGCTTAACTCTGGGACTTCTTTTGAAACTGTCAGACTGGAGTGCAGGAGAGGTAAGCGGAATTCCTAGAGTAGCGGTGAAATGCGTAGATATTAGGAGGAACATCAGTGGCGAAGGCGGCTTACTGGACTGAAACTGACACTGAGGCACGAAAGCGTGGGGAGCAAACAGGAGTAGATACCCT
+
CEAFG:BEGGFFFGGGGC<@DFCG7=@DBCFFGGGGGCFG7C@FCC>+6BF=FDFGFFDEF-3@D<F+@FFEGFGFGA,@F,3<AFGGFE:3C7F@FGF9FEGEF:FF,:FFFGFCFF@FGG7BF*88CF@CF:CF:,,<::BFGD>C:EE,,,1,<:>C9G@>>(@E8EE?<<88CECFGGECC8.;>:>#=5',CAF@;EG<<ECFFED<C?@0A@<>97E9@#A@+FGFGFA)D?<A8,8@@FFAA@$6<CGAGEDFGF<:A9CE85AA+EBAE944=?,B:+FBBE;E>8GFECGEC,EE5DEFCE<?,788,CEAE@EC,E@CECGDFFFGGGGGGGGFE:C@B:E<DDCGFCFEDFGGGFE<9FE@CDFFCFFCC7GGGGGGGGGGFEED8C@@EAFEB,GFGGGCCCCC
@sH 44983
TGAGGAATATTGGTCAATGGACGTAAGTCTGAACCAGCCAAGTCGCGTGAGGGAAGACTGCCCTATGGGTTGTAAACCTCTTTTATAAGGGAAGAATACGTTCTACGTGTAGAATGATGCCTGTACCTTATGAATAAGCATCGGCTAACTACGTGCCAGCAGCCGCGGTAATACGGAGGATGCGAGCGTTATCCGGATTTATTGGGTTTAAATGGTGCGTAGGCGGTTTATTAAGTTAGTGGTTAAATATTTGAGCTAAACTCAATTGTGCCATTAATACTGGTAAACTGGAGTACAGACGAGGTAGGCGGAATACGTTAAGTAGCTGTGAAATGCATAGATATAACTTAGAACTCCGATAGCGAAGGCAGCTTACCAGACTGTAACTGACGCTGATGCACGAGAGCGTGGGTAGCGAACAGGATTAGATACCCT
+
@FFCFFGGGGGFGGGFDFEGGGGEGGGGGGG<CEFFFFFEEDGGGGEFGGGGGEFGGGGGFFGGGGGGGGGEED<FFEG8FGGGGGGGGEGFFFFEFF,BFDEFGG79BEFFGG9FFGGGFGFGGGCFFGFGGFGGFGGFGGGDGFGGF?,B+,BFFFCFFGGACCGGGGGGGGGGGGGGGGGCCFE7>7C@FFFGD8F4GGGAFC:3ACEC5>FCFFDDDEC@CFEFGGDC9FDGDFDE=EC5@FGGFGGGFFFGGGGFD?,CC7GEEB<F<CGGGGGGGFGFD?9,GGGFFDAGGGFGFFE?CGGFDC:44A9,99,F8E96CA,FFEFEC@6,CC,CE9CC6,AEAGFDFCF+GGEGGGCEEGGGGGGDFFF@9GGGGGGGGFGC@;ED@GGGGGGGGGGEGGGGGEFEEDGGGFDGFFGGGGGFGGCCCCC
@sH 378
TGAGGAATATTGGTCAATGGACGTAAGTCCGAACCAGCCAAGTCGCGTGAGGGAAGACTGCCCTATGGGTTGTAAACCTCTTTTATAAGGGAAGAATAAGTTCTACGTGTAGAATGATGCCTGTACCTTATGAATAAGCATCGGCTAACTCCGTGCCAGCAGCCGCGGTAATACGGAGGATGCGAGCGTTATCCGGATTTATTGGGTTTAACGGGTGCGTAGGCGGTCTATTAAGTTGGTGGTTAAATATTTGGGCTAAACTCAATTTTGTCATTAATACTGGTAAACTGGAGTACGGACGAGGTAGGCGGAATAAGTTAAGTAGCGGTGAAATGCATAGATATAACTAAGAACTCCGATAGCGAAGGCAGCTTACCAGACTGTAACTGACGCTGATGCACGAGAGCGTGGGTAGCGAACAGGATTAGATACCCT
+
GFFGGGGGGGGGDGGGGGG8@EF;DFGEEFFGFFGGGGGGGGGFEGEFEG@EG@,@<F<ECGGFGGGGGEFGGGGGG<,=FGGG9C<FFGFFFGGGC9,CFA,,CFDGGGGG,5F<9ECFGFGGGGGGGFCFGGG9FG:9,A:FGGGGFGGDGAABFG8FFGGGGEEEGCBD<E8***>8@,@1655CFE;,6C@EE?BF+/#F?<<CC<F#2=C=E3(BCDC>7>E%ACE,><7<@#=FE=0C98DDFC&F@,;9CFCA9GE>BD>73:+,?B=>=DF8ECGFF?@?FFF57DE=CGFGEDFF>7FC8FDC>9@,FC,E=GGFEGFGFFCEE?DE9GGFCGFF<E<,,GFDFGGECGFCEGGGGGGGGGGFC<GE,FGE@FGFGGCGGGGGGGGGCGGFFFF:FECGGGFEFF7GGGGGGGGGGGGGGGCC@CC
@sH 46481
TGGGGAATTTTGGACAATGGGGGCAACCCTGATCCAGCCATGCCGCGTGCAGGATGAAGGCCTTCGGGTTGTAAACTGCTTTTGTCAGGGAAGAAAAGGACCGTGTTAATACCATGGTCTGCTGACGGTACCTGAAGAATAAGCACCGGCTAACTACGTGCCAGCAGCCGCGGTAATACGTAGGGTGCAAGAGTTAATCGGAATTACTGGGCGGAAAGCGTGCGCAGGCGGTGTTGTAAGACAGAGGTGGGATCCCCGGGCGCAACCTGGGAACGGCCTTTGTGACTGCAAGGCTAGAGTACGGCAGAGGTGGGTGGAATTCCGCGTGTAGCAGTGAAATGCGTAGATATGCGGAGGAACACCGATGGCGAAGGCAATCCCCTGGGCCTGTACTGACGCTCATGCACGAAAGCGTGGGGAGCAAACAGGATTAGATACCCT
+
C8CFGGGGGFGGGGGCCCFFFGEFEGGFGGGGGGGGGGGCCCCECFGFDEFGGGGGGGGFEF9EFGGGCGDGFGFEEE9EEFGGFFGGGGG,@?FGFFDFF7FCE<EFC,EFE?EGGFFG,CA,CFCCGF8D<F@ECFF,83<=FFC73+8@D>FFCF@CF@CFFCAFA:FE:FCEC7?@B,,=F<E<<<C+<C9<7+>FGGC:AEFGGEF7.*/5C>>35>EGE7=*/:5:+B$C;@,@12:@8C:/6#='CEEEECEGEDFC@+<3,CGGFF8GDDB,AF988D@FCFC,AGFCD3>+B=DE?GE<CB+FB,EE;@7EF:7+F8FFGFF;FEFEGGGF=EFGGED=8+:7CGFFGGGGGC@C@,F@GGGGFFCE@7CF<FCB8DCGFECGGFF@DFDGFFGEFF@GGCDGDGFF8DGGGGFGGGFGFGGGGGGGCCCCC
@sH 34984
TGAGGAATATTGGTCAATGGACGAGAGTCTGAACCAGCCAAGTAGCGTGCAGGATGACGGCCCTATGGGTCGTAAACTGCTTTTATAAGGGAATAAAGTGAGTCTCGTGAGACTTTTTGCATGTACCTTATGAATAAGGACCGGCTAATTCCGTGCCAGCAGCCGCGGTAATACGGAAGGTCCGGGCGTTATCCGGATTTATTGGGTTTAAAGGGAGCGTAGGCCGGAGATTAAGCGTGTTGTGAAATGTAGATGCTCAACATCTGCACTGCAGCGCGAACTGGTTTCCTTGAGTACGCACAAAGTGGGCGGAATTCGTGGTGTAGCGGTGAAATGCTTAGATATCACGAAGAACTCCGATTGCGAAGGCAGCTCACTGGAGCGCAACTGACGCTGAAGCTCGAAAGTGCGGGTATCGAACAGGATTAGATACCCT
+
@EFG8FFF@E9FGGFEGCGCFCFGGGGFCFCGGGGGGGGCFG,CCFECGGGGGGGGD,BFGGG?GGGG8FFGFFFGGGFGGGG9@FEFGFEEFFGEGGGGGGGG,CFFGGFGGAFAFGGCGGC9FF,FGGGGGG9@AFFGGGCGGGD<EDFFGG7:BFGGGG@=FGGGGGGGGFFEGCE:FCFEGG5*=<FG?FFGGBCC+93FF+F2F?FC,>@FF9>27B-EG;+1GCFGFF53>CGFFFDGGGFD@,0F.1CECCFFA><GGGFECFF@FD;DFEAA8GGGFDBDDFFAFF8=EGGGFGCGGGEEEEE44@+@+?@FEFF@88,FFFF,9,GFAF<DEFFFF@CGGGFGGEGCDGF:EGGFGEFGGGGGGGGGGFCGGGGGGFEGGFFEGGFFEEGGD:FGGGGEFGDGGGE@GGFEEEEGFFDCGGGCCCCC
@sH 28635
TGGGGAATATTGCACAATGGGCGAAAGCCTGATGCAGCAACGCCGCGTGAGCGATGAAGGTCTTCGGATCGTAAAGCTCTGTCCTTGGGGAAGATAATGACAGTACCCTTGGAGGAAGCCCCGGCTAACTACGTGCCAGCAGCCGCGGTAATACGTAGGGGGCAAGCGTTATCCGGAATTATTGGGCGTAAAGAGTGCGTAGGTGGTTACCTAAGCAGGGGGTGAAAGGCTATGGCTTAACCAATGTCAGCCCCCTGAACTGGGTACCTTGAGTGCAGGAGAGGAAAGCGGAATTCCTAGTGTAGCGGTGAAATGCGTAGATATTAGGAGGAACACCAGTGGCGAAGGCGGCTTTCTGGACTGTTACTGACACTGAGGCACGAAAGTGTGGGGAGCAAACAGGATTAGATACCCT
+
DFFGGGGGGGGGGGGGGGGGGGGGGGGGGGGGGGGGGGGGGGGGGGGGGGGGGGGGGGGGGFFFGGGGGGGGGGGFGGGGGFGGGGGGGGFGGGFFGGGGGGGGGGGG9FGGGGGGGGGGGGGGGGGGGGGGGGGGGGGGGGG@G@GG<FGFG;GFGGECFFEDFGGFGGGFGGGGGGG?GG1GFG.GGGGGGFGFFGG?GGGGGGEGGGG;GGGFDGGGFFCDGEFFGGFFGGGFGCFFDG@FGGFFGGGGGGGFFDGGGGGFF?CGFFE5GFGDDGGFEFFFFCGDGFFEGGEE9GGF@EGEGFGGGGEGGFGGGGGGFFEGGGFEFFF:FECDFFF:EEGFF@GGGGGGFFGGGGGGGGGGGGGGGFGFGFGGGGGFEGGFFGGGGGGGGFFGGGGGGGGFCGGGGGCCCCC
@sH 18770
TGAGGAATATTGGTCAACGGACGCAAGTCTGAACCAGCCAAGTAGCGTGCAGGAAGACGGCCCTCTGGGTTGTAAACTGCTTTTAGTTGGGAATAAAGTGCACCACGTGTGGTGTTTTGTATGTACCATCAGAAAAAGGACCGGCTAATTCCGTGCCAGCAGCCGCGGTAATACGGAAGGTTCAGGCGTTATCCGGATTTATTGGGTTTAAAGGGAGCGCAGGCGGACCTTTAAGTCAGCTGTGAAATACGGCGGCTCAACCGTCGAACTGCAGTTGATACTGGAGGTCTTGAGTGCACACAGGGAGACTGGAATTCATGGTGGAGCGGTGAAATGCTCAGATATCATGAAGAACTCCGATCGCGAAGGCAGGTATCCGGGGTGCAACTGACGCTGAGGCTCGAAAGTGCGGGTATCAAACAGGATTAGATACCCT
+
@FGGGGGGGGGGGGGGGG@:FGGGGGGGGGGGGGGGGGGGGGGGGGGGDFGGGGGGGGGGGGGGGGGGGFGFGGGGGGGGGGGGGGGFGGGGGGGGGGGGGGGGGGGFFGGEFGFGGGGGGGGGGGGGGGDGGGFFGGGGGGG>EGGGFGFGGGGGGGGGFDFG>GGGGGGGGGGGGGEGF@EGGFGGGD@8F;FEGGG:CF=CFGFGEFGGFGGGE=@7>FGGGGDFEG<GGFGBD9FFFG<GGFDFC@*DGEEFG:><EFCGEGGGGGGFFFCFB,D?=FGGCE<FGGGFFGFCDGGGG@F?B,,FFECFCFGF9FGGFDC7FGE9GGFFFFEFFF<@9,<9AGGFGFE?CC@CF7ADFGGFFECGGGFE<,EEFC7DGGGGGGGGFF@GGGGGFCEGFGGFEEEGFDGFGGGGFDGEGGDGGCGGGGGCCCAB
@sH 383
TGAGGAATATTGGTCAATGGGCGAGAGCCTGAACCAGCCAAGTAGCGTGCAGGATGACGGCCCTATGGGTTGTAAACTGCTTTTATAAGGGAATAAAGTGGGAGTCGTGACTCCTTTTGCATGTGCCTTATGAATAAGGACCGGCTAATTCCGTGCCAGCAGCCGCGGTAATACGGAAGGTCCGGGCGTTATCCGGATTTATTGGGTTTAAAGGGAGCGTAGGCCGGAGATTAAGCGTGTTGTGAAAGGTAGCCGCGCAACGTCCGCACTGCAGCGCGAACTGGGTGCCTTTAGTACGTACAAAGTGGGCGGAATTCGTGGTGTAGCGGTGAAATGCTTAGATATCACGAAGAACGCCGATTGCGAAGGCAGCTCACTGGAGCGCAACTGACGCTGAAGCTCGAAAGTGTGGGTATCGAACAGGATTAGATACCCT
+
AFCFGFGGGGGGGGGFGGGGGGGGGGGGGGGGGGGGGG<AFFEFGGGGGGGGGGGGFEGEFG7DEFGFGGGEEFFGCFGGGAAGAFFGGGGFGGGGGGGGGGGD@FGGGGGFCFGGGGGFGEF9EFGCFCGFGGGGFFFFGGGDDCEGGG<BFD@:FFDGGGF<BEGGE7:E8DFGECFGGGDCBFDFGGGCBFFGGGFFG7CFF7*4*,7C?C:):(CE:(;C9>E5:5AC?CF<C5C8FG7E?<4#?99E#04*#>5808#6FAF>52>5CF>>+D=?>CCA,B,,,,C,5B@4=:,,,7,E8+=F:,GFD9++EFFCFCEC=C>9GEEFECB>DC,65,5EED=FGGFF=>68,:=87GGFFACFGDEDE<FFFFCGGGGFD<EF>GGGGGGGFGECGGGFFEEFEFD@CGGCGFF@FGFE9GGFF<C8CCB-
@sH 384
TGAGGAATATTGGTCAATGGGCGAGAGCCTGAACCAGCCAAGTAGCGTGCAGGATGACGGCCCTATGGGTTGTAAACTGCTTTTATAAGGGAATAAAGTGAGCCTCGTGAGGCTTTTTGCATGTACCTTATGAATAAGGACCGGCTAATTCCGTGCCAGCAGCCGCGGTAATACGGAAGGTCCGGGCGTTATCCGGATTTCTTGGGTGTAAAGGGAGCGCAGACGGGAGATTAAGTCAGTGGTGAAAGTTTGCGGCTCAACCGTAAAATTGCAGTTGATACTGGTTTCCTTGAGTGCAGTTGAGGCAGGCGGAATTCGTGGTGTAGCGGTGAAATGCTTAGATATCACGAAGAACCCCGATTGCGAAGGCAGCTTGCTAAATTGTAACTGACGTTCATGCTCGAAAGTGTGGGTATCAAACAGGATTAGATACCCT
+
EGGGGGGGGGGGGGGGGGGGGGGFGGGGGGGGGGGGGGGGGGGGGGGGEFGGFGGGGGGGGGGGGGGGGGGFGGFFGFGGGCFGGGGGGGGGGGGGGGGGGGGGGGGFFGGGGGGGGGGGGGGGGGGGGGGGGGGBFF@=FFEGGEGGGGGGGGGGGGGGCCFGE>FGEGGGGGGGGCGDFGGECFEECFEGFBFC5EG3$#:GFG:#<?F==<AA>>GFFFGGFFG31,7ACFF<(/FE#9GGGDFC@=59GGGGFDFFCFGCGGGF?FE>GGGF;9=C1GGGGFF52GFGEGGGGGGGFECFGGGGC8FD>,>8GGGGE:EEAFB,AGGGGGGGEACCFFAD8GGGFCCFB:GGEGGGGGGGFCGFDFCFGGGGGFFGGGGGGGGDGFDGGGGGGGGGGGFFFGGGGGFFFGGGGGGEGGGGFGGGFFFCCCCC
@sH 28161
TGGGGAATATTGGGCAATGGGCGCAAGCCTGACCCAGCAACGCCGCGTGAAGGAAGAAGGCTTTCGGGTTGTAAACTTCTTTTGTCAGGGACGAGTAGAAGACGGTACCTGACGAGTAAGCCACGGCTAACTACGTGCCAGCAGCCGCGGTAATACGTAGGGGGCGAGCGTTGTCCGGAATGACTGGGCGTAAGGGCGTGTAGGCGGCCGACTAAGTCTGATGTGAAATACCCGCTTTTAAGGTGGGTCGTGCATTGGAAACTGGATGGCTAGAGTGCGGAAGAGGTAAGTGGAATTCCCAGTGTAGCGGTGAAATGCGTAGAGATTGGGAGGAACACCAGTGGCGAAGGCGACTTACTGGGCCGCAACTGACGCTGAGGCGCGAAAGCGTGGGGAGCAAACAGGATTAGATACCCT
+
FGG8FEGGGGGGGGGGGGGCFFGGGGGGGGGGGGGGGGGGGGGGEGG7BFGGGGGGGGGGGCFGGGGGFGFFGDFF<FGFGGGGGGGGGGFB@FGFEFGGFCGGDGGEGGCFFGGGGGGFGGGGGCF7FGGGGGGGGGGFFGGGGGGGGGCCFGGGG,CF7CEGGGFD@:C5EEGGGGCGGGGGGGGC:ECGGGFFGG8E=FEFEDGC>ECGG8:DC=,,BCGGG9EBDFCEEFEGE@<>6FF<CGF>BDFFFFF9FE@=@GFGFFCF?3A?FEGEFGGFCGF;GGCF<EGFAE@GEE,:9GFEB8EEAGGFF=7FCCE,CGFGFFGGGF9GGC<GGFDFGDDF7BFFGGGGFGGGGGGGGGGGGGGGGGGGGGGGF7GF7GEGF@7GGGGEFFECGFFFFFFGGGGGGGGGCCCCC
@sH 23729
TGAGGAATATTGGTCAATGGGCGAGAGCCTGAACCAGCCAAGTAGCGTGCAGGATGACGGCCCTATGGGTTGTAAACTGCTTTTATAAGGAAATAAAGTGAGCCTCGTGAGGCTTTTTGCATGTACCTTATGAATAAGGACCGGCTAATTCCGTGCCAGCAGCCGCGGTAATACGGAAGGTCCGGGCGTTATCCGGATTTATTGGGTTTAAAGGGAGCGTAGGCCGGAGATTAAGCGTGTTGTGAAATGTAGATGCTCAACATCTGCACTGCAGCGCGAACTGGTTTCCTTGAGTACGCACAAAGTGGGCGGAATTCGTGGTGTAGCGGTGAAATGCTTAGATATCACGAAGAACTCCGATTGCGAAGGCAGCTCACTGGAGCGCAACTGACGCTGAAGCTCGAAAGTGCGGGTATCGAACAGGATTAGATACCCT
+
GGGGGGGGGGGGGGGGGGGGGGGGGGGGGGGGGGGGGGGGGGGGGGGGGGGGGGGGGGGGGGGGGGGGGGGEGGGGGGGGGGGGGGFGGGEFFGGGGGGGGGGGFGGGGGGGGGGGGGGGGGGGGGGGFGGGGGGGGGGGGGGGGGGFGGGGGGGGFGGGGGGGGGGEEGGFAEGGGF<FFFGDGGEGGGGGGFEGGDGF?GDFFGEGGFD@CFC;87C@:EG?:8ECEEGGGGGBGBGGGFB79CCFF@6A@9:>$=B?BFDD@<FFC?F:>84:6/GFGGGFFGDE>39E?GGGDF?GDE?F@CGGDEF?A4+CDGGGFCEB=B7FFGGFE9FEFGFF<,FCFGGGGGGCFEGGEFFF7GGGGGGGFFAGGGGGFGGGGGGFCDEGCFCGGFGGGGGD8EGFCGGGGGGGGGGFCFCEGFGGGGGGGGGCCCCC
@sH 387
TGGGGAATATTGCACAATGGGGGAAACCCTGATGCAGCGACGCCGCGTGGAGGAAGAAGGTCTTCGGATTGTAAACTCCTGTTGTTGAGGAAGATAATGACGGTACTCAACAAGGAAGTGACGGCTAACTACGTGCCAGCAGCCGCGGTAAAACGTAGGTCACAAGCGTTGTCCGGAATTACTGGGTGTAAAGGGAGCGCAGGCGGGAAGACAAGTTGGAAGTGAAATCCATGGGCTCAACCTATGAACTGCTTTCAAAACTGTTTTTCTTGAGTAGTGCAGAGGTAGGCGGAATTCCCGGTGTAGCGGTGGAATGCGTAGATATCGGGAGGAACACCAGTGGCGAAGGCGGCCTACTGGGCACCAACTGACGCTGAGGCTCGAAAGTGTGGGTAGCAAACAGGATTAGATACCCT
+
FGGGGGGGGGGFGGGGGGGGGGGGGGGGGGGGGGGGGGGGGGGGGGGGGGFGGGGGGGGFGGDFGGCFCEEGGGGGGGGDFFGFFCCGGFCEGGGFGGGGGGGGGGFGGGGGGFGGGGGGGGGGGGGCDEFGEFGGGGGGGGFGEGGDFGGGG:FFGGGGGGGGG=FCC?D5FCE>GGCFFFDFG?7F#?C??FFFE9C99DG8FEGGF?GFDGGFF9C?=F@C@FEDGGGGGGFGGGFDBFFA:FFE8DDGFFC,382+6FCA9:FDEDFDEF8<GGGGFFGGFC>GECFFBEC=CGGGE@EB5EGFFEGGEFBGGGGGFGGGFF@CF9GF@EAE<ECFFDFFGGGGGGGGGGGGC@FCGFFDGFEEFBFGGGGG@GGFGEGFCGGF@GGFGGFEGFGFGGGGFFGGGGFCCCCC
@sH 27205
TGGGGAATTTTGGACAATGGGGGCAACCCTGATCCAGCCATGCCGCGTGCAGGATGAAGGCCTTCGGGTTGTAAACTGCTTTTGTCAGGGACGAAAAGGACCGTGTTAATACCATGGTCTGCTGACGGTACCTGAAGAATAAGCACCGGCTAACTACGTGCCAGCAGCCGCGGTAATACGTAGGGTGCAAGCGTTAATCGGAATTACTGGGCGTAACGCGTGCGCAGGCGGTTCTGTAAGACAGATGTGAAATCCCCGGGCTCAACCTGGGAATTGCATTTGTGACTGCAGGACTAGAGTTCATCAGAGGGGGGTGGAATTCCAAGTGTAGCAGTGAAATGCGTAGATATTTGGAAGAACACCAATGGCGAAGGCAGCCCCCTGGGATGCGACTGACGCTCATGCACGAAAGCGTGGGGAGCAAACAGGATTAGATACCCT
+
AFFGGGGGGGF<CFGGGFFF@BCGGGGFEFGGFGEGGGGDFEGGGGDFGEFFGGFGGGF@CFCGFGGGCF@BFGGGDEGGFGFGGGGGGDEFGG+?FGCFFBFGGGG9EGFFF@EDGGFCGDGF,DFGGGGFCADBFFGFGGFFGCC@FG7FFGGGFECDF>9FGFFFGGGGGE*CF,,8CFFEGFCGF@,;@=CCEC?75CCG8CB6:?FGG529#78D38>GGCE>41:1:?FCGFFC=EFFFAE,CG,::EGEFGEE?FD@3=8AGGD>9=FFDF=<@CCA6+AA<CFABDA<<+5>?9AF=,FCGGGGGGGGFDAA=@,9EFGFFFGDAAA@9,,ECDAAFE9,FEC9F<,?EFEC?89?CCEECF@<EDGGGGGF@FFFDECF7GFGGGFCFE8GGGGEDFGGGFFEGCF:@GFGGFFFEGGGFEFGGGFFCCCCC
@sH 389
TGGGGAATATTGCACAATGGGGGAAACCCTGATGCAGCGACGCCGCGTGAGCGAAGAAGTATTTCGGTATGTAAAGCTCTATCGGCAGGGAAGAAAATGACGGTACCTGACTAAGAAGCCCCGGCTAACTACGTGCCAGCAGCCGCGGTAATACGTAGGGGGCAAGCGTTATCCGGATTTACTGGGTGTAAAGGGAGCGTAGACGGAATGGCAAGTCTGATGGGAAAGGCCGGGGCGCAACCCCGGGACTGCATTGGAAACTGTCAATCTAGAGTACCGGAGGGGTAAGTGGAATTCCTAGTGGAGCGGTGAAATGCGGAGATATTAGGAGGAACACCAGTGGTGAAGGCGGCTTACTGGACGGTAACTGACGTTGAGGCTCGAAAGCGTGGGGAGCAAACAGGATTAGATACCCT
+
FFGGGGGFGGGGGGGGGGGGGGGGGGGGGGGGGGGGGGGDGGGGDGGGGGGGG+CFCFGFGGGGGGGGGGGGFGC<FFGGGGFEDFFGGGFEFFEFGGGGGGGGGGGGGGGGGGGGGFGGGGGFGGGFDFGGGGGGGCFG<<<FEGGGCGBF9FGGCGGGGGG*;@CEGF>FFFEGDEEGFFGFGGEEGC?C7FG.7>EGGGEGGGD8CEG<G?C*<CF?D:#?,A<BFGGGGGG>#3F8CFGGCGGBD#GFA@GGGGGDD;<:<EA9CCGAAC-6CAEG=B@EE8GFFEFD8FECE@EAEDE6FGEFCFEECC@E@C,GGFEF9FGEF<BBCEC,,<FA,GF<FC@GF7FEFEAGFGGGF7GGEFF>GFDDGFEEGGGFGGGGEGGGGGEGGFFFCEGGGGGGGGGGFE<CCCCC
@sH 45549
TGGGGAATATTGCACAATGGGGGAAACCCTGATGCAGCGACGCCGCGTGGAGGAAGAAGGTCTTCGGGTTGTAAACTCCTGTTGTTGAGGAAGATAATGACGGTACTCAACAAGGAAGTGACGGCTAACTACGTGCCAGCAGCCGCGGTAAAACGTAGGTCACAAGCGTTGTCCGGAATTACTGGGTGTAAAGGGAGCGCAGGCGGGAAGACAAGTTGGAAGTGAAATCTATGGGCTCAACCCATAAACTGCTTTCAAAACTGTTTTTCTTGAGTAGTGCAGAGGTAGGCGGAATTCCCGGTGTAGCGGTGGAATGCGTAGATATCGGGAGGAACACCAGTGGCGAAGGCGGCCTACTGGGCACCAACTGACGCTGAGGCTCGAAAGTGTGGGTAGCAAACAGGATTAGATACCCT
+
FFGGGGGGGGGFGGGEGGDEE@EFGGGGGGGGFGGGGG7@FGGEGGGFEGGEFGFGFGFEFGFCGCGF<CCFFFGGGGGEFFFGGFCGGFFGGFGFGGFFFGGGGGC?FFFG<F@<F<<FGDEFD@EGGFGFBFCFGG7@FCFGCGGGG@FFF:C>E:<8CFF:@;=EF0=1:FGG7<8<FG7GGGCGCFGFG:FE<6>59:E>>EGED?CCFGF9FFFD,AGGGEAFGGFCF8C60+<FCFFFGDGFGGFC6<@#3C<<G.D>GGF<@:?A7GEFGFFE9<=CFEEGGGFFCGC@GGGGGFCGA@+GGGGGFFCFEFGFF8GGGGGGF<EAC@GGDFGF>DECGECGF7GGGGGFGFCFF8F8FFFEEECEFBGFFGGFFFE@FFGGGFFCFGGGF<GFEBFFE<EFFE-CCCCC
@sH 21731
TGAGGAATATTGGTCAATGGGCGAGAGCCTGAACCAGCCAAGTAGCGTGCAGGATGACGGCCCTATGGGTTGTAAACTGCTTTTATAAGGGAATAAAGTGAGCCTCGTGAGGCTTTTTGCATGTACCTTATGAATAAGGACCGGCTAATTCCGTGCCAGCAGCCGCGGTAGTACGGAAGGTCCGGGCGTTATCCGGATTTATTGGGTTTAAAGGGAGCGTAGGCCGGAGATTAAGCGTGTTGTGAAATGTAGATGCTCAACATCTGCACTGCAGCGCGAACTGGTTTCCGTGAGTACGCACAAAGTGGGCGGAATTCGTGGTGTAGCGGTGAAATGCTTAGATATCACGAAGAACTCCGATTGCGAAGGCAGCTCACTGGAGCGCAACTGACGCTGAAGCTCGAAAGTGCGGGTATCGAACAGGATTAGATACCCT
+
@EACFFFGGGGFGGGGGGGDFGGEGCFFGEGFFGGFGGAEDFFGEGGFDFGFFECF<CBC:FG?ECCFGGGGFC9FAFGG9E9C5<FGC<<=F<FG,FFCFFGGGGEGGGDFGGGF9FDGFGFFDFFFF,CFBF9=EA,,8A6+BBCFFGGG8<7FG9F7C7C@++@35@*6@@F5:1*8?;F)?</=F>ECFGEGCC:?)8ECF<F<<CA994<'13<75:ACCFGFGGEC><EB>CFEFFB,:EF.DF>C@>@F$2//:CGF@8EFD@C<EFCC=FCDD@.=3+:BD3FGFFECCA:<CFEEECDEF8GGFE7@C?:,GEC7A>@,A@E@FAFE9GGFE9FA,,E@EFFFDFGGC@F@ECC@EFFGGGGGFGGGGGGGGGGGFGFGGEFGGGGFGEGGGGGGFGGGGGGGGGGGGFEFDCGFCGGGF<GCCCCC
@sH 27356
TGAGGAATATTGGTCAATGGGCGAGAGCCTGAACCAGCCAAGTAGCGTGCAGGATGACGGCCCTATGGGTTGTAAACTGCTTTTATAAGGGAATAAAGTGAGCCTCGTGAGGCTTTTTGCATGTACCTTATGAATAAGGACCGGCTAATTCCGTGCCAGCAGCCGCGGTAATACGGAAGGTCCGGGCGTTATCCGGATTTATTGGGTTTAAAGGGAGCGTAGGCCGGAGATTAAGCGTGTTGTGAAATGTAGATGCTCAACATCTGCACTGCAGCGCGAACTGGTTTCCTTTAGTACGCACAAAGTGGGCGGAATTCGTGGTGTAGCGGTGAAATGCTTAGGTACCACGAAGAACTCCGATTGCGAAGGCAGCTCACTGGAGCGCAACTGACGCTGAAGCTCGAAAGTGCGGGTATCGAACAGGATTAGATACCCT
+
EGGGGGGGGGGGGGGGGGGFGGGGGGGGGFGGGGGGGGGGGGFGGGGFGGGGGGGGGGGGGEECE=EFFGGGGGGGGGGGGGGGGGGGGGGGFGGGGGGGGGGGGGGGGGGFGGGCF@FGGGGGGGGGFFGGGGGGGGGDBEGGGGGFFGGGGGFGGFGFCFGGDEGGGDGGGGGGGGGGEGGE>FGG4=CFGGGEGGG5@GFGFF8<FGFG;CEFC7>C8C4DGFGBFFFEEFGAGFGGF@<@CEA9CFFD:7CCGGFFFGGGGGGGEFC>CGGF@CE7<FGFFDF?CDC,FEECEGGGGDFGGEGGGGGGFE@+FDD?GGCGFGGFGGFCFGGEFFGGFDGGGGFGGGGEFGGGFEGEFEEDFFGGGGGGGGGGF,GGGGGGGGFGFFFGGGGFF@FEFDGGGGF@GGFFGGGGDGFECGGGGGF9FEFCC@CB
@sH 42118
TGAGGAATATTGGTCAATGGGCGAGAGCCTGAACCAGCCAAGTAGCGTGAAGGATGAAGGCTCTATGGGTCGTAAACTTCTTTTATATGGGAATAAAGTATTGCACGTGTGGAATTTTGTATGTCCCGTATGAATAAGGATCGGCTAACTCCGTGCCAGCAGCCGCGGTAATACGGAGGATCCGAGCGTTATCCGGATTTAGTGGGTTTAAAGGGAGCGTAGGTGGATTGTTAAGTCAGTTGTGAAAGTTTGCGGCTCAACCGTAAAATTGCAGTTGATGCTGGGTTCCTTGAGTGCAGTTGAGGCAGGCGGAATTCGTGGTGTAGCGGTGAAATGCTTAGATATCACTAAGAACCCCGATTGCGAAGGCAGCTTGCTAAACTGTAACTGACGTTCATGCTCGAAAGTGTGGGTATCAAACAGGATTAGATACCCT
+
CF9EGGGGGGGGGFGGGGFC,CFFGFEDFGGGGFGGCFCFGGGGGGGEFEDFGGGFGFFDF-EF<FF?F,6@FGFFGGFGCFFFFGFC,CFF8FEGGFFGA,,CFD7<FE+C,?A,5??FFGGC,EFCE:,EFFEFFGFF,:B7=DBD8,5A7+D:DDFFFFFGFCFDG7F3FGG7<BF*3>FC7BEGG*<:CGGGG57<?,8:FC<:G?C9<-CFB>EAB>A2AFC43,<@@<@3,'+0<EGBAAC@826DF=CDBFGF>FE7$AAGGE<51GGFD>6#1CCB,8,=EGCF5FDD?FF@FEFFA=484,9ECEB>@C,FFDEB8F=9GGGGGGEC,FFCGGGGGFEE<9GF7@@8,DE7FBF8GDFFD@<8@,6-C<,,9FGGGGFFFC,C<DFAGGF8CFE9C@F7GFGDFGFFGFE@FGGGGA<GGGEACC@C
@sH 394
TGGGGAATATTGCACAATGGGGGAAACCCTGATGCAGCGACGCCGCGTGAGCGAAGAAGTATTTCGGTATGTAAAGCTCTATCAGCAGGGAAGAAAATGACGGTACCTGACTAAGAAGCACCGGCTAACTACGTGCCAGCAGCCGCGGCAATACGTATGGTGCAAGCGTTATCCGGATTTACTGGGTGTAAAGGGAGCGTAGACGGTGAGGTAAGTCTGAAGTGAAAGGCCGGGGCTCAACCCCGGGACTGCTTTGGAAACGAGGTGACTAGAGTGTCGGAGAGGCAAGTGGAATGCCCAGTGTAGCGGTGAAATGCGTAGATATTGGGAGGAACACCAGTGGCGAAGGCGGCTTGCTGGACGATAACTGACGTTGAGGCTCGAAAGCGTGGGGAGCAAACAGGATTAGATACCCT
+
GFFFG@FGGGGGGGGGGGGGGGGGGGGGGGGFGCFGFFFGEGGGGGGEGGGGF@FFD<CCCE,EFGCF@FCFGFGGGGFFECFGFGGF@FCBFFFGGGGGGGG@FGGFG<FCFGGGGGGF,DCCEC>F,>@FD87DGFC?,@FF@@BFGG7:FGG@CGFF;9C:BA*<FCFG,?7FGDFFGGCFGF6ECFFFGGGGE58#9D3+<<<C<,2'<FCF#9CF2</29=@F#2:EE:GF<F@<+27C:>5D@,DFF8,=@++6+3,DF<5,,F9E8C+==4=9,DEA?@:,FF?9F?E8E<4A=,EE9FB9DFF;:@,C=6@CFEF=E=B,FFCFEFEC=<<FGEFGFF@FGEGGFFCC8F@?4,CGGGGGGGGGGGGF<FGGGGGFF@EEGGGGGFFGFFFFGGGFGGGGFDGCCCCC
@sH 395
TGAGGAATATTGGTCAATGGGCGAAAGCCTGAACCAGCCAAGTCGCGTGGAGGAAGACGGCCCTACGGGTTGTAAACTTCTTTTACCTGGGAATAACGGGCGCTACGTGTAGCGCTGTGCATGTACCAGGCGAATAAGCATCGGCTAATTCCGTGCCAGCAGCCGCGGTAATACGGAAGATGCGAGCGTTATCCGGATTTATTGGGTTTAAAGGGAGCGCAGGCGGACCTTTAAGTCAGCTGTGAAATACGGGGGCTCAACCGTCGAACTGCAGTTGATACTGGAGGTCTTGAGTGCACACAGGGATACTGGAATTCATGGTGGAGCGGTGAAATGCTCAGATAGCATGAAGAACTCCGATCGCGAAGGCAGGTATCCGGGGTGCAACTGACGCTGAGGCTCGAAAGTGCGGGTATCGAACAGGATTAGATACCCT
+
FGGDGGGGGGGFGGGGGGGGGGGGGGGGGGGGGGGGGGGGGGGGGGGD@ECGGGFFCFCFGGGGGGGGGGGGGGEGGGGGGCFGGGGGCGGGFFGGFFEGGGGEGGGGGGGFDGGGGEGGFCFGGCDDEGGGGGGGGCFFAFDGGGGFGGGGGGGGGGGGGGGCEEGGEGGG9;BFGDFFFFGG<<EF*=E>C76>EGCFCCGGFC:EG<A;6AEFG9EDBF;;*E?>:C;GC@@,<;A61C@GGC<@@6EC#?D8EFC9-@;25;GF@;9<=C<,7#2DDGFFFF?GGGFE5FAF@;EED=8E?4,<,ABE;;FE,,EFA,>+=FC@FEC,<9E>@9,,FFFA,GGGGGFDFF@,F:DGGGF<AB,F@,DGGGGGGGGGGGGGDFE:DGFCFF@GFGGGGGGFFCGGGGDGGGGFGFEEFFGGGAGGGGGCCCCC
@sH 21911
TGAGGAATATTGGTCAATGGGCGAGAGCCTGAACCAGCCAAGTAGCGTGAAGGATGAAGGTCCTACGGATTGTAAACTTCTTTTATACGGGAATAAAGTTTCCTACGTGTAGGGTTTTGTATGTACCGTATGAATAAGCATCGGCTAACTCCGTGCCAGCAGCCGCGGTAATACGGAGGATGCGAGCGTTATCCGGATTTATTGGGTTTAAAGGGAGCGCAGACGGGAGATTAAGTCAGTTGTGAAAGTTTGCGGCTCAACCGTAAAATTGCAGTTGATACTGGTTTCCTTGAGTGCAGTTGAGGCAGGCGGAATTCGTGGTGGAGCGGTGAAATGCTTAGATATCACGAAGAACCCCGATTGCGAAGGCAGCTTGCTAAACTGTAACTGACGTTCATGCTCGAAAGTGTGGGTATCAAACAGGATTAGATACCCT
+
CFEDFE8FGCE9FGGGGG@FBEGGGGGGGGGFGFFGGGGFGGFFGGFCFFFEGGGFFEEGFGGEGF7F,B7EFGFAFGGGG9FGGGGFGCE?4AEFDFEFFFACFGGA<?EFFG<FCCCDEGGGGGGGEFFGFGFAFGGGFFGEGFEGGFG?=FGCGFFGGGGBBECCGG7FAE:FCFEFFCFGGE5FGGG>ECFGEECFCE;FCF*CF<CC>:<-1/FCB>C@;5><@CD@;,<@FFBC5FGCEFC@F7@EFCE?EEFD4B8,0DEF<9FFF<ACFCEAFEF@?B:,DA,A0FCC@,89,E<B==:EC,ED@>C7GFA,4A>CBDEF@,9C5,FE,FFCE;CGGGGD,A<F+BF@7GGGG@GGGFFFGGFFCFE6,69AFGGGFDEGEGFFEEC9GGF<FGFCEEDGEGCEGFFFE<<FD<FGGCGGGF<CCCCC
@sH 397
TGGGGAATATTGCACAATGGGGGAAACCCTGATGCAGCGACGCCGCGTGAGCGAAGAAGTATTTCGGTATGTAAAGCTCTATCAGCAGGGAAGAAAATGACGGTACCTGACTAAGAAGCACCGGCTAAATACGTGCCAGCAGCCGCGGCAATACGTATGGTGCAAGCGTTATCCGGATTTACTGGGTGTAAAGGGAGCGTAGACGGTGATGTAAGTCTGAAGTGAAAGCCCGGGGCTCAACCCCGGGACTGCTTTGGAAACTATGTGACGAGAGTGTCGGAGAGGGAAGTGGAATTCCCAGTGTAGCGGTGAAATGCGTAGATATTGGGAGGAACACCAGTGGCGAAGGCGGCTTGCTGGACGATAACTGACGTTGAGGCTCGAAAGCGTGGGGAGCAAACAGGATTAGATACCCT
+
GGGFGGGGGGGFFGGGFGGG<FGGGGGEFGGGGGGGGGGGGGGGGGGCCF:FDGGGGGGGGGGFGGEFEGFGFFGAFGGG99CF9EFGGGGGGGGGGGGGGGGGF@FGCGGGGGGGGGGGGGGGFFGGDGEF7FDFGGFG@7CGGGDFG@EFGFCFG9FCFGFEEF7<FGECGGDGG;<9,?$GGF:GFBE??,<:C5E?0DDC?C8F<,<%;:F=<7C9;@CF69=?DCEGF;E>-CC<+A3CCEGGGGF6AGGFD73?4@?D>+=B=FCGEC8GECEFDA,?:,GGGGE@4?@=GFGGGGGEAGGFFFEC,DGGFGGGGGGGGEGGFEGFEE@<?GGFGGGGGEEGGGFGGGGGGFECGGGFAAFGGGGGGGGGEGGEGGFF@7F@GFGGEF9FGFFFFGGGGGFEFGGCCCCA
@sH 398
TGAGGAATATTGGTCAATGGGCGAGAGCCTGAACCAGCCAAGTAGCGTGCAGGATGACGGCCCTATGGGTTGTAAACTGCTTTTATACGGGGATAAAGTGGGCCACGTGTGGCTTATTGCAGGTACCGTATGAATAAGGACCGGCTAATTCCGTGCCAGCAGCCGCGGTAATACGGAAGGTCCGGGCGTTATCCGGATTTATTGGGTTTAAAGGGAGCGTAGGCCGGAGAGTAAGCGTGTTGTGAAATGTATATGCTCAACATCTGCACTGCAGCGCGAACTGGTTTCCTTGAGTACGCACAAAGTGGGCGGAATTCGTGGTGTAGCGGTGAAATGCTTAGATATCACGAAGAACTCCGATTGCGAAGGCAGCTCACTGGAGCGCAACTGACGCTGAAGCTCGAAAGTGCGGGTATCGAACAGGATTAGATACCCT
+
EFFGGFE<FFEGGGGGGGGGGGGGGGGGGCFFGGFGG,?=CFFGGGGFEGGFGGGGGGGGGGG@GGFFGGGG:<EFGFEGFEFGFGGGGGGDGGGCFGGGDGGGEGGDEFGGGFGGGF9BFCCDFFDFFGGGFF9C,A=5BDEGDC@FEGG<FC7B>EG+,6>FECGGGGCDDEFC7<<CBC,<*<CF<C8FCF:E5@C27=?<CCC<>>3;<<<;7@@>=9;140/+25#<<A<ACC*:D@+<@<FEE7,,:CD@5,,8FF9FFE8C<,:BF>8CCE9==,F<EDCD,,<?DGEC>FB<E74:++F?DFFEFDBEEFGE9,E85@,C=@F9,FA=9FCCE=FF<FC?GGFFFEF@,,?FGEFA,FAFGGGGGGGGGGGGGGGGGGECBC;DGGGGDGGEFFGGGGGGFCFFGFFFFFE;B<GGF9GFFFC@@<BC
@sH 399
TGAGGAATATTGGTCAATGGGCGAGAGCCTGAACCAGCCAAGTAGCGTGCAGGATGACGGCCCTATGGGTTGTAAACTGCTTTTATAAGGGAATAAAGTGAGCCTCGTGAGGCTTTTTGCATGTACCTTATGAATAAGGAACGGCTAATTCCGTGCCAGCAGCCGCGGTAATACGGAAGGTCAGGGCGTTAACCGGATTTATTGGGTGTAAAGGGAGCGTAGGCCGGTGATTAAGCGTGTGGTGAACTGTAGACTCTTAACGTCTGCACTGCAGCGCGAACTGTTTTCCTTGAGTACGAACAAAGGGGGCGGAATTCGTGGTGTAGCGGTGAAATGCTTAGAGATCACGAAGAACTCCGATTGAGAAGGCAGCTCACTGGAGCGCAACTGACGCTGAAGCTCGAAAGTGCGGGTATCGTACAGGATTAGATACCCT
+
FEDC8FEGFGF,EFFFFFGFFFGGGGGGGGGGF8CEGFDC8FFGFFGFFFEFEEGGGC,@F:7FFGGFGGDGFCEFG,,EEFCGGGGG9=8??E<FEFGGE,<=4?ECFFEC@F@FGG7EFF9F9,EAFGGGGE,4:F@F=>@FG++BFGG,,@7FFA=FG?,DECEGGGG7FC7FGD@FGE,2,>7FFDC*?F<BCECC>DA<?CF1<<5;C:74E;+::05CFE/0GF<C5AEAGF?:*$<EEG,:@=<@,49F@,<@+39=FFFGFGE>FC@++;6=88B,<,FGCA59DDCCCE,FD8FC4+GFF>,D88GGGGGF:GEE9CDFAE?=959@=<,,9,,,GGGCGFFFGGGGED?<FEE5E6,FGGGGGFEEFGGECC:D@CCEDGFGGGFFBEGFFFFFFFEGEEF@GEGGFGGDGGGGGFGFFFDCCBA<
@sH 39551
TGGGGAATATTGCACAATGGGGGAAACCCTGATGCAGCGACGACGCGTGGAGGAAGAAGGTCTTCGGATTGTAAACTCCTGTTGTTGAGGAAGATAATGACGGTACTCAACAAGGAAGTGACGGCTAACTACGTGCCAGCAGCCGCGGTAAAACGTAGGTCACAAGCGTTGTCCGGAATTACTGGGTGTAAAGGGAGCGCAGGCGGGAGAACAAGTTGGAAGTGAAATCCATGGGCTCAACCCATGAACTGCTTTCAAAAATGTTTTTCTTGAGTAGTGCAGCGGGAGGCGGAATTCCCGGGGTAGCGGTGGAAAGCGTAGATATCGGGAGGAACACCAGTGGCGAAGGCGGCCTACTGGGCACCAACTGACGCTGAGGCTCGAAAGTGTGGGTAGCAAACAGGAGTAGATACCCT
+
@<FC+6@FFF99EGC9CFC,EFFEEGCCFFG8E@CE,@F7F7+6@F@:@CGGGGF<FE=EEFGGGGC?CFBFEGGGGGGFC9?G<EGGGF8,:EFFFGFGGGCFGGGC9=FFGGGGGGGGGFGDC::FFGGG7FGGGF,>FFFC8EEGEFGCGC7DFGGFCGCGGGGEE@C=F9<F*=CGGF#FGGFE=C9;?;GA::<FEC>>:?GCED@F;F?=3(?CBCCF@3C8D<C,D:@/<7CE8DFCG;=9F:BDD=;:CC;@/FCFCB:F(GDF9C9B3D<:DG+B?+CCB,,E8@++CC:D:,=@)C+E5?9F=@,CFCEE?+GFCGFF<,E9GEGEE6AF@7GDE@,CC@DGFFGEDGFFF8GDAGFCBGCF<CFF@F;DE@FF@6;FCE8CGF<E<@,<GCFBC,F9FGCCB<@C
@sH 401
TGAGGAATATTGGTCAATGGGCGAGAGCCTGAACCAGCCAAGTAGCGTGAAGGATGAAGGTCCTACGGATTGTAAACTTCTTTTATACGGGAATAAAGTTTCCTACGTGTAGGATTTTGTATGTCCCGTATGAATAAGCATCGGCTAACTCCGTGCCAGCAGCCGCGGTAATACGGAGGATGCGAGCGTTATCCGGATTTATTGGGCTTAAGTGGAGCGCAGAAGGGAGATTAAGTCAGTTGGGAAAGTTTGCGGCTCAACCGTAAAATTGCAGTTGATACTGGTTTCCGTGAGTGCAGGTGAGGCAGGCGGAATTCGTGGTGTAGCGGGGAAATGCTTAGAGATCACGAAGAACCCCGATTGCGAAGGCAGCTTGCTAAACTGTAACTGACGTTCATGCTCGAAAGTGTGGGTATCAAACAGGAGTAGAGACCCT
+
@FADGGGGGGGGG9FGGGGGGGGFGGGGGGGGGFFGGGA=,CE,CFGF@FFFGGGGGGGGCFFGGCFCFGFFGE,EFFAFFFGGGGGG8CC@FGFFCEE<EFFCEEEGGGF?F,B,A,?4,,,C,,C>B8,=FFGGGGGF,:4?BFCF8BDBBFG@==8DFFFCEE@CCEG7;EF>FGGGGCFCC*4*1<*66;CE5*8?DCG9B@*42:,5.528E)B8>2,2%5C>*C7<,766,*22=>#;,F<6CFCC@@63,GDFB+FE39FC,@5*9GFFE398FD=@C?+4,=GGFF8GGF@,FGFFFD+CDDC>@@+EEGD<A,EC=GEE@ECA5,?8@<5=A=,=FFF<EC9F@8++CDGFCCCAF@EDEBEC,FF;6,,99GGFC<EGGFGGFF@GGGGGGFGFFFEEGGFGGGGGGGFEFGFFC,FFEF8C9CCC
@sH 41768
TGAGGAATATTGGTCAATGGACGAGAGTCTGAACCAGCCAAGTAGCGTGCAGGATGACGGCCCTATGGGTTGTAAACTGCTTTTATAAGGGAATAAAGTGAGTCTCGTGAGACTTTTTGCATGTACCTTATGAATAAGGACCGGCTAATTCCGTGCCAGCAGCCGCGGTAATACGGAAGGTCCGGGCGTTATCCGGATTTATTGGGTTTAAAGGGAGCGTAGGCCGGAGATTAAGCGTGTTGTGAAATGTAGATGCTCAAAATCTGCACTGCAGCGCGAACTGGTTTCCTTGAGTACGCACAAAGTGGGCGGAAGTCGTGGTGTAGCGGGGAAATGCTTAGAGATCACGAAGAACTCCGATTGCGAAGGCAGCTCACTGGAGCGCAACTGACGCTGAAGCTCGAAAGTGCGGGTATCGAGCAGGATTAGATACCCT
+
FGGEFG,,CFEFGGGGFAF8AFFGC:FGFCAFCGDFGF=DEEC9CAFGC7CFEGFGGGG@FGC,CFGGFGGGEGGGGFFDFFGGGGGGFGGGFFGGDFGGFFEFGGG<FFGGFFGGG?=FECFF@FFGGDFFGGFGFGGGGFGGGGGFFFGGGE+FGFFGGGD@:>FCF7*,FBFGGEEDFC<C<>>CGD<2BFFE568,>CCE<;<E<:2BCF>AE<CA<E=:<E5#?-/EEDGFGGFFDGFCD7FFF@)<<9DD5CD@,,,9GGFFC,C77FC>EE2=GGFFGFC,2,EF<@+8+<EEE<=@GGFBC>=9+=+DDFGF?9B=8FCA4,FC,GFF@C<,F@,FFGEGGFBDFF>CEFB7FCDDFGFGFCGGGFDFFFEF@FEGGGFGGGGGGGEGECGFGGFFFGGGGGGGGGGGF@B8GGGGDF,GGFFCCCCC
@sH 403
TGAGGAATATTGGTCAATGGGCGCGAGCCTGAACCAGCCAAGTCGCGTGAGAGATGAAGGTTCTATGGATCGTAAACCTCTTTTATAAGGGAATAAAGTGCGGGACGTGTCCCGTTTTGTATGTACCTTATGAATAAGGATCGGCTAACTCCGTGCCAGCAGCCGCGGTAATACGGAGGATCAGAGCGTTATGCGGATTTATTGGGTTTAAAGGGTGCGTAGGCGGCCTTTAAAGTCAGCGGTGTAAGTCTTTGCCTAAACCATAGAATTGCCGTGGAAACTGGGGGGCTTGAGTATGTTTGAGGCAGGCGGATGGCGTGGTGTAGCGGTGAAATGCTTAGATATCACGCAGAACCCCGATTGCGAAGGCAGCCTGCCAAGCCATGACTGACGCTGATGCACGAAAGCGTGGGGATCAAACAGGATTAGATACCCT
+
CFFFGCFGGFGGGGGGGGGFGEFGEEDGGGGGGGGGFG<FGGFGEGGFGB@CFFCF9ECFD9EECAFDE9=FFC<DEFEGG9<?FFFFGFFDGF,FFFCFCFDDGGCCFGG9<F8,3+3:@5EDC@FCFGAFDC@FFGGG9<3FC@+FFFFG+<DE+,8FECFCGCGGGGGGGGGE:*F*4?,7<<8FC7EG+7C8EDECF+<FEGEB<F@CGFD7;3EBB>GG>>5+7C-#9<F<9*5<?CD5#CC6,%+#,3#33-A>CCF=A>B@<EC:+B=,D;76CECC@<7F9,?EEF99GGFF6?,FCD7EFCB96+8CCFE<DFE>8@,=CA<,E?CGFGGGEFCB7F@F?,?FC6>GGF?=@,=4=6,FC,E@FGFEGGFEFFFGGGGGGGGGGFFCFGF8FGGFDGGDGGGGGGGGFFEEFGGFGGGGGGGCCCCC
@sH 404
TGAGGAATATTGGTCAATGGGCGAGAGCCTGAACCAGCCAAGTAGCGTGAAGGATGAAGGTCCTACGGATTGCAAACTTCTTTTATACGGGAATAAAGTTTCCTACGTGTAGGATTTTGTATGTACCGTATGAATAAGCATCGGCTAACTCCGTGCCAGCAGCCGCGGTAATACGGAGGATGCGAGCGTTATCCGGATTTATTGGGTTTAAAGGGAGCGCAGACGGGAGATTAAGTCAGTTGTGAAAGTTTGCGGCTCAACCGTAAAATTGCAGTTGATACTGGTTTCCTTGAGTGCAGTTGAGGCAGGCGGAATTCGTGGTGTAGCGGTGAAATGCTTAGATATCACGAAGAACCCCGATTGCGAAGGCAGCTTGCTAAACTGTAACTGACGTTCATGCTCGAAAGTGTGGGTATCAAACAGGATTAGATACCCT
+
FGGGGGGGGGGGGGGGGGGGGGGGGGGGGGGGGGGGGGGGGGGGGGGGGGGGGGGGGGGGGGGGGGGGGGEECFGGGGGGGGGGGGGGGGGGGGFGGGGGGGGGGGGGGGGFFFFGGGGGGGGGGGGGGGFGGGGGGGGG9FFGGGGGFGGGGGGGGGGGFGGGGGGGGGFFA;FFGEGGGGGGEEEEFGGGGGEG>EFGG>GDFF:<F:F9?>FFE>GEFFBFF:E:ECFEGGC5@?FGGGFC@F9CB9EC+DGFEGFFFGFDFEFFGGGB?FCD>@D?GGFFGEA=2,DEEGDGGGFCCGGGE8:FEGFFFFC7GE?GGGEGAC@DEAFAFCA=,GGGF=FCGGGGFGGF@EGGGGGGGEGGGGFGGGGGGGGGGGGGGGGGFGGGGGGGGEGGGGGFGGGFGGGGGGGFGGGGGGGGGGGGGGGFGGGCCCCC
@sH 405
TGAGGAATATTGGTCAATGGGCGAGAGCCTGAACCAGCCAAGTAGCGTGCAGGAAGACGGCCCTATGGGTTGTAAACTGCTTTTATAAGGGAATAAAGTGAGCCTCGTGAGGCTTTTTGCATGTACCTTATGAATAAGGACCGGCTAATTCCGTGCCAGCAGCCGCGGTAATACGGAAGGTCCGGGCGTTATCCGGATTTATTGGGTTTAAAGGGTGCGTAGGCCGGAGATTAAGCGTGTTGTGAATGGTATATGCTCAACATCTGCACTGCAGCGCGAACTGGTTTCCTTGAGTACGCACAAAGTGGGCGGATTTCGTGGGGTAGCGGTGAGATGCTTAGATATCACGAAGAACTCCGATTGCGAAGGCAGCTCACTGGAGCGCAACTGACGCTGAAGCTCGAAAGTGCGGGTATCGAACAGGATTAGATACCCT
+
AFFGGCCDGGGFFGGFGGGDCGCDCEDGGFFDFFGGGGGCEF<EAFEBFGGFF8EECGGDGGEFGFFGC<BCFGFGGGGGF?FGGCGGFGDGGGEEFF,CEFGGGGGGG8F,+B<F9FFGGFGGGGG,BEGGGGAE,EFGFGGC@EEGG9FFD@FEGFEG8,<C+:+@5*>DE,DC:F*C79F7*<:CC*;FGFC775+?@7CFGGCCCB?B+>@)*/*8:BGD/+C+;C;C79:<C>CGEG6@7<#7;@@#24,,@,,<89F40;8@<,C<+@C>6,+=6GFDCB,,@8,,DEEEGFFE=864EC7F<6:9,++8E@4<A,EC>GECFFF9,,?=9GGFFCFEF=AD9A<?<C:F7GGGGGF@FE@EFCGGCFDGFCGGGGCGGGFGFB,DFGFGGFCFGCFGFDGEEFGGGGGGGGCCFFFFE<GGGCF@C8@A
@sH 406
TGAGGAATATTGGTCAATGGACGCAAGTCTGAACCGGCCAAGTAGCGTGCAGGATGACGGCCCTCTGGGTTGTAAACTGCTTTTATAAGGGAATAAAGTGAGCCTCGTGAGGCTTTTTGCATGTACCTTATGAATAAGGACCGGCTAATTCCGTGCCAGCAGCCGCGGTAATACGGAAGGTCCAGGCGTTATCCGGATTTATTGGGTTTAAAGGGAGCGCAGGCGGACCTTTAAGTCAGCGGTGAAATACGGCGGCTCAACCGTCGAACTGCAGTTGATACTGGAGGTCTTTAGTGCACACAGGGATACTGGAATTCATGGTGTAGCGGTGAAATGCTCAGATATCATGAAGAACTCCGATCGCGAAGGCAGGTATCCGGGGTGCAACTGACGCTGAGGCTCGAAAGTGCGGGTATCAAACAGGATTAGATACCCT
+
EGGCGGGGGGGGGGGGGGGGGGGGGGGGGGGGGGGGGGFFGGGGGGGGGGGGGGGGGGGGGGGGGFGGGGGGGGGGGGGGGGGGGGGGGFFD<FFGGGGGGGGGGGGGGGGGGGGGGGGGGGGGGGGGGFGG<F,@FFGGCGGGGEGFGGGCDDGGGGGGCFEDCCCEE@>,@EDCGGGDGCD,CFGGGGE>GGGG(,?5FG%FF:FG@?AC?CCAE;F:>9CDF>*7CDC8/GF:13::#AGFCFGCCEEGDGG@CD=>CGGEFEGGFDGFGGFF>@FCFEGE?GGF2,A8FGGGFFFFGFFGGGFGGGE49;GGGFGFFFCGBGGGGGGFGFFFECFGGEFGGGGGGF9F=?FCGGGECFGGGGFGGF<FEGGGGFGEGGGGGGGDGGGGGGGGCGEFGGGGGDGGGGGGGGGGGGGFFGGGFCGFC,GCCCCC
@sH 29224
TGAGGAATATTGGTCAATGGGCGAGAGCCTGAACCAGCCAAGTAGCGTGCAGGATGACGGCCCTATGGGTTGTAAACTGCTTTTATAAGGGAATAAAGTGAGCCTCGTGAGGCTTTTTGCATGTACCTTATGAATAAGGACCGGCTAATTCCGTGCCAGCAGCCGCGGTAATACGGACGGTCCGGGCGTTATCCGGATTTATTGGGTTTAAAGGGAGCGTAGGCCGGAGATTAAGCGTGTTGTGAAATGTAGATGCTCAACATCTGCACTGCAGCGCGAACTGTTTTCCGTGAGTACGCACAAAGTGGGCGGAATTCGTGGTGTAGCGGTTAAATGCTTAGATAGCACGAAGAACTCCGATGGCGAAGGCAGCTCACTGGAGCGCAACTGACGCTGAAGCTCGAAAGTGCGGGTATCGAACAGGATTAGATACCCT
+
FGGGGGGGGGFGGGGGGGB,B<FFGGGGG?FFCEF?FGGDFCFGCFFEEEFAFEGFFFFEEEFCF,FFFGDFCFBFE?<FE<FGGGGEDG8CFGGFEGGDCECBEBBG@FG?FG88FB=9<A9EFF9FFFF9?<;EF<FFGG@FGEEGGFFB,D7=FF,+>F<<@EEFECGGFCEEF*>FFGG**<8ECE:8FGGGGD+7+3?F:FGC8GD05CC?<88#7EEC=:55EC><C:GFEDGGGGF@G,:8>FBCFFCCDC@;;GFE9;<<FD#@FFE:@B?8+,B,DF@+F8CF?F>FCE@B=EFFBEGFB,B;B87@EDFFGGGC5GFAA9<?DAFF=F9GGFF?,CGGFGGFD?:BEEFCF,CFE,FGE@,EB,EF@,GGF:+GFFFGGGFGFE,GGCGGGGFEFGGFGEFGGGGGGFFECBGGFDGGFEGCCCCC
@sH 408
TGGGGAATATTGGGCAATGGGCGCAAGCCTGACCCAGCAACGCCGCGTGAAGGAAGAAGGCTTTCGGGTTGTAAACTTCTTTTGTCGGGGACGAGTAGAAGACGGTACCTGGCGAATAAGCCACGGCTAACTACGTGCCAGCAGCCGCGGTAATAAGTAGGTGGCAAGCGTTGTCCGGATTTACTGGGAGTAAAGGGCGTGTAGCCGGGAAGGCAAGTCAGATGTGACATCCACAGGCTTAACTCGTGAACTGCATTTGAAACGACTTTTCTTGAGGATCGGCGAGGCAATCGGAATTCCTAGTGTAGTGGTGAAATGCGTAGATATTAGGAGGAACACCAGTTGCGAAGGCGGATTGCTGGACGACAACTGACGGTGAGGCGCGAAAGCGTGGGGAGCAAACAGGATTAGTACCCT
+
@<AEGEGGG9F9AEFGG8FF?6CEFGGGGA@FFGGGCFG@FDDFEE7++8CCF,BFDGGGGC8FFCEGFEEEFEEF@FGF9F9FEFGGGECEGGGGG9FFFFFC@>FCGF,B<=:FEFA99FC7FEGGDGCGGGCFC7C;,>:,2>1>BC*<F@9@FCGGG<FC98<C***;CE+,=*18<9B<::08,2/<9+<A7CE:)*2330C5C**?5*2<;-<6:4?>EE1$<:><C:#->3,,<>>+D>7,=:6,3,,@863++++,5>8GD8F8D6?1+@+@8++,A?GB=B@,@,8CE>B4,;C=85<@,=FDB<ECGEDDFEAGFGGGGFA,FECFC9,4A:=4,D<8,FF7E,CGGFFC@FFB@6<CEGCFFC?<F@FF7C::GGEFECECFC<9FGFCFEFGGGGGGFFGCCCCC
@sH 43665
TGAGGAATATTGGTCAATGGGCGAGAGCCTGAACCAGCCAAGTAGCGTGAAGGATGAAGGTCCTACGGATTGTAAACTTCTTTTATACGGGAATAAGGTTTCCTACGTGTAGGATTTTGTATGTACCGTATGAATAAGCATCGGCTAACTCCGTGCCAGCAGCCGCGGTAATACGGAGGATGCGAGCGTTATCCGGATTTATTGGGTTTAAAGGGAGCGCAGACGGGAGATTAAGTCAGCTGGGAAAGTTTGCGGCTCAACCGTAAAATTGCAGTTGATACTGGGGGTCTTGAGTACAGTAGATGCAGGCGGAATTCGTGGTGTAGCGGTGAAATGCTTAGATATCACGAAGAACTCCGATTGCGAAGGCAGCTTGCTGGACTGTAACTGACGCTGATGCTCGAAAGTGTGGGTATCAAACAGGATTAGATACCCT
+
EGGFGGGGGGCFGGGGGGGGGGGGGGGGGGGGGGGGGGGGGFEC<<@FGGGGFEFGGGGGDGGGGGGGFGGGGGGFGGGGGGGGCFGGFGCCC8FFF<FGGGGGGGGGGGGGGFGGGDFGGGGGGFGDFFCGGGGFGGGCAEFFGGCGEFFDFGGGGG7GGG:GGGGECGGGCAFFGGGGFCGG29?FGCCGGEEFCCFGGF*EFF?FCECF9FE>C:FC8:F7=E:DG2=<CCDACGG8GG-FCDGGGFEFFGGDFEEFCEFAFCEGFFD>FGBGBFGFGGECB,FF8EEGFFDB9FGF>A,,BGF?4,9>49C8C@A<GGEGEF:CGFE9,AGFEFGFFEFGGGGGFGGGGEFCGFF7>DGFGGGGGGGGGFGGGGGFFFFGFFC:GGGGGFGGGEF?GGGFEFGGGGFEGGGGGEGEEEFEGGGGGGGCCCCC
@sH 21094
TGAGGAATATTGGTCAATGGGCGAGAGCCTGAACCAGCCAAGAAGCGTGCAGGATGACGGCCCTATGGGTTGTAAACTGCTTTTATAAGGGACTAAAGTGAGCCTCGTGAGGCTTTTTGCATGTACCTTATGAATAAGGACAGGCTAATTCCGTGCCAGCAGCCGCGGTAATACGGAAGGTCCGGGCGTTATCCGGATTTATTGGGTGTAAAGGGAGCGTAGGCCGGAGATTAAGCGTGTTGTGAAATGGAGATGCTCAAAATCTGCACTGCAGCGCGGACTGGTTTCGTTGAGTACGCACAAAGTGGGCGGAATGCGTGGTGTAGCGGTGGAATGCTTAGATATCACGAAGAACTCCGATTGCGAAGGCAGCTCACTGGAGCGCAACTGACGCTGAAGCTCGAAAGTGCGGGTATCGAACAGGATTAGATACCCT
+
EFEGGGGGGGFFEDGGFGGGFD7FFCEDGGGGFCGFGC<CEF,CFEF,@,9FFEEDD<BC+@>FGGGGECCFEGGGGGAED9F@FFG,CF?A+AFFGAEEFGGGFFCGDFFGGGG=E9:BG9EEFGG,?FGD,?=FFCF9F8BEFFFG9BFE>,>+DF@F,@FF@>>CFD:AFFFCGC>FFGGGD@G*FECC<FG::9CFF5G:@7</:8:9B9C1765/-<5?C:8':EG<F>C:ED7EFF@=FCE?F43GF@8@>CA*-C>C?FGGFGF@0@3>36,,@,FC>3+B,=9F@+8FDFAC,ED8FC7@GGF;B8B+8=A,BC=85EFAAC,,9EFFEFGCF;,E?FEGFEFFE?B7F,FGDFFFF@ECGGFGGGFGGGCGECCAFEEFCEFEFF,FFCGFC7GGGGEEDGGGGGGGGGGFGGGGFGGGGFGC9CCC
@sH 24371
TGGGGAATATTGGGCAATGGGCGCAAGCCTGACCCAGCAACGCCGCGTGAAGGAAGAAGGCTTTCGGGTTGTAAACTTCTTTTGTCAGGGACGAGTAGAAGACGGTACCTGACGAATAAGCCACGGCTAACTACGTGCCAGCAGCCGCGGTAATACGTAGGTGGCAAGCGTTGTCCGGATTTACTGGGTGTAAAGGGCGTGTAGCCGGGAGGGCAAGTCAGATGTGAAATCCACGGGCTCAACTCGTGAACTGCATTTGAAACTACTCTTCTTGAGTATCGGAGAGGCAATCGGAATTCCTAGTGTAGCGGTGAAATGCGTAGATATTAGGAGGAACACCAGTGGCGAAGGCGGATTGCTGGACGACAACTGACGGTGAGGCGCGAAAGCGTGGGGAGCAAACAGGATTAGATACCCT
+
EGGGGGGGGGGGGGGGGGGGGGGGGGGGGGGGGGGGGGGGGGGGGGGGGGGGGGGGFGGGGDEDFFGGFGGGGGGGCGGCFFGGGGGGGGGGGDGGGGGGGGGGGGGGGFGGGGEG<FGGGGGGGGGGGFGGGGGC8FGGGGFFGGGDEEFFGGGGGDFD7FCGGGGGGE<C<=FGGE?<>+?8?BCECFGCFGGGGGCEC9A:C:CFG5CDE>GGFFCF:AFGGGFGCFFGGDGFDFCEFCFDGFGFFADFGFGFE,=@C=F@?FGFB,GF<EFGGGGFDFGFGFCD=CCFE9:A;FE9DBEACGAGGFDGGGGGGGGFFGGGGGFFFFC,FFFCFFFGFGGFEFFC@GGGGFEGGGGGEGGGGGGGFGGCCGGGGFCGF7GGGFFBEEGGGFCEFGGFFEFGGGFFGDGGGCCCCC
@sH 22478
TGAGGAATATTGGTCAATGGGCGAGAGCCTGAACCAGCCAAGTAGCGTGCAGGATGACGGCCCTATGGGTTGTAAACTGCTTTTATAAGGGGATAAAGTGAGCCTCGTGAGGCTTTTTGCATGTACCTTATGAATAAGGACCGGCTAATTCCGTGCCAGCAGCCGCGGTAATACGGAAGGTCCGGGCGTTATCCGGATTTATTGGGTTTAAAGGGAGCGTAGGCCGGAGATTAAGCGTGTTGTGAAATGTAGATGCTCAACATCTGCACTGCAGCGCGAACTGGTTGCCTTGAGTACGCACAAAGTGGGCGGAATTCGTGGTGTAGCGGTGAAATGCTTAGATATCACGAAGAACTCCGATTGCGAAGGCAGCTCACTGGAGCGCAACTGACGCTGAAGCTCGAAAGTGCGGGTATCGAACAGGATTAGATACCCT
+
FGGGGGGGFFFGGGGGGGGCGGGGGGGGGGGGGGGGGGGGGGGEGGGGGGGGGGGGDFFGGGGGGGGGGGGGGGGGGGGFGFGGGGGGGGGGGDFGGGGGFGGGGGGGGGGGGGDCFDGGFGGCFGGGGGGGGFFFGCFEGGGGCCEGG,DFGGGGGGGFFGGGGGGGGG<FGGGGGGGGGEFG#FGGGGGGGGGCG<=,<A=GFGFAC<CFFGEFE>G?5EEGFFCAGE?FGGG9GGGGGGGFEFFFFGFGGGFB@,C<GGFGFFFFD@48>C3GGDGGFGEFEB7D9DC,?GECCCF?,9DFGGFCF=E,GGGECGGFEEE@*EEEEEGFFEFGFGGGFA<GE=FGFDGGEEGF@BF7E@GGFFFGGFFF9GGGGFEGCGEDGGGGDGGGGGFEFCEFE@FGGGGGGGGFGGGFGGCFGGGGEGFCGGGCCCAC
@sH 22919
TGGGGAATATTGGGCAATGGGCGCAAGCCTGACCCAGCAACGCCGCGTGAAGGAAGAAGGCTTTCGGGTTGTAAACTTCTTTTAAGAGGGAAGAGCAGAAGACGGTACCTCTAGAATAAGCCACGGCTAACTTCGTGCCAGCCGCCGCGGCAATACGGAGGGGGCAAGCGTTGTCCGGATTTACTGGGTGTAAAGGGCGTGCAGCCGGGTCTGCAAGTCAGATGTGAAATCCATGGGCTCAACCCATGAACTGCATTTGAAACTGTAGATCTTGAGTGTCGGAGGGGCAATCGGCATTCCTGGTGTAGCGGTGAAAGGCGTAGATATTTGGAAGAACACCAATGGCGAAGGCAGCCCCCTGGGATGCGACTGACGCTCATGCACGAAAGCGTGGGGAGCCAACAGGATTAGATACCCT
+
AFF<FGEAFGGFGGGFGGFE8CFEGGGGFFCFE<FGGGGGGGEFGDG>FGGGGGGGBFF9FFFGE7=BFEGGGGFFGGGCECC<F9<BFGD<F8E,E=<F8E84C@DEFGGCFCFED,:CDF8FGG7:>DFA,CE8+8DC<<+@CFE:FC*4CFC:7***:*<C<8*+<C<E**29;ECC59CCFG88,;*<@?F98EG411;7$289;:>EFCF<<30<F6<;>F<:D<<CGC:F@588>:+:;8@FFG.=6,,<=F@-%CFFFAC8,,9E<F:@8@++CF8FEE:+F>>CE9,>9@+?A,FBB8FGGFGGGEB4+GGGF8F;GGFGGFEFAFC9=,9<,:EBB<?9GGGGCGDDGFGGF@@7DGFFC@GF@GGEE9GFDFGGFFCEGGGGGFCFEEDFGGGGGGGGFGGGFCCCCC
@sH 23118
TGGGGAATATTGGGCAATGGGCGAAAGCCTGACCCAGCAACGCCGCGTGAAGGAAGAAGGCCTTCGGGTTGTAAACTTCTTTTACCAGGGACGAAGGACGTGACGGTACCTGGAGAAAAAGCAACGGCTAACTACGTGCCAGCCGCCGCGGTAATACGTAGGTTGCAAGCGTTGTCCGGATTTACTGGGTGTAAAGGGCGAGTAGGCGGTGATGCAAGTTAGGAGTGAAATCTATGGGCTCAACCCAGAAACTGCTTCTAAAACTGTATCCCTTGAGTATCGGAGAGGCAAGCGGAATTCCTAGTGTAGCGGTGAAATGCGTAGATATTAGGAGGAACACCAGGGGCGAAGGCGGCTTGCTGGACGACAACTGACGCTGAGGCGCGAAAGCGTGGGGAGCAAACAGGATTAGATACCCT
+
CFGFGFEFGGGGFFGGGGGGGGGGGGGGGGGGGDGGGFFF@FFGGGGGGGGFGG,ADF=FGEA<FDFEFGGGFGGGGGGF<FFGFGGGGGGGEEF:FGGGG7FGGE>F7F9FFEF8FG8FG88FFG3+@CE7=<,:FG7FF>D*@:*<BFECFGGGG<@9,=FF+8:CF*<CCE1?:7C<CEG</?<FF4::<<9<FE:?#42010/:C#91;GGBF6<3>DGCG2>FCF+#GFGF@F317G>:E3<#8;<FCF==D,FE,3BB;FCGFCFDFED<@++@BAFDA,=8+BB78<,,,;EF=8FFF@7A@CF;,?5?CCCFE,8FFFD?FFE?9GFB:=C4:,+,,EDEF@EECCFFF@FGGGGFEFGGFFEEGFGGGFC,GFF@F9FB:@GGGGFEDFGFGEFGGFFFGFFGGGCCCCC
@sH 41888
TGAGGAATATTGGTCAATGGACGCAAGTCTGAACCAGCCAAGTAGCGTGCAGGATGACGGCCCTCTGGGTTGTAAACTGCTTTTAGTTGGGAATAAAGTGAACCACGTGTGGTGTTTTGTATGTACCATCAGAAAAAGGACCGGCTAATTCCGTGCCAGCAGCCGCGGTAATACGGCAGGTCCAGGCGTTATCCGGATTTATTGGGTTTAAAGGGAGCGCAGGCGGACCTTTAAGTCAGCTGGGAAATACGGCGGCTCAAACGTCGAGCTGCAGTTGATACTGGAGGTCTTGAGTGCACACAGGGATACTGGAATTCATGGTGTAGCGGTGAAATGCTCAGATATCATGAAGAACTCCGATCGCGAAGGCAGGTATCCGGGGTGCAACTGACGCTGAGGCTCGAAAGTGCGGGTATCAAACAGGATTAGATACCCT
+
6CCE@FGGGFGDFFG<<EFEGGD7@FE@F,CCCCCEGGC8FCFFFE@,B7FACCDF?9@F@@F,6CFFGGGC:,CCF?FE?<E,FF<?FGGCFFEFCDFG,@FG,?F7FEBFF7FFFGGCFFGGAFGF?:FFGG8FFEGAFFE@ECE?FFCC=FDEDF@FAC,:@3@F<F:;,,3**><@32,?>F*48=*6@AEF75=FCE9:9F1FCC2B+>C)B,*8)-8:EEEEGGGG7:CB,03<?+*@2<8@:C5C7EEE8CFC:88&;:9@@/8=?FD<@3=2GDB@8,:8=?F<@5=AEEA5>EEE<,C,?FGGGE>EGFGF<CC=)::F=<C,9FFA9@5,?,,A,EF9<?EE=:CG>GGGGGEEF<CF<<9@,B,+@7C@FGGGGFCEBCB@AF<E@@EF8FC;FF@+E@ADCEE@,FDFF9FEAF9FFFE,A88A
@sH 41018
TGAGGAATATTGGTCAATGGGCGAGAGCCTGAACCAGCCAAGTAGCGTGCAGGATGACGGCCCTATGGGTTGTAAACTGCTTTTATAAGGGAATAAAGTGAGTCTCGTGAGACTTTTTGCATGTACCTTATGAATAAGGACCGGCTAATTCCGTGCCAGCAGCCGCGGTAATACGGAAGGTCCGGGCGTTATCCGGATTTATTGGGTTTAAAGGGAGCGTAGATGGATGTTTAAGTCAGTTGGGAAAGTTTGCGGCTCAACCGTAAAATTGCAGTTGATACTGGATATCTTGAGTGCAGTTGAGGCAGGCGGAATTCGTGGTGTAGCGGTGAAATGCTGAGATATCACGAAGAACTCCGATTGCGAAGGCAGCCTGCTAAGCTGCAACTGACATTGAGGCTCGAAAGTGTGGGTATCAAACAGGATTAGATACCCT
+
EGGDGGGGFGFGGGGGGGF?FEEEEGGGGFGGGGGFGGGGGGGGFGGGGGGGGG?FGG7FEFGGGEEGFGGEFFFGGGEFFGFGGGGFGGE8FFEEFCGGG?<FFDGGGGGGFGGGGGGGGGFEFGGFGGGGGGG,EFF,EFEGGGGGGGGGFGCFFCGGFGDGGGCFGGGCFGFGGGGGFG?FF>CEEGG7@CCE*5<FFC@FGEFC@AFFFF<5CDGDEB;:9;8F?CECDGGFFGGGGG#BEB@FGGGGGGDDD?EFEFFEGEGE9A:8AFCC90A<FFEE?<<:,FEFBFDA,DF<EB,8B+GFEEAF7GGGGGFEEEGE?GGGFEFA<,BC,,,GFEGGGGGFGGGFEDGEFDFGFEGGF<GGDGGGFGFFGFF?GGGGGGGGDFAFDGF@GEC@F7GFDGGGGGFGGGGGFGGGGGGFE,CGFGGCCCCC
@sH 45804
TGGGGAATATTGCACAATGGGGGAAACCCTGATGCAGCGACGCCGCGTGGAGGAAGAAGGTCTTCGGATTGTAAACTCCTGTTGTTGAGGAAGATAATGACGGTACTCAACAAGGAAGTGACGGCTAACTACGTGCCAGCAGCCGCGGTAAAACGTAGGTCACAAGCGTTGTCCGGAATTACTGGGTGTAAAGGGAGCGCAGGCGGGAGAACAAGTTGGAAGTGAAATCCATGGGCTCAACCCATGAACTGCTTTCAAAACTGTTTTTCTTGAGTAGTGCAGAGGTAGGCGGAATTCCCGGTGTAGCGGTGGAATGCGTAGATATCGGGAGGAACACCAGTGGCGAAGGCGGCCTACTGGGCACCAACTGACGCTGAGGCTCGAAGGTGTGGGTAGCAAACAGGATTAGATACCCT
+
GCFGGGGGGGGGGGGGGGGGGCGFEGGGGGGGGGGGGGGG7FGGGGG@CEGGEGGGGFDFGDFGGGGGEGGGFGGGFGGGEGGGFGGGGGGGCEFFFFGGGGGGGGGGGGGGFGDGGG@F9DGGGGGFGGDFFC8FGGGGFFGGGGGGGGGBF,>C:>FFGGFFFGFEGEG6GG1GGGGGG?CFGDCFFGF?EGE@DEEG==55DED5:,@882:9<@FCC@8.<FE:>:3,@FCBFFC>#<@,AGCFF@?=FFF>CFGFGCFCFGFGCFGGFF?FGFFFGFGGGGGGGGFFDCEGE>GGEF=8>GGFFGEDEFEGGGGGGGGGEGEGGFFFFCEFFGEFFCF7FGEF@@GGGGGGGGGGGGGCGFCB@C@DFGEFGGGGGGGGGGGGFFGGGGGGGFFDEGGGGGGGGGGCCCAC
@sH 29253
TGAGGAATATTGGTCAATGGGCGAGAGCCTGAACCAGCCAAGTCGCGTGAGGGAAGAATGGTCTATGGCCTGTAAACCTCTTTTGTCAAGGAAGAATAAGCGGCACGAGTGCCACCTTGCCAGTACTTGACGAATAAGCATCGGCTAACTCCGTGCCAGCAGCCGCGGTAATACGGGGGATGCGAGCGTTATCCGGATTTATTGGGTTTAAAGGGCGCGTAGGCGGGACGGCAAGTCAGCGGTAAAAGACTGCAGCTAAACTGTAGCACGCCGTTGAAACTGTCGACCTGGAGACGAGACGAGGGAGGCGGAAAAAGTGAAGTAGCGGTGAAATGCATAGATATCACTTGGAACCCCGATAGCGAAGGCAGCGTCCCAGGCTCGGTCTGACGCTGATGCGCGAGAGCGTGGGTAGCGAACAGGATTAGATACCCT
+
FGGGGGGGGGGGGGGGGGGGGGGGGGGGGFGGGGGGGGGFGGEFGGGFEGFGGGGGGGGGGGGFGGGGGGGFGFGGGGGGGGGGGGGGGFFFGGGGGGGGGGGGGGGEEGGGG<FGGGFGGGGCGGDCFFGGGEGGGGGGGF@FGGGGGGGFGGGGGGFFGFGGGGGEGGGG,DFC<7FFGGDGGGDFFGGGGGGGGDC?FG=GGGE:GGGGGGG=GEF>BBEGDFGFGGGGFEGFGFGGEGF@ECFCEFEGCGEFGG7EGGF$FEFFEE>FFC?GCCFGGFC7DB>,=FF?>+CFCGFGF:GFCCB:7B8C4,FFAFC5,EE>GEFE=B,E9FE,-FCFFFFBGCGGGGGCEGEFFF>F:FBFFDGECFFC,FGFGGGGGGGGGFGCE@GGGFF7:F7FCGFGGGGGGGFGGGGGGGGFGGGGGGFGGFCCCCC
@sH 419
TGAGGAATATTGGTCAATGGGCGAGAGCCTGAACCAGCCAAGTAGCGTGCAGGATGACGGCCCTATGGGTTGTAAACTGCTTTTATAAGGGAATAAAGTGAGCCTCGTGAGGCTTTTTGCATGTACCTTATGAATAAGGACCGGCTAATTCCGTGCCCGCAGCCGCGGTAATACGGAAGGTCCGGGCGTTATCCGGCTTTATTGGGTTTAAAGGGAGCGTAGGCCGGAGATTAAGCGTGTTGTGAAATGTAGATGCTCAACATCTGCACTGCAGCGCGAACTGGTTTCCTGGAGTACGCACAAAGTGGGCGGAATTCGTGGTGTAGCGGTGAAATGCTTAGATATCACGAAGAACTCCGATTGCGAAGGCAGCTCACTGGAGCGCAACTGACGCTGAAGCTCGAAAGTGCGGGTATCGAACAGGATTAGATACCCT
+
FGGGGGGGGGGGGGGGGGGGGGGGGGDGGGGGFGGGGGGGGGGGGGCFCEGFGGFFFGGGGGGGGGDGGGGEGFGGGFGGGGGGGGGFGGFFGGG?EFFFGFFDGG:FGGGGG8EGGGG9?E9FAFFFFFGGGGGGGCCDFCDGGDGGGGGFCDGFG,@CF@FG@8FDFGDFGCFD71C:F;CFFCEE:7**57<:#<<0)C?C:F<FE50<FF;5E2:85:99CDFC,22FC=FDC>GGFEDE6<EGGGFF:7G<D0GFFF<C9FFGGF:>GEE@+FGD6FBAGGF@AA,F5>EEGFFE=,DGGEF=8,FFDGGGEF8FA,=8)F8CFGGGGFGF=FCD?EE=?GFF9GFFDF7@F7F:+B=,EEDFEFGFFF9FGGEFEEGGEGEDGCFCD<,GGGGGFGGGGGGEFCGFGGGGGGGGGGGGGGFGFF?CCC@C
@sH 19879
TGAGGAATATTGGTCAATGGGCGAGAGCCTGAACCAGCCAAGTAGCGTGCAGGATGGCGGCCCTATGGGTTGTAAACTGCTTTTATAAGGGAATAAAGTGAGCCTCGTGAGGCTTTTTGCATGTACCTTATGAATAAGGCACGGCTAATTCCGTGCCAGCAGCCGCGGTAATACGGAAGGTCCGGGCGTTATCCGGATTTATTGGGTTTAAAGGGAGCGTAGGCCGGAGATTAAGCGTGTTGTGAAATGTAGATGCTCAACATCTGCACTGCAGCGCGAACTGGTTTCCTTGAGTACGCACAAAGTGGGCGGAATTCGTGGTGGAGCGGTGAAATGCGTAGATATCACGAAGAACTCCGATTGCGAAGGCAGCTCACTGGAGCGCAACTGACGCTGAAGCTCGAAAGTGCGGGTATCGAACAGGATTAGATACCCT
+
FEEFEFCFGGGGG<FGGGGGGGGGGGEGGGGGGGFFGGFFDGC<FFCCFGGGGGGFFGGGGGCGFFFFCFCFFFE,EFGFEFEFEFGCBFG,?A,AFGGF?EBFEFEFFGGFE?==<FCECFGDCFGEGGGFGGGGAFB>,>B7C@>CF<FEFFF7<,@@>FFGGGEEG:CDBFGGGG7BBFFFFGGG::F*?FFEEDCFGCGFCG?,>;A=7,;,:1EAD@C:9C+01::CECE=:=C9C8FEGFF,9D2/,DFD:C;FFF@F;<:):6@4@E0>:C;@=8DCA,BC@,AF?C8B+AEA,?,FC4CCCEF=8CGEEFEFDA>+BGEF@EE,,=@>,,6=DCGFAC6DFGFFEFC:EFF4:@GGGGFFFC,8EC@FEDCFGF7FFGGGGGFGGFFFB+EGGDGGFGFFEDGGGFF8FEEFFGGGDE,GGGGCCCCC
@sH 37704
TGGGGAATTTTGGACAATGGGGGCAACCCTGATCCAGCCATGCCGCGTGCAGGATGAAGGCCTTCGGGTTGTAAACTGCCTTTGTCAGGGACGAAAAGGACCGTGTTAATACCATGGTCTGCTGACGGTACCTGAAGAATAAGCACCGGCTAACTACGTGCCAGCAGCCGCGGTAATACGTAGGGTGCAAGCGTTAATCGGAATTACTGGGCGTAAAGCGTGCGCAGGCGGTTCTGTAAGACAGATGTGAAATCCCCGGGCTCAACCTGGGAATTGCATTTGTGACGGCAGGACTAGAGTTCATCAGAGGGGGGTGGAATTCCAAGTGTAGCAGTGAAATGCGTAGATATTTGGAAGAACACCAATGGCGAAGGCAGCCCCCTGGGATGCGACTGACGCTCATGCACGAAAGCGTGGGGAGCAAACAGGATTAGATACCCT
+
FGGGGGGGGGFGGGGGGGGGGGGGGGGGGGGGGGGGGGGGFFGGGGGEFGGGGGFGGFEFFFG8FFGGGGDFFFGGDGGGGGGGGGGGGGGFGGGGGGGGGGGGGFGGFGGGGCAAEFGGGGGGGGDEGGGGGAEGGFGGGGGGGGGGGGGGGGGGGGGFGFGGFGGGGGGGG:<FGGF7BF7@FCEGGCE7EFC:7:<FEDGGFDF=F<FGGGEF@<F::BCC;5::CGFEGE?6$?AFF<@C@<D9CF-:CCGFGGFCCF2F@EGCE>GGGGC=GFCGFGEC=88CCFCGF=??<FF9GFGGGGGFFCCGGFGDCE9E8E?EACFGGFGFDFGFDEF:GFEC,CGGGGGGGGGFGEFCGFAFGGDGGGGGGGGGGEEGFCFA,GGGGGGGGFF@@9CGFGGGFFGGGEGGGGGGFFE9FD<GFFGGGF<FGGGGCCCCC
@sH 44380
TGGGGAATATTGCACAATGGGGGAAACCCTGATGCAGCGACGCCGCGTGGAGGAAGAAGGTCTTCGGATTGTAAACTCCTGTTGTTGAGGAAGATAATGACGGTACTCAACAAGGAAGTGACGGCTAACTACGTGCCAGCAGCCGCGGTAAAACGTAGGTCACAAGCGTTGTCCGGAATTACTGGGTGTAAAGGGAGCGCAGGCGGGAAGACAAGTTGGAAGGGAAATCCATGGGCTCAAACCATGAACTGCTTTCAAACCGGTTTTTCTTGAGTAGTGAAGAGGGAGGCGGAATTCCCGGTGTAGCGGTGGAATGCGTAGAGATCGGGAGGAACACCAGTGGCGAAGGCGGCCTACTGGGCATCAACTGACGCTGAGGCTCGAAAGTGTGGGTAGCAAACAGGATTAGATACCCT
+
FCC8FBFGGFGFGGGGGGDE@FCBEFGGG8FGFFGGGGGGEGG@FGDF@GDGEGGGCF<EFFEFGGGGGGFFGG???FFGGGGGGGDAFGEFGGGGGGGGGGGGGGFFFGFEGFGGG8<,,CFGDCCF@@F<BF@:FGFG8,@FGG7@F:CFEGE:>BFFFCF,>=CCCEE:FF7CFGFDFG@9CGCEGD9>?9C:G=<<>14(:E54E-72CD,CD<?76:6,?C,43<9FF@34>C@C'CGF<233@:#0F<C=ED@&@-+/F==C)3<B7EA<E?C84:,84+:CB=;>4,+8@+@9,,88)EGGGF?AGGGFFFA3F@+GDGGGF@AECF8F<B<FCB,,?CGGGGFGGGGEFFE@@9FAGFGGGF@GGFDF@EF8F@FCCF7CEDFFGGFFFFF<GFCGGFFFGGGC?CCC
@sH 41317
TGAGGAATATTGGTCAATGGGCGAGAGCCTGAACCAGCCAAGTCGCGTGAGGGAAGAATGGTCTATGGCCTGTAAACCTCTTTTGTCAAGGAAGAATAAGCGGCACGAGTGCCACCTTGCCAGTACTTGACGAATAAGCATCGGCTAACTCCGTGCCAGCAGCCGCGGTAATACGGAGGATGCGAGCGTTATCCGGATTTATTGGGTGTAAAGGGAGCGCAGACGGGAGATTAAGTCAGTTGTGAAAGTTTGCGGCTCAACCGTAAAATTGCAGTTGATACTGGTTTCCTTGAGGGCAGTGGAGGCAGGCGGAATTCGTGGTGTAGCGGTGAAATGCTTAGATATCACGAAGAACCCCGATTGCGAAGGCAGCTTGCTAAACTGTAACTGACGTTCATGCTCGAAAGTGTGGGTATCAAACAGGATTAGATACCCT
+
CFGGGGGGGGGGGGGGGFFCFGGGGGGGGGGGGGGGGGGGGFGGGGGGGGGGGGGGGGGGG@FFFGGGGGGFGGGGGGGGGGFGGGFGFGGGFCAFGGGGGGGGGGGGGGGGGGGGEGGGGGGGGGGGGFFECFF@FFFFFGGGGGDGGADAF>DEGGGGGGGGGGGGEGGGCF7EGGGEGGGGGFGGGGGGGGEFGG<FGGGFGGF/<CA::FEFGEGFDEGGGGGFGGGGFFF9EGFGFFGG@EFCCB6GFGG@8GGFFFGGGGGGGGF6GGGFEEA=8FGFGFGGCFFFDB,9GFFF,ECFGGGFF8>9@4++EFDCFA@+>EFCA<FF<F9F@,68FFF?GGGGGEEF7GGGFFFGGGGDGGDGGGGGGGGGGGGGGGGGGGDGGFDGGFGGFGGGGGGGGGGGGGGGGGGGEFFDFGGGFFE,FFFA-AAA
@sH 424
TGGGGAATATTGGGCAATGGGCGCAAGCCTGACCCAGCAACGCCGCGTGAAGGAAGAAGGCTTTCGGGTTGTAAACTTCTTTTGTCAGGGACGAGTAGAAGACGGTACCTGACGAATAAGCCACGGCTAACTACGTGCCAGCAGCCGCGGTAATACGTAGGCGGCAAGCGTTGTCCGGATTTACTGGGTGTAAAGGGCGTGTAGCCGGGAGGGCAAGTCAGATGTGAAATCCACGGGCTCAACTCGTGAACTGCATTTGAAACTACTCTTCTTGAGTATCGGAGAGGCAATCGGAATTCCTAGTGTAGCGGTGAAATGCGTAGATATTAGGAGGAACACCAGTGGCGAAGGCGGATTGCTGGACGATAACTGACGGTGAGGCGCGAAAGTGTGGGGAGCAAACAGGATTAGATACCCT
+
<FFGGFEFGGGFFGGFGGGFGGGGGGGGGGFGGGGGGGGGGGGGGGGGGGGGGGGGGGGGG?E8FGGGFGGGFFGGGGGGEFGGGGGGGGGGGGGGGGGFDGDGGEFGGFFGFEGG8FGGGGGGG77=FCGGCCEDFFGGGG7BFFECFGGCGEF97<<7EFEFGGECDGCEC*BC@F98CBC=FFC1,;:9;G@C1GGGGGGFFFEGGGDCC,;FFA<@<D8/;@<@4FGGGGGGGGECFC32@GDD@C4F?FD?;:D2@FCG7CFGCFFA6<BEC7EEEB/GCDGF@B@DFE8D9,8FCFF:GG>ECFFDC=F@CB6GGGF;FFFF=FD9EFC<GFGFFF:@?7GCGGGGGGGFFF8GFGGFCAFEGGEFGEFGGGEGGGGGGGFGGGGGGFFFEFEECEDGGGGGGGGGGCCCCC
@sH 23736
TGAGGAATATTGGTCAATGGGCGAGAGCCTGAACCAGCCAAGTCGCGTGAGGGAAGAATGGTCTATGGCCTGTAAACCTCTTTTGTCAAGGAAGAATAAGCGGCACGAGTGCCACCTTGCCAGTACTTGACGAATAAGCATCGGCTAACTCCGTGCCAGCAGCCGCGGTAATACGGGGGATGCGAGCGTTATCCGGATTTATTGGGTTTAAAGGGCGCGTAGGCGGGACGGCAAGTCAGCGGTAAAAGACTGCAGCTAAACTGTAGCACGCCGTTGAAACTGTCGACCTGGAGACGAGACGAGGGAGGCGGAACAAGTGAAGTAGCGGTGAAATGCATAGATATCACTTGGAACCCCGATAGCGAAGGCAGCTTCCCAGGCTCGGTCTGACGCTGATGCGCGAGAGCGTGGGTAGCGAACAGGATTAGATA
+
EFEGFGGGGGGGGGGGGGFGFGCFEGGGGGGGGGGGFGGGGGGGGGG@EDFDGGGGFGFGFGGGGGG8FGFFGGGGGG8FCFFGGDFGG?FFFGGFGFFFGGGECFEGGF7FDFGGGG<@F9FGGFGFGGFCCF8EGGGGFFGGGGGGDC>ECFGEGGGGGG7FCEFGGG7>99FEC>:1CEFF*<CCGCC<CFEGEDA?F.DGGG:E5EC9@CC>C>GGF988A4?7CE8,=C<5A/7?C?&<;D:BFE::B88,CA=DE?=>@<E5*EGGGGGGGGGDEC>6FFFFE3>@CFD=<FFFFCGGE=GCCA=:DFECCE=*,F=>CEGGGGFEFCFFCF,9DF?<C:,FGFECBFC7@<:FEGGFFFGGFGGGGGFGGFGEEEDGGGCGGGGGFGGCFC>GGGGFCGGGGFFGGEGGGGFDGGGGGF8CCCC
@sH 20675
TGAGGAATTTTGGACAATGGGGGCAACCCTGATCCAGCCATGCCGCGTGCAGGATGAAGGCCTTCGGGTTGTAAACTGCTTTTGTCAGGGACGAAAAGGACCGTGTTAATACCATGGTCTGCTGACGGTACCTGAAGAATAAGCATCGGCTAACTCCGTGACAGCAGCCGAGGTAATACGGAGGATGCGAGCGTTATCCGGATTTATTGGGTTGAAAGGGTGCGTAGGTTGTTTTTTAAGTCAGCGGTGAAAGTTTGTGGCTTAACCATAAAATTGCCGTTGAAACTGGGAGACTTGAGTTTGTTTGAGGTAGGCGGAATGCGTGGGGTAGCGGTGAAAGGCATAGATATCACGCAGAACTCCAATTGCGAAGGCAGCTTACTAAACCATAACTGACACTGAAGCACGAAAGCGTGGGGATCAAACAGGATTAGATACCCT
+
CCFGGGGG?FFFEGFFGGEDFDCFEGGGDEGGGGGGGGGFFC@EGGEGDGGGGGGGGGFFFGCFFFGEFEGGFFF?<FGCFGEGGEGFFFFDEGGGGGGGGFFCFFG<FFGGGGGGFFFFGAFGG,3>=DFGGGG8,=DCFF<AF9F:FDGEGG,@>C++*6@,D@8:FE*CDGGG9FE:7FF7<:,@<:FEEE7CF+FF#3?<?:F,FCEF<'<:979C5558/8C5>EGGGFA;ECC;BBGEGFG<GGF398AD<FC8=GF?FAFGFGCCD=*@+=EGF>C<FGFFA8,5<,<FFDF=,8FGFE:9<GGGCCEE4+GFC@F@F:,+C>F7CFGF?:,9EE9GGGF9GGGGGFFFFCFFGGGGFCGDGGF@EE,GGCFFGGFFCGGGGGGEGGE<GGGFE9GGGGGF@GGGGGGGFEDGGEFFFFFGGGFFGGGGCCCCC
@sH 28073
TGAGGAATATTGGTCAATGGACGAGAGTCTGAACCAGCCAAGTAGCGTGCAGGATGACGGCCCTATGGGTTGTAAACTGCTTTTATAAGGGAATAAAGTGAGCCTCGTGAGGCTTTTTGCATGTACCTTATGAATAAGGACCGGCTAATTCCGTGCCAGCAGCCGCGGTAATACGGAAGGTCCGGGCGTTATCCGGATTTATTGGGTTTAAAGGGAGCGTAGGCCGGAGATTAAGCGTGTTGTGAAATGTAGATGCTCAACATCTGCACTGCAGCGCGAACTGGTTTCCGTGAGTACGCACAGGGTGGGCGGAATTCGTGGTGTAGCGGTGAAATGCTTAGATATCACGAAGAACTCCGATTGCGAAGGCAGCTCACTGGAGCGCAACTGACGCTGAAGCTCGAAAGTGCGGGTATCGAACAGGATTAGATACCCT
+
FGGGGGGFGAFGGGGGGGGGFFGGGGGGGGGGGGGGGGGGGG@FAFGGGGGGGGGGFEEGGGG7FFFGGGGGEGFFGGGGGDFGGGGGDGGFFFEFGGGG9FGGGGGGGGFG@FFGGGGGGGGGGGGGGGGF?FFGGFGGGFGGG8CDFBAFF,@FF,=3D=@FFGFC>FGGEFGEGGEGGGFGGC5<<FECFGGEE<F525#FFF?,CCC#C<5-@?E=<6=GFEGD<5FC<FGFGGF?F<+<ADEEDFGGB0C:7GAFCCCG=@,9FFE>GGGFEE3GGGGGGGF=339F5@GFGFEAFB=7EGGGE@DFFCE7GGDGGGGEBGGFCEF5,EFFC-ADFFFECF<GFDGFFF6@CCF@+GGGGGFFFC,GFEGFEF:>GGGGGGGGGFFFEF<GGGGGFEGFGGGGGGFGGGGGGGFFFGFGGGGGGGGCCAA@
@sH 31966
TGGGGAATATTGGGCAATGGGCACAAGCCTGACCCAGCAACGCCGCGTGAAGGAAGAAGGCTTTCGGGTTGTAAACTTCTTTTGTCAGGGACGAGTAGAAGACGGTACCTGACGAATAAGCCACGGCTAACTACGTGCCAGCAGCCGCGGTAATACGTAGGTGGCAAGCGTTGTCAGGATTTACTGGGTGTAAAGGGCGTGTAGCCGGGAAGGCAAGGCAGATGTGAAATCCACGGGCTCAACTCGTGAATTTCATTTGAAACTGTTTTTCTTGAGGATCGGAGAGGCAAGCGGAATCCCTAGTGTAGCGGTGAAATGCGTAGATATTAGGATGAACACCAGTGGCGAAGGCGGATTGCTGGACGACAACTGACGGTGAGGCGCGAAAGCGTGGGGAGCAAACAGGATTAGATACCCT
+
<CAFC8CFFGDGGEFFGF,;;E,BEDFF<CCFGGGGGGFGGGFG@@F+@FEGG8@F?EFCEFFCEECG,B=FFGGGDFEACCFDFFEC,FFCFBFGGCFFGDFEFF+C,E9F??=FFGGDCFGDC7:>F8<FGGD,BFDC<<33@3B@:B<@F,D;73FFDF,>@2,8<C<**1C,7CCCGFG9BF6CFEGFCF:<**)1):<,,8**2<9>A0848#87.9CDGGC,5<013F@#>72:<CCC8GFCFB,6,6E,@7EA;0D8FD,F@C,B<<<FC88+EF6:,9B+C-E8E@,,8=E@EEFEEGAFCFFA,?7CDGGGFDE8FFCEEC<,,C,FFEF<CEGEEDEF@F@+,EAEGFDCCB<B,DGFGGFCFCEFFF6C7FDEEGC7F7@F@<FE<E8@DFFGFFAGGGFGGCCCC<
@sH 46990
TGAGGAATATTGGTCAATGGGCGAGAGCCTGAACCAGCCAAGTAGCGTGCAGGATGACGGCCCTATGGGTTGTAAACTGCTTTTATAAGGGAATAAAGTGAGCCTCGTGAGGCTTTTTGCATGTACCTTATGAATAAGGACCGGCTAATTCCGTGCCAGCAGCCGCGGTAATACGGAAGGTCCGGGCGTTATCCGGATTTATTGGGTTTAAAGGGAGCGCAGGCGGACCTTTAAGTCAGCTGTGAAATACGGCGGCTCAACCGTCGAACTGCAGTTGATACTGGAGGTCTTGCGTGCACACAGGGATACTGGAATTCATGGTGTAGCGGTGAAATGCTCAGATATCATGAAGAACTCCAAGCGCGAAGGCAGGTATCCGGGGTGCAACTGACGCTGAGGCTCGAAAGTGCGGGTATCAAACAGGATTAGATACCCT
+
EFGFGC,CFFGGGGGGGGGEGGGGGGGGGG8FGGGGGGGFGGGGGGGFGGFGGGGGGGCFGFGGFG9FFG>FEFFGGGGGGCGGGGFGGFFCFFGGGGGGGGGGGGGGGDEFFGGGGGGGGGGGGGGG9,EFGGGGFG9D<D7=CFEFBFGGFA=FGGGG,@CGFC:FBFGGCEC>EFGDGGGGD@CFG8GFFFCEGGGCFFFCC@GD@<5;9CF:E@ED2E=5CCCCFC<CFGG;?C:@FF:BADC/EFFC@>:DD:ECFFF=:CABCFFCDF+ED;D=:EFBAFEB+CCF?GGGGGGGFFFFB9GFFFE;,9GGGFFGGGGEFGFEC,,@9FE8GGFFGDGFFA9GGFAEEEDE:DF>@GDFCGFGGFGGGGGGGFCEGGGGGGFEFE@GGEFEDGGECEGG@GGEGGFFGGGGGGFGGGGGGGGGF@<,C@-A
@sH 430
TGGGGAATATTGGTCAATGGGCGAGAGCCTGAACCAGCCAAGTAGCGTGCAGGATGACGGCCCTATGGGTTGTAAACTGCTTTTATAAGGGAATAAAGTGAGCCTCGTGAGGCTTTTTGCATGTACCTTATGAATAAGGACCGGCTAATTCCGTGCCAGCAGCCGCGGTAATACGGAAGGTCCGGGCGTTATCCGGATTTATTGGGTTTAAAGGGAGCGTAGGCCGGAGATTAAGCGTGTTGTGAAATGTAGATGCTCAACAGCTGCACTGCAGCGCGAACTGGTTTCCTTGAGTACGCGCAAAGTGGGCGGAAGTCGTGGTGTAGCGGTGAAATGCTTAGATATCACGAAGAACTCCGATTGCGAAGGCAGCTCACTGGAGCGCAACTGACGCTGAAGCTCGAAAGTGCGGGTATCGAACAGGATTAGATACCCT
+
GGGGGGGGGGGGGGGGGFFFGGEFGGGGGGGGGGGGGGEF@FGGGGGEGDFGGGGGEFGGE=BFGFGGGGGG@DFFGGGGDFFGGGGFEEFFGFGGGGGGFGF?,EFDFDG8FCFG=EEGGCFGGGGFAFE<EEEECGG9,=FECB8CFBFGGGGGD<FGFGCF78FGGGGC;EFDEDEDFGGECC5FFFGGCFGGGGEGGFG9:F=1CC9++8CF87>;:2*717/):7/<6*<484ECDGFGGFGGFB=E7CCCDFC@#5#7@C<B>FGFGGGFB@+88EG@FB38,>AFDF=3=4+,6,9DFC=BECEDC>+EB?D:E?EC9GGE;@<F@AFD9FF8GGGGGGGFGFEFC8+,CFBCGGGFEFGGGGGGGGGGGGGGFCEGFFF@CGGGGGGGFFGGGGGGFGGFFBEE8,FFGGGGGGGGGFGFFCFCCCCC
@sH 431
TGAGGAATATTGGTCAATGGGCGAGAGCCTGAACCAGCCAAGTAGCGTGCAGGAAGACGGCCCTATGGGTTGTAAACTGCTTTTATAAGGGAATAAAGTGAGCCTCGTGAGGCTTTTTGCATGTACCTTATGAATAAGGACCGGCTAATTCCGTGCCAGCAGCCGCGGTAATACGGAAGGTCCGGGCGTTATCCGGATTTATTGGGTTTAAAGGGCGCGTAGGCCGGAGATTAAGCGTGTTGTGAAATGTAGATGCTAAACATCTGCACTGCAGCGCGAACTGGTTTCCGTGAGTACGCACAAAGTGGGCGGAAGTCGTGGTGTAGCGGTGAAATGCTTAGATATCATGAAGAACTCCAATCGCGAAGGCAGGTATCCGGGGTGCAACTGACGCTGAGGCTCGAAAGTGCGGGTATCAAACAGGATTAGATACCCT
+
FFFEDGFGGGGFGGGFGGGGGGGGGGGGGGGGGGGGGGGGGGGFGGGFGGGGGGGFFGFGCEGGGGAFGGFGGFEGGFGGGGGGGGGGGGGEGGGGCGGGGGGGGGGGGGGGFFGGGGGGGG9FFFGDFGGFGGGGGFEB<FFGGGGGGGG9DGFEGGGF8FFGGGCEGGGF;EGGCGFGCGF:CDC7FFCEC>*=/=F?,36<7?7*<567753*16:5@CEG@2=+:GGF@FE>C>5:FFFFCGFAF;<@28,3@,@:,,,,,7,>@38*<FEDC@6+?FFDGEFB=3DC)CC?69EE8CGGFEEGFCB,4++7DDFFA,6+5>,GGGFEFEFFFE<CFGEFFFFDGFEFGGFEFDF:GGFFF<EFGGGGGF7CCEEGGGGGGGGGGGFGGFGGGGGFGFGGGGEGGGGGGFGGDDFFEAFFC,@9GGGCCCCC
@sH 20025
TGAGGAATATTGGTCAATGGGCGAGAGCCTGAACCAGCCAAGTAGCGTGAAGGATGACTGCCCTATGGGTTGTAAACTTCTTTTATAAAGGAATAAAGTCGGGTATGCATACCCGTTTGCATGTACTTTATGAATAAGGATCGGCTAACTCCGTGCCAGCAGCCGCGGTAATACGGAGGATCCGAGCGTTATCCGGATTTATTGGGTTTAAAGGGAGCGCAGATGGATGTTTAAGTCAGTTGTGAAAGTTTGCGGCTCAACCGTAAAATTGCAGTTGATACTGGATATCTTGAGTGCAGTTGCGGCAGGCGGAATTCGTGGTGTAGCGGTGAAATGCTTAGATAGCACGAAGAACTCCGATTGCGAAGGCAGCCTGCTAAGCTGCAAATGACATTGAGGCTCGAAAGTGCGGGTATCGAACAGGATTAGATACCCT
+
@@FFG<FGGGGGGGGGGGGGGGGGGGGGGCFFGGGGGGGFFDC@CFGG7FGGGGGFEF,CDFGFFCFFGGGFFFEGGFGGCEAFGGGGFFGGGGGGFF5BBF>E>BFGGGG=EFE+ABFG,EEFFFFGCGGGFFEAFFG9EEC@FFGFGG<,BFGGGGG@FGGGEGGCFGGGGGGGGCEC:,DCGC>FGCGFGFGEC*CCDG9FFCFD:'27<<F>EFGGEBECGG8CFFF?FFF<0>C/<,@E,;GGGGGCGFE@:>GF9EF:=CCB?DC@FGFFF?EFFGGC,FE,,EF=+GGGFF@4+@+EF8F@GDB>>=+CGFFGGFEEEFCFFFEA,,,FCGGGFDC,,<ECFA9GGFGGGDCEEGF7CFCE@FE7FFFGFF<B,GFGGE,,EFCC<GGFEFCFCCFGEFFF@+F8GGGGFEDFGGGGGGGGF8FA99<C
@sH 433
TGGGGAATGTTGGGCAATGGGCGAAAGCCTGATGCAGCAACGCCGCGTGAAGGAAGAAGGCCTTCGGGTCGTAAACTTCTGTCCTCAGGGAAGAAGAACTGACGGTACCTGAGGAGGAAGCCCCGGCTAACTACGTGCCAGCAGCCGCGGTAATACGTAGGGGGCAAGCGTTATCCGGAATTATTGGGCGTAAAGAGTGCGTAGGTGGTAACCTAAGCGCAGGGTTTAAGGCAATGGCCTAACCATTGTAAGCCCTGCGAACTGGGTTACTTGAGTGCAGGAGAGGAAAGCGGAATGCCTAGTGTAGCGGTGAAATGCGTAGATATTAGGAGGAACACCAGTGGCGAAGGCGGCTTTCTGGACTGAAACTGACACTGAGGCACGAAAGCGTGGGGAGCAAACAGGATTAGATACCCT
+
GCFFGGGGGFGGGGGGGDFGDGGGGGGGGFGGGGGGGGGGGGGGDGGFGGGGGGGGGGGGGGFFGG>EFGEEGGG?EFGG<FFGGGFGGGGGGGG8AAFGCFGGGGGFFCGFFGFGGGFGD<DDGGEGGGGGGG8EEGGGFDFGGGCECBBFGFFCDFFGGGECDE:8<FF5@<CFGGCF=CGFFCFGGCCEGFFFC9:9CD?CEFGGGGFG@>C?G<E;>FE8:<GCFE9,+FDBDCFFGF@DC<GFFGFGCCCEEG@=FDFFFGDGF9@8GEF6F/GGG=A;C<?:GF?@==8@,ECFFF@GG@E7EEAAFEDGGGFGFE=@DGGGGGGEECF?GDGFC:GGGGGGGGGGGF<GGFEFGGGGGGGGGGGGFDGGEFGGGGGGGGGGGGFFDGGFDCGFGGGGGGGGGGGFCCCCC
@sH 434
TGAGGAATATTGGTCAATGGGCGAGAGCCTGAACCAGCCAAGTAGCGTGAAGGATGAAGGTCCTACGGATTGTAAACTTCTTTTATACGGGAATAAAGTTTCCTACGTGTAGGATTTTGTATGTACCGTATGAATAAGCATCGGCTAACTCCGTGCCAGCAGCCGCGGTAATACGGAGGATGCGAGCGTTATCCGGATTTATTGGGTTGAAAGGGAGCGCAGACGGGAGATTAAGTCAGTTGTGAAAGTTTGCGGCTCAACCGTAAAATTGCAGTTGATACGGGTTTCCTGGAGTGCAGTTGAGGCAGGCGGAATTCGTGGTGTAGCGGTGAAATGCTTAGATATCACGAAGAACCCCGATTGCGAAGGCAGCTTGCTAAACTGTAACTGACGTTCATGCTCGAAAGTGTGGGTATCAAACAGGATTAGATACCCT
+
FGFGGGGGGGGGGGGGGGGGGGGGGGGGGGGGGGGGGGGCFGGGGGFCFGGGGGGGGGGGFGGFGGGGFGEGGFGGGGGGGDGGGFGDGGGBFGGGGGGGGGGGGGGGGGFGGGFGFGGGGGGGGGFC++,FCFFGGGFGFFGDGGEFGFFGGGGGGFGGGGGGGGEGEGGG=EFGGCEFFFGGDC0GGGGGGC@EGGCCG.FGCFFF$F=GGG@FG;C:7DCC>=7*E:>CECC4F@0:F</=FGGBF+BG+=:E8EFCCFFFD?CGEF<DGCDC,@6CC'GFF<FB6,,,1B,CFF@8GBBCFFEEF>A@+9+C@,,<FGGGFFC@DGFFFFFDFFGGGGGGGGGGGGEGGGGDEFFGGGGGGDFGGGFGGGFGGGGGGGGGGGF:BFGFECFFCGGGFGGE9GFDGFFFGGGGGGGGGGGGGFGFFGGCCCCC
@sH 23958
TGAGGAATATTGGTCAATGGACGGAAGTCTGAACCAGCCAAGTAGCGTGCAGGAAGACGGCCCTATGGGTTGTAAACTGCTTTTATGTGGGAATAAAGTCAGGGACGTGTCCCTGTTCGCATGTACCACAGGAATAAGGACCGGCTAATTCCGTGCCAGCAGCCGCGGTAATACGGAAGGTCCGGGCGTTATCCGGATTTATTGGGTTTAAAGGGAGCGTAGGCCGGAGGGTAAGCGTGTTGTGAAATGCAGTTGCTCAACATCTGCACTGCAGCGCGAACTGTGCTCCTTGAGTGCGCAGGAAGTAGGCGGAATTCGTCGTGTAGCGGTGAAATGCTTAGATATGACGAAGAACTCCGATTGGGAAGCCAGCTTACTGTAGCGCCACTGACGCGGAAGCTCGAAAGTGCGGGTATCGAACAGGATTAGATACCCT
+
CFFDGFGGGGFGGGGGGGFGFGC+CFGGGGDGGGGEGGGFGGGGGGCCEGGGGGF<FG7FGGGGGFGGGG@EGG<FGGGGGGGGGGFFGFG=FGCGGGGGFEFFGGGGGGFFFGCFFFGEGGGGGGGGGF88BFFGGGGGFGGGGGGFGFGGGGECFF8FEAEFGGCFGGGGGGGGEGGGG9FEECG**=FGGGGGGGGGGGGGGGEGGGGFEC0GGDDDDFGFDE/*:1<<CGG@C;GGGGFECF?;>D?GC9CF:DFGFFB;D,<C=FGE@F?@+::E,DB3+,:,@,GF?C>C=8,5,C7,,+@GGF;6>4DEE=4+E9GGEF7FEEC5,,C,=C9FE=9GGDGFFEAFEFC=,?GFEFE@FGFGCFC9FFFCFE@+EECF@EFF7EGGFC8GF@GFDGGGGGGGEFGGGFFGGGFFFAFGGGGGFEGCCCCC
@sH 436
TGGGGAATATTGCACAATGGGGGAAACCCTGATGCAGCGACGCCGCGTGGAGGAAGAAGGTCTTCGGATTGTAAACTCCTGTTGTTGAGGAAGATAATGACGGTACTCAACAAGGAAGTGACGGCTAACTACGTGCCAGCAGCCGCGGTAAAACGTAGGTCACAAGCGTTGTCCGGAATTACTGGGTGTAAAGGGAGCGCAGGCGGGAAGACAAGTTGGAAGTGAAATCCATGGGCTCAACCCATGAACTGCTTTCAAAACTGTTTTTCTTGAGTAGTGCAGAGGTAGGCGGAATTCCCGGTGTAGCGGTGGAATGCGTAGATAGCGGGAGGAACACCAGTGGCGAAGGCGGCCTACTGGGCACCAACTGACGCTGAGGCTCGAAAGTGTGGGTAGCAAACAGGATTAGATACCCT
+
GGGGGGFGGGGFFGGGGGGGGGGGGGGGGGGGGGGGGGGGGGGEGGGFGGEGGGGFGGGFFFGGGGGGGGGGGGGGFFGGFFGGGCGFGGGGGGGGGGGGGGGGGGGGCFGGGGGGGGGGGGGGGGGGGGGGGGGGGF7>FCDGGGEGFCGGGGCFCGDFGGGDCFFGGGGGGGGG@FGFA@FBF<=CBB9FFGGE=EGGGGEED?E:?A8ECDF=@6FGD,?:F=F<:EC9FFEGDB@EFEFC6CF:F;@;3CC==C:D-8FCA<C:9B<=DGEFGFD8E5CFGGGGGEGGGGEC7GEFE,GDBFECGFFC,EEGFGGGGGCC+GGGFAGGCCCFA<EGEGGFF@,GEDGGFFGGFFFFCGGGGFFGEGGGGGGFGGGF6CGGFGGGGGFGGFFFGGGFGGGGGGGGGGGCCCCC
@sH 437
TGAGGAATATTGGTCAATGGGCGAGAGCCTGAACCAGCCAAGTAGCGTGCAGGAAGACGGCCCTATGGGTTGTAAACTGCTTTTATAAGGGAATAAAGTGAGCCTCGTGAGGCTTTTTGCATGTACCTTATGAATAAGGACCGGCTAATTCCGTGCCAGCAGCCGCGGTAATACGGAAGGTCCGGGCGTTATCCGGATTTATTGGGTTTAACGGGAGCGTAGGCCGGAGATTAAGCGTGTTGTGAAATGTAGATGCTCAACATCTGCACTGCAGCGCGAACTGGTTTCCTTTAGTACGCACAAAGTGGGCGGAATTCGTGGTGTAGAGGTGAAATGCTTAGATATCACGAAGAACTCCGATTGCGAAGGCAGCTCACTGGAGCGCAACTGACGCTGAAGCTCGAAAGTGCGGGTATCGAACAGGATTAGATACCCT
+
DFFGGGGFGGGGGGGGGGGGGGDGGGGGGGGGGGGGGGGGGGGGGGGGGGGGGGGGGGGGGGGFFGGFGGGGGGGGGGGGGCGGGGGGGFGFGGGFFGGFGGGGGGGGGGGGG@FGGGGGGAFGGGGGGGFGGGGGGGGFGGGGGGGGFGDFEG<:FEGGGGGGGGGGD*@DFGFD<FEGFFGGGGGDC@;BGFCCGGGGGF0@GFFF@CA$?=E@E>F:5<57?=>BG<71>CGFGGEGGGFCCFGFC;CC@AC<CFF80A>9FFGG.GGACF8@185=DCGGFB<:289,0@CFCAEF@,9GGEEC:,<>+FEECGFGGGFFBE,GGGGGGGGGGFCC9,FFFFC?GFDGGFF@FGE@GGF@GGGGGFCGGGGEF@GGGGGGFGFGEE;GGGGGGGGFDBF<FGGGGGGGGGGGGGGGGGGGGGGGFGGCCCC@
@sH 47633
TGAGGAATATTGGTCAATGGACGGAAGTCTGAACCAGCCAAGTAGCGTGCAGGATTGACGGCCCTATGGGTTGTAAACTGCTTTTGTTGGGGAGTAAAGTTGGGCACGCGTGCCTTTTTGCATTTACCCTTCGAATAAGGACCGGCTAATTCCGTGCCAGCAGCCGCGGTAATACGGAAGGTCCAGGCGTGATCCGGATTTTTTGGGTTTAAAGGGAGCGTAGGCCGGAGATTAAGCGTGTTGTGAAATGTAGACGCTCAACGTCTGCACTGCAGCGCGAACTGGTTTCCTTGAGTACGCACAAAGTGGGCGGAATTCGTGGTGTAGCGGTGAAATGCTTAGATATCACGAAGAACTCCGATTGCGAAGGCAGCTCACTGGAGCGCAACTGACGCTGAAGCTCGAAAGTGCGGGTATCGAACAGGATTAGATACCCT
+
EF9FGGGCFGGGFGGGGGG?EFFDF;7FFG9CFGGCFGGFFFCEFFC@@CFGGGGGGGG:@CEGGGGGFGGDFEGGGGGGGEE9ECFGGGGGGC:9F@C9FF?7FC@E7+@FGGFFFFGEGGGC,C?,AF8EEFGGGGEEEF7>7>CCFCFFGGCCCFGFGFC,<*3><C1:ACGGGGCF>328,2%:82)31??<722<9$='<<1@+C@CC=C:C?FGF?E==<;GFF<FF1+B5>CDFBFCGE<@FFFFG7@C:CD5<,C=CF=AEGFGDFF8CDE@DGFFGFD:>8GFFDCEGEFGDFFA8GGGF>DGGGGEGGGGGFEGGBGGGGFFA?<E@AGGFGGGFGGGCGFGF8CCC@GGGGDGFE9FGFE<ECGGGGFGF:DEF@9GEGGEGGGGGGGGGGGGFDGGGGGGGEEAGGGGFFFFFE<GFGGGC<<AA
@sH 20324
TGAGGAATATTGGTCAATGGACGAGAGCCTGAACCAGCCAAGTAGCGTGAAGGATGACTGCCCTATGGGTTGTAAACTTCTTTTATATGGGAATAAAGTTTTCCACGTGTGGAATTTTGTCTGTACCATATGAATAAGGATCGGCTAACTCCGTGCCAGCCGCCGAGGTAATACGGAGGATCCGAGCGTTATACGGATTTATTGGTTTTAAAGGGAGAGTAGGCAGGAGATTAAGCGTGTTGTGAAATGTAGATGCTCAACATCTGCCCGGCAGCGCGAACGTGTTTCTTTGAGTACGCACATAGTGGGCGGAATGCGTGGTGTAGCGGTGAAATGCTTAGATATCACGAAGAACTCCGATTGCGAAGGCAGCTCACTGGAGCGCAACTGACGCTGAAGCTCGAAAGTGCGGGTATCGAACAGGATTAGATACCCT
+
6CEFEG?F@FFF@GGGDEE@FDCGGGGGGGFFGFDEE8:EFCEFCFECCCGGGGFAFEAF9<EEFF<8FEF@@BFFFCFGA,CFGGF9E9EEE?E?<A??9AF9FFEBDFFGGF,BA<DF,@<FC9BAFFFDF,CFGGGFGGGGGFFFGED?:FC:>FGF+>FF7+8++@FCFFCGGGD@@:,6>55CF*F@2,@<=E@CC8@;F&F7C/@C6:<64#7;3344%1CDD2C<<:>?>2FED@1F;9>DCGGFD@B?FF@,,83E><++8,3+=:+8+3,6+:8FFA=:,,?,*8++@,FB=7,<DEECB>C4@64++FF<E==8*8,,9FF?FGGFDGFA?,CCFC=7F9F<CB+F@7E=CCEB,F@@C,E@@FCEDFB:7F7C,6,F@FCCE?,F8CF8GFFGE@@+FCECFCF@BFECCDFFF6@,C,EA@-<A
@sH 440
TGGGGAATATTGCACAATGGGGGAAACCCTGATGCAGCGACGCCGCGTGAGCGATGAAGTATTTCGGTATGTAAAGCTCTATCAGCAGGGAAGAAAATGACGGTACCTGACTAAGAAGCACCGGCTAAATACGTGCCAGCAGCCGCGGTAATACGTATGGTGCAAGCGTTATCCGGATTTACTGGGTGTAAAGGGAGCGTAGACGGAGTGGCAAGTCTGATGTGAAAACCCGGGGCTCAACCCCGGGACTGCATTGGAAACTGGTCATCTAGAGTGTCGGAGGGGTAAGTGGAAGTCCTAGTGTAGCGGTGAAATGCGTAGATATTAGGAGGAACACCTGTGGCGAAGGCGGCTTACTGGACGATAACTGACGCTGAGGCTCGAAAGCGTGGGGAGCAAACAGGATTAGATCCCT
+
FFEGGEGGGGGGGGGGFGGGGGGGGGGGGFFGGGGFGGGGGGGGGGGFGGGGGFFGDFGFGGGFGGG@FGGGEFGGGGGGGGGGGGGFGGGGGGGGGGGGGGGGGGGGGGGGGGGGGGGGCGGGEGGGGGGGGGGGGFGGGGGGGGGGGGEGFGGGG9FFGGGGGGGGFGGGGGGGGGGG<<C:FFCEEFGF>FGCEG>CGGE,)?6>ACF3CC@FF>@?<FEF@FG7GGE?EEE<EC:FGGEEGGG3DCDFBFC9D8FCFGD<=:<=8CFA2CAGGE?C+=FBC,FF@5=;>@,8=@EEFGGAFGECFFGFEEEBFFCDFGFGGGGFGGFEF<EEGGFGGGGFGGGGGEFF9GGGGEGGGGFFEFFGEEFEFGGFGGGFFEFGGGGGGGGFEFEFGFFFGGGGFFEFFECCCCC
@sH 45612
TGAGGAATATTGGTCAATGGGCGAGAGCCTGAACCAGCCAAGTAGCGTGCAGGATGACGGCCCTATGGGTTGTAAACTGCTTTTATAAGGGAATAAAGTGAGCCTCGTGAGGCTTTTTGCATGTACCTTATGAATAAGGACCGGCTAATTCCGTGCCAGCAGCCACGGCAATACGGAAGGTCCGGGCGTTATCCGGATTTATTGGGTTTAAAGGGAGCGTAGGCCGGAGATTAAGCGTGTTGTGAGATGTAGATGCTCAACATCTGCACTGCAGCGCGAACTGGGTTCCTTGAGTACGCACAAAGTGGGCGGAATTCGTGGTGTAGCGGTGAAATGCTTAGATATCACGAAGAACTCCGATTGCGAAGGCAGCTCACGGGAGCGCAACTGACGCTGAAGCTCGAAAGTGCGGGTATCGAACAGGATTAGATACCCT
+
FFFGGGGGGGGGGGGGFGGGFFF7@FGCE<FFGFGGGGGGFGAFGCEECEF,CC8EGFCEGGG,CCEFGFGGEGFGGGGGCFF@99?FFFG,AFEFFDFGGFCECFDDA8FF?8BFFGG9F9FEGG9EFFFFEC4@?9,CF@::EGEGGGGGF8+C<<<+=>CF,4@:7<E6,,D@FGGGCCE<>:8CC7FFFGEEEDG:+<?CF92.=?BCC9F5C3<)538CC8E=8C?1'+'9::F>E5:5A==;C>FFECCFFDFFF?,2DFCDFC?6DG7@:@21GFCB<FF58@GFFEEFECDC9?:EEEC:@>4,7E@48F?<GGGCAGFFCFE,<CADEC<,F;CFCDFCFCGFC86::@GGEEEFE,CFEFFGGGGGB7GDGGEFADFEFB;GGGGGECC<@:GFECEFCEGGGFFC@E9GGGGFGGEFFFC,@A8A
@sH 26949
TGAGGAATATTGGTCAATGGGCGAGAGCCTGAACCAGCCAAGTAGCGTGAAGGATGAAGGTCCTACGGATTGTAAACTTCTTTTATACGGGAATAAAGTTTCCTACGTGTAGGATTTTGTATGTACCGTATGAATAAGCATCGGCTAACTCCGTGCCAGCAGCCGCGGTAATACGGAGGATGCGAGCGTTATCCGGATTTATTGGGTTTAAAGGGAGCGCAGACGGGAGATTAAGTCAGTTGTGAAAGTTTGCGGCTCAACCGTAAAATTGCAGTTGATACTGGTTTCCTTGAGTGCAGTTGAGGCAGGCGGAATTCGTGGTGTAGCGGTGAAATGCTTAGATATCACGAAGAACCCCGATTGCGAAGGCAGCTTGCTAAACTGTAACTGACGTTCATGCTCGAAAGTGTGGGTATCAAACAGGATTAGATACCCT
+
EEFGGFGGGGGGGGGGGGGGGGGGGGGGGGGGGGGGGGGFFFFGGGGFGGGGGGGGGGGGCDFGGGGGGGGCEFFGGGGFAFFGGGGGGGGGGGGFGGGGGGGGGGGGGGGGFFGGGGGCFGGGEGGCGGGGFGGGGDFGFGGG7D:FGGGGGGGDGGGGFGGGGGGGGGGGGCFEGFFF@8FGGEGGEEGGGGGG5BFGGGGGGGC@FGG@:CFFGFGG>>9DCEF>F;GGFFFA<@GGGFFFFDF4:GGCCGGED4FDEFE>GFFFAGGGFGGGDAADFFGGFF8GGGGGFGGGGFCFFGFFDEDGGGGGFF7GEGGGGGGGFGEFC;FEE9F@9GGFGGGGGGFGFCGGFFECEFE7GGEFGFFGGGGGFGGFFDDGGGFGGFGGGGFGGGGGGGGGGGGFEDGGGGGGGGGGGGGGGGGGGGGFFGGCCCCC
@sH 443
TGAGGAATATTGGTCAATGGACGCAAGTCTGAACCAGCCAAGTAGCGTGCAGGACGACGGCCCTCTGGGTTGTAAACTGCTTTTAGTTGGGAATAAAGTGCACCACGAGTGGTGTTTTGTATGTACCATCAGAAAAAGGACCGGCTAATTCCGTGCCAGCAGCCGCGGTAATACGGAAGGTCCAGGCGTTATCCGGATTTATTGGGTTTAAAGGGAGCGCAGGCGGACCTTTAAGTCAGCTGTGAAATACGGCGGCTCAACCGTCGAACTGCAGTTGATACGGGAGGTCTTGAGTGCACACAGGGATACTGGAATTCATGGTGTAGCGGTGAAATGCTCAGATATCATGAAGAACTCCGATCGCGAAGGCAGGTATCCGGGGTGCAACTGACGCTGAGGCTCGAAAGTGCGGGTATCAAACAGGATTAGATACCCT
+
CFFGGGGGGGGFGGGGGGGDFEFGGGGFGGGGGGFGGGFDGGFGGGGFEGGGGGGFEEFFGGGGFFFGGGGGGECFGGGGGFGGGGGGGGGEAFFGGGGGDGGGGGGGGGFGFFC7FFCFC?,?FBFFGGGFGGGFGGDFGGGGGGEDGGFFGCGGGCGFGGGGGGGCFGGFFG7FGG<CCGG,,8?GEGG=DFFGGCG/+==<FFG7C7BFFGEBC66265:9782;,,:FECC><FCGGGFFC9GE>C:E/6?EGFCGCF@/7B7F>&;?FD;C'D:GC&FFGEGFFCCFDGFFD=GF=@FEE=9?A;EGGFE9EDD:GF>B=FCEEEGGGGFD9FFFFE9F<FGGGGGEE:GEGGGEFFGF?EEFFFFGGGDGGGFF?GFGFFFFECGGGF8GGGGFGCGGGGGGGGCGGGGGGFGFFFGGGGGGGGGCCCCC
@sH 444
TGGGGAATTTTGGACAATGGGGGCAACCCTGATCCAGCCATGCCGCGTGCAGGATGAAGGCCTTCGGGTTGTAAACTGCTTTTGTCAGGGACGAAAAGGACCGTGTTAATACCATAGTCTGCTGACGGTACCTGAAGAATAAGCACCGGCTAACTACGTGCCAGCAGCCGCGGGAATACGTAGGGTGCAAGCGTTAATCGGAATTACTGGGCGTACAGCGTGCGCAGGCGGTTCTGTAAGACGGATGTGAAATCCCCGGGCTCAACCTGGGAATTGCATTTGTGACTGCAGGACTAGAATTCATCAGAGGGGGGTGGAATTCCAAGTGTAGCAGTGAAATGCTTAGATATTTGGAAGAACACCAATGGCGAAGGCAGCCCCCTGGGATGCGACTGACGCTCATGCACGAAAGCGTGGGGAGCAAACAGGATTAGATACCCT
+
DCDFEFGGDFFGGGGGFGGGGGGGGGFFGGGG<EFFGGGGFGCGEGGFGGGGGGGGGGGGGGCGGGGGGDGGFEG<EFGCEFGGGGGFFGFE7CCFGGGFGGGGGCFFGGGGGGGGFFGGAFGFFFFGGGEGFG8CFFFFFGGF,@8CEG>FFGGGGGD,@CEGGGGGGGC*1*4<FF,<FCFEG<5FEFGFE<:*=@FFDG;@+<A9E6C:C**):6+531;5B.:+5CDF89GFA53<CF#2C;F=@@5C6G?7#6,C;*@C=FAC8CF@.FGFDC:<9A2FDFD>5<@DF8FFC5,,CGFGGFGE=@+CB,D<9D,=DE?99FF@D;9,,;@<,9,5>9-C6,,EEFC6,EFEDCECC=,ECGEEBFF@GEECGGGC?GDFFGDGGCFFCGEGGFCFFDEGFGGGFFEGEGFEGGGGGGGGFGGGGGFGGGGGCCCCC
@sH 30154
TGGGGAATATTGCACAATGGGGGAAACCCTGATGCAGCGACGCCGCGTGAGCGATGAAGTATTTCGGTATGTAAAGCTCTATCAGCAGGGAAGATAATGACGGTACCTGACTAAGAAGCACCGGCTAAATACGTGCCAGCAGCCGCGGTAATACGTATGGAGCAAGCGTTGTCCGGATTTACTGGGTGTAAAGGGAGCGGAGGCGGTCCTGCAAGTCTGATGTGGAAACTCTGGGCTCAACCCCGGGACTGCATTGGAAACTGTGGGACTTGAGTGTCGGAGGGGTAAGTGGAATTCCTAGTGTAGCGGTGAAATGCGTAGATATTAGGAGGAACACCAGTGGCGAAGGCGGCTTACTGGACGACCACTGACGCTGAGGCTCGAAAGCGTGGGGAGCAAACAGGATTAGATACCCT
+
CFFFG:FGFGGGGGGG,CEBEB@FGGFGD,CFDFGGGGC@FFFGGGGCCB:CFFBFFGF-5-<EFGE+BFG<EGG<<,BEEFGGGGFFCFGF@8AFCF9FDGG@DF<B<F<9,:,ED8F8BFGEGGEGGCGFCEFGGGGGGGFD@EGDGGCBGF>FFF?:C7FGFF7EC**4,@FD@@EC<C,?FF?C=<FC+8<*:CC*@=C57:132#/?EC@=7B7#381C7CF7C#,#GFE8D<A80;98F8?:,DB,7FFA97,EDCD:,<B,D8,8F@8868+8+FDFFE<5=>4AEFFD@,?59,GB5CGEDEC,@?=8,CB9<;E;GFFEF<FC,EFEE@,CGGEF9FFFFF<C9CEFCGFFC:C<,6FEE@CC<<@FFGFE@7FF;EEF@FEFE,GGECEECAGF9F@AGFC@CCCC
@sH 35828
TGAGGAGTATTGGTCAATGGACGCAAGTCTGAACCAGCCAAGTAGCGTGCAGGATGACGGCCTTCTGGGTTGTAAACTGCTTTTAGTTGGGAATAAAGTGCACCACGTGTGGTGTTTTGTATGTACCATCAGAAAAAGGACCGGCTAATTCCGTGCCAGCAGCCGCGGTAATACGGAAGGTCCAGGCGTTATCCGGATTTATTGGGTTTAAAGGGAGCGCAGGCGGACCTTTAAGTCAGCTGTGAAATGCGGCGGCTCAACCGTCGAACTGCAGTTGATACTGGAGGTCTTGAGTGCACACAGGGATACTGGAATTCATGGTGGAGCGGTGAAATGCTCAGATATCATGAAGAACTCCAATCGCGAAGGCAGGTATCCGGGGTGCAACTGACGCTGAGGCTCGAAAGTGCGGGTATCAAACAGGATTAGATACCCT
+
EGGGGGGGFGGGGGGGFFEDFGCGGGGFGGGGGGGGGGGFGGGGGGGGGGGGFGGGFEFGGGGGGGGGGGEGGGGGGGGGGGGGGGGFGGGGGGF<EGGFGGGGGGGFGFGGGCFGGGGGGGGGGGFGFGGGGGGGFGGGGGGGGGGFGFGGGGGGGGGGGGGGGGGGGGGGGGGGCGGDGGGGG@@9<C*BEG?GGCCCEF#GGGGEC:C9:FF6FAFDDCFG5C8CCFFGFCF4CA<CCF<GGGGCDEECEGGCFEFFFGGFF:?DCBB6CFFGFFEC=,FE<EA9GGGE?FDC>BFCFFA9<,FCBFEE9E>E;<GGFA@4)ECEFFC9AGGFGCGGGGGGGFC<GFFF<<FDGFGFC:E@FFAGGGGGGGCDFEGGGGGGGGFDGGGGGGGGGGGGFGGGFCGGGGGFGGGGFGFGGGGFGCFFGFGCCC@C
@sH 44158
TGAGGAATATTGGTCAATGGACGTAAGTCTGAACCAGCCAAGTCGCGTGAGGGAAGACTGCCCTATGGGTTGTAAACCTCTTTTATAAGGGAAGAATAAGTTCTACGTGTAGAATGATGCCTGTACCTTATGAATAAGCATCGGCTAACTCCGTGCCAGCAGCCGCGGTAATACGGAGGATGCGAGCGTTATCCGGATTTATTGGGTTTAAAGGGTGCGTAGGCGGTTTATTAAGTTAGTGGTTAAATATTTGAGCTAAACTCAATTGTGCCATTAATACTGGTAAACTGGAGTACAGACGAGGTAGGCGGAATAAGTTAAGGAGCGGCGAAATGCATAGATATAACTTAGAACTCCAATAGCGAAGGCAGCTTACCAGACTGTAACTGACGCTGATGCACGAGAGCGTGGGTAGCGAACAGGATTAGATACCCT
+
DF9FFFFGGGGGGGGGGGGFFG@6CE,CCEFCFCD88EDEFA<EFC7:C:7@FDGGGG9FFC@FEEAFFFGCGBEGCFECFCFGFCFFFFGF@FGGGFFCEFFGGGGGGGGFGGGGGGGGGDEEFFDBFFGFGCFEEFGGGFEDGCFGG9,5:3=7DG<CFCEDC7FEGCF9AF+@6CF*3@CFEG?EF**6B<C72ECCEDGC<,/<<C<FC?0;=BGGCCECCFCE@,,CF;DDD:C>=@>8FCCC<ACFB=;F7?C<<CCFEFF9AFE@<:-F,6=?GF9FFA@,A,GFCEB@,@:+F?GGGDEGEAGGFE@,<AFA?7+9+7=7FEC,,AE;9ACGGFCEE,AFCGFCFDD9GGGF@F@GGGGGGGGFGFE8AFF9GGGGGFEGGFEFEF<AGGFF@GGGGGGEFCFGGGGEFF@FFGGGGGEFF9CCCCC
@sH 24765
TGGGGAATATTGCACAATGGGGGAAACCCTGATGCAGCGACGCCGCGTGGAGGAAGAAGGTCTTCGGATTGTAAACTCCTGTTGTTGGGGAAGATAATGACGGTACCCAACAAGGAAGTGACGGCTAACTACGTGCCAGCAGCCGCGGTAAAACGTAGGTCACAAGCGTTGTCCGGAATTACTGGGTGTAAAGGGAGCGCAGGCGGGAAGACAATGTGGAAGTGAAATCTATGGGATAAACCCATAAACTGCTTTCAAAACGGTGTTTCTTGAGTAGTGCAGAGGGAGGCGGAATTCCCGGTGTAGCGGTGGAATGCGTAGATATCGGGAGGAACACCAGTGGCGAAGGCGGCCTACTGGGCACCAACTGACGCTGAGGCTCGAAAGTGTGGGTAGCAAACAGGATTAGATACCCT
+
FFGC@FGGGGGGGGGGGGGG,BFGGGGGGGGGDFGGGGGGGGGGGGGGGGGGGGGFCEEFDFFFGGCCGGGAFEFGGEFECFCAF,,9CFEGGF9EFGDGGGCEGCFCF+F=FDFGGFC=FG7CDCEGCFGGGGGGGGGGGCAFEGGGFE7FEFCBFGGGGGG@FC<:FG>;FGEECFG:B9BFC7=7*,?9<:=4*27:$<288F@B>52A86++0=6/<CB@ACGDAFC?CC8%0$+%88F;F@7,FED7F>6,+6+36+,,,FD,,,,FDF@9FD>,@<:BE6EGE8B;A9++F@+ADDC==ECGECFE8=,EBCAGFCFEEEF=GFAGGECF@E<F@::9FB,GCFFC99GF@<BGFFFF9EECB,CCF<F@8FC@F>FE6,EGGFEEEGGGFGDFFCGGFFCDFCFCCCCC
@sH 38097
TGGGGAATTTTGGACAATGGGGGCAACCCTGATCCAGCCATGCCGCGTGCAGGATGAAGGCCTTCGGGTTGTAAACTGCTTTTGTCAGGGACGAAAAGGACCGTGTTAATACCATGGTCTGCTGACGGTACCTGAAGAATAAGCACCGGCTAACTACGTGCCAGCAGCCGCGGTAATACGTAGGGTGCAAGCGTTAATCGGAATTACTGGGCGTAAAGCGTGCGCAGGCGGTTCTGTAAGACAGAGGTGAAATCCCCGGGCTCAACCGGGGAATTGCAGTTGTGACTGCAGGACTAGAGTTCATCAGAGGTGGGTGGAATTCCAAGTGTAGCAGTGAAATGCGTAGATATTTGGAAGAACACCAATGGCGAAGGCAGCCCCCTGGGATGCGACTGACGCTCATGCACGAAAGCGTGGGGAGCAAACAGGATTAGATACCCT
+
CEFGGGGGGGGGGGGGGGFGCFGGGGGGGGGGGGGGGG<?9EFGGGGGGEGGGGGGGGGGGFGFFFCFFGGGGGGG9FFF,BDGCFGGC<BFCF==FGGFF+CFFBFFGGGGGFGGGCFFFGGG9<CEFGG9DGFGFF:BFGFFFFGGGECFGGFGDEGG>7FGGD8FFF>EF7*<CABCGGGC:-*1?CFGGCCECF?EG*F;8686<8FFE?C>EFFB*DFD;>EBE=5C=DA:ADCF?FC>2#@9E>AGFCG8>C@FC8GC@@A:DDFE5DFGDA+?GGFFGGGE<<FFC=A,E;5,C,<9CFE=+B+FAFCFEFEAED?A<DAEEDA,<GE<<7C:C7GGGGGF:F9FAEGGGGFD,FGGGGDGFFFFGEEGEFCDFGGGFEGGGGGFGGGFFFAFC<@C<FCFC@;GGEFCGGGFFFEFBF<EGGGGGGEFBCCCC
@sH 25496
TGAGGAATATTGGTCAATGGGCGAGAGCCTGAACCAGCCAAGTAGCGTGCGGGACGACGGCCCTATGGGTTGTAAACCGCTTTTGATTGGGAACAAAGAGCGCCACGTGTGGTGCGTTGCGTGTACCTTTCGAATAAGCATCGGCTAATTCCGTGCCAGCAGCCGCGGTAATACGGAAGGTGCGAGCGTTATCCGGATTTATTGGGTTTAAAGGGTGCGTAGGCGGCACGCCAAGTCAGCGGTGAAATTTCCGGGCTCAACCCGGACTGTGCCGTTGAAACTGGCGAGCTAGAGTGCACAAGAGGCAGGCGGAATGCGTGGTGTAGCGGTGAAATGCATAGATATCACGCAGAACCCCGATTGCGAAGGCAGCCTGCTAGGGTGCGACAGACGCTGAGGCACGAAAGCGTGGGTATCGAACAGGATTAGATACCT
+
CGGGGGGGGGGGGGGGGGFGGGGGGGGGGGGGGGGGFGGGGGGGGGGGDEEGGGGGGGFGGGGGGGGGGGGGGGGGGGGGGGGGGGGGGGGGFGGGGGGGGGGGGGGGGGGGGGGGFGGGGGGGG9FFGGGGG?DFGGGGGGEGGGGGGGGGGGGGGGGGGGGGGGGGGGGGGGGGGGGGGCCFGGEGGGDCGGGGGGEGGGGGFGGEEFFGGGGFGDED::GGGGGEDGGFG9C<GGGGGGFEFGFCECGGFGGFFF?FGGGFGFEGGF9:<F:DFE=DEFGGEFDGGGFBAFGGGGCGFF@GGEFC8<DGGGFDEGFBFEC98FFCCGGGGGGGFGFGFFA8DGFGGGGFEGGCGGGFFDFFGGGGGGEGGGFFFGGGGGGGGGGGGGFGGGGFFFCDECGGGGGFECECGGGGGGGFFFGFAFGFFGCCCCC
@sH 18771
TGGGGAATATTGGGCAATGGGGGAAACCCTGACCCAGCAACGCCGCGTGAAGGAAGAAGGCTTTCGGGTTGTAAACTTCTTTTACCAGGGACGAAGGACGTGACGGTACCTGGAGAAAAAGCCACGGCTAACTACGTGCCAGCAGCCGCGGTAATACGTAGGTGGCAAGCGTTGTCCGGATTTACTGGGTGTAAAGGGCGTGTAGGCGGAGAAGCAAGTCAGAAGTGAAATCCATGGGCTTAACCCATGAACTGCTTTTGAAACTGTTTTCCTTGAGTATCGGAGAGGCGGGCGGAATTCCTAGTGTAGCGGTGAAATGCGTAGATATTAGGAGGAACACCAGTGGCGAAGGCGGCCTGCTGGACGACAACTGACGCTGAGGCGCGAAAGCGTGGGGAGCAAACAGGATTAGATACCCT
+
CF@FGGGGGGGGG8FEGGFFGGG::FADEGGG,FFGGGGG<F:@CFFFGGFGGGAFGCFGGC<F<CGGDGGCFEGFFGFFGGGAFECFGG@BFEEEGGGGGG8FEEG7+C?<DDGGGGFEE8FFD7FCEFFCFGGC<F@FFGCC@FFG>FB1<F3CFGFGCECFGG<3CFGE?EECFFG:FEGF3+>FGC519:2C:*@C@:?>BC9FC:F=EF#C??87>A;;CC@9@9,@@<CCFD>8>F><C,DFF?EEGF59F@,CFGGGGGGGG#846AB7CCG69CGDCEGECGCF8FGGFFFC?EBFFEGFFDGFAC,EGGGGGGGGGFGFGGFGGGFFF@FE?<DFDGGFF7GFGEGGFFGGGGGFFCC@EFGEFFEGFGGFFFBCGGGFEF@GFGGGFGGGDGGGGGGGGGGGGGCCCCC
@sH 452
TGAGGAATATTGGTCAATGGACGGAAGTCTGAACCAGCCAAGTAGCGTGCAGGATTGACGGCCCTATGGGTTGTAAACTGCTTTTGTTGGGGAGTAAAGTTGGGCACGCGTGCCTTTTTGCATTTACCCTTCGAATAAGGACCGGCTAATTCCGTGCCTGCAGCCGCGGTAATACGGAAGGTCCAGGCGTTATCCGGATTTATTGGGTTTAAAGTGAGCGTAGGCCGGAGATTAAGCGTGTTGTGAAATGTAGACGCTCAACGTCTGCACTGCAGCGCGAACTGGTTTCCTTGAGTACGCACAAAGTGGGCGGAATTCGTGGTGTAGCGGTGAAATGCTTAGATATCACGAAGAACTCCGATTGCGAAGGCAGCTCACTGGAGCGCAACTGACGCTGAAGCTCGAAAGTGCGGGTATCGAACAGGATTAGATACCCT
+
DGFDGFGGGGGGGGGGGGGGGGGGGGGGGGGGGGGFCGFFGGGGGGGGGGGGFGGEFEGEGGGGGGGGGGGGGGGGGGEFGGFGFFGGGGGGGGFFBFFFGFFGGGGGGGCEGGGGGGGGFGGGGGGFGGGFFG,DDDFA9FEGGGEF<EFGE?F?FFG=FFCF7EEGGG*;D,;CFCFEGGFFF662F1:B08<CE-8=C<9GDFGCEC@494/;2:;<9:CDC@GFCEEFG'7G=FDFFA@0C7@ECGGGC0ECCE>>1@EF8FFFBD6GFGG=GGGGGGGGFGFFF98FD)CECGGGGGGGFGGGEDGFB8DEGGGGGFECB8>GE;FFFE<E?AFF?9,FBBFF<FCGGFGGDGGGCECGFFCGGFFFGGGGGFFEGGGGGGFGFCF@@GFGGDGGGGGGGGGGFGDGGGGGGGFCEFFGGGFFCGGGCCCCC
@sH 30313
TGGGGAATATTGCACAATGGGCGCAAGCCTGATGCAGCCATGCCGCGTGTATGAAGAAGGCCTTCGGGTTGTAAAGTACTTTCAGCGGGGAGGAAGGGAGTAAAGTTAATACCTTTGCTCATTGACGTTACCCGCAGAAGAAGCACCGGCTAACTCCGTGCCAGCAGCCGCGGCAATACGGAGGGTGCAAGCGTTAATCGGAATTACTGGGCGTAAAGCGCACGCAGGCGGTTTGTTAAGTCAGATGTGAAATCCCCGGGCTCAACCTGGGAACTGCATCGGATACTGGCAAGCTTGAGTCTCGTAGAGGGGGGTAGAAGTCCAGGTGTAGCGGTGAAATGCGTAGAGATCTGGAGGAATACCGGTGGCGAAGGCGGCCCCCTGGACGAAGACTGACGCTCAGGTGCGAAAGCGTGGGGAGCAAACAGGATTAGATACCCT
+
AFFFGGGGGGFGGGGGGFGFGG7C@CGGGGGGGFGGGGGGEGGGGG7CF@FCFFFGEEFGGGGFGFDGAFCFF9<CF,C<?DEFCFE>FEEFGDEBFGF:FFA5BFGFEFGCF9FBFA,8EFFGGGDCFCFEGGC7:ECCFF,,,68>CFC7FFCF,:FC@67?>?FFFGCEE*44?FCCB8FGC/**,<CGGGECC:08==CF-39:CFFCGED38615,40CCDECEF?8CECAB<?53,#C<,<9F4$.GGE=#*F68:FFDCF>3,@7,=,*@*C@,5><,GGGF<F@,CFD,:F8>EFE9DC+GC6GEFAAE=8,>,EEFFF@+57?FE<F9EDDGGGGGGGEC9FFCGCFGGGGF@7FDGEEFGGEGC@CE@@,FCGGEFCGGGGGGGF@GFFFCEGGFCEGF@FGDGFGGGGEFFFGGFGGGGGGGF@GCCCCC
@sH 21723
TGAGGAATATTGGTCAATGGGCGAGAGCCTGAACCAGCCAAGTAGCGTGCAGGATGACGGCCCTATGGGTTGTAAACTGCTTTTATAAGGGAATAAAGTGAGTCTCGTGAGACTTTTTGCATGTACCTTATGAATAAGGGCCGGATAATTCCGTGCCAGCAGCCGCGGTAATACGGAAGGTCCGGGCGTTATCCGGATTTATTGGGTCTAAAGGGAGCGTAGGCCGGAGATTAAGCGTGTTGTGAAATGTAGATGCTCAACCTCTGCACTGCAGTGCGAGCTGGTTTCCTTGAGTACGCACAAAGTGGGCGGAATTCGTGGTGTAGCGGTGAAATGCTTAGATATCACGAAGAACCCCGATTGCGAAGGCAGCTTGCTAAACTGTAACTGACGTTCATGCTCGAAAGTGTGGGTATCAAACAGGATTAGATACCCT
+
ACFGGGGGGGGGGGGGGGFFFEGGEGDGGGGGGFGGGGFFGGFGGGGGGGGGGGFGFFGECEGGGFGGCGEEEFFGGFGGGEGGFFGGFCFFF<,A??FFGGFGGGCFFFCE9EFGGGGGCE<?BFFCAFG9BF,EFGGGG7FC7=>AGGGGGFGGFF@F?7BEG4@BFG>AFGGGGGG><E:<CFEGGC2*=<CC92<7<@#DFC<2FFGCGCFFG>GC0>99CE-5=#C<FD94?78*CC7:CEEAEGFCF>>FCDDBA':8GCFE9E:5BF$GEGGGGGGGGGEC9GGGFF+EEE8GE<?<FEFCF8?FGE>+E7D4GGEEDGFFGGGFFEFFAFFDFDGGFCFFFECFC@7B7DGFFDEFGGFGFGFFFGGFGFDGGGGGGFFGFFC<FCGGGFGFCGGF9FGGGGFFGGGFGGGFECFGGGGGGGFCC6A9
@sH 31305
TGGGGAATATTGCACAATGGGGGAAACCCTGATGCAGCGACGCCGCGTGGAGGAAGAAGGTCTTCGGATTGTAAACTCCTGTTGTTGAGGAAGATAATGACGGTACTCAACAAGGAAGTGACGGCTAACTACGTGCCAGCAGCCGCGGTAAAACGTAGGTCACAAGCGTTGTCCGGAATTACTGGGTGTAAAGGGAGCGCAGGCGGGAGAACAAGTTGGAAGTGAAATCCATGGGCTCAACCCATGAACTGCTTTCAAAACTGTTTTTCTTGAGTAGTGCAGAGGTAGGCGGAATTCCCGGTGTAGCGGTGGAATGCGTAGATATCGGGAGGAACACCAGTGGCGAAGGCGGCCTACTGGGCACCAACTGACGCTGAGGCTCGAAAGTGTGGGTAGCAAACAGGATTAGATACCCT
+
FFGGGGEFGGGGGGGGFGGGGGGGGGGDFGGGGGGGGFCFGFG@FGGF@FGGGFFFFGFFGGDFGGGGDGGGGGGGGGGGGGGGG?FGGGGFFFFGGGGGGGGGGGGGGGGGGGFGFGGGGFDFCEGDGGGGGGGGGGGGGGGFDGGGFGCFFGGGFGGGGGGGECF@F<BEEG@FEGGGGGGGGFFG<GGFCFCC:EEFGGGGCEGFFGGGGFF=FFFGFDCFGGGGGGGGGGF2;FGFFGEGDGGGGFEFFAGFGGCCCGGFGGGGDDGGFGGGGGG8GFCGGGEGGGGGGFCCC7DFGF@7FGFFC,<ECFCGGECAGGGGDGGGFAGE:FFFCECC:BC@FGGGGGGGGGGEDGFFFDGGDEGFCECEGGGGGGGGGGGGGGGGGGGGGGGGGGGGGGGGGGFGGGGCCCCC
@sH 456
TGAGGAATATTGGTCAATGGACGCAAGTCTGAACCAGCCATGCCGCGTGCAGGATGACGGCTCTATGAGTTGTAAACTGCTTTTGTACGAGGGTAAACGCAGATACGTGCATCTGTCTGAAAGTATCGTACGAATAAGGATCGGCTAACTCCGTGCCAGCAGCCGCGGTAATACGGAGGATTCAAGCGTTATACGGATTTATTGGGTTTAAAGGGTTCGTAGGCGGTTTGATAAGTTAGAGGTGAAATTTCGGGGCTCAACCCTGAACGTGCCTCTAATACTGTTGAGCTAGAGAGTAGTTGCGGTAGGCGGAATGTATGGTGTAGCGGTGAAATGCTTAGAGATCATACAGAACACCGATTGCGAAGGCAGCTTACCAAACTATATCTGACGTTGAGGCACGAAAGCGTGGGGAGCAAACAGGATTAGATACCCT
+
[truncated: 15,687,583 more chars]
