# Supplementary material for: Compositional distinction of gut microbiota between Han Chinese and Tibetan populations with liver cirrhosis
Source: PeerJ. 2021 Sep 15;9:e12142. doi: 10.7717/peerj.12142 (PMC8449536; doi:10.7717/peerj.12142)
Supplement: Supplemental Information 6 [file peerj-09-12142-s006.zip › HHC9.clean.fastq]

@sI 1
TGAGGAATATTGGTCAATGGACGAGAGTCTGAACCAGCCAAGTAGCGTGAAGGATGACTGCCCTATGGGTTGTAAACTTCTTTTATATGGGAATAAAGTATTCCACGTGTGGGATTTTGTATGTACCATATGAATAAGGATCGGCTAACTCCGTGCCAGCAGCAGCGGTAATACGGAGGTTCCGAGCGTTATCCGGATTTATTGGGTTTAAAGGGAGCGTAGGTGGGTTGTTAAGTAAGTTGTGAAAGGTTGCGGCTCAACCGTAAAATTGCAGTTGTAACTGGCAGTCTTGAGTACAGTAGAGGTGGGCGGAATGCGTGGTGTAGCGGTGAAATGCTTAGATATCACGAAGAACTCCGATTGCGAAGGCAGCTCACTAGACTGCAACTGACACTGATGCTCGAAAGTGTGGGTATCAAACAGGATTAGATACCCT
+
FGFFF@FGGGCFGGGGFFEFG@FGGGGFGGGGGGGGFGGFG?FFGGGGCFGFGGGGFFEFDFGG@FEFGEE@FGFGFDAFDFFFF9EFAFGFFFGGDFGE,,5B9?F<FFC:=,BEFGG8ECFCFAE?FF9EEFGC<9E=,ACDEFBF,EF,B=FGGGCFGGG>@DFF@7CD,,8<CGG+3EFCEEGGGFGFGG@CEEGGGG9F9CC+#,,-8/:.C@:585B@48#80,FGDFF:''ECA?D@5?9(#C5<D6?C#EGFCCG1FDFGGGGFGFDC4C26.EFF<GGFA<,5*5,?E@AE8D?GGGGGGGGGEE@+>C8FE,GGFEGEFEFE,AFB9EEGGGGGFCEGFFEF@B:@GFGDFGGF@FEGGCGGFD@AFFFFGDFFAFFDGFFFCCEF9GGDDDGGGGGGEEGFGGCFGGFEGGGGGGGGGFFCCCCC
@sI 2
TGAGGAGTATTGGTCAATGGACGCAAGTCTGAACCAGCCAAGTAGCGTGCAGGATGACGGCCTTCTGGGTTGTAAACTGCTTTTAGTTGGGCATAAAGTGCACCACGTGTGGTGTTTTGTATGTACCATCTGAATAAGGATCGGCTAATTCAGTGCCAGCAGCCGCGGTAATACGGAAGGTACAGGAGATATCCGGATTTATTGGGTTTAAAGGGAGCGTAGGCGGAACTTTAAGGAAGCTGTGAAATACGGCGGCTCAACCGTCGAACGGCAGTTGATAATGTAGGTCTTGAGTGCACACGGGGCTACGGGAATTCATGGTGTAGCGGCGAAATGCACAGATATCATGAAGAACTCCAATCGCGAAGGCAGTTATCCGGGGTGCAACTGACGCTGAGGCTCGAAAGTGCGGGTATCAAACAGGATTAGATACCCT
+
CFFEGGDFFFECGDFGFGFC9F@@@FGFGGGGGGGGGFCEFGGCFE@FC@FFFFGGF9:FFG7F99FFAF@7CEFFGG,CFGGCG,<5CE7,4ABFFGC,?<F,B+++4B=+4A,BBFFFFFDGGFF,<E,A?B,CCF,C,,6BCDEF<?D9@FC?DF=BFGCFGGEFFC*;@;DCE>*<D,@2,81>,,2?9FFEC*1<7C;A,==FEC;FFFGAG97)/6*85>*./+++2<9)+);@+</<<:04/*-3*:C3:GGGC@?,+>@33,,B@B3,7,+++@8,,,=C9C=8*EAA@E>+@+>?:++:+,F=,E9EE9CGF?DG@C7EC@C,DEC=,<,6<DC9C,FCEF?EFAAEF@@>C7FFF66B<,6:,7BC7GGFF6EFF@@GEF@GEEF<@@,GFEFFFEFECCGFFFCFEEBEEGGEFE,FC,FCCCCC
@sI 3
TGAGGAGTATTGGTCAATGGACGCAAGTCTGAACCAGCCAAGTAGCGTGCAGGATGACGGCCTTCTGGGTTGTAAACTGCTTTTAGTTGGGAATAAAGGGCACCACGTGTGGTGTTTTGTATGTACCATCAGAAAAAGGACCGGCTAATTACGTGCCAGCAGCCGCGGTAATACGGAAGGACCAGGCGTTATCCGGAATTAGTGGGGTTTAAGGGAGCGCAGGCGGACCTTGAAGTCAGCTGTGAAATACGGCGGCTCAACCGTCGAACTGCAGTTGATACGGGAGGTCTTGAGTGCACACAGGGATACTGGAATTCATGGTGTAGCGGCGAAATGCACAGATATCATGAAGAACTCCAATCGCGAAGGCAGGTGTCCGGTGTGCAACTGACGCTGAGGCTCGAAAGTGCGGGTATCAAACAGGATTAGATACCCT
+
<FFFGGGFGGGFGFFFD9C;FF@GGGGEFAEGGGGGE,DEFCFDFGECEGGFGEFCFCFGGG7EDFFGFGGGGGFGFCFD,:F<FEDCFFGGGFGGEF,BFF7+<DFGG@F+4B4C@DGFG<FDD<BFG8F=EFEEGGG8,ACEGGB8FC,,>FFG+@@<FD7FEGF:FBEFFE7>F:BF,,*4,87:<*:;E,*=1*8CF*2,4:*<<*52+?AA7(::935DF4C>E17#<F,26.<1C>:?B::@1F:A<DC>7#1@F=7@7BE>>;?*B,,GEE>==+EF=GFE=A,A:5,CCGFEFCEC5,<<<FEF@,=@C:+,A?4+5GCCB@C,9GGGAF<=9DGGFF9GF<GDFCDFCGD@+GGFF<@FF<FGFCCCEGCFCGGGDCEFFEGGFFFGFFEFDFECDGGGGGGEFGGGFFFFEEFE9EGGGGFCCCCC
@sI 4
TGAGGAATATTGGTCAATGGACGAGAGTCTGAACCAGCCAAGTAGCGTGAAGGATGACTGCCCTATGGGTTGTAAACTTCTTTTATACGGGAATAAAGTGAGGCACGTGTGCCTTTTTGTATGTACCGTATGAATAAGGATCGGCTAACTCCGTGCCAGCAGCCGCGGTAACACGGAGGCTCCGAGCGTAATCCGGATTTATTGGGTTTAAAGGGAGCGTAGGCGGACGCTTAAGTCAGGTGTGAAAGTTTGCGGCTCAACCGTAAGATTGCAGTTGATACTGGGGGTCTTGAGTACAGTAGAGGCAGGCGGAATTCGTGGTGTAGCGGTGAAATGCTTAGATATCACGAAGAACTCCGATTGCGAAGGCAGCTTGCTGGACTGTAACTGACGCTGATGCTCGAAAGTGTGGGTATCAAACAGGATTAGATACCCT
+
FFEFGGGG9FFD@FGFGEAFCCF:@FEFFEEF@@,CFEFG8FFFGGGGGGCGGGGGGE<FGFCFGGFFG<:FFDFCFGFDBFGGGGFEEGDEEFGDGFBFGCEDCFGGGGDCCFGGGGC,A<<@BF<FFFGEAE==FFFFEFFEE8CGF<<,C+6=FBGGFFG83+@F>CF,,,*@:FG*>BFC><**4**1>.=CC7<:3C*CF,<<78+97?CA@=>7:98*:;60$*=F;:@1D++,9:+,C:,7@+6EFFFDE7FB@A?,=,,F:DFDD<9CE,D==+@@4,F:,EFGEFABEFFFEEDE:+C+C>B>+87GEC8CFGGC=C8ECGFAFGGGFDD@DGFFFC9CF<@F@FFF7F<,GCEDGGF<E<CGGEEEF9FGGGGGGGGFCGGGGFFEFGG@GGGGGGGDGGGGGGFFFEDGGGGGGEGGGGGCCCCC
@sI 5
TGAGGAATATTGGTCAATGGACGAGAGTCTGAACCAGCCAAGTAGCGTGAAGGATGACTGCCCTATGGGTTGTAAACTTCTTTTATACGGGAATAAACGAATCCACGCGTGGATTTTTGCATGTACCGTATGAATAAGGATCGGCTAACTCCGTGCCAGCAGCCGCGGTAATACGGAGGATCCGAGCGTTATCCGGATTTATTGGGTTTAAAGGGAGCGTAGATGGGTTGTTAAGTCAGTTGTGAAAGTTTGCGGCTCAACCGTAAAATTGCAATTGATACTGGCAGTCTTGAGTACAGTTGAGGTAGGCGGAATTCGTGGTGTAGCGGTGAAATGCTGAGATATCACGAAGAACTCCGATTGCGAAGGCAGCTTACTAACCTGTAACTGACATTGATGCTCGAAAGTGTGGGTATCAAACAGGATTAGATACCCT
+
DGGGGGFGGGGGGGGGGGGGDGGGGGGGGGGGGGGGGGGFEEFGGGGGGGGGGGGGFGGGGGGGFFGCCGGGGGGGGFGGFFGGGGGGGGGFGFFFFGEDCFEFGGGGGFGGFGCFGGGDGGGGGGGG7DECFGGDGGGDBFGGGF@FFGGGC>3CFAF<,:CGGGGGGEGFGGGG:CE>7D:DF:=:<?@B;:F9*F?FFFGFGGG2*,><18<;53F=?>7GCDFF>A>;,FEACGGF'C4/@:,=FFEF@@E>@E3GGDG0GGFGG;,>A?=:=.+;D@?8GGGGGEF<79FFDGFEDC98FCE@F?FFD,=@GGGFGDGGAGGGGGF;9GF>;C,8GGGGDFCGFGGGAFC7?7GGEBCEFBGFFCEGGGGGEGGGGGGGGGGGGGGGGGGGGGFCGGGCFGGGGGGGFF<GGFEEFF@EGGGGGFDCCC@C
@sI 6
TGAGGAATATTGGTCAATGGGCGATGGCCTGAACCAGCCAAGTAGCGTGAAGGATGACTGCCCTATGGGTTGTAAACTTCTTTTATAAAGGAATAAAGTCGGGTATGCATACCCGTTTGCATGTACTTTATGAATAAGGATCGGCTAACTCCGTGCCAGCAGCCGCGGTAATACGGAGGATCCGAGCGTTATCCGGATTTATTGGGGTTAAAGGGAGCGTAGATGGATGTTTAAGTCAGTTGTGAAAGTTTGCGGCTCAACCGTAAAATTGCAGTTGAGACTGGATGTCTTGAGTGCAGTTGAGGCAGGCGGAATGCGTGGTGTAGCGGTGAAATGCTTAGATATCACGAAGAACTCCGATTGCGAAGGCAGCCTGCTAAGCTGCAACTGACATTGAGGCTCGAAAGTGTGGGTATCAAACAGGATTAGATACCCT
+
FDFFGGGGGGGGGGFGGGGGDGGGGGGGGGGG<E9CFGGFFGFFGFGGGGGGGGCFFGGGGECGG8FFCFDGEGGGGGFG9FFDFGGGD<EF8BCFC,EFG7FEC,BFFAFCGF+BEGDGEGGFAEB9FGG?FGGFFB@9,4@:BD7FG<FFC3A+B,,:6:FB86:>F+:,<@+@>FE:7DE7*:*5>*>CDFECGGC581:>72$<:6:+#?FF53F;5?2+31:?@71FE:F=CD?83@-@9<ACFC+CECDD@+EDDFA8GFGGCF<:GFD,766DDCFFCFF?,<GF=FGGGGGFCFFFEDEFGGFGGB>+EDDEFFGGFGGFGFFAFFFGGF@@FFGF?FGGGGGGEGECCFD=GGGGGGF@:BGGGFGF9GF<FFCFGFGGGGGFE8GGGGGGGGGGFFGFGGFFDE9GFFFEGGGFGGGGGGGCCCCC
@sI 7
TGAGGAATATTGGTCAATGGACGAGAGTCTGAACCAGCCAAGTAGCGTGAAGGATGACTGCCCTATGGGTTGTAAACTTCTTTTATATGGGAATAAAGTGAGCCACGTGTGGCTTTTTGTATGTACCATACGAATAAGGATCGGCTAACTCCGTGCCAGCAGCCGCGGTAATACGGAGGATCCGAGCGTTATCCGGATTTATTGGGTTTAAAGGGAGCGTAGGCGGACTATTAAGTCAGCTGGGAAAGTTTGCGGCTCAACCGTAAAATTGCAGTTGATACTGGTCGTCGTGAGTGCAGTAGAGGTAGGCGGAATTCGTGGTGTAGCTGTGAAATGCTTCGATATCACGAAGGGCTCCGATTGCGAAGGCAGCTTACTAACCTGTAACTGACATTGATGCTCGAAAGTGTGGGTATCAAACAGGATTAGATACCCT
+
CEFFGGGGGGGGGGGGGGGGGGGGGGGCFGFGFGFFGGGGFGGGGGGGGGGGGGGGGGGGGGGGGFGGFGGGGGGGGGGGGGGGGGGGGGG?FGGGGGGFFFFGGGGGGGGGDFFCF9CFFGGGGCGGDFGGFGGGGFGF9=CGE88D=?FGGGGEFEDFFGGFGEFGGGGGGGGGF*C:CEFDBCEFFFGFFGGG=EGFF@FCBFCEGGCF<F@FG@FF608;:B>:5C@?CGGA9=9EFF#CCDGEF@AE@CE>G=FFGFG38>FFCFGFFB$@@6D=GGFA<=889,FGEF=<FGGFGGGGFGFGGGFGGFGGGFFFE==9)B@,FGGEBFEEBEB,FDFEFFGGEA,B,GGEFDFGGGF?GGGGGGGFFFDEFFFEDGGGGGGGGGGEFGFEGGGGGEFGGGGGGGGGGGGGGGFFGGGGGGGGGEGCCCCC
@sI 8
TGAGGAATATTGGTCAATGGGCGGAAGCCTGAACCAGCCAAGTCGCGTGAGGGAAGAATGGTCTATGGCCTGTAAACCTCTTTTGAAAGGGAAGAATAAGTGGCACGTGTGCCATGATGCCAGTACCTTTCGAATCAGCATCGGCTAACTACGTGCCAGCAGCCGCGGTAATACGGAGGATGCGAGCGTTATCCGGATTTATTGGGTTTAAAGGGAGCGCAGACGGGTCGTTAAGTCAGCTGTGAAAGTTTTGGGCTCAACCTTAAAATTGCGGTTGATACTGGCGTCCTTGAGTGCGGTGGAGGTGTGCGGAATTCGTGGTGTAGCGGTGAAATGCTTAGATATCACGAAGAACTCCGATTGCGAAGGCAGCACACTAATCCGTAACTGACGTTCATGCTCGAAAGTGTGGGTATCAAACAGGATTAGATACCCT
+
AECFGGDGGFGGGGGGGGGGAFEGGGGGGGGGGGCEFFCFFGGGEFF8CFFGGEGGGFA<E<F,?FFEGG9FFFFGGFFF@ECFFFC9FE78ECCEFFDFDFGGGGDEFGGFF99,:AFFFFGG?E,FF9BFFG8>EGFDDFCEGGEFDD,7>FDCFFCFFFFFEC@@CEGCCGGGG@FBFFGGG75*=<:C9,4=?:<%C8@C?>7)/CC?CF>F@9E59CC47/:DB5?8:87*37>>3<9FC7#9C@*'F;E?#+.@@CFAC>@=:+B5ABEF>,3=+C@8+<FB8AGG@GGF@9>9,GGGGGF@CDEDFGGEEEFC@ECC57C9EAE@,GEFBC@=F4FF@<EFFF<FC,7DEGGGGEF@FA@GFE,GGGGGFFCFCDGGGFEGEDDGGFFF@CGGGGCFGGGGGGGGFGGGGGFFGGGGF9GGGGGCCCBC
@sI 9
TGAGGAACATTGGTCAATGGACGAGAGTCTGAACCAGCCAAGTAGCGTGAAGGATGAAGGTTCTATGGATTGTAAACTTCTTTTATACGGGAATAAACGAATCCACGCGTGGATTTTTGCATGTACCGTATGAATAAGGATCGGCTAACTCCGTGCCAGCAGCCGCGGTAATACGGCGGATCCGAGCGTTATCCGGATTTATTGGGTTTAAAGGGAGCGTAGGTGGAGTGTTAAGTCAGTTGTGAAAGTTGTCGGCTCAACCGTAAAATTGCAGTTGAAACTGGCAGTCTTGAGTACAGTAGAGGTGGGCGGAATGCGTGGTGTAGCGGTGAAATGCTTAGATATCACGAAGAACTCCGATTGCGAAGGCAGCTCACTAGACTGCAACTGACACTGATGCTCGAAAGTGTGGGTATCAAACAGGATTAGATACCCT
+
FEGGGGGGGGGGGGGFFDFFEFGFGGGGADFGCFGGG8DFGGGGGGEFFEFGFEFGACFEGFFFGGFEFFCGGGGFFGGGFDAGA?FGCCEGGFGDF<FECGC8FFC@C7+==CFEEFCFG99AF<EFGFGGGGCFABAE<FCEEEEFF9FECFFDGF,BFFGGEEFGGGGFDGCC*>444:FFG7EC*=CFG@:C5382#C>?><.:/A@F703>E):3)+CC<3D0DCE1<<F82CFGFA?FE=6DCB#4#0DGFEF=:CAA;>GGED<:DEB9CE9=?GGGDGGF,=,<BGFF?GFFFFCEFC=@7FEDCBE7GGGFFC6+5GDGGFGDGGFDFGFGB=@GGFCEF<GGECCF:?GGEF><FFEFB,<E9GGGFGGGGGGGFGFFFC69FDFB9CGGFDFFFGFEGEE@FGGGGGFFFGGGGFAGFC8BCCCC
@sI 10
TGAGGAATATTGGTCAATGGACGAGAGTCTGAACCAGCCAAGTAGCGTGAAGGATGAAGGTTCTATGGATTGTAAACTTCTTTTATACGGGAATAAACGAATCCACGCGTGGATTTTTGCATGTACCGTATGAATAAGGATCGGCTAACTCCGTGCCAGCAGCCGCGGTAATACGGAGGATCCGAGCGTTATCCGGATTTATTGGGTTGAAAGGGAGCGTAGATGGGTTGTTAAGTCAGTTGTGAAAGTTTGCGGCTCAACCGTAAAATTGCAATGGATACTGGCAGTCTTGGGTGCAGTTGAGGTAGGCGGAATTCGTGGTGTAGCGGTGAAATGCTTAGATATCACGAAGAACTCCGATTGCGAAGGCAGCTTACTAACCTGTAACTGACATTGATGCTCGAAAGTGTGGGTATCAAACAGGATTAGATACCCT
+
CCFGGGGFCEFFGGGGGGFFGFGGGGGGGGGCFFGGGDGGGGGGGGG@FGGGGGGGGEFGGFDCGGGGGFGGFGGGGGGGGFGGGGGGGGGGGGDFDFGGGCF8,AB+@FDCCFGGFEGGGGGGGGFEFDEFF9E9FFFFBDCCGGGGG?C<E7+@CFEFFGFF@CEGBCBGF=*@CFEE:C,27*=)FFE#?C:/##8?D+.><:DF#&7?B8;):FFEC;5*9D?CGGBC:<CFF?<E,F9A:=ADFC+>@8?D8+C:++C,9ADGEGGFE<@,=,?6DCE?DFE<FFA4)F=,FFFDGFCFFCEFCF?,@,CGGFFFAB>+)GGEE;FE5,?@,-,8GGFF@,EGGFF9C,7C:DFCCEEGFFGGFFGGGGGGFGFFGGGGGEEFGGGGFGFGFF@F@@GGGFGGGGGGGGGGGGGEGGGFGCGGFCFCCCCC
@sI 11
TGAGGAATATTGGTCAATGGGCGAGAGCCTGAACCAGCCAAGTAGCGTGCAGGATGACGGCCCTATGGGTTGTAAACTGTTTTTATAAGGGAATAAAGTGAGTCTCGTGAGACTTTTTGCATGTACCTTATGAATAAGGACCGGCTAATTCCGTGCCAGCAGCCGCGGTAATACGGAAGGTCCGGGCGTTATCCGGACTTATTGGGGTTAAAGGGAGCGTAGGCCGGAGATTAAGCGCGTTGTGAAAGGTAGTGGCTCAACCTCTGCACTGCAGCGCGAACTGGTCGTATTGAGTACTCACAACGTGGGCGGAATTCGTGGTGTAGCGGTGAAATGCTTAGATATCACGAAGAACTCCGATTGCGAAGGCAGCTCACGGGAGCGCAACTGACGCTGAAGCTCGAAAGTGCGGGTATCGAACAGGATTAGATACCCT
+
FGGGGGGGGGGCGGGGGGGGGFGGGGGGGGGCFFGGFDFGGGEEFGGGGEFGGFFGGEGG7FEGGGGGGEF74,<FFGEGGGGG8FAFD9,BFGFGGFEFFGFGFG8FFF@F9,<??F+CFACDA5FBEFFEGFE;E,,:,+8>8E@=D38FC<3:FFFFGCFGGG7:@::,,EGGGE*FCFFFC>E*<*=B?:<C5*4CC@G9FD*=*=:;C<EFE9G;:9'=F:7862%<9E745*B08GFC9:<#25<CFF*FEAFCGE<#<D?FAGF6EFC=>C0D6EE@>B,@,FF?353,6,+44,++>ECEF8?448+>+A9:=GEGFFEEE=C,?FC,,CC,?;EFAFC7AA,FFB@,GFF:F:DGFBGGE8EF:@GGGFEGGGGGGGEGGFF@C<EFGBG@FGGGGGGEGGGGGGF8GFFFFGGGGGGGGFECCC-B
@sI 12
TGGGGAATATTGCACAATGGGGGAAACCCTGATGCAGCGACGCCGCGTGAGCGATGAAGTATTTCGGTATGTAAAGCTCTATCAGCAGGGAAGAAAATGACGGTACCTGACTAAGAAGCCCCGGCTAACTACGTGCCAGCAGCCGCGGTCATACGTAGGGGGCAAGCGTTATCCGGATTTACTGGGAGTAAAGGGAGCGTAGACGGCATGGCAAGCCAGATGTGAAAGCCCGGGGCGCAACCCCGGGACTGCATTTGGAACTGTCAGGCTAGAGTGTCGGAGAGTAAAGCGGAATTCCTAGTGTAGCGGTGAAATGCGTAGTGATTAGGAGGAACACCAGTGGCGAAGGCGGCTTTCTGGACGATGACTGACGTTGAGGCTCGAAAGCGTGGGGAGCAAACAGGATTAGATACCCT
+
FGGGG@FFFGGGGCGG8FGFGGGGGDFFGFGGCFGGGGGGFCCCEGGFGCDFFGGGEFE,CC<FDFECC+<BEFDEEDF9E,CCDGGGGGGCEEFFDFGEACGCGGGCE8<FFDF,B<<FFF7CFGE@FG<BEEGGGGGGGG@FE7EG**8@,FF,,5CFG7*C;CFGFC*=FGEGCCFF,<,?<F#8<<$0<?85:*7/,&2+7&2:<;@<C<8@24E@;@>FFC=:CCE@**@>,CF7DGF6,=@83,F?,B,=@8+6+,@=ABF?8CCF>@+F6CFF@9495+GGDFE>>D;8@EEFF9@+FF8FE;<9,>GGC<E?9,,9AFGAF?GFBCGFBEE@GEGEEF@EGGGGGGGGE7@GGGFFGGFGGGGGGCGGDGGFFGGFFCGEGGGGFGFGFFFFCEFF9CGGGGGCCCCC
@sI 13
TCGGGAATATTGCGCAATGGAGGAAACTCTGACGCAGTGACGCCGCGTGCAGGAAGAAGGTTTTCGGATTGTAAACTGCTTTAGACAGGGAAGAACAAAGACAGTACCTGTAGAATAAGCACCGGCTAAATACGTGCCAGCAGCCGCGGTAATACGTAAGGTGCAAGCGTTATCCGGATTTACTGGGGGGAAAGGGAGCGCAGGCGGTGCGGCAAGTCTGATGTGAAAGCCCGGGGCTCAACCCCGGTACTGCATTGGAAACTGTCGGACTAGAGTGTCGGAGGGGTAAGCGGAATGCCTGGTGTAGCGGTGAAATGCGTAGAGATTAGGAGGGACACCAGGGGCGAAGGCGGCTTACTGGACGATAACTGACGCTGAGGCTCGAAAGCGTGGGGAGCAAACAGGATTAGATACCCT
+
GGGGGGGGGCFDGGGGGGG89@CFEEGFGFGFFGG7FFGEFGC@CGEF@G=CFFFGFF8<C?F<<>78FGGGGGGGFGGGAFFF8F9FEECG:EEGE==FFFG?EFA<<AEGD9,CEGGCFFE=+:+BDFGGGCC@FFGGGGGGFCECEGGGGGC@,,,8>D>,623+><CEFB;:*<:FFG,@9BG***:;;*;E**/27>CE8EG5*::C848%%61:C:F>96A,00*:C:@4,,*@*7GF6FB>C@E,*9@3,FC=60>+CF8,<,?AF8==+6BGGDDDFB6+:@=CEED>+B,@,GECE=:,=EFEC68,CGFBFA,,9GGGGGFDC,EE,F=,=:DGFFEEGEGFFFFFFF@CFE@9FCGGGFFB7DFEEEEFD<GGGCEGFFGDGGFEFDF9CGGGF@<9GGGGCCCCC
@sI 14
TGGGGAATATTGCACAATGGGCGAAAGCCTGATGCAGCGACGCCGCGTGAGTGAAGAAGTATTTCGGTATGTAAAGCTCTATCAGCAGGGAAGAAAATGACGGTACCTGACTAAGAAGCCCCGGCTAACTACGTGCCAGCAGCCGCGGGAATACGTAGGGGGCAAGCGTTATCCGGATTTACTGGGTGTAAAGGGAGCGTAGACGGCGAAGCAAGTCGGAAGTGAAAACCCAGGGCTCAACCCTGGGACTGCTTTGGAAACTGTTTTGCTAGAGTGTCGGAGAGGGAAGTGGAATTCCTAGTGTAGCGGTGAAATGCGTAGATATTAGGAGGAACACCAGTGGCGAAGGCGGCTTACTGGACGATAACTGACGCTGAGGCTCGAAAGCGTGGGGAGCAAACAGGATTAGATACCCT
+
DFGGGGGGGGGGGGGGGGFGGGGGGGGGGGGFFGGGGGGGGGGGGGGCFGFGGFGGGGGEGFFGGGGGGGGGGGGGGGGGGFGGFGGGGGEEFEFFF,?FGGGGGGGGGGGGGGGGG@FFFGDC:FEGGGGGEFBGGGGGGGFGG@C:*1CBGFGGGG7<7FFGC;FECCF*,?CCFF@GGGFBC;FG::CGC1G>CGE579;<CE>6,,@EGG>6?#:FAF@>F4A7GGFFFFG:CCB<EFF6EFGFF8ACGGEDF4F=FFGGGGFFCF??1@3?=C;F8FFFB,F<B,59,,F@GFE?FF>@):@>EACAEGEE@C<?:=<C9GFFEAFBCFCFFEFGFEGFFF:GGGGGGCGGGFGGGFGGGFFEGCEGFGFFFGGGFGGGFEGGGGGGGFFGGFGFGGGGFCCGF8FCCCCC
@sI 15
TGGGGAATTTTGGACAATGGGGGCAACCCTGATCCAGCCATGCCGCGTGCAGGATGAAGGTCTTCGGATTGTAAACTGCTTTTGTCAGGGACGAAAAGGGATGCGATAACACCGCATTCCGCTGACGGTACCTGAAGAATAAGCACCGGCTAACTACGTGCCAGCCGCCGCGGTAATACGTAGGGTGCAAGCGTTAATCGGAATTACGGGGCGTAAAGCGTGCGCAGGCGGTTCTGTAAGATAGAGGTGAAATCCCCGGGCTCAACCTGGGAATTGCATATATGACTGCAGGACTTGAGTTTGTCAGAGGAGGGTGGAATTCCACGTGTAGCAGTGAAATGCGTAGATATGTGGAAGAACACCGATGGCGAAGGCAGCCCTCTGGGACATGACTGACGCTCATGCACGAAAGCGTGGGGAGCAAACAGGATTAGATACCCT
+
EFGGGGGGGEGFFGGGFGGFGGGGGGGGGGGGGGGGGCFFGGGGGGGCEGGGGGGG,C?FFGDFGGG77FGGGGGGGGCFFFGFDGFGGGGGGGFGGGGGGCEFGGGGC9FGGGGGGGFFGGGGGGGGGGGCC<FFC9FFGGGGGGCFCGGGGGGGFGA<CDFCF*FCGGGGGGG7FGGGFFFGC?CFGF1;;*C>C>F8%1:FF<F1*:EGG>928@B@::>65>EEG@*;<:,>@AFECF=:@#@9@/@10C<:87FE?;<=>CA,@D=@,,,E+FFGFGGD?+@4,FGGFFE,=6GDGCCAGGGFGGGGFFAGCF9CGGFEGGEGFDGGGGGF=?,=GGGGFCCACFFGFGGGGFEGGFDGGEEECFGGFCB@B8,FGFFFGGGGGGGFCGEF@EGGGGGGGGEGFCGGGGFGGFFFFGGGGGGGGGGGFFEC<CCCB
@sI 16
TGAGGAATATTGGTCAATGGGCGAGAGCCTGAACCAGCCAAGTAGCGTGCAGGACGACGGCCCTATGGGTTGTAAACTGCTTTTATGCGGGGATAAAGTGAGTGACGTGTCGCTCATTGCAGGTACCGCATGAATAAGGACCGGCTAATTCCGTGCCCGCAGCCGCGGTAATACGGAAGGTCCGGGCGTTATCCGGCTTTATTGGGGTTAAAGGGAGAGTAGGCCGTCTGTTAAGCGTGTTGTGAAATGTCGGGGCGCAACCTGGGCATTGCAGCGCGAACTGGCAGACTTGAGTGCGCGGGAAGTAGGCGGAATTCGTCGGGTAGCGGTGAAATACTTAGATATGACGAAGAACTCCGATTGCGAAGGCAGCCTGCTGTAGCGCAACTGACGCTGAAGCTCGAAAGCGTGGGTATCGAACAGGATTAGATACCCT
+
@FEFGFGGGGGGGGGGGGGGGGGGGGGGGGGGGGGGGGFE<FFFFFGFGGFGGGGDFGGGGGGGGCGGGGGEFGGFEFGF<FGGGFBFGGGGGGGGFGGGGGF,<ACF@<F@FFFD<CFCFGGFGGGGGGGEAF9=FFGC8<3:CEEEGGFGCAFEG7F7**<CGD:FGG7CFFFCCG>EFG:@:?:88>/*<<8C*:82::<<<5*:>C+<FCEFG0;:6DCC97CB9CE;-BE@EC<CF:/B9@ECBC57EED>#9<3CGGGGGFFF87?>3+:+9D6D?FEFDFD=BCGFGCC>DEFGF=CCGEGDGFD=8ECGGE=F:CB8F@FGGGCGGGGFEDCFGDGGGGGGGFFCB+C@DECGF?A?E@GGECE@FGGGGGGGGEFGGFFCFFFFE9GFFGF8FFGEGGGGFGGGGGGGFF@FGGGGFCAGEE6@@AB
@sI 17
TGAGGAATATTGGTCAATGGACGAGAGTCTGAACCAGCCAAGTAGCGTGAAGGATGAAGGTTCTATGGATTGTAAACTTCTTTTATACGGGAATAAACGGATCCACGTGTGGATTTTTGCATGTACCGTATGAATAAGGATCGGCTAACTCCGTGCCCGCAGCCGCGGTAATACGGAGGATCCGAGCGTTATCCGGATTTATTGGGTTTAAAGGGAGCGTAGATGGGTTGTTAAGTCAGTTGTGAAAGTTTGCGGCTCAACCGTAAAATTGCATTTGATACTGGCAGTCTTGAGTACAGTTGAGGTAGGCGGAATTCGTGGTGGAGCGGTGAAATGCTTAGAGATCACGAAGAACTCCGATTGCGAAGGCAGCTTACTAACCTGTAACTGACATTGATGCTCGAAAGTGTGGGTATCAAACAGGATTAGATACCCT
+
EEFGGGGG@FEGGCFGGGGFGGGGGGEEFFGGGGGGFFFGGGGAEFFCFGGGGGGGFGGCEEEAFEE@E@9CEEFEFGGGDGGGGGGGFGGGEGGDFCFGD:EFGGGFF87FGCD,EEEGDFCC<CEC+@FDFD,E<5EFB<C7C7+DF9?FC<F7D,+6@@+F++5CFE*,@BEGE*>>7:C7C:;CFGGG9C71ACC@:7(>>>:=C7<&*=*8C7D>D2+*+6DFBD8'<@F6:5$%<FCE+A@=F7EEBD@,8+FB++,DB>>@,7,4,,,944++699=8B45E=FGEFGFFDE8FE>CGC>GGGFE=8@GCDCEFFE6>:,EEC@;EFFGFCE=E,FDF<E<FFGGF@7B:7GEF@,GGECE8FFDGFEEFEEGFFGDGGGGGFGGGGGGFFFECGGGGGF7EGGGGGGGGGGGGGGGE<GGGFACCCCC
@sI 18
TGAGGAATATTGGTCAATGGACGAGAGTCTGAACCAGCCAAGTAGCGTGAAGGATGAAGGTTCTATGGATTGTAAACTTCTTTTATACGGGAATAAACGAATCAACGTGTGGATTTTTGCATGTACCGTATGAATAAGGATCGGCTAACTCCGTGCCAGCAGCCGCGGTAATACGGAGGATCCGAGCGTTATCCGGATTGATTGGGTTTAAAGGGAGCGTAGGTGGATTGTTAAGTCAGTTGTGAAAGTTTGCGGCTCAACCGTAAAATTGCAGTTGAAACTGGCAGTCTTGAGTACAGGAGAGGTGGGCGGCATTCGTGGTGTAGCGGTGAAATGCTTAGATATCACGAAGAACTCCGATTGCGAAGGCAGCTCACTAGACTGCAACTGACACTGATGCTCGAAAGTGTGGGTATCAAACAGGATTAGATACCCT
+
@FFFGFF8EGGGGGGGGGGGGGGGEGGEGGGGGEGGGGFEFGGGGGGCF7FAFAFGEFFGCFFGGFFF9FFGFFFCAFGG9FGGFGGGDFDCFC,FFCFGEGG,?<FDFEF>9<<<FFGFFEF<AGGC<>,?FF9E,?CE=E?CG@+<,5?,+8AF@CFGFFEFE6FE:F+EFAEF@@E*@8FGDFG7<*>CD0:45CE#CF,CFG<'FCF0-=C5C1=8)4EDFA4=9CGGGFF>F4B9=@+@3E@61369:?>GGECF7EGE0D@GGGE*A<EGE@=2FFEG,?CGGFAF9FFDF>E,EADCCEFC@+C9,9+GGGFFEC>@)E7EFEC4,CGFE<GGFCGGGFGFFGFGFF@,FFABF,EGGEFGGGFE6<FACF,FFCGGGGGFGGGGGGGGGGFF8FFDGGGGFCE,FCFFFCFGGFGGFGGGGGGCCCCC
@sI 19
TGAGGAATATTGGTCAATGGGCGATGGCCTGAACCAGCCAAGTAGCGTGAAGGATGACTGCCCTATGGGTTGTAAACTTCTTTTATAAAGGAATAAAGTCGGGTATGCATACCCGTTTGCCTGTACTTTATGAATAAGGATCGGCTCACACCGTGCCAGCAGCCGCGGTAATACGGCGGATCCGAGCGTTATCCGGATTTATTGGGTTTAAAGGGAGCGTAGATGGATGTTGAAGTCAGGTGTGAAAGTTTGCGGCTCAAGCGTAAAATTGCAGTTGATACTGGATGTCTTGGGTGCAGTTGAGGCAGGCGGAATTCGTGGTGTAGCGGTGAAATGCGTAGATATCACGAAGAACTTCGATTGCGAAGGCAGCTCACTGGACTGCAACTGACACTGATGCTCGAAAGTGTGGGTATCAAACAGGATTAGATACCCT
+
FFFGGGFGGGGGGGGEFG9FAGGGGGGFFEFFGEFFGFGFGCFAEC@C,:CFG,CE<:6CEEFGGCFFGFGGGGGGFGGFFFGEFFDFEF,F8,EFECE?7FCA7<=?<AFCFGDCFGG,,,,CFFFGF=F9A,@CCF9E=BCGCCG@<,:3=,,>8FDFGGGGCE+>@BF7D=*8*3<5*B@B<*=:1=*89:C@*/+77+CC9=C*:<,+?A?0:2F;5B=?6?8&<</63<8)3+2)9@7;:=0@=*@+CC8>8BFB+EFGF9>EFGGFEF@,ADD=?DE,9ECFDFGGBFFGFGE8GFEE<8CEEDEGFGCECDD=GEB@)GGFEGGGGDECD9GGGGEFDFC,GGFGED7E,GGGGGGGGGGGEE9GGDGFFEEFGF@FC,FGGE<FEGGEF@F<GGGGGGGGGGGCGGF9GFGGGGGGGGGGGGGCCCCC
@sI 20
TGAGGAATATTGGTCAATGGACGAGAGTCTGAACCAGCCAAGTAGCGTGAAGGATGAAGGTTCTATGGATTGTAAACTTCTTTTATACGGGAATAAACGAATCCACGCGTGGATTTTTGCATGTACCGTATGAATCAGGATCGGCTAACTCCGTGCCAGCAGCCGCGGTAATACGGAGGATCCGAGCGTTAGCCGGATTTATTGGGTTTAAAGGGAGCGTAGAGGGTACGTTAAGTCAGTTGTGAAAGTTTGCGGCTCAACCGTAAAATTGCAATTGATACTGGCAGTCTTGAGTACAGTTGAGGTAGGCGGAATTCGTGGTGTAGCGGTGAAATGCTTAGATATCACGAAGAACTCCGATTGCGAAGGCAGCTTACTAACCTGTAACTGACATTGATGCTCGAAAGTGTGGGTATCAAACAGGATTAGATACCCT
+
FGGGGGGGGGGFGGGGGGGGGGGGGGGFGGGGGGGGGGGGFFGGGGGFEGGGGGGGG<@ECEGGGFGGFGFFGGEEGGGGGGGGGGGGGGEGGGGGGGGGGF:EFFFEFCFC@GFGGFGGGGGGGGGGGGGGGGF,FGFG<FEGGGDGG9FGGGDGGGCEFFFGGGGGG7CECFGEG*>>FFFGCFECEC0)=;FGDGGF>CFE?FD#FFC+:?2AC:=033(#@9#%8D>>C;7EF-F@BC0=CGGF3/+60?88GGGDB+?,,GDE,9DDC,,E7,66+GGGCCB,?FEE2F@,?E@,8D?ECE:GGGGGGGGGGGFFFFE@=GGFCGGFFCE?FDEDGF@@GGGFFFDGGECC@@F:FGGGE<@GGDGGFFFGCFFFGDGGFGGGGGFEC,FFGGGGFGGFGGGGGGGGGGGGGGGGGGGFFF,GGGGCCCCC
@sI 21
TGGGGAATATTGCACAATGGGGGAAACCCTGATGCAGCGACGCCGCGTGAGTGAAGAAGTATCTCGGTATGTAAAGCTCTATCAGCAGGGAAGAAAATGACGGTACCTGACTAAGAAGCCCCGGCTAACTACGTGCCAGCAGCCGCGGTAATACGTAGGGGGCAAGCGTTATCCGGATTTACTGGGTGTACAGGGAGCGTAGACGGCGGAGCAAGTCTGAAGTGAAAGCCCGGGGCTCAACCCCGGGACTGCTTTGGGAACTGGTCTGCTAGAGTGCTGGAGAGGTAAGGGGAATTCCTAGTGTAGCGGTGAAATGCGTAGATATTAGGAGGAACACCAGGGGCGAAGGCGGCTTACTGGACAGTAACTGACGTTGAGGCTCGAAAGCGTGGGGAGCAAACAGGATTAGATACCCT
+
A,C<FFEGGGGGGGFGGGGGFEGGFGGGGEGGGGGGGG+>FEG@FEE:FEFGGF9C<EG,?,CEGGDBF7EFGGAFFFGAFFFC9=DFFEFFGGGGGF<FGGDFC:F<AFGGGGGGGFGFDGGGD+8=DFAFF,8:FGGGGG<GG@BF7<FF@?F<CGGGGGC77;:+1F**<C8CC**87>FCGGGC<F+;+;AC<E5:CG9GECC8ECE#2<C;:C>@*D+<=+?@FE:CEEE:<>7CCC=>CE><77<6FB&-<#60CGF3CGCB1%EGEFGGGEEGE9FGF@?4B,C488C9,EEC4,@487B,=EC,44,CBC96C,99DFFGCFDBB,FFA97=,EGFEB,GEFF<@GGF@DF9GGFF9FE:@C6EGGFB,CC,FFFGFFGECC:CC6FGFAFFGGGGFECFGE,@CCCC
@sI 22
TGAGGAATATTGGTCAATGGACGAGAGTCTGAACCAGCCAAGTAGCGTGAAGGATGAAGGTTCTATGGATTGTAAACTTCTTTTATACGGGAATAAACGAATCCACGTGTGGATTTTTGCATGTACCGTATGAATAAGGATAGGCTAACTCCGTGCCAGCAGCCGCGGTAATACGGAGGAACCGAGCGTTCTCCGGATTTCATGGGTTTAAAGGGAGCGTAGATGGGTTGTTAAGTCAGTTGTGACAGTTTGCGGCTCAACCGTAAAATTGCAATTGATACTGGCAGTCTTGAGTACAGTTGAGGTAGGCGGAATTCGTGGTGTAGCGGTGAAATGCTTAGATATCACGAAGAACTCCGATTGCGAAGGCAGCTTACTAACCTGTAACTGACATTGATGCTCGAAAGTGTGGGTATCAAACAGGATTAGATACCCT
+
<FFDEF@G<FGGGGGGGGFFFFGGGDBFFFFGACFGGGGFFGDFGGGFGGGGGFFEAEFGGGFFEFGGGGFGGG9CFGFGFF-6EEGGG7FECFFEEFGGGFEGGGE?=BFGGGF=FGEC9,:?A<,=DDFEEAFG??C<?,6?EGGFG<,C:3>:FGFGGGG@+36@FBCC@E+>FC:>6@>*1:*5*>*;<9::**8<++7@>:<:=A0+CA@(56<069;CF?G:EECC77.=<5<A5C622(=FCFC>>?D9,303<:F3A8FF9@@:;<9EE<8F?>B,,<?,99E?*F8EF;@,4,,?<GE@F>E>99+C=CFFEF>C=@=A=C,=?9?BDFF8FGFECCGGGGDF<8@CE@CC@,FDEEEGGFEFAEAC,,CEDGGGGEFAEFCC9E8,GGFB,@FC;FGGGGGGGGGGGGGGFDEFEEFGGE<ACCAC
@sI 23
TGGGGAATATTGCACAATGGGGGAAACCCTGATGCAGCGACGCCGCGTGAGTGAAGAAGTATTTCGGTATGTAAAGCTCTATCAGCAGGGAAGAAAATGACGGTACCTGACTAAGAAGCCCCGGCTAACTCCGTGCCAGCAGCCGCGGTAATACGGAGGATTCAAGCGTTATCCGGATTTATTGGGTTTAAGGGGTGCGTAGGCGGTTTGATAAGTTAGAGGTGAAATCCCGGGGCTTAACTCCGGAACTGCCTCTAATACTGTTAGACTAGAGAGTAGTTGCGGTAGGCGGAATGTATGGTGTAGCGGTGAAATGCTTAGAGATCATACAGAACACCGATTGCGAAGGCAGCTTACCAAACTATATCTGACGTTAAGGCACGAAAGCGTGGGGAGCAAACAGGATTAGATACCCT
+
EGGGGEGGGFGFEFFGDFFDGGGGGGGFGGGGGGGGGG@CFGGGGGG:FEGGDFFGGGGFGGGDFGGGGGGGGFFCFFGGGGFGGGGGGGGGFGFFFGGGGEGGDGGGGCEGGGEGGGGGCGGGG::FCFGFGGGGGGGGGF@ECDDFGGGGFDFGF@FGFFFGE?FFG>@FGFEFFEEGGGD=BC7F:?FGF4GEEEGEDDGGG?;EGG,@?<E7CD7=A39D??EC<EEGDCEF:FFFG@?8AC67>*@BBFDFE@DDGGGGGFFFGGFA0GGFFGECEGGFEGGEGFCA;ADE>,GF8FGE>C,EE=<AEE9GFEGGGFB;GF@CFFGGFCC@E<FFCGFCFF9FFGEFFGGF:GGGEF9GGGGFEDFGGGGGEGGEGGGCGFGGGFCD<EFGGGEFFEEGGGGGGGGCCCCC
@sI 24
TGAGGAATATTGGTCAATGGTCGGCAGACTGAACCAGCCAAGTCGCGTGAGGGAAGACGGCCCTACGGGTTGTAAACCTCTTTTGTCGGAGCGTAAAGTACGCTACGTGTAGCGTATTGCAAGTATCCGAAGAAAAAGCATCGGCTAACTCCGTGCCAGCAGCCGCGGTAATACGGAGGATGCAAGCGTTATCCGGATTTATTGGGTTTAAAGGGTGCGTAGGCAGCACGCCAAGTCAGCGGTGAAATTTCCGGGCGCAACCCGGATTGGGCCGTTGAGACTGGCGAGCTAAAGTGAACAAGAGGCAGGCGGAATGCGTGGTGTAGCGGTGAAATGCATAGATATCACGAAGAACTCCGATTGCGAAGGCAGCCAGCTAAGCTGCAACTGACATTGAGGCTCGAAAGTGTGGGTATCAAACAGGATTAGATACCCT
+
<FF9ACEGGGGFFFFEFACEFGE>EGGGGCEGEFGGGCGCFFFGGGF@CEGFGGF:FGFEFGGGGGEGEGGGGFFGFGGFG9EEAEFGGGC+@BF:FEFFFGGGGGEGCFFGGGGGGFGD,?BFFECCFGG@FFG8FEFFFFG788@DG;FG@FFGGFGCFGCF8CFGGE7<BCFD*:FC,>EC@9*1<<**?FFEC7<<3+<9@CCEDFGFC7558:E)4;*7*88):/7:C<<52*<8ED4E.#27>@@1<>>@#+80;@CE>,=:>++*+EE:,,+=+@@++E,C@,,,*?,5,=99GFCFD=48@DF@6@+GGFFFFE>CACGFDEGFC9,4,@<DF8@:ECEEFA<E,@7@FDA,C@F<F<EFDGGFGGGCC9GGGGGGGGFDEFEAC=@FFGEECCFF@CEGFCGGFGFGFGGFGGGGGFGGGGFCCCCC
@sI 25
TGAGGAATATTGGTCAATGGTCGGCAGACTGAACCAGCCAAGTCGCGTGAGGGAAGACGGCCCTACGGGTTGTAAACCTCTTTTGTCGGAGAGTAAAGTACGCTACGTGTAGCGTATTGCAAGTATCCGAAGAAAAAGCATCGGCTAACTCCGTGCCAGCAGCCGCGGTAATACGGAGGATGCAAGTGTTATCCGGATTTATTGGGTTTAAAGGGTGCGTAGGCGGCACGCCAAGTCAGCGGTGAAATTTCCGGGCTCAACCCGGATTGTGCCGTTGAAACTGGCGAGCTGGAGTGCACAAGAGGCAGGCGGAATGCGTGGTGTAGCGGTGAAATGCATAGATATCACGAAGAACTCCGATTGCGAAGGCAGCCAGCTAAGCTGCAACTGACATTGAGGCTCGAAAGTGTGGGTATCAAACAGGATTAGATACCCT
+
<F<FGGGGGGGFGGGGGGGEFFGGGGGGGFGGGGGGGFGGGGGGDGGFGFEEFEFEFFEGEGGGGGGGGGGGG?FGFGGFEGGGGGGGGFEFG<AFGGGGGGGGEGGGGGGCGGGGCFCDBFAFFCFFGGECCEEFGGGGGG7C@FEGGFFGFGGFC9BFDEFGGGGGG7FFGF@FGE@*:BA,C9+2<<BEC9C@EEGD,E$CCF<>G=<2+<5<E<F@DC<D@DD?>CE>AF>01*22FCC=:EGC@FD@<FGFD<E>EDED>D8GF=E>CB/G<CG+6<C?FE5<99,CEGFGGGGGD?,CGGGF:BBF@684,F7F=9=C>FCECEEAAACD;EED?,<,,DGGGFFFC@EEGGGGFFGF9FFFDGGGGGGGGGGGGGGGGGGGGFDFAF8GGGEFFEFFDGGGEFFCD<9GGFEDGFGGFFFGFFFBCCBC
@sI 26
TGAGGAATATTGGTCAATGGGCAAGAGCCTGAACCAGCCAAGTAGCGTGCAGGATGACGGCCCTATGGGTTGTAAACTGCTTTTATAAGGGAATAAAGTGAGTCTCGTGAGACTTTTTGCATGTACCTTATGAATAAGGACCGGCTAATTCCGTGCCAGCAGCCGCGGTAATACGGAAGGTCCGGGCGTTATCCGGATTTATTGGGTTTAAAGGGAGCGTAGGCCGGAGATTAAGCGTGTTGTGAGATGTAGATGCTCAACATCTGCACTGCAGCGCGAACTGGTTTCCTTGCGTACGCACAAAGTGGGCGGAATGCGTGGTGTAGCGGTGAAATGCTTAGATATCACGAAGAACTCCGATTGCGAAGGCAGCTTACTAACCTGTAACTGACATTGATGCTCGAAAGTGTGGGTATCAAACAGGATGAGATACCCT
+
DGFFGFGGGGGGGGGGGGGGGGGGGGGGGGGGGGGGGGGGGGGGGGDFGGGGGGGGGFFGGGGGGG9FFGGGGGGFGGGGGGGGGGGGGGEFFGGGGGGGGGGGDGFEGGGGDGGGGGGGGGGGGGG9FGGGGGGGGGGGECFGGGCDBFGGCGGGFFGFC@CFGCFGGGGECFGDGGGGGGGGFFGEGDGDGFFGEEEF7>FCDG@@E,:>?CE)<16(76;<55E3C>.<CC@3:<CE;=>C2#A=@@',<CED?CDDFGF=DFGB>EE':<:C>E+GGGGGFBB:6+++)7GFDFGGE5,8B>GB:D?;C@4+7FDFE:>=8C>C@=9CA,9D@EAFFEGFGGGGFAGECCDGGGGEGEDGGGGFFEFGCGFF@FAFCGFFCFEF@C<EDFC<FGGGF7GECFEGGGFEFECGGGF@FFGGEE,GGGFCCC9C
@sI 27
TGGGGAATATTGCACAATGGGGGAAACCCTGATGCAGCGACGCCGCGTGGGGGAGGAAGGTCTTCGGATTGGAAACTCCTGTTGTTGGGGAAGATAATGACGGTCCCCAACAAGGAAGTGACGGCTAACTACGTGCCAGCAGCCGCGGTTAAACGTAGGTAACAAGAGTTGTACGGAATTACTGGGCGTAAAGGGAGCGCAGGCGGGAGGACAAGTTGGAAGTGAAATCTATGGGCGCAACCCATAAACTGCTTGCAAAACTTGTTTTCTTGAGTAGTGCGGAGGTAGGCGGAATTCCCGGTGTAGCGGTGGAATGCGTAGATATCGGGAGGAACACCAGTGGCGAAGGCGGCCTACTGGGCACCAACTGACGCTGAGGCTCGAAAGTGTGGGTAGCAAACAGGATTAGATACCCT
+
GGFGGCFGGGFGFFGFGGGFDFGGDGFEFFGGGFDGAFEFFGEFFGEFGGGGGGGGGG,C:C5E,BF+++,,5AEE,CDEFAFF<<F@FC:C=<,BF<FGFG7++8,<DGEG><,@<<,3@AFGGED:F,3,3,,*+7318,3>C7C*4*=,<,=AFCFC,?CFF8+=<,252<=CGG7,7B9F,=FE>*88<+*6:5:1DC898?E1#,$3BFF@(D>48@#C;F?5,23:':>>,CF><@,,F;CD7C@4;@,=E,=6+>,@GFB86,C70=88668+,,=CFE:ECD?;,DB8=+8<F4@@)FGFGCEA@CCE6EGFEEGC,@,FGGGFFEEC?:,FFF=CEB7FCBFGGFFGGFAF<<CFGE@GGGEGGFEGGDFCDCGGEEC:GFGFFGGFF9FFAGGGGGGGGGFCCCCC
@sI 28
TGAGGAATATTGGTCAATGGACGAGAGTCTGAACCAGCCAAGTAGCGCGAAGGATGAAGGTTCTATGGATTGTAAACTTCTTTTATACGGGAATAAACGAATCCACGCGTGGATTTTTGCATGTACCGTATGAATAAGGATTGGCTAACTCCGTGCCAGCAGCCGCGGTAATACGGAGGGTCCGAGCGTTATCCGGATTTATTGGGTTTAAAGGGAGCGTAGATGGGTTGTTAAGTCAGTTTTGAAAGTTTGCGGATCAACCGTAAAATTGCATTTGATACTGGCAGTCCTGAGTACAGTTGAGGTAGGCGGAATTCGTGGTGTAGCGGTGAAATGCTTAGATATCACGAAGAACTCCGAGTGCGAAGGCAGCTTACTAACCTGTAACTGACATTGATGCTCGAAAGTGTGGGTATCAAACAGGATTAGATACCCT
+
AFFGGGFGGGGGFFGFFGGGGFGGDEFFGFGGGFGGGGFFEFDFGGGEGGGGGGCFFFGGGFCFFFGFEGGGGCCCEFFGFFGGGGGACFEGFGCFGDGG:FF8FFF7@:B:CFAECFGFF9FGF,CCA>FDE<C;DEGG9,,:D,CFA<<D@+3>BFFFFGGDEGGCC@BGAFGGGCC*1>,<:<EGGC=*?<<EE=><FDGF@;1CFGFB>9=:E0(E8>0>@3:5:E#<@C:*)0>>(+/GFFFGF@C@:8E,=EC=88,,9GGGFFFD@,;AFDD=C8FF<<FB8EE9EFABCFF==<9FFEBCEDFDDDB7CD@GFF>@5F8GFAGDFFED=C,DEDFFA7EFFGFGFCFCDFE@+GEFFGGGGFGGGFGGFE9CAGFGGGFGEAEDCF8GGGGFFEFGGGGGGGGFGGFF@FFEE9GFGGGGGFGCCCA-
@sI 29
TGAGGAATATTGGTCAATGGGCGAGAGCCTGAACCAGCCAAGTAGCGTGAAGGATGACTGCCCTATGGGTTGTAAACTTCTTTTATAAAGGAATAAAGTCGGGTATGGATACCCGTTTGCATGTACTTTATGAATAAGGATCGGCTAACTCCGTGCCAGCAGCCGCGGTAATACGGAGGATCCGAGCGTTATCCGGATTTATTGGGTTTAAAGGGAGCGTAGATGGATGGTTAAGCCAGTTGTGAAAGTTTGCGGCTCAACCGTAAAATTGCAGTTGATACTGGATATCTTGAGTGCAGTTGAGGCAGGCGGAATTCGTGGTGTAGCGGTGAAATGCTTAGATATCACGAAGAACTCCGATTGCGAAGGCAGCCTGCTAAGCTGCAACTGACATTGAGGCTCGAAAGTGTGGGTATCAAACAGGATTAGATACCCT
+
EGGGGGGGGGGGGGGGGGGGGGGGGGGGGGGGGGGGFGGGGGGGGGGGGGGGGFFGGGGFGGGGGGGGGGGGGFCFGGGGGGGGGGGGGGGGF<FF,,CEEDD<=AFGFFGGF,:CFGGGGGGGCGGGF;FGGGGGGGGGGGGGGGGGF<FGGGGGGGCGGGGGGGGDFEGDCGFGGGF/<DCFFBCFGFGFGGGEFFC<FGGGFGC<FFFFGGGF>:FED;91F79:<#><AF@$:7C7<CBEFFC=7CGE@FGGECGECCGGGEFFFCFFGGFD;*DG?GFC<B59AA??*GGGFFF<FFCFF87GGF?,+FCCEGFCGGGE>GGGFFEA,CGGGFFFE@,AF@C7FGGGCGDGGGGGGGGGGGGGEGGGGGFFGFAFGGGGGGGGGEEFFFGFGGGGGEGGGGGGGGGGGGGGGGGGGGGGGGGGGGGCCCCC
@sI 30
TGAGGAATATTGGTCAATGGACGCAAGTCTGAACCAGCCAAGTAGCGTGCAGGATGACGGCCCTCTGGGTTGTAAACTGCTTTTAGTTGGGAATAAAGTGCACCACGTGTGGTGTTTTGTATGTACCATCAGAAAAAGGACCGGCTAATTCCGTGCCAGCAGCCGCGGTAATACGGAAGGTCCAGGCGTTATCCGGATTTATTGGGTTTAAAGGGAGCGCAGGCGGACCTTTAAGTCAGCTGTGAAATACGGCGGCTCAACCGTCGAACTGCAGTTGATACTGGAGGTCTTGAGTGCACACAGGGATACTGGAATTCATGGTGTAGCGGTGAAATGCTCAGATATCATGAAGAACTCCAATCGCGAAGGCAGGTATCCGGGGTGCAACTGACGCTGAGGCTCGAAAGTGCGGGTATCAAACAGGATTAGATACCCT
+
EFGGGFFGGGGFGGGG9EDAFFGGEGGGFGGGGGFFFFFEFGGGFGGGGGGFGGGGGGGGGGGGGGGGGGGD:FFFFGGFGFFFABFGGGGGGF@FGGGFFG<FFGCFFECCEB=FCGFFFFGBEFGGFEGGG,@EEGGFGG=FGGGGDG<A,@CFGGGG<CF,+4<:F@<EGF8>:FG@:>C9CC*<FFDDFF:*7C7CC+CBAC1==47;6?FFC@:5&193?+7GF<9C>2@<1@9+,<6@CA488GEEDDGBFGG/FFEDFEA=3,A?EC<C,CGFGEFA<BF9DAFA*FAFCE8GFBD,9,9EFFFBF>CCGGGGEFC8BF7E9EFAFGGGD9GFF=FEFGGGGGGF=98GFFCB@GEGGF@FA<FGGGGEF:EDGGGGGGFGGCFEGFCDFGGGGGGFFGGGFCFCF9F<GFC@EFGGGFFDGFGCCCCC
@sI 31
TGAGGAATATTGGTCAATGGACGAGAGTCTGAACCAGCCAGGTAGCGTGAAGGATGACTGCCCTATGGGTTGTAAACTTCTTTTATACGGGAATAAAGTGAGGCACGTGTGCCTTTTTGTATGTACCGTATGAATAAGGATCGGCTAACTCCGTGCCAGCCGCAGCGGTAATACGGAGGATCAGAGCGTTATCCGGATTTATTGGGTTTAAATGGTGCGTAGATTGATGTGTAAGTCAGTTGTGAAAGTTTGCGGCTCAACCGTAAAATTGCAGTTGAGACTGTATATCTTGAGTGCAGTTGAGGCAGGCGGAATTCGTGGTGTAGCGGTGAAATGCTTAGATATCACGAAGAACTCCAATTGCGAAGGCAGCCTGCTAAGCTGCAACTGACACTGAGGCTCGAAAGTGTGGGTATCAAACAGGATTAGATACCCT
+
FGGGGGGGGGGGGGGFFGFGFGGGGGGCFFFGFGGGGGGGGG<FGGGGFGFFFFEFG9,C<CEFFEFGCFGGGGGDFGGGFCFGGGGEGGGGEFFEFGG9EFF77E:FFFGGG,<9FFEFFGFGFG9BBBB<EB,E,,,:<A=FD++=3:8AC=ACD9D<+>C+6@<FGEEC@D7<5:7<FF,@>D7C:>E5;,6>C*<9&8*C>@@/=B1;09<#=,<87=23#C=0;@#>CAF>33B=9C98,6<9@@=C68@,=@=<C?7E,,@,8,,0,<=C,8+6=9<,,EC5,<=A*FAGGGFE,GGFB++@FFFF88B@=FGFAC66)78=CFFFEEBCE<E@FD9=8CGFGDFFCE@@,FE,GCC8FGFGF<;FCAGFGFEDGGGGFGFFDGEEC,GE,FC6,EFGGGGGGFFFFFF9GGFGCCEGGGGGGGFBCCCC
@sI 32
TGAGGAATATTGGTCAATGGACGAGAGTCTGAACCAGCCAGGTAGCGTGAAGGATGACTGCCCTATGGGTTGTAAACTTCTTTTATACGGGAATAAAGTGAGGCACGTGTGCCTTTTTGTATGTCCCGTATGAATCAGGAACGGCTAACTACGTGCCAGCAGCCGCGGTAATACGGAGGATCCGGGCGTTATCCGGATTTAGTGGGTTTAAAGGGTGCGTAGATGGATGGTTAAGTCAGTTGTGAAAGTTGGCGGCTTAACCGTAAAATTGCAGGTGATACTGGATATCTTGAGTGCAGGTGAGGCAGGCGGAATTCGTGGTGTAGCGGTGAAATGCTTAGATATCACGAAGAACTCCAATTGCGAAGGCAGCCTGCTAAGCTGCAACTGACATTGAGGCTCGAAAGTGTGGGTATCAAACAGGATTAGATACCCT
+
CFCEGGGGGGGG@;FFGGGGGEEGEGECGGGGC@FGGG4F,C@CFGGGGGFAFGFGG@@EE@EFF?FFFFCFGFGCFG96E<C,?AFCGG7BCFFFGFFCAE<7FGDGDEF?,<,9?<=E,:C<,BF@FGFEF,86FCFG,4+==+3BE9,7>F@GGGG7,@AFC>:FCCFF@9*C>**86?FB*57<F78;=CF@=A80+'7FCF,2*66<7:<#CFFA>9+;358+3)(<CFF><9>A9:7FE389?8+@8CCD=+FB+6,,4,,F7B=98,,FF@=3FDFFA<9,=A99*FFGFFE,EFCBB+F:C>9FD8B=7FGGGFEG>CC,FAGFB9GGEC@@FCFCF6@<GFFFFC96,FB:FFCDA9GFCB,GC9E<@;,?CGCGGGEGGFFEC,FECGGGEGFFC<FBGGGFFCFFGGGGGGGGGGGGGGFCCCCC
@sI 33
TGAGGAATATTGGTCAATGGACGAGAGTCTGAACCAGCCAAGTAGCGTGAAGGATGAAGGTTCTATGGATTGTAAACTTCTTTTATACGGGAATAAACGAATCCACGCGTGGATTTTTGCATGTACCGTATGAATAAGGATCGGCTAACTCCGTGCCAGCAGCCGCGGTAATACGGAGGATCCGAGCGTTATCCGGATTTATTGGGTTTAAAGGGGGCGTAGATGGGGTGTTAAGTCAGTTGTGAAAGTTTGCGGCTCAACCGTAAAATTGCAATTGATACTGGCAGTCTTGAGTACAGTTGAGGTAGGTGGAATGCGTGGTGTAGCGGTGAAATGCTTAGATATCACGAAGAACTCCGATTGCGAAGGCAGCTTACTAACCTGTAACTGACATTGATGCTCGAAAGTGTGGGTATCAAACAGGATTAGATACCCT
+
@FECFFGGGGDFGGGGGGGGGGGGGGGGGGFGGGGGGGGFGGGGCFF8@FCFGGGFEADFEFGGGGGFFGDGGGGCFGGGGAEFFFFFGGG:CGGGFGGGGGDGGGGGGCEGCCGFGGGGGGGGFFGGGGGFF9=@FG@B,>+FE7BGGGGGG@DEFGGFGCF7BEF7CFEGGG*>5>C>DGGD@C=7CB8:EE=E<E73;@#>?:<:;<<C91/2@04311::@01#>2FF@8,:FFC:FFD8FDCGGGDECE?CFDGFCCC,EFEF=@,;,CGFGEF=FGGE8FFFCGFE;5=B89FFFF?CF?FBEEED>,=7E<FGEDC=5GCFDEEFEECEGGF@GCGGFFGGGGGGGEGGCF8@C@DFEGGGGFDGFFCGGFA?GCFGFGFGGGGFEFGFFGGGGGGGGGGGGFGEFGGGGGGFGFGGGGFGFFGCCCCC
@sI 34
TGAGGAATATTGGTCAATGGACGAGAGTCTGAACCAGCCAAGTAGCGTGCAGGATGACGGCCCTATTGGTTGCAAACTGCTTTTATAAGGGAATAAAGTGAGTCTCGTGAGACTTTTTGCATGTACCTTATGAATAAGGACCGGTTAATTCCGTGCCAGCAGCCGCGGTAATACGGAAGGTCCGGGCGTTATCCGGATTTATTGGGTTTAAAGGGAGCGTAGGCCGGAGATTAAGCGTGTTGTGAAATGTAGATGCTCAACGTCTGCACTGCAGCGCGAACTGGTTTCCTGGAGTACGCACAAAGTGGGCGGAATTCGTGGTGTAGCGGTGAAATTCTTAGATATCACGAAGAACTCCGATTGCGAAGGCAGCTCACTGGAGCGCAACTGACGCTGAAGCTCGAAAGTGCGGGTATCGAACAGGATTAGATACCCT
+
FFGGGEFGGGGGGGGGGGGGGGGGGGGGGFFGGGGGGGFGGGEFFGGGGGGGGFGGAECEFGGCDFE<FGGGGGGGGFFFFFGFFFGGGGGGGGGGGGGGGGGGGGGGGGGFDFGFFC@FDAFFGGGGGGGGGGGGGGGG8CFE7@CFFE9FGGGGGGGGF?DFG6FGGCB79B*@:E@*@DGGGGC<FFD5,?FGGG8CFF$<FF7<:?:<9>@3E9FED8CFFCC=EEF?CFF4EFFCFF@C<9@EFB@CFA><FGF-GGFFFE:BF9C5@F?E>EEGBCFFB?F<@A,GDEGFC9GFGFAFGDGGEEGGGCGGGGGFFBECACE@,,EA5,,,FFFCE8?8FFECA99EFCEGGGF@EEGGGGFGGGGGGGGGGGEDGGGGFGFGEGEGGFFFFFF<DFF<GGGGGGGGGGGFGGFAFFGGFGGGGGGC9CC@
@sI 35
TGAGGAATATTGGTCAATGGACGAGAGTCTGAACCAGCCAAGTAGCATGAAGGATGACTGCCCTATGGGTTGTAAACTTCTTTTATATGGGAATAAAGTATTCCACGTGTGGGATTTTGTATGTACCATATGAATAAGGATCGGCTAACTCCGTGCCAGCAGCCGCGGTAATACGGAGGATCCGAGCGTTATCCGGAGTTATGGGGTTTAAAGGGAGCGTAGGTGGATTGTTAAGTCAGTTGTGAAAGTTTGCGGATCAACCGTAAAATTGCATTTGAAACTGGCAGTCCTGAGTTCAGTAGAGGGGGGCGGAATTCGTGGTGTAGCGGTGGAATGCTTAGATATCACGAAGAACTCCGATTGCGAAGGCAGCCCACTAGACTGCAACTGACACTGATGCTCGAAAGTGTGGGTATCAAACAGGATTAGATACCCT
+
CFFGFGGGGGDGFGGGGGGGGGGGGGGGGGGGGGGGGGGGGGGGGGGAFGGFGGGGCFCF8FGGGGFGGGGEEFGGFG,FF9FGGGGGCFGFFFFFDFGGCFFGGGGGGFGEG<E<E9FFF?FFG9F?E@EGGGGFGGE@FFGDC=C@,?F874<7CF8FFGGCG+@C@@:CFGFFFGG@:DFGGEGC=7C8;<F@#/<>>D,GECA9&337?7#/:9<>:;;;A5*;;;@FCEE9DCBC,C;EF.A@3C>E=8=&D(@><GF8ED9FDFC@=9GF=@?+DFCFA8D:,,EC*B2,DCFF@:6F:8GGFGA@994+@FD<E9>6AEE>EC<,FEE=CFC9A,FEFGGFFCGGFEFFC7FEEFE?C,<FGGGGGGGGGGGFGGGGFFFGGECGGEFE9GEGGGGFGGGGGFFFGFGGFFFEFFGFFEE9GGFBCC@C
@sI 36
TGAGGAATATTGGTCAATGGACGCAAGTCTGAACCAGCCATGCCGCGTGCAGGATGACGGCCCTATGAGTTGTAAACTGCTTTTGTACGAGGGTAAACGCAGATACGTGTATCTGTCTGAAAGTATCGTACGAATAAGGATCGGCTAACTCCGTGCCAGCAGCCGCGGTAATCCGGAGGATTCAAGCGTTCTCCGGATTTATTGGGTTTAAAGGGTGCGTAGGCGGTTTGATAAGTTAGAGGTGAAATTTCGGGGCTCAACCCTGAACGTGGCTCTAATACTGTTGAGCTAGAGAGTAGTTGCGGTAGGCGGAATGTATGGGGTAGCGGTGAAATGCTTAGAGATCATACAGAACACCGATTGCGAAGGCAGCTTACCAAACTATATCTGACGTTGAGGCACGAAAGCGTGGGGAGCAAACAGGATTAGATACCCT
+
FGGFEFGGGFGCGGGFGC@FFF@EGFGGGCFGGFEGGGGGG8FGGECB7BFFG78FGGEGE+=FFGFFGGG,EFEGCFFG<EFFF8FFDC,C+8:EFFC7=C+9?9<,9BFEECFC,CEAE<EFA?<?FFGGGB@EFF:,BACFED8FGAF@7>BEGGFFFGF3+*@:FD*:3,>F:FGC227C;924<*+;;,<27CFEBFC:BFF9B27++>AA>4G=>C;7>>D>DC,<<@CACGC=GFC7;;<C@GEEFFCE8=9F8FE?F@88D@8+CF@FCCF??9DFFE<E8FCGFFFGGE7C=F6EFC7CGGF>49GGFCCC4,GE=FEFGGCBFDFD9E?9EAGFFA@C,5,GGFB:7FEGFC==FGGGGFFGGFFEBFEAGGGFGDF@CC6CGGGFGGF@C@CDCCF7FGFCFEFEFGGFGDGFFEFGGGFCCCCC
@sI 37
AGGGGAATATTGCACAATGGGGGAAACCCTGATGCAGCGACGCCGCGTGGAGGAAGAAGGTCTTCGGATTGTAAACTCCTGTTGTTGAGGAAGATAATGACGGTACTCAACAAGGAAGTGACGGCTAACTACGTGCCAGCAGCCGCGGTAAAACGTAGGTCACAAGCGTTGTCCGGAATTACTGGGTGTAAAGGGAGCGCAGGCGGGAAGACAAGTTGGAAGTGAAATCTATGGGCTCAACCCATAAACTGCTTTCAAAACTGTTTTTCCTGAGTAGTGCAGAGGTAGGCGGAATTCCCGGTGTAGCGGTGGAATGCGGAGATATCGGGAGGAACACCAGTGGCGAAGGCGGCCTACTGGGCACCAACTGACGCTGAGGCTCGAAAGTGTGGGTAGCAAACAGGATTAGATACCCT
+
CGGGGGEGGGGGGGGGGGGCDEGGGGGGGGGGGGGGGGGGGGGGEGGFGGGGGGGGFFEECF?FGGGDEGGGGGGGGDFGGEGGGGGGGGGFGCEFGCGFGGGEGGFFGGG@FGGGGGGGGGGGGGGDE9:FEDFGGFEFGGFEEGGGGGGG9FEFEGGFGGGGG5<<FGDCFGGGGG@GEF>GGGGGCC@CGGGCDCE>CGG:F@ECFGCCFGF?94CF$E.E7GFEG@GGEEFF;@?EGGB:ADGGFCBCCCC8@D9=GGGGGFDC@9FCDGFFD@GGFFDGF=:CEGFF8EE@DGEDGEECAGEECAFEEFFC@9,8GGF>,FEFFAEF@FEE8FFGEFGGGFDGGEFFDGGGGGGGGGGGGGGGGEFGGGFGDGGGGGGFGGGGGFGGGFGGFFFBFGGFE9FGFF@CCCCC
@sI 38
TGAGGAATATTGGTCAATGGACGAGAGTCTGAACCAGCCAAGTAGCGTGTAGGATGAAGGTCCTACGGATTGTAAACTTCTTTTATAAGGGAATAAACCCTCCCACGTGTGGGAGCTCGTATGTACCTTATGAATAAGCATCGGCTAACTCCGTGCCAGCAGCCGCGGTAATACGGAGGATACGAGCGTTATCCGGATTTATTGGGTTTAAAGGGAGCGCAGACGGGTCGTTAAGTCAGCTGTGAAAGTTTGGGGCTCAACCTTAAAATTGCAGTTGATACTGGCGTCCTTGAGTGCGGTTGAGGTGTGCGGAATTCGTGGTGTAGCGGTGAAATGCTTAGATATCACGAAGAACTCCGATTGCGAAGGCAGCACACTAATCCGTAACTGACGTTCATGCTCGAAAGTGTGGGTATCAAACAGGATTAGATACCCT
+
DGFGGGGGFGGGGGGGGGGGGGGFEECFGFFFGGFDEFDFGGGGFGGGGGGGGGGGGGGGFGGGGGGDGGGFE<FFCAGGGDGGGDGGGGGGGGGGGGFGGGCFGGGFGE@EEGDE,EFEGGGCFGGFGGGGGGGGG9FGFCE:EGGGG,BFG=FCGGGFGG8,>+@:+FC;ECF7*@<*7>,>B<ECFGE:?FEGDGFGD7FCFG<:<:@FDFD?>><FBFDGFFGB<EEEGGG<99<<.F@9A.ACF<#8@?@95+98>88FF@@,@,CFCF9G>9D:0B@7@E,@FDE8FEEGGFE<,A8BFCCGGGGFE>+GEC@CEE=B=@8FFGFFEFF?@<98FD<FFFGGF<AFFGGGFCFCGGGFGGEFFFAGFE9FFECF>DGFFCFFCFFFGGGFFGGGFGGGGGGFFCFCGGGGGFCFGGGGGE,AF<CCCCCC
@sI 39
TGAGGAATATTGGTCAATGGACGAGAGTCTGAACCAGCCAAGTAGCGTGAAGGATGAAGGTTCTATGGATTGTAAACTTCTTTTATACGGGAATAAACGAATCCACGCGTGGATTTTTGCATGTACCGTATGAATAAGGATCGGCTAACTCCGTGCCAGCAGCCGCGGTAATACGGAGGATCCGAGCGTTATACGGATTTATTGGGTTTAAAGGGAGCGTAGATGGGTTGTTAAGTCAGTTGTGAAAGTTTGTGGCTCAACCGTAAAATTGCAATTGATACTGGCAGTCTGGAGTACAGTTGAGGTAGGCGGAATTCGTGGTGTAGCGGTGAAATGCTGAGATATCACGAAGAACTCCGATTGCGAAGGCAGCTTACTAACCTGTAACTGACATTGATGCTCGAAAGTGTGGGTATCAAACAGGATTAGATACCCT
+
AFFCGFGGGGGGGGGGGGGGGGGGGGGGGGGGGGEDEE,AFGGGFGGC@CFGGFCFFFFGFEGGGCFGCFFG<FFFGGGGFCFFGFFGGGGGEG@FFGGEEFGFGGGGGCCGCFGGFGGGGF<FCDCFGGGGFGGGGGG9,,8CGGGGGGGGGFCGEGGG,@EGECFFFE7E,>*@F7:E@EGGC@CCFGGG,@,4*/+3@+7::C@<:FCC/FG>G@G8;>C?:89/FEGGFF7*==80@=7EEC9CF@FCA;54#*:>GGGGFEGEF9F>FAFGF@8?8FGGDF:,@A,ABGDE8FE8GGDB@=:=GGFBB>@+@E@AB?CE5CCA=BGGGFE>9-,9A8ECDGGGGGFFFGGGE@GGGGGEFEEFGGGGGGGGGGGFGGFGFFEDGGGGGGGGGGEFGGGGFGFFCFFFFGGGGGGEFGFAAGGGGFFACCBB
@sI 40
TGAGGAATATTGGTCAATGGGCGGGAGCCTGAACCAGCCAAGTAGCGTGAAGGACGACGGCCCTACGGGTTGTAAACTTCTTTTATAAGGGAATAAAGTTCGCCACGTGTGGTGTTTTGTATGTACCTTATGAATAAGCATCGGCTAATTCCGTGCCAGAAGCCGCGGTAATACGGAAGATGCGAGCGTTATCCGGCTTTATTGGGTTGAAAGGGAGCGTTGGCGGGCTTTTAAGTTAGCGGTCAACGGTCGTGGCTCAACCATGTCAAGCCGTTGAAACTGTAAGCCTTGAGTCTGCACAGGGCACATGGAATTCGTGGTGTAGCGGTGAAATGCTTAGATATCACGAAGAACTCCGATCGCGAAGGCATTGTGCCGGGGCATAACTGACGCTGAGGCTCGAAAGTGCGGGTATCAAACAGGATTAGATACCCT
+
<FGGGGGGGGGEGGGGGGGGGGGFEFGGGGGFGGFFGFDEFCFGGGGFGGGGCF=FCC@FCFGGGFDEEG@FFGGGGGGGGGGGGGGFFGGGGGGGGDFFFEGCFFCFF8FG<<,FFGC88DFGGCCGGGGAFGFFGGGFGGEEGGGGGGGGGGFGFGG,>FFFECFGG7EGFGGG7<:,,+><:<:**<C8998?*/:8:3<CCF05#E7C97AFC98'&<<C>3?D=9ECFCF<#>983:2$::#3CGEFD;EFCEGCGFCAGFCCE@9:AED@,??DCGFF<DB=<FF<FACFGGGFGGGGGF?GGGFFFGGGGGGF:@=@GECGGFE9EFBFF@,FFDEB,8GFEGECGGE>FDC:GGCFFFFFGGF@GC@@7DEGGGGGGGGGECGGFGGGGGGFFFCGGGGGGFEGFGGGGFFGFGGFFGGFDFCCCCC
@sI 41
TGAGGAATATTGGTCAATGGACGAGAGTCTGAACCAGCCAAGTAGCGTGAAGGATGAAGGTTCTATGGATTGTAAACTTCTTTTATACGGGAATAAACGGATCCACGTGTGGATTTTTGCATGTACCGTATGAATAAGGATCGGCTAACTCCGTGCCAGCAGCCGCGGTAATACGGAGGATCCGAGCGTTATCCGGATTTATTGGGTTTAAAGGGAGCGTAGATGGGTTGTTAAGTCAGTTGTGAAAGTTTGCGGCTCAACCGTAAAATTGCAATTGATACTGGCAGTCTTGAGTACAGTTGAGGTAGGCGGAATTCGTGGTGTAGCGGTGAAATGCTTAGATATCACGAAGAACTCCGATTGCGAAGGCAGCTTACTAACCTGTAACTGACATTGATGCTCGAAAGTGTGGGTATCAAACAGGATTAGATACCCT
+
AFGGGGGGGGGGGGGGGGGFGGGGGCF<EFGGGGGGFFAFFGGGGGECFG7CFFGC?CFEFFGGGGGGGGFGGGCFFGGGGGGGGFFGGDGDGGFGDG,?FF7EGGG@EFGFFFFGCF@FAFGGGGDFDDFGGFGFFG9A=B7:B@EGGAAFGGFFG,@FGGG?E+<CFGEFA,*@F7F@FFFEG@*CFGGGCFEEE:CFF8CCFF<1=B<F+<FAG9GFF>317AEF58GG?FC<<6=C1C3CFCC;F<FGDEGBD;EB<GFDFFGGFFB:;<EF@4==CFFE8B:,,,C,7GFBGGGGGF?CGE=?@=5@,>4+7GGECFCC=CDFFGGGFADGEE9GEFGGFFEE@,GEDCBB,GCGGEGDFECGGFGGFGGGGFGGGGGGGGGGGGFFCGGFCGGF8CFCGGGGGFFDGGGGFGGGGGGGGGGGGGFCCCCC
@sI 42
TGAGGAATATTGGTCAATGGGCGAGAGCCTGAACCAGCCAAGTAGCGTGAAGGATGACCGCCCTATGGGCTGTAAACTTCTTTTATATGGGAATAAAGGGTGCCACGTGTGGCATTTTGTATGTACCATATGAATAAGGACCGGCTAATTCCGTGCCAGCAGCCGCGGTAATACGGAAGGTCCGGGCGTTATCCGGATTTATTGGGTTTAAAGGGAGCGTAGGCCGGAGATTAAGCGTGTTGTGAAATGTAGTGGCTCAACCTCTGCACTGCAGCGCGAACTGGTCTTCTTGAGTACGCACAACGTGGGCGGAATTCGTGGTGTAGCGGTGAAATGCTTAGATATCACGAAGAACTCCGATTGCGAAGGCAGCTCACGGGAGCGCAACTGACGCTGAAGCTCGAAAGTGCGGGTATCGAACAGGATTAGATACCCT
+
FGGGGGGGGGGGGGGGGGGGGGGGGGGGGFGGGG?FFFGFGGGDGGGGGGGGGGGGGFFGGGGGGGFGGGGGGGGGGFEGEDFGGGGGGFGFGGGGGGFGGDGGGGGFGGGCGGG9FEFFGGGGGFGGGFGGGGGGGGGFFGGDGEEDEFGGGGGG+C@C8:CFEEGGGGGGGGGGGGEGGGCC7<*<FCG*BEFGGGCGCC%CCC7C@FCCG2G8E9CEF1EFFBC0E>8FCCFDGFED>F;CFCFBGC;@:EGFGF/>CFCDGE><G?FBGF>GGGFCGCGGFDGGGGGF5GECE9CC,EDDGGGGCDBD+=8EGGGFFE@60C,E9FFEFFF?GECGF=@CCEGGGFGGE:GGGGGGGGGGGFEGGGGGGGCGGGGGDGGGGGGGGGGGGF9GGDGGGGGF<GFCGGFCGGGGGCFBGGGGGGGGGF8CCCCC
@sI 43
TGGGGAATATTGCACAATGGGCGAAAGCCTGATGCAGCGACGCCGCGTGAGCGAAGAAGTATTTCGGTATGTAAAGCTCTATCAGCAGGGAAGATAGTGACGGTACCTGACTAAGAAGCACCGGCTAAATACGTGCCAGCAGCCGCGGTAATACGTATGGTGCAAGCGTTATCCGGATTTACGGGGTGTCAAGGGAGCGCAGGCGGTGCGGCAAGTCTGATGTGAAAGCCCGGGGCTCAACCCCGGTACTGCATTGGAAACTGTCGTACTAGAGTGTCGGAGGGGTAAGCGGAATTCCTAGTGTAGCGGTGAAATGCGTAGATATTAGGAGGAACACCAGTGGCGAAGGCGGCTTACTGGACGATAACTGACGCTGAGGCTCGAAAGCGTGGGGAGCAAACAGGATTAGATACCCT
+
CFGDG@FGGGGGGFGGGGGGGGGCFGGGGFGGGGGGGGGGGGGGGGGEGGGFGGGGGGGEFGGGGGGFEGGGGGGGGFFGGEFGFGGGGG<F@FFE,EFGGGGGGGGFGGGGFGG?FDGGGGGC@BFGGGGGGFGGGCFCGEFGGGGE7>@BFGFGGDFG99<<EFGC<FE8@E>@#<B?:C,ECF6B1#9CG9F@CE@E<.C,GEDCECF<@F<BE.?/EC,=4;A7CCECFEG:@8EGGC>EGEC5>E>:0FE,A=>7GGECGGF;BA2F1@#:6CEC9FFFB8B:E8DF>,;88E@,EFB+=@,9@E9A@,@EFE9DA4CAFFGGAEEF:CCFFFDFCEEDFC,GGGGFGGGGGFGGGGFGDF;C,GGGGGGGGGF8FEFFGDGCEGGGGF<EGFGGGGGGGGGGGGGCCCCC
@sI 44
CGAGGAATATTGGTCAATGGACGAGAGCCTGAACCAGCCAAGTAGCGTGCAGGATGACGGCCCTATGGGTTGTAAACTGCTTTTATAAGGGAATAAAGTGAGCCACGTGTGGCTTATTGCAGGTACCGTATGAATAAGGACCGGCTAATTCCGCGCCAGCAGCCGCGGTAATACGGAAGGTCCGGGCGTTATCCGGATTTATGGGGTTTAAAGGGAGCGTAGGCCGGCTGTGAAGCGTGTTGTGAAATGTAGAGGCTCAACGTGTGCAATGCAGCTCGAACTGGCAGACGTGAGTACGCACAAAGTAGGCGGAATTCGTCGTGTAGCGGTGAAATGCTTAGATAGGACGAAGAACTCCGATTGCGAAGGCAGCCTACTGGAGCGTAACTGACGCTGAAGCTCGAAAGTGTGGGTAGCGAACAGGATTAGATACCCT
+
,@FGGGGGGGGGGGGGGGGGEFFGGGD<FFGGGGGGGGGGGGFGGG>FFFGGGFGGFGGGGGGDGGGCFGEFFFGGGG<EFFGFGGG,CDG,EFFGGG9<,<,:,BF<F,9+B=F,EFGGG9<FFGGFDGGGFGA9D,CCF+=C@@7FGGGGG+@:F@@F>7FCCEG:F*>><FFGG:FFCBEE7F::FCD*?C@C*C<F3=$<:@<E9EF@CF.)<=CB@:C=F?+7-,?#-<+)C7>FFFFCF7FFFF3>##:-D<@:3#39#@:,#E>7<8,,8D=8FDC,+,+363585F=+GE>C,,,F=@+@GFEADECGBB8+,:B68CDGEEEBCCGGFEFDDAE@,,CEB<<BFGEF7DF:CGFDFEFFF8FC6,,;FGC7GFGF9CGDGGGGGGCGGGGDFFE@EE@,F<GGGFF7GGGFGGGGF9GGGGGCCCCC
@sI 45
TGAGGAATATTGGTCAATGGACGAGAGTCTGAACCAGCCAAGTAGCGTGAAGGATGACTGCCCTATGGGTTGTAAACTTCTTTTATACGGGAATCAAGTGAGCCACGTGTGGCTTTTTGTATGTACCGTATGAATAAGGATCGGCTAACTCCGTGCCAGCAGCCGCGGTAATACGGAAGGTCCGAGCGTTATCCGGATTTAATGGGTATAAAGGGAGCGTAGGCGGGTTGTTAAGTCAGTTGTGAAAGTTTGCGGCTCAACCGTAAAATTGCAGTTGATACTGGCGACCTTGAGTGCAACAGAGGTAGGCGGAATTCGTGGTGTAGCGGTGAAATGCTTAGATATCACGAAGAACTCCGATTGCGAAGGCAGCTTACTGGATTGTAACTGACGCTGATGCTCGAAAGTGTGGGTATCAAACAGGATTAGATACCCT
+
EGFGGGGGGGGGGGGGGGCFGGGGGFEFFGFGGG<EDFFGGGGGGGG:FGGGGGGGCFA<EFFGGGGGGGGGGDCFFGGGGCGGGGGGGGGGGG,CF<FGFGGGFGD@EGGGGGFGFGEGGGGGGDC4FDFGGG9EGCGG9E+?EF7ADCFGGGGDFGG7D8D=8=F+8CBE@D8@@*3*7@FGG75FEGG8,7:CECFGG+77<F:,77<<<CEFE54:+;1;:>E85;771>>:76F9@EFEF09E><:CFED,DF<FFEF=DDCDA6<:6?E?@<DDCEBCFFFFFGGFEFCFAE;FGFGFFEDDGEEDB==GGGGFA:C8=F7FEAGFGGFFFC98FE98GGGF9D@EE@@8,,GGGGGGGGGGDFFGFGGEGGGGFFGGGGFGGGGGGGGFFGGGGGFAGGFFC@C,DFGGGGGGGGGGGGGEFBFB9CCC
@sI 46
TGAGGAATATTGGTCAATGGACGAGAGTCTGAACCAGCCAAGTAGCGTGAAGGATGACTGCCCTATGGGTTGTAAACTTCTTTTATACGGGAATAAAGTGAGCCACGTGTGGCTTTTTGTATGTACCGTATGAATAAGGATCGGCTAACTCCGTGCCAGCAGCCGCGGTAATACGGAGGATCCGAGCGTTATCCGGATTTATTGGGTTTAAAGGGAGCGTAGGCGGGTTGTTAAGTCAGTTGTGAAAGTTTGCGGCTCAACCGTAAAATTGCAGTTGATACTGGCGACCTTGAGTGCAACAGAGGTAGGCGGAATTCGTGGGGTAGCGGTGAAATGCTTAGATATCACGAAGAACTCCGATTGCGAAGGCAGCTTACTGGATTGTAACTGACGCTGCTGCTCGAAAGTGTGGGTATCAAACAGGATTAGATACCCT
+
A<;FGEFGGGGGGGGGGGGGGGGGGGGGGGGCGGFGGGGFGGGGGGGGGGGGGGGGGGGGGGGGGGGGGGGG@FGDFGGGGAFEFGGFGGF:FFGGGGGGGGGGGGGGGGGGGFGGGGGF9<FCEFGGGFGFGGGGGGGGGFGGGGDGGGGGGGGGGGGGD:=FCCFG::FEFGFGGGGGFGGD>:CEGGDGGGGGGGG,:>?<;C=<7>994CF9C6F0?;G4FEGFC;AF@B?9<@:::FFGF79FEEGGGFGGFECGGFGE;CC?FGC<AGDB@<<=AGGGCGFGGGFF=DFB8FEFCF>4,+:FC,EDD9CCEF@,9,+EAEB9CE<4?AD=9CGGFE<ECGFFFGFE<FC7@?GGGGGFF@<E8CGGGGFE<DFC9GGFC<CFCFBFFEAB,FEFGGGFDGGGGGFCFEGGFGGGFDGGFFFEF@FBCCCC
@sI 47
TGGGGAATATTGCACAATGGGCGAAAGCCTGATGCAGCGACGCCGCGTGAGCGAAGAAGTATTTCGGTATGTAAAGCTCTATCAGCAGGGAAGATAATGACGGTACCTGACTAAGAAGCACCGGCTAAATACGTGCCAGCAGCCGCGGTAATACGTATGGTGCAAGCGTTATCCGGATTTACTGGGTGTAAAGGGAGCGCCGTCGGTGCGTAAAGTCTGATGTGGAAGCCCGGGGCTCAACCCCGGAACTGCATTGGAAACTGTCGTACTAGAGTGTCGGAGGGGTAAGCGGAATTCCTAGTGTAGCGGTGAAATGCGTAGAGATTAGGAGGAACACCAGTGGCGAAGGCGGCTTACTGGACGATAACTGACGCTGAGGCTCGAAAGCGTGGGGAGCAAACAGGATTAGATACCCT
+
EFGGGGEGGGDCGGGGGGG?EFGGGGGGGGGGDGGFGGDEGDDGGGGFEEC8FFGGFGG<FFFGGGGCFFFAFFDEFFFGGFGGGGCFGGGAFEFGFGGF9EEGFFFFAFFAGGGGGGGGGGGGG7FGGGAC<FFGFFFFFGGDEEGGGCB<F;FCCEDGG<BFFDFF:CF8ACCED*:F9+<>FC:F::C<6C78:#<52/#2C?8815##<C804+F<8D+:79:C>EE7D6CCGCCCGEC=E,,C,,DDBC;9C=9==@++EGF?8AFA)C@467>GDFBGF@:7EEGFCEGGE?@:BDGEAGEEEEEAEGFEFFF8F@6FFCGGFFFFCF<<8GFGGGEEFCEGEGGGGFGGGGGGFFGGFF<GGGGGGFEFGGGFGGFFCCGGGGGFGGFGGFGFGGGGGGGGGFGCCCCC
@sI 48
TGAGGAATATTGGTCAATGGGCGAGAGCCTGAACCAGCCAAGTAGCGTGAAGGATGACTGCCCTATGGGTTGTAAACTTCTTTTATAAAGGAATAAAGTCGGGTATGCATACCCGTTTGCATGTACTTTATGAATAAGGATCGGCTAACTCCGTGCCAGCAGCCGCGGTAATACGGAGGATCCGAGCGTTATCCGGATTTATTGGGTTTAAAGGGAGCGTAGATGGATGTTTAAGTCAGTTGTGAAAGTTTGCGGCTCAACCGTAAAATTGCAGTTGATACTGGATGTCTTGAGTGCAGTTGAGGCAGGCGGAATTCGTGGTGTAGCGGTGAATGCTTAGATATCACGAAGAACTCCGATTGCGAAGGCAGCCTGCTAAGCTGCAACTGACATTGAGGCTCGAAAGTGTGGGTATCAAACAGGATTAGATACCCT
+
EGGGGGGGGFGGGGGGGGGGGGGGGGGGGGGFGGGGGGGGCEGGGGGF>FFEGGGGGGGGGGGGGGGGGGGG:FFGGFGGGFGEGFFFGFFFFGFFGGFGGGGEGCEFGGGGGGGGGGGGGGGFFFGFFGFE<FEEFC9B,?7FEGGFGDFFGGFGGGGGGGFCCEGFGED,@B8:*@FF7D,>F7CCFFGCGGG@=5=3CFFGG?43FFB;BF@8E3F>?>:,;;384?CFGGG@0@CGDFFGDCCFFC2GCCE@77CEFDGGGD=F=E;42DC<C=2CFAACGFB@GFE=9FFE,AGDF@98DFB8+,=9,,8C=DCA@9@8FEGFGEC9FC,,CC,C,,GCGGGFFEF@CCGEFE7:C@?FFFFEGGGGGGFCGGGGGGFE9CF<<@EEADFGGEGFCFGGGGGGFACGGGGGFCGFCGGGFDGEFFCCCCC
@sI 49
TGAGGAATATTGGTCAATGGACGAGAGTCTGAACCAGCCAAGTAGCGTGAAGGATGACTGCCCTATGGGTTGTAAACTTCTTTTATATGGGAATAAAGTATTCCACGTGTGGGATTTTGTATGTACCATATGAATAAGGATCGGCTAACTCCGTGCCAGCAGCCGCGGTAATACGGAGGATCCGAGCGTTCTCCGGATTTATTGGGTTTAACGGGAGCGTAGGTGGATTGTTAAGTCAGTTGTGAAAGTTTACGGCTCAACCGTAAAATTGCAGTTGAGACTGGCAGTCTTGAGTACAGTAGAGGTGGGCGGAATGCGTGGTGTAGCGGTGAAATGCTTAGATATCACGAAGAACTCCGATTGCGAAGGCAGCTCACTAGACTGCAACTGACACTGATGCTCGAAAGTGTGGGTATCAAACAGGATGAGATACCCT
+
BDFGGGFGGFGFGFGGGGFGFGGFCEEGGDGFFFDFGGGGCFGGGGEFFGGFGGGGCGGGGGGFFFFGFGGGFF,CFFGFFFFFAF,FEGF?F8EEF<FGFECFGG@=FFFGGA8,C,<EE,@5AEFA,9AFGGGGGGFF@:?7>8EFGGGFE+ACGC8+=AA<CCFGGGE7<E7FG7FFCDF:*57*58**>>CEGGD@C+;;CE*:<F9+*5:)@=F;?;B+,5+2<FG90@9#2/DE089@2,,=F+A+C88@=C+3+:FAFDB@9@,;,E,E@6+DDGGFGGE?,8CF;C359EC,FGFGGGDDGGF>@,>+7GGFGGEG@EEDFGF=EGEDCFDFA;<4,FGFGGEFFFB@@,E:F,FF9FGGGGF@GGGCFGGGGGGEE,EFDEEGFFFGGEF@FEGF9GGEGGGGFGGCFEFAGFFGFC,DGFGCC@AC
@sI 50
TGAGGAATATTGATCAATGGACGAGAGTCTGAACCAGCCAAGTAGCGTGAAGGATGAAGGTTCTATGGATTGTAAACTTCTTTTATACGGGAATAAACGAATCCACGCGTGGATTTTTGCATGTACCGTATGAATAAGGATCGGCTAACTCCGTGCCAGCAGCCGCGGTAATACGGAGGATCCGAGCGTTATCCGGATTTATTGGGTTTAAAGGGAGCGTAGATGGGTTGTTAAGTCAGTTGAGAAAGTTTGCGGCTCAACCGTAAAATTGCCATTGATACTGGCAGTCGTGAGTACAGTTGAGGTAGGCGGAATTCGTGGTGTAGCGGTGAAATGCTTAGATATCACGAAGAACTCCGATTGCGAAGGCAGCTTACTAACCTGTAACTGACATTGATGCTCGAAAGTGTGGGTATCAAACAGGATTAGATACCCT
+
FGGGGGGGGCFFGGGGGGFGGGGGGGGFGGGGGGGGGGGEGGGGGGGCEGGGGGGGFGGGGCFEFFGGGGGDGGGGGGGGGGGGGFGGGGGEGGGFGGGGDFGGGGEGFFGGE@AFGGGGGFGGGGFG<7AAFGGGGF9,:ACEGF8DEGGGGGF@F9FFGFGGGGGGCFGGEGFFC7F7FEGG@<7CGFGBCCCCGGF:CDGEDFG*<FCC:<2,4)==-4C<*9A?,GCF7@993@7F@:#70<@B@B=C==C>5:GFGGGGFDFE@9C+(@AG9#'F8EECGGEF8<EF7FFFCFE8DF9FB+ECB=CDD@+EEF8FFEC@=GEDE;FC,GFD9FGFFDCFGGDFCFCGGGEGDGGGGGGGGGGGGGGGFEFFGGGF@GGGGGFGFFFFGCFFCGGGGGGGFFGGEFFGGFGGGGFBFGGGGGGGFEGCCCCC
@sI 51
TGAGGAATATTGGTCAATGGGCGAGGGCCTGAACCAGCCAAGTAGCGTGAAGGATGACTGCCCTATGGGTTGTAAACTTCTTTTATAAAGGAATAAAGTCGGGTATGGATACCCGTTTGCATGTACTTTATGAATAAGGATCGGCTAACTCCGTGCCAGCAGCCGCGGTAATACGGAGGATCCGAGCGTTATCCGGATTTATTGGGTTTAAAGGGAGCGTAGATGGATGTTTAAGTCAGTTGTGAAAGTTTGCGGCTCAACCGTAAAATTGCAGTTGATACTGGATGTCTTTAGTGCAGTTGAGGCAGGCGGAATTCGTGGTGTAGCGGTGAAATGCTTAGATATCACGAAGAACTCCGATTGCGAAGGCAGCCTGCTAAGCTGCAACTGACATTGAGGCTCGAAAGTGTGGGTATCAAACAGGATTAGATACCCT
+
BFFFGGGGGGGGGGGGGGFGGGGGGGGGGGGGGGGGGGGCFGFGGGGGGGGGGGGGGFFFGGGGGGGGGGG@FGFGGGGGFFGGGGGEF9FGGGGGGGGGCGGGGGGFGGGFGGGCGG7FFFFCFGFGGGGGCGFDGGFFDDGGGFGGGA9FFGDGGGGGGGGGGCEFGGGFFGCFEFGFEGGGC:EGEFC0?F7EEEGGG.C>6<<FE7:;-CC8B>GB>F737FCGGGDFC>F@D=FE1CEA:ECDEF8GCCDGGEFDEECGGGGFFGEFGFGF>%2EC?F9A8E9GFA,EFGGFCFGFA9FGGDEGGFB6FCEEFFGFFEC5ECGFGFFGGGGDGGEC,FFFFGFGFGGGGCCBFGC7EFACFDGEGGGGGFGGGCEGGGFGGFGFFDGFFFFDGGGGGGGFGGGGGGFGGGGGGGGFGGGGGGCGGGCCCCC
@sI 52
TGAGGAATATTGGTCAATGGGCGAGGGCCTGAACCAGCCAAGTAGCGTGAAGGATGACTGCCCTATGGGTTGTAAACTTCTTTTATAAAGGAATAAAGTCGGGTATGGATACCCGTTTGCATGTACTTTATGAATAAGGATCGGCTAACTCCGTGCCAGCAGCCGCGGTAATACGGAGGATCCGAGCGTTATCCGGATTTATTGGGTTTAAAGGGAGTGTAGATGGATGTTTAAGTTCGTTGTGAAAGTTTGCGGCTCAACCGTAAAATTGCAGGTGATACTGGATGTCTTGAGTGCAGTTGAGGCAGGCGGAATTCGTGGTGGAGCGGTGAAATGCTTAGATATCACGAAGAACTCCGATTGCGAAGGCAGCCTGCTAAGCTGCAACTGACATTGAGGCTCGAAAGTGTGGGTATCAAACAGGATTAGATACCCT
+
GCFGGGGGCFFCFGGGFFGGFGEGEF7FG7CFFGGG,BFFFFCFFGG7,FC,CFE8FG9C<FGGGGF@CFCGCGGGGGGGG9?ECE,CE,5AE8<EFG<C?7+9@9EFBA<DFF7FCCCFFCGA,,<CFGGFGGGGGABC<DF:7+BFGFEDEDFC><<7,@D>CC7EFGG,8@B*5F7:787><*=CFC>2;,<::*=:CGFGGF<**<:;;F*)8)3;;<9;//;9FF<FEFF2#%;;@A>EF<3==@+3:::7C#B:<+,FDDDFFDB*?4,9B@3=+=<BF8CGFF8EEGFGGGE=@FFE??7FC4A9+FGCE@@CB?6+=GEE,EE=CFEFEGF=?,CFDGFCF?9FFB@F,FFCGEGEF<GGGGFGGFGFGGGFGGGGGGGGGGGGGGGFGGGGGGGGGGGGGGFFGFGGGGGGFFGGGGFDGFFCCCCC
@sI 53
TGGGGAATATTGCACAATGGGGGAAACCCTGATGCAGCGACGCCGCGTGGAGGAAGAAGGTCTTCGGATTGTAAACTCCTGTTGTTGAGGAAGATAATGACGGTACTCAACAAGGAAGTGACGGCTAACTACGTGCCAGCAGCCGCGGTAAAACGTAGGTCACAAGCGTTGTCCGGAATTACTGGGTGTAAAGGGAGCGCAGGCGGGAAGACAAGTTGGAAGTGAAATCCATGGGCTCAACCCATGAACTGCTTTCAAAACTGTTTTTCTTGAGTAGTGCAGAGGTAGGCGGAATTCCCGGTGTAGCGGTGGAATGCGTAGATATCGGGAGGAACACCAGTGGCGAAGGCGGCCTACTGGGCACCAACTGACGCTGAGGCTCGAAAGTGTGGGTAGCAAACAGGATTAGATACCCT
+
FFGFGGGGGGGGGGGGGGGGGGGGGGGGFCDGGFGGGGGGGFGGGGGCCGFEEC8FFFE8FFG<EGCBB@EFGGGGCGGGGEGFGGGGGG8FFGFGGCFGGGGGGGGGGDDFGFGGGGGGGGGGGGGGGFFG+DFGGGGGGGGG7EEGCEEEFFFEGGDFGGFGGGGC>:*4C@EGDG=GGG.GGF=F<:FECFGFGGGGGG8C:CECECGFDFCFCAF4EGGEE@99@CEFFC:GGEFCCCC=9D2FF=F9FFCFG=CCFECF@BFF@A(F'B,9@2CE?FGGFEEFDFFD>>77GE@EA,CB=@7EGFFE:EDGGE?GFCF>7GGGGDFF@EFGFFF@,GGGGC@GGGGGGGGGGFDGGGGGGGGGGGFDGGGFFGEFGGGGGGGGGGGGFGFGGGDGGGGGFGGGGGGCCCCC
@sI 54
TAGGGAATCTTCGGCAATGGACGGAAGTCTGACCGAGCAACGCCGCGTGAGTGAAGAAGGTTTTCGGATCGTAAAGCTCTGTTGTAAGAGAAGAACGAGTGTGAGAGTGGAAAGTTCACACTGTGACGGTATCTTACCAGAAAGGGACGGCTGACTACGTGCCAGCGGCCGCGGTAATACGTAGGGCCCGAGCGTTATCCGGATGTATTGGGCGTAAAGCGAGCGCAGGCGGTTAGATAAGTCTGAAGTCAAAGGCTGTGGCTCAACCATAGTTTGCTTTGGAAACTGTTTAACTTGAGTGCAAGAGGGGAGAGTGGAAGTCCATGTGTAGCGGTGAAATGCGTAGATATATGGAGGAACACCTGTGGCGAAAGCGGCTCTCTGGCTTGTAACTGACGCTGAGGCTCGAAAGCGTGGGTAGCGAACAGGATTAGATACCCT
+
GGGGGGGGGGGGGGGGGGGGGGGGEGGGGGGGGGGGGGGGGGGEFGG@FFEGGGGGGEFFFFAFGGGC@FGFCGGFGFGFGGGAGGGCFGFGGFGEEGGGGGGGGGGDCFGE?FFF@FF9,B<@EFGG78FFGGGG<FGG=FFC@CF7CCDE*@C:;,@@>@C,?DGGD77*=8B::?:?@CF27+2<C78BEG85:50<5C/**30:CCA55:368*F4>/E9B:*>EEGGC9<73/:8A.2,<@FC4,A:CF>:GG=D@6/:C<,2AC,,,D8CDAACFD8+=8DDDA8,<DFGGEE=EGFCC=7FFFEF59FGGF@,FFEGGFECB@FCEFEFE4?:ED9GGGGFFCDFFGFFFGFEECGGDGGF:FC,EGGGGGFCE?FFA9C,GCGGGGGFGFE8FGGGGFGGGDGGGGFGGGGGGGGFFFCFGGGGGG@ECCCCC
@sI 55
TGAGGAATATTGGTCAATGGACGAGAGTCTGAACCAGCCAAGTAGCGTGAAGGATGACTGCCCTATGGGTTGTAAACTTCTTTTATACGGGAATAAAGTGAGGCACGTGTGCCTTTTTGTATGTACCGTATGAATAAGGATCGGCTAACTCCGTGCCAGCAGCCGCGGTAATACGGAGGATCCGAGCGTTATCCGGATTTATTGGGTTTACAGGGAGCGTAGGCGGACGCTTAAGTCAGTTGTGAAAGTTTGCGGCTCAACCGTAAAAGTGCAGTTGATACTGGGTGTCTTGAGTACAGTAGAGGCAGGCGGAATTCGTGGTGTAGCGGTGAAATGCTTAGATATCACGAAGAACTCCGATTGCGAAGGCAGCTTGCTGGACTGTAACTGACGCTGATGCTCGAAAGTGTGGGTATCAAACAGGATTAGATACCCT
+
FFFAFDFGGGGGGGGGGGFCGGGGGGGGGDFFGFFGGGGFEGCFFAFFEE@FGGGGGDAEFFG?FGFFFFGGGGFGFCDEGGGGGGGFG?:,4AFFFEFABDFGGGE<FCFEFGGGGF7,C9E5:,C@<@=FAGGGGGGFEFGGGGEGGA?ABF<FA,,>DFDCCCCCCGGGGECF*@<@,,,66>EG4>/:C940*74<:+.=6=2<1>$+>:22=>?2=DCF<5<<E59F@=76@?B@,@+EFEA?F7E7FDD@3+BCB69EF9FF,FCFEF@,@,F==+@84,8F=,,EBE;EEAEE,?F?,=C:449>+GGECCDCCCDGBDGGCEFC,,9>DC,=?;FCGGFFFA@EDFDFGGGEEBGGFGGGGGGGGFGFE,FFGGGGGGGGGGGFF<FFEGGFFGGFGGFGGFGGGGFFECGFFFGFFCGGGEFC@CA-
@sI 56
TGAGGAATATTGGTCAATGGACGAGAGTCTGAACCAGCCAAGTAGCGTGAAGGATGACTGCCCTATGGGTTGTAAACTTCTTTTATACGGGAATAAAGTGAGGCACGTGTGCCTTTTTGTATGTACCGTATGAATAAGGATCGGCTAACTCCGTGCCAGCAGCCGCGGTAATACGGAGGTACCGAGCGTTATCCGGATTTATTGGGTTTAAAGGGAGCGTAGGCGGACGCTTAAGTCAGTTGTGAAAGTTTGCGGCTCAACCGTAAAATTGCATTTGATACTGGGTGTCTTGAGTACAGTAGAGGCAGGCGGAATTCGTGGTGTAGCGGTGAAATGCTTAGATATCACGAAGAACTCCGATTGCGAAGGCAGCTTGCTGGACTGTAACTGACGCTGATGCTCGAAAGTGTGGGTATCAAACAGGATTAGATACCCT
+
DFGGGGGGGGFGFGGGGGGGGGGGGEGGGGGGFGGGGFA<FG<FGGGFGGGGGGGGFGFGFGFFFGGFFGG>:,EFGFDGFFFGFGFGGBFEFFGCF9:,ADEFFDGFCEG,C,CDFGD<CEFGGF@FD7<E<FGC?<9BFF7C@FCFD9FFGGGDGF87DDFFEGCCGDGGA,33@<@*,73*>*9>FE*=CC3:E885&#>;A?<48?:9EFG581?>-?3*0C9<GE@,@,C@FGDFC@7ACA99GCC8:@6,,>:BC@:6,,FFFE,18,,E@8+==6FF=,B9=,9E;C9,,EC,D5,,E6GEGGFB8@+CCF>C?=EE=C>EB;?;,F9EAE<FFC@FE@FGGF<FFEGGGGF::GEFFE,F@,@FGGGEGGFFGDDFCFCEEF@CDCGFGFF8FGGGGGGGEGGFFCFEFFCGFFGGGGGGGFCCCCCC
@sI 57
TGAGGAATATTGGTCAATGGACGAGAGTCTGAACCAGCCAAGTAGCGTGCAGGATGACGGCCCTATGGGTTGTAAACTGCTTTTATAAGGGAATAAAGTGAGTCTCGTGAGACTTTTTGCATGTACCTTATGAATAAGGACCGGCTAATTCCGTGCCAGCAGCCGCGGTACTACGGAAGGTCCGGGCGTTATCCGGATTTATTGGGGTTAAAGGGAGCGTAGGCCGGAGAGTAAGCGTGTTGTGAAATGTAGACGCTCAACGTCTGCACTGCAGCGTGAACTGGTTTCCTTGAGTACGCACAAAGTGGGCGGAATTCGTGGTGTAGCGGTGAAATGCTTAGATATCACGAAGAACTCCGATTGCGAAGGCAGCTCACTGGAGCGCAACTGACGCTGAAGCTCGAAAGTGCGGGTATCGAACAGGATTAGATACCCT
+
@@FGGGGGGGGGFGGGGGGGGGGGGGGFGGGGGGGGFFGGCFGGGFEF@FGGGGGGGGGGGGGGGGGGGGDGGGGGGGGGGGCEEGGFGFGFG?,BEFEFGGFGGGGGGGEE,AFGGGGGFGGGGGGGGFGG,EFGGGGGGC>CGGEGFCFGFF7@<BE@,8>DEEGGGG@EFFCCFFFG:DFGCF*4*=E,BFEEGCC9330FCC#<B:C8?GGFC=F@==99*FC>CF0@FCF@FFFGGFCB:CF<F>0>.CD6?=<@+B@99AEBFFG<+FGGFD1?GEFFGFG@=<C55CEC>GFGGGGEF+FEF8E9FFB87FDBFFE@AGEECEFBA,?GECEDGGGGGGGGFFDGGFB7GGGGGGGGFGFCGGGGGGGGGEGGGGGGGGGGGFEGGGFCCFGFD7GGGGGGGGFEGGGGGGFF9GGGGGGGGGFCCCCC
@sI 58
TGAGGAATATTGGTCAATGGACGTAAGTCTGAACCAGCCAAGTCGCGTGAGGGAAGACTGCCCTATGGGTTGTAAACCTCTTTTATAAGGGAAGAATAAGTTATACGTGTAGAATGATGCCTGTACCTTATGAATAAGCATCGGCTAACTCCGTGCCAGCAGCCGCGGTAATACGGAGGATGCGAGCGTTATCCGGATTTATTGGGTTTAAAGGGTGCGTAGGCGGTTTATTAAGTTAGTGGTTAAATATTTGAGCTAAACTCAATTGTGCCATTAATACTGGTAAACTGGAGTACAGACTAGGTAGGCGGAATAAGTTAAGTAGCGGTGAAATGCATAGATATAACTTAGAACTCCGATAGCGAAGGCAGCTTACCAGACTGTAACTGACGCTGATGCACGAGAGCGTGGGTAGCGAACAGGATTAGATACCCT
+
CFFFGGGGGFGG<FGGFFGCEEEEGG8FFGGGGGGGGGFGG?F<FGEGGGGGGGGGFGFFG8E<FGGFFGGEFG9FCGEGFFGFFGG9FGGGGGGC?FFFEF?AEGFGEGGGGDA,:FFGGFGA@FG9FEGFFFGGGFGC,ACCEGBFGG9DFGFGFGGGGGGEGGGGGGGCGG7FGC**3,<F<<C@>FGC9CEGGFC@C:&9B8;B@F<:<7CA@:CA23+&A5=0:3ACFD<FD=DCB:B,=<,?C?1?D@,3?B>BC:3;E><DFC7>FB=<=?6+@,CF9EADD=C0A,FCE=:,,>,FCGEGCGFFGGFAFFCE8C89EGGFGFFEEA=;GGGGDE,6,GGF?FDFB7GGGGGF@CDGGFGGGGGGGGGFFFFFFCGGGGGCCGGFC6FBFGF@FFFFCGGGEFGDGGGEGGFGGGGGGGGGGGCCCCC
@sI 59
TGAGGAATATTGGTCAATGGACGTAAGTCTGAACCAGCCAAGTCGCGTGAGGGAAGACTGCCCTATGGGTTGTAAACCTCTTTTATAAGGGAAGAATAAGTTCTACGTGGAGAATGATGCCTGTACCTTATGAATAAGCATCGGCTAACTCCGTGCCAGCAGCCGCGGTAATACGGGGGATGCAAGCGTTATACGGATTTCTTGGGTTTAAAGGGTGCGTAGGCGGTTTATTAAGTTAGGGGTTAAATATTTGAGCTAATCTCAATTGTGCCAGTAATACTGGTAAACTGGAGTACAGACGAGGTAGGCGGAATAAGTTAATTAGCGGTGAAATGCATAGATATAACTTAGAACTCCGATAGCGAAGGCAGCTTACCAGACTGTAACTGACGCTGATGCACGAGAGCGTGGGTAGCGAACAGGATTAGATACCCT
+
FGFGFF8,EADFGGFGCF@EEF@CFFGGG9C6EFCEGFFGGGEEG+C@F7,,BCECAEAC<EF,6::C<F7FFF<?CFEFDFGFEGGGGF8DDEFCF,<FF9,B<FGE@+BEGFGDFGDFE?<EEFFGDFGAF,CEF,4,CEEE+8=DB,CE7DFB<,AF>,@>7CE7FFCF9D:<*@C7::C,,,:*=**,,@<*=EG<++<F9C*><>ECG0:;;6:;C=55#>C>7:FC@9=B=8(0387-,D@<F9E<7;D,,:,,,,FFE8EC,,6C,,FF@=6+EC?@?<A@,A59<,<6CGGGF?FF>7GGF?,=EEEE?,F=9++)+CGGGFFGGFBAEC,DDFGFF@<BAGF@EC::CFFCCEFGFEGGFFFGGGECC<ECGGFFFDGFGEEF9FFFGGFGEFDFBFCFEEFGGGEEGDFEAE<,C,AEF@CCCCC
@sI 60
TGAGGAATATTGGTCAATGGACGAGAGTCTGAACCAGCCAAGTAGCGTGAAGGATGACTGCCCTATGGGTTGTAAACTTCTTTTATACTGGAATAAAGTGAGGCACGTGTGCCTTTTTGTATGTACCGTATGAATAAGGATCGGCTAACTCCGTGCCAGCAGCCGCGGTAATACGGAGGATCCGAGCGTTATCCGGATTTATGGGGTTTAAAGGGCGCGTAGGCGGACGCTTAAGTCAGTTGTGAAAGTTTGCGGCTCAACCGTAAAATTGCAGTTGATACTGGGTGTCTTGAGTACAGTAGAGGCAGGCGGAATTCGTGGTGTAGCGGTGAAATGCTTAGATATCACGAAGAACTCCGAGTGCGAAGGCAGCTTGCTGGACTGTAACTGACGCTGATGCTCGAAAGTGTGGGTATCAAACAGGATTAGATACCCT
+
FFFGGGGGGGGGGGGGFGFGGGGGGGGGGGGGGGGGGGGGGGGGGGGGFGGGGGGGGGEFGGGGGGGGFFGGGGFGGGGGGFGGGGGGGFGGFGGGGGGGGGCGGGGGGG@FGGGGGGGGGFFGGGGGGGGGGGFGGFCE,AFFDGCGF9DGGGGGGGGGGGGFEEGF7FFF<9DFGDC8DFGGGEEEGGGGGC@BE*=FCF#FFF@.CF@GG?@#E6G6;BEGB=C>GGEB.9C=@@F>9F+GFEEEC>6EFEG6EGED=;FGGF=GEDCF>FDAF=D=4GFCFBGF@EFGEGFFGE>,FGGEECFF:,ED@E@+GGGFGFC=BFB>EFFBCGGEGGF@GDGGGFGFE5@E@CFCFGEC+GGGFA9GGECD8DE,GGGGGGGGGGGGGGFDFGGFGGEFGEGGGGGGGGGGGGGGGGGGGGGGGGGGGGGCCCCC
@sI 61
TGAGGAATATTGGTCAATGGACGAGAGTCTGAACCAGCCAAGTAGCGTGAAGGATGACTGCCCTATGGGTTGTAAACTTCTTTTATACGGGAATAAAGTGAGCCACGTGTGGCTTTTTGCATGTACCGTATGAATAAGGACCGGCTAACTCCGTGCCAGCAGCCGCGGTAATACGGAGGATCCGAGCGTTATCCGGATTTATTGGGTTTAAAGGGAGCGTAGGCCGGAGATTAAGCGTGTTGTGAAAGGTAGAGGCTCAACGTCTGCACTGCAGCGCGAGCTGGTTGCCTTGAGTACGCACAAAGTTGGCGGAATTCGTGGGGTAGCTGTGAAATGCTTAGATATCACGAAGAACTCCGATTGCGAAGGCAGCTCACTGTAGCGCAACTGACGCTGAAGCTCGAAAGTGCGGGTATCGAACAGGATTAGATACCCT
+
AFEEGG<FGGGGGGGGGGGGFGGGGGE@EFGGGGGGGGGFGGCFFFGGGCDFGGGGGGEFGGGGFFGGGGGGGGFGGG<FGGGGGGGFGGD7FGFGGGGGGGGGGGGGGFGGGGGEGGGGG<FGFGGGGG8EFFGFFGFFGGGGGGEG8DFCGGGGGGGGGGGGEGEGGGGGCGGG7BF*<DEF<@EFFEGGGGGEGGCFDF@FGG7**7<;G?F4B:FF(,;C::57*56FGCGDEFFEGG>CFCF#F>:F>#FE:GFD>3#>CE@@#>C>GGEFGFCGFGF=,D+<@8,C=F>BGE?F9A9EF@+=GFF;FDEE@F8<A,>,D<>,DDF;<F9FEE@FADDEB7FCFGGGFCEF@CFB@GDGGGFFGGGFCAE<<F>+:FFFFGGGGGEGGGGFGGGGFEFFE+67GGGGGGGGGGGGGGGGGFGGGGGCCCCC
@sI 62
TGAGGAATATTGGTCAATGGACGCAAGTCTGAACCAGCCATGCCGCGTGCAGGATGACGGCTCTATGAGTTGTAAACTGCTTTTGTACGAGGGTAAACGCAGATACGTGTATCTGTCTGAAAGTATCGTACGAATAAGGATCGGCTAACTCCGTGCCAGCAGCCGCGGTAATACGGAGGCTTCAAGCGTTATCCGGATTTATTGGGTTTAAAGGGTGCGTAGGCGGTTTGATAAGTTAGAGGTGAAATTTCGGGGCTCAACCCTGAACGTGCCTCTAATACTGTTGGGCTAGAGAGTAGTTGCGGTAGGCGGAATGTATGGTGTAGCGGTGAAATGCTTAGAGATCGTACAGAACACCGATTGCGAAGGCAGCTTACCAAACTATATCTGACGTTGGGGCACGAAAGCGTGGGGAGCAAACAGGATTAGATACCCT
+
EFGGGGGGGGGFGGGGGGGFGGDGGGGGGGGGFGGGGGFGGGGGGGGGGGGGGGGGFE@FGGFCGGGF?FFGGGGGGGGGGGFGCGGGGGGDGGGGGGGGDC7FFGGGGGGGGGGFFGGFGGGGG<F7FEDBEFCFGGGGCGDGGGEG8FEFGDFGFEGG<FGCEDGG:CE7FFGGG7>*@,?2,,9FFGGGGF@C<?=CFDG=C<?==C:C0?FFG6C-)6CFD>;<>D739;:/<9F9FF?C:<7@FF6B<@>FF:>1CFF@C8CCCGFBGFFCD@9==BCCEB,E;GFGE=8GFFDGGGGGFEGGGGEDE;CEFC@EFC861GEEGEDEF<FD@CFGGGGGGGGGGGGFEFCFGGFCEEFCFGFFGFFGGGGGGFFGGGGGGGGGGGGGFGFFGGGGGGGGGGGGGGGGFGGGGFGGGGGGGGFGGEGCCCCC
@sI 63
TGAGGAATATTGGTCAATGGACGAGAGTCTGAACCAGCCAAGTAGCGTGAAGGATGGCTGCCCTATGGGTTGTAAACTTCTTTTATACGGGAATAAAGTATTCCACGTGTGGGCTTTTGTATGTACCATATGAATAAGGATCGGCTAATTCCGTGCCAGCAGCCGCGGTAATACGGAGGATCCGGGCGTTATCCGGATTTATTGGGTTTAAAGGGAGCGTAGATGGATGTTTAAGTCAGTTGTGAAAGTTTGCGGCTCAACCGTAAAATTGCAGTTGATACTGGATATCTTGAGTGCAGTTGAGGCAGGCGGAATGCGTGGTGTAGCGGTGAAATGCTTAGATATCACGAAGAACTCCGATTGCGAAGGCAGCCTGCTAAGCTGCAACTGACATTGAGGCTCGAAAGTGTGGGTATCAAACAGGATTAGATACCCT
+
EFGGGGGGGGGGGGGGGGGGGGGGGGGFGGGGGGGGFGGGGFFGGGGGGDGGGGFG,C,CFGGGGGGGFFGGGGGGGGFFGGGGGG<FGGG:@FFFGGGF5@EGGGGFGGGGF+BFGGGGC,9EFGGDEFGGGGGGGG=?,A7FGGEG,EAFGGGGGGGGGGGGGGGGGGG?GG?GG/<*58DE#5C1GGGGGGEGGDFGFGGGGGGEF;FFFG9FE;C5;@.+D<:=EG?CGEF<67EFCGDFFCF68ECECEEECG:FC+,@8'CFCFFDFF<C,==@CFEAEC?9=EFGDEAB,,E<8EE@F=@EEE?E>8>7CF=,FFDGFGEFCGGFEE<GGGGGGFF:<,FFGFEGEGGGGGGGGGGGF<9GGFGGFC@<E;,4,C9FCGFFGGFE<FFCGGGGGGGGGGGGGGGGGGGGGEGGGGGGGGGGGGGCCA@@
@sI 64
TGAGGAATATTGGTCAATGGACGAGAGTCTGAACCAGCCAAGTAGCGTGAAGGATGAAGGTTCTATGGATTGTAAACTTCTTTTATACGGGAATAAACGAATCCACGCGTGGATTTTTGCATGTACCGTATGAATAAGGATCGGCTAACTCCGTGTCAGCAGCCGCGGTAATACGGAGGATCCGAGCGTTATCCGGATTTATTGGGTTTAAAGGGAGCGTAGATGGGTTGTTAAGTCAGTTGTGAAAGTTGGCGGCTCAACCGTAAAATTGCAATTGATACTGGCAGTCTTGAGTACAGTTGAGGTAGGCGGAATTCGTGGTGTAGCGGTGAAATGCTTAGATATCACGAAGAACTCCGATTGCGAAGGCAGCTTACTAACCTGTAACTGACATTGATGCTCGAAAGTGTGGGTATCAAACAGGATTAGATACCCT
+
DGGGGGGGGGGGGFGFFFF@CFFEDEGGGGGGGFGGGGFF<FGCGDECGEF9FFGGEFG?DFGGGGGGGGGGGGF<FGGGEFGDCFFGGGG,CE=FGGGGGGFGFFEGGGEGDFFGGGGGFGGFAEFEGGGGGGGGGFFF9EFGD8CGGFGGGGGGGGGGGGGGGGGCE*CECCDF<3>>:D:>>:CCFGEG9F7CGGGFF5>FGF7=0CEC90:9<9GD<17C<;EFGGG>ECF@FCFE:CFE=9FD89+++;:3@+4<DGGGFFDF@FF6;2436EGFGGGFEFE?=,AF0FGF8D@=@E9FFE=CC?F>@,GGEGGGGGGGBFCE9DGFCFC,GGGGGGGGGGGGF9FGEEGEC@F@FFCFEECB<,AGGGGF?FFGGCGGGGGGGGGGGGGGGGGGGGGGFFGGGGGFFFCFCGFFGFGFGGGGGGGCCCCC
@sI 65
TGAGGAATATTGGTCAATGGACGAGAGTCTGAACCAGCCAAGTAGCGTGAAGGATGAAGGTTCTATGGATCGTAAACTTCTTTTATACGGGAATAAACGAATCCACGCGTGGCTTTTTGCATGTACCGTATGAATAAGGATCGGCTAACTCCGTGCCAGCAGCCGCGGTAATACGGAGGATCCGAGCGTTATCCGGATTTATTGGGTTTAAAGTGAGCGTAGAGGGGTGGTTAAGTCAGTTGTGAAAGTTTGCGGCTCAACCGGGAAATTGCATTGGGTACTGGCAGTCTTGAGTACAGTTGAGGTAGGCGGAATTCGTGGTGTAGCGGTGAAATGCTTAGATATCACGAAGAACTCCGATTGCGAAGGCAGCTTACTAACCTGTAACTGACATTGATGCTCGAAAGTGTGGGTATCAAACAGGATTAGATACCCT
+
,CFGFFCDFGFGGEFGGGGGGGGGEDG,;CFGGFGGDFGGGGFGGG@@FFFGGE9FFFA@CCEEFAEEEFFCEFGFGGAEFFGGDFE<CFFEFFGGGGDDG<FBE,BCFGG7+B,AEC@DFFAEFGBGGGGD,CEFGGF@FGGGGGEFCCGCF=+@FFGEG8FGD@CFCGGG,,:<<>F7,?BF>:*=CCEFFC:7/:C<7CGCFC7FB=F?9):;1>@:;7,#C;5F@38;=<<136@E<CFC?,F?=F+@#D>1,+9>7F:,,AEC,,ED=+E,743++CF<8B<?,4DE;C,,CECED54?<E@EDFEF>?CC8FGGGGGE=>=@EGGE<A,GCGGGEAF:FGF<GFC@C@B@>GGGGGEGGCGGGFGGGGGGFC;FAFFFEGGGGGGFFGGGGGF8GGGEEGGGFGGFGGFGEACFFEGGGGGGGGGCCC@-
@sI 66
TGAGGAATATTGGTCAATGGACGAGAGTCTGAACCAGCCAAGTAGCGTGCAGGATGACGGCCCTATGGGTTGTAAACTGCTTTTATAAGGGAATAAAGTGAGTCTCGTGGGACTTTTTGCATGTACCTTATGAATAAGGATCGGCTAACTCCGTGCCAGCAGCCGCGGTAATACGGAGGATACGAGCGTTATCCGGATTTATTGGGTTGAAAGGGAGCGTAGATGGATGTTTAAGTCAGTTGTGAAAGTTGGCGGCTCAACCGTAAAATTGCAGTTGAAACTGGCAGTCTTGAGTACAGTAGAGGTGGGCGGAATTCGTGGTGTAGCGGTGAAATGCTTAGATATCACGAAGAACTCCGATTGCGAAGGCAGCTCACTAGACTGCAACTGACACTGATGCTCGAAAGTGTGGGTATCAAACAGGATTAGATACGCT
+
<FGGGGGGGGFGGGGGGGGGEFGGGGGDGGGGGGGGGGDFGG<EFGGFGGGGGGGGAECFGGGGF8EFFGG>FCFFFFGG,5CFFFGGGGGFGCFGFGGGGGAFGFAFFEEFGFGGGGGGGFFGGGGGG,CFGFFFGGGC,:@F7E>FGFFEEG7FCGFGGCC,BCF7@FCAF@:FCGGGC9DFF:CGEFC>F@@*71@7+::C@FEC#5>C@?F>C=;E>=2A@F#+,9FFFF78<C@,9D9E/<-@0@#?>EEE8F@FFCFFGECFFGEFFA-,,4@2.?GFGGGGDGFDEFCGFCEGDE=CBEC+C,C44,4+7@GFFCDGAFB@C,,,?GFDCFEDF8FGGGFDFAFGGGGGCFGECEEGGGGGGGDGGGFGGGGGGGGGGGGGFFFCF9GGCGGGGGGGGGGGFGGGGFGGGGGFFFGGGGGGGGGCCCCC
@sI 67
TGAGGAATATTGGTCAATGGACGAGAGTCTGAACCAGCCAAGTAGCGTGAAGGATGAAGGTTCTATGGATTGTAAACTTCTTTTATACGGGAATAAACGAATCCACGCGTGGATTTTTGCATGTACCGTATGAATAAGGATCGGCTAACTCCGTGCCAGCAGCCGCGGTAATACGGAGGATCCGAGCGTTATCCGGATTTATTGGGTTTAAAGGGAGCGTAGATGGGTTGTTAAGTCAGTTGTGAAAGTTTGCGGCTCAACCGTAAAATTGCAATTGATACTGGCAGTCTTGAGTACAGTTGAGGTAGGCGGAATTCGTGGTGTAGCGGTGAAATGCTTAGATATCACGAAGAACTCCGATTGCGAAGGCAGCTTACTAACCTGTAACTGACATTGATGCTCGAAAGTGTGGGTATCAAACAGGATTAGATACCCT
+
FGFGGGGGGGGGGGGGGGGGGGGGGGGGGGGGGGGGGGGGGGGGGGGFGGGGGGGGEFGGEFGGGGGGGGFDGGFFGGGGGGGGGGGGGGGGGGGGGGGGGGGGGGDGGGGGGGFGGGGGFGGGGGFGGGGGGFDG9AFFEECGGGGGGGGGGG7FFGGGGGGGGGDGGGGGGGGG*@78FFGFDE7EGGGGG9FCE>CGFGGGGC;<F<3D=?CF@;E=@3#;?>DE59C@AF<FF=C@0;DEFB@FFC:CD>C>DGGGFEFGFGGGFFF:9C@@ACGFF?GFFAGGFGGF7AFGGCGGE?><FEF==DC,4,@CEGDFC:>C=GGFEEF@,GFGD<,=A,F8FFGFGFEE@GGGGFGDGGDEGGGGGGGGGGGGGGGFFFAGFFEFGGGFGGFGFEFGGGGGFFGGGFC=GFGFFFEAFFFGGGGGGGGCCCCC
@sI 68
TGGGGAATATTGCACAATGGGGGAAACCCTGATGCAGCGACGCCGCGTGAAGGAAGAAGTATTTCGGTATGTAAACTTCTATCAGCAGGGAAGATAGTGACGGTACCTGACTAAGAAGCCCCGGCTAACTACGTGCCAGCAGCCGCGGTAATACGTAGGGGGCAAGCGTTATCCGGCTTTACTGGGTGTAAAGGGAGCGTAGACGGTGTGGCAAGTCTGATGTGAAAGGCATGGGCTCAACCTGTGGACTGCATTGGAAACTGTCATACTTGAGTGCCGGAGGGGTAAGCGGAATTCCTAGTGTAGCGGTGAAATGCGTAGATATTAGGAGGAACACCAGTGGCGAAGGCGGCTTACTGGACGGTAACTGACGTTGAGGCTCGAAAGCGTGGGGAGCAAACAGGATTAGATACCCT
+
@FGGG@FGFEGGGGGGGGGGGGGEEGGFGFGGFGGGGGGGGGGGGGGF7FG<EFGG<EFFEFGFGFGFGGFFGGGFGEGFEFGGGGGGGGGGGGGFFGGGGGCFDF?FGGG9FGGGGCGFGGEDGGGGGFFGGGGGGGG7ECDFEGGDFCFFGFF,FFDCEEEGFCCC<=F=GFEC#=<6FG.G?0@FC:@DGGGEE5E>4<FFCEC@-1DG@CEF3CDF3<7EEFCCF=F@?8C088GGFGGGFEGGEE88GF=9CF3+;FGF:C?<=<DA<6C:EC>GFGDGFC4?7ECD>>,8GFCF=CGE=GGGGFF@@7GGGEF8F;,EC@FECEAGFEFEAFDGGGGGGEEGF@GGGFAGGFCFGGFGGFEGDGFEGFGFFGECFGGGGGGGGFGFGDGGGGFCGGGGGGGGGGGCCCCC
@sI 69
TGAGGAATATTGGTCAATGGGCGATGGCCTGAACCAGCCAAGTAGCGTGAAGGATGACTGCCCTATGGGTTGTAAACTTCTTTTATAAAGGAATAAAGTCGGGTATGCATACCCGTTTGCATGTACTTTATGAATAAGGATCGGCTAACTCCGTGCCAGCAGCCGCGGTAATACGGAGGATCCGAGCGTTATCCGGATTTATTGGGTTTAAAGGGAGCGTAGATGAATGTTTAAGTCAGTGGTGAAAGTTGGCGGCTCAGCCGTAAAATTGCAGTTGATACTGGATTTCTTGAGTGCAGTTGAGGCAGGCGGAATTCGTGGTGTAGCGGTGAAATGCTTAGATATCACGAAGAACTCCGATTGCGAAGGCAGCTTACTGGATTGTAACTGACGCTGATGCTCGAAAGTGTGGGTATCAAACAGGATTAGATACCCT
+
AFGGGFGGGDGGGGGGGGGGDGGGGDEGGGGGGGGGGGGFGGGGGGGFGGGCGGGGGGFGGGGGGDGGGGGGGGFEFGGGFCFGGGGGGCGFFGGGGGGGDGGGGGGGGGGGGGGGGGGGEGGGGGGGGCGGGGFGFGGFECCGGGDG@FDFGG7CFGGGGGGFGGECFGGAEGGC6FF*,>,>61=CFGGB;FC8==CFG>FGFF@)FEFEEF3A>1>A79841##+>;=CCCCF7-CF#FB@<E=F=F*6CCD6F:=9CCD0CF<;F=?2GGEE@C:<6F=A,,,FGGFF8FA<CEEA=<9=EDEC?,CD=>8@DGGDEA481@GFE@,9FFGGFDF@GEEFECGGGGFGFCGGCGGEGFEDAA<GFDGGGGGGGEFGGGGGGGGGGEFEF<CGFGGGGGGGGGGGGGGGFFGGGGFDGGGGGGGGGGGCCCCC
@sI 70
TGAGGAATATTGGTCAATGGACGCAAGTCTGAACCAGCCATACCGCGTGCAGGATGACGGCTCTATGAGTTGTAAACTGCTTTTGTACGAGGGTAAACGCAGATACGTGTATCTGTCTGAAAGTATCGTACGAATAAGGATCGGCTAACTCCGTGCCAGCAGCCGCGGGAATACGGAGGATTCAAGCGTTATCCGGATTTATTGGGTTTAAAGGGTGCGTAGGCGGTTTGATAAGTTAGAGGTGAAAGTTCGGGGCTCAACCCTGAACGTGCCTCTAATACTGTTGGGCTAGAGAGTAGTTGCGGTAGGCGGAATGTATGGTGTAGCGGTGAAATGCTTAGAGATCATACAGAACACCGATTGCGAAGGCAGCTTACCAAACTATATCTGACGTTGAGGCACGAAAGCGTAGGGAGCAAACAGGATTAGATACCCT
+
GGGGGGCFGGGGGGFGGGGGGG7FEFGGGGGGGGGGFFGGGGFFFEGGGGGGGGGGGGGGG7CEFF9FGGGFFCFFFGGGGGFFGGGGGEFEE@FGFGDEG@CCFGGGGFGFGGGGGGGFGGG?9<FFF8A:FFGGGGD9,:+B8+8:CBFDFFG>EFFFFGGGE8>7*>CFF9*<=CF9,=CFG3<CCF</9<B-5EF9-;6=?,FGEFCF68=<CADD=;;DC7GFGGGGCCF8@?FBA=0FGCG'C7>C@CGGFF<<GGFD=@:CACDFGFCEAGC3GFEFF<,FDEE99GGFFGGGECEGFGGGGGFGGGFCECFEFF>+5GCCDGGFFFFFGFFDE8EFGGGCGGFFCFGGDGGGGGEGFGGGGGGGFGDE7GGGGGDCF@,DGGFGGGDEFGGGEGGFGGGGGGFGGGGGGFGGFGGGGEGGGFGCCCCC
@sI 71
TGAGGAATATTGGTCAATGGACGAGAGTCTGAACCAGCCAAGTCGCGTGAGGGAAGACTGCCCTATGGGTTGTAAACCTCTTTTATAAGGGAAGAATAAGTTCTACGTGTAGAATGATGCCTGTACCTTATGAATAAGCATCGGCTAACTCCGTGCCAGCAGCCGCGGTAATACGGCGGATGCGAGCGTTATCCGGATTTATTGGGTGTAAAGGGTGCGTAGGCGGTTTATTAAGTTAGTGGTTAAATATTTGGGCTAAACTCAAGTGTGCCATTAATACTGGTAAACTGGAGTACAGACGAGGTAGGCGGAAGAAGTTAAGTAGCGGTGAAATGCATAGATATAACTTAGAACTCCGATAGCGAAGGCAGCTTACCAGACTGTAACTGACGCTGATGCACGAGAGCGTGGGTAGCGAACAGGATTAGATACCCT
+
DFFGGGFGGGGCFGGGEGFFFGFGGGEFEFGFFGGFFGGDGFFFCGGGGGEGD@FCDG@<8CF8FGGGGEEGGGGGFFFFCE9FGGGGGGDCC7?B9F<5BB<F,EFFDGGGGG<DE<AFFDGGFFGFGGFGGGGGGGFE?<+4CD8FGC9=CF7FFF8B,DCGGDC:FG*@@CF7*57BE*=<C:GGC:CGGFD7CEGGFGGGF7*&;CBEA9:F0<5099+@7=/>C6,@@8&326+0>;9F7EFFDDDG7#-=&FDFCF=:>,D9@F?4<,,FE8GGCEA<C<E=EFE;A=B6GGDC?9GFC??=+BFEE,;DEEC=@EC5GEFGEFFE9DD=C,8EFF9EFDEEDGFGEGGFEFEFEFFGFFFGGFFFFEFFFGGGGGGGGGGEC@GGGFF@GEF<EGFF:GFCFEGEFGFCGGGDGGGGGGGGGGCCCCC
@sI 72
TGAGGAATATTGGTCAATGGACGAGAGTCTGAACCAGCCAAGCAGCGTGAAGGATGACTGCCCTATGGGTTGTAAACTTCTTTTATACGGGAATAAAGTGAGGCACGTGTGCCTTTTTGTATGTACCGTATGAATAAGGATCGGCTAACTCCGTGCCAGCAGCCGCGGTAATACGGAGGATCCGAGCGTTATCCGGATTTATTGGGTTTAAAGGGAGCGTAGGGGGACGCTTAAGTCAGTTGTGAAAGTTTGCGGCTCAACCGTAAAATTGCAGTTGATACTGGGTGTCTTGAGTACAGTAGAGGCAGGCGGAATTCGTGGTGTAGCGGTGAAATGCTTAGATATCACGAAGAACTCCGATTGCGAAGGCAGCTTGCTGGACTGTAACTGACGCTGATGCTCGAAAGTGTGGGTATCAAACAGGATTAGATACCCT
+
EGGGGCFGGGGFFEGGGGFFGGGGGGGGGGGGGGGGGGGDEFGFGGGFGFGFGGGGGFEGGFGGGGGGGGFBFFFFGGGFFGFGGGGGCFGGD@CFGCEGFGFGGGGGD=FFFGFFFGGGFFGGF<ECFGGGGGADFGGCD8=C7@BFFGGGDGCFFGGGGFGGE>FGGGGFFGCC*5CFD8CFGC:FFFGGGGGGCEGGG7:FFFEEF7<+9C<AC7@52;G#@,;0;>8A;@F97/CCCFFDD@@@GF6?9DE0EF>,EFD;GGGGFFFA>@EF>C96F?@=GFFC9,?9*FAAFFE?@?4?FFCEDDC99,CB7FCFGGEGAGEEGFGE?E9FGGGGF8<CFGECD?FFCC@,,=FGGGGGFFFGFEFGGGGGFGFGDGGGGGGGGGGGGFGGFGGGGEGFDGGFCFFCDEGFGGGFFFFGGGFFGFECCCCC
@sI 73
TGGGGAATATTGCACAATGGGGGAAACCCTGATGCAGCGACGCCGCGTGAGTGAAGAAGTATTTCGGTATGTAAAGCTCTATCAGCAGGGAAGAAAATGACGGTACCTGACTAAGAAGCCCCGGCTAACTACGTGCCAGCAGCCGCGGTAATACGTAGGGGGCAAGCGTTATCCGGATTTACTGGGGGTAAAGGGAGCGTAGACGGTAAAGCAAGTCTGAAGTGAAAGCCCGGGGCTCAACCGCGGGACGGCTTTGGAAACTGTTTAACTAGAGTGCTGGAGAGGTAAGCGGAATTCCTAGTGTAGCGGTGAAATGCGTAGATATTAGGAGGAACACCAGTGGCGAAGGCGGCTTACTGGACAGTAACTGACGTTGAGGCTCGAAAGCGTGGGGAGCAAACAGGATTAGATACCCT
+
CCFGGFGGGGGCGGGGGGGGGGGGGGGGGGGGGGGGFGFEFFGEGGGCGGGGGGGGGF<EEAFCGFFBFFFEFEFGGGGFGFGGGGGGGGGF7FGGFGGGDFGGGGFGGGGGGFFGFGGGGGGGG7C8FEDFGGGGGGFGFCFGGGGGGGG@FEFFGGGGGGGGGGF:*CFC>9+F18<FDF>GGC#1#48B?CECGEGCDD=:%CE8CGCFFFGFGCG?<FCCFFGFG6CGGGG0#:C8CGEGFE@8.#FBFDDA640:@9<C9ED<A?<=<GGGGFGFCFB8FEGCDFE@,CF>>B,BFFB>>FEFGGGDEGEGGGGGGFFF<GFAFE9FB:,EAFGFCGFEGGGGGGGGGGGGFDGGGGGGGGFGEF@EGGFGFEEFGEGGGGGGGGGFFEAFGGGGGGGGGGGGGGGCCCCC
@sI 74
TGGGGGATATTGCACAATGGGGGAAACCCTGATGCAGCGACGCCGCGTGAGGGAAGACGGCCTTCGGGTTGTAAACCTCTGTCTTCGGGGACGAATAAATGACGGTACCCGAGGAGGAAGCCACGGCTAACTACGTGCCAGCAGCCGCGGTAATACGTAGGTGGCAAGCGTTGTCCGGAATTACTGGGTGTAAAGGGAGCGTAGGCGGGGAGGCAAGTTGAATGCCTAAACTATCGGCTCAACTGATAGTCGCGTTCAAAACTGCCACTCTTGAGTGCAGTAGAGGTAGGCGGAATTCCTAGTGTAGCGGTGAAATGCGTAGATATTAGGAGGAACACCAGTGGCGAAGGCGGCCTACTGGGCTGTAACTGACGCTGAGGCTCGAAAGCGTGGGTAGCAAACAGGATTAGATACCCT
+
EGGGGFGEGGGGGGGGGG<FGGGGEGGGGGGGCFGGGGGGGGG@CCG:@FFFGFFGGGGFEGG?FFGGFGGGCFFFAFGGGGGFFGG>FC7=>FE@CFGGGGGGGGG=FFF8><FEGGC8FGGDC>FGGGGFG:BF@GGGCFGGGG7=FE@FC@FCGGGGGGGFCFAFGGFEDGC@/82:ECEAFFEF6;*3:@7@E5CEGDCEE6?;<G9C><D5E@CFA4@FFFG70AFCC)CBEFFB9@:8F76CCGGCBF;@8,#3<#8CCFEE=EGGGEGFGGGGGGDDFGEGFF?D9>E>,8@EEEFGGFGGGFGFF@ECGDC,CGFFFB,GFF<GFBCGGFGGGGCECEEGGGGFFFGGE<FCFGGGGFFCGGF7GGGGGGGGGFGGGFEGGFFEFGFGGGGGGGGGGGGGGGGGCCC<C
@sI 75
TGAGGAATATTGGTCAATGGACGCGAGTCTGAACCAGCCAAGTAGCGTGAAGGATGACTGCCCTATGGGTTGTAAACTTCTTTTATATGGGAATAAAGTGGTCCACGTGTGGACTTTTGTATGTACCATATGAATAAGGATCGGCTAACTCCGTGCCAGCAGCCGCGGTAATACGGAGGATCCGAGCGTTATCCGGATTTATTGGGTTTAAAGGGAGCGTAGGCGGATTGTTAAGTCAGTGGTGAAAGTTTGCGGCTCAACCGTAAAATTGCAGTTGATACTGGCAGTCGTGAGTACAGTTGAGGTAGGCGGAATTCGTGGTGTAGCGGTGAAATGCCTAGATACCACGAAGAACTCCGATTGCGAAGGCAGCTTACGAACCTGTAACTGACATTGATGCTCGAAAGTGTGGGTATCAAGCAGGATTAGATACCCT
+
FFCFGFFGGGGGGGGGGGFFFGGGGFFFFGGGGGGGG8BFGG9@DCEFGGFFCCAE@FDFGGGCF<FGGGGGGGGGGGGGGGGGGG9CEFG,AFEFCE@FDFFFGCFFGEFGGAFFACGFGFEFFFA9ECECFG9,:5A9=6=C8CEFGGGGGFBF7>FGGFF,@8CGGGGGGGGGG@C8,@FG>:9BFEB5;?C***=:CGG9;5F7*GD><2=A<@F><;<G@;#C9<:8?<@6,6@@)<22,CA@6:@B:CE;DC,FCGGFFGGGGFC?DFCCF;D<+<EF@CF?9,<C*E8FEFGFDC9EF>@?=>E9@,EGCC8CFABB)=@EEFGFFFFC?C,DFFC9,FEFF<FFDCF77GGCFGGGGGGGGGGGGFEB+,FGGGEE@GFFFFEFCCFFFFCF@CF<GFGGGFGGGGGGFFFFGEGGGGGGFCFBCCCC
@sI 76
TGAGGAATATTGGTCAATGGACGCGAGTCTGAACCAGCCAAGTAGCGTGAAGGATGACTGCCCTATGGGTTGTAAACTTCTTTTATATGGGAATAAAGTGGTCCACGTGTGGACTTTTGTATGTACCATATGAATAAGGATCGGCTAACTCCGTGCCAGCAGCCGCGGTAATACGGAGGATCCGAGCGTTATCCGGATTTATTGGGTTTAAAGGGAGCGTAGGCGGATTGTTAAGTCAGTTGTGAAAGTTTGCGGCTCAACCGTAAAATTGCAGTTGATACTGGCAGTCGTGAGTACAGTTGAGGTAGGCGTAATTCGTGGTGTAGCGGTGAAATGCCTTGATATCACGAAGAACTCCGATTGCGAAGGCAGCTTACTAACCTGTAACTGACATTGATGCTCGAAAGTGTGGGTATCAAGCAGGATTAGATACCCT
+
GGGGGGGGGGGGGGGGFGGDGGGGDGGGGGGGFGGGGGGGGGGGGGGGEGGGGGGGGGFGFDFGGGFE8FGCGGGGGGGGG9FGGGGGGCFF@8AF,,FFCFFGFGF7BFFEG,FEFCC=FFFGGDFCB=EC9FDFFFEF<,8FCGCDGGG<7++@BGGGGGGFEDGGGCGGFGGG**>@CCEGGCC<*=>5:3=C@<FC:/,,75121?F?9B<1@5F>9DEDD99:@=?FFFC::6F?F<=@#@@F;'>FCGE6,:::2>E@CGEEFGF<2FFF=C=6FC=GGECE@,GFEDC?GGFE=A,B?+GGF=C,CFEDGFGFEGCEFGE9@FF;<9@>EFC,CDCFCDGGGGFFCB+CFGFDGFEDGFDFGFFCEFEFCEFFFGGGGGEGGGFEE9DGGFC8DFGFGGGGGGGGGGGGDFDGGGGGGGGGGGECCCCC
@sI 77
TGAGGAATATTGGTCAATGGACGAGAGTCTGAACCAGCCAAGTAGCGTGAAGGATGAAGGTTCTATGGATTGTAAACTTCTTTTATACGGGAATAAACGAATCCACGCGTGGATTTTTGCATGTACCGTATGAATAAGGATCGGCTAACTCCGTGCCAGCAGCCGCGGTAATACGGAGGATCCGAGCGTTATCCGGATTTATTGGGTTTAAAGGGAGCGTAGATGGATGTTTAAGTCAGTTGTGAAAGTTTGCGGCTCAACCGTAAAATTGCAGTTGATACTGGATATCTTGAGTGCAGTTGAGGCAGGCGGAATTCGTGGTGTAGCGGTGAAATGCTTAGATATCACGAAGAACTCCGATTGCGAAGGCAGCCTGCTAAGCTGCAACTGACATTGAGGCTCGAAAGTGTGGGTATCAAACAGGATTAGATACCCT
+
GGGGGGGGGFGGGGGGGGGGGGGGGGGGGGGGGGGGGGGFFGGGGGEBCGFGFFGEFGGGGGGG9AFG9FFEFGGFFFFGFFGGCGGGGGGGGGGGGGGGGGGGGGGGCFGGGGFGGGGGGGGFGBFDGFGFGGG9FGG9FFGGEGGGFFFDED7CFGGGGGGGGGFGGGGG@FFGFCC:>:7FFEE@CGGGG>GGGGEFC>GFFFGFGGFFDGG9EBG*:>#2/3*19<EC7@?CDCGGFG+GGGFFF=29D@C>/CGFGGGDFEGGFB<?F@D@C4==GGA?9<DGFFCFD=AF8GGGGFCGA6DGGGFBD>7EEGGGGGGEBGGFCFECFGGGCFE8EDFGFGGGGGGGFFFDGGGGGGGGGGGGGGGGGGGDFGD=GGGGGGGGGGGGF@GGGGGGGGGGGGGGGGGFGGGGGFDGFFGGGGGGGGGCCCCC
@sI 78
TGAGGAATATTGGTCAATGGACGAGAGTCTGAACCAGCCAAGTAGCGTGAAGGATGACTGCCCTATGGGTTGTAAACTTCTTTTATACGGGAATAAAGTGAGGCACGTGTGCCCTTTTGTATGTACCGTATGAATAAGGATCGGCTAACTCCGTGCCAGCAGCCGCGGTAATACGGAGGATCCGAGCGTTATCCGGATTTATTGGGTTTAAAGGGAGCGTAGGCGGACGCTTAAGTCAGTTGTGAAAGTTTGCGGCTCAACCGTAAAATTGCAGTTGATACTGGGTGTCTTGAGTACAGTAGAGGCAGACGGAAGTCGTGGTGTAGCGGTGAAATGCTTAGATATCACGAAGAACTCCGATTGCGAAGGCAGCTTGCTGGACTGTAACTGACGCTGATGCTCGAAAGTGTGGGTATCAAACAGGATTAGATACCCT
+
CFEFGGGGGGGGGGGGFFFGGGG7CEGGGFGGGGGGGGFGGFFFGGGGGGGGGFDGGFGGFGFFGGFGGGGDEFGFGGGGCDCFGGEFGGGBFFFFGGGGGGGGGGGGCGGGG=@F@EAF9EGGFGGGGF@BFF99FEGG,,?CEFGGGAEGFGGGGC8FCFGGEDEGEGCFD;FCGGGF,D@F>C?FFCEFGGGG9:8FD8DFG>C<FGGGGADDC4F5>38CF:'0:7@8@,B679<ECFCECAEFFCE?FGG=>GFFEEEAE;DC#GGFGG@<>@<=DBFD?=FE,EEA*C3?CAE9DA,FDFEB56E=>4+E@7FCFE8@)F>FFGGFC?A>,GGGFAF@GGGGGGGF<FEGCGFEFCEFGGGGE<FGGGGGFFGGGGGDGGFGDGEGGGGGGGGF<GGGGGGGGGGFGGCGGGGGGGGGGGGGGFDCCCCC
@sI 79
TGAGGAATATTGGTCAATGGACGAGAGTCTGAACCAGCCAAGTAGCGTGAAGGATGAAGGTTCTATGGATTGTAAACTTCTTTTATACGGGAATAAACGAATCCACGTGTGGATTTTTGCATGTACCGTATGAATAAGGATCGGCTAACTCCGTGCCAGCAGCCGCGGTAATACGGAAGGTCCGGGCGTTATCCGGATTTATTGGGTTTAAAGGGAGCGTAGGCCGGAGATTAAGCGTGTTGTGAAATTTAGATACTCAACATCTGCACTGCAGCGCGAACTGGTTTCCTTGAGTACGCACAAAGTGGGCGGAATTCGTGGTGTAGCGGTGAAATGCTTAGATATCACGAAGAACTCCGATTGCGAAGGCAGCTCACTGGAGCGCAACTGACGCTGAAGCTCGAAAGTGCGGGTATCGGACAGGATTAGATACCCT
+
GGGGGFGGGGGFGGGGGGFG?@FFFFGGGGFGGGGDFFEDFGGGGGECFGGGGDFGGF9EFFG9FFGGFGGGGGGECFFFGGGGGGFGGGGGGGGFGCC7FFGGGGGFGGGG9EFGGGGF,BFA,AFGGGGGG,@DGGGFFG>@EGGGGA9DFFCGGGG7EFGEC8FGGGDGDF8FFGGGGGGG>F*=B*=FFGGGD47ADCFFEC<9<FFG?FDFGBGEFDEFFEGE=9FFGDGFGBEG;GFDGG(,#FA=>8,B;F@<#,@0,AGF?FC32>08=39?GECF?>BB,8GFBGCCGGFF9,DDFE=FGGGFDD87GGD4CECDFGEFE@,,FA?@,EAC,,FFEGGGFCFE=CGGGGGGGFCFFFGGF<FGGGFFFGGEC@GGGGGGGGFGGFFGFEGGGGGFGEGGGGGGGGGGFFFFGGGGGGFGGGGCCCCC
@sI 80
TGAGGAATATTGGTCAATGGACGAGAGTCTGAACCAGCCAAGTAGCGTGAAGGATGAAGGTTCTATGGATTGTAAACTTCTTTTATACGGGAATAAACGAATCCACGCGTGGATTTTTGCATGTACCGTATGAATAAGGATCGGCTAACTCCGTGCCAGCAGCCGCGGTAATACGGAGGATCCGAGCGTTATCCGGATTTATTGGGTTTAAAGGGAGCGTAGATGGGTTGTTAAGTCAGTTGTGAAAGTTTGCGGCTCAACCGTAAAATTGCAATTGGTACTGGCAGTCTGGAGTACAGTTGAGGTAGGCGGAATTCGTGGTGTAGCGGTGAAATGCTTAGATATCACGAAGAACTCCGATTGCGAAGGCAGCTTACTAACCTGTAACTGACATTGATGCTCGAAAGTGTGGGTATCAAACAGGATTAGATACCCT
+
EFGGGFFFGGGGGGGGGGGDGFGGGGGGGGGGGGGGGGGFFGGGGGG@FGGGGGGGGGGGGGGGGGGGGGGGGGGGEGGGGGGGGGFGGGGGGGGFFG7FGGEFGGGGGGGGDGG<?FGGGGGGGGGGGGGGGGGGGCFFFEGGGFGGGF,FCFCGGGFFGFAFDC7FGDGADGFFBFGFGGGG7:CFGDE>CFDD:E70:C7CFG;8::<CF?GFGBGEFCCGFFGGGD@E:FG+,CDGFD#EF7CCFCGDFE@6*5C3;FACFDFCF<FFGFDC<4<=)FFA,=F?8E8D>FDFGEDFCGFFGGGGDDFCFE@+GFDCA,6GFGGFEEC95,GFGFGCFAGGGGDGGGFGFFDGEGFGEDGDFB@GGCFGFCGCFFF<CGGGCGFDGFFGGGGGGGGGGEFEFGGGGFFGGGGGGFGEGFGGGGGGGFFCCCCC
@sI 81
TGAGGAATATTGGTCAATGGGCGAGAGCCTGAACCAGCCAAGTAGCGTGCAGGATGACGGCCCTATGGGTTGTAAACTGCATTTATAAGGGAGTAAAGTGGGGGTCGTGACCACTTTTGCATGTACCTTATGAATAAGGACCGGCTAATTCCGTGCAAGCAGCCTCGGTAATACGGAAGGTCCGGGCGTTATCCGGATTTATTGGGTTTAAAGGGAGCGTAGGCCGGAGATTAAGCGTGTTGTGAAAGGTAGAGGCTCAACCTCTGCACTGCAGCGCGAACGTGTCTGCTTGAGTACGCAGAAGGTGGGCGGAATTCGGGGTGTAGCGGTGAAATGCTTAGAGATCACGAAGAACTCCGATTGCGAAGGCAGCTCACGGGAGCGCAACTGACGCTGAAGCTCGAAAGTGCGGGTAGCGAACAGGATTAGATACCCT
+
CFFGGFGGGGGGGFFGGGGG8EFGCFECFFGGGAFGFGDF@FEFFGGG@FGGGGGGGGGCCCCF,,CFDGGDFDF9FFCC,,CFEFCCFFDFGGGGGG<F=FEG+BCFGGGA8<,B,C,AFGGGF9F9C9F9CFD9BFF=,@@>EEEB,3@>D@FE7,EFGCGF,DEE*FE7FDGGG*>7>D9BFECFEEE55?=B5C=,;;:FCF*=<<:FGCC@8;8>?9EF).:0:5ECC@9956BC3@+D::3+,7,>:D;C=FCC6039+<@>F8@*@C6B8=6=+,,DCB:,2A5A08+8+@6:,,,+FGF?C8C4+=E8>8+,:,=+)C8>@9EE<9C,,EF@C4<A8,E<@B9E=FCC:<@CGGF,FE<GFEEGFC,F@C8?:FF9F9GGFB,FFGGGFGGFCGGFE@FFEEGGGGC7GGGGGGFFF9FGGGGCCCCC
@sI 82
TGGGGAATATTGCACAATGGGGGAAACCCTGATGCAGCGACGCCGCGTGAGCGATGAAGTATTTCGGTATGTAAAGCTCTATCAGCAGGGAAGAAAATGACGGTACCTGACTAAGAAGCCCCGGCTAACTACGTGCCAGCAGCCGCGGTAATACGGAGGATCCGAGCGTTATCCGGATTTATTGGGTTTAAAGGGAGCGTAGGCGGGTTGTTAAGTCAGTTGTGAAAGTTTGCGACTCAACCGTAAAATTGCAGTTGGTACTGGCGACCTTGAGTGCAACAGAGGTAGGCGGAATTCGTGGTGTAGCGGTGAAATGCTTAGATATCACGAAGAACTCCGATTGCGAAGGCAGCTTACTGGATTGTAACTGACGCTGATGCTCGAAAGTGTGGGTATCAAACAGGATTAGATACCCT
+
EFGGGFGGGGGGGGGGGCFGGGGGGGGGDGGGGFGGGGGGGGGGGGGGGGGGGGGGFEFCFFGGGGGGGFGFGGGGGFDFG9FF<FFGGGCCEGGGGFGGGGFGGGGGGGGGGGGGGGGGGGGGDGGGGGGGGDFGGGGGGGFGGGEEEEDF9>BFFEGFGDCFE<CFG2GGGGGGGFCEFF,G>FG@C<G@GGGD5=EGGG>0CGGGGDFCEFC6<98/*@<;5=CFGGGGFEEFGGGFCEFFEGGFFACGGG?99#GFGGGGGGGGGFGD>GGFFAGGF:##FC=7GGGGGFGGGE@E4,@@=GEFFGFEFDAGFGFFFGF@EGFGGFGEGEGDGGGGGGGGFGGGGGGFFGGGGGGGGGGGGGEGGFCEGFFGGGGGFGFCFEGGGGFDGGGGGGGFGGGGGGGFF?GCCCCC
@sI 83
TGGGGAATATTGTACAATGGGGGAAACCCTGATGCAGCGACGCCGCGTGAAGGAAGAAGTATCTCGGTATGTAAACTTCTATCAGCAGGGAAGATAATGACGGTACCTGACTAAGAAGCCCCGGCTAACTACGTGCCAGCAGCCGCGGTAATACGTAGGGGGCAAGCGTTATCCGGATTTACTGGGTGTAAAGGGAGCGTAGGCGGCGGAGCAAGTCAGAAGGGAAAGCCCGGGGCCCAAACCCGGGACGGCTTTTGAAACTGCCCTGCTTGATTTCAGGAGAGGTAAGCGGAATTCCTAGTGTAGCGGTGAAATGCGTAGATATTAGGAGGAACACCAGTGGCGAAGGCGGCTTACTGGACTGACAATGACGCTGAGGCTCGAAAGCGTGGGGAGCAAACAGGATTAGATACCCT
+
<FEGGFGGGGGDGGGGFDFGFEGGGGGGGGGGGGG,CCFGFDGGGGG+>FFGGFD8FGG<FC9,B?D:FE?FGGFGGGEGGFFGGGGGGE<FGGEEG,FFFGGGFD<DGGGGGGGGGGG8B:FFE7FGGDGGGG?FGFGGGGGGCBCGEFC@9D*?CCF*=FFF8CE7FEGGG+*<F:CF9CC,:7*A?3<91CEEE1?*9C<5CCEEGDC:288?E9CFF>)9?9@>@>5EC?E>&F<+%F>8CEGECDC6GFCA=DF7=CCGFE<C9C6GEGGGG6GGGGGGGGECCFEA?8=,EC,FFE>C@@,9;F<=@FGGGEE6F@<;FFEFF<FFFFECBE8EDGECF@CGGGFCGFCGGFCFGGGCFF9GGGGGGFGFFEEGGGGFGFGGGGEGGFFGCGGFEFGGFEGGGGGCCCCC
@sI 84
TGAGGAATATTGGTCAATGGACGAGAGTCTGAACCAGCCAAGTAGCGTGAAGGATGAAGGTCCTACGGATTGTAAGCTTCTTTTATAAGGGAATAAACCCTCCCACGTGTGGGAGCTTGTATGTACCTTATGAATAAGCAACGGCTAACTCCGTGCCAGCAGTCGCGGTAATACGGAGGATGCGGGCGTTATCCGGATTTATTGGGTTTAAAGGGAGCGCAGACGGGTCGTTAAGTCGGTTGTGAAAGTTTGGGGCTCAACCTTAAAATGGCAGTTGATACTGGTGTCCTTGAGTGCGGTTGGGGTGTGCGGAATTCGTGGTGGAGCGGTGAAATGCTTAGATATCACTAAGAACTCCGATTGCGAAGGCAGCACACTAATCCGTAACTGACGTTCATGCTCGAAAGTGTGGGTATCAAACAGGATTAGATACCCT
+
GGGGFGGGGGGGGGGGGGGGEFGG7@C6FCFGFFGGGGDGEGGGGGGCGGGGGGCGGGGGCF9E9,@CCGDF,EE<EGEF,:CFGGGGFCFFFGGGGA4:A,BF=EDGG:DEDGGDFFGFFGFEGGECGGGGGGFFGGFF,A=78EC,ADDD7>FF<9F@D@:@EEGGGGGGAFGGGGG*<,B<*5:CF:@;C7=@E5+<;C'GFG?:C:>?92C=.6FEFF8C@73*/)8E*:C43#<#,D=<0C:@>@CEC@B@,9D=C<@::,;D8,:*,3,,EC==6FFA,DF8EA,E)F=868++@4+@GEB7ED<9+8GGGDE:DE6+)CBCCGFCEBDD><<8E8EDECC,,9EFFEGFFA<7GFEGGGFGGE<F@ECFEF@:B@CGGGEGGGGGFA6,F:F@,CFGFGEGGGFFGFFEAEF@GGGGGGGGGEGCCCCC
@sI 85
TGGGGAATATTGCACAATGGGGGAAACCCTGATGCAGCGACGCCGCGTGAGCGATGAAGTATTTCGGTATGTAAAGCTCTATCAGCAGGGAAGAAAATGACGGTACCTGACTAAGAAGCCCCGGCTAACTACGTGCCAGCAGCCGCGGTAATACGTAGGGGGCAAGCGTTATCCGGATTTACTGGGTGTAAAGGGAGCGTAGACGGCAGGGCAAGCCAGATGTGAAAGCCCGGGGCTCAACCCCGGGACTGCATTTGGAACTGTCAGGCTAGAGTGTCGGAGAGGAAAGCGGAATTCCTAGTGTAGCGGTGAAATGCGTAGATATTAGGAGGAACACCAGTGGCGAAGGCGGCTTTCTGGACGATGACTGACGTTGAGGCTCGAAAGCGTGGGGAGCAAACAGGATTAGATACCCT
+
@FFGGFFGGGGGGGGGGGGGGGGGGGGGGFGGGGGGGGGGGGGGGGGGGGG@FGGGFEF<CDEFGGDBBFGGGGGGGGGGGFFF<@FGGGFGGEFCGGGGGGGFGGGGGGGGGGGGG,F<AB::FCF,:>BFCFFGGCFEFCAFEGEGGG7CF?CF,3F:7C@=C8:FG7*/?EEG7+4<>F>GGGCF?7CC9980EDC=9C>FCC*#/;E<:FC56):/?<7GFCFF7F=C@8:94EF<>F7CF@>>:D>58<:,,D/DG6F=@CF<E?,A)EE==4EGDC,,GGF7CGEE=>B8F=@,DFGE=B@GFFFE=7GDFFEFEEFGGGGFFEGGEEFEFGFEGGGGGGDGGGGGGGGGGGGGGGGGGGGGGGFGGGGGGGGFGEGGGGGEGGGGGGFGFGGGGGGGGGGGGGFCCCCC
@sI 86
TGAGGAATATTGGTCAATGGACGAGAGTCTGAACCAGCCAAGTAGCGTGAAGGATGAAGGTTCTATGGATTGTAAACTTCTTTTATACGGGAATAAACGGATCCACGTGTGGCTTTTTGCATGTACCGTATGAATAAGGATCGGCTAGCTCCGTGCCAGCAGCCGCGGTAATACGGAGGGTACGCGCGTTATCCGGATTTATTGGGTTTAAAGGGAGCGTAGATGGGTTGTTAAGTCAGTTGTGAAAGTTTGCGGCTCAACCGTAAAATTGCAATTGATACGGGCAGTCTTGAGTGCAGTGGAGGTAGGCGGAATTCGTGGTGTAGCGGTGAAATGCTTAGATATCACGAAGAACTCCGATTGCGAAGGCAGCTTACTAACCTGTAACTGACATTGATGCTCGAAAGTGTGGGTATCAAACAGGATTAGATACCCT
+
FFCFGGGGGGGGGGGGGGGGGGGGGGGEFGGGGGGGGGGFFGGGGGGCFDDGGGFGFFGGE<FEFGGF6<EDGFGGGGDFGADGDCG9FDEGGGGFG,BEGF:?,=B+E,B?DEGGGFEFGGAA<,C:DDCGGG9EFFFF,A++>++:,:DFE@DFGGC:DFGGGGGGEGG7BD77B*>*>,,6**=<=CGGGCCC:EC?FGGFF<::C.(><8<:C1:>6;5DGCCF=7@33A@3:6@>,0+#C7<,+:CE@DGD=+:373B@,69C,GD;F9>,D,GC=,B4,,FA=A,E8F8<?C,:,<,GF@CFCFGGFGEGGGFFE:CC5GGGE=FFGGGGFFFFFGF:?GGFFGGFFFCCGGGGGGEFEGGGGGGGE<FFCCFDF<FFE9GGGEDFFECGGEGGGGGGFFGGGFFFGGGGGGGGGGGGGGGGFGGCCCCC
@sI 87
TGAGGAATATTGGTCAATGGACGAGAGTCTGAACCAGCCAAGTAGCGTGAAGGATGACTGCCCTATGGGTTGTAAACTTCTTTTATACGGGAATAAAGTGCGCCACGTGTGGCTTTTTGTATGTACCGTATGAATAAGGATCGGCTAACTCCGTGCCAGCAGCCGCGGTAATACGGAGGATCCGAGCGTTATCCGGATTTATTGGGTTTAAAGGGAGCGTAGGCGGGTTGTTAAGTCAGTTGTGAAAGTTTGCGGCTAAACCGTAAAATTGCAGTTGATACTGGCTACCGTGAGTGCAACAGAGGTAGGCGGAATTCGTGGTGTAGCGGTGAAATGCTTAGATATCACGAAGAACTCCGATTGCGAAGGCAGCTTACTGGATTGTAACTGACGCTGATGCTCGAAAGTGTGGGTATCAAACAGGATTAGATACCCT
+
FGGGGGDGGGGGGGGGGFGGGGGGGGGFFGG9FFGGGFFGGGGGGGGGGCFGGGGGGGCFFGGFFF@FFGEEGFFFGGFGCFFCFG,CFEGEGDFG<FGG,CEEGGGGGG@FD<EFEGGGFCFEFGGEGGFGGFFGGGCFEFGGGFBFG,EFGGFG?CE<FGDFEEBFGG:EGFGC*@>*>7?B*1=C:CEGGGGC8CGGF:',:F@4>F5<FFG:@<FB@'B;:@E2B9FFFDF13DFD<CC=22@9+>=8:CBD,'+8CEGFGFDFC,,?CEFFE,+6+,CA64:+D?=A5E9DFE4,,E9B?@+EB8ED@9+E@C9,ADBC=B8,E@E;<<F=9EEECAFGFFFGFF9EFFCCECGGGGGDEAFGGGGGGGGGFGFFGFFCDDEGFGFGGGGGGGEFGGGGEEB,FEGEFGGFFGFEGGGGFGFGGFFBCCCC
@sI 88
TGAGGAATATTGGTCAATGGACGAGAGTCTGAACCAGCCAAGTAGCGTGCAGGATGACGGCCCTATGGGTTGTAAACTGCTTTTATAAGGGAATAAAGTGGGTCACGTGTGACTTTTTGCATGTACCTTATGAATAAGGACCGGCTAATTCCGTGCCGGCAGCCGCGGTAATACGGAAGGTCCGGGCGTTATCCGGATTTATTGGGTTTAAAGGGAGCGTAGGCCGGAGATTAAGCGTGTTGTGAAATGTAGATGCTCAACATCTGCACTGCAGCGCGAACTGGTTTCCTTGAGTACGCACAAAGTGGGCGGAATTCGTGGTGTAGCGGTGAAAGGCTTAGATATCACGAAGAACTCCGATTGCGAAGGCAGCTCACTGGAGCGCAACTGACGCTGAAGCTCGAAAGTGCGGGTATCGAACAGGATTAGATACCCT
+
<CFFG8FGGGGGGGGGFGGGGGGFGGGGGGGGGGFGGGFCEEEFFGFGFE<FFCCFFGGGFEG@F<FGGGGGFCEF?<?FFGGGGCFGAECFFGFGGGGGCDCFGGGGG,A9EFGGGGGGGGGGGFCFGGDGFFGDF,FF<+8FCEGFGGFG8FGG?B::F+>F7>FGGGG@<EGGD@>FFGGC7<CEGC7CF,<@E=FE@C:C:CC7>@?@3::)A>D.:6D;ECEGGF<@FG75FBFEFCFF<E:FFFAD99DA;CF<CGGGGF?GEEEACD?F@5-D6DGGGGGFE,AC:@+FC9GGFCFGCDGFDGGGFD@EED?GEC=>)ECBFFEB<?8F@9,FCCCFEEGGGGGFGGGGGGGGGCDFEFGGGGGGFGGGFE>?+DGGGGGGGEFEGFGFFCGGGGGGGGEEEEFCDFGFGGFEGGGGGGAGGGGCCC9C
@sI 89
TGAGGAATATTGGTCAATGGGCGAGAGCCTGAACCAGCCAAGTAGCGTGCAGGATGACGGCCCTATGGGTTGTAAACTGCTTTTATAAGGGAATAAAGTGAGTCTCGTGAGACTTTTTGCATGTACCTTATGAATAAGGACCGGCTGATTCCGTGCCAGCAGCCGCGGTAATACGGAAGGTCCGGGCGTTATCCGGATTTATTGGGTTTAAAGGGAGCGTAGGCCGGAGATTAAGCGTGTTGTGAAATGTAGATGCTCAAAATCTGCACTGCAGCGCGAACGGGTTTCCTTGAGTACGCACAAAGTGGGCGGAATTCGTGGGGTAGCGGTGAAATGCTTAGATATCACGAAGAACTCCGATTGCGAAGGCAGCTCACTGGAGCGCAACTGACGCTGAAGCTCGAAAGTGCGGGTATCGAACAGGATTAGATACCCT
+
FGFGGGGGGFGGGFGGGGFGGGGGGEGGGGGGGGGGFGEGFGGGFGGGGEEGGGGGGEEFEGGGGGCFCFC+=EGGGGGGGFFGFGGF,CEFGGFGGGGGGGGAEDDEFGGFGGGGGGDGFGGFEAFGGGABFFFFFFGGGGFGD7>>FFFCF@FEGCGGGGGCEECGGDFF9FGDG:*BFGGFFEC:<C*3;C:B5A@:@F=2<8F.$+72BFE-C;C5?BDF?;:+;=7@E+7:>5EFFC+,:<973&C7,<90@:<,#0;@@<CC@F:9@7CECB?==+8A,B,<A8,<1C+?DGFEGGGFGGGFE?E;>,8EECEFA,6DAGEFGDFE9,BFFFFD98FDA7FGDGGGGEGEGFFFGGGGGGGGFGFGGGFFFGDGGGEF<F<GGF;GFFGGGGGGFGGGGGGGGFGGGGGGGGFFFGGGGFGGGGGCCCBC
@sI 90
TAGGGAATCTTCGGCAATGGGGGCAACCCTGACCGAGCAACGCCGCGTGAGTGAAGAAGGTTTTCGGATCGTAAAGCTCTGTTGTAAGAGAAGAACGTGTGTGAGAGTGGAAAGTTCACACAGTGACGGTAACTTACCAGAAAGGGACGGCTAACTACGTGCCAGCAGCCGCGGTAATACGTAGGGCCCGAGCGGTGTCCGGGTTTATTGGGCGTAAAGCGAGCGCAGGCGGTTTAATAAGGCTGAAGGTAAAGGCAGTGGCTTAACCATTGTTCGCTTTGGAAACGGTTAAACTTGAGTGCAGAAGGGGAGAGTGGAATTCCATGTGTAGCGGTGAAATGCATAGATATATGGAGGAACGCCGGTGGCGAAAGCGGCTCTCTGGTCTGTAACTGACGCTGAGGCTCGAAAGCGTGGGGAGCAAACAGGATTAGATACCCT
+
FGGGGGGGGGFFGGGGGGGGFGGGGGGGGGGGGGGGGGGGGGGGGGG8CGGGGGGGGGGGFDFGGCEFFEGGGGGGGGGGFGGGGGGGGGFFGFGGGGGFGEFGFGGGGGGGGGGGGGGGGGG?FFGGGEGFFFGGGB;@FFGFG7D+@FGGGGGGGGGA7FEGGGFBCFDEDGB7FCF:F+2*F+7=FGE58F5**:@7<D,8)2++<8=C0:C3C65/(#2766C;;5&E0GGCF:F5A,7B>38*,E9;F@,,GD8CC<:,,C>CFFEBEF@309GGGFB?=6,,DF<FBCGFA5FDGEGGGGGGF?4,ACDGGGFF8GDEEAGGGFGGFGGFEA?DGGDGGGGGGGGFFF9FGEBGGGFGGGEEGGF@EGGGGGGGGGGGGGGGGGGGGGGGGGFFE8GGEGEGGGGGGGGGGGGGGGGGFFGGGGGGDFFGCCCCC
@sI 91
TGGGGAATATTGCACAATGGGGGAAACCCTGATGCAGCGACGCCGCGTGAGCGATGAAGTATTTCGGTATGTAAAGCTCTATCAGCAGGGAAGATAATGACGGTACCTGACTAAGAAGCCCCGGCTAACTACGTGCCAGCAGCCGCGGTAATACGTAGGGGGCAAGCGTTATCCGGATTTACTGGGTGTAAAGGGAGCGTAGACGGCATGGCAAGGCTGAAGTGAAAACCCAGGGCTCAACCCTGGGACTGCTTTGGAAACTGTCAAGCTAGAGTGCAGGAGAGGTAAGTGGAATTCCTAGTGTAGCGGTGAAATGCGTAGATATTAGGAGGAACACCAGCGGCGAAGGCGGCTTACTGGACTGTAACTGACGTTGAGGCTCGAAAGCGTGGGGAGCAAACAGGATTAGATACCCT
+
<FFGGFGDFFGGGGGGGCFFGGGGGGGGGGCDEFFGFGEECFEEFFGFBB?=FCFFFGA,<C,EFG7?<F8FGGG,,<F<?,5CE<5?BFBFEDEFGGGGGGGGGGCFDAC,A5AFGG8BFFFC7>:EGFFGFGCDFGACFGGGGCED>CFCGGG9D:BF7<77;:<=FD@F9?CFGGGGG=6G7FF@:=@9CF>,2:CCDD/7;>8=5:C-&@7##+<;<FCDFFGFCEEE=DEG>GF3CD7<A65-,GF;=@D;D80D6DBC#5A<G<3FDFFCFFEB,ECFGFF,FGFDF?;FFA@:FGGGFGED@CGFECGDFFFGEEFFF<C=FEFEEFGGFGGFDFGDE7EFEGFDF,GGFFAEGFA<@@6GGFF@F8GGGGGGFCFFF@FCGGGGGFEGGFGFFEGGGGFGFDGCCCCC
@sI 92
TGAGGAATATTGGTCAATGGACGAGAGTCTGAACCAGCCAAGTAGCGTGAAGGATGACTGCCCTATGGGTTGTAAACTTCTTTTATACGGGAATAAAGTGAGCCACGTGTGGCTTTTTGTATGTACCGTATGAATAAGGATCGGCTAACTCCGTGCCAGCAGCCGCGGTAATACGGAGGATCCGAGCGTTATCCGGATTTATTGGGTTTAAAGGGAGCGTAGATGGGTTGTTAAGTCAGTTGTGAAAGTTTGCGGCTCAACCGTAAAATTGCAGTGGATACTGGATATCTGGAGTGCAGTTGTGGCAGGCGGAATTCGTGGTGTAGCGGTGAAAGGCTTAGATATCACGAAGAACTCCGATTGCGAAGGCAGCCTGCTAAGCTGCAACTGACATTGAGGCTCGAAAGTGTGGGTATCAAACAGGATTAGATACCCT
+
FGFGGGGGGGGGCGGGGFGFGGGGGGGEGGFGGGFEGGFGGGFGFGGGGGGFGGDFGGFEFGFGGGGGFFEE:FGCG9EFFE9FEFFFFGG,@EF<EFGGGGFGGGG7EEGE7F<FFGEGFFFFAGGGDF@FGGGFF,=F<DFGGGEFGF9FG+3FDBFDFFF8+:FGGGG7CCGG:F7:D,>,**1:=:=B,3<%C520*;=FFB@.FCCCF979G;G7A7*>@AC27C@E<FF59:3<GFGFA<9=>@.EC?DDCF6:82ADD,@,FGGFEE@,C@==6FFAE<ACDA,CEGFFEE+D?C,FA8B+FGFEFD@+C=DCFFC6FGEGGFGFCA,E9@FCEACF@,F<<C9FCGGGDGGGGGEGGCFGGGGGGGGGGF?4GGGGGGGGGFFFC,GGGGGGFGGGGGGGGFGGGGGFGEF@GFGGGGFGGGGCCCCC
@sI 93
TGGGGAATATTGCACAATGGGGGAAACCCTGATGCAGCGACGCCGCGTGAGCGATGAAGTATTTCGGTATGTAAAGCTCTATCAGCAGGGAAGATAATGACGGTACCTGACTAAGAAGCCCCGGCTAACTACGTGCCAGCAGCCGCGGTAATACGTAGGGGGCAAGAGTTATCCGGATTTACTGGGTGTAAAGGGAGCGTAGGCGGCATGGCAAGTCTGACGTGAAAACCCAGGGCCCAACCCTGGGACTGCTTTGGAAACTGTCAAGCTAGAGTGCAGGAGAGGTAAGTGGAATGCCTAGTGTAGCGGTGAAATGCGTAGATATTAGGAGGAACACCAGCGGCGAAGGCGGCTTACTGGACTGTAACTGACGTTGAGGCTCGAAAGCGTGGGGAGCAAACAGGATTAGATACCCT
+
AFGFGEGGGGGGGGGGGGGDGFGGCGGGFGGGGGGFGFCFGGGG>CEGGGGGGGGGGGEE55<?EFD,<DE,CECFFCF99CFEFGFFFGGEEEFCFFGGGGDEGG9EGGCBFDCFD>FC@FCCEFFDCFGG7:88CFGCFCFDE7@FB>CFFGGFF>F*1FDEC:,,7?CCC98C<**FFGG9@E0C::;9+<<**C:*1)*+*:**>A+,:@7987CF*829>FE76AD;8=7-++C3++=,7,,ABD:37CFFE@8DA,B,AGF?,,AA*FFGFAEB8F=B,,B?EDCFFEE,FBE<DFC@0@,,FF?;CCCDEEGDFFFFFCGGGFFEC=E<EC8::GEDGGGFF7ECGGFFFECGGGGFFGFGF@<C8FGGFFF<8DGGEGGFC@:EGGFGFFGFGFFFGGGGGGFCCCCC
@sI 94
TGGGGAATATTGCGCAATGGGCGAAAGCCTGACGCAGCGACGCCGCGTGAGGGATGAAGGTCTTCGGATCGTAAACCTCTGTCAGAAGGGAAGAAACTAGGGTGCCCTAATCATCATCCTACTGACGGTACCTTCAAAGGAAGCACCGGCTAACTCCGTGCCAGCAGCCGCGGTAATACGGAGGGTGCAAGCGTTAATCGGAATCACTGGGCGTAAAGCGCACGTAGGCTGTTATGTAAGTCAGGGGTGAAATCCCACGGATCAACCGTGGAACTGCCCTTGATACTGCACGACTTGGATCCGGGAGAGGGTGGCGGAATTCCAGGTGGAGGAGTGAAATCCGGAGATATCTGGAGGAAGATCAGTGGCGAAGGCGGCCACCTGGACCGGTATTGACGCTGAGGTGCGAAAGCGTGGGGAGCAAACAGGATTAGATACCCT
+
AFFGGFGGGGGGGGGGGEFGGGGGFGGGGGGFGGGGFGGGGGGGGGGF@EGGGGGDCGGGFFFGCFGGFC?,BEFGGGGGGGGGGFFCFGFFGGGGG9AC@FGGDCFF8,BC9FGGCG9B9=FCDDDDEFG9FAD@FGAEC,>,@>ECEGG7FFEFGGFGCFDGG6FGCECECGGGCBBCFG:<*17>FF?0-E,8AE@?D9?59+3:</8:<FF<5>:5;>EF@:81#<77GCDCC@<C@?=EEF3,DF,@;C<@6,75(:ECBDFGCF;38@6+0>;CF))<C@=C7GGDE=,C,)=+=EE=,4F8F=CGGEFGGED=,@,=B99,,*FFAEE9FF@?=+9,=A=AFFFFF?DFE<?,FF@CEFC:FCGGGGCE@E<@DAC>:EE@CGGFDGFFCFGFE8GDGF>GGFGGGGFCGFGFGGFGGGGGGGGGGGGGCCCC@
@sI 95
TGAGGAATATTGGTCAATGGGCGAGAGCCTGAACCAGCCAAGTAGCGTGAAGGATGACTGCCCTATGGGTTGTAAACTTCTTTTATAAAGGAATAAGGTCGGGTATGGATACCCGTTTGCATGTACTTTATGAATAAGGATCGGCTAACTCAGTGCCAGCAGCCGCGGTAATACGGAGGATCCGAGCGTTATCCGGCTTTATTGGGTTTAAAGGGAGCGTAGATGGATGTTTAAGTCAGTTGTGAAAGTTTGCGGCTCAACCGTAAAATTGCAGTTGATACTGGATATCTTGAGTGCAGTTGAGGCAGGCGGAATTCGTGGTGTAGCGGTGAAATGCTTAGATATCACGAAGAACTCCGATTGCGAAGGCGGCCTGCCAAGCCATGACTGACGCTGATGCACGAAAGCGTGGGGATCAAACAGGATTAGATACCCT
+
CFCGGGGGGCFFGGGGGFGFGGGGGGGGGGGGGGGGGGGGGGGFFGGGGGGGGGGFGFFGGGFFF@FEFFFGGF9FGGGGGAFGGGGGAFAFDFFFCEFFDGGGGGGFGFGCGGGGGFGGGGG?@@<FGFFGGFAFCAF<EDBFE788D,CFF,DFCA<FFEF,++@C7FFFBFFGEEGGGGGGD7C7<<;82CC:*:FFF:1=FFEE;FCE?C8=G9;D?<0A70>4<9<>3A<659FGFGFDEGFC:FCB5:CCEC>-FCFD;D>ADFFD<7,<;#DCCDAFFAA?=,440B,F=D8AGGFGEGGGGGGE>8GECGGGGGGC=GEE=;FE,EFDFEC,GGGFGGGDGCEFFCECGCGGGGGGGDGGGEGECCFF7CA,GGGGGFFGEEFGGGGGGGGGGGFF7CGDGGFCGGEGFGFEE<9GGFGGFCGCCCCC
@sI 96
TGAGGAATATTGGTCAATGGACGAGAGTCTGAACCAGCCAAGTAGCGTGAAGGATGAAGGTTCTATGGATTGTAAACTTCTTTTATACGGGAATAAAAGAATCCACGTGTGGATTTTTGAATGTACCGTATGAATAAGGATCGGCTAACTCCGTGCCAGCAGCCGAGGAAATACGGAAGATCCGAGCGGTATCCGGATTTATTGGGTTTAAAGGGAGCGTAGGTGGATTGTTAAGTAGGTTGTGAAAGTTTGCGGCTCAACCGGAGAAGTACAGTGGAAACTGGCATTCTTGAGTACAGTAGAGGGGGGCGGAATTCGTGGTGTAGCGGTGAAATGCTTAGATATCACGAAGAACTCCGATTGCGAAGGCAGCACACTAATCCGTAACTGACGTTCATGCTCGAAAGTGTGGGTATCAAACAGGATTAGATACCCT
+
DCFGFFFFFGGGGGGGGGGGGGGGGFFFGFDFGFFFGGAEFF@FGGEBF7CEFGGGFGGF@@CFFFFF<FGCEFGGGGGGGGGGGAF,6CEDFEDGC,,,BF<EFG@FF,?FB9F9AF>+?,,C?FE+B=F8FGGFAADB:4?7CGB<3<?DCG7FFF,>,,:@C+>C+,,,<E:@7+@37D9F*5@F*8*>B,>CEGFDDDC;9:F7=6@CG<FA:3F7347#303#',3?+>5%##@9CC<FF@9989+:+:GE?C7@@+C,,,6,,E<DF:7,,36+6EF?,5,BD<A5*C6:,8,:,46>@+EEED?E>>6+==>,FCEE>DEB@EC9,5C>,C:,FGGFCC:,FCGGFB+GCDA,+GGGFE,FFF<FFAFEC,,,::EECCC7:F@GFAFFGCGDGGGGCFF7CFGGGGFCC6,EFFFFBF9EFEFA@C@@
@sI 97
TGAGGAATATTGGTCAATGGACGAGAGTCTGAACCAGCCAAGTAGCGTGAAGGATGAAGGTTCTATGGATTGTAAACTTCTTTTATACGGGAATAAACGAATCCACGTGTGGATTTTTGCATGTACCGTATGAATAAGGATCGGCTAACTCCGTGCCAGCAGCCGCGGTAATACGGAGGATCCGAGCGTTATCCGGATTTATTGGGTTTAAAGGGAGCGTAGATGGGTTGTTAAGGCAGTTGTGAAAGTTTGCGGCTCAACCGTAAAATTGCAGTTGATACTGGGTGTCTTGAGTACAGTAGAGGCAGGCGGAATTCGTGGTGTAGCGGTGAAATGCTTAGATATCACGAAGAACTCCGATTGCGAAGGCAGCCTGCTGGACTGTAACTGACGCTGATGCTCGAAAGTGTGGGTATCAAACAGGATTAGATACCCT
+
CFGGGFGFGGGGGGGGGGGFGGGGGGGCGGGGGGGGGGGGGGGGGGGGGGGGGGGGFFGG8FDCFGFGGGGFFFGFGGGGGGGGGGGGFGGGGGGGGGGGGGGGGGGFGGGGGGGGGFGFFGGGFFGGGGGGGGGGGGFCEFFEGFDGGGGGGFGGGGGFGGGGCDGGGGGCFGGGCCEBFGGGECGGG@G,BGGGGG<GGG7GGGGGGGFC9FFDC;GFFF;CFFGFEGFGGDF-<1A19FFG@:<4=9GGGGFDFCCFFFGGGFFFGGGFEFD?DEFFGGGGGGGF8GGGFGGFGGGFGGFCGGGGGGGDDECEGGGGFGEE=EEFGGGCD?9GFGFFFEAGGGGGGGFGGEGGGGGGGGGGGFFGGGGGDFGGGGGGGGGGGFCEGGGGGGGGGGGGGGGGGGGGGGGGGGGGGGGFGGGGF9GGGGGCCCCC
@sI 98
TGAGGAATATTGGTCAATGGACGAGAGTCTGAACCAGCCAAGTAGCGTGAAGGATGAAGGTTCTATGGATTGTAAACTTCTTTTATACGGGAATAAACGAATCCACGTGTGGATTTTTGCATGTACCGTATGAATAAGGATCGGCTAACTCCGTGCCAGCAGCCGCGGTAATACGGAGGATCCGAGCGTTATCCGGATTTATGGGGTTTAAAGGGAGCGTAGGTGGATTGTTAAGTCAGTGGTGAAAGTTTGCGGCTCAACCGTAAAATTACAGTTGAAACTGGCAGTCTTGAGTACAGTAGAGGTGGGCGTAATTCGTGGTGTAGCGTGGAAATGCTTAGATATCACGAAGAACTCCGATTGCGAAGGCAGCACACTAATCCGTAACTGACGTTCATGCTCGAAAGTGTGGGTATCAAACAGGATTAGATACCCT
+
CFGGGGFGFGGGGGGGGGGGDGGGGGGGGGGFGGFFFEFFGG9FGGGFCFGGGFCCEEFGG9EFGGGGFCDEFFAFDFGGGGGGGGGGFCG7EGGEFGGGCAFFGGGGGGGGFGFGEGGGGGGGGCFDGGGGGGC,EFFGFGGGCCEGGFDEGGGGFFGD<=FGGCE+3>CF<F7FFGCE7D@:FF*>FCEFFGGD*F@7:C+<,<<7=F>41FDA7:E>2;=::991@@<9CF@<,6DD#CCCE@GFF8,?+?CFDFC>:>7,A/;FCFB<;?;DC;2=D@C?,,FF@9C5*FCFD9FCEE97:6+FE@C9D@=>8GGGDF6E5@C9;;<ECGECFGFCEFFFFCGFDGGGF@CGGFF@@GGGFGDFFE9FCFFCFDCBGGGGGFEGFFDGGGGGGGGGGGGDGGGGGGFEDGFGGGFFFGGGFFECGFGCCCCC
@sI 99
TGAGGAATATTGGTCAATGGACGAGAGTCTGAACCAGCCAAGTAGCGTGAAGGATGAAGGTTCTATGGATTGTAAACTTCTTTTATACGGGAATGAACGAATCCACGCGTGGATTTTTGCATGTACCGTATGAATAAGGATCGGCTAACTCCGTGCCAGCAGCCGCGGTAATACGGAGGATCCGAGCGTTATCCGGATTTATTGGGTTTAAAGGGAGCGTAGATGGATGTTTAAGTCAGTTGTGAAAGTTTGCGGCTCAACCGCAAAATTGCAGTTGATACTGGATGTCTTGAGTGCAGTTGAGGCGGGCGGAATTCGTGGTGTAGCGGTGAAATGCTTAGATATCACGAAGAACTCCGATTGCGAAGGCAGCCTGCTAAGCTGCAACTGACATTGAGGCTCGAAAGTGTGGGTATCGAACAGGATTAGATACCCT
+
CFGGGGGGGFGGGGGGGGFGFGGGGGG@FEGGGGGGF?FCFGAFGGGCGGGGGGGGFFFCFAFEGGGGGG9CFEFFFFFGG,EFGGGGGCGEGGGGGGGEFGEFGGGGGGGGGGGGGGGGFCCFFGGGGGGGGFGFGGGGAEEGGGCF<<FFEGGCGC<+<FFFGGG>:FEGGFGG>CCCFGFGG*?FGDEE9FFB58<4F#=FEGFA:FCCFC<A56FB;9;F46#+9ACFGGF8,C@1EF'C@467D.D8:1E;8C:=F:CDGGGGGE@;1D>,;@:@FCGGGGFAFFFE6FEF8AGF8EGGF@7EB8EFD8ECECGFAEEEAC7BDDFE9ECEGGFF9EFEEFGGGGFC@FCGEF<@FC@DF@9GFEFFCGGGFDBAFCEAGDEGGFFDGFEGGFB6@FFFFGGGGGGFEFGGGGGGGGFF@,GGGF<BCCCC
@sI 100
TGAGGAATATTGGTCAATGGACGAGAGTCTGAACCAGCCAAGTAGCGTGAAGGATGACTGCCCTATGGGTTGTAAACTTCTTTTATACGGGAATAAAGTGAGGCACGTGTGCCTTTTTGTATGTACCGTATGAATAAGGATCGGCTAACTCCGTGCCAGCAGCCGCGGTAATACGGAGGATCCGAGCGTTATCCGGATTTATTGGGTTTAAAGGGAGCGTAGGCGGACGCTTAAGTCAGTTGTGAAAGTTTGCGGCTCAACCGTAAAATTGCAGTTGATACTGGGTGTCTTGAGTACGGTAGAGGCAGGCGGAATTCGTGGTGTAGCGGTGAAATGCTTAGATAGCACGAAGAACTCCGATTGCGAAGGCAGCTTGCTGGACTGTAACTGACGCTGATGCTCGAAAGTGTGGGTATCAAACAGGATTAGATACCCT
+
FGCEF@FGGGGGGGGGGEGGGGGFGGGGGGGGGGGGGGGDCFFGGGGGGGGGGGGGFFFCGFG@FCFECGCEGGGGGGGGFFGFGGGGGGGGGGGFGGGGGGCGGGGFGGG9EE,FFGGC9EFGFFFEFFGCCFGGGGGF<FFDEGGGGCGF@FGGGGF7DFGGCEFGCEG7,5DFGGGGGGG7FCEF<@:FGGC*A?<FCGGFD(F*CGFGGG@FG1FBD9GGGFD>EDEGEFE>GFFGFFFG;:CGF@C>CEGD@@F37GFDGD>@EEFFFF;DC4@=6=<FG,GE@AF?)B6DEE,<DE?F=DFCCGFF?FCB>DD<FF@@87@9,,EA<<DBECC8E;C,,C<DA9EE66CCC<<C+:EAC,<EGF<FCFEE@GDFF9GGGFCECF@EGFFF?FF,GEGGGGGGGGFGGGGGGF9GGFFFCAFE<,GC@@@C
@sI 101
TGGGGAATATTGCACAATGGGCGAAAGCCTGATGCAGCGACGCCGCGTGAGCGAAGAAGTATTTCGGTATGTAAAGCTCTATCAGCAGGGAAGATAATGACGGTACCTGACTAAGAAGCACCGGCTAAATACGTGCCAGCAGCCGCGGTAATACGTATGGTGCAAGCGTTATCCGGATTTACTGGGTGTAAAGGGAGCGCAGGCGGTGCGGCAAGTCTGATGTGAAAGCCCGGGGCGCAACCCCGGTACTGTATTGGAAACTGTCGTACTAGAGTGTCGGAGGGGTAAGCGGAATGCCTAGTGTAGCGGTGAAATGCGTAGATATTAGGAGGAACACCAGTGGCGAAGGCGGCTTACTGGACGATAACTGACGCTGAGGCTCGAAAGCGTGGGGAGCAAACAGGATTAGATACCCT
+
FEGD:F7FGEEFGFFGGGGGGGGCFEGGGGGG<FGGGGCFGGGGGGGGGGGEF+FF@EGEGGGCGGGEFGFFGFBFFGGCGFCGGGGGCFGGGGGFGGGGGGEGGGFFGGGGGFCFGGGGGGGGG7F==FGGGCFGGG7CFFF7ECCEGG>;FF7,<,DFGGGGGF*<FFGDCC7FF*12<C/CF<?:48C3;:<31*1))7:8<C:DE>CE<FE>?:?B-F$=+&<?C/CB68?3,>*7GGGEFFFFF>:*,EE=E,2=+CF>EGFCB?,D5GEF>GEF6GFEGGF?:8E>@D=,8B>:EGE==ECEEEE967EEGGGGGFGFDFFF?9GFCEFE=EFC@CGGE:CGGGGGGFGGGGFFF8FGGFEDCFEGGGGGGGGGGGFC7EGEGGGGGFFFDGGFGGGGGGGGF8FBCCCC
@sI 102
TGGGGGATATTGCACAATGGGCGAAAGCCTGATGCAGCGACGCCGCGTGAGCGAAGAAGTATTTCGGTATGTAAAGCTCTATCAGCAGGGAAGATAATGACGGTACCTGACTAAGAAGCACCGGCTAAATACGTGCCAGCAGCCGCGGTAATACGTATGGTGCAAGCGTTATCCGGATTTACTGGGTGTAAAGGGAGCGCAGGCGGTGCGGCAAGTCTGATGTGAAAGCCCGGGGCTCAACCCCGGTACTGCATTGGAAACTGTCGTACTAGAGTGTCGGAGGGGTAAGCGGAATTCCTAGGGTAGCGGTGAAATGCGTAGATATTAGGAGGAACACCAGTGGCGAAGGCGGCTTACTGGACGATAACTGACGCTGAGGCTCGAAAGCGTGGGGAGCAAACAGGATTAGATACCCT
+
DFGGG+FFGGGFGGFGEFDFGDGGGGGGGGGGGGGGGGGGGGDGGGGFGCFGFGGGGGG9EFGGGGGB<FFGGGGFCAFFEEFF98EFF>+F@FGGFDFGG7FFGGADDGD<FDGGGGGGGGGGGEGGCGGFFGGGGGGGGGFGGGGGGEGGGG*3F,<<@:C:BC:FFGEEGCEGG<FGGGFG7F9FFF2;BCF7DBEEGGGDEDE5?CEG;C?BF26@FC=FFFE7A:CEGGGB55E<GGCEFAAGFFCFFGGGFDC?C2EFC@A;D?2FBGGGCEGEDFCGFDGFFDB=,FE88B@,::GEA@7EEGFB7GEEEAEGGGGGGGGGFDAE:CFC,EDGGGGGGEEGGGGGGGFCGGGGGFE,FFFGGEEFF=CEGGGGFGGGFGGGGGGGGGGGFFFGGGGGGGGGGGGCCCCC
@sI 103
TGAGGAATATTGGTCAATGGACGAGAGTCTGAACCAGCCAAGTAGCGTGAAGGATGAAGGTTCTATGGATTGTAAACTTCTTTTATACGGGAATAAACGAATCCACGCGTGGATTTTTGCATGTACCGTATGAATAAGGATCGGCTAACTCCGTGCCAGCAGCCGCGGTAATACGGAGGATCCGAGCGTTATCCGGATTTATTGGGTTTAAAGGGAGCGTAGATGGGGTGTTAAGTCAGTTGTGAAAGTTTGCGGCTCAACCTTAAAATTGCAGTGGATACTGGCAGTCTTGAGTACAGTTGAGGTAGGCGGAATTCGTGGTGTAGCGGTGAAATGCTTAGATATCACGAAGAACTCCGATTGCGAAGGCAGCTTACTAACCTGTAACTGACATTGATGCTCGAAAGTGTGGGTATCAAACAGGATTAGATACCCT
+
CFFGGFGGGGGGGGGGGGGGGGGGGGGAGGGGGGGGGGGCFGCDFGGFE:FGGFFGC,CF,6CFGFFF9CFEFG,EFFGGGGGAFGGGGCCCC8FGFCG@F84,=BE7BCE++C,FCC=FGGGGFFGCGEGGGGCGGGGG,>FFDF8F<:B<><++BFGGGFGGGGEGGGGGFFFD7<F*2>DG*>CCBCC:CCECCFEB);?>FC@*:7<CGGC1B#CA5A#98;5'3,9C@,D9<D8#C=1===:,+F>CB=,?CF?C:,,747,DEGF?C,,C6,36+=BA,<4,FFFC;ED<@E=E,59<FEGGGDFGGGGGGGFECCCE=GGGGDF4?F?D9GECC,FAAGFGDEEF8FCF7GGGGFF8FDFGGCGGFC<GFE,A8CFGFFCGGGGGFFFEEEGFFFEDGFGFCEGGGGGGF<GGGGFF@9GGF<FCCCCC
@sI 104
TGAGGAATATTGGTCAATGGACGAGAGTCTGAACCAGCCAAGTAGCGTGAAGGATGAAGGTTCTATGGATTGTAAACTTCTTTTATACGGGAATAAACGAATCCACGCGTGGATTTTTGCATGTACCGTATGAATAAGGACCGGCTAACTCCGTGCCAGCAGCCGCGGTAATACGGAGGGTCCGAGCGTTATACGGATTTATTGGGTTTAAAGGGAGCGTAGATGGGTGATTAAGTCAGTTGTGAAAGTTGGGGGCTCAACCGTAAAACTGCAATGGGTACTGGTGTTCTTGAGTACAGTTGAGGTAGGCGGAATTCGTGGTGTAGCGGTGAAATGCTTAGATATCACGAAGAACTCCGATTGCGAAGGCAGCTTACTAGCGTGTAACTGACATTGATGCTCGAAAGTGTGGGTATCGAACAGGATTAGATACCCT
+
AEFFGGGGGGGGGGGGGGGGFGGFGGG<FFGGGGGGGGGCFFGGGFG@@@FGGGGGG@FFC<CAFF<F<FFFGGFFFG<FF9FGGGGAFGEGGGGGG<7=F8FEGFGFGGG+4C5?FFGGFF9FFEE:FDCFCGGGGGD9,AF77BEF8FDFEEGGGGGGGF,FCEGG>FGGGFFCE*>*1?:C7:?*C7*3+?C:ECE@:=C7>?7=9CFF?:C#*17090#;@CC=,+/C7CC83->0FCCFE7,++@+++=FGD@+AB+C3,,,C,,F9C,47,,8=6+B8,,,,CEFFEFCF@4,,,9@8F@+C?,FFEFGGGFGGGGEEAGEE;FE;A9CEEE9FF4EAFFGGGFDE8FEF?CFC7GFFGGFGGGFFAFDG@B,+@,9F<GFFFEC;,?,GECGGFEGGGFFEF<FFGGFF;,GFGFGFFCGGGGGCCCCC
@sI 105
TGAGGAATATTGGTCAATGGACGAGAGTCTGAACCAGCCAAGTAGCGTGAAGGATGACTGCCCTATGGGTTGTAAACTTCTTTTATATGGGAATAAAGTATTCCACGTGTGGGATTTTGTATGTACCATATGAATAAGGATCAGCTAACTCCGTGCCAGCAGCCGCGGTAATACGGAGGATCCGAGCGTTATCCGGATTTATTGGGTTTAAAGGGAGCGTAGGTGGATTGTTAAGTCAGTTGTGAAAGTTTGCGGCTCAACCGTAAAATTTCAGTTGAAACTGGCAGTCTTGAGTACAGTAGAGGTGGGCGGAATTCGTGGTGTAGCGGTGAAATGCTTAGATATCACGAAGAACTCCGATTGCGAAGGCAGCTCACTAGACTGCAACTGACACTGATGCTCGAAAGTGTGGGTATCAAACAGGATTAGATACCCT
+
CGECFEFFGGGGGGGGGGGG?FGG:FEGGGGGGGGGGGGGGFCFGGGGCFGGGFGGGGFGGGGGGFGGGGGGGGGGGGGGGGGGFCGGAFFFGDFGGGGGGGGGGGGGGGGGGFFCGGGGFAFGFFD<EEFGFGDFFGGF9?=EFFGGFDGCEF<EFFFFG8BBEDGGGEGGCFF73FF7,4DFC:CFECEGG;BE;88FFG2F;G@=:13$?CE-B@G4CC*2=C?7GED@@F<?D8<B>:18:BFGEGEGCC@2*DFF=GFFFCE@7,<?EFGFE83+6FFGFFF,F?GFFGF<DGGGGGFCGGGGGGEDDD>8CGGGGGGEAFECB@@CAEFCFFACFGGGFGGCGGGGFCGGGGFEE>EFFBGGGGGGGGFFDFGGFGGGFEC9AGEDFDFF@GE@FGGGGGGGEEFGGGGFGGDGGGGGGGGGFFFACCC@
@sI 106
TGAGGAATATTGGTCAATGGACGTAAGTCTGAACCAGCCAAGTCGCGTGAAGGAAGACTGCCCTATGGGTTGTACACCTCTTTTATAAGGGAAGAATAAGTTCTACGTGTAGAATGATGCCTGTACCTTATGAATAAGCATCGGCTAACTCCGTGCCAGCAGCCGCGGTAATACGGAGGATGCGAGCGTTATCCGGATTTAATGGGTTTAAAGGGTGTGTAGGTGGTTTATTAAGTTAGGGGTGAAATATTTGAGTTAAACTCAATTGTGCCATTAATACTGGTAAACTGGAGTACAGACGAGGTAGGCGGAATAAGTTAAGTAGCGGTGAAATGCATAGATATAACTTAGAACTCCGATAGCGAAGGCAGCTTACCAGACTGTAACTGACGCTGATGCACGAGAGCGTGGGTAGCGAACAGGATTAGATACCCT
+
DG;CFFGGGG9CEEGGGGGGGGGGGGGGGGFFFGCEFGGFGGGGGEGGDC7FFEFFGFFCGFGGGGECFGEF@F,C,EFFGGGGGGGFFGG@FGFCFGGGGFFFGGC<=?F9FGGGGGAFFGGGGGGGGGFGGG9E<FADGGGG+=CEC,BDFGGGGG=@F,<<CCFFFCFFFF+@F:F7,,,*61@EGGDGGFC8E*+,++7@5<<F<,,9?,:,1%0#DC=#08:E:@ACFC5@D<>,<?22,E:,F9GFE76,,GED<<?;9GFA,G?F<ED9CG?8GGGEEC<?@CF7GFFD8E?6EDB,GFB8,GGGFE@;:,CF:>45CC@E;C9GGFFGFF9?,FEEFGFED@ADCGGDFFFF:GGGFGGF@@FFFFFA<GGGGGGGGGGFC6GGGFGDGFCF@GGFDGGGGGGGGGGGGGGGGGGGGGGGFGCCCCC
@sI 107
TGGGGAATATTGCACAATGGGGGAAACCCTGATGCAGCGACGCCGCGTGGAGGAAGCAGGTCTTCGGATTGTAAACTCCCGTTGTTGAGGAAGATAATGACGGTACTCAACAAGGAAGTGACGGCTAACTACGTGCCAGCAGCCGCGGTAAAACGTAGGTCACAAGCGTTGTCCGGAATTACTGGGTGTAAAGGGAGCGCAGGCGGGAAGACAAGTTGGAAGTGAAATCCATGGGCTCAACCCATGAACTGCTTTCAAAACTGTTTTTCTGGAGGAGTGCAGAGGTAGGCGGAATTCCCGGTGTAGCGGTGGAATGCGTAGATATCGGGAGGAACACCAGTGGCGAAGGCGGCCTACTGGGCACCAACTGACGCTGAGGCTCGAAAGTGTGGGTAGCAAACAGGATTAGATACCCT
+
GGFFGGGGGGGGGGGFDGF@EFGCFGGGGGGDFGGGFF7FFEGGGGGCF7,FFEFEGGGFGGFFCGEFCCDGGGGGFFGGGFFGGGGGGFCBFGAFFEFEFGGGGGGG,>DGGFGFFGGFFFGGGGD@FGGFGGCGGAB7,@,>EEGGGDF9@,>3@FG@CFGGFCCGGEE:<CEGG@7FGG9AFFFGC9F<?F=FGG5E9<8<CC+,:,;FCC@:<6CFF822F7.EDEG9+DC6*F<FFC8@,'9FC<B3:C<93:06+@<?EDCC1,,,93,9GGDF?EFFE=FBF=B>D=GC>=CF8F@+8DCFFCFAF@?CDCFDF=+CGGEFF9GFFEGF=<<DGEDFEEFGGGFGECFGGF@DFDF?GGFEDEFGGCFGFEGGFCGF@EGGGGGFFGGGGGFDGGGGGGGGGF@<CCCC
@sI 108
TGAGGAATATTGGTCAATGGGCGAGAGCCTGAACCAGCCAAGTAGCGTGCAGGATGACGGCCCTATGGGTTGTAAACTGCTTTTATAAGGGAATAAAGTGAGCCTCGTGAGGCTTTTTGCATGTACCTTATGAATAAGGACCGGCTAATTCCGTGCCAGCAGCCGCGGTAATACGGAAGGTCCGGGCGTTATCCGGATTGATTGGGTTTAACGGGAGCGTAGGCCGGAGATTAAGCGTGTTGTGAAATGTAGATGCTCAACATCTGCACTGCAGCGCGAACTGGTTTCCTTGAGTACGCACAAAGTGGGCGGAATTCGTGGTGTAGCGGTGAAATGCTTAGATATCACGAAGAACTCCGATTGCGAAGGCAGCTCACTGGAGCGCAGCTGACGCTGAAGCTCGAAAGTGCGGGTATCGAACAGGATTAGATACCCT
+
GGGGGGGGGGGGGGGFFGGGDGGGGGGGGCFGFGGGGGFCCFFGGGGGEEGGGGGGGGE>FECFG8FGGGG+BAFG9FDFFFGG9,CFGG@,AFFF9<EFGGGGGGG7?E7A7EGGGGEF<ECE<5FFGD,FFFGGFFG>FGGGEEEFGGFFCFGGGFD+FCFF++@FFF*53=DC*C<<F,2>FG5FF@E8=/<B5CF+0:<FCFE6=FC$66?#:68B925>FFGGGGFDFCB2FDCCCA5A;ECEGGGFFCC63DF@ACFGGFD>7F>BECCDCD=C0D<GGGFFDFBC8@EFGGGFDF=FCEF:8,FFGGGECC=9GFC@:@ECEGFEFGFD9FF8EAFFFGGFEFFEC66CGFGGGFGFFEE8FB,GGGGGGGFEGGCFFCFGGFFFFEFFB7BB:@FFFGGGGGFCFGGGGGGFGGGF@69EGDGCCCCC
@sI 109
TGAGGAATATTGGTCAATGGACGAGAGTCCGAACCAGCCAAGTAGCGTGAAGGATGAAGGTTCTATGGATTGTAAACTTCTTTTATACGGGAATAAACGAATCCACGCGTGGATTTTTGCATGTACCGTATGAATAAGGATCGGCTAACTCCGTGCCAGCAGCCGCGGTAATACGGAGGATCCGAGCGTTATCCGGATTTATTGGGTTTAAAGGGAGCGTAGGCGGGCTTTTAAGTCAGCGGTCAAATGTCGTGGCTCAACCATGTCAAGCCGTTGAAACTGTAAGCCTTGAGTCTGCACAGGGCACATGGAAGTCGTGGCGTAGCGGTGAAATGCTTAGATATCACGAAGAACTCCGATCGCGAAGGCATTGTGCCGGGGCATAACTGACGCTGAGGCTCGAAAGTGCGGGTATCAAACAGGATTAGATACCCT
+
@EGGGGEDFFGGGGGGGGFEFGGGGGGFGGGGGGGGGFGGGGGGGGG:@FFGFDFGFFEGFFGFFFGGGFGFGGGGGGGGFFGGGGGGGGGGGGGFEFGCEGGGGGGGGGGGGGGGGGDF,@EFCEGGG?F@CFCGGGGFFE77C@8FFEFFFGGGF=FGGGFDEECFFG@ECFGGEGGGGF?>FCCFGGEFF,<CC=CEDGFFGDG?G7FGG@GAE4:@?7;CDGG?,FCFG?CCC*BCGGFCG0ECGGGGCGGDF<CFDCCCECC>B=9CA@D=@2CFDGFCF7GEA8A)DED:9GGGFDFFFF9GGFDB+>DGF8CGGEEFGCBEFF=BDGFCCGFFEFEEFGGGDFE,CC7@GF>6FC<EACGGGFGGGGF7GGGGGEGGGFEGGGDGGGGFGGEC@FFGGGEFCE=@GGGGFFEGGFF9GGDGFF@CCCC
@sI 110
TGAGGAATATTGGTCAATGGACGAGAGTCTGAACCAGCCAAGTAGCGTGAAGGATGAAGGTTCTATGGATTGTAAACTTCTTTTATACGGGAATAAACGGATCCACGTGTGGACTTTTGCATGTACCGTATGAATAAGGATCGGCTAACTCCGTGCCAGCAGCCGCGGTAATACGGAGGATCCGAGCGTTATCCGGATTTATTGGGTTTAAAGGGAGCGTATATGGTTTGTTAAGTCAGTTGTGAAAGTTTGCGGCTCAACCGTAAAATTGCAATTGATACTGGCAGTCTTGAGTACAGTTGAGGTAGGCGGAATTCGTGGTGTAGCGGTGAAATGCTTAGATATCACGAAGAACTCCGATTGCGAAGGCAGCTTACTAACCTGTAACTGACATTGATGCTCGAAAGTGTGGGTATCAAACAGGATTAGATACCCT
+
GGGGGGGGECFGFGGGGCA<F<FGGEGDGFFFF@DGG8DDGG9FGGE@FGCFGGGGGCCFF9FGG,CEFGFEEFFGFGG9,A<FFGGG@CFGEFECAFGEFFGGFDGEGGC>?EEGGA9FEG99?FGG?EFGFFFG9F9<<,+86>CFEDEFE=7:FFGFGFFGG6@EGG7EDFC<*FFGFF<BC:E*<<@D;=*:E08B:BF><;:CCAFGBC:5;873+$:9;8#8GF@A@@:*F9CDDFE@</DDG<GGEGGGFEGFEFAC4=9F?F95F<CFDCD6+DBCDFEA99AC*GGGGFFF8A=CGGGGGFGGFD7EEFBCCCEB5F89AFGDEGFCFEE9FDGGGGGGFGGGFGGGGGGGGGECFE9FGGGGGGGGGGGGGGGGFFFAGGFGGGGGCGGGGFGFGGGGGFGFGGGGGGGGDCGFDAGGFF@CCCCC
@sI 111
TGGGGAATTTTGGACAATGGGGTCAACCCTGATCCAGCCATGCCGCGTGCAGGATGAAGGTCTTCGGATTGTAAACTGCTTTTGTCAGGGACGAAAAGGGATGCGATAACACCGCATTCCGCTGACGGTACCTGAAGAATAAGCACCGGCTAACTACGTGCCAGCAGCCGCGGTAATACGTAGGGTGCAAGCGTTAATCGGAATTACTGGGCGTACAGCGTGCGCAGGCGGTTCTGTAAGATAGATGTGAAATCCCCGGGCTCAACCTGGGAATTGCATATATGACTGCAGGACTTGAGTTTGTCAGAGGAGGGTGGAATTCCACGTGTAGCAGTGAAATGCGTAGATATGTGGAAGAACACCGATGGCGAAGGCAGCCCTCTGGGACATGACTGACGCTCATGCACGAAAGCGTGGGGAGCAAACAGGATTAGATACCCT
+
CFFGGFGGGGGGGGGGGGGGGG+CFGGFGGGGGGGGEGFGGGGGGGGGEGGGGGFGGGGGGFGFFFCFFEFEDEFGGGGGGGGGGGGGFGGGGG+CFGGGGGGGGGGGGGGGGGGGG@FGGDGGGGDGEFGGFDFF99FFGGFGGGGGGGGGGFF;>7D>FFF?DCFGGGGGFEEFGCGC:@FFC?ACFFGF:F?EF=GG?DG;FA:1CFGEC:5>5.27::EGFB>DEGD8F?GFFFFGE??:9EE?,@<:CFFC8FFDD?CGFFE,;GFEGGGE7FFEAFGGFDFEDFFFB9EAC5F8FDFCEEA,:FDGFFEED=@,8>88FGFFF7FFEFEEAC:CEFGFGGFFGGFFGGGFE@B,,,@GGGGGGFEFGGEGEEFGFFC=<FGGGGFAGGGGGFAFFGGFGGGGGGGGGGGGEEGGGGFGGGGGGGAGGGGGCCCCC
@sI 112
TGAGGAATATTGGTCAATGGACGAGAGTCTGAACCAGCCAAGTAGCGTGAAGGATGAAGGTTCTATGGATTGTAAACTTCTTTTATACGGGAATAAACGAATCCACGCGTGGATTTTTGCATGTACCGTATGAATAAGGATCGGCTAACTCCGTGCCAGCAGCCGCGGTAATACGGAGGATCCGAGCGTTATCCGGATTTATTGGGTTTAAAGGGAGCGTAGATGGGTTGTTAAGTCAGTTGTGAAAGTTTGCGGCTCAACCGTAAAATTTCAATGGATACTGGCAGTCTTGAGGACAGTTGAGGGAGGCGGAATTCGTGGTGTAGCGGTGAAATGCTTAGATATCACGAAGAACTCCGATTGCGAAGGCAGCTTACTAACCTGTAACTGACATTGATGCTCGAAAGTGTGGGTATCAAACAGGATTAGATACCCT
+
DGGGGGGGGFGGFGGGGGGGFGGGEGGFGGFGGGGGGGGGGGGGGGGGGGGGGGEGFGGGFFCFGGGGGGGGFFGGGGGGEFGGGGFGGGGGGFCFFC:+BFGGFGEGGF@F+CEFGGGGAF,CEGFF7DFGGDGGG9FD8DCGCF@F8FGGEGFCD<FFDFGGGGCF:CFGGGGGCCF*2>FCFEEGGGDGCF<E2=<C+@9FDACFG7FC;$<5E@FB692;74;<FCEGDGF@D?FFGGFGDGFEF=@6+@:8==>FCFFDF>8C7<#?CC@#D;DCFFFF<?BC,FFF;CDFD;D=8E8FB+:DEFFFD8GGEC7GGFGGFFC=@DFEFGF=9GGGGGGCECGGGEA9GGGGGGGGGGEGGFCFFGFGFGGFFFEC8GGFEGFCGGGCFAFFGEGFCFFFEGEF@FECGGFEFFFFGGGGGGGGGGFCCC<C
@sI 113
TGAGGAATATTGGTCAATGGACGCAAGTCTGAACCAGCCATGCCGCGTGCAGGAAGACGGCTCTATGAGTTGTAAACTGCTTTTGTACGAGAGTAAACGCTCTTACGTGTAAGAGCCTGAAAGTATCGTACGAATAAGGATCGGCTAACTCCGTGCCAGCAGCCGCGGTAATACGGAGGATCCAAGCGTTATCCGGCTTTATTGGGTTTAAAGGGTGCGTAGGCGGTTTGATAAGTTAGAGGAGAAATACCGGTGCTTAACACCGGAACTGCCTCTAATACTGTTGAACTAGGGAGTAGTTGCGGTAGGCGGAATGTATGGTGGAGCGGTGAAATGCTTAGAGATCATACAGAACACCGATTGCGAAGGCAGCTTACCAAACTATATCTGACGTGGAGGCACGAAAGCGTGGGGAGCAAACAGGATTAGATACCCT
+
BFFFGFGFFGGGGGGGGGFFEFFGE7FEFGCDFGGGGGGGF?EFFGGEGGFGGGGGFFEGECFEGGGDEGGCGFGFFGGCFCFG9?FAFDGGGGGFGGGD+CFGGGFFGGGF,?EFGFGGGGG9FCF7FEFEFFGFF9C,:>CGDGDFGDFGD+++D,,FFFGGDDGGGDGGGGGEC@F7,><C?,7FFG@FGG@8*:=F7#F<<FB:7C6BGG?F>;FFF9;6CBFGFADCC@7-37F9@C#A?6<F@FCEGD=;A.F>@:7GGDDFFC::4,CED9D6+BCF?F8,6,<A)DEF8GGF6>C=,8GDFCFD=>C@E9EFA:@+AC@4AGFFGFFCD9GFD8GFCGFCEC,EC@GFFFFCFGDGFF9GGGGGGFGGGGFCGGGGFF<BCFFCDA8FFGGGGGGDGGGGGGGFFFGGGGFFFGGGGGGGGGGCCCA-
@sI 114
TGGGGAATTTTGGACAATGGGGGCAACCCTGATCCAGCCATGCCGCGTGCAGGATGAAGGTCTTCGGATTGTAAACTGCTTTTGTCAGGGACGAAAAGGGATGCGATAACACCGCATTCCGCTGACGGTACCTGACGAATAAGCCACGGCTAACTACGTGCCAGCAGCCGCGGTAATACGTAGGTGGCAAGAGTTGTCCGGATTTACGGGGTGTAAAGGGCGGTCAGCCGGGTCTGCAGGTCAGATGTGAAATCCATGGGCTCAACCCATGAACTGCATTTGAAACGTGAGATCTTGAGTGTCGGAGGGGCAATCGGGATTCCGTGTGTAGCGGTGAAATGCGTAGATATTAGGAGGAACACCAGTGGCGAAGGCGGATTGCTGGACGATAACTGACGGTGAGGCGCGAAAGTGTGGGGAGCAAACAGGATTAGATACCCT
+
BFGGGGGGGGFFGFGGFFE8F,@@CFDGCFFGCFCFCF,EEFFFFGG++@FGAFFFGE9,,C9EEE,B77C<CCGDFFG9?FEGGGGGGFFGGDCFD8CCFGDFGFGFGGGG>7+=F=AF<CFEFGDDGF@FCGG@EFGFFFCG,8C**5C><FGGGFC,<D;CC8F,,1*:<*4<999CFFCF9?FCECG**,7>=:@FC58C6?C%FGG78#96331B:>&#<>D<D<CGC8E>>(>@8@78#,F@CCACFF@68FCF;@/9D<88GEFG.GGFDDGFF:=60=35,,B,D,=@F<@+F@+@4+D?FECC:FCB,,87>+@6,@AEC=C7FEGGE=B:C8FC9E9,EFFD?GFGFEFFGGFFGEGGGFFCGF:GGGGGF;CEGGGGGGFC@CFFEGFGGGGE@GEGGFFEGGGGGGGFGGEGFGGGGF9GGGGGCCCCC
@sI 115
TGAGGAATATTGGTCAATGGACGAGAGTCTGAACCAGCCAAGTAGCGTGAAGGATGACTGCCCTATGGGTTGTAAACTTCTTTTATACGGGAATAAAGTGAGCCACGTGTGGCTTTTTGTATGTACCGTATGAATAAGGATCGGCTAACTCCGTGCCAGCAGCCGCGGTAATACGGAGGATCCGAGCGTTATCCGGATTTATTGGGTTTAAAGGGAGCGTAGGCGGGTTGTTAAGTCAGTTGTGAAAGTTTGCGGCTCAACCGTAAAAGTGCAGTTGATACTGGCGACCTTGAGTGCAACAGAGGTAGGCGGAATTCGTGGTGTAGCGGTGAAATGCTTAGATATCACGAAGAACTCCGATTGCGAAGGCAGCTTACTAACCTGTAACTGACATTGATGCTCGAAAGTGTGGGTATCAAACAGGATTAGATACCCT
+
FGGGGFGFFFGDGGGGGGEFFFGGGGGGGGGGGGGGGGGGFGGGFGGGGGGGGFGGGGFFGGGGGGGGGGGEGFFGGGGGGGGGGGDFFGDFGGGFGGGFGGGGGGGFGEFGGGGGFFGGF,AFFFDCFFGFFGFGGGGGFFFGGGGGGGGGGGFCFGGFGFGGDGGGEFGGGGFGGGG>@DFEGDGGGGC5CCEC0:FFGFGGGG=FF7FGDGG4B7F8@;BFE;E,CEE:CFFCA6@FFFCF<EG7@+6C7GGFFEGDDGG?GGFF#GF/:ECC@C36GGF@:FFGEFGF<GGGFEAGGGEF8DGGGEED8,E>GFFCFFCEAF@GGGGGFAEBDFE8GGGGFGGGGEGFEBCC=7GFEFFFFFGGGGGGFGEFE,GFEGGGGGGGGGGFEGFFFBGGGGGEDGGGGGFGGGGGGFFFFFGGGGFFGGGCCCCC
@sI 116
TGAGGAATATTGGTCAATGGACGAGAGTCTGAACCAGCCAAGTAGCGTGAAGGATGACTGCCCTATGGGTTGTAAACTTCTTTTATACGGGAATAAAGTGAGCCACGTGTGGCTTTTTGTATGTACCGTATGAATAAGGATCGGCTAACTCCGTGCCAGCAGCCGCGGTAATACGGAGGATCCGAGCGTTATCCGGATTTATTGGGTTTAAAGGGAGCGTAGGCGGGTTGTTAAGGCAGTTGGGAAAGTTTGCGGCTCAACCGTAAAATTGCAGTTGATACTGGCGACCTTGAGTGCAACAGAGGTAGGCGGAATTCGTGGTGTAGCGGTGAAATGCTTAGATATCACGAAGAACTCCGATTGCGAAGGCAGCTTACTAACCTGTAACTGACATTGATGCTCGAAAGTGTGGGTATCAAACAGGATTAGATACCCT
+
FFFFC;FGFGGGGGGGGGGFGGEFGGGGGCFGFFFGGGGGGGGGGGGFGGGFGGGGFGFEFGGGGGGFGGGGGGGGGGGGGGGGGDEFGGDEGGGGGGFGGGGGGGEEGGGGGGGGGGEFGG9FFGFEEGGGGGGFGGD9=,@EG7CGFAFGDG@CGGGFDDFGEE>FCC:D,34>@FD:DEF7>*9*>F,/=C<::BF1CC<FCE<=GCFFCFEFD@F:@7;8F>E=C9EF,:9%C6CB+F&EGD=FF7CGCGFD:FGFFFF<FDEGFECFGGGGF;GF,GGGGGGGGFA@DE9FGGEBFEDEEGGGF@5@>8@CEDGGGG>B)CGFE9E@C,<>9C569,<88GGFE,DFFDGF=,CGGGEFFFFGF8GGFGFCGFGFFFFGGGGGEFGGGGGGGGGFFDGGGGGGFGFFFDGGGGGGFGGGGGGGGGGCCCCC
@sI 117
TGAGGAATATTGGTCAATGGGCGATGGCCTGAACCAGCCAAGTAGCGTGAAGGATGACTGCCCTATGGGTTGTAAACTTCTTTTATAAAGGAATAAAGTCGGGTATGCATACCCGTTTGCATGTACTTTATGAATAAGGATCGGCTAACTCCGTGCCAGCAGCCGCGGTAATACGGAGGATCCGAGCGTTATCCGGATTTATTGGGTTTAAAGGGAGCGTAGATGGATGTTTAAGTCAGTTGTGAAAGTTTGCGGCTCAACCGTAAAATTGCAGTTGATACTGGATGTCTTGAGTGCAGTTGAGGCAGGCGGAATTCGTGGTGTAGCGGTGAAATGCTTAGATATCACGAAGAACTCCGATTGCGAAGGCAGCCTGCTAAGCTGCAACTGACATTGAGGCTCGAAAGTGTGGGTATCAAACAGGATTAGATACCCT
+
CGGGGFGGEFGGGGGGGGGGGGGGGGEGGGGGGGFGGGGGGGGGGGGEGGGGGGGGGGFFFGGGGGGGGGGGGGGGGGGGGGGGGFGGGEFFGGGGGGFGGGGGGGGGGGGGGGGGGGGGGGF<BFFGGGGGGGGGGGGGDEFGGGEGFF9FCEGGGD=FGGGEEGGGGGGGFGGDGGGFFG>DFFEGGG7FFCFGGFFGF@,B?F<FFFGECFGFG;EED=++:AFFGCEF=GFC<FCFCGFCCFGGGEGGGFDGGGGECGGGECGGGGEFFGGGFED==FEDEADB?F<FEFEGGGGGGGGGGGGGFFGFGGGGEFGFAFGG>FDGGGGGEFFFGGFGGFCGGGGFGDGFEGEGGGFGGGGGGGFGECGGGFGGGGDAFFGGGGGFGGGFGGGGGGGGGGGGGGGGGGGGGGGGGGGGGGGGGGGGGFFCCCCC
@sI 118
TGAGGAATATTGGTCAATGGGTGAGAGCCTGAACCAGCCAAGTAGCGTGCAGGATGACGGCCCTATGGGTTGTAAACTGCTTGTATAAGGGAATAAAGTGAGAGTCGTGACTCTTTTTGCATGTACCTTATGAATAAGGACCGGCTAATTCCGTGCCAGCAGCCGCGGTAATACGGCAGGTCCGGGCGTTATCCGGAGTTATTGGGTTTAAAGGGAGCGTCGGCCGGAGATTAAGAGTTTTGTGAAATGTAGTAGCTCAACATCTGCACTGCAGCGCGAACTGGTTTCCTTGAGTACGCACAAAGTGGGCGGAATTCGTGGCGTAGCGGTGAAATGCTTAGATATCACGAAGAACTCCGATTGCGAAGGCAGCTCACTGAAGCGCAACTGACGCTGAAGCTCGAAAGTGCGGGTATCGAACAGGATTAGATACCCT
+
GGGGGGGGGGGGCFGGGGGFGFGGGGGGGGGGGGGGGG<AFFGEFFGGEGGGGGC8EFEGGGGGGGGGFFGC@FGGFGFFCEEGGGGGGGEBEFFFG<FFGDEGECEGGGGAA<A,EGGGGFFGFAGE,>?FGFGFGAFFF=@:EGGGGGGFFADFFCFG?FG@CCFE@E*5@ECC*>FGGGGGGEECF7*=EC@EG*=E7:C;=<=7&<-;C<?4@3:<##29748<CGCECCG:GF#B9E57;7<9AFDC>#>8D;GF0CFFF<7F<7F;B>B7+D=8GGGED,=,2FFF5FCEGGFCFFFFEE@CEGGFGFGECB+F+FEE8=CEEDCA9EFE;CC=EAGFEDCFBCGGEGGDGGGGGGEGGFFGFB,FGCGEEF@CGGGGGGFGGEGGGGFFA7GGFGGF<EEGGEFFGGGGGGGDGGGFDGGGGFE<CCCC
@sI 119
TGAGGAATATTGGTCAATGGGTGAGAGCCTGAACCAGCCAAGTAGCGTGCAGGATGACGGCCCTATGGGTTGTAAACTGCTTGTATAAGGGAATAAAGTGAGAGTCGTGACTCTTTTTGCATGTACCTTATGAATAAGGACCGGCTAATTCCGTGCCAGCAGCCGCGGTAATACGGAAGGTCCGGGCGTTATCCGGATTTATTGGGTTTAAAGGGAGCGTAGGCCGGAGATTAAGCGTGTTGTGAAATGTAGTTGCTCAACATCTGCACTGCAGCGCGAACTGGTTTCCTTGAGTACGCACAAAGTGGGCGGAATTCGTGGCGTAGCGGTGAAATGCTTAGATATCACGAAGAACTCCGATTGCGAAGGCAGCTCACTGAAGCGCAACTGACGCTGAAGCTCGAAAGTGCGGGTATCGAACAGGATTAGATACCCT
+
CGCFGGGGGGGGGGGGGGGGGGGGGGGGGGGGGGGGGGGGGGFFFGGGGGGGGGGGFFGGGEGGGGGGGGEEGFEGGGGGGEFGGGGGGGGFFGEGGGGGGGGGGGGGGGCFFFGGFGGGGGFGGFFGGGGFGGGGGGGGGGGGGGGGGGG9FGGGGGGGGGGGGGGGGGGGGFGGGGGEFGGF7FGGFGG$CFGGGGFF$7FFCGF5EF?;FFGFGBE>FFGGFDG<GGFF7:FAGGGGGGFGFFDFFBDGEFCFGGGGGGGGGGGGGGGECFCB@8/FFGFFGGEFEGFF5GDGGGGGGGGGGGCGEFFGGFECGGGFGDGGFGGGGGGGEFGGGFF8FGGFGGGGGGFCEF:C>FGDEGGGFFGGGFGGGGFGDGGGDGGGGGFGGGGGGGGGGGGFCDFGGGGGGGGGGGGGGGGFGGGGGGGGGGGCCCCC
@sI 120
TGAGGAATATTGGTCAATGGACGAGAGTCTGCACCAGCCAAGTAGCGTGAAGGATGACTGCCCTATGGGTTGTAAACTTCTTTTATATGGGAATAAAGTATTCCACGTGTGGGATTTTGTATGTACCATATGAATAAGGATCGGCTAACTCCGTGCCAGCAGCCTCGGTAATACGGAGGATCCGAGCGTTCTCCGGATTTATTGGGTTTAAAGGGAGCGTAGGTGGATTGTTAAGTCAGTTGTGAAAGTTTGCGGCTCAACCGTAAAATTGCAGGTGAAACTGGCAGTCTTGAGTACAGTAGAGGTGGGCGAGATTCGTGGGGTAGCGGTGAAATGCTTAGATATCACGAAGAACTCCGATTGCGAAGGCAGCTCACTAGACTGCAACTGACACTGATGCTCGAAAGTGTGGGTATCAAACAGGATTAGATACCCT
+
;CFEGFEGFEFFGDFDFGGDFFGGGEG@FFG,<FFCCFFGGGGGGG@FFGGGFFGGFCFGFFG<FCFGFGGCGCFCEGFGF9FGGGGGGEFFFGDFGAFF<5C,F,,,:EDCEFCF9F9FEGGGG9FEFFG,CF;,CFF<FDCG7FC8FFGGCFGEFG?+=D<8,,@+@F+3=CDEGFGGGGCE@<>FG7*73094#8339DGF<?@&<FC,>FF>8275-;8C=992GEAB<CCC17C?F@7CE>=6A@6EF?D<619B2GF8GFFA=4,;,,9FEC6+2FGFEFF<=CGFEFGFEEDDGFEC467F7@<,,GGGGF@FA,EGFFCAC,<,9E?>,C,39,,EEGCGFGFFC8+ECEEB@,CAA<EGGFADECEEFFFFFGGGFFGFGGFCGEFFGGEF<7FFGGGGGGGGGGGGGGGGGFFFFFFAFGGCCCCC
@sI 121
TGGGGAATATTGCACAATGGGGGAAACCCTGATGCAGCGACGCCGCGTGGAGGAAGAAGGTCTTCGGATTGTAAACTCCTGTTGTTGAGGCAGATAATGACGGTACTCAACAAGGAAGTGACGGCTAACTACGTGCCAGCAGCCGCGGTAAAACGTAGGTCACAAGCGTTGTCCGGAATTACTGGGTGTAAAGGGAGCGCAGGCGGGAAGACAAGTTGGAAGTGAAATCCATGGGCTCAAACCATGAACTGATTTCAACACTGTTGTTCTTGAGTAGTGCAGAGGTAGGCGGAATTCCCGGTGTAGCGGTTGAATGCGTAGATATCGGGCGGAACACCAGTGGCGAAGGCGGCCTACTGGACGGTAACTGACGTTGAGGCTCGAAAGCGTGGGGAGCAAACAGGATTAGATACCCT
+
@@FFG@FFGFDFFFFGGFGFGDGGGGGGDEGGGGE,C@FEFFCFGGCFF7FEC7FGEFG8=CF<FE7B:4AAEFFC9F8???CA=8FEF?+8CF98<FGEEFGGD>FE<F<FD<ADCF<,:CC+CFGGC,:<CFGF+<:<FFCFCEC7C7>3@<FFF77FCCBB,:B<<<*=,<CG:7CFG+,:,+=F*,?C9FCCE**8C51:<?EEEGFGGE62:<FF39=98=F4?(<<CF.5CF>C#@:;F>331F@(FC@,@>.6+8<FFCB,?GGGFFD>D,B,FFD8FCC7GFE@,>+CCGEEFFE>58+DE@,EFF@6DE@8A6CB@>7C7,FFCEFF8AECGDEDE7EGFB8FEC,<EFE@FGF@9E@CECFGED<DFGGGGGF@GGGFCECFGGGGFGGFGGGGGGGGGFGCCCA-
@sI 122
TGGGGAATATTGCACAATGGGGGAAACCCTGATGCAGCGACGCCGCGTGGAGGAAGAAGGTCTTCGGATTGTAAACTCCTGTTGTTGAGGAAGATAATGACGGTACTCAACAAGGAAGTGACGGCTAACTACGTGCCAGCAGCCGCGGTAAAACGTAGGTCACAAGCGTTGTCCGGAATTACGGGGTGTAAAGGGAGCGCAGGCGGGAAGACAAGTTGGAAGTGAAATCCATGGGCTCAACCCATGAACTGCTTTCAAAACTGTTTTTCTTGAGTAGTGCAGAGGTAGGCGGAATTCCCGGTGTAGCGGTGGAATGCGTAGATATCGGGAGGAACACCAGTGGCGAAGGCGGCCTACTGGACGGTAACTGACGTTGAGGCTCGAAAGCGTGGGGAGCAAACAGGATTAGATACCCT
+
GFFGGDFGGDGGGGGGGGE?FGGGGGGGGGGGGGGFCE:=FGGGGGGCFGGEG>FGGGFGGGFGGFGC=FGGFBD<FGFCGEFFGGGDEGEF8F9F<FEGGG7FFF,EDGGGGGGGGG8BE,+67FCGDFGGGGGGGFF@F7@<CEEGEGGFFGG<F7B?,>F<,=F<<=C5FGGGGEE8FC1:<C7=15?C3-.8:.?CD9114:CEEGCFGD@?GA9F9GEFF43CFA5GFEGE6ECFCFFGCD;9F3F7AFE8FDF.6=0@CED,CFDF:>,?DGFGGFDGFCBBC><4=EEC7CGF:=ECBF+EEE?,FCFCD<5,ECGCEFCEE?CECEFCGFGGGDGGF7@EGGGFCFAEGEGGGEGGGGGGGFFGGFEE8GGGFGGGGFGGGGDGGFDGEFFFFGGFGGGGGFE<CCCC
@sI 123
TGAGGAATATTGGTCAATGGACGAGAGTCTGAACCAGCCAAGTAGCGTGAAGGATGAAGGTTCTATGGATTGTAAACTTCTTTTATACGGGAATAAACGAATCCACGCGTGGATTTTTGCATGTACCGTATGAATAAGGACCGGCTAACTCCGTGCCAGCAGCCGCGGTAATACGGAGGATCCGAGCGTTATCCGGATTTATTGGGTTTAAAGGGAGCGTAGATGGGTGGGTAAGTCAGTGGTGAAAGTTTGCGGCTCAACCGTATAATTGCAATTGATACTGGCAGTCGTGAGTACAGTTGAGGTAGGCGGAATTCGTGGTGTAGCGGTGAAATGCTTAGATATCACGAAGAACTCCGATTGCGAAGGCAGCTTACTATCCTGTAACTGACATTGATGCTCGAAAGTGTGGGTATCAAACAGGATTAGATACCCT
+
EFGGGGGGGCFGGGGGFGGFCGGGGGGFFGGGGGGGGFGFGGGGGGGFGEGGGFGGF6CFFADFFFGGAEFEEFFGGGDDGGGGGGG9FFGGGGGGGDGCFCFDGFF+CFGGCGGGG,>EEFCEFGG@<DGGGGGGEFFF,DFEEEEB>FGGGGGGCE7FGGGGGGGGGEGGFFFGCBFFCFFFC:EEGEBEGGGGGGCFFC=EFGFC7CCFFCF>>2FFCA7;97;*,F+F@AC5D1@D/A8CECC+C@$<+DE169CB8:E=7,6,9,A+C,E;;@+FFGFA=:8+@9GFEE,?DE9,8CD<GGCFE8C48FCCCC,AE:=6AC8EGE9FGFGFFFFD<8@:@CEC9FBDFFBBDGGFEFFDFBFGEDGGGFGFE;,,8EGDGGFGGGGFCFFDGGGFFGGFFGGGGGGFEEGFE6FFGGGGGGGDFFFCCCCC
@sI 124
TGGGGAATATTGCACAGTGGGGGAAACCCTGATGCAGCGACGCCGCGTGGAGGAAGAAGGTCTTCGGATTGTAAACTCCTGTTGTTGAGGAAGATAATGACGGTACTCAACAAGGAAGTGACAGCTAAATACGTGCCAGCAGCCGCGGTAATACGTATGGAGCAAGCGTTATCCGGATTTACTGGGTGGAAAGGGAGCGTAGGCGGTCTTATAAGTCTGATGTGAAAGCCCGGGGCTCAACCCCGGGACTGCATTGGAAACTGTAGGACTAGAGTGTCGGAGGGGTAAGTGGAATTCCTAGTGTAGCGGTGAAATGCGTAGATATTAGGAGGAACACCAGTGGCGAAGGCGGCTTACTGGACGGTAACTGACGTTGAGGCTCGAAAGCGTGGGGAGCAAACAGGATTAGATACCCT
+
E@FGGGGGGGGFFFGGFFGGGDGGGGGGGGGFGGGGGFEGFDGCFGGFCCFFFCF<?FFFDGFGGFGGGGGGGGGGGGGFFFFGGGGG,BFFFGGGFGGGGGEGGGGGDFGGFGGGGGGGGGGGGGGGGGGGFFGGGGFFGGGGD@EGGD:@FCGC>FF8;F>CGGGGCF:AF,:CFGC595$FCCCG#>CEG?8EG8622?EFE;/CEGCFCFC:C;C?)@@:?A7EEGEE?>GGFEGCC:CCEEC@>,:AFAAFFD=7FD=>AFCCC:AA<EEFEGGGDGGGGFF<DFF>,BE8FCEC=,E=5GGGGEGGFFFEFEGGGGFGGGFCF?FC?:,<FFGFFGGF@F7GGGGFGGGGGGGGGGGGGF<FB<GEDGFGGGC?FGGGGGGGGGGGFCFFFFFEGGGGFFGGGFFCCCCC
@sI 125
TGAGGAATATTGGTCAATGGACGAGAGTCTGAACCAGCCAAGTAGCGTGAAGGATGATTGCCCTATGGGTTGTAAACTTCTTTTATACGGGAATAAAGTTAGCCACGTGTGGCTTTTTGTATGTACCGTATGAATAAGGATCGGCTAACTCCGTGCCAGCAGCCGCGGTAATACGGAGGATCCGAGCGTTATCCGGATTTATTGGGTTTAAAGGGAGCGTAGGCGGGTTGTTAAGTCAGTTGTGAAAGTTTGCGGCTCAACCGTAAAATTGCAGTTGATACTGGCGACCTTGAGTGCAACAGAGGTAGGCGGAATGCGTGGTGTAGCGGTGAAATGCTTAGATATCACGAAGAACTCCGATTGCGAAGGCAGCATACTGGATTGTAACTGACGCTGATGCTCGAAAGTGTGGGTATCAAACAGGATTAGATACCCT
+
CGGGGGGGGGGGGGGGGGGFGGGGGGGFGFGGGGGGGGGGGGGGGGGBFCFGGFGFGFGGGGGFGFFGGGGGGGGFFGGGGGGGGGGGGEGFFGFGGGGGGFFGGGGFFDGGGGGGGGGCFGGGFGGGFDFGDGCGG9CFC=@FGGGGGFGGDCFGGGGG?>FFEEFEEGGC,,@CGD78DEFG:>EGEE7FGGC9EGEGGDGC<F<9CFFG5>FAC=@>AGGGECG7#CF<'FF9,9EF@,FFFGGECBGE@,DFD>CFFBDD#EGGDFGDFF@#,0CDD>FB@,,DGFFEFFCCFDFEGE9CFEFFGEC,+>8@GGGFFF>GFGGGGGGFEEF@,FFFDDAGF@FGDEAFECGGGGGDGFCGGFGGGFGGFDFGGGFFCGFGGGGGGECGGGFD9GGFCFFGGGGGFDGGGGGGGGGGFGGFGFGGGFFCCCCC
@sI 126
TGAGGAATATTGGTCAATGGACGAGAGTCTGAACCAGCCAAGTAGCGTGAAGGATGAAGGTTCTATGGATTGTAAACTTCTTTTATACGGGAATAAACGAATCCACGTGTGGATTTTTGCATGTAACGTATGAATAAGGAACGGCTAACTCCGTGCCAGAAGCCGCGGTAATACGGAGGATCCGAGCGTTCTCCGGATTTATTGGGTTTAAAGGGAGCGTAGATGGGTTGTTAAGTCAGTTGTGAAAGTTTGCGGCTCAACCGTAAAATTGCAATTGATGCTGGCAGTCTTGTGTACAGTTGGGGTAGGCGGAAGTCGTGGTGTAGCGGTGAAATTCTTAGATATCACGAAGAACTCCGATTGCGAAGGCAGCTTACTAACCTGTAACTGACATTGATGCTCGAAAGTGTGGGTATCAAACAGGATTAGATACCCT
+
5CEFGFGCFGFGFGGGGGGCECFGGEE<CEFFGGCFGGCFFDFF9FE@CCFADFEGGDC<@,,,CEFFDGAFGGGGF,FAEA9FGGCFC7FBF<ECFFGGED@=<E7BEEGCFGG?AEDGCFGGG<9BFFGGGGGGG9,=,:@C=>CFFGGFGG+CD,<,,3=,+@7BFG@7CE+>@FCC,66@5<*CF@>*9<*:C5F7GGGGCFFEDG@C;DG%#>78073+:6F?FC@@<?,#GF@E9FC8EG49?F=+3=@>DEB:+:DFE,=<;FE;=<@,,,6+DBFDF,GE@+C9*EFEEECC@+,:=@GCDC:9,6+@7FEC,E66)C49,,C,9,9,>6E898GGGGE<9C,A<7GGGGF=@B?,FF<GFGFGGFGGGF9CGGGGGFAEFF<GGGFFGGEFFGGGFGCBCC,FCF<<CCGGGGFEGGGFFDEBCCCC
@sI 127
TGGGGAATATTGCACAATGGGGGAAACCCTGAAGCAGCGACGCCGCGTGAGTGAAGAAGTATCACAGTATGTAAAGCTCTATCAGCAGGGAAGAAAATGCCGGTACCTGACTAAGAAGCCCCGGCTAACTACGTGCCAGCAGCCGCGGTAATACGTAGGGGGCAAGCGTAATCCGGATTTACTGGGTGTAAAGGGAGCGTAGACGGCTGAGCAAGTCTGAAGTGAAAGCCCGGGGCTCAACCCCGGGACTTCTTTGGAAACTGTTCTGCTCGAGTGCTGGAGAGGTAAGTGGAATTCCTAGTGTAGCGGTGAAATGCGTGGATATTAGGAGGAACACCAGTGGCGAAGGCGGCTTACTGGACAGTAACTGACGTTGAGGCTCGAAAGCGTGGGGAGCAAACAGGATTAGATACCCT
+
5CFFGBEFGG,<CFFAC;;6CFGEEC8FGDFF,CCEGG7F@@CEFGGFGGEGGGGGEGG,9,?,<CE,?C,CAFFFGGG9,,-CF8?A?CA<FCDFGG,,BB7>CEE,BBB<FF=<F@BF<FC:FFC,B,,,3,3:<F,:,5>@EG8C*11DF@FCE,*8**1*6*=<**4*,5:F<<<F@@@:<72<<<+?@CC57**:7);<:;2$E85DCC7',27.,89C@@18?8:@ECC%3FCFGFBC/?E@8:;9=C8FG/:76DF.<<736<(F>,FC8;CF,E,=EE<?C4C9,,CEE9,,A,EEFEE@@;C,CCCCCFE9A=E49GGGGCGFFC<CE<<E@B>GF@EFEBFGEF9F<,FDA,FGGFDECFDCC5,DFGGFC7EEEGGEGFGFFFEFAGFBFGGGGGFAGGFACCCC
@sI 128
CGAGGAATATTGGTCAATGGGCGAGAGCCTGAACCAGCCAAGTAGCGTGAGGGATGACTGCCCTATGGGTTGTAAACCTCTTTTGTTTGGGAATAAAGTGCGCCACGTGTGGCGCATTGCATGTACCATTTGAATAAGGACCGGCTAATTCCGTGCCAGCAGCCGCGGTAATACGGAAGGACCGGGCGTTATCCGGATTTATTGGGTGTAAAGGGAGCGCAGGCCGTAGGCTAAGCGTGCCGGGAAATACCGTCGCTCAACGGCGGCCGTGCGGCGCGAACTGGTCTACTTGAGTACGCGGGACGTTGGCGGAATTCGTGGTGTAGCGGTGAAATGCTTAGATATGACGAAGAACTCCGATTGCGAAGGCAGCCTGCTGTAGTGCAACTGACGCTGAAGCTCGAGAGCGTGGGTATCGAACAGGATTAGATACCCT
+
GGGGGGFGGGGGGGGGGDCCFFGGGGGGGGGGGGGGGGGFFFFGFGGGGGGGGFGGFEEFGGGGGGGGGGDFGGGACFGGGFGGGGGGGGGFGGGGGGGFGGFGGGGFFEFGGGGDGGFGACCDGGG9CCGGGGGFGFGGGGGGEGEFCFGGFGGGGGFGGFFFC5FGGGGGGDFGG<FF,<7<CEEGG=EGGCFGCGDC7D8?CGC+/,A<8<8.;1?F8<37GGG9F::;CCC?EDB8:?#/A434?:8:*GGFCC<*EGGCGEE@@GF?DDEECD?66,FDD<B8,,<C)>=+6E@?=<@BDCEEGGFGEFDGGGGGFGGE@FBFEAE,DEBGGFGGGGGGGGGGGGGGGEGGGGFC:CECGFFGGGGGGGFFCCABGGGGEGEF7EFGGGGGGFCBGFFFFGGEGGGFGGGGGGGFGGGGGGFGGGGCCCCC
@sI 129
TGAGGAATATTGGTCAATGGGCGCAGGCCTGAACCAGCCAAGTAGCGTGAAGGATGACTGCCCTATGGGTTGTAAACTTCTTTTATATGGGAATAAAGTTTTCCACGTGTGGAATTTTGTATGTACCATATGAGTAAGGATCGGCTAACTCCGTGCCAGCAGCCGCGGTAATACGGAGGATCCGAGCGTTATCCGGATTTATTGGGTTTAAAGGGAGCGTAGTTGGACATGTAAGTCAGTTGTGAAAGTTTGCGGCTCAACCGTAAAATTGCAGTTGATATGGTGTGTCTTGAGTACAGTAGAGGTGGGCGGAATTCGTGGTGTAGCGGTGAAATGCTTAGATATCACGAAGAACTCCGATTGCGAAGGCAGCTCACTGGACTGTTACTGACACTGAGGCTCGAAAGTGTGGGTATCAAACAGGATTAGATACCCT
+
9FDGGFGGGGGGGGGGGGFDFGEFEGGDGGGGGGGGFGFDFFCFGGEFGGFGGFFGGFFFFGFAFGAEFGG7FFGGGGGGCFF<EFGAE9<FGGGF9<E<FGFEGGGGG,<FCFFFGFCG<?<F<,EB,=A9AB=,BE@CE,=EEFEEDDF?EFGCFFCGGC8DC8@GG7FFGG@FG7F<@7:DC*@718>DCGDGGEGF75>64<4*1-?E/8@=B5>>).#7F>CA97>9CGF@<?CE9@9<CDFGGF@.:6:,@'FDE:AGGEEEFF?BGGGEE,?2+@:A,@GF=,EE*F8FCGFFFFFGEC@GGFGE@=8GEF@,F=@6)+C>,DGECGFD>AGFGGGGGFGFGCGFFGGGGGGEGCEGGFCGGGGGGGGGFEFGGFGGFFE9GFF<FFGGGGGGGGGEGGGGGFGFDEGGGGGGGGGGGGGGGGGCCCCC
@sI 130
TGAGGAATATTGGTCAATGGACGAGAGTCTGAACCAGCCAAGTAGCGTGAAGGATGAAGGTTCTATGGATTGTAAACTTCTTTTATACGGGAATAAACGAATCCACGTGTGGATTTTTGAATGTACCGTATGAATAAGGATCGGCTAACTCCGTGCCAGCAGCCGCGGTAATACGGAAGGTCCGGGCGTTATCCGGATTTATTGGGTTTAAAGGGAGCGTAGGCCGGAGATTAAGCGTGTTGGGAAATGTAGATGCTCAACATCTGCACTGCAGCGCGAACTGGTTTCCTTGAGTACGCACAAAGTGGGCGGAATTCGTGGTGTAGCGGTGAAATGCTTAGATATCACGAAGAACTCCGATTGCGAAGGCAGCCCACTGGAGCGCAACTGACGCTGAAGCTCGAAAGTGCGGGCATCGAACAGGATTAGATACCCT
+
DC,6ECEFGGGAFGGDFGCFGGECFEEFFFGGGGFGGGGFFGEFGGC:FGGGGGGGA@EECAFFGGCE,C@C@EFFGGGFFAFFGGGEFDGFGFFGGFEGGGGGGGGGGFGGFGGFGGG+FFFDEFGE7EG<FE;9D?=,,AC@EFDFBAFGGFFDGGC+A=CFDE:@><:DEFFGGG7F:CE:FE*><FEBE,:7*/<B=+7CFC<CC7<CDACFE9EE;1@F*7:>?$71<7E<GFGG9#79:7(B;=CFE;CD2AF7=,<(G;GDF6EDDE7FEF5FCFFDFA:D@A,C:@1+GGGGFA,<F8GFB8FF?BE7CF=FFFECBFC>@EAEA,CE9GDCGFCCE=8GFFF?C6CFCDE?EGGFFFEGGCFCB?E6E,GGGGEGGFFGGECEGGGFBFCDGGGFGFFCFDGFFGGGGGGGGGGGGAFGFF8CCCCC
@sI 131
TGAGGAATATTGGTCAATGGGCGCAGGCCTGAACCAGCCAAGTAGCGTGAAGGATGACTGCCCTATGGGTTGTAAACTTCTTTTATATGGGAATAAAGTTTTCCACGTGTGGAATTTTGTATGTACCATATGAGTAAGGATCGGCTAACTCCGTGCCAGCAGCCGCGGTAATACGGAGGATCCGAGCGTTATCCGGATTTCTTGGGTTTAAAGGGAGCGTAGGTGGACATGTAAGTCAGTTGTGAAAGTTTGCGGCTCAACCGTAAAATTGCAGTTGATACTGTGTGTCTTGAGTACAGTAGAGGTGGGCGGAATTCGTGGTGTAGCGGTGAAATGCTTAGATATCACGAAGAACTCCGATTGCGAAGGCAGCTCACTGGACTGTTACTGACACTGAGGCTCGAAAGTGTGGGTATCAAACAGGATTAGATACCCT
+
DGGGGGGGGGGGGGGGGGGGGGGGGGGGGGGGGGGGEGGFFFE<EFFFFGGGGGGGGEFFFGGGGGGGGGGGGGGGGGGGFGGGGGGFGGGEFFGGGGCEG9<FDFEGCEGGG9FFCGGFAFGFGGBFDFGGAFGGGFGDB8B:88CGFGGG7<FFEGFGFFGGGGGGGGFFGGGEG:ECA>DG7F6:C->&FFCEGGDF<:;FFFFFCGF?BCFFGFGE@?GFCC?2@9?FFFFCFGF@8C=EFACD81C@4GFDFGGFCEEGGEEFCG<FGFD@D3=66ECFF<F<9=EA0CDFFGFC?FCGFGCFEDCGGGGGGGGGGFEGFGGEFFFE?FFD;GGGGGEGGGGGFGGGFF:GGGGGGGGGGGGGGGGGGGGFGFEGGFFFFCFGGGGGGGGGGGGFCGGGGGGGGGGGGGGGGGFFGGGGGFGGGGGCCCCC
@sI 132
TGAGGAATATTGGTCAATGGACGAGAGTCTGAACCAGCCAAGTAGCGTGAAGGATGACTGCCCTATGGGTCGTAAACTTCTTTTATACGGGAATAAAGTGAGCCACGTGTGGCTTTTTGTATGTACCGTATGAATAAGGATCGGCTAACTCCGTGCCAGCAGCCGCGGTAATACGGAGGATCCGAGCGTTATCCGGATTTATTGGGTTTAAAGGGAGCGTAGGCGGGTTGTTAAGTCAGTTGTGAAAGTTTGCGGCTCAACCGTAAAATTGCAGTTGATACTGGCGACCGTGAGTGCAACAGAGGTAGGCGGAATTCGTGGTGTAGCGGCGAGATGCTTAGATATCACGAGGAACTCCGATTGCGAAGGCAGCTTACTGGATTGTAACTGACGCTGATGCTCGAAAGTGTGGGTATCAAACAGGATTAGATACCCT
+
FGGGGGGGGGGGGGGGGGGGGGGGGGGGGGGGGGGGGGGGGGCFGGGGGGGGGGGGGGGFGGGGGGGGGGGGGGDEGGFGGGGGGGGGFFEEGGGGGGFFGGGGGGGDFGGGGGGGGGCFEFFGGGGGG8EFGGFAFFGFFEEGGGGGGFGGGG?EGG?FGGGGGGGGGGGFC;FGEGFCBFFC>@EE,68F=C;EG*CC7CCC<F?F:@C;CF0A@6F>@F1FFEGFGGFFFFFA@78CFC+=2:CFFC6ECEGFGDEGCCFGCFEGDGFFGGGFFCB3GEEECEDC@4B=9GGGGGE8FE@F<C7FECGGFDE=EFCEFEGEAE@GGGF?8GGFGFE8GGGGGGGGFEB,E@7GGGGGGCGFGGGGGGGGGGGGGGGGGGGGGFFGGGGGGGGGGGGGGGGGGGGGGGGGGGGGGGGGGGGGF9GGGFFCCCCC
@sI 133
TGAGGAATATTGGTCAATGGGCGATGGCCTGAACCAGCCAAGTAGCGTGAAGGATGACTGCCCTATGGGTTGTAAACTTCTTTTATAAAGGAATAAAGTCGGGTATGCATACCCGTTTGCATGTACTTTATGAATAAGGATCGGCTAACTCCGTGCCAGCAGCCGCGGTAATACGGAGGATCCGAGCGTTATCCGGATTTATTGGGGTTAAAGGGAGCGTAGATGGATGTTTAAGTCAGTTGTGAAAGTTTGCGGCTCAACCGTAAAATTGCAGGTGATACGGGATGTCTTGAGTGCAGTTGAGGCAGGCGGAATTCGTGGTGTAGCGGTGAAATGCTTAGATATCACGAAGAACTCCGATTGCGAAGGCAGCCTGCTAAGCTGCAACTGACATTGAGGCTCGAAAGTGTGGGTATCAAACAGGATTAGATACCCT
+
GGGGGFGGFDFGGGGGGGGGG@@FGGGFFGFEFFG@FGGGDFGGGGGEGGGGGGGGEFFGGGGGG8FGGGGD,CEGFFGGCFGGGEGGCEAFGCFGGDEDEEGGGGG9FGGDCFDEGF@55FGGGGFFGFGGAEEFG,4BC<BFEGGGG,CDCECF7D>BFGFFE8+>CFCFGFGGDCFGGGC:***CCFG5=;1B18<8:/CCC,,4*CEF9><AEFE87D9;D;;FBC@,=F@69=CF<GFEC@<@7>+EFDC<GGEDGGFFF9GFD8<6FE;FFE?+=,FFFA4C=CFC=FA<894,,5,GGFECCDC,@,+CCFGGGFBB5GGEFGGEECFGFFF8E8A,<GGDF9FGFCCE@DFCGGGGEGGGGGGGGGFEFFF8F9GGGGGGFFDDC8GGGGGFDFFFE8EGFGFFFCGFGGFEFGGGGGGGGEFACCCC
@sI 134
TGAGGAATATTGGTCAATGGACGAGAGTCTGAACCAGCCAAGTAGCGTGAAGGATGACTGCCCTATGGGTTGTAAACTTCTTTTATACGGGAATAAACGCATCCACGCGTGGATTTTTGCATGTACCGTATGAATAAGGATCGGCTAACTCCGTGCCAGCAGCCGCGGTAATACGGAGGATCCGAGCGTTATCCGGATTTATTGGGTTTAAAGGGAGCGTAGATGGGTTGTTAAGTCTGTTGTGAAAGTTTGCGGCTCAACCGTAAAATTGCAATTGGTACTGGCAGTCTTGAGTACAGTTGAGGTTGGCGGAATTCGTGGTGTAGCGGTGAAATGCTTAGATATCACGAAGAACTCCGATTGCGAAGGCAGCTTACTAACCTGTAACTGACATTGATGCTCGAAAGTGTGGGTATCAAACAGGATTAGATACCCT
+
FGGGGCFGGGGGGGGGGGGGGGGGGGGGGGGGFGGGGGGGGGGGGGGFGGGGGFGGGGCFGGGGGGGGGGGGGGGGGGAFGGEGGGGCFFGEGGGGGD@+8=FEFGECCEGG+9FFGGGGB9FGGGE7FFGGGGGGGGCC,AFFGGEG8FFGGGGGGGGFGGC@EEGFFGEGGFGGGGG@FGFF<@CCC@EGGG;GEGGG+CCEFF<CEGFFCFG2@9E@:3*:CD;:75:GFGC3##C<<F0E@<CDDC2F<EG>CFGGGFA,;;GGDEF7F,.C7#=A?GFF=FB,FAFGEF=?D@@9,A4+EC:EEFGFD=B>CC>,FE>6)FEEBFFACGFGGGFDF=<EE7GGGFDFDGGGGGGGECGGGGGGGFEGACGFFDE9GGFGGGGGGGF<ACGGGGGGGFFFDGGGGGGGGGGGF<GFGGGGGFGGGFGCCCCC
@sI 135
TGAGGAATATTGGTCAATGGACGAGAGTCTGAACCAGCCAAGTAGCGTGAAGGATGACTGCCCTATGGGTTGTAAACTTCTTTTATACGGGAATAAACGAATACACGCGTGGATTTTTGCATGTACCGTATGAATAAGGATCGGCTAACTCCGTGCCCGCCGCCGCGGTAATACGGAGGATCCGAGAGTTATCCGAATTTATTGGGTTGAAAGGGAGCGTAGATGGGTTGTTAAGTCAGTGGGGAAAGTTGGCGGCTCAACCGTAAAATTGCAATGGATACTGGCAGTCTTGAGTACAGTTGAGGTTGGCGGAATTCGGGGTGTAGCGGTGAAATGCTTAGATATCACGAAGAACTCCGATTGCGAAGGCAGCTTACTAACCTGTAACTGACATTGATGCTCGAAAGTGTGGGTATCAAACAGGATTAGATACCCT
+
<@FDDGFGGGGGFGGGGGF<<FFFFGGDFGGGGEDFGGGFGGGCFFDBFEF9FCF8A@CFFAFGGC,,EFCEEC<C,EFA9EFDFGGGCE7:+45:EECCF?+5CEE7F:F+BFF=E?4CFD9F<FGGFG,4BCCAFGDC9AF7+>CDFFGF=F<+837::::E75:FF7CCFFGGG1**6?:<FF*1?<+?;FF**:87:1?,,4=:*4<+588><9C;2;;@/CC;3,'@=<C*,+F@,,5,,,:8=8+++6,D8C8:3+?@,>FE;CC+E?>,44+DFFBE,9B,2A990F=,=A@,FB8CD87GGFGFDEB@++CFEEB88:,GFDGFDFFFD<B9DFCFB,,CGDGFAC7@GFF:DGGFFGGGECEGFCCEFF<C8GGGGGEEF<EFFFFE9GGFGGFGGFGFGFGGGGGGGGGGFGGGFEGGGGGCCCCC
@sI 136
TGGGGAATATTGCACAATGGGCGAAAGCCTGATGCAGCGACGCCGCGTGAGCGAAGAAGTATTTCGGTATGTAAAGCTCTATCAGCAGGGAAGATAATGACGGTACCTGACTAAGAAGCACCGGCTAAATACGTGCCAGCAGCCGCGGTAATACGTATGGTGCAAGCGTTATCCGGATTTACTGGGTGTGAAGGGAGCGCAGGCGGTGCGGCAAGTCTGATGTGAAAGCCCGGGGCTCAACCCCTGTACTGTATTGGAAACTGTCGTACTGGAGTGTCGGAGGGGTAAGCGGAATTCCTCGGGTAGCGGTGAAATGCGTAGATATTAGGAGGAACACCAGTGGCGAAGGCGGCTTACTGGACGATAACTGACGCTGAGGCTCGAAAGCGTGGGGAGCAAACAGGATTAGATACCCT
+
BEFFF@FGGGGFGGGG8CEFFFFGGG@FGCDGDFGFFFCFCF7CFEE=FGGGDCEB7FECD,<C9FC:<+:<?CEEFA<FFFGGGGGG@CG@+65A9<,EFG>FGGGG<FF,<E<D,3:DF8:=@FG,>CA<B@,:+>FFFGGE*@@71CFGGGGGFF:<<,,>>;*8<CF=,?*<*1<FFFC,<<01<*5>?CEEGG=57>E1:?E/1,7/F@713.CFC<2<8.<C>>8CF@C>,*<(CFC@,9@8,,8*,,GFEC6==C7>CDBC6,,8)++EGGEF67GGFEF?B>99,@,C@8++4,465=>9@,E,:@,CDCD?9=,GGGGF?,GFB,@FA58FC4GGEC::GEEC<DGCFECGGFGFC,,CGFC@,,FFGGGGFECFEGEGGFDGF<FFFC9FFEGGFGFCF8GCCCCC
@sI 137
TGGGGAATATTGCGCAATGGGCGAAAGCCTGACGCAGCGACGCCGCGTGAGGGATGAAGGTTCTCGGATCGTAAACCTCTGTCAGGGGGGAAGAAACCCCCTCGTGTGAATAATGCGAGGGCTTGACGGTACCCCCAAAGGAAGCACCGGCTAAACCCGTGCAAGCAGCCGGGGTAATACGGAGGGTGCAAGCGTTAATCGGGATCACTGGGCGTAAAGCGCACGTAGGCGGCTTGGTAAGTCAGGGGTGAAATCCCACAGCCCAACTGTGGAACTGCCTTTGATGCTGCCAGGCTTGAGTACCGGAGAGGGTGGCGGAATTCCAGGGGTAGGAGTGAAATCCGTAGATATCTGGAGGAACACCGGTGGCGAAGGCGGCCACCTGGACGGTAACTGACGCTGAGGTGCGAAAGCGTGGGTAGCAAACAGGATTAGATACCCT
+
5;CED@FGFGG9ECGGEFFFFGGEE7FGGFGEGGGGGGGGFCEGDGG@FGGFGCEFGC9E?FF,?=FCCEGGGG@FGF8=FFFFD<,CE:<CFFFCAG>C@F7CFGGGGG,::FCFEGGCB8>8C>ACGGG>F6>CG>5:CEC8CC6CEGG5EC++0**;*;5@+/;:C58*8C522+<9;88/:8*/*,<C*:8CCC7@C**::CCDC<:14670;19=(,/07587#+C:/6?,<?A?F@7D>CC@6@?CCGGGCGFCCCCFF:#FC;CE@,+,>*B,@,D3++=,B+B<DDDDB<;CEC>7E?4<DFBEGGFGEE=F@,GED=4,D>*,94CCEFEFC=DCCDE;GGGFEGGEGF=CCC>7E@:DEDFC,FGGGFFCCE<GF@GGGGGGF:GEGEGE<FBF7FFBFGEEEDGFFGGGFFFGFEGFGGFFFGGGEB<CCC
@sI 138
TGGGGAATATTGCACAATGGGGGAAACCCTGATGCAGCGACGCCGCGTGAGTGAAGAAGTATCTCGGTATGTAAAGCTCTATCAGCAGGGAAGAAAATGACGGTGCGTGACTAGGAAGCCCCGGCTAACTACGTGCCAGCAGCCGCGGTAATACGTAGGGGGCAAGCGTTATCCGGATTTCAGGGGCGTAAAGGGAGCGTAGACGGCGGAGCAAGTCTGAAGTGAAAGCCCGGGGCTCAACCCCGGGACTGCTTTGGAAACTGGTCTGCTAGAGTGCTGGAGAAGTAAGTGGAATGCCTAGTGTAGCGGTGAAATGCGTAGATATGAGGAGGAACACCAGTGGCGAAGGCGGCTTACTGGACAGTAACTGACGTTGAGGCTCGAAAGCGTGGGGAGCAAACAGGATTAGATACCCT
+
CADGEEDFFFGGFGGGGGGCF7CFEFDFGFGGCEGGGF++8@CGGGEFB,BEGG9BFFFAFEE,5EF,9FFAFFCF<AED9E?FGDG@FC:?C8FFFBCFCC@CFE+B?FCFB,,BFFB3B:CC7+8B>EFGG<FGFGDFGF<7EECEGFC9@9><F,*1F>FG7:<CF7CFFGGGG*<9,+'<9F&<<@5;<CG<:.?77)0:8C.:C;5@@<894FCF>GGFF;3;?=FGGGEB#7BF7@:;F8E<>@8<=F=F,=??GFDEE,CDE<9<EF?B,99C,?@,GGF5<=C@4=9,99,,GEDGFGGGEE<,,,:>,CAGF8CC:,C:EEFFC::,EF8CECCDF@@F@+CGFFGEFF??F@<GGGFGFDDGF<FFFEGGFCGGFFGGGGGFFGFFC@CFDFGGGEGGGGGCCCCC
@sI 139
TGAGGAATATTGGTCAATGGACGCAAGTCTGAACCAGCCATGCCACGTGCAGGAAGACGGCTCTATGAGTTGTAAACTGCTTTTGTACGAGGGTAAACGCTCTTACGTGTAAGAGCCTGAAAGTATCGTACGAATAAGGATCGGCTAACTCCGTGCCAGCAGCCGCGGTAATACGGAGGATTCAAGCGTTATCCGGATTTATTGGGTTTAAAGGGTGCGTAGGCGGTTTGATAAGTTAGAGGTGACATTTCGGGGCTCAACCCTGAACGTGCCTCTAATACGGTTGAGCTAGAGAGTAGTTGCGGTAGGCGGAATGTATGGTGTAGCGGTGAAATGCTTAGAGATCATACAGAACACCGATTGCGAAGGCAGCTTACCAAACTATATCTGACGTTGAGGCACGAAAGCGTGGGGAGCAAACAGGATTAGATACCCT
+
@FC@EFFFFGGGGGGGGFFDGGGGGGGGGGGGGGGFFGFFF8FGGFBDFGGGGGFGGGGGGGFGAFEEGFF9F9FEGGFGGGGGGGFFGEGGGGGGGGGGGGGGGGGGF<<,FFGFGDFFGGGFDFGEFDFGDF@FGGGFFAGEDFGGGGGGGG7CFFGGGGGGGGEG::CFCFGCFFG7>;,<<,A7F78B?F<C*:FDF@F=9C:6=FA19<@A@<EED;8*@7GDE5CFE.CCGFF1@0?;2#:9@FCCCCG5D>0*#<DFDEFGFGC:D,DAF=8?=,GFEC8?;?,A3:,FGGGGDGEFGEGEFCFFFFFBE<FE:C>EA@>AEEC,FAC@,C,8FGGGGGGFGFFEGGEGGGGGGGGFFGFGF8GEFFCGEFFAGGCGGGDGGEDGGGGF9GGGGGGGFFGGGGFCGGGFGGGFGGGGGGGGGGGCCCA-
@sI 140
TGAGGAATATTGGTCAATGGGCGAGAGCCTGAACCAGCCAAGTAGTGTGAAGGATGAAGGCTCTATGGGTCGTAAACTTCTTTTATATGGGAATAAAGTTTTCCACGTGTGGAATTTTGTATGTACCATATGAATAAGGATCGGCTAACTCCGTGCCAGCAGCCGCGGTAATACGGAGGATCCGAGCGTTATCCGGATTTATTGGTTTAAAGGGAGCGTAGGTGGATTGTTAAGTCAGTTGTGAAAGTTTGCGGCTCAACCGTAAAATTGCAGTTGAAACTGGGAGTCTTGAGTACAGTAGAGGTGGGCGGAATTCGTGGTGTAGCGGTGAAATGCTTAGATATCACGAAGAACTCCGATTGCGAAGGCAGCTCACTAGACTGTCACTGACACTGATGCTCGGAAGTGTGGGTATCAAACAGGATTAGATACCCT
+
FGGGGFGGEFFGGGGGGGGGFGGFFGGGGGGGGGGGGGGGGGGGGFGFFDGGGGGGGGGGGGGGGFGGGGGFFGGGGGGGGGGGGGFFGGGGGGFFGDFGGGGGGGGFG@EGDFFFFGGGGGGGGGGGGGGGGGGGGGGGFGGGGGGGGGGGGGGGGGGFE:FGGGGGGGGGGGFGEGGGGGGGFC6:FFGCCGGGEEFGGGC>@?CFGGGGGGEFCCEBGFCDF>?>9AFGGF6CGDGFCC7FA8ACGGGCD:8GGGGFGFEEGFFCFFGGGEEDACDGCGGGFFBFE,GEFFFFF><DF?BGGGED?GGGGEGEGGFEGGGFGGGGGFCEFGGGFGGFGGFGGGGGCGFFFCGGFGGGGGGFEEGGFGGGFFGGGGGGGGGGGGGGGGGGGGGGGGGGGGGGFGGGFCEFGGGGGGGGFGGGFFFGEGCCCCC
@sI 141
TGAGGAATATTGGTCAATGGGCGAGAGCCTGAACCAGCCAAGTAGCGTGCAGGATGACGGCCCTATGGGTTGTAAACTGCTTTTATAAGGGAATAAAGTGAGCCTCGTGAGGCTTTTTGTATGTACCGTATGAATAAGGATCGGCTAACTCCGTGCCAGCCGCCGCGGTAATACGGAGGATCCGAGCGTTATCCGGATTTATTGGGTTTAAAGGGAGCGTAGGCGGACGCTTAAGTCAGTTGTGAAAGTTTGCGGCTCAACCGTAAAATTGCAGTTGATACTGGGTGTCTTGAGTACAGTAGAGGCAGGCGGAATTCGTGGTGTAGCGGTGAAATGCTTAGATATCACGAAGAACTCCGATTGCGAAGGCAGCTTGCTGGACTGTAACTGACGCTGATGCTCGAAAGTGTGGGTATCAAACAGGATTAGATACCCT
+
C8CFGGGGGGG9FGGGGGGGFGGGGGEGGDGGGGGFGGGFGGFGCDFGDGGGGEGGGGGGGGGEGGGFGGGGGGFGGGGGF9?EEFGGGGGGGGGGGGDGGGGGFFFFF,?FFFGGGGGGFFFGGFFEGFE@FFDFGFGCFGGGGGEFFFGGDDGCF,<F+@+@:@CCEEE6/7DG*>C*42?514*=:C*1<7FECC:FCC-<FF./*B?@@E#4C=C>7DE=>DD7>,ACCEFA7=<B<E;2,:4@+C@8@=,DFFFFFCEFGEDF:DFDFGGFCEF=+EFBA,FFE<DE7GFEGGFF8E9FD@CGGGGGF@+DGGFFDFEC=FCDGEAC,DEFGFCFEDGGGFGGFBAFDFFFF<GCGFCGFF@GFFECCGGGGGGFGGGGGGFGGGGGFGFFFGGFCEGGGGGGFGGGGGGGGGGFFGGGGGGGGGFCCCCC
@sI 142
TGAGGAATATTGGTCAATGGGCGAGAGCCTGAACCAGCCAAGTAGCGTGCAGGATGACGGCCCTATGGGTTGTAAACTGCTTTTATAATGGAATCAAGTGAGCCTCGTGAGGCTTTTTGTATGTACCGTATGAATAAGGATCGGCTAACTCCGTGCCAGCAGCCGCGGTAATACGGAGGATCAGAGCGTTATCAGGATTTCTTGGGTTTAAAGGGAGCGTAGGATGACGCTTAAGTCAGTTGTGAAAGTTTGCGTCTCAACCGTAAAATTGCAGTTTATACTGTGTGTCTTGAGTACAGTAGAGGCAGGCGGAATTCGTGGTTTAGCGGTGAAATGCTTAGATATCACGAAGAACTCCGATTGCGAAGGCAGCTTGCTGGACTGTAACTGACGCTGATGCTCGAAAGTGTGGGTATCAAACAGGATTAGATACCCT
+
@CFCFEFEFE9C9FFFCGGGCFGGGDGGGGGGGGDFGGGCFD@AEF@CFGGGCEGFFGGGGBFDFFGFFFGGGAC,?FGGEEFEGGGG,EFGDG,AF9ECDE8FEGGGG=FDEGG8FCGEA<EFA,<=F@8AEFGDAFGD93@F@D=DF9FG>=+@<FCDF,,@BCG>FEGGCF7FECG@C7,?FAA<F78CF,<?CC;,8+3<6<7:213#+/>A82986=5##0#8CDFFCCFC=93<9.=;E,8FF=6@3,,,@>+:++5,DAFC,,<9=B@9,696D@B,GGFE,<A?7FFCGFFF8DFDFGGC:>?@44+GGCEEA,+CAGGFFEC,EEF=EE9FB;C=BFFDCGFFFFFFFGF>GCDFGDGGGGFD<GGGFFEGGGFGGFFCB6;DFFFF9CB,DCFFFGGGGFE=ECGGGFFFGGGFBCC,GGGCCCCC
@sI 143
TGAGGAATATTGGTCAATGGACGAGAGTCTGAACCAGCCAAGTAGCGTGAAGGATGAAGGTTCTATGGATTGTAAACTTCTTTTATACGGGAATGAACGAATCCACGCGTGGATTTTTGCATGTACCGTATGAATAATGATCGGCTAACTCCGTGCCAGCAGCCGCGGTAATACGGAGGATCCGAGCGTTATCCGGATTTATTGGGTTTAAAGGGAGCGTAGATGGGTTGTTAAGTCAGTTGTGAAAGTTTGCGGCTCAACCGTAAAATTGCAATTGAGTCTGGCAGTCTTGAGTACAGTTGAGGTAGGCGGAATTCGTGGTGTAGCGGTGAAATGCTTAGATATCACGAAGAACTCCGATTGCGAAGGCAGCTTACTAACCTGTAACTGACATTGATGCTCGAAAGTGTGGGTATCAAACAGGATTAGATACCCT
+
@FGGGGGFGFGGGGGGGDGGGGDEE:@FAFFFGGGGGGFDGGGGGGGB,BFAFGGGCFFGFFGGFEF<FEEEFCCCAFGGGGGGGGGGGDGGGGGGGGGGGGDGGGGGGGGGGGGFEEGDGFFGG,<FG@AAFGG9F<AEF9=CEFGGGCGGGGFCDF?<,@FFCGCE:CCFAFFGFCF7>D,7FB7*<@EF?FFGGGCFFGFFGGC>F>FCG::A;6/=<;8;0=/93/9D<E?CA6CEG<BE7@FFF@+8:EEFEDFD@:GGFEGGGEF6;C4E$3##7GE8FB,FCAF,DFGFFF8GCF?EBEEGFDC9948+B7>:EGGGA7EEE;,AFFFDD<F=C,BFCF8FE9FCGEDGGFFEEGGFGGGGGGF9ECGFGF=5DGFDGFEFAGFFGFCFGCDGGGFFCGGGGFFCGGGGGEFFFGGGGGGGGFC8C@8@
@sI 144
TGGGGAATATTGCACAATGGGGGAAACCCTGATGCAGCGACGCCGCGTGAGTGAAGAAGTATCTCGGTATGTAAAGCTCTATCAGCAGGGAAGAAAATGAAGGTACCTGACTAAGAAGCCCCGGCTAACTACGTGCCAGCAGCCGCGGTAATACGTAGGGGGCAAGGGTTATCCGGATTTACTGGGGGTAAAGGGAGCGTAGACGGTGGAGTAAGTAGGAGGTTAGAGCGCGGGGCTCAACCCCGGGACTGCTTTGGAAACTGGTCTGCTAGAGTGCTGGAGAGGTAAGGGGAATTCCTAGTGTAGCGGTGAAATGCGGAGATATTAGGAGGAACACCAGTGGCGAAGGCGGCTTACTGGACAGTAACTGACGTTGAGGCTCGAAAGCGTGGGGAGCAAACAGGATTAGATACCCT
+
DE<DFGGGGGFFD,FFGGGG8CFG:E<,CFGF,CFGGEFFFE@@EGFFD,?FFG?AF@@<,9CFFFF,=FF<,CF<FFE?9<<@FEF?FFFCCA=EFGGG9E<45F5EFGG9,5,,,,8?D@FGC++:3>B<BB,8B=AFG<D@+353>:>F@A@3<>:<<FEF*:*<FDB,@FGC:*8,>+1FBF3<>;A@2:F5:,3::2874;0*;,7,9D7*,7F?,35,=*E@@+C@:,8E@:=3@@+@8D8A88=*,C9C7,??FFB,4,8,,E<FDGFFD9,,,<;C=94,B,?9=8AED=E,ECECAGGFAE5,?7EB+6,E9AFEA<EFFC,F@C,CE<BGGGGGGECCF:<ECFCGF9FFE,GGEEEDED8GGGGGFGGGGGGGGEFFF8EGGGEGFCFFFGGGGGGFC,FACCCC
@sI 145
TGAGGAATATTGGTCAATGGACGCAAGTCTGAACCAGCCATGCCGCGTGCAGGATGACGGCTCTATGAGTTGTAAACTGCTTTTGTACGAGGGTAAACGCAGATACGTGTATCTGTCTGAAAGTATCGTACGAATAAGGATCGGCTAACTCCGTGCCAGCAGCCGCGGTAATACGGAGGATTCAAGCGTTCTCCGGTTTTATTGGGTTTAAAGGGTGCGTAGGCGGTTTGATAAGTTAGAGGTGAAATTTCGGGGCTCAACCCTGAACGTGCCTCTAATACTGTTGGGCTAGAGAGTAGTTGCGGTAGGCGGAATGTATGGTGTAGCGGTGAAATGCTTAGAGATCATACAGAACACCGATTGCGAAGGCAGCTTACCAAACTATATCTGACGTTGAGGCACGAAAGCGTGGGGAGCAAACAGGATTAGATACCCT
+
EGFEFGDGGFDGGGGGFGGGGFCGGGGFFFGGGGFGGGFGGF@FGGGGGGGGGGGGGGEDECFCFGGGGGGGGFGGGGGGGFFGGGGGGGGGGGDFEFGGGGGGD?FGFGGG9FC?<,CA<AAFE?EGGGGGGGFFF?FF9>FG8E@CFFFFGGF>@F,@<F7FECEEGEGGFF*>7*>:CGGGGG6<1**6>F<**88=7/?FCFCE<<+>8@75C7:>8BEC:7?4EG79,GGAC@>/GGEEF,6EFDDE@2@@5CB9</F@?@:+F6C6FDFEE=+3=+47FB,GB?A?*=B??GE@+ECFFCCC@?EFCEE8FCDF4,B@)C>9AAE@F9FCACGDFAB,DCAFFFEB@FCCDFEFFF@A=B,FCGGGGGGGGGGGFCGGGGFC@DFGGGFF9FGFGFFCGC:7F@FFFEEDFGGFGDGGGGGGGGGCCCCC
@sI 146
TGAGGAATATTGGTCAATGGACGAGAGTCTGAACCAGCCAAGTAGCGTGAAGGATGAAGGTTCTATGGATTGTAAACTTCTTTTATACGGGAATAAACGAATCCACGCGTGGATTTTTGCATGTACCGTATGAATAAGGATCGGCTAACTCCGTGCCAGCAGCCGCGGTAATACGGAGGATCCGAGCGTTATCCGGATTTATTGGGTTTAAAGGGAGCGTAGATGGGTTGTTAAGTCAGTTGTGAAAGTTTGCGGCTCAACCGTAAAATTGCAATTGAAACTGGCAGTCTGTAGTACAGTAGAGGTGGGCGGAAGTCGTGGTGTAGCGGTGAAATGCTTAGATATCACGAAGAACTCCGATTGCGAAGGCAGCACACTAATCCGTAACTGACGTTCATGCTCGAAAGTGTGGGTATCAAACAGGATTAGATACCCT
+
CFAFFGGGGGFGGGFGGGGGGGGGGGGGGFFGGGGGGFEFGGDFGGGFFGFGGGGGFFFGFGGGGGFFFFGGGFGGGDFGFGGGGGGGCFGGGDGGFEEGGGGGGGGGGGGG:F?AEFGGGGGGCFGG7EFEFFGCGGFF,AFGDCEGFEDGCGCCFGGGGGGGGGGGGGC7EFGGGGEFFGGFGE9:<C@=CCFE4=BC=EACFGCFCAB9E;FFG;9A;DCDF@F?55C*F.9<EFC@<FFGGGF9@8-<F=>DEGGGFFEDCEGFFFDFD?<<>;9E2EC?,FA,FA,<9FC@8BFE?E8ECCGCC8F=4>7GGGGF=GEE5FEFFEF9,<FCFCB,A,<FA@FGGGFF@@7C,GGGGFEDFC6,EFEGFGGGGGGFGGGGGGGGGFEGGGGGGGGGGGGGCGGGFEGGGGGGGFF@GGGGGFFGGFGCCC8-
@sI 147
TGAGGAATATTGGTCAATGGGCGAGAGCCTGAACCAGCCAAGTAGCGTGAAGGATGACTGCCCTATGGGTTGTAAACTTCTTTTATAAAGGAATAAAGTCGGGTATGGATACACGTTTGCATGTACTTTATGAATAAGGATCGGCTAACTCCGTGCCAGCAGCCGCGGTAATACGGAGGATCCGAGCGTTATCCGGATTTAGTGGGTTTAAAGGGAGCGTAGATGGAGTTTTAAGTCAGTTGTGAAAGTTTGCGGCTCAACCGTAAAATTGCAGTTGATACTGGATATCTTGAGTGCAGTTGAGGCAGGCGGAATTCGTGGTGTAGCGGTGAAATGCTTAGATATCACGAAGAACTCCGATTGCGAAGGCAGCCTGCTAAGCTGCAACTGACATTGAGGCTCGAAAGTGTGGGTATCAAACAGGATTAGATACCCT
+
EEFGGGGGGGGGGGGGGGGGGGGGGGGGGGGGGGGGFGGGGGGGGGGGEEGGGGGGG<CFFFGEFFFFCFEGGGGGGGGGG9FGGGGCEAEFGGGGGGGGCCFECEFCGGGA,BBFDGGAAAFGGG9?<;EFFG9FGGCEEGGGGGGGGFGGGGFEGGGGGGGGGGGGGGECGGGGEFGEBFFGGCG>1F@FE;C7EG?<:'FGGCFEG?<EDC>;=>FD25;D@50##3CCC>F43DFGFGFGFGGFFF+C:CCBED>GCCFFCDCF7GGFFFFC9CD<GFCFBF=F=A,FDEFGFFFCDFGGGGGGGFEEGDE>ECDFFFEDAGEFFGGEFEA=,CFDFGGFD?GGGFFECB:CGGGGGGGGGGGGGGGGGFGFFFEEFGGFCGGGGGGFDFGGGGGF@CFFGGGGGGGFGFCFGGGGGGGGGFGGGCGCCCCC
@sI 148
TGAGGAATATTGGTCAATGGGCGTAAGCCTGAACCAGCCAAGTCGCGTGAGGGATGAAGGTTCTATGGATCGTAAACCTCTTTTATAAGGGAAGAAAGTGCGGGACGTGTACTGTATTGTATGTACCTTCTGAATAAGGATCGGCTAACTCCGTGCCAGCAGCCGCGGTAATACGGAGGCTCCGAGCATTATCCGGATTTATTGGGTTTAAAGGATGAGTAGGCGGCCTTTTGAGTCAGCGGTGAAAGTCTTTGGCTCAACCATAGAATTGCCGGTGAAACTGGGGGGCTTGAGTATGTGTGAGGCAGGCGGAAGGCGTGTTGTAGCGGTGAAATGCTTAGATAGCACGCAGAACCCCGATGGCGAAGGCAGCCTGCCAAGCCATGACTGACGCTGATGCACGAAAGCGTGGGGATCAAACAGGATTAGATACCCT
+
ECFGGGGGGGD<F<FFGGFFFGDGGEFGEFDDFEEFFGGFGFE9FFFFGGGGGEGCGG98,9CFE9CFEE<FCFFFCF==EFEAFGGGGGCGG,CFFGGGCECCG7C+CF8FEGF,<E,AEC,7,5CFB,A<FAAFGC9A9,6=C@EGG9AFEGGGGGGG<:C>C?F@CFGFEFGGG7@*,2:C:<E*33;CFF<CE7+,::<<97111,7C9F+/B(<;</6C<:85CC>7#<=6#19C>>&CFFC=96,#D@6,::;@:7,@3,9CCG@93B>D@6+0+6CCGGF,8EDD*5,,8@6,8=9ABD7F@=B?894+CEEE,CEDAGEGGFGFFGGFFEC?F@,,C7CGGFGE=FEFDBD@B,@,49CCFB8EE:@C>GGFFFFFCDGDGGFGGGFEFGGFGGGGEEDEFFDFFFAFGGFEDDDFEFGGGGGCCC@C
@sI 149
TGAGGAATATTGGTCAATGGGCGAGAGCCTGAACCAGCCAAGTAGCGTGCAGGACGACGGCCCTATGGGTTGTAAACTGCTTTTATATGGGGATAAAGTGAGCTACGTGTAGTTTATTGCAGGTACCATATGAATAAGGACCGGCTAATTCCGTGCCAGCAGCCGCGGTAATACGGAAGGTCCAGGCGTTATCCGGATTTATTGGGTTTAAAGGGAGCGTAGGCCGCCGCTTAAGCGTGTTGTGAAATGCCGCGGCTCAACCGTGGCACTGCAGCGCGAGCTGGGGGGCTTGAGTGCACGCAACGCAGGCGGAATTCGTGGTGTAGCGGTGAAATGCTTAGATATCACGAAGAACTCCGATTGCGAAGGCAGCTTGCGGGAGTGCGACTGACGCTGAAGCGCGAAAGTGCGGGTATCGAACAGGATTAGATACCCT
+
FGGGGGGGGGGGGGGGGFGE8FGGGGGCGGGGGG<FGGGCEEFFGGGGGGGGGGCGGGGGDGGGFGGGGGGGGGGFGGGGGGGGDFFFFGGE7FFGGGGGFFF<FGGCGGEFGGGBFGGGGFGGGGGFGGGDGGGGGGGGGGGGGGGGGGFGGGGGGGGGGGGGGGGGGGGGGGGG7CGGGGGC:FFECFEGGGGG5*=CGGGFGGFDEFGGGGGF>1:.,-<>F@#<&05*8FGFGFGGGG>=CFG=8@CCCGGF4D4>G:<%CCEEFCC6<>:C:BC;*1CEF7:,9<FFBF?:=6EDGEEECDCF78CE?CGGGGGGA9DC=FEFAE<,<ECFFBCFF8F@CFF?GFCFFEE>GGGGECD@F<GGGGFFCF7DGFF?C@+GGECCGFCGGFFCCFC@,GF9FEC@GFFGDGDFGGGFGGGGGGGGGGGCCCCC
@sI 150
TGAGGGATATTGGTCAATGGACGAGAGTCTGAACCAGCCAAGTAGCGTGAAGGATGAAGGTCCTACGGATTGTAAACTTCTTTTATAAGGGAATAAGCCCTCCCACGTGTGGGAGCTTGTATGTACCTTATGAATAAGCATCGGCTAACTCCGTGCCAGCAGCCGCGGTAATACGGAGGATGCGAGCGTTATCCGGATTTATTGGGTTTAAAGGGAGCGCAGACGGGTCGTTAAGTCAGCTGTGAAAGTTTGCGGCTCAACCGTAAAATTGCAATTGATACTGGCAGTCTTGAGTACAGGTGAGGTAGGCGGAATCCGTGGTGTAGCTGTGAAATGCGTAGATATCACGAAGAACTCCGATTGCGAAGGCAGCTTACTAACCTGTAACTGACATTGATGCTCGAAAGTGTGGGTATCAAACAGGATTAGATACCCT
+
CFFGGGDFG9FFGCGFGFFGGGGGEEG@FCFGGGGGGGGCGG@FGGGFGGGGGGFGFFGG@FGGGGFGFEEGGFGGGGFF9FGGGGGFGGGGG?EFGG,DGGECFGED@ADFCFEG8DE<EE9FFGCFFGGG9FFFGGGGFF+CEGGDGAFGGGGGGEFGGGGGCEGGG+@D9,DFGGD*,?,5><5F*17,CGGDD*=::CFFFGGG7FFGGGGFD>E))9D5F9CCGE><@@,$##/3DD=@=C68>:EFCEG@E3CF?EEGEBE5%DE59AFCDE9?=:GFF?:,9<CECB@9=E=<EA9E<>EFF8FF@6+@=C,CFC=9)9,,FGFC8,:CD-GGGGFE@FE<EAB,6@@:GFGGGGGFGGGGE,FGGGGGGFFEGFGGGFDGGGGFGGGGGGGGGDGFCGGGGFGFGGGGFGGFGGGGGGGGGFGCCCCC
@sI 151
TGAGGAATATTGGTCAATGGACGCGAGTCTGAACCAGCCAAGTAGCGTGAAGGATGACTGCCCTATGGGTTGTAAACTTCTTTTATACGGGAATAAAGTGAGGCACGTGTGCCTTTTTGTATGTACCGTATGAATAAGGATCGGCTAACTCCGTGCCGGCAGCCGCGGTAATACGGAGGATCCGAGCGTTATCAGGATTTATTGGGTGTAAAGGGAGCGTAGGCGGACGCTTAAGTCAGTTGTGAAAGTTTGCGGCTCAACCGTAAAATTGCAGTTGATACTGGGTGTCTTGAGTACAGTAGAGGCAGGCGGAATTCGTGGTGTAGCGGTGAAATGCTTAGATATCACGAAGAACTCCGATTGCGAAGGCAGCTTGCTGGACTGTAACTGACGCTGATGCTCGAAAGTGTGGGTATCAAACAGGATTAGATACCCT
+
FFFFGGGGGGGGGFGGGGFGGGGGGGGGFGGGGGGGFGFFFFFCFDFCCGFGGGFGGGGGGGGGFGFFGGGCBF?EFGGGGGGGGGFCFECC@CEAFAFACFECGGGFGGGGAFGGFFGGGDCFCGGGGFGGGGGDGCFDFF@CEGE=F?FGGCFGGG7CFGFFGDGE:FFEFFGGGEGFFFA<FCCFGD*B=%?6GG<C7CCGG<@/9?:-/><9EBE->?CDFD65D5@CC@C@<FCF=F?ECAEGGF6GEGD>EGGF<@8,GGGGGF96@EE<=@8GGGGFE9:,,8CGCFD?GGGGGGDAFCC=GGGFFGGGGGGGFFEE@F8>FGGAEEFGFFFFE99FFGGGGFBFECEGGGGGGGGGGFEFCGDGGGGFCGGGGGGGGFFGGGFGGGGGGGFAFFGGGGGGGFDFGGGGGGGGGGGGGGGGGGGCCCCC
@sI 152
TGAGGAATATTGGTCAATGGACGGAAGTCTGAACCAGCCAAGTAGCGTGCAGGATGACGGCCCTATGGGTTGTAAACTGCTTTTATAAGGGAATAAAGTGAGTCTCGTGAGACTTTTTGCATGTACCTTATGAATAAGGACCGGCTAATTCCGTGCCAGCAGCCGCGGTAATACGGAAGGTCCGGGCGTTATCCGGATTTATTGGGTTTAAAGGGAGCGTAGGCCGGAGATTAAGCGTGTTGTGAAATGTAGATGCTCAACATCTGCACTGCAGCGCGAACTGGTTTCCTTGAGTACGCACAAAGTGGGCGGAATTCGTGGTGTAGCGGTGAAATGCTTAGATATCACGAAGAACTCCGATTGCGAAGGCAGCTCACTGGGGCGCAACTGACGCTGAAGCTCGAAAGCGCGGGTATCGAACAGGATTAGATACCCT
+
FGFGGGGGGGGGGGGFGFGGFGGGGGGGGGGGGGGGGGGG<FFGGGGGDGGGGGGGGGGGGGGGGFGGGGDGEFGFGGGGGGGGGGGFGGFFFG=AFGGGGGGGGGGGGG>FGGGGGGGGGAFGFEGGGGGGGF;FGFGFGGGGGEGGFFGGGGGGGGGGGGGGEDEC@>CFFCCFDECFFGGD;G-CG?::CA<C=EGG?FCFFG<@ECFFGGG3:2F@;>CC>GGGGF*FEGG<EFGGFGDEECEFFFACCFGA<FCFGGGGGFCF6,F5CGGF=@86=CGGGFAD,DDC5FCFGGGFACGGGGGEFCFGFFEECF7FGGDGFGGGGGGF9GGGGFFCFAFFCGGGFA,GGGGGEFFCF7GEGGFGGGGGGGGF@FEGGGGGGGFGGFGGGGGGFGGGGGGGGGGGGGGGGGGGGFGFDCGGGGGGGFEACCCC
@sI 153
TGAGGAATATTGGTCAATGGGCGAGAGCCTGAACCAGCCAAGTAGCGTGCAGGATGACGGCCCTATGGGTTGTAAACTGCTTTTATAAGGGAATAAAGTGAGCGACGTGTCGCTTTTTGCATGTACCTTATGAATAAGGACCGGCTAATTCCGTGCCAGCAGCCGCGGTAATACGGAAGGTCTGGGCGTTATCCGGATTTATTGGGTTTAAAGGGAGCGTAGGCCGGAGATTAAGCGTGTTGTGAAATGTAGGGGCTCAACCTCTGCACTGCAGCGCGAACTGGTTTCCTTGAGTACGCACAAAGTGGGCGGAATTTGTGGTGTAGCGGTGAAATGCTTAGATATCACGAAGAACTCCGATTGCGAAGGCAGCTCACTGGAGCGCAACTGACGCTGAAGCTCGAAAGTGTGGGTATCAAACAGGATTAGATACCCT
+
GGGGGFFGGGGGGGGGGGGGGGGGGGGGGGGGGGGGGGGGGGGGGGGGGGGGGGGGFGEEGGGGGGGGGGGGGGGGGGGGGFGGGGGGFGGGGGGGGFGGGGGGGGGGGGGGGGGGGGGGGGGGGGGGGGFFGGGGGGGFGGGGGDGFGGGGFGGGGGGGGGG@EC<FFFG?26=EGG>GC9<FGGEEGGGCCCFEGGG@@FFGFGE?><BFGFDFF@C@65CGFFG@CGGGGCC=@.F;GGGGFGG?<0CGFGF6GFF7>D;GFGGGGFF7EF=<GFDD9GGGGGGDCGFE=FCGGGGGGFGGGGGGGGFB>CFGGGGGGGGGFGDFFDFCFFGECGGGGFGGEFGGGFFEGGGGGGGGFGGGGGFGGGGGGGGGGGGGGGGGGGGGGFCGGGGFFEGGGGGGFGGGGGGGGGGGGGGFGGGGGGGGGFFACCBB
@sI 154
TGAGGAATATTGGTCAATGGACGAGAGTCTGAACCAGCCAAGTAGCGTGAAGGATGACTGCCCTATGGGTTGTAAACTTCTTTTATACGGGAATAAAGTGAGGCACGTGTGCCTTTTTGTATGTACCGTATGAATAAGGATCGGCTAACTCCGTGCCAGCAGCCGCGGTAATACGGAGGATCCGAGCGTTATCCGGATTTATTGGGTTTAAAGGGAGCGTAGGCGGACGCGTAAGTCAGTTGTGAAAGTTGGCGGCTCAACCGTAAAATTGCAGGTGATACTGGGTGTCTTGAGTACAGTAGAGGCAGGCGGAATTCGTGGTGTAGCGGTGAAATGCTTAGATATCACGAAGAACTCCGATTGCGAAGGCAGCTTGCTGGACTGTAACTGACGCTGATGCTCGAAAGTGTGGGTATCAAACAGGATTAGATACCCT
+
DCFGGGGGGGGGGGGGGGGGGGGGGGGGGGGGGGGGCFGGGGGGGGDGGGGGGGGGCFFGGGGCFFG?FFGGEGCFGGFFAFFGGGGAFGFCGFGGFCGGEF8FBFGGFEFGGGGGGGG@FFFEFGF@FFG8<FAFFFG@F@F7CDGFGGGCEFGGGF8BFFFACEE@CC@FC9@<C@7*,,5D>::F4:3BCFF:=>:>7AB=@CF<;8,@DAF98;CE9;E6:>*7BC1F@,C8>4;@C@@EFF#CF@#B+8C3=+:FF@F:AD=<C8D6?,FEE@36+B7DFFC?CFEF9A@?FGC,FFBA?+@GFDC@+EGGGFGFDFC>:GGFF@C9GGGGGFCGGDDGFF8GGGGFEBGGF@F@@:B<FC,GGFFFCC<<CF@FEEGGGGGGEGFCGF@FE@GGGGGGGGGGGFFEGGGGGE9ECGGGGFGGGGGCC9AC
@sI 155
TGAGGAATATTGGTCAATGGGCGAGAGCCTGAACCAGCCAAGTAGCGTGCAGGATGACGGCCCTATGGGTTGTAAACTGCTTTTATAAGGGAATAAAGTGAGCGACGTGTCGCTTTTTGCATGTACCTTCTGAATAAGGACCGGCTAATTCCGTGCCAGCAGACGCGGTAATACGGAAGGTTTGGGCGTTATCCGGATTTATTGGGTTTAAAGGGAGCGTAGGCCGGAGATTAAGCGTGTTGTGAAATGTAGGGGCTCAACCTCTGCACTGCAGCGCGAACTGGTTTCCTTGAGTACGCACAAAGTGGGCGGAATTTGTGGTGTAGCGGTGAAATGCTTAGATATCACGAAGAACTCCGATTGCGAAGGCAGCTCACTGGAGCGCAACTGACGCTGAAGCTCGAAAGTGTGGGTATCAAACAGGATTAGATACCCT
+
AFFGGF@FFFFFGGGGFCEEFGGCCGGGGFGGGFDGGGGGFGGFGGGGEEFGDFGGFFEEGGGGGCEFDD@FGGGGGCGFFAFGGGAFGGGGGGGGF<EEEAEEGEG:FFF>F7BGGGCFEDD<9@FGD@FDF?@=?9FFFGFEE+@@DBFFGFFGGC<+@7,>>CB@FF*>FGGEGCB77BC7:FGG=FG6>GDE=C@CFFGF<CC7:7<?FFD8:5>=FDGD5;C5E>8EFECAG7$9GFFEE2<69/DE7>F+CGFFDFFGGFEFCFF5FD@DE=/DGGGGGGGE=FFA)C@:ED=@99=CGEGGEDA>C9CFGFGGDGEB9GECFFF;?A,DGGGFE;<,D<CDF9B<C@GGGGF>GCEFFD9GGDCGGGGGFFEGEEGGGFGGDFFGGGGFFCBFGCGFE<CGGGFFFGFFGFGGGGGGGGGGGGGCCCCC
@sI 156
TGAGGAATATTGGTCAATGGACGAGAGTCTGAACCAGCCAAGTAGCGTGAAGGATGACTGCCCTATGGGTTGTAAACTTCTTTTATATGGGAATAAAGTATTCCACGTGTGGGATTTTGTATGTACCATATGAATAAGGATCGGCTAACTCCGTGCCAGCAGCCGCGGTAATACGGAGGATTCAAGCGTTATCCGGATTTATTGGGTTTAAAGGGTGCGTAGGCGGTTTGATAAGCTAGAGGTGAAATTTCGGGGCTCAACCCTGAACGTGCCTCTAATACTGTTGAGCTAGAGAGTAGTTGCGGTAGGCGGAATGTATGGTGTAGCGGTGAAATGCTTAGAGATCATACAGAACACCGATTGCGAAGGCAGCTTACCAAACTATATCTGACGTTGAGGCACGAAAGCGTGGGGAGCAAACAGGATTAGATACCCT
+
DFFGGGDGGGGGGGGGGGGFGGGGGGGGGGGGGGGGGGGGGGGGGGDFGGGGGGGGGGFFGGFGFEGGGGGGEGFFGGGGDFFFGGGGGGGDGFGGGGFGGDFFGGGFCFFGDGGGGGAEFGGGGD<A,,,CFCFGCE9<EEC+CGEGFGFGGG7F<FFFGFFGGDGGFE77CFGGDEGGCFEFFE/&FEE:AGGD#7>FFGGGGFGG.?<B>=FFEFF2@;CCB5:?,.E>@@<DFD@'GFFGCF7C:C@CFDBCFFFCFE,F>DBC:EF?=<9E<@:9<EFCCE,E;9EF>FFE8GB+CGGGGGGEEFEDDGFDE,4,F=GGFGGGFEFACGGGDGGCGFFFGGGFFCGFC67EGGGGGGGFGFEFFFGGGGGG>EFGGGGGGGGEGEFGGGFFFGF@CCFFGDGDDGGGGGGGGFFGGGGGGGGGGGGCCCCC
@sI 157
TGGGGAATATTGCACAATGGGCGAAAGCCTGATGCAGCAACGCCGCGTGAGTGAAGAAGTATCTCGGTATGTAAAGCTCTATCAGCAGGGAAGAAAATGACGGTACCTGACTAGGAGGCCCCGGCTAACTACGTGCCAGCAGCCGCGGTAATACGTAGGGGGCAAGCGTTATCCGGATTTACTGGGTGTAAAGGGAGCGCAGACGGCGATGCAAGTCTGGAGTGAAAGCCCAGGGCTCAACCCTGGGACTGCTTTGGAAACTGTATGGCTAGGGTGCTGGAGAGGCAAGCGGAATTCCTAGTGTAGCGGTGAAATGCGTAGATATTAGGAAGAACACCAGTGGCGAAGGCGGCTTGCTGGACAGTAACTGACGTTCAGGCTCGAAAGCGTGGGGAGCAAACAGGATTAGATACCCT
+
FFFFGGGGGGGGGGGGGGFGGGGGGGGGGFGGGGGGGGGGGGGGGGGGGGGGGGGGGFGFGGG?CFE?EGGGGGGGGGGGGFGGGGGGGGGCFFGGFGGGGGGGGG9<FGGFGGGFCEGGGGGGGGGGGGGG7>FEGGFGFFGFEC8F@FFAFCFFFFFGDEGG>8CF:F7*FGGEGGGG?F>CFG)EEBF5B8=8:CEGGGGGGG9:??EE=EFFGFGFA?D:CGFGFGFCCFEGDFB:FFDACGGFC)B?,ACFF=C=DFGE29FF=<84)/GF?GGF?GGGGGGGGFFFGFGGFFGFFEE6=EEFEAFGGGEGGGGGGGDGGGGGECGFF@FGEFGGGGGEGCCGEFGGGEFE8GGGGGGGGGGGGGFGGFF8GGGGGFFFEEGGGGGFGGGGGEGFGGGGGGGGGGGCCCCC
@sI 158
TGAGGAATATTGGTCAATGGGCGATGGCCTGAACCAGCCAAGTAGCGTGAAGGATGACTGCCCTATGGGTTGTAAACTTCTTTTATAAAGGAATAAAGTCGGGTATGCATACCCGTTTGCATGTACTTTATGAATAAGGATCGGCTAACTCCGTGCCAGCAGCCGCGGTAATACGGAGGATCCGAGCGTTATCCGGATTTATTGGGTTTAAAGGGAGCGTAGATGGATGTTTAAGTCAGTTGTGAAAGTTTGCGGCTCAACCGTAAAATTGCAGTTGATACTGGATGTCTTGAGTGCAGTTGAGGCAGGCGGAATTCGTGGTGTAGCGGTGAAATGCTTAGATATCACGAAGAACTCCGATTGCGAAGGCAGCCTGCTAAGCTGCAACTGACATTGAGGCTCGAAAGTGTGGGTATCAAACAGGATTAGATACCCT
+
FGFGGGGFGGGGGGGGGGGGGGGGGGGGGGGGGGGGGGGGGGGGGGGGGGGGGGGGGGGGGGGGGGGGGGGGGGGGGFGGGGGGGGGGGGGGGGGGGFEFCFEGGGGGGGGGGGGGGGGGGGGGGGGGGGGGGGDEGGFFFFCGCGGGGFGGGGGGGGGFFGGGGGGFGGGGGGGGGGGCGGF69<EGGGGF?<FG<CGF@GCEFGCG5GG?>FGFG>F@A64CAFFGGF@CCFF?9GFFFGFB:?9FC6GGGFFGGGGGGGG?GGFGGGF?>?-FD@GDDFGFGEGF98AADGFGGGGFFFCFFE@EGFF9EFEBGGGGGDGDFGGFEGGFGGGFFF<FFAGFGGGGGGGGCEEEF<CFCDFGGGFGGGGGGGFF?GGFGGGGGGGGGGGGGGFGGGGGGGGGGGGGGGGGGGGGGGGGGGGGF<GGGGGCCCCC
@sI 159
TGAGGAATATTGGTCAATGGACGAGAGTCTGAACCAGCCAAGTAGCGTGAAGGATGACTGCCCTATGGGTTGTAAACTTCTTTTATATGGGAATAAAGTATTCCACGTGTGGGATTTTGTATGTACCATATGAATAAGGATCGGCTAACTCCGTGCCAGCAGCCGCGGTAATACGGAGGATCCGAGCTTTCTCCGGATTTATTGGGTTTAAAGGGAGCGTAGGTGGATTGTTAAGTCAGTTGTGAAAGTTTGCGGCTCAACCGTAAAATTGCAGTTGACACTGGCAGTCTTGAGTACAGTAGTGGTGGGCGGAATTCTTGGTGTAGCGGTGAAATGCTTAGATATCACGAAGAACTCCGATTGCGAAGGCAGCTCACTAGACTGCAACTGACACTGATGCTCGAAAGTGTGGGTATCAAACAGGATTAGATACCCT
+
AC<FFFGGGGFGGFGFGGGCCF7CEGGFGGGFCDGGFF?AFE<FFGGGGGGGGGFGGGDFGGGGGGGGGGFFGGGGFGGGGCFGGGGFGG?BE=ECFFGGFGGGGFGG8FCFDCFFGFGGGFEFFFFGEGGFDGE9?FCFEFGGGFEFFFCFGGDFFGF7ADE=+@FE>FC:B9>:BCC>7D<F7B7%.1#:6DFG5<C42/F>CFF=A3FB<?BAE@C87FD5@.?:D:=E:<94#6C@9:F@'69?FFFG>=C?8;B8C7FEA#1GFG)6F;@<C@)=FD8GGGCCFFFFEFDEEB8AD?,GGGGECE<=,>E@,,FCF9EB5GGFDFDA<FFFDECCECFGGFFFFCAGGFF7>GGGGCFFFFDGGDAFFFDEGGGGCGGGGGEEFGFFEGGFGGGGGGGGGGGGGGFEGGGGGFGEGGGEE@EAGGF@B@@B
@sI 160
TGGGGAATATTGCACAATGGGGGAAACCCTGATGCAGCGACGCCGCGTGAGTGAAGAAGTATCTCGGGATGTAAAGCTCTATCAGCAGGGAAGAAAATGACGGTACCTGACTAAGAAGCCCCGGCTCACTACGTGCAAGCAGCCGCGGCCATACGTAGGGGGCAAGCGTTATCCGGATTTACTGGGTGTAAAGGGAGCGTAGACGGCGGAGCAAGTCTGAAGTGAAAGCCCGGGGCTCAACCCCGGGACTGCTGCGGAAACTGTTGTGCGAGAGTGCTGGAGAGGTAAGTGGAATTCGTAGTGTAGCGGTGAAATGCGTAGATATTAGGAGGAACACCAGTGGCGAAGGCGGCTTACTGGACAGTAACTGACGTTGAGGCTCGAAAGCGTGGGGAGCAAACAGGATTAGATACCCT
+
FG<EGFGGGGGGFEFGGGGGGCFE7F,EFFGGCFFGGGEDGGDFEGGFGG:CEGCFFED<FCFGEFG+4C@<CCFBFGEAEF-?<?EFCG7<FAEGGGGAE:CFGG9?F<8C?,,8CFGG+>F+3@+CEDFD<3@E+7@7<7,>3*3<71>??7C33=:@BCC<8ACFC<FGFFGGG</<:CGG8><E5//<998#4*,/971'*27:C7;:FF<6BGFFDEDFE?C:@*CC@,CF<:+EF36+:DD9,DE@++8A@:+6+8B,4+@F@,?F8,8B9,E<9DGFFFFEFAE@9CEC8,>,FCEGAEEAGCE;??8==C<CEE<,BAFDEFAECC,,CF<CCFC<EFBGGCFGEFGGE9GGEFDGFGGGFCCB,,GFDGGFC,GGGFFCC,EFGCFGFFGFGGGGGGGGGGGCCCCC
@sI 161
TGGGGAATCTTGCGCAATGGGCGAAAGCCTGACGCAGCAACGCCGCGTGCGGGATGAAGGCCCTCGGGTTGTAAACCGCTTTCAGTGGGGACGAACCAAGACGGTACCCACAGAAGAAGCCCCGGCCAACTACGTGCCAGCAGCTGCGGTAACACGTAGGGGGCAAGCGTTGTCCGGATTTAGTGGGCGTAAAGAGCTCGGAGGGGGTTCAGTAAGTCGGGTGTGAAACCTCCAGGCGCAACCTGGAGACGCCACCTGATACTGCGGTGACTAGAGTCCAGTAGGGGGGCGTGGGATTCCGGGTGTAGCGGTGAAATGCGCAGATATCAGGAGGAACACCAGTGGCGAGGGCGGCGCTCTGGGCTGGAACTGACACTGGGGAGCGAAGGCGTGGGAAGCGAACAGGATTAGATACCCT
+
EEGGGGCEFGGGGGGGGGGGGGGGGGGGGFGGGGGGGGGGCFFGGGGEEGDDGGGGGGFGGGGGGGG7?FEGGGGFGGGGGGGGGGGGCGC:CCGGGGGGGFGDGGDFCFGGFFGGGGFFGGG><CG7>>FGG>FGFGDF*?,<<FFCGEGG,:FG<FGGGGGDEG>+;***12<?8;?FFF'ECFF;ECC*C:$;61FC#9:E-<CEC83E>:*<7FFFFFGDD7FCEE,@A*F:>$:ACF><GE.;8EFBEF>,:D4?@09@3,9=FD7>AGFGEGGGGFGGCFF@>+F?FEE>@@B4+BE=C6FGEEDEF=:@EGCEFD<8D=FFFGGGGGEEFE<E=C7FFDGC+GGEGGGGFFGGGGGGFFGGGGGFCFFEGGGGFCDFGGGGGGGGGGFC7GGGGGGGGGGGGGGGGCCCCC
@sI 162
TGAGGAATATTGGTCAATGGGCGCAGGCCTGAACCAGCCAAGTAGCGTGCAAGATGACGGCCCTATGGGTTGTAAACTGCTTTTATAAGGGAATAAAGTGGGTCACGTGTGACTTTTTGCATGTACCTTATGAATAAGGACCGGCTAATTCCGTGCCAGCAGCCGCGGTAATACGGAAGGTCCGGGCGTTATCCGGATTTATTGGGTTTAAAGGGAGCGTAGGCCGGAGATTAAGCGTGTTGTGAAATGTAGAGGCTCAACCTCTGCACTGCAGCGCGAACTGGTCTTCTTGAGTACGCACAACGTGGGCGGAATTCGTGGTGTAGCGGTGAAATGCTTAGATATCACGAAGAACTCCGATTGCGAAGGCAGCTCACGGGAGCGCAATTGACGCTGAAGCTCGAAAGTGCGGGTATCGAACAGGATTAGATACCCT
+
FGFGGGGGGGGGGGGGGGGGGGE@FGGDGFGGGGGGGGGDFFEDFGGGGGGGGGGGGEFGF@@F<=CFFFGC6?EFFGGGFFGGGGGFGGDFG8EGGGGGGGGGFEFFGCFGGC9EFGGE<,C<AAFDEFFAFGCEFGFFG7=CGGGGGCGF8FC:EFGGFFF78EFEGCFGG,@E:>:FGFGEGG*=F7883>FB9CE?CC:GGGE<:FF;F@E5F;G;985GF>C@::C=9CC284>2;@>?FG<9FD,:CDFFGF@8@@@FFE:<F@3?FCC7<E286DCD<D>A9,FD5FC=GF@C=FGGFCEGEECF?DEEGFFE:FGGFEE>@=F,?CGFGFGGGFEGGGGGGGGGFCFCGGGGGFGFE,,GGFFFFGFFDGGGFEEGGGGEFEEEEGGFCFGGGGGFGGGEGGGGGGGGGFFFDFGGGGGGGGF<CCCC
@sI 163
TGAGGAATATTGGTCAATGGACGAGAGTCTGAACCAGCCAAGTAGCGTGAAGGATGACTGCCCTATGGGTTGTAAACTTCTTTTATACGGGAATAAAGTGAGGCACGTGTGCCTTTTTGTATGTACCGTATGAATAAGGATCGGCTAACTCCGTGCCCGCAGCCGCGGTAATCCGGAGGATCCGAGCGTTATCCGGATTTATTGGGTTTAAAGGGAGCGTAGGAGGCCTTTTAAGTCAGGGGTGAAAGTCTGTGGCTCAACCATAGAATTGCCGTTGAAAGTGGGAGGCTTGAGTATGTTTGAGGCAGGCGGAATGCGTGGTGTAGCGGAGAAATGCTTAGGTATCACGCAGAACCCCGATTGCGAAGGCAGCCTGCCAAGCCATGACTGACGCTGATGCACGAAAGCGTGGGGATCAAACAGGATTAGATACCCT
+
@EFGGGGGGGGGGGGGGGGGCFGGGGGCG<FGFGFGGGEGGGFGGGGFGGGGGD@FFFEAFFCFFGGGGGGGFFCFFGGF9<F,6BFFGGGGGFG<FGGFGG,D@CCFGGGGGGGGGGG8FFEEFFEG+9?F9EF9E?F@,,@+7+6=F<9F@FGG+,+@+:@D@6FEGE7,33@BFE**?BEFG*CFE7;=;FE8*2C9+;<<BBFG%GG92BC#4-4/6//',4;=;671CDA5690#FB;@CF<C>@@D@3,EEGC@D,9@,>3,=3>07FFAB@=0+GGF>,B,,,A<:C75,8,,4F48=+484,B,@+CC7B8B9,6+)C7@,,FAAEF==-GFE=DF?B=:?5<FEFEC7C<:CF?7CF@GEF@GFCCC7@B8FFCDEE,FFC,EFGGGFECCFGFF7GGGGGGGGFAGFFEFFFGGGGCGGGFB@CCC
@sI 164
TGAGGAATATTGGTCAATGGACGAGAGTCTGAACCAGCCAAGTAGCGTGAAGGATGACTGCCCTATGGGTTGTAAACTTCTTTTATACGGGAATAAAGTGAGGCACGTGTGCCTTTTTGTATGTACCGTATGAATAAGGATCGGCTAACTCCGTGCCAGCAGCCGCGGTAATACGGAGGATCCGAGCGTTATCCGGATTTATTGGGTTTAAAGGGCGCGTAGGCGGCCTTTTAAGTCAGCGGTGAAAGTCTGTGGCTCAACCATAGAATTGCCGTTGAAACTGGGAGGCTTGAGTATGTTGGAGGCAGGCGGAATGCGTGGTGTAGCGGTGAAATGCTTAGGTATCACGCAGAACCCCGATTGCGAAGGCAGCCTGCCAAGCCATGACTGACGCTGATGCACGAAAGCGTGGGGATCAAACAGGATTAGATACCCT
+
EGGGG<FGGGGAFFGFFGF<FFGGGGGGGGGGGGGC@FGDFGGGGGEEDFGGGFGGGGGGGGGGGGGFCGCGGGGDGGGGGGGGGGGGFGGDDF5CECFDGGGGGGGGFGGGGGGGGGG@FGGGGGGG+>FGGGGGGGGGGGG>EFGFGGCBCEGEGGGGGCDFEEGGGGGGFE7FE@F@DEFF>:5FGG*,?CFGDD0CF77<F;GGCFF@9FGEGFGF@D<DC>>BEG?FCBD:@D<<D@5<;@9CD<DD:C:>82<=GGF7ED>FDEF>@F9FD==?C$GED>FF8ADCEGDFGGEE,EFFDFGECDF=B=8EGF>GE,E8=CBAFFFCEFFB,C?DFDF?B:EGGF9FFCFCF7GFC7GFGF<F@EGGGGGGGGF8GGGGGGGGGCGGGGCGGGGGFGFFECFCCGFEEFFGEGGFGGGGGGGGGGGCCCCC
@sI 165
TGAGGAATATTGGTCAATGGACGAGAGTCTGAACCAGCCAAGTAGCGTGAAGGATGAAGGTTCTATGGATTGTAAACTTCTTTTATACGGGAATAAACGAATCCACGTGTGGATTTTTGCATGTACCGTATGAATAAGGATCGGCTAACTCCGTGCCAGCAGCCGCGGTAATACGGAGGATCCGAGCGTTATCCGGATTTATTGGGTATAAAGGGAGCGTATATGGGTTGTTAAGTCAGTTGTGAAAGTTAGCGGCTCAACCGTAAAATTGCAATTGATGCTGGCAGTCTTGAGTACAGGTGAGGTAGGCGGAATTCGGGGTGTAGCGGTGAAATGCTGAGATATCACGAAGAACTCCGATTGCGAAGGCAGCTTACTAACCTGTAACTGACATTGATGCTCGAAAGTGTGGGTATCAAACAGGATTAGATACCCT
+
@FGDFGGFGGGGFGFGFGGFEFGEGGDFGGCFG8FFGGFEF8FFDGG@ECDEFGGGFFCE<CFDFGGGGGGE<<EFFGFGGGGGGE9CF7>:C8CCFE@CFE@<<F@F,:BFAFGGAFDGGGGGG9F7+=ED9B,C<F9A??77C8@BB?D,>AD:<FDCFCCGGGGGGGGGFGFGG*C8::FD*>?BFDEFGF7C58C:=@F9CC<#==CGG.75A;(E;#4GGGGGE=FAECD:32GGFFF<7<,=88*+#=CDF>F<B@,D,;DA=E5+A,,A4,=+DDFEA,EC,<AGFF=<D99,EF9FCCCEEEFFB=+EC@+=AADGBFC9GGGDE<?=><5,E4,CCDGGGFCF@B@,7GE@CEF<F9GGFEFFDGFFC,E;,GGGGFGGGF@FEA;E9EEDFEGFAGGGFCEDFFGGGGGGGGGGGDFGFGGCCCCC
@sI 166
TGAGGAATATTGGTCAATGGACGAGAGTCTGAACCAGCCAAGTAGCGTGAAGGATGAAGGTTCTATGGATTGTAAACTTCTTTTATACGGGAATAAACGAATCCACGTGTGGATTTTTGCATGTACCGTATGAATAAGGATCGGCTAACTCCGTGCCAGCAGCCGCGGTAATACGGAGGATCCGAGCGTTATCCGGATTTATTGGGTTTAAAGGGAGCGTAGATGGGTGGTTAAGTCAGTTGTGAAAGTTTGCGGCTCAACCGTAAAATTGCAATTGATACTGGCAGTCTTTAGTACAGTTGAGGTAGGCGGAATTCGTGGTGTAGCGGTGAAATGCTTAGATATCACGAAGAACTCCGATTGCGAAGGCAGCTTACTAACCTGTAACTGACATTGATGCTCGAAAGTGTGGGTATCAAACAGGATTAGATACCCT
+
FGGFGGGGGGFFGGGGGGGFGGGGGGGCFFFGGGGGGGGFGGGGGGG7CFGGGGFGEFFG,EFGGGGFGGCGFG,EFGGGGGFGGGGCEFCEGGGGGGGDGGGFGGDFGGGGCFGGFCGGGGCFDFGGCF8=E,;4CFFF@D7FG?CFGGFFDFGDGFF7FGGGGEEFGGGGGGGG7:CFFGGFGEEGGGG5><FE8=?F+=,@?2EF5CFF%CC9G=F>?9C@F7EA#C@FCEFA>6GG=GGGGFDFFFEEFCG88.F,FGFFFCFFC>C<A?404AFCDEFFGGFF2,9,BGGGGGFFDDCFFECFGFCD4,CBCFGGGFEB5GEFFGFDFGFFFFFGGGGGGGGGCFFFGGGFEFFEGEFDFF@GFGGGCGGGGCFCECGGGDGGGFFFE9GGGGEF<GGFDGGGGGGGGGGGGFEFDGGFGGGGGGGCCCBC
@sI 167
TGAGGAATATTGGTCAATGGACGAGAGTCTGAACCAGCCAAGTAGCGTGAAGGATGAAGGTTCTATGGATTGTAAACTTCTTTTATACGGGAATAAACGAATCCACGTGTGGATTTTTGCATGTACCGTATGAATAAGGATCGGCTAACTCCGTGCCAGCAGCCGCGGTAATACGGAGGATCCGAGCGTTATCCGGATTTATTGGGTTTAAAGGGAGCGTAGATGGGTTGTTAAGTCAGTTGTGAAAGTTTGCGGATCAACCGTAAAATTGCAATTTGTACTGGCAGTCGTGAGTACAGTTGAGGTAGGCGGAATTCGTGGTGTAGCGGTGAAATGCTTAGATATCACGAAGAACTCCGATTGCGAAGGCAGCTTACTAACCTGTAACTGACATTGATGCTCGAAAGTGTGGGTATCAAACAGGATTAGATACCCT
+
CFFFGGG@GGGGGGGGGGGGEFCFGDEEFCFGGFGGGGGGGGGFGGG@EGGGGCFGGFGGFFGGFFGGDFGGG<FFGGGGGGGGGGFGCCFEG?FFG9CCFGGGFFD<FFECGGGFCGEFGCGFGEEFGGGGGFGGGGCGGGGGG?7FF9DF>FCCFF=FFGGFDE7:FD:,,3>C7BCC,@F<:*@CEEEFD/<EEDEC=B2C:>FE5:4C18>8@9E>?FGGF<G8EC@;EGE9@=@<<FDAA3FF;>8B6:E,8>=B32?<FCGF;GD)#9@,,,FFGGFE:E@F@,F<DE=E@,EAFEBE?=+GF?C,D8ECGGGGGGGE>@,DGFEFCGGGGGGDGFFFDGGFB9GGFEFB,GGGGFEFFGGGFFGGGGFGCDEEGGGGGGFGFGGGGGGGGGGGGGGGGGGEGFFFFGGGCGGFGDFFE,FDGDFCCCCC
@sI 168
TGAGGAATATTGGTCAATGGACGAGAGTCTGAACCAGCCAAGTAGCGTGAAGGATGACTGCCCTATGGGTTGTAAACTTCTTTTATAAGGGAATAAAGTGAGCCACGTGAGGCTTTTTGTATGTACCGTATGAATAAGGATCGGCTAATTCCGTGCCAGCGGCCGCGGTAATACGGAGGATCCGAGCGTTATCCGGATTTATTGGGTTTAAAGGGAGCGTAGGCCGGGTGTTAAGCCAGTTGTGAAAGTTTGCCGCTCAACCGTAGAATTGCAGCGGTTACTGGCGTCCTTGAGTGCAAAAGAGGTGGGCGGAATTCGTGGTGTAGCGGTGAAATGCTTAGATATCACGAAGAACTCCGATTGCGAAGGCAGCTTACTGGAGTGTAACTGACGCTGATGCTCGAAAGTGTGGGTATCGAACAGGATTAGATACCCT
+
FFGGGGGGGGGGGGGGGGGGFFGGGGG@FDDFFGGGGGGGGFGGGGGEGGGGEE@AB6@EGFGGGGDFGGGGFFFGFGG9FFGGGGG,EFGGGDCFG9FGGGGG?FEFG,BFGFGGGGGECEEEC?F+A@CEFC;CFFFF9=CEE+BF,FFCFFFCB,,++@CFC?FE:*@7FG7EG*>*@BF<*1=@1=GC?AFB**+22;F:?EF@F,2CC@@)=@C>69E<*DE'$:9FCEF0#CGGFF5,E7,@1@#@+#:4=/CF=+<7,ADC,FB5C8+,,8+=DB@4+,,8DFFA*C3,,,,,,,9+B@+GEGEF=88@CFFFFGEDFFC>9=<,FGF?GFDGGGCGFFEGFCFFE@DGGFGEGFF?GFGGGFGFEE9FEFGFEC9GCGGGCF@CGGFFF@GGGGGGGGGEC,EGFEGF;9GGDGFDGFGGGGGCCCCC
@sI 169
TGAGGAATATTGGTCAATGGACGAGAGTCTGAACCAGCCAAGTAGCGTGAAGGATGAGGGTTCTATGGATTGTAAACTTCTTTTATACGGGAATAAACGGATCCACGTGTGGATTTTTGCATGTACCGTATGAATAAGGATCGGCTAACTCCGTGCCAGCAGCCGCGGTAATACGGAGGATCCGAGCGGTATCCGGATTGATTGGGTTTAAAGGGAGCGTAGGCGGGTTGTTAAGTCAGTTGTGAAAGTTTGCGGCTCAACCGTAAAATTGCAGTTGATACTGGCGACCTTGAGTGCAACAGAGGTAGGCGGAAGTCGTGGTGTAGCGGTGAAATGCTTAGATATCACGAAGAACTCCGATTGCGAAGGCAGCTTACTGGATTGTAACTGACGCTGATGCTCGAAAGTGTGGGTATCAAACAGGATTAGATACCCT
+
@FGFFFGGGGGGGGGGFFG8EGEFGGGEGFGGGFGGGGFFGGF9,FFFEGGFF<BFECGE,CDGFFFGFGGGAFFFGGGGG9FDGGGGFGGGEGGFGGGGCEGGGFGGGFEEC,CF<CFGE,CFGGGGFBFFGGABEGGEE<=:CGGGCFFF@77FFECEC8<EEECGCFEFF9EDCEE>66>=E99C;8:84FFCE,?(:=:B<F?*<FGB>8>2:7F>@GEF7CGGFG/F-93.DGECFF;<CFFFGGGGFGGFGGGDGGG#GFGGFFF<CFAC;9GFGGGGGEBE@?<E5GGGFFCFCF=FGGGGFCEGC>+GEED=FFB89GCCEECCFGGFFDFFF;FECGGGGGGGGFECEDGGGGFCGGGGGGGGGFGGGGGGGGGGGGGGGGGGGFGGGGGGGGGGGGGGGGGGGGGGFFFEFGGFGGGFGGGCCCCC
@sI 170
TGAGGAATATTGGTCCATGGACGAGAGTCTGAACCAGCAAAGTAGAGTGCAGGATGAAGGCCCTATGGGTTGGAACCTGCTTTTATAAGGGAATAAAGTGAGTCTCGTGAGAATTTTTGCCTGTACCTTAGGAATAAGGACTGGCTAATTCCGGTCCAGCAGCCGCGGTAATACGGAAGGTCAGTGCGTTATCCGGACTTATTGGGTTTAAAGGGAGCGTAGGCCGGAGATTAAGCGGGTTGCGAAATGTAGATGCTCAACATCTGCACTGCAGCTCTAACTGGTTTCCTTGAGTACGCACAAAGTGGGCGGAATTCGTGGTGTAGCGGTGAAATGCTTAGAGATCACGAAGAACTCCGATTGCGAAGGCAGCTCACTGGAGCGCAACTGACGCTGAAGCTCGAAAGTGCGGGTATCGAACAGGATTAGATACCCT
+
FG,CE<@FFGA,EC,6CFFFF,+@7@CEF@,@FFCFGG,,CCE<E,C@<CCCC@@,:,96C<,C,,,:,9,6+:?,CC69,,9CF5E,5CEEB,5CEEEE<9,CF98?AEE9ADE,9CFE,,C5FG,,5,,,5:E=95C=E,:,E@FDFF,5:+3+=,,:<:<FGDEE+8:D<,@<@C**,7<3,@,*<C78D,*44*1,2:<CC:C*=:)>4#6%41429CDD<7FFE@D:655)79@5**+,,,,,,9A;:,6GE=GGEFFGF@?D8GFFDB7,,,6=FDFCFB,FGFFC):+B+9EC,?=B+44FB>C9994=@+=9,A=C5B8EC,<,99FGED9E<4,E=@CFF<E:,=+@GEFB@,F@FFFBFE<CCGDFCEDEFFCE,F<,8,BF<9FBCF,;,,EA?GGEF7GFEFGGGFDFGGFEC6F9F;,<@@AA
@sI 171
TGAGGAATATTGGTCAATGGGCGAGAGCCTGAACCAGCCAAGTAGCGTGCAGGATGACGGCCCTATGGGTTGTAAACTGCTTTTATAAGGGAATAAAGTGAGTCTCGTGAGACTTTTTGCATGTACCTTATGAATAAGGACCGGCTAATTCCGTGCCAGCAGCCGCGGTAATACGGAAGGTCCGGGCGTTATCCGGATTTATTGGGTTTAAAGGGAGCGTAGGCCGGAGATTAAGCGTGTTGTGAAATGTAGACGCTCAAGGTCTGCACTGCAGCGCGAACTGGTTTCCTTGAGTACGCACAAAGTGGGCGGAATTCGTGGTGTAGCGGTGAAGTGCTTAGATATCACGAAGAACTCCGATTGCGAAGGCAGCTCACTGGAGCGCAACTGACGCTGAAGCTCGAAAGTGCGGGTATCGAACGGGATTAGATACCCT
+
GGGGEFFGGGGFGGGGGGGGGGGGEDEFGGGGGGGGGGEDFFG,EFEGGCGA,FFDFGGGFGGGFEFFFGCGECFGGGGGGGFFGGGEFE8,?=,?FAFGGGFFDFCF8E?FGDABEFCFGGGGFG9<EF9A9CF99E,::?4+@=EFCFDD<FD7><DDFGG<EGCGG:@EF,:CCF@GGDFF<FE*=FECCFF:=7<*-=5@:>F-=.7.27<2B0B71=<>6*DC<C9C2<<4>1CC9C=;AE25FFAG*988<7DC#<<@9C?CFFF9CF8>+@D?CFFEFF<==FCC1+@B6AFFFEAFGEEFB,E9@8>8EF7GFGEDFGGFFDGEFA,8;FF8FFGGFFCCGF?FEF@B,FGGGEGFGGFFCFFFFE?GGDEDGGGGFECCEGGGGGGGFCEF@>GGGFGFCBDDF@F@GGFEGGGGEE,GGGGCCCCC
@sI 172
TGGGGAATATTGCACAATGGGCGAAAGCCTGATGCAGCGACGCCGCGTGAGCGAAGAAGTATTTCGGTATGTAAAGCTCTATCAGCAGGGAAGATAATGACGGTACCTGACTAAGAAGCACCGGCTAAATACGTGCCAGCAGCCGCGGTAATACGTATGGTGCAAGCGTTATCCGGATTTACTGGGTGTAAAGGGAGCGCAGGCGGTGCGGCAAGTCTGATGTGAAAGCCCGGGGCTCAACCCCGGTACTGCATTGGAAACTGTCGTACTAGAGTGTCGGAGGGGTAAGCGGAATTCCTAGTGTAGCGGTGAAATGCGTAGATAGTAGGAGGAACACCAGTGGCGAAGGCGGCTTACTGGACGATAACTGACGCTGAGGCTCGAAAGCGTGGGGAGCAAACAGGAGTAGATACCCT
+
EFGGGGGGGGGGGGGGGGGFGGGEGGGGGFFFGGGGGGGGGGGGGGGFGGFGGGGCFF<CFGGGGGGCFCFGGGGGGGGGGGGGGGGGGGGGGGGF?FGGGGGGGGGGGGFFFFGGGGGGGGGGGG@FGGGGFFGGGGGGGGGGGGDEFFDGGGGGGGGGGCECCEEFGGDFEFCFEFGGGF>FFG6F>D9BFF@CC5F*2)9CGC<71?E8?::0CCGDGFFCCFFGGGGGEDE>:>CCF-FGGGCGFGFFFEDFFDFCE@1:GFFF9G1G?GGGGGGEGGGFFEECB@DAFGE8EE=EGFGE5FCFFCF@@FGGGGGGGGFE,GGGFDFFFEFFFFFFFCCGGEEGGGFGGGGGFFEFGFGGGGGGGGEGGGFFCEGFFGGGGGGGGGGGGGGGGGFEGGGFF<FFGGFCCCC9
@sI 173
TGAGGAATATTGGTCAATGGACGAGAGTCTGAACCAGCCAAGTAGCGTGCAGGATGACGGCCCTATGGGTTGTAAACTGCTTTTATAAGGGAATAAAGTGAGTCTCGTGAGACTTTTTGCATGTACCTTATGAATAAGGACCGGCTAATTCCGTGCCAGCAGCCGCGGTAATACGGAAGGTCCGGGCGTTATCCGGATTTATTGGGTTTAAAGGGAGCGTAGGCCGGAGATTAAGCGTGTTGTGAAATGTAGATGCTCAACAGCTGCACTGCAGCGCGAACTGGTTTCCGTGAGTACGCACAAAGTGGGCGGAATTCGTGGTGTAGCGGTGAAATGCTTAGATATCACGAAGAACTCCGATTGCGAAGGCAGCTCACTGGAGCGCAACTGACGCTGAAGCTCGAAAGTGCGGGTATCGAACAGGATTAGATACCCT
+
AFFGGGGGGGGGGGGGGGGDGGGGGGGGGGGGGGGGGGGGEG9FGGGGGGGGGGGGGGEEGGGGGGGGGGGGEGGGGGGGGGGGGGGGGDG8<EFEGAFFGGGGGGGGGGGGGG9?FCCFGGGGGGGGGGGGFFFGGGG?FDFEGGGG9BDC@F>CFFGGGGGGEGGDEGGGGGGGG:CFFGGGGGCCFEC5?.*:C>FGC==GGG7F7>:<BCF5:>G?6>9=F7E>EA;:GCGAFB88GGDFCFCFF;@3:GG?GGFACF5DC><F@?CB@E?GGE===GGGG@CF@,GGFGGFCGFGGGGGGGGFGFEDCFEEEFCEFFCBAGEBCFAFFGF?EEE8EEC,FGGGGFCFA?GFEGGGF:F@FDGGGGGGGGGGGFCCFEGGGGFFDGFGGGGGGGGGGGGGGGGGGFECDGGGGGGFGGGGGGGGGGGCCCCC
@sI 174
TGAGGAATATTGCACAATGGGGGAAACCCTGATGCAGCGACGCCGCGTGAGCGATGAAGTATTTCGGTATGTAAAGCTCTATCAGCAGGGAAGAAAATGACGGTACCTGACTAAGAAGCACCGGCTAAATACGTGCCAGCAGCCGCGGTAATACGTATGGTGCAAGCGTTATCCGGATTTACTGGGTGTAAAGGGAGCGTAGACGGAGTGGCAAGTCTGATGTGAAAACCCGGGGCTCAACCCCGGGACTGCATTGGAAACTGTCAATCTAGAGTACCGGAGAGGTAAGCGGAATTCCTAGTGTAGCGGTGAAATGCGTAGATATTAGGAGGAACACCAGTGGCGAAGGCGGCTTACTGGACGGTAACTGACGTTGAGGCTCGAAAGCGTGGGGAGCAAACAGAATTAGATACCCT
+
FFGGGGGGGGGGGGGGAGGGGGGGGGGGGGGGGGGGGGEGGGGGGGGCFGGGGGGGFGGFGGGGGGGGGGGGGGGGGFGGGGGGGGGGGGGGEFFGGGGGGGGGGGGGGGGFGGGGG8FGGGGEDFGGGGGGGGGGGGGGGGGFGEGGFGEGFFGGGFEG;FG:BCCB*F<CCG7F:BFGGGGD:FGG7<CFFFF*<:F0>D27;>8:$ADC8FE6CC?4>A3??9C9CGGGGGG@,:C<CF>E>EGGGGFFEFD9DE:>6GGGGFF$F=C?DGEFCGGFFGGGGGGGGFGFDDGGGFDGGGE>=GEFEAF@GGECGGF@EDFFGGGGF<FGGFFE,FFGEGFFGGGGGGGGGGGFGGGGGGGGGEFEGDGEF@FEGGGGGGGGGGGGGGGGFFAGGFFFGFGGGGFFGGFBCCCC
@sI 175
TGAGGAATATTGGTCAATGGACGAGAGTCTGAACCAGCCAAGTAGCGTGAAGGATGTCGGTTCTATGGATTGTAAACTTCTTTTATACGGGAATAAACGAGTCCACGCGTGGCTTTTTGCATGTACCGTATGAATAAGGATCGGCTAACTCCGTGCCAGCAGCCGCGGTAATACGGAGGATCCGAGCGTTATCCGGATTTATTGGGTTTAAAGGGAGCGTAGATGGGTTGTTAAGTTAGTTGTGAAAGTTTGCGGCTCAACCGGAAAATTGCAATTGATACTGGCAGTCTTGAGTACAGTTGAGGTAGGCGGAATGCGTGGTGTAGCGGTGAAATGCTTAGATATCACGAAGAACTCCGATTGCGAAGGCAGCTTACTAACCTGTAACTGACATCGATGCTCGAAAGTGTGGGTATCAAACAGGATTAGATACCCT
+
CFGGGGGGGGGGGGGGGGGFGGGCFGGGGGGGGGGGGGGGGG<EGGGCF,DFGGGG?6EG@@FGGGG8,EFFGGGGGG9FGGGGFGFGGCFCECFGGABCFF<EFFGCGG:FFF<EGG7<F9?FGFGGFGFFGGGGGFGGBCFGGFGGG=FGE<<CGGGGGGGGGGGDCFGFFGGC*1>8@FG:F@EFG=E:CCFE>DFGGGF<<<=EFGGFFG?>E9FF?F#0<7CDG<@8FDFD.8@A7-<CGGG?:F>G>DG38GC>46;$,,DECFGD@51-)8>GFFFA,,FCE,CE*CE@8CE<FC,<E6GGGGGFCEC@BCFGFFB8BGGGGGGGGGGGEC<9FFAGGFF6,,9GFCDGCFFDGEGGGGGGGGGGGGGFF,FEFFEGGCAGFFDF<ECGGGEFCEGFGEFCGFFGGGGGFFFECFGGGGGGGGECC9CC
@sI 176
TGAGGAATATAGGTCAATGGACGAGAGTCTGAACCAGCCAAGTAGCGTGAAGGATGACTGCCCTATGGGTTGTAAACTTCTTTTATACGGGAATAAAGTGAGGCACGTGTGCCTTTTTGCATGTACCGTATGAATAAGCACCGGCTAACTCCGTGCCAGCAGCCGCGGTAATACGGAGGATCCGGGCGTTATCCGGATTTATTGGGTTTAACGGGAGCGCAGGCGGGTCGTTAAGTCAGTTGTGAAAGTTTGGGGCTCAACCTGAGAATTGCAGTGGGTACTGGCGTCCTTGAGTGCGGTTGAGGTGGGCGGAATTCGTGGTGTAGCGGTGAAATGCTTAGTTATCACGAAGAACTCCGATTGCGAAGGCAGCACACTAATCCGTAACTGACGTTCATGCTCGAAAGTGTGGGTATCAAACAGAATTAGATACCCT
+
CFFGGGGGGFDGGGGGGGGGDFGGGGGGGGGGGGGGGGG@FEFGGGGGGGGGGGGGGFCFGFFGFGGDDGEGGGGGGGFC9EFGGGFFFGG7FFFFGGGG<F8FE<FGGGG9FFFFGGGGGAC?FGG7FFFFGGDGGG9E,6@FGCCF,EFFGGGDFGGGGGFGGGDD7F:DGGDGG7C*:,6@5>;FGEEFGGEEDCEGGGFD;C:FDGG-67C:GB8729*152,%,/*;CFF)?9@9GGF8FFEF>5*DF?C::8DE<<@,;E>F8,,6EB>3,,++88@8+EB,=4A6):18+@@B@4,EFC@+GGFD8D@+CC9,FGE@=F7GGEC,99FD>CC39,EA8DFCF,@EFGEFCGGEFGEFEFCGE9ECFDFEFE?,::DGFGEGGF@GF?C<@6@EGFFGGGGDGFFGGGGGFEFEFFF<GGGGGFGCCCCC
@sI 177
TGAGGAATATTGGTCAATGGGCGCAGGCCTGAACCGGCCAAGTAGCGTGAAGGATGACTGCCCTATGGGTTGTAAACTTCTTTTATATGGGAATAAAGTTTTCCACGTGTGGAATTTTGTATGTACCATATGAATAAGGATCGGCTAACTCCGTGCCAGCAGCCGCGGTAATACGGAGGATCCGAGCGTTATCCGGATTTATTGGGTTTAAAGGGAGCGTAGGTGGACGGTTAAGTCAGTTGTGAAAGTTTGCGGCTCAACCGTAAAATTGCAGTTGATACTGGCTTTCTTGAGTACAGTAGAGGTGGGCGGAATTCGTGGTGTAGCGGTGAAATGCTTAGATATCACGAAGAACTCCGATTGCGAAGGCAGCTCACTGGACTGCAACTGACACTGATGCTCGAAAGTGTGGGTATCAAACAGGATTAGATACCCT
+
EFCGGGGGGGGGGGGGGGFFGGGC@6FFGGGGGGGFGDFEGGGGGGGEGGGGFGGGGGFGGGGGGGGDGGGGGGGGGGAFCFGGGGGCFGGGGGGFFFGDEDFFEGGGG<FF<FGGGGGGGGGGGGG9FFGGGGGGGGGG,=@FGGCB,8FGGGGGGG<FGDFFCEC@<C@FFGGGGEG@FFFB*5@BFEEGGGGGGGGG+=FF:@FFFGGGGGGFGFG609E(000*#/;F7:C<,+<AGFF5CFG?F@820D@6@9FB@7E5,D8F<FFFFF;C700=6<FA,4,9GFFE*F;EGFGGEDGEGGGGGGEE8,GGEF@AGFGG>FBC=E<,,ADGGGGGGGFFGGGGGGGGGEGGEFFEGGFFFFEFFDFGGGGGGFFGGFFGGGGGGGGFEFGGGGG@GCGEFGGGGFGGGGGGF@FFFFGFFGGGGGGCCCCC
@sI 178
TGGGGGATATTGCACAATGGGGGAAACCCTGATGCAGCGACGCCGCGTGAGGGAAGACGGTTTTCGGATTGTAAACCTCTGTCTTTGGGGACGAAAAAATGACGGTACCCAAGGAGGAAGCCACGGCTAACTACGCCCCAGCAGCCGCGGTAATACGTAGGTGGCAAGCGTTGCCCGGAATTGCTGGGTGTAAAGGGTGCGTAGGCGGGGAGACAAGTTGAATGTTTAACCTATCGGCTTAACTGAGAGTCGCGTTCAAAACTATCACTCTGGAGTGCAGTAGAGGGAGGCGGAATTCCTAGTGTAGCGGTGAAATGCGTAGATATTAGGAGGAACACCAGTGGCGAAGGCGGCCTACTGGGCTGTAACTGACGCTGAGGCTCGAAAGCGTGGGTAGCAAACAGGATTAGATACCCT
+
FGGGGGDGGGGGGGGGGGGGFEGGGGGGGACGGGGGCGGGGGGGGGECFGEGFGGGGGGCFGGGGFGCBECFGGFGGGGGGFFDF,FGGGDCFGGGG8CGCDFFG:FC=F,<3<C<@B8<FGGGFFE>*BFC@:>E*><@@FCAC@@ECEFBF9FDDFDFGF:CFC,8<*=CC;+,/8:C:+::#EFFFG@6<3CCE#;CD@;::+;>EE8C7#19CF:FDACFF=A@=8@+42GE>7F=F@@'D>.@98CE?A<BCCEGGFE699,A,E?,GFGDE=AGEDE4=B+FBE?FE8FGGGDEAFC>>AF7DCAFFBGGECGFFGFFAGGGGGGGF:FFF=E<FCE7FB:FGGGGFGFEC<@F8GGGFGFGGGEFGGGGGGGGGGFGGGFF7GGGGGGFGGFGGFGGGGGFGGGGCCCCC
@sI 179
TGAGGAATATTGGTCAATGGACGCAAGTCTGAGCCAGCCAAGTAGCGTGCAGGATGACGGCCCTCTGGGTTGTAAACTGCTTTTAGTTGGGAATAAAGTGCACCACGTGTGGTGTTTTGTATGTACCATCAGAAAAAGGACCGGCTAATTCCGTGCCAGCAGCCGCGGTAATACGGAAGGTCCGGGCGTTATCCGGATTTATTGGGTTTAAAGGGAGCGTAGGCCGGAGATTAAGCGTGTTGTGAAATGTAGACGCTCAACGTCTGCACTGCAGCGCGAACTGGTTTCCTTGAGTACGCATAAAGTGGGCGGAATTCGTGGTGTAGCGGTGAAATGCTTAGATATCACGAAGAACTCCGATTGCGAAGGCAGCTGACGGTAGCGCAACTGACGCTGAGGCTCGAAAGCGCGGGTATCGAACAGGATTAGATACCCT
+
GGGGGGGGGGGGGGGFGGGGGGGGGGGGGGGGGGGGGGGGGGGGGGGGGGGGGFGFEFGGGGGGGGGGGGGGGGGGGGGGGGGGGGGGGGGFGGFGGGGGGGGGGGGGGGGGGGFEGGGGGGGGGGGGGGGGGGGGGGGEGGGGGGGCFGGGGDFEGFFGFFFGGDDGGGGGGGGGGDCEGGGGGGGGECEGGCEGGG>4FFGGGG6C4;?//?FAEFE56>EGFFG7?<CGGFGFGCEGGGGGCFECCBCGFEE>EGF@CCFGCECFGEGFGFCFCC(C?GGGGGGFFFCGDGGGGGGGGFFGGEGFGGGGCGE>GGGCGGGEFGGGGGGGGGGGFEGGGGFGGGGGGGGFFGGGDGFCFBEFFGFGGGGGGGGFGGGGGGGGFECGGEBFFE,GGGGGGGGGGGGGGDF@EGGGGGFEFGGGGGGGFGGCCCCC
@sI 180
TGAGGAATATTGGTCAATGGACGAGAGTCTGAACCAGCCAAGTAGCGTGAAGGATGACTGCCCTATGGGTTGTAAACTTCTTTTATACGGGAATAAAGTTAGCCACGTGTGGCTTTTTGTATGTACCGTATGAATAAGGATCGGCTAACTCCGTGCCAGCAGCCGCGGTAATACGGAGGATCCGAGCGTTATCCGGATTTATTGGGTTTAAAGGGAGCGTAGATGGATGTTTAAGTCAGTTGTGAAAGTTTGCGGCTCAACCGTAATATTGCAGTTGATACTGGATATCTTGAGTGCAGTTGTGGCAGGCGGAATTCGTGGTGTAGCGGTGAAATGCTTAGATATCACGAAGAACTCCGATTGCGAAGGCAGCCTGCTAAGCTGCAACTGACATTGAGGCTCGAAAGTGTGGGTATCAAACAGGATTAGATACCCT
+
DGGGGGGGGGFDGGFGGFGGGGEG7EGCCFFFGG8EGEDEFCEFEFCBFGGDFFGGGC<FGGGGGFGGGGECGGGGGGGGGGFGGGGG,CEGFGFGGGGGGGGGGGCBDFG7FFGDGGGGGCAFGGDEDFBFFGFGGGG9AE::E7CFGFGGGGFGGGGGGGGFC>FEGDEEF=FGGCCF78DFG7?FE@G5;>6BC>F=05GGEF@<'<CFGF=FC1,018DFACC?9EEF@CCCFC<CF<C2=<,FCGG;:@B8?CGGGFDE;7,GF9C:4,CFC;+=6FFCDGFGGFFFDFDE?GGF8EFGGGFGGGGFFF@EGGGGDFGC>GDGFBCA,FEDAFGGFGFFFGGGGGGGGGGGEGGGGGGFGGFGGGGGGGEFFGGGGFGGGGFCGGFEGFFGGGFB8FFGGFGGGGGFGGFGFGFGGGGGGGGCGGGCCCA@
@sI 181
TGAGGAATATTGGTCAATGGACGAGAGTCTGAACCAGCCAAGTAGCGTGAAGGATGACTGCCCTATGGGTTGTAAACTTCTTTTATACGGGAATAAAGTGAGGCACGTGTGCCTTTTTGTATGTACCGTATGAATAAGCATCGGCTAACTCCGTGCCAGCAGCCGCGGTAATACGGAGGATGCGAGCGTTATCCGGATTTCTTGGGTTTAAAGGGAGCGCAGACGGGTCGTTAAGTCAGCTGTGAAAGTTTGGGGCTCAACCTTAAAATTGCAGTTGATACTGGCTTCCTTGGGTGCGGTTGAGGTGTGCGGAATTCGTGGTGTAGCGGTGAAATGCTTAGATATCACGAAGAACTCCGATTGCGAAGGCAGCACACTAATCCGTAACTGACGTTCATGCTCGAAAGTGTGGGTATCAAACAGGATTAGATACCCT
+
EGGGGGGGGGGGGGGGGGGFGGGGGGGFFFFGGFGGGGGFFGFGFCFEGGGFGFGGDFCFFFGGGGGGGG7CFAFFFCFFFAFGGGGAFGGEGGGGGGGGGGGGGCGGGGGGEG9<FCF8ECFGFEEC+DFGGDF9FEGCF8FGD@CC8FFF@7>FFDGCD@FEGCEGGGGFGG@FCFGGFGFGCC77F@:BF;11:C@F:@:<FC*=:FF9+>C1G*853187>565EE@>==C:77FC<E5+@<FE@C6B>EE>$=9F<0@GF;>FF<F:;CCA@<D&DFF<>3,8,86+):+8+>GF=A,FECF=+8C,88+=CC>:=:@6)+EE;@C@AGGFDEGDE8E=EDFGEAGGF@@C?48FC:FDB<<GGGFFF9DGFF=CGGEFGEFFEDGGGGFGGGGGFEGGGGEGGGGGGGDFFFAFEGGGGGFCGGGCCCCC
@sI 182
TGAGGAATATTGGTCAATGGACGAGAGTCTGAACCAGCCAAGTAGCGTGAAGGATGAAGGTCCTACGGATTGTAAACTTCTTTTATAAGGGAATAAACCCTCCCACGTGTGGGAGCTTGTATGTACCTTATGAATAAGCATCGGCTAACTCCGTTCCAGCAGCCGCGGTAATACGGAGGATCCGTACGTTATCCCGATTTATTGGGTTTAAAGGGAGCGTAGAGGGGTTGTTAAGTCAGTGGTGAAAGTTTGCGGCTCAACCGTAAAATTGCAATTGATGCTGGCAGTCTTGAGTACAGTTGAGGTAGGCGGAATTCGTGGTGTAGCGGTGAAATGCTTAGATATCACGAAGAACTCCGATTGCGAAGGCAGCTTACTAACCTGTAACTGACATTGATGCTCGAAAGTGTGGGTATCAAACAGGATTAGATACCCT
+
@6@E8<FC<<@<EDEAFF9CEECFGGCFFFGGG8FGGGDFG8FC@DC,@FGAFEGG?A<F8CFCFCEF>:,CFFCDFACEG?F<6C<,,,:<DEFGG,,B<,??,BCG,,4?F8:+9<?,@,,CBEG,F=A,EFFDE9:EF?C+>@BFG9?=B+,8AFF,C,>,BCC@++8,,@B@F@*<:C<>*,453?7:DC,17*818+CCFF7=GCCC;C-&*/#+7*5+501FE9,33@5*,DFB<ADA@=,CF:=7E@37,+:B7GGGGFEC,DC+9E@A,86++,F<CFB,,FFFDGFEDECF8F=DA=EFC=EFDF@=CFBEED>E>CB@CBFDCCE8DE@FCFE=FCGGEA9EEB+BCFGEGDGF:<FFB@E<FEGFCDEC?FC<FGGGGFC<E9FFC@GGGGFGFCC@GGGFGF9FGFFFBGGGF9FGGGGCCA-B
@sI 183
TGGGGAATATTGCACAATGGGGGAAACCCTGATGCAGCGACGCCGCGTGAGTGAAGAAGTATCTCGGTATGTAACGCTCTATCAGCAGGGAAGAAAATGACGGTACCTGACTAAGAAGCCCCGGCTAACTACGTGCCAGCAGCCGCGGTAATACGTAGGGGGCAAGCGTTATCCGGATTTACTGGGTGTAAAGGGAGCGTAGACGGCGGGGCAAGTCTGAAGTGAAAGCCCGGGGCTCAACCCCGGGACTGCTTTGGAAACTGTTCTGCTAGAGGGCTGGAGAGGTAAGTGGAATTCCTAGTGTAGCGGTGAAATGCGTAGATATTAGGAGGTACACCAGTGGCGAAGGCGGCTTACTGGACAGTAACTGACGTTGAGGCTCGAAAGCGTGGGGAGCAAACAGGATTAGATACCCT
+
AEFFGFGGFGGGGGGGGFGGGCFFGGGGGGGGGGGG9FEEGDGGGGC@=FFGGGGF,CCCF<CFFDFFFFGFGG,CCGG7FE?FFGBFGGGG@FG?FGFGGGGGGGGGGGGAFGGGGGGGGGGGGGGGGGGGGGGGGGFG<,@FCECG*1>AGGGFFGGGGGCGGGFFF*4=FFGGDFCGCE:CF=(C,FFFGGDFC58?=5DCGEE>E'?ECEFFG8EC?8FCF;G>@:E@EEGF.>FEFECEGGGFB;<FCGGBGFGCC:CEE?,/G<F:4F)<$F<FFA8DFGGGEEB98FD@,9DFDEEEBF==E@,9,:FEFGGGF8GGGGGFA,F9,FE<AFFCCCGFDFCGFFEDFGGGGFGFFGFEDFF:78FGGGGGCGEEEDFF@CF7GGEFCAAFFE@BFGGGGGGGGGGCCCCC
@sI 184
TGAGGAATATTGGTCAACGGGCGTAAGCCTGAACCAGCCAAGTCGCGTGAGGGATGAAGGTTCTATGGATCGTAAACCTCTTTTATAAGGGAATAAAGTGCGGGACGTGTCCTGTTTTGTATGTACCTTATGAATAAGGATCGGCTAACTCCGTGCCAGCAGCCGCGGTAATACGGAGGATCCGAGCGTTATCCGGATTTATGGGGTTTAAAGGGTGCTTAGGCGGCCTTTTAAGTCAGCGGTGAAAGTCTGTGGCTCAAACATAGAATTGCCGTTGAAACTGGGGGGCTTGAGTATGTTTGGGGCAGGCGGAAGGCGTGGTGTAGCGGTGAAATGCTTAGATATCACGCAGAACCCCGATTGCGAAGGCAGCCTGCCAAGCCATGACTGACGCTGATGCACGAAAGCGTGGGGATCAAACAGGATTAGATACCCT
+
EFGGGGGGFGGGGGGGGFF:FFEGGGGGGGGGGGFEFGGGGGFFGGGEGCFGGFCGFFFGDC9EFFFEECEFGCCDE<CE@E<DCAGF5F8BFCF9?FFGGDEE+4C::BFFCFGGGGGCGGFFC,CF9,A<<D;D,7,3:@+>BGDGGFGGDGF7BCGGCFFGCECCG7F@;D@@F<BFFCGC7<EEGDBC+<F**<<+@E,=78FGGGC=6<>@C;.441E4C79%>,73@<6.4*<1CCDGF@GFFEFGGEC?2GF*%9C979D2+87EFFDGF@9=8GGGGFB,EA57*<8DFGGGEA,F<8@FEGFB8@+ECFDGGFDE>=@FGEC,?DFFD?98E9,:=,7F9GGGGF@@,DE7GGCAF@FFCA<E@@FFCCF<F?GGGGFGGEFGGGFGGGGFCGGGGFGGCCGGGGGGGGFFFCGGFCGGGFGCCCCC
@sI 185
TGGGGAATATTGCACAATGGGCGCAAGCCTGATGCAGCCATGCCGCGTGTGTGAAGAAGGCCTTCGGGTTGTAAAGCACTTTCAGCGGGGAGGATGGCGGTAAGGTTAATAACCTCATCGATTGACGTTACCCGCAGAAGAAGCACCGGCTAACTCCGTGCCAGCAGCCGCGGTAATACGGAGGGTGCAAGCGTTAATCGGAATTACTGGGCGTAAAGCGCACGCAGGCGGTCTGTTAAGTCGGATGTGAAATCCCCGGGCTCAACCTGGGAACTGCATTCGAAACTGGCAGGCTTGAGTCTTGTAGAGGGGGGTAGAATTCCAGGTGTAGCGGTGAAATGCGTAGAGATCTGGAGGAATACCGGTGGCGAAGGCGGCCCCCTGGACAAAGACTGACGCTCAGGTGCGAAAGCGTGGGGAGCAAACAGGATTAGATACCCT
+
EFFGGGGGGGGGFGGGGGGECGGGGGGGGGGGGGGGGGGGGGGGGEEFGGGFEGGGGGGDGGGGGGGGGGGGGGGG9FGCFGGFGGGGGGGGGG8EFF7@F+B<FEGGGGGGG<E<<,,3FEGGGGGGGGGGGGGDGGGCGGFGGGFEFEGGGGFGFGGGGGDFDFFCFGGGEGGGGFFGGGGGGEEGGFGGGECEG7CGG3;A?CGFGGGG5*/)A>GB>>EG>5E>CE618CF974<<FF8:FEGC:<0GGGGCFDC@:3,><EFGGGGFGGFGBF@,,E3&?FFGGFF<F@,8D5FD>EDGGGEGGGGFGFDCE8GEGE=@GFEGGA@=9GEFFBFECGGGFGD?=98GFF<GF9GGGEGGFDEF@FGFGGGGGGGGFGGFFGF,GGFEGGGFGGFCFGGFGGGGGGGGGGGGGFFFFGFFFGGGGGGGGGFFCCCCC
@sI 186
TGAGGAATATTGGTCAACGGGCGTAAGCCTGAACCAGCCAAGTAGCGTGAGGGATGAAGGTTCTATGGATCGTAAACCTCTTTTATAAGGGAATAAAGTGCGGGACGTGTCCTGTTTTGTATGTACCTTATGAATAAGGATCGGCTAACTCCGTGCCAGCAGCCGCGGTAATCCGGCGGATCCGAGCGTTATCCGGATTTATTGGGTTTAAAGGGTGCGTAGGCGGCCTTTTAAGTCAGCGGTGAAAGTCTGGGGCTCAACCATAGAATTGCCGTTGAAACTGGGGGGCTTGAGTATGTTTGAGGCAGGCGGAATGCGTGGTGTAGCGGTGAAATGCTTAGATATCACGCAGAACCCCGATTGCGAAGGCAGCCTGCCAAGCCATGACTGACGCTGATGCACGAAAGCGTGGGGATCAAACAGGATTAGATACCCT
+
FGEFFDFGGGGCGGGGCC7F,FFEFFGDGGGGDFFGGGGGGFG9FGB8BF:FGGDGC,CF<CFFEGGG9F<BFGGCG,CFGCGGEFGGGGG@F<EC9FGG9>+@FGGGGGG9@EF9EFF=FAFGGGGGGFGGGGFFDCFC,ACCCGGGFFC8@+:>FFFFGFFGGGG7FG@:,@>C:@F*4=CC@F*FE@CFGGC6=@<<CC<GGFGE?GFC@EE?C<FD?D55,?5::7,7<FG>C6>+F@7C?EA43&*3*5:%D<D=@@,;,EE7:DF?FF>=D;D=DGGEEDD<D=,C05DCGFF@CGED<@EDEEE>=@EGCB9,E,E@)=7CFCE;C9<BDDA3<DBECEFFB9GFEFC@@9GEGGGGGF9GEFFC7EGGFBF<FF@@FFGGFEFCEFGEGFGECDGGGCGEGFGDF,DF@9GFGGGFCGGGGGGCCCCC
@sI 187
TGAGGAATATTGGTCAATGGGCGGGAGCCTGAACCAGCCAAGTAGCGTGAAGGACGACGGCCCTACGGGTTGTAAACTTCTTTTATAAGGGAATAAAGTTCGCCACGTGTGGTGTTTTGTATGTACCTTATGAATAAGCATCGGCTAATTCCGTGCCAGCAGCCACGGTAATACGGAAGATGCGAGCGTTATCCGGATTTATTGGGTTCAAAGGGAGCGCAGACGGGTCGTTAAGTCAGCTGGGAAAGTGTGGGGCTCAACCTTAAAATTGCAGTTGATACTGGCGTCCTTGAGTGCGGTTGAGGTGTGCGGAATTCGTGGTGTAGCGGTGAAATGCTTAGATATCACGAAGAACTCCGATTGCGAAGGCAGCACACTAATCCGTAACTGACGTTCATGCTCGAAAGTGTGGGTATCAAACAGGATTAGATACCCT
+
<EFGGGGGGAF9FCEGGGDCFGG77FCGEG8FGG7CBEF?FFGGEFGGGE@EGG@FGC7FFFEFE<BE+CEEEGG,AAFGGEEFFCEC?,BBF?FFFCFGDFB7=:FCFDFFDFGGGFFG<ACFGF9FFFFDFGCGGGGGDC@GD7EFGCFE8FFGGGCGGG7DBCC*1=CFFF7*=FF?<9CGE@<E<:42+FFECFF>7;,8?C'8#3:(CE@B86,FBGD?57C;:E:82;F8B9,CF,+G4ACAF.E:/FFCD==C:,CGEFGFF>B5GFEC,@+=6DFF@B,5,,?G@GGGEFGGFA,+,EC=B,E>+FEE@FGGFE6+8=,EDFFGFGFFFEGGE4,EEGFGDF<CGFECDDF?EGGFGDFFGFCGGFGFGF:7GGGGGGFGGGFCGGGFEGGGGGGGGGGGEFDEDAGGGFGFGFGGGGGFC,GCCCCC
@sI 188
TGAGGAATATTGGTCAATGGACGCAAGTCTGAACCAGCCAAGTAGCGTGCGGGACGACGGCCCTCTGGGTTGTAAACTGCTTTTAGTTGGGAATAAAGTGCACCACGTGTGGTGTTTCGTATGTAACATCAGAAAAAGGACCGGCTAATTCCGTGCCAGCAGCCGCGGTAATACGGAAGGTCCAGGCGTTATCCGGCTTTATTGGGTTTAAAGGGAGCGCAGGCGGACCTTTAAGTCAGCTGTGAAATACGGCGGCTCAACCGTCGAACTGCAGTTGATACTGGAGGTCTTGAGTGCACACAGGGATACTGGAATTCATGGTGTAGCGGTGAAATGCTCAGATATCATGAAGAACTCCAATCGCGAAGGCAGGTATCCGGGGTGCAACTGACGCTGAGGCTCGAAAGTGCGGGTATCAAACAGGATTAGATACCCT
+
CFFGGGGGGEGGGGGGGGGCFGCGGEGGGGGGGGGGGGGGGGGGGGG@FFGGGGGDDG>EGGGGGEFFGCG7FGGDGGFFEFFGGGECEGGGGGFGGGGGGFDDGGG7EBFGGG@:FFGGGGGGG,DACDCGGG8FFGGGGGGGCEEFEFF9>F7CF9CFDDC@*8>CFEFGGGGGG7EGF9F@7<F7<648C>C1#2<F7::A93EGEF@C8:&7#(:<?GDGD7FF;7><@EF>CC>,3=23#FA/@<8:7F?;@+7FF=EF@C9FD9A*FGGGD;D66GGFFFB:,=BGEF8GGGFGDGEE9FGGCFF=,GE9GGGGGGGE@ECEEGGFFFFED?GGGDDFDFFAFCGGFE=9GFD4+GGGGGFGGGGGGGCFCFCGFGGGDFFCEFF:GGFFAGGGGGGGGDGGFCGGGGGGGEFGGGGGF9GGGEE8@CCC
@sI 189
TGAGGAATATTGGTCAATGGACGCAAGTCTGAACCAGCCATGCCGCGTGCAGGGTGACGGCTCTATGAGTTGTAAACTGCTTTTGTACGAGGGTAAACGCAGATACGTGTATCTGTCTGAAAGTATCGTACGAATAAGGATCGGCTAACTCCGTGCCAGCAGCCGCGGTAATACGGAGGATTCAAGCGTTATCCGGATTTATTGGGTTTAAAGGGTGCGTAGGCGGTTTGATAAGTTAGAGGTGAAATTTCGGGGCTCAACCCTGAACGTGCCTCTAATACTGTTGAGCTAGAGAGTAGTTGCGGTAGGCGGAATGTATGGTGTAGCGGTGAAATGCTTAGAGATCATACAGAACACCGATTGCGAAGGCAGCTTACCAAACTATATCTGACGTTGAGGCACGAAAGCGTGTGGAGCAAACAGGATTAGATACCCT
+
@FEFGGGGGGGGGGGGFFGFFGCGGGG<FFFGEFFGGG@FGGGGGGGGEGGGGGGGGGFGGGGGGGGGGGGGGGGGGGCFDGGGGGGGGDF+FCEGGGDFEE7FGGGGGGFGGGGEE9EGAF<<E<EFFEGGGGFDGDGF9>FFGGEGGGGGCCFEFGGFGGGGE:FF@FG7FECFGGGCCF1@@@FEF@7C3<=<EFB)GCFGG<<C@CBFF?<-G9>;9GCCFFC9<E<C@<,699C<CC9C?;7BFFFGGGG@GGGFDF9FGFFGD@F5AC9E@,:F=DECF,,EEF?E9BFGDFC==F6FECEEF8F>DAGGGDFF::6+)GEEADFA?CFDFEGGFGF9FFE<FFFF7FCGGGGGEFGFEFFE<FGGGGGF:CCFGGGGGFFGGGGGGE@GEGF<FCGDGFGEGFE8GFFECDEED@FGGGGFFB,CCCC9
@sI 190
TGAGGAATATTGGTCAATGGACGCGAGTCTGAACCAGCCAAGTAGCGTGAAGGATGAAGGTTCTATGGATTGTAAACTTCTTTTATACGGGAATAAACGGATCCACGTGTGGATTTTTGCATGTACCGTATGAATAAGGATCGGCTAACACCGTGCCAGCAGCCGCGGTAATACGGAGGATCCGAGCGTTATCCGGCTTAATTGGGTTTAAAGGGAGCGTAGATGGGTTGTTAAGCCAGGTGTGAAAGTTTGCGGCTCAACCGTAAAATTGCAATTGATACTGGCAGTGTGGAGTACAGTTGAGGTAGGCGGAATTCGTGGTGTAGCGGTGAAATGCTTAGATATCACGAAGAACTCCGATTGCGAAGGCAGCTTACTAACCTGTAACTGACATTGATGCTCGAAAGTGTGGGTATCAAACAGGATTAGATACCCT
+
GGFGGGGGGGGGGGGGGGFFGGG+@FGGGGGGGGFDFEGGCGFGFFGFFGFGGFFFGGGFGGGGG9FCCFEG,ECFFGGGFGGGGDEFFG>FG@FFF9:FGCFGGGG@AFFGGGAGG9FCFG9EBEF:FFFEF9;EFC9A<E7FB=CAF,86@<>7>FFDFDFF:C7:>FFCAC7<>>C<CFF7ECEDE>EFG,<85*:,++7:<C<*:?9<<:7FE)=>74;:7C;?5FCFGGGF>8+#@CB@<E#==++@*2,@@>C=?@?D;DCAAAF+FFGFDBD8=8=9F8C:,9,9DC,?CE,58<>B<=+GEF?AF?CB69,,ECC6FFC9GFDE<FFD9E@CFFGFFCGGFA@F@@CG:GFGEFC8E@E8E@9F@FFGGGGGGGGGGFEE@F9FGGGGGEEEDGGGGGGGGGFGGGGFDGGFFFFGFGGGGFACCCCC
@sI 191
TGAGGAATATTGGTCAATGGACGAGAGTCTGAACCAGCCAAGTAGCGTGAAGGATGAAGGTTCTATGGATTGTAAACTTCTTTTATACGGGAATAAACGAATCCACGTGTGGGTTTTTGCATGTACCGTATGAATAAGGATCGGCTAACTCCGTGCCAGCAGCCGCGGTAATACGGAGGATCCGAGCGTTATCCGGATTTATTGGGGTGAAAGGGAGCGTAGATGGGTTGTTAAGTCAGTTGTGAAAGTTTGCGGCTCAACCGTAAAATTGCAATTGATACTGGCATTCTTGAGTACAGTTGAGGTAGGCGGAATTCGTGGTGTAGCGGTGAAATGCTTAGATATCACGAAGAACTCCGATTGCGAAGGCAGCTTACTAACCTGTAACTGACATTGATGCTCGAAAGTGTGGGTATCAAACAGGATTAGATACCCT
+
AFGGGGGGGGGGGGGGGGGGFGGGGGGGGGGGGGGGGGGGGGGGGGGFGGGGGGGGGFGGFFGGGGGGFGGGGGGGGGEFGGGGGGGGG>:FFGEGGFEGGGGGGGGGGFGGGGGGGGDFGGGGGGGGGGGGGGDGGGGGDFGGGGGGFGGFGGGGGGFEFDFGEEFGGGGF;FGEGCF<<D::>>EGGGGGG@<8=ECFFFC<?<#C(<<CEFGFE@:/=F9@AA@*2=/FCFD0C4EC?,9CA?FCEE@FFGGFCDFFFE?=@DGGFGGFEFE,@,=6+,,9,5,AEF9F7FFFD,8DD<==FC+FF8E>,487EDGFGGGDAGEEE@C=CCFGFC:,FDGFFCCGGGGF<EGF7FE=EEFFGFFFFEEFFCGFE;,,<ECGGGEGGDFECDFF@EGGGGGGFGGEFAFECFGEFCFFGGGGGGGFGFCC<@CC
@sI 192
TGAGGAATATTGGTCAATGGGCGAGAGCCTGAACCAGCCAAGTAGCGTGCAGGATGACGGCCCTATGGGTTGTAAACTGCTTTTATAGGGGAATAAAGTGAGAGTCGTGACTCTTTTTGCATGTACCCTATGAATAAGGACCGGCTAATTCCGTGCCAGCAGCCGCGGTAATAAGGAAGGTCCGGGCGTTATCCGGATTTATTGGGTTTAAAGGGAGCGTAGGCCGGAGATTAAGCGCGTTGTGAAATGTAGATGCTCAACATCTGAACTGCAGCGCGAACTGGTTTCCTTGAGTACGCATAAAGTGGGCGGAATTCGTGGGGTAGCGGTGAAATGCTTAGATATCACGAAGAACTCCGATTGCGAAGGCAGCTCACTGGGGCGCAACTGACGCTGAAGCTCGAAAGCGCGGGTATCGAACAGGATTAGATACCCT
+
GGGGGGGGGGGGGGGGFGGGGGGGGGGGGGGGGGGGGGGAEE,CFFGECGGGGGGGGGGGGGGFFGFGGGGGGGGFGFFG<:EGGFGGGGGGGGGGGGGGGGGGGGGGDFGGGGGGGGGGGGGFAFCE@FGGFGGFDFGGGFEEDGGGGGGCFFGDGGG7DF7F@8FGE7FE9,?FC>7<FFFEEGC7*<**2,:4=E7<$5FFFC2<CF:F7<F?EF?>4GE8=3DCCEFCF<@6EDCBC@#2=<8<99CDCDC?GFF@@GGFAEAFACC?*@GGEC?>?FGGFFB,,<BB8C6FE;GCAFAF@GGGGGGGFCEEGGEF?8GGBGGFFGEAFFGGFCECE=9:B,DGFGCGGEGGEFEBFCDFFA@FE@CGGGGGGGGGGGGFF<EGGFGGGGFF?FFF,GGGGGGGGGGFGGGGGGGFGGGGF@CGGGFCCCAC
@sI 193
TGAGGAATATTGGTCAATGGGCGAGAGCCTGAACCAGCCAAGTAGCGTGAAGGATGACTGCCCTATGGGTTGTAAACTTCTTTTATAAAGGAATAAAGTCGGGTATGGATACCCGTTTGCATGTACTTTATGAATAAGGATCGGCTAACTCCGTGCCAGCAGCCGCGGTAATACGGAGGATCCGAGCGTTATCCGGATTTATTGGGTTTAAAGGGAGCGTAGATGGATGTTTAAGTCAGTTGTGAAAGTTTGCGGCTCAACCGTAAAATTGCAGTTGATACTGGATATCTTGAGTGCAGTTGAGGCAGGCGGAATTCGTGGTGTAGCGGTGAAATGCTTAGATATCACGAAGAACTCCGATTGCGAAGGCAGCCTGCTAAGCTGCAACTGACATTGAGGCTCGAAAGTGTGGGTATCAAACAGGATTAGATACCCT
+
CFGGGDGGGGGGGGGGGCGGFFCGGGGGGGGGGGGGGGG<DFFGFGGFCFGGGGCFDFFFGGFFGGFG8EFGGGGGGFGGAFGGGGGGG,BFFGGGF9FFFE@<FFGGGAFGGGGCGFGGGGG9AEGGGEG9F9@@FGGGC<B7EF8FDAEGFCEGGGGD,>3,8CGFGG:,,@:F7>F@CFGG792=?>83G>G:EGFF?4.>CFD<>FGG+?=58=FEA=7C8;+8=CFFAC<6CFCFGCCEGD8@3@#-DFGDGFGFDGA?GGEAECFFFGFF@,F=DDAEGG<GFFFA*EFFE;FFCF=FGFCEBCFE@,8EC78AGFEC5@>EEGGFCEAD9DGGE=@A,GGGFGGFGFCC@?GF>GCFGGGGFCGFFFDGGGFEGGGGGGFGGGGFF8GGGGGGF>GGFGGGGGGGGGGGGFFFFGFEGGGGGGGCCCCC
@sI 194
TGAGGAATGTTGGCCAATGGGCGAGAGCCTGAACCAGCCAAGTAGCGTGAAGGATGACTGCCCTATGGGTTGTAAACTTCTTTTATAAAGGAATAAAGTCGGGTATGGATACCCGTTTGCATGTACTTTATGAATAAGGATCGGCTAACTCCGTGCCAGCAGCCGCGGTAATACGGAGGATCCGAGCGTTATCCGGATTTATTGGGTTGAAAGGGAGCGTAGATGGATGTGTAAGTCAGTTGTGAAAGTTTGCGGCTCAACCGTAAAATTGCAGTTGTTACTGGATATCTTGAGTGCAGTTGAGGCAGGCGGAAGTCGTGGTGTAGCGATGCAATGCTTAGATATCACGAAGAACTCCGATTGCGAAGGCAGCCTGCTAAGCTGCAACTGACATTGAGGCTCGAAAGTGTGGGTATCAAACAGGATTAGATACCCT
+
CGGGGFGGG<FFGGFFGGGGFGGGGGGGGGGGGGGGGGDFFGGGGGGGGGGFFGGGGFFFGGGGGGGGGGGEGCFEFGFGFGFGFGGGGGGGGGGGGGGAEG@FFGGGGGG,EEFFGDGGGGGE,,ECGFGGGDFGGGFFFB@FGCBFGGABF=D7DFGCGGGGD+CFCGGGGGGGGGDG78,>FFECFFGGGCFE**+7+B+FCGFE#::794<AE=FA5:;FC;8>?<#>CC<3CF7?FC6=<36;@6<C>EE@/=F=,GGGGGGF=CDDGFBF@#?36@5C??FE8<<GE?,<8EEGFE?FE6GFC8C9+87GGGGGFFGEDGCEBFF9ECEDGFGGGFGGGGGGGFEEC:CE>FF@CC:<FFEGEFGGGFGGGFAFGGGGGGGGGGGFGGGFGGFCGGGGGGGGGGGGGFCGGFFFDGEGGGGGFDFCCCCC
@sI 195
TGGGGAATATTGGGCAATGGACGCAAGTCTGACCCAGCAACGCCGCGTGAAGGAAGAAGGCTTTCGGGTTGTAAACTTCTTTTGTCAGGGAAGAGTAGAAGACGGTACCTGACGAATAAGCCACGGCTAACTACGTGCCAGCAGCCGCGGTAATACGTAGGTGGCAAGCGTGGTCCGGATTTACTGGGTGTAAAGGGCGTGCAGCCGGGCCGGCAAGTCAGATGTGAAATCTGGAGGCTTAACCTCCAAACTGCATTTGAAACTGTAGGTCTTGAGTACCGGAGAGGTTATCGGAATTCCGTGTGTAGCGGTGAAATGCGTAGATATAAGGAAGAGCACCAGTGGCGAAGGCGGATAACTGGACGGCAACTGACGGTGAGGCGCGAAAGCGTGGGGAGCAAACAGGATTAGATACCCT
+
AEGGGGGGGGGCFGGGGGGGGGGGGGGDGFFGGGGGGGGGGGGGGGG:FEGGGGGGFGG8EDFFGFGGGGGGFGGFCFGGGGGGGGGGGGFGGGFGGGGGGGGGFGGGGGGGGGGGFGFGGGGGGGGDCDFFGGCD,DFFAFGGFGCFFE@CEGGGGEGGGCFGFGC+*?8#*=CD=FE<F1?:CCF60G@EFG:CCGCFDGGFFGEEEE8EE=@9F7<@A268/;@=G4#F:><6E;E=EEF<CGGGGGGGGFGEFF@,=+FFFCFFD?E,<B;ECEGEDCGFDFAC7CGGFD9++EB8+EEF>@)CEEFFFAFC@EDGFDE,GFFFGGGGFF:CEEAEB@,:C=FGGGGGGGGGFECFEGGGGGGGGGGEFEGGGGGGGGGGGGCEGGGGFFGFGFCGGGGGGFGGGFGGGCCCCC
@sI 196
TGAGGAATATTGGTCAATGGACGAGAGTCTGAACCAGCCAAGTAGCGTGAAGGATGACTGCCCTATGGGTTGTAAACTTCTTTTATACGGGAATAAAGTGAGGCACGTGTGCCTTTTTGTATGTACCGTATGAATAAGGATCGGCTAACTCCGTGCCAGCAGCCGCGGTAATACGGAGGATCCGAGCGTTATCCGGATTTATTGGGCTTAAAGGGAGCGTAGGCGGACGCTTAAGTCAGTTGTGAAAGTTTGCGGCTCAACCGTAAAATTGCAGTTGATACTGGGTGTCTTGAGTACAGTAGAGGCAGGCGGAATTCGTGGTGGAGCTGTGAAACGCTTAGATAGCACGAAGAACTCCGATTGCGAAGGCAGCCTGCTGGACTGTAACTGACGCTGATGCTCGAAAGTGTGGGTATCAAACAGGAGTAGATACCCT
+
EDGGGGGGGGGFCEGGGGGGGCFGGGGGGGGGGGGGGC<DFGFCFFEFGEGGGGGGGGGGCFFF8<C,EECCCFG,CFGFGG9FG<EF=FC:BEEFGGAEAFGGDGEFGGFFEGFCGCGG9FFFGFEFADCCGFEEFFFFEF+BCEC,>:<FFG@BBFG+>FFGC=BFEG*3<>7FEGEF:8>D:>5<@6:1B@=EC?::F:@FC/AF:C<B9B75C:F:6?8>@5DCC5F;FBF<FGGGFFCC@<<9F7GGGEE>D?G=;GGFGGGE8%<FDFGFE7DD6GGGGE<EFA9<CCFGGGGFCFFDECGGGGGFD8ECC7FGFA9,)A4,FFE:88F=4C,GFDEF7GGGECFFFCB@EFGF@C@<9GFGCFEGGFGGFFEGGGFEGGFFE;GEGGGFCGGFDGFGGFEFFCFGGGGFGGGFFEFFE,GGGGGCCCCC
@sI 197
TGAGGAATATTGGTCAATGGGCGAGAGCCTGAACCAGCCAAGTAGCGTGCAGGATGACGGCCCTATGGGTTGTAAACTGCTTTTATAGGGGAATAAAGTGAGTCACGTGTGATTCTTTGCATGTACCCTATGAATAAGGACCGGCTAATTCCGTGCCAGCAGCCGCGGTAATACGGAAGGTCCGGGCGTTATCCGGATTTATTGGGTTTAAAGGGAGCGTAGGCCGGAGATTAAGCGTGTTGTGAAATGTAGTTGCTCAACATCTGCACTGCAGCGCGAACTGGTTTCCTTGAGTACGCACAAAGTGGGCGGAATTCGTGGTGTAGCGGTGAAATGCTTAGATATCACGAAGAACTCCGATTGCGAAGGCAGCTCACTGGAGCGCAACTGACGCTGAAGCTCGAAAGTGCGGGTATCGAACAGGATTAGATACCCT
+
EFGGGGGGGGFGFFGGGCG8FGGGGGGGGCGGGGGGGFGFCGGGGGGB7FFGGGG8EFECGGGGGECCFGFCFFGFGGGG,A<FAFG<DFGBCDDD<FFGGG?,9EFGG4+<,,,,CEFGGGGG9FG<F8FF<FFFGGGGGGCECGGD,:BBDF@FGGCGGDFGCEGGGG7CGF8F7<>FFGGF*>=F6=89F?GC==C8@@0?BF@.2<;BCEF3C8:544E4=BFDEFFBC#<=ECC:FC,EF50=@@,A#@<4:GFDAFCEE@FGC>C>FCGE@,:4$DACGFG<FF,E5ECC?AEFGFCF?+:GDFGF@,+GGF7GFFEC5CCFEEFADFDGGF<@FGGFCGFF:,F?6?+F7GGFECGFGGFGF<EF9GGGGFFCCGGGGGFBGGCGGF9GEDFD@7GGFDGGFF@GEFGGEGFFGGGGFGGGGGFCCCCC
@sI 198
TGAGGAATATTGGTCAATGGACGCAAGTCTGAACCAGCCATGCCGCGTGCAGGATGACGGCCCTATGAGTTGTAAACTGCTTTTGTACGAGGGTAAACGCAGATACGTGTATCTGTCTGAAAGTATCGTACGAATAAGGATCGGCTAACTCCGTGCCAGCAGCCGCGGTAATACGGAAGAGTCAAGCGTTATCCGGATTTATTGGGTTTAAAGGGTGCGTAGGTGGTGATTTAAGTCAGCGGTGAAAGTTTGTGGCTCAACCATAGAATTGCCGTTGAAACTGGGTTACTTGAGTGTGTTTGAGGTGGGCGGAATGCGTGGTGTAGCGGTGAAATGCATAGATATCACGCAGAACTCCGATTGCGGAGGCAGCTTACTAAACCATAACTGACACTGAAGCACGAAAGCGTGGGGATCAAACAGGATTAGATACCCT
+
FGGGGGGGGGGGGGGGGGGFGGD@FFG@FGGGGGGGGGGG9F8;@FFFGGGGGGGGGGGGG+CGGGF,?FGGEGFGGGGGGGGGFGG9F=FF:FGGG94+@@>E9FFEGB<CFGCG5FFFFEFFG?F7FF=@FFGGGAFG,@FF+D7FAFFFFGG7>FGGC,>FEGDEF0F7F;CEG#<0)5?:,3=<F1:FGFFG=C:FFFEFCF?F7<F9;9FAD=GE=9C*@7*.0,F0FC@309@-GFCE@6@@3D.B<CFEGGFB8;87@/FGEGEA>C6==4=DGGGGGGGFFCCCDFCGFEE,,=DFF?+GGGGFEGGGEC,FFEEDFECFGFE9E<FFF<GGGGGGGGGFADGGGEFBGGGGGGGGGAFGGGGGGGFFGGEFFFGGGGGGGGFF@GGGGGGECGGGGGGGGGGGGGGGF<FEGGGGFAGGGGGCCCC<
@sI 199
TGAGGAATATTGGTCAATGGGCGCAGGCCTGAACCAGCCAAGTAGCGTGAAGGATGACTGCCCTATGGGTTGTAAACTTCTTTTATATGGGAATAAAGTTTTCCACGTGTGGAATTTTGTATGTACCATATGAATAAGGATAGGCTAACTCAGTGCCAGCAGCCGCGGTAATACAGAGGATCCGAGCGTTATCCGGATTTATTGGGTTGAAAGGGCGCGTAGGTGGACAGTTAGGTCAGTTGTGAAAGTTTGCGGCTCAACCGTAAAATTGCAGTTGATACTGGCAGTCTTGAGTACAGTTGAGGTAGGCGGAATTCGTGGTGTAGCGGTGAAATGCTTAGATATCACGAAGAACTCCGATTGCGAAGGCAGCTTACCAACCTGTAACTGACATTGATGCTCGAAAGTGTGGGTATCAAACAGGATTAGATACCCT
+
CCEFGGGGGGGGGFGGGFGF,@E7F+6@FDGG8CFGFFDEE<FFEECFEGFGGFDDGC,F,C8FE,@8FGEG:CFFDFGFAAFF,@FA<E<AE,CEFA<F9FEGGFC+BFGCGF9F,CFEF,C@C9C9DEFBGGGGGGGGC,?=EEFE,<E,=A,<BC,33,3,@3>:>:CCFDFDGGG,3>FGFD****6>B;:>**8DCG:EDFF9&<;20,*#16;(::8+#++1=@=<:,>93+3:8F?DCAD@6+>EFGFGDE@DF+<GE>=F=EC;@8EF@4+2+@:=,FFGFEGFFFFF=@8B8F?FB=GGGFECFFEC8,,FFF>+FGE9;D<EAGEDFCGFEAFFFFF<CCFFAEEFDFGCCCF@EE?GGFGGFCFC:C,GGFCGFGFFCGFFFCFFDGGGGGGFGFGGGEF<FFCEFFE@DCGGGGGFGGGCCCCC
@sI 200
TGAGGAATATTGGTCAATGGGCGCAGGCCTGAACCAGCAAAGTAGCGTGAAGGATGACTGCCCTATGGGTTGTAAACTTCTTTTATATGGGAATAAAGTTTTCCACGTGTGGAATTTTGTATGTACCATATGAATAAGGATCGGCTAACTCCGTGCCCGCAGCCGCGGTAATACAGAGGATCCGAGCGTTATCCAGATTTATTGGGTTTAAAGGGAGCGTAGGTGGACAGTTAAGTCAGTTGGGAATGTTTGCGGCTCAACCGTAAAAGTGCATTTGATACTGGCAGTCTTGAGTACAGTTGAGGTAGGCGGAATTCGTGGTGTAGCGGTGAAATGCTTAGAGATCACGAAGAACTCCGATTGCGAAGGCAGCTTACCAACCTGTAACTGACATTGATGCTCGAAAGTGTGGGTATCAAACAGGATTAGATACCCT
+
EEDGF8ECEG,CFFGDDFFGGF@CCCGGGG<@CFFGGG,AFFGF,EC@:FGFGGFFG9EF8FFFGFFGGFBEGG9E<FFFGAFGFGFGCFFA<FDCGDFGGFFAAEEE8FCEFGG?FGGG9AFF9EFFAFAF9,9,CE,?,:?:EGECF<FFF<F7>,+8CCCCC+<C:F+33,=,7>78,@,@>>*>F7>,D*#=/32,BCC&,@<F#6@>,F8)13=65>297+++,7FF<CFEFDEGGE+,@6,1+CC@+=88=CF:++:,8,=8,@,+A,,C,9D==?GGGGFGE=?<;@,EGFE=,F?FGGGCC8ABD?GGGGGGGFGGFGGFFFF@5,GD><,,9,,@GGDGFE<FFEGF@FGCECGGFCGGGGGGGGGFFDFFFGFGGGGGGGFEE<GGGFCFGGGGEAGEGDFFFFGGDGGFGGEGF9GGGE@BCCCC
@sI 201
TGAGGAATATTGGTCAATGGACGCAAGTCTGAACCAGCCATGCCGCGTGCAGGATGACGGCTCTATGAGTTGTAAACTGCTTTTGTACGAGGGTAAACGCAGATACGTGTATCTGTCTGAAAGTATCGTACGACTAAGGATCGGCTAACTCCGTGTCAGCAGCCGCGGTAATACGGCGGAATCAAGCGTTATCAGGCTTTCTTGGGTTGAAAGGGTGCGTAGGCGGTTTGATAAGTTAGAGGTGAAAATTCGGGGCTCAACCCTGAACGGGCCTCTAATACTGTTGGGCTAGAGAGTAGTTGCGGTAGGCGGAATGTATGGTGTAGCGGTGAAATGCTTAGAGATCATACAGAACACCGATTGCGAAGGCAGCTTACCAAACTATATCTGACGTTGGGGCACGAAAGCGTGGGGAGCAAACAGGATTAGATACCCT
+
CFFCGEFFFGGGGGGDFGGFFEEGGGGCFGGAFFGECEFEF<FFGGDGEEFFFECF8E@FF:CFGFDFFFCFFFFFGFFGGGGGFFCGFG:FEFFFGGGGGGGGGGGF?FFGGGFC<FFG<,,EFFF>F=@FGFEEGFGGF8FEGGGGG,,,BDFCACC8,,@F7+@**@>,<>7>*5=***7>:<6F@BEGG,<<**F;$8?<<CE7,57C@GGFEBG;)484:7A<:3-#-3@8<77=DCGGE<@#@EEGGEGD=:FGGGFCBDE@++7;A99F>,?+==+?A:,,,FEF;AFGGGGGCDEFAGC=>FCFFEE8@E==GFEC=ECCE;C,DGDCE<EGGEFFDE<,FGGGFB7@GGEECGFCE9GFEEFEEFE<CCGGFGFC@,E,GFCCEF6B,GGFFGGGGGGEFGGGFFEGGGFFGFGGGFFEGFGCCCCC
@sI 202
TGAGGAATATTGGTCAATGGGCGCAGGCCTGAACCAGCCAAGTAGCGTGAAGGATGACTGCCCTATGGGTTGTAAACTTCTTTTATATGGGAATAAAGTTTTCCACGTGTGGAATTTTGTATGTACCATATGAATAAGGATCGGCTAACTCCGTGCCAGCAGCCGCGGTAATACAGAGGATCCGAGCGTTATCCGGATTTATTGGGTTTAAAGGGAGCGTAGGTGGACAGTTAAGTCAGTTGTGAAAGTTTGCGGCTCAACCGTAAAATTGCAGTTGATACTGGCAGTCTTGAGTACAGTTGAGGTAGGCGGAATTCGTGGTGTAGCGGTGAAATGCTTAGATATCACGAAGAACTCCGATTGCGAAGGCAGCTTACCAACCTGTAACTGACATTGATGCTCGAAAGTGTGGGTATCAAACAGGATTAGATACCCT
+
GGGGGGGGGGGGGGGGGGGFGGGGGGGGGGGGGGGGGGGG@FGGGGGGGGGGGGGGGGCFGGGGGFEEFGDGGGCFGGGGGGGGGGFGFDFGGGGGGGGEGFGFGGGGGGGGGEDFGCFGGGGGFGGGGGGGGGGGGGGGGGGDEFEFDFGGCFGGGGGGG8D<EEGGGGGGDEC<CDG3,D0AF:>?G8GFFGE>EC@FG@FFGG5>GGGGCF@=>>GBCFGGFFGF.FEGFF@:<77<FGGGGFFFFFDGGGGGFCFDCGGG>EFGGGGFGGFEFAFFDGGGGGGFE8FGEFDECDEA,E9GGGGGGGGGFF@GCDFGGGGGFGGFDGGGGGGGEAFFF8GGGGGGGGFGGGGGGGGGCGGGGGGGGGGGGFGGEFEEEGGGGGGGGGGGGGGGGGGFFGGGGGGGGGFFGGGGGGGGGGGGGDGGGGGCCCCC
@sI 203
TGAGGAATATTGGTCAATGGACGAGAGTCTGAACCAGCCAAGTAGCGTGAAGGATGAAGGTTCTATGGATTGTAAACTTCTTTTATACGGGAATAAACGAGTCCACGCGTGGATTTTTGCATGTACCGTATGAATAAGGATCGGCTAACTCCGTGCCAGCAGCCGCGGTAATACGGAGGATCCGAGCGTTATCCGGATTTATTGGGTTTAAAGGGAGCGTAGATGGGTTGTTAAGTCAGTTGTGAAAGTTTGCGGCTCAACCGTAAAATTGCAATTGATACTGGCAGTCTTGAGTACAGTTGAGGTAGGCGGAATTCGTGGTGTAGCGGTGAAATGCTTAGATATCACGAAGAACTCCGATTGCGAAGGCAGCTTACTAACCTGTAACTGACATTGATGCTCGAAAGTGTGGGTATCAAACAGGATTAGATACCCT
+
AFFCFFGGGGGGGGGGGGG<EGGGGGGGGGGGGGGGGGGFGGGEFGG,:CDFGGFGFFFC@FDFF<FCFFG@FGGGGGGGGGGGGGGGGGGGGFGGGGGGGFFGGACEGEGGDEFFG<CFFCGGFEDFGGFGGGGGGGGF>FEDG@=B,:BFG<FGD9B@,:=FGGGG<7FEGEGDEGGEC8EF*1:CFGGGGGEGGG>FFFD:@1?4C<F<CF3);>DEE;;09DC=7EGGFCFED1@@7CDE7<,,8366>CFE:DGD7GGDAEFGE@F$=<GGF;CDFEDCGGGF9<C99E=ACAGFEEBB<8DFF8CGE8GEEF8C99B@=@64E=C=CGE@;CGGF8E:,GGGGFFCFB+CGGFB>GGGFCFFE@FGFEDFFGGGGGGGGGGGGFCFGGGGGGGGGGFFDFGGGGFGGDGGGFAFFGGGGGGGGGGCCCCC
@sI 204
TGGGGAATTTTGGGCAATGGGGGCAACCCTGATCCAGCCATGCCGCGTGCGGGAAGAAGGCCTTCGGGTTGTAAACCGCTTTTGTCAGGGACGAAAAGGTGCGGGTTAAGAGCTAGCACTGATGACGGTACCTGAAGAATAAGCACCGGCTAACTACGTGCCAGCAGCCGCGGTAATACGTAGGGTGCGAGCGTTAATCGGAATTACTGGGAGTAAAGCGTGCGCAGGCGGTTGGGTAAGACAAGTGTGAAATCCCCGGGCTTAACCTGGGAACTGCATTTGTGACTGTCCGACTGGAGTATGTCAGAGGGGGGTGGAATTCCAAATGTAGCAGTGAAATGCGTAGATATTTGGAAGAACACCGATGGCGAAGGCAGCCCCCTGGGGCAAAACTGACGCTCATGCACGAAAGCGTGGGGAGCAAACAGGATTAGAGACCCT
+
@FFGGG>GGGGGGGGGGGFEGGGGGGGGGGGGFGGGGGGFCCEFEEFFFGGGGGGGGGGFGGGGGGGGGGGEFGGGGEGGGG9EBFECFGFDFCCF:FGFFFGGGEGGAFGDGFGGCGEGGGGGGGDGGFDE@FF>FFGGGGGGGGG>FEGGGEFG?FFG>:<CGGGGECF=EGGGG9FFFG7<C8:;:*:8:*2*:9EGCD;@EGF79C@*A2+;##1@6:ED,5C@DED:-FA2;9<@09+##3@=79=2*7:C@9?CCE<>3>A<FF9D@:B>;78FFGFFA8EF7F7FE8=FA7F9EE,,GDB8EEDGDEDE,9,@E9<,@,FFFEFEGFGGCC:?EGGF@F;A:B<FC,AGGFCC?@FFDFCFAFE,FCC:EC@GFGEGGGGGGGFGGF@+EFCFF<GGFFGFGGGGGGFGGFFFE<<FFGGGGGCFDFF,CCCCC
@sI 205
TGAGGAATATTGGTCAATGGGCGAGAGCCTGAACCAGCCAAGTAGCGTGCAGGATGACGGCCCTATGGGTTGTAAACTGCTTTTATAAGGGAATAAAGTGAGTCTCGTGAGACTTTCTGCATGTACCTTATGCATAAGCACCGGCTAACTACGTGCCAGCAGCCGCGGTAAACCGTCGGGTGCTAGCGGTGTCCGGAATTACTGGGTGGAAAGGGAGCGCAGGTGGCAGTGCAAGTTGGATGTAAAATCTACGGGCTCAACCCGTATAAGCATTCAAAACTGTGCAGCTTGAGTGAAGTAGAGGTAGGTGGAATTTCCGGTGTAGCGGTGGAATGCGTAGATATCGGAAGGAACATCAGTGGCGAAGGCGACCCACTGGGCTTTAACTGACGCTGAGGCTCGAAAGCATGGGTAGCAAACAGGATTAGATACCCT
+
DGGGGGFFGFGFGFFCDDGD@FGGGGGGGGFFGGGGGGGGGGGGGGGGEEGFGGGGFFFGGGGGGE<DFGGE7?AFGGGGC9CFFFGFFGG<AFGFFGGG9<FC9FF@,,85CFF9EGEFFFFFD,ECCD9,,CCEG9?F8A7BC+8BFAEF7FGGF93DDCEGGGB@FDGG9,@F*BF:CEE@FFG7*=CGG?FDGGFF@<B<7:CC$4).3=*5C*:>C974GGGFF?@,E<:@GFGC@:GE<@EF:6GF9EE>D=7E&:;DGD;FDC?#,0.C5=9D@B,<FGGFGFC2,,FFGGCGGFGGGFFE@DADFEGDGGGDEC=5>G@FGGECFF6FC:,C6FF:F<E?9FGFFCF?AE?DGGGGGGGECGGFGGGFGFGGGGGGGGGGFCGGGGGGGGGGGGCFGFCFFGFGGGGFFAGGGGGGGGGFFDCCCCC
@sI 206
TGAGGAATATTGGTCAATGGACGAGAGTCTGAACCAGCCAAGTAGCGTGAAGGATGAAGGTTCTATGGATTGTAAACTTCTTTTATACGGGAATAAACGGATCCACGTGTGGATTTTTGCATGTACCGTCTGAATAAGGATCGGCTAACTCCGTGCCAGCAGCCGCGGTAATACGGAGGATCCGAGCGTTATCCGGATTTATTGGGTTTAAAGGGAGCGTAGATGGGTTGTTAAGTCAGTTGTGAAAGTTTGCGGCTCAACCGTAAAATTGCAATTGATACTGGCAGTCTTGAGTACAGTTGAGGTAGGCGGAATTCGTGGTGTAGCGGTGAAATGCTTAGATATCACGAAGAACTCCGATTGCGAAGGCAGCTTACTAACCTGTAACTGACATTGATGCTCGAAAGTGCGGGTATCGAACAGGATTAGATACCCT
+
EFGCGDFGGGGGGGE,6,EEFGGCFDCFGGGGGFDFFFG8FGFGFGGCCBFFFGFFE@FEFFGGFC6CEEFFGGGGGGFFEFGGGGGGF@F@FFEFFC:CB?:<<FGGGEFGGGGGFFGGFGGGGF,8<+:?EFGA?FDC,?=FE@CFG9FGF7FG7,FDGF8F==C75@CFGGGGGEGCDCG7F:*5<5:=C<:'CC?=5;7C5<GFFFEG+8>=B9GFAFC@6DC8,:FGGGGCD:EF6377%GGGGGGG.GGGE.<@DGGFGFFFCGF5GFFGF<FDFFGGGGFBGGGGDFAEEGGGGFBGGGGGGFGGGGGEDGGGGGGGFGCFFGGGEGGFECA9GGFE,CFGBCCFCCEGGGGGGGEGFGGGGGFGGGGGGGGGGGGFGGGGGGFFEEGGGGGGGGGGGGGGGGGFFCGGGGGGGGGGFGGGGGGCCCCC
@sI 207
TGAGGAATATTGGTCAATGGACGAGAGTCTGAACCAGCCAAGTAGCGTGAAGGATGAAGGTTCTATGGATTGTAAACTTCTTTTATACGGGAATAAACGAATCCACGCGTGGATTTTTGCATGTACCGTATGAATAAGGATCGGCTAACTCCGTGCCAGCAGCCGCGGTAATACGGAGGATCCGAGCGTTATCCGGATCTATTGGGTTTAAAGGGAGCGTAGATGGGTTGTTAAGTCAGTTGTGAAAGTTTGCGGCTCAACCGTAAAATTGCAATTGATACTGGCAGTGTTGAGTACAGTTGAGGTAGGCGGAATTCGTGGTGTAGCGGTGAAATGCTTAGATATCACGAAGAACTCCGAGTGCGAAGGCAGCTTACTAACCTGTAACTGACATTGATGCTCGAAAGTGTGGGTATCAAACAGGATTAGATACCCT
+
DGFGGGGGGGGGGGGGFDF<FFGGGCCFGGGGGGGGGGFFGGFGGGGGGGGGDFFDEGACFDFGGGGGGGFFGFGGGGGGGGGGGGGGGDDCGFGFGGGGEGGCGGEGCCGGGFGGFGGGFFFGCGGGFFGGGDFGFGG@FGGDGGGGGFGFCFFCEFFGFGGFGGGGCCGFCFGDC**>DGG7:<CF<77C:F:.4,:CFG-@FGFF?@F>7<F>B5CEF;3:*9?9:5CG::@1<C@CFFFE=FGF;>=7CC@%*8/BCG57EEFGGDC3-<>C2EEGCEB<CF?C,FCEDB@,EFGGGFDF8EGGGGFFF=44,7FFGFEGBFCAEEFC9,?=CEGGED@A,FEEFFGF@CGEECF@6FCFFF<FEBCGDFFGGGGGEFGEEEAGFFFFGGGFGGGCGFGFGGEGFGGFGGGGGGGFEGGGGGGGGGFCCC<C
@sI 208
TGAGGAATATTGGTCAATGGACGAGAGTCTGAACCAGCCAAGTAGCGTGAAGGATGAAGGTTCTATGGATTGTAAACTTCTTTTATACGGGAATAAACGAATCCACGCGTGGATTTTTGCATGTACCGTATGAATAAGGATCGGCTAACCCCGTGCCAGCAGCCGCGGTAATACGGAGGATCCGAGCGTTATCCGGATTTATTGGGTTTAAAGGGAGCGTAGATGGGTTGTTAAGTCAGTTGTGAAAGTTTGCGGCTCAACCGTAAAATTGCAATTGATACTGGCAGTCTTGAGTGCAGTTGAGGTATGCGGAATTCGTGGTGTAGCGGTGAAATGCTTAGATATCACGAAGAACTCCGATTGCGAAGGCAGCTTACTAGCCTGTAACTGACATTGATGCTCGAAAGTGTGGGTATCAAACAGGATTAGATACCCT
+
GCEGGE<EFGFFGEFGGGCFGGGGDGGEGFGFGGGGGG,EDGFFGFFFGGGGGFGGGFFFFCEFEFFFCE9,CCEGCFFDFEGGGFGDFGECEGGGGGDFFGGGGDCCCCC7B9?EFAF9,CFDDEEEBEADFG9EFFGGFGCEECEG8,8+=+CFGGFC<FD@CEEGCFGGGFC@7*>:B@B>*<5ECEC><FCEGCFB@4,75:>=B7FFGGCAC=F*07,DE:78CCE8@7D8B;@<,<@EFDFF@<5AFGGF7/7B@CF<E;FFF1F9F<EA=.FF?=EGF?F9?EFF:<@,CFEB8GFFC+F4DFFD@4>7BDGEGGGGFGEEGGGFFFFFCFGFFCGF8@FGGEFFF@@:7DGCGFF,EDFGFDEGGFFAGF;,8GGGGFEGFGFE@<GGGFGFCFGFEFGGGGGGFGGFGFAFDAGFDGFGGGF@CCCC
@sI 209
TGAGGAATATTGGTCAATGGGCGAGAGCCTGAACCAGCCAAGTAGCGTGCAGGATGACGGCCCTATGGGTTGTAAACTGCTTTTATAAGGGAATAAAGTGAGTCTCGTGAGACTTCTTGCACGTCCCTTATGAATAAGGACCGGCTAATTCCGTGCCAGCAGCCGCGGTAATACGGAAGGTCCGGGCGTTATCCGGATTTATTGGGTTTAAAGGGAGCGTAGGCCGGAGATTAAGCGTGTTGTGAAATGTAGACGCTCAACGTCTGCACTGCAGCGCGAACTGGTTTCCTTGAGTACGCACAAAGTGGGCGGAATTCGTGGTGGAGCGGTGAAATGCTTAGATATCACGAAGAACTCCGATTGCGAAGGCAGCTCACTGGAGCGCAACTGACGCTGAAGCTCGAAAGTGCGGGTATCGAACAGGATTAGATACCCT
+
FFFGGGGGGGGGGGGGGGGGCFFGGGGFGGGGFGGGGGFFDEEFFGGDEDFGGGGGGGGGCFGDGGFFFGGF:CFFGGFG,?FGGDGGFF@EGGCFFGGCGFFFFGCFFGGGFGFFGGGG,F@=@EGGFGGFFG;EE99<E+@=8=C>DGG,=@D7<<FFC,>,8:F*3@7EGGGGG**C@9:<:F5<4<;5B<<C==EBFG,C?A7,=<B<EFG:;9E:?BC?<>17C=F#4<<68FEE@F@ECF:<7BGEFEFF>9B@/:9,EED@0G=FGGGGE@+=CDEEDFGCFF9GDGEBEGEC99D<GGGEFDGGD87CC@EGGFEB@:@AFEGE<FED;EGFE,EFGGGFFF@AFF=EFB8?@,,,FGGGFFCGGGFGFGGGGEEFCFGGFCB@9GGFGEEFFGGGGEGGFGGGGGF8GGGFGGGGGGGGGGGCCCCC
@sI 210
TGAGGAATATTGGTCAATGGACGAGAGTCTGAACCAGCCAAGTAGCGTGAAGGATGAAGGTCCTACGGATTGTAAACTTCTTTTATAAGGGAATAAACCCTCCCACGTGTGGGAGCTTGTATGTACCTTATGAATAAGCATCGGCTAACTCCGTGCCAGCAGCCGCGGTAATACGGAGGATGCGAGCGTTATCCGGATTTATTGGGTTTAAAGGGAGCGCTGACGGGTCGTTAAGTCAGCTGTGAAAGTTTGGGGCTCAACCTTAAAATTGCAGTTGGTACTGGCGTCCTTGAGTGCGGTTGAGGTGTGCGGAATTCGTGGTGTAGCGGTGAAATGCTTAGATATCACGAAGAACTCCGATTGCGAAGGCAGCACACTAATCCGTAACTGACGTTCATGTTCGAAAGTGTGGGTATCAAACAGGATTAGATACCCT
+
GGGGGGGGGGGGGGGGGGGFFGGGGGGGGGGGGGGGGGGGGGGGGG@BFEGGGGGGGGGFDFFGGGGGGGGFGFCEFG9FGGGGGGG<FCGGGGGGGEB:=DFGGGDFGGGCEFDGFGGFGGGGGGGGGGGGFGGGGGGGFFGGGGGGGGGGGE7FGFFGGGGGD6=CGGGGGFFGG:73@8<F**;C>FBCGGEGGGCFGG,FF8#C:1CFFCFFC6C)#:4:;@E;*GGGCEFF97D@=>.C9E?@63ECCEGBGDF<EGFD;@,@@E<>:F<C$#FD@<GFCGFFGF@FFGGGGFEB,4D7FGC=BFGGD>87EF7FFE@+@EGGGGGGGGGGGFGFE=GFF@EFFFGFGEEGGGGEGGGGGF@GGDGGGGGFEE4,EGGGFE<GGGFGGGGGGGGGGGGFFCEGGGFFGGGGF<GGGGFGGFGGGGGCCCCC
@sI 211
TGAGGAATATTGGTCAATGGGCGAGAGCCTGAACCAGCCAAGTAGCGTGAAGGATGACTGCCCTATGGGTTGTAAACTTCTTTTATAAAGGAATAAAGTCGGGTATGGATACCCGTTTGCATGTACTTTATGAATAAGGATCGGCTAACTCCGTGCCAGCAGCCGCGGTAATACGGAGGATCCGAGCGTTATCCGGATTTATTGGGTTTAAAGGGAGCGTAGATGGATGTTTAAGTCAGTTGTGAAAGTTTGCGGCTCAACCGTAAAATTGCAGTTGATACTGGATATCTTTAGTGCAGTTGAGGCAGGCGGAATGCGTGGTGTAGCGGTGAAATGCTTAGATATCACGAAGAACTCCGATTGCGAAGGCAGCCTGCTAAGCTGCAACTGACATTGAGGCTCGAAAGTGTGGGTATCAAACAGGATTAGATACCCT
+
FFGGGGFGGGGGGGGGFGGGGGCFGGGGGGGGGGGGGGGFFFFGGGEGGGGGGGGGGGDFFGGGGFFGGGCCGGGGGFGGGDFGGGGGC9<EFGGFDCFGGGGGGGGFDFFDGEE@EFCGGGGGGGGGGGGGGFGGGGCCFG>GGCEGG<FG7+=FFGGCDGFGGGGGGCGFFG7>*CGGFGF>C>?<=:=EGC7:*>C,=C,8>?<FF7?;BCG:77F5:7/+:FCA6FFC9CC@CDC@<CFCCGFFGFGEFEDF=7FFF7EDGECBEGCFGFCGE9GED@<7,59,2,9,8EDF8FFGF=>E<GFB:8<D@>6+GFGGFF>8>FCGFE<9EFEFD@,9<=9E8FF7FFE56@CB,EGGGGEDF@,EFCGGGGGGGGCFGGGGFC;,CGFE,GEFCGGGGF<EE@BB@C,FFCCGGDGGF9GGGFECGFDCCCCC
@sI 212
TAGGGAATATTGCTCAATGGGGGAAACCCTGAAGCAGCAACGCCGCGTGGAGGATGAAGGTTTTCGGATTGTAAACTCCTTTTGTTAGAGAAGATAATGACGGTATCTAACGAATAAGCACCGGCTAACTCCGTGCCAGCAGCCGCGGTCATACGTAGGGGGCGAGCGTTATCCGGATTTACTGGGTGTAAAGGGAGCGCAGGCGGCGTGGCAAGCAAGATGTGAAAACCCGGGGCCCAACCCCGGGACTGCATTTGAAACTGCGAGGCTGGAGTGCCGGAGAGGCAAGTGGAATTCCTAGTGGAGCGGTGAAATGCGTAGATATTAGGAGGAACACCAGTGGCGGAGGCGGCTTGCTGGACAGTAACTGACGCTGAGGCTCGAAAGCGTGGGGAGCAAACAGGATTAGATACCCT
+
FFFFGEFGGGGGGGGGGGGGFCFGDGFEGGGGGGGGGGGGGGGGGGGFGECFFFFGFGGGFFEFFGGCCGGGAFG999<BFFFF<EFGG95EFEEFGGFEBFGGG?FGEGGG7FGGDCGFGFCFG:FGC9?==D+@DCCF@DGDECEDG7FFCDD>@DCFGEGGEEEGGCEGGGDEG779FC,?BF?CECGEGGD*:CE89358?C*;CCEEGCF##$<6<F;:643)BF::88C0:*77F<3+:EGF:FEDC:,;E:?>GC?8,D:,E<<FBF6F>=EB49,ACAGB?,FFD@C8E9=5EAB+AGGGGFE;:CFB?FGGGFGFECFAF@9GFEC6FFCDEGGGF@:FF@9@GEGGGDEAGFGF<FEEGEFGFGFF<CF8FCFFFEGDGGGGGGEGF@GGGGGGGGGGGEGCCCBC
@sI 213
TGAGGAATATTGGTCAATGGACGAGAGTCTGAACCAGCCAAGTAGCGTGAAGGATGACTGCCCTATGGGTTGTAAACTTCTTTTATACGGGAATAAAGTTAGCCAAGTGTGGCTTTTTGTATGTACCGTATGAATAAGGATCGGCTAACTCCGTGCCAGCAGCCGCGGTAATACGGAGGATCCGAGCGTTATCCAGATTTATTGGGATTAAAGGGAGCGTAGGCCGCAGGTTGAGCGTGTGTTGAATGGTAGGGGCTCAACCTCTGCACTGCAGCGCGAACTGGCTTGCTTGAGTACGCACTACGTGGGCGGAATTCGTGGTGTAGCGGGGAAATGCTTAGATATCACGAAGAACTCCGATTGCGAAGGCAGCTCACGGGAGCGCAACTGACGCTGAAGCTCGAAAGGGCGGGTATCGAACAGGATTAGATACCCT
+
CFFGGGGGGGGAGF@FFFDAFGE:@EEEFFFEFFFGGFGGFEGFCGGGCFGGFDEFGG9DEEGFFAECFGEGGGFGGGGGGC9FFGGGGGGEFGFEFFGGCCGGG,B,?EGGGGG,CDCACFFEFDGG++,A9EF,AA,5,:?CEC7<,<F<BFFGGGFG<DDG+63<:>+7=;DFEDGG,@C,**=<>*>8<$CCF?<@(#A;7<#63%36;?7)16B;<73GEFC;,C:<*::2F*F9,9CC==,,D>*>>,6E?GF<@39GF;,F<,F>:CB66,+2FDB+=B=F8AA,)FECC=@B6,GEEEFFCDEGD=8@>9+,FGCE>:>,4,<A9F9CFFE@A,AGGGGGGFF?,=@?F<A767GEEEFFGGGFC,7GGEBGGDGGDDGFCFFEFEFFACFF@GGGFEC+GGFEGGGFFFFEFEFFFFE9FGFCCCCC
@sI 214
TGAGGAATATTGGTCAATGGACGAGAGTCTGAACCAGCCAAGTAGCGTGAAGGATGACTGCCCTATGGGTTGTAAACTTCTTTTATACGGGAATAAAGTGAGCCACGTGTGGCTTTTTGTATGTACCATATGAATAAGGATCGGCTAACTCCGTGCCAGCAGCCGCGGTAATACGGAGGATCCGAGCGTTATCCGGATTTATTGGGTTTAAAGGGAGCGTAGGCGGGTTGTTAAGTCAGTTGTGAAAGTTTGCGGCTCAACCGTAAAATTGCAGTTGATACTGGCGACCTTGAGTGCAACAGAGGTAGGTGGAAGTCGTGGTGTAGCGGTGAAATGCTTAGATATCACGAAGAACTCCGATTGCGAAGGCAGCTTACTGGATTGTAACTGACGCTGATGCTCGAAAGTGTGGGTATCAAACAGGATTAGATACCCT
+
GGGGGGGGGGGGGGGGGGGC@FGGGGGGGGGDFGGGGGGGGGFGFGGEGGGGGGGFGGAFGGFGGGGGGGGFGFFFGGGGGGFDGGGGGGGEGC,CAGGGGGGDFGGGG<FGGGCFGGEFDEGGGGGGGGAEGGCFGCEF9E:FGGCDEGGGGDFCFF=F8F8F+8CFGGGGGFFC>FF<:@F,:<?:FFGEGFEC5=?<:D>:F@FCC<:CBF?,8(<0=@CFC78GFE@89<85A9FF=8CEEC9CF?C7:CG@FG>FEFFEFCGGGFCBFFDEE48=0EFFEE,GFAA48?9C,;GGDED8GGGGGEF=6++EGGGFFE>@=GGGGGFA<GGGGFEDGGGGGGFGFA9EC@CGCFGGGGGGGGFGFFDGFGGGGGGGFGGGGGFGGGGGGGGGGGGGFCGGGGGGGGGGGGGGGGGGFGGGGGGGGFFCCCCC
@sI 215
TGAGGAATATTGGTCAATGGACGAGAGTCTGAACCAGCCAAGTAGCGTGAAGGATGACTGCCCTATGGGTTGTAAACTTCTTTTATACGGGAATAAAGTGAGCCACGTGTGGCTTTTTGTATGTACCATATGAATAAGGATCGGCTAACTCCGTGCCAGCAGCCGCGGTAATACGGAGGATCCGAGCGTTATCCGGATTTATTGGGTTTAAAGGGAGCGTAGGCGGGTTGTTAAGTCAGTTGTGAAAGTTTGCGGCTCAACCGTAAAATTGCAGTTGATACTGGCGACCTTGAGTGCAACAGAGGTAGGTGGAATTCGTGGTGTAGCGGTGAAATGCTTAGATATCACGAAGAACTCCGATTGCGAAGGCAGCTTACTGGATTGTAACTGACGCTGATGCTCGAAAGTGTGGGTATCAAACAGGATTAGATACCCT
+
AFGGGFGGGGGGGGGGGGGGGGGGGGGGGGGGGGGGGGGGFGGGGFDGDGGGGGGGGGFFGGGGGGGGGGGGGFCFGGGGGGGGGGGGGCGEGGGGGGGGGGGGGGGGGDFFGCGGGGGGGGGGGGGGGGGGCGGAFGG?FFFFD@EGGAFFDCCFFGGGGFGGGGGCGFGGAFGGGGGEFFAF:CGGGGGGGGD5GGG9@F>GGGGG>GC99BF4E@D9FGDDE@GF5C=CFGFDF7FC9EFDF<GFF@AEGFGFGGGAFGGCGEGGFF=:GCGFE9CDCGGFEFFF==FF*EDFDF@FGGGGFGFGGGFFBBEEEFECGGGGFF7FEDGF?9GGFFF@GGGF@DEGF?CGE@EGGGGGGFE@F9GGGGGGGGGGGGGGGGGGF<EGGGGGGGFFGGGEFEFEAGGGGGGGGGGGGGGGGGGGGGGGGGGCCCCC
@sI 216
TGAGGAATATTGGTCAATGGGCGGGAGCCTGAACCAGCCAAGTAGCGTGAAGGACGACGGCCCTACGGGTTGTAAACTTCTTTTATAAGGGAATAAAGTTCGCCACGTGTGGTGTTTTGTATGTACCTTATGAATAAGCATCGGCTAATTCCGTGCCAGCAGCCGCGGTAATACGGAAGATGCGAGCGTTATCCGGATTTATCGGGTTTAAAGGGAGCGTAGGCGGGCTTTTAAGTCAGCGGTCAAATGTCGTGGCTCAACCATGTCAAGCCGTGGAAACTGGAAGCCTGGAGTCTGCACAGGGCACATGGAATTCGTGGTGTAGCGGTGAAGTGCTTAGATATCACGAAGAACTCCGATCGCGAAGGCATTGTGCCGGGGCATAACTGACGCTGAGGCTCGAAAGTGCGGGTATCAAACAGGATTAGATACCCT
+
AFGGGGGGGGGGGGGGGGGGFGGGDFGGGGGGGGGGGGGGGGGGGGGGDGGGGGGGGGEGGGGFGGGGGGGGGGGGGGGGGGCGGGGGGGGGGGGGGGGGGGGGGGGGGGGGGGGGGGGGGGGGGGGFFGGGGGGGGGGGGGGGGGGFGGGGGGGCFFEGGGGGGGGGGDGG@GGDGG:FGFCCFEGEGG5@CGDG:DGGG><CCEGGG+<FGG*#>FGFFBGFEEEDGGGGDF99:7>@FGFGCFGFFFFGGGG6:0@=F,,FD8FFFE>FE;%8;==@;<8FBDF=,,>8FADCFCFGEBFE,@<5,EFF@+CGGGGGGGGFGGGGGFF=C?D9EGFD;GGGGGGGGGFFBEEEFD:CGFFGGGGGFGGGEGGGDGGGGGGGGGGEGGGGGGFB>F?FFFFGGGGGGGFFGGF@FAEGGGGGGFCGFGCCCCC
@sI 217
TGAGGAATATTGGTCAATGGGCGAGAGCCTGAACCAGCCAAGTAGCGTGAAGGATGACTGCCCTATGGGTTGTAAACTTCTTTTATAAAGGAATAAAGTCGGGTATGCATACCCGTTTGCATGTACTTTATGAATAAGGATCGGCTAACTCCGTGCCAGCAGCCGCGGTAATACGGAGGATCCGAGCGTTCTCCGGATTTATTGGGTTTAAAGGGAGCGTAGATGGATGTTTAAGTCAGTTGTGAAAGTTTGCGGCTCAGCCGTAAAATTGCAGTTGATACTGGATGTCTTGAGTGCAGTTGAGGCAGGCGGAATTCGTGGTGTAGCGGTGAAATGCTTAGATATCACGAAGAACTCCGATTGCGAAGGCAGCCTGCTATGCTGCAACTGACATTGAGGCTCGAAAGTGCGGGTATCGAACAGGATTAGATACCCT
+
FGGGGGGGGDGFGGGGGFF@FGGGGGGGGEGGGGFG<FFFGFFGGGGEEGGGGGGGGGGGGGGGGGEEFDGFGDFGGGGGGGGGGGGGDEFGGGFGGGG?FGGFCE@FEFGFCGEBFFF9EC<5ADFFF9EFF<EGGGGGDF>FGGEGFCFGGEFGGG87D:DCEDFFCGGC,5DFFEGGCDGGG@>FGE*1?<F*:CC:CC0:F<7=39@FGF=,8>:34:B;D;8-CFEGFFGFFFCCFC?DF@<4+>307?CCD=C+@@ACFFGFAFD?FGD:=/9?GDFA84?<?EAA6GGGFEFE8F9CE6B:DFEED>88GGFEAABCBECE=,EEFFGFFGFD<8GGGGGD<?AFEB+,@CGEGGDFEBBGFECFCCFCFEA,GFGEFFC9GFGGGGGGGGGGGFGFFEEGFEGFEFF<GGGFFFGGGGGGGGFCCC9C
@sI 218
TGAGGAATATTGGTCAATGGGCGAGAGCCTGAACCAGCCAAGTAGCGTGAAGGATGACTGCCCTATGGGTTGTAAACTTCTTTTATAAAGGAATAAAGTCGGGTATGCATACCCGTTTGCATGTACTTTATGCATAAGGATCGGCTAACTCCGTGCCAGCAGCCGCGGTAATACGGAGGATCCGAGCGTTATCCGGATTTATTGGGTTTAAAGGGAGCGTAGATGGATGTTTAAGTCAGTTGTGAAAGTTTGCGGCTCAACCGTAAAATTTCAGTTGATACTGGATGTCTTGAGTGCAGTTGAGGCAGGCGGAATTCGTGGTGTAGCGGTGAAATGCTTAGATATCACGAAGAACTCCGATTGCGAAGGCAGCCTGCTAAGCTGCAACTGACATTGAGGCTCGAAAGTGCGGGTATCGAACAGGATTAGATACCCT
+
9CFGFF8FGGGGGGGGGEFDFEDGGGDGGFGGDGGCFFFGGGGFGGGGGGFGGGG<<FCECFGCAFAFGGGGGGGCFGGGFGFGGGGGGF9FGGFEGDFGCCFGFF8FGGGDGGD7FFEDGGGCAEEFGGGG,ECDFGGG9ECD7+=B,:C8+=7@B<FGF8F<CDG7FE@AFFGD@*3*?,5D@>E@FEEGGGEDCE+?F@B,?CF*4<?BC91;8;E.67<+D67=<3<C#:9<@0<D%<92,@07C'C@7E8B>GF8868,,E@GF9,D;FDA,4++DEFFE?,CE884*DFC,E==8?9FB4B+FD<@+@78E@D=EEC@5FEE9AFF9FEFDFFFEA?,=GFGGGGDFCC7GDCEFGGGGFEFB<F:FE9E,GF=FFFGFGGF9FFFF,FB,GGGGDGF?EGGFEGFGGFGGGGGFGGGF@GGGFGCCCCC
@sI 219
TGAGGAATATTGGTCAATGGACGCAAGTCTGAACCAGCCATGCCGCGTGCAGGATGACGGCTCTATGAGTTGTAAACTGCTTTTGTACGAGGGTAAACGCAGATACGTGTATCTGTCTGAAAGTATCGTAAGAATAAGGATCGGCTAACTCCGTGCCAGCAGCCGCGGTAATACGGAGGATTCAAGCGTTATCCGGATTTATTGGGTTTAAAGGGTGCGTAGGCGGGTTGATAAGTTAGAGGTGAAATTTCGGGGCTCAACCCTGAACGCGCCTCTAATACTGTTGAGCTATAGAGTAGTTGCGGTAGGCGGAATGTATGGTGTAGCGGTGAAATGCTTAGAGATCATACAGAACACCGATTGCGAAGGCAGCGTACCAAACTATATCTGACGTTGAGGCACGAAAGCGTGGGGAGCAAACAGGATTAGATACCCT
+
DFFGGGGFGFGGGGGCFFGGGGGDFGGGGGGGFFGGFGGGGGGGGGGGGGGGGGGGFGCGGGEFGGGGGGGGGGGGGGGGGFGGGGGGGGGECCFFGGGDGGGGFGFFFGGGGGGGFGGGGGGCF9F@FC,EEDGGFGCD,3@FGGGGGFFGGG7FGD<@FEG7EGGGGGDGG9BFGDGFGGG;FFGGGGEFCGCEEEEC+1C,CF7<:CBFFE:FG>F:>:EGB@#=*ECC<AC<A=E9FFFGGGG+@?4FDG76C7F:F@@.GDEDE>B9DCDEDC0CD9F@FE,F8C,,;A,88EEFCF6FEC7EFCFA=CGF9ADFFCEB9GGGEEE@9GFGFCGGGCGGFFF9FEEBFCGFGGGGDGGGGGGGGGFFC,GGFDFFCGGEAGGGGGGGGFFFGGGFEGFGGGGGGGGGGFGGGGGFFGGGGGGGGGGCCCCC
@sI 220
TGAGGAATATTGGTCAATGGACGAGAGTCTGAACCAGCCAAGTAGCGTGAAGGATGAAGGTTCTATGGATTGTAAACTTCTTTTATACGGGAATAAACGAATCCACGTGTGGATTTTTGCATGTACCGTATGAATAAGGATCGGCTAACTCCGTGCCAGCAGCCGCGGTAATACGGAGGATCCGAGCGTTATCCGGATTTATTGGGTTTAAAGGGAGCGTAGATGGGTTGTTAAGTCAGTTGTGAAAGTTTGCGGCTCAACCGTAAAATTGCAATTGATACTGGCAGTCTTGAGTACAGTTGAGGTAGGCGGAATTCGTGGTGTAGCGGTGAAATGCTTAGATATCACGAAGAACTCCGATTGCGAAGGCAGCTTACTAACCTGTAACTGACATTGATGCTCGAAAGTGTGGGTATCAAACAGGATTAGATACCCT
+
AFFGGGGGGGGGGGGGGGGFGGGGGGGGGGGGGGG8FGFFGGGGGGD7CC@GGGCGFFGGFGGGGGFGGGGFGGFEFGGGFFGGGFFGGGGGEGGFGGGGGG@GGGGGGGGGGDCGGGGGGGGFFFGGFFFGGGGGGGGGFFG>EGGGGGFGGGGGDGGFGGGGGGGGGDGGGGGD;FE@7>FGCCEE=C7>,=CCE7FGGGFGFC<:FGFGDD:AC:FFCFBCC7CFEEGGFBC:0?CG:FFEFFGGCGE=2DC>0EFF>GFD@9GFFF;;69EC,CFFGFFF?FB9@9,C*<8FECGDD,,EGGGGGGCFDE@+GGFFB9CEFGE9D@<9,FGGGFGFFCE,FGGGGCFFDGECGGFEGFF8GFGGGGGGFGGGGGGGGGGGGGFGGGGGGGGGGGEGGGFGGGGGGGFGGGGGGFCEFFGGFEGGGGGCCCCC
@sI 221
TGGGGAATATTGGGCAATGGGCGCAAGCCTGACCCAGCAACGCCGCGTGAAGGAAGAAGGCTTTCGGGTTGTAAACTTCTTTTCTCAGGGACGAAGCAAGTGACGGTACCTGAGGAATAAGCCACGGCTAACTACGTGCCAGCAGCCGCGGTAATACGTAGGTGGCAAGCGTTATCCGGATTTACTGGGTGTAAAGGGCGTGTAGGCGGGATCGCAAGTCAGAGGTGAAAACTGGAGGCTCAACCTCCAGCCTGCATTTGAAACTGTGGTTCTTGAGTACTGGAGAGGCAGACGGAATTCCTGGTGTAGCGGTGAAATGCGTAGATATTAGGAGGAACACCAGTGGCGAAGGCGGTCTGCTGGACAGCAACTGACGCTGAGGCGCGAAAGCGTGGGGAGCAAACAGGATTAGATACCCT
+
AFGGGFGGGGGGGFGGGGGGGGGGGGCGGGGGGGFGGGGGGGGGGGDCF6FFGGGGGGGGF,CFAFGDGGGGGGGGGGGGGGGFGGGGGGGGGEC+FFFFDEEAFCEGDGGCGGGGGGFCDGF?F7F7CBEFGFG7,,+@FFF:7B@FGCEFG7,7FFCDFFFFFEG<C<FGGGC9FFG***<?FCGFC,>4>CF;C.3EDD987A>?EG8/CE>F@=:=2:6#CCCBCFGCC7F5FEG5CFFF@88,3C8DBFB9<>>,8<CDGFDCFFEEC:GFFDAFG9FCGFFE=<<5CED@8GFBE8,F:E@AF>9CFE;@FF=,GGFGGGFEAEGFDFFCC@EFFFF@EGFFF:GGGFCECEEF<EE?GGCFGFGGGGGGFGFCGGGFDGGGFEGFFGGGGGGGGGGGFGGGGGGGGGCCCCC
@sI 222
TGGGGAATATTGCACAATGGGGGAAACCCTGATGCAGCGGCGCCGCGTGAGTGAAGAAGTATTTCGGTATGTAAAGCTCTATCAGCAGGGAAGAAAACCACCCTCCGGGGTGGCTGACGGTACCTGACTAAGAAGCCCCGGCTAACTACGTGCCAGCAGCCGCGGTAATACGTAGGGGGCAAGCGTTATCCGGATTTACTGGGTGTAAAGGGAGCGTAGACGGTAAAGCAAGTCTGAAGTGAAAGTCCGGGGCTCAACCCCGGGACTGCTTTGGAAACTGTTTAACTAGAGTGCTGGGGAGGTAAGCGGAATTCCTAGTGTAGCGGTGAAATGCGTAGATATGAGGAGGAACACCGGTGGCGAAGGCGGCTTACTGGACAGTAACTGACGTTGAGGCTCGAAAGCGTGGGGAGCAAACAGGATTAGATACCCT
+
FFDFGGGGGGGGDFEFGGGGGGEGFEAEECFGFFGFGF=CBC>@F7F@FGGGGGEFE<EE<C,CFFG:EFCFGGGFGAEDEFBFGC<8BFFDB8EF,68B=F:+BEEEE>FGCDDCDGC7F<FC<FC<>@BCGF8D>:FF*5:CCGGCFC:<:<F:CGGFFGG1C:<+,,,3,>CFGGGE>CG>EE**;@7CC;8EGFFGGCC8C8+3AFFEGEEBB5:>/7C7@259C4,A3;CC99C=6<<'=5<EE>87@,38<CC7=DD8F=FB0,DGFB@+=0FFDA,,C,?,EDFCF?CEF,F;FFA87C@<D>CE,=5>BFCGGFDEEFE5ACGGED<9GGE<A6,ECFEAC,87+B>,GEFDGGFEGDCGFFEFEFE?9FCFFAGGGGGGGGGGGFFF8FGGF7GGGGGEFFFCGF,FFGGGGGGGGGGGCCCCC
@sI 223
TGGGGAATATTGGGCAATGGGCGCAAGCCTGACCCGGCAACGCCGCGTGAAGGAAGAAGGCTTTCGGGTTGTAAACTTCTTTTCTCAGGGACGAAGCAAGTGACGGTACCTGAGGAATAAGCCACGGCTAACTACGTGCCAGCAGCCGCGGTAATACGTAGGTGGCAAGCGTTATCCGGATTTACTGGGTGTAAAGGGCGTGTAGGCGGGATCGCAAGTCAGATGTGAAAACTGGAGGCTCAACCTCCAGCCTGCATTTGAAACTGTGGTTCTTGAGTACTGGAGAGGCAGACGGAATTCCTAGTGTAGCGGTGAAATGCGTAGATATTAGGAGGAACACCAGTGGCGAAGGCGGTCTGCTGGACAGCAACTGACGCTGAGGCGCGAAAGCGTGGGGAGCAAACAGGATTAGATACCCT
+
9FFGCFEGGGGAEFGGGGCFFGGGGEGGGCGGGGGG>FEEFGGG7:CFGGGGGGGGGGFFGGFFFEGGFGDFFAEFGFFGGGGGG9FDFEFGG+>BCGGFG9DF7:C7+CF,>FFEGCGGFFCED@FGEGC7EGCEEG@FE?F@E,@FFFGGFGGGFG<F,<?B8FFGGGGGGG:<:FC:F:GG96<FF;;/EF9<?9@GEF>><76EE9:8*;8E9>@0833::,%:FE57FC@1;BGGFF>F>,8=8EFAFE+DC;,C:+++FGFFFA9A?FFDECFFGFCCGFGD8BA:FA@,?FCGCECCGGEFGDEE;EF6,7GGFA9C,9F,GGDFFFEFEC?EGFGGGGGGGDGGEGEGFGFGEGGGGGGFGGGGGGGGGGGGGGFGEGFCFGGGGGFEFGF?GGFEGEFE,FFFCECCCCC
@sI 224
TGAGGAATATTGGTCAATGGACGAGAGTCTGAACCAGCCAAGTAGCGTGAAGGATGAAGGTTCTATGGATTGTAAACTTCTTTTCTACGGGCATAAACGAATCCACGCGTGGCTTTTTGCATGTACCGTCTGAATAAGGATCGGCTAATTCCGTGCCAGCAGCCGCGGTAATACGGAGGATCCGAGCGTTATCCGTATTTCTTGGGTTTAAAGGGAGCGTAGATGGGGTGTTAAGTCAGTTGTGAAAGTTTGGGGCTCAACCGTAAAATTGCAATTGATACTGGCAGTCTTGAGTACAGTTGAGGTAGGCGGAATTCGTGGTGTAGCGGTGAAATGCTTAGATATCACGAAGAACTCCGATTGCGAAGGCAGCTTACTGACCTGTAACTGACATTGATGCTCGAAAGTGTGGGTATCAAACAGGATTAGATACCCT
+
EFGGGG?FGGGGGGGGGGGGFGEC:FG@FECEGGGGFFGGFGGGGGGBFEFGGGFGAFCEECFGF9FECADFCEGGGGGGGGGC,9CFFE@+@FEGGG>>F@+BBF7BGGFC+BE4BFGGGGGGFFF+B+6AEE;EFFGG:ACFG7>D,,CEF,+>BF8DFGG<+8>C*C3@F=8C:*>*,?7C*:**&C&=CCF)2::?*16@C4;CEFCFG983368C==%2@8#7;9FC@@@B,=DGFD7GGFF==>.@#?D8CFGBCF<5E9G+FFFDE9D@760==BDE,B8C?A5E9F=54EE,,FCEF8F:GDEFFDC>CFEFGGGGFFC=FEE;AFGGFE9DEEB,E,FGGFGGGF@F=FGCCCEDGGGGGGGGGFCEDDFGFFGGFF@FGFFE@,CF9GGGGGGGGGGGGGGGGGFEF<FGGGGGGGGGGGGCCCCC
@sI 225
TGAGGAATATTGGTCAATGGACGAGAGTCTGAACCAGCCAAGTAGCGTGAAGGATGACTGCCCTATGGGTTGTAAACTTCTTTTATACGGGAATAAACGAATCCACGCGTGGATTTTTGCATGTACCGTATGAATAAGGATCGGCTAACTCCGTGCCAGCAGCCGCGGTAATACGGAGGATCCGAGCTTTATCCGGATTTATTGGGTTTAAAGGGAGCGTAGAGGGGTTGTTAAGTCAGTTGTGAAAGTTTGCGGCTCAACCGTAAAATTGCAATTGATACTGGCAGTCTTGAGTACAGTTGAGGTAGGCGGAATTCGTGGTGTAGCGGTGAAATGCTTAGATATCACGAAGAACTCCGATTGCGAAGGCAGCTTACTAACCTGTAACTGACATTGATGCTCGAAAGTGTGGGTATCAAACAGGATTAGATACCCT
+
CFFGGGGGGGGGGGGGFGFGGGGGCFGFGGGFGGGGGGGGCGGGGGGGGGGGGFEGFAAFFGGFGGGGGGGGGGGFGGGGFFGGGFGFFEGEDFGC9<CFGGGGFFEDGGFG7=?CFFDG9<DFFEEFD8EGFFGGGG,5BCCCC78FFCDBF@77DFFFG?3<8CGGGGGGF,87*>:>F@FF*47*><,,2>F1?8FG-#7?CFE:*,?<CG?FG0F;76C#9DCFE<,=:<8BF=E1DE+EEDE=C@+0EGFD6>>FCGGFFBFC,<C.4,EE,:+=DGGGGFFFFF9EDFFFFE8BCGGFFE=?B,EGGF@DGGEEFCEE=@C,;=@E<GFD9CECGGFFFFFCF9GGGGGFEDF:7EFD9DEGFE9GDFFE<FFDDFGGGFECGFEFFCFFGGGGFGGGGFGFGGGGGGGFGFGEFFFGF,GGGFFCCCCC
@sI 226
TGAGGAATATTGGTCAATGGACGCAAGTCTGAACCAGCCATGCCGCGTGCAGGAAGACGGCTCTATGAGTTGTAAACTGCTTTTGTACGGGAGTAAACGCTCTTACGTGTAAGAGCCTGAAAGTATCGTACGAATAAGGATCGGCTAACTCCGTGCCAGCAGCCGCGGTAATACGGAGGATCCAAGCGTTATCCGGCTTTCTTGGGTTTAAAGGGTGCGTAGGCGGTTGGATAAGTTAGAGGTGAAATGCCGGTGCTCAACACCGGAACTGCGTCTAAGACTGTTGAACTAGAGAGTAGTTGAGGTAGGCGGAATGTATGGTGTAGCGGTGAAATGCTTAGAGATCATACAGAACACCGATTGCGAAGGCAGCTTACCAAACTATATCTGACGTTGAGGCACGAAAGCGTGGGGAGCAAACAGGATTAGATACCCT
+
GGGGGGGGGGGGGGGGGGGFGFGC:FEFFGGGGGGGGFGDCECDFEGGGGGGGCFEFDFEB7CFGGGCGGGGFGGGGGGGDFGFCFG<F++B+CFGGA7=7==?FGGFGF8A,<,B=?F<E,EFG5FBFEC@FGGGAF=A,A@>+@EFCDGGEF7CFGCGGGFGGCGGGGGG,DF>>>E@7C,,,8=FGGDD;FFB*=1>+;2FFGG8CF:FDFGAE@GF>>CF:B4.#8#;8;<161<.@:#CF:;@#7;DFFD=F#C0@8@DA7A>:CF0,<4,64+C?DFE9A<FFE?FCB,,8C9,,5,DFE:CB8EBF=CE49GFFGGGAGGFEFAFDDGFFGGGF8FFEEC,:9CGFB7FGGGGGEGGGGGGFFEEE<<F8,A<FC,F@C,GGGFFF,GFEEGEEFFGFFF:F8GGGGFCC,GFGGGGGCGGGGGCCCCC
@sI 227
TGAGGAATATTGGTCAATGGACGAGAGTCTGAACCAGCCAAGTAGCGTGAAGGATGAAGGTTCTATGGATTGTAAACTTCTTTTATACGGGAATAAACGAATCCACGCGTGGATTTTTGCATGTACCGTATGAATAAGGATCGGCTAACACCGTGCCAGCAGCCGCGGTAATACGGAGGATCCGAGCGTTATCCGGAGTTATTGGGTTTAAAGGGAGCGTAGATGGGTTGTTAAGTCAGTTGTGAATGTTTGCGGCTCAACCGTAAAATTGCAATTGATACTGGCAGTCTTGAGTACAGTTGAGGTAGGCGGAATTCGTGGTGTAGCGGTGAAATGCTTAGATATCACGAAGAACTCCGATTGCGAAGGCAGCTTACTAACCTGTAACTGACATTGATGCTCGAAAGTGTGGGTATCAAACAGGATTAGATACCCT
+
<EGFGAFGGGFFGGGGGGEBFFGGGGGF9FFFGGGGGGGGFAEFFAC:F:FDFGGFFEFGFGFGGGGGGGGEEGGGFGGGGFEDGGGGGGCCFEFGGGGGGGGGGGEEE=FFGDGGGGDGGCGDGFCFGGGDBEFGGGGC9B+73FFGG,BCBFGCFDC<FGG8CEFGGGGGF9DC<*:<,,,>::C@FE@F,3>C1%+7+;3<CC.=7CC>:FCAC0FA8@/:>5FGF9>FFFF@3FFE,@:F$A@GFFBFEGG>:CFBECECCC=FAFGFEAEA42@?@<FFCEFD@FFC+F=@FCF=CF@CGEEEEEGFFDCCCGGFA,BB=GGGGF9DF<C8CFFAGGGGGGGGD9GGEFEGCGFCFGGGGGGGFD<FDGGGFFEFFGFGEFEAGGFFCGGFFEGDF>GFAFGGGFGGGDGGGDFFFFFGGGGGGDGCCC@C
@sI 228
TGAGGAATATTGGTCAATGGGCGGAAGCCTGAACCAGCCAAGTAGCGTGCAGGATGACGGCCCTATGGGTTGTAAACTGCTTTTATGCGGGGATAAAGTGGGCCACGCGTGGTCTTTTGCAGGTACCGCATGAATAAGGACCGGCTAATTCCGTGCCAGCAGCCGCGGTAATACGGAAGGTCCGGGCGTTATCCGGATTTATTGGGTTTAAAGGGAGCGCAGGCCGCCGGGCAAGCGTGTTGTGAAATGCAGTCGCTCAACGTCTGCACTGCAGCGCGAACTGCCCAGCTGGAGTGCGCGCAACGTTGGCGGGATGCGCCGTGTAGCGGTGAAATGCTTAGATATCACGAAGAACTCCAATTGCGAAGGCAGCTGACGGTAGCGCAACTGACGCTGAGGCTCGAAAGCGCGGGTATCGAACAGGATTAGATACCCT
+
CFFGGGGGGGFFGFGCC<@F<FEFGGGGGGGGGGGGFGGGGGFFGGCFGGGGGGG?DEC@EGGFF@<FGGGDGG<F?FFGGFGFGGFFDE7FCFFGGGGGFGGGGGGGGGGGGGGGGGGGGGGGGGGGDGGGGGGDFAEFGGDGGCEGGGGGGGDEB9F@77<<<CFGGGGG,,<FGGGGEGGGGGDGDEGGGFGDCGEG@.GGGGC5A?CF:2A<;9@;)GGEGECDEGGGGGC:C,FEFC9<@5E<8CC=E6:8CF<<:CAFF<7@C7GGFC>E@@2477<CGD<>8@,C5GGEGGF=88FFFDF@=+EE7EC+E=7+FF@7=GEFGFE@??F=CCFCC,C8GGGGGFFFECCG?GGGGGGFFFCGGGGGGGGGGGGF>GGGGGGGGGEGGGGGGGGCGEGFCEGGGGGGGGFFEGFEFFFFEAGEGGFCCCCC
@sI 229
TGAGGAATATTGGTCAATGGACGGAAGCCTGAACCAGCCAAGTAGCGTGCAGGATGACGGCCCTATGGGTTGTACACTGCTTTTATGCGAGGATACAGTGGGCCACGCGTGGTCTTTTGCAGGTACCGCATGAATAAGGACCGGCTAATTCCGTGCCAGCAGCCGCGGTAATACGGAAGGTCCGGGCGTTATCCGGATTTATTGGGTTTAACGGGAGCGCAGGCCGCCGGGCAAGCGTGTTGTGAAATGCAGTCGCTCAACGTCTGCACTGCAGCGCGAACTGCCAAGCTTGAGTGCGCGCAACGTTGGCGGGATGCGCCGTGTAGCGGTGAAATGCTGAGATATCACGAAGAACTCCAATTGCGAAGGCAGCTGACGTTAGCGCAACTGACGCTGAGGCTCGAAAGCGCGGGTATCGAACAGGATTAGATACCCT
+
AF,,FCFGFFDFGCGCCFEB,C+FFGGGEF@FGFGGGGGEGF,CFF:FCFFFFGEFCF@@F:CFGGC8AFGECF,CFGGGGCFFGGGGG,4:FGE5FC,BF8CFEGD7CG:CFD9FFGGFGCCFEFGDEGGC9DDFGC@<A+FFF>+DF9@FGEGGGGGGGGFG7:F@FFG,@9<@FGGEEFFGG*:C:<*=CG::7CFFGC0;<F>E8,<$:??):-*F:>/5CEG1CCEG#/C5:CFFCF6<7><FF>B<<DGFBCE#FEGCCCE<:GC>>82@*B7A9/<:<,EGFC<@9:B:7GGGF>>:>+GGEDFB@C>+@B>+=AED=DBFGFC@A<FC,@,FFBE8FGGGGFDF@FEC@FFFECCDFFFFFCFF:,7C:C+GGGDGGFF@7FBEGF8F<EGGFBBCDEEECDGFEGFFCFGFFDFGFFFDGDGCC@CC
@sI 230
TGAGGAATATTGGTCAATGGACGAGAGTCTGAACCAGCCAAGTAGCGTGAAGGATGAAGGTTCTATGGATTGTAAACTTCTTTTATACGGGAATAAACGGATCCACGTGTGAATTTTTGCCTGTACCGTATGAATAAGGATCGGCTAACTCCGTGACAGCAGCCGCGGTAATACGGACACTCCGAGCGTTATCCGGATTTATTGGGTTTAAAGGGAGCGTAGATGGGTTGTTAAGTCAGTTGTGAAAGTTTGCGGCTCATCCGGAAAAGTGCAATTGATACGGGCAGTCTTGAGTACAGTTGAGGTAGGCGGAATTCGTGGTGTAGCGGTGAAATGCTTAGATATCACGAAGAACTCCGATTGCGAAGGCAGCTTACGAACCTGTAACTGACATTGATGCTCGAAAGTGTGGGTATCAAACAGGATTAGATACCCT
+
E8EEFGG8,CFGG9,CF<A@F8@CFGGECA,EFFGFFGGGGCEFF9BC,B7FGFCAAF,CC,F,EF9@EFFFCFCAE,CEEFGDCGG,66+?FFFFE9,?F,+BEG74=<F,,<<?FF:=,?EFCA9CF78<FCF98?9FB:4F+4@D,ADGCD++B<<DC,BD7>EF:<CC3,5CF**,7@>::CE*>>*>,<<8*'<@CCCF?@FC72*:$,4/=#F;2;5+2<,7GGEGCFGCCFGF==FGF@;FCB6F6D@8FFB+CB5,?5@?,GFEBA;9F@8@@,CFDGFCF@E9FB>?8<=?@FEGGGGGGGGF@==@EF:FGGGGFFC<EACA,CF@ADFC,CF@FFFFA@CF@FEGGGGCGFF8AEFFFFCGGFGGF9GFFE,GFGGGGFFEAFGGGGGGGGGFFFGEGGFFGGGGGGGGDGGFF9GGGGF,CCAB
@sI 231
TGAGGAATATTGGTCAATGGACGAGAGTCTGAACCAGCCAAGTCGCGTGAAGGATGAAGGTTCTATGGATTGTAAACTTCTTTTATACGGGAATAAACGAATCCACGCGTGGATTTTTGCATGTACCGTATGAATAAGGATCGGCTAACTCCATGCCAGCAGCCGCGGTAATACGGAGGATCCGAGCGTTATCCGGATTTATTGGGTGTAAAGGGAGCGTAGATGGGTTGTTAAGTCAGTTGTGAAAGTTTGCGGCTCAACCGTAAAATTGCAATTGATACTGGCAGTCTTGAGTACAGTTGAGGTAGGCGGAATTCGTGGTGTAGCGGTGAAATGCTTAGATATCACGAAGAACTCCGATTGCGAAGGCAGCTTACTAACCTGTAACTGACATTGATGCTCGAAAGTGTGGGTATCAAACAGGATTAGATACCCT
+
EEEFGFFGGGCAFFGFGGFG9EFECGGEGFFFECFGGGFGGDF,CFD7CFDGFFGFGGGC@FFGGGFGGGCGAFFGGGGGGF9FFFFFG7FGGGGGGFFGGGG<FGECEC@7F<FGGFFGGGGFEFGGGGGF9FFGGGF,,,3CFD@3><F=DF=FBDFFGGEEDBFBFGGFCEFE=EECCFFGC=@@FG@C?<'BG<FFEF>GGFC84@=FFGGF.=FFFECFGGG@8CCF<FF?EGGG=GCFA==FFGCFFDEFD@<<<>GGGFEF?EAEA5,<;CECFCGGGFE:,A,F+?D?GFE=FGGGGGCEFEC97@EEGECEFAGGAF:CEFGFAFAC,,D8F9FE?GFEB<EFC@DGDGGGF7GFF@@GFDFGGGGEFEFFCGGGFAFF<FDFFCEGGEGFGGGGECCFCFFEGGGGGFGGGFGGGGGGGFF<CCCC
@sI 232
TGAGGAATATTGGTCAATGGACGAGAGTCTGAACCAGCCAAGTAGCGTGAAGGATGAAGGTTCTATGGATTGTAAACTTCTTTTATACGGGAATAAACGAATCCACGCGTGGATTTTTGCATGTACCGTATGAATAAGGATCGGCTAACTCCTTGCCAGCAGCCGCGGTACTACGGAGGATCCGAGCGTTAGCCGGATTTATTGGGTTTAAAGGGAGCGTAGATGGGTTGTTAAGTCAGTTGTGAAAGTTTGCGGCTCAACCGTAAAATTGCAATTGATACTGGCAGTCTTGAGTACAGTTGAGGTAGGCGGAATTCGTGGTGTAGCGGTGAAATGCTTAGATATCACGAAGAACTCCGATTGCGAAGGCAGCTTACTAACCTGTAACTGACATTGATGCTCGAAAGTGTGGGTATCAAACAGGATTAGATACCCT
+
CFFFGFCGGAE@FEFEFCFF9@FGCGGFGDGGGFGGGGGGGGGAFCE@F:FGGGFFFF9E,,@<F9ECD<@C<E<EFAEGFF9FCFAF8FE?B@EFF9FGCGGDF8:CFFG7F9F@FG+CEFFAAB?+A?FCGGGFG9FC>>+3>+3BADFF,,33FEGGGFCD<8B7FC*<EF>C<@C7DE?F7/4<FE-);FGG55F=GGFGGFBE(0>C<BE84:C>C@3:CFE>GBC8FGFA6DFFFF8F8FGGGFEGCFF58F:DCC:GFGF<EE<8?FD9FDD=?EFF<F<EE8AF?CEBFFFFGFCEGECGGEGFDE@CGGGFD=@CFFCFEAADFCGFEB6;E;GGGFFDGGEFFCCFCFGEGGE@E<@8FGGEFDGGFFFFFGGGGEEFFFC<FFGGDGEGFEGGFFGGGGGFGGGFGFFDFEGGGGGFGGGC@BAC
@sI 233
TGAGGAATATTGGTCAATGGACGAGAGTCTGAACCAGCCAAGTAGCGTGAAGGATGAAGGTTCTATGGATTGTAAACTTCTTTTATACGGGAATAAACGAATCCACGTGTGGATTTTTGCATGTACCGTATGAATAAGGATCGGCTAACTCCGTGCCAGCAGCCGCGGTAATACGGAGGATCCGAGCGTTATCCGGATTTATTGGGTTTAAAGGGAGCGTAGATGGGTTGTTAAGTCAGTTGTGAAAGTTTGCGGCTAAACCGTAAAATTGCAATTGATACTGGCAGTCTTGAGTACAGTTGAGGTAGGCGGAATTCGTGGTGTAGCGGTGAAATGCTTAGATATCACGAAGAACTCCGATTGCGAAGGCAGCTTACTAACCTGTAACTGACATTGATGCTCGAAAGTGTGGGTATCAAACAGGATTAGATACCCT
+
CGGGGGGGGGGCGGGCEFEFGFGGGGGGGGGGGGFGGGGGGFGGGGGEGGGGGGGGFFEFFGGFGGGFFGGGG,CFGGGGAFFGGGGGGDGGGGGGGGG>FGGGGCEFFEFGFCDGGFDFGGGF<FFGGFFGGGAEFGDEGGECGGCGGCGG7F<FFFGGGGGGFCECF<FGGGGGEEFFCFGFFEGGGDDFF8FFG4CF?7F<9BF7:,<CFFFAFFGFED6C<CF8E:EF<E<:,,CAFFGFE<=@CCEBCDD>C$#A7FGGGDAA=AC9EB,FGCFCGGGFFFGGGFEF;,FB?FGFGF9GFC7DGFC4@8ECGGGGFGDEAGFDFFGGGGGGGGFFGFGFFCCGF<GGFGE>FFA7GGGGGGGFE<EGFGGFFAF,GGFECCC@9E9CGFFE,GGGGGGGGGFGGGGGGGGFGGFFGGGEF<FGGFGCCCCC
@sI 234
TGGGGAATATTGCACAATGGGGGAAACCCTGATGCAGCGACGCCGCGTGGAGGAAGAAGGTCTTCGGATTGTAAACTCCTGTTGTTGGGGAAGATAATGACGGTACTCAACAAGGAAGTGACGGCTAACTACGTGCCAGCAGCCGCGGTAAAACGTAGGTCACAAGCGTTGTCCGGAATTACTGGGTGTAAAGGGAGCGCAGGCGGGAAGACAAGTTGGAAGTGAAATCCATGGGCTCAACCCATGAACTGCTTTCAAAACTGTTTTTCTTGAGTAGTGCAGAGGTAGGCGGAATGCCCGGTGTAGCGGTGGAATGCGTAGATATCGGGAGGAACACCAGTGGCGAAGGCGGCCTGCTGGGCACCAACTGACGCTGAGGCTCGAAAGTGTGGGTAGCAAACAGGATTAGATACCCT
+
EFGGGGGFGGGGGGGGFCFGG>CEGGGFGGGGGGGGGGCFEEGGGGG7CFFGGGGGGGGEFFGGGGGFCG8FGGGGFGGGGGGFFFGGGGEEGGGGGGGGGGGGFFFGGFGGG@8FFFD9FFEDFGGFGGFFBFFFGGGFCEGGGGGGGGGGGGGFGGG9FGGGCFFEGD-4FEECFFGFFG>GCGGGCFFCFGGEGDGFE?ECCGGGCDCCCCCAFGFD@@;CFFACGGEGFCGFGGGFFGDGGEEGF>69:FE@0DFGGGFDGFDBCFFGFGFDD?F<D@FFGDGGEFFFBEC7GGGGFGEG>@:GGGGGGEEEGGGFGCECGGGFDFCFCFFFFCCGGGEGFE@GEGGGGGGGGGGGGFGGFGGGGGFEGGGGFFF@F@GCCDGGGGGGGGGGEFFFGGFGGGGGGFF@CCCC
@sI 235
TGAGGAATATTGGTCAATGGACGAGAGTCTGAACCAGCCAAGTAGCGTGAAGGATGAAGGATCTATGGATTGTAAACTCATTTTATACGGGAATAAAAGAATCCACGCGTGGATTTTTACATGTACCGTATGAATAAGGATTGGCTAACTACGTGCCAGCAGCCGCGGTCATACGGAGGATCCGAGCTTTATCCGGATTAATTGGGTTTAAAGGGAGCGTAGATGGGTTGTTAAGTCAGTTGTTAAAGGTTGCGGCGCAACCGTAAAATTGCAATTGTTACTGGCAGTCTTGAGTACAGGTGAGGTAGGCGGAATTCGTGGTGTAGCGGTGAAATGCTTAGATATCACGAAGAACTCCGATTGCGAAGGCAGCTTACTAACCTGTAACTGACATTGATGCTCGAAAGTGTGGGTATCAAACAGGATTAGATCCCCT
+
<CAFGGGGG,CAEGGGG,6;E668@CE,6EEDDA<C8CEEGG,;EFE,BBFGFAE<8@9F,CF,CE9,CAF,:@<@EF@C<BAEGGGG,:CFDCDEC,?DFDFCCG7C@7CF=,C,?5,:<BA,C,9+?F@,BFGG9F<,:,,BBEA=F,<,BFA@FG8FFGF<:@:C<+>E=DCFF*CBFC<5>7**8,,?;><:590,,4,8<,C890<?>(<85.C>5:38<<<.)D<A8FF>FD7F73,,,E,37EEF=C@+8+EFGGGGGEEFA=B,?EFE9,8@,=EFC?<5,,E?2FB<>=,,E:,8AEGEFFFFE@C8>DDC?FEB)::FCA6,FGFC;A9FGFFGFGDGCE@F,CCGEFE=CCEFGGGGGF@9GFCGGFCGGGGGFGFE9FFFCFGFECBFF:GGDFFGGGGFFACGFFFEEGGGGCDFD8+,BA-A
@sI 236
TGAGGAATATTGGTCAATGGACGAGAGTCTGAACCAGCCAAGTAGCGTGAAGGATGAAGGTTCTATGGATTGTAAACTCCTTTTATACGGGAATAAACGAATCCACGCGTGGATTTTTGCATGTACCGTATGAATAAGGATCGGCTAACTCCGTGCCAGCAGCCGCGGTAATACGGAGGATCCGAGCGTTATCCGGATTTATTGGGTTTAAAGGGAGCGTAGATGGGTTGTTAAGTCAGTTGTGAAAGTTTGCGGCTCAACCGTAAAATTGCAATTGAGACTGGCAGTCTTGAGTACAGTTGAGGTAGGCGGAATTCGTGGTGTAGCGGTGAAATGCTTAGATATCACGAAGAACTCCGATTGCGAAGGCAGCTTACTAACCTGTAACTGACATTGATGCTCGAAAGTGTGGGTATCAAACAGGATTAGATACCCT
+
EGGFGGGGGGGGGGGGGGGGGGGGCGG@FDGGGGGGFFEGGGGGGGGCFGGGGGGGGGFE6EFGGGGGGGGGGGGGGGGGGGGGGFGGCGGGGGGGGGGGGGGGGGGGGGGGD<CFGGDGGGFFFFGGGGFGGGGGGGGGAFGGCFCGGFGGGEGGGGGGGFGGGG:GGGG<F;CDGFG>GGGEFGGGGGGGGGEGGGGGGGGGGFFGFFFD>FDAF6=9FGFFGCE=EEGF?FGBFGGGGFGGGEFFFC6GGGGGGGGFGEGGGDFGGGGGGFFF=8#==CGFFEFE=,GFCBFEEFGGGGGGGGGGGFCGGFEC@GFGCECBACEF?FFEAGGGFFF;EAGFECEED9GEECGGCBE,BGGGFAFGGFEFFAGGGGGGGGGGGFAGFFGGFGGGGGGFGFFGDGGGGGGGGGGGGFGGGGGGGGGGGGGCCCCC
@sI 237
TGAGGAATATTGGTCAATGGACGAGAGTCTGAACCAGCCAAGTAGCGTGAAGGATGACTGCCCTATGGGTTGTAAACTTCTTTTATATGGGACTAAAGTATTCCACGTGTGGGATTTTGTATGTCCCATATGAATAAGGATCGGCTAACTCCGTGCCAGCAGCCGCGGTAATACGTAGGATCCGAGCGTTATCCGGAGTTATTGGGGTTAAAGGGAGCGTAGATGGGTTGTTAAGTCAGTTGTGAAAGTTTGCGGCTCAACCGTAAAATTGCAATTGATACTGGCAGTCTTGAGTACAGTTGAGGTAGGCGGAATTCGTGGTGTAGCGGTGAAATGCTTAGATATCACGAAGAACTCCGATTGCGAAGGCAGCTCACTAGACTGTTACTGACACTGATGCTCGAAAGTGTGGGTATCAAACAGGATTAGATACCCT
+
<8CCFDEGGGGDGGGGGGGGFF>F:@FG<9CFEFFGGGGCDF9E<F:FFCF9FFGFEEFE8AF,C,CDEFC6BCBCEFFG9AEGGGGG,:CF8FGFGDGFGGE<EF,:BBFEGGGGGAFGGG,C,A@FGG9CEFGGGCA9FB@EE?@GF?,BF+:>>D,<DCDD7@C@FDEGGGC,@@EGCEC:CGGGED>DE?E@7#C.=@8>BC*8CF9FGCCF>9F>AD?CEGG685CFCFFF<@BF=A:GC#=GCCEFC:CB4*+FADGGGGFGEFFGFE6C:0<DFGGGFGGGFB9<+FDBBEFEEFEFFCGGGFFFFE+7CFA,,,EDFGGFA<E,GFFCA@,DAECFCFFFAFEAFFDGGCGEGEEDGGFGGFGGFFGGFFGCCGGEFFEF@6@9AFGFEFDGGEGFFFFGGGECGFFFEE,FGGGGGAAGGGFCCCCC
@sI 238
TGAGGAATATTGGTCAATGGGCGAGAGCCTGAACCAGCCAAGTAGCGTGAAGGATGACTGCCCTATGGGTTGTAAACTTCTTTTATAAAGGAATAAAGTAGGGTATGGATACCCGTTTGCATGTACTTTATGAATAAGGATCGGCTAACTCCGTGCCAGCAGCCGCGGTAATACGGAGGATCCGAGCGTTATCCGGATTTATTGGGTTTAAAGGGAGCGTAGATGGATGTTTAAGTCAGTTGTGAAAGTTTGGGGCTCAACCGTAAAATTGCAGTGGATACTGGATATCTTGAGTGCAGTTGAGGTAGGCGGAATTCGTGGTGTAGCGGTGAAATGCTTAGATATCACGAAGAACTCCGATTGCGAAGGCAGCCTGCTAAGCTGTAACTGACATTGAGGCTCGAAAGTGTGGGTATCAAACAGGATTAGATACCCT
+
FGGGGGEGGGGGGGGGEGF8,CCFCFGCGGFFFEGGGGEFGGGGGGGGEEFGGFFGFAEDC,C8E8FCCFEGGFGFGGC<CAFFGGFE,<?9AE9FGDC9F9FEEBAB<BC,B,>BEFGF,CEGFD<?,4,5B@=BAFGF,4BFGEDFFCF?CFCE3C>B,D@8@+@F@@EFEFCBC::>,>,@*>CC>*FCEFC7==BCC,@FDF7F7FFFFC>A:0C#5@3;<=876,3,:<<98:FCFFC8E@FFFCFF#F<?FFF97BE3#:,9FBD@B8E8E;E@=FC55<:,DD8=5EEB,A<89?,,:+7B=>C>48ECB:4,FCB>==:GCF<A<?F:9,GEF4DGF@@<EEFF@8+8CC@?+B:,GE<ECEEFB,<-,C;@GGFD9F@GFEC<6,8F8GFED7FGGFCCFDC,DGGFECFCFFFFFCGFGGEA9CCC
@sI 239
TGAGGAATATTGGTCAATGGACGAGAGTCTGAACCAGCCAAGTAGCGTGAAGGATGAAGGTTCTATGGATTGTAAACTTCTTTTATACGGGAATAAACGAATCCACGCGTGGATTTTTGCATGTACCGTATGAATAAGGAACGGCTAACTCCGTGCCAGCAGCAGCGGTAATACGGAGGATCCGAGCGTTATCCGGATTTATTGGGTTTAAAGGGAGCGTAGATGGGTTGTTAAGTCAGTTGTGAAAGTTTGCGGCTCAACCGTAAAATTGCAATTGATACTGGCAGTCTTGAGTACAGTTGAGGTAGGCGGAATTCGTGGTGTAGCGGTGAAATGCTTAGATATCACGAAGAACTCCGATTGCGAAGGCAGCCTACTAACCTGTAACTGACATTGATGCTCGAAAGTGTGGGTATCAAACAGGATTAGATACCCT
+
CFFGFEEFFFG9FFGGGGGF<FGG+@C;CFGGGGGGGFGGFG9FFGGF7BFFGGGFGAEG,CF,<,C8,CFACFCFFFFFGGGFEGGAFFGGEG9FGCF:F,B,=F7CC4@++C<FGFGGF<EEFF<+8FDFA?FEFEFF,=>7FGGFFFACEF7BFGFF@8D88?CF8FEGGG7:@AF5FFC:,>CG7=9:F=:?8ECG@>@C>F<:<<C:<CEF@#=65@#:CGFC87GFFF@#@G;EF<FF:@<7+@+C+GFD,BGD7CC4,5,A7><,E,6,C47,,,,B,<FE9?EC+FGFEFEB8CEGGEGGFCED7GEEC@FFFFGDFF@?FFFFADGDGGFGGD@8C7GFEEEFCBC7DGGGGGGDGCFGEF@C@,C6C;,B8E@FEFDFEECC,5EFB+ECFGFGGFGGGGGGGFCGEC9AEDFF9GGCFFGCCCCC
@sI 240
TGAGGAATATTGGTCAATGGACGAGAGTCTGAACCAGCCAAGTAGCGTGAAGGATGAAGGTTCTATGGATTGTAAACTTCTTTTATACGGGAATAAACGAATCCACGCGTGGATTTTTGCATGTACCGTATGAATAAGGATCGGCTAACTCCGTGCCAGCAGCCGCGGTAATACGGAGGATCCGAGCGTTATCCGGATTTATTGGGTTTAAAGGGAGCGTAGTTGGGTTGTTAAGTCAGTTGTGAAAGTTTGCGGCTCAACCGTAAAATTGCAATTGATACTGGCAGTCTTGAGGACAGTTGAGGTAGGCGGAATTCGTGGTGTAGCGGTGAAATGCTTAGATATCACGAAGAACTCCGATTGCGAAGGCAGCCTACTAACCTGTAACTGACATTGATGCTCGAAAGTGTGGGTATCAAACAGGATTAGATACCCT
+
EFFGGGGGGGDEFGDGGGG@FGGGGGGGGGGGGGGGGGGGGGC<FFGEGCFGGGGGGGG?<CFGGGGGGGGGGGGFGGFGAFFGDGGGGGGDF8FGCFECGGGGGGGGGGGGEGGGGGGGGGGGGGGGGGGFGFGGGGGGGGGGGGGGFFGGGGGGG93DFGFGGGGGEGGGFFCCEGDEGGGD*<CGFEGGGGGGD*B:FGGE9FFGGG>GFFG:<:,;DA#2FGF=EGEEC9<6:7E4C@?>C@CFFGFGGGDB=EFGFEGGGGCFF?C6C89F<E=;=GGFFFFB4,,,=:,,CFGGGGCFGEECF=,994@7EGGFFF6+AGGEFEFGDFFEGGGGGGGGGGGGGGGGGGGE@GGGGGGGGGGGGGGGGGGGGGGGGFGFCF@GFGGGGGGGFCF8FGGGDDGGGGF8GGGGGF9GGGGGGGFFGGGC@CCC
@sI 241
TGAGGAATATTGGTCAATGGACGAGAGTCTGAACCAGCCAAGTAGCGTGAAGGATGGCTGCCCTATGGGTTGTAAACTTCTTTTATACGGGAATAAACGAATCCACGTGTGGATTTTTGCATGTACCGTATGAATAAGGATCGGCTAACTCCGTGCCAGCAGCCGCGGTAATACGGAGGATCCGAGCGTTATCCGGATTTATTGGGTTTAAAGGGAGCGTAGACGGGTTGTTAAGTCAATTGTGAAAGTTTGCGGCTCAACCGTAAAATTGCAATTGATACTGGGAGTCTTGAGTACAGTTGAGGTAGGCGGAATTCGTGGTGTAGCGGTGAAATGCTTAGATATCACGAAGAACTCCGATTGCGAAGGCAGCTTACGAACCTGTAACTGACATTGATGCTCGAAAGTGTGGGTATCAAACAGGATTAGATACCCT
+
CFFGGGGGGGGGGGGGGGC8EFCFGGFF@9FGFFGGFGFFGGGGGGGGGGGGFFFG<@FCCFFFFGGGGGG@FEFFGGGGGFGGDG?F<FBCFGGGFFFFGFEGFDG7B?DCF?EFFGGGGGG<FGGGGGFGGGGGGGGDEFD7CFEGGGGGGGGCCDFDC8FDFDGEGGG7FCFDFFG>,?FGGG>EF7FCGGGGEGE@FF9ACFCFG?:F=F:):0F56DCFGGG1CG<GCFC=:,#@<&EE,<F47C@F>D>DCCFF4<:76ACFCF,=?<81,0<98FFA/FFDGGGGFGGFFGF8BA9,FEECCCCGDEGGGGGE<@C=5FFEGFC?@GGGFGFGGFGFFFGFF@FFFFFFB,GFBEEGFFFGGFFF8GEF@9GFDFGGFGFFFGGFCFGGFC>FFDGGGFGGFE@,CGFGCEGGGGGGGFFCEFABC9CC
@sI 242
TGAGGAATATTGGTCAATGGACGAGAGTCTGAACCAGCCAAGTAGCGTGAAGGATGGCTGCCCTATGGGTTGTAAACTTCTTTTATACGGGAATAAACGAATCCACGTGTGGATTTTTGCATGTACCGTATGAATAAGGATCGGCTAACTCCGTGCCAGCAGCCGAGGTAATACGGAGGATCCGAGCGTTATCCGGATTTATTGGGTTTAAAGGGAGCGTAGACGGGTTGTTAAGTCAGTTGTGAAAGTTTGCGGCTCAACCGTAAAATTGCAATTGATACTGGCAGTCTTGAGTACAGTTGAGGTAGGCGGAATTCGTGGTGTAGCGGTGAAATGCTTAGATATCACGAAGAACTCCGATTGCGAAGGCAGCTTACTAACCTGTAACTGACATTGATGCTCGAAAGTGTGGGTATCAAACAGGATTAGATACCCT
+
GGGFG,<FFGFGG<FGDGGFGGF+@FCEFGGGGGGGGFGGGGGGGG7BFGGG?FGCFGFEGGGFG8C@FGGGEGGGGGFG9EFGGGGGGGGGEAFFFGEGGGGGGGDB,,=7?@ECGG:FAE,?<FFCDFGGGGGGGGGFFG@>E@FFGCFGGCFFF9BFGGGGG++FGGFGGGF@B:>85@F=*>;CC>CA3?1FE=BCFGGGGG@8<0;<,9<FEFE5C@*:=GGGGFFGCAF<ACFGFF.8AECDEGGC1B:C8FCFGGGGGFGGFGE0<?9EFAF=?FFFD?<,FGGGFGEBEFEAEGGGFGGGGE;F=8EGEFF<FFGGAF7FEAGCFF?CECEDGGFCGGGFDFFF<BF:EGGGFFF@FFGGEC69GGGGGGGGGGGGGGGGGFFGFGGGGGGGFCGF9GGGGGGGGGGGFE9GGGGGGGGFGGGCCCCC
@sI 243
TGAGGAATATTGGTCAATGGACGCAAGTCTGAACCAGCCATGCCGCGTGCAGGATGACGGCTCTATGAGTTGTAAACTGCTTTTGTACGAGGGTAAACGCAGATACGTGTATCTGTCTGAAAGTATCGTACGAATAAGGATCGGCTAACTCCGTGCCAGCAGCCGCGGCAATACGGAGGATTCAAGCGTTATCCGGATTTATTGGGTTTAAAGGGTGCGTAGGCGGTTTGATAAGTGAGAGGTGAAATTTCGGGGCTCAACCCTGAACGTGCCTCTAATACTGTTGAGCTAGAGAGTAGTTGCGGTAGGCGGAATGTATGGTGTAGCGGTGAAATGCTTAGAGATCATACAGAACACCGATTGCGAAGGCAGCTTACCAAACTATATCTGACGTTGAGGCACGAAAGCGTGGGGAGCAAACAGGATTAGATACCCT
+
,CFFFG8FGFEAFACEFGCFFFCEGGGEFFGGGGGFGGGGGGGFGGGFGGGGGGDEFGBCF>FGC<FGDFGFFFEFGGAEEEGGGGGGFGG:F+AFFGGEGG7A<AFGG<EAA<FFGFGGG9EGGGFGFGGGGGGGCCFGFGEGFE:3><ADCGGGGGGGGGGGG>CC*>CFG7FFG:EGGFGG@FFGE@GFCFG<EGFCEBFCCE:B-<C?GC9@@?C>BEGGFEGDEC;EFFF;#C<0@;EC?7FCFGFC@@CFE1C@C5#8@EEEFCF>-%E<:FC=89FC@?,C6,@FDFCFEEFCGGGFE+FDGEGECGFDFFFEGFEDFGFEDFFECAECCFFFFGGGGGGGGFFFCGGGGGGGGGECFFCGF<EFGGGG@E<9EGFGFGGGGFDGGFGGFGEDCFFGFGGGGGGGFFCGFFEA9CGFCEGGGGGCCCCC
@sI 244
TGGGGAATATTGCACAATGGGGGAAACCCTGATGCAGCGACGCCGCGTGAGCGCTGAAGTATTTCGGTATGTAAAGCTCTATCAGCAGGGAAGAAAATGACGGTACCTGACTAAGAAGCAACGGCTAAATACGTGCCAGCAGCTGAGGTAATCCGTATGGTGCAAGCGTTATCCGGATTTACTGGGTGTAAAGGGAGCGTAGACGGAGCGGCAAGTCTGATGTGAAAACCCGGGGCTCAACCCCGGGACTGCATTGGAAACTGTCAATCTGGAGTACCGGGGAGGTAAGCGGAATTCCTAGTGTAGCGGTGAAATGCGTAGATATTAGGAGGAATACCAGTGGCGAAGGCGGCTTACTGGACGGTAACTGACGTTGAGGCTCGAAAGCGTGGGGAGCAAACAGGATTAGATACCCT
+
CF8FGGGGGGGGGGGGGFF8EFGGGGGGGGGG9C,<EFBFGDDGGG7@CE:EC+BFGG9CEF<F,:+8BDF,CFFDFFGGGGGGGGG8C+?FEFFGEG9EFEE:FGGGGG8CDFGGG8DF,B@E>EFGGGGCFF787F,+:,:<,,,8@>@33@C*,,@BCFGFFC*+6*>C8?F<*<1>,@FF77,8*2?C9:C3='=F==:<BC77(EFEFEF?E?>7@@EC?EEDE@GFGGC9:<5<;>C7=DE>FC>C<FDE@,3<CD?2?F>D8EF<9B,<5FBCFE0GGEGDF>=,@@,=,BCFGFB==+,F?A9E@CE@>C,CGGEE<CFF<5C<,<,C<A@@6EEDFFBDEEFF@CGGFECGGGGGFGEFEF<EGGEFECGGGGGFECGEGGGDFCFAFC9B<GGGGEGGF8@CCCCC
@sI 245
TGGGGAATATTGCACAATGGGCGAAAGCCTGCTGCAGCGACGCCGCGTGAGTGAAGAAGTATCTCGGTATGTAAAGCTCTATCAGCAGGGAAGAAAATGACGGTACCTGACTAAGAAGCCCCGGCTAACTACGTGCCAGCAGCCGCGGTAATACGTAGGGGGCAAGCGTTATCCGGATTTACGGGGTGTAAAGGGAGCGCAGACGGCGATGCAAGTCTGGAGTGAAAGCCCGGGGCTCAACCCCGGGACTGCTTTGGAAACTGTATGGCTAGAGTGCTGGAGAGGCAAGCGGAATTCCTAGTGTAGCGGTGAAATGCGTAGATATTAGGAAGGACACCAGTGGCGAAGGCGGCTTGCTGGACAGTAACTGACGTTCAGGCTCGAAAGCGTGGGGAGCAAACAGGATTAGATACCCT
+
EFG,CFGGGGGAFAEGGGGG8EGGGGGGGGG,EFDGGGC@GGGGGGGBFGGGGGGGFGGGGFGEFGFEFGGGGGGFFFFGGGGGGGGGGDFGDGGGGGGGGGGGGGGGGGGGGGGGFGGFGGGGGDEF?9F@B<BGGFFGGGGGGGGGECEGGGGGGC7CGGGGGE7EGEEGGFEGG>FCFG#GGG0DFF;CGFEF<5?>=E1GGGG=8CGGGGG@,?FF4DCC5;<D5@*<GEC:/@:FFD@:@EGDC;,8FGGGGFCDDGGFECGFFF5F?FEF9GEF:=6A?+GFECFGFEGGF9GFGGEE=EFFFCGD@EFEECGDE9GFFGGGGGGGGEEGE@BEGGF@FCCGGCGGFGGGGGGGGGGEGGEECDFFGGEFFGGFD@GFEEEGGGGFFEDCFGEEFGGGGGGGGGGCCCCC
@sI 246
TGAGGAATATTGGTCAATGGGCGCGAGCCTGAACCAGCCAAGTCGCGTGAGGGATGAAGGTTCTATGGATCGTAAACCTCTTTTATAAGGGAATAAAGTGCGGGACGTGTCCCGTTTTGTATGTACCTTATGAATAAGCATCGGCTAACTCCGTGCCAGCAGCCGCGGTAATACGGAGGATGCGAGCGTTATCCGGATTTATTGGGTTTAAAGGGTGCGTAGGCGGTTTATTAAGTTAGTGGTTAAATATTTGAGCTAAACTCAATTGTGCCATTAATACTAGTAAACTGGAGTACAGACGAGGTAGGCGGAAGAAGTTAAGTAGCGGTGAAATGCATAGATATAACTTAGAACTCCGATAGCGAAGGCAGCTCACCAGACTGTAACTGATGCTGATGCACGAGAGCGTGGGTAGCGAACAGGATTAGATACCCT
+
EFFGGGGGGGF9FGGGGFFCFGCGGGGGG8FFFFCGGGGGGGDFDGGFGEGGGGGGGFAFC<F9FFGGGFGCFGFGFGFGGGGGGGGGDFGGGGGGGGGGAC=:FEFCEEDCGGFCFGDFGF9?DGGGGGGGGGCGGGGGGFEEDGDFFCGGCFDFDEEGFFDGGGGDEEFG@FFE<B@*CGGGEEEGG@5EGGGEGGG?GGGFG<*EA@CFFFD>G8>>BE@CGDC<G@CFFFGEGFF@B8CF=EGFF:GGG=FCFGFGCGGCF=B<FFCDGFEFECFDGGGGFGGGFFFDF=GFE@++E4GDGGGEEEEE=,FCFFFGFB75DCEEFFEFEFEGFGGCGFFC@FGGF@E<FEF>GGGGGGGFFCGGFAGGCDF@GGGGGGFGF,GGFADGGGFEF@@FEEFFBGGGGGGGGGGGF<FEDGGGGGGGGF@CCCC
@sI 247
TGAGGAATATTGGTCAATGGACGAAAGTCTGAACCAGCCAAGTAGCGTGCAAGATGACGGCCCTATGGGTTGTAAACTGCTTTTATAAGGGACTAAAGTGAGTCTCGTGAGACTTTTTGAATGTACCTTATGAATAAGGCACGGCTAATTCAGCTCCAGCAGCCGCGGTACTACAGAAGGGACGGGCGTTATCCTGATTTATTGGGGTTAAAGGGAGCGTAGGCCGGAGATTAAGCGTGTTGTGAAATGTAGACGCTCAACGTCTGCACTGCAGCGCGAACTGGTTGCTTTGAGTACGCATAAAGTGGGCGGAATTCGTGGTGTAGCGGGGAAAGTCTGAGATATCACGAAGAACTCCGAGTGCGAAGGCAGCTCACTGGAGCGCAACTGACGCTGAAGCTCGAAAGTGCGGGTATCGAACAGGATTAGATACCCT
+
EFFGFFGGGGGGG9FDFGFGFDFG+BB<FFGGGFFGCFCFFGEFFGGGGG7,:E6A?FEEB:7C,,:,,C,+,6EACF,=C9?FDF9<,99,,,AC<,,CFG?,E,FBFDGF<FF5,<++,,<??AE9FGC,B,6457,,,:CC::3=F<FFD,,BBA,3@,,,6CE@CC>,,3,@=F<F*,6>@FC**4*;,>,?F:F;<9,C?<):4*:<9<@#(#FAFA?;EBEG9E:B7<:5B:*,@@=CCGFFF6020EF@42<>F>;CCCDAF<@6:C2E8:27F:2F<=,:,,EF?C>?=A?5,?4,B>CCC@FFFE8C8<7<FGGGB@@CEFGFEA5,EC59,4ABEC9<FFDF@F@+CD<C:DEEFC9CC6,DFC@-CGFC88+6,66B,FCFC,6CDFCFDEAECGGFGGGGGGFCCFFEE9GGFGFEEE9BCA<C
@sI 248
TGAGGAATATTGGTCAATGGGCGATAGCCTGAACCAGCCAAGTCGCGTGAGGGAAGAAGGCTCTATGGGTCGTAAACCTCTTTTATAAGGGCTTAAAGTCGGGGTCGTGACCCCGTTGGAGGGTACCTTATGAATAAACATCGGCTAACTCCGTGCCAGCAGCCGCGGTAATACGGAGGATGCGAGCGTTATCCGGATTCATTGGGTTTAAAGGGAGCGTAGGCCGGAGATTAAGCGTGTTGTGAAATGTAGATGCTCAACATCTGAACTGCAGCGCGAACTGGTTTCCTTGAGTACGCATAAAGTGGGCGGAATTCGTGGTGTAGCGGTGAAATGCTTAGATATCACGAAGAACTCCGATTGCGAAGGCAGCTCACTGGGGCGCAACTGACGCTGGAGCTCGAAAGTGCGGGTATCGAACAGGATTAGATACCCT
+
EG@FGEFFGGGFFCFGGGFE<FEGGGGGGGGGGGGCFFFGGGD9FGGCEFEFEFFCG@FGGFG8EEAFDFECFFGCEGCFGFAGCFG9EAG,4A<FGGGGECE@:7FGGFEDGGGE@EGGGG>CDFGGDDFEGDCB,C==>FFEDFCGF>CFDGGGGGDGGGCFCEEDEGGG;;FCFCEBFGFGCC8FGGGGC:B:E57<CFGGGECEDCCCGGDFF;85*ECEB?>CFGFGG>D2EDGG<GDFFEFFFD+CAD@,C<GGGGFDF@@CFCBFDGEGF=@9DCGFFF>,=A,<DEEFGFGFE?,CEECFGGFEEE@E7D=<FFCE>=BFEC<,DGECE<CFE,CDEGGGFAABFFGGEGGGGEGFGGFGFFGGFFGFGCCEEGGGGGGGGGGGGGGGGEGGGGGGFCGGGGGECDFGEGGDGFGF@,GGGGGCCCCC
@sI 249
TGAGGAATATTGGTCAATGGACGAGAGTCTGAACCAGCCAAGTAGCGTGAAGGATGAAGGTTCTATGGGTTGTAAACTTCTTTTATACGGGAATAAACGAATCCACGCGTGGATTTTTGCATGTACCGTATGAATAAGGATCGGCTAACTCCGTGCCAGCAGCCGCGGTAATACGGAGGATCCGAGCGTTATCCGGATTTATTGGGTTTCAAGGGAGCGTAGATGGGTTGTTAAGTCAGTTGTGAAAGTTTGCGGCTCAACCGTAAAATTGCAATTGATACTGGCAGTCTTGAGTACAGTTGAGGTAGGAGGAATTCGTGGTGTAGCGGTGAAATGCTTAGATATCACGAAGAACTCCGATTGCGAAGGCAGCTTACTAACCTGTAACTGACATTGATGCTCGAAAGTGTGGGTATCAAACAGGATTAGATACCCT
+
EFFFGFCFFEDCFFFGGFGGEFFCCCCEFAFGGGFFG8@FG<CF99CBBFDEGGGGGDD@<CF@D,E<EFC@FFF?E9FGE,AFFGFCCF7FCGGGG9FFGD@CGGGCEEEEBEA=FD+BFCCFEGGG@FFFGGGGGFCC<F+>FGGGG9FFGGGEFCGGF7@<F@C>C:FGFA:F<FGE?FF<7/:FFG<C9CEE>*>?7#FD4FG:7#<?:0<04:C=>FFGFC;9F:=8@F@5DD<@<@?EFCE>.GE@C?D<F:+:#=C,5A>C9</GF@AGF@=98CGFFE=<4AEC+GGF=9FDFB,GF@FBC,GGDFGGGGFFFFCC=@,5<A,CEEAEAE<,FEE8FCDFE9FDF@FBB,FFEGGFEC,<F<FFACGFFFFFFGGFCFFGFGFFGFFCEDGGF@AFFGFCEFGFGGGFC,@AGFGFGGCGFBC@A9@A
@sI 250
TGGGGAATATTGCACAATGGGCGCAAGCCTGATGCAGCCATGCTGCGTGTGTGAAGAAGGCCTTCGGGTTGTAAAGCACTTTCAGCGGGGAGGACGGCGATAAGGTTAATAACCTTGTCGATTGACGTTACCCGCAGAAGAAGCACCGGCTAACTCCGTGCCAGCAGCCGCGGTAATACGGAGGGTGCAAGCGTTAATAGGAATTACTGGGCGTAAAGCGCACGCAGGCGGTCTGTCAAGTCGGATGTGAAATCCCCGGGCTCAACCTGGGAACTGCATTCGAAACTGGCAGGCTAGAGTCTTGTAGAGGGGGGTAGAATTCCAGGTGTAGCGGTGAAATGCGTAGAGATCTGGAGGAATACCGGTGGCGAAGGCGGCCCCCTGGACAAAGACTGACGCTCAGGTGCGAAAGCGTGGGGAGCAAACAGGATTAGATACCCT
+
CEFFGGGGGGGGGGGGGFD8FGGGGGGGGGGGGGGGGGGFGDF,CFC@FEGGGAFFGGCFGE,EFCG7CFC?<FFDFGG?FFGGGGCFEFFGGG7+=@GGDGG9FGGGGGGGGGFCFC9FFFGF9FGFGGGGGDEGDGFFGGGGCFFFGGGGGGFGDDGFB:CFGD8B7EGGEGBFG9<CCCCCE58;?@7BA52AG,3C<?2@9CC<?G8FGCGF?FG?>FCEF:CDEBCCEC6+GFCFFGGGE9GCFA8CGGF;GGFCGG>FFFDGGGGGGGGFFFFE7FD@E6GFF=,<8,>C@+EDFGGGEGGGGGGFGGGGE>FCFGEGGFA>45GGGGGFGDGGGGFE@C;FGGGGFE9GGFGFC8:CGGEGFGFCEECGEGGGGGGGGFGGGGFFFEGEEDGGGFC@CGGGFCFGGFGEGGGGGGGGFFGGGGGGGGFFCCCCC
@sI 251
TGGGGAATATTGCACAATGGGGGAAACCCTGATGCAGCGACGCCGCGTGAGCGATGAAGTATTTCGGTATGTAAAGCTCTATCAGCAGGGAAGAAAATGACGGTACCTGACCAAGAAGCCCCGGCTAACTACGTGCCAGCAGCCGCGGTAATACGTAGGGGGCAAGCGTTATCCGGATTTACTGGGTGTAAAGGGAGCGTAGACGGCATGGCAAGCCAGATGTGAAAGCCCGGGGCTCAACCCCGGGACTGCATTTGGAACTGTCAGGCTAGAGTGTCGGAGAGGAAAGCGGAATTCCTAGTGTAGCGGTGAAATGCGTAGATATTAGGAGGAACACCAGTGGCGAAGGCGGCTTTCTGGACGATGACTGACGTTGAGGCTCGAGAGCGTGGGGAGCAAACAGGATTAGATACCCT
+
CFE,CBBFGGGFGAAFFA<E<FEEGGGG7FGGG,FFF@FEGGGC+@+8>C=FDGGGGGF<<<<EFEFFGGGGFGFEFEF,<AAFGGGGCGGGGG=EGGFGFGGEGBDFGFD8BA=FGG8F77+@B@@F=FFGCGCCFGG7FEFGEGDGGEG,,,8,>>CC7<BFDF*=FEF=:,FCE@<CFGG:B7:;.2?FF?8(:5::AE:8:9:>GGFFEE8+3,><A@C79FCB7EGEC?E947GGEECCCEGF<D>5C=F@CFGCCCDCFF>C;;>8+C>CBCGGDF;EC7C+C8GEGGFFFBE9GGEGADFCGGEE=:FC@9<,E;FFAGFGFDCE7C<@,GGGGGEFFDDGGDGGFFGGGGGGGGGFGGGGFFFCFGGGFEF7E@E@;EC7@FC<EGFFFFFEA9GGGGGFGFGCCCCC
@sI 252
TGAGGAATATTGGTCAATGGGCGATGGCCTGAACCAGCCAAGTAGCGTGAAGGATGACTGCCCTATGGGTTGTAAACTTCTTTTATAAAGGAATAAAGTCGGGTATGCATACCCGTTTGCATGTACTTTATGAATAAGGATCGGCTAACTCCGTGCCAGCAGCCGCGGTAATACGGAGGATCCGAGCGTTATCCGGATTTATTGGGTTTAAAGGGAGCGTAGATGGATGTTTAAGTCAGTTGTGAAAGTTTGCGGCTCAACCGTAAAATTGCAGTTCATACTGGATGTCTTGAGTGCAGTTGAGGCAGGCGGAATTCGTGGTGTAGCGGTGAAATGCTTAGATATCACGAAGAACTCCGATTGCGAAGGCAGCCTGCTAAGCTGCAACTGACATTGAGGCTCGAAAGTGTGGGTATCAAACAGGATTAGATACCCT
+
EFFGFFGGGFFGGFGGGGGD8FGG>FGGGGFFGGGGGGGGGGGGGGECGGGGGGGGGGGGGCFGGGGGGGGGGGAFFGGGGFGGGGGGGGGGGGGGGFGGGGGGGGGF<FGGGFGD@GGGGGGGGGGGGGGGGGGGGFGGGGGGEGGGGGDGGFGGFGGG8FGGCDEGGGGGGGGCG@CC7FCFGECCFEGGGGGGG&GC7<FFF4F>ECCGGGGFFBGB9@FCCCA306FGFFGAC:EGGGFEAFGFFG5F?FDFDEFFEFGCECGGFGFFFC;@4,==FFFFED?<8EEE9=>A8GGFGGGGC=CGF@,E@,7ECD,FFE8+>>7F?,GEEFFEDFEDC,,,<<8FFAGFFF7EGGGDGEC8E<CGEEFDGGGGGFDFGGGGGFCFFCCE9FGGFGFFDB,FFFFEEGGGGGGGGGFEGFFFCGGFGGGCCCCC
@sI 253
TGAGGAATATTGGTCAATGGGCGATGGCCTGAACCAGCCAAGTAGCGTGAAGGATGACTGCCCTATGGGTTGTAAACTTCTTTTATAAAGGAATAAAGTCGGGTATGCATACCCGTTTGCATGTACTTTATGAATAAGGATCGGCTAACTCCGTGCCAGCAGCCGCGGTAATACGGAGGATCCGAGCGTTATCCGGATTTATTGGGTTTAAAGGGAGCGTAGATGGATGTTTAAGTCAGTTGTGAAAGTTTGCGGCTCAACCGTAAAATTGCAGTTCATACTGGATTTCTTGAGTGCAGTTGAGGCAGGCGGAATTCGTGGTGTAGCGGTGAAATGCTTAGATATCACGAAGAACTCCGATTGCGAAGGCAGCCTGCTAAGCTGCAACTGACATTGAGGCTCGAAAGTGTGGGTATCAAACAGGATTAGATACCCT
+
CFGGEFFG9CF<CFGGGGDCDG:FFGGGGFDFGGGGFEDCFG<FGG@C7CFEDFGFFFAFFDF@:9CFF,@CFFFGFEGGGFGGGGGGFGGGFFDFGGFGGC:F7EF9,9<,<=F=EA7BEGGE9FGGGA,?,EFCFAEE94+BF:FC<AFDCGGG7,7DFFDFC7+@FFFGDABF7*@<>FDAC1C$FGG?CFF77.1>FDC<:<@<CE:FGF/A@5@?83F?CFGFG,<FFGFAC?EFF=C@<F9FEFE:BDG,5AG%=GF$FFFGG<FD?C=/3@@0<FFEF<8GGFGCDEE9EGE@FGGFFD:EC@=9+,C@ECFEF=8E>GCAGEF?<FFFEEC,<=<EA7GGGGGGCFFDEEF:7DGFGECFC<@+<9FFFGF@FEAF<EE9FEFE9FGGGGGFDFE,C8GGGGGGFFAFFC,FFGGGFFAGFFGCCC<@
@sI 254
TGAGGAATATTGGTCAATGGACGAGAGTCTGAACCAGCCAAGTAGCGTGAAGGATGACTGCCCTATGGGTTGTAAACTTCTTTTATACGGGAATAAAGTGAGGCACGTGTGCCTTTTTGTATGTACCGTATGAATAAGGATCGGCTAACTCCGTGCCAGCAGCCGCGGTAATACGGAGGATCCGAGCGTTATCCGGATTTATTGGGTTTAAAGGGAGCGTAGGCGGACGCTTAAGTCAGTTGTGAAAGTTTGCGGCTCAACCGTAAAATTGCAGTTGATACTGGGTGTCTTGAGTACAGTAGAGGCAGGCGGAATTCGTGGTGTAGCGGTGAAATGCTTAGATACCACGAAGAACTCCGATTGCGAAGGCAGCTTGCTGGACTGTAACTGACGCTGATGCTCGAAAGTGTGGGTATCAAACAGGATTAGATACCCT
+
GFGFG,CFGGGGGGFFFGGDFFGGGGGGGFGGGGFGGGGGGGEGFGG,CGGGGGGGGGDFF9CCFGG@FGGGGG9FGGGGFFFGGGGFDEGGGGGEF<FGGGGGEGGFGGFGEGGGGGGGGF<F9?EEF+AFFCDGAEGG@ECGGGGGGGGGGGFGGGFCGFFDFDE9<:FFGGGA@=F3@>FFD3?2F6GGGFEEEG*FFF6@C=CC#F9CFFGF7AGDDGFDDDDDFCEFEFC?GGFCGFC@FGFGGGFGFEE>DGGFCFAGEE>GCGGFG=?GFE<@=FFGGGFFD<FF?FFBFGFFEFFGGFGGGGFE+=8GGGF@GGGGAGEE?EEC,<DEGGE=A9A?7FEFDGGFEFEFED8GFF,<GGGGGGCGGGFFGFFGGGGGGFGFCCBGGFGGGGGGGCFGEGGGGGGGFGGGGGDGGGGGGGGGGFGCCCCC
@sI 255
TGAGGAATATTGGTCAATGGGCGGAAGCCTGAACCAGCCAAGTAGCGTGCAGGACGACGGCCCTATGGGTTGTAAACTGCTTTTATGCGGGGATAAAGTGGGCCACGCGTGGCCTTTTGCAGGTACCGCATGAATAAGGACCGGCTAATTCCGTGCCAGCAGCCGCGGTAATACGGACGGTCCGGGCGTTATCCGGATTTATTGGGTTTAAAGGGAGCGCAGGCCGCCGGGCAAGCGTGTTGTGAAATGCAGTCGCTCAACGTCTGCACTGCAGCGCGAACTGCCCAGCTTGAGTGCGCGCAACGTTGGCGGAATTCGCCGTGTAGCGGTGAAATGCTTAGACATGGCGAAGAACTCCGATTGCGAAGGCAGCTGACGGGTGCGTAACTGACGCTCATGCTCGGAAGTGCGGGTATCGAACAGGATTAGATACCCT
+
GGGGGGFGGGGGGGGGGGGDGGGDGGGFGFGFGGFEFFGGGFFGGG>FEGGG?F@FGGGGGGGGGGFFGGDECFGGGGGG9CFGGGEFCCEGGDFGGGGGGG7FGGDEEGGGEGGGGGGGGGGGGGCFFCFGFCFG,?FFFF>FGGGGGGGGCFF*<F?FCFFFC@FFFGEFG9CEG*:EG*CCEEGGG588<CEG57;9+<<CCG*:8CFFEF:5E6:F6EED128<<:?4:;C:C,42C?,F><@FGC?FC*2#FC:BFAFB;FC<?<EEGFEEF@9A7CF+:@,@:<7GECEF>+CCF@D:GGGFGFE8++77CCC+F?GGFGGEDE,,5FFGFF?GGFCF7GC@FAA,==CGGGF:EFGFFCFGGFDGGGEFFEGGGGDGGGEC@B@EFE<FFGGGGGFGGGGEGFFCGFGGGGEEGGGGGGGGGCFCC@@9
@sI 256
TGAGGAATATTGGTCAATGGACGAGAGTCTGAACCAGCCAAGTAGCGTGAAGGATGAAGGTTCTATGGATTGTAAACTTCTTTTATACGGGAATAAACGAATCCACGTGTGGATTTTTGCATGTACCGTATGAATAAGGATCGGCTAACTCCGTGCCAGCAGCCGCGGTAATACGGAGGATCCGAGCGTTATCCGGATTTATTGGGTCTAAAGGGAGCGTAGATGGGTTGTTAAGTCAGTTGTGAAAGTTTGCGGCTCAACCGTAAAATTGCAATTGATACTGGCAGTCTTGAGTACAGTTGAGGTAGGCGGAATTCGTGGTGTAGCGGTGAAATGCTTAGATATCACGAAGAACTCCGATTGCGAAGGCAGCTTACTAACCTGTAACTGACATTGATGCTCGAAAGTGTGGGTATCAAACAGGATTAGATACCCT
+
EFGGGGGGGFFFGGFGFFA8C@CFGGDGGGGGGGGGGFGEFGGGFGGCC@FF8FF@BFFCCFFFGDFGFG9CFGGGGGGGGGGGGGFFGG>FGGFFGGGGGGGGGGCFFEF@9FFDGGGFGGGG,<,CFDA<EFGGFGFFE8=FFGEGC<?BCECCEGCEGFF877@FFC+<CBFGCE3C=CGF7-8F>>7DCFEEGGGGC7FFEFFF:9:FF@CFGFGACE@;FCGGGFGGF?FAF,EF:C8EF@9DC@=EFFD:FF><9;GEEFGFAEABAFBEF@<EGFFF8EC?GFC9DD9FDEF?FF@FEEGGF8E=@=8+@,FEEA4+5DCFEEA?,GFEGGGFFDGGEDFFE@,GFGGEE@GGGEEDEGFGGFFCFGGGFEFGGGGGGGGGGGFF@9GGGGGGGFFE9GGGGGGGGFFGFCFAGGGGGCGGGGGCCA8B
@sI 257
TGAGGAATATTGGTCAATGGACGCAAGTCTGAACCAGCCATGCCGCGTGCAGGATGACGGCTCTATGAATTGTAAACTGCTTCTGTACGAGGGTAAACGCAGATACGTGTATCTGTCTGAAAGTATCGTACGAATAAGGATCGACTCACTCCGTGCCAGCAGCCGCGGTAACACGGAAGGTTCAGGCGTTATCCGGATTTATTGGGTTTAAAGGGAGCGTAGGCCGTCTGTTTAGCGTGTTGTGAAATGGCGGGGCTCAACGTGTGCATTGCAGCGCGAAATGGCAGCCTTGAGGGCGCAGAAAGTAGGCGGAAGTCGTGGTGTAGCGGTGAAATGCTTAGATATGACGAAGAACTCCGATTGCGAAGGCAGCCTGCTGGAGCGTAACTGACGCGGAAGCTCTAAAGCGTGGGTATCGAACAGGATTAGATACCGT
+
F8CFGGGGGGGA9;,CEGGFEFEGCECFF<CFFFGE8FFGGACCGGGGGCEFF7<?FFGGG@EGAFGD,9<9CFCAE<EG,?,,C?<<C@,=F:<E<5BFG+CCFFGGGG<C@,,CBE?FGFF7C??=D:E7=D,=5:>A5BC++C+3<DF,>F=:DC,7D,DFFEFG*<>,,,>1F@*<6>FC;,,<FFFG9<7<E*+F7E@<CFCF7<CC,,*;*6*:>;8*6*/)8CFC#3@5<9F@,G;>,,0:1$9*:,D,:6,85,F9CGFE>@+CF:7:AD:9=>D8,:+,,8<6*3>4+,5<8,,DE=8B+7FFEB8>+DA,<?E=5F49FEC<9CFFEC5,:,GFC6CCC:66686C7BECC6,GFC?FFE@@,,<EEC4,B:EGFDFC@@@CEC<GF<F9F;,F@EC7FCFGGFGF@EEEBFFEA,CGGFFCB6-A
@sI 258
TGAGGAATATTGGTCAATGGACGAGGGTCTGAACCAGCCAAGTAGCGTGAAGGATGAAGGTTCTATGGATTGTAAACTTCATTTATACGGGAATAAACGAATCCACGCGTGGATTTTTGCATGTACCGGATGAATAAGGATCGGCTAACTCCGCGCCAGCAGCCGAGGTAATACGGAGGATACGAGATTTATCCGGATTTATTGGGTTTAAAGGGAGCGTAGATGGGTTGTTAAGTCAGTTGTGAAAGTTTGCGGCTCAACCGTAAAATTGCAATTGAGACTGGCAGTCCTGAGTACAGTTGAGGTAGGCTGAATTCGTGGTGTAGCGGTGAAATGCTTAGATATCACGAAGAACTCCGATGGCGAAGGCAGCTTACTAACCTGTAACTGACATTGATGCTCGAAAGTGTGGGTATCAAACAGGATTAGATACCCT
+
GCFGGCFFGFFFGCFFF<EFF8FF:@BEGCFEFCFGGGFCFF@FGG:BF:DAFGGGFGGFFCFCFCGCGGE@CE<EC<E9,9CFFGDGFEEB=F9EFGGGGF:FFFFCF+++:A?A,CBGG?@?E<??+++=DFGGGA>5,,+++++:6,,3>+8++++3@:AFE75BFCC<F9**6>B*6,7=4*4%,CF*E,8=5'8CC'>>CB@1C0;?30CAGCF@>FECC:79FEEF$:F948F=DD:E@3D>=CGFCB@:,37F;EE@,B,E;FA@D?E9F>=A8CFF<8F=88FEDE;<FEA,,F9FFFFADC,=FGE>8CDFGGGGBEDEFFF<EFEE@EFAFC@A9,,CE@9C,CC::FECGFGGGGCGFF@GFAGGFC;,,F<FFCGGFFC<6GFCFCEGGGFFCCFCGGCFF<FFE9FEDEGGGGGGGGFCCCCC
@sI 259
TGAGGAATATTGGTCAATGGACGAGAGTCTGAACCAGCCAAGTAGCGTGAAGGATGAAGGTCCTACGGATTGTAAACTTCTTTTATAAGGGAATAAACCCTCCCACGTGTGGGAGCTTGTATGTACCTTATGAATAAGCATCGGCTAACTCCGTGCCAGCAGCCGCGGTAATACGGAGGATCCGAGAGTTATCCGGATTTATTGGGTGTAAAGGGAGCGTAGATGGGTTTTTAAGTCAGTTGTGAAAGTTTGCGGCTCAACCGTAAAATTGCAATTGATACTGGCAGTCTTGAGTACAGTTGAGGTAGGCGGAATTCGTGGTGTAGCGGTGAAATGCTTAGATATCACGAAGAACTCCGATTGCGAAGGCAGCTTACTAACCTGTAACTGACATTGAGGCTCGAAAGTGTGGGTATCAAACAGGATTAGATACCCT
+
ECFGGGFFGGGGGGGGGAEGFDGGGDCFGFDDFEFGGGGGGGGGGGGEGGGCGGGGGGCE8CEEFGGGGDGGEF<FFGGGGFFFGGGGFGFGFEFGGGBCA<FBEFGGGFGD+EFEE<FF9AEGGGGG<E<BFFGGGGGEDFBFGFFFGFAF7CGG+@FFFGGGGDFCGGE:@DCEEDGGGGGFGG#>FFGD4C*=EC>GG>GF<;7#<<<=F@FF78F=AEF@@F9?F$;GFFD9<FCC,E/FDGGGGGC>:GFD=GGDEEFECGGEGF?9,5@FE4AE=B?CCAEE8<CE;AD?>9GGFGGGEGGCF8FFDE@+@7FEFE=+9F@FAFGGDFDDFFF@:,C?CCGGE9GFCCGC:GFGGGGFFFC@FFCFF9GG?GGGGGGGFEECFEFF<FFC,:F<@CGFCFFEGGFDEE<9FDAEECGGGGGGFCFCCCC9
@sI 260
TGAGGAATATTGGTCAATGGGCGAGAGTCTGAACCAGCCAAGTAGCGTGAAGGATGAAGGTTCTATGGATTGTAAACTTCTTTTATACGGGAATAAACGAATCCGCGTGTGGATTTTTGCATGTACCGTATGAATAAGGATCGGCTAACTCCGTGCCAGCAGCCGCGGTAATACGGAGGATCCGAGCGTTATCTGGCTTTAGTGGTTTTACAGGGAGCGTAGATGGGTTGTTAAGTCAGTTGTGAAAGTTTGCGGCTCAACCGTAAAATTGCAATTGATACTTGCAGTCTTTAGTACAGTTGAGGTAGGCGGAATTCGTGGTGTAGCGGTGAAATGCTTAGATATCACGAAGAACTCCGATTGCGAAGGCAGCTTACTAACCTGTAACTGACATTGATGCTCGAAAGTGTGGGTATCAAACAGGATTAGATACCCT
+
CFEEGGGGGGGGGGGGGFGGDGGGGFFFGAFFGFCFGGCEGGGGGGG@,CFF<EFFFGFGFFGFFDGGEAFFFGGGGGCGG,EFGGGGG:C,@EFGGFECEGGFE+FFGGGGCEC9,9@FGGGGFFF@DFFFGFAFFGGFFDE:FF:>F,CFDGFDFG<7D@FCCDEE<C*EFGGG@FGCFF:C1<>:F:FCCC-F#58)=%FGG'C<FF3?:2<FFBGB8@?CEDFGGFGFCFG4/-CFFBEEGFGE=>E@<:,78;F-F7FGGGGGGFE6.0;GF=EG,=BA,<=F9,@<?59F@F<<EBC:FGCEDFE>,@@+,FCEFFDGACF99<EDFCGFFFFGFFF<<GFDE<EDECBF,GFCGGGGGE@F<,FGGGGFEDCBDGGFGECEEE<<C,GGGGE@E@GFGDGGGFEEGGGGGFF<E9FFF9GFFB6CCCCC
@sI 261
TGAGGAATATTGGTCAATGGGCGAGAGTCTGAACCAGCCAAGTAGCGTGAAGGATGAAGGTTCTATGGATTGTAAACTTCTTTTATACGGGAATAAACGAATCCGCGTGTGGATTTTTGCATGTACCGTATGAATAAGGATCGGCTAACTCCGTGCCAGCAGCCGCGGTAATACGGAGGATCCGAGCGTTATCTGGAGTTATTGGGTTTAAAGGGAGCGTAGATGGGTTGTTAAGTCAGTTGTGAAAGTTTGCGGCTCAACCGTAAAATTGCAATTGAGACTGGCAGTCGTGAGTACAGTTGAGGTAGGCGGAATTCGTGGTGTAGCGGTGAAATGCTTAGATATCACGAAGAACTCCGATTGCGAAGGCAGCTTACTAACCTGTAACTGACATTGATGCTCGAAAGTGTGGGTATCAAACAGGATTAGATACCCT
+
<CFFGCFGGGGGGGGGFCGD8,@C7@FEEEGGFGFF?F@FFFCGGGGCFGGGGGFG?EFE,CFFFCF@E<@ADE6CEGGGCFGGGGFGF77CFDFFGGGGGGCAFEFFCFD7FEF9<,C9EEFECFEFGGGGGGFGGG,,<FFF@:@FG99>FF<F<@DB,@BF7BC:C*>EF9B:FCC*,,@>>*:<FF7>4C9&25983C.<A8;CG<<@@C74<5=;55:1CAFC=B<;@EFAFGEFCFFGD==>@:=C+:DCE%FBCFD=FC#F7F,8DEEAF>@=FF8FE=CB,FEA+B,GFFGGGF=FF87CF=>49,7GGFCGFFEC=F=9F?C,,<CGGGFGGGE8GDFC,GF<@FEF@7GF::@DF<9FEEF<AGGF8EBFCGGFFE6EEE<FGFFFC7@,8GFGEFGGGFGFGGGFCGFFDGFFFGGGGCGC9C@@
@sI 262
TGAGGAATATTGGTCAATGGACGAGAGTCTGAACCAGCCAAGTAGCGTGAAGGATGAAGGTCCTACGGATTGTAAACTTCTTTTATAAGGGAATAAACCCTCCCACGTGTGGGAGCTTGTATGTACCTTATGAATAAGCATCGGCTAACTCCGTGCCAGCAGCCGCGGTAATACGGAGGATCCGAGCGTTATCCGGATTTATTGGGTTTAAAGGGAGCGTAGATGGGTTGTTAAGTCAGTTGTGAAAGTTTGCGGCTCAACCGTAAAATTGCAATTGATACTGGCAGTCTTGAGTACAGTTGAGGTAGGCGGAATTCGTGGTGTAGCGGTGAAATGCTTAGATATCACGAAGAACTCCGATTGCGAAGGCAGCTTACTAACCTGTAACTGACATTGATGCTCGAAAGTGTGGGTATCAAACAGGATTAGATACCCT
+
DFGGGGGGGGGGGGGGFGGFGGGCEEGGGGGGGGGGGGGGGGGGFFGBEGGGGGGGGGGG<FGGGGGGGGGGFEGGGGFGGGGGGFAFF<EFFGGGGGGGGGEGGGGGGGGGCCGGGGGGGGGGGFGGFGGGGGGGGGGF<B7CECGFGGGGE+B+FFGGDDFFGGGGEGGFGFGDC7:B:FCC@BGGGD@C9EFGGEC:FFCFGGBE:2?9F?1;=9686EG+C:FFEEGGDFD::DFGDC08CEEGGEFGFGGFEGF8FGGGGEFCCEC4AFGFF;=D?FFE8EFA,FFFFFDFBFGGGFE?F>>EC,FE@,GEEGFFE9C=5GGGFEFBEADE4,F8FBGFGGGGGGGFCFCEFFGGGGGFFEFFEAFGCCGFGGFEFGGGGFFGEFGGGGFEGGFBFECFCFGGGFECCFGFFE9GGGGGFF<FGGFCCC@9
@sI 263
TGAGGAATATTGGTCAATGGGCGGACGCCTGAACCAGCCAAGTCGCGTGAGGGAAGAATGGTCTATGGCCTGTAAACCTCTTTTGAAAGGGAAGAATAAGTGGCACGTGTGCCATGAGGCCAGTACCTTTCGAATAAGCATCGGCTAACTCCGTGCCCGCAGCCGCGGTAACACGGGGGATGCGAGCGTTATCCGGATTTAGTGGGTTTAAAGGGCGCGTAGGGGGGAGGCAAAGTCAGCGGTAAAAGACTGCAGCTAAACTGTAGCACGCCGTTGAAACTGGTGACCGAGAGAGAAGTCGAGGTAGGCGGAACAAGTGAAGTAGCGGTGAAATGCTTAGATATCACTTGGAACCCCGATAGCGAAGGCAGCTTCCCAGTCTTTGTCTGACGCTGATGCGCGAGAGCGTGGGTATCGAACAGGATTAGATACCCT
+
;<EFGGGGGGFFG9FFGGGGGGG@F+@FF<E,,CFFCC-CFGG9FEGCF@BFEGC:EGAFGCEGGGGGGF@D,A,CFFFF9C??<@??CFDGFGAB9F5,:?F@EFED,BF9EFCCC,==F,A=FDGFBCF:+B@DC99D,3>=8>3@<F,83<@FF,*5*@:C:BEG1*=CFCE11FEC@F<<<:EC?C5C7,;52:/EC+<7CF8C70<C3<53C425#::#>;>6#',#@>9542@EEE:ED:C@3>BCC0D,DF6<;?E7@8EG-E@>--DCC,3<EA:++>:+8,A+A,C+FC:=?:BB6+=+=BCEEC4@C4<5,=8=EF?FE?A<D9GGGFE,DE555F<C9DFCCF7F@BGEGGGGECGFC8FF,9-,CGGFCC,,FF@GGGFFCFBEGGGGGFCB,C>GGGGGGDGEGFEFGGGGGGGFGFCCC@C
@sI 264
TGAGGAATATTGGTCAATGGACGAGAGCCTGAACCAGCCAAGTCGCGTGAGGGAAGAATGGTCTATGGCCTGTAAACCTCTTTTACGAGAGAAGAATAAGAAGCACGCGTGCTTTGATGCCAGTATCTCGTGAATAAGCATCGGCTAACTCCGTGCCAGCAGCCGCGGTAATACGGGGGATGCGAGCGTTATCCGGATTTATTGGGTTTAAAGGGCGCGTAGGCGGGACGCCAAGTCAGCGGTAAAAGACTGAAGCTAAACTGTAGCACGCCGTTGAAACTGGCGCCCTAGAGAGAAGTCGAGGGAGGCGGAACAAGTGAAGTAGCGGTGAAATGCATAGATATCACTTGGAACCCCGATAGCGAAGGCAGCTTCCCAGCCTTTATCTGACGCTGATGCGCGAGAGCGTGGGTAGCGAACAGGATTAGATACCCT
+
EGGFFD8EFCFGFGGGGGGG,CFGGGGGF@FGGGGGGGCFG@6CFEG+@FEGGGGG<E9CC,E9EFECFGGGF9E,69FF95@FGGDF,=C<FFGGAFD9ECFGFF@@FE7+B?DFGGGGFG8,,BC,EFDFFGFFFDGFG8:FG:CFEGCBBFGGGG7GFFFFGE>FFGGFCFF>BFCCEDFCCFEGE@F8CFGGC*2A9:CAFGGGG?FF3,;>G*EB>F7#7;:C:37:8CA:CC:<A<EEGGGFGF?0#0FEF*99GFD;C@F<BCCCEDGFDFGGB@8+F<<=@GF9DGGGDGGGFGGGGGGGGF=C,>GEC,,9948)+4C<GGGFDGGFGAAGFEGGGFF<FGFCEGE@F<C,@G@?9FGFC,GGFDECGGFFGGGGGGGEFBGGGFGGGEEECGDFFGGGGFFFEFF7FFCFGGGGFFFAGGC<CBC
@sI 265
TGAGGAATATTGGTCAATGGGCGCAGGCCTGAACCAGCCAAGTAGCGTGAAGGATGACTGACCTATGGGTTGTAAACTTCTTTTATATGGGAATAAAGTTTTCCACGTGTGGAATTTTGTATGTACCATATGAATAAGGATCGGCTAACTCCGTGCCAGCAGCCGCGGTAATACGGAGGATCAGAGCGTTTTCCGGATTTATTGGGTTTACAGGGATCGTAGGGTGACAGTTAAGTCAGTTGTGAAAGTTTGCGGCTCAACCGTAAAATTGCAGTTGATACTGGCTGTCTTGAGTACAGTAGAGGTGGGCGGAATTCGTGGTGTAGCGGTGAAATGCTGAGATATCACGAAGGACTCCGATTGCGAAGGCAGCCTGCTAAGCTGCAACTGACATTGAGGCTCGAAAGTGTGGGTATCAAACAGGATTAGATACCCT
+
CFFGGFFFGCEFFGGGGGD@CF+@F+@FF,:EFEFGGGG@EFCF<EEFCFCFFCEFBFEE6CECEFFFFDGECGCFGFEFGGG?EGGGGGGFGEFF<FGACD5<FGE+E,44FF<FF,,:,59EEF9FGDFDFGF;B?EB=,BFF7?<FEGGEGDEFDFG=8FCE7BFGG@EGGGG>FGG;G90:7@41>#+>FEE>:75@:CF>,C9:F0CFG<2#)49>D@#$D:7=CBF@<C9<GCGFFF<FFGGGGE@#B>,3+CFB>C9FGFF<60BA(AFFC,DEFGGFF,<=,??9E>,9CFFCFDGGGEEF@,CFEEGGCGGGFGGBGGFEAFF,FFECA,DFGFFE@FGGGEFC,EE7GFEGGGFFECGFA<F89F<FGFFFFCF9FEE9FFEGFGFF7EFGGGGGGGGEGGGGFFE@CFGEEAFGGFGGGFCCCCC
@sI 266
TGAGGAATATTGGTCAATGGGCGCAGGCCTGAACCAGCCAAGTAGCGTGAAGGATGACTGCCCTATGGGTTGTAAACTTCTTTTATATGGGAATAAAGTTTTCCACGTGTGGAATTTTGTATGTACCATATGAATAAGGATCGGCTAACTCCGTGCCAGCAGCCGCGGTAATACGGCGGATCCGAGCGTTATCCGGATTTATTGGGTTTAAAGGGAGCGTAGGTGGACAGTTAAGTCAGTTGTGAAAGTTTGCGGCTCAACCGTAAAATTGCAGTGGATACTGGCTGTCTTGAGTACAGTAGAGGTGGGCGGAATTCGTGGTGTAGCGGTGAAATGCTTAGATATCACGAAGGACTCCGATTGCGAAGGCAGCCTGCTAAGCTGCAACTGACATTGAGGCTCGAAAGTGTGGGTATCAAACAGGATTAGATACCCT
+
FGDGGG8EFCFGGFGGGC<8<@FGGGE7BFG8@FCFGG-CEFCEGGGG7BFFGGGGFGEEFEDFFGGG8CB@BFFFGFGCFGGGGGGFCF8FAFDCEGFGFGGGGFGGGD7FGGCCGGEEFFCBD<EFGG,???EFGGF<BBF+F+6B>,CFGGGG?FGG<FGF=7FCCF:,@<:C5<BF:FG7<*:C<2F8C$#8=>7<<##CBF@3:2<F:::AC0F3<@CE>:+GCFEEGGG*CGCFFFFEADCDF7DECFGDFGGGC;GFFCD<FGG0FE8,C:,=D@GGFB<,=F<<BFEC,CE,GGECCGFC=8GFD=@=CFDFGGE@=GDGGGGGFFF,9<9,E9E8GFE@F<BFFF@:BCGEEGEDEC,FCGFGFDGGGEC,ECGGF9FEEFCFF8DFACF8@>GGFGDGFGFEGGFGEDFECCFFC9GEGGGCCCCC
@sI 267
TGAGGAATATTAGTCAATGGACGCAAGTCTGAACCAGCCATGCCGCGTGCAGGATGACGGCTCTATGAGTTGTCACCTGCTTTTGTACGAGGGTAAACGCAGATACGTGTATCTGTCTGAAAGTATCGTACGAATAAGGCTCGGCTAACTCCGTGCCAGCAGCCGTGGGAATACGGAGGATTCAAAAGTTATCCGGAGTTATTGGGGTTAAAGTGTGGGTTGGCGGTTTGATAAGTTAGAGGTGAAATACCGGTGCTTAACACCGGAACTGCCTCTAATACTGTTGAACTAGAGAGTAGTTGCTGTAGGCGGAATGTATGGTGTAGCGGTGAAATGCTTAGAGATCATACAGAACACCGATTGCGAAGGCAGCTTACCAAACTATATCTGACGTTGAGGCACGAAAGCGTGGGGAGCAAACAGGATTAGATACCCT
+
@@FFCDEFCA,,CC<EDCDEGC+@@CEFGGGCFFFFED:<E@D@F+:7@CFFEGFCC,68++B8F,C?6F,E,,9,,:E<FFFGGG<CFGGEG=EGFFG7+4:EFFFFGG,5<<C,B?AFEGGFE,B+,64=>>>B<95,,,33>+3=,,:>FDFDF<8<B:B@74@F7C7,,,6>>@<*,,77@,,<43#8#86>6(8,.B?FB8&:=<:<?:5/*)**)8*3:FFC@573,F@+CD@,8@,;@,6@3++GGGDACFEF7FEGF@;GEEBCFEB?448DFFC,C,9FEA59+FAGFAC@GF=,FEF@F8EBE9E=@,A,FFBC5C@5E9GGEFGF9GGGF9GGGGGFGGGF@@C@7GGGFEB@FFFFE,C<,EFF@C@9E<<9CEFCGGGGEFGGGGFBFEGGGGEGEGEDEA<FCFCEDFGGGGGGFAECCCCC
@sI 268
TGAGGAATATTGGTCAATGGACGAGAGTCTGAACCAGCCAAGTAGCGTGAAGGATGAAGGTTCTATGGATTGTAAACTTCTTTTATACGGGAATAAACGAATCCACGCGTGGATTTTTGCATGTACCGTATGAATAAGGATCGGCTAACTCCGTGCCAGCAGCCGCGGTAATACGGAGGATCCGAGCGTTATCCGGATTTATTGGGTTTAAAGGGAGCGTAGATGGGTTGTTAAGTCAGTTGTGAAAGTTTGCGGCTCAACCGTAAAATTGCAATTGATACTGGCAGTCTTGAGTACAGTTGAGGTAGGCGGAATTCGTGGTGTAGCGGTGAAATGCTTAGATATCACGAAGAACTCCGATTGCGAAGGCAGCTTACTAACCTGTAACTGACATTGATGCTCGAAAGTGTGGGTATCAAACAGGATTAGATACCCT
+
GGCGGGFFFFGGFGGGGGGCFDGGGGGFGGGGGGGGGGCGGGGGGGG@FGGGGFGGGGA@EEFEGGGGCG,CFFGGGGFG<@EGFGFFGGGGGGFFGGGGGGEGGFGCGBEGG<EGGGGFGGEF<F,BBFFGF9EGGGCF?FGGGGEEGF<FGGCGGFC@F:DGGGG>F<FGGGCFCFGGCFFFF#CGGGGGGGGGE>C8EFG>?F<=:0<=FBFAC:FA@@=.9CG?CD:F=:56#8+3DFCGGGGGGGGF>CGD@F@DCCGFE<GGGF?9B99EAAF@8FFE8F=EEF9F?FGGGFF8GFBFEGFCEFFFF@+GEDD<GGEEFEFE@FCFFGGGGGDGEFGDGFF7FFEGFGF@CGGGG@FDFFECCCEFAGGFCGFFFGGGFFFGGGFGFGGGEBCFCGGGGFFEGGFFEGGFFC,EGGFFGEGDGGGCCCCC
@sI 269
TGAGGAATATTGGTCAATGGACGCAAGTCTGAACCAGCCATGCCGCGTGCAGGATGACGGCTCTATGAGTTGTAAACTGCTTTTGTACGAGGGTAAACGCAGATACGTGTATCTGTCTGAACGTATCGTACGAATAAGGATCGGCTAACTCCGTGCCAGCAGCCGCGGTAATACGGAGGATTCAAGCGTTATCCGGATTTATTGGGTTTAAAGGGTGCGTAGGCGGTTTGATAAGTTAGAGGTGAAAGACCGGTGCTTAACACCGGAACTGCCTCTAATACTGTTGAACTAGAGAGTAGTTGCGGTAGGCGGAATGTATGGTGTAGCGGTGAAATGCTTAGAGATCATACAGAACACCGATTGCGAAGGCAGCTTACCAAACTATATCTGACGTTGAGGCACGAAAGCGTGGGGAGCAAACAGGATTAGATACCCT
+
6CFDFFGGDA,CEEFGGGFCFCGGGC@,C,@FGGGGGGDGGG8C7F@:FGGGF@FCGG,@CCFFGGGGGGGG??FE<<?FAFGGGGEFF@,@C@BFGDDEE7FFG9DFFGGGFFGGGGDAF=FGGCEE@DF+8BD@CFECADF@EFCFF<C<FGGGGFCCDCCFEECE7**>DFGGGGEGGGGGB%AFGF,,6>BCG;FEDFFFGGG>7>CB@CGAC@EF4ECEEGGFGGA<FGFB<2F:AD5FE7+;6GGGGGEE$GGFCF4GECFFEGFD?<,FFFFADACF9E?<EB9FFF;EEGEF@CCEA=+CB>,,4;@@>,DCCB=>5GGGDFAFGGFF9GGGGFFCFFCC6,FF@@B:7<GFDEGFF@@GFEGGGGFGGGGGGGGCFCFGFF<CFDFFFGFF@FGFF7GEGGGGGGFFFD9EFGFGFFGGGGGCC@CC
@sI 270
TGAGGAATATTGGTCAATGGGCGCAGGCCTGAACCAGCCAAGTAGCGTGAAGGATGACTGCCCTATGGGTTGTAAACTTCTTTTATATGGGAATAAAGTTTTCCACGTGTGGAATTTTGTATGTACCATATGAATAAGGATCGGCTAACTCCGTGCCAGCAGCCGCGGTAATACAGAGGATCCGAGCGTTATCCGGATTTATTGGGTTTAAAGGGAGCGTAGGTGGACAGTTAAGTCAGTTGTGAAAGTTTGCGGCTCAACCGTAAAATTGCAGTTGATACTGGCTGTCTTGAGTACAGTTGAGGTAGGCGGAATTCGTGGTGTAGCGGTGAAATGCTTAGATATCACGAAGAACTCCGATTGCGAAGGCAGCTTACTAACCTGTAACTGACATTGATGCTCGAAAGTGTGGGTATCAAACAGGATTAGATACCCT
+
DGGFGDGGGGGGGGGGGGCF?FEGGGGGGGGGGGGGGGGGGGGFGGGGEGGGGGGFGGFGGGGFGGGGGF@FGGGGGFGGGGGGGGGGGGGGFFGFFCGGGGGGGGGGGGGGGGGGG<AGFFAFFF?EFGFEGG;E,A=,EFEFEGDFF?FFEGCEFGGGGGFGGGGGCCGGGGGFFGGG7<<FFC53FE@>FFC:09FG?CGF?<=<FFDFD===E:<>AAFC8F?+>EFFFFFAG<FDF=#ADACDCFFGGF??@:@CFCE7FACC:=FD<F9F@<D=FGFGGFFFFGGFBE@,EA,EEE4=FGGC@F>>,8CGGGFEFGGGBGFDGFGFBF?GFF<CGGGCGGFFFAGFEFFFF<FFFEBDFCCGF@<GGGGFGGGFFGGGGGGGGFGGFCGGGGGFC7FGFGGGGGGGGGGGGGFFGGEGGGGGFCCACBCC
@sI 271
TGAGGAATATTGGTCAATGGACGAGAGTCTGAACCAGCCAAGTAGCGTGAAGGATGAAGGTTCTATGGATTGTAAACTTCTTTTATACGGGAATAAACGAATCCACGTGTGGATTTTTGCATGTACCGTATGAATAAGGATCGGCTAACTCCGTGCCAGCAGCCGCGGTAATACGGAGGATCCGAGCGTTATCCGGAGTTATTGGGTTTAAAGGGAGCGTAGATGGGTTGTTAAGTCAGTTGTGAAAGTTTGCGGCTCAACCGTAAAATTGCAATTGATACTGGCAGTCTTGAGTACAGTTGAGGTAGGCGGAATTCGTGGTGTAGCGGTGAAATGCTTAGATATCACGAAGAACTCCGATTGCGAAGGCAGCTTACTAACCTGTAACTGACATTGATGCTCGAAAGTGTGGGTATCAAACAGGATTAGATACCCT
+
FF@DEGGGGGGAFGGGGGGFFDGGGGGFGGGGGEDFGGGGGFDFFFGBFCFFFFFGFFFGFEGFGGGFDGGGGGGDEFCFFGGGGGGGGEGGGG=FG9C:CGEGGGGGFFGFGGGDGGEGGGGGGFFCCAADFFGGG9DGGGGGGGGF@?BFFFGDGGGGGGGFGGGGEGGGFC@=::8@FCFG*CCEGC5:B>CCE'FGGFFGFGFG:CFDFFD@<5C>AGFE<DD?;-FE3<C4<FGFFDAFFF9FEDGFF8@7FGGGEFFEFGGF71CCE=E:,%<CGGFFDFF?,4FEFF9EE@<AE<9AGECGGFE>7GECECFGGGGE==FFEDGGGGGGFGGFGEE<CFFFGFEGEF7C7GGGCGGFFC9FGFCFCFFFECGGGGGGGGGGFFFE@GGGGGF?GGGGCFGGGFFGGEGEGFFFGGGGGGGGGGGCCCCC
@sI 272
TGAGGAATATTGGTCAATGGGCGAGAGCCTGAACCAGCCAAGTAGCGTGCAGGATGACGGCCCTATGGGTTGTAAACTGCTTTTATAAGGGAATAAAGTGAGCGACGTGTCGCTTTTTGCATGTACCTTATGAATAAGGACCGGCTAATTCCGTGCCAGCAGCCGCGGTAATACGGAAGGTCCGGGCGTTATCCGGATTTATTGGGTTTAAAGGGAGCGTAGGCCGGAGATTAAGCGTGTTGTGAAATGTAGGGGCTCAACCTCTGCACTGCAGCGCGAACTGGTTTCCTTGAGTACGCACAAAGTGGGCGGAATTCGTGGTGTAGCGGTGAAATGCTTAGATATCACGAAGAACTCCGATTGCGAAGGCAGCTCACTGGAGCGCAACTGACGCTGAAGCTCGAAAGTGTGGGTATCAAACAGGATTAGATACCCT
+
GGG,CFGGGC9,CEFDCEE@EFCC+@FGGCGGGGFGGGGGGGEFGEEEE,CFDGGGGGGCG@FGDFCCEGGEEGFGGGAEFFG9ADFFGGGGGGFEFF<,:EFEGGFGGFCEG:FEEGDGCGGF9FGCFCFGGGGGGG@<BDEGGGGGGF@BB>FFGFDFC7<F>BCFFE@@C,<?:>F:=FG>7CCCEEDGG?;F=E<=C.FFFFE:EEC?@G>*:2FF<GEEFDGGF2368<>-3DGFFCCCE@0FFF>FF?FE=B?F@GFFGFEC,DC9GGGFCEEGFGFFE<GFGGGF?GGFGFF<=,ECGGFCB,>CD@EEEGDGGFEGFE7FGEAEFAGEEDGFE>GGGGGGGFDFE8+CFFF7GF:7GGGGGFFGGGGGFGGEDGGGFFFGEFFGGFFFB@F8DDGCGFGGEGGGGGGGGCFFFFGGGGGGFFGCCCCC
@sI 273
AGAGGAATATTGGTCAATGGGCGAGAGCCTGAACCAGCCAAGTAGCGTGAAGGATGACTGCCCTATGGGTTGTAAACTTCTTTTATAAAGGAATAAAGTCGGGTATGGATACCCGTTTGCATGTAATTTATGAATAAGGATCGGCTAACTCCGTGCCAGCAGCCGCGGTAATACGGAGGTTCCGAGCTTTATCCGGATTTATTGGGTTTAAAGGGAGCGTAGATGGATGTTTAAGTCAGTTGTGAGAGTTTGCGGCTCAACCGTAAAATTGCAGTTGATACTGGATATCTTGAGTGCAGTTGAGGCAGGCGGAATTCGTGGTGTAGCGGTGAAATGCTTAGATATCACGAAGAACTCCGATTGCGAAGGCAGCTTACTAACCTGTAACTGACATTGATGCTCGAAAGTGTGGGTATCAAACAGGATTAGATACCCT
+
,CFCEEECCFDGGGGGFFGD@F@FFGGGGGGGGGFGGFGFGG,<CC:FGGGFGGGCEEF<CFF8FEEE,C7CFGGGGGFFG9FF<FEGCFFGGGGGGGGGGEGFCEFGG<F,<FECEGGGFGGGG,AFFAFGGGGGFGGG,EFF+AFFF,?BF<FGGA,33@D,3@CG@EB@@,@765<#,CF>28-/>96:?BFE**1.1BCCF-C<CG>8<?@87>@B>E,:@3++;GFF@9A:8GGFFGD>@,9FF>>3CCGGGGG>CC<;FGE?9AFFFGFA==E=8CGGGF@GCFFADFFGGFFF8CE=@?GGGFGGDFC8>CGFFFEGFGEF<FC?CFFFFFGFGGGFGGGGFC,FFEEGGDFFCFBCFCGGFGGGGGGFEC<,DFFFCDEGGGFFEEFGFGDGGGGFGFGGGGFFGGGGGGGFFGGGGGGGGFFCCCCC
@sI 274
TGAGGAATATTGGTCAATGGGCGAGAGCCTGAACCAGCCAAGTAGCGTGCAGGATGACGGCCCTATGGGTTGTAAACTGCTTTTATAAGGGAATAAAGTGAGCGACGTGTAGCTTTTTGCATGTACCTTATGAATAAGGACCGGCTAATTCCGTGCCAGCAGCCGCGGTAATACGGAAGGTCCGGGCGTTATCCGGATTTATTGGGTTTAAAGGGAGCGTAGGTCGCAGATTAAGCGTGTTGGGAAAGGTAGGGGCTCAACCTCTGCACTGCAGCGCGAACTGGTTTCCTTGAGTGCGCACAAAGTGGGCGGAATTCGTGGTGTAGCGGTGAAATGCTTAGATATCACGAAGAACTCCGATTGCGAAGGCAGCTTACTGGAGCGCAACTGACGCTGAAGCTCGAAAGTGTGGGTATCAAACAGGATTAGATACCCT
+
FFFGGGGGGGGGGGGGGGGFEFGGDGGGCCFGGFGGGGGGGGGGGGGGF7DGFGFEFFCGDCFFFGGFFGCGBDFEFGGGFFGFCFGG,EGGGGFGGGG,,B9@>:==4E,<E,,,CDGDGGAFGG,EF:FCFFFGGGGCFCFGFBFF9FBDFFCEGGGGG7FGEDFEECEGFGGG?.C/<F-=5<?>2:*EFFGG7CEC9<CF?:7;E?;FFFGFEFF?5;;:%:##5,'C<FFA>9GFCD#F?@@-%3>C8F>>FGGBB<8,26FGFEC=C>+73@3=DDFA<D4,48<F5F6+B59<,,A=B67EGFGE@@+GEGGGEFGE@@=FGGGFGFFCED?DCFC<GGGGFGFFGFGFGGGGGGGFGFFGFEE@B<,6EF@8+@:9GGGGGGGEA<GF87GGGGGGGGGGFGGGGGGGGFEFDEFGGFGGGGGCCCCC
@sI 275
TGAGGAATATTGGTCAATGGACGAGAGTCTGAACCAGCCAAGTAGCGTGAAGGATGAAGGTTCTATGGATTGTAAACTTCTTTTATACGGGAATAAACGAATCCACGCGTGGATTTTTGCATGTACCGTATGAATAAGGATCGGCTAACTCCGTGCCAGCAGCCGCGGTAATACGGAGGATCCGAGCGTTATCCGGATTTATTGGGTTTAAAGGGAGCGTAGATGGGTTGTTAAGTCAGTTGTGAAAGTTTGCGGATCAACCGTAAAATTGCAATTGATACTGGCAGTCTGGAGTACAGTTGAGGTAGGCGGAATTCGTGGTGTAGCGGTGAAATGCTTAGATATCACGAAGAACTCCGATTGCGAAGGCAGCTTACTAACCTGTAACTGACATTGATGCTCGAAAGTGTGGGTATCAAACAGGATTAGATACCCT
+
EFGGGGGGGGCFDGGGGGGFGGGGGGGFGGGGGGGGGGG6FFGGFGGEGGGAFGGGGGCGF9CEFGGGGFGGGGGGGFF9EFGDFCGGG7CEG8FEEGDG=FGD,4BFFGGGEGF9FGGFFGGGGGGEGGGGGGGGGGGFAFCFGFGGG<DFG7F=BCFGGGGGE@+@FEGGGGFE*CFC@CFGGC5:FC3,3?>FC=@EGF0B@FFCCFEGGGE>4DGFEBAC@9GG':EGFGF<<7FFDFGG@FGFFF8CFCC*GFB:EEGGGGGFECGFFCEFA83,GE?<A=9,,=,AFED9E9GGFGFGF@GDFCGGGEEE>CGGFGCGFGGFFCFE<GGFFDFGF;F8GFGGGFEGEEGGEFGGGGGGFGGGGFGGCEEGGFEFGGGGGGGFGGGGGGGFCEF8FGGGFFGGGGGGGFCDCGGFFFGGGGGFFFGCCCCC
@sI 276
TGGGGAATATTGCACAATGGGCGAAAGCCTGATGCAGCAACGCCGCGTGAGTGAAGAAGTATCTCGGTATGTAAAGCTCTATCAGCAGGGAAGAAAATGACGGTACCTGACTAAGAAGCCCCGGCTAACTACGTGCCAGCAGCCGCGGTAATACGTAGGGGGCAAGCGTTATCCGGATTTACTGGGTGTAGAGGGAGCGCAGGCGGTGCGGCAAGTCTGATGTGAAAGCCCGGGGCTCAACCCCGGTACTGCATTGGAAACTGTCGTACTAGAGTGTCGGAGGGGTAAGCGGAATTCCTAGTGTAGCGGTGAAATGCGTAGATATTAGGAGGAACACCAGTGGCGAAGGCGGCTTGCTGGACGATGACTGACGTTGAGGCTCGAAAGCGTGGGGAGCAAACAGGATTAGATACCCT
+
CEGGGGGGGGGGGGGGGCGGGGGGGGGGGGGGGGGGGGGGGGGGDGGGEEEGGGGGGGGAFFGFG<F,FFFGGGGGGGGGGFGGGGGGGGFGGG<FGGGGGGGGGGGGGFGGGGGGGDGFGGGGGEGGGGGGGGGGGG?FGGFFGGGGFGGGGG:@FGG>FGGCGGF:<FGGGG?GGDG?GG/FGE7CFC@D?FFEEGGGG=E5CDGGGFEDFCEAF<GFFGGGFGDGGGFEDEEFFFFGGGFGGGFFFFDCFCGDFF?A1<FGFG9FFC,94GEGDCFGGGGGGECC=,;AGFEE=<CFFGEDFGEFGGGFGGGGGGGGGGGGGGGGGGGFEGGGGFCGGGGFGF@GGGGGGGGGFGGGGGGFGFEGEFFGGGGGGGGGFGFGGGGGGGGGGGGGGFGFFGGGGFGGGGGCCCCC
@sI 277
TGAGGAATATTGGTCAATGGACGGGAGTCTGAACCAGCCAAGTAGCGTGAAGGATGAAGGTTCTATGGATTGTAAACTTCTTTTATACGGGAATAAACGAATCCACGCGTGGATTTTTGCATGTACCGTATGAATAAGGATCGGCTAACTCCGTGCCAGCAGCCGCGGTAATACGGAGGCTCCGATCGTTATCCGGATTTATTGGGTGTAAAGGGAGCGTAGATGGGTTGTTAAGTCAGTTGTGAAAGTTTGCGGCTCAACCGTAAAATTGCAATTGATACTGGCAGTCTTGAGTACAGTTGAGGTAGGCGGAATTCATGGTGTAGCGGTGAAATGCTTAGATATCACGAAGAACTCCGATTGCGAAGGCAGCTTACTAACCTGTAACTGACATTGATGCTCGAAAGTGTGGGTATCAAACAGGATTAGATACCCT
+
@EFGF@EGGGGFFFFGCGCE<,+@CECBFFGGFGGGGBCC,CFGGDEC@@CA8E9FFFDCD<C,F,@8EFFFGDCEECFGGFGGGGFGCGGDE<FEGDEGGD:F,FF>F=FC=E,5EEEC@EGGGFFCDBFGGGGGFFDF<BC:BEGB<DFFEFDFFAFFFGGG+++5CFGG9FE7F7C*3>>C*$47=1=:8<=EACFC2D88>9F*=A:<88#=@>FA88.8:C:?CFGG<C>:=433FGE>#<D@C9-7EGGFCFCFEEFGCG,FAE99A:=@F8D84<FF8FGF9AEE<C,,8AFEFFEFGGFB?,EEFEE4E9GFGFGGFGEGGFC,FGGF;@GCF9<CFCFD9FFDFCEGG?FDGGGFGFFGDGFGGGGGGFE@FFCF<EFEFEF<@EECGFGGFFFFFFGEGGGGGGGD8CFFE9GGGFGGGFGCCCCC
@sI 278
TGAGGAATATTGGTCAATGGACGAGAGTCTGAACCAGCCAAGTCGCGTAAAGGATGACTGCCCTATGGGTTGTAAACTTCTTTTATACGGGAATAAAGTGAGGCACGTGTGCCTTTTTGTATGTAACGTATGAATAAGGATCGGCTAACTCCGTGCCAGCAGCCGCGGTAATACGGAGGATCCGAGCGTTATCCGGATTTATTGGGTTTAAAGGGAGCGTAGGCGGACGCTTAATGCAGTTGTGAAAGTTTGCGGCTCAACCGTAAAATTGCAATTGATAGTGGCAGTCTTGAGTACAGTTGAGGTAGGCGGAATTCGTGGTGTAGCGGTGTAATGCTTAGATATCACGAAGAACTCCGATTGCGAAGGCAGCTTACTAACCTGTAACTGACATTGATGCTCGAAAGTGTGGGTATCAAACAGGATTAGATACCCT
+
AAFGGG<EFFFFG,CFDFACFDFGG:@666@FDFFGG?FAFEF,6:@++8:EFGG8FCFCC,CEFGGGDF7FEGFFC,CFGFGGEGGGGGGGGGGGGFGAFGFGGGGGCFFFE<<A9ECC,9?FF,CC,8C8ECEC?F,?:,+3>A7DDA,BF<AB<EG<<>DF:BCD+F*@@FF@:*<7?ACCC@*C:8C8C@:FE*+,2B/4<B,=#24CFFFAE;E>=6?4G580<;78?7)&,0<CA3#329<GGGE>:@:3$><5:BE@,E>?,CA,55,?C4,1,AFGFDCGGFC,7GCFGGGFEC,FF==F:9,@,=C7CGFA<9E>8+:<<C:,BAEC,B9;E,EFEDGF,<9@6,CC7D@DGGEBFFAEA@EF@FEF@AFEFF@9FGFFFCGGGGFFECF<@EAE,GGGEEECDCFFFFEEEAGFFE9ECGGCCCCC
@sI 279
TGAGGAATATTGGTCAATGGACGAGAGTCTGAACCAGCCAAGTAGCGTGAAGGATGAAGGTTCTATGGATTGTAAACTTCTTTTATACGGGAATAAACGAATCCACGTGTGGATTTTTGCATGTACCGTATGAATAAGGATCGGCTAACTCCGTGCCAGCAGCCGCGGTAATACGGAGGATCTGAGCGTTATCCGGATTTATTGGGTTTAAAGGGAGCGTAGATGGGTTGTTAAGTCAGTTGTGAAAGTTTGCGGCTCAACCGGAAAATTGCAATTGATACTGGCAGTCTTGAGTACAGTTGAGGTAGGCGGAATTCGTTGTGTAGCGGTGAAATGCTTAGATATCACGAAGAACTCCGATTGCGAAGGCAGCTTACTAACCTGTAACTGACATTGATGCTCGAAAGTGTGGGTATCAAACAGGATTAGATACCCT
+
FGFGGGFGGGGGGGGGGGGGFFFGGGGGGGCFGFGGGGFGGGGGGGGFGGGFGGGG?FEF,EFFFFCGGGGGGGFGGGAGGGGGGGEGGGCEFGGGGGGGGCCEGG7=FDFFF9A<FGEC,EFDFF,BD=?<EGFGGGFDDFDGGGCEF,AAFGGCFF8+AFGDGC7CCCC:FFGGE=3<5DFFCFGGGGG>1DC1,>4FFDGGGGFEC?B9:4<)4)<A:FFGGCG8=GEFGFCCFFGFFCC=CFFFEFECCEGFD:EC@2;#E<CBFFAEAAFGGEDEGFGF8FFFEAA9+<;FEEEB,??=FC:??,E=EE@=8CFCFAGGAGCCGGGF<CFFFDFFE4@GF7GFFFDFEF@7CFGGGGGGGGFGFFGGGGGGGGFFEFGFFAFGFFC,CGFFGGEDGGGEGFGFGFC<GGGGGGGFGGGGGGGGGFF@BAAA
@sI 280
TGAGGAATATTGGTCAATGGGCGTAAGCCTGAACCAGCCAAGTAGCGTGAGGGATGACTGCCCTACGGGTTGTAAACCTCTTTTGTTTGGGAATAAAGTGCGGGACGTGTCCCGACTTGCATGTACCATTTGAATAAGGACCGGCTAATTCCGTGCCAGCAGCCGCGGTAATACGGACGGTCCGGGCGTTATCCGGATTTATTGGGTTTAAAGGGAGCGCAGGCCGTGGGTTAAGCGGGTCGTGAAATTCCGTCGCTCAACGGCGGACGTGCGGCGCGAACTGGTCCACTTGAGTACGCGGGTCGTTGGCGGAACTCGTGGTGTAGCGGTGAAATGCTTAGATATCACGAAGAACTCCGATTGCGAAGGCAGCTGACGGTAGCGCAACTGACGCTGAGGCTCGAAAGTGCGGGTATCGAACAGGATTAGATACCT
+
GGGGGGFGGCDGGGGGGG<B<ECFGGGGEGCFGFF@<EEFGDFEFF78CFEFCEGGGG9,EFDCF8,@CGGGGGGG9CE8E<EFFGGGGGGGEFFBEFFDAFEGGGCG+BBEEF++8CAFGGCDFFFGGDAA@FGGCFFGGGGGGGGC<FGGGC@FFGCGFGGGGCCEFFB@BAF7C=<CFEGGG7=7FE7=B@F*:5EG9FC;<<.;3%<:CFC5;)/DDB8DCEC5EC;/:2FA*#<*7ACGGG8@DGFF7C<76/:GGGEF<CEEB1;F:B6G<GCE?C><@>,7,DCDFGFEF@++7@+FFGEFCB9F@CEE:BAAEE8:+:,9AAA,,5,>9FDEEADGFFF7FGGGFCEF:<<7FEGGFFDE?GGGFEGFFGGGGFCCFFEEGGBGFGFEC:,C@>FF8GGGGDGFDFFE,<B6AEFEE@CEFFB@A-A
@sI 281
TGAGGAATATTGGTCAATGGGCGTAAGCCTGAACCAGCCAAGTCGCGTGAGGGATGAAGGTTCTATGGGTCGTAAACCTCTTTTATAAGGGAATAAAGTGTGGGACGTGTCCTGTTTTGTATGTACCTTATGAATAAGGATCGGCTAACTCCGTGCCAGCAGCCGCGGTAATACGGAGGATCCGAGCGTTATCCGGATTTCTTGGGTTTAAAGGGTGCGTAGGCGGCCTTTTAAGTCAGCGGTGAAAGTCTGTGGCTCAACCATAGAATTGCCGTTGAAACTGGGGGGCTTGAGTATGTTTGAGGCAGGCGGAATGCGTGGTGTAGCGGTGAAAGGCTTAGATATCACGCAGAACCCCGATTGCGAAGGCAGCCTGCCAAGCCATGACTGACGCTGATGCACGAAAGCGTGGGGATCAAACAGGATTAGATACCCT
+
EFFGGGGGGGGGGGGGGGFEGGGGGGGGGFFGGGGGGGGGGCFGGGGFFGGGGGGGGFFEGGGGGA<EFGGGGFGGGGGGGGGGGGGGGGDCGGGEFGGGGGEGGGGGFGFGGGAEFFGGGFGGFGFGFGGGGGGGGGGGGGFGGGGGG9F8:<<CDGFGGGFFGGGGGGEF,EFB>FGGFG@GB>C:CEGGGFFGED82$<FFFFGCFFGGGCGFF?GADEEFGGGCAFEGCGGDGCC:FGFEGGGFCDDCFFG@@CGCEFEG:GGF:EECDFEDFC,8GGGGGF@9CGFB7FFFFGGGCF9GGGGFC@,ECCCCGD@EGGEEFGGGF?E,?,,GGGF;C9FBC@@GGGGGEGGGGGGEGGDFGFEFC<8GGEGGGGFFGFCFEC6GEGCGGGGGGGGEFGGGEDGGGGEFFFGGFFE@ECGGFGGGGGGCCC<C
@sI 282
TGAGGAATATTGGTCAATGGGCGTAAGCCTGAACCAGCCAAGTCGCGTGAGGGATGAAGGTTCTATGGGTCGTAAACCTCTTTTATAAGGGAATAAAGTGTGGGACGTGTCCTGTTTTGTATGTACCTTATGAATAAGGATCGGCTAACTCCGTGCCAGCAGCCGCGGTAATACGGAGGATCCGAGCGTTATCCGGATTTATTGGGTTTAAAGGGTGCGTAGGCGGCCTTTTAAGTCAGCGGTGAAAGTCTGTGGCTCAACCATAGAATTGCCGTTGAAACTGGGGGGCTTGAGTATGTTTGAGGCAGGCGTAATGCGTGGTGTAGCGGTGAAATGCTTAGATATCACGCAGAACCCCGATTGCGAAGGCAGCCTGCCAAGCCATGACTGACGCTGATGCACGAAAGCGTGGGGATCAAACAGGATTAGATACCCT
+
<EFGGGGGGGCA@FFFFFF,B<@FFGGGGFGGGGGGGGGGGG,6BCE7+BCFCC,?=EDFF,FEGGGGGGFFEGGGFGG8F,EFGFFFCFGCE?,?FEEEFGGCE<FGGEGCEGFFCFFGGFC,CEFFFFGGG9FEFGGGFFEGCGCFGD9=C=FFGGGCGDCC@EE7:CC7@CGC@:7C:::>CE5FE7:CFGCFGGCFC+?GEGGEEC<:FGG.<@DAEAGGG>>>EFF?372$?CF6CDE=C<EGGGGF@<:><FF6<:8C,==>@F<6.-E@=5/C6FCF>GGGEA98+,>9GFFFEB,CFCFEB8>,C7GEB7FFFDB85CCECFE<GDFCCGF8E;E8EFBCB:,<BCCEGGGGGEC@FE9GFF@FGF9<CF@EFCGGFF<DGGEGGGGFDFEDF@F:,FGGFFFCGGFFF9@FGGGGFGGFF8E,<CAB
@sI 283
TGAGGAATATTGGTCAATGGACGAGAGTCTGAACCAGCCAAGTAGCGTGAAGGATGAAGGCTCTATGGATTGTAAACTTCTTTTATACGGGAATAAACGAATCCACGTGAGGCTTTTTGCATGTACCGTATGAATAAGGACCGGCTCACTCCGTGCCAGCAGCCGCGGTAATACGGAAGGTCCGAGCGTTATCCGGATTTATTGGGTTTAAAGGGAGCGTAGAGGGGTTGTTAAGTCAGTTGTGAAAGTTTGCGGCTCAACCGTAAAATTGCAATGGAAACTGGGGGTCTTGAGTAGAGTCGAGGTAGGCGGAATTCGTGGTGTAGCGGTGAAATGCTTAGATATCACGAAGAACTCCGATTGCGAAGGCAGCTCACGAGACTGCAACTGACACTGATGCTCGAAAGTGTGGGTATCAAACAGGATTAGATACCCT
+
CFFGFGGGGDFFGGGGGGGGCEGGGGG,CFGGGGGGGFDFGGFF,CFFG,DDFFGGG9FE,9CFGAFF,<CCFFFFFG9FFCDFFFGDFDCFGGGGG,4+B4?F,BF+E,BB+,BEAFCFEFFGFGG7FFGCFC;,FAFF<7@EE7+C,BDGGCFEGGFGGGGFG+CCF7C:DC7CC*<3,>FF*>>FGG*=EGDF**FFGG>CAC@<BFCFC>EAC@GEE85+8;*17:08,>@,#2EFFDAEG3:,<&1F=EDDCEGBCCB3',BA,CCFC<454%,3.@@8,,:,,CEEDE9,+@+44,9,97GFEGEGCGGE=<FF<GGDFECFACADFGGFEC9EFCC,DGFC6,FFC87GGF8BCFEDFCCFE,<FFC,-CE<@DFGFF,ECF<,C6EEE@67B,F@;,CGEF9GGFFFAC,AFGGGFEFFFEEFC<A-A
@sI 284
TGAGGAATATTGGTCAATGGACGCAAGTCTGAACCAGCCAAGCAGCGTGCAGGATGACGGCTCTATGAGTTGTAAACTGCTTTTATACGAGGGTAAACGCAGATACGTGTATCTTTTTGAAAGTACCTTACGAATAAGGACCGGCTAACTCCGTGCCAGCAGCCGCGGGAATACGGAAGATTCAGGCGTTATCCGGATTTATTGGGGTTAAAGGGTGCGTAGGCGGGATGTTAAGTTAGGGGTGAAATTCAGTGGCTCAACCTTGGACGTGCAGCTAATACTGTTGAGCTAGTGAGTGGTTGTGGTAGGCGGAATGTATGGTGTAGCGGTGAAATGCTTAGAGATCATACAGAACACCGATTGCGAAGGCAGCTTACCGGACTATATCTGACGTTGAGGCTCGAAAGCGTGGGGAGCGAACAGGATTAGATACCCT
+
EFAEFGFGFDGGGGG<E9@ECGG@7FF9F9F9CFFGGFDD,6,,CEECFGGGGF8?EF@FF+BEFGG,CFEFGGGGGGGF?EFG9F<9C<C++@<FG,+++8+,?EF<E,,BEF9F,BB+C,?FF,F,,C,?BDDGGGCC,BFEE7FFFGGGGGGGG<FGGGGGGGGG*1CFGGGGC*<,@CF;,78FFG:CGGF<2*=FFGF9FD*<FFFFGGG5E?E585EG***)1;++3<7)+*0*/:EGGG797**2++;>CFFFD;,+@,3:8@B@5,=,3,=7,FB5,,,E@5,6*,6+6+4,45,,FC@GF8;E@CGE@,FFFGGEAEF?5CE@?<?C,DGGFCGGFGF?<FGFDEFBEFF,@DFCGF,GFECE@C@F@8,,FEC,CDFGGGFEF8FC;+CE,GGFB,C:ECGGGGGCB,C,GFGGDFEGGGGC@CCC
@sI 285
TGAGGAATATTGGTCAATGGACGAGAGTCTGAACCAGCCAAGTAGCGTGAAGGATGAAGGTTCTATGGATTGTAAACTTCTTTTATACGGGAATAAACGAATCCACGCGTGGATTTTTGCATGTACCGTATGAATAAGGATCGGCTAACTCCGTGCCAGCAGCCGCGGTAATACGGAGGATCCGAGCGTTATCCGGATTTATTGGGTTTAAAGGGAGCGTAGATGGGTTGTTAAGTCAGTTGTGAAAGTTTGCGGCTCAACCGTAAAATTGCAATTGATACTGGCAGTCTTGAGTACAGTTGAGGTAGGCGGAATTCGTGGTGTAGCGGTGAAATGCTTAGATATCACGAAGAACTCCGATTGCGAAGGCAGCTCACTAGACTGCAACTGACACTGATGCTCGAAAGTGTGGGTATCAAACAGGATTAGATACCCT
+
FFFDFFGFEGEFGGGFFGE,FFGGGGGGGGGGGFGGGCGEFGGFGGGCFEGFGFGFED<EEFGGGGGGDGG,CFFAEFGGDFGGGGGGF7EGGGGGGGGGGG>EGGGGGECEGGGGGGGGGDGFFGGEGGG,9FE=FGGGCFBGGCBA<??FGGGGGGFFFGGDE7CGGE>CFGGGGGCFC@7CCCEEGGGGFF7F=E7CCFFCB77==::FCFGAC@E?8BEE@A57EGFCC0EFF?@FFCAFECFDFDF@FGGEECFCDGF?GGEC,<<9FB@CCCFC=FFGGFE:,9EA+GGFFGFGGGGGF>GEFEEC=,7EGGFECE@B=EDGGFGFAGGGGGGFE9CGGGFFGGGGFGFFCGGGGGGGGGGGGEGGGGGGGGGGGGGGGGGGGFEFGGGGGGGEGGGGGGGGGGF8GGGGGGGFFGGGGGGGGCFCCCCC
@sI 286
TGAGGAATATTGGTCAATGGACGAGAGTCTGAACAAGCCAAGTAGCGAGAAGGATGAAGGTTCTATGGATTGTAAACTTCTTTTATACGGGAATAAACGAATCCACGCGTGGATTTTTGCATGTAACGTATGAATAAGGATCGGCTAACTCCGTGCCAGAAGCCGAGGTAATACGGAGGATCCGAGAGTTATCCGGATTTATTGGGTTTAAAGGAAGCGTAGATGGGTGGTTAAGTCAGTTGGGATAGTTTGCGGCTCAACCGTAAAATTGCAATTGATACTGGCAGTCTTGAGTACAGTTGAGGTAGGCGGAATTCGTGGTGTAGCGGTGAAAGGCTTAGATATCACGAAGAACTCCGATTGCGAAGGCAGCTCACTAGACTGCAACTGACACTGATGCTCGAAAGTGTGGGTATCAAACAGGATTAGATACCCT
+
@,CCEGGCEFF9CF9F9C<E,E@@7:@E,CFFGG9FDFFFFC,C<C:+7@FG,:CECCF,,,:,<9<8:E9,6<<CEF<C,?BC,CC,EF+BFFCCF<FEG8@<F,FECFG7+,5BFA+=9,@,,,,8BEEGAFGGE,9<C=C+8+@B,B>=++3BFGG,,,3@>4@++,,7,3<>@*:@FF??3*#8?FF;24*4CEE@FEGGG7CF@%6<7,$5B==B8.D5BDD7#BF;@1<63:+7FB1,7,,,3+B=+,6,88+:3+FFEAE@,F<9F,;<C4,=?AFFFEEF,,AC+F>A>A,,GFEBBEF:C@9E@,+EEGGGFF@+>DCFFDCC5,,C9EEC,@C<?CFFF<EA8B+CF@GGGEC,<C9FF,@E@FGGFFAGGFGFDGGEFEFAFADEFGFB::EDDFFCFEDFGEEC8GGGGGFGFGGGGGGC@@CC
@sI 287
TGGGGAATTTTGGACAATGGGGGCAACCCTGATCCAGCCATGCCGCGTGCAGGATGAAGGTCTTCGGATTGTAAACTGCTTTTGTCAGGGACGAAAAGGGATGCGATAACACCGCATTCCGCTGACGGTACCTGAAGAATAAACACCGGCTAACTACGTGCCAGCAGCCCCGGTAATACGTAGGGTGCAAGCGTTAATCGGAATTACTGGGCGTAAAGCGTGCGCAGGCGGGTCTGTAAGATAGATGTGAAATCCCCGGGCTCAACCTGGGAATTGCATATAGGACTGCAGGACTTGAGTTTGTCAGAGGAGGGTGGAATTCCACGTGTAGCAGTGAAATGCGTAGATATGTGGAAGAACACCGATGGCGAAGGCAGCCCTCTGGGACATGACTGACGCTCATGCACGAAAGCGTGGGGAGCAAACAGGATTAGATACCCT
+
FCFGG:FGGFGGDGGGGGGG8CGGGCFFFEFE<CFFFGGGFGFEGGGF@FFGGGGGFFFFG?FD<DCEG@8EE9?F9EFFFGGGGFFFEABBF7F=>F+C=8C8CCFF+,:4C:FGGEGGGD>:CCGE7>F9,<,@DECAFG,:>C:BCF>BFGFGF7B,DFFFFFCGC*<CEE:*<CCG,7FFEGDCGC,BE7C@:C:FE*:EF?C%B<CGGGG>8=3@>>5<:4?DEDE#DDA<97<9+(FD1F@98,9)>BF6EC@5E;B<CE@FE?D:FF?FFGE91C#@,84B,EFA<F@FC+B,<EC5,,FDFGGGGFFE=,FGEBCA7FFFFEFFFCFDECFC@=GF;F;FGGGFGGGGGCFBBDCE:FBB,A,FGFB8CE<FF8FDAFFGFEFFGEEFEGFFCDCGDFGFECEGGGGGGGGFF<CCGFGGGGGGGGGGCCCCC
@sI 288
TGAGGAATATTGGTCAATGGACGAGAGTCTGAACCAGCCAAGTAGCGTGAAGGATGACTGCCCTATGGGTTGTAAACTTCTTTTATACGGGAATAAAGTGAGGCACGTGTGCCTTTTTGTATGTACCGTATGAATAAGGATAGGCTAACTCCGTGCCAGCAGCCGCGGTAATACGGAGGATCCGAGCGTTATCCGGATTTATTGGGTTTAAAGGGAGCGTAGGCGGACGCTTAAGTCAGTTGTGAAAGTTTGCGGCTCAACCGTAAAATTGCAGTTGATACTGGGTGTCTTGAGTACAGTAGAGGCAGGCGGAATCCGTGGTGTAGCGGTGAAATGCTTAGATATCACGAAGAACTCCGATTGCGAAGGCAGCCTGCTGGACTGTAACTGACGCTGATGCTCGAAAGTGTGGGTATCAAACAGGATTAGATACCCT
+
<E<FGGGGGGGGGFGEFGGFGGEGGFGGFGGGGFFDFGFGGGGGFGEF@FFFGGGGGGDFGGGCFGGGFGGGCABFFFG9CFGGGGFGFGG>ECDEAAFGDFGGGGGGGG?DCFAFGGG@F9EFGFGGD=DEFE9BFAFGF,BFG8DFGF<DFGGGGGGGGGGGC+>+8BE7ACCFG7<17AFE<>9)C>/=FECE59F9CB8CC:C(<>?ECF?4FAC:AGECF87<EAGDGFGFG=GF@1,F=CEGGGGGFFFED-GGGEGGGGGGEDCFEGDFDAFDCGEGFF8GGGGFBFFFEACFCGFEA8@FB,F@EBC7ECDGGFGEBFBFEGFFEGGFFGFGFDFGGGGGGGGFFFGGGGGGGGGFE,FFDEEF8CGGGGDGGFFFGFFGFGFEF<EF9GFCGGGGEFDGGGGGFGDGGGEFF<GGGGGGGGGCCCCC
@sI 289
TGAGGAATATTGGTCAATGGACGAGAGTCTGAACCAGCCAAGTAGCGTGAAGGATGACTGCCCTATGGGTTGTAAACTTCTTTTATACGGGAATCAAGTGAGGCACGTGTGCCTTTTTGTATGTACCGTATGAATAAGGATCGGCTCACTCCGTGCCAGAAGCAGCGGTAATACGGAGGATCCGAGCGTTATCCGGATTTATTGGGTTGAAAGGGAGCGTAGGCGGACGCTTAAGTAAGTTGTGAAGGTTTGCGGCTCACCCGTAAAATTGCAGTTGAGACTGGGGGTCTTGAGTACAGTAGAGGCAGGCGGAATTCGTGGTGTAGCGGTGAAATGCTTAGATATCACGAAGAACTCCGATTGCGAAGGCGGCCTGCTGGACTGTAACTGACGCTGATGCTCGAAAGTGTGGGTATCAAACAGGATTAGATACCCT
+
EFGGG,CFEFGFFAFEGFFB<CFGGG76EEFGFFGG8F9EGGFFEGGGGGFG8CEFGGAFEEAFF8CCCEF+B@,CCFCD,FF,CEE,=F+?B4,:E9CE<E@C7,8E<,B,FFGGDAE,,5,9,,54DFE=EFEDFECD,4=8367=<,,,BDC+BD=,3=3,@@++8C@:3,3:C7FB:@3,3*;F7<>8;,>*/*8,=CFECF8**,8?,*5=1-C58>147*:<FF>E8?,*,,7FEGE>35*3:>+@+B,D@+@+>+<A<9CCFDEFA8GAC,=8EEFEFBE??FFFFFDBDFA,>B9FB@==GFGE@@4+CAAEEE>@)FC9F@C,<FGFE<FCFDCAF9C,C,,<CC@,GEE=EFCGFF:FCF7CD,C-FGFGF<ECCEEEFB67GGGGGDGGGGGGGGF;GFFFEFFEFFEFFGFFCGGGFEFCCC@C
@sI 290
TGGGGAATCTTGCACAATGGGCGCAAGCCTGATGCAGCCATGCCGCGTGTGTGAAGAAGGCCTTCGGGTTGTAAAGCACTTTCAGCGGGGAGGAAGGCGGTGAGGTTAATAACCTCATCGATTGACGTTACCCGCAGAAGAAGCACCGGCTAACTCCGTGCCAGCAGCCGCGGTAATACGGAGGGTGCAAGCGTTAATCGGAATTACTGGGCGTAAAGCGCACGCAGGCGGTCTGTCAAGTCGGATGTGAAATCCCCGGGCTCAACCTGGGAACTGCATTCGAAACTGGCAGGCTAGAGTCTTGGAGAGGGGGGTAGAATTCCAGGTGTAGCGGTGAAATGCGTAGAGATCTGGAGGAATACCGGTGGCGAAGGCGGCCCCCCGGACAAAGACTGACGCTCAGGTGCGAAAGCGTGGGGAGCAAACAGGATTAGATACCCT
+
EC8FFDGF,CCEFCGGGFFGGG@EEGFGG8FGGCFGG8FGGGFF@CFCGFGGGGAFGGFEGGGFGGGGGGFGGGGCFGFFAFGF,,4CCFEGCCE=EF:>FFGD@A8BED<FGGDFGGGGCCFGGGGFFGG9FCGEEGGGGGGGGGGGGG7@@FEBFGGGD*?<FGGFE:=87FCB<<,C5*??E5C:FFCGG>8C5?AFA<8C@?C@F:5F:/*0;4<7BB?8'*8ECEC>:%ACEFFCFGEE7C<00:;*+<E*EE@8FCC1?GGFCGF>FGGGFCGC@CFFE?AFF<,FGGFCGFB>?7B?,GGGGGGGGFF@;,CEEC,<CGFBBABCFCEGFF>*FFCFCFGFGFGF8FGGGC@+:FGFCB+GFFGGGC>GGGDGEEFFF<GGGGFGGCF:@C4,8CFFFB,EF7DFEGFGGFFEFF<FFFGFF9GGFGGGCCCCC
@sI 291
TGAGGAATATTGGTCAATGGGCGATGGCCTGAACCAGCCAAGTAGCGTGAAGGATGACTGCCCTATGGGTTGTAAACTTCTTTTATAAAGGAATAAAGTCGGGTATGCATACCCGTTTGCATGTACTTTATGAATAAGGATCGGCTAACTCCGTGCCAGCAGCCGCGGTAATACGGAGGATCCGAGCGTTATCCGGATTTATTGGGTTTAAAGGGAGCGTAGGCGGACGCTTAAGTCAGTTGTGAAAGTTTGCGGCCCAACCGTAAAATTGCAGTTGATACTGGGTGTCTTGAGTACAGTAGAGGCAGGCGGAATTCGTGGTGTAGCGGTGAAATGCTTAGATATCACGAAGAACTCCGATTGCGAAGGCAGCTTGCTGGACTGTAACTGACGCTGATGCTCGAAAGTGTGGGTATCAAACAGGATTAGATACCCT
+
<ECGGGGGFFGGGGGGGGGGGGGGECGGGGGGGGGFGGGGGGGGFGEEEGGGGGGGFFEEE@FFGGGFGGGGGGBFGGGGGGEGGGGGGGGFGGGFGFGGDFFFCFF9FGGGGFF+BFGGFGFFFGEGGFEDGGGGGGGGFFFFDFGG,,?B3BB@FFGCFGCGEEGDGGGGGGCEDFE*:>FFCFCGGCCGGGGD:54F@GGFFF=CG.<8:8@AF;F>8;ECFGEGGGCGDFF=,:7E0@<EEF7GEEC:<GD>EGFF7CCE@;GGFFFEEAC,C9#=FFGGGGGGGFE<@CGFFDEFGGGFED7GGE;,GGGGEGGGGGGGFGGGGDEGFFFCGF<CEFFF8GGGGGFECCF7EFFB@DGGGFFGGFEGCGGGCGGFFGGFGFEFFCCGGDGGGGF@@EGGGGGGGGF@CGFF@FEFEGGGFF9GGGGCCCCC
@sI 292
TGAGGAATATTGGTCAATGGTCGAGAGCCTGAACCAGACAAGTAGCGTGAAGGATGACTGCCCTATGGGTAGTACACTTCTTTTATAAAGGAATCAATTCAGGTATGGATACCAGTTTGCATGACCTTTATTAATAAGGATCGGCTAACTCCGTGCAAGCAGCCGAGGTAATACGGAGGCTACGAGCGTTATCAGGATTTATTGGGTGTAAAGGGAGCGTAGAGGGATTTTTAATTCAGTTGTGAACGTGGTCGTCTCAACCGTAAAAGTGCAGTTGATACTGGATATCTTGAGGTCAGTTGAGGCAGGCGGAATTCGTGTTGTAGCGGTGAAATGCTTAGATATCACGAAGAACTCCAATTGCGAAGGCATCCTGCTAAGCTGCAACTGACATTGAGGCTCGAAAGTGTGGGTATCAAACAGGATTAGATACCCT
+
@,6,C<,CEF9@9@CAC,,,,<+@+,+6CCCFEFFGG,CCE,,<,66B,B@F8F<,,:,,:CD,FF9<CE,,CE@CEE,,E,AE@FFF,C?E8,,?E,59,55<,5C<EFG<E,5,<,,9@BE,,:CEFFG,?,CE,CF9,,+8@+88,?EF+4+4+,7<ADDFG@FGFGFFA9BFG+++3,::=0*-31@EG/C:?.7:CCF@F@9+:D$<1,1;B==688F#><7=,3F=<@,*,FECDB1>66+>>+33=@3,,+8,:B5=E?,C,EFECAAF;49,FFE<9<FDA<<A<9,<@@,=EB,GGGF:,@,49,=+7EFFC<GE>@4<<CC,C<??GF9FE,C=FCGFCGFFC<,FFC,EFEC<FECFC,E,F9GFFA@;F9FEC,C<F<DGGGGGGGGFD,CE,8EGEEFCGFFFCEBEDGGGGFGGFFFAC@@@
@sI 293
TGAGGAATATTGGTCAATGGGCGAGAGCCTGAACCAGCTAAGTAGCGTGCAGGATGACGGCCCTATGGGTTGTAAACTGCTTTTATAAGGGAATAAAGTGAGCCTCGTGAGGCTTTTTGCATGTACCTTATGAATAAGGACCGGCTAATTCCGTGCCAGCAGCCGCGGTAATACGGAAGGTCCGGGCGTTATCCGGATTTATTGGGTTTAAAGGGAGCGTAGGCCGGCTTATAAGCGTGTTGTGAAATGCCGGGGCTCAACCTGGGCGTTGCAGCGCGAACTGGGTGACTTGAGTGCGCAGAAAGTGGGCGGAATTCGTCGTGTAGCGGTGAAATGCTTAGATGTGACGAAGAACTCCGATTGCGAAGGCAGCTTACTAACCTGTAACTGACATTGATGCTCGAAAGTGTGGGTATCAAACAGGATTAGATACCCT
+
FGGGGGGGGGFGGGGGGGGGGGGGGGGGGFGGGGGGGG-CFGGGGGEGGDFGGGGGGGGGDGGGGGCGGGCEFFGGGGGGGFFGGGGGCFFGGGGGGGFGFF,FCGEGGGGGGGGGGGEGGDGGGGGGFGGGGFFGGFGGGGGGG@BFCGGGGGGGGGGFF7DFEGEGGDFGGFFCGE::>FFGCECGGFG5FGGE=*=FFFGGF*CCCFG?@@FFGFG;>CEFGG#+2)(GGGGFG>FGGF:GGFCFF@>@#:GFBC>3)#@#2@C:?GDEGGDGGGGFFFB5,,:,88GE5F>DGFDC4,FFF=+GEGFGGGGDECC,FGC==EGGFE9GFFGFGFGFEB<?F:FEFCFFE@GGGFGGGGGGGGFGGFGFGF9GFE,FEEAGCGFGGGFF@5GFFCGGGGGGGGGGCEGGGGGFEEGDGGGGGGFGGFGCCCCC
@sI 294
TGGGGAATATTGCACAGTGGGCGCAAGCCTGATGCAGCCATGCCGCGTGTATGAAGAAGGCCTTCGGGTTGTAAAGTACTTTCAGCGGGGAGGAAGGGAGTAAAGTTAATACCTTTGCTCATTGACGCTACCCGCAGAAGAAGCACCGGCTAACTCCGTGCCAGCAGCCGCGGTAATACGGAGGGTGCAAGCGTAAATCGGAATTACTGGGCGTAAAGCGCACGCAGGCGGTTTGTTAAGTCAGATGTGAAATCCCCGGGCTCAACCTGGGAACTGCATCTGATACTGGCAAGCTTGAGTCTCGTAGAGGGGGGTGGAAGTCCAGGTGTAGCGGTGAAATGCGTAGAGATCTGGAGGAATACCGGTGGCGAAGGCGGCCCCCTGGACGAAGACTGACGCTCAGGTGCGAAAGCGTGGGGAGCAAACAGGATTAGATACCCT
+
FE@EGFGGGGGGGGGGDFAFDFGGGGGGFDEGCFGGGFGGGGGGGG@@CFGAF,CDGF?FGGFGGGGGFG7FFAFFFFGGADGGFGGGE@EGCFFD:EBFGGGGGGGG9<FF8FFC<DECFFF,>F:>F@+@<CEGGDCFGGGGGGFC7:CFGGGGGGFGGGFEFGFG:FGGGGDCFGGGGG7<EGGECCC5C**22<3/**;FG?F:FFF=C;E@G9E@BE395*GECFE:C?;?FDDFC?<F7CCFC,8C?EFFBCECDE:FCCG:FFCFAGD:4CE@BGEF?,FFFFFAF,,DF?@3+7F<9FC7FCEGGFDFFEE8EEFFFFC@>=GFEFFFFCECECGGGF9F9FEDGFAGFE7GGGGGGGGFB?,FGEEFFCC@9DFFDGGGGGGGGGFGGFFFCEF@EGEGGGEGCGFGGGGFF?FGEFGGGGGGGGGGBCCCC
@sI 295
TGAGGAATATTGGTCAATGGACGAGAGTCTGAACCAGCCAAGTAGCGTGAAGGATGAAGGTTCTATGGATTGTAAACTTCTTTTATACGGGAATAAACGAATCCACGCGTGGATTTTTGTATGTACCGTATGAATAAGGATCGGCTAACTCCGTGCCAGCAGCCGCGGTAATACGGCGGATCCGAGCGTTACCCGGATTTATTGGGTTTAAAGGGAGCGTAGGCGGACGCTTAAGTCAGTTGGGAAAGTTTGCGGCTCAACCGTAAAATTGCAGTTGATACTGGGTGTCTTGAGTACAGTAGAGGCAGGCGGAATTCGTGGTGTAGCGGTGAAATGCTTAGAGATCACGAAGAACTCCGATTGCGAAGGCAGCTTGCTGGACTGTGACTGACGCTGATGCTCGAAAGTGTGGGTATCAAACAGGATTAGATACCCT
+
CEAFFGGFGFGEGGGGGGGGGGGGGGGGGGGGGFGGGGGGGGGGGGGCGEGGFFGGDFFGF,EEGGGGGGGEFFFFFGGGG,EECFGGCEEEEGGGGGGGGGGGDGGGGGEGGGGGGGEGGFFFFFGG7FFGDFGGFFGCFGGGGGGGFAFGGFGGGCGGGFDGDGGGEGD,@EFB*CE==<FGCF=FGGGG?FGGD=F/G=<FGGFE8<:@C?EFGFFEBEGC>&DCCFE?EEGFFCFF:C#@<CGFGFBCFEDEDEF:;GDCGEGGGDF=GGFFFC,=FGGGFFF?,FGGFGFFFGFEGFGF=DEGECFGFFEGGFA,EFDGFGEFEEFEEEFFE<<=:,68FGFGF<FGGEEF:@GGGGEDFFEGGGGGGFGGFGGGGGGGGGGGGGGGGGFE,GGFFFFC9GGGFDFFEAGFDCGGFDGGGGGGGE9<CC<C
@sI 296
TGAGGAATATTGGTCAATGGACGAGAGTCTGAACCAGCCAAGTAGCGTGAAGGATGAAGGTCCTACGGATTGTAAACTTCTTTTATAAGGGAATAAACCCTCCCACGTGTGGGAGCTTGTATGTACCTTATGAATAAGCATCGGCTAACTCCGTGCCAGCAGCCGCGGTAATACGGAGGATGCGAGCGTTATCCGGATTTATTGGGTTTAAAGGGAGCGCAGACGGGTCGTTAAGTCAGCTGTGAAAGTTTGGGGCTCAACCTTAAAATTGCAGTTGATACTGGCGTCCTTGAGTGCGGTTGAGGTGTGCGGAATTCGTGGTGTAGCGGTGAAATGCTTAGATATCACGAAGAACTCCGATTGCGAAGGCAGCACACTAATCCGTAACTGACGTTCATGCTCGAAAGTGTGGGTATCAAACAGGATTAGATACCCT
+
FGGGGGGGGGGGGGGGGDEFFGGGGGEEGGGGFFGFFGGGGGFFFGDCGGGGGGGGGFGGGGGGGFGGEFGGCFGFDGAEGGFAFFEGGGCGGGGGGG?FFFGGFGDGFFFGGFFGFFD,?,,A<F?AFEGFGCCFGFGGEEC7FDCEFEDEG@DF7>@DDG@FE+#:6FGGGGGGCBEFCFDE5>?EFCFA=3<CE9FGGGFGFGEFD@CFG@GFG9GDAC8:EEDCC9GFGGAACDGFFF<@@CC:D7EF<FFGFDFBD8GFDGGGGFFDGGFG;@=CFFFF>?::,GGGFGEDGFFFGGFGGEF>=>9FDFGEDFGFEFCCBGGGGGGEBEGFGGEEA,GGGGGFFDFGGGFEGGGGGFCD?ACGGGFFE9GGGF7BFB7GGGFEGGGGFGGECGEEDEGFFGGEGGGGGGGGGGFGGGGGGGFCF8GCCCCC
@sI 297
TGAGGAATATTGGTCAATGGACGAGAGTCTGAACCAGCCAAGTAGCGTGAAGGATGACTGCCCTATGGGTTGTAAACTTCTTTTATACGGGAATAAAGTGAGGCACGTGTGCCTTTTTGTATGTACCGTATGAATAAGGATCGGCTAACTCCGTGCCAGCAGCCGCGGTAATACGGAGGATCCGAGCGTTCTCCGGATTTATTGGGTTTAAAGGGAGCGTCGGCGGACGCTTAAGTCAGTTGTGAAAGTTTGCGGTTCAACCGTAAAATTGCAGTTGATACTGGGTGTCTTGAGTACAGTAGAGGCAGGCGGAATTCGTGGTGTAGCGGTGAAATGTTTCGATATCTCGAAGAACTCCGATTGCGAAGGCAGCTTGCTGGACTGTAACTGACGCTGATGCTCGAAAGTGTGGGTATCAAACAGGATTAGATCCCCT
+
CFGDFGGGGGGEFCFEFF@;BF7CFGDEFFGGFDDFFGFGGGGFGGGGGGG9@FFGEG<E8EEECDEDCFEGGGGGG<EC<BF9FGGGGCC@CFGGEGA<E=,:C,:FGGGGGGC99:>DFGGAEF9+:=FFGGGGGGFE9EE:FF+,>F9FFB7>D9=DGGG8@EG>CGGCCC7>:FCC7CF7>1:*FF*66C<FG*+<,43C<:F::?CFCEGFGFE8)24>*2:C8EC*8EFAEDD++<AED+A8:7B=6:6$#.#3;%/D<;C<C-/=DC6<CF?E?F:B:,,:,85,+EC?E?C5,E:8<D+++,,E@@=CEB:<BDC@):BF5C9C,5:+,9:,,DCA:,,<C,,EEF@,@@B?:B@,A,DDFECC@6C6,FFDFFGEF@EEGFFCE9FDFCDF,C@@A8GGFEE,GFEEEC,<GGGGFAFCFC@,@-AA
@sI 298
TGAGGAATATTGGTCAATGGACGAGAGTCTGAACCAGCCAAGTAGCGTGAAGGATGACTGCCCTATGGGTTGTAAACTTCTTTTATACGGGAATAAAGTGAGGCACGTGTGCCTTTTTGTATGTACCGTATGAATAAGGATCGGCTAACTCCGGGCCAGCAGCCGCGGTAATACGGAGGATCCGAGCGTTATCCGGATTTATTGGGTTTAAAGGGAGCGTAGGCGGACGCTTAAGTCAGTTGTGAAAGTTTGCGGCTCAACCGTAAAATTGCAGTTGATACTGGGTGTCTGGAGTACAGTAGAGGCAGGCTGAATTCGTGGTGTAGCGGTGAAATGTTTAGATATCACGAAGAACTCCGATTGCGAAGGCAGCTTGATGGACTGTAACTGACGCTGATGCTCGAAAGTGTGGGTATCAAACAGGATTAGATACCCT
+
FGGGGFFFGGGGGGGGGGGFGGGGGGGFGGGGGGGCGGGCGGGGGGGGCFGGGGGGGGFFFFGFGGGGGECFGGGGGFGGGGGGGGGGGGGD7FFFFGGGGGGGB8CGEGGGGGGGFFGFFGGGGGGGGGGGGGFAFFGF<EBFGGGGFG<FF+@@CGDC<FGGDGGGGGGFCEFG7FGC7>FE<FEGEGGGCFEGD5<?CG%GGC>FF07>CCCAE)24@A:C58**D=CEE79*BGEF=C0=:EE>DC@@CD@?@=B<EGFC><CF:>D=E=4,;436=FFFEE?:,5,,DF@9EAAFFF9GFGFEFE,FEF@C>C,,ACEGAF7EEAC,,CGGFGFCGGE8FF:GFFFA,BFC,@E7@,GGGGGGGF<<CCEE,GFEE<9GFECEGEFC8FF<FEDGEGFGEEDGGGGGGGGFGFAGFGGGCGGGGF9CCCBC
@sI 299
TGGGGAATATTGCACAATGGAGGAAACTCTGATGCAGCGACGCCGCGTGAAGGATGAAGTATTTCGGTATGTAAACTTCTATCAGCAGGGAAGAAAGTGACGGTACCTGACTAAGAAGCCCCGGCTAACTACGTGCCAGCAGCTGCGGTAATACGTAGGGGGCAAGCGTTATCCGGATTTACTGGGTGTAAAGGGAGCGTAGACGGCACGGCAAGCCAGATGTGAAAGCCCGGGGCTCAACCCCGGGACTGCATTTGGAACTGCTGAGCTAGAGTGTCGGAGAGGCAAGTGGAAGTCCTAGTGTAGCGGTGAAATGCGTAGATATTAGGGGGAACACCAGTGGCGAAGGCGGCTTGCTGGACGATGACTGACGTTGAGGCTCGAAAGCGTGGGGAGCAAACAGGATTAGATACCCT
+
C@FEGGGGGFCFFDFFFCEFC,BFEGG9F,EC@ACEGFFEEEGGDEC@@FFFGA?<FFCFF9FFFGDEGFGFG,@EFFG9FEDFFGGGGGFEEGGFFF9?E:FEDEAFFGGGGGDGF@FBFE+B::3FEFEF>FGFFFGGF8<FCGGD3FB9F9@AFG>FEG7CBEGF<**4CCGGECF-F=0C@EGC*9FCFC977-8FF>=,8<4*28:7AF:5<13@,FCCFGCCCEGFCCC6@9GCC.=CECG39)FF>DCEAA=G8FGG6?<A3#9DFGEEGGGGGE;8FCGGGGFEC>,FE<DEFFBEADFEFFF<=CGGGGFAFDEGF@FC6,FFCEGGGE?GE@DFFCCFFFFFFFGGDF@8GGFDGFFGGGGGGGGGFGGFEFGGGGGGEFEGGFFDEF9DFFCGGFF<FFGC9CCC
@sI 300
TGAGGAATATTGGTCAATGGGCGCGAGCCTGAACCAGCCAAGTAGCGTGCAGGATGGCGGCCCTATGGGTTGTAAACTGCTTTTGTGCGGGGATAACACCCTCCCCGTGTGGAGGTCTGCAGGTACCGCACGAATAAGGACCGGCTAATTCCGTGCCAGCCGCCGCGGTAATACGGAAGGTCCAGGCGTTATCCGGATTTCTTGGGTTTAAAGGGAGCGTAGGCCGTGAGGTAAGCGTGTTGTGAAATGTAGTGGCTCAACCAGGGCAGTGCAGCGCGAACTGGCAGACTTGAGTGCGCAGGAAGTAGGCGGAATTCGTCGTGTAGCGGTGAAATGCTTAGATATGACGAAGAACTCCGATTGCGAAGGCAGCCTGCTGTAGCGCAACTGACGCTGAAGCTCGAAAGCGTGGGTATCGAACAGGATTAGATACCCT
+
DGGGGGGFGEGDDGG,EE@,;CFEGEGGGCGGGGFFFGFEC<FCGGDBCCFGGGGCFGEGGGGFFGGFGGGGGGFGCFGGE<FCFGFFCECGEEGGGFF@FGCG+BFEGAFGGGG<8,,ECF8F9F97:FEG:FFDGCFFGGGGGGGGF;3,>?FCC9C<*<FEFECBCG>@77/8CGGCFCFG?*8/2:8*<C*?::;9C+2<<8C1/:<7FFDFG9F@67;=6?:*,GF<=:E?:;?,69@@<50EFC@GGGCE5CCCGG#7:<7C-GEGGEEC==E8>GFEE,CA,A,>?@ECCBAFCF;9E=+:FEEEDEGGGFC?FFGGFGGGGGFE<FFE,EF=?CF8FFCCA9BEFFCFFFFF>GGGGE@GF<<@D<C-GFEGFC@FAGFGGCBCGDFGFCGGGGGGDGGGGGFCEGGGGFEC9EGGGEGGGFCCCCCC
@sI 301
TGAGGAATATTGGTCAATGGGCGCGAGCCTGAACCAGCCAAGTAGCGTGCAGGATGGCGGCCCTATGGGTTGTAAACTGCTTTTGTGCGGGGATAACACCCTCCACGTGTGGAGGTCTGCAGGTACCGCACGAATAAGGACCGGCTAATTCCGTGCCAGCAGCCGCGGTAATACGGAAGGTCCAGGCGTTATCCGGAGTTATTGGGTTTAAAGGGAGCGTAGGCCGTGAGGTAAGCGTGTTGTGAAATGTAGTGGCTCAACCAGGGCATTGCAGCGCGAACTGGCAGACTTGAGTGCGCAGGAAGTAGGCGGAATTCGTCGTGTAGCGGTGAAATGCTTAGATATGACGAAGAACTCCGATTGCGAAGGCAGCCTGCTGTAGCACAACTGACGCTGAAGCTCGAAAGCGTGGGTATCGAACAGGATTAGATACCCT
+
FGGGGGGGGGGFGGGGGGGGGGGGCGGGG,FGGGGGGGGGGGGGGGGFGGGGGFEDFFGGFEG7FFCGGGGGGGEFFGGGF9FFGGFGGG>FGGGGDAF@FFGCFGGGGGGGGGGGGGGGGGGGGGGGGGGGGGGG=FGGEGGGGGGGGGFGGGGGGGCFF:CFEEGGGDFEFG@FG:?CCFFGCF>GEE8CFFGE6&A>FF:BCEF7,<C?GFG5F0??F?EFFFCCCE9BEEGFGGGGFGGEGGG'C>GF0GFFECGFCF>GFE@D=FFCGGGG>FCFGFFFCGECGFCF?CGGGGGECFFGGGFFEBFGF8>+GFF8FCCB8GFFFGGCFGGGGFAGFDGF<GFGGFDFDEDGFDF7GGGGGGGFDGFGGFGGGFGGGGGFGGFGGGFGGGGGGEGDDGGDCFCFGGGGGGGGGGGGFGGGGGGGF@FBCCCC
@sI 302
TGAGGAATATTGGTCAATGGACGAGAGTCTGAACCAGCCAAGTAGCGTGAAGGATAAAGGTTCTATGGATTGTAAACTTCTTTTATACGGGAATAAACGAATCCACGTGTGGATTTTTGCATGTACCGTATGAATAAGGATCGGCTAACTCCGTGCCAGCAGCCGCGGTAATACGGAGGATCCGAGCGTTATCCGGATTTATTGGGTGTAAAGGGAGCGTAGATGGGTTGTTAAGTCAGTTGTGAAAGTTTGCGGCTCAACCGTAAAAGTGCAACGGATACTGGCAGTCTTGAGTACAGTTGAGGTAGGCGGAATGCGTGGTGTAGCGGTGAAATGCTTAGATAGCACGAAGAACTCCGATTGCGAAGGCAGCTTACTAACCTGTAACTGACATTGATGCTCGAAAGTGTGGGTATCAAACAGGATTAGATACCCT
+
EFEFGGGGCE9FCGGF,FFE@<CCCC:FFFGFGFFGGGGGGFGGGGGGGDCF@,B5FEFF@9FFGA@FFC<CEDFFFDGC,<@FFFEG,8@FGGGGGG>7C@CCFG7+BFCGA,,B9?7,BFEGFGCF7FCFFFFF9,C=FCGCEF7E8?FFCFGGD9,=FFFG+@=FE:FFAB@F>CF7,@,@7CEEGGE#6?*=88$74=7>?C3#<FF9A9*5<>;CBACC@,C>3@:2<C@*>CFC/<E8@#EGC$GEF=,6,38,+8?C,AE:4EE=A+>,C,CD?EB88EB,,FEA<?><9,<F8?9,EECCF8;E4B@+8,,A=CEEAC:FFF?:<CFEFGFGED@A,7FFBEB<6EGGGGGFCGGGGCFFFFCF<<9FECC,,GGGGE<GFCDDFFGGGFEFCFFE,8CEEGGGGFAF@EB;<C,GFCGGGFCACCCC
@sI 303
TGAGGAATATTGGTCAATGGACGCAAGTCTGAACCAGCCATGCCGCGTGCAGGCTGACGGCTCTATGAGTTGTAAACTGCTTTTGTACGAGGGTAAACGCAGATACGTGTATCTGTCAGAAAGTATCGTACGAATAAGGATCGGCTAACTCAGTGCCAGCAGCCGCGGTAATACGGAGGATTCAAGCGTTATCCGGATTTATTGGGTTTAAAGGGTGCGTAGGCGGTTTGATAATTTAGAGGTGAAATTTCGGGGCTCAACCCTGAACGTGCCTCTAATACTGTTGAGCTAGAGAGTAGTTGCGGTAGGCGGAATGTATGGTGTAGCGGTGAAATGCTTAGAGATCATACAGAACACCGATTGCGAAGGCAGCTTACCAAACTATATCTGACGTTGAGGCACGAAAGCGTGGGGAGCAAACAGGATTAGATACCCT
+
E,EFFGGGGGGFGFFGF<AAGFGGGGGGFFD@EFFD@FFFGG,@+C:CFGGGG+EFEF@GGGC,C<<EGA<CFE?<ECFFGGGGGGGA@GGDGCFGGGGGGDECGG@FFFCF,<<FF,,EAGGGG,58E8FGD?FGA?=B9<>FGGGGD>F9<DFCGF?+@,@,@@FGC7F:;FGGF7CF:CGGGG7CFE28</=:*7*0?CE<?CF97>?C:F>::11.=CGEGDDFF?9CE:#>CF@BDEAGE;FDEGEGD>@8FCCDFGGGD8DCFGGGF<FAF.A@7GEF<A,EE9<=9GGGFGGGCC=E,8CF7EC,;E,FEC,C,GGE5GGFFFDEEGGECE@;CDC,FFEFE@9GEFEFECE@FCF@F9@GGF@DFGGE@FCGGGGCGFFF@6<GGGFFFGEDGGGGGFCE7EFFFDFCFFFEGGGGGGGGGFFCCCCC
@sI 304
TGAGGAATATTGGTCAATGGACGAGAGTCTGAACCAGCCAAGTAGCGTGAAGGATGAAGGTTCTATGGATTGTAAACTTCTTTTATACGGGAATAAACGAATCCACGTGTGGATTTTTGCATGTACCGTATGAATAAGGATCGGCTAACTCCGTGCCAGCGGCCGCGGTAATACGGAGGATCCGAGCGTTATCCGGCTTTATTGGTTTTAAAGGGAGCGTAGGTGGATTGTTAAGTCAGTTGTGAAAGTTTGCGGCTCAACCGTAAAATTGCAATTGATACTGGCAGTCTTGAGTACAGTTGAGGTAGGCGGCATTCGTGGTGTAGCGGTGAAATGCTTAGATATCACGAAGAACTCCGATTGCGAAGGCAGCTTACTAACCTGTAACTGACAGTGATGCTCGAAAGTGTGGGTATCAAACAGGATTAGATACCCT
+
EDFGFGGGGGGGGGGGGGGGGGG@EFEGGGGGGGGGGGGGGFGGGGGCFEGGDFGGGG,CFGGFGGGGGFGFF@CEFGGGGGGGGGGGCFGGCGCFGGGGCFCFGGGFG,?CD@DFGFD?FGGGG,C=FC<DGF=AFGGFGG7BCF:BF<CFBFBFG<FFGGGGGGD7<*@@;FFGGG7*,@EGC*=FGGGFFEF/&7>FGGFGF#>F22;CCGGFC=>988DCE8+CFGGGFGC036GGFFEF=C#=GFFG:CC>D=F>GFGFGGFFEGG=>CF?;DCC?GGF<?E<FF?C+9,?CGFF,9CGGEFC7+499>+CGGGFF<8+8C7GGGFA9GGFAEEFE=FFGGGGGGGFFGDGGCGGGGGFFE9GF8GGGGGF,,FCDGGGGFFCE<E6,,GGGGGGGGGGGGGGGGGGGGGGGFF@B9GGGGGGGGGCCCCC
@sI 305
TGGGGAATATTGCACAATGGGCGAAAGCCTGATGCAGCGACGCCGCGTGAGCGAAGAAGTATTTCGGTATGTAAAGCTCTATCAGCAGGGAAGATATGACGGTACCTGACTAAGAAGCACCGGCTAAATACGTGCCAGCAGCCGCGGTAATACGTATGGTGCAAGCGTTATCCGGATTTACTGGGTGTAAAGGGAGCGCAGGCGGTGCGGTAAGTCTGATGTGAAAGCCCGGGGCTCAACCCCGGTACTGCATTGGAAACTGTTCTGCTAGAGGGCTGGAGAGGTAAGTGGAATTCCTAGTGTAGCGGTGAAATGCGGAGATATTAGGAGGAACACCAGTGGCGAAGGCGGCTTACTGGACAGTAACTGACGTTGAGGCTCGAAAGCGTGGGGAGCAAACAGGATTAGATACCCT
+
C<ECEGGGGGGGGGGGGGGGGGGG:FGGGGGGGGGGGGCFGEGGGGEFGFGGGGDEFFFFFGFGFFFBFGG<FFGGGAFEGGGGGGGGGGFAFFGGFGGGGG:FGGGGGGAFCDFGGGGGGGGGCGGGGGGFF<77CFFFC8F:CF<CFDGGFGFG9F7@DFGCCDFFGG7BF@7=:FFC>GGCF;ECGGGGG=:F=E5-:/:C=*:2CG#61?2,F>2@A<FDC@?FGGGDGC#DFCAFGGGFE88,2:?FF7?FD:CGGGGGGEGE(EF9:#<=ECG>A8AF>BEEFFCGGGGE<:?F,GGBGEFEEF?ECCF=C,GGGF<FGFFGGGEDFFCEGFFCGGGGCCGFDGF9GGGFGGGGGGGCFFGFCCGFGEEF7GGFEGFFEGGGGGGFFGGFE<FFFGGGGFFGGGCCCCC
@sI 306
TGAGGAATATTGGTCAATGGACGAGAGTCTGAACCAGCCAAGTAGCGTGAAGGATGACTGCCCTATGGGTTGTAAACTTCTTTTATACGGGAATAAAGTGAGGCACGTGTGCCTTTTTGTATGTACCGTATGAATAAGGATCGGCTAACTCCGTGCCAGCAGCCGCGGTAATACGGAGGATCCGAGCGTTATCCGGATTTATTGGGTTTAAAGGGAGCGTAGGCGGACGCTTAAGTCAGTTGTGAAAGTTTGCGGCTCAACCGTAAAATTGCAGTTGATACTGGGTGTCTTGAGTACAGTAGAGGCAGGCGGAATTCGTGGTGTAGCGGTGAAATGCTTAGATATCACGAAGAACTCCGATTGCGAAGGCAGCTTGCTGGACTGTAACTGACGCTGATGCTCGAAAGTGTGGGTATCAAACAGGATTAGATACCCT
+
6@CFGGGGFCFFGGGGGGFFCF:CCECCFFCEFG@F,F6C<C,<@DE@GGGG8EF<FFFGDGGGFF<FFGCEGGDEFF9CCEFGADFF@CC:><FGDBEG9F?<+B=E<?DGCFDGGDEFE9?A<E?+BF<8EEFFEC<:AE+:C@C,ABFE>+ACBC8BCAFF:7FCFCCA,3FFEEG7,?6>:>**<=.5?6CE*/+?=B/FGFCFGCCGB?<AE=F>=ECCGEC+CCEF;FF;9>EGGF@9CCC@CC?C7FGGGEFA>GCC,9DD<<FF9<#FF;=3:CEF@?,BFF?E?F;<FACGGF:BFFGE@E9FFFEEDGGCGFB8)GC?CEFE<9EDE<B,FGGGGGF@@C,@<GGGGGGGGGGCFEEGF@8GFEC9GGFFEF@EDGGGFB7GGGDFFEGGGGGGDGGGGDGGGGGGFE<<EGGGGFFCGDGBCCAC
@sI 307
TGAGGAATATTGGTCAATGGACGTAAGTCTGAACCAGCCAAGTCGCGTGAGGGAAGACTGCCCTATGGGTTGTAAACCTCTTTTATAAGGGAAGAATAAGTTCTACGTGTAGAATGATGCCTGTACCTTATGAATAAGCATCGGCTAACTCCGTGCCAGCAGCCGCGGTAATACGGAGGATGCGAGTGTTATCCGGATTTATTGGGTTTAAAGGGTGCGTAGGCGGTTTATTAAGTTAGTGGTTAAATATTTGAGCTAAACTCAATTGTGCCATTAATACTGGTAAACTGGAGTACAGACGAGGTAGGCGGAATAAGTTAAGTAGCGGTGAAATGCATAGATATAACTTAGAACTCCGATAGCGAAGGCAGCTTACCAGACTGTAACTGACGCTGATGCACGAGAGCGTGGGTAGCGAACAGGATTAGATACCCT
+
CGGGGGGGGGD9FCFGGFCFFCFEFFCFGGGGFDFG8FFEGG9C:CF@@EGF>BFEGGGFG,E,F<EEGFCFGFGGFFGGGFGGGG<F,CF,A?ECFFFGADBF9,=EFFGGAFFGFGFGGFFEFEGGGGFAFEGGAFFEFGGDGGEGFGGGGCAFFGG?FGGG9CGFGGE9EC/8@CFE@FGGG78>F9,6?BCEEFEFGFFC<@EFGFFFGGG=GCFADE<CEDFGFDBE@DFFCFF@9F>GGFFFFGFGCGGGGCC8,BAF<CCFE=FGEGGFDF=DBGFCGFFCFCF?GFGGFCGGGFFFGGGGGFEFGGGGFGFFEC@)GFE?FFEFGGE9GF=E9CE<99GDFGFFFCCFGFCFDGGGGFGGGGGGGGGCGGGCGGGGGFEFEFGGDFFFGGFD@E,FDGGGGGFGGGGGFFFGFGGGGGGGGGCCCCC
@sI 308
TGAGGAATATTGGTCAATGGACGAGAGTCTGAACCCGCCAAGTAGCGTGAAGGATGACTGCCCTATGGGTTGTAAACTTCTTTTATACGGGAATAAAGTTAGCCACGTGTGGCTTTTTGTATGTACCGTATGAATAAGGATCGGCTAACTCCGTGCCAGCAGCCGCGGTAATACGGAGGATCCGAGCGTTATCCGGATTTATTGGGTTTAAAGGGAGCGTAGGCGGGTTGTTAAGTCAGTTGTGAAAGTTTGCGGCTCAACCGTAAAATTGCAGTTGATACTGGCGACCTTGAGTGCAAAAGAGGTAGGCGGAATTCGTGGTGGAGCGGTGAAATGCTTAGATATCACGAAGAACTCCGATTGCGAAGGCAGCTTACTGGATTGTAACTGACGCTGATGCTCGAAAGTGTGGGTATCAAACAGGATTAGATACCCT
+
GF,@EEF?EFGFGGDFEGF@FGGGGGG<CFCFFE8,44@:FFGGAEEFFGFFFEC8FCC6CCC,CAFG8F,@FFFEFGGGGDAFGGEAC?FFGGFFGCFGGGG8,BC+B4BBDFFGGGC,CFFFF?FGFGGGGG9EFFGFCFFGD7:FCGGFGFGEGFGFFGF8FEC7:@F,@>:C@7F:CGCF:***=FECC;<FGGF@C7?GC@F<FG:GFFFFGFG5>?=9ECC7;@70EGGB:<CFF@E,79@60<8FF@?5FGCDB7D;FA,FFGEFDFE<A8,@GGGGGE5=FFFGFFFFEC5,@GGFFGGGDGEE9,7E8CGFE?8+>GFCGGGGAE<GEE@AE>,<C,<GGFE9EC@@EFDFFEE@GCGGF@DGFFFECFDFGGDGFGFGFCC7GGGFGFEF@EGEDGGGGFGEDEGF,FE9EDGGGDFFGFGCCCCC
@sI 309
TGAGGAATATTGGTCAATGGGCGAGAGCCTGAACCAGCCAAGTAGCGTGAAGGATGACTGCCCTATGGGTTGTAAACTTCTTTTATAAAGGAATAAAGTCGGGTATGGATACCCGTTTGCATGTACTTTATGAATAAGGATCGGCTAACTCCGTGCCAGCAGCCGCGGTAATACGGAGGATCCGAGCGTTATCCGGATTTCTTGGGTTTAAAGGGAGCGTAGATGGATGTTTAAGTCAGTTGTGAAAGTTTGCGGCTCAACCGTAAAATTGCAGTTGATACTGGGTGTCTTGAGTACAGTAGAGGCAGGCGGAATTCGTGGGGTAGCGGTGAAATGCTTAGATATCACGAAGAACTCCGATTGCGAAGGCAGCTTGCTGGACTGTAACTGACGCTGATGCTCGAAAGTGTGGGTATCAAACAGGATTAGATACCCT
+
@ECFGGGEG9FGGGGGGGGGGGGGGGGGG8FGGGGGGGGGGGGGGGGGGGGGGGGGFEFAFFG?GEEFFGGEGGDGGGGGGGGGGFGGFFGGGGCFFGFDEGCFGDFGGGGGCFEEGGGGGEFGGGFGDGFGGGGGGAEFGFGGGFEGGGGFFGGGGGGGGGGGGGGC7FFFGGGEGEGF:FGF7:CEGGCFCGGDGGE701FDFGFGGGFF9+@:6(FFCB<DECGGFFFE8FFC>EFFGGF@D@AGGDCB7GGFGFFGCDE;F?FGFFGFDDFFC,(:,FCFB,,C=AFFDE,54EE?EACFGD7CFE=E887BCE@=A,BC9FEACFEEEA?E@<FFE>FFEEGGF<C,,F@7DFGGGFC7FFGGF@DGGGFF<FFEGGGGFCDFEGGGGGGGGGGGFGGFGGGFGFGGGGGGFGGGGGGGGGGGFCGCCCCC
@sI 310
TGAGGAATATTGGTCAATGGACGAGAGTCTGAACCAGCCAAGTAGCGTGAAGGGTGAAGGTTCTATGGATTGTAAACTTCTTTTATATGGGAATAAAGTATTCCACGGGTGGGATTTTGTATGTACCATATGAATAAGGATCGGCTAACTCCGTGCCAGCAGCCGCGGTAATACGGAGGATCCGAGCGTTATCCTGATTGATTGGGTTTAAAGGGAGCGTAGGTGGATTGTTAAGTCAGGTGTGAAAGTTTGCGGCTCAACCGTAAAATTGCAGGTGAAACTGGCAGTCTTGAGTACAGTAGAGGTGGGCGGAATTCGTGGTGTAGCGGTGAAATGCTTAGATATCACGAAGAACTCCGATTGCGAAGGCAGCTCACTAGACTGCAACTGACACTGATGCTCGAAAGTGTGGGTATCAAACAGGATTAGATACCCT
+
<,66CCEFFEGGGGGG,6CFGDEG+@7EFDCGFFFGGGDGFGGGGFFB68CF<F6C@<E,CFFFEF98C99CFEGFGGGF9EEFGG,?<,EFFGGGG,5FEGGFFF,+4CEGF@B?E,,BEFGAE9,?<AF9FGECF,<?FB?FE=75AFFGCF+:+EF3,6,>+38@FE:;@,@F:*:8,>CECCC*1C>C99,=03>-48@>?C<.=B2<<B75C0C;087<,FD7D@,3:356::@,CFCC39,FCCCC>FGGF:7B7>A,F,GGEGF?F?,C,,@8@,,B<,<CEGGF?F>5C9GFFFA7FGGFFEEE>,>+EFGCFFCCFGGGGFFD9FF:,A@,F@<,<F<CEBAFDFGDFCFFCCEEFCF8GGGGGGGFFGGGEFFGFDCCGGGGEGGCFCGCFGGFGFFGGGFGGGGFEGGFFAGGFGGGGGF@CCCC
@sI 311
TGAGGAATATTGGTCAATGGACGAGAGTCTGAACTAGCCAAGTAGCGTGAAGGATGAAGGTTCTATGGATTGTAAACTTCTTTTATACGGGAATAAAGTGAGCCACGTGTGGCTTTTTGTATGTACCGTATGAATAAGGATCGGCTAACTCCGTGCCAGCAGCCGCGGTAATACGGAGGATCCGAGCGTTATCCGGATTTATTGGGTTTAAAGGGAGCGTAGGCGGGTTGTTAAGTCAGTTGTGAAAGTTTGCGGCTCAACCGTAAAATTGCAGTTGATACTGGCAGTCTTGAGTGCAGTAGAGGTGGGCGGAATGCGTGGTGTAGCGGTGAAATGCTTAGATATCACGAAGAACTCCGATTGCGAAGGCAGCTCACTGGAGTGTAACTGACGCTGATGCTCGAAAGTGTGGGTATCAAACAGGATTAGATACCCT
+
GGGGGGGGGGFGGGGGGGDFGGGGGGGGGFGGGGFGGGGEGGGEFGGCFGGGFGGGGFGGEFGFGGGGGGGGGGGGGGGGGGGGGGGGGGGGGGGFGGGGGGFGGGGGGGGGGFGGGGGGEGGCFGGGGGGGGGGGFDGGGGGDC@?=<FGGGGGGGGGDGGG8FEGGGGGGGGGGDFGEGGGGG7==BFFFFCFG5>FGG>GGGGFFGEA:FGGFGBGEFEGGFDG<GG>FC7@<<D3FFGFCGFGFF2CF9ECF>FCFGGGG@GGGGFC=>GGGFFC,GGEC=<FFADCCFFEAFFEBFD@EGGGGGGEF7CC7GGGFGFB+AEFDFFAFE9GFAGGGGGFCGEC?FFGGFGGGGGGGGGFEFGFGGFFGGFGGGFGGGGGGGGGGGGGGGGDGGGEF<DGGGGGGGGGGGFGGGGFEFGFGCDFCGGGCCCCC
@sI 312
TGGGGAATTTTGGACAATGGGGGCAACCCTGATCCAGCCATGCCGCGTGCAGGATGAAGGTCTTCGGATTGTAAACTGCTTTTGTCAGGGACGAAAAGGGCTGCGATAACACCGCATTCCGCTGACGGTACCTGAAGAATAAGCACCGGCTAACTACGTGCCAGCAGCCGCGGTAATACGTAGGGTGCAAGCGTTAATCGGAATTACTGGGCGTAAAGCGTGCGCAGGCGGTGCTGTAAGATAGATGTGAAATCCCCGGGCTCAACGTGGGAATTGCATATATGTCGGCAGGACTTGAGTTTGTCATAGGAGGGTGGAATTCCACGTGTAGCAGTGAAATGCGTAGATATGTGGAAGAACACCGATGGCGAAGGCAGCCCTCTGGGACATGACTGACGCTCATGCACGAAAGCGTGGGGAGCAAACAGGATTAGATACCCT
+
EFCCFGGGFDFEEFGGG@@B,@CGGGGGGEGGFGGGGGGGGGFGCFG+FEFGGGGG8F,<FFGGGFCEGG8FFFEFGGG,:BEFAFGGGGGGGEGGGGGE+=F?:>7?7,,D+++@FCF<@:CGGGGGEF+@9>FFDCCF=C=F9:DCCCEGGGGGGGFGGGF::DFCG7E**=:<:<<F,?=ECFGGGGGGGC<<CGC5:CGFGCCFCFG:EC2>;<ED:610EDE+';CC/CFA8F@7+<C@FD<9F98:EG?6@3@,8.D8F@#B@FC04CEA@9FFB=+1+6,,9FFDE8GGFFGD,9?@?=,DGGGGGGFEE8B9GCC==FBEGFGGFFDGFF=CFFGGGGFGFGGAGGFEFCGECFB,CGEEGGFGGGGFFF,FGGGGGGGGGGFEGGGGGF8FCFCE@;,GGFGGGFFC<FGGGGGGFE<FF9GGGFFECCCCC
@sI 313
TGGGGAATATTGCACAATGGGCGCAAGCCTGATGCAGCCATGCCGCGTGTATGAAGAAGGCCTTCGGGTTGTAAAGTACTTTCAGCGGGGAGGAAGGGAGTAAAGTTAATACCTTTGCTCATTGACGTTACCCGAAGAAGAAGCACCGGCTAACTCCGTGCCAGCAGCCGCGGTAATACGGAGGGTGCAAGCGTTAATCGGAATTACTGGGCGTAAAGCGCACGCAGGCGGTTTGTTAAGTCAGATGTGAAATCCCCGGGCTCAACCTGGGAACTGCATCTGTTACTGGCAAGCTTGAGTCGCGTAGAGGGGGGTAGAATTCCAGGTGTAGCGGTGAAATGCGTAGAGATCTGGAGGAATACCGGTGGCGAAGGCGGCCCCCTGGACGAAGACTGACGCTCAGGTGCGAAAGCGTGGGGAGCAAACAGGATTAGATACCCT
+
GGG8EEGGGGGGGGGEFGGE<<CFGGFGFFGGGGGFGG9F@DFFEGGFGCEFGGGGGGD@EFGFFGEE<=FGGGG<C<FE<BFF9EEGGG7>FGFF7EGC:BCCD?DDGGGFCCF9,?<=@FFFCBEEFF7=,+++8+@,@DBFEF>FE:CGGGG9DF@C@@,<<:8,=FB5C*=FFFFFE*=<FF=*<9<FG8C8>C7E7CCG?7?C<E>8822>E5)6<5;FF?8::88(/58:D9CF<7ACCGG=E>9*5@:CFCB?GGFCCF<:FGEGGGGFA<AC@7,,4?GFDFF:<,F>F<7C:+DC,FDGGGGGGGGGF>>@,,=8FFGECFEGGGGGGEGGGFFE;9CF9,4<FGFGFEF>FEDGGFEDGF@EGGEGGGGGCF:GGFFEEDFCGDGGGGGGEFFF:GGGFCCEFGGFFCFAE,@9FFFFE,9GFGFFABCCC
@sI 314
TGAGGAATATTGGTCAATGGACGAGAGTCTGAACCAGCCAAGTAGCGTGAAGGATGACTGCCCTATGGGTTGTAAACTTCTTTTATACGGGAATAAAGTTAGCCACGTGTGGCTTTTTGTATGTACCGTATGAATAAGGATCGGCTAACTCCGTGCCAGCAGCCGCGGTAATACGGAGGATCCGAGCGTTATCCGGATTTATTGGGTTTAAAGGGAGCGTAGGAGGGTTGTTAAGTCAGTTGTGAAAGTTTGCGGCTCAACCGTAAAATTGCAGTTGATACTGGCGACCTTGAGTGCAACAGAGGTAGGCGGAATTCGTGGTGTAGCGGTGAAATGCTTAGATATCACGAAGAACTCCGATTGCGAAGGCAGCTTACTGGATTGTAACTGACGCTGATGCTCGAAAGTGTGGGTATCAAACAGGATTAGATACCCT
+
CEFEFFGGGAFFFEGGGGGFFFGGD@FEFGGGGGGGGGF-E<,CEFGGGGGGGGGEDFFGF8C8FF9FFGGCFG@EFFGG,C9FGG9CFGGEGDGGGGGGGGGGGF7=FF7@FGGGGG7F?9EGGCGGGGG@AEGG?FFG,4CGEF+>FFCF+=FFGGGGG8DGDCCCC@FGGGC*@FD*,5@CF*=CEF<EEFEE@G*4%4<,@EFFGCA5%81072>4:=='CFCDFCFB@C@-3E@CBF#;;7:50:B@FE?CF7GFGGCDGFEFC,<8FD9GF==@6FF>+GFFCE,DFGGFEDBFEF9GFGFFC==@9E7GGGGGGGEGAGEFGGGF?9FGGGFEC9FGFFGGGF<E<CDGFFGGGGGDFGGFFGGGGGGGGGGGGGGGFEE>GFCFGFGF?GGGGGGGGGGGCCFEGGFFGGFEGGGCD@FCGGFCCCCC
@sI 315
TGAGGAATATTGGTCAATGGACGAGAGTCTGAACCAGCCAAGTAGCGTGAAGGATGACTGCCCTATGGGTTGTAAACTTCTTTTATACGGGAATAAAGTGAGGCACGTGTGCCTTTTTGTATGTACCGTATGAATAAGGATCGGCTAACTCCGTGCCAGCAGCCGAGGTAATACGGAGGATCCGAGCGTTATCCGGATTTATTGGGTTTAAAGGGAGCGTGGGCGGACGCTTAAGTCAGTTGTGAAAGTTTGCGGCTCAACCGTAAAATTGCAGTTGATACTGGGGGTCTTGAGTACAGTAGAGGCAGGCGGAATTCGTGGTGTAGCGGTGAAATGCTTAGATATCACGAAGAACTCCGATTGCGAAGGCAGCTTGCTGGACTGTAACTGACGCTGATGCTCGAGAGTGTGGGTATCAAACAGGATTAGATACCCT
+
@FGGFFGGG9FCFGGGGGG8EFGGGGCEFCGGGGCGGGGGGFFFG9@CFGGC<FGGG<DFFEFCG<,<CFCFGGFGFGEFGGGGGGG9,BFFFGCFGFGGGD<FECG=FFGGGCGFGFCFF<FG9E@:<4EECFDFFGFFFFGEGC7FFFCFEGGGFFGGGGGDE3CCGGFFA,88>@:F8DFGGGGGGDFEFCGFGGGCEF-FF7C=BF=GF9AA:BFF5C<<EGDDGFFCEGGF<GFCFECFCAGGGEFDCDDEGE>FA&GGFCGGGGFFF=<,76,,6GCFF,F?@?GGD9FCFDF<GFFFF>7ECGCE@,GGGGFGFFB>)DFCEFE,FAEDGGGGGGGGGGFCE,9FECCF:DFFFEGGGFFGGGGFCDGGFFFGGGGGFFEEEGFFFGGGFGFFFFEAGFGF>GFFGGGGFFEFAGGGGGGGGGGC<A-C
@sI 316
TGAGGAATATTGGTCAATGGACGAGAGTCTGAACCAGCCAAGTAGCGTGAAGGATGACTGCCCTATGGGTTGTAAACTTCTTTTATACGGGAATAAAGTGAGGCACGTGTGCCTTTTTGTATGTACCGTATGAATAAGGACCGGCTAATTCCGTGCCAGCAGCCGCGGTAATACGGAAGGTCCGGGCGTTATCCGGATTTATTGGGTTTAAAGGGAGCGTAGGCCGGAGATTAAGCGTGTTGTGAAATGTAGACGCTCAACGTCTGCACTGCAGCGCGAACTGGTTTCCTTGAGTACGCACAAAGTGGGCGGAATTCGTGGTGTAGCGGTGAAATGCCTAGATATCACGAAGAACTCCGATTGCGAAGGCAGCTCACTGGAGCGCAACTGACGCTGAAGCTCGAAAGCGCGGGTATCGAACAGGATTAGATACCCT
+
DCGFGGGDGGGCGGGFGGGGGGGGGGG<FGGGGGGGGGGGGFGGFFGGCGGGGGGFGFFFFGGGCCFGGGEGGGGGGGGGFFGFFGGG8FEGGGGFGGGGGFCFGGGFFGFCGGGGGGGFDFFGFFGGGGGGGGGFCCGGF@FGGGGDFFAFGEGBFGFGGDGG@EGGE:FFEGFCFGDG7=ECC:EEGG>CG9C777=<?70FF0?C@<BCCF@FFFFA6CDFGFGGEGGFFFGBGDEF@88D8D=BF>8>>CED>.FF<D9:EDFGGGGFGG;DGE=E>GGGB<F8,D<<?@+CGF<FGGGE@GGFEEFFGGGGGGGGGGGC5EFE9?9GGGGGGGF;ADEGGGGGFGGFCFFGDGGGGFEGFEGGEFGGGGFGGGGGGGGGFF;CGGGGGGGGGGEFGGGGFCCDEF<GGGGGGGGGGFFGGFGGGDGCBB@C
@sI 317
TGAGGAATATTGGTCAATGGACGAGAGTCTGAACCAGCCAAGTAGCGTGAAGGATGACTGCCCTATGGGTTGTAAACTTCTTTTATACGGGAATAAAGTGAGCCACGTGTGGCTTTTTGTATGTACCGTATGAATAAGGATCGGCTAACTCCGTGCCAGCAGCCGCGGTAATACGGAGGATCCGAGCGTTATCCGGATTTATTGGGTTTAAAGGGAGCGTAGGCGGGTTGTTAAGTCAGTTGTGAAAGTTTGCGGCTCAACCGTAAAATTGCAGTTGATACTGGCGACCTTGAGTGCAACAGAGGTAGGCGGAATTCGTGGTGTAGCGGTGAAATGCTTAGATATCACGAAGAACTCCGATTGCGAAGGCAGCTTACTGGATTGTAACTGACGCTGATGCTCGAAAGTGTGGGTATCAAACAGGATTAGATACCCT
+
CFEGGC@F9FFGGFGGGGGGGGGGGGGGGGFFFFGGGGGFGGGEGGD:@FGCFFGG?FC9EFG?FGGGGA,FFGGGGGGGGGFGGGGGGGGEDFFFCGGGGGFGGGGGGGDGGFDEFGGGGGGGFGGGCFCGGGFEGGGGCFGGGGEFFGGGGGGGGGGGG=FFDGGGGGGFC<F23FCE:CFF@FEGGGGCFB@F/?C9CEF<FFF:?F/8>FGFG@GFFEFFGDC?FGDF9CFA@CFGGGACG<:FFCGDEFDEDGFGEGGGFFGGEFGGGGFFF@AE>GGGGEDF8<CF?GGFEAEGGGCGGDGGF89DFGECEGGGFFECFGDGFGEACGGGGFF@5,AGGGGGGCFF@CGGEFGGGGGGGGGGGDCFDGGGGGFFGGGFEF@FDGGGGGGGGGGFGGGFFFGGGGGGGGGGGGGGDFGFFBGGFGGCCCCC
@sI 318
TGAGGAATATTGGTCAATGGACGCAAGTCTGAACCAGCCATGCCGCGTGCAGGATGACGGCTCTATGAGTTGTAAACTGCTTTTGTACGAGGGTAAACGCAGATACGTGTATCTGTCTGAAAGTATCGTACGAATAAGGATCGGCTAACTCCGTGCCAGCAGCCGCGGTAATACGGAGGATTCAAGCGTTATCCGGATTTATTGGGTTTAAAGGGTGCGTAGGCGGTTTGATAAGTTAGAGGTGAAATCCCGGGGCTTAACTCCGGAACTGCCTCTAATACTGTTAGACTAGAGAGTAGTTGCGGTAGGCGGAATGTATGGTGTAGCGGTGAAATGCTTAGAGATCATACAGAACACCGATTGCGAAGGCGGCTTACCAAACTATATCTGACGTTGAGGCACGAAAGCGTGGGGAGCAAACAGGATTAGATACCCT
+
EFGCGGFGGGGGGGGGGGGGGGGGGGGGGGGGGFGGGGGGGGG<FGGGDGGGGGGGGGGGGGGFGGGFFGGDGEFFGGFGAEFGGGGCFFGFGGGGGGGGGGGFFDGFGGFGCFGFFFEFGFGGFEFGGGGGGGGGGDGF9FFGGGEG8EEFGFBFC<FFFGFGD>FGGEGGGGFGDFGGCFG?F8FECF<:EGGGGGDCCC3FF8FFGGGGCEE@F@FE@EGG@EFGFCEFGFGFGDFCGFCFFFGGGGGGGGGGGGGFEFFGFEEFEDFF?C8ADF9FEFF9FFFC,F?,2,,=GGEF77EDGGGEDEC,;EF@E<CFEFGGAFCEGGDFFGF=9DFGF;FCGGFFEGCFEFFFGGGFFEEFF:DGGGGGFGGFCEEEEGGGGGGGGGFGGGGGDGGGFGFFFCGGGFFC;FGGGGGFGGGGFFGGGFFCCCCC
@sI 319
TGAGGAATATTGGTCAATGGGCGAGAGCCTGAACCAGCCAAGTAGCGTGCAGGATGACGGCCCTATGGGTTGTAAACTGCTTTTATGAGGAAATAAAGTGAGCCTCGTGAGGCTTTTTGCATGTACCTTATGAATAAGGACCGGCTAATTCCGTGCCAGCAGCCGCGGTAATACGGAAGGTCCGGGCGTTATCCGGATTTATTGGGTTTAAAGGGAGCGTAGGCCGGAGATTAAGCGTGTTGTTAAATGTAGGTGCTCAACATCTGCACTGCAGCGCGAACTGGTTTCCTTGAGTACGCACAAAGTGGGCGGAATTCGTGGTGTAGCGGTGAAATGCTTAGATATCACGAAGAACTCCGATTGCGAAGGCAGCTCACGGGAGCGCAACAGACGCTGAGGCTCGAAAGTGCGGGTATCGAACAGGATTAGATACCCT
+
EGGGGFGGGGGGGGGGGGGCFGGGGGGGGDGGGGGGGGGFGGGGGGGGGGGGGGGGFFFGCGGFGGGDGFGFGFGGGGGGGFGGGGGGGG<EFFGGGGGGGGGGFGGFGGGGGGGGGGGGGGGGGCG9FGFGGGGGGGGGGGGGGGCGGGEFFGCFEGGGGGGFGGGGGEGA,7DFGCEC/?F0:FGGGCFFD>CEE;EG.E?<CF#9F>CGFFC;F7CFFGEFFGGFG<BEFGG4FGFGGF<#7CFGFF?GGGGFGGGFCGGGGFFFFFGGEGEC>=C:D8GGGFDA8FGGFGECGFEFDEAFGGGCGGGGGGGGGGGGFACC8C7FDGGFEFCFCFFCFAFGGGGGGGGGGFGGGGGGGGGGGGFGF@9GGGGGFEGGGGGGFGFGC@FGGGGGGGGGGGGGFGGGGGGGGGGGEFEFGGGGFDDGGEF<CCCC
@sI 320
TGGGGAATATTGCACAATGGGCGAAAGCCTGATGCAGCGACGCCGCGTGAGTGAAGAAGTATCTCGGTATGTAAAGCTCTATCAGCAGGGAAGAAAATGACGGTACCTGGCTAAGAAGCCCCGGCTAACTACGTGCCAGCAGCCGCGGTAATACGTAGGGGGCAAGCGTTATCCGGATTTACTGGGTGTAAAGGGAGCGCAGACGGCGATGCAAGTCTGGAGTGAAAGCCCGGGGCTCAACCCCGGGACTGCTTTGGAAAGTGTATGGCTAGAGTGCTGGAGAGGCAAGCGGAATTCCTAGTGTAGCGGTGAAATGCGTAGATATTAGGAAGAACACCAGTGGCGAAGGCGGCTTACTGGACAGTAACTGACGTTGAGGCTCGAAAGCGTGGGGAGCAAACAGGATTAGATACCCT
+
FA<@@F7FGGGGFECCFGGF?FGGGEGGGGGGEEG,9ECEG:CE+CCFFEGFGGGGGGG?FEFCFFC=CFGGGGG<E9FEGAGF9FFEFGGGGFAEF9FGFCFFGGGGF8DEF8EFGGGGDFEFGGGGGFGFCFDDEGGD@FFFGG:CF7FFCGGGGCBEFGDGCF*CFF:F,?FEG*CAFCFFC:*8C,<<FCG:7C:EE58,188?8?,0A9@90?@65F81,<6DGF6DGFGFF>C7FFCEFFDFG8F,FDGFE>:3#EBFC9CGD?AFDFDFFCGE8GFGD7F=C=;E8FDE@=E?F<C6AGDGGGFF@CGEGGEFFC,FFGGGFCDFCFFFDGDGGEC@BEEFDEGGGGGF8GFFFGGGGGFCEF<;GFFE<CC;,:E@EFECEGGGGGGGDCEBCGGGF<GGGEFCCCCC
@sI 321
TGGGGAATATTGCGCAATGGGCGAAAGCCTGACGCAGCGACGCCGCGAGAGGGATGAAGGTTCTCGGATCGTAAACCTCTGTCAGGGGGGAAGACACCCCCTCGTGTGAATAATGCGAGGGCTTGACGGTACCACCAAAGGAAGCACCGGCTAACTCCGTGCCAGCAGCCGCGGTAATACGGAGGGTGCAAGCGTTAATCGGAATCACTGGGCGTAAAGCGCACGTAGGCGGCTTGGTAAGTCAGGGGTGAAATCCCACAGCCCAACGGTGGAACTGCCTTTGTTACTGCCAGGCTTGAGTACCGGAGAGGGTGGCGGAAGTCCAGGTGTAGGAGTGAAATCCGTAGATATCTGGAGGAACACCGGTGGCGAAGGCGGCCACCTGGACGGTAACTGACGCTGAGGTGCGAAAGCGTGGGTAGCACACAGGATTAGATACCCT
+
6CCE@@@FFCAGGE@EEEGBEC6@+@FGA,CEG7FCGC7@@F7:EEF+@@FCDEFEFGEEG9EDFC77:F=FFG7FFFFD?,FEFGFEFDDFGF7FD**4F*<FGG+=FG9<FGFGGEGGD*;CGCF5:/@A7,<*18;@8C88FFG8CCG*;AE?FGCCG5>FFGF808E5C8?E5<C,8A5/8EG88<C+CE;AEG:+:7*;*3AE79:;F::)4%9@);F9<CF/;CG>G>=3><8<EFG7CGF;?F832#G;FF:,D5D:888#C9<=.?F@,DGD6>C,E==DB@CFB5,8FB=FC87GGEEEEGGGGGDGFFCC,GGGGGFAE,BGFGFE<:+,CDGFEAA;<?FGGGF<F@,B@C>GGF,@@F=7DGGFFDCCGGFEC@GGGGGFFEGFBGGGGFB@@B@,GFEFGGEGFGGGFFFC,EACGGFFGGGFGCCC@C
@sI 322
TGGGGAATATTGCGCAATGGGCGAAAGCCTGACGCAGCGACGCCGCGTGAGGGATGAAGGTCTTCGGATCGTAAACCTCTGTCAGAAGGGAAGAAACTAGGGTGCTCTAATCATCATCCTACTGACGGTACCTTCAAAGGAAGCACCGGCTAACTCCGTGCCAGCAGCCGCGGTAATACGGAGGATGCGAGCGTTATCCGGATTTATTGGGTTTAAAGGGTGCGTAGGCGGCACGCCAAGTCAGCGGTGAAATTTCCGGGCTCAACCCGGACTGTGCCGTTGAAACTGGCGGGCTAGAGTGCACAAGAGGCAGGCGGAATGCGTGGTGTAGCGGTGAAATGCATAGATATCACGCAGAACCCCGATTGCGAAGGCAGCCTGCTAGGGTGCGACAGACGCTGAGGCACGAAAGCGTGGGTATCGAACAGGATTAGATACCCT
+
EFGGGDEGGFFFGEEGGGFCFFGGGGGGGGGFGEGGGG>FFGGGGGGCEFGGGFFGGGGGGFFGFGEF7FGGGCFEGFGAEFF?AFGFGGGCFGGGDCAFFGGDECDFFFFGGGGGFFGGGCFG<>F7FGGGGGCFFCF@EFG,3DFGGGGGGG@FFGGGG*?DEC<FGGGE=EGGG@9CF>*<C,?F@FGGE8ACFG?CD31;99=GGGC<:;C*C4667<A<BFGFG=EEGGD<;FFF9=CDEGG.;F?CCGGFGFDFGCEF+ECCCEED>26DDEFDFGE?E+6GGGGGGFFCEEFDDGFGFEF=8GFFFF8<E>DGEEC@,:FEB5F>9E9FB<GFGFFC9FFF?FDCGFEGFEEGFC@GGGGGGGDGFCGFGFGGGGGFDGGGGGGFFBF6GGGGFGGGFGEGGF@GGGGGGGGGGGGGGGGGGGFGGGGGCCCBC
@sI 323
TGAGGAATATTGGTCAATGGGCGAGAGCCTGAACCAGCCAAGTCGCGTGAGGGAAGAATGGTCTATGGCCTGTAAACCTCTTTTACGAGAGAAGAATAAGAAGCACGCGTGCTTTGATGCCAGTATCCCGTGAATAAGCATCGGCTAACTCCGTGCCAGCAGCCGCGGTAATACGGGGGATGCGAGCGTTATCCGGATTTATTGGGTTTAAAGGGGGCGTAGGCGGGACGCCAAGTCAGCGGTAAAAGACTGCAGCTAAACTGTAGCACGCCGTTGAAACTGGCGCCCTAGAGAGAAGTCGAGGGAGGCGGAACAAGTGAAGTAGCGGTGAAATGCATAGATATCACTTGGAACCCCGATAGCGAAGGCAGCTTCCCAGCCTTTATCTGACGCTGATGCGCGAGAGCGTGGGTAGCGAACAGGATTAGATACCCT
+
FGFFGFGGGGGGGGGGGGGGGGGGGGGGGGGGGGGGGCFGGGCGGGGFGGGGGGGGGFFAFEGFGGCGG8FDFFEGCFGFEGFFFGGGE@FFGGF?<AFGGGGFGGGGGECFFCFFGGGGGGGGGGG,EEGGGGGGGGGGGGGEGGEG<BFGGGGGGGGFGCCFEGGGCFFFGGGGCFCFGEGG><EGFFGCFGGG55;6>FCCEG*;?<5C7<8#6B3<77CCDEC;7:E,;):(87B??8>@;E,>:>0FFFGCCFGGG-,,33<38<BC<AFDC+==+@36,,B9C<C2B8FCEEB+A,GFA+FECACF>FCGFEA=8C@):B,AEFEA,DGFFAFGGGFFFAGGGGGEFCE:CF?,F7GGGGGGF?GGFF@:GGFCFGGFGGGFCBGGGFEEGGGGEGGGGGGGGGGGGGGGGGGGGGGGCGGGGGCCCCC
@sI 324
TGAGGAATATTGGTCAATGGACGAGAGTCTGAACCAGCCAAGTAGCGTGAAGGATGACTGCCCTAGGGGTTGTAAACTTCTTTTATACGGGAATAAAGTGAGGCACGTGTGCCTTTTTGTATGTACCGTATGAATAAGGATCGGCTAACTCCGTGCCAGCAGCCGCGGTAATACGGAGGTTCCGAGCGTTATCCGGATTTATTGGGTTTAAAGGGAGCGTAGGCGGACGCTTAAGTCAGTTGTGAAAGTTTGCGGCTCAACCGTAAAATTGCAGTTGATACTGGGTGTCTTGAGTACAGTAGAGGCAGGCGGAATTCGTGGGGTAGCGGTGAAATGCTTAGATATCACGAAGAACTCCGATTGCGAAGGCAGCCTGCTGGACTGTAACTGACGCTGATGCTCGAAAGTGTGGGTATCAAACAGGATTAGATACCCT
+
FGGGG@FFGGGGCGGFGGDFDF@FGGGGFFGFGGGGGG,?FEEGGGGGGGGGGGCFEECFGGFGG,<8@F7FCE9EFEGGGGGGGCFFF7F:74CEAFFGGF@FGGGGGGGGGG9FGGGGFFGGGFDGG=FGGF@EFFF,,,8FGFEGGFGGGADF7<=FFGCDB@7@FC<DGGG:@<78@>>>6*=:CFCCFD@C=:F9BC9,<7**157+9CE>@>GF-2:2>E?9@CE,?F8,39E.<8,<,<A?GF8CC=D8D:C87CD807,FA<DD<DEFE:@<+EC+F<<59EA5DAFFEE>,FFGF<=DGFDAD?DC7E@CCE,GG>GECFEC4FFFD><,?94<,@@F<FE<CFFC@FFF7FC@FFGGGDF8GGEDFFE=A9?FGGFGFFB;BEDFFGEC<EGGFFFEGGGE<FGGGCGGFFGGGFF9FC;C9CCC@
@sI 325
TGAGGAATATTGGTCAATGGACGAGAGTCTGAACCAGCCAAGTAGCGTGAAGGATGACTGCCCTATGGGTTGTAAACTTCTTTTATACGGGAATAAAGTGAGGCACGTGTGCCTTTTTGTATGTACCGTATGAATAAGGATCGGCTAACTCCGTGCCAGCAGCCGCGGTAATACGGAGGATCCGAGCGTTATCCGGATTTATTGGGTTTAAAGGGAGCGTAGGCGGACGCTTAAGTCAGTTGTGAAAGTTTGCGGCTCAACCGTAAAATTGCAGTTGATACGGGGTGTCTTGAGTACAGTAGAGGCAGGCGGAATTCGTGGTGTAGCGGTGAAATGCTTAGATATCACGAAGAACTCCGATTGCGAAGGCAGCCTGCTGGACTGTAACTGACGCTGATGCTCGAAAGTGTGGGTATCAAACAGGATTAGATACCCT
+
FFFGGFGFGGGGGGGGGGGGGGGGGGGGGGGGGGGGGGGFGGGGGGGGGGGGGGGGCFFCGGGGGFFGGGGFGGGGGGGGGGGGGGCF8FFGGFGGFFEFGGFGGGGG8FDGGDGGGGGGGG9FG9FEFDCGFFGGGGGFFF7FECEGGFGGGGGGGFGGGGGGGGGGFFGG9E8FGDE:FCFFED>CFCEGFFGG=CGGGCF@EG<E*5?E55<.@2C>;;EGFF;41E7,ACF:322>8C>CCCFFFC6B2=@65CBCGGGFFCGFCECFFFE2688=6CEGF8GGGGGFDC,EDBA9CFFFB+BDDGFCD@B7BGFGGGEC9GGFAGFE,ECD;<:,,,FA<FGGFAGFFGGGFDFCGCFAE@9GGGFGGGGFFGFGGGGGGGGGFBFCGGEGGFF<FGGGGGGDGGGGGGGCGFFFGFGGGGGGGGGCCCCC
@sI 326
TGGGGACTATTGCACAATGGGCGAAAGCCTGATGCAGCGACGCCGCGTGAGCGAAGCAGTATTTCGGTATGTAAAGCTCTATCAGCAGGGAAGATAATGACGGTACCTGACTAAGAAGCACCGGCTAAATACGTGCCAGAAGCCGCGGTAATACGTAAGGTGCAAGCGTTATCCGGCTTTACTGGGTGTAAAGGGAGCGGAGGCGGTGCGGCAAGTCTGATGTGAAAGCCCTGGGCTCAACCCCGGTACTGCATTGGAAACTGTCGTACTAGAGTGTCGGAGGGGTAAGCGGAATTCCTAGTGTAGCGGTGAAATGCGTAGATATTAGGAGGAACACCAGTGGCGAAGGCGGCTTACTGGACGATAACTGACGCTGAGGCTCGAAAGCGTGGGGAGCAAACAGGATTAGATACCCT
+
AFFGGEGGD@FEDGGGGGEGGFGDGGGGGGGGGGGGGGGGGGDG@FG=CF:FGGGG+=F<FFAFFFF:=FEGDFFFGGCE9??EGGGGFGB,CFD?FE9E<FFGGFGGF,BFEGFFGFFFFFGGDEG?FGGGFCFGDCE,@DCFEE7CC>FFF9D9,,,8C,,CEGC@F@@=CGBF**1C<F-CFG8F<&CF?GG8:6>#7CC8<DC518,<@1G>F#:EF@+EA6<C>*##F@3GFFEFEEDGD9D>@>>*,9FCE;=+GEGEB9CGFD<80C=4+@B7?F8FFEEGEFFGGGGCDFGEGFCBFGDFDAGCB?,GDEFE?@CFFGGFFF<<@<AC,EGEFCE@F@,GGGGFFFGGGEGGGGGGFFGFFCCGGGGGGGGGGGGGGGGDGGGGGGGFDEFFGGGGGGGGFGGCCCCC
@sI 327
TGGGGACTATTGCACAATGGGCGAAAGCCTGATGCAGCGACGCCGCGTGAGCGAAGAAGTATTTCGGGATGTAAAGCTCTATCAGCAGGGAAGATAATGACGGTACCTGACTAAGAAGCACCGGCTAAATACGTGCCAGCAGCCGCGGTAATACGTATGGTGCAAGCGTTATCCGGATTTACTGGGTGTAAAGGGAGCGCAGGCGGTGCGGCAAGTCTGATGTGAAAGCCCGGGGCGCAACCCCGGTACTGCATTGGAAACTGTCGTACTAGAGTGTCGGAGGGGTAAGCGGAATTCCTAGTGTAGCGGTGAAATGCGTAGATATTAGGAGGAACACCAGTGGCGAAGGCGGCTTACTGGACGATAACTGACGCTGAGGCTCGAAAGCGTGGGGAGCAAACAGGATTAGATACCCT
+
CEEFGDGCFD9EFGGGCGGGGGG@FGGGGE8EFFG<DF7CG@GG@CGGEDGGGFGCFGGFGC99E<:4@FGGGFGGF9FGD,5EFGG,DCFGGCAEGCFFFGGGFDFGDFDFGGGGGGGF>FF@FCFGGEEFEF,8FCF+DFCGGGGECC:EFGGGGGG8FAFC@?7C*<CF9B:CC*<,<+<CFF9>=,;99FF?GGEGDDGG>/#*BCCE.:F@FFF;;CCC=?GFGECEGC<C:7F:FC&>FDFFFF8?C9=C,3+8GDEGED<D=C5A)GGEE@EF4<DB5@7FC=<,88GFEA@,EF>B8>,>FEE@,FFEGGGGGFE=FFFCE,?FGGFFAE@EFCFCGGFFF7EGGGFGDDECFGGFF<EEEGFGGGFGGGEC@GGFC:GGGGFFGGFGGFGFFGGGF<GGGGFCC@CC
@sI 328
TAGGGAATCTTCCACAATGGGCGCAAGCCTGATGGAGCAACACCGCGTGAGTGAAGGAGGGTTTCGGCTCGTAAAGCTCTGTTGTTGGAGAAGAACGTGCGTGAGAGTAACTGTTCACGCAGTGACGGTATCCAACCAGAAAGTCACGGCTAACTACGTGCCCGCAGCCGCGGTAATACGTAGGTGGCAAGCGTTATCCGGATTTATTGGGCGCAAAGCGAGCGCAGGCGGTTGCTTAGGTCTGATGTGAAAGCCTTCGGCTTAACCGAAGCAGTGCATCGGAAACCGGGCAACTTGAGTGCAGAAGAGGACAGTGGAACTCCATGTGTAGCGGTGGGATGCGTAGATATATGGAAGAACACCAGTGGCGAAGGCGGCTGTCTGGTCTGCAACTGACGCTGAGGCTCGAAAGCATGGGTAGCGAACAGGATTAGATACCCT
+
GCCFGGGG<FFFCEGGGGGGEGGECFGGGGGGGFAFGGFFF<CCFGFCF@C6CFFG86EF@CCCEEG:7FE:BFG<FGCE9FGGGGFGEF<FFFGGDF<AF=C=FAFGGGGD9FGGDE<FCCFEGGF@CFGDGGD3FFFF<DD,@AC:C7::D<<AFC:,*@,**5C@>::8<=*1;BCGG@<F,?C<=:888*<1/+?FG3FE,/<:1?F6C5>78375-=*7;5:>EE;1??$4CFC?;<0>)@07AFCEG@08:CCCFE>C<C:<69E#GEEFA@+@=>+DD>CGFF?B@GGGGDGFE8FEC,99,FAD<F@FD8D8GEEFFFF>+BGGGDEC:+EGEFEFFFACGFE9GGGFFGE@CEF8DGGGCFGGGGGFGGF@8FFF=<EEGGFFGGFFGGFGGFDGGFFFGFFFF<@GGGGGGGGFGGGGGGGGGGGGCCCCC
@sI 329
TGAGGAATATTGGTCAATGGACGAGAGTCTGAACCAGCCAAGTAGCGTGAAGGATGAAGGTTCTATGGATTGTAAACTTCTTTTATACGGGAATAAACGAATCCACGTGTGGATTTTTGCATGTACCGTATGAATAAGGATCGGCTAACTCCGTGCCAGCAGCCGCGGTAATACGGAGGATCCGAGCGTTATCCGGATTTATTGGGTTTAAAGGGAGCGTAGATGGGTTGTTAAGTCAGTTGTGAAAGTTTGCGGCTCAACCGTAAAATTGCAATTGATACTGGCAGTCTTGAGTACAGTTGAGGTAGGCGGAATTCGTGGTGTAGCGGTGAAATGCTTAGATATCACGAAGAACTCCGATTGCGAAGGCAGCTTACTAACCTGTAACTGACATTGATGCTCGAAAGTGTGGGTATCAAACAGGATTAGATACCCT
+
EFGGGGGGGGGGGGGGGGGGDGGGGGGGGGGGGGGGGGGFGGGGGGGFDGGGGGGGGGFGFFGGGGGGGGGGGGCGGGGGGGGGGGGGGGGGGGGGGGGGGGGGGGGCFGGFEFGGGGGGGGGGGGGGGGGGGGGGGGGGFFCFGGGGGCGGGGGGGGGG>GGGGGGGGGGGGGGGGGG@?FGGGGGGGGGGCGGGGGF7F%GGFGFFGGGCB?CFD>GA:FCDFFGGFDEGFGGFFGGGGGGFGGGFFFAGFFGFFGGFFFDDFFFGGGGFFGFGGCFGGGGGF9F?F@FF7GFGGCFCFECGGGGGGFCD>?@GEGFFFGEGBC=CE;GCAGGGGFCGGFCGGGGGGGGGFEGGGGGGGGGGGGGGGFGGGGGGGFEFGGGGGGGGGFFGGGGGGGGGGGGGGFGGGGGGGGGGGGGGGGGGGDGGGGGCCCCC
@sI 330
TGAGGAATATTGGTCAATGGACGAGAGTCTGAACCAGCCAAGTAGCGTGCAGGATGACGGCCCTATGGGTTGTAAACTGCTTTTATAGGGGAATAAAGTGAGCCACGTGTGGTTTTTTGCATGTACCCTATGAATAAGGACCGGCTAATTCCGTGCCAGCAGCCGCGGTAATACGGAAGGTCCGGGCGTTATACGGATTTTTTGGGTTTAAAGGTAGCGTAGGCCGGGGATTAAGCGTGTTGTGAAATGTAGGGGCTCAACCTCTGCACTGCAGCGCGAACTGGTTTCCTTGTGTACGCACAAAGTGGGCGTAATTCGTGGTGTAGCGGTGAAATGCTTAGATATCACGAAGAACTCCGATTGCGAAGGCAGCTCACTGGAGCGCAACTGACGCTGAAGCTCGAAAGTGCGGGTATCGAACAGGATTAGATACCCT
+
GGFGGFGFGGGGGGGFFGGGGGGGGGGCFGGGFGFGGGGFGGCF<FEFEGGGGGGGGC:CCCFGG<EECGGGGGGFFGG?FGGGGGGF<F+@FCGEGGGC9FBFGDFFGFCGC7EDEEGFGCE?ACFGGF8FFDFDBFD5>7BCCE@<BEEAC,+>@DG7FGG7+:*CFCGG9,DFCF:C:9EEEGCECGGC+,41*;C,$;FEFG:<E?FC6<%344?;;BD1<BGEG=F<::+=GGGGGF6:@<:GF>;CC8>6*@%GGEGGFGECGGE<BDGE;3=?17EFDFFC=689)6+7CEE@DA@,4=@+F=A,8?87BF7GFB8B5F7FFEFC,GGFDFCFF;AGFGDGFEFFA=GF@,F?:DDFFD@GGGGGGGFGGGGGGGGGGFGFCGGGGGGGGFGGGGGFF@EGGGFFFF<,GFFFFAGGEECEEB,@CC<@
@sI 331
TGAGGAATATTGGTCAATGGGCGAGAGCCTGAACCAGCCAAGTAGCGTGCAGGAAGACGGCCCTATGGGTTGTAAACTGCTTTTGCGCGGGGATAAAGTGTGTGACGTGTCGCGCATTGCAGGTACCGCACGAATAAGGACCGGCTGATTCCGTGCCAGCCGCCGCGGTAATACGGAAGATCCGCGCGTTATCCGGATTTATTGGGTTTAAAGGGAGCGTAGATGGGTTTTTAAGTCAGTTGTGAATGTTTGCTGCTCAACCGTAAAATTGCAATTGATACTGGCGGTCTTGATTACAGTCGAGGTAGGCGGAATTCGTGGTGTAGCGGTGAAATGCTTAGATAGCACGAAGAACTCCGATTGCGAAGGCAGCTTACTAACCTGTAACTGACATTGATGCTCGAAAGTGTGGGTATCAAACAGGATTAGATACCCT
+
BEEFGEFFFFGGGGGGGFFG8FFG:FGFGCCFGFGGGFBDEFGGGGGGGGFGGCFGF<FDFGGGCC?CAFB6,<CCEG?EECGGA9:+CEC7C@B?F?FGFFC8F9FFEAAF+F+FGCGF99>FG<F@FGG777>8F9F@FGGGGG*8,;;@FC@E7;<<*=<BC*4<FC:FFGFG5*:0+<C**/@8A@DEC5;C9880:C<C<:,*E>C7+7#5<1F;>;7GF>;4,,33,>F@FC:9E:+;7,,5:66,,3?F@3>B7FF==9F?;DAFF@@,>6+6+>C@4,8F8E9A;,A?8EE@EF98=@+4=,544,C8BC8GAA>+)F7AAE<,<AAB9-A,?C@,,GGFFF,DE@F@DGGGFEF@GEAED8AEGGFFF,A;=,FFCGFDGFEECCGFGGGGFGGGFGGGGGGGGFCGGFEAAFGGE<FFGGE@CCCC
@sI 332
TGAGGAATATTGGTCAATGGACGAGAGTCTGAACCAGCCAAGTAGCGTGCAGGATGACGGCCCTATGGGTTGTAAACTGCTTTTATAGGGGAATAAAGTGAGCCACGTGTGGTTTTTTGCCTGTACCCTATGAATAAGGACCGGCTAATTCCGTGCCAGCAGCCGCGGTAATCCGGAAGGTCCGGGCGTTATCCGGATTTATTGGGTTTAAAGGGAGCGTCGGCCGGGGATTAAGCGTGTTGTGAAATGTAGGTGCTCAACCTCTGCACTGCAGCGCGAACTGGTTTCCTTGAGTACGCACAAAGTGGGCGGAATTCGTGGTGTAGCGGTGAAATGCTTAGATATCACGAAGAACTCCGATTGCGAAGGCAGCTCACTGGAGCGCAACTGACGCTGAAGCTCGAAAGTGCGGGTATCGAACAGGATTAGATACCCT
+
FCEG?,CFGCFCFFGGGGACGGGGGGGFGGGF9EFGG8EFGFFGGGGEDDGGGGGGGGGE@+@@GFF8EEGGEACFFGGGC5-FGGGGFF>FFC<FECECEFBFG8FFGEGEFCEE@FGF99<<?FAFFE8,CE9EFG9,3=FGE8>>F9C,:>=>DFCDAF?CC8>G*>*,,5>FF7*1FEFE:CCF*C7*?<:C*AF,+7:FD6,4;CGF?GEF;;E@%589CC?45E=F9'<//;A?,FC:9EAA7CFFB,,8@19D<:,,,;43>6DDDGGEEE==CFFEF><=D8FADF6FE@,<FF98CC7CC8?@=@@C@FDCCGEDBE>>,,C9FCAGD5E9E=9EFFGCGFE?A=GGF@A,F@E@F,@BGGFGFGFCFFCEGGEGFGFGCCEGGGAGFEFDEEGFCFEGGEFAGGGGFFAGGGGGGFFCGFCCCC@C
@sI 333
TGAGGAATATTGGTCAATGGACGAGAGTCTGAACCAGCCAAGTAGCGTGAAGGATGAAGGTTCTATGGATTGTAAACTTCTTTTATACGGGAATAAACGAATCCACGCGTGGATTTTTGCATGTACCGTATGAATAAGGACCGGCTAACTCCGTGCCAGCAGCCGCGGTAATACGGAGGATCCGAGCGTTATCCGGATTTATTGGGTTTAAAGGGAGCGTAGATGGGTTGTTAAGTCAGTTGGGAAAGTTTGCGGCTCAACCGTAAAATTGCAATTGATACTGGCAGTCTTGAGTACAGTTGAGGTAGGCGGAATTCGTGGTGTAGCGGTGAAATGCTTAGATATCACGAAGAACTCCGATTGCGAAGGCAGCTTACTAACCTGTAACTGACATTGATGCTCGAAAGTGTGGGTATCAAACAGGATTAGATACCCT
+
ECEF@FGGGGGGGFGGGGGGGGGGGGGGGGGGGGGGGGGGGGGGGGGCGGGGFFFGFEFGFGGEGFEFFFF<FGGFGGGGGGGGGGGGGGGGGGGGGGG+BFGGGGGGE:FGGGGGGGDGGDFGEFGG<FGGDFAEEFCF=FFGDCC><FFGGGGGGGGGFFC>:EGGFGGGGGCFEGG:CGGG7<EGGGECG::C=7FGCAFGG<71FB<FGG8>E9E;4;0CCFG6EE*CAEE41@EF?C#/5<9CF76CFGGF8CGF6CE;E=;?9>9+7CFEE@32GFFF=9FCDCGFDAAEGGF<GGGGGEE=B8,@,8ECGGGGGGGGAC7EFFGFEGFCAEGFGEB=GGGGGFDFE@8,,GGGGFC8GGFFF8GGGFGGFEFEDGGGGGGGGGGFGFEFGGGEFCFGGGEGGGGFGGGGGGGGGGGGGGGGGGGCCCCC
@sI 334
TGAGGAATATTGGTCAATGGACGAGAGTCTGAACCAGCCAAGTAGCGTGAAGGATGAAGGTTCTATGGATTGTAAACTTCTTTTATACGGGAATAAACGAATCCACGCGTGGATTTTTGCATGTACCGTATGAATAAGGATCGGCTAACTCCGTGCCAGCAGCCGCGGTAATACGGAGGATCCGAGCGTTATCCGGATTTATTGGGTTTAAAGGGAGCGTAGATGGGTTGTTAAGTCAGTTGTGAAAGTTTGCGGCTCAACCGTAAAATTGCAATTGATACTGGCAGTCTTGAGTACAGTTGAGGTAGGCGGAATTCGTGGTGTAGCGGTGAAATGCTTAGATATCACGAAGAACTCCGATTGCGAAGGCAGCTTACTAACCTGTAACTGACATTGATGCTCGAAAGTGTGGGTATCAAACAGGATTAGATACCCT
+
FFGGGFFGGFGGGGGGGGGGGGGGGGGGGGGGGGGGGGGFEFGGGGG:FGFGGGGGGGEGGGGGGFGGGFGCEGGFFGGGGGGGGGGGGGGGGGGGGGGGGA=EFGCGG7:FGGGGGGGGGGGGGGGGCFGGG9E@8?FDCFEGGGGGGCFGGEGGGGGGGDFGD>++@@FFFD7>E*>@FGGG*97FE:1:EGGGGCCF+:>FD<@<9,CEG9F383CAA75D=?FDFF;AFGF25+CGEFFB=,9==EEE=EG0=+>B>;C<AGGGGD<<;<AF>,5=DDFCFE=?EEEA9CFCGE@8GFCFE+B:FFDFDGC8ED=CA,8B>CEEFAFCBGGGFFGEC,,A,FFFFEFFF::@7FFBBEFCFFCGGFGFDFFFEE<EGGGGGDFGGGFGFFGFFEGFCGGFFFCEGGDDGGGFGFFFEGGGGGGGGGGCCCC?
@sI 335
TGAGAAATATTGGTCAATGGACGCAAGTCTGAACCAGCCATGCCGCGTGCAGGAAGACGGCTCTATGAGTTGTAAACTGCTTTTGTACGAGAGTAAACGCTCTTACGTGTAAGAGCCTGAAAGTATCGTACGAATAAGGATCGGCTAACTCCGTGCCAGCAGCCGCGGTAATACGGAGGATCCAAGCGTTATCCGGATTTATTGGGTTTAAAGGGTGCGTAGGCGGTTTGATAAGTTCGAGGTGAAATACCGGTGCTTAACACCGGAACTGCCTCTAATACTGTTGAACTAGAGAGTAGTTGCGGTAGGCGGAATGTATGGTGTAGCGGTGAAATGCTTAGGGATCATACAGAACACCGATTGCGAAGGCAGCTTACCAAACTATATCTGACGTTGAGGCACGAAAGCGTGGGGAGCAAACAGGATTAGATACCCT
+
FGFGFGGGGCF9FGGGGGGCFGGGGGG<FEFGGGGGGGGGGFGGGGGGGGGGGGG?EFFGDCBGGGCCFGFGG,<CFGGGGCGDGGGGGGGGEFGGGGGGEGGFAFGGGGGGGCGFGFFGGGGGGGGGGGGGGGDGGGGGDD7FGFEFGGGDEGGGGGGGGGGGGGF>F7C7F@CC@EG7,?CCF@CGEDGCE9CE5E:GGG:FF:=FGGGGG9F587F5<B8DFDE>EE=:FGG9C,C9FFC@EG?=FF>E=DB@FEF9-F==:?AGEBFFGGGGGD9DDDE?CE5,89FF>B,FCFC:DGGGGGGCEEB,;FGCFDGFFFC>AGGDGGFF9EDFEFFFGFB9FFF9AGFGFFF@FGFCF,EGFGGGFGFGGGGGECFGGGGGFGDGFFGGGGGGFGG@GGGGF7GGGGGGGGGGGGGGGGGGGGFGGGGCCCCC
@sI 336
TGGGGAATATTGCACAATGGGGGAAACCCTGATGCAGCGACGCCGCGTGGAGGAAGAAGGTCTTCGGCTTGTAAACTCCTGTTGTTAGGGGCGATAATGACGGTACCTAACAAGGAAGCACCGGCTAACTACGTGCCAGCAGCCGCGGTAAAACGTAGGGTGCGAGGGTTGTCCGGAATTACTGGGTGTAAAGGGAGCGGAGGCGGGCATGCAAGTTGGAAGTGAGAACGATGGGCTCAACCCATAGCCTGCTTTCAAAACGGCGGTGCTTGAGTAGTGCAGAGGTAGGCGGAATTCCCGGTGTAGCGGTGGAATGCGTAGATATCGGGAGGAACACCAGTGGCGAAGGCGGCCTACTGGGCACCAACTGACGCTGAGGCTCGAAAGCATGGGTAGCAAACAGGATTAGATACCCT
+
@EFGGGGGGGFCEGFFFEFCGGEGFGGGF9EFCEGEGGGGGG7CB7BF7FCFEEE@FFGGGF9FEG:+:=F<@E,CFFGC<EE<,<<F=EEGGEEDG9,:CB+CD7A,>BFG9FGGCFGGFG:BE>:8,@DCCC8>D;2<:C>GDEC@1CF9C<F:FFGG:**<;****=7C<?CEG8*<C+02<8:CCCECGGC58=8*71:4C2C4,#C;FGA?>.0??FB:=#=;><,:F,>,DF@8,CCFF:B<GC,97,><@,60+@3+8,,<EFCF0:,5CGE@DGFFB6?=8=CD>,BB@GEB=:C>=F@CB,9=@C7GDAGGGEFCDGEF<<@@:6EECGDGGGGGDEEEGDGGDGEEGFFFGFF?FGFFFEGGGGFFFGGDGGGGGGGFFGFGGGGGFFCFEGGGF<FFF?GCCCCC
@sI 337
TGAGGAATATTGGTCAATGGACGAGAGTCTGAACCAGCCAAGTAGCGTGAAGGATGAAGGTTCTATGGATTGTAAACTTCTTTTATACGGGAATAAACGAATCCACGCGTGGATTTTTGCATGTACCGTATGAATAAGGATCGGCTAACTCCGTGCCAGCAGCCGCGGTAATACGGAGGATCCGAGCGTTATCCGGATTTATTGGGTTTAAAGGGAGCGTAGATGGGTTGTTAAGTCAGTTGTGAAAGTTTGCGGCTCAACCGTAAAATTGCAATTGATACTGGCGGTCTTGAGTACAGTTGAGGTAGGCGGAATTCGTGATGTAGCGGTGAAATGCTTAGATATCACGAAGAACTCCGATTGCGAAGGCAGCTTACTAACCTGTAACTGACATTGATGCTCGAAAGTGTGGGTATCAAACAGGATTAGATACCCT
+
BFGFGGGGGGGGGGGGGGGGGGGGGGGGGGGGGGGGGGGGGGGGGGC8FGFEFGFF=FEGFGGCDFGGGGGGGGFGFDCFFFGEFGGAF@GGGFFFFGGGDGGGFDGGEGGECFFGGFCCGGGGGGGGGGDC9FGGGGG<,6+=EGG83?DGGG7FB,@=FGFG8CCGC*FGCFGG*@E>EFGF:>*=<FGCE;@B7:FGC+<ECCF=CG0B:F=FG'B:119:7CFA,72CC@@1+/CF;C9FEFCF-><CC@:9,7>G<@A32EAFFFE;A3FE;@B25E<>+FEF8CCEDFFE8GE8GF=F?8ECCCFGD>6,GFEC,ACC8>>,9E<,@AD8F<DCEDCAEDC<??FD@@EGEGGGGCB8GEEFCGGGGFFGFGFCGGGGGGFGGFGGGGFGGGGGFCGGGGGGGFGFFGGGGGGGGFEGGGGGFCEA-CA@
@sI 338
TGGGGAATATTGCACAATGGGCGAAAGCCTGATGCAGCGACGCCGCGTGAAGGATGAAGTATTTCGGTATGTAAACTTCTATCAGCAGGGAAGAAAATGACGGTACCTGACTAAGAAGCCCCGGCTAACTACGTGCCAGCAGCCGCGGTAATACGTAGGGGGCAAGCGTTATCCGGATTTACTGGGTGTAAAGGGAGCGTAGAGGGCATGGCAAGCCAGATGTGAAAGCCCGGGGCTCAACCCCGGGACTGCATTTGGAACTGTCAGGCTAGAGTGTCGGAGTGGAAAGCGGAATTCCTAGTGTAGCGGTGAAATGCGTAGATATTAGGAGGAACACCAGTGGCGAAGGCGGCTTTCTGGACGATGACTGACGTTGAGGCTCGAAAGCGTGGGGAGCAAACAGGATTAGATACCCT
+
BEFGGGGCFGFGGFGGGGGCFFFDGGGGGGFGGGGGGGEEGGCEFGG@CGGGG8F?AEEDDE9FGEFGDGGGF?EEECC9FFFGCFFGGGGGCFFFFGGGGGGGG+EFAFFGGGFFFEFG@EBFGDGFCEGGDGGGGFGGGGGCC@CF*@BFFBFFGFEGGCEGFGGD<FG5FGEG7FFDFGC:FC6F*<<BFGD85C>?59;&<C58CF<FC:E?GFF)<FCG=7FF@GE>>ED>-;E96EF;D5E8;9FCGD>DF7-D9#B3/FCC08/F8C4EDCCF8A,?:++:FFFD@,>,=,>??9CC=F7FEC<,4,EGFE?,A,,,CF8FF<EA7EFGE@FGGDEDA@,CCEDEFCCGGFCGGGGDGGGGFFFGGGFFGGGFD@?@GEGFFFFC,EFGF@@<B9FFAGFCFE8CCCCC
@sI 339
TGAGGAATATTGGTCAATGGACGAGAGTCTGAACCAGCCAAGTAGCGTGAAGGATGAAGGTTCTATGGATTGTAAACTTCTTTTATACGGGAATAAACGAATCCACGCGTGGATTTTTGCATGTACCGTATGAATAAGGATCGGCTAACTCCGTGCCAGCAGCCGCGGCAATACGGAGGATCCGAGCGTTATCCGGATTTATTGGGCTTAAAGGGAGCGTAGGTGGGTTGTTAAGTCAGTTGTGAAAGTTGGCGGCTCAACCGTAAAATTGCAATTGGTACTGGCAGGCTTGAGTACAGTTGAGGTAGGCGGAATTCGTGGTGTAGCGGTGAAATGCTTAGATATCACGAAGAACTCCGATTGCGAAGGCAGCTGACTAACCTGTAACTGACATTGATGCTCGAAAGTGTGGGTATCAAACAGGATTAGAGACCCT
+
<CFGGGGGGGGGGGGGFFFFGGGGGFF@FGGGGGGGGGFFFGGGGGGFG,FGGDGGGFGFCFFEGGFGFGGGGGGGGGGGGGGGGFGGGGDCFGGGGGG:FE@F<FBCFFGE:EGGFGGGDGGGFFG7DEDDFGGGGGG95AF:CFEEFGGG>DGGGGB<DD>>CEEGFE*DGGGG*::*FDE71=CFEFCFGBBEE5F@+CFFCF7:CF:9BBF:E=FE<9'9<=8?CD:F98:.:8CC9FGFF9DA.=#:#3=?=:B2'F?=9FFACB8-;,,47,8DFFEE<:+,=,,F>FGFD9GF?FD=E=7FGFF>@,>+GGF=FGEEBEC9EFF@,,FFCGF8GGAGFGGGGGGFFGGGGGGGGGEFC@C,E@GFFC9FFC<FGGGGFGGGGFC,<GFGGGGFGFFDGGGGGGGFGFGGGAGFFCFGGEGGGF<CCCCC
@sI 340
TGAGGAATATTGGTCAATGGACGAGAGTCTGAACCAGCCAAGTAGCGTGAAGGATGAAGGTTCTATGGATTGTAAACTTCTTTTATACGGGAATAAACGAATCCACGCGTGGATTTTTGCATGTACCGTATGAATAAGGATCGGCTAACTCCGTGCCAGAAGCCGCGGTAATACGGAGGATCCGAGCGTTATCCGGATTTATTGGGTTTAAAGGTAGCGTAGATGGGTTGTTAAGTCAGTTGTGAAAGTTTGCGGCTCAACCGTAAAATTGCAATTGAGACTGGCAGTGTTGAGTACAGTTGAGGTAGGCGGAATTCGTGGTGTAGCGGTGAAATGCTTATATATCACGAAGAACTCCGATTGCGAAGGCAGCTTACTAACCTGTAACTGACATTGATGCTCGAAAGTGTGGGTATCAAACAGGATTAGATACCCT
+
EFFEFGC<EFFFGGGGGGGGFFGGEEGGGGEFGGFDCAF@FFGGFGGBFGDDFFFG?FFGGCGGEFGFGGED,,<EFGGGGGGGGGGGGEGGGGFFFDGGGGGGFGGDEGGGGGGCC9B@FGGGFGFGGFFDFFEDD,C=AABECD8BF,?F+AFEGD,3,6@3@CF7+*@EF;BC*3:F,?FCECEEGGGF,<=C58F7FGGGGGC<7?:C+4$1?)F7;D9679?::/@<:BCC<?<CFG3=7<DFF?2FF:C317CF@>FFCGFGGFA.><;E:E,=:FEBCDFA,FAA;E;F=@@:,5==,8@B7GA=>8C8BFFFFGEEAF7GFDGCCFFCEC:,,@CGFGGGGFAA6@CE7GGGGEEGGFEFCGFFF<AGFFGGGGGGGGFCGGFGGFCGFEGGGGGGFGGGEFGFF@9GFFBF9GGGGGGGFGFCCCCC
@sI 341
TGAGGAATATTGGTCAATGGGCGAGAGCCTGAACCAGCCAAGTAGCGTGAAGGATGACTGCCCTATGGGTTGTAAACTTCTTTTATAAAGGAATAAAGTCGGGTATGCATACCCGTTTGCATGTACTTTATGAATAAGGATCGGCTAACTCCGTGCCAGCAGCCGCGGTAATACGGAGGATCCGAGCGTTATCCGGATTTATTGGGTTTAAAGGGAGCGGAGATGGATGTTTAAGTCAGTTGTGAAAGTTTGCGGCTCAACCGTAAAATTGCAGTTGATACTGGATGTCTTGAGTGCAGTTGAGGCAGGCGGAATGCGTGGTGTAGCGGTGAAATGCTTAGATATCGCGAAGAACTCCGATTGCGAAGGCAGCCCGCTAAGCTGCAACTGACATTGAGGCTCGAAAGTGTGGGTATCAAACAGGATTAGATACCCT
+
AFGGGGGGGGGGGGGGGGFGCFGGGGGGGGGGGGGGGGGEFGFGGGGGGGGGGGGGGECFGGGGGGGGGGGEGGGGGGGGGGGGGGGGGGGGGGGGGGFGGGGFEGGEGGFFGGGFG<FFEFGCGGGGGGFGEFGGGGGFFDFEEFGFCFDGGF7EGFFEGGGGGGGGGGGGGGGGGGGDGGGGFEECG@;=FDEE=EEGD:BC?FCFGGGFCA@9<6<#FGEDAFBFFFF<@FGFFFGFGGC<@<3FF=8:FGGGGEGFGGFGDEDFGGGFGGGGEC=)D=GBAFGGGFGGFGDGGGECDF9GDGEGGFE@6+@+CGFCGGEE=DGDCFEF,FCD=CF8E=7ECGGGGFEEC8:FCFEEGFCDEAEEEEGGGDGF@,F8GGGGGGFEFFEFEGEGFGEGFCGFCEEGEDFCFGEAGGGGGGGGGGGGFEFBCCCB
@sI 342
TGAGGAATATTGGTCAATGGACGAGAGTCTGAACCAGCCAAGTAGCGTGAAGGATGACTGCCCTATGGGTTGTAAACTTCTTTTATATGGGAATAAGGTATTCCACGTGTGGGATTTTTTATGTACCATATGAATAAGGATCGGATAACTCCGTGCCAGCAGCCGCGGTAATCCGGAGGATCCGAGCGTTATCCGGATTTATTGGGTTTAAAGGGAGCGTAGGTGGATTGTTAAGTCAGTTGTGAAAGTTTGCGGCTCAACCGTAAAATTGCAGTGGAAAGTGGCAGTCTTGAGTACAGTAGAGGTGGGCGGGATTCGTGGTGTAGCGGTGAAATGCTTAGATATCACGAAGAACTCCGATTGCGAAGGCAGCTTACTAACCTGTAACTGACATTGATGCTCGAAAGTGTGGGTATCAAACAGGATTAGATACCCT
+
EFDGGFGGGGGGGGGGFGCFFGGGGGGCFFGGFG<FGGF@EGEFAFGFGGGGGEFGFF<FGGGGGGGGGFEF=?EE,CFFG,CEFFGGGGGG?<=<E9?A9<9EEFEGEFGGC,BEF,,8?FAGGGGGGFGFC@C@,A@FB8:++8BDDFGCEDEG7<F7>>D,@CG:CFEC,,@FF7F<FG,2<7*5>:CF,<F:7=F9+8@FF7***5?9C/<0:);5)*;#%80$55E=@@$6,;>BBD2@ACF@F?BC*68,8CFBF=C7,>39,6,9A,>7,,+++F=@FFEGGF<DEFFGGGE?=,488+CCCB=,,GEEGDDEDE>BACEAGEC,FE58,@FCGFFEFGGGFBAGFF7F7F<FCGGGGGGGF<FEGGGGECGFFFCGGGEGEFFCFA8GGGGGE>GGGGGGGGGEGFFF<9FFGFFF9FGGGE<@CCCC
@sI 343
TGAGGAATATTGGTCAATGGACGAGAGACTGAACCAGCCAAGTAGCGTGAAGGATGAAGGTTCTATGGATTGTAAACTTCTTTTATACGGGAATAAACGAATCCACGCGTGGATTTTTGCATGTACCGTATGAATAAGGATCGGCTAACTCCGTGCCAGCAGCCGCGGTAATACGGAGGATCCGAGCGTTATCCGGATTTATTGGGTTTAAAGGGAGCGTAGATGGGTTGTTAAGGCAGTGGTGAAAGTTTGCGGCTCAACCGTAAAATTGCAATTGATACTGGCAGGCTTGAGTACAGTTGAGGTAGGCGGAATTCGTGGTGTAGCGGTGAAATGCTTAGATATCACGAAGAACTCCGATTGCGAAGGCAGCTTACTAACCTGTAACTGACATTGATGCTCGAAAGTGTGGGTATCAAACAGGATTAGATACCCT
+
BFGGGGGGGGGGGGGGGGFCFGGGGGG?FFGGGGGGDFGGGGGGGFGBFGEGGGGGGCEFDCFGGG<FFGDEFFFFGAEGGDFGGGGGGGGGGGGGGGD7FGE<FDB@FFG7F9,9A<7FFGFGGGF@BDAEFCEEGFFF,A>CEGGGDBFFCDCGGGGGGGFGGGGGEGGGGFCFE:F:,>DCC7:CF**5<C>:C>=F:CFFG<@3FFGFE:FFE8@10,*'+59#:D7;<C@#4?CD2FFFD9@=+:>>@8E6@7CF7CFGF@4?EFF;,@,EB49=FDBA,,+,FFFF7F;EFGE,8<@<BC8@FCE9BEDDEGGFFECEAGE9FGGGGFGFCCB,BD,8CFFCE<CF8@BC7DFC+EEFGEF<FADF9CGGGGGGGGCGGGFGFEEFCAFEE@GFDBACGGGGGGGFGGGGGGFEEFFGGGGCGGGCCCCC
@sI 344
TGAGGAATATTGGTCAATGGGCGATGGCCTGAACCAGCCAAGTAGCGTGAAGGATGACTGCCCTATGGGTTGTAAACTTCTTTTATAAAGGAATAAAGTCGGGTATGCATACCCGTTTGCATGTACTTTATGAATAAGGATCGGCTAACTCCGTGCCAGCAGCCGCGGTAATACGGAGGATCCGAGCGTTATACGGATTTATTGGGTTTAAAGGGAGCGTAGATGGATGTTTAAGTCAGTTGTGAAAGTTTGCGGCTCAACCGTAAAATTGCAGTTGATCATGGATGTCTTGAGTGCAGTTGTGGCAGGCGGAATCCGTGGTGTAGCGGTGAAATGCTTAGATATCACGAAGAACTCCGATTGCGAAGGCAGCCTGCTAAGCTGCAACTGACATTGAGGCTCGAAAGTGTGGGTATCAAACAGGATTAGATACCCT
+
DG9AFFGGGGGGGGGGGGGG8FGFGGGCGGCFGGGG@FGCFFGFCGCF:FGGGGGGGGGGGFCFGF9@FFDFFFGGGGGGE9FGFFGFFFGGGGGCFGGGFGCFGGGG9AFE<FC?FDEGGGGGDEBFGGGG@FFFF<FFGGGDGFEGF,B<FD+@FGG7DGFF>CF7FEDFFEDE7FGCFFFGE*7:F7=F,@C*4*=<CFGFDF<<7:<?F975817%/:8CDA7237<,CEFD@<@FGD,8FEC@F@4B>EC%,CF3<:B:ACCFAA9FGF;DD<=#)>B8,<,GEE,D<DE98GGFDC,FBFF=B@A9+,7GGFFD:FC80CC>CCFAA<FCECA,EDFE8FF7EGGFFEGGGFGDGFC8C,DF@ECFCFGGGGA<GGGGGGF9GE<GDGGGGGGGGEFEFFGGEGEFFGGGGGFFGFGGGGGGFA,CCCCC
@sI 345
TGAGGAATATTGGTCAATGGACGAGAGTCTGAACCAGCCAAGTAGCGTGAAGGATGAAGGTTCTCTGGATTGTAAACTTCTTTTATACGGGAATAAACGAATCCACGCGTGGATTTTTGCATGTACCGTATGAATAAGGATCGGCTAACTCCGTGCCAGCAGCCGCGGTAATACGGAGGATCCGAGCGTTATCCGGATTTATTGGGTTTAAAGGGAGCGTAGATGGGTTGTTAAGTAAGTTGTGAAAGTTTGCGGCTCAACCGTAAAATTGCAATTGATACTGGCAGTCTTGAGTACAGTTGAGGTAGGCGGAATTCGTGGTGGAGCGGTGAAATGCTTAGATATCACGAAGAACTCCGATGGCGAAGGCAGCTTACTAACCTGTAACTGACATTGAGGCTCGAAAGTGTGGGTATCAAACAGGATTAGATACCCT
+
DFFGGGGGGGGGGGGGGGGGGGGCCFG8FFFGF@FGFGFGGGGFGFGF:@FCGG9FFFGG<:EF,CFF<FF@FFFGGGGGG9FGAF9CAGCFCFFFFG>:,,B<EB@FEFCCECEFGFF9FFGGGGGCFE8BDFAFF<EG9D:@C=CE=9AFEFGGGC8FGGGGGEFGG7*,<@::>1F*,>FC:::FECEBFFCEDG?3FD=DCCFGGG=E?CCA96C6?;3)@7C;*CGG@9C<#9<5FA6CF9=?F>8@+6:9/FE=@7CC>>FECFA7=56,.,<D+DB49?8528FCFDD:,FE@FFBFF67GGGFE6CGGGGGFFF>+=F8C,,CFC,AD=CF@FD9GFF8GFCECFC+@:EF48,GGFGFGFEEFF@,EEC=FCFFEDGGGGFF<6FCFB6B,CFAFAFFEGFFFEFAGGGGFGGGGGGGGGDGCCCCC
@sI 346
TGAGGGATATTGGTCAATGGGCGAGAGCCTGAACCAGCCAAGTAGCGTGCAGGATGACGGCCCTATGGGTTGTAAACTGCTTTTATACGGGGATAAAGTGAGCCACGTGTGGCTTATTGCAGGTACCGTATGAATAAGGACCGGCTAATTCCGTGCCAGCAGCCGCGGTAATACGGAAGGTCCGGGCGTTATCCGGATTTATTGGGTTTAAAGGGAGCGCAGGCCGTCTGTTAAGCGTGTTGTGAAATGGCGTGGCTCAACCTGGGCAATGCAGCGCGAACTGGCAGACTTGAGTGCGCAAGAAGTAGGCGGAATTCGTCGGGTAGCGGTGAAATGCTTAGATATGACGAAGAACTCCGATTGCGAAGGCAGCTGACGGGTGCGTAACTGACGCTCAGGCTCGAAAGTGCGGGTATCGAACAGGATTAGATACCCT
+
FGA<FCCFGGGGGGGGGGGF,FGGGGGDGGGGGGGGGFDGGGGGGGGFGGGGGGGGFFGGDGGFGGGGGGGGGGGGGGGG9DFGGGGAFGG7FDEGGGGGFG,F,EFGG=FBF=F,?FGGG9E<FGGCFGEFBCGAFG9,FD=@C8CFFGGGG7FDGGC<<DGGGGGG::FFFGFGGE*<FGGCCCEEFGCGGFEC:CGCDDF,?C*C*+0<:C741(5#-7?9>2#73<@/7GEAGFG,9F:CCED#1&#<,,FD,CF38,,,F>,@,D>5GC4++@9=D8E,9,,,,@FC>F@@8=,,,<6,EA+FCDED@,8E8C=+F,8>>EGGFGFACDCFD9GDC,EEB:CFEEECFBFB@AE:7FCFFFFFE,@6@GGF>FF:EFDGGGFB@BFFF8GFE+C@DCFF8FGGGGGGCAGFGGFDGGGGF@EGGFE-CCCC
@sI 347
TGAGGAATATTGGTCAATGGACGAGAGTCTGAACCAGCCAAGTAGCGTGAAGGATGAAGGTTCTATGGATTGTAAACTTCTTTTATACGGGAATAAACGAATCCACGCGTGGATTTTTGCATGTACCGTATGAATAAGGATCGGCTAACTCCGTGCCAGCAGCCGCGGTAATACGGAGGATCCGAGCGTTATCCGGATTTATTGGGTTTAAAGGGAGCGTAGATGGGTTGTTAAGTCAGTTGTGAAAGTTTGCGGCTCAACCGTAAAATTGCAATTGATACTGGCAGTCGTGAGTACAGTTGAGGTAGGCGGAATTCGTGGTGTAGCGGTGAAATGCTTAGATAGCACGAAGAACTCCGATTGCGAAGGCAGCTTACTAACCTGTAACTGACATTGATGCTCGAAAGTGTGGGTATCAAACAGGATTAGATACCCT
+
DFGGGGGGGGGGGGGGGGGGGGGGGGGGGGGGGGGGGGGFCFFGGGGCFFGGGGGGFFEGEFGGGGGGGGGGGGGGGGGGGGFGGGGGGGGGGG?FGGGGGGGGGGGDGEGGGFGCGGGGGGGGGGGGGFEFGGGGGGGDCEFGCFGGG,CFEBFGGGGGGGGGGGGGGGGGFGGDGCCC,DFFEDGGGGGGGFEGEDEG;GG7?;FCGGG9EGDFDBGD<9;)9GGGGFFCCCF:<BG>CFCA@GGGGCEECFGGFGGFGEGFCAGGCFFFB7<E@,GDFFFE4+F49,E9ECCDGGGGFFCGGGGGGFFGFFB7GGCFGF>E9DGFGGFAFCGGFFFDF=DA,?GGGGGGFGGGGGGGGGGGGGGGF8GGGGGGGFFFGGGGCGGGGGGFGFEFCFGGFGGFFGGGGGGFGGGGGGGGGGGGGGGGGFFCCB8B
@sI 348
TGGGGAATATTGCGCAATGGGCGAAAGCCTGACGCAGCGACGCCGCGTGAGGGATGAAGGTCTTCGGATCGTAAAACTCTGTCAGAAGGGAAGAAACTAGGGTGCTCTAATCATCATTCTACTGACGGTACCTTCAAAGGAAGCACCGGCAAACTCCGTGCCAGCAGCCGCGGTAATACGTAGGGTGCAAGCGTTCATCGGAATCACTGGGCGTAAAGCGCACGGTGGCTGGTATGTAAGTCAGGGGTGAAATCCCACGGCTCAACCTTGTAACTGCCCTTGGTACTGCACGACTTGAATCCGGGAGAGGGGGGCGGAAGTCCAGGTGTAGGAGTGAAATCCGTAGATATCTGGAGGAACATCAGTGGCGAAGGCGGCCACCTGGACCGGTATTGACGCTGAGGTGCGAAAGCGTGGGGAGCAAACAGGATTAGTACCCT
+
CEGDGGGFGFE<FGGGGDAFCCEFEFGGGDFGGGEGEGDGGGCCC>C4>FGGGEFGGGAFGEF,,9+8+@C=FEG<EF9EAFFDEFGGGGCEGGCAFFGGC<FCDE<DFDFGG,,E<E,BDGGDFGDDF>+@9@89FCFEFGG,48B3<F*>>C9CFC<CF*,CE87=F*=C:8B8,,,=,+<1<,7F@C958;C*<A<+/9CF@E+:=;*//*1786<7*/8D(#96?;:0B;FC?7,.,*<>,>9@B9;1,:>C@?:CFD@,FC>,,7,<<:3*+3,3,,+==;<CC=>>,C,,*:6FEED,@8B7FC@+CB?9F?@CE8CEFEDF=GEEEGGFCGFE6@FD@8CF<9CEE9FFE<,FCEBF7GGGGEC,GGGGFGF<CFFGGEEGGGFEFCGFCGGFE@GGGEFFFC,F@EEEFGGFEADCEECFE6DDGFGCCCCC
@sI 349
TGGGGAATATTGCGCAATGGGCGAAAGCCTGACGCAGCGACGCCGCGTGAGGGATGAAGGTCTTCGGATCGTAAACCTCTGTCAGAAGGGAAGAAACTAGGGTGCTCTAATCATCATTCTACTGACGGTACCTTCAAAGGAAGCACCGGCTAACTCCGTGCCAGCAGCCGCGGTAATACGGAGGGTGCAAGCGTTAATCGGAATCACTGGGCGTAAAGCGCACGTAGGCTGTTATGTAAGTCAGGGGTGAAATCCCACGGCTCAACCGTGGAACTGCCCTTGATACTGCACGACTTGAATCCGGGAGAGGGTGGCGGAATTCCAGGTGTAGGAGTGAAATCCGTAGATATCTGGAGGAACATCAGTGGCGAAGGCGGCCACCTGGACCGGTATTGACGCTGAGGTGCGAAAGCGTGGGGAGCAAACAGGATTAGTACCCT
+
AFGGGGEGGFFGGGGGGGGGGGGGGGGGGGFGGGGGGGGGGGGGGGGFGGGGGGGGGGGGGGGFGGGE=FFEFGGGGGGGGGGGGFGGGGGGGGGGGGGGGGGGGGFFGGFGGGGGGGGGGGGGGGEGGGGGGGGGGGGFGGFGGGGECCGGGGFFFGGGG7CCGGCFGGGGGGGEFGFFGGGFF:EDEFF>CGG5CFGGGGGGGGGFGGGGG>EEGFGFF9GGFFGCG;8CE:?<C.3<8F:ECFD:>C@FF?<GGGD9ECFFF?FGF@;F:>GFGFFFD@+9==+:@D+A6,<A8BCEE=EED<FDEGF7F=,GD>DFEDGAFCDD>CFFAE<FF7FC6FGEFEF9GFFGFCFGGEF<CGFCGEGF7GECGGGGGGGFEFGGGGGGFGGFGGGGFGGFECC@@@,GGDFGEGGGGGGGGGGFEGFFFEGGGFGCCCCC
@sI 350
TGGGGAATATTGCACAATGGGGGAAACCCTGATGCAGCGACGCCGCGTGGAGGAAGAAGGTCTTCGGATTGTAAACTCCTGTTGTTAGGGACGATAATGACGGTACCTAACAAGGAAGCACCGGCTACCTACGTGCCAGCAGCCGCGGTAAAACGTAGGGTGCAAGCGTTGTCCGGAATTACTGGGTGTAAAGCGAGCGCAGGCGGGCATGCAAGTTGGAAGTGAAAACTATGGGCTCAACCCATAGCCTGCTTTCAAAACTGCGTGTCTTGAGTAGTGCAGAGGGAGGCGGAATGCCCGGTGTAGCGGTGGAATGCGTAGATATCGGGAGGAACACCAGTGGCGAAGGCGGCCTACTGGGCACCAACTGACGCTGAGGCTCGAAAGCATGGGTAGCAAACAGGATTAGATACCCT
+
EEG?E7BEFFGGGGGGGGGFFGDGEGGGGGGGGCFEFFGGGGGGGGG=:@EFC=FGGF<=FF<FGCC+BF@FFFFGGGGGFFDGGGGG,BDFGDFGGGGGG@EGGGGGGGGCDCGFGGGGGCFGGGD,D9FFDFFFGGGGC7<<C@E@>FEGG,=FGGGEAFFC;CCCFEGGD+BB*:<<>F0CC@AEE@,>;$:8:53?<C:8FCECFCF8EECF7:F@64<C6?GFGGGGFFF@87F2CFD@;:ECFFF?DC,@?C?07E@C=#FF=CCG>FFCDEGC9CEFF8GEECED@,@+C>+FF=8EBF7==@,GC@7EDF9GECGEGGFFECE@7DECF8FCCEDFFF7GCBEFGGGGFGGFGCGFFFGGGGGFC,GGGGGGGGGFFGGGGGFFGFCFFGGFGGGGGGGGFF@CCC@<
@sI 351
TGGGGAATATTGCACAATGGGGGAAACCCTGATGCAGCGACGCCGCGTGGAGGAAGAAGGTCTTCGGATTGTAAACTCCTGTTGTTAGGGACGATAATGACGGTACCTAACAAGGAAGCACCGGCTAACTACGTGCCAGCAGCCGCGGTAAAACGTAGGGTGCAAGCGTTGTCCGGAATTACTGGGTGTAAAGGGAGCGCAGGCGGGCATGCAAGTTGGAAGTGAAAACTATGGGCTCAACCCATAGCCTGCTTTCAAAACTGCGTGTCTTGAGTAGTGCAGAGGTAGGCGGAATTCCCGGTGTAGCGGTGGAATGCGTAGATATCGGGAGGAACACCAGTGGCGAAGGCGGCCTACTGGGCACCAACTGACGCTGAGGCTCGAAAGCATGGGTAGCAAACAGGATTAGATACCCT
+
FGGGGGGGGGGGGGGGGGGGGGGGGGGGGGGGGGGGGGGGGGGGGGG@EGFGFGGGFGGGGGGFGGGGFGGGGGFFGGGGGGGGGGGGGGGGG7B?CEGGGGGGGGGGGEFGGGGGGGGGGGGGGGGGGGFGEGGGGGFDD@FGGGGGGGGGGGGGGGDFGDEGGFGCB@C8FGGGGCFGGG%GGGGE(@EG9F8CDEGCDDGECEDGEFDCGFCBFFFF<@8CAFGFFGGGCGG?GGFCGFFF@:<@GF@FGFC=@C=CC?GGF;A2,FGF=CCGGGGGGF9GGGGGGGFE488DGDGGFGDE>GGGGGEFFC@CFGGGGGGGCGGGFFGFCFCEFADEEGFCGGGGGEFGGGGFGGGEFFGGGFGGCGFGGGGGGGGFGGFGDFGGFGGGGGGGGGFGGGGGGGGGGFFCCCCC
@sI 352
TGAGGAATATTGGTCAATGGTCGGCAGACTGAACCAGCCAAGTCGCGTGAGGGAAGACGGCCCTACGGGTTGTAAACCTCTTTTGTCGGAGAGTAAAGTGCGCTACGCGTAGCGTATTGCAAGTATCCGAAGAAAAAGCATCGGCTAACTCCGTGCCAGCAGCCGCGGTAATACGGAGGATGCGAGCGTTATCCGGATTTATTGGGTTTAAAGGGTGCGTAGGCGGCACGCCAAGTCAGCGGTGAAATTTCCGGGCTCAACCCGGATTGTGCCGTTGAAACTGGCGAGCTAGAGTGCACAAGAGGCAGGCGGAGTGCGTGGTGTAGCGGTGAAATGCATAGATATCACGCAGAACCCCGATTGCGAAGGCAGCCTGCTAGGGTGCGACAGACGCTGAGGCACGAAAGCGTGGGTATCGAACAGGATTAGATACCCT
+
CFGGGGFGGGGGGGGGGGGGGGEGEGGGFGGGGGGFGFGGGGGGGGGFGGGGEFGGGGGGGGGGGGGGGGGGGGGGGGGF<<<FGFGGGGFEGFGFGGGFDGGGGGGGGEGGGGGGGGFFGFGGF@FFFGGDEDGGGG<CFFGGGFDFFFGCC*DFGGGGGCDFCEG@FGGC<@FGF*F*<CCEF75E>58ECFCEE*;@72<+<881/CFFEGGFEBG5-3AD@:>>5CGGGDFFGFGGGFFCECG;8F6E<D?ED5C:F;3@@8CFCDGFGEE3>9D6DBECCA,D8F<>8GCE?9FGFFCF<=GC@EF9+++GGFDFFEEB8=+ECGFC,FFF>C9DFDFAEGGGFFEEF8+@=,E7ECC@FE@GGFFGGGGGEFFGBF7GGGGFGGFDGGGFGGF@E:GFGGGGGGGGGGGGGGGECGGGFFFCFEGCCCCC
@sI 353
TGAGGAATATTGGTCAATGGGCGCAGGCCTGAACCAGCCAAGTAGCGTGAAGGATGACTGCCCTATGGGTTGTAAACTTCTTTTATATGGGAATAAAGTTTTCCACGTGTGGAATTTTGTATGTACCATATGAATAAGGATCGGCTAACTCCGTGCCAGCAGCCGCGGTAATACGGAGGATCCGAGCGTTATCCGGATTTATTGGGTTTAAAGGGAGCGTAGGTGGACAGTTAAGTCAGTTGTGAAAGTTTGCGGCCCAACCGTAAAATTGCAGTTGATACTGGCTGTCTTGAGTACAGTAGAGGTGGGCGGAATTCGTGGTGTAGCGGTGAAATGCTCAGATATCACGAAGAACTCCGATTGCGAAGGCAGCTCACTGGAGTGTAACTGACGCTGATGCTCGAAAGTGTGGGTATCAAACAGGATTAGATACCCT
+
CFFFGGGGGGGGGGGGGGGGGGGGGGGGGGGGGGGGGGGGGGGGGGGGGGGGGGGGGGFGGGGGGGGGGGGGGGGGGGGFGGGGGGGGGGGGGGGGGGGGGGGGGGGGGGGGGFFGGGGGGFFGGFGGGGGGGGGGGGGGFFFGGGGGGGGGGGGGGEFGGC@FGGGDFEFCEGGGEGGFFFG9GEGEEGGFGFGGGGGGGF>GGG?CGFGGGGGFGDG>@CCFFFFF;ACDGGG*>5DGFECAE?FFFFDG7EEG>GGGEEGD=DBGGGC?@GFFD=D8GEFE<<?FFGGGDGGGGFFFFGGGGGGGGGGGGGGGGGGGGGGGFF@DFGGFGFED@C,GGGGGGGGGGGFE@GGGGGGGGGGGFADGGGFGGGGGGGGGGGGGGGFEEFFEGGGGGEGFFGGGGGGGGGGGGGGGGEFFGGGGGGGGGGGCCCCC
@sI 354
TGGGGAATATTGCACAATGGGGGAAACCCTGATGCAGCGACGCCGCGTGAGCGAAGAAGTATTTCGGTATGTAAAGCTCTATCAGCAGGGAAGAAGAAATGACGGTACCTGACTAAGAAGCACCGGCTAAATACGTGCCAGCAGCCGCGGTAATACGTATGGTACAAGCGATATCCGGATTTACTGGGTGTAAAGGGAGCGTAGACGGAGTGTCAAGTCTGATGTGAAGACCCGGGGCTCAACCCCGGGATTGCATTGGAATCTGTCAATCTGGATTACCGGAGAGGTAAGCGGAATTCCTAGTGTAGCGGTGAAATGCTTAGATAGCACGAAGAACTCCGATTGCGAAGGCAGCTTACTAACCTGTAACTGACATTGATGCTCGAAAGTGTGGGTATCAAACAGGATTAGATACCCT
+
D<FFGGGGGGGDFEC@FF<FFGGGGFGCGDFGGGGGGCDGGGGECEFCGEC<C=CB?F=FFCBAFD@FGF,CFFFFGGGEG9FGGGGGFGGGFGFFF=<?FEDC+3B=AADGGCAFGG,>FFGGGGG:+DF,EE>9@7@9FFE@7BE::F7FFGF9FFF;CB@,61CEGG*/F*2?F>*839,<#<6F7=4<9<,65FE7CG=7@9;8*;E@,9;EF6<:C>,@9@9:+;8++7@,8@,=36>C38?=4<=EB5FA@,7,+++9<@FC5?99,,5+C>>B8<FEAFB+:?,,?>8FE8EC,AEF6@)F=99E6,A9FD=ECGFFFA,@C:ADFAFEGGC?A,7GGGFGGGFECFBCFCFE9BCGGF<GE9GGFCE?AE<7GGGDFECFGDGGEEEFFCFC@;,GEFFCFFFFCCCCCC
@sI 355
TGGGGAATATTGCACAATGGGGGAAACCCTGATGCAGCGACGCCGCGTGAGCGAAGAAGTATTTCGGTATGTAAAGCTCTATCAGCAGGGAAGAAGAAATGACGGTACCTGACTAAGAAGCACCGGCTAAATACGTGCCAGCAGCCGCGGTAATACGTATGGTGCAAGCGTTATCCGGATTTACTGGGTGTAAAGGTAGCGTAGACGGAGTGGCAATTCTGATGTGAAAACCCGGGGCGCAACCCCGGGATTGCATTGGAAACTGTCAATCTAGAGTACCGGAGAGGTAAGCGGAATTCCTAGTGTAGCGGTGAAATGCTTAGATATCACGAAGAACTCCGATTGCGAAGGCAGCTTACTAACCTGTAACTGACATTGATGCTCGAAAGTGTGGGTATCAAACAGGATTAGATACCCT
+
CGGGGEGGGGGGGGGGGGGGGGGGEGGGGGFFGGGGGFCEFGGGDGG@:FCFFGGGGGGGE,CFGGG7FFFGFGGGGGGGGFGGGGGGGGGGG<EFFGCFCFGGG@B@FGDADBEG8FCEEFDFGGG:FFGFGGGECFCFFF@FGFG@FECFGGGGGCGEFGFGGFC>FGC5CGGGDGE@:FFCBEFGEEEFGG>C#7C7>@CC?:ECEE8FF5C6#)<4/2=C==C=#CGGFC:@:5#1+CF@+GDEF<DD<ECED;CFCEGCGGGFGF9FCFDB@CGGFB@A;GGEF:DGEGEFGGFFGGGFEGAGGFGEE4FFGFGFFGGGFFDGGFFGGGECC8,F=,GFFFF9GFGFFGGGFEGGGFGGGGGGGFGEEGGGFFGGGGGGGGF8GGGFGGGFA<GGFEGGGFFCGGGGGCCCCC
@sI 356
TGAGGAATATTGGTCAATGGACGAGAGTCTGAACCAGCCAAGTAGCGTGAAGGATGACTGCCCTATGGGTTGTAAACTTCTTTTATACGGGAATAAAGTGAGGCACGTGTGCCTTTTTGTATGTACCGTATGAATAAGGATCGGCTCACTCCGTGCCAGCAGCCGCGGTAATACGGAGGATCCGAGCGTTATCCGGATTTATTGGGTGTACAGGGAGCGTAGGCGGACGCTTAAGTCAGTTGTGAAAGTTTGCGGCTCAACCGTAAAATTGCAGTTGATACTGGGTGTCTTGAGTACAGTAGAGGCAGGCGGAATTCGTGGTGTAGCGGTGAAATGCTTAGATATCACGAAGAACTCCGATTGCGAAGGCAGCTCACTGGACTGCAACTGACACTGATGCTCGAAAGTGTGGGTATCAAACAGGATTAGATACCCT
+
AFGFGFGGGGGGGGGCF<EFFCGGGGGGGGGGGGGGGGGGGGGGGGGGGGGGFEFGGGGFGFFGGDE8FF@FFGGG<FGCEGGGGGFFGDF:F8EEGFGAEFFDGGGCFGGGGGGGGGGGA,<EECE=<=8A9EEEFGFDBECF7D+C9CFGEGGE<DGG<FDGCE7FFFFGFFGGDEG*,DGGGC*<:<E,<9=CE6=?G.<F?F@(<<#?2CFFG:F(:*;CGFDGFGBF@><4,7C9@@8CFC:D>?7EC=D?D:=CEE,F;CDGGGGFFGFGF=@8=<GFFEE??EFGEFD@DFGGGGGGGGGEGGFEDCECE=DCA9C8=C@E;@C,<CFFDC,,?,FEDDFGF<FFC@GGGGF>GGGFFCGGGGGGFGGGCFCGGGGGGFECGE@EFEGGGGGFDGGGFGGGGFE8GGGGGGGFGGGFE,GGFE@CCCCC
@sI 357
TGAGGAATATTGGTCAATGGGCGAGAGCCTGAACCAGCCAAGTAGCGTGCAGGATGACGGCCCTATGGGTTGTAAACTGCTTTTATAGGGGAATAAAGTGAGCTACGTGTGGTTTTTTGCATGTACCCTATGAATAAGGACCGGCTAATTCCGTGCCAGCAGCCGCGGTAATACGGAAGGTCCGGGCGTTATCCGGATTTATGTGGTTTAAAGGGAGCGTAGGCCGGAGATTAAGCGTGTTGTGAAATGTAGATGCTCAACATCTGAACTGCAGCGCGAACTGGTTTCCTTGAGTACGCATAAAGTGGGCGGAATTCGTGGTGTAGCGGTGAAATGCTTAGATATCACGAAGAACTCCGATTGCGAAGGCAGCTTACTAACCTGTAACTGACATTGATGCTCGAAAGTGTGGGTATCAAACAGGATTAGATACCCT
+
AEFGGFGFGGGFGGGGGGGC,EFGDEGGGGGGGGGFFGFGFGGFGGCCFGGGGGGGGGGGGGGGGGGGFGGDFC<,C?CFE9CFGFCFDGGEGG<FFC,CFGGGCCGGGGGDEFDFGDDGGGGGGFG@E88FDC,@?AD9D+:FEGGFGA,3FFFCFF7F,F@FECFGGGGF;,6>F*5<?>?CEECC<:.9FFGE:,3?CF,.@C6=F:F;5CD@C7CBACEC<>++C;9<<9C)>?FEFCF:4<CACF8@<AD?A->GGGFGFEFFFCEB<FCDGG>FGGGGGGGFD<FADGGEGGDFAGGF?+@GGFF=FEDECGGFFF6C=GEGFFFCEFC?FFF@GGGGGGFGGEEF@FEEEFF@@,7GFFCGGGGGFFDEFE9E@FGGGGGGFFEGGFD@9FB<FDGGFFGGEGGGGGGGGFGFFFFGGGFFGGGCCCCC
@sI 358
TGAGGAATATTGGTCAATGGGCGAGAGCCTGAACCAGCCAAGTAGCGTGCAGGATGACGGCCCTATGGGTTGTAAACTGCTTTTATAGGGGAATAAAGTGAGCTACGTGTGGTTTTTTGCATGTACCCTATGAATAAGGACCGGCTAATTCCGTGCCAGCAGCCGCGGTAATACGGAAGGTCCGGGCGTTATCCGGATTTATTGGGTGTAAAGGGAGCGTAGGCCGGAGATTAAGCGTGTTGTGAAATGTAGATGCTCAACATCTGAACTGCAGCGCGAACTGGTTGCCTTGAGTACGCATAGAGTTGGCGGAAGTCGTGGTGTAGCGGTGAAATGCTTAGATATCACGAAGAACTCCGATTGCGAAGGCAGCTTACTAACCTGTAACTGACATTGATGCTCGAAAGTGTGGGTATCAAACAGGATTAGATACCCT
+
FFFFGGGDGGGEFFFGFGGGGGBF@@BFFFCEFGGGGGGGGGFGGFGEGGFFGFFGGGEGGCFFCCGGGFGGCFEFEGGGGDAEGGGGFEC@CFFGGGDGGGFFGGECFGGGFEEC<:@FCFGFGCFGCGE<AF9EG,C,,A@FC3>,>@BFD=DFEDG<FGF>:*<FE*>>FCFECECDEBCCFG=E=B7CGFCGG=1<@;.F>?#)<7+>@@>582F45;EF/>E9@#'<<8A5:>83,@8<@5C,<;DFD<D39DF+2<:9=>,FGFF?FB>84,66++=4,,+EDA,FDF=:EECE=A,BB=+EGEDE6,+GGDFGFGEB=B7EE9GFAGFGGGGGFDF?GFFFEF@F<@CGGFE@@CEFEFFGGGGGFGGGFCFGGGGGGGGGGGGCFCDGFCGGGGGGGGGGGGGFE,E,FFFEGGGGGGGGGFGCCCCC
@sI 359
TGAGGAATATTGGTCAATGGGCGAGAGCCTGAACCAGCCAAGTAGCGTGCAGGAAGACGGCCCTATGGGTTGTAAACTGCTTTTATAAGGGAATAAAGTGAGAGTCGTGACTCTTTTTGCATGTACCTTATGAATAAGGACCGGCTAGTTCCGTGCCAGCAGCCGCGGTAATACGGAAGGTCCGGGCGTTATCCGGATTTATTGGGTTTAAAGGGAGCGTAGGCCGGAGATTAAGCGTGTTGTGAAATGTAGATGCTCAACATCTGCACTGCAGCGCGAACTGGTTTCCTTGAGTACGCACAAAGTGGGCGGAATTCGTGGTGTAGCGGTGAAATGCATAGATATCACGAAGAACTCCGATTGCGAAGGCAGCTCACTGGAGCGCAACTGACGCTGAAGCTCGAAAGTGCGGGTATCGAACAGGATTAGATACCCT
+
FG<FFFGGGGGGGGGGGGFGFFGGGGGFGFGGGGGFGGFGFG9FFGGGGGGGGGGGGGGGGGGGGGGGGGGGGGGGGGGGGGFDGGGGGFGFGGGGGGGGGGGGGGGGGGGFGGGGGGGGGGGGGGGGFGGGGCFGGGGGGGGGCE@FFFCDEGGGG9F?F:DFECFEFGGGFGGGDGCF2F@6GEE457B7CC1BEGGFG>GGGGEFE7?EGGGFG5C>/)GCFGGGFFEFGGGFG>FCGGFE:<7FFFFDFEGGGG=@;FCFDG=FGE::+3.?EC+:4CGFGDFBCFFF8DEFEGDFGEEEEEC+EF?@=CGCEDGGFGGC5ECFBDEFA?EFFEF@FFDF?GDGGGFFFCECEGGC:ECDGGFGGEEFGGFCC8GFEEGFFGGGGGGGGGGGGGFFCDGE@GGGGGGGGGGGGGGGGGGGFFAGGFFCCCCC
@sI 360
TGAGGAATATTGGTCAATGGACGAGAGTCTGAACCAGCCAAGTAGCGTGAAGGATGAAGGTTCTATGGATTGTAAACTTCTTTTATACGGGAATAAACGGATCCACGGGTGGATTTTTGCATGTACCGTATGAATAAGGATCGGCTAACTCCGTGCCAGCAGCCGCGGTAATACGGAGGATCCGAGCGTTATCCGGATTTATTGGGTTTAAAGGGAGCGTAGATGGGTTGTTAAGTCAGTTGTGAAAGTTTGCGGCTCAACCGTAAAATTGCAATTGATACTGGCAGTCTTGAGTACAGTTGAGGTAGGCGGAATTCGTGGTGTAGCGGTGAAATGCTTAGATATCACGAAGAACTCCGATTGCGAAGGCAGCTTACTAACCTGTAACTGACATTGATGCTCGAAAGTGTGGGTATCAAACAGGATTAGATACCCT
+
@EFEFFGFGGGGGGGGFGFAFEGGGEEGGGGGGGGGFGFEAFEEFFGCFF?FFEEEDFFEFDAEE9CFGGF<A<<CEGGCFFA,,<F9ECGGGGGGFAB:?FGGG,++8@+FFFA?FFEFGD,,5BB7+8F,CABF9F:EDA:CEF8FE98AC=<7F9DFFGG<B6CECCE,@,@CFGGD<,@>7<6FC<56>70:5CF@DCFGCF?(,>:CB?C8;*43//>9DGFGGDFFF<@3>7EFGG?DGFFFGFAF3,CFD:FBCGGF;;GCE9FF=5DED,8FGFGGFFFE=<DGFFCGGFEA,5,DF>EGGGFFF@+E@C,,GGCEFGEFGFFA9GFGGFFFF=GGGGGGF9GGGGGGGGGGGDGGGGGGGGFFFFGF@GGGGGGGGGGGGGGGGGGGGGGGGGGGFFGGGGGGGGGGFGGFGGGGGGFGGGGCCCCC
@sI 361
TGAGGAATATTGGTCAATGGACGAGAGTCTGAACCAGCCAAGTAGCGTGAAGGATGAAGGTCCTACGGATTGTAAACTTCTTTTATAAGGGAATAAACCCTCCCACGTGTGGGAGCTTGTATGTACCTTATGAATAAGCATCGGCTAACTCCGTGCCAGCAGCCGCGGTAATACGGAGGATGCGAGCGTTATCCGGATTTATTGGGTTTAAAGGGAGCGCAGACGGGTCGTTAAGTCAGCTGTGAAAGTTTGGGGCTCAACCTTAAAATTGCAGTTGATACTGGCAGTCGTGAGTACAGTTGAGGTAGGCGGAATTCGTGGTGTAGCGTTGAAATGCTTAGATATCACGAAGAACTCCGATTGCGAAGGCAGCTTACTAACCTGTAACTGACATTGATGCTCGAAAGTGTGGGTATCAAACAGGATTAGATACCCT
+
<FECEFGGGGGGGGGGGFGGFGDFGGGGGGGGGGGGGGF@FGFFGGGEEGGGGGGGGGGGGGGGGGGGEGCGGFFGGFFGDGGGGGGGG?GGFGFFGGAF=FGEGG7BFFGGGFE:4EFFD<EFFFCFCCGGGGGGGFFGEFCEEGGGGGGGEEGCFGFFFGGGGGGGGFGGGFFG@7:FFGGGDG5F<CCGGGDG5EEF>C<C?6,3:5FGFDE:E8FEFFCC5@?>>C33CAF*FF<E:FBG@?9FGGEBCEE>,EDDC9FFGGECGFGFGFD<@99@58FFFB++8A??9FEF?GGGFFGGFEGFFEGFD8@CCGGGGGGEDF>@,AF@?9AGFGFCC,CGFFFFE<GCFEFF:7GGGGGFGGGGGGGGGGGGGGGGGGGCFEE@EGFFFGGGGGGGGGGGGGGEGEECGGGGGGGFFFGGFDGGGGGCCCA<
@sI 362
TGAGGAATACTGGTCAATGGACGAGAGTCTGAACCAGCCAAGTAGCGTGAAGGATGAAGGTTCTATGGATTGTAAACCTCTTTTATACGGGAATAAACGAATCCACGCGTGGATTTTTGCATGTACCGTATGAATAAGGATCGGCTAACTCCGTGCCAGCAGCCGCGGTAATACGGAGGATCCGAGCGTTATCCGGATTTATTGGGTGTAAAGGGAGCGTAGACGGGTTGTTAAGTCAGTTGTGAAAGTTTGCGGCTCAACCGTAAAATTGCAATTGATACTGGCAGTCTTGAGTACAGTTGAGGTAGGCGGAATTCGTGGTGTAGCGGTGAAATGCTTAGATATCACGAAGAACTCCGATTGCGAAGGCAGCTTACTAACCTGTAACTGACATTGATGCTCGAAAGTGTGGGTATCAAACAGGATTAGATACCCT
+
C<FFGGGGGCFFGFFFGGGFFGGGGGGGGGF9FGGGGGGEFGFG9E:BBE7EFGFGGGGGGDFEEGGGGFFCEFGADFGG,,CEFGFGFGGGGCGGGGGG7=EFGGGGGCFFF,C,,ACEFCFGGGACDDFCEE9EFCGGGF>FCCCGGAFFEFDFGGFGFFGF8CFGG*>AFCB@FGG7BFC<*4?EG@GGCFE>==,<CF)=9F9#<F<ECF7AE=D>?9ED@DF?;FCFCGFC5GDGFG@FGFGFC=AG:@C9,+7FF5GGGCDFED?5F@=A@,D==1?FFCBE,FGFDCAEGGFGFF>8GEFCFDEB?FBBEC@@EE>=AEE>E=<49,<>,FGGF=@,B<E<A,9EE:FF@,GGEFGGGFGGDFFED9F<C@FAFGGGGGGFFEAGFF@FCGGGGGFDAFEGGFFCFEGGGGGFGGGGGGF9GGGCCCCC
@sI 363
TGAGGAATATTGGTCAATGGTCGGCAGACTGAACCAGCCAAGTCGCGTGAGGGAAGACGGCCCTACGGGTTGTAAACCTCTTTTGTCGGAGAGTAAAGTGCGCTACGCGTAGCGTATTGCAAGTATCCGAAGAAAAAGCATCGGCTAACTCCGTGCCAGCAGCCGCGGTAATACGGAGGATGCGAGCGTTATCCGGATTTATTGGGTTTAAAGGGTGCGTAGGCGGCCTTTTAAGTCAGCGGGGAAAGTCTGTGGCTCAACCATAGAATTGCCGTTGAAACTGGGAGGCTTGAGTATGTTTGAGGCAGGCGGAATGCGTGGTGTAGCGGTGAAATGCTTAGATATCACGCAGAACCCCGATTGCGAAGGCAGCCTGCCAAGCCATGACTGACGCTGATGCACGAAAGCGTGGGGATCAAACAGGATTAGATACCCT
+
CFFFGAFGGGGGGGGGGGGFGGDGGGGGGFGGGGGGGGGGFGGGGGGEGGGGGEGGGGEGGGGGGGGGGGFFFGGGGGGGGGGGGGGGGGGGGFGGGGGGGGGGGGGGGGGGFGGEGGGGGGFGGGGGGGGGGGCGFEGGCGEEGGGGGFGGGGGGGGGGFGGGGGGGGGGGGGFFGGEGGGGG7CGDGGC5EGGC/CEFFG0CCE?C9EFECFG;>@<9(<AFB1>;EG9EFFF239<(@C0ACFCCD@>7@C@8?CGD>;3,#>;FC8@>:C?DD67689FCA,F:,,FA9?,9GGFE@CCFC?FFECGFCECEGGGGGFEC>G@E9CGFEBCFCCFFECGGGGGCFGGFCFC7,DFGF:E<E9GGGGGGFDGGGGGFGGGGGGGGGGGGGGGGGGGGGGGGGGGGGGGGFGGGGGGGGGGGGGGGGGGCCCCC
@sI 364
TGAGGAATATTGGTCAATGGGCGAGAGCCTGAACCAGCCAAGTAGCGTGAAGGATGACTGCCCTATGGGTTGTAAACTTCTTTTATAAAGGAATAAAGTCGGGTATGGATACCCGTTTGCATGTACTTTATGAATAAGGATCGGCTAACTCCGTGCCAGCAGCCGCGGTAATACGGAGGATCCGAGCGTTATCCGGATTTATTGGGTTTAAAGGGAGCGTAGATGGATGTTTAAGTCAGTTGTGAAAGTTTGCGGCTCAACCGTAAAATTGCAGTTGATACTGGATATCTTGAGTGCAGTTGAGGCAGGCGGAATTCGTGGTGTAGCGGTGAAATGCTTAGATATCACGAAGAACTCCGATTGCGAAGGCAGCCTGCTACGCTGCAACTGACATTGAGGCTCGAAAGTGTGGGTATCAAACAGGATTAGATACCCT
+
CCFGGFGGGGGGGGGGGGFDGGDGGGGGGGGGGGGGGGGGGGGGGGEGGGGGGGGGGGGGGGGGGGGGGGGEGGFGFGGGGGGGGGGGGFGGGGFFGFGFGGCFGGFFEFGG?FEGGGDGGGGFFEFEGGGGGGGFGGGGGGGGGGGGGGFGGGGGGGF+@FGGDEGCGGGD=CFGGGGFGGFF:BEGEE:FCFEE?<<C7=@FCCF<FCEFGGD419CEC8C?:8C5=@FGGGF><=<FF97GCEGFF7EC@@E===B<E>FFGEGFF;EFGGGGF@<9?:CFFFFC8FGFBGFECGGFGGGGGGGGGGEGFFGEEFECFFEC5EEGGGF9FGGGFFGGGGFEFFGGGF9GEFCGGFGGGFFFGGGGGFCGGGGGFB@+GGGGGGGFGGGGGGGFCGGGGGGGGDGGGGGGGFGGGGFFGGGGGFCGFF@CBCCC
@sI 365
TGAGGAATATTGGTCAATGGGCGAGAGCCTGAACCAGCCAAGTAGCGTGAAGGATGACTGCCCTATGGGTTGTAAACTTCTTTTATAAAGGAATAAAGTCGGGTATGGATACCCGTTTGCATGTACTTTATGAATAAGGATCGGCTAACTCCGTGCCAGCAGCCGCGGTAATACGGAGGATCCGAGCGTTATCCGGATTTATTGGGTTTAAAGGGAGCGTAGATGGATGTTTAAGTCAGTTGTGAAAGTTTGCGGCTCAACCGTAAAATTGCAGTTGATACTGGATATCTTGAGTGCAGTTGAGGCAGGCGGAATGCGTGGTGTAGCGGTGAAATGCTTTGATATCACGAAGAACTCCGATTGCGAAGGCAGCCTGCTAAGCTGCAACTGACATTGAGGCTCGAAAGTGTGGGTATCAAACAGGATTAGATACCCT
+
FGGGGGGGGFFGGGGGGGGFGGGGGGGGGGGGGGGGGGGGGGGDGGGGGGGGGGGGGGGGGGGGGGGGGGDFGGGGGGGGFGGGGGGGGGGGGFGGGFGGGGGFEEFDG?FFGGGGGGGGGGGGGGGGFFGGGGGGGGFG,ABCGGGGGGFFCFGGFGGGGFGFGGGGE@@EGGGGGGGD?>FGE:*>CCEGGGEDC7<>C8FFGG:CGGGF9FFA<9F5*<9FCFGGGFEFGFGFGGFEFF?@<AFGFGGEEGFCFEGGGDGGGGFFFGF?GGGGDC=,>DFFE<,,GGGFECDGGFGGGGFGGGGGGFC,6,4+DGGGGGDGBGGGGGGEFFAGDEE,GFGGGGGDEFCFCGGGF?GGGGE?GFDFGGGGGGGGGGFEGGGGGFEFGGGGGGGGGGGGGGFGGGGGGGGGGGGGGGFGGGGGFFFCGGFACCCC
@sI 366
TGAGGAATATTGGTCAATGGACGAGAGTCTGAACCAGCCAAGTAGCGTGAAGGATGACTGCCCTATGGGTTGTAAACTTCTTTTATACGGGAATAAAGTGAGCCACGTGTGGCTTTTTGTATGTACCGCATGAATAAGGATCGGCTAACTCCGTGCCAGCAGCCGCGGTAATACGGAGGATCCGAGAGTTATCCGGATTTATTGGGTTTAAATGGAGCGTAGGCGGGTTGTTAAGTCAGTTGTGAAAGTTTGCGGCTCAACCGTAAAATTGCAGTTGATACTGGCGACCTTGAGTGCAACAGAGGTAGGCGGAATTCGTGGTGTAGCGGTGAAATGCTTAGATATCACGAAGAACTCCGATTGCGAAGGCAGCTTACTAACCTGTAACTGACATTGATGCTCGAAAGTGTGGGTATCAAACAGGATTAGATACCCT
+
@FFGGGGGGGFCGGGGGGDCFFGGGGGFG9FGGGCFFGGGGGCFGGCFGGGAGGGGGE<EFGGDCCEGGGDFGCFFGFFGGGGGGGGG8CGCGFDFFGC9,<FFFCFFGDGGGGG?FGGGFGGGG<E7CEFEBFGGGGG9AF7CCGCFEAFDEGCCB9,BF8=FEGGG:FGGCCFG7@<*>E+>>=%>>@@FGF7C#A<>14FGCF#93*7B*CCDE>GBD9E9>*C:C>;><95),0C<9.CA<E9DCF@@#@:?EFF=EAE(C;AFFFCDEDFF@,+8CEF=@DEGFFEA*B,ECE;<,CFGF6B@F>?,99@+GGGFFFC@)CEAE9EC,<?FF@FCGFFFFGGGGGEEEFCFCFGGGGEFFFFGE<CGGGFCFFCDFGGGGFC9GFCDGGGGFGGGF@GGFGGGGGFFGFFGGGGGGFGGGGGGGGGCCCCC
@sI 367
TGAGGAATATTGGTCAATGGACGAGAGCCTGAACCAGCCAAGTAGCGTGAAGGATGAAGGTTCTATGGATTGTAAACTTCTTTTATACGGGAATAAACGAATCCACGCGTGGATTTTTGCATGTACCGTATGAGTAAGGATAGGCTAACTCCGTGCCCGCAGCCGCGGTAATACGGAGGATCCGAGCGTTATCCGGATTTATTGGGTTTAAAGGGAGCGTAGAGGGGTTGTTAAGTCAGTTGTGAAAGTTTGCGGCTCAACCGTAAAATTGCAATTGATACTGGATATCTTGAGTGCAGTTGAGGCAGGCGGAATTCGTGGTGTAGCGGTGAAATGCTTAGATATCACGAAGAACTCCGATTGCGAAGGCAGCCTGCTAAGCTGCAACTGACATTGAGGCTCGAAAGTGTGGGTATCAAACAGGATTAGATACCCT
+
FDEFGFGGGGGGGGGGGGGGGGEGGEGGGGFFGFFGGGDDFGFFGGGFGGGGGGGGEAFFGGGGGGAEFGGCEFGGGGGGGGGGGGFFGGGGGG9EEGGFGEFGGGEEEEGGCFF9A<@E,FF,@@EE<EGGE9EEGFFFF,,<DFGGGGGFGFGCB8BFGGEG@C:CCFE7FG7F>*<*,6?DC:EGGGGF?,4=C5@FF+?CFC@3:F<92?:7E>G@F*##1?8/CEGGGGGFC?G:94GGGFD@++CB+=@>,@1BB;C;;>FFGGG<$@AED9?35CFAB<EAGFDGDF@,?FEFECGGGGGFC@<@9,@B=7D<GFCE>CC=AFC,@9ECDEF8GGGGGGGGGGGFCB@EGFGGCGF@FFFCGFGGDGGGEFAEGGGFEFFGGGGEF,CEGFGFGEGGFFGGGGGFGGGFGGGFFCGGGGGGGGFCCCCC
@sI 368
TAGGGAATCTTCCACAATGGACGAAAGTCTGATGGAGCAACGCCGCGTGAGTGAAGAAGGGTTTCGGCTCGTAAAGCTCTGTTGGTAGTGAAGAAAGATAGAGGTAGTAACTGGCCTTTATTTGACGGTAATTACTTAGAAAGTCACGGCTAACTACGTGCCAGCAGCCGCGGTAATACGTAGGTGGCAAGCGTTGTCCGGATTTATTGGGCGGAAAGCGAGTGCAGGCGGTTCAATAAGTCTGATGGGAAAGCCTCCGGCTCAACCGGAGAATTGCATCAGAAACTGTTGAACTTGAGTGCAGAAGAGGAGAGTGGAACTCCATGTGTAGCGGTGGAATGCGTAGATATATGGAGGAACACCGGTGGCGAAAGCGGCTCTCTGGTCTGTAACTGACGCTGAGGCTCGAAAGCGTGGGGAGCAAACAGGATTAGATACCCT
+
FFGGGGGGGGGFGGGGGGGGGFGGGGGGGFGGGGGGGGDFFGGFEGGFF7FGGGGGGGGGGGGGGGE:CCFFGGGGGFGFF@EFFFFGE8,FFF<CFDFGGFGFGGFFFGGGG8EEGG9FGGGGFGCEGGGGGGGGGGGFGGDFGGGGGDGGF@C9<FFDFDCGGF>DFGDEDGGGFFF7?C:FFC?8BCFCE=6*AEG?D5C</2?,#CF<G,5.>>B=BFE@9=<.CDE8=27;AFCC>>*C;99,CFCFF8++8>8DCDC==@FC,,9EC,9FB,CGGDD?D?DEFACGGE8CGDFFGGDGGFGGGGFF<CGGGGEE@89,EFGC@@C89DFCFCC@CCEECFFGFFGFFFGGF@GGFCEGGFGGGF<CCGFEGGGEGGFFGGGGGGGFGEFBCF8CGGGGGGDGGFCCGGGGGFGGGFGFFGGGGGGGGGF<CCCCC
@sI 369
TGAGGAATATTGGTCAATGGACGCGAGTCTGAACCAGCCAAGTAGCGTGAAGGATGACTGCCCTATGGGTTGTAAACTTCTTTTATATGGGAATAAAGTGGTCCACGTGTGGACTTTTGTATGTACCACATGAATAAGGATCGGCTAACTCCGTGCCAGCAGCCGCGGTAATACGGAGGATCCGAGCGTTATCCGGATTTATTGGGGTTAAAGGGAGCGTAGGCGGATTGTTAAGTCAGTTGTGAAAGTTTGCGGCTCAACTGTAAAATTGCATTTGATACTGGCAGTCTTTAGTGCAGGAGAGGTGGGCGGAATTCGTGGTGTAGCTGTGAAATGCTTAGATATCACGAAGAACTCCGATTGCGAAGGCAGCCTGCTAAGCTGCAACTGACATTGAGGCTCGAAAGTGTGGGTATCAAACAGGATTAGATACCCT
+
CFFGFEFGGGGGGGGGGGGGGGGGGGGGGGGFGGGGGCFGGGDFEGGGGGGFGGGGGGGGGGGGGGGGGGGEEFFFGFFGGGGGGGGGC9BFFGGGGGGGGGGGGFGDFGGGA8FFFFAFGGGGFGGGGGGFFGGGGGFF9ECF>FGFF,?FFFGEGGFD=CF@7@FEGEGGGGGCC:FBFGGGGCC7<FED9CF5GGCGF>ECFG$F=:FGGG+FEBGE@FFGEFCCCFF;GD@-7CCEEFDEFDFD@GEC::?8:?C@;FCCECCDC@F@A#9F@,926GFF&,GFDE8DDEE8=,4,FA?GGECGEFE@,DECDF7GF?GDD<C,F9ACDFGGGGGEC;GGGGF@FEGF<CF7GGGGGGGEE@9GGFCEFEDF@FE8GGGGFFFDFEEGFFFGGGGFFGGFGGGFB,GFGFGGGGFFFGGGGGGGGDFCCCCC
@sI 370
TGAGGAATATTGGTCAATGGACGCGAGTCTGAACCAGCCAAGTAGCGTGAAGGATGACTGCCCTATGGGTTGTAAACTTCTTTTATATGGGAATAAAGTGGTCCACGTGTGGACTTTTGTATGTACCACATGAATAAGGATCGGCTAACTCCGTGCCAGCAGCCGCGGTAATACGGAGGATCCGAGCGTTATCCGGATTTATTGGGTTTAAAGGGAGCGTAGGCGGATTGTTAAGTCAGTTGTGAAAGTTTGCGGCTCAACTGTAAAATTGCAGTTGATACTGGCAGTCTTGAGTGCAGTAGAGGTGGGCGGAATTCGTGGTGTAGCGGTGAAATGCTTAGATATCACGAAGAACTCCGATTGCGAAGGCAGCCTGCTAAGCTGCAACTGACATTGAGGCTCGAAAGTGTGGGTATCAAACAGGATTAGATACCCT
+
CFGGGGGGGGGFDGGGGGF8CFGGGGDFGGGGGGGGGFFFFFFFGGGGGGGGGGGGGGFGGFGGGGGGFGEC:FFFGGGGGGGGGGGGCF<EF<FFGFFF@EGFGGDGGBDEGGCFGFDFF99CB,CFFEFF?ECEGGG9=AFEGGGDGFAF@+=FGD?F,DDFGGFGGGDF(78B=;GD78D:*1@CF77'E97>>EFG7;CFA;C:>:7<?:7FEAGA=>C970+22FFGECFCD;F@0F7GGEEFDGGGFFD8D9GF@GGFC>9FAF?F=B@,DFGGGDFFFCF?8GGE=FEE@FE<@4,GGGGGDFGGFD@87GGGE,EE>F@EECGCFGGFFFCFFEA=GFGGGGGGGGFGFGGGGGGFFGGGGEDGGFFE9GGEGGGGGGGGGGFFGGGGGGGGGGGGGGGGGGGGGGF9GGGGGGGGGGGGGGGBCCCC
@sI 371
TGAGGAATATTGGTCAATGGGCGATGGCCTGAACCAGCCAAGTAGCGTGAAGGATGACTGCCCTATGGGTTGTAAACTTCTTTTATAAAGGAATAAAGTCGGGTATGCATACCCGTTTGCATGTACTTTATGAATAAGGATCGGCTAACTCCGTGCCAGCAGCCGCGGTAATACGGAGGATCCGAGCGTTATCCGGATTTATTGGGTTTAAAGGGGGCGTAGATGGGTGTTTAAGTCAGTTGTGAAAGTTTGCGGCTCAACCGTAAAATTGCAGTTGAGACTGGATGTCTTGAGTGCAGTTGAGGCAGGCGGAATTCGTGGTGTAGCGGTGAAATGCTTAGATATCACGAAGAACTCCGATTGCGAAGGCAGCCTGCTAAGCTGCAACTGACATTGAGGCTCGAAAGTGTGGGTATCAAACAGGATTAGATACCCT
+
@FGGGGGGGFFGGGGGGGGGGGGGEEDGFDGGGGGGGGGGFEFGFGGFGGGGGAFGGGGGFGGGGCGGGGGGGGG9CFFGG9FGGGGGGGGDFGFFGF?ABFGGGGCEFGG9FFG:E?FFGDFFGE?EFFDGG9@FGFGGCEF:BCEFFCGGCFGGGGEFCFGFCCFFFGEDFCFGG7F*,@BF*<5FEGGCCFCC7C:C+@FFFF7<<F<?2<8#C>GD<C7CC9;AEGGGCG559GCC@@C@CCED>C+C>DCF@CECGGFDCCGGDDFD;B79*8#6DD,A9B,5EDGF=GFF8AEE8<CFE6CGGGEFFFGCGFFFFAEC5EC9E4?;DEA@9-FGFCGGGGFGFGEE@C@77DECCCGGGFGGF@,FFFFCEFA,FGGFGFAFFGGGF=FFCGGGGGGGGGGGGGGEGGGGEEFEFGGGGFGGF<@CCCCC
@sI 372
TGGGGAATATTGGGCAATGGGCGCAAGCCTGACCCAGCAACGCCGCGTGAAGGAAGAAGGCTTTCGGGTTGTAAACTTCTTTTGTCAGGGACGAGTAGAAGACGGTACCTGACGAATAAGCCACGGCTAACTACGTGCCAGCAGCCGCGGTAATACGTAGGTGGCAAGCGTTGTCCGGATTTACCGGGTGTAAAGGGCGTGTAGCCGGGAAGGCAAGTCAGATGTGAAATCCACGGGCTCAACTCGTGAACTGCATTTGAAACTGTTTTTCTTGAGTATCGGAGAGGCAATCGGAATTCCTAGTGTAGCGGTGAAATGCGTAGATATTAGGAGGAACACCAGTGGCGAAGGCGGATTGCTGGACGACAACTGACGGTGAGGCGCGAAAGCGTGGGGAGCAAACAGGATTAGATACCCT
+
FGGGGGEFGGGFGGGGGGGGFGDGGGGGGGGGGGGGGGGGGGGGGGGFGGGGGGGGCFFGGCFFGEGDFGGGGGGGGGGGGFGGGGGGGGFGGEEGGGFGGGGGGGGGGGGGGGGGGGGGGGEFGDEFGFGGEFGGFGGGGGGGGFGFG>FGGGGFF<FGDFGGGFGGGGGGG/@EGD/=FFFEBFGG1CCCFGGFEEG>D9=C?DGGGFGGGFFGGFCCCBFFCGGFGGFGGGGFFGD@G@GEGDFDEGGGGFGGGFGCEFGFDGGGFFGCDF<F6CDFGGGFAGFDFGFGGGGGFFFCGEGGGGBGDGGGFGGGGGGGGGGGEFGGFGFFFFEFFGFGFEGGGGGEEGGGGGGGGGGDGGGGGGGGFGGGFEGGGGFGGGGGGGGGGGGGGGGGGGGGGGGGGGGGGGFFFCCCCC
@sI 373
TGGGGAATATTGGGCAATGGGCGCAAGCCTGACCCAGCAACGCCGCGTGAAGGAAGAAGGCTTTCGGGTTGTAAACTTCTTTTGTCAGGGACGAGTAGAAGACGGTACCTGACGAATAAGACACGGCTAACTACGTGCCAGCAGCCGCGGTAATACGCAGGTGGCAAGCGTTGTCCGGATTTACCGGGTGTAAAGGGCGTGTAGCCGGGAAGGCAAGTCAGATGTGAAATCCACGGGCTCAACTCGTGAACTGCATTTGAAACTGTTTTGCGTGAGTAGCGGAGAGGCAATCGGAATTCCTAGTGTAGCGGTGAAATGCGTAGATATTAGGAGGAACACCAGTGGCGAAGGCGGATTGCTGGACGACAACTGACGGTGAGGCGCGAAAGCGTGGGGAGCAAACAGGATTAGATACCCT
+
GGGGG7FFCFFGGGGGGGD,EFGGGDGGFC<CGAGGGFFG@CFGGEF=FG?ECCFFGFEFFGGFGDFGAECCF?5CFGFABFGCFGGGGGGFFEF+E<FD?FGGGBFF:DEFGGEEF7FG,CEDFFEGE7<@FGGFFF@FFG,:CBEG@@>7>D;FG**4<FFF,,?CFC1*<:FC:FGGG93?3+<?:37<G246611)>5<?@D>8C+<<A8C>@<C7><,CCBC4CCF?>;FECB:EF836FC;6;AFDC7;B,GFDC=CGGGFC@,==EA5F=B+7FF@F9FA8G@@GGFGGF@CAFGGFGGFF8EFFF=:=,6EF@DFC9FCGGGGFFFCGFFEFFGGGEFFEEEFEFFGGGGGGGGGGGGGGGGGC@EGGGGGGGGGGGGGGGGGGGGGFGGGGGFGGGGGGGGGGGCCCCC
@sI 374
TGAGGAATATTGGTCAATGGACGAGAGTCTGAACCAGCCAAGTAGCGTGAAGGCTGACTGCCCTATGGGTTGTAAACTTCTTTTATATGGGAATAAAGTATTCCACGTGTGGGATTTTGTATGTACCATATGAATAAGGATCGGCTAACTCCGTGCCAGCAGCCGCGGTAATACGGAGGATCCGAGCGTTATCCGGATTTAGTGGGTTTAAAGGGAGCGTAGGTGGATTGTTAAGTCAGTTGTGAAAGTTTGCGGCTCAACCGTAAAATTGCAGTTGAAACGGGCAGTCTTGAGTACAGTAGAGGTGGGCGGAATGCGTGGGGTGGCGGTGAGATGCTTAGATATCACGAAGAACTCCGATTGCGAAGGCAGCCTGCTAAGCTGCAACTGACATTGAGGCTCGAAAGTGTGGGTATCAAACAGGATTAGATACCCT
+
EGGGGGFGGGGGGGGGGGC8FGGGGGGFGGGGGGGCEGFC6FFGFGGGGGGGG,BAEGGGFGFFGGGGFFEFGDGGGGCGCFGGGGGGGGGGGGEFGCF9FGCGGGG+ABD7F<FGGGGGGGGGGGGGG9EFGGGGGGGFGGGGGGGGGGGGGGGG<,ADFDFG>EG+@C7E@E@FFFEGFFC>*54*58C9F;FGGGG8G&@6?F8F.CC9+?F5<;F8'GGGF85GGFCFEFG=7FEF;FFG@ACGEECECDCBE5FF<<=GFGFE>AGFGF;C4CF6.#FA:FGFDEAAEFC:,FE<GEE=F4+GEEEE64++CFEC@,=6)CBEE=C9,AC4,C,DE4F:FFGGCFE<FGEDFFFC+GGGFDFFEFEEGFFC,6?;F9FGGFC,F<E@@8GGGGGGCDFCGGGGGGGFGFFFFEF9AGGGGGGGFFGCCCCC
@sI 375
TGAGGAATATTGGTCAATGGGCGAGAGCCTGAACCAGCCAAGTAGCGTGCAGGACGACGGCCCTATGGGTTGTAAACTGCTTTTATGCGGGGATAAAGTGAGGGTCGTGTCCCTTTTTGCAGGTACCGCATGAATAAGGACCGGCTAATTCCGTGCCAGCAGCCGCGGTAATACGGAAGGTCCGGGCGTTATCCGGATTTATTGGGTTTAAAGGGAGCGCAGGCCGCCGGGCCAGCGTGTTGTGAAGTGCAGTCGCTCAACCTCGGCACTGCAGCGCGAACTGGCCAGCTTGAGTGCGCGAGAGGTTGGCGGAGTTCGCCGTGTAGCGGTTAAATGCTTAGATATGGCGAAGAACTCCGATTGCGAAGGCAGCTGACGGGTGCGTAACTGACGCTGATGCTCGAAAGTGCGGGTATCGAACAGGATTAGATACCCT
+
DFFGGGGGGGGGGGGGGGGD8FGGGGGGGGGGGGGGGG<FFGFGGGGGDGGGGG,CFGEGECEGGGFGCGGGEGGGFFGGGGGGGG,,BFF+@FFFAFEG,C,++BEGDF8BE,=,=F+>B,8><DF++@CGF<DFF999BFCFGGEGGGFGGGGGGGGGFGFGCCEF<FCGGFC77<*CC<:<*<EE*:*89@CE*55<:*<+<F8*A?FCCF*);(:529C3>E*)*****2;0C58;?838+<99=**<)+;,>>5CC*11,,?>>25/7F>GGFC;*@8+<><<,CGG@@++++83,,6++>CCGC?7,+EE@++BGGGGAF7FE@,A9FE=ECE?9;EFFC7FEA,AFGGEGCGFCFCGGFGFB6,FB,@8C,C+,GFC,GGGGGFFC;,,DBGF<@GGEGEFE:GGGGDGGGF<FFFGGGGGGFGCCCCC
@sI 376
TGAGGAATATTGGTCAATGGACGAGAGCCTGAACCAGCTAAGTAGCGTGAAGGATGAAGGTTCTATGGATTGTAAACTTCTTTTATACGGGAATAAACGAATCCACGTGTGGATTTTTGCATGTACCGTATGAATAAGGATCGGCTCACTCCGTGCCAGCAGCCGCGGTAATACTGAGGATCCGAGCGTTATCCGGATTTATTGGGTTTAAAGGGAGCGTAGATGGGTTGTTAAGTCAGTTGTGAAAGTTTGCGGCTCAACCGTAAAATTGCAATTGATACTGGCAGTCTTGAGTACAGTTGAGGTAGGCGGAATTCGTGGTGTAGCGGTGAAAGGCTTAGATATCACGAAGAACTCCGATTGCGAAGGCAGCTTACTAACCTGTAACTGACATTGATGCTCGAAAGTGTGGGTATCAAACAGGATTAGATACCCT
+
EGGGGEGGFGEGGGGGGGFGGGEFGEGGGGDGGGCFGFCGGFGFGGGBFGGGGGGF,FFFEGFGDFFFGGFGGGGGF9FFEAFGGGDGGGGGG8EFF9CCGGEGGGGGFGGGGGGFGGGGAEGGGAFGGGGCFGGFGGFGGFEG@7+FFFFDFG?FGGFFGFDF7@FBFEC,<E9,F@@F@CBFE@8CGG0BC;F.GEEGGFGGFGFE<FAC7F@AGF77C?C=+97?CG<7@FG>C0<EGF<G@0<6$F8@,(CF=FFF2CGGCFFFCFFFE<DFFFDCGFEA,B?,8CE9EF@A=F?FGE9F?EC=EGFGGFE@8C8=AF>EAEEFFEE,CA,8GDFGFFF:<CGGGGF9GGGGGGGGGGGGGEAGE@F9AGFEFGFFFFFGFFDGGGGFCFFGEDGGGGGFDGFDGGF<GGGGEFFFFGGGGGGFDFECCCCC
@sI 377
TGAGGAATATTGGTCAATGGACGAGAGTCTGAACCAGCCAAGTAGCGTGAAGGATGAAGGTTCTATGGATTGTAAACTTCTTTTATAAGGGAATAAACGGATCCACGCGTGGCTTTTTGCATGTACCGTATGAATAAGGATCGGCTAACTCCGTGCCAGCAGCCGCGGTAATACGGAGGATCCGAGCGTTATCCGGTTCTATTGGATGTAAAGGGAGCGTAGATGTGTTGTTAAGTCAGTTGTGAAAGTGTGCGGCTCAACCTTAAAATTGCAGTGGAGACTGGCAGTCTTGATTACATTTGACGTAGGCGGAATACGTGGTGTAGCGGTGAAATGCTTAGATATCACGAAGAACTCCGATTGCGAAGGCAGCTTACTAACCTGTAACTGACATTGATGCTCGAAAGTGTGGGTATCAAACAGGATTAGATACCCT
+
<A,EFFGGCGGGFFGGGGG@FGGGG@F@FFFGGGGGFGFGGGGFFFD@F@FGG<EFFFFG6<EGGGE8,C@FACFEFGDGECGGGGG<CAB,F<CCE9,,4449=,C+@+47+B,AFFCFFG9FFFEEGGFEEFGGGG,CBFEGGFE,,,,AFFGGGD>FEDFEG+@BEE*3EAECE*C<7DA>*>:7<<BCCG*8*=+,3@B9:#2#<<9;;7:;@9EA;6FCF&C09E@;@@8#>0@@18FE=<,7@36++?>@@,,CA,<D9,6,,4,34,DEA9D=A,B,,,,FD?EF;,,?=4,8+4,8?+4FE?GF@C@,EGGFFDGE=CCC;;CF<?BFCCE,,9C8F<DDEEFBCECGFDACFEC:;,FF@ECFEFEGFC5F@DFGFGFFFE,<<9DEFCGGC@F9FEGGFCC,FEF,F<FFFFGGGFGGGGGCCCCC
@sI 378
TGAGGAATATTGGTCAATGGACGAGAGTCTGAACCAGCCAAGTAGCGCGAAGGATGAAGGTTCTATGGATTGTAAACTTCTTTTATACGGGAATAAACGGATCCACGTGTGGATTTTTGCATGTACCGTATGAATAAGGATCGGCTAACTCCGTGCCAGCAGCCGCGGTAATACGGAGGATCCGAGCGTTATCCGGATTTATTGGGTTTAAAGGGAGCGTAGATGGGTTGTTAAGTCAGTTGTGAAAGTTTGCGGCTCAACCGTAAAATTGCAATTGATACTGGCAGTCTTGAGTACAGTTGAGGTAGGCGGAATTCGTGGTGTAGCGGTGAAATGCTTAGATATCACGAAGAACTCCGATTGCGAAGGCAGCTTACTAACCTGTAACTGACATTGATGCTCGAAAGTGTGGGTATCAAACAGGATTAGATACCCT
+
<CFFGGGGGGGGGGGGGGGFEFEEGGGGGGGGGGGGGGGCFGGGGGGGGGGGGGGGFFFGG9?FGGFGGGGEFGGGGGGGG9FGGGGGGGGEEFGGGGGGGF@FFGGGGGDGG9EFFGGFGGGGGFGG+8FFGGGDGGGGGDEGGGGGGGG@CFFGGGGFGCEFE>FGGGDC;C*CC*:FDGFGGDCFFGG>GGGEGGE872FGG6GEGGGGC>EAE9GEFFGF@&FFCGFCF=FA<@FG7CF=FC,GFFCB:@C;FEFGEGGGGGFGFFG6=?9DCFGFGGFFCGFACGGGFGGGF@EFDGFF<ECEGGGFECEEEGFGGGGE=F7FCFEFEACBFEC,CGGGGGFCGGGGDCEGFDGFEF:8GGGGGDFGGFGGFC<FGGGGGGGGFGGGFGGGGGGGGGFFFFGGGGGGFFFGGGFGGFGGGGGGGGGCCCCC
@sI 379
TGAGGAATATTGGTCAATGGACGAGAGTCTGAACCAGCCAAGTAGCGTGAAGGATGACTGCCCTATGGGTTGTAAACTTCTTTTATATGGGAATAAAGTATTCCACGTGTGGGATTTTGTATGTACCATATGAATAAGGATCGGCTAACTCCGTGCCAGCAGCCGCGGTAATCCGGAGGATCCGAGCGTTATCCGGATTTATTGGGTTTAAAGGGAGCGTAGGTGGATTGTTAAGTCAGTTGTGAAAGTTTGCGGCTCAACCGTAAAATTGCAGTTGAAACTGGCAGTCTTGAGTACAGTAGAGGTGGGCGGAATTCGTGGTGTAGCGGTGAAATGCTTAGATATCACGAAGAACTCCGATTGCGAAGGCAGCTCACTAGACTGCAACTGACACTGATGCTCGAAAGTGTGGGTATCAAACAGGATTAGATACCCT
+
GGGGGGGGGGGDFGGGGGGGGGGGGGGFGGGGGGGGGGGFGGFGGGGGGGGGGGGGGFFGGGGGGCGGGGGGGGGGGGGGGGGGGGDDFGGGGGFFFGGGEGFGGGGGG=FECEGGGGEFFGGGGFG9EFGGGGGGGGGGGGDGGGGGGGGG7FDGGGGCFGGGGGGGEGDG,;CF7>@8,D7,CCGGGD>>FGEC=EGG/47CFGG>F>GGFDCAE>C>@BG=FFF4<6C:CF@*@(5<<CFGGGGDFFFGGFG9=7GGGGEDC;:FCFFFF<.E=1:ADCGFGGGFDEEA;?8EFDDFGF=GEGGGFCEE88CCGGFFF==+@@7CCGGGFGGFAGEDFD9GGGGGGGFCFFCGGGF@CEEFGGGGGGGGGGGF<FGFCGGGGGGGGGFEFGFFGDGGGGGGCGEGGEFCGGGGFCE@FGGGGGFAF@@CCC<C
@sI 380
TGAGGAATATTGGTCAGTGGACGAGAGTCTGGACCAGCCAAGTAGCGTGCAGGATGACGGCCCTATGGGTTGTAAACTGCTTTTATAAGGGAATAAAGTGAGTCTCGTGAGACTTTTTGCATGTACCTTATGAATAAGGACCGGCTAATTCCGTGCCAGCAGCCGCGGTAATACGGAAGGTCCGGGCGTTATCCGGATTTATTGGGGGTAAAGGGAGCGTAGGCCGGAGATTAAGCGTGTTGTGAAATGTAGACGCTCAACGTCTGCACTGCAGCGCGAACTGGTTTCCTTGAGTACGCACAAAGTGGGCGGAATTCGTGGTGTAGCGGTGAAATGCGTAGATATCACGAAGAACTCCGATTGCGAAGGCAGCTCACTGGAGCGCAACTGACGCTGAAGCTCGAAAGTGCGGGTATCGAACAGGATTAGATACCCT
+
FF<CFGGGGGGCFFGGGGGGGGG@+FGFGFG,CEFGGG=EFGDFFGGGGGGGGGGGGGGGGGGGGGFGGGDDCFFG,C?@FFFC?EFC,E,BA@EEFFGGFGGGGGGFGGG<EF,?BC:FCGGGGGGDF9CEF?FGGGD@CF++C7+B,5E?AFCG=FG?CFCF8?C7>@CFAF7C*35>>;FFGGDG:<1,?BF05=84;=FGFB73=<$=4,<FE1F6:98=77C3EC@A=9ADF9<:FGC=@@@F;5;298A0=6=72<,,AE@3,4+5GFCC>=7D=,FB8GD8D=9GFFECCC,:,,>,8+GFCFF@D87EDFFGGGEGFGGFAFFA@@@=4-EGGGGFDGGGGCGGFF7DFGFGFCFDF9GFGGGGGGGFFGEGCEEFEGGGGGGGGGGFA:FB,DGGFFC@::GGGGGEGGFFCGGGGGFFF<FCCCCC
@sI 381
TGAGGAATATTGGTCAATGGACGAGAGTCTGAACCAGCCAAGTAGCGTGCAGGATGACGGCCCTATGGGTTGTAAACTGCTTTTATAAGGGAATAAAGTGAGTCTCGTGAGGCTTTTTGCATGTACCTTATGAATAAGGACCGGCTAATTCCGTGCCAGCAGCCGCGGTAATACGGAAGGTCCGGGCGTTATCCGGATTTATTGGGTTTAAAGGGAGCGTAGGCCGGAGATTAAGCGTGTTGTGAAATGTAGATGCTCAACATCTGCACTGCAGCGCGAACTGGTTTCCTTGAGTACGCACAAAGTGGGCGGAATTCGTGGTGTAGCGGTGAAATGCTTAGATATCACGAAGAACTCCGATTGCGGAGGCAGCTCACTGGAGCGCAACTGACGCTGAAGCTCGAAAGTGCGGGTATCGAACAGGATTAGATACCCT
+
FFGGGGGGFF9FGFGGGF@EFGGGGGGGGGGGGGGGGGGGGGGGGGGGGGFFGGGGGGGGGEGFGFFGGGGGBFGGGFGGGGGGGGGGGGGEEFFGGGGGGGDGCGGGCGGGGGGGGGGGGGGGGEFFGGFFGGFGGGGGGGG7E8CFGGGGGGGGGCFCFGGGGCFGGGGGC;-@?GGG@GGG1C:B644:CFECEEEGGDGBFCFGG#<9CFEFGDG>DGECFCG8CGFF<CDFGF;AF@7GE,C7FGCD@E4D7GFCFFFFGCCGGGGFGEGGGFCGGGGGGGGFE>,BDBCGGFGGFA9EF6DEGGFFFGEGGD@?BFGGBGGECCFGGGGFGGFFDFEF8GFDFAGGGGGGGGGEECGGGGGGGFGGGGGGEFGGEGGGGFEGGGGGGFEGGGGFFGGGGGGGGGGFGGGGGGGEGGGGDFGGFGGCCCCC
@sI 382
TGGGGAATATTGCACAATGGGGGAAACCCTGATGCGGCGACGCCGCGTGAGCGATGAAGTATTTCGGTATGTAAAGCTCTATCAGCAGGGAAGAAAATGACGGTACCTGACTAAGAAGCCCCGGCTAACTACGTGCCAGCAGCCGCGGTAATACGTAGGGGGCAAGCGTTAGCCGGATTTACTGGGTGTAAAGGGAGCGTAGACGGCATGGCAAGCCAGATGTGAAAGCCCGGGGCTCAACCCCGGGACTGCATTTGGAACTGTCAGGCTAGAGTGTCGGAGAGGAAAGCGGAATTCCTAGTGTAGCGGTGAAATGCGTAGATATTAGGAGGAACACCAGTGGCGAAGGCGGCTTTCTGGACGATGACTGACGTTGAGGCTCGAAAGCGTGGGGAGCAAACAGGATTAGATACCCT
+
FGGGGGGGGGGGGGGGGFGGGGGGGGGGGGGGGGGGEGGGGGGGGGGGGGGGGGGGGGGEGGGGGGG@DFGCFFGGGGGFFBFFGGGGFGGGGGGGGFGGGG>BFGGGGGGGFFDFGFFG7FCEGFGFGGGGCCGEFGGGGCFGDEGGFEGGGGGGGGGGGDGGGGGGE:F#?CCE>G?AFG9CGGGGG7FFCFG1AEGCDD;FGGGGGGGGCAFEF?>:BBFDGC:GGGGGGGGGCGGFEGFGEGGFDFFFCFFF9D?DE88'3<FFEDGF<GGGGGGGD?EECFG@EGCDDB9EGE@9GFDGAGEGGFE;FFGGFFFFGGGGGGGFFEFGGFFFGGFE:CGGFFB:GGGGGGGGGGGGGGGGGGFGGGGGGFGGGGGF8GFD7GGGGGGGGGGGFGGGGGGGGGGGGGGCCCCC
@sI 383
TGAGGAATATTGGTCAATGGACGAGAGTCTGAACCAGCCAAGTAGCGTGAAGGATGAAGGTTCTATGGATTGTAAACTTCTTTTATACGGGAATAAACGAATCCACGTGTGGATTTTTGCATGTACCGTATGAATAAGGATCGGCTAACTCCGTGCCAGCAGCCGCGGTAATACGGAGGATCCGAGCGTTATCCGGATTTATTGGGTTTAAAGGGAGCGTAGATTGGTTGTTAAGTCAGTTGTGAAAGTTTGCGGATCAACCGTAAAAATGCAATTGAGACTGGCAGTCTTGAGTACAGTTGAGGTAGGCGGAATTCGTGGTGTAGCGGTGAAATGCTTAGATATCACGAAGAACTCCGATTGCGAAGGCAGCTTACTAACCTGTAACTGACATTGATGCTCGAAAGTGTGGGTATCAAACAGGATTAGATACCCT
+
EGEFE;EFGGGCFEGGGFGFDGGEEEGFGGGG9@FFDGFA,EFEEFGFFG@EEGGGGG,FFEEGGGCGDF9FFFFCGGFGFGGGGGGGFFGE+EDFGGFEFD,BEGCFG?FGF@<9CB=FGGGGCBFGCDAEAFFCFFGG,8+84>+BF,,736FFF9FG,DF8+=CE<<FG9=*8@:*8,@:>>>EEGGGCEF>5C:,<B;CGF>C:74F4?BE-CC==;;)+.DD?28F33B<8>9F:EGF7<@,13&69#=7,,39>CEE@,,=9,4?3,<DFDC6=DCF<EF95FFGEEEFFFFFEEGDFA8C:?,GFGFC=C=D<GDDE=GEFFFGGGGGGFEF8GGFEFCF@GGFGGFCEGFFEGEEBCGGGGFEFCFEE?EC;8GGGGGGGGGGGGGGGFFCE8CFGGFGGFGFGF9CGGDEC9GGGGGGFECGCCCCC
@sI 384
TGAGGAATATTGGTCAATGGACGAGAGTCTGAACCAGCCAAGTAGCGTGAAGGATGACTGCCCTATGGGTTGTAAACTTCTTTTATACGGGAATAAAGTGAGCCACGTGTGGCTTTTTGTATGTACCGTATGAATAAGGATCGGCTAACTCCGTGCCAGCAGCCGCGGTAATACGGAGGATCCGAGCGTTATCCGGATTTATTGGGTTTAAAGGGAGCGTAGGCGGGTTGTTAAGTCAGTTGTGAAAGTTTGCGGCTCAACCGTAAAATTGCAGTTGATACTGGCGACCTTGAGTGCAACAGAGGTAGGCGGAATTCGTGGTGTAGCGGTGAAATGCTTAGATATCACGAAGAACTCCGATTGCGAAGGCAGCTTACTGGATTGTAACTGACGCTGATGCTCGAAAGTGTGGGTATCAAACAGGATTAGATACCCT
+
FGGGGGGGGGGGGGGGGGGCGGGGGGGGGGGGGGGGFGFFGGGGGGGFGGGGGGGGGGGGGGGGGGGGGGGGGFGGFGFGGGGGGGFGFGGGGGEFGGGGGGGGGGGGG8FEGGGGGGCEEFFAE<9FGGGFGGFDFGFE@ECGEG@FFCFGGGGGGGGGGGGGGC7FGGGGGA*@FEE8,>DFEFGGGG7:CFGG*,FGFG:CFGCG>GFC2F*-::FF@CCGFEGDD:6G:FF@CFGFEGBFAEDFF@9EGGG?GGE=CGGGGEDGF=GFF<FFB;(D<BB=@FFE@,FF>FFFDGGGGGGGGEGGFDEF>D7GGGGGGGGGAGDGGGGFFGGFGGGDF;C8DGGFGGGFGGGGEGF@GFE=FFFGGGGGGGGFGGGGGGGGGGFGEFFFFFFGGGGGGGGGGGGGGGGGGGGGFCFFFFGGGGGGGFCCCCBC
@sI 385
TGAGGAATATTGGTCAATGGGCGAGAGCCTGAGCCAGCCAAGTAGCGTGCAGGATGACGGCCCTATGGGCTGTAAACTGCTTTTATAAGGGGATAAAGTGAGAGTCGTGACTCTTTTTGCATGTACCTTATGAATAAGGACCGGCTAATTCCGTGCCAGCAGCCGCGGTAACACGGAAGGTCCGGGCGTTATCCGGATTTATTGGGCTTAAAGGGAGCGTAGGCCGGAGATTAAGCGTGTTGTGAAATGTAGACGCTCAACGTCTGCACTGCAGCGCGAACTGGTTTCCTTGAGTACGCACAAAGTGGGCGGAATACGTGGTGTAGCGGTGAAATGCTTAGATATCACGAAGAACTCCGATTGCGAAGGCAGCTCACTGGAGCGCAACTGACGCTGAAGCTCGAAAGTGCGGGTATCGAACAGGATTAGATACCCT
+
FCGGGGGGGGGGGGGGGGGG8FFGGGGGGGGGGGGGGGGGGGGFFGEFGEGFGEGGGFGGGGGFGG<FFGGEFFFGGGGGCAFGGGG9FFFG+,BFGFGCAFGF=E@=CGGFGGGGGGGGG9@FDGGGGGGGEFFGGGFFGDCBEC=DFCF9BF7FFGGGFE@C7CEGGGGGFCEGDGGGC,FGGGC<BEE8CFGE5EC3D=FC5=72<CFFGGG27*:9A7417?C:E7<E?7F>>9-F<@0=CCE=?E6@*EEB8@+FGFCD@3,=7FGFGDGFBC+D8FGEGGGFF<DF:C=7EFFGGFDGGDFCCGF;BFDDGGGGFDE6FGEGFDDDGGFGGGGGGGGGGGGGFAGGFCFB@DFGGGGGGGGGGGGGGGGGGGGGGGGFAGFGGGFGGGFFFFGGFFFAGGGGGGGFGGGGGGGFGGGGGGGFF<@CCCCC
@sI 386
TGAGGAATATTGGTCAATGGACGAGAGTCTGAACCAGCCAAGTAGCGTGAAGGATGACTGCCCTATGGGTTGTAAACTTCTTTTATACGGGAATAAAGTGAGGCACGTGTGCCTTTTTGTATGTACCGTATGAATAAGGATCGGCTAACTCCGTGCCAGCAGCCGCGGTAATACGGAGGATCCGAGCGTTATCCGGATTTATTGGGTTTAAAGGGAGCGTAGGTGGATTGTTAAGTCAGTTGCGAAAGTTTGCGGCTCAACCGTAAAATTGCAGTTGAAACTGGCAGTCTTGAGTACAGTAGAGGTGGGCGGAATTCGTGGTGTAGCGGTGAAATGCTTAGATATCACGAAGAACTCCGATTGCGAAGGCAGCTCACTAGACTGCAACTGACACTGATGCTCGAAAGTGTGGGTATCGAACAGGATTAGATACCCT
+
@FGGGGGGGGGGGGGFGGGGGGG7:@FGGDDFGGGGGGGGGGGGGGGGGGGFFGGGFFFFGGGGGGGGFGCGGGGGGGGGGGGGGGGGGGGG@FGGGGGGGGGGGGGGGGGFGGDGGGGGFGGGGGGG<DFGFGGGF,?FFD@CGGGFCGFGGFFGGGGCGGGGGD7FGGEGGG7FFFGGFDGFFEGCG0<5GGG7CCF9:C-FFGGG>FEFGGGFC>:CCCDCA9.8GFC@CG76C?><CF6CCCDFGGEC4EF8DDGFGGFDGGDFFGE5FGE=D=<C8CFFFGF:28FFDF8GGGGGGGGGGGGEGFGGFGC7GGGGFFB65EEFGGGFCGGGGFECGDBBGGFFGFGGFGGGGGGGGGGGGFFGGGGGGGGGGGGGGGGGGFEGGGFGGGGGGGF@CGGGGGGGGGGFGGGGGGGGGGGGGFGFF?GCCCCC
@sI 387
TGAGGAATATTGGTCAATGGACGAGAGCCTGAACCAGCCAAGTAGCGTGAAGGATGACTGCCCTATGGGTTGTAAACTTCTTTTATAAAGGAATAAAGTCGGGTATGGATACCCGTTTGCATGTACTTTATGAATAAGGATCGGCTAACTCCGTGCCAGCAGCCGCGGTAATACGGAGGATCCGAGCGTTATCCGGATTGATTGGGTTTAAAGGGAGCGTAGATGGATGTTTAAGTCAGTTGTTAAAGTTTGCGGCTCAACCGTAAAATTGCAGTTGATACTGGATATCTTGAGTGCAGTTGAGGCAGGCGGAAGTCGTGGTGTAGCCGTGAAATGCTTAGATATCACGAAGAACTCCGATTGCGAAGGCAGCTTACTAACCTGTAACTGACATTGATGCTCGAAAGTGTGGGTATCAAACAGGATTAGATACCCT
+
EFFGF8FGGGGGGGGFGCF8FF>GGGGGGDFGGGGGF8@DFGGGGGEGGDGGGGGGEF@<FAEGGGFGGGF7FFCFG,EFG<?E9,FGE<<<EAFGGDED7=EGGC,:CFGGCFE7EGGGGEFAEEF<@@AAF9@D?FDGD,:4B=+F@FGCGB=E+A,+8=>>CG+@CGEA=,4<**<@,D7DB**5>5ED1C<7/4F152CF>FF<3C:C8:<0@8@27C>;C;7DE<F@@?@:3?<FFC7#,B9CF/CC>=3>FF:>:FAGF>BDF>,FFF;=,;==D=@B@EC:,FFEBGGGFFE?9,,4:8:@FCC@4,+=EEGCGDGE>:,,@,<EA998DC9=ECGFFGF<FFFEC,7F8,GGGC@<CF@GF@GFGGGFGF?,FGFGGGECFEEFFAGFCGGGGEGFGGGGGGF@GGGGFC,=6,AF<C,GGGGC@CCC
@sI 388
TGAGGAATATTGGTCAATGGACGAGAGCCTGAACCAGCCAAGTAGCGTGAAGGATGACTGCCCTATGGGTTGTAAACTTCTTTTATAAAGGAATAAAGTCGGGTATGGATAACCGTTTGCATGTACTTTATGAATAAGGATCGGCTAACTCCGTGCCAGCAGCCGCGGTAATACGGAGGAGCCGAGCGTTATCCGGATTTATTGGGTTTGAAGGGAGCGTAGATGGATGTTTAAGTCAGTTGTGAAAGTTTGCGGCTCAACCGTAAAATTGCAGTTGATACTGGATATCTTGAGTGCAGTTGAGGCAGGCGGAATTCGTCGTGTAGCGGTGAAATGCTTAGATATCACGAAGAACTCCGATTGCGAAGGCAGCTTACTAACCTGTAACTGACATTGATGCTCGAAAGTGTGGGTATCAAACAGGATTAGATACCCT
+
EFGGGGGGGGGGGGGGGGGGGGGGGGGGGGGGGGGGGGGGGGFGGGGEGGGGGGGGGADGGGGFFGGGGGG@FGDGGGGGGGFGGGGFECFFGGGGG9:BCCCBFGFCGGF,EFGEGGFCGACFFF9FFFGGGGGGGGGGFGCFGGGGGFGGDFFGGGG=CFGCCDECGCFGGG?FEFCF*@@CCCGGG*=FGC7=E5FG<C#GFF@=8%:CFC=:E9<E(04+/47DDFGGF:?BC5F@CF'EFG9EC=/CCDFGGFDAFC,<7BAEFFFBFF<F@8+6A>C,A,<:,=A,0,FF8E8EFECGGGGEGFC@48GEB:+,A96=)FCFFAC,@C,,,C:8GFFFDEF@FFACEF7GGGGGCGGGGGGGGGDCFDFFFFE?GGGGGGGGFGEGGGGGGFFACCDGGGGGGGGGGGGFFFCFFGGGGGGFGGGCCCCC
@sI 389
TGAGGAATATTGGTCAATGGACGAGAGTCTGAACCAGCCAAGTAGCGTGAAGGATGAAGGTTCTATGGATTGTAAACTTCTTTTATACGGGAATAAACGGATCCACGTGTGGATTTTTGCATGTACCGTATGAATAAGGATCGGCTAACTCCGTGCCAGCAGCCGCGGTAATACGGAGGATCCAAGCGTTATCCGGATTTATTGGGTTTAAAGGGTGCGTAGGCGGTTTGATAAGTTAGAGGTGAAATACCGGTGCTTAACACCGGAACTGCCTCTAATACTGTTGAACTAGGGAGTAGTTGCGGTAGGCGGAATGTATGGTGTAGCGGTGAAATGCTTAGAGATCATACAGAACACCGATTGCGAAGGCAGCTTACCAAGCTATATCTGACGTTGAGGCACGAAAGCGTGGGGAGCAAACAGGATTAGATACCCT
+
CGFGGGGGGGGGGGGGGGGGFFEGGG@FGGGFGEFGGFGCFCFGGGG@FCFFFGGGGFFDC<AAFCF?FGFFFGGFGGGGGF9<EGGGGGGGGG@GGGGGGDEGEFGFGFGCGFFFGGGFGDCGCF<FFF?FGDFFFAFG,,8B@F7B@EGGGCEDFGGCGEDGCEFDGGGE,3DC@*@*,@DC<>ECG7C8CFEG=7CFG+@FCCC$CCC:585AE@C>21EC<;1C@,39;997F;:3<@,FF@78-BEFCGC@7GGCGEGGGFFF@8B59E89FFDCFDFEAFC?GFFA===E=EEC8F6GGGCCEF<GFFGGGEDFFECB=CC9FAFAAGFCECE?,8F9FFFFFE<FB:EGFFEC+EF7FFFGGGGFGGGFGGGFEGFEGFGGGFCGGGGF,GGFCFFFGGGGFFGGGGGGEGGFGGGGGGGGGGGCCCCC
@sI 390
TGAGGAATATTGGTCAATGGACGAGAGTCTGAACCAGCCAAGAAGCGTGAAGGATGCAGGTTCTATGGATTGTAAACTTCTTTTATACGGGAATAAACGAATCCACGTGTGGATTTTTGCATGTACCGTATGAATAAGGATCGGCTAACTCCGTGCCAGCAGCCGCGGTAATACGGAGGATCCGAACGTTATCCGGATTTCTTGGGTTTAAAGGGAGCGTATATGGGTTGTTTAGTCAGTTGTTAAAGTTTGCGGCTCAACCGTAAAATTGCAAGTGATACTGGCAGTCTTGAGTACAGTTGAGGTAGGCGGAATTCGTGGTGTAGCGGTGAAATGCTTAGATATCACGCAGAACTCCGATGGCGAAGGCAGCTTACTAACCTGTAACTGACATTGATGCTCGAAAGTGTGGGTATCAAACAGGATTAGATACCCT
+
<EC<FCEG<FFFGGGGFG,8FGGGGGEEFAEFGGFGFG8?FC,CFF@,@BFGFFGA,CFGE@FCFDAFGDCFFCFDF,CE9EF<FGGGC=@:FDCFEF@ECFFGB,C+:BFCE<,E<FGF,EF?AEB@7>,4FEFGGFGF<FF+BGGGGDFDGFGGGGDGGGGD+=3<<FCC39DECGCGF7,>C7?EFG,:B@:CEE+<:8=FFF<CEFFFE5::C9C;3#;>@;=+>4CC#<1AEFGF@7+'=<<8:@C71=;@8=FBF9FEA:9E,?FD=5,CE:+FFFF8<CGE@495*DDED;E<8B9F9+?4+DC,,,C@CC@,:=>+)=4,@,<,,9FGGFEC,,,,:@B7C,@:<C@GGEGFB,?,:<EF<<GGGFGF<E9E?CFAGGFDDFF99DFF9GEGFEFC,GGEGC<DE9FF<E66,CFF<GGGFFFBCC@B
@sI 391
TGAGGAATATTGGTCAATGGTCGGCAGACTGAACCAGCCAAGTCGCGTGAGGGAAGACGGCCCTACGGGTTGTAAACCTCTTTTGTCGGAGAGTAAAGTACGCTACGTGTAGCGTCTTGCAAGTATCCGAAGAAAAAGCATCGGCTAACTCCGTGCCAGCAGCCGCGGTAATACGGAGGATGCAAGCGTTATCCGGATTTATTGGGTTTAAAGGGTGCGTAGGCGGCACGCCAAGTCAGCGGTGAAATTTCCGGGCTCAACCCGGAGTGGGCCGTTGAAACTGGCGAGCTAGAGTGCACAAGAGGCAGGCGGAGTGCGTGGTGTAGCGGTGAAATGCATAGATATCACGCAGAACCCCGATTGCGAAGGCAGCCTGCTAGGGTGCGACAGACGCTGAGGCACGAAAGCGTGGGTATCGAACAGGATTAGATACCCT
+
GGGGGFGGGGGFGGGGGGFGGGGGGGGGGGGGGGGGCGGDFFFGGDG@FGGG>@EEFGGCEGGFGCCFGEGGGFGGFGGFGGGGGGGGGEG+4AFGGGGFGGGEGGGGGGGFGD@+3=5B5CDGGGCGGGGGGGGGGEFFGFEGGCEFGGGGG@FGG,<>E7AF8=7FGD7@FGFDEFGCEFFFGCCFCCGGFCFGGG<BCFGGGGEGGGGG7<EFC?G6,954CDGDECC5?EF6@F<AF=48,<78==>FDDG>6EFFFB7C>%#C@#>.FC::7;<9>GGCCE,5,,<8EFC?8,EA8EEFFGEEE@B9++EDGF@=E9DDBECEE@FE??99=DF=A,?8C:CGGFFGC=DGCFF7:EEFFDCFEFFDGFFF,C8CGFEGGGEFEGEGGGGFCGGGGGGGEFGCEDGGGGGFGFGDCGGGGFCFGFGCCCCC
@sI 392
TGAGGAATATTGGTCAATGGACGAGGGCCTGAACCAGCCAAGTAGCGTGAAGGATGAAGGTCCTACGGATTGTAAACTTCTTTTATAAGGGAATAAACCCTCCCACGTGTGGGAGCTTGTATGTACCTTATGAATAAGCATCGGCTAACTCCGTGCCAGCAGCCGCGGTAATACGGAGGATGCGAGCGTTATCCGGATTTATTGGGTTTAAAGGGTGCGTAGGCGGTTTGATAAGTTAGAGGTGAAATTTCGGGGCTCAACCCTGAACGTGCCTCTAATACTGTTGAGCTAGAGAGTAGTTGCGGTAGGCGGAATGTATGGTGTAGCGGTGAAATGCTTAGAGATCATACAGAACACCGATTGCGAAGGCAGCTTACCAAACTATATCTGACGTTGAGGCACGAAAGCGTGGGGAGCAAACAGGATTAGATACCCT
+
<FGGGGGGDEGGGGGGGGGGGGGGGGGGGGGGGGGGGGFFGGGGGGGFFFGFGFFGGGFGGGGGGGEEFGGFFGGGGGGGGGGGGGGGGGGGGGFGGF8BEGGGGGGFGGFCEGE+<<FEGGGGGGGGGE9FFG;,CDFFGGFECGGFFGFGGGGG<<8<FGGFDCCGGC@FGFGGGE7*,26>*>@:FGGGGCFCE5C2;C=C@C:F<GGGF9FF8?CA(79*6>1FEE;@@EF<7=A,FF6@FF?@FFFGFD:0CEGGGFGFFC=7F6GFC9EF@C8CD=FFFE,GFFGF>FCGCGECEC8DFE7FFBC;;;D@GFGGFE=>5FCEDEC,FGGGGFCGGFF;DEGCGEFE:@FC7CGGGGGGGGGGGGFGFGGGDGGGFGGGGFGGGGFGGCECFGGGGGGGDGGGGGEGFEEDGGGFFGGGGGCGGFGCCCCC
@sI 393
TGAGGAATATTGGTCAATGGACGAGAGTCTGAACCGGCCAAGTAGCGTGCAGGATGACGGCCCTATGGGTTGTAAACTGCTTTTATAAGGGAATAAAGTGAGTCTCGTGAGACTTTTTGCATGTACCTTATGAATAAGGACCAGCTAATTCCGTGCCAGCAGCCGCGGTAATACGGAAGGTCCGGGCGTTATCCGGATTTATTGGGTTTAAAGGGAGCGTAGGCCGGAGATTAAGCGTGTTGTGAAATGTAGACGCTCAACGTCTGCACTGCAGCGCGAACTGGTTTCCTTGAGTACGCACAAAGTGGGCGGAATTCGTGGTGTAGCGGTGAAATGCTTAGATATCACGAAGAACTCCGATTGCGAAGGCAGCTCACTGGAGCGCAACTGACGCTGAAGCTCGAAAGTGCGGGTATCGAACAGGATTAGATACCCT
+
CFDGGGGGGGGGGGGGGGGGGGGGGGGFFEGGGGGGEDE@FFGGGGDFGEGGGGFFFFGGGGGGGGGGFFEEGGGFFGGGGGFGGGGGFFGGGGGGGGGDGGGGGGGGGGGGGGGFGFGGGGGGGGGGGGFGGGGGGGGFGGGGGGGGGGGGGGGGGGDBDFFFCC@7FCFGF9DFG*@CGFGE>FGGGCE5EGGGC=FGF.=BCF<::<F@9FFFE:C>B>EGF@=BGCFGG=F28DGGCCCCC<CFGCEC:GGFCDFGC?FGBB>CFGGEEECDEEC?>GGGFFFDFGFF=>+CEGGGGFFGGGGGGFF@@,EC7GGFFGEC@FCGGFF=FFC8;DFCD;E,FGFFE9GGGFGGGGGGGGGGGGGGGGGGGFGGGGGGGGCD9FAGGGFGGGFFDGGFFGGGGGGGGGGGGGGGGGGFGFGGGGGGGGGCCCCC
@sI 394
TGGGGAATATTGCACAATGGAGGAAACTCTGATGCAGCGACGCCGCGTGAGTGAAGAAGTATTTCGGTATGTAAAGCTCTATCAGCAGGGAAGATAATGACGGTACCTGACTAAGAAGCACCGGCTAAATACGGGCCAGCAGCCGCGGTAATACGTATGGTGCAAGCGTTATCCGGATTTACTGGGTGTAAAGGGAGCGTAGGTGGCTGTGCAAGTCAGAGGTGAAAGCCCGGGGCTTAACCCCGGGACTGCTTTTGAAACTGTGCGGCTGGAGTGCAGGAGAGGTAAGTGGAATTCCTAGTGTAGCGGTGAAATGCGTAGATAGTAGGAGGAACGCCGGTGGCGAAGGCGGCTTACTGGACTGTAGCTGACGCTGATGCTCGAAAGTGTGGGTATCAAACAGGATTAGATACCCT
+
FGGFGGGGGGGGGGGGGGGGGGGGGGGGGGGGGGGGGGGGGGGG>FGFGFCFFEGGGGGEEFFGGGGCFGGGGGGGGGGGGGGGGGGGGGGGDGGGGGGGGGGGGGFGGGGGGGGGGGGGGGGEGCGCFFGGGCEGFGGGDDEFEG8FFEFGGGG9D=FDFCFFGGGGGGGGGG?GGGE@GEFEGG0GF?ECFG@;=GGGDDF=GGD>GFCGGDCF?<D9GF=91C:CF>GGGGGFEFCFE<7EE<E@,FFDGGGFFC7==GFDEEGGGFGGFGGGGGGGFFCGGGGCCGDFD=EFECE:E9EB5GEFEGGEBEGGFF9FF9,F,FGGGGGFEEEDEGGGGGGGFBCEGEGGGGGGGFDGGGGGGGGGGGGEEDGGGGGGGEGGDGGGGGFCGGGGGFFEGGGGGGGFFGGCCCCC
@sI 395
TGAGGAATATTGGTCAATGGACGAGAGTCTGAACCAGCCAAGTAGCGTGAAGGATGAAGGTTCTATGGATTGTAAACTTCTTTTATACGGGAATAAACGAATCCACGCGTGGATTTTTGCATGTACCGTATGAATAAGGATCGGCTAACTCCGTGCCAGCAGCCGCGGTAATACGGAGGCTCCGAGCGTTCTCCGGATTTATTGGGTTTAAAGGGAGCGTAGATGGGTTGTTAAGTCTGTTGTGGAAGTTTGCGGCGCAACCGTAAAATTGCAATTGATACTGGCAGTCTTGAGTACAGTTGAGGTAGGCGGAATTCGTGGTGTAGCGGTGAAATGCTTAGATATCACGAAGAACTCCGATTGCGAAGGCAGCTTACTAACCTGTAACTGACATTGATGCTCGAAAGTGTGGGTATCAAACAGGATTAGATACCCT
+
EGEGGFCEFFFFGGGGGGGGGGGGGGGEFCFEFFFGGGCEFFEGGG@B@@FGFFGGGFDFECA9F9FFFEDCEGGFFGFFCFGGGFGGGGGEG@F5C<FEGG,BEF?+F7CGG@FGGGGGGGDFCFFGGGG@FGFGFFEDFFF@EFBF<?F8C+3>>,,B>EFFCE@FFGCFFFFCFGD*,6*>*1****1:>FFG1:C>7.F<<>.,F::<=#@:81;B0*;<=FG8>CG89<C9:'@3:3BA#<2FF@8@::B@#%FFCEF=AD9EFE9D;ABA@,D=FFECGFB5=<9C7GGFFGCGGGFGFEGEDGFED8GGGFFCFACC>==9GGFDFFFFGFF9GGCFGGGGGGGE@FCFEGGGFECFFFEGGFFGGGFFGGGGDFGGFC<EC@<DE9GFGGGGGEGGGGGFBGFFFECGGGFEFAEBGGGGGGGCCCCC
@sI 396
TGGGGAATATTGCACAATGGGGGAAACCCTGATGCAGCAACGCCGCGTGAGTGAAGAAGTATTTCGGTATGTAAAGCTCTATCAGCAGGAAAGAAAATGACGGTACCTGACTAAGAAGCCCCGGCTAACTACGTGCCAGCAGCCGCGGTAATACGTAGGGGGCAAGCGTTATCCGGATTTACTGGGTGTAAAGGGAGCGTAGACGGTTTTGCAAGTCTGAAGTGAAAGCCCGGGGCTTAACCCCGGGACTGCTTTGGAAACTGTAGAACTAGAGTGCAGGAGAGGTAAGTGGAATTCCTAGTGTAGCGGTGAAATGCGTAGATATTAGGAGGAACACCAGTGGCGAAGGCGGCTTACTGGACTGTAACTGACGTTGAGGCTCGAAAGCGTGGGGAGCAAACAGGATTAGATACCCT
+
FFGGGEFGGGGGGGGGFFGGGEGGGGGGGDFGGFGGGGGGGGGGCGG@FFGGGGGGFGCFG9FFGGGGGGGGFFGGGGGGGGGGGGGGGG=E@FDGGGGF9FGGGGGFGGGGGGFGGG?FGGGGGC@EGFGGGGFGGGGGGGGGDGDGFFGGGGGGFC@GGEGGGG7CCFGGGGDGGGG9GF>GGG0FEGGFFG>CEGG>:DEGGGGGGGFFGFFFGFGFGFAFFFGFGGGGGGEDCCGFCG:EGGGFGGFFFGGGGFDCGGFDGFCFE9GGFGGGCFGGFGGGGGFEEEFDE?C=GFGGGGGGFGEGFEFGGEDGDEAGGCGGGEFFFFFFBFFFD<GFB@GGFF@GGGGGGGGFGGGGGGFGGFCFCFDGGFGGGGGFEEFD>GGGGGEFCAEDGGGGFGEGE6EGGFCCCCCC
@sI 397
TGAGGAATATTGGTCAATGGACGAGAGTCTGAACCAGCCAAGTAGCGTGAAGGATGAAGGTTCTATGGATTGTAAACTTCTTTTATACGGGAATAAACGAATCCACGCGTGGATTTCTGCATGTACCGTATGAATAAGGATCGGCTAACTCCGTGCCAGCAGCCGCGGTAATACGGAGGATCCGAGCGTTATCCGGATTTATTGGGTTTAAAGGGAGCGTAGATGGGTTGTTAAGTCAGTTGTGAAAGTTTGCGGCTCAACCGTAAAATTGCAATTGATACTGGCAGTCTTGAGTACAGTTGAGGTAGGCGGAATTCGTGGTGTAGCGGTGAAATGCTTAGATATCACGAAGAACTCCGATTGCGAAGGCAGCTTACTAACCTGTAACTGACATTGATGCTCGAAAGTGTGGGTATCAAACAGGATTAGATACCCT
+
EFGGGFGGGGGFGGGGGGGGGGGGGGGGGGGGGGGGGGDFGGGGFFGBFGGGGGGEEFCGGFGGGGGGGGGFGFGGGGGGFEGGGGGGGGGGGGGGGGGGGGGFGGGGGGGFGGF@FFGGGGGGGGG>FGGGGGGGGGGGFFEGGGGGGGGGGGGGGGGGGGGGGGGGGGEFCGGG75FFGGGGGEGGGGEFGDEEGGGGCFGFG;FGDCCF/EG8E>GB;>CDEDDF;CEGCGCFGGFGFGFEGGGFFB6C:FGFGGGFFEFGGFEGGD<<F:FGGEFDGFFGGGFF@<DFEFC<FFGGGFD=FEGGEFCGDFB8GFDCFCCGFGDGFCFFFGFFGGFFF@9GGFGCFCDFCCCB,?GF7GGGGGFGFEAFGGGGFGGGGGGGGGGGGFFGGGGGGGGGGGGGGGGGGGGGGGGGGGFFFAGGGGGGGEECCCCC
@sI 398
TGAGGAATATTGGTCAATGGACGAGAGTCTGAACCAGCCAAGTAGCGTGAAGGATGAAGGTTCTATGGATTGTAAACTTCTTTTATACGGGAATAAACGAATCCACGTGTGGATTTTTGCATGTACCGTATGAATAAGGATCGGCTAACTCCGTGCCAGCAGCCGCGGTAATACGGAGGATACGAGCGTTATCCGGATTTATTGGGTTTAAAGGGAGTGTAGATGGGTTGTTAAGTCAGTTGTGAAGGTTTGCGGCGCAACCGTAAAATTGCAATTTATACGGGCAGTCTTGAGTACAGTTGAGGTAGGCGGAAGTCGTGGTGTAGCGGTGAAATGCTTAGATATCACGAAGAACTCCGATTGCGAAGGCAGCTTACTAACCTGTAACTGACATTGATGCTCGAAAGTGTGGGTATCAAACAGGATTAGATACCCT
+
FGGGGGGFFGGGGGGFGGFCFGGGGGGGGGAGFGGGGGFGGGAFEFE,FCFGGFGGFACDACAE9F@FFGGGGGGEEGGGGFGGGGFFGGGGGGGCDGGDFG7,EA7B4BBFGFEGGGGGEC<5FGG>FG8DBFFFCE,,56=F+DEFF9F8=+>FFGCDDFF,8=CCFE+@,5>FFCFGC9B>FDE@CB8;?CFEEGF9CFGGCFF@*>,CFGGF8#<B1;;9F79;EDCD@1C>99C9=D1AEE#.>7?.:?+9#5#8B7GFGCDFDBF-FF@8,,=++8DEE9F,ECDF;C@A,CFGGGEFB4+GEEDE@=+GGFCCFADGAGCDCFF@EFCGGGGFGGGGGGFFCCGGDFGGE??=+EEFEFFFDEEE,9GGGGGFGGGGGGFGGGFEEGFGEEGFDGEFGGGGFFCEFGGGGGFFGFFEBD<GGGGCCC@C
@sI 399
TGAGGAATATTGGTCAATGGACGAGAGTCTGAACCAGCCAAGTAGCGTGAAGGATGAAGGTTCTATGGATTGTAAACTTCTTTTATACGGGAATAAACGAATCCACGCGTGGATTTTTGCATGTACCGTATGAATAAGGATCGGCTAACTCCGTGCCAGCAGCCGCGGTAATACGGAGGATCCGAGCGTTATCCGGATTTATTGGGTTTAAAGGGAGCGTAGGCGGGTTGTTAAGTCAGTTGTGAAAGTTTGCGGCTCAACCGTAAAATTGCAGTTGATACTGGCGACCTTGAGTGCAACAGAGGTAGGCGGGATTCGTGGTGTAGCGGTTGAATGCTTAGATATCACGAAGAACTCCGATTGCGAAGGCAGCTTACTGGATTGTAACTGACGCTGATGCTCGAAAGTGTGGGTATCAAACAGGATTAGATACCCT
+
FFFGFF8EGGGGGGGGFGGDFGC@FFGGGGGGGGGGGGGGGG9FGGG@FGGGGGGGGGGGGGGGGDFFFGDGGGGGGGGGGFGGGGGGGGGGGGGGGGGGGGGGGGGGGEGCEFGFGGGGFGGGGGGGGGGGGGGF<FGGGGGCEFEGGCGGEF7FGBEGF@DCED@EGG7CFGGGGGGEDFG7CBEGGDEGCECC:GG:FF7DFF70:6FFCFF>>FGFD;+>CCD<AAACGGF:79@FCC?2,@FFGFGCFEE>793B&FAC;E>FA@0.FDE0<<&#=<FFFF=?9EE9*FCFGEE==F9FCGFFC>:4CE@DCFCFF?=6)++,@,,,@FA,9GGFF=C,<<CF<EA@,F7C7FFCCC,,GGFFEDFGGGGGGGGGFF9FGGGGGFCGGFEB,GGGFEFEFEGGGGFCFFDGGGFECEGGGGGGFGFCCBBA
@sI 400
TGGGGAATTTTGGACAATGGGGGCAACCCTGATCCAGCCATGCCGCGTGCGGGAAGAAGGCCTTCGGGTTGTAAACCGCTTTTGTCAGGGACGAAAAGGTGCGGGTTAAGAGCTAGCACTGATGACGGTACCTGAAGAATAAGCACCGGCTAACTACGTGCCAGCAGCCGCGGTAATACGTAGGGTGCGAGCGTTAATCGGAATTACTGGGCGTAAAGCGTGCGCAGGCGGTTGGGTAAGACAGATGTGAAATCCCCGGGCTTAACCTGGGAACTGCATTTGTGACTGTCCGACGTGAGTATGTCAGAGGGGGGTGGAATTCCAAGTGTAGCAGTGAAATGCGTAGATATTTGGAAGAACACCGATGGCGAAGGCAGCCCCCTGGGGCAAAACTGACGCTCATGCACGAAAGCGTGGGGAGCAAACAGGATTAGATACCCT
+
CGGGGGGGGGGFGGGGGGEF@FDFGGGGGGGFGGGGDGGGFFGGGGGCBFGGGGGGAEFFGGGGGGGGGGGGGGGGGGDGGGGGGGGGGGFGGGCFFCFGGGGGE=FFGFGFGGGGGFGGCAFFGGG>FF<FDFFGGGGGGFFGGGCFGG7CGGGGD7:FFGGGGGGGG><=E@CFFGGCCCDGG,*=?5:CECED3CF;G?G84:<<FGGFECE?CD08><CD=6C:=EG;:8FCG@FGG9GFFFCCF?<6EEGEF<DD,C>FGGFGFGFFCF9GF>FEDFCD=D>FC@CEB=,,>9FAC8GFGGDGGGGGFEGFGGFEE8FGGFFGFEGFGGGGGGGFEDE:,F;5,9GGFE9GFCFCC,DGGGGGGFDGGGFFGF>EFGFFD<GDFCC;GFC:FE,,9FGGFGDGGGGGGGGGGGGGGGGFFGGGGGGGGGEC9CC<@
@sI 401
TGAGGAATATTGGTCAATGGGCGAGAGCCTGAACCAGCCAAGTAGCGTGCAGGATGACGGCCCTATGGGTTGTAAACTGCTTTTATAAGGGAATAAAGTGGGGCTCGTGAGCTCCTTTGCATGTACCTTATGAATAAGGACCGGCTAATTCCGTGCCAGCAGCCGCGGTAATACGGAAGGTTCGGGCGTTATCCGGATTTATTGGGTTTAAAGGGAGCGTAGGCCGGAGGTTAAGCGTGTTGTGAAATGTAGGGGCTCAACCTCTGCACTGCAGCGCGAACTGGCTTGCTTGAGTACGCACAACGTGGGCGGAATTCGTGGTGTAGCGGTGAAATGCTTAGATATCACGAAGAACTCCGATTGCGAAGGCAGCTCACGGGAGCGCAACTGACGCTGAAGCTCGAAAGCGCGGGTATCGAACAGGATTAGATACCCT
+
GGGGGGGGGGGGGGGGGGFCCGGGGGGGGGGGGGGGGGGFGGFGGGGGGGGGGGGGG@BFGGGCGFGGGGGGGGCECGGGGFFGGGGGGGG?FGGGGGGGGGGGCGEGG@FGFGGGGGGGGGGFGGGGG9FGGGGGFF=DFFEG>@CFGGGGGG7FFGGGDCFGGDDEGGD:@DCFCEFGFCGGG@C7F::EGDECEG@>:;AFFG:<7F<?FG9FD2+8;:AF#*#GGCE+4#C29*1<CF;<<6FFG>FEF?>,8><8DGCA;;6FEECBF:8ECC+=+,FFGFFF?FEF=GE>6CE>8<?GGGGGFCED8GEGGGFGFFC>>CGGGFGFFGGGGGFCE8FGFGFFGGFGGEEGGGF?:7FDAFGGGGGGGGGGGGFF7GGGFGEGGGGGGGGGGGGFFGGGGGGGDGGFGGFFGGFEGFGGGCGGGGFCCCCC
@sI 402
TGAGGAATATTGGTCAATGGACGAGAGTCTGAACCAGCCAAGTAGCGTGAAGGATGAAGGTTCTATGGATTGTAAACTTCTTTTATACGGGAATAAACGAATCCACGTGTGGATTTTTGCATGTACCGTATGAATAAGGATCGGCTAACTCCGTGCCAGCAGCCGCGGTAATACGGAGGATCCGAGCGTTATCCGGATTTATTGGGTTTAAAGGGAGCGTAGATGGGTTGTTAAGTCAGTTGTGAAAGTTTGCGGCTCAACCGTAAAAGTGCAATTGATACTGGCAGTCTTGAGTACAGTTGAGGTAGGCGGAATTCGTGGTGTAGCGGTGAAATGCTCAGATATCACGAAGAACTCCGATTGCGAAGGCAGCTTACTAACCTGTAACTGACATTGATGCTCGAAAGTGTGGGTATCAAACAGGATTAGATACCCT
+
FGGGGFGGGGGGGGGGGGGGGGGGGGGGGGFGGFGGGGGFGFGGGGGFEGGGGFFGGG9CFGFFGFCFFGGGGFDFGFEGGGGGGGGGGGGGGFGEFGG7EFGGGGGGGGGCFGGCGGGGG9???FF@FFGFGGFCFCFF,?:FEGGGGFGFGGFFGGGGEGGGBCGGEGGGGGGG:FG77DFGGFCGGG@FCGGGGGEC>:=9FF@F0<<;FCF:E5<;EGFDB=G20>CFC;FF<=D@-FEGGGGF@GGC@@C9FF@FF;C8#9FF0FCAFC@6?FFG2,GGGDFC9EBA7FCAFCCFGFDEF=CBB,5,9,+CCDFGFCCEAEEGDEC,9GEF@<F8FEC,DGGGGGGFFC@EFGFDGEE?GFEGDFFGGGGFFC?,FGGFG9FCGGGGFFFFEEGGFGGGGGGGGGGGFGGGGGGGGGGGGGGGFCGCCC@C
@sI 403
TGAGGAATATTGGTCAATGGACGAGAGTCTGAACCAGCCAAGTAGCGTGAAGGATGACTGCCCTATGGGTTGTAAACTTCTTTTATACGGGAATAAAGTGAGGCACGTGTGCCTTTTTGTATGTACCGTATGAATAAGGATCGGCTAACTCCGTGCCAGCAGCCGCGGTAATACGGAGGATCCGAGCGTTATCCGGATTTATTGGGTTTAAAGGGAGCGTAGGCGGACGCTTAAGTCAGTTGTGAAAGTTTGCGGCTCAACCGTAAAATTGCAGTTGATACTGGGTGTCGTGAGGACAGTAGAGGCAGGCGGAATTCGTGGTGTAGCGGTGAAATGCTTAGATAGCACGAAGAACTCCGATTGCGAAGGCAGCTTGCTGGACTGTAACTGACGCTGATGCTCGAAAGTGTGGGTATCAAACAGGATTAGATACCCT
+
F@FGGGGGGGGGGGGGGGGGGGGEGGGFGFFGGGGGGGGGGGGGFGDFGGGGGGGGGGGGGGFGGGGGGGFGGGFEGGGGGFGGGGGGGGGFGGGGFFGGFGFGGGGGGEGGGGGGGGGGGGGGGGGGCFGFGGGGGCFFFGGGGGEGGGGFEGG7F9FFGGGGGGGGGEGGGGGGCCG*@DFFGGGGGGCGFG=DC=CFDFFDGG8E>GGG@GGFEB<>)DBCCFDFGGGFE@:>EFFFFD@E:<:FCC9GGEE@5GGFFEGGFGG<GCGFGEA,;AD==8EFGGFC@=FFEFCF?CE9CFGGFD7EDFFF>D@+BC,<DGEC=DGGCFGE9F?FEFBFFEE:,GGGGFGGFCEECDGGGGEFGGGGGGGFGFGGGGGFFGGGGFGGGECEGGFDGGGGGGGGGGGGGGFEFGGGFGFGGGGGGGGGGFGCCCCC
@sI 404
TGGGGAATTTTGGACAAGGGGGGCAACCCTGATCCAGCCATGCCGCGTGCGGGAAGAAGGCCTTCGGGTTGTAAACCGCTTTTGTCAGGGACGAAAAGGTGCGGGTTAAGAGCTAGCACTGATGACGGTCCCTGCAGAATAAGCCCCGGCTAACTAAGTACCAGCAGCCGCGGTAATACGTAGGGTGCGGGCGTTAATCGGAAGTACTGGGCGTAAAGCGTGCGAAGGCGGTGCTGTAAGATAGTGGTGAAAGCCCCGAGCTCAACCTGGGAATTGCATATATGAATGCAGGACTTGAGTTTGTCAGAGGAGGGTGGAATTCCACGTGGAGCAGTGGAATGCGTAGATATGTGGAAGAAAACCGATGGCGAAGGCAGCCCTCTGGGACATGACTGACGCTCATGCACGAAAGCGTGGGGAGCAAACAGGATTAGATACCCT
+
FGGGGGECCC<FDFGGG,CCGG+@CBFGGF?FFFEE9FF=F=EDDGGCE7FC7@:C@@AB<=><DGE>>CBC9BCDFDF>CC9@>F,@FCF*CE7<*413<ACF7<FFGC,,<CF98<FGFGFGGC*BF*:*,<*00+ACGGG,+/2:5>:CF?F?,2009<<+1C08;888:EECF7CF+<;A5;5?C*/**22:=E,CG*1*200+<EF5?:85E<75#5*3&0:57@:9*CC>CF;;7:+3,:,+,@11+C7>8<,E@,BE5:55,F>>5:F<7EFGFA=96+=<,9FE?DA<5*=8FFGGE;ED?<ECBE=,D8BCEE<>BA,9,*<@,94<,@CGC=CEDC,,A,GGGFBAE@8,,BB@C,8:,C<,,@,@F7@F8FFF?,,<FFC6GFFCEGF@A,GE<GCE@6,C@EEFCCFFE<FGFFFEFGGAGGFC<<C8A
@sI 405
TGAGGAATATTGGTCAATGGTCGGCAGACTGAACCAGCCAAGTCGCGTGAGGGAAGACGGCCCTACGGGTTGTAAACCTCTTTTGTCGGAGAGTACAGTGCGCTACGCGTAGCGTATTGCAAGTATCCGAAGAAAAAGCATCGGCTAACTCCGTGCCAGCAGCCGCGGTAATACGGAGGATGCGAGCGTTATCCGGATTTATTGGGTTTAAAGGGTGCGTAGGCGGCACGCCAAGTCAGCGGTGAAATTTCCGGGCTCAACCCGGTTTGTGCCGTTGAAACTGGCGTGCTAGATTGCACAAGAGGCAGGCGGAATGCGTGGTGTAGCGGTGATATGCTTAGATATCACGCAGAACCCCGATTGCGAAGGCAGCCTGCCAAGCCATGACTGACGCTGATGCACGAAAGCGTGGGGATCAAACAGGATTAGATACCCT
+
@FGEFFF<F9EEFGFGGGFFFGGGCFECD<8FFGEE8@FFF<FEGDB@@CGCEFFCFFEGGGGEFFEFGG>7FFGFFGGGGDFFGF,FE7@EC5@,5AF,?@FGGFC@CFEEGG:FFFFGFCFAEGFFGGCB7DCFGEFFF,@CCFDGGBEEGGGGGGGGGGGGGGGGGGD,<2BCEG7FCF7<<*=FEEEGGEEEGD8+:CE7CC>ECC??FFC75(:5:9C*GDDCECGGEE6-3=E+>852A<8FF.DCDE>8C5D=F88DE*:8+#@43DD;@@3@2<?FF8,<,DF?5,,C8C9,F<B?B+FCF8E@64@>7CE=,BCC=C===@<,,?E8;E58?,9,B:6GGFFB@FC>EFGC7F?,F9EEC,,GFBFFF:=8GGDFAC,EGFC7FDFE,DB,F7GFFF@GGFFFGGGEFFDFFGGGFGGGF<CCCCCC
@sI 406
TGAGGAATATTGGTCAATGGGCGAGAGCCTGAACCAGCCAAGTAGCGTGAAGGATAACTGCCCTATGGGTTGTAAACTTCTTTTATAAAGGAATAAAGTCGGGTATGGATACCCGTTTGCATGTACTTTATGAATAAGGATCGGCTAACTCCGTGCCAGCAGCCGCGGTAATACGGAGGATCCGAGCGTTATCCGGATTTATTGGGTTTAAAGGGAGCGTAGATGGATGTTTAAGTCAGTTGTGAAAGTTTGCGGCTCAACCGTAAAATTGCAGTTGATACTGGCGACCTTGAGTGCAACAGAGGTAGGCGGAATTCGTGGTGTAGCGGTGAAATGCTTAGATATCACGAAGAACTCCGATTGCGAAGGCAGCTTACTGGATTGTAACTGACGCTGATGCTCGAAAGTGTGGGTATCAAACAGGATTAGATACCCT
+
FGGGGGGGGGGGGGGGGGFGGGGGGGGGGGGGGGGGGGGGGGGGGGGGGGGGGGGGGGEFGGGGGFGGGGEGEGGFGGGGGGGGGGGGGAFGGGGGGGGFGGGDEEFGGGGGGGGGGGGGGDGGGGGGGGGGGGGGGGGGGFFC7FE>FBDFGGFGGFGFGGGGGGGEGGGGGFGGGE783DFGCCECGGCFGG>GGGGEGGGGGGG:EGGG=FGFDBG#8F@;>9;7CFA@CCF<99@FFGFECGCFEDEF:ECD>GGFF@FCF=FEFFC:GGGFE8=@@EGGFEBB?CFGDFEE8CGGGEDFEGGGGFE9GGGGGGGGFFB8=C=>E@9AC,GGFGGDF8GFEGGGGECGFCCGGGGEFDGGGF<GGFFGGDGGGGGGGGGGGFEE@EFFGE@EEFGGFGGGGGGGGGGFFGFGFGFGGGGGDFGGGGGCCCCC
@sI 407
TGAGGAATATTGGTCAATGGGCGAGAGCCTGAACCAGCCAAGTAGCGTGAAGGATGAAGGCTCTATGGGTCGTAAACTTCTTTTATATGGGAATAAAGTTTTCCACGTGTGGAATTTTGTATGTACCATATGAATAAGGATCGGCTAACTCCGTGCCAGCAGCCGCGGTAATACGGAGGATCCGAGCGTTATCCGGATTTATTGGGTTTAAAGTGAGCGTAGGTGGATTGTTAAGTCAGTTGTGAAAGTTTGCGGCGCAACCGTAAAATTGCAGTGGAAACTGGGAGTCTTGAGTACAGTAGAGGTGGTCGGAATTCGTTGTGTAGCGGTGAAATGCTTAGATATCACGAAGAACTCCGATTGCGAAGGCAGCTCACTAGACTGTCACTGACACTGATGCTCGAAAGTGTGGGTATCAAACAGGATTAGATACCCT
+
@FCFGFFGGGGFGFGGFDGGGGGGGGGGGGGGGGGGGGGGGGGGGGGFGGGGGGFGGCEFFEFFFEFGGGGGGGFGGFGGGGGGGGGGGGGFGFGGGFD@<FFFFGEBF8FCFGGGGFFFCFCFGGGGGFADCFFGGGCB,4@F7+>FF9CFGGGC=?FGGGGGGGGGGGG7@@CF7:B@,@3FD:;7F*B5D@F/EEB8>+7CFGF<FFCGE)DACDG@59;#+C8;9'@1<8FAGFC@AF?=:C9./F6ECCE4/C9BC@DAA>CEADFFFC=#;C<=GDA<9,,9CFFGEFFCGGGFEF4+F=F>,DC>,?C>>C>,A,CC5=7GGDF;<FGGCGGFE8CGFGGFFAAGFF@CCFDGEFGGFFFF?FFGGGGGGGGGGGGGFECAGE@ACEGGFGGGGGGF<E@GGF8GGGGGGGGFGEFFFF,FF@FC<@CC
@sI 408
TGGGGAATATTGCACAATGGGGGAAGCCCTGATGCAGCGACGCCGCGTGAGTGAAGAAGTATCTCGGTATGTAAAGCTCTATCAGCAGGGAAGAAAATGACGGTACCTGACTAAGAAGCCCCGGCTAACTACGTGCCAGCAGCCGCGGTAATACGTAGGGGGCCAGCGTTATCCGGATTTACTGGGTGTGAAGGGAGCGTAGACGGCGGAGCAAGTCTGAAGGGAAAGCCCGGGGCTCAACCCCGGGACTGCTTTGGAAACTGTTCTGCCAGAGTGCTGGAGAGGTAAGTGGAATTCCTAGTGTAGCGGTGAAATGCGTAGATATTAGGAGGAACACCAGTGGCGAAGGCGGCTTACTGGACAGTAACTGACGTTGAGGCTCGAAAGCGTGGGGAGCAAACAGGATTAGATACCCT
+
EFGGGFGGGFDCGGGGGGECFGGGGGGGGCFGGGGGGFGDGGGGCEEFGGGGGGGGGGCEGGG<EFCFFGG,BEFEGFGGDGGGFFGGGGGGCFGGGGGGGGGGFEFFFG<<FFGGGGGGGGGGGGGGDAFGEFCCGGGFGCCCEGDD>C@FFGC<:DCCFGE***1=FECGGFGG<:*<CF9FFF6F*;EE3GG5ECE*BC:5C?8>E58,78DBFCGF9F#FC4FF>@EEC?C9/7CFGF@GFEGAA5'6FGGFFECGGEEFEEFFCCGGFGDGCGFE@CFGGFFFGGFCGFBDFFFBGEEB5GGFDGFFCEGEEFEDE,GF9CGFE9GFBCGFFEGEEFFCFB,GGGGGGGCGGGGFCCGGGGFGGFDGGFFGCGGGGEFDEGGGGGGGGGGGFFFEGFGGGGGGGFF<CCCC
@sI 409
TGAGGAATATTGGTCAATGGGCGAGAGCCTGAACCAGCCAAGTAGCGTGAAGGATGAAGGCTCTATGGGTCGTAAACTTCTTTTATATGGGAATAAAGTTTTCCACGTGTGGAATTTTGTATGTACCATATGAATAAGGATCGGCTAACTCCGTGCCAGCAGCCGCGGTACTAAGGAGGATCCGAGCGTTATCCGGATTTATTGGGTTTAAAGGGAGCGTAGGTGGATTGTTAAGTCAGTTGTGAAAGTTTGCGGGTCAACCGTAAAATTGCAGTTGATACTGGGAGTCCTGAGTACAGTAGAGGTGGGCGGAATTCGTGGTGTAGCGGTGAAATGCTTAGATATCACGAAGAACTCCGATTGCGAAGGCAGCTCACTAGACTGTCACTGACACTGATGCTCGAAAGTGTGGGTATCAAACAGGATTAGATACCCT
+
AFEFGGF@CFFGGGGGAFGGGGG+CCEFGGGCFFFGGGGGGGGG<FGCCEFC8@,4,<CEFFG8E,EEGGF+@ECCFCFFAECAFGGFGCFFF,=EFAFGDFFGF<:DFC<C,CFBFBFF<F,95,EAFFF,@5@@?A,=EA+==+>8,,57=F=FFC,+AAFFEE7:+8+,@;,:DG7F7>,@FF>B1**42>>75:=C>C,>8?FF71C,33<A8(/><C9;+5DGGG@<<F96GF@BC<=<=2:EFBA?+=6#87E=8FA:;;>@AD8*FFFED48DDEEA,,DB,,9,;,=?D9FED<8GGGEEDDC>,?CGEFFAEE>+)C7CGGF9GFFD=EB,FFFAE7<FA9FEFB7FDF,F@:C?:F<8E8GGGFDADGFGGGGGGGEFGFCGGGDGFCB,C,FGGGGGGGGGGGGFE<AEFEBGFFGFGFFBCCCC
@sI 410
TGAGGAATATTGGTCAATGGGCGAGAGCCTGAACCAGCCAAGTAGCGTGAAGGATGAAGGCTCTATGGGTCGTAAACTTCTTTTATATGGGAATAAAGTTTTCCACGTGTGGAATTTTGTATGTACCATATGAATAAGGATCGGCTAACTCCGTGCCAGCAGCCGCGGTAATACGGAGGATCCGAGCGTTATCCGGATTTATTGGGGTTAAATGGAGCGTAGGTGGATTGTTAAGTCAGTTGTGAAAGTTTGCGGCTCAACCGTAAAATTGCAGTTGAAACTGGGAGTTGTGAGGACAGTAGAGGTGGGCGGAATTCGTGGTGTAGCGGTGAAATGCTTAGATATCACGAAGAACTCCGATTGCGAAGGCAGCTCACTAGACTGTCACTGACACTGATGCTCGAAAGTGTGGGTATCAAACAGGATTAGATACCCT
+
FFGFGGGGGGFFGGGGGGGGGGGGGGGGGGGGEGGFFGGGGGGGGGG@FGGGGGGGGFFGG@FGGGGGGGGGGFFFGGGGG,FGGGGGGGGFGGGFGGGGGGGGGGE<FGGGGGGGGGCGGFGGGGGFDEFDGGGGGGGCE?FGEGGGCGGGC+3CF<FFGGGGGGEGD+@DCFGGF7CCCBFC<@5BF771FEEE42CGFCGCD6#C/27<#FDAE0C6@FCC:CC8FA<FGGF6EDGGGFCEFEG?@=A>3:C9,:FB@EFC46/E9EBDAA;9AE3<CFF@E<BC,,<,;?,?D;B9FEFEFDGFC8FDDEB@8DFGDFGDA@>BCGGGFFE=DE:,?=@:B7FGGGGGGFEGECGDGGGGGGGGGGDF9EAGCFGGGGGGGGGFGFC,9GGGGGGCGGGFGDGGGGGGFFGGGFGGGGGGGGGGFFGCCCAC
@sI 411
TGAGGAATATTGGTCAATGGACGCAAGTCTGAACCAGCCATGCCGCGTGCAGGAAGACGGCTCTATGAGTTGTAAACTGCTTTTGTACGAGAGTAAACGCTCTTACGTGTAAGAGCCTGAAAGTATCGTACGAATAAGGATCGGCTAACTCCGTGCCAGCAGCCGCGGTAATACGGAGGATCCGAGCGTTATCCGGATTTATTGGGTTTAAAGGGAGCGTAGATGGGTTGTTAAGTCAGTTGTGAAAGTTTGCGGCTCAACCGTAAAATTGCAATTGATACTGGCAGTCTTGAGTACAGTTGAGGTAGGCGGAATTCGTGGTGTAGCGGTGAAATGCTTAGATATCACGAAGAACTCCGATTGCGAAGGCAGCTTACTAACCTGTAACTGACATTGATGCTCGAAAGTGTGGGTATCAAACAGGATTAGATACCCT
+
CFDFGGGGGGGGGGGGGGGGGGGGGGGEFDGGGGGGFGGEEEFGGGGCCCGEGGGGGGGDGFGGGGGFFGGGGFFFGGCGFGGGGGGGGECFEFFGGGGGGGGGFADDFFGGGGGGG@F8FGCFC<FEGFFGGGGGGGGGFFGGDGGGGFGGGGFGGFFGGGGGDGGEBCEA;<7C9GEGFGFGG<GGGGGCCGCE?>:4FFGGCF<FEGGGG9=AC@EE?FFCGFFFDGEGFCF87FGFGGGGGFGGGFGGFEE%,7GFGGFD@EGGGFGFGFGGGGGGFG0FGEF<DB9DFGGGGGGGFEFGFGGGEFGGGGGCDEB8ECCC>GC@9GGFEE9FGFFFFFGFEFGGGGGFEB7F@GGGGGGFGCGGEDGGGGGGFFE,GGGGGFFDGGGFGFFGGGGGGGGGGGGGGGGGDGGGGGGFGGGGFFGGGGGCCCCC
@sI 412
TGAGGAATATTGGTCAATGGACGAGAGTCTGAACCAGCCAAGTAGCGTGAAGGATGAAGGTTCTATGGATTGTAAACTTCTTTTATACGGGAATAAAGTGAGCCACGTGTGGCTTTTTGTATGTACCGTATGAATAAGGATCGGCTAACTCCGTGCCAGCAGCCGCGGTAATACGGAGGATCCGAGCGTTATCCGGATTTATTTGGTTTAAAGGGAGCGTAGATGGGTTGTTAAGTCATTTGTGAAAGTTTGCGGCTCAACCGTAAAATTGCAATTGATACTGGCAGTCTTGAGTACAGTTGAGGTAGGCGGAATTCGTGGTGTAGCGGTGAAATGCTTAGATATCACGAAGAACTCCGATTGCGAAGGCAGCTTACTAACCTGTAACTGACATTGATGCTCGAAAGTGTGGGTATCAAACAGGATTAGATACCCT
+
<FEFFEGGGFGFGGGGFFFGEDFGG@EFGGGGGGGGGGFGGDFGFFFFGGGGGFGGCFGGGGGGGCFFGGGGCFCGDGGGGEFFGGCEF@C?FEGGFA<FDF8FFC+4BFGGGGGGG<F@9F@FFFFC=D<EG9@EGGFC:<CEEC+=DDFGGDGGFGGGGFG8C@3+@FFG9=FG@FGF,@F,>*@GGG*,4,4=5EF,==,3,?,*C::;9<:5:9FB;=7)7>BAD@EECFC:#+#23<@ECEADCC=@0EGFF@CBAGGGFFFEF;<.,2-06@CF#FFF@EEF9<A5;,EB8E>8FF9AB6DGEDCC8>>+GFEF::===EC=;=9ECGCFDEFFFE,DGGECF9F9GFFBFGGEGF:,FE<@F8DFFFFGGGGGCGGGGGGGGFCGGGGGGGGGGGGFFGGGGFEGGGGGFAGFFGFGGGGGGGFBCCCC
@sI 413
TGAGGAATATTGGTCAATGGGCGAGAGCCTGAACCAGCCAAGTAGCGTGAAGGATGACTGCCCTATGGGTTGTAAACTTCTTTTATAAAGGAATAAAGTCGGGTATGCATACCCGTTTGCATGTACTTTATGAATAAGGATCGGATAACTCCGTGCCAGCAGCCGCGGTAATACGGAGGATCCGAGCGTTATCCGGATTTATGGTGTTTAAAGGGAGCGTAGATGGATGTTTAAGTCAGTTGTGAAAGTTTGCGGCTCAACCGTAAAATTGCAGTTGATACTGGATGTCTTGAGTGCAGTTGAGGCAGGCGGAATTCGTGGTGTAGCGGTGAAATGCTTAGATATCACGAAGAACTCCGATTGCGAAGGCAGCCTGCTAAGCCGCAACTGACATTGAGGCTCGAAAGTGTGGGTATCAAACAGGATTAGATACCCT
+
@<CFGGGGGGFFGGGGGGGGEGGGEDGGGFGGGGGGGGGGGGGGGFGGGGGGGGGGGGFGGGGFGGGGGGGGECFGGGGECFGGGGF<EEG<FGCEGGGGCG7FCGGGGGD@FA+4BFCGGC9AEGGCFFGGGCGGCAFF,4?E+>CGF9DFCFC7FF>=A:8FECGEG:EGBE*@F@:3>DF@F:%F=FGG9FCC=?7<8:#<#FFEC67?CC@AE9FE%=)1<51AE,;<CF?:,>@FFC=@@,,)+C#@6=?CCEFF;;CDFCGFDDEACFEADECD8EE8,DB?9=CE88CF?DGFGE>?B6GCBDC,94@@@B4:CDCEBEGGFCDGFEBFGEA,,,<A,<<7CFFGGGGGDGGGGGGGGFFGGGGGGFFACF>=7GEGGGEGGFGFGFGGGGGFEGGGGGGEGGGGGGFGGGGGGGGGGGGGGGGCCCCC
@sI 414
TGAGGAATATTGGTCAATGGACGAGAGTCTGAACCAGCCAAGTAGCGTGAAGGATGAAGGTTCTATGGATTGTAAACTTCTTTTATACGGGAATAAACGAATCCACGTGTGGATTTTTGCATGTAACGTATGAATAAGGATCGGCTAACTCCGTGCCAGCAGCCGCGGTAATACGGAGGATCCGAGCGTTATCCGGAGTTATTGGGTTTAAAGGGAGCGTAGATGGGTTGTTAAGTCAGTTGTGAAAGTTTGCGGCTCAACCGTAAAATTGCAATTGATACTGGCAGTCTTGAGTACAGTTGAGGTAGGCGGAATTCGTGGTGTAGCGGTGAAATGCTTAGATATCACGAAGAACTCCGATTGCGAAGGCAGCTTACTAACCTGTAACTGACATTGATGCTCGAAAGTGTGGGTATCAAACAGGATTAGATACCCT
+
BFGGGEGGFGGDCGEGGFEFGGGG7FDGGFGGGGG8@FGFGGGGGFF,BF?FGGGGGGGFFGGGGACDFGGEEDDCACFGGGFGGFFFGGGGGGGGFGGGGGGGCFEGGGGGFGGGGGGGGFFFF,CCGG9EGGGGGGGG,4@EEGCFG,BF7FGGGGGGGC<,=>FGGGGGGGGGGGGG7EC<C*;FFF:C=@BCG#F?F=79,#FGEGG<C>EAE>C@@>D7A;CA@:C5<FB>3?<ECFF8::<@FCEGDEFGEFDGGGGFAFFBF@,+9DGFEAD9GGFFFF<B@=AE*FFEFDGFCGFFEEC7GGGFFDGGEFFECFEEAEEEFE99FEE8ECEDC8E=<CGGGGFF@CFFEFGGFFEF@CGGGGGGGGGFECCFGGGGGFEGFCC<CFFGGEC,C,FDFGEGGFCGFFGGGGFFFGGGGFGGGGGCCCCC
@sI 415
TGAGGAATATTGGTCAATGGTCGGCAGACTGAACCAGCCAAGTCGCGTGGGGGAAGACGGCCCTACGGGTTGTAAACCTCTTTTGTCGGAGAGTAAAGTACGCTACGTGTAGCGTATTGCAAGTATCAGAAGAACAAGCCTAGGATAACTCCGTGCCAGCAGCCGCGGTAATACGGAGGATGCAAGCGTTATCCGGACTTATTGGGTTTAAAGGGTGCGTAGGCGGCACGCCAAGTCAGCTGTGAAATTGCCGGGCTCAACCCGGAGAGTGCCGGTGAAACTGGCGGGCTAGAGTGCACAAGAGGCAGGCGGAATGCGTGGTGTAGCGGTGAAATGCATAGATATCACGCAGAACCCCGATTGCGAAGGCAGCCTGCTAGGGTGCGACAGACGCTGAGGCACGAAAGCGTGGGTATCGAACAGGATTAGATACCCT
+
FGEGGGGGGGGG@CFGGGGGFFG@@ECGFGGGA<FGGGCCEFCFEGG:FEC7@FFGG=CG7@:FC=FC+F=:8EGGGGFD<FG,5BFG>+48@,5CE<EEFGDGGG+DD>BGFCFGD<D9<9F3,,8,3,C,>F,@<DD+,,,,,,8,:,,7>*6:CC77:CF781>*CCEG@FGGGC78,?+,>?CB:*=3+,=87*1,5:<@?5C52<4,<:56C;A;;DE<<:854#,/CCF4<6<4,<7:@4<4**C*F@6?FF@*7CF<>5,<+8@3+B,FFC6+CECBCB3,,A,8*D;C,,698E@FEC?B8,EB>4B@>==C=FE6=GGECCGGFFFD=9,GDD9E,FB7E9CF:CF@,D<:7FFCGGGGEE6@,DFCGFDF:8+8GGEF:E@GFA,GGGEEFGGEFDGGGGGFGFFAGFGEFFGGGGGGGGGCC<CC
@sI 416
TGAGGAATATTGGTCAATGGACGAGAGTCTGAACCAGCCAAGTAGCGTGAAGGATGAAGGTTCTATGGATTGTAAACTTCTTTTATACGGGAATAAACGAATCCACGCGTGGATTTTTGCATGTACCGTATGAATAAGGATCGGCTAACTCCGTGCCAGCAGCCGCGGTAATACGGAGGATCCGAGCGTTATCCGGATTTATTGGGTTTAAAGGGAGCGTAGATGGGTTGTTAAGTCAGTTGTGAAAGTTTGCGGCTCAACCGTAAAATTTCAATTGATACTGGCAGTCTGGAGTACAGTTGTGGTAGGCGGAATTCGTGGTGTAGCGGTGAAATGCTTAGATATCACGAAGAACTCCGATTGCGAAGGCAGCTTACTAACCTGTAACTGACATTGATGCTCGAAAGTGTGGGTATCAAACAGGATTAGATACCCT
+
CFFGGGGGGGGGGGGGGGGGGGGGDGGFGGGGGGGGGGFGGGCFFGGCEGGGGGGFCEECGGGGGGGGFCFFGGFGGGGGGGGGGGGGGGGGGGGGGGGGGFGGGGGGGEFGGFCGGGGGFFFFGGGGGGGGGGGGGGFGGCGGGGGGGDFGGGGGGGGGGGGGGGG7FGGFFGF>@FEFD@GG@EEGGG1FC@:CEC<4<@CCDFGGEFFGGCFFGBEE@C7:FFGFFEC@7CF@6FGCFF?EEAEFF4>C:FED8FF=GEFGFGEFCD)?=?CD80D2FFFFFGGFECDFDFCCGGE<@A,DGDFEF8FCDGGGGGGFFGGGBEC9FFFDFGE?GGGFA8<GCF,FFGGGFGFFCDF@GGGGGGGFE<CGGGGCGGGDGGGGGGGGFFEGGF@GGGGGGGGGFGGGDGFFFFGGGFFFFGGGGGEGFFFA<A6A
@sI 417
TGAGGAATATTGGTCAATGGACGAGAGTCTGAACCAGCCAAGTAGCGTGAAGGATGACTGCCCTATGGGTTGTAAACTTCTTTTATACGGGAATAAAGTGAGCCACGTGTGGCTTTTTGTATGTACCGTATGAATAAGGATCGGCTAACTCCGTGCCAGCAGCCGCGGTAATACGGAGGATCCGAGCGTTATCCGGATTTATGGGGTTTAAAGGGAGCGGAGATGGATGTTTAAGTCAGTTGTGAAAGTTTGCGGCTCAACCGTAAAATTGCAGTTGATACTGGATATCTTGAGTGCAGTTGAGGCAGGCGGAATTCGTGGTGTAGCGGTGATATGCTTAGATAGCACGAAGAACTCCGATTGCGAAGGCAGCCTGCTAAGCTGCAACTGACATTGAGGCTCGAAAGTGTGGGTATCAAACAGGATTAGATACCCT
+
DGGGGGGGGGGFGGGGGGGGGGGGGDGGGCGGGGGGGGGFGGGGGGGGGGGGGGGGGGFCFGGGGGGGGGGECFDFGFGGGGFGGGGGFGGGGGGGGGGGGGGGFGGGGGG7CFDGGFGGGFFC9FG><@FF9FFGGGGGDG@EGGDGGGGGGGGGGGGGGFGGGEG7FEGG,=@EFFFEG@:>F:9CFE*2=FECE=FG&A$F>CF?G:FCEGGFD>F#EFCA<A1+,2F@C:D:AFEFFF65C<FFF:>C=6:3,GFFCCEDC?EGFGA5>FFA4=<9FFF?EFGEE,FA=ECGGGEEDEFGFD7EC8F9D>>8CGGFFB=6)=E8DEE9,EGFFFE,DGFFFGEDGGGGEC@@?FGDGGE@GGGGCFFFDDGGGFF@GGFFGGGGGGGFGGGGGGGGGGGFFGGGGGGGGGF<GGFGGGGGGGGGGFGCCCCC
@sI 418
TGAGGAGTATTGGTCAATGGACGAGAGCCTGAACCAGCCAAGTAGCGTGAAGGATGAAAGCTCTATGGATTGTAAACTTCTTTTATAAGGGAATAAAGTGATGCACGTGTAGAGTTTTGTCTGTACCTTATGAATAAGGATCGACTAACTCAGTGACAGCAGCCGCGGTAATACGGAGGATGCGAGCGTTATCCGGATTTATTGGGTTTAAAGGGAGCGTAGGTGGATTGTTAAGTCAGTTGTGAAAGTTTGCGGCTCAACCGTAAAATTGCAGTTGAAACTGGCGGTCTTGAGTACAGTAGAGGTGGGCGGAATTCTTGGTGTAGCGGTGAAATGCTTAGATATCACGAAGAACTCCGATTGCGAAGGCAGCTCACTAGACTGCAACTGACACTGATGCTCGAAAGTGTGGGTATCAAACAGGATTAGATACCCT
+
CFGGGG7FG99FGGG9EFG8@,@FGDG,EAFGGGGGGGGF<EFGFGGCEFFFGGG8<C,:,,6CCCFD9EDFCC9FFFFFEF<EGGGFGDFFFGGFFD,,,,,,C,<48F,,,5CEB,BE9EGG,,<EEEFFFGGF,,,:?EC+4@+CDFF,,AE,5F,,AF8D@@+8@@@E3>7CF>+8@,8@7*5FEDGF?CE7#8:DBC1<<FFCC6@9C@:=CB9;95'+,:#C;,DE@?B9@C@9C<C<AEEEGG.E6DG@GGG>F<A:AFGGGF<?AGF5FE5D8ECC=8FF9F?FDE@99=;GGGGGFECGDGF>@,=E,,GGFGEGFEEF@,E@,FFDGGEFGGGGGGFDGFF<FEGGE@ECGGGGGGFGGGGGGGEFGFFFE,<CCGGFFFFECGGGGFEEFGGGGGGGGGGGGGGFGFEFFGGGGGGFGFGCCCCC
@sI 419
TGGGGAATATTGGGCAATGGGCGAAAGCCTGACCCAGCAACGCCGCGTGAAGGAAGAAGGTCTTCGGATTGTAAACTTCTTTTATGAGGGACGAAGGACGTGACGGTACCTCATGAATAAGCCACGGCTAACTACGTGCCAGCAGCCGCGGTAATACGTAGGTGGCAAGCGTTATCCGGATTTACTGGGTGTAAAGGGGGCGTAGGCGGGGATGCAAGTCGGGTGTGAAATCTATGGGCTCAACTCATAAACTGCACTTGAAACTGCATCTCTTGAGTGCTGGAGAGGTAGATGGAATTCCTTGTGTAGCGGTGAAATGCGTAGATATAAGGAAGAACACCAGTGGCGAAGGCGATCTACTGGACAGTAACTGACGCTGAGGCGCGAAAGCGTGGGGAGCAAACAGGATTAGATACCCT
+
@F8FGGGGGFAFGGGG@FF@FGGGGGGGGGGGGGGFGFGGGCFGGGGEGFCFFGGA<FGCFGGGGGCCFGFGGGGGGGGFC?<EFDGGGGGGGGF@EFG@C@FGDGGGGGGGGGGGGFFFGGCGGGD@CEGGFGFG<DF<C75F8FGDGED*C>;CGGGGGC,31<<CGGGEDGGCDGGCCCCC92AE<5EGGGGF0>#C9>8<<ADCFEG5FEB=E3><D=FE@CGF@=B@AGGFF4#2DGEGGGFG>FFACCBFC@9D;BA2FFEC<D;<AGGEF7?*CFF9GEGFFFGGGCFCD8F?FFFGGDGAGGFFGGGEGGGGFF=C,E;BCFGGFCDCEGGCGGGF@=<GCFDEFC,DFGGE9EFFGGGGGGGEEGGGGGFCFCFF7GGGGGGGGGGEFGGGFEFGFGGGFGFGGFCCCCC
@sI 420
TAGGGAATCTTCGGCAATGGGGGCAACCCTGACCGGGCAACGCCGCGTGAGTGAAGGAGGTTTTCGGATCGTAAAGCTCTGTTGTAAGAGAAGAACGTGTGTGAGAGTGGAAAATTCACACAGTGACGGTAACTTACCAGAAAGGGACGGCTAACTACGTGCCAGCAGCCGCGGTACTACGTAGGTCCCGAGCGTTGTCCGGATTTATTGGGCGTAAAGCGAGCGCAGGCGGTTTAATAAGTCTGAAGTCAAAGGCAGTGGCTTAACCATTGTTCGCTTTGGAAACTGTTAAACTGGAGTGCAGAAGGGGGGAGTGGAATTCCATGTGAAGCGGTGAAATGCGTAGATATATGGAGGAACACCGGTGGCGAAAGCGGCTCTCTGGTCTGTAACTGACGCTGAGGCTCGAAAGCGTGGGGAGCAAACAGGATTAGATACCCT
+
GFFGGGGGGCFGFGGGGGGGFGGGGGGGGGGGGGGGGFGGFGGGGG:@FFGGGGGGGGFGF8FGGGGGEEGFGGGGGGGFGGGGGGGGGGGGGDFEGGGGGGGGGGGF?DFFGDFFDFFGGGGF9FGGGGGGGGGGFFGGGGGEFGFGGGGGGGEAFGGGGGGCFCG:FGGGG77*<,,,=CC<F,<FEFGGGG8;=EG>GG;8*<CCCCCF8FEDE:C=>:893:7@*:CC9;;=CF?EFGFCGGGF775EGGGEGGGGF9@FCFFCFGGGGC>F?F@9FE@+=FDFF@<?,DA,FDE8EACD<GFBB9,E,,;E;=,C8E9E<FE6+)FCE;=C@=:FCGGE=9,GGGGGGFCFE:C=@7EF@F=DGGFF@CBGGGFF,FGFFCGGGGGGGGFCGGGFDDGF@<7GFFGGCGGGFEEAGGGGFGGGGGGGGGGFBCCCC
@sI 421
TGAGGAATATTGGTCAATGGACGAGAGTCTGAACCAGCCAAGTAGCGTGAAGGATGAAGGTTCTATGGATTGTAAACTTCTTTTATACGGGAATAAACGAATCCACGCGTGGATTTTTGCATGTACCGTATGAATAAGGATCGGCTAACTCCGTGCCAGCAGCCGCGGTAATACGGAGGATCCGAGCGTTATCCGGATTTATTGGGTTTAAAGGGAGCGTAGATGGGTTGTTAAGTCAGTTGTGAAAGTTTGCGGCTCAACCGTAAAATTGCAATTGATACTGGCAGTCTTGAGTACAGTTGAGGTAGGCGGAATTCGTGGTGTAGCGGTGAAATGCTTAGACATCACGAAGAACTCCGATTGCGAAGGCAGCTTACTAACCTGTAACTGACATTGATGCTCGAAAGTGTGGGTATCAAACAGGATTAGATACCCT
+
FGGGGGGGGGGGFGGGGGGG<FFGGGGGGGGGGGGGGGGGGGGGGGGFEGGGGGGGFGFGDDCFGFFGGGFEGGGGGGFGCAFFGGCFGGGGGFFFGFGGEGGGGGDGGGGGGGGGGGGGGGGGGGFGF@FGGGGGGGGGCFGGGGGFF9DFFGGDGGGGFFFFG8F7FFGCFGGGGDCCGGGG7FD@B<-2EFGG<?C>D@:>CF#F@EFGC?G=@=FC@;;139C7E:GGGGG<@/F@29DF5@9D=FDGF@CGF@EBCGGGGDFG<FG>EB@C7<92+=FGGEEBECFC*GGGGE=8EF9GGGGGGFCFDGGGGGGGF:@6)GE>EFGF9FFEDCFDGGGGGGGGFGFFFGGGFCGGGGGGGGGGGGGGGGGGFFFFGGGGGGEGGGGGFGGGGGGFFGFGGGGGGGGGGGGGGGGGGGGGGFGFF?FCCCBC
@sI 422
TGAGGAATATTGGTCAATGGACGAGAGTCTGAACCAGCCAAGTAGCGTGAAGGATGAAGGTTCTATGGATTGTAAACTTCTTTTATACGGGAATAAACGGATCCACGTGTGGATTTTTGCATGTACCGTATGAATAAGGATCGGCTAACTCCGTGCCAGCAGCCGCGGTAATACGGAGGATCCGAGCGTTATCCGGATTTATTGGGTTTAAAGGGAGCGTAGATGGGTTGTTAAGTCAGTTGTGAAAGTTTGCGGCTCAACCGTAAAATTGCAATTGATACTGGCAGTCTTGAGTACAGTTGAGGTAGGCGTAATTCGTGGTGTAGCGGTGAAATGCTTAGATATCACGAAGAACTCCGATTGCGAAGGCAGCTTACTAACCTGTAACTGACATTGATGCTCGAAAGTGTGGGTATCAAACAGGATTAGATACCCT
+
@FGGG,CFFFF,EFFFGGFFGGGGGGFGGGFGGGGGGGGGGG9FFFF8@CFGGGGG<EFGGGGGGGFGGGGFEEFGGDDFFGGFGGGGGGGGGGGGGGGCFGEFFDFFG@F7FCAFCC7EFGG<F<,FFEGGG9;EF<:F,4@CGF7FGGGG:FCEFFECFFF<BECGC>FGCFEDF*@7<F@FF@CGCGDCFFF953C;DG:FCC9A7::;;9<A@8;9>4896?C;CD>;C,2C2?CDCF9@8D8DGCCE/GFGC8GFC@C,,49GEF9FC,>,=8=6+FFF<59,FGFGFGCEGFGGFE?GGE<GGFC,?FGECGGFGGCC8@EGGFE,,GGGGGGGGGFFGGFCFAFEEGGGFFF:CCGGGECFF@9GGGGGGGFGGGGGGGFFF<<CC?EGGGGFCGGGEGDGGGFDFGGFDFCEE<FCFGFGGFC<C@8A
@sI 423
TGAGGAATATTGGTCAATGGACGAGAGTCTGAACCAGCCAAGTAGCGTGAAGGATGAAGGTTCTATGGATTGTAAACTTCTTTTATACGGGAATAAACGAATCCACGCGTGGATTTTTGCATGTACCGTATGAATAAGGATCGGCTAACTCCGTGCCAGCAGCCGCGGTAATACGGAGGATCCGAGCGTTATCCGGATTTATTGGGTTTAAAGGGAGCGTAGATGGGTTGTTAAGTCAGTTGTGAAAGTTTGCGGCTCAACCGTAAAATTGCAATTGATACTGGCAGTCTTTAGTACAGTTGAGGTAGGCGGAATTCGTGGTGTAGCGGTGAAATGCTTAGATATCACGAAGAACTCCGATTACGAAGGCAGCTTACTAACCTGTAACTGACATTGATGCTCGAAAGTGTGGGTATCAAACAGGATTAGATACCCT
+
C@FGGGGGGGGGGGGGGGGGGGGGGGGGGGGGGGGGGGGGGGGGGGG@FG7EFGGGGGGGGGGGGGFFCGFFGEFFGFGGGGFGGGGGGGGG:DGGGGGGGFCFGGGGFFGGDGGGGGEGGGGGGGGGFGGGGGGGGGGGCFGDEDCDEFGG7DFGGGGGGFDFGGGG@GGGGGGGGD@CGGGGGGGDFGGGGGGE5FFEFGGFGEF>EGGGG>FACCGECFCC7CDFGGF@CF:6CFFGGGFGFECGGDGECCGFGDGGGGGGGGGC9D<FGGGED=EGBCFCFFDE=95,*93EGGGGGE?GGEDGGFFGE>+DGFDCFECB8FC9@9F@A<F?;CE8GGFGGGCGGGFFFFGGFFGGGGGGGGGGGECGGGGFFGGFFGGGGGFGGFGFFGGGGGGGGGFCGGGGGGGFFGGGGGGFFGGGFGGGGFGCCCCC
@sI 424
TGGGGAATATTGCACAATGGGGGAAACCCTGATGCAGCGACGCCGCGTGAGCGAAGAAGTATTTCGGTATGTAAAGCTCTATCAGCAGGGAAGAAGAAATGACGGTACCTGACTAAGAAGCACCGGCTAAATACGTGCCAGCAGCCGCGGTAATACGTATGGTGCAAGCGTTATCCGGATTTACGGGGTGTAAAGGGAGCGCAGGCGGAAGGCTAAGTCTGATGTGAACGCCCGGGGCTCAACCCCTGTACGGCATTGGAAACTGGGCATCTAGAGGGTCGGAGGGGTAAGTGGAATTCCTAGTGTAGCGGTGAAATGCGTAGATATTAGGAGGAACACCAGTGGCGAAGGCGGCTTACTGGACGATAACTGACGCTGAGGCTCGAAAGCGTGGGGAGCAAACAGGATTAGATACCCT
+
EFGGGDGGGGFGGGGGGGGGFGFGGGGGEGGGAFFGGF7CFG@CGFGCFGGGG7+@CFGFCEFFGG7+BFGGGGFFCFGFF9EF?@FGGGBFEGGCFFGG9?EFGGFGFGG,D<FFGGGGGG<D7CG@7@A,@FGEGGGF8FFGG7CECG@F:FFDGCC;,<@:CF@AGF<8C@C@:F7C:C7?:F<C8FE2E,7?1*<ED3:<D8CECEGG5C8CG=FFFFFG@C791:FGGCE6ED6>DEFC>8#@6@3#=FGADFD09A==FC#?,D<F=G<F6FGGGGFD8FA,CFGGGFDDC,E:,FGGGGFGGGFFEA,BCGFEE9FE,EDGGGFA<FBC<FA=@GGFGDFFCGGGGGFDFGGEEFFGGGGGEF@CCGGGGGGGGGGGGGEGFDGGEGGGGGGFAEGGGGGGGGFEECCCCC
@sI 425
TGAGGAATATTGGTCAATGGGCGTAAGCCTGAACCAGCCAAGTAGCGTGCAGGATGAAGGCCCTATGGGTTGTAAACTGCTTTTATACGGGGATAAAGTGAGCCACGTGTGGCTTTTTGTATGTACCGTATGAATAAGGACCGGCTAATTCCGTGCCAGCAGCCGCGGTAATACGGAAGGTCCGGGCGTTATCCGGATTTATTGGGTTTAAAGGGAGCGTAGGCCGCCTGTTAAGCGTGTGGTGAACTGCTGTGGCTCAACCGGGGAATTGCAGCGGGGACTGGGAGGCTTGAGTGTGTTGGAGGTAGGCGGAATTCGTCGTGTAGCGGTGAAATGCTTAGATATGACGAAGAACTCCGATTGCGAAGGCAGCATACTGGGCCGTAACTGACGTTCATGCTCGAAAGTGTGGGGATCGAACAGGATTAGATACCCT
+
DFFGGFGGGGGGGGGGGFFGFGG+:FGGGGGGGCFGGGGGGEF,EFCFG,,EDEGGG9FE<CCFGGGG,F,@FGGGG,,CA9FGFGF,EFG:FFFGGGGG9E44EEEB=F+8<,B=EG>,9,BEFGG@<D8=EGGCFGFF<C@C7E+D=FFGF8FFGFGG,,DGEGGGG>FGGGFF:1>*>>:><FEC:<**?CCC15FFF::FFG*=CFFCC9F)*4:)(-;=47*)29;9CFE-18>-,FBCFF.,#3*B1@@:::F>C>,,,>,FF3>3+++>,3+DA=83,,D,DA?A5F@+@8,,6,4,?+CGGGF>+8=+>:>?GGGDFFC9DEEEE?<F;FEDDDC@?=C?GGFFFCGGGGGGGFGFGGGGFFEC<,,<C8++@,GFEGFGGECCC,E,C+GFCEGGFGF:GGFEC,GFB,GFFFGGGGGGGGGCCCCC
@sI 426
TGGGGAATATTGCACGATAGGGGAAACCCTGATGCAGCGACGCCGCGTGGAGGAAGAAGGTCTTCGGATTGTAAACTCATGTTGTTGGGGAAGATAATGACGGTACCCAACAAGGAAGTGACGGCTAACTACGTGCCAGCAGCCGCGGTAAAACGTAGGTCACAAGCGTTGCCCGGAATTACTGGGTGTAAAGGGAGCGCAGGCGGGAAGACAAGTTGGAAGTGAAATCTATGGGCTCAAACCATAAACTGCTTCCAAAACTGTTTTTCTTGAGTAGTGCAGAGGTAGGCGGAATTCCCGGTGTAGCGGTGGAATGCGTAGGTATCGGGAGGAACACCAGTGGCGAAGGCGGCCTACTGGGCACCAACTGACGCTGAGGCTCGAAAGTGTGGGTAGCAAACAGGATTAGATACCCT
+
FFGGGGGGGGGGGGGGGGGDGGGGGGGFGGGGGAFGGGGGGGGGEGGFGGDGGGGGGGGGGGGGGFGCEGGCFGGGGGGGGFGGGGGGGGGG@E?FGGGGGGDGGGGGGGGGGGCGGGGCGGDGGGDGGGG8FGGGGGGFGGEG>CEGFF<FGGGGGGGGFGGGE8FFEFCGG?GGGGGGDG+FGG,<<>>BE@C87ECEDDE5CFE9>9CAFFFFGC:?@979E5FFFCFB7FD6CC<A%F5:FEC@7@.FDB>8<8C)FDFDCGFFCCGFEF=<=@E:CDECGEEGGGCGED7@C@8FAAEE@GEE>ECCCEFE>FA=A=EC7FC,B<GFFFGGDGGGGGGEGGDEEECFCFFFDFCFGGEGGGFGGGGGGGFGGGFDGGGFF8GGGGGGGGFFCDGGGGGGE9GGGGGCCCCC
@sI 427
TGAGGAATATTGGTCAATGGACGAGAGTCTGAACCAGCCAAGTAGCGTGAAGGATGAAGGTTCTATGGATTGTAAACTTCTTTTATACGGGAATAAACGAATCCACGCGTGGATTTTTGCATGTACCGTATGAATAAGGAACGGCTAACTCCGTGCCAGCAGACGCGGTAATACGGAGGATCCGAGCGTTATCCGGATTTATTGGGGTTAAAGGGAGCGTAGATGGGTTGTTAAGTCAGTTGTGAAAGTTTGCGGCTTAACCTTAAAATTGCAATTGATACTGGCAGTCGTGAGTACAGTTGAGGTAGGCGGAATTCGTGGTGTAGCGGTGAAATGCTTAGATATCACGAAGAACTCCGATTGCGAAGGCAGCTTACTAACCTGTAACTGACATTGATGCTCGAAAGTGTGGGTATCAAACAGGATTAGATACCCT
+
EFGGGGGGGGGGGGGGGGGGGGGGGGGGGGGGDFGGGGGGCFAFGGG:CFFCGGGGGFEFEEFFGFGFFFGCGGGCGGGGFGGGGGGGCFFFGGCFGFGG7FEFGG@CFCBED<FFFGGGGGGGGGGGGGG8AFCFFFGF,AC@E7=BA,CFEGGGGCEFG,,8@EFGEECFCGGGEE7:FCAC<CGB*<*:=F:C*C<F:CFEFC#=:/AFGGGFE>FE36*+:08CFC8C@@D*2CB@F5$ECCC?FEC@*28.(#F:<,,FF;AC,DC?@,D9D;GFD8FEC7C+@,EC*BFEGFGECF9FEC7GF?FE@98GGFD=GFCDA7@9CFABFGGGGGFGGGGFFGFFGF9ECEGGFGFEGGGFEFFGEFGGGFGDFDFE8GGGGGFGFFFEDECGFEEFDEGGGFGDDGFGGGGGGFGFGGGGGGGGGGGCCCCC
@sI 428
TGAGGAATATTGGTCAATGGACGAGAGTCTGAACCAGCCAAGTAGCGTGAAGGATGAAGGTTCTATGGATTGTAAACTTCTTTTATACGGGAATAAACGAATCCACGCGTGGATTTTTGCATGTACCGTATGAATAAGGATCGGCTAACTCCGTGCCAGCAGCCGCGGTAATACGGAGGATCCGAGCGTTATCCGGATTTCTTGGGTTTAAAGGGAGCGTAGATGGGTTGTTAAGTCAGTTGTGAAAGTTTGCGGCTCAACCGTAAAATTGCAATTGATACTGGCAGTCTTGATTACGGTTGAGGTAGGCGTAATTCGTGGTGTAGCGGTGAAATGCTTAGATAGCACGAAGAACTCCGATTGCGAAGGCGGCTCACTGGAGCGCAACTGACGCTGAAGCTCGAAAGTGCGGGTATCGAACAGGATTAGATACCCT
+
AFGGGFGDGDFGGGGFGFCGGGGGGGGFGFDGFDFGGFFCFFFFGGG:F:FFGGGG<FGF8@CECCFFFGGEEFEEGGGGGAEGGGGGGGGGEGGFFGGGGD:FGFDEE>F7CF,EA<FFGFFFFEFGGGCFFGGFFGFD9ECF>CECCF,7FDGGGGGGGG8338C7FEEGGDGGGGDCGGGE:>*=CFEFFC7:EEFE++,,?F:F<FFGF<<#86;;>98:@?@;5C7F7,?<@F<C8FCCCCC4&FGEC>?D<CGFF@EFFFEF@3@9A:<FF=B96FFFF<FDE=59)+EB=EGGEC,=A@F:DFF;8DEEEFD=E9GEBF89AFCCFFFGFEC3F@,4,F=GFFGGFF@GC<CCGEDFFC7GGEGGGGGGFF@EGGGGGGFEFC@EEGGGDEGGGEFFGGDGDGFEGGGGGGGFGFGGGGGGGGGCCCBC
@sI 429
TGAGGAATATTGGTCAATGGGCGAGAGCCTGAACCAGCCAAGTAGCGTGAAGGATGAAGGCTCTATGGGTCGTAAACTTCTTTTATATGGGAATAAAGTTTTCCACGTGTGGAATTTTGTATGTACCATATGAATAAGGACCGGCTAACTCCGTGCCAGCAGCCGCGGTAATACGGAGGATCCGGGCGTTATCCGGATTTATGGGGTTTAAAGGGGGCGTAGGCGGATTGTTAAGTCAGTTGTGAAAGTGTGCGGCTCAACCGTAAAATTGCAGTTGTAACTGGCATTCTTGAGTGCAGTAGAGGTGGGCGGAATTCGTGGTGTGGCGGTGAAATGCTTAGATATCACGAAGAACTCCGATGGCGAAGGCAGCTCACTAGACTGTTACTGACACTGATGCTCGAAAGTGTGGGTATCAAACAGGAGTAGATACCCT
+
@FFFFFGFGAFGGEGGGGFGGGGGGGEGGFGFFGFGGGGGGGGGEFGEGGGGGGGGGDFGECFFFEFFGGDCCCFFGGCF9<FGGGGFFGFCGGGFGGDEEGGA9F7DF,:BF,?FGGGFGGGGGFGGGGFGFFFGGGGFEDGGGGEG=FGGGGGGFGGGGGCFEEEDGGGGGGGGG>F7FFGG**;=FFCFGGGGGG<?C?+C>CC*:4FF>FC%&=F83:E+55)/,3<EFGG9:?FDCD9E7<E?>#>DEDFFCGFF>3#,$3:A1DE?FE>A4#<FACFF?C,<=E?A*F=,9E@:,,CDEGGCEDDE8>7DEDD:EFB6)GDFE=F;CFE8CGGFFD@4,GGF,9GBCCGFCEGFC,F@FFGGGGGGFGGFFFFE<FGFFGFGGFFFF=,GGGGFDFAF@ACEGDGFGGGFDEGFFFFF<,FCGGGCCACB
@sI 430
TGGGGAATATTGGGCAATGGGGGAAACCCTGACCCAGCAACGCCGCGTGAAGGAAGAAGGCCTTCGGGTTGTAAACTTCTTTTACCAGGGACGAAGAACGTGACGGTACCCGAATAGCAAGCAACGGCTAACTACGTGCCAGCAGCCGCGGTAATACGTAGGTGGCAAGCGTTGTCCGGAATTATTGGGCGTAAAGCGCGCGCAGGCGGCTTCTTAAGTCCATCGTAAAAGGTCGGGGCTTAACCCCGGGATGGGATGGAAACTGAGAGGCTGGAGTATCGGAGAGGAAAGTGGAATTCCTAGTGTAGCGGTGAAATGCGTGGAGATTAGGAAGAACACCGGTGGCGAAGGCGACTTTCTGGACGACAACTGACGCTGAGGCGCGAAAGCGTGGGGAGCAAACAGGATTAGATACCCT
+
F8FEFECFFGFDGFGGGG?FGGGCFCGFGFGGGGFGGFFCFFGGCFGGGGFGGGGGGG?FGGGGGFFFGEGFGGGFFGGG9FFFFEEECG?+@FDCC88FFGFFGGCFCGFGGEEGCE,EA?,@=:>++BFDGFF@@CBFCEFF>@,**><FGGBF9:7:AC,96:<CFGDGFC8<,<CC,/8?C:/BA<EC51;>9ECE3CEDC?=5C8C>CC?,:6355EC7/?<C:?C'%CECCECF*C@8+A#8$D68GFFAGFE3+=99DGGGGGGGFFDGECGCFDEE>EDDF?EGGGFEFE@EEEGGGGBGGGGGGFFGCCGGGGGGGFGGGDGGGGGGGGGEGGGE>GFGGGGFCCGGFGFGGGGGGFFGFGCGGGGFGGGGGGGGGFBEGGGGGGGGGGGGFFGGGGE<GGGGGCCCCC
@sI 431
TGGGGAATATTGCACAATGGGCGCAAGCCTGATGCAGCCATGCCGCGTGTATGAAGAAGGCCTTCGGGTTGTAAAGTACCTTCAGCGGGGAGGAAGGCGCTGAGGTTAATAACCTCAGCGATTGACGTTACCCGCAGAAGAAGCACCGGCTAACTCCGTGCCAGCAGCCGCGGTAATACGGAGGGGGCAAGCGTTAATCGGAATTACTGGGCGTAAAGCGCACGCAGGCGGTCTGTCAAGTCGGATGTGAAATCCCCGGGCTCAACCTGGGAACTGCATTCGAAACTGGCAGGCTAGAGTCTTGTAGAGGGGGGTAGAATTCCAGGTGTAGCGGTGAAATGCGTAGAGATCTGGAGGAATACCGGTGGCGAAGGCGGCCCCCTGGACAAAGACTGACGCTCAGGTGCGAAAGCGTGGGGAGCAAACAGGATTAGATACCCT
+
FGGGGGGGGGGGGGGFEFGGGGEGGGGGGGGGGGGGFFFGFCEF@CF:FCGGCFDEFGFFGGG8FGGGGGGGGGGFFGGGGGFGGGGGGGDGDCFGGGGGGEEGGGGGGGGGGG=A8BDCG<FGGGGGGFEFGGGGGDFGGFFGGGGEEGGGGGGGGGGGGGGGGDFGGGGGGCEGCFGGGGGGG*>EGCG5?*;C*?CFCDEFF<96FGGCCEC>54+515;C>6>9:EC:?96<C@G62F;?:@-@@?ADGGG2E3:8:78CFCCGFGFFF>3A*C@++;;?CCF>=8GGGDFBFBGGFGE@,GF8DGGGGFF@D>@,GGGFGGFE>8GEDF;F=+7GGFFAFC,GGFGGGEAGEDDC=FDFFCGDGGGGGGGGGEEGFGGGGFGGFGFFFGEGEF?GFDFCGGGGGGGFCF<GGGFEFGGGGFGGGGGEDGGFCCCCC
@sI 432
TGAGGAATATTGGTCAATGGACGAGAGTCTGAACCAGCCAAGTAGCGTGAAGGATGACTGCCCTATGGGTTGTAAACTTCTTTTATACGGGAATAAAGTGAGGCACGTGTGCCTTTTTGTATGTACCGTATGAATAAGGATCGGCTAACTCCGTGCCAGCAGCCGCGGTAATACGGAGGATCCGAGCGTTATCCGGATTTATTGGGTTTAAAGGGAGCGTAGGCGGACGCTTAAGTCAGTTGTGAAAGTTTGCGGCTCAACCGGAAAATTGCAGTTGAGACTGGGTGTCTTGATTACAGTAGAGGCAGGCGGAATTCGTGGTGTAGCGGTGAAATGCTTAGATATCACGAAGAACTCCGATTGCGAAGGCAGCCTGCTGGACTGTAACTGACGCTGATGCTCGAAAGTGTGGGTATCAAACAGGATTAGATACCCT
+
DFFGFCEEFEFCFFEGFEDGGGGGGGGDEF<FGEGGGCD,E@C@FG:CEGGGFGGGFFFGGGFFF?FDFGFE:CCFEFGGGGGEGGGFCEEEEFEFGGGFGFGGGGGGGGGGGGGGGGGGFCFGE9AG<FFDFGFFGGF,A66F+DB=B,?A3AFG77>+@F@>EC>BFFFFDB7FGEE<3>B>**=FEFGGG7:31=F9@F<<,7&1+,7=B?FAE6E>>;*<:.11::=1FBF8*CFB%DCE.=CFFFC>:=:F8DFBC:-#F>C<GCDD;?=ED>+=D6GGGDEF2,E:5,CB8@C:,=E?,=B8=@C>4=87GFFGFDEC=4,EFEC,EFGGGGGGGEE?8FF<B9GFAEGGEGCB7EF<:AFGEGFGFCF@FGFFDGGFFGGGEEFEGFGFFCGGGGGFCEGGGFFCFGGFGGGGGGGGGGEAGFFCCCCC
@sI 433
TGAGGAATATTGGTCAATGGTCGGCAGACTGAACCAGCCAAGTCGCGTGAGGGAAGACGGCCCTACGGGTTGTAAACCTCTTTTGTCGGAGAGTAAAGTACGCTACGTGTAGCGTATTGCAAGTATCCGAAGAAAAAGCATCGGCTAACTCCGTGCCAGCAGCCGCGGTAATACGGAGGATGCAAGCGTTATCCGGATTTATTGGGTTTAAAGGGTGCGTAGGCGGCACGCCAAGTCAGCGGTGAAATTTCCGGGCTCAACCCGGATTGGGCCGTGGAAACTGGCGAGCTAGAGTGCACAAGAGGCAGGCGGAATGCGTGGTGTAGCGGTGAAATGCATAGATATCACGCAGAACCCCGATTGCGAAGGCAGCCTGCTAGGGTGCGACAGACGCTGAGGCACGAAAGCGTGGGTATCGAACAGGATTAGATACCCT
+
FFCEGGGGGGGGGGFGGGGGFGGGGGGGGCFGGGGGGGGGGFGGGGGFFGGGGEGGFFGGGGGGGGGGGGGGGGFFGGGGG<EFGGGDDC7FGGGGGCFGGGGG7EGGFFGGGGGGGFGGGGGGGF@FGDGC+FDGG>EFCC@EE88FFF=AFBEEC,FFGGGFGDGGFGGG9CCFG*FFGFFFFACCCEBCF9<75FF%?:F2<<088EE9#3AF+48>3C9040DD>6?;ED:@GG:DFGFCGFCEGC5B7C8D@**<CE@CFDC:C+CAGEC,;E+=6EF=CF,CCFFABGFB,DEFEE9DFFGGF?FGE@>8=FF<EFB8=FGEECF;<FAD;F9GGFFGGGGGGGFGGEGGFGGFBCCFFGEGGFDCFGGGF8DGGEDGGFEFGGEGGGGGFGGCFCGFGEGGGGGGGFGGGFCDFGGGGGGGGGGCC@9C
@sI 434
TGAGGAATATTGGTCAATGGACGAGAGTCTGAACCAGCCAAGTAGCGTGAAGGATGAAGGTTCTATGGATTGTAAACTTCTTTTATACGGGAATAAACGAATCCACGCGTGGATTTTTGCATGTACCGTATGAATAAGGATCGGCTAACTCCGTGCCAGCAGCCGCGGTAATACGGAGGAGCCGAGCGTTATCCGGATTTATGGGGTTTAAAGGGAGCGTAGATGGGTTTTTTAGTCAGTTGTGAAAGTTTGCGGCTCAACCGTAAAATTGCAATTGATACTGGTATTCTTGAGTACAGTTGAAGTAGGCGGAATTCGTGGTGTAGCGGTGAAATGCTTAGATATCACGAAGAACTCCGATTGCGAAGGCAGCTTACTAACCTGTAACTGACATTGATGCTCGAAAGTGTGGGTATCAAACAGGATTAGATACCCT
+
EGG9FCFG@CFFFGFGG,EEFGGGCEEEFFAFGGGGGGGCGD9FF<F:FGD@CFF,,6:EFFEGGFFFFCCFFFGGGGCGGFGGGF,CAEGEF,FFGC@FFF7ECGG7F@FFF@,,5E@@FGGEFDD:DFCGFE=F<FG9<DFGD?EE,,C@F=@CDFFDFCFGGGGGGF*<FFGGGD1>+7?CF>*<:F5EC;<C@?3<+@#CB<G*<FFGC2>AG>FE@9;::FG0#/A>#EF:+6GGF<@*ED@@1:.C@8?7D=FCFA,<E/GFE>,5F,B9D,+DD9A9,:,:,FC59A=C@,E9=A9,F8=B=><,9@++EFD=F@E>5EEFEFF9FFGGDC<8A,E4@CFFEAFE@@7FCCGGEFB@FF<F?GGGGGFFF9FBFCFGEEDGGGGGFFGFEEFF@EFFFEEDGFEEFFGFFDDFGGGFEGGGGGFACA6@
@sI 435
TAGGGAATCTTCGGCAATGGGGGAAACCCTGACCGAGCAACGCCGCGTGAGTGAAGAAGGTTTTCGGATCGTAAAGCTCTGTTGTAAGAGAAGAACGTGTGTGAGAGTGGAAAGTTCACACAGTGACGGAAACTTACCAGAAAGGGACGGCTAACTCCGTGCCAGCAGCCGCGCTAAAACGTAGGGACCGAGCGTTGTCCGGATTTATTGGGTTTAAAGGGAGCGTAGATGGTTGTGTAAGTCTGTTGTGAAATTTTGCGGCTCAACCGTAAAATTGCAGGTGATACTGGATGTCTTGAGTGCAGTTGAGGCAGGCGGAATTCGTGGTGTAGCGGTGAAATGCTTAGATATCACGAAGAACTCCGATTGCGAAGGCAGCTTGCTGGACTGTAACTGACGCTGATGCTCGAAAGTGTGGGTATCAAACAGGATTAGATACCCT
+
FFEFEFGG,E<EG7FGGGFG,@C+6C<6CFGDF8FEFFGG<F:CFGE+CF4,CFDE54=CEA<DA@FC+>+,4=FDFE8,?<FEFGF<ADFGG8=BFA=FD<8<,BFDF+BFG,EFGFG9==<=@>FG7+8=,,EF3,8,,,:>:3D<CGG*>,,7,>F8><BF8ECCEE@C**4*<,7,<2+=4+*8*4CC5*28**2+7/238+:3CG@C#>:7A)<-@9C>,*=;2*@0*5C<,>=,:8,+CD@,?,,@,@+F6EC8DD8FCFC:<@,33,,FFFA,49,,=3=,8F<EGFFGGGFFAFEFE5,5=,<6:DEDFD?@@6,7GFGGGEBF7E;GGE@,FFEFGFF=9FGGGGFGGFFBEEFFGF>GGGGGGGGE8GGGF@F<EGFDCF<FFGGGFCF58F<GFGGGGGEEEGEGGFFGF<C,EC@F<FA<FFEE,CCCCC
@sI 436
TGAGGAATATTGGTCAATGGACGAGAGTCTGAACCAGCCAAGTAGCGTGAAGGATGAAGGTTCTATGGATTGTAAACTTCTTTTATACGGGAATAAACGAATCCACGTGTGGATTTTTGCATGTACCGTATGAATAAGGATCGGCTAACTCCGTGCCAGCAGCCGCGGTAATACGGAGGATCCGAGCGTTATCCGGATTTATTGGGTCTAAAGGGAGCGTAGATGGGTTGTTAAGTCAGTTGTGAAAGTTTGCGGCTCAACCGTAAAATTGCAATTGATACTGGCAGTCTTGAGTACAGTTGAGGTAGGCGGAATTCGTGGTGTAGCGGTGAAATGCTTAGATATCACGAAGAACTCCGATTGCGAAGGCAGCTTACTAACCTGTAACTGACATTGATGCTCGAAAGTGTGGGTATCAAACAGGATTAGATACCCT
+
@@F@F,CEGGGGGGGGGGGGGGGGGEEEFGGGGGGGGGFGG<EFGGEFGGGGCDGFEFCCFGGGGGGGFGFGAEEFGGGGGGGGGGF9CF@FGCFFGFGG7B=DF8BFF@FGF,,B?E=FF9EF<EGGDF,<FFGGGGGGDD@CEFEGGGFGGEGDGGG?FCCFEG>FGGGGFFDFC:>C7>:<CBC/4CGGF>E8*>><<==FD<GGAC@+?<BA@>GFDFCGFDCCGGFF=E>4<=FGFFC=DDGGFFCC>EFF=7GFGGGFC=CCCDC9CFECFAGD6@,FFE@F8?C9*F=@CFE,?GFECGEDGGFFFGEGEC>,FA=6)7CCFFE9E<EFFFDFGE@FFFEGGFGFDFEFGGFCGGGFFCFGFFGGGGGGFGGFFFGGGGFGGFCDE,EE?FC8DGGGEFF@CGFEDFE<@ECFFFGGGGGGGGFCCCCC
@sI 437
TGAGGAATATTGGTCAATGGACGAGAGTCTGAACCAGCCAAGTAGCGTGAAGGATGAAGGTTCTATGGATTGTAAACTTCTTTTATACGGGAATAAACGAATCCACGTGTGGATTTTTGCATGTACCGTATGAATAAGGATCGGCTAACTCCGTGCCAGCAGCCGCGGTAATACGGAGGATCCGAGCGTTATCCGGATTTATTGGGTTTAAAGGGAGCGTAGGCGGGTTGTTAAGTCAGTTGTGAAAGTTTGCGGCTCAACCGTAAAATTGCAGTTGATACTGGCGACCGTGAGTGCAACAGAGGTAGGCGGAATTCGTGGTGTAGCGGTGAAATGCTTAGATATCACGAAGAACTCCAATTGCGAAGGCAGCCTGCTAAGCTGCAACTGACATTGAGGCTCGAAAGTGTGGGTATCAAACAGGATTAGATACCCT
+
CGFGGGGGGGGGGGGGGGGGGGGGGGGGGGGGGGGGGGGFFFFGGGGFGGGGGGFGGGGGGGGGGGGGGGGGGGGGGGGGGGFGGGGGFEGGGGGFFDCEGGGGGGG<FFGDGGGGGGGGGGGGGGGGCGGGGFFECFGGFGGGGG7FGGGGGGGGGGG7FGGGGGGDGFFDGFF7*5F:>EGGGDCGFECFGGGCECB@@F,GGGCGECAC5?@5EAC:;BGGFFGCGEGGGGG8F?FGFAFGFCCFF97EEEG08E>=CGGGGGGGCFFFGGGCD9F<8>GDGGFF@9A9*C,?9CEFFFFGFEFE=8DFD@7C><EGEGECBFC>4;C4,GFDFFE9A=B,D?FCB<<FFFCFFC5DGFF,FCEFGGGGGGGGGGFFGGGGGGGGGGGEGF8GGGGGGEEGEEGGGGGGGGGGGGFFFCGGGGGGGCFCCCCC
@sI 438
TGAGGAATATTGGTCAATGGGCGAGAGCCTGAACCAGCCAAGTAGCGTGAAGGATGACTGCCCTATGGGTTGTAAACTTCTTTTATAAAGGAATAAAGTCGGGTATGGATACCCGTTTGCATGTACTTTATGAATAAGGATCGGCTAACTCCGTGCCAGCAGCCGCGGTAATACGGAGGATACAAGCGTTATCCGGATTTATTGGGTTTAAAGGGTGCGTAGGCGGTTTGATAAGTTAGAGGTGAAATACCGGTGCTTAACACCGGAACTGCCTCTAATACTGTTGAACTAGAGAGTAGTTGCGGTAGGCGGAATGTATGGTGTAGCGGTGAAATGCTTAGAGATCATACAGAACACCGATTGCGAAGGCAGCTTACCAAACTATATCTGACGTTGAGGCACGAAAGCGTGGGGAGCAAACAGGATTAGATACCCT
+
@FFGGGGGGGGFGGGGGGFCCFGGGFGGGFGGGGGGGGGGGGGGGGGGGGGGGGGGGF<EFGGGGGGGGGGGFGFGGGGGGGGFDFFGGGGGGCFGGGFFGGGGGFFGG<FGFFD:FGGGGGGGGGGGGAEFGGGGFFFGGGDEGGGGGGGGGFFEFGCFGCGGGCFEGG>EFCCFCCFGG,>BCCFEE?EGFFFGGGG@GGFCGGFEGGGDGGDA>5@:59EGEA<=FEGGGGFEC?FCFGFGFG:C7GGDFA@6FGGFFFCGGDFF@FGDFFF;FFCG6FAEGGFECFDFBGGGGGECGGDGGGEFCDA>=DEGGGGFEE=>5EEEAEEAEFDGFEFGGFGFGGGGGFGGGGGGGGGGGGGGGFFGGF@FFGFFGGGGGGFGGGGCFFCGGGGGGGGGFEGGGGGGGGGGFFFFCGGEFCGGGGGGGGFCCCCC
@sI 439
TGAGGAATATTGGTCAATGGACGAGAGTCTGAACCAGCCAAGTAGCGTGAAGGATGAAGGTTCTATGGATTGTAAACTTCTTTTATACGGGAATAAACGAATCCACGTGTGGATTTTTGCATGTACCGTATGAATAAGGATCGGCTAACTCCGTGCCAGCAGCCGCGGTAATACGGAGGATCCGAGCGTTATCCGGATTTATTGGGTTTAAAGGGAGCGTAGATGGGTTGTTAAGTCAGTTGTGAAAGTTTGCGGCTCAACCGTAAAATTGCAATTGATACTGGCAGTCTTGAGTACAGTTGAGGGAGGCGGAATTCGTGGTGTAGCGGTGAAATGCTTAGATATCACGAAGAACTCCGATTGCGAAGGCAGCTTACTAACCTGTAACTGACATTGATGCTCGAAAGTGTGGGTATCAAACAGGATTAGATACCCT
+
EFEFGGGGGGGGGFGGFGGGGGGCGGGGGGFGFFGGFGGGGFFGGFFFGEGGGGFGFF9FFGGFGG9FFEFFEFEEFGFFFFGGEGFFGGCEEFFEFGGGGGEGFGGFEGGDFFFEFGDGFGFGGFEFGCFDCCFGGGGF9FGG78CGGDDDFGGEGG8FGGGGEGGEFCFFGDGEFC@BCFDCECEFEGC5>5C:6CDGG=8CF=7A<C=99C2A@=3;>99@@FGF=EEGFFC5F9FGFGBE@=,@9132@6:239F>FC:%8,BF;@5--F9F>8)F/GFCE9F:CFEE*ED<EE8F?F,C4+BFCDC;>@8C@@@CGGGEBGGC=4,4BCGGFFB=F,9:B,CGGGGGGFCCGGGGGGGGGFCGGGGFCFGGFFEBCFGFFGGGGEEEDFGGGGGFCGGGGGFFEGFFFGGGFGFFGGGGGEGGGGFCCCCC
@sI 440
TGAGGAATATTGGTCAATGGGCGAGAGCCTGAACCAGCCAAGTAGCGTGAAGGATGACTGCCCTATGGGTTGTAAACTTCTTTTATAAAGGAATAAAGTCGGGTATGGATACCCGTTTGCATGTACTTTATGAATAAGGATCGGCTAACTCCGTGCCAGCAGCCGCGGTAATACGGAGGATCCGAGCGTTATCCGGATTTATTGGGTTTAAAGGGAGCGTAGATGGATGTTTAAGTCAGTTGTGAAAGTTTGCGGCTCAACCGTAAAATTGCAGTTGATACTGGATATCTTGAGTGCAGGTGAGGCAGGCGGAAGTCGTGGTGTAGCGGTGAAGTGCTTAGATATCACGAAGAACTCCGATTGCGAAGGCAGCCTGCTAAGCTGCAACTGACATTGAGGCTCGAAAGTGTGGGTATCAAACAGGATTAGATACCCT
+
FFGDGFGGGGGGGGGGGGGGEFGGDGGGGGGGGEGFGGGGEGFGGGGGGGGGGGGGGGFGGCEFCGGGGGGEGGGGGGGGFFGDGGGEFDEGGGGGGGDGGGGGGGGGGGGEGGGFGGGGGGGGGGFGFGGGGCGGGGGGCCGDGCEGFFFGEGGGGGGCGGGGEEGGGGGGAFCFECC:::D:FBEGGGGFCFGG8CDFGGCFG<=F>F03:BCEE@GED<;7FGC@EFGGG?F4<FEEFGFEE:A=8B6EDGGGGGGFDGG?F:?81GG>FA@C9:3CGFGEDE9F=,FE8GGF8>>,FEDGFFCCC>FFC>CEGFFE9EDEAGGGFGFFFFCD;EGFFGGGFDGGGFEC8FEGGGGGGEEFGGGGF<CF8GFGGGGGGGGGGGEGFGGGGFGF8GGGGGGGFFGDGFEFGFFFGFFFGGGGGF,CGFGCC@CC
@sI 441
TGAGGAACATTGGTCAATGGACGAGAGTCTGAACCAGCCAAGTAGCGTGAGGGATGAAGGTTCTATGGATTGTAAACTTCTTTTATACGGGAATAAACGAATCCACGTGTGGATTTTTGCATGTACCGTCTGAATAAGCATCGGCTAACTCCGTGCCAGCAGCCGCGGTAATCCGGAGGATGCGAGCGTTATCCTGATTTATTGGGTTTAAAGGGAGCGTAGCCGGGTAGTTAAGTCAGCTGTGAAAGTTTGGGGCTCCACATTAAAAGTGCAATTGGTACGGGCAGTCTTGAGGACAGTTGAGGTGGGCGGAAGTCGTGGTGTAGCGGTGAAATGCTTAAATATCACGAAGAACTCCGATTGCGAAGGCAGCTTACTAACGTGTAACTGACATTGATGCTCGAAAGTGTGGGTATCAAACAGGATTAGATACCCT
+
DFGGGFFCFGGGEFGGGGGFGGGGGGGFGGFGGGGFGGFFFECFFGGFGE6CFC8CFGGGFFFFGGFFCDEEFFGGGDFGGGGGGGGGFCCF+AEFGGF7CFEDFFGGGF<B,CFFGGDFGGGE9FDFF+AFFFGEEGGG9FBEEG+D8B5D7FCFGF8=>,DFGGECCGGG9@:CFCFC77>>@CG*=*;8937?1:FGFFG><A<<C>:FGGD4C==07@)77;:+#9723;@,:@>FGGFDDD@+4>8E>@:7E<#<E#A:@38G4FCDE,BC6+06=,EA=?9:2,9F;B,C,,CE=9,CC=+:C6GFGBB8@D@,AAEB:7EEEBGFAFF@,<,=9GFFE@@GGFGGFF@F?FGGGGCFFGGGGGGFAF@@B,,;,,GGCF<GFFCC,CFAGFFE<GGGGGGGFCGGGGF<EEGEGGGGFGGGGGECCCCC
@sI 442
TGAGGAATATTGGTCAATGGACGAGAGTCTGAACCAGCCAAGTAGCGTGAAGGATGAAGGTTCTATGGATTGTAAACTTCTTTTATACGGGAATAAACGAATCCACGTGTGGATTTTTGCATGTACCGTATGAATAAGGATCGGCTAACTCCGTGCCAGCAGCCGCGGTAATACGGAGGATCCGAGCGTTATCCGGATTTATTGGGTTTAAAGGGAGCGTAGTTGGGTTGTTAAGTCAGTTGTGAAAGTGTGCGGCTCAACCGTAAAATTGCAATTGGTACTGGCAGTCTTGAGTACAGTTGAGGTAGGCGGAATGCGTGGTGTAGCGGTGAAATGCTTAGATATCACGAAGAACTCCGATTGCGAAGGCAGCTTACTAACCTGTAACTGACATTGATGCTCGAAAGTGTGGGTATCAAACAGGATTAGATACCCT
+
EEEGGCFFGGGGGGGGGGDGGGGGGGEGGFEGGGGGGGGFGFFGGGEEGG7FGGGGGCFFFFGGGCAFFFGGGDAFGF9F9EDGGGGEFFGGGGFFGGGFGGDGCFG7FFGGG?FGGGGGGFGGGGGCD7FFGGGGGGG<=<BFDFEC8FFGGFFGGGFG<EFFGGGGGGGGGGCFF@FEGGGGGCCGGGGFC=E<<GGGGF7CFC<FE>AF9F@28073,-#:EDFCEC@,><@-@=:<,E=EGF01.-CECGG8GDCC>CGCFEE7/D5+F<FCFEGD=DCEE<F?==9C*CAF@A8BFF9ECCEFGGFE@4=7GFEFFF@6)FDGEDEA?EFFEC,GGFFFGGFGF9BGCGFCEGFGGGF<FA<ECFFFF<9GEFF?CCGGGGGGGGGFEFFFGDFF<EFGGFEDGFFEGGGGGFFGGGGGGGGGGGGCCCCC
@sI 443
TGAGGAATATTGGTCAATGGTCGGCAGACTGAACCAGCCAAGTCGCGTGAGGGAAGACGGCCCTACGGGTTGTAAACCTCTTTTGTCGGAGAGTAAAGTACGCTACGTGTAGCGTATTGCAAGTATCCGAAGAAAAAGCATCGGCTAACTCCGTGCCAGCAGCCGCGGTAATACGGAGGATGCAAGCGTTATCCGGATTTATTGGGTTTAAAGGGTGCGTAGGCGGCACGCCAATTCAGCGGTGAAATTTCCGGGCTCAACCCGGATTGTGCCGGTGAAACTGGCGGGCTAGAGTGCACAAGAGGAAGGCGGAATGCGTGGTGGAGCGGTGAAATGCATAGATATCACGCAGAACCCCGATTGCGAAGGCAGCCTGCTAGGGTGCGACAGACGCTGAGGCACGAAAGCGTGGGTATCGAACAGGATTAGATACCCT
+
EFCGGEEEFGFCGGGGFDGGGFEGGGEGGCGGG,DFFFGGGGGF76@66BFDFFEFFEE>:CFGG=BCDGGGFFAFFGCDDF9<,B<F==CC+AEFEGG9FFGGGGGDFGFAAFBFFAFG9AFB?,5EFEGDGGG,>CDGG7:+B++@BGD:<FFG7,,>D,3>*;C7F:@,3;87F*C:4C7:FC*<8C*CC;?BEG<?C=GG=GCG44<:@<9344?)0C8CCC<88CCCE,1=F=C<FC4GFFC;0FCE:8:@#@@-5;CD<96@@@>0+3,3>32DC>C36:,,=?,,0B,AD=DGGED??+7FEEED>++EC+EEFFB6)GEDFGFC<CGEE9CDGFEFC,GDGFFF::CFGFEBDFEFFGGGGFFGGGFAD@C@7GGGFDGCGGEEFDGGGGGGGGGGFCEFCGGFEFE,GGGEFFGGGFFGGGGCCC9C
@sI 444
TGGGGAATATTGGGCAATGGGCGCAAGCCTGACCCAGCAACGCCGCGTGAAGGAAGAAGGCTTTCGGGTTGTAAACTTCTTTTCTCAGGGACGAAGCAAGTGACGGTACCTGAGGAATAAGCCACGGCTAACTACGTGCCAGCAGCCGCGGTAATACGTAGGTGGCAAGCGTTATCCGGATTTACTGGGTGTAAAGGGCGTGTAGGCGGGATCGCAAGTCAGATGTGAAAACTTGAGGCTCAACCTCCAGCCTGCATTTGAAACTGTGGTTCTTGAGTACTGGAGAGGCAGACGGAATTCCTAGTGTAGCGGTGAAATGCGTAGATATTAGGAGGAACACCAGTGGCGAAGGCGGTCTGCTGGACAGCAACTGACGCTGAGGCGCGAAAGCGTGGGGAGCAAACAGGATTAGATACCCT
+
@EFGGGGGGGGGGGGGGGGGGGGGGGGGGGFGGGGGGGGGGGGGGGGEFGGGGGGCFF8FFFF8F@FFGGGEGGGFFGGFDGGFFDGGGGGGGGEGDGGFEFFGGGEGGGA<<D<<FGGF9FGGGGGGGGGGGEGGGGGGGEGGGGGGEGGECEGF<F9>>FFGGGGFFFGG2EGG@>EEDFACFCFF@<CGCGGF8E2F>C;>EGDGGGGEGG,CGGEGGECFACEFFG-@C*D<CEF@8C?GGGGFCDFGEB=BCEDDFFFF@CFFGG9DDFD>GGFGGGGGGGGGGGGFGGGD?AE@=8GGF@+9GGGGGFE7EFC?EF@GGGFGGGGGGGGGGGGGGGF@EFFGGGGGGGGGEFFFGGGGGFGGFGGGGGGGGGGEGFCE7GFCFGGGGGGGGGGGGGFFGGGGGEGGGGCCCCC
@sI 445
TGGGGAATATTGCACAATGGGGGAAACCCTGATGCAGCAACGCCGCGTGAGTGAAGAAGGATCTCGGGATGTAAAGCTCTATCAGCAGGGAAGAAAAGGACGGTACCTGACTAAGAAGCCCCGGCTAACTACGTGCCAGAACACGCGGGAATACGTAGGGGGCAAGCGTTATCCGGATTTACTGGGGGTAAAGGGAGCGTAGACGGGGGGGCAAGTCTGAAGTGAAAGCCCGGGGCTCAACCCCGGGACTGCTTTGGAAACTGGTCTGCTTGAGTGCTGGGGAGGTAAGTGGTATTCCTAGTGTAGCGGTGAAATGCGTAGATATTAGGAGGAACACCAGTGGCGAAGGCGGCTTACTGGACAGTAACTGACGTTGAGGCTCGAAAGCGTGGGGAGCAAACAGGATTAGATACCCT
+
CFGGGGGGGGGFFFGFGCEFCCE+BFFGGGFFE<EFGF,AEFCFEGG:FDGCFGG9,CE,,:CFFFG++4CDFGGFGGGG<A?EGGGGFGDFE?8,E,+==++8+BEFA,B,,8,C,,<,DFECC:+D>33,+,@@:7@,3,,84BCC*>@,FGF@<,*=C*11*/*<4FCFGCC<:**>>C,,?7#;:-9FG+;/C;<:7*;5=1*::#;<3;D:AG?25@#94,:@3@>EFCC@8::87EF@73GE8F8;99GE,3+?6,?,8,,,@4,E8GD?@,+8,E9FE9A,E,F@,8EEEB@BE9EC)EB@EGFA,@7GGGGGF;GFCCECEEFC,,@9EFFF@FCFFC7F@:FEF<C;F<A,FGGGDEGGCGGGGGGGGGF<8EFF:EGGGGGGGFEGFEBECFGGGF<GGGGCCCCC
@sI 446
TGGGGAATATTGCACAATGGGGGAAACCCTGATGCAGCGACGCCGCGTGAGTGAAGAAGTATCTCGGTATGTAAAGCTCTATCAGCAGGGAAGAAAATGACGGTACCTGACTAAGAAGCCCCGGCTAACTACGTGCCAGCAGCCGCGGTAATACGTAGGGGGCAAGCGTTATCCGGATTTACTGGTTGTAAAGGGAGCGTAGACGGCGGAGCAAGACTGAGGTGAAAGCCCGGGGCTCAACCCCGTGACTGCTTTGGAAACTGTTCTGCTAGAGTGCTGGAGAGGTAAGTGGAATTCCTAGTGTAGCGGTGAAATGCGTAGATATTAGGAGGAACACCAGTGGCGAAGGCGGCTTACTGGACAGTAACTGACGTTGAGGCTCGAAAGCGTGGGGAGCAAACAGGATTAGATACCCT
+
CCFGFCDGGGGGGFGGGGGGFGGGGGGGGGGGGGGFGGDFGEGGGGEF:EGGGEFFFFGGG?F9CFG,EFCBFG<FFDFFFGFGFCFFFGFFCFGCGGGGGDGEGEFFGGGFG9,FGFGFGGDDGGGGFGFGGF,>FCCFFFCGG>7FC:CBFCCECCEEGECFDFD+4*=@FGGG:FG9<@AF1#:%.1>+501*583C<DC?C8DFDD>4CF@1:367$;;7,,*6CC+E=@,>8+:CDC7E>,GGGFCDAACFGE63+DB?,BEE;A9,5=,B44,E,F,8CGF?DFFDGFCGDFBDFFDG=GGGFFFEF7@E6GGGGGFFGGGGGFGGCFEG<FFFB=@9AGGGGEFEFCFFCFACFCGGFGGGGFFEGECGGGGGGGGGECFCGFBC,ECCFFEFCFGGGGGDF@GCCCCC
@sI 447
TGAGGAATATTGGTCAATGGGCGTAAGCCTGAACCAGCCAAGTCGCGTGAGGGATGAAGGTTCTATGGATCGTAAACCTCTTTTATAAGGGAATAAAGTGCGGGACGTGTCCTGTTTTGTATGTACCTTATGAATAAGGATCGGCTAACTCCGTGCCAGCAGCCGCGGTAATACGGAGGGTCCGAGCGTTATCCGGATTTATTGGGTTTAAAGGGTGCGTAGGCGGCCTTTTAAGCCAGCGGTGAAAGGCTGTGGCTCAACCATAGAATTGCCGTGGGAACTGGGGTGCGTGAGTATGTAAAAGGCGGGCGGAATGCGTGGTGTAGCGGGGAAATGCTTAGATATCACGCAGAACCCCGATTGCGAAGGCAGCCTGCGAAGGCGTGACTGACGCTGATGCACGAAAGCGTGGGGATCAAACAGGATTAGATACCCT
+
FGFFFEFGGGGGGGGGGGGGGGGEEGGGGGGGGGGGGGGGGGGGGGGGG7CGGGGGFAFFC@EGGFGGDGFFFFFGGCCFGGGGGGGGGGGEGGGGGGGGAF7@:FDGGC8AEAEGGGGFGGFGGGGGGGGGGGGGGGGD,CFEGGGG,>DFEFGEGGGGGGGGGGGGGGGGGGGGGEG*=BFF*=CGGGGFCG@CCGD@FDFFFFEGGGGGGGC);(*81(14)8855CFFFGC)2):*/::E8ECF))(AFGF?GFGG?F>9+@<@FFC<AE,.3,3@6<?F>8+,6,5,*,6,,6,,,+@+@=+@EDCD@=>=GGFFFFDG=CC>9,CA,FE?GDCFF=<,87C+99GFC8687<GGGFEAFFEF@<AFC,@,C,=;,,B,FEFCF@@DGGFE<,FF,GGCCGGCGDF@E,CFC,E<FFAFADGGFB@CCCCC
@sI 448
TGAGGAATATTGGTCAATGGACGAGAGTCTGAACCAGCCAAGTAGCGTGCAGGATGACGGCCCTATGGGTTGTAAACTGCTTTTATAGGGGGATAAAGTGTGTCACGTGTGGCATATTGCAGGTACCCTATGAATAAGGACCGGCTAATTCCGTGCCAGCAGCCGCGGTCATACGGAAGGTCCGGGCGTTATCCGGATTTATTGGGTTTAAAGGGAGCGTAGGCCGGAGATTAAGCGTGTTGTGAAATGTAGTGGCTCAACCTCTGCACTGCAGCGCGAACTGGTCTTCTTGAGTACGCACAACGTGGGCGGAACTCGTGGTGTAGCGGTGAAATGCTTAGATATCACGAAGAACTCCGATTGCGAAGGCAGCTCACTGGAGCGCAACTGACGCTGAAGCTCGAAAGTGCGGGTATCGAACAGGATTAGATACCCT
+
CFFGGGGGGGGGGGGGGGGGGGGGGGGFGGGGGGGGGGGGGGFCFGCFGGGGGGGGGGGGGGGGGGFFGGGGGF?ADGGGGGGFGGGGFGCGGGGGGGGGGGGGGGGDFEFEFGGGGGFGGGGGFGGGGGGGFGGGGGGGGGGGEDE8AF<FGGDCCFFC7FFCE5CEC*CDFGGGCGEGFCGEEGDGGG@F?FGGGG7:FF>GG<C0C<CFFCC4C:C>15EGFFG+6:;C'<F<>2G?FFDCF@C6>641:CC@C:C4<EF<<,<ECCF6CC=FEECF=DFD8,B:,A9F5C8CGGGF=DGECEDCFBA;>@4@8EFFCCCGBGGGGFFFFFDDDFFCGFGGCGGGFFAFFBEDDGGGGEGFGGFGFGGFCDCGGGEEGGGGCAEGGFFDGGGGGEGGGFGFCGGGGGGGGGGGGGFCEEFGGGGGGGGCCCCC
@sI 449
TGAGGAATATTGGTCAATGGACGAGAGTCTGAACCAGCCAAGTAGCGTGAAGGATGAAGGTTCTATGGATTGTAAACTTCTTTTATACGGGAATAAACGGCTCCACGTGTGGATTTTTGCATGTACCGTATGATTCAGGATCGGCTAACTCCGTGCCAGCAGCAGCGGTAATCCGGAGGATCAGAGCGTTATACGGATTTATTGGGTTTAAAGGGAGCGTAGGTGGGTTTATAAGTCGGTTGTGAAGGTTTGCGACTCAACCGTAAAATTGCAATTGATACTGGCAGTCTTGAGGACAGTTGAGGTAGGCGGAATTCGTGGTGTAGCGGTGAAATGCTTAGTTATCACGAAGAACTCCGATTGCGAAGGCAGCTTACTAACCTGTAACTGACATTGATGCTCGAAAGTGTGGGTATCAAACAGGATTAGATACCCT
+
<FCEGFGGFFFGFECEFFDF@FCGGGG@FFEGF@FEFFFCCFGGGA@@CGGGGGC8F<,CC<A9E<F,9CF8FGGGCG<FGADGFGG<<,7FEGGGGGGG+++BF@7+,BC+B,CFECEFF9@EC,,BFGGFG,,,AEEF5,48+=>,,C,DFCGEGGC@<FF,,=C+3@C7,5+8*@C*>8,@::,1><CF9@DEE*=,+1,7,6FF*,@CD,CA80C=(6*1;)88,,#F:8::8#<=FE8@=9+=7@+8@7,,DGFBB4,,,,ECC,C3,9>@668==,,A,,F<E559*B,,,@,FFEEFF=:FGDDB8D7EDFFGFEB+=GEGFGF=FAA9,C5=9,FFE,C7GFDFEC>GEDFFC@,DFFC,EFC@GGGGFGEFGGFGFEFGGGGFFFGFF@GF@7AFAGEGGEFFFFEECGGFFDGGGGGGFBGCC@AB
@sI 450
TGAGGAATATTGGTCAATGGACGAGAGTCTGAACCAGCCAAGTAGCGTGAAGGATGAAGGTTCTATGGATTGTAAACTTCTTTTATACGGGAACAAACGAATCCACGTGTGGATTTTTGCATGTAACGTATGAATAAGGATCGGCTAACTCCGTGCCAGCAGCCGCGGTACTACGGAGGATCCGAGCGTTATCCGGATTTATTGGGTTTAAAGGGAGCGTCGATGGGTTGTTAAGTCAGTTGTGAAAGTTTGCGGCTCAACCGTAAAATTGCAATTGATACTGGCAGTCTGGAGTACAGTTGAGGTAGGCGGAATTCGTGGTGTAGCGGTGAAATGCTTAGATATCACGAAGAACTCCGATTGCGAAGGCAGCTTACTAACCTGTAACTGACATTGATGCTCGAAAGTGTGGGTATCAAACAGGATTAGATACCCT
+
<EFDFFGGGGGGGGGGGGFGGGGGGGGEFFGGGFCFGGGGGF<EFGGGEDGGGFEFDCEE6CCFFEFG<EFFFGGGGGAF<FGFGGGDFGGEECCFFAC7FDFFAFGGGFGEFFFGGFEFAFDFE?FFFGEFFGF9F9FF5?FGG@EB,8,AFFGGFEGGGGGD7CF<FG+@F;>FE7F*,4,35>5FFFECF;@C*77CF:=EFG7C#:)BC>G5@:@:)887@)C78E;<@<F4,0FFFF8E=@8F>@.=>=:?=7FFD41,;9DFAEEAA94<@,<DAFC6?B:,=9,9;C3B9,=<=<4EE@+GGGE=@,=C>FGFFE>EFGGGFGGECFGFEFGFGGFFGFGGDFEGFB@@:@FGC@CCA,GGFGFFF;AGGFA?FGGGCFFFEGFE@9GGGEGGGGGFGGGEGGGGGFGFC,EFGGGGGGGCFFGCCCBC
@sI 451
TGAGGAATATTGGTCAATGGACGAGAGTCTGAACCAGCCAAGTAGCGTGAAGGATGCAGGTTCTATGGATTGTAAACTTCTTTTATACGGGAACAAACGAATCCACGTGTGGATTTTTGCATGTACCGTATGAATAAGGATCGGCTAACTCCGTGCCAGCAGCCGCGGTAATACGGAGGATCCGAGCGTTATCCGGATTTATTGGGTTTAAAGGGAGCGTAGATGGGTTGTTAAGTCAGTTGTGAAAGTTTGCGGCTCAACCGTAAAATTGCAATTGATACTGGCAGTCTTGAGTACAGTTGAGGTAGGCGGAATTCGTGGTGTAGCGGTGAAATGCTTAGATATCACGAAGAACTCCGATTGCGAAGGCAGCTTACTAACCTGTAACTGACATTGATGCTCGAAAGTGTGGGTATCAAACAGGATTAGATACCCT
+
CFFFGGGGGGGGGGGGGGGGGGCFGGGGGGGGGGGGGGGCFGFGGGGFGGGGGGGG,CEDCFGGGGGGFCCEGGGGGFGGFGGGGGGGGD@EGFFGGGGGDGGGGGGFFGGGGGFGGG@EDFGGGFGGGGGGGGGGGG,=FEFGGGGFFGGGGGFGGGGGGGFG7EGGGGGGGGGGGGGBFFFFEDEGGGE5EGEDGGGG>83@;GEEGGF?<9<A:=FA83'++:C?C=EGCFF42DFF9<7EG=EE@@9F>CE?@B=C>EFCC?;C@%<+EC-A@<CF+<CFF<B:,,??35,C,FE,=FDBDEFBB,C,?GE7GFGF?C6+)CEE;FF;<F5>,-:,,,C4<CADFFDFF@BF>GFCC?:FABBE@@9FGGGGGGFFGGGGGDFGGGFFGFFDGGGGGFE@,FGGGGGGFGGFGGGGF<FFFAGFGECACBAA
@sI 452
TGAGGAATATTGGTCAATGGGCGAGAGTCTGAACCAGCCAAGTAGCGTGAAGGATGAAGGCTCTATGGATTGTAAACTTCTTTTATACGGGAATAAACGAATCCACGCGTGAATTTTTGCATGTACCGTATGAATAAGGATCGGCTAACTCCGTGCCAGCAGCCGCGGTAATACGGAGGGTCCGGGCGTTATCCGGATTTATTGGGTTTAAAGGGAGCGTAGATGGGTTGTTAAGTCAGTTGTGAAAGTTGGAGGCTCAACCGTAAAATTGCAGTGCATACTGGCAGTCTTGAGTACAGTTGAGGTAGGCGGAATTCGTGGTGTAGCGGTGAAATGCTTAGATATCACGAAGAACTCCGATTGCGAAGGCAGCTTACTAACCTGTAACTGACATTGATGCTCGAAAGTGCGGGTATCAAACAGGATTAGATACCCT
+
@FAFG;EEFGCFEEGDFFCFGGEEGGE,CEFEFGGGGGDGFFEEGFGF@@FFGFFED,6EF@@FFGFG<FFCFF,CCF,,,B?EGGG,:,=BF<EEFE7:F@=A<ECFC+>++<CEFFGGFFFFGG9F=DGFGGFGGGGGADBEGFC5,8<=F<<3BFGGGFF7B+@BFGC7FF*@>@F:FGFG*1CECCECC:<8CC<?F7CFFG7<7:F?CFEFG>GFF5;#.GG>7,80C:C6#+F>=:9E<@,#+@#+'@EEDF@BF8C,,AD@,GDDC5,,,4626DB<8,:,E,?F;C,C9,,,=9,,FCGEFEC>6FCBC7GE8=6C5GCEA=GGFDGGGEE8<8@DDGFGGGGGFGGGGF@EDGGGDGCGGGGGGDGGGGF<8C,99GGGGFFE9FFGGGGGGGFE8GFF@+GGGFGGGFGEGGFGGFGGFEFCCCCC
@sI 453
TGAGGAATATTGGTCAATGGACGCGAGTCTGAACCAGCCAAGTAGCGTGAAGGATGACTGCCCTATGGGTTGTAAACTTCTTTTATATGGGAATAAAGTGGTCCACGTGTGGACTTTTGTATGTACCATATGAATAAGGATCGGCTAACTCCGTGCCAGCAGCCGCGGTAATACGGAGGATCCGAGCGTTATCCGGATTTATTGGGTTTAAAGGGAGCGTAGGCGGATTGTTAAGTCAGTTGTGAAAGTTTGCGGCTCAACCGTAAAATTGCAGTTGATACTGGCAGTCTTGAGTGCAGTAGAGGTGGGCGGAATTCGTGGTGTAGCGGTGAAATGCTTAGATAGCACGAAGAACTCCGATTGCGAAGGCAGCTCACTGGAGTGTAACTGACGCTGATGCTCGAAAGTGTGGGTATCAAACAGGATTAGATACCCT
+
CGGGGGGGFFFCGGGGGGGGFGGGGGGGGGEFFGGGGDCFGGGGGGGCFGGGGGFFEE<F@FGGGFADFGGEFFGGGGFGGGGGDF<<FCFB8=FCAGG9F?DBFFEGGGCFFEGGGGGGGD9@<@F@FEGGGGGGFCFGGGED8EEFFGGG7D@FGFFFCGFEEGGDGGGECAFDEEGDGEGF2<>CFFEGFF@BEC72>A2C9FEGDFC3<C@AB4C7;;GGBFGFFDDCAEF<F#+#3?,CE<F>>F@>>EGCDFCDGGFCADEFDEA>>G<E>,9DGFGGFGGGGGGEEGGF?DGGGFGFGEDFGGFDE8GDGFGABFCB)DGGFFFFFBGGGEE8GF@A,,,CGCDFCF7GEGGEGGGGFGGGGFGGFFGGFCEGGGGFEFFGDGCGGGGFE:C@9EFEGGGEGGGFGFFGGFCFGGGGGFFEFF@CCCCC
@sI 454
TGGGGAATATTGCACAATGGGGGAAACCCTGATGCAGCGACGCCGCGTGAGTGAAGAAGTATCTCGGTATGTAAAGCTCTATCAGCAGGGAAGAAAATGACGGTACCTGACTAAGAAGCCCCGGCTAACTACGTGCCAGCAGCCGCGGTAATACGTAGGGGGCAAGCGTTATCCGGATTTACTGGGTGTAAAGGGAGCGTAGACGGCGGGGGAGGTCTGAAGTGAAAGCCCGGGGCTCAACCCCGGGACTGCTTTGGAAACTGTTCTGCTAGGGTGCTGGAGAGGTAAGTGGAATTCCTAGTGTAGCGGTGAAATGCGTAGATATTAGGAGGAACACCAGTGGCGAAGGCGGCTTACTGGACAGTAACTGACGTTGAGGCTCGAAAGCGTGGGGAGCAAACAGGATTAGATACCCT
+
DFGGGFDFGGGGGGGGGGGGGGGGGGGFGGGGGGGGFGGGGGGGFGGCFDGGGGGGGGGGGCFGEGC8<FFFGGGFGGGGFGGGGGGGGGDFGGFGGGGFGGGEEG9EFFEFF<EGG?@,+BFEC7>FGGGGGCG?EDFBFDEFCE@:@FCFGFDC9BFEGG:F:@:FGEGGEFGGG::BF><BCGFG9:B???<*<>E<DC:9<;*::*5#B7CFGFC?<>59@?CF60DGGDG/7+@<FC<GF=EA,7:*FBCC<#D16GGGFA3=D8A?)FFFD@@A4EFGGGGEFEB>449?GGGGGGGEAC,FCEFECGGGCFC,C,EFGGGFE9GFFFACEEFDGGGFEEGGFF8GGGGGDFEE<GGGFGFCGGGGGGFGGGGGGGGGEGGGGGGGGGGGGGGGGGGGGGGEFEEBCCCC
@sI 455
TGAGGAATATTGGTCAATGGACGAGAGTCTGAACCAGCCAAGTAGCGTGAAGGATGACTGCCCTATGGGTTGTAAACTTCTTTTATACGGGAATAAAGTGAGGCACGTGTGCCTTTTTGTATGTACCGTATGAATCAGGATCGGCTAACTCCGTGCCAGCAGCCGCGGTAATACGGAGGATACGAGCGTTATCCGGATTTCTTGGGTTTAAAGGGAGCGTAGGCGGACGCTTAAGTCAGTTGTGAAAGGTTGCGGCTCAACCGTAAAATTGCAGTTGATACTGGGTGTCGTGAGAACAGTAGAGGCAGGCGGAATTCGTGGTGTAGCGGTGAAATGCTTAGATATCACGAAGAACTCCGATTGCGAAGGCAGCTTACTAACCTGTAACTGACATTGATGCTCGAAAGTGTGGGTAGCAAACAGGATTAGATACCCT
+
EF9FGFFGGFGGGGGGGGGGEFDGGGGEFFGGGGGGGGFFGGGGGGGGGEGGGFFGGGCGGGGGGGG8FFGCFAGCFGGFGDGFGGGGGGGDF@FEGCFFEGFGGGDGGGGGGGGGGGGFE,AFEEFG77FFFGG9FDFF<ACGGGGGEGFGDGGEGFGGAFGGGGEFC@@EFGGGEEG*D,@36CECFD*BF<BEGEGF+=FGFFGE>7.<?GGFG>FDD>>;:8*;1,#A=>A<:0A;EGFEFE5;#@C@CEED;GGFECEFE>CCCEE?>F@(69B8??>AF+CB,,EA*,,BD=E?D==FGFGF>FE9,=+7EFFFGFB>5C@,EAGFAFF?EGGFEFEFGGGFF5@EDFFF:DGFC?GGGEA@,66<FGGGFFFDGGGGGGGFGGFGGGGGGGGGFEFFCDFGGGGEFEE,FFEAGGGGGFE9GGFCCCCC
@sI 456
[truncated: 17,643,773 more chars]
