# Supplementary material for: Compositional distinction of gut microbiota between Han Chinese and Tibetan populations with liver cirrhosis
Source: PeerJ. 2021 Sep 15;9:e12142. doi: 10.7717/peerj.12142 (PMC8449536; doi:10.7717/peerj.12142)
Supplement: Supplemental Information 6 [file peerj-09-12142-s006.zip › HHC6.clean.fastq]

@sF 33361
TGAGGAATATTGGTCAATGGGCGAGAGCCTGAACCAGCCAAGTAGCGTGCAGGATGACGGCCCTATGGGTTGTAAACTGCTTTTATAAGGGAATAAAGTGAGTCTCGTGAGGCTTTTTGCATGTACCTTATGAATAAGGACCGGCTAATTCCGTGCCAGCAGCCGCGGTAATACGGAAGGTCCGGGCGTTATCCGGATTTATTGGGTTTAAAGGGAGCGTAGGCCGGAGATTAAGCGTGTTGTGAAATGTAGACGCTCAACGTCTGCACTGCAGCGCGAACTGGTTTCCTTGAGTACGCACAAAGTGGGCGGGATGCGTGGTGTAGCGGTGAAATGCTTAGATATCACGAATAACTCCGATTGCGAAGGCAGCTCACTGGAGCGCAACTGACGCTGAAGCTCGAAAGTGCGGGTATCGAACAGGATTAGATACCCT
+
CFFGGGGGGGFFFGGGGGGGGGGGGGGG@EGGGGGFFGGGGGEGCGEF@FGFFFGGGEFGFGGGGGGGF=FFGFGGGGGGGFFGGGGGFFFCFFEGGGGGFGFG?FGGGCEGGFGGGGGGGGGGGDGFBFGAFGGGG<FFGGFGGGGFGFFGFFF7FFFGGFFCFGGG:FFFGGFGGCFFEGGGGGGGE3:CGGGG<GGFFF0:BEC=FGG=FFGFE3C;8:EGCED>C>7:GGF8:<FGDFF@CF@FFGGFCEDCE:@AFG8DFGGFCFGGGGGFCC8CC)FFF=,88F9B5CCF8EGGFFGFFEC@CEE,8BB7C++8GGGGFGFCGGFFAFBFEC9@FCE:EFFGDFB6CCEC7FB8CGFFGFGGGFAEE:,<F<EF>GGFFF@@,;FEGGGGGEGGGGGFFGGDGEGGGGGGGGFFFGGFGGGGGGFCCA-C
@sF 43652
TGAGGAATATTGGTCAATGGGCGAGAGCCTGAACCAGCCAAGTAGCGTGCAGGATGACGGCCCTATGGGTTGTAAACTGCTTTTATAAGGGAATAAAGTGAGTCTCGTGAGACTTTTTGCGTGTACCTTATGAATAAGGACCGGCTAATTCCGTGCCAGCAGCCGCGGTAATACGGAAGGTCCGGGCGTTATCCGGATTTATTGGGTTGAAAGGGAGCGTAGGCCGGAGATTAAGCGTGTTGTGAAATGTAGATGCTCAACATCTGCACTGCAGCGCGAACTGGTTTCCTTGAGTACGCACAAAGTGGGCGGAATTCGTGGTGTAGCGGTGAAATGCTTAGATATCACGAAGAACTCCGATTGCGAAGGCAGCTCACTGGAGCGCAACTGACGCTGAAGCTCGAAAGTGCGGGTATCGAACAGGATTAGATACCCT
+
@FFEFCFGGG9FFGGGGFFFEGGECCFGG<EFGGGGGGGF8F9FFGGGGGGGGGGGGGDGFCGGGGGGGGGGGGGGGFFGGAFFFGGGG9FFGFFFGGGGGGGGGFGGGGGDFGC9EFDGCGDEFGGFGGGGDGECF9F<FEGGGGGGGGGGGGGGGGGGGGGGGGGG*@F7FGGDGGDG=GGGGGGGGGBFFC.FC88<+FCFCFF?#3<>CCGFDFGBBFGG8EGFD8AFEGGFGGGG5GFCE<FFF,9?@8<@EGFFFGGGGDGGFD:DEGGGEE3=@GFGGFGGFAGGFGGGGGGFFDCGGEDGGFGFGGGGEDGFGFF@)C7FE?C,AEFFGGFCGGGFGGGGGGDFDGDGGGE:F7FDF@<FGGFGGGFCGGEGGGGDCECFCGGGGGGGGFGFGGGGGGFEGGGGGGFDGGGFFGGGGFGFFE@CC@BC
@sF 3
TGAGGAATATTGGTCAATGGGCGAGAGCCTGAACCAGCCAAGTAGCGTGAAGGATGACTGCCCTATGGGTTGTAAACTTCTTTTATAAAGGAATAAAGTCGGGTATGCATACCCGTTTGCATGTACTTTATGAATAAGGATCGGCTAACTCCGTGCCAGCAGCCGCGGTAATACGGAGGATCCGAGCGTTATCCGGATTTATTGGGTTTAAAGGGAGCGTAGATGGGTGTTTAAGTCAGTTGTGAAAGTTTGCGGCTCAACCGTAAAATTGCAGTTGATACTGTATATCTTGAGTGCAGTTGAGGCAGGCGGAATTCGTGGCGTAGCGGTGAAATGCTTAGATATCACGAAGAACTCCGATTGCGAAGGCAGCCTGCTAAGCTGCAACTGACATTGAGGCTCGAAAGTGTGGGTATCAAACAGGATTAGATACCCT
+
CGGGGFGGGGGGGGGGGGGGGGGCFGGGGGGGGGFGGFDFGGFGFGGGGGGGGGGGGGCFFDGGGGGGGGG7BFGFGGGGGGGGGGGGGGGBFGEFFFFFGGGGFAFGFFFEG,@=FFEE9A<EFAF<E;FDGAEGDFGF9FFGGCCGGFFCFC+CD9BFGCFGGDGEGGGFFC@F<CFGGFGG7C>CFGGGDG@E=EBGGFGDGF<F*C:?+8<AG9C6:;32;F-5<C?C@<F88783%<7ED?FFB8+;:DC,>CBD7C:9D;;GFE?*FB>9=3;9FF<<@F@EDFFA*99B,@9,,F9=CF7CFCGGGD@@8BEFFFC8BGC>,FFEGGFFGGGFFDE:C@GGE?<FFEEDGGFEGGGDGGCFC,<ECFGGGFC,GFECFGGGGF@9C=AEGGGGGEGGFGFEGGGGFCGGGGGGFCGGGGGGGGF@CCCC
@sF 4
TGAGGAATATTGGTCAATGGACGAGAGTCTGAACCAGCCAAGTAGCGAGAAGGATGAAGGTCCTACGGATTGTAAACTTCTTTTATAAGGGAATAAACCCTCCCACGTGTGGGAGCTTGTATGTACCTTATGAAAAAGCATCGGCTAACTCCGTGCCAGCAGCCGCGGTAATACGGAGGATGCGAGCGTTATCCGGATTTATTGGGTTTAAAGGGAGCGCAGACGGTGCGTTAAGTCAGGGGTGAAGGTGTGGGGCGCAACCTTAAAATTGCAGTTGATACTGGCGTCCGTGTGTGCAGTGGAGGTGTGCGGAATTCGTGGTGTAGCGGTGAAATGCTTAGATATCACGAAGAACTCCGATTGCGAAGGCAGCACACTACTCCGTAACTGACGTTCATGCTCGAAAGTGTGGGTATCAAACAGGATTAGATACCCT
+
CFCFG,C<EFG9@@CCFGGFGGGGEEEFFCAGFFE@EC=<@@CFGGG+@F@FEF<EGGG8FEFFDDG7CFC<9,CCFGDF,EEGFGGGGGFGGGGFG9?:DFBBFGCG8BF7?8=F8<8FFAFGFFG<FGGGG9,8?+,:,5@7@+3:F59,>=<>FGFF<,=3@+++@@@C;=D7<::F,><1>>**4=CC,,499:<1;3)7,?7#4FC*36$3B>4:=C?21?C96,D?<9A>D*5,,@*4,@**@*5EF6EEDGFDFE8GDAD<9GFF;GGGGGFF==>:+:=7=+@,*FAF@,EB,A,?CCF:FDEDB8>GEFD8CGEEBGEFFCGF<CGFFCA3FCFE@,CCA?,GFF@8,4,4@7EFFFEFAEGGGFFGFC8+7C>GGFEFC,D<GCGDGGGGGGGFCEGDEFFGGGGGFGFEFGGGGGGFEGFCCCCC
@sF 37209
TGAGGAATATTGGTCAATGGGCGAGAGCCTGAACCAGCCAAGTAGCGTGAAGGATGACTGCCCTATGGGTTGTAAACTTCTTTTATAAAGGAATAAAGTCGGGTATGCATACCCGTTTGCATGTACTTTATGAATAAGGATCGGCTAATTCCGTGCCAGCAGCCGCGGTAATACGGAAGGTCCGGGCGTTATCCGGATTTATTGGGTTTAACGGGAGCGTAGGCCGGAGATTAAGCGGGTTGTGAAATGTAGAGGCTCAACCTCTGCACTGCAGCGCGAACTGGTCTTCTGGAGTACGCACAACGTGGGCGGAATTCGTGGTGTAGCGGTGAAATGCTTAGATATCACGAAGAACTCCGATTGCGAAGGCAGCTCACGGGAGCGCAACTGACGCTGAAGCTCGAAAGTGCGGGTATCGAACAGGATTAGATACCCT
+
EFGGGFGGGGFGGGGFGGFGGGGGGGGGGDGGGGFGGGAFGGEFGGGGGGGGGGGGGGFGFFGGGFFCGGGGGF@FFGGGGFFCGGGGGGFGGGGGGGGGF7FGGGGGGGFGBEGFGGEAFEFEFFGGGFGC?FFGFGCFC8CGEFGGG9FFGEGDFFFGGGGGGGGGGBGFGGGGGC7FGGGGDGEEF7626?<FC5F:ED<FFFFC=4F%*=<DGFEC?BC<?EECEC?@F:E>E)>,>@9C519FBCFEEFEF@F@63;8FFD7#CDC4+>4CC>@=8FGFCFEF@,,9*ECB@,+CGDF:F8C?=@,===8CCFEFEGGE>EGGFFFFFCCGEC,EA@<8FCCFFA,GFC:??BE@GEFFFFEEE8CF@@EF@DEE>GGGEEGEDGGGGGGF@FGFFDGF<FEFEBFGEFCFE<FCFFAFGFGFFEC,<@@@
@sF 22240
TGAGGAATATTGGTCAATGGACGAGAGTCTGAACCAGCCAAGTAGCGTGAAGGATGAAGGTCCTACGGATTGTAAACTTCTTTTATAAGGGAATAAACCCTCCCACGTGTGGGAGCTTGTATGTACCTTATGAATAAGCATCGGCTAACTCCGTGCCAGCAGCCGCGGTAATACGGAGGATGCGAGCGTTATCCGGATTTATTGGGTTTAAAGGGAGCGCAGACGGGTCGTTAAGTCAGCTGTGAAAGTTTGGGGCTCAACCTTAAAATTGCAGTTGATACTGGCGTCCTTGAGTGCGGTTGAGGTGTGCGGAATTCGTGGTGTAGCGGTGAAATGCTTAGATATCACGAAGAACTCCGATTGCGAAGACCGCTCACTGGAGCGCAACTGACGCTGAAGCTCGAAAGTGCGGGTATCGAACAGGATTAGATACCCT
+
FGGGGGGGGGGGGFGGGGFGGGDGGGGGGGGGGGGGGGGGCFFFFGGGGGGGGFGGGGGGFFGGGGGGDGEGGGGGGGGGAFGFFGGGGG@B<AFFGGGGGGFGGFGFGGGCFFGGGGGGGGGGDFGGGGGGFGGGFGGG<ECFEGFGGGGGGGGGGFG@GGGFEDFCGGFGD;F?GGGG?FG2GE:FGFG>FGG?C<CF;EGGGGGD:CA?FGG;GFGGDCE<DED;DFEFFFFA?4CGGFFGGFAEEGGGGGG?GFF>FGFEGFCD)GGFGGFGF@3>>GFCEF8D?BFGDGEF>GGGFE@CFDGFGGFGGGDGGFFFFE@+=EGGGFGFBAGGGFGFGGGGGGGGGGFFEFCEEC=7FCGFFFGGEGGGFGDGGFGGGGGGGFGEGGCGGGFEGGGFDGGGGGGGGGGGGGGGGGFEGFGFGFGGGFGCCCCC
@sF 34509
TGAGGAATATTGGTCAATGGACGAGAGTCTGAACCAGCCAAGTAGCGTGAAGGATGAAGGTCCTACGGATTGTAAACTTCTTTTATAAGGGAATAAACCCTCCCACGTGTGGGAGCTTGTATGTACCTTATGAATAAGCATCGGCTAACTCCGTGCCAGCAGCCGCGGTAATACGGAGGATGCGAGCGTTATCCGGATTTATTGGGTTTAAAGGGAGCGCAGACGGGTCGTTAAGTCAGCTGTGAAAGTTTGGGGCTCAACCTTAAAATTGCAATTGATACTGGCGTCCTTGAGTGCGGTTGAGGTGTGCGGAATTCGTGGTGTAGCGGTGAAATGCTTAGATATCACGAAGAACTCCGATTGCGAAGGCAGCACACTAATCCGTAACTGACGTTCATGCTCGAAAGTGTGGGTATCAAACAGGATTAGATACCCT
+
@FDDFFGGGGGAFGGFFFDFDFGGGGGEGGGGGGGGGGGGGGFFGEEFFGGFGGGGG,EFGGGGGGG:FFGGGG9FFGGGFCFGGGGGDFCDFCFG9A,B<FEGCE7BDFD7FFC@EFGFGFEGGGGGEFAF9FGGGGGGGGFEE@:FFGFGEGFGGFFGGGGF7C@EFGEFCFFCG*>CGCF>*5*CFEGF;;7C/=<3<9,;CF<F*C90,8:DGAFD);4=*?918DC;8@FB:7<-:(7F@>9::<EC8<?C7DC?EGFGGFCFFGGFC;,F9@ADGFGECFFB8FF<FGCFCGGE>A@FFB=@GG>E+GEB7DA9?CC@)EF9FFC5,GGFGF<GGFFE9@<GGGGGFC@FFBC@F:DGFFEGGGGGGGGGGGF7EGGGGGFDGGFGF<CFGGGGGDE9F?GGFFCFGE9EFA9EFGGGGGGGGGGCCCC@
@sF 8
TGAGGAATATTGGTCAATGGGCGAGAGCCTGAACCAGCCAAGTAGCGTGCAGGATGACGGCCCTATGGGTTGTAAACTGCTTTTATAAGGGAATAAAGTGAGCCTCGTGAGGCTTTTTGCATGTACCTTATGAATAAGGACCGGCTAATTCCGTGCCAGCAGCCGCGGTAATACGGAAGGTCCGGGCGTTATCCGGATTTAGTGGGTTTAAAGGGAGCGTAGGCCGGAGATTAAGCGTGTTGTGAAATGTAGATGCTCAGCATCTGCACTGCAGCGCGAACTGGTTTCCTTGAGTACGCACAAAGTGGGCGGAATTCGTGGTGTAGCGGTGAAATGCTTAGATATCACGAAGAACTCCGATTGCGAAGGCAGCTCACTGGAGCGCAACTGACGCTGAAGCTCGAAAGTGCGGGTATCGAACAGGATTAGATACCCT
+
ACFGGGGGGGGGGGGGGGGGCFGEGGGGGGGGGGGGGGGFFGFGGGEFEGGGGGGGFFGGEGGGGGGGGGGGEFFFGGGGGGGGGGGGGGGGGGGGGGGGFFGGGGGGGGGGGGGGGGGGGGGGGGGGGGGAFGFGFGGGGGGEDCEGGCDG?,@FGGGGFFGGGGGGGGGF3>8FG7FFCEFGGGGGGGGGGGGGGG<C:*FD9FCFG>F>F?GFG9F@B;ECFEG@GG6FC+>)GGGGFDCE799@,07E:@9<D@CF,3@<@<CFE7@22@@>+@:A?GGGGFGF=8GFDECF>DFFGECGDEFF?8FE>8EBCB+F?9EGAGC=EDCEFF?B;CC,<DB,<FGGGGGFABFCF?GDGEGGF9GGGGGGGGFGGGGGGGGGGCFDGEFEFGGGGEF88FF<<EGGC7F8GEE8GGGGGGGGGGGGGFFBCCCC
@sF 9
TGAGGAATATTGGTCAATGGGCGAGAGCCTGAACCAGCCAAGTAGCGTGCAGGATGACGGCCCTATGGGTTGTAAACTGCTTTTATAAGGGGATAAAGTGAGTCTCGTGAGGCTTTTTGCATGTACCTTATGAATAAGGACAGGCTAATTCCGTTCCAGCAGCCGCGGTAATACGGAAGGTCCGGGCGTTATCCGGATCTATTGGGTTTACAGGGAGCGTAGGCCGGCGATTAAGGGTGTTGTGAAATGTAGATGCTCAACATCTGAACGGCAGCGCGAACTGGTTTCCTTGAGTACGCACAAAGTGGGCGCAAGTCGTGGTGTAGCGGTGAAATGCTGAGATATCACGAAGAACTCCGATTGCGAAGGCAGCTCACTGGAGCGCAACTGACGCTGAAGCTCGAAAGTGCGGGTATCGAACAGGATTAGATACCCT
+
C<EFGFGDGGGFDFFGCF@A,C:CFECGGFEFFGDEFG<AFGGFGGD:B7FGGEGGGGGGC@FCFCFGGG:CCFFG9AFGGAFGF,?,C,ECECC?FGFEGGCCCFFCFGEGGGGG9FFCGGGGCECFAED?EFE9EFFFDC@=DCF8FFE,D<,@,,93D:F@CC:8**67=,@7>*@EEFFE7C**=**,?@<EG*=F@7>9,7*4*,,25<B>G9EEB6E*)7C0***2;+5#:*;3F;=:E@,57,,,3,,,7@@,,@,,@4+8+,E>DDECC,+=+@FBC@FB2,?,0++7EGGFGFB8F>ECC@,,8=+7GFFCEC+C8>8FE@E,9C,,,C,,E46E?,6,EFABECBB,GFF:CE7FEFGGFGGFGGCGGGGECFCGDCCECFGGFFE<@GGGGGFFCGGGGFCCGGFEFFGFGGGFGGGGFE@CC8-
@sF 10
TGAGGAATATTGGTCAATGGGCGGAAGCCTGAACCAGCCAAGTAGCGTGCAGGATGACGGCCCTATGGGTTGTAAACTGCTTTTATGCGGGGATAAAGTGGGCCACGCGTGGCCTTTTGCCGGTACCGCATGAATAAGGACCGGCTAATTCCGTGCCAGCAGCCGCGGTAATACGGAAGGTCCGGGCGTTATCCGGATTTCTTGGGTTGAAAGGGAGCGTAGGCCGCAGGTTAAGCGTGTTGGGAAATGTAGGGGCTCAACCTCTGCACTGCAGCGCGAACTGGCTTGCTTGAGTACGCACAACGTGGGCGGAATTCGTGGTGTAGCGGTGAAATGCTTAGATATCACGAAGAACTCCGATGGCGAAGGCAGCTCACGGGAGCGCAACTGACGCTGAAGCTCGAAAGTGCGGGTATCGAACAGGATGAGATACCCT
+
EFFGGGGGGGEGGGGGGGGGGGGGGGGGGGGGFGGGGGGGGGGGGGGGGGGGGGGGGGGGGFEGGGGGFFGGGGGGGGGF9FGGGGCCFGGGBEFGGGGGGGGGGGGGGGGGGGGGGGGG,CGGFGGGGGGGGGGGGGGGGGGGGGGGGGFGGGGGGGGGGFGGGGGGEBG9FCEGG7CFGGGGGGGE8?CE+C>8=EGG*:FGFF<A#EEGEF>FGBC>?CCCF9CCEE<C9FGAG0G5CF6C<F:GGGFGGGGFGGGGFFAGC@,<BCF>C:CCEFFCDGGGFF,GFFDGD==>EE+GFCFEFCGCECGFFGE8EGGDFGGEBE=EGDCCFDF8BGGGFDAGGGFGFFDGGGGEEFF@C,GGGGFGGEGGGGGGGGGGGGGGGGGGGGCGGGFGGGGGDGGGGEGGGEGDGGGGGGGEGGGFFC,FGFFACCCC
@sF 11
TGGGGAATATTGCACAATGGGGGAAACCCTGATGCAGCGACGCCGCGTGAGCGATGAAGTATTTCGGTATGTAAAGCTCTATCAGCAGGGAAGAAAATGACGGTACCTGACTAAGAAGCCCCGGCTAACTGCGTGCCAGCAGCCGCGGTAATACGTAGGGGGCAAGCGTTATCCGGATTTACTGGGTGTAAAGGGAGCGTAGACAGCATGGCAAGCCAGAGTGGAAAGCCCGGGGCGCAACCCCGGGACTGCATTTGGAACGGTCAGGCTAGAGTGGCGGAGAGGAAAGCGGAATTCCTAGTGTAGCGGTGAAATGCGTAGATATTAGGAGGAACACCAGTGGCGAAGGCGGCTTTCTGGACGATGACTGACGTTGAGGCTCGAAAGCGTGGGGAGCAAACAGGATTAGATACCCT
+
CFGGGBFFGGGGGGGGFGGGGGGFGGGGGGGGGFGEFGFEFGGGDGGGGGGGEGCFBCF,C9FFGFGFE@FFFFGGGGGFGG<FGG9EFGFEEG8EFCFFEEGGGGGGGGGG9EDFG<FGG7FCFEGCFF,,FGGEGGFEG7CGGDGGC>BGGFC,D:FFCCEDDF=CFFBEGGEEGGGFGGGGFF#;7;>9/C>DGGGEDG#+<@*+?@CF8C<5F?6%$$)9AFFBCC:BFCEC'@+<F:C;EDGGGDF?=,@#DD>=8,CGGGGFA:DFDF@B+EDB9?=FED:?EEDD?CEGGFGCGFDCBGGGGEC4,:=E>9GGGFFF,GGGEFFCCFFFE8@F@CCFFF@GGGGGGGGGGGGGGGGGGGFGGGGGFE,FGEFCFGGGFFECFFFDFGGGGGGFFGGGGEFFGGF@CC@6
@sF 12
TGGGGAATCTTGCGCAATGGGGGGAACCCTGACGCAGCGACGCCGCGTGCGGGACGGAGGCCTTCGGGTCGTAAACCGCTTTCAGCAGGGAGGAGTCAAGACTGTACCTGCAGAAGAAGCCCCGGCTAACTACGTGCCAGCAGCCGCGGTAATACGTAGGGGGCGAGCGTTATCCGGATTCATTGGGCGTACAGCGCGCGTAGGCGGCCCGGCAGGCCGGGGGTCGAAGCGGGGGGCTCAACCCCCCGAAGCCCCCGGAACCTCCGCGGCGTGGGTCCGGTAGGGGAGGGTGGAACGCCCGGTGTAGCGGTGGAATGCGCAGATATCGGGTGGAACACCGGTGGCGAAGGCGGCGCTCTGGGCCGAGACCGACGCTGAGGCGCGAAAGCTGGGGGAGCGAACAGGATTAGATACCCT
+
FGCFGGGGGGGGGGGGGGGGGEGCGGGGGGGGGGGGGGGGGGGGGGGGGGEGGGGGGGEGGG8FFFGGGGGGFFGGGGGGGGGGG?FFFDFGGGG,<<CFFF?FCEFFGFGDFGGCGGGFFFCCCEECFGGGGGGEGGGGGGGGF5??C888<0<:0<*/AEEGG588CCEE8EFCE5*;9@F?+3**CCC*;A<CC**1>D5>9?5*:CEEG:::/,<?GEG+:3#/5CC:;886.2;E?:8:?CGFF':/9FGB:>CDDE(7:<:C>:*?746+6<D:#<@B:@+FF@7FC@@3+>+CEFGGGFF7EE,FC+@FEEEA=C+CDFGGGGGFFCF@+:EEEDGGFFFEGF7EF@,<EF7GGEFFFCFC7CF:DF8FCCEEEE7GGFFFGGGGGGGGGGGGFFGGFFE,FE<8CCCC<
@sF 25933
TGGGGGATATTGCGCAATGGGGGAAACCCTGACGCAGCAACGCCGCGTGAAGGATGAAGGTCTTCGGATTGTAAACTTCTTTTATTAAGGACGAATAAAGTGACGGTACTTAATGAATAAGCTCCGGCTAACTACGTGCCAGCAGCCGCGGTAATACGTAGGGAGCAAGCGTTGTCCGGATTTACTGGGTGTAAAGGGTGCGTAGGCGGCTTTGCAAGTCAGATGTGAAATCTATGGGCTCAACCCATAGCCTGCATTTGAAACTGCAGAGCTTGAGTGAAGTAGAGGCAGGCGGAATTCCCCGTGTAGCGGTGAAATGCGGAGAGATGGGGAGGAACACCAGTGGCGAAGGCGGCCTGCTGGGCTTTAACTGACGCTGAGGCACGAAAGCGTGGGTAGCAAACAGGATTAGATACCCT
+
FGGGGGGGGGGGGGGGGGGGGGGGGGGGGGGGGGGGGGGGGGGGGGGGGGGGGGGGGGGGGGFFGGGGGGGGGGGGGGGGGGGGGGGGGGGGGGGGGGGGGEFGGGGGGGGAFFFGGGGGGGGGGGGGGGGGGGGGGFGGGDEGGGGGGGDEGGGGGFGGGGGFFEGGGGGGEDC=FGGGGGGGF0GGGFEGGGFFCC>GEEGGGGCCGGFFCFFBFEEGGCCFGFGFGGGGGGGGFCGGGGGGGDGGGFFCFGGGGGGGGGGFCGGGF=FFFFCFGGFFGGGGGGGGGGEGGGGGGGGGGGGGDGDFGCFBGGGFGGEEB,;C,FGGGGGGFFFGFCCFEGGDGGGGFEGFEGGGGGGFFDFGGGGGGGGGGGGGGGGGGGGGGGGGGGGGGGGGGGFFFFFGGGGFFGGGGFBCCCC
@sF 43475
TGAGGAATATTGGTCAATGGGCGAGAGCCTGAACCAGCCAAGTAGCGTGCAGGATGACGGCCCTATGGGTTGTAAACTGCTTTTATAAGGGAATAAAGTGAGTCACGCGTGACTTTTTGCATGTACCTTATGAATAAGGACCGGCTAATTCCGTGCCAGCAGCCGCGGTAATACGGAAGGTCCGGGCGTTATCCGGATTTATTGGGTTTAAAGGGAGCGTAGGCCGGAGATTAAGCGTGTTGTGAAATGTAGACGCTCAACGTCTGCACTGCAGCGCGAACTGGTTTCCTTGAGTACGCATAAAGTGGGCGGAATTCGTGGTGTAGCGGTGAAATGCTTAGATATCACGAAGAACTCCGATTGCGAAGGCAGCTCACTGGGGCGCAACTGACGCTGAAGCTCGAAAGCGCGGGTATCGAACAGGATTAGATACCCT
+
EEAFGGGGGGGGGGGGGGGFGFGG7FGFG?FDEFFFGGGGGGGGFGGGGGGGGDGGGEGGGGGGGFG?GGGGCEFGGFGGFGGGGGFGGGGGGGGGGGGGGGGGGGGGGCGGGGGGGGGGGGFGECGGGGGGGGGGGGFFGFFGGGGGGGGGGGFGGGGGGGGFFGGGGGGCFFGGGEEGGGGGGG=@FEEGGGGG?EGGFFGGG<::F.87FF2F<9FE6ECFGGCDEFCCC<FFG.GGFGGGGFCFFGFDFGGEC@FCCECGFF,@<@??GC@GF@CE@GFGDGDFD8GGFFEFC9FB@B,<DGGGGFE;+FEEGGFGCFGGBF:FF9?F<F9GFECGGGEGFEFGFFFF<FFF7FGGEF@FGGGGGFFGGGGGGGGGGGGGGGGEGGFEGGGFFFB,FGGGGEGGGGGFGGGGGGFFCCGGFFFGGGGCCCCC
@sF 29494
TGGGGAATATTGCACAATGGGGGAAACCCTGATGCAGCGACGCCGCGTGGAGGAAGAAGGTCTTCGGATTGTAAACTCCTGTTGTTGAGGAAGATAATGACGGTACTCAACAAGGAAGTGACGGCTAACTACGTGCCAGCAGCCGCGGTAAAACGTAGGTCACAAGCGTTGTCCGGAATTACTGGGTGTAAAGGGAGCGCAGGCGGGAAGACAAGTTGGAAGTGAAATCCATGGGCTCAACCCATGAACTGCTTTCAAAACTGTTTTTCTTGAGTAGTGCAGAGGTAGGCGGAATTCCCGGTGTAGCGGTGGAATGCGTAGATATCGGGAGGAACACCAGTGGCGAAGGCGGCCTACTGGGCACCAACTGACGCTGAGGCTCGAAAGTGTGGGTAGCAAACAGGATTAGATACCCT
+
FG8FGGGGGGGGEEGGGGGGDFGFGFGFGGGGD,EEEEFF8@FGEGGBFDEGGGFFGEFFGDFECF:?FEGCFGCFFFFGG?AFEFFEFFGGA<BEF,BA9F7+:F,E,BFFAFBFGFC<FDEED@F8>DCFFFEF<,8>@8@D3@@FEGFGG8E,8,6.4<,@<B;=C<>CFBFEGFGF9B=GGG-F?FCCDGE>G@CGEGE>EGGEGC>?FFB:?@F:=FGGFACDC@@<GFFFGFGDGFBG4AGGFGGGFEC=FC8FFFFDCFF<GGGGFD@7FGGFGFFFGC:DEFGFE88+CFF=GF@+BDGGGGFFGE@DFGGGGGFECGF=A,5EGGFGFFFFCEFFFGGGGGGGGFGGGGGGGGGDECGGGGGGFECGGGGGFGGGGFGDDGGGGGGGGGGGGGGGGGGGGGGCCCCC
@sF 41430
TGAGGAATATTGGTCAATGGGCGAGAGCCTGAACCAGCCAAGTAGCGTGAAGGATGACTGCCCTATGGGTTGTAAACTGCTTTTATAGGGGGATAAAGTGTGCCACGTGTGGCATATTGCAGGTACCCTATGAATAAGGACCGGCTAATTCCGTGCCAGCAGCCGCGGTAATACGGAAGGTCCGGGCGTTATCCGGATTTATTGGGTTTAAAGGGAGCGTAGGCCGTCTTATAAGCGTGTTGGGAAATGTCGGGGCTCAACCAGGGCATTGCAGCGCGAACTGTGAGACTTGAGTGCGCAGGAAGTAGGCGGAATTCGTCGTGTAGCGGTGAAATGCTTAGATATGACGAAGAACTCCGATTGCGAAGGCAGCCTGCTGTAGCGCAACTGACGCTGAAGCTCGAAAGCGTGGGTATCGAACAGGATTAGATACCCT
+
@FFFGGDGGGGGGGGGGGGGFGGGGGGFGCFGGGGGGGFDFFFFGGGFFEFFGGGGFGDGGGG@FGGGGFGEGGFGGG9FGFGGFGGGGFGGGGGGGGEAFGAFGGGGGGDGGFCCEFDFGGGGGGGGGF<9EFGFEGGGFCFEDB:FGGGGF8+BFFGGG7CC7CFGFGGGF9C><EDFGGGGDFE>:<<7<<1F*CC>FG#EF:FFGGGGGFEFEEGA?:EG?EEFG6@=FFGA@CECC@#1D<EFGFFFGGGEC*CEGFEGGGFFAEGFFGFF>5+D>CF@F9FFEFFD5GEC8,9F9EDFFC?FC>EAD@EB4@+CFDGGBGDGGFF<?GGGFGGGGGGGGEEFEDGGF@FC7DGCGCEBEEEFGECFDAEE,FECBGGGFFC,CEFFGGGFAFFGGGGGFCGGGGGFEEFGGGGFFGGGGGDGGGGCCCCC
@sF 17
TGAGGAATATTGGTCAATGGGCGAGAGCCTGAACCAGCCAAGTAGCGTGCAGGAAGACGGCCCTATGGGTTGTAAACTGCTTTTATAAGGGAATAAAGTGAGTCTCGTGAGACTTTTTGCATGTACCTTATGAATCAGGACCGGCTAATTCCGTGCCAGCAGCCGCGGTAATACGGAAGGTCCGGGCGTTCTCCGGATTTATTGGGTTTAAAGGGAGCGTAGGCCGGAGATTAAGCGTGTTGTGAAATGTAGAGGCTCAACCTCTGCACTGCAGCGCGAACTGGTCGTCTGGAGTACGCACAACGGGGGCGGAATTCGTGGTGTAGCGGTGAAATGCTTAGATATCACGAAGAACTCCGATTGCGAAGGCAGCTCACGGGAGCGCAACTGACGCTGAAGCTCGAAAGTGCGGGTATCGAACAGGATTAGATACCCT
+
EFGGGGGGGGGGGGGGGGGGGGCGGGGGGFGGGGFGGGEFGGGGFFGCFGGGGGGGGGEGGGGFGGGFGGGGGGFEGGGGGGGGGGGGGGCFFGGFFFFG9AFGGFGFGGGGGGGGGGGGEFEGFGGDGGGGGGG,EFGFGGDGGD7FFGGGGDFDFGGGGGGGGDGG:FFGFGGGFGGGEFGGG@5FC:*;9FEEG=C:DFFCFF*=BFBC+>*=E:GF?FDG6>C)E+<2<444F<FF@@+<BEGF?F7?>FFGE@CBDFA;@C?9>8>55E+:6EG5DGGG73+<D@,D>FCBGGC=C,BF@+FC+8B,8=EE@D=GGFEE>GGEC,<,AF9FD?93DE@4FDCGFFGFFEF:CFFGGGGGGFFFGGFGGGGFFCDGDGEGGGFFECBGGGGGGGGF@GFF<CF:GGGGGGGGGGGFGGGFFFADGGGCCCCC
@sF 18
TGAGGAATATTGGTCAATGGACGAGAGTCTGAACCAGCCAAGTAGCGTGCAGGATGACGGCCCTATGGGTTGTAAACTGCTTTTATAAGGGAATAAAGTGAGTCTCGTGAGACTTTTTGCATGTACCTTATGAATAAGGACCGGCTAATTCCGTGCCAGCAGCCGCGGTAATACGGAAGGTCCGGGCGTTATCCGGATTGCTTGGGTTTAAAGGGAGCGTAGGCCGGAGATTAAGCGTGTTGTGAAAGGTAGATGCTCAACATCTGCACTGCAGCGCGAACTGGTTTCCTTGAGTACGCACAAAGTGGGCGGAATTCGTGGTGTAGCGGTGAAATGCTTAGATATCACGAAGAACTCCGATTGCGAAGGCAGCTCACTGGAGCGCAACTGACGCTGAAGCTCGAAAGTGCGGGTATCGAACAGGAGTAGATACCCT
+
CFFGGGGGGGGGGGGGGGGGGGGGEGCEFFGGGGGGGGGGDGGGGGGFEGGGGCGGFEFCCFG7FGGGGGGGEGGGGFFE<EEGGGFGGGD=FFFGGGFGGCFFFG8F<E=FFGGGG?GGGGGEEGFFCFGAFFF;FFG9EFFGECEFFEFGGGGDGGFFFFGGGGGG@B<ACD8>*<C73=<FGD7<=FE5BFGC*8<$4,FG:F,<C#B35?<581C;14<C<;80<;5363CA>.CFF>2?CFC059D@89FFGCAF=><7GGGGFDF5+GE>C@+DDFFF@F88GGFABGEFEFB9GCFBGEFEGFFFD@+GCFB@FFEE@GGE@,EEEE9BDC58DDGGFDFGFBFF=GEGEGFCCCCFGGGGGGGGGGGGFFCFGGGGGGFGFFBGGGGGGGFFEFF9FCGGGEGGEGGGGGGGGGGFACGGGFGCCCCC
@sF 44107
TGAGGAATATTGGTCAATGGGCGAGAGCCTGAACCAGCCAAGTGGCGTGCAGGATGACGGCCCTATGGGTTGTAAACTGCTTTTATAAGGGAATAAAGTGTGTCTCGTGAGACTTTTTGCATGTACCTTATGAATAAGGACCGGCTAATTCCGTGCCAGCAGCCGCGGTAATACGGAAGGTCCGGGCGTTATCCGGATTTATTGGGTTTAAAGGGAGCGTAGGCCGGAGATTAAGCGTGTTGTGAAATGTAGTGGCTCAACCTCTGCACTGCAGCGCGAACTGGTCTTCTGGAGTACGCACAACGTGGGCGGAATTCGTGGTGTAGCGGTGAAATGCTTAGATATCACGAAGAACTCCGATTGCGAAGGCAGCTCACGGGAGCGCAACTGACGCTGAAGCCCGAAAGTGCGGGTATCGAACAGGATTAGATACCCT
+
EGGGGFFGGGGCFGGGGGCFGGGGGGGGGGGGGGGGGGGGGGFGGGGGGGGGGGGGGGGGGGGCGGGGGGGD:FFFGGFFGGGGGGGFEFGGEGGGGGGGGGGFFGGGGGGGGGGGGGGGGGGGGGGGGGGGGGGGGGGGGGGGGFGGGGGGGGGGGGGCGGFGGGGGGGCAFFEGEGGGGGGGGGGDGGGGGGGGGGGFGFGGGGGGGDG@GFGFDBGFEEGGGGGDGFGGGGGFGGFE@EEGEFF4FFFFFGFGGGGGGGFAGGGGGGF>AC@EFECEFGGFD8F=,A,FD@++GGECC@GGGGGGGGGFD8=EGGGGFFDGFGEFGGGFA9ECDGGDA4,8<GGGFGEDFFGGGGGGGGGGGGGGGGGGFGDGDGGGGGGGDFFEDEEGGFFGGFEDGGGFFGGGGGFFGGGGGGFCEGGGGGGGGFF<C@@A
@sF 20
TGAGGAATATTGGTCAATGGGCGAGAGCCTGAACCAGCCAAGTAGCGTGAAGGATGACTGCCCTATGGGTTGTAAACTTCTTTTATAAAGGAATAAAGTCGGGTATGCATACCCGTTTGCATGTACTTTATGAATAAGGATCGGCTAACTCCGTGCCAGCAGCCGCGGTACTACGGAGGATCCGAGCGTTATCCGGATTTATTGGGTTTAAAGGGAGCGTAGATGGATGTTTAAGTCAGTTGTGAAAGTTTGCGGCTCAACCGTAAAATTGCAGTTGATACTGGATATCTTGAGTGCAGTTGAGGCAGGCGGAATTCGTGGTGTAGCGGTGAAATGCTTAGATATCACGAAGAACTCCGATTGCGAAGGCAGCCTGCTAAGCTGCAACTGACATTGAGGCTCGAAAGTGTGGGTAGCAAACAGGATTAGATACCCT
+
EFFGGGGGGGGGGGGGGGGGGGGGEGGGGFFGGGGGGGEGGGGCFCBFGGGGGGGGFGFFGGGGGGGGGGGFGCEFFGFGCFGGGGGFGGGGGGGFGEGGGDGFGGGGGGGGDGGFGGGFGFGGGEEGFGFGGGGAFAE9FG>FGGDGGCCGGGGGGGGGGGGFECFGGG7E=DEFGEC@>FFGGGGEGG7EEFGE=7F<C@;>C;CFGG>FB>FFGFD:798GFFD6C?<>@EFF<73<EFFGGC9DFFA=>88DF9FFCCEFBCFFFFFBGCE;D9<CFGG???@FGF=<EF9=89CGFFCDFCFCF>FE@,+==C,CCDDCFFE9EEF;CEDEAFFDGFGGFFFDGGFF@ECC:FEGGGGFGFCGEE@GGGGFCFGCGGGGGGFGGGFFFDGFEFEDEGGFGGGGGGGFFEC,FGGGFGFFFGGFFGFCBCCC
@sF 30205
TGAGGAATATTGGTCAATGGGCGAGAGCCTGAACCAGCCAAGTAGCGTGCAGGATGACGGCCCTATGGGTTGTAAACTGCTTTTATAAGGGAATAAAGTGAGAGTCGTGACTCTTTTTGCATGTACCTTATGAATAAGGACCGGCTAATTCCGTGCCAGCAGCCGCGGTAATACGGAAGGTCCGGGCGTTATCCGGATTTATTGGGTTTAAAGGGAGCGTAGGCCGGAGATTAAGCGTGTTGTGAAATGTAGATGCTCAACATCTGCCCTGCAGCGCGAACTGGTTTCCTTGAGTACGCACAAAGTGGGCGGAATTCGTGGTGTAGCGGTGAAATGCTTAGATATCACGAAGAACTCCGATTGCGAAGGCAGCTCACTGGAGCGCAACTGACGCTGAAGCTCGAAAGTGCGGGTATCGAACAGGATTAGATACCCT
+
FGGGGGGGGGGGGGGFGGGGGGGECF:EFCGGGGGGGGGGGGFEGGGGDGGGGGGFGFFGEFFGGGAEGGGEGFFFFDFGCFCEEFGGGF89AFGADFGFGFGGGGGGGGGGGGGAFFGGGGFGGGGGFAGFEG>DEEGGGGCGGGGGFGGGGGCCC9FFFCF<<CE7F*@@C9::*>CB<CGGCCG7<<CFFCCF=*8CF7F9FG***22<<>E58;5@/5=89CG:>8F?+:<9:0*AFG8;=#<@ACBGGFC5;AAAFFGG?87#E@8;7EGFGF8?<DA+@CFFGGGGD@@B6A,,,<9@EEC8B@,>4,+8>4+8FEF7AEEDFBFE?A?C9EFDDGGFGFCGGCGGFEFCB<FEGGFBAC,FGFFGGGGGGGGGDGGGFGFECC@EEAGGFCFGCDGGGGGGGGFECFGFFCCEEEFGCGEEFB=,B@BA
@sF 41594
TGGGGAATATTGCACAATGGGGGAAACCCTGATGCAGCGACGCCGCGTGGAGGAAGAAGGTCTTCGGATTGTAAACTCCTGTTGTTGAGGAAGATAATGACGGTACTCAACAAGGAAGTGACGGCTAACTACGTGCCAGCAGCCGCGGTAAAACGTAGGTCACAAGCGTTGTCCGGAATTACTGGGTGGAAAGGGAGCGCAGGCGGGAGAACAAGTTGGAAGTGAAATCCATGGGCTCAACCCATGAACTGCTTTCAGAACTGTTTTTCTTGAGTAGTGCAGGGGTAGGCGGAATTCCCGGTGTAGCGGTGGAATGCGTAGATATCGGGAGGAACACCAGTGGCGAAGGCGGCCTACTGGGCACCAACTGACGCTGAGGCTCGAAAGTGTGGGTAGCAAACAGGATTAGATACCCT
+
CFGGGCFGGGFFGGGGGGFFGGGGGGGGGGGF9FDGFG@CGGFEGGGGGGFFFEGGCEFFFFFGGF,?FGDFFGEEFGGG=CFEEFGDCFCFGF9EFFG,CFEEGGGGGFCGCGGGGGGCFGGGGGGFGGGGGGGGGGGGFFFGG>BFBEEFGFFGG7F<<FFGF:E<@7CEFFEFGCFCGFGGGGGG4;<+=C;CCGGA=?>>ECF9D>F>@88+(,29@FFFC@;FGGGFAFGGGGFC69GGFAFG?F>:CCFC?#CD8GEGDFFFD,FFFF?D<GF<FD#GFEEFDF=4,==@7DCGGGGEFFDGFGEFC=7>@,C=<@+=EGGCF9GFCEFEA<@EGCGFF@@+EGGFGGGGGGFFGGGGGGGEFCFGGGGGFGDGGGFGGGGGGGFEGFFGGGFCFFDGGGGGGGGCCCCC
@sF 23
TGAGGAATATTGGTCAATGGACGAGAGTCTGAACCAGCCAAGTAGCGTGCAGGATGACGGCCCTATGGGTTGTAAACTGCTTTTATAAGGGAATAAAGTGAGTCTCGTGAGACTTTTTGCATGTACCTTATGAATAAGGACCGGCTAATTCCGTGCCAGCAGCCGCGGTAATACGGAAGGTCCGGGCGTTATCCGGATTTATTGGGTTTAAAGGGAGCGTAGGCCGGAGATTAAGCGTGTTGTGAAATGTAGATGCGCAACATCTGCACTGCAGCGCGAACTGGTTTCCTTGAGTACGCACAAAGTGGGCGGAATTCGTGGTGTAGCGGTGAAATGCTTAGATATCACGAAGAACTCCGATTGCGAAGGCAGCTCACTGGAGCGCAACTGACGCTGAAGCTCGAAAGTGCGGGTATCGAACAGGATTAGATACCCT
+
AEFGGFFFGGGGGGGGGFGGGGGGGGGGGGGGGGGGGGGFFGGCFGEG7CFGGGGGGFGG:FGGGGGGGGGG:<CFFFGGFGGGGGGGEFG8EACFFGGGGGFFGGGFFGGECD<EFGGGGGFGGGGGGGGFGEFGGFEAEBFC7C7FGGGGGGCF<FFGFCFDC?FFCFGGGC@CFGDCGF,>*5?FECCFCFC7*7?:F7FGGGECG47?FFG:C2E>652C6>D1C9<<33A7:FCEDD:,C<CFEE537@>:&C@0,,ECFFFGGFGBECB@CDD?6DD8FF8F=A,ADFECCFGFGGFGF>GGGGFDD,GGEFDBFCEEBC@GCDC,,FFDAAFFCABA,@CEE9GFFGEGEFE,GGEBEE9GF<FGGFGGGGEBEF@FF<6EEFCCFEFEE@GGGGGGGFGGGFGFFDCEGGGGFGGGGGFFF8GCCCCC
@sF 24
TGAGGAATATTGGTCAATGGACGAGAGTCTGAACCAGCCAAGTAGCGTGCAGGATGACGGCCCTATGGGTTGTAAACTGCTTTTATAAGGGAATAAAGTGAGTCTCGTGAGACTTTTTGCATGTACCTTATGAATAAGGACCGGCTAATTCCGTGCCAGCAGCCGCGGTAATACGGAAGGTCCGGGCGTTATCCGGATTTATTGGGTTTAAAGGGAGCGTAGGCCGGAGATTAAGCGTGTTGTGAAATGTAGATGCTCAACATCTGCACTGCAGCGCGAACTGGTTTCCTTGAGTACGCACAAAGTGGGCGGAATTCGTGGTGTAGCGGTGAAAGGCTTAGATATCACGAAGAACTCCGATTGCGAAGGCAGCTCACTGGAGCGCAACTGACGCTGAAGCTCGAAAGTGCGGGTATCGAACAGGATTAGATACCCT
+
GG@ECFGFGGGGFGGGGGFGGGEGGEECFGGGFDDFGGGFFGEFGGGGGGGFFEFFGFGGDEFFG?FCFGGG@FFDGGGGDFCCGGGGGC<FEFCFDG<EFFFGGGCDFG@<FFGFGFGGGGGGGFGFGAE9EFEC?,E9FABGEECFGGGG?D@FEFCBF8FGE+>:F@FDFFCFGGC7,?,>>EGEEGCFGG7EGGGFGGFCBF@<<><FG?:FC>GFFDC?<:8@>>::@ECA>CFE%#FCCAE97@><,<;C:7AF<@@3@B:GGGF?>G?C=E8A6FGGGFF<E>E?)B@4A>,<F?B<EEGFDFB@9,B+EFBEAC=GFGGCE9GEC,,D,EFGEE?8<<C,FC9EFCBCFDDCEGGCGGGGGGGGGF<GFEEEEC:GGGFGFFFDGGGFFGGGGGGGFEC7EGGFGEFGECGFGGGGFDDFF8GCCCCC
@sF 25
TGATGAATATTGGTCAATAGACGAGAGTCTGAACCAGCCAAGTAGCGTGCAGGATGACGGCCCTATGGGTTGTAAACTGCTTTTATAAGGGAATAAAGTGAGTCTCGTGAGACTTTTTGCATGTACCTTATGAATAAGGACCGGCTAATTCCGTGCCAGCAGCCGCGGTAATACAGAAGGTCCGGGCGTTATCCGGATTTATTGGGTTTAAAGGGAGCGTAGGCCGGAGATTAAGCGTGTTGTGAAAGGTAGACGCTCAACGTCTGCACTGCAGCGCGAACTGGTTTCCTTGAGTACGCACAAAGTGGGCGGAATTCGTGGTGTAGCGGTGAAATGTTTAGATATCACGAAGAACTCCGATTGCGAAGGCAGCTCACTGGAGCGCAACTGACGCTGAAGCTCGAAAGTGAGGGCATCGAACAGGATTAGATACCCT
+
BFFGCGGGGGGGGGGGGGGFGGGGGGEFGFGGGGGGGGGFGGFGGGGGEGGGGGGGGGGGGGG7EFFGGGGFGGGGGGGGGGGGGG<CFGGFGDGGFGGGGGGGGGGGGFEFGGFFGGGGGGGGGEGGGGEFEGFDFDFGGFEDGEEGGGGFGG<7:?>FFG?FEEGGGGG,=CFFCGGGGFGGGDC*:>CCFF*=C=+>C7FFCA*4=FFCBCF4C#C8.594A28/?CFCC<B,>(CCFFFG719.GGEB7C?D5<C:DGF<;>1F<FC*=FBEC@8DFFGFE<B,@A,GDGEEE>4@ECEFGGGFB,FFFFGE=<8CEGDGFEEECE<AA,EDDFE95,EFCFCCFAFEC@EECA54+@C?GGGGFCEEEEFFEE@,7GGGFFFCGGGGGFFFGGGGGGGGFFFGFEFEGFFEGFEACGGGGFAGFAEACCCC
@sF 26
TGAGGAATATTGGTCAATGGACGAGAGTCTGGACCAGCCAAGTAGCGTGCAGGATGACGGCCCTATGGGTTGTAAACTGCTTTTATAAGGGAATAAAGTGAGTCTCGTGAGACTTTTTGCATGTACCTTATGAATAAGGACCGGCTAATTCCGTGCCAGCAGCCGCGGTAATACGGAAGGTCCGGGCGTTATCCGGATTTATTGGGTTTAAAGGGAGCGTAGGCCGGAGATTAAGCGTGTTGGGAAATGTAGATGCTCAACATCTGCACTGCAGCGCGAACTGGTTTCCTTGAGTACGCACAAAGTGGGCGGAATTCGTGGTGTAGCGGTGAAGTGCTTAGATATCACGAAGAACTCCGATTGCGAAGGCAGCTCACTGGAGCGCAACTGACGCTGAAGCTCGAAAGTGCGGGTATCGAACAGGATTAGATACCCT
+
FFGGGFGGGGGGGGGGGGGGGGGGGGGGGGGGGGGGGGFGEFGGFGGGGGGGGGGGDFFGGGGGGGGGGGGGGGGGGGGGGGGGGGGGGGGGGGGGAFGGGGGGGGGGGGGGGGGGGGGGGGGGGGGGGGGGGGFGGGGG8<FEGDGGCGGGGEGGGGGGGGGGGGGGGEGGFGGGGGGGGGGGGGGGGDG>GGE@2CE@DCFFFG?:F>CGGGG?GFGBFCCFFCGFCCEGF?FAGFCGCF#F@:EFFCECFE?GE=F:CEGGFB:3<;F?EC=E8D3==DCCC,:,=AFA5GGGGGGF9F9CEEEC+=CFBB@@BGGGEFB>=F89>,FCFEF@,CA9FDEFCGGGGGGFC6@6C<F=GGGGGF<GGGFFGFEFFGGGEEDGFFFFCEBEFGFGECFDFEFGGGGEEFFFEFGFGGFEGGGGGGGFFCF<CCCC
@sF 27
TAGGGAATCTTCGGCAATGGGGGCAACCCTGACCGAGCAACGCCGCGTGAGTGAAGAAGGTTTTCGGATCGTAAAGCTCTGTTGTAAGAGAAGAACGTGTGTGAGAGTGGAAAGTTCACACAGTGACGGTAACTTGCCAGAAAGGGACGGCTAACTACGTGCCAGCAGCCGCGGTAATACGTAGGTCCCGAGCGGTGTCCGGTTTTATTGGGCGTAAAGCGGGCGCAGGCGGTTTAATAAGTCCGAAGTTAAAGGCAGTGGCTTAAGCATGGTTCGCTTTGGAAACTGTTAAACTTGGGTGCAGAAGGGGAGAGTGGAATTCCAGGTGTAGCGGTGAAATGCGTAGATATATGGAGGAACACCGGTGGCGAAAGCGGCTCTCTGGTCTGTAACTGACGCTGAGGCTCGAAAGCGTGGGGAGCAAACAGGATTAGATACCCT
+
FFFFGFFGGGGGGGGGGGGGFEGGGGGGGGGGGFEGGGGGGGGGCEGCFCGGGGGFCDFGGGCFFGGEFGGGGGGGGGGGGGGGGDGF?FGGGGGGGFGFG8=FGGGDFDFEFGGGCGFGF>DCFG9B@=FCEDFGFFFBCB@FE7E<FFEGCF7<FGGG>F<FGFG8EF7=FGG**2CBC+7FC<CGCF@C1<*1*23C/C*2*8<CFCCD5>:5;8+9-1//5)*?C>;:51277,B516*6@,38:92CCC@,7FGEGD@3<<,,9@+8@+6D0:9EC7,FD=GFFA<,BA8A8)DFGGF8,E@,FDGF<F9GGD9=FF?9,FD@+AGCDGGF=?C:CBC,,?,,,AFFFA,EF?BB@B7<CCGC@EFGFGDGGFFG@CCDCGGGGGGGGGFFFFFFF@FGFF@BCF:EFDGGFFFFD@9GGFCGFFCFFC,ABCCCC
@sF 40418
TGGGGAATATCGCTCAATGGGCGAAAGCCTGATGCAGCGACGCCGCGTGAGGGATGAGGGCCTTCGGGTTGTAAACCTCTTTCAGCAGGGAAGAAGCACAAGTGACGGTACCTGCAGAAGAAGCGCCGGCTAACTACGTGCCAGCAGCCGCGGTAATACGTAGGGCGCAAGCGTTGTCCGGAATTATTGGGCGTAAAGAGCTCGTAGGCGGGTTGGCGCGTCTGGTGTGAAAACTCGAGGCTCAACCTCGCGCTTGCATCGGGTACGGGCAGACTAGAGGGCGGTAGGGGAGACTGGAATTCCTGGTGTAGCGGTGGAGTGCGCAGATATCAGGAGGAACACCGATGGCGAAGGCAGGTCTCTGGGCCGCAACTGACGCTGAGGAGCGAAAGCATGGGGAGCGAACAGGATTAGATACCCT
+
F<FEGDG8FFGGGGGGGGGGGGFGGGGGGGGGGGGGCF@FGGGD@FFFGGGGGGGGGGGGGGGGGGGGGGGGGGGGGGGGGGGGGGGGGG<?FGGGGFFFFGBFDEFEGGGGGDGEF9DFG8DCCEG>FE7BFGFCFGCDFGGGGG7DCGFFFCGECFGGGG>:FCBCFDGGGGGGGCFGGE>;:CECFGFFG52;*::9AFGGD:CE?>E#?:>+:58CFFF<6,85ECFCCFC@>C5E>::F<CCDFD$@5:E5++@+:BE=88BEDFC>AE0<FB@#CE=CFF@EDFE=BEFFFE@C8CF7GFF@>>F:FFEFFCC+FGGFGFEEGGGGGF@@C8CC6B@GGGGGGGFFGE<FFDFCGGGEEGEGFGFGCGGFGGFGGGGGGGDGFFGGDGGGGGFCGGGFGGGGGGFAGGFGCCCCC
@sF 29
TGAGGAATATTGGTCAATGGGCGAGAGCCTGAACCAGCCAAGTAGCGTGAAGGATGAAGGCTCTATGGGTCGTAAACTTCTTTTATATGGGAATAAAGTTTTCCACGTGTGGAATTTTGTATGCACCATATGAATAAGGATCGGCTAACTCCGTGCCAGCAGCCGCGGTAATACGGAGGATCCGAGCGTTATCCGGATTTATTGGGTTTAAAGGGAGCGTAGGTGGATTTTTAAGTCAGTTGTGAAAGTTTGCGGCTCAACCGTAAAATTGCAGTTGAAACTGGCAGTCTTGAGTACAGTAGAGGTGGGCGGAATTCGTGGTGTAGCGGTGAAATGCTTAGATATCACGAAGAACTCCGATTGCGAAGGCAGCTCACTAGACTGTCACTGACACTGATGCTCGAAAGTGTGGGTATCAAACAGGATTAGATACCCT
+
AEFEGGGGFAFGGGGGGAFCEFGGCCFFGCGGFGGFFGFFGFGGGGEFGGGGDC@FFFFFEDF<EEEGGGGF@FGGGFFGFDGGGGD9FGGG8FDCF9FGGGGGGGGGGGGEFFEFFCAFGFFGGGGFGFGGGGCEFEGFB8FGC7@DFEGGGG?FFFF+@,>8>=F@:8<D<@4@@C@FDDF7F:>FGGGGGFGC>CFBGG2>7:<BF7BFF48.==@3,;;:AF7;6#@,C@@:ACCGCGFGECEDC/+8:CE=4+FFC:AC@9AA9FCAGFE9BECCDGGFA,GGFEBEDGEEDCGCGGCC:8FGGDGFDEEBC<,CCFBE=FCEE;F;E9,@,FA8E=,FGE@CA,FC,@CF7GFB7GF@GFEEE8EEGGGGFGGFFGGGCGFFFFFGGGGGGGGGFGGGFGGGGGFGGGGDDGGGEFGGGGGGFE,CCCCC
@sF 30
TGGGGAATATTGCACAATGGGCGCAAGCCTGATGCAGCCATGCCGCGTGTATGAAGAAGGCCTTCGGGTTGTAAAGTACTTTCAGCGGGGAGGAAGGGAGTAAAGTTAATACCTTTGCTCATTGACGTTACCCGCAGAAGAAGCACCGGCTAACTCCGTGCCAGCAGCCGCGGTAATACGGAGGGTGCAAGCGTTAATCGGAATTACTGGGCGTAAAGCGCACGCAGGCGGTCTGTTAAGTCAGAGGTGAAATCCCCGGGCTCAACCTGGGAACTGCATCTGATACTGGCAAGCTGGAGTCTCGTAGAGGGGGGTAGAATTCCAGGTGTAGCGGTGAAATGCGTAGAGATCTGGAGGAATACCGGTGGCGAAGGCGGCCCCCTGGACGAAGACTGACGCTCAGGTGCGAAAGCGTGGGGAGCAAACAGGATTAGATACCCT
+
EFGGGFGGGGGGGFFFGGGDGGGGGGGGGGGGFGGGGGGGGGGGGEGCFGDGGGGGGGGGGGG8FGGGF:FGGGEGAFGFGFFFGFGGGGCEC?EGGGGGGFEGDAFAFGGFGGGDAFFFFFDFGGGF7EGGGGGGGGGGGGFGGGFFFGGGGGGGGGGFFGFGGGGGGGDGD@EFGFCCCCCGDFGGCCC>EE*1:<CFDDEGEFG+<CEF812)8>273;ED::C>C*EGCC<7<?<<AF6@4#C8CFBG=GCCFFDFD?FGFGEFGGG4FCGF8CED9CC<GF9GFC>F<1<,F9F@==?GGDF>DEGGGGF@;@7,EGGGEF@EC=CGGGGF;=@@E=A,D<,ECGGGDF?FFFC7G@CCF:CGDC,6GFDGFC@DEE:@@GGFGFGDDGGFCFA@FGGGFEEFC87GGFDEDFAFGFEF@GFFGFGCGGGGCCCCC
@sF 45046
TGGGGAATATTGCACAATGGGCGAGAGCCTGATGCAGCAACGCCGCGTGAGTGAAGAAGTATCTCGGTATGTAAAGCTCTATCAGCAGGGAAGAAAATGACGGTACCTGACTAAGAAGCCCCGGCTAACTACGTGCCAGCAGCCGCGGTAATACGTAGGGGGCAAGCGTTATCCGGCTTTACTGGGTGTAAAGGGAGCGCAGAGGGCACTGCAAGTCGGAAGTGAAAGCCCGGGGTGCAACCCCGGGACTGCTTTGGAAACGGTAGAGCTAGCGTGCTGGAGAGGCAAGCGGAATTCCTAGTGTAGCGGTGAAATGCATAGATATTAGGAAGAACACCAGTGGCGAAGGCGGCTTGCTGGACAGTAACTGACGTTCAGGCTCGAAAGCGTGGGGAGCAAACAGGATTAGATACCCT
+
FEFCECEGGGGCFGGGGGGGCGGFGGGGGFFGGGG,<??<FGG@FGGEEGGGGGGGF<=,C<CCFF9BFFFGGGGGGGG,,,CFDFC==FGGGGFGFGFFGGGDGCGFDGGGGGECC<AF7B=CECE@FGGGG<8==F,<=CFDBBFD:CFGGGGADC@FGECFCFECFFC@EFG**4=F9FCF?7*<12,<E,1*=ECE8:5#38?+<>?AGC<=+$F;FEAF@F:@7C;CCC:%-:C<E@C6DEGFGGF6,<GGFC?3=#A?4B9=2?;:45*?ECC,=E42?+GGE?GGGFGF@B=,GC=>=@,FFE9A<FFCFECAE>?;<E,FDB@B@:,,E@8GGDGFFCBF::FFFGGGEFFCF@FEFGFCDFDEFFF<FGGFFFFFFCGGGGEFGGGGECFEGGGGGGGGGFEB@B@@
@sF 32
TGGGGAATATTGGGCAATGGGCGCAAGCCTGACCCAGCAACGCCGCGTGAAGGAAGAAGGCTTTCGGGTTGTAAACTTCTTTTAAGAGGGAAGAGCAGAAGACGGTACCTCTAGAATAAGCCACGGCTAACTACGTGCCCGCAGCCGCGGTAATACGTAGGTGGCAAGCGTTGTCCGGATTTACTGGGTGTAAAGGGCGTGCAGCCGGGTCTGCAAGTCAGATGTGAAATCCATGGGCTCAACCCATGAACTGCATTTGAAACTGTAGATCTTGAGTGTCGGAGGGGCAATCGGAATTCCTAGTGTAGCGGTGAAATGCGTAGATATTAGGAGGAACACCAGTGGCGAAGGCGGATTGCTGGACGATAACTGACGGTGAGGCGCGAAAGTGTGGGGAGCAAACAGGATTAGATACCCT
+
AEFGGGGGGGFCFGGGGGGGGGGGGGGGGGGGGFGGGGGGGGGGGGGCFGGGGGGGG@FG?FGGGEGDEFGFGGGECGGGCGGGDFF9FGGGGGG8FGAEFGFGE:FGG9FEGGGGGGGGGGGGGGGGEFGCFGEG@CD,>CFGGGG@CEB7F;FFGG9FG;<FB8<CFGE8:EGGGGGEEGF9CF1G8<9B9F:<AEFGGCFFGGE7EED80<:C@:FF<3<C/;@9,9CFGFF@EC@E9<<CCDFBGFFF<B<DD;>C:@F>,DCE<?:>1FEGEGCGGGEFEDECC44D?E,8E8FFE,EEC=AGEFFC5=:DF>FDCFA4,EE,GEACAC7EFFGFEGGGGFGGGGEEFFGGFEFGDGGFF9GFFC@CCEGGGGGGFEFGGGEEF7EFFDGFEGFCGFGFGGGGGGGGGCCCCC
@sF 38888
TGAGGAATATTGGTCAATGGGCGAGAGCCTGAACCAGCCAAGTAGCGTGTAGGATGACGGCCCAATGGGTTGTAAACTGCTTTTATAAGGGAATAAAGTGAGTCTCGCGAGACTTTTTGCATGTACCTTATGAATAAGGACCGGCTAATTCCGTGCCAGCAGCCGCGGTAATACGGAAGGTCCGGGCGTTATCCGGATTTATTGGGTTTAAAGGGAGCGTAGGCCGGAGATTAAGCGTGTTGTGAAAGGTAGATGCTCAACATCTGCACTGCAGCGCGAACTGGTTTCCGTGAGTACGCACAAAGTGGTCGGAATTCGTGGTGTAGCGGTGAAATGCTTAGATATCACGAAGAACTCCGATTGCGAAGGCAGCTCACTGGAGCGCAACTGACGCTGAAGCTCGAAAGTGCGGGTATCGAACAGGATTAGATACCCT
+
EFEFFECFEG9FFFGFF9<BDFC77CFGF?8@FFFGFG@EFFCCFGE86@FFGCEFGG>EC77CCCEEE,B8FF,CECF=,9B<F<EC9CEDEFFEEFFGGGCFAFDGCF+>FCG,8=FGG9FACGGFGGGGCFGECFF<8BB+CEC<<FFFFCC@@CF+@FC,>3@CF7FFGF*<>*>BFF,*4:5FG*<8;F*:==:>11,<:B<F7:C7A3/>*648815CCEG355FCF+<4FFFFG@:;<CE&C@<FGFFF<FFCFCFFF::@C;>0.<88C@EECGFF>F@8,,AF5F=CCFFB,FFCFE=@+FC,=ECC>+FEFDC@AF:?GFFECACEGF<GGFFCEFAFGCCCDFBB:FB,+,GDACCC8E<<FF<EFGGECF:E9FGGGGF>DFEFECC8FGGAGGGGGFEEGGGGFD@EEFFEGFAEC@EA@--A
@sF 34
TGAGGAATATTGGTCAATGGACGAGAGTCTGAGCTAGCCAAGTAGCGTGCAGGATGACGGCCCTATGGGTTGTAAACTGCTTTTATAAGGGAATAAAGTGAGTCTCGTGAGACTTTTTGCATGTACCTTATGAATAAGGACCGGCTAATTCCGTGCCAGCAGCCGCGGTAATACGGAAGGTCCGGGCGTTATCCGGATTTATTGGGTTTAAAGGGAGCGTAGGCCGGAGATTAAGCGTGTTGTGAAATGTAGATGCTCAACATCTGCACTGCAGCGCGAACTGGTTTCCTTGAGTACGCACAAAGTGGGCGGAATTCGTGGTGTAGCGGTGAAATGCTTAGATATCACGAAGAACTCCGATTGCGAAGACAGCTCACTGGAGCGCAACTGACGCTGAAGCTCGAAAGTGCGGGTATCGAACAGGATTAGATACCCT
+
FFGGGGGGGGGGGGGGEGFDFGGGGG@CFEGGGFCCFGGFGGGGGGGGGGGGGGGGFFEEFEGGGFGCFAEFGGGGGGGGCFGFGFGGCFGGGGGGGGGCFDFFCCGGGGGGGGDGGGGGCCFG?FGGFGCFFGFGGGGGEFFGGGGGGGGGGFF+BFDGCGDFGGGDCGC@3@FEEC::FFG7CFEEFGE5CFEEC5F;73$1FC2<EEF58AF?C>FE;FGF?BEBC=C<G>CAGGCEFFCEEFFBAFAFFCDFEEF@;ACCD@0AFGDF803C6D=DFGGFDF=52,DC)+GFDGFFFF9,@>CF==,>+=DGGCGFE?C88EBEC,FA5,EGFFGFE,FA:CCGEDFFEFBDFCFGFF@FC,@@69EE<GEE8CEGGF:GGGGC7DGGGGGGF:GGGGGFFCGGGGFEFDFGGGGFGGGGGGF@GDGCCCCC
@sF 35
TGAGGAATATTGGTCAATGGGCGAGAGCCTGAACCAGCCAAGTAGCGTGAAGGATGACTGCCCTATGGGTTGTAAACTTCTTTTATAAAGGAATAAAGTCGGGTATGCATACCCGTTTGCATGTACTTTATGAATAAGGATCGGCTAACTCCGTGCCAGCAGCCGCGGTAATACGGAGTATCCGAGCGTTATCCGGATTTAGTGGGTTTAAAGGGAGCGTAGATGGATGTTTAAGTCAGTTGTGAAAGTTTGCGGCTCAACCGTAAAATTGCAGTTGATACTGGATATCTTGAGTGCAGTTGAGGCAGGCGGAATGCGTGGTGTAGCGGTGAAATGCTTAGATATCACGAAGAACTCCGATTGCGAAGGCAGCCTGCTAAGCTGCAACTGACATTGAGGCTCGAAAGTGTGGGTATCAAACAGGATTAGATACCCT
+
CFFGGGGGGGGGGFGGGGGGGGGEFGGGGFGGGCFAFGDGFGFFGGGGGGGGGGGGCCEFGGGG,,CEEG7CFGGGGGFFGGGGGGGGGGGGGGG<FGGC7@FGGFG<DFFFFGEF,B:,555FFGCF,ECFDFBEFFF?=EFEGGCFC9FF@B@FFC<+=FGGDEGGGGG7CC+@*@*8=ECGGDGCGGGDF;=EE*<<C#GGFFGGEGG>GGGAC(F5C@>C3?8FE8F<FFGCFCGGGG@E@639C@<97?D;87EDCFGFDFCFFGGFGCD<>@D=FGFEF,EE=FGF=FFE8GFF8FGGFFGGDEC;EE@+DGFGAFC@8+DFD=9@AGDD9<,,9,,GFGGFGFGECCFCC7FCF@FDF9DGGF@GGGGFFGF8FGGGGGFFEEEFFGGGFF@BD:EGFGGGF9GFGFEGGGFFFGGGGGCGFCGCCCCC
@sF 36
TGAGGAATATTGGTCAATGGACGAGAGTCTGAACCAGCCAAGTAGCGTGCAGGATGACGGCCCTATGGGTTGTGAACTGCTTTTATAAGGGAATAAAGTGAGTCTCGTGAGACTTTTTGCATGTACCTTATGAATAAGGACCGGCTAATTCCGTGCAAGCAGCCGCGGTAATACGGAAGGTCCGGGCGTTATCCGGATTTATTGGGTTTAAAGGGATCGTAGGCAGGAGACGAAGCGTGTTGTGAGATGTAGTGGCTCAACCTCTGCACTGCAGCGCGAACTGGTCTTCGTGAGTACGCACAACGTGGGCGGAATTCGTGGTGTAGCGGTGAAATGCTGAGATATCACGAAGAACTCCGATTGCGAAGGCAGCTCACGGGAGCGCAACTGACGCTGAAGCTCGAAAGTGCGGGTATCGAACAGGATTAGATACCCT
+
FGFGGFGGGGGGGGGGGGGCGGGGCFGGGGGGGGFGFFFGGGGGFGGGG@CGGGGGGGGGGGGGFFGGE@FGFEGFGGGGDGGGGCFGGGG=E8CFFFGGGGGGFFGGGGGGGGGGGGGFGGGGFFFGFEFGGFFGGGGGFGGGGGGGGGF9FGGG<EAEC@FFEEGGGG:,<DDFGGGGAG,>BFG:<<:EC,<B*2CAC7EFGG7*<,?CEFD/#3:=2/;=(;CGGG=-6<;7E.A>FGFE9C9%9=2:CC?GC>GFF:E==D8:7CGFGEE@>C56+DFD>B7F@,AA)CA>8CDGD<8GECEFCFEE8>+CED+=CF>C>=@CCDE,AFAFEC,EEE?=BFC7A9FGFCC7CAE7GEEFFEFEDFGGECFCEDFCGGGGGFEEGGFCFGGFGGGFDEFFE7CFFFEGGGACFF9FFFGGGGGGGGGCC@CC
@sF 35920
TGCGGAATATTGGTCAATGGACGAGAGTCTGAACCAGCCAAGTAGCGTGCAGGATGACGGCCCTATGGGTTGTAAACTGCTTTTATAGGGGGATCAAGTGTGCCACGTGTGGCATATTGCAGGTACCCTATGAATAAGGACCGGCTAATTCCGTGACAGCAGCCGCGGTCATACGGAAGGTCCGGGCGTTAACCGGAGTTATTGGGGTTAAAGGGAGAGTAGGCCGTCTTATAAGCGTGGTGTGGAATGTCGGGGGTCAACCTGGGCATTGCAGCGCGAGCTGGGAGACTTGAGTGCGCAGGAAGGAGGCGGAATTCGGCGGGTAGCGGTGAGATGCTTAGATAGGACGAAGAACTCCGATTGCGAAGGCAGCCTGCTGTAGCGCAACTGACGCTGAGGCTCGAAAGCGTGGGTATCGAACAGGATTAGATACCCG
+
C,,@FC+CFCFFGGGFFGGGGG:CEEGFGGD<FFGDGGCFGECC@<7@CEFFGGGGGEEEGGFFFF9E,:8@?FFGGGEF<,5EFF,CFFF+>FAADGCFFEF<<<>9,BDFCGFFAEFFG<FFEF,DAD,?EFDEEFFF8BFFE>@FG9F=FCF+33F,<>,<CC>BG*>EF93FFC*=<:F:@FGGF:**28<F5*+,2+,,8;*:C*0<<<CF>.;</CF6C1E:?1-,<C7,C,<)FF7CE9:C<@C7F:?2:8>51;/<@88889F@<@+EF@7FD=D,EDFC,GGGDF883,,8,:,<8+==C8E>7C@+CFB:A,@C9GFEDEC,,<EC,<5,C4<:,B:6F59BC=>8,FFCC7GFEGCFGFA@6,,9FFCCFB:DFFFEGEFBC8GGF:DGCFFF6EGGEGFGEDFEDGGGGGGFGF9GGFGCCC@-
@sF 30517
TGAGGAATATTGGTCAATGGGCGAGAGCCTGAACCAGCCAAGTAGCGTGCAGGATGACGGCCCTATGGGTTGTAAACTGCTTTTAGAAGGGAATAAAGTGGGTCTCGTGAGACTTTTTGCATGTACCTTATGAATAAGGACCGGCTAATTCCGTGCCAGCAGCCGCGGTCATACGGAAGGGCCGGGCGTTATCCGGAGTTATTGGGTGTTAAGGGCGCGTCGGCCGGATATTAAGCGTGTTGTGAAATGTAGACGCTTAACGTCTGCACGGCAGCGCGAACTGGGTTTCTTGAGTACGCACAAAGTTGGCGGAATTCGTGGTGTAGCGGTGAAATGCTTAGATATCACGAAGAACTCCGATTGCGAAGGCAGCTCACTGGAGCGCAACTGACGCTGAAGCTCGAAAGTGCGGGTATCGAACAGGATTAGATACCCT
+
FFGGGGGGGGGGGGGGGGFFEGGGGGGFGCGFGGGGGGGFFGGGGGDGGGGGGGCGFGGFGGGDECGGCFGFGGGGGFFFDEFGG,=FGGGFE@FGGF<FFD><EAFDEABGGGF?E,+5,CEFAFG9?EECG<EFFGGF,A::CEGFDA9=D=F+=>=C=DEFE>CF**6EC,@><*:>*:>7<*=FB:88<?CF:/>C77FF9<11=*23+02)?08@(8>*/7E##2,28,<2C<>/@AFDA>1,?7+F7CD95,D7F@:,+CCF:@+7:=+@+D7=BCB8,:,,,FD?)++8@,,EFEA,:4+C+8E@>FCCCGGGGFFE>EC?EE5FA9ECGGEFEGEF8GE7FE5FEFF@@@@@:7DFFC,GGFE8@ACCEE@GGGCGGFDGDGECE?CGGGGGGEGFEGGDGC8GGGGGEGFFGGGFF9FAGFFCCCAB
@sF 43868
TGAGGAATATTGGTCAATGGGCGAGAGCCTGAACCAGCCAAGTAGCGTGCAGGATGACGGCCCTATGGGTTGTAAACTGCTTTTATAAGGGAATAAAGTGGGTCACGTGTGACTTTTTGCATGTACCTTATGAATAAGGACCGGCTAATTCCGTGCCAGCAGCCGCGGTAATACGGAAGGTCCGGGCGTTATCCGGAGTTATTGGGTTTAAAGGGAGCGTAGGCCGGAGATTAAGCGTGTTGTGATATGTAGAGGCTCAACCTCTGCACTGCAGCGCGAACTTGTCTTCTTGAGTACGCACAACGTGGGCGGAATTCGTGGTGTAGCGGTGAAATGCTTAGATATCACGAAGAACTCCGATTGCGAAGGCAGCTTGCGGGGGTGCGACTGACGCTGAAGCTCGAAGGTGCGGGTATCGAACAGGATTAGATACCCT
+
FEFGGGGG9EEDDFGFGCC8F8@FCFGGGFGGGGFCDGGFGFGGGG@FFGGGFFGFFFBCEGGFG<EDGGDEGF<EFCFGF9F@FGCDFGGFFGFGGF<BFGGGGGGGG<FGGGEGGGGGGFGGFGGGGFFGGGGCGGCB<F3@>BCFGG<F@D=FFFFFFF=E>CEGGGGF,EFGGGEEGD:>FG5FFFGFGGE::#;?<C>CGG<F?:4CG<@A7:EE7DC=5:ECF:73B2<)GC<>;FFG<#>6CF,@:C>D@D@FB::9FAB=:FDGGGBGFGC@8>2FFB>,?@C,?GE:GGEF3CGGGGEF>EDEFEEEGFGGF@GDFEEGGGGDFDGGGGGFE=C<8GFFFGGGFFFC>FCFF7GFGGGGFECGGGGCBEFBGGGGGGFGEF;CCAGFCCGFDGGGGGGGGDGGGGGFEFDE@GFFGGFEF8GCCCC@
@sF 40
TTGGGAATATTGGGCAATGGGGGGAACCCTGACCCAGCAACGCCGCGTGAAGGAAGAAGGCCTTCGGGTTGTAAACTTCTTTTACCAGGGACGAAATTAATGACGGTACCTGGAGAAAAAGCAACGGCTAACTACGTGCCAGCAGCCGCGGTAATACGTAGGTTGCAAGCGTTGTCCGGATTTACTGGGTGTAAAGGGCGTGTAGGCGGAGATGCAAGTTGGGAGTGAAATCCATGGGCTCAACCCATGAACTGCTCTCAAAACTGTACCCCTTGAGTATCGGAGAGGCAAGCGGAATTCCTAGTGTAGCGGTGAGATGCGTAGATATTAGGAGGAACACCAGTGGCGAAGGCGGCTTGCTGGACGACAACTGACGCTGAGGCGCGAAAGCGTGGGGAGCAAACAGGATTAGATACCCT
+
<CFGGGGGGGGGGGGGGGGGFGGFGGGGGGGGGEFGGGDAFGEEEGGGGGGGG,FGGGGGGGGGGGGGGGGGG9CCFGGGFGGGFFGGGGGGGGGG,>FGGCDFGGGGGGGGGGGGGGGGDGCGFGDGEEGGF9FGFGFGGFFFGGFDGGGGGGGGGGCFCECFGFG7CCEGEEC798C*;??CC7:F5,;EFCGFG5+299:>2<C5C5.:@@9,38CF5@C>ECEFF??F6<#<GF:@8C@8;07@AEFGGFFF>>D@8<CGGDCF#9DDBAFEF64+8GGGEDGGFB+7FD=FFE8E?8EF4B6AECEFEE?64FCFDE@EDFFAF<,GGGECDGGFFEB,GE=EEDGGGFCD@GF?GFFGGGFGFCFFB@GFEFGEGFCDCFFGGGGGGGFFFGGGGGGGGGGGGCGGFGCCCCC
@sF 32082
TGAGGAATATTGGTCAATGGGCGAGAGCCTGAACCAGCCAAGTAGCGTGCTGGATGACGGCCCTATGGGTTGTAAACTGCTTTTATAAGGGAATAAAGTGGGAGTCGTGACTCCTTTTGCATGTACCTTATGAATAAGGACCGGCCAATTCCGTGCCAGAAGCCGCGGTAATACGGAAGGTCCGGGCGTTATCCGGATTTATTGGGTTTAAGGGAGCGTAGGCCGGAGATTAAGCGTGTTGTGAAATGTAGATACTCAACATCTGCACTGCAGCGCGAACTGGTTTCCTTGAGTACGCACAAAGTGGGCGGAATTCGTGGTGTAGCGGTGAAATGCTTAGAGATCACGAAGAACTCCGATTGCGAAGGCAGCTCACTGGAGCGCAACTGACGCTGAAGCTCGAAAGTGCGGGTATCGAACAGGATTAGATACCCT
+
FGGGGGEGG<EGGGGDEFFG?EGGEEEGG8FGGGGGCFGGGGGGGGGGCGGGGGGG=EBCFEGFGGFF8FFFGFFGCCFGFFGGGCFGGGFGFFEFGFGGFDFGGGGGGGGGGGCFGGGGGGGGGGGGGGFEFGDG9<=FGGGGGGGGGGGGD<+>F9F,,,>FCCFDFGGGGGCD*GGGGCFG@GGGGGGGGF1GGEFF,CEEFCF7EGC<F<?@:;4=C=CD:E8<#:-FCEAGFD@6*ED=FCC>FCFCE(ABFDFCCFCF>C<GEED@ECCGC632FGFFGF==,,FFF8C8,FB>A,<FEC7>EE99,ECEFFFEF@E=C7GAFF9CGDF=5EFED,FDECFE9EFEB>7CDFF:CGFGEEGGFGGFGGFEGEGGGGFCFACCF@GFGGGGGGFGFFGEGGGFFGEDGGGGGGFFGGFGGGGGGGCCCCC
@sF 42
TGAGGAATATTGGTCAATGGGCGAGAGCCTGAACCAGCCAAGTAGCGTGCAGGATGACGGCCCTATGGGTTGTAAACTGCTTTTATAGGGGAATAAAGTGAGCTACGTGTAGTTTTTTGCATGTACCCTATGAATAAGGACCGGCTAATTCCGTGCCAGCAGCCGCGGTAATACGGAAGGTCCGGGCGTTATCCGGATTTATTGGGTTTAAAGGGAGCGTAGGCCGGAGATTAAGCGTGTGGTGAAAGGTAGATGCTCAACATCTGAACTGCAGCGCGAACTGGTTTCCTTGAGTACGCATAAAGTGGGCGGAATTCGTGGTGTAGCGGTGAGATGCTTAGATATCACGAAGAACTCCGATTGCGAAGGCAGCTCACTGGGGCGCAACTGACGCTGAAGCTCGAAGGCGCGGGTATCGAACAGGATTAGATACCCT
+
@FFFGGGGGGGGGGGGGGGGGGGGGGGGGFFFGGGGG8=EFG9CFFG@FGGGCC8FGGGGEGGFGCFFGFF@FG,F?FFFGDFGCFGGGGGGEFGEFGEF<FEFFFECFEGF,9BFGGGGGGGGGFGFCFGDFCGGGFCFFGGCEEEFGCGGG<FGGG7FFGGF7EEGGF7;FFGG*CC@FGGD7FD@FGGFCFEGGC:FFC,9CF<:9?<?CFGFE1?5:>57*7C8C<CC0<EAFF>B#ADCGC9AC7,>@D:8CGGFFF@,B9CGFF@*FB:7=DB6=BDD@D8FFDEB5C=3+CFA;7,CGGCB+>?E=,EECFEF8FC>)@6,>GFA,GGGGGGGGFB8E@<FGGDGFCEFEFFECCEGFECD@<EGGFFFCGFGGGGGGGFEEC7GGGFFGGGGGGGGGGEEGGFFGFDF;GGGGGGGGGGAFB,CCC@C
@sF 29739
TGGGGAATATTGCACAATGGGGGAGACCCTGATGCAGCGACGCCGCATGAGTGAAGAAGTATTTCGGTATGTAAAGCTCTATCAGCAGGGAAGAAAATGACGGTACCTGACTAAGAAGCACCGGCTAACTACGTGCCAGCCGCCGCGGTAATACGTAGGGGGCGAGCGTTATCCGGATTTACTGGGTGTAAAGGGAGCGCAGACGGCGTGGCAAGTCAGAAGTGAACACCCGGGGCCCAACCCCGGGACTGCATTGGAAACTGCCATGCTGGAGAGCCGGAGAGGTAAGGGGAATTCCTAGTGTAGCGGTGAAATGCGTAGATATTAGGAGGAACACCAGTGGCGAAGGCGGCTTACTGGACGGTAACTGACGCTGAGGCTCGAAAGCGTGGGGAGCAAACAGGATTAGATACCCT
+
<FFGEGDGD9EGGGFFFGGEFGGG+BF<EF,,;6E9,BBCFG>EGG+BFGG9FF,C?FG<FDG,CFFF@FGFGGDFFFGF9<@<FGGGCGDFG@BCFFGFGGDGFF9FGGGGGGGCGGG@F@FBC>CFFGGG7FFGGG7D+<FGG*@:5FCFGGGFF,>C7C@14*4<:=*=CFGGDEC9C?:8<FE8*9CCGGD;A5C*?:*:CE,?8F9F<F?/C.F?$6=DG>#CCFCF<>C5>F:@:;CEGGG>C1@DFFF,F@C=GDEC;D0#8FGF2:7:CGGEDF<?B8B=4,EB=4C,EAE?,GEE9FCFFF?<=GGF8GF=A4C9EC,GFAFEF@FC@,@EC:CD9EBFF:FDGGGFDGGDGF@F<GFC@EFEC,8GCECGGGGGGCGGGFCDEGDGFE9EFEF9FFC,FEE,CCC6
@sF 44
TGGGGAATATTGCACAATGGGGGAAACCCTGATGCAGCGACGCCGCGTGAGCGATGAAGTATTTCGGTATGTAAAGCTCTATCAGCAGGGAAGAAAATGACGGTACCTGACTAAGAAGCCCCGGCTAACTACGTGCCAGCAGCCGCGGTAATACGTAGGGGGCAAGCGTTATCCGGATTTACTGGGTGTAAAGGGAGCGTAGACGGCATGGCAAGCCAGATGTGAAAGCCCGGGGCGCAACCCCGGGACTGCATTTGGAACTGTCAGGCTAGAGTGTCGGAGAGGAAAGCGGAATTCCTAGTGTAGCGGTGAAATGCGTAGATATTAGGAGGAACACCAGTGGCGAGGGCGGCTTTCTGGACGATGACTGACGTTGAGGCTCGAAAGCGTGGGGAGCAAACAGGATTAGATACCCT
+
GGGGGFFGGGFFGGGGGGGGGGGGGFFGGGGGGGGGGGGGGGGGGGGFGGGGGFGG9?EFGGGGGGFCFGGGGGGGGFGGFGGAFGGGGGDFFGGFGGFGGEGF7BDGGGGGGCGGGFDFGGGGGGGGGGFGGDGFFGFGG@FGGGGGFGG9;FF<?BGDGGGGCCFCF:<FGGGGCBCC,?FFGGFDCE=CCFCGEG>CD5;CEDD5CGGE@:C3EBGFFB@FFF3?FFCCFEG>#<:AFB7;DEGFFB<FDGF4@5<0EGF=328EE#FFEGGGGEEE3C5CCFF7C8GFD@9CEB>,9=C@)C@4EGEE=FBGECGFFCGGGEGEC<FE6:GFA?=C7GGFF@+FGFFDFGGGGGGGGGGGGGGGGFDEGGGFFGGGFGFCGFGGGGGFEECGGGGFFGGGGGGGGFFCCCCC
@sF 26614
TGAGGAATATTGGTCAATGGGCGAGAGCCTGAACCAGCCAAGTAGCGTGCAGGATGACGGCCCTATGGGTTGTAAACTGCTTTTATAAGGGAATAAAGTGAGTCTCGTGAGACTTTTTGCATGTACCTTATGAATAAGGACCGGCTAATTCCGTGCCAGCAGCCGCGGTAATACGGAAGGTCCGGGCGTTATCCGGATTTATTGGGTTTAAAGGGAGCGTAGGCCGGAAATTAAGCGTGTTGTGAAATGTAGACGCTCAACGTCTGCACTGCAGCGCGAACTGGTTTCCTTGAGTACGCACAAAGTGGGCGGAATTCGTGGTGTAGCGGTGAAATGCTTAGATATCACGAAGAACTCCGATTGCGAAGGCAGCTCACTGGAGCGCAACTGACGCTGAAGCTCGAAAGTGCGGGTATCGAACAGGATTAGATACCCT
+
EGGGGGGGGGGGGGGGGGGGGGGGGGGGGGGGGGGGGGGGGG9FGGGGDGGGGGGGGGGGGGGFGGGGFGGGGGGGGGGGFGGGGGGGGGGFFGGGGFGGGGGFGGG@<@CAFGGGGGGGGGGGGGGGGGFGGGGGGG,CFDFFEGGGGGGGEGFFFGGGGGFFDEGGGGGGFGFGGGGGDFFGFGDGG>EGGFGDGDGGGGGGGG52<FFFG<?7E@E@<BEGGGGDCGGGFGG<CGGGGGFGG;<;EFAGGFC8GGGGGGG;GED?GFEEEFEDGE=EGGGGGFFCDAFGFF>GGGGGFGCDGGGGGGGGD@GGFFF8FGGGEGGFGGGFAFFFFEECFGEA,DEGGGEFGGGFFFFF:GECFGGGGFFGGGGGGFEGGGGGGGFGGGGGGGGGGGGGGDGGGGF>GGFFEADGGGGEFGGGGGGGGGFCC@-B
@sF 46
TGAGGAATATTGGTCAATGGGCGAGAGCCTGAACCAGCCAAGTAGCGTGCAGGATGACGGCCCTATGGGTTGTAAACTGCTTTTATAAGGGAATAAAGTGAGTCTCGTGAGACTTTTTGCATGTACCTTATGACTAAGGACCGGCTAATTCCGTGCCAGCAGCCGCGGTAATACGGAAGGTCCGGGCGTTATCCGGATTTATGGGGTTTTAAGGGAGCGTAGGCCGGAGATTAAGCGTGTTGTGAAATGTAGTGGCTCAACCGCTGCACTGCAGCGCGAACTGGTCTTCTTGAGTACGCACAACGTGGGCGGAATGCGTGGTGTAGCGGTGAAATGCTTAGATATCACGAAGAACTCCGATTGCGAAGGCAGCTCACGGGAGCGCAACTGACGCTGAAGCTCGAAAGTGCGGGTATCGAACAGGATTAGATACCCT
+
CFGGGGGGGGGGGGGGGGGGGGGGGGGGGGGGGGGGGG=EFGGFGGGGGGGGGGGGFGGEGGG@FEFFGFGGGGGGGGGGGDDGEAFGGGGGGGGGGCGFGGDFDGGGGGCFGGGGGGGGGGGGGGGGGGGGF,4,5EEFFGGGGGGGGGFGGEFGGGDF8,@FGGGFC:*@@@F@FFGEGGGGGGEGG7CFFF@E:CBBDG#?<C<>C#;+/8<@>>GF6<CFFFFCFF<E>CGFGFCE+CFFF==,BCEGFF8FECF<7@/CDE>F>%GBEECCBE=>9EF@C8GFFDAFDEEGGGEFCFD@++GGDGGE@4@+GGGGGFCGAGGGGFE;9?D?>FCGFCF:=DGGGGGFFFF?EGGGFFCGFGFGGGFFB,ECGFGGGGGGFFFGGEGGGF9GGGGGGGGGFGGGGGGGGGFGGGGEGGGFGGGEFEFCCC@C
@sF 39843
TGAGGAATATTGGTCAATGGACGAGAGTCTGAACCAGCCAAGTAGCGTGCAGGATGACGGCCCTATGGGTTGTAAACTGCTTTTATAAGGGAATAAAGTGAGTCTCGTGAGACTTTTTGCATGTACCTTATGAATAAGGACCGGCTAATTCCGTGCCAGCAGCCGCGGTAATACGGAAGGTCCGGGCGTTATCCGGATTTATTGGGTTTAAAGGGAGCGTAGGCCGGAGATTAAGCGTGTTGTGAAATGTAGATGCTCAACATCTGCACTGCAGCGCGAACTGGTTTCCTTGAGTACGCACAAAGTGGGCGGAATTCGTGGTGTAGCGGTGAAATGCTTAGATATCACGAAGAACTCCGATTGCGAAGGCAGCTCACTGGAGCGCAACTGACGCTGAAGCGCGAAAGTGCGGGTATCGAACAGGAGTAGATACCCT
+
GGGFCFGGGGGFGGGGGGGGGGGGGGG;FEGGGGFGGGGGGGGGGGEFEGGGFGGGCFFFDGGGGFFGGCCBF,AFGGGGGGFCECGGGGGGEFGGGGGGGGGGCGGGGGGGGG9EACC9FC<FFGGGGGFGC9E9FCFCFGGEGGEGGGG<=F<CDGGGGGG8>EGGGGDFCFFGDECFCE@CEDG><FGCFGGGEGCC+<FGGFF8CF92CFB41537695<CEEBECGGFCC?FDCCFAFGG@C+F0BGGFF7GFC@8CFGFGCF<9@C3?&EFGG98D>8DGFD,8FGF@CFEDGE9GFGGGFB8,EE=E77GFGGFFCCFGGGFDGF?,B@GFCGGGGGGFECEF,GFGGDDEGDGEF<FFGGGFFFGGEFB,CC:GGGGGFFFCGGGGFGGFFF,GGGFGGEFEGEGFFECGFECGFFE,GCEEFACCCC
@sF 48
TGGGGAATATTGCACAATGGGGGAAACCCTGATGCAGCGACGCCGCGTGAGTGAAGAAGGATCTCGGTATGTAAAGCTCTATCAGCAGGGAAGAAAATGACGGTACCTGACTAAGAAGCCCCGGCCAACAACGTGCCAGCAGCCGCGGTAATACGTAGGGGGCCAGCGTTATCCGGCATTACTGGGTGTAAAGGGAGCGTAGACGGCGGAGCAAGTCTGAGGTGAAAGCCCGGGGCTCAACCCCGGGACTGTTGTGGAAACGGTTCTGCTGGAGTGCGGGAGAGGGAAGTGGAATTCCTAGTGTAGCGGGGAAATGCGTAGATATTAGGAGGAACACCAGTGGCGAAGGCGGCTTACTGGACAGTAACTGACGTTGAGGCTCGAAAGCGTGGGGAGCAAACAGGATTAGATACCCT
+
G?CCFGGGGGGGA,EEFFFGFFCFDGGGGGC<EAEEFECECFG7CCB>F:,<CF9FF<E,C5CCEF,B<F,<AFF5EEF9?E<A<5E,+=:,?A<FGCC,,=F+<FEAFGGGGFCEF,,BFGGDG+>FF+=D+:+@EGG<<7@F:88:*>FCBA:,?3***<<F8/4<FGCG<E*<*4<,<<,,,87E8,0+2:88EECGG<CC>8*:8***2FF>:>7,$32(9,4****@7@4>:5+:@C7ED3,9,6B*>,,7,,08GFFD@BB:,5,E===@4,,DFEBB:,C,FFFA8@@4C@ECEEE>):=@@,F;CBBB9-:,9,<A,9C<E<FFCC@,FFFGGGGGFEFFC@;<EAFFC9FAE,9F9GFGGF@EFAFCGGGGGGGGEGFDGFGGGEAFFEFFFGGGFFFGFGGCCCA-
@sF 39422
TGAGGAATATTGGTCAATGGGCGAGAGCCTGAACCAGCCAAGTAGCGTGCAGGATGACGGCCCTCTGGGTTGTAAAATGCTTTTATAAGGGAATAAAGTGGGTCTCGGGAGACTTTTTGCATGTACCTTATGAATAAGGACCGGCTAATTCCGTGCCAGCAGCAGCGGTAATACGGAAAGTCCGGGCGTTATCCGGTTTTATTGGGTTTAAAGGGAGAGTCGGCCGGAGATTAAGCGTGTTTTGAAATGTATAGGCTCAACGTCTGCACTGCAGCGCGAACTGTTTTCCTTGAGTACGCAAAAAGTGGGCGGAATTCGTGGTGTAGCGGTGAAATGCTTAGATATCACGAAGAACTCCGATTGCGAAGGCAGCTCACTGGAGCGCAACTGACGCTGAAGCTCGAAAGTGCGGGTATCGAACAGGATTAGATACCCT
+
AFGGGGGGGFF9E<FFFGGC<FFGGGGG@DFFGGGGCFB?FGF9FF:@BFFGFGGGFFFG7+FG,9=CA=C=6??FAEGGF9C,?9EE9<FCD@<FEEF,FDED<FG+=CFFGGGFGG+<FDCFCE<FFGGGFEBC9,C<DF7FFEEF,@F9EFDFGFBE,,:,53++5@FA@9*@@@*,3@?<FGGEGGG7;,=1**+<@>FFFCF7C,<6<C/,<*40/:4*4:>7GC;<A+F7FCD>2#,,;@37,:378-8@3,B85,<,,>,>>,8++:+@@8,2=FB,FDB,,DBDFF@4EC+=4,<GGCEGC>4;FE@DGCA8FC=CAGEFEFEE9CGGF<GGFFDF8EC<E<?E=FFDDDCF@,EDFFEGFC@GF<<EEGDGGF7FGGEGGEGGGFGGCCFCGGGF@EFFC:FCFDFCFEF@EAFGGFEGE<DCCCCC
@sF 31818
TGAGGAATATTGGTCAATAGGCGAGAGCCTGAACCAGCCAAGTAGCGTGCAGGATGACGGCCCTATGGGTTGTAAGCTGCTTTTATAAGGGAATAAAGTGAGCCTCGTGAGGCTTTTTGCATGTACCTTATGAATAAGGACCGGCTAATTCCGTGCCAGCGGCCGCGGTAATAAGGAAGGTCCGGGCGTTATCCGGATTTATTGGGTTTATAGGGAGCGTAGGCCGGAGATTAAGCGTGTTGTGAAATGTAGATGCTCAACATCTGCACTGCAGCGCGAACGGGTTTCCTTGAGTACTCACAAAGTGGGCGGAAGTCGTGGTGTAGCGGTGAAATGCTTAGATATCACGAAGAACTCCGATTGCGAAGGCAGCTCACTGGAGCGCAACTGACGCTGAAGCTCGAAAGTGCGTGTATCGAACAGGATTAGATACCCT
+
EFGGGGGGGDFFGGGGGGGGGGGGGGGGGFGGGGGGGGGDFF<EFGGGGGGGGGGGGGGDGGGFGGECFGGGGGGFGGGGGFGGGGGGGGGGGFCEEFAFGGGGGGGGGGGGGGGGEGGGGCEFGGGFEF<FGGGGGCGDFFGGDGFFFEFFFGGGGC87CGGDGGGEEDFCF,@FG,,<CGGDGGEGGGGG9FG*65C3=:CCCF?5EG%CDGG>:.CD3E?<<DE<E=*#@>FBGGGGFGGB<@9@FG4>F9?FCFGFFGFDFDFGGCF#C>8C8;98C7<8F@C8E8FFC:,<6,,,,CECGGGFB89;44++ECGFEC>@)EF,C,C:5,<=E<B3:,6A,C<=?5AFFB:C@DE?CGGDFCFGFFFGFCFFEFGGGDGCDDC:CDGGGGFF8:ECFEFEFFDGCCC,CFFFFFCAFGGFFGGFFEFCCCCC
@sF 30793
TGGGGAATATTGCACAATGGGCGCAAGCCTGATGCAGCCATGCCGCGTGTGTGAAGAAGGCCTTCGGGTTGTAAAGCACTTTCAGCGGGGAGGAAGGCGATAAGGTTAATAACCTTGTCGATTGACGTTACACGCAGAAGAAGCACCGGCTAACTCCGCGCCAGCAGCCGCGGTAATACGGAGGGTGCAAGCGTTAATCGGAATTACTGGGCGTAAAGCGCACGCATGCGGTTTGTTAAGGCAGATGGGAAATCCCCGGGCTCAACCTGGGAACTGGATCGGATACTGGCAAGCTTGAGTCTCGTAGAGGGGGGTAGAATTCCAGGTGTAGCTGTGAAATGCGTAGAGATCTGGATGAATACCGGTGGCGAAGGCGGCCCCCTGGACGAAGACTGACGCTCAGGTGCGAAAGCGTGGGGAGCAAACAGGATTAGATACCCT
+
FF<CCFDGGD9CFGG9@FFEEFGGGGGGGGGGC<FGAFFFGFFDCFG+@FFGGFG9FFGGDGGGFDEGCBFF<?E<A=FE=?FFGGGGGD=>F@4EFGGGGEG9=,EDFFGGGGGGFAF7<>C+,=+CFGF,@+4*3<FDFF@F?,,**5>F,<F9:**1CC7=FE8:FBB5:<<FCFGCE8:*2;*+<9+1;8*;C>*2C3;8A,C90AC5>/:7EDFD0(1>85#83;5;8C5,C/31)GEF@,C#,>,=CG66)?54,/D9@F8GGF@@8;78##@@(:9;C>=<<,C,,=,FGEGGFEA<A,+:CF=<EC9CFE9F@8FFFFA=,DB4,C@A<EC>EGGG@E=EF<EFADE,C,,44++BCCCB,C8,6++DGECGGGGGFGGEGFF<EGF:@FFC,<7F7ECGFBEEFGGEFFDGGGFGFCFGGF9GFE@C<6A--
@sF 23164
TGAGGAATATTGGTCAATGGGCGAGAGCCTGAACCAGCCAAGTAGCGTGCGGGAAGACGGCCCTATGGGTTGTAAACTGTTTTTATATGGGGATAAAGTGTGGGACGTGTCCCATATTGCAGGTACCATATGAATAAGGACCGGCTAATTCCGTGCCAGCAGCCGCGGTAATACGGAAGGTCCGGGCGTTATCCGGATTTATTGGGTTTAAAGGGAGCGTAGGCCGTCTGTTAAGCGTGTTGTGAAATGTAGTGGCTCAACCAGGACATTGCAGCGCGAACTGGCAGACTTGAGTGCGCAGGAAGTAGGCGGAATTCGTCGTGTAGCGGTGAAATGCTTAGATATCACGAAGAACTCCGATTGCGAAGGCAGCTCACTGGAGCGCAACTGACGCTGAAGCTCGAAAGTGCGGGTATCGAACAGGATCAGATACCCT
+
FGGGGGGGGGGGFGGGGGGGGGGGGGGGGGGGGGGGGGGGGGDFFGGGGGGGGGGGGGDGGGGGGGGGGGGGEFGGGGGA9EFGGFFCFGDGGGCFDFAFGGGGGGEGGGGGGGGFCFGCGFGGGGGGFFGGGGGFGGGFDFGGGGCDGGGGG@FGGFGF7FEGGGGGGGGGGFGGGGGGGGGGGGDGGCG>GGGCD?8C7CFFGG>EGDFEFE5;A;GG<FEFFGGDGGGFFGGDGCFGGFAE7>C;F::C>CF5D@FFCFEFFFCFEFC@9F7:7C?FGGGFGFFD9FCD>CGFCGGGGFDEFEDGGFFE@FFGC>:B=,@45EFECEGFGCFFGGGGGE?FGGGGGFFF8C:C>GGGGGGGGGFFE@CF@9CF@FGGGGGGGGGGFFFEECGFFGGDFEGF8GGEECGGGGGGGGGGGGGGFE<GGGGCCCCC
@sF 53
TGAGGAATATTGGTCAATGGGCGAGAGCCTGAACCAGCCAAGTAGCGTGCAGGATGACGGCCCTATGGGTTGTAAACTGCTTTTATAAGGGAATAAAGTGAGTCTCGTGAGACTTTTTGCACGTCCCTTATGAATAAGGACCGGCTAATTCCGTGCCAGGAGCCGCGGTAATACGGAAGGTCCGGGCGTTATCCGGATTTAGTGGGTTTAAAAGGAGCGTAGGCCGTGGATTAAGCGTGTTGTGAAATGTGGGTGCTCAACATCTGCACTGCAGCGCAAACTGGTTTCCTTGAGTACGCAGAAAGTGGGCGGAATTCGTGGTGTAGCGGTGAAATGCTTAGATATCACGAAGAACTCCGGTTGCGAAGGCAGCTCACTGGAGCGCAACTGACGCTGAAGCTCGAAAGTGCGGGTATCGAACAGGATTAGATACCCT
+
DFFGGCFGGGGGGFGGFGGG<FGGGGCFGGGGFFFGGG8FFG<FFFGFGGCEFGGGGGGG7BFG8<F8=F,@CFFCFGGD<FFC<FGAEFGGCCFGGC?,AF5,,C=FGGCA,B9,@9+C,5BF++B?F,AEFDE;BAE@,+@E@C+=EFE,>3+:BCF+@CCG8+8@C33@<>EGD>**2;,>FE5<:*85<71=/C9?@=CCFF.1$*2B$?FF>;F6@:5?:;2+6,,C:C5)FFF>,GGGC2,7<3*@,FF6E,CFEF<7,@,=,?>9+C=>@,=GCGFF8FB,6,<,DF83EFAFA9FGF8ECGGGGFFE7GFGFGF==5B89DGGCGGGGF?F@FFFFB7GFFF<FFECC:4,+7GF?FGGGGFAGGGCGGGGGGFDGGGFGGFFEEBFFF+DFCFEGGGGFFFEECGFFFEFFGGGGGGDGGGFCCCCC
@sF 28159
TGAGGAATATTGGTCAATGGACGAGAGTCTGAACCAGCCAAGTAGCGTGCAGGATGACGGCCCTATGGGTTGTAAACTGCTTTTATAAGGGAATAAAGTGAGTCTCGTGAGACTTTTTGCATGTACCTTATGAATAAGGACCGGCTAATTCCGTGCCAGCAGCCGCGGTAATACGGAAGGTCCGGGCGTTATCCGGATTTATTGGGTTTAAAGGGAGCGTAGGCCGGAGATTAAGCGTGTTGTGAAATGTAGATGCTCAACATCTGCACTGCAGCGCGAACTGGTTTCCTTGAGTACGCACAAAGTGGGCGGAATTCGTGGTGTAGCGGTGAAATGCTTAGATATCACGAAGAACTCCGATTGCGAAGGCAGCTCACTGGAGCGCAACTGACGCTGAAGCTCGAAAGTGCGGGTATCGAACAGGATTAGATACCCT
+
CFGGGGGGGGGGGGGGGGGGGGGGGGGFFFGGGGGGGGGGGFEEGGGFGGGGGGGGGGGGGGGGGFGGGGEFGGGGGGGGGGGGGGFGGGGFFDEFGG<<FEFGGGGFGGGFGGFGGGGGGGGGGGGGFCFGGGGGGGGGGGGGGGGG8FGGGGFGGG?FFFGGGGGGGGGGGGFF7FGGDG@DGGGGGCB5CCC>:,?4GGG?FFBCFECC=?EFGBGA@FGGCEG+EGGGGGGFGFEECGGGF@<GFEDGCCGGGGF*D<<@:FG9FFDGGGGGGF<FEGGFFCB,@FBGFFCCCGGGFAGGG>GGGCFEDCGCE?GGEFC=5GFE@FCA,9GFGFGGFECGGGGGGGFGGGGECGGEGGGFGGCGGDGGGFGGGGGGGEGGGGFEGFGGGGGGFCGFGGGGGGGGGGGGGGGGGGFGGGGGGGGGGGGCCCCC
@sF 55
TGAGGAATATTGGTCAATGGACGGAAGTCTGAACCAGCCAAGTAGCGTGCAGGATGACGGCCCTATGGGTTGTAAACTGCTTTTATGTGGGAATAAAGTGAGGGACGTGTCCCTTTTTGTAGGTACCACATGAATAAGGACCGGCTAATTCCGTGCCAGCAGCCGCGGTAATACGGAAGGTACGGGCGTTATCCGGATTTATTGGGTTTAAAGGGAGCGTAGGCCGGCTTTTAAGCGTGTTGTGAAATACTGTCGCTCAACGACAGAGGTGCAGCGCGAACTGGGAGACTTGAGTGCGCGGAATGCAGGCGGAAGTCGTCGGGTAGCGGTGAAATGCTTAGATATGACGAAGAACTCCGATTGCGAAGGCAGCTTGCAGTAGCGTAACTGACGCTGAAGCTCGAAAGTGCGGGTATCGAACAGGATTAGATACCCT
+
CGGGGGGGGGGGGGGG?FFECGGGGGGGGGGGGGGGGFGFGGGGGGEFEGGGGCGGGGGGGGGGGGGFGGGGFEFG9EGGFEGGGGGEFGGFGDFFF<,EECFGDGGGGGGGDGFFGGG@EEGG9?E<FFGGGGGFG9FDFGEGGGGGGAEGGGGG@FFGGFGGGGGE@FE7@EFG7FEGG,>>FGGCEEGGGG@8*/8?FGGGGFFGGCCEF?FFGFG>B6C793#72ACF9<F;F?><F5;8/@:?171FC<8>=CFGFE@:3::F@4/?C3,CB@9==,FAFFAC2,FFBE>F>C8D=,GGFGGGEEE=8@+EB=@+F8GCAF@DEE9A?E<GFF?8FFE=,C9CEC,DFCCGFDA,@GEFFCGGGGGGGGGGFEF@GGEGGGGGGGGGGGGGF@GFFFGGGGFEGGGGGGGFGFFEFFFFE,GFGGGCCCCC
@sF 23011
TGAGGAATATTGGTCAATGGGCGAGAGCCTGAACCAGCCAAGTAGCGTGCAGGATGACGGCCCTATGGGTTGTAAACTGCTTTTATAAGGGAATAAAGTGAGTCTCGTGAGACTTTTTGCATGTACCTTATGAATAAGGACCGGCTAATTCCGTGCCAGCAGCCGCGGTAATACGGAAGGTCCGGGCGTTATCCGGATTTATTGGGTTTAAAGGGAGCGTAGGCCGGAGATTAAGCGTGTTGTGAAATGTAGACGCTCAACGTCTGCACTGCAGCGCGAACTGGTTTCCTTGAGTACGCACAAAGTGGGCGGAATTCGTGGTGTAGCGGTGAAATGCTTAGATATCACGAAGAACTCCGATTGCGAAGGCGGCTCACTGGAGCGCCACTGACGCTGATGCTCGAAAGTGCGGGTATCGAACAGGATTAGATACCCT
+
FGFFGGGGGGGGGGGGGGGGFGGGGGGGGGGGGGGGGGGGGGFGGGGGGGGGGGGGGGGGGGGDGEGGGGGGGGGGGGGGGGGGGGGGGGGGFGGFGGGGGGGGGGGGGGCGGGGGGGGGGGGGGGGGGGGGGGGFFFGGGGGGGGCGGGGGGGGGGGGGGGGBEE@CFGEGCFFGD>CF:>FFGGGGFGG>GG?GG<GGGGGCCF<=;GFGFF@AE68C?EGGGGGGGGGGDGFFG5FCGEFGEFFCGGGGFFCD>EGFCF9GGFFFCGFEGGGGGGGCGGGGGFD<CGGGFGEGGGGGFGFGGDGGGFGGGGF7GFGGGGGGAGGGGGFFDCFFFFFFFF9GFGGGGGFFDGGGGFF@GDGGFEGGGGFGGDGGGGFCGGGGGGEFFCGGGFGGGGGCGGGGGGGEGGGGGGGGGGGGFDGGGGGGGGGCCCCC
@sF 57
TGGGGAATATTGCACAATGGGGGAAACCCTGATGCAGCGACGCCGCGTGGAGGAAGGAGGTCTTCGGATTGTAAACTCCTGTCGTTGGGGACGATAATGCCGGTACCCAACAAGAAAGCCACGGCTAACTACGTGCCAGCAGCCGCGGTAAAACGTAGGTGGCAAGCGTTGTCCGGAATTACTGGGTGTAAAGGGAGCGCAGGCGGAAGGACAAGTTGGAAGTGAAACCCACGGGCTCAACCCGTGAACTGCTTTCAAAACTGTTTTTCTTGAGTGGTGTAGAGGTAGGCGGAATGCCCGGGGTAGCGGTGGAATGCGTAGATATCGGGAGGAACACCAGTGGCGAAGGCGGCCTACTGGGCACTAACTGACGCTGAGGCTCGAAAGCATGGGTAGCAAACAGGATTAGATACCCT
+
AFGFG,BEFGGGGGGGGGGGGGGGGGGGGFGGGGGFGGGGGGEFGGGF>FGGGGGGGFFGGGGGGGGFEGGGGGGGCFEFGGGGGGGGDGEGGGEGEFFFGGDGGGGGGFGDGGGGGGGGGGGGGGGGGGGGGCEGGGGGGGCGG7BCCGGGFFGFFGGGFGFCFF:<*4FEGFGG7FBFFGGF7FGGCEE7CGEGGGGC3CEGCD:CCE,;CC<9E:FFB<74=BGFGGEEF@E:?CFC<GCEEFGFCD29FGGFGECC@8<>EFA?GEB7-GGGGGGFEC#<GEDEFD<@,=C8EFEB,,C6)@7GFEEGC=7EGFE,GGF7E>FF?9GFFC8E<GGEF:FDC:GGGGFGGFF8EFDFGGFFCCCCGGGEFDFF4CGGEC?FEFGF<<E@,FCGFDGGGGGGGGFFF@<9CCCC
@sF 58
TGGGGAATATTGCACAATGGGGGAAACCCTGATGCAGCGACGCCGCGTGAAGGAAGAAGTATCTCGGTATGTAAACTTCTATCAGCAGGGAAGATAGTGACGGTACCTGACTAAGAAGCCCCGGCTAACTACGTGCCAGCAGCCGCGGTAAAACGTAGGGGGCAAGCGTTATCCGGATTTACTGGGTGTAAAGGGGGCGTAGACGGTGTGGCAAGTCTGATGTGAAAGGCATGGGCTCAACCTGTGGACTGCATTGGAAACTGTCAAACTTGAGGGCCGGAGGGGTAAGCGGATTTCCTAGTGTAGCGGTAAAATGCGTAGATATTAGGAGGAACACCAGTGGCGAAGGCGGCTTACTGGACGGTAACTGACGTTGAGGCTCGAAAGCGTGGGGAGCAAACAGGATTAGATACCCT
+
@ED,@F7FCFFFGGGGGGFGG>C+BEDFGFDA6EAFGGGDC:FCFGG+7F<FCF8=,CCEGGFCEFFCDFGFGF@<9FFGE,A@E?DAFED<B4<AF?FFGC=FFC9AEBFGG9,,5BFGFGDGGGCFGGFFG,@D+8FFF?FGGGGGF@8,<>>::3CFCE7CC46+*=<8FG:@FE@,7+2,,=:@*,5>F9C*/:E-7DC<<A722@8,@<@9@2B;FE<ACCE@33,,C@345,>=CF>=;BDF@,,FAF@FDC++D>5<C,,B=F=A1@+7>C7GFDCGFEF7B@,=@,EFF=4,99EGFGGGEC,9:7CCGFAFE,FGGFCFC<9,CCCGGFGGEF@9A:EEECGGF,GGEEEFF7GGGGGFFDFCFFDEGGGFE@FGFEC7GGBCFEGGFEAFFCFGGGGFGGFACCCC
@sF 34952
TGGGGAATATTGCACAATGGGGGAAACCCTGATGCAGCGACGCCGCGTGGAGGAAGAAGGTCTTCGGATTGTAAACTCCTGTTGTTGAGGAAGATAATGACGGTACTCAACAAGGAAGTGACGGCTAACTACGTGCCAGCAGCCGCGGTAAAACGTAGGTCACAAGCGTTGTCCGGAATTACTGGGTGTAAAGGGAGCGCAGGCGGGAAGACAAGTTGGAAGTGAAATCCATGGGCTCAACCCATGAACTGCTTTCAAAACTGTTTTTCTTGAGTAGTGCAGAGGTAGGCGGAATTCCCGGTGTAGCGGTGGAATGCGTAGATATCGGGGGGAACACCAGTGGCGAAGGCGGCCTACTGGGCACCAACTGACGTTGAGGCTCGAAAGTGTGGGTAGCAAACAGGAGTAGATACCCT
+
ECFFGGGGGGFGGGGGFGGGGCCGEFGGGGGGG9EF9FFGGGDFGGGGGDGFGGGFECEFFFCFFGCEEGFGGGGG9FFGGFGGDGGFGGFEGGF,EEFGGEGGGGGGGGGGGGGGFFGCFGCCCFEFGDGG>FFGGGDGGGGGGGG7FFGGGGGFFGGGGGGCACEG***AFEEGDGGGG3CCGGF7:CFGC<7<:C:>C:ECFGGEE:CGFGFFFGGC7<@F=9EF8FGFFCF?6EFFC:FDC:<ADG?C9GFFF=ACF>7>:DDE#@%GFGEDGFF?EADFFEC@@EE>E@CEECCEFFGEFF@FFFFE=4+E7E<GGE7GFFC>4,DFEEGF,GGGGDEFE@@7FBFC,9GGGGF?GGFCGFF>GGFEGGGEEF;8FGGGGGGGGGFFEDGGEC@EFEEFB9GGGGGCCCCC
@sF 22053
TGAGGAATATTGGTCAATGGGCGAGAGCCTGAACCAGCCAAGTAGCGTGCAGGATGACGGCCCTATGGGTTGTAAACTGCTTTTATAAGGGAATAAAGTGAGTCTCGTGAGACTTTTTGCATGTACCTTATGAATAAGGACCGGCTAATTCCGTGCCAGCAGCCGCGGTAATACGGAAGGTCCGGGCGTTATCCGGATTTATGGGGTTTAAAGGGAGCGTAGGCCGGAGATTAAGCGTGTTGTGAAAGGTAGACGCTCAACGTCTGCACTGCAGCGCGAACTGGTTTCCTTGAGTACGCACAAAGTGGGCGGAATTCGTGGTGTAGCGGTGAAATGCTTAGATATCACGAAGAACTCCGATTGCGAAGGCAGCTCACTGGAGCGCAACTGACGCTGAAGCTCGAAAGTGCGGGTATCGAACAGGATTAGATACCCT
+
AEFGGGGGGGGGGGGGGGGGGGGGGGGGGGGGGGGGGGGGGGGGGGGGGGGGGGFCCF:CFGGGGFDGCFG=FG<FGGGGGGGGGGGFFGGCFFG<EFDFGGDFGGGFGGDGFDGGGGGGGGGGGGFFGDEGGGFGGGGGGGGGGGGGGGGGGGGGBDGFGGGFGGGFEEGCDFFD*3*CFGFGGGG(0G*BFF<C=(EE+@#FFFFG7,<CF>DFEDGFFEGGGGGGGFAFCFEFGC>;@CCEDFG#CF?GGGECCFCFCFD=@FFCCFF=FDEFCGEGGFGGGGCD?BFF?B8CGGFFEC=<B+7GEE@9+4+B@GGGGFCEB@,FFGGEAFC,,9,;FDCCF@EGCGGFCGGGFDFCGGF@9@CFF<<GFFGE@GFFECC,GGGGGGCGGFGGFGGGGGGGGFGGGGGFEGGFGGCEEFFFE9GFGGGCCCCC
@sF 61
TGAGGAATATTGGTCAATGGACGAGAGTCTGAACCAGCCAAGTAGCGTGCAGGATGACGGCCCTATGGGTTGTAAACTGCTTTTATAAGGGAATAAAGTGAGTCTCGTGAGACTTTTTGCATGTACCTTATGAATAAGGACCGGCTAATTCCGTGCCAGCAGCCGCGGTAATACGGAAGGTCCGGGCGTTATCCGGATTTATTGGGTTTAAAGGGAGCGTAGGCGGGAGATTAAGCGTGTTGTGAAATGTAGATGCTCAACATCTGCACTGCAGCGCGAACTGGTTTCCTTGAGGACGCACAAAGTGGGCGGAATTCGTGGTGTAGCGGTGAAATGCTTAGATATCACGAAGAACTCCGATTGCGAAGGCAGCTCACTGGAGCGCAACTGACGCTGAAGCTCGAAAGTGCGGGTATCGAACAGGAGTAGATACCCT
+
FGFGGFGGGFGGGGGGGGGGGGDGEGGGGGGGFFGGGGGGGGFACFEFCGGGG7BFFGEEGGGGGGGGGGGGGFFGGGGGDFFFCGGGGGGD8BEFGGGGGFEFGFGGCFGGGGGGGGGGFGFCD?FGGF9EF9;EFGGG8?>CGCCGFGGGGGGGGDFGGGGGGGF>CE@:3E@FFG<EFCFGCFGGGG722@1=*/FE+7<<FF<FF:/6<?E)*,:*>:64$'9>ECF?<FGA><FGFFFCEFAGFCFD@<8,CGF<GGGFFDEEGFC@4:=>ECGGGFD<BF<,6,,8)@+GGFFEA?FFB+E>ECFF@8EDED+E9,B65FCFCEFEA,E8EEBFF8<GGGGGEAFF8EGGECGGGGGGFDFGGGGGGGGFFCGGGGGGGFCGGGGGGGGGCCGGGGGGGGGGGGFGGGGGDGGFGGFF@,GGFGGCCCCC
@sF 25175
TGGGGAATATTGCACAATGGGGGAAACCCTGATGCAGCGACGCCGCGTGAAGGAAGAAGTATCTCGGTATGTAAACTTCTATCAGCAGGGAAGATAATGACGGTACCTGACTAAGAAGCCCCGGCTAACTACGTGCCAGCAGCCGCGGTAATACGTAGGGGGCAAGCGTTATCCGGATTTACTGGGTGTAAAGGGAGCGTAGGCGGCGGAGCAAGTCAGAAGTGAAAGCCCGGGGCTCAACCCCGGGACGGCTTTTGAAACTACCCTGCTTGATTTCAGGAGAGGTAAGCGGAATTCCTAGTGTAGCGGTGAAATGCGTAGATATTAGGAGGAACACCAGTGGCGAAGGCGGCTTACTGGACTGACAATGACGCTGAGGCTCGAAAGCGTGGGGAGCAAACAGGATTAGATACCCT
+
EGGGGGGGGGGGGGGGGGGGGGGGGGGGGGGGGGGGGGGGGGGEFEGFFGGGGGGGGGGEGFFFGGGCEFG<AFGGGFGFFGGFGDFFGGFGGGCFGGGGGGGGGFFGGGG?C9FGFGE=FGGGGGBFGGGGGGGGGGFG,@><@5CCCE7F9FGFC<FFDGGDCF:FC:FGGGGGGF=GGG;GFFCCCCFBFGG1E>GECCGCCEA:E+CCF:@@9)CFCFFGFG6EBCFGGGGGFDEGCC?EEF8?F0F@F?<2D9FFGEBF@;FB=-F?8<4:$9GF=5,E?=++GFGF=8FFF=?9GFC8>EEGGGFAC=7GGGGGFCGGGGGGGFDFFAFFFGGGGGEGGGGGGCEEFE9F8EFFFFFGGDGGGGFGGDFFFGGGGGGF7FGGGGGGGGFGGFGGGGGGGGGGGGGCCCCC
@sF 63
TGAGGAATATTGGTCAATGGACGAGAGTCTGAACCAGCCAAGTAGCGTGAAGGATGAAGGTCCTACGGATTGTAAACTTCTTTTATAAGGGAATAAACCCTCCCACGTGTGGGAGCTTGTATGTACCTTATGAATAAGCATCGGCTAACTCCGTGCCAGCAGCCGCGGTAATACGGAGGATGCGAGCGTTATCCGGATGTATTGGGTTTAAAGGGAGCGCAGACGGGTCGTTAAGTCAGCTGTGAAAGTTTGGGGCTCAACCTTAAAATTGCAGTTGATACTGGCGTCCTTGAGTGCGGTTGAGGTGTGCGGAATTCGTGGTGTAGCGGTGAAATGCTTAGATATCACGAAGAACTCCGATTGCGAAGGCAGCACACTAATCCGTAACTGACGTTCATGCTCGAAAGTGTGGGTATCAAACAGGATTAGATACCCT
+
CFGGGGGGGGGGGGGGGGGGFFGGGGGGGGFGGGGGGFGGFGGGFFEFGGGGGGGGGGFCFGFEFGGGDF@EFGFFGFGGGGDGGGGGGGGGGGGGGGGGGGGGGGGGFGGGGGDCGGGF9E9FCGDFGGGGGGGGFCFFGFFGGCEFGGGGGGFGGGGFFEGGGGGGGDCDGGGGF*@:<8FC7CCGFG*=EGDEG2(<7:GFF3<B87?B9CFF8>F)@89/=9C>5CCEGF?570FF<@#CGFGGG>GGFEEB5D68C9F=<;DF=</DF4==FC0:=+3>78F?=DFE5F6GDGFF@=8CB@:EGFF;+GDDGGGGE9GGFGGF;E?C,GA8FEE,FE@E@@GGGEAFCEF@7FFCGGFFF9CFFCGGGGGGGGGGGGGGF9EGGGFGGFGGGGGFCFFFFGGDGFGFGGGGFECGGGGGGGGGFGCACCCC
@sF 39783
TGAGGAATATTGGTCAATGGGCGAGAGCCTGAACCAGCCAAGTAGCGTGCAGGATGACGGCCCTATGGGTTGTAAACTGCTTTTATAAGGGAATAAAGTGGGAGTCGTGACTCTTTTTGCATGTACCTTATGAATAAGGACCGGCTAATTCCGTGCCAGCAGCCGCGGTAATACGGAAGGTCCGGGCGTTATCCGGATTTATTGGGTTTAAAGGGAGCGTAGGCCGGAGATTAAGCGTGTTGTGAAATGTAGACGCTCAACGTCTGCACTGCAGCGCGAACTGGTTTCCTTGAGTACGCACAAAGTGGGCGGAAGTCGTGGTGTAGCGGTGAAATGCTTAGATATCACGAAGAACTCCGATTGCGAAGGCAGCTCGCTGGAGCGCAACTGACGCTGAAGCTCGAAAGTGCGGGTATCGAACAGGATTAGATACCCT
+
DFGGGGGFGFGGGGGGGGG?@FGGGGGGGGFE<FGGGGGGEFFEGG7FCEGFCFGGGGGGGGGFGGGGGGGGGGFEFFGGGGGGGGGGGFGFF8FGGGGGGDDFEGGDEFGEGGGGGGGGGDEGGGGGGGGGGCFFFF9CEFGGGGGGGAFGFGGGGGGGGGEFGEGDGEGGGGGGGEGE:CGG><EFCFFC@EEAA<CCGG=CFGE#=<<C;<FFGDGGFFG?@EEFGGGGCCF:GGGGGGGG?CGFGGFE+C?>7FFFEFFFFFFFFCCGGEDGFECDGFCBG>DGGGGFDF=:DF=@9C,EGEC8+=FE=+++GGGGE9GGFGGFFGFCFCFFE9FDFD,<8FFFGFDEGEGFDGFFCEEEGFFGGEDGGGGGFGGGFB7GFGFF7GGGGGGGGGGFFGGGGGGGGGFC7GGGGGGFDGGGGFE,GGGCCC<C
@sF 25778
TGGGGAATATTGCACAATGGAGGAAACTCTGATGCAGCGACGCCGCGTGAAGGATGAAGTATTTCGGTATGTAAACTTCTATCAGCAGGGAAGAAAGTGACGGTACCTGACTAAGAAGCCCCGGCTAACTACGTGCCAGAAGCCGCGGTAATACGTAGGGGGCAAGCGTTATCCGGATTTACTGGGTGTAAAGGGAGCGTAGACGGCACGGCAAGCCAGATGTGAAAGCCCGGGGCTCAACCCCGGGACTGCATTTGGAACTGCTGAGCTAGAGGGTCGGAGAGGCAAGTGGAATTCCTAGTGTAGCGGTGAAATGCGTAGATATTAGGAGGAACACCAGTGGCGAAGGCGGCTTGCTGGACGATGACTGACGTTGAGGCTCGAAAGCGTGGGGAGCAAACAGGATTAGATACCCT
+
@EEABFEFGGGFGGGGFFF8DGGGGGGCFGGGGGGGGGGGEFGGDGGEEEGGGGGFGGGEFEA<FGGGFGGFFGGGGGGGGFGGGGGGGGFGGGGFGFGAFGCGGGGGGGFFFGCF9=DBFEGEGECEGGGGCF@FD<=,FFGGGCFG7CEGGGGFGFGCFD<FCCFGFGE:FEEGCGGGGC?FF7CGFFGGFGGGCE72CEG?CED>5B?EDECF?7><@<:B<C=B8F8F@C?EC@F4@;=ECFFEDGGDEFGFF9+=?<GDEF9CFG,=9E6CB3F:FCGFFEDEFFEC,,4E@ADBFFE@>GGGGFFE?,C@4,GGFGGGGGGFFEGFGFECFGGGFDGFEB7GFCGGGAFF8FBGGF9GFFCGEDFGGGFGGGGGGGFFCEGGFGEGGGFGGEGF@9GGGGGFGGGCCCCC
@sF 28838
TGGGGAATATTGCACAATGGGGGAAACCCTGATGCAGCGACGCCGCGTGGAGGAAGAAGGTCTTCGGATTGTAAACTCCTGTCGTTGGGGACGATAATGACGGTACCCAACAAGAAAGCCACGGCTAACTACGTGCCAGCAGCCGCGGTAAAACGTAGGTGGCAAGCGTTGTCCGGAATTACTGGGTGTAAAGGGAGCGCAGGCGGAAGGACAAGTTGGAAGTGAAACCCACGGGCTCATCCCGTGAACTGCTTTCAAAACTGTTTTTCTTGAGTGGTGTAGAGGTAGGCGGAATTCCCGGTGTAGCGGTGGAATGCGTAGATATCGGGAGGAACACCAGTGGCGAAGGCGGCCTACTGGGCACTAACTGACGCTGAGGCTCGAAAGCATGGGTAGCAAACAGGATTAGATACCCT
+
CFGGGFGGGGGDGGGGGGFGGC7CFGGCGGCFAFGGGGGGGGGGGGGFGGGGGGGGFGFGFGGGGGGGGEEGGGGGGGGDGGFFCEGGGGGGGGCEGGGGGGGGGGGFGGGGGGGGGGGGGGGGGGGGGGGGGGGGGGCCFE:CEGGGGGGF>GGFEGGCGGGDCBFF5FGGG?<FGEFG:C<BCF?<,<AEFGD@CCC==<>>CE,CCG>>GGGFGGGFFGGGEGFFFGGEEFGGGGGGGGGFGGFGGGF>DFCFFDCDFGGGDFFGDEFGFGFGGGGDGFGGFGGGGGDEEE78=GGGGFCEBGFFFFFD@GGGGGFGGEEGGGGGGGGGGGGGGGGGGGGGGDGGGGGGGFGFGFCGGGGGGGGGGGFGGFFFDGGGGGGGGFGGGGGGGGGGGGFGGDGGFFCGFFF@CCBC
@sF 46023
TGAGGAATATTGGTCAATGGACGAGAGTCTGAACCAGCCAAGTAGCGTGCAGGATGACGGCCCTATGGGTTGTAAACTGCTTTTATAAGGGAATAAAGTGAGAGTCGTGACTCTTTTTGCATGTACCTTATGAATAAGGACCGGCTAATTCCGTGCCAGCAGCCGCGGTAATACGGAAGGTCCGGGCGTTATCCGGATTTAGTGGGTTTAAAGGGAGCGTAGGCCGGAGATTAAGCGTGTTGTGAAATGTAGATGCTCAACATCTGCACTGCAGCGCGAACTGGTTTCCGTGGGTACGCACAAAGTGGGCGGAATGCGTGGTGTAGCGGTGAAATGCTTAGATATCACGAAGAACTCCGATTGCGAAGGCAGCTCACTGGAGCGCAACTGACGCTGAAGCTCGAAAGTGCGGGTATCGAACAGGATTAGATACCCT
+
EFGGGGGGGGGGGGGGGGGGFGGGGGGGGAFGGFGGGGGDGGCFGGGGEGGGGGGGGFGGGCGFFEGGGGGGGGGGGFGGGGGGFGGGCE@EFGGFGGGGGGGGGGGGGGGAFGGGGGGGGGGGGGGGGGGGGGGGGGGGFGGEGGGGGGGGGFGGGGGGGFGGGGGGEG7@FFCCEEGGGGGCCCD@FG::=GGGGEE;7#GFFFFE*<FEGGDCEFGGBDGGGGGGG=BB;CGBGGGGFDFFFEFFFGFGG(FE<FFCGGGGFGFCC<+7C<=EGGDAFFFFCGF@6CE,5FC?7GGGGCFEEC:FC8C4>+@7GGGGGFF@DC,CFBC,,D?ECGFAGGFECGGGGGFFGGEG@BB,@7GGFFFGGFGFEGGGGGGGGGGGGGFGGFFDGGGGGGGGGGGFFGGGGGGGGGGGGGFGGGGGGGGFF<ECCC@C
@sF 68
TGGGGAATATTGCACAATGGGGGAAACCCTGATGCAGCGACGCCGCGTGAGCGATGAAGTATTTCGGTATGTAAAGCTCTATCAGCAGGGAAGAAAATGACGGTACCTGACTAAGAAGCCCCGGCTAACTACGTGCCAGCAGCCGCGGTAATACGTAGGGGGCAAGCGTTATCCGGATTTACCGGGTGTAAAGGGAGCGTAGACGGCATGGCAAGCCAGATGAGAAAGGCCGGGGCTCAACCCCGGGACTGCATTTGGAACTGTCAGGCTAGAGTATCGGAGAGGAAGGCGGAATTCCTAGTGTAGCGGTGAAATGCGTAGATATTAGGAGGAACACCAGTGGCGAAGGCGGCTTTCTGGACGATGACTGACGTTGAGGCTCGAAAGCGTGGGGAGCAAACAGGATTAGATACCCT
+
BF<DDECFGGGGGGGGGGFFGGGEGGEEGGGG9AFGGDGGGG>FEGGGGGEDF@FCFFEEE,5CEFGCCDFFCGGGGGGCBFDGGGGGFE9E??EEGGGGFG+=8??FDGGD,FFFGFGGFGGD+++3@BF7CFCFE,@<<>F<CGGGECC,@9DDFFGDGEEGF;<CC<C8FFDGGG@F,?,=:?2C8,:?3<E::/:CDD8@8>:*8AF5@C:)2*8428+5,=47#31>5:E,*528+;C@:,CEE;<BA<=:7D9?2@A,<,B,D<9E=F87>@>94<9,FCB+?8C=CF=FE9,?FCC88@,GGF?9:87@,6FGFFFC,CGDGF<ECEEC<A,CGDGGGGFDFFCFDFC@@:?4,8E@FCGGGGFGFECAB+FCGEGGGGEEGGFF<CG@@<FAGGGGGGFGF<FACCCC
@sF 32289
TGAGGAATATTGGTCAATGGGCGAGAGCCTGAACCAGCCAAGTAGCGTGCAGGAAGACGGCCCTATGGGTTGTAAACTGCTTTTATAAGGGAATAAAGTGAGTCTCGTGAGACTTTTTGCATGTACCTTATGAATAAGGACCGGCTAATTCCGTGCCAGCAGCCGCGGTAATACGGAAGGTCCGGGCGTTATCCGGATTTATTGGGTTTAAAGGGAGCGTAGGCCGGAGATTAAGCGTGTTGTGAAATGTAGAGGCTCAACCTCTGCACTGCAGCGCGAACTGGTCTTCTTGAGTACGCACAACGTGGGCGGAATTCGTGGTGTAGCGGTGAAGTGCCTAGATATCACGAAGAACTCCGATTGCGAAGGCAGCTCACGGGAGCGCAACTGACGCTGAAGCTCGAAAGTGCGGGTATCGAACAGGATTAGATACCCT
+
<FGGGGGGGGGFGGGGGGGGGGFEGGGGG8FFGGFGGGGGFG9DFFGGEGGGGGGGCFEGFFG=FFFFGGGG=FDEFGGGFGGGGGGGGFFFGGGGGGGGGGGGGFGCFGDGGGGGGGGGGGGGGGGGGGFFGGGGGGG?FGD3=BCFGGG,=FFCFGGGGGGGGGGGCGDGGFEDGGGDCBGGGGGECFG7AFCEGGGGCFF<?FCGDGFG@G75F2<9;>EGC>>7?E@9EFF)C:E:FB@;<DG=GG=<<C<>C1FCF:D:FFF0<GECGC7F=C:=.CFGFFCCFC99*@3BCF=?>,@GGGGGC8@>88GECFEEA@E@=GFE?,A?:,AC9GGEE,EE<DGFGGGGEBFGF@B,CGGGGFFFFE9GGF>FC@:CGGGGGFC7GGFGGGFFA:DGGFCFFGGGGF8FGFFGFF<EE<FFFGFGFEF,CB@C
@sF 70
TGAGGAATATTGGTCAATGGACGAGAGTCTGAACCAGCCAAGTAGCGTGAAGGATGAAGGTCCTACGGATTGTAAACTTCTTTTATAAGGGAATAAAACCTCCCACGTGTGTGAGCTTGTATGTACCTTATGAATAAGCATCGGCTAACTCCGTGCCAGCAGCCGCGGTAATACGGAGGATGCGAGCGTTATCCGGATGTATTGGGTTTAAAGGGAGCGCAGACGGGTCGTTAAGTCAGCTGTGAAAGTTTGGGGCTCAACCTTAAAATTGCAGTTGATACTGGCGTCCTTGAGTGCTGTTGAGGTGTGCGGAATTCGTGGTGTAGCGGTGAAATGCTTAGATATCACGAAGAACTCCGATTGCGAAGGCAGCACACTAATCCGTAACTGACGTTCATGCTCGAAAGTGTGGGTATCAAACAGGATTAGATACCCT
+
CCCEGGGGGGDFGFGGGGGGGCGG7FEFGGGGFFFFGF<EEF;FFDFFBFFGGGFGFFFCFFGGGGGDEGECFFGGGFFG9FFGGGGCGG<EE=EFFGFGCFC?EGGGGGC,:BFFC=FEFGGGGGEGFGF9B@;EG9E<FDFDB4>A<?9A><>BDGGFGGGGGGGGGGCCC>EEGC7@FFFE7>5FFCEGC9CE95,<B73C.F73CCF9'C741775:@8;FDC5>E=@1FC4F:<C/C<C@FC@FF<D.DDCGFEFDF0DC9=C9DF9C81GBC626>FF:FGFE==<5F8<@4ECFFFFGGEFEBB@+=7CE7CAFEED@C7EC,E;B<C8FGGGGCGGFGFEFFFFEGGGGFE=FCDGGFFFCFGFEAGGGE:@GGGGGFEF7F<GGGGEFDGGGGFFFEGGF?GGFFE,GGDFGGGGF<DGFCGCCCCC
@sF 71
TGAGGAATATTGGTCAATGGACGAGAGTCTGAACCAGCCACGTAGCGTGAAGGATGAAGGTCCTACGGATTGTAAACTTCTTTTATAAGGGAATAAAACCTCCCACGTGTGGGAGCTTGTATGTACCTTATGAATAAGCATCGGCTAACTCCGTGCCAGCAGCCGCGGTAATACGGAGGATGCGAGCGTTATCCGGATTTATTGGGTTGAAAGGGAGCGCAGACGGTTCGTTAAGTCAGCTGTGAAAGTTTGGGGCTCAACCTTAAAATTGCAGTTGATACTGGCGTCCTTGAGTGCGGTTGAGGTGTGCGGAATTCGTGGTGTAGCGGTGAAATGCTTAGATATCACGAAGAACTCCGATTGCGAAGGCAGCACACTAATCCGTAACTGACGTTCATGCTCGAAAGTGTGGGTATCAAACAGGATTAGATACCCT
+
@EFFGGGGGGGGGGGGGGGFGGGGGGGGGGGGGGGGGGGG<FCFFFGFGGGFGGCGDFFC@CFF<AF:CFE=EFFFGGGGGGGGGGG?EEFFG8FGFGFCGGGGGGGGGGF7:87@FFFG9EFGGGGGGFAECGG;FGGGDEFG7@>DF9E,>F?FB<=7A:FF@EGGEEG7,@DEEC7BCF,*15?7CBEFGGEEEG,;@=:'CF<C/47C<CCAC9>56;3*7@#.:F@3B;CAD963@90=CE<6GEEDFEFEC=:2CGGEF;9<DDE*DCGF;;9==+FC@,45?ECF=GEC@8GFD?DBF@@+C8GGDGGDED@,8CEBBGEFDEEEAEE>9CF=GGGGFGFDGGFGEFEEEFEEGGFEFFCEGFEFCDGGFGFDGEGFAGFGGGGFFEFFFCGFFCFGFCGGEFE?GGGGGGFGGGGGGAGFGGGCCCCC
@sF 25070
TGAGGAATATTGGTCAATGGACGAGAGTCTGAACCAGCCAAGTAGCGTGCAGGATGACGGCCCTATGGGTTGTAAACTGCTTTTATAAGGGAATAAAGTGAGTCTCGTGAGACTTTTTGCATGTACCTTATGAATAAGGACCGGCTAATTCCGTGCCAGCAGCCGCGGTAATACGGAAGGTCCGGGCGTTATCCGGATTTATTGGGTTTAAAGGGAGCGTAGGCCGGAGATTAAGCGTGTTGTGAAATGTAGATGCTCAACATCTGCACTGCAGCGCGAACTGGTTTCCTTGAGTACGCATAAAGTGGGCGGAATTCGTGGTGTAGCGGTGAAATGCTTAGATATCACGAAGAACTCCGATTGCGAAGGCAGCTCACTGGGGCGCAACTGACGCTGAAGCTCGAAAGCGCGGGTATCGAACAGGATTAGGACCCT
+
@FGGFGGGGGGGGGGFFFFFFFGGGGGGGFFGGGFGGGFGGG9CFAFGGGGGGGGGGGEGGFGFEFFGGGGD:EGAC?EGFEFFFGFGGGGGCAEFGGGGGG9EFGF<ECFBBFGGGGGGGGFGGGGGCFGGGFFEFGGGGGGGG@CFBFFGEAFGGGGGGGGGGDEGGGGA@CGGGG@>CFGECFBBF<C@FGG>EGCA<CFBC?,=FFGGCCECG4:;GEECCEDGGFFFEGGFE:>CGGFDGGGGGGFFCDD@FCCF09GFCGGGFFGGFCFF:==CEGG+GFD8F@C=36CE:FFGFFGCECC8C>BE4,C7CFB?9EC>CCC<CDF?C,EFGED:DFAE8GFE?EF<==::7FGDGGFC@9?GFGGGEDCCFEEGGGGFCEDGECEGFFFFDEGFFCFDGGGGGCC,DGGFEGGFGGGGFFE9B-@B@-C
@sF 73
TGAGGAATATTGGTCAATGGGCGAGAGCCTGAACCAGCCAAGTAGCGTGCAGGATGACGGCCCTATGGGTTGTAAACTGCTTTTATAAGGGAATAAAGTGAGCCTCGTGAGGCTTTTTGCATGTACCTTATGAATAAGGACCGGCTAATTCCGTGCCAGCAGCCGCGGTAATACGGAAGGTCCGGGCGTTATCCGGATTTATTGGGTTTAAAGGGAGCGTAGGCCGTCTGTTAAGCGTGTTGTGAAATGTCGGGGCTCAACCTGGGCATTGCAGCGCGAACTGGCAGACTGGAGTGCGCAGGAAGTAGGCGGAATTCGTCGTGTAGCGGTGAAATGCTTAGATATGACGAAGAACTCCGATTGCGAAGGCAGCTCACGGGAGCGCAACTGACGCTGAAGCTCGAAAGTGCGGGTATCGAACAGGATTAGATACCCT
+
DFFGGGGGGGFCFGGGGGGFFGGGGGGGGGGGGGGGGGGFFGGGGGGGDGGGGGGGGGGGGGGGGGGGGGGGG<FGGGGGFGGGGGGGGFGCGGGGGGGGGGGGFGGFGFEGEGFGGGGGGGGGGGGGGEGGFGGCG,FFDFFGGGGGGGGGGGFGGGFGGGGGDGGGGGGGGG8FCEG729FDFFCCCFGGGGEG5*CFDGE><B@<:2?CF9C?E>GD828>@@>)#CGD0FF9*0<9,F@=<<EFGFFGDGGFD<F@GF=CEG*FFFG<GGGGGG@?6GFFGFFDA8,8)FEEEFGGGGFFFEEGGGEE=DC7EC7GFCB>)>,FCEFA<9FD>C,,EEFGGGEFFBFGGGGGGCGF@GGGGGGGGGFGF@GFGGGGGGGGGGGGGGEGGGGFDEGFGGGGGGFEGGGGGGGGGGGFGGGGGGGFGGGCCCCC
@sF 74
TGGGGAATATTGCACAATGGGGGAAACCCTGATGCAGCGACGCCGCGTGAGCGAAGAAGTATTTCGGTATGTAAAGCTCTATCAGCAGGGAAGATAATGACGGTACCTGACTAAGAAGCCCCGGCTAACTACGTTCCAGCAGCCGCGGTAATACGTAGGGGGCAAGCGTTATCCGGATTTACTGGGTGTAAAGGGAGCGTAGACGGCAAGGCAAGTCTGATGTGAAAACACAGGGCTTAACCCTGGGACTGCATTGGAAACTGTCTGGCTTGAGTGCCGGAGAGGTAAGCGGAATTCCTAGGGTAGCGGTGAAATGCGTAGATATTAGGAGGAACACCAGTGGCGAAGGCGGCTTACTGGGCGGTAACTGACGTTGAGGCTCGAAAGCGTGGGGAGCAAACAGGATTAGATACCCT
+
CFFFGGGGGGGGGGGGGGGGGGGGEGGGGGGGGGGGGFEGEGGGCFGFFG7EF@FEGFG<FFGGGGGEEF8CBFGFGGGBECDFFGGGGGFFCF9FEF9FGC:=D@AEFEFCGGGGGFGGGG=+@@:FFFFC<D,>B,BFF7<FGGGGGD7BFGGFG:*CCFEECECGGEEDACEG:*:CFF:?:FCEEFGFFGE>7=CE9:3<6C2F?AEGFFF6@<GCF<<CFFCFG,5C>@E>>GFFGFFFDD@FF@BFCA77397CD=F8FC<F8F4A:GEECGFG@F3EB6:4CEFFD8EFE=8EE,6B5GGGGFFB=@FEGFB9BDE=GFECGFDFBFFC?5,EFCGFEBBGECCC,GGGGGFFFDGGEFDGGGFGGFCF?GGFFGGGFGGGGFEFFGFGGAGGGGGGGGDGFFFBCCCA
@sF 37623
TGAGGAATATTGGTCAATGGGCGAGAGCCTGAACCAGCCAAGTAGCGTGCAGGATGACGGCCCTATGGGTTGTAAACTGCTTTTATAAGGGAATAAAGTGGGGCTCGTGAGCTCCTTTGCATGTACCTTATGAATAAGGACCGGCTAATTCCGTGCCAGCAGCCGCGGTAATACGGAAGGTCCGGGCGTTATCCGGATTTATTGGGTTTAAAGGGAGCGTAGGCCGCAGTTTAAGCGTGTTGGGAAATGTAGGGGTTCAACCTCTGCACTGCAGCGCGAACTGGCTTGCTTGAGTACGCACAACGTGGGCGGAATTCGTGGTGTAGCGGTGAAATGCTTAGATATCACGAAGAACTCCGATTGCGAAGGCAGCTCACTGGAGCGCAACTGACGCTGAAGCTCGAAAGTGCGGGTATCGAACAGGATTAGATACCCT
+
AEGGGG8FFFFGGGGGFGGGCGGGGGGGGGFGGGGGGGGGGGGGGG>FGGGGGGGGGGGGGGGFGGGGGGGGGGFGGGGGGGGGGFGGGFFGGGFGGGGGGGGG@FGEGGGGAAFGGGGGGGFCFGGGGFFGGGGGGGGFEGEGGGGGGGGGFCFEGGGCGGCGFGGGCCC,@>BEGG@E,>CCFGGGGGEGGGGBE=CECG#?<F:>DCCFFCE>A5E>2CG=C>839#CEGGG<8FF>FD.@<;GGGGDC<DE#F@FCFC@$=@,3@FFGG=?FB9E=DEGGGGFF9DC59GGGEE:C=:+CGGGFEFFE88C8EGGGFGFEAGGFFGGGGGGFFF<;A,FFFGFGGE<EEFEECGGGGGEDF9GFC<GGFEGFCGGGGGGGGFE7C@;FFDFE<CC,8EDGGGGGGGGGGFGGGGFEGGGGFGGGGGGCCCCC
@sF 42668
TGAGGAATATTGGTCAATGGACGAGAGTCTGAACCAGCCAAGTAGCGTGAAGGATGAAGGTCCTACGGATTGTAAACTTCTTTTATAAGGGAATAAAACCTCCCACGTGTGGGAGCTTGTACGTACCTTATGAATAAGCATCGGCTAACTCCGTGCCAGCAGCCGCGGTAATACGGAGGATGCGAGCGTTATCCGGATTTATTGGGTTTAAAGGGAGCGCAGACGGGTCGTTAAGTCAGCTGTGAAAGTTTGGGGCTCAACCTTAAAATTGCAGTTGATACTGGCGTCCTTGAGTGCGGTTGAGGTGTGCGGAATTCGTGGTGTAGCGGTGAAATGCTTAGATATCACGAAGAACTCCGATTGCGAAGGCAGCACACTAATCCGTAACTGACGTTCATGCTCGAAAGTGTGGGTATCAAACAGGATTAGATACCCT
+
GGGGGGGGGGGGGGFGFGG<FGGGGGG@FEFGGGGGFGFFGGGGGGGGGGGGGGGGGGCCFFFDGFFGGGEFFGGFGGAFGFGGFGGGGFGGGGGGGG=:FCDCFGGGFFF7B,BFGGGGGCCFGGGGGGGGFGEFGGFF9BFEGGGGGGGGEFGGG98FFFFGGD@GGGGGCF:7*@:CE7F@:@GG?GGGG;F7G5<7@#GGFCFGGG<;FFEF:2=DA@8AEGC7CEGEC:AA@7C8@F:FC<@@3:6F>::D>,=<8;<@<99F:FGFGF9DBACFCFFFEGGFFEBA*ECEEA9,FEFECEF+FFFFF>+@DEGGGGGGBGFE;EFDDAE8FFFAGGGFCFCDGFGFC:GDFGGGGFGGE@FFFCGGGFGGGGGGGGGGGGFCCFC<F9EC,GGFGEFF<FGGGFFCFGGGFEFEF9GGGGF@CFFCCC<C
@sF 77
TGAGGAATATTGGTCAATGGGCGAGAGCCTGAACCAGCCAAGTAGCGTGCAGGATGACGGCCCTATGGGTTGTAAACTGCTTTTATAAGGGAATAAAGTGGGGGTCGTGAACTCTTTTGCATGTACCTTATGAATAAGGACCGGCTAATTCCGTGCCAGCAGCCGCGGTAATACGGAAGGTACGGGCGTTATCAGGATTTATTGGGGTTAAAGGGAGAGTAGGCCGGAGATTAAGCGTGTTGTGAAATGTAGTTGCCCAACATCTGCACTGCAGCGCGAACTGATTTCCGTGAGTACGCACAAAGTGGGCGGAAGTCGTGGTGTAGCGGTGAAAGGCTTAGATATCACTAAGAACTCCGATTGCGAAGGCAGCTCACTGGAGCGCAACTGACGCTGAAGCTCGAAAGTGCGGGTATCGAACAGGATTAGATACCCT
+
CFEDGFGGGGFGGGGGEFGCGFGGGGGGFGGFGGGGG?GFFGGFEFCFFECFF:DF<@:@@@FCE@EF8FEGGFEFC9FFG,?EAEFEFCGEDEECFFGGGCFC>?CF@8+CEFEEGFC9,C,CDG?FF>FGGGF9?BFCFF>:CGECC,,@FGEE+,@*:B>@:CG@B1>,<,>C<FGGF9BFGCE7:*;>9,7+0+,>:+,?CE*1:E7<?CE>>(20.<7)=<EBC500A6F<EDD?,@=:C5<B681BFCE8&:@@AF;5C>BCC$C?:D9EEC+6?CGGGEC>13C58F=FEEBDFEECGGFCEE?D@++EBB+FFCDGBDGEC,FC9,,FDE:,,;GECFCC,,9FE8+C@FE@:FEDFGGGGGGGFFEC<A>=7GGECE6FBC@EGGGFFFFCEGGEF@GGGGGGGFAGGGGEFGFGGFFAGGGCC@6-
@sF 78
TGGGGAATATTGCACAATGGGGGAGCCCTGATGCAGCGACGCCGCGTGGAGGAAGAAGGTCTTCGGATTGTAAACTCCTGTTGTTAGGGACGATAATGACGGTACCTAACAAGGAAGCACCGGCTAACTACGTGCCAGCAGCCGCGGTAAAACGTAGGGTGCAAGCGTTGTCCGGAATTACTGGGTGTAAAGGGAGCGCAGGTGGGCATGAAAGTTGGAAGTGAAAACTATGGGCTCAACCCATAGCCTGCTTTCAAAACTGGGTGTCTTGAGTGGTGCAGAGGTAGGCGGAATTCCCGGTGTAGCGGTGGAATGCGTAGATATCGGGAGGAACACCAGTGGCGAAGGCGGCCTACTGGGCACCAACTGACGCTGAGGCTCGAAAGCATGGGTAGCAAACAGGATTAGATACCCT
+
EFGGGEFG9@FGGGGGGGGDFFGGGGGGGDG<CFFGFGGGGBFEGGBFGGGGGGFGGGG,CE<EDEFEEG<DFCAFFGGFFFG<=FFFCDFGGGGFFFAAFEFF7?FFGDBF8DBFECG?DFGGCFGGGGFGGGFFCCF,:D7BEGE*>C>@::,,3=@FGGGGGG78**4<:7CB<CEFD@,,<,=1,2;;CGDE559:D:#1AE8;58#,A;/,;3,9//-GFF,5@9#3:A3*3:C8GGFF>BFB?>;D=@,,E?6+@8+8CF?DGGDEF=,FEC,DFFFF6B?F4AACGE7EF7FF:C@8C+GFFDFC@@CDFD?FEB>@GGGFEE@CECFA?<FBCEGGFC7CBC,CCFGFFFE9GGFGFFFGGGGGGGGFGGGGGFEE9GEFGFDF<GGGGGFFGGGGFFFE8FBCCCC
@sF 79
TAGGGAATCTTCGGCAATGGGGGCAACCCTGACCGAGCAACGCCGCGTGAGTGAAGAAGGTTTTCGGATCGTAACGCTCTGTTGTAAGAGAAGAACGTGTGTGAGAGTGGAAAGTTCACACAGTGACGGTAACTTACCAGAAAGGGAAGGCTAACTACGTGCCAGCAGCCGCGGTAATACGTAGGTCCCGAGCGTTGTCCGGGTTTATTGGGCGTAAAGCGAGCGCAGGCGGTTTAATAAGTCTGAAGTTAAAGGCAGTGGCTTAACCATTGTTCGCTTTGGAAACGGTTAAACTGGAGTGCAGAAGGGGAGAGTGGAATTCCATGTGTAGCGGTGAAATGCGTAGATATATGGAGGAACACCGGTGGCGAAAGCGGCTCTCTGGTCTGTAACTGACGCTGAGGCTCGAAAGCGTGGGGAGCAAACAGGATTAGATACCCT
+
EFGFGEFGGGFGGGGDEGFGG>B@FFFGGGG8ECCEGGDFFGCCF@F8CCEEFGAFFGGDGG9FGEDB+FBFEG::CEEGEEFGGGGFG<8FEGGGGGGEGEFGGGGGGGFFFGGG9FFFGGFCDDFGGGGEFGGGGFC8<BC@CED,CC@FGGGGGC7>,><F8EG87FGGDGGDE,3,*<CFGFGFF7B:><*1/7<99)*<;*)<<4<CF=CE55(56*2>@:*9C@C?<>@7@3,B8@+@D89C@2,E6@F3,3@,97GGFDDD8ACEFF8<6AB6,@80++,ACAGFC8A,,0=AGE64,GEFGFFE??EA>@,E8@B,GF@@>AC@,EEDFGFGGGFDDF=,GGGGGGFFF?8ECCF<CBC@GGGCBGGGGGGGF8GGFGGGGGGGGGGFCGGFFDEFBFCE8FEGGGGFFFEEEDFE<FEFE9GGGEEEACCCC
@sF 80
TGAGGAATATTGGTCAATGGACGAGAGTCTGAACCAGCCAAGTAGCGTGAAGGATGACTGCCCTATGGGTTGTAAACTTCTTTTATATGGGAATAAAGTATTCCACGTGTGGAATTTTGTATGTACCATATGAATAAGGATCGGCTAACTCCGTGCCAGCAGCCGCGGTAATACGGAGGATCCGAGCGTTATCCGGATTTATTGGGTTTAAAGGGAGCGTAGGGGGATTGTTAAGTCAGTTGTGAAAGTTTGCGGCTCAACCGTAAAATTGCAGTTGAAACTGGCAGTCGTGAGTACAGTAGAGGTGGGCGGAATTCGTGGTGTAGCGGTGAAATGCTTAGATATCACGAAGAACTCCGATTGCGAGGGCAGCTCACTAGACTGCAACTGACACTGATGCTCGAAAGTGTGGGTATCAAACAGGATTAGATACCCT
+
GGGGGGGGGGGGGGGGGGGGGGGGGGGGGFGGGGGGGGGGGGGGGGGGGGGGGGGGGGFGGGGFGGGGGGGGGGGGGGFGFGGFGCFCAFFDGFGGGGGFGGEFEFE7AEFG9,FFGGCFCDFGGGG9F=<FGGGGGGGC,ACGGGGGCEGGGGGGGEF+8DCFEGG>FEGFGGGG++C8@5CFCCGGDEGGGGCBC3@<@CDEFGCGDF>FFGGF>DFBD@>%7;479AFCCCF4:CCEEC?'979D>8<D*%;=2EEFFF?=#7,C7GGDAFCA>;F8GFDDC:C+EEFE9GEEAAEC,<ECGGGFCD?FD@+EDGGGFE>EFGE9GGGFFECDDE,FA8FCFEFFEDFECFEC7GFC@CFFFFE@E@GGCGCDCF9FGECGFFGGGFFEEGGGFDGGFGGGGGGECCGCGGGGGCFDECGGGGGGFGCCCCCC
@sF 29038
TGAGGAATATTGGTCAATGGGCGAGAGCCTGAACCAGCCAAGTAGTGTGCAGGATGACGGCCCTATGGGTTGTAAACTGCTTTTATAAGGGAATAAAGTGAGAGTCGTGACTCTTTTTGCATGTACCTTATGAATAAGGACCGGCTAATTCCGTGCCAGCAGCCGCGGTAATACGGAAGGTCCGGGCGTTATCCGGATTTATTGGGTTTAAAGGTAGCGTAGGCCGGAGATTAAGCGTGTTGTGAAATGTAGATGCTCAACATCTGCACTGCAGCGCGAACTGGTTTCCTTGAGTACGCACAAAGGGGGCGGAATTCGTGGTGTAGCGGTGAAATGCTTAGATATCACGAAGAACTCCGATTGCGAAGGCAGCTCACCGGAGCGCAACTGACGCTGAAGCTCGAAAGTGCGGGTATCGAACAGGATTAGATACCCT
+
FGGGGFFGGGGGGGGGGGFEFGGGDGGGG8FFGGGGGGFFFGCFGFGFEGGGGGGGGGDGGGGGGGGGGGGGGDEGFGGDGFGGGGGGGGGGGGGGGGGGGGGGFFGFFGGGGGFGGGGGFFGGGGGGGGGGGGGGGGGGGGGGGDGGGGGGGGGGGGCGGGGGCGGDEGECFGCEEDGGFGGGGGGGCGGEG7GGG=)F<9CFFF#4:1<3<F*3=>E48E?:CEG<GGGFGGGFGGGGF@FGGGFFG<FF<?CD=F3<;FE;GC@@@FF:FB8@:D>DGGFFDB,=,FFCFECEEE6,,A448+C?C@EFFDEDGGGGEDC@)E=<GCGF9A9FGEGFF;CCGGFGEC?ECF@BEFE:FDF<F<DGGDEFCGGF>GGGGGCFCEFCGF@CGGGFGFGGGGGEGEGEGEGGGFGFGFEBAGGGGGGGFEC@CAAA
@sF 82
TGGGGAATATTGCACAATGGAGGAAACTCTGATGCAGCGACGCCGCGTGAGTGAAGAAGTAATTCGTTATGTAAAGCTCTATCAGCAGGGAAGATAGTGACGGTACCTGACTAAGAAGCTCCGGCTAAATACGTGCCAGCAGCCGCGGTAATACGTATGGAGCAAGCGTTATCCGGATTTACTGGGTATAAAGGGAGTGTAGGTGGCCATGCAAGTCAGAAGTGAAAATCCGGGGCTCAACCCCGGAACTGCTTTTGAAACTGTAAGGCTGGAGTGCAGGAGGGGTGAGTGGAATTCCTAGTGTAGCGGTGAAATGCGTAGATATTAGGAGGAACACCAGTGGCGAAGGCGGCTCACTGGACTGTAACTGACACTGAGGCTCGAAAGCGTGGGGAGCAAACAGGATTAGATACCCT
+
FFGGGGGGGGGGGGGGGGGFCFG@GGGGGGGGGGGGFGGGEGGGDGGFFGGGGGGGGGFEFGGGGGGFGGGGGGGGGGGGGGGGGGGGGGGGFFFFGGGFFEGGGGFGGGGGGGGGGGGGGGGGGGGGGGGGGFCFFGGGGGGGEGGGGGGCGCFFCFFGCFGGGGGGEGEFFC7>FBFCFEC@FGFC01BFGGDCE?G97CFFFGC7FGEBFGFFGE<4CFEFFAFFGCGGGDC?EB<9CDGEFE=FACEDCFFFC6:DGGEFGFGG40;F:F8FD8CCFFFEF==,GFE=DGGGGE8AFBGGBGC@,AFGCDGDGFF@FFFGGGGGEEE@@F8GGGGGGGGGFF:EGGFFGEFGGGGGGGGDCF@GDFGGGGGFGGEFGGGFBBGGGGGGGFCGGFDFGFGGGFGGGGFACCCC
@sF 28796
TGAGGAATATTGGTCAATGGACGAGAGTCTGAACCAGCCAAGTAGCGTGAAGGATGACTGCCCTATGGGTTGTAAACTTCTTTTATACGGGAATAAAGTGAGGCACGTGTGCCTTTTTGTATGTACCGTATGAATAAGGATCGGCTAACTCCGTGCCAGCAGCCGCGGTAATACGGAGGATCCGAGCGTTATCCGGATTTATTGGGTTTAAAGGGAGCGCAGGCGGACCTTTAAGTCAGCTGTGAAATACGGCGGCTCAACCGTCGAACTGCAGTTGATACTGGAGGTCTTGAGTGCACACAGGGATGCTGGAATTCATGGTGTAGCGGTGAAATGCTCAGATATCATGAAGAACTCCAATCGCGAAGGCAGGCATCCGGGGTGCAACTGACGCTGAGGCTCGAAAGTGCGGGTATCAGACAGGATTAGATACCCT
+
EEFGGGGGGGGGGGGGGFFGGGGGGGGDFGGGGGGGGGGGGGGGGGGGGGGGGGGGGGGGGGGGGGGGGGGGGGGGGGGGGGGGGGGGGGGGEGGGGGGGGGGGGGGFGGGGFGGGGGGGGGGGFAGGGGGGGGGGFGGEEEBBEFEGF9FFGGGEFGGGFGFGCEGGFEEFFGGGGDEFF8:F7>EFEGECF<>GG=@FC7F>=F<C8CFEGG@3GFG>>@CC?CCDGFFGGFGFCFCDFFCFD:CFGFEGEFFGFGCCF@:BA#EAF:FGFG6:A=GEBC7F:<F,=FGF?GGGGEFBGGFD?9DFAGFFGFGGFCGGGGGEECGFGGGGFFGGGFAFE;GEGGGFGGFBFEEFAA,+6GGFFACGGGGGGGGGGFGEFGGGGFFGGGGGGGGGFCGGFGGGGGGGGEGFFGFGGGGGGGGFCGGGGGGCCCCC
@sF 42271
TGGGGAATATTGCACAATGGGGGAAACCCTGATGCAGCGACGCCGCGTGAGCGATGAAGTATTTCGGTATGTAAAGCTCTATCAGCAGGGAAGAAAATGACGGTACCTGACTAAGAAGCCCCGGCTAACTACGTGCCAGCAGCCGCGGTAATACGTAGGGGGCAAGCGTTATCCGGATTTACTGGGTGTAAAGGGAGCGTAGACGGCATGGCAAGCCAGATGTGAAAGCCCGGGGCTCAACCCCGGGACTGCATTTGGAACTGTCAGGCTAGAGTGTCGGAGAGGAAAGCGGAATTCCTAGTGTAGCGGTGAAATGCGTAGATATTAGGAGGAACACCAGTGGCGAAGGCGGCTTTCTGGACGATGACTGACGTTGAGGCTCGAAGGCGTGGGGAGCAAACAGGATTAGATACCCT
+
GGGGGGFGFCGGGGGGFGFGGGGGGGGGGGGGGGGGGGGEGGGGGGGFGGGGGGGGGGGGGGGGGGGGFGGGGGFFGCGGGFGGGGGGGGGGGGGGGGDFDCGGGGGGGFGGGFGGGGFGGDDF>CFFGGGGGGGGGGGGGGFGFGGGCGGGGGG:?A7EFDFEFG,F35CCFGGGGCEG,CFFGGGGC:C?CFCCCEC?EGEGGFFD9;CF<<GCF=CFFCFFEEFCC*EBGEEF?GF7EDEEGFG>CE/GCGGFGD6EFGGGGFEFFA?ABECCECFGGG=FF6GFGGGGGGGFEDEFDD@7FGGGGFD?:?@8,<,CEAEGGGDFC<FFCFCE@EBEEEFFE@EGGGGGGGGGGGGGGFGDEFEFCGFGGGGGFGGGFGGGGFGGFACCFGCFFGEFCCGGGGGGGGGCCBCC
@sF 29940
TGAGGAATATTGGTCAATGGACGAGAGTCTGAACCAGCCAAGTAGCGTGAAGGATGAAGGTCCTACGGATTGTAAACTTCTTTTATAAGGGAATAAACCCTCCCACGTGTGGGAGCTTGTATGTACCTTATGAATAAGCATCGGCTAACTCCGTGCCAGCAGCCGCGGTAATACGGAGGATGCGAGCGTTATCCGGATTTATTGGGTTTAAAGGGAGCGCAGACGGGTCGGTAAGTCAGCTGTGAAAGTTTGGGGCTCAACCTTAAAATTGCAGTTGATACTGGCGTCCTTGAGTGCGGTTGAGGTGTGCGGAATTCGTGGTGTAGCGGTGAAATGCTTAGATATCACGAAGAACTCCGATTGCGAAGGCAGCACACTAATCCGTAACTGACGTTCATGCTCGAAAGTGTGGGTATCAAACAGGATTAGATACCCT
+
EFFGGGGGGGGGGGGGGGGFGGGGGGGGGFGGGGGGGGGGGGGGGGGGGGGGGFFFGGGG@@FF<FGGGGGGGGGGF9FFGGGGGFGFEFCF<=EFGFE7EDB?FGEDD=DFEGE@EEFEFABEGF,CAFFGGGGCDFFCECFCEGGG8?FFC=FCFGGGDFGGCE>FGGGGAFDFE@F:@F7F*>CF?7@2FBFE=:>C?C>ECFFE;F?2<<F3E=CB;B4:<8C0:>)C@E@5<6C<,F?>9+2@/B>EGDECGGGDGGFFFFDFFGFDFFE9@7A=GGGGGGF<D?FG?C>GBE:,8E8DGGF:GFCE@GGCGGFFFF=>EGGGCGFF9ECE=FGGFAFEEGGFGGGGFCFB:A<B@GDGGGGGGGGGDEGGGGGDGGGGGGFGGGGGGFEFGGGGGFFGGGGGGGGGGGF<GGGGGGGGGFFFGGGCCCCC
@sF 27054
CGAGGAATATTGGTCAATGGGCGAGAGCCTGGACCAGCCAAGTAGCGTGCAGGAAGACGGCCCTATGGGTTGTAAACTGCTTTTATAAGGGAATAAAGTGGGAGTCGTGACTCTTTTTGCATGTACCTTATGAATAAGGACCGGCTAATTACGTGCCAGCAGCCGCGGTAATACGGAAGGTCCGGGCGTTATCCGGATTTATTGGGTTTAAAGGGAGCGTAGGCCGGAGATTAAGCGTGTTGTGAAATGTAGACGCTCAACGTCTGCACTGCAGTGCGAACTGGGTTCCTTGAGTACGCACAAAGTGGGCGGAATTCGTGGTGTAGCGGTGAAATGCTTAGATATCACGAAGAACTCCGATGGCGAGGGCAGCTCACTGGAGCGCAACTGACGCTGAAGCTCGAAAGTGCGGGTATCGAACAGGATTAGATACCCT
+
,@@FEGGGGFGFFGGGF9ECFGGGGGGGG,,6EFGGFGGAFG<FGGEFGGG9FEGGFGEGGGC=EG9F8FDGGGGFGGGGGGGGGGGGGCFGGGGGGGGCEF8CCFGF+<D9FFGGG<FGFGGGGGGCFFEGGGEGFGC,FGGEGGGGA9,>@FCGFGGFGGGF>EFGCGGGFG7FFF*>,?:C:CE7FGF89AC>77/A<.CFG:CGGGF@GCC784?/97CFGDG@8,BE@C>?:@GE<B=CFEC@,2:9:DFE@AEF+FGFGF<@C9:#98#GEE20?FFF5FDBECEA*EGGGF@<GEA8GGCFB,@;88GECF:=EE8>)7E?@DFFCCEEFF?C?49FGGGFFE9GFFDGF7E,@:EDFC,GGCFGFFGEE@EEGGCEDFEECC@GGGFC,FGGFEE9FGGGGEFCEF<FGFCGGGGGFE,FGGGC@CCC
@sF 45068
TGAGGAATATTGGTCAATGGGCGAGAGCCTGAACCAGCCAAGTAGCGTGCAGGACGACGGCCCTATGGGTTGTAAACTGCTTTTATACGAGAATAAAGTGAGTCTCGTGAGACTTTTTGCATGTACCTTATGAATAAGGACCGGCTAATTCCGTGCCAGCAGCCGCGGTAATACGGAAGGTCCGGGCGTTATCCGGATTTATTGGGTTTCAAGGGAGCGTAGGCCGGAGATTAAGCGTGTTGTGAAATGTAGAGGCGCAACCTCTGCACTGCAGCGCGAACTGGTCTTCGTGAGTACGCACAACGTGGGCGGAATTCGTGGTGTAGCGGTGAAATGCTTAGATATCACGAAGAACTCCGATTGCGAAGGCAGCTCACGGGAGCGCAACTGACGCTGAAGCTCGAAAGTGCGGGTATCGAACAGGAGTAGATACCCT
+
CDF9EFFGGGGGGGGGGF9,@FEFECCFFGGGGFGFFD=,;CC<9ECFGGFFEGGECFFCFEGFAEFG8ECGCFE?FC<F,5,599F,:A+@@,AC?AFFFGEGGC?=D,+8EFGCCFGF?FFGGGF,,9FFDFFCDC9=BBFEB+8=FEC<,><++@3+@,FFE5*5>F>DG9><:FD@FG,C<4*4F7:*>,*1=57?9+,<<CED909EG/A7,./5>/1++@:2$:<'CFE?<5GCCF<<<,0=?CG9FC=?%,,D77CBE9F::,8+F7EDED=6+EFFF@CFA,FG?:B=@9++,<A>++EF=44EFFE8=?4,FGFC5@4DDECC<9,C,?98FD?A<DCC@,,?6,EGGFFCC:GGGFCFF@CGGFFEGGC@@@+C,,E:@GEGFCGFA+EFFGGEC7FGGGFCFF<DGF@C8F@B@,GGCCF,CC9C
@sF 30282
TGGGGAATATTGCGCAATGGGGGAAACCCTGACGCAGCAACGCCGCGTGATTGAAGAAGGCCTTCGGGTTGTAAAGATCTTTAATCAGGGACGAAGAAAATGACGGTACCTGAAGAATAAGCTCCGGCTAACTACGTGCCAGCAGCCGCGGTAATACGTAGGGAGCAAGCGTTATCCGGATTTACTGGGTGTAAAGGGCGCGCAGGCGGGCCGGCAAGTTGGAAGTGAAATCTATGGGCTTAACCCATAAACTGCTTTCAAAACTGCTGGTCTTGAGTGATGGAGAGGCAGGCAGAATTCCGGGTGTAGCGGTGAAATGCGTAGATATACGGAGGAACACCAGTGGCGAAGGCGGCTTGCTGGACATTAACTGGCGCTGAGGCGCGAAAGCGTGGGGAGCAAACAGGATTAGATACCCT
+
EFFGGGDGGGGGGGGGGGGGGGGGCFGFE8FFFFGGGGGGGGGGEGGGGGGGGGGFEEFGGGD8EGGGFF:CFGGC<AFCFGGFGGGADF?FFEGGGDD8FFFGFEGGCFF9FE<F@=,>DAFFFEGGCEFGFDFG@,<DECFGGGGECFD*FFBFF@F<,1134:CFGGG*8*=,,C:CGGCCB:>F::<CG,<,A*+:/>8>=C2?EG4=845>C>A;<F9EF@DEA32@<C=9C<EFGGFF<;/9FF<G<>8F=8<CFADCFF9GFF8@F<A9D@<,.:=EE,,E9AAE,,AGFCC+48,FEB+9F?<AC5,?,7GFGFAGGF?FCCF?9FF:9<C8A,CGC7FEFEGGGFFB,GEECDEB@,C6,CCGGGGGGGGGGGGEDGFF@GFGGGGFCGGFEFFGGGGGGFFFE<@CC<C
@sF 89
TGGGGGATATTGCACAATGGAGGAAACTCTGATGCAGCGACGCCGCGTGAGTGAAGAAGTATTTCGGTATGTAAAGCTCTATCAGCAGGGAAGAAAATGACGGTACCTGACTAAGAAGCCCCGGCTAACTACGTGCCAGCAGCCGCGGTAATACGTAGGGGGCAAGCGTTATCCGGATTTACTGGGTGTAAAGGGAGCGTAGACGGCGATGCAAGTCTGAAGTGAAATACCCGGGCTCAACCTGGGAACTGCTTTGGAAACTGTATGGCTAGAGTGCTGGAGAGGTAAGCGGAATTCCTAGTGTAGCGGTGAAATGCGTAGATATTAGGAAGAACACCAGTGGCAAAGGCGGCTTACTGGACAGTAACTGACGTTCAGGCTCGAAAGCGTGGGGAGCAAACAGGATTAGATACCCT
+
9CAFGGGGGGGGGGGGGGGFGGGGGGGGGGGGGGGGGGGGGGGGGGGFGDEGGGGGGGGGGGGGGGGGCGGGGGGGGGGGGGGGGGGGGGGGGGGGGGGGGGGGFGGGGGGGGGGGGGGGGGGGGGGGGFDFGGGGGGGGGFGGDGGECFGGGGGFGGGGGGGGGGGGCE@CFGG>3FEG9?*FBFFG:@EFC-C8CEGDDGC9C;?E;,;E<FF@GGFG5BFC>FGEFE>GGGGGFGG<=AA>FC=GFFC?CFFB@77:+9CBFGGGFGGGFGFF$9FE$0,EGGEECGFFEDCFE9E<E:GC>7@GGGFFDEDGGGEGGGGGGGGGGGGFCGFFGFFGGFGGFEFGGGGGGGDGGGGGGGGGGGGGGGGGGGGGGGGGGGGFFBGGGGGGGGGGFFFEGGGGGGGGGGGCCCCC
@sF 90
TGAGGAATATTGGTCTATGGGCGAGAGCCTGAACCAGCCAAGTAGCGTGCAGGATGACGGCCCTATGGGTTGTAAACTGCTTTTATAAGGGAATAAAGTGAGTCTCGTGAGACTTTTTGCATGTACCTTATGAATAAGGACCGGCTAATTCCGTGCCAGCAGCCGCGGTAATACGGAAGGTCCGGGCGTTATCCGGATTTCTTGGGTTTAAAGGGAGCGTAGGCCGGAGATTAAGCGAGTTGTGAAATGTAGATGCTCAACATCTGCACTGCAGCGCGAACTGGTTTCCTTGAGTACGGACAAGGTGGGCGGAATTCGGGGTGTAGCGGTGAAATGCTTAGATATCACGAAGAACTCCGATGGCGAAGGCAGCTCGCTGGGGTGCAACTGACGCTGAAGCTCGAAAGTGCGGGTATCGAACAGGATTAGATACCCT
+
EFFGG@FGGGGGGFF<FGGGGGGGCFEFGEGGGDGGGGFFFGGGGGGGGEGGGGGGGFGGEGGFCDFECGEEGGGFEF9FEFGGCFGGGGCFFGGFF,BFGGBE9<F=BF+EAE9EDGFCE,,:ADE,CEEEDFGGGF=BD@>BEBEGFGDFGG7BFC<=,8<F@C@**@>EFA:F7*5>FG9>:<CGC@*;+?BED*=,++?CFF*<*22<+>:;80?7:;C666?BC:67@<<3E#$?;8';8@9BC:1350C7A@D@@0@7CC@032<?C8$2+828+,F=<>,B@<FGDF@8+,,56,8+F=:F=8A;DBEC@=+FGFC=)GCFFEFA?AGGFFECGGGGF<FFFFDFCGGGFF<@B,F4EFDED@@@6+8,:B>@,C,,9AGGGGFEFEFC,+FA,CFE8EFCFDGGGGGGGGGEDGGGFGGFFFGCCCCC
@sF 43780
TGAGGAATATTGGTCAATGGACGGAAGTCTGAACCAGCCAAGTAGCGTGCAGGATGACGGCCCTATGGGTTGTAAACTGCTTTTATGTGGGAATAAAGTCAGGGACGTGTCCCTGTTTGCATGTACCACAGGAATAAGGACCGGCTAATTCCGTGCCAGCAGCCGCGGTAATACGGAAGGTCCGGGCGTTATCCGGATTTATTGGGTTGAAAGGGAGCGTAGGCCGGAGGGTAAGCGTGTTGTGAAATGCAGTTGCTCAACATCTGCACTGCAGCGCGAACTGTTCTCCTTGAGTGCGCAGGAAGTAGGCGGAATTCGTCGTGTGGCGGTGAAATGCTTAGATATGACGAAGAACTCCGATTGGGAAGCCAGCTTACTGTAGCGCCACTGACGCTGATGCTCGAAAGTGCGGGTATCGAACAGGATTAGATACCCT
+
FGGGGCEFGGGGGGGGFGGFGGGGGGGGGFGGGGGGGGGGGGGGGGGGGGGGGGGGGGGGGGGGGGGGGGGGGG<FGGGGG,EEGGGFAFGGGGGGFFGGGGGGGG7FGGFFFDG8FEGGGGGGGGFGFGGGGGGGGGGGGFBFGGGGGGGGGGGGGFGFDDGGGGGGDGGFDFG7F<FEFGGGDFGEED*2<F/ECCFCFGCEFF<F#C@<FCCCE>FFFFGGDGG<EFF:GEGFGGGGGGFDEGGFGGFFFGEFFBF@;FFFGGGGDGGGGEC=+@1DGGFFF<BGDA,35EGFGFE9GGGGGGG@CEEE88GGEFF@GFGEDGGFDFFFFGGGGFFCGGFCGFECFFGGEBGGGFFA,CEF8EAF@EFFF9GGGFGGGGGGGGGGGGGGGFFF9GGFGGGF@CGGGF<EGFGGGGGFFGGF@,<AGGGCCC@A
@sF 44405
TGAGGAATATTGGTCAATGGGCGAGAGCCTGAACCAGCCAAGTAGCGTGCAGGATGACGGCCCTATGGGTTGTAAACTGCTTTTATACGGGGATAAAGTGGGCCACGTGTGGCTTATTGCAGGTACCGTATGAATAAGGCTCGGCTAATTCCGTGCCAGCAGCCGCGGTAATACGGAAGGTCCGGGCGTTATCCGGATTTCTTTGGTTTAAAGGGAGCGTAGGCCGGCTGTTAAGCTGGTTGTGAAATGTCGGGGCTCAACCTGGGCATTGCAGCGCGAACTGGCAGACTTGAGTGCGCAGGAAGTAGGCGGAATTCGTCGTGTAGCGGTGAAATGCTTAGATATGACGAAGAACTTCGATTGCGAAGGCAGCTCACTGGAGCGCAACTGACGCTGAAGCTCGAAAGTGCGGGTATCGAACAGGATTAGATACCCT
+
GGGGGGGGGGGGGGGGDGGE8FFFGGGFG8FDFFDEGFGFGGGGFF@@CFGFGBFGFF7@CEEFGGGGFGECGFGGFEEGFFGGAFFGGG7ECFBFFGFADFGGGGGGGGGGGGGGFCA<,,BEEFA@F+A>F<CFFGC=,BCFGG8FFBF9CC7CC<<@FF:,3*>C<@6D;9*>:**=FGGGGGC@<7<*22<C=C7B++8,?A<FGACECFG)*)C8%=>FG:('9/:70<<2##20<;@<<:CFG>9CF?FE-B>8*@,D8B9CCE:CEF>:33,6=DD<GF??==,CBC>@+FA<,AAFB+884E,@>8EDEFGFGFCB>C:C9C559FACEC,,:,,EC,,,9FFFC:,9,GGGCGECEC@GFFCC,,,EE,FCGGCAFDCBF@,@C,FGFGFEFCFFFEE:F7EEGGGCGGFFFFFF@,CGFFCB-9CC
@sF 28441
TGAGGAATATTGGTCAATGGACGAGAGTCTGAACCAGCCAAGTAGCGTGCAGGATGACGGCCCTATGGGTTGTAAACTGCTTTTATAAGGGAATAAAGTGAGAGTCGTGACTCTTTTTGCATGTACCTTATGAATAAGGAACGGCTAATTCCGTGCCAGCAGCCGCGGTAATAAGGGAGGTCCGGGCGTTATCCGGATTTATTGGGTTTAAATGGAGCGTAGGCCGGAGATTAAGCGTGTTGTGAAATGTAGATGCTCAACATCTGCACTGCAGCGCGAACTGGTTTCCTTGAGTACGCACAAAGTGGGCGGAAGTCGTGGTGTAGCGGTGAAATGCTTAGATATCACGAAGAACTCCGATTGCGAAGGCAACACACTGGAGCGCAACTGACGCTGAAGCTCGAAAGTGCGGGTACCGAACAGGATTAGATACCCT
+
EFGFFFGGGFGGGGGGFFG8EFGGGEFFGFGGGGGFFGGGGGFGGGDGGEGGGGGGGAGGG7FGGFGF?EEGGFCFGFAF<FEFFGGGGFGF8<CFDFEGGGGGGAEG7FB?FGFFGGDF9@FEFFGGFFGFAFGGGGC,,::FCF@FDFFGFGFGG9=FGGFEGGCFEGEGC,@<,6C*5DFEBF55C78CCC7C5:,<,+?9B4+);<<<'F;6C2FB@CGC7FFCCC,&FC46@,C28@B@<7<CBE<=ACGGFG0FAGF<CC9@CEF92E?G>99EFFGFFFB,@,FF?GE=B,A?E,AFFE=:DCGF8@+EC<?GFFC7AECFCEC,9GFFE9F=A9,ADCFFF<FFECC7DFEDGFDFGFDFF@FAB,GFECGEGGGFFDGGGGFGGGGGFFEED7FGGGGFF@FFGFB@,AFEGGFGGGCGFFE6CCC@
@sF 28039
TGAGGAATATTGGTCAATGGGCGAGAGCCTGAACCAGCCAAGTAGCGTGCAGGAAGACGGCCCTATGGGTTGTAAACTGCTTTTATATGGGGATAAAGTGTGGGACGTGTCCCATATTGCAGGTACCATATGTATAAGGACCGGCTAATTCCGTGCCAGCAGCCGCGGTAATACGGAAGGTCCGGGAGTTATCCGGATTTATTGGGTTTAAAGGGAGCGTAGGCCGTCTGTTAAGCGTGTTGGGAAATGTAGTGGCTCAACCAGGGCATTGCAGCGCGAACTGGCAGACTTGAGTGCGCAGGAAGTAGGCGGAATTCGTCGTGTAGCGGTGAAATGCTTAGATATGACGAAGAACTCCGATTGCGAAGGCAGTCTGCTGTAGCGCAACTGACGCTGAAGCTCGAAAGCGTGGGTATCGAACAGGATTAGATACCCT
+
@EFFFGGEFGGGGGGGGGGFFGGG>EEGGGFGGGGGCGCAEFFGFFEBCFGGCFGGGACCEFGGGGEE<FCEFECFFFFFF9A<EGG?FFGECGGGGG5EFDFGFGEGGF<FFCGDFGFGGGGGEA,?CFBFFCCFACFFGFG7CF>DF<<=FF7+FF8+<>>>FE>@<CE7@;FFCGGC,,7*<C*<FF9C;GGCG=ECCC::CF=B7*?FF%,A48:14:;EF6:CE><97CC#;:2'F<$EG#<B?:F@3GGGGGGFFCEGGF:C:BF:1BEE:D9=AFD<E<AC9<CD9B>@+4?,,DEFFC7F>,DGFF@EECFBDGGGBEEFDEFAA5C8GFGGGFFECCF?FAGFGGEEFGF7:C:,C,DGFACGGGGFFCGGGEC9GGEGF@;GGFFFBBDF8GFEEEGEGEEFEEF@,F@E@GGGFGGGGDGCCCCC
@sF 27523
TGGGGAATTTTGCGCAATGGGGGCAACCCTGACGCAGCGACGCCGCGTGCGGGACGAAGTCATTCGTGACGTAAACCGCTTTCAGCGAGGAAGAACCATGACGGTACTCGCAGAAGAAGCCCCGGCTAACTACGTGCCAGCAGCCGCGGTAATACGTAGGGGGCGAGCGTTATCCGGAATCATTGGGCGTAAAGCGCGCGCAGGCGGGCTTTCAAGCGGCGGCGTCGAAGCCGGGGGCTCAACCCCCGGAAGCGCCCCGAACTGGAAGCCTCGGATGCGGCAGGGGGAGGCGGAATTCCCGGTGTAGCGGTGAAATGCGCAGATATCGGTAAGAACACCGACGGCGAAGGCAGCCTCCTGGGCCGGCATCGACGCTGAGGCGCGAAAGCTGGGGGAGCGAACAGGATTAGATACCCT
+
DAFFEGGGFFGFGGGGGGGGGGGGGGGGGGGFGGG>@FGGGGGGGGDFCGGGGGGGGGGGGGGGGGFFFGGEGGGGGGGDGGGGGGGGGG>FGGG>EFGFFFGEGGGGGGGGCGGDGGGGGGGGGGDFFGCEG@EF7CFGGDFGGGGEG@EFCFGGFGGGE5CEEGGEGEGGFFGCEEGGFCCCCC55EEDGGEFGGGGCCEED>8EG>CG>GCFFCBE@?BGG>C>>GGGGGGGCED/GGGEFE8:6C<8DDFC>GEB9GGEFGGGF:88CC;0<B6GF@21CED@+FC8C8,8C=7C:GBF8@DCCE@9CAEEGGEA@;E8@:FGGF<FCFC?B:FB@+CC=FEF9GEGGGFDGGE@F@FDGGGG@F7FFDGGGGEFECECF@AEGGGGGGGGGGGGFFFFFEF@GEFCF<CCCC
@sF 96
TGGGGGATATTGCACAATGGGGGAAACCCTGATGCAGCGACGCCGCGTGAGGGAAGACGGTTTTCGGATTGTAAACCTCTGTCTTTGGGGACGAAAAAATGACGGTACCCAAGGAGGAAGCCACGGCTAACTACGTGCCAGCAGCCGCGGTAATCCGTAGGTGGCAAGCGCTGTCCGGAATTACTGGGTGTAAAGGGGGCGTAGGCGGGGAGACAAGTTGAAGGTTTAAACTATCGGCTTAACTGATAGTCGCGTTAAAAACTATCACTCTTGAGTGCAGTAGAGGTAGGCGGAAGTCCGAGTGTAGCGGTGAAATGCGTAGATATTAGGAGGAACACCAGTGGCGAAGGCGGCCTACTGGGCTGTAACTGACGCTGAGGCTCGAAAGCGTGGGTAGCAAACAGGATTAGATACCCT
+
BEFGGGGGGGGGGGGGGGGFFGGGGGFFF9FGFFGGGGGDFFGFF>E:FD=DEEFGFGGGC:FEEFFEGGGGGE<?FGFD@F9FGGGGDGF>@CEFG<F<DFGG7BB=CF@@,+,<BFGCFFFGGCDGEGGGEF7DBGGFFGGG,;CCGDFGGF99<4=@ECCFFF@:<FEDGCE?7.E8%CFE7<759;8<09:CC#;:C=C:;18>E:>96CGFFA9@>)-CE:CE;9EEC=ECA#CA@F70<.EGEF6F?;B6+,8=6+FDA5<,,2E,FBGGFFGFGEFDB,6BB86E99>+@@4,,CFCEAF4E@,AF@FC@,AFDF=FGGGGGFEE<GGFAFE8FCGGGGF@GEEFCGEGGFCCECCGGGGGGGGEEFFGGGFGGGGGF@CE@GGFFGFFFF<FFGGGGGFAGFEECCCCC
@sF 97
TGAGGAATATTGGTCAATGGGCGAGAGCCTGAACCAGCCAAGTAGCGTGAGGGAAGACTGCCCTATGGGTTGTAAACCTCTTTTGTTTGGGAATAAAGTGCGGGACGTGTCCCGCATTGCATGTACCATTTGAATAAGGCCCGGCTAATTCCGTGCCAGCAGCCGCGGTAATACGGAAGGTCCAGGAGTTAGACGGATTTATTGGGTTTAAAGGGAGCGTAGGCCGTGGGGTAAGCGTGTCGTGAAATTCCGTCGCTCAACGGCGGACGTGCGGCGCGAACTGGTCCACTTGAGTACGCGGGACGTTGGCGGAACTCGTGGTGTAGCGGTGGAATGCTTAGATATCACGAAGAACTCCGATTGCGAAGGCAGCAGACGGTAGCGCAACTGACGCTGAGGCTCGAGAGTGCGGGTATCGAACAGGATTAGATACCCT
+
FFGGGGCFCGGGGGGFDFDDCFGD7:@@DFF@EGFGGGFDFGFGGGFEGEBDFGGDFFGGGGF8FGGGGFEFGFFDGDEEDEDCEA<FFEGFF8DA9?F<?BF@=FEFEGGGDGGDEGDG9FDFGAFDA,CDFDFFGF,,B@BEGCCFGGC9DFG@<FG*,FFBE5<CFG*>@DGDG>@CFGFF:F**@FF++7C7EGF,;;C,,<<<7:<++<C8;>C3-+C49231<=*;:<86CED#2?*+0F:7<B8=:C:6:F<9DEE=8E5C>#F>BC9C4822@8D=,><<FEE<D@@88+GF8F8GDC>B++EFC=EGEED=FE@@1DEEEC<,59,>;CACD@<,,DC,<C,A,FC7CCDGGGFAAAEE9E<E:,,,+E::BCBFCEFFF@@GGGFF8FFB<@<@,F:@@@,<CFFGGGGFA9F@F@EFFFF@CCBC
@sF 40322
TGGGGAATATTGCACAATGGGCGCAAGCCTGATGCAGCCATGCCGCGTGTGTGAAGAAGGCCTTCGGGTTGTAAAGCACTTTCAGCGGGGGGGAAGGCGTTAAGGTTAATAACCTTGGCGATTGACGTTACCCGCAGAAGAAGCACCGGCTAACTCCGTGCCAGCAGCCGCGGTAATACGGAGGGTGCAAGCGTTAATCGGAATTACTGGGCGTAAAGCGCACGCAGGCGGTCTGTCAAGTCGGATGTGAAATCCCCGGGCTTAACTTGGGAACTGCATTCGATACTGGCAGGCGAGAGTCTTGGAGAGGGGGGTAGAATTCCAGGTGTAGCGGTGAAATGCGTAGAGATCTGGAGGAATACCGGTTGCGAAGGCGGCCCCCTGGACAAAGACTGACGCTCAGGTGCGAAAGCGTGGGGAGCAAACAGGATTAGATACCCT
+
F8@FFEGGGGGFGGGGGGGFGGGGGGGF@FGF<@DFGGGFGGGGGFE@FFCGGFFCGFGGGGGGGFGGGGGGGGGGF<AFF9E,AFEGGGD7?EDEEG>ECC59CCC@C<9@FEE99?F5EGFC6FE8F6ECFEEGCG:@FGGGGGGC5*/CF?<CEECFGGGDFGGDF*:8EGGGGGCCEEGGGCC8FG?GDGGGDG7C51:CF@EFGGF56*2/A=0/<3,33=GDC<C*?C<??C<+<FCC,,8':F-;3<:7GGGFEF>A99F99GF?GGCD6FD<6E=#GGFGFF::C6,9GFF8<@,,,GFFGFCFFAGFE@>,FEB8GEF@E?ECFFGGFFBF@7DGFFFF=FF8FE59FFFB>C7EC8,EGGGGGGGFEEEF@E<FEEFFGGGGGGGGGFE8FGGGGGDGFEEF7GGEFFGEDFEGGGGGGFFCGGGGCCCCC
@sF 42205
TGAGGAATATTGGTCAATGGGCGAGAGCCTGAACCAGCCAAGTAGCGTGCAGGATGACGGCCCTATGGGTTGTAAACTGCTTTTATAAGGGAATAAAGTGGGAGTCGTGACTCTTTTTGCATGTACCTTATGAATAAGGACCGGCTAATTACGTGCCAGCAGCCGCGGTAATACGGAAGGTCCGGGCGTTATCCGGATTTATTGGGTTTAAAGGGAGCGTAGGCCGGAGATTAAGCGTGTTGTGAAATGTAGACGCTCAACGTCTGCACTGCAGCGCGAACTGGTTTCCTTGAGTACGCACAAAGTGGGCGGAATTCGTGGTGTAGCGGTGAAATGCTTAGATATCACGAAGAACTCCGATTGCGAAGGCAGCTCACTGGAGCGCAACTGACGCTGAAGCTCGAAAGTGCGGGTATCGAACAGGATTAGATACCCT
+
FDFGGGGGDGGF9<FFGGGFEFGGGGGFGFGGGCFGFFGGCFFEFGGGFEGFGGGFFEFG7CFGGCFFC=FG=EFFGGGF,FFF9CGDGGGGCF?FFGGDFDEGGCFGEFGFDDFFFFGC<FA5FFEFFFGGGGGGGFFGFDF+C8>=F9,:+683B<7FFGGFC+@:>35,<>BFEE:@F=F>3C:<FE*#2?<CEFF;:<F<,CGD#<:,/.:5;;C;6CECAFEFG<CGEFEBFGG>FFEEE=7AF><#CGEGFF<>CCC99FFGCEF9F@@E>FEDD?GGFAD==,FB:CDGGGFC,F?,F>@=GFFE@887EC=<GGGGBECFEFC5,GGFFCGFFFGFE?FDGFFFFCECF7EFCGGGFEGGFECF@9FEGGGF7GGGGGGGGFFEGFFF<7GGFGGFFEFB@7GGGFC,GGGEGGFDGGGGGGGCCCBC
@sF 100
TGGGGAATATTGCACAATGGAGGAAACTCTGATGCAGCGACGCCGCGTGAAGGATGAAGTATTTCGGTATGTAAACTTCTATCAGCAGGGAAGAAAATGACGGTACCTGACTAAGAAGCCCCGGCTAACTACGTGCCAGCAGCCGCGGTAATACGTAGGGGGCAAGCGTTATCCGGATTTACTGGGTGTAAAGGGCGCGTAGACGGCATGGCAAGCCAGATGTGAAAGCCCGGGGCTCAACCCCGGGACTGCATTTGGAACTGTCAGGCTAGAGTGTCGGAGAGGAAAGCGGAATTCCTAGTGTAGCGGGGATATGCGTAGATATTAGGAGGAACACCAGTGGCGAAGGCGGCTTTCTGGACGATGACTGACGTTGAGGCTCGAAAGCGTGGGGAGCAAACAGGATTAGATACCCT
+
EFFGGGGFFGFGFGGGGGGGGGGGGGGGGGGGDCFGGGDFGDGGGGGCFFFGGGGGGFGADFCCEGG7CFFFF<EFGGGGEFFGGGGFFEFCGGGFGGGGGGDEFGGGGGGGGGDFFFFFG7FEGGGGGGGG+3D=FGGDGFGGGGCG:FEGGGG<FGGGDGG*;/=FF:BCFGGGDCCG:FFFGGGGF,?<FFG77>:CG:89??C8:GGD#BC>;?G)?967=FGFGCEE<EGGGGCFE6CEEB@7BFF6F<DGED==CGGGFD@F0F9D2CAF8@853DEEE@=BB,CD@8,CFCFAGGEC8FCD4,FC,FFCFFFCGFFEFCFFFAFFB,?FFCGGGEEGGF:CFFCGGGGGFCGFFFGGGFE@DFFEEFGGGGDFFGGFGGGEGGGFGGGGGGGFDGGGGFGGFE@CCCBC
@sF 101
TGGGGAATATTGCACAATGGGCGAAAGCCTGATGCAGCAACGCCGCGTGAGTGAAGAAGTATCTCGGTATGTAAAGCTCTATCAGCAGGGAAGAAAATGACGGTACCTGACTAAGAAGCCCCGGCTAACTACGTGCCAGCAGCCGCGGTAATACGTAGGGGGCAAGCGTTATCCGGATTTACTGGGTGTAAAGGGAGCGCAGACGGCACTGCAAGTCTGAAGTGAAAGCCCGGGGCTCAACCCCGGGACTGCTTTGGAAACTGTAGAGCTAGAGTGCTGGAGAGGCAAGCGGAATTCCTAGTGTAGCGGTGAAATGCGGAGATATTAGGAAGAACACCAGTGGCGAAGGCGGCTTGCTGGACAGTAACTGACGTTCAGGCTCGAAAGCGTGGGGAGCAAACAGGATTAGATACCCT
+
FFGGGGGGGGGGGGGGGGGGDFGGGGGGGFFF<FGGGGGGFGGGDGGFGGEGGFGGFGFFF9FEFGGFGG8FGGFGGGGFF9FGGGDCEGGGEFGGGCFGGFGGG@FEGGGFG9<F9EFGGGGGGGGGDGGGGFGGGGDFF,DFEEGG>FB9FGFFGEFG@>7FFEG:44FFGGGEF8FGFF3FGGB;#;?CGGCCGDGGGGGG9C:EG?E,>:<@G+D?AFGC6=GFGG@>EEEE:>C@;EFGGGGFFFF?#CFGGD=C8DBC,8<GECFEDGFF=CFF?GGEDFDGEFDDD8GFFEE9GF>6FGGFDE?;=8@CEA<GCGECGGGGGFAGFC8CCFFEFF@7F@CEFCEGGGFGFFGGGGGGFDFCCGGGGGGGFGEFDCFF,GGGGGEGFEEGGFFGGGGGGGFGGGFCCCCC
@sF 29283
TGGGGAATATTGCACAATGGGGGAAACCCTGATGCAGCGACGCCGCGTGAAGGAAGAAGTATCTCGGTATGTAAACTTCTATCAGCAGGGAAGATAATGACGGTACCTGACTAAGAAGCCCCGGCTAACTACGTGCCAGCAGCCGCGGTAATACGTAGGGGGCGAGCGTTATCCGGATTTACTGGGTGTAAAGGGAGCGTAGACGGCGCAGCAAGTCTGATGTGAAAGGCAGGGGCTTAACCCCGGGACTGCATTGGAGACTGCTGTGCTTGAGCGCCGGAGGGGTAAGCGGAATTCCTAGTGTAGCGGTGAAATGCGTAGATATTAGGAGGAACACCAGTGGCGAAGGCGGCTTACTGGACGGTAACTGACGTTGAGGCTCGAAAGCGTGGGGAGCGAACAGGATTAGATACCCT
+
FFEGGGGGGGGGGGGFFCF?FGGGGGGGGFGCGGGGGFGGGGGCFEF@CFGGGGGG<<=CFFGAFCFGGGGG9FGGGGGGGGGCGFGGFEGGGGGG9<FGGGGGGGGGGGGGGGGGGF?FFGGGEGGGGGGGGGGFFGGGBBDG>:CFGGGCFFG@GFCB*CCGEECDF:F=FFGG,88C7?/EGGFEECFGBF><EEGCE=?FGD76:>CCF8?;FFFGGGGGD<EFGCCGGFGF>>@CEEFC&EFF>@3>D@GFEC#:;@8.@=3D9DEF9E>F>DEE<?EEE>7ECFCFBEEEEFF<EA@EEGGFF<FC@FCECGGGGGFEAGGEBDGFFGGGFGGGGGGFF@>GGGGGGGGGFFCC8GGGGFF:GF<GGGGF@EDGGGGFFFGGGFEGGFFEGGGGGGGGGGGGGGGCCCCC
@sF 40042
TGAGGAATATTGGTCAATGGGCGAGAGCCTGAACCAGCCAAGTAGCGTGCGGGATGACGGCCCTATGGGTTGTAAACTGCTTTTATAGGGGAATAAAGCGAGCCACGTGTGGTTTTTTGCATGTACCCTATGAATAAGGACCGGCTAATTCCGTGCCAGCAGCCGCGGTAATACGGAAGGTCCGGGCGTTATCCGGATTTATTGGGTCTAAAGGGAGCGTAGGCCGGAGATTAAGCGTGTTGTGAAATGTAGATGCTCAACATCTGCACTGCAGCGCGAACTGGTTTCCTTGAGTACGCATAAAGTGGGCGGAATTCGTGGTGTAGCGGTGAAATGCTTAGATATGACGAAGAACTCCGATTGCGAAGGCAGCCTGCTGTAGTGCAACTGACGCTGAAGCTCGAAAGCGTGGGTATCGAACAGGATTAGATACCCT
+
CFGGGFGGGGGGGGGGFGC@FGGGGGGGGGGGGGGGGGGFGGGGGGGGEGGGGGGDFFEEGGGGGGGGGGGGGGGFFGGGGGAFGGGGFGGGECFGGGGGGGGGGGGGGGGGFGGGGEEGGGGFFFGGGGFGGGGGGGGGGGGGGGGGGGCGGGFCFCFFEFGGGDGEEGGGFFFGGGCEGGGGGGG?GGGGGGGGEGGGGC=CFGGD9CFEGGEFGFGFFEECFGFGGGFFGGEBGGFDCFGGFDFFGGFGFE?CDFFA993>GGGCCGG@DGFEFE,@>FGGGGFF96AGFGC7>GGEFE,GGGGFCDGD8ECGCGGFFFGDFGF?EEF?@,GGFFFDGFFEGGGGGGFGFGGGGGGGGFEF9C9ECFFCDCGGEEEDGGFAGGGEEGFEGFGGDEE@<GGF;EGGGGGGGGGGGGFEFAGGGFFFGGGCCCCC
@sF 104
TGAGGAATATTGGTCAATGGCCGAGAGGCTGAACCAGCCAAGTCGCGTGAGGGATGAAGGTTCTATGGATCGTAAACCTCTTTTATAAGGGAATAAAGTGTGGGACGTGTCCTATTTTGTATGTACCTTATGAATAAGGATCGGCTAACTCCGTGCCAGCAGCCGCGGTAATACGGAGGATCCGAGCGTTATCCGGATTTATTGGGTTTAAAGGGTGCGTAGGCGGCCTTTTAAGTCAGCGGTGAAAGTCTGTGGCTCAACCATAGAATGGCCGTTGAAACTGGGGGGCTTGAATATGTTTGAGGCAGGCGGAATGCGTGGTGTAGCGGTGAAAGGCATAGATATCACGCAGAACCCCGATTGCGAAGGCAGCCTGCCAAGCCATTACTGACGCTGATGCACGAAAGCGTGGGGATCAAACAGGATTAGATACCCT
+
EGGGGGGGGGAFGGGGGGGGGGGGGGGGGEFGGFGGGGGGGFFGGGGGGGGGGCGGFGF@FEEGGFGGGGGEGFFGGFEFGGCGGGGGGGGFFFFFGGFFGGDEGGGGGGGGGCFCGGGGG?EFGGGGGGGDGFGGGGGCEEC7C8@FGGGGGGGGGGGGG?FEE+C@CFFGF;EEGEE8<EFFD*@<FEEFCFGD5C:FGF,EC(F5>GCBCFFAEDGF?FG<>DG<CA<C@FC029E+<C+=A97.F@FE:FFCDFGG#C:@73<D:,DAGGFFD@<C(-CGGGGFC@@C*,=?,9B<8FEA,==EC8E46EGDEFDBE=8@)6@,;ECEF<AC@-C8FACCGGGECGF<7GF:@7F@FEEFFF<EC,EFFB;,F@4,AFGGGFFFCGCGGFF<CFGDEFFGGEGGGGGGGFGGGGGFE<EFCAGGFGFBCCC<
@sF 23403
TGGGGAATATTGCACAATGGGCGCAAGCCTGATGCAGCCCTGCCGCGTGTGTGAAGAAGGCCTTCGGGTTGTAAAGCACTTTCAGCGGGGAGGAAGGAGATAAGGTTAATAACCTTGTCGATTGACGTTACCCGCAGAAGAAGCACCGGATAACTCCGTGCCAGCAGCAGCGGTAATACGGAGAGTGCAAGCGTTAAGCGGAATTACTGGGCGTACAGAGCATGCAGGCGGTCTGTCAAGTCGTAGTTTAAATCCCCGGTGTCAACCTGGGAACTGCTTTCGAAACTGGCAGGCTAGAGGCTTGTAGAGGGGGGTAGAATTCCAGGTGTAGCGGTGAAATGCGTAGAGATCTGGAGGAATACCGGTGGCGAGGGCGGCCCCCTGGACAAAGACTGACGCTCAGGTGCGAAAGCGTGGGGAGCAAACAGGATTAGATACCCG
+
CEFFGEEFFCDFGECE;6C,B<B@FFC8@<CEFG,CF8;-9FFEFGE6@FFE<EC<?ECFFDFGGE@7C:=,C<FGC,C<<EF9EGGEDGDGG?EFG,BDF<9?,,CF9FGGAFCFE>,:=+8+>CCEFBEC,3++@C::>AC8<>>FC*CCE,DF@BFFFGCAF@C=,<F?:F7<<CFG:F:*4?C<<F@8;*1;=+25*:>5<97,03CE>*/);4+956+2+,=3:E<8#;C9BF:4)<9,27,49C:8C:7C1145,8583+,9FGGGFFD81*CD+B@97GGFCFF<DA=,B9<33EB>3,83+:7DFC;;E8GGGGEA?,FC>8CFE?C<,FCEGD9C,,=,EE=?FF<EDFFF=C@E@B+FCF>+CF7GEFBB68FCA5<GFGGGGEEB@8<F<FF@EFCFGGGFC7CFDFF9GGFFECFEEF9GGGGGCCAA-
@sF 32473
TGGGGAATATTGCACAATGGGGGAAACCCTGATGCAGCGACGCCGCGTGAGTGAAGAAGTATTTCGGTATGTAAAGCTCTATCAGCAGGGAAGAAAATGACGGTACCTGACTAAGAAGCCCCGGCTAACTACGTGCCAGCAGCCGCGGTAATACGTAGGGGGCAAGCGTTATCCGGATTTACTGGGTGTAAAGGGAGCGTAGACGGTAAAGCAAGTCTGAAGTGAAAGCCCGGGGCTCAACCCCGGGACTGCTTTGGAAGCTGTTTAACTAGAGTGCTGGAGAGGTAAGCGGAATTCCTAGTGTAGCGGTGAAATGCGTAGATATTAGGAGGAACACCAGTGGCGAAGGCGGCTTACTGGACAGTAACTGACGTTGAGGCTCGAAAGCGTGGGGAGCAAACAGGATTAGATACCCT
+
EFFGGGGGGGFGGGGGGGGFEEGGGGGGGGGGGGGGGFCEGGF7FGG:FFGGGGGGCFF?FCAEGGGBDGGGGGGAFGGGGGGGGGGGGGDF7AAFGGGGGGGCFGFFGGGGGGGGGDFGGGFGGGGFGGGGGGG7FFGGGGGGGGFGGDEGGGGGGGFEGD<FFFCF:CCGG?GGFGE8FG,GEGCD,=FEFFEGGDCFB=*,DDEF9FC::CF4GCFG;FCEGGGG?FFGFEE>:EFFGEGECCG><>5+9CGFF3@D6E@GFABC@C780FFFCGFB#EAGGE@BDF=B>89EEC8GGFC8>FB=F;GDFF@FC<GFE,<GGGGGGEFE:FCFGGGGEGCFF@FEGCGFFGFF<GFFFF9@GGDGGGGGGGGGGGECGGGGEGGGGGDGFGGGGFGFEF9ECFGFEDFBCCCC
@sF 107
TGAGGAATATTGGTCAATGGGCGAGAGCCTGAACCAGCCAAGTAGCGTGCAGGACGACGGCCCTATGAGTTGTAAACTGCCTTTATAAGGGAATAAAGTGAGTCTCGTGAGGTTTTTTGCAGGTACCATATGAATAAGGACCGGCTAATTCCGTGCCAGCAGCCGCGGTAAGACGGAAGGTCCGGGCGTTATCCGGATTTATTGGGTTTAAAGGGAGCGTAGGCCGGCGATTAAGCGTGTTGTGAAATGTAGAGTCTCAACCGTGGCACTGCAGCGCGATCTGGTCTGCTTGAGTACGCACAACGTAGGCGGAATTCGTGGTGTAGCGGTGTAATGCGTAGATATCACGAAGAACTCCGATTGCGAAGGCAGCTCACGGGAGCGCAACTGACGCTGAAGCTCGAAAGTGCGGGTATCGAACAGGATGAGATACCCT
+
CFFGGGGGGGGGGGGFGFGGFFEDGGGGGGGGGGGFFFFFGGFFGGEFEFFGGD7CFFFGBCF@FDF,EFFC,<,CEFGG<FFF9FG,E=D,ADEEAFGGGF?,:CEFF,+,4:C+DBFGG,<DEGG,CEFGGGGFGGFCGC=FGGGFC9:,@,+5:E<FFCDCEG**><C,?>EGFGCFC@FE***FFEECB,=:*2:F+:CFD@;E5C+<C7*5?(:7?>5C/7C)/**/1<<):C:>:@5=:,,.?.<9(,,C6@8**>7,,5,=@6@*8+>:8@++CCD@,,EDFFDA:@68C@+8D<E:8++:CD9B=@+B8B@,,:GE>DGE@,:,,,C@,-?,BDDCGGFF?EFC687E@GGFCCC7EF<EBBEC,GEF@7C@FF:FC,<8,CFDGGFE,EF8FGGDF+B7GFEEFEFGEGFEGFGFE<,EC,E@@9CC
@sF 28560
TGAGGAATATTGGTCAATGGGCGAGAGCCTGAACCAGCCAAGTAGCGTGCAGGATGACGGCCCTATGGGTTGTAAACTGCTTTTATAAGGGAATAAAGTGAGTCTCGTGAGACTTTTTGCATGTACCTTATGAATAAGGACCGGCTAATTCCGTGCCAGCAGCCGCGGTAATACGGAAGGTCCGGGCGTTATCCGGACTTATTGGGTTTAAAGGGAGCGCAGGCCGCCGGGCAAGCGTGTTGTTAAATGCAGTCGCTCAACGTCTGCACTTCAGCACGAACTGCCCAGCTGGAGTGCGCGCAACGTTGGCGGAATTCGCCGTGTAGCGGTGGAATGCTTAGATATGGCGAAGAACTCCGATTGCGAGGGCAGCTGACGGGTGCGTAACTGACGCTCATGCTCGAGAGTGCGGGTATCGAACAGGATTAGATACCCT
+
9FFGGGGGGGCGGGGGGGCFFGEGGGGGEFFGFFFGGGG@FFGFGGDFDFGGGGG8EE@CEFGGGGGFGFEEGGGGGGGGFDGGGGGFE,?,:EFGGGFFAFGGGGGGGCEDGDGDFEGGDGGEC@FFGFGGGGFGGGF9,BF:=FF?GGGGGGGDG<<<@ACFEGGGGCEGFF7@<FG>,9:CCE=<F<;F@@FGC*=<7C:07C<F-<?99?1;*7C80>5>*:CBGC45FCC?FFCEC/&0GC9>81*9C6C8>:<@*67,,?9D>:,51****E538,FCGGGG8<,7DF@5+CBB,DA:CEFDFEBC4+8EGC7FFECGAGGFCEFFFAFFFGE8GCFEF7EDFFECECC?>GFC+FCFEC,GF@9FCF@B@:CC7BFEFCDFCC@@CE9E@@GGDFDE<CGCCCFDB<GGGGGFDGGGFFGGFCECCCCC
@sF 28362
TGAGGAATATTGGTCAATGGACGAGAGTCTGAACCAGCCAAGTAGCGTGCAGGATGACGGCCCTATGGGTTGTAAACTGCTTTTATAAGGGAATAAAGTGAGCCTCGTGAGGCTTTTTGCATGTACCTTATGAATAAGGACCGGCTAATTCCGTGCCAGCAGCCGCGGTAATACGGAAGGTCCGGGCGTTATCCGGATTTATTGGGTTTAAAGGGAGCGTAGGCCGGAAATTAAGCGTGTTGTGAAATGTAGACGCTCAACGTCTGCACTGCAGCGCGAACTGGTTTCCTTGAGTACGCACAAAGTGGGCGGAATTCGTGGTGTAGCGGTGAAATGCTTAGATATCACGAAGAACTCCGATTGCGAAGGCAGCTCACTGGAGCACAACTGACGCTGAGGCTCGAAAGTGCGGGTATCGGACAGGATTAGATACCCT
+
FGDGFGGGGGGGGGGGGGGGFGGGGGGFGCGGGGGGGGGGGGGGFGCFCGGCEECFFFFEEEGGFGGGGGGGGGFGGGGG9<FFFGGGGGGGGGGGGGGGGGGGGGGGGGGGGGGEFEGGGGDFDGGFAE9FGGCGGGGGGGGGGGGGGGGGGGFC>FFGGFG7@CFEF>EGGGGGG@EEGCFGDGDC<<<FFGGC771?GG7F;FCCFGFFGGGF<>?8?E=CDEGGEEG>GFCDFGGG<GFEAC%EFFFGG5;>@FC@;A<CGGFGGGGGGGFFBGGGGCFGFD,FEDE95ECFGGFEF<FGFEGGGGFC=ECDDGFFFFGGFGGFCFFA,GFGGGGGFGGGGFCDFGGFGFGEFFGFCGDFFFGGEGGGGGGGGGFFCFCEFEEDFC@FGGFFCEGFGGFGFGGEECGFEGGGGGGFGFGGGGGGGFGCCCCC
@sF 34025
TGAGGAATATTGGTCAATGGGCGAGAGCCTGAACCAGCCAAGTAGCGTGCAGGATGACGGCCCTATGGGTTGCAAACTGCTTTTATAAGGGAATAAAGTGAGTCTCGTGAGACTTTTTGCATGTACCTTATGAATAAGGACCGGCTAATTCCGTGCCAGCAGCCGCGGTAATACGGAAGGTCCGGGCGTTATCCGGATTTATTGGGTTTAAAGGGTGCGGAGGCCGGAGATTAAGCGTGTTGTGAAATGTAGATGCTCAACATCTGCACTGCAGCGCGAACTGGTTCCCTTGAGTACGCACAAAGTGGGCGGAATTCGTGGTGTAGCGGTGAAATGCGTAGATATCACGAAGAACTCCGATTGCGAAGGCAGCTTGCGGGAGTGCGACTGACGCTGAAGCTCGAAGGTGCGGGTATCGAACAGGATTAGATACCCT
+
CFGGGGGGGGGFGGGGGGF8,CFEEEDFDCFGGGGGGG?FGFFGGGB,BFGG?FGFEECGCFC7FFGDCEBFEFCFGGGE<<5=FEE?CCFGF<<E<FFGG9,AFFCFFGEGEGFGGFGGGGGFGFGFCFGGGGGGAEGGABCGGDCFBCEGFGCFGGGGGGFGGGGDGEGFGFGGGCFE,3DC@FGGDEFGFGGG*=F9+=F<C@C<F2<<+?F)7;=$118>+:C@EGFG7:@<C5>?GDGGEFD:FF7E@AFC>CDF8A8,CFDE?867@<(F>@5?CGGECC@D3CFF9@+C89CFE<E8GEFF8@E;7EB=4++DGFE88@+FEAC,FFC@,-E@FGGFC7FGGCGFDBEF>GGGCFDGGGGGG?FGGDGGGFECCGGGGGGGGGGFGGGGFEGGCGGGFCGEF@GGGGGGGF@FFGGGGGFFGGGCCCCC
@sF 32722
TGAGGAATATTGGTCAATGGGCGAGAGCCTGAACCAGCCAAGTAGCGTGAAGGATGACTGCCCTATGGGTTGTAAACTTCTTTTATAAAGGAATAAAGTCGGGTATGCATACCCGTTTGCATGTACTTTATGAATAAGGATCGGCTAACTCCGTGACAGCAGCCGCGGTAATACGGAGGATCCGAGCGTTCTCCGGATTTATTGGGTTTAAAGGGAGCGTAGATGGATGTTTAAGTCAGTTGTGAAAGTTTGCGGCTCAACCGTAAAATTGCAGTTGATACTGGATATATTGAGTGCAGTTGAGGCAGGCGGAATTCGTGGTGTAGCGGTGAAATGCTTAGATATCACGAAGAACTCCGATTGCGAAGGCAGCCTGCTAAGCTGCAACTGACATTGAGGCTCGAAAGTGTGGGTATCAAACAGGATTAGATACCCT
+
GGGGGGFGGGGGGGGFFGGGG?CEFGGFGGFFGGFGGGGGFFGGCFFCEGGC<FGGGFFCEFFGC8FFFFFFFGGGGGGGFFFGGFFGGGGEGGGGA,5EFGCFFFGGGGGGG,>CCEGGFFGGFGGG9FFGGGGGGGGFEF>CEGGGGEDF@<<+BDFGGGGB7CGGCF:,<>@FGGEFCFFG:C5FGG#B;F<GGG:G0(8?C8C>GGGG>G?8EEGG&CCECC25AFFF@=CAC;FFFF<GCFGGE:=CFGGG?EEFBFCF<CCGF@<GGGFGFCFCGF<FEDGF,FFGFFDC,GGFEBDGGG@GGGGEDECECF?F<<>+>CFFGFFFEEGGGFCCGGFGGGF@FFAGGEGFGDA:@C@BE9GGEDFCD@9AFGFFEC,GGFGGGFGFFCCFCFF<CEGGGGGGGFECDGGGFGEGFGGFFDF,GFFBCCAB
@sF 112
TGAGGAATATTGGTCAATGGACGAGAGTCTGAACCAGCCAAGTAGCGTGCAGGATGACGGCCCTATGGGTTGTAAACTGCTTTTATAAGGGAATAAAGTGAGTCTCGTGAGACTTTTTGCATGTACCTTATGAATAAGGACCGGCTAATTCCGTGCCAGCAGCCGCGGTAATACGGAAGGTCCGGGCGTTATCCGGATTTATTGGGTTTAAAGGGAGCGTAGGCCGGAGATTAAGCGTGTTGTGAAATGTAGATGCTCAACATCTGCACTGCAGCGCGAACTGGTTTCCTTGAGTACGCACAAAGTGGGCGGAAGTCGTGGTGTCGCGGTGAAATGCTTAGATATCACGAAGAACTCCGATTGCGAAGGCAGCCTGCTAAGCTGCAACTGACATTGAGGCTCGAAAGTGTGGGTATCAAACAGGATTAGATACCCT
+
FFGGGGGGGGGGGGGGGGGGGGCGGCCGGGGGGGGGGGGGGGGGGGGGGGGGGGGGGGGGGGGFFGGGGCFGGGGGGGGGGGGGGGGGGGGGFGGGGGGGGGGFGGGGGGGGGGGGGGGGGGGGFGGGGGGGGGGGGGGGGGGGGD@GGGGGGGGGGGGGGGGGGGGG:FFFGGGGGEGGGGGGGGGDCC7FGG>818=<DGGGGF:7BF9CFF7FE1:B2?CF*A:<E>EFC=GA@5EGF@BEC=@ABFACCFC@<GGF(EF6AAFFGG+>C@8DEECC>EGFGGGGFDFE3=646FEB8EGFC8@+B8A444+BCF>,EFB88GEBCFFFEFECCEC,9AGFF7EGFGGGFB@>GGGDGGGEEF<GGGFF<GGGFGGFGGGGGGFAGFFFFGFGGGGGGGGGFEECGGGGGGFE@GGFFGGGGFGFF@DCCCCC
@sF 30278
TGGGGAATATTGCACAATGGGCGAAAGCCTGATGTAGCGACGCCGCGTGAGCGAAGAAGTATTTCGGTATGTAAAGCTCTATCAGCAGGGAAGATAATGACGGTACCTGACTAAGAAGCACCGGCTAAATACGTGCCAGCAGCCGCGGTAATACGTATGGTGCAAGCGATATCCGGATTTACTGGGTGGAAAGGGAGCGCAGGCGGTGCGGCAAGTCTGATGTGAAAGCCCGGGGCTCAACCCCGGTACTGCATTGGAAACTGTCGTACGAGGGTGTCGGAGGGGTAAGCGGAATTCCTAGTGTAGCGGTGAAATGCGTAGATATTAGGAGGAACACCAGTGGCGAAGGCGGCTTACTGGACGATAACTGACGCTGAGGCTCGAAAGCGTGGGGAGCAAACAGGATTAGATACCCT
+
@CFDGGGGGGGCFGGGGGGGCFGGGGGGGG<CFF;EEFGGBFEG@FGCGGGGGGGGGGGF<F-CFFG=FFGGGEDEFFGGGFFGGGGGFGFCGGGGGGGGGGDGFFGGGGGGGGGGGGGGGGGGGGGGGGGGFACGFF,8DEFGG**CFCE,@;F:FGFG;A:CFFC<*=<*>,<F:FEF:CFFC1/F#0?9CFC:ED4>ECEEGDD<8E;C;GB;3,<24@CGGCC?CGGGGGE6GGEFFCDGGEFFECF3<DGFD@<#-DGGGF;D=&GEFEBGGFCG@FFEGCB7FFDDE>GGFFGEE9@GFGGGGGGF@FCFCGGFGGF9GGGGFAEFCC<:8FGGGFCFF7GGGGDGGGGGFGC@GGGFGGECBFCFFFEGFGGGGEFDGDGGGGGGGFAFD<FFFFFEGGGGGGGCCCCC
@sF 114
TGAGGAATATTGGTCAATGGGCGAGAGCCTGAACCAGCCAAGTAGCGTGCAGGATGACGGCCCTATGGGTTGTAAACTGCTTTCATACGGGGATAAAGTGAGCCACGTGTGGCTTATTGCAGGTACCGTATGAATAAGGACCGGCTAACTCCGTGCCAGCAGCCGCGGTAATACGGAAGGTCCGGGCGTTATCCGGATTTATTGGGTTTAAAGGGAGCGTAGGCCGTCTGTTAAGCGTGTTGTGAAATGTCGGGGCTCAACCTGGGCATTGCAGCGCGAACTGGCAGACTTGAGTGTACAGGAAGTAGGCGGAATTCGTCGTGTAGCGGTGAAATGCTTAGATATGACGAAGAACTCCGATTGCGAAGGCAGCCTGCTGTAGTGCAACTGACGCTGAAGCTCGAAAGCGTGGGTATCGAACAGGATTAGATACCCT
+
DFGGGGGGGFGGGGGGGGGGGGGGGGGGGGGGGGGGGGGGGGGGGGGGGGGGGGGGGGEGGGGGGGGGGGGEGGFGGGGGGGGGGFFFFGGGGGGGGGGGGGGGGGGGGFGGGGGGFFGGGGGGGFGGGGGFFFCGGGGGGDCFGGGF<DGFGGGGGFGGF,><BEEGDGFFGGGGGCGGFGFFGGGGGGGGGGGG=CCGGEFFFFFC6CFFFG@FEFGFF>GCFF<>CCCF?FGFGFGG6:=CEGGGGDGGDECGFCFFGG<CFDFGCFE6GCCCBD@=+CGGGEF?8<8EDEEGGGGBD9FFFC@GFB<>>,@BE@@BFFEE=GGFGGGGCEEEFFFF<=EF@GGFFF<DFFC7DFEGGECDC<,AE@CGGGGGFFFFGGGGGFCEGGGGGGGGGEGGGDGGGGGGGGFEFEFAGGGFFFGGDE9GGEGCCCA-
@sF 35527
TGAGGAATATTGGTCAATGGACGAGAGTCTGAACCAGCCAAGTAGCGTGCAGGATGACGGCCCTATGGGTTGTAAACTGCTTTTATAGGGGGATAAAGTGTGTCACGTGTGGCATATTGCAGGTACCCTATGAATAAGGACCGGCTAATTCCGTGCCAGCAGCCGCGGTAATACGGAAGGTCCGGGCGTTATCCGGAGTTATTGGGTTTAAAGGGAGCGTAGGCCGTCTTATAAGCGTGTTGTGAAATGTCGGGGCTCAACCTGGGCATTGCAGCGCGAACTGTGAGACTTGAGTGCGCAGGAAGTAGGCGGAATTCGTCGTGTAGCGGTGAAATGCTTAGATATGACGAAGAACTCCGATTGCGAAGGCAGCCTGCTGTAGCGTAACTGACGCTGAAGCTCGAAAGCGTGGGTATCGAACAGGATTAGATACCCT
+
FGGGGGGGGGGFGGGGGGGGGGGFGGGGGGGGGGGGGGGGGGGGGGGG@GGGGGGGGGGGEFGCFGGGGGGGGGGGGGGGGF<FGGGGGGGGGGGGGGGGGGGGGGGGGGGCGGGGFGGGGGGFFBFF9FGGGGGGGGGGGGGGGGGGGGFGGGGGGGGGFFGGDEGGG@GGGGGGGGGGGGGGGEGGGGGGGGCFC#8CEGGGGGEDGGGGGGGCG@GFEFGFFG:CGGFGGGFBGGEGGGGCE9C0GGGGFEGFGGGGGGGGGGGGGGDEDDGGGF7FFGG;C,E,E3F<CFDGGGGGGFEFGGGGDGGFFE7EE@@CEF:@5FFCFAF9FGGGFFF;GGFFFF=FFFGGGGGEFGGGEGGFGGGGFF@FCGGGFFGGGDGFGGGGGECGGGGGFEGGGGGGGEGGGGGFEFGFCGGGGGFGGGGGGFFCC@CC
@sF 44126
TAGGGAATTTTCGGCAATGGGGGAAACCCTGACCGGGCAACGCCGCGTGAAGGAAGAAGTAATTCGTTATGTAAACTTCTGTCATAGAGGAAGAACGGTGGATATAGGGAATGATATCCAAGTGACGGTACTCTATAAGAAAGCCACGGCTAACTACGTGCCAGCAGCCGCGGTAATACGTAGGTGGCGAGCGTTATCCGGAATTATTGGGCGTAAAGAGGGAGCAGGCGGCACTAAGGGTCTGTGGTGAAAGATCGAAGCTTAACTTCGGTAAGGCATGGAAACCGGAGAGCTAGAGTGTGTGAGAGGATCGTGGAATTCCAGGTGTAGCGGTGAAATGCGTAGATATATGGAGGAACACCAGTGGCGAAGGCGACGATCTGGCGCATAACTGACGCTCGGTCCCGAAAGCGTGGGGAGCAAATAGGATTAGATACCCT
+
FGGGGGGGFGGGGGGGGGGGFGGGGGGGGGGGGGGG@FFGGGGGGGGFGGGGGGGGGGFGFGCFGGDGFGGGGGGGGGGGGGGGGGGGGGGGFGGGGGGGGFC9FF9FGGGFGGGGGGGGFFGGGGFGGGC,EFGGFGGGGGGGGGGGGGGGGGGGGGGGGGGGGGGGGGGG>FGGGGGGGDAF3F.FFC@CEC?3CFEF==EFCC7FGGGGE88+A=<F<DCCCEFGGGGDGCE>:F>@CGGGFFDGGE?GG?5@FCEEGCD=C7EFFGGGFG>#GFGDFEFCGFB,<F<BGFGGFF+FGGDFEFCEF8ECFGCE@CGGE<A,FFGCFF@A59GDF:GGGFFGGGGFAGEGGDFDBCFGFFCF7GGGGGEGFEEFFE@FGGGGGGGGGDEFEEFFGFGGGGGGGEFEEGGGGGGGGFEEEEFCGGCGGGGGGCGCCCCC
@sF 30028
TGGGGAATATTGGTCAATGGACGAGAGTCTGAACCAGCCAAGTAGCGTGCAGGAAGACGGCCCTATGGGTCGTAAACTGCTTTTATAGGGGGATAAAGTGTGCCACGTGTGGCATATTGCAGGTACCCTATGAATAAGGACCGGCTAATTCCGTGCCAGCAGCCGCGGTAATACGGAAGGTCCGGGCGTTATCCGGATTTATTGGGTTTAAAGGGAGCGTAGGCCGGAGATTAAGCGTGTTGTGAAATGTAGGTGCTCAACATCTGCACTGCAGCGCGAACTGGTTTCCTTGAGTACGCACAAAGTGGGCGGAATTCGTGGTGTAGCGGTGAAATGCTTAGATATCACGAAGAACTCCGATTGCGAAGGCAGCTCACTGGAGCGCAACTGACGCTGAAGCTCGAAAGTGCGGGTATCGAACAGGATTAGATACCCT
+
GCEFGFGGFGGGGGGGGGGGGGGFEECCFGGGGGFFGGGGFGFGGGEEFEFFGGGGFGGGGGGFGGGGFGGCFFEFGGGGG9<FAFGGGGGDDGCGGGFFGGGGGGGE,?A:FCGFFGFGGGGGGFGGGGGG9FFGD9FFGGEGGGGGFFGGFFFEG,<FGGGGGCF@FGGGGGGGGGDGGGC4<FG>9GGG,G??=EFG@?3BFAFEGF7EGGGF;.>/?ECGGGGGFCDF87@4FDCCF@&CE<<CGGFG8/<,GGFFFF@<FGFFGGEF:EEFC=3?BCBEG,B,,8FE<+6FGGFF9EAGGGDGGGC;@GGGGGEDEEEEBEEGGGGGEEFCEGFFFEC,,GGGGFB?8F:F7?GGGGFCGFFGGFGFEGFGGFEGGGFEF<CCGGGGGGGGFCF<FGGGGGGGGDGGGGGGGF<E@CFEA9GGFDF,CCAB
@sF 118
TGGGGAATATTGCACAATGGGGGAAACCCTGATGCAGCGACGCCGCGTGAGCGATGAAGTATTTCGGTATGTAAAGCTCTATCAGCAGGGAAGAAAATGACGGTACCTGACTAAGAAGCCCCGGCTAACTACGTGCCAGCAGCCGCGGTAATACGTAGGGGGCAAGCGTTATCCGGATTTACTGGGTGTAAAGGGAGCGTAGACGGCATGGCAAGCCAGATGTGAAAGCCCGGGGCTCAACCCCGGGACTGCATTTGGAACTGTCAGGCTAGAGTGTCGGAGAGGAAAGCGGAATTCCTAGTGTAGCGGTGAAATGCGTAGATATTAGGAGGAACACCAGTGGCGAAGGCGGCTTTCTGGACGATGACTGACGTTGAGGCTCGAAAGCGTGGGGAGCAAACAGGATTAGATACCCT
+
AFGGGGGGGGGGGGGGGGGGGGGGGGGGGGGGGEGGGGGGGDGGGGGGGGGGGFGGGF<CFFFGGFGEGGGGFGGGGGGGGFCEFFGGGGGFGGGGGGGGGGGGGCGGGGFGGGGGGGGG7CGFGGDFGGGGGGGGGGGGGDGGGGGGG>FGGGGGGGGGEGGGGFFGGGGGGGGGFGFG9=CEGGGG;FCFGG=FEGGCDDDGFE8>ECFGGGFFGFGD?CFC<B>F@C,GGGGG>GGCFGGCCGG@@F>CFFFGGFC?=GGF@9CGE,GGEF+CGGGGFFGGGGGCDGFBFGFEFA8FGGCC9F@C;@F=@::GGGGGGGFFCGGGGGGFFGGGGGGGGGGGGECGGGGGFGGGDDGGGGGGGGFGGGEGGFEFDGGFCFE@GEGGGGGGGGGGGGFFFGGFF9FGGGGCCCCC
@sF 119
TGGGGAATATTGCACAATGGGGGAAACCCTGATGCAGCGACGCCGCGTGAGCGATGAAGTATTTCGGTATGTAAAGCTCTATCAGCAGGGAAGAAAATGACGGTACCTGACTAAGAAGCCCCGGCTAACTACGTGCCAGCAGCCGCGGTAATACGTAGGGGGCAAGCGTTATCCGGATTTACTGGGTGTAAAGGGAGCGTAGACGGCATGGCAATCCAGATGTGAAAGCCCGGGGCTCAACCCCGGGACTGCATTTGGAACTGTCAGGCTAGAGTGTCGGAGAGGAGAGCGGAATTCCTAGTGTAGCGGTGAAAGGCGGAGATATTAGGAGGAACACCAGTGGCGAAGGCGGCTTTCTGGACGATGACTGACGTGGAGGCTCGAAAGCGTGGGGAGCAAACAGGATTAGATACCCT
+
<EFGGFGGGGFGGGGGGGGCFGGGGGFEFGGGGGGGGGGGGGGGCEEC:CCFEGGGGFG,C<<<EGE:?FF?EFGFGGGGGAFGGGGGFGFCEGCF=FCFFEFFGGFFGGFFGGCFDFF,BFGGGGEDDBFGGFGGGDF7EFGGGGEGGGGGGGGFGGGGGCE>EG@FG*<CGGGDGGGGGGFFACFE<>F?;CG5CCEGGDD?CE>C*@C#,F$=C7F>>82<,0+E@C*@>EDF0FG0CEBGDG<EFFB?D8<4;D9FCEDCFECG?E,CBGCFGCGGFF9GG?C=EDFC@9,@F@FEF?BEFGEFFFFC,,FC8C9,C,FGGGFGGFGFFFCCA<<FEGGDFCGEF@GFE,GCGEGGFDGFFF<F7GFFFA8GGGGGFGFEEGGGGFC<FFGGGGFFFGGGFF9GFGFCCCCC
@sF 120
TGGGGAATATTGCACAATGGAGGAAACTCTGATGCAGCGACGCCGCGTGAAGGATGAAGTATTTCGGTATGTAAACTTCTATCAGCAGGGAAGAAAATGACGGTGCCTGACTAAGAAGCCCTGGCTAACTACGTGCCAGCAGCCGCGGTAATACGTAGGGGGCAAGCGTTATCCGGATTTACTGGGTGTAAAGGGAGCGTAGACGGCACGGCAAGCCAGATGGGAAAGCCCGGGGCTCAACCCCGGGACTGGATTTGGAACTGCTGAGCTGGGGTGTCGGAGAGGCAAGTGGAATTCCTAGTGTAGCGGTGAAATGCGTAGATATTAGGAGGAACACCAGTGGCGAAGGCGGCTTGCTGGACGATGACTGACGTTGAGGCTCGAAAGCGTGGGGAGCAAACAGGATTAGATACCCT
+
BFGGGGGGGGGFGGGGGGGGGGGGGGGGGEGGGGGGGGGEFFGGGGGFCFFGFGGCF<F<FEEGGEG?@,FGGFGFGGGGG,CBFFGCFGFEGGFGGGCFGCFEGGGGGGFCDFGGGCF8FDGCDDFFGGGGGGGGG9DFGFGGEDEC+@7FFCCCFFGGGGG@F>FG*<*;,4=7*41FB@CFFF<7)6;C9998*+=C=DDC<5*?EEE:,F:B:GAF'A=C9?87>:@CFEFFE@GCEGC;EC:88*,#=:<=<C+9=,,8AD8:18++)48FEEE8FECF?4EC<9?B8CA@E:4,EEEE==,DGGGFCC7EFEEFGFE;DDGFBEF@?CCGEEGEGGGGF@,FGGGGFDGGE7EE<GDGFFCGCFCGGGGGFGGGGGGFGFGGGGGGGGGFEEBFCGGGGGGGGGFCCCCC
@sF 121
TGAGGAATATTGGTCAATGGGCGAGAGCCTGAACCAGCCAAGTAGCGTGCAGGATGACGGCCCTATGGGTTGTAAACTGCTTTTATAAGGGAATAAAGTGGGTCACGTGTGACTTTTTGCATGTACCTTATGAATAAGGACCGGCTAATTCCGTGCCAGCAGCCGCGGTAATACGGAAGGTCCAGGAGTTATCCGGATTTAGTTGGTTTAAAGGGAGCGTAGGCAGGAGATTAAGCGTGTGGTGAAAGGGAGAGGCGCAACATCTGCACTGCAGCGCGAACTGGTTTCCTTGAGTACGCACAAAGTGGGCGGAATTCGTGGTGTAGCTGTGAAGTGCTTAGATATCACGAAGAACTCCGATTGCGAAGGCAGCTCACTGGAGCGCAACTGACGCTGAAGCTCGAAAGTGCGGGTATCGAACAGGATTAGATACCCT
+
ECGGGDEFGGCCAFGAFFEE8FGGDFGFGGFGGFFFFF=E<FCF9EFCFGGGECDFFF,@FDGGGG<EFFEE,5CEFGGG9,<,A?FD<C=,4=FAE?FFE<@EF8F<FEFFG,<CFG7FG<?FFFFFGGA,BEC9FFGGCEC+B@8CF=@FG<+@DA>>DCCFC+>@<>CCGFG>ECECGFF,78**8,,,6F:CCEG,:+@,>FF7+2>2+<*;:+637;CC$;C>C;;<+05)8C8C,=7E47,,,3@B@*>3,9F@,F=7F@,>:DGEGFEF6F==D?FDF8CDDAF<8>GFGG@?8F@=?+6?8,C9+,C8B+DB?:=904,,E;C,FEFFCGGGF=<=A?GGFEAEEF7GFGGEFCB@FECGGCFG?FGGFEC=DGFE9C6EEEEGGGGGFFGGGEGFE:GGDFFCCGGGGGF@GGGGFGFGF@C<CCCC
@sF 122
TGAGGAATATTGGTCAATGGACGCAAGTCTGAACCAGCCAAGTAGCGCGCAGGATGACGGCCCTCTGGGTTGTAAACTGCTTTTAGTTGGGAATAAAGTGCACCACGTGTGGTGTTTTGTATGTACCATCAGAAAAAGGACCGGCTAATTCCGTGCCAGCAGCCGCGGTAATACGGAAGGTCCGGGCGTTATCCGGATTTATTTGGTTTACAGGGAGCGTAGGCCGGAGCTTAAGCGTGTTGTGAAATGTAGATGCTCAACATCTGAACTGCAGCGCGAACTGGTTTCCTTGAGTACGCATAAAGTGGGCGGAATTCGTGGTGTAGCGGTGAAATGCTTAGATATCACGAAGAACTCCGATGGCGAAGGCAGCTCACTGGAGCGCAACTGACGCTGAAGCTCGAAAGCGCGGGTATCGAACAGGATTAGATACCCT
+
CFFFGFFGGFCAFEFGGGFGFFGGGGGGGFFGGGGGGGFFGGGCEGGEGFGGGGGGGGGGEFC<EEFFCG7=BFGAFFGFFC<FEGFFFFGF8FEFEFGGGGGGGGDDFEF7FCFG<FDGGGGG9FFGFFDCFFF@BCD,F7:CEEGFGCF,<FFGFF<+DAC,5:C:FCC7<>FE7:FCF9,=<<CGGEEB>:CEG=CCCCGGD?CGEG:8@?C>E0C>F>;=7>E5#&1=EFF4E:CEGGGGCE9477$6/A??EFG@CFFGCC;GGF@?C6+8+,9FGGF=8EF8EA,58F@4C==,AA6,F@+?EDAGGEEC=+D=EADGFFEEE=F9GGGGFEGGGGGGGFFEFF9FC6FFC@A8C,GGGGFGGFAFFFFGGE@@++GFDFFGGGGGGGGFE:GGGGGGGGGFC+GGEFFFF@GEEAGFE,FGGGGCCCCC
@sF 36098
TGAGGAATATTGGTCAATGGACGAGAGTCTGAACCAGCCAAGTAGCGTGCAGGATGACGGCCCTATGGGTTGTAAACTGCTTTTATAAGGGAATAAAGTGAGTCTCGTGAGACTTTTTGCATGTACCTTATGAATAAGGACCGGCTAATTCCGTGCCGGCAGCCGCGGTAATACGGAAGGTCCGGGCGTTATCCGGATTTATTGGGTTTAAAGGGAGCGTAGGCCGGAGATTAAGCGCGTTGTGAAATGTAGATGCTCAACATCTGCACTGCAGCGCGAACTGGTTTCCTTGGGTACGCACAAAGTGGGCGGAATTCGTGGTGTAGCGGTGAAATGCTTAGATATCACGAAGAACTCCGATTGCGAAGGCAGCTCACTGGAGCGCAACTGACGCTGAAGCTCGAAAGTGCGGGTATCGAACAGGATTAGATACCCT
+
EFEFDFGGFGGGGGGGGGGDGGGGGGGFGGGGGGGGGGGGGG9CFGGGGGGGGGGGGFEGCFGGGGGGGGGGGGGGGGGGGGGGGGGGGGCFFFCFFGGGGGGGGGGGDGGGGGGGGGGGGGGGGGGGDGGGGGFGGGGGGFEEGCCFGGGECFGGG7FFGGGGDEGGGGC2@;>:FCEGGGGGGGEFG3GGFFGGGGG?FGC:>FGEEGGG@BECFEGGEGGGGGGGECFFCFGBFEEGGGGGGGGGGGFG,9FGGGFF9GFE<E?FFEGFEGEGFFEA8GGGGGGFGGGE>BECCG@GGGGGF@DEGGFFGFC7GGGGGGGEFFFEEGGFFC,FE<CCE8GGGFEDGGFF=FGGCGGGGCGGFCGFEEDGFGGGGGGGGGGFGGGGGGGGGFGGGGDGGGGGFGGGGEFEGGGGFFFEGGGGGGCGGFGCCCCC
@sF 124
TGGGGAATATTGCACAATGGAGGAAACTCTGATGCAGCGACGCCGCGTGAAGGATGAAGTATTTCGGTATGTAAACTTCTATCAGCAGGGAAGAAAATGACGGTACCTGACTAAGAAGCCCCGGCTAACTACGTGCCAGCAGCCGCGGTAATACGTAGGGGGCAAGCGTTATCCGGATTTACTGGGTGTAAAGGGAGCGTAGAGGGCACGGCAAGCCAGATGTGAAAGCCCGGGGCTCAACCCTGGGACTGCATTTGGAACTGCTGAGCTAGAGTGTCGGAGAGGCAAGTGGAATTCCTGGTGTAGCGGTGAAATGCGTAGATATTAGGAGGAACACCAGTGGCGAAGGCGGCTTGCTGGACGATGACTGACGTTGAGGCTCGAAAGCGTGGGGAGCAAACAGGATTAGATACCCT
+
FGFFGGGGGCFGGGGGGGGGGGGGGGGFGGGGGGG<CECFGGGCFGGGGGGGGGGG8CFC??FFGGGFDFGGGFFGGGGGGDEFGGGGGGFGGFFGGFGGGGGBFGGGGGFGDEFGG@DFGEE7F7CEGFFF7>DFGGGC<FFFGGEEFC<FGGGCGCFEGGGGEF7FG@GGFGEFGF7:F@C:CFEGCEG?BFGCE=EGDD;#6;/7B<:EFCCF8=CF,8+29,<EBE;7F:?970;BCGD98@869D5+FFE=>@39FCCCF?9FA??A5GGGCC888F>,<9GFCCFBD?ECE@D,EF>6)GGGGFE;CEC=EGFFEDGGGGGGGGGGCFGGGGGGGGGGGECGGGGGGGGGCGDGGFGGFGFGGGGGGGGGGGGGGGGGGFFEGGGGGGCGF@DGGGGGGGGGGFGCCCCC
@sF 36251
TGAGGAATATTGGTCAATGGGCGAGAGCCTGAACCAGCCAAGTAGCGTGCAGGAAGACGGCCCTATGGGTTGTAAACTGCTTTTATATGGGGATAAAGTGAGTTACGTGTAGTTTATTGCAGGTACCATATGAATAAGGACCGGCTAATTCCGTGCCAGCAGCCGCGGTAATACGGAAGGTCCAGGCGTTATCCGGATTTATTGGGTTTAAAGGGAGCGTAGGCCGCCCCTTAAGCGTGTTGTGAAATGCCGCGGCTCAACCGTGGCACTGCAGCGCGAACTGGGGGGCTTGAGTGCACGCAACGCAGGCGGAATTCGTGGTGTAGCGGTGAAATGCTTAGATATCACGAAGAACTCCGATTGCGAAGGCAGCTTGCGGGAGTGCGACTGACGCTGAAGCTCGAAGGTGCGGGTATCGAACAGGATTAGATACCCT
+
EFGGGGGGGGGGGGGGGGFGGGGGGGGGGGGGGGGGGGGGGGGGGGGGGGGGGGGGGGGGGGGGGGGGGGGEGGGGGGGGGFGFGGGGGGGGEEGGGGGGGGGGGFGGGGGGFGGGGGGGGFDFGGGG9AFCGGGFGGGGGGGGGGGGGFGGGFFGGGGGGGGGDGGGGGCEFGDFEGEGGGGGGGGGG?GGGGGGGGG@GGGGF&<FGFGG?GEGFFGDEDFFGGGGGC@@7GFDFGEGGGGFE?EFF>FGEGDG85<@DGGFFGGGGGEE@ECGFFE@ECEGGGFF=,FA0F6GEGEGGGFGGGDCFEC94,CGGFFEFGGE=GEGFFFFFGGGGGFGFECGGGFGGGGGFFCGEFFCCGGEFE9GGFGGGGGEDFGGGGGGEFFCGFFCGGGF?EGFCFFEFGGGGGFFEGGGGGGGGGGFFFGGGGGCCCCC
@sF 45574
TGAGGAATATTGGTCAATGGGCGAGAGCCTGAACCAGCCAAGTAGCGTGAAGGATGACTGCCCTATGGGTTGTAAACTTCTTTTATAAAGGAATAAAGTCGGGTATGCATACCCGTTTGCATGTACTTTATGAATAAGGATCGGCTAACTCCGTGCCAGCAGCCGCGGTAATACGGAGGATCCGAGCGTTATCCGGATTTATTGGGTTTAAAGGGAGCGTAGATGGATGTTTAAGTCAGTTGTGAAAGTTGGCGGCTCAACCGTAAAATTGCAGTTGATACTGGATATCTTGAGTGCAGTTGAGGCAGGCGGAATTCGCGGTGTAGCGGTGAAATGCTTAGATATCACGAAGAACTCCGATTGCGAAGGCAGCCTGCTAAGCTGCAACTGACATTGAGGCTCGAAAGTGTGGGTATCAAACAGGATTAGATACCCT
+
GGGGGGGGGGGGGGGGGGEFGGGGGGGGGCFGGFGGGGGFFGFGGGGGGGGGGFFGFGEFFFGGGGGGGGGGGGGGGGGG9FFGGGFGGGDGDGGGGGGFGGGGGGGGEFGGCFGFFGGFFFGGGGGGGGGGGGGDGGF<=FFGGGGGGFFGCFGGGGGGFFGG7EG>FGG7DC@CFFC@>FFEEBEGGCGGGGGG4=FC?CCFFD@:C?CCECC:BDEFFF=<ECFFGGDG@CF:@CGGGFGC?AC@CC#=:FFBGGGGGEGGGGFFGGGFDFFFFEF=FEC+,EE5FGGGDDGFGGGGGGFFGFCGGGGGFCGGGEEFE9GEFGGFF@C,<FFEFEFDACFGFFFFFGGF<FCGDFGEGGGGGFFGGGGGGGGGGGF8GGGFFFF9GFFEC,GGFGGGGGGFCGGGGGGGGGGGGFFFGGGGGGGGGGGCCCCC
@sF 26841
TGAGGAATATTGGTCAATGGACGAGAGTCTGAACCGGCCAAGTAGCGTGCAGGATGACGGCCCTATGGGTTGTAAACTGCTTTTATAAGGGAATAAAGTGAGAGTCGTGACTCTTTTTGCATGTACCTTATGAATAAGGACCGGCTAATTCCGTGCCAGCCGCCGCGGTAATACGGAAGGTCCGGGCGTTCTCCGGATTTATTGGGTTTAAAGGGAGCGTAGGCCGTCTGTTTAGCGTGTCGTGAAATGTCGGGGCTCAACCTGGGCATTGCAGCGCGAACTGGCAGACTTGAGTGCGCAGGAAGTGGGCGGAATTCGTGGTGTAGCGGTGAAATGCTTAGATATGACGAAGAACTCCGATTGCGAAGGCAGCCTGCTGTAGCGCAACTGACACTGAAGCTCGAAAGCGTGGGTATCGAACAGGATTAGATACCCT
+
FGGGGGGGGGGGGCFGGGGGGGGGGGGGGGGGGGGGGFFEEGGGGG:FGGGGGGGGGGGGGGGEFGGGGE7CCEGGGFFGGGGGFGFEE9FEF,=?EGGGGGA@FGGGGFFGF,BFGGDGGGGGDGGGFF,?FF9E9?DFF@:FEEE@DEFG8F@++@FD*<FCCCCG@:C7B;<<=CEG,B@EGGCCF4**5<:CECC690<?CF?8AF?=G=<F<>GB;C;C<E?5=F71##::><C;;GFD,CCEF:6CGGGGFFF4888:EF9@A@66+8GGGCF;@FD@9EC,3,A,*CCCEEE?@A9E:6CGFE?>7EE7C7DGGFC@<7:AEAC<AFFCGFCFFDDCFCCGEFB<DFCGGGGEFFF<FCEGEFEEDCE8ECCCGGGGGGGGGFFFGGGGF@,@,F?CC7GEF6CCEGFFGGGGGGGGDCGGFCGCCB9C
@sF 128
TGGGGAATATTGCACAATGGGGGAAACCCTGATGCAGCGACGCCGCGTGAGTGAAGGAGTATTTCGGTATGTAAAGCTCTATCAGCAGGGAAGAAAATGACGGTACCTGACTAAGAAGCCCCGGCTGACTACGTGCCAGCAGCCGCGGTAATACGTAGGGGGCAAGCGTTATCCGGATTTACTGGGTGTAAAGGGAGCGTAGACGGCAGCGCAAGTCTGAGGTGAAATCCCATGGCTTAACCATGGAACTGCTTTGGAAACTGGGCAGCTGGAGTGCAGGAGAGGTAAGCGGAATTCCTGGTGTAGCGGTGAAATGCGTAGATATTAGGAGGAACACCAGTGGCGAAGGCGGCTTACTGGACTGTAACTGACGTTGAGGCTCGAAAGCGTGGGGAGCAAACAGGATTAGATACCCT
+
DFFFGGGGGGFGGGGGGGFFG@FGGGGGGGGGGGGGGGGGGGGGGGC@CFGGGGGGGGDCEGGGGEECDFFGGGGCGGGGGGAFFGFGGGFFGE8FGGGG9FGGGGGGGGGGGGGFGGGGF7FFGGCBFGGFGGGGGGGGGGGGECEGFFGGGFGGG,=<<FEGGGGGGD@:CFGGD7@::C1<GG2<29>GG?CC=EGEGD;:;C+#/0>@FCC1:*A2CGAFFFG@7:C>3FGGGGGE9GGFFAEF@GDCGACACG=FDDE2A0,FGFGF5GFGGGGEA?;FGGFBDG<FFGGFE<D<ECGEAGEFFFFA:7EGGFF=5,GGGFGFF9<FCCEFGFGGGGF@FFEGGGFFGGGFFGGGGGGGGGGGGGFGGGGGGEGGGCGGGGGGGGEGGCGFCFGGGGGGGGGGGGGCCCCC
@sF 22652
TGAGGAATATTGGTCAATGGGCGAGAGCCTGAACCAGCCAAGTAGCGTGCAGGATGACGGCCCTAGGGGTTGTAAACTGCTTTTATAGGGGGATAAAGTGAGCTACGTGTAGCTTATTGCAGGTACCCTATGAATCAGGACCGGCTAGTTCCGTGCCGGCAGCCGGGGTAATCCGGAAGGTCCGGGCGTTATCCGGGTTTAGTGGGTTTAAAGGGAGCGTAGGCCGTTAGGTAAGCGTGTTGTGAAATGCAGTGGCTCAACCAGGGCATTGCAGCGCGAACTGGCAGACTTGAGTGCGCAGGAAGTAGGCGGAATTCGTAGTGTAGCGGTGAAATGCTTAGATATGAGGAAGAACTCCGATGGCGAAGGCAGCCTGCTGTAGCGCGACTGACGCTGAAGCTCGAAAGCGTGGGTATCGAACAGGATTAGATACCCT
+
FG<FGGGGGGGGF@FGGGGF8CFG+C:@EFGGC8FGGG<ECFFCFGGGGEGGGGGGG,CCGC@FF6EC+C+:8AF<CFFC?FFC,5CFFG@:++:?E,9?EFFGGGEEGF89,8,EE<5FFDD6EFGG96>A,53,,,83D>C+>+8,C=F@CFCEECE:*@F,4**>F:FG,FFED7*=<B<C4=5FG:C=,9<:#8):F#=8?C;,:362CF=/5,09;<EFGEC=;@(G9CC?D5>8GGFGDA;@7,,FCGGF?CFCF@,8F<,D=FGCC8+@+=BD=,GFFBC5>883*+@=46,?DFE<F>=4?,FEDAA+FB9,F<GGFGGGGGGFFCFF@9GGGGFEFDC,GF?EAF@?,B4@EBGFFFCFE@@GFCGGGGF@F@+@@,FGFC,FF9FFE7GFGGGGGGGGGGGGFE6,DFGFGGGGFGGGGFFCCCCC
@sF 33672
TGGGGAATCTTGCGCAATGGGGGGAACCCTGACGCAGCGACGCCGCGTGCGGGACGGAGGCCTTCGGGTCGTAAACCGCTTTCAGCAGGGAAGAGTCAAGACTGTACCTGCAGAAGAAGCCCCGGCTAACTACGTGCCAGCAGCCGCGGTAATACGTAGGGGGCGAGCGTTATCCGGATTCATTGGGCGTAAAGCGCGCGTAGGCGGCCCGGCAGGCCGGGGGTCGAAGCGGGGGGCTCAACCCCCCGAAGCCCCCGGACCCTCCGCGGCTTGGGTCCGGTAGGGGGGGGTGGAACACCCGGTGTAGCGGGGGAATGCGCAGATATCGGGTGGAACACCGGTGGCGAAGGCGGCCCTCTGGGCCGAGACCGACGCTGAGGCGCGAAAGCTGGGGGAGCGAACAGGATTAGATACCCT
+
FGGGGDFGGGGGGGGGGGGGGDGEGGGGGGGGGEEGGGGGGGGGGGGGGGGGGGGGEFEFGGGGGGEGGEGGF<BCFFG7FFGGGGGGGGGGGGFE?FGFGFFFFGGGGGGGGGGFGGFGCFGGGG5CFGGG6EFFCGGGGG8;E>EGGEGGGGGG6CCEEGEGGECC*88E:CFCE>CE?.7FG:CCE>E@GGCEGG5C(BEG8DDD@CCCE>E:E7GECCG$CE/E?/:EGGG83C;C6CFE/:E>;D>CDCE?C<8$*A<CCC:FFFGFCC:14>:C/<B:C@+F>>C=@EC8B@7CD,F>6)>EFFA9A::GGEE@=GDF==EGGDFFF=B@4+:GGGEGGF:FGEDGEFC8GGGGCC<8FCFCC@EFGGGGGGGFCFCGGEFGGGGGGGGGGGGGGFFGFFFGFGFE,CCCC
@sF 131
TGAGGAATATTAGTCAATGGGCGAGAGCCTGAACCAGCCAAGTAGCGTGCAGGATGACGGCCCTATGGGTTGTAAACTGCTTTTATACGGGGATAAAGTGAGCCACGTGTGGCTTTTTGCAGGTACCGTATGAATGAGGACCGGCTAATTCCGTGCCAGCAGCCGCGGTAATACGGAAGGTCCGGGCGTTATCCGGATTTATTGGGTTTAAAGGGAGCGTAGGCCGTCTGTTAAGCGTGTTGTGAAATGTCGGGGCGCAACCTGGGCATTGCAGCGCGGACTGGCAGAGGTGAGGGTGCAGGAAGTAGGCGGAAGTCGTCGTGTAGCGGTGAAATGCTTAGATATGACGAAGAACTCCGATTGCGAAGGCAGCCTGCTGTAGTGCAACTGACGCTGAAGCTCGAAAGCGTGGGTATCGAACAGGATTAGATACCCT
+
DFFGGGGGGGGGGGGGGGGGGGGGGGGGGGGGGGGGGGFFGGGGGGGEGGGGGGGGGGFCGGGGGGGGFGGGGFGGGGGGDEFGGGAEGGGEGEGFGGGGCGEFFGGGF@F@+,4,CECEA=FECGF7FGGGGGGCEFFGGEGEGGGGGGGGGGGGGDCFC@CFGGGDEGGC;>>FCFCGG9FFGGGEF@CC+CEG*5FG+3:<F<:C0?@?EF@?56E@62;C171*?'2<@+A@GGGGC@0=F,;0:F<GGEE;*A<FBFFF?FG>FFE?CCCC@=#==DF85,88,,GFDF=E6,E?8GGGE6GCGEFGC8@@C@+CF?CC>EEGGFF=?,EGGFC9FFF:GGFFFC@CEC88,4GFFEGDFGBGGGFGGGGGGGGGGGEFAFFGGGGGGGGGGGGGGGGGGGGGGGGGGGGGGGGGGGGGFEGGGGGCCCC@
@sF 34475
TGAGGAATATTGGTCAATGGGCGAGAGCCTGAACCAGCCAAGTAGCGTGCAGGATGACGGCCCTATGGGTTGTAAACTGCTTTTATAAGGGAATAAAGTGAGCCTCGTGAGGCTTTTTGCATGTACCTTATGAATAAGGACCGGCTAATTCCGTGCCAGCAGCCGCGGTAATACGGAAGGTCCGGGCGTTCCCCGGATTTATTGGGTTTAAAGGGAGCGTAGGCCGTAGATTAAGCGTGTTGTGAAATGTAGTTGCTCAATATCTGCACTGCAGCGCGAACTGGTTTCCTGGAGTGCGCACAAAGTGGGCGGAATGCGTGGTGTAGCGGTGAAATGCTTAGATATCACGAAGAACTCCGATTGCGAAGGCAGCTCACTGGAGCGCAACTGACGCTGAAGCTCGAAAGTGCGGGTATCGAACAGGATTAGATACCCT
+
EFGGGGGGFGGGG9FFFGFG8FGGGGGF@FCFFGGFGGGGFGCF9CCEEGGGGCCFGGDFGGF,EDFGGGDFFFGEFGGG9FFGD<CEEFDE<EEEFAFEEDGGGAE+BEF@D<FCFFCEEDEGFDFGGF,<FFFGGFC,FFC+B@FFGCFFCFFC<F<@<,<,+@>F:FE9=FFC7C7CGG?BE@DCG7*+5C*1>EC994C9FFGC;FGEC@CG=)3'9EE+<>)5EB@@GD=4C,6:EF;<4338@:6DCFEECF@0#<FE,<@=FCDE@CBECE@2=C=B<B+B=A,A*C4++A,B,E=,EEGGEEE@+>4++GF@DA@EAGEFC,5@,GGFFGDFGFB,6,8GFEEFF?+FBFE@GGGGGGGGGF9FFDC@GFEEEEEFCGEGGEFGGGGGDFF,FFFFDFCDGGGEDGFEDGFFCBFGGFGGF@FBCCB9
@sF 33136
TGAGGAATATTGGTCAATGGACGAGAGTCTGAACCAGCCCAGTAGCGTGCAGGATGACGGCCCTCTGGGTTGTAAACTGCTTTTATAAGGGAATAAAGTGAGTCTCGTGAGACTTTTTGAATGTACCTTATGAATAAGGACAGGCTAATTCCGTGCCAGCAGCCGCGGTAATACGGAAGGTCCGGGCGTTCTCCGGATTTATGGGGTTTAAAGGGCGCGTAGTCCGGAGATGAAGCGTGTTGTGTAATGTAGGGTCTCAACCTCTGCACTGCAGCGCGGACTGGTTTCCTTGAGTACGCACAAAGTGGGCGGAATTTGTGGTGTAGCGGTGAAATGCTTGGATATCACGAAGAACTCCGATTGCGAAGGCAGCTCACTGGAGCGCAACTGACGCTGAAGCTCGAAAGTGCGGGTATCGAACAGGATTAGATACCCT
+
E8EEFGGCFGGGGG,EEFGCF@+CFGCEFFGCCFDEF@44CFFGAFEFGGGG8FFCFC:B@CCC,C,EFGD:=EEFCFGGGAFGGAFGG9,CFFD?<ABFFFGCFEGDEFCFC,C9E9F+CEC??9F<FEF,<,@EFG9BF,8+@3DGD<,?F,<3<FCCGCFGD+@F+>:;A,D*FF:7@CCFFGGGE1*6@FFG59?$4F1#C<:*7,3<=>*#:3>995**)44+,<?886**F5F<<:@3,CB6D,8>*>>BGFDBEGBD<@8,,88+7=>>F@,D=>DD,>,8,DFAD@+B7GFC4<:EC8C7EEE>9,8CFGFGGFFC8EF<,FC,FC,C@C<,9,E8C7FFGFC,E::BB,B@:@DFFGGGGFEC,AAC,GEGGGGGGGFCCC,CFDFAGEDGFF@C@7GGGEFFFGGFCFE@CGGGGFCA<,FACCCC
@sF 134
TGAGGAATATTGGTCAATGGACGAGAGTCTGAACCAGCCAAGTAGCGTGCAGGATGACGGCCCTATGGGTTGTAAACTGCTTTTATAAGGGAATAAAGTGAGCGACGTGTCGCTTTTTGCATGTACCTTATGAATAAGGACCGGCTAATTCCGTGCCAGCAGCCGCGGTAATACGGAAGGTCCGGGCGTTATCCGGATTTCTTGGGTTTAAAGGGAGCGTAGGCCGGGGATTAAGCGTGTTGTGAAATGTAGGGGCTCAACCTCTGCACTGCAGCGCGAACTGGTTTCCTTGAGTACGCACAAAGTGGGCGGAATTCGTGGTGTAGCGGTGAAATGCTTAGATATCACGAAGAACTCCGATGGCGAAGGCAGCTCACTGGAGCGCAACTGACGCTGAAGCTCGAAAGTGCGGGTATCGAACAGGATTAGATACCCT
+
FFFGGGGGGGGGGFGGGGGFGGGGGEGFGGGGGGGGGGBDFGGGGGGGGGGGGGGGGGGGGEGG8FEEFFGGGGGGGGGGGDGFFFGGGGGGFFGFFGGGGGCFFGEG>EEFD+<FGGGGAEFBFCGGG9CFFGGGGGDGGGGC@EECFEFFGGFGGGGGFF7CECEGE::@@EEGGGEGGGGC7CDF<F8CECE>=E<<++?EF264/:7E<CC>C(5<:>E*EGFCC5>;<CD>E#FDE9FCAFGF@F08@DE8,;70<<>F;E8BFGGFGG<G>C=E+FGGGGEF=,FC0B==C=EC,EDDGC@EEFF94,B+DFGGECGGFGGGGEFC,GGGDFE@F8FEF@DFFFCEEEEEGFACF:GDF@<DFE,F9F@@FE>CFGDGGGGGGFFFF9GFF@FF@CGGGEGGEFFAGGGGGGFEGGGFGCGGGGGCC@AA
@sF 135
TGGGGAATATTGCACAATGGGGGAAACCCTGATGCAGCGACGCCGCGTGAAGGAAGAAGTATCTCGGTATGTAAACTTCTATCAGCAGGGAAGATAGTGACGGTACCTGACTAAGAAGCCCCGGCTAACTACGTGCCAGCAGCCGCGGTAATACGTAGGGGGCAAGCGTTATCCGGATTTACTGGGTGTAAAGGGAGCGTAGACGGTGTGGCAAGTCTGATGTGAAAGGCATGGGCTCAACCTGTGGACTGGATTGGAAACTGTCATACTTGAGTGCCGGGGGGGTAAGCGGAATGCCGAGGGTAGCGGTGAAGTGCGTAGATATTAGGAGGAACACCAGTGGCGAAGGCGGCTTACTGGACGGTAACTGACGTTGAGGCTCGAAAGCGTGGGGAGCAAACAGGATTAGATACCCT
+
DEFFGGGGGGFFGGGGGGFFFEEGGFGEFFGGCF9FDGGGFEFGGGE@7FGGGGGGGGG<FCFAAFFFFGFGGGGGGGGFFCFGGGGGGGGGCFCE<F9FGGGGGEE@EFGGGGGGGGF=DFGGEE7=FCFGEF@DEGDFGGGGGGGC5<FGFGGGCF>FGED@@FFFE7BFGFD>CECFF9,,:<FG799<FGG>75CCGD5+;?*2CGGGGGGFG39F@ACC@,<?5E:>*;E4@FG#;E,@.@CEFCC+FFC.E7<+CDCC7@>CGF/@5GGG?GGGGF?EDE?EF=<CE8=8@4+<:ACC=GDGGFEDC@@>EEE9FGF=<FFF:5,BCCC,FFB@,DGFFF7GGGGFF,GGGGGGGGGGGGF@BCEGGGFE@FBFGGGFECEDGGEFFGGGGGGGGGGGFCGDE@F@CC@8
@sF 136
CGAGGAATATTGGTCAATGGGCGAGAGCCTGAACCAGCCAAGTAGCGTGCAGGATGACGGCCCTATGGGTTGTAAACTGCTTTTATATGGGGATAAAGTGAGCTACGTGTAGTTTATTGCAGGTACCATATGAATAAGGACCGGCTAATTCCGTGCCAGCAGCCGCGGTAATACGGAAGGTCCAGGCGTTATCCGGATTTATTGGGTTTAAAGGGAGCGTCGGCCGACACTTAAGCGTGTTGTGAAATGCCGCGGCTCAACCGTGGCACTGCAGCGCGAACTGGGGGGCTTGAGTGCACGCAACGCAGGCGGAATTCGTGGTGTAGCGGTGAAATGCTTAGATATCAGGAAGAACTCCGATTGCGAAGGCAGCTTGCGGGAGTGCGACTGACGCTGAAGCTCGAAGGTGCGGGTATCGAACAGGATTAGATACCCT
+
CFGFGGFGDGGGGGGGGGGEEDGGCFGGGGGGGGGGDG@GGFFFFGGGGGGGFGCGD<FEEFEGG8<<CFGC@?FCFG<=CEGGGF9EFGFGDEGGGG<9FFDFGGG<EFGG<EDFGFFG9F@FEEGFFFGGGGG,?FEDGGGEGCCAFFDF?F7:CF7CCDDC>*>3FFF;FFCE::>CGCFGGF=E<FEG,>4:E=<<237?FFGD:C:++?<.*(<<((*1<5*7*:<9:CF2C);;CC>5@<<7*4573<?9EGF=*;CCF;8F:B@*55+763#C#E@>F<B,=,A8*F6FA83+4+@@E=+BB@<=BDEEE<>9A,66FFC9DEEEA<?GEFFFE;EFECF<FE<<8FEECDGEFCDCCFEBFC@FCC7GGGGGGGEDGFCCCGFDGFCFFDGEFGGFEGGDGGGGEFFCEFFBEGGGFGFFGGEACCCC
@sF 46273
TGAGGAATATTGGTCAATGGACGCAAGTCTGAACCAGCCAAGTAGCGTGCAGGACGACGGCCCTCTGGGTTGTAAACTGCTTTTAGTTGGGAATAAAGTGCACCACGTGTAGTGTTTTGTATGTACCATCAGAAAAAGGACCGGCTAATTCCGTGCCAGCAGCCGCGGTAATACGGAAGGTCCAGGCGTTATCCGGATTTATTGGGTTTAAAGGGAGCGCAGGCGGACCTTTAAGTCAGCTGTGAAATACGGCGGCTCAACCGTCGAACTGCAGTTGATACTGGAGGTCTTGAGGGCACACAGGGAGACTGGAAGTCATGGTGTAGCGGTGAAATGCTCAGATATCATGAAGAACCCCAATCGCGAAGGCAGGTATCCGGGGTGCAACTGACGCTGAGGCTCGAAAGTGCGGGTATCGAACAGGATTAGATACCCT
+
FFGGGGGGGGGGGGGGGGGCGGGGGGGGGAFCFGGGGGFAFFGGGGGGGGGGGGGDGGFEGGGGGGGGGGGGGEFFGGGGGCGGGFECFFDFG?CFGDGGGGGGGGGFGEGGGGGGGGGGGGGAEFGGGFGGGGFFFDDFGGGGGFG<FDFGGGGECFGGGGGGCCGDE7FFGGGDGEEGGGFFFGGF@@:C@FECCG;G?8??FFGGG?CF@CEFED<DDCE3E5:DGGGGFGFFF4;88ED@<<:=>CEDGFDB@?@@C>8CCFGFCFF@A84GFFECFGFA8F>F,EA6*<,C8E8E=6,B<,,E?FAEC,>EGFFFGFGGFGGFGGFDDEEE=FEEB;FFFGGGGGGFGCGGGFFF7C7FEEEGGGFGFGEFEDGGGFGGFGGGGGGGGGGGGGGGGGGGGGGGGGGGGFGGGGGFFGGGGGGGGGGCCCCC
@sF 20852
TGAGGAATATTGGTCAATGGGCGAGAGCCTGAACCAGCCAAGTAGCGTGCAGGGTGACGGCCCTATGGGTTGTAAACTGCTTTTATAAGGGAATAAAGTGAGTCTCGTGAGACTTTTTGCATGTACCTTATGAATAAGGACCGGCTAATTCCGTGCCAGCAGCCGCGGTAATACGGAAGGTCCGGGCGTTATCCGGATTTATTGGGTTTAAAGGGAGCGTAGGCCGGAGATTAAGCGTGTTGTGAAATGTAGACGCTCAACGTCTGCACTGCAGCGCGAACTGGTTTCCTTGAGTACGCACAAAGTGGGCGGAATTCGTGGTGTAGCGGTGAGATGCTTAGATATCACGAAGAACTCCGATTGCGAAGGCAGCTCACTGGAGCGCAACTGACGCTGAAGCTCGAAAGTGCGGGTATCGAACAGGATTAGATACCCT
+
FFGGGFGGGGGGGGGGGGGGFGGGCGGGGGGGGGGGFCFFEF@FFGEFGGGGGDFEFFFFGGCGGFGGGGC@CEGGGGGGGGGGGGGGGGGEFGCFGGGCFGGGGGGGGGGGGGGCFGGGGGGGGGGGCFGGGGGFGG9,ADFFGGGGFGGGGGGGCCFGGFGGCE::FGDF@F@CGG7:FGCCFGEF+:EFCF>C=E7CCC=FFEF/<CFCCFGFGFGG/C?4@?G>GGGF?GGDGCA:GFFFACFF9C;DD,0>CEEDGGGFFFGFGDF)>F:CEE=D@2FA=DA>9F9GAFCFEF4,,9GGDGGGGFFE>8>+EDBBGFEEFECA9ECC,FFE9EC,9GFFFC6FFA9?GGGGGGF7EDGFFDFGGFGGGGGFGGGGEGGGGDGGGGGGFEFFE@FF8GGGGFF@GGGFGEFGGGGGGGGGGFGGGGFC@CCC
@sF 43862
TGGGGAATATTGCACAATGGGGGAAACCCTGATGCAGCGACGCCGCGTGAGCGATGAAGTATTTCGGTATGTAAAGCTCTATCAGCAGGGAAGAAAATGACGGTACCTGACTAAGAAGCCCCGGCTAACTACGTGCCAGCAGCCGCGGTAATACGTAGGGGGCAAGCGTTATCCGGATTTACTGGGTGTAAAGGGAGCGTAGACGGCATGGCAAGCCAGATGTGAAAGCCCGGGGCTCAACCCCGGGACTGCATTTGGAACTGTCAGGCTAGAGTGTCGGAGAGGAAAGCGGAATTCCTAGTGTAGCGGTGAAATGCGTAGATATTAGGAGGAACACCAGTGGCGAAGGCGGCTTTCTGGACGATGACTGACGTTGAGGCTCGAAAGCGTGGGGAGCAAACAGGATTAGATACCCT
+
FFGGEEGGGGGGGGGGGGG8FEFFGGGGGCFGGGGGGGDEGGGGCGGEEGGGG>8CGGGFGFGCFAFFFGGGGGGGGFGGGGGGGGGGGGGGGFGGGGGGGGGGGGGGGGGGFGGFGGGGGDFGG:FFFF>FGGGGGGGGEFFGCGDD::FC@FGGFGGGGGGG@CGD:F7EFGGGGDDGGGGFFFGG><FDDEG>EGEGGGGFCCCGFFEGC9@FCCFF?FCGGFCCEF8F?EFD?:CEGGDGGGG2F>CFFDFFGGGGDGGGGGGFC,CFDGEEDGGGFF-EFFF?GGFEE8GE8CFCGGGG@F=,EGGFCCCGGFC9GGFDFGFFFECGGFFEEF@EGGGGF:FGFCGGGGDFF7GGFFGGFDEGGGGGGGGF@GGFGGCGGGGGGGGGGGGGGFFEE9GGGGGGGGGCCCCC
@sF 25544
TGAGGAATATTGGTCAATGGACGAGAGTCTGAACCAGCCAAGTAGCGTGAAGGATGAAGGTCCTACGGATTGTAAACTTCTTTTATAAGGGAATAAACCCTCCCACGTGTGGGAGCTTGTCTGTACCTTATGAATAAGCATCGGCTAACTCCGTGCCAGCAGCCGCGGTAATACGGAGGATGCGAGCGTTATCCGGAGTTATTGGGTTTAAAGGGGGCGCAGACGGGTCGTTAAGTCAGCTGTGAAAGTTTGGGGCTCAACCTTAAAATTGCAGTTGATACTGGCGTCCTTGAGTGCGGTTGAGGTGTGCGGAATTCGTGGTGTAGCGGTGAAATGCTTAGATATCACGAAGAACTCCGATTGCGAAGGCTGCACACTAATCCGTAACTGACGTTCATGCTCGAAAGTGTGGGTATCAAACAGGATTAGATACCCT
+
CGFGGFFGGGGGGGGGGGFECFGGGGGFGFGGGGGGFFGGGGFGGGGGGGGGGGGF@FFGGGGGGFGGGGCFGFGCFGGGCGGGFGGGDGFGGGGGGG?FGGDGGGGGCEGGGFGGFGFG<FCF9?FGFGGFDGFGGGGGGGGGGGDGGBGGGGGGGGGG8>DG>CF:FGGCFGGGEED>F.EGGGGGEEECGGGG9#FFGGGGGGCF@FBGGFF>EBGG>>GGGGG9CGGG;;@CE?FFCACFE=@@:+CEFFD@,<CFEAECF<AF9FF?GGF@DECFCDFCCF=FGGGGEFEGEFEF8F8GFDGEGFFFDFCGGGFFFBB@5CFA@EC9ECGGCFGGEFEEEGGGGGGFDB+FDFGGGGGGGFGGGGGGFFFGGGGCGGGGGGEGFFCGGGGGFGGFGGGGFFEEGCGGGGFGGGGFFGGFGGGGGGGCCCCC
@sF 36570
TGAGGAATATTGGTCAATGGACGAGAGTCTGAACCAGCCAAGTAGCGTGAAGGATGAAGGTCCTACGGATTGTAAACTTCTTTTATAAGGGAATAAACCCTCCCACGTGTGGGAGCTTGTATGTACCTTATGAATAAGCATCGGCTAACTCCGTGCCAGCAGCCGCGGTAATACGGAGGATGCGAGCGTTATCCGGATTTACTGGGTGTAAAGGGAGCGTAGACGGCTGTGTAAGTCTGAAGTGAAAGCCCGGGGCTCAACCCCGGGACTGCTTTGGAAACTAGGCAGCGAGAGTGTCGGAGAGGTAAGTGGAATTCCCAGTGTAGCGGTGAAATGCGTAGATATTGGGAGGAACACCAGTGGCGAAGGCGGCTTACTGGACGATGACTGACGTTGAGGCTCGAAAGCGTGGGGAGCAAACAGGATTAGATACCCT
+
EFFFGGCGGGGGGGFGGGGGGGGGGFGFGGGGFFGGFGGCGDFEGGGGGGGGFF@CF@EFEFGGCEF7BFFGGGCCFGGGGGGGGGGGGCFG8<FFGF4?,B:FGF7FGGGGGFCEFDFF@FFGGGGGGGGGGGAFGGGGDFCGFGGGFGGGGGFGGGC7FAFDCEGEG7FGGG7>C7CFFFGG@:EGGG::C>@DGGG@GE=FGGFEF72<5?<CEFG<>E=C=78DGECEFCFF;FD;F@FGFD4?9CC=ECGGGGGFFF:5:FGGCFE?BAFA)CFEDE=,CF:>=,9FDF>+@EFA4,5<EEB9FFFGGGC@BEFBGGFB5CCA9BGDGGEF=GGGGDFFDFB,FEEB6EC,CFGGF@FDGFCEGGCGGGFGGGGFGFCGGFFGGC8GE@FGFC,FD7F@GGGGGGGGEF9GFEGCGGGGFFGGFFGCCCCC
@sF 142
TGAGGAATATTGGTCAATGGACGAGAGTCTGAACCAGCCAAGTAGCGTGCAGGAAGACGGCCCTATGGGTTGTAAACTGCTTTTATAGGGGGATAAAGTGTGCCACGTGTGGCATATTGCAGGCACCCTATGAATAAGGAACGGCTAATTCCGTGCCAGCAGCCGCGGTAATACGGAAGGTCCGGGCGTTATCCGGATTTATTGGGTTTAAAGGGAGCGTAGGCCGCCTTATAAGCGTGTTGTGAAAGTTCGGGGCTCAACCTGGGCCTTGCAGCGCGAACTGTGAGACTTGAGTGCGCAGGAAGTAGGCGGAGTTCGTCGTGTAGCGGTGAAATGCTTAGATATGACGAAGAACTCCGATTGCGAAGGCAGCCTGCTGTAGCGCAACTGACGCTGAAGCTCGAAAGCGTGGGTATCGAACAGGATTAGATACCCT
+
DFFGGCFGGFFGFGGGGGFGGGGGGGGEFGGFGG@CGGGGGCFEFGECCGGEGGGGGGCFGGFGFGGGGGGGFCFFGGGGGCFFCFGGGGGGG+EEGGGDFFGAFGGGFFGGGGGGGGAFFFFEGGDG<EF9FFGGGGGF,AFGEGGGDFDCFFCCFFCEC@DF@6CBCC:@@;DCEFGGGF9<BFD:CB7>FEF>CCEF@F0CFFG/B?CBC?18E01>BF*CCFFCE92<C<F<6<F>@A>CC#D26C<GGFFD1@F8C;@;G>#,FDFA>8$EE=;:FEFD@<>@FD=8=>+86,,ACA=FA++DEC<>9+CCGGGE=:C@)BCEDFC49EEDDE<C5,FFFGGGF9CF<:EGFDFF:FDDGFEFCDFFDFGFEFCB7GGGFGFEECFEDEEEDGFE8>GFGGGGGGGGGGGGGGFFGGGGGGGGGGGCCCCC
@sF 37694
TGGGGAATATTGCACAATGGGCGAAAGCCTGATGCAGCGACGCCGCGTGAGTGAAGAAGTATTTCGGTATGTAAAGCTCTATCAGCAGGGAAGAAAATGACGGTACCTGACTAAGAAGCCCCGGCTAACTACGTGCCAGCAGCCGCGGTAATACGTAGGGGGCAAGCGTTATCCGGATTTACTGGGTGTAAAGGGAGCGTAGACGGTAAAGCAAGTCTGAAGTGAAAGTCCGGGGCTCAACCCCGGGACTGCTTTGGAAACTGTTTAACTAGAGGGCTGGAGAGGTAAGCGGAATTCCTAGTGTAGCGGGGAAATGCGTAGATATTAGGAGGAACACCAGTGGCGAAGGCGGCTTACTGGGCAGTAACTGACGTTGAGGCTCGAAAGCGTGGGGAGCAAGCAGGATTAGATACCCT
+
FFFGGEGFGFGGGGGGGGGFGGGGGGGGGGDFGFGGGGCEGGGGGGG>FGGGGGGGGGFFCFFGGEEFGGGGGFGFGGGGGGGGGGGFGGFGGGGGGGGGGGGGGGGGGGGFGGGGGGGFFGGGGDGGGGGGGGGGGGFGGGGG:FGG@FEGGGGGGDCC@EEGGFFGGGGGG?GEEGGGGGGGGGFGG6GFGG@GD7EFEGGGGGG=EGGGGGCG?FGF@<<FGGG?CGGGGEED?FGGGGGEDFEFGGFGCFGED;<C?F<FGGGGGGGF:ECGGGGGGFEGGGDEDFC,,GFE=CA,FCEB5DCAC,<E7F=77FE=D@,EFFCEF<<B,EFEFGGFFF>BFF:GEFCE9GGF?FE@GGCGGFFFC@,BC8FFEEGFEEFEEGGGEGEFFEECGGGGGGGGGGGGGGGCCCCC
@sF 22433
TGGGGAATATTGCACAATGGGGGAAACCCTGATGCAGCGACGCCGCGTGGAGGAGGAGGGTCTTCGGATTGTAAACTCCTGTTGTTGAGGAAGATAATGACGGTACTCAACAAGGAAGTGACGGCTAACTACGTGCCAGCAGCCGCGGTAAGACGTAGGTCACAAGCGTTGTCCGGAATTACTGGGTGTAAAGGGAGCGCAGGCGGGGAGACAAGTTGGAAGTGAAATCTATGGGCTCAACCCATAAACTGCTTTCAAAACTGTTTTTCTTGAGTAGTGCAGAGGTAGGCGGAATTCCCGGTGTAGCGGTGGAATGCGTGGAGATCGGGAGGAACACCAGTGGCGAAGGCGGCCTACTGGGCACCAACTGACGCTGAGGCTCGAAAGTGTGGGTAGCAAACAGGATTAGATACCCT
+
FGGGGGGGGGFGGGGGGGGE@EGGGGGGG8BFGGGGGGFFGGGGDEGFFGGGGGGGDFCECF9FGGGGGGEFFBEFGFGGGFGGGGFGGGFGGGFFGCFGGGGGGGFGGGGFGGGGGFGDGGGGGDGGGCGFGGGGGGGGGFFGGGGGEFGCGCC*DCFGACF#7BC5=FFEFGGGGGGGGG$GFFFEFGGGEGD>EEC:FCECCCGGCBCC<@89GGGGEFCGGGGGGFFGFDD>GGGGGGFDCEFGFGGGGFFDEFCFFF@FFAFCGFG?FGGFGFFF@A,EGGEDGGGFFE=7GFFF<<GGDFCGGGGGEGGF8CE=98=FDGF=C,FECEFGGGGGGGEDGFEGGGGFCADGECBBGGGGFFGGGGFGGGGFGGGFGEGGGGGGGGGGGGGGGDFGFGGGGGFGFEGCCCCC
@sF 22966
TGAGGAATATTGGTCAATGGGCGAGAGCCTGAACCAGCCAAGTAGCGTGAAGGATGACTGCCCTATGGGTTGTAAACTTCTTTTATAAAGGAATAAAGTCGGGTATGCATACCCGTTTGCATGTACTTTATGAATAAGGATCGGCTAACTCCGTGCCAGCAGCCGCGGTAATACGGAGGATCCGAGCGTTATCCGGATTTATTGGGTTTAAAGGGAGCGTAGATGGATGTTTAAGTCAGTTGTGAAAGTTTGCGGCTCAACCGTAAAATTGCAGTTGATACTGGATATTTTGAGTGCAGTTGAGGCAGGCGGAATTCGTGGTGTAGCGGTGAAATGCTTAGATATCACGAAGAACTCCGATTGCGAAGGCAGCCTGCTAAGCTGCAACTGACATTGAGGCTCGAAAGTGTGGGTATCAAACAGGATTAGATACCCT
+
FGGGGGGGGGGGGGGGGGGGGGGGGGGGGGGGGGGGGGGGFGGGGGGGEGGGGGGGGGFGGGGGGGGGGFGGGGGFGGGGGGGGGGGGGGAFFGFGGGGGGGDGGGGGGGGGGFGGFGGGGGGGFGFGGGGGGGGGDGGGFGGDECFGFFGGGFGGGGGGGGGGGEGGGGGGFGFGGDDFGGGGCFGGGGGGGGGGG4F,CFFFGGCFGFFD9FCFGFGC07BEFC77C:GG<ECF,7FDFG6>C,A@=7CF7CEBBFFBEEEGFGGGGAGGGGDFA,42B;<C9F:,,C<E+?AE?FDCFFF=,6ECGGGF:,F+GGGGGDGE=7?,A?C,CCF@,C<EAEFEE<E7FFF@@B7CCGF@@,7FFC,GGFGGGGGGFGCFCGGGGGGEFCC@6AC;,GGFFFFFFCGEGFGFECGGGGFCGEEF9FCCFEGCCCCC
@sF 40503
TGAGGAATATTGGTCAATGGGCGCAGGCCTGAACCAGCCAAGTAGCGTGAAGGATGACTGCCCTATGGGTTGTAAACTTCTTTTATAAAGGAATAAAGTCGGGTATGTATACCCGTTTGCATGTACTTTATGAATAAGGATCGGCTAACTCCGTGCCAGCAGCCGCGGTAATACGGAGGATCCGAGCGTTATCCGGATTTATTGGGTTTAAAGGGAGCGTAGATGGATGTTTAAGTCAGTTGTGAAAGTTTGCGGCTCAACCGTAAAATTGCAGTTGATACTGGATATCTTGAGTACAGTTGAGGCAGGCGGAATTCGTGGTGTAGCGGTGAAATGCTTAGACATCACGAAGAACTCCGATTGCGAAGGCAGCCTGCTAAGCTGCAACTGACATTGAGGCTCGAAAGTGTGGGTATCAAACAGGATTAGATACCCT
+
EFCFGGGGGEFGGGGGGGGCGGGGG77FGFGGGGGGGGFCFGGGGGGCGDFFGGGGFGGGGGGGGGGFFFGGGG9FCEGGFEFGGCFGGGGGGGFAFGFGGGGGGGGGGGGGFGGGGGGGGGGGGGGGGGFDFFFGGG?F<EF+C:CEFDGGGGGGGDFGGGG8FEGGDGGGGGDGGGGGGGGGCE>CG7FGGGGDGCFFEGFGCFFCEGGGGD:>EFEF::@9C4*<EFGGCCCAGDFE?=7EFFG?DC+FCGGF7@;GGG58GGGFA@C8DGECC,FDFGDFEC<GEFFAFF>B@,,F8CCFGFFBEGFFFDGGGGGGGFEDFGGFDBFAAGGFFFGGFDEFFGFFB9GFEFB:FCGGGFGGGFGGGGDGFDFC,F<,GGGFGGGGGFFEFFEF8GGGGGGFGGGGGGFGGGGGGFCFGFGFGGGGFGGCCCCC
@sF 28808
TGGGGAATATTGCACAATGGGGGAAACCCTGATGCAGCGACGCCGCGTGAGCGATGAAGTATTTCGGTATGTAAAGCTCTATCAGCAGGGGAGAAAATGACGGTACCTGACTAAGAAGCCCCGGCTAACTACGTGCCAGCAGCCGCGGTAATACGTAGGGGGCAAGCGTTATCCGGATTTACTGGGTGTAAAGGGAGCGTAGACGGCATGGCAAGCCAGATGTGAAAGCCCGGGGCTCAACCCCGGGACTGCATTTGGAACTGTCAGGCTAGAGTGTCGGAGAGGAAAGCGGAATTCCTAGTGTAGCGGTGAAATGCGTAGATATTAGGAGGAACACCAGTGGCGAAGGCGGCTTTCTGGACGATGACTGACGTTGAGGCTCGAAAGCGTGGGGAGCAAACAGGATTAGATACCCT
+
FGGFGGGGGGGGGGGGGGGCGGDGGGGGGGGGGGGGGGGGGGGGGGGCGGGGGGGGGGGFFDF9FGGGGGGGGGGGFGGGGGGGGGAFGGGCGGGGGGGGGGGGGGGGGGGGGGGGGGGGGGGGGE7FGGGGGGGGGGGGGGGGDGGGGGGGGGGGG>GG>FFBFGGGG@GGGFGGGE4GGGGGGG=G5<<<CGGG@EEGGGGGFG5EEGFFGFGFGCCFFFFGCFGFGGFGGDGGFGFFGGGGEFGFFGFCDC59FF=EGD<8FDGGEEAF9F6GGGGGGGFEG8B+>GFEEFE,EC8DFFGGBGGFF9EA,CEGGFDFGGGGFGGGEFFE7FDFEEFGGGEGFCCFGGGGGGGGGGGGGGGGGGGGGGFGGGGGGGGGGGGGGGGGGGGGGGEGGGGGGGGGGGGCF@GCCCCC
@sF 148
TGAGGAATATTGGTCAATGGACGAGAGTCTGAACCAGCCAAGTAGCGTGCAGGATGACGGCCCTATGGGTTGTAAACCGCTTTTATAAGGGAATAAAGTGAGTCTCGTGAGACTTTTTGCATGTACCTTATGAATAAGGACCGGCTAATTCCGTGCCAGCAGCCGCGGTAATACGGAAGGTCCGGGCGTTATCCGGATTTATTGGGTTTAAAGGGAGCGTAGGCCGGAGATTAAGCGTGTTGTGAAATGTAGACGCTCAACGTCTGCACTGAAGCGCGAACTGGTTTCCTTGAGTACGCACAAAGTGGGCGGAATGCGTGGTGTAGCGGTGAAATGCTTAGAGATCACGAAGAACTCCGATTGCGAAGGCAGCTCACTGGAGCGCAACTGACGCTGAAGCTCGAAAGTGCGGGTATCGAACAGGATTAGATACCCT
+
@FGGGFFGGFGGGGGGGFE8FFEGGGGFGGFGFGGGGGGFGGGGGGDGGGGGGGGFGFG7CFGGGEFFGGGGCFGGGGDGGGGGGGGGFFF,AFFFFFGGGGFGGCFGGGGFFGGFFGECGGGGGFFGGGGGGFGGGGGGGGGGGGCFGG9FGGGGGGGGGGGFGEGGGCGGFFGGGGGDGG@FEG5CGDGFFCF>EG7FF:CFCGCGEC<CBC/.B98'1C>FF>G>C:=:CFF<E<GG<GFGGCCFAF=D=C*9:GG=CCC;FEFGG?@$F:>F6@=69DDDF@FF=6FFD@+?CF@:6<EFEC7GGFE96+@+8B>FCC>GAF,EAFFECEC=,5:,EC9@DGGFEBEEEF7DEFFCGGFFFCGGGGGF<ADF@D=FEGGGFFFBDEFGGDFEFGGFDEFCDFF@GGFGGGGGGGDGGGGGGFGGF8D@CC@C
@sF 40930
TGAGGAATATTGGTCAATGGGCGAGAGCCTGAACCAGCCAAGTAGCGTGCAGGATGACGGCCCTATGGGTTGTAAACTGCTTTTATAAGGGAATAAAGTGAGTCTCGTGAGACTTTTTGCATGTACCTTATGAATAAGGACCGGCTAATTCCGTGCCAGCAGCCGCGGTAATACGGAAGGTCCGGGCGTTATCCGGCTTTATTGGGTTTAAAGGGAGCGTAGGCCGGAGATTAAGCGTGTTGTGAAATGTAGATGCTCAACATCTGCACTGCAGCGCGAACTGGTTTCCTTGAGTACGCACAAAGTGGGCGGAATTCGTGGTATAGCGGTGAAATGCTTGGATATCACGAAGAACTCCGATTGCGAAGGCAGCTCACGGGAGCGCAACTGACGCTGAAGCTCGAAAGTGCGGGTATCGAACAGGATTAGATACCCT
+
EGGGGGGGGGGAFFGFFGGGGGGGGGGGFFGGGGGGGGGGGGFGGGE@EGGGGGGGGFFGG7FFGCAFFGGGGGGGGGGGGGGGGGGGGGAEFCGGGGFGGGFFAFGGGGGGFGGGGGGGGGGGGGGGGFFGGGGGGGGGFG@FGGGGEFGGGGGGGGGGGGGEGGGGGCGGGGGGG7*>FFGGGGGGGGG7EFGE*EF3FGGGGFBCCA<BF:C9E/GE@=*5<;85EG?CGCGBCEEFFFGGGGGFE:9FFGGGCCED,BAFFCFGGGGDGF6:@>=EBFF<GFGF9A89*+CB+<,<FGGGGGGGCB@,+DGGGGFFF9DGA>7F<GFF9EEE@5<,,9?8GGFGGGFGFF@DGFGGFCGGGGGGGGGGEGFFDGGGEGEGDGGCFB,GGGGGGEGFFCGDGGGGGGGGEGGFGGFEFAGGGFGGGGGCCCB@
@sF 150
TGGGGAATATTGCACAATGGAGGAAACTCTGATGCAGCGACGCCGCGTGAAGGATGAAGTATTTCGGTATGTAAACTTCTATCAGCAGGGAAGAAAGTGACGGTACCTAAATAAGAAGCCCCGGCTAACTACGTGCCAGCAGCCGCGGTAATACGTAGGGGGCAAGCGTTATCCGGAATTACTGGGGGTAAAGCGAGCATAGGCGGGACGCCAAACCAGATGTGAAAGCACGAGGCTTAACCTCGTGGAGTGCATTTCGAACTGGCGAGCTAGAGTACAGGAAAGGAAAGCAGAATTCCTAGTGTAGCGGTGAAATGCGTAGATATTAGGAAGAACACCAGTGGCGAAGGCGGCTTTCTGGACTGAAACTGACGCTGAGGCTCGAAAGCGTGGGGAGCAAACAGGATTAGATACCCT
+
CF@FECGGFCF9<FGF8EFEDFFFFFG9EFFFFEGGGGEC@+@@FFFF7BC<DF9FFEF96CFF9FCBCC@CEGGFFFCGEF?FFGGGGFDGG,AABD9A<7FGFEGGGGCGFGFAA,,4?+C7@CEGG,?>==,+:EDDF<<FCE>GF7<A@3*<@>F@>*>**;B<:BEC,?*<:F*?,97<6<#C<5F;9$4<EC<CC:,<C8#?>85@C>,02AD@9ADGF@E?65FD,/A;D939+FBCDD6653ECFFB>3+@CDGCGFC?,<=9<AFGGFFE=54,9,C,F<,4CED89E>:9,EA++):CE=@EC,::=FEE@9FFFFECAFFCFF@@:,EDEGCEAAB7GGDGGGFAF8GGFGF<FF9FGEE@@@<FGGDGGGGGGEEECFCFGGFEEGGGFGGGFFC,GGFECCC@C
@sF 33862
TGGGGAATATTGCACAATGGAGGAAACTCTGATGCAGCGACGCCGCGTGAAGGATGAAGGATTTCGGTATGTAAACTTCTATCAGCAGGGAAGAAAATGACGGTACCTGACTAAGAAGCCCCGTCTAACTACGTGCCCGCAGCCGCGGTAATACGTAGGGGGCCAGCGTTGTCCGGATTTACTGGGTGTAAGCGGAGCGTAGACGGCACGGGAAGCCAGATGTGAAAGCCCGGGGCTCAACCCCGGGACTGCATTTGGAACTGCTGAGCGAGAGGGTCGGAGAGGCAAGTGGAATTCCTAGTGTAGCGGTGAAATGCGGAGAGATTAGGAGGAACACCAGTGGCGAGGGCGGCTTGCTGGACGATGACTGACGTTGAGGCTCGAAAGCGTGGGTAGCAAACAGGATTAGATACCCT
+
FG,CCFCGGGFGGGG<FFFGGGECGGFGGGGGGGFGGGFGGGD+@BF@FFGGGFFEFFF,CFDAECGC=DC<F<FAFCFFGDA?F,:=BF<EGC8BE?ECGGG?FGFFEFFE<FGFGGG,A:C8+BB<FBA<=FGGG3@EDC@@>><C@*@;CGG<>FG:7<F*4;*=6<CB,<*4*<:C2FFFFG0<F:,?+=<:5CCG=8;CC<CCC>>#:3629C<CBF:F-,A>B<?8:CC>07A@807>2:ED3D<27%<7<CC:(F<C7C&G=3>DDB=>++EB,?;E<9,<C;DC8EC9,,EFGGGEA@@??EC5?:=EE<9;F=,C6,?GFGFFCCACFGGGECFFFB7GDEFFA8CGGEGFF<EC@EGGEFCEFDCFCFECFGGFCDEFF;C6C,DFC<F<DFBEFC9GGEFCCC@-
@sF 152
TGAGGAATATTGGTCAATGGACGAGAGTCTGAACCAGCCAAGTAGCGTGAAGGATGAAGGTCCTACGGATTGTAAACTTCTTTTATAAGGGAATAAACCCTCCCACGTGTGGGAGCTTGTATGTACCTTATGAATAAGCATCGGCTAACTCCGTGCCAGCAGCCGCGGTAATACGGAGGATGCGAGCGTTATCCGGATTTATTGGGTTGAAAGGGAGCGCAGACGGGTCGTTAAGTCAGCTGTGAAATTTTGGGGCTCAACCTTAAAATTGCAGTTGATACTGGCGTCCTTGAGTGCGGTTGAGGTGGGCGGAATTCGTGGTGTAGCGGTGAAATGCTTAGATATCACGAAGAACTCCGATTGCGAAGGCAGCACACTAATCCGTAACTGACGTTCATGCTCGAAAGTGTGGGTATCAAACAGGATTAGATACCCT
+
CFGGGGGGGGGGFGGGDFFGGGGGGGGFGGGGGGGGGGGFGGGGGGGGCEFGGGGGG<FGGGGGGCEGEGGFGFFFGGGGGFGGGGFF9EF?FFFGGFFGCCCFB,FGGGGDF8F=EFG?D9?FGFFGGGGFD<,:C?EF,<C7BFGGGEFGGGGGGGG@FD>8@CEGGGGGGGGGFEG7<,@>C*4**>>F2C;=C=CF>7FFGFCC#FFFCAF=E0&812:5/91.*::30GCCFA(1,@7:@F5#7F?D7/@CF>3<,,DFEFDCAE:*@:,,33+==EGGGGFB8FCD5GEC@@GFG@8FC@@:B,GE?D8ECC>CEF>E8C7FAC,FCAED,GGFDF@=8GFFFEAFCF:B7FECGEEDGGGGGGGGGEFC9CGEF@CFGFEFCFGGGFFGGFGGGGGGFGGFGFGFGGGGGGFFGGGGGGGGGGGCCCCC
@sF 153
TGAGGAATATTGGTCAATGGACGAGAGTCTGAACCAGCCAAGTAGCGTGAAGGATGAAGGTCCTACGGATTGTAAACTTCTTTTATAAGGGAATAAACCCTCCCACGTGTGGGAGCTTGTATGTACCTTATGAATAAGCATCGGCTAACTCCGTGCCAGCAGCCGCGGTAATACGGAGGATGCGAGCGTTATACGGATTTATTGGGTTTAAAGGGAGCGCAGACGGGTCGTTAAGTCAGCTGTGAAAGTTTGGGGCTCAGCCTTAAAATTGCAGTTGATACTGGCGTCCTTGAGTGCGGTTGAGGTGTGCGGAATTCGTGGTGTAGCGGTGAAATGCTTAGATATCACGAAGAACTCCGATTGCGAAGGCAGCACACTAATCCGTAGCTGACGTTCATGCTCGAAAGTGTGGGTATCAAACAGGATTAGATACCCT
+
CFGFGGGGGGGGFGGGGGGGGGGGGGGFGGDGGGGGGGGGGGGGGGDFFGGGGGGG?FCFEFFGGGGGGGGGGGGGGGFFCAFGGGGFC9FGGGGGGGBFFGGGGGGF@B7B7EFGGGFFFGGGGGGGGGGGGGGGGGGCEFBFGGCD8CFGGGFGFEEFGGGGGGG@FEEGGGCGC>@:FF7**5=FB1>4,@76=5F,++@<F,6<C7?9EGDFG0F8-,/;50>>EGG8C:<5:9@C<C@@FCC>;:@:D;:,:F4#8,FC3<G,<ED5D3#FD6+==9F:7F8,6,FGFGEFCFGFDF8=EC:+FD5>88GGGFGEAE6+)CGE=,,,A9GFGDEEGGGFECFD?EA9DFCGCCFEFF@,F@AFF9FEFGGGF9C?,:CFGGGF7GFFFCGGFCC,DGFEEFCCGGGGGGGGFFFEDGGGGGFCEDGCCCCC
@sF 154
TGGGGAATATTGCACAATGGGGGAAACCCTGATGCAGCGACGCCGCGTGAACGAAGAAGTATTTCGGTATGTAAAGTTCTATCAGCAGGGAAGATAATGACGGTACCTGACTAAGAAGCACCGGCTAAATACGTGCCAGCAGCCGCGGTAATACGTATGGTGCAAGCGTTATCCGGCTTTACTGGGTGTAAAGGGAGCGCAGGCGGTGCGGCAAGTCTGATGTGAAAGCCCGGGGCTCAACCCCGGTACTGCATTGGAAACCGTCGTACTAGAGTGTCGGAGGGGTAAGTGGAATTCCTAGTGTAGCGGTGAAATGCGTAGATATTAGGAGGAACACCAGTGGCGAAGGCGGCTTACTGGACGATAACTGACGCTGAGGCTCGAAAGCGTGGGGAGCAAACAGGATTAGATACCCT
+
FGGGGBFGGGGGGGGGGGGGGGE7FGGGGGGGGFGGGGCFGGGGGGGFGGGGGGGGGGGGGGFGGEF4FFGEF9EFFGGGGGGGGGGGGGGGGGGGGGGGGGGGGGGGGGGGGGGGGGGGGGGGG7FFFGGGGDEDFFFGGEFGGGGEGGGGGFGFGFFC<,,@D;D<1<1CFGCE*=FGGGGGACF@:<EFGGGCEE@7.CGCCC?CCCCE>?FFFAGF/FFGFGCGF=;CEGG@#CEGGDFEF>=95,6?F<E8GFGGEGFDF9G>GFA<.EGG@GGGEFGGFCAFGFFF@,GFFF>9CFEE9FCGGGFC,F:EFDFCF8GGGGGGFCGFCEE<GGGGFC@FFFCGGGGGFGGGFFCGGGGGGGEGGGGGGFGFFGGGGGGFGGGGFGGGGGGGGGCGGGGGF9FFFGEACCCB
@sF 29446
TGAGGAATATTGGTCAATGGGCGAGAGCCTGAACCAGCCAAGTAGCGTGCAGGATGACGGCCCTATGGGTTGTAAACTGCTTTTATAAGGGAATAAAGTGAGTCTCGTGAGACTTTTTGCATGTACCTTATGAATAAGGACCGGCTAATTCCGTGCCAGCAGCCGCGGTAATACGGAAGGTCCGGGCGTTGTCCGGATTTATTGGGTTTAAAGGGAGCGTAGGCCGGAGATTAAGCGTGTTGTGAAATGTAGATGCTCAACATCTGCACTGCAGCGCGAACTGGTTTCCTTGAGTACGCACAAAGTGGGCGGAATTCGTGGTGTAGCGGTGAAATGCTTAGATATCACGAAGAACTCCGATTGCGAAGGCAGCTCACTGGAGCGCAACTGACGCTGAAGCTCGAAAGTGCGGGTATCGAACAGGATTAGATACCCT
+
CFGGGGGGGGGGGGGGGGGGGGGEG+FGGGGGGGGGGGGFGGGGGGGFGGGGGGGGGGGGGGGGGGGGGGGGGGFFGGGGGGGGGGGGGGGGGGGGGGGGGGGGGGGGGGGGGGGGGGGGGGGGGGGGGGGGDGGGGGGGGGGGGGGGGFGGGGGGGGGGGGGGGGGGGDG@FGGGGGGG>GG@GGGGGG0GEGGGGCCGFF>G=GGCGFFGGGG?GFGFB9C4CFGFGGFDFGGFGGGGGGGGGGGGFFEGGFFDGGGGFFGFGF?FGGG>CFFDGGFFFEGGF<FF,CEGFGGGGGFEDAGGGGC::=C,88CGGGGGGGGEBCCGFFE9CFCCGGFCFDEGGGGGGGFGFF@,:7GGGGGGGFCFFFGGGGCGFFGGGGGGGGGGEGCGFCGFGGGEFGFGFGECGGEFEGGGGGAEFGGGFCF9GGGCCCCC
@sF 31124
TGAGGAATATTGGTCAATGGGCGAGAGCCTGAACCAGCCAAGTAGCGTGCAGGGTGACGGCCCTATGGGTTGTAAACTACTTTTATAAGGGAATAAAGTGGGGCTCGTGAGCTCCTTTGCATGTACCTTATGAATAAGGACCGGCTAATTCCGTGCCAGCAGCCGCGGTAATACGGAAGGTCCGGGCGTTATCCGGATTTATTGGGTTTAAAGGGAGCGTAGGCCGCAGGTTAAGCGTGTTGTGAAATGTAGGGGCTCAACCTCTGCACTGCAGCGCGAACTGGCTGGCGTGAGTACGCACAACGTGGGCGGAATTCGTGGTGTAGCGGTGAAATGCTTAGATATCACGAAGAACTCCGATTGCGAAGGCAGCTCACGGGAGCGCAACTGACGCTGAAGCTCGAAAGTGCGGGTATCGAACAGGATTAGATACCCT
+
DGGGGGGGGGGGGGGGGGGGGGGGGGGGGGGGGGGGGFGGGGGGGGGGGGGGGGGGGDFGGGGGGGEGGGGGGGGGGGGGGGGGGGGGGGGGGGGGGG<EFGGGGFFGCCFGGGGGGGGGFGGGGGGAGGGGGGGGGGGGGG:FGGGGGGGGGGGGGGGGGGGGGGGGGCGFGGG>CCEGGFFGGGGDGGCCFGDD$.98+/::9=8FFA9;9CEFG>E@?EGC6;CEGC?:C?F?CDGF-FF@:<CFGCFECFGGGGGF:FFGF?EEFGGDCEEEGF;:DGFE6@+<1,FEDFC>EDEFDEACGGGFC8GFD@GEEDCGFCC@8@4,DEGEE9GGGFECEC9GGGGGGGGGFFFBC7GGEFF,GFGGGGGFGGGGGFCGGGGF9FCGEFCDGGGGGGGGGGGFDFGGFGGGGFGGGGFFECGFFB,FF8GCCCCC
@sF 41340
TGGGGGATATTGCACAATGGAGGAAACTCTGATGCAGCGACGCCGCGTGAGTGAAGAAGTATTTCGGTATGTAAAGCTCTATCAGCAGGGAAGATAATGACAGTACCTGACTAAGAAGCCCCGGCTAACTACGTGCCAGCAGCCGCGGTAATACGTAGGGGGCAAGCGTTATCCGGATTTACGGGGTGTAAAGGGAGCGTAGACGGAACGGCAAGTTTGAAGTGAAATACCTGGGCTTAACCCGGGAACTGCTTTGAAAACTGTCGATCTAGAGTGTCGGAGAGGTAAGTGGAATTCCTGGTGTAGTAGTGAAATGCGTAGATATCAGGAAGAACACCGGAGGCGAAGGCGGCTTACTGGACGATAACTGACGTTGAGGCTCGAAAGCGTGGGGAGCAAACAGGAGTAGATACCCT
+
DDFAFGEEFG9<EFCGGGEFGEGGFFEFFFGGCEFFFFEE@CCFEGC7CFGFE6CF?CF,ECFGDFE:EFGFGFFFFBF?B<AEFFGFDFFFGCEFGGAGGD,,5CCFFGGDFG?FDFF,=BE=:7C<BDDDC<DFFGFF,8FFGGCFFGGFFEF9@CFGDCCGFF/BFC7,@C>:CCC9:A+CF,@<:<F99F>)19DAE?AD)5DC>@::GGF>CECD4@7FCEE@GF#>:@CFF7F?F/C@,<,GD@74EFDFFCF?CGECDF<<@/?E6DCBB,FFCE;CFFEGGFGGE=GDCFGFFEC,BFFCF9<F:EFGFFF=,FAAE9FGFABFEFF@F7FFFCCBEFDF7CC@,GGGGGFFFFGFGGGF@C8GGGGGFEFCFFFGDFEGGGGGGGGGGGFBE9EFC,GGGGGCCCCC
@sF 21437
TGGGGAATATTGCACAATGGGGGAAACCCTGATGCAGCGACGCCGCGTGAAGGATGAAGTATTTCGGTATGTAAACTTCTATCAGCAGGGAAGAAAATGACGGTACCTGACTAAGAAGCCCCGGCTAACTACGTGCCAGCAGCCGCGGTAATACGTAGGGGGCAAGCGTTATCCGGATTTACTGGGTGTAAAGGGAGCGTAGACGGCAGTGCAAGTCTGAAGTGAAAGCCCGGGGCTCAACCCCGGGACTGCTTTGGAAACTGTGCAGCTAGAGTGTCGGAGAGGCAAGCGGAATTCCTAGTGTAGCGGTGAAATGCGTAGATATTAGGAGGAACACCAGTGGCGAAGGCGGCTTGCTGGACGATGACTGACGTTGAGGCTCGAAAGCGTGGGGAGCAAACAGGATTAGATACCCT
+
DGGGEGGGGGGGGGGGGGGGGGGGGGGGGGGGGGGGGGDGGGGGGGGBCFFGGGGGGGGGGGGFGGGGGGGGGGGGGGGGGGGGGGGGGGGGGGGGGGGGGGGGFGGGGGFGGGGGGGGGGGGGGGGGGGGGGGGGGGGGGGGGGGGGFGGFFFFCGGGGGGGGGCFCFGCFFGGCCFEGGG>GGGGG8FGGGDCFGGG>CEGGEGDDGGF<GGGFF>FFA7A=FFGGGGGGGGGDC>93:EFCGEGFFFGEDGFCD=<9/<FCFGGGGCGGFEDGGGFE0GGGGGGGGGEEF@F8CECGEFGGFGGGGGFDDEFGFF?FGDFFAGFFF9FGEFGGGFGGGGEEFCGGGGGGGGFGGFGGGGGGGGGDGGDGGGGGGGGGGFGGGGGGGGFDFEFGGGGEGGGGFFFGFF,CCCCC
@sF 159
TAGGGAATCTTCGGCAATGGGGGCAACCCTGACCGAGCAACGCCGCGTGAGTGAAGAAGGTTTTCGGAACGTAAAGCTCTGTTGTCAGAGAAGAACGTGTGTGAGAGTGGAAAGTTCACACAGTGACGGTAACTTACCAGAAAGGGAAGGATAACTACGTGCCAGCAGCGGCGGTAATACGTAGGTCCCGAGCGTTGTCCGGATTTATTGGGCGTAGAGCGAGCGCAGGCGGTTTAATGAGTCTGAAGTTAAAGTCAGTGGCTTACCCATTGTTCGCTTTGGAAACTGTTAGACTTGAGTGCAGAAGGGGAGAGTGGAATTCCATGTGTAGCGGTGAAATGCGTAGATATATGGAGGAACACCGGTGGCGGAAGCGGCTCTCTGGTCTGTAACTGACGCTGAGGCTCGAAAGCGTGGGGAGCAAACAGGATTAGATACCCT
+
EEFDGGGCFGGCGGGGCFGDEGDGGGDF,FFGGG@CGGGCCCFDEGG:FFCEEFF9AFCE<EFDGGDC+@B+EFEFGGG,9@A,B,<E,5=FGC48@FG@<EAE?FEEG7DFGGFGGFGGGF?FF>AFEEDFGGGD<,>,3<CD@B>,33,7=>:FFCCD:C7B;8D,,*5@*7::F:<,12FCF,1,<44*=C*A)*0>;7#1.+FFCB@C80*8(=@90*)*2)/9C:D8BAD@37,<8;77EBD=22,:,:,,,FFD@,CFB3<,9,@+GFDGFFF@,D@++D>:5A5<<8<68=B;BCGFDF@DDCGE?AD<DD@,EEE@DGECE==GFFGEF6,E>CEC3,,EEF9FFC,FF=CF>BCGGGF7F?FCDGGGGGGEFEFDCGGE<GGGGGGFGFDFGGGGGGFCGFFGGGFCGGFFFGFAFFFGGGFGFGGFCCC<C
@sF 160
TGGGGAATATTGCACAATGGGGGAAACCCTGATGCAGCGACGCCGCGTGGAGGAAGAAGGTCTTCGGATTGTAAACCCCTGTTGTTGAGGAAGATAATGACGGTACTCAACAAGGAAGTGACGGCTAACTACGTGCCAGCAGCCGCGGTAATACGTAGGGGGCAAGCGTTATCCGGATTTACTGGGTGTAAAGGGAGCGTAGACGGTAAAGCAAGTCTGAAGTGAAAGCCCGGGGCTCAACCCCGGGACTGATTTGGAAACTGTTTAACTAGAGTGCTGGAGAGGTAAGCGGAATTCCTAGTGTAGCGGTGAAATGCGTAGAGATTAGGAAGAACACCGGTGGCGAAGGCGACTTTCTGGACGACAACTGACGCTGAGGCGCGAAAGCGTGGGGAGCAAACAGGATTAGATACCCT
+
FGGGGGGGGGGGGGGGGGGGGGGGGGGGGGGGGGGGGGGGGGGGGEG@C:CGGGGGGGGGGGGGGFGEEGGGGGGGGFGGGGGGGGGGGGFFGGGGGGGGEGGGGGGGGGGGGGGFGGGGGGGGGGG8<CFGGGGGGGGGFGFDC*5*>CFAFGFDEGCEGGGGGCFGGGGGGGGGGGG:@>#CFFFGECFGFG<CEGGEGGCGGFG:>CGGGF<9C<CFDDA=FFGGGECECCEFEFFFGGDEFEGDC51#ACFFFC>=;1FD<E5CD?:D8GFEFGFF%GFF>GG@CDA,8FEE8:,9EF>8=GEFCGFA=@F=BAFGFDGGGGGFACGE??FGGGGFFEC7F@@FGGFGDGGGGGGGGGGGGGGGGEBDFA<B,GGGGGGFBCGGGGGGGFFEFEDGGGGGGGFGGGGCCCCC
@sF 161
TGAGGAATATTGGTCAATGGGCGAGAGCCTGAACCAGCCAAGTAGCGTGCAGGATGACGGCCCTATGGGTTGTGAACTGCTTTTATACGGGGATAAAGTGAGCCACGTGTGGCTTATTGCAGGTACCGTATGAATAAGGACCGGCTAATTCCGTGCCAGCAGCCGCGGTAATACGGAAGGTCCGGGCGTTATCCGGATTTATTGGGTTTAAAGGGAGCGTAGGCCGTCTGTTAAGCGTGTTGGGAAATGTCGGGGCTCAACCTGGGCATTGCAGCGCGAACTGGCAGACTTGAGTGTACAGGAAGTAGGCGGAATTCGTCGTGTAGCGGTGAAATGCTTAGATATGGCGAAGAACTCCGATTGCGAAGGCAGCTGACGGGTGCGTAACTGACGCTCATGCTCGAAAGTGCGGGTATCGAACAGGATTAGATACCCT
+
FGDFGGGGGGGGGGGGGGGGGGGGGFGGGGGGGGGGGGGGGGGGGGGFGGGGGGGGGGGGGGGFGGGFDGGGGGGGGGGGCFCFGGFGGGGCFEGGGGGGGGGGGGGGGGGGGGGGGGGGGGGGGGGG<8FGFGFGGGGGGGFGGGECFGGGGGGDGGF@FGFGGGGGGGGGGFGGG7*FFGGGGGDEBCEFCFFE5CFG77FGG=CCCC95EGGFG>CE:BGGFF>BFGCC9@E>C@EEG>#EF?CCFCCFFFGGGGG<CED8EC9A:<FFFCGCEC6:?EDFFDFB@A?GFGGGFE,ADF9FF4@CEGFB=8E>GEC@GGGGFFGGGEF@9GED;GGGGFE>FDGGGGGFEFFFFEBBFEC?GGFGGGGGFEFFFGFDDGGFGGFDGF@GGGGGGGGGGGGGGGGGGGGGGGGGGGGGGGGGFGFCGFGCCCCC
@sF 162
TGAGGAATATTGGTCAATGGACGAGAGTCTGAACCAGCCAAGTAGCGTGCAGGATGACGGCCCTATGGGTTGTAAACTGCTTTTATAAGGGAATAAAGTGAGTCTCGTGAGACTTTTTGCATGTACCTTATGAATAAGGACCGGCTAATTCCGTGCCAGCAGCCGCGGTAATACGGAAGGTCCGGGCGTTATCCGGATTTATTGGGTTTAAAGGGAGCGTAGGCCGGAGATTAAGCGTGTTGTGAAATGTAGATGCTCAACATCTGCACTGCAGCGCGAACTGGTTTCCTTGAGTACGCACAAAGTGGGCGGAATTCGTGGTGTAGCGGTGAAATGCTTAGATATCACGAAGAACTCCGATTGCGAAGGCAGCTCACTGGAGCGCAACTGACGCTGAAGCTCGAAGGTGCGGGTATCGAACAGGATTAGATACCCT
+
AFFGGGGGGGGGGGGGGGGGGGGGGGGFGGGGGGGGGFGCFGGGGGGFEGGGGGGFGGGGEGG@GFGGGFGGGGGGGGGG9AFCFGGGFGGGGGGGGFGGGGGGGGGGGGGGGGGGGGGFFGGGGGGGGFGGGGAFGGGGGGGDGEEFFGGGFGGGGGGGGGGGGGGGFEGGGEGGGGG@FG9?E>EDEFGFGG=:CE<<?GGFAF?CF6?<EGD;::CDB>EFGFGCF>D<CFEAF>FE<GFEGGGFGFFFBFFGGEFF'@<;GEDFGFC5F@EDEE/GFFFFGFD==3?F8EGFGGFAGF@,GGGGGGGGFE@GGFFEEFCE>CECCDF;?9FGFFF=98CEAF8GFCGGGFCEFFGGGDGGFGGGGGCGGGGGFEEGGGEFAC<GGEBGGGFE<CGGGGGGGGGGGGGEGGGGGGGFGFCGDFFFE<ECCCCC
@sF 163
TGAGGAATATTGGTCAATGGGCGAGGGCCTGAACCAGCCAAGTAGCGTGCAGGAAGAGGGCCCTATGGGTTGTAAACTGCTTTTATAAGGGAATAAAGTGAGCCTCGTGAGAATTTTTGCATGTACCTTATGAATAAGGACCGGCTAATTCCGTGCCCGAAGCCGCGGTAATACGGGAGGTCCGGGCTTAATCCGGATTTATTGGGTTTAAAGGGGGCGGAGGCCGGAGATTAAGCTGGTGGTGAAAAGTAGATGCTCAACATGTGCACTGCAGTGCGAACTGGTTTCCTTGAGTGCGCACACAGTGGGCGGAATTCGGGGTGTAGCGGTGAAATGCATTGATAGCACGAAGAACTCCGATTGCGAAGGCAGCTCACTGGAGCGCAACTGACGCTGAAGCTCGAAAGCGCGGGTATCGAACAGGATTAGATACCCT
+
,CCF8D@CEFGGGFGG@EE,;C@B@+:@:@@FCEFEA@FGEGGC@<CCC,6F@,,AF,CCGCC7F8CFCFFEGGGGG9,5?DFG9B,,<CE@F4EB<,:5,5E84,?<44+,,5,BC?B9,C@C,5E<@9,,CEEE,?9,,:CF7+=5,,C=,@FF+,8+8@F,>55@3@B:FCG:>*:5*,71<***=,4,<7<8*A,)3/,CFF?<1,7>C'.(*6<(>)791*C89:<FAF>):76,,@9C:7@,>73,AE>7,,,83,7,,>,=5,CA:8+<6,+GGDB,@:,32@FD8@63@3,5,8,F:GF?CD<,6C@B@++,=FCE>@64CEGFGFF@9-:,<,F44,AFD9EF@F68F@E7F7EGGFEFB,CGF9@FFCC,B>C9<CEECF@CC,EAE+GF?GGFEF@+@+FFGGGGFGGFGGGGFF@CGFFBC@CC
@sF 32052
TGAGGAATATTGGTCAATGGACGAGAGTCTGAACCAGCCAAGTAGTGTGCAGGATGACGGCCCTATGGGTTGTAAACTGCTTTTATAAGGGAATAAAGTGAGTCTCGTGAGACTTTTTGCATGTACCTTATGAATAAGGACCGGCTAATTCCGTGCCAGCAGCCGCGGTAATACGGAAGGTCCGGGCGTTATCCGGATTTATTGGGTTTAAAGGGAGCGTAGGCCGGAGATTAAGCGTGTTGTGAAATGTAGATGCTCAACATCTGCACTGCAGCGCGAACTGGTTTCCTTGAGTACGCACAAAGTGGGCGGAATTCGTGGTGTAGCGGTGAAATGCTTAGATATCACGAAGAACTCCGATTGCGAAGGCAGCTCACTGGAGCGCAACTGACGCTGAAGCTCGAAAGTACGGGTATCGAACAGGATTAGATACCCT
+
FGGGGGGGGGGGGGGGGGGGGGGGGGGGGGGGGGGGGGGFGGGGGGGGGGGGGGGGGGGGGGGGGGGGGGGGGGGGGGGGGGGGGGGGFFGGGFGGGGGAFFFGGGFGGGCGGGGGGGGGGGGFGGGGGGCGGGGGFGGGG@FGG>FGGFGGGGGGGGGGGGGGGGGDEFG9FFFEGGEGGG?CFGGGGGGGF@EG?DEFFGG<?FF:-C@GC@?FGBFG;=C?FDGGGGGGGGFFGDEGGGGCGGGGFGACFGGGGGGGGGGGGFC<CFGFFGGGFGGGGGGGGFEF,E?GFDGFEFGGGGFF@@GEGFC,D,C@8FEFGFF@5GGGGFEECGGGGF<CEEE@FGFGFGGFFFEF@B:,CCDGFE9GGGGGGGGGFFCDGGGGGGGGGGFFFCGGFDGGGGGGGGGFFFFDGGGGGGGGGGGGGGGGGFFA@-CC
@sF 22934
TGAGGAATATTGGTCAATGGGCGTAAGCCTGAACCAGCCAAGTAGCGTGAGGGATGACTGCCCTACGGGTTGTAAACCTCTCTTGTTTGGGAATAAAGTGTGGGACGTGTCCCGCACTGCATGTACCATTTGAATAAGGACCGGCTAATTCCGTGCCAGCAGCCGCGGTAATACGGAAGGTCCGGGCGTTATCCGGCTTTATTGGGTTTAAAGGGAGCGCAGGCCGTGGGTTAAGCGTGTCGTTAAATTCCGTCGCTCAACGGCGGACGTGCGGCGCGAACTGGTCCACTGGAGTACGCGGGACGTTGGCGGAATTCGTGGTGTAGCGGTGAAATGCTTAGATATCACGAAGAACTCCGATTGCGAAGGCAGCTGACGGTAGCGCAACTGACGCTGAGGCTCGAAAGTGCGGGTATCGAACAGGATTAGATACCCT
+
EFCGGFGFGGGGGGGGGGFGFGGGGGGGGGGGGGGGGGGGGGFGGGGGGGGGG@CGGGGGGGGFGGGEGFGGGGGGGGCGFFE<FDGFGGGGGGAFFGDFGGG7DGGGGGGG?FGDCGGGAFGGGGGB<E,?CE9EFGGGGGGGDGDFFGGGGG7FFGGGGGGGEGGFGGGGDGFG@FGGGGGGDFGEE@CGGGGG33<CCC@9FG*<:CA+>CCFD0ED/>GCG>$FG<2AFGGFEFGGGG+#38#6CGC89BEECC5FDEEDEG,F@#EEFFBC>GG5,CFCFDCD=:,C*FDFGGGGGGFCGGGGGFE47F@>DGGGGGCCAGGGFEE9FDGGGGDGGGE=EDD?GFBDF?C?7GFGGCEF@EFFGGDGGGGGGFEGGGGGF<GGGFCGFFEGGFFBDCEE@FGFGEGFEFGGGGGFFGGGGGGGGFFCCCCC
@sF 42887
TGGGGAATATTGCACAATGGGCGCAAGCCTGATGCAGCCATGCCGCGTGTGTGAAGAAGGCCTTCGGGTTGTAAAGCACTTTCAGCGGGGAGGAAGGCGATAAGGTTAATAACCTTGTCGATTGACGTTACCCGCAGAAGAAGCACCGGCTAACTCCGTGCCAGCAGCCGCGGTAATACGGAGGGTGCAAGCGTTAATCGGAATTACTGGGCGTAAAGCGCACGCAGGCGGTCTGTCAATGCGGATGTGAAATCCCCGGGCTCAACCTGGGAACTGCATTCGAAACTGGCAGGCTAGAGTCTTGTAGAGGGGGGTAGAATTCCAGGTGTAGCGGTGAAATGCGTAGAGATCTGGAGGAATACCGGTGGCGAAGGCGGCCCCCTGGACAAAGACTGACGCTCAGGTGCGAAAGCGTGGGGAGCAAACAGGATTAGATACCCT
+
FCFFGGGGGGGGGGGGGGG@<FFFGGGGGFGGGFGGGGGFFGGGGGGEFE<FFGGFFFFGGGF@FDGG8:BFFDGGGGGGGGGGGGGGGDGGGGGCEFGGGG3FGDFGFGGGGGGGFDFFFGGGGGG@FCFFFEEGFFF:FE>D@CBFFDGGGGGCCFGCFGGCFFFFCGGDGG@B,?:F*=CFGGG58<CCEC5CFCC*CEGC@:9&+FG>E8C@GF<D>1::E@ECEGGC8FA<F:<0#EC:#;@.@7<05GGGGF@CE@8CCFFFCGD;FDFCFGGE=F>;;GGGFGFDF=E<D+B8GGGGGGF7EGFEGGGEE,AFGFFGFA,EE=DEFGGGCGGGGFF<+E;ECEC8EE5FFGGGGDGFF7GGEFGCGGGGGEDGGGFGGGGF<9FEGGGGGGGGGGGGGGFGGEEGGGGGGGGEEGFAGGGGGGGGGGGGCCCCC
@sF 167
TGGGGAATATTGCACAATGGGCGAAAGCCTGATGCAGCGACGCCGCGTGAGCGAAGAAGTATTTCGGTATGTAAAGCTCTATCAGCAGGGAAGATAACGACGGTACCTGACTAAGAAGCACCGGCTAAATACGTGCCAGCAGCCGCGGTAATACGTATGGTGCAAGCGTTATCCGGATTTACTGGGTGTAAAGGGAGCGCAGGCGGTGCGGCAAGTCTGATGTGAAAGCCCGGGGCTCAACCCCGGTACTGTATTGGACACTGTCGTACTAGAGTGTCGGAGGGGTAAGCGGAATTCCTAGTGTAGCGGTGAAATGCGTAGATATTAGGAGGAACACCAGTGGCGAAGGCGGCGTACTGGACGATAACTGACGCTGAGGCTCGAAAGCGTGGGGAGCAAACAGGATTAGATACCCT
+
CEEFGGGGGGGGGGGGGGGGG@FGGG7FGGFGGGGGFGGGGGGGGGGGGG7FGGGGGGGFGGGGGGGFGGGGGGGG9?EGFCFFGGDFGGGGGGGGG9FFGGGGGEGGGGGGGGGGGGGGGGDFGGGGGGGGGGGGGGGGGGGGGGGGGGGGGGCCFFF8@FFGGGGGGDGGFFGGGCCFGGGFGGGG@F@G?GGGGGGCGGGGGEECGGCEGEGF7:E,@AGGFF>E:GGGFGD92<FGGF>EGGGDCGB<?FCGFF*>GGGDEGFADCCBDECCDGGGDCFGGECCB,FFFDFFGE>,AA8>5GEBEEFAB=8=8E,FE=,FGF<8F<FE?,CGFGGGFCC?F@,FEGFC@9GGGFFFACFFGF@GGGFGGFFFCEDFDFFGECGGEFFC=FGFFGGGGGGGGGFGGGECCCCC
@sF 26089
TAGGGAATCTTCGGCAATGGGGGCAACCCTGACCGAGCAACGCCGCGTGAGTGAAGAAGGTTTTCGGATCGTAAAGCTCTGTTGTAAGAGAAGAACGTGTGTGAGAGTGGAAAGTTCACACAGTGACGGTAACTTACCAGAAAGGGACGGCTAACTACGTGCCAGCAGCCGCGGTAATACGTAGGTCCCGAGCGTTGTCCGGATTTATTGGGCGTAAAGCGAGCGCAGGCGGTTTAATAAGTCTGAAGTTAAAGGCAGTGGCTTAACCATTGTTCGCTTTGGAAACTGTTAAACGTGAGTGCAGAAGGGGAGGGTGGAATTCCATGTGTAGCGGTGAAATGCGTAGATATATGGAGGAACACCGGTGGCGGAAGCGGCTCTCTGGTCTGTAACTGACGCTGAGGCTCGAAAGCGTGGGGAGCAAACAGGATTAGATACCCT
+
EGGGGG@GGEEFGGGGGGG<A@@ECFGGGGGGGGFCFCEFEGGGGGGF@FFGGEA5AEFFFFGCFGGGGGGGGGGGGGGGGFGFGGGGE=FFGGCF@=?EEDFGG9DGFGGGGGGEGGFGGG,7E<<FGGGCDCACEFC<FEGG7FF7CFGGCFFGGG>F7DF;>DFDFF@5<FGGGGFCFF,<::EGGEGGGGEECCCFEG8*49CE4FFCGGGFG6F79:EEGEGBEGGD8,@7;CD@AFF<EGG;1F71CFFFF@;@6DDFFFF:CC67GF3CA9FC:EEC=89FC+E<B=8GFDB4E9FDE>EFC:+4,FA@=,>98FFF9FF==5:7GGFE??77:FFCCEAGGGFGFGFGFCFEGEGGGGEF,F@C7GGGGFFD@8GGFFFGGCFF@EECGGFGGGGFFGGFDDDEDGF@EDGFEFFF@FCGGGFDFE@9CCCCC
@sF 39016
TGGGGAATATTGCACAATGGGGGAAACCCTGATGCAGCGACGCCGCGTGGAGGAAGAAGGTCTTCGGATTGTAAACTCCTGTTGTTGGGGAAGATAATGACGGTACCCAACAAGGAAGTGACGGCTAACTAAGTGCCAGCAGCCGCGGTAAAACGTAGGTCACAAGCGTTGTCCGGAATTACTGGGTGTAAAGGAAGCGCAGGCGGGAAGACAAGTTGGAAGTGAAATCTATGGGCTCAACCCATAAACTGCTTTCAAAACTGTTTTTCTGGAGTAGTGCAGAGGTAGGCGGAATTCCCGGTGTAGCGGTGGAATGCGTAGATATCGGGAGGAACACCAGTGGCGAAGGCGGCCTACTGGGCACCATCTGACGCTGAGGCTCGAAAGTGTGGGTAGCAAACAGGATTAGATACCCT
+
FF,EGGFGGGFDFGGFGGGGCFGGGGG?BFGGGGGGGGECFFFEEF7C7FGGGGGGGFFFGGFGGCGGDGGGGFFGCGGGGFFFGGGGGGGGDFGGGGGGG7=CFC?FGFFF8AF,BBFGFGGGGGGGFCCFGGCCFG7DFFCGGGC:FEEGDGD:DFDGGF@3CFGGG><;9CECCCCAF?=GF5;EGG;E>GE@@@CFGECEGEEGE53;@CF9@GGGGFGFEC?45FGGCFEE%GGFGCFGGGGCFF8CEC@DC,C,;.0>FFFC,327DDFDF/<EFF=DGE@ECFEC8,C=C@CGF@GGBF@FCCF?7GGFFGGFF=GGGGGGGFFEB@GFEEGGGGCFGC@FF@@E9GFGFC@,ECGFCC,C:EBEGFGFBCGFD@FEGGGGGGFFE@FGFGFEGCGGF@,GGFDCCCBC
@sF 25202
TAGGGAATCTTCCGCAATGGGCGAAAGCCTGACGGAGCAACGCCGCGTGAGTGAAGAAGGATTTCGGTTCGTACAGCTCTGTTGTTAGGGAAGAATGATTGTGTAGTAACTATACACAGTAGAGCCGGTACCTAACCAGAAAGCAACGGCTAACTACGTGCCAGCAGCCGCGGTAATAAGTAGGTGGCAAGCGTTGTACGGAATAATTGGGCGTAAAGCGAGCGCAGGTGGGTTAATAAGTCTGATGTGAAAGCCCACGGCTCAACCGTGGAGGGCCATGGGAAACTGTTAAACTTGAGTGGAGGAGAGAAAAGTGGAATTCCTAGTGTAGCGGCGAAATGCGTAGAGATTAGGAGGAACACCAGTGGCGAAGGCGGCTTTTTGGCCTGTAACTGACACTGAGGCGCGAAAGCGTGGGGAGCAAACAGGATTAGATACCCT
+
FGGGGGGGGGGGGEDEGFEF@FFGGGGGGGGGFD7CFCFFGGGGCCFFGGEFGAFGG,4=CEFGGGGECF@FF7?C8FEGFFAAEGGGGF?E:FDEFFFGG?E<?,FEAEEG5@AFFFF<FCC7,8CF=F+FFCFGGDFGGGG>,3,8F>FCCGDGFC>8*DDBFFD8BCC8<*=<F3,,7B2,,8*,=:CF:=<C7<,FE5CC,8?<:7*;C(8/17DC(-:CD7>5@FF#8506D@FEG?CFF=@+1D@#FF3/BCC>8#@::/>F=@,+8,,,67,,,,,,ADFE,7,,88B=,1E@:,9FFD7,B,,<FEEA?:FEA=54,B948*>FFF95,?:C@,AC,FFF??FC6EAAGEFF<@DFEFFCDFB,GGFF<@FEFFAGGGGGGGGFGFGGEEGGGEGFC6@FCGFCCGGDFGFFE8CGFFEFGGGGGDECCCCCC
@sF 171
TGAGGAATATTGGTCAATGGGCGAGAGCCTGAACCAGCCAAGTAGCGTGCAGGATGACGGCCCTATGGGTTGTAAACTGCTTTTATATGGGGATAAAGTGTGGGACGTGTCCCATATTGCAGGTACCATATGAATAAGGACCGGCTAATTCCGTGCCAGCAGCCGCGGTAATACGGAAGGTCCGGGCGTTATCCGGATTTATTGGGTTTAAAGGGAGCGTAGGCCGTCTGTTAGGCGTGTTGCGAGATGTAGTGGCTCAACCAGGGCATTGCAGCGCGAACGGGCAGACGTGAGTGCGCAGGAAGTAGGCTGAATTCGTCGTGTAGCGGTGAAATGCTTAGATATGACGAAGAACTCCGATTGCGAAGGCAGCCTGCTGTAGCGTAACCGACGCTGAAGCTCGAAAGCGTGGGTATCGAGCAGGATTAGATACCCT
+
FGGGGFGGGFFGGGGGGGGAEGGGGGGGGDFGGFGGGFGFFGGGGGGCFGFGGGFGFFCCDFFGGGGFGGDGFDFDCFFGFGGGFFGCFEFGGDGF9CEGGFGG8FGGGGCFGGGGGGGGGGGGGGGG,>EECEFFGF95BDCCCEEFGFFFGGGCGFD@FGGFEECF*C:C;FGGGGEG7,@:*=CFC7BFEGGC5CFFGCEEFD1**<B?E@F5C>G6-95C?:2>5=G7F#;8EBG?65*=B#<59<DF:CE<8GD?3C7,@8,:CFF?=FE<680:+@:,<DGFA8>A83+@+FFFAAGGE?EEF@,@8FCCCCDEGGGEAC@,A=E,,?GFEC:,GGGGGGFFFA9GFF:EE<<CF:CF:FEEF@AGGGFFCFF=GEEGGGGGEFCEGGGGGFF?FGFCGGGGFEFFDGGGGGGGGGFGF,FCGGGCCCCC
@sF 172
TGAGGAATATTGGTCAATGGGCGAGGGCCTGAACCAGCCAAGTAGCGTGCAGGATGACGGCCCTATGGGTTGTAAACTGCTTTTATAGGGGAATAAAGTGAGCTACGTGTGGTTTTTTGCATGTACCCTATGAATAAGGACCGGCTAATTCCGTGCCAGCAGCCGCGGTAATACGGAAGGTCCGGGCGTTATCCGGGTTTATTGGGTTTAAAGGGAGCGTAGGCCGGAGATTAAGCGTGTTGTGAAATGTAGACGCTCAACGTCTACACTGCAGCGCGAACTGGTTTCCTTGAGTACGCATAAAGTGGGCGGAATGCGTGGTGTAGCGGTTAAATGCTTAGATATCACGAAGAACTCCGATTGCGAAGGCAGCTCACTGGGGCGCAACTGACGCTGAAGCTCGAAAGCGCGGGTATCGAACAGGATTAGATACCCT
+
FGGGGEFFGGGGGGGGGGGGGFGGGGEGGGGFFGGGGFGGGGGEGGGG@CFGGGGGGGGGGGGFEFGGGGGGEEGFGGFGEFGGGGCGGGG@FEFGGGFGFGFFDGGGGGGGGGGGFGCGGGGGGFGGGDGGGFFGGGGGGGGGDCCGGFFFGFGGGGGGGFGGGEFG:FGGFGGGGE7CE9?FFGEC::8EFGEC5:C??:G?FF?E-<9GGG?FC@/>2CCFF@EGGDCCCFF>79EEFGFC=CFF9<*EFEE>:F<:'DC<FE><7FFAGGEGC8+46GF@ED,F,FFGFGCCC>8:,FGGGGGC7?EDB8=7E<8=FE>65C7EEE,ECAFE;EFFGGFGF@FF<<EGGEC7GGGGGGFC@F<FFFGGFCEFBCFGGGGGGGFGGFFDFFFGGGGFFFFGGFEFEGGFGGGGGGFFE<EGGFFGGEFB-@AB
@sF 173
TGAGGAATATTGGTCAATGGGCGAGAGCCTGAACCAGCCAAGTAGCGTGAGGGATGACTGCCCTATGGGTTGTAAACCCCCTTTGTTTGGGAATAAAGTGCGGGACGTGTCCCGCATTGCATGTACCATTTGAATAAGGACCGGCTAATTCCGTGCCAGCAGCCGCGGTAATACGGAAGGTCCGGGCGTTATCCGGATTTATTGGGTTTCAAGGGAGCGCAGGCCGTGGGCTAAGCGTGCCGTGAAATTCTGTCGCTCAACGGCAGACGTGCGGCGCGAACTGGTCCACGTGAGTACACGGGACGTTGGCGGAATTCGTGGTGTAGCGGTGAAATGCTTAGATATCACGAAGAACTCCGATTGCGAAGGCAGCTGACGGTAGCGCAGCTGACGCTGAGGCTCGAAAGCGCGGGTATCGAACAGGATTAGATACCCT
+
DFGGGGGGGGGGGGGGGGGGGGG@BCEGGGGGGGGFFCFGFF,EFGGFGGGGGGGGGCCFFEFGGGGGFGGGGGGGGGGGGGGGGGGGGGGGGGGGFFGGGGDGGGGEGG<FDGDGGEGG9FDFFGGFFEGGCG;EDEGG,+8F@:B@FGGGFFG7DCG7FFG,@8>:FGGGFECFGGGDFGGGCC=FFFGGFGGD*CE?:DGGGC;CE++<CFC5*(?@>>GGB%&5EDEGF$C6CDEG8802;C==$9:32C:G;C9F::@4:B:C@/GDCFCB8C=8CFB6+CEFE<GGEGDB6F@F8F@4?GDGGGFED>BC=B>,GGGE=FEFE,C99,GGDFFCGEFA,,F7A,,FCCEC@AA,GDGGGGGGGF<GF@F@GFFBCGGFEFFGGGCGGFGGGGGFCFGGFEGGGEGFECFCGFGFFFGGGGGFGFGCCCC<
@sF 174
TGAGGAATATTGGTCAATGGGCGAGAGCCTGAACCAGCCAAGTAGCGTGAGGGATGACTGCCCTATGGGTTGTAAACCCCCTTTGTTTGGGAATAAAGTGCGGGACGTGTCCCGCATTGCATGTACCATTTGAATAAGGACCGGCTAATTCCGTGCCAGCAGCCGCGGTAATACGGAAGGTCCGGGCGTTATCCGGATTTATTGGGTTTAAAGGGAGCGCAGGCCGTGGGCTAAGCGTGCCGTGAAATTCTGTGGCTCAACGGCAGACGTGCTGCGCGAACTGGGCCACTTGAGTACACGGGACGTTGGCGGAATTCGTGGTGTAGCGGTGAAATGCTTAGATATCACGAAGAACTCCGATTGCGAAGGCAGCTGACGGTAGCGCAGCTGACGCTGAGGCTCGAAAGCGCGGGTATCGAACAGGATTAGATACCCT
+
B<FFGGGGGFGGGGGGGGGGFGGGGGGGGGGGGGGGGGGGFGGGGGGGGGGGGGGFGFGGGGGGGGGF8FGGGGGGGGGGGGGGGGGGGGGGGGGGGG<EFEEGGGGG7?E,BFGGGGFGGGCFGGGGGFFGGGGGGGCDGGGGGGCCC<,@<FGGCFGGG,6FEEGDFCDCFFGGGGGG<FGGGGGGEG8:BCFCE5C6:7CFEGCEEFFG@EEF5>CE7;E3CD9*C5/<+<@?FC;CF378::$<<C::5##.<EFFGGCCCEE=>;50+:8FBD=D=8FECFEC8DFF7FFF>>>+EB8GDEFCF8<FD8GC7@FBFF>C8@CFFFE=,FF>CFFDFAFFEFECF,9GDFDGGGGGGCEDF<9GGFEF7GGFEFGDGGGGFEGEGGGEGCFE<FB<@CGF7@C7EFFEGGGGGGGGFFFFFFEFFGECCCCC
@sF 24582
TGGGGAATATTGCACAATGGAGGAAACTCTGATGCAGCGACGCCGCGTGAAGGATGAAGTATTTCGGTATGTAAACTTCTATCAGCAGGGAAGAAAATGACGGTACCTGACTAAGAAGCCCCGGCTAACTACGTGCCAGCAGCCGCGGTAATACGTAGGGGGCAAGCGTTATCCGGATTTACTGGGTGTAAAGGGAGCGTAGACGGCACGGCAAGCCAGATGGGAAAGCCCGGGGCTCAACCCCGGGACTGCATTTGGAACTGCTGAGCTAGAGTGTCGGAGAGGCAAGTGGAATTCCTAGTGTAGCGGTGAAATGCGTAGATATTAGGAGGAACACCAGTGGCGAAGGCGGCTTGCTGGACGATGACTGACGTTGAGGCTCGAAAGCGTGGGGAGCGAACAGGATTAGATACCCT
+
FGGGGGGGGGGGGGGGGGGGGGGGGCGGGGCGGGGGGGGGGGGGGGGFGGGGGGGGFFFFGGGGGGGGGGGGGFGGGGGGGGGGFGGGGGGGGGGGGGGGGGGGGGGGGGGGGGDGGGGGGGGGGGGGGGADGGGE@FCGGGGGDGGEFGGGFGGGGGGGGGGFFGGGGCEGGGGGGGGGCF=GGGGGFC9?FGGDCCEGGECDCC=?:E<CGEGF,7FG7F$>FGGCEGGGEGGGFGGGGG@GEGCBDGBDF<CGF@3<EFEA<A0GEGGGFFEGGFFEEE;GGGFGGGFFA8E8FFGFGFGGFGGEDFF@7GGGGFFFGFFAGGGGF9FE7FFGFFCGGFCC?,EGGFFF88FGGFCGGGFGGGFGGGFGGFFCC@GGGFGGEDGGGGGGGGGEFFFFGGGGGGGGGGGCCCCC
@sF 46893
TGGGGAATATTGCACAATGGGCGCAAGCCTGATGCAGCCATGCCGCGTGTGTGAAGAAGGCCTTCGGGTTGTAAAGCACTTTCAGCGGGGAGGAAGGCGATAAGGTTAATAACCTTGTCGATTGACGTTACCCGCAGAAGAAGCACCGGCTAACTCCGTGCCAGCAGCCGCGGTAATACGGAGGGTGCAAGCGTTAATCGGAATTACTGGGCGTAAAGCGCACGCAGGCGGTCTGTCAAGTCGGATGTGAAATCCCCGGGCTCAACCTGGGAACTGCATTCGAAACTGGCAGGCTAGAGTCTTGTAGAGGGGGGTAGAATTCCAGGTGTAGCGGTGAAATGCGTAGAGATCTGGAGGAATACCGGTGGCGAAGGCGGCCCCCTGGACAAAGACTGACGCTCAGGTGCGAAAGCGTGGGGAGCAAACAGGATTAGATACCCT
+
CEFGGD>FFGEFFGGGGGGGDGEGGEGGGCFGC9ACFFEEFFCFGFGFGGFFGAFEFGEDGGCFGGEFFGGGGGGGGFGFFEGGGFEFFGFGGGGFGFDGGGDGF<<9BFGFGFGGGFGGFGGGGGGGGFGGGGGGGGGFGGCCFFGGGGG>FGGFGGG<FGGFGFGGGGGGEF7CAFCFEE*:CED*@EGG8;<EG7FCEGD8<EG0CGFGECE547<C,>?GDCE<5FC;??>.FCGGBCDFEEGFFFFEEGF5EGF@@CF>CGGGGFCFGGCFDGGGFFGDCGGFDGGGGDF<GDB,9C=FFGGDGGGGFFFE;8FE,GGGGFFEEAE@C,E,E+GFFDFEAGF@GFEFFE<9FEFGEGGGECGFFF=@GGGGGGDEDFCBGGGGGGGEEGEFGGFGFEGEEGGGDGGGGGGGGFGGGGFFEFEGGFGFGGFF@AA-@
@sF 177
TGAGGAATATTGGTCAATGGGCGAGAGCCTGAACCAGCCAAGTAGCGTGCAGGATGACGGCCCTATGGGTTGTAAACTGCTTTTATAAGGGAATAAAGTGGGTCACGTGTGACTTCTTTCATGTACCTTATGAATAAGGAACGGCTAATTCAGTGCCAGCAACCGCGGTAATACGGAAGGTCTGGGCGTTATCCGGATTTATGGGGTTTAAAGGGAGCGTAGGCCGGAGATTAAGCGTGATGTGAAATCTAGACGCTCAACGCCTGCACTGCAGCGCGAACTGTTTTTCTTGAGTACGCCAAAAGTGGGCGGAATTCGTGGTGTAGCGGTGGAATGCTTAGATATCACGAAGAACTCCGATTGCGAAGGCAGCTCACGGGGGCGCAACTGACGCTGAAGCTCGAAAGTGCGGGTATCGAACAGGATTAGATACCCT
+
GGCFGGGGGGGG96CEGGGGG<FG@E@FGGGG86CEGG=FFG,CFGGGG@GGGG<FFACFFGDF<CE<8E,6,?E,CA<<,CEEAF9CFF,:,45CE,C,,B@=FECF4,+C,,5A<9,555C@EE<,89?7CEE9EAFF86883++:F<5,3CD=,<D+@,@F++3CB+:,3>DFFEF75=,6DFGGGGG5:7<:/:13=:*GEFC99?C;/.')*.C7<@G;CDC:>570,239F:<,CFC=41,4,*5>1CFC@>>15*,,FE,F<DC@C::>6,2D?DB,FF>,9@DF8@+83,6,3EDGEC7GGGFD6GGEC7FCFGGGA>=BFFE,FFF@,<GFEFACFFC,GGDEFF@,BA,,@,FDFGGFEF@FB:,G@+C>,+69GFAGEF@GGGGFF+GFCFGFGGEE@+GFEF@,FCECEGGGGGGGGGF<CCCC
@sF 24014
TGAGGAATATTGGTCAATGGGCGAGAGCCTGAACCAGCCAAGTAGCGTGAAGGATGACTGCCCTATGGGTTGTAAACTTCTTTTATAAAGGAATAAAGTCGGGTATGCATACCCGTTTGCATGTACTTTATGAATAAGGATCGGCTAACTCCGTGCCAGCAGCCGCGGTAATACGGAGGATCCGAGCGTTATCCGGATTTATTGGGTTTAAAGGGAGCGTAGGCGGACGCTTAAGTCAGTTGTGAAAGTTTGCGGCTCAACCGTAAAATTGCAGTTGATACTGGGTGTCTTGAGTACAGTAGAGGCAGGCGGAATTCGTGGTGTAGCGGTGAAATGCTTAGATATCACGAAGAACTCCGATTGCGAGGGCAGCCTGCTGGACTGTAACTGACGCTGATGCTCGAAAGTGTGGGTATCAAACAGGATTAGATACCCT
+
FGGGGGGGGGGGGGGGGGGGGGGGGGGGGGGGGGGGGGGGGGGGGGDFGGGGGGGGGGGGGGGGGGGGGGGGGGGGGGGGGGGGGGGGGGFGGGGGGGGGGGGGGGGGGGGGGGGGFGGGGGGGGGGGGGGGGGGGGGGCCFGGGGGGG9<FGGGGGGGGGGGGGGGGGDFGGGCEGEGEDGGGGGEGGC0CECFCEEFGGGGEFGGGGGGBFGGFDAFD?FD>FFCDGGGFGGFFFCC?FGFE:AFEBC:DGFFGGGEGGGGGFDFFFGGGD<GFE=;FFCGGG<BB>A,E7FGFGGGGGGGGFF@GGGFFA,GCGGFGFFEE>GDGFFE,GGGFFFGCGGGGGGGGGGGGFCGGGGGGEDGGGGGGGGGGGGGGGFGGGGGGGFFDFGEGGCFGGEGGGGGGGGGGGGGGGGGGGGGGGFFGDEFFGFECCCCC
@sF 31170
TGAGGAATATTGGTCAATGGACGAGAGTCTGAACCAGCCAAGTAGCGTGCAGGATGACGGCCCTATGGGTTGTAAACTGCTTTTATAAGGGAATAAAGTGAGTCTCGTGAGACTTTTTGCATGTACCTTATGCATAAGGACCGGCTAATTCCGTGCCAGCAGCCGCGGTCATACGGAAGGTCCGGGCGTTATCCGGATTTATTGGGTTTAAAGGGAGCGTAGGCCGGAGATTAAGCGTGTTGTGAAATGTAGGTGCTCAACATATGCACTGCAGCGCGAACTGGTTTCCTTGAGGACGCACAAAGTGGGCGGAATTCGTGGTGTAGCGGTGAAATGCTTAGATATCACGAAGAACGCCGATTGCGAAGGCAGCTCACTGGGGCGCAACTGACGCTGAAGCTCGAAAGCGCGGGTATCGAACAGGATTAGATACCCT
+
CFFGCFFGGAFG9CEFFGFEFFGGGE:CFFCGGGGGGGGGCEEFGGGGGGGCEEGGFC7CFFGFFCF<CCCCCFFFF?FCE9FCGGGGGGCF,4,9C,BF?FECFGECBFFFEGGGDF=?FFED?<FEF,,95,>ECFFGG+++38C>DFGCF>A@DACFD:BF:=BF+83@,@7C7B7*,3,1>>7<CC88;=FGE3CCFDA,,81=CFF2,8=)<3C5((*26/:>*1*2<&45:D<;3@=;C,<@>:B>3,26,,F@@8,,=9,:F85**>85+3**FGFDAFB:,@,,)3++=7,5,,D<GE@EC@,==88>+FBGGGFC>EGGGCFA@<FFE-FFED?:GGGGGFD@CF8+EFAC@,C@=<,6F@<FE@<E4C@EF@+FF9GFFC8GGFEE;:GGFFF<FCFFE@DFFFFCGGGCGFGFF<CEECFA@@AB
@sF 30166
TGGGGAATATTGCACAATGGAGGAAACTCTGATGCAGCGACGCCGCGTGAAGGATGAAGTATTTCGGTATGTAAACTTCTATCAGCAGGGAAGAAAATGACGGTACCTGACTAAGAAGCCCCGGCTAACTACGTGCCAGCAGCCGCGGTAATACGTAGGGGGCAAGCGTTATCCGGATTTACTGGGTGTAACGGGAGCGTAGACGGCACGGCAAGCCAGATGTGAAAGCCCGGGGCTCAACCCCGGGACTGCTTTTGGAACGGCTGGGCTAGGGTGTCGGAGAGGAAAGTGGAATTCCTAGTGTAGCGGTGAAATGCGTAGATATTAGGAGGAACACCAGTGGTGAAGGCGGCTTGCTGGACGATGACTGACGTTGAGGCTCGAAAGCGTGGGGAGCAAACAGGATTAGATACCT
+
CFFGGFGGGGGGGGGGFDGGGGGGGFGGGGGG9FFGGGGFGGGGGGGFCCFGGGFGGFG-?EFGGGGGFGGGGGGFFGGGF<EFGGFGGGFFEG,AECFGGGGEGGFDFGG9EFGGFCC<FFEGGGGGF;AFCFGFFGGGG,=B+@:FFECEFFGGGGGDCEG<F;CEGGGGGGGCC<<FGCCFGFGG:@F+=FC*<DGGDD2>:>>=8EC5?C6C?FD89<,277C*15;#@CC<#7CGEFB>?>E85=6;,,DAF:01+:,,,:,=<F<>7C@4+CB,,;EC>,FE=E>99=>,FF,AA,E==C4AGF?A==?=-FFDDFED<FGFF<FCBC65@GFF<GEF9F@EC@FGGGGGDBF@<CGEFFFCCCCCBGGGCGGGGGGFGC@GGGFFF9GGGGGFGGGFCFFCFDCCCCC
@sF 40896
TGAGGAATATTGGTCAATGGGCGAGAGCCTGAACCAGCCAAGTAGCGTGCAGGATGAAGGCCCTATGGGTTGTAAACTGCTTTTATAAGGGAATAAAGTGAGCGACGTGTCGCTTTTTGCATGTACCTTATGAATAAGGACCGGCTAATTCCGTGCCAGCAGCCGCGGTAATACGGAAGGTCCGGGCGTTATCCGGATTTATTGGGTTTAAAGGGAGCGTAGGCCGGAGATTAAGCGTGTTGTGAAATGTAGATGCTCGACATCTGCACTGCAGCGCGAACTGGTTTCCTTGAGTACGCACAAAGTGGGCGGAATTCGGGGTGTAGCGGTGAAATGCTTAGATACCACGAAGAACTCCGATTGCGAAGGCAGCTCGCTGGAGCGCAACTGACGCTGAAGCTCGAAAGTGCGGGTATCGAACAGGATTAGATACCCT
+
FFGGGGGGGGGGCGGGGGGFGGGGGGGGGFFGGGGGGGG<CCCFFGGGGGGGGGGGG9CFFGGGGGEFGGGGEGGGGG9FGGGGFFFGGGGGGGGGFAFFFGFDGGGGGFFCFGGGG?:FCD9FF,E<FF<:CFGGGGGF<DFGE@CFFGGFGG+>@FFCFDGGGGCGGEGFFGGGG:C@FGG-FF::>GGGGFC6%3<8.33GFF:FBB<@9C>;>:GF@GCCF=87CCFFCCF6B6CC;BDFGGGGGGEF<<:=<FB@:FECGGCGEFC;:A28@@=EEDGFB<=@FF9B5FCFEF@F9DFFCBC?=8GF8EDEC@+FA,GEBGEFFDGFFFEFFGEDCCFEEFCCGGGGGF@,@FFEEGGFGGGGGGGGGFEFFGEFFF@FAGGGGC,EF<GGF:GGGGGGGGGGGDGGGGGGFFFGGGGGGGGGGFECCCCC
@sF 42240
TGGGGAATATTGCACGATGGGCGAAAGCCTGATGCAGCGACGCCGCGTGAGTGAAGAAATATTTCGGTATGTAAAGCTCTATCAGCAGGGAAGAAAATGACGGTACCTGACTAAGAAGCCCCGGCTAACTACGTGCCAGCAGCCGCGGTAATACGTAGGGGGCAAGCGTTATCCGGATTTACTGGGTGTAAAGGGAGCGCAGACGGCACTGCAAGTCTGAGGTGAAAGCCTGGGGCTCAACCCCGGGACTGCTTTGGAAACTGTAGAGCTAGAGTGCTGGAGAGGCAAGCGGAATTCCTAGTGTAGCGGTGAAATGCGTAGATATTAGGAAGAACACCAGTGGCGAAGGCGGCTTGCTGGACAGTAACTGGCGTTCAGGCTCGCAAGCGTGGGGAGCAAACAGGATTAGATACCCT
+
EEEGGGGFGGGGGGGGGGGGGFCFGGGGGGGGGGGGGGCFGGGFFGG@EGGGGGGGGGGGEAEFGGG:FGGGFFGFGGGGFGGGGGGGGGGFEGFGGGGGGGDGGGGGGGGGGC?FGFGGGGGGGGGGGGGGGFGGGGGGGGGEFGEGGGGGGGFFGGGGGGGDGCDGGGG>=FG?G@E?CF-FFGGG8FGGGGGGGGEE@GGEEC>CE<3CFFFA.GGDGFFFFCGFFFGGGFGBFGFEGEF;EDCDDD@A9GDGGE=EFGGFGGGGF??A?FGGGGGGFGEAC6CBEFE>@GGFGGGDGGGGAF,FFFFE6,:FGGGGGFEFGGGGGDGGFFCFFEB:CEGGEFCGGGGGGGGGGGGGGGGGGGFGGGGGGGGFGEGF@@C,CFGCGGGGGGGGGFFFE9GGGCGGGGGCCCCC
@sF 36823
TGAGGAATATTGGTCAATGGACGAGAGTCTGAACCAGCCAAGTAGCGTGCAGGATGACGGCCCTATGGGTTGTAAGCTGCTTTTATAAGGGAATAAAGTGAGTCTCGTGAGACTTTTTGCATGTACCTTATGAATAAGGACCGGCTAATTCCGTGTCAGCAGCCGCGGTAATACGGAAGGTCCGGGCGTTATCCGGATTTATTGGGTTTAAAGGGAGCGTAGGCCGGAGATTAAGCGTGTTGTGAAATGTAGATGCTCAACATCTGCACTGCAGCGCGAACTGGTTTCCGTGAGTACGCACAAAGTGGGCGGAATTCGTGGTGTAGCGGTGAAATGCTTAGAGATCACGAAGAACTCCGATTGCGAAGGCAGCGCACTGGAGCGCAACTGACGCTGAAGCTCGAAAGTGCGGGTATCGAACAGGATTAGATACCCT
+
@@6EFGGGGFGGGGFFGGGCFGGGCFGGG9EEFGGGGGGFGGEGFGGGGGGGGGGFFGEGGGG7DCCFGE:FCAEEFGGGFAEGGGGGGFGGGF<CFGGGGGGGGGFGEFGFFGGGGGGGGGGGGGGGG9ECCFCFGGGGGFGGG7=CFCGFGG?FGGGGGGGFGGGGGGEGCE7F@CFGGFGGDGGGG7<EEGGE*77:@@1::F)4>C=ECECA@>CC0:1A?EEGGFEFFGGAG-GEGFGGGCGFFFA@B@FF0;0<EGGGG@AEC7C@?C:@:@E,,GF8F=+83>AGFDEGGDA,CE:EC@GDEFA;FFEEED:=EFCE>DFEEF99DGFFC-EFE=,E@CEDGFFGFC==6,B,+EFDGCGFC@EGGCE9,FDGE:79CFFGGEFEGFFEA+EF@GF<E7EFFEFGEGGGGGFCFEFC<EFGFFFBB-CA
@sF 184
TGGGGAATATTGCACAATGGGGGAAACCCTGATGCAGCGACGCCGCGTGGAGGAAGAAGGTCTTCGGATTGTAAACTCCTGTTGTTAGGGACGATGATGACGGTACCTAACAAGGAAGCACCGGCTAACTACGTGCCAGCAGCCGCGGTAAAACGTAGGGTGCAAGCGTTGTCCGGAATTACGGGGGGTAAGGGGAGCGCAGGCGGGCATGCAAGTTGGAAGTGAAAACTATGGGCTCAACCCATAGCCTGCTTTCAAAACGGCGTGTCTTGAGTAGTGCAGAGGTAGGCGGAATTCCCGGTGTAGCGGTGGAATGCGTAGATATCGGGAGGAACACCAGTGGCGAAGGCGGCCTACTGGGCACCAACTGACGCTGAGGCTCGAAAGCATGGGTAGCAAACAGGATTAGATACCCT
+
GGGGGGGGGFGGGGGGGGGGGDGGGGGGGGGGGGGGGGGGGGGGGGGFGGGGGGGGGEF8FEFGGGGEGGGCGGGGGGGGGGGGGGGGGGGGGE@FFGGGGGDGGGGGGGGGGGFGGGGGGGGGEGGGGGGGGGGGGGGGGGGGGDGGEGEGG9FFFFGGE7:A;ECEFG7=CG7C=F8GG9*FFD#<*<9C8FGE@=E><CEC<:E=@CFC:@C/DFGGAGFB:=GFC;FFGGGEFF:@FFGCDGGGGFCCDGG6=/=62#CCF3FD=#FA-FFFGGGGFA<FB+CGGFEFBD8+B>+FFFGE>C=@EEE9CGEEDCE@CEFCEGGGGGGFFEDFFEFFCEBEGFEGGGFEGGGGGGFGGGGGGGGGGGGGGGGGGGGGGGGGGGGGFEFCGGGGGGFCE9FGGFGGGGFACCCC
@sF 38884
TGAGGAATATTGGTCAATGGGCGAGAGCCTGAACCAGCCAAGTAGCGTGCAGGATGACGGCCCTATGGGTTGTAAACTGCTTTTATAAGGGAATAAAGTGGGGCTCGTGAGCTCCTTTGCATGTACCTTATGAATAAGGACCGGCTAATTCCGTGCCAGCAGCCGCGGTAATACGGAAGGTCCGGGCGTTATCCGGATTTATTGGGTTTAAAGGGAGCGTAGGCCGCAGGTTAAGCGTGTTGTGAAATGTAGGGGCTCAACCTCTGCACTGCAGCGCGAACTGGCTTGCTTGAGTACGCACAACGTGGGCGGAATGCGTGGTGTAGCGGTGAAATGCTTAGATATCACGAAGAACTCCGATTGCGAAGGCAGCTCACGGGAGCGCAACTGACGCTGAAGCTCGAAAGTGCGGGTATCGAACAGGATTGAGATACCCT
+
EGGGFGGGGGGGGGGGGGGGDGGGGGGGGFGGGGGGGGFGGGGGGGGFGGGGGGGGFFGGGFGGGGFGGGGGGGAFFGDGEFGGGGGGGGGFGGGFGGGGGGGGGCEFEFCGGGGGGGGGGFGGGGGGGGGF,CFGGGD9FGGGGGG@=FFGFC7@F3<FGFFBCG7F:*@A;F:CGGFGGGGGGGGGGGGG+?=:56CGGG6F?FCEGCBFFG:@G9GEFFGG6/?7DGGFFCC>EGGEFGFGG4;=CDD8FGEFGFF@:C@57FFFFFD<>@?C85CFCGCC=D<9FD<C33:8@E@4,,FEDGGGF>,;@+BEC8FDECGEDACEC5AF@,F<AEC5D?8GGGGGFBCFEECEFGGCC@CFEA<F6,ACCGGFGGGGGGGGGGGGEGFEFEBE;+DFEBE<C@FCDCC<DGGGFAC5CFGGGGF9FGFFCB<@B
@sF 21374
TGAGGAATATTGGTCAATGGGCGAGAGCCTGAACCAGCCAAGTAGCGTGAAGGATGACTGCCCTATGGGTTGTAAACTTCTTTTATAAAGGAATAAAGTCGGGTATGCATACCCGTTTGCATGTACTTTATGAATAAGGATCGGCTAACTCCGTGCCAGCAGCCGCGGTAATACGGAGGATCCGAGCGTTATCCGGATTTATTGGGTTTAAAGGGAGCGTAGATGGTTGTTTAAGTCAGTTGTAAAAGTCTGCGGCTCAACCGTAAAATTGCAGTTGATACTGGAGATCTTGAGTGCAGTTGAGGCAGGCGGAATTCGTGGGGTAGCGGTGAAATGCTTAGATATCACGAAGAACTCCGATTGCGAAGGCAGCCTGCTAAGCTGCAGCTGACATTGAGGCTCGAAAGTGTGGGTATCAAACAGGATTAGATACCCT
+
FEFFGGEAFFGFFGGFFGGF8EGGEEGGGGCCFFDFFGGFFG9FCF:FFFCFFC@EEFFDFGGGGGE8DFGCFGEGFGGD9EFGG,EGGFCEFGGGAFGEFGE@:B,CFFFGGGGFFGGFGFGAFFF9EFGGGGFEFGFC,,CC7D>FFBFGGCGGFFC+>>8BCECGG>C,<>*@::FCF>DFF7C<GG>FF#@BFF;2?CGGFG<CCCCFB?F=E'CC'6C5>F#>GGF=CFGBF?FG7,/<:9ED@7+:GE#<FECFECCGFG,FAA9GGFF<A39GGE<C5,::,<,E5FDGGE@AEA4,F6?@FFFF@FC7@@7D=4C@:EEFA,GFEAE@,E<FFFFF6,GGGF<EEFC8,GGGGGDGFF<8FDEC@9E,CFFFGFECGFGGGEDFGGGGGFGGFGFEFGEGGGFFE,FFFFFEDGGFE6EAFGFCCA9C
@sF 46358
TGGGGAATATTGCACAATGGGCGCAAGCCTGATGCAGCCATGCCGCGTGTGTGAAGAAGGCCTTCGGGTTGTAAAACACTTTCAGCGGGGAGGAAGGCGATAAGGTTAATAACCTTGTCGATTGACGTTACCCGCAGAAGAAGCACCGGCTAACTCCGTGCCAGCAGCCGCGGTAATACGGAGGGTGCAAGCGTTAATCGGATTTACTGGGTGTAAAGGGAGCGCAGGCGGTTTGGCAAGTCTGATGTGAAAATCCGGGGCTCAACCCCGGAACTGCATTGGAAACTGTCAGACTAGAGTGTCGGAGAGGTAAGTGGAATTCCTAGTGTAGCGGTGAAATGCGTAGATATTAGGCGGAACACCAGTGGCGAAGGCGGCTTACTGGACGATAACTGACGCTGAGGCTCGAAAGCGTGGGGAGCAAACAGGATTAGATACCCT
+
FGGFGFFGG9CEGGGGGFGGGGGGGGCGGGGGFCFGGGGGGGGGDGG7CFGGGGGGGGGGFGGGGGGGGGEGGGCGFGGFGFGGFGGGGGGGGGFGGGGGG@FFGGECFCGEEGGGFDF7FGFGGD@:FGGGFEGEFGGFGFGFGGCGGGG<FGFFGGGFG:BFF:C<CEC5FGG7F7CCEGGGGGGDGGGGGG5;=+3;EE>EFCFFC?:2;9:.:?FD?BGC?9CDDG:8CDC?F3CG4DCFGGGFG>AECEGGGGGD>:++FCCFGGFGGGGGFGF=EF;,E?GGFGGD?DB9CFGGGGDGGGFA=:,EDGFBE8=,@,F=AFCB4)EGGGFF9?EGFCFCGGGGFFC:EB,FE7GEFF?GGEEGGGGGGEGGGGGGGGEEFDGFGGFFGGGEFGGFFGGGFGDGGGGGGGGGGGGFGFF9GFFGGFGGGGFGCCCCC
@sF 188
TGAGGAATATTGGTCAATGGGCGAGAGCCTGAACCAGCCAAGTAGCGTGCAGGATGACGGCCCTATGGGTTGTAAACTGCTTTTATAAGGGAATAAAGTGGGGCTCGTGAGCTCCTTTGCATGTACCTTATGAATAAGGACCGGCTAATTCCGTGCCAGCAGCCGCGGTAATACGGAAGGTCCGGGCGTTATCCGGATTTATTGGGTTTAAAGGGAGCGTAGGCCGCAGGTTAAGCGTGTTGTGAAATGTAGGGGCTCAACCTCTGCACTGCAGCGCGAACTGGCTTGCTTGAGTACGCACAACGTGGGCGGAATTCGGGGTGTAGCGGTGAAATGCTTAGATATCACGAAGAACTACGATTGCGAAGGCAGCTCACGGGAGCGCAACTGACGCTGAAGCTCGAAAGTGCGGGTATCGAACAGGATTAGATACCCT
+
EGGGGEFGGGGGGGGGGGGGGGGGGGGGGGGGGGGGGGFGGGGGGGGGGGGGGGGGGFGGGGGGGGGGGGGGGGGGGGGGGGGGGGGGGGGGGDGGGGGGGGGGEGGGGGGGCFFGGGFGGGGGGGGGGGGG9FGGFGGGGGEGGGGFGGGGGGGGGGGFGGFDGGGEGE<D;DFG<:CFGGFGGGCCFC@>FGGGGG@FF>FGGGDFGGGGGDGFG0-7BFEG<ECBFC:CC2<4B7:8:FCEG<GFFF=C>?EF+:=CCC>CF>:<BBC?GGGCE@?E9FFFGB,5=,GGDGE7GGGGD8GEEGCFCEE,ECBC=@4EEFGE=F@EA=5,FFGFFFFDC,E:8D@GGFFFAFGGGGGGGGGGGGEGGGGGGGEGGGGGGGGGGGGGGGGGGGGGGGGGGGGGGGGGGGGGEFFFGGGGGGGGGGGFGGGCCCCC
@sF 33833
TGGGGAATATTGCACAATGGGGGAAACCCTGATGCAGCGACGCCGCGTGAACGAAGAAGTATTTCGGTATGTAAAGTTCTATCAGTAGGGAAGATAATGACGGTACCTGACTAAGAAGCACCGGCTAAATACGTGCCAGCAGCCGCGGTAATACGTAAGGTGCAAGCGTTATCCGGATTTACTGGGTGTAAAGGGAGCGCAGGCGGTGCGGCAAGTTTGATGTGAAAGCCCGGGGCTCAACCCCGGTACTGTATTGGCAACGGTCGTACTAGAGTGTCGGATGGGTAAGTGGAATTCCTAGTGTATCGGTTAAGTGCGTAGATATTAGGAGGAACACCAGTGGCGAAGGCGGCTTACTGGACGATAACTGACGCTGAGGCGCGAAAGCGTGGGGAGCAAACATGATTAGATACCCG
+
@FE8F7@FG9FAFGGGGGCEFDGGDGGGGFGGFDGGGGGGFGGFGG7FGGGGFGGCEGFGGDF9FGGBEDFFGGFFGGGGGGG9@FEE<FFGGGAFGGAFGGDCFFGGGGGGGGGGGGGGGGGG77CG9,@<FDE+DFF<CC@FGG@FGGGCCGGF:,>@B7:DEE7+6C@BFCF<C**?CFF@7<*<=CFGGFC>EEE7EC8E>8E>8C?EGCE##.C?,8%=AC+472>EDECB>9<EG6%8GF?D9>>.73523#6<+%>CFCF?=,,>5FB@4+A,,9F8F9FAEA;E@,;8E,F9FF@407+GF,,<4+EF@E<A<=,,,GFGFCCA,,ACFFFGF@@@=6,DC:FCFAEE,,FFB,GGFFCC@CCFF8<@CC8+,GGC@7EEB@78E<,C,,EFA5,A9GFFCF+AAA6-
@sF 45832
TAGGGAATTTTCGGCAATGGGGGAAACCCTGACCGAGCAACGCCGCGTGAAGGAAGAAGTAATTCGTTATGTAAACTTCTGTCATAGAGGAAGAACGGTGGATATAGGGAATGATATCCAAGTGACGGTACTCTATAAGAAAGCCACGGCTAACTCCGTGCCAGCAGCCGCGGTAACAAGGAGGAACAGAGCGTTATCCGGATTTATTGGGTTTAAAGGGAGCGTAGAGGGATGTGGAAGTCAGTGGTGAAAGTTTGCTGCTCAACCGTAAAATTGCAGTTTGTACTGGATATCTTGAGTGCAGTTGAGGCAGGCGGAATTCGTGGTGTAGCGGTGAAATGCTTAGATATCACGAAGAACTCCGATTGCGAAGTCAGCCTGCTAAGCTGCAACTGACATTGAGGCTCGAAAGTGTGGGTATCAAACAGGATTAGATACCCT
+
EEGGGF@DFGAEEGGGG,CFG;:FGGG8CFGGGDBFGGGGGGF+FFC+@FGGGGGGCF89CC9FGGEEBFDFGFCFFFFGFC,EFFGG?<FBDFF,CCFFEGCFGCFEFGFGFG<<A<EFG9FDFGDGGF7<=FGGGGGGGFF8@<:CF7FGGGGGGG@FGD=::F8F7C:CGGFGG9,<::::7+:,<<FFGCEEFGGG=8=D?<>C<EG?2+8;<99:>@?,3;8*#:<@,@<##C@C48:FF9CFC;CED>,3,,-=,=B+C:F:AFC,FF>@DEFC,4,DCCDFC,B,AGGFE<CD9EEGCGE9GEB:CCE=>7?CGFDACC,@8BC@,EC,?<<AC,6,,?8<E@D<FEEAFE@CEGFE=+CEEFEC6,FCEFAGCEFB,GGGGFF@9F@<C<=,F<FC,87GF<GFDGGGGFGFFGFEGGFFCACBGGGGCCCCC
@sF 22603
TGGGGAATATTGGGCAATGGGCGCAAGCCTGACCCAGCAACGCCGCGTGAAGGAAGAAGGCTTTCGGGTTGTAAACTTCTTTTCTCGGGGACGAAACAAATGACGGTACCTGAGGAATAAGCCACGGCCAACTACGTGCCAGCAGCCGCGGTAATACGTAGGTGGCAAGCGTTATCCGGATTTACTGGGTGTAAAGGGCGTGTAGGCGGGATTGCAAGTCAGACGTGAAAACTATGGGCTCAACCCATAGCCTGCGTTTGAAACTGTAGTTCTTGAGTGCTGGAGCGGCAATCGGAATTCCGTGTGTAGCGGTGAAATGCGTAGATATTAGGAAGAACACCAGTGGCGAAGGCGGCTTTCTGGACTGAAACTGACGCTGAGGCTCGAAGGCGTGGGGAGCGAACAGGATTAGATACCCT
+
EFGGGGGGCFGFGGGGGFGGGGGGGGGGGGGGGGGGGGFFGGGGDGEFGGGGGFGFEFGGGGGFGGGGGGGGGGGGGGG9FFGGGGCGGGGGGGGGEGGGFGGGGGGGGGDFFGGGGGGGFGFGGGGGEGGGGGGGFGGGGGGFFG7@FFFEGGDFCCFGGEGFGFGFFGGGDFGGGGECEGGGG4GGG<><FC=CCD5CGCEC:CCGGGFFFGFFGEGGFBEC;=@CFGGGGD>+F:E8GFFCGGFFCFCC:C@>=D<:CCC>1DAF><GEBFD?B2C?8GFB@+FFFFC+EC,9++>7EF<BCGGBEFDBBC@,@,77FFFGGGGGGGGGFDA7FCFEB8EECGFF@@GGGGGGFGDGFFFDFE<FFFEGGGGGGGGFGGGFGF:CGGGGGGGGDFGDGFFC9FGGGFEFGGCCCCC
@sF 192
TGAGGAATATTGGTCAATGGACGAGAGTCTGAACCAGCCAAGTAGCGTGCAGGATGACGGCCCTATGGGTTGTAAACTGCTTTTATAGGGGGATAAAGTGTGGTACGTGTACCATATTGCAGGTACCCTATGAATAAGGACCGGCTAATTCCGTGCCAGCAGCCGCGGTAATACGGAAGGTCCGGGCGTTATCCGGATTTATTGGGTTTAAAGGGAGCGTAGGCCGTCTTATAAGCGTGTTGTGAAATGTCGGGGCTCAACCTGGGCATTGCAGCGCGAACTGTGAGTCTTGAGTGCGCAGGAAGTAGGCGGAATTCGTCGTGTAGCGGTGGAATGCTTAGATATGACGAAGAATTCCGATTGCGAAGGCAGCCTGCTGTAGCGCAACTGACGCTGAAGCTCGAAAGCGTGGGTATCGAACAGGATTAGATACCCT
+
AFGGGCFGGGGGGGGGGGGDGGGGDGGGGGGGGGGGFGGFFGCEGGGGGGGGGGGGGGGGGGGGGGGGGGGGGGGGGGGGF,FGGG<CEGFFEGFFGCFFGGGFDFGGGGG9FFGEFFFF,?FGDCF?F@FGFGGGGGGD=FFGGDEFFFEDFGGEGF=FGFDGGGECF*CDFFGGCGEGG9CFEGGGGGEC+<FDG3:<3C0EFGC/:CC9/2<952>739EC@E>G>C<29CF<C7$9CC7ECGFDEGGCDEG3CF<@:;CCCFCCD/&9<0>:+;==?GF<F<B,?GGF>:E@6FFCA<BE,C:C?@?E8?C>@4++FE8+)CEGEEC,FFEC;GFDFFEE,EFGGGFFDFEF7DFCCEC@GFAGGGGGGCFFGGCGGGGGGGGEGGGGFGFGGCGEFFF@EGFGEFGEGGGGGGFEFFGGGGGGGGGCCCCC
@sF 193
TGAGGAATATTGGTCAATGGACGAGAGTCTGAACCAGCCAAGTAGCGTGAAGGATGAAGGTCCTACGGATTGTAAACTTCTTTTATAAGGGAATAAACCCTCCCACGTGTGGGAGCTTGTATGTACCTTATGAATAAGCATCGGCTAACTCCGTGCCAGCAGCCGCGGTAATACGGAGGATGCGAGCGTTATCCGGATTTATTGGGTTTAAAGGGAGCGTAAATTGATGTTTAAGTCAGTTGTGAAAGTTTGCGGCTCAACCGTAAAATTGCAGTTGATACTGGATATCTTGAGTGCAGTTGAGGCAGGCGGAATTCGTGGTGTAGCGGTGAAATGCTTAGATATCACGAAGAACTCCGATTGCGAAGGCAGCCTGCTAAGCTGCAACTGACATTGAGGCTCGAAAGTGTGGGTATCAAACAGGATTAGATACCCT
+
EFGGGGGGGGGGGGGGGGGGGGGGGGGGGGGGGGGGGGEFFGGGGGG7FFGGGGGGEGGGGGGGGGGGEGGGGGGGGGGGCFGGGGGGGGGGGGGGGGEFGGCGGGGGGGGGG@EGGGGGGGGGGGGGGGGGGGGFFGGGGF7FEFDAFGGGGGGGGGGFGGGGDGGGGGGGFGFC7C@:B8FEEBGEEEECG?CEEGGFCG@FFG3=FG>FEGGFG@GF3$=7#62DC33CCFD-,0CFCFFCDE2A:9>GFGDDGFCD8AGFF;GGGGGFFFFF=FFDFGGEFD<F=B<FDFEBDGEF=<,B4===B@C>+,7EGGFFFFC=AGGGGGGGGGGGGGFD?498GFFGFFGFE@F@GGGGGGGGGGFFFEC+B9FC@GFFGGGGGGGGGGGGGDGGFGGGGGGGFGGGGGFFGGGGGFGGGGGGGGFGGGGCCCCC
@sF 194
TGAGGGATATTGGTCAATGGACGAGAGTCTGAACCAGCCAAGTAGCGTGAAGGATGAAGGTCCTACGGATTGTAAACTTCTTTTATAAGGGAATAAACCCTCCCACGTGTGGGAGCTTGTATGTACCTTATGAATAAGCATCGGCTAACTCCGTGCCAGCAGCCGCGGTAATACGGAGGATGCGAGCGTTATCCGGATTTATTGGGTTTAAAGGGAGCGCAGACGGGTCGTTAAGTCAGCTGTGAAAGTTTGGGGCTCAACCTTAAAATTGCAGTTGATACTGGGGTCCTTGAGTGCGGTTGGGGTGTGCGGAATTCGTGGTGTAGCGGTGAAATGCTTAGATATCACGAAGAACTCCGATTGCGAAGGCAGCACACTAATCCGTAACTGACGTTCATGCTCGAAAGCGTGGGTATCAAACAGGATTAGATACCCT
+
FFFFGGGGGGGGGGFGGGGGGGGGGGGGGGGGGGGGGGGGGGGGGGGGGGGGGGGGGFGFF@FGFDC@FEEEFGFGGGGGGGGGGGGGGGGGGGGFGGGGGDBFFGGGGGGDEECFGGGG?EFGGGFGGGGFFF9@DCFGFFEGGGEGFEGGEGGDGGFG,@FGDGCFFCFGGF8FF3<@BDGG*1=CFE*BFFEEGDGFGGGGFG<;B:<C2C):75F;7::C>@CDEE=E5:C2EDEE/FC;E9E=,EEED8EB@<=@:>@#C7<@C,,DAB<EF?<59C>>+FC<EA,<BF>EC84++C+EGGGFCFCF8FB7EFCFEF8>::BAGEF9C?<FDCDD94@,GGFFE9FE@F@B=,FFC@@?9FFGEDFGGFAFFF@@7GGGGGGGGGGGGGGFFEGGGFFFFCF7FFFFEFGGGGGGFCGGGGFGGGGCCC@C
@sF 41198
TGGGGAATATTGCACAATGGGCGCAAGCCTGATGCAGCCATGCCGCGTGTATGAAGAAGGCCTTCGGGTTGTAAAGTACTTTCAGCGGGGAGGAAGGGAGTAAAGTTAATACCTTTGCTCATTGACGTTACCCGCAGAAGAAGCACCGGCTAACTCCGTGCCAGCAGCCGCGGTAATACGGAGGGTGCAAGCGTTTATCGGAATTACTGGGCGTAAAGCGCACGCAGGCGGTTTGTTAAGTCAGATGTGAAATCCCCGGGCTCAACCTGGGAACTGCATCTGATACTGGCAAGCTTGAGTCTCGTAGAGGGGGTTAGAATTCCAGGTGTAGCGGTGAAATGCGTAGAGATCTGGAGGAATACCGGTGGCGAAGGCGGCCCCCTGGACGAAGACCGACGCTCAGGTGCGAAAGCGTGGGGAGCAAACAGGATTAGATACCCT
+
CF@<@FGGGGGGGGGFFGFGFFCFGGCF<FFG9EGFCFFFFGGFGGD7CFGGGGGGGC<9EECFFGDEEFGGDAFGFGGGGGGGGGGGDFGGGG8FGGGGCFFFAFF@FGGGFGGGGGDFGGFGGGGGGGEFDFGCFGGFFFCGFGGDCCGGGGDFG::CGFFGGGGG,**4<=FCGGGGGGGE*CEFGGFGG;C*:+<C8=>9:@?.CGGGGGDEG61>>B>C<E:3?/<GFFGEFDG<<<#<B??.7F<::?<?C=ED<:EFFFCFFFE=FFDF7FDFFGE@:FGDF<<<<>@7@0@6CCF@C,EEFFBB8,,EE>CFGGGGGFFE>5F>GFFECCGDGDFEAA4CFCFCFF?GFGGGGE>FGDFECFEEFF:@GGGFCCEGGGGGGFFF:>EGGGFCFDGGGGGGFF7CCF@C@F<<CEFFEC<GFFGF<FGFCCCCC
@sF 196
TGGGGAATATTGCACAATGGGGGAAACCCTGATGCAGCGACGCCGCGTGGAGGAAGAAGGTCTTCGGATTGTAAACTCCTGTTGTTGAGGAAGATGATGACGGTACTCAACAAGGAAGTGACGGCTAACTACGTGCCAGCAGCCGCGGTAAAACGTAGGTCACAAGCGTTGTCCGGAATTACTGGGTGTAAAGGGAGCGCAGGCGGGAAGACAAGTTGGAAGGGAAATCCATGGGCTCAACCCATGAACTGCTTTCGAAACTGGTTTTCTTGAGTAGTGCAGAGGTAGGCGGAATTCCCGGTGTAGCGGTGGAATGCGTAGATATCGGGAGGAACACCAGTGGCGAAGGCGGCCTACTGGGCACCAACTGACGCTGAGGCTCGAAAGTGTGGGTAGCAAACAGGATTAGATACCCT
+
FFGGGGGGGGGGGGGGGGGGGGGGGGGGGGGGGGGF9E@7CGGGEGG@F@FGGGGFGGAFFGGGGDFFGGGGGGGGFGGGG<FFGGGGGGGGGFGGAFFGDEECGGGCFFGGGGGGGGG9EFGGGEGGGGGFDFF?FGFFFGGGGDEGD7BFGFEGGF7,>CCFF:CCG>CGGFGG;FGFF?:<CFFECE@F9F@C7:8E3;C>CEDCFD>;EF>9FCCE5?',9:<BCGGGC8@0/4D,1BD,CFC@B42CEFGFE<CD0@G#<GF?CAFDEGFCFE956E7CE6FDGFDB8D7GGEGGEFCC=FCFE;9F:F@+?F<DEC@=GFCEFAFGCFFFCGFGFC@DFCEF>F<E@FCGGFFFGGGGGFF7@F;@FFFA8GEE<@FGGGF@GGGFDGGGGFF@FGGGE@GGGGECCCCC
@sF 197
TGAGGAATATTGGTCAATGGACGAGAGTCTGAACCAGCCAAGTAGCGTGAAGGATGAAGGTCCTACGGATTGTAAACTTCTTTTATAAGGGAATAAACCCTCCCACGTGTGGGAGCTTGTATGTACCTTATGAATAAGCATCGGCTAACTCCGTGCCAGCAGCCGCGGTAATACGGAGGATGCGAGCGTTATCCGGCTTCATTGGGTTTAAAGGGTGCGGAGGTGGCTTCTTAAGTCAGCGGTGAAAGCCCGTGGCTCAACCATGGGACTGCCGTGGAAACTGGGAAGCTTGAGTACGGACGGGGCAGGCGGAATGCGGGGTGTAGCGGTGAAATGCATAGATATCACGCAGAACCCCGATCGCGAAGGCAGCCTGCCAGGCCGTGACTGACACTGATGCACGAAAGCGTGGGTATCGAACAGGATTATACCCT
+
FGGGGCFGGGGGGGGGGGGGGGGGEEGGGFFGGGGGEEDFGGGGGGGGGGGGGFGG<FE@FGFGGGGGGECFDFFFGGGGG<FGFGFGGGGGGGGGGCFF<FFGFGGGGGGGDGGGGG?=E9EFGGGGGGGCFGEFG<FFFFFG7FCF8FGEFGGGDCGGGGGGGGGGGGGG,;DCF@EE:F@7C1?@CCE,BEGE*:C<7@?FGCCFGG@C+?71;:F#7873F>E@=7C<@+A<:::<EEFGEF:>?5/ECEG<3>FFDFGGGGD5C>CBFGE=C?<.<CFF>:,<3,:3+:8DE@@33DF=FFBE@>EEE8E=8@+8DB=ECC8CEGEA,>,C@=C,EE9C@GFEGFGF@@+GGEFCF@F@CF@GGDDFF@?GGGGGGGGGGGGGGFF<<GFFEDGFEGGGGGFEGCFEGGGGGGGFGFFFECF@GCCCCC
@sF 26165
TGAGGAATATTGGTCAATGGGCGAGAGCCTGAACCAGCCAAGTAGCGTGCAGGATGACGGCCCTATGGGTTGTAAACTGCCTTTATATGGGGATAAAGTGTGGGACGTGTCCCATATTGCAGGTACCATATGAATAAGGACCGGCTAATTCCGTGCCAGCAGCCGCGGTAATACGGAAGGTCCGGGCGTTATCCGGATTTATTGGGTTTAAAGGGAGCGTAGGCCGTCTGTTAAGCGTGTTGTGAAATGTAGTTGCTCAACGAGGGCAGTGCAGCGCGAACTGGCAGACTTGAGTGCGCAGGAAGTAGGCGGAATTCGTCGTGTAGCGGTGAAATGCTTAGATATGACGAAGAACTCCGATTGCGAAGGCAGCTCACGGGAGCGCAACTGACGCTGAAGCTCGAAAGTGCGGGTATCGAACAGGATTAGATACCCT
+
AEFGGGGGGGGFGGGGGGGFGGGDGGGGGGGGGGGGGGGGFGFGGGGEGGGGGGGGGFFGGGGGGGGGGGGGGGGGGGEGFGEEC?,,CFG=CCCEGGGGGGGGFGDGGFGAFEEAFFGGGFFFGGG9FGGGFGGFFFGFDFGCC8BDFFGGEFFFGGGGGFGGGGGGGGGFFFGGEEGGGGGGEEDEEGDE9FFGGEE95E=;<C?<#?-BEGGFEF9C<F;5CEE3=CCGFCGAGGF?EGC@F@E?CFFF?.A:CFFDG##,CFE>#FFECFDGFGEGDCFF3=C,@6GE>F=7ED?,DC,<B6EGGFFF=8CGGGF:GFC7FGGGGGFAFEFFEF<8E9GFCEGGGGGGFBEFGFFCGGEFEC<GGFEFGGEGFEGGGGGGGGFFBC@GGGGGE7EFFEGFFGGDGGGGGGFGGGGFFGGGGGFFGFFCC<BC
@sF 199
TGAGGAATATTGGTCAATGGACGAGAGTCTGAACCAGCCAAGTAGCGTTCAGGATGACGGCCCTATGGGTTGTAAACTGCTTTTATAAGGGAATAAAGTGAGTCTCGTGAGACTTTTTGCATGTACCTTATGAATAAGGACCGGCTAACTCCGTGCCAGCAGCCGCGGTAATACGGAGGATCCGCGCGTTATCCGGATTTATTGGGTTTAAAGGGAGCGTAGATGGATGTTTAAGTCAGTTGTGAAAGTTTGCGGCTCAACCGTAAAATTGCAGTTGATACTTGATTACTTGAGTGCAGTTGAGGCAGGCGGAATTCGTGGTGTAGCGGTGAAATGCTTAGATATCACGAAGAACTCCGATTGCGAAGGCAGCCTGCTAAGCTGCAACTGACATTGAGGCTCGAAAGTGTGGGTATCAAACAGGATTAGATACCCT
+
AFGFGGCFFGGGGGGGFCGGGGGGGCGGGGFGEFGGCGGGGGGGGGECCCFGGGGGFGCEGGF@FFFGFGGGEFGGGGGGEEFGGGGG99F@FGFGGCFFGFGGGGGFEFEGGGEEGGGGGAEGFFGCCGCFFGFEFG@BFF7EDEEGFFGGGGCFGF8FF?8,B6+@@EGGGFFEGGDFCFGG*5@<<<:BF8G>E8:F7@FGGFC@E2:;C>CAG6FEA>CFFFFFFA><FG<<??E@GGGG>FE7F@EF7EC>*C=:8CE<BCFFED9F.<@C?,=3+CFC55,,9A,9*CFC,9D?,=><B+EFC@B9>8EC@ECCEFGGFGDGF@F9FEE?FEB,,8FFGEGEF9FDFFFDDGGGGGEGGFEEB@FGGDGGGFE,GFFGGGF@GGGFFFGGGGGGGGGGGGGDGGGGGGGGGFFFCAFC,<GGGGFCCCCC
@sF 200
TGAGGAATATTGGTCAATGGACGAGAGTCTGAACCAGCCAAGTAGCGTGAAGGATGAAGGTCCTACGGATTGTAAACTTCTTTTATAAGGGAATAAACCCTCCCACGTGTGGGAGCTTGTATGTACCTTATGAATAAGCATCGGCTAACTCCGTGCCAGCAGCCGCGGTAATACGGAGGATGCGAGCGTTATCCGGATTTATTGGGTTTAAAGGGAGCGCAGACGGGTCGTTAAGTCAGCTGTGAAAGTTTGGGGCTCAACCTTAAAATTGCAGTTGATACTGGCGTCCTTGAGTGCGGTTGAGGTGTGCGGAATTCGTGGTGTAGCGGTGAAATGCTTAGATATCACGAAGAACTCCGATTGCGAAGGCAGCACACTAATCCGTAACTGACGTTCATGCTCGAAAGTGTGGGTATCAAACAGGATTAGATACCCT
+
GGGGGFGGGGGGGGGGGGGGGGGGGGGFGGFGGFGGFGGGGGGGGGFFEGGGGGGGFFGGFEFFGGCFGCFEGFFGGGGGFFGGGGGGGGGGGFFGDGFGGGDEGGGCGGGGGGGDFDGFGGGGGGGGFGGGGGGGFFFFEFGGGGEGF9CFEGGGG9=FFGFGC@FG+>CF@3DFGCG@,::<>FCCFEEFFGGEDEF<:CFF:EC:<FE:?<50:9EFF:DDB78;CCEECFFDA?C+1CFFFACCAGGEDCEFEFGFGGFEC@FDEGDFGGFFE3FF=CGGGFEE@,ACFFCGDFGF8A?FFEFCBDC>6D8GGFD=B?@69GGGFEGFFFFGGGGGFCFF@GGGFCGFDFGEEGFEGGGGGGGGGFGGGGGGFGGEGFGGGFCGFFCGGGGGGGGFFGGGCGGGGGFEFFGFGGGFGGGGGGFEFGGCCCCC
@sF 41105
TGGGGAATATTGCACAATGGGGGAAACCCTGATGCAGCGACGCCGCGTGAAGGAAGAAGTATCTCGGTATGTAAACTTCTATCAGCAGGGAAGATAATGACGGTACCTGACTAAGAAGCCCCGGCTAACTACGTGCCAGCAGCCGCGGTAATACGTAGGGGGCAAGCGTTATCCGGATTTACTGGGTGTAAAGGGAGCGTAGACGGTGTGGCAAGTCTGATGTGAAAGGCATGGGCTCAACCCGTGGACTGCATTGGAAACTGTCATACTTGAGTGCCGGAGGGGTAAGCGGAATTCCTAGTGTAGCGGGGAAATGCGTAGAGATTAGGAAGAACACCGGTGGCGAAGGCGACTTTCTGGACGACAACTGACGCTGAGGCGCGAAAGCGTGGGGAGCAAACAGGATTAGATACCCT
+
<CDEEFGGFCCFGGGGGGGGGDGGGGGGGGGGGFG,EF+7@FGGGGGFFGFGGGGGG,EFG9FEFGGGGGGGFGGGAGGGGGGGGGGGFEGGGGAFGGGGGGGGGEGGGGGFGGGGGGGGF7F>EGGGGGGGGF@FG9FFGFGGGGGGGGGGE9F:DCGGGGGGG@FG:CGGGGGGGGG<FF$AFGGG2GG@CGG>CE<FCEEGGGGGGGCFFGGFFFFFDBGFGCGCFCFFGG<BD<C?GGGGGGGGGGCFDGGFFECC&<EFG<FFGFGDFCEGGGGECGFGGECCC@9GGEEE8,=,FGGGFGFAC,FFEGCFFE?8GGGDGGDFGFFAECFC:GGGGGFBC66GEEFAGGGGGGGGGGGF<CCF:CFGGGGGCGGFGGGFFCGGGGGFAE<FFACEFGGGGGGGGGGCCCCC
@sF 30656
TGGGGAATATTGCACAATGGGGGAAACCCTGATGCAGCGACGCCGCGTGAACGAAGAAGTATTTCGGAATGTAAAGTTCTATCAGCAGGGAAGAAAATGACGGTACCTGACTAAGAAGCCCCGGCTAACTACGTGCCAGCAGCCGCGGTAATACGTAGGGGGCAAGCGTTATCCGGATTTACTGGGTGTAAAGGGAGCGGAGACGGCACGGCAAGCCAGAGGTGAAAGCCCGGGGCTCAACCCCGGGACTGCCTTTGGAACTGCTGAGCTAGAGTGTCGGAGAGGCAAGTGGAATTCCTAGTGTAGCGGTGAAATGCGTAGATAGTAGGAGGAACACCAGTGGCGAAGGCGGCTTGCTGGACGATGACTGACGTTGAGGCTCGAAAGCGTGGGGAGCAAACAGGATTAGATACCCT
+
FGGFEEGDGFFGGGGGGGGGGGGGGGGGGGGGGGGC9BFGGGGGGGGFEGGGGGGG7FFCE?<?EG>+8CEFGG9,E<<<?FFGCFGAE@FFECADFGFGGGCE74FCAFG:BFGDGGB<AFGECFFGGD,FCFGGGGGGCFDGGC*>>F:@FGGFF7F@::@GFFFE*<<8FGGGE=FFGG9:CB<<%<CEFF8:5CE#524;:5*?;C3EFE85,4:D081??G<@*ECE@FC+.>ECEGFCDB>FDFD?&,3-9/3=FCFGG?CFFE?EDC48++A,FEFFEEF9E;9=>GGEF<A,FF:@=GGFEC,,7GEEDC,8FDEC,:CGE,FE=EFF8EDCCCCAFC@FECFDFECC8FBF@FCAC6FGF6,CFFGGFGEFD@GFFBC+GFGFCCCGGGFEEFGGF<GGGGFCCCCC
@sF 203
TGAGGAATATTGGTCAATGGGCGAGAGCCTGAACCAGCCAAGTAGCGTGAGGGGCGACTGCCCTATGGGTTGTAAACCTCTTTTGTTTGGGGATAAAGTGCGCCACGTGTGGCGCATTGCATGTACCATTTGAATAAGGACCGGCTAATTCCGTGCCAGCAGCCGCGGTAATACGGAAGGTCCGGGCGTTATCCGGATTTATTGGGTTTAAAGGGAGCGCAGGCCGTAGGCTAAGCGGGCCGTGAAATACCGTCGCTCAACGGCGGCCGTGCGGCGCGAACTGGTCTACTGGAGTACGCGGGACGTTGGCGGAATTCGTGGTGTAGCGGTGAAATGCTTAGATATCACGAAGAACTCCGATTGCGAAGGCAGCTGACGGTAGCGCAACTGACGCTGAGGCTCGAAAGTGCGGGTATCGAACAGGATTAGATACCCT
+
FGCFFGGGEFGGGGGGGGGGGGGGGGGGGGGGGGGGGGGGGGFFFGGGGE@FG@FGCFFGGGGGGGGGGGDEFGFGGDFGGGGGGG8FFGGCGGGGGGGF<FGGGGGGGFGGG7+@CFGGCGGGGGGDFDD,FDFGFFGGGFEGGGEGGFGGGGGGGGGFGGGE:EGGGGGGE@CFEG:FFGC@EGGD7?>5EFE5*/;F=C3C<A1:8AE73AC:E;E>9>GGEF0:CC<::AC9?)*:*F2<8C:=*+*4'*?6E=C@GFB8*GGGGGF>CFB5+GC:GEDCC,C3,D3E5@8+>EGEEB@+F@7EFBC@+8GC7CDB,:EEBF8D@4F9FFGGGFGFGGGFGGGGFGGGEF7GFFFEEGGGGFFGFE<GF@EFEFFCCGGGGGFGGGFFECFFEC@6GFF9EEGGGGGGGGGGGGGGGGGGEF<FGGGCCCCC
@sF 30864
TGAGGAATATTGGTCAATGGGCGAGAGCCTGAACCAGCCAAGTAGCGTGCAGGATGACGGCCCTATGGGTTGTAAACTGCTTTTATATGGGGATAAAGCGAGCTACGTGTAGTTTATTGCAGGTACCATATGAATAAGGACCGGCTAATTCCGTGCCAGCAGCCGCGGTAATACGGAAGGTCCAGGCGTTAACCGGATTTATTGGGTTTAAAGGGAGCGTAGGCCGCCCCTTAAGCGTTTTGTGAAATGCCTCGGCTCAACCGTGGCACTGCGTCGCGAACGGGGGGGCGTGAGTGCACGCAACGCAGGCGGAATTGGTGGTGTAGCGTTGAAATGCTTAGATAGCACGAAGAACTCTGATTGCGAAGGCAGCTTGCGGGAGTGCGACTGACGCTGAAGCTCGAAGGTGCGGGTATCGAACAGGATTAGATACCCT
+
FGGGGGGGGAFGFFGGGGFF,CFGGFGGG,EFFFFGGCCFFGGG9FGFBFGFFEFFDEFF@FG7E=9CEFEGEFFGEGGGCDFGGDAFCG=CE@FGGGFEECGEGF@,AB?FFF9<FGAFGF,E?FFFGGCFD,3;DF,5,BB++EEF9FF=,,6+DFFGGFGFFCEDGGGFGG:>*>EFCCCF>:FECEC*2C@<=**83+2,8<<FEFFGG:<F77*>((8C*)558?GF1<C(<:3C9FCF@CCECF=#*FE@E513*GECFACF=4****37E@5:87CGFF>8,,A8*FD=+>FEE=?CCFB?+,,C99>9+++=:,F@8:=?,FC,,<EC,F9GDEA,,EF@??BC69,C:,A,+FF<F@9FEF8?EEFDC9@<7GGGGFF7FF;GGGFE@7CBFFFFCFEFCGGGGGGFFFFB<CFFC,EAGFCA@@<B
@sF 25156
TGAGGAATATTGGTCAATGGGCGAGAGCCTGAACCAGCCAAGTAGCGTGCAGGATGACGGCCCTATGGGTTGTAAACTGCTTTTATAGGGGAATAAAGTGAGCCACGTGTGGTTTTTTGCATGTACCCTATGAATAAGGACCGGCTAGTTCCGTGCCAGCAGCCGCGGTAATACGGAAGGTCCGGGCGTTATCCGGATTTATTGGGTTTAAAGGGAGCGTAGGCCGGAGATTAAGCGTGTTGTGAAATGTAGATGCTCAACATCTGCACTGCAGCGCGAACTGGTTTCCCTGAGTACGCATAAAGTGGGCGGAATTCGTGGTGTAGCGGTGAAATGCTTAGATATCACGAAGAACTCCGATTGCGAAGGCAGCTCACTGGGGCGCAACTGACGCTGAAGCTCGAAAGCGCGGGTATCGAACAGGATTAGATACCCT
+
EGGGGGGGGGGGGFGGGGGGGGGGGGGGGGGGGGGGGGGGGGGGGGGGGGGGGGGGGGGGGGGGGGFGEEECBCFGGGGGGGDGGGFDEFGGGGGGGGGGGGGGEGGCFGGDFFDGGGGGFFGF9FGGFGGGFFGGFGFFGFFFGCEDFGGGGFFGFGFDGGGFECF7:*>C;<FFEC@GCGGGGGGGGGECGG;ECEEFFF=>:F586FEECCE?>>C;8<AFGEGEG59C@<C9C>ECCFFGC>A7?FAF78<37CFEFFGFF@,DCDE?EEGGEC7:FDGFGGGGGFDFD@CGDGFDGAF<GGFBB8EC+?:@+GGGF<8>FGFEFEE<?FFCE9FE:,B8GGEFFF,GGGGGGFGGFCEGGF@GGGGGFEGFDEGEFF@FECEGGEFCF9GGEC:B@7FGEFGGGGGGGGGGGGGFFDFFFAGGGGGCCC9C
@sF 38144
TGAGGAATATTGGTCAATGGGCGAGAGCCTGAACCAGCCAAGTAGCGTGAAGGATGACTGCCCTATGGGTTGTAAACTTCTTTTATAAAGGAATAAAGTCGGGTATGCATACCCGTTTGCATGTACTTTATGAATAAGGATCGGCTAACTCCGTGCCAGCAGCCGCGGTAATACGGAGGATCCGAGCGTTATCCGGATTTATTGGGTTTAAAGGGAGCGTAGATGGATGTTTAAGTCAGTTGTGAAAGTTTGCGGCTCAACCGTAAAATTGCAGTTGATACTGGATATCTTGAGTGCAGTTGAGGCAGGCGGAACTCGTGGTGTAGCGGTGAAATGCGTAGATATCACGAAGAACTCCGATTGCGAAGGCAGCCTGCTAAGCTGCAACTGACATTGAGGCTCGAAAGTGTGGGTATCAAACAGGATTAGATACCCT
+
BFFGGGGGGGGGGGGGGGFFFFGGGGGGGGGGGGGGGGGFGFFG,ECFGGGGGGGGGG@FGGCCFFGGGGGGGGGGGGGGGFGFGFGGGGGGGGFFGGGGGEGGGGGGGGDGFFGFD8FGGGGGGGGGGGGGGGDGFGGFDFGGGGGGGGGGEGDDGGGGGGGGGGGGEGC@CAFFCFEF7FGGG:EGGGG+GGGGGG=C?G(FGG?<FFFFGC@FGFGGDBCCGFFFEFGGFG;A8<C0GGFCFAFGFCCCF:F=D:B*88CECEFFGGFD9FGGGGFC'CGFAFEE98D8FF9FBFFF8DGGGGDGE7EE7EGGEGGFCGEGFFC9FGFAGFB@4,GGFGGGGFFGFFDFCEGGEGEB@FGGGGGGGGGGGGGGGGFCGGGGGFFECFFFGFDE?FF<GGFFE<GEGFDFEGGGGEFB@9GGF<GAFCGCCCCC
@sF 207
TGAGGAATATTGGTCAATGGACGAGAGTCTGAACCAGCCAAGTAGCGTGAAGGATGAAGGTCCTACGGATTGTAAACTTCTTTTATAAGGGAATAAACCCTCCCACGTGTGGGAGCTTGTATGTACCTTATGAATAAGCATCGGCTAACTCCGTGCCAGCAGCTGCGGTAATACGGAGGATGCGAGCGTTATCCGGATTTATTGGGTTTAAAGGGAGCGCAGACGGGTCGTTAAGTCAGCTGTGAAAGTTTGGGGCTCAACCTTAAAATTGCAGTTGATACTGGCGTCCTTGAGTGCGGTTGAGGTGTGCGGAAGTCGTGGTGTAGCGGTGAAATGCTTAGATATCACGAAGAACTCCGATTGCGAAGGCAGCACACTAATCCGTAACTGACGTTCATGCTCGAAAGTGTGGGTATCAAACAGGATTAGATACCCT
+
DFFGGFGGGGGGGGGGGGGGGGGGGGGGGGGGGGGGGGGGGGGGGGGEGGGGGCEFFFCFGFGGGGGGGGGFGGFFGGFGGGFGGGGGGGGGGGGGGGGGFFFGGGGGGFGGGFGGGGFG<FGGFGGGGGGGGGGGFCFFAEFGGGGEGGGGGGFGG,FCFGG,@FECF+3@,@EE7CF>FGGE:C5FF<8EFGGGE<,7CG.FFGC5CFFCFG@F89EEFF8CFCC?:E?CAFF@:9<CD@'E=@A@6@CFGEEGFFC8DA<=;9CFFGF?AFDA@9B6D:C@5FEB@4,,AEEC6E=B,=CGF=C:GEF@66+8CFGGGFBEFGEFFCF9FFADDCB,EAFFB,:DE<DGGFDGFEE:F7GFGGFFAB9GGGGFFF@,EEECGGGGGGDGGGFGGGGFGGGGGGGEGGEFGFF,GGGFFGEFGFFFFCFCCBAC
@sF 208
TGGGGAATATTGCACAATGGGCGAAAGCCTGATGCAGCAACGCCGCGTGAGTGAAGAAGTATCTCGGTATGTAAAGCTCTATCAGCAGGGAAGAAAATGACGGTACCTGACTAAGAAGCCCCGGCTAACTACGTGCCAGCAGCCGCGGTAATACGTAGGGGGCAAGCGTTATCCGGATTTACTGGGTGTAACGGGAGCGCAGACGGCACTGCAAGCCTGAAGTGAGAGCCCGGGGCTCAACCCCGGGACTGCTTTGGAAACTGTAGGGCGAGAGTGCTGGAGAGGAAAGCGGAATTCCTAGTGTAGCGGTGAAATGCGTAGAGAGTAGGAAGAACACCAGTGGCGAAGGCGGCTTGCTGGACAGTAACTGACGTTCAGGCTCGAAAGCGTGGGGAGCAAACAGGATTAGATACCCT
+
@FGGCFCFECFGGGGGFGECEEFGDGGFGCE<FFGDFFGGF6CFEEGBFEGGFGFFD<F,C,99CEE:EFF,FFECFF8AFCCAF,:=BFECEFCEGGGEFEE:FCAFDC,EEDFG9F<B<7FFEE=FGG<8CF@CFGADCEEG+>@FC>F=FF*7DFE7FE*:;FG+1=F5;BEEF7CFFC9,2<0148?+37C*//:8DG*2:C1GC@+15<>(;?<?6F:C=94/5CC@8<8.D:<FCF:>>8?FD,<6:B>A>=D==8DDCB+FC8GD8EFCFGEF@A,:5++?CCA488C,>B>,8EDG@EC>,9?@46,4,E<FEE=F9GGGFAF<FFFF<<8GGGFDFB,GFCF@@<C,ECGFGGGFFFEC@C<GFGFF@EEFFEGE@CECGF7GFFCGGFAFAGFGGFFGGGGCCCCC
@sF 39495
TGAGGAATATTGGTCAATGGGCGAGAGCCTGAACCAGCCAAGTAGCGTGCAGGATGACGGCCCTATGGGTTGTAAACTGCTTTTATAAGGGAATAAAGTGGGTCACGTGTGACTTTTTGCATGTACCTTATGAATAAGGACCGGCTAATTCCGTGCCAGCAGCCGCGGTAATACGGAAGGTCCGGGCGTTATCCGGATTTATTGGGTTTAAAGGGAGCGTAGGCCGGAGATTAAGCGTGCTGTGAAATGTAGTGGCTCAACCTCTGCACTGCAGCGCGAGCTGGTCTTCGTGAGTACGCACAACGTGGGCGGAATTCGTGGTGTAGCGGTGATATGCTCAGATATCACGAAGAACTCCGATTGCGAAGGCAGCTCACGGGAGCGCAACTGACGCTGAAGCTCGAAAGTGCGGGTATCGAACAGGATTAGATACCCT
+
FFGGGGGGGDFGGGGGGFGGCEGGGEGGGGDGFFFFGGGFFG@EFGGGGGGFGGGGGGECFEGGGFGAFFGGF9EFGGGGCGDFFGGGGGF=E@5AEFAEC=FGGGGGGGFEFGGGGGGG<F9FGGGCF?AFE?@ECEFC,BC@7:EGCDCFD<7F@GFCF,<,5@FEC7@F3>C@C7:FGG:*<FE7FF:;E,<<?C1G@G:59C&=;CC7=8870/$/<EECCGG<BCF@;:GFGGFFC@>CDFECDCCF0C5?C;E@@@F?FC<>>D3+GGECDF@8GF@FGGFB=A,C3>@+DGCF8A+@DEGGGGE;=DGEEGGFGFB8@C:F@@C5,<?EE<,,:,<<8GFFB?,C6FFBC,GFEC8,AEDFF<9GGCF<GF@:EGGFCGFCB7@GGGGGFGEFD@FFCEEEC7DDGGGGGFF9GGGGCEAFFFECCCCC
@sF 34861
TGAGGAATATTGGTCAATGGACGCAAGTCTGAACCAGCCAAGTAGCGTGCAGGAAGACGGCCCTCTGGGTTGTAAACTGCTTTTAGCTGGGAATAAAGTGCACCACGTGTGGTGTTTTGTATGTACCATCAGAACAAGGACCGGCTAATTCCGTGCCAGCAGCCGCGGTAATACGGAAGGTCCAGGCGTTATCCGGACTTATTGGGTTTAAAGGGAGCGCAGGCGGACCTTTAAGTCAGCTGTGAAATACGGCGGCTCAACCGTCGAACTGCAGTTGATACTGGAGGTCTGGAGTGCACACAGGGATACTGGAATTCATGGTGTAGCTGTGAAATGCGCAGATATCATGAAGAACTCCAATCGCGAAGGCAGGTATCCGGTGTGCAACTGACGCTGAGGCTCGAAAGTGCGGGTATCAAACAGGATTAGATACCCT
+
DGGGFFGGGGGFGGGGCFGGGGEGGGGGGGGGGGGGGGGGEGFFGGGFFGGGGGGGGGGGGGDGGFCFFCFEGGGGGGGFFGFGGGGGGGGEFG@FGGDGGGGGGGGGGFFGFGGGGGGGFCFGFEFGFCFGGG8BDFFGFG7:FGEG,=BFFGGGGGFGGGCEFEEEC7FGFGGCEGE>ECFFFGD;CF7CF=G>3#EAC3CFF%<FG<CC9>F?GEGGFF>CGECDGFGG<FE>CCFFGEFFCGFEGGGEEC@'8CFCFGGDECGFGFGG3CFCCEEC4@GE0GFC,58GGDGGGGGGGEFGFFFEFFED=C4E>ED8FFF@*8ACFGGFF@FB>-GGECC9GFAFGGGGGGF<GGGF@FC@FFEGGGGGFDGGGGFB,GGGGGGGGEGFE@EGGFB4C,GGFGGEC@FCGGGGGGFBFFEC99F9F8C,A-AA
@sF 211
TAGGGGATCTTCGGCAATAGGGGCAACCCTGACCGAGCAACGCCGCGTGAGTGAAGAAGGTTTTCGGATCGTAAAGCTCTGTTGTAAGAGAAGAACGTGTGTGAGAGTGGAAAGTTCACACAGTGACGGTAACTTACCAGAAAGGGACGGCTAACTACGTGCCAGCAGCCGCGGTAATACGTAGGCCCCGAGCGTTGTCCGGCTTTATTGGGCGTAAAGCGAGCGCAGGCGGTTTAATAAGTCTGAAGTTAAAGGCAGTGGCTTAACCATTGTTCGCTTTGGAAACTGTTAAACGTGAGTGCAGAAGGGGAGAGTGGAATTCCATGTGTAGCGGTGAAATGCGTAGACATATGGAGGAACACCGGTGGCGAAAGCGGCTCTCTGGTCTGTAACTGACGCTGAGGCTCGAAAGCGTGGGGAGCAAACAGGATTAGATACCCT
+
FFFGGGFGGGGGGGGGGGGGGGGGGGGGGGGGGGGFGGGGGGGGGGGFGGGGFEFGFFGGG<FFFEFGGGGGGGGGGFGGGGFDGD5CE9BBFFGGEFGGGGGGGGGGGGGGGGGGGGGGGGGFGGGGGGGGGGGGDGFFDEG<@BEFGGGGGGFGGGGGFF7<8@D:CFG>CEC<@FCFGFGGGCGE7FEGDGCCEGGGDG/**0A@C?FGGGGFG??F6>:CBEC,=C+GFBD=C;C2<CFCGGGFEB<F5,DGGFGGGCGGFEFFC;GF2@6A;;CE;@,+CD=CE@FF46,GF5GGGGGFCGGDFDFF<F=FD?E9FE:8GGDECBC89C4,9=@CC=GFDEFFE?FGGF@5,:CCF7EFF7CC@FGFFF7<FFADGFFFFFGGGEEGE@ECBE,,FCGFE8GGGGGGGGGDGFF<FGGFFGGGGFGFFGGFACCCC
@sF 34709
TGAGGAATATTGGTCAATGGGCGAGAGCCTGAACCAGCCAAGTAGCGTGCAGGAAGACGGCCCTATGGGTTGTAAACTGCTTTTATATGGGGATAAAGTGAGTTACGTGTAGTTTATTGCAGGTATCATATGAATAAGGACCGGCTAATTCCGTGCCAGCAGCCGCGGTAATACGGAAGGTCCAGGCGTTATCCGGATTTATTGGGTTTAAAGGGAGCGTAGGCCGCCCCTTAAGCGTGTTGTGAAATGCCGCGGCTCAACCGTGGCACTGCAGCGCGAACTGGGGGGCTTGAGTGCACGCAACGCAGGCGGAATTCGTGGTGTAGCGGTGAAATGCTTAGATATCACGAAGAACTCCGATTGCGAAGGCAGCTTGCGGGAGTGCGACTGACGCTGAAGCTCGAAGGTGCGGGTATCGAACAGGATTAGATACCCT
+
<<EFGGGDGD<<CCFFGGGFAFGGGGGGGGGGGGGGGGGGGG<FGGGGGGGGGGGGGGGGGGGCFGGGGGEEEGFGFGGGGGGGGGGFFGGCGEGGGGCAEBGGGGGGGGGGGGFFGGGGFGGFFFFGGGFFGFFGFC9EG=FEGGGGGGGG8>FEGGGFEFCGEEGGGG>AFGGGGGEF@F:FGF>EGEGGGGGD*2FFFCFGA-=FEC>?BE15FBC<BCGDEDDCEGGFGC<5<#FCCFC?CCC:<=*7<>EFFGGGGG=FFCGF<GF@#C@C@@@:(EGFCGF>E<GF?GCGGFCCB:F=:+B7GGE;@>@GDGGGGGGGBEC9FFF?EEFE4-GGF9E=EGGGGFDF<GEF>GGGFFGGFEFFGGGGGGGGGGGGGGGGGGGGGGFGGGGGGGGGFGGGGFGGFGGGGGGGGGEEFFFFFD<GGGGCCB<@
@sF 213
TGGGGAATATTGCACAATGGGGGAAACCCTGATGCAGCGACGCCGCGTGGAGGAAGAAGGTCTTCGGATTGTAAACTCCTGTTGTTGAGGAAGATAATGACGGTACTCAACAAGGAAGTGACGGCTAACTACGTGCCAGCAGCCGCGGTAAAACGTAGGTCACAAGCGTTGTCCGGAATTACTGGGTGTAAAGGGAGCGCAGGCGGGAAGACAAGTTGGAAGTGAAATCCATGGGCTCAACCCATGAACTGCTTTCAAAACTGTTTTTCTTGAGTAGTGCAGAGGTAGGCGGAATTCCCGGTGTAGCGGTGGAATGCGTAGATATCGGGAGGAACACCAGTGGCGAAGGCGGCCTACGGGGCACCAACTGACGCTGAGGCTCGAAAGTGTGGGTAGCAAACAGGATTAGATACCCT
+
FGGGGGGGCFGGGGGGGGGGFGGGGGGGGGGGGGGGFGGGGGGGGGG:FGDFGGGGGGFGFFEGGGGFEGGDFFGGGGGGGEGGGGGFFGFGGFGGGGGGGGGGGGGFFGGGGGGGGGGFGGGGEGGGD;FGGGGGGGGEFFCFCGGGGGGFF@FFGGGGFFCEDECC<*:CCEGGG@7FFGGFGG;:*?9BFGGGGD<@>88:CEG:C>CCACF>D:FFFBFGGGGFFCFFDGFC?@GF@<>FFGGFFB@6FEF>CE2:CGFDFGGGGFGFDB,?=9CC?AGGF>DGGFE9CGE@GGGGGFCC5DC>CFFF7EGCFE,GGGFCEGGE?,GFEEFFFEF@,FB,EGGGDGGGECFFC,<EB<GGFFCFF@@CC,FGGGGFGEGFFFGGGGGGGGGGGFGFDFGGGFAGFEC8CBBA
@sF 36893
TGAGGAATATTGGTCAATGGACGAGAGTCTGAACCAGCCAAGTAGCGTGAAGGATGAAGGTCCTACGGATTGTAAACTTCTTTTATAAGGGAATAAACCCTCCCACGTGTGGGAGCTTGTATGTACCTTATGAATAAGCATCGGCTAACTCCGTGCCAGCAGCCGCGGTAATACGGAGGATGCGAGCGTTATCCGGATTTATTGGGTTTAAAGGGAGCGCAGCCGTGTCGTTAAGTCAGCTGTGAAAGTTTGGGGCTCAACCTTAAAATTGCAGTTGATACTGGCGTCCTTGAGTGCGGTTGAGGTGTGCGGAATTCGTGGTGTAGCGGTGAAATGCTTAGATATCACGAAGAACTCCGATTGCGAAGGCAGCACACTAATCCGTAACTGACGTTCATGCTCGAAAGTGTGGGTATCAAACAGGATTAGATACCCT
+
@EGFGGGGGGGGGGGGGGFEGGGGGGGGGGGGGGGGGGGGGGFGGGGG>CGGGGGGGGFFFGGGDGGGGGGFGGGGEFFGGGGGGEGECFGGG8FGGGGGGGEGFGDBFFFEGFGGFFEF9AFGGGCFEEGGDGFFGGDEFG:CCFEGGDGGGGGGGDDGCFFFGGGEGGDAFFFGCEGGGGD7CFEGEGDGGGGGG=FFFF9FFFF:FBF3<FBC@AFD>D#*;#D?8FFGFGCAGD<<DGFC7DCFF?GGGFGE@=ACFD8GGFEGF3D?DFDCD<331GGGECDGFEFGBEGGEFE<F<8CE+@+8>>C@,7EGGFFGFCB5>,EF9GEFGFCGGFGGEC4@GEGFFGGGGGGGFFGF@GGGGGGGFGGGGFECGC@EGGGGFDCFECFGFFFDGGGF:FEEFGGGGGGGGGGGGFEFGGGGGGGGGGCCCCC
@sF 215
TGAGGAATATTGGTCAATGGGCGGAAGCCTGAACCAGCCATGCCGCGTGAAGGACTAAGGCCCTATGGGTCGTAAACTTCTTTAGACGCAGAGCAATAAGGGCCTCGCGAGGTCCGATGAGAGTATGCGTAGAATAAGCATCGGCTAACTACGTGCCAGCAGCCGCGGTAATACGGGGGATGCGAGCGTTATCCGGATTTATTGGGTTTAAAGGGTGCGTAGGCGGCGAATGAAGTCAGCGGTGAAAGACCGGGGCTCAACCCGGGAAGTGCCGGTGATACTGATGTGCTAGAATACCCTTGCCGTGGGAGGAATGAGTGGTGTAGCGGCGAAATGCATAGATAGCACTCAGAACACCGATTGCGAAGGCATCTCACGAAGGGGCGATTGACGCTGAGGCACGAAAGCGTGGGGATCGAACAGGATTAGATACCCT
+
DGGFGGGGGGGFFGGGGFCFGFEFGCFFGGGGGGGGGGGAA@@E:CE@FGGFCEFEGGCEGG@EECCFGFGGEFGFFGGFGGGGGGGGGGDGGGGGGGG?FC@CG8FE7F@FGFEGB@FGDFG<@=CFCGGE:<FEEDGGG<EGDFD,@=,@CFCFCFDFG7D7CEECB*FC828:<FG**=85;*::*1*;CG>C/5<AFDFFFEEE5C.5:<>FE<55(CCDB3:+9FC#CFC@:<7:F87E8C0=7@8>C@C@<F>6;E+#F;@,3++?C3,C,;D3+@,A,,<F8DAC*8EF??GF=@CGGFGGCGE>@,FGFB78DE8+>F88ECFGGGGGCFFGFAEA,FCECFAGGFGGFFECEFF7FF9FGGDCGFCFGFFFDGFDFA9GGEFFF8FCE?GGGFF@EDGGGFFFGGGGGGFFGGGGFGGGGGFBBCCC
@sF 31395
TGAGGAATATTGGTCAATGGACGAGAGTCTGAACCAGCCAAGTAGCGTGAAGGATGAAGGTCCTACGGATTGTAAACTTCTTTTATAAGGGAATAAACCCTCCCACGTGTGGGAGCTTGTATGTACCTTATGAATAAGCATCGGCTAACTCCGTGCCAGCAGCCGCGGTAATACGGAGGATGCGAGCGTTATCCGGATTTATTGGGTTTAAAGGGAGCGCAGACGGGTCGTTAAGTCAGCTGTGAAAGTTTGGGGCTCAACCTTAAAATTGCAGTTGATACTGGCGTCCTTGAGTGCGGTTGAGGTGTGCGGAATTCGTGGTGTAGCGGTGGAATGCTTAGATATCACGAAGAACTCCGATTGCGAAGGCAGCACACTAATCCGTAACTGACGTTCATGCTCGAAAGTGTGGGTATTAAACAGGATTAGATACCCT
+
AFGGGGGGGGGGGGGGGGGGGGGGGGGGGGGGGGGGGGGGGGGGGGGGGGGGGGGGGGGGFGGGGGGGGGGEGEFFGGGGGGGGGGGGGGCFGGGGGGGGGGGGGGGFGGGGGEEGGGGGGGGGGGGGGGGGGGGGGGGGGGGGEGGGGGGFEFGGGGGGGGGGGGGGGGGGGG?GGGGGGGGGFCEGF>DCCCFEGGGGGGGGGGEGGGGGDCG@FBFG::CC=FGDGGGEGGGFGGFFEGFG9ECFFDGGGGFCEBDDGFGGGGFGGGG=FFGFF3AGEGGGGGF@EFGGFGGGGGGGGGFFGGGGGFGGGFGGGGF<FGGGBEFCBGGFGGGGGFFCGFGGGGGGGGFE,C@,,GF@FGGGGGGGGGFGGGGGFGGGGGGGGGGGGFDFGEGGGGGGGEGGGGGGGGGGGGGGGFCGGGGGGGGGGGGCCCCC
@sF 217
TGAGGAATATTGGTCAATGGACGAGAGTCTGAACCAGCCAAGTAGCGTGAAGGATGAAGGTCCTACGGATTGTAACCTTCTTTTATAAGGGAATAAACCCTCCCACGTGTGGGAGCTTGTATGTACCTTATGAATAAGCAACGGCTAACTCCGTGCCAGCAGCCGCGGTAATACGGAGGCTGCGAGCGTTATCCGGATTTATTGGGTTTAAAGGGAGCGCAGACGGGTCGGTAAGTCAGCTGTGAAAGGTTGGGGCTCAACCTTAAAATTGCAGTTGATACGGGCGTCCTTGAGTGCGGTTGAGGTGGGCGGATTTCGTGGTGTAGCAGTGAAATGCTTAGATATCACGAAGAACTCCGATTGCGAAGGCAGCACACTAATCCGTAACTGACGTTCATGCTCGAAAGTGTGGGTATCAAACAGGATTAGATACCCT
+
CFDFGFEFFDFFGGGGGGGDEGGGGGGFGGCFFFFGFFFGDCE@CFE@CFFGGGGGGGCFFGF<FEFECF@EGDG,CCFF9?ECF9CCF@FGG=FGGGB:EDEGGGC+BBDB:=+@FEF89CDGGGFD9@CFGG9FGAEE,64+CEEF85AFD@@CGGGGFG@FGG>::CFGFA>@FG<*@:FCFCEEGEGCGFCEEC+7@C::F7*<BCF?F9C5*6FB>019BCE7*8#FE=F=:9>,F>*A4997#8-:+3B?88<EFFGGF7,,FD<5,:,FD88=+8:C78<A9AGE5DGGCEE<GE4=FA@+FEE,9,>7GEFGF:B=*C9,FEFE55<4>9CCDFA,@FGFGGFFF@EGDDA,DGGFFE@<FFFFA<FFEFC,GEGF@FEDGGGGGGGF@GGCFCFCFCGGGGGFFGGGGGDFGGGGGFCFEGFCCC<C
@sF 218
TGAGGAATATTGGTCAATGGACGAGAGTCTGAACCAGCCAAGTAGCGTGCAGGATGACGGCCCTATGGGTTGTAAACTGCTTTTATAAGGGAATAAAGTGGGAGTCGTGACTCCTTTTGCATGTACCTTATGAATAAGGACCGGCTAATTCCGTGCCAGCAGCCGCGGTAATACGGAAGGTCCAGGCGTTATCCGGATTTATTGGGTTTAAAGGGAGCGTAGGCCGGAGATTAAGCGTGTTGTGAAATGTAGACGCTCAACGTCTGCACTGCAGCGCGAACTGGTTTCCTTGAGTACGCACAAAGTGGGCGGAATTCGTGGTGTAGCGGTGAAATGCTTAGAGATCACGAAGAACTCCGATTGCGAAGGCAGCTCACTGGAGCGCAACTGACGCTGAAGCTCGAAAGTGCGGGTATCGAACAGGATTAGATACCCT
+
CFFFEFFGGGGGGGGGGGGGGGGGGGGGGGGGGGDGGFGGGFFGGGGECGGFFEFGFGGGEGGCFGGGGGGGGGFGGGGGFGGGGAFGGCFEGC=EFFGGGGGGGGGGCDGDF<BEGGGGCGGGGGGCGGGG9FEEGGGDGGGDGGGGGFFFGGGGGGCFGGF<BEGGE@FC;DCFGGC:>FF:CFGE:FGGFFGEG*G@1:?FC@><CA:B78CF*6F>;5D<FEFFFGGGEDFDEDB?:FCE<GGGGFBF3<?75>CFCD>:FAGGGGDEGCEEEECDF8GFFGGFDD,FD7EGEA8GGFEGGGGGFCFE6BC+EFFBEFGGFGEFFFGEF9EGEGFFC,,?,GGDFDFGGEGFFD@EGGGFGFCDGFAGFGGFEFEGGGGGGGGGGGFGGGGGGGGGGGGGGGGGGGFGGGGGGGGFGGEGGGGGGGFCCCCC
@sF 219
TGAGGAATATTGGTCACTGGGCGGAAGCCTGAACCAGCCAAGTAGCGTGAAGGATGACTGCCCTATGGGTTGTAAACTTCTTTTATGCGGGGATAAAGTTCGCCACGTGTGGCGTTTTGCAGGTACAGCATGAATAAGGACCGGCTAATTCCGTGCCAGCAGCCGCGGTAATACGGAAGGTCCAGGCGTTATCCGGATTCATTGGGTTTAACGGGGGCGTAGGCCGCCTTTTAAGCGTGTTGTGAGATGTAGGGGCTCAACCCCTGCACTGCAGCGCGAACGGGAGGGCTTGAGTACACACAAAGTAGGCGGAATTCATGGTGTAGCGGTGAAATGCTTAGATATCATGAAGAACCCCGATTGCGAAGGCAGCTTACTGGAGTGTAACTGACGCTGTAGCTCGAACGCGCGGGTATCGAACAGGATTAGATACCCT
+
B@FGGECGGFFFGGFG,,C,CEECFE@FGC8CDFGGGGGFGGFGCGEGGGFE<EFGGGFGGGGDFAACFFCGGGGGGGGGEFFGF,CFFGGEGGEF?E?FGGG@FGGGGEF>F:E+>CGDGFF8>D,@DFFBFG;;FF?@F<>CC**>F@FGDGFE<>FD7FD<8;*<FEEEGGCC:<**25?F:,A::=@5;F>7C5:+:7C8:<2<;64)86##<3:@;829?6FCC>(#33<-ECC>,@+5,,<<7FEC@,3,FEC@*3,DC;>9D3CEF=>3>806++EACED,=BDE;,DBFE8@,7,,GEGFF8<=>,E9GFFE,F@+5DEFEEE,,,A9,FEDF=EAFGGGGF<B8+>F7D?,7>GFFDGF<,9FFGFDGGGFGGGFGEECBB,FDE,C,FGGF@F@EGGGF7EDCE,DGGGEGGGGGGFGFED@B88A
@sF 220
TGGGGAATATTGCACAATGGGGGAAACCCTGATGCAGCGACGCCGCGTGAGCGAAGAAGTATTTCGGTATGTAAAGCCCTATCAGCAGGGAAGATAATGACGGTACCTGACTAAGAAGCCCCGGCTAACTACGTGCCAGCAGCCGCGGTAATACGTAGGGGGCAAGCGTTAGCGGGATTTACTGGGTGTAAAGGGAGCGTAGACGGCAAGGCAAGTCTGATGTGAAAACCCAGGGCTTAACCCTGGGACTGCATTGGAACCTGTCTGGCTTGAGTGCCGGAGAGGTAAGCGGAATTCCTAGTGTAGCGGTGAAATGCGTAGATATTAGGAAGAACACCAGTGGCGAAGGCGGCTTACTGGACGGTAACTGACGTTGAGGCTCGAAAGCGTGGGGAGCAAACAGGATTAGATACCCT
+
@FGFGGGGGGGGGGGFFFFDFGGFGGGGGGGGGGGGGCGGGGGGGGECGEEGGGGGCFFEGG9FEGGFGGGGGGGGGGGGGFGGGGGGGGDFFGFGGGGGGGGGGGGGGGGGGGGGGGGFGGGGDGGGGGG77FGGGGGGGACAED@F1CE<C9FFFGGGGGDGDFFFE7F*<*4<CECCFF@:<-,E50<C<GE>5CC)CD>*FD?:FD;?EFCCCAD;@A@7=FG1GF$BA@ECGFGGCCF=>EB?FGFFGE?D@C>(#:D===B84$E84?CCCEGGFEFGFEB+E@<D98DGFEEFBA=@)CB9FE?@CB7GGGGDF,EDFFGFCGFEBEEC,EFGGDGGFCBGGGGGGGGFGDGEFFFGGFEDGGFFFFGGFGEEGFFCF7EGGGGGFF<EFCGFFGGGGGGGGFEBCCCC
@sF 41466
TGAGGAATATTGGTCAATGGGCGAGAGCCTGAACCAGCCAAGTAGCGTGAAGGATGACTGCCCTATGGGTTGTAAACTTCTTTTATAAAGGAATAAAGTCGGGTATGCATACCCGTTTGCATGTACTTTATGAATAAGGATCGGCTAACTCCGTGCCAGCAGCCGCGGTAATACGGAGGATCCGAGCGTTATCCGGATTTATTGGGTTTAAAGGGAGCGTAGATGGATGTTTAAGTCAGTTGTGAAAGTTTGCGGCTCAACCGTAAAATTGCAGTTGATACTGGATATCTTGGGTGCAGTTGAGGCAGGCGGAATTCGTGGTGTAGCGGTGAAATGCTTAGATATCACGAAGAACTCCGATTGCGAAGGCAGCCTGCTAAGCTGCAACTGACATTGAGGCTCGAAAGTGTGGGTATCAAACAGGATTAGATACCCT
+
FGGFGFGGGGGFGGGGGGGCEFFGGGGGGGGGGGGGGGGGGGGGGGGGGGGGGGGGFGFFGGGGFGGGGGGGGGFGGGGGGGFGFGGGGGGGGG@FGFGGGEGFGDFGGGGGFFDFGGGGGGGGGGGGGGGGFGGGGGGCEF7EGCFD<CEFGGGGGF8D@FFFEGGECGCFFCCEFFGEG7EF@<C>F<B.C?<FGGGGG@FGGG<GD:<FFG;GGFGDF@F4EF8FCDFGGFDFBD<FGFFGGGGBGGFD@@EGCEGGGF9GFGGGFF:/GAEA>CDC?FDFGFGGDFA6*GFC@FCGF=,?GFDGE@,E88E7GGFFGFC@1+:9DGFGFEEE9DGDFD@FGFGF9CEFCGGGGGFGEEGFGGFGGGFDGGGGGGGFGGGGGGFGGDF9FGGGGGGFFGGGFGGGGGGDGGGFEGGGGGGGGGFAGFEB@B-C
@sF 21736
TGGGGAATATTGGACAATGGACCAAAAGTCTGATCCAGCAATTCTGTGTGCACGATGAAGTTTTTCGGAATGTAAAGTGCTTTCAGCTGGGAAGAAGTCAGTGACGGTACCAACAGAAGAAGCGACGGCTAAATACGTGCCAGCAGCCGCGGTAATACGTATGTCGCAAGCGTTATCCGGATTTATTGGGCGTAAAGCGCGTCTAGGCGGTTTAGTAAGTCTGATGTGAAAATGCGGGGCTCAACCCCGTATTGCGTTGGAAACTGCTAAACTAGAGTACTGGAGAGGTAGGCGGAACTACAAGTGTAGAGGTTAAATTCGTAGATATTTGTAGGAATGCCGATGGGGAAGCCAGCCTACTGGACAGATACTGACGCTAAAGCGCGAAAGCGTGGGTAGCAAACAGGATTAGATACCCT
+
CFEFGGGGGGGGGGGGGF@FFFGDFFGGGGFGGGGGGGFFGGGGFDEFFGGGGGGGGGGDFFDF<8@CEG@FFFGGAFGFGFGGGGGGFF:FFGEG@DFEGGFGGGGFGDGGGGGFGGE=FEFCCCEGCGDF,FFG@FCCGGGCFFFAEDGEFD:=BF@,>>CFFF@FGGGDCF@FGGGGCEFGGCFFFFGGGEGFCCC<BGFDCFG8<FDFFCFFGBCFEFCEFGDE9CGG)CFBDDEGFGCGDEDFC>:CFFCDFECBCC/C8FDGGFE8<<?=,3(<CFFEFFGEECBBGFEEEGCFFFEE,>93B;EFF<ED@CFEC6=EDD?9G?GGGGFEC7DGGGGDGFE:,<GGFCGGFFAF@FFFFGGGFEFCC@FF9AC@+@7GGGGGGGFFFC<FGGFEFAEGGGFFECGGGGCCCCC
@sF 223
TGAGGAATATTGGTCAATGGACGAGAGTCTGAACCAGCCAAGTAGCGTGAAGGATGAAGGTCCTACGGATTGTAAACTTCTTTTATAAGGGAATAAACCCTCCCACGTGTGGGAGCTTGTATGTACCTTATGAATAAGCATCGGCTAACTCCGTGCCAGCAGCCGCGGTAAAACGGAGGATGCGAGCGTTATCCGGATTTATTGGGTTTAAAGGGGGCGCAGACGGGTCGTTAAGTCAGCTGTGAAAGTTTGATGCTCAACCTTAAAATTGCAGTTGTTACTGGCGTCCTTTAGTGCGGTTGAGGTGTGCGGAATTCGTGGTGTAGCGGGGAAATGCTTAGATATCACGAAGAACTCCGATTGCGAAGGCAACACACTAATCCGTAACTGACGTTCATGCTCGAAAGTGTGGGTATCAAACAGGATTAGATACCCT
+
DFFFGGFGGGFFFGFGGGGF9FE@FGDFGFGGGGGGGGGFGGGGGGGGGGGGGGGFFC9CCFAEFE@C@FGEFGGGGG9EAFGGGGGGGGGGGGGFGGGGGG7FGGGGFGGGGGGGGF@AFFGGGFFFGGGFC@EFEFGFCE+FEE7FFGG8FFFFGDGGGFGG7CFGGG7,@BEGGEGGGEGFGGGGEC7FGGGGGG@:@1FFCD=**?CC+?*)42E649:87/:7C;EGC<C<D6E@EFFE:5<9F739F&?:@,>8@,<(CCFG8@F<@36,6#&=0)FC>8F5,,,,5GEECCFF=A,+FE>+:DEF=8=78<>,A?@+=464,,9FFFAE;C,,?,,,FD<C,CCEEB+8,FFDGFFDEGGFA,8<FFE9E<FCGGFFF,<F@6,FFAGFGGGGGGGGGGGGFC@FCECCGFADGGGGF@FFGFFBCCC<
@sF 26694
TGAGGAATATTGGTCAATGGACGAGAGTCTGAACCAGCCAAGTAGCGTGAAGGATGAAGGTCCTACGGATTGTAAACTTCTTTTATAAGGGAATAAAACCTCCCACGTGTGGGAGCTTGTATGTACCTTATGAATAAGCATCGGCTAACTCCGTGCCAGCCGCCGCGGTAATACGGAGGATGCGAGCGTTATCCGGATTTATGGGGTTTACAGGGAGCGCAGACGGGTCGTTAAGTCAGCGGTGAAAGTTTGGTGCTCAACCTTAAAATTGCAGTTGATACTGGCGTCCTTGAGTGCGGTTGAGGTGTGCGGAATTCGTGGTGTAGCGGTGAAATGCTTAGATATCACGAAGAACTCCGATTGCGAAGGCAGCACACTAATCCGTAACTGACGTTCATGCTCGAAAGTGTGGGCATCAAACAGGATTAGATACCCT
+
EEFGGGGGGGGGGGGGGGGFFGGF7FEFF,EFFFGGGGFFGAFFFGEFFFDFGFGGFGFE<CFFGGDGGGGGGGGGGGGGGGGGGGGGGGGGGGGGFF9FGGGGGGG7,FFGG?7FG<DGGGGG,A?9FFFGA9=EFEGCEFGGGGGFFFC8+FFCDGGG7C+CC:>FGFFFGG@:FCG>CCF:>CC***4B77CGDG7A9C%C<F?@#7,<+<CFGFG<@B/*:>CCCCC=C87?@:CE3E@E-9@?GFCFF#C@3'3D<>DD50:F>9F8FGGFD6C6=7@<+,:8,EFD9@EC>=<F8FFF<6@:CFEE=,686:A,GGGGADGGFFFECGGGGFACFA<@CF,FC,FF8CCFCGF@6:B8EE<EF,GGFFFCGDF:,EGGGFFDGGGGGGGGGGGGGGGGGFGGGGGGGEGFGFFFFFGGGFAGGGGCCCCC
@sF 29280
TGGGGAATATTGCACAATGGGGGAAACCCTGATGCAGCGACGCCGCGTGGAGGAAGAAGGTCTTCGGATTGTAAACTCCTGTTGTTGAGGAAGATAATGAAGGTACTCAACAAGGAAGTGACGGCCAACTACGTGCCAGCAGCCGCGGTAAAACGTAGGTCACAAGCGTTGTCCGGAATTACGGGGTGTAAAGGTGGCGCAGGCGGGAAGACAAGTTGGAAGTGAAAGCGATGGGCTCAACCCAGAAACTGCTTTCAAAACTGTTTTTCTTGAGTAGTGCAGGGGTAGGCGGAATTCCCGGTGTAGCGGTGGAATGCGTAGATATCGGGAGGAATACCAGTGGCGAAGGCGGCCTACTGGGCACCAACTGACGCTGAGGCTCGAAAGTGTGGGTAGCAAACAGGATTAGATACCCT
+
CEGDGFFGGFGFGGGGGGGGGGGGGGGGGGGGGGGGFFGEFFGGDGGFGF,CFFFF@F@9:5CFFGGC?FFEGFFC<=F<,CFFA=E,BE8BFGD?FFGFD9E4,??FFF85A3ADG<>>FFCC++83+6DFE33:F9>+33,:+><:**>FCCG@,,*33C<FC:,<1:F4>F7<<C<F<B7=?C?=CCC9<<%#82C@9FDE:FEC8D@;CEB;6;->;FFGD*5**,<,GGFGGEGFCFC=@,,CCDB=3D83;E:FBC@B3,D,CF9GFFD58FA+@64GGGGEGGGFE=E@CFFEF9GEAEDFF?F?EECFGGFFF8GFF7>GFAEE<ADFFGGGGCF<FFEFF:FFE9GGFF@<FEB8<GFGGGGGGGGGGGGGGGGFEFEDGGGFGGFGFEFGGGGGGGGGFFFCCCCC
@sF 38928
TGGGGAATATTGCACAATGGGCGCAAGCCTGATGCAGCCATGCCGCGTGTGTGAAGAAGGCCTTCGGGTTGTAAAGCACTTTCAGCGGGGAGGAAGGCGGTGAGGTTAATAACCTCATCGATTGACGTTACCCGCAGAAGAAGCACCGGCTAACTCCGTGCCAGCAGCCGCGGTAATACGGAGGGTGCAAGCGTTAATCGGAATTACTGGGCGTAAAGCGCACGCAGGCGGTCTGTCAAGTCGGATGTGAAATCCCCGGGCTCAACCTGGGAACTGCATTCGAAACTGGCAGGCTAGAGTCTTGTAGAGGGGGGTAGAATTCCAGGTGTAGCGGTGAAATGCGTAGAGATCTGGAGGAATACCGGTGGCGAAGGCGGCCCCCTGGACAAAGACTGACGCTCAGGTGCGAAAGCGTGGGGAGCAAACAGGATTAGATACCCT
+
EEGGGEFGGGFGGGGGFGFCFFFGGGGGGFGGGGFGFGGGGGGGGGGBFFGGGGGGGGFGGGGFGFGGF>G,C@FAFGGGGGGGGGGGGGFFGG<AEEGGGGGGG<FFGGGGGGGGDEGGFGGFGGGGGGGGGDGCFGGGGGCFGGGGDGGGGGF<FEF7FFFCDFGGGGGGEC*CFGGEDCEEGGEEFGGGG;CE5FGC8?CEC@FGEFGGG0><C<F@;FEGGCEFGGGGFCE><CFGFGGFGFG@GFA:5CCEEGGGFFFCCFGFGGGFFGFFFGGECFD=CGGFDB,GGFF==?FD@GGFAFCEGGGFFGGCFFE48GGGGGGGGFGEGGEGGFCEGDF@8FDDDAGGGGFGEF7GEEECEGDGGGGGGGGGGGGGGDGGGGGGGGGGGEFCFCF<DGFCGGGFGCFGGGGFFFGFFGEFDFGGGGGGGGGGCCCCC
@sF 29031
TGAGGAATATTGGTCAATGGACGAGAGTCTGAACCAGCCAAGTAGCGTGCAGGATGACGGCCCTATGGGTTGTAAACTGCTTTTATAAGGGAATAAAGTGAGTCTCGTGAGACTTTTTGCATGTACCTTATGAATAAGGACCGGCTAATTCCGTGCCAGCAGCCGCGGTAATACGGAAGGTCCGGGCGTTATCCGGATTTATTGGGTTGAAAGGGAGCGTAGGCCGGAGATTAAGCGTGTTGTGAAATGTAGACGCTCAACGTCTGCACTGCAGCGCGACATGGTTTCCTTGAGTACGCACAAAGTGGGCGGAATGCGTGGTGTAGCGGGGAAATGCTTAGATATCACGAAGAACTCCGATTGCGAAGGCAGCCCACTGGAGCGCAACTGACGCTGAAGCTCGAAAGTGCGGGTATCGAACAGGATTAGATACCCT
+
EFGFGCFGGGGGGGGGGGFGGGGGGGGFFEGGGGGGDFFGGGGGGGGGGGGGGGGGGGGGGGGGGDGF8FGEEFGGGGFGGFGFGGGGGGGGGGGGGFGGGGFGGGGGGEGDFGFFFGGGGG9FFFGGFGGCGGF9F,CCEDEGE7>DGGGGGGCGFGGGG8>,=C+@FG*;FF7*5>C>@EGGGCG>4*CFGDFG-#4>@?FBCFCF267?6<F57;AD;C;C?FGFGG69GGGEFCECBEC@CFFDC*CC>+<CGGCF:F,9CCCFFFGFGGCF@EC*3GEFEGGGE8GF5EEFCGFFE,E8EC=BC>,EB88@EGGGGGGEAGGF?,F?:,FE=,CGGDGFF7C<FCCFDF@:,DB=EFCBE,EGGGFFDFFEGGGC:GDGGFGGGEFFFBFFFCGGFEDCFEF@EFGGC8F<7GGFFGGGFC,GGGGCCA@C
@sF 21674
TGGGGAATATTGCACAATGGGCGCAAGCCTGATGCAGCCATGCCGCGTGTGTGAAGAAGGCCTTCGGGTTGTAAAGCACTTTCAGCGGGGAGGAAGGCGATAAGGTTAATAACCTTGTCGATTGACGTTACCCGCAGAAGAAGCACCGGCTAACTCCGTGCCAGCAGCCGCGGTAATACGGAGGGTGCAAGCGTTAATCGGAATTACTGGGCGTAAAGCGCACGCAGGTGGTCTGTCAAGTCGGATGTGAAATCCCCGGGCTTAACCTGGGAACTGCATTCGAAACTGGCAGGCTAGAGTCTTGTAGAGGGGGGTAGAATGCCAGGTGTAGCGGTGAAATGCGTAGAGATCTGGAGGAATACCGGTGGCGAAGGCGGCCCCCTGGACAAAGACTGACGCTCAGGTGCGAAAGCGTGGGGAGCAAACAGGATTAGATACCCT
+
@FFFGGGGGGGGGGGGGGGGGGGGGGGGGGGGGGGGGGGGGGGGGGGGGGGGGGG9FFCCFGAFGGGGFGGGGGGGGGGGGGGGGGGGGGGGGCFFGGDCGGGGGGGGGGGGFGGGGGGGGGGGFGGGGGGFFGGGDGGGGGGGGGGGGGGGGGGGDGG7FFFFGGGGGGEGGGGCFGGGG7FEGEEEFGGGGCEGGGGGGGGGGGCGCFGGE+EFG<<@FFGGGC>::<=8<>CF<CGEFFFGCEGFED0<DGFFGGGGGGGCFGGGGGGF>GGGFGGFAGDCE6GFFCGFFAEFF5EEA?DGEGEC>CGGGGF?GEAFEFEFGGGDGFGGGGGGEC@@EFGFGGGGFGFCFGGFFGGGFFGFGGEC@GGGGGGGGGGGGGGGGGGGGGGGGGGGGGFGFGGGGGGGGGGGGGGEGGGGGGGGFGGFFB6EGGGGCCCCC
@sF 229
TGAGGAATATTGGTCAATGGGCGAGAGCCTGAACCAGCCAAGTCGCGTGAAGGATGAAGGATCTATGGTTTGTAAACTTCTTTTATATGGGAATAAAGTGAGGAACGTGTTCCTTTTTGTATGTACCATATGAATAAGCATCGGCTAACTCCGTGCCAGCAGCCGCGGTAATACAGAGGATGCGAGCGTTATCCGGATTTATTGGGTTTAAAGGGTGCGTAGGTGGTTAATTAAGTCAGCGGTGAAAGTTTGTGGCTCAACCATAAAATTGCCGTTGAAACTGGTTGACTTGAGTATATTTGAGGTAGGCGGAATGCGTGGTGTAGCGGTGAAATGCATAGATATCACGCAGAACTCCGATTGCGAAGGCAGCTTACTAAACTATAACTGACACTGAAGCACGAAAGCGTGGGGATCAAACAGGATTAGATACCCT
+
CFGGGGGGGGGGGGGGGGG<EEGGGGGGGGGGGGGGGGFGGGGGEGGGCFGGGGGGGGGFGGGGGGEGGGGGGDGGFGGGGGGGGGGGFGFEFGFGGFGGGGGGGGGCGGDGFFFGGGGGGGGGGGFGCFGGGGFAFGGFEGCGGGGGGAFFGGGGGG:F<FGGGG;GECEFAFFG@GGGGGFFGC;CGGGCCFGGC<FGGGGGCFGFGDFCGGCAGAFEFFG@C@;7GGGGGGFCGGGFFF7DGGDCFCBFFFFGD=GFCG<DFCFDF6:=FC4FAAFDEEGFF9GGFFDF=EGDE?9FFGF?A+CGGGGGECGC@FB8GFCB>@C5GGGGGGGGF@FDGFGFEDGGGFGGGGECDGGGGGFDFGCFFGFGGGGEC<FCFGGGGGGGGGFGGGGGGGGGGGGFFGGGGGFCFGGGGGFGGGGGFGGFGGGCCCCC
@sF 230
TGGGGAATATTGCACAATGGGGGAAACCCTGATGCAGCGACGCCGCGTGGAGGAAGAAGGTCTTCGGATTGTAAACTCCTGTTGTTGAGGAAGATAATGACGGTACTCAACAAGGAAGTGACGGCTAACTACGTGCCAGCAGCCGCGGTCAAACGTAGGTCACAAGCGTTGTCCGGAATTACTGGGTGTAAAGGGAGCGCAGGCGGGAAGCCAAGGTGGAAGTGAAATCCATGGGCTCAACCCATGAACTGCTTTCAAAACTGTTTTTCTTGAGTGGTGCAGAGGTAGGCGGAATTCCTGGGGTAGCGGTGGAATGCGTAGATATCGGGAGGAACACCAGTGGCGAAGGCGGCCTACTGGGCACCAACTGACGCTGAGGCTCGAAAGTGTGGGTAGCAAACAGGATTAGATACCCT
+
GDGGGFEGGGGGGGGGGGGGGEGGGGFGGFDFGGGGGGCFEEGGGGG@CC,CFEGGGGFGEFGGDF7:FEGGGGGF9EGDFGFFGE=DEEBFGGGGGGGGGGGEFDGFGGFFGGGGGGGGGGDDEFFGCGGGGGGGGGGGGGGGGGGGG*FDF?FFGGG<E,<?FFGEG71CGFEFGGCGG>GGFF;FC:EFGGD88=@:DGGGEFE:EC--@@C#D<EF>BEFFGG=7C9FCF><E7@FFFD5ECEFF><=:DF4,CC=5D<6.8:GGG=GFF7#5@C,DE08>++==EEECFE@@8+FB,GGDGFFDFEEFGGFCC<=FEC7FB7GGFCB:FEFGGGGGGGGGGGGGGFD9<FC@C@B,FC<,FFDGFB7FE8@GGGF?GGGGGFEGGFFE<GGGGGGEAGGGGGGGGFCCCCC
@sF 34959
TGGGGAATATTGCACAATGGAGGAAACTCTGATGCAGCGACGCCGCGTGAGTGAAGAAGTATTTCGGTATGTAAAGCTCTATCAGCAGGGAAGATAGTGACGGTACCTGACTAAGAAGCTCCGGCTAAATACGTGCCAGCAGCCGCGGTAATACGTATGGAGCAAGCGTTATCCGGATTTACTGGGTGTAAAGGGAGTGTAGGTGGCCATGCAAGTCAGAAGTGAAAATCCGGGGCCCAACCCCGGAACTGCTTTTGAAACTGTAAGGCTGGAGTGCAGGAGGGGTGAGTGGAATTCCTAGTGTAGCGGTGAAATGCGTAGATATTAGGAGGAACACCAGTGGCGAAGGCGGCTCACTGGACTGTAACTGACACTGAGGCTCGAAAGCGTGGGGAGCAAACAGGATTAGATACCCT
+
CFGFCFEGGGGDGGGGGGBECFGGGGGGGFF9DFGGGGCFFGGGGDE@@CGGGGGGGG8CF9FGFG7FGGCDGFGDGGGGGGGGGGGGGGGGGGGFFFGGGGGGGGGGGGGC,FFGGGFFGGGGDCGGFEGGGDFGGG@FD,DGCGFG@FEGGG@:@>FGFD:<B8DC@7F:FGG=CFEGGG0CEF<G>7C9CFG@CECFCCCGGGFCCEEFGGFFD?FFGEFGGGGGGEGGGGG@CFFF7GGGGFFBDFBCGGFFGGGGCGGFF;FF;=FB5FFGGGGGFFE=EDF<FAEFE>9GFFFCE<EEBGDGGGGFCGGGGGGGGFEFGFGGEEFEC<FEFF<CGDGFFCFEGDGGGGGGGGGGGGGGGFCGECGGGFCF@F;GGDGFC@FCGFCFGGGGGFGFGGGGGGGGGGECCC<C
@sF 32334
TGGGGAATATTGCACAATGGAGGAAACTCTGATGCAGCGACGCCGCGTGAAGGATGAAGTATTTCGGTATGTAAACTTCTATCAGCAGGGAAGAAAATGACGGTACCTGACTAAGAAGCCCCGGCTAACTACGTGCCAGCAGCCGCGGTAATACGTAGGGGGCAAGCGTTATCCGGATTTACTGGGTGTAAAGGGAGCGTAGACGGCACGGCAAGCCAGATGGGAAAGCCCGGGGCTCAACCCCGGGACTGCATTTGGAACTGCTGAGCTAGAGTGTCGGAGAGGCAAGTTGAATTCCTAGTGTAGCGGTGAAATGCGTAGATATTAGGAGGAACACCAGTGGCGAAGGCGGCTTGCTGGACGATGACCGACGTTGAGGCTCGAAAGCGTGGGGAGCAAACAGGATTAGATACCCT
+
FGGGGGGGGGGGGGGFFGGCF@BFFFGGGGGGGGGGGGGGGGGGGGGEGGGGGGGGGGGGGGG,FGGEGGGGFDEFGGGGGDGGFDFGGD@DFGFGGGGGGGDFGGGGGGGGGGGFGGGGDCBCFFCFEFFGGGDFGGGGGGGGEDEGGGGGGGGGGGGGGGGGFFFFBCGGGGG?;CGFGG=GGG+C<=FGG@E:CEGE5*33EEE8EGEEFFFFGFCECC+F9GGGFFEFFGGCGGFGGFDGGGGGGGGGDFA=E=EFGFDF?FFFCF<C-F>FEEFEEECFGGFB>,,>>8B8@GGGGGGGA@EDFE,F@@DGGGFDFDEGGGFF?<FA7CC68FBFGECBECFGEGGFF<GGFEFFGGGGGGF7CF@EGFGF8GGFF@E@EEGGGGGGGGFFGFCFFFGGGFCGGCGCCCCC
@sF 233
CGAGGAATATTGGTCAATGGACGAGAGTCTGAACCAGCCAAGTAGCGTGCAGGATGACGGCCCTATGGGTTGTAAACTGCTTTTATAGGGGGATAAAGTGTGTCACGTGTGGCATATTGCAGGTACCCTATGAATAAGGACCGGCTAATTCCGTGCCAGCAGCCACGGTAATACGGAAGGTCCGGGCGTTATCCGGATTTATTGGGTTTAAAGGGAGCGTAGGCCGGAGATTAAGCGTGTTGTGAAATGTAGATGCTCAACATCTGCACTGCAGCGCGAACTGGTTTCCTTGAGTACGCACAAAGTGGGCGGTATTCGTGGTGTAGCGGTGAAATGCTTAGATATCACGAAGAACTCCGATTGCGAAGGCAGCTCACTGGAGCGCAACTGACGCTGAAGCTCGAAAGTGCGGGTATCGAACAGGATTAGATACCCT
+
GGGGGGGFGFGGGGFFFGGGGGGGGGGGGGGGFGFGGGGGD<,CFGGGGGGGGGGGGEEGGGGGGGGFFGGGGGFFDFGGGGGGGGGFDGG@FFGGGAFFGGGGGGGCCG7EGG9FGD9F<FF,?E,FE<F9CFGFGDCFG+@:EFEFGFGGFGF7FGGGGFCECGGCFFGGGCGDG97<=F9?C9FGECGCCFGGGG?C@@<FDF7F;,<?FFGFE7?>?FEGDEGFGGGCCGG5EC>9DFFCFGF<?C?:/BB@,;EFC>CGGGFFGGC5GCE>C@:>GEDFGGGFFFCA0:GGGFGFAFE<EEF@FCF@+GGGGGFB,C@89GEF?ECE<GE=9FBAFAEA<GGGGGFEACFFDFEC@EDGFFDFEC,C?GFCFDCFGEGGGGFEGFC@GGGGGDGGGGGFDCF>GGGGEGGGDGFCGGFFGGFFGGGCCBAB
@sF 44557
TGAGGAATATTGGTCAATGGGCGAGAGCCTGAACCAGCCAAGTAGCGTGCAGGATGACGGCCCTATGGGTTGTAAACTGCTTTTATAAGGGAATAAAGTGAGCCTCGTGAGGCTTTTTGCATGTACCTTATGAATAAGGACCGGCTAATTCCGTGCCAGCAGCCGCGGTAATACGGAAGGTCCGGGAGTTATCCGGCATTATTGGGTTTAAAGGGAGCGTAGGCAGGAGATTAAGCGTGTTGTGAAATGTAGATGCTCAAAAGCTGAACTGCAGCGCGAACTGGTTTCCTTGAGTACGCATAAAGTGGGCGTAATTCGTGGTGTAGCGGTGAAATGCTTAGATATCACGAAGAACTCCGATTGCGAAGGCAGCTCACTGGGGCGCAACTGACGCTGAAGCTCGAAAGCGCGGGTATCGAACAGGATTAGATACCCT
+
9CFECEFGGGECCFFC@FGG8<FGF@CFF8FF<;CCEF:EEFFGGGD,BFDEF@@DFCFEG@CDGGGGGCGFC<,<<CF?,B?ACDEFFF<4FF<?<E,,:E<FGGGFGGGGDGGGGGGEECAA55@EFFCFF9FEA9FFF7CFDGBB@DFFF,+8<F8+@FCFFEEGGGE7FC*>CFGGFB9CF>?FCB@,?FFD5*4<9+?@?=<C7:4CFC/)*/+;0/;C#;FFF5<:+<<4GGBF@C,7#<CBF@97>96*6,,<,8,@9GFBBB>C7F8CC@22,@=D>:,,9,FF5CBB+9<?FFA,8+CBCD>,@GB@+GGF,,@4):CEA9,:,DFFGEGFE;C88E=DEF<?66::CFGC:DF?GFCFC,FGGGGFF7GGGGEFCC<,@C,EFCGGFCC@CCEFB7FCFEF8EECECF9FFGGGGGGGGGGCCCCC
@sF 35143
TGAGGAATATTGGTCAATGGGCGAGAGCCTGAACCAGCCCAGTAGCGTGAAGGCTGACTGCCCTATGGGTTGTAAACATCTTTTATAAAGGAATACAGTCGGGTATGCATACCCGTTTGCATGTACTTTATGAATAAGGATCGGCTCACTCCGTGCCAGCAGCCGCGGTAATACGGAGGATCCGAGCGTTATCCGGATTTATTGGGTTTAAAGGGAGCGTAGATTGTTGTTTAAGTCAGTGGTGAAAGTTTGCGGCTCAACCGTAAAATTGCAGGTGATTCTGGATATATTGAGTGCAGTTGAGGCAGGCGGAAGTCGTGGTGTAGCGGTGAGATGCTTAGATAGCACGAAGAACTCCGATTGCGAAGGCAGCCGGCTAAGCTGCAACTGACAGTGAGGCTCGAAAGTGTGGGTATCAAACAGGATTAGATACCCT
+
EGGGFCFFFFFDGEFGGGGGGGEFGFGGD8CDED@F8FG66;CDFFGEG7,C@,CECF@EFGGC@CE@CFGGGEEFG,CFAEEFCFGGGFGFGG9,C,<5,>7,FF<EEGGGFFECE8F9<@?FGGGGGGGFD?EEGGGCECCGG7+BCC,,8A<F7<<<FFGFEG@7>CEG,7*5>*5*@<,DFC5FGC<FGFGF**+?=CCDE7<*=CA:F:*C@BFC:)8++,,+2@AE,1:-:7@C#C=#CEEGFC#4+;8,ECB8>=E<@FFBC86F@B/DF:3%@CFBC5?B4,8FD8FFF9BEE=?=:++:8B@,B8+B7FFCEAF>FDEFE9,,,FE,FFCD?9,A,GGFFE,ECFFF@<@@+@B,FDEDF+C87+6<CGEAGGFF,9EAEECC<,FFAFF8CCGGFAGEE@ECFAFFE<9@@9FF@C,GGFFCCBAA
@sF 30845
TGAGGAATATTGGTCAATGGGCGAGAGCCTGAACCAGCCAAGTAGCGTGCAGGACGACGGCCCTATGGGTTGTAAACTGCTTTTATACGGGGATAAAGTGAGCCACGTGTGGCTTATTGCAGGTACCGTATGAATAAGGACCGGCTAATTCCGTGCCAGCAGCCGCGGTAATACGGAAGATCCGGGCGTTATCCGGATTTACTGGGTTTAAAGGGAGCGTAGGCCGTCTGTTAAGCGTTTTGTGAAAGTTCGGGGCTCAACCTGGGCATTGCAGCGCGAACGGGCAGACTTGCGTGTACAGGAAGTAGGCGTTATTCGTCGTGTAGCGGTGAAATGCTTAGATATGACGAAGAACTCCGATTGCGAAGTCAGCCTGCTGTAGTGCAACTGACGCTGAAGCTCGAAAGCGTGGGTATCGAACAGGATTAGATACCCT
+
EGFGGFGFGGGEGEGAFGFFFGGGGGGDFGGGGFFFGGGGGGFCFFFGGGGGGE<FECFGEFGGGGGFGGGFGFFGGGFGF9FGGGGGFFGGGGFGGGEFDG=FFGGGGGD??FGAFFE@FDGGGGGCDDFGGGAAFFGGGG>F>ECFGGGGGCFEFGC7DCFC>>CC*>FGDFF:CEEFFGGBEECF:CEGG:CEED:ADCAFGC:**20<+::>C6?(0:<=6<&*,8<CC?92:@3;@FGG7C#(#C6C8FFD8FCE8;73:GGF;>EFFG?=6802),<C8,,58@>+)E=C,?F?D<?8B@,GE=9,+8E=>C>+?F@8AFCDAFB<,ACE=CB,C,6ACEEGDFAF<FGGEGF@GGGFFF:C,E8EFDECA8GGGGGCCFEGGECCCFGGGGGGGGGGCEECGGGGGGGGGGFFGGGGFFCGGFFCCCCC
@sF 21287
TGGGGAATCTTGCGCAATGGGGGGAACCCTGACGCAGCGACGCCGCGTGCGGGACGGAGGCCTTCGGGTCGTAAACCGCTTTCAGCAGGGAAGAGTCAAGACTGTACCTGCAGAAGAAGCCCCGGCTAACAACGTGCAAGCAGCCGCGGTAATACGTAGGGGGCGAGCGTTATCAGGGTTCATTGGGCGTAAAGCGCGCGTAGGCGGCCCGGCAGGCCGGGGGTCGAAGCGGGGGGCTCAACCCCCCGAAGCCCCCGGAACCTCCGCGGCTTGGGTCCGGTAGGGGAGGGTGGATCACCCGGTGTAGCGGTGGAATGCGCAGATAGCGGGTGGAACACCGGTGGCGAAGGCGGCCCTCTGGGCCGAGACCGACGCTGAGGCGCGAAAGCTGAGGGAGCGAACAGGATTAGATACCCT
+
D@EFEGEEGGFGGDGCFGCG<CC:C@FBFGDFGGGGFDCFGG+FEGFBFCBFGGEGGEFDFCC:FFFG>FGGGEFFFGGGDGGGGGGGGGGFGFF,<FGCFC:B9FCCCEGGFFGGGGGFEFEEEEEGC@+<CCFFE*<@CCCGED8EEEGGGGF5AFF8>EC>ECE*:85ECG7::*22*:C790**:*:ECFA2*28C=EGDFEDGGC8C:1>:*8GECECCG>>>*7ECCC?83+/<EFFGCCCC>DE<8:<1:</4:*4>CCC8<CF>BAD>>EDF<6C>C++:=B9F=8++B=6+FFF>8*C@:BA,C++@DCDDEA+@++@8FE<BFFB7++FGGGEF,EBEGEFCB,7FC,@CEFCGFGF@GDGFDFFFC,GGGGGFDEGGFGGFGGFBFFGCF@C,FGDGGFCF<BCCC
@sF 43036
TGAGGAATATTGGTCAATGGGCGAGAGCCTGAACCAGCCAAGTAGCGTGCAGGACGACGGCCCTATGGGTTGTAAACTGCTTTTATATGGGGATAAAGTGAGCTACGTGTAGTTTATTGCAGGTACCATATGAATAAGGACCGGCTAATTCCGTGCCCGCAGCCGCGGTAATACGGAAGGTCCAGGCGTTATCCGGATTTATTGGGTTTAAAGGGAGCGTAGGCCGCCCCTTAAGCGTGTTGTGAAATGCCGCGGCTCAACCGTGGCACTGCAGCGCGAACTGGGGGGCTGGAGTGCACGCAACGCAGGCGGAATTCGTGGTGTAGCGGTGAAATGCTTAGATATCACGAAGAACTCCGATTGCGAAGGCAGCTTGCGGGAGTGCGACTGACGCTGAAGCTCGAAGGTGCGGGTATCGAACAGGATTAGATACCCT
+
FGGGGGEFGGGGGGCFGGGGGGGGGDGGG8FFG<FFGGGGGFFGGGGGEEGFFGGGGGGGEEEFGGEDFGGEGFGGGGGGG9FFGGFGFGGGGGCFCFGCGGCGGGG8AFGGGGGFGGGFGGGEFAECFFCFFGGFFDFE8BCEGGCFGFFGGGFDG,CFGC>FCEFEEEFGG9FGGGGG,,@CA:CBCCGGGGCF:=@FGAFFFFG@G@?GGGGFC:;08@CFGGGEG88E<7FBFEC?%8<EEGFFGEFFCFGGGEGFEGGFFGEFFGCGEDEEGGCD>GFCC:DB,8,A8ECEB+GEECEFFGEF?@E=+,>GGGGGGGGGFGGGGFC?9C5C,FCAGGGGFGGGGFEF=8:CCFFE:@,FFCEGF<CGGEGGGGGGGGGGFEFCF@,DGGGFB7FEFEGFDGEFEGGEFFAGFDFAEGGFAB@9GGFCCCCC
@sF 239
TGAGGAATATTGGTCAATGGACGAGAGTCTGAACCAGCCAAGTAGCGTGAAGGATGAAGGTCCTACGGATTGTAAACTTCTTTTATAAGGGAATAAACCCTCCCACGTGTGGGAGCTTGTATGTACCTTATGAATAAGCATCGGCTAACTCCGTGCCAGCAGCCGCGGTAATACGGAGGATGCGAGCGTTATCCGGATTTATTGGGTTTAAAGGGAGCGCAGACGGGTCGTTAAGTCAGTTGTGAAAGTTTGGGGCTCAACCTTAAAATTGCAGGTGGTACTGGTGTCCGTGAGTGCGGTTGAGGTGGGCGGAATTCGTGGTGTAGCGGTGAAATGCTTAGATATCACGAAGAACTCCGATTGCGAAGGCAGCACACTAATCCGTAACTGACGTTCATGCTCGAAAGTGTGGGTATCAAACAGGATTAGATACCCT
+
FGGGGFGGGGGGGGGGGGFGFGGGEGG,CFGGGGGGGGGGG-FFGGGGG7FGGGGGGCFG-CFFG@FG7FGGGGFGGF,EFGFGGGGGCFGGGGGGG994E=4:?EC4F4:+:,++EFG<FFGGGGGGAFGGG9EFGGCE,BFGGGGG,CFFGF7FEGFCF:DGGGGFGFGFGGGGG.F#@,CF1>C7FEG>AGGGEDFCGGGFFFFGCFGGGGGFG0G:711=/>C*12@GFFGF:,C#CF@FFGG/%F#:<FCDD&<DFCF70#3AFGFF<@$2,7;?FD>B++>:D,GGAEC:8FE:,8E7CC>+?,FFDCEGED@EGDGGDF,,DCFE<?FFGGGGF;DE<FGFC5FGFFC@@7FGFCF8FF<DAFGFE<GFCC8,,@GGFGGGGFFFF9<9F:GFDEFFGGGEFCGFGGCGF9FFFGFGFE69FEFCCCCC
@sF 240
TGAGGAATATTGGTCAATGGGCGAGAGCCTGAACCAGCCAAGTAGCGTGAGGGAAGACTGCCCTATGGGTTGTAAACCTCTTTTGTTTGGGAATAAAGTGCGGGACGTGTCCCGCATCGCCTGTACCATTTGAATAAGGAACGGCTAATTCCGTGCCAGCAGCCGCGGTAATACGGAAGTTCCGGGCGTTATCCGGATTTATTGGGTTTAAAGGGAGCGGAGGCCGTGGGCTAAGTGTGCCGTGAAATTCTGTCGCTCAACGGCAAACGAGCGGCGCGAACGGGTCCACTTGAGGAGGCTCGACGTTGGCGGAATTCGTGAGGTAGCGGTGAAATGCTTAGATATCACGAAGAACTCCGATTGCGAAGGCAGCTGACGGTAGCGCAACTGACGCTGATGCGCGAAAGCGCGGGTATCGAACAGGATTAGATACCCT
+
CGGGGGGGGGGGFGGGGGGGG8FEGGCFGGGGFFGGGGGGGCFFFFDG7@@@FGG7F8,C6CFFGFGG<ECEF<CFF8FEFFCFFGC,4:C@C,5CC5<<FE+@FGGGGG8F,>CCF@7=+3DFFFA,,?,A<FGGFA,B,>:FEGDG<FGGGGGEGGFCFDCEC>FGE:<,,@FF7<B,,,7*=>E:B-B:9FC.;'88CFECCC<;5E@ECF5)C98/23CDE?,;C;,?<C<#:/*;*BC<3+7>21*C@F?>16CF17?1***>5*>4*@*C34,;@GGFF<E=>8=@*B,3+8+++A8+83+GFCEE=464,B,C,A@@37GFAA99,,E:E<9,GDB48GGFC,9GFEFCCGFGF:GGFEGGGGGGFCB<CC@C@@7,6<EGFB,GFFE@,6F:,EED7GGFC8E8FE,,FF9FFFFE@,CFC8EA@-CB
@sF 241
TGAGGAATATTGGTCAATGGACGAGAGTCTGAACCAGCCAAGTAGCGTGCAGGATGACGGCCCTATGGGTTGTAAACTGCTTATATAAGGGAATCAAGTGAGTCTCGTGAGACTTTTTGCATGTACCTTATGAATAAGGACCGGCTAATTCCGTGCCAGCCGCCGCGGTAATCCGGAAGGTCCGGGCGTTATCCGGATTTATTGGGTTTAAAGGGAGCGTAGGCCGGAGATTAAGCGTGTTGTGAAATGTAGATGCTCAACATCTGCACTGCAGCGCGAACTGGTTTCCTTGAGTACGCACAAAGTGGGCGGAATTCGTGGTGTAGCGGTGAAATGCTTAGATATCACGAAGAACTCCGATTGCGAAGGCAGCTCACTGGAGCGCAACTGACGCTGAAGCTCGAAAGTGCGGGTATCGAACAGGATTAGATACCCT
+
EGG@FFFGFAEFGEFFFGGGFGGFFCEEF9FFFDCAEECFEF@FFCCCFGGGDEGGFCCFE:+,,:6:C,8@,6CEFAEGFE,<FFEEFD8AE,,99B,BFEFGGGG<8?BF9BEF?9+CEFFGGG959FF<DA,CFBEFFEGGGCFD9,FDFAF7DFFD+3+3+>*F*5:,,7>FF4CDD#>B45$4<C,,>2F@;=825C::/F>.GFFGFF::G@FD54E4>CF9<>,:>>:4>1/AFC#<FE7A@:FEB:?E;@3D<FE7GFFF@FC>CFE@CACDD=8FB=<GD@>,?GECEDF@9FA<CEEEGFC,@,7ECGGGGFEGFGGGGDFEEFCEEFFGGGFGFGGGFEFFFGFGGFGGEDEDFACGGCGFGGGFECEF@FGFAFEFEC;EFFFF?FFFFGGGFDGGGGGGGGGGGGFFFFGFAFGGECFACCCC
@sF 242
TGAGGAATATTGGTCAATGGACGAGAGTCTGAACCAGCCAAGTAGCGTGCAGGATGACGGCCCTATGGGTTGTAAACTGCTTTTATAAGGGAATAAAGTGAGTCCCGTGAGACTTTTTGCATGTACCTTATGAATAAGGACCGGCTAATTCCGTGGCAGCAGCCGCGGTAATACGGAAGGTCCGGGCGTTATCCGGATTTATTGGGTTTAAAGGGAGCGTAGGCCGGAGATTAAGCGTGTTGTGAAATATAGACGCTCAACCTCTGCACTGCAGCGCGAACTGGTCTTCTTGAGTACGCACAACGTGGGCGGAATTCGTGGTGTAGCGGTGAAATGCTTAGAGATCACGAAGAACTCCGATTGCGAAGGCAGGTATCCGGGGTGCAACTGACGCTGAGGCTCGAAAGTGCGGGTATCAAACAGGATTAGATACCCT
+
EGGGGFFG@FG9<FGGGGGGGGGC:CGFGGGGGGGGGGGGGGGGGGGGGGGGGGGGFEFGGFGGGGGGGF@CEFFFGGGGGGFFGGFGCGFCGFGGFGGGGGDFCFGG@FGGFGFFGFGFGGGGFCEEGCAGGGFGFGGGFD7CEF+5?FGGGFGGGB3BB9BFEEEG?GGGA@?@8>F:FFAF7F8FE9E@<FDGCCC@DECC<FCCFFCCFC@<E?FD<GDGGE=::=AGGGFACFECEGF7,GGG=>4DG=GF=C@BF>CGGFCFF=GGGGGGDE@868DE08F<FGGF?F>37BCGDEFGGGGGGGFEGE>GGGGFGGGGFF:BFGGFD<9GGFF=E@,?GGFGF9FGGGEDDGGF@GGGFA<GGFGGGFCC:CGFDGGGFGGGGGFGGGGGFGGGGGGF8DGGGGGGGGGGGFCGFGGGGGGFFFFBCCCC
@sF 29985
TGGGGAATATTACACAATGGGGGAAACCCTGATGCAGCGACGCCGCGTGGAGGAAGAAGGTCCTCGGATTGTAAACCCCTGTTGATGAGGAAGATAATGACGGTACTCAACAAGGAAGTGACGGCTCACTACGTGCCAGAAGCCGCGGTCACACGTAGGTCACCAGCGTTGTCCGGAATTACTGGGTGTAAAGGGAGCGCAGGCGGGAAGACAAGTTGGAAGTGAAATCCAGGGGCTCAACCCATGCACTGCTTTGAAAACTGTTTTTCTGGAGTAGTGCAGAGGTAGGCGGAATTCCCGGTGTAGCGGTGGAATGCGTAGATATCGGGAGGAACACCAGTGGCGAAGGCGGCCTACTGGGCACCAACTGACGCTGAGGCTCGAAAGTGTGGGTAGCAAACAGGATTAGATACCCT
+
EFEGDGGGGGGD6@FGGFFEG;FGDF8FEGGF<CEFGGEEFG:FGDF:F=FGDF8EFCEF4C,:<=C7+B,,5CAB,+4+95EF,,,5EF,B,4BFF95@BBF==F9,5BF,A=AF<A=,E9F77:8B,,@,8>7+:3@,:8,D4*5*5*>,36><8*C=,,,%,36=<6(5=399)<<7/@>8FC@C:FF8@C/(*5D=>F9;7CFB2,>;FE?2,F@3ACGF?FD@8*@3*3,,EE7F@3,,3,,D>DF@,C7,E9DGFDC8GFDC@5,7+DEEGEF54?:<<B+GGFGGGFE>B4@GGFC7>EEFE<EAFGFDGEF8GCEFBF7EFDFGGFFCFA,CB7EGGGGGGCCGFEEGGGFFF?FDGGGGGGEGGGFFD@GGFGFDFFGEFFGGGGGDE,EEFGGGGGGGGFGCCCCC
@sF 244
TGAGGAATATTGGTCAATGGGCGAGAGCCTGAACCAGCCAAGTAGCGTGAGGGAAGACTGCCCTATGGGTTGTAAACCTCTTTTGTTTGGGAATAAAGTGCGGGACGTGTCCCGCATCGCATGTACCATTTGAATAAGGACCGGCTAATTCCGTGCCAGCAGCCGCGGTAATCCGGAAGGTCCGGGCGTTATCCGGATTTATTGGGTTTAAAGGGAGCGCAGGCCGTGGGCTAAGCTTGCCGGGAAATTCTGTCGCTCAACGGCAGACGTGCGGCGCGAACTGGTTCACTTGAGTACGCGGGACGTTGGCGGAATTCGTGGTGTAGCGGTGAAATGCTTAGAGATCACGAAGAACTCCGATTGCGAAGGCAGCTGACGGTAGCGCAACTGACGCTGAGGCTCGAAAGCGCGGGTATCGAACAGGATTAGATACCCT
+
DGEFGGGGGGGGGGGGGGGGGGGGGGEGGGG@ECFGGG@FCFEGGGEFG,6CFGGGGGEFEGEF,CFCFG7CGGG,CF8B,EF9<FCDFE7EFC@FG?FGCGGDGFFC+=A,:>4C=7=+B:FFFFDF9DA,5:C,FEFCG@@=B<3<FF,@D>F+@FGC<:@D@31>FFCG,@FGDGEG1?FE?E5FF/8B93=<13E??@2EC;+<2>F;E?;>565?4GC':8=*80,2>7C6:5=8EB7FCC9>+*CEF*FFCEFCF<9:616*>8F7EC7B>;9CGD@,@3,8@,FCFFB83+837FA7GGGGC8CCB@GEEBBDGGGE>GGFCFC,@?:FA5<,C@9GGFEDFGFGEF@,7GFBF@GGGGFGGFAFF7GGGFFF+GGGGGGGGGEGGFGGGGGGGEGFB:@+F@GGGGGFGGGGGGGGGGGGGGGCCCCC
@sF 39537
TGAGGAATATTGGTCAATGGACGAGAGTCTGAACCAGCCAAGTAGCGTGAAGGATGAAGGTCCTACGGATTGTAAACTTCTTTTATAAGGGAATAAACCCTCCCACGTGTGGGAGCTTGTATGTACCTTATGAATAAGCATCGGCTAACTCCGTGCCAGCAGCCGCGGTAATACGGAGGATGCGAGCGTTATCCGGATTTATTGGGTTTAAAGGGAGCGCAGACGGGTCGTTAAGTCAGCTGTGAAAGTTTGGGGATCAACCTTAAAATTGCAGTTGATACTGGCGTCCTTGAGTGCGGTTGAGGTGTGCGGAATTCGTGGTGTAGCGGTGAAATGCTGAGATATCACGAAGAACTCCGATTGCGAAGGCAGCACACTATTCCGTAACTGACGTTCATGCTCGAAAGTGTGGGTATCAAACAGGATTAGAGACCCT
+
FGGGGGGGGGGGGGGGGDEGGGGGGGGEFDGGGGDFGGFFFGFGGG@BCE@<FFFG?E@F@CFFGDGGDFEGE@FFGGDFFFFGGGGGFGDGGGGGFDEFGGG@,=74A,+?F<?FCECGG9AEBEDDFEG<,FEF99FAE8BC@F+DFAFF7F<:FFCF8>8FFGGGGGG9FFGE75:BC7><**8:FFEGFGCFC8FFFFGGGF</<<FG<FC<6>9A8=77FEG7CD::C5732/E-EGCGA@9DE4CGFGE*@5C8#<@:F@BC.F:@9F@G3,9CGF>>@B,8DFF=?F>=>,4,E?<CB+8+BE9,+9++,7GFEE@>)C>EFACE5??C,9,,:,,,GFEGF@,E@B8BCEF?FF@8GECGGFFGGGFDEC4,EF7FFFEECGFCFFCAFGGGFFEFCFGDGGGGEFFFGFD@BBFGGGGFF@DC6--B
@sF 34099
TGGGGAATATTGCACAATGGGCGCAAGCCTGATGCAGCCATGCCGCGTGTGTGAAGCAGGCCTTCGGGTTGTAAAGCACTTTCAGCGGGGAGGAAGGCGTTAAGGTTAATAACCTTGGCGATTGACGTTACCCGCAGAAGAAGCACCGGCTAACTCCGTGCCAGCAGCCGCGGTAATACGGAGGGTGCAAGCGTTAATCGGAATTACTGGGCGTAAAGCGCACGCAGGCGGTCTGTCAAGTCGGATGTGAAATCCCCGGGCTTAACTTGGGAACTGCATTCGAAACTGGCAGACTAGAGTCTTGTAGAGGGGGGTAGAATTCCAGGTGTAGCGGTGAAATGCGTAGAGATCTGGAGGAATACCGGTGGCGAAGGCGGCCCCCTGGACAAAGACTGACGCTCAGGTGCGAAAGCGTGGGGAGCAAACAGGATTAGATACCCT
+
EGGGGFFCFFDECGGGGGFEFG7FFCFGGGGGGGGGGGFFGGGFCCF@FFGGGGG<,CEFFFFFFGGGFGGEFFGGGGGFGDGGGGDGGDDEEGFGGGGGGGGGFFGDGGGGGGGGGGGGGEGGGGGFFFGCGGGGE:FCGGGFDFFGGFCGFFG9:CFGDGFDFFFCFG>B:<=CCFGGGFC>E5/8?GGGG*;CC>EGG=EGGGDEDECGGCECFF@CBFEEG;EGCDFCCEG>EGGGGGGGGFGGGGGGGGG>GGGGFGGGEGFGGGGGFFGFGF@+7D=@CCFFC,FGGFCFGFDD<FGGFGGGGGGFFF8,=@9E8GGGGFFGE5DDGGGGGFEEFGGGGGGEBFE,CGEDGGF>GGGGGDGGGGGDGGGGGGDGFGGGGGGDGGGGGGGEGGCGEEFFCGCGGDFFDGGGGFF9GDGGFGGGGGGFGGGGCCCCC
@sF 46930
TGAGGAATATTGGTCAATGGGCGTGAGCCTGAACCAGCCAAGTAGCGTGCAGGATGACGGCCCTATGGGTTGTAAACTGCTTTTATAAGGGAATAAAGTTAGCTACGTGTAGCTTTTTGCATGTACCTTATGAATAAGGACCGGCTAATTCCGTGCCAGCAGCCGCGGTAATACGGAAAGTACGGGCGTTATCCGGATTTATTGGGTTTAAAGGGAGCGTAGGCCGGAGAGTAAGCGTGTTGTGAAATGTAGAGGCTCAACGTCTGCACTGCAGCGCGAACTGGTGTCGTTGAGTACGCACAACGTGGGCGTAATTCGTGGTGTAGCGGTTAAATGCTTAGATATCACGAAGAACTCCGATTGCGAAGGCAGCTCACGGGAGCGCAACTGACGCTGAAGCTCGAAAGTGCGGGTATCGAACAGGATTAGATACCCT
+
C@EDFFGGGGGDGGFFFGGCCFE+CFGGGCFGGFGGGGGEEFCFFGEEGFGGGGGGGFGGGGGGG8FDFF7@CGGGAFE9<AFFFGDFEEFEFFA?CFE,,C,FG9FFFFFAFAF<FEF9FGGGG9,?<FFGGFFFFGG<AF=@C++AAC,5BAFFGGG<,DFG:6CFGCFGGGGGGE*@@,@6CCCF:FGCE;<<E=FC>+,<<F<C<,2<,24;C)<DEC,4<>:+/=42<:C>FDEEFG#9E><>8&,28#513,F/>25>;FFFFG:@CG7C0:9=FDB>++:+,FFB?C8:>8+8,,8+GGGFED=,D@+GGFFCEACBA>:C?CGGDFFDCFC3<FC,8@FFACEFE?EF7FGGFFC,FC,EGFEFC,@@@,@GF7CFACCGGF@EF?C@8@BE8>GE<ECEGGGGGGFGEGGGGGGGGFBFGGGCC9CC
@sF 44524
TGGGGAATATTGGGCAATGGGGGAAACCCTGACCCAGCAACGCCGCGTGAAGGAAGAAGGCCTTCGGGTTGTAAACTTCTTTTACCAGGGACGAAAGAAATGACGGTACCTGGAGAAAAAGCAACGGCTAACTACGTGACAGCAGCCGCGGTAATACGTAGGTTGCAAGCGTTGTCCGGATTTACTGGGTGTAAAGGGCGTGTAGGCGGAGATGCAAGTTGGGAGTGAAAACCATGGGCTCAACCCATGAACTGCTCTCCAAACTGTATCCCTTGAGTATCGGAGAGGCAAGCGGGATTCCTAGTGTAGCGGTGGAATGCGTAGATATTAGGAGGAACACCAGTGGCGAAGGCGGCTTGCTGGACGACAACTGACGCTGATGCGCGAAAGCGTGGGGAGCAAACAGGATTAGATACCCT
+
FFCFGGGGFGFGGGGGGGFGFGGFFFFFF@FGGG@FEGGFGGGECFFCFGGFE,BF@FGGFFGEFFFDFCBFFGFGGGFFGAEDGFGGEGGGFG+FFF8FFFFGF7B>C,,C8,DFFGGGFFGFC=B@+>DGB,433,8*EFC,3D><7C@<C:BCFGEC<CFCFGGFCGG8<BFG9FD:7:F@C:C8C,=*42<9<5=B6<:84<8DG8E;;8#7EF<15:?3<50.1<#F::C2C@C6*<FAC>E=FD-3FB?FDE@+EACGGFC@CCF?/FGFC@0=+3<,E9EDD+FB649,@EEEC,CFFCEAGCECFFCCCFE@C9GGFFFGGGGFC9A,E<DFECFGDGFF@,BC@C9,C,-,B?94C9<AFEFCEFEF<GGF7GGF7FGFEGGGGGGGGGF8FCEEFFFF@,9F8GCCCCC
@sF 22160
TGAGGAATATTGGTCAATGGGCGAGAGTCTGAACCAGCCAAGTAGCGTGCAGGATGACGGCCCTATGGGTTGTAAACTGCTTTTATAAGGGAATAAAGTGAGAGTCGTGACTCTTTTTGCATGTACCTTATGAATAAGGACCGGCTAATTCCGTGCAAGCAGCCGCGGTAATACGGAAGGTCCGGGCGTTATCCGGATTTATTGGGTTTAAAGGGAGCGGAGGCCGGAGATTAAGCGTGTGGTGAAATGTATGGGCCCAACCCCGTCACTGCAGCGCGAGCTGGTATTCTTGAGTACGCACAACGTGGGCGTAAGTCGTGGTGTAGCGGTGAAATGCGTAGATATCACGAAGAACTCCGGTTGCGAAGGCAGCGCACGGGAGCGCAATTGACGCTGAAGCTCGAAAGTGCGGGTATCGAACAGGATTAGATACCCT
+
FGFGGGGGFFFFFDGGGGGGGGGGGGG<FFGG@E8EFG,E,FEEEGGEGCD@EFGGGFGGGGGG<,CEDFGDEFGGGGFF,C?FFFGECFFG,49CAFBFGFEFFF7+4E+9?FFFGGG9EF<?@CFDFFFGGDF,?FFF,DFFGG:<?DFA,@DE+,CBDFG,@ECFFFDG;;*@<CF:327>CF8*<:C:=GGC<<GG77#$<E1848<,GE=FC,<%6?CC4<<39+,3:AF<C@<C-9A<9C<9C:6**<6*C7CC>1**,,,8?,53*<:@>3,,,F@=@3@,?DCA9F8=+D+B,A>3>6@+?4:,6?+EFFFEE,C=AECEFFGGCFC@+-C3,,<,E=F,FA9FGGFBC@,++@DFFCGGE:@F7>GF@@F@CEF9FF9EGFFDGGGFC@CE,GFFFGGDGDGFF6F;FFFFCFGGGFGFFC,CCCCC
@sF 250
TGAGGAATATTGGTCAATGGACGAGAGTCTGAACCAGCCAAGTAGCGTGCAGGATGACGGCCCTATGGGTTGTACACTGCTTTTATAAGGGAATAAAGTGAGTCTCGTGAGACTTTTTGCATGTACCTTATGAATAAGGACCGGCTAATTCCGTGCCAGCAGCCGCGGTAATACGGAAGGTCCGGGCGTTATCCGGATTTATTGGGTTTAAAGGGAGCGTAGGCCGTCTTTTAAGCGTGTTGGGAAATGTCGGGGCTCAACCTGGGCATTGCAGCGCGAACTGGCAGACTTGAGTGTACAGGAAGTAGGCGGAATTCGTCGTGTAGCGGTGAAATGCTTAGATATGACGAAGAACTCCGATTGCGAAGGCAGCCTGCTGTAGTGCAACTGACGCTGAAGCTCGAAAGCGTGGGTATCGAACAGGATTAGATACCCT
+
DFFFGFGG<FGGGGGGFGGGGGGFFFGEFGGGGGGGGGGGGGGGFFGECFGGGEGGGGGG@FGFGGGGGFGGGG,?EFGGGGGGCAGGGGGFFGGGGFGGGGGGGGGGGGGGGGDAFFEGDCGGGCCFAFFEFFFGGGGGGGGCE:><<9@DFA7FG3><<AD=BEGG?GG8@F@;<FE>:FFCG=>30G*2;;<EEFFCFC<CC(CFGF<FGGGF5?F=?F686/+0<#C<>:B<87GFD5#,32<F?*BBDEC>@,C<+FF8EFD,CGFCGGC>+>36,=GGFEEC4,FFBGGGFAFAGFDGFGGFF@E>9,+8>CCDGGGEBBEGGGFACGFCE<9EFDCEFFC7GGGFEF:F4?GGDGGGFFDGDFFGGGFFFF?GEGGGGGFGGCBGGGGF@EEGFGGFCGFCGGFFGGGGGGFFFFFGGGGCF8F@CCCC
@sF 45662
TGGGAATATTGGTCAATGGGCGAGAGCCTGAACCAGCCAAGTAGCGTGAAGGATGACTGCCCTATGGGTTGTAAACTTCTGTTATAAAGGAATAAAGTCGGGTATGCATACCCGTTTGCATGTACTTTATGAATAAGGATCGGCTAACTCCGTGCCAGCAGCCGCGGTAATACGGAGGATCCGAGCGTTATCCGGATTTATTGGGTTTAAAGGGAGCGTAGAGGGATGTTTAAGTCAGTTGTGAAAGTTTGCGGCTCAACCGTAAAATTGCAGTTGATAATGGATATCTTGAGTGCAGTTGAGGCAGGCGGAATTCGTGGTGTAGCGGTGAAATGCTTAGATATCACGAAGGACTCCGATTGCGAAGGCAGCCTGCTAAGCTGCAACTGACATTGAGGCTCGAAAGTGTGGGTATCAAACAGGATTAGATACCCT
+
CFEGGGGGFDFGGGGGGGGGGGCEFGFFFGGGGGGGGGFGFDFFGFFGGDFGGGFGGGFFGFFG@FFGGGGGFGFFGGGG9CEFFGGF9?FGF,CCEEFCDCEGEEFGFCFG,=F<FGFGCFFGGDCFFGGGGGFEEFFGGGGG@FFC9CF+BDCFGGGFGGF@FG7F7F<9@7FEEGGGFGEEE?EF9EGGGG79=B@@EF@8FFF=GFGE,845CC>DFE#FGCCBEFF@CF?BF@@CE@8,:<B:ABFFEG4CF7>@FFGGGGGGFF<GFGGF/?=+FGFFEFAFGFE<FAF8F?GGFFBD8?B+>>4@9>7EGGGGCGGFGEGGFF@,GFD9GFAGFCE8CC<9FEFFC+7CGFEFGEFFFGGFFFFGGGGCGFEFEEE<GEDGGFFGGGGFGGF:7GFFGGGGGGFGEEFFFGGGGGGGGGDC,FCBB<C
@sF 33814
TGAGGAATATTGGTCAATGGGCGAGAGCCTGAACCAGCCAAGTAGCGTGCAGGAAGACGGCCCTATGGGTTGTAAACTGCTTTTATAAGGGAATAAAGTGAGCCTCGTGAGGCTTTTTGCATGTACCTTATGAATAAGGACCGGCTAATTCCGTGCCAGCAGCCGCGGTAATACGGAAGGTCCGGGCGTTATCCGGATTTATTGGGTTTAAAGGGAGCGTAGGCCGCCGGGCAAGCGTGTTGTGAAATGCAGTCGCTCAACGTCTGCACTGCAGCGCGAACTGCCCGGCTTGGGGGCGCGCAACGTTGGCGGAATTCGCCGGGTAGCGGTGAAATGCTTAGATATGACGAAGAACTCCGATTGCGAAGGCAGCTTGCAGTAGCGTAACTGACGCTGAAGCTCGAAAGTGCGGGTATCGAACAGGATTAGATACCCT
+
EGGGGGGGGGGGGGGGGGGF,CFGGGGGGGGGGGGGGGGGGGGGGGGGGGGGGGGGGGGGGGGGGGGGGGGGGGFGGGGGGGGGGGGGFGGGCFFGGGGGGG8<EFGGGGGCGFGGGGGGGGGGGGGFGGGGGGGGGGGGGGGGGGGGGGGGGGGGGGFDFGGGGGGGGGCGAFEGGG7FGGGGGGGGGGGGGGGGDCEE:;<CCCC<EFFG9FFGGFGF>FDDGEDGGDCCCCF?G=FCCE:DCGGF7=0FB:FFC;:FFFCCFCE:CGF=>CEEFEC5>EG-@+CF6FF@*FEF8CDGGEF:GGEGFGE;+8GE@C4+F=GGFGGGFFEAFGGGGFE=F8ACD:FCF<CGFB8,,FGGEFEDFAFGFGGGFFFE<FF@GGGGGFGGGGFGFDDFDGGFFCGGGGGGGEGGGFGGFFDFFFGGGGGGGGFAA-@B
@sF 37661
TGAGGAATATTGGTCAATGGGCGAGAGCCTGAACCAGCCAAGTAGCGTGAAGGATGACTGCCCTATGGGTTGTAAACTTCTTTTATAAAGGAATAAAGTCGGGTATGCATACCCGTTTGCATGTACTTTATGAATAAGGATCGGCTAACTCCGTGCCAGCAGCCGCGGTAATACGGAGGATCCGAGCGTTATCCGGATTTATTGGGTTTAAAGGGAGCGTAGATGGATGTTTAAGTCAGTTGTGAAAGTTTGCGGCTCAACCGTAAAATTGCAGTTGATACTGGATATCTTGAGTGCAGTTGGGGCAGGCGAAATTCGTGGTGTAGCGGTGAAATGCTTAGATATCACGAAGAACTCCGATTGCGAAGGCAGCCTGCTAGGCTGCAACGGACATTGAGGCTCGAAAGTGTGGGTATCAAACAGGATTAGATACCCT
+
EEFGGGGGGGGG9CDEEGG8@FG:@F:EFGGGGGFGGG@EFFFFGGEGGDFFFFGGGE9FGGGG,EEGGGG>BAE?FGGGFGGGGGGGGGFGFF9EE<FA,>FFE<=EGGGGG8:CE<F9E<EFCG9FGFG,@B9E,,?B,BFGGC@FE95F73B77CC@GGG<B7FFFGGG=CCF7C7B::,>@F>EE7<;7CFF8=F9CC*CFG2<BFFGF<FFGDGF;E:<@F@5<CFGFEE57F@3%F$GGFFFF:GF@F8B=GCEFEFEAAGF/GF?<F;9;,<@D;FB5,,,,CGF5ECGGGF:@+,B,9+?6,E9@,CC@,FC=F@=9F@FFGFAA,EE46,8E4,GFGGFGFEC8EGEFDFEGEDGGFEGGGFGFFFFEC;,GGGCF<C8,FFFFGGFGGGGFCF@FFB@GGGFE<F<GFEEFFFFGGEDGEE8CCCC
@sF 254
TGAGGAATATTGGTCAATGGACGAGAGTCTGAACCAGCCAAGTAGCGTGAAGGATGAAGGTCCTCGGGATTGTAAACTTCTTTTATAAGGGAATAAACCCTCCCACGTGTGGGAGCTTGGATGTACCTTATGAATAAGCATCGCCTAACTCCGTGCCAGCAGCCGCGGTAATACGGAGGATGCGAGCGTTATCCGGATTTATTGGGTTTAAAGGGAGCGCAGACGGGTCGTTAAGTCAGCTGTGAAAGTTTGGGGCTCAACCTTAAAATTGCAGTTGATACTGGCGTCCTTGAGTGCGGTTGAGGTGGGCGGAATTCGTGGTGTAGCGGTGAAATGCTTAGATATCACGAAGAACTCCGATTGCGAAGGCAGCACACTGATCCGTAACTGACGTTCATGCTCGAAAGTGTGGGTATCAAACAGGATTAGATACCCT
+
CFFDFGFGGGGGGFGGFCDEEEEG+@F,EFFF9FFGGG9F9C6CFFFF,@FFGGEFGEEGEC,@,,86+@,6CCC,,C,6CFGG,AC,CF<F,:EFGC,B<B:@<,8=F,+B?,8+,,:+9:=AEC,CBB,,<58;BF=C,,4+++8>,5CB+A<F+>F+>>F,88ACGGCF=FF;FF::.<47(F?<F/BCF9C838<7+:@EFC;<9<<@CCFAC/:5<C;5EC?*;5:8CFC:@,D<E@+FD7FFA@@+GF?6GF9CB<==,@,<,GFDACGFF>9=GEEC@AF,GFGGEF>+@,,,CGFGFC>+:GEGE@C8BCDDFGGGFGGGGGGFGGGF@<GGFAGGFDE@FGAGFEFFFD54EFCFEECFFCEGFFFFC;+@@F7F9FEDGD<FF<E,D@GGGGGFFGGGGGGGGFE9GFGGGGGGFCF9GFFCCCCC
@sF 26196
TGAGGAATATTGGTCAATGGGCGAGAGCCTGAACCAGCCAAGCAGCGTGCAGGAAGACGGCCCTATGGGTTGTAAACTGCTTTTATAAGGGAATAAAGTGAGCCTCGTGAGGCTTTTTGCATGTACCTTATGAATAAGGACCGGCTAATTCCGTGCCAGCAGCCGCGGTAATACGGAAGGTCCGGGCGTTATCCGGATTTATTGGGTTTAAAGGGAGCGTAGGCCGGAGATTAAGCGTGTTGTGAAATGTAGACGCTCAACGTCTGCACTGCAGCGCTAACTGGCTTCCTTGTGTACGCACAACGTGGGCGGAATGCGTAGTGTAGCGGTGAAATGCTTAGATATCACGAAGAACTCCGATTGCGAAGGCAGCTCACTGGAGCGCAACTGACGCTGAAGCTCGAAAGTGCGGGTATCGAACAGGATTAGATACCCT
+
EFEGGEGGGGGGGFGGGGFGGGGGGGGGGGGGGGGGGGGGGGGGGGDFGGGGGGGGFGGGEEGGGGGGGG>FGGFFFGGGCFGGGGGGGGFGGGGGGGGGGGGGGGGFGGGGGGGCGGGGDGGGFGGFFGGGFFFGFCFGGGGGGCEGGFCFCFDGGGGG?FFEGGGGGGGG,DCFFGDC>FFGGGGGGGG7FFFEGGGCGF@EFF11CEC9BFE>GE07:91DCEGEGE89:@F<E@GGEDFE<<C>DF>C:@8>C3@GGGG@FCF<GGF(AG7D0#*,?B@F<FC:,FC9*@CC>C+BBA4+GGG=B9<@+::++<?,B?@7>C@99A9,,5,E9,,,<E@BE<:9C,,<EB=@@,F@6@B<FACFCF@FFA@E<C=E7C@C,EC:EC8@E,C,B@BEDDF<GEFFGGF8GGDGGFE6FFGFFAFCEFGCCCCC
@sF 256
TGGGGAATATTGCACAATGGGGGAAACCCTGATGCAGCGACGCCGCGTGGAGGAAGAAGGTCTTCGGATTGTAAACTCCTGTTGTTGAGGAAGATAATGACGGTACTCAACAAGGAAGTGACGGCTAACTACGTGCCAGCAGCCGCGGTAAAACGTAGGTCACAAGCGTTGTCCGGAATTACTGGGTGTAAAGGGAGCGCAGGCGGGAAGACAAGGTGGAAGTGAAATCCATGGGCTCAACCCATGAACTGCTTTCAAAACTGTTTTTCTTGAGTAGTGCAGAGGTAGGCGGAATTCCCGGTGTAGCGGTGGAATGCGTAGATATCGGGAGGAACACCAGTGGCGAAGGCGGCCTACTGGGCACCAGCTGACGCTGAGGCTCGAAAGTGTGGGTAGCAAACAGGATTAGATACCCT
+
EFGGGGGGGGGGGGGGGGGFCEGG7FGGGGGGGDFGGGGECFGGGGGBEFGGFDFGGGFFFGCCFE=CFGGGGGGGFGGFFEDFGGGFEGGGGGGGGGGGGGGDGGGGGGGGG?>FEFG?FFCCFEGGFGGFGGGGGGGDFFGGG7FGGGGGC-C:FFF;:<BFDB.8@F;CFBEEFGDG9FFFFG?+<CC?FGFCGGGGEGGGEGGFCEBEC;>#GGFCA?@FGFAACDFEGGGGGFCFCC>=FFGGF@+='FCFC3<ECEF8GFF@>FFFFGFDGFFD9C?GF@@EEEE,84+DGCGEFE=6*GGGFFFF:@,GFFFFFEGF@GGGFFGGGGFADEDGGGEDCEEGGGGGGGGFGGGGGFGGFCFGGF;GGGGEFGGEGGEFE?GGGFGFGFFE,CCGDCGGGGGGGFGCCCCC
@sF 257
TGAGGAATATTGGTCAATGGACGAGAGTCTGAACCAGCCAAGTAGCGTGCAGGAAGACGGCCCTATGGGTTGTAAACTGCTTTTATAGGGGGATAAAGTGTGTCACGTGTGGCATATTGCAGGTACCCTATGAATAAGGACCGGCTAATTCCGTGCCAGCAGCCGCGGTAATACGGAAGGTCCGGGCGTTATCCGGATTTATTGGGTTTAAAGGGAGCGTAGGCCGTCTTATAAGCGTGTTGTGAAATGTCGGGGCTCAACCTGGGCATTGCAGCGCGAACTGTGAGACTTGAGTGCGCAGGAAGTAGGCGGAATTCGTCGTGTAGCGGTGAAATGCTTAGATATGACGAAGAACTCCGATTGCGAAGGCAGCCTGCTGTAGCGCAACTGACGCTGAAGCTCGAAAGCGTGGGTATCGAACAGGATTAGATACCCT
+
EGGGGGGGGGGGGGGAEEFGGGDGGGGGGGGGGGGGGGGGGGGEFGGEGGGGGCFCFFGGGGGCGGGGGGGGGGFGCGGGGGCGGGGFGGGGGGGGGGGGGGGGGGGFGFFGGGGGGGFFGGGGGGGGGGGGGGGGGGGCFEFGGGGGCFGFGC<FFFFFFFGGGGGGGGGGG?FGGFFGGFFD<FGGGDE=:CFGGCECFGFFGFFFFCE??FEFCDGF@CCCCC9GFEFBEGG>GGGGGGGFDFFFF0GGEFGBDGFF<FFFGGGECFEE@C@CF@764DF5F<D?GGGGDGGEGGFAGGGFCGF7EGGFGGC>B@CCGGGGBGGGGFGFGFAE;C,8D;ACGFEGGGF,FECGGGGEFGGFFGGGEFCEGGGGFFE@GDEFCGFGCGFEFFGGGGGGGGGFGGGGGGGGGGGGFFGGGGGGGGGGFFGCCCCC
@sF 23909
TGAGGAATATTGGTCAATGGACGAGAGTCTGAACCAGCCAAGTAGCGTGCAGGATGACGGCCCTATGGGTTGTAAACTGCTTTTATAGGGGGATAAAGTGTGCCACGTGTGGCATATTGCAGGTACCCTATGAATAAGGACCGGCTAATTCCGTGCCAGCAGCCGCGGTAATAAGGAAGGTCCGGGCGTTATCCGGATTTATTGGGTTTAAAGGGAGCGCAGGCCGCCGGGCAAGCGTGTTGTGAAAGGCAGTCGCTCAACGTCTGCCCTGCAGCGCGAACTGCCCAGCGTGAGTGCGCGCAACGTTGGCGGAATTCGCCGTGTAGCGGTGAAATGCTTAGATATGGCGAAGAACTACGATTGCGAAGGCAGCTGACGGGTGCGTAACTGATGCTCATGCTCGAAAGTGCGGGTATCGAACAGGATTAGATACCCT
+
FFDGGFFFFGGGGDGGFGGGFFFGGGGGGGGGEFFGGGGGGGGFGGGGGGGGGGGGGGGGGGGGGGGFGGGEGGGGGGGGGFGGFGGFFGFGGGGGGCFGGGGGGGGGGGFC7,EFGGFGFCFGGGEFGGGGGGDGGGG,<>F@EGGGGGGGDGFGF,<FGGGGEGEFG7FA@,?C@FF7F9F>FC*=F7CFGFC75*+72=9AFEFEE:C+B<FAG>*542EGGGEFGEEG>C>)C9C>GGGGFC@-CFFG=?555?C7F:G38GG#CGF>5@,3,;C@@,C7GBB@:AFF>FE7CF8C8B=FFGGGGGFE@BFF:EECE5@@*GEFGFFF?<FEFGGFBGGF7GEFGGFEEBC,,GFEF:EGGGFGGFGFC@GGDFCEE@GGFGEFFFEFFGGGGFFF@GFCGGGFGDGGGGGGGGGGGGGFFF,EFGGCCCCC
@sF 29900
TGAGGAATATTGGTCAATGGACGAGAGTCTGAACCAGCCAAGTAGCGTGCAGGATGACGGCCCTATGGGTTGTAAACTGCTTTTATAAGGGAATAAAGTGAGCCTCGTGAGGCTTTTTGCATGTACCTTATGAATAAGGACCGGCTAATTCCGTGCCAGCAGCCGCGGTAATACGGAAGGTCCGGGCGTTATCCGGATTTATTGGGTTTAAAGGGAGCGTAGGCCGGAGATTATGCGTGTTGTGAAATGTAGATGCTCAACATCTGCACTGCAGCGCGAACTGGTTTCCTTGAGGACGCACAAAGTGGGCGGAATTCGTGGTGTAGCGGTGAAATGCTTAGATATCACGAAGAACTCCGATTGCGAAGGCAGCTCACTGGAGCGCAACTGACGCTGAAGCTCGAAAGTGCGGGTATCGAACAGGATTAGATACCCT
+
FGGGGGGGFGGFGGGGGGGGGGGGGGGGGAFFGGGGGGGGGFFGGGGGGGGGGGGGFGGGGGGFGGGGGFFGGGFGGGGGG9FFGGGAEEF<FFEFGGGGGGGGGGGFGGGCFGFGGGGGGGGG9EFGGGGFFGEFGFGA=DC77FEFFCFGDFGGFFGGGGFGG8FDGGGG9FFGDGGGFFGEGGEFFGGGGGG@ECEGCF3GGG<F,=?<FFGFDFGF>F:*7CECGEFG00>7CGCGEEF17;<$GCFFD?CFFFFEGGF@<GFC<8<4@@BE;GD@.FFGGDAFD@GE:@4?6GGGGGFEB8FFCGFE@8>4EFFFE9C+9+69FF:,,DFF9E,C?;,A8GFFFE9C6FCB@,FGFEGGGGFGFDEFCFCEFFCECEEFAFAGEFFCF<AGGGF8FCFGGGGGGGGFGFGGGGGFGGFFF,GGGGECCB@C
@sF 24363
TGAGGAATATTGGTCAATGGGCGAGAGCCTGAACCAGCCAAGTAGCGTGCAGGATGACGGCCCTATGGGTTGTAAACTGCTTTTATAAGGGAATAAAGTGAGTCTCGTGAGACTTTTTGCATGTACCTTATGAATAAGGACCGGCTAATTCCGTGCCAGCAGCCGCGGTAATACGGAAGGTCCGGGCGTTATCCGGATTTATTGGGTTTAAAGGGAGCGTAGGCCGGCGATTAAGCGTGTTGTGAAATGTAGACGCTCAACGTCTGCACTGCAGCGCGAACTGGTTTCCTTGAGTACGCATAAAGTGGGCGGAATTCGTGGTGTAGCGGTGAAATGCTTAGATATCACGAAGAACTCCGATTGCGAAGGCAGCTCACTGGGGTGCAACTGACGCTGAAGCCCGAAAGCGCGGGTATCGAACAGGATTAGATACCCT
+
C<CFGFGGGFGFGGGGGGG@FGGG7FGGGGGGGCFFFGFGFDGGGGGGGGGGGGGGGFGGCDEGGGGGGAFGEGGGGFF?<AFFGGFGAFFGG?EFFGGGCEGEFFFDFDFACFGGCCFFGGCEGGEAFGGAFGB>F,FFFGGGD=CFGD<F<C7CG<DFGFGEGGCG>CCGFGGGFG:FGCG@GGE<@=1CF9=F7:CF3;=;?@FFDC:EB/EFD>>7<CEFGGG+A=;@EC79*:CEFF>ECFGFF*:>@CB;;0G(CCF<=,,FDFEEFGCC3=EFEGGFFC,8DGGGFFCB8=A<CAE=B++GGFF?A=4@@++FF?C>*DGDGCF<ECGFE9GGFFF?:,,FGGFGFEGGGFE:GFECFFCDFE,GFFDFFC@B,6,GGGFGFF@GGGFFE7F:6FACFCGGCCGGGFF8GGGGGGGGGGGGGGGCCCCC
@sF 29382
TGAGGAATATTGGTCAATGGGCGGAAGCCTGAACCAGCCAAGTAGCGTGCAGGAAGACGGCCCTCCGGGTTGTAAACTGCTTTTAGTTGGGAATAAAACGCGGTACGCGTACCGCCTTGTATGTACCATCAGAAAAAGGACCGGCTAATTCCGTGCCAGCAGCCGCGGTAATACGGAAGGTCCGGGCGTTATCCGGATTTATTGGGTTTAAAGGGAGCGCAGGCGGACCTTTAAGTCAGCTGTGAAATACGGCGGCTCAACCGTCGAACTGCAGTTGATACTGGAGGTCTTGAGTGCACATAGGGATGCTGGAATTCAGGGTGTAGCGGTGAAATGCTCAGATATCATGAAGAACTCCGATCGCGAAGGCAGGCATCCGGGGTGCAACTGACGCTGAGGCTCGAAAGTGCGGGTATCAAACAGGATTAGATACCCT
+
FGGGGGGGGGGGGGGGGGF8FGGEGGGGGGGGGGGGFGGGGGGGGGDFEGGFGGGGCFFGEGGGGGCFFGGGGGGGGGGGFFFGGFFGGGGGGGGGGFEFEEGGGGGGGGGGGGGGGGCGGGGGCGGGGGGGGGGGGGGGGGGGGGGGGGFFGFGGCGGGGGGGGGGG7:CFGGGDEGGD9FF8D34:EGG>FGEGG7;FG8EGGF8=GC.CFDGFGFGGBGGGFGGFGFFGFFB?8?CD@@C7#<CFFGDF@>E3:@CFCGFFECFCGG?FFFFFC,2<4FFEED45,EFFDF9DGFDB,FFFAA=,EEEFFEDFGF:GGFC@8F7FAEEEAFFEC,E,9FFF9GGGFGGGFEGF@FB++F7CFDEFF9DFGGGGGGGEDGGGGGGGGGFCGGGGEEDECFFDC+GFGFFFFCEE8GGGGGGGFGGGGFGCCCCC
@sF 30991
TGAGGAATATTGGTCAATGGGCGAGAGCCTGAACCAGCCAAGTAGCGTGCAGGATGACGGCCCTATGGGTTGTAAACTGCTTTTATAAGGGAATAAAGTGAGTCTCGTGAGGCTTTTTGCATGTACCTTATGAATAAGGACCGGCTAATTCCGTGCCATCAGCCGCGGTAATACGGAAGGTCCGGGCGTTATCCGGCTTTCTTGGGTTTAAAGGGAGCGTAGGCCGGAGATTAAGCGTGTTGTGAAATGTAGACGCTCAACGTCTGCACTGCAGCGCGAACTGGTTTCCTTGATTACGCACAAAGTGGGCGGAATTCGTGGCGTAGCGGTGAAATGCTTAGATATCACGAAGAACTCCGATTGCGAAGGCAGCTCACTGGAGCGCAACTGACGCTGAAGCTCGAAAGTGCGGGTATCGAACAGGATTAGTTACCCT
+
CFEFGFGGGGGGGGGGDGEFFGGGGGGGGGGGGGGGGGGGGGFFGGGGGGGGGGGGFCFG@CFFGGGGGGGGGGGGGGFGGFGGGGGGG9FFFGFAFGGFGGGGGGGGGGGGGG?FGGGGGGGGGFGGGGCFGGGGGGGCGGEEGDGGGGFGDFCCFGGGGGGGGE7CFC*,<>>@BFDFEGGGDGGGGGGGGCFG#<4,-C8FFFCFEC@F9FE5:>FA:=EF6?E888C?<ECAGGFDCFFGGGF;GFBGGG8>8=@;51A;CCCCF8>39F>:EE==;GGGGGFD8<D@<++GGGGF=9CGEDFBCDF>+=CGGGGF87@8)@,EADF<<GGGECF=?,GGGGGGGGGF=CGGGGGCCC:7FF9GG@FCEC@@@FEFCDDGGGGGFCBBGGFFEDGGGGGFGFGGGGE?GGGGGFFE<AFF9GGGFFFCCCCC
@sF 25130
TGAGGAATATTGGTCAATGGGCGAGAGCCTGAACCAGCCAAGTAGCGTGAAGGATGACTGCCCTATGGGTTGTAAACTTCTTTTATAAAGGAATCAAGTCGGGTATGCATACCCGTTTGCATGTACTTTACGAATAAGGATCGGCTAACTCCGTGCCCGCAGCCGCGGTAATACGGAGGATCCGAGCGTTATCCGGATTTATTGGGTTTAAAGGGAGCGTAGATGGATGTTTAAGTCAGTTGTGAAAGTTTGCGGCTCAACCGTAAAATTGCAGTTGTTACTGGATATCTTGAGTGCAGTTGAGGCAGGCGGAATGCGTGGTGTAGCGGTGAAATGCTTAGATATCACGAAGAACTCCGATTGCGAAGGCAGCCTGCTAAGCTGCAACTGACATTGAGGCTCGAAAGTGTGGGTATCAAACAGGATTAGATACCCC
+
CDFFGGGGGGGGGGGGF9E@FGEGDCFFGGGGGGGGGCGFGFGGGGCEEGGGGGGCGGEGGGGGC8EF8EFFCFFEFGGGGEFGGGGGGGGGG<,CFCGGCEDF7?,?EFGFEFEGGG=<EFC?9<<<FFFCGE8@EFG@EFGGGGGGGCFF@FFED,+8>=>E+8:<F:FCCF@EEFGGG?:2<55CCEECF>@F#CCCC#F:2F<CC>9>F;7AC:<C$3AFGGGBCCDFGGFFFF>>0/9FC@<9892@6:EB.E9DC@CE=E=CCF*.9FDFF(;@,;B?EB=?,EFE0B=FEFFFFCEGF?F=B8?E:GGF7ECGF=E@>DGGGCFC5<A:,C<C?9FGGGFGGCEF<@@CFA5,EFC,EGGFCFFEB9FCGFFFE<GGFDEGGFGGFBGGFGFFDFFC<EEEGFFFFGFGFC@FGGFCA<FCGGGCCCCC
@sF 264
TGAGGAATATTGGTCAATGGACGAGAGTCTGAACCAGCCAAGTAGCGTGAAGGATGAAGGTCCTACGGATTGTAAACTTCTTTTATAAGGGAATAAACCCTCCCACGTGTGGGAGCTTGTGTGTACCTTATGAATAAGCATCGGCTAACTCCGTGCCAGCAGCCGCGGTAATACGGAGGATGCGAGCGTTATCCGGATTTATTGGGTTTAAAGGGAGCGCAGACGGGTCGTTAAGTCAGCTGTGAAAGTTTGGGGCTCAACCTTAAAATTGCAGTTGATACTGGCGTCCTTGAGTGCGGTTGAGGTGTGCGGAATTCGTGGTGTAGCGGTGAAATGCTTAGATATCACGAAGAACTCCGATTGCGAAGGCAGTACACTAATCCGTAACTGACGTTCATGCTCGAAAGTGTGGGTATCAAACAGGATTAGATACCCT
+
FEGGGGGGGGGGGFGGFGFFGGEGGGGGGGGDGGFGGGFFGGGGGGG@FGFGGGGGGGFGGGGGGGGFGGGGGGGGGGGGGGGGGGGGGFGDFGGGGGBFGGGGGGGGGGGGGGGGGGGFFEGFGGGGGGGG,FEGFGFFGGGE7EFGG3FGGGGCGGFGFGG6C*CFFFCF>GFF<FEEGFG7:<?EFE3E@FFC?<=CG7FGGGC@CCFGGCC5E=CD><C7>C>7CGEGCGF@FGGFFGGGGFFG<=GGGG@>@,:%9CF@9A<GGGGGGFC<FCCDAGGF+4,?98FEAECEEFGGFBGEACF7DGDFDGB+GGGGFEC+BEGGFGGGGGGFFFEFGGGFGGFFGEEEAGEGEFFC:DDGGFGGGFGGGGGGCGGEGGEF,FCEGGFGFGGGGGGFDGGGGFGGGGF@FDGGGEDGGFGFGGGGGGGC@CCC
@sF 40854
TGGGGAATATTGCGCAATGGGGGCAACCCTGACGCAGCCATGCCGCGTGAATGAAGAAGGCCTTCGGGTTGTAAAGCTCTTTCGGTAGCGAGGAAGGCATTTAGTTTAATAGACTAGGTGATTGACGTTAACTACAGAAGAAGCACCGGCTAACTCCGTGCCAGCAGCCGCGGTAATACGGAGGGTGCGAGCGTTAATCGGAATAACTGGGCGTAAGGGCACGCAGGCGGTGACTTAAGTGAGGTGTGAAAGCCCCGGGCTTAACCTGGGAATTGCATTTCATACTGTGGCGCTAGAGTACTGTAGGGAGGGGTAGAATTCCACGTGTAGCGGTGAAATGCGTAGAGATGTGGAGGAATACCGAAGGCGAAGGCAGCCCCTTGGGAATGTACTGACGCTCATGTGCGAAAGCGTGGGGAGCAAACAGGATTAGATACCCT
+
<FFFGG7FGGGGGGGCFGG8CCEGGGGGGFFDGGGECEE=EFF8CEGFFEDGGGG?EC<CA-FEG=CGC:F@FGFGCFGEAFFGGGGGCFGECEFGGGG8FF@FFGGGGFAFEGFGGG,=FD<FFFGEFGG9=DGGGG7F<FGCCCFG7:C<FE9BCFGFEFC@FGFBFGDGGGGGGGGC<=<@B8?:7:<EE*28@:<8ECEF8<:<CF82:(:6>?6.<?FD$?:5>B:@;D,7<><26C9DEF?@,1*@#>ECE5GDEDCBDEDDDDC74%#0<FC29CG/FD8+3+7ED<EC+?D?E<8GGFFBB7GCEA;@,,9DEB@GFF7D@B:C?EF<=:CGGGFAF9DFFFF=FEFEGGGF@DE:7@F<A<CE@6BCECF6GEE@@9FFGFDEFDC@FAGF@+DGCGGFCF@:GGGFFCDGFGGF<E<DFF,FEE-@CCC<
@sF 266
TGGGGAATATTGCACAATGGGGGAAACCCTGATGCAGCGACGCCGCGTGAGCGAAGAAGTATTTCGGTATGTAAAGCTCTATCAGCAGGGAAGATAATGACGGTACCTGACTAAGAAGCCCCGGCTAAATACGTGCCAGCAGCCGCGGTAATACGTATGGAGCAAGCGTTATCCGGATTTACTGGGTGTAAAGGGAGCGTAGGCGGTCCTGCAAGTCTGATGTGAAAACCCGGGGCTCAACCCCGGGACTGCATTGGAAACTGTAGGACTAGAGTGTCGGAGGGGTAAGTGGAATTCCTAGTGTAGCGGTGAAATGCGTAGATATTAGGAGGAACACCAGTGGCGAAGGCGGCTTACTGGACGACCACTGACGCTGAGGCTCGAAAGCGTGGGGAGCAAACAGGATTAGATACCCT
+
FCDGGFGGGGGGGGGGGGGGGGGGGGGGGCGGGGGGGGGFGGGGGGGGGGFGGGGGGAFCFFFGGGGGGGGGGFGGGGFGGFGGFFGGGGGFGGGGGGGGGGGGGGGFGGGGGGGGGGGGGGGGGGGGGGGGGGGGGGGGGGGGDFFGGGGF9AFFF9FFGGGGGFGEFGG>FGGGF*1<FGGGFG?F;FFGFGGGG=9:CEGFEECEG7C?FF@?>AF;FCFG=ECECAEEGGFD8FGEFFGGGGGFGGFGGGGFGGG:CCFF,GGFGG=FDF@FCGFGFCCFGGFFCEFE,EEGGFGBB,=C>GGGFFC<DFGGGGGGFFGGGGGGGGGGEGGGGGGFGGGGGE@GGGGFGGGGFFGFFFFCGGGGGGGGGGEFFGGFFGGFCEGGGGGGGGGGGGFGFEFGGFGGGGGCCCCC
@sF 267
TGAGGAATATTGGTCAATGGACGCAAGTCTGAACCAGCCAAGTAGCGTGCAGGATGACGGCCCTCTGGGTTGTAAACTGCTTTTAGTTGGGAATAAAAAGAGGGACGTGTCCCTTATTGTATGTACCATCAGAAAAAGGACCGGCTAATTCCGTGCCAGCAGCCGTGGTAATACGGAAGGTCCAGGCGTTATCCGGATTTACTGGGTTTAAAGGGAGTGCAGGTGGCGGCGTAAGTCAGTTGGGAAACCGTGCGGCTTAACCGTGCAATTGCAGTTGATACTGCGTCGCTTGAGTGCACACAGGGATGTTGGAATTCATGGTGCAGCGGTGAAATGCTTAGATATCATGAAGAACTCCGATCGCGAAGGCATATGTCCGGAGTGCAACTGACGCTGAGGCTCGAAAGTGTGGGTATCAAACAGGATTAGATACCCT
+
FEFGCFGGGGGGGGGGGGFGGGDGGEFFGGGGGGGGGGGGGGGGGGGEGGGGGGGGGGGGGGGGGGGGGGGCGFFFGGGCFEGGGGGGCEGFGGGGFGGGGFG7FFGEEGDFFGC<EFGGGGFGFGGAGFFDGFGGGGG8FFGGCEGCFGFGEEEGGGG<FAFG7@@7>FEAC,FFDGGGF9FG?BCFEFCFCFF=GGGFGCCFFGFEGG@;GF74E@8A?:F'<79BGF?:EEF:FCCFGC#FAAF#FC651@:@C9DGGGGGGDFGGGGFFFAG4<F78GGFFFFFD=,GFE;@CGGF8GFCEFD8GGFEDDGFECGF?8C>97@E9,,@?,FGGFFGGFDGFGFGFCEFFCGFBGGGGGC<F9GGGFFGGGGGGGGGGGGGGGFGFFGEGF8GGGE?FEGFFGGGGGFEGFGGGGGGGGFGGGGGGGGCCCCC
@sF 25209
TGGGGAATATTGCACAATGGGCGCAAGCCTGATGCAGCGACGCCGCGTGGGGGATGACGGCCTTCGGGTTGTAAACTCCTTTCGTCAGGGACGAAACGAAAGTGACGGTACCTGGATAAGAAGCACCGGCTAACTACGTGCCAGCAGCCGCGGTAATACGAAGGGTGCGAGCGTTGTCCGGAATTACTGGGCGTAAAGAGCACGTAGGTGGTTTGTCGCGTCGTTTGTGTAAGTCCAAGGCTGAACTGTGGGATGGCAAGCAGTACGGGCAGAACTTGAGTGCTGTAGGGGAGGCTGGATGTCCTGGTGTAGCGGTGAAATGCGCAGATATCAGGAGGAACTTCGATGGCGACGGCAGGTCTCTGGACATTAACTGACGCTGAGGTGCGAAAGCATGGGTAGCGAACAGGATTAGATACCCT
+
<CEEB8BFFCFEGFGFFFECEC:FGGGGGGFFGGA95FEEFGGGGGE@FCFDF=FGCEDBFECFFFCEEFFFG9FF<BFG,CEEFCFG8E7CF+@CGGD>FEFGGGGCFEFG9CCEFGFGGFFGFGFC*C:FFGGGCGC8@:9B:EFF7*CEF<CF<EFF*2=F>3<:CFG*/:8:8<FEEEG5<:9C:?F5:CEC*A,2602?A6FCC?C8CF8)0)2/33575;E);FC@C:,,0,B>87(?E8+0B8/DEC@>,8B<,+C8>C@9<,7,,,,,86*,CF?DFDGFEEFDB,9,,?,,BCGFGFB5=4*DEFGFFC@=+7C?C,<,@5,<CF,:,C96,6,7GF@FB@FB+GFC;@66,,F<?;56,,,6CFFBBC8GGGDGC6FEFGFGGF,GGFF,FGGEFFFCGFGFGGGGGCCCCC
@sF 269
TGAGGAATATTGGTCAATGGACGAGAGTCTGAACCAGCCAAGTAGCGTGAAGGATGAAGGTCCTACGGATTGTAAACTTCTTTTATAAGGGAATAAACCCTCCCACGTGTGGGAGCTTGTATGTACCTTATGAATAAGCATCGGCTAACTCCGTGCCAGCAGCCGCGGTAATACGGAGGATGCGAGCGTTATCCGGATTTATTGGGTTTAAAGGGAGCGCAGACGGGTCGTTAAGTCAGCTGTGAAAGTTTGGGGCTCAATCTTAAAATTGCAGTTGATACTGGCGTCTGTGAGTGCGGTTGAGGTGGGCGGAATGCGTGGTGTAGCGGTGAAATGCTTAGATATCACGAAGAACTCCGATTGCGAAGGCAGCACACTAATCCGTAACTGACGTTCATGCTCGAAAGTGTGGGTATCAAACAGGATTAGATACCCT
+
CFGGGGGGGGGGGGGGGGDEFGGGGGGCFGGGGGGGGGEGGGGGGGGFGGGGGGGGGGAFCFFGGGGGGGGGEFCFFCFFC6FFGGGGGGGGGFGGGG8CFCGGGGDFFEFGGA+7ECEE<FFGGGGDGCEFEGGFFFGG<FFE+A=<ABC,3+ABCDFGGGG?B8FGGGGFFFGGDGGEGA,*65=FF@GFGFEGGC><CFE@FFFFF=:<GGG4C>GFFF5ECEEDCE>ECECA9@<=,FCA?DDF@DD>1FB9E9:3,/3==EDGEE<8CGFFFACA4A<>@@E:,=DG?DGF>GGFCE?B+8++GFE=+DECB,CFFC@+0+,GGFFC,CDE;ECCF;C<GDEFCGFFEFBGGFF@C@FBFFEEECGGGGGDGGE>GGGGGGGGGF@GGGGGFCGFCGGGFGGGGGGGGGGGGGGGGGCGGGGGGGGCCCCC
@sF 22946
TGAGGAATATTGGTCAATGGGCGAGAGCCTGAACCAGCCAAGTAGCGTGCAGGATGACGGCCCTATGGGTTGTAAACTGCTTTTATAAGGGAATAAAGTGAGTCTCGTGAGACTTTTTGCATGTACCTTATGAATAAGGACCGGCTAATTCCGTGCCAGCAGCCGCGGTAATACGGAAGGTCCGGGCGTTATCCGGATTTATTGGGTTTAAAGGGAGCGTAGGCCGGAGATTAAGCGTGTTGTGAAATGTAGTGGCTCAACCTCTGCACTGCAGCGCGAACTGGTCTTCTTGAGTACGCACAACGTGGGCGGAATTCGTGGTGTAGCGGTGAAATGCTTAGATATCACGAAGAACTCCGATTGCGAAGGCAGCTCACTGGAGCGCAACTGACGCTGAAGCTCGAAAGTGCGAGTATCGAACAGGATTAGATACCCT
+
DGGGGGGGGGGGGGGGGGGGGGGGGGGGGGGGGGGGGGGFFGGGGGGGGGGGGGGGGGGGGGGFGGGGGGGFGGGGGGGGGGGGGGGGGEFFFGGGGGGGFGGGGGGGGGGGGGGGGGGGGGGGGGGGGGGGFGGGGGGGGGGGGGGGGGGGGG?FGGGGFGFGGGGGGGGGGGGEE<:FGGGFGGDGGGG:GGGGGDGGFFFGFFCFGGFCCFGFCDGB@GGFGFGDG@7<EGEEGFFEGG3GG?C)GGGGGGGGFFFGGGGFGGGGGDFDEEEFBEFEDGGGGGFF9FDGFGE:EE7GGGGGGGGFDFEF@E:GGGGGEFGEFEGGFGGGGFGGGGGGFGFFFGGGFFGGFFFDEFGGGEEFGGGGGGFGGGGGGGGGGFDGGGGGGGFGGFFFGFFEFEGGGGGFGDGGGGGGGGGGGGGFFFGGGGGCCCCC
@sF 40034
TGAGGAATATTGGTCAATGGGCGAGAGCCTGAACCAGCCAAGTAGCGTGCAGGATGACGGCCCTACGGGTTGTAAACTGCTTTTGCTGGAGAATAAAACGCCCCACGCGTGGGGCCTTGCATGTATCCAGTGAATAAGGACCGGCTAATTCCGTGCCAGCAGCCGCGGTAATACGGAAGGTCCGGGCGTTATCCGGCTTTATGGGGTTTAAAGGGGGCGCAGGCGGAGGATCAAGCCAGCCGTTAAATGTCGGGGCTCAACCCCGTTGGGCGGTTGGAACTGGTTCCCTTGATTGCGGGAGAAGAAGGCGGAACTCGTGGGGTAGCTGTGAAATGCATAGATATCACGAAGAACTCCGATTGCGAAGGCAGCCTTCCGGCCCGCCAATGACGCTCATGCTCGAAGGCGCGGGTATCAAACAGGATTAGATACCCT
+
AFGGGGGGGDFFGGGGGGDFFGGEGEGGG8FFFFGGGCFGGGGADFGGGGFG?FF<FF@F@FEGGGGGGFFEGGGGGGCF99CFFGFGGF?FGGFGGGGCG4FFGGGGGGDGGDGCF8FFGGFGGGGGGGGGGGFCGGGCFFCEFCGGEGGGGGFEGGGGFCE@CEFEE@FGCFF:FFGG:CFC@CEDGD7;?FCE*78EFG,,2:*8C<?EFF5$:68>,C8C7D:9=C01@-@C8>F:@CC#;+00C:?</53<CE<C7ECGGF;<$:**C=;F7,7,>+CGFDG@F<F:7EGEFF9GGGFDC>DF8C3+++8+>DFBEE9BF:,C<F,CFGF9FFFFDEFE?GFFB,<E?7GFFEB=EC7FCFGGFEF7GGF=7GCCFFE<<,FFCBFFGCCGGFFDFF7CFCCGDGGGGGGGGEEFCGGGGFFF<F<9CCC
@sF 272
TGGGGAATATTGCACAATGGGCGCAAGCCTGATGCAGCCATGCCGCGTGTGTGAAGAAGGCCTTCGGGTTGTAAAGCACTTTCAGCGGGGAGGAAGGCGATAAGGTTAATAACCTTGTCGATTGACGTTACCCGCAGAAGAAGCCCCGGCTAACTACGTGACAGCAGCCGCGGTCATACGTAGGGGGCAAGCGTTATCCGGATTTACTGGGTGTAAAGGGAGCGTAGACGGATGGCACAGTCGGAGGTGAAAGGCTGGGGCGCAACCCCGGGACTGCATTGGAACCTGCCCGTCTTGAGTGCCGGAGAGGTAAGCGGAAGTCCTAGTGTAGCGGTGAAATGCGGAGATATTAGGAGGAACAGCAGTGGCGAAGGCGGCTTACTGGACGGTAACTGACGTTGAGGCTCGAAAGCGTGGGGAGCAAACAGGATTAGATACCCT
+
A<EEFEGGFFFGGGGAEFG,;C@FCFECFFFDFGGGGGFFFFGGGGGCFFGGG@BFFGGG9FD<ADCFFCF7FFGGGGGGGGGGGFGGGGEBFFFFGGECF::FG<F,EFFG,FCDFDF73+,@>@3@C7FG,CECFGGGGEDGCDCED**=FC,;,6F8,<<ABBCF:FGGGG*<,<<BFC<CE>G5EFG>5/:AGFE8:*;;<++<EF8*;:?7F5+)4:*:98:5+:E5*:E(;0;C<C#A,,@17#>0:5;EC>8CC#C>@CF3@3@33<,BCCGFD:@3+38FCEF=<6383?C=46+,,9FCEE+GCE><C,,4E4,F<,A@B5FCE@9E9::@@@C,=FD6EC9FFF?FFA@FC,@FF:C@7FEFGDCFFAGGGDCEGGEFGFC<EED<GGGDEGGFECCFF@CGGGFGGFCFGGFFFD<GFEC<CAFEBCCCC
@sF 273
TGAGGAATATTGGTCAATGGACGGAAGTCTGAACCAGCCAAGTAGCGTGCAGGAAGACGGCCCTATGGGTTGTAAACTGCTTTTATGTGGGAATAAAGTCAGGGACGTGTCCCTGTTTGCATGTACCACAGGAATAAGGACCGGCTAATTCCGTGCCAGCAGCCGCGGTAATACGGAAGGTCCGGGCGTTATCCGGATTTATTGGGTTTAAAGGGAGCGTAGGCCGTCTTATAAGCGTGTTGTGAAATGTCGGGGCTCAACCTGGGCATTGCAGCGCGAACTGTGAGACTTGAGTGCGCAGGAAGTAGGCGGAATTCGTCGTGTAGTGGTGAAATGCTTAGATATGACGAAGAACTCCGATTGCGAAGGCAGCCTGCTGTAGCGCAACTGACGCTGAAGCTCGAAAGCGTGGGTATCGAACAGGATTAGATACCCT
+
9EFFGFGGGGGGGGGGGGGGGGGGGGGGGFGGGGGGGGGGGGGGGGGGGGGGGGGGGGGGGCGGFEGGGGGCFGGGGGGGGGGGFFGDFGEDGGGGGGGGGAFFFGGGGGGGGGGGGGGGGGGGGGGEGGGGGGGGGGD<FFG7CFEFEFGFGDFGFFFGGGGGGGGGGDFFAAFGGGGGGFFGGGGGGGDGGGGGGGGGGGFFFGFG>FFGGGEFE;GDBFGFCGGFFGCGGGGFGGGGGGGGFGGGGGGGGGFGGFGGFFEGGGFFGGGFGGGFCEEDGFGFGFFC9GGGFGEECFGEFB9FGGGGGGGGGFCEGF::FFGGFGFFGGFFEFDDGFGGGGGGGGFGGGGFGEGGEGGGGGGGFE9GGGGGGGGGGGEGFGGGGFFGGGGGGGGGGGGGFDGGGGGGGGGGGGFGGFGGGGGGGGGFGFGCCCCC
@sF 40261
TGAGGAATATTGGTCAATGGGCGAGAGCCTGAACCAGCCAAGTAGCGTGCAGGATGACGGCCCTATGGGTTGTAAACTGCTTTTATAAGGGAATAAAGTGAGCCTCGTGAGGCTTTTTGCATGTACCTTATGAATAAGGACCGGCTAATTCCGTGCCAGCAGCCGCGGTAATACGGCAGGTCCGGGCGTTATCCGGATTTATTGGGTTTAAAGGGAGCGTAGGCCGGAGATTAAGCGTGTTGTGAAATGTAGATGCTCAACATCTGCACTGCAGCGCGAACTGGTTTCCTTGAGTACGCACAAAGTGGGCGGAATTCGTGGTGTAGCGGTGAAATGCTTAGATATCACGAAGAACTCCGATTGCGAAGGCAGCTCACTGGAGCGCAACTGACGCTGAAGCTCGAAAGTGCGGGTATCGAACAGGATTAGATACCCT
+
EFFGGCFGGGGGGGGGGGGGGGGGGGGGG?@FEFGGGGDFGG,;EDEGCFGGFEGFFFGGGGGGGCGGGFFGG9EGGGGGEFDGGFGGGGGF<EDFGFGCGCF8FGGGGGGCGGCGGC+,@FE,CFGGGGDGFGGGGGCFGFGGG7FB>FGGGFGGGG8+==EC7CE@FCDGFGG7*55>FCDC76GGGGDF@9<F5*<F.)F@92F*<;?FFG@ED@EC@B8GGGFCC:D:C<@=EGGGGGGGFCFFFGGGFFGEFFDFF<GGGFFCGGECFF6GECE=G@GGFCGFD,FFFGGFGGF?EFDGGGFGGGGFFFGGGGGGFF@B5GGGGGF?A5DFFGCGGCGFCFFGGGGGGFGGEFGGF7DGGGFGFDGGGGGFEEGDGGGGGFEGGGGGGGFGCGGGFGGGCGGGGGGGGGGGGGGFGGGGGGGGGFGCCCCC
@sF 36736
TGGGGAATATTGCACAATGGAGGAAACTCTGATGCAGCGACGCCGCGTGAGTGAAGAAGTAATTCGTTATGTAAAGCTCTATCAGCAGGGAAGATAGTGACGGTACCTGACTAAGAAGCTCCGGCTAAATACGTGCCAGCAGCCGCGGTAATACGTATGGAGCAAGCGTTATCCGGATTTACTGGGTGTAAAGGGAGTGTAGGTGGCATCACAAGTCAGAAGTGAAAGCCCGGGGCTCAACCCCGGGACTGCTTTTGAAACTGTGGAGCTGGAGTGCAGGAGAGGCAAGTGGAATTCCTAGGGGAGCGGTGAAATGCGTAGATAGTAGGAGGAACACCAGTGGCGAAGGCGGCTTGCTGGACTGTAACTGACACTGAGGCTCGAAAGCGTGGGGAGCAAACAGGATTAGATACCCT
+
E8,EFEGGGGGGDGGGGF<@FFGGGGGGGDGG9EFGGCB:@F@E7CE@FFF<FGFGGFC<-C<E<FCCFCEFGGGGFECGGFFEFGG8<:D<CFFB,E9FGG7FGGFFFF?,5B?FGFF8FFFFFGGFG9FFDGGGG933:=<FE:F+833@CFFGG,@FDE@#>B:EF*8:@FEGEG?F.<<F=FGG03@;CFE#(3FFDDFFGG@/DFDCGDCFGBF7<F<3C<EDCGDGGEG0><EFC@:;<GD&?CFDFF=?FA5@<-F<CF8;=FDF>FD:,9AEEDFAE9B<E9EAE8F@=4CB@,B85GEEEFF9ECCFCEGFE=CC,E@FEBEA@F<:,FDCGCB@FBEGGEFDEGDGGGGGFDGFFEFGGFC<CGFFFDGGGGGGGGGGFFCGGDF9EFFFECGGGFGGFDDCCCCC
@sF 27837
TGAGGAATATTGGTCAATGGACGAGAGTCTGAACCAGCCAAGTAGCGTGCAGGAAGACGGCCCTATGGGTTGTAAACTGCTTTTATAGGGGGATAAAGTGTGCCACGTGTGGCATATTGCAGGTACCCTATGAATAAGGCCCGGCTAATTCCGTGCCAGCAGCCGCGGTAATCCGGAAGGTCCGGGCGTTATCCGGATTTATTGGGTTTAAAGGGAGCGTAGGCCGTCTTATAAGCGTGTTGTGAAATGTCGGGGCTCAACCTGGGCATTGCAGCGCGAACTGGGAGACTTGAGTGCGCAGGAAGTAGGCGGAATTCGTCGTGTAGCGGTGAAATGCTTAGATATGACGAAGAACTCCGATTGCGAAGGCAGTCTGCTGTAGTGCAACTGACGCTGAAGCTCGAAAGCGTGGGTATCGAACAGGATTAGATACCCT
+
EGEGGFGGGGGGFFGFFGGGGGGGGGGGFFGGGCEFFG8FFGAFGG:FGGDFGGGGFGGGFGGGGFGG@FGGGDFFGGG9FFF9<BDEFGDEGE,BF<FEFG,BEEEGGCGCFGGGGGGGGEGGGD,CFF,DBDFGGGE,:BFCECFGGAD=FFG@FGFGGFF<>>FGG>FG,,>@EEGD79FEGGGEGGE3GGGGGGC7GF/9FF?21228<9E>EEGF?FDF<C:8C2CFF=C?F@FDAD8=->C=CF>EGFCD?GGCGGGDFFEGFFGCCEECBB8DADB,ABFBCFD<>GECCFCGGCEFGEEGFGGCGFGC7FCCF5+EBGDGGGGFFCGFGFB8F@,EEGGGFEEECCCGGFDF@GGGGFFFEECE8GGF<<GGGGGGGGGGGGGFFFGGGFGGGGGGFGGGGGFEF<GGGFFEFFGGGGGGGGGCCCCC
@sF 277
TGGGGAATATTGCACAATGGGGGAAACCCTGATGCAGCGACGCCGCGTGAGCGAAGAAGTATTTCGGTATGTAAAGCTCTATCAGCAGGGAAGAAAATGACGGTACCTGACTAAGAAGCACCGGTTAAATACGTGCCAGCAGCCGCGGTAATACGTATGGTGCAAGCGTTATCCGGATTTACTGGGTGTAAAGGGAGCGTAGACGGATGGGCAAGTCTGATGTGAAAACCCGGGGCTCAACCCCGGGACTGCATTGGAAACTGTTCATCTAGAGTGCTGGAGAGGTAAGTGGAATTCCTAGTGTAGCGGTGAAATGCGTAGATATTAGGAGGAACACCAGTGGCGAAGGCGGCTTACTGGACAGTAACTGACGTTGAGGCTCGAAAGCGTGGGGAGCAAACAGGATTAGATACCCT
+
EFGGGGGDFGFFGGGGGGGGGGGGGGGGGCFFGGGGGGDGGGGEGGGFEGGFEGGGGGFGGCFGGGDEC<=FFGGGGGGGGCFGGGGGGGGGGGGGGFGGGGGGGGGGGCGGFFFGGGGGGGGGGGGGGGGGFCGGGGGCEFGGGGGGGG>@FEF?F,5D;<BFCCFGG=CEFG?G>FG>GGGGFF<GFEGGGGG@=CGGGGGGGCF?E:GFF;@@F<C@=4DD@F:9CDECEGGFE:<CFFGE=GGGFGEGGGF?CEF9FF;AF<FBDGGFDF8C8FFGFG>GGGGDGGGGGFFEEDFABEEGFGGFAEC?@:CFF<DGFGGFAGGFF<CBFFFFFE@EECC<FGGGGFE@9GGGGGGGGGGGGFGEGGGGGGGGGGEGGFFFFFEEEFGFECGGGGGGGGFGGGGGGFGCCCCC
@sF 278
TGAGGAATATTGGTCAATGGACGAGGGTCTGAACCAGCCAAGTAGCGTGAAGGATGAAGGTCCTACGGATTGTAAACTTCTTTTATAAGGGAATAAAACCTCCCACGTGTGGGAGCTTGTATGTACCTTATGAATAAGCATCGGCTAACTCCGTGCCAGCAGCCGCGGTAATACGGAGGATGCGAGCGTTATCCGGATTTATTGGGTTTAAAGGGAGCGCAGGCGGGTCGTTAAGTCAGTTGTGAAAGTTTGGGGCTCAACCTTAAAATTGCAGTTGGTACTGGCGTCCTTGAGTGCGGTTGAGGTGGGCGGAATTCGTGGTGTAGCGGTGAAATGCTTAGATATCACGAAGAACTCCGATTGCGAAGGCAGCACACTGATCCGTAACTGACGTTCATGCTCGAAAGTGTGGGTATCAAACAGGATTAGATACCCT
+
EFGGGGGGGGGFGGGGGGGFGGGGG7FEGGGGGGGGGGGGGGGGGGGFG:EGGGGGGGGGFGFGGFFG@FGGFGFGGGGGFFGGGGGGGFGGGGGFGEFF8BFF=FFGFFF:7B:=EFFFGGGGGEGG<FGGGFFGGG9CFFGGGFCG,:FEG7<CGGFGFFGGGC7<FFF9FFFEG@F'@FEG7CFGGGD7F3=C4<FGGGEE?FFGFFCCFFGFG@GD6F+?(CG.=2<FFE@3%2@#FFFGFG7*/CEC8@CFGGF@C@A@#%E@,EFEFC6,=,FGEGF@+8DFFCF89FECEA,B=?=BF@CB@EEFD@=BEFFGGFEGFGFFGGGFGGFEFCFFEFFAFFCGFCFGFGGDFFF::GGFFC9GGGGGFFGGFC+7B:DFCGGGGF@EC,AFGEGGGGGFAGGGGDGGGGGGF@FGGGGGGGGGGGGCCCCC
@sF 30384
TGAGGAATATTGGTCAATGGACGAGAGTCTGAACCAGCCAAGTAGCGTGAAGGATGAAGGTCATACGGATTGTAAACTTCTTTTATAAGGGAATAAACCCTCCCACGTGTGGGAGCTTGCATGTACCTTATGAATAAGCATCGGCTAACTCCGTGCCAGCAGCCGCGGTAATACGGAGGATGCGAGCGTTATCCGGATTTATTGGTTTTAAAGGGAGCGCAGACGGGTCGTTAAGTCAGCTGTGAAAGTTTGGGGCTCAACCTTAAAATTGCATTTGATACTGGCGTCCTTGAGTGCGGTTGAGGTGTGCGGAATGCGTGGTGTAGCGGTGAAATGCTTAGATATCACGAATAACTCCGATTGCGAAGGCAGCACACTAATCCGTAACTGACGTTCATGCTCGAAAGTGTGGGTATCAAACAGGATTAGATACCCT
+
<CFCF8FFGGADFFDG,6AEG8CEFGGFGGCFDFGGGG<DGFFGGGG,6CCEFA@AGF@9<E-EFGGCGCFGGGGCCCCF,66CDGFFGDEFFGGDGFC7EF,CD8FDEFDCC==7:,BDGGGCEFC9@,,9B?EFFGFFABFGCFCGGGGCGGGGCGGDFF,F7>CFE:C,8;FC**@CFG:FG>E*>CFFG;7CEECF?7C<A#F<FDGGCFC?GDBD6BDGD;C78GCFF>F;#7<EDFC@<EGGGEEF:FE@@,,<;=99@CFGFDE298@C9C1?B>=C@,EB=,F?*>4++,F<GGGGFEC>7E@;@GE7EE@EE<@6=:=FF9C@5,GDFAF@:,<4FFCEEB<,,CCGDFECCFCGGFFFF99GGGGGFFEGGGGGFECGGFFFFFDE,FFAC:GGGGGGEGGGGGGGGE9GGFGGGGF9F8FCCCAB
@sF 280
TGAGGAATATTGGTCAATGGACGGAAGTCTGAACCAGCCAAGTAGCGTGCAGGATGACGGCCCTATGGGTTGTAAACTGCTTTTATGTGGGAATAAAGTGAGGGACGTGTCCCTTTTTGTAGGTACCACATGAATAAGGACCGGCTAATTCCGTGCCAGCAGCCGCGGTAATACGGAAGGTCCGGGCGTTATCCGGATTTATTGGGTTTAAAGGGAGCGTAGGCCGTCTTTTAAGCGTGTTGTGAAATACTGTCGCTCAACGACAGAGGTGCAGCGCGAACTGGGAGACTTGAGTGCGCGGAATGCAGGCGGAATTCGTCGTGTAGCGGTGAAATGCTTAGATATGACGAAGAACTCCGATTGCGAAGGCAGCTTGCAGTAGCGTAACTGACGCTGAAGCTCGAAAGTGCGGGTATCGAACAGGATTAGATACCCT
+
CFFGGGGGGGGGGGGGGGGGGGGGGGGGGFGGGGGGGGGGGGGGGGGGGGGGGGGGGGGGGGGGGGGGGGGGGGGGGGGGGFGGGGGCFGGGGGGGGGGGGGGGGGEGGGGGGGGGGGGGGDEGGGGCFGGGGGGGGG?FGGGGGGGGGGGGGGGEGGGGGGG>G=G;GGGG;ECFGGGDGGGGEFDF6FGGGGGCECEGD9GEGGFGGFGGFGDFGFGFFFCCFGGEGGGGGGGDGDGGGGFEFFGGFGF:DGGGD7F:EFFGGGFGGGGGGGGGGFEEGGFGGFFBD@GGBDEEDGGFFFGGGGGGGFCCGGEEGF:EGGGGFGGFCGGGGGGGFGGGGFGGFGGGGGGGGFFFB@GGGEEGGGGGGDFGFGGGGGGGGGGGGGFGGF;GGFEFGGGGGGGGGGEDGGGGGGGGGGGGGGFFGGGGGFFCCCCC
@sF 281
TGGGGAATATTGCACAATGGGCGCAAGCCTGATGCAGCCATGCCGCGTGTGTGAAGAAAGCCTTCGGGTTGTAAAGCACTTTCAGCGGGGAGGAAGGCGATAAGGTTAATAACCTTGTCGATTGACGTTACCCGCAGAAGAAGCACCGGCTAACTCCGTGCCAGCAGCCGCGGTAATACGGAGGGTGCAAGCGTTAATCGGAATTACTGGGCGGAAAGCGAACGCAGGTGGTCTGTCAAGTCGGATGTGAAATCCCCGGGCTTAACCTGGGAACTGCATTCGAAACTGGCAGGCTAGAGTCTTGTAGAGGGGGGTAGAATTCCAGGTGTAGCGGTGAAATGCGTAGAGATCTGGAGGAATACCGGTGGCGAAGGCGGCCCCCTGGACAAAGACTGACGCTCAGGTGCGAAAGCGTGGGGAGCAAACAGGATTAGATACCCT
+
FFGGGGGGGFGGGGGGFAFFGGGGGGGGGFGGGGGGGGGGDGGGGGGCGGGGGGGGFGGGGGGFFFGGGGGGGG<FGGGFFGGGGGGGGGGGGGFGGFGGEGEGGFFGGGGGGDGGGGGG++ECGGGFFFFFEGGGG@FGGGGGFEDFGGGGGGGGGGGFGFGGGFFGGGGGGGGEGEGGG7<:C'C>E?FBEE6E=FGGGGD>;FFGF6@ED9F=>?FD(4EEG5EGFFF?C?FBGGGGGFCCEF@CFFFGGGGFGGGGGGG?GGGF<FFGFF?F<CFD9FE@E8DGGGGGGGFF@5B6,3B9CGF:EEFGGGFDECEE@FGGGGFEGEEFED<E@:7@GGGFGFFD9FCGFF<GFFF7GDDGGGEC7FC@GGGEGGGGGGGGGGGGGGFCGGGGDGFGFAFFEGGFD:DGGGGF@EGGGFF9EGFFFECCFFC,CCCCC
@sF 20782
TGAGGAATATTGGTCAATGGGCGAGAGCCTGAACCAGCCAAGTAGCGTGCAGGATGACGGCCCTATGGGTTGTAAACTGCTTTTATAAGGGAATAAAGTGAGTCTCGTGAGACTTTTTGCATGTACCTTATGAATAAGGACCGGCTAATTCCGTGCCAGCAGCCGCGGTAATACGGAAGGTCCGGGCGTTATCCGGATTTATTGGGTTTAAAGGGAGCGTAGGCCGGAGATTAAGCGTGTTGTGAAATGTAGACGCTCAACGTCTGCACTGCAGCGCGAACTGGTTTCCTTGAGTACGCACAAAGTGGGCGGAATTCGTGGTGTAGCGGTGAAATGCTTAGATATCACGAAGAACTCCGATTGCGAAGGCAGCTCACTGGAGCGCAACTGACGCTGAAGCTCGAAAGTGCGGGTATCGAACAGGATTAGATACCCT
+
CFGGGGGGGGGGGGGGGGGGCGGGGGGGGGGGGGGGGGGGGFFGGGGGGGGGGGGFGGFGGFGFGFGGGGGGGGGGGGGGGGGGGGGGGGGGGGGGGGGGGGGGGGGGGGCECGGGGGGGGGGGGGGFGGFGGGGCGGGGGFGGGGFCFGGGGGGGGGGGGGGGBDFGGGGGGFG7>B@C?DFF>GG>G7GGGGGGGGGGGGDFFGCGGGCGGGGFG>9A@FDCFGEBB:><CFG4GFED@FFFCC1DGDCCFEEFGCGF@FGGGFEG>GC:@EBGGFFD=FGFFF:,9GFGFGGGEFE?@?BDF6CGGGGGFGECGGGGGFECEECBFGGFEFGGFEGFFGGGGEEGFC9FFGGGGGGGGGEFGGGGGGGGGGGGFEFFGGGFEFGGGGFEFEGGGGGGGGGGFFFGGGGGGGGGGGFFCGGGFFFEEDFCCCCC
@sF 283
TGAGGAATATTGGTCAATGGGCGAGAGCCTGAACCAGCCAAGTAGCGTGCAGGAAGACGGCCCTATGGGTTGTAAACTGCTTTTATAAGGGAATAAAGTGAGTCTCGTGAGACTTTTTGCGTGTAACTTATGAATAAGGACCGGCTAATTCCGTGCCAGCCGCCGCGGTAATACGGGAGGTCCGGGCGTTATCCGGATTTATTGGGTTTAAAGGGAGCGTAGGCCGGAGATTAAGCGTGTTGTGAAATGTAGAGGCCCAACCTCTGCACTGCAGCGCGAACTGGTCTTCTTGAGTACGCACAACGTGGGCGGAATTCGTGGTGTAGCGGTGAAATGCTTAGATATCACGAAGAACTCCGATTGCGAAGGCAGCTCACGGGAGCGCAACTGACGCTGAAGCTCGAAAGTGCGGGTATCGAACAGGATTAGATACCCT
+
FGGGGFDGGGGGGGGGGGGEEGGGG@FGGFDGGGGGGGGGDGCGFGGGGGGGFGGGGG7F@FFF@ECEFFGG@FFG9CCEDDGGGGGGGFGDF?FGGGGGFE<EFDEFECEGGGGGGCC=++CFG,CFFFGFGGGF9<DF?FGGC7CG>@FFFGGGG9@B3+<F8@>@FGGGEGGGGGCCCCFCGG:4FC5C>;:7;EGGFGGGGF;,<?8C?FG5;;?6#ED<>EDBEEF7C.F<EDGGGFFF>A7FCDD,GFGEC;BEE>GFF>7DAFFF>CEC>CEEGFFD=DB8,,=A<+8=EF7FE,EDGGGGGFB9+8+E7GGGFFGGDGGGGGFEA9B=A-?,C4,<CFDFFEFA,C7GGGGGFCF@FGEFGGGFGGEGEDCGFC@<DF<GGFEFFGEEC@GGFGGGGFFFE@GEF8DGGDGEGGGGGGGGGGGCCCCC
@sF 27924
TGGGGAATATTGCACAATGTGCGCAAGCCTGATGCAGCCATGCCGCGTGTGTGAAGAAGGCCTTCGGGTTGTAAAGCACTTTCAGCGGGGAGGAAGGCGGTGAGGATAATAACCTCATCGATTGACGTTACCCGCAGAAGAAGCACCGGCTAACTCCGTGCCAGCAGCCGCGGTAATAAGGAGGGTGCAAGCGTTAATCGGAATTACTGGGCGTAAAGCGCACGCAGGCGGGCTGTCAAGTCGGGTGTGAAGTCCCCGGGCTCAACTTGGGAAATTCAGTCGAAAGTGGCAGGCGAGGTGCTTGTAGAGGGGGGTAGAATTCCAGGTGGAGCGGTGAAAGGCGTAGAGATCTGGAGGAATACCGGTGGCGAGGGCGGCCCCCTGGACAAAGACTGACGCTCAGGTGCGAAAGCGTGGGGAGCAAACAGGATTAGATACCCT
+
CCF,CFEGGGCDFGGGGG@,6<C@CEFGGGCFFGGGFDFFA8ACF@C:FCEG8@E??E8ECFGGGGGGGCB:CDDEFGGGGDGGGGD@FGDEECF,B,=@FDFFG,><FFGGFFAECEFD<BFC9CFCCFG=>C7EFGGGF8<<DEFFCEF@C@E9,<C:@:FFG,<FCE>:<*48,2,22:FE5+:;EFF*;?;/*+,*:58;8?7,:<;8CEE5/8/$,2**)1:9*C=*CEC<FGEE><94+F<:2+**C7@DEF<2,53,8,,,CGFA@,6,9@*4*5,,<,,F?CFCC4,33*,,EFAC,6+37C@F?C,,,8C,4=CGF?A@+5C7CCGE??A+GFGFGGFB9,=,,EFGGFD:==CDFCF@7,>+@8:DGGEGGFGFFEGGFC,6GEGCCE8FA8GGCF:FC@FCGGFC@C@CFCGFFFFGFAECEF,@B@9CC
@sF 29884
TGGGGAATATTGCACAATGGGGGAAACCCTGATGCAGCGACGCCGCGTGAAGGAAGAAGTATCTCGGTATGTAAACTTCTATCAGCAGGGAAGAAAATGACGGTACCTGACTAAGAAGCCCCGGCTAACTACGTGCCAGCAGCCGCGGTAATACGTAGGGGGCAAGCGTTATCCGGATTTACTGGGTGTAAAGGGAGCGTAGGCGGATGGACAAGTCTGATGTGAAAGGCTGGGGCTCAACCCCGGGACTGCATTGGAAACTGCCCGTCTTGAGTGCCGGAGAGGTAAGCGGAGTTCCTAGTGTAGCGGTGAAATGCGTAGATAGTAGGAGGAACACCAGTGGCGAAGGCGGCTTACTGGACGGTAACTGACGTTGAGGCTCGAAAGCGTGGGGAGCAAACAGGATTAGATACCCT
+
DFFGGFEGGFFGGGGGGGGGFGGGGGGGGGGGGGGGGGGGGGGGGGGGGGGGGFGGGGGGGGGGGGGGGFFGGGGGGGGGGGFGGGGGGGGGGGGGCEGGGGGGGGGGGGGFGGDFGGGGFGG7FGEGGGFFGGGGFGGGE<CF@FGGEGGGF@FC>3CFDFECCFFFGGGGGGGGG@C9=FG9CFGEG<?CFC8:CCG2@FCFGG:EGGGGGGD9EFFFAFGGGFFDGGGGCEE@EFFFFGFCEGGFDFFGGEF@CC9@EECF:858<GFADC@GBGG5$F;<EGF=ECA9,,FDFE?EFCEGEGGFFEFCF:=GGF9D:,EC,ECGGDFC,,8GGFDF@CCFEFEGGCGGGFGF<>EEGGGGGGFGGGGGGGGGGGGGF@GGGEGGGGEGGGGFFFC6CGGGGGGGGGGCCCCC
@sF 25205
TGAGGAATATTGGTCAATGGGCGAGAGCCTGAACCAGCCAAGTAGCGTGCAGGATGACGGCCCTATGGGTTGTAAACTGCTTTTATAAGGGAATAAAGTGAGCCTCGTGAGGCTTTTTGCATGTACCTTATGAATAAGGACCGGCTAATTCCGTGCCAGCAGCCGCGGTAATACGGAAGGTCCGGGCGTTATCCGGATTTATCGGGTTTAAAGGGAGCGTAGGCCGGAGATTAAGCGTGTTGTGAAATGTAGATGCTCAACATCTGCACTGCAGCGCGAACTGGTTTCCTTGAGTACGCACAAAGTGGGCGGAATTCGTGGTGTAGCGGTGAAATGCTTAGATATCACGAAGAACTCCGATTGCGAAGGCAGCTCACGGGGGCGCAACTGACGCTGAAGCTCGAAAGTGCGGGTATCGAACAGGATTAGATACCCT
+
FGGGGFGGGGGGGGGGGGGGGGGGGGGGGGGGGGFGGGGGGGGGFGEGGGGGGGGGGGGGGGGEGGGGGFEGGGGGGGGDGGGGGGGGGGGFGGGGGGFGGGGGGGGGGGGGGGGGGGGGGGGGGGGGGGGGGGGGGGGGGGCGGGGGGAACFFGGGGGGFGFGGGGGGGEGGGGGDGGDGGGGGEGGGGGEF<EDGG<FGGGGGG;,CACC>F>FCEED<>C=CEG4=B6:E+<<CDGEFG:;EEFFGB>DF8E7F=GFE:1FCCBFD:8'0DEFCC*EGGGGGFCCDFGFFF6FE:D<@,E8F>@ECGFE=8C+CGFGF5@BEEFA;C,C,DEFFF?8FCDGGFDGGGCFC=FCGGGFFDEGDDFFE@DGGGEEDGEF:GGGFGGGGECEGFGFFGGGGEGGFGGGGGGGGGGGGGGFGGGGGGFGFFF<CCCC
@sF 287
TGGGGAATATTGCACAATGGGGGAAACCCTGATGCAGCGACGCCGCGTGGAGGAAGAAGGTCTTCGGATTGTAAACTCCTGTTGTTGAGGAAGATAATGACGGTACTCAACAAGGAAGTGACGGCTAACTACGTGCCAGCAGCCGCGGTAAAACGTAGGTCACAAGCGTTGTCCGGAATTACTGGGTGTAAAGGGAGCGCAGGCGGGAAGACAAGTTGGTAGTGAAATCCATGGGCTCAACCCATGAACTGCTTTCAAAACTGTTTTTCTTGAGTAGTGCAGAGGTAGGCGGAATTCCCGGTGTAGCGGTGGAATGCGTAGATATCGGGAGGAACACCAGTGGCGAAGGCGGCCTACTGGGCTCCAACTGACGCTGAGGCTCGAAAGTGTGGGTAGCAAACAGGATTAGATACCCT
+
@E@FGGGGGGGGGGGGGGFCEFGGGFG8F@FGA9EEAE@FFEGGGGG@FGGGGGFFGGFCEEGGFFGEGGGGGGGGGGGGGGCFFFGGGGG8FGACFFGFFGGGDEGFGGGGGGGGGECADFGGGCEDFCD<:FGGGGGGGGG?CGGGGGGGE4>DFGGGFGGCG7FEFDGGGGGEG::*FGFGGFCFCEFFFFGG5==FCF>EFFFFEGGFGGEFGFGFFCG@0<1FGGGGDGGGGGGCFF<;GFECEGFFGFFBCFFFGGFCFAFEGGGGBF8?FEGGGG=GGGEGDFFE8E@+E@FCF=GGFGDGFFFF:GGGGGFFGEGGGGGFFEFFDFCGDGFFGFFBFDEFC7GGGGGGGFEDGGGGGGGFF@6EFFFGEGGGFFGFFCFCGGFFGGGGGEFEFGGGFEGFF8GCCCCC
@sF 288
TGAGGAATATCGGTCAATGGGCGAGAGCCTGAACCAGCCAAGTAGCGTGCAGGATGACGGCCCTATGGGTTGTAAACTGCTTTTATAAGGGAATAAAGTGGGAGTCGTGACTCTTTTTGCATGTACCTTATGAATAAGGACCGGCTAATTCCGTGCCAGCAGCCGCGGTAATACGGAAGGTCCGGGCGTTATCCGGATTTATTGGGTTTAAAGGGAGAGTAGGCCGGAGATTAAGCGTGTTGTGCAATGTAGACGCTCAACGTCTGCACTGCAGCGCGAACTGGTTTCCTTGAGTACGCACAAAGTGGGCGGAATTCGTGGTGTAGCGGTGAAATGCTTAGATATCACGAAGAACTCCGATTGCGAAGGCAGCTCACCGGAGCGCAACTGACGCTGAAGCTCGAAAGTGCGGGTATCGAACAGGATTAGATACCCT
+
GGCFGF8FG,FGEGGGGGFFGFGGGGGGGGGGGGGGGGGCGGGGGGGEGGGGGGCGGGGGGGGFFGCEFG7EEFFGGGDGFFFCFGGGFGGFFFFFGFGFGEFFGFG@EFGAFGGGGFEFFGGGGGFBFFGGFGG,EB,BFFGCEDCGFFGGFGFCFEFC@,>B8:7CGEC;;>FC<C5>6?F>FGEGE2GGFFDBA3@FGFFCFF<8G:C:FE-FG58*AFGEECFGFC@A?EC<=DG/GF18';GGFC@C&=ED@283E@9ECGFFF@<?>C>EEE9FGGGFGGFDF:>F5@8CB?E?AA?EEEFBCFE@4,+GEFF@FCGE?@:EGGF@<E,FGFEEFEFF@?EGGGGGGFECGGGGEGGFFFFFGGGGGGGGFFGEGGGGGGGGGGGGFF9FCFGFFGGGFGGGGGGGGGGGGGFCGGGGF<GGGGGC?CCC
@sF 23694
TGAGGAATATTGGTCAATGGGCGGAAGCCTGAACCAGCCAAGTAGCGTGCAGGATGACGGCCCTATGGGTTGTAAACTGCTTTTATGCGGGGATAAAGTGGGCCACGCGTGGTCTTTTGCAGGTACCGCATGAATAAGGACCGGCTAATTCCGTGCCAGAAGCCGCGGTAATACGGAAGGTCCGGGCGTTATCCGGATTTATTGGGTTTAAAGGGAGCGCAGGCCGCCGGGCAAGCGTGTTGTGAAAGGCAGTCGCTCAACGTCTGCACTGCAGCGCGAACTGCCCAGCTTGAGTGCGCGCAACGTTGGCGGAATTCGCCGTGTAGCGGTGAAATGCTTAGATATGGCGAAGAACTCCGACTGCGAAGGCAGCTGACGGGTGCGTAACTGACGCTCATGCTCGAAAGTGCGGGTATCGAACAGGATTAGATACCCT
+
CGGGGGGGGGGGGFGCCEEDFGGGGGGGGGGGGGGGGGGGFGFGGGGGGGGGGGGGGGGGGGGGGGGGGGGGGGGCGGGGGCGGGGGGGGGD+BFGGGGFGGGGGGGGGGGEGGGGGGGGGGGGGGGGCEGGGGGGGGDFGGGGGGGEFGGGGFCFGGF,,@AAEGGGGGGCGGGGGGGGFFGGGGGGG>E5FGGG62AFF7:CFG?EGFGGGGGFG3CG;BDGC?EBGGD7<B;:GGGFGGFGGFF#GECE@FFC=:<+<ECGFGFFCGGC>CGEGFAD>EFC?,A@:3,,*:8GGGGGGDFGFEEC:8FFGCF+7EFCEGE@BEGGFFGD<9GEFFCFFEFFBB7GGGGGFGEGGGGEGGGFFFEGGGFGGGGGGGF:GGGGGGGGEEGFGGGFGGFCGGGGFGGEGDGGGGGGGFCCFCGGFGGGFGGCCCAC
@sF 29085
TGAGGAATATTGGTCAATGGACGAGAGTCTGAACCAGCCAAGTAGCGTGAAGGATGAAGGTCCTACGGATTTTAAACTTCTTTTATAAGGGAATAAACACTCCCACGTGTGGGAGCTTGTCTGTACCTTATGAATAAGCATCGGCTAACTCCGTTCCAGCAGCCGCGGTAATCCAGAGGATGCGCGCTGTATCCGGATTTATTGGGTTTAAAGGAAGCGCAGACGGGTCGGTAAGTCAGCTGTGAAAGTGTGGGGCTCAACCTTAAAATTGCAGTTGATACTGGCTGCCTTGAGTGCGGTTGAGGTGTGCGGAATGCGGGGTGTAGCGGTAAAATGCCTAGATATCACGAAGAACTCCGAGTGCGAAGGCAGCACACTAATCCGTAACTGACGTTCATGCTCGAAAGTGTGGGTATCAAACAGGATTAGATACCCT
+
GGD9FGGGGFGGGGGGFFGFGFGGGGDGG9@CCFEEFGFD,<6CFGDGDD@<EFGFGFEF6CCEFEFG:CC,BE,EECFCF,CFF,EC6=,,:EFFGD,4:=,,4?>FE=4?7FFE@<EF,B,<FGAEFGDCE?,EFD=C?A+8@4>FE9D8++,:BF,B=DF,+3CC<F7;,3>,>,:@F,@***4**87DC,**5CB,CG;,?=CF7:<>?C$9F4=77;7DE-E>*8)FAFF.<,<E3@=<A#,*@#:3EC6@856@8,(70C=C9E9=9B,@3,@6,:,:8,+,,6,89:6EE8F<EF:GFCGFEE9FB7@8+++:CC=B5@,<,9,<FFFFCCC9,4,,:,C,CF@CCEFF@FE>+FB4EFCFFFACECDEFF4,FC,FFC6EGGDGGFGGGGGFD:FF9GGEGGGGGFAF<C<E<9GGGFF9GGGCCCCC
@sF 36280
TGAGGAATATTGGTCAATGGGCGAGAGCCTGAACCAGCCAAGTAGCGTGCAGGATGACGGCCCTATGGGTTGTAAACTGCTTTTATAAGGGAATAAAGTGAGTCTCGTGAGACTTTTTGCATGTACCTTATGAATAAGGACCGGCTAATTCCGTGCCAGCAGCCGCGGTAATACGGAAGGTCCGGGCGTTATCCGGATTTATTGGGTTTAAAGGGAGCGTAGGCCGGAGATTAAGCGGGTTGTGAAATGTAGACGCTCAACGGCTGCACTGCAGCGCGAACGGGTTTCCGTGAGTACGCACAAAGTGGGCGGGATTCGTGGGGGAGCGGTGAAATGCTTAGATATCACGAAGAACTCCGATTGCGAAGGCAGCTCACTGGAGCGCAACTGACGCTGAAGCGCGAAAGTGCGGGTATCGAACAGGATTAGATACCCT
+
FGGFGFFFGGGGGGGFGGGFGGGGGGGGGGGGFGGGGGFFEF<FFGEGGGGFGGGGFGCFGGGGGCFFGFCFGGGGGGGGGAEGGGGGGGGGACFEFFGGGC?FAF8FFFGFGCFGGFCFGGGEFGGGFFGGGGGGGGGGGGGGG+@DFGGGFECFGGGGGGGGDEECGGGGGGGGGG7FFGGGEGGGCCGFGGEFE*=F?E/CCE:C;8<CFFG<GDEG3C;C@EG3CEGCFGCFE-ECGFGCC?EFFDFEFCFD;C5@GG,CF@,3F>:19C?C>E887/F=@+7C=,FC08+>CDD?9C7,C7GGE@E@+,@7GGEC@+++*F@EGFC,ADCF@?F??GGFC7FFE?C?:87,,FF7FBFBCCCGFCDFA,FFDFEFCFCFFACF@EFDGEECC@F@,FEE<@@+CCGFGFEF@FFB9GGGDGFAF<F6A<6-
@sF 292
TGAGGAATATTGGTCAATGGACGAGAGTCTGAACCAGCCGAGTAGCGTGCAGGATGACGGCCCTATGGGTTGTAAACTGCTTTTATAAGGGAATAAAGTGAGTCTCGTGAGACTTTTTGCATGTACCTTATGAATAAGGACCGGCTAATTCCGTGCCAGCAGCCGCGGTAATACGGAAGGTCCGGGCGTTATCCGGATTTATTGGGTTTAAAGGGAGCGTAGGCCGGAGATTAAGCGTGTTGTGAAATGTAGACGCTCAACGTCTGCACTGCAGCGCGAACTGGTTTCCTTGAGTACGCACAAAGTGGGCGGAATTCGTGGTGTAGCGGTGAAATGCTTAGATATCACGAAGAACTCCGATTGCGAAGGCAGCTCACTGGAGCGCAACTGACGCTGAAGCTCGAAAGTGCGGGTATCGAACAGGATTAGATACCCT
+
,CEFGCGGCAFGGGGFFDDEEFGGGGFFGC<@<@FCGGGGEFGFEE@FEGGGGGGFFFGGGGGFG,?C<FFEGGFGGFGGG,EGGGFGCFG<FFCFFGDCF9<EFGGGGG7<FFGFGFC?F9<<AB?E<,EC@FA,FFDE,BBGGG@8<==D,@+CB,3=F7CFG+@CGGG+C)?DF<33>F2>F<4*=1*#23<C7#=F<8CFEFFE7FCGFFFAB2B;<F;D.<FD=#3C<FF>>C>>G=C@:DFD;7CEC,6FGF@+2@$CFFGFACFCCFCEEFAFGGGGGEFGFFGF?C6FEGFGGF:CGGGGE@GGECEDGFCGFEC+?EFEFFCFFGGGFEFEGGGGGGGGGGFFFFCFFDE:7GGDFC<GGFFEC,GGGFEECGGEEGCGFF@GFCFGFGGFDGGGGGGGGGGGGGGGGGGGGFFGFACGFGGCCCCC
@sF 25099
TGAGGAATATTGGTCAATGGACGAGAGTCTGAACCAGCCAAGTAGCGTGAAGGATGAAGGTCCTACGGATTGTAAACTTCTTTTATAAGGGAATAAACCCTCCCACGTGTGGGAGCTTGTATGTACCTTATGAATAAGCATCGGCTAACTCCGTGCCAGCAGCCGCGGTAATACGGAGGATGCGAGCGTTATCCGGATTTATTGGGTTTAAAGGGAGCGCAGACGGGTCGTTAAGTCAGCTGTGAAAGTTTGGGGCTCAACCTTAAAATTGCAGTTGATACTGGCGTCCTTGAGTGCGGTTGAGGTGTGCGGAATTCGTGGTGTAGCGGTGAAATGCTTAGATATCACGAAGAACTCCGATTGCGAAGGCAGCACACTAATCCGTAACTGACGTTCATGCTCGAAAGTGTGGGTATCAAACAGGATTAGATACCCT
+
CGGGGGGGGGGFFGGFGGGCFGGGGGDEFCGGGGGGFFFFFGGCFGGFFGFGGGGGGGCF,CFEGFGGGDGGEFGGGGGGGGGGGGGGGGGGCFEGGFCEGGGGGGGGGGGGGCEGGGGGGGGGGFGGGGGGGGGGGGCFGGGGGGDGGGGGGDDFEGGGGFG@FGGDFGGGAGGCGGGGG?FGCGEGGG*8@>F>GGCCC:CFGGCBFGDCG9GGG>FD@DEFE>GCDE&CCFGFF?CE@GDGG<GDD:CF>>CEG@CFGGGFGFAGFEE@CF;,495CDFGG.F=<9F,E5GGGGGGF8ACFFEFBEFE=D@GEE@CDGGGGBF7GFGGF@AFFCGGGGGECGGGFF9FFFGGGFDDFGEDFGFEFC,GGFEGFFFCGGGGGGFCGGGGGGEFEEEGGGGGFE8GGGGGGFFECFGFEFFFFF,FGGGGCCCCC
@sF 294
TGAGGAATATTGGTCAATGGGCGAGAGCCTGAACCAGCCAAGTAGCGTGCAGGATGACGGCCCTATGGGTTGTAAACTGCTTTTATAAGGGACTAAAGTGAGCCTCGTGAGGCTTTTTGCATGTACCTTATGAATAAGGACCGGCTAATTCCGTGCCAGCAGCCGCGGTAATACGGAAGGTCCGGGCGTTATCCGGATTTATTGGGTTTAAAGGGAGCGTAGGCCGGAGATTAAGCGTGTTGTGAAATGCAGTTGCTCAACATCTGCACTGCAGCGCGAACTGGTTTCCTTGAGTACGCACAAAGTGGGCGGAATTCGTGGTGTAGCGGTGAAATGCTTAGATATCACGAAGAACTCCGATTGCGAAGGCAGCCTGCTAAGCTGCAACTGACATTGAGGCTCGAAAGTGTGGGTATCAAACAGGATTAGATACCCT
+
GGGGGGGGGGGGGGGGGGFFGGGGGGGFGFGGGGGGGGGGGGFGGGGGGGGGG7EFFFFGFGGGGGGGGGGGGGGGGGGGGGGGGGGGGGGG,AFFGGGGGGGGGGGGGGGGGGGGGGGGGFGGGGGGGGGGGGGGGGFAFGGGGGGGGGGFFFDFGGGFGGGGG?GGGGG.GFFGDDGD<A>FCFEGGDGGFGE@ECCFC7FECGF@FECFDFEFG;E@:GGGF>EDGG=GFEGBGGFCGFGGFGDGFC?7FBEFGFGCFGGGGGGGGGF>GGGG@F=AGGGGGGFG?=CE?FCBEF<C4,9GDGGGGGGGD8B8GGFFGGGEFGGGGGGGFGFGGGGGGGGFGGGGGGGGFGFFF7EFGCGGGGFGGGFGGGGGGGFBGGGGGGGFGGFGGGGGGGGGGGFFFGGGGGGFGGGGGGGGGFGGGGGGGGGCCCCC
@sF 25686
TGAGGAATATTGGTCAATGGGCGAGAGCCTGAACCAGCCAAGTAGCGTGCAGGATGACGGCCCTATGGGTTGTAAACTGCTTTTATACGGGGATAAAGTGAGCCACGTGTGGCTTATTGCAGGTACCGTATGAATAAGGACCGGCTAATTCCGTGCCAGCAGCCGCGGTAATACGGCAGGTCCGGGTGTTATACGGATTTATTGGGTTTAAAGGGAGCGTAGGGCGTCTGTTAAGCGTGTTGTGAAAGGTCGGGGCTCAACCTGGGCATTGCAGCGCGAAATGGCAGACTTGAGGGGACGGGAAGTAGGCGGAATTCGTCGTGTAGCGGTGAAGTGCTTAGATATGACGAAGAACTCCGATTGCGAAGGCAGCCTGCTGTAGTGCAACTGCCGCTGAAGCTCGAAAGCGTGGGTATCGAACAGGATTAGATACCCT
+
AEFGGGGFFGGCGGGGGGGF8E:F@EGFGGFGFFGGGCD=FGGGGDGFGGGGGGGGDFCCFEGFG8EFGGGGEFEFGGGGGGGGFGGFGGGGGGGFGGGGF?EFFFGGFGFGGG8FCG9FGGGGAEECGGGGGFFFGGGC8FGG7>FDF9CCCAC+@F7+@F7>FEFF@FFGGGGE*1<CFG,*=F:*<=CCCFFEE8FGCFF:C7<CFF7<?C>5CDG3(4**28?>DGEFG<EA67FG+;FCE<E'7=GEG8C+@:09806D<8A0FEF75@++62:/,8GFDDDC@56+*,+6+@FCBE;F=6GGEBE9:,@@+EF+GFEC5C@,A,E9,EAFEFB99,?GFGGGFCGF<6:6,DDCGCCFC<@CEEFEGFCFFGGF<GFCFCF@+++F<9FFGGGGFGGDGGGEEFCFGFFFFF<F@FEGFGGGGFFCC@BC
@sF 27466
TGGGGAATATTGCACAATGGGGGAAACCCTGATGCAGCGACGCCGCGTGGAGGAAGAAGGTCTTCGGATTGTAAACTCCTGTTGTTGAGGAAGATAATGACGGTACTCAACAAGGAAGTGACGGCTAACTACGTGCCAGCAGCCGCGGTAAAACGTAGGTCACAAGCGTTGTCCGGAATTACTGGGTGTAAAGGGAGCGCAGGCGGGAAAACAAGTTGGAAGTGAAGTCCATGGGCTCAACCCATGAACTGCTTTCAAAACTGTTTTTCTTGAGTAGTGCAGAGGTAGGCGGAATTCCCGGTGTAGCGGTGGAATGCGTAGATATCGGGAGGAACACCAGTGGCGAAGGCGGCCTACTGGGCACCAACTGACGCTGAGGCTCGAAAGTGTGGGTAGCAAACAGGATTAGATACCCT
+
FGGGG,CFGGGGGGGGGGGGGGG>FFGGGGGGGGG,<FGGGGGGGEC>:EEGGCFGFGG?GG9FGGEGGGGGGGFFGFGGFFGDGGGF?FGGGGFFGGGFGDGGGGAFFGGGG8<FCDDEAFGDE7FGGGGGBFGFCFCFFGGGGGGCF@EG;FGGGGDGFGFGC5FCFF>EGFGGCGGFGF:C7B;GFCCFFG?FGGCGEG5;8CEC#58AFGGBFFD;ABFFGFFFGGGGGCDB<8FCCE>@F,<@DFBFFGFFGFF.GCEF<FGFFGC8:FGDDD@0:A/FF8EEC8FEE=@+CCGGGGGEEGFDEFFE:CEF:<,8D@7FCFFE?,FF7GFF<AFCF@F@FC@GFCFGGFGFGFB;B@GF9GGGGEFEGGGGGGF8E@GGGGGGGFFFFFEE@EFEGGGGF9GGGFGCCCCC
@sF 37208
TGGGGAATCTTGCACAATGGGCGCAAGCCTGATGCAGCCATGCCGCGTGTGTGAAGAAGGCCTTCGGGTTGTAAAGCACTTTCAGCGGGGAGGAAGGCGGTGAGGTTAATAACCTCATCGATTGACGTTACCCGCAGAAGAAGCACCGGCTAACTCCGTGCCAGGAGCCGCGGTAATACGGAGGGTGCAAGCGTTAATCGGAATTACTGGGCGTAAAGCGCACGCAGGCGGTCTGTCAAGTCGGATGTGAAATCCCCGGGCTCAACCTGGGAACTGCATTCGAAACTGGCAGGCTAGAGTCTTGTAGGGGGGGGTAGAATTCCAGGTGTAGCGGTGAAATGCGTAGAGATCTGGAGGAATACCGGTGGCGAAGGCGGCCCCCTGGACAAAGACTGACGCTCAGGTGCGAAAGCGTGGGGAGCAAACAGGATTAGATACCCC
+
E@FGEGGG9EFGGGGGGGGGGGGGEGGGGFFF<FCFGGCF<F@EFGGGDCDGFFGGGGFGDFGGDFGEGDGGG<E<CGF@DGGGD9CDEGDDDFF@CFEF:CFCF>F,B=,FBGBB<>FCG,DFG9C3DCE:FCCG:*?B:F8<D7><@EG@CC,3C7411CF<**1<F7<?E@CFCCCFDDGE>CCE,<@8E8?8:FC*:=CC69??::>@//*);@<799/>7*5:/*922;68F:<+#+EF<;<+GEC:E<:C7D32,EB:>:889FCD8,;FF@D@*@,9C6GFD,@8B7F>FAFD,@,EB@C+GGFGEFE4E@CGFGGFF?A>+)GGFFGF<F@ECEFAGFDCCGFGGGFEEC@CF>>FF?:?:A?@GF7FCCFFDGGGF<DGFCFC@CB:DFFGFGGGEGCGGF;>GGFGGFF9GFEEECFGFAGGGFGF<CCCC
@sF 36254
TGAGGAATATTGGTCAATGGACGAGAGTCTGAACCAGCCAAGTAGCGTGAAGGATGACTGCCCTATGGGTTGTAAACTTCTTTTATACGGGAATAAAGTTAGGCACGTGTGCCTTTTTGTATGTACCGTATGAATAAGGATCGGCTAACTCCGTGCCAGCAGCCGCGGTAATACGGAGGATCCGAGCGTTATCCGGATTTATTGGGTTTAAAGGGAGCGTAGGCGGATGCTTAAGTCAGTTGTGAAAGTTTGCGGCTCAACCGTAAAATTGCAGTTGATACTGGGTGTCTTGAGTACCGTAGAGGCAGGCGGAATTCGTGGTGGAGCGGTGAATGGCTTAGAGATCACGAAGAACTCCGATTGCGAAGGCAGCTTGCTGGACTGTAACTGACGCTGATGCTCGAAAGTGTGGGTATCAAACAGGATTAGATACCCT
+
FDGFGGGGGGGGGGGGCFFFFFGGGGDFGGFGGGFFFFFFEFGGDFFFGGGGGGGFFFFGGGGGGGEGGFEGGGGGGAFGC?FFGCGGGDGC:CGFDGGGGG8AFGGB<=FGCCAFGG7EEEFFGGFGGGGG9FGGFG=F<FECF@EFG<?FGGGGFDFCFGFGDGGGGDGGGGGD*@*@FFCFE>ECGGG@@@CC9/=:GF@GGGE,EFG,2:/-5.=DDF<1AC><@E7C@=F98GGEGEGG73A>FFBCC>:,:;@;CDGG;B;C9EBFFG$GECCFGGFGGE8GCFFGFC@:++GGGFE49+:C?,;E7EE>GGFD<F8+5C4=EC6:,,<GFEC@C,,GFFE7FGGEC6DGEDGGGFGFFF@GGFGGGFC<8E8FFFGGGCEF7GFCFDFC,GGGGGGGEGGGGFFGGF@<GEFFFGGFAC,FEEC6@@AA
@sF 35790
TGGGGAATATTGCACAATGGGGGAAACCCTGATGCAGCGACGCCGCGTGAAGGATGAAGTATTTCGGTATGTAAACTTCTATCAGCAGGGAAGAAAATGACGGTACCTGACTAAGAAGCCCCGGCTAACTACGTGCCAGCAGCCGCGGTAATACGTAGGGGGCAAGCGTTATCCGGATTTACTGGGTGTAAAGGGAGCGTAGACGGCAGTGCAAGTCTGAAGTGAAAGCCCGGGGCTCAACCCCGGGACTGCTTTGGAAACTGTGCAGCTAGAGTGTCGGAGAGGCAAGCGGAATTCCTAGTGTAGCGGTGAAATGCGTAGATATTAGGAGGAACACCAGTGGCGAAGGCGGCTTGCTGGACGATGACTGACGTTGAGGCTCGAAAGCGTGGGGAGCAAACAGGATTAGATACCCT
+
;CE8CFFFEFFCEGGGGFFF,@@FFGGEGCF<ECFGGG:FGGGC7FC:FEC9DA9FEEG,CAFAAEF,CFGGGFDEFGGA<EFGGF?=FCFFGF,BFGC<,CC@FGF@F=E,?FEFFFGEGGDGEGEGGGGGDGD7FFGGC<DEGGBC@FCFGFG9FCFDEGGFF:<FGGGGGCC<C;<>:C::@FBFF7<GCFF<DCC+DECGEEDGGGGGECFA>56C@BA@?9C>F=5F@@E>CGD3;;>EFE<GGC@?FC9<@FFDFF?FF9:?C5FA=C8F8CCG>A,GGGF@EEAEE@,=@9CFCGGE5GFB<FD??,=EFGGEE>E9GGEGF<AFCE<C@8GGGGF7BC:FC+@D68GGGGFDEFFEAFGFC,9@GFFFADGGGGGGGFGGF@@F@GFE@A@EE<EEB,GFF@FBBAA-
@sF 300
TGGGGAATATTGGTCAATGGGCGAGAGCCTGAACCAGCCAAGTAGCGTGCAGGAAGACGGCCCTATGGGTTGTAAACTGCTTTTATAAGGGAATAAAGTGAGTCTCGTGAGACTTTTTGCATGTACCTTATGAATAAGGACCGGCTAATTCCGTGCCAGCAGCCGCGGTAATACGGAAGGTCCGGGCGTTATCCGGATTTATTGGGTTTAAAGGGAGCGTAGGCCGGAGATTAAGCGTGTGGTGAAATGTAGAGGCTCAACCTCTGCACTGCAGCGCGAACTGGTCTTCTTGAGGACGCGCAACTGGGGCGGAATTCGTGGTGTAGCGGTGAGATGCTTAGATATCACGAAGAACTCCGAGTGCGAAGGCAGCTCACGGGAGCGCAACTGACGCTGAAGCTCGAAAGTGCGGGTATCGAACAGGTTTGGATACCCT
+
GGGGGGGGGGGGGGGGGGGFEGGGDGGEGGGGGGGGGGGGGGGGGGGGDGGGGGGGGGGGGGGFGGGGGGGEG,EEGGGGGFGGGFGGGGFFFGGGFFGGGGFGGGGFFFGGGGGEFFGGGGGGGGGF<EGGGGGGGGGGGGGD7+BFGFGGFFGGGGGCCFE78@FGGDECFGGG7BFGG?FGGG5FFC@FGGG?GGGF77FCFF+F.GG,C?CF<BGF?FGFFE::G?DGCFF>F6<6'8+C99A>F>47CFGFFFFEEGGFC9D,9GFC7CGGF@5:2DFCFB,D,>730@+C@++,,?,B++F=FEFE>,@+GGGFEF>=?@4,AE:5,FC=4?B,AF9FEFC,9FGGGFFE:=B++CGFFF<C@CFGGFGFCCF7GFGGEEF@,,@EE?,@FGGD<GGFCBC7C:GGGFEFGGGFGFC:,EC,FCFAC<<A
@sF 41767
TGAGGAATATTGGTCAATGGGCGAGAGCCTGAACCAGCCAAGTAGCGTGCAGGATGACGGCCCTATGGGTTGTAAACTGCTTTTATAAGGGAATAAAGTGAGCCTCGTGAGGCTTTTTGCATGTACCTTATGAATAAGGACCGGCTAATTCCGTGCCAGCAGCCGCGGTAATACGGAAGGTCCGGGCGTTATCCGGATTTATTGGGTTTAAAGGGAGCGTAGGCCGTCTTATAAGCGTGTTGTGAAATGTCGGGGCTCAACCTGGGCATTGCAGCGCGAACTGTGAGACTTGAGTGCGCAGGAAGTAGGCGGAATTCGTCGTGTAGCGGTGAAATGCTTAGACATGACGAAGAACTCCGATTGCGAAGGCAGCCTGCTGTAGCGCAACTGACGCTGAAGCTCGAAAGCGTGGGTATCGAACAGGATTAGATACCCT
+
EFGFFFFGGGGGGGGGFGGGGGGGGGGGG?FGGGGGGGFGGGFG9EFGGGGGGGGGFGEGGGGGGGGGGGGGGGFGGGGGG,EGGGGGGFFFFGGGGGGGGGGGGGGFF=CGGGGGGGGGGGGGGGGFFCGCEFGGFGCE?F:FGGGGGGGGGGGGGGFGF@FF@CBGGGGFGGGGGGGGGGGGEGGGGGGGGGGGGGGGGGGFGGFF1CC9?CFFE1EEFFCCFDE1,CGGGGGAECGGGCF?FCEFGGFGGGGGGCEFFG6FGGGFCEGDGG:F;E=C6GGFB<D@CAFEAGECEGFFFGGGGGGGGGGGDCGGE:7EGGGGFGGGGGGFFEGGGFCDGGGGGGGGGFFFFBGGEFFB:GGDFECEFCDGGGGCCEEGGGGGGGFGFFCGGGGGFFGGGGGGGGGGGFE<GGFGEGFFFDGGGGGGGGFCCCCC
@sF 24537
TGGGGGATATTGCATAATGGGGGAAACCCTGATGCAGCGACGCCGCGTGGAGGAAGAAGGTTTTCGGATTGTAAACCCCTGTCGTTAGGGACGATAATGACGGTACCTAACAAGAAAGCACCGGCTAACTACGTGCCAGCAGCCGCGGTAAAACGTAGGGTGCAAGCGTTGTCCGGAATTACTGGGTGTAAAGGGAGCGCAGGCGGGAAGACAAGTTGGAAGTGAAAACCATGGGCTCAACCCATGAATTGCTTTCAAAACTGTTTTTCTTGAGTAGTGCAGAGGTAGATGGAATTCCCGGTGTAGCGGTGGAATGCGTAGATATCGGGAGGAACACCAGTGGCGAAGGCGGTCTACTGGGCACCAACTGACGCTGAGGCTCGAAAGCATGGGTAGCAAACAGGATTAGATACCCT
+
EFGGCFFFGGGGGGGGGGGGGGGGGGGGGGGGGDGGGGGGGGGGGGG@FGGGGGGGGGGGFGGFGGGGEEAGGFGFGGGGGGGGGGGGGGGGGGGGGGGGGGGGGGGGGGGGFDGGGGGGGGGGGGGGGFGGGGGGGGGGGGGGEGGGGGGGGGECGGCF=GGGGGFGG0F3GGGGGEG?FG>GGGGG:9F7CGGGGEGCEGGGGEFCFGGGGD@FE4CCABGGGGGFGDE2<FDGGGGGGGFD9GGFC7FC?BCBGGGCFGGFGGGGGFGFFFGFGGE8BF@B;4??FBFGEDFEC@CFGGGCDDEGGGGE7ECGDGFDD>GEGGGGGFGCBFEC,EEGBGGGGEGGGEGGGFGGGEGGGDGGGGGGGGFEGFGGGFEFGEFGGEGFGGGGGGGGFFGGFGGGG9GGGDFCCCCC
@sF 303
TGGGGAATATTGCACAATGGGCGCAAGCCTGATGCAGCCATGCCGCGTGTATGAAGAAGGCCTTCGGGTTGTAAAGTACTTTCAGCGGGGAGGAAGGGAGTAAAGTTAATACCTTTGCTCATTGACGTTACCCGCAGAAGAAGCACCGGCTAACTCCGTGCCAGCAGCCGCGGTAATACGGAGGGTGCAAGCGTTAATCGGAATTACTGGGCGTAAAGCGCACGCAGGCGGTTTGTTAAGTCAGATGTGAAATCCCCGGGCTCAACCTGGGAACTGCATCTGATACTGGCAAGCTTGAGTCTCGTAGAGGGGGGTAGAATTCCAGGTGTAGCGGTGAAATGCGTAGAGATCTGGAGGAATACCGGTGGCGAAGGCGGCCCCCTGGACAAAGACTGACGCTCAGGTGCGAAAGCGTGGGGGGCAAACAGGATTAGATACCCT
+
FFGGGGGGGGGFGGGGGGFF<CFGGGGGGGGGGGGGGGGFGGGGEGGGGGGGGGGGGGGGGGF=FFGGGGGGGFGGEDGGGFGFGGGGGGGGGGGFGGGGGGGGGGGFFGGGGGGGCGEGFGGGGGG>FGGGFGEEFCFGGGGGGGEGGDEEGGGGGGGGDGGGGDGGGG7CE:FCGGGGGGGGG<EGGGFGG>84AFG@GGD<?CFCFGGGGGGFGFC:>>GGG6F>GGGCCGGGGFEFCFFGGC<:FCGGGGGFCGGGGEFGFC@GGGGGGGGGFF<E@F7<CFFFFGFB9E,GF8@6GGGGGGGDGF7GGGGGFDDFEFFFGFECB5EBC?GGGGEGGGGGGGGGGGGGGGGGGFFFEEDGGGGGFFEGGGGFGGGGFFFFGGFFGGGGGGGGGGGGF<FGGECGFFGGGGGGGGGGGGGGGGGGGGFGFGGGCCCCC
@sF 33679
TGGGGAATATTGCACAATGGGGGAAACCCTGATGCAGCGACGCCGCGTGAAGGATGAAGTATTTCGGTATGTAAACTTCTATCAGCAGGGAAGAAAATGACGGTACCTGACTAAGAAGCCCCGGCTAACTACGTGCCAGCAGCCGCGGTAATACGTAGGGGGCAAGCGTTATCCGGATTTACTGGGTGTAAAGGGAGCGTAGACGGCAGTGCAAGTCTGAAGTGAAAGCCCGGGGCTCAACCCCGGGACTGCTTTGGAAACTGTGCAGCTAGAGTGTCGGAGAGGCAAGCGGAATTCCTAGTGTAGCGGTGAAATGCGTAGATATTAGGGGGAACACCAGTGGCGAAGGCGGCTTGCTGGACGATGACTGACGTTGAGGCTCGAAAGCGTGGGGAGCAAACAGGATTAGATACCCT
+
FGGGGGGGGGGGGGGGGGGGGCGGGGGGGGGCFGGFGGEGGGGFGGGFFGGGEFFG<EFFGFGGGGCEGGFEFGGGGGGGGGGGGGGGDGF@FGFFFGGGGGGGGGGGGGGDGGGFGFF@FCEGGGGGGGGGGG@CD=FGGGGGGGGGEGD,@FC<,3FEGGGGGGGGFF9$CEEEFGGGGGGGFCCEC9CGFGGFGGEEEDGFEEGE<8?@CCCFGFGCF@CFE:<CFGGCGGFD#@:FC@F;DCC3:=B:FCC?@EF78FGGGGGF85<F<@4F>+FFEGFGFECFEF>>8GG?FEF?BE@7=GGGFFGF:B7GGGGGGFEF8GGGFEEA=E<FFGGF@FF,EFFGGGGGGGGGGGGFFGGGGGGGGGGGGGFGGGEFGGGGEEFCFGCFGGGGGGGGGGGGGGGGGGGCCCCC
@sF 44205
TGAGGAATATTGGTCAATGGGCGCGAGCCTGAACCAGCCAAGCAGCGTGCAGGATGACGGCCCTATGGGTTGTAAACTGCTTTTATGCGGGGATAAAGTGTGGGACGTGTCCCATATTGCAGGTACCGCATGAATAAGGACCGGCTAATTCCGTGCCAGCAGCCGCGGTAATACGGAAGGTCCGGGCGTTATCCGGATTTATTGGGTTTAAAGGGAGCGTAGGCCGTTTGTTAAGCGTGTTGTGAAATGTCGTGGCTCAACCGGGGCATTGCAGCGCGAACTGGCAGACTTGAGTGCGCAGGAAGTAGGCGGAATTCGTCGTGTAGCGGTGAAAGGCTTAGATATGACGAAGAACTCCGATTGCGAAGGCAGCCTACTGTATCGCAACTGACGCTGAAGCTCGAAAGCGTGGGTATCGAACAGGATTAGATACCCT
+
ECCFGGGG9EFGGGGGGGGFGG@FGGGGGGGGGGGGGGGGGGGGGGGGGGGGGFGGFGEGGGGGGGGEGGGGGGGGFDGGC9EGGGCFGEGGECCEFGGG<EFGGGGGGGGFGGFGGGCFF9BFGGGGGGGGFGGGGGGGF@FFGDG<BFGGFGGGGGGE:FFGEGGG@FE;FFGGGFGG7FFE8@GGGGGGGGEG55:<CFECF%,;EGFGGGGGCBGG;@AD=DDFGGGFC=:?EGGGFCF@=<EEFGF7CFEF=F:@GEGGGGGGFD@@8GGC@::GFGFFFAA<3F,A>B6GEGGFGGGFEGEFCFE==4>+EECF99@+@ECE?CC<AA,8DGGGGGFGF?CFGGEEECGECFCECCGGFFE8FGGGF<GGFFDGGGGGGGDGGFCFFDGGF:FDFGGGGFGGGGFEGGGGGGGFFGGGGGGGGFGCCC@C
@sF 47010
TGAGGAATATTGGTCAATGGGCGAGAGCCTGAACCAGCCAAGTAGCGTGCAGGATGACGGCCCTATGGGTTGTAAACTGCTTTTATATGGGGATAAAGTGTGGGACGTGTCCCATATTGCAGGTACCATATGAATAAGGACCGGCTAATTCCGCGCCAGCAGCCGCGGTAATACGGAAGGTCCGGGCGTTATCCGGATTTCTTGGGTTTAAAGGGAGCGTAGGCCGTCTGCTAAGCGTGTTGTGAAATGTAGTGGCTCAACCAGGGCATTGCAGCGCGAACTGGCAGACTTGAGGGCGCATGAAGTAGGCGGAATTCGGCGTGTAGCGGTGAAATGCTTAGAGATGGCGAAGAACTCCGATTGCGAAGGCAGCCTGCTGTAGCGCAACTGACGCTGAAGCTCGAAAGCGTGGGTATCGAACAGGAGTAGATACCCT
+
EGGGGGGGGGGGGGGGGGGG?FGCFFFGGGGGGGFFGGGGGGGGGGCFGGG9EBEE=EBFEGGGGGGGCFFGGFGCFCFGGEG9,<EFF9FECGGGGFFGGFGCFGGEGGGGGFGGFFGF<FFGGGGGGGGGGCFFGGGG@FGGGGGGGAEFGG>CC<CGGFFGGGGGFFG9@>@@*><C<CFFGGEGGG:F?CFF;C@F+>C9FF*FGGGGCFEFGDG385CCF?E:;@FGC<GFGGGGF;C@<:<FFGB9ADA<:<9@>6C8@>,9A:@.9FBD:@76$3B<-<3<,BA3*>+3+,,<,?9EBCCB@EGGGC8CCFDGFEC@*FECFE<,<A,:,9GFED8:C8,@EC6BC8:B@@FGGEEFGFEFC<8F@:,-GGFBCE@DFDCGGFB@FC9GGDGE8GGCBB@CEF8FDFFEGCE<@C,FB,FDGGFC@9CC
@sF 307
TGAGGACTATTGGTCAATGGGCGAGAGCCTGAACCAGCCAAGTAGCGTGCAGGATGACGGCCCTATGGGTTGTAAACTGCTTTTATACGGGGATAAAGTGGGCCACGTGTGGCTTATTGCAGGTACCGTATGAATAAGGCCCGGCTACTTCCGTGCCAGCAGCCGCGGTAATACGGAAGGTCCGGGCGTTATCCGGATTTATTGGGTTTAAAGGGAGCGTAGGCCGTCTGTTAAGCGTGTTGTGAAATGGCGGGGCTCAACCTGGGCATTGCAGCGCGAACTGGCAGACTTGAGGGCGCAGGAAGTAGGCGGAAGTCGTCGTGTAGCGGTGAAATGCTTAGATATGACGAAGAACTCCGATTGCGAAGGCAGCCTGCTGTAGCGTAACTGACGCTGAAGCTCGAAAGCGCGGGTATCGAACAGGATTAGATACCCT
+
EFCEFG,ECFFGGGGGGGFF<FGCCEFFGCFFGEFCFGGGEFGGFGGE@,CFGEGGGFEEEEECFCEF8FEGGGG?FGFGGGGGFGGGCFEE=CAEG9<?F@=+?F@FC<FC<FGGGGGGGFF?F<,B=ADGGGAF9?D,8>FE8FF,B,@C>CFF@FDFGFGGC>CEGGDF;FGEG*=F<FCF'=E@FFEC2>CE-2*4<FGGEF<+<8@#A?1(:(<1;F;<4?8CF:?<CEE?GEF?,:3EFF:,E+GECFD><CC<FE7FGFCFFCFFAF:EBG=?GGGFGGD,DFCFAF+EC<9GGGGGGGEFEGFE=87GGGEEFF@B5GEFEGGFF?E?EC,8F@5<7GGGGFFFFFBC,CGGGFFEFFCEFC@GCGGGGGDFFCEF<EC7FCC@C9FE<:ECGGGGEFGGDEGFFE9F@F9FGGFEE<GGGGCCCCBC
@sF 31940
TGAGGAATATTGCACAATGGGCGCAAGCCTGATGCAGCCATGCCGCGTGTGTGAAGAAGGCCTTCGGGTTGTAAAGCACTTTCAGCGGGGAGGAAGGCGTTAAGGTTAATAACCTTGGCGATTGACGTTACCCGCAGAAGAAGAACCGGCTAACTCCGTGCCAGCAGCCGCGGTAATACGGAGGGTGCAAGCGTTAATCGGAATTACTGGGCGTAAAGCGCACGCAGGCGGTCTGTCAAGTCGGATGTGAAAGCCCCGGGCTCAACCTGGGAACTGCATTCGAAACTGGCAGGCTAGAGTCTTGTAGAGGGGGGTAGAATTCCAGGTGTAGCGGTGAAATGCGTAGAGATCTGGAGGAATACCGGTGGCGAAGGCGGCCCCCTGGACAAAGACTGACGCTCAGGTGCGAAAGCGTGGGGAGCAAACAGGATTAGATACCCT
+
EFGGFFFFGFGDGGGGGGGE<FGGGGGGGGGGGGGGGGFFECGGGGC@FFGGDGGGGGGGGGGDGGECEF@FFGGGGGGGGAEFFGGGCFGD:FFGEFGGGGGGCFFGGFGGGGGGGGFE7>B<DFGFGFG9FEGGGGGFGFF,DFFC:FGCFGFAFEFGGGGGGGD:FGGGGG7@CFGGGG:CEA=EGFGGGEGCFFGFGG>FGF9FFGGFG3-442<7'7>EC:CCEGGCC4;>9>FC>:GF>GFCCC@C'>GEFGD8?:>FGGGEFFG>FGFD0B8D>E,<C+CGFEF=>=D>F?B6:9GGFGFFGGGGFGGGGGEE8GCFEFEEC5GGDDFEA7+CFFGGGGGF?<GGGFCGF?GGGGGGGGGGFGFEGGEGFGEGGGGGGGGGGGCGGFFCCFGGFGGGGGEFGGGGGGGGGGGGEAFGFGGGGGGGFGGGCCCCC
@sF 309
TGGGGAATATTGCACAATGGAGGAAACTCTGATGCAGCGACGCCGCGTGAAGGACGAAGTATTTCGGTATGTAAACTTCTATCAGCAGGGAAGAAAATGACGGTACCTGACTAAGAAGCCCCGGCTAACTACGTGCCAGCAGCCGCGGTAATACGTAGGGGGCAAGCGTTATCCGGATTTACTGGGTGTAAAGGGAGCGTAGACGGCACGGCAAGCCAGATGTGAAAGCCCGGGGCTCAACCCCGGGACTGCATTTGGAACTGCTGAGCTAGAGTGTCGGAGGGGCAAGTGGAATTCCTAGTGTAGCGGTGAAATGCGTAGATATTAGGAGGAACACCAGGGGCGAAGGCGGCTTGCTGGACGATGACTGACGTCGAGGCTCGAAAGCGTGGGGAGCAAACAGGATTAGATACCCT
+
FFGGGGGGGGGGGGGFGGGGGFGGGGGGGGGGGGGGGGEFGGGG>CF@FGGGFGGGGG>DDAFFGGEFGGAAFGGGGDGGGGGGGGGGGGGEFGG,<EFFGGGGG+??BCFGGGGGFDF=FGCFGGGGGFGGDGFGGGGGGGGGCGG7@FCCFGGGGGGGGGGEGGGGE@FGGGGGECDBFGGAFC?C;CC8FFC;5=C>5=D<FE5CGGECGGFCF?FFDFC?DGGFEGEEDF>B?FC0CCFCFGECB<;FGGFFFFC@F<FFDB:FG9CF9FCGFDEGFGFFEGGGGGFDE>,,EAA<CFB@?FGGFFEA+@@@GGGGGGFF9GGGF,EC?C,C,FF@,@F7F:CGF>GGGGGGGGGGGGGGGFFF7EFGGCGGCGGFFGGGFFGGGFDGFDC@GGGGGGGGGGGGFGGCCCCC
@sF 310
TGAGGAATATTGGTCAATGGGCGAGAGCCTGAACCAGCCAAGTAGCGTGAAGGATGACTGCCCTATGGGTTGTAAACTTCTTTTATAAAGGAATAAAGTCGGGTATGCATACCCGTTTGCATGTACTTTATGAATAAGGATCGGCTAACTCCGTGCCAGCAGCCGCGGTAATACGGAGGATCCGAGCGTTATCCGGATTTATTGGGTTTAAAGGGAGCGTAGATGGATGTTTAAGTCAGTTGTGAAAGTTTGCGGCTCAACCGTAAAATTGCAGTTGATACTGGATATCTTGAGTGCAGTTGAGGCGGGCGGAATTCGTGGTGTAGCGGTGAAATGCTTAGATATCACGAAGAACTCCGATTGCGAAGGCAGCCTGCTAAGCTGCAACTGACATTGAGGCTCGAAAGTGTGGGTATCAAACAGGATTAGATACCCT
+
FGGGGGGGGGGGGGGGGGGGGGGGGGGGGGGGGGGGGGGGGGGGGGGGGGGGGFFGGGGGGGGGGGFGGGEEGEEGGGGGGGGGGGGGGGGGGGGGGGGGGGGGGGGGGGGGGGGGGGGGGGGEFGGGGGGGGGGGGGGGGGGGCFGGGGGGGGGGGGGGGGGGGGGGGGGGGCGDF@FFGGGGGGDCFGGGGFGE3FFFCGGGFGGGGGFFGGGFGDDFFFCC@7>GFFGGGGGFFEFEGGGGGGGGFGFGGFGFEEFFFFFEGGGGFGGGGGGGD,@EGGFE9E9C,,EFD,>CGGFEEC:@CGGEGGFE=>+ECGFEFA@+FGGFFCFEECFADGGGGFFF,GGGFFFAFGGGEGFB7GGFFGGGGGGGFDEECEA<FCGGFGGGFFDFGGGGFGGGGGGGGGGGF<GGGGGGGGGGGGGGF<EDGGGCCCCC
@sF 26341
TGGGGAATATTGGACAATGGACCAAAAGTCTGATCCAGCAATTCTGTGTGCACGATGAAGTTTTTCGGAATGTAAAGTGCTTTCAGTTGGGACGAAGAAAGTGACGGTACCAACAGAAGAAGCGACGGCTAAATACGTGCCAGCAGCCGCGGTAATACGTATGTCGCAAGCGTTATCCGGATTTATTGGGCGTAAAGCGCGTCTAGGCGGTTTGGTAAGTCTGATGTGAAAATGCGGGGCTCAACTCCGTATTGCGTTGGAAACTGTCAAACTAGAGTACTGGAGAGGTGGGCGGAACTACAAGTGTAGAGGTGAAATTCGTAGATATTTGTAGGAATGCCGATGGGGAAGCCAGCCCACTGGACAGATACTGACGCTAAAGCGCGAAAGCGTGGGTAGCAAACAGGATTAGATACCCT
+
F8EFGFGGGGFGGGGGGGGFGGGGGGGGGGFGGFEDFGGGFFGGGFFGGGFGFGGDFFGGGGGGFGGGGGFFGGCGGFEFFFGGGGGGGGGCGG@EEGGGFGFGGGGGGGGGGGGGDGGGGG<FEGGGGGDFGFGG+C:FGFGGFFFGGDGGGGGGGGGFFFCFFFGDGGGE2G<:FF3CF>BCFGC<FFFEEFGGFFED87<<>FGCFGCEGFEFGFCCFAFDC?@FFGFGFD8CFFGGGGFDFGGFFD$/CGGGGFFFDCCFGFGCFFG,FF?D9FFGFGGGFBEGGEEFCGGFGF=EC9CC,GGFGGFFGGG@FFEFFAGGGGGGGGGGGFGGGDGCFF@FFFCFGFGGGGGGGGFEFFGGGGGGGGGGFFDGGF@EGGGDEGFGFEDGGGGGGGGGGFFGGGGF<CGEGGCCCCC
@sF 312
TGGGGAATATTGCACAATGGGGGAAACCCTGATGCAGCGACGCCGCGTGAGCGATGAAGTATTTCGGTATGTAAAGCTCTATCAGCAGGGAAGAAAATGACGGTACCTGACTAAGAAGCCCCGGCTAACTACGTGCCAGCAGCCGCGGTAATACGTAGGGGGCAAGCGTTATCCGGATTTACTGGGTGTAAAGGGAGCGTAGACGGCAGGGCAAGCCAGATGTGAAAGCCCGGGGCTCAACCCCGGGACTGCATTTGGAACTGTCAGGCTAGAGTGTCGGAGAGGAAAGCGGAATTCCTAGTGTAGCGGTGAAATGCGTAGATATTAGGAGGAACACCAGTGGCGAAGGCGGCTTTCTGGACGATGACTGACGTTGAGGCTCGAAAGCGTGGGGAGCAAACAGGATTAGATACCCT
+
FGGGGGGGGFGGGGGGGFGGGGGGGGGGGFGGFGGGGFE@GGGGGGGGGGGGGGGGGGGFFGGGGF@FFGFGGGGFG<FAFGGGGGGGGGFFGGGGGGGGFGEGGGFFGGGDGGGGGFFG+CFFGGGFFGGGGGGGGG?C8FFGGGGGEGEFFEC,?,>>C:FGCCC<FCF@FGGD7FEFACGGGGFG5C#?FFG885CC==CCFCFC#EGGG?FFD9C:2?&GDEGCGGGGFCGDDGGCEECCFGGFFFFGG79GFGC7CGGGFFFFBF<GFGEGCECF4C/EEDEFGGFF8E9FF@GFFFGEFGFFGGFE=7GEFC?DGGGGGGGGGGGGE@GGGGGGGGGGGFCGECEGFAGF8FEGGFAGGGGGGGGGGFFF8GGGFGGGGGGGGGEDEGGGGGGGGGGFFGFGGFGCCCCC
@sF 21562
TGGGGAATATTGCACAATGGAGGAAACTCTGATGCAGCGACGCCGCGTGAGTGAAGAAGTAATTCGTTATGTAAAGCTCTATCAGCAGGGAAGATAGTGACGGTACCTGACTAAGAAGCTCCGGCTAAATACGTGCCAGCAGCCGCGGTAATACGTATGGAGCAAGCGTTATCCGGATTTACTGGGTGTAAAGGGAGTGTAGGTGGCATCACAAGTCAGAAGTGAAAGCCCGGGGCTCAACCCCGGGACTGCTTTTGAAACTGTGGGGCTGGAGTGCAGGAGAGGCAAGTGGAATTCCTAGTGTAGCGGTGAAATGCGGAGATATTAGGAGGAACACCAGTGGCGAAGGCGGCTTGCTGGACTGTAACTGACACTGAGGCTCGAAAGCGTGGGGAGCAAACAGGATTAGATACCCT
+
GCFGGEGGGGD<FGGGGGGGG8FGGGGGGEDGGEGGGGGGGEGGGGG7@@@FGGGGGGEFFGFDFF=FFGGFFE9CFGG9?EFGGGEGGECFGFAEFFFGFG>FDE<FFGGGG,?FE,EEFGGGGGGGGGGGGGCDGF8BAFGGGGGDFGG;AEG,GC@FFGFGGEFG?GGGFGGC78<>GFGGGGFG1CCFFFGFCE,2BFCCBF;BC<8?<GFAGCB>GFGGGFE;C7GEFGG>C@CEDGGEDEDAA7E@FGEDE;?F=CGFFB#FF>@EFGGFEFFFBE=GFCF?A9FFEGGGGFDFDGGGFGCGGGGGF=>GCF,GGECE<F,@FCGGFDFC,=CGFDEFFCFGGGGFGGGGGGGGGCFE9GGGGGEFEFE@GGGGGGFGECF7GGGGGGGGGGEEFFGGGGFGFFGCCCCC
@sF 36368
TGGGGAATATTGGGCAATGGGCGCAAGCCTGACCCAGCAACGCCGCGTGAAGGAAGAAGGCTTTCGGGTTGTAAACTTCTTTTGTCAGGGACGAAGCAAGTGACGGTACCTGACGAATAAGCCACGGCTAACTACGTGCCAGCAGCCGCGGTAATACGTAGGTGGCAAGCGTTATCCGGATTTACTGGGTGTAAAGGGCGTGTAGGCGGGAAAGCAAGTCAGATGTGAAAACTGTGGGCTCAACCCACAGTCTGCATTTGAAACTGTTTTTCTTGAGTACTGGGGAGGCAGATGGAATTCCTAGTGTAGCGGTGAAATGCGTAGATATTAGGAGGAGCACCAGTGGCGAAGGCGATCTGCTGGACAGCAACTGACGCTGAGGCGCGAAAGCGTGGGGAGCAAACAGGATTAGATACCCT
+
CFGGGGGGGGGFGGGGGGECGGGGEFEGGGGGGGGGGGGDFGGEGGGGGGGGGGGGGGGGGEGGGGGGGGGGGGGGGGGGGGGGFFGGGGGGGGGFGGGGGGGGGGGGGGGGGGGGGGGGFGEGFGG7@FGGGFCGBFGGGEGFGGFGGEGGGCCECCFCEGGG@CGF@FGGGGFGGGC7FGGGF>GGG<CCFF>>7=2?CC8C=@0:EGC@EC,;FC7FDBCCFCE<CDGFFGFDDG8@FCCFEF@D7EGFGFDFGGGFCCCFFF@FGGGFGFE@?CC?@EGGGFGDE9AFGDFB>,FEEF?FFC7FGGFFGFE7FGEDFFFGGFFECFC:,GFEFFF<FEBGGEFFFDGGGF@GEFCGGFGGGGGF9FF@DEGGGGFGFFCGEGFBDGGGGGGGGFGGGGFGGGGGGGGGFGCCCCC
@sF 27008
TGAGGAATATTGGTCAATGGGCGAGAGCCTGAACCAGCCAAGTAGCGTGCAGGATGACGGCCCTATGGGTTGTAAACTGCTTTTATAAGGGAATAAAGTGAGCCTCGCGAGGCTTTTTGCATGTACCTTATGAATAAGGACCGGCTAATTCCGTGCCAGCAGCCGCGGTAATACGGAAGGTCCGGGCGTTATCCGGATTTATTGGGTTTAAAGGGAGCGTAGGCCGGAGATTAAGCGTGTTGTGAAATGTAGACGCTCAACGTCTGCACTGCAGCGCGAACTGGTTTCCTTGAGTACGCACAAAGTGGGCGGAATTCGTGGTGTAGCGGTGAAATGCTTAGATATCACGAAGAACTCCGATTGCGAAGGCAGCTCACTGGAGCGCAACTGACGCTGAAGCTCGAAAGTGCGGGTATCGAACAGGATTAGATACCCT
+
DFGGGGGGGGGGGGGGGGGGGGGGGGGGGGGGGGGGGGGGGGGGGGGGGGGGGGGDFGGGGGGGGGGGGGGGGGGGGGGGGFGGGCGGDFGGGGFGGGGGGFGGGGGGGGGGGFGGGGGGGGGGFGGGGGGGGGGGGGGCGFGGGGGGGGGGGG?FGGGGGGGGGGCGGGGFGFGGGGGCGFCEG>CGGGG3<F>;5CGFG8GC?F:CGCCG8EE>GFC>?>EGCFGCFDGEFFGBEFF?;CCCFFGGGGGGGGGFE@FDGFFAAFCFFF@ECEEEED9D:8DGGGFCGGGGFGGGGFGGGEFGGGGEFFE=9,GEGFFGEFEBAGGGFEE,AGFFBFFFFE<FCGGDGFFFGGFCFGFDGCEFFGFGGGFGFAGGGGGGGGGGCGEGFEFGGGGGGFGGGGGGFGGGGGGGGGGGGGGFFGGGGGGGGGGCCCCC
@sF 24037
TGAGGAATATTGGTCAATGGACGAGAGTCTGAACCAGCCAAGTAGCGTGAAGGATGAAGGTCCTACGGATTGTAAACTTCTTTTATAAGGGAATAAACCCTCCCACGTGTGGGAGCTTGTATGTACCTTATGAATAAGCATCGGCTAACTCCGTGCCAGCAGCCGCGGTAATACGGAGGATGCGAGCGTTATCCGGATTTATTGGGTTTAAAGGGAGCGCAGACGGGTCGTTAAGTCAGCTGTGAAAGTTTGGGGCTCAACCTTAAAATTGCAGTTGATACTGGCGTCCTTGAGTGCGGTTGAGGTGTGCGGAATTCGTGGTGTAGCGGTGAAATGCTTCGATATCGCGAAGAACTCCGATTGCGAAGGCAGCACACTAAGCCGTAACTGACGTTCATGCTCGAAAGTGTGGGTATCAAACAGGATTAGATACCCT
+
EGGGGACFGEGCFGGGGGGGGGGGGGGFGGGDGGGGGGGGGGDFFGEFDGFGGGGGFEF?FGGGGGGC:FEGGFFGFEGG<C?EGGGGGGFGGGGGGGGGGGGD?FEDDF=FDFGGF?,B<EEGGGFC<EFAFGGFGGDFGGGDGGG=FFGGCFGGGGGGGGCFEGG?6GGGEF?<:CECGGD72FCGG@:CGGDD9A<BCCGGFGGEE;<FGGGFG*CAFE:EECC9483C8FFAF8:<FFFG:@D5>D8<C??BFGFGGGGG<AF:@@??F@<FC,:CGFFC7FFB=8GF5GEGGGFF8E?:FEF+F89E8@E8GCGFFFCCAC,A59,,FF?@,FB,A8,=7GGGFGE<<GGGGFGGGGGGGF<FF9CGGFGGFE7@+GGFFFFDEFFEFAEFGGGGGFFGFGGGE?FCFGEGDGGFGGGGGGFCF8GCCCCC
@sF 26064
TGAGGAATATTGGTCAATGGGCGAGAGCCTGAACCAGCCAAGTAGCGTGAAGGATGACTGCCCTATGGGTTGTAAACTTCTTTTATAAAGGAATAAAGTCGGGTATGCATACCCGTTTGCATGTACTTTATGAATAAGGATCGGCTAACTCCGTGCCAGCAGCCGCGGTAATACGGAGGATCCGAGCGTTATCCGGATTTATTGGGTTTAAAGGGAGCGTAGATGGATGTTTAAGTCAGTTGTGAAAGTTTGCGGCTCAACCGTAAAATTGCAGTTGATACTGGATATCTTGAGTGCAGTTGAGGCAGGCGGAATTCGTGGTGTAGCGGTGAAATGCTTAGATATCACGAAGAACTCCGATTGCGAAGGCAGCCTGCTAAGCTGCAACTGACATTGAGGCTCGAAAATGTGGGTATCAAACAGGATTAGATACCCT
+
EFGGGGGGGGGFGGGGGGGGGGGGGGGGGGGGGGGGGG,=FDDEFGDFGGGGGGFGFGCFGGFGGFGGGGGDGGGGFGGGGGFG?DFAF?FGGGGGGGGGGGGFGGGFGGGFGGGGGGGGG9F,5<FFCGGGGGGGGGGG@FCFEGGGGGGGGGGGFFABDDFGGG>FGGFCADGEGGGGGGGGDCCEEGGGCGGGGEEG7,CFGGGC>>G9#C$:E>DDF>C5F-<<FFGGGGGF>7C.'9C;3@<6C>BGGGGEEEFCGFEGGGGGGFF?DFBCBGFFFFGGGGCG?A,,BFGGFF8FGEBGC?GEGFFF@F@+8FEGFFGB5F:?,9,,FFACGGGGGFF:GFFFF<9FEC7@7FFC@@CCFC,EDGFF@9GGFGGFGFFFFGFGFGGGGGGGGGGGGGGEC@,FCE,GFFCGDGGGGGGGGGFF,GGCCCCC
@sF 40895
TGAGGAATATTGGTCAATGGACGAGAGTCTGAACCAGCCAAGTAGCGTGAAGGATGAAGGTCCTACGGATTGTAAACTTCTTTTATAAGGGAATAAACCCTCCCACGTGTGGGAGCTTGTATGTACCTTATGAATAAGCATCGGCTAACTCCGTGCCAGCAGCCGCGGTAATACAGAGGATGCGAGCGTTATCCGGATTTATTGGGTTTAAAGGGAGCGCAGACGGGTCGTTAAGTCAGCTGTGAAATTTTGGGGCTCAACCTTAAAATTGCAGGTGAGACTGGCGTCCTTGAGTGCGGTTGAGGTGTGCGGAATTCGTGGTGTAGCGGTGAAATGCTTAGATATCACGAAGAACTCCGATTGCGAAGGCAGCACACTAATCCGTAACTGACGTTCATGCTCGAAAGTGTGGGTATCAAACAGGATTAGATACCCT
+
GCFGGEEFFGDGFAFCDGGGGGGGC@@@DFGGGGDGGGGFFF,CFGECFGGGFGGGGGDFFFDGDG@C@ECGGGGDCF,,<9BFGCGGDGFGGGGGG,BC8DEGEEFFCBFECFGCE,F99<AF,F,FFFAEGGGFEBA<<EFF:+8BBAECGGFFFBD+D8FF+6@FGGGFEGAAFGF@,D77FC*>CCFCGGGG?GDC(B+:FCB4CFFGGG=FF9C84:F*CBE95GGGFF::F@AFGC=@,@5$2F8BCGGFGFADFCAE,<F9GFF=C,,<@3,FCECC=E?,=FFF?>=>+9=8FFFGEC@+C>,E+46+8FDEC@GCA@:EFFF9@BFCFEF8?9GFGGGEGFGGFC@@BEFEGGGGGFF6FGGGGFGGFFF7BDEFEC<EEFCEEFFE@FGFGGGGFEGEGFFGGGGGFE@@CFGGGGFAFCGCC9CC
@sF 34987
TGAGGAATATTGGTCAATGGACGAGAGTCTGAACCAGCCAAGTAGCGTGCAGGATGACGGCCCTATGGGTTGTAAACTGCTTTTATAAGGGAATAAAGTGAGTCTCGTGAGACTTTTTGCATGTACCTTATGAATAAGGACCGGCTAATTCCGTGCCAGCAGCCGCGGTAATACGGAAGGTCCGGGCGTTATCCGGATTTATTGGGTTTAAAGGGAGCGTAGGCCGGAGATTAAGCGTGTTGTGAAATGTAGATGCTCAACATCTGCACTGCAGCGCGAACTGGTTTCCTTGAGTACGCACAAAGTGGGCGGAAGTCGTGGTGTAGCGGTGAAATGCTTAGATATCACGAAGAACTCCGATTGCGAAGGCAGCTCACTGGAGCGCAACTGACGCTGAAGCTCGAAAGTGCGGGTATCGAACAGGATTAGATACCCT
+
FGGGGGGGGGGGGGGGGGGGGGGGGGGGGGGGGGFGGGGGGGGGGGGGGGGGGGGGGGGGGGG7FGGGGDEEGFFGGGGGDFEGGGGGGGGGGGGFFGGGGGGGGGGGGGGDGGGGGGGGGGGGGGGGGFGGGGGGGGGGGGGGGGGGCFGGGGGGGGFGGGGGGGGGGGGGGGF7CFFGGG@@GGEFEF@FGGGGEGGGGGGGG<<CGGGGGGGFGF<F@EGFGEDGGCGGGGGFGGEFFGFGFFGFFCCFFEDFGGGFFFFGGFDECFFDFGGGGFEGFFGGGF8FGGFDFFGEGGGGFGGFGCGGGEE@8++GEGFGFFDGAEEFFGFFEEGGFGGFGGGGGGFFGGGFCC7GGGGGGGGGGGGGGFGGGGGGFGGGGGGGGFFDGGEGGGCGGGGF@@GGFGGGGGGGGGGGGGGFGGGGFGGGGGGCCCCC
@sF 320
TGAGGAATATTGGTCAATGGGCGAGAGCCTGAACTAGCCAAGTAGCGTGAAGGATGACTGCCCTATGGGTTGTAAACTTCTTTTATAAAGGAATAAAGTCGGGTATGCATACCCGTTTGCATGTACTTTATGAATAAGGATCGGCTAACTCCGTGCCAGCAGCCGCGGTAATACGGAGGATCCGAGCGTTATCCGGATTTATTGGGTTTAAAGGGAGCGTAGATGGATGTTTAAGTCAGTTGTGAAAGTTTGCGGCTCAACCGTAAAATTGCAGTTGAGACTGGATATCTTGAGTGCAGTTGAGGCAGGCGGAATTCGTGGGGTAGCGGTGAAATGCTTAGATATCACGAAGAACTCCGATTGCGAAGGCAGCCTGCTAAGCTGCAACTGACATTGAGGCTCGAAAGTGTGGGTATCAAACAGGATTAGATACCCT
+
DFFFGFGGGGGGGGGGGGGG8FGGGGGGGGGGFF,CEF@CFFGGGGGGGGGGGGGGGFFGGGGGDDFFGCCBFGGGGGGGGGGGFGGGGGCFGGGGEGG,CEGGGGGGGGGGFFGEEFGEFGGGGGGGGGGGGGGGGGG9?EFGGGGGGC<FG<FDFGCFE@F@EEFEGGGGFGGGGCECEGFCEECGECCCCGFGGGGGGCFGGG:<CFC@FFGFGFG>19EEGG,#;<FFFGGFFA<<01=CCF9CCCEEDEDED:9=FGF+GFGGFCA9EGFFE9#-@@36FA<FD,FCFFA9@,FCF@ECF=C:CE9FGFDGCCC<,,EGFGFCF@C@,,E:=EE;?9,GFFGGGGGGGGGGGGGEGCF@GGFGEFEF@GFGGGGGGGGGGGGGGFGFGFEGGFDGGDGGGGGGGGGGFFEEF@CGGGGGGGFFF@FCCCCC
@sF 321
TGAGGAATATTGGTCAATGGGCGAGAGCCTGAACCAGCCAAGTAGCGTGAAGGATGACTGCCCTATGGGTTGTAAACTTCTTTTATAAAGGAATAAAGTCGGGTATGCATACCCGTTTGCATGTACTTTATGAATAAGGATCGGCTAACTCCGTGCCAGCAGCCGCGGTAATACGGAGGATCCGAGCGTTATCCGGATTTATTGGGTTTAAAGGGAGCGTAGAGGGATGTTTAAGTCAGTTGTGAAAGTTTGCGGCTCAACCGTAAAATTGCAGTTGATATTGGATATCTTGAGTGCAGTTGAGGCAGGCGGAATTCGTGGTGTAGCGGTGAAATGCTTAGATATCACGAAGAACTCCGATTGCGAAGGCAGCCTGCTAAGCTGCAACTGACATTGAGGCTCGAAAGTGTGGGTATCAAACAGGATTAGATACCCT
+
@FFGGGGGGGGGGGGGGGGGCGGGGGGGGGGGGGGGGGGGGGGGGGGFGGGGGGGFGFGGGFGCGFFGFEFGGECFGGGGGGGGGGGF<FCGGFFFGGGDGGGGGGGGGGGGFGCFGGGGGGGGGGGGGFGGGGGGEGCFFGGGGGGFEFGGGGGGGGGGGGEGEGGGGGGGCEFGGGGCAEFC><CFGGDGGGGGGDGDGFGGFGDBFGGFCFEFGBG;3,*=GGFFGGGGFGGFGFGGGFFGGCDDC7CCFBCBGGGD;GGGFEFGGGGFFGFFGFFFD(DFA<?<EEFE8GGGGGDGGFFFGFGFFFFGFFEEGGGFGGEC>EF?GF9GGGGGGGGGGGGFGGGCFFCFFFEC@GGGGGGGGGGGGGFGFGGFGGGGGGGGEFGGGGFGFGGGDGGGGGGEGGGEFFFEGGFGGGFFFGGGGDGGGGGCCCCC
@sF 34732
TGAGGAATATTGGTCAATGGGCGAGAGCCTGAACTAGCCAAGTAGCGTGCAGGACGACGGCCCTATGTGTTGTAAACTGCTTTTATATGGGGATAAAGTGAGCTACGTGTAGCTTATTGCAGGTACCATATGAATAAGGACCGGCTAATTCCGTGCCAGCAGCCGCGGTAATACGGAAGGTCCAGGCGTTATCCGGATTTATTGGGTTTAAGGGGAGCGTAGGCCGCCCCTTAAGCGTGTTGTGAAGTGCCGAGGCTCACCCGTGGCACTGCAGCGCGAACTGGGGGGCTTGATCGCACGCAACGCAGGCGGTATTCGTGGTCTAGCGGTGAAATGCTTAGATATCACGAAGAACTCCGATTGCGAAGGCAGCTTGCGGGAGTGCGACTGACGCTGAAGCTCGAAGGTGCGGGTATCGAACAGGATTAGATACCCT
+
CFGGGGGGGGGAFGGGGGGG8FGGGGGGGGGGGF<FFGCGGGGGGGGFGEGGGGGGGG@EFGGGGGGGGGGGFGGGFGGGGFGGGFGFGGGEGGGGGGGGGGGGGGGGGGGGGGGGGGFGGGGGGGGGDGGG9ECGAFCFFFGCF:=FGEFFGGGGGGFGGGGGGGCBFGGGG,*>F7FCFFBFEFGDGGGGGGGGDEGGGGGGFGGGGC9::FGGGFDDBECG05;CCE8EFGGBGGDE;FFGF>C0GF*/&?CGFFC#BCFEFCGFGCF@?EECBCE58CCCGGFE,D>8+++GECDEEEEF:++FDC@9+DB7CCGGGGFGEF?FECAC,BFE,GFCGGCGGFEFFF?FCGGGFFGGGGGFEDC@GGGGGGGGEFFFGF7GGGGGDGECGFEF@@C,DGGEEEGGGGGFGGGGGGGFGFF<@C,<FEC,C@@B
@sF 40040
TGAGGAATATTGGTCAATGGGCGAGAGCCTGAACCAGCCAAGTAGCGTGCAGGATGACGGCCCTATGGGTTGTAAACTGCTTTTATAAGGGAATAAAGTGAGTCTCGTGAGACTTTTTGCATGTACCTTATGAATAAGGACCGGCTAATTCCGTGCCAGCAGCCGCGGTAATACGGAAGGTCCGGGCGTTATCCGGATTTATTGGGTTTAAAGGGAGCGTCGGCCGGAGACTAAGCGTGTTGTGAAATGTAGATGCTCAACATCTGCACTGCAGCGCGAACTGGTTGCCTTGAGTACGCACAAAGTGGGCGGAATTCGTGGTGTAGCGGTGAAATGCTTAGATATCACGAAGAACTCCGATTGCGAAGGCAGCCTGCCAAGCTGCAACTGACATTGAGGCTCGAAAGTGTGGGTATCAAACAGGAGTAGATACCCT
+
FGGGGGGGGGGGGGGGGGGGGGGGGGGGFGGGGGFGGGGGGGEFFGEGGGGGGGGFFFCEGEG@FFFFGCG:FFEFFEFGGG9FFFGG9CFFGGGFGGGGGGGGGGGGGGDCGGGGGGGGGGGGGGGGGGGGGADGGCGGGF@CGGGGGFGGFGGGC<CGGGDGCEGEF*FEGGGGGCE>FFAFE7CC<BFFCG@@E5FGGCFGDFCCFAEFEFC:C>5@#CECCE8D8EF6FGC@@(-;FFGGG@EFFFFF@@<@GGF<EFFFDDDC,3A?B@C@,@9E3EFD,A+FFCFE*@EFEGEAFACF44+7C8CEDD@CEFGGFF>+BGGGFGFE?<FEFFE8FCFFCGFFGF9GFFEEFB8F@CDFF<<F:DEC7C?F@@<EE<FFE,FGGFCECGGGDGGFEFE9CGEGFFEFEFDGFACFCGGGE,GCGGFBCBCC
@sF 38267
TGAGGAATATTGGTCAATGGGCGAGAGCCTGAACCAGCCAAGTAGCGTGCAGGATGACGGCCCTATGGGTTGTAAACTGCTTTTATAAGGGAATAAAGTGAGTCTCGTGAGACTTTTTGCATTTACCTTATGAATAAGGACCGGCTAATTCCGTGCCAGCAGCCGCGGTAATACGGAAGGTCCGGGCGTTATCCGGATTTATTGGGTTTAAAGGGAGCGTAGGCCGGAGATTAAGCGGGTTGTGGAATGTAGATGCTCAACATCTGCACTGCAGCGCGAACTGGTGTCCTTGAGTACGCACAAAGTGGGCGGAATTCGTGGTGTAGCGGTGAAAGGCTTAGATATCACGAAGAACTCCGATTGCGAAGGCAGCTCACTGGAGCGCAACTGACGCTGAAGCTCGAAAGTGCGGGTATCGAACAGGATTAGATACCCT
+
CFEFG@<FFGGGGGGGGGD8EFGG7FGGGGGGFGGGGGGGEDFEFEC@FCDFFEGFG9@FGGGGFCGG8F,+8CFEGDFFGG,CFG9,,CF<E=?ECEG9EC<9FG89,4=,FGGGGGEGGG99<?EFFFG,@FFFA9,5B+++=B@,C<FF,>DF<,3<<>EA>CF>C*>DFGGDG1:*?BFFG*:=)<FC,B67<<FC)>3,?0,1>&8,09<0EFDF@=E=GEE3;C8C:CC>C#::CC@9@7CDFBF?(9ECC?GGFE3<2@3<CCF7:AEE>@9=6DFFB,,,,<GGFF>87E<E9<CCC4+F=,FE=E:GFFGGF?GEDGGGGFGDFE,F9F,AF=FFGFEGGGGGCFECGGGEF7GGGGFGFFCCFFFFGFC>GGGFE@GGGEGEFGGGFBF@8FFGFEFCF@GFF@,FGGGGGGGGGFFGFFACCA-C
@sF 29406
TGGGGAATATTGCACAATGGGGGAAACCCTGATGCAGCGACGCCGCGTGGAGGAGGAAGGTCTTCGGATTGTAAACTCCTGTTGTTGAGGAAGATAATGACGGTACTCAACAAGGAAGTGACGGCTAACTACGTGCCAGCAGCCGCGGTAAAACGTAGGTCACAAGCGTTGTCCGGAATTACTGGGTGTAAAGGGAGCGCAGGCGGGAAGACAAGTTGGAAGTGAAATCCATGGGCTCAACCCATGAACTGCTTTCAAAACTGTTTTTCTTGAGTAGTGCAGAGGTAGGCGGAATTCCCGGTGTAGCGGTGGAATGCGTAGATATCGGGAGGAACACCAGTGGCGAAGGCGGCCTACTGGGCACCAACTGACGCTGAGGCTCGAAAGTGTGGGTAGCAAACAGGATTAGATACCCT
+
GGGGGFGGGGGGGGGGGGGGGGGGGGGGGGGGFGGGDGGGFFFGGGE+CF?FGGGGGG<BFGGGGGEFFGGGGGGGFGFGFFFGFGGGFGGGGGFFGGGGGGGGGGGGGGGFGGFFGGGGGGGGGCFFCFGGGGGGGGGF,@FCEGGDGGGGGGGGGGGG=@BFFDCBC<:BCFCGGDGGGG@FEFCFBBFFGGGF=@CEGEGECCGGGF>@FGGFGGGGFFFFGGGFCFGCGFEBDEGGGGGGGGGFGGGGGGCF9FCAFFE@DFFCFGFFFG8FFGGGFFFF=+GGGEGGGGGGGGGGGF@6)F7FFBEFFECFGGGGGGEGGGGGGFFFCGFF<GFFDEGGGGEFGGGGGGGGGGFFGGGGGGAEGGEGGGGGGGGGGFGE<CGGGGGGGGGGGGFFCEE9F9GFGFGCCCCC
@sF 35813
TGAGGAATCTTGGTCAATGGGCGAGAGCCTGAACCAGCAAAGTAGCGTGCAGGAAGAAGGCCCTATGGGTTGTCAACTGCTATTATAAGGGAATAAAGTGAGTATCGTGAGACTGTTTGCATGTATCTTAAGAATAAGGAACGGCTAATTCCGTGCCAGCAGCCGCGGTACTACGGAAGGTACGGGCGTTATCCGGCTTTCTTGGGTTTAAAGGGAGCGTAGGACGGAGATTAAGCGTGTTGTGAAATGTAGAGGCTCAACCGCGGCACTGCAGTGGGAACTGGTCTTCTTGAGTACGGACAACGGGGGCGGAATTCGTGGTGTAGCGGTGAAATTCTTAGATATCACGAAGAACTCCGATTGCGAAGGCAGCTCACTGGAGCGTAACTGACGCTGATGCTCGAAAGTGCGGGTATCGAACAGGATTAGATACCCT
+
E@<CD,C8,CEFGFFG@F@E,@CC:F7,EGGGFGFGFC-@@C9EEGE:CE6C<CGGF<E,C@@FG8C8ECF+8,<EAEFF9,BFCEEE,,C,:BBDDEFCDA<,,,B4?E?9F,955,,BFEFGG,CA9,,5CBEF<,8E,,B7:C@><FGFG,::B,,8@3B<FEFDEC+@<F7*:*FBF,,3*>CE***,6,8:4:*C+2<FC:07.<2,?C@1*,,7284*<;++6,7**F:><419GF:@26?,;?CFFCC?GFCC>8++,@38,8,838,,,,AEFDD==<AE9AFC++>:+,,8+E?+8+@B8,E>+EB+8=4EFF@=3:FEA?F<FAC,AAFFFE6,,7=GGGGFC67,@A@,CB@,CCCC,,6C,,<EA@@C,:B<,;;,6B,GGGGEC+GFCFEFEGGCC7GGGGGGFEAAGFGGGGFEFECCCCCC
@sF 31694
TGAGGAATATTGGTCAATGGGCGAGAGCCTGATCCAGCCAAGTAGCGTGCAGGATGACGGCCCTATGGGTTGTAAACTGCTTTTATAAGGGAATAAAGTGAGTCTCGTGAGACTTTTTGCGTGTACCTTATGAATAAGGACCGGCTAATTCCGTGCCAGCAGCCGCGGTAATACGGAAGGGCCGGGCGTTATCCGGATTTATTGGGTTTAAAGGGAGCGTAGGCCGGAGATTAAGCGTGTTGTGAAATGTAGAGGCTCAACCTCTGCACTGCAGCGCGAACTGGTCTTCTTGAGTACGCACAACGTGGGCGGAATTCGTGGTGTAGCGGTGAAATGCTTAGATATCACGAAGAACTCCGATTGCGAAGGCAGCTCACGGGAGCGCAACTGACGCTGAAGCTCGAAAGTGCGGGTATCGGACAGGATTAGATACCCT
+
GGGGGGGGGFFGGGGGGGEFEGGEGFGGGFGGGCGGGFGGGGGGFGGGGEGGGG8FEFGGGGGGGGGGGGGGEFGGGGGGGGGGGGGF9FDF8FFGGGGGGD?FAFFGGGGFGGGGGGGCCFGGGGGGGGGFGGGGGFFGGGGDC:FGGDFGFFGGFF8BAFGGGGG7BFGFGFFEG7<C:FFGGGGGG8GGGDFGEC</F>EBFGGG7FF@G?FFGFD/4>CGFGCDE7GGCFGAGGFCCCFEDFD@CF,<,DGGFFEFFD4FGGDGGGGFFGEF:EGG8FD8,,,F9CFFD>EB8DGFE,:BC8DEDFEEDGDGEFGF<FF>=CF?B95?,GFFGF<GGDFECGGEF?BC,?:CDGFC@,GGGEFGGGGGCD:FGFCBC@+GGGFGEEFGFDGFCCGGGGF9EGGGGDGGFCGGCEFEFGGGGGFGFB-CCC9C
@sF 41336
TGGGGAATATTGCACAATGGGCGCAAGCCTGATGCAGCCATGCCGCGTGTGTGAAGAAGGCCTTCGGGTTGTAAAGCACTTTCAGCGGGGAGGAAGGCGATAAGGTTAATAACCTTGTCGATTGACGTTACCCGCAGAAGAAGCACCGGCTAACTCCGTGCCAGCAGCCGCGGTAATACGGAGGGTGCAAGCGTTAATCGGAATTACTGGGCGTAAAGCGCACGCAGGTGGTCTGTCAAGTCGGATGTGAAATCCCCGGGCTTAACCTGGGAACGGCATTCGAAACTGGCAGGCTAGAGTCTTGTAGAGGGGGGTAGAATTCCAGGTGTAGCGGTGAAATGCGTAGAGATCTGGAGGGATACCGGTGGCGAAGGCGGCCCCCTGGACAAAGACTGACGCTCTGGTGCGAAAGCGTGGGGAGCAAACAGGATTAGATACCCT
+
@,EF@@F8FFFGGGGFGFGCFGGGGGEFG,BE@FGGGGGGFFEFGD@@@FFGFGGGGG8F<=<<EFEFFC@FGCGGGGGCEFGGGGGGGGECDGGFEDGFFGGGGCDBFCFGGDGA,,B7>>EGCGEFFGGF87CCGGFCFGG8BCCFCFFGGGCFG7<*<FFDC6C8F7FC7*4FFFGGGGGGD?:CGDGCGEEC:C:88CGGC?F%:EFC2#2#;609>>E=6*5?5>C/@FG&CGGGACCECEC@FD=GGCGF>:>CE,;,:9:7+GFF<@$@$2:CFFF,A+A@:,,CCDFCFBFD89F>,8ECEEGGFGFFGE=8,EA:<FEB@)F7CFFE@FC+EEFFDA=E,E@FFB8EC,FGF@FA?:@FBE=GGF@CFB+GGGGGFGGEFF<EEGCCCC;,;,EFEECFF@7F7GF@CCF<GCCBFAGGFE@C9GGFCCCCC
@sF 41816
TAGGGAATCTTCGGCAATGGGGGGAACCCTGACCGAGCAACGCCGCGTGAGTGAAGAAGGTTTTCGGATCGTAAAGCTCTGTTGTAAGAGAAGAACGAGTGTGAGAGTGGAAAGTTCACACTGTGACGGTATCTTACCAGAAAGGGACGGCTAACTACGTGCCAGCAGCCGCGGTAATACGTAGGTCCCGAGCGTTATCCGGATTTATTGGGCGTAAAGCGAGCGCAGGCGGTTAGATAAGTCTGAAGTTAAAGGCTGTGGCTTAACCATAGTACGCTTTGGAAACTGTTTAACGTGAGTGCAGAAGGGGAGAGTGGAATTCCATGTGTAGCGGTGAAATGCGTAGATATATGGAGGAACACCGGTGGCGAAAGCGGCTCTCTGGTCTGTAACTGACGCTGAGGCTCGAAAGCGTGGGGGGCAAACAGGATTAGATACCCT
+
FFEEFGGGGFEFGGGGGGGGGG>FGFGFGGGGGGGGGGGGGGGGGGG@FGGGAFFGGGGGGGG?FEFECFGGG,@;FEGGGGFGGGFAEEFFGGCCCFEEGGGGGGGGGGGGGGGGGGGGGGGACEBFEGFGGGGFFF@FFFGGGGFGGGGGGGGGGFGGGGGGGGG>CEEG>EC5?CECFFGGGGGGG5EGGGEGGGFC=ECC;E?CGGG8CC?BE<57>:@<EGG=GGG1>GF><GFF9,GGGGEFGGGFGD@@,;C?GGFFCGFCFCCB<GEE6GFFFGFCG?FFGF8FB@8BGFFCF@,FBGGGGFBB5,GFEE@>,GGGGGGGC>GDGFDGFCEGGGFGGFAC<,GGGGGFF,CFF=+GFCDGDGFCEGCGFGGGF@FFEGFGGGGGGGGGGGGGGFFE8F@EFFCDGGEEFFFGGFFCFFGEGGFGGGGGCCCCC
@sF 33881
TGAGGAATATTGGTCAATGGACGAGAGTCTGAACCAGCCAAGTAGCGTGCAGGATGACGGCCCTATGGGTTGTAAACTGCTTTTATAAGGGAATAAAGTGAGTCTCGTGAGACTTTTTGCATGTACCTTATGAATAAGGACCGGCTAATTCCGTGCCAGCAGCCGCGGTAATACGTAAGGTCCTGGCGTTTTCCGGATTTAGTGGGTTTAAAGGGAGCGTAGGCCGGAGATTAAGCGTGTTGTTAAATGTAGATGCTCAACATCTGCACTGCAGCGCGACCTGGTTTCCTTGAGTACGCACAAAGTGGGCGGAATTCGTGGTGTAGCGGTGAAATGCTTAGATATCACGAAGAACTCCGATTGCGAAGGCAGCGCACTGGAGCGCAACTGACGCTGAAGCTCGAAAGTGCGGGTATCGAACAGGATTAGATACCCT
+
CCFG?CGGCFGGGFFGGFFCEGFEGGEFFCFFGFFGGGDEGFFFCGGGCCGFF@<8FFGC@CD@FGGG8CBCFFEE9FFGFGG?C9FEAC8E?ECGGF9,E9CE99ABFF7B=<EF9ECE,9?EEGG9BFF9EFG;AF,8BDB7@GEF,<DF8<=@FF@F,8<FCGG>7FFAFGG,,6,>>FF,@F57F7**,88=C:+37*FCGC?113<C/?6,/32)8?18D<FCGDF3CG><E:-CF?%+>DGFGGFFF=67FGF@0:0FEFEGGD;<FF=>#-2'FFFGFGCCFDC?5FCB7F,EEE?,B4+CDEACD8E@EGGGGFC6)GEFGFEF<EFF=?9DFFCBCC:,FGGGGF@GGGGEEEF@AEFF@:C@+@@EACECBCDGF9CGGGFGGGGFACCE<CFCFFF7FFFEECGGEGF<EF<FGFGGGGGCCCC<
@sF 331
TGGGGAATATTGCACAATGGGCGCAAGCCTGATGCAGCCATGCCGCGTGTGTGAAGAAGGCCTTCGGGTTGTAAAGCACTTTCAGCGGGGAGGAAGGCGGTGAGGTTAATAACCTCATCGATTGACGTTACCCGCAGAAGAAGCACCGGCTAACTCCGTGCCAGCAGCCGCGGTAATACGGAGGGTGCAAGCGTTAATCGGAATTACTGGGCGTAAAGCGCACGCAGGCGGTCTGTCAAGTCGGATGTGAAATCCCCGGGCTTAACCTGGGAACTGCATTCGAAACTGGCAGGCTAGAGTCTTGTAGAGGGGGGTAGAATTCCAGGTGTAGCGGTGAAATGCGTAGAGATCTGGAGGAACACCGGTGGCGAAAGCGGCTCTCTGGTCTGTAACTGACGCTGAGGCTCGAAAGCGTGGGGAGCAAACAGGATTAGATACCCT
+
GFGFGFFGGGGFGGGGGGAAEGGGGGGGGGGFGGGGGGGGFGG8FGGFFEFGGGGGGGGGGGGGGGGGFGGGGGGGGGGGGGGGGGGGDGGGGGFGGGDGGGGGG<FFFGGGFGFG,>BCF7=DCGGGFFEFCGEEEGGGFFGFGGGGGGGEGGDGGGGGGGGFF6BCGGGG@EGE::<EGCC>ECEEC@AF?*28CG7CDDG5+2<FFGEFE;/8#9<;98:D@DGDCC5+0;16:EF>0EFC>9?9=C;3:FCCGGGFED;CFFE;DGGGGFE3*CGFFGGGGGGGFCDEF8B?GDB,FFCE,GEEGGGGGGGFGGFFFDAGGGGGE=GGEC,9GFEGEGFAFGGGFGGFEEFFGGGGGGGFF:GGGFCCGGCGGGGGFCCFGGFDFGGFFDGGGGGGGGGGGGGGGGGGGGGGGGCGGGGGFGGFFF9FCEB,ACCCC
@sF 332
TGAGGAATATTGGTCAATGGGCGAGAGCCTGAACCAGCCAAGTAGCGTGCAGGGTGACGGCCCTATGGGTTGTAAACTGCTTTTATAAGGGAATAAAGTGGGGCTCGTGAGCTCCTTTGCATGTACCTTATGAATAAGGACCGGCTAATTCCGTGCCCGCAGCCGCGGTAATACGGAAGGTCCGGGCGTTATCCGGGTTTATTTGGTTTAAAGGGAGCGTAGGCCGCAGGTTAAGCGGGTTGTGAAATGTAGGGGCTCAACGTCTGCACTGCAGCGCGAACAGGCGTGCTTGAGTACGCACAACGTGGGCGGATTTCGGGGTGTAGCGGTGAAATGCTTAGATATCGCGAAGAACTCCGATTGCGAAGGCAGCTCACTGATCCGTAACTGACGTTCATGCTCGAAAGTGTGGGTATCAAACAGGATTAGATACCCT
+
AFFFGFEGGGGGGGGGGGGGFGEGGGCFGFFFGGGGGGGCEGGGGGGEGGGG@7FGFGGGEEG7FGGGGGDFG9EFGGGGGFGGGGGGGGFGGGGGGGGD,A7FGGGDGGG,,:4BFCEGGFGGGGGGCCFGFGCEGGCC,AC@@E+BFFGFGGGGC7>EE:*D:*>FCG@FFGFEGGGC>;F7CFGG@*=C9>=C=/8*7>++3C/*6+2A<7C>E9C#@C;65D85BE/3EGF56#&A5@0=<99CF54E71?,1>:8;2FCGFG0E0F5@F?>@6+26,+=+,3<?C?958++A>++E<FCB++GFE?9D4488@64=CCB8C=9EEFA<<9GFFGDFEB=++,FE9FACB+,,B=47CC7GDFFF8E;,,@C;,+84,GGGGGGGFFGF<GFGGGGGFGGGFFCC<C,GFFFC,GGGGGGGGGGGGGCCCCC
@sF 333
TGAGGAATATTGGTCAATGGACGAGAGTCTGGACCAGCCAAGTAGCGTGCAGGATGACGGCCCTATGGGTTGTAAACTGCTTTTATATGGGGATAAGGTGAGCTACGTGTAGCTTATTGCAGGTACCATATGAATAAGGACCGGCTAATTCCGTGCCAGCAGCCGCGGTAATACGGGAGGTCCAGGCGTTATCCGGATTTATTGGGTTTAAAGGGAGCGTAGGCCGTTTGGTAAGCGTGTTGTGAAATGTCGGGGCTCAACCTGGGCATTGCAGCGCGAACTGTCAGACTTGAGTGCGCAGAAAGTAGGCGGAATTCGTCGTGTAGCGGTGAAATGCTTAGATATCACGAAGAACTCCGATTGCGAAGGCAGCTCACGGGAGCGCAACTGACGCTGAAGCTCGAAAGTGCGGGTATCGAACAGGATTAGATACCCT
+
FGGGGGGGGGGGGGGGGGFFGGGGGGGGGGGGGGGGGGGGGGGFGGGDGGDGGB@FDFFGGGECFGG?FGGGGGGGGGGGGGGFG9FGFGGGGDGDFGFFG8EGGFGGGGGCCFGGGGGDGGGGFFGGC>FGFFGGG9DBF@FGDEGGGDGGGFGCFGGGGFG8>CFGG7FEGGGCGDGGGDF97<7C<FB5;FFCCE@EGG9C?BC/*?:CCG:>G4<F407CFA;*FC=1:GE<E4EG<<=EC<C4F>:C8FCD6@>3@33)GFCF=CF9<8+F>EC-6D>F9FDDCFGFFGEB=9,A7,ECGEFC@GFFBDB8GFCFGEGDFGDGFGGFFFFB;GFFFE9GFGGDFFFE8CGFFFF@GCGGGFFGGGGGGGGGGGEF@EEGFGFCGGFEGGFGGEGGDGFGCEF+7GGGGFFGGGGFFFGFE<GGGGECCCC@
@sF 32745
TGAGGAATATTGGTCAATGGACGAGAGTCTGAACCAGCCAAGTAGCGTGAAGGATGAAGGTCCTACGGATTGTAAACTTCTTTTATAAGGGAATAAACCCTCCCACGTGTGGGAGCTTGTATGTACCTTATGAATAGCATCGGCTAACTCCGTGCCAGCAGCCGCGGTAATACGGAGGATGCGAGCGTTATCCGGATTTATTGGGTTTAAAGGGAGCGCAGACGGGTCGTTAAGTCAGCTGTGAAAGTTTGGGGCTCAACCTTAAAATTGCAGTTGATACTGGCGTCGTTGAGTGCGGTTGAGGTGTGCGGAATTCGTGGTGTGGCGGTGAAATGCTTAGATATCACGAAGAACTCCGATTGCGAAGGCAGCACACTAATCCGTAACTGACGTTCATGCTCGAAAGTGTGGGTATCAAACAGGATTAGATACCCT
+
CCGGG8CCFGFGGGGGGGGGGFCEEGGFGGGGGGGGGGGFFFGGFGC@FEEFGGGGFGGGCDGGGGCEECEFG<EFFEG9FEGGGGGGCDEFGGGGGGDFEGDFGGGFGGGGGGGGGGFFGFEFGGGCFGGGGGGGAFGGG7CCDB835BBCFFDDG<=D<FCGGCGGGGGGCDF>GGGFGGGGGGGGGD:FGGDE=EGCCGF5C<F7C>GGCG?48<27342>C>GDGGGG<>C>7FEF@,>FGFFGGGGFEGD@FF89GGFGGGF9CG=FBCFFFG?EFGEEEA8,,=8DFE@CFGFCGEC,6E:ECFGFEC7EFA4@,88):DCFEC,9,EE9CA8GGDFFFEFE@<C6C@@,F@CEEGCFCEFE<CGGGFEFEC,GGGGGFCFCGFDGGGGGGGEFGFGGGGGGGFCGFFFGGGGFFGGGDDGGFEBCCCC
@sF 45334
TGAGGAATATTGGTCAATGGGCGAGAGCCTGAACCAGCAAAGTAGCGTGCAGGATGACGGCCCTATGGGTTGTAAACTGCTTTTATAAGGGAATAAAGTGAGTCTCGTGAGCCTTTTTGCATGTACCTTATGAATAAGGACCGGCTAATTCCGTGCCAGCAGCCGCGGTAATACGGAAAGTCCGGGCGTTATCCGGAGTTATGGGGTTTAAAGGGAGCGTAGGCTGGAGATTAAGCGTTTTGTGAAATGTAGTGGCTCAACCTCTGCACTGCCGCGCGAACTGGTCTTCTTGAGTACGCACAACGTGGGCGGAATTCGCGGTGTAGCGGTGAAATGCTTAGATATCACGAAGAACTCCGATTGCGAAGGCAGCTCACGGGAGCGCAACTGACGCTGAAGCTCGAAAGTGCGGGTATCGAACAGGATTAGATACCCT
+
@EE9FFCFGGFFFGGGDFGFCF@6@FGFFC<EFFGGFD,;FF<FGDC@FFGG8FGGCF,@@@E@EF98FE7>FCFFGFGGGG,C<F9C,CF=EF9EFGGGG9BD,A,+9=F,B=FFC9F?DAF<?FECEFDAF?=;EC9EEFCEE7>DDGGFDFDEFGGGFGDGDCCE7FFG=FCE@>*8>BG**>;7*4F,BFCCE#<<0F&<BFC:/<<3C:7<FA,6;GFF;CEGC;;CCFG2?C#)GG@@D9C6FCGGFD:17FDFD<;CF=:<BD;>5>7@@@7:8FEFE=B,8F>=?GEBCC>F@,EEFECFED@,=8>GGE>GGFC@)C,9EFGFAGGGEFE9A,<E=C=CBA<F<CFEFDABB7EBA,<EDEGFGFCGFGEFEF@FEFFCEGFDGGGFFEEFFEGGFGGGECGFFC,F7GFEFGFFE,FDFFD@@@@C
@sF 44224
TGAGGAATATTGGTCAATGGGCGAGAGCCTGAACCAGCCAAGTAGCGTGAAGGATGACTGCCCTATGGGTTGTAAACTTCTTTTATAAAGGAATAAAGTCGGGTATGCATACCCGTTTGCATGTACTTTATGAATAAGGATCGGCTAACTCCGTGCCAGCAGCCGCGGTAATACGGAGGATCCGAGCGTTATCCGGATTTATTGGGTTTAAAGGGCGCGTAGATGGATGTTTAAGTCAGTTGTGAAAGTTTGCGGCTCAACCGTAAAATTGCAGTTGATACTGGAGATCTTGAGTGCAGTTGAGGCAGGCGGAATTCGTGGTGTAGCGGTGAAATGCTTAGATATCACGAAGAACTCCGATTGCGAAGGCAGCCTGCTAAGCTGCAACTGACATTGAGGCTCGAAAGTGTGGGTATCAAACAGGATTAGATACCCT
+
FFGGF,CFGGGGF<FGFGGF8EFFGGGGGGGGGGGGGGDFGF,EFG7FFCGAFFCFGGDGGGG?CFG8EEFEEE?FGFGGGGGF,F,EDF,CBAFF9FGFCCFFEGGGGGGGGGE:FFFGGGCFFAFGF?FF9?EFECCFFEE=C7=DD?FGGFGGCEGGGGGCFBFF:@3BFF*<CE@F,>FFG7*>C@FFG2F99C??(E*>?0F<:;C2FCG#::<>5>8/CF7=6><F<CEAA>FGGFCF6<DF>9CG0B@3;B=F>>F5<<:CFFFD9F=FECFC8F<FC,<CE,F85F@,8CFE@GGGGG@FB@>4+8C@><7DDE@85CCFEGF?:9,GGGGFECBEGFEGGFGFECEF@CFECCGFGFGGGCGFB<F<@,F8GFDFC,EFEFCC9GGGGGGFDEFE9GEC;FECFCGGEEEFGGGGGFEEEB-CC<CC
@sF 337
TGGGGAATATTGCACAATGGGCGCAAGCCTGGTGCAGCCATGCCGCGTGTGTGAAGAAGGCCTTCGGGTTGTAAAGCACTTTCAGCGGGGAGGAAGGCGTTAAGGTTAATAACCTTGGCGATTGACGTTACCCGCAGAAGAAGCACCGGCTAACTCCGTGCCAGCAGCCGCGGTAATACGGAGGGGGCAAGCGTGCATCGGAATTACTGGGCGTAAAGCGCACGCAGGCGGTCTGTCAAGTCGGATGTGAAATCCCCGGGCTTAACTTGGGAACTGCAGTCGAAACTGGCAGGCTAGAGTCTTGTAGAGGGGGGTAGAATTCCAGGTGTAGCGGTGAAATGCGTAGAGATCTGGAGGAATACCGGTGGCGAAGGCGGCCCCCTGGACAAAGACTGACGCTCAGGTGCGAAAGCGTGGGGAGCAAACAGGATTAGATACCCT
+
FGCFGGGGGGGGGGGFFGDF8FGGEGGGGEGC,6CEFGGGDFGGGGGCGF@EFGGGFCFGFG8E=FGGEGGCFCF?CFGGGC<<FFCFGGEGGGGGGGGGGGGFFDFEFCGGG<FGEGCBFC7+>9FFDECACFGECGGD><F8FGFDCC*<?FGGGG:FEC<FCFGGGFEGGEDFCCCE7CCCE*2::8CGCE**A02*995C65+E?AFGG52?87<>08><:@<91C;8?;+72/1=2CFFC?GCFF4CF:C=2FEEFD=F.7CDGFCCF@C8@3+>8,,8CCGFDGGGFCDBF>D=,,GFFDF>EGGGFE,<D8>6E@,4FGCGGFGEFGGFE@F:E><,8E8GFGEE@E,9FCFF@FCE:GGEGGCCGGGEF7C@GFGFGEGGFFCFGGGGGFGGGFFEEGDGGGGGFFFCFGGGGGGGEGGGGGGGFGGGCCCCC
@sF 34286
TGGGGAATATTGCACAATGGGGGAAACCCTGATGCAGCGACGCCGCGTGAGCGATGAAGTATTTCGGTATGTAAAGCTCTATCAGCAGGGAAGAAAATGACGGTACCTGACTAAGAAGCCCCGGCTAACTACGTGCAAGCAGCCGCGGTAATACGTAGGGGGCAAGCGTTATCCGGATTTACTGGGTGTAAAGGGAGCGTAGACGGCATGGCAAGCCAGATGTGAAAGCCCGGGGCTCAACCCCGGGACGGCATTTGGAACTGTCAGGCTAGAGTGTCGGGGAGGAAAGTGGAATTCCTAGTGTAGCGGTGATATGCGGAGATATTAGGAGGAAAACCAGTGGCGAAGGCGGCTTTCTGGACGATGACTGACGTTGAGGCTCGAAAGCGTGGGGAGCAAGCAGGATTAGATACCCT
+
FGFGEFFGGFGGGGGFGGC<ECFGGGFCFGFEGFD9<EGGGCGGGGGGGGEFGGGGFFG-C9<FGFFFD7FFFFGFF?DFFAEGGFGGB+DFEGGG,EFGGCFCFGFFG?EFGGGGGG8,>FGDFEGGGGGFEGGG+>FCDFDFC:@F<F7;@CGFDFFDE*<C:CEF*<FCEDEFGGCCF9C:FGCFFFFFGGGFGG>GGGE9?ECGDGFGG;GFG?04<A,7A:<FFFD&FCG,D/>9E>B8E*EE()><>>/EEF8CG?EG:,<8-%FB2C)C@C:F0<9GGF<,9,4>4,9,,9,CFA>=8=4,A,F<7FEECECFF@,5FCCF?,FEC,,6,<B,7GGGF@,GF:GACGGFCGDFDFFFGF;,@@CCC?,C<GGGCFB6,,GGGGEDDECFAE<F9GFFGGFEGGGCCCCC
@sF 46759
TGAGGAATATTGGTCAATGGACGAGAGTCTGAACCAGCCAAGTAGCGTGCAGGATGACGGCCCTATGGGTTGTAAACTGCTTTTATAAGGGAATAAAGTGAGTCTCGTGAGACTTTTTGCATGTACCTTATGAATAAGGACCGGCTAATTCCGTGCCAGCAGCCGCGGTAATACGGAAGGTCCGGGCGTTATCCGGATTTATTGGGTTTAAAGGGAGCGTAGGCCGGAGATTAAGCGTGTTGTGAAATGTAGATGCTCAACATCTGCACTGCAACGCGAGCTGGTTTCCTTGAGTACGCACAAAGTGGGCGGAATTCGTGGTGCAGCGGTGAAATGCTTAGATATCACGAAGAACTCCGATTGCGAAGGCAGCTCACTGGAGCGCAACTGACGCTGAAGCTCGAAAGTGCGGGTATCGAACAGGATTAGATACCCT
+
FGGGGGGGGGGFGGGGGGGGGGGGGGGGGGGGGGGGGGGFFGGFGGGGGGGGGGGGGGFGGGGGGGGGGGGEGGGGGGGGGGGGGGGGGGGFGFGGGGGGGGGGGGGGGGGGGGGGGGGGGGFGGGGGGGGGGGGFEGGGGGEGEGGGGGGGGGEGGGGGGGGGGGGGGGGF,@FGGGEGGGGGGGGGGGDGGGGD=EF;GG>CFFFFE84FFGGFG>GDDCEGFGGGGGGGGGGFGFFEFGGGGGGGGEC?EF<FGGGFDGFGGGGGGFGGGGGGFGEGGFGGGGFDB8EF?+CFDGGF@,9GFEEGGFFECGE8GGGFFFB@)EGGGFFE<GCGFE9GGGGDGGGGGFFFFGGGGGGGGGGFGGGGGGGGGGGFGGGGGGGGGFECGFBGGFGGGFF@GGGDFFFGGDGGGGGGGGGFGGGGGGGGGGGCCCCC
@sF 28971
TGAGGAATATTGGTCAATGGACGAGAGTCTGAACCAGCCAAGTAGCGTGCAGGATGACGGCCCTATGGGTTGTAAACTGCTTTTATAAGGGAATAAAGTGAGAGTCGTGACTCTTTTTGCATGTACCTTATGAATAAGGACCGGCTAATTCCGTGCTAGCAGCCGCGGTAATACGGAAGGTCCGGGCGTTATCCGGATTTATTGGGTTTAAAGGGAGCGTAGGCCGGAGATTAAGCGTGTTGTGAAATGTAGACGCTCAACGTCTGCACTGCAGCGCGAACTGGTTTCCTTGAGTACGCACAAAGTGGGCGGAATTCGTGGTGTAGCGGTGAAATGCTTAGATATCACGAATAACTCCGATTGCGAAGGCAGCCCACTGGAGCGCAACTGACGCTGAAGCTCGAAAGTGCGGGTATCGAACAGGATTAGATACCCT
+
FFGGGGGGGGGDGGGGGGFCFGGGEGGGGGGGGGGGGGGGFGGGFGGGGGGG@FGGGGGGGGEFGGGGGGGGGGGGGGGGGGGGGGGGGGGGDEFDFCGGGGGF@FEFGGGFGCFGGGGGGGGGGGGGGGGGGGGCGGGGGGGGGFFDGFFFGGG=FGGGGGGG>CFEGGGGGGGGGGG>:>FFGG>FGGG7=?FE?/CFFCC<CC<+FGFCCFGFEEGB@FDGFGG>GFGGFCF<FCFEGGFGGFE=FGGGGGGFGGGGGGGFGFFFGFE3<@*F=ECFGGGGGB8GGGFGF:EEEFGECFFGGGGFC8FAEE>+GGGFGFC8AGGGCFFCEEEFGFA;C@,AFGFFF<?FGFCEGGGF:GEFFGGGFCGGFFGGFFGDGGGGCGGGGGGGGGGGGGGFCGGGGGGGGFGGGGGGGGGFGGGGGGGGGGGCCCCC
@sF 37874
TGAGGAATATTGGTCAATGGGCGCGAGCCTGAACCAGCCAAGTAGCGTGCAGGATGACGGCCCTATGGGTTGTAAACTGCTTTTGTGCGGGGATAACACCCTCCACGTGTGGAGGTCTGCAGGTACCGCACGAATAAGGACCGGCTAATTCCGTGCCAGCAGCCGCGGTAATACGGAAGGTCCAGGCGTTATCCGGATTTATTGGGTTTAAAGGGAGCGCAGGCCGCCGGGCAAGCGTGTTGTGAAATGCAGTCGCTCAACGTCTGCACTGCAGCGCGAACTGCCCAGGTTGGGTGCGCGCAACGTTGGCGGAATTCGCCGTGTAGCGGTGAAATGCTTAGATATGGCGAAGAACTCCGATTGCGAAGGCAGCTGACGGGTGCGTAACTGACGCTCATGCTCGAAAGTGCGGGTATCGAACAGGAGTAGATACCCT
+
EGGGGGGGGGGGGGGGGGGGGGGGCFGCEDGGGGFFFGGFGGGFFFGGGGGGFGGGGGCGFGGEGGFGGAFG?@FF<FFFGGEFGFCFGGGGCCGGGE<C>DFCCFGGDGGGGFGGGGGGGFBFFGFGGDGG7FGG,@A>C7@FDCGFFEGGF,>BFGGFGGGGEGGGG7*<?BGC<F*<2::<B<@CEGGFDCEC=*;FFF?FF>?8E<<+::A58>EGF>EG#EGGDECG1AFFGGGGD%%GGGC9ACFD++;C>ACFC=2,;AC,,@F7?C>G9E=E;@F6>@:8+@>5*EEC7C+>8,=CD33=848DF@GEGC=CGFB@5GEFFFEF<CGGE<FFFDGGGCEDFEEF<FF::EGGGCEBF99AC,GGGCC@C7EGGFCGFCC@@C@BF8E<GGFFFGGGGGGGCGFFGGGGGF9FFFFB,,F@9DFCCCAC
@sF 342
TGAGGAATATTGGTCAATGGGCGAGAGCCTGAACCAGCCAAGTAGCGTGAAGGATGACTGCCCTATGGGTTGTAAACTTCTTTTATAAAGGAATAGAGTCGGGTATGCATACCCGTTTGCATGTACTTTATGAATAAGGATCGGCTAACTCCGTGCCAGCAGCCGCGGTAATACGGAGGATCCGAGCGTTATCCTGATTTATTGGGTTTAAAGGGAGGGTAGATGGATGGTTAAGTCAGTTGTGAAAGTTTGCGGCTCAACCGTAAAATTGCAGGTGATACTGGATATCTTGAGTGCAGTTGAGGCAGGCGGAATTCGTGGTGTAGCGGTGAGATACTTAGATATCACGAAGAACTCCGATTGCGAAGGCAGCCTGCTAAGCTGCAACTGACATTGAGGCTCGAAAGTGTGGGTATCAAACAGGATTAGATACCCT
+
EFGGGGGGGFGGGGGGGGGFGGGGGGGGGGGGGGGGGGGGGGGGAFGGGEGGG?EGGGDFFGGGGGGGGGG@FGGGGFGGGGGGGGFFGCGGGGECFGGF7EFFGFGGFC??FGGGGGGGGGGFA,?FFFGAFGGGGFGF9E:?EGEFG9DFGGGGGGB<FDFGEGGDCEGFDA8<@FCFGGD7:BEGCFC8B9#A:EGGCGGFG8GEGGCC+FGFG#4=?5++;A86;2@.<=@:<7<FGGFGD?CFGGGGGEEFEGB7CEGGF;FEFGB<F<+FD==6=DAC,A?F=ECFFFFGFAGGFEFFGGGE@GGGGGGGGFDC?,GCAGGFEAF;F<GGGFCGGFGFFFGGGFAGGGGGGGGGGFFFGGFGFFGDGFEF9FA=CGGGGGEGGGGGGGGGGGGGGGGGFGGGGGGGGGGGGFFFGFFGCGGGGGGCCC<C
@sF 26345
TGAGGAATATTGGTCAATGGGCGGAAGCCTGAACCAGCCAAGTAGCGTGCAGGACGACGGCCCTATGGGTTGTAAACTGCTTTTATGCGGGGATAAAGTGGGCCACGCGTGGCCTTTTGCAGGTACCGCATGAATAAGGACCGGCTAATTCCGTGCCAGCAGCCGCGGTAATACGGAAGGTCCGGGCGTTATCCGGATTTATTGGGTTTAAAGGGAGCGCAGGCCGCCGGGCAAGCGTGTTGTGAAATGCAGTCGCTCAACGTCTGCACTGCAGCGCGAACTGCCCAGCTTGAGTGCGCGCAACGTTGGCGGAATTCGCCGTGTAGCGGTGAAATGCTTAGATATGGCGAAGAACTCCGAGTGCGAAGGCAGCTGACGGGTGCGTAACTGACGCTCATGCTCGAAAGTGCGGGTATCGAACAGGATTAGATACCCT
+
EGGGGGGGGGGGGGGGGGGGGGGGGGGGGGGGGGGGGGFGGGGGGGGGGGGGGGGGGGGGGGGFGGGGGGGGGGGGGGGGGGGGGGGGGGGEEC:FEAFFFGGGDFGGGGGGGGCGGGGGGGGGGGGGGGGGGG;DGGFCFEGGGGGGFFGFGGGGGGGGGGGGC5=FGGDGGGGGEGGDFFGEEEGEGGG>C+;EEGEFFG7GGG@<AC7@GGGFG:?D;EEG>EG)EGGC<;E?CCC9FGFEFGFFCC:><<?C#F>=EGF9CGGFFFC*CBCCCC5:GGFGGGGGCCC@*>6@=:C7BFDCGEDGGEC,CC7GFBC:B,EE>C@EFEFEF?FFFGFGGGGFFGGFFFAGFGGGGFF7+GGGGGGGGEEFGGEGGGEGGGGGGGGGEGGGGGFECGGGGFGGGFGEGFECCCGGGGGFGFGFGGGFGEGCCCCC
@sF 23022
TGAGGAATATTGGTCAATGGGCGAGAGCCTGAACCAGCCAAGTAGCGTGCAGGATGACGGCCCTATGGGTTGTAAACTGCTTTTATAAGGGAATAAAGTGAGTCTCGTGAGACTTTTTGCATGTACCTTATGAATAAGGACCGGCTAAGTCCGTGCCAGCAGCCGCGGTAATACGGAAGGTCCGGGCGTTATCCGGATTTATTGGGTTGAAAGGGAGCGTAGGCCGGAGATTAAGCGTGTTGTGAAATGTAGTGGCTCAACCTCTGCACTGCAGCGCGAACTGGTCTTCTTGAGTACGCACAACGTGGGCGGAATTCGTGGTGTAGCGGTGAAATGCTTAGATATCACGAAGAACTCCGATTGCGAAGGCAGCTCACGGGAGCGCAACTGACGCTGAAGCTCGAAAGTGCGGGTATCGAACAGGATTAGATACCCT
+
EGGGGGGGGGGGGGGGGGGFGGGGGGGGGGGGGGGGGGGFGGGGGGG:CGGGGGGGGFEFGFGGFFGGGGEGGGGFGGGGGGGGGGGGGGFFGGEEGGGGGFFGGGGGGGGGGGGGGGDGCGGGGGGGGGGGGGCGGGGGGGGGGGGGFAFGEFGGGFGFGGFGGGGGGGGGGFFGGGGGGGGGGGGD;GGGGG:CG5B?FE,CFGCC&EFG1?7;C3CAB:CGGGGGEGGF=7A?:>GFFG=;C?FDFGFCA@FFGFGFFF=5EDC<63>+<FCF>DD=@FGG.,D:,8,EFGEEGGEC@B+FFGFCEE=,DGGGEFDCF<GE9GFFF?55?FFFC<,DFFF=9,,=GE<F=:GGCGGF@F@?FFFGFGFGGGFF@9+EF:CGFFEGGGEGGGGEGEF@DGGFF@GGFFGGGGFGFFEEA<FFC,GGGGGCCCCC
@sF 44626
TGAGGAATATTGGTCAATGGGCGAGAGCCTGAACCAGCCAAGTCGCGTGAAGGATGAAGGATCTATGGTTTGTAAACTTCTTTTATATGGGAATAAAGTGAGGAACGTGTTCCTTTTTGTATGTACCATATGAATAAGCATCGGCTAACTCCGTGCCAGCAGCCGCGGTAGTACGGAGGATGCGAGCGTTATCCGGATTTATTGGGTTTAAAGGGTGCGTAGGTGGTTAATTAAGTCAGCGGTGAAAGTTTGTGGCTCAACCATAAAATTGCCGTTGAAACTGGTTGAATTGAGTATATTTGAGGTAGGCGGAATGCGTGGTGTAGCGGTGAAATGCATAGATATCACGCAGAACTCCGATTGCGAAGGCAGCTTACTAAACTATAACTGGCACTGAAGCACGAAAGCGTGGGGATCAAACAGGATTAGATACCCT
+
GGGGGFFFFGGGGGGGGGGDFGGGGGGGGDGGGGGGGGGGGGGGGGE:BFGGGGGGGFFFGFGGGGGGGGGGGGECGGGGGGGGGGGGGGGGGFCFGGGGGGGGGGGGGGGGGGGGGGGGFGGGGGGFGGGGGGGGGGGGGGGGGGGGGGGGGGGGGGGGGGGGGGGG:EGDFAECFGCG>GFEEGGGGGEGGGDCC7F=FG+GFGGEF8BFFDGFGFGFDFGGG&EDGGFGFGGA<DGCEGE>DCDGGFCGGGGFFEFCCFGCED9GFDGEFEC7,@<A1EGGF<?5,EGF99FEGGGGGGFF8=+GGGGGGEEEGFFEDFEB5FF9?AGFFCGFGFECGGFFFDGGGGGGGGF@@GGGFC7FEGFGGFGGGGGGGGGFFFGGGGFGGGGFEDGGGGGGGEGGFGGGGGGGFAGGFFEGGGGGGGGCGGGCCCCC
@sF 346
TGGGGAATATTGCACAATGGGCGCAAGCCTGATGCAGCCATGCCGCGTGTGTGAAGAAGGCCTTCGGGTTGTAAAGCACTTTCAGCGGGGAGGAAGGCGATAAGGTTAATAACCTTGTCGATTGACGTTACCCGCAGAAGAAGCACCGGCTAACTCCGTGCCAGCAGCCGCGGTAATACGGAGGGTGCAAGCGGTAATCGGAATTACTGGGCGTAAAGCGCACGCAGGCGGTCTGTCAAGTCGGATGTGAAATCCCCGGGCTCAACCTGGGAACTGCATTCGAAACTGGCAGGCTAGAGTCTTGTAGAGGGGGGTAGAATTCCAGGTGTAGCGGTGAAATGCGTAGAGATCTGGAGGAATACCGGTGGCGAAGGCGGCCCCCTGGACAAAGACTGACGCTCAGGTGCGAAAGCGTGGGGAGCAAACAGGATTAGATACCCT
+
GFGGGGGGGGGFGGGGGGDFGGGGGGGGGGGGGGGGGGGFFGGGGGGBFEGGGGGGGGGGGGGGGGCFGGGGGGGGGGGGGGGGGGGGGGFGGGFGGFFGGGGG9EFGGGGGGGGGFGGGGGFFGGGGGFEFGGGGDGGGCFDGGGFFGGG@FFFGGGFCEGGGGGFFGGD5<B8C<CFGGGEGG8CDCFGGG*;?EGEEG+8C5CGFGGG:G&C@GA756FEDB<C>5CFC:;>:CFF?FFBCBDGFECFEEGFGECFGG;#GFGGFGGCE@/FF?CF>CB@:G?GFB8DFGCFFGFF@=GGFAD>CGFDFFFB5,,FE8FFGGGFEC5GGGFDDC+7:GFE9FE8GDGGGFGFFFFFCGDFEDGGGEFGGGGGEGGGGGGGGGGGGGGGGGGGGGGGFGFGFEGGGGGEGGGGGFEGFGGFGFAGFFGGFGGGGCCCCC
@sF 347
TGGGGAATATTGCACAATGGGCGAAAGCCTGATGCAGCGACGCCGCGTGGGCGAAGAAGTATTTCGGTATGTAAAGCTCTATCAGCAGGGAAGATAATGACGGTACCTGACTAAGAAGCCCCGGCTAAATACGTGCCAGCAGCCGCGGTAATACGTATGGTGCAAGCGTTATCCGGATTTACTGGGTGTTAAGGGAGCGCAGGCGGGGCGGCAAGTCTGATGTGAAAGCCCGGGGCTCAACCCCGGTACTGCATTGGAAGCTGTCGTACTAGAGTGTCGGAGGGGTAAGCGGAATGCCTAGTGTAGCGGTGAAATGCGTAGATATTAGGAGGAACACCAGTGGCGAAGGCGGCTTACTGGACGATAACTGACGCTGAGGCTCGAAAGCGTGGGGAGCAAACAGGATTAGATACCCT
+
FGGGG7FFGFGGGGGGGGGGGGGGGGGGGGGGGCFGGGGGGFEGGFF+CCC<FECFGGG?EFGGFGDFCGGGGGGGGGFGGFFEFFG?FEFEBFGGGGGFGGGCFCGECGGFF<DGFFB,+BBCFC+<DFGG7,3++,@+D:@,B@CCF*>,FCBD<,?<BFEGF?CF4<FCGG7CFFDG9;<F:F7F:*5+3:+47*:C7/:8=?#/1>2585&/6-F48,.<=1;F<==8D,?D8E:@@+::99@=F=>;9C9FD=2+=+FBBD?F=?,D8C=F6ECC=+8<GC?:GFFE9@9,,9=?,F@4):=9EEC,::F6=CFD?=?9CGDEEE,E7DFFGGFCCGGEFCFGGEFGGFGGGEGGEGGGGGGGGGGGFGFFFGGGFGEF@CGGGFGGGGGGGFGGGGGGGFGGGGFBCCCC
@sF 37709
TGAGGAATATTGGTCAATGGACGAGAGTCTGAACCAGCCAAGTAGCGTGAAGGATGAAGGTCCTACGGATTGTACACTTCTTTTATAAGGGAATAAACCCTCCCACGTGTGGGAGCTTGTATGTACCTTATGAATAAGCATCGGCTAACTCCGTGCCAGAAGCCGCGGTAATACGGAGGATGCGAGCGTTATCGGATTTATTGGGTTTAAAGGGAGCGCAGACGGGTCGTGAAGTCAGCTGTGAAAGTTTGGGGCTCAACCTTAAAATTGCAGTTGATACTGGCGTCCTTGAGTGCGGTTGAGGTGTGCGGAATTCGTGGTGTAGCGGTGAAATGCTTAGATATCACGAAGAACTCCGATTGCGAAGGCAGCACACTAATCCGTAACTGACGTTCATGCTCGAAAGTGTGGGTATCAAACAGGATTAGATACCCT
+
,CFGGFGDFG9FGGGGFFE8FGGDGGGGFFGGGGGGGGGFFFGGGGCCGGCCF<EFGFGEFEG,EEFEEFDFF<6<,CAEGGGG9EFGGA<FGGFEFG8BED@CFGG+<=DEGGGGDFGGGC9@FGGGGGGGFFEFFGC<CECCFGEGGGGCBFGGGGF,A8DFE8>FGGGGFFGD<@FFGGC@F7CG:75;;EF@CEFFG,,CF*<<C@C:,=@<*7*:%BFG;5*,:;#FFF<5AE:;GA@:,D<<7;@'6/8D84>AF8FFAEGGGFA9BECC48=<CC+':FCDFEE9FDGGGFDFF8EFGGFC@9,88GDDFGGECEC=CF9A?FFFFEFFEC,9GGFF,FF,GGFE@DGF@E,@EGGGFGFEE9F9FGGFF7:CGGGGGFGGFFGGGGGGCF<<FE@,GGGFD@EGGFDADEECEGGFGFFGGGCC@BC
@sF 31468
TGAGGAATATTGGTCAATGGGCGAGAGCCTGAACCAGCCAAGTAGCGTGAAGGATGACTGCCCTATGGGTTGTAAACTTCTTTTATAAAGGAATAAAGTCGGGTATGCATACCCGTTTGCATGTACTTTATGAATAAGGATCGGCTAACTCCGTGCCAGCAGCCGCGGTAATACGGAGGATCCGAGCGTTATCCGGATTTATTGGGTTTAAAGGGCGCGTAGATGGATGTTTAAGGCAGTTGTGAAAGTTTGCGGCTCAGCCGTAAAATTGCAGTGGATACTGGATGTCGTGAGTGCAGTTGAGGCAGGCGGAATTCGTGGTGTAGCGGTGAAATGCTTAGAGATCACGAAGAACTCCGATTGCGAAGGCATCCTGCTAAGCTGCAACTGACATTGAGGCTCGAAAGTGTGGGTATCAAACAGGATTAGATACCCT
+
@FCEFFGGGGFGGGGGGGFFGFGEGGGGEFGGFGFGFGGCCF@FFFGEGEGGGCF8FF9FFFGGGGFCFGEC@FBDGGGGFGGGGF9FFFGFEF9EEGGCFCGGFGGGGGFFEEFB,=+CE9EFADFCEEGGGGCCFFFACFEGGCF=FFDF@=<BBAFF,<FCF7CG>C+@B,@@FG7@F7>FEGCCFF@FGFEC**=F@C9CFGC:FCACFE7*==798<C392C;3A,CCF6#,<<<??FGE3<C>:10#2;>EF@7FFC9<EGFFD?FBB-##,D=0EB:@4+B=,DA+GGGFF<,@A,ACFCEGF>,9,+=8=?,D<GDBDCCGA<EDAAF;<<,A,,FGGGFFEFF8CFFEGFGEF@B,<9EC,C,CCFF99CGGGFCFF69GFFCCA8C,GGGFCCGEFGFGFFDF<FGFF9EDFFFFEEGGGGCCCCC
@sF 350
TGAGGAATATTGGTCAATGGACGAGAGTCTGAACCAGCCAAGTAGCGTGAAGGATGAAGGTCCTACGGATTGTAAACTTCTTTATAAGGGAATAAACCCTCCCACGTGTGGGAGCTTGTATGTACCTTATGAATAAGCATCGGCTAACTCCGTGCCAGCAGCCGCGGTAATACGGAGGATGCGAGCGTTATCCGGATTTATTGGGTTTAAAGGGAGCGCAGACGGGTCGTTAAGTCAGCTGTGAAAGTTTGGGGCTCAACCTTAAAATTGCAGTTGGTGCTGGCGTCCTTGAGTGCGGTTGAGGTGTGCGGAATTCGTGGTGTAGCGGTGAAATGCTTAGATATCACGAAGAACTCCGATTGCGAAGGCAGCACACTAATCCGTAACTGACGTTCATGCTCGAAAGTGTGGGTATCAAACAGGATTAGATACCCT
+
CFFGGFFGGGGGGGGGGGFFFGDGGGGGGFGGGGGGGGGGGGGGGGGEGGGGGGGGGGGFGGGGGGGGEGGGGGGGFGGGGGGGGGGGGGGEEFGGGDGGGGGFGGFGGGGGGGGGGGGGGFGGGGGGGGGGGGGGFGFFGFGGG+=FFFFFFGGGGGGGDFFGGCFFGGFCFC78>F>@FFGGGGEGG:FFEG;#F<C;CC<F87CC<C<EGG7==@:0;@CD<94ED=E;@BF9;CCCGFFC6CFGEEEFCG39FF>DGDGFDCFFGFBDFED9$FGDGFEEF?F@48,)CEF8@8FDF8@EGGGE??@9,+CB<7EFF>DAGGFB;EEAFEDCA<@EAFFFFCGGGFGFB:7DGGFC7GGGFCGFCGGGGFFCC,7CGGGGFGFEFFGGFEGGGGGGGFFCGGGGGFEFCGFGFCEGGGGEAGCEFFCCCCC
@sF 21580
TGAGGAATATTGGTCAATGGGCGAGAGCCTGAACCAGCCAAGTAGCGTGCAGGATGACGGCCCTATGGGTTGTAAACTGCTTTTATACGGGGATAAAGTGAGCCACGTGTGGCTTATTGCAGGTACCGTATGAATAAGGACCGGCTAATTCCGTGCCAGCAGCCGCGGTAATACGGAAGGTCCGGGCGTTATCCGGATTTATTGGGTTTAAAGGGAGCGTAGGCCGTCTGTTAAGCGTGTTGTGAAATGTCGGGGCACAACCTGGGCATTGCAGCGCGAACTGGCAGACTTGAGTGTACAGGAAGTAGGCGTGATTCGTCGTGTAGCGGTGAAATGCTTAGATATGACGAAGAACTCCGATTGCGAAGGCAGCCTGCTGTAGCGTAACTGACGCTGAAGCTCGAAAGCGTGGGTATCGAACAGGATTAGATACCCT
+
AFGGGGEEGFGGGGGGFFFCDCCFGCFGF8EFGFGGGGG@FF@FDFGGGGGGGGG@FCEGCFGFGDGGFGEFEFGGGGGGGGGGGGG9FGGGGGGFFFBCFGGGG,CBEAFFG8FEE<9<FFCFFBGG++8AAFFGACFGGFEGEG>EFFFGGGCGC97<DDCFCCGGGGGGGG>CFCG7FFFCC8G5:CEGGGGCGF<FG5,:FBCCA>C=EFE1E9CD?BG=?87=CCE?@3C?E5FEF>;4?5<FF>@=DEG+#C><DFFDDFEFDFE@7F;GF=>@8DDA9F?AEF<AFGGFEGACCACFFCFD=69,+@EB@F=:F@GEBBCAFGF9FGGGGGGGGGF@GFCEGFF<AEGFEGF@7F@B:,GGFEFGFGGGFGFGGGGGGGGFFFFEFCGF@@GFCGFCBGFFEGFGFDE@EECGGFGGGGGGGGFCC@@C
@sF 352
TGGGGAATATTGCACAATGGGCGCAAGCCTGATGCAGCCATGCCGCGTGTGTGAAGAAGGCCTTGGGGTTGTAAAGCACTTTCAGCGGGGAGGAAGGCGGTGAGGTTAATAACCTCATCGATTGACGTTACCCGCAGAAGAAGCACCGGCTAACTCCGTGCCAGCAGCCGCGGTAATACGGAGGGTGCAAGCGTTAATCGGAATTACTGGGCGTAAAGCGCACGCAGGCGGTCTGTCAAGGCGGATGCGAAATCCCCGGGCTTAACTTGGGAACTGCATTCGAAACTGGCAGGTTAGAGTCTTGTAGAGGGGGGTAGAATTCCAGGGGTAGCGGTGAAATGCGTAGGGATCTGGAGGAATACCGGTGGCGAAGGCGGCCCCCTGGACAAAGACTGACGCTCAGGTGCGAAAGCGTGGGGAGCAAACAGGATTAGATACCCT
+
DFFGGGGFGGGGGGGGGGGGFGGGGGGGGGGGGGGEGGGGFGGGGGGFEEGFGGGGGGGGGGCFFCFECEGCFGFFGGGFFCEFGFGGGGGGGGEGGGGGGGGGGFGGGGGGGGGGGGFGGGGGDFGGGGGFFGGGGGGGGGGGCF@CEGEEGGGFGGGGGGGGGGGGGGG/<:CEFGCFECGEC8:5@@:CE8C8FCAEC:CGGGFGGGGGG8C5C<<76>>DEFDDGCE>EC?AEB,<,42:CEFFD;;E4CF>C9CDCGC>BCF?EGGFF@EG?EFFAG?=5?EFF7CFD,D<F9:13,9CGCFGGE?GDFD8,8D@8DDCFA,@+)C64C@C,=7CBEB5+D8B99FFGE,@EEGGF7CGC>GFFDCFGGGGGGCGE<GGGGFFGGGGGGEEGGGGFDGGEGGGFC@@CGGGGFF9GGGGGGGGGGGDGGGFACCB@
@sF 353
TGAGGAATATTGGTCAATGGGCGAGAGCCTGAACCAGCCAAGTAGCGTGCAGGATGACGGCCCTATGGGTTGTAAACTGCTTTTATAAGGGAATAAAGTGGGTCACGTGTGACTTTTTGCATGTACCTTATGCATAAGGACCGGCTAATTCCGTGCCAGCAGCCGCGGTAATACGGAAGGTCCGGGCGTAATCCGGATTTATTGGTTTTAAAGGGAGCGTAGGCCGGAGATTAAGCGTGTTGTGAAATGTAGAGGCTCAACCTCTGCACTGCAGCGGGAACTGGTCTTCTTGAGTACGCACAACGTGGGCGGAATTCGTGGTGTAGCGGTGAAATGCTTAGATATCACGAAGAACTCCGATTGCGAAGGCGGCTCACGGGAGCGCGACTGACGCTGAAGCTCGAAAGTGCGGGTATCGAACAGGATTAGATACCCT
+
DECFGFEFEGGFGEGGEGGGDGGGGGGGGGGGGGFFGGGFGGCFFGGGGGGGGGGGFFGGGFEGFCFF8CCFFFFFGGGDCGGGGGFGGGGF,AFF?:FEF<=FFGCFF<<AECFGGEFGCGGCCGF9ECFA,FFGFEGC<+@:C7C,C,F,,7+:7,@CFCFFC@@EF::D9>8>FFEE72<FEGEGG*;*?FCEEE@ECFG<F#=<C57C?FGF89C>:<>C?@@2>/A<61<)=6=8?F@FCB==FF2D:AECD<@<@DA7GGFECF@5E<>7,@;5+GGFFGFC=@<F5@138,>B,GFGFC>+C=GFD@@E>B+BFE6+8F>@E@F=FEGFF9GDE;,A,CCCF9GGGCEFEGGFGGGFGGEEFC<FEFGGGGEEGFBF>FFF>GGGGGGGGGGFGGGGGGGGEGGGEGFFGGGFGGGGGGGGFCGCCCCC
@sF 354
TGGGGAATATTGCACAATGGGCGCAAGCCTGATGCAGCCATGCCGCGTGTGTGAAGAAGGCCTTGGGGTTGTAAAGCACTTTCAGCGGGGAGGAAGGCGGTGAGGTTAATAACCTCATCGATTGACGTTACCCGCAGAAGAAGCACCGGCTAACTCCGTGCCAGCAGCCGCGGTAATACGGAGGGTGCAAGCGTTACTCGGAATTACTGGGCGTACAGCGCACGCAGGCGGTCTGTCAAGTCGGAGGCGAAAGCCCCGGGCTTAACTTGGGAACTGCATTCGAAACTGGCAGGGTAGAGTCTTGTAGAGGGGGGTAGAATTCCAGGTGTAGCGGTGAAATGCGTAGGGAGCTGGAGGAATACCGGTGGCGAAGGCGGCCCCCTGGACAAAGACTGACGCTCAGGTGCGAAAGCGTGGGGAGCAAACAGGATTAGATACCCT
+
EGGGGGGGGGGFGGGGGGGGGGDGGGGGGFGGGGGGGGGGGFGGGGGGGGGFGGGGGGGGGGGGGGFGGEGGGGGCFGGFFGGGGGGGGGDGGCFEEDEGGGGGGFDFGGFGGGGC8FGGGFGGGGGFGFGGGGGGGGGFFGGGGGGGGGGGGGGGGGG@FGGGGGGGGGGGEGGGGGGGGGGGG>:E6,9@E8CC/+<EDGGGGFGFCFC:::>);:EE>>C5>?C@EGG*CBC)7FA6<:>CG#/5CF7/#<8EBFCGE5AG?C,FGFC@:;%FBFCCAG8FG;:@8,ED:,C,3*,,,DFFF@CB>@+<:,,5;?CE==C@GFF>6)F@>;EE@=CFGGFFFE?F9<E@GGFEE,GFE@>ACCCCFFGFGGF@GDDCAGGFFDF<FDGGGGGGGGFFGGEGGGEGFFFGGGFGGFFDGGGGGGGGGGFAFFF8CCCCC
@sF 355
TGAGGAATATTGGCCAATGGGCGAGAGCCTGAACCAGCCAAGTAGCGTGCAGGATGACGGCCCTATGGGTTGTAAACTGCTTTTATAAGGGAATAAAGTGAGTCTCGTGAGGCTTTTTGCATGTACCTTATGAATAAGGACCAGCTAATTCCGTGCCAGCAGCCGCGGTAATACGGAAGGTCCGGGCGTTATCCGGGTTTATTGGGTTTAAAGGGAGCGTAGGCCGGAGATTAAGCGTGTTGTGAAATGTAGATGCTCAACGTCTGCACTGCAGCGCGAACTGGTTTCCGTGAGTACGCACAAAGTGGGCGGAATTCGGGGTGGAGCGGTGAAGTGCTTAGATAGCACGAAGAACTCCGATTGCGAAGGCAGCTCACTGGAGCGCAACTGACGCTGAAGCTCGAAAGTGCGGGTATCGAACAGGATTAGATACCCG
+
<EFGGF8FEFGFGGGGGGGGGGGGGGGGGGGGGGGFEF,EFGCFFGGFECCFGFGECFGFEEGEEFFGGGGGCFFGGGGFEFEFGDGGGGEFBFFFFGF?FFGGGGGGGGGGGGGGGGGGGGGGGFGGGGGAFGGGGGGCEFFD,@EAFFAGFGGGGGG73:FG+=>+8CEAAFGGEEEEGCC<FGDFFECCEC1**18=6CA,<B:C7FF;+>*)=(CB?0C5B=2DDC790<E@C5F>0$+=<#@=?7>07>@4?C@00FFAFC@,<C@0-+CC>C9=0@B,+38+,@FFDECFC98<D8,,@ECFDGFFF@+8EDEF4,8+ACCBC9:4<FC>4EC,4,<,,<8C5,EFEB+@,FF?:,ED:@,EB:E@DA@C,CFC>GFFDC<CB@EGFGFFCFCCD7A@C7EDGGGGGGEGGGFEFEGFFEGGFFFCCCC<
@sF 35966
TGGGGAATATTGCACAATGGGGGAAACCCTGATGCAGCGACGCCGCGTGAAGGCTGAAGTATTTCGGTATGTAAACTTCTATCAGCAGGGAAGAAAATGACGGTACCTGACTAAGAAGCCCCGGCTAACTAAGTGCCCGCAGCCGCGGTAATACGTAGGGGGCAAGCGGTATCCGGATTTACTGGGTGTAAAGGGAGCGTAGACGGCAGTGCAAGTCTGAAGTGAAAGCGCGGGGCGCAACCCCGGGACTGCTTTGGAAACTGGGCAGCTGGAGTGTCGGAGGGGCAAGCGGAATGCCTAGTGTAGCGGTGAAATGCGTAGATATTAGGAGGAACACCAGTGGCGAAGGCGGCTTGCTGGACGATGACCGACGTTGAGGCTCGAAAGCGTGGGGAGCAAACAGGATTAGATACCCT
+
GFD8:6@FFGFGGGGCCAA,B@FGGGGGGCFGGGGGGG7FCFGCGGGGGG=<C,BECFGFCFFAFGEB?FCFDFFFG9DEF9EFCFG8=FECC<?A=FGFGGBFFGCFD8FGGBFGG8FFFG7CF+=FEGG,8<,8=,+85@:FF:*>*5>@C,1,33*7<4*<4BFC*8<8<FC7EEFFGFF:?F<A8<?E@FG.AEEEE=CFFA>:?5ADEF*8@GE;>@CCFFG::#EBGEE@#><F6@CC@?DB3F<G0;A@@833FCF.<B@F,=,GFEEFC@FB+A,@GFGFE>C,>,9,,58C4,+C)GDGEBFCF?,E7DC,FEGGGGE:,,FC7EEC,B8GGGFBFCFEF@@7FDGGFFCA@@GFF@CDGFFCEGFDAGFEC,GGGGGGGGEFGGGGGFFGGGGFFAEGF<DCCCCC
@sF 43617
TGGGGAATATTGCACAATGGGGGAAACCCTGATGCAGCGACGCCGCGTGAGCGATGAAGTATTTCGGTATGTAAAGCTCTATCAGCAGGGAAGAAAATGACGGTACCTGACTAAGAAGCCCCGGCTAACTACGTGCCAGCAGCCGCGGTAATACGTAGGGGGCAAGCGTTATCCGGATTTACTGGGTGGAAAGGGAGCGTAGACGGCATGGCAAGCCAGATGTGAAAGCCCGGGGGTCAACCCCGGGACTGCATTTGGAACTGTCAGGCTAGAGGGTCGGAGAGGAGAGCGGAATGCCTAGTGTAGCGGTGAAAGGCGTAGATATTAGGAGGAACACCAGTGGCGAAGGCGGCTTTCTGGACGATGACTGACGTTGAGGCTCGAAAGCGTGGGGAGCAAACAGGATTAGATACCCT
+
F8FGGGDGGGGGGGGGGFFGEGGGGGGGGGGGGGCFGF+@FGCEEEEGEGCFEFDDFFF9E9EFG<EEF7AEEFGFGBEFGC,<B,CF@CFGCFEFCFGGGCFCGGGCF8,CFFGGGGGGD7CE7CCG8FGFGG7BFFFGFEFFCG*:*>8@B>:<?FDC<<FC*6<<<*<*,<3<F,=<99CECF<:#@<@@@?FEEGEGGGGEE*:C@CGG:<>FFA3<F<D7@FFG68ECF@#@C:<@:FCFB>3@C4;F@<CF?=@99CFCC@C-;F:FF#GECAFEA5A;+=+C8E@9E988AA<BA>@=GGFFDFE:E447C,FA>,A,@FFFDEB@FC<EEEFGGDGFB@FGEGGCGFGEGEEBEAFGDCFCCCCGFCEGGGGDDGGGCGGGGEGFF<FEEEEFGGGGGGFGFFCCBCC
@sF 358
TGGGGAATATTGCACAATGGGCGAAAGCCTGATGCAGCGACGCCGCGTGAGGGATGACGGCCTTCGGGTTGTAAACCTCTTTCAGCAGGGAAGAAGCTTTTGTGACGGTACCTGCAGAAGAAGCACCGGCCAACTACGTGCCAGCAGCCGCGGTAATACGTAGGGTGCGAGCGTTGTCCGGAATTATTGGGTGTAAGGGGCTCGTAGGCGGTTTGTCGCGTCGGAAGTGAAAACCCGGGGCTTAACTCTGTGCTGGCTTTCGATACTGGCAGACTAGAGGGATGCAGGGGAGAACGGAAGTCCTGGTGTAGCGGTGAAATGCGCAGATATCAGGAGGAACATCGGTGGCGAAGGCGGTTCTCTGGGCATTCCCTGACGCTGAGGAGCGAAAGTGTGGGGAGCGAACAGGATTAGATACCCT
+
BFGGGEGGGCFGGGGGGGGGFFFFGGGGGGFGGGGGGGGGGGGGGGGGGGGGGGGGFFFEGGGGGGGGFGGGFGFGGGGFFGFFGGGGGG@44AFGE<EFGGGFGFDEFGGGGGG8FFGGFGGFCFFGDGFGGGFFGGFGGGGGGGGGGGGGEFGGFFGGGGGGGGGFF@EEF78<FCGGG5EGG7+0CCF5EG@FFE?G:0FE@8EGCEE83E?::CFB1>E:;882:<73**#@/FDG7,,3@>9<33++,8BB*+B37GFF==,FGGF?C8DCF<GGFF?GFFFEFE8?A=EFAFCDGGGGFAGGGFF=CGGFFCGGEECE=GGGGFFGGGFDF?FB:@F?C:=CFF:CFEEEFGGFFC,@FCGGGGGGGGGGGGFGGGGF7GGGGGFEGGGECEEFE7GGFFGGGGFGGGGFCCCCC
@sF 36215
TGGGGGATATTGCACAATGGAGGAAACTCTGATGCAGCGACGCCGCGTGAGTGAAGAAGTATTTCGGTATGTAAAGCTCTATCAGCAGGGAAGATAATGACGGTACCTGACTAAGAAGCTCTGGCTAAATACGTGCCAGCAGCCGCGGTAATACGTATGGAGCAAGCGTTATCCGGATTTACTGGGTGTAAAGGGTGCGTAGGTGGCAGTGCAAGTCAGATGTGAAAGGCCGGGGCTCAACCCCGGAGCTGCATTTGAAACTGCAGAGCTAGAGTACAGGAGAGGCAGGCGGAATTCCTAGTGTAGCGGTGAAATGCGTAGATATTAGGAGGAACACCAGTGGCGAAGGCGGCCTGCTGGACTGTTACTGACACTGAGGCACGAAAGCGTGGGGAGCAAACAGGATTAGATACTCT
+
FGGGGGGDGGGGGGGGGGGGGGGGGGGGGFGGGCFGDGDEGGGGEGG@FGGGGGGGGGFGGDGGGGGGGGGGFGGFGGGGGGGGGGGGGGGGGGGGGGGGGGGGGGGGGGGGGGGGGGGFGGGFFFFG?FFGFFFGGGGGGGDFEGGG7FGFGDGFGFGGGGGGGCFFEGGGGGGGGGEGFGGGGGGG@CBFEDG<CEGFCFEGGG,:C:CCGGFB<=:FGFCE<CEFGGGGGGED8>EGEGCGGGDFGE<AFGGFGFGGGFFFF<FADFDFFG+AGGGGGF@F=?GGECEDECGGGGF9CFGEBFC:@9,@@:EEDEC,GFFFGGGGGGFFCC?GGFEGGGGGGECGGDGEFDGGGGGGGGGGFEECCEC,FFGGDGCFFCGFGGGGGGF8FFEFCFEFCCGFC,F9FGGCCCCC
@sF 39950
TGAGGAATATTGGTCAATGGGCGAGAGCCTGAACCAGCCAAGTAGCGTGAAGGATGAAGGTCCTACGGATTGTAAACTTCTTTTATAAGGGAATAAACCCTCCCACGTGTGGGAGCTTGTATGTACCTTATGAATAAGCATCGGCTAACTCCGTGCCAGCAGCCGCGGTAATACGGAGGATGCGAGCGTTATCCGGATTTATTGGGTTTAAAGGGAGCGCAGACGGGTCGTTAAGTCAGCTGTGAAAGTTTGGGGCTCAACCTTAAAATTGCAGTTGATACTGGCGTCCTTGAGGGCGGTTGAGGTGTGCGGAATTCGTGGTGTAGCGGTGAAATGCTTAGATATCACGAAGAACTCCGATTGCGAAGGCAGCACACTAATCCGTAACTGACGTTCATGCTCGAAAGTGTGGGTATCAAACAGGATTAGATACCCT
+
C@DGGEFFGFGGGGGGGGF8FGGGGGGGGGGGGGGGGGGGGGGGGGGFGGGGGGGGGGGGFGGGGGGCCEG=FCFGGGGGGGGGGGGGGGCFGGFFGGBFEGCEGGG7FGGGGCGDAFFGFGGGGGGGGGGGGGGGGFFFGFEGGGGGGFG8FGGGCGGGGGGGGDGEGGGGFGGGDFGGGGDGGCGGGC<FFG:76?C?GGGGFGCFCFGCCC2FGFGG>>CCEEGDGGG<GGGFFFGDEFFGFGGGF>GGGEGFGGFFFFFDFGGGFD=+BFDAFCFFFGGGGFEGFFGF?>+FCGGECAGGGCCCFEE,>@+GGFFGFEC85C,FDDAE9FFGFFGGFGGGFFFGGGGFEGEGF@FBBCBFFADGF<AEAGGGGGGECGGGGFFGGFGGGFFFECGFF7FFGGGGGFGGGGGGFGGFGGGGGFAAFFGCCCCC
@sF 35758
TGAGGAATATTGGTCAATGGACGCAAGTCTGAACCAGCCAAGTAGCGTGCAGGAAGACGGCCCTCTGGGTTGTAAACTGCTTTTATATGGGAATAAAGTGCACCACGTGTGTTGTTTTGTATGTACCATCAGAAAAAGGACCGGCTAATTCCGTGCCAGCAGCCGCGGTAATACGGAAGGTCCGGGCGTTATCCGGAGTTATTGGGTTTAAAGGGAGCGCAGGCGGGCGTTTAAGTCAGTTGTGAAATGCGGCGGCTCAACCGTCGAACTGCAGTTGGTACTGGGGGGCTTGAGTTCACACAGGGAGACTGGAATTCGTGGTGTAGCGGTGAAATGCTTAGATATCACGAAGAACTCCAATCGCGAAGGCAGGTATCCGGGGTGCAACTGACGCTGAGGCTCGAAAGTGCGGGTATCAAACAGGATTAGATACCCT
+
FFGGGGGGGGGGGECECED8CFG+@FE<FCGGGFGGFG-FGF;CEGGGGGGFFGDGGGEEGFFFDFFGCFDEFGGGGFEF9EFFG,,5CFGGGGGGGFCF?5,:4AFFE9+4,,BFFCFFFGGFGGG,5,,7CFFGGGGGGG+:BFE,?C9FGFGGC7@DF,<B++@FGGCFGG77BCCG7,,*>FECGD<8C=EB:1E<425CFE@FGG?>CCFFCA=8>;::4:&:#+@FCC<(<)=0BFFFC@?5.##:>83+$8CCEC+,+9;D@FF=DB,33,,,CFF@+++,,GGE=E=,EE@E@,,?B,C54AE>7EDE@+DAGGFC>GGFFFFA9<FFEC<@?,FA,,C,GFGFGFF=?B,+F@GGFADEFC,:,C6+@+FB4,EFCFFFCF;GGGEC<:C,GGGGFEF:B+FFGFF9E<9EBCGGGGGGGDFCCCAB
@sF 21958
TGAGGAATATTGGTCAATGGGCGAGAGCCTGAACCAGCCAAGTAGCGTGCAGGAAGACGGCCCTATGGGTTGTAAACTGCTTTTATAAGGGAATAAAGTGAGTCTCGTGAGACTTTTTGCATGTACCTTATGAATAAGGACCGGCTAATTCCGTGCCAGCAGCCGCGGTAATACGGAAGGTCCGGGCGTTATCCGGATTTATTGGGTTTAAAGGGAGCGTAGGCCGGAGATTAAGCGTGTTGTGAAATGTAGACGCTCAACGTCTGCACTGCAGCGCGAACTGGTTTCCTTGAGTACGCACAAAGTGGGCGGAATTCGTGGTGTAGCGGTGAAATGCTTAGGTATCACGAAGAACTCCGATTGCGAAGGCAGCTCACTGGAGCGCAACTGACGCTGAAGCCCGAAAGTGCGGGTATCGAACAGGATTAGATACCCT
+
GGFGGGGGGGGGGGGGGGGGGGGGGGGGGFGGGGGGGGFGFGFGGGGEGFGGFFG@?CFGGGGGGGGGGFEGGGGGGGGGGFEEGGGGAFGGGGGG9FGGGFFFGGGGGGGGGGGFGGGFGGEGGGGGGFF<AAGDB9FFFBCECCFFDFFFF:3CDFBFGG@GEC<CCBGGGGF?<F:CF@FGG@GGG=G<<FGG<DGG+ACFGGC<F?<,B@CFG9EC<>CGDGFGECGFF<9A*>EEGGFF@CG,D>8<=<@87C7FFFF@@C7FFCFEGECFEGFDGGFGGCFCCD9GFGEFGFEGGGFEFCGGEGE;FFGGDGGGFEC>8GGGGGGFFGGFCGEDF;GGGGFGFECEGGGF@GGGGGGGGEFGGGFGGGGGGGGGDGGGGGEGGGEGGGGGGFEECFFFGGFGGGGGEFGGGGFECGGGGDGGGGGCCCCC
@sF 363
TGAGGAATATTGGTCAATGGGCGAGAGTCTGAACCAGCCAAGTAGCGTGCAGGATGACGGCCCTATGGGTTGTAAACTGCTTTTATAAGGGAATAAAGTGAGTCTCGTGAGACTTTTTGCATGTACCTTATGAATAAGGACCGGCTAATTCCGTGCCAGCAGCCGCGGTAATACGGAAGGTCCGGGCGTTATCCGGATTTATTGGGTTTAAAGGGAGCGTAGGCCGGAGATTAAGCGTGTTGTGAAATGTAGATGCTCAACATCTGCACTGCAGCGCGAACTGGTTTCCTTGAGTACGCACAAAGTGGGCGGAATGCGTGGTGTAGCGGTGAAATGCTTAGATATCACGAAGAACTCTGATTGCGAAGGCAGCTCACTGGAGCGCAACTGACGCTGAAGCTCGAAAGTGCGGGTATCGAACAGGATTAGATACCCT
+
EGFFGGGGGGGGGGGGGGGGGGGGGGGGGGGGGGGGGGGFFGGGGGGGGGGGGGFGGGGGGGGGGGGGGGGGGGGGGGGG9CFGCFGGGGG<FFGGGGFGGGGGGGGGGGDGGGGGGGGGGGGGGGGFGAFGGGGGGGGGGGDFEEGDDGGGGFFGGFGFGGGGGDE@:@7C9@7FEFGGFCGG4G#<C<B#=EEEGGGGF8<FC71=FG?F#FGAG@GD=?;C47C.5:;EGFG<E,CCGGFFB<CFFB2E@AFD7F9FFGGGCE?GGGGB1>EGGFCGGGGGGGGGGFF<FGCBEGEFAFE8@>GFGGE@@687GGFFA,@+FEEDFEF=C,EFDF9DEFFGGGFGGEDGFFGGGGGGGGGGGGGGGGGGGGGFGGGGGGGEAGFC6GFGGF<ECGGGFCGGGGFEGGFCGGGGGGGGGGFGGGGGGGGCCCCC
@sF 364
TGAGGAATATTGGTCAATGGACGAGAGTCTGAACCAGCCAAGTAGCGGGAAGGATGAAGGTCCTACGGATTGTAAACTTCTTTTATAAGGGAATAAACCCTCCCACGTGTGGGAGCTTGTATGTACCTTTTGAATAAGCATCGGCTAACTCCGTGCCAGCAGCCGCGGTAATACGGAGGATGCGAGCGTTATCCGGATTTATTTGGTTTAACGGGAGCGCAGACGGGTCTTTAAGTCAGCTGTGAAAGTTTGGGGCTCAACCTTAAAATTGCAGTTGATACTGGCGTCCTTGAGTGCGGTTGAGGTGTGCGGAATTCGTGGTGTAGCGGTGAAATGCTTAGATATCACGAAGAACTCCGATTGCGAAGGCAGCACACTAATCCGTAACTGACGTTCATGCTCGAAAGTGTGGGTATCAAACAGGATTAGATACCCT
+
EFFEFGFGGGGGGGGGGGFDDGEDGGGFCFFFGGGGGGGFFGGDCGG++CFGGGGGGGF?FFGGGGGGGGEAEFFFFGFF,CFGGFGCE9FFGGGGGGF@A<EBFEGGG8BFDFC7BE=<EFFFEAF?,,CEFG9EDCDAFE@FGGGFGGGGC<=FGGFGGCCF8C+@@<FFGC@FECCC@E:<><E71<*;CFGGGGF9@C,,2,**47,+;4<8C5,57%C554377#:F:EC><@9C9F);=,A7>3+:<4,38FGFDC>@,36,F>>6@,,A>:=20+>@>A,,,?4,0++FCE>E4A,GFC7GEFFE?CEECFFFE9E8=CEE9,F9C,CFEC:,9,,,@GF@C,@5DCF:CGFCF@=,AA,8EGFFCDFF9FC@GGGGGGGDGFFFEGGGGGGGGGGF9GGCGGEEEGGFCEGFGGGFGGGCFA@8CC@8
@sF 365
TGAGGAATATTGGTCAATGGACGAGAGTCTGAACCAGCCAAGTAGCGTGAAGGATGAAGGTCCTACGGATTGTAAACTTCTTTTATAAGGGAATAAACCCTCCCACGTGTGGGAGCTTGTATGTACCTTATGAATAAGCATCGGCTAACTCCGTGCCAGCAGCCGCGGTAATACGGAGGATGCGAGCGTTATCCGGATTTATTGGGTTTAAAGGGAGCGCAGACGGGTCGTTAAGTCAGCTGTGAAAGTTTGGGGCGCAACCTTAAAATTGCAGTTGATACTGGCGTCCTTGAGTGCGGTTGAGGTGTGCGGAATTCGTGGTGTAGCGGTGAAATGCTTAGATATCACGAAGAACTCCGATTGCGAAGGCAGCACACTAATCCGTAACTGACGTTCATGCTCGAAAGTGTGGGTATCAAACAGGATTAGATACCCT
+
CFGGGGGGGGGGGGGGGGGGGGGGGGGGGCGGGGGGGGGGGGGGGGGFEGGGGGGGGGCFGGGGGGGG>GGGGGGGGGGGGGGGGGEGGGGGGGGGGGGGGCGGGGGGGGFGC<FGGGFF<DFFFEGGGGGGG9EEFDGCGG7FEFGGGFGGGGFB<=FGFGGGGGGGGDFGGGGGGGGGGFGDGGGGGGE5CFFECGG$GGGGGGG/EF?GF@GAC@EB2?C<<DG>EGDACAFBGFFF,FFF=FFFGGGGFEEB#CFDEGFGGGFF9GFFFFFCFED=?7F:ECEGGGFE5>+GGGGGGFD:GGGFFCE>8EBEGGGGGGGGFGEACEGFGFAGGGGGF8GDFGFGGGGGFFGEEFGGGGGGGGGGGGGGE<GGGFF@CGFGGGGGGGFGGGGFGGGGGGFFFGGGGGFFGGF<GGGGGGGGGGGGFGGCCCCC
@sF 38821
TGGGGAATATTGCACAATGGGCGCAAGCCTGATGCAGCCATGCCGCGTGTGTGAAGTAGGCCTTCGGGTTGTAAAGCACTTTCAGCGGGGAGGCAGGCGCTCAGGTTAATAACCTTGTAGATTGACGTTACCCGCAGACGAAGCACCGGCTAACTCCGTCCCAGCAGCCGCGGTAATACGGAGGGTGCAAGCGTTGATCGGAATTACTGGGCGTAACGCGAACGCAGGCGGTCTGTCAAGTCGGATGTGAAATCCCCGGGCTCAACCTGGGAACTGCATTCGAAACTGGCAGGCTAGAGTCTTGTAGAGGGGGGTAGAATGCCAGGTGTAGCGGTGACATGCGTAGAGATCTGGAGGAATACCGGTGGCGAAGGCGGCCCCCTGGACAAAGACTGACGCTCAGGTGCGAAAGCGTGGGGAGCAAACAGGATTAGATACCCT
+
CF8CFE7FD<CFGGFG<9@@,;+@:CF?<<FG,;EFF@EF@8FF7@@@6@,CCCF?,CCEFE9FGGCGFGDEEFE?DFGEC9BCFFFFG>C7F7C7@CG+++@<<F,,CDFG@FF,><,8,,CDAF+C<@@9FF7@CC,@CGE*@2><FC@<?FC?<<*,4<CFF7C::F*::<<*,<9CFGG>E>C>E?CFC8;*:?<CEE5:C7ECGCCCE1/)*(*.(<64**?3C5:22CB2#2:CCCEGGCE?GG8CGF8*GGD6C,A>EGGFCFC?GGEG2<B7C;ECE9,D3,<B,=<F@5FFD><>,@++GGFFB8,;E8,=@D8E=AB=+A7BF<A<96GFEE?<=?8GFFEECC,?BC,GF>+F?B,CDEBBGF7GF@+,8@,9GGGGFFFF@FF@:FGFCE@ECF:FD,;ECC8FFGFAFC=<ECFGGGGFCGEECCC<C
@sF 367
TGAGGAATATTGGTCAATGGACGAGAGTCTGAACCAGCCAAGTAGCGTGAAGGATGAAGGTCCTACGGATTGTAAACTTCTTTTATAAGGGAATAAACCCTCCCACGTGTGGGAGCTTGTATGCACCTTATGAATAAGCATCGGCTAACTCCGTGCCAGCAGCCGCGGTAATACGGAGGATGCGAGCGTTATCCGGCTTTATTGGGTTTAAAGGGAGCGCAGACGGGTCGTTAAGTCAGCTGTGAAGTTTTGGGGCTCAACCTTAAAATTGCAGTTGATACTGGCGTCCTTGAGTGCGGTTGAGGTGTGCGGAATTCGTGGTGTAGCGGTGAAATGCTTAGATATCACGAAGAACTCCGATTGCGAAGGCAGCACACTAATCCGTAACTGACGTTCATGCTCGAAAGTGTGGGTATCAAACAGGATTAGATACCCT
+
AFFDGDGGGGGGGGGGGGGGGGGGGFEFGFGGGGGGGG?AFFGGGGGCEEGGGGGGGFGFFEFGGFGEFEGAFFGGGGGGGGGGGGGFEDGGGGGGGF8CFF?FFGGGGFG@7FGGGGGGGGGGGGGGGFGGGGGGGGGGGGGEGF7FGGGGGGGGFFGD8D=FGGC:FGGG@CGGGG*@FEGGGDD>FCEF?FEE*=FA+4FFGF<=2<F;CFD?GFFE@9885DGC>=8EGG>A?;<<;GFE,@#.F7C7GFEFFEF>C<C><DGDB@<#DFDA@,<ECGGGGFFF,A,,>GE@6FGFFCCGGGGGEDC9FCEBCFGFE:>B5GCADEFEFFC@9FGDB8CFEFFGFF9GFGFF@GGFFCEF:GEGGGGFFGGF<F77GGGFCGFEEFFGGFF<FGGGGGGGFEGGGGFGGGGEGFFEFGGGGFE,FBECCCBC
@sF 34463
TGGGGAATATTGCACAATGGGGGAAACTCTGATGCAGCGACGCCGCGTGGAGGAAGAAGGTCTTCGGATTGTAAACTCCTGTTGTTGAGGAAGATAATGACGGTACTCAACAAGGAAGTGACGGCTAACTACGTGCCAGCACCCGCGGTAACAAGCCAGCCACGAGCGTTGTCCGGAATTACTGGGGGTAAAGGGAGCGCAGGCGGGAAGAAAAGTTGGTAGTGAAATCCAGTGGCTCAACCCATGAACTGCAGTGAAAACTGGTTTTCTTGAGTAGGGCAGAGGTAGGCGGAATTCCCGGTGGAGCGGTGGAATGCGTAGATATCGGGAGGAACACCAGTGGCGAAGGCGGCCTACTGGGCACCAACTGACGCTGAGGCTCGAAAGTGTGGGTAGCAAACAGGATTAGATACCCT
+
EG,<EFGGGGGCE,FEEGGE<@FG,FC,C<FF9@FGGGFF:F+7FGGGD7FFGG8FEFEFEFAF<CF:,B,C?FGDCCE?AFFEA8,9BB<E=,:CFEEEFGFEGG9,5BF,,=>,33B,C?=FE:+>>AA<:>,3@=FF,,,+++3*53@,8,>,+,6@@,>7*41=FC<C/>FGGG4:>F9FCF0FF<<@F@@>758:7::21:8+/4;$FC>/33<#/F@,9E>:@@@,,@FFGF@8:,,,FAFF@,F@,,,,8,7==F>,GFB:GGGGFF@8,A,B,9C,FB7GFGFDEE8EC4:FE8C8FGFFFGGDGGGGFCGGFCGECFB,GF@FCEF<GF87C,GGFFCFC@6EE,FGGGFB,<@8GGFDGEFGGGFFE7GGGGGGEFCCF@GGGGGDE,FFFGGGGGFGGGGCCCCC
@sF 369
TGAGGAATATTGGTCAATGGACGAGAGTCTGAACCAGCCAAGTAGCGTGCAGGATGACGGCCCTATGGGTTGTAAACTGCTTTTATAGGGGGATAAAGTGTGGTACGTGTACCATATTGCAGGTACCCTATGAATAAGGACCGGCTAATTCCGTGCCAGCAGCCGCGGTAATACGGAAGGTCCGGGCGTTATCCGGATTTATTGGGTTTAAAGGGAGCGTAGGCCGTCTTATAAGCGTGTTGTGAAATGTCGGGGGTCAACCTGGGCATTGCAGCGCGAACTGTGGGACTTGAGTGCGCAGGAAGTAGGCGGAATTCGTCGTGTAGCGGTGAAATGCTTAGATATGACGAAGAACTCCGATTGCGAAGGCAGCCTGCTGTAGCGCAACTGACGCTGAAGCTCGAAAGCGTGGGTATCGAACAGGATTAGATACCCT
+
FFFGGGGGGGGGGGGGGGFGGGGGGEGGGGECEFGGGFGGFGGGGGGGGGGGGGGGGGGGGGGGGGGGGGGGGGGGFGGGGEGGGGGGGGGGDEGGGGGGGGGCGGGGGCGEFGGGGGFGGGGGGGGGF?,7BEACFCFGGDFGC7BFFFFGGGGGGGGGE<D>CDGEFFEECFGGEGGGGGGDCE5FFEB*BFFDE*<?DC=GG=35C%2<9C;;89F>/78F6+C@3CFGG=F7E5F?0F@EFGGFF->F>2/%CFFFC>,%DGCFFGDAAFFGFEGGGGG%C,E<D8<>5F@@4,C9FFGGFCEGEDF,6GGGEGGEEDGC5:>,F;F;FE<F@?9,?,6,<?CGGGGF<FDEGFFCGGDFGF@GGGFGGGGGFFGGCGGGFGEGFFFGGEFFFGGGFGGGGGGGGGGGGGGGGFAFGFFFFGFGGGGCCCC<
@sF 370
TGAGGAATATTGGTCAATGGGCGAGAGCCTGAACCAGCCAAGTAGCGTGAAGGCTGAAGGCTCTATGGGTCGTAAACTTCTTTTATATGGGAATAAAGTTTTCCACGTGTGGAATTTTGTATGTAACATCTGAATAAGGATCGGATAAATCCGCGCCAGCAGCAGCGGTAATACGGAGGATCCGAGCGTTAGCCGGCTTTATGGGGTTTAAAGGGAGCGTAGGTGGATGTTGAAGTCAGTTTTGAAAGTTTGCGGCTCAACCGTAAAATTGCAGTTGAACCTGGCAGTCTTGAGTACAGTAGAGGGGGGCGGATTTCGTGGTGTAGCGGTGAAATGCTTAGATATCACTAAGAACTCCGATTGCGAAGGCAGCTCACTAGACTGTCACTGACACTGATGCTCGAAAGTGTGGGTATCAAACAGGATTAGATACCCT
+
@EDGGGF8C<CCFGGCGFGC8FCCFECGFEECFFGE,FF=FGFGGGG,BFDE@,,4:F9,E,CAE,,C=,:>+CCEF9FA9F9CFFGDCF8BAFD<EAEFCE9FFGG7E<<C9B5,<BFCCEFF9,,<,,:A?F9ECCF,,:@+4+6B,,5,@C::FF+=<:@3,5@+@:C7D9C@*3@@,6,:**=@*>>4;<F7*<?,1E&F<7:862A?900.;)52;>7C5*5A,,F;@33*75,FD9CCC@,A<+3++?D@,>GFC>5=,@7,,>,6A<7>6,2++FFFGEEF,,FF95=E=9GGGFCF+EC7FB:4,,+B@<@6:E8CAC8EA=F4<<C,EC,=9@FFFEEC,<<@<CF@77GGGEGFFAEEEB9E9DAAGFFCGFE<CGGGCGFAFCGGGFE@DCGEEE:CDEECGGFGDC<FGGFAE,FGCFC8CC-A
@sF 45194
TGGGGAATATTGCACAATGGGGGAAACCCTGATGCAGCGACGCCGCGTGAGTGAAGAAGTATTTCGGTATGTAAAGCTCTATCAGCAGGGAAGAAAATGACGGTACCTGACTAAGAAGCCCCGGCTAACTACGTGCCAGCAGCCGCGGTAATACGTAGGGGGCAAGCGTTATCCGGATTTACTGGGTGTAAAGGGAGCGTAGACGGCATGGCAAGCCAGATGTGAAAGCCCGGGGCTCAACCCCGGGACTGCATTTGGAACTGTCAGGCTAGAGTGCCGGAGAGGAAAGCGGAATTCCTAGTGTAGCGGTGAAATGCGTAGATATTAGGAGGAACACCAGGGGCGAAGGCGGCTTTCTGGACGATGACTGACGTTGAGGCTCGAAAGCGTGGGGAGCAAACAGGATTAGATACCCT
+
FGGEFGGGGGAFFGGGGGGGGGGGEFGGGGGGGGGGFGEEFGGGGGG:FGGGGGGGAF@EFFFFGFGGGGEGGGGGGGGGFFGGGGGGGGGGGGGGGGGGGGGGGGGGGGGGGGGGGGGFGGGGGDGGCFGGGGGGGGGGGBCGGGGGGFGGGGG9BFGGGGGEGCCDGFGGFGGGFGEGGGDFFFGEE@?ECF7AEGGGGG<9CE58?CC:<:A>F;C@>FCGFFGFGECGFGE>FEGCFGF>ECEFCFECFFFF@FAFGFGGFGFC:D<A4EEECE=FE9CGDEECEEAC,8GGG?FAGFGGFGGGDGFF:@CB7GFCGGGFGGFGFFGFCFFC,:,C,GEGGFBGGFGGGFGGGGEGGDGGGGFFCD@GGGGFFGGGGGGGGGGGGGGGGGEFGGFGFFGGGCFFGEF@CCCC
@sF 23768
TGAGGAATATTGGTCAATGGACGAGAGTCTGAACCAACCAAGTAGCGTGAAGGATGAAGGTCCTACGGATTGTAAACTTCTTTTATAAGGGAATAAACCCTCCCACGTGTGGGAGCTTGTATGTACCTTATGAATAAGCATCGGCTAACTCCGTGCCAGCAGCCGCGGTAATACGGAGGATGCGAGCGTTATCCGGATTTATTGGGTTTAAAGGGAGCGCAGACGGGTCGTTAAGTCAGCTGTGAAAGTTTGGGGCTCAACCTTAAAATTGCAGTTGATACTGGCGTCCTTGAGTGCGGTTGAGGTGTGCGGAATTCGTGGTGTAGCGGTGAAATGCTTAGATATCACGAAGAACTCCGATTGCGAAGGCAGCACACTAATCCGTAACTGACGTTCATGCTCGAAAGTGTGGGTATCAAACAGGATTAGATACCCT
+
CEEEGGFFGGGFGGFAFGFEGGGGDGGGGGCGGGGGDEFBFEGCDFCBCFGDGGGGGCGFGEFGGFGGGGCF<FFFGGGGFFGGGGGGGFGGFFGGGF<FGGGGGGGGG,<FGFGGFEFFGFGGFFGGGGGDFGGGGGGG<FFGFD7FGGGGGDFFEGGGGFFGGGGGGCFGFAFDGGGGGFFCCFGEGDG8;CEDEG@FEGGGCGFGGG<BFC44CBD>EGE?<>C3EEGGC=<<,D<8CF:>C?7@CGEGFDE3:EFDEGFFGDFGGGGFDCAGFC,=EEGFCFB,?BGGFGEBCGGEGFFCFCE=FE;C+DDGGFD<AFGGBEC?FFF@9GGGF?@;FDC,FFCGGGGGFF>F@6@,@:C8FGFE@6GGFCFDEGFCF@CFEDE@CDCGFCFE<EGFDB6E9GGEGGGGGGCGGGF@ECFGGGE9FFCCCCCC
@sF 38237
TGAGGAATATCGGTCAATGGGCGCGAGCCTGAACCAGCCAAGTAGCGTGCAGGATGACGGCCCTATGGGTTGTAAACTGCTTTTATGCGGGGATAAAGTGTGGGACGTGTCCCATATTGCAGGTACCGCATGAATAAGGACCGGCTAATTCCGTGACAGCAGCCGCGGTAATACGGAAGGTCCGGGCGTTATACGGATTTATTGGGTTTAAAGGGAGCGTAGGCCGTTTGTTAAGCGTGTTGTGAAATGTCGTGGCTCAACCGGGGCATTGAAGCGCGAACTGGCAGACGTGAGTGCGCAGGAAGTAGGCGGAATTCGTCGTGTAGCGGTGAAATGCTTAGATATGACGAAGAACTCCGATTGCGAAGGCAGCCTACTGTATCGCAACTGACGCTGAAGCTCGAAAGCGTGGGTATCGAACAGGATTAGATACCCT
+
EFF<FDFGGFG7F;BFCFF8FGDGGGGGGFGGGGGGC@DFGG9FF<@,BEFGGDGGGFFGD=FDGGGGDGEFGGFF,5BFFFGGGGGC@CGGG+BEEFCFGGGGFFE@FGGGGGGGGGGG9=EGGGFE>CCC,@EGGFGGGDE7<CEFGEC9FC@*>FFGCGGFFGGGGEGGGF7FFGGG@FFCFEGEEE**+<;EGEGGGGDGCF:EG8@:@CGCE3*9;B>FGGCBFEFEC2<6<D5-858GF?EDE:B;?<<98AE683:CFC:=,C@#GFEE:@:=+=BCFD=3=,A=*@B@=A5F9CECE8?BC@,4+F=ECGFFFC@EB@CC,GFCCFCFE?,;ACFEDC<FEEECAB7EGDF@FEEB99EDCE8E@9CGFFECFGGGFFFCEGFGFGFDECECFGGFF7CEEGFGGFDGFEEEGGGFEDFEFFF8CC@C
@sF 32004
TGAGGAATATTGGTCAATGGGCGAGAGCCTGAACCAGCCAAGTAGCGTGCAGGATGACGGCCCTATGGGTTGTAAACTGCTTTTATAAGGGAATAAAGTGGGAGTCGTGACTCCTTTTGCATGTACCTTATGAATAAGGACCGGTTAATTCCGTGCCAGCAGCCGCGGTAATACGGAAGGTCCGGGCGTTATCCGGATTTATTGGGTTTAAAGGGAGCGTAGGCCGGAGATTAAGCGTGTTGTGAAATGTAGATGCTCAACATCTGCACTGCAGCGCGAACTGGTTTCCTTGAGTACGCACAAAGTGGGCGGAATTCGTGGTGTAGCGGTGAAATGCTTAGATATCACGAAGAACTCCGATTGCGAAGGCAGCTCACTGGAGCGCAACTGACGCTGAAGCTCGAAGGTGCGGGTATCGAACAGGATTAGATACCCT
+
FFFGGGGGGGGGGGGGFFGGGGGGGGGGGGGGGGGGGGFGFGDFFGGFGGGGGGGGGGGDGGGGGGCFGFGGGGGFGGFGFGGGGFG?CEFFGGEFFGA9<FGGGGGGGGGGCEF9FGGGGGGGFGFGGGGGDGFF?FGGGGCF@:FFFFGGFACEGGGDGGGGDGGGGGCFEGGGDGEC,>:>C@G7C?EGGGEG?GGGFCFFFGC<7<:F@F@A<785?9C?CGGGGCEG>CE<GGEGCGGGGFF<;CFGF@E8FGGGFGGGFGCEF@>6C@CGFC=73GGGGGD,,=C?9E>CGF<E>?9FGGGFC4=,CF@GEGFAF?GE=@@FGGFFBFGGGGFGGFFEBDGGGGGGGF7GGGGGGGGGFF@DGGGFCGE@CE>FCDGGGGFDFC@EGGF@FGGGGGGGGGGGGGGFGGGGGGFFFGGGGGGGGEE,CC@C
@sF 375
TGAGGAATATTGGTCAATGGACGAGAGTCTGAACCAGCCAAGTAGCGTGAAGGATGAAGGTCCTACGGATTGTAAACTTCTTTTATAAGGGAATAAACCCTCCCACGTGTGGGAGCTTGTATGTACCTTATGAATAAGCATCGGCTAACTCCGTGCCAGCAGCCGCGGTAATACGGAGGATGCGAGCGTTATCCGGATTTATTGGGTTTAAAGGGTGCGCAGACGGGTCGTTAAGTCAGCTGTGAAAGTGGGGGGCTCAACCTTAAAATTGCAGTTGATACTGGCGGCCTTGAGTGCGGTTGAGGTTTGCGGAATTCGTGGCGTAGCGGTGAAATGCTTAGATATCACGAAGAACTCCGATTGCGAAGGCAGCACACTAATCCGTAACTGACGTTCATGCTCGAAAGTGTGGGTATCAAACAGGATTAGATACCCT
+
DFGGGGGGGGG9FGGGGGGGGGGGGGGFGGGGGGGFFGFGGGGGGGG:FGGGGGGGGGAFFFGGGGGGGGGGGGGGG9FGGGGGGGGGGGGGGGGGGFGGGGGGGGGGFGGGGGGGGDFFGGGGFEGGGGGGGGGFGGGGGDCCEGGE@<<DFG7FGAFGGGFGGGGGGGGGGGGGE<FG7DB76:@CFGDGEFGGD5=CFFGGGD<FEFG?FGG)81F)42@7=?;1>:*A*,:7<=7,ACDC5179>#*@CEGF::F:8@1DFGG<CEEDF0+CD,26+CGF:F<A,=,A)CEF>@E=8D@DE@+:EDDFFD=7EFB4+,B@8FC9A=,=@F9GGFE=E,AGGGFGCFGFFBCEC<<EE@EFGF<ECGEC69FFGF7@7CGGGGFEGGFGGFFFFGGGFEGGGGGGGGGFGFF9EF@E<@AFD<FFE8GCCCC@
@sF 43296
TGAGGAATATTGGTCAATGGGCGAGAGCCTGAACCAGCCAAGTAGCGTGCAGGATGACGGCCCTATGGGTTGTAAACTGCTTTTATAAGGGAATAAAGTGAGCCTCGTGAGACTTCTTGCATGTACCTTATGAATAAGGACCGGCTAATTCCGTGCCAGCAGCCGCGGTAATACGGAAGGTCCGGGCGTTATCCGGATTTATTGGGTTTAAAGGGAGCGTAGGCCGGAGATTAAGCGTGTTGTGAAATGTAGATGCTCAACATCTGCACTGCAGCGCGAACTGGTTTCCTTGAGTACGCACAAAGTGGGCGGAATTCGTGGTGTAGCGGTGAAATGCTTAGATATCACGAAGAACTCCGATTGCGAAGGCAGCTCACTGGAGCGCAACTGACGCTGAAGCTCGAAAGTGCGGGTATCGAACAGGATTAGATACCCT
+
CEFGFF,EFCGCFGGGGC<EBC:CGFGGGGGGGGCFGGGGGGFFCFGFGGGGGGGGGFECFFEFFFGGGGEEGGGGGGGGGGFG9FGACF8EF8EFG<FFGGDGGGGGGGGGGFCG<FGGFGGGGGGGGGGCFFGFEEA@ECEGD@E<FEEAFGF:D<FFCF>CFGGGGGGFFGGDGCCCFFG=GGGEG>?BFCFFCGGG?FFF3>8=BC<FD.5FGFGGBFGC7GGDFDFFFGGFD3GFF&FF<<7CFFFCEFFF;EF@CGGD9<CFGGGGFEEGFGCECFEGGGFC@,AF?@=7CGFE>AGGFEF=7E,FFF7GGGGGFFGGFFC9GFFFAFE8FGGGFGGFFGEFC?GGDC7C@FE7GFCGE@EGFC,GEF@FDFGEGGGGGGFEFCB@DCGGGFGGFGGFFGGGGFCGGGGGGFCC,CGGGGGGGGGCCCCC
@sF 44983
TGGGGAATATTGCACAATGGGCGCAAGCCTGATGCAGCCATGCCGCGTGTATGAAGAAGGCCTTCGGGTTGTAAAGTACTTTCAGCGGGGAGGAAGGGAGTAAAGTTAATCCCTATGCTCATTGACGTTACCAGCAGAAGAAGCACCGGCTAACTCCGTGCCAGAAGCCGCGGTAATACGGAGGGTGCAAGCGTTAATCGGAATTACTGGGCGTAAAGCGCGCGACGGCGGTTTGGTAAGTCAGATGTGAAATCCCCGGGCTCAACCTGGGAACTGCATCTGATACTGGCAAGCTTGAGTCTCGTAGAGGGGGGTAGAATTCCAGGTGTAGCGGTGAAATGCGTAGAGATCTGGAGGAATACCGGTGGCGAAGGCGGCCCCCTGGACGAAGACTGACGCTCAGGTGCGAAAGCGTGGGGAGCAAACAGGATTAGATACCCT
+
CFGGGGEFFGG9F9DFFEE8<EFGEGGGG?DFGFFGGF,E@8FFEG:+@CFGGGF<CD<AFD<,CCFCFFDFGGGFFGGGGAFGCFCCFFE++@?<4+EFGG,,,<CFFF,,8F,:,,<CDAGG9FGGGC@F,>@:<DBCFE<,,35@>C7FGGGG@*1*1:CC:,>>F:CEGC**72<:**14=<*1FC,;B*/8*?::5C*;:2:ECGG>E:>#;4@@>BE3#*20*11#9<3%1>C@@:E?<CFC>C=F>CC@FDCB>>,,3:;FF;FGFGB>?7@?2@9,4,,,C8FBCCD,>9EC:EDFDFF@@8+DC@,,GF9GGGGGGFAEGAC7FFF@,C:7EFFGDF@,,:,,<C,EFEC:>7C<EEECAAC:GGFEC@+,8AF7EFGGFEEEGEEFGF=<8GGGGF@GFFEGGEGEGGGGGF<GGGGGGDAGGGGFC@CCC
@sF 378
TGAGGAATATTGGTCAATGGGCGAGAGCCTGAACCAGCCAAGTAGCGTGAAGGATGACTGCCCTATGGGTTGTAAACTTCTTTTATAAAGGAATAAAGTCGGGTATGCATACCCGTTTGCATGTACTTTATGAATAAGGATCGGCTAACTCCGTGCCAGCAGCCGCGGTAATACGGAGGATCCGAGCGTTATCCGGATTTATTGGGTTTAAAGGGAGCGTAGATGGATGTTTAAGTCAGTTGTGAAAGTTTGCGGCTCAACCGTAAAATTGCAGTTGATACTGGATATCTTGAGTGCAGTTGAGGCAGGCGGAAGTCGTGGTGTAGCGGTGAAATGCTTAGAGATCACGAAGAACTCCGATTGCGAAGGCAGCCTGCTAAGCTGCAACTGACATTGAGGCTCGAAAGTGTGGGTATCAAACAGGATTAGATACCCT
+
<<EGGGGGGGGGGGGGGGGGGGGGGFGGGGGGGGGGGGGGGGGGGGGGGGGGGGGGGGGGGGGGGGGGGGGGGFEFGGGGGDFFFGGGGGGGGGGGGGGGGGGGGGGGGGGGGGGGGGGGGGGCFEGGGGGGGGGGGGGG,ABFE7BFFDFGDFFEGG3DF8FF7CFGGGGFFFC:*@*3@DGGG<7F0GGGFC;CGFC8-=CFCFFDAF@<BC@FE:C:?9CFFAGGECGGCF84<?CGFFFFFCGGFGGG@FFB=C@FGGFFAFAF9D<BFB-E;,F@=D?EF<B,@,CFFGGGECE<FF9FGGGGGGFD=B8EEC@,BAG>AGGGFFC,<EFFDCFEC4,ECGDFGE<C,F@CGGGGGGGGFGGGFEEGFGGFC;,EGGDCFAGGGGFFFECGGGGGEGGGFCGGGGGGFGGGGFDFEGGGGCGGFFGCCC<B
@sF 46481
TGAGGAACATTGGTCAATGGACGAGAGTCTGAACCAGCCAAGTAGCGTGAAGGATGAAGGTCCTACGGATTGTAAACTTCTTTTATAAGGGAATAAAACCTCCCACGCGTGGGAGCTTGTATGTACCTTATGAATAAGCATCGGCTAACTCCGTGCCAGCAGCCGCGGTAATACGGAGGATGCGAGCGTTATCCGGATTTCTTGGGTTTAAAAGGCGCGCAGACGGGTCGTTAAGTCAGCTGTGAAAGTTTGGGGCTTAACCTTAAAATTGTAGTTGATAACGGCGTCCTTGAGTGCGGTTGGGGTGTGCGGAATTCGTGGGGTAGCGGTGAAATGCTTAGATATCACGAAGAACTCCGATTGCGAAGGCAGCTCACTAATCCGTAACTGACGTTCATGCTCGAAAGTGTGGGTATCAAACAGGATTAGATACCCT
+
DDFGFFDDFFGGCGGGGGGGDGGEG@FAE,BEGGGGGGADF@FFGG76FFGGGGGGFFFFFFEFGFGGCCCFGGGGGFGFEFFDFFGF9CECCFDFGGFGCDF,==F+@@+4+,?>FCG,EA9FFG9FEEG9,CEFA<FF9<:FFGCBEGF,8FFGGGF7B:B>+@+@@F*EEGCF@FEEGGGDEGGGF>FBC,=F?8::9CC9FGC7CEFC,<1*<;C55*2;=EE782:?E>7#>4/:,@/,,3C@<>EF@AE;8#03@;CFC:FC<::#<FEFC<9+++E@+=3<@3A8*EDFCGEF>@+CD8@+C>=AFFCCEEEFA,EC>CCEE,C::,EE4<C35@<4,@CFE@9FCC@@7FDGGGF@=CFFACAEA@,<EC4,CGFEC<FGGGFEFFF<CGGGGGGGGGGGGGGGFGFFFFEAE9GFCCGGGGGCCCCC
@sF 34984
TGAGGAATATTGGTCAATGGGCGGGAGCCAGAACCAGCGAAGTAGCGTGCAGGATGACGGCCCTATGGGTTGTAAACTGCTTTTATAAGGGAATTAAGTGAGTCTCGTGAGACTTTTTGCCTGTACCTTATGAATAAGGAACGGCTAATTACGTGACGGCAGCAGCGGTAATCCGGAAGGCACGGGCGTTATCCGGATGTATTGGGCTTAAAGGGAGCGTCGGCCGGAGATTAAGCGGGGCGGGAAATGTAGATGCTCAACATTGGAACTGCAGCGCGAACTGGCTACCGTGAGTACGCACAAGGTGGGCGGAATTCGTGGTGTAGCGGTGAAATGCTGAGATAGCACGAAGAACTCCGATTGCGAAGGCAGCTCACTGGAGCGCAACTGACGCTGAAGCTCGAAAGTGCGGGTATCGAACAGGATTAGATACCCT
+
EF9FFFGGGGGGG6CEDGFGECFC:CC6B<FGDAFGGG+=:FCFGGGGGGFCFG,FFAFGE4=FC8FG<E:CCG9C?FEF,?,5,:EFGG8?<F,AE9,:5,5<BAA=FG=,,:,8CFC@,8B,@,CFD=,3<@,3BF:=3>335++<E@;,<>F,8*5@>:*,22>FG7@E,@<F7F@F:+2=FFECF<<=+<2::**32+<CCG*2/3,:<0:)*(:)(-*5*/CCC-,F=<C9C****E7FD>3,3@,<@,8@,,A@@3,,88,<FC>+77>C@,2DCFBB++++@6,<9@448<5,E<8+B86+>4ECCFEDGFFEF<>+=@,,GGFAC,C=E-,FGFFA,GGGGGGFFB6,8,B,CGGGGEEGGE<@EC,FB,@F:7ECFGGEGGGFGE<GF7GGGGGGGGGCE@FGGGDF@<C<GGGGGGGFF8GCCCCC
@sF 28635
TGAGGAATATTGGTCAATGGACGAGAGTCTGAACCAGCCAAGTAGCGTGCAGGATGACGGCCCTATGGGTTGTAAACTGCTTTTATAAGGGAATAAAGTGAGTCTCGTGAGGCTTTTTGCATGTACCTTATGAATAAGGACCGGCTAATTCCGTGCCAGCAGCCGCGGTAATACGGAAGGTCCGGGCGTTATCCGGATTTATTGGGTTTAAAGGGAGCGCAGGCGGCGGCGTAAGTCAGTTGTGAAATCGTGCGGCTTAACCGTGCAATTGCAGTTGATACTGCGTCGCTTGAGTGCACACAGGGATGGTGGAATTCATGGTGTAGCGGTGAAATGCTTAGATATCATGAAGAACTCCGATCGCGAAGGCATATGTCCGGAGTGCAACTGACGCTGAGGCTCGAAAGTGTGGGTATCAAACAGGATTAGATACCCT
+
EFGGGGGGGGGGGGGGGGGGGGGGGGGGGGGGGFGGGGFGGGGGGGGGGGGGGGGGGFEGGGGGGGGGGGGGGGGGGGGGAFGGGGGGFGFFGGGGGGCFGGGGDGGGGGGGGGGGGGGGGGGGGGGGGGGGFGGGGGGFFFGGGGGGGGEGGGGGGGGGGFGGGGEEFGGA=FFFGCGGF@F@GGGGGCEGGFFGGGEC@CFGGECFFGFCGGEFGFGFBFDCCEEEGGGFCGGF=GGGGFDGFFGFCE:<GFCF1GGGGFDD9GGGGGFFCFFFACF=BF8+4++BFGGGFGFCFFGGFA4,F9E4,FGGFGGFEC7FGGGGFGEEGFFGFGGGGGF=GGGGGGF9GGGGGGEGGGGGGGGGGGGGGGGGFGF@EGFFAGGGGGGGGGGGGGGFGGGGGGGGGGGGGGGGGGGGGGGGGGGGGGGGGGFCCCCC
@sF 382
TGAGGAATATTGGTCAATGGACGAGAGTCTGAACCAGCCAAGTAGCGTGAAGGATGAAGGTCCTACGGATTGTAAACTTCTTTTATACGGGAATAAACCCTCCCACGTGTGGGAGCTTGTATGTACCTTATGAATAAGCATCGGCTAACTCCGTGCCAGCAGCCGCGGTAATACGGAGGATGCGAGCGTTATCCGGATTTATTGGGTTTAAAGGGAGGGCAGACGGGTCGTTAAGTCAGCTGTGAAAGTTTGGGGCGCAACCTTAAAATTGCAGTTGGTACTGGCGTCCTTGAGTGCGGTTGAGGGGTGCGGAATTCGTGGTGTAGCGGTGAAATGCTTAGATATCACGAAGAACTCCGATTGCGAAGGCAGCACACTAAGCCGTAACTGACGTTCATGCTCGAAAGTGTGGGTATCAAACAGGATTAGATACCCT
+
FGFGGGGGGAFGC6EFGGGGGGGG@EFAFFFGF<FGGGDECFCEGGGC@FGGGGGGGGGGFGGGCDF:7F7<CFFAFC,6?FFGGGE,6CBFFFGGGCC,=BB7FFEF,:=+?<F7EE@FGGGGGG9F?FE?CCEDEFAFCFGCCBECC<F<38FB@FF?FFGF33@CG:FF9D*@57>>:>9>1>>CE-<=B>FE?:8<7;,CCCF=3=05<@1/;#*=@?/8<?DCEEG:C8?*57:,,@FGGFAB,*9@F;E>6GGFCGD:;;E9F9E::BD=7,====F@+,DBE8FFACEEEF8CECEFB64>GGGGGFCEE@FCF@EEABECCAE;ECFFFCGGF=FFGGFGGEEFECF:DFAEF@EFFFDFF99FFFAEGF>=+FFCCFFB,FFFE9F<GGGGGGGECGGGGGGGGFE,GGGGGGGGGGGGGGGCCCCC
@sF 383
TGGGGAATATTGCACAATGGGGGAAACCCTGATGCAGCGACGCCGCGTGGAGGAAGAAGGTCTTCGGATTGTAAACTCCTGTTGTTAGGGACGATGATGACGGTACCTAACAAGGAAGCACCGGCTAACCACGTGCCAGCAGCCGCGGTGAAACGTAGGGTGCAAGCGTTGTCCGGAATTACTGGGTGTAAAGGGAGCGCAGGCGGGCATGCGAGTTGGAAGTGAAAACTATGGGCTCAACCCATAGCCTGCTTTCAAAACTGCGTGTCTTGAGTAGTGCAGAGGTAGGCGGAATTCCCGGTGTAGCGGTGGAATGCGTAGATATCGGGAGGAACACCAGTGGCGAAGGCGGCCTACTGGGCACCAACTGACGCTGAGGCTCGAAAGCATGGGTAGCAAACAGGATTAGATACCCT
+
FGGGGGGGGGGGGGGGGGGGGGGGGGGGGGGGGGGGGGDGGGGGGGGFGDFGGFGGGGFFGGFGGGGGGGGACFGGGGGGGGGGGGGGGGGGGGCGFFGGFGGGGGGGGGGGGGGGFFFGGGEGDEEFGGGGGGGGGGFGGGGGGGGGGGGGGGGGGGGGGGGGGGFGG@:;CFGGGGGGGGGGGG?F<CC?FGG?CCE8CDE5CEC:86C<G>?>E+F:@FFF4BGFGFFFGGGB3>CEGGGFC8GGFGFBFCE@G/0?=.@4;;DCCFAF1C=CFGFG@FDFGGGGGGFCBFC8DGGGFFCCFFGGFAFG>GGEFGGGGGFGFGDGGGGFCECFFFGEF=7GFGGGGGGGFCFFFFGGFFGGGGGGGF@GGFFGGGGFCGGGGGGGGGGGGGGGGGGGGGGGGGGGGGGCCCCC
@sF 384
TGAGGAATATTGGTCAATGGACGAGAGTCTGAACCAGCCAAGTAGCGTGAAGGATGCAGGTCCTACGGATTGTAAACTTCTTTTATAAGGGAATAAACACTCCCACGTGTGGGAGCTTGTATGTACCTTATGAATAAGCATCGGCTCACTCCGTGCCAGCAGCCGCGGTAATACGGAGTATGCGAGCGTTATCCGGATTTATTGGGTTTAAAGGGAGCGCAGGCGGGTCGTTAAGTCCGCGGTGAAAGTTGTGGGCTCAACCTTAAAATTGCAGGTGATACTGGCGTACTTGAGTGCGGTTGAGGTGTGCGGAAGTCGTGGTGTAGCGGTGAAATGCTTAGATATCACGAAGAACTCCGATTGCGAAGGCAGCACACTAATCCGTAACTGACGTTCATGCTCGAAAGTGTGGGTATCAAACAGGATTAGATACCCT
+
FCDGGGGGFGGGGFGGGGCFGGGGEGGEFGGFFFCFGGFGGGGGGGGGGGGGGGGG,CFFEFGGGECC,CFGFFEFFGGGGGGGFGGFGFGFGGGGDC,4AFGGGCE==BFEG,B4EAFEGFFEFGFFFEFFG?@E9EEECFFGGG>GFE9F=ADGFD<DFCFF8C7CC3CCEG>CE7*>F,@::C9*>C18EC@>=?@FGCCC=,2=F<C6=</587:=;C+C>:;*/:9E>'6.6&5/2@*@,GGC@8+,GGGE==,C,F<FE363,C>:=3,373D8CGF:358,==F<BFCFC8,ADFBFGEF+EBB9+6+>87GFFFCEAF7CAEC9F9ED9GGFFFGGDFGFGGGFFC+CCGGGGFC8FFCFCFFC,,9FCGF@,@BC9GGGGGFFC,FBFGGGGEFFFGGGGFGGGGGGFGGGGGGGFGGGGFFCCC<C
@sF 28161
TGGGGAATATTGCACAATGGGGGAAACCCTGATGCAGCGACGCCGCGTGGAGGAAGAAGGTTTTCGGATTGTAAACTCCTGTCGTTAGGGACGATAATGACGGTACCTAACAAGAAAGCACCGGCTAACTACGTGCCAGCAGCCGCGGTAAAACGTAGGGTGCAAGCGTTGTCCGGAATTACTGGGTGTAAAGGGAGCGCAGGCGGGAAGACAAGTTGGAAGTGAAAACCATGGGCTCAACCCATGAATTGCTTTCAAAACTGTTTTTCTTGAGTAGTGCAGAGGTAGATGGAATTCCCGGTGTAGCGGTGGAATGCGTAGATATCGGGAGGAACACCAGTGGCGAAGGCGGTCTACTGGGCACCAACTGACGCTGAGGCTCGAAAGCATGGGTAGCAAACAGGATTAGATACCCT
+
EFGFGGEGGFFGGGGG@FGGGGGGGGGGG@FEFGGGGGGGGGGGGGGGGGGGGGGFDEF9EEF@F>FF:FGGAB?<EGFFGGGGGGD:AFCFEEFFCFFGGGGEGGB9DFGGGFGFGGGGGGGGGGGGGGGFF<DFGFCFGDFGC7F@FFGGGGG1FFGGCFGGGFFG7<FE9BF>GG8?FDFGGGC=@<C<CCE5CEE>4CC9FGGC8?E9FCEFD*<AFFDFCGFEGFFD9F::/::>CGGGGGFBFD:?CCB:E7:663::GFFFGGFADGD9GEGF?C;DGGEF<GFFFGEGGDGFFFEE?C::,CGFCGEGFGFDEC@@7GGFCEEFCGGGF<?GGEGFFDGGGGFCEAGGGFFGGGGGGGFC@BBEFDFGFEFGGGGGFFGFGGGGGGGGGGGGGGGGGGGGGGGCCC<C
@sF 23729
TGGGGAATATTGCACAATGGGCGCAAGCCTGATGCAGCCATGCCGCGTGTGTGAAGAAGGCCTTCGGGTTGTAAAGCACTTTCAGCGGGGAGGAAGGCGGTGAGGTTAATAACCTCATCGATTGACGTTACCCGCAGAAGAAGCACCGGCTAACTCCGTGCCAGCAGCCGCGGTAATACGGAGGGTGCAAGCGTTAATCGGAATTACTGGGCGTAAAGCGCACGCAGGCGGTCTGTCAAGTCGGATGTGAAATCCCCGGGCTCAACCTGGGAACTGCATTCGAAACTGGCAGGCTAGAGTCGTGTAGAGGGGGGTAGAATTCCAGGGGTAGCGGTGAAATGCGTAGAGATCTGGAGGAATACCGGTGGCGAAGGCGGCCCCCTGGACAAAGACTGACGCTCAGGTGCGAAAGCGTGGGGAGCAAACAGGATTAGATACCCT
+
FDFFFEGGGGGGGGGGGGGGGGGGGGGGGGGGGGGGGGGGGGGGGGGEGEGGGGGGGGGGFGGGGGGGFGGGGGGF9FFFAFGGGGGGGGCFGGGGGGGGGDGGGG8FFGFGGFFFGFGCFFFCFGDBDGGGGGGCFGGGGGFGGGGGGGGGGGGGFFECFGGFGGGGGGGGGGGECEFGEFDGEGCEFFFGG88/2<<C5CEF<DC:CFFEG?8BF9FDEFECE8C7EGGGGGF<EFFGEGFFEFFCGF:FCFCEGFFEC219CGC6CFGFFFGFEGGFFF82<6GGGFCFF989F:@+>CGGGGEEDGGGGFGFEDE>8@EDFA,GGFGGFFBFCFCCFCFGFFCF99GDFFGFEFGGFCFGEGECFFCEGEEFCGGGGFGGGGGGGFGEGGGGGGGGFGGGGGGGGGEGGGGEGGGGGFFFFFFGGFFGGGF<CCCCC
@sF 387
TGAGGAATATTGGTCAATGGGCGAGAGCCTGAACCAGCCAAGTAGCGTGCAGGACGACGGCCCTATGGGTTGCAAACTGCTTTTGTAAGGGAATAAAGTGAGTCCCGTGAGACTTTTTGCATGTACCTTATGAATAAGGACCGGCTAATTCCGTGCCGGCAGCCGCGGTAATACGGAAGGTCCGGGCGTTATCCGGATTTATTGGGTTTAAAGGGAGCGTAGGCCGGAGATTAAGCGTGTTGTGAAATGTAGTGGCTCAACCTCTGCCCGGCAGCGCGAACTGGTCTTCTTGAGTACGCACAACGTGGGCGGGATTCGTGGTGTAGCGGTGAAATGCTTAGATATCACGAAGAACTCCGATTGCGAAGGCAGCTTGCGGGAGTGCGACTGACGCTGAAGCTCGAAGGTGCGGATATCGAACAGGATTAGATACCCT
+
CFCGGGGGGGGGGGGGGGGGGGGGGGGGGFGGGG<FFGGGGGGGGGGGGGGGGGGGGGGGGGGCGGGGGGGGGGFGGGGGGFGFGGGGGGGG<FFGGGGGGFGGGGGFEFDGGFGGGGGGGGGGF,EFGGGGGGGGGGFGGGGDGGGGGGGGGGGGFGGGEGFFGCCC:FFGFGGGGGGGGGGGGGGGGG8;BGGGGCEG7*CEFG8EE?CC+6;?C>/77C>FF:E7=FCG2<+)GGG>FF=:=,CFFFDFFFF>=GF>7FDCC<<**,GEEFB@DF=688DFFFD=E6AA)GEFEFCGGFD@DGGGGGGDC=@GCBFGGFEC=GEFFE?;E?FFF?FFF;EE=7CGGF<EC6F=CFGF@DGGGFGGFFGFFFCCEFEBGF@GFCFDGF7GGFGGGGGFEFFFEFFGGGGGDGGF@FGGGGEGGGCFGGGCCCCC
@sF 27205
TGAGGAATATTGGTCAATGAACGAGAGTCTGAACCAGCCAAGTAGCGTGAAGGATGAAGGTCCTACGGATTGTAAACTTCTTTTATAAGGGAATAAACCCTCCCACGTGTGGGAGCTTGTATGTACCTTATGAATAAGCATCGGCTAACTCCGTGCCAGCAGCCGCGGTAATACGGAGGCCGCGAGCGTTATCCGGATTTATTGGGTTTAAAGGGAGCGCAGACGGGTCGTTAAGTCAGCTGTGAAAGGTTGGGGCTCAACCTTAAAATTGCAGTTGATACTGGCGTCCTTGAGTGCGGTTGAGGGGTGCGGAATTCGTGGTGTAGCGGTGAAATGCTTAGATATCACGAAGAACTCCGATTGCGAAGGCAGCACACTAATCCGTAACTGACGTTCATGCTCGAAAGTGTGGGTATCAAACAGGATTAGATACCCT
+
DFGGGGGGGGGGGGGGGGD,CEFC7BFFGGFFGGCF8EFGGGFFGGGGEG7FCFGFEGGGGFCFGGGC7FFFEGGFGFFGAEFGGGFGG?FFGGGGGFDGGFFEDGGGFGG7FGDGGDGGGGC<FFFFGCFGDFGGGGGG?FF+@FEFGE,<=DCGGG8E,,FFCEGGGGCFGFCFC7>*@@@*4>:B<<EDFFDGGGCFG.F7EB<1FFFCCCEAE7EEFB=<CF>?CFEE88@>F;C:F@88C<<51?EB<>:BG<77:CDFE<DC#DE8<CFF;*A=CEGECF<BBBA,*GGGDFE<FC=:++FCB>9F=EB8=4,F=9ECAGGFE9,EFGGFEFEFFF@=8GGGGGGGFFF::GEEGGGGGFCF@FGGGFFFGGGGGFCGAFGGGFCGGGFGGGEDCCGGEFGGEFC;FGGGGGFFFCFGGGGGFC8CCCCC
@sF 389
TGAGGAATATTGGTCAATGGACGAGAGTCTGAACCAGCCAAGTAGCGTGCAGGATGACGGCCCTATGGGTTGTAAACTGCTTTTATAAGGGAATAAAGTGAGTCTCGTGAGGCTTTTTGCATGTACCTTATGAATAAGGACCGGCTAATTCCGTGCCAGCAGCCGCGGTAATACGGAAGGTCCGGGCGTTATCCGGATTTATTGGGTTTAAAGGTAGCGTAGGCCGGAGATTAAGCGTGTTGTGAAATGTAGATGCTCAACATCTGCACTGCAGCGCGAACTGGTTTCCTTGAGTACGCACAAAGTGGGCGGAATTCGTGGTGTAGCGGTGAAATGCTTAGATATCACGAAGAACTCCGATTGCGAAGGCAGCTCACTGGGGCGCAACTGACGCTGAAGCTCGAAAGTGCGGGTATCGAACAGGATTAGATACCCT
+
FGGGGGGGGGGGGFGGFGGGGFGGGGGGGGFGGGGGGGGGGGGGGGGGGGGCGGGGGGGGGGGGGGGGGE7FGGGGGGGGGGGGGGGGG9BEEFFGGGGGGGGGGGG<FGGGGGGGGGGGGGGGGGGCFGFGAFGGBEFGGGGGGEGCDFGGGGGGGGGFFGGFCGDGCFGGGGGGGGEC>CF67FEGGGG:CF@C=E<GFGFFFG<F<CCFGG#AE@CF@>CGFEG4DCCEDEF<59EEGF;EECFFFE697C9@,GFGGGGCFF7CGFB9FB6EGFD;<CDGGGGGGGGGDGDGGFEFGGGGGGGGGGGFCD>EGGGGGGGG@FGGGGFEDGGFFGCGGEEFGGGGGGGGFGGGGFCF@FEGGGFGGGGGGGGFGGEGGGGGGGGGGFFGGGGGGGGGGGGGEEGGGGGGGGGGGGGFFGGFGGGFFGFCCC@C
@sF 45549
TGAGGAATATTGGTCAATGGACGAGAGTCTGAACCAGCCAAGTAGCGTGAAGGATGAAGGTCCTACGGATTGTAAACTTCTTTTATAAGGGAATAAACCCTCCCACGTGTGGGAGCTTGTATGTACCTTATGAATAAGCATCGGCTAACTCCGTGCCAGCAGCCGCGGTAATACGGAGGATGCGAGCGTTATCCGGATTTATTGGGTTTAAAGGGAGCGCAGACGGGTCGTTAAGGCAGCTGTGAAAGTGTGGGGCTCCACCTTAAAATTGCAGTTGATACTGGCGTCCTTGAGTGCGGTTGAGGTGGGCGGATTGCGTGGTGTGGCGGTGAAATGCTTAGATATCACGAAGAACTCCGATTGCGAAGGCAGCACACTAATCCGTAACTGACGTTCATGCTCGAAAGTGTGGGTATCAAACAGGATTAGATACCCT
+
FGFGGGGGGGGGGGGGGGFFGGDGGGGFGGGGGGGGGGGFFGFEGGGFGGGGFGGG,FCC<F<EF9CEGGCE@BFGGGFFGFEGGGGAFEGG8FFEGGGC?FGGGGEGGAFGGFGGGGGFEEFF,,?EFEFFFGGEFFGGFCFEGDEFGCFG73DEF9F@DFDDFDGGG+>C@FCFF7:@FF7F:>>CFECEFG<***<FFF8;4<CCF3FC9F7;CA757F7(CF>EGGG<FCF#FCE,,GDEC@@:>#>CEFGFD<&@F9FFCD/FCGFADC6@ECFDCGCGFD=,FA44*@+7CA<F8?:@C@++CE@,>+@+ED7F?<B>8CEFE?E,ABF8;9GGGFE?FCCFF@9FEFBF,@<:@,GGGGGFE9GFECFGGF:@GEF<EGFGGD<CGGGFGDGGGGFGFGGGGGGGGGGGGGGGGGGGGGGGGGGCCCCC
@sF 21731
TGAGGAATATTGGTCAATGGGCGAGAGCCTGAACCAGCCAAGTAGCGTGCAGGATGACGGCCCTATGGGTTGTCAACTGCTTTTAGTTGGGAATAAAGTGCACCACGTGTGGTGTTTTGTATGTACCATCAGAAACAGGAACGGCTAATTCCGTGCCAGCAGCCGCGGTAATACGGAAGGTCCAGGCGTTATCCGGATTTATTGGGTTTAAAGGGAGAGCAGGCGGACCTTTAAGTCAGCTGTGAAATACGGCGGCTCAACCGTCGAACTGCAGTTGATACTGGAGGTCGTGAGGGCAGACAGTGATACTGGAATTCATGGCGGAGCGGTTAAATGCTCAGATATCATGAAGAACTCCAATCGCGAAGGCAGGTATCCGGGGTGCAACTGACGCTGAGGCTCGAAAGTGCGGGTATCAAACAGGATTAGATACCCT
+
<8EFF<EEFFGEGGFGGFC<@CFEE:CCFFFFFGGCE,CFGGGGFGGGDGGGD:EFFFGGCGGGGFE8,:,78,CFF<EF,C,:FFGGGGGGC<ACE9F9EE,<FGGBCFCFGD,B<<EGCAFGGGGGFGFFGFF,E=F8,B3BCGDCAF=DA3B:+=F+:6,>5@:FGGGFGFF3>C1C2@@9<?CC:CC<<;CF:5+,C@FFFFC::F:,?:F585:38FC882C<8;@?F8GAC871<B=7AC?:>>B<:CC,BBF>6<CFF<D*/>FEDABFAEC=?F>,:F:B,,,A:,65,,,FFC9,FE<5ECCGGGFGE@CC8488*>7FA95<?,CE>,?DC,,BC,GGFE?A=:,,=7A>+EGFF6<C8GGFFCGGGGFCFFEE9CGEGGEGGGGGGGGGEB,DECCEFCGFGCFGFFAF<DFGFGF9FCEAA<C@
@sF 27356
TAGGGAATCTTCGGCAATGGGGGCAACCCTGACCGAGCAACGCCGCGTGAGTGAAGAAGGTTTTCGGATCGTACAGCTCTGTTGTAAGAGAAGAACGTGTGTGAGAGTGGAAAGTTCACACAGTGACGGTAACTTACCAGAAAGGGACGGCTAGCTACGTGCCAGCCGCCGCGGTAATACGTAGGTCCCGAGCGTTGTCCGGATGTATTGGGCGTAAAGCGGGCGCAGGCGGTCTAATAAGTCTGAAGTTAAAGGCAGTGGCTTAACGATTGTTCGATTTGGAAACTGTGAGACTTGAGGTCAGAAGGGGAGAGTGGATTTCCATGTTTCGCAGTGCAATGCGTAGATATATGGAGGAGCACCGGTGGCGAAAGCGGCTCTCTGGTCTGTAACGGACGCTGAGGCTCGAAAGCGTGGGGAGCAAACAGGATTAGAGACCCT
+
GGGACCFFFGGGGEEEGGG,BCCGE8CCCFFGGG+FFGGFEEEGGGG76CEFGGGGGGFF,,:DC+7BBCEEE+=@EEFFF9EFEGECAFFFGGFEEFF,B<AEGFFFFF9BFF9DFFFGGEGFG><C7>FGFGGGF,@B<FF,F@FFGGEDCDDFCGGFGGF3,>8*1<F*<<:CFFGCFGFCF:<FFFEGGGD**2A<*8;**<<0A<958:CDC?F*)(*::**7CE55/8>)9:CF7<*7<7C6*><<@E@<0@@C@:C98#+#<EGF6@<E'.DCE@,(<3=85,5,8CFCF=B,,,CFF>EFGFD<5A>9,9,,88<F=>+++),,,EFB,4FEF@F9;GCFGDE8CEB,,:+6+@6@>EEEFA,:C@+C<@:,-FCF@B,<BC@<@+BGFE=;,,C;BDCEDGDF@B8CDFCFFECE;;,FFEGGEC;-,--CA
@sF 42118
TGAGGAATATTGGTTAATGGACGAGAGTCTGAACCAGCCAAGTAGCGTGCAGGATGACGGCCCTATGGGTTGTAAACTGCTTTTATAAGGGAATAAAGTGAGTCTCGTGAGACTTTTTGCATGTACCTTATGAATAAGGACCGGCTAATTCCGTGCCTGCAGCCGCGGTAATACGGAAGGTCCGGGCGTTATCCGGATTTATTGGGTTTAAAGGGAGCGTAGGCCGGAGATTAAGCGTGTTGTGAAATGTAGTCGCTCAACGTCTGCACTGCAGCGCGATCTGGTTTCCGTGAATACGCACAAAGTGGGCGGAATTCGTGGTGTAGCGGTGAAGTGCTTTGATATCACGAAGAACTCCGATTGCGAAGGCAGCTCACTGGAGCGCAACTGACGCTGAAGCTCGAAAGTGCGGGTATCGAACAGGATTAGATACCCT
+
@FFFFFFF@FFGGG,FFFCEGCFFGGGFGGFFGCDFF8CCEGA@EECFGGGGGGGGFGGGCFECFGGGGG>EGEGGGGGGGBCFGDFGGG8AE@FGF<?CFCAFDFG78FEGFFGGGGBCFAFFEGGGFFGFEGEEGDCDFFGGCFEFFGCFG,BBFCFFDCB@F8CEFFGGGGCGDFGGG,DB**57<FE@;FGFGDF:CC:FGFF>G@F?GFG6@B<558:C64:<C;F<CFF9GGGFFD070AE;?(95'<>>77@1:D@CAF6388<97:<F@EG#8BDDCGEC3,C5*7CFGFCE>59FB@E?B=9,DFGGDGGFEA8+BGCE?A,<A8?,=:5,A,CEDFCFF9CGGEGGDGGF:F7FE@9EFDF@CGGFFGGGGGGFCFEDEF;EGFFC<FC@<>FFEGEC6:<CC<FGEF9E@9FC,GGGFB@C@9B<
@sF 394
TGAGGAATATTGGTCAATGGACGAGAGTCTGAACCAGCCAAGTAGCGTGAAGGATGAAGGTCCTACGGATTGTAAACTTCTTTTATAAGGGAATAAACCCTCCCACGTGTGGGAGCTTGTATGTACCTTATGAATAAGCATCGGCTAACTCCGTGCCAGCAGCCGCGGTAATACGGAGGATGCGAGCGTTATCCGGATTTATTGGGTTTAAAGGGAGCGCAGACGGGTCGTTAAGTCAGCTGTGAAAGTTTTGGGCTCAACCTTAAAATTGCAGTTGATACTGGCGTCCTTGAGTGCGGTTGAGGTGTGCGGAATTCGTGGTGTAGCGGTGAAATGCTTAGATATCACGAAGAACTCCGATTGCGAAGGCAGCACACTAATCCGTAACTGACGTTCATGCTCGAAAGTGTGGGTATCAAACAGGATTAGATACCCT
+
FFFGGGGGGFGGFGGGGGGFGGGGGGGEGFGGGGGGGGFGGGEFGFC,8CEGGGGGGGGGGGGGGGGC7FFGGGFGGGGGGGGGGGGGGGFGGGDGGGFGG@FGGGGGGGGGGBFGGGGGGGGGGGGGGGGGGGGGGGGFFGGDDFBEFFGGGGGEGGGGEGGGDGGGGG:3@EGGGEGGGGD@GDEFGDCFFDGC1CFF+B><<14:CGFE9?FA*>:@B98>@BGBGFFGDFF>ED;C=ACC8<<FF?2'CGGFD@F<CCFGGGGGGGGFFDFFFCFCBGGGGF<8@=EA)4+:@,CGC@GEE@@7CCFFD=B8CGGEFFB88FCFECGFECFD;FE,E99AA<CFE,,EEF@FF@FB:DFCFC,GF9FF9GGGGGGFCGEGGFEGGGFGGEAF@FC<C7GGEFGGGGGFGGGGGCGGGGGGGGFFGGGCCCCC
@sF 395
TGAGGAATATTGGTCAATGGACGAGAGTCTGAACCAGCCAAGTAGCGTGAAGGATGAAGGTCCTACGGATTGTAAACTTCTTTTATAAGGGAATAAACCCTCCCACGTGTGGGAGCTTGTATGTACCTTATGAATAAGCATCGGCTAACTCCGTGCCAGCAGCCGCGGTAATACGGAGGATGCGAGCGTTATCCGGATTTATTGGGTTTAACGGGAGCGCAGACGGGTCGTTAAGTCAGCAGTGAAAGTTTGGGGCGCAACCTTAAAATTGCAGTTGATACTGGTGTCCTTGAGTGCGGTTGAGGTGTGCGGAGTGCGTGGTGTGGCGGTGAAATGCTTAGATATCACGAAGAACTCCGATTGCGAAGGCAGCACACTAATCCGTAACTGACGTTCATGCTCGAAAGTGTGGGTATCAAACAGGATTAGATACCCT
+
FGFGGFFGGGGGG<FG9CE<DGGGGGGCGGGGGGGGGGDFFGDFGGGEEEFGFGGGFGEG@EFFGCGEEGEGGFGGFGGGGGGGGGFGCFGG8=FEFGB?F7@CFGGEFE<FDEGGEGCFDGFFGFCFGGGGFGFDF9FGEF:CECEGG9?FGGCGGFFGGFFF7?ECGG+D@9*@FGGG7::*C@CFGG7EGGDEE8871CFDGGC;:F9487?BE>FD>>EGB7ECGF>@FAC>(0FFCE:/=9CE:EEC@;:128=<>9<GGFDC?FCD3>@;63:96::8,F<B,FEF>CCEEE,,CE?GFCF@BCF=66=7E=9,@E@+)+8E;E<,,C,CFFE9?8CF<D,FGFEDFEGE:@=@F@B,FA@FE9FF9ECGGFF=E>FGGGFF7C@FGGGGGGGGGGGGFAFFGGGGGGGGGGGGGGGF<C9EEGGCCCCC
@sF 21911
TGAGGAATATTGGTCAATGGGCGAGAGCCTGAACCAGCCAAGTAGCGTGCAGGAAGACGGCCCTATGGGTTGTAAACTGCTTTTATAAGGGAATAAAGTGAGCCCCGTGAGGCTTTTTGCATGTACCTTATGAATAAGGACCGGCTAATTCCGTGCCAGCAGCCGCGGTAATACAGAAGGTCCGGGCGTTATCCGGATTTATTGGGTTTAAAGGGAGCGTAGTCCGGAGATTAAGCGTGTTGTGAAATGTAGGGGCTCAACCTCTGCACTGCAGCGCGAACTGGTTTCCTGGAGTACGCACAAAGTGGGCGGAATTTGTGGTGTAGCGGTGAAATGCTTAGATATCACGAAGAACTCCGATTGCGAAGGCAGCTCACTGGAGCGCAACTGACGCTGAAGCTCGAAAGTGCGGGTATCGAACAGGATTAGATACCCT
+
GGGGGGGFFGGFGGGGGGGGGGGGGGGGGGGGGGGGGGGFGGGGGGGGGGGGGGGGGGGGGGG7F8FGGGGGGGGGGGGGGFGGGGGGGGGFBEFGGGGGGCGGDGGGGGGGGGGGGGGGGFFFFGF99BDGFFGGF9FFGC>7BGGGGGGGGGGGGGGGGGGGGGGGGG:@GGFEAFCAFC@GGGC>FFG.CCEE3FFFFGFFCF2C:<FFCFG@B9G<?4#CFCEDB7A9F>CAGEGE,GFGGGG4FCAGFCC>G>GG4FCDECFGDFB=>@+7CEE@?8ED6,DB3:,,5EECGFEC9<GGGE@F=,E;CFEEFFA9FFC8=GCGFGGDGFF8EFA;FCEE?GFGGGCFE=EFEFFEGGGFGGFGGGGGGGGFE,GGGGGGGGGGGECDGGGGFDGFGGGGGGGGGGGGGGGGGGGGGGGGGGGGGFGCCBCC
@sF 397
TGGGGAATATTGCACAATGGGGGAAACCCTGATGCAGCGACGCCGCGTGAGCGATGAAGCATTTCGGTATGTAAGGCTCTATCAGCAGGGAAGAAAATGACGGTACCTGACTAAGAAGCCCCGGCTAACTACGTGCCAGCAGCCGCGGTCATACGTAGGGGGCCAGCGTTATCCGGATTTACTGGGTGGAAAGGGAGCGTAGACGGCATGGCAAGCCAGATGGGAAAGCCCGGGGGTCAACCCCGGGACTGCATTTGGAACTGTAAGGCTAGAGTGTCGGAGAGGAAAGCGGAATTCCTAGTGTAGCGGTGAGATGCGTAGATATTAGGAGGAACACCAGTGGCGAAGGCGGCTTTCTGGACGATGACTGACGTTGAGGCTCGAAAGCGTGGGGAGCAAACAGGATTAGATACCCT
+
EFFGGGGF,CC@FCFGGGGCEGGGDGG8CEEFCDEGFFGGFGGEBCG@BB=FFGGGGGG,:,CFGFGFFGGDFG<FGGGGF,<<EFGGGGDCEFCF8EFGGGCFD7ED,:B,?B8,<<,B@3@FFBCFCCFC7D7D<FFCGG<F778B:*1@;BF,,,*<1<*483:44=7*,5CFE<FFFGGGGGFG*2+<;;?5**:8*1:958EC*;@;C?@)8:F1F?#E==CBF**@C8:%,<;::CE>=8?@78<+,F>7(>F4;EC#-:0,0556)C>FC+>B,<9CFD?:CEF=48ED@?>,FE6+)+CCE9,,+EBEGFFC?=CEFFEGGGGGFCFEDD@F@CC,F@:C@@EF8GEC@FFA,,AFAFFGGGGEF<GFCGFE8GGFCCCEGGGGFCGGGGGFECFEF<F9GGGCCCCC
@sF 398
TGAGGAATATTGGTCAATGGACGAGAGTCTGAGCCAGCCAAGTAGCGTGCAGGACGACGGCCCTATGGGTTGTAAACTGCTTTTATAAGGGAATAAAGTGAGTCTCGTGAGACTTTTTGCATGTACCTTATGAATAAGGACCGGCTAATTCCGTGCCAGCAGCCGCGGTAATACGGAAGGTCCGGGCGTTATCCGGATTTATTGGGTGTAAAGGGAGCGTAGGCCGGAGATTAAGCGTGTTGTGAAATGTAGATGCTCAACATCTGCACTGCAGCGCGAACTGGTTTCCTTGAGTACGCACAACGTGGGCGGAATTCGTGGTGTAGCGGTGAAATGCTGAGATATCATGAAGAACTCCGATTGCGAAGGCAGCTCACGGGTGCGCAACTGACGCTGAAGCTCGAAAGGGCGGGTATCGAACAGGATTAGATACCCT
+
FGEFDEFGGGGCFGGGGGGGGGGGGGGGGGGGGGGGGGGFGFFFGGGGDGGGGGGGGGGGGGGGFGGGGGGGFGFGGFGGGGFGGGGGGGGBFDFFFGGGGGGGGFFDFGGGGGGGGGDGGGGGGGGGGGGGGGGGFFGFGGGGCGEGGGGGGGGGGFGCC>FGGEEFFGGGGGGGGCBCGGC:FGGGGECCFGDE7CCCFCC@:F?&F::91?';EBG@<D?>F>G>F=;<FC<2F/@B;5;:7C@FBFC=>GFFE9F@,@:,FEFFF:@*F7E@CC2=8,<F@,,CE,,,DC+:EE@?=647GE@ECCFD8GE@EFGEAFCCA@79E,,C?A5?E<,,CFECGEFF?CFE8EGDGGF>GFC<EGFFB,EF>FGEGGGGF@7GGGEGGGGGFGGGGGGGGFFFEF@+GEGGGGGGEGGFFDGGGGGGFGGCCCC9
@sF 399
TGAGGAATATTAGTCAATGGACGAGAGTCTGAACCAGCCAAGTAGCGTGCAGGATGACGGCCCTATGGGTTGTCAACTGCTTTTATAAGGGAATAAAGTGAGTCTCGTGCGACTTTTTGCATGTACCTTATGAATAAGGACCGGCTAATTCCGTGCCAGCCGCCGCGGTAATACGGAAGGTCCGGGCGTTCTCCGGATTTATTGGGTTTAAAGGGAGCTTAGGCCGGAGATTAAGCGTGTTGTGAAATGTAGACGCTCAACGTCTGCACTGCAGCGCGAACTGGTTTCCTTGAGTACGCACAAAGTGGGCGGAATTCGTGGTGTAGCGGTGAAATGCTTAGATAGCACGAAGAACTCCGATTGCGAAGGCAGCTCACTGGAGCGCAACTGACGCTGAAGCTCGAAAGTGCGGGTATCGAACAGGATTAGATACCCT
+
FFGGGGGFGCF,CFGFEF9FEEFGGGGGGGGGGGGDFF8ECFFGGGD@ECDGFGGGGFFGGGGCGFFGFFEEG,CFFFGGFDGGGGGGFGGFGGCFEFGFGGGDFGDGG+C?FGGGGGGGFF9FAEEGCFGFF@AAEE@F@D@G8B+DFFCECFCCFFFG+@EGGG:C<C7D;2>CF*1*>D>FCFGGGD*3;FFC**=<:7C,?:=GCC@9;7C>E(#;47:C4<EDGGFG?7,)/81;8FFF-0FCFFAF.5?FGGF%8FFGFFFFB2<53CB@9;2;DDDCEED<=6A?)GGGGD=AFFGFEC7FECGD8FGGED7CFDEBAFC>9@<9FE??CFEC,;F=,7GGAFFEEGGGGFGGGGGGFGGGGGEF9FFC,EDGGGGGFGGGGGGGFGFFF@@,,CFGGFF:GGGGGFEGGFGFGFFGGCGGGGGCCCCC
@sF 39551
TGAGGAATATTGGTCAATGGACGAGAGTCTGAACCAGCCAGGTAGCGTGCAGGATGACGGCCCTATGGGTTGTAAACTGCTTTTATAAGGGAATAAAGTGAGTCTCGTGAGACTTTTTGCATGTACCTTATGAATAAGGACCGGCTAATTCCGTGCCAGCAGCCGCGGTAATACGGAAGGTCCGGGCGTTATCCGGATTTATTGGGTTTAAAGGGAGCGTAGGCCGGAGATTAAGCGTGTTGTGAAATGTAGATGATCAACATCTGCACTGCAGCGCGAACGGGTTTCCTTGAGTACGCACAAAGTGGGCGGAATTCGTGGTGTAGCGGTGAAATGCTTAGATATCACGAAGAACTCCGATTGCGAAGGCAGCTCATTGGAGCGCAACTGACGCTGAAGCCCGAAAGTGCGGGTATCGAACAGGATTAGATACCCT
+
EGGGGGGGGGGGGFGGGGFGGGGGGGGGGACFGGGGGGGGFFFGGGGGGGGGGGGGGGGGGGGFEGGGFGEFGF<FGGFGCFFGGGGGGGGGFGFFDFGFGGF,EFCDGFGCGGGGGGGGD<EFGGGG9FEFFGGGGFGGGGCEGDGGGGGFGGGGGGGGGGGGGGGGGEGGGGG7FGEDGGFEGGDG0GDG;?8GGGDFCFG;CFF:FGGGGC0C<@F7>BEGG:CDC2<FGGGFGGG:GGGG?FFFDGFF>@E%GGGECGCBC9CDGE>;:>:CEFGE@#GGFFA<D<FC*F6CGGFFBEFGGGGGGGFCB=87GGGGGGGGFFCGFDEE9E,FFGGGFAF8FGEGGGGGGGGGGFGGGFEFFFEGGFGGGCF@,F@EGGGGGGGGGF@GFFGGGGGGGGGGGGGGGGGGGGGGGFFFGGGGGGGGGGFCCCCC
@sF 401
TGGGGAATATTGCACAATGGGGGAAACCCTGATGCAGCGACGCCGCGTGAGCGATGAAGTATTTCGGTATGTAAAGCTCTATCAGCAGGGAAGAAAATGACGGTACCTGACTAAGAAGCACCGGCTAACTGCGTGCCAGCAGCCCCGGTAATACGTAGGGGGCAAGCGTTATCCGGATTTACTGGGGGTAAAGGGAGCGTAGACGGCATGGCAAGCCAGCTGGGAAAGCCCGGGGCTCAACCCCGGAACTGCATTGGGAACTGTCAGGCTGGAGTTGCGGAGAGGAAAGCGGAATTCCTAGTGTAGCGGTGAAATGCGTAGATATTAGGAGGAACACCAGTGGCGAAGGCGGCTTTCTGGACGATGACTGACGTTGAGGCTCGAAAGCGTGGGGAGCAAACAGGATTAGATACCCT
+
FFFFGGGGGGGGGGGGGGGGGEGGGDFFGGFG,CEFGGGGGGGGGGGEEBFGE@CCEFF?F,CEFGG:?DF<AGGFGGGGF9<5E,C,B@<FCFEF,,,,::=F=F??DFG9F9<<DFG,,:FFGE+C<>@>CFG+@,@<@7:3**4:>FG@FFFC@FGGD@**4:1<<FC:C9C7@**?F9EFCF*=88FECGC8C*:CGCE<:::**22**0;>1.C)),51,//76<*:CCD8/<FC7+78C7,<D9CDA,7,,3+6+DD3A3B>,?,E8@1++@@,;E;?FGFB==C==,FE8F>BFFEGA7EAFFE;CGGGECC,F=C9EACCFFAFFCFFFFFC7FGFGFCGGGFGGGEEFBCA<6C,G<FGGDCFC,FE@+F@8GFFC:FCFGGGGGGGGEFCCFGGGGGGGFGCCCCC
@sF 41768
TGGGGAATATTGCGCAATGGGGGAAACCCTGATGCAGCGACGCCGCGTGGAGGAAGAAGGTCTTCGGATTGTAAACTCCTGTTGTTGAGGAAGATAATGACGGTACTCAACAAGGAAGTGACGGCTAACTACGTGCCAGCAGCCGCGGTAAAACGTAGGTCACAAGCGTTGTCCGGAATTACTGGGTGTAAAGGGAGCGCAGGCGGGAAGACAAGGTGGAAGTGAAATCTATGGGCTAAACCCATAAACTGCTTTCAAAACTGTTTTTCTTGAGTAGTGCAGAGGTAGGCGGGATTCCCGGTGTAGCGGGGGAATGCGTAGATATCGGGAGGAACACCAGTGGCGAAGGCGGCCTACTGGGCACCAACTGACGCTGAGGCTCGAAAGTGTGGGTAGCAAACAGGATTAGATACCCT
+
FG@EFBFGGDGFGEGEGGFGFDGGGGGFGGGGCAFGAF:7@FDGGGEFGC=FFGGCFFGF?F<FGG=+BCFGGGGGEEG98FFGFDDECEDFFFAFGGGGFDGEEF9FGGGFEG?FG?BBDDF7FCEFFFGE@DCFGFGFC:8F@EE7CFCF@,<FCE7CGGGGFC7=F7<3?<CFCEBFGGGFF29F@CACCFG75*85:CE8FEFDE,7,3CF#GCGFBFFFDFECCD4,EEC@8:>@CFF;8F@AGD>=CGCF:AF9>#08B=@GFGF?>G;F?F@AEF7CB+C@>+E8,8EC7@@DE@EC=F7FA,,GGGGGD9DGGGCCFFCEFADFFEE6,FFF@7EFF7CEGGGGGGGGGG@DDD@CDGF@FFBFFFGFGEGCGEFGDGGDGGGGGGEGF<FEFAGGE@FFGGFCCCCC
@sF 403
TGGGGAATATTGCACAATGGGCGCAAGCCTGATGCAGCCATGCCGCGTGTGTGAAGAAGGCCTTCGGGTTGTAAAGCACTTTCAGCGGGGAGGAAGGCGATAAGGTTAATAACCTTGTCGATTGACGTTACCCGCAGAAGAAGCACCGGCTAACTCCGTGCCAGCAGCCGCGGTAATACGGAGGGTGCAAGCGTTAATCGGAATTACTGGGCGTAAAGCGCACGCAGGTGGTCTGTCAAGTCGGATGTGAAATCCCCGGGCTTAACCTGGGAACTGCATTCGAAACTGGCAGGCTAGAGTCTTGTAGAGGGGGGTAGAATTCCAGGTGTAGCGGTGAAATGCGTAGAGATCTGGAGGAATACCGGTGGCGAAGGCGGCCCCCTGGACAAAGACTGACGCTCAGGTGCGAAAGCGTGGGGAGCAAACAGGATTAGATACCCT
+
EFGGGGGGGGGGGGGGGGC,FFFGGGGGGGFFGGGGFGFGFGGGGGG7CFGGGGGFFGFGFFF@EDFGGGGGGGGGGGGGFGGGAGGGGCFGDEFFGFFGGECGGFFGFGGGDGGGGAAFFFFFFGEEGGGFCEGGGGGGGGCFDFGGC@FFGGGGFGGFGGGCFGGFGDGGGGGGG<FGGG<C>1/2:CGCE8C<:<?@D#:8@9::FGGCG5?;(/209CED39:2)CFDFC>1CFGGDFGGGFEFFF:+:GGDECDEGGGGFD>36GFFGF>E(,FECF?6:6FGF@GFGFECFDF8C8GGGGGDGGDGGGGFFDB@GFCGGGFE>)EEEGAGFC?FEFECFEAEGGGGGGGFE,F7GGGFFFFFFF@DGGGGGECFEECADFGGGGGGGGGGGFGGGGGGGGGGGGGGGGGEGFGFGGGGFFGGFCCEGGGGCCCCC
@sF 404
TGGGGAATATTGCACAATGGGGGAAACCCTGATGCAGCGACGCCGCGTGAGCGATGAAGTATTTCGGTATGTAAAGCTCTATCAGCAGGGAAGAAAATGACGGTACCTGACTAAGAAGCCCCGGCTAACTACGTGCCAGCAGCCGCGGTAATACGTAGGGGGCAAGCGTTACCCGGATTTACTGGGTGTAAAGGGAGCGTAGACGGCATGGCAAGCCAGATGTGAAAGCCCGGGGCTCAACCCCGGGACTGCATTTGGAACTGTCAGGCTAGAGTGTCGGAGAGGAAAGCGGAATTCCTAGTGTAGCGGTGAAATGCGTAGATATTAGGAGGAACACCAGTGGCGAAGGCGGCTTTCTGGACGATGACTGACGTTGAGGCTCGAAAGCGTGGGGAGCAAACAGGATTAGATACCCT
+
EFGGGEGGGGGGGGGGGGGGGGGGGGGGGGGGGGGGGGGGGGGGGGGGGGGGGGGEGFFEFFGGGGGFGGGFGGGGGGGGGFFGGGGGGGGGFDFGGGGGGGGGGGGGGGGFGGGG9DFFGEDCEFGGGGGGGCGGGFFFGFCFGGGGFFGFEGFCF,>FGE7EBCF@F7FEFFEE7==FFG:EFFGG0<<CCCDFGGGEGGGCC;:FGFGCC<:7G>CEFD<D9@EFFG*ED:E@,CFEFFGGFGGFDDF9CAAGGE?FFFFGGGGFFGFGEGE>EDGG@GGGFFEDGGFB=9,8FGGGGGGGFGECFEEFEFGGGFF@E@FCGGGGE9FEGFFC8EGGFGGGGGEFF7GGGGEGGGGGGGGGGGFGGGFGGGGGGGGGGGGGFFEGGGGGGGGFFGFGGGGGGGGGGGGCCCCC
@sF 405
TGAGGAATATTGGTCAATGGGCGAGAGCCTGAACCAGCCAAGTAGCGTGCAGGATGACGGCCCTATGGGTTGTAAACTGCTTTTATACGGGGATAAAGTGGGCCACGTGTGGCTTATTGCAGGTACCGTATGAATAAGGACCGGCTCATTCCGTGCCAGCAGCCGCGGTAATGCGGAGGGTCCGGGCGGTATCCGGATTGATGGGTTTTAAAGGGAGCGTAGGCCGTCTGTTATGCGTGTTGTTAACTGTCGGGGCACAGCCGGGGCATTGCAGCGCGAAGTGGCAGACTAGAGTGCGCAGGAAGTAGGCGGAATTCGTCGTGTAGCGGTGAAATGCTTAGATATGACGAAGAACTCCGATTGCGAAGGCAGCCTGCTGTAGCGTAACTGACGCTGAAGCTCGAAAGCGTGGGTATCGAACAGGATTAGATACCCT
+
9<CFGG8FGFGGGGGGGGGF?FGGGGGGGGGGGGGGGCEFGGGGGGD7FFGFCEGGGFGC@@FFGGFFEFEBCFGAF<DEEFGGFGGFCCC7++BFFF?EGGCFDGGGG<+CE8FFFGG<,<<FFAFF+8ABCGGGD,A<>DFGGD8A<,@@FGFGFGGGDF7>>8F:<>::FFGCFCFEGFF*:<*C12**<A8>5C,'3*4CC#*:::9<+<*F*3:F>:#6G?GDECC14*B97C<98?4,,0ECFEC6,,,,,*@*3C+D7FCFAC8*+@CDCD8++FFCB9<B9C,D=+6:8D;A@ECFB64FCFEBDFEEB>E=A,>@8CC>4,C,<C?@AGGGGGGGFEFD<9,,,:@:,@E,:GDFFFFE@<DDGFECGGGC@EF9FAEF7EFF@,9FFGF8FGGGGGGGEFFEEFFGFCDECFFF<GGGGFDAC@-B
@sF 406
TAGGGAATCTTCGGCAATGGGGGCAACCCTGACCGAGCAACGCCGCGTGAGTGAAGAAGGTTTTCGGATCGTAAAGCTCTGTTGTAAGAGAAGAACGTGTGTGGGAGTGGAAAGTCCACACAATGACGGTATCTTACCAGAAAGGGACGGCTAACTACGTGCCAGCAGCCGCGGTAATACGTAGGTCCCGAGCGTTATCCGGATTTATTGGGCGTAAGGCGAGCGCAGGCGGTTAGATAAGTGTGAAGTCAAAGGCTGTGGCTCAACCATAGTTTGCTTTGGAAACTGTTTAACGTGAGTGCAAGAGGGGAGAGTGGAATTCCATGTGTAGCGGTGAAATGCGTAGATATATGGAGGAACACCTGTGGCGAAAGCGGCTCTCTGGCTTGTAACTGACGCTGAGGCTCGAAAGCGTGGGTAGCGAACAGGATTAGATACCCT
+
GGGGGGGGGGGGGGGGGGGGGGGGGFFGGCGGGGGGGEGFGGGGGGG>CGGGGGGGGGGGGGGFEFGFCGGFGGGGGGGGFFFFE?FGFGGGGFFFFGGGGGGG>FGGGGCFFFDGEGGGGG@<FGGGGGGFGGFG=DFFGFGG7*8@FFGGGGGGGG>EGFGGFG?FGGGGDE8B:C,,4?CBFF+:FFECEGGGD5:ED355;A++=EFCGE8:C#<401:DE+E@GDGC;38(@AFF@6#3BCCFFFFF7<GEC=DB8F@CBCFGGBCGEFGGFDGGGFF+FF9C,<B4,,,@GDEFCGGFGEEGGFCF,GCFE>D9=8F@BEACC5C@@,;GF?CFEFFB3@,<,9FCE,<EBEFGFFCCGC=@CC,@DEGGGF<GFGGFDDFGGA<CFFBCCGGGGGGGGGGFGEFEEGGGFDGEGGFCFFGFGGFGFFFFCCCC<
@sF 29224
TGGGGAATATTGCACAATGGGGGAAACCCTGATGCAGCGACGCCGCGTGAGTGAAGAAGTAATTCGTTATGTAAAGCTCTATCAGCAGGGAAGAAAATGACGGTACCTGAGTAAGAAGCCCCGGCTAACTACGTGCCAGCAGCCGCGGTAATACGTAGGGGGCAAGCGTTATCCGGATTTACTGGGTGTAAAGGGAGCGTAGACGGCATAGCAAGTCTGAAGTGAAAGGCTGGGGCTCAACCCCGGGACTGCTTTGGAAACTGTTAGGCTGGAGTGCAGGAGAGGTAAGTGGAGTTCCTAGTGTAGCGGTGAAATGCGTAGATATTAGGAGGAACACCAGTGGCGAAGGCGGCTTACTGGACTGTAACTGACGTTGAGGCTCGAAAGCGTGGGGAGCAAACAGGATTAATACCCT
+
DG@FGGGGGGDFGGGFEGGGFFGGGGGGGGGFGGGGGGGFGGGGGGGC>?FGGGFGGGFCCECFGGCEFGGGGFFFGGGGGGGGGGGGGGFGGFGGGGGGGGGGGGGGGGGEGFAFGGGGGGGGGGECFGGGGD8=FFDGGGGGEEGEFGGGGGGGFFGDGGGGCGFGF@FGGFGGG*CFFGGGGG6FFCCGFGCCGGGGGG,E:C8:CGG<GGGFG7@FFFDGGGFF@ECGFGG@/+GCEEGGGGGFGFDFFFFGGDFCAGGFFGGGFE?DCFGFDGED+A=ED9F?E?ECFDB8AAFCGGE?@CEFFFECC:C@,C;5@E<EFAGGDBEGCF@CA<<GGGECGFCGEEGFAGGGGGGGGGGCFFEGGDCFCGGECGGGGFFEF7GGFCGGFGGGGFGFFGGGGGGGGGCCCC<
@sF 408
TGGGGGATATTGCACAATGGAGGAAACTCTGATGCAGCGACGCCGCGTGAGTGAAGAAGTATTTCGGTATGTAAAGCTCTATCAGCAGGGAAGAAAATGACGGTACCTGACTAAGAAGCCCCGGCTAACTACGTGCCAGCAGCCGCGGTAATACGTAGGGGGCAAGCGTTATCCGGATTTACTGGGTGTAAAGGGAGCGTAGACGGCGATGCAAGTCTGAAGTGAAATACCCGGGCTCAACCTGGGAACTGCTTTGGAAACTGCACTGCTAGAGTGCTGGGGAGGTAAGCGGAATTCCTAGTGTAGCGGTGAAATGCGTAGATATTAGGAAGAACACCAGTGGCGAAGGCGGCTTACTGGACAGTAACTGACGTTCAGGCTCGAAAGCGTGGGGAGCAAACAGGATTAGATACCCT
+
FFGGGEGGGGGGGGGGGFFGGGEGGGGGGGFGGGGGFGGGGGGGGGG=CEEGGGGGGGFFFCFGFFCCFCFGGGGAFGCFGDFFGFGF@FGFGFGFGGGGGGGFCGCEGFGGGGGGGFGEFCGGGGGGGGFGED,:FFGGGFGGGGCGEGGGGGFCEGGGGGGGFGFCF:FCFGGCDC::9B1FGGFG@:C@FFC:EGFEC7CEEE>EE8:EDD<=@<@@>?<@6B<EFGGGFGGGGGGFFF9?GF@:/F2CCGGE>CC7GGGFGG1GGGC@BGFGGFEB4FEEE=7DGGFDDBEE8<F?F:>>AGEEFGFCDGGGFCGGEFGFEFFEGEDFCCC:8F<ECFGFF@DGGGGFAGGF?GGGGFFGGFEB:F<GGGGGGGGGGGGGGGGGGFFCGGGGGGGGGFFFFDEGFGGCCCCC
@sF 43665
TAGGGAATTTTCGGCAATGGGGGAAACCCTGACCGAGCAACGCCGCGTGAGTGAAGAAGGTCTTCGGATTGTAAAACTCTGTTGTAAGGGAAGAATGGTGAGATGCATAATCTCAAGTGACGGTACCTTACCAGAAAGCCACGGCTAACTACGTGCCAGCAGCCGCGGTAATCCGTAGGTGGCGAGCGTTATCCGGAAGTATTGGGCGTAAAGGGTGCGTAGGCGGCATGATAAGTTCGTGGTTAAAGCGTGGGGCTCAACCCCATAAAGCCACGGATACTGTCAAGCTAGAGTACTGGAGAGGGTAGTGGAATTCCATGTGGAGCGGTAAGAGGCGTAGGTATATGGAGGAACACCGGTGGCGAAGGCGGCTACCTAGACAGAGACTGACGCTGAGGCACGAAAGCGTGGGGAGCAAATAGGATTAGATACCCT
+
GGGFGGGF@FGGGGGGFGGGGGGGGGGGGCFEFGGGGGGFFEGGGGGEG,BFGGGGGEEFGGGCFGGEGGGGGGGGGGGFGEBFGAFCGGFCEGFFG,EFFFFGGGGFGBFGGGGFFFFGGGDGGGGGGGGGGFFDFCDFFFEEG7>FFC<FFGGFGFCGGGGGEGGEEFE,,@FF,<<FGCG7:@CFGE:8<CC7E91?C1#FFGFG8<>CG?E=C3F;?C:CCD=<53<FF@?@9:EFGG5F3A;FCGEFF5C>GCFFC8E3B;FGFDG@GGFEC,=@@F<@FCGFF<FCCDFFGGGGGGFGEA,@,;E8EE8EC:=FA:>AC,EEEC9,A+GEFAGFEGFGFEGF<CEEGGF@GGF7GGGFFBGGDGFFE@CEF<FFFGGFF@GGGGFGGGGFFB,C:EGGGGGGGGGGGGGGGGGGGGFF,GGGGGCCCCC
@sF 21094
TGAGGAATATTGGTCAATGGGCGGAAGCCTGAACCAGCCATGCCGCGTGAAGGACTAAGGCCCTATGGGTCGTAAACTTCTTTAGACGCAGAGCAATAAGGGCCTCGCGAGGTCCGATGAGAGTATGCGTAGAATAAGCATCGGCTAACTCCGTGTCAGCAGCCGCGGTAATACGGGGGATGCGAGCGTTATCCGGATTTATTGGGTGTAAAGGGTGCGTAGGCGGCGAATTAAGTCAGCGGTGAAAGACCGGGGCTCAACCCTGGAAGTGCCGTTGATACTGATTGGCTAGAATACGCTTGCCGTGGGAGGAATGAGTGGTGTAGCGGTGAAATGCAGAGATATCACTCAGAACACCGATTGCGAAGGCATCTCACGAAGGGGCGATTGACGCTGAGGCACGAAAGCGTGGGGATCGAACAGGATTAGATACCCT
+
FFGGGGGGGGGGGGGGGGGGGGECEGGGGGGGGGGGGGGGFGFGGGGGGDGGGGGGGFFFGGGGGGGGGGGGFFGGGGFGGFGCFFBGGGGGGGGG9FGGDGGGGGGGG>FGGGGC:FFC=B>F9,<C::<FFGGGGGFG<CEGCFGGFFGGGGGGGG9FGGGGGGGGFGGGGGC7<FC<C;C71CDGEEE7F?EGGCCCF8CFFF#&F?<CCFE@>0C>6:GFDEEFBEEFGFG<FDEGFF:ACFGGEC8ECGE><2<6CF?,;FD<=<7=GFCFE5>>9FFFDD,<7,FED?+?@+ACGGDGGGEGEEABFFGFEF+FB,DGAEGGFFF<??DBC,,C?>CA<FGGGGFFFCGGEGGGEFECFGFGE9FFFGFCGCF@GGGGGFFGGGGGGGGFAFGGFEFGGGGGGGGGGGGGEF9EDCGFGGCFGGGCCCCC
@sF 24371
TGAGGAATATTGGTCAATGGGCGAGAGCCTGAACCAGCCAAGTAGCGTGAGGGACGACTGCCCTATGGGTTGTAAACCTCTTTTGTTTGGGAATAAAGTGCGCCCCGTGTGGCGCATTGCATGTACCATTTGAATAAGGACCGGCTAATTCCGTGCCAGCAGCCGCGGTAATACGGGCGGTCCGGGCGTTATCCGGATTTATTGGGTTTAAAGGGAGCGCAGGCCGTAGGCTAAGCGTGCCGGGAAATACCGTCGCTCAACGGCGGCCGTGCGGCGCGAACTGGTCTACTTGAGTACGCGGGACGGTGGCGGAATTCGTGGTGTAGCGGTGAAATGCTTAGATATCACGAAGAACTCCGAGTGCGAAGGCAGCTGACGGTAGCGCAACGGACGCTGAAGCTCGAAAGTGCGGGTATCGAACAGGATTAGATACCCT
+
CFFGGGGGGGGGGCFFFFGGGFGGGGGGGGGGGGGGGGFGGEFGGGGGEFDGGGGGGGGGGGGGGGFGGGGGG<FGGFGGGGGGG<DFAFCEDGGGFGFGGDGC+FEFEGGCF7+>=F<FFC?FF,CFF9FGGADEFG9EFGFGGGGGGGGG,F<:CGGGGGFFDGGCFGE9FC*CC*4<**=7FEE5:E>8C?EEGDCC<;#<ACE>8<@EEFG>25*7;EDCC8E*FCA:8CG?,7C?FG#?;<GFCF?:F<8<<C7CEGF8>EEEFGFC@DEEB>58,/FGGDGFB8FFDDDGGDDFB44@B+GGGGGFA=+F:F@FEF>E5GGFGFEBF9E8F<EAFE?FGFDGGGFFFGDGGFF@7EEDGGGGGGGGGGGGDGGGGGGGGGFF@GGGGE<FFFF8<FGGGGGGGFFFEDGGDGGFGFGGFC<9FGGCCA8A
@sF 22478
TGGGGAATATTGCACAATGGGGGAAACCCTGATGCAGCGACGCCGCGTGAGCGATGAAGTACTTCGGTATGTAAAGCTCTATCAGCAGGGAAGAAAATGACGGTACCTGACTAAGAAGCCCCGGCTAACTACGTGCCAGCAGCCGCGGTAATACGTAGGGGGCAAGCGTTATCCGGATTTACTGGGTGTAAAGGGAGCGTAGACGGCATGGCAAGCCAGATGTGAAAGCCCGGGGCTCAACCCCGGGACTGCATTTGGAACTGTCAGGCTAGAGTGTCGGAGAGGAAAGCGGAATTCCTAGTGTAGCGGTGAAATGCGTAGATATTAGGAGGAACACCAGTGGCGAAGGCGGCTTTCTGGACGATGACTGACGTTGAGGCTCGAAAGCGTGGGGAGCAAACAGGATTAGATACCC
+
FGGFGGGF<FFFGGGGGGGGFEEGGGGGFFGGGGGGCF@@FGGGGGGCGGGGGGFGGGGFGGF?FGGFGGGGGGGGGGGFGGGGGGGFGGGGGGGGGGFFGGEGGGGGFFGGGGGCGGGGFEEGGGGGGGGGGGGGGGEFGGDGGGGGGFF>FGGGGFCGGGGGGFGFGG;2<FG7GGGGGGGGFFFGF?FGGGG@CEE8=E>CFCFG?GGFFC>GGFGFCD22,ECCGGGGGGFG>EDGGGGFEGGGGG@GGGFBED==FFCEG<BCFFFDAC>FCC<E:=GFGGEFE8=E8EAF<FGGF=@9FF7FFFC5,:CC7CAEDGFGFCGFF<BF@C@FFFEEGGGFGGGGGGGFGGFGGGGGGGGGGGCGGGGEEFGFCFFCGDGGGGEDGGGGGGGGGFFECGGGGF9FEGCCCCC
@sF 22919
TGAGGAATATTGGTCAATGGGCGAGAGCCTGAACCAGCCAAGTAGCGTGCAGGAAGACGGCCCTATGGGTTGTAAACTGCTTTTATAAGGGAATAAAGTGAGTCTCGTGAGACTTTTTGCATGTACCTTATGAATAAGGACCGGCTAATTCCGTGCCAGCAGCCGCGGTAATACGGAAGGTCCGGGCGTTATCCGGATTTATTGGGTTTAAAGGGAGCGTAGGCCGGAGATTAAGCGTGTTGTGAAATGTAGACGCTCAACGTCTGCACTGCAGCGCGAACTGGTTTCCTTGAGTACGCACAAAGTGGGCGGAATTCGTGGTGTAGCGGTGAAATGCTTAGATATCACGAAGAACGCCGATTGCGAAGGCAGCTCACTGGAGCGCAACTGACGCTGAAGCTCGAAAGTGCGGGTATCGAACAGGATTAGATACCCT
+
GGGGGGGGGGGGGGGGGGGGFFFGGGGGGGGGGGGGGGCFFGFGGGGGGGGGGGGGGGFEFGGGGGGFGGGGGGGGGGGGA<AEGGFGGGGGCEGGGGGGGGGGGGGGGGFFFGGGGCFDGGFGGGFF9EFGFGGGGGGGGGGGEEGGGGGGGBFEGGGFGCEGGGCEGGG?<A2@FFFGFF<FGE?<C?GGGGEGDG8?77FFCGFFEFCFCFFFG@ED<<E8C8FDEGGFFCFBGFDCFGFF?EE,>2CEC>C@EFE?FAE9FEDADBD=GGC?BGGGFFGGGFF<DDFF?GGGEGGGEDFCGGGFECFFFGDGGFFEFGE@AGCFCFGGGGFFEEGGGGGGFGFFEAFEEF@+FGGGGGGGGGEGFFFEDGCE@FCDDGGGFGGGGEFEGCEGF:G@GGGGGGGFEBGGGGGGGGGGGGGGGGGGGGGCCCCC
@sF 23118
TGAGGAATATTGGTCAATGGACGAGAGTCTAAACCAGCCAAGTAGCGTGAAGGATGAAGGTCCTACGGATTGTAAACTTCTTTTATAAGGGAATAAACCCTCCCACGTGTGGGAGCTTGTATGTACCTTATGAATAAGCATCGGCTAACTCCGTGCCAGCAGCCGCGGTAATACGGAGGATGCGAGCGTTATCCGGATTTATTGGGTTTAAAGGGAGCGCAGACGGGTCGTTAAGTCAGCTGTGAAAGTTTGGGGCTCAACCTTAAAATTGCAGTTGATACTGGCGTCCTTGAGTGCGGTTGAGGTGTGCGGAAGTCGTGGGGTAGCGGTGAAATGCTTAGAGATCACGAAGAACTCCGATTGCGAAGGCAGCACACTAATCCGTAACTGACGGTCATGCTCGAAAGTGTGGGTATCAAACAGGATTAGATACCCT
+
GGGGGFGFFGGGGGFFFGG@EDEGGFGEGDGGGGGGGFFGGGGFFGGFFGGGGGDFCFGDEFGGE@F,B:CFFGGGGGE?<FFFGGGEF@FCEFGGGG?CFG=FFA7DFGGG7FGG8FGGGDGGGGGGGFGGFFGGGGGFF@CG=E@@DBEC>FDF@FFFGGCA@EGGGFGGGGGGGGGGFGFEC<E38GG>GG?EGEG$C,@FCFB/CCCC99CAE>EE>CC>FE>5=?<;CGGF?FC=AGFFF?/5CFB>A8CEGFE@;2D7<CED?8C:F<C,,C9A1F:F>B,8,<@F5:GEGGGGDB,8,+CCGGFGEC7CCF:C,,@@1B7?FEFE?,FFFGF8FD9GGEFFF9GF<@:CCBFGEGGFEFDFA@EFFE9DFGDGGEEGFDFGFFCBE,C9@GEFCGFGGGGEFFAAFFFGCFFEEFGGF9GGFCGCCCCC
@sF 41888
TGGGGAATATTGCACAATGGGCGCAAGCCTGATGCAGCCATGCCGCGTGTGTGAAGAAGGCCTTCGGGTTGTAAAGCACTTTCAGCGGGGAGGAAGGCGGTGAGGTTAATAACCTCATAGATTGACGTTACCCGCAGCAGAAGCACCGGCTAACTCCGTGCCAGCAGCCGCGGTAATACGGAGGGTGCAAGCGTTAATCGGAATTACTGGGCGTAAAGCGCACGCAGGCGGTCTGTCAAGTCGGATGTGAAATCCCCGGGCTTAACCTGGGAACTGCATTCGAAACTGGCAGGCTAGAGTCTTGTAGAGGGGGGTAGAATTCCAGGTGTAGCGGTGAAATGCGTAGAGATCTGGAGGAATACCGGTGGCGAAGGCGGCCCCCTGGACAAAGACTGACGCTCAGGTGCGAAAGCGTGGGGAGCAAACAGGATTAGATACCCT
+
E8CCECFGFFEDEFGGGGG?EFGGGGEFDEGGGFGGEFFFGGGFGGEFCFFGGFGGFFFFFG?FFF7F<FCFEGGCA@FGEFGFFGGGGG7F7CFFGFGGGGCFGG=FCFGCGCFF8E,<F,<>EF:+@FCFFGE@:*6,FC,8<2>@EEGGGF<ECC7FCFCCGFFFCFGGC*4<,CFFGE*:8*AE?F@5:;>*/<0/*7*;<9<7FGF5E%/5C;FEFB*F>1:C>*22:CFF<BG@B=C<@#/,<7:><FF:DFCFBCAC:CFFGGFD91AFGGC@80@;FFFFAFAF99C78+3,>9GD9@@+FFDFGEAFE8,DF@DFBCFC>>CFA9GFE@GGEEGFFFFFAFE8CGGFFCCFF7GGGGGGGGGGGGGDGGFGGFGGGGGGGCGEGFF7GGFFEEFCEGGGGFGGGFDGGGFFF,EEECGFGGGFGGGGCCCCC
@sF 41018
TGAGGAATATTGGTCAATGGGCGAGAGCCTGAACCAGCCAAGTAGCGTGAAGGATGACTGCCCTATGAGTTGTAAACTTCTTTTATAAAGGAATAAAGTCGGGTATGCATACCCGTTTGCATGTACTTTATGAATAAGGATCGGCTAACTCCGTGCCAGCAGCCGCGGTAATACGGAGGATCCGAGCGTTATCCGGATTTCTTGGGTCTAAAGGGAGCGTAGATGGATGTTTAAGTCAGTTGTGAAGGTTTGCGGCTCAACCGTAAAATTGCAGTTGATACTGGATATCTTGAGTGCAGTTGGGGCAGGCGGAATTCGTGGTGTAGCGGTGAAATGCTTAGATATCACGAAGAACTCCGATTGCGAAGGCAGCCTGCTAAGCTGCAACTGACATTGAGGCTCGAAAGTGTGGGTATCAAACAGGACTAGATACCCT
+
CFGGGGGGFFFGGGGGF9CEFFFCCFFCFFGGGGGFGFFFFFEG9FC,@FGADGGGGFAFFGGF8,-6,9CF@@F?FCFGG9BEEFGFEA,AFDEFFFFFGGGGGGCCF<,C<FF7<FGEFFGGEFFGGGGGFGGAGCEF,BFFGGGGGGGGGGGGFGGGCFGFFECEFGGGFGDEG@F>:D>>*3;B@FCFGGG7E>CC,,3FF@7>8BAEC<FAGFCAA#CFGEG=DC:FCFFFDCFCGGFGGE0F@FFGCEFD8;FAEEFCFGFGGGE=FFC<=ED@=EE?9?<:2,FA+F@,=FC+EB,@F?CDGGGE84@>,GGFF57@=GF9FGGFFFC:9E@8DDC:FCEDFAF<C@7F77C:GGGGFECGGFGGGDFC<C,8GGGF@E,GFGFGGFFFFC8,GEFC,GEEEEFCFE@9EFFBFFFFEEGGGGGCCCCC
@sF 45804
TGAGGAATATTGGTCAATGGACGAGAGTCTGAACCAGCCAAGTAGCGTGCAGGATGACGGCCCTATGGGTTGTAAACTGCTTTTATAAGGGAATAAAGTGAGTCTCGTGAGACTTTTTGCATGTACCTTATGAATAAGGACCGGCTAATTCCGTGCCAGCAGCCGCGGTAATACGGAAGGTCCGGGCGTTATCCGGATTTATTGGGTTTAAAGGGAGCGTAGGCCGGAGATTAAGCGTGTTGGGAAATGTAGTGGCTCAACCTCTGCACTGCAGCGCGAACTGGTCTTCGTGAGTACGCACAACGTGGGCGTATTTCGGGGTGTAGCGGTTAAATGCTTAGATATCACGAAGAACTCCGATTGCGAAGGCAGCCCACGGGAGCGCAACTGACGCTGAAGCTCGAAAGTGCGGGTATCGAACAGGATTAGATACCCT
+
6EFGGGGGGGGGGGGGGACAE@CEGGG<FFGDGGGGGGFEGGGGGFE@EFGGFGGGGGFDGGGFF<FF8=FEFGGGGGGGGFFGGGGGDFFFFGGGGGGGFFEEGFGGGGGFGFGGGGGFGGGGGGGGGA<FGGGCFFGG8@FGG7FF9?FCFEDF<FG@DFDFGGGGGG7,,7*@<*5<:FFG*>:CGGGGGFEE**=B9+?A,=<@F,<BFGCF=AG?>5CCG7GFD0;8CGG?:5E@F>%2<<C7CC??F:GDCF>?:::EFFF@</8C:CCECECE>F<>>DEFE>F=*C8C@5++88DFGCCCC7@6,+84+4+:F<F=?EB??F,F?<AC,<9@5E9GFGGGGEE<<C:CCDGEEGECFF9GFCFD7CF@FCGGDGFCEE,:FB8+FFFFFCGFGGGGGDGGGFGGF@GGEE9@EAGGFFEGGGFB@A@C
@sF 29253
TGAGGAATATTGGTCAATGGACGAGAGTCTGAACCAGCCAAGTAGCGTGCAGGATGACGGCCCTATGGGTTGTAAACTGCTTTTATAAGGGGATAAAGTGAGTCTCGTGAGACTTTTTGCATGTACCTTATGAATAAGGACCGGCTAATTCCGTGCCAGCAGCCGCGGTAATACGGAAGGTCCGGGCGTTATCCGGATTTATTGGGTTTAAAGGGAGCGTAGGCCGGAGATTAAGCGTGTTGCGAAATGTAGGTGCTCAACATCTGCACTGCAGCGCGAACTGGTTTCCTTGAGTACGCACAAAGTGGGCGGAATTCGTGGTGTAGCGGTGAAATGCTTAGATATCACGAAGAACTCCGATTGCGAAGGCAGCTCACTGGAGCGCAACTGACACTGAAGCTCGAAAGTGCGGGTATCGAACAGGATTAGATACCCT
+
EGGGGGGGGGGGGGGGGGGGGGGGGGGGGGGGGGGGGGGGGGGGGGGGGGGGGGGGGGGGGGGGGGGGGGGGGGGGGGGGGGGGGGGGGGGGGGGGGGGGGGGGGGFGGGECFGFFGGGGGGGGGGGGGGGGGGGGFGGGGGGGGGGGGGGGGGGGGGGGGGGGG>FFGGGGEGGGDEGGGGG<FGE??GGGGGGGG5FFGGGGG=GGGGGFFFGFGFGFFFGGGGGFGGGFFGGDEFGGGGGGGEEFFD9FFFDGFFGFCCFGGGGGGFGFGGGGGGGG?GGGGGGFEECGFGGFGCCFFFFFGGGC>GGEGGGGEGGGGGEE>CCGGFF<CGGGGGDGGGFBFGGFGGGGGGFCEGFEGGGGFGGGGCFFFDGGGGGGGGGGGFFFGFEFFGGGGGGGFGGGGGGGGGGGGGGGGGGFGGGGFAGGFGFCCCBC
@sF 419
TGAGGAATATTGGTCAATGGGCGAGAGCCTGAACCAGCCAAGTAGCGTGCAGGATGACGGCCCTATGGGTTGTAAACTGCTTTTATAGGGGAATAAAGTGGGAGTCGTGACTCCTTTTGCATGTACCTTATGAATAAGGCACGGCCAATTCCGCGCCAGCAGCCACGGTAATCCGGATGGACCGGGCGTTATCCGGATTTATTGGGTTTAAAGGGAGCGTAGACCGGAGAGCAAGCGTGTTGTGAAAGGTAGACGCTCAACGTCTGCACTGCAGTGCGAACTGGTTTCCTTGAGTACGAACAAAGTGGGCGGAGTTCGTGGTGTAGCGGTGAAATGCTTAGATATCACGAAGAACTCCGATTGCGAAGGCAGCTCACTGGAGCGCAACTGACGCTGAAGCTCGAAAGTGCGGGTAGCGAACAGGATTAGATACCCT
+
FGFGGFFGGGGGFCEFFGGGGGGGEG@FGFGGF@FGGG8ECF@<FGGCGCGGGGDFF,BCECCF<CFDFG>7BCF<FFE9<?<FDAF,9E@F=?=FGFE<5E8BFF+BFGGEBFEE?,,C,,EA<DDE<95,@5E9,,A,,,+@3++3::3>D+@3<<C@A:F>,3*@BCFG;FGGF*7*,6,>FEEEF>E*+7=8**80;+:FCF7*,?9;?F@<B7?;67))*0?1,5**6:>)>FC2,@C=,2,CF@5:*CGFD,8<8,,GF;,FGCF9C8+C=,=6?CF<><=,8FGF9D=4@4,:,8,<GGGGGGFD?GGCCCGF8EGEBGGGFGFE<<FFGFGGGGGEEDE7GFCGGFF@CC9,F7GFFD@FGDFGGF@GGGGGGGGGFGFGGGGGGGGGFDFGFFFE<GFCE@FGF,F:GEGFGGGGF@GGGGGCCCCC
@sF 420
TGGGGAATATTGCACAATGGGCGCAAGCCTGATGCAGCCATGCCGCGTGTATGAAGAAGGCCTTCGGGTTGTAAAGTACTTTCAGCGGGGAGGAAGGGAGTAAAGTTAATACCTTTGCTCCTTGACGTTACCCGCAGAAGAAGCCCCGGCTAACTACGTGCCCGCAGCCGCGGTAATACGTAGGGGGCAAGCGTTATCCGGATTTACTGGGTGTAAAGGGAGCGCAGACGGCACTGGAAGTCTGAAGTGAAAGCCCGGGGCTCAACCCCGGGACTGCTTTGGAAACTGTAGAGCGAGAGTGCTGGAGAGGCAAGCGGAATTCCTAGTGTAGCGGTGAAATGCGTAGATATTAGGAAGAACACCAGTGGCGAAGGCGGCTTGCTGGACAGTAACTGACGTTCAGGCTCGAAAGCGTGGGGAGCAAACAGGATTAGATACCCT
+
FGGGGGGGGGFCFGGGGGFGGGGCEGFGGGGGGFGGGG?ECCFFGGGEG,<CFFGFGGFFECFEFGE7FGGGGGGGFFGGFGCFFFEGGGE7FGCEEGBFGG95B?DCC?F9FGC9BD,,33>F,BCC=EGG,@EC+<AD@DCF7D:F>F@@FE9DF7=<**,<CCBC<*=CE8**,7C@C9:FFG5*::EGGACECF7;)*/:+1A:F:CFE8$738934:5D??8CFGGE=8>7#9?23<CCA3C==6CE5ECE@GCEG<>DFEDGGF=E@C(FBD5/?E=36+,9FAB+B=,DEEF=B,@CF8EAGFGEEEEFGGGFEGDF<FFCC5GDGFFFC,DFEEC?=FEEGFF,FFFAFF@FCGGGGFGGGGGGGGGGGGGGGGGGGGGFFGGGGEGFGF@EAEGGGGFFFGGGGGGGGGGGFDAGGGGGGGGGGGGGCCCCC
@sF 37704
TGAGGAATATTGGTCAATGGGCGAGAGCCTGAACCAGCCAAGTAGCGTGAAGGATGACTGCCCTATGGGTTGTAAACTTCTTTTATAAAGGAATAAAGTCGGGTATGCATACCCGTTTGCATGTACTTTATGAATAAGGATCGGATAACTCCGTGCCAGCAGCCGCGGTAATACGGAGGATCCGAGCGTTATCCGGATTTATTGGGTTTAAAGGGAGCGTAGATGGATGTTTAAGTCAGTTGTGAAAGTTTGCTGCTCAACCGTAAAATTGCAGTTGATACTGGATATCTGGAGTGCAGTTGAGGCAGGCGGAATTCGTGGTGTAGCGGTGAAATGCTTAGATATCACGAAGAACTCCGATTGCGAAGGCAGCCTGCTAAGCTGCAACTGACATTGAGGCTCGAAAGTGTGGGTATCAAACAGGATTAGATACCCT
+
<CFFGFFDFFGF9FFCFGFBAEFG+@@@@AGFGGGGGGCEFFEAFFCC@BC,FFGGGGCFGFFCC@CECC,@B6,<E<FEFA,<FGDFGDDECGCCCFFCG7@EFEGCGGFGF8FGG8+C@FFGF9FFFGFGEE9F,ABC,B+:++@BFECFEE<FGGGF<FFD7BCFFG@,;C@7533<,>C>F7E:FGEF,9:<=C+?C>8C:<CCC,8?F9FCEFGD;35./7=+@ACGGC7:70<C%62C3%FGFFDGF#GGGCFB8CGGGFEDGFF@@FC/DC@?CEA9GFC<,9,E8E,,FFGE8F:CGGFC=,=F8>7@7===<A8+)F7C9,AFFGGFGGGGGFDAECFCFE<@<87F:<F:6CE@GFEE:8C@,@CC,@FEFFFFAGFFGEFFEFFDGGECFFGEGGGGGGGFECC,@F@BFACGGFACFGFCC?CC
@sF 44380
TGAGGAATATTGGTCAATGGACGAGAGTCTGAACCAGCCAAGTAGCGTGAAGGATGAAGGTCCTACGGATTGTAAACTTCTTTTATAAGGGAATAAACCCTCCCACGTGTGGGCGCTTGTATGTACCTTATGAATAAGCATCGGCTAACTCCGTGCCAGCAGCCGCGGTAATACGGAGGATGCGAGCGTTATCCGGATTTATTGGGGTTAAAGGGAGCGCAGACGGGTCGGTAAGTCAGCGGTGAAAGTTTGGGACTCAACCGTAAAATTGCAGTTGGTACTGGCGTCCTTGAGTGCGGTTGAGGTGTGCGGAAGTCGTGGTGTAGCGGTGAAATGCTTAGATAGCACGAAGAACTCCGATTGCGAAGGCAGCACACTAATCCGTAACTGACGTTCATGCTCGAAAGTGTGGGTATCAAACAGGATTAGATACCCT
+
EFGGGFCFGGFGFGGGGGGGGGGGGGGGGGGGGFGGGGGCFFGGGGCCFGGGGGGGGGGGEFFEGFGGGGEFGGGGGGGGDCGGGGGGF?FGGGGGGGCFFGEFGGGGDFFC++64@7DEFFFFGGGFGFFFGFFGGG:<5FEFEGDFGGAFDGGGC9FF8FFFCGEFGDEFGG@FGG@<:,>7*58<:**=FFGC7CFFGGFGF:*=F<8<@>FFFBB?5:C?EDGGDG#FCFF=>C0:5,,F@;9@GF@;/==@#/;3/3#>EDFEED?F?G@?C,F?EEF@7GF=,A,80+8C8=8A>=8EACGEC@=98+CCCFA,FFFEFGGGGGGDAF?,GGFCA;EA,<@7CGGFDDFGGGGGGGCFFFFGFFGGFFGGFFFC7DGGGGEFCC<FCFFFGFF@GCFGGGGGGFF@FGGGFGDFGFGFDFGGFFDA-@CC
@sF 41317
TGAGGAATATTGGTCAATGGGCGAGAGCCTGAACCAGCCAAGTAGCGTGCAGGATGACGGCCCTATGGGTTGTAAACTGCTTTTATACGGGGATAAAGTGAGCCACGTGTGGCTTATTGCAGGTACCGTATGAATAAGGACCGGCTAATTCCGTGCCAGCAGCCGCGGTAATAAGGAGGGTCCGGGCGTTATCCGGATTTATTGGGTTTAAAGGGAGCGTAGGCCGTCTGTTAAGCGTGTTGTGCAATGTCGGGGCTCAACCTGGGCATTGCAGCGCGAACTGGCAGACTTGAGTGCGCAGGAATTAGGCTGAATTCGTCGTGTAGCTGTGAAATGCTTAGATATGACGAAGAACTCCGATTGCGAAGGCAGCCTGCTATAGCGTAACTGACGCTGAAGCTCGAAAGCGTGGGTATCGAACAGGATTAGATACCCT
+
@FFEFGFFGFAFGGGGFBF,BCFFGGGGGGGGGGGGGGAFFGGGGGEFGGF<EFGDFGEGGGDFFEGCFGGCCDBFGGCGFFEGGF<C=?FE>+AEFGGFFGEFGFCDFGDEFGGGGFGDEEGF,CEFGCDFFDGFGG9,B+@C7:7DFCGG?AFG7FCFGGGGGDCCGGCC9<,D7>CE7?FCC@ECCCEGGGGE5ECEGG)GFC1C..9CEGG7:7<93=>FCEGF<?C+<9@9:5DGD?7>#<FDGFCF7EG:=?F><EC;DDF<:F93+36=>A?8GGFF<C<5>,GG>C6GDGFF,EAC8>8B9,,9+484>>4C@GECBEC,F9GFA,AC9C,=<E9CGDGDEF9FE@@@,FGDGDGEFACGF@GGEDGE,CGGDGF@FEC@7C@GF?CFGGEECEFGDDGGGGGFGGGGGGFEEGGGGGGGGGGCCCCC
@sF 424
TGGGGGATATTGCACAATGGAGGAAACTCTGATGCAGCGACGCCGCGTGAGTGAAGAAGTATTTCGGTATGTAAAGCTCTATCAGCAGGGAAGAAAATGACGGTACCTGACTAAGAAGCCCCGGCTAACTACGTGCCAGCAGCCGCGGTAATACGTAGGGGGCAAGCATTATCCGGATTTACTGGGTGTAAAGGGAGCGTAGACGGCGACGCAAGTCTGAAGTGAAATACCCGGGCTCAACCTGGGAACTGCTTTGGAAACTGTGTTGCTAGAGTGCTGGAGAGGTAAGCGGAACTCCTAGTGTAGCGGTGAAATGCGTAGATATTAGGAAGAACACCAGTGGCGAAGGCGGCTTACTGGACAGTAACTGACGTTGAGGCTCGAAAGCGTGGGGAGCAAACAGGATTAGATACCCT
+
FFGGGGGGGGGGGGGGGGGF9FCFGGGGGGGGGGGGGGGGGGGGGGG@FGGGGGGGFGGFGFGFGGGFECFGGGGGGGGGGFGGGGGGFGFGGGGGGGGFGGGGGGFGGGGCGGGGGGCFGGGGGGEGGGGGGDFFGGGGGGGGGGCGFDFFGGGC9FCCFGCCGFFGGGGFGGGGGEGGGG(FCDFGE@E?FCECEDABCGE@CEEGG@EGG:CBCF@B,GGGGFFEGGFGGGG9E@GFECFFGGGFFFGFGDGFCD>DF7GEGGGF=B9DEGFGGGGGEE?GFDF:BGFFCFFGF<EFF@EC5GGGCGFFFB7EFFEFFEC?FGGGGGGGFC8FGGFEGGGGGGGGGEGGGGGGGFE,GGGGGGGGGEGGGGGGGGGGFDGGEFEGGGGGGGGGGGGFGGGGGFGGGFFCCCCC
@sF 23736
TGAGGAATATTGGTCAATGGGCGAGAGCCTGAACCAGCCAAGTAGCGTGCAGGATGACGGCCCTATGGGTTGTAAACTGCTTTTATAAGGGAATAAAGTGAGTCTCGTGAGACTTTTTGCATGTACCTTATGAATAAGGACCGGCTAATTCCGTGCCAGCAGCCGCGGTAATAAGGAAGGTCCGGGCGTTATCCGGATTTATTGGGTTTAAAGGGAGCGTAGGCCGGAGATTAAGCGTGTTGTGAAATGTAGGTGCTCAACCTCTGCACTGCAGCGCGAACTGGTCTTCTTGAGTACGCACAACGTGGGCGGAATTCGTGGTGTAGCGGTGAAATGCTTAGATATCACGAAGAACTCCGATTGCGAAGGCAGCTCACGGGAGCGCAACTGACGCTGAAGCTCGAAAGTGCAGGTATCGAACAGGATTAGATACCCT
+
CEGGGGFGGGGGGGEEFGGGGGGGGGCGGCFGGGGGGGGFGG@FGGGGGGGGGGGGFFFGGGGGGGGGGE7CFEFGGGGGGGGGGGG<CFGEEFGGGFGGGGADFGGGCGE,CEECFGGFG9F<FGGGGCC<FFFEGDGGGF+@@+>FCDDGGC7BFFGGGGFGEEGC@CCE=,@FGGGCFCFEFDCEGGEGDGGG*/8CF8&FDFCEGFCGGFC)F7C8<588:8>DFB7CFCFACDEFF@5;?FGGGGFB+,GF@CFFCFFF=FGFFDC?CFB?>E7E3CFFD:,,9DFA*C6CEC+?D<DFB@F7B4,E7@+GGGGGFFGE>F@CF9GFGGGFB?<,AACD<FAGGFFE8GGFCGFGGGGGGFCGGGFFGGGGGGGECGGGGFCEFBBGFEGGGGGGGGGGGGGGF9GFGGGGGGGGGFF@GGFCF8GCC@9C
@sF 20675
TGAGGAATATTGGTCAATGGGCGAGAGCCTGAACCAGCCAAGTAGCGTGAGGGAAGACTGCCCTATGGGTTGTAAACCTCTTTTGTTTGGGAATAAAGTGCGGGACGTGTCCCGCATTGCATGTACCATTTGAATAAGGACCGGCTAATTCCGTGCCAGCAGCCGCGGTAATACGGAAGGTCCGGGCGTTATCCGGATTTATTGGGTTTAAAGGGAGCGCAGGCCGTGGGCTAAGCGTGCCGTGAAATTCTGTCGCTCAACGGCAGACGTGCGGCGCGAACTGGTCCACTTGAGGACGCGGGACGTTGGCGGAATTCGTGGTGTAGCGGTGAAATGCTTAGATATCACGAAGAACTCCGATTGCGAAGGCAGCTGACGGTAGCGCAACTGACGCTGAGGCTCGAAAGCGCGGGTATCGAACAGGATTAGATACCCT
+
CE,CFFFGGFF<FGGGGGGGFFGGGGGGGGGGGGGGFEFGCFFGEC::C6CFGGECFDCFGFEFFGGFGGGGGGEGFGGGGGFGGFFGGCEGCFFFGGGFGGGGEGFEEFGGGGGGGGGGGGGGBFG,FFFFGGGDGFGG@D@CCCCFFGGGGF+7FFCF:D><FD7FGEGFGGCEGGCGF@AFE@EGBF78?<<B=CFGFC8<AFE8EGGGGGGF8;GG18:DCEGDECGC@7DBED:CGF@<EF7A::<8434:4/=#DFFD:>6GFC:@,@CEFC>::@GGGFECB@@@0+BFEF7GEFDGGE@FEGFFGGGGGGFFF<C@*>7CGGGFFGGFFFCFFGGFFF<FGGGGGGGDGGGECGEFGGFGGFFFGGGFGFGGGGGGGGGEGGCEECGFEGGGF@FFEEEGF@GGGFGGGGGGGGGGGGFAFFFCCB9C
@sF 28073
TGAGGAATATTGGTCAATGGGCGAGAGCCTGAACCAGCCAAGTAGCGTGAGGGAAGACTGCCCTATGGGTTGTAAACCTCTTTTGTTTGGGAATAAAGTGCGGGACGTGTCCCGCATTGCATGTATCATTTGAATAAGGACCCGCTAATTCCGTGCCAGCAGCCGCGGTAATACGGAAGGTCCGGGCGTTATCCGGATTTATTGGGTTTAAAGGGAGCGTAGGCCGGAGATTAAGCGTGTTGTGAAATGTAGATGCTCAACATCTGCACTGCAGCGCGAACTGGTTTCCTTGAGTACGCACGAAGTGGGCGGAATTCGTGGTGTAGCGGTGAAATGCTTAGATACCACGAAGAACTCCGATTGCGAAGGCAGCTCACTGGAGCGCAACTGACGCTGAAGCTCGAAAGTGCGGGTATCGAACAGGATTAGATACCCT
+
FGFGGFGGGGFGDFGGGGGCFFGG7FFGGGGGGDGGGGCF6C:6CFFFG7,CFGGGGDEGCGFG8,F8=FFCFFF<,C,B9FFF<FD,EC@FFFCFG,CBFEG7FF:B4BFEFE>F:C99F9FA9FB<<A<FAGE9F?D<DB+>87+:F,@=>CFGF9C+,383<:@GGEEFFGGGGGF7+:CFGG=GGGGGGGFE5+-,=9=FGG?/;=:1?9?7<.C64CCC7FD><E<9CCFDEGGC>GGGGGEC>FFF,,@0,9@932<CF3,<FECFFGCC:==8,EFB,GCCFCFF?GECGE<B>,E<GGEFGDBE@,4+BD@FFGEC5GGGFFC,FGFGE9GGGGGFCC6CFCFGFF@F@B<:C,EGGGFGGCGGFECGGGGFCCGFGGGGGECGGGGGE:GGGGGFCEFF@+GFEF@,GGGFFGGGGGGGGF8CCCCC
@sF 31966
TGAGGAATATTGGTCAATGGACGAGAGTCTGAACCAGCCAAGTAGCGTGAAGGATGAAGGTCCTACGGATTGTAAACTTCTTTTATAAGGGAATAAACCCTCCCACGTGTGGGAGCTTGTATGTACCTTATGAATAAGCATCGGCTAACTCCGTGCCAGCAGCCGCGGTAATACGGAGGATGCGAGCGTTATCCGGATTTATTGGGTTTAAAGGGAGCGCAGACGGGTCGTTAAGTCAGCTGTGAAAGTTTGGGGCTCAACCTTAAAATTGCAGTTGATACTGGCGTCCTTGAGTGCGGTTGAGGTGTGCGGAATTCGTGGTGTAGCGGTGAAATGCTTAGATATCACGAAGAACTCCGATTGCGAAGGCAGCACACTAATCCGTAACTGACGTTCATGCTCGAAAGTGTGGGTATCAAACAGGATTAGATACCCT
+
FGGGGGGGGGGFGGGGGGGFGGGGGGGGGGGGGGGGGGGGFGGGGGGCFGGGGGGG,E,FFGGGGGGGGGGFGGGEGGGGGGGGGGGGGGGGGGGGGGFGGGGGGGG=FFGGG8@EGGGFGGFFGCGGGGGGGGFEFFFFFGGGGGGGGGGGGFCEFGGGGFFDEGGGGGDGGGGGGDGGGGGGE>CFFDFFGGG;=GGGG7FGGG>:<FEGGGEFGFEGFCGGDEGGEDEGFGGFGCEFF4GGFGGGG>6<GGGFGFGDCGFGGGGGGGGFCGFFD/F=<@GGF?,<=<EF>GEGDGGGGGGGGGFCF>;@+,GGGGGFGF:E5EFECFGGGGFEFDGGFGGGFGGGGGGFEGGGEDF:EF:8GE9GGGGGGGFFEFDGEGGGGFGGGFFFGEGGGGGGGDGGFGGGGGGGGGGGGFEFDCGGGFGGGGGCCCCC
@sF 46990
TGGGGAATATTGCACAATGGGGGAAACCCTGATGCAGCGACGCCGCGTGAGCGATGAAGTATTTCGGTATGTAAAGCTCTATCAGCAGGGAAGAAAATGACGGTACCTGACTAAGAAGCCCCGGTTAACTACGTGCCAGCAGCCGCGGTAATACGTAGGGGGCAAGCGTTATCCGGATTTACTGGGTGTAAAGGGAGCGTAGACGGCATGGCAAGCCAGATGTGAAAGCCCGGGGCGCAACCCCGGGACTGCATTTGGAACTGTCAGGCTAGAGTGTCGGAGAGGAAAGCGGAATTCCTAGTGTAGCGGTGAAATGCGTAGATATTAGGAGGAACACCAGTGGCGAAGGCGGCTTTCTGGACGATGACTGACGTTGAGGCTCGAAAGCGTGGGGAGCAAACAGGATTAGATACCCT
+
DFG8FEGGGGGGGGGGGGF?FFEFFFGGGGGGFFFGFGEEFCCGGGG7FG7FFGGGGGC?CCEEF8FCFGGGGFGFGGGGGGGGGGGGGGGGGGGGGGGGGGGGGGGGGGGGFGGGGGGGGGGG:CEFGGFGFGGGGGGGGGGGGD>FFFEG9FFGFCGGDCFGFCCFFCCFGCGGG-7?FG:GGGGGCCGC?F@E:5?EGGGFEGGGGFGGECFG,?F9FF&GFGG:CCFGGGG:#GEFFFGGDCGE8GGFGFEAFE<FGGEADCGF?E846FEF9CFG;F9F<B7CGDEE8FGFE9F9F<CGFGFAEDFEEDGGGGGFGGGF9GGGGFFC,FFC@FFGFF@BF@EFCCFF@FA@EF@8GGGGGGFGGFCBFGGGGGGGGGFFFEGEGGGGGEEFCEFEGFGGE<E<FGGCCCCC
@sF 430
TGAGGAATATTGGTCAATGGGCGAGAGCCTGAACCAGCCAAGTAGCGTGAAGGATGACTGCCCTATGGGTTGTAAACTTCTTTTATAAAGGAATAAAGTCGGGTATGCATACCCGTTTGCATGTACTTTATGAATAAGGATCGGCTAACTCCGTGCCAGCAGCCGCGGTAATACGGAGGATCCGAGCGTTATCCGGATTTATTTGGTTTAAAGGGAGCGCAGGCCGTGGGCTAAGCGTGCCGTGAAATTCGGTCGCTCAAGGGCAGACGTGCGGCGCGAATGGGTCCACTTTAGTACGCGGGACTTTGGCGGAATTCGTGGTGTAGCGGTGAAATGCTTAGATATCACGAAGAACTCCGATTGCGAAGGCAGCTGACGGTAGCGCAACTGACGCTGAGGCTCGAAAGCGCGGGTATCGAACAGGATTAGATACCCT
+
BFAFGECGG9FGGGGGGGGFGGGGGGGGGGGGGGCGGGGGGFGFGGGFGGGGGGGGGGGGGGGFGFFGGAFGGG9FGGGGGGGFFGGGFG,?FGDFFGGCECDFGGGGGGGGGGDGGGGFGGFGEEGGF=FCF<CFFAF9=FFGGFGGFEFGGFFGGGGCF88FGG+CFFEF,E7FFCGG7:FACCEGGGGGFFGG=:FFFCF,@FCGGGCFEFGFE(<=:B89>517EED@CFG4=)<3;EFG=C:9F4'8F+8,/<<>#GF=:>,>5*:**@8:;85++C8D<<F=A79,)GC@E78GFA7,,EGGED8>9,4@+@7FFGEC5C>FEFFE,E?==<C3?@,9,FFDDABFFC7F7GGFDFFFFAFE<ACF7F@DGGGGGFGFGGE:CFCGGGFEAEFFGGGF@GEGEDGGGGGGGGGGGGGGGFEGFCGCCCCC
@sF 431
TGGGGAATATTGCACAATGGGGGAAACCCTGATGCAGCGACGCCGCGTGGAGGAAGAAGGTCTTCGGATTGTAAACTCCTGTTGTTGAGGAAGATAATGACGGTACTCAACAAGGAAGTGACGGCTAACTACGTGCCAGCAGCCGCGGTAAAACGTAGGTCACAAGCGTTGTCCGGAATTACTGGGTGTAAAGGGAGCGCAGGCGGGAGAACAAGTTGGAAGTGAAATCCATGGGCTCAACCCATGAACTGCTTTCAAAACTGTTTTTCTTGAGTAGTGCAGAGGTAGGCGGAATTCCCGGTGTAGCGGTGGAATGCGTAGATATCGGGAGGAACACCAGTGGCGAAGGCGGCCTACTGGGCACCAACTGACGCTGAGGCTCGAAAGTGTGGGTAGCAAACAGGATTAGATACCCT
+
EFECGGGGGGGGFGGGGGGGGGGGGGGGGGGGGGGGGGGGGGGGGGGCFFGGGGGGEGGGEGGGGGGGGGGGGGGGGGGGGGGGGAFFGGG=FGGGGGGGGEGGF@FGGGGGFFGGGGFGGAFGGGGGGCFGGC7FDAEGFFGGGGGGGGDCFGDGGGGGGGGGC5FFG**/<FE>G@FCGGFFFGGG88>7F>GD=56CDCGEEEG>CGFCFCGFCGG>6DFGF@EFC?F@A@FCCGEFCG$,<GGFD@8DFAE@CGD;GDACF=CFFG,F:@AFGDDF>DEGF8GGFDE;BD@8C@+<GFEC8CGGEEF,@FFCEDFFE877DGEDGGFGFF<EFGGGGGGGGF7GGGFGGGGGGFEFGGGFGGGGGEEGGFGGFGGGFEFEGGGGGGGFGGGGGGFGFGGGGGGGGGGCCCCC
@sF 432
TGAGGAATATTGGTCAATGGGCGAGAGCCTGAACCAGCCAAGTAGCGTGAAGGATGACTGCCCTATGGGTTGTAAACTTCTTTTATAAAGGAATAAAGTCGGGTATGCATACCCGTTTGCATGTACTTTATGAATAAGGATCGGCTAACTCCGTGCCAGCAGCCGCGGTAATACGGAGGATCCGAGCGTTATCCGGATTTATTGGGTTTAAAGGGAGCGCAGGCCGTGGGTTAAGCGTGCCGTGAAAGTCTGTCGCTCAACGGCAGACGGGCGGCGCGAACTGGTCCACTTGAGTACGCGGGACGTTGGCGGAATTCGTGGTGTAGCGGTGAAATGCTTAGATAGCACGAAGAACTCCGATTGCGAAGGCAGCTGACGGTAGCGCAACTGACGCTGAGGCTCGAAAGCGCGGGTATCGAACAGGATTAGATACCCT
+
FFGGGGGGGGGGGGGGGGGGGGGGGGGGGGGGGGGGGGGGGGGGGGGGGGGGGGGGGGGGGGGGGGGGGGGGGGGGGGGGGGGGGGGGGGGGGGGGGGGGCFGGGGGCFGGGGGGEGGCFFGGGGGFGGGGGGDEGECFG9EEGGFEGGGGGCEGGGGGDGGGGGGGGGGGGFGFFGCGFCGFF@CCEFGGGFGGGC:CFGGCC?F<FGGFCFGG48:E>?FECEFEBE*#0A=DDG<<C*E>F=8.#=F49*/4:AEFCFCFC1>:>=*F?FCEEC@+<6GGFAFFCGF9C)8++8GGGEFF>FEFF?8FBCFEGGGGFFFCC=:@DGGFEFF9GDCEDF8B,,7GGGGGFFF7F?@EDF>GEFFFGGGGGGFC<GGGGGGGGFGDDGGFGGGGGFFF<D@FGFDGGGGGGGFFGGGGFGGGGGGGGFGGCCCCC
@sF 433
TGGGGAATATTGCACAATGGGCGCAAGCCTGATGCAGCCATGCCGCGTGTATGAAGAAGGCCTTCGGGTTGTAAAGTACTTTCAGCGGGGAGGAAGGGAGTAAAGTTAATACCTTTGCTCATTGACGTTACCCGCAGAAGAAGCACCGGCTAACTCCGTTCCAGCAGCCGCGGTAATACGGAGGGTGCAAGCGTTAATCGGAATTACTGGGCGTAAAGCGCACGCAGGCGGTTTGTTAAGTCAGATGTGAAATCCCCGGGCTCAACCTGGGAACTGCAGCTGATACTGGCAAGCTGGAGTCTCGTAGAGGGGGGTAGAATTCCAGGTGTAGCGGTGAAATGCGTAGAGATCTGGAGGAATACCGGTGGCGAAGGCGGCCCCCTGGACGAAGACTGACGCTCAGGTGCGAAAGCGTGGGGAGCAAACAGGATTAGATACCCT
+
FFGGGGDGFGGGFGGGFFFFGGGGGGGGGGGFFGGGGGFGGFGGGGGGGGGGGGGGGGGGGFGGGGGCFFFFGGG9FEFCGGGFGGGGGGGCDEA=CDEFFFFGGFGGGGGGGGGGGGFGGGG,@>7FDDFFFGG7<FCEGGGGGGF:FGGGGGGGGGG,,@CFGGGGGFGG@EEEF:FFE8FGGEG7FGGGD*18AC<F35AFFC8)::+1C>-8::E@7>ED<FDCCCGE<FA789C?3@BD79GGGGF9?F8CCC5/?>:D>FEDFGFCFCCD6<.FF<;3A6E@5,FFG?@,D6FC@EFGB8F>FF8E9FECGFB@,GFFEEE>GAEECDGF9F:GGGFFCGDFEDGGGGFDGGF7FC:GE:CGFGF7FGGGEEECGGECFF<CFGGEEGGGEGFC8GGGGEGFF:FFCF@FCFFCEFGFGGGGGGFCGFDF@CCCC
@sF 434
TGGGGAATATTGCACAATGGGCGCAAGCCTGATGCAGCCATGCCGCGTGTGTGAAGAAGGCCTTCGGGTTGTAAAGCACTTTCAGCGGGGAGGAAGGCGATAAGGTTAATAACCTTGTCGATTGACGTTACCCGCAGAAGAAGCACCGGCTAACTCCGTGCCAGCAGCCGCGGTAATACGGAGGGTGCAAGCGTTAATCGGAATTACTGGGCGTAAAGCGCACGCAGGGGGTCTGTCAAGTCGGACGTGAAATCCCCGGGCTTAACCTGGGAACTGCATTCGAAACTGGCAGGCTAGAGTCTTGTAGAGGGGGGTAGAATTCCAGGTGTAGCGGTGGAATGCGTAGAGATCTGGAGGAATACCGGTGGCGAAGGCGGCCCCCTGGACAAAGACTGACGCTCAGGTGCGAAAGCGTGGGGAGCAAACAGGAGTAGATACCCT
+
FGGGGGGGGDGGGGGGFGGGGGGGGGGGGFGGGGGGGGGGGGGGGGGFFGGGGGGGFFGGGGGGGGGGGGGGGGGGGGGGFAFGGGGGGGEGGEFFGGGGGGGGG9FFEGGGGGGGCFGGGGGGGGGGGGGGGGGGG@FFGGFGFCFCEGDGGGGFGGGDG7FGGGFGDEEGGGGG9:FGGGGGG8EGGGGGGE5CGGGGGGC@++<9CFFC>::DGFF>2>CGB):5#2ECF<EACF<EEG@ECFC*EFCA0CF5EDGDGEE=ACGFEGDGGC@GF7<5+<:AE6GFC<CFF9=,EDB,B9FDF38+F@FGF@@<@,9@,E,8FFEC4):EFGAE,@GGGFEBDGACADCDFBGGGGF7ECEFFCC@CF7GGGGGGGGGFEFGGGGGGGFGGCCCDGFGFGGGEGGGFGGECGGGGGGFGGGFCGGFF<CEGGGGCCCCC
@sF 23958
TGAGGAATATTGGTCAATGGACGAGAGTCTGAACCAGCCAAGTAGCGTGCAGGATGACGGCCCTATGGGTTGTAAACTGCTTTTATAAGGGAATAAAGTGAGTCTCGTGAGGCTTTTTGCATGTACCTTATGAATAAGGACCGGCTAATTCCGTGCCAGCAGCCACGGTAATACGGAAGGTCCGGGCGTTATCCGGATTTATTGGGTTTAAAGGGAGCGTAGGCCGGAGATTAAGCGTGTTGTGAAATGTAGATGCTCAACATCTGCACTGCAGCGCGAACTGGGTTCCTTGAGTACGCACAGGGTGGGCGGAATTCGTGGTGTAGCGGTGAAATGCTTAGATATCACGAAGAACTCCGATTGCGAAGGCAGCTCACTGGAGCGCAACTGACGCTGAAGCTCGAAAGTGCGGGTATCAAACAGGATTAGATACCCT
+
EFGGGFGGGGGGGGGGGGGGGFGGGGGGGGGGGGGGGEGCFGGGGGGGCGGGGGGGGGGEGFGFGGGGGGGFGGGGGGGGCFFGGGGGFGGFFGGGGGGGGGGGFGF<DCFGDFGGGGGGG,9FFFGGFFFGCFFDGGGGF<C:CCGGGGFGGGGGFGFFF@CCD>B>FCGGFGGGGGGE:@FCFFGGG=E9GGGGGGG@;CC;CF?FG?GG9G@FC?GDFGGDFFGFGGEEC.C@E.5EFF:EEFECF3AGFFFE>DFF#CFFFG917DE<<EEEFEG3>==B,FB<FFFC*F@B@9EEDD>+:CCFF><?4,GFEGFB<A++FDGFGFFE9AFA,C<,FC?8GGGGGFFFDEGGGGGGECF7CCFEE8CGGGGGGFDGGGDFDGGGGGFEGGGFGFGFDFFCGGGGGGGFGGGFCGFFFGGGGGGGFGFB<@@A
@sF 436
TGAGGAATATTGGTCAATGGGCGAGAGCCTGAACCAGCCAAGTAGCGTGCAGGACGACGGCCCTATGGGTTGTAAACTGCTTTTATAAGGGAATAAAGTGAGTCTCGTGAGACTTTTTGCATGTACCTTATGAATAAGGACCGGCTAATTCCGTGCCAGCAGCCGCGGTAATACGGAAGGTCCGGGCGTTATCCGGATTTATTGGGTTTAAAGGGCGCGTAGGCCGGAGATTAAGCGTGTTGTGAAATGGAGTGGCTCAACCTCTGCACTGCAGCGCGAACTGGTCTTCTTGAGTACGCACAGCGTGGGCGGAATTCGTGGTGTAGCGGTGAAATGCTTAGATATCACGAAGAACTCCGATTGCGAAGGCAGCTCACGGGAGCGCAACTGACGCTGAAGCTCGAAAGTGCGGGTATCGAACAGGATTAGATACCCT
+
5CFCGFGFGGGCFGGGFFF<FGDGGGEFGGGGFGGFFFFGFFGGGGGE@FGGGGGCEGEGEFEGGGEDFGGCFFFDFFGG,,<EFGFGGGGFGGGFGFGGGGFFAFCFGGGFEAFGGB=EFGCFFGGFEFFCFABDEGCFFGGGCED<FBEFGGFG7,,:8D<E>5:FGGGG;FFCCE@*?CFGDGGGG<*EEC7CGEFF7::,?<=*86:C7C0+89:E0;;01B>)C=CCEFG=FCE?:@7EBE9@6(:D>@36,29@<8@50><A@D8*+3@>@82=DED8,,,:2<,?8GECCFCF=8+GGGFEGCE==?EB4+FB,CGEFGGGGGEAEFDGGGGGF=GFGFFCE?5B9,7DGGGGEEF?FFDFF<AEECCFDGGGGGGFFGGGGGFEEEGGFCGECGGGFGGGGFFFEDGFDGFEFFGEF@FDGGFBCCBC
@sF 437
TGAGGAGTATTGGTCAATGGGCGAGAGCCTGAACCAGCCAAGTAGCGTGCAGGATGACGGCCCTATGGGTTGTAAACTGCTTTTATAAGGGAATAAAGTGAGCCTCGTGAGGCTTTTTGCATGTACCTTATGAATAAGGACCGGATAATTCCGTGCCAGCAGCCGCGGTAATACGGAAGGTCCGGGCGTTAACCGGAATTATTGGGTTTAAAGGGAGCGTAGGCCGTAGACTAAGCGGGTTGTGACATGTAGTCGCTCAACGTCTGCACCGCAGCGCGAACTGGTTTCCTTGAGTACGCAGAAAGTGGGCGGAGTTCGTGGTGTAGCGGTGAAATGCTTAGATGTCACGAAGAACTCCGATTGCGAAGGCAGCTCACTGGAGCGCAACTGACGCTGAAGCTCGAAAGTGCGGGTATCGAACAGGATTAGATACCCT
+
FEEFGG:EFGGGGGGGFGFCGGGGEDCGGGGGGGFGGD=EFAFF9FF,6@DFEFGGGDF@:CEFCFA8FFFCFGFFGGGGFGGG,<CEC<DBA8EEEGGFGFG?FCFGGG7F7=A<FA:BFGGGFGGEEFGFGF;,CEFDE7FE++>FGCGFF<7CDDC7=DD<:63<*555;E8FG7C*2>BEGCCCF7**??1=**8?++?,,=*<*4<<CC75C9C@;0:(4+#+C@B<=AE8=*79,9@=415,?14:*C?CFFCF@FFFGDEF:@8*7F6F8E9=D8D,C8F>6,59)CEFEE4,,?,<EEGGGCFF@+EB7DB<FCCC87BCGFF@9E?@,9<GGGFDCGFF@A9GF:CC7EGF@FCDFGGGGGGGGGGF<EFBFGGGGGFC@EFEGGGGFDGDFCFECGEGGGGEGEE,GGGFGGGGDFGGGFGCCCCC
@sF 438
TGAGGAATATTGGTCAATGGACGAGAGTCTGAACCAGCCAAGTAGCGTGCAGGATTACGGCCCTATGGGTTGTAAACTGCTTTTATAAGGGAATAAAGTGAGTCTCGTGAGACTTTTTGCATGTACCTTATGAATAAGGACCGGCTAATTCCGTGCCAGCAGCCGCGGTAATACGGAAGGTCCGGGCGTTATCCGGCTTGATTGGGCGTAAAGCGAGCGCAGGCGGTTTAATAAGGCTGAAGTTAAAGGCAGTGGCTTAACCATTGTTCGCTTTGGAAACTGTTAAACTTGAGTGCAGAAGGGGAGAGTGGAATTCCATGTGTAGCGGTGAAATGCGTAGATATATGGAGGAACACCGTTGGCGAAAGCGGCTCTCTGGTCTGTAACTGACGCTGAGGCTCGAAAGCGTGGGGAGCAAACAGGATTAGATACCCT
+
@AFGGG@CC9FCGFFEFGFGEEFFEFDFEFCFGFCG@EFF<FGDFFGEEGFGCC8,:C@EFEE7FFGGG@FECF9EFGGG,<EGGGGGFGFFFGGDEAFGFBFGGGGGFD7E9FGGDFGGFECFGFGFFG9ABEC,?AFDEC7CGEEFFF@B=F7@=DC<FG?DEGGD:F:<9DD7*638,2>F>CCEFFEC;<***5=-24<<1*<C<68;9<87:>8B;;*+829;:FCFGF@AGFF@32GF7ECF,?FFGGGGF,D>>9GGEE@C@,*F<FFFE6+?,9FEFFB,F<FEFCFCGFFGGFGGFF<CFED,>,ECGGFFGEE>F7EGFCFC@CDGGEDFEFE9EF=:,DE@B7FC?C@ECGCFC6@@:E@7FGCGGEFFCGGGGGEEGFCE=<,GGEFGGFGGGGGBCCCCCCDFEFEF9FGCFFF<BC-@CCC
@sF 439
TGGGGAATATTGCACAATGGGCGCAAGCCTGATGCAGCCATGCCGCGTGTGTGAAGAAGGCCTTCGGGTTGTAAAGCACTTTCAGCGGGGAGGAAGGCGATAAGGTTAATAACCTTGTCGATTGACGTTACCCGCAGAAGAAGCACCGGCTAACTCCGTGCCAGCAGCCGCGGTAATACGGAGGGTGCAAGCGTTAATCGGAATTACTGGGCGTAAAGCGCACGCAGGCGGTCTGTCAAGTCGGATGTGAAATCCCCGGGCTTAACCTGGGAACTGCATTCGAAACTGGCAGGCTAGAGTCTTGTAGAGGGGGGTAGAATTCCAGGTGTAGCGGTGAAATGCGTAGAGATCTGGAGGAATACCGGTGGTGAAGGCGGCCCCCTGGACAAAGACTGACGCTCAGGTGCGAAAGCGTGGGGAGCAAACAGGAGTAGATACCCT
+
GGDGEEGGGGFGFFFGGGGGGGGGGGGGGGGGGGGGGFGFFEFGGGGFGGGGGGGGGGGGGGGFGGGGGGGGGGGFGGFGGGCGGDEGGGFFG>FFGGGGGGGFGGGGGGGGGGGGGGGGDBFC@FFEFEFGFEGG7CFFCFFCGGFFGGGGFFFFGG:*<C9FF6<FGGGC>E*=FFGFEECED8EGDDF58*;;CC@FDGD>FCCFFGGG8:C326C)21*9>@C<CDCCEEG?,<C?:+<=4-?&,C5F7><.2DDGGDF=8+<@CAGGFF?@:<C<:182<DGGEF9FFDC>@*D=DEAGGFECFF8GAF;E@,=CGGFGFFECGAGEFCGFC4C@CFFE8E,D@FCE8EEAFFDFF:FEFGEF,FGEGGGEECCGGF@GFFDGEEFEEGGGGF?F@FGGGGGGGGDGGGGGGGGGGGEFFGGGGF,GGGGGCCCB<
@sF 440
TGGGGGATATTGCACAATGGAGGAAACTCTGATGCAGCGACGCCGCGTGAGTGAGGAAGTATTTCGGTATGTAAAGCTCTATCAGCAGGGAAGATAATGACAGTACCTGACTAAGAAGCCCCGGCTAACTACGCGCCAGCAGCCGCGGTAAAACGTAGGGGGCAAGCGTTATCCGGATTTACGGGGTGTAAAGGGGGCGTAGACGGAACGGCAAGTTTGAAGTGAAATACCCGGGCTTAACGCGGGAACTGCTTTGAAAACGGTCGATCTAGAGTGTCGGAGAGGTAAGGGGATTTCCTGGTGTAGTAGTGAAATGCGGAGATATCAGGAAGAACACCGGAGGCGAAGGCGGCTTACTGGACGATAACTGACGTTGAGGCTCGAAAGCGTGGGGAGCAAACAGGATTAGATACCCT
+
EFGGCEEGGGFGGGGGGGGGGGGGGGGFGGGGFGGGGGGGGGGGGGGFFGGGGDEFFEEEFFAFGGG?EF?FFFF?EFGGCFFGFFGGFGGFGG9FGGGGGGGGFGDFFGGGCGFGGDF8FEGGGGGGGGGGGDCCFGEFGF@C8E8C:CE,<?EFGGEGC7CC8;:CCFFC:CGFGC*F,?7<CFEGGCACGCE**:8:C<*<:;8>EC5?>1<:?6:>,829F@@9CC30:?E>E6:<9%+:D,<AB=F<:DFFCC>>8$GE:D?DACFF5F@@.:E5,A==B,,=B,BB@,>8C,+FBGGGEEFGDEE@84:@8C,CA,?9,FEFB?CF7F7FC=,ECDGGFCC@B:FE<EGCC:EF=FCEEC<,GD@EFEEBAGGGFFAFGGGGGFGGGFEFFFEFFCFFGFEEE8FACCCC
@sF 45612
TGAGGAATATTGGTCAATGGGCGAGAGCCTGAACCAGCCAAGTAGCGTGAAGGATGACTGCCCTATGGGTTGTAAACTTCTTTTATAAAGGAATAAAGTCGGGTATGCATACCCGTTTGCATGTACTTTATGAATAAGGATCGGCTAACTCCGTGCCAGCAGCCGCGGTAATACGGAGGATCCGAGCGTTATCCGGATTTATTGGGTTTAAAGGGAGCGTAGATGGATGTTTAAGTCAGTTGGGAAAGTTTGTGGCTCAACCGTAAAATTGCAGTTGATACTGGATATCTTGAGTGCATTTGAGGCAGGCGGAATTCGTGGTGTAGCGGTGAAATGCTTAGATATCACGAAGAACTCCGATTGCGAAGGCAGCTCACTGGAGCGCAACCGACGCTGAAGCTCGAAAGTGCGGGTATCGAACAGGATTAGATACCCT
+
DFGGGGGGGGGGGGGGFCAFFGGGGGGGGGGGGGGGGGGGGGGGGGGGGGFGGGGGGGGGGGGGGGAFGGGGGGGGGGGGGGGFGGGGCEFFGGGGGGGDGGGFGGGFFGGGEFEGGDEGGGGGFGEFGGGGGGGGGGGGFGBFGGGGGGGGD<FGGGGGGGGGGGGGGGGGFGFG:C<CFGG7>>CCGG*2@CEEGGDFGG0GG<(FFGGGGGE4B>EE);<9DGGFFD?8:CC4F>F<CA#GG@,3(:)C<@>FB<C:CG->,8F@C,98==AGA,E=DDFFFD<:,DF=59D8,5,<8EFFFEGGGGGE7C@EEFFGF9C8=GGGGGF9FFFFGGGGGCAFGCGGFGFBEF7GGFFCCGGGGGFFGGGGGFCFF8EGGGGGGGFF7ECGGGGFGGGGGEGFGEGEGGGGGGGGEGGFGFGFGFGFF8GCCCCC
@sF 26949
TGAGGAATATTGGTCAATGGGCGAGAGCCTGAACCAGCCAAGTAGCGTGCAGGATGACGGCCCTATGGGTTGTAAACTGCTTTTATAAGGGAATAAAGTGAGTCTCGTGAGACTTTTTGCATGTACCTTATGAATAAGGACCGGCTAATTCCGTGCCAGCAGCCGCGGTAATACGGAGGGTCCGGGCGTTATCCGGATTTATTGGGTTTAAAGGGAGCGTAGGCCGGAGATTAAGCGTGTTGTGAAATGTAGATGCTCAACATCTGAACTGCAGCGCGAACTGGTTTCCTTGAGTACGCACAAAATGGGCGGAATTCGTGGTGTAGCGGTGAAATGCTTAGATATCACGAAGAACTCCGATTGCGAAGGCAGCTCACCGGAGCGCAACTGACGCTGAAGCTCGAAAGTGCGGGTATCGAACAGGATTAGATACCCT
+
FGGGGGGGGGGGGGGGGGGDFFGGGGGGGGGGGGGGGGGGGGFGGGEFFGGFGEDGGFEGDGG7FDFGGEFBGGEGGGGGFFGGGGGGFFG=FGGG9CFFGFGGFCGGGGGGGGGGGGGGGGGGGGGGGFGGFGGGGGGGGGGGEEEGGGGGGGFDDGDFGGGGGGDGGGE7;CFGCDFGGGFGGGEFGEGCCGCCGGGGGGFFFG:CGGGDCE>-EDGD:EEGGGGFFGGGG>FFGGFEGGF<GGFFGFCGDFGFCFGFCGCCCDCGCFF7CEGEC==DBFGGFGGGFGGGFGECGGGFE?EA86GGEE9FB8GGGFCGGFECADGFB9EEFFGGGFCGFBGFFFGGFGGGFDGCGGGDGGCCFC6GGCEGFGGF@:GFCGGGCGGGFC@EGGGGFGGGGGGGGGGGGGGGGGGGGGGFGGGGGGGFFGGCCCCC
@sF 443
TGAGGAATATTGGTCAATGGGCGAGAGCCTGAACCAGCCAAGTAGCGTGAAGGATGAAGGCTCTATGGGTCGTAAACTTCTTTTATATGGGAATAAAGTTTTCCACGTGTGGAATTTTGTATGTACCATATGAGTAAGGATCGGCTAACTCCGTGCCAGCAGCCGCGGTAATACGGAGGATCCGAGCGTTATCCGGATTTATTGGGTTTAAAGGGAGCGTAGGTGGATTGTTAAGTCAGTTGTGAAAGTTTGCGGCTCAACCGTAAAATTGCAGTTGAAACTGGCAGTCTTGAGTACAGTAGAGGTGGGCGGAATTCGTGGTGTAGCGGTGAAATGCTTAGATATCACGAAGAACTCCGATTGCGAAGGCAGCTCACTAGACTGTCACTGACACTGATGCTCGAAAGTGTGGGTATCAAACAGGATTAGATACCCT
+
GGGGGGGGGGGGGGGGGGGDGGGGGGGGGGGGGGGGGGGGGGGGGGGFGCFGGGCGGGGGGFFFGGFGGGGGGGGGGGGGGGGGGGGGGGGGGGFFCGGGGGGGGGGGGFGGFFGGGGGGGGGGGGGGGGGFFFGGFGFGFGGGEEBFCFGGGGGGGGGGC8AFGGGDGGGG=EFGGGGCFCBFCBEG<>>8?CCBEDF@+C3FFG<1@<?BBCEFGF786>B37++7GCFE:C?>:@FGC@*E8EGGGGGGFEEF=@FDF7F8F@D9EGG8<FFAC=CGACF8<AGGFA,?*GFFGGGGGGGGGGGGGGFE==+GGGGGGGGEAC,FGFE=GGEGGGGGFGE@BGGGGGGGFGGGGGGGGCEGGFFFGFGGGGGGFGGGGGGGGGGGGGGGFGGEGGGGGGGGGGGGGGGGGGFDGGFFFGGGGGGFFE<CCCCC
@sF 444
TGAGGAATATTGGTCAATGGGCGAGAGCCTGAACCAGCCAAGTAGCGTGAAGGATGAAGGCTCTATGGGTCGTAAACTTCTTTTATATGGGAATAAAGTTTTCCACGTGTGGAATTTTGTATGTACCATATGAGTAAGGATCGGCTAACTCCGTGCCAGAAGCCGCGTTATTACGGAGGAGCCGAGCGTTATCCGGATTTATTGGGTTTAAAGGGAGCGTAGGTTGATTGTTAAGTCAGTTGTGAAAGTTTGCGGCTCAACCGTAAAATTGCAGTTGAAACTGGCAGTCTTGAGTACAGTAGAGGTGGGCGGAATTCGTGGTGTAGCGGTGAAATGCTTAGATATCACGAAGAACTACGATTGCGAAGGCAGCTCACTAGACTGTCACTGACACTGATGCTCGAAAGTGTGGGTATCAAACAGGATTAGATACCCT
+
FGFGGGFGFFCCGGFDFGFEEGDG7FFGGFFGGGGCFDDFGDGGFGG7@FFCFGGF,EE8FEE<,C<F<EE@F,CFFGFCGGGGGGCECF<DFFD?<A?@FG,?<9C+B=DCCFFBBFFGGAFA:CF<CE?FFFFAEG8,5:@=E+85=FGG><FGGF,,8CF=+=C+8C,,<ECFGC7**4*@@>*CCF8>?F8EE-C*@C,35CFC37ACFGE4@:=2*38;#:+7C9=>?::83CFE4D6;F(E@936+7FFF=>FF>:CE4,=9ACFDFE>,,,BDDFDGGFE,D=597F,ED9EA,F?FDECFFCDCD=+7GGFGCF=+=E89FCFCEAECE9GFFF<FEC<@E?<EE8,,,<CFFCCDCGFFGEFGFFF<,9GGGGFE<9FDFFF9GDGGFCEECFF9FFGEB9GGGGGGGCGGGFGFF,GDFGGCC@@C
@sF 30154
TGGGGAATATTGCACAATGGGCGAAAGCCTGATGCAGCGACGCAGCGTGAGCGAAGAAGAATTTCGGTATGTAAAGCTCTATCAGCAGGGAAGATAATGACGGTACCTGACTAAGAAGCACCGGCTAAATACGTGCCAGCAGCCGCGGTAATACGTATGGTGCAAGCGTTATACGGATTTACTGGGTGTAAAGGGAGCGCAGGCGGTGCGGCAAGTCTGATGGTAAAGCCCTGTGCTCAACCCCTGTACTGCATTGGATACTGTCGTACTAGGGTGTCGGAGGGGTAAGGGGAGTTCCTAGTGTAGCAGGGAAAGGCGTAGATATTAGGAGGAACACCAGTGGCGAAGGCGGCTTACTGGACGATAACTGACGCTGAGGCTCGAAAGCGTGGGGAGCAAACAGGATGAGATCCCCT
+
,CCEGGGGGGGGGGFFC@<<@E::@CFFFGGCED-;;ACGFCC+7@F@C@=FCCF:7<F-CCFEEGG,:,CC?,@EEBBEFFFFGGGGDGFF:45,<EFEFGEG7CFE?FGFEFCE?FGGGD7FEC@DF,CFFC,DBFFGG>@<BBCC<5>E,,>,>>,><D9FCCF@F@7:,72<**63,23@<CFE*2455,=<57D@<:**5:7*::/#,>C?,,>BA,,,@,@@3,47<,F>6GDEEB83,FC:,;=0DC97C,*:)C7B3<,,8,88)+=C==FEBFF?B,,:4,,48DE9,C=<49GGDGCFA=EC4,++?FFD9CFE<<,F?,ECCE<FGEFGFDGGFB:CEFC<@CEFB6,EEDE,9FEF@F@F?GDFB7FE@FC,6EGGGFFFCFGGGGFFFFCEB6,BC@@,CBA-
@sF 35828
TGGGGAATATTGCACAATGGGCGCAAGCCTGATGCAGCCATGCCGCGTGTGTGAAGAAGGCCTTCGGGTTGTAAAGCACTTTCAGCGGGGAGGAAGGCGGTGAGGTTAATAACCTCATCGATTGACGTTACCCGCAGAAGAAGCACCGGCTAACTCCGTGCCAGCGGCCGCGGTAATACGGAGGGTGCAAGCGTTAATCGGAATTACTGGGCGTAAAGCGCACGCAGGCGGTCTGTCAAGTCGGATGTGAAATCCCCGGGCTCAACCTGGGAACTGCATTCGAAACTGGCAGGCTAGAGTCTTGTAGAGGGGGGTAGAATTCCAGGTGTAGCGGTGAAATGCGTAGAGATCTGGAGGAATACCGGTGGCGAAGGCGGCCCCCTGGACAAAGACTGACGCTCAGGTGCGAAAGCGTGGGGAGCAAACAGGATTAGATACCC
+
EEFGGCFGGGGGGGGGGGEFGGGGGGGGGFGGGGGGGGGGGGFGGGGGGEGGGGFGGGGGGGGGGGGGGGGGGGGGGGGGGGGGGGGGGG>FGGGGGGGGGGFGGGGGGGGGGGGGGGGGGGGGGGGEGGGGGGGGGGGGGGGGFGGDDGDGGGGGGGFGGFF8@B<FGDEGGCGGCFGGGEGGGCEGGGGGG>ED=F<EGG8FGGGGFGGG?CE3AFFGF@>5ECEDEEG59EFEEF<8'C<B;F?FDFFEFGGFFFGEG#FFGFFEGGFFFEFFD@FFC<;@?FGFFBFFDFF<D9DB9F<F9GF@GGGGEFDFDFGFGGGGFFFEBDGDGGGGFECEB9CEEC<FCGGDGFAGGGGGGGEGGGGGGGFCFCFFGDGEGFGFGGGGGGGFGGGFFDGGGFGGFC7GGFCEFGGGGGGGGFCGFGGGGFFGEFFCCCCC
@sF 44158
TGAGGAATATTGGTCAATGGACGAGAGTCTGAACCAGCCAAGTAGCGTGCAGGATGACGGCCCTATGGGTTGTAAACTGCTTTTATAGGGGGATAAAGTGTGTCACGTGTGGCATATTGCAGGTACATTATGAATAAGGACCGGCTAATTCCGTGCCCGCAGCAGCGGTAATACGGAAGGTCCAGGCGTTATCCGGATTTCTTGGGTTTAAAGGGAGCGCAGGCGGTCTTATAAGCGTGACGTGAAATGCAGCGGCTCAACCGTATGATGTGCGTCGCGAACTGTAGGACTTGAGTGTATTCGATGGCAGCGGAATTTGTGGTGTAGCGGTGAAATGCTTAGATATCACGAAGAACTCCGATTGCGAAGGCAGCTGACAAGGCTACAACTGACGCTAAAGCTCGAAAGTGCGGGTATCGGACAGGATTAGATACCCT
+
AECFGEFGGGGGGEFFGGFFFGGECFFFFFGGGGGGGGGDG<CCFECFGGGGGGF<EEB+@CF7CCF8<EFEGGGGFFEG,C,EFFGG9E@FCB<AFFFGGFCFFFFBAF7FGGGFF@DFCFGGGG,<FC,C,8@DF=9>>FEG>FB@<<A;BF7CF,*FFE@,>EEEGCEF@<::CEDEC999<+**C<<*2?F75E7C+3?<8<<5CC;F;379/,CD0)?EG87=?<@FC>GF9EF?CC,::;E78:CDCFA>,@2@2:;FGGGGC@3B=:@C@GFAC<FFAFFGF=<FFBFDF8,<=+GGFFCEEGE>D;CGGGGFE=,EC5CF5EFC,?EFFFEF,FDFAC,CFEEE?:688,GGGGECFGDGGFE9GGEEEEC9GGGGFCCGFF@:@GFFF@CCF,C9FAFF+C7GFFC:F@AB,DGGGGGGGGGFCCC@C
@sF 24765
TGAGGAATATTGGTCAATGGGCGAGAGCCTGAACCAGCCAAGTAGCGTGAAGGATGACTGCCCTATGGGTTGTAAACTCCTTTTATAAAGGAATAAAGTCGGGTATGCATACCCGTTTGCATGTACTTTATGAATAAGGATCGGCTAACTCCGTGCCAGCAGCCGCGGTAATACGGAGGATCCGAGCGTTATCCGGATTTATTGGGTTTAAAGGGAGCGTAGATGGATGTTTAAGTCAGTTGTGAAAGTTTGCGGCTCAACCGTAAAATTGCAGTTGATACTGGATATCTTGAGTGCAGTTGAGGCAGGCGGAATTCGTGGTGTAGCGGTGAAATGCTTAGATATCACGAAGAACTCCGATTGCGAAGGCAGCCTGCTAAGCTGCAACTGACATTGAGGCTCGAAAGTGTGGGTATCAAACAGGATTAGATACCCT
+
BFGGGFFGGGGFGGGFEGGEGGGGGEG8CFGGGGGGFGGGGGGGGGDFECGGGGGEA@<E6EEFGGGGGGGGGGGFGGGGGGGGGGFGGDGFFGFGGGGGGG+FCF8DFGGGG?C+EFGGGGGFFGDGFGGGFGG9<FGF?F:@FFFGGAFFGFGGCFGGGGGGGGGDGD:EGGCFGFEGCFFGEGG@FGEGGGEG5CFFFFGFD5@@=FFFFF@;CDG3;7CGGGC#,@2EAFF<<DA1FGEECAEFCFFF@FEGGGGGF>FDGFGGGGFGFF98@GGEFGGGGFBCDDFEDGFF8GFEEB,GFCEGGF;C4,GGGGFGEADG>GFEA,,,FFA,9E<,FFGGGGFDF9GFF@@@:BCFGFECGE9GGFFFCGGGGGGFGGE<GCGGGGGFAA<FFFBCGGGGGFGCFEFFFFFFEFFF@CGGGFGGGGFCCCCC
@sF 38097
TGAGGAATATTGGTCAATGGACGCAAGTCTGAACCAGCCAAGTAGCGTGCAGGATGACGGCCCTCTGGGTTGTAAACTGCTTTTAGTTGGGAATAAAGTGTGGCTCGTGAGCCATTTTGTATGTAACATCAGAAAAAGGACAGGCTAATTCCGTGCCAGCAGCCGCGGTAATACGGAAGGTCCAGGCGTTTTCCGGATTTATTGGGTTTAAAGGGAGCGCAGTCGGACCTTTAAGTCAGCTGTGAAATACGGCGGCTCAACCGTCGAACTGCAGTTGATACTGGAGTTCTTGAGTGCACACAGGGATGCTGGAATTCATGGTGTAGCGGGGAAATGCTCAGATATCATGAAGAACTCCAATCGCGAAGGCAGGCATCCGGGGTGCAACTGGCGCTGAGGCTCGAAAGTGCGGGTATCAAACAGGATTAGATACCCT
+
BEGGGGGFGCDGFGGEGFEFFFGGGGE@FCFGGGGGFFDEGGGCFF@BFEFGGEGGFGEGG7C7FFFGGFGG@D,FGCFGC<AFFG<,EFC4EB,EFFFGAFGGGGDGGGDGGF?BEAFEFGGFG,CFGDF9BG,@<C3,:,:3BFFFD,@,BFGFFFGGFFGFGGG7FFGFE9FE:@B>?F9,8>*>CF*=F,<<*=+@ECF,?:FGG8:AFEGG<06)(4#208#7>;C7E:F9?C3,,0:FCCF4CFEDCEC>@+3F@FCD31=GFF78C<#FA3<FF#<;FA,,=6,80ECAEA,FFF:FFD?=;AFFE@,GFCGFA5@45GGFF<F?C@GGGFB=?8GFFEFAGGGF<EC9GFD>6+EDF,FGGGFFFCDEFFGFCFFF;@EGEEF@<?GGGGC@FCGECEGGGGGFGGGGFFFGE<FGGGGFGCDCCCCC
@sF 25496
TGAGGAGTATTGGTCAATGGGCGAGAGCCTGAACCAGCCAAGTAGCGTGCAGGACGACGGCCCTATGGGTTGTAAACTGCTTTTATAAGGGAATAAAGTGAGTCTCGTGAGACTTTTTGCATGTACCTTATGAATAAGGACCGGCTAATTCCGTGCCAGCAGCCGCGGTAATACGGAAGGTCCGGGCGTTATCCGGATTTATTGGGTTTAAAGGGAGCGTAGGCCGGAGATTAAGCGTGTTGTGAAATGTAGTGGCTCAACCTCTGCACTGCAGCGCGAACTGGTCTTCTTGAGTACGCACAACGTGGGCGGAATTCGTGGTGTAGCGGTGAAATGCTTAGATATCACGAAGAACTCCGATTGCGAAGGCAGCTCACGGGAGCGCAACTGACGCTGAAGCTCGAAAGTGCGGGTATCGAACAGGATTAGATACCCT
+
DGGGGGEGGGGGGGGGGGGGGGGGGEGGGGGGGGGGGGGGGGGGGGGEGGGGGGGGGGGGGGGGGGFFGGGGGGGGGGGGGFGGGGGGGGGGGGGGGGGGGGGGFGGGGGGGGGGGGGGGGGGFGGGGGGGGGGGGGGGGGGFEGGGGGGGGGGGGGGGGGGGGEEEEGGGGFGGGGEGGGGGGGGGGGGGGFGGGDEG@G>GFFG@EE:<FGFE>:>GD?CD4DEG5GGGGGGC<EBGGGF=8<CEFGFFGGGG<EC:CFE?F.GGGF9C4FECB>EEGDFFFCFGAFD<FFGECE9CCFGGGGGGGGGGFFEC7GF7GFFB@?GEGGGGGFEEEGFGFGFFFFEDGGGGFGGGFDGFEC@ECGF<GGGFGGFCFGGFGGGGGGFGGGGGGGGGGGGGGGFGFCFFGGGGGGGGGGGGFGGGGGGGGGGGCCCCC
@sF 451
TGAGGAATATTGGTCAATGGGCGGAAGCCTGAACCAGCCAAGTAGCGTGCAGGATGACGGCCCTATGGGTTGTAAACTGCTTTTATGCGGGGATAAAGTGGGCCACGCGTGGTCTTTTGCAGGTACCGCATGAATAAGGACCGGCTAATTCCGTGCCAGCAGCCGCGGTAATACGGAAGGTCCGGGCGTTATCCGGATTTATTGGGTTTAAAGGGAGCGCAGGCCGCCGGGCAAGCGTGTGGTGAAATGCAGTCGCTCAACGTCTGCACGGCAGCGCGAACTGCCCAGCGTGAGGGCGCGCAACGTTGGCGGAATTCGCCGTGTAGCGGTGAAATGCTTAGATATGGCGAAGAACTCCGATTGCGTAGGCAGCTGACGGGTGCGTAACTGACGCTCATGCTCGAAAGTGCGGGTATCGGACAGGATTAGATACCCT
+
@FDGGCGGGGGFGGGC;<C,EFGGGGGGGGGCFFEGGGGGGGGGGGGGGGGGGGGGGGGGGGEGGGGGGGGGCDFGGCEGGGGGGGGGGGCFGGFGGGGGGFGEGGGGG:FGGGGGGGGGECGGGGGGGC:>DF9;EEEEFFGGGGGGFGAFGGGGGFCGGFDFGGCEGGGCEE@FFE7FGGGGGGG*:CE8:5AG?GF*FG,:@F39*<C+9AC5?9EBBFGG8CC0A':*23E7E5FF/GDCCC9EC*C:?<E>=*89<=89C8B<<,<B<:>75B;C96>7C*3:,,CF8:++GGCEDCGE@CFCCBE7+8E>=++:E=EE=@8E@,BA<GFFFGGGGGFCC?@CF?<FEB@F@GGCBF=BFEGGGGGGGEB:GGEGEGGGGFEFFF@GGFGGGGGGGGGFCCCFFGGGEC7GGGGGFFEFGGFFGGGCCCCC
@sF 452
TGGGGAATATTGCACAATGGGGGAAACCCTGATGCAGCGACGCCGCGTGAAGGAAGAAGTATCTCGGTATGTAAACTTCTATCAGCAGGGAAGATAATGACGGTACCTGACTAAGAAGCCCCGGCTAACTACGTGCCAGCAGCCGCGGTAATACGTAGGGGGCAAGCGTTATCCGGATTTACTGGGTGTAAAGGGAGCGTAGGCGGCGGAGCAAGTCAGAAGTGAAAGCCCGGGGCTCAACCCCGGGACGGCTTTTGAAACTGCCCTGCTTGATTTCAGGAGAGGTAAGCGGAATTCCTAGTGTAGCGGTGAAATGCGTAGATATTAGGAGGAACACCAGTGGCGAAGGCGGCTTACTGGACTGACAATGACGCTGAGGCTCGAAAGCGTGGGGAGCAAACAGGATTAGATACCCT
+
FFGGGGGGGGGGGGGGGGGGGGGGGGGGGGGGGGGGGGGGGGGGGGGFGGFGGGGGGGGFGCGEGGGCFGGGGGGGGGGGGGFGGGGGGGGD@FGGGGGGGGGGGGGGGGGGGGGGGGGFFGGGGGEGGGGGGGGGGGGGGGGGGGGGGGDFFGGGGFEGGGGGGGDGGGDGGFGGC7F9FGGGFGCGFF9;FF>:EGG@C?C>EG:EG5C:GFGFGDF=A@/;FFG?F68DGFD;,@FCCGGEFGGFFD0CF?C>G#CFGGGGCCCGFGGGEEFC@9CF4:&:F@8+GGFDE?FFFE@EGFGEBGGGFGEECCFGGF@CGGGGGGGGFDFF:CE,CGGGGECFFCCGGFFGGFF<GGGGFGFFGEFCGFFGGGGGDGGGGGGFGGGGGGGGGGFGGFEFFFFEGGFGGGF@CCCC
@sF 30313
TGAGGAATATTGGTCAATGGGCGAGAGCCTGAACCAGCCAAGTGGCGTGCAGGATGACGGCACTATGGGTTGTAAACTGCTTTTATAAGGGAATAAAGTGAGTCTCGTGAGGCTTTTTGCATGTACCTTATGAATAAGGACCGGCTAATTCCGTGCCAGCAGCCGCGGTAATAAGGAAGGTCCGGGCGTTCTCCGGATTTATTGGGTTTAAAGGGAGCGTAGGCCGGAGATTAAGCGTGTTGTGAAATGTAGTGGCTCAACCTCTGCACTGCAGCGCGAACTGGTCTTCTTGAGTACGCACAACGTGGGCGGAATTCGTGGTGTAGCGGTGAAATGCTTAGATATCACGAAGAACTCCGATTGCGAAGGCAGCTCACGGGAGCGCAACTGACGCTGAAGCTCGAAAGTGCGGGTATCGAACAGGATTAGATACCCT
+
,@FCFECFECFGGGGGGFF@FFGGEGFFFGFGGGGGGGEGGGGA@CCFGEGGFGGGGGGGF+@FCEGGGFGCCEFFGGGGFGGGGAEFGGFFGG?DGGGGGFGGCF,:4F@EFGGGGGGFCC<A,FFCFGF9FGGGGCFFDFCC8==BFDFGGG++>9FGG3<3@CFGGGGGF9E9F7FEFFF*>FECFG*8@EECEE6FFF>GFFCGC>;CCA<3F1C;88>4C>ED<GFEAFF>E&@CGGGGDFFFF,GFGFDBCF@<CEAGGGGGGFGGGGC@1@33DFCFFF8FFFGGFEEFED7?,E?GGE7GEE==7B7GGGGGGFGEBGEGFEGFEEDDE<ECC,C8E?GGGEEE<B@,:DFC:FC@FCFCC,FF:CEGGFDGGGDEDGGGGGGF9GGGGGGGGGGGDEF:GGGFEFCGGGGFFGGGFF9GGGGC?CCC
@sF 21723
TGGGGAATATTGCACAATGGGCGCAAGCCTGATGCAGCCATGCCGCGTGTGTGAAGAAGGCCTTCGGGTTGTAAAGCACTTTCAGCGGGGAGGAAGGCGATAAGGTTAATAACCTTGTCGATTGACGTTACCCGCAGAAGAAGCACCGGCTAACTCCGTGCCAGCAGCCGCGGTAATACGGAGGGTGCAAGCGTTAATCGGAATTACTGGGCGTAAAGCGCACGCAGGCGGTCTGTCAAGTCGGATGTGAAATCCCCGGGCTCAACCTGGGAACTGCATTCGAAACTGGCAGGCTAGAGTCTTGTAGAGGGGGGTAGAAGTCCAGGTGTAGCGGTGAAATGCGTAGAGATTTGGAGGAATACCGGTGGCGAAGGCGGCCCCCTGGACAAAGACTGACGCTCAGGTGCGAAAGCGTGGGGAGCAAACAGGATTAGATACCCT
+
@FFGGDGGGGGGGGGGGGG@FGGGGGGGGFFGGGGGGGGGGGGGGGG7F:FFGFDGFGGGGGGGGGGGFGDGFFGFGGGGGEGFGGGGGGFGGGFGGGCDGDCFGFGGGGGDEFGG9C,BEFFFGGEGFGGGFFGG@FGGGG:EGFGEFCGGGGGGF@FFGGEFFFGCGEGCCCFEGF@F*1C8?*88EFGGG8AE:,@GCCEDDGF>GGG58;E@G4+/576?C;GECFF<EEFFGGFGCF9CB@GGGF#9<E2BCG?@8CFCEGGFGFGFFC?89GFC:C@98,GGFFFED=,,@+=8AE<F<@B+>=FDGGEEE9=,FCCGGGGGGFGFCGEF?FCF:GEDDF;FGGGGGFE9EFF7FCGGFF::GFFCFCC@FFCCGFGGGGGGGGGGGG>GGGGEEFFF@ECFFEFGGGGGFEFEFF@FCFFGGGFGGGFCAC<CC
@sF 31305
TGAGGAATATTGGTCAATGGGCGAGAGCCTGAACCAGCCAAGTAGCGTGCAGGATGACGGCCCTATGGGTTGTAAACTGCTTTTATAAGGGAATAAAGTGAGCGACGTGTCGCTTTTTGCATGTACCTTATGAATAAGGACCGGCTAATTCCGTGCCAGCAGCCGCGGTAATACGGAAGGTCCGGGCGTTATCCGGATTTATTGGGTTTAAAGGGAGCGTAGGCCGGAGATTAAGCGTGTTGTGAAATGTAGGGGCTCAACCTCTGCACTGCAGCGCGAACTGGTTTCCTTGAGTACGCACAAAGTGGGCGGAATTTGCGGTGTAGCGGTGAAATGCTTAGATATCACGAAGAACTCCGATTGCGAAGGCAGCTCACTGGAGCGCAACTGACGCTGAAGCTCGAAAGTGCGGGTATCGAACAGGATTAGATACCCT
+
<FGCGGGGGGGGGGGGGGGEGGGGGGGGGGGGGGGGFFFG@FGGFFGGGGGGGGGGGGGGFFGGGFGGCCCFGGGGGGGGGEGGGGDGGGGGG8EEGGFGGGGGGGGFGGGDGDCGFGGGGGFFFFGGGFGGGGFGGGGEGGGGEEGGGGGGFGGGGGFGF<DFFEGGGEGG9BFGGGGGGD@?CC?FGGDCFGGG*A?FGGGGGGECG$2<7CE>EEGGFBECFGE;EB?;;EFDGGGGGGFEEFGGGGFGFGFFGFGGFF@FGGGCFCGDFGDF@E9=CGGGGGFDFDGGFF>GGGGFF<?FEC8+GFCFGAEC@GGFF=FCBF=GGGGFGFGFCE<FFDCGF@EGGGFFGGGFFFDC:GGFGGCEGEDGGGF<FFDGFGGGGFAF:FCGGGGGGFFFF@FGFGGGECC,EGGGGGGGGGGGGGGGGGGCCCCC
@sF 456
TGAGGAATATTGGTCAATGGGCGAGAGCCTGAACCAGCCAAGTAGCGTGCAGGATGACGGCCCTATGGGTTGTAGACTGCTTTTATAAGGGAATAAAGTGAGTCTCGTGAGACTTTTTGCATGTACCTTATGAATAAGGACCGGCTAATTCCGTGCCAGCAGCCGCGGTAATACGGAAGGTCCGGGCGTTATCCGGATTTATTGGGTTTAAAGGGAGCGTAGGCAGTGTGATCAGCGTGTTGTGAAATGTCGGGGATCAACCTGGGCATTGCAGCGCGAACTGGCAGACTTGAGTGCGCAGGGGGTAGGCGGAATTCGTCGTGTAGCGGTGAAATGCTTAGATATGACGAAGAACTCCGATTGCGAAGGCAGCCTGCTGTAGCGTAACTGGCGCTGAAGCTCGAAAGCGTGGGTATCGAACAGGATTAGATACCCT
+
FFGGGGGGGGGGGEFGGGFGGGGGFGGGGGGGFGGGGGGFFFEFFGGGGGGGGGGGGFGFGGGDD8CFFGCCFFGFGGDFFFGGGGGFGGGGGGGF?<FDFG,EFGGGFGGF@AAAFFGA,BFGG<FGFGGGGGFGGGC,BFGGEGEF?FEGGGGGGFFCCFCFGDFGE7CEFC@7F@@C2DF<>>CG@FC>EGCE:*=9@DGGGG=<@A<E?@FF7:F5;9?C&;7#?&31*AF?:#ECFFDC?=:C<=0>>CE02AGF>@<9FG5CGCCA2F>GGD>FACFDCGFFE=D>)@+C8>+8CA,EF@+8=,FFFFE>C@C:GFGGAF==CFF=@GFD;<FFCDFA6,6,,FADC,GGF7GEGGCFGFA8GF?F@C<C8FCCBCGFAFGGEGGEGGGFGEF<DEFGGGGGGGGFDGGFGGGFGGGGGGGGGGGCCCCC
@sF 457
[truncated: 17,435,476 more chars]
