# Supplementary material for: Compositional distinction of gut microbiota between Han Chinese and Tibetan populations with liver cirrhosis
Source: PeerJ. 2021 Sep 15;9:e12142. doi: 10.7717/peerj.12142 (PMC8449536; doi:10.7717/peerj.12142)
Supplement: Supplemental Information 7 [file peerj-09-12142-s007.zip › HLC2.clean.fastq]

@s1101 33361
TGAGGAATATTGGTCAATGGACGAGAGTCTGAACCAGCCAAGTAGCGTGCAGGATGACGGCCCTATGGGTTGTAAACTGCTTTTATAGGGGGATAAAGTGTGCCACGTGTGGCATATTGCAGGTACCCTATGAATAAGGACAGGCTAATTCCGTGCCAGCAGCCGAGGTAATACGGAAGGTCCGGGCGTTATCCGGATTTATTGGGTTTAAAGGGAGCGTAGGCCGGAGATTAAGCGTGTTGTGAAATGTAGATGCTCAACATCTGCACTGCAGCGCGAACTGGTTTCCGTGAGTACGCACAAAGTGGGCGGAATTCGTGGTGGAGCGGTGACATGCTTAGATATCACGAAGAACTCCGATTGCGAAGTCAGCTCACTGGAGCGCAACTGACGCTGAAGCTCGAAAGTGCGGGTATCGAACAGGATTAGATACCCT
+
CCFA<FFGGGG<FEFFEGF@EEEECFFFG9FGGFGGDFFFFGGCFFCCGGGGGGFGGGEGCCEGGE-CEFGGEFFG9FFE<:EFGGGGGGGGGGFCF9@FFGGGGGGDGGF7A=FGFGGGEGGGG,EGE8??FGFFGGGFE,>DFCGFGFDGFGGGGGC78DFGC@3:@FFFCGFEC:5*<DD*>C@7CCE7FDCFGCFF71,8CF1CFFCCGGGC7:EC5)<AFEG3?:@?GGG4EC5CFCCCE@,@%E7@FC7,;F<E;@=,7/(<CF?=FC,:3E=,8CFFF>@8,,57*EEFEE<<,FFGFCFF?>,;9,C8B4,FA<@+*7:@GGFC,EFCA??,FDA?C7CD<EEECB@FGFB,@:FB?CC6,FGGGGFCE8DF7CEE@C6GEF@FF<GGFGF?FGFAECGEFDGFGGGGCEE5@EFC,,FEC;,BCCAC
@s1101 31471
TGGGGAATATTGCACAATGGGGGAAACCCTGATGCAGCGACGCCGCGTGAGCGATGAAGTATTTCGGTATGTAAAGCTCTATCAGCAGGGGAGATAATGACGGTACCCAACAAGAAAGCCACGGCTAACTACGTGCCAGCAGCCGCGGTAAAACGTAGGTGGCAAGCGTAGTCCGGAATTACTGGGTGTAAAGGGAGCGCAGGCGGAAGGACAAGTTGGAAGTGAAACCCACGGGCTCAACCCGTGAACTGCTGTGAAAACTGTTTTTCTTGAGTGGGGTAGAGGTGGGCGGAATTCCCGGTGTAGCGGTGGAATGCTTAGATATCGGGAGGAACACCAGTGGCGAAGGCGGCCTACTGGGCACTAACTGACGCTGAGGCTCGAAAGCATGGGTAGCAAACAGGATTAGATACCCT
+
FGCGGGGGGGGGFAFGGGGGGDGG,E@CFEEE@CFGFGFE+F@FEGGEE@CF@FFGGGD-CC<5,,@,4B,9?EF,EFCACDA?AAG8FEGG@@FGG9,,:F+?FGGGFDFF<DFD,,>DGDEG73+:,8>,@<3:EAF733>33:C:FF*,@D@:<4:F::FF:B*=F*43?:<FFF8,/3<FFG745;7528<*<C8#>C:=2?584-7,FFE><=<>/GFCB*4***@3:<@,6EC@3+,FGA9FAD=67,,3,32=DDF,D,<<@<8F6C@+6,CFCDF?FB+EDDEFFGGC8+:CFF@C>GEFFGFGECFFC-C8GECCCF8,E@,F@FE@E8<@7EGGFCBCF@,EB<9GFFFFEFFACGGGGGFEGGEF<CGGF@EFAFE<@EGGGFF<F,AEFEGGFEGGGGFCCCCC
@s1101 3
TGAGGAATATTGGTCAATGGGCAAGAGCCTGAACCAGCCAAGTAGCGTGCAGGACGACGGCCCTATGGGTTGTAAACTGCTTTTATAAGGGAATAAAGTGAGTCTCGTGAGACTTTTTGCATGTACCTTATGAATAAGGACCGGCTAATTCCGTGCCAGCAGCCGCGGTAATACGGAAGGTCCGGGCGTTATCCGGAATTATTGGGTTTAAAGGGAGCGTAGGCCGGAGAGTAAGCGTGTTGTGAAATGTAGTGGATCAACCTCTGCACTGCAGCGCGAACTGGTCTTCTTGAGTCCGCACAACGTGGGCGGAACTCGTGGTGTAGCGGTGAAATGCTTAGATATCACGAAGAACTCCGATTGCGAAGGCAGCTCACGGGAGCGCAACTGACGCTGAAGCTCGAAAGTGCGGGTATCGAACAGGATTAGATACCCT
+
FGGGGGGGGGGGGGGGGGGGGGGGGGGGGGGGGGGGGGGGGGFGGGGEGGGGGGFGGGGC:FFGGGGGGFEGGGGGGGGGFGGFCGGGAFGGGGGGGGGGGGFGGGGFGGGFFGGFFGGGGGGGGGGFGGGGGGGGGGGGGGGGGGGGGGGGGGGCFAA7<FFGGGGGGGDD,=8CFEGGGGGGEGGGGDDGGGCB**=CFGF:FFG7<F<+;CF:EBGFF:*>:DE*C5$=E<FAG?GCGG@:5@FF?@,<:@;%FFCFGFG5@<CFF@89@A3$,4/=3$/@,3D,@,>=)@++E=8B=EE@EEEBB6E;CC7GGGGFFFEEAGGEEDFFCE?E>-FDF@<F8GEFGFGGFFGGGGFGGGGFFF9GGGGGEFE<GGGGDGEGFGGGCEFGGGGGGDGGGGFCCGGGGGGGGGGGFFE;EDGGGGGFGFGCCCCC
@s1101 4
TGAGGAATATTGGTCAATGGACGAGAGTCTGAACCAGCCAAGTAGCGTGCAGGATGACGGCCCTATGGGTTGTAAACTGCTTTTATAAGGGAATAAAGTGAGTCTCGTGGGACTTTTTGCATGTACCTTATGAATAAGGACCGGCTAATTCCGTGCCAGCAGCCGCGGTAATACGGAAGGTCCGGGCGTTATCCGGATTTATTGGGGTTAAAGGGGGCGTAGGCCGGAGATTAAGCGTGTTGTGAAATGTAGATGCTCAACATCTGCACTGCAGCGCGAACTGGTTTCCTTGAGTACGCACAAAGTGGGCGGATTGCGTGGTGTGGCGGTGAAATGCTTAGATATCACGAAGAACTCCGATTGCGAAGGCAGCTCACTGGAGCGCAACTGACGCTGAAGCTCGAAAGTGCGGGTATCGAACAGGATTAGATACCCT
+
FGGGGFGGGGGGGGGGGGFFGGGGGGGDGGGGFGFGGGGGGGFDGGGGGGGGGGGGGGGGGGG,CFFGCEF:?FEFFGGGGGGGDGGCEGFEEGGGFGGGGGGFFGGGGD@EGGGG9FEEEFGGGGGGGGGGCF,;FFGABDFGGGEGGFGGFDFCCFGGCFGGGGGG:FGFFGGGE@FFGGGDDGCGFGGFGFEGEGGF7+CCFG#=.27<5FDDC(8<>8GGFEGFGGF.:=GAG?BCEC5CEFFFFF2B55D@:CEFCFE<EGDDGGG:CF>:+?-87:7BDAFD@D?9)B=?CCFGDC,,C@4?4+,4@+>+GGGGGFB4)+CDGGF;<FDFFFF8GFEFED@GGGFGFCCGGGGGCEEGGEGGGFCFCCGGGGGGGGGGFGFGGFFGGGGFFGGGECGFFGGGGGGFFEFGGGGFGGGGGGGGGGFCCCCC
@s1101 37209
TGAGGAATATTGGTCAATGGGCGAGAGCCTGAACCAGCCAAGTAGCGTGCAGGATGACGGCCTTATGGGTTGTAAACTGCTTTTATAAGGGAATAAAGTGAGTCTCGTGAGACTTTTTGCATGTACCTTATGAATAAGGACCGGCTAATTCCGTGCCAGCAGCCGCGGTAATACGGAAGGTCCGGGCGTTATCCGGGTTGCTTGGGTTTAAAGGGAGCGTAGGCCGGAGATTAAGCGTGTTGTGAAATGTAGTGGCTCAACCTCTGCACTGCAGCGCGAACTGGTCTTCTTGAGTACGCACAACGTGGGCGGAATTCGTGGTGTAGCGGTGAAGTGCTTAGATATCACGAAGAACTCCGATTGCGAAGGCAGCTCACGGGAGCGCAACTGACGCTGAAGCTCGAAAGTGCGGGTATCGAACAGGATTAGATACCCT
+
CFFGGGGGGGGGGFFGGFGGFFGGCFFFGFEFFGGFFG8DFEA@FFGFCGGEFDFF=C,@FFGGGGGFGG,@BFGGGGFC<?CEEGGGGGFC8EE?CFGFGAEFGFFGGC:EEGFFE9CFAFGGGGGFEE<<BF=CFGBE8F::BFFFFFG9EFFGFGGGFFGD<CFF*@FFFFCCCGGDCCFEEFGE:**;@?CFG*<%7>FBAB<@7>8,C@@'C>C3<:8?-DE:>5CCFGGACCEBFB@C#<<:FCFEEFF@;-@0@F;0@E(F7@:;F@>E6ED77@B:,BB,@A,D5@68+9?88888B+=FB8EE=47GEEBBEFE@BGCACFGDDFFE99,GF;9FFGFGGGFFCFCBC@,7GCGFFEAFGFCGFD@E:@BB467,C<ECGFC@@5E<6:FA8FFC;@F@F7GGGGGDGFFE@GEF,9GEFEGCCCCC
@s1101 22240
TGAGGAATATTGGTCAATGGGCGAGAGCCTGAACCAGCCAAGTAGCGTGCAGGATGACGGCCCTATGGGTTGTAAACTGCTTTTATAAGGGAATGAAGTGGGTCACGTGTGACTTTTTGCATGTACCTTATGAATAAGGACCGGCTAATTCCGTGCCAGCAGCCGCGGTAATACGGAAGGTCCGGGCGTTATCCGGATTTATTGGGTTTAAAGGGAGCGTAGGCCGGAGATTAAGCGTGTTGTGAAATGTAGAGGCTCAACCTCTGCACTGCAGCGCGAACTGGTCTTCTTGAGTACGCACAACGTGGGCGGAATTCGTGGTGTAGCGGTGAAATGCTTAGATATCACGAAGAACTCCGATTGCGAAGGCAGCTCACGGGAGCGCAACTGACGCTGAAGCTCGAAAGTGCGGGTATCGAACAGGATTAGATACCCT
+
?FFGGGGGCFGGGGGGGGEFGGGGGGGGGGGGGGGGGGGFGGGGGGGGGDGGGGGGGGGGGGGGGGGGGFEFGGGGFGGGGGGGGGCGGGGEGFFEFGGGGGCFGCEDGGGGGGGGGGGGGCFGGGGGGGGGGGGGGGGGFDFBE2GGGGGGFGGGFFGGGFGGGDDGGGGGGGFGG9FFGCCCCE5FGGD:BACE?:FCFCFGGGGGFFFFGGGFGFCDDFCDFGGFG=F@FFG98GGFCF@@EFGFGGGEFFGGGGGGGGGGGGGDGFF6FGGEEFEEGGGG3CFA,FDF9FEFEFCGGGFGFDFBC=<ED8+GGGGFFCDGEGGFGGGGGGFFGFFFFGGGGGGGGFEFFGF@DGGGGGEDFF9GGGGGGGGGGGGGGGGGGGGGGFFEGGGGGGGGGGGGGGGGGGGGGGGGGGGFFFFGGGGGGGGCCCCC
@s1101 34509
TGAGGAATATTGGTCAATGGGCGAGAGCCTGAACCAGCCAAGTAACGTGCAGGATGACGGCCCTATGAGTTGTAAACTGCTTTTATAAGGGAATAAAGTGGGGCTCGTGAGCCCCTTTGCATGTACCTTATGAATAAGGACCGGCTAATTCCGTGCCAGCAGCCGCGGTAATACGGAAGGTCCAGGCGTTATTCGGATTTATTGGGTTTAAAGGGAGCGCAGGCGGACCTTTAAGTCAGCTGTGAAATACGGCGGCTCAACCGCCGAACTGCAGGTGATACTGGAGGTCTTGAGTGCACACAGAGATACGTGAATTCATGGTGTAGCGGTGAAATGCTCAGATATCATGAAGAACTCCAATCGCGAAGGCAGGTATCCGGGGTGCAACTGACGCTGAGGCTCGAAAGTGCGGGTATCAAACAGGATTAGATACCCT
+
FGGGGGGGGGGGG9FFGGGGEGGGGGGGGGGGGGGE8FGFGGGGGGGFFGGGGGGGGEGGGGG7EGFGGGGGCCFGG9?F9F9FGGGGGGEFFGGGGGGGGGGGFGGG8FCFGGGGGCDGGGEFDGFEGGGGGGGGFDFFGGG7FGCGGGGGGG+=CFGGGGGGGDGEE7CGFGCEECECFGFFFGFGF@4,,8<CEG6?C:GC>EC:G>CFFF:;CE5C:=::B;2*?CDFCF<7?D,6FFB:CBCCCG3C<:,5289F>>6#/1,?:@3,C,,D673=1,<:,8FE9FFE?E;<8AA,4,A5B;,::,9EE;GFFE:<GGGGFGGFFE9,:,5:,,,8GGFF9GFFFGFFCCEE8<CGFEF7GGFFF,FGGGGGFDFGGFGGGGGGGDGDGFFGGGGGFFF<EEEGGGGGGGGFFEEEEFDGGF<FGGGCCCAC
@s1101 8
TGAGGAATATTGGTCAATGGGCGAGAGCCTGAACCAGCCAAGTAGCGTGCAGGAAGACGGCCCTATGGGTTGTAAACTGCTTTTATATGGGGATAAAGTGTGGGACGTGTCCCATATTGCAGGTACCATATGAATAAGGACCAGCTAATTCCGTGCCAGCAGCCGCGGTAATACGGAAGGTCCGGGCGTTATCCGGATTTATTGGGTTTAAGGGGAGCGTCGGCCGGAGATTAAGCGTGTTGTGAAATGTAGAGGCTCAACCTCTGCACTGCAGCGCGAACTGGTCTTCTTGAGTACTCACAACGTGGGCGGAATTCGTTGCGTAGCGGTGAAATGCTTAGATATCACGAAGAACTCCGATTGCGAAGGCAGCTCACGGGAGCGCAACTGACGCTGAAGCTCGAAAGTGCGGGTATCGAACAGGATTAGATACCCT
+
DFGGGFGGGGGGGGGGGGFFGGGGGGGGGGGGGGGGGGGGGGFFGGGFGGGGGGGFDFFGGGGGGGGGGGGGGGCCFFFGGGGGGGFGGFGGEGFFGGGGGGGGGGGGGGGFGGFGCCGGFFGGGGFGGGCFFGGGGGGFGGFFGCFFGGGGGGGGFFFFCFGF=>F<CGCFGGGGGECF>E<>7>G*=CEGG?FB=C<A:CFGGF946:46?,?>EFGF(6ED9EGE8;.@C?$4:CEGGFGGD5%9F?AEFCF?2@D><8C49CC@CDG?AG2=382:/EFF@DD:,D<CDFCBA,CCFCF>EECEED9DEB@@C8++C@C6=E>>,,54,GFFCCB,EFB8FDFGGGGFCEC@CGGGCCGGGGEEED9FDFCAFDCCFGDGFGGGCGGGGFFFF7GGGGDF<EGGGGGCGGGFGGGGGEFF@<GGGFCCCCBC
@s1101 9
TGAGGAATATTGGTCAATGGACGAGAGTCTGAACCAGCCAAGTAGCGTGCAGGATGACGGCCCTATGGGTTGTAAACTGCTTTTATAAGGGAATAAAGTGAGTCTCGTGAGACTTTTTGCATGTACCTTATGAATAAGGACCGGCTAATTCCGTGCCAGCCGCCGCGGTAATACGGAAGGTTCGGGCGTTATCCGGCTTTATTGGGTTTAAAGGGAGCGTAGGCCGCCTGTTAAGCGTGTTGTGAAATGTCGGGGCTCAACCTGGGCATTGCAGCGCGAACCGGCAGACTTGAGTGTACAGGAAGTAGGCGGAAGTCGTCGGGTAGCGGTGAAATGCTTAGTTATGACGAAGAACTCCGATTGCGAAGGCAGCCTGCTGTAGTGCAACTGACGCTGAAGCTCGAAAGCGTGGGTATCGAACAGGATTAGATACCCT
+
GCFGGGGEFGGGGGGGGGGGCFGGGGGGGFFGGGGGEF@DEFFEFFGGGCFGGEGGGFGFDGGGGGGGGGGGGGGGGGFGGGGG,EFDGGFFF=FFF,5EEGFFAFFFGCFGFGGGGGGGGGGGGGGGGGGGGGGCGGGF8D@E>EGGG9BFF=B7DGD7+@@FG6::FCC:F9FEG:1>DFGE@FE:CEECFCCC*=<F7>AFFFEGDB:EFGGFG>GD69AD?B5>EGCC@*>=EBGE-CGEBF9==C>C>CEBCGCFFFF9FFGGG;C>F@@C9@==88<9C5<?9>,@BGGGGE;C,A9F8EDCB>ADCB@EEF>:=,GE>FEEGCGGDE?D=@FD?,F@GEFDGGFGGEEF:FGEEEF7F<9GGFCCFFAGF8EFGGGGGFFFFBCGFCGEACGF@FE8FFF:GGGEGGGGGGGGGGGGFCGGGGGCCCCC
@s1101 10
TGAGGAATATTGGTCAATGGGCGAGAGCCTGAACCAGCCAAGTAGCGTGCAGGATGACGGCCCTATGGGTTGTAAACTGCTTTTATAAGGGAATAAAGTGGGTCACGTGTGACTTTTTGCATGTACCTTCTGAATAAGGACCGGCTAATTCCGTGCCAGCAGCCGCGGTAATACGGAAGGTCCGGGCGTTCTCCGGATTTATTGGGTTTAAAGGGAGCGTAGGCCGGAGATGAAGCGTGTGGTGAAATGTAGTGGTTCAAACTCTGCACTGCAGCGCGAACTGGTCTTCTTGAGTACGGACAACGTGGGCGGAATTCGTGGTGTAGCGGTGAAATGCTTAGATATCACGAAGAACGCCGATTGCGAAGGCAGCTGACGGTAGCGCAACTGACGCTGAGGCTCGAAAGTGCGGGTATCGAACAGGATTAGATACCCT
+
BFCFGGGGGGGGGGGGGGGG8FEG:@CFFFFFCFF8BFFFGGGFGGGGCGGFGGFFCFEF+@CEF<CFEGGGGFFCCAFFFGGGGF,,CFGDFFGGF,:CFFG8BFGCEFGGF?FFGGGCFGGGCGCEF,A<FFF,AEF,=FE@EE+A?D=B<D<F=,@7BF,D335@:>*@,,>C*6>FC,D**>5FCE@C?CFEC*+?;7F9:C44F<:B9@E);;CE?5CC?D>:?57#0A04<GGG#5<E57CCGF<C;<64283E*GGE,A?<38<9+3BC>3+DFDB,>B,,?=,@DB?B@,,+,,FEGGGGGGFFFDB@+<8FFC>6)C+E@,FDA,FD@-<DFE<A<=C,9F@FC@++7GGGFDEGGFFFDGGFGGDGEFFBCGFF;,FDFEFCE=8EEGGFCGGGFEF:EGGGGFE,GFFB@AFGGGGGGGFCCCCC
@s1101 11
TGGGGAATATTGCACAATGGGGGAAACCCTGATGCAGCGACGCCGCGTGGAGGAAGAAGGTCTTCGGATTGTAAACTCCTGTTGTTGAGGAAGATAATGACGGTACTCAACAAGGAAGTGACGGCTAACTACGTGCCAGCAGCCGCGGTAAAACGTAGGTCACAAGCGTTGTCCGGAATTACTAGGTGTAGAGGGAGCGAAGGCGGGAAGACGGGTTGGAAGTGAAATCTATGGGCTCAACCCATAAACTGCTTTCAAAACTGTTTTTCTTGAGTAGTTCAGAGGTAGGCGGAATTCCCGGTGTAGGGGTGGATGGCGTAGATATCGGGGGGAACACCAGTGGCGAAGGCGGCCTACTGGGCACCAACTGACGCTGAGGCTCGAAAGTGTGGGTAGCAAACAGGATTAGATACCCT
+
@FGFGFGFFGEGCFDGGGAFGGGDEGGGGEFGDFGFGF+CFFFEGGE:=@C<FF<EAFD8CACF,CF@FFCCEFFFFFGGGGGDF8,F8FFGG?<FFFGAFE+F+BEFCFGDFFCFG?F<5<C=+@FCGD=D7<FCEF<CF7,@BEEC@B7F9::>D>FG9<:FE5<CBEDE@9::BFC<@F:,7>FCF:C+?@CC<7<#CGDCC4:*4*=C::F>;,6;27$C:8C@CDGEC4@,17EFBB<,C>9GF?@+GGGCE55+?@C=3>,F8D,7*B,,,3,89?,FGEEF:@5,>4C+E7BF9,FD5=+EE8AA++@@,EBDA++=+CGFA,AFC9DF,5BCCCCCF@@EEDGGGFFCCCFFF?GFFFGGEF@GGGF<8GCDC7FEECGGGFGFGGGGFFFFGGGGGFGGE<E@CCCC
@s1101 19812
TGGGGAATATTGGGCAATGGGGGAAACCCTGACCCAGCAACGCCGCGTGAAGGAAGAAGGCCTTCGGGTTGTAAACTCCTTTTACCAGAGACGAAAGAAATGACGGTACCTGGAGAAAAAGCAACGGCTAACTACGTGCCAGCAGCCGCGGTAATACGTAGGTTGCAAGCGTTGTCCGGATTTAATGGGTGTAAAGGGAGCGCAGGCGGTGCGGCAAGTCTGATGTGAAAGCCCGGGGCTCAACCCCGGTACTGCATGGGAAACTGGCGTGCTAGAGTGTCGGAGGGGTAGGCGGAATTCGTAGTGGAGCGGTGAAATGCGTAGATATTAGGAGGAACACCAGTGGCGTAGGCGGCTTACTGGACGATAACTGACGCTGAGGCTCGAAAGCGTGGGGAGCAAACAGGATTAGATACCCT
+
EGGGECFGGFFFFGGGFFGGFCEG7FFGGGGGGGGGGGGGFFDFEGGGGGGGGCFGGGGFGG,FCEFGDGG7AAFGFFGFGCGGGFFFEF@EF>@F:4F<A9DA7FG=CEAD?D@DGGC8=DCFFFGGGEGECD6BDFFCGGCCFCF***:5F7;,>FCFEGFCBCF,<7FG*<FC,=B7:CF@:8:<C>BBGF@F23+@=8::F>:?C*1/;C*CC?#;,42AFDF@:GCCECG>GD>:@97C@5C,D>=EBCCDG.@8;DDE>FF7F<FDA1::F:E-.>:-F8<GEB+BE<F:FFF@,A,<B@+EEFFEEEF:FEECGGGGGFFFCECFFFFB@E:FECFCCF@F@GGGF@GCGEEFCF@F,<@EGEDGCBEGFGFCFFFCGGGFGEBF<EGF9GFF@ECFAGGGGGGGFGCC@<B
@s1101 25933
TGAGGAATATTGGTCAATGGACGAGAGTCTGAACCAGCCAAGTAGCGTGCAGGATGACGGCCCTATGGGTTGTAAACTGCTTTTATAAGGGAATAAAGTGAGTCTCGTGAGACTTTTTGCATGTACCTTATGAATAAGGACCGGCTAATTCCGTGCCAGCAGCCGCGGTAATACGGAAGGTCCGGGCGTTATCCGGATTGATTGGGTTTAAAGGGAGCGTAGGCCGGAGATTAAGCGTGTTGTGAAATGTAGATGCTCAACATCTGCACTGCAGCGCGAACTGGTTTCCTGGAGTACGCACAAAGTGGGCGGAATTCGTGGTGTAGCGGTGAAATGCTTAGATATCACGAAGAACTCCGATTGCGAAGGCAGCTCACTGGAGCGCAACTGACGCTGAAGCTCGAAAGTGCGGGTATCGAACAGGATTAGATACCCT
+
EFEFGAFGGGGGGGGFGGGGFFGFEEEGGGGGGGGGGGGFFFCEFGGGGGFGGGGGGFEGFEG7FGAFGGGEGEFGGGGF?CFGGGGGFFGGGGG,EFGGGGGGGGGGGG@EFGGGGGGGGGGGGGGGFFGGGCFFGGCFFFG>FDGFFGGGGGGGGGGGCFGFF8CFGGEFGGFGEE>BCDGCC<EGECFGGFBC=GC(<CFFCF<@.4::/%CFCBCF@9CCCEGGG1;FCFG>4GFD9BB@3<2,==;C@AF=CGFE?9C<FCDFEFF9@DCCGFCFFFFFFD<3,B8D@@ECCD8GGEEFEGGCCE>E+=BBEFCFCFBB=>GGFEFFA,F8FFGGFDGGGGFCFGDGGGGGEFGGGGGGGGGGGFGGFAGF8GGGGGGGGGFEGFGCEFFF<F@,@GGGGGGGGGFFGGGGGFEEGGGGGGGGGGFBCCCC
@s1101 29847
TGAGGAATATTGGTCAATGGACGAGAGTCTGAACCAGCCAAGTAGCGTGCAGGATGACGGCCCTATGGGTTGTAAACTGCTTTTATAAGGGAATAAAGTGAGTCTCGTGAGACTTTTTGCATGTACCTTATGAATAAGGACCGGCTAATTCCGTGCCAGCAGCCGCGGTAATACGGAAGGTCCGGGCGTTATCCGGATTTATTGGGTTTAAAGGGAGCGTAGGCCGGAGATTAAGCGTGTTGTGAAATGTAGGTGCTCAACATCTGCACTGCAGCGCGAACTGGTTTCCTTGAGTACGCACAAAGTGGGCGGAATTCGTGGTGTAGCGGTGAAATGCTTAGATATCACGAAGAACTCCGATTGCGAAGGCAGCTCACTGGAGCGCAACTGACGCTGAAGCTCGAAAGTGCGGGTATCGAACAGGATTAGATACCCT
+
@CFDFGGGGGGFGGFGFGG8FFGGGGGGGGGGGGGGGDFGGGGGGGGGEGGFGGGGGGGE@FFE@@,CCDFEGGGG9FGGCGGGGGGGGGGGGGGGGGGGGGFGDGGGGGEGGGFFDGECGGC<FFAFAG?FEFGGGFDG,<FGGDGGCGGGGGCEDGG+,@FFE7FC/EGGG;F@;FGGGGGGGGGGGGGCFFGGGGCFFGGCFG<FEGDGFFFGF>CDEEGGGGDGGGGGCFGAGGGFFECEF0<>CGFFGDD6B9FD=GGGGFGFGFGF:CCCFE=:?CGFGFCGGGGGFCEGEE?GEFAFECFF>GFGDF>GEB9,FDCE=F7FGGGGCF9GGEE,FAE@GGGFGFFGGGGGGFF:EEDGFEE<F8FGFGGFGGFEDGEGGGFGFFBGGFGGGGGGGGGGFDGGDF<GGGGGGGGGGGGGGGGGGFGCCCCC
@s1101 29494
TGAGGAATATTGGTCAATGGGCGAGAGCCTGAACCAGCCAAGTAGCGTGCAGGATGACGGCCCTATGGGTTGTAAACTGCTTTTCTAAGGGAATAAAGTGAGCTCCGTGTAGCTTTTTGCATGTACCTTATGAATAAGGACCGGCTAATTCCGTGCCAGCAGCCGCGGTAATCCGGAAGGCACGGGCGTTATCCGGATTTATTGGGTTTAAAGGGAGCGTAGGCCGGAGATTAAGCGTGTTGTGAAATGTAGATGCTCAACATCTGCACTGAAGCGCGAACTGGTTTCCTTGAGTACGCACAAAGTGGGCGGAATGCGTTGTGTAGCGGTGAAATGCTTAGATATCACGAAGAACTCCGATTGCGAAGGCAGCTCACTGGAGCGCAACTGACGCTGAAGCTCGAAAGTGCGGGTATCGAACAGGATTAGATACCCT
+
EFFGGGGGFGFA<FG<FFCA,CFGEFGGFFFGGFFGFFGFEC<F<<FFCFGG?FGGFEFGGGG?FF?F8C@CGGFFGFGGGCC9,AEC,C@,A8ADFG,?EFG9,B:?B,BFA<<EC9FGCEG9D<FEFFFGG9=DFGGGCFED7CEGCFFDFGCCF>7B>FFC++<EFGGF,@5*@<FCFGFGGGDGC/=<<<FE5E73:EFEC8?=:2??FF75<8CDDCCE6CCD;FFFFEC9/GFCFD:=@<CCFGD:CCE@,2::F9CGCCF@ACF#C=8?8C:E?D>DFADF9D?9F>87GGGGEGFFCE7GE84=B@@+@?+,A9++)@F9FFGGGGGGGF<;C,C,,GGGF,@9=EGGFFGGGFCFGFGGGFCGGGEE:,@EGGGGGECDGF@GGDGGGCEGGGGGGGGGFDGFFCGGGGCFCFAGEFE<@@GCCCCC
@s1101 16
TGAGGAATATTGGTCAATGGGCGAGAGCCTGAACCAGCCAAGTAGCGTGCAGGATGACGGCCCTATGGGTTGTAAACTGCTTTTATAAGGGAATAAAGTGGGAGTCGTGACCCCTTTTGCATGTACCTTATGAATAAGGACCGGCTAATCCCGTGCCAGCAGCCGCGGAAATAAGGAAGGTCCGGGCGTTATTCGGATTTATTGGGTTTAAAGGGAGCGTAGGCCGGAGAGGAAGCGTGTTGTGAAATGTAGATGCTCAACATCTGCACTGCAGCGCGAACGGGTTTCCTAGAGTACGCACAAAGGGGGCGGAATTCGTGGTGTAGCGGTGAAATGCTTAGATATCACGAAGAACTCCGATTGCGAAGGCAGCTCACGGGAGCGCAACTGACGCTGAAGCTCGAAAGTGCGGGTATCGAACAGGATTAGATACCCT
+
<AFGFGGCAFGGDGGGGGFFGGGGGCEFGGGGGGFGGFGGFGGGGGGGGGGF?FFFDFCFGEEG@FGGGGEC=AFGEFFFFFGGGGGGG?@DFFFGGGGD<FEECFGF7EF9AFEFA<EGGFFE9FCFF,5<FFF9D?EDFGGGEEEFGGGG:>BGCBEFFGGG+@B***128,,3D:7CCC,4=FDDEFCF+<+<=CE:77F:9FGGGG:C+<5-<4/561C4;387B5##72,.57-GFF7DF@=849@D518FAGGF9F@,@9ECCCEDFB6E>=8?=+8FDB,,,9,A3F+FDF8FAFF@8+@=:,?A=>+DGFCAFECEFF8EDGFFEEE=,FE=A8FFGGGGGFDGE?=EGFF?+7E<FFFGCEECF<EF:,GEDGGGGGFGGGGFEGGFGGGFGGFCGEFCEFGFGEFFGGGGFGGFC,GGGGGCCCCC
@s1101 17
TGAGGAATATTGGTCAATGGGCGAGAGCCTGAACCAGCCAAGTAGCGTGCAGGAAGACGGCCCTATGGGTTGTAAACTGCTTTTATATGGGGATAAAGTGAGTTACGTGTAGTTTATTGCAGGTACCATATGAATAAGGACCGGCTAATTCCGTGCCAGCAGCCGCGGTAATACGGAAGGTCCAGGCGTTATCCGGATTTATGGGGTTTCAAGGGAGCGTAGGCCGCCCCGTAAGCGTGTTGGGAAATGCCGCGGCTCAGCCGTGGCACCGCAGCGCGAACTGGGGGGCTTGAGTGCACGCAACGCAGGCGGAATTCGTGGTGTAGCGGTGAAATGCTTAGATATCACGAAGAACTCCGATTGCGAAGGCAGCTTGCGGGAGTGCGACTGACGCTGAAGCTCGAAGGTGCGGGTATCGAACAGGATTAGATACCCT
+
EFFGGGGGGGGGGGGGGGGGFGGGEGGGGGGGGGGGGGFGGGGGGGEGGGCFFGGGGGGGGGGGGGGGGGGGDGFGFGGFAFFGGGF,,CFFF=FFGGGGGGGGCFEEC84,<CBBGGGGGGGGDF9FE>,EFGGGADFFGG:>E+>DC@<FFGC+==FCCCF,3@@FG:@@,7*@FC@F:DCFCFGGGG7EGGG77@=+CC#:FFF?G%,52<?5E1FB1:EGF38B5=&C::C6C,F?;F#GGCC=F68E=C:@C<7CFEF<:>CF:;5**FE<>@5+0@8=CGFDGFDA*D@B+ECB8CDEFFGGEFEBD8E8=7DGGGGEFGGGE;FCAFDDAF<8EF?4?7FGGF?FGFCC:FCCGGGGFEGGGGFGGGGCGGGGFECGGGGGGGGGFE9GFCGFFFF8GEGCDGGGGGFCFEFCEFGGGGGGGGF<CCCC
@s1101 18
TGAGGAATATTGCACAATGGGGGAAACCCTGATGCAGCGACGCCGCGTGGAGGAAGAAGGTCTTCGGGTTGTAAACTCCTGTTGTTGAGGAAGATAATGACGGTACTCAACAAGGAAGTGACGGATAACTACGTGCCAGCAGCCGCGGTAAAACGTAGGTAACAAGCGTAGTCCGGAAGTATTGGGTGTAAAGGGAGCGCAGGCGGGAAAATAAGTTTGAAGTGAAAGCCATGTGCTCAACCCATGAACTGCTTTCAAAACTGTTTTTCTTGAGTAGTGCAGAGGTAGGCGGAATTCCCGGTGTAGCGGTTGAATGCGTAGATATCGGGAGGAACACCAGTGGCGAAGGCGGCGTACTGGACACCAACTGACGCTGAGGCTCGAAAGTGTGGGTAGCAAACAGGATTAGATACCCT
+
FFEFGGGGGGGFGGEFGGFF@FEGEFF@FDFFFFGFCF@::FFCFFGCE7F?CGGGC<8F<DEFGGG+BFCGGGGCE<E,=FEC=F8FCGFGGFAE<,,:,44+:8,,C?FDF8<8AG,CD,3@7=+=BFGDGG8DFCFGGCGFGG77***7@CEFC<>?,,7>9,=CF**4,@B7FF*,25,,?:*1*,+;<9@C*/C2=C?5<:?=,,,,FF<:,+7,,,=5,,4,:F7@7,,,6CC@7F<,@>;>>,:+:@+,,;CDFDF>FB,:8F<<DGDA@8=5GD>BA8+EB6E=88@E@7CE:EEE=GECD@,ACGGGGGEDE@7@,7F=BF9F@EF9=,,GGC=7FC,DEC@FB,9@EFCGGGFCGGGGGFBEGEDB8GGCF7GFCFFGGGGGGGFFD9GFGGGGFGFGGEFACCCC
@s1101 19
TGAGGAATATTGGTCAATGGACGCAAGTCTGAACCAGCCATGCCGCGTGCAGGATGAGGCATCTATGGTGTGTAAACTGCTTTTGTACGGGAAGAAACACTCCTACGTGTAGGAGCTTGACGGTACCGTAAGAATAAGGATCGGCTCACTCCGTGCCAGCAGCCGCGGTAATACGGAGGATCCAGACGTTATCCGGAATCATTGGTGTTAAAGTGTCCGTAGGCGGCTTTATAAGTCAGTGGTGAAAGCCCATCGCTTAACGAGGGAACGGCCATGTGTACTGTAGAGCTTGAATTACTTGGAAGTAACTAGAATATGTAGGGTAGCGGTGAAATGCTTAGATATTACATGGAATACCAATTGCGAAGGCAGGTTACTACAAGTGGATTGACGCTGATGGACGAAAGCGTGGGGAGCGAACAGGATTAGATACCCT
+
EFGFFF8EFFGGFGFAEFCCFGECFGGGGGFGEDFFGGGGFG8CCGEEEGGFFFG?<EFFEAEFGFFFFCGGGGGGGGGGGGGGGGFA7CCF+,FGFFEE9A,C<<FE=FFG,EFEGFGGGGGGGFFFBDF@FAEAFFCF,<=FEF7F=DEFEFGGGG,@A<<FC>FG7BC,=DFE7*:>FBF:,,/***644=*1**87;D9CF*7=@:<53/5>7A?F@?>9<BC?,@39@@<8:8=DB@C=@,A@,++338D@+>7B=<:,,=>84,=*,544,,+?+EE<9B:A@?B@*?DE@4,9=,;@BAGFE;,E9CE9EEE9=@EGFGGGGGFA<9FDGEGEFFFCCFF<E9,F<F<EFFC>FEEDFFGGFEDFC99@C;,,FDFF<F<GGEFGGF@GFGGFCGGGGGGGGGGEEEGGGGGFGGGGGGFGGGGCCCCC
@s1101 20
TGAGGAATATTGGTCAATGGACGCAAGTCTGAACCAGCCATGCCGCGTGCAGGATGAGGCATCTATGGTGTGTAAACTGCTTTTGTACGGGAAGAAACACTCCTACGTGTAGGAGCTTGACGGTACCGTAAGAATAAGGATCGGCTAACCCCGTGCCAGCAGCCGCGGTAATCCGGAGGATCCAAGCGTTATCCGGAATCATTGGGTTTAAAGGGTCCGTAGGCGGCTTTATAAGTCAGTGGTGAAAGCCCATCGCTTAACGATGGAACGGCCATTGATACTGTAGAGCTTGAAGTACTTAGAAGTAACTAGAATATGTAGTGTAGCGGTGAAATGCTTAGATATTACATGGAATACCAATTGCGAAGGCAGGTTACTACAAGTGGATTGACGCTGATGGACGAAAGCGTGGGGAGCGAACAGGATTAGAGACCCT
+
FGGGGGGGGGGGGGGFGGG?FFDGGGGGGGGGGGFGFGDFFEGGGGGC@GGGGCDEFEGGGGGFGGGCF9FGGGGGGGGGCGG9,B<DE>FGEGGGGCFGEGGGGGDEFFG9E9=FCFGFGGG7:FDFGGDGGGFFFGFG,<>CGFE8,,B+>C+>FF<CFCFGE@>C*1FC,2:**1*CAFFFG:5FG*B5EE>C7<<FFC3FFGE7G/<B@:<AGFE>8?;+<+++@<=<<E=0,97=BE6,?==@=F?FC8EFDCG=CE8:@(=EGD<6=B,<DEFFGGFCEB,FDCGEC5,F;F@A,FFGGFFE<=,ED@;FBC8CFGEGAF7ECFA9GFFFDFGFFDCDE,ECGFGGFF9EGEF7CEGGGEFFFB,GFF@E9DEF<9GGGEFCCGGGGGGFFGGFFEFC,DGGCGEFEFEGGGGGGGGGGFECFB,CCCCC
@s1101 30205
TGAGGAATATTGGTCAATGGGCGGAAGCCTGAACCAGCCAAGTAGCGTGCAGGATGACGGCCCTATGGGTTGTAAACTGCTTTTATGCGGGGATAAAGTGGGCCACGCGTGGTCTTTTGCAGGTACCGCATGAATAAGGACCGGCTAATTCCGTGCCAGCAGCCGCGGTAATACGGAAGGTCCGGGCGTTATCCGGATTTATTGGGTTTAAAGGGAGCGTAGGCCGGAGATTAAGCGTGTTGTGAAATGTGGATGCTCAACATCTGAACTGCAGCGCGAACTGGTTTCCTTGAGTACGCATAAAGTGGGCGGAATTCGTGGTGTAGCGGTGAAGTGCTTACATATCACGAAGAACTCCGATTGCGAAGGCAGCTCACTGGGGCGCAACTGACGCTGAAGCTCGAAAGCGCGGGTATCGAACAGGAGTAGATACCCT
+
GGCFGGGGGGGGGGGECCDE6EFFGGGGGGGGGGGGGGGGGGGFGGGGGGGGGGGCFFGGEGGGGGGGFGGGGFGGGGFFCFGGGGGGGGGGGGGGGGAFGCCFEGEFG@FE@FGGGGFGGGDGGGGGGGDGGGFGGGGGGGGGGDEGGGCGGGGGBA><,<FGCE5<FEF7;FGGG7CFFFGEDGGGE/E>EC//E36G:(3:CE90C8:3:7<#.3A5785EFFFFE@<<@CF7GD>7;C<;;<DEFF@><>4,EE9@>D@,F9CFD:F6FF+DE=98)FF<=B<FDA<?5C6FEA<FFB=FFEGEC@99+,+8EFFGFE@+=GEFDEEAA,CGEEF=ADECFDFFE<FFEFGGGFGCCFE@GEDEGFFF,AGGFFGEGGGGGGGGGGGGGGGFFFGGFGGFGGGGGGGFEFAGGGEEEGGFE,FGGGGCCCCC
@s1101 34497
TGGGGAATATTGCACAATGGGGGAAACCCTGATGCAGCGACGCCGCGTGGAGGAAGAAGGTCTTCGGATTGTAAACTCCTGTTGTTGAGGAAGATAATGACGGTACTCAACAAGGAAGTGACGGCTAACTACGTGCCAGCAGCCGCGGTAAAAAGTAGGTCACAAGCGTGGTCCGGAATTACTGGGTGTAAAGGGAGCGCAGGCGGGAAGACAAGTTGGAAGTGAAATCCATGGGCTCAACCCATGAACTGCTTTCAAAACTGTTTTTCTTGAGTAGTGCAGAGGTAGGCGGAATTCCCGGTGTAGCGGTGGAAGGCGTAGATATCGGGAGGAACACCAGTGGCGAAGGCGGCCTACTGGGCACCAACTGACGCTGAGGCTCGAAAGTGTGGGTAGCAAACAGGATTAGATACCCT
+
CEGGGGGGGFGGGGGGGGDEEFEGEGGCCFFFGFGG9CBFFGGGGGGCFEEGCFFEEFFFEEFFFD:BCGGFCFAEDEGGGGGGGGGGDEDFEGGGGGGFG>FFFDFCFFF=BF8FGGCGF<FEE@EGDFG,FFF8>FCFFG<<<CEEGGGF@,>FCGGCCB:FF7FGE*<*8,=<FF<AFF:<CEC#-;FGGGCCEDF1:>CFGEB+:?0,:<@9,/FGFGFFBCF>>A:3CGGF8C<DC3##@<,F>ED?C?C7CCF=@C*FFFD<DGGGFGGFF<BDEC,FFB+GGGFFCE=++@FGGFGE@F7GFFE,,E@GGGFGGGGGGF?=FFGGEFFEDB,CGGF<FGEGECFF<C@FFC;,F<CEGFE:EGEGGF8GGGGGDGGGFFGGGGGGGFGGGFGGGGGGGGGGGGFBCCCC
@s1101 23
TAGGGAATCTTCCGCAATGGACGCAAGTCTGACGGAGCAACGCCGCGTGAGTGAAGAAGGTCTTCGGATCGTAAAGCTCTGTTGTTAGAGAAGAACAGCGCATAGAGTAACTGTTATGCGTGTGACGGTATCTAGCCAGAAAGCCACGGCTAACTACGTGCCAGCGGCCGCGGTAATACGTAGGTGGCGAGCGTTGTCCGGATTTATTGGGCGTAAAGGGCGGGTAGGCGGTCTTGTAAGTCTGATGTGAAAGCCCACGGCTCAACCGTGGAGGGTCATTGGAAACTGGGAGACTTGAGTGCAGAAGAGGAGGGCGGAATTCCATGGGTAGCGGTGAAATGCGTAGATATATGGAGGAACACCGGTGGCGAAGGCGGCTCTCTGGTCTGTAACTGACGCTGAGGCTCGAAAGCGTGGGGAGCAAACAGGATTAGATACCCT
+
GFEFGGGGGGGGGGGGGGGGGGGGDGGGGGGGGGDGGGGFFFEGGGGEGGCDGGFE,CFGEFAFFGGBFFGGGGC<FFGGFGFGGGGGGGGGFCC,BA,FFFC:,EFGGGGGGGGEG,,:+88=FGC7FGFDDFGGGFCD>DFFCDFE@:CFF:>;F>FCFFFECC7EEEEEGEEFGGFCFFCEGD*2418>CG***<:5)98>C0<99CE8C1:5*.A>(12))7?F6:,1CED$<7,<;CF7@9<8@@4#9*@*48C?D6C@2;CE#F@?=GF4:=AF;=@=6+EFDC,?,FCGGEE@,,@;AD<8CB+@+GFEC=9@,@44,,?+>FEGGCEC,,::GFE@8FEEC<,,CFC?ECB7>:=,DGEEDFF7GF:AGFEC@<EFE?@GGGGGE@GFGGCFFFCGGGDGFC@GGGFFGGGFGFAEEGFGGGGGGGGCCCCAC
@s1101 24
TGGGGGATATTGCACAATGGAGGAAACTCTGATGCAGCGACGCCGCGTGAGTGAAGAAGTATTTCGGTATGTAAAGCTCTATCAGCAGGGAGGAAAATGACGGTACCTGACTAAGAAGCCCCGGCTAACTACGTGCCAGCAGCCGCGGGAATACGTAGGGGGCAAGCGTTATCCGGATTTACTGGGTGTAGAGGGAGCGTAGACGGGGACGCAAGTCTGAGGTGGAATACCCGGGCTCAACCTGGGAAGTGCTTGTGATACTGGGTTGCTAGAGTACTGGAGGGGTAGGCGGAATTCCTAGTGTAGCGGTGAAATGCGTAGTTATTAGGAAGAACACCAGTGGCGAAGGCGGCTTACTGGACAGTAACTGACGTTGAGGCTCGAAAGCGTGGGGAGCAAACAGGATTAGATACCCT
+
CCFGGBFGGFFGGGGGGGGGGGE7FGGFCFGGGGGGGGGDEBFEGGGF@ECGGGGGGGG5CCFFGGG,EFFFGGGGFGGGGGGB?,5B@EF++@FC8FGFDF:F<B5,C=F9,C,8F,F,DB7=>38>D=,@:,38CF,+:,33@8:B*5F,?F*?CF7F7*:**;F:C<**<<*4:<*8,2&C<;6?C9#95:5-75C<93*C63//58@,B:D03*C@,@95,274+B87BEDBD3GGFFGFF>D8,6,*,8,9DC+=6CC8DAA<,C,<;?3,D@4==98E48B7?,99,9>@CE9,BBEC=C7FFFEEEF:E@:,,9,,GDDGGGGDGGFCFF:44,EGGGEDGEGFCE@,C;,BEAAE99GGGGGFCF<EAGGFFGGD@CEGGGGGGGGGGGGFFGGGGF<GGGGGCCCCC
@s1101 25
TGAGGAATATTGGTCAATGGACGAGAGTCTGAACCAGCCAAGTAGCGTGCAGGAAGACGGCCCTATGGGTTGTAAACTGCTTTTATAAGGGAATAAAGTGAGTCTCGTGAGACTTTTTGCATGTACCTTATGAATAAGGACCGGCTAATTCCGTGCCAGCAGCCGCGGTAATACGGAAGGTCCGGGCGTTATCCGGATTTATTGGGTTTAAAGGGAGCGCAGGCCTCCGGGCAAGCGTGTTGTGAAATGCAGTCGCTCAACGTCTGCACTGCAGCGCGAACTGCCCAGCTTGAGTGCGCGCAACGTTGGCGGAATTCGCCGTGTAGCGGTGAAATGCTTAGATATGGCGAAGAACTCCGATTGCGAAGGCAGCTGACGGGTGCGTAACTGACGCTCATGCTCGAAAGTGCGGGTATCGAACAGGATTAGATACCCT
+
EFFFGFFGGGCDGGGGGGGGGGGGGDGEFFGGGGGGGFGGGGGGGGGCGGFGGGGGGGGGGGGGGFGFGGGGGDFFFGGGGFGGGGGGGGGFGGEFGGGFGFFGGGGGG?:FGGGFFGGGFGCFFFGGGFCDFG9@,EFFGGGGG+=FEGGGGGGGGGGGEGFEEGGGGE*<DEFGGGGD<FGGGGCFGFECCFCC=CC::+?C@C**1?9EGGGF7(8335:95#C<C<:*42:<=7E>CFFG=4+19C??C868GFCC;EC?@8<3?2>/8CCE@;4)*:3:<GCEEF7GFGGGGGGG?DEC7DGGGFFCDDGGEC8:FF>CAECEGDGF9F?DCF?8FAE7DGGFF9EF=B:7EGGCCGGGGFCGGGFF@@:@EGGGGGGDFCFCGE@GGGGEGGGCFFFGGGGGGGGGGGGGGGGFFFGFEFFFF<DCCCCC
@s1101 26
TGAGGAATATTGGTCAATGGACGCAAGTCTGAACCAGCCAAGTGGCGTGCAGGATGACGGCCCTCTGGGTTGTAAACTGCTTTTAGTTGGGAATAAAGTGTGGCTCGTGAGCCCTTTTGTATGTACCATCAGAAAAAGGACCGGCTAATTCCGTGCCAGCAGCCGCGGTAATACGGAAGGGCCAGGCGTTATCCGGATTTATTGGGTTTAAAGGGAGCGCAGGCGGACCTTTAAGTCAGCTGTGAAATACGGCGGCTCAACCGTCGAACTGCAGTTGATACTGGAGGTCTTGAGGGCGCACAGGGATGCTGGAATTCATGGTGTAGCGGTGAAATGCTCAGATATCATGAAGAACTCCAATCGCGAAGGCAGGCATCCGGGGTGCAACTGACGCTGAAGCTCGAAAGTGCGGGTATCGAACAGGATTAGATACCCT
+
FGFGGGGGGGGGGGGGGGDFGGGGGGGGGAFGGGGGGGGGGGGGGGGGGGGGFGGGCFFGGGGGGFDCFEFCFGFCEFFGF,EEGG<E,CE8FCDFGGGGGCEGGGEFGG:@F+=<FEGFA,E?EEF,@=<,,,@EEFD@E7FCGGGCGGFDCFFCFGFGGGGGG6FGGGGF,>7FFGE7*1CC*+/4<F*=C;CCCEC::CACF7<FEECF0>,)4/3)01D<?>EDGCF7AGG=?/<88FFFB1<2FFCEGFCD?DF5)3@28,9DCFFDAFGFFAFCDFFF8D<C,GFE0F8CCE,EEA@CFAFFB9F;;CFE;FGGGFGGBC7FEFFAEFF=@<98FDA,BC<CFFAFFFFGFA97CGGGGEFGGAFGGFEGF7EFCGGGGFEEFF@GGGGGF@@BGGGGECGGGGFEGGGGGGGFGGGGGGGGGGF@CCCC
@s1101 27
TGAGGAATATTGGTCAATGGGCGAGAGCCTGAACCAGCCAAGTAGCGTGCAGGATGACGGCCCTATGGGTTGTAAACTGCTTTTAGTTGGGAATAAAGTGCACCACGTGTGGTGTTTTGTATGTACCATCAGAAAAAGGATCGGCTAATTACGTGCCAGCAGCCGCGGTAATACGGAAGGTCCAGGCGTTATCCGGATTTATTGGGTTTAAAGGGAGCGTAGGCCGTCTGTTAAGCGTGTTGTGAAATGTCGGGGCTCAACCTGGGCATTGCAGCGCGAACTGGCAGACGTGAGTGTGCAGGAAGTAGGCGGAATTCGTCGTGTAGCGGTGAAATGCTTAGATATGACGAAGAACTCCGATTGCGAAGGCAGCCTGCTGTAGTGCAACTGACGCTGAAGCTCGAAAGCGTGGGTATCGAACAGGATTAGATACCCT
+
AFGGGDGGFGGGGGGGGGGGACBFEDGGGFGFFFGGGGGFFGEGGGGGGGGGGGGG@FFGGGGGGGGGGFGC@,EFGGGGFGGCFGAEFFGEGGFFGGGFGGGGGGGGGGGGEFGFGFFEFEFF<<FFGG,CFGGGGGGFCFCGGGGGGG,EFEGFGGFFFGG<7+:F@>F7FGGGGGDG>FFD:FC7=BEGD@C:55<F1+7FCF7*=C:+2<<A@;F);CEFF>*3=C<EC9E2FFF0@C;EFD@5FB'CCDG0E=/@B<7D@8:@2//6+85C@CG6'5FEFFB:,8F,8:EEDEFGD,658DFGGGE@+>8+GFEBGFB+@>8FCFD@5,FFGFB@E8FF<GGGGFGGGGGECFFEFCEFGF9GGGGGGFGCDEEFGGGGGGEGGGEGGGGGGGGFGGGGGGGGGFGGGFGGGGGFFGGGGGGFFCGCCCCC
@s1101 24491
TGAGGAATATTGGTCAATGGGCGAGAGCCTGAACCAGCCAAGTAGCGTGCAGGATGACGGCCCTATGGGTTGTAAACTGCTTTTATAAGGGAATAAAGTGGGTCTCGTGAGACTTTTTGCATGTACCTTATGAATAAGGACCGGCTAATTCCGTGCCAGCAGCCGCGGTAATACGGAAGGTCCGGGCGTTATCCGGATTTATTGGGGTTAAAGGGAGCGTAGGCCGGAGATTAAGCGTGTTGTGAAATGTAGACGCTCAACGTCTGCATTGCAGCGCGAACTGGTTTCCTTGAGTACGCACAAAGTGGGCGGAATTCGTGGTGTAGCGGTGAAAGGCTTAGATATCACGAAGAACTCCGATTGCGAAGGCAGCTCACTGGAGCGCAACTGACGCTGAAGCTCGAAAGTGCGGGTATCGAACAGGATTAGATACCCT
+
CFFGFF<FFGFCGGGGGACEFGGGGGCGFDGGGGGGGEFCEFFEFGGEGCFGGGGG@E@DCCC6CFFGGGECFFFGGGFDFAGFGFGDFFCFFGFC<?BFFGECEGGGGGGGGGG9EFEEFCFGG9?FGGGGGGC9EEEGGF3+CFEEAFGFCBFGGFD@,@@GE+@G>FC7,7@<:FFG,DF@@@EG7CEGGCEF8*=<@FGGB7*=FFFEGGG@E@?A:>CC@8+:;8FF?F-9:/?08GFE>C,CFGGFCFG=>:<<4<E>FEB<CF%#1=+CBC7@GDCF<FBB,D5C*FCFCFCDEB:CDECCECFC=FB8CGGGFFFC>FFFEFF,,,A8EFE@?4B?@EAEFB9FFEEGGC8CCFBB,9FFA8GGFFCD@DEGGGGFDC@DCF@GFFE,GF;<C7FFGGGGGGGFECCGGFECCAFE6,EGGGFCB<A@
@s1101 29
TGGGGAACATTGCACAATGGGCGGAAGCCTGATGCAGCGACGCCGCGTGAGGGATGACGGCCTTCGGGTTGTAAACCTCTTTCAGCAGGGACGAAGCGTGAGTGACGGGACCTGCAGAAGAAGCGCCGGCCAACTACGTGCCAGCAGCCGCGGTAAGACGTAGGGCGCGAGCGTTGTCCGGGTTTATTGGGCGTAAAGAGCTCGTAGGCGGCTTGTTGCGTCGTTCGTGAAATCCCGTGGCGCAAGTGCGGGCTTGCGGGCGATACGGGCAGGCTAGAATTCTGTAGGGGAGACTGGAATTCCTGGTGTAGCGGTGAAATGCGCAGATATCAGGAGGAGCACCGGTGGCGAAGGCGGATCTCTGGGCCGATATTGACGCTGAGGAGCGAAAGCGTGGGGAGCGAACAGGATTAGATACCCT
+
FGGGGGGGGFFFGGGGGGCFFGGGEFGGGGGGGGGGEFE7FGGCGGGGGGGDGGGGFG+CGGEGGGGGF>FGGFFGGCFFFGGGGGFD<CDFFCE@EGGGG:,FGGGGGGGGGFFGDDCFFGFGGDGGGEFGFDEG<FFFFG9:;CFGDGGGGGG>FC,<;CFEEGEEGGGGGG5:*2<E>EG;8,3,<<CCE:*2CF<8>CC?12:C@EG8**/):(7<3C:<:/C0/E:C92<88FF48#8<5#FC37>:3GCF?3B+F@3+0CFF=DAA,8C,93?=,8@>+4+@,E@8,B9CFCFE7GFDE,,CEFEGGFGE=:7CCBC??9,FEACCF<<EF?EGGGGFF6CGGFC:GGGGGGGGFEEF=GGDGFFCGGGEFFCGGEGGEGDGGEGF>GGGFFFGGGGGGGGGGGGGGGGGCCCCC
@s1101 30
TGGGGAACATTGCACAATGGGCGGAAGCCTGATGCAGCGACGCCGCGTGAGGGATGACGGCCTTCGGGTTGTAAACCTCTTTCAGCAGGGACGAAGCGTGAGTGACGGGACCTGCAGAAGAAGCGCCGGCCAACTACGTGCCAGCAGCCGCGGTAAGACGTAGGGCGCGAGCGTTGTCCGGGTTTATTGGGCGTACAGAGCTCGTAGGCGGCCTGTTGCGTCGTTCTTGAAATCCCGTGGCTCAACTGCGGGCTTGCGGACGATACGGGCAGGCGAGCATTCGGTAGGGGCGACTGGAATGCCTGGTGTAGCGGTGAAATGCGCAGGTATCAGGGGGAGCACCGGTGGCGAAGGCGGATCTCTGGGCCGATATTGACGCTGAGGAGCGAAAGCGTGGGGAGCGAACAGGATTAGATACCCT
+
9ECFGGGGGGGFGCFGFEFCGGGEFFGGGGFGGFEDFFFEEGGGGGGFEG@<F7FFE?CEGGBEEGEGGG7CFCEFGGGGFFDGGGGGGG++=+CFE:BCE+BFGFC7FGGGFGGGFFDCFGCFCFGC7CFDFCEFGDFCFFGFCFCFGC<*<F:@,<CG*/2C>02:>E>EG>E*/:+2**/:E,<:79CF5CC*:C9EGFFEEE8E?>>**/2=FA@5(3*CDF#7<C#C=6;1;,1887D;>8#@GGE@68;>E937-8,+;+8CF<+EF6,F@0+C=8ED+=CBB4+,,CBCD@8F?E<D,9,46):ECD@E48++@6AC69,,FB74B@,FFDFCECEFF@:CEF7@FFFDFDFFCEFGGF@7F@F9CFC8GFCGGCEF>GGEFFEGGGFDGGCBFEEGEFEEEB,D<FDGCCCCC
@s1101 31
TGGGGAATATTGCACAATGGGGGAAACCCTGATGCAGCGACGCCGCGTGAGTGAAGAAGTATTTCGGTATGTAAAGCTCTATCAGCAGGGAAGAAAATGACGGTACCTGACTAAGAAGCCCCGGCTAACTACGTGCCAGCAGCCGCGGTAATACGTGGGGGGCAAGCGTTATCCGGATTTACTGGGTGTAAAGGGAGCGTAGACGGTTAAGCAAGTCAGAAGTGAAAGGCTGGGGCTCAACCCCGGGACTGCTTTTGAAACTTGTTAACTAGGGTGCTGGAGAGGTAAGCGGAATTCCTAGTGTAGCGGTGAAATGCGGAGATATTAGGAGGAACGCCAGTGGCGAAGGCGGCTTACTGGGCAGTAACTGACGTTGAGGCTCGAAAGCGTGGGGAGCAAACAGGATTAGATACCCT
+
CFGFEGGGGFGGGGGFFGGGGGGGGGGFGGGGGGGGGFGGGGGGGGGEGGGGGGGGFGGFGGGEGGGFGGGGGGGGGFGGGGGGGGGGGGFFGGGGGGGGGGGGGGGGGGFGGDGGGFFGGFCFGCGGGGGGGGGGGGGGFGGGEEEGCFEDCFG:DFFGGGGDGFGG8EE5CFEGEE8@FFFEEFCE/1CG6GGG=5EC9CEGGGG=DDDF?<F@@<FFBFGGC?FFGGGFGGGGG=GFFGCCGEG>>FCFF;GFGG9=@1#=FGFFFEDBDF:B,,>C?G*CGGFC@CFFDD9E8CECDFGEFGCE==C,?FGGC:9GEA<FFCEFF9GFB8@<CFECGGE@GFFGFEGGGGGGGGGGGGGGGGGGGGGGGGGGGGGGGDFGGEGGGGC@GFFGGFGGFFGF<CGGGGGCCCCC
@s1101 32
TGAGGAATATTGGTCAATGGGCGCAGGCCTGAACCAGCCAAGTCGCGTGAGGGATGACGGTCCTACGGATTGTAAACCTCTTTTGTCGGGGAGCAAAGGGGCCATTGATGGCAAGATGAGCGTACCCGAAGAAAAAGCATCGGCTAACTCCGTGCCAGCAGCCGCGGTAATACGGAGGATGCGAGCGTTATCCGGATTTATTGGGTTTAAAGGGTGCGCAGGCGGACTGTCAAGTCAGCGGTAAAAATTCGGGGCTCAACCCCGTCCGGCCGTTGAAACTGGCAGACTGGAGTGTGGCAGAGGGATGCGGAGTGCGAGGTGTAGCGGTGAAAGGCATAGATATCGCGCAGAACTCCGATTGCGAAGGCAGCGTCCCATGCCGTAACTGACGCTGAGGCACGAAAGCGTGGGGATCGAACAGGATTAGATACCCT
+
EGGGGGGGGGGGGGGGGGGFFGGGGGGGGGGGGGFGGGFGGGGGGGGCFGGGGGGGGGGGEFGGGGEGE@EFGGGGGGGFFFGGGGGGGGDFGEFFFFGGGGGGGGFAFGFGGGGF<FGCFGGGDGCC:EGCFGG,>FDCFEGEGGFGGFDGFGGFG7FGFGGGG?:FFEG,>EE@FFGGF9C<*4:C<BA9CEEG*A:+:C7CC*8?FGGFF52)8<:>9>:3>@C:G9??,2<:@B8?EC1;CEFF:*FCDCC:<*CEFGGGGG>EEBEE@8D;A7=,FGFGGG?@6=8C?C,,D8DFGGGC?+:EB@++GCEFEFECCEAECEFED=9,,,>FFCE>F7FCGGEF?C,,>84,FEGGEGF@FFCGGGGGGFFEGFF>GGGGGGGGFDGGGFEFEFGGGFFGGGGGGGGFFGGFCCGGGGGGGGGGGCCCCC
@s1101 33
TGGGGGATATTGCACAATGGAGGAAACTCTGATGCAGCGACGCCGCGTGAGTGAAGAAGTATTTCGGTATGTAAAGCTCTATCAGCAGGGAAGATAATGACAGTACCTGACTAAGAAGCCCCGGCTAACTACGTGCCAGCAGCCGCGGTAATACGTAGGGGGCAAGCGTTATCCGGATTTACTGGGTGTAAAGGGAGCGTAGACGGAACGGCAAGTTTGAAGTGAAATACCCGGGCTTAACTCGGGAACTGCTTTGAAAACTGTCGATCTAGGGTGTCGGAGAGGTAAGGGGAATTCCGGGTGTAGTAGTGAAATGCGTGGATATCAGGAAGAACACCGGAGGCGAAGGCGGCTTACTGGACGATAACTGACGTTGAGGCTCGAAAGCGTGGGGAGCAAACAGGATTAGATACCT
+
DFGFFGGGGGGGGGGGGGFFGGGGGGGGGGGGGGGGGGGGGEGGGGGGGGCFGGGGGGGFGGGGGFG7FGGCFGFGGGGGGGGGGGGGGGGFGGGGGFGGGGGGGFFGGGGCFGGFGGFGGGGGGGGCEG=FEGDFGGGGGGCFEGDFCGGGG9@FFGGGGGGEGGGGGC7CFEEG*FCCFE=GGG1F=:2<=GG3:*C8DGGC5E5B??EECBF@FBF886:>:BEFGFEFEEE9,F1F<EECBDF@>)<?FGG<8D>/ECFB</588D7=#C7@@7EG(E9FDE,=D=D,8>+=+>+FBGGEFEFFEFFE?7EECE=,FA;?9EC9FECEE=F::GFB,GDGBBCEGGGGFFFEGGGFFF<FFFF:EFGGFE8GFGEFCGGFFFEDGGGGFGGGFDFBGGGGGFGFGFCCCCC
@s1101 34
TGGGGAATATTGCACAATGGGGGAAACCCTGATGCAGCGACGCCGCGTGGAGGAAGAAGGTCTTCGGATTGTAAACTCCTGTTGTTGGGGAAGATAATGACGGTACCCAACAAGGAAGTGACGGCTAACTACGTGCCAGCCGCCGCGGTAAAACGTAGGTCACAAGCGTTGTCCGGAATTACTGGGTGTAAAGGGAGCGCAGGCGGGAAGACAAGTTGGAAGTGAAATCTATGGGCTCAACCCATAAACTGCTTTCAAAACTGTTTTTCTTGAGTAGTGCAGAGGTAGGCGGGAGTCCCGGTGTAGCGGTTGAAGGCGTAGATATCGGGGGGAACACCAGTGGCGAAGGCAGCGCACGGGAGCGCAACTGACGCTGAAGCTCGAAAGTGCGGGTATCGAACAGGATTAGATACCCT
+
ECGGGFFGGGGGGGGGGGGGGGGGEEGGGGGGGFGGGGGGGGGGDGGEGGGGGGGGGGCFGGCEFGGGGGGFGFGGGGGFFCFGFGGGGGGGGGFFGFGGGGGGGGGGCGGFGCFGGGGGGGGGGGGGGGGGGGCGGFGG*3BF@CCC<C@CGGGGGF:FC<FC9EFE=:CEC9ECGDFCFFGGFGGGC,<+0<CF=5C1.:ECE5G:+<@C<;@9@7CF:?C,9,1@GGGFCGF?@F:FEFFECFFF72CFCFC<9ED26/ECCCCGCEEF<E<FGG:.E3CFDCGEGC<>,D+DEC>GFGEEA>8@9C9A+=:GFFDEAECC@GGGGGGF@<DFB=E@,@@DEFFFEDECC,:DFFGGGGGFFFF@EGGGGGGF<GGFC7EGGGF>FFDGGGFDGGGFEGFFGGGGGFFCCC@@
@s1101 35
TGGGGGATATTGCGCAATGGGGGAAACCCTGACGCAGCAACGCCGCGTGAAGGATGAAGGTCTTCGGATTGTAAACTTCTTTTATTAAGGACGAATAGAGTGACGGTACTTAATGAATAAGCTCCGGCTAACTACGTGCCAGCAGCCGCGGTACTCCGTAGGGAGCAAGCGTTGTCCGGATTTACTGGGTGTGAAGGGTGCGTTGGCGGCTTTGCAAGTCAGTTGTGAAATCACAGGGCTTAACCCTGAAACGGCATTGGAAACTGTATTTCTTGAGTGCCGGAGAGGTAATCGGAATGCCTGGGGTAGCGGTGAAATGCGTAGATATAAGGAAGAACACCAGTGGCGAAGGCGGATTACTGGACGGTAACTGACGGTGAGGCGCGAAAGCGTGGGGAGCGAACAGGATTAGATACCCT
+
BFGFG@7FFGDFGGGGECGGGGGGGGGCG9FFGGGGCFEEGEEEFGG@E=CFFGFGFGCEFF9FFFGBFGGGGGGGGGGGFGGFGGGGGGFCFGC8FFDFGGF9F7B7>5A?FCGGGCFGGGG<FGGGEGGGCF7EFFFGGGG,3@CC7:*>F*,,311,=7<ECCF,C:C:=EE,<C78=8C97,+8=,***39<?GE5CD8*2;8D4*5:4<?FD@31?6(=@27,7,,7,@,+<@C9+<>,=3,,3@3+,=599E9D@+=FD>,<=8FGF=FDC+:6+BDEA,FC@8++9,498@7D7C<A,EEAFCDEFF;7EEED<FDA,,;<,<FGGC?F=8FDAA:FEFFFGGGGF@EFFFFD@=GECDFEGGDGDGEFFAC,GECGEFD@F@+ED@D@,ECF9GGGGGFFGCFGF@C@CCC
@s1101 36
TGGGGAATATTGCACAATGGAGGAAACTCTGATGCAGCAACGCCGCGTGAAGGAAGAAGGTTTTCGGATCGTAAACTTCTATCAATAGGGACGAAACAAATGACGGTACCTAAATAAGAAGCCCCGGCTAACTACGTGCCAGCAGCCGCGGGAATCCGTAGGGGGCAAGCGTTATCAGGAATTACTGGGTGTAAAGGGAGCGTAGGCGGCATGGTAAGCCAGATGGGAAAGCCCGAAGCGTAACTTCTAGGATTGCATTTGGAACTATCAAGCTAGAGTACAGGAGAGGAAAGCGGAATTCCTAGTGTAGCGGTGAAATGCGTAGATATTAGGAAGAACACCAGTGGCGAAGGCGGCTTTCTGGACTGAAACCGACGCTGAGGCTCGAAAGCGTGGGGAGCAAACAGGATTAGATACCCT
+
DECFGGGGGGGGGGGGGAGGGFGGFFFFGGGGGGGGGGGGGG7+@FEFGGGGGGGGGDFGFDEFFGDECF@D<CFFFGGFEGACFGGFGFCFGEEGGFFE<EGGGGGF>DAF,BC@BFFFCFG<FBCCEB<DAFGE<<+BFBDCE8D:+:>*57,,@**8*<<BC=CC*:<8***2<FF?FFCC:3C8C<C8C:@<AE#*.::87577>522FD<=F:D;;?AD3#5,9<67+8+8>36,DC39D>3,,GEGFGGFF?63,D=D=,9AFEFC,FEE0,,EEFGGGFEAB4++8,F@,,EEE=E::A86)GGGGGEDF??BB?FFE9,EDEGCFFGCEFC,F?4:@GGGFEGGGGEF9FFC8CGGGEEFCGF@EEFGGFFGGFEFDGFCGGGDGGGGGGGGGFEFFFFFAFGGGF<CCCCC
@s1101 35920
TGAGGAATATTGGTCAATGGGCGAGAGCCTGAACCAGCCAAGTAGCGTGCAGGATGACGGCCCTATGGGTTGTAAACTGCTTTTATAAGGGAATAAAGTGGGGCTCGTGAGCTCCTTTGCATGCACCTTATGAATAAGGACCGGCTAATTCCGTGCCAGCAGCCGCGGTAATACGGAAGGTCCGGGCGTTATCCGGATTTATTGGGTTTAAAGGGAGCGTAGGCCGCAGGTGAAGCGTGTTGTGAAATGTAGGGGCTCAGCCTCTGCACTGCAGCGCGAACTGGCTTGCTTGAGTACGCACAACGTGGGCGGAATGCGTGGTGTAGCGGTGAAATGCTTAGATATCACGAAGAACTCCGATTGCGGAGGCAGCTCACTGGAGCGCAACTGACGCTGAAGCTCGAAAGTGCGGGTATCGAACAGGATTAGATACCCT
+
FGGGFGGGGGGGGGGGGGFCFGGGGGGGGGGGGGGGGGGCFFCFGGGGCGGGGGGGGGFEFFGGGCGGGGGGGGGGGGGGGGFGGGGFGGGFGFGGGGGGGDGGGGGGGGGGGGGDGGGGGGGGGGG?DGGGGGFGFFGGGGGDFFGGGGGGGGGGGGGGGGGGGGGGGGGCFGGGGG@CEEFGGG=FFE:8CFGGGGGGFGFGGG<7:FC@E;GFG9CCDBE?FGFEGGG#<9C:>3EGFG7EGGGFFGFGF=C>D<:FFFGGGGGFE@@8FGECC7==5EFCF>,=@,?,0C=+@F7GFFF:GGEDGFFFEB@+DGGFDF@>)ECFFGGGGFEE9FE=D;FGGGFDGFFFE?F:F?FF:CF@FFGGGGGFEFF<GCFEGGGGGGGGGGGEGGGFFCCCFDGFEEEGGFFEGGGGGGGGGFGGGGFFGGGCCCCC
@s1101 30517
TGAGGAATATTGGTCAGTGGACGAGAGTCTGAACCAGCCAAGTAGCGTGCAGGATGACGGCCCTATGGGTTGTAAACTGCTTTTATAAGGGAATAAAGTGAGTCTCGTGAGACTTTTTGCATGTACCTTATGAATAGGGACCGGCTAATTCCGTGCCAGCAGCCGCGGTAATACGGAAGGTCCGGGCGTTATCCGGATTTATTGGGTTTAAAGGGAGCGTAGGCCGGAGATTAAGCGTGTTGTGAAATGTAGATGCTCAACATCTGCACTGCAGCGCGAACTGGTTTCCTTGAGTACGCACAAAGTGGGCGGAATTCGTGGTGTAGCGGTGAAATGCTTAGATATCACGAAGAACTCCGATTGCGAAGGCAGCTCACTGGTGCGCAACTGACGCTGAAGCTCGAAAGTGCGGGTATCGAACAGGATTAGATACCCT
+
FGGGGGGFGFG,@FFDFGFFFFGGGFGGGGGGGGFGGGCEFGADFGGCECF9FCGEF@FFCFGGG,,C<CFEGFGGGGFGGAFGGGCFAFCFEFG,CF<AEC?F,EE+?BBAECAEF@EFFFGGGGFFFCFGFE;4CFFF4B:CFGEFCFGG8FGFFFDFGFGFGD<7<3@CFGGGGGG:<,>*CFGGGGGFGFEE=<87>7#<F9<F;ECCE<BDE@@8=?8C@FD:;2>7<#<>G,FECE>8;DD@@7$0,8<:FFC@EGGF,,,F*FF@@C211<=;<EEFGGFD=GGD?F8+EE85,9D@ECGGCFC=D8EGGFF@GGGGFGGFFGFE<<GFECF;?,68FFFFDFFEDGCB77F:CECEFDEFE<FF<9GGEC+++DGFEFFEEGFEF<FED@FFGGFGGGGE@+GGGGGGGGGGGGGGGGGGF@CCCA@@
@s1101 39
TGAGGAATATTGGTCAATGGACGAGAGTCTGAACCAGCCAAGTAGCGTGCAGGATGACGGCCCTATGGGTTGTAAACTGCTTTTATAAGGGAATAAAGTGGGAGTCGTGACTCCTTTTGCATGTACCTTATGAATAAGGACCGGCTAATTCCGTGCCAGCAGCCGCGGTAATACGGAAGGTCCGGGCGTTATCCGGATTTAGTGGGTTTAAAGGGAGCGTAGGCCGGAGATTAAGCGTGTTGTGAAAGGTAGACGCTCAACGTCTGCACTGCAGCGCGAACTGGTTTCTCTGAGGCCGCACAAAGTGGGCGGAATTCGTGGTGTAGCGGTGAAAGGCTTAGATATCACGAAGAACTCCGATTGCGAAGGCAGCTCACTGGAGCGCAACTGACGCTGAAGCTCGAAAGTGCGGGTATCGAACAGGATTAGATACCCT
+
BFGGGGFGGGGGFEFFFGF8FGGGGGGGFFGDFGFGGGFGGGGFCFCFGEGGGGGGCE@FGGGFGFGFGECFGFGFGGCGECF9EFGG9FGFFFEFGGGGG8ECFFCGEGG<FGGGGGGGGGGFFG9FFGCEC,=EFG9FF<@FDCEGGGGGGFFGGFDFE:FGD>EDGCFFG9DFGGGCGGGGCC5BCFGGGGD@E=FF++7C<-16<67FGFEFDFG;68?C@:CBE,7*6<CAF)EEFG@E:?2#>>1CCFFD=ECCGDCCGGD=:A+#7DE@>E2?DDGGGDB,,,FA18++6E8?9A,,B+@C?,E,@4@6+++A,FC=5GEEFFC9,4,8><,39,98GGGFEEFFEB:C?<FFCC?,GFFFB<EE9CCFGFF@CFFEFEC7FGGGGFEFFGGGFGGFGGGCGGEFGGGGGGFGFGGFGGGGGFE6@BAC
@s1101 40
TGGGGGATATTGCACAATGGGGGAAACCCTGATGCAGCGACGCCGCGTGAGGGAAGACGGTTTTCGGATTGTAAACCTCTGTCTTTGGGGACGAGAAAATGACGGTACCTAAGGAGGAAGCCACGGCTAACTACGTGCCAGCAGCCGCGGTAATACGTAGGTGGCAAGCGTTGTCCGGAATTACTGGGTGTAAAGGGAGCGTAGGCGGGGAGACAAGTTGAATGTTTAAACTAACGGCTTAACTGATAGTCGCATTCAAAACTATCACTCTTGAGTGCAGTAGAGGTAGGCGGAATTCCTAGTGTAGCGGTGAAATGCGTAGATATTAGGAGGAACACCAGTGGCGAAGGCGGCTTACTGGACGATAACTGACGCTGAGGCTCGAAAGCGTGGGGAGCAAACAGGATTAGATACCCT
+
EFGGGGEGGGGFGGGGGGG<FCFGGGFFGGGGGGGEFGGGGEDEEGECFGDGGGFFGFCEGGGFFGGGCEGGFGGFEFGG<9C?FFEFDEECFEGECFGGGGGGGGGGGGGGGGG8FGFGGGGGGGGGDEGG9FEGDFGGGDFGFGEEEGFFGGGFGFFFGGGGGCFFGFEE78+?CF<<:CFF9CCC8C860<CF::8?<9>CCA:EGD5C@;A:>::6>9@07FFBF?9<C++GF>E?<=FEFGB+F;=57#F=,7C:DCDCCF<EFFGFED<8GGGGFFG=GGEFBC?E9D>>,CEEEFF=80GE=9GFEB=7E@E9CE@C;GGFFEFAFCCEE8FFGGGEDEC:F@GGFGFCFFDGGGGGGGFGGGCBEGGGGFGGFDEEF7GGGGGEFFC<FGFBFGFGGGFDFGFC6CCCA
@s1101 32082
TGAGGAATATTGGTCAATGGGCGAGAGCCTGAACCAGCCAAGTAGCGTGCAGGAAGACGGCCCTATGGGTTGTAAACTGCTTTTATATGGGGATAAAGTGAGCTACGTGTAGTTTATTGCAGGTACCATATGAATAAGGACCGGCTAATTCCGTGCCAGCAGCCGCGGTAATACGGAAGGTCCGGGCGTTATCCGGATTTATTGGGTTTAAAGGGAGCGTAGGCCGGAGATTAAGCGTGTTGTGAAATGTAGATGCTCAACATCTGAACTGCAGCGCGAACTAGTTTCCTTGAGTACGCATAAAGCGGGCGGAATTCGTGGTGTAGCGGTGAGATGCTTAGATATCACGAAGAACTCCGATTGCGAAGGCAGCTCACTGGGGCGCAACTGACGCTGAAGCTCGAAAGCGCGGGTATCGAACAGGATTAGATACCCT
+
EGGGGGGGGGGGGGGGGGCFGGGGGGGGGGGGGGGGGGFGGGEFGGGCGGGGGGGGGGGGGGGGGGGEFGGGGGGGGGGGGGGGGGGGGGG:7=<FGGGGGFFGGGGGGGGGGGGGGGGGGGGGFGGGGGGGGGFGGGEBFGEGGGGGGGGGDDFGFGGDFGGCFGGGGGGGGFGGGDEGGG@@EGDGE>@CGGGGGGDGGGGGGGFFGGGF@FDFGFGGEG??<C7>EC9CFGCAEGGGGF@8DA:EFGGGFEC6CFFGGG?DCFCGFFGFFGDCBFGGGEEFDDD:,CCD?GEFC?,C>=CGGGGEC>>CDGGGGGGGFFFGBGGGFCFC,GGFE<E8F=?:F@FFE?FEFECFBCF?7FC?GFGGGDGGGGGGGGGGGGGGGGFGGGEGGCGGGGGGGGGGGGGGGGGGGGGGEGFE@9GGGGGGGGGCCCCC
@s1101 42
TGAGGAATATTGGTCAATGGGCGGAAGCCTGAACCAGCCAAGTAGCGTGCAGGATGACGGCCCTATGGGTTGTAAACTGCTTTTATGCGGGGATAAAGTGGGCCACGCGTGGTCTTTTGCAGGTACCGCATGAATGAGGACCGGCTAATTCCGTGCCAGCAGCCGCGGTAATACGGAAGGTCCGGGCGTTATCCGGATTTATTGGGGTTAAAGGGAGCGTAGGCCGTGGATTAAGCGTGTTGTGAAATGTAGACGCTCAAAGTCTGCACTGCAGCGCGAACTGGTTTCCTTGAGTACGCACAAAGGGGGCGGAATTCGTGGTGGAGCGGTGAAATGCTTAGATATCACGAAGAACTCCGATTGCGAAGGCAGCTCACTGGAGCGCAACTGACGCTGAAGCTCGAAAGTGCGGGTATCGAACAGGATTAGATACCCT
+
EGGGGGGGGGGGGGGFFFGGGGGGGGGGGGGGGGGGECFFGGEGGGGGGGGGGGGGGGGGGGGGGGGG?ECCGFGGGGGGDGGGGGGGGGGGGEGGGGGGGGGGGDBFCGGGCFAGGGGGCFGG,FAGGGGGGGFG9FFFGGGCGGGGGGGGGCFGGGGGGGFGEGGD<CGC99:FG>FD<E@EEG=EE5E8AFDEEGGG?FGF@;,E;;CE<C:?GFEEBBG?<2##GFC<<:=6@@C3;@5C<FF@CF?C*58EFGF*&F@CFC<CCDF@86CEC99D?=B>D,DA9A,,=EEFGGFFFEDF8+FCFCFD8?B+GGGF:GE>BGGFFCFEAACDC<,9GEFFGGGGGFE9FFCEFDACF:GGFECFGEFFFFGGFCDGGGGFGFCGGGGGGGFA?GGGFEFFEFFCEEGFGGGGGGDFGGGGGGGGGFDCCCCC
@s1101 29739
TGAGGAATATTGGTCAATGGGCGAGAGCCTGAACCAGCCAAGTAGCGTGAGGGACGACTGCCCTATGGGTTGTAAACCTCTTTTGTTTGGGAATAAAGTGCGCCACGTGTGGCGCATTGCATGTACCAATTGAATAAGGACCGGCTAATTCCGTGCCAGCAGCCGCGGTAATACGGAAGGTCCGGGCGTTATCCGGATTTATTGGGTTTAAAGGGAGCGCAGGCCGTAGGCTAAGCGTGCCGTGAAATACCGTCGCTCAACGGCGGCCGTGCGGCGCGAACTGGCCTACTTGAGTACGCGGGACGTTGGCGGAATTCGTGGTGTAGCGGTGAAATGCTTAGATATCACGAAGAACTCCGATTGCGAAGGCAGCCGACGGTAGCGCAACTGACGCTGAGGCTCGAAAGCGCGGGTATCGAACAGGATTAGATACCCT
+
FFFGGGGGGDEFGGGGGGGGGGGGGEEGGGGGEGFFGGGGGGGGFFEFGGGGGEGGGGGGGGGGGGGGGFGFCFGFEFFFF<9EE?8FFGGDFGFFFGGG<BFG@GEGGGGGGGGGGGFCFGGACAFC<=A,:5;EEFGFCFGGGD@<F=CDDGGDDGGGEFGC*@FE@FFC<@FECFGF7<FC:FCCFGE8C9<F8:<C;9CFGGCGDFF9CGGFGDG::GEDGGD7EC0<CCF:EGC?;:2<<3;7F*C><48##)/=7GGGE@7>C1:65GCEEEA9FFF9EC@3,FGFFGC:EEEF=EGEF@CFCFE;7FE>+F?EEA@+=B?CE,<,@BFEGFEGGFEBC,GFGEEGGGGGGGGFC,GGFCGGE@@@@8CDEF:BCFGEAAFGGFBEFEFEFGGFCEGGDGGGGGGGGFF8GEEDFGFFF9GGGGGCCCCC
@s1101 44
TGAGGAATATTGGTCAATGGGCGAGAGCCTGAACCAGCCAAGTAGCGTGCAGGATGACGGCCCTATGGGTTGTAAACTGCTTTTATAAGGGAATAAAGTGAGCGACGTGTCGCTTTTTGCATGTACCTTATGAATAAGGACCGGCTAATTCCGTGCCAGCAGCCGCGGTAATACGGGAGGTCCGGGCGTTATCCGGATTTATTGGGGTTAAAGGGAGCGTAGGCCGGGGATTAAGCGTGTTGTGAAATGTAGGTGCTCAACATCTGCACGGCAGCGCGAACTGGTGTCCTTGAGTACGCACAAAGGAGGCGGAATTCGTGGTGTAGCGGTGAAATGCTTAGATATAACGAAGAACTCCGATTGCGAAGGCAGCGCGCTGGAGCGCAACTGACGCTGAAGCTCGAAAGTGCGGGTATCGAACAGGATTAGATACCCT
+
DFFGFFGDFFGGGGGGFDFG?FGGGDEGGFGGGGGGGGGGGGGGGGGGGGGGGGFGGGGGCCGGFEFFGFEFGGFGGGEGFAFGGGGDEFGFFGGGGGGGFFGGEFGEGCFGGDFG?FDGGGCFFGGFDGF9DFGGGGF5>FCGDGGDGGFCDBC+@FF<7FF7*5@@>FGCF,>>EFFEGFGGGGDG7<12CC@CEE@9;@CE?@*/*/<?=91DG/<)6>:2175#?+;F5BC,AFCE<G14431,<B68F<,D,FGGCFAE>6**3,B5C@+8+366+FFF@,D=66,9DFC>8>CFFD=>B4+FFBC44B=+@?CGGFGGFF=9@@@9AEB=DC:+,,F,=,FGDA??=F@,:A?GFFF7AGFF@+@@++GFFFF?C@C<,<C6,,@DGFFEFDGE,CEE<EF7CCEEGGCGFFFFDGFFGGGGGGGC@CAC
@s1101 26614
TGGGGAATATTGCACAATGGGGGAAACCCTGATGCAGCGACGCCGCGTGGAGGAAGAAGGTCTTCGGATTGTAAACTCCTGTTGTTGAGGAAGATAATGACGGTACTCAACAAGGAAGTGACGGCTAACTACGTGCCAGCAGCCGCGGTAAAACGTAGGTCACAAGCGTTGTCCGGAAATACTGGGTGTAAAGGGAGCGCAGGCGGGAAGACAAGTTGGAAGTGAAATCCATGGGCTCAACCCATGAACTGCTTTCAAAACTGTTTTTCTTGAGTAGTGCAGAGGTAGGCGGAAGTCCCGGTGTAGCGGTGGAATGCGTAGATATCGGGAGGAACACCAGTGGCGAAGGCGACCACCTGGACTGATACTGACACTGAGGTGCGAAAGCGTGGGGAGCAAACAGGATTAGATACCCT
+
EGFGGFFGGGGFGGGGGFGGFEGGEGGGGGGGGCEFGGGGGGGGGGGFGGEGGGGGGGGGGGDGGFGE+BFFGGGGFGGGGGFGGGGGGGGGGGGGGGGGGGGGFGCEGGFGEFCBFFGGGGGGFG@FGGDGGGFGGGGGGGFGE>>FFE7FEBG@C7F?,>FCE8=B*<C;<FFCFF*8,,<<<F@C<??F.:<6/*=#::?C8CG:EE+8@CE@@GFCD-CE?FGGGGGDFEF6C<FGGGGC,FFFFD:<9<9@FGF=@)/=CGGGGGFGFDFFEGFB,C8FGEFEECEC4,=ECGEGGGGDAC:AF@CFCEGGGGGFF@=:FDGFFGGGEGGGGGGGEDGGGFCF:GFFB,FFCGGFEFGGFE@FGGFGGGGFEEGGGGGGEEGGGGGGGGGGGFEEC<GGGGGGGGGCCCCC
@s1101 46
TGAGGAATATTGGTCAATGGGCGAGAGCCTGAACCAGCCAAGTAGCGTGCAGGATGACGGCCCTATGGGTTGTAAACTGCTTTTATACGGGGATAAAGTGAGCCACGTGTGGCTTATTGCAGGTACCGTATGAATAAGGACCGGCTAATTCCGTGCCAGCAGCCGCGGTCATACGGAAGGTCCGGGCGTTATCCGGATTTATTGGGTTTAAAGGGAGCGTAGGCCGTCTGTTAAGAGTGTTGTGAAATGTCGGGGCTCAACCTGGGCATTGCAGCGCGAACGGGCAGACTGGAGAGTACAGGAAGTAGGCGGAATGCGTCGTGTAGCGGTGAAATGCTTAGATATGACGAAGAACTCCGATTGCGAAGGCAGCCTGCTGTAGTGCAACTGACGCTGAAGCTCGAAAGCGTGGGTATCGAACAGGATTAGATACCCT
+
EFGGGGGFGGDEFGGGFGFFGGGGGCGGGFFGGGCGGGGCFGGGGGGGDGFGGGGGGGDGGDFGDFGGGGGEGG9EFDGG9<EFFGF9ECGGCF8FFGGCFFCC8FGEGGGCGFGDFFGGGFGGGG9CFGFG9B=,CFG9FDBFEEGCE,DFGGGEFA>+,3,DEEFCF*1,@EGGGGG@B<?*<<*<:B*=<<C8EGCGG2FGGF?83;FF>F4);3?<&=CC<8#0,C><:F<*GGGGCC;,=,9=FF>C:DFDCA8>;GGGGGGFCGGEF=8C==60+,ECE,C5@56A0B,CGGGF=?,FFDEFGFED@+C7CFEEF=C>=EEEFECCC,GFGFC,C,FFDC,GGGFCCEGGGGGGFCEFFFCFDGEFC;,@EFFGGGGGGGFGCFBEFA,FFFC8F@FFC@GGGGGGFGCGEF<DEGGGGGGGGGGCCCCC
@s1101 47
TGAGGTATATTGGTCAATGGGCGAGAGCCTGAACCAGCCAAGTAGCGTGCAGGAAGACGGCCCTATGGGTTGTAAACTGCTTTTATAAGGGAATAAAGTGGGAGTCGTGACTCCTTTTGCATGTACCTTATGAATAAGGACCGGCTAATCCCGTGCCAGCAGCCGCGGTAATACGGAAGGTCCGGGCGTTATCCGGATTTATTGGGTTTAAAGGGAGCGCAGGCCGCCGGGCGAGCGTGTTGTGAATTGCAGTCGCTCAACGTCTGCACGGCGGCGCGAACTGCCCAGCTTGAGTGCGCGCAACGTTGGCGGAATTCGCCGTGTAGCGGTGTAATGCTTAGATAGGGCGAAGAACTCCGATTGCGAAGGCAGCTGACGGGTGCGTAACTGACGCCCATGCTCGAAAGTGCGGGTATCGAACAGGATTAGATACCCT
+
FGGGG,FGGGGGGGGGGGGGGGGGGGGGGGGGGGGGGGGGGGGGGGGGGGGGGGGGGGGGGGGGCGGGFGDFGGGGGGGGFBFGGGGCFGG<F?FFGGGFFGGGGGGGGGGGGG9FGCFFFFGGGFGFDFFGGGFAGGGGGGEGGEEGGGDFGGEGGGGEGGGAEGEGCFGF=EBE@FGDFFGEGGGGGGDGGGGGG*F:DDFGGF@1*27BFEGFG9E>>>E3)>5<CGGEG5C;G<EGGGFG24#:FFAF.AE9CCC<6CFG65:CF#C3#<474ECC>@3*D<8@,@@@5<7>CDEGF>8DGEDGGFFDFCEGEEC=F=GE>@@FCE9;@FF8FEFGFGGF=FF<GEAAFC+FCGGGF:GGGFBGGFDGGGGGGGGGGFCGGGGGGGGEFDFCGGGGFCGGGGGEEFFGGGGGGGGGGGGGGGGGGGFCCCBC
@s1101 48
TGAGGTATATTGGTCAATGGGCGAGAGCCTGAACCAGCCAAGTAGCGTGCAGGAAGACGGCCCTATGGGTTGTAAACTGCTTTTATAAGGGAATCAAGTGGGAGTCGTGACTCCTTTTGCATGTACCTTATGAATAAGGACCGGCTAATCCCGTGCCAGCAGCCGCGGTAATACGGAAGGTCCGGGAGTTATCCGGATTTATTTGGTTTAAATGGAGCGCAGGCCGCCGGGCGAGCGTGTTGGGAAATGCAGTCGCTCAACGTCTGCACGGAAGCGCGAACTGCCCAGCTTGAGTGCGCGCAACGTTGGCGGAATTCGCCGTGTAGCGGTGTAATGCTTAGATATGGCGAAGAACTCCGATTGCGAAGGCAGCTGACGGGTGCGTAACTGACGCCCATGCTCGAAAGTGCGGGTATCGAACAGGATTAGATACCCT
+
@FGFG<C<@EC9FGGFFGFGFGGGGDDCFFFFEFFFFG8AEEECFF7@C,CFFCDFDFE77EGGGGGGFGGGGGGGGGGFAFC9FGGFFFF8EC,,55??FFGEGGGG@E?<ADAFCFEEFFA<<CEGFC<AFG9;D<,AD7@C8C7D9FFFCF7B>C<DF7<F7@CCC@F7EFCCE**>>,?>:***=8BECF@CE*8CFDC,>:<F7,<C+:,*+/45(.39/D<D?8/:2**-8.88;<3++9+=<DGC=:4,CA:=7FF=<=*?*,1*>B8<*D;9D>CCFGFDC@,D5F9CEC>3,D>EF=7FDEDDEEEEB@+BFF86=EEEECFGFGGFFCC,5,577CC7FFDGGGGFC7GGGGEFFCGGGFFGGGFFDGDGGFCGFGGGGGFFGGGGGECB,7FGGGFCEGFECFDGFGFFFFFGGGGFEFFACCCC
@s1101 49
TGGGGAATATTGGGCAATGGGCGAAAGCCTGACCCAGCAATGCCGCGTGAGGGAAGAAGGCCTTCGGGTTGTAAACTTCTCTTATCAGGGACGAAGAAAGTGACGGTACCTGATGAATAAGCTCCGGCTAACTACGTGCCAGCAGCAGCGGTAATACGTAGGGAGCAAGCGTTGTCCGGATTTAGTGGGTGTCAAGGGTGCGTAGGCGGCTTTGCAAGTCAGATGTGACATCTATGGGCTCAACCCCTGGCCTGCATTGGAGACTGCAGAGCTTGAGGGAAGGAGAGGCAGGCGGAATTCCCCGTGTAGCGGTGAAATGCGTAGAGATGGGGAGGAACACCAGTGGCGAAGGCGGCCTGCTGGACATTAACTGACGCTGAGGCGCGAAAGCGTGGGGAGCAAACAGGATTAGATACCCT
+
FGFFGGGGGGGGFGGGGGGGGGGGGGGGGGGGFFGGGGGG<FFFGGGGG@:FGGGDFFFFFG=FFCGGFGE:CFGDDFE,,AFDFFACEF7AFC+:BFFFE,@FEGCF@F<?AFGGFFGFGGF<=B::=C>FFGGC,33@<F<,4,3<A@@FEG,@FG:@B7:<BCC@C7FCBGG<<<F7F8@9,<=C7*4B89,+=5:CDGGGGF?,CC=?<9#@?F<=47,<@22<25<2C:)#:>8:CF<@+++D36GGDC9C,6,,,+DGGE>C,<FF>DDBB,:,3,,,<=DFFBDCDAAD>+C@6+EC@C6FF>9C,?E@F?=DGGGFFGFGGGFGFEFFEC6==ACFGGGG@B@7F@:@C@;,GFGEFF<EFFCFCFGGFGF@DF@7EF<EEF:EFGFA@FF8FGGGGGGGGGGGGFCCCCC
@s1101 31818
TGAGGAATATTGGTCAATGGGCGAGAGCCTGAACCAGCCAAGTAGCGTGCAGGATGACGGCCCTATGGGTTGTAAACTGCTTTTATAAGGGAATAAAGTGAGAGTCGTGACTCTTTTTGCATGTACCTTATGAATAAGGAACGGCTAATTCCGTGCCAGCAGCCGCGGTAATACGGAAGGTCCGGGCGTTATCCGGATTTATCGGGTTTAAAGGGAGCGTAGGCCGGAGATTAAGCGTGTTGTGAAATGTAGATGCTCAACATCTGCACTGCAGCGCGAACTGGTTTCCATGAGTACGCACAAAGTGGGCGGAATTCGTCGTGTAGCGGTGAAATGCTTAGATATGACGAAGAACTCCGATTGCGAAGGCAGCCTGCTGTAGTGCAACTGACGCTGAAGCTCGAAAGCGTGGGTATCGAACAGGATTAGATACCCT
+
GGGGGFGGGGGGGGGCCFFFFGGGGEGGGFGGGGGGGGFGFFGGGGGGGGGGGGGGGGGGGGGCGFGGFGGGGDFFGGGF9EFFFGGGGGGGGG<FGFGFGG9,BFEGGFGGGGGCFC+FEGGGDGAEGGF<,C@FG,EF,,BC:CCCFDFFGCFGGFC>BDGG:CCFGGGC@BFDCEG@F:FCB*CF@F@=CE7F=CCC9:>CEE*8CF:FF,<CE5FDF9:<22>E>@8:1<:?>:E;CD<EEC:4@>4C1-65E=9FFC<EC@<@1FGEDG?GGF0FGGFFFC:,,,CDFCEEGEEFEEAB?+FEB>C9+,7B>>@CEFEB87C?9,C?555,,C<,FE<=FB6@EDFFGGDGDGFEFBB,,EAFDFEF@8GF?GGGEA9GGGFCFB,GF5,9FFGGGGGF;FE:EFCEGGGGGFGGGGGGGGGFAFGCCCCC
@s1101 30793
TGAGGAATATTGGTCAATGGGCGGAAGCCTGAACCAGCCAAGTAGCGTGAAGGATGACTGCCCTATGGGTTGTCAACTTCTTTTATGCGGGGATAAAGTTCGCCACGTGTGGCGTTTTGCAGGTACCGCATGAATAAGGACCGGCTAATTCCGTGCCAGCAGCCGCGGTAATACGGAAGGTCCAGGCGTTATCCGGATTCATTGGGTTTAAAGGGAGCGTAGGCCGCCTTTTAAGCGTGTTGTGAAATGTAGGGGCTCAACCCCTGCACTGCAGCGCGAACTGGAGGGCGTGTGTACACACAAAGTAGGCGTAATTCATGGTGTAGCGATGAAAGGCTTAGGTATCATGAAGAACCCCGAGTGCGAATGCAGCTTACTGGAGTGTAACTGACGCTGAAGCTCGAAAGCGCGGGTATCGAACAGGATTAGATACCCT
+
FGGGG8FG<<FGGGGGG9E,@EFGGGGGG8FGGFGGGGGFGGGGGGGGGGGG@C<FGC@<<AF8FGFGGGGEF,CFGGGFGE@FGGFGCGGGGG,CCG9FFFGGDGGGGGGEGDFG>FGGGGFG,>CFGGGDCFF;FGGGGGGG7FEGGFGGFFGGGGGFGFGGF7:FGG<9FFCG7FGGGFFCF7EG7<<FGGG>EEC+0<F7CFGDGGGGGFGFGFG@:(16+2CBG5@?FGD>E<EE+8)CG#D?E>:CFGC>839:>8C,>@C5FD8#@85@,==;?DCD:DDB=FC9+<D=D<F?9,ACEC=@+@9,,,EAC,GFFGEE=F8C,GFE5A,,CE?6,,<FEC6,GAFECFC@C<F::GC@E69,FGFGGEGGFGEGGGGFACCGGGFFFCGGFGFFEGGFCECCFFC;@F<FCCEEFFGFCCGGGGGCCA<C
@s1101 23164
TGAGGAATATTGGTCAATGGGCGAGAGCCTGAACCAGCCAAGTAGCGTGCAGGATGACGGCCCTATGGGTTGTAAACTGCTTTTATGGGGGGATAAAGTGTGCCACGTGTGGCATATTGCAGGTACCCTCTGAATAAGGACCGGCTAATTCCGTGCCAGCCGCCGCGGTAATACGGAAGGTCCGGGCGTTATCCGGATTTATTGGGTTTAAAGGGAGCGTAGGCCGTCTTATAAGCGTGTTGTGAAATGTCGGGGCGCAACCTGGGCATTGCAGCGCGAACTGTGAGACTTGAGTGCGCAGGAAGTAGTCGGAATTCGTCGTGTAGCGGTGAAATGCTGAGATAGGACGAAGAACTCCGATTGCGAAGGCAGCCTGCTGTAGCGCAACTGACGCTGAAGCTCGAAAGCGTGGGTATCGAACAGGATTAGATACCCT
+
FGGFGGGGFGGGGFFCEGFGGGDGGGGGGGGGFFGGGGGGGGAFGGGGFGFGGCFGFCCFGGGGGGGCFGGEEFGGEFGG9CFCCGGGGDGCB:FGGC;FFGGAFGGGGGGFGGGCCCCGGFGGGCFC,*,?CFGCGFFFF*CFGGEFFGGGGEFEGGGC*<:/?EGGGGGG?C*::*2CCCC888C?CEE*<?EE*:8C+<.GFC?E0FCFCFE7C>FG<C87AC2+<;-<7CFBGGFC)@C5FGFGFFAGEEG8:CF@7@DFCF>CFGFC8F@F@>,AFCD<FCFD?8GF>FEC6GEFEF=GF=+=+8ED@EEGECFCGGGE>>FEGFFCFB9FE<,8AEC6,CCFGGFC,FF7C@DGEGGFGFFFBGGGGFCF8GGGGGGGFCFBFB@FDCGGGGGFGGGGGFGGGFECGFGGFF@EGFGGGGGFGGGCCCCC
@s1101 53
TGAGGAATATTGGTCAATGGGCGAGAGCCTGAACCAGCCAAGTAGCGTGCAGGATGACGGCCCTATGGGTTGTAAACTGCTTCTATAAGGGAATAAAGTGAGCCTCGTGAGGCTTTTTGCATGTACCTTATGAATAAGGACCGGCTAATTCCGTGCCAGCAGCCGCGGTAATACGGAAGGTCCGGGCGTTCTCCGGATTTATTGGGTTTAAAGGGAGCGTAGGCCGGAGATTAAGCGTGTTGTGAAATGTAGACGCTCAACGTCTGCACTGCAGCGCGAACTGGTTTCCGTGAGTACGCACAAAGTGGGCGGAATTCGTGGTGTAGCGGTGAAATGCTTAGATATCACGAAGAACTCCGATTGCGAAGGCAGCTCACTGGAGCGCAACTGACGCTGAAGCTCGAAAGTGCGGGTATCGAACAGGATTAGATACCCT
+
DFFGGGFGGGGGGFGGGGGGGGGGGGGGGGGGGGGGFGDEFGGGGGECFGGGGGGGGGGG7FG7FFGGGGDGEFGGGGGGGGFEFGGGGGFFFGFFGGGGGGGGGGGFFGGGGG<FFF79FCF,79FDCFAFFFG9FF9FG7:FGE>CFGCGGFCGGDFGDFCF:@FEG@FGFEC7BGGFCG9C*>/<F7#1(7=8*/:4F79C<CC%.<>%BCCEEDFB;58FF:7+C>?@FGGFGFCD7,=::FC@DF2C7+2,:CD>CE:CCDC7FC;?FC>>3@=?GGGFBF88,3A9=FEB8F@?9,>,FC:GGGGEEDB+DFCGGFDGBECGFGGFCGGGECC,CEEAFGFFF9EFEB+GEGFEEGF7CFGFFECEFGGGGFEGGEGFFGEEEGFGGGGGGEGFGGGGGCFGGGGFGGGGGEGFGGGGGFGGFEFCCCCC
@s1101 28159
TGAGGAATATTGGTCAATGGACGAGAGTCTGAACCAGCCAAGTAGCGTGCAGGATGACGGCCCTATGGGTTGTAAACTGCTTTTATAAGGGAATAAAGTGAGGGTCGTGACTCTTTTTGCATGTACCTTATGAATAAGGACCGGCTAATTCCGTGCCAGCAGCCGCGGTAATACGGAAGGTCCGGGCGTTATCCGGATTTATTGGGTTTAAAGGGAGCGTAGGCCGTCTGTTAAGCGTGTTGTGAAATGTAGTGGCTCAACCAGGGCATTGCAGCGCGAACTGGCAGACTTGAGTGCGCAGGAAGTAGGCGGAATTCGTCGTGTAGCGGTGAAATGCTTAGATAGGACGAAGAACTCCGATTGCGAAGGCAGCCTGCTGTAGCGCAACTGACGCTGAAGCTCGAAAGCGTGGGTATCGAACAGGATTAGATACCCT
+
FFGGGGGGGGGGGGGGGGGGGGGGGGGFGGGEEGGGFGGGGGGGGGGGGGGGGGGGGGGGGEC@FFGGGGGGGGGGGGGGFFFGGGGFGDFE8<FEFGFGFFGDGGFGGGGGGGGGGGGGGGGGGGGFFDGGGGGGGCFCFFGGGGGGGGGGG<DGG9,FFGGFFGGGGGGGFGGGFGGEGFCEFGGGGGEG9:FEGCF@EGGFFGG=GGGG<<FFCBGD@C>8??EDGC+GF<<?CF>EGGGGE9AFCC8F@FC@GGFGFAC=EEDCCEFF7CC@=DD@DEFCC,>,D8C<5GE@@E?,E,F<GGEFCEFE+@+CCF@4FFC@@B7E<<C,:,,F;<F=?;<C,F<GF<EC@CGGDEE:FEDCFEEFGF<F@FGGGGGEGGEGGGFEGGFGGGGGGDGGGGGEEEGEGFFECGGGGGFEGGGGE9GGGFC6CA-B
@s1101 55
TGAGGAATATTGGTCAATGGACGAGAGTCTGAACCAGCCAAGTAGCGTGCAGGATGACGGCCCTATGGGTTGTAAACTGCTTTTATAAGGGAATAAAGTGAGTCTCGTGAGACTTTTTGCATGTACCTTATGAATAAGGACCGGCTAATTCCGTGCCAGCAGCCGCGGTAATACGGAAGGTCCGGGCGTTATCCGGATTTATTGGGTTTAAAGGGAGCGTAGGCCGCAGGTTAAGCGGGTTGTGAAATGTAGGGGCTCAACCTCTGCACTGCAGCGCGAACTGGCTTGCTTGAGTACGCACAACGTGGGCGGAATTCGTGGTGTAGCGGTGAAATGCGTAGATATCACGAAGAACTCCGATTGCGAAGGCAGCTCACGGGAGCGCAACTGACGCTGAAGCTCGAAAGTGCGGGTATCGAGCAGGATTAGATACCCT
+
EFGGGFGGGGGGGGGGGGGGFGGGGDGGGFGGFFGGGGGGGGGGGGGEDGGGGGGGGFGGGGGGGGFFGFGGGGGGGGGGGGFGGGGF9FCEGGG?FGGGGGFAEFDGGGDGGGGFGCFGGGGGFFFFGFGFGGGGGGF,F<CGEGGGGFGGGGGCEA<FG8FFEEGEEEFA3DFGGGEG:F:FGGGGEEG5CC:ECC7CFC%?FGE.>FFC9FD3G1FB?:CGF497C5FCEFF21#ACC@522=@FFGCGGFC9FCF1FGGGFFFFC9C?BF0FB@;E?GGGFD8F?DD?D=6B>DE:DA>GFEFFF8FGE@74CF8FF:@+ACEEGGFGE@CB@-EGGGGFFGGGFC,ECGGGDGGGGGEFFECGGGGGGFB<@@7GEGDGGGEC7FCGGFGFF@EGFBGGCEGGGGFGGGGGCGGGGGGGGGGGGFEBCCCC
@s1101 23011
TGAGGAATATTGGTCAATGGACGAGAGTCTGAACCAGCCAAGTAGCGTGCAGGATGACGGCCCTATGGGTTGTAAACTGCTTTTATAAGGGAATAAAGTGAGTCTCGTGAGACTTTTTGCATGTACCTTATGAATAAGGACCGGCTAATTCCGTGCCAGCAGCCGCGGTCATACGGAAGGTCCGGGCGTTATCCGGATTTATTGGGTTTAAAGGGAGCGTAGGCCGGAGATTAAACGTGTTGTGAAATGTAGATGCTCAACATCTGCACTGCAGCGCGAACTGGTTTCCTTGAGTACGCACAAAGTGGGCGGAATTCGTGGTGTAGCGGTGAAATGCTTAGATATCACGAAGAACTCCGATTGCGAAGGCAGCTCACTGGAGCGCAACTGACGCTGAAGCTCGAAAGTGCGGGTATCGAACAGGATTAGATACCCT
+
DGDFG8CFGGGGGGGGGGGFGFEGGEGGGFFGGGGCFFG@FEFGGGGGEGDEFGGGGGGGCCGGGGGGGGGEGFFFGDGGFCFGGGGG,CFFGGDFGGFF<=EFFGGD@FF9FFGGGGGGGFGGFGGFG9?DFGFDADFFG+>+CFCFGA<FCFGC@FDCFFG77@<<<:FA<?;FGGG7<F#4,3A:<<>7?4FGGGF#3C/GBCCF:C<AFCF%B-42DGDGGCEFFFCCC:>9FGFCGFFFECECFGGGD8>,9AGFGGFA;93>CF>DFC>CEFD8?8CF@DFBFDCC<++EGGFF9AFF7GGGGGE>DFGCEFGGGGGGFGFEFGFEGFGDGGGCF;<A8GFCFFCGGFEFCCGGFFC7GF9GGGFGGGGFCFCGGGGGGFGGGGFGGGGGGGGGGGGGGGGEGGGFCGFGGFEEE9GFFGGFGGGCCCCC
@s1101 57
TGAGGAATATTGGTCAATGGACGAGAGTCTGAACCAGCCAAGTAGCGTGCAGGATGACGGCCCTATGGGTTGTAAACTGCTTTTATAAGGGAATAAAGTGAGTCTCGTGAGACTTTCTGCATGTACCTTATGAATAGGGACCGGCTAATTCCGTGCCAGCAGCCGCGGTAATACGGAAGGTCCGGGCGTTATCCGGATTTATTGGGTGTAAAGGGAGCGTAGGCCGGAGATTAAGCGTGTTGTGAAATGTAGATGCTCAACATCTGCACTGCAGCGCGAACTGGTTTGCTTGAGTACGCACAAAGTGGGCGGAATTCGTGGTGTAGCGGTGAAATGCGTAGATATCACGAAGAACTCCGATTGCGAAGGCAGCGCACTGGAGCGCAACTGACGCTGAAGCTCGAAAGTGCGGGTATCGAACAGGATTAGATACCCT
+
EEGGGGGGEGGGGGGGGGGFEFEFCEGGGGGGGFGFFGGFFGFGGGGG@FGGGGGGGGGGGGGGGGGGFGGGGGDFGGGGGGGGGGGGGGGGCEEFCAFGFFGGGGGGGGECDECFGFGGGFGGFFGGGGGGGG9;FFGGGGCEGCEBFDEFGGGGFGFFGDFGG6:FC>FGGECFG<FECC@7FFGGGGGGFGFG*AF<?G,GFFC-=4<9CE<)C@C>?CGG;>F@B:<EF#10:*<;FF@CGGFEF@<FD9640GCDCCC6GFFCGGGDGD?GED:=?@B:,>B,@,DF5GDGGGFFE?@=EEGEF8FB@8CE>DFDFFDDAGEEE,E,CCGED<FFF=<FFCGFE<GGFEGGGGFGGEFDAFFEGEEF@,FCFECGEGGFAGFGEF@FGGGFF:CCGGGGEEGGF@,GGGGGGGGFGGGGGGGFGFGCCCCC
@s1101 58
TGAGGAATATTGGTCAATGGACGAGAGTCTGAACCAGCCAAGTAGCGTGCAGGAAGACGGCCCTATGGGTTGTAAACTGCTTTTATAGGGGGATAAAGTGTGTCACGTGTGGCATATTGCAGGTACCCTATGAATAAGGACAGGCTAATTCCGTGCCAGCAGCCGCGGTAATAAGGAAGGTCCGGGCGTTATCCGGATTTATTGGGTTTAAAGGGAGCGTAGGCCGGAGATTAAGCGTGTTGTGAAATGTAGACGCTCAACGTCTGCACTGCAGCGCGCACTGGTTTCCTTGAGTACGCACAAAGTGGGCGGAATTCGTGGTGTAGCGGTGAAATGCTTAGATATCACGAAGAACTCCGATTGCGAAGGCAGCTCACTGGAGCGCAACTGACGCTGAAGCTCGAAAGTGCGGGTATCGAACAGGATTAGATACCCT
+
CFGGGGGGGGGGFGGGGGGGGGGGDGGGGGGGGGGGGGGGGGGEGGGFGGGGFEGDCFFGEGGGGFGEFGGFGGGGGGGGAFEFGGFAEFG:FEFFGFFGFGDFGGGGCGFGGGGGFGGGFGGGGGCFGGFA?FGFGGGFG8AEFGGGGGGGFDCGFGGCFDFGGCEFFGDE@,@:FFGGGGGDEEGG@FGGGGG8GGCFFG>GGG7<FFCF@DGAG6GD@DEGFGGDFCFG::<=E>;CB@:C:CC:9F/>151B,GC9?E0F@FD@FGF7FG=CBC(16:GGFFGF9DGGFGE=8E8E=FGGEECGEEFACEBC@D8BCDCC:DCFAEEA<GFFECB,C,AFGGGGGDGGGFDGFFGGFEGGFDFGGFGGFFFGGFCC:GGGGGFGGFCGGGGFGEGGGGF<<DGGGDGGGGGGFGFFGGGGGGGGGGGCCCCC
@s1101 34952
TGGGGAATATTGCACAATGGGGGGAACCCTGATGCAGCGACGCCGCGTGAGCGAAGAAGTATTTCGGTATGTAAAGCTCTATCAGCAGGGAAGATAATGACGGTACCTGACTAAGAAGCACCGGCTAAATACGTGCCAGCAGCCGCGGTAATACGTATGGTGCAAGCGTTATCCGGATTTACTGGGTGTAAAGGGAGCGCAGGCGGTGCGGCAAGTCTGATGTGAAAGCCCGGGGCTCAACCCCGGTACTGCATTGGAAACTGTCGTACTAGAGTGTCGGAGGGGTAAGTGGAATTCCTAGTGTAGCGGTGAAATGCGTAGATATTAGGAGGAACACCAGTGGCGAAGGCGGCTTACTGGACGATAACTGACGCTGAGGTTCGAAAGCGTGGGGAGCAAACAGGATTAGATACCCT
+
EEFGGGGGGGFGGGGGGGEGGGGGGGGGGGGGGFGGGGCFGGGGGGGFGGGGGGGGGGGCFFFGGGGGGGGGGGGGGGGCGGGGGGGGGGGGGGGGGGGGGGGGGGGGGGGGGGGGGGGGGGGGGGDGGGGGG:FGFGGGGGGGGGGGEGGGFGGFGGGC<GG,@?FEEGG8F>GED+GGGG%G?F=D:<?FF9CFGBFFGCGDEGGGGGGGGCCFG;FGGGGGGDGGG>FFEGGFFGGCCF7CGFFDGDDCDGGFGGG9FGGGGGGFGGG?FFECAGGGFGGGG;GFGFEFEEDGGFDFFGGEAGGGGECEECCE@FECFCFGGGGGGFEFEEA@EDGGGGEGGEGGGGGGFGGGFGGGGGGGGGEEEC@GGGGF<GFGGGGGF@EGGFEGGGGGFFAFFGGFGF9FEGFCCCCC
@s1101 22053
TGAGGAATATTGGTCAATGGGCGAGAGCCTGAACCAGCCAAGTAGCGTGCAGGATGACGGCCCTATGGGTTGTAAACTGCTTTTATGAGGGAATAAAGTGGGTCTCGTGAGACTTTTTGCATGTACCTTATGAATAAGGACCGGCTAATTCCGTGCCAGCAGCCGCGGTAATACGGAAGGTCCGGGCGTTATCCGGATTTCTGGGGTTTAAAGGGAGCGTAGGCCGGAGATTAAGCGTGTGGTGAAATGTAGAGGCTCAACGTCTGCACTGCAGCGCGAACTGGTTTCCTTGAGTACGCACAAAGTGGGCGGAATTCGTGGTGTAGCGGTGAAATGCTTAGATATCACGAAGAACTCCGATTGCGAAGGCAGCTCACTGGAGCGCAACTGACGCTGAAGCTCGAAAGTGCGGGTATCGAACAGGATTAGATACCCT
+
FGGFFGGGGFGDGGGGGGGGFGEGGGDGGGGGGGGGGGGGGGFFGGEGFGGGGGGGGGB7FFFFGGCEGFGCFFFGGDFFAC<EGGAE<FEFFFGCFGFGFGGGFFGFGGGGCGFGG<FFGGGGGGGGGGGGGGCFFGGG=FBFGGGGGE9BFGGG<FGGGGGGGGGG:7CEGGGE?CFG>G@EEEE7C<8<FGGEGDGG+<2<CF=:FGGDGD<2F>FFDEDDCFC==CFGEFG5EFC>$BFE9<FEGEDC3,37.GF@+0GFFGFGGG<@@D6GGFEFGGGGF=A,FFGG?EEBGGGGGD?<GGGDGCGGFGGGGFCGGGGGBEGEFFEA,,FGGFGGGGGGGGGFCAFDFFFCEGGGGGGGEFCGGEFFGFDFE8GGGGGGFGGGGFBGGGGGGGGGGGGGGGGGGGGGDGGGGGCGGGGGGGGGFGGCCCBC
@s1101 61
TGAGGAATATTGGTCAATGGACGAGAGTCTGAACCAGCCAAGTAGCGTGCAGGATGACGGCCCTATGGGTTGTAAACTGCTTTTATAAGGGAATAAAGTGAGTCTCGTGAGACTTTTTGCATGTACCTTATGAATAAGGACCGGCTAATTCCGTGCCAGCAGCCGCGGTAATACGGAAGGTCCGGGCGTTATCCGGATTTATTGGGTTTAAAGGGAGCGTAGGCCAGAGATTAAGCGTGTTGTGAAATGTAGACGCTCAACGTCTGCACTGCAGCGCGAACTGGTTTCCTTGAGTACGCACAAAGTGGGCGGGATTCGTGGTGTAGCGGTGGAATGCTTAGATATCATGAAGAACTCCAATCGCGAAGGCAGGCATCCGGGGTGCAACTGACGCTGAGGCTCGAAGGTGCGGGTATCAAACAGGATTAGATACCCT
+
DFFFGGFGGGGGGGGGGGGGGGGFFGGFGGGGGGGGGGGGGGGGGGEFGGGGGGGGFGGGGGGGGGGGGGEGFCCFGGGGFGGGGFFGFGGFGGGGGGGGGGGGGGGGGFC9FGGFFF>CCFFCFFFGGGFFGD9EFECEGGGDGGGGGGGGGG7FGGCGCFCGGGGGGEEAF;FGBF*@DE9CCEDEGCE8BFEGC5F97>FFGGB>9:C29C@FG6F>.1C>?F5+?,CGGG>FCFFCBCF<GG5,9C>C5C8@/7*EFBDF=@:3E?<9:@>C4888?D>FAFFAE,DADF8CCAE<GDEE@8C>:EB9+8BCGGGGGFEGBG@DEGF,GFED9FF8FFFCCFGGGGFF=:CE,FBCDGCAFEDGE9CFFEFEFEGGGGGGFGGFCFGGGEFGGGGGGFF<FGEGFCFCGGGGGGGGGGGGGGGFCGFCCCCC
@s1101 25175
TGGGGCATATTGCACAATGGGGGAAACCCTGATGCAGCGACGCCGCGTGAGCGAAGAAGTATTTCGGTATGTAAAGCTCTATCAGCAGGGAAGATAATGACGGTACCTGACTAAGAAGCACCGGCTAAATACGTGCCAGCAGACGCGGTAATACGTATGGTGCAAGCGTTATCCGGATTTACTGGGTGTAAAGGGAGCGCAGGCGGTGCGGCAAGGCTGCTGTGAAAGCCATGGGCTCAACCCAGGTACTGCATTGGATACTGTCGTACGAGAGTGTCGGAGGGGTAAGTGGAATTCCTAGTTTAGCGGTGAAATGCGTAGATATTAGGAGGAACACGAGTGGCGAAGTCGGCTTACTGGACGATAACTGACGCTGAGGCTCGAAAGCGTGGGGAGCAAACAGGATTAGATACCCT
+
<CFFG,@DEEEACGFFF<@,B@FGGGG<F@ECCFGGFGGGGGGD+FEFFEFGEF7CFGFFCEEGGC+BEFEGFEAFF<F,?9AE<FF8D7F8:=E?<?EEDFGCD:E9BC,CF98FFFGGGB:CE@FEA;3:FC?DEFFFF3,@CCCG5FC9@@FFFGG,@DFGC;*<<*=81<F:FCFFF:EC,<*812?++?C*A)8#/9CGGDCD8>>/2:,'34<&@#%73:,8,8,,>,DC8<8,33,,@,F3@9C8=?E=D9*=8CEC@+++6,88)>++++?78EGF?=GAFD@4,,AFE:GEA,+E>@=GFE557GGGGGGGGFFE<GGFDE9BC,EEB,,@FFEFGF87+@GFGGGGGDGFFD6EE<6CDGFFDGEE?EGFF@C8F;FECC,FFFFGFEFCGGGGF9GGGGGCCCCC
@s1101 63
TGAGGAATATTGGTCAATGGACGAGAGTCTGAACCAGCCAAGTAGCGTGCAGGATGACGGCCCTATGGGTTGTAAACTGCTTTTATAAGGGAATAAAGTGAGAGTCGTGACTCTTTTTGCATGTACCTTATGAATAAGGACCGGCTAATTCCGTGCCAGCAGCCGCGGTAATACGGAAGGTCCGGGCGTTATCCGGATTTATTGGGTTTAAAGGGAGCGTAGGTCGGAGATTAAGCGTGTTGTGAAATGTAGACGCTCAACGTCTGCACTGCAGCGCGGACTGGTTTCCTTGAGTACGCACAAAGTGGGCGGAATTCGTGGTGTAGCGGTGAAATGCTTAGATATCACGAAGAACTCCGATTGCGAAGGCAGCTCACTGGAGCGCAACTGACGCTGAAGCTCGAAAGTGCGGGTATCGAACAGGATTAGATACCCT
+
AEFGGGGGGFGGGGGG<EEFGGGG>FGGGGGGGGGGGGGFGGGGGGGGGGGGGGGGGGGGGGGFACFGGGGGGGGGGEFGGFGCGFGFEEGEGGGGDDGGFGGGFDED7BFGGGGFCCEGGGGGGGGGGFFGGGEFFDFGGDGDGDE55C?>FGC@FCGGG8DFGDGF:FCAFFCFF:*FGFFGDGEGFGGGGGGE=E<F>CGGFFGE?FCFGG@)<2BE>572<CECCCCFFGG9E>C>FGFG=8FC;7GE>GFE:@1@CGGCFGFFGGGFGGGFBE#:2:DFGGGF?=B<9CEBCFCFFGECGGF?B?E@9,+C@DFF9,@85CB9EFGCFFEEGGGGGGGFCFCGGGGF<EEFC@GGFCCCFFGGGGGGGGGGCFC,GGGGGFFGGGEGGGGFFFGGGGGGF@GGGFGFDFFGEFDGGGGGGGGCGGFBC<CB
@s1101 64
TGAGGAGTATTGGTCAATGGACGCAAGTCTGAACCAGCCAAGTAGCGTGCAGGATGACGGCCTTCTGGGTTGTAAACTGCTTTTAGTTGGGAATAAAGTGCACCACGTGTGGTGTTCTGTATGTGCCATCAGAAAAAGGACCGGCTAATTCCGTGCCAGCAGCCGCGGTAATACGGAAGGTCCAGGCGTTATCCGGATTTATTGGGTTTAAAGGGAGCGCAGGCGGAACTTTAAGTCAGCTGTGAAATACGGCGGCTCAACCGTCGAACTGCAGTTGATACTGGAGGTCTTGAGTGCACACAGGGATACTGGAATTCATGGTGTAGCGGTGAAATGCTCAGATATCATGAAGAACTCCAATCGCGAAGGCAGGTATCCGGGGTGCAACTGACGCTGAGGCTCGAAAGTGCGGGTATCAAACAGGATTAGATACCCT
+
FGGGGFEGGGGGGFGFACFGGGGGGGGFFFGGGGGFGGFGGGGGGGGEGGGGGGGE:C@FEGGFGGGGGGDGGFCCFGGGDFCCFFGFGFGCCFCFFAGGFGF@CFGGGFDE89FCFGGAFGGFEFFFGFGGGGGGFGDGG@FE78=8C<FGGG7EDFFGGFFFCCCGG@CFGGGGGEGGEFF@@F*>CCGGG;CECEGG<F5GF<GGE;FF8FG4DBFF@FEDBB8)C?FDEFF<,9GG;<5<2?E>5<2@1GCC0DF@C46&0GGFC8A;%GFFDC9?:FGGFDE5?<CEBGFED=EAEECGGE<?CCFD,FGCGFGFDFEDAFEEGGGFEFE@9-,FF=9FFCGAFGECE,C:,@CGGGGFEEA@EECGFC:FC:BEGGGGGGGGGGGGGGGFGGGGGGGFEGGGGGFEE,EFGGGGGGGGGGGGGGFBCCCC
@s1101 25778
TGAGGAATATTGGTCAATGGGCGAGAGCCTGAACCAGCCAAGTAGCGTGCAGGAAGACGGCCCTATGGGTTGTAAACTGCTTTTATAAGGGAATAAAGTGAGTCTCGTGAGACTTTTTGCATGTACCTTATGAATAAGGACCGGCTAATTCCGTGCCAGCAGCCGCGGTAATACGGAAGGTCCGGGCGTTATCCGGATTTATTGGGTTTAAAGGGAGCATAGGCCGGAGATTAAGCGTGTTGTGAAATGTAGATGCTCAACATCTGCACTGCAGCGCGAACTGGTTTCCTTGAGTACGCACAAAGTGGGCGGAATTCGTGGTGTAGCGGTGAAATGCTTAGATATCACGAAGAACTCCGATTGCGAAGGCAGCTCACTAGAGCGCAACTGACGCTGAAGCTCGAAAGTGCGGGTATCGAACAGGATTAGATACCCT
+
@FGGGGGGGGFAFAFEFGG8FGFGGGGGGGFGF@FCDFFGGGFGFGEGGE,EEGGGGGGCC:CGG8CEFGGCFE9FEFFFE?FFGGGGEF,EFGDFFFB<FFGGGGGGGFFGGF,<FGCFGFGGGFGFFFFFFC,@EFG?FGCGGDEFGG?FA,BFF,3B<FFFG7FF:@BFGGGGEGEDG@,>FEGGGDGFGG6<?:C/<9=,<2<:3@,>FCFC:EF8:8CF+8>>9:CECCCAED>EFG=<GGFCC;B7<E;9=9CDAGFD:FDGC@C@7@8F6F@6CFFFF=GFFFC,DC8EE<A<,,9GFGGFF=,D>>+CEDFF=GGGBGFAAFGF<FGGFGGFGFGEGGFE9FFEC?+,BFGEFCDEFGFFFCFGE<GFAGGGGGGGGFC:7F;DGCGF@CGGGGFE8EGEGEFFEGF@CFFEDGGGGGFGGFFC<CBB
@s1101 28838
TGAGGAATATTGGTCAATGGGCGAGAGCCTGAACCAGCCAAGTAGCGTGAAGGGAGACGGGCCTATGGGTTGTAAACTGCTTATATAAGGGAATCAAGTGAGTCTCGTGAGACTTTTTGCATGTACCTTATGAATAAGGACCGGATAATTACGTGCCAACAGCCGCGGTCATACGGAAGGTCCGGGCGTTATCCGGATTTATTGGTTTTAAAGGGAGCGTAGGCCGGAGATTAAGAGTGTTGTGAAATGTAGATGCTCAACATCTGCACTGCAGCGCGAACTGGTGTCCTTGAGTACGCACAAAGTGGGCGTAATTCGTGGTGTAGCGGTGAAATGCTTAGATATCACGAAGAACTCCGATTGCGAAGGCAGCGCACTGGAGCGCAACTGACTCTGAAGCTCGAAAGTGCGGGTATCGAACAGGATTAGATACCCT
+
CEEFDCFFFEF9CFDFFGGG8FFGC:BF@FFFDC:;;<6<6E9EEF+,@B:CE@,?:,,6+7@FFF-,C<?FEGF,,<,?,:,CFFGG?,=,?,5,BEF9@<,?FFG=FGGGGCA<E,@95,<,?<,<FFF<FF,:BEC<BDCG++>DA<,,>CFFGD,B@:DD+:+*C*:,<,5*63>F>,?*>FE7FC*;B,1<E*8,+C8:>#),9=<,#<,4BAEDB42+:8.*:5;1<#A3-8GFFCF=C:;:6FE@<<>,0.@39<FEGCGGFCC<F>+@3;==FFFAB,F<BAC,*@@485,FC,C,GGFC8+9,D@ECCEFF<F:GEGGFGFFA9GGFE<<AGGEDEF<FF?9GEC@ECCF7F7F@5,EE7+:7@9@F88ECBFF9GFEEFC,C,9GFA+FDCEGGGGGGGGFFBEFGGGFEFE@FFCADFF@@CC@C
@s1101 67
TGAGGAATATTGGTCAATGGGCGGAAGCCTGAACCAGCCAAGTAGCGTGCAGGACGACGGCCCTATGGGTTGTAAACTGCTTTTATGCGGGGATAGAGTGGGCCACGCGTGGCCTTTTGCAGGTACCGCATGAATAAGGACCGGCTAATTCCGTGCCAGCAGCCGCGGTAATACGGAAGGTCCGGGCGTTATCCGGATTTATTGGGTTTAAAGGGAGCGCAGGCCGCCGGGCAAGCGTGTTGTGAAATGCAGTCGCTCAACGTCTGCACTGCAGCGCGAACTGCCCAGCTTGAGTGCGCGCAACGTTGGCGGAATTCGCCGTGTAGCGGTGAAATGCTTAGATATGGCGAAGAACTCCGATTGCGAAGGCAGCTGACGGGTGCGTAACTGACGCTCATGCTCGAAAGTGCGGGTATCGAACAGGATTAGATACCCT
+
@FFGGGGGGGGGGGGFFFG?FGG7@BFFGGGGGGGGGGGGGGGGGGGGDGGGGEFD:FEFFEGGGGCGGGGGGGFGGGGGGFGGFFGGDGGC7+:BFFGGFGFGCFDDGCGGGGGFGGGGGC,FFEGE@GEGGGFBFFGGGGGGGGDGGGGGFGGGGGGGGCFGD5@FEFGGFGGGEGGC0@ECEGGGGGE5EFGGGCG6GG)EF75%C??FCGGFGFGEFFGG>5:#FD:28EE?FCEGAGFCGFF?F4=GGEEC)GD&4;F=CCFCFF@877:C*3FFDD@0C3>B<,FF:<>CDGE=@<>7FC+GF?C4>+=GGGCBGFEC=ECFE9GFFE,FGFGGGFF:@E@@GFGGFGECCFGEFFDFFFCFFGGGEGGGGGEFCGGGGGFGGEGGFBE,DCFDFGGGGGGGGDGGGGGGGGGFGGGGGFGGFGFCCB-C
@s1101 68
TGGGGAATATTGCACAATGGAGGAAACCCTGATGCAGCGACGCCGCGTGAAGGATGAAGTATTTCGGTATGTAAACTTCTATCAGCAGGGAAGAAAATGACGGTACCTGACTAAGAAGCCCCGGCTAACTACGTGCCAGCAGCCGCGGTAATACGTAGGGGGCAAGCGTTATCCGGATTTACTGGGTGTAAAGGGAGCGTAGACGGCACGGCAAGCCAGATGTGAAAGCCCGGGGCTCAATCCCGGGACTGCATTTGGAACTGCTGAGCTAGAGTGTCGGAGAGGCAAGTGGAATTCCTAGTGTAGCGGTGAAATGCGTAGATATTAGGAGGAACACCAGTGGCGAAGGCGGCTTGCTGGACGATGACTGACGTTGAGGCTCGAAAGCGTGGGGAGCAAACAGGATTAGATACCCT
+
EFGGGGGGGGGGGGGGGGGFGGGGFFGGGGGGGGGGGGGGGGGGGGGCFGGGGGGGGGGCFDGGGG>BEGGGGGGGGGFGFFFF9FFFGGGGGFGGGGGGGGGGGGGGGGGGGGGGGGGG7FFGGGGGGGGGGG8=FCCGGFFE:EEGFFFGFGG:FCFFGGGGG=FF:7=EGG9GG<G7GG4G7FGGC:;6GFF?:EGGGGGGCE?78EEGGGGAFBFF59+<9BFFGEECFGG;9F><3:FF@@E:*@F<AF<49FF=D@<,FB1,<,,6)FCGDGGGD=,GE9E<FD<=8CFEFEECCGDE5F7ECFFC?@CCDC,DFCGFFF<FGEEC,,FEFFGFEDGGGFBGGEGGFGGEGDGFFFGGGGFFGFDEFGFGGGGE<EGGGGGGGFCFFECFGGGFGGEF<9GGGFGCCCCC
@s1101 32289
TGGGGAATATTGCGCAATGGGGGCAACCCTGACGCAGCAACGCCGCGTGCGGGACGAAGGCATTCGTGTCGTAAACCGCTTTCAGCAGGGAAGACATCGGCGGTACCTGCAGAAGAAGCCCCGGCTAACTACGTGCCAGCAGCCGCGGTAATACGTAGGGGGCGAGCGTTATCCGGATTCATTGGGCGTAAAGCGCGCGCAGGCGGCGCGCCAAGCGGGACCTCTAACCCCGGGGCTCAACCCCGGGCCGGGTCCCGAACTGGCGCGCTCGGGTGCGGTAGAGGAGAGCGGAATTCCCGGTGTAGCGGTGGAATGCGCAGATATCGGGAAGAACACCGATGGCGAAGGCAGCTCTCTGGGCCGTCACCGACGCTGAGGCGCGAAAGCCGGGGGAGCGAACAGGATTAGATACCCT
+
EFFGGDGGGGFGGGGGGGFFGE@FGGGGGGGGG7F@@GGGGGDGEGGFGGGGGGGGGGGCDAEGGGFGFGGGGGGGGGGGGGGGGFGGGGGGGGGGFGGGDGEFGGGGFB<FGFCFGFGGGGEGGFGGGGGCGFEFGGFGFFGGGECGFFC@:<FBC7CE>GCEGEDC88CFGGGC*;>FG-G7FGFG>0;<FDEEGGCECC:?>C/CGC?EC587E@CBCFGGFC8ECFCC>EG;+GEEGF>7@FEFGEDGC7@@B1:=ECCC*1F:*DEDF6F7CGFCD#FD=@+GGEDDFEC7GGGGGGGBGFFFEEA@4:ECDFFFB@6=:FGFC,DGFGFCGFF:EFEGFDFC,6GGFGFFGGGDGGF@EC@FCC@GCGGEGGGFCFF@DGGGGGGGEBCB@<EDGGGDGGCGFFCCCCC
@s1101 70
TGAGGAATATTGGTCAATGGACGAGAGTCTGAACCAGCCAAGTAGCGTGCAGGATGACGGCCCTATGGGTTGTAAACTGCTTTTATAAGGGAATAAAGTGAGAGTCGTGACTCTTTTTGCATGTACCTTATGAATAAGGACCGGCTAATTCCGTGCCAGCAGCCGCGGTAATACGGAAGGTCCGGGCGTTAGCCGGATTTATTGGGTTTCAAGGGAGCGTAGGCTGGAGATTAAGCGTGTTGTGAAATGTAGGTGCTCAACCTCTGCACTGCAGCGCGAACTGGTCTTCTTGAGTCCGCACAACGTGGGCGGAATTCGTGGTGTAGCGGTGAAATGCTGAGATATCACGAAGAACTCCGATTGCGAAGGCAGCTCACTGGAGCGCAACTGACGCTGAAGCTCGAAAGTGCGGGTATCGAACAGGATTAGATACCCT
+
FFEGGGGGCFGGFGGGGGGGGGGGGGEFGGFGGGGFGGGGGGGGFFEFGGDGGGGGGFGGGGGGG8FGGEGEGGDGGGGGGGGGGCGGGDGFGFGGGGGGFGCE,CFF@EGGGGFGFGEGGFFFGGCCDFGGGGA;E<EEGGGGGG7FCCAF8FEGGGF<,DDBBEGGEFFFGFFG7FEGCCEGGCCGEGG*=FFG*AB,:@:CGE:**,7+B@F)8?ED:C>C@C=+FE?C7+3-2C>,8,=:9,<B0FF7,#87::9F:FFAC;@30F:5CC:G>E@A18FFD,,B,A53)8++ECCFCF=DGGGCDFFBD8@++GGGFA4CFGGGFGFC,BED=C,@CFEE8@F=FFAEGEGGGGGFGEGFEEFGGE9GF9GEFCCECGEGGGGGEFCGGGGGEGGGGGGGGGGGGGGGGGGGGGF@DGGGGGGGGGGCCCCC
@s1101 71
TGAGGAATATTGGTCAATGGGCGAGAGCCTGAACCAGCCAAGTAGCGTGCAGGATGACGGCCCTATGGGTTGTAAACTGCTTTTATAAGGGAATAAAGTGAGTCACGTGTGACTTTTTGCATGTACCTTATGAATAAGGACCGGCTAATTCCGTGCCAGCAGCCGCGGTAATACGGAAGGTCCGGGCGTTATCCGGATTTATTGGGTTTAAAGGGAGCGTAGGCCGGAGATTAAGCGTGTTGTGAAATGTAGATGCTCAAAATCTGCACTGCAGCGCGAACTGGTTTCCCTGAGTACGCACAAAGTGGGCGGAATTCGTGGTGTAGCGGCGAAATGCTTAGATATCACGAAGAACTCCGATTGCGAAGGCAGCTCACTGGAGCGCAACTGACGCTGAAGCTCGAAAGTGCGGGTATCGAACAGGATTAGATACCCT
+
FGGGGGGGGGGGGGGGGGGGGGGGGGGGGFGGGGGGGGFGGGGGGGGGGGFGGGGGGFGGGGGGGGGGGGGGGGFFGGGGGGGGGGGGGGGFGFGGGGGGGGFGGGGGGGGDGGGCDFGFGGGEGGGGGGGGGFCGDCGGGGEGGDGGGGGGGGG7FFGCDGFGGGGGEGEG9B8FE>FGGFGECF:9C?7:CFC=-E@CCE(CFG7F@3C8?CF=80C5?=CC?>E>=CFCCFFAGCE?EEE?FFGFFFFC@<??FFFF#F@9AFECFC>5GDGFCF?DC<GGGFBF,59?9GCFGGGFGFEFGGDEFBC@9,7ECFDFGDGEBF>GGCFGFGFGDFFFGFECGGFGGGEDGEFC7@GGGGGGGGGGGGGGGGGGGGGGGGEGGFCGEEGGGGGGGGGGGEFEFGGGGGFFFGGGGGCFGGGGGGGGGFFCCCCC
@s1101 25070
TGAGGAATATTGGTCAATGGACGGAAGTCTGAACCAGCCAAGTAGCGTGCAGGACGACGGCCCTATGGGTTGTAAACTGCTTTTATATGGGAATAAAGTGAGCGACGTGTCGTTTTTTGTAGGTACCATATGAATAAGGACCGGCTAATTCCGTGCCAGCAGCCGCGGTAATACGGAAGGTCCGGGCGTTATCCGGATTTATTGGGTTTAAAGGGAGCGTAGGCCGTTTGTTAAGCGTGTTGTGAAATGTCGGGGCTCAACCTGGGCATTGCAGCGCGAACTGGCAGACTTGAGTGCGCGGGAAGTAGGCGGAATTCGTCGTGTAGCGGTGAAATGCTTAGATATGACGACGAACTCCGATTGCGAAGGCAGCCTGCTGTAGCGTAACTGACGCTGAAGCTCGAAAGCGTGGGTATCGAACAGGATTAGATACCCT
+
EFGDGGGFG9FGGGGFGGF@FGGGGDGAFGGGFGGGGGGGGGGGFGEGGGGGGDGGGFGGGGG7=EGGGGGGGGGGGGFGGGGGGGGGGFGCFFGGGGGG9BFF=CF=FGGGFFFGGGGGG9,FFFFGGGGGAEFFCFGFFGEGGGDFGGGDFGFD<FBFCFGFC@FEEG7=FGGGCC7@F,B7FEC7:<:8<FFC7CCCGC/GGGG8EF>87C>F>BGGBFGG-EC@4GG>GFGDDFFCGDGFFC=CGEEGGGGFGGGFCEGFCGFGGGGDGGEEF;A@FGGGGGGGFGFF>GEGGCC<FEEEGEF:@@EC7EB=+ECGFFGEACEF?@9EF?AGGGGGFCEEFDFGDFCGFFECCGGGFFBCGFDGGGGGEGGGGGGGGGGGGFCEEGGGGGGFCGGFFEDGFGGGGFD<GGGGGGGFGFAGGGFGGGGCC@A@
@s1101 73
TGAGGAATATTGGTCAATGGGCGAGAGCCTGAACCAGCCAAGTAGCGTGCAGGACGACGGCCCTATGGGTTGTAAACTGCTTTTATGCGGGGATAAAGTGTGGGACGTGTCCCTTATTGCAGGTACCGCATGAATAAGGACCGGCTAATTCCGTGCCAGCAGCCGCGGTGATACGGAAGGTCCGGGCGTTATCCGGATTTATTTGGTTTAAAGGGAGCGTAGGCCGACCCTTAAGGGTGTTGTGAAATGTCGGGGCTCAACCTGGGCACTGCAGCGCGAACTGGGGGTCTTGAGGTCACGAGAGGAAGGCGGAATTCGTGGTGTAGCGGTGAAATGCTTAGATAGCACGAAGAACTCCGATTGCGAAGGCAGCTCACTGGAGCGCAACTGACGCTGAAGCTCGAAAGTGCGGGTATCGAACAGGATTAGATACCCT
+
@<<FGGGGGGFGGGGGFEFF8EFCFGGCFCCFEFF@@E,EEFAFFCEBEGFFDFF@FGDEGGGGGG9FFGGGCFFF<F9FF<FDFG?,BBF74C=FDF?,C9B@EFEGGDF,E,<,CFCG9<BF>>FGEGGGGGCGFGGGCG7:ECCFF9A>:FGD*?,*,27CECC:**=+8BBCGCF<BECCFF=:CCG50CEE7C;+?CA+99:F68@C+<EFG,5)49EF<>/.,,CEF<F$6*F:<;45#1G>FF5EC@EFD:FF@7F:,E6,348*@>+F=;B=0>@+A,8F9FBF9B+88>@,,F=458CGGFFE>8GEEGGGFEB+5F8>,ECCF<FDACFEA9@9,7FGFEEF=F7@CFGGGGEDEFBFCCFGGFCFF,EGGGGGGGGGGFCFGFGFD7FE@FGGFGGGGGGGGGGGFECFGFGFCFC9FFFACCBC
@s1101 74
TGGGGAATATTGCACAATGGAGGAAACCCTGATGCAGCGACGCCGCGTGGAGGAAGATGGTCTTCGGATTGTAAACTCCTGTTGTTGAGGAAGATAATGACGGTACTCAACAAGGAAGTGACGGATAACTACGTGCCAGCAGCCGCGGTAAAACGTAAGTCACAAGCGTTGTCCGGAATTACTGGGTGTAAAGGGAGCGCAGGCGGGCATGCAAGTGGGAAGTGAAAACTATGGGCTCAACCCATAGCCGGCTTTCGAAACTGCGTGGCTTGAGTAGTGCAGAGGTAGGCGGATTTCCCGGTGTAGCGGTGGAATGCGTAGATATCAGGAGGAACACCAGTGGCGAAGGCGGCCTACTGGGCACCAACTGACGCTGAGGCTCGAAAGCATGGGTAGCAAACAGGATTAGATACCCT
+
EGGGG6@FFFGGGGGGGGDF;CFGFGFGGDFFCFFGGGGGEGGGGDE@FCGGGGGGEDFGCFFGGGC,BGF9AFF9<EC?BFGGGCEGGDDCGG<?F<CEEG+8AFCFAFFF?FDFGGG?GGGD3=>FG>>CF>>E+,>E<BFGGGG>:CEC@F:><,@,3@CF98CFCF7;<<@CCFCA9CC9FFC:F99>C@:*1*4BDDF8?EG;<<+D==<'0;0,4<==1/@B6(CD5<F,6CCC@<@*@4+7GFGB@,=8,=60=3=+,FF,F??E:B,5,;EB,ED=E@+FE>B@9,CE@>EFFCCC5F+@FFFC@4,EGFEDFCFBCC,6FE<<,C8EAEEBEFGFGFCC@:,FGFFGFFE=A,C,FEGFGGEGGFFFF@F@F6DF@<C6<GGGGF<GFFFFGFEGGFCAGGGCCCCC
@s1101 37070
TGAGGAATATTGGTCAATGGACGAGAGTCTGAACCAGCCAAGTAGCGTGCAGGATGACGGCCCTATGGGTTGTAAACTGCTTTTATAAGGGAATAAAGTGAGTCTCGTGAGACTTTTTGCATGTACCTTATGGATAAGGACCGGCTAATTCCGTGCCAGCAGCCGCGGTAATACGGAAGGTCCGGGCGTTATCCGGAGTTATTGGGTTTAAAGGGAGCGTAGGCCGGAGATTAAGCGTGTTGTGAAATGTAGATGCTCAACATCTGCACTGCAGCGCGAACTGGTTTCCTTGAGTTCGCACAAAGTGGGCGGAATTCGTGGTGTAGCGGTGAAATGCTTAGATATCACGAAGAACTCCGATTGCGAAGGCAGCTCACTGGAGCGCAACTGACGCTGAAGCTCGAAAGTGCGGGTATCGAACAGGATTAGATACCCT
+
FGFEFGGFFGGGDGGGGFGF<FGGGGGEGGGGGGGGGG@EGFFGGGGGGGGGGGG8EFFGDFG<EGGGDFGGGGGGGDGGGFFGGGGGGGFGGGGGGGGGGGG<FGFGGGGFGFGGGGGGGGD<FAEFEFGGGFGGGGGGGGGGGGGFFGGGGGGGGFGC,=D8CCFGDEGGGFGDGG7FGGGGGGGEGGCF94FG##=5<:FCCFFGGDCC9FC5CAGDF:8C<CEDGCFC>BF6C,F?CCDE@F;D@>8>'=<>@2D@<<C8GGFFFGF+83+>:;CDFGFDE>B5,3,C0@@++7,56:9,?+CEGE=,+8B=8F=ADDF@5DDFAEC,9AFCB?9=E=C,=GGFGFCFE?7@EDGC7EGGFCDFE8GGFF9FAEF@7GGGGGEGEC8GGGGFDCGFF7FCCF@GGFGFC,FGGGFFCGGGFB<CGGECB@@C
@s1101 76
TGAGGAATATTGGTCAATGGGCGGAAGCCTGAACCAGCCAAGTAGCGTGCAGGATGACGGCCCTATGGGTTGTAAACTGCTTTTATGCGGGGATAAAGTGGGCCACGCGTGGTCTTTTGCAGGTACCGCATGAATAAGGACCGGCTAATTCCGTGCCAGCAGCCGCGGTAATACGGGAGGTCCGGGCGTTATCCGGATTTATTGGGTTTAAAGGGAGCGTAGGCCGTTTGTTAAGCGTGTTGTGAAATGTAGTGGCTCAACCAGGGCATTGCAGCGCAAACGGGCGGACTTGAGTGCGCAGGAAGTAGGCGGAATTCGTCGTGTAGCGGTGAAATGCTTAGATATGACGAAGAACTCCGATTGCGAAGGCAGCCTGCTGTAGCGCAACTGACGCTGAAGCTCGAAAGCGTGGGTATCGAACAGGATTAGATACCCT
+
DFFGGFGGGGGGGGGFFGGFDCFFGGGGGGGGGGGGGFFFGGGGGGGGGGGGGGGGGG7BFGGG8EF8FFGGGGGGGAGGAFGGGGFFEDEGE+EFGGGFDG?FGGGDC:CCFFGGAFGGGGGGGGGEC+CCFFGEBFDD8<FGGGGFCFFEGGGGFCAFA<CC*8F7<:=9CFCCF*<<FFGGGDDEGEGGGG5CGECFCG?C+;E8CE7??C*)245.(97*95*06=EFG7C8/0EGGGFG3<:=97,<FGG?DBF@>@=&GC7F>#<1C<6C6#2=8#B73,5,DA8A)C8+88EE6,4?=+@FCD?=49+DEGECFGGE=CEEC,C,?9D>=-E,F=EE7F=CGFFFEBE@F=FCEFEGGGGGEGFGGFCGEFC:B7GGGFC7FF@GGGEB,FDFGCG<CFFGFDGGGFGEDGGFFGGFF<GGGDGCCCCC
@s1101 77
TGAGGAATATTGGTCAATGGACGAGAGTCTGAACCAGCCAAGTAGCGTGCAGGATGACGGCCCTATGGGTTGTAAACTGCTTTTATAAGGGAATAAAGTGAGAGTCGTGACTCTTTTTGCATGTACCTTATGAATAAGGACCGGCTAATTCCGTGCCAGCAGCCGCGGTAATACGGAAGGTCCGGGCGTTATCCGGATTTATTGGGTTTAAAGGGAGCGTAGGCCGGAGATTAAGCGTGTTGTGAAATGTAGACGCTCAACGTCTGCACTGCAGCGCGAACTGGTTTCCGTGAGTACGCACAAGGTGGGCGGAATTCGTGGTGTAGCGGTGAAATGCTTAGATATCACGAAGAACTCCGATTGCGAAGGCAGCTCACTGGAGCGCAACTGACGCTGAAGCTCGAAAGTGCGGGTATCGAACAGGATTAGATACCCT
+
EFGGGDFGCGGGGGGGGGGGGGGGCEGGGGGGGFGCDGGDFFGGGGGGGGGGGGGGGGGGGGGGGGFGDFEGGGGDGGGGFGGGGGGGGG8CFCFGGGGGGGFGEGGGGGGGGGGGGGDFGGFGFCGGGAFEFGGGGGGGFF@EEGGGGGGGFFFGFA8CGGGGGC:>FGEGGGGDE77FBEDF>C5BF*=FGGGGGEEGGG0ECC?+:<435:=)4<F837C47;C$E@CC?+<4<8EGG87EF1<CDF=CDEGG>GF@;2;DFAFDCGGFDGEC@:88FGFAF>3+=,GFD@==E>EED<GEF=:CCEBGF?B7GGGGFFC>>@=DDEFF?<AD9FE=9,GGFGFCGFFGGFCGFDEDEEECEFGGGFDGGFGGGGGGGGGGGGFFGGGGGGGFGGGGFBEFFGGGGGGGGGGGGGGFFGGGFGGGGGGCCC@C
@s1101 78
TGAGGAATATTGGTCAATGGACGAGAGTCTGAACCAGCCAAGTAGCGTGCAGGATGACGGCCCTATGGGTTGTAAACTGCTTATATAAGGGAATAAAGTGAGTCTCGTGAGACTTTTTGCATGTACCTTATGAATAAGGACCGGCTAATTCCCTGCCAGCAGCCGCGGTAATACGGAAGGTCCGGGCGTTATCCGGATTTATTGGGTTTAAAGGGAGCGTAGGCCGGAGATTACGCGTGTTGTGAAATGTAGATGCTCAACATCTGCACTGCAGCGCGAACTGGTTTCCTTGAGTACGCACAAAGTGGGCGGAATTCGTGGTGTAGCGGTGAAATGCTTAGATATCACGAAGAACTCCGATTGCGAAGGCAGCTCACTGGAGCGCAACTGACGCTGAAGCTCGAAAGTGCGGGTATCGAACAGGATTAGATACCCT
+
GGGGGFFGGGGGGGGGGGGGGGGGGGGFFFGGGGGGGGGFGGGGGGEFGGGGGGGGGGGGGGGGGGGGGGGGGGGGGFFGGAEFFGCGGFGGFGGGGFGGGGGGGGGGGFFGGCGGGGGGGGGGGGGFGGGGGGFGGGGGGGGGGGGGGGGGGGGGGGCEFGEFEGGGGGEFGGFGDGGDDFFCFGCFGGGGGG:GGGG(GG>:C;EGG7CF9FCAE?:8<;GGFFD>FDGGG9FAC5EGFGFGFF?FFFBGF<<%,2D@#<B=CF?C7A7577C>@E??>FFGGFGF8FD?)GEB8=8<9A7,FCEGFDC4>DB=+GGFFFC8AGE=ACFE<CEGGGGGGGGFCGGGFCAFFGCGGGGGGGDFFE@GGDFGFFEFGCDGGDGGFFE:CFCGGGGGGEGCFCFF@EGGEDGGGGGGGGGFGFGGGGGGGFGCCC@C
@s1101 79
TGGGGAATATTGCACAATGGGGGAAACCCTGATGCAGCGACGCCGCGTGAGCGAAGAAGTATTTCGGTATGTAAAGCTCTATCAGCAGGGAAGAAAATGACGGTACCTGACTAAGAAGCACCGGCTAAATACGTGCCAGCAGCCGCGGTAATACGTATGGTGCAAGCGTTATCCGGATTTACTGGGTGTAAAGGGAGCGTAGACGGCTGTGTAAGTCTGAAGTGAAAGCCCGGGGCACAACCCCGGGACTGCTTTGGAAACTATGCAGCTAGAGTGTCGGAGAGGTAAGTGGAATTCCCAGTGTAGCGGTGAAATGCGTAGATATTGGGAGGAACACCAGTGGCGAAGGCGGCTTACTGGACGATGACTGACGTTGAGGCTCGAAAGCGTGGGGAGCAAACAGGATTAGATACCCT
+
AEEFFDCFGDAFFGGGF<FCFGGGGGGGGGFG,CFFF<CFFGGCEDCC@BFEGGGGE,:CEDFG,?C+AFGGEF,BFGGGGGFGGGGGFGGFC,<EFEFGGDF7DC9FFG,<FCDEDF8DD,@CE@EFGGGGG<FECFFFCF@,>EGGGG*7@FF@,<FGGGGDCG7:6<FGCFGEC:<F9@,:FC6C3:<FGC/8:&8?CDGC:;63;5,'F<?=>>GFD<<C6;+9FFGCGC,8$>F:7GF8=BGGB?:BFEDD7@69C#:FFAB,=9?F88+>6EEE@<AF?=BAGF?;=?CEE,9C=E>EAGGGGFEACC@+@<C??,,A<FCF<AFFCEFFFCFGECGGGGGGGGGGFGGGGGEFGGFGFFGGGFGFEFFFGGFECGFF7GFFBE,GFGGGFFFE@GDGGGGGGFGCCCCC
@s1101 80
TGAGGAATATTGGTCAATGGGCGAGAGCCTGAACCAGCCAAGTAGCATGCAGGATGACGGCCCTATGGGTTGTAAACTGCTTTTATAAGGGAATAAAGTGAGTCTCGTGAGACTTTTTGCATGTACCTTATGAATAAGGACCGGCTAATTCCGTGCCAGCAGCCGCGGTAATACGGAAGGTCCGGGCGTTATCCGGATTTAATGGGTTTAGAGGGAGCGTAGGCCGGAGATGAGGCCTGTTGGGAAATGTAGGTGCTCAACATCTGCACGGCAGTGCGAACTGGTTTCCTTGAGTACGCACAAAGTGGGCGGAATTCGTGGTGTAGCGGTGAAATGCTTAGATATCACGAAGAACTCCGGTGGCGAAGGCAGCTCACTGGAGCGCAACTGACGCTGAAGCTCGAAAGTGCGGGTAGCGAACAGGATTAGATACCCT
+
DFEFGGGGGGGGGGGGGGGGGFGGEFCGGGGGGEGGGGFFGGFGGGGGGGGGGG,EEDGD@:@DFEGGEGC@:FFF<FCE,FFFG9FFGGFF8=,CF,9BFG<,?ECGGGEF<<,CFDCG,<FAFFG,BFG<<B,CE,F,:?:@EEC,C5CA@DFGF,B><FG@73:FF7<;,@EGF7BC@,@<@C*FGFGDF/5:582.:#,:?C'1*5$:<>?313DB>?4<<FGGGCD67*1),FC:38+,2@=46,,3,F?CGGFF=9CGCC8F@,<*<8+=>DD=GDFA6,,8FCEF:>@849=@,,=@C++=C,FEDD>+7DDBGEE85EEGGGGEE?CFE<C,E8A:FDGGFECFDF::>@,,F7GGFA@GGD<FGCEGFFCCECF@<EGGGEFFFEFEB+FCGGGFFFFFC:FE@6,+EGGFCFGGGEGGF@@ACCCC
@s1101 29038
TGAGGAATATTGGTCAATGGGCGAGAGCCTGAACCAGCCAAGTAGCGTGCAGGACGACGGCCCTATGGGTTGTAAACTGCTTTTATGTGGGGATAAAGTGAGCTACGTGTAGTTTATTGCAGGTACCATATGAATAAGGACCGGCTAATTCCGTGCCAGCAGCCGCGGTAATACGGAAGGTCCAGGCGTTATCCGGATTTATTGGGTTTAAAGGGAGCGTAGGCCGCCCCTTAAGCGTGTTGTGAAATGCCGCGGCTCAACCGTGGCACTGCAGCGCGAACTGGGGGGCTTGAGGGCACGCAACGCAGGCGGAATTCGTGGTGTAGCGGTGAAATGCTTAGATATCACGAAGAACTCCGATTGCGAAGGCAGCTTGCGGGAGTGCGACTGACGCTGAAGCTCGAAGGTGCGGGTATCGAACAGGATTAGATACCCT
+
CFGFGGGGGGGGGGGGGGGGGGGGEGGGGFGGGGFFFGFEFFEFGGGGGGGGGGGGGGGGGGGGGGGFGGGFFGCFGAFGFFGGGGGGGGGD@CFCEEDDDGGGGGGGGEGFGGGGGGGGGGFFGGGDFCEGGGGFFGGFFGEGGFEGGGGGGG?FCGGGGGGGGGGGGGGGFGGGGGGGGGGGGGGGGDGFFGGG4E@GFGFFCFEEEDFGF9B5?:855>E0??EGGGG=F>:4CGC96BFGFCEEGFFDFGFCCEFCBFGGGFD6ACGE/>CE@C9@+GGEFB38,FF>0,B=+FGF=8++,+>GC8GF>ECB@GCGGFGEAGGGFGFA?E<F=F,GFAGCGGFGGGGGGEGGFFF7CEC@FAFGFGFF@FCGFEFE:GGGGGFGGF@@E9FGGEGGFCFGFGGGGGGGGGGGGFAFFFEGGGGGGFFCCCCC
@s1101 82
TGAGGAATATTGGTCAATGGGCGAGAGCCTGAACCAGCCAAGTAGCGTGCAGGATGACGGCCCTATGGGTTGTAAACTGCTTTTATAAGGGAATAAAGTGAGCCTCGTGAGGCTTTTTGCATGTACCTTATGAATAAGGACCGGCTAATTCCGTGCCAGCAGCCGCGGTAATACGGAAGGTCCGGGCGTTATCCGGATTTATTGGGTTTAAAGGGAGCGTAGGCCGGAGATTAAGCGTTTTGTGAAATGTAGATGCTCAACATCTGCACTGCAGCGCGAACTGGTTTCCTTGAGTACGCACAAAGTGGGCGGAATGCGTGGTGTAGCGGTGAAATGCTTAGATATCACGAAGAACTCCGATTGCGAAGGCAGCTCACTGGAGCGCAACTGACGCTGAAGCTCGAAAGTGCGGGTATCGAACAGGATTAGATACCCT
+
FFGGGGGGGGEFGGGGGGGGFGGGDGGFGGGGGGGGFG@DF,CEFGGCFGGGGGGGFGGCFEGEFFFGDCCCFDEGGGGGGEGGGGGF<FGEGDCFFGGGGGGGGGGFFFG=A<FF<FGCDCCFFGGFGFFFDEGGGGGA<F>FE7CGFEDGDGFFGFGGGG<F@CFD::<A;EF7>F:CFFGGGD/=<=*C<>FE5E<F:@FF<F74*52<EFFF=2?DB9DGF>?:;?>>?=EAF@#>-,0:CA7CCCD@,CD@A:@20@B@DCGGAC:9B@+>-C/:7FFFFFDBA=C58C1?EA=FEA,,?=7EFFCAC8B+@GFDDCC>5FBAEFAF9FAB;CADE8FFFCGGFCGGGEEF@7FCFGF7FFGDFFEGFFGFGGEGGDGGGGFGGEFGGGAGEEGFFGGGGEEB:FFCEGGGGGGFFDGGGGGGFBFCC9CC
@s1101 28796
TGAGGAATATTGGTCAATGGGCGAGAGCCTGAACCAGCCAAGTAGCGTGCAGGACGACGGCCCTATGGGTTGTAAACTGCTTTTATAAGGGAACAAAGTGAGTCTCGTGAGACTTTTTGCATGTACCTTATGAATAAGGACCGGCTAATCCCGTGCCAGCAGCCGCGGTAATACGGAAGGTCCGGGCGTTATCCGGATTTATTGGGTTTAAAGGGAGCGTAGGCCGGAGATTAAGCGTGTTGTGAAATGTAGTGGCTCAACCTCTGCACTGCAGCGCGAACTGGTCTTCTTGAGTACGCACAACGTGGGCGGAATTCGTGGTGTAGTGGGGAAATGCTTGTATATCACGAAGAACTCCGATTGCGAAGGCAGCTCACGGGAGCGCAACTGACGCTGAAGCTCGAAAGTGCGGGTATCGAACAGGATTAGATACCCT
+
CFG@FFFGGGGGEFGFFCDEDEFGGGGEFGGGGGGGGFFFGGFFDFGEEDGEGGFG=FCFGDF7F@FGDGGEEGEFFGGGGGGGGFFGF,BEGDFFBFEFFCAFGGGGGGGGGGGFGF7FFGCFDFGGGGGGG<@FFGGGFGEEFDCFGFFGGFFGGGGG7CFGEG>FE*6DFGFEEFFGGGG:*<=<=<*CCFFEE:<9C?CGG<:FECCE-G><C>EDBB:4A>97BEFGFF96C.?DCFFGCGGGGGGFEFDEGGFFC@GFFEB<GG@::@BGGC9AGFGGFDFC>@A?D@=8@FFCEEA@EGFEF@,ED8GEC+FGFAB9;4,9,9FB@,A49C<,,,FFFFGGGFF9FCGCDFGGGFCFF9FGFCFC,GGFEECGDGGGGGFDGFBEF9FFFGEAFEFGGFGGGGGFGFCGCF@EAGFGF9GGGGFCCCCC
@s1101 29155
TGGGGAATATTGGACAATGGGCGAAAGCCTGATCCAGCCATGCCGCGTGTGTGAAGAAGGTCTTCGGATTGTAAGGCACTTTAAGTTGGGAGGAAGGGCATTAACCTAATACGTTAGTGTTTTGACGTTACCGACAGAATAAGCACCGGCTAACTCTGTGCCAGCAGCCGCGGTAATACAGAGGGTGCAAGCGTTAATCGGAATTACTGGGCGTAAAGCGCGCGTAGGTGGTTTGTTAAGTTGGATGGGAAAGCCCCGGGCGCAACCTGGGAACGGCATCCAAAACTGGCAAGCTAGAGTACGGTAGAGGGTGGTGGAAGTTCCTGGGTAGCGGTGAAATGCGTAGATATAGGAAGGAACACCAGTGGCGAAGGCGACCACCTGGACTGATACTGACACTGAGGTGCGAAAGCGTGGGGAGCAGACAGGATTAGATACCCT
+
FEFDE@FCFCFFGGFEGGG,EFGGGGGGGGGGGGGGFGGGGGGDEGG@CFGGFGGGGFDFGFDEGFGDFGGGGGGGGFFGGGEFGF9FFC,CFGAEDCFGGGGGGGGGGFEEE8<FCB<FGGGGGGGGFGGGC@EEGGFFGGGGGGFGCGGGGGFGG9=,@,>C@BFFFEGGGCCFGGFFGFFFGGDEGFCGGCFCCG:FEEEFFDGF<BFCG<>5C*<CBB=GGED,%-FFDGDF<F>E<?=8@/@):,B?F6@8=ECCG0D9<CAFBCGCC@#:=C<7FGF;GDCE?GCFB,A,<:=BB@E,GGGFGGFGGGFFE>>8E@<4,A,+EDF?EFEC,@GGGGGGFFAFFF9FC,AF@@C<CA,FFC7EFFFCBFEGFF?GGGGEGGFFC9EEFAEFFEGGF@FFCGGGGGEGGGFGFGFFDFCGGF<FFAFEGGGGCCC@C
@s1101 29940
TGAGGAATATTGGTCAATGGACGAAAGTCTGAACCAGCCAAGTAGCGTGCAGGATGACGGCCCTCTGGGTTGTAAACTGCTTTTAGTTGGGAATAAAAAGAGGGACGTGTCACTTATTGTATGTACCATCAGAAAAAGGACCGGCTAATTCCGTGCCAGCAGCCGCGGTAATACGGACGGTTCCGGCGTTATCCGGATTTATTGGGTTTAAAGGGAGCGCCGGCGGCGGCGTAAGTCAGTTGTGAAATCGTGCGGCTGAACCGTGCAATTGCAGTTGATACTGGGTCGCTTGAGTGCGCACAGGGATGTGGGAATTCATGGTGTAGCGGTGAAATGCTTAGATATCACGAAGAACTCCGATCGCGAAGGCATATGTCCGGAGTGCAACCGACGCTGAGGCTCGAAAGTGTGGGTATCAAACAGGATTAGATACCCT
+
AFFG@<FFFGFFFFGGGCG<@FEGCGG9EFFFGGEGGGF,CFCAFGGE@FFGGGFGGGEEGGG,F8=FFFEGGGFF9?9=<BE@9=,5C<+CFEGGGFFD@FF=:FGGEB,,CFE?EFA5EGGGGGGC5A5?CD@FACGGDFGDEE@FFEFF>F7=FB7F,<FFG7@<<:C,,,6<>*>:F<*,=F5C*=*<F<F>CG<CFF=:?C2#:,+0@F<-;>GC#33:*89-:8FC<EG8&6C<FGGGGCG857@::@:D>#A3<CDE8;7<AFG60B<<C9FD;D<#:8+F8=A,@8+8@,8F>,=,FD7FC>4DE99DE?FFEECDBC:GFDGFA9DFE-?=C,BGGFC,FACFECEGGGGEFCEGFAFFFFC:,@+-@,FE,F9GGF:F@EFBF8GF@7GGGGGFFEFGF<EECDGFF<F@E9GGGGGGGFF<CCCC
@s1101 27054
TGAGGAATATTGGTCAATGGGCGAGAGCCTGAACCAGCCAAGTAGCGTGCAGGATGACGGCCCTATGGGTTGTAAACTGCTTTTATAAGGGAATAAAGTGAGTCTCGTGAGACTTTTTGCATGTACCTTATGAATAAGGACCGGCTAATTCCGTGCCAGCAGCCGCGGTAATACGGAAGGTCCGGGCGTTATCCGGATTTATTGGGTTTAAAGGGAGCGTAGGCCGGAGATTAAGCGTGTTGTGAAAGGTAGATGCTCAACCTCTGCACTGCAGCGCGAACTGGCTTGCTTGAGTACGCACAACGTGGGCGGAATTCGTGGTGTAGCGGGTAAATGCTTAGATATCACGAAGAACTCCGATTGCGAAGGCAGCTCACGGGAGCGCAACTGACGCTGAAGCTCGAAAGTGCGGGTATCGAACAGGATTAGATACCCT
+
CFFGGGGGGGFGGGGGFGFGGGGGEGGGGGGGGGGGGGGGFGGGGGG,BFGGGGGGGGGGGGGCFFGGGGGG:EGG<FFGGG9EFGGGGGGGGGGGGCFGGFGGGGGGGGGGGGGGGGGAFGFGGGGGGGGFGGG9FGGGGGGGGGGGGGGGDGGGGDGGGGGGGGGGGGGFGGGGGGGGG9FEGGGGGEGGGFBEGEE?GG4GFGECFF@FGCCFDACA;>GGGGGGGGGG?9F>GD>EGGGGFF9)CFFG<CCFGGF><@;FGGGFGGGGGGEGFAFCGFFD>=B==8D<FF6>:9F=8CGFCB6B6GGGE@+CEFFF?=E@8@:A,,,GFFGGGFA9E=D==<:FF9FD8F@,7GGDGGGFFE@FE8FEB,GGGGGGEGGGCGFCCEDGGGGGFFF@FCFFE:GGGEFFCGGGFFFEADGGF9FGGFFCC@CC
@s1101 27154
TGGGGAATATTGCACAATGGGGGAAACCCTGATGCAGCGACGCCGCGTGAGCGATGAAGTATTTCGGTACGTAAAGCTCTATCAGCAGGGAAGATAATGGCAGTACCTGACTAAGAAGCTCCGGCTAAATACGTGCCAGCAGCCGCGGTAATACGTATGGAGCAAGCGTTATCCGGATTTACTGGGTGTAAAGGGAGCGTAGGCGGTCCTGCAAGTCTGATGTGAAAACCCGGGGCTCAACCCCGGGACTGCATTGGAAACGGTTTAGCTAGAGTACGGGAGAGGTAAGTGGAATTCCTAGTGTAGCGGTGAAATGCGGAGATAGTAGGAGGAACACCAGTGGCGAAGGCGGCTTACTGGACAGTAACTGACGTTCAGGCTCGAAAGCGTGGGGAGCAAACAGGATTAGATACCCT
+
FFFFGGGGGGFGGGGGGGGGGDD:FFFGFGGGDGFGGF7FFGGGGGG:FCCFGCGGGGGGGCEG9C@FGGGGFBDFFFGGGGGGGGGGGGGGEGGGGGGGGGGFCCGGGGGFGGFGGGGG<FEGGCFGGFGG=FGF==FFFFEGGGGGBGGGEFGGGGGGFGGFGG@F<F7CCFGCGGCFFGGGGGGGCEGGGG@>:7C:>:G>EGEGGGGG?@19<,':4<8EDFGC@E>EGGGF8DG=DEF+EDCFD<E?CDCFGGGGF#<FE<AE7:?E9CECGFFE1EAFCCF?GGFFFFFF8ECGGFC=5C:F<E<,7C48+6,FFECC9FGGF,FGFGGGGGFEFFFFE@FGGEGGCGFGFFFF@GFGGFFEGD9,GGGDGGFCGGGGEFGGGGEGGEFCDGGFGGGGGGGGGFECCCCC
@s1101 30282
TGAGGAATATTGGTCAATGGGCGAGAGCCTGAACCAGCCAAGTAGCGTGCAGGAAGACGGCCCTATGGGTTGTAAACTGCTTTTATAAGGGAATAAAGTGAGCCTCGTGAGGCTTTTTGCATGTACCTTATGAATAAGGACCGGCTAATTCCGTGCCAGCAGCCGCGGTAATACGGAAGGTCCGGGCGTTATCCGGATTTATTGGGTTTAAAGGGAGCGTAGGCCGGAGATTAAGCGTGTTGTGAAATGTAGACGCTCAACGTCTGCACTGCAGCGCGAACTGGTTTCCGTGAGTACGCACAAAGTGGGCGGAAGTCGTGGTGTAGCGGTGAAATGCTTAGATATCACGAAGAACTCCGATTGCGAAGGCAGCTCACTGGAGCGCAACTGACGCTGAAGCTCGAAAGTGCGGGTATCGAACAGGATTAGATACCCT
+
EFGGGGGGGGGGGGGFGGFFGGGGGGGGGGGGGGGGGGGFGGFEGFGGGGGGGGGGFGGGFGGGGGGGGGGGGGFF9EGGGGGGGGGGGGGGDEFGGGGGGFGCFFGGGGGGGGGGGGGGGGGGGGGGGGFGGGGGGGGGGGGGGGGGGGGGGGGG@FGG?FDGGGGGGGGFGGGGGGGGGGGEGGGGGGG>GGCFGGFGE>GGGCBFGFG3CFGFGF<3;9EGGGGFGDGGGGGFGGGGGGGGFFFGGCAFG?CGGGEGGGG98FDCE<G>EGGGCGGDEGGGGGGFD<<FDGGEGE<<DGF?BBGGDCFE=>+GGFFFFFF@AGEECGGGGDFGGGGGFC,FCGEFAF9DGFC>GGGECGGGGGGGGGFGGGGGFEEEDGGGGGCGGFFGGGGGGGGGGGFFEGGGGGGGGGGGEEBAFGGGGGGGGGGCCCCC
@s1101 89
TGAGGAATATTGGTCAATGGGCGAGAGCCTGAACCAGCCAAGTAGCGTGCAGGAAGACGGCCCTATGGGTTGTAAACTGCTTTTATAGGGGAATAAAGTGAGTCTCGTGAGACTTTTTGCATGTACCTTATGAATAAGGACCGGCTAATTCCGTGCCAGCAGCCGCGGTAATACGGAAGGTCCGGGCGTTATCCGGATTTATTGGGTTTAAAGGGGACGGAGGACGGAGATTAAGCGTGTTGTGAAATGTAGATGCTCAACATCTGCACTGCAGCGCGAACTGGTTTCCTTGAGTACGCACAAAGTGGGCGGAATTCGTGGTGTAGCGGTGAAATGCTTAGATATCACGAAGAACTCCGATTGCGAAGGCAGCTCACTGGAGCGCAACTGACGCTGAAGCTCGAAAGTGCGGGTATCGAACAGGATTAGATACCCT
+
@FFGGGFGGGGGGGGGGGGGGGEGGGDGGGGGGGFEGGGFGGGGGGGGGGGGGCFGFFGGFGEGG8FGGGGGCFGCGGGGGGGGGGEFGFFDGGGGGGCGGAEGCGD+9BFG<FCFF9@CF9EFEGCED9B9EF;FFGGCF=FFEECEGAFFC,3>FFGF@8@FGGGEEG:FGGDFCBCEFCFG@CCEC*CFCCF7/2:FG=CGGC7FEFCEGGGB9;E(2C8#678:CC;CEFF=GF@E8CFEF<GCC@AFFEF?<CC9CFFEEFGGGFF>CDGCE;9==DFCGFBB,A,,DGECDGGEFEDGGECGGFFGFEC7EEFFGCEC:GGFGFGGCEEDGGGGGGFFGGGFGFAGGGFCFGGGGGGGGGFGFFGGGGFCGGEGDGGGGGFGFC;GGGEEGFGFFFFFCEGGGDGGGFGGGGEEFFGGGGGGG@GCCB@C
@s1101 90
TGAGGAATATTGGTCAATGGGCGAGAGCCTGAACCAGCCAAGTAGCGTGCAGGATGACGGCCCTATGGGTTGTAAACTGCTTTTATAAGGGAATAAAGTGGGGCTCGTGAGCTCCTTTGCATGTACCTTATGAATAAGGACCGGCTAATTCCGTGCCAGCAGCCGCGGTAATACGGAAGGTCCGGGCGTTATCCGGATTTATTGGGTTTAAAGGGAGCGTAGGCCGGCTTATAAGCGTGTTGTGAAATGTCGGGGCTCAACCTGGGCATTGCAGGGCGAACTGTGAGACTTGAGTGTGCAGGAAGTAGGCGGAATTCGTCGTGTAGCGGTGAAATGCTTAGATATGACGAAGAACTCCGATTGCGAAGGCAGCCTGCTGTAGCGCAACTGACGCTGAAGCTCGAAGGCGTGGGTATCGAACAGGATTAGATACCCT
+
FGGGGGGGGGGGGGGGGGGGGGGGGGGGGGGGGGGGGFGGGCGGGGGGGGGGGEGFGGGGGGGGGGGGGGGGGGGGGGGGGGGGGGGGGGGGGGGGGGGDFGGGGGGGDGGGGGGGGGGGGGCDFGGFGGGGGGGGGGGGGG7FGGGGGGGGGGGCGFGGCGGGGGGEGGGFFCCGG:CGGGDCEEE7CFGGGGEGCFG:1C#FFG=FG3:?DFGFG,59<GCCFF#CFA70387=GDFCF<FFB7CFF#5CDGGFDB3@@FFFFGGGGGGFAC#CB83=GDD@<,<59<8CBF8FGGGGGGGGGGGGEDFDCGCGGFB7F=EE=F@CGGFEA9C=GGDFE8GFB7GGFA,FGECGCFGDGGGFEEGGDCDGE@FFC@CCCFCGAFFGGECEGGGGGGGFCCFEGGGGGFFEEGFGGGGFFGGFF,GGGGGCCCCC
@s1101 91
TGAGGAATATTGGTCAATGGGCGAGAGCCTGAACCAGCCAAGTAGCGTGCAGGAAGACGGCCCTATGGGTTGTAAACTGCTTTTATAAGGGAATAAAGTGAGTCTCGTGAGACTTTTTGCATGTACCTTATGAATAAGGACCGGCTAATTCCGTGCCAGCAGCCGCGGTAATACGGAAGGTCCAGGCGTTATCCGGACTTCTTGGGTTTCAAGGGTGCGTAGGCCGGAGATTAAGCGTGTTGTGAAATGTAGAGGCTCAACCTCGGCACTGCAGCGCTAACGGGTCTTCTTGAGTACGCACAACGTGGGCGGAATTCGTGGTGTAGCGGTGAAATGCTTAGATATCACGAAGAACTCCGATTGCGAAGGCAGCTCACGGGAGCGCAACTGACGCTGAAGCTCGAAAGTGCGGGTATCGAACAGGATTAGATACCCT
+
@FFEG<<FGGGCGCFGFGG,C<FGGG+DDFGGGGGGGGGGGGG<<E@FGEDAC7,,AFCFGGGFF8EFGGGGGFGGGC9=,:CC<,CEFAFFFFG?ECBAAAFG9,,+BFFEGGGFGGGGF,9?EEGAAFGC9EE99<F<C=F7E++B<FF<BFCEGF8F@@DFE+@C>7@,@E8*<:*122@,,8*>*=EF,?<@C*B,+=C,?F<7B,:;9,<)4(C5<3*09):+E<,063C)DC>CCC>8<:<CF@<7,18?63<@35**,C:F@EF:+@>,6+==+8CD>FGDFDAFDF=7CE=C==EDDEGE@8CAFE=ECD7FA9B@>C>,@EC,DC,C9EB=CDEFEGGGGGAFFGFBEFECFEEFGGDGGGGGGGCFGFGGGGGGGFGGC@FEFFGGGGGGGGGGGFGEFEDFGGGGGGFFGGGGFGDGGGGCCCAB
@s1101 29695
TGAGGAATATTGGTCAATGGACGCAAGTCTGAACCAGCCAAGTAGCGTGCAGGATGACGGCCCTCTGGGTTGTAAACTGCTTTTAGTTGGGAATAAAAAGAGGGACGTGTCCCTTATTGTATGTACCATCAGAAAAAGGACCGGCTAATTCCGTGCCAGCAGCCGCGGTAATACGGAAGGTCCAGGCGCTATCCGGCTTTATTGGGTTTAAAGGGAGCGCAGGCGGCGGCGTAAGTCAGTTGTGAAATCGTGCGGCTTAACCGTGCAATTGCAGTTGATACTGCGGCGCTTGAGTGCACACAGGGATGTTGGAAGTCATGGTGTAGCGGTGAAATGCTTAGATATCATGAAGAACTCCGATCGAGAAGGCATATGTCCGGAGTGCAACTGACGCTGAGGCTCGAAAGTGTGGGTATCAAACAGGATTAGATACCCT
+
GGFGGGGGGGGCGGGGGGFGGGDGGGG<FGFGGGGGGGGFFGGGFGGGFGGGFEGGGGGGGFGFFGFGGGGGGGGGGGGGGF?FEGGGFGGFGFGGGGECGGGGGGGGGGFGGFGFFGAFFEDFGGG9?EFCFGFFFGGG<FGGGGGGFAFGGGDC7FCF,@DFC+*@F3FF;>F>EFDE7FE9CCF771=B@F<:*/=A+AEECCEFGGGGFFDAGBFF=GGDGG8GG?::GCC5C>FFGGGGG@G=F<>C@FE@EFFCGGGFF<FGG$GAFF<G>FE<FDEEF7FE9EFGFFDDFF8GDGF@DFGEAEC4,4,CGFGGF9F7BGCGGGGFE?FEDC<,EE9GFFE9FGGGGGEGGGGCCB:,EE,FF<FFEEF7GGGGGGGGGGGGEF;GGFFFGGGGGGGGFEGFEGGGGGEGGFFFGGGFEF<GGFF@CC@-
@s1101 28441
TGAGGAATATTGGTCAATGGGCGAGAGCCTGAACCAGCCAAGTAGCGTGCAGGATGACGGCCCTATGGGTTGTACACTGCTTTTATAAGGGAATAAAGTGAGTCACGTGTGACTTTTTGCATGTACCTTATGAATAAGGACCGGCTAATTCCGTGCCAGCAGCCGCGGTAATACGGAAGGTCCGGGCGTTATCCGGATTTATTGGGTTTAAAGGGAGCGTAGGCCGGAGATTAAGAGTGTTGTGAAATGTAGGGGCTCAACATCTGCACTGCAGCGGGAACTGGTTGCTTGGAGTACGCACAAAGTGGGCGGAAGTCGTGGTGTAGCGGTGAGATGTTTAGATATCACGAAGAACTCCGATTGCGAAGGCAGCTCACTGGAGCGCAACTGACGCTGAAGCTCGAAAGTGCGGGTATCGAACAGGATTAGATACCCT
+
FGGGG@FGGGGGGGGGGGGFEGGGGGGFG8FGGGGGGGGFFFFGGGGGGGEGGGGGGGGGCCCCGFEFGFDEGG,CFFGGGGGGGGGFEFDGGGGGGGGF,,CFGGGGGGFFCCGFGGGGFFFGGGGEGGGFFGGGGFGFGGCCGEGGGGGFGCEDFGGFGFGGGGCEFGGGGGFGGGGGGGGCFDFFGGDFGGGF?DEG7B#FFGGG9GG?GG@GGDCCBGGGCEEDE?9CEGG*CCF@AEA=<CFFFG6@:0EEE9F<,<BD@=,:CFCC==33%,2;=CFDB8:5,5,C5>8:C5CFE?C?C++==+E=8@+GDFDFB,@+*:ECGGFGFFE:,CFDGFGDGDFDGGGFECGEGGFCCCGGFCFF<?FF<F9ECGGFDGDGGGAGFF6CFFGGF:GGGGFFGGGDGFFCGGGFCFFF@CFFDDGFGGGCCCCC
@s1101 28039
TGAGGAATATTGGTCAATGGACGAGAGTCTGAACCAGCCAAGTAGCGTGCAGGATGACGGCCCTATGGGTTGTAAACTGCTTTTATAAGGGAATAAAGTGAGTCTCGTGAGACTTTTTGCATGTACCTTATGAATAAGGACCGGCTAATTCCGTGCCAGCAGCCGCGGTAATACGGAAGGTTCGGGCGTTATCCGGATTTATTGGGTTTAAAGGGAGCGTAGGCCGGAGATTAAGCGTGTTGTGAAATGTAGATGCTCAACATCTGCACTGCAGCGCGAACTGGTTTCCTTGAGTACGCACAAAGTGGGCGGAATTCGTGGTGTAGCGGTGAAATGCTTAGATATCACGAAGAACTCCGATTGCGAAGGCAGCTCACTGGAGCGCAACTGACGCTGAAGCTCGAAAGTGCGGGTATCGAACAGGATTAGATACCCT
+
CFFEGGGGGGGGGGGGFGGGGCFFGEGEGGGGGGGD8FFFGEFGGG7FFGFGGGGGDFFGGGGCFGGGFEFGGGFFGGGEFFFGGGGGGGGFDCFCFGB?FFDD9FGGGGGGGGGGGGC9FGGFFGFGF9EEAB;EGGGFFFGGGCGFFCFGC=+B=BFGGFF,CEGGGGCFFGCEGCGG:FG*5:*<=7FFFGEG-FF:EF=FFF<:F::B;F@;E3F6(3;?FEFGGDFFEFGA7CC>%FGG:@CFGFGFG4DD<FG%>FGDF>7<CB7?:C<GFE:E;GGGGGGGGFGFFF8CEEA89CFFEDF?8,E>8ECE7D4CGEGGBFCFFGFFFBFE;CC,FD<,CFCCE<FF<F:7@FGF7GGFGFGGGGGGFFFFBFCEEECE9FGGGECEGGGGGGGGGGGGFGGGFEFFGGGGGFGGGGGGGGGGGGGCCCCC
@s1101 27523
TGAGGAATATTGGTCAATGGACGAGAGTCTGAACCAGCCAAGTAGCGTGCAGGATGACGGCCCTATGGGTTGTAAACTGCTTTTATAAGGGAATAAAGTGAGTCTCGTGAGACTTTTTGCATGTACCTTATGAATAAGGACCGGCTAATTCCGTGCCAGCAGCCGCGGTAATACGGAAGGTTCGGGCGTTATCCGGATTTATTGGGTTTAAAGGGAGCGTAGGCCGGAGATTAAGCGTGTTGTGAAATGTAGATGCTCAACATCTGCACTGCAGCGCGAACTGGTTTCCTTGAGTACGCACAAAGTGGGCGGAATTCGTGGTGTAGCGGTGAAATGCTTAGATATCACTAAGAACTCCGATTGCGAAGGCAGCTCACTGGAGCGCAACTGACGCTGAAGCTCGAAAGTGCGGGTATCGAACAGGATTAGATACCCT
+
DFGGGFFGEDFGGGGFGGGGGGGGGGGGGGGGGGGGGGGGGGGGGGGGGGGGGGGGGGGGGGGCF<FF@FFEGGGGGGGGGCGGGGGGGGGGGGGGGGGGGGFFFFGGFGGGGGGGGGGGGGCFFGGFFGGGGGCFGGCDFGGGGGGGGDAFF8FFGGGGFFGGGDCFGGGGGFGGGGG7:9BFG<;FCFE>FFCF?CF<<FG<=;BCF?A?GGG:E>FD@>G4CECGGCFFFGGAE3GGEG>@;CG;F7<GDFDFB<9@AFDFFGFFD=@=>B8-7FFGGGGFDB8F8FGGFC8FEFCF>58,EGFBEFE,FE@+7GGGGFE>5DEFCFFA,,,FE?EDGFEDGFFC,EADCCFB,DF:7EGGFFFFF8GGGGGGGGGE:GGGGGGGGFFCE?@GFDGFDDGECGGFDGGGGGGGDFEFGFFGGGGGGGFCBCBC
@s1101 96
TGGGGAATATTGCACAATGGGGGAAACCCTGATGCAGCGACGCCGCGTGAACGAAGAAGTATTTCGGTATGTAAAGTTCTATCAGCAGGGAAGATAATGACGGTACCTGACTAAGAAGCACCGGCTAAATACGTGCCAGCAGCCGCGGTAATACGTATGGTGCAAGCGTTATCCGGCTTTACTGGGTGTAAAGGGAGCGCAGGCGGTGCGGCAATTCTGATGTGAAAGCCCGGGGCTCAACCCCGGTACTGCATTGGAAACTGTCGTACTAGAGTGTCGGAGGGGTAGGTGGAATTCCTAGTGTAGCGGTGAAAGGCGTAGATATTAGGAGGAACACCAGTGGCGAAGGCGGCTTGCTGGACGATGACTGACGTTGAGGCTCGAAAGCGTGGGGAGCAAACAGGATTAGATACCCT
+
FDGGGGGGGFGGGGGGG9FFGGGGGGGGCFFGGFGGGCCGGGGDGGGFGE,CF=C:@FDFGAF9FFGFECFGGGGGGGGGGFFGGGGFGGGGGFFFCFFGGDGGG>FGGGGGGGFGGGGG@DC>FDEFFF==FG7EFGCDG7@FEGGGEFCFGGFGG,>8@CFGFC<C6=FDGGG***4C92<:F>EG*2BCCF17=*44#2::EGD:C::*32#*3-<6<#%;E=<FFCCBDCEC<<@80F:=8CFD>@8#:ADED6#7C68:3,,C,<9B5FEGCCDGDFEE9@:,:,C,,8;8E<E9E9C>8@EE@@:,:<+CDCC=A8E?,=EGA<FB6@FC<?FF:FCGFB,CC7GGGGGFE,EE=CE9EFFEGFFGGGGGFCB@FCEGDGGGECGFFDAEF@FGGGGGGGGFGFGCCCCC
@s1101 97
TGGGGAATATTGCACAATGGGGGAAACCCTGATGCAGCGACGCCGCGTGGAGGAAGAAGGTCTTCGGATTGTAAACTCCTGTTGTTGAGGAAGATAATGACGGTACTCAACAAGGAAGTGACGGCTAACTACGTGCCAGCAGCCGCGGTAAAACGTAGGTCACAAGCGTTGTCCGGAATTACTGGGTGTAAAGGGAGCGCAGTCGGGAAGACAAGTTGGACGTGAGATCTATGGGCTCAACCCATAAACTGCTTTCAAAACTGTTTTTCTTGTGTAGTGCAGTGGTAGGCGGAATTCCCGGTGTAGCGGTGGAATGCGTAGATATCGGGAGGAACACCAGTGGCGAAGGCGGCCTACTGGGCACCAACTGACGCTGAGGCTCGAAAGTGTGGGTAGCAAACAGGATTAGATACCCT
+
FFFGGGGGGGGGGGGGGGEFGGGGGGCFFGGGGGGGGGGGGGG@CFGGGGGGGGGG8FEGFGFGGGG=@FCFFGGGFGGGGGGGAFGFGFBFGGGFGGFFGDGG?GFDFFFGFFGGFGGFGGGGE+FGFGF7>CF8F<D@F<<<3BBEGED>CDG<FFFFDFGGBEFGG>7C<FGGGGG?F9:FFF7FCFGG?FF7EG?5):#*2)E8,8-862:5D4<7/?#57$/CD@9CF8CECGGF1F<C3,9FC@3<9,6,,32=+3B,<88FDA83)A@,8D,,,,,846C=B,844,7B@+7FEFC8FGGFGE<4,:EED<FCF>CGGGEGF9FF@EC@AEFGGGGGGGEEC7FFD@AGGGGGGFGFFFFEGECGGGGGGGGGGGFGGGGGGFFEFFGGGGGGGFGGGFFFF@ECCCCC
@s1101 98
TGGGGAATATTGCACAATGGGGGAAACCCTGATGCAGCGACGCCGCGTGGAGGAAGAAGGTCTTCGGATTGTAAACTCCTGTTGTTGAGGAAGATAATGACGGTAATCAACAAGGAAGTGACGGCTAACTACGTGCCAGCAGCCGCGGTAAAACGTAGGTCACAAGCGTTGTCCGGAATTACTGGGTGTAAAGGGAACGCAGGCGGGAAGACAAGATGGAAGTGAGATATATGGGCTCAACCCATAAACTGCTTTCAACACTGTTTTTCTTGAGTAGTGCAGAGGTAGGCGGAATTCCCGGTGTAGCGGTGGAATGCGTAGATATCGGGAGGAACACCAGTGGCGAAGGCGGCCTACTGGGCACCAACTGACGCTGAGGCTCGAAAGTGTGGGTAGCAAACAGGATTAGATACCCT
+
E<FFGDGGGGGFFGGGGGGGGGGGGGGGGGGGGGGGGGGGFGGEGGGEGGGGGFFGFGGGGGFGCFCCFGGGGGGGGGGGEBEAFGFGGGGGGGFCGFGGGGGGG+BEFGGGGFGGFFFGGGGGDF:FGEFF@FFGDDEFF@FGE78CFEEGG9F>FC73DFGGFGCF<@ECFGGE:<*<FFCC7CCGGFGGGGG8*/<@DGGCEE588**;C6*)3)0).3<7,#A=#%<GFGF:C3GGG@BE,9E@454A;F5#AG4=6CCD<=8CFFDD7FFAF9FFGFFGGCGCF?F=ED7GGF=FF=@8AF=4>,9ECCFEGFCDA+7GGGGGFCCF@FGGFGEEGGGEGDCEGGGGFGGGGGFGF?GGGFDGGGGEE,GGGGGGGGGECGGGGGGGFFGGGFEFFFGGGGEGGFFBCCC@
@s1101 25376
TGAGGAATATTGGTCAATGGGCGAGAGCCTGAACCAGCCAAGTAGCGTGCAGGATGACGGCCCTATGGGTTGTAAACTGCTTTTATAAGGGAATAGAGTGAGCCTCGTGAGGCTTTTTGCATGTACCTTATGAATAAGGACCGGCTAATTCCGTGCCAGCAGCCGCGGTAATACGGAAGGTCCGGGCGTTATACGGATTTATTGGGTGTAAAGGGAGCGTAGTCCGGAGATTAAGCGTGTTGTGAAATGTAGTTGCGCAACATCTGCACTGCAGCGCGAACTGGTTTCCGTGTGGACGCACAAAGTGGGCGGAATTCGTGGTGTAGCGGTGAAATGCTGAGATATCACGAAGAACTCCGATTGCGAAGGCAGCTCACTGGAGCGCAACTGACGCTGAAGCTCGAAAGTGCGGGTATCGAACAGGATTAGATACCCT
+
EFGGFGDGGFFFGGGGGGCF@FGGGGGGFGGGGGGGFGGGEFGGGGE@CGGGGGGGGFGGFGGG?FCFFFGEFF?FAGGGGGFFGFGGGGDG8EFCEFGGGGGGGGGFC8?AFFCFGEGGGGGGGGGCFGF9FGGFGGGEFFCEE7=,CCFGGGGGFGGCA@BFGGGGEG7E3>:FEDGGGGGGDFGDFB4B2?CF58FGCGDE=GC(:1C>F9;FG:>>62#9:A@FGFE:F7GFDDG>FG<;<F(/7:6CFGF@%EFEEFGF*,>858+43<3E1@,=69ECFF@+@88,*6+CECDFE,FB?8+?8B@,4,+>7GDF?GEEAEDFA9F<BFEE=5,,F9FFFD=FEA@B,?7ECGF@EGFDFAFFC8DCGFGFB<EDDGGGFC;F,C;CCF9EFEGFGGGFGGGFCEFGGCFFFC9@FFGGGGGFGGGCCCCC
@s1101 100
TGAGGAATATTGGTCAATGGACGAGAGTCTGAACCAGCCAAGTAGCGTGCAGGATGACGGCCCTATGGGTTGTAAACTGCTTTTATAAGGGAATAAAGTGAGTCTCGTGAGCCTTTTTGCATGTACCTTATGATTAAGGACCGGCTAATTCCGTGCCCGACGCCGCGGTAATCCGGAAGGTACGGGCGTTATACGGATTCATTGGGTTTAAAGGGAGCGTAGGCCGGAGATTGAGCGGGTTGTGAAAGTGAGACGCTCAGCGTCGGCACTGCAGCGCGAACTTGTTTCCTTGAGTACGCACAAAGTGGGCGGAATTCGTGGTGTAGCTGTGAAATGCTTAGATATCACGAAGAACTCCGATTGCGAAGGCAGCTCACTGGAGCGCAACTGACGCTGAAGCTCGAAAGTGCGGGCATCGAACAGGATTAGATACCCT
+
FGF9F,CCCFFFFGGFGGGGGGCFGGGGEGGFGGDGGGGGGE<FGAEFEEGGGGGGF<@@CEDCFGGGGFEFEGGC,?FCGGGGGGGGGGGFF8CEFGGGGG,<BECFGEE8,E,<EFG9,EGG,<BE<E9FC,,CEFGFFAB7EC7DCGA<FFF++,@++8+8+3*<>FGGF,*5>FEE@;FD:FCB1*4;+7+8:CC,+C.?F7,3:%+*ECE5A(:<;<C3::E;CGFG&9F/4#;><CCB<<,CC:8>@*,>3@8*@:++,GFF:DB:7:+6@@8?66,A6=F?FFCE=@+?6E8B954:==+EE?FE>88>7DD,F:>>DE9,=@5,FF?8DCA=<=C?<<GGBE,FCBCCGGF,FF:<?,CGGGGFCGGGEFECDGGGGGFGGF@FF<GGF@FFE@9EEFGGGGFGGGGGGGGGFGGGGGFAFCFCCCCC
@s1101 101
TGAGGAATATTGGTCAATGGACGAGAGTCTGAACCAGCCAAGTAGCGTGCAGGATGACGGCCCTATGGGTTGTAAACTGCTTTTATAAGGGAATAAAGTGAGTCTCGTGAGACTTTTTGCATGTACCTTATGAATAAGGACCGGCTAATTCCGTGCCAGCAGCCGCGGTAATACGGAAGGTCCGGGCGTTATCCGGATTTATTGGGTTTAAAGGGAGCGTAGGCCGGAGATTAATCGGGTTGTGCAATGTAGACGCTCAACGTCTGCACTGCAGCGCGAACTGGTTTCCTTGAGTACGCACAAAGTGGGCGGAATTCGTGGTGTAGCGGTGAAATGCTTAGATATCACGAAGAACTCCGATTGCGAAGGCAGCTCACTGGAGCGCAACTGACGCTGAAGCTCGAAAGTGCGGGCATCGAACAGGATTAGATACCCT
+
EFGGGGGGGGGGGGGGGGG8EFGGE@FGFFCGGGGGGGGGGGGGGGGGGGGGGGGFEGGGGGEDGG9E@FFGGGGGGGGGCGGGG9DFGFFE<8CEFFGGGDGFAEF=FEFF<9AEFFGGG9FFFFGGGGGCFGFEFGFEFFEFGGBFGGGGGDDCGGGGGFDCEGGGEEG7@F*:FCEGGGGGDEE@*FEGGFGD**<CFGF9<A*4FAEF;:FAEB@>D9ECFFG3EEFGFG,);'FD-C>C#<@GGGEC>@;2:38&8:@CFFACGC@5+FCBCE==)BCGFD=B,,?F=7CCEGGGFED,F>GFF?E9CFE@EFFE,ECCAGGFGFF9A??>=<:?EAFGGGFDFFGGDFFF77EGEGGGGGGGGFCGGGGGEDFEDGGGGGEFCC@GGGFFF7FEC,FCAEFGE7GGEGGGGGGFGGGGGGGGGFGCCCCC
@s1101 29283
TGAGGAATATTGGTCAATGGGCGAGAGCCTGAACCAGCCAAGTAGCGTGCAGGATGACGGCCCTATGGGTTGTAAACTGCTTTTATATGGGGATAAAGTGTGGGACGTGTCCCATATTGCAGGTACCATATGAATAAGGACCGGCTAATTCCGTGCCAGCAGCCGCGGTAATACGGAAGGTCCGGGCGTTATCCGGATTTATTGGGTTTAAAGGGAGCGTAGGCCGTCTGTTAAGCGTGTTGTGAAATGTAGTGGCTCAACCAGGGCATTGCAGCGCGAACTGGCAGACTTGAGTGCGCAGGAAGTAGGCGGAATTCGTCGTGTAGCGGGGAAATGCTTAGATAGGACGAAGAACTCCGATTGCGAAGGCAGCCTGCTGTAGTGCAACTGACGCTGAAGCTCGAAAGCGGGGGTATCGAACAGGATTAGATACCCT
+
FGGGGGGGGGGGGGGGGGGGGFGEGGGGGGGGGGFGGGGGGGGGGGGGGGGGFGGGGGGGGGGGGGGGGGGGGGGGFGGGGFGGGGGGFFGGGGGGGGGGEGEGGGGGGGGCFFFFFGGGGGGGGGGGGGGGGDGGGGGGGGGGGGG@FFFGGGGGGGGG?CFGGCCGEGGGFGGDDGGGGFGCFGGGGGDCCCGGGGD@G>GGGG;FGGGGGG@FD>EG?FDGGEEDFEGG?FGFGGEEGGGGGFGFGFFCCFFB;FGFDFBDGFGGDGGF8E:GGGGGEGFFBFGDFFCGFGCGC<GF>?49<7B7EEFCBE@GGEC=FFE>5@:?C,E?A?EC9GFCE,<6,GGFBAAGECFFCCFF:DGGFE9F@CGGGF?GFGFDGGGGFFF:GFF@FGGGFFFE6:GFFGGCF<GGGGFF>GGFFGGGGGGGGGFCB@@B
@s1101 103
TGAGGAATATTGGTCAATGGGCGCGAGCCTGAACCAGCCAAGTAGCGTGCAGGATGACGGCCCTATGGGTTGTAAACTGCTTTTATGCGGGGATAACACCCTCCACGTGTGGAGGTCTGCAGGTACCGCATGAATAAGAACCGGCTAATCCCGTGCCAGCAGCCGCGGTAATACGGAAGGTCCAGGCGTTATCCGGATTTATTGGGTTTAAAGGGAGCGTAGGCCGTAAGGTAAGCGTGTTGTGAAATGTAGGCGCCCAACGTCTGCACTGCAGCGCGAACTGCTTCACTTGAGTGCGCACAACGCCGGCGGAACTCGTCGTGTAGCGGTGAAATGCTTAGATATGACGAAGAACCCCGATTGCGAAGGCAGCTGGCGGGAACGTAACTGACGCTGAAGCTCGAAAGCGCGGGTATCGAACAGGATTAGATACCCT
+
FFGGGGGGGGGGFGGFGGFG6CCFGGGGGFGGFCFEFGGFGFC<EFEEGGGGGGFFFFDGGFEGF<FEFGGE@EFFEGGGC9EEGAFGGGD7FE,??F84>+BFFFG+AC<CB<FFFAFGFGC<DD3:FC+@EFGGDG,@FFC@7*3@9FFGGC7:FEFFGFB7:8F7F*=9CC:C1<*7<;FGGGC:**=*<+*::5;:C:E+<;/*/<+<+384*(/.-,;4;B?&<G<#;;E?FCC2:E<EF?=@44*21::EFFF*FGGF<B02F+*,*54:7,?8C@,>;@,<,FC@)F:78B7+DFCGDE@E:>B,=48>@CB?E?>+8>7FDEEFD?<C@C5699,8CGFGFEFF=@:GF7F7FEDEEDDFGGGGGEEGGFGFFDGGGGFFEEEGGFGECEGFGGGGGGGCFGGFDGGGGGF@FGGGGGGGGGGCCCCC
@s1101 104
TGGGGAATATTGCACAATGGGGGAAACCCTGATGCAGCGACGCCGCGTGGAGGAAGAAGATCTTCGGATTGTAAACTCCTGTTGTTGAGGAAGATAATGACGGTACTCAACAAGGAAGTGACGGCTAACTACGTGCCAGCAGCCGCGGTAAAACGTAGGTCACAAGCGTTGTCCGGAATTACTGGGTGTAAAGGGAGCGCGGGCGGGAAGACAAGTTGGAAGTGAAATCCATGGGCGCAACCCATGAACTGCGTTCAAAACTGTTTTTCTTGAGTAGTGCAGAGGTAGGCGGAATTCCCGGTGTAGCGGTGGAATGCGTAGATATCGGGAGGAACACCAGTGGCGAAGGCGGCCTACTGGGCACCAACTGACGCTGAGGCTCGAAAGTGTGGGTAGCAAACAGGATTAGATACCCT
+
EEGGGFEGGGGGGGGGGGGGGGGGGGGGGGGGGGGGGGGEGGGBFGGFGGGGGGGGGGGGGGGGGGG>FGCDFGGGGGGGGFFGGGGGGGGGGDFFEFGGGGGGGGFDGFGGFGFGEDD@AFEGGGGGGGGG@FGGGGFGGGFGGGGGGGGGGGGGGCGGGD7;CFCFGE:#GG7GGG=FGG=GGGEGFBCCFGGGC@GD=DD:?FE8>,9DEDAEGGF?;@B:@?FFFGDGF@C@#F:>;GFE:F<GFCFF1F=@C8CC>8CFF8CE9EFF<B<AD9@=?EEGGEFGGGFFFBCC=:EFGGEC8GGFFFGGFGEEDEFFGGEF@CGGGGGGEF?GFFFDGGFAF@:GGGGGGGGGGFGGGGGGGGGGGEEGGGGGGGGFGGGGFFDGGGGFFFFGGGGGGGGGGGGGGGF<CCCC
@s1101 23403
TGAGGAATATTGGTCAATGGACGAGAGTCTGAACCAGCCAAGTAGCGTGCAGGATGAAGGCCCTATGGGTTGAAAACTGCTTTTATAAGGGAATAAAGTGAGTCTCGTGAGACATTTTGCATGTACCCTATGAATAAGGCCAGGCTAATTCCGTGCCAGTAGCAGCGGTAATACGGACGTACCGGGCGTTATGCGGATTTATTGGGTTTAAAGGGAGCGTAGGCCGGAGGTTAAGCGTGTTGTGAAATGTAGGGGCTCAACCGCTGCACTGCAGCGCGAACTGGGCTTCTTGAGTACGCACAACGTGGGCGGAATTCGTGGTGGAGCGGTGAAATGCTTAGATATCACGAAGAACTCCGATTGCGAAGGCAGCTCACGGGAGCGCAACTGACGCTGAAGCTCGAAAGTGCGGGTATCGAACAGGATTAGATACCCT
+
FGEEGEFGGCFGFEGFGGFFC6CFEEG@FFFFGCFFFGGACE66CFCGE,,,CFEGGE<<--BCF8E86C@B,@9<,,,:,CC,9:E<EF<E,A=EF9,,9=CC<?,?FEG,,,5,BF,55,BFF?<FC?EEFGF,9?,49,9F+F<EAA<A,8A:F<=>?DDA>DFDGFGG,E+BC+3++83<:F7@<*C,,7><-,<,8,@C;=<,:1;F<?<;:3=D;F7*EC?;5,CCCCC2<4C92,C@:5,,>6***:2,,C*35*,,,GGFF:7+8:B@+>D=BDB,,AB,9DC?5E@38E+8,,8+F@+DGFBEFCE@=B4,FDB+FGECDFEC,BFA4,GGFECFC,F=ECAC,B+8,<FFFFFBGGGGG@CGFD@FC<EGF7F9FGFF@EFFGGFFFBF@EFGEFGGDGEFFC@,FFEGEFFAEGGFAGGFCCCCC
@s1101 32473
TGGGGAATATTGCACAATGGAGGAAACTCTGATGCAGCGACGCCGCGTGAAGGATGAAGTATTTCGGTATGTAAACTTCTATCAGCAGGGAAGAAAATGACGGTACCTGACTAAGAAGCCACGGCTAACTACGTGCCAGCAGCCGCGGTAATACGTAGGGGGCAAGCGTTATCCGGATTTACTGGGTGTAAAGGGAGCGTAGACGGCACGGCAAGCCAGATGTGAAAGCCCGGGGCTCAACCCCGGGCCTGCATTTGGAACTGCTGAGCTAGAGGGTCGGAGAGGCAAGTGGAATTCCTAGTGTAGCTGTGAAATGCGTAGATATTAGGAGGAACACCAGTGGCGAAGGCGGCTTGCTGGACGATGACTGACGTTGAGGCTCGAAAGCGTGGGGAGCAAACAGGATTAGATACCCT
+
@FFFGG,FFGGDFGGGGGGGGGEGGGGGF9ECGDFGGED7FG>FGGEFFEGF8FGGGGGDF9EAFFFFEGC<FEGG9CFGFFGGGGGGGGGGGGE=FFGD<FE:FDEFGGGGGGGGGGGD,BFGGGGGGCGGDBEGGGFGGGGGGGCGFGGGAGG:>,@@CGGGCGGGG7F>FGGG@E@:9:$CCFFE29FCFGG@EGCC*7ECC;::*@::48<4CFEFDB-F;</CCACEFCE:8:@CCFFG>>8$95,6<,<GF@3DC%@<<F<E8<AFFF#FFCFC=A9FFGFCGFEAE@EGEC,E?9@E19,,EFF??,,:4C6CFCE9GGFFFFFAB<FF@,@F:CGGFCEGGGGGGGGGGGEFDGFFFC6GFECFF8EE,FCCGGFF7EGGGFCDEECFFE9DFFFE@,GGGGFCCC@C
@s1101 107
TGAGGAATATTGGTCAATGGACGAGAGCCTGAACCAGCCAAGTAGCGTGCAGGATGACGGCCCTATGGGTTGTAAACTGCTTTTATAAGGGAATAAAGTGAGTCTCGTGAGACTTTTTGCATGTACCTTATGAATAAGGACCGGCTAATTCCGTGCCAGCAGCCGCGGTCATACGGAAGGTCCGGGCGTTATCCGGCTTTATTGGGTTTAAAGGGAGCGTAGGCCGGAGATTAAGCGTGTTGTGAAATGTAGACGCTCAACAGCGGCACTGCCGCGCGAACTGGTTTCCTGGAGTACGCACAAAGTGGGCGGAAGTCGTGGTGTAGCGGTGAAATGCTTAGAGATCACGAAGAACTCCGATTGCGAAGGCAGCTCACTGGAGCGCAACTGACGCTGAAGCTCGAAAGTGCGGGTATCGAACAGGATTAGATACCCT
+
DGEFGGGGFGGFGGGGGGGGFFGGGGG,CFGGGGGGFGGGFGFGGGGGGGGGGGGGGGGGGGGGGGGGGGGGGGGGGGGGGFGGFGGGGGGGEA:CFFGGGF5EFDFGGCCAFGGGGGGGGFGGEGFGGGEC8C=FB<EEGDFGGCEGGGGFGGGGGFFEGGFFGGGGG*@D@F8FGGDG,?FFGDCFBFEGGFEE*:*FFFGCAB=FE&AFCF@?@@?8?CDGFFFDCEG7GC?>G>CB8F8=5<0901CE+#8EFFF@?##C#FCGDCC<%CEFCF@DDFGFFDD8GF<F=E8GGGEF8ED8GECC=+C=46+GGGGGFE8E==,BE@FAE9GGDFFEA9,A8CFCEFGFEEFF,AGEGGFA=CFEF@DC9C?FFGF@GGGFCGFEFCBEGGEFFFFAGGGGFGFB@:DECFGGFGFGGGGFGFGGGGGCCCAC
@s1101 28560
TGGGGAATATTGCACAATGGAGGAAACTCTGATGCAGCGACGCCGCGTGAGTGAAGAAGTATTTCGGTATGTAAAGCTCTATCAGCAGGGAAGACAGTGACGGTACCTGACTAAGAAGCTCCGGCTAAATACGTGCCAGCAGCCGCGGTAATACGTATGGAGCAAGCGTTATCCGGATTTACTGGGTGTAAAGGGAGTGTAGGTGGTATCACAAGTCAGAAGTGAAAGCCCGGGGCTCAACCCCGGGACTGCTTTTGAAACTGTGGAACTGGAGTGCAGGAGAGGTAAGTGGAATTCCTAGTGTAGCGGTGAAATGCGTAGATATTAGGAGGAACACCAGGGGCGAAGGCGGCGTACTGGACTGTAACTGACACTGAGGCTCGAAAGCGTGGGGAGCAAACAGGATTAGATACCCT
+
GGGGGGGGGGGGGGGGGGGGGGGGGGGGGFGGGGGGGGGGGGGGGGG@FGGGGGGGGG<FG9<FGGGFCFFGGGGGGGGFGGGGGGGGGGGEGGFGGDGGGGGGGCGGGGGGGFGGGGGCEGCFGEEGGGGGGGGCFGGGFDFFFGGGGFG9FEGGGGGGGGGGGGGGGGGGFFGG?EGGGG>GGGGGFFGGGGG<F>@FEG9?AF6G:F9FGGGGGFGGFFGG<FGGGFGGGGFF@@EGGF<E>FFC8FAGGGGFFEGGGGGGFGGDFEFGFGFFCFGG>FCGGGF<FFECFFGFGCGGGGFE>GGGGGGEFC7GFFGFDD,<AGFEFDFEGFDGGGGGEGGGGFBFBCGF:<GGFGGGFEDFGGGGGGGGGGGFCGGFGGGFCGGGGGGFGGFF@FFEFGGGGGFGGCFBCCCC
@s1101 28362
TGAGGAATATTGGTCAATGGGCGAGAGCCTGGACCAGCCAAGTAGCGTGCAGGATGACGGCCCTATGGGTTGTAAACTGCTTTTATAAGGGAATAAAGTGAGAGTCGTGACTCTTTCTGCATGTACCTTATGAATAAGGACCGGCTAATTCCGTGCCAGCAGCCGCGGTAATACGGAAGGTCCGGGCGTTATCCGGATTTATTGGGTTTAAAGGGAGCGTAGGCCGGAGATTAAGCGTGTTGTGAAATGTAGGTGCTCAACATCTGCACTGCAGCGCGAACTGGTTTCCTTGAGTACGCACAAAGTGGGCGGAATTCGTGGTGTAGCGGTGAAATGCTTAGATATCACGAAGAACTCCGATTGCGAAGGCAGCTCACTGGAGCGCAACTGACGCTGAAGCTCGAAAGTGCGGGTATCGAACAGGATTAGATACCCT
+
EGFGGGGGGGGGGGGGGGGGGGGEGGGGGGGFGGGGGGFFGGGGGGGGGGGGGGGGGGGGFGGGGGGGGGEEGGGGGGGCA?FFFGGGGGGFFFFGEGGGGGGGGGGGGGGGGGGGGGGGGGGGGGGGGGGGGGGGGGGGGFEEGGGGGGGGGGGGGGG@E:6FECEE6EGGGGGGDGGGGGF1GGGGGGGGGGGGGFFGF>GGGFC;FF>FGG@FGFGGFECFGGG>CC8FCECBEGGGGG1CCFGFGGFGFE9FGFFFGFCEGCGFGFGFFG?:@C93GFGFGEC8=AF?9C+FCE,?BAEF=7GGGDEADDF7GGFGGGGGFGGGGGGGGGGFFEGGGGGGGFGF,CAGEFCCCGGGGFEDF<GGFFFGGGGF8GGGGGGGGGGGEFB:GFFE,@GGGGGGFCGGGDGGGGGGGGFFCDGGGGGGFFGCCCCC
@s1101 34025
TGAGGAATATTGGTCAATGGGCGAGAGCCTGAACCAGCCAAGTAGCGTGCAGGATGACGGCCCTATGGGTTGTAAACTGCTTTTATAAGGGAATAAAGTGAGCGACGTGTCGCTTTTTGCATGTACCTTATGAATAAGGACCGGCTAATTCCGTGCCAGCAGCCGCGGTAATACGGAAGGTCCGGGCGTTATCCGGATTTATTGGGTTTAAAGGGAGCGTAGGCCGGGGATTAAGCGTGTTGTGAAATGTAGGGGCTCAACCTCTGCGCTGCAGCGCGAACTGGTTTCCTTGAGTACGCACAAAGTGGGCGGAATTTGTGGTGTAGCGGTGAAATGCTTAGATATCACGAAGAACTCCGATTGCGAAGGCAGCTCACTGGAGCGCAACTGACGCTGAAGCTCGAAAGTGCGGGTATCGAACAGGATTAGATACCCT
+
FFFGGGGGGGGGGGFGGGGGGGDFGGGGGFGGGGGGGFDAFF9FFGGGGGGGGG,ACFEEDCGGGGGGGGE>BEFGGGGGGGGGGGGGFEGF@EFFDEE9FGEFGDGCFGGDFGCGGGGGGCFGGGGGGGGGGGGGGGCFGG7CEGEFGG9FFG@F<FGGGGFFFEGG:CCFF<FGGGDGGGGEDFEGGGGCFG?GGGGGGG#GGGG88EEGGGGFE'8>2=FGF>DGC:CFG<GBCGGGGGGCFEC:FC57GDDGF<9F8FCC>,CCCFE>EF:>CGFEGFGGFF=,9<GGFGEEGGGF@,GGGGGCGGGGGGFGFFFFFF@GAGEFEFCA9DGFEC,E<=C4DGGGFCFE<EDGCEFCGGDFFCFFGFGGGGGGGFFEEGGGGFGGGF;CGGGGDGGGGDGGEEF@GEF@GGGGGFFFFGGGGGGFE,GCCCCC
@s1101 32722
TGAGGAATATTGGTCAATGGACGAGAGTCTGAACCAGCCAAGTAGCGTGTAGGATGACGGCCCTATGGGTTGTAAACTGCTTTTATAAGGGAATAAAGTGAGAGTCGTGACTATTTTTGCATGTACCTTATGAATAAGGACCAGCTAATTCAGTGCCAGCAGCCGCGGTAATACGGAAGGTCCGGGCGTTATCCGGGTTTATTGGGTTTTAAGGGAGCGTAGGCCGGAGATTGAGCGTGTTGTGAAATGTAGACGCTCAACGTCTGCAATGCATCGCAGACTGGTTTCCTTGAGTACGCAAAAAGGGGGCGGAATTGGTGGTGTAGCGGTGAAATGCTTAGATATCACGAAGAACTCCGATTGCGAAGGCAGCTCACTGGAGCGCAACTGACGCTGAAGCTCGAAAGTGCGGGTATCGAACAGGATTAGATACCCT
+
FFEGFGGGGFGFF@FGGGGFFFED7CF6CFGGGGGGGG<?FFFFGGEFG7FGGGCFGGG@C:FDC,CCEEFG,AEC<DEG9EF<@??FFGGGGGGGGGGDAC<8BF7B=FD?,5<F,A7FGG<FFFDEF9,4C?4ECFEF8D+4,?<AF,C,,:E,B,=CD<><B8@FGGEGF9FEF77*5,,5<C>FF7>,6?<:*=<*>C,<?C8*<*<?9BCA:3F8>:/5<<+8C,:F?6<2EGC60<9:5@C9FD?CC+434,><<?;CF><<0E@4/.2:8#(FFFDD=::,=A99*8+8+A+,,,?48+@?B,C,,C>@+4BFED@88F=9GGFAA,EC4,<=<;?8C,:6A,BCF:7:@<GGGGGGFECEGE@F@,<CAEF@:FFGGFFEEEFEGGGFDEEEFEEDF@GCCCGGGFE<CEFACGGFE<B,FCGCCCCC
@s1101 112
TAGGGAATCTTCGGCAATGGGGGCAACCCTGACCGAGCAATGCCGCGTGAGTGAAGAAGGTTTTCGGATCGTAAAGCTCTGTAGTAAGAGAAGAACGTGTGTGAGGGTGGAAAGTTCACACAGTGACGGTAACTTACCAGAAAGGGACGGCTAACTACGTGCCAGCAGCCGCGGTAATACGTAGGTCCCGAGCGTTGTCCGGATTTATTGGGCGTAAAGCGCGCGCAGGCGGTTTAATAAGTCTGAAGTTAAAGGCAGTGGCTTAACCATTTTTCGCTTTGGAAACTGTTAAACTTGAGTGCAGAAGGGGAGAGTGGAATGCCATGTGTAGCGGTGAAATGCGGAGATATATGGAGGAACACCGGTGGCGAAAGCGGCTCTCTGGTCTGTAACTGACGCTGAGGCTCGAAAGCGTGGGGAGCAAACAGGATTAGATACCCT
+
GGGGGGGGGGGGGGGDGGFGDGGGDGFFGFGGGGGGGGGGGGGGGGGFGGGGGGGFGFGGGGFGGGGGEGGGGGGFFFGGGGDG<FGGGGGGGFGGGGGCFGGGGGGCCEGG9FDGGFBFCCGGFAEG7BFGGGFD>,>FGCF,DEFFC@CEGGGGGGGC,6*?DF3,<:FEECC@:22?:+?CG24<FCC>*C<7CE:CC5*/;+33CECF*8*)2:C6((*9B57;:CGE7@579@CFG.==D/<<7<<CDFE49=$78,@7>ACFC47#00=<:FG0=E7?9GDC,DF9A8EA8DFGCGFFF@:CE?8F,FD@>,99,@:,EFE>6)@CCEAC;@,:EC9,DF8GCGFD@FCEFGGGFECF?7FC>FFCCGFCDFCFFEFDFFFGGGGEGGGGGGFGGGGGGGGGGGGGGFGGFGGGGGEFEGGGGGGGGFCFCCCC<
@s1101 30278
TGAGGAATATCGGTCAATGGGCGAGAGCCTGAACCAGCCAAGTAGCGTGCAGGATGACGGCCCTATGGGTTGTAAACTGCTTTTATAGGGGGATAAAGTGAGTCACGTGTGGCTTATTGCAGGTACCCTATGAATAAGGACCGGCTAATTCCGTGCCAGCAGCCGCGGTAATACGGAAGGTCCGGGCGTTATCCGGATTTAGTGGGTTTAAAGGGAGCGTAGGCCGTTTGTTAAGCGTGTTGTGAAATGTAGTGGCTCAACCAGGGCAGTGCAGCGCGAACTGGCAGACTTGAGTGCGCAGGAAGTAGGCGGAATTCGTCGTGTAGCGGTGAAATGCTTAGATATGACGAAGAACTCCGATTGCGAAGGCAGCCTGCTGTAGCGCAACTGACGCTGAAGCTCGAAAGCGTGGGTATCGAACAGGATTAGATACCCT
+
GGGDGGF<FFFEGGGGGGGG<EGFEGGGGFGGG<FGGGGFEFFGGG7F@EFGGGGGGGEGEGGGFGGFFGGGGGGGDGFGGCFFGGGAAEECGG@EFCGGGGG9<FE<,?FCG8EFGGGGFFEGCFGF@GGGGFAAFGGGGFEGEEGGGG9FEFFEFCFFGGGEDCFFFGGGEGFFGCCC<CC9:FEG>D<CGGDG==F@F#?CFC</;,3B;?E9EFGFBDGFCAD7FFFB:<<6:C7GGGCEACF?F,8F3FACCGAFEAAFEF>4#FGGGFGECGCGGGFCECGFGF<F>F>C@CDEDCGEGGGGGFFDFFGEGGFCGGEEAGCGGFFDFFGFEDGGGFGGFF,FE?<GGGEGGGGEF6FFFECGGFFGGFGGFFEDDDGGGGEGF;;GFFGGGEGFGGC<GGGGGGGGGGGGGGGFFGGGGGFGGGGCCCCC
@s1101 114
TGAGGAATATTGGTCAATGGACGAGAGTCTGAACCAGCCAAGTAGCGTGCAGGATGACGGCCCTATGGGTTGTAAACTGCTTTTATACGGGGATAAAGTGAGCCACGTGTGGCTTATTGCAGGTACCGTATGAATAAGGACCGGCTAATTCCGTGCCAGCAGCCGCGGTAATACGGAAGGTCCGGGCGTTATCCGGATTTATTGGGTTTAAAGGGAGCGTAGGCCGGAGATTAAGGGTGTTGTGAAAGGTTGAGGCTCAACCTCTGCACTGCAGCGCGAACTGGTCTTCTTGAGTACGCACAACGTGGGCGGAATTCGTGGTGTAGCGGTGAAATGCTTAGATATCACGAAGAACTCCGATTGCGAAGGCAGCTCACGGGAGCGCAACTGACGCTGAAGCTCGAAAGTGCGGGTATCGAACAGGATTAGATACCCT
+
FGGGGGGGGGGGGGGDFGFGGGGGGEGFGCEFGGGGFGGFGGFGGGGGGGGGGGGGGGGGGEGFGGGGGGGGGGGFFGGGGGGGGGGGGGG:FGGGGGGGGGGGGGEDCFGGGEDEGFGGGFGCFFGDFDGFGGGGGGGGFFGGGGGGGGGGFD?C<@FFFGGGGGGGFFGGFC7BCCCCFGG:CFGGGG1*2?FE55<F@7FGCF1<FGGGCFG>GFGF(4*=?BG1BA?F+<9#*0>FF@F=<E##9@#<1E?D5F@38AF7FDGFFEF?DF>+=8+66DF8A,8,GDFA:@++8C+8,E4FF=CEE=?,6FGGEGGAACCE=EEEE@?AA,D>4<,CE@,EB7FFFAFEE?GCGFF7GGGFGFEF?GDGGGFAGGGGGGGGFFEGEEEEFFEBCGGGGGFGGFEGGFFFGGEFFFFEFGGGGGGGFB,CCCCC
@s1101 35527
TGAGGGATATTGGTCAATGGGCGAGAGCCTGAACCAGCCAAGTAGCGTGCAGGATGACGGCCCTATGGGTTGTAAACTGCTTTTATAAGGGAATAAAGTGAGCCTCGTGAGGCTTTTTGCATGTACCTTATGAATAAGGACCGGCTAATTCCGTGCCAGCAGCCGCGGTAATACGGAAGGTCCGGGCGTTATCCGGATTTATTGGGTTTAAAGGGAGCGTCGGCCGGAGATTAAGCGTGTTGTGAAATGTAGATGCTCAACATCTGCACTGCAGCGCGAACTGGTTTCCTTGAGTACGCACAAAGTGGGCGGAATTCGTGGTGTAGCGGTGAAATGCTTAGATATCACGAAGAACTCCGATTGCGAAGGCAGCTCACTGGAGCGCAACTGACGCTGAAGCTCGAAAGTGCGGGTATCGAACAGGATTAGATACCCT
+
EGGGGGGGGGGGGGGGGGFGFGGGDGGGGGGGGFGGGGGFGGDFGGGG7EGGGGGGGGDGGGGGGGGGGGEGGGGGGGGGGGGGGFGFEGGC=FEFGCEFDCFF8E+BF8FEFGGGFGG9DF9FFGGGGGGGGGGGFG9DFAFCCFEDFGGGGFFFB9<FF:FGGCCEF<CEFFFCEGGEFGC7<CEE6FG>FC>GGCB%DECCB;<F3@<FCGECE>EC#7:5CCEGGFG>F;F9@DGEGFGFFC@8CFC@,9FGGGGGGCFGGGFCGGGGEEGCBDFDEFGGGDF<FFFEDBEEGFF9FFFE=DGGGGGFGGEEGGFFAFEGFGGFFGGFFEEGFFAGFDGGFGGFGGDGGGGGGFGGGGFFGGFAFFAFF<GFEFCGCGGGGGGGGGGGGGGFCEGFGGGGFEGGGGGGGGGGGGFFGGGGGGGCF<ECCCAB
@s1101 116
TGAGGAATATTGGTCAATGGACGAAAGTCTGAACCAGCCAAGTAGCGTGCAGGATGACGGCCCTCTGGGTTGTAAACTGCTTTTAGTTGGGAATAAAAAGAGGGACGTGTCCCTTATTGTATGTACCATCAGAAAAAGGACCGGCTAATTCCGTGCCAGCAGCCGCGGTAATACGGAAGGTTCAGGCGTTATCCGGATTTATTGGGTTTAAAGGGAGCGCAGGCGGCGGCGTAAGTCAGTTGTGAAAGCGTGCGGCTTAACCGTGCAATTGCAGTTGATACTGCGTCGGTTGAGTGCACACAGGGATGTTGGAGTTCATGGTGTAGCGGTGAAATGCTGAGATATCATGAAGAACTCCGATCGCGAAGGCATATGTCCGGAGTGCAACTGACGCTGAGGCTCGAAAGTGTGGGTATCAAACAGGATTAGATACCCT
+
CFGGGGGGFGGGGGGGGGGFGGG7@CFGGGGGGGGGGGGGGGGGGGGGGGFGGGGGGGGGGGFFCDEGGDGGGGGGGGGF<?FGC<FCFCD,9AEFEFEFGGFCFGGCCEG9FGGGGGFFGGGGGGGC@D=<,C8,E@CDGGGD8>>DFAFGCFECFGC<FGGCEEFFFGFGGFGGGECGGGGGGFG@BFGGFGGGG5+<@FCFF7**<F9?CDC9C9@3/35<C8?B*,>AG:E4C*9<,,09@7<#C:6@9GFE<:<C+C8DFEEF%DFDCFAC4,:?>EC:=6+8,FGF6C,FFE@<9=4,F8GGFFF=9,=E=EFCFGEG>DGGGGF9E?C>,<,FF8C9FGGFGGFFGFEGFGGGGGGGGGGGFFGFCFC:GGDFBFFCGAEDGGGGGGGDGGEE8GFFGGGGF@FCFFGGGFGEFGGGGGGGGGF<CCBB
@s1101 30028
TGAGGAATATTGGTCAATGGACGAGAGTCTGAACCAGCCAAGTAGCGTGCAGGATGACGGCCCTATGGGTTGTAAACTGCTTTTATAAGGGAATAAAGTGAGAGTCGTGACTCTTTTTGCATGTACCTTATGAATAAGGACCGGCTAATTCCGTGCCAGCAGCCGCGGTAATACGGAAGGTCCGGGCGTTATCCGGATTTATTGGGTTTAAAGGGAGCGTAGGCCGGAGATTAAGCGTGTTGTGAAATGTAGACGCTCAACGTCTGCACTGCAGCGCGAACTGGTTTCCTTGAGTACGCACAAAGTGGGCGGAATTCGTGGTGTAGCGGTGAAATGCTTAGATATCACGAAGAACTCCGATTGCGAAGGCAGCTCACTGGAGCGCAACTGACGCTGAAGCTCGAAAGTGCGGGTATCGAACAGGATTAGATACCCT
+
@FFFF<EGGGGGGGGFFFAFFCFCGEEGG9FFFGGGDFFFECFGGGGGGGGGG,FFEFFGGGDFFFFGDFFEGGGGGGGD,B@EGGGGFGFC8EAEFFGGGG,EEFCFGGGGGGFDFFDFEFFFGDGFGGFFGGGGGGGGGCFFDDEGGGGGCFGDGGGG8=FD+++@>CFGC>:?FGEGFFF<GC8:F<7,BC@FGGCGGGGGFG@C7*<CF9F;C>CA@CEFDFGFGGFGFFGBEC>9GC@ECFGFECECA7CE;GGGGFFFGGFCC@DE<EEEEECGGGGCFF8GFA9GFEEFC9GBGF9FGGGGDFEC7>ECGGGFFEC>)CC?D@E9CGGFEFE8FFC,GGGGGGGFCFGGGGGGGGEFGGGGGFGGGGCGGFGGGGGGFDEEEECGGGGEFGGFFFFGGGF@GGGGGGGGGFEFGGGGF9GGGGGCC<@C
@s1101 118
TGAGGAATATTGGTCAATGGACGAGAGTCTGAACCAGCCAAGTAGCGTGCAGGATGACGGCCCTATGGGTTGTAAACTGCTTTTATAAGGGAATAAAGTGAGTCTCGTGAGACTTTTTGCATGTACCTTATGAATAAGGACCGGCTAATTCCGTGCCAGCAGCCGCGGTAATACGGAAGGTCCGGGCGTTATCCGGATTTATTGGGTTTAAAGGGAGCGTAGGCCGGAGATTAAGCGTGTTGTGAAATGTACATGCTCAACATCTGCACTGCAGCGCGAACTGGTGTCCTTGAGTACGCACAAAGTGGGCGGAATTCGTGGTGTAGCGGTGAAATGCTTAGATATCACTAAGAACTCCGATTGCGAAGGCAGCTCACTGGAGCGCAACTGACGCTGAGGCTCGAAAGTGCGGGTATCGAACAGGATTAGATACCCT
+
EFFGGGGGGGGGGGGDFGGGGGGGGEGFGGGGGGFGEFGFGGGGFGGGGGGFGGGGFFFGGGGGCEDGGGGGGFFFGGGGFFGGGGFGGGG<ADFFFGDFGGGGDAFGFG7EEFGGFGGFGGGGGGGG9FGGECEGGGGGCFEGD7CGGGGG?>FEGFGGGGGGE6@FGGGGGGGGGFCGGFGGDGGGFG7CBF7B?CFE++:<?;::EGGEFGD)=;78=:>F@;85:#;<:E?+F@FF@99@AECFFFFB;/9?CFGG:,@,FF$86:FAF:;C8:C?6CDD=,,A=D<95>CF6E85DCE,?6GGGGEDD8C8GGGFFGGGBEC>;GGFE9,,>FCFFGFACF,C,CGFFFC7FCGGGGGFFCFFDDGGGGGGGFEGDGGGGGGGGGFGGGFGFGEFGFFGFEGFCBGFGGGGGGFFFGGGGFCFF8DACC@C
@s1101 119
TGAGGAATATTGGTCAATGGGCGAGAGCCTGAACCAGCCAAGTAGCGTGAGGGATGACTGCCCTATGGGTTGTAAACCTCTTTTGTTTGGGAATAAAGTGCGGGACGTGTCCCGCATTGCATGTACCATTTGAATAAGGACCGGCTAATTCCGTGCCAGCAGCCGCGGTAATACGGAAGGTCCGGGCGTTATCCGGATTTATTGGGTTTAAAGGGAGCGCAGGCCGTGGGCGAAGCGTGCCGTGAAATTCTGTCGCTCAACGGCAGACGTGCGGCGCGAACTGGTCCACTTGAGTACGCGGGACGCTGGCGGAATTCGTGGTGTAGCGGTGAAATGCTTAGATATCACGAAGAACTCCGATTGCGAAGGCAGCTGACGGTAGCGCAACTGACGCTGAGGCTCGAAAGCGCGGGTATCGAACAGGATTAGATACCCT
+
FFGGGGGGGGGGGGGGGGGGEFGD@FGGGGGGGGGGGGGGEFGGGGGGGGEGGGGGGGFEGGGGGGGGGGGGGFGGGGFGCFGEGFGGGGGDGGGGGGGGGGGEGGEGGGFGFGGEGDFGFAEF<FFFGGFCGGGGFGGFGFECEGCGGCCC<FGCFFGGGGDFEGGGECFFFGFGGG7:FFGGFFGDGE**?C@EEGFC>7FCF7C5ABBFGFEFGFG@;B7915757CE#F<:4CBGGFGGGCF#97@9GF8GC=GC=:DF4,5>7F1F?@>CF>C6:=GGFB@,,=DDF5CCEE>DFC@6CFDGCEDF=>EBC8GFADGEGFFBFGGFECFEFFFFFGGGGGGGGFEGFFCGGEGGGGFE=E9GFGGGGCFCC@CGGGGGGGGFEF@@GGGGGGGGGGGGGFEFCFDGFEGGGGGGFGGGGGGGGGFCCCCCC
@s1101 120
TGAGGAATATTGGTCAATGGGCGAGAGCCTGAACCAGCCAAGTAGCGCGCAGGATGACGGCCCTATGGGTTGTAAACTGCTTTTATACGGGGATAAAGTGGGTCACGTGTGGCTTATTGCAGGTACCGTATGAATAAGGACCGGCTAATTCCGTGCCAGCAGCCGCGGTAATACGGAAGGTCCGGGCGTTATCCGGATTTATTGGGTTTAAAGGGAGCGTAGGCCGTCTGTAAAGCGTGTTGTGAAATGTGGGGGCTCAACCTGGGCATTGCAGCGCGAACTGGCAGACTGGAGTGCGCAGGAAGTAGGCGGGATGCGTCGTGGAGCGGTGAAATGCTTAGAGATGACGAAGAACTCCGATTGCGAAGGCAGCCTGCTGCAGCGTAACTGACGCTGAAGCTCGAAAGCGTGGGTATCGAACAGGATTAGATACCCT
+
@FFGGGGGGGGGGGGGFGGGGGDGGDEFGGGGGGGGGGGGGG9CFGGEGGG>FG8<FF@CGEEFFGGG8FGDGGGGGGGGGGGGGGGG,BBFGFGGFEFGC8FEFGG<EGGCFGGGGGFGDGFGGGDC@8=FGE,CFAFADGGGGGEFCF9EFCGE@GDFG7FGCED7*4F9@B*8<FGGGGC<CCDEG*4*2,=82*2<**AC?F8:0FFG?F>-4(<74>CC=*000=C###<.F7CEC<>C:5<?66#'D,D6FF@=FF:DFGFCGD>9+@+@+C62DFAAGDFFF><8ACC@+8;?9F;<<@+GFEFD+>8+EFC7E?++BF=@EE<AD9GGCFGF?=,GGFCFFEC,FC7C=7GGGDGFF@9FCECCGFGGGGGGGFCGFFCFFFFFFEGGFEFGGEFC,@ECGFECGGGF>GGFGGGGGDGGGGFCCCCC
@s1101 121
TGAGGAATATTGGTCAATGGGCGAGAGCCTGAACCAGCCAAGTAGCGCGCAGGATGACGGCCCTATGGGTTGTAAACTGCTTTTATACGGGGATAAAGTGGGTCACGTGTGGCTTATTGCAGGTACCGTATGAATAAGGACCGGCTAATTCCGTGCCAGCAGCCGCGGTAATACGGAAGGTCCGGGCGTTATACGGATTTATTGGGTTTAAAGGGAGCGTAGGCCGTCGGTTAAGCGTGTTGTGAAATGTCGGGGCGCAAACTGGGCATTGCAGCGCGAACTGGCAGACGTGAGTGCGCAGGAAGTAGGCGGGATTAGTCGTGTAGCGGTGTAATGCTTAGATATGACGAAGAACTCCGATTGCGAAGGCAGCCTGCTGCAGCGTAACTGACGCTGAAGCTCGAAAGCGTGGGTATCGAACAGGATTAGATACCCT
+
EFFGGFGDGGGDGEFGGGGDGGGFGGGGGGFFGFGFGGGGGGGGCFECCGEGGGGGEFFGGGGGGFGGGGG=FEGGGGGGFAEFFGGGGCD:@:=FFFFFFAFGGGGAEFFGGFGDEF9FGGGGGGGGGFGGDF9FFFFFGFEDG7CEGFFGFFGEFGFFF7@F8EGGGGG@AGFFG@*<FFGDDF5*<C*3+7=CEG<3CFCCC+3*;C.<@75)C,2;6:;F?@<3,3?<97CDF?A95F(+F?=CF*8>CCE8,:F*1@F:CEC/,@+0+>+@=8+A$>BF>D8:@,GF=GGCEEE9=,><==DGGEBFGFB>+GC:F=CEA@+EA95,9FFDDE9CFAE,F@GGFF?:,FFF@7GGFCFF9GFF@8E@,6C,<FCGGFF<@EECEGECGGGEGGGGGGGGGFC+GGGFBC<,GGGGGGGGGGGGGFGCCCCC
@s1101 122
TGAGGAATATTGGTCAATGGGCGAGAGCCTGAACCAGCCAAGTAGCGTGCAGGATGACGGCCCTATGGGTTGTAAACTGCTTTTATAAGGGAATAAAGTGAGTCTCGTGAGACTTTTTGCATGTACCTTATGAATAGGGACCGGCTAATTCCGTGCCAGCAGCCGCGGTAATACGGAAGGTCCGGGCGTTATCCGGATCTATTGGGTTTAAAGGGAGCGTAGGCCGGAGAGTAAGCGTGTTGTGAAATGTAGACGCCCAACGTCTGCACTGCAGCGCGAACTGGTGTCCTTGAGTACGCACAAGGTGGGCGGAATTCGTGGTGTAGCGGTGAAATGCTTAGAGATCACGAAGAACTCCGATTGCGAGGGCAGCTCACTGGAGCGCAACTGACGCCGAAGCTCGAAAGTGCGGGTATCGAACAGGATTAGATACCCT
+
FGGGGGGGGGGFGGGGGGGGGGGDGEGGGGGGGGGGGGGDFGGGGGGGGEFGGGGGGGGGGGGGGFFGGFCEFGFFG,CF,CFADFFFGG?:FGGGGGGGGGEFGGGFG=FGGGGGGGGGFFFGGGAFGGGFFE;EGDEEFFCFEGCFGFGGGDFCG9@FGGGCCEGGGGEA9D7<E*>FFGG7****44BCCGGGGECFGCCGFF1*<<BGFFGF79*)(4CD6:E:7:#CC3F+:*C:3CF=@,=6@1*025D2'9CC7C@#DAFF76F8?B>C>A@AFFCD@,F>,F7A5@==68,,6<D+C6F?:,CE@,7CCF8DFCDGFFCE4EFA,CF=CE?8E4,:FFF7FFAFCF@F@DGGGGFFF@,GFGDFEE9GGECGGGGGGGGGFF@+EC69F@B,FGGFGDEEGGGFGGGGGGGFGGFGGGFEFFF@CCCC
@s1101 36098
TGGGGAATATTGCACAATGGGGGGAACCCTGATGCAGCAACGCCGCGTGAAGGATGAAGGTTTTCGGGTCGTAAACTTCTATCAATAGGGACGAAGAAAGTGACGGTACCTAAATAAGAAGCCCCGGCTAAATACGTGCCAGCAGCCGCGGTAATACGAAGGGGGCAAGCGTTATCCGGATTTATTGGGTGTAAAGGGAGCGTAGACGGCGATGCAAGTCTGAAGTTAAATACCCGGGCTCAACCTGGGAACTGCATTGGAAACTGGATGGCTAGAGTGTGGGAGAGGTAGGCGGAATTCCGTGTGTAGCGGTGAAAGGCTTAGATATTAGGAAGAACACCGGTGGCGAAGGCGGCTTACTGGACAGTAACTGACGTTCAGGCTCGAAAGCGTGGGGAGCAAACAGGATTAGATACCCT
+
EF,EFEG?E<CEEEFCFDBCFGGFCEFFGECFFFFFGF8=BFCCFGGEGGGGDBFA6CFEFE-BFCE7>F+CFFFGCFFA3CDGGGGFB833@CC@>>,?,>;F:<<*<C;F8F@<,,8=>B8*84<*<FF9<F<@?<BCCFFG9*;8?E?:EEGGF5**2/;**1*2/C5E88@+0*//A8:<+++CFEGG+2<CF:5;**:8?C9:***/:;8?GGAC<7,.;@#'/)3@+;F<<D37F<:@>6?@B,C,EB1,F;@99==?DB,A5,<7,A<34+:,CFA,9C,8E=+C8BFF@@+6++,A<8>58,,FB9?9,F:,9<3,,,;9FF<FBE@:6@@7@,?EEGEE8,7C@8FFC<-BAFGGFDE<FE7FC9CFA,<<C8,,CEF@;FBEGF@@FCC,<,DFFFF@,E,EEFCC@CC
@s1101 124
TGAGGAATATTGGTCAATGGGCGAGAGCCTGAACCAGCCAAGTAGCGTGCAGGATGACGGCCCTATGGGTTGTAAACTGCTTTTATAAGGGAATAAAGTGAGCCTCGTGAGGCTTTTTGCATGTACCTTATGAATAAGGACCGGCTAATTCCGTGCCAGCAGCCGCGGTAATACGGAAGGTCCGGGCGTTATCCGGATTTATTGGGTTTAAAGGGAGCGTAGGCCGGAGATTAAGCGTGTTGTGAAATGTAGACGCTCAACGTCTGCACTGCAGCGCGAACTGGTTTCCTTGAGTACGCACAAAGTGGGCGGAATTCGTGGTGTAGCGGTGAAATGCTTAGATATCACGAAGAACTCCGATTGCGAAGGCAGCTCACTGGAGCGCAACTGACGCCGAAGCTCGAAAGTGCGGGTATCGAACAGGATTAGATACCCT
+
CFGGGGGGGGGGGGGGGGGGGGGGGGGGGGGGGGFGGGGGGGGGGGGGGEGGGGGGGFGGGFGGGGGGGGGGGGG<FGGGGGGGGGGGGGGGGGGGGDFCFF<FGGGGGGGGGGGGGGGGGGGGGGGGGGGGGGGGGGF5BFFDEEGGGGFFGGGGGGGGGGGGG6FGGGG;@EFGGGDGGGGGGGDGFGGFGGGEC5BFCFGGGGCECEC2BF:?GFG531<D77+:E=GFGCF26,>>@378:=<:>9DGCGCGGGFGDGFCFEEFC9D?AC6CEGD48GEDFFFB6,F9DFCEEEEEGFFFF6EFFDGGE8CB@GFFF:C=>F8FGGF9FFE=;E?DD=FFGFEGDFEFEC7FC7GECGEGGGGGGGGGFFGGFEEFDGEFGGEGFGFFF,:GEEGGFGGGFGGGGGFEFEGGDGDFGGGGFGFGGGGCCCCC
@s1101 36251
TGAGGAATATTGGTCAATGGGCGAGAGCCTGAACCAGCCAAGTAGCGTGCAGGAAGACGGCCCTATGGGTTGTAAACTGCTTTTATAAGGGAATAAAGTGAGTCTCGTGCGACTTTTTGCATGTACCTTATGAATAAGGACCGGCTAATTCCGTGCCAGCAGCCGCGGTAATAAGGAAGGTCCGGGCGTTATCCGGATTTATTGGGTTTAAAGGGAGCGTAGGCCGGAGATTAAGCGGGTCGTGAAATGTAGATGCTCAACATCTGCACTGCAGCGCGAACTGGTTTCCTTGAGTACGCACAAAGTGGGCGGAATTCGTGGTGTAGCGGTGAAATGCTTAGATATCACGAAGAACTCCGATTGCGAAGGCAGCTCACTGGAGCGCAACTGACGCTGAAGCTCGAAAGTGCGGGTATCGAACAGGATTAGATACCCT
+
FGFCGGGGGGGDCGGGGCGCFGGEFGCDF8FDFFDDBFF@FGCEFGBFGGGGGDFG@E@FCEEFGG9FDGGFGGFDFGGGGGCFFF5FF9FEFGFFGGE9FGEGGCFB=+@CEGEDGG>FC<FFA@F9EEFCAFAEFGGGD@FGC7C,<<3CD<FCFGGGFGGFFEEGG7@:=,?,?@DBFFFGEEEGFGGFFGEF5*8?7<:BCFCGEF?C:FEAE?EF@=G6C8E::C/(AEG76#*;<@71<@@,@9>FC@:52D6<:@@9FCDFB6CDGGGGF;9FD3=A,F<8EADGFGEB?<A9FE:8GGFCCFEF@8EC7B+?GFEC8C8,@A,9GFDF;<FCC,,,FCED@DFEDF@7FDFEGGFFECEGFCGFFGGFGGGFDEGEE9CGECFFDFGCBEF8FGGGFGF7F:FFFDGGGGGGFGFEE6,GFFF@<@@B
@s1101 35175
TGAGGGATATTGGTCAATGGGCGAGAGCCTGAACCAGCCAAGTAGCGTGCAGGATGACGGCCCTATGGGTTGTAAACTGCTTTTATAAGGGAATAAAGTGAGAGTCGTGACTCTTTTTGCATGTACCTTATGAATAAGGACCGGCTAATTCCGTGCCAGCAGCCGCGGTAATACGGAAGGTCCGGGCGTTATCCGGATTTATTGGGTTTAAAGGGAGCGTAGGCCGGAGATTAAGCGTGTTGTGAAATGTAGATGCTCAACATCTGCACTGCAGCGCGAACTGGTTTCGTTGAGTACGCACAAAGTGGGCGGAATTCGTGGTGTAGCGGTTAAATGCTTAGATATCACGAAGAACTCCGATTGCGAAGGCAGCTCACTGGAGCGCAACTGACGCTGAAGCTCGAAAGTGCGGGTATCGAACAGGATTAGATACCCT
+
FFGFGDGGGGGGGGGGGGGGFGGGGGGGGGGGGGGGGGGGEGGGGGEF@@FFGGFGGGGGGGEGGGGFGFGFGGGGGGGGG,FFGGGGGCFGFGGGGGGGGGGGGGGGGGGGCFFGGGDGGGGFGGGGGGGGGGFGDG9,BFEEGGGGGGGGGGFGGGGFGGE,@EC@FGGGCGCCG>1CFGF<:FGFFGEGFFFE/=C59C7FGGGDCFF?:?EAF?GA54;7CEECGGGGEGGEFG>CFGGEGGGFB@83<D6@F7<AEBCGFGGFGGGDF@:EGFFD?FBC<B+8,39,*CCB8F<<GEAE77GGFE9DD8GEDGFFE9CGFGEFEC,C5<CGFFFGGGDDGFE@CEEE@EEGFBB,CE:EFDGGGGGGFEFCFE@DGGFCCFEEGGGGGE<FECGCGFFF@FFCGEGGGGFGGFEFFGGGFFFGGGFBCCCC
@s1101 26841
TGGGGAATATTGCACAACGGGGGAAACCCTGATGCAGCGACGCCGCGTGGAGGAAGAAGGTCTTCGGATTGTAAACTCCTGTTGTTGAGGAAGATAATGACGGTACTCAACAAGGAAGTGACGGCTAACTACGTGCCAGCAGCCGCGGTAAAACGTAGGTCACAAGCGTTGTCCGGAATTACTGGGTGTAAAGGGAGCGCAGGCGGGAAGACAAGTTGGAAGTGAAATCCATAGGCTCAACCCATGAACTGCTGTCAAAACTGTTCTTCTTGAGTAGTGCAGAGGTAGGCGGAATTCCCGGTGTAGCGGTGGAATGCGTAGATATCGGGAGGAACACCAGTGGCGAAGGCGGCCTACTGGGCACCAACTGACGCTGAGGCTCGAAAGTGTGGGTAGCAAACAGGATTAGATACCCT
+
CE@FGGGGGAFG<FGGGGDGGGGGEFFGGGGGFFGGGGGD:BC+>FE:FGEGGGGGGEFF?E-C9+FC:FFGGGGGGGGCFGFGBF8A?,:F4AEFGGGCFGCCF:<DDD>FFFFGGGGFGFGGD:@FF9,,<FCGGFFFGFB:EE@G<*==FGG8C<E=,?:FFF*<C<6C1CCDF?4FFGGGC;<F=7?FF@@,76:#:E:1:CG:B;39>E?C,;@>FGGGFFEFCFE,>CCBECCB@>D:>E;D@FCGF-B89C9?F:F>0FBFDGGFF<D?333?7FA8GECFGDFAE8CC@8+F?9EE>CGGGFFGFEEF>5@CGGGFECB<GC<@,EEBFC@CF:EFFEEGGGFFFECGGEFDEC8,GGGGGGGGGGGGGEFDGDGFDGGGGFF@FFGGGCGFGGGGGGGGGFGCCCCC
@s1101 128
TGAGGGATATTGGTCAATGGGCGAGAGCCTGAACCAGCCAAGTAGCGTGCAGGATGACGGCCCTATGGGTTGTAAACTGCTTTTATAAGGGAATAAAGTGGGTCACGTGTGACTTTTTGCATGTACCTTATGAATAAGGACCGACTAATTCCGTCCCAGCAGCCGCGGTAATACGGAAGGTACGGGCGTTATCCGGATTTATTTGGTTTAAAGGGAGCGTAGGCCGGAGATTAAGCGTGTTGTGAAAGGTAGTGGCTCAACCTCTGCACTGAAGCGCGAACTGGTCTTCTTGAGTACGCACAACGTGGGCGGAATTCGTGGTGTAGCGGTGAAATGCTTAGATATCACGAAGAACTCCGATTGCGAAGGCAGCTCACGGGAGCGCAACTGACGCTGAAGCTCGAAAGTGCGGGTATCGAACAGGATTAGATACCCT
+
FFGGGGGFGFGGGGGDFFGGDGGG>FEGGCFGFGGGGGGFG8FGGGGGGGGGGGCFFFCFCFGEGFGGGGDGGGGGGGEFF,EFFGGGFGGG,<,BFFGFDGG8FFGGGFC<FAFGFGEGGGG?@FEFGGGFEGCGG99CF<FFECEGGGGGCG,3<FFGGGG7@>FEGGDEG>*><CFGC,?F:CDGEEGGGFGEGCEFCGG,>CFFFCCCCAFFG6E>?FDD<7GFFC:4<:E4C.A<@@8C<<;#1(31(;CD:>5@EC@C*CFFF?@+@DCC9FD86CFFC,FD,DFGDF@EEEBFC@DEGGGC@8E;B8EGEGGG@ECC=@,949F;<<GFDFFGED?=FGGGGGF<@FCFFFGCGGGGGGCGGECFGEFGFDDGGGGGFEAGFFCFFCGFFEGFGEFCFGGGEGFFFE9GGGGGGGGGGFFGFCFBCCCC
@s1101 22652
TGAGGAATATTGGTCAATGGACGAGAGTCTGAACCAGCCAAGTAGCGTGCAGGAAGACGGCCCTATGGGTTGTAAACTGCTTTTATAGGGGGATAAAGTGTGCCACGTGTGGCATATTGCAGGTACCCTATGAATAAGGGCCGGCTAATTCCGTGCCAGCAGCCGCGGTAATACGGAAGGTCCGGGCGTTATCAGGATTTATTGGGCTTAAAGGGAGCGTAGGCCGGAGATTAGGCGTGTTGTGAAATGTAGTGGCTCAACCTATGCACTGCAGCGCGAACTGGTCTTCGGGAGTACGCACAACGTGGGCGGAATTCGTGGTGTAGCGGTGAAATGCTTAGATATCACGAAGAACTCCGATTGCGAAGGCAGCTCACGGGAGCGCAACTGACGCTGAAGCTCGAAAGTGCGGGTATCGAACAGGATTAGATACCCT
+
DFGFGGGGGFGGGGGGFFFFEFGG@FGFGGGGGGGGGGGGGGGGGGC@@GFEGEFGFFFGCFGGGCFGGGGGEFFGGGFFF9FGGFFFGF@FGGFFGEC<BEEFFCGGGGF>FFGFFFG9FCEFDFGCFGGDFFGFGE9F>FGB7+8BDGEEC,@BF9,3@FCFGGC7>CGGFCCC@FGGFGF:7FCBGGGGC:<7<C9FFF=)?C,-22C8FFC5<55<8<E99E:GGGCB#3B)CBCDFF:;5;09GGFCD<:6CC8@GGF-CG=FDDEEBC8FED8@DEDDC7@:@,,FFGEFE?7F8<B=B++GGGAGFEC7GGGEE?>+DEEFGGFGFFGFEA<DFFFEC@GGGGGFFEFC:7FBGEGGGEDFGGGGEGGGFEC,ECCAFGGGCGGGGGFE8GGGGGGGGGGGGGGCGGGGGGGFGGFFE9GGGFGCCCCC
@s1101 33672
TGAGGAATATTGGTCAATGGGCGAGAGCCTGAACCAGCCAAGTAGCGTGCAGGAAGACGGCCCTATGGGTTGTAAACTGCTTTTATAAGGGAATAAAGTGGGGGTCGTGACCTCTTTTGCATGTACCTTATGAATAAGGACCGGCTAATTCCGTGCCAGCAGCCGCGGTAATACGGAAGGTCCGGGCGTTATCCGGATTTATTGGGTTTAAAGGGAGCGTAGGCCGGAGATTAAGCGTGTTGTGAAATGTAGTTGCTCAACATCTGCACTGCAGCGCGAACTGGTTTCCTTGAGTACGCACAAAGTGGGCGGAATTCGTGGTGTAGCGGTGAAATGCTTAGATAGCACGAAGAACTCCGATTGCGAAGGCAGCTCACTGGAGCGCAACTGACGCTGAAGCTCGAAAGTGCGGGTATCGAACAGGATTAGATACCCT
+
EFGCGGGGGGGFGGGGGGG@FGGGGGGGGDFGGGGGGGGGGGGGGGDFGGGG8FGFFGGGGGG7EFGGGGDCGFFGCGGGGFGGGGFGGGGGGGGGFGGGGGGGEGGGECFGGGFGGGGGGGGGGGGGGGGGGGGGGC,C=FCGGGGGGGGGFGGGGGF7FGGGGGGGEGGGC9FGEDGGGGGGGD=FGDB@4FBFEGC@DC+GGFFG,:C@F@GGB58F@DEFFEFF>/FFGGFAG>GEGDGGCCFFGGGGDCEFEF:FCFGGFGG=FDGGGGEEBEDGGDGFFF:,,D5D@C@+7?AFFEDDGGGEGE;GFFGF>GFFGGFE5ECGGGGGGGGGGFFCC;EA,GEDGEDECFGGGGF:F:CGGF@GGGGGFFGGGGGGDGGGGGFCEEFCFCGGEBFFFGGF<GGEGGGGGGGGGGFEGGGFFFDGGGGCCC@C
@s1101 131
TGAGGAATATTGGTCAATGGGCGAGAGCCTGAACCAGCCAAGTAGCGTGCAGGATGACGGCCCTATGGGTTGTAAGCTGCTTTTATAGGGGAATAAAGTGAGCTACGTGTGGTTTTTTGCATGTACCCTATGAATAAGGACCGGATAATTCCGTGCCAGCCGCCGCGGTAATACAGAAGGTCCGGGCGTTATCCGGATTTATTGGGTTTAAAGGGAGCGTAGGCCGTCTTCTAAGCGGGTTGTGAAATGTCGGGGATCAACCTGGGCATTGCAGCGCGAACTGTGAGACTTGAGTTTGCAGGAATGCGGCGGAATTCGTCGTGTGGCGGTGAAATGCTTAGATATGACGAAGAACTCCGATTGCGAAGGCAGCCTGCTGTAGCGCAACTGACGCTGAAGCTCGAAAGCGTGGGTATCGAACAGGATTAGATACCCT
+
@EFFGGGGGGGGGGGGFFF?8EFGEGGGGGGGGGGGG?FFFCFGFGGFGGFFFEC@ACBBFFG@GGGCFGFGGGGGGCFG8FE<FGFFGFGEFEE<F?FGGGGGGGGGGGGGEFCGGGG?FFGGCG@F9EFGGG9EC,AFBD+FB+>,=FFGGE+>FGFDGFEGGGGGFGCFGFE<FGGC,?BFGGGGGGGCFCCC*=<,2CF9,<CF8<<FGGDFG>6:)2/7*02555#:CEG7F$<C9C4CCG7:>=A,>8E.F5882CFF8FGF)DF5EEGF6:806*DC,,FC6<EGDD,<ED@5D9638++B+CFF?=@7C=+:F8>6)F7GFECE@FFFBFADFD9GFCFGFGGGGEEFFCGFCDGGGFFF@8GGGGGGGGDGGGGGGGGGGGGGGFGGGGGGGEGGCGGDGGGGGGGGGGGFFGGGGGGGF@FCCCCC
@s1101 34475
TGAGGAATATTGGTCAATGGGCGAGAGCCTGAACCAGCCAAGTAGCGTGCAGGAAGACGGCCCTATGGGTTGTAAACTGCTTTTATAAGGGAATAAAGTGAGTCTCGTGAGACTTTTTGCATGTACCTTATGAATAAGGACCGGCTAATTCCGTGCCAGCAGCCGCGGTAATACGGAAGGTCCGGGCGTTATCCGGATTTATTGGGTTTAAAGGGAGCGTAGGCCGGAGATTAAGCGTGTTGTGAAATGTAGATGCGCAACATCTGCACTGCAGCGCGAACTGGTTTCCTTGAGTACGCACAAAGTGGGCGGAATTCGTGGTGTAGCGGTGAAATGCTTAGATATCACGAAGAACTCCGATTGCGAAGGCAGCTCACTGGAGTGCAACTGACGCTGAAGCTCGGAAGTGCGGGTATCGAACAGGATTAGATACCCT
+
EGGGGGGGGGGFGGGGGGGGFGGGGGGGGGGGGGGGGGGFGGGGGGGGCFGGGGGGGFGGGGGGGFEGGGGEFGGGGCGGGGEGGGGGGGGGFCDFGGGGGGGGGGGGGGGFGGGGGGGGGGGGGGGFGGGGGGFFDGGGFGGGFGGDCGACFGGGGGGGGGCGGGGGGGGGGFGGGCBGFGGGGGDGGGGGGGGGCG(:C4D=G<C?DFCGGGGGGFFA>GGGGGGGGFFEFGGFGGGFGGGEFGGGGGCC<FC7#<GFF<F;CGGC7D@9<F<@CFE8@CFGFFGF9EF<?CEFEGGFE?GGGGGGGFEFDE>GGGFF8FGGDGEFA?GFCGGGFFC;GDFECFEGGFFE6@>FBGGGGEEFGFDFGDGGGGFGEGGGFGGGGGGGGFBCFGGGFDGGGGGFFGGGGGGFGFGGGGE@FGGGGGGGGEGCCAAA
@s1101 33136
TGAGGAATATTGGTCAATGGGCGCGAGCCTGAACCAGCCAAGTAGCGTGCAGGACGACGGCCCTATGGGTTGTAAACTGCTTTTATGCGGGGATAAAGTGTGGGACGTGTCCCATATTGCAGGTACCGCATGAATAAGGACCGGCCAATTCCGTGCCAGCAGCCGCGGTAATACGGAAGGTCCGGGCGTTCTCCGGATTTATTGGGTTTAAAGGGAGCGTAGGCCGTCTGTTAAGCGTGTAGTGAAATGTCGGGGCTCAACCTGGGCAGTGCAGCGCAAACTGGCAGACGTGAGTGTACAGGAAGTAGGCGGAGTTCGTCGTGGAGCGGTGAAATGCTTAGATATGACGAAGAACTCCGATTGCGAAGGCAGCTTGCTGTAGTGCAACTGACGCTGAAGCTCGAAAGCGTGGGTATCGAACAGGATTAGATACCCT
+
CFGGGFGGGGGGGGGGGGGGGGGGGGGGGGFGGGGGGGGGGG9FFGEF@EGGFGGEGFGGGGGGFGDGGGGGEGGGGGGGGGGGGGFGGGGGGGGGGEGFGGGGGFGGGDFGGGGGGGCGGB<FGGGE7CEGGGGGGGF,FGGGGGGGGGGGGGGGGGGGGGFECEGGDGF9CCEEGGGGFGGGEEGGGE*2+<::E/?6GCFGGDFEG%<FGGG<EFGG>=E%82C<FFE?6CC<DGGE9CEF@;GGGGFGGDG;@':@:108@CC>#E=<1B7EG=DF8GDD<D::,8<FFGFEDGFFGGFGGGGCC7EC,+GGGGF=DE@@*E7FFEF?<AFF9E9CFEFGGF<CGGFCC@F:FGGFFF,DE6FCFEFD;,CC,FGGGFFGFGFEEB;EFFFCFDGGGGGGEFGGEFDCFEEGGGFFDFCGEEFFFB9CCCCC
@s1101 134
TGAGGAATATTGGTCAATGGGCGAGAGCCTGAACCAGCCAAGTAGCGTGCAGGATGACGGCCCTATGGGTTGTAAACTGCTTTTATAAGGGAATAAAGTGAGTCTCGTGAGACTTTTTGCATGTACCTTATGAATAAGGACCGGCTAATTCCGTGCCAGCAGCCGCGGTAATACGGAAGGTCCGGGCGTTATCCGGATTTATTGGGTTTAAAGGGAGCGTAGGCCGGAGATTAAGCGTGTTGTGAAATGTGGTGGCTCAACCTCTGAACTGCAGCGCGAACTGGTCTTCTTGAGTACGCACAACGTGGGCGGAAGTCGTGGTGTAGCGGTGAAATGCTTAGATATCACGAAGAACTCCGATTGCGAAGGCAGCTCACGGGAGCGCAACTGACGCTGAAGCTCGAAAGTGCGGGTATCGAACAGGATTAGATACCCT
+
CGGGGGGGGGGGGGGGGGGGGGGGGGGGGGGGGGGGGGFGGGGGGGGGGGGGGGGGGGGGGGGGGGGGGGGGGG9EEEFGCFGGGGGGGGGFGGGGGGGGGGGGGGFGGGGFFGGGGGG<FFDFAFGGGGGGGGGGFGGGFGEGGGGFGG9FFFGGGGGD,@<FGGGGGCGDCFGGEEGGFGGG<**=<FG>FFGEGGEGG7FGGF><CFFFCFDFD6C>BFGGFFGF<,78C?C2E3CFFGFD,:CCGFFFFFG85CF@D@<7F+(<<8ABCC>EEE=-45DFC88F,3<8)F?B@,7FDEDEGGGFEEE@4@+CGGGGGGEE87BEGGFA9EAGCE@=EDE8GDFGGDFFEFECFDECCDFCGFEGGGGGEGGFDFGGGGGGGGFEGGFGGEGFGGGCFFGFECEGGGGGGGFGGGGEGGGGGGGGGFFA@-AA
@s1101 135
TGAGGAATATTGGTCAATGGGCGTAAGCCTGAACCAGCCAAGTAGCGTGAGGGATGACTGCCCTACGGGTTGTAAACCTCTTTTGTTTGGGAATAAAGTGTGGGACGTGTCCCGCATTGCATGTACCATTTGAATAAGGACCGGCTAATTCCGTGCCAGCAGCCGCGGTAATACGGAGGGTCCGGGCGTTGTCCGGATTTATTGGGTTTAAAGGGAGCGCAGGCAGTGGGGTAAGCGTGGCGTGAAATTCCGTCGCTCAACGGCGGACGGGCGGCGCGAACTGGTCCACTTGAGTACGCGGGACGTTGGCGGAATTCGTGGTGTAGCGGTGAAACGCTTAGATATCACGAAGAACTCCGATTGCGAAGGCAGCTGACGGTAGCGCAACTGACGCTGAGGCTCGAAAGTGCGGGTATCGAACAGGATTAGATACCCT
+
GGCFFCFGGGGGGGGGGGGGGGGGGFGGGFGGGGGFGGGGFGGGGGGCFGDGGDGGDGFFFFGGFGGGG7FE@FFFGGGGGFFGGFGGGGGGCF9F<FGFFFGGFFGGGGGGEEFC=BFGCFGGGGGFGCFFEFACFG,CBDCDGGGGGGG9=>BFGGC+,<,@8CGEEGGGC,>F*5>F:,@CFFEGC*:CF<FE=EGGC7A?@<:1424<+).789C?99GD,GGGGF+:EFG420*):<@8AC75FF8CCCB88<967CE*<CC:>*C9@1GGEC?2GFGGFFFEFFEF=F6FGGGGGF?GGGGGGDC@+@+DGD+F9C=CBECEFDF=48+GGFFCEDC,=CGGGGE?6B6?DGGGGGF<CGDGGFCGGGDF@A>GGGGFCGFGGGGGGGFBEECEC7FGF@EEDFFFDFGGGGGGGGGFFCGGGFFBCCCC
@s1101 136
TGAGGAATATTGGTCAATGGACGAGAGTCTGAACCAGCCAAGTAGCGTGCAGGATGACGGCCCTATGGGTTGTAAACTGCTTTTATAAGGGAATAAAGTGAGTCTCGTGAGACTTTTTGCATGTACCTTATGAATAAGGACCGGCTAATTCCGTGCCAGCAGCTGCGGTAATACGGAAGGTCCGGGCGTTATCCGGATTTATTGGGTTTAAAGGGAGCGTAGGCCGGAGATTAAGCGTGTTGTGAAATGTAGATGCTCAACATCTGAAATGCAGCGCGAACTGGTGTCCTTTGGTACGCACAAAGTGGGCGGAATTCGTGGTGTAGCGGTGAAATGCTTAGATATCACGAAGAACTCCGATTGCGAAGGCAGCTCACTGGAGCGCAACTGACGCTGAAGCTCGAAAGTGCGGGTATCGAACAGGATTAGATACCCT
+
FGGGGGGGGGGGGGGGGGGGGGGGGGGFFFGGGGGGGGGGFGGGGGGGDGGGGGGGGGGGGGGGGGGGGGGGGGFGGGFGGFGGGGGGGGGGGGGGGGGGGFEEGFGGGGDGGGCGGGGGGDAFGGGGCGGGGGGCFFGFGGEGGGGGGGFGGGFGGGGGFGG=DFEGGGGGGFGCGEFEGGGGEFC*5<EGF@@EGGGGFGGG?C*<B?CF?FE;80FE@1BC6>C7EEFGGGF>EEGGF5<@9EE49-#<FG,9<A=@:C3789AE%?F@>F6868#346BCF,D,?AD?)@1468,5,FGGGGGFCFGGFDC7GFGGGGEC8GGFE,FEFE9EGGGCFFFFCCGGGDGGGGGGGGGEE7GGGCGFGFGFDA<FFEEGGGGGEFGGGFFGGFDFGEGGFCFF8GGGFFFCGGFGGGFFEAGGGGGGGGGCCC@C
@s1101 137
TGGGGAATATTGCACAATGGAGGAAACTCTGATGCAGCGACGCCGCGTGAGTGAAGAAGTAATTCGTTATGTAAAGCTCTATCAGCAGGGAAGATAGTGACGGTACCTGACTAAGAAGCTCCGGCTAAATACGTGCCAGCAGCCGCGGTAATACGTATGGAGCAAGCGTTATCCGGATTTACTGGGTGTAAAGGGAGTGTAGGTGGCCATGCAAGTCAGAAGTGAAAATCCGGGGCTCAACCCCGGAACTGCTTTTGAAACTGTAAGGCTGGAGTGCAGGAGGGGTGGGTGGAATTCCTAGTGTAGCGGTGAAATGCGTAGATATTAGGAGAAACACCAGTGGCGAAGGCGGCTCACTGGACTGTAACTGACACTGAGGCTCGAAAGCGTGGGGAGCAAACAGGATTAGATACCCT
+
EFFFGGGGGGGGGGGGFGGGGFGGGGGGGGGGGGGGGGCFGGGGGGGFGGGGGGGGGFFFGGGFGGF<EGFEGCF<FGGGGCFFGFFCGGGFGFGGGFGGGGGGGEGGGGGFGFGGGGGGGGGC:7FFGGGGFFFGGGFDDFGGGGGGFG@AFGFDFCECC>CCCGGGGGDGGGGGGFGGGGGGGGCGC9;FGFG@C,E6::F#?F+CCFF+CFE<BCFAGFF=:<C@FFECC:E5FFG4FGFC=FE?FGFGFFED?EC3?FFEF8E8D<#F<FFFCGGGGEECB+4,E;C>,CFCGF8FGFC8=F@,@=F9GCGGGGFDE=C4FGFGE?GDGFGGGGGGCEGFEF7F@>GGF9CFDFFFGGFGGGGGGFEFFFEGFGGF@7GF@GGGGGGFGGDFFDEEFGGGGGGGFGGCCCCC
@s1101 20852
TGGGGAATATTGGTCAATGGACGAGAGTCTGAACCAGCCAAGTAGCGTGCAGGATGACGGCCCTATGGGTTGTAAACTGCTTTTATAAGGGAATAAAGTGAGCCTCGTGAGACTTTTTGCATGTACATTATGAATAAGGACCGGCTAATTCCGTGCCAGCAGCCGCGGTAATACGGAAGGTCCGGGCGTTATCCGGAGTTATTGGGTTTAAAGGGAGCGCAGGCCGGAGATTAAGCGTGTTGTGAAATGTAGACGCTCAACGTCTGCACTGCAGCGCGAACTGGTTTCCTTGAGTTCGCACAAAGTGGGTGGAGTTCATGGTGTAGCGGTGTAATGCGTTGATATCACGAAGAACCCCGATTGCGAAGGCAGCTCACTGGAGCGCATCTGACGCTGAAGCTCGAAAGTGCGGGTATCGAACAGGATTAGATACCCT
+
CEGF7:@FFFFGGFGFFGGFFFEGGDGAF,CFF,DFDEGDEEGFDFE@FCGGFGGGFG>GF:CCFFAFFFG7FC,<?ADFEFFGFCGG,9EAFGFCGFE9FDCFGGGGGGGFFG99<9F?FCA?,C,5<@FGGFCEFG9?F++3@F><FCGGGGGGDFGG8FGFCCF<FFBACF7CC:*83DGDGG5FFGFBFC:*:/=CE+<?CCC*FFD9<?FAF)/129C5>CED=C;C33<4<=GFGGFD/1@8.DDFCFGF8FC<FCFCCF9:5FFC@<:C9,8@?C=@8FB<D,A,333+@,4,AAA8C+GE<>84,,ECFFFE<9FEAC:<FEC,BCC@,,5,?EGGGCCC,,EB6>>CB:9,C,FBA,EECFDF@ACC,,+B47GFC<,GGFBCC99GGGGGGGEFC+GGGGFFGGGGGEEECCGFAB,CGGGCCC<C
@s1101 139
TGAGGAATATTGGTCAATGGACGCAAGTCTGAACCAGCCAAGTAGCGTGCAGGCAGACGGCCCTCTGGGTTGTAAACTGCTTTTAGTTGGGAATAAAGTGCACCACGTGTGGTGTTTTGTATGTACCATCAGAAAAACGACCGGCTAATTCCGTGCCAGCAGCACCGGTAATACGGAAGGTCCAGGAGTTCTCCGGATTTATTGGGTTTAAAGGGAGCGCAGGCGGACCTTTAAGTCAGCTGTGGAATACTGCGGCTCAACCGTCGAACTGCATTTGATACTGGAGGTCGTGAGTGCACACAGGGATACTGGAATTCATGGTGTAGCGGTGAAATGCTCAGATATCATGAAGAACTCCAATCGCGAAGGCAGGTATCCGGGGTGCAACTGACGCTGAGGCTCGAAAGTGCGGGTATCAAACAGGATTAGATACCCT
+
FFFGGFGGFFGGGFFFFDF8FF@FGG+CCFFGAFDF<F4FGCCEFFC@C:DFE+BBFGGDEFC,FEFGGDCC,CE?F9<AFEA<EFFFDFF<F,CEEFDFFCED,AFF?,=@B+:8,B<FFCFAAC?,,4A<,<E=F+8+++8==C@FG9@FGF@:>F,+,,53,,5@F>C,==>::1><2D9,><**3?,,6<C@7*+,=1@FF7<F@CE-7->-*5<951ED:>;#2>572DC:>66,2>0,CC6?=C<GC8C@,CFF@DED+>AE=3,+99FC3,63+CCBCFEF,<F<D<DF8GGDDA,@,9F@CB?;9,,FE:+,FDGGAF>,EGFE,GGF>?@,E=EECFFFFECCDCGGFFEGGGEFE@FFGFECDEGFFFFC?CEFFGGGGFCGGGGFF7FAFGGEF:FC@:CCCFGGFFE<GGGGFF@CC,FCCCCC
@s1101 25544
TGGGGAATATTGCACAATGGAGGAAACTCTGATGCAGCGACGCCGCGTGAGTGAAGAAGTAGTTCGCTATGTAAAGCTCTATCAGCAGGGAAGATAGTGACGGTACCTGACTAAGAAGCACCGGCTAACTACGTGCCAGCAGCCGCGGTAATACGAAGGGTGCGAGCGTTAATCGGACTTACTGGGCGTAAAGCGTGCGCAGGCGGTTTTGTAAGACAGGCGTGAAATACCAGGGCTCAACCTGGGAATGGCGCTTGTGACTGCAAAGCTGGAGTGCGGAAGAGGGTGATGGAGTTCCTCGTGTAGCAGTGAGATGCGTAGATATGCGGAGGAACACCGGTGGCGAAGGCAATCCCCTGGGCCTGCACTGACGCTCATGCACGAAAGCGTGGGGAGCAAACAGGATTTGATACCCT
+
CEF8C:@CCECGGF,FEFCDECFFDGE<FAFCFDEFFCEGGGGF+@B@@?CCEF,A?FA<FEEFFGCFE@EEF9F99CFGGCCF,BFFFEC=:?,9,:5?BB::=+,BE,:,CECGGFFGGGGGCFGGF,C>=BBDBAFC,,,@:CECGG@=9=F*8*1B>*8*:CCGGG>5,@:FC*1<,CF@FFGC::@CC,<4*18:7/C88?:8>CF800<*0&053;5*/5C6*FE*@?,*#3,9+>0FGG4:GE@2>*BD@,,D=FC,,F8GFF=8*GGECA9,=<+,B9,5C>8A@,EB8++4F9,;DEFADEF<@4,:7AE8A,C=F=+A?@FCGGFEEFB,CCEFFAEEC,96@+B-CGDEE@<GCAGGGGF@6,FFFGEFGGGGEGGCGFCGFGGGFF9GFGGGF@B,GGGCCCCC
@s1101 36570
TGGGGAATATTGCACAATGGGCGCAAGCCTGATGCAGCGACGCCGCGTGGGGGATGACGGCCTTCGGGTTGTAAACTCCTTTCGTCAGGGACGAAGCGAAAGTGACGGTACCTGGATAAGAAGCACCGGCTAACTACGTGCCAGCAGCCGCGGTAATACGTAGGGTGCGAGCGTTGTCCGGAATTACTGGGCGTAAAGAGCTCGTAGGTGGTTTGTCGCGTCGTTTGTGTAAGTCCACGGCTTAACTGTGGGATGGCAGGCGATACGGGCATAACTTGAGTGCTGTAGGGGAGACTGGAATTCCTGGTGTAGCGGTGAAATGCGCAGATATCAGGAGGAACACCGATGGCGAAGGCAGGTCTCTGGGCAGTAACTGACGCTGAGGAGCGAAAGCATGGGTAGCGAACAGGATTAGATACCCT
+
EAFDG@@FGGGFGGGGGGGG?F>FGGGGGCCFFGG9EFBFEGGGGGGC@BFFC:FFFGGGGGGGGGGGGGGFAFGGFGGGGCFGF>@FG?CDEGGGGGGGGGGCGG7FFFCFFGGCCFFGFF,7CBFCEG:F:DCFGCFBCE9BFGGF>EGDGGGGGGGCFC:<;CF.<CCEGGDGGG@;E>E3F?CCFCEGFEEEGF98#<CGGEGGGGGEGGGB5?8D@DGDG>:>CFFCFFG/B<FEE;@<C=C>38DGF<A><;EE8A>C=EFFECEEB58A6GFGDE8<GDFEGFGFFCEFEFGDGCEEDB,ECC=@7CFBGFCBECCCEFF><,GFDDGFFF@FEFE>GGGEGFF<@GECGGGFE<GGGGGGFGGFEGGGFGGDFGGGGGF@EEDEFE9GGGGGEBFGFFAEFF9GGGGGF@C@@<
@s1101 142
TGAGGAATATTGGTCAATGGGCGAGAGCCTGAACCAGCCAAGTAGCGTGCAGGAAGACGGCCCTATGGGTTGTAAACTGCTTTTATAAGGGAATAAAGTGAGTCTCGTGAGACTTTTTGCATGTACCTTATGAATAAGGACCGGCTAATTCCGTGCCAGCAGCCGCGGTAATACGGAAGGTCCGGGCGTTATCCGGATTTATTGGGTTTAAAGGGAGCGTAGGCCGGAGCTTAAGCGTGTTGTGAAATGTAGACGCTCAACGTCTGCACTGCAGCGCGAACTGGTTTCCTTGAGTACGCACAAAGTGGGCGGAATTCGTGGTGTAGCGATGAAATGCTTAGATATCACGAAGAACTCCGATTGCGAAGGCAGCTCACTGGAGCGCAACTGACGCTGAAGCTCGAAAGTGCGGGTATCGAACAGGATTAGATACCCT
+
FGGGGGGFGFGGGGGGGGGGFGGGGGGGGGGGGGGGGGGGGGFFFGFFCGGGGFGGFDGGEEGGGGGGGGGGGGGGGGGEFGGGGGGGGDFFF8ECFFGGGF<FAE<FGDEGGGGGCFGFFFCGGFGGGGGGGGGFGGGFEFGGG7+DDD<FGGFFGGFGGGGGGCFEGDE7FGGGGGGG:FGGDGGGGGC>FGGGGGGGG;AFCFCEDFGFGCGFC?C3-CD6FDGBC,@@C.F28BGGDFGGGFC@,9)3CFEC8FFFEFGGF.,AGFF?@CC=6@=GGGGGGFDB6,ACDF=B4E8ACGGGGGEFC8GGEDEEGFFFGGGGDECGFDFEAEFDFFFC<,FB8GGGGFCFEB7EGDFCDCF7GGFGGGGFGGGFCCEGFGDGGGGEGGFGFAGFGFF8FFGGGGGGGGGGGGGGGGGGFGGGGGGGGGGCC@CC
@s1101 143
TGAGGAATATTGGTCAATGGGCGAGAGCCTGAACCAGCCAAGTAGCGTGCAGGACGACGGCCCTATGGGTTGTAAACTGCTTTTATAAGGGAATAAAGTGAGTCTCGTGAGACTTTTTGCATGTACCTTATGAATAAGGACCGGCTAATTCCGTGCCAGCAGCCGCGGTAATACGGAAGGTCCGGGCGTTATCCGGATTTATTGGGTTTAAAGGGAGCGTAGGCCGCAGGTTAAGCGTGTTGTGAAATGTAGGGGCTCAACCTCTGCACTGCAGCGCGAACTGGCTTGCTTGAGTACGCACAACGTGGGCGGAATTCGTGGTGTAGCGGTGAAATGCTTAGATATCACGAAGAACTCCGATTGCGAAGGCAGCTCACGGGAGCGCAACTGACGCTGAAGCTCGAAAGTGCGGGTATCGAACAGGATTAGATACCCT
+
CFGGGFGGGGGGGGGGGGGFGGGGGGGGGGGGGGGGGGGGGGGGGGGFFGGGFGGGGGGGGGGGGGGGGGGGGGGGGGGGGGGGGGGGGGGFFFFFGGGGGGGGGGGDGGGGGDGCGGGGGCGGGGGGGGGFGGDGGGGGGGGGGGGFGGGGGGGCGGGF<FFGGDEEEGGG<@FCFEFGGGGGGGGEGGC8CGGEDGGCFG:<F;<>@::B8<:FGBG>:9EGCC?FEEGGG>?6C>C?FFFF@EC9GFCECGGBEGGF0FCDFEF=FEEACECG6CDCDGGGGFGGGGGGD=CFEECEFE@:GGFCEGFDFCGGEGGFFFDGAGGGFEC,@<E@,GFDGGFCFFFGGGCGGF=:FDFDGGGGGFFFEFCGEGGGGGGGGGGGGDGGGGFGGCFGGGGGGGGGGGGGGGGGGGGFGGGGGGGGGGGFFGGCCBAA
@s1101 22433
TGAGGAATATTGGTCAATGGACGGAAGTCTGAACCAGCCAAGTAGCGTGCAGGATGACGGCCCTATGGGTTGTAAACTGCTTTTATGTGGGACTAAAGTGAGGGACGTGTCCCTTTTTGTAGGTACCACATGAATAAGGACCGGCTAATTCCGTGCCAGCAGCCGCGGTAATACGGAAGGTCCGGGCGTTACCCGGATTTATTGGGTTTAAAGGGAGCGTAGGCCGTCTTTTAAGCGTGTTGTGAAATACTGTCGCTCAACGACAGAGGTGCAGCGCGAACTGGGAGACTTGAGTGCGCGGAATGCAGGCGGAATTCGTCGTGTAGCGGTGAAATGCTTAGATATCACGAAGAACTCCGATTGCGAAGGCAGCTCACGGGAGCGCAACTGACGCTGAAGCTCGAAAGTGCGGGTATCGAACAGGATTAGATACCCT
+
FGGGGFGGGGGGGGGGGGGGGGGDGGGGGGGGGGGGGGGGGGGGGGGGCFGGGGGGGGGGGGGGGGGGGGGGGGGGGGGGGGGGGGGGGGGFGGFGGGGGFGFGGGGGGGGGGGFGGGGGGGGGGGGGGGCGGGGGGGGFGGGFFEGGGCFGFGGGGGGBFGFGGGGGGGGGEFGGGGGDFGGGEGGGGGGGGFGGDEF@CEFCFG<CF:>CFFGFGFGFFFGG>EE@ECGGFGEBGFEGGGGGGGFFGF?FG7:FEGGG@@8C<>FCDCGGGGGFFD6-88FFG,GAGFGGFGEF=7=EE<;<FFGGGGEGEDEECF>@GFC=0GGGEFEDCGGGGGGGFFFDGGFCAGEFC=FGCCFGGGGFFF@ECGGGGGDFCGGGGGGGGGGGFC;GGDFFGGGGGGGGGEGGGGGGGGGGGGGGFGGGGGGGGGFCCCCC
@s1101 22966
TGAGGAATATTGGTCAATGGGCGAGAGCCTGAACCAGCCAAGTAGCGTGCAGGACGACGGCCCTATGGGTTGTAAACTGCTTTTATAAGGGAATAAAGTGAGTCTCGTGAGATTTTTTGCATGTACCTTATGAATAAGGACCGGCTAATTCCGTGCCAGCAGCCGCGGTAATACGGAAGGTCCGGGCGTTATCCGGATTTATTGGGTTTAAAGGGAGCGTAGGCCGGAGATTAAGCGTGTTGTGAAATGTAGTGGCTCAACCTCTGCACTGCAGCGCGAACTGGTCTTCTTGAGTACGCACAACGTGGGCGGAATTCGTGGTGTAGCGGTGAAATGCTTAGATATCACGAAGAACTCCGATTGCGAAGGCAGCTCACGGGAGCGCAACTGACGCTGAAGCTCGAAAGTGCGGGTATCGAACAGGATTAGATACCCT
+
EGGFGFFGGGGGGFGGGGGGGGGGGGGGGGGGGGGGGGGGFFGGFGGGGGGGFGGGC@@FCGG7FFFGGFEGEFGGGGGGG<?FGGDDFG8:EEFGGGGGGGGGCGGGGGDFGFEGGGEGGGGGGGGCFBFCAFFGGGFDGGGGGGGGGGGGGFGGFGDGGGGGGGFFEE@F@FC7=:BGG?EEGGGG@@GG'CF;4:<G@GGCGGCEEG<CFGGFE>EBDF?F8C<8CC?@CGGAGFCGGFFG>CFFFGFD<@:<5DCF;CF?GFCFCC@GDGGGGGFDDFDFCBFA?8C9*3+BEFDF?E@GGGGEGF?FE@GEE=D<FFEC>E7FGGFE9FGGFCF;FGF=@GGGGGGGFEFC,DE@7CCGGGED8GGGGGEGGFGGGGFC9GFC7CFBCEFGDGGGGGGGEEGGGGGGDFCEGGFFFGGGGGGGGFF<CA-C
@s1101 29018
TGAGGAATATTGGTCAATGGGCGAGAGCCTGAACCAGCCAAGTAGCGTGCAGGATGACGGCCCTATGGGTTGTAAACTGCTTTTATACGGGGATAAAGTGAGCTACGTGTAGCTTATTGCAGGTACCGTATGGATAAGGACCGGCTAATTCCGTGCCAGCAGCCGCGGTAATACGGAAGGTACGGGCGTTATCCGGATTTATTGGGTTTAAAGGGAGCGTAGGCCGTCTGTTAAGCGTGTTGTGAAATGTCGGGGCTCAACCTGGGCATTGCAGCGCGAACTGGCAGACTTGAGTGTACAGGAAGTAGGCGGAATTCGTCGTGTAGCGGTGAAATGCTTAGATATGACGAAGAACTCCGATTGCGAAGGCAGCCTCCTGTAGTGCAACTGACGCTGAAGCTCGAAAGCGTGGGTATCGAACAGGATTAGATACCCT
+
FGFGGGGGGGGGGGGGGGGGGGEFFGGGGDFGGGGGGGFFGGGFFGGFGGGGGGGGGFEGGGGFFGGGGGGGGGGGGGGGGGGFGGGGCEGGGGDEFGFGFGGGGGGCFFGGGGGFGGFGGGGGGGC7<:CGGCBDGFGGED@FGGGFG9FFGCFGGGGGFFGGFEEEGGECBCGCGGD;F/F7EDGGGG>;<FF?C5<<+>:CFF/#<F@A:?E;FBGF@EC:?>4GFF9FEFGFGGFE6CFGG:AEFF@GE@EDFEDF=C5CFGFFGGGFCF=:F?:CDGGGF?FC8A,A+B7,AFF9GFC?48C4GGFE>8EGGFFCGFEC5GGGFGF9FGGGFF,GF4GFGCFGGGFFGFCECDFDGGGGF9GGGGEC7EGGGGGGGGGGGFFGGGDGGFGGFEGGGGGFGEFCGFGFGGGGGGGGGFGGGGGGGGGCC@CC
@s1101 28808
TGGGGAATATTGCACAATGGGGGAAACCCTGATGCAGCGACGCCGCGTGGAGGAAGAAGGTCTTCGGATTGTAAACTCCTGTTGTTGAGGAAGATAATGACGGTACTCAACAAGGAAGTGACGGCTAACTACGTGCCAGCAGCCGCGGTAAAACGTAGGTCACAAGCGTTGTCCGGAATTACTGGGTGTAAAGGGAGCGCAGGCGGGAAGACAAGTTGGAATTGAAATCTATGGGCTCAACCCATAAACTGCTTTCAAGACTGTTTTTCTTGAGTAGTGCGGAGGTAGGCGGAATTCCCGGGGTAGCGGTGGAATGCGTAGATATCGGGAGGAACACCAGTGGCGAAGGCGGCCTACTGGGCACCAACTGACGCTGAGGCTCGAAAGTGTGGGTAGCAAACAGGATTAGATACCCT
+
GFE<@CFFFGF9FFGGGGFCFGGGGGGGGG8FD<FFFG7CFGGGGGGCFGCFGGG<EFDFFF9EFGDC7FFGGGGGFFFGG?FFF<<BFEEFGGGGGEFGFCEFGGDDFF,AD8<FDFG9,?CGGEFCFFGGGG7DCC7DCC8FGGGDBFEFGFF:F<FAAFBF,28CF:<;,<FGGGCFFFC:EC9C1:F+5CF7<CEE=??EDGD=?>;DEDCG?=@C&01@CCD;:C?@CA88>#3FEFG5,<CFGGFG?<71<8=<FDGGFFF@EA780>,6CF:7FECGGE@FC,EEEGGEEF=D,8GGBCFFFFDCF:CFCGFFFCF>GGGGGGGFCFFF@CFCEEEGGFCGDEFCFGGGGGFFCFEFFGGEGGGGGGGGFGGGGEGGFGGEGGGGGGFGFFFGGGGGGGGGFFF@CCCC
@s1101 148
TGAGGAATATTGGTCAATGGGCGAGAGCCTGAACCAGCCAAGTAGCGTGCAGGACGACGGCCCTATGGGTTGTAAACTGCTTTTATAAGGGAATAAAGTGAGTCTCGTGAGACTTTTTGCATGTACCTTATGAATAAGGCCCGGCTAATTCCGTGCCAGCAGCCGCGGTAATACGGAAGGTCCGGGCGTTATCAGGATTTATTGGGTTTAAAGGGAGCGTAGGCCGGCGCTTAAGCGTGTTGTGAAAGGTAGGTGCTCAACCTGTGCACTGCAGCGCGAACTGGTCTTCTTGAGTACGCACAACGTGGGCGGAATTCGTGGTGTAGCGGTGAAATGCTGAGATATCACGAAGAACTCCGATTGCGAAGGCAGCTCACGGGAGCGCAACTGACGCTGAAGCGCGAAAGTGCGGGTATCGAACAGGATTAGATACCCT
+
DFFGGGGGGGGGGCGGGGGG,CCG@EGGFGFGGGGGGGGGGFC<FDGFGGGGGF,8=CBF@@FFFEFGEEFFFFGFDGGGGCFGGDFGFGGFGGGGFGGGGFAFEFGGGGGFGEFCGCGGGFGFGFGGGGGGGFFGFF,,BCFGE7CDGC9CFF+@@DFGFDF@3@:FFEGCGD7F:C@GGCFFEEDFE*C*2,7<?+CFF>FFFG*<<:,3+8=AE>GEBFGCFED)/*1AEFG>G>GEEF75,1C#&9$F-$ECFFGF>CC,EFC@F@32C<CC@EEE8D<@8,8,9B<BD@68+FE>,,6+EGE:F><>DGEEC=@,DF>B)F7=CDFE?<GD@<,,DFFFB,CFFFAGFFDGECGFCCEGGGGGGGFE:,GF@,>@ECDGFGFCCC@GGGFFB:C@,FF@,:F+@6GGGGFFGFEGGFGGFGGGGFGCCCCC
@s1101 149
TGGGGAATATTGCACAATGGGGGAAGCCCTGATGCAGCGACGCCGCGTGGAGGAAGAAGGTCTTCGGATTGTAAACTCCAGTTATTGCGGAAGATAATGACGGTACTCAACAAGGAAGTGACGGCTAACTACGTGCCAGCAGCCGCAGTAAAACGTCGGACACAAGCGTTGTCCGGAATTACTGGGTGTAAAGGGAGCGCAGGAGGGAAGACAAGGTGGAAGTGAAATCCATTGGCTCAACCCATGAACTGCTTTCAAGACTTTTTTTCGTTAGTGGTGCAGAGGTAGGCGGAATTCCCGGTGTAGCGGTGGAATGCGTAGATATCGGGAGGAACACCAGTGGCGAAGGCGGCCTACTGGGCACCAACTGACGCTGAGGCTCGAAAGTGTGGGTAGCAAACAGGATTAGATACCCT
+
<CEDGEG<EFGFFE@CFAEE,8+@F:,;DFFCCFEDEG7C@FEFEEFGGDEFGBFCCFG@,CC?CA:4?=FFFEEECFG,:C5,<C<54:B@EE9?<A9<FFGBFFFGFGGGGFFFGFC9,C=C:CCG@CFG@<3:CBA7:DFFED*>1>@FFG1>**4*4<6:*;<8*<=3BE7B<CC:CC<ECF6FF:5<?9:#15<B>21#$8FC44,6@E6#B?>9AFEGFFGF<FD##D<4;6<CECEFA;;,CD<5FB9>3,+3=+7FDGGF@33,5A6,6,,59A,B==4@C@?4,,++=@@,:,C=08+8CEE,CCEED<9,DECGGGFACEEF:CEFEEA:GDEGGFC@:+EC,AFCGGFDA8BF9FGB:@B:C8FAEGFEGGGGGFEEFECFCCCDFGFEGGFGGGGGGFGCCCCC
@s1101 150
TGAGGAATATTGGTCAATGGGCGAGAGCCTGAACCAGCCAAGTAGCGTGCAGGAAGACGGCCCTATGGGTTGTAAACTGCTTTTATATGGGGATAAAGTGTGGGACGTGTCCCATATTGCAGGTACCATATGAATAAGGACCGGCTAATTCCGTGCCAGAAGCCGCGGTAATACGGAAGGTCCGGGCGTTATCCGGATTTATTGGGTTTAAAGGGAGCGTAGGCCGCCCCTTAGGCGTGTTGTGAAATGCCGCGGCTCAACCGTGGCACTGCAGCGCGAACTGGTTTCCTTGAGTACGCACAAAGTGGGCGGAATTCGTGGTGTAGCGGTGAAAGGCTTAGATATCACGAAGAACTCCGATTGCGAAGGCAGCTCACTGGAGCGCAACTGACGCTGAAGCTCGAAAGTGCGGGTATCGAACAGGATTAGATACCCT
+
AFF?FFGGGGGGGGGGGGFFGGGGGGGGGGGGGGGGGGFFGGGGGCEFDGGGGGFGGGGGG:FGFFGCAEFGGGGGGGCGGEGGFGGGGGCEE+BD<FFGGG>FFFCFGFFFGFEGGCCEFFGGEFFGGEFFFFDFGGGF,AFD78E8FGGGG8+@@FF,@C@F8+>*@BF@FFG7*>7FFCFECF:*1=E5CF@EEGE27;:-?B#=7--4>BEF->E>3;?GF@07:C1F.GE;F7=;F<540<CCGFEEED:CFEDFGDGGCC:39@C0+DCC7E3:>CDGGF8D=B7,=@==CE8FEFFFGEGFGFE9?CE@+7GGGFCC5:ED9GFC,A,GGFGGFGFEB=8CGEA9C?CE@D<7GFF7FFFGFEGGGGGEFDC@BF@DEFGGGEFEGGFE,:ECGGGFECFCCBF8DGGDGGGFDGGGGGGCFF8ACCCC
@s1101 33862
TGGGGAATATTGCACAATGGGCGAGAGCCTGATGCAGCGACGCCGCGTGAGCGAAGAAGTATTTCGGTATGTAAAGCTCTATCAGCAGGGAAGATAATGACGGTACCTGACTAAGAAGCACCGGCTAAATACGTGCCAGCAGCCGCGGTAATACGTAGGGTGCAAGCGTTATCCGGATTTACTGGGTGTAAAGGGAGCGTAGACGGATGTGAAAGTCTGAAGTGAAAACCCGGGGCTTGACCCCGGGACTGCTTTGGAAACTGTGCTGCTAGAGTGTCGGAGAGGTAAGTGGAATTCCCAGTGTAGCGGTGAAATGCGGAGATATTGGGAGGAACACCAGTGTCGAAGGCGGCTTACTGGACGATGACTGACGTTGAGGCTCGAAAGCGTGGGGAGCAAACAGGATTAGATACCCT
+
FF<DGFEGGGGGGGGGGGGFCEFF@E7DGGGGFGGGGGFFFGEGDEE6@FCCCEGE:FFAFCG9EGG@FCFGGGGA,CEAFGGGGGCFEGFGGGEGGGCF9:FF7FFGGFGGGGGGGDFCEGGGGGG8CAFGGGF+@FFCG<CFEGG@@FB@FGG>F,>>,6<CFFGDGGGGGGGDECFGF:FFCGGG*8FFGGGGG5FGGGGCCE1#2#:#<DD>A?G>4:6FGGF*2;8DGC:3$#:@FED;F1CC5,8CD9D?C8<?;C,A8,<EBA,GF>++>+,:4A,CGGGFGCED@EE8E,=CE==8)C,EFEC,4,:8+B,9,,<AE66FA<AC,C@EBF8GF@,FFCCGGGFFCEGGFFCADGGDEFFGGGFFFBEF<GGGGGF@@EGECFGGFFCF<FGGFCFGGGGGGFFCCCCC
@s1101 152
TGAGGAATATTGGCCAATGGGCGAGAGCCTGAACCAGCCAAGTAGCGTGCAGGATGACGGCCCTATGGGTTGTAAACTGCTTTTATACGGGGATAAAGTGAGCCACGTGTGGCTTATTGCAGGTACCGTATGAATAAGGACCGGCTAATTCCGTGCCAGCAGCCGCGGTAATACGGAAGGTCCGGGCGTTATCCGGATTTATTGGGTTTAAAGGGAGCGTAGGCCGTCTGTTAAGCGTGTTGTGAAATGTCGGGGCTCAACCTGGGCATTGCAGCGCGAACTGGCAGACTTGAGTGCGCAGGAAGTAGGCGGAATTCGTCGTGTAGCGGTGAAATGCTTGGATATGACGAAGAACTCCGATTGCGAAGGCAGCCTGCTGTAGCGTAACTGACGCTGAAGCTCGAAAGCGTGGGTATCGAACAGGATTAGATACCCT
+
AFGGGGGGGGGGGGGGG8F8FGGDFGGGGGGGGGGGGF8BFFGGGFGGCEGGGGGGCFFGGGGF<FGEFGGGGGFFGFFFFFGGGGFCE@FCG+EEEGGGGG88EFGGGGG@FGGGGGG9ECEGGGGG7DFDFFEFCFGFFGGG@EEFG=FGGGGGGAFCGDCGGCGFGGGF@B8FFGG@<9BF*<5<<CEDFGGGGGGG77C,<E>>8<@CG755C>C6:>EFFF:>F=8=C@F>?>GFGGFC,<FCC@<@<ED9=88,;C3GGGFFEEFAFFB@=80?FFFGGFF8@,38)=6GGGGGGGDEFC7FC8C@+>4B7FDEGCE>)=,,ABF=5<F>,99CFGFCFFEF@9C<8GGGFGGEEGGGGGFF:@ECDGGGGGGGEGGGGFGGGEGGGGGGGEGFFGFGGGGGGFGDFEDFGGGFGFGGGGGGFFGCCCA-
@s1101 153
TGAGGAATATTGGTCAATGGGCGAGAGCCTGAACCGGCCAAGTAGCGTGCAGGATGACGGCCCTATGGGTTGTAAACTGCTTTTATAGGGGAATAAAGTGAGTCTCGTGAGGCTTTTTGCATGTACCTTATGAATAAGGACCGGCTAATTCCGTGCCAGCAGCCGCGGTAATACGGAAGGTCCGGGCGTTCTCCGGATTTATTGGGGTTAACGGGAGCGTAGGCCGGAGATTAAGCGTGTTGTGAAATGTAGATGCTCAACATCTGCACTGCAGCGCGAACTGGTTTCCTTGAGTACGCACAAAGTGGGCGGAATTCGTGGCGTAGCGGTGAAATGCTTAGATATCACGAAGAACTCCGATTGCGAAGGCAGCTCACTGGAGCGCAACTGACGCTGAAGCTCGAAAGTGCGGGTATCGAACAGGATTAGATACCCT
+
C@FFGGGFFGGGGGGGGFGGGGGGDEGGGGGGGFGGEGG:CFFGGGGFGGGGGGGGFFFGGECCF<EFFCFFEECEFAAFGEEGGD9<ECEE+??FFGGCEGG<CB?BFFGGFGFDGGGGGFFFFFFFDFADE53@F,,CFF7C7B+<FFGD,3+88><7<FGF7CE7*5C,@CFGG>*=FCCC<F5BCE*3+C<@C*=ACFGF,=*2?5>$;?C><98)3?8*99E;FE<ACFGAFFEE8E<8<7<@@BDGGGFF:;;87>:08DE8@GF5GC8F+D668ECEFGED989C)GEBE=8C,5>?GEECC>A,B8CECC>=@+>=>FE=GGEFAAF>,C9FEFDGDFGGGGGGGGF7F=?,F=GCFCGGGFCF9FFGEC@EFC7GGGFFCB@FF<CFF@GFFGGGGGGGF7GFGGGGECGGFGGGGGGGGGFCC@CC
@s1101 154
TGAGGAATATTGGTCAATGGGCGTAAGCCTGAGCCAGCCAAGTAGCGTGAGGGATGACTGCCCTACGGGTTGTAAACCTCTTTTGTTTGGGAATAAAGTGTGGGACGTGTCCCGCATTGCATGTACAATTTGAATAAGGACCGGCTAATTCCGTGCCAGCAGCCGCGGTAATACGGAAGGTCCGGGCGTTATCCGGATTTATTGGGTTTAAAGGGAGCGTAGGCCGGATATTAAGCGTGTTGTGAAATGTAGAGGATCAACCTCTGAACTGCAGTGCGAACTGGTCTTCTTGAGTACGCACAACGTGGGCGGAATTCGTGGTGTAGCGGTGAAATGCTTAGATATCACGAAGAACTCCGATTGCGAAGGCAGCTCACGGGAGCGCAACTGACGCTGAAGCTCGAAAGTGCGGGTATCGAACAGGATTAGATACCCT
+
GGGGGGGGGFGFFFFGGGGGGGGGGGFGGGGGGGGGGGFGGGEAFGGGGGGGGG<FGDGG@FFGGFGEGGGGED?EEGGFGGGGGGGGGGCFF8EDECFFFFGGGGGGGGGGGGCG=7EEEEDD<@,CFD?AEFGGC9F9<FCECB8DFFF9=8FCBDFC73@C7:CGFEEGFG@FG*>:?BF>7<5BCBGGFGG;=/48@>FFFFFEE;?BEF;5?(CB=97D:BG5$2,<C>>-2%8;38<G<,A2,67(%=@%6>AE3@A8D8,F@,D@@3+ECDD=FFF<A,FFDAAD8ECB6,+4,8@+GEEGGEC4+B7EBB8BGFCGFGEGGFF4FFCFFEGGGGGGECC=EE9FFB6,FA=:GGGGGGGFBDCEFC7GGGFCFCCGGGGGGGGGGECE@7GGGEFFGGF@GFGGGFE,GFGFFGGGGGGGGGGCCCCC
@s1101 29446
TAGGGAATCTTCGGCAATGGGGGCAACCCTGGCCGAGCAACGCCGCGTGAGTGAAGAAGGTTTTCGGATCGTAAAGCTCTGTTGTAAGAGAAGAACGTGTGTGAGAGTGGAAAGTTCACACAGTGACGGTAACTTACCAGAAAGGGACGGCTAACTACGTGCCAGCAGCCGCGGTAACACGTAGGTCCCGAGCGTTGTCCGGATTTATTGGGCGTAAAGCGAGCGCAGGCGGTTTAATAAGTCTGAAGTTAAAGGCAGGGGCTTAACCATTGTTCGCTTTGGAAACTTTTAGACTGTAGTGCAGAAGGGGGGAGTGGAATTCCATGTGTAGCGGTGAAATGCGTAGATATATGGAGGAACACCGGTGGCGAAAGCGGCTCTCTGGTCTGTAACTGACGCTGAGGCTCGAAAGCGTGGGGAGCAAACAGGATTAGATACCCT
+
FGGGGGCCGGGGGGGGGGGGGGGGGGGGGGGGGGEGGGGGCFCEFFF@FGGGGGGGGGGGG9F@FG@B:FEGG8CFFGG,EF9FFGGGAFGGGGGEGFGGGGGFFGGGGGGGFFGGGGGGGGGGGFGGGGGGFGAF9FFDGGFGGGFGEGGDFGGGGGGGGFGCFFG<CFGEGEFFF<<F@<FECFFFGGDGGG:?::CFCCA579<ECFG4;G>>E><FFFGGG@E>;=GGGGF@@,9<ACCCCFG@@;;?9<DC:<#<AB<@:FG-GGGFCEE<6;E@=A?@?,E9GEFFC@8,,+<,<9FDGGEFGGGEAEFFCE,ECE=8FFA=8)EDFGEEE:@,7EFECA,,ACFFEA59B7CGGFFGF7FC:FF:7GGGCCEDGFFCGGGEGFGEDGGGFFDFE8GGGGGGGEEGGGGGGFFCGGFFDECGGGGFGFGGCCCCC
@s1101 31124
TGGGGAATATTGCACAATGGGGGAAACCCTGATGCAGCGACGCCGCGTGGAGGATGAAGGTCTTCGGATTGTAAACTCCTATTGTTGGGGAAGATAATGACGGTACCCAACAAGGAAGTGACGGCTAACTACGTGCCAGCAGCCGCGGTAAAACGTAGGTCACAAGCGTTGTCCGGAATTACTGGGTGTAAAGGGAGCGCAGGCGGGAAGACAAGTTGGAAGTGAAATCTATGGGCTCAACCCATAAACTGCTTTCAAAACTGTTTTTCTTGAGGAGGGCAGAGGTAGGCTGAATTCCCGGTGTAGCGGTGGAATGCGTAGATATCGGGAGGAACACCAGTGGCGAAGGCGGCCTACTGGGCACCGACTGACGCTGAGGCTCGGAAGTGTGGGTAGCAAACAGGATTAGATACCCT
+
@C<EFGCGGGFGGGGGGGGBFFCEFGGGG@FEDE,65E@FEGG:CEGFCFC=CF,E8EFFGG<<F@C:CEBFFFGFDFGGGGGGGFF<7FG>@FGEEFDFGG>FGGGGFGGGG8BFG,BA<<EECGDGGGDFGGGGDFAB<<CGEEEGGGGCEGEGDEDFFCFCE7CC77*13?7FGGG?E9CCF@*=<:9BBCFC7CCEGG7DGEGG6C>29@7=>>D>FFC@F@CE>9:,7GGGFCCCCFEC;F>0@:<,(BC>9<1CGGFFB:,F<CFA=C$,6#89-?,B<4?<84,>>4+DEB>CGEEE>C+GCEFC7,GFGFGGFCCFC@6GGFF<,E8F<A<GGFEDFBC@+:GFCGGGDGGGC@@DGGFEFF@EFFCD8FFCE>GEGGFGGGGGFADFGGFEEFGGGGGGGGGC9CCC
@s1101 23252
TGAGGAATATTGGTCAATGGGCGGAAGCCTGAACCAGCCATGCCGCGTGAAGGACTAAGGCCCTATGGGTCGTAAACTTCTTTAGACGCAGAGCAATAAGGGCCTCGCGAGGTCCGATGAGGGTATGCGTAGAATAAGCATCGGCTAACTCCGTGCCAGCAGCCGCGGTAATACGGGGGATGCGAGCGTTATCCGGCTTTATTGGGTTTAAAGGGAGCGTAGGCGGCGAATTAAGTCAGCCGTGAAAGACCGGGGCTCAACCCTGGAGGTGCCGTTGATACTGATTGGCTAGAATACCCTTGCCGTGGGAGGAATGAGTGGTGTAGCGGTGAAATGCATAGATATCACTCAGAACACCGATTGCGAAGGCATCTCACGAAGGGGCGATTGACGCTGAGGCACGAAAGCGTGGGGATCGAACAGGATTAGATACCCT
+
@FFGGGGFGGGGGGGGGAFFEEGGGGGGGGGGGGGGGGGGFEGFEGGC@ECFFGGGGGFCEFGGFAFGGFGECFEFGGGFGADFGGGGGGFFDFFF?FF<=AFGGGGGGDGGEFF@CCFD?FGGGGGGGGGGGFDGGAFGCDECGGGGG9F<FGFCFE>>FGGGGGGGGGGGGCFEFGG>E</C*87E1ECFGGCC#<C+3'CEFG?83FFG@?8#E?C?;GGGGEFCEEGGGGF>:4<:#FGGGFFFFGEECFFCFBCD=GFGFD=8GGGGEFE8;5;==FFECGGFD@A<?BD<ECGGGGGF?,FFGGGGGGGFFFGGFCEC?>,9FEGFEFF?9GCGGE<FFEF<EGFECFDGGGFEFCGCGGAGGGFE@GGGGGFFCGFGGFFCFEGGGGGGGGGGGFAF@DGGGGGGGGGGGGFGGGGGGGGGGFGCCCC<
@s1101 21437
TGGGGAATATTGCACAATGGGCGAAACCCTGATGCAGCGACGCCGCGTGGAGGAAGAAGGTCTTCGGATTGTAAACTCCTGTTGTTGAGGAAGATAATGACGGTACTCAACAAGGAAGTGACGGCTAACTACGTGCCAGCAGCCGCGGTAAAACGTAGGTCACAAGCGTTGTCCGGAATTACTGGGTGTAAAGGGAGCGCAGGCGGGAAGACAAGTTGGAAGTGAAATCTATGGGCCCAACCCATAAACTGCTTTCAAGACTGTTTTTCTTGAGTAGTGCAGAGGTAGGCGGAATTCCCGGTGTAGCGGTGGAATGCGTAGATATCGGGAGGAACACCAGTGGCGAAGGCGGCCTACTGGGCACCAACTGACGCTGAGGCTCGAAAGTGTGGGTAGCAAACAGGATTAGATACCCT
+
FFFGGFGGGFGGGGGGGGGGGGGGGGGGGGGGFGGGGGDGGGCGFGGGGGGGGGGFGGGGCFFGGGGGD@FGGCGGDFGFGGGGGGGGGGDEGGGGGGGGFEBFFCFFGGFGGGGGGGGFGGGEGEDGGGGGGGGCFFG@FGGGE*@BFF:FC@@CFBE?BFGGFDCE<*=EC@>EGGG8:C<<CFFG;AFFCGC8=5.>EGG5DECC=;88FFB@,6FFGFGGDCFF7GEFEFCB:7:FC>@;;BCGF?GGGGFGF>GGGGGF=<DBECB=?GDAGGGF<FFGGEGGGGFEE9++8:GGFF@+>C@GGGGECFFF:CC;?>@C,DGF:,9FFFFDFGGGGGGGGFCGGGFGGGGFGGGGGGGGGGGGGGEGGGGGGGFFFBGGGGGGGGGGGGGGFGFCGGGFFFGGGGGCCCCC
@s1101 159
TGAGGAATATTGGTCAATGGGCGAGAGCCTGAACCAGCCAAGTAGCGTGCAGGATGACGGCCCTATGGGTTGTAAACTGCTTTTATAAGGGAATAAAGTGAGAGTCGTGACTCTTTTTGCATGTACCTTATGAATAAGGACCGGCTAATTCCGTGCCAGCAGCCGCGGTAATACGGAAGGTCCGGGCGTTCTCCGGATTTATTGGGTTTAAAGGGAGCGTAGGCCGGAGATTAAGCGTGTTGTGAGATGTAGACGCTCAACGTCTGCACTGCAGCGCGAACTGGTTTCCTTGAGAAAGCACAAAGTGGGCGGAATTCGTGGTGTAGCGGTGAAATGCTTAGATATCACGAAGAACTCCGATTGCGAAGGCAGCTCACTGGAGCGCAACTGACGCTGAAGCTCGAAAGTGCGGGTATCGAACAGGATTAGATACCCT
+
CFFFGGEGFGGGGGGGGAFG8FGGGGGGGFGGCGFGGGGFGGGGGGGEEGFGGFGGGGEGFGGCFFGGGGGGGGGFFDFF9E-CEGGGGFGA<FFFFGGCFFFGFGGGEFGFFFGGGGGGGFGGGGGFGGGDGGGGGFCFGFGGGGGDGGGGFCEFGGDFGGFCEEEEGGGGGGB7FFECFEFG*<5FFG*3?,=C7EFFGG#GGF;G9798C,<48#?@=D:C<BEFCDFFF+C<FFC;:,>E@#E@D=>>:@88AEE@)1,@,;,3A?C*3:+>8=33?GFFCB,5,FFC;:,88GFFDE=8GGDGEGFEDB7EGFDAE9GDFGEGFFE;E9FFADCDB;E8E7GGGGGGFGEGGFF:GGDFGFFFGGGF9FFFFCGGGGGGGGGDGDFEFFDGGGGGGGGGGGGGEEC@DGGGGGGFGGGGGGGGFFCBCCCC
@s1101 160
TGGGGAATATTGCACAATGGGGGAAACCCTGATGCAGCGACGCCGCGTGGAGGAAGAAGGTCTTCGGATTGTAAACTCCTGTTGTTGAGGAAGATAATGACGGTACTCAACAAGGAAGTGACGGCTAACTACGTGCCCGCAGCCGCGGTAAAACGTAGGTCACAAGCGTTGTCCGGAATTACGGGGGGGAAAGGGGGCGCAGGCGGGAAGACAAGTTGGAAGTGAAATCCATGGGCTCAACCCATGAACTGCGTTCAAAACTGTTTTTCGTGAGTAGTGCAGAGGTAGGCGGAATTCCCGGTGTAGCGGTGGAATGCGTAGATATCGGGAGGAACGCCAGTGGCGAAGGCGGCCTACTGGGCACCAACTGACGCTGAGGCTCGAAAGTGTGGGTAGCAAACAGGATTAGATACCCT
+
FFGGGDGGGGGGGGGGGGGFGGDGGGGGGGGGGGGGEFGDGGGGGGGECFCDFGGGGG@FGGGGGGGGGCGGGA?<EGGGGGFFCFGGGGGGGGFFEAFFGGGEFGFGCCGGGGFGGFFFFGGEG7E<F,3FFFGGF,C+<F7FGGCGFGG@F9EFGF7F;FEGG838=<C:FFGEDF@FAC+CF,.C'?C<BF##/23=DD>8F$FFFGC9<?2@,8>?9FC=+954<&<GFFG8,**@8:,7;>9F<DFA7@6@7;9DFFF<:CEF=<AF9F8CGFD<=C,GGGFB8=GGGDGCC>E=FE@+=GGGGGGGFFFEDGF@F8=@BEDGGGGG@FGFE@FGECFDEEEGEGFE<GGGGFGGF<F8GFGGGEFEGCFDGGGGGGGGGGGGGGGGGDFFGFE@GGGFGGGAGF@ACCCC
@s1101 161
TGGGGAATATTGCACAATGGGGGAAACCCTGATGCAGCGAAGCCGCGTGGAGGAAGAAGGTCTTCGGCTTGTAAACTCCTGTTGTTGAGGACGATAATGACGGTACTCAACAAGGAAGTGACGGCTAACTACGTGCAAGCAGCAGCGGTAAACCGTAAGTCAAAAGCGTTGTCCGGAATTACTGGGCGTAATGGGAGCGCAGGCGGGAAGACAAGTTGGAAGTGAAATCCATGGTCTCAACCCATGAACTGCTTTCAAAACTTTTTTTCTTGAGTAGGGCAGAGGTAGGCGGAATTCCCGGTGTAGCGGTGGAATGCGTAGAGATCGGGAGGAACGCCAGTGGCGAAGGCGGCCTACTGGGCACCAACTGACGCTGAGGCTCGAAAGTGTGGGTAGCAAACAGGATTAGATACCCT
+
<E<@FFEFGFFFEFFGGGFAFEGGGEF@FD<F9ECGGGG7+@@FFG@+@FEGF,<EEFECE<???C,+9+@B,C?,CFFFF<9FA<E9,<A++@F+4,?,,BB=<E<,CF8@F8B=F<DF,?8@=CE8=;,<+D,3+@FFC,,,8>CEECE;,FFFD*@3,,@@9,31*61C9;:4<71,?+<:FC*C<*;*;F76*24&:22/<:0C,>8,,<62?=7,,@9:=,,FGF?:D5,3:C@:FF@7FGF@3FCAB=8>;9?4+8+=@,F=9FCA*B,=@,98,C3GGGDGEGED>,@+GEDFAECC=C8EEECFCC@E>CECC@+GGEFFA,:,+@@6ACFECC>FCF@GGEEE<FF;CEADGGGGGGFGGFBGE<FF8CGGFGGFDGGGGGGGGFFGEC,GGGGGF<<ECFFAC@CC
@s1101 162
TGGGGAATATTGCACAATGGGCGAAAGCCTGATGCAGCGACGCCGCATGAGCGAAGAAGTATTTCGGTATGTAAAGCTCTATCAGCAGGGAAGATAATGACGGTACCTGACTAAGAAGCACCGGCTAAATACGTGCCAGCAGCCGCGGTAATACGTATGGTGCAAGCGTTATCCGGATTTATTGGGTTTAAAGGGAGCGCAGGCCGTGGGCTAAGCGTGCCGTGAAATGCTGTCGCTCAACGGCAGACGTGCGGCGCGAACTGGTCCACTTGAGTACGCGGGACGTTGGCGGAATTCGTGGGGTAGCGGTGAAATGCTTAGATATCACGAAGAACTCCGATTGCGAAGGCAGCTGACGGTAGCGCAACTGACGCTGAGGCTCGAAAGCGCGGGTATCGAACAGGATTAGATACCCT
+
DFGGGFGGGGGGGGGGGGGGGGGGGGGGGGGGGGGGFFGGGGGGGGGDEGGGEGGGCGGFGGGGGGG7EFGGGGGGGGGGGGGGGGGGGGGGGGGGGGGFGGGGGGGFF@FGGGFGGGGGGGGGGGGGGGGG?FGGGGFFGGGFEE@FGCE;DDG:AFC8FFFCFFGGGDEGBEEGGDFGFGGG?FGGGFF<FCEFCEG7BGCFE?<8EG<6C:CFG?5>4F;37<=>?FG=@04-DF&@FGFGGC><C-F>C@#5389DEEGFF<@#AGGD=F@6=C:CCA62FC=EDDC>8FGGGGGGE:B@=EEDEDGEDFF?DFGGFCFBFFGGGGGGFGEFGFD@GFGGFGGGGGFFC7GFEGGGGGGGFGGGGGEGGGGGGGGGGGGGGGGGGFGGGGGGGGGGGGGGGGGGGDGCCCCC
@s1101 163
TAGGGAATCTTCCACAATGGGCGAAAGCCTGATGGAGCAACGCCGCGTGGGTGAAGAAGGTCTTCGGATCGTAAAACCCTGTTGTTAGAGAAGAAAGTGCGTGAGAGTAACTGTTCACGTTTCGACGGTATCTAACCAGAAAGCCACGGCTAACTACGTGCCAGCAGCCGCGGTAATACGTAGGTGGCAAGCGTTATCCGGATTTATTGGGCGTAAAGGGAACGCAGGCGGTCTTTTAAGTCTGATGTGAAAGCCTTCGGCTTAACCGGAGTAGGGCATTGGAAACTGGGAGGCTTGAGTGCAGAAGAGGAGAGTGGAACTCCATGTGTAGCGGTGAAATGCGTAGATATATGGAAGAACACCAGTGGCGAAAGCGGCTCTCTGGTCTGTAACTGACGCTGAGGTTCGAAAGCGTGGGTAGCAAACAGGATTAGATACCCT
+
GGGGGGGGGGGGGGGGGGFGGGGGGGGGGFGGGGFGGGGCCEGGGGG@FGGGGGGGGGGGGGFGGGGGGGGGGGGGGGGGDFFGFGGGGGGGGFGGGGGGGFGGGGGGGGGGGGGGFGGFGGGGGGGGGGGGGGGGGGGGGGGC>EFEC@EDCFGGGGC8FCCGCE<GFFG=C7BF,CFF<B:FCFGF8>@BC=F85CFEDD?F?;8<<FG54//*57FBBB=D@;7<7GE?78@,9B@78<=@39D=A?A6GGGCEED9;A7CF77FDFFEDA,GFEGGF>490+8EFFB+DFED8DF;FFGGGGGFEF,A9F@<,,FDE@EFAGFGEAGEGGGGDEF7CGGGGFDGGFDGFFF9GGGFGGFGGGGGGGFEGGEGFDGFGDGGEGGGGGGGGCFGGGGGGFGGGGEFGF7GGGGGGGGGGGGGGGGGGGGGGGFFCCCA@
@s1101 32052
TGAGGAATATTGGTCAATGGGCGAGAGCCTGAACCAGCCAAGTAGCGTGCAGGATGACGGCCCTATGGGTTGTAAACAGCTTTTATAAGGGAATAAAGTGAGTCTCGTGAGACTTTTTGCATGTACCTTATGAATAAGGACCGGCTAATTCCGTGCCAGCAGCCGCGGTAATACGGAAGGTCCGGGCGTTATCCGGATTTATTGGGTTTAAAGGGAGCGTAGGCCGGAGATTAAGCGTGTTGTGAAATGTAGACGCTCAACGTCTGCACTGCAGCGCGAACTGGTGTCCTTGAGTACGCACAAAGTGGGCGGAATTCGTGGCGTAGCGGTGAAATGCTTAGATATCACGAAGAACTCCGATTGCGAAGGCAGCTCACTGGAGCGCAACTGACGCTGAAGCTCGAAAGTGCGGGTATCGAACAGGATTAGATACCCT
+
FGGGGGGGGGFFGGGFGGF@FGGGGGGGGFFGGGGGCFEFFFFGGGDGGGGGGGFGGGGGGGGFGEFFFGGGGGGG9AGFGGGGGGGGGGGGFGDGGGGGGGGGGGGGGGCCGGGGGFGGGGFGGGGGGGFFGGDGGGGFFGGGGGGGGGG9<F+=FAFFCFFFGGGGGDEFGGGC7FGDGFCEGGGGGGGGGGFE=EGGG8=93FFE/.>C9C,0=6FD?ECC<CGFDC<GFGGFG>GGGGFFCCGFGCGF>CEFFCDGFGFF<GGFFGGCDFCECC2+0FCF=,><98,ED:6CEFCCFBF=B87CEEGF8EEGGGFF@7C@1CF:CFF?<?EFCFCFF@9,FEEFBGDCFEDEGFFDGEGGFFEEDCFFGFECCF@GGGGGGFECFB8EFADE@7F<CB@<<@GGGGGGDFECFDE@FCGGGGGGGGFCC6@C
@s1101 22934
TGAGGAATATTGGTCAATGGGCGAGAGCCTGAACCAGCCAAGTAGCGTGCAGGAAGACGGCCCTATGGGTTGTAAACTGCTTTTATAAGGGAATAAAGTGAGTCTCGTGATACTTTTTGCATGTACCTTATGAATAAGGACCGGCTAATTCCGTGCCAGCAGCCGCGGTAATACGGAAGGTCCGGGCGTTATCCGGATTTATTGGGTGTAAAGGGAGCGTAGGCCGGGGATTAAGCGTGTTGTGAAATGTAGACGCTCAACGTCTGCACTGCAGCGCGAACGGGTTTCCTTGAGTACGCACAAAGGTGGCGGAATTCGTGGTGTAGCGGTGAAATGTTTAGATATCACGAAGAACTCCGATTGCGAAGGCAGCTCACTGGAGCGCAACTGACGCTGAAGCTCGAAAGTGCGGGTATCGAACAGGATTAGATACCCT
+
CGGGGFGGGGGGGGGGGGFG8FFGEGG8E@A@FGGGGGGGGGGGGGD@FEFG?CFCFFFFCECDFFEGFGGG@FFGGCGGCAFFFFE,C<CFFGGGGGEGFGBACG,BE,,,BBDB9EF@FGGGGGF<FGFDFGFFEFGFF7=@7CF8FFGGGGFGGGGGCFCGGDEEEFB:@;FE?F::FGG7FF21<<#4BGGCEEF@6AFGFC<#<FCGFCCFGFG5:CEGFE:#>7CECCC78.EFDF>C7CF9?GEB7>85@5::FD#7GCCFCFG?ECCGE@,3>+FEDA,FFFGGFFGFGDFGDA7,:++CGFGGGGEDECGGGEDGFGGGCFEGFFEECGCDGGGGGFGGGFGFFB7GFCEDFCCBGFEF@DGED@,FFDGGEGEFDGEGCFCEFFGFE7GGGEGGGFGGF@FGGGFFGGGFGGGGFGGGGFFCCCCC
@s1101 31907
TGAGGAATATTGGTCAATGGACGAGAGTCTGAGCCAGCCAAGTAGCGTGCAGGATGACGGCCCTATGGGTTGTAAACTGCTTTTATAAGGGAATAAAGTTTGAGTCGTGACTCATTTTGCATGTACCTTATGAATAAGGACCGGCTAATTCCGTGCCAGCAGCCGCGGCAATACGGAAGGTCCGGGCGTTATCCGGATTTATTGGGTTTAAAGGGAGCGTAGGCCGCAGGTTAAGCGTGTTGTGAAATGTAGGGGCTCAACCTCTGCACTGCAGCGCGAACTGGCTTGCTTGAGTACGCACAACGTGGGCGGAATTCGTGGTGTAGCGGTGAAATGCTTAGATATCTCGAAGAACTCCGATTGGGAAGCCAGCTTACTGTAGCGCCACTGACGCTGATGCTCGAAAGTGCGGGTATCGAACAGGATTAGATGCCCT
+
@CEFGGGFGFEGGDGGCFFAFGGDG@CFFGGGCDFG8FFCDFEGGFGEEGGGFD<<A@C6@FE<F,EC@FCFGGGFFFCF<?EFGGFFGGGGGGDGGG<EDFGGF9CGGFB,E,,<,BF@,B,?EFFEGCEDFGFDEAAFEDCDFGEEDF,?DDDGFGG7<F>,+6>+FF*,8,@>CC@C,7>5>55=4<@CB<8<5CCACCEFF7,=<.,24CF<@,C8?C=8<CFCC5,<CGGA5GEE@8C)F:>@D7*EFE>;:F6+03(9<<D6,9@8>63E3;?FGGGFCD>9>6<D?:EC@7?GE8FEFCCCEFDGD>+78FFGFFC>8:FECEC,,,FFEEFD9EC,:,,FGFAGFEEEDGGFGFFFAEC@D@FGCGGGGFFF@B7B,9F@,GFEFFFFE@F<EGFFFCFDFCGFEFGGGAE9GGGGFGGCFB@?CCCC
@s1101 167
TGGGGAATATTGCACAATGGGGGAAACCCTGATGCAGTGACGCCGCGTGAAGGAAGAAGTATCTCGGTATGTAAACTTCTATCAGCAGGGAAGGTAATGACGGTACCTGACTAAGAAGCCCCGGCTAACTACGTGCCAGCAGCCGCGGTAATACGTAGGGGGCAAGCGTTATCCGGATTTACTGGGTGTAAAGGGAGTGTAGACGGTGTGGCAAGTCAGATGGGAAAGGACTGGGCTCAACCCGGGGACTGCATTGGAAACTGTCATACTTGTGTGCCGGAGGGGTAAGCGGAATTCCTAGTGTAGCGGTGAAATGCGTAGATATTAGGAGGAACACCAGTGGCGAAGGCGGCTTACTGGACGGTAACTGACGTTGAGGCTCGGAAGCGTGGGGAGCAAACAGGATTAGATACCCT
+
AFGGDEGGCFGCFGGFGFG8FD@FGGGGGGGFGFGGF5FFGDFGGGGC@CFGGCGCFG8?F<FFGFFFFGFGG9FECFGGEEEFFGEGGGGGGGFAFGGGG>7FFGGGGGGGGGCEFFGGGEG@CGDEGGGFGF,>FFFG8DFG:EGG@>FCGA7,@>F<CF:*:A:BFE1CFFEE<G7<AF4=CE7CF99;;F(0FE?54CCCEEC>EE;*@:>'7$>7CF+CC=<EF$FCC*>#&:B@:C83,,,<DD>*GGGF=3=6+9D9FFDBFD@3)FEFCCCCFDFGGGFECDC,DB=8E<FB:EEE>77FAEE,BFF>D?E8<8GGF?FE5,GF?CFCA,GF:EGGGF@GE@FEAGGGFCCGFGFGECGGGGGGGGGGGGGGGGFGFCDGGFC<GFGGGGGGGGGGFC,GGGDCCCCC
@s1101 26089
TGAGGAATATTGGTCAATGGGCGAGAGCCTGAACCAGCCAAGTAGCGTGCAGGATGACGGCCCTATGGGTTGTAAACTGCTTTTATAAGGGAATAAAGTGAGTCTCGTGAGACTTTTTGCATGTACCTTATGAATAAGGACCGGCTAATTCCGTGCCAGCAGCCGCGGTAATACGGAAGGTCCGGGCGTTATCCGGATTTATTGGGTTTAAAGGGAGCGTAGGCCGGAGATTAAGCGTGTTGTGAAATGTAGACGCTCAACGTCTGCACTGCAGCGCGAACTGGTTTCCTTGAGTACGCACAAAGTGGGCGGAATTCGTGGTGTAGCGGTGAAATGCTTAGATATCACGAAGAACTCCGATTGCGAAGGCAGCTCACTGGAGCGCAACTGACGCTGAAGCTCGAAAGTGCGGGTATCGAACAGGATTAGATACCCT
+
FGGGGGGGGGGGGGGFGGDEFGGEFGGGGGGGGGGGGGGGGGGGGGGGGGGGGGGGGGEEGGGFGGGGGGGGGGGGGGGGGCGGGGF9CEFBFGGFGGGGGGGGFFGFGEEGGGGGGGGGFGGGGGGFCFGGGGGGGGGGGGGGGGGGGGGGGGFGGGGGGGGGGGGGGGEGGGG?EGGGGGGGGEEGGDF8EFGGGDGGGFFGGGGGDFGCFGGFCDGDBCCFGGGFGGGGGGGEGEFFFF:D<AFBGGFGGGFGFGGGGECCACC9FEGFGGGGGGFGGGGGGFD:,GGGFGEFE:,AGFECGGEFCFF@7BGDGGGGGFEE9GFFDDFEEGGGGGGGFD<:GGGGGGGGFF@GGFFDGGGGGFFGGGGGGGGGF<GGGGEGGGGGGFFDFGFGGGGGGFFCEFGGGGGGGGGGGGFDGGGGGGGGGGGCCCCC
@s1101 21659
TGAGGAATATTGGTCAATGGGCGAGAGCCTGAACCAGCCAAGTAGCGTGCAGGATGACGGCCCTATGGGTTGTAAACTGCTTTTATAAGGGAATAAAGTGAGCGTCGTGACTCTTTTTGCATGTACCTTATGAATAAGGACCGGCTAATTCCGTGCCAGCAGCCGCGGTAATACGGAAGGTCCGGGCGTTATCCGGCTTTATTGGGTTTGAAGGGTGCGTAGGCCGGGGATTAAGCGTGTTGTGAAATGTAGATGCTCAACATCTGCACTGCAGCGCGAACTGGTTTCCTTGAGTACGCACAAAGTGGGCGGAATTCGTGGTGTAGCGGTGAAATGCTTAGATATCACGAAGAACTCCGATTGCGAAGGCAGCTCACTGGAGCGCAACTGACGCTGAAGCCCGAAAGTGCGGGTATCGAACAGGATTAGATACCCT
+
DGFGGCDFGGGFGGGGGGDCFGGGGGGGGGGGFGFGDFD@FGGGGGGGGGGGGGGG@@CFGGGDFGADFF:CFGEGGGGGFCDFGGGFGGGFF8,BFDGGGG8=>=CFEGGAFGGFGCCFGGGGGGGCAFGGGGGDFG9=DFGGGGEGGGGFFFGGGFGGGGFGD:FCEGGGGGGGGGG75BF>GGGC:<EE?2=E#3FGCFFFCFF?<FFGFCE#A>E,><E8FBF@CC=?FGG:?:GFGFGFF7EAFFFF=96FGFCF@<@CEFCGGFECFFEE=GEEDFGG*F@FED<A@3+?EBCF>F9DF8F=CEE,GDGECGGFFGDGFGGFEGFGGGGGGGGGGGGGFDGGD?AGGGFFEGFGGGGFGGGGGGGGGGGGGGGGGGGGGGGGGFCGGGGFFGFGEDGGGFEGGGGGGGGGGGFFGGGGGGGFGGGCCCCC
@s1101 25202
TGAGGAATATTGGTCAATGGACGAGAGTCTGAACCAGCCAAGTAGCGTGCAGGATGACGGCCCTATGGGTTGTAAACTGCTTTTATAAGGGAATAAAGTGAGTCTCGTGAGACTTTTTGCATGTACCTTATGAATAAGGACCGGCTAATTCCGTGCCAGCAGCCGCGGTAATACGGAAGGTCCGGGCGTTATCCGGATTTATTGGGTTTAAAGGGAGCGTAGGCCGGAGATTAAGCGTTTTGTGAAATGTAGATGCTCAACATCTGCACTGCAGCGCAAACGGGTTTCCTTGAGTACGCACAAAGTGGGCGGAATTCGTGGTGTAGCGGTGAAATGCTTAGATATCACGAAGAACTCCGATTGCGAAGGCAGCTCACTGGAGCGCAACTGACGCCGAAGCTCGAAAGTGCGGGTATCGAACAGGATTAGATACCCT
+
EGGGGGGGGEGGGGGGGGGGGGGGGGGGGCGGGGGFGCFGGGFDEDGGEEGGFGGGGFFGDEGDGGDFF<FB@EFFFGFGGGD9,AECF9EAFFGGGGGGGGGGGGGFGG+9EGFCFGGGGFGGGGGGGGGFGFGGGGE9BFFEGGGEFGFGGCDFGFFCGGGGGGDCFC>EEGGCFGGGGGGGB*CC:<E=;C:CG<DF@FF,?F@*FC@FCEGA:(=><2**03?=8C4<GFG*85#;-8FDCFGB7/;7:CD:,F@@CFGDGGGDCFFF7@:?88:C<#GEF<B8,3,C)F@:B,F@9<4,48FB@6,,D4B7CA9,ACC=8FCABEA99,,FGGGGGGGEGGGGGFFFFFB?7DEFBC@@BEFGFCFFEFGFFFGGGGFE,FEGGGFCGF:F8EEGGGGFAGGGGGF8GGGGGFGFFFGGFGGGFF<CCCCC
@s1101 171
TGAGGAATATTGGTCAATGGGCGAGAGCCTGAACCAGCCAAGTAGCGTGCAGGATGACGGCCCTATGGGTTGTAAACTGCTTTTATAGGGGAATAAAGTGAGCCACGTGTGGTTTTTTGCATGTACCCTATGAATAAGGACCGGCTAATTCCGTGCCAGCAGCCGCGGTAATACGGAAGGTCCGGGCGTTATCCGGATTTATTGGGTTTAAAGGGAGCGTAGGCCGGAGATTAAACGTGTTGTGAAATGTAGTTGCTCAACATCTGCACTGCAGCGCGAACCGGTTTCCTTGAGTACGCATAAAGTGGGCGGAAGTCGTGGTGTAGCGGTGAAATGCTTAGATATCACGAAGAACTCCGATTGCGAAGGCAGCTCACTGGGGCGCAACTGACGCTGAAGCTCGAAAGCGCGGGTATCGAACAGGATTAGATACCCT
+
9EFGGFCGGGGGGGGGGGGGGGGGDGEGGGGGGGGGFFGGGGGGGGG@FGGGGGGFEF@FDGGGGFGGGGGEFCCFGGGGEGFGAEFGGGGCGGGGGGGGFGDCDFGGGF7FGGGGGGGGGGGGC<FFGFFGGGGFGGGFFDF>EGG8<FFDD<FGGGGGFG@FC>CEGGGG9,>FCCFGGGGGGE*<<<C>CCEG5CGFCF>@FCBC?94A0CEF5?F@<:C*7::+>>::,C25C?*>:F9CD2<4>4><#DCFCFCF:F@CEGFAFCEDFDEC@@00+CB,8GDC8A97)+GGGGEF8E9GECGFGGFD>4+C6+8ECF>+>GGGFE@4<FF?FEE?,,9A8F<@F9CFE:FFC@FFEEGGF@EGGGFGFGFFFFF7@EEGF9GF@FCGGGGGFCGGFEGGGGEGGGGGGGGGGGFFGGEFFAGGFFC-CCCC
@s1101 172
TGAGGAATATTGGTCAATGGACGAGAGTCTGAACCAGCCAAGTAGCGTGCAGGATGACGGCCCTATGGGTTGTAAACTGCTTTTATAAGGGAATAAAGTGAGAGACGTGAATCTTTTTGCATGTACCTTATGAATAAGGACCGGCTAATTCCGTGCCAGCAGCCGCGGTAATACGGAAGGTCCGGGCGTTATCCGGATTTATTGGGTTTAAAGGGAGCGTAGGCCGGAGATTAGGCGTGTTGTGAAATGTAGACGCTCAACGGCTGCACTGCAGCGCGAACTGGTGTCCTTGAGTACGCGCAAAGTGGGCGGAATTCGTGGTGTAGCGGTGAAATGCTTAGATATCACGAAGAACTCCGATTGCGAAGGCAGCTCACTGGAGCGCAACTGACGCTGAAGCTCGAAAGTGCGGGTATCGAACAGGATTAGATACCCT
+
EGFGGGGGGGGGGGGGFGDGGGGGDGGCFGGGGGGGGGGGGGGGGGEBGGGGGGAF8FCEEFGGGGGGGGEEGGGGGGGGGGGGGGGFFFFEFFGGGFGGGG9,+B:FGB+?FF9?FGGCEF?FFFGFEEGGGGDED9FFFE@FG@BB??DDFDGGGGGGGGGGGGDCFGGGG;DC3<FCFFG7CCE<FFEGGGED**<9@FGDCFGGEG9EFG<)C;FF;>CFF;27+<:632G>C8CECFF<:C==F?;F75GGGE>:>7#*-5:FFGG?CC5>488$3GGGFB,:=A,F5C@+C+@,D9BF?+=DGDFFDBEGGGDA=96GBGCGGGFFEGFFD?,=FD9FDGGGGGGFEFGGEDFGFFC@GFEGFFGFGFE@E<GFCF7F<<C@8,FGGGGF@>GGFGFEC+F@GGGGGGGGGGFFGGFGGF<GGGGCCCCC
@s1101 173
TGGGGAATATTGCACAATGGGGGAAACCCTGATGCAGCGACGCCGCGTGAGTGAGGAAGTATTTCGGTATGTAAAGCTCTATCAGCAGGGAAGAAAATGACGGTACCTGACTAAGAAGCACCGGCTAAATACGTGCCAGCAGCCGCGGTAATACGTATGGTGCAAGCGTTATCCGGATTTACTGGGTGTAAAGGGAGCGTAGAAGGAGTGGCAAGTCTGATGTGAAAACCCGGGGCTCAACCCCGGGACTGCATTGGAAACTGTCGGACTAGAGTGTCGGAGGGGTAAGCGGAATTCCTAGTTTAGCGGTGAAATGCGTAGATATTAGGTGGAACACCAGTGGCGAAGGCGGCTTACTGGACGATAACTGACGCTGAGGCTCGAAAGCGTGGGGGGCAAACAGGATTAGATACCCT
+
GGFGGDGGGGGGGGGGF9FFEF@@CF8EFFFGGGFFFFGC@FEFGGGFD:CGDEFGGF<CCEFGFGG@@DFFEEFFDBFGFGGGDGFGFEDBF<FFFG<FGCCCGGGGG8FGGGGAFGGFGFEC+@=FFGCCFC,@<FECFFCG7CEGGGD9B<F:3;>8@:D,=,FCG7FF3B:F<F7F<F9CFG:<F9<+;?@@CCC?D31#38#:8ACC;#;576F;CFFCA929ECECFEE>/7?9GECE@6)63-:3:?4<C4+(;6F:@=5'CE<:0A6FFB8CD42E<=88+,?4,D,E8?>,A,+=5GEACFF=?,@6?FFFF=@DGFEC:,,B=,C,EF@FGEFD=8,66+E<<A<ECFC@GFF<E@;7FEBFGEGFCE@FGFFDC@:@C+DGFF9GFFGGFGCGGGGGFGGCCCA-
@s1101 174
TGAGGAATATTGGTCAATGGGCGAGAGCCTGAACCAGCCAAGTAGCGTGCAGGATGACGGCCCTATGGGTTGTAAACTGCTTTTATAAGGGAATAAAGTGAGTCTCGTGAGACTTTTTGCATGTACCTTATGAATAAGGACCGGCTAATTCCGTGCCAGCAGCCGCGGTAATACGGAAGGTCCGGGCGTTATCCGGATTTATTGGGTTTAAAGGGAGCGTAGGCCGCCCCTTAAGCGTGTTGTGAAATGCCGCGGCTCAACCGTGGCAATGCAGCGCGAACTGGGGGGCTTGAGTGCACGCAACGCAGGCGGAATTCGTGGTGTAGCGGTGAAATGCTTAGATATCACGAAGAACTCCGATTGCGAAGGCAGCTTGCGGGAGTGCGACTGACGCTGAAGCTCGAAGATGCGGGTATCGAACAGGATTAGATACCCT
+
EGFGGGGGGGGGGGGGGGGGGGGGGGGGGGGGGGGGGFFGEFFFGGGGGGFGGFCFFFGGGFGGGGDGGGGGGGFGFAGG9<FGGGGGFGGEG>CGGFGGGG9;FGGEFFE9FCCCCB@FECCGGFGGGGGGGGGFGGG:F<CGGG@<BE@F?7<FGFCCFCCFEGG>CC?A,0;E>EEE?EFCGD5?CCGGG<CC**CFFCCFGFCECCCCC:;<27EE:FGG@BG>C=C8<CFAE5C8*?4?FCCFFF4=7CE6,BC8>8@CFCE@%6<2*<584#+:CCFEGGFD6<8F9,DF88E:=@6+<=7EFDC@99CCEGFEFE@+>@>E;CEAADEFD<F8GGGGGGFGEFFGFCC,:DE@8@@GGF<GGFFDFGEEEA?GGGDDGFGGEGGGGFCGGGGGGGGGGGGGGGGFDGFFGEAAFGFFGEGGGGGCCCCC
@s1101 24582
TGAGGAATATTGGTCAATGGGCGAGAGCCTGAACCAGCCAAGTAGCGTGCAGGATGACGGCCCTATGGGTTGTAAACTGCTTTTATAAGGGAATAAAGTGAGTCTCGTGAGACTTTTTGCATGTACCTTATGAATAAGGACCGGCTAATTCCGTGCCAGCAGCCGCGGTAATACGGAAGGTCCGGGCGTTATCCGGATTTATTGGGTTTAAAGGGAGCGTAGGCCGGGGATTAAGCGTGTTGTGAAATGTAGATGCTCAACATCTGAACTGCAGCGCGAACTGGTTTCCTTGAGTACGTACAAAGTGGGCGGAATTCGTGGTGTAGCGGTGAAATGCTTAGATATCACGAAGAACTCCGATTGCGAAGGCAGCTCACTGGAGCGCAACTGACGCTGAAGCTCGAAAGTGCGGGTATCGAACAGGATTAGATACCCT
+
EFGGGGDFFGFGCGGGGGG8EGGGGGGFGGFGGGGGGGGGGGFGFGGCCDGG@CFDGFEGGGG@F@CCFGGGGGEEFGGGFGGGGFGGGGFFGFFFGFGGGGGFGGGGFGGGGGCFGGGGGGGGFGGG9FGC9FEEEFFFG@FDGFGGGGGGGGGCECFGFGFGGDF::B*5@CF@<F:>>F,>C7>FFC@CGGGGGGGGG?F?;FFEGF9F@;D?E>GG3EC5<EEGGE@C8<C2<>EFGGGFFGGGC;9FECFDCFFCGGGFGFFFFD76C@0EBC:=FFF<F?GFD<?GFCEEFFFFFEFGGGEFEEC9FGGCED:AA,C@*:=,DAFEFGFE,E9DFAFEEFEF<AF?EB7C@AAFCC@7GGEEEEFGGGGFGFGGGGGGGGFGFC,GGGGGFBGFGGGFEF7GGGFFGFCGEFDFECGGGGGGGCACCCCC
@s1101 176
TGAGGAATATTGGTCAATGGGCGAGAGCCTGAACCAGCCAAGTAGCGTGCAGGAAGACGGCCCTATGGGTTGTAAACTGCTTTTATACGGGGATAAAGTGAGCCACGTGTGGCTTATTGCAGGTACCGTATGAATAAGGACCGGCTAATTCCGTGCCAGCCGCCGCGGTATTACGGAAGGTCCGGGCGTTATCCGGATTTATTGGGTTTAAGGGGAGCGTAGGCCGTCTGTTAAGCGTGTTGTGAAATGTCGGGGCGCAACCTGGGCATTGCAGCGCGAACTGGCAGACTTGAGTGCGCAGGAAGTAGGCGGAATTCGTCGTGTAGCGGTGAAATGCTTAGATATGACGAAGAACTCCGATTGCGAAGGCAGCCTGCTGTAGCGCAACTGACGCTGAAGCTCGAGAGCGTGGGTATCGAACAGGATTAGATACCCT
+
CFGGGGGGGGGDGGGGGGGGGGGGGGGGGGGGFGFGGGGGGGGGGGDFGEGGGGGG<EFGGFBCCFGGGGDGFFA<EFGGGGGGGFGG?CCCGGGF?FFGGGFCGGGGGGGGGFGGFGGGGGGGD,CFGGFFFFGFFD@,DCB@EC@AFCFGGFC:<=>@+@F:88FE5C*1<;CCEFGC,?2=C<*<<<CGG9<7=*;6>>9+<@E5*3+++2?>G>E>#9:3:;*?C>::*+<48*C;@C5,<?9=F<DEGEGE>:EF>@@EFF9FCGF97@>FB=7A=DFAFFC<2D@F838C>GGFGFFGGGGDGGGEB8EC8FCFF9GGAGGGEEFAFEFBFDC8FDEA7FEFFAFF8GGGEEE7F7EGGGFFBCFFF8GGGGCGGGGGDFFCGGFGGGGGEFCEGGGGGGGEF@FFEEGFGGGFFGGGGGGGGGGCCCCC
@s1101 20275
TGGGGAATATTGCACAATGGGGGAAACCCTGATGCAGCGACGCCGCGTGAGCGAAGAAGTATTTCGGTATGTAAAGCTCTATCAGCAGGGAAGATAATGACGGTACCTGACTAAGAAGCACCGGCTAAATACGTGCCAGCAGCCGCGGTAATACGTATGGTGCAAGCGTTATCCGGATTTACTGGGTGTAAAGGGAGCGCAGGCGGTGCGGCAAGTCTGATGTGAAAGCCCGGGGCTCAACCCCGGTACTGCATTGGAAACTGTCGTACTAGAGTGTCGGAGGGGTAAGTGGAATTCCTAGTGTAGCGGTGAAATGCGTAGATATTAGGAGGAACACCAGTGGCGAAGGCGGCTTACTGGACGATAACTGACGCTGAGGCTCGAAAGCGTGGGGAGCAAACAGGATTAGATACCCT
+
FGGDGFGGGGGGGGGGGGGGCFGGFFGGGGGGCFGFGGGFFGGGGGGFGGEGGGGGGGGGGFGGGGD+BBFFFGGGGGGFFFGGGGGGGGFGGFGGGGGGGEEGGGGGGGGGGGGGGFGGGGDEGGGGGGGGCGGGGGGGFDFDEGGGBF>C;FGGGGGGFFFGGDGGGGGGCFGGG<F:F>GG<GFGFFC3,AEFGGFGGGGGGG114EEEEGGF)9CGFFGG<FG8>;CGGGGB<FD6C=@CEGGGGGGGGGFFFD=EC8ECEGGEEAE<AC=86CEGCGGGGGGCFGFC9,,FGGGFF,EEDGEF;AC,=@,7GGFGFDE9FFFGGFFF7@GFFECFCEFGGGGGGGGGGGGGFEDGGGGGFCEFCB8GGGGF@GF<GGGCEEGGGGGGGFGFFGGGGGGGGGGGGGFCCCCC
@s1101 24014
TAGGGAATCTTCGGCAATGGACGAAAGTCTGGCCGAGCAACGCCGCGTGAGTGAAGAAGGTTTTCGGATCGTAAAACTCTGTTGTTAGAGAAGAACAAGGATGAGAGTAACTGTTCATCCCTTGACGGTATCTAACCAGAAAGCCACGGCTAACTACGTGCCAGCAGCCGCGGTAATACGTAGGTGGCAAGCGTTGTCCGGATTTATTGGGCGTAAAGCGAGCGCAGGGGGGTTCTGAAGTCTGATGGGAAAGCCCCCGGCTCAACCGGGGAGGGGCATGGGAAACTGGGGGACTGGAGTGCAGAAGAGGAGAGTGGAATTCCATGTGTAGCGGTGGAATGCTTAGATATATGGAGGAACACCAGTGGCGAAGGCGGCTCTCTGGTCTGTAACTGACGCTGAGGCTCGAAAGCGTGGGGAGCAAACAGGATTAGATACCCT
+
F9FGGGGFGGGGGGGGGGGGGGGGGEGFGGGGGGCGGFFFFGGGGGG@FFGFFGGGGFGGGFGGGEGECG>GDFEGGGGFFGGGGGGGGFGG8FFGGGGGEFEGF9=F<FCGGFC<FFFGGGGGGGGGGGGFGDGFGGGGGGDG?@FFGGGG<>FGEEA:FGGGGGCCGGEGGEGGGGGFF,:FF@5,=<CFG:*<:+;<CCEEC<FFC9:EEC87*6@;032)77:8*CE#?E?@&#?<+<:@E,@,:CA:<0ECCCFGG<;D>ECF>FF:FC@,86?0A@3;:5+FEB,,<,8,,BFDB,<5,D=CFA,B-,DEE@4,E>9A5?A@8)DEF?,5,F??C,-6CAFGFFECF?<AGEGEFFFGGGGGGGF@GEGFFFFGFGGGFCFFGGFGGGGGGFCDGFEFBFFE@FGGEGFB6GFFGGGFEFFGFFAFGGFGCCCCC
@s1101 31170
TGAGGAATATTGGTCAATGGACGAGAGTCTGAACCAGCCAAGTAGCGTGCAGGATGACGGCCCTATGGGTTGTAAACTGCTTTTATAAGGGAATAAAGTGAGTATCGTGAGACTTTTTGCATGTACCTTATGAATAAGGACCGGCTAATTCCGTGCCAGCAGCCGCGGTAATACGGAAGGTCCGGGCGTCATCCGGATTTATTGGGTTTAAAGGGAGCGTCGGCCGGAGATTAAGCGTGTTGTGAAATGTGGAGGCTCAACCTCTGCACTGCAGCGCGAACTGGTCTTATTGAGTACGCACAACGTGGGCGGAATTCGTGGTGTAGCGGTGAAATGCTTAGATATCACGAAGAACTCCGATTGCGAAGGCAGCTCACGGGAGCGCAACTGACGCTGAAGCTCGAAAGTGCGGGTATCGAACAGGATTAGATACCCT
+
;C<CFDFCFGGCE,ECCFEFF,@CFF:,C@AEFFFFFGFFE,C9FF:CFCFEFCDCE<@@@FCDDFAFFFG=:F<FE,EF<CFGGFGGGGGCFGGE<D9BF<F,CFGG,,8CEF,5BBFDGGFG9,CEFGGFFGA,:5,::8+@++6>FC9?F,3+BC<F>FADC+83@FFEC>*3>CCC:=FCCGC7*1:,7<:FE=EFGG9<FF*8*<:FG9FG*)=9)8=:A?EDG;@=<0<48:8>EFD;3?E6F>3<FDC1D<@@7DFFGGF:EDB-7<>=7F=7,=DE:,:<,8,C?>3+BF::GEF:GDGF:8FFD8=CE7CFFFEEB@6,EBE9?:,C9,F;GEF?,C,,EFAECC:DEGGGGECFGGGFCFFGC@GFC@:FCCGFFCGGCGFEEGFFGEC8@GFEE7FC@7,FGFACGEE@FFCFE9BGFE68CC9C
@s1101 30166
TGAGGAATATTGGTCAATGGGCGAGAGCCTGAACCAGCCAAGTAGCGTGCAGGATGACGGCCCTATGGGTTGTAAACTGCTTTTATACGGGGATAAAGTGGGCCACGTGTGGCTTATTGCAGGTACCGTATGAATAAGGACCGGCTAATTCCGTGCCAGCAGCCGCGGTAATACGGAAGGTCCGGGCGTTATCCGGATTTATTGGGTGTAAAGGGAGCGTAGGCCGCAGGTTAAGCGTGTTGTGAAATGTAGGGGCTCAACCTCTGCACTGCCGCGCGAACTGGCTTGCTTGAGTACGCACAACGTGGGCGGAATTCGTGGTGTAGCGGTGAAATGCTGAGATATCACGAAGAACTCCGATTGCGAAGGCAGCTCACGGGAGCGCAACTGACGCTGAAGCTCGAAAGTGCGGGTATCGAACAGGATTAGATACCCT
+
FGGGGGGGGGGGGGGGGGFGFDEFGGGGGCGGFFGGGGGCGGGGGGGGGGGGGGGGGGGGGGGGG8DGGGGGGGGDFGGGEFGGGGGGFEFFBBD<FFFGCFGGG@CD8F+CFFFGFEGFGGGGFDG+3>FCFGGCFFGGF@:CG7B@=FGGGGCCGGDCF7FGGGD7:FC<C9**6<FEGDGGDF*BF*8FGGGG=7DFD3?EFG5&13(+0+?8;=FFBBEGC;<>GFGF::F6E:FC;F@><GGFFF>EGFG/8=:<C@F7<EF6;C:3*>&E<C2?0CGGFDFB=DFF=F@3CFFF@,?B+6FF=GGGGGGEC@DFCF7GAGGFEFFE@<E<DE,@FDGGGFCCGF9EF@F?DFFEEGGGGFFDE,@F,DCF@GGGDGDGGGGGGGEEFEFEFGF8GGFFECF@F@EEGGGFGGDGGGGF9FF@EFGCC@BC
@s1101 20283
TGAGGAATATTGGTCAATGGGCGAGAGCCTGAACCAGCCAAGTAGCGTGCAGGATGACGGCCCTCTGGGTTGTAAACTGCTTTTATAAGGGAATAAAGTGAGTCTCGTGAGACTTTTTGCATGTACCTTATGAATAAGGACCGGCTAATTCCGTGCCAGCAGCCGCGGTAATACGGAAGGTCCGGGCGTTATCCGGATTTATTGGGTTTAAAGGGAGCGTAGGCCGGAAATTAAGCGTGTTGTGAAATGTCGACGCTCAACGTCTGCACTGCAGCGCGAACTGGTTGCCTTGAGTACGGACAAGGTGGGCGGAATTCGTGGTGTAGCGGTGAAATGCTTAGATATCACGAGGAACTCCGGTTGCGAAGGCGGCTCACTGGAGCGCAACTGACGCTGAAGCTCGAAAGTGCGGGTATCGAACAGGATTAGATACCCT
+
FGFGGGGGGGGGF@FFGGGGCEGGFEB@FGGGGCFGGGCFCF<FGGGGG@CCFGAFGEG7:@>F,6E8EF:=BFGFGGCC,EFEC,ECFG8E=AFEFAFEGGE<,E@GGGBFAAFGAECD@DGEBEFAFEF<CFFG<?F9,<>3@CCDFBFF8DFE><F@8DFFE6:FGGGGFFFGG>BCAF@FFEECGGG7CBCC-CC3GE:FFG7<-,<2+8FAEEGD:FEF<>CB7?<<<?<5ED=C5F8@F>;0:7#>07FGFCFF8>/GFF?GGFFF@C@96CGFFCB6,>B3FGGGFF@:@9,:,,A+FC>=B,GGGFCEBAA,GGGGBGGGGF9DFFFFC<C8FFFGFEF:FA,EFC@+EFB+F:GFFECGFC,FGGFGFFEGF@7FCGGGGGFGFGFF@+EEDEGGGGGBF7GGEDFFGEGFGGGGGGGGGGGCCCCC
@s1101 182
TGGGGAATATTGCACAATGGGGGAAACCTTGATGCAGCGACGCCGCGTGGAGGAAGAAGGTCTTCGGATTGTAAACTCCTGTTGTTGGGGAAGATAATGACGGTACCCAACAAGGAAGTGACGGCTAACTACGTGCCAGCAGCCGCGGTAAAACGTAGGTCACAAGCGTTGTCCGGAATTACTGGGTGTAAAGGGAGCGCAGGCGGGAAGACAAGTTGGAAGTGAAATCTATGGGCTCAACCCATAAACTGCTTTCAAAACTGTCTTTCTTGAGTAGCGCGGAGGTAGGCGGAATTCCCGGTGTAGCGGTGGAATGCGTAGATATCGGGAGGAACACCAGTGGCGAAGGCGGCCTACTGGGCACCAACTGACGCTGAGGCTCGAAAGTGTGGGTAGCAAACAGGATTAGATACCCT
+
GGGGGGGGGGGGGGGGGGGFGGGGGGGGFFGGGGGGGGGGGGGGGGGFGGEGGGGGGGGGGGGGGGGCFFFGGGGGGGGGGFGGGEGGGGDG7D?FGGFGGGGGFEGGGGGGFG?FFEGGGGGGGDEGGGGGGAD7>CFGG<<@*CCEGGGCGCFDECGGCGGGC:<FFFGGCCGGGDGDFE9FGG-?F@92C<<245EDDDEEEGD::4;FGF>ECDFF>GF>C9<2>FGGCF?6CGBCCDGFAGGGGGC;>@#:;;FGG-FFCFC,CFGGEFCCE*@CFAB8GGGGGGGFDB=+=46,CGGGAF@EEECE@CCCFGGGGGGDGGGG?@EFGFGGGFGGGGGFF@CEC7GGGGGGGFDGGFCFGGGGCEFGGGGFFGGGGGGGFFGGFCGGGGGGGFGFGGGGGGGGGGGCCCCC
@s1101 36823
TGAGGAATATTGGTCAATGGACGAGAGTCTGAACCAGCCAAGTAGCGTGCAGGATGACGGCCCTATGGGTTGTAAACTGCTTTTATAAGGGAATAAAGTGAGTCTCGTGAGACTTTTTGCATGTACCTTATGAATAAGGACCGGCTAATTCCGTGCCAGCAGCCGCGGTAATACGGAAGGTCCGGGCGTTATCCGGATTTATTGGGTTTAAAGGGAGCGTAGGCCGGAGATTAAGCGTGTTGTGAAATGTAGATGCTCAACATCTGCACTGCAGCGCGAACTGGTTTCCTTGAGTACGCACAAAGTGGGCGGAATTCGTGGTGTAGCGGTGAAATGCTTAGATATCACGAAGAACTCCGATTGCGAAGGCAGCTCACTGGAGCGCAACTGACGCTGAAGCTCGAAAGTGCGGGTATCGAACAGGATTAGATACCCT
+
CFGGGGGGGGGGGGGFGGGGGGGGGGGFFGGGGGGGGGGGGGGGGGGG7FGGGGGGGGGGGGGGGGGGGGGFGGGGGGGGGGGGGGGGGGGGGGGGGGGGGGGGGGGGGGDGGGGGGGE<FEGGGGGGGGGGGGGF?FFDGFGGCFDBFGGGGFGGGGGG8DFGGGGGGGGGGGGGG>GGGGG@GGGGGGGGGDGGGGGGGFFCEGFG4CFDFFF;C9CFDGCFFGGGGGFCFFFAECGGGGGFEFGFGGFDC?C@@FFG/GGGGGGCFGF@BC@GFDDGGGGGGGGFEE?9FFEEGGGGGFC?GGFC:@E,FEDGGGGGFAGGFGGGFGEA9GFGGGFDF8FFCGFFFGGGFGGEFFGC7GGFFC,GGGGF@GGGDGEGGGGGGGGGGGFFGDGGFFGGGFFC8GGGGGGGGGGGDGGEGGFFGGGGGGGCCCBC
@s1101 184
TGAGGAATATTGGTCAATGGGCGAGAGCCTGAACCAGCCAAGTAGCGTGCAGGATGACGGCCCTATGGGTTGTAAACTGCTTTTATAAGGGAATAAAGTGAGCCTCGTGAGGCTTTTTGCATGTACCTTATGAATAAGGACCGGCTAATTCTGTGCCAGCAGCCGCGGTAATACGGAAGGTCCGGGCGTTATCCGGATTTCTTGGGTTTAAAGGGAGCGTAGGCCGCCCCTTAAGCGTGTTGTGAAATGGCGCGGCTCAAACGTGGCACTGCAGCGCGAACTGGGGGGCTTGGTTGCACGCAACGCAGGCTGAATTCGTGGTGTAGCGGGGAGATGCTTAGATATCACTAAGAACTCCGATTGCGAAGGCAGCTTGCGGGAGTGCGACTGACGCTGAAGCTCGAAGGTGCGGGTATCGAACAGGATTAGATACCCT
+
F@FFGGGGGGGGGGGGGFGGGGGFGEFGGFFGGGGGGGGCFGGFCAFGEGFFGGGGFGGGFGGEGGFGGFCFEFGGACGGAEFEFFGGGFGFG@EFGFGGG?CF<EG=FG7FFEEGGFEGGGGGGGGGGFCABDFFGGCEEGGGGGGGCEFC9=<9FEDF<FFGGGGD@CF;FGGFGGGGGGGDGG*<BFECFGGCC=7F+12,,FBECAFFFGBFEFE>?>5CFBC>CEGE6<:):)*<0C>+3<F==#4ECEE0:940#<,C(GGFC,FFEGC@>615,+CC@CDB,D@3),8@CGGF>@8@ED8FC7,,447ECFDDGFB68FB8@,C9,?CEDCC,E=<,E,C,,?9FDGGGDGF?@@=DFEFGGGGGGGEF@C?GGGGGGFE@CGEEGFAFE7GFEFFFFDGGGGE<DGGGGFFBBFGFCDFFGGE@CCCC
@s1101 185
TGAGGAATATTGGTCAATGGGCGAGAGCCTGAACCAGCCAAGTAGCGTGCAGGATGACGGCCCTATGGGTTGTAAACTGCTTTTATAAGGGAATAAAGTGGGAGTCGTGACTCTTTTTGCATGTCCCTTATGAATAAGGACCGGCTAATTCCGTGCCAGCAGCCGCGGTACTACGGAAGGTCCGGGCGTTCTCCGGATTTATTGGGTGTAAAGGGAGCGTAGGCCGGAGATTAAGCGTGTTGTGAAATGTAGACGCTCAACGTCTGCACTGCAGCGCGAACTGGTTTCCGTGAGTACGCACGAAGTGGGCGGAATTCGTGGTGTAGCGGTGACATGCTTAGATATCACGAAGAACTCCGATTGCGAAGGCAGCTCACTGGAGCGCAACTGACGCTGAAGCTCGAAAGTGCGGGTATCGAACAGGATTAGATACCCT
+
BFGGGGGGGGGGGGGGGGGGFGGGGGGGGGGGGGGGG8CF@FFGGGGGGGGGGGGGGGEGFGGGGGFFFGEGGAFGGGGG<EFGGGGFGGGGGGGFFDFGC@EG@DEC7,BAFEFEFGGGGA9,,CFGGGCFEF9EF<FFGFE>+@EGF,CFEF+>7CCFFFFF+8F*3@:,<;C>*>*BFFCEEGGC7C*=BF7CC*<CDG9,?7**92,1-,-;@6?587?C<795C=EC40:2:GFED=58,5:9?>8**EC?:FC@36,,,,,CCD>*7EECDFGFFGGFGGGFA,<?)+=:EC@FCE>BC87EC??>6F@6==ECGEEC>GEEE=CA,GFGEF?=9GGGGGGGFDGGGECFGFGFCDGGGGGGGEE,9GGGEECGFGEEC9FDFEFBFGGGFGGGF@GGGGGFGGGFGGGGCGGCDGGGGCGGFFFA<CBA
@s1101 21374
TGGGGAATCTTGCGCAATGGGCGAAAGCCTGACGCAGCCATGCCGCGTGAATGATGAAGGTCTTAGGATTGTAAAATTCTTTCACCGGGGACGATAATGACGGTACCCGGCGAAGAAGCCCCGGCTAACTTCGTGCCAGCAGCCGCGGTAATACGAAGGGGGCTAGCGTTGCTCGGAATAACTGGGCGTAAAGGGAGCGTAGGCGGACATTTAAGTCAGGGGTGAAATCCCGGGGCTCAACCTCGGAATTGCCTTGGATACTGGGTGTCTTGAGTATGGGGGAGGTGGGTGGAACTCCGAGTGTAGAGGTGAAATTCGTAGATATTCGGAAGAACACCAGTGGCGAAGGCGACTCACTGGCTCATTACTGACGCTGAGGCTCGAAAGCGTGGGGAGCAAACAGGATTAGATACCCT
+
FFGGGGGGGGGGGGEGGGGGGGGGGDGGGF<FFEFGGGFECFFFGGGFGGFGGG9EFFGGDDEGGFFFGGGGGGGEEGGG9FG,?EFGCFE7BFFC@FGGFDCCFGFFCE+3@FGCFFGFGDGCEGEFF9=DFGGGGGFGGG:FGGGGE@F:FCC@FFCGDFEEB5<:EEGG99<CEEF$/A9CCFCE)E5E@G:58<>-2@CCEG=:>F@CFDE@1*DGF0CFCE@5@7C>8CE;D><C7:08>8331>+?DC7$,2@6=4C<@EGFAAC8+E68++?=,E8CGGF,GFAC4@6+@+,,EE=9?@,EDF?,44,8,F?,DDCEEFEGGFFECCGGEAFEGGEEGCDGECDCC,CFCGFFFFFFFFCFBEFGGGGGGGGEFGGDFCFEGGFDFGGFGGGGGFGGGGGGGGFCCCCC
@s1101 30433
TGAGGAATATTGGTCAATGGACGAGAGTCTGAACCAGCCAAGTAGCGTGCAGGATGACGGCCCTATGGGTTGTAGACTGCTTTTATAAGGGAATAAAGTGAGAGTCGTGACTCTTTTTGCATGTACCTTCTGAATAAGGACCGGCTAATTCCGTGCCAGCAGCCGCGGTAATAAGGAAGGTCTGGGCGTTATCCGGCTTTATTGGGGTTCAAGGGAGCGCAGGGGGCGTCGTAAGTCAGTTGGGAAATCGTGCGGAGTAACCGGGCAATTGCAGTTGATACTGCGTCGCTTGAGTGCACACAGGGATGTTGGAAGTCATGGTGTAGCGGTGAAATGCTCAGATATCATGAAGAACTCCGATCGCGAAGGCATATGTCCGGAGTGCAACTGACGCTGAAGCTCGAAAGTGCGGGTATCGAACAGGATTAGATACCCT
+
CEEFGCFFGGGGGFFFCGEAFGGGG:FFGFFFAEFFF8=EF8EFEF:CFDFGE:FEBCC+@FCFFCEFCFGF?F<9,9CF?FFCGGFGGGGFEECAEGFGF9?F,C7D?F+C9??FF9FE<99EEFGGC:,,B9,CBAA?==CFFFGF<<FF,=+>BA,:=@8>E7FEE@FG,,,7FCCC,>3?C>1>G@*:;9=**/4@??:2?>#9/7/<CFF=@,=B2::#<C8?&:3,7)267,<<GF#F;,38CF:<F:7,7CF>5::,3,=<,D:,,DCFFD@1=8@+@77CDEA4?E@CEA5B8GGEFE7CAGGGFE,E,EGGGGF@)EEFFCE::,AE;CCFEGGEFGFFGGFFC8+:DFGCGFC@FAAGGFAGGCCEEGFFFFF<EAFGF6,FGFGFFC@<<EFFCEEGGGGCGGGFGGGFFFFCCGGGGGFCCC@C
@s1101 188
TGGGGAATATTGCACAATGGGGGAAACCCTGATGCAGCGACGCCGCGTGAGCGAAGAAGTATTTCGGTATGTAAAGCTCTATCAGCAGGGAAGAAAATGACGGTGCCCGACTAAGAAGCCCCGGCTAACTACGTGCCAGCAGCCGCGGTAATACGTAGGGGGCAAGCGTTATCCGGATTTACTGGGTGTAAAGGGAGCGTAGACGGATGGACAAGTCTGATGTGAAAGGCTGGGGCTCAACCCCGGGACTGCATTGGAAACTGCTCGTCTTGAGTGCCGGAGGGGTAAGCGGAATTCCTAGTGTAGCGGTGAAATGCGGAGATATTAGGAGGAACACCAGTGGCGAAGGCGGCTTACTGGACGGTAACTGACGTTGAGGCTCGAAAGCGTGGGGAGCAAACAGGATTAGATACCCT
+
CFGGGEGGGGGGGGGGGGGGGGGGGGGGGGGGGGGGGGGGGGGGGGGFFGGGGGGG@FGCFFGGGGGCFGGGGFFDGGGFGGFGGGGGGGGGGGGGGGGFGGGCFEGGGGGGGGGGGGFFFGGGGGGGGGGGGGGGGGFFGGGGGDGGFEFFGCCAFGGGEGGCCCFEEEGEFGGG*=EGGF?ECFGG0:ACGDC;CEG><D>:CE8;8C;6F5A8CCGF?A2<@?F?CCFGDDGF0F>C.GEGEEEDBFB=<GFFG@9?DEC87CCDDGFF5GGGGGGF@E#GE+B4B,<@8DGFGFGGGFGCAGGE@,F@?@GE@C,CF8GFDGGFF9CFC<GGGGGF@F@?FFBEE7GGGGGGE7GGFGGGGFEECGFCCBGGFGGGCGGGGGGGGGGGGGGGGFGFGGGGFGGGF8GCCCCC
@s1101 33833
TGGGGAATATTGCCCAATGGGGGAAACCCTGATGCAGCGACGCCGCGTGGAGGAAGAAGGTCTTCGGATTGTAAACTCCTGTTGTTAGGGACGATAATGACGGTACCTAACAAGGAAGCACCGGCTAACTACGTGCCAGCAGCCGCGGTAAAACGTAGGGTGCAAGCGTTGCCCGGAATTACTGGGTGTAAAGGGAGCGCAGGCGGGCATGCAAGTTGGAAGTGAAAACTATGGGCTCAACCCATAGCCTGCTTTCAAAACTGCGTGTCTTGAGTAGTGCAGAGGTAGGCGGAATGCGCGGTGTAGCGGTGGAATGCGTAGATATCGGGAGGAACACCAGTGGCGAAGGCGGGCTACTGGGCACCAACTGACGCTGAGGCTCGAAAGCATGGGTAGCAAACAGGATTAGATACCCT
+
FGAFGGGGGGGGGFGGGGG,BBEGFFGGGGGGACFGGGFFFGGGGGGFGCEGGGGGGFGGGFCCFCFCFGGCEFBFGGGGGGGFEF<EFGFGGECEEGDGGG7CFGDGGGGEGGGGG8FGGGDDEC<FGGBCCFCGGGGGBFAFFGDFEGECFGGCF:F<CCFFGGGGGDEGGGGGGGCCCC*FGG<G7:FG?9E>CGEECECC>EECEFC+FF<'<-F>.;@E:C<9E?FGF8F>><CD<@*CFG9.FGFFGGGF:CFFFFC9FB>;@,A@FGBC4?BB=3:AFGCF>>;E>8++++DGFE8>5EBEFFC5:GEFDF?CC+GGGF@@A,<<,C@@@@E@FGFDF7ECF@,DFE<GGGGFCGEFGGGGFFFDGGFFDFGGFCFCCEFCCCF@CAGFC6@FACGGGGGEGGGCCCCC
@s1101 25258
TGAGGAATATTGGTCAATGGGCGAGAGCCTGAACCAGCCAAGTAGCGTGCAGGAAGATGGCCCTATGTGTTGTAAACTGCTTTTATATGGGGATAAAGTGAGTTACGTGTAACTTATTGCAGGTACCATATGAATAAGGACCGGCTAATCCCGTGCCAGCAGCCGCGGTAATACGGAAGGTCCAGGCGTTATCCGGATTTATTGGGTTTAAAGGGAGCGTAGGCCGCCCCTTAAGCTTGTTGGGAAATGGCGCGGCTCAACCGTGGCACTGCAGCGCGAACTGGGGGGCTTGAGTGCACGCAACGCAGGCGGAATTCGTGGTGTAGCGGTGAAATGCTTAGGTATCACGAAGAACTCCGATTGCGAAGGCAGCTTGCGGGAGTGCGACTGACACTGAAGCTCGAAGGTGCGGGTATCGAACAGGATTAGATACCCT
+
GFGGGGGGGGFGGGGGGGGCCGGGEEGGGGGGGGGGGGGGGGGGGGGEGGGGGGFGGFGGFFGGGCFCCFGGGGGFGGCFFAFGGGGFFAFEGEGGGFFCFGGAFGGGGGCEG9FFGGGEGFGGGGG99@FGGGAFGGGGG@>EEGEB<,FFCFGGGF<FFCFGCD>C>7@FGCGGF:F:FG:<DG7FC:EFF9CECCGF78CCFG*CFFC9;<FAG&8=#;<C6CB,ECF:FCG4#(C<CF#E7CC=:#EF:C?ED8C6F>>3,CDFCCF<CG@:%::0:2<6CGBEE8F=0GGF>@B?>68>A+@B@,E@@,EEECFB??FB5@7FFFFGFE,<=:,,A,E=CCF,GFGGFGFF:@E:CEEFGEFFFEDFFGFDEFAB:FCEFEFEFCGFEFFDF7GEFFFCGGGGGFEFGFFF,,FFFFGFGGGFGFGCCCCC
@s1101 22603
TGGGGAATATTGCACAATGGGGGAAACCCTGATGCAGCGACGCCGCGTGGAGGAAGAAGGTCTTCGGATTGTAAACTCCTGTTGTTAGGGACGATAATGACGGTACCTAACAAGGAAGCACCGGCTAACTACGTGCCAGCAGCCGCGGTAAAACGTAGGGTGCAAGCGTTGTCCGGAATTACTGGGGGGAAAGGGAGCGCAGGCGGGCATGCAAGGTGGAAGTGAAAACTATGGGCTCAACCCATAGCCTGCTTTCAAAACTGCGTGTCTTGAGTAGTGCAGAGGTAGGCGGAATTCCCGGTGTAGCGGTGGAATGCGTAGATATCGGGAGGAACACCAGTGGCGAAGGCGGCCTACTGGGCACCAACTGACGCCGAGGCTCGAAAGCATGGGTAGCAAACAGGATTAGATACCCT
+
FFGGGEEGFGGCGGGGGGGDEGEGFFFGGFGGGGGFCCFGGGGGGGGEGEC@FFGFFFEF<EAFGFE?FGFAEFEEGFGGGFGGG?FFFGFGCF7C7E?BEGGGGGGGF<,<BFGFFFDF>8CCCEEEG;FGFGG7DFF@3@CFC7CGF7FFF9CFEF;@ED>?@F@1<F>*FFGGEGFGC+)FCF6=/:?@FGECEGFGDCCCFCC8E>C2C:9;EFFF>B#FCCF;8:F17C@>;7EFFFFC8FE7>><<F?+FE;0=EE@DECGFG=GFFFD9EAFDCF:FC6FBF8DFBE7GEFGGGF@8ACCGFFFFGGGGEGGCFB>CCCFFFDFECEGGFFFEGGGGGFCFEDGEAFGGGFFFF<:GGGGGGGGGEECF<@GGGGGGGFFGGGGGGGGGGGGGFGGGGGGGGGGCCCBC
@s1101 192
TGGGGAATATTGCACAATGGGGGAAACCCTGATGCAGCGACGCCGCGTGAGCGAAGAAGTATTTCGGTATGTAAAGCTCTATCAGCAGGGAAGATAATGACGGTACCTGACTAAGAAGCACCGGCTAAATACGTGCCAGCAGCCGCGGTAATACGTATGGTGCAAGCGTTATCCGGATTTACTGGGTGTAAAGGGAGCGCAGGCGGTGCGGCAAGTCTGAGGGGAAAGCCCGGGGCTCAACCCCGGTACTGCATTGGAAACTGTCGTACTAGAGTGTCGGAGGGGTAAGTGGAATTCCTAGTGTAGCGGTGAAATGCGTAGATATTAGGAGGAACACCAGTGGCGAAGGCGGCTTACTGGACGATAACTGACGCTGAGGCTCGAAAGCGTGGGTAGCGAACAGGATTAGATACCCT
+
GGGFGGGGGGGGGGGGGGGFGGGGGGGGGGGGGGGGGGGGGGGGGGGGGGGGGGGGFGFEFCFGGGG:FFGGGGGGGGGGGGGGGGGGGGGGGGGGGGGGGGCEGGGGGGGGGGGGGGGGGGGGGGGGGGFGFGGGGGGGGFEGEDGGGGE;CFGGGCFFFFGFGFGGDFGGGGGGGFDGGGEEGG<GCCFGGGGGEEFC?DE>EEE85CCGC@F=<89F+3(00AFEGFEEGGGEGECCGGGEGGE9FEADGGGED@CCGCC7DGFCFF58)C>CGDEF=GFFEAFEDDGGGGGGFEF?F?>@)@>GGFE,CFCGFEC,FCGGGGGFEFGFEEGGGGGGGGGGGFCFFGGGFGGGGGGGGGFFAFFEFECEF@GGGGGGGGGF@GGGGGGFGGGGGFFCGGGGF9GFFGGCCCCC
@s1101 193
TGAGGAATATTGGTCAATGGGCGAGAGCCTGAACCAGCCAAGTAGCGTGAGGGATGACTGCCCTATGGGTTGTAAACCTCTTTTGTTTGGGAATAAAGTGCGGGACGTGTCCAGCATTGCATGTACCATTTGAATAAGGACCGGCTAATTCCGTGCCAGCAGCCGCGGTAATACGGAAGGTCCGGGCGTTATCCGGATTTATTGGGTTTAAAGGGAGCGCAGGCCGTGGGCTAAGCGTGCCGTGAAATTCTGTCGCTCAACGGCAGACGTGCGGCGCGAACTGGTCCACTTGAGTACGCGGGACGTTGGCGGAATTCGTGGTGTAGCTGTGAAATGCGTAGATATCACGAAGAACTCCGATTGCGAAGGCAGCTGACGGTAGCGCAACTGACGCTGAGGCTCGAAAGCGCGGGTATCGAACAGGATTAGATACCCT
+
FFGGEC<<FFFCGFCG@FFGEGEGGDGFGFFGGGGGGFFCFFFGGGGGGGGGD,FGGGFFFEF8CFFFFGGGGFGGDEG,6CF9FFGGFGGGGGGGGGG,EFCGFDGGCEFF,B<EF9<FGAFFGFGFGG9FGGGGGFG,BF@CD@CFGGFD,,+>FGGGGGG<CC:G:FGFFGGECGGC:;9C@F*=FEGGFG::**82+;F9BCC;CE?G5067?$C@>CDC:79.F?C<::<:<D>>8:;5C+2C<.6C<42859>=*FF>D66*5**0*:CF@,2+6CFC9F<8=,<D8GGEDE@3+?4C?+FB7CGF?8GCEFE<=4,,899,=@5,46+@9-C35,?G@CFGDFEFECEF??<=@DGFF9FGGFFGEFECCGGGGGGGGFFGGFFCGEABCGFGGGGFGCGGGGF<GCFFDGFFEDGGGGGFCFFACB<A
@s1101 194
TGAGGAATATTGGTCAATGGACGAGAGTCTGAACCAGCCAAGTAGCGTGCAGGATGACGGCCCTATGGGTTGTAAACTGCTTTTATAAGGGAATAAAGTGAGTCTCGTGAGACTTTTTGCATGTACCTTATGAATAAGGACCGGCTAATTCCGTGCCAGCAGCCGCGGTAATACGGAAGGTCCGGGCGTTATCCGGATTTATTGGGTTTAAAGGGGGCGCAGGCCGCCGGGCAAGCGTGCTGTGAAATGGAGTCGCTCAACGGCTGCACGGCAGTGCGAACCGCCCAGCTGGAGTGCTCGCAACGTGGGCGGAATTCGCCGGGTAGCGATGAAATGCTTAGATATGGCGAAGAACTCCGATTGCGAAGGCAGCTGACGGGTGCGTAACTGACGCTCATGCTCGAAAGTGCGGGTATCGAACAGGATTAGATACCCT
+
@FGGGGGDGGCECFGFFGGFFGGEGEGFGGFGGGGGFGGAFFFGGGGEGGGGGGGFFFGFCFGFGGGGGGGFGEGFGGGGG9EGGGGGGFGF<BFFGDFGGGGGGGGGGGGAEEFGGGGGGGCA9EBFFFGFGGGGEFFGGFGEGGG<CC,AA<FG+CFDC:DGEGGEGEEFB9>B7*5:6DCEGC5*<CE8BFEC=CCFC:FFFF<CFGG;CB<)8(;2;BD3@EG:E@&>;E<0F5F9<<;9<CGF4#8B*ECGFCC1<3,;<4*<:6@9*1*<BB9<58CEE<FF1>8,0D86++7@@B>CC@7EC8DFDB@ECDE@A,@6)+GGGGGGAEEDCC?9@@B?,7EC?FFC,?7F4DGGDGEGFC,DGGGFF7GEEFCGGGCGGFEDGEFFGF@GGGGGGFFGFFGEGEFFGGGGGGGFFGGGGGGGFDFCCCCC
@s1101 195
TGGGGAATATTGCACAATGGGGGAAACCCTGATGCAGCGACGCCGCGTGAGCGAAGAAGTATTTCGGTATGTAAAGCTCTATCAGCAGGGAAGAAGAATGACGGTACCTGACTAAGAAGCACCGGCTAAATACGTGCCAGCAGCCGCGGTAATCCGTATGGTGCAAGCGTTATCCGGATTCACTGGGTGTAAAGGGAGCGCAGGCGGTGCGGCAAGTCTGATGTGAAAGCCCGGGGCGCAACCCCGGTACTGCATTGGAAACTGTCGTACTAGAGTGTCGGCGGGGTAAGTGGAATTCCTAGTGTAGCGGTGAAATGCGTAGATATTAGGAGGAACACCAGTGGCGAAGGCGGCTTACTGGACGATAACTGACGCTGAGGCTCGAAAGCGTGGGGAGCAAACAGGATTAGATACCCT
+
FFGFGGGGGGGGGGGGGGGGGGGGFFGGGGFG9FFGGGGGGGFG7FGFG7?8@>FGFFGFE?FFFFG+EFGEFBF<FGF9CE<FFFGGGGFFGGGGG@FGGFD:FF+FFGGGGGGGGGGGGDFGEGGGGGFFGGBDGGFGGFGGFGGEEGGGF9@C*@:F7,3FCFCFGGD<7C>?:6=CEFG>G;GCFFD@CGG9<8,1;CDCECGE>CEC,<1FC<<?<AFG?59CEC4>DDE:57FC:GFB6F?FF=GFD;<FC>C:+>EGFEADCCB<GDF?FCGEF'B:GGFF<FB<D@,E>EC,FFEB@8CEEEBFB?,ECDCFDF=DGFFFGFDFFFAFFFGGGGEDGFCGGFGGFGFCDGGDDFFACGGGGFDGGGFGGGGGGGFFGFCFEFGEGGGGGGFDFGGGGGGGGFFFCCCCC
@s1101 196
TGAGGAATATTGGTCAATGGGCGAGAGCCTGAACCAGCCAAGTAGCGTGCAGGATGACGGCCCTATGGGTTGTAAACTGCTTTTATAGGGGAATAAAGGGAGCCACGCGTGGTTTTTTGCATGTACCCTATGAATAAGGACCGACTAATTCCGTGCCAGCAGCCGCGGTAATAAGGAAGGTCCGGGCGTTATCCGGATTTATTGGGTTGAAAGGGAGCGTAGGCCGGGGATTAAGCGTGTTGTGAAATGTAGATGCTCAACATCTGAACTGCAGCGCGAAATGGTTTCCTGGAGTACGCATAAAGTGGGCGTAATTCGTGGTGTAGCGGTGGAATGCTGAGATATCACGAAGAACTCCGATTGCGAAGGCAGCTCACTGGAGCGCAACTGACGCTGAAGCTCGAAAGTGCGGGTATCGAACAGGATTAGATACCCT
+
FFFFGGGGGGAFGGGGGGG,CDGGGGGGGGGGGEGGGGGGGGGGEGGGGGGCFFGGGGGGGGGGG,CCFGGGGFCFFGGGFF<FFFGFDFDEGGFFGC,BFGGGGGGECBFG<FGGGGGGG9DFGGGGFFCGGG9DFCFFGGGGGECFF=@FGGDDGC,DFGG:ECFGCEGF9,4:FFGC6<B<FEECCCGC?B::E*ACFC>C:C<7&+<EF7<:?(2.:4EDF:E#92::>AC9FD@EGFC;EE;CFF<E=2%::AFC9C=DF77<F:C5FA6==;6?+=,8,BF=,=,D=B87GFCEE,@CGDGCC6E9=8ECED@EFC6+8+6>=A<FFF<D><,,?4,FFCF7FA9FC8=@FFFF@?CFECAD8FGFFCGGGGFF:FFFCDGGGGFDGFFFF:GGGGFGGGGGGGFGGGGGGFEFGGGGGGFGGGFCCCCC
@s1101 197
TGGGGAATATTGCACAATGGGGGAAACCCTGATGCAGCGACGCCGCGTGGAGGAAGAAGGTCTTCGGATTGTAAACTCCCGTCGTTGGGGACGAAAATGACGGTACCCAACAAGAAAGCCACGGCTAACTACGTGCCAGCAGCCCCGGTAAACCGTAGGAGGCAAGCGTTGTCCGGAATTTCTGGGTGTAAAGGGAGTGCAGCCGGGAATGCAAGTCAGAGGTGAAATCTCCGGGCTTAACCCTGAAACTGCATTTGAAACTGGATGTCTTGAGTGCCGGAGAGGTAAGTGGAATTCCTTGTGTAGCGGTGAAAGGCGTAGATATAAGGAAGAACACCAGTGGCGAAGGCGGATTACTGGACGGTAACTGACGGTGAGGCGCGAAAGCGTGGGGAGCGAACAGGATTAGATACCCT
+
EDFGG@,EF<EFGGGFE<<FFEGEEG<@FCDDA<E,;B=B:@BFFGE=F7@GGEGGGFC,,,5C97F++B=E<FF,,,9B@FBCF:E8:F@:@7+>F<<,,:+=F:>,<=C@,,:DD,>FFDFFC*8@8,,3<3,4>FEGG:ED*6:B14<<,3<4=*:,+=<*2*1+***3><*<*1*8,0+E<FCEEFGG?7;(E@8-(**;,5++,,>9F??*3*>9,C@@52,@*>8GF@9CCF8D8BEDDDE>9F<<9CD;@,9?=,F<CGDC9DCGDCE>=8@,4CAFF=E<?FFCEGE@,=>,A,E@)GEFFFGF?E+GFEFFE=CC9GGGGGEF:F,FFA,GGGGFGCCGGFCGEF<GE@BF<FFGCGFCGEFEFFGGGGGGFCGGGFGGGGGGGGGGGFFFGGGGGGGFFGGCCCCC
@s1101 26165
TGGGGAATATTGCACAATGGGGGAAACCCTGATGCAGCGACGCCGCGTGGAGGAAGAAGGTCTTCGGATTGTAAACTCCTGTTGTTGAGGAAGATAATGACGGTACTCAACAAGGAAGTGACGGCTAACTACGTGCCAGCAGCCGCGGTAAAACGTAGGTCACAAGCGTTGTCCGGAATTACTGGGTGTAAAGGGAGCGCAGGCGGGAAGACAAGTTGGAAGTGAAATCCATGGGCTCAACCCATGAACTGCTTTCAAAACTGTCTTTCTTGAGTAGTGCAGAGGTAGGCGGAATTCCCGGTGTAGCGGTGGAGTGCGTAGATATCGGGAGGAACACCAGTGGCGAAGGCGGCCTACTGGGCACCAACTGACGCTGAGGCTCGAAAGTGTGGGTAGCAAACAGGATTAGATACCCT
+
FFCFGGGGGGGGGGGGFGGGFGGGGGGGGFGGGGGGGGCFGGGG@FGCFCCFFGGGGFE@FGF,FGGGC7EAFBEFEFGGGGGAEEFGGGGCCE9E9AFFGGGGFGGFGGGFGCFGGCFDFGE7CF7DFFFG7F,DFGF@F@>B>F::><EGFGGFGCDCFGGGGF@GFDEEFDE?GGG8CG=CF@9FFFF9;<:*:=C>@E;:CEC2<BFD@7'=,7CFFF@DFFC@@CGGF@FFFC@F8CDE,=AGF><65D2FGFGA=FF5-,08<CFF9GFDGDA,,?4FFC?EF?GGGE@+7GGFF<DE@GFGGGGFCCGGDCC@?@7EGGGFFFABFFGGGFFC,EGGGGGGGGGGFFGEFGGGFCFCGFFGGGFGGGFDGGGGGGGFAFFCGGGFFCGFCEFFFGGGGGGGGGGCCCCC
@s1101 199
TGAGGAATATTGGTCAATGGGCGAGAGCCTGAACCAGCCAAGTAGCGTGCAGGATGACGGCCCTATGGGTTGTAAACGGCTTTTATAAGGGAATAAAGTGGGGCTCGTGAGCTCCTTTGCATGTACCTTATGAATAAGGACCGGCTAATTCCGTGCCAGCAGCCGCGGTAATACGGAAGGTCCGGGCGTTATCCGGATTTATTGGGTTTAAAGGGAGCGTAGGCCGCAGGTTAAGCGTGTTGTGAAATGTAGGGGCTCAACCTCTGCACTGCAGCGCGAACTGGCTTGCTTGAGTTCGCACAACGTGGGCGGAATTCGTGGTATAGCGGTGAAATGCTTAGATATCACGAAGAACTCCGATTGCGAAGGCAGCTCACGGGAGCGCAACTGACGCTGAAGCTCGAAAGTGCGGGTATCGAACAGGATTAGATACCCT
+
DFFFGFFGGGGGGGGGFGGGGGGGGGGGGFGGGGGFGGGFGGFGGGGGGGGGGEGGGGGGGGGGGGGGGGGGGGGGGGGGGGCGGGGGGGFEFEGEGGGGGGGGGGGGGGGGCDFEGGGGGCGGGGGCFGGGGGGCEFFDGGGGD>EGGGGGGGGGGGGGGGGGDCFCFFFGCFGGC*=C7B:<FG5FFEGF<FEEG:@FGGFGFF/68<FCCF7FG>EF)9DDFFGDFEFF60CA:5FG9CFGFEGGGFFECCEFGGFBFEFFFC8<0B@4GGCGCD:=4GFFF?GGGGGGD@=+CCGGF=>@C>GEGDFB6D4+@GGFEAGB=GEEDCEFCEDFGGGGGGGGF=EGGGGGFFEGCFFGGGGFGGGGGGGGGFBCGFCCGGDGGFFEGEFGGFGGF@C8GGGGGEGDGGGGGGGGGGGGGGGGGGGGGGGCCCCC
@s1101 200
TGAGGAATATTGGTCAATGGACGAGAGTCTGAACCAGCCAAGTAGCGTGCAGGATGACGGCCCTATGGGTTGTAAACTGCTTTTATAAGGGAATAAAGTGAGTCTCGTGAGACTTTTTGCATGTACCTTATGAATAAGGACCGGCTAATTCCGTGCCGGCAGCCGCGGTAATACGGAAGGTCCGGGCGTTATCCGGATTTATTGGGTTTAAAGGGAGCGTAGGACGGGGATTAAGCGTGTTGTGAAAGGTAGATGCTAAACATCTGCACTGCAGCGCGAACTGGTTTCCTTGAGTACGCACAAAGTGGGCGGAATTCGTGGTGTAGCGGTGAAATGCTTAGATATCACGAAGAACTCCGATTGCGGAGGCAGCTCACTGGAGCGCAACTGACGCTGAAGCTCGAAAGTGCGGGTATCGAACAGGATTAGATACCCT
+
EFGGGGGGGGGGGGGGGGGGGGGGGGGGGGGGGGGGGGGGGGFGGGGGGGGEGEDGGGGGFGGGGGFGGGGGGFEGGGGGGGGGGGGGFGGGG<CCDGGGGG<C<?F=FCFG?DFGGGGGFFGCFGGGGGFC?FGFGDGGGGDGGGGGG9FGGG77>FFGECFGCCFGGGEACFFFEGDGGGGG>FGGC:EECCF:EEG9;;3FFGG?G7:9?C@4E)8116E*7>C#?,?CFGF9G@GGGGFC9C@.DFCF@@:9,#F@:::FGEC>5*C<EC5E>EC#-GGFGGCCGFFFDEEFEFE@9A,GGGGCGDFD>8BECFFFFFB=AC=CFDF=C,E=,?EFGGFFDGF=E?FB=:DGFGGGGGFCGGFGGFGGFFF<GGGEDGGGGGFGGGGGGGGGGGGGGEGGFEGGGGGGGGGFGFFFFGGGGGGGGGGCCCCC
@s1101 34236
TGAGGAATATTGGTCAATGGGCGAGAGCCTGAACCAGCCAAGTAGCGTGCAGGATGACGGCCCTATGGGTTGTAAACTGCTTTTATAAGGGAATAAAGTGGGGCTCGTGAGCTCCTTTGCATGTACCTTATGAATAAGGACCGGCTAATTCCGTGCCAGCAGCCGCGGTAATACGGAAGGTCCGGGCGTTATCCGGATTTATTGGGTTTAAAGGGAGCGTAGGCCGCAGGTTAAGCGTGTTGTGAAATGTAGGGGCTCAACCTCTGCACTGCAGCGCGAACTGGCTTGCTTGAGTACGCACAACGTGGGCGGATTTCGTGGTGTAGCGGTGAAATGCTTAGATATCACGAAGGACTCCGATTGCGAAGGCAGCTCACTGGAGCGCAACTGACGCTGAAGCTCGAAAGTGCGGGTATCGAACAGGATTAGATACCCT
+
EFCFGGGGGGGGGGGGGGGGGGGGDGGGGGGGGGGGGGGFEGGGGGGGGGGGGGGGGGCEECFFGGGFGFGGGGGGGGGGGGGGGGGGGD=CFGFGG9ECGDFFGGGGGGGGGGEFGGGGGGGGGGGFGGGGFGFCGGGFFGGGFGGGGGGGGGGGGGGGG@EFGGGGG*@D@F@EGGGGGFGGGGCFFGFFG>G7C,GFGF*FGGEC?1CFGF3FE@GGFF>:E>EDGCF<CEE@ECCEFGG>@.DFFFFGGD>ECCFGFDCCE@<FCCF?<CFC98/GGGGGGFF=>,ADFF@8+?+CE,@GGGGGGGEC9+@C7GGFFGGE?C,FFGGGGFCGGFE;F,EFEDC,EEGFFFCGGGGEF@GFFEEGGFDGGGGGDGGGGEGGEFEFEGGGGGGFECGGGDFECGGFGGGGGGGFCGGFCGGGGGGGGE<CC9CC
@s1101 30656
TGAGGAATATTGGTCAATGGACGAGAGTCTGAACCAGCCAAGTAGCGTGCAGGATGACGGCCCTATGGGTTGTAAACTGCTTTTATAAGGGAATAAAGTGAGTCTCGTGAGACTTTTTACATGTACCTTATGAATAAGGACCGGATAATTCCGTGCCAGCAGCCGCGGTAATACGGAAGGTCCGGGCGTTATCAGGATTTATTGGGTTTAAAGGGAGCTTAGGCCGGAGATTAAGCGTGTTGTGAAATGTAGACGCTCAACGTCTGCACGGCAGCGCGAATTGGTTTCCTTGAGTACGCACAAAGTGGGCGGAATTCGTGGTGTAGCGGTGAAATGCTTAGATATCACGAAGAACTCCGATTGCGAAGGCAGCTCACTGGAGCGCAACTGACGCTGAAGCTCGAAAGTGCGGGTATCGAACAGGATTAGATGCCCT
+
GGFGGGGGGGGGGGGGGGGGGGGGGGGFGCGGGGGEGGGCGFFGGGEFDDGGF7FDFEDE7FEGGC@FFGCGCCFFEAAFDFGGFGFECECEFGGGGGGFG9<AFGGFGGGGGFCFGFGGGGGGGGCEFGGGDFFGG9EFFDBF:=+CACFGF<DEDE8DFGG8+@CFFFF9DF7FFGGE<FFCCGDCGGG,;,3@E0G@@GGGGFBCF5+?C:FG<).75443<)EE99<<FBFDF=:CCGE@5<,5:C77@9$(>C.<CAE7+8+3+,@+@CC:+>66+BFB,C8=8AFAD@+8+F?E=A8,DEDGFEE;==>+EGGGGFGEBCGFGGGFEFGFEC<DCC?CFDC7E<,FCB@8,GGEFC@@GFFGGGGGFF@9FGGGGGGGE966,B,EFDGGFFGDGF<<GCFEGFF8GFFGFE<@<GFFF,GDFECAA@AA
@s1101 203
TGAGGAATATTGGTCAATGGGCGAGAGCCTGAACCAGCCAAGTAGCGTGCAGGATGACGGCCCTATGGGTTGTAAACTGCTTTTATAAGGGAATAAAGTGAGTCTCGTGAGACCTTTTGCATGTACCTTATGAATAAGGACCGGCTAATTCCGTGCCAGCAGCCGCGGTAATACGGAAGGCCCGGGCGTTATCCGGATTTATTGGGTTTAACGGGAGCGTAGGCCGGAGATTAAGCGTGTTGTGAAATGTAGATGCTCAACATCTGCACTGCAGCGCGAACTGGTCTTCTTGAGTACGCACAACGTGGGCGGAATTCGTGGTGTAGCGGTGAAATGCTTAGATATCACGAAGAACTCCGATTGCGAAGGCAGCTCACGGGAGCGCAACTGACGCTGAAGCTCGAAAGTGCGGGTATCGAACAGGATTAGATACCCT
+
BFFFGGGGGGGGGGGGGGGGFGGGGGGGGGGGGGGGGGGFFGGGGGGGGGGGGGGGGGGGGGGGGGGGGGGGGGGGGGGGGGGFGFGGGCGCGGGFGGGGGEFFCF<FGGGAFFEGFGAAFCFGGGGGG,,AEGFFFFFCFFC:CEEF9EFCFD7FFGGGC8>F8CFFECFG;@D7E:FEFBEC7CCC:<B:C,4**=F97;FF?C<FFFC+26=A>2G@9GD<C@G8EBC9<<DAGBEEFGFGFC,7FFFFEFCCCFCCCF@CF8EGCGGD<C7:172=4CDGF<B,@AFD5FEGGGGFFDD7EEGGGGFAFDGGEF@GFFDG=GDGFGFE5<5CGGGGGFCGGGGGGGGGGEGGGGGGGFGGGGGGGFGGGGGGGGGGGGGFFGEF@CCGGGGGGGGGGGGGFGGGGGGGGGGGGGFFGFGGGGGFFGFCCB@B
@s1101 30864
TGGGGAATATTGGGCAATGGGGGAAACCCTGACCCAGCAACGCCGCGTGAAGGAAGAAGGCCTTCGGGTTGTAAACTTCTTTTACCAGGGACGAAAGAAATGACGGTACCTGGAGAAAAAGCAACGGCTAACTACGTGCCAGCAGCCGCGGTAATACGTAGGTTGCAAGCGTTGTCCGGATTTACTGGGTGTAAAGGGCGTGTAGGCGGAGATGCAAGTTGGGAGTGAAATCCATGGGCTCAACCCATGAACTGCTCTCAAAACTGTATCCCTTGAGTATCGGAGAGGCAAGCGGAATTCCTAGTGTAGCGGTGAAATGCGTAGATATTAGGAGGAACTCCAGTGGCGAAGGCGGCTTGCTGGACGACAACTGACGCTGAGGCGCGAAAGCGTGGGGAGCAAACAGGATTAGATACCCT
+
DFGGGBFCFGDGGGGGGGGFCFGGGGGGGGGGGGGGGGGGGGCCGGGGGGGGGGGGGGGGGGGCFGGGGGEGGGGGGGGECFFGGGEGGGG=EGGGGGGGGGG9FG@FGGFGGGGGGGGGGGGGGGGGGGGGFGFG8<CFGCFFCGFCEGGC<FFGFGFFFEGGF7CGGGEGGGF@CFGDCB:FC8FGF7CEG@GG?E>EEEA;CFCEGGC5DF?BFF<@GFE8FEFBGC<GGDGFGGCEC@@FGC:7CGGGGBFCC=<CGF2,2DAC@CC=,FGFGECGGGGEF=FFC>GGDGGFDE8E<FFGGEEAGGGGFE96,,EFGFGCDACDFGEA,FC,CC<8EEFC8,A9,DGGGGGGGGGGGCGGGGFGGGGGF;GFGGCEGGDGGGGFDGGGGEEEDFCCCFFFFGGFFGGGGFCCCC9
@s1101 25156
TGAGGAATATTGGTCAATGGGCGAGAGCCTGAACCAGCCAAGTAGCGTGCAGGATGACGGCCCTATGGGTTGTAAACTGCTTTTATAAGGGAATAAAGTGAGCGACGTGTCGCTTTTTGCATGTACTTTATGAATAAGGACCGGCTAATTCCGTGCCAGCAGCCGCGGTAATACGGAAGGTACAGGCGTTATCCGGCATTCTTGGGTTTAAAGGGAGCGTAGGCCGCCACTTAAGCGGGTTGTGAAATGCCGCGGCTCAACCGTGGCACGTAAGGGCGATCGGGGGGTCGTGAGTGCACGCAACGCAGGCGGAATTCGTGGTGTAGCGGTGAAATGCTTAGATATCACGAAGATCTCCGATTGCGAAGGCATCTTGCGGGAGTGCGACTGACGCTTAAGCTCGAAGGTGCGGGTATCGAACAGGATTAGATACCCT
+
<FGGGGGDFFFCFFGGGC@EFGGC+8FGGDFGFFGGGFFFD@GAGGECF7DEFGCFCC@EFFEGF@FFFGGGGGFGGGGGFFGFFCF9CF,B8EE9AE,A,<BFCEGGG=ACFF7BFB@A?EE<AC,CCEFFFGGD5,CCBACCG@C<=FFGCD7CFFDEEFGGGGGG:FFCFG*>@EFFC,>B9:*FF@CC<F7<*))8+2:,?FCC7::FF9FAC08@BF549DE3*AC+<CC)2):**2957+<9F>14#:4,8<3<FC<9F:<>14,*18*6*3:)8+CB+:8+6@@80AD7CF:>B+FEFD:B48C,9>8=@4+8D=:@5+7FBA,??9A,DC<3FCC,CCF7F<EA9+B=FDGGGGGF<<<EF9E,GGGGDGGGGGGFFFCCEBB+FAC,<DEGGFCFCF:BCEFCGGGFFGFEEF9GGGF9FE,BCC9C
@s1101 206
TGAGGAATATTGGTCAATGGACGCAAGTCTGAACCAGCCAAGTAGCGTGCAGGACGACGGCCCTCTGGGTTGTAAACTGCTTTTAGTTGGGAATAAAGTGCACCACGTGTGGTGTTTTGTATGTACCATCAGAAAAAGGACCGGCTAATTCCGTGCCAGAAGCCGCGGTAATACGGAAGGTCCGGGAGTTATCCGGATTTATTGGGGTTAAAGGGAGCGTAGGCCGGAGATTAAGCGTGTTGTGAAATGGTGACGCTCAACGTCTGCACTGCAGCGCGAACTGGTTTCCTCGAGTACGCACAACGTGGGCGGAATTCGTGGTGTAGCGGTGAAATGCTTAGATATCACGAAGAACTCCGATTGCGAAGGCAGCTCACGGGAGCGCAACTGACGCTGAAGCTCGAAAGTGCGGGTATCGAACAGGATTAGATACCCT
+
FFFGGGGGGEGGGGGGGGGCFFFGGGGGGGGG9FFEGFFFECFFGFGFGGGGGGGGGFEF7@@FGGGGGGDGFGDGGGGGGFGGGEGCCFGFGFCFGGFCGFFFG7C+BBFGEF<FFGCF,CFGF?FGF@?FFGFCGCE8F>CFE+33FGGGGGGGGGG,,@DG>@CCFGGGGGCFCCFFF,:CEF**=AE9+?FCC::2+17,?A*<:<:+2?<);0C7,75<C7:+2+'#:<@6:#8E@:58@=2,,6*411,,FF@*<>7,,E47,,>>@EC<89==FD<DFB8++,+C)E=CGGGGGFD:@>GFC8FA687GGGECE=EE>GGFGEEACGFDFE9FGGFGGGGFEF5,CF:EEGGEF@GGFFFGGFGGGGGEGGGGGGGFF9FGEGCDGGGGGGFFCGGGGGGGGDGGGGGGGGGGGGGGFGGGGGGCCCCC
@s1101 207
TGAGGAATATTGGTCAATGGGCGAGAGCCTGAACCAGCCAAGTAGCGTGCAGGATGACGGCCCTATGGGTTGTAAACTGCTTTTATAAGGGAATAAAGTGAGTCTCGTGAGACTTTTTGCATGTACCTTATGAATAAGGACCGGCTAATTCCGTGACAGCAGCCGCGGTAATACGGAAGGTCCGGGCGTTATCCGGCTTTATTGGGTTTAAAGGGAGCGCAGGCCGCCGGGCAAGCGTGTTGTGAAAGGCAGGCGCTCAACGGCTGCACGGCAGCGCGAACTGCCCAGCTTGTGTGCGCGCAACGTTGGCGGAATGCGCCGGGTAGCGGTGAAATGCTTAGATATCACGAAGAACTCCGATTGCGAAGGCAGCTCACGGGAGCGCAACTGACGCTGAAGCTCGAAAGCGCGGGTATCGAACAGGATTAGAGACCCT
+
EFFGGGGGGGGCFGGGGGDGGGEGGGGGGGFFFGFD8@DFFGGG,C@6@@FGG7FGGGGGGCFFFDGG?FECFF5E9CGGFDFGGAFFF,AFGGGGGGFGGCEEEFGGGGEGGG9EFG>9,9CEEDGFCFGGF,EDFEFGGFFGGEEFGAADFGD<EDFF8>FGGGGG@*FF<5>FEGG>:,?FC@5<BB*8CF78**4,17<BCD<*1,7>2?F)1,;04;CD>>:5CCG@>F81<*2+'CE<<?3*<*84*8CE;*F146,B*>C6CB7*>*><6320*38*78:C;>88)EC7GEBB,,E7FCEFE>F>4=@+C>+4:,=68F+@E,9@9,C>,-DDGGGGGFFGGEEAF?GFC<GE@CGDE<BA@,FEGGGF7FGGEDGGGFEFCEFCFFGGGEGGGGGFDGF:EFGFGECGFFBFGGGGGFFAF<,CCCAC
@s1101 208
TGAGGAATATTGGTCAATGGGCGAGAGCCTGAACCAGCCAAGTAGCGTGCAGGATGACGGCCCTATGGGTTGTAAACTGCTTTTATAAGGGAATAAAGTGAGTCTCGTGAGACTTTTTGCATGTACCTTATGAATAAGGACCGGCTAATTCCGTGCCAGCAGCCGCGGTAATACGGATGGTCCGGGCGTTATCCGGATTTATTGGGTTTAAAGGGAGCGTAGGCCGGAGATTAAGGTTGTTGGGAAATTTAGTGGCTCAACCTCTGCACTGCAGCGCGAACTGGTGTTCTTGAGTACGCACAACGTGGGCGGAATTCGTGGTGTAGCGGTGAAATGCTTAGATATCACGAAGAACTCCGATTGCGAAGGCAGCTCACGGGAGCGCAACTGACGCTGAAGCTCGAAAGTGCGGGTATCGAACAGGATTAGATACCCT
+
EGGGGGGGGGGGFGGFCFFGCFGGGGGGG@FFGGGGFGGGGGGGGGGEDGFFGGGGGFGGGGGGGGGGGGGGGGGGGGGGGAFGGG9FFGGGFCEEGGGGFFGGGGG@CGGGGCGGGGGG9EFGGGGGGGFCFAE9ADGFFF:@EEEFGGGGGGGGCE==FCDF@>FEGGGCFCFGE*:FGE@:@C*<:<8BFFGE=5<FGGGFAA*<FGCFGFF)1,:52:CG67=+:5,<CC=#/FF2F?#8,AC-#949CFCGGG:D;>;;:FCCGFC?CGDGGEE=+=>FG,=,,,9D88+8C=+GF@GDGGFCFDED@44>8C8?FE>88C7CFFGEGFAD9F9=A=<,8EE@F<9FE6:C:<FDGGGFFAEEF<EFGFFCF@=GEF7FFCGGEEFEFDEGGFEGFGGGFGEGGGGGGGGFGGFFEFEEGGGGGGFBCAA@
@s1101 209
TGAGGAATATTGGTCAATGGACGAGAGTCTGAACCAGCCAAGTAGCGTGCAGGATGACGGCCCTATGGGTTGTAAACTGCTTTTATAAGGGAATAAAGTGAGAGTCGTGACTCTTTTTGCATGTACCTTATGAATAAGGACCGGCTAATTCCGTGCCAGCAGCCGCGGTAATACGGAAGGTCCAGGCGTTATCCGGATTTATTGGGTTTAAAGGGAGCGTAGGCCGGAGATTAAGCGTGTTGTGAAATGTAGACGCTCAACGTCTGCACTGCAGCGCGAACTGGTTTCCTTGAGTACGCACAAAGTGGGCGGGATTCGTGGTGTAGCGGTGAAATGCTTAGATATCACGAAGAACTCCGATTGCGAAGGCAGCTCACTGGAGCGCAACTGACGCTGAAGCTCGAAAGTGCGGGTATCGAACAGGATTAGATACCCT
+
@FCFGGGGGFGGGGGFGGGGGGGGGEGFFGGGGGGGGGGFGGFGFGEGGGGGGGGGGGGGFGGFGGCFGGGGGGGGGGGGGGGF9EFGGGGFGGCEFGGGGFFGFGDCGGDFGGGGGGGGGGGGFGGGGGGABCFGFDDFGGDDEGEFFGGGFFFCG9AFACDGGGDEGEFG,>@F@FGGCGGGG?FECF@F>;<EG:CFGGGFFGFGGC;;+9B<C@F@;<GDGGD>;;?FEG7ACCEECG@=@EGED=EBG?>:#GGDC>9CFFBE:AF5EGGGGFGDGGGGGFGFE,EF9B88EGGFAE9FGEC:EB8CEGGEEF7FEFDGAF@FFEE4,GFFDFCGGGF?FDFD5,GGFCBDF7FGECGGGGGGFF<F9EGGDGGGDGEGGFGGGGEGGGGGFCCGGGGCGGGGGGGGGFAGFFDFFGGFGFGGGFFCCCCC
@s1101 34861
TGAGGAATATTGGTCAATGGGCGGAAGCCTGAACCAGCCAAGTAGCGTGCAGGATGACGGCCCTATGGGTTGTAAACTGCTTTTATGCGGGGATAAAGTGGGCCACGCGTGGTCTTTTGCAGGTACCGCATGAATAAGGACCGGCTAATCCCGTGCCAGCAGCCGCGGTAATACGGAAGGTCCGGGCGTTATCCGGATTTATTGGGTTTAAAGGGAGCGCAGGCCGCCGGGCAAGCGTGTTGTGAAATGCAGTCGCTCAACGTCTGCACTGCAGCGCGAACTGCCCAGCGTGAGTGCGCGCAACGTTGGCGGAATTCGCCGTGTAGCGGTGAAATGCTTAGATATGGCGAAGAACTCCGATTGCGAAGGCAGCTGACGGGTGCGTAACTGACGCTCATGCTCGAAAGTGCGGGTATCGAACAGGATTAGATACCCT
+
FGGGGFGGGGGGGGGFFGFFFGGGGGGGGGGGGGGGGGGGGGFGGGGGDFGGGDG@EF:FFEGFFECFGGGEGGGGGGGGGGGGGGFFGEE@ECGGGFEFGGGGGGGGGGGGCDFCFGGGGGGGGEGGDGGGGGGGFGGGGGGGGGGFCDGGGGDGGGGGGGGGGGGGEGGGGGGGGGFGGGGEFEGGGDEGGGGGGGE@GGGGG=EG53>FGGGGG7:;>BCGGGDCGGEGGGG>GGFFEGEGFGGFCFCC?EFFGFEFGGGFFDGFGGGGC@F=GGFDCGFCFCGFD7GGDGEF@@7@C@FCGGEGGGGFB>+GGGGGGGGGFGGGGGFCFGGF9FFEFDGGGGGGGGGGGFDEFFE@EGGGFGGGGGGFGCCFC:7F:@GGFGFGGGGFFCCGGGGGEEGFCGGGGGGGGGGGEFAGFGGGGGFFGGF@CCCC
@s1101 211
TGAGGAATATTGGTCAATGGACGCAAGTCTGAACCAGCCAAGTAGCGTGCAGGATGACGGCCCTCTGGGTTGTAAACTGCTTTTAGTTGGGAATAAAGTGTGGCTCGTGAGCCATTTTGTATGTACCATCAGAAAAAGGACCGGCTAATTCCGTGCCAGCAGCCGCGGTAATACGGAAGGTCCAGGCGTTATCCGGATTTATTGGGTTTAAAGGGAGCGCAGGCGGACCTTTAAGTCAGCTGTGAAATACGGCGGCTCAACCGTCGAACTGCAGTTGATACTGGAGGTCTTGAGTGCACACAGGGATGCTGGAATTCATGGTGTAGCGGTGAAATGCTCAGATATCATGAAGAGCTCCAATCGCGAAGGCAGGCATCCGGGGTGCAACTGACGCTGAGGCTCGAAAGTGCGGGTATCAAACAGGATTAGATACCCT
+
GFGGGGGGGGGGGGGGGGGGGGGGGGGGGGGGFFGGGGF8FGFGGGGEGEGGGCDGFG@@FFEGGGGEFGGGGGGGGGGGG9EFGGGGGGGFFFFFGFF<FFFGGGGCF8CEEFFFGGFGGGGGGGGGEEGGGGGGG7FE@FFEE>E<DAFGGD+B+@F+F@D7CEGGGGG7@>FEGGGDGFCCBCGGF*=CGGCC7?=:DG>FCCG@:F:C9<FF<5F==?>7?FDF;CCF0FE6:DGGFC;F=<E18BCE7:GGFGFFGGC=8D@,B39?CFDC>,=A>FFFDEFF,,FDEFAGGF8GCFGFGEEFECEA;,;GGGGFFFE>5F8EFFFAFCCECGGGGFCGEGGGGGGEGGGFB?FF@7GGGGFDB:,E8F7F@@@?=DGGCGFCGFFEF8GEFGFFGEGGGEGGGGGFFFFGGFFEEECCCGF9GGFBCCAC
@s1101 34709
TGAGGAATATTGGTCAATGGGCGAGAGCCTGAACCAGCCAAGTAGCGTGCAGGATGACGGCCCTATGGGTTGTAAACTGCTTTTATAAGGGCATAAAGTGAGCCTCGTGAGGCTTTTTGCATGTACCTTATGAATAAGGACCGGCTAATTCCGTGCCAGCAGCCGCGGTAATACGGAAGGTCCGGGCGTTATCCGGCTTTATTGGGTTTAAAGGGAGCGTAGGCCGGAGATTAAGCGTGTTGTGAAATGTAGACGCTCAACGTCTGCACTGCAGCGCGAACTGGTTTCCTTGAGTACGCACAAAGTGGGCGGAATTCGTGGTGTAGCGGTGAAATGCTTAGATATCACGAAGAACTCCGATTGCGAAGGCAGCTCGCTGGAGCGCAACTGACGCTGAAGCTCGAAAGTGCGGGTATCGAACAGGATTAGATACCCT
+
CFGFCFGGGG9@FGGGGGGFGFGGGGGFG8FGGGFG@ECD,6FFFF7BCEGGGG@FGF@FGEC<CFFGFCEC@E,CDGG9EEGGGGGGFFF,AFFFEFDEFF?FGGGFGFGDG?FGGFGGGGGGDGGGD<FCGGDGFGDFGGCEGEBEG9FFGGFGG9DFFFCFGD@@FGF;CC7CF7<C,2>:BECCCCCCC93<#,=CFGGCF?B9,CF%<>F7:;@F<=3<F=GCC9F<2#<4EFFCGG3:FEC=GF:C9BCCCCF@7F=;CCCDGGGDGFF@+F=AFGGGGGF8ECGGFGCGGDA?,A5ECECFGFA>CECCEF=<A<FGFGGGFFFGFGGFFF<;:,FEFGGGF?FFC?7F7FGFCEEGGGFGGGGGGEGGCGGGGGGFCCFCDGGGGGFFFGGGFDDGGGGFF@EFGFGGGGFFFCGGGFFGGE<C?CCC
@s1101 213
TGAGGAATATTGGTCAATGGGCGAGAGCCTGAACCAGCCAAGTAGCGTGCAGGATGACGGCCCTATGGGTTGTAAACTGCTTTTATAAGGGAATAAAGTGGGTCACGTGTGACTTTTTGCATGTACCTTATGAATAAGGACCGGCTAATTCCGTGCCAGCAGCCGCGGCAATACGGAAGGTCCGGGCGTTATCCGGATTTATTGGGGTTAAAGGGAGCGTAGGCCGGAGATTAAGCGTTTGGTGAAATGTAGATGCTCAAAATCTGCACTGCAGCGCGAACTGGTTTCCTTGAGTACGCACAAAGTGGGCGGAATTCGTGGCGTAGCGGTGAAATGCTTAGATATCACGAAGAACTCCGATTGCGAAGGCAGCTCACTGGAGCGCAACTGACGCTGAAGCTCGAAAGTGCGGGTATCGAACAGGATTAGATACCCT
+
EFFGGGGGGGGGGGGGGGGG?FFCFGGGGGGGGGFGGGFFEGFGGGGGGGGCGGGGGGGGGFGGGGGFGGFGGGFFGGGGGGGGGGGGGGFGFFFGFGGFGGEGGGGGF@FAFCGFFGGGGGEGFFEA<9FEFGGFGGGGGGGEC@=DEFAFD8F7FFFF8>CFECCDEEEFG?CC>FEGG9FFGGEEGGEGGG@>E58?;C=9CE1F5&7:EGG?<,C:?>EF<CEFE7C0<CC<>.)>#CC=,<EFDDC>>78>7FF2;F@3@@<:CCC<<>GB6CD6+8FGGFECFFDEDFCCC=EED<@,EEEFCFC@9,@B7EGGBCDEAGEGGGGFDFFD>-GGFEEEGGGGGGGGFEEFEFGF@,E@FC9FFFGGGGGGGGGCGGGGGGGGGEGGGGGGFCGEFGGGGGGGGGGGGGGFGFGGGGGGGGGGGGGCCCCC
@s1101 36893
TGGGGAATATTGCACAATGGGGGAAACCCTGATGCAGCGACGCCGCGTGAGCGATGAAGTATTTCGGTATGTAAAGCTCTATCAGCAGGGAAGATAATGACGGTACCTGACTAAGAAGCTCCGGCTAAATATGTGCCAGCAGCCGCGGTAATACGTATGGAGCAAGCGTTATCCGGATTTACTGGGTGTAAAGGGAGCGTAGGCGGTCCTGCAAGTCTGATGTGAAAGGCCGGGGCTCAACCCCGGGACTGCATTGGAAACTGTAGGACTAGGGTGTCGGAGGGGTAAGTGGAATTCCTGGTGTAGCGGTGAAATGCGTAGATATTAGGAGGAACACCAGTGGCGAAGGCGGCTTACTGGACGACTACTGACGCTGAGGCTCGAAAGCGTGGGGAGCAAACAGGATTAGATACCCT
+
DECGGGGGGGGGGEGGGGGGGGGGGFEFGGGFAFFGGGGGEGCC:FFGG:=EFGGGGFG95C?E<DC+9DF<AFF?FGGGGFGFGFGFGGCGG8,?FFE<EEFGFGCFGF8FGDG,C<AAEFGC7+=<F=B==B;DFEF+C@,DGGDBFD7CB;FFD,?,@FGGGFCGGGGGGCGDGA@*C=DFCGFGG2F?GGCCEGG/>5CCECC/??98G?<@6F>>FCC<FFGCF8;F::FDC:<@++:EFGGFCGF=<D;AC?CCCB:2,FECGGCF:G>@8=?+@1:CF>A,F9GFCGF7=,A,BFFC5GGGGFC?7CF=8DF;GGFAEDECE@<FFEFCFE<EEFGGGFEGGECABCAFFECFB@CFGGGGGGGGGGGGFDGGFCEFFFFCGCGGECC9F9GGGGGGGGGGGGGCCCCC
@s1101 215
TGGGGAATATTGCACAATGGAGGAAACTCTGATGCAGCGACGCCGCGTGAGTGAAGAAGGAATTCGTTATGTAAAGCTCTATCAGCAGGGAAGATAGTGACGGTACCTGACTAAGAAGCCCCGGCTCAATACGTGCCAGCAGCCGCGGTTATACGTATGGAGCAAGCGTTACCCGGAATTACTGGGTGTAAAGGGGGTGTAGGTGGCCATGCAAGTCAGAAGGGAAAATCCGGGGCCCAACCCCGGAACTGCTTTTGAAACTGTGGGGCTAGAGGGCAGGAGGGGGTGGGGGAAGTCCTAGTGTAGCGGTGGAATGCGGTGATATTAGGAGGAACACCAGTGGCGAAGGCGGCTCACTGGACTGTAACTAACACTGAGGCTCGAAAGCGTGGGGAGCAAACAGGATTAGATACCCT
+
DFDFGBFGGGGGFCGGGGGG@@FGFGC@FGGGFGGGGGCG@FCEEGE@CC@CFG9FGGF,6C<EEC6,:EEGGGGAFGFGGDAFCEGDFF@EGEDEFDFF,F@FDF?FBFA<9:B9?F8,+=FDGE+BA>DBD,=+:>F7>D,:>C+@F*@:8@CC,,@@7FF*2<*>F:F*8BEG>**8,?CFFG;FE?B9B<:**2*4>>C9AF*;CG6EF,<B9)<4<:**)0/>??08>8CGE6:@C8>+7:C85DB3?C7<9<=?C6(+C,8/883<5C/C8<GC>@CFG8:4,4<D4@8>8B,,GCGE5:C8E9F,?F>B66,,?,6A<,,::,5,,::,8?,@,C:,ABB6F@@C@CC;,CGGFEGF9GF9FAFFEGFEECFGGGGGGGGCGFGGFFGGFAGFGGGGGGFFGGGCCCCC
@s1101 31395
TGAGGAATATTGGTCAATGGACGAGAGTCTGAACCAGCCAAGTAGCGTGCAGGATGACGGCCCTATGGGTTGTAAACTGCTTTTATAAGGGAATAAAGTGAGTCTCGTGAGACTTTTTGCATGTACCTTATGAATAAGGACCGGCTAATTCCGTGCCAGCAGCCGCGGTAATACGGAAGGTCCGGGCGTTATCCGGATTTATTGGGTTTAAAGGGAGCGTAGGCCGGAGATTAAGCGTGTTGTGAAATGTAGATGCTCAACATCTGCACTGCAGCGCGAACTGGTTTCCTTGTGTACGCACAAAGTGGGCGGAATTCGTGGTGTAGCGGTGAAATGCTTAGATATCACGAAGAACTCCGATTGCGAAGGCAGCTCACTGGAGCGCAACTGACGCTGAAGCTCGAAAGTGCGGGTATCGAACAGGATTAGATACCCT
+
FGGGGGGGFGGGGGGGGGGGGGGFGGGGGGGGGGGGGGGGGGGGGGGGGGGGGGGGGGGGGGGGGGGGFGGGGGFGGGGGGGGGGGGGFGGGGGGGGGGGGGGGGGFFGGGGGGGGGGGGGGGGGGGGGGGGFGFGGGGFDFGG@FGGGGFGGFFDGGGGGGGGGCFGGGGGGGGGGGDGGGGGEGEGCFF>GGG@EEF;CGGGC<ECFE?GGGD4C>GF@EEGGGGFGGGF:EGDGGGFGGGF@<GFCGF<CFCFGGGFCFGECCFGFFF6-F>@1GED?FGGGGF<@8,8*@GFEFFFCFF=FCGFGGGGE@CCGFGGGFFEACEEE,EA9GFGFGEEA9FFFFGGGGGFEC=B,DGGGGGFGGFFFECGFFGFGGGGGGGGGFDCEGEGGGGFFFGGGGGGFDGGGGGGEGGGGGGFGGGFGGFGGGGCCC@C
@s1101 217
TGAGGAATATTGGTCAATGGGCGAGAGCCTGAACCAGCCAAGTAGCGTGCAGGATGACGGCCCTATGGGTTGTAAACTGCTTTTATAAGGGAATAAAGTGAGTCTCGTGTAACTTTTTGCATGTACCTTATGAATAAGGACCGGCTAATTCCGTGCCAGCAGCCGCGGTAATACGGAAGGTCCTTGCGTTATCCGGATGTATTGGGTTTAAAGGGAGCGTAGGCCGGAGGTTAAGCGTGTTGGTAAATGTAGATGCTCAACATCTGCACTGCAGCGCGAACTGGTGTCCTTGAGTGCGCACAGAGTGGGCGGAATTCGTGGTGTAGCGGTGAAATGCTTAGATATCACGAAGAACTCCGATTGCGAAGGCAGCTCACTGGAGCGCAACTGACGCTGAAGCTCGAAAGTGCGGGTATCGAACAGGATTAGATACCCT
+
EFGGGGGGGGGGGGGGGGGGGGGGGGGGGGGGGGGGGFGGGGGGGGGGGEGGGGGGGGCGGGGGGGGGGG>FECEFEGACGGGGF<EFFGGGGGGGAFFBBGGG9FFFF,,9BAEAAFEGGGGGGGG,F,9FFGGGGG?,:DCFDEGGGGGGGGGGGGGECFFFGGGGGGGGGFGGGGDEG927,??*C>>CFGGGEE:,:7CBFGFECCCEFGGFGFG57@GG65E357AGGGC98??,';(#<EF77@,:C9?A,3%D<>0@@>,=@BC<+:=C6,?8DFFD8,B:98>A)61+=,EC,A,?=+DGGGFDDFGGDGFCFGGGFGCEDEF=BAGGGFF9EE<FCDCGCF@A=EGECFGECGGGGGGGGFEFEFE<GGGFCGCFF,EGGGGGGGGFE:EFFGGGCFGFECGGGGGGGFGFGGGGGFFFFFCCCCCC
@s1101 218
TGAGGAGTATTGGTCAATGGACGAGAGTCTGAACCAGCCAAGTAGCGTGCAGGATGACGGCCCTATGGGTTGTAAACTGCTTTTATAAGGGAATAAAGTGAGTCTCGTGAGACTTTTTGCATGTACCTTATGAATAAGGACCGGCTAATTCCGTGCCAGCAGCCGCGGTAATACGGAAGGTCCGGGCGTTATACGGATTTATTGGGTTTAAAGGGAGCGTAGGCCGGAGGTTAAGCGTGTTGGGAAATGTAGATGCTCAACATCTGCACTGCAGCGCGAACTGGTTTCCTTGAGGACGCACAAAGTGGGCGGAATTCGTGGTGTAGCGGTGAAATGCTTAGATATCACGAAGAACTCCGATTGCGAAGGCAGCTCACTGGAGCGCAACTGACGCTGAAGCTCGAAAGTGCGGGTATCGAGCAGGATTAGATACCCT
+
FFC<FFEGGAFFFGFCFGGGGGGGGGGGGGGGGGGGGGGGGFFGGGGGGGFGGGDFFG:FCFECEAEGGGGFGGFFCFGCBCF@F@FG95FEEGGGGGGGGC?FGGCCFF@FCFGFGDFEF9?FGGFGGGGGGG,;EFGFEGGGGGGGGCCFFGCGCGFGGCD,>@FGGGG:FGFG>FCG:B:FGC*=<CB,,@<C*:::1@C9A<4C7>CECFE)81<5:4CDFF642#2++::'<0CCF52/CCC=6,;9CFCDEF=@2<G5GGGGF8:5F>8EEC=:?DFFFGFGCCEA8>+=EC,<CEB=?=888,5A>,EEGGFBF=@@1F7E@GFC,9GGCFGF?8FA?GGGGFACGGFC7DGGGGGGFC,8FFGGGFF@FGEDGDGGFCCGEGFFF9CFCGGDC7E9GGGGGGGFGGFGGGCCDFGGFDEAFFFC<C9C
@s1101 219
TGAGGAATATTGGTCAATGGACGAGAGTCTGAACCAGCCAAGTAGCGTGCAGGATGACGGCCCTATGGGTTGTAAACTGCTTTTATAAGGGAATAAAGTGAGCATCGTGAGGCTTTTTGCATGTACCTTATGAATAAGGACCGGCTAATTCCGTGCAAGCAGCCGCGGTAATACGGAAGGTCCGGGCGTTCTCCGGATTTATTGGGTTTAAAGGGAGCGTAGGCCTGAGATTAAGCGTGTTGTGAACGGTAAACGCTCAAAGTCTGCACGGCAGCGCGAACTGGTTTCCTTGAGTACGCACAAAGTGGGCGGGAGTCGTGGTGTAGCGGTGAAATGCTTAGATATCACGAAGAACTCCGATTGCGAAGGCAGCTCACTGGAGCGCGACTGACGCTGAAGCTCGAAAGTGCGGGTATCGAACAGGATTAGATACCCT
+
FE<FGFGGGGGGGGGF9FCFGFFFGGDFGFGGGGCEEFF,FEFDFEECFFFGGFGGGCFFCFGFGGGGGG>FG<EFGGGGGCFGGDGGGGFFGGGGG9?DE9F,FFGGC,?BDGGGGGDEFGG9EEDFBCFFGGFFAF,,:ACGDC+DDF=FGGGC+,CDDEDFGDCFG::;,,6@FGEG72D>FDEE7<*:<75:7EEGFGCF(GCF8F$@;FE5E,833DGDF$DFFF?<C9D>GGCCC;<EC9,#,<,8?5:61*08'D=D:5B<>,3*+CB=88+6+DGDD=,=D<FF8:EGEEEEAGFGDGF=EEF8B>+ECB@E:A4>)DEDE@,AAFE>=<A=EFFFFFFGFEBC,=C?@FACFGGGGGFFFGGFEFCFE8F?7CEGGGGGGFFEGGFFGFC8CCFC8EGFGGGFFEGGGGGFFGFGGGGFF@<CCCCC
@s1101 220
TGAGGAATATTGGTCAATGGACGAGAGTCTGAACCAGCCAAGTAGCGTGCAGGATGACGGCCCTATGGGTTGTAAACTGCTTTTATAAGGGAATAAAGTGAGCCTCGTGAGGCTTTTTGCATGTACCTTATGAATAAGGCCCGGCTAATTCCGTGCCAGCAGCCGCGGTAATACGGAAGGTCCGGGCGTTATCCGGAGTTATTGGGTTTTAAGGGAGCGTAGGCCGGAGATTAAGCGTTTTGTGAAATGTAAACGCTCAACGTCTGCACTGCAGCGCGAACTGGTTTCCGTGAGTACGCACAAAGTGGGCGGGATTCGTGGTGTAGCGGTGAAATGCTTAGATATCACGAAGAACTCCGATTGCGAAGGCAGCTCACTGGAGCGCGACTGACGCTGAAGCTCGAAAGTGCGGGTATCGAACAGGATTAGATACCCT
+
EFFGGFGGGGGGGGGGGGGGCFGGGGGGGFGGGGGGGG8FGFEFGGGGGGGCCCCFCECFFGGDEEGEGGGGGGGGGGGGGGGGGGGGFCFGGFGGGGG,?EFGCFEFGGEGCGGGGGGGGFGGF@<FGGGFGGGGGAD,BFGC@7>>DFGCFGCFGGGGG8DG7+8>FDEFGG*@@CC7FFEFCFGGG*=:;<FD**=?C7FBCFFCC#7399AF<7<6/8221-FGGFAC-EE>=/#/,F=45A9BFF>CGCCCGFF7:@39CC7FFEE>=EECEF@=FGFCEF@8,,AD5C@>E9=F=9DFFCFFFCFE6FGGDGGGFGGGBGEEE;9,FFFD=GFCGGFFADFGF?AFEB+GFAGGGGCFFECF@<FE?GGFGFEEDFEDEFEEECBGGFGGFDGFFCFGFEEGGFFEEGGGFFGFGCGGGFFGF@EBB-CC
@s1101 221
TGGGGAATTTTGGACAATGGGGGCAACCCTGATCCAGCCATGCCGCGTGCGGGAAGAAGGCCTTCGGGTTGTAAACCGCTTTTGTCAGGGACGAAAAGCTCCGGAGTAGTATGCCGGAGTGCTGACGGTACCTGAAGAATAAGCACCGGCTAACTACGTGCCAGCAGCCGCGGTAATACGTAGGGTGCGAGCGTTAATCGGAATTACTGGGCGTAAAGCGTGCGCAGGCGGTTGGGTAAGACAGATGTGAAATCCCCGGGCTTAACCTGGGAACTGCATTTGTGACGGCCCGACTAGAGTACGTCAGAGGGGGGTGGGATTCCACGTGTAGCAGGGGAATGCGTAGAGATGCGGAAGAACACCGATGGCGAAGGCAGCCCCCTGGGACGCAACTGACGCTCATGCACGAAAGCGTGGGGAGCAAACAGGATTAGATACCCT
+
BFEFGGGFFFEFGGGFDGGGGG7CFGGGGGGGGGGGGGGGFGGGGGGGCFGGGGGGGGDEGGGGGGGEFEGGAEFGGGGGGGGGGGGGGGCFEGGGGDFFGGDGGGGCDFGFFEFEG@FGGGGDFGEECGCFGGGGC9C:FC,@9E7>FFGGGGG;FGF8FCFGGCFGGCFD@C7CG::FGDGG>CCGC*:5CEDCCFFCDCGCFDGFFGG>C*?;8<EB<(;D5B*7C=E>*/895/:::F@F6EG87*6C*<<:8>7DD>C4,9,<8FF,7,%=-:F?=63<33+++:CD@,FCDDDD>DFE<8:8GEE7GF?B4,F@88,CGFA9,DFEB>9,,88++8F?=C9+?+F:<GGF?GFEF?,,FB=DBFF9D@@FCB+,6,AC@CGGGGGEGGFCCF8FF@<C,CGGF@,C+@8FGGFEFFDEB<CFE@6,FFB,8@66-
@s1101 21736
TGGGGAATATTGCACAATGGGGGAAACCCTGATGCAGCGACGCCGCGTGGAGGAAGAAGGTCTTCGGATTGTAAACTCCTGTTGTTGAGGAAGATAATGACGGTACTCAACAAGGAAGTGACGGCTAACTACGTGCCAGCAGCCGCGGTAAAACGTAGGTCACAAGCGTTGTCCGGAATTACTGGGTGTAAAGGGAGCGCAGGCGGGAAGACAAGTTGGAAGTGAAATCCATGGGCTCAACCCATGAACTGCTTTCAAAACTGTTTTTCTTGAGTAGTGCAGAGGTAGGCGGAATTCCCGGTGTAGCGGTGGAATGCGTAGATATCGGGAGGAACACCAGTGGCGAAGGCGGCCTACTGGGCACCAACTGACGCTGAGGCTCGAAAGTGTGGGTAGCAAACAGGATTAGATACCCT
+
FGGFGG:FGGGGGGGGGGGGFGGGFGGFGGFFFGGGGFEGGGGGGGGFFC@FFGFGGGGFG,9<FGE@?BFAFGGG,9F<AE-,BAEBFGFGGGGGGGGGGGDGGG?FGFFC8<F8FGF@DFGGGGF8DFGG@EFGGFFGGFGEGGGGEGGGCCCGF,F;BAFCF:FEC#:?EGGGGGGGGG.FCBFG7CFFG?@9EEE2EECC?FE9C:7?7)#5,DF@3'<FDGG=<FCGGCFD8>FFEFEG1?F=7E>7:9@FC=GFD?B:EFB/>C,9+F@,CEE8E?0FGGF:EFE=@E@67B=?<9B@*>EF:,F<CC7GGFFDA+@EEC:GGCGFCGFGDGGGGFCFD@CEEFFDE<AFGGGF<?GGGGGGGFFFC,GGGGGGGGFFFFF@FCGGFEGFGFEEGGGGGGFCFEGCCCCC
@s1101 223
TGGGGAATATTGCACAATGGGGGAAACCCTGATGCAGCGACGCCGCGTGGAGGAAGAAGGTCTTCGGATTGTAAACTCCTGTTGTTGAGGAAGATAATGACGGTACTCAACAAGGAAGTGACGGCTAACTACGTGCCAGCAGCCGCGGTAAAACGTAGGTCACAAGCGTTGTCCGGAATTACTGGGTGTAAAGGGAGCGCAGGCGGGAAGACAAGTTGGAAGTGAAATCCATGGGCTCAACCCATGAACTGCTTTCAAGACTGTTTTTCTTGAGTAGTGCAGAGGTAGGCGGAATTCCCGGTGTAGCGGTGGAATGCGTAGATATCGGGAGGAACACCAGTGGCGAAGGCGGCCTACTGGGCACCAACTGACGCTGAGGCTCGAAAGTGTGGGTAGCAAACAGGATTAGATACCT
+
CFGGGGGGGGGGGGGGGGGGGGGGGGGGGGGGGGGGGGGGGGGGEGGFCEEFGGGGGGFGGGGGGGGEECFGGGGGGGGGFGGGFGG9EABEFGGFGGGGGGC?FFFGGGGGGGG8F<FGGGGGGGGDGGGGCGGGGGEF8>FBEEEFEEC;FGGGGGGFFFFFGFCECFGC=F?GDFGGFE>?F1GG1?CCFCECEG7BFD8:GFFD?C*30;;,CFE;;CC<1@<-F9CF<F6?EFFFC6:F;GCDFFDFDGG<:CC#D,F<FFD=58DDDD@GFEF7CD<GGECCB<B;=8C7F=CFCD=5C>7E>,EFEFEECC@F@+:GGGGGGFEEC@,?<FFFCEGCGGGGGEEF9CEECF<FFGGFCE@GGFCGFF?CEFB<87GFFFGGGGFEDCFEGFFDFGGGGF9FFFCCC@C
@s1101 26694
TGAGGAATATTGGTCAATGGACGGAGGTCTGAACCAGCCAAGTAGCGTGCAGGATGACGGCCCTATGGGTTGTAAACTGCTTTTATACGGGGATAAAGTGAGCCACGTGTGGCTTATTGCAGGTACCGTATGAATAAGGACCGGCTAATTCCGTGCCAGCAGCCGCGGTAATACGGAAGGTCCGGGCGTTATCCGGATTTATTGGGTTTAAAGGGAGCGTAGGCCGTCTGTTAAGCGTGGTGTGAAATGTCGGGGCTCAACCTGGGCATTGCAGCGCGAACTGGCAGACTTGAGTGCGCGGGAAGTAGGCGGAATTCGTCGTGTAGCGGTGAAATGCTTAGATAGGACGAAGAACTCCGATTGCGAAGGCAGCCTGCTGTGGTGCAACTGACGCTGAAGCTCGAAAGCGTGGGTATCGAACAGGATTAGATACCCT
+
ECGGGGGGFEFGGGGGGGFFFGGGG@FCF9FFCGGGGGGGGGGGFDGGDCFGCGGGFFFE:FGCFGGCCFEEGGGDFGCFGEFGGGGDFCF:CCFGGC,9EFBFGGGGFGFGGG8<9EFFE9EEFFGCFF,AADGGA,CDFB:7+:BFFFCEG3@FEA,>F7>,*45>FGGG,,>7FDG@C<:FGCGC7CF8;,=CE7FC99F9<:*2A,<+AE4#;;F52=*9?>80FDGG73FF>:5.FFGGC::4*28:C?:@8F,@ACFGFF9771<FFF+F@F9D88F>,83,9=36*CCFCGGGFBCE=>+C?,@,>,48++@8,<@E=E?C,,<9,CFC,FAGGFC4,F:=B<,F@C7GFFGGFCB<F@@FEFCGFGGFDGGGGGGGGEEGFFCCGGFEFCF@FGGFGFGEGFF@F@F8BC<<FGGGDFGGGGGCCCCC
@s1101 29280
TAGGGAGTCTTCCGCAATGGGCGAAAGCCTGACGGAGCAACGCCGCGTGAGTGATGAAGGTCTTCGGATCGTAAAACTCTGTTATTAGGAAAGAACATATGTGTAAGTAACTGTGCACATCTTGACGGTACCTAATCAGAAAGCCAAGGCTAACTACGTGCCAGCGGCCGCGGTAATACGTAGGTGGCAAGCGTTATCCGGAATTATTGGGCGTACAGCGCGCGTAGGCGGTTTTTTAAGGCTGATGTGAAAGCCCACGGCTCAACCGTGGAGGGTCATTGGAAACTGGAAAACGTGAGTGCAGAAGAGGAAAGTGGAATTCCATGTGTAGCGGTGTAATGCGCAGAGATATGGAGGAACACCAGTGGCGAAGGCGACTTTCTGGTCTGTAACTGACGCTGATGTGCGAAAGCGTGGGGATCAAACAGGATTAGATACCCT
+
GG,CFGECFGGGFCF:CE6B@FEGGGGGGFCGGC@@CFA=FC@:FFGC>?CFGFGFGGFF<F9CDCEC7CC<=FEFFGGFGF9@@EFFFFFECDEFFFEC<EFFEAF5<CEGGGGFGFGFGG9FCFCEGFFGD?8,<,:FFFDF,3,BEFFDCFGGFEFCFFGFG5CF@F7CB<CEFCCFGC:*,<3,:<F8;<:*7<?E=*<*8<<:?9<;E7*';*3=79CC1>=/A=CCC@-,C9E@)%?FGGG:E698CF>58CED=FFB+GEFF=B7B8AB8F5@<A;73,E<AFB8,,,GF8E9GGGGGGFC,BBFEF;CFCE>,8,49GGEC87+8FFGFF?:CCC9D@4F=FCFGFCFFC@FC8CFEFFFCGFFC@,CFGEFA@C,B,CDGGFFGDEFGGDGFC@F@F7FC,B@+GFFFFGFC,CFAGFFFFGGGGGFCCCCC
@s1101 29240
TGAGGAATATTGGTCAATGGACGCAAGTCTGAACCAGCCAAGTAGCGTGCAGGACGACGGCCCTCTGGGTTGTAAACTGCTTTTAGTTGGGAATAAAGTGCACCACGTGTGGTGTTTTGTATGTACCATCAGAAAAAGGACCGGCTAATTCCGTGCCAGCAGCCGCGGTAATACGGAAGGTCCAGGCGTTATCCGGATTTATTGGGTTTAAAGGGCGCGCAGGCGGACCTTTAAGTCAGCTGTGAAATACGGCGGCTCAACCGTCGAACTGCAGGTGATACTGGAGGTCTTGAGTGCACACAGGGATACTGGAATTTATGGTGTAGCGGTGAAATGCTCAGATATCATGAAGAACTCCAATCGCGAAGGCAGGTATCCGGGGTGCAACTGACGCTGAGGCTCGAAAGTGCGGGTATCAAACAGGATTAGATACCCT
+
CFGGGFCGGFCFGGGGGGF8@FGGECEFGGCEFGGGCCFFFGGFGGGGGGGCAFGGGGGGFCFGGGGCFFGFGGD?FFAEFGGGGG<FGGGFG8,CEGFDGGGGGGGGFC+=EGFGGFFGGEGGGFGGF6A=A<FGFF>,::FFEGG8BFEF8FEGG9FFGFGG>3@FG@C@FD:<GCFCF@GDFFC<FF:*2<FFG5+2<CFGAE<GEGF9/,1#7>C5<@GGGGCDEF<GGFFAFDC,@9CFF@@>1FC<>7<,:CECB@EEFEFC*388BB+?=C==88GFFB85=4AA0,E?=@EB=E=<<,5<,EFFEDE>4,FGFFC=EGFFC,<<AFFC=F?ABCC,GGGFGCCGGFFCFD6:+FDGGF@AEEEFFGGGFCEGFFGGGFGDGGECGFC,GFCCGEGFCFGFGGFFGGGGGGFEFGGGFGGGGGGCCCCC
@s1101 29031
TGAGGAATATTGGTAAAGGGGCGAGAGCCTGAACCAGCCAAGTAGCGTGCAGGAAAACGGCCCTATGGGTTGTAAACTGCTTTTATAAGGGAATAAAGTGAGCCTCGTGAGGCTTTTTGCATTTACCTTATGAATAAGGACGTGCACATTCCGTGCCAGCAGCCGCGGTAATACGGAAGGTCCGGGCGTTAACCGGATTTATTGGGTTTAAAGGGAGCGTAGGCCGGAGATTAAGCTGGTGGTGAAATGTAGACGCTCAACGTCTGCACTGCAGCGCGAACTGGTTTCCGTGAGTACGCACAAAGTGGGCGGAATTCGTGGTGTAGCGGTGAAATGCTTAGATATCACGAAGAACTCCGATTGCGAAGGCAGCTCACTGGAGCGCAACTGACGCTGAAGCTCGAAAGTGCGGGTATCGAACAGGATTAGATACCCT
+
=,@F@EE<9F9@F<,C,,;B+@CC@BCGF8,CFGFFCFFG<A,@,,@,@FCGCCEGGD:CFG7DA,:C,4C>FFGGF9?E<,9=@EEG,C8B?FEFCAE<?<CFEEEG8,?4BFFGGGGGG9,CFGCGGDFFGDG@:<8>F+38++,:CAFA,3=<+=<E<,:,+4F73F72,?:>F>@*@F94:78*=<<#?<F?-87C+>CDF4.7#<4<></<;.EA2=GC<?FGG<<AE02;%<F>):FA<<2>;*EECF6GCFF@<@F;GGGGF:@4+++=:@,2A@CGGGEF@39GFF>F@,,<GGGGGGFCBE;,GFEC>GGGFGEC@C@,EF?AEE,CC<9,C,C4,FE7EFCFGGGGFFFCF>GFFE9FE8GGFCCGGGFEDGGGGGF>GFEGGGGFGGGGGFGGEEGFE@?GGGGCGGF@FDFGGGFGCAF@CCCC
@s1101 21674
TGAGGAATATTGGTCAATGGGCGAGAGCCTGAACCAGCCAAGTAGCGTGCAGGAAGACGGCCCTATGGGTTGTAAACTGCTTTTATAAGGGAATAAAGTGAGTCTCGTGAGACTTTTTGCATGTACCTTATGAATAAGGACCGGCTAATTCCGTGCCAGCAGCCGCGGTAATACGGAAGGTCCGGGCGTTATCCGGATTTATTGGGTTTAAAGGGAGCGTAGGCCGGAGATTAAGCGTGTTGTGAAATGTAGACGCTCAACGTCTGCACTGCAGCGCGAACTGGTTTCCTTGAGTACGCACAAAGTGGGCGGAATTCGTGGTGTAGCGGTGAAATGCTTAGATATCACGAAGAACTCCGATTGCGAAGGCAGCTCACTGGAGCGCAACTGACGCTGAAGCTCGAAAGTGCGGGTATCGAACAGGATTAGATACCCT
+
CFFFGGGGEFCFGGGGGFGCGGGGGEGGGGGFGFGGGGGGGGFFGGGGGEFFGGGFFFGGFFGGGCFGGGEEEFGFGGGGG<FGGGGGGGFEFFGGGGGFGGGGGGGGGGGFGFGGGFEGGGGGGFGGGCGGCEFFFCGGGGGGGGGGGFGG8=F>FGGGG7DFFGFGGG7,@FGGGGGGGGG:EGE=5DCFGGEEGFFGGFGGGCFFGGGFGGGFGFC;4CEGGFG;GGGEEEG?FDEGGFGGFFFGGGCEGGGGGGFGGGGGGGGGGGGEGGGGEGEEDCFGAB8FGD<DFF>FEEEC=,,?GGGGGGFGFGEEDGGF=FBC97EDFFF?FGFGDGFFE9FE8GGGGGGGFGGGGGGGGGGDEGGGGGGGGFGGGGGF@CGGGFFGEECGGGGFDEGGFEFFGGGGGGGGGGGGGGGFFGGGGGEGGGGCCCCC
@s1101 229
TGAGGAATATTGGTCAATGGACGAGAGTCTGAACCAGCCAAGTAGCGTGCAGGATGACGGCCCTATGGGTTGTAAACTGCTTTTATAGGGGGATAAAGTGTGCCACGTGTGGCATATTGCAGGTACCCTATGAATAAGGACCGGCTAATTCCGTGCCAGCAGCCGCGGTAATACGGAAGGTCCAGGCGTTATCCGGATTTATTGGGTTTAAAGGGAGCGCAGGCGGCGGCGTAAGTCAGTTGTGAAATCGTGCGGCTTAACCGTGCAATTGCAGTTGAGACTGGGTCGCTGGAGTGCACACAGGGATGTTGGAATTCATGGTGTAGCGGTGAAATGCTTAGATATCATGAAGAACTCCGATCGCGAAGGCATATGTCCGGAGTGCAACTGACGCTGAGGCTCGAAAGTGTGGGTATCAAACAGGATTAGATACCCT
+
FGGGGGGGGGGGGGGFGGGGGGGGGGGFGGGFGFGG<FDFFGFFGGGGGGGGGGFGDFFGGGGGGGGGGGGGGGGGGGGG9EFFGGGGGGEFG+BFGGGGGGGFGGGGGGG+7EFGGGGDFFGGFGFGGGGGGGCCFGGGFCFE7@7FCFGGGGGGGGGGCFFGGGGGGCFDEFF?GGGGGGFFGAFGGEGFFCFCEC=FEGFGGGFG>FFGGGG>:;GGDFDD<EE>EEE0?>E?77G9CFFGGG@C<D<@CDC3DGFFCDE5=CF=DFE8GFCFF,#BEEE,C=+=F?,A8FD<>EGFF?FFGEGGGFFACFEEDC:<FGGGFECF4GFC,?GGGFFAFEDFGGGGGFFEEBDGGGGEGEE?GGGGGFFFGFCC@:GFGGGGGGECFB,EF?GGGGGEF:FGCFGEGGGFGFDGGGGFFFGGGGGGGEGCCCCC
@s1101 230
TGGGGGATATTGCACAATGGAGGAAACTCTGATGCAGCGACGCCGCGTGAGTGAAGAAGTATTTCGGTATGTAAAGCTCTATCAGCAGGGAAGAAAATGACGGTACCTGACTAAGAAGCCCCGGCTAACTACGTGCCAGCAGCCGCGGTAATACGTAGGGGGCAAGCGTTATCCGGATTTACTGGGTGTAAAGGGAGCGTAGACGGCGACGCAAGTCTGAAGTGAAATACCCGGGCTCAACCTGGGAACTGCTTTGGAAACTGTGTTGCTAGAGTGCTGGAGAGGTAAGCGGAATTCCTAGTGTAGCGGTGAAATGCGGAGATATGACGAAGAACTCCGATTGCGAAGGCAGCCTGCTGTAGCGCAACTGACGCTGAAGCTCGAAAGCGTGGGTATCGAACAGGATTAGATACCCT
+
@CFFGGDCFGGGGGGGDFEFGFG@FEGFFGFFGGGGGFC7CEGEFGE@EFFGGCGGFGGCC9CEGGGEFGGGGGFFFFGGGGGGGGGGGGGGGGGFFFFCFGGGGGGGGGGGFE<FF8DDFCFGGFGGFDGGEEEGGGGGGEFDCEEGFGGGFGF?D>FFGGEEGGGGG>F>FFGCEF7CCG)FGFFG,FGGFG7,7=>:5CG?EGDC*C:@E5:'9CGGACCDFGGFGG6EGGF@+,D>EECGFFDFFEC<,F=9GFDDCGGGGGGF9:<A18>GGFFGFG=GFGGGFEFEE4E8=9CGGGGGEGGGGGGF@7>GE?9FACFGGGFGGGFFC?CCCDFGGGGCGFEGFGCGF<FEGDGGDGGGGFGGGFBDGGEEGFEDFGGGGGGGGFFCDGGGGGFFEFGGGDGGGGGCCCBB
@s1101 34959
TGGGGAATATTGCACAATGGGGGAAACCCTGATGCAGCGACGCCGCGTGGAGGAAGAAGGTCTTCGGATTGTAAACTCCTGTTGTTGAGGAAGACAATGACGGTACTCAACAAGGAAGTGACGGCTAACTACGTGCCAGCAGCCGCGGTAAAACGTAGGTCACAAGCGTTGTCCGGAATTACTGGGTGTAAAGGGAGCGCAGGCGGGAAGACAAGTTGGAAGTGAAATCTATGGGCTCAACCCATAAACTGCTTTCAAAACTGTTCTTCTTGAGTAGTGCAGAGGTAGGCGGAATTCCCGGTGTAGCGGTGGAATGCGTAGATATCGGGAGGAACACCAGTGGCTAAGGCGGCCTACTGGGCACCAACTGACGCTGAGGCTCGAAAGTGCGGGTAGCAAACAGGATTAGATACCCT
+
EFGGGGGGGFGGGAFGGGGGGGDGGGGGGGDFGGGGFFCFFDGGEGGEGG:FFEGGGGGGGGFFGGGEGGGGGGGGGGGGGEAFGFFFFGCFGFFEEGFGGGGGGGGG9FGGGGGGFGGGGGGGGGBDGGGGDGGGGGGGGGGGCGDGFCFCFGGFGGGGG:FGFFFF<C:EGGG<F:2<FF=@CGGG=<FGFF201>BFE=?>?:GFCD3CECF=GFBCBGFECGD;EFFFGFG?GEGFCGGGE@@FFFBGGCCFCC<=FCFFFBB<CFFGGFCEGGFAFF:GF=EEGGEFFFEEC7FFFGFG>F:FFFFGEEFC,<,EGC@>,GGFFEGFCEFFB@EA:@@A,,CFCEGDFFGGGFGGGGGFGGECCGGEF8FE8GGFC:FFECGCGEGGFDGFGFFFDEFEE,FAFGFCCCCC
@s1101 32334
TGAGGAATATTGGTCAATGGGCGAGAGCCTGAACCAGCCAAGTAGCGTGCAGGATGACGGCCCTATGGGTTGTAAACTGCTTTTATAGGGGAATAAAGTGAGCTACGTGTGGTTTTCTGCATGTACCCTATGAATAAGGACCGGCTAATTCCGTGCCAGCAGCCGCGGTAATACGGAAGGTCCGGGCGTTATCCGGATTTCTTGGGTTTAAAGGGAGCGTAGGCCGGAGATTAAGCGTGTTGTGAAATGTAGGTGCTCAACATCTGCACTGCAGCGCGAACTGGTTTCCTTGAGTACGCACAAAGTGGGCGGAATTCGTGGTGTAGCGGTGAAATGCTTAGATATCACGAAGAGCTCCGATTGCGAAGGCAGCCTGCTGTAGCGCAACTGACGCTGAAGCTCGAAAGCGTGGGTATCGAACAGGATTAGATACCCT
+
FGGGGGGFGGFGGGGGGGFGGGGGGGGGGGGDFFGGGGGGGGFEGGGGGGGGGGGGGGGGFGGGGGGGGGGGEGGGGGGFGEFGGGGGFFECG?EGFGGGFFGGG=FEGGFGFFFCCGGEFGGCFGEE,FFGGFFGFEGGF<>7C@CFEFGGGFGGFGGGGGGFFCFFEGGG9CD7CCFEFFGD7CCGGCBC9FEEGEE:$,FGF5FE:3?<;CCFGFG>B;EF@FGCCEFGECFAEFEEGD/FGFC@CDDD:9CF7#GDBFGF@FCCFGGEFF#GGGGGGGGGGFFD@8?7*FGFEFEBA<FGGEEFEDFF=8B@EGCFGFBGAB7FFFFAFGFGGEGEF;EEE=ADGGFECEFCEGGGEGFGGF9GE?GGGFGGGFGEEGGGFCEGGGGGGGFGFEGGFGGDGGGEGGGGGGGGGFDFFFGGFFGGGFGCCCCC
@s1101 19846
TGAGGAATATTGGTCAATGGGCGAGAGCCTGAACCAGCCAAGTAGCGTGCAGGAGGACGGCCCTATGGGTTGTAAACTGCTTTTATGCGGGGATAAAGTGTGCCACGTGTGGCTCATTGCAGGTACCGCATGAATAAGGACCGGCTAATTCCGTGCCAGCAGCCGCGGTAATACGGAAGGTCCGGGCGTTATCCGGATTTATTGGGTTTAAAGGAAGCGTAGGCCGTCTGGTAAGCGTGTTGTGAAATGTCGGGGCTCAACCTGGGCATTGCAGCGCGAACTGTCATACTTGAGTGCGCGGGAAGTGGGCGGAATTCGTCGTGTAGCGGGGAAATGCTTAGAGATCACGAAGAACTCCGATTGCGAAGGCAGCTCACTGGAGCGCAACTGACGCTGAAGCTCGAAAGTGCGGGTATCGAACAGGATTAGATACCCT
+
CFFGGGGGGGF9FGGFCEEFDGCFDGGGEGFGFGGGGGGGGFFGGGEFGC@@<BF@FGGGGGGFG@FGGGGGGGGGGEFGFFFCGGGGGGCC@CFGGGFGCGFGGGG?FGD>F,,CFFEF9DFGFGGDEFFEGFGFDFFGGGEGGGDCFFGEFFGCGGGGGFGGGGGGGGGGEGGGGGGGCEGGGGGGGCE>GG?EEECE>FCGGG5C?FEGGG<FG>EC2CCCCEC@+E:=A#5BF?:2@9GFG,DDFGCG@?CFD>C:F>8,6FGC4FC>CFEE@D:AFECFF=@C6=3@*C677FE=4E>,C>+EFE?A?DB+@@6+BC++5=+?=,F?:,9=,C,8CFE<E<FCEC?,=?@:,D<,@,B@FFCGFFEGGGGGFCGGGGGGGGGGGEEGGGGGFGGGGGGGGGGGGEGGEFGGGGGFGGGGGGGGGGGCCCCC
@s1101 234
TGAGGAATATTGGTCAATGGACGCAAGTCTGAACCAGCCAAGTAGCGTGCAGGATGACGGCCCTCTGGGTTGTAAACTGCTTTTAGTTGGGAATAAAGTGTGGCTCGTGAGCCATTTTGTATGTACCATCAGAAAAAGGACCGGCTAATTCCGTGCCAGCAGCCGCGGTAATACGGAAGGTCCAGGCGTTATCCGGATTTATTGGGTTTAAAGGGAGCGCAGGCGGACCTTTAAGTCAGCTGTGAAATACGGCGGCTCAACCGTCGAACTGCAGTTGATACTGGAGGTCTTGAGTGCACACAGGGATGCTGGAATTCATGGTGTAGCGGTGAAATGCCCAGATATCATGAAGAACTCCAATCGCGAAGGCAGGCATCTGGGGTGCAACTGACGCTGAGGCTCGAAAGTGCGGGTATCAAACAGGATTAGATACCCT
+
FFGGGGGGGGGGGGGGGGGGFGDGGGGGGGGGGGGGGFGGGGGGFGEFEGGGGGGCFFGED@CFFGGGGGGGGGFGGGGGGFGGGGGGGFGGGGGGGFFFGGGGGGGGGGGGGGGGGGGCFGGGGGGGGCFGGGGFGGGGGFGGGGECFFGGGGFEG<F@FGGGGCFCGGG9FFGDGGEGCFFECA=FGD;9CCCGEFCF9<1FF9FFG:><FFFFG>EDBGGDBE?5/7E;GGD<F:@,:F@62<D5F:2GGGGGGGGGGGGGGGGGGGFFFGGGGFFFFGGFEGFF>AGGFFGGGF@F>,=8FGFFEECC,E=GGFGGFF>+DCCGFEGGGFGGFFFGFGEAFGGGGGGGGGGFBA=GGGDGGGFGFFGFEC9CGGGGFFGGGGGGGGGGGGGGGFFGGGGGGDFEGGGGGGGGFAFEGGGGGGGGGGGCCCCC
@s1101 35143
TGGGGAATATTGCACAATGGGGGAAACCCTGATGCAGCGACGCCGCGTGGAGGAAGAAGGTCTTCGGATTGTAAACTCCTGTTGTTGAGGAAGGTAATGACGGTACTCAACAAGGAAGTGACGGCTAACTACGTGCCAGCAGCCGCGGTAAAACGTAGGTCACAAGCGTTGTCCGGAATTACTGGGTGTAAAGGGAGCGCAGGCGGGAAGACAAGTTGGAAGTGAAATCCATGGGCTCAACCCATGAACTGCTTTCAAAACTGTTTTTCTTGAGTAGTGCAGAGGTAGGCGGAATTCCCGGTGTAGCGGTGGAATGCGTAGATATCGGGAGGAACACCAGTGGCGAAGGCGGCCTACTGGGCACCAACTGACGCTGAGGCTCGAAAGTGTGGGTAGCAAACAGGATTAGATACCCT
+
FFGGGFEGGGGGGGGGGGG?FGGGGGGCFGGGGGGGGGGGGGGGGGGCFGEGGGGGFGGGGGGGGFGGGGGFEFGGGGGGFGGGEFCFGGGGGGGGGGGGGGGGGGFGGGGGGGGGGGGGGGGGGGGGGGGGGGGGGGGGDF@GGDCFEGGGGGG>GFFFGGGGFGFFF@G;CCEEGGFGGG>GGGGGGGDFGGEFEDGDEGGGGGGC?CCCFGFB(GFFFFGFEEGGGGGCGCGGFGGGGFAAGGGGEB>CGFF133AEGFGGGFFBFGGF=FB<8FFDFFCGGGGGF8FGGGGGGFCGFEGE9GGGGGGFEEEGFFA8FEGGGGGGFDGFCFCF<FDF@EFAFFCGGGGGGGGGGGGGGGGGEGECGGFFGFGGGGGGGGGGGGGGGGGGGGGGGFFFGGGGGGGGGGGCCCCC
@s1101 30845
TGAGGAATATTGGTCAATGGGCGAGAGCCTGAACCAGCCAAGTAGCGTGCAGGATGACGGCCCTATGGGTTGTAAACTGCTTTTATAAGGGAATAAAGTGAGCCTCGTGCGGCTTTTTGCATGTACCTTATGAATAAGGACCGGCTAATTCCGTGCCAGCAGCCGCGGTAATACGGAAGGTCCGGGCGTTATCCGGATTTATTGGGTTTAAAGGGAGCGTAGGCCGGAGATTAAGCGTGTTGTGAAATGTAGTTGCTCAACATCTGCACTGCAGCGCGAAATGGTTTCCTTGAGTACGCACAAAGTGAGCGGAATTCGTGGTGTAGCAGTGAAATGCTTAGATATCACGAAGAACTCCGATTGCGAAGGCAGCTTGCAGTAGCGTAACTGACGCTGAAGCTCGAAAGTGCGGGTATCGAACAGGATTAGATACCCT
+
FGGGGFGGGGGGGGGGGGGGGGGGGGGGGFGGGGGGGGGGGF@FGGGGGGGGFCGFFGGGGGGCEFGGGGGEGGGGFDGGFGGGGGGGGGG?FGFFGGGGGFGFFFGGF7FEGGGGGGGFGGFGGGFGGGC9DFGGGFEG@FGGGGGGGG<CFFGDG,@FEEF7FCEGEFGG@@C77FDG<9FFGECGF@78CF@F5>CC79,>B>7=F<>CFFGFG5:A5:CCFEGBE6;9FCGFGGGGGGFE,9C?@FDC?.>=C=A<#@3GGGGDCGGGFGDGEEDC(/FEFGFE,EEA5FE=DGGFE9;FFEB:GGEFB9@@EGGGGFGGCFDGGGFFEFGE=<FDGGFFFDFEFF<FEFFFB@FC:ECGGFGGGGGGFCGGFEF@CGGGFCCGGGGGGGGGGGGGGGGGGGGGGGGFEEFGCGFGGGGGGGGGGGGCCCCC
@s1101 21287
TGAGGAATATTGGTCAATGGGCGCGAGCCTGAACCAGCCAAGTAGCGTGCAGGATGACGGCCCTATGGGTTGTAAACTGCTTTTGTGCGGGGATAACACCCTCCACGTGTGGAGGTCTGCAGGTACCGCACGAAGAAGGACCGGCTAATTCCGTGCCAGCAGCCGAGGTAATACGGAAGGGCCAGGCGTTATCCGGATTTTTTGGGTTTAAAGGGAGCGTAGGCCGTCTGTTATGCGTGTTGTGAAATGTAGTGGCTCAACCAGGGCATCGCAGCGCGAACTGGCAGACTTGAGTGCGCAGGAAGTAGGCGGAATTCGTCGTGTAGCGGTGAAATGCTTAGATATGACGAAGAACTCCGATTGCGAAGGCAGCCTGCTGTAGCGCAACTGACGCTGAAGCTCGAAAGCGTGGGTATCGAACAGGATTAGATACCCT
+
DEFCFC<,C@CEFAECGGFFGG>@GGGGG<DGGE@CDF<<6CC,EFCFGGGGFGFF<:B7F77DCFF8FGECFFEFFGGGG,CFG,FFEC7FB?FFG9,BFGFGBCFGADFGCAF=DFGGGGGGGGGG7+:CFE7:,,@DGG*>E*>FG@G9FF<CEFC7:FC=**=FFCFFAFG7=CFG*1FC=:E:*:E5<C>**2;6++*8?8+8;6<@C$818FCC;=;C7E*8FGCB1*55:=*2<@5;G@@CGCFFD@8F?EF<@:DDGEEFFCGE@F+@@66@=B@EDB?,=<FE>GDGEFFFDA,FGEGGDFGFGGGFE@>FBAGGEECFGGGFGGGGGFE8F,FDD?CGGFGFFCGFEGFGGFFDFAFFBE8GGGGGGGFCDGEAAGFGCC,EGFGGGGGGGGGGGGGGGGFGGGFGFC,,FGGF9GGGGGFCCC<C
@s1101 238
TGAGGAATATTGGTCAATGGACGAGAGTCTGAACCAGCCAAGTAGCGTGCAGGATGACGGCCCTATGGGTTGTAAACTGCTTTTATAAGGGAATAAAGTGAGTCTCGTGAGACTTTTTGCATGTACCTTATGAATAAGGACCGGCTAATTCCGTGCCAGCAGCCGCGGTAATACGGAAGGTCCGGGCGTTATCCGGATTTATTGGGTTTAAAGGGAGCGTAGGCCGGAGATTAAGCGTGTTGTGAAATGTAGACGCTCAACGTCTGAACTGCAGCGCGAACTGGTTTCCTTGGGTACGCACAAAGTGGGCGGAATTCGTGGTGTAGCGGTGAAATGCTTAGATATCACGAAGAACTCCGATTGCGAAGGCAGCTCACTGGAGCGCAACTGACGCTGAAGCTCGAAAGTGCGGGTATCGAACAGGATTAGATACCCT
+
EECEFF@DFFFCGFFGGFGGGGGEF@+C@@EEGFGF@AFAE@EAFGGEEE,CFGDGGGGEDGGGFGFFFFGEGCFGFGGFFCFGGGGGFCF=F<CFGGF9FGGGGDEDGGGGCF9?FGC<FGGGCEDGFC9?FFFFFC@FFD++3@7FGFGFFG777FF@,>DFG6+3@CFGGFFEGGCB#879>:?7::=F;<<7CEC<@C7GFBC?$CCEEC7FG3EG@=/7>FCB>:CB<:E;F?FCDGFFD7DFFF<GF@?EDC89;AC3%2#,FDFFB>:>3674DGFFGF8@@B=>5GGGGE@FCFF8EE@CEFFFFCCC>GGGFF@+9+CAFGFC,AF>,?FD<AFFBCGGGF9FFFB:C<EFBEDFFD@FE8FGGGGGGFC@GFCF9GFGCGGGFFGGF>GCGGGGGEGEGFFFECGEFF9FGGGFFFGGGCGCCCCC
@s1101 239
TGAGGAATATTGGTCAATGGGCGAGAGCCTGAACCAGCCAAGTAGCGTGCAGGATGACGGCCCTATGGGTTGTAAACTGCTTTTATAGGGGAATAAAGTGAGCCACGCGTGGTTTTTTGCATGTACCCTATGAATAAGGACCGGCTAATTCCGTGCCAGCAGCCGCGGTAATACGGAAGGTCCGGGCGTTATCCGGATTTATTGGGTTTAAAGGGAGCGTAGGCCGGAGATTAAGCGTGTTGTGAAATGTAGATGCTCAACATCTGAACTGCAGCGCGAACTGGTTTCCTTGAGTACGCGTAAAGTGGGCGGAATTCGTGGTGTAGCGGTGAAATGCTTAGATATCACGAAGAACTCCGATTGCGAAGGCAGCTCACTGGAGCGCAACTGACGCTGAAGCTCGAAAGTGCGGGTATCGAACAGGATTAGATACCCT
+
FGFGGGGGGGGGGGGGGGGFGGGGGGGGGGGGGGFGFFFFGGFGGGGFEGGGGGGGGGDGDGGEGGGGGGGGGGGGGGGGGFFGGGGGGGGFGGGFGGFDGGGGGGGGFGGG<FGGGGGGGGGGGGGGFGGGGGGGGGGGGGGGGGGGGGGGGG?:FGFGF::FFGGGGE>D;>7C<<FGGFC;EFGGEG8BGGGGEGFG=:?<CCGEGGFFCCEFE627(F;CFEEB7EFEEGF,FGCACGFFFFCGFCE@9:DDCGCG9DGFGFEDGGFDGG?GGFE:ECGFF8GFEBFD5F@+8>FB=AFGCGGGF?FGGE@+CGGGGFEDFGEGGGGGGFGDFF<EC,F@FGGCFGGGGGEFDGGGGGECFGFGGFFFGGGGFE@BGGGGFGFFCEGGGGGGGGGGGGGGGGGGGEGFDGGFGGGFFGGGGGGGGFGCCCCC
@s1101 20267
TGGGGAATATTGCACAATGGGGGAAACCCTGATGCAGCGACGCCGCGTGGAGGAAGAAGGTCTTCGGATTGTAAACTCCTGTTGTTGAGGAAGATAATGACGGTACTCAACAAGGAAGTGACGGCTAACTACGTGCCAGAAGCCGCGGTAAAACGTAGGTCACAAGCGTTGTCCGGAATTACTGGGAGTAAAGGGAGCGCAGGCGGGAATACAAGTTGGAAGTGAAATCCAGGGGCTCAACCCATGAACTGATTTCAAAACTGTTTTTGTTGAGTAGTGCAGAGGTAGGCGGAATTCCCGGTGTAGCGGTGGAATGCGTAGATATCGCGAGGAACACCAGTGGCGAAGGCGGCCTACTGTGCACCAACTGACGCTGAGGCTCGAAAGTGTGGGTAGCAAACAGGATTAGATACCCT
+
@FFEGEGCGAA<DGFGGG9@6@+FFDGGGGC,,,CFGDG+@FCCC+@+6@:FEE,,?EC,C,5557::B:EFGFFFEGGC@,?E4B8D@D,A4ECFGC@?F7FFCF,,EA8DC<<CFFF9EC+>@F+BEGGC7FGGGGGC,,,>CCEE**>>FF:,,3CG@CFF:B3<<<C*>C:CEGG8,+<FCF*<*,<+,2=85*6<==2+$;E5,,#DFGCCCCFD,B:;,3,@*B@**@6,,3+:8,FGGFE@:E8,>C6,FEED,DCB,>:,,,BAFGGFFE9@?BGFFGEFGFFED=>CF>CF?CCE<7EF9GFA=EFGGFGGGGEGFEC,?,DCF@<GEEDDDGGEGGGGFB<E9FE@6<?,<@FEDF@DGFCEFB<,,DGF@FFCCFGEGGFFFGGFEFEAFEGGGFFEEF8CCCCC
@s1101 241
TGAGGAATATTGGTCAATGGGCGAGAGCCTGAACCAGCCAAGTAGCGTGCAGGATGACGGCCCTATGGGTTGTAAACTGCTTTTATAAGGGAATAAAGTGAGCCTCGTGAGGCTTTTTGCATGTACCTTATGAATAAGGACCGGCTAATTCCGTGCCAGCAGCCGCGGTAATACGGAAGGTCCGGGCGTTATCCGGATTTATTGGGTTTAAAGGGAGCGTAGGCCGGAGATTAAGCGTGTTGTGAAATGTAGGTGCTCAACATCTGCACTGCAGCGCGAACTGGTTTCCTTGAGTACGCACAAAGTGGGCGGAATTCGTGGTGTAGCGGTGAAATGCTTAGATATCACGAAGAACTCCGATTGCGAAGGCAGCTCACTGGAGCGCAACTGACGCTGAAGCTCGAAAGTGCGGGTATCGAACAGGATTAGATACCCT
+
CGGGGGGGGGGGFFGGFFFGCGGGGGGGGGGGGGGGGGGGGCFGGGGGGGGGGGGGGGFGGGGFGGFGGFFEGF,CFFGFGFGFGGGGGGG8F8FFGGGFGGF?<FFE8A:FGGGFFFGGGGGGGFGGFFGGDGGGGGGGGGEGGGGGFG<FFFFGGGFFGFGGEDGD<FGGGG@FEGGGGGGDGGGGGGGCDCFEE::29<CFFG=C:CCFFFEFEFGGFFGGDGGFGFCCG:EBEGGFGGGFGFAE?FGCDFDFFC=FDGGGGGFFGGGGCDFCC@:>8FDA>FFD>,FF5FB+@FFFCFAGGGGGGGGFCCGGGFFEFFDCEECAGEF<CC,FEF9GFEECGGGGGGGGFF::,<F7GFGFFEE8FFGGGGGGGGEGEGGGGGFGGFEGGGGFF:GGGCGFEEGGGGGGGGGGGGGGGGGGGGGGGGFBCCCC
@s1101 242
TGAGGAATATTGGTCAATGGGCGAGAGCCTGAACCAGCCAAGTAGCGTGCAGGATGACGGCCCTATGGGTTGTAAACTGCTTTTATAAGGGAATAAAGTGAGAGTCGTGACTCTTTTTGCATGTACCTTATGAATAAGGACCGGCTAATTCCGTGCCAGCAGCCGCGGTAATACGGAAGGTCCGGGCGTTATCCGGATTTATTGGGTTTAAAGGGAGCGTAGGCCGGAGATTAAGCGTGTTGTGAAATGTAGATGCTCAACATCTGCACTGTAGCGCGAACTGGTTTCCTTGAGTACGCACAAAGTGGGCGGAATTCGTGGTGTAGCGGTGAAATGCTTAGATATCACGAAGAACTCCGATTGCGAAGGCAGCTCACTGGAGCGCAACTGACGCTGAAGCTCGAAAGTGCGGGTATCGAACAGGATTAGATACCCT
+
FGGGGGGGGGGCGGGGGGGGFGGGGGGGGGGGGGGGFCFFGGFGGGGFEEGGGGGGGGGGGGGGGDGGGFGEGGFGGGGGG,EEGGGGGGGGGGGFFGGGG=EFGGGGGGGGGGGGGGGGGGGGGGGGGGGCGGGGFFFGGGGGGGEGGGGGGGGGGGGGGGGGGGGGGGGGGGGGEGFGGGC7FFGGGGGGGFGG5F?:61C<<CBEGCCGGGGFGFGC89EGGGG9:>CC>7GDF>FCCFCEFFGFAEDGD@GFCEGGGGFFG=GGFFEGCFEGDFDDDGGGGGFGFFFF?GEGGGGGGGFFGEEFEFGGFECCGGFBFFECAGEFFFGF@ECFFFFCF@,<<GGGGGGGFGGGCDFFEBDGGFGGGGGGGGGGGGGGGGGGGGGGFF@GGGGGGGGFGGGGFDEGGGGGGGGGGGGFFEEGGFGGGGFCCCCC
@s1101 29985
TGAGGAATATTGGTCAATGGACGCAAGTCTGAACCAGCCAAGTAGCGTGCAGGACGACGGCCCTCTGGGTTGTAAACTGCTTTTAGTTGGGAATAAAGTGCACCACGTGTGGTGTTTTGTATGTACCATCAGAAAAAGGACCGGCTAATTCCGTGCCAGCAGCCGCGGTAATACGGAAGGTCCAGGCGTTATCCGGATTTATTGGGTTTAAAGGGAGCGCAGGCGGACCTTTAAGTCAGCTGTGAAATACGGCGGCTCAACCGTCAAACTGCAGTTGATACTGGAGGTCTTGAGTGCACACAGGGATACTGGAATTCATGGTGTAGCGGTGAAATGCTCAGATATCATGAAGAACTCCAAGCGCGAAGGCAGGTATCCGGGGTGCAACTGACGCTGAGGCTCGAAAGTGCGGGTATCAAACAGGATTAGATACCCT
+
EGGGGGGGGGGGGGGGGGGGGG>FGGGGGGGGGGGGGGGGGGFGGGGGGGGGGGGGGGGGGGGGGGGGGGGGGGGGGGFGG9FGGGGGGGG8FFGGGGGGFGGGGGGFGGGDGGGGGFGFGCFGGGGEGGGGGGGGDEGFGGGFEGEGGF<FGGFGGGGGGGFFGGDCFGEEFFG7FGGGGGGG2FG6FGFCFGGGGE<GGG1GGFGGG<?FGG@FEDGG>E?;E>DCGFC8FFF>CGE;<FFGDFFGEGG<GEDEFDFCFEEFGDFB2GGCGFGFGGF?GGFFECFF=8FF5FFA?GFGGFFGEAGFCGGEF9GGGEGGGFE>9GEFEFFF9DFFECCFGGFGGGGGGFDE@CFFB:,7+:EFEFGGGGGGGGGCEEGGGECGGGGGGE@GGGGGGGGFF7GGFDGGGFECGGGGGGGGGGGGGGGGGGGCCCCC
@s1101 244
TGAGGAATATTGGTCAATGGGCGAGAGCCTGAACCAGCCAAGTAGCGTGCAGGATGACGGCCCTATGGGTTGTAAACTGCTTTTATAAGGGAATAAAGTTTGAGTCGTGACTCATTTTGCATGTACCTTATGAATAAGGACCGGCTAATTCCGTGCCAGCAGCCGCGGTAATACGGAAGGTCCGGGCGTTATCCGGATTTATTGGGTTTAAAGGGAGCGTAGGCCGCAGGTTAAGCGTGTTGTGAAATGTAGGGGCTCAACCCCTGCACTGCAGCGCGAACTGGCTTGCTTGAGTACGCACAACGTGGGCGGAATTCGTGGTGTAGCGGTGAAATGCTTAGATATCACGAAGAACTCCGATTGCGAAGGCAGCTCACGGGAGCGCAACTGACGCTGAAGCTCGAAAGTGCGGGTACCGAACAGGATTAGATACCCT
+
CGFGGGGGGGGGGGGGGGGFFGGG>FGGGGGGCFGGGGGG@EEGGFEGGGGGGGFFFECCEGGGG8CFFF:FGGGGFCEGGGGGGGCFGGFGFEGCFGFFGFAGFFCFGDFAFFGAFGA9?EFGAEFGGGGGGF,,5CFFFEEEGGGFD9FFGFGCCF8BFGB,@EDGG7<CFGG7*>FEFFF->FGG<:=@CAFG5EFC?G9FGFA<<<<@FFCAGFGGFEDDBFFFGFFEGF??<FCGEF>EGGGFG>BCFGEDDFC9F@#AGGF:GFF@?G>GGFDDDC@DFGGFECGFDF@FED>?D=EEC>+GGFF9GGGGGCCFGE@BEEFBEFF99FGGGGGGGEC,@FCEFFEFGCEEEFBFFCEDE<GFGGFGEGDGGDEGGEGGGGGGGGGEFGGFE@GGGGGGFGFEFCGFEFFCEFAFGGGEFEGGGGGCCCCC
@s1101 245
TGAGGAATATTGATCAATGGACGAGAGTCTGAACCAGCCAAGTAGCGTGCAGGAAGACGGCCCTATGGGTTGTAAACTGCTTTTATAAGGGAATAAAGTGAGAGTCGTGACTCTTTTTGCATGTACCTTATGAATAAGGACCGGCTAATTCCGTGCCAGCAGCCGCGGTAATACGGAAGGTTCGGGCGTTATCCGGATTTATTGGGTTTAAAGGGAGCGTAGGCCGGAGATTAAGCGTGTTGTGAAATGTAGACGCTCAACGTCTGCACTGCAGCGCGAACTGGTTTCCTTGAGTACGCATAAAGTGGGCGGAATTCGTGGTGTAGCGGTGAAATGCTTAGATATCACGAAGAACTCCGATTGCGAAGGCAGCTCACTGGGGCGCAACTGACGCTGAAGCTCGAAAGCGCGGGTATCGAACAGGATTAGATACCCT
+
DGGGGGGGGGGGGGGGGGGGGGGGGGGGGGGGGGGGGGGFFG9FEFFFGGFGFGGGDFFGGGFGGGGGFF:FGGGGGGGGFGGGGGGGGGGGGGEFGGGGGGGGCFFGGGGCFGGGGGGGGGFCFGGGGGGGGGGGGGGGGGGGGGGGGAFFGGGGGFGFGGGGGGGAFGGGGGGGGGDGG9FG@GGGGGD?FGGGGDEGG>GGCF:FFFGFFG@?E<EF?CEGGGGFGGGGGFGEG:CEGGFFGFFEF2FFG>?ECFCEGGFGGGGGGGGGFG?GEE;@;B=F>8FF=FGFFGECEDGCFFE<:6GGGFGFECGEEGFDGFB>9GGFGFFGE?E=,FFFDDFFGGGGGGGGGFE@DGGGGGGFFC9GGGDGFFEFGFCGGGGGGGGGGEGGGGGGGGGGGGF8GGGGGGGGGGGGGGGFFFGGGGFGGFGCCCBC
@s1101 34099
TGGGGGATATTGCACAATGGAGGAAACTCTGATGCAGCGACGCCGCGTGAGTGAAGAAGTATTTCGGTATGTAAAGCTCTATCAGCAGGGAAGATAATGACAGTACCTGACTAAGAAGCCCCGGCTAACTACGTGCCAGCAGCCTCGGTAATACGTAGGGGGAAAGCGTTATCCGGATTTACTGGGTGTAAAGGGAGCGTAGACGGAACGGCAAGTTTGAAGTGAAATACCTGGGCTTAACCCGGGAACTGCTTTGAAAACTGTCGATCTAGAGTGTCGGAGAGGCAAGTGGAATTCCTGGTGTAGTAGGGAAATGCGTAGATATCAGGAAGAACACCGGAGGCGAAGGCGGCTTACTGGACGATAACTGACGTTGAGGCTCGAAAGCGTGGGGAGCAAACAGGATTAGATACCCT
+
C,EFFGGEFGFGGGGGGGFGGFGGGGGGG9FGGFGGGGGEEEFGGGGEFGGGGGGGGGG<E9EFGGGCGGGGGGGFGGGGGFGGGGGGGDEG@EFAFDGGGGGGGGGGGGGFFGGGGGG?<FEGGGGGGGFFGGGGGGGGGFFGGG@FFGGGGGGGEGGDDG7CFFGGGC:8FGGDC:11?GFDFG1=3CEEFFC@<=74CECGGDGGGDC5AGEGGCGB@;<C?FFFFFGGGGGFGGGGGGGGGGGGFD?9GGGGGBDACCCEGF?C@;C=AF>GC:GG5A?=GGGEEGE;FGFGDGGEEE?E5FFEE5,??,,:DGGGFE,GFCGGGGGGFC7FCEFGEGDFEC,GEGGE@FFGFBFGGGGGGEE7GGDGGGGGGGGGGGGGGGGGGGCGFFFGFGDEFGGGGGGGGFDCCCCC
@s1101 247
TGAGGAATATTGGTCAATGGGCGAGAGCCTGAACCAGCCAAGTAGCGTGCAGGATGACGGCCCTATGGGTTGTAAACTGCTTTTATAAGGGAATAAAGTGGGTCACGTGTGACTTTTTGCATGTACCTTATGAATAAGGACCGGCTAATTCCGTGCCAGCCGCCGCGGTAATACGGAAGGTCCGGGCGTTATCCGGATTTATTGGGTTTAAAGGGAGCGTAGGCCGGAGATTAAGCGTGTTGTGAAATGTAGATGCTCAACATCTGCACTGCAGCGCGCACTGGTTTCCTTGAGTACGCACAAAGTGGGCGGGATGCGTGGTGTAGCGGTGAAATGCTTAGATATCACGAAGAACTCCGATTGCGAAGGCAGCTCACTGGAGCGCAACTGACGCTGAAGCTCGAAAGTGCGGGTATCGAACAGGATTAGATACCCT
+
FG<FGGGGGGGFGFGGGDGGGGGGGGGGGGGGGCFGGGGFGGEFGGGFCFGGGGGGFFCGCFEGG?FAFECB?CFGGGGFF9FFGGGGGGGEBEFGGGFDFFBFGFGGGGGGEACGGGGGGGGGGGGGGFGFGFEFFGGFFGFGGGGGAFFGG<FEGGFD+@C@FCFGGGGFFFF@EGGG>GG>EGGCGG*5FGFGEEEGGGGG;FCBFFEGGGG@C?C>><5DGGG>EGGGGGFAF:GGGFFCFEE?>F>FGGGFG<DCGFGGGGFF9E$+7F=:FA=@9GGGF<A=>BBA?GECEFA,9DFFCEE>B7F@=7>@BB94FDCE?BEFFDEFC,A,,C,DFE<FBFEGGFGGFBEF@<CCF@F@CFCC,DF<AEFC@@GF7F@9FCC7CFCCFGGFD:EFDGGGGGGGGDGGGGFGGGGGGFFEDFF,GGGCC@CC
@s1101 30053
TGGGGAATATTGCACAATGGGGGAAACCCTGATGCAGCGACGCAGCGTGGAGGAAGAAGGTCTTCGGATTGTACACTCCTGTTGTTGAGGAAGATAATGACGGTACTCAACAAGGAAGTGACGGCTAACTACGTGCCAGCAGCCGCGGTAAAACGTAGGTCACAAGCGCTGTCCGGAATTACTGGGTGTAAAGGGAGCGCAGGCGGGAAGACAAGTTGGAAGTGAAATCTATGGGCTCAACCCAGAAACTGCTTTCAAAACTGTTTTTCTTGAGTAGTGCAGAGGTAGGCGGAATTCCCGGTGTAGCGGTGGAATGCGTAGATATCGGGAGGAACACCAGTGGCGAAGGCGGCCTACTGGGCACCAACTGACGCTGAGGCTCGAAAGTGTGGGTAGCAAACAGGATTAGATACCCT
+
FGGFEFGGDFGFAFGCFGGC,BE+@FF@BFECFEEFFGGG@CE+@@CFFGBFCDFFGGFF<EFFFDGED?E,A@AEFFGGFEEGGGGGGGGGGFFCFCFG?FGGBFFG<FFDGGGGGFE9E9::FGG8DDGGGF,>=<FD88>F+CF73@CFGGGAFGGGCFFGGGGCF7FE9:CBFGGGGC@;@9FGGGG@9G7=8*<:::<=?ECFFE>FDC>+9<<CCFGFFE?=G,@GFFGFFFFGGC5E#=AF43:)3<>8@:<<2/BB88@GE<F><F#FGGGGFD@FFGGGGGCE>9>+@F7EDGGGBC@EC,?FB7:GGEF8FC=EEEFCDFGGEFFEB@E?:GGFGGEGGGGFB9F<FE<8FDFDFF<FEGEGGGGF,FGGGFAGFFGGGGGGGFCE<EFGGGGGGGGGGFGCCCCC
@s1101 22160
TGAGGAATATTGGTCAATGGACGAGAGTCTGAACCAGCCAAGTAGCGTGCAGGATGACGGCCCTATGGGTTGTAAACTGCTTTTATAAGGGAATAAAGTGAGTCTCGTGAGACTTTTTGCATGTACCTTATGAATAAGGACCGGCTAATTCCGTGCCAGCAGCCGCGGTAATACGGAAGGTCCGGGCGTTATCCGGATTTATTGGGTTTAAAGGGAGCGTAGGCCGGAGAGTAAGCGTGTTGTGAAATGTAGATGCTCAACATCTGCACTGCAGCGCGAACTGGTTTCCTTGAGTACGCACAAAGTGGGCGGAATTCGTGGTGTAGCGGTGAAGTGCTTAGATATCACGAAGAACTCCGATTGCGAAGGCAGCTCACTGGAGCGCAACTGACGCTGAAGCTCGAAAGTGCGGGTATCGAACAGGATTAGATACCCT
+
AFG<FFFGGGGGGGGGGGFCFCFFGGEFGGGGGGGGGGFGFFFFGGGEGGGGGGGGGFEGEFEGFGGGGGGEGFGGGGGGG9FFGGGGGDFFGGGGGGGF9FGGFGGGGGEFFE9FFGCGGGGG9@EGGGGGFGFGGGG9FGGGEEEGGGGGFFGGGGGGGGGGG77@F<FEFGCF*@*FFGGGGGGGGFE@?FEC4?<2F##<F<C<FF3<28:6C>ED;=EGGC5;;;,@8CD?FCCEC=CG?ECFFGDGGC36GGF@GG@GFF:FFFC=BEECCD=GGGGGF<F>=<,FFF@CGGCFE???@EGEGF>FGFGE@GGCFFDGFGDGGFGCFFFF9CF9GGFFGFFFFFFFFEGDCDB4:@CFFGGGGGGGGGFFFGGGFGFF<@GGGGFGFAGFFFGGGGGGFEGEECGGGGGGGGGGGGGGGGGGFGGCCCCC
@s1101 250
TGAGGAATATTGGTCAATGGGCGAGAGCCTGAACCCGCCAAGTAGCGTGCAGGATGACGGCCCTATGGGTTGTAAACTGCTTTTATAGGGGAATAAAGTGAGCCACGTGTGGTTTTTTGCATGTACCCTATGAATAAGGACCGGCTAATTCCGTGCCAGCAGCCGCGGTAATACGGAAGGTCCGGGCGTTATCCGGATTTATTGGGGTTAAAGGGAGCGTAGGCCGGAGATTAAGCGTGTTGTGAAATGTAGATGCGCAACATCTGCACTGCAGCGCGAACTGGTTTCCTTGAGTACGCACAAAGTGGGCGGAATTCGTGGTGTAGCGGTTAAATGCTTAGATATCACGAAGAACTCCGATTGCGAAGGCAGCTCACTGGAGCGCAACTGACGCTGAAGCTCGAAAGTGCGGGTATCGAACAGGATTAGATACCCT
+
FFGGGGGGGGGGGGGGGGFGGGGGGGGGGGGGGGG,@CFGGGGGGGGGGGGGGGGGGGCGGGGGGGGGGGGFGGGGGGGGGGGGGDGGGGGCEGGGGGFGGGGGGGGDGFGGGGGGGGGGGFEGGGGGGFFGGCFGGGG<,BFED@CDGGGGGGGGGGGFFFGGDEGGGCGGGGGGGE@=9GG;GGGGDGG*CF=DEG7<?E#FFG%F(0<CFGGFEFGG?C?CDEF@CCCGCCFA?>GGGGFGG7C9FFAGF-EF'<F@@EC,CCEFGGFCEF>E>FED>FGF-D:,639CDF=C@?=FC9GFGGGGGGGGGEEGGGGFGD@7>GGGFF9AFD?,9GGFGGFEFFGGGGFFFF7FFBFC@GGGFCGGGGEFFADG@FEGGGGGFFCGCFBEFFGGGFGGGEEFFGGDGGGGGFFGGGGGGFGGGGGGFFGCCC@C
@s1101 251
TGAGGAATATTGGTCAATGGGCGAGAGCCTGAACCAGCCAAGTAGCGTGCAGGATGACGGCCCTATGGGTTGTAAACTGCTTTTATAAGGGAATAAAGTGAGTCTCGTGAGGCTTTTTGCATGTACCTTATGAATAAGGACCGGCTAATTCCGTGCCAGCAGCCGCGGTAATACGGAAGGTCCGGGCGTTATCCGGATTTATTGGGTTTAAAGGGAGCGTAGGCCGGAGATTAAGCGTGTTGTGAAATTTAGATGCTCAACATCTGAACTGCAGCGCGAACTGGTTTCCTTGAGTACGCATAAAGTGGGCGGAATTCGTGGTGTAGCGGTGAAATGCTTAGATATCACGAAGAACTCCGATTGCGAAGGCAGCTTGCGGGAGTGCGACTGACGCTGAAGCTCGAAGGTGCGGGTATCGAACAGGATTAGATACCCT
+
EFECGGCGGGGGGGGGGGGFGGGGGGGGGGFGGGGGFFFFGGCFEGGGDGGGGGGGGC6FFFGGGGE@FGCGGGFGGGGGGGGGGGGGGGGGGGGGGGGGGGFGGGGFFGGGGDGGGGG@FF<FGGG<AFGGGGGGGGGGGFCEGGGFFGGCDE7:FEGGD@FGGGEGEEGFGGG**@>FAC<C*1=@CGGGCFGGGGC2?8FGGG<?7CCF<?<;C>C<?15=<8:)A=@C<<EAC5EEFFGFDEC,#:AG@EFD;C@):FCGFECCGG/8C@8/3,#BFFBC@<C:9DGF@6+>8A4,;,=,EC@7FEE@+,EEC<:AFA66*E:FAEFEEC<4FC<;FFC4:,,,C9FGF?CF7GGGGEC7GFFGGFGGGGGFEFGGGGGGGFFGFC@@ECFGFFGECCGGGGGGGGFFGFEFGGGGGGGGGDGGGF@@CCCC
@s1101 33814
TGAGGAATATTGGTCAATGGGCGAGAGCCTGAACCAGCCAAGTAGCGTGCAGGATGACGGCCCTATGGGTTGTAAACTGCTTTTATAAGGGAATAAAGTGAGAGTCGTGACTCTTTTTGCATGTACCTTATGAATAAGGACCGGCTAATTCCGTGCCAGCAGCCGCGGTAATACGGAAGGTCCGGGCGCTCTCCGGATTTATTGGGTCTAAAGGGAGCGTAGGCCGGAGATTAAGCGTGTTGTGAAATGTAGACGATCAACGTCTGCACTGCAGCGCGAACTGGTTTCCTTGAGTACGCACAAAGTGGGCGGAATTCGTGGTGTAGCGGTGAAATGCTTAGAGATCACGAAGAACTCCGATTGCGAAGGCAGCTCACTGGAGCGCAACTGACGCTGAAGCTCGAAAGTGCGGGTATCGAACAGGATTAGATACCCT
+
@FDGGEFGGGGGGGGGGGGGGGGGEGGGEFGGGGGGGD,=CECEGFF:CFGGGGGGGGGGCF@FE@FFCCFFGF,EFFGGFDFFAFC,CEEE,4AEEFEFGGFFBFG+:FFFEFGEFCC<,:FF9F9E@?,,<EEFGFA=F@CCE7CDF,@C,7>CF,@7>C@FFCFG*F>,@;>FE::CCGGE>FEE:**4<F<FGC=/<FDFCCF)#2<<?C;;?5A;<=C:9:47CEEFG7C4<=6EGGFD>ACFGGFG4C>#B><D48CFFCCFD9C(#38FCCD1DDGFFF8F?A,CFEECGGGGGEDFFC>FEE,FCF>EC<:FACGGBFEFF,,A<GFEAFE=C,,ADFC7EGGGF=FC:DFEEEFDFCEGGGGGGGGGFF@F@F7GFFGGFEGEGCGGFFGGFCFE<FEGCBGGGGGGGFFAAGGGGFGGGGGCCCCC
@s1101 32356
TGGGGAATATTGCACAATGGGGGAAACCCTGATGCCGCGACGCCGCGTGAGTGAAGAAGTATTTCGGTATGTAAAGCTCTATCAGCAGGAAAGAAAATGACGGTACCTGACTAAGAAGCCCCGGCTAACTACGTGCCAGCAGTCGCGGTAATACGTAGGGGGCAAGCGTTATCCGGATTTACTGGGTGTAAAGGGAGCGTAGACGGTATGGCAAGTCTGAAGTGAAAACCCGCAGCTTAACTGTGGGACTGCTTTGGAAACTGTTAAACTAGAGTGCAGGAGAGGTAAGTGGAATTCCTAGTGTAGCGGTGAAATGCGTAGATATTAGGAGGAACACCAGTGGCGAAGGCGGCTTACTGGACTGTAACTGACGCTGAGGCTCGAAAGCGTGGGGAGCAAACAGGATTAGATACCCT
+
CE@FGGGGGGGGGGGGGGFDGGGGGGGGDGGGGFGFCC@FGDGEEGG>:FEGGGGGGG8CC<<FGGGGGGGGGGGGGGGGGGGGGGGG@CFGGGGGGFGFGGGDGGFGGCFGGGFGGGGGFGGGGG7FGGGGGGGGGGGGGGFGG7<C1FGGGGFFGFGGGGGGFB;7<**/CFGGEGGGGG.GGG;E<<:C7@EEG>?C:889<CGGFC>CGGF:+$FFC@C@:AECGGGGG<GGGFCCCCFCEGGC8F@GFBFGGFCCEGFFAFFFFGGBFE8FFGA8<GDGGGFFE;FGDDEGE?GFEGGGFGGGGGGCGEEGGFC9FD<AGFGGGGGGGFGGGGGGGFGFFF@GGGGGGEGGFFDFGGGFEEFDEGGGGGGGGGGGGGGFCFGGGFGGGGGGCGGGGGGGGGGGFGFCCCCC
@s1101 254
TGAGGAATATTGGTCAATGGGCGAGAGCCTGAACCAGCCAAGTAGCGTGCAGGATGACGGCCCTATGGGTTGTAAACTGCTTTTATAAGGGAATAAAGTGAGTCTCGTGAGACTTTTTGCATGTACCTTATGAATAAGGACCGGCTAATTCCGTGCCAGCAGCCGCGGTAATACGGAAGGTCCGGGCGTTATCCGGATTTATCGGGTTTAAAGGGAGCGTAGGCCGGAGATTAAGCGTGTTGTGAAATGTAGATGCTCAACAGCTGCACTGCAGCGCGAACTGGTTTCCTTGAGTACGCACAGAGTTGGCGGAATTCGTGGTGTAGCGGTGAAATGCTTAGATATCACGAAGAACTCCGATTGCGAAGGCAGCTCACTGGAGCGCAACTGACGCTGAAGCTCGAAAGTGCGGGTATCGAACAGGAGTAGATACCCT
+
EFFFGFGGGGGGGGGGGGGFFGGGGGGGGGGGGGGGGGGGGGFGGGGGGGGGGGGGFGGGGGGGGGGFGGGGGGGGGGGGGGGGGGGGFGGGGGGCGGGGGFGGGGGGGGGGGGFFGGDFGGGGGGGGGGGGGGGGGGGGGGGGGGGGGGGGGFDEGGGFGGGBFCGDGGG9DFFEEEGGFGGGGGDFEEGGGFEEC5FF?=<CF<;GF<GGGGGFG9EDB<EGGGG#CEGGEF?<<EGGGGGFGCFF?CAF,CEFGF?.D>#<39:GGG@6EE>F@E8CGGGGFD,?GGGGFGGFCFGF@7,DF>=DEGFE>>7ECFB<FEDGFE?,AF5,?DGGFCEEGFF8GDGGGCGFEC7EFCA,F:GGGFCGGFGGGFGGGFC4+DGGEGFGGFFGGGGGGCGGFDGFFGFGGGGGGGFGGGGGGGGFE,GGGGGCCCCC
@s1101 26196
TGAGGAATATTGGTCAATGGGCGCGGGCCTGAACCAGCCAAGTAGCGTGCAGGATGACGGCCCTATGGGTTGTAAACTGCTTTTGTGCGGGGATAACACGCTCCACGTGTGGAGGTCTGCAGGTACCGCACGAATAAGGACCGGCTAATTCCGTGCCAGCAGCCGCGGTAATACGGAAGGTCCGGGCGTTATCCGGATTTATTGGGTTTAAAGGGAGCGTAGGCCGGAGATTAAGCGTGTTGTGAAATGTAGATGCTCAACATCGGAACTGCAGCGCGAACTGGTTTCCTTGAGTACGCATAAAGTGGGCGGAATTCGTGGTGTAGCGGTGAAATGCTTAGATATCACGAAGAACTCCGATTGCGAAGGCAGCTCACTGGGGCGCAACTGACGCTGAAGCTCGAAAGCGCGGGTATCGAACAGGATTAGATACCCT
+
FDGFGGGGGGGGGGGGGGFDFGGGC7FGGGGGGGGGGGGGGGGGGGGGGGGGGGGGGGGGGGGGGGFG@FEGGGFGGGGGGGGGCG8EFGGGGDFFBFG+@CGGGGGGGGGGFD7B>FFGGGGGGGGDGFEEEGGGFGG?FFGGECGGEGGGGGGGGGGGGGGGGG7@F@FGFGGGGGEGFGGGG>EGGG58FGED*2;?GGGGGG8CEGG#CCEEF?F9DGEGGGG)/9-FFGFAECEFGFDEFCGFGG2C:?F?EG=@FFGG,FFEEGG=FC,@>ECE:FFFB,,5,,CFDEB=7FDF;?GGGEFF?FFDFF7E@D+EFF@=)DFFGGEGGGGGFEFCA,9GGGGGGGGGFFCF=GFC:GGGGGEGGFGGFC9AF7F@,@+GGGGGGGGGGGGGECGGGGFEEFEFF@GGGGGGFGFAGGFFGFGGGGGCCCCC
@s1101 256
TGAGGAATATTGGTCAATGGACGAGAGTCTGAACCAGCCAAGTAGCGTGCAGGATGACGGCCCTATGGGTTGTAAACTGCTTTTATAAGGGAATAAAGTGAGTCTCGTGAGACTTTTTGCATGTACCTTATGAATAAGGACCGGCTAATTCCGTGCCAGCAGCCGCGGTAATACGGAAGGTCCGGGCGTTATCCGGATTTATTGGGTTTAAAGGGAGCGTAGGCCGGAGATTAAGCGTGTTGTGAAAGGTAGATGCTCAAAATCTGCACTGCAGCGCGAACTGGTTTCCTGGAGTACGCACAAAGTGGGCGGAATTCGTGGTGTAGCGGTGAAATGCTTAGATATCACGAAGAACTCCGATTGCGAAGGCAGCTCACTGGAGCGCAACTGACGCTGAAGCTCGAAAGTGCGGGTATCGAACAGGATTAGATACCCT
+
CFGGFF@GGGGGGGGFFEEG9FEGGGGGGGFGGFGGGG,EFGCFFFFGEGGGGGGGGGGGGEFFGGEG8CFFG9EGGGGCGAFGDGGGCEGFGGGFFGGGGGFFFGGFGGGGGGGGGGGGGGGGGGFGFGGGGFGGFFGGGGGGGGGCGGGGGGGGGGGFGGGGGGG7FDGFGAF=GGGGGGG;E?;EG.:,FCCG?5F<FCFCF<:?FG<?CC>FC5:A=CCC@?E.GFGFCGG9***;@=9GF<?#FAACAEDG?FFC,FGGE@,FF@C;E:7@@@7DEDDB3,+<@>8GFFCCECGFB9BFEGGF:EFCFGEECFFFGGGGAGFBGGGFGFGFFE?;E@9GGFEGGGFFEGGGGGGGFCGFGFEGGGGGGGGGFGGGGGGGDE<FGC;GGGGFFCC8GGGGGGGGGGGGGGGGGGGFEFFGFFGGGGGCCCCC
@s1101 257
TGAGGAATATTGGTCAATGGACGAGAGTCTGAACCAGCCGAGTAGCGTGCAGGATGACGGCCCTATGGGTTGTAAACTGCTTTTATAAGGGAATAAAGTGAGCCTCGTGAGGCTTTTTGCATGTACCTTATGAATAAGGAACGGCTAATTCCGTGCCAGCAGCCGCGGTAATACGGAAGGTCCGGGCGTTATCCGGATTTATTGGGTTTAAAGGGAGCGCAGGCCGCCGGGCAAGCGGGTTGTGCAATGCAGTCGCTCAACGTCTGCACTGCAGCGCGAACTGGCCAGCTTGAGTGCGCGCAACGTGGGCGGAATTCGCCGTGTAGCGGTGAAATGCTTAGATATGGCGAAGAACTCCGATTGCGAAGGCAGCTGACGGGTGCGTAACTGACGCTCATGCTCGAAAGTGCGGGTATCGAACAGGATTAGATACCCT
+
CFCFFGGGGGGGC,CFGGGFGGF@BFF<EEGGACFGGGDC@FC@FFEFGFECFG@DFCCCFGDFF=FGCGCE?FG9FA,EGGFFDFE?DF<A<FFFGGECA,,<BFEB,:+?D,AFE<@BFGA,,EDEFEFFGEF,,5C<,,B7C@7,CBFF,,+@F9DFCFCBCDGGGC7;ACFGGGGE:,<:FC=FE@E@,:=B>5*?@F97<F<C7C,;C97)148<9;*)*/8):*:/:;;0=#*+2;+<*EAA?CA?F8CE,FA>CEGCF;F32<12>C5C@:9@0@C*F8CFGGFGEFC=+C7:,CD3B3+GFEF=+@EE8@+CGGGGEGGFEGGFFA9FFFGAF;C7?:7FF9GGFGFGEEABGGEFGFFGFC,CC,EF7F7@F7DCCGECFF@@GGGGF6CEFEFGF@GECCGGGFGGGCFEGGGGGCGFFGF@CCCC
@s1101 23909
TGGGGAATATTGCACAATGGGGGAAACCCTGATGCAGCGACGCCGCGTGGAGGAAGAAGGTCTTCGGATTGTAAACTCCTGTTGTTGAGGAAGATAATGACGGTACTCAACAAGGAAGTGACGGCTAACTACGTGCCAGCAGCCGCGGTAAAACGTAGGTCACAAGCGTTGTCCGGAATTACTGGGTGTAAAGGGAGCGCAGGCGGGAAGACAAGTTGGAAGTGAAATCCATGGGCTCAACCCATGAACTGCTTTCAAAACTGTTTTTCTTGAGTAGTGCAGAGGTAGGCGGAATTCCCGGTGTAGCGGTGGAATGCGTAGATATCGGGAGGAACACCAGTGGCGAAGGCGGCCTACTGGGCACCAACTGACGCTGAGGCTCGAAAGTGTGGGTAGCAAACAGGATTAGATACCCT
+
FFFGGGGGGGGGGGGGGGGGGGGGGGGGGGGGGGGDGFGGGGGGGGGCGGGGGGGFFFGGGGFFGFFGGGGGGGGGGGGFFGGGFEFGGGFGGFFFGGGGGGGGGGGGGGGGGGGGGGGGGGGGGGGGGGGGGGGGGGGGG?FGGGGGGG7DFGG?FCE4GFFGC5=<FGGGGGEG7FFCC>GGGGCG:FFFGGE@:>CFEE08GGFCE>8CF>2=9?CGA@@=FFFCFGFGFGGD6@FFCFBGGGFFBDGFGGEFD>:FFCFFGDCFGGGGFFGGGGGFGFCFGGGGGCFFFE@=CDGFGGGGDC7GGGGGEGGGGGGGGEEEGGGGGFFF:FFGFBFF:DGGFGGGGGGGGGGGGFFGGGGGGGFDGECGGGFGGGGGGGGGGGGGGGGGGGGGGGGGGGGGGGGGGGGCCCCC
@s1101 29900
TGAGGAATATTGGTCAATGGGCGAGAGCCTGAACCAGCCAAGTAGCGTGCAGGATGACGGCCCTATGGGTTGTAAACTGCTTTTATAAGGGAATAAAGTGGGGCTCGTGAGCTCTTTTGCATGTACCTTATGAATAAGGACCGGCTAATTCCGTGCCAGCAGCCGCGGTAATACGGAAGGTACGGGCGTTATCCGGCTTTATTGGGTTTAACGGGAGCGTAGGCCGCAGGTTAAGGGTGTTGTGAAATGTAGGGGCTCAACCTCTGCACTGCAGTGCGAACTGGCTTGCTTGAGTACGCACAACGTGGGCGGAATTCGTGGTGTAGCGGGGAAATGCTTAGATATCACGAAGAACTCCGATTGCGAAGGCAGCTCACGGGAGCGCAACTGACGCTGAAGCTCGAAAGTGCGGGTATCGAACAGGATTAGATACCCT
+
EFGGFFGGGGGGGFFGGFFFDEEEEGGFGGGGFGGFFDFFGF<FEGGCEGGGGGGFFEFFEGG,6CFCFG@EFCFGGGGGFDF,FFEGFGFGFGGGFDFGGGGGGFFGGFECFDGAFGG<E9FDFG?<FA,C?FDGFGGG,=+:7FBGGFGGGGGFCFEF>FGGGG7FFGGGGGGGGC7CF,7*4C5F@@<FGGGG*/42@?FCCF*=FF:,4:CDEBED)8:E:8CGG2=CE68#8.?CFF=@9/C1>*15:::@8B<@8;8F<@?EFC>#@F8F:=#D8@DB,,=B,GDGD@6B@?=CBGFCEDGEGGF@9,+GGFD,GF@D=@:A=4C9FGFF@AE8FGFCFGGFBB,B<BDGGGGFCGEGFEAGFGGGGFF-FCC@7GGFFAGDEFFBGFFC,FFE@EFFE@GFGGGFGGGFEF@AGGGFAGGGDFGCCCAC
@s1101 24363
TGGGGAATATTGCACAATGGGGGAAACCCTGATGCAGCGACGCCGCGTGGAGGAAGAAGGTCTTCGGATTGTAAACTCCTGTTGTTGGGGAAGATAATGACGGTACCCAACAAGGAAGTGACGGCTAACTACGTGCCAGCAGCCGCGGTAAAACGTAGGTCACAAGCGTTGTCCGGAATTACTGGGTGTAAAGGGAGCGCAGGCGGGAAGACAAGTTGGAAGGGAAATCTATGGGCTCAACCCATAAACTGCTTTCATAACTGTGTTTCTTGAGTATTGCAGAGGTAGGCGGAATTCCCGGTGTAGCGGTGGAATGCGTAGATATCGGGAGGAACACCAGTGGCGAAGGCGGCCTACTGGGCACCAACTGACGCTGAGGCTCGAAAGTGTGGGTAGCAAACAGGATTAGATACCCT
+
FEFGGCFGFGGFGGGGGGGGGGGGGGGGGCAFGGGGFGCEGGGEGGCCFCFFGF@FGGGGGGGGGFD:CFGGFGFGEGGGGGFGGFGCFGGEGGGGGGGGGGGGGCFC<B>=8DDDDGDD,DFGEFCGFDGGGGFDCF7FFGEGEGGGCFGGGG7,>FFFFFGA?EFB4*<*02=*4=:CFC9:C<EFFDBFCDGFE<DEGGG*955+;C.,070B858?$?#FGGG09:CE:D@2@0CF.@=ECC;<D8FCFF8/6#0DB>FB%<@F9GGGEB7,,<E,FC,FB+EEEGGGGEC+CFCGGGGGFGEFCGFF?::EEGGGFCGEGGCGGFFF@@CE,EFEEFF7EGGGGFFF9<CGFFB<GGEFGGFDGGGGFF,GFGGFD7GFFFC,GFFFFGFEFEEGGGGGGGGGGGGCCCCC
@s1101 29382
TGAGGAATATTGGTCAATGGGCGAGAGCCTGAACCAGCCAAGTAGCGTGCAGGATGACGGCCCTATGGGTTGTAAACTGCTTTTATAGGGGAATAAAGTGAGTCACGTGTGATTCTTTGCATGTACCTTATGAATAAGGACCGGCTAATTCCGTGCCAGCAGCCGCGGTAATACGGAAGGTCCGGGCGTTATCCGGATTTATTGGGTTTAAAGGGAGCGTAGGCCGGAGATTAAGCGTGCTGTGAAATGTAGACGCTCAACGTCTGCACTGCAGCGCGAACTGGTTTCCTTGAGTACGCACAAAGTGGGCGGAATTCGTGGTGTAGCGGTGAAATGCTTAGATATCACGAAGAACTCCGATTGCGAAGGCAGCTCACTGGAGCGCAACTGACGCTGAAGCTCGAAAGTGCGGGTATCGAACAGGATTAGATACCCT
+
AFGGGGGGGGGGGGGGGGGGGGGGGGGGGGGGGGGGGGFCFGGGGGGGGGGGFFGGGGGGGGGGGGGGGGDCG,BFGGGGGF9FFGGGGGCCGGGGGCFFCFFGGGGGG8FEFGFFGGGGGGAEFGCFFGG9EGEFFGECFG>CCEGGGFGGGGGGGFFGGGGGGEF7>FG:FGFCDGGGGGG1GGEG@FEFGGGGGGGGGG>GGDGE:?@99FE8:=<C6:C?<GGGGGGFFGGBECGGFFDF7CGGDCBC>7E>*F:BEFAGGGGGGF@99@7>GE9@@@FF<F8GGCFED=B?:?8GGGGGGGGGGFGFD8@GGGGGGGGGBGGGGGFFFCAFFFGGGGGGFD<GFAAFFFGGEFGFGEEGGDFFCEFGGFGFGGGGGGFFEE@CFB,EF9GFFGEGGFFGGGGGGDFFGGGFFGGFGGGGGGGGGGF<CC<C
@s1101 30991
TGAGGAATATTGGTCAATGGACGCAAGTCTGAACCAGCAAAGTAGCGTGCAGGAAGACGGCCCTATGGGTTGTAAACTGCTTTTATGTGGGAATAAAGTCAGGGACGTGTCCCTGTTTGCATGTACCACAAGAATAAGGACCGGCTAATTCCGTGCCAGCAGCCGCGGTAATACGGAAGGTCCGGGCGTTATCCGGATTTAGTGGGTTTAAAGGGAGCGTAGGCCGGAGGGTAAGCGTGTTGTGAAATGCAGTTGCTCAACATCTGCACTGCAGCGCGAACTGTCCTCCTTGAGGGCGCAGGAAGTAGGCGGAATTCGTCGTGTAGCGGTGAAATGCTTAGATATCACAAAGAACTCCGATTGCGAAGGCAGCTCACTGGAGCGCAACTGACGCTGAAGCTCGAAAGTGCGGGTATCGAACAGGATTAGATACCCT
+
CFFFGGGFFGFGGGGGGGGGFFEGGGGFGFEEFECGGA<A@C@CFGGCGGFGG,CF=<CF:FFCGGGGFGGCFFF9<FFFG<F,B<<?FFDE=FFFE<E,,BF?DDCFG,ECF9FFC,:ACFFFFE,FF:E@F<EFFEC,B<>C8CC>F9F,D<BBBD8BC>@DCECE<EGGCA<*>FC<F9FFGG:C:CFECFC>7CF5<18?@;CC(:CFC:@2=1<5)>D?FGD:'B:8<FG<EDCBB@CGDDCA<7?FGFD@<,FGF89FGF@<C@CC83,:+3,DDFFCB<GFE8DA57DGC<<DCDFEB8FB8E;;@EB@E@@F=9@CDFFFE?C9C,,E9FF=E@,C,F?CGGGFE87F7FFB7,,EFC,<CCCCFF@GFFCGGEFAFFEGEF@GFFFEFCEF@B<FFFEGF@EEEFFGGFABDAGFF,GFGGFCC9C@
@s1101 25130
TGAGGAATATTGGTCAATGGGCGAGAGCCTGAACCAGCCAAGTAGCGTGCAGGACGACGGCCCTATGGGTTGTAAACTGCTTTTATATGGGGATAAAGTGAGCTACGTGTAGTTTATTGCAGGTACCATATGAATAAGGACCGGCTAATTCCGTGCCAGCAGCCGCGGTAATACGGAAGGTACGGGCGTTATCCGGATTTATTGGGTTTAAAGGGAGCGTAGGCCGGAGATTAAGCGTGCTGTGAAGTGTAGATGCTCAACATCTGAACTGCAGCGCGAACTGGTTTCCTTGAGTACGCATAAAGTGGGCGGAATTCGTGGTGTAGCGGTGAAATGCTTAGATATCACGAAGAACTCCGATTGCGAAGGCAGCTCACTGGAGCGCAACTGACGCTGAAGCTCGAAAGTGCGGGTATCGAACAGGATTAGATACCCT
+
CFGGGGGGGGGGGGGGFGGGCFEGCEGGGDGGGGGGGGGGGG9FCFGGGD@FFE,CC@F7EGGEF<FCCGGFGGGGFGCGFFFGGGGGCFGGG@FFAFE9FFGGGGGAFGG9BFAEFGGGFFF<CFFG<AFDF<EGGF?A<FGG7CEGGGGGGFEGGFFDF7BFEGECF>CFFFCC>FG;FEFG:7EFGDF8BFGGGECFGGCCFG7)16A@CF5;EDGGFC=6DCC8CC?=CGGDGGGFG<7,8@C=CF=G:CD8GGGF@CFGGGGFFEF+C=48+CDFCGGGFDABFFBC*DGFCEFE;FGGGGFC7E9FDBEGEFCFGGGGFGGGFDGGFFGFEEC8FDEGGGGGGGFFFEGGGGGGGEGGGGFFFFDFDGGGGGEECFGFGGGGGGFEGFGGGGGGGGGGFGGGECGGGFCFEFFGFFFA@,GDGGGCCBCC
@s1101 264
TGAGGAATATTGGTCAATGGACGAAAGTCTGAACCAGCCAAGTAGCGTGCAGGATGACGGCCCTCTGGGTTGTAAACTGCTTTTAGTTGGGAATAAAAAGAGGGACGTGCCCCTTATTGTATGTCCCATCAGAAAAAGGACCGGCTAATTCCGTGCCAGCAGCCGCGGTAATACGGAAGGTCCAGGCGTTATCCGGATTTATTGGGTTTAAAGGGCGCGCAGGCGGCGGCGTAAGTCAGTTGTGAAATCGTGCGGCTTAACCGTGCAATTGCAGTTGATACTGCGTCGCTGGAGTGCACACGGGGATGTTGGAATTCATGGTGTAGCGGTGAAATGCTTAGATATCATGAAGAACTCCGATCGCGAAGGCATATGTCCGGAGTGCAACTGACGCTGAGGCTCGAAAGTGTGGGTATCAAACAGGATTAGATACCCT
+
AF9EEFGFAFCGGGGGGGC8EFCGGCFDF9CFGGGGGFFGGC,C<9@FCGGGGGGGGGGCCEG7F@FG8FGGECFGGG,FE,99FFCFGGGFFGEEEGGGGDF++BCFGGFGGG,BE?9EFGGG9,C,A?<<9FCE?BBFGGGGCCFGGE,ED,+7>DFCF@77B8:@C@7EG@FDGGG7DFFEC@C:CCG7,,845C@0:C,EBF=CF?8;BE7#B>CD9C85=<C5CCC8:-D;39GGFGGFD:+EEEDCGFGFD@C:<F?89FD<D@;.9?FD;@,@6EFCCFF?DB,@5FFEGFGFGF=8DFGGFCGD=GGFFEF4ECCGFGEFEGGF@9CFGGGGGFF@9GAGGGFEAC@,GGGGGGGGFGGGGGGGGGGGGGGGGGGFFFFGCB8FF<EAGGGGGGGGFFGGGGGGGFGGFGFFGFGGGGGGGGGCCCC<
@s1101 27598
TGGGGAATATTGCACAATGGGCGAAAGCCTGATGCAGCGACGCCGCGTGAGCGAAGAAGTATTTCGGTATGTAAAGCTCTATCAGCAGGGAAGATAATGACGGTACCTGACTAAGAAGCACCGGCTAAATACGTGCCAGCAGCCGCGGTAATACGTATGGTGCAAGCGTTATCCGGATTTACTGGGTGTAAAGGGAGCGCAGGCGATGCGGCAAGTCTGATGTGAAAGCCCGGGGCTCAACCCCGGTACTGCATTGGAAACTGTCGTACTAGAGTGTCGGAGGGGTAAGCGGAATTCCTAGTGTAGCGGTGAAATGCGTAGATATTAGGAGGAACACCAGTGGCGAAGGCGGCTTACTGGACGATAACTGACGCTGAGGCTCGGGAGCGTGGGGAGCAAACAGGATTAGATACCCT
+
EGAFGGGGGGGGGCFGGGGGFGGGDGGGGGGGFDGGGGGGFGFFFGGFGGGGFFGGDFG-<5C@FFG7AEGGGGGFGGGFDFGFGDG8DF@FFFFGGGFDGGGE7FEFGGDFFGGGGGA<D8FGG7FFGGA,@D7>FFGGC<AGGE*<FBFGG9F>FEFGGGGGCFCFEGGGFGGGG@FFGG>GGG8=B<F29FF:80FF?EECE59:8EEED:C=>AGFDF7DECEFC@FGGBC>DCCGFC>EEGGCGFFFFCC@89CD?C@5FFFA8F9D5@6@C:FC>??EEB87EFE@,DGFE::5GFGGFGGGGGFGGGGE@<GFGFEFCCC,EFDF=C6:,@EEGGEEFF7FECFGGGDEF7GFF<E@GGGECGGGFEFGFCGGGGF:,GGGGGGGGGFFE@GFGGGGGFGGGFGCCCCC
@s1101 266
TGGGGAATATTGCACAATGGGGGAAACCCTGATGCAGCGACGCCGCGTGAGCGAAGAAGTATTTCGGTATGTAAAGCTCTATCAGCAGGGAAGAAAATGACGGTACCTGACTAAGAAGCACCGGCTAAATACGTGCCAGCAGCCGCGGTAATACGTATGGTGCAAGCGTTATCCGGAGTTACGGGGTGTAAAGGGAGCGTAGACGGTGATGTAAGTCTGAAGTGAAAGCCCGGGGCTCAACCCCGGGGCTGCTTTGGAAACTATGTGACTAGAGTGTCGGGGAGGCAAGTGGAATTCCCAGTGTAGCGGTGAAATGCGTAGATATTGGGAGGAACACCAGTGGCGAAGGCGGCTTGCTGGACGATAACTGACGTTGAGGCTCGAAAGCGTGGGGAGCAAACAGGATTAGATACCCT
+
DEFGGGGGGGGGGGGGGGGGFGGGGGGGGGGGFGFGGGEGGGGGGGG7C,BFGGGGGGGGGGGGGGG7FGGGGGGGGGGFGGFGGGGGGGGGGGGGGGGGGDGGFGGGGGFFGGGGGFGGGGGGGGGGGGGGGGGGGGGGG8FFEDGGGGGGGGGGG9DCFFFGG@GFEGGGGF;F:#<<FG,EFF<G1>FFEFEFEGFGEE;0B><A@CF@FECC;DFFA>CCFCGFCGDGFEG>1:C@GEBEGGFF<GDCCGDEFCEFFD2FFEGEFB<88GDFC7CC;F9CGFF<E=F>8FFGGGGGFFGE>EDGFDFEC4,@CE,8F>,==8EEAFGFFC@CFGGGGEGFF:DGGFGGGGGGGFGGGGGGGGGGGFFE@CFFGGGF?GGFFEGGGGGGGGGGGFGFGGGGGGGGGGGCCCCC
@s1101 267
TGAGGAATATTGGTCAATGGACGAGAGTCTGAACCAGCCAAGTAGCGTGCAGGATGACGGCCCTATGGGTTGTAAACTGCTTTTATAAGGGAATAAAGTGAGAGTCGTGACTCTTTTTGCAAGTACCTTATGAATAAGGACCGGCTAATTCCGTGCCAGCAGCCGCGGTAATACGGAAGGTCCGGGCGTTATACGGATTTATTGGGTTTAAAGGGAGCGTAGGCCGCCCCTTAAGCGGGTTGTGAAATGCCGCGGCTCAACCGTGGCACTGCAGCGCGAACTGGGGGGCTTGAGTGCACGCAACGCAGGCGGAATTCGTGGTGTAGCGGTGAAATTCTTAGATATCACGAAGAACTCCGATTGCGAAGGCAGCTTGCGGGAGTGCGACTGACGCTGAAGCTCGAAGGTGCGGGTATCGAACAGGATTAGATACCCT
+
AFFFGFDGGGCFGGGCEFGGGGGGGGGFFGCCFDFFGGFEGG<FFGF:FFFGGDGGEFFFGEEGFFGGGF?@:C?EFFGG9EFGGDGGGGEDFGGGFGGGGFFGEFGFFECEFGEGDGGFG,:,:<<?BEGFGG,EFG=,:B@C++3BFFDCGFGGC>@FEFF,>>FG:@CGGGGGEEGG@>@:>>CEG7C7;@FBCE3?@C;C9<1F<?:C;CF:D(:>9>7C:88>FFA;8<<8:*CFC9@ECF:/=7=>*:>CCF91GGGD;EE@CD<@78*BECB@EC@@F><9FFAA8GF@E>>:EF@>:4+B+GGGGFGGGGGFFDEC9B49DFGGFE?,EFE8A>DFDFFGFCFEGGEF@EFCGGGFFE9GGEEFFEEDFEFGF7GFCCCCCE;GFFFGF7GGD<BGFFF7FEGFFGGGGGFEAFGGCFGGGCGCCCCC
@s1101 25209
TGAGGAATATTGGCCAATGGGCGAGAGCCTGAACCAGCCAAGTAGCGTGAGGGAAGACTGCCCTATGGGTTGTAAACCTCTTTTGTTTGGGAATAAAGTGCGGGACGTGTCCCGCATTGCATGTACCATTTGAATAAGGACCGGCTAATTCCGTGCCAGCAGCCGCGGTAATACGGAAGGTCCGGGCGTTATCCGGATTTATTGGGTTTAAAGGGAGCGCAGGCCGGGGGCTAAGCGTGCCGTGAAATTCTGTCGCTCAACGGCTTACGTGCTGCGCGAACTGGTCCACTTGAGTACGCATGACGTGGGCGGAATTCGTGTTGTAGCGGTGAAATGCGTAGATATCACGAGGAACTCCGATTGCGAAGGCAGCTCACGGTAGCGCAACTGACGCTGAGGCTCGAGAGCGCGGGTATCGAACAGGATTAGATACCCT
+
FFFGGGGGECGCGGGGFGGGGGGEGGGFFEGGGGFGFGFFCGGF@FFFGEE8@CFGCF9FFFGGGGG8FFFFEFGGGGCGCFFF,BCC,BFFGCGGGGGGGGCC@:C?F,85=F=7F>,<FEFGGGGD,CFGGGGF,7>BF?EGB@CFGFFFDFCCFGGGF:>FFDGGGGDE7,=*1=*8:FF<EG***<*2;FB7*:7<:*9C6C8C;89<FFCFC0C>9?CEC<20?+,:8<75C0C4#/EC:<@=,:=+3CD>@*:FFCF6,,,7B7C<*83:+8*A=@DFD=,3=>,GFF@8@,8,63>:FC+CB@8,EFGGGEDF,GGGBGGFGFF@6=?@9-@?A,5ACCDB,C,FCC7B:F8BEGGDGE9GGGGFCC,C@CGGGGFGGGGFFCFGGGGGFGDGGFFF@EF>GEGGGGGGGEAEFGGGGGGGGGFCC@A-
@s1101 269
TGAGGAATATTGGTCAATGGGCGAGAGCCTGAACCAGCCAAGTAGCGTGCAGGATGACGGCCCTATGGGTTGTAAACTGCTTTTATAAGGGAATAAAGTGAGTCTCGTGAGACTTTTTGCATGTGCCTTATGAATAAGGACCGGCTAATTCCGTGCCAGCAGCCGCGGTAATACGGAAGGTCCGGGCGTTATCCGGATTTATTGGGTTTAAAGGGAGCGTAGGCCGGAGATTAAGCGTGTTGTGAAATGCCGCGGCTCAACCGTTGCACTGCAGCGCGAACTGGGGGGCTTGAGTGCACGCAACGCAGGCGGAATTCGTGGTGTAGCGGTGAAATGCTTAGATATCACGAAGAACTCCGATTGCGAAGGCAGCTTGCGGGAGTGCGACTGACGCTGAAGCTCGAAGGTGCGGGTATCGAACAGGATTAGATACCCT
+
FGGGGGGGGGGGGGGGGGGG?FGGGGGGGGGGGGGGGGGGGGGGGGGGGGGGGGGGGFFGGGGGGGGGGGGGGGGGGGGGGGGGGGGGGGGFGGGGGGGGGGGGGGGGGGGGGGGGGGGGGFGGGGGGGFCGEGGGGGGGGGGGGGGGGGGGGGGGGGGGGGGGGGGGEF@GGGGGGGGGGGGGGGGGGDG?GGGGGGGGGCCGGGCG<DCGGGEFGFGF38EFGGGFGFFE?FGAEEGGGGGGGFGFFGFC*FBFFC7FG@?D#FGGFEEEBGGGGFFBB8FFF+FBFDFE?FDF=>CCGEF7E8BEECFEDFGGGGGGFFEGFGFGGGFFEGFGGGFGFDFGGGGGGGFGFGGGGGGGFGGGGGFGGGGGGGGGGGGGGFFGGFGGGEGGGGFGFEGGGGGGFFGGGGGFEGGGGGFEGGGGFFGGGGGCCCCC
@s1101 22946
TGAGGAATATTGGTCAATGGGCGAGAGCCTGAACCAGCCAAGTAGCGTGCAGGATGACGGCCCTATGGGTTGTAAACTGCTTTTATAAGGGAATAAAGTGAGTCACGTGTGACTTTTTGCATGTACCTTATGAATAAGGACCGGCTAATTCCGTGCCAGCAGCCGCGGTAATACGGAAGGTCCGGGCGTTATCCGGATTTATTGGGTTTAAAAGGAGCGTAGGCCGGAGATTAAGCGTGTTGTGAAATGTAGACGCTCAACGTCTGCACTGCAGCGCGAACTGGTTTCCTTGAGTACGCATAAAGTGGGCGGAATTCGTGGTGTAGCGGTGAAATGCTTAGATATCACGAAGAACTCCGATTGCGAAGGCAGCTCACTGGGGCGCAACTGACGCTGAGGCTCGAAAGCGCGGGTATCGAACAGGATTAGATACCCT
+
FGEDGFGGGGGGGGGGGFFGGGGGGGGGGGFGGGGGGG?CFFFCEGEFEEGGFFFGFEGGDGGGGFFGGGEEGGGGGGGGGGGGGCF<EDFGFGGGGGFGEFGGGGDGGGGCDGGFFGDFFECF<FEGGGGGEFG,BED=FF@FEGGGG9DFGCCCF,,>8F@D:BFEFGGGA9@FEF:C9FFGG@<GG@=GGGG?CFGDFF>ECF:C,<8?#?*#==FDF@EC=GGFG5EGGDEFGFFC>F>EC@F.EE>EC/;>8CFFFFGFFGGEFCCCC<6C@EDG8=GGGGGDFEB<DCE@CFFFDDF<FBF??,FFFE+EDGGGECE@5C?EECFGEGFEABGGEGGGGGGGGGGEEB+C7FFCGGGFGF9GGGFFFGGGGGGGFF7CGGGGGCBEGGGGCGGGGGGGGGGGGGGEGGGGGGGGGGGGGGGGGFGCCCCC
@s1101 271
TGAGGAATATTGGTCAATGGGCGAAAGCCTGATGCAGCGACGCCGCGTGAGCGAAGAAGTATTTCGGTATGTAAAGCTCTATCAGCAGGGAAGATAATGACGGTACCTGACTAAGAAGCACCGGCTAAATACGTGCCAGCAGCCGCGGTAATACGCATGGTGCAAGCGTTATCCGGATTTAATGAGTGTAAAGGGAGCGCAGGCGGTGCGGCAAGTCTGATGTGAAAGCCCGGGGCTCAACCCCGGTACTGCATTGGAAACTGTCGTACTAGAGTGTCGGAGGGGTAAGCGGAATTCCTAGTGTAGCGGTGAAATGCGTAGATATTAGGAGGAACACCAGTGGCGTAGGCGGCTCACTGGACGATAACTGACGCCGAGGCTCGAAAGCGTGGGGAGCAAACAGGATTAGATACCCT
+
@FFFGGGGGCFFGGGGGGGGFGGGGGGGGGGGGGGGEFGE@FE+@FGGEFEEFFGGGFGCGGGGGGG=FEFGGGGGGGG9CFFGGGGGGGGGGGFFFGGGGGG@FFCFFF<F?FGEGGGGGGGDGGGGGGGGGF?FGGF7FDG@CGEEFGGGGGGCE7FE<CFGFFDEBE<=@FGG7:<CF+:?@FFF29<<GG?@=,4FCCF<<E:88E:2:EBB@C@7<F=>>FG?GFGEE>88GGFCCGGEDC8>E@<98@<@9CC9:+GGFC887CEFDF8CCFCG8GGGFEFF=9FFFF;FE9FCFGDD?EBCF9FF=CEGFGGFEE,DGF@GFEGGF<FFEBCDFFGEFC:GGFEGGGFEFC@@GFGGFE,EEF:GGEFFE7GGGGGFCFGGGGGGGFGGFCAGFGGGGFGGF<ECCCCC
@s1101 272
TAGGGAATCTTCGGCAATGGGGGCAACCCTGACCGAGCAACGCCGCGTGAGTGAAGAAGGTTTTCGGATCGTAAAGCTCTGTTGTAAGAGAAGAACGTGTGTGAGAGTGGAAAGTTCACACAGTGACGGTAACTTACCAGAAAGGGACGGCTAACTACGTGCAAGCAGCCGCGGTAATACGTAGGTCCCGAGCGTTGTCCGGATTTATTGGGCGTAAAGCGAGCGCAGGCGGGTTAATAAGTCTGAAGTTAAAGGCAGTGGCTTAACCATTGTTCGCTTTGGAAACTGTTAGACTTGAGTGCAGAAGGGGAGAGTGGAGTTCCATGTGTAGCGGTGAAATGCGTAGATATATGGAGGAACACCGGTGGCGAAAGCGGCTCTCTGGTCTGTAACTGACGCTGAGGCTCGAAAGCGTGGGGAGCAAACAGGATTAGATACCCT
+
AFFGDFGGFAEFGGGGGGGCFC:FDGGFGGGGGGC@FEGFEEFGGG@@>FDFGFGF,EEE=,CFFEDGEFGGGGGGGAFFGGGGGGGGFGFGGGGFGGGGGEGEFGFGGGFFFGEFFGGGGGFGFFACGGGGGFGGFFGF@F,>7CFEEDGGG?FGCCF@:@*?FGCCFGGGDGFGGGGFF<FFGC@FCCEEEF*;>722::**2<EFC@FG*CC2C+<D<BEG*8*>,7D$#GD539<<9;9FF7C=,::-EFF5:@,:EAFGAC@GFGEEF7CC,GFGFGCCC=CFFF?E9EE<AFGGGFGGGGGFEF@,FFEB9,,E@,5,EB<B=>CEFFFEC7,@B>FFAE><FFC<E?FFECFEF@@EF::GFFDFCGGFFGCFC,GGGGGGGGGFCFFCC8GGFGGDFGEGF7CGGGGGGGGGGFAFEECGGGGGGGGGCCCCB
@s1101 273
TGAGGAATATTGGTCGATGGACGGAAGTCTGAACCAGCCAAGTAGCGTGCAGGAAGACGGCCCTATGGGTTGTACACTGCTTTTATACGGGGATAAAGTGAGCCACGTGTGGCTTATTGCAGGTACCGTATGAATAAGGACCGGCTAATTCCGTGCCAGCAGCCGCGGTAATACGGAAGGTCCGGGCGTTATCCGGATTTATTGGGTTTAAAGGGAGCGTAGGCCGTGCTTTAAGCGTGTTGTGAAATGTAGACGCTCAACGTCTGAATTGCAGCGCGAACTGGGGGACTTGAGTGCGGACGAGGCAGGCGGAATTCGTGGTGTAGCGGTGAAAGGCGTAGATATCACGAAGAACCCCGATTGCGAAGGCAGCTTGCCGGAGCGTAACTGACGCTGAAGCTCGAAAGTGCGGGTATCGAACAGGATTAGATACCCT
+
GGFGGGGGGGGGGGGGGGGGGGGGGGGGGGGGGGGFFGFG@FFFGGGGGGGGGFGGGGGGGGGGGGGFGGGGGG,EFCFGCFGGGGGGDGGEGGGGGGGGGGGGGGFGGGFDGFGGGFGFGGGE,AFGGFGGGGGGGGGF8FFGGGEGGGGGGGGGGGDFFFFFEGEFGFGG@FB@1CF:FGG@0FGGCGCC=FGG6CFCG>:GFFCA3FC<?C5);1C8?EGG*<873:FGFGGF77GGGGGGC=EFF<FF<>B7DC:FCGGFF;GGGGGEAC?59CC>EGGG,<,3GGGGBFCF@8+BGE@FFFEDC=FE=8EGEGGF?FDGFGFFEE9E:?+GEFFGGGFFBFEGFGGGCGDGDGGGGGDGGGFGFGGGGGC@GEGGGDGGFGGGGFBFCGGGEDGFGGGGGGEEECGGGFFCGGGGGGGGGFGGGGFBCCAC
@s1101 29903
TGAGGAATATTGGTCAATGGACGAGAGTCTGAACCAGCCAAGTAGCGTGCAGGATGACGGCCCTATGGGTTGTAAACTGCTTTTATAAGGGAATAAAGTGAGTCTCGTGAGACTTTTTGCATGTACCTTATGAATAAGGACCGGCTAATTCCGTGCCAGCAGCCGCGGTAATACGGAAGGTCCGGGCGTTATCCGGATTTATTGGGTTTAAAGGGAGCGTAGGCCGGAGATTAAGCGTGTTGTGAAATGTAGATGCTCAACATCTGCACTGCAGCGCGAACTGGTTTCCTTGAGTACGCACAAAGTGGGCGGAATTCGTGGTGTAGCGGTGAAATGCTTAGATATCACGAAGAACTCCGATTGCGAAGGCAGCTCACTGGAGCGCAACTGACGCTGAAGCTCGAAAGTGCGGGTATCGAACAGGATTAGATACCCT
+
CAFDGFGGGGGGGGGGDGGGGGGGGGGCGGGGGGGGGGGFFGFFFGGGGGGGGGGGDFGGGEGGG8FFFGGCFFGGFDFEFFGGGGGGF@FFGGGGGFGGGGGGGG8B<=CFGGGGGGGFGGGGGGGGGGGGGGGFFF@<FFGCCGGFGDFGCFFG7C>DFGGGGGGG<GDGGGC:FEC@DCFEE2GGC@GDGGCDGGGGGF9GFGEEDE@CG?75ED<CAECGGCC7B>;A9EGAGGGGGGGGG?DGGGFF:FD=E,F>CE4;C@EF7DFCFGGGF;CDD=BCDGD:A>FA5FC?GE?<AAGGGGFBCFADDFDGGGGGFFEGA@=,EFGGF9FF;<EAGFGGGFFFFEEFFFF@CFFGGGF?GF@8FAEFCGFF@EEGGGGFAFFGGGEGGGEFCGGFFGFEFGGGGGGGGGDGFFFECGGGGGGGGGGCC@<C
@s1101 36736
TGGGGAATATTGCACAATGGGCGAAAGCCTGATGCAGCAACGCCGCGTGAAGGAAGAAGGCCTTCGGGTCGTAAACTTCTGTCCTCAGGGAAGAAGAACTGACGGTACCTGAGGAGGAAGCCCCGGCTAACTACGTGCCAGCAGCCGCGGTAATAAGTAGGGGGCAAGCGTTATCCGGAATTATTGGGCGGAAAGAGTGCGTAGGTGGTAACCTAAGCGCAGGGGTTAAGGCAATGGCCGAACCATTGTAAGCCCTGCGAACTGGGTTACTTGAGTGCAGGAGAGGAAAGCGGAATTCCTAGTGTAGCGGTGAAATGCGTAGATATTAGGAGGAACACCAGTGGCGAAGGCGGCTTTCTGGACTGAAACTGACACTGAGGCACGAAAGCGTGGGGAGCAAACAGGATTAGATACCCT
+
GFFGGGEGGGGGGGGGFEGGFGGFEFEGG8FGFFGGGGFGFDGGGEEGGGGGGGGGGGGGGGFGGGGDAEGGFDGGGDFGGGFGFGCFGGBFFG<FFGGFFG8FEGGGGGCGGG?BGG<=F8DGGGE++8D>FFG:DFB<@D,@DGD*@>C7F;,,8@DG9*<7@:*1CFF57FFGEEGC:<F,)<@<CC#/;FC>AECCE$&GFEDFGF@,7,#0+>4(9BGD(FFF;CC9BG:C3==2B@>FG8F8FDF>6<B@;:8#;,BB<,<8EFFFEDF>A?,,B,<,FF94+B4C94@,,8FFFGGGGFGEFFDGF?7CC8<C,GF<FC,GFFC<6,6E9<EDGBGDGGGGGGGGFGCGFGGGFEF@<C<GGGFE,FFFF<GGFF@GFCGGEEFFGFFFGGFCGGGFGGGGGGGF@CCCC
@s1101 27837
TGAGGAATATTGGTCAATGGGCGAGAGCCTGAACCAGCCAAGTAGCGTGCAGGATGACGGCCCTATGGGTTGTAAACTGCTTTTATAAGGGAATAAAGTGAGTCTCGTGAGACTTTTTGCATGTACCTTATGAATAAGGACCGGCTAATTCCGTGCCAGCAGCCGCGGTAATACGGAAGGTCCGGGCGTTATCCGGATTTATTGGGTTTAAAGGGAGCGTAGGCCGGAGATTAAGCGTGTTGTGAAATGTAGACGCTCAACGTCTGCAATGCAGCGCGGACTGGTTTCCGTGAGTACGCACAAAGTGGGCGGGATTCGTGGTGGAGCGGGGAAATGCTTAGATAGCACTAAGAATTCCGATTGCGAAGGCAGCTCACTGGAGCGCAACTGACGCTGAAGCTCGAAAGTGCGGGTATCGAACAGGATTAGATACCGT
+
FGGG@FGGGF<FGGGGFFB8BEGGGDGG8<<FGGGGFGGCFFEFEEF7FGFGEFFGG9CEEGGGG8EGGGG+B<BFFGGGG<?EF9F<C@CDD<EGGGGGGC<,AFFGGEEEEFEGG?B=E@FGGGGCFFFGEGGGGGGGFFG@:::F<,FG83<B><D@><FC+++@FGGFGGGGDE:@F@C@>FCEFD=*FEF<8=CBEGGGG7*=FGACC,7FG>C;<5E6AC+5,:GGFFFFEGC9ECB2@<CCC;?7?<,:/,:A@(A#CEDF,CF;@5+:;6#6CDGFA@F3=FE9*+=:@F4<,<<EGGEGGEF@48EFDGGGE?++*:=AC,F:,GGFCFEEA,<,,GFC,?,EC9,C7DDECCGGGGFGFCCGGF@ECFGFF7EFFC,@@@CGGF<D8FF8FEFC,7GGGEFDEFCFEC@AE;FFGFFCFD-@A8-A
@s1101 277
TGAGGAATATTGGTCAATGGGCGAAAGCCTGATCCAGCCATGCCGCGTGTGTGAAGAAGGTCTTCGGATTGTAAAGCACTTTAAGTTGGGAGGAAGGGCAGTTACCTAACACGTATCTGTTTTGACGTTACCGACGGAATAAGCACCGGCTAACTCTGTGCCAGCAGCCGCGGTAATACAAAGGGGGCAAGCGTTAATCGGAATTACTGGGCGTAAAGCGCGCGTAGGTGGTTCGTTAAGTTGGCTGTTAAATCCCCGGGCTCAACCTGGGAACTGCATTCAAAACTGACGGGCTAGAGTATGGTAGAGGGTGGTGGAATTTCCCGTGTAGAGGTGAAATGCGTAGATATAGGAAGGGACACCGGTGGCGAAGGCGACCACCCGGACTGATACTGACACTGAGGTGCGAAAGCGTGGGGAGCAAACAGGATTAGATACCCT
+
FFF9FFGGGDEGCGGFFFF@FEGGGGDGGGGGDFFGGG,ACFFGG@C:FFFG8FGFEEFCFG<CEC7CFCFEDGF9FGFF8BF,,C?FGGGGGGE@FEGFGDFGFEGF=FG,7FG,ECEFGGFDGGDFDGGGGGGGGGGGGGG9DFFGG+CFEFA9=FFGGGFFFGC:F7F8*>FEFGFF,6<FE**4:<*1F:<;::,<:E<F,:<C:68CE?8)8:@)(C?<7*179C5/5+<7B:D9<CF8#'C<#1#CFGGB7FG8EC>:C@8GFFFFFC6C?FEFAF?A?+C:FF>,,7C@,FB6,,,?846+7FCFF,FD>>9E8CC@:FA9909,:=;FC4888,C,,F>9EGFFC,5<B,6EC>+,FBC@@=C6GCCGGEGFFC6EE<GGGGGGGGGGGFGGE<GFGGGGFDGGGGGCFFFCGGFFGFFFGGFGGGFGCCCCC
@s1101 278
TGAGGAATATTGGTCAATGGGCGAGAGCCTGAACCAGCCAAGTAGCGTGCAGGATGACGGCCCTATGGGTTGTAAACTGCTTTTATAAGGGAATAAAGTGGGAGTCGTGACTCTTTTTGCATGTACCTTATGAATAAGGACCGGCTAATTCCGTGCCAGCAGCCGCGGTAATACGGAAGGTCCGGGCGTTATCCGGATTTATTGGGTTTAAAGGGAGCGTAGGCCGGAGATTAAGCGTGTTGTGAAATGTAGACGCTCAACGTCTGCACTGCAGCGCGAACTGGTTTCCTTGAGTACGCACAAAGTGGGCGGAAGTCGTGGTGTAGCGGTGAACTGCTTAGATATCACGAAGAACTCCGATTGCGAAGGCAGCTCACGGGAGCGCAACTGACGCTGAAGCTCGAAAGTGCGGGTATCGAACAGGATTAGATACCCT
+
DFC@FGGGGGGGGGGGGGGGGGDGGGGGFGGCGGGGGGGGGGFGGDCFGGGGGGGDEFFEGGGGGGGGDGEGGGGGGGGGGGFGFGG9F@F=FGGGGGGGGGFCB<FFGGGGGGGGGGGFFGGFGCAFFDCGGGGFF,>CFFFCGDG<9CFFGGCGGGFGCGGFGE@FFGCGFF<7F61*?EGGGGGCCCECCCCGCGEC@0BFFFE:F<:<GGGFG>GG?CEF<?CBGGCCGEF2>>FEC<C@5<CFC:6CF:FCE5>3>>CCGGFFFDC;-C>ECECGF;GGGGFF=,,F5EE>EFCF9CFEGGGDFGEE>7BGGGGGFFEGFGGGFEC?GFF8FFC,A9GGGFGGGFGGFFFCDGGGGFEFGGGGGEFDEGGF@,GGGGGGFFGGGGEGGGFGGFGFDCFGFEGGECGFEGGGCGGFFFFGGGGGGGGCCCCC
@s1101 30384
TGGGGAATATTGCACAATGGAGGAAACTCTGATGCAGCGACGCCGCGTGAAGGATGAAGTATTTCGGTATGTAAACTCCTATCAGCAGGGAAGAAAATGACGGTACCTGACTAAGAAGCCCCGGCTAACTACGTGCCAGCAGCCGCGGTAATACGTAGGGGGAAAGCGTTATCCGGATTTACTGGGTGTAAAGGGAGCGTAGACGGCACGGCAAGCCAGATGTGAAAGCCCGGGGCTCAACCCCGGGACTGCATTTGGAACTGCTGAGCTAGAGTGTCGGAGAGGCAAGTGGAATTCCTAGTGTAGCGGTGAAGGGCGTAGATATTAGGAGGAACACCAGTGGCGAGGGCGGCTTGCTGGACGATGACTGACGTTGAGGCTCGAAAACGTGGGGAGCAAACAGGATTAGATACCCT
+
EFGGGGFGGDGCFGGFGGFGGGDGFFFFG9EFFFGAFGECCEGFCGC::=DCFF?E,<CFE-CFFF7BFGGGG9EC,CFEG<FDEC?,:>@F4FD,BE,<?FGGDFCFFGF<BEFGGG8DE@ECG7FFGFGGGDGGFCDE@BGG:FEEFB:=FFF>CCEGGE*1C8<BFG*:<FFGGCC@FA@F@F9@*?FC+<F<*CFE=<DG<;*1:?-E8C<5@2?#,F=C@<8<FFEEFCE>=CEF7B7EFBF>:FFCCFD@9B=CC4FCFDEFCGFD1@6@:6<F@FCFB9?CC;=C9,,8,BF9GFFCFEGFF<C48++EDFGFC=EC<FCDC,EF?6EC@@FFDEGFE@+GDGGEB,FFCGGGGGFCCEEGDGFFF8FFCGGFFFFC,C6@FFGGGGGFFFEEEGGGGGGGGGGCCCA-
@s1101 280
TAGGGAATCTTCGGCAATGGGGGCAACCCTGACCGAGCAACGCCGCGTGAGTGGGGAAGGTTTTCGGATCGTAAAGCTCTGTTGTAAGAGAAGAACGTGTGTGAGAGTGGAAAGTTCACACTGTGACGGTAACTTACCAGCAAGGGACGGCTAACTACGTGCCAGCAGCCGCGGTAATACGTAGGTCCCGAGCGTTGTCCGGATTTATTGGGCGTAAAGCGAGCGCAGGCGGTTTAATAAGTCTGAAGTTAAAGGCAGTGGCTTAACCATTGTTCGCTTCGGAAACTGTTAAACTTGAGTGCAGAAGGGGAGAGTGGAATTCCATGTGTAGCGGTGAAATGCGTAGATATATGGAGGAACACCGGTGGCGAAAGCGGCTCTCTGGTCTGTAACTGACGCTGAGGCTCGAAAGCGTGGGGAGCAAACAGGATTAGATACCCT
+
GGGGG@C6CFGGGDGGGGGGGGCEGGGGGFFFGGGG@FEFGGGGGDGFFGCFGGCFCGFDEFFE9>BF@CFFFFGGGGGFFGCDDFFGGGGGGGGGGEGGGGGGGGGGFFDFGGGGGGGG?FGG98CEG7FF9C=EFFCFFGGGGG@77FEGGGGGGFCGGGFGGGC@FCGGG:<<FE,?<CCCFCEC:4EGG?CEE809C=58A?9<CEGFFECCF2<77*8:7$80:ECGFF;9C7,3CC=EFCC8@235:<E>F><8@#2BC@C==CFA6@38=8++D@,37,GFE5,,C44E=+GFCE9FF,ECFEDBAFE<>9,DCFDCFEE8C9@8,ADF9C?DGFFE,FGGGF?E<DEDEF8:C>BECEEGEGFBEGFFFCC8FDGFGGEGGGGGECFBCE8GGF7E<CFFGGGGGGGEFFGGGGFGGGFFFACCGGGGCCCCC
@s1101 19660
TGAGGAATATTGGTCAATGGGCGAGAGCCTGAACCAGCCAAGTAGCGTGCAGGACGACGGCCCTATGGGTTGTAAACTGCTTTTATAAGGGAATAAAGTGAGTCTCGTGAGACTTTTTGCATGTACCTTATGAATAAGGACCGGCTAATTCCGTGCCAGCAGCCGCGGTAATACGGAAGGTCCGGGCGTTATCCGGATTTATTGGGTTTAAAGGGAGCGTAGGCCGGAGATTAAGCGTGTTGTGAAATGTAGATGCTCAACATCTGCACTGCAGCGCGAACTGGTTTCCTTGAGTACGCACAAAGTGGGCGGAAGTCGTGGTGTAGCGGTGAAATGCTTAGATATCACGAAGAACTCCGATTGCGAAGGCAGCTCACTGGAGCGCAACTGACGCTGAAGCTCGAAAGTGCGGGTATCGAACAGGATTAGATACCCT
+
EFGGGFGGGGGCGGGGGGGCEGGGGGGGGGFGGGFGGGGGGGGGGGGGGGGGGGGGGGGGGGGGGGFGGGEDF9FGGGFGGFFGGGGGGGGCGGGGGFGGGGFGGGG=DFG9EFFEGGGFFGFFGGGGGGGGGFCFFFGFGFGGGGGGFGGGGGGDGFGGGGGGEGGGGFGGGGGGCF@:DFGGGGGG<GGFG@FGGGGGG@GGGGFGGEF<C<>>::EGF>CC<EGB3CFGCA</:CFFF@78DEGGFGFGC@:@FFFF=9C7GFCF::F9<F2GGFE,?GGGGGF<9>,,FF8889EE9F><=@+GGEDFC=FEDGFCGGGEBE:FCAFEFGCGFDGGGGFABFFD?EEEFGF>GFFGGGGGGGGGGFFFF<<E@<CGGGGGGFFGFFBFC,GGFFCE87FCGGGEGDGGEFF87GGGGGGGGGGGGGGCCCCC
@s1101 20782
TGGGGAATATTGCACAATGGGGGAAACCCTGATGCAGCGACGCCGCGTGAGTGAAGAAGTATTTCGGTATGTAAAGCTCTATCAGCAGGGAAGAAAATGACGGTACCTGACTAAGAAGCCCCGGCTAACTACGTGCCAGCAGCCGAGGTAATACGTAGGGGGCAAGCGTTCTCCGGATTTACTGGGTGTAAAGGGAGCGTAGACGGTAAAGCAAGTCTGAAGTGAAAGTCCGGGGCTCAACCCCGGGACTGCTTTGGAAACTGTTTAACTAGAGTGCTGGAGAGGTAAGCGGAATTCCTAGTGTAGCGGTGAAATGCGTAGATATTAGGAGGAACACCAGTGGCGAAGGCGGCTTACTGGACAGTGACTGACGTTGAGGCTCGAAAGCGTGGGGAGCAAACAGGATTAGATACCCT
+
<EFGGGGGGGGGGGGGGGGDGEGGGGGGG@GGGCFGGGEEGGGGGGGEGGGGGGGGGGGE9CFFFGDBDGGGGGGFFFGGGGGG9<<=<FGGEGGGGGGGCFGGCBDFFGFGE=<FGDE@++@CFGDDFGGGGGCFGFCCC<CF++3@F9;@FF7:@F7FC**4=:7@C<78FBFE*<BB,;<AAFGG=:F0=FD7CG8*9CCF>DC@F?:?@FF@?F@C',<6CGF50<:EF<,48>CFCC:;?EE@AFFA:0FDE72789B7D@FF4',E6EGFD:@F?FDFECB4+8EE8FAF:9FCGFB+A8?C=ACECGEEEFEDE;FE?=FCA@CE7EF<FFEGFCDFF@GGGGFDFGFEFDGFFAFGGEFGGGGGGFGGFECFGGGGGFGGFEGGFFFGGGFFGGGGGEGGFCGCCCCC
@s1101 283
TGGGGAATACTGCACAATGGAGGAAACTCTGATGCAGCGACGCCGCGTGAGTGAAGAAGTAATTCGTTATGTAAAGCTCTATCAGCAGGGAAGATAGTGACGGTACCTGACTAAGAAGCTCCGACTAAATACGTGCCAGCAGCCGCGGTAATACGTATGGAGCAAGCGTTATCCGGATTTACTGGGTGTAAAGGGAGTGTAGGTGGCCATACAAGTCAGAAGTGAAAGCCCGGGGCGCGACCCCGGGACTGCTTTTGAAACTGTAAGGCTTGAGTGCAGGAGGGGTGAGTGGAATTCCTAGTGTAGCGGTGAAATGCGTAGATATTAGGAGGAACACCAGTGGCGAAGGCGGCTCACTGGACTGTAACTGACACTGAGGCTCGAAAGCGTGGGGAGCAAACAGGATTAGATACCCT
+
FFFGGGGGGGCFGGGDFFGGGFGGGFGGGGGFGC<CFFEEFEGGGGGFGGGGGGFGGFGFGGGGFDFFGGGFGFGGGGGGFFFGGGGGGGGGFECFGFGFGGDFGGGGGGGGGGGGGGGGGGGGEGGGFFFGGGCFGGGGGGGGGGGGEGGGGGGGG94C<7?FFCEG6F>GF@=EGGGGFG:FFG9<,8BFFGDEGECFDGGG>B=FEGGGF0CABCFCC<FFCFG@E>;CFCD>:@G;=GECBFD:5GD@GEF?;EF<GGGFEEFG@6F8BGGGFGGGFCEFGFGB?9FCE89GGE@FGEEC5C7GGFF?C4,@@GF=549<BGGFE?EFCFGGFGGFBCGGGGDEC>GGGGGFGFAEEFGGGFDGFFDFC8AE@FFFCCFDBCGGEFCDCE9GGFCGFGGGGGGGGGGCCCCC
@s1101 27924
TGAGGAATATTGGTCAATGGGCGAGAGCTTGAACCAGCCAAGTAGCGTGCAGGATGACGGCCCTATGGGTTGTAAACTGCTTTTATAGGGGAATAAAGTGAGCTACGTGTAGTTTTTTACATGTACCCTATGAATAAGGACCGGCTAATTCCGTGCCAGCAGCCGCGGTAATACGGAAGGTCCGGGCGTTATCCGGATTTATTGAGTTTAAAGGGAGCGTAGGCCGGAGATTAAGCGTGTTGTGAAATGTAGACGCTCAACGTCTGCACTGCAGCGCGAACTGGTTTCCTTGAGTACGCACAAAGTGGGCGGATTTCGTGGTGTAGCGGTGAAATGCTTAGATATCACGAAGAACTCCGATTGCGAAGGCAGCTCACTGGAGCGCAACTGACGCTGAAGCTCGAAAGTGCGGGTATCGAACAGGATTAGATACCCT
+
FGGGGGGGGGGGGGGGGGGGGGGGGGGGGGGGGGGGGGGGGGGGGGGGGGGGGGGGGGGGGGGGGGGGGGGGGGGGGGGGGGGGGGGGGGGGGGGGGGGGGGGGGGGGGFCEFGGGGGGGGGGGGGGGGGGGGGGGGGGGGGGGGGGGGGGGGGGGGGGGGGGGGGGGGGFFGGGGDGGGGGGGDGGGGGGGGGGGGGGGGG<G9FCFGFFGFGG?GFGGB>CCFEGGGGFGGGGBGGGGGGGGCFGGFGFFFFEEFGGGEGGGFGFCE?FCFGFGCGDGGGGGGGGDD,FAD4+B7GFF9<CCGGGEGC=9,+EGEFGGGGGGBGEF?A<E?,GGFFECFE<9,<GGGGGGGEFG@FGFEF@BF<AFCGGGFGGGFFGGGGEGGGGGGFCCE99FFFGGGFFAGGGGGGGGGGGGGGGGGGGGF9GGGGFBCCCC
@s1101 29884
CGGGGAATATTGCACAATGGGGGAAACCCTGATGCAGCGACGCCGCGTGGAGGAAGAAGGTCTTCGGATTGTAAACTCCTGTCGTTGGGGACGATAATGACGGTACCCAACAAGAAAGCCACGGCTAACTACGTGCCAGCCGCCGCGGTAAAACGTAGGTGGCAAGCGTTGTCCGGAATTACTGGGTGTAACGGGAGAGCAGGCGGAAGGACAAGTTGGAAGTGAAACCCACGGGCTCAACCCGTGAGATGCTTTCAAAACTGGTTTTCTTTAGTGGTGGAGAGGTAGGCGGAATGCCCGGTGTAGCGGTGGAATGCGTAGATATCGGGAGGAACACCAGTGGCGAAGGCGGCCTACTGGGCACTAACTGACGCTGAGGCTCGAAAGCATGGGTAGCAAACAGGATTAGATACCCT
+
C6CF@6CFG6CFGGGGGGFF@CFGEGFFEC,CFFFFFFGGG7FCCF+@:F7?EEFDEF,BFF<DCDFCFFFGGDFFF9F9FFG7FG@BFFGG7CCC:==FCC+@<FFFGGGGGDGFG8FCEG:@@<FEGFEFEFFFCF<C1<F@CGGGB*=FCFE<,<@BFFFG<CC;18CC7A8:CGC8@7092@*1*2:0/8>E=*/;C*AE:?9C9<;FG?8CF;?,1#<.9:8FGFB<:CD3:/<<A@:,<B8#'($=,B736@<6=<=4FCCFC58,03,8BEAB=??EE8?BB@4E>9++87CD8@GE>8+B:9EF=,:FDACGF>FC:7GFE@,E:FEC,,C@,E@@GF@C@6CFE9CCACEC;,CFFCFFEFCFC,@8GFF@<:CCCCEEDGGFGGGGFC,FFFCEFCFFC,F<CCCC
@s1101 25205
TGGGGAATATTGCACAATGGGGGAAACCCTGATGCAGCGACGCCGCGTGGAGGAAGAAGGTCTTCGGATTGTAAACTCCTGTTGTTGAGGAAGATAATGACGGTACTCAACAAGGAAGTGACGGCTAACTACGTGCCAGCAGCCGCGGGAAAACGTAGGCCACAAGCGTTGTCCGGAATTACTGGGTGTAAAGGGAGCGCAGGCGGGAAGACAAGTTGGAAGTGAAAACCATGGGCCCAACCCATGAACTGCTTTCAAAACTTTTTTTCTTGAGTAGTGCAGAGGTAGGCGGAATTCCCGGTGTAGCGGTGGAACGCGTAGATATCGGGAGGAACACCAGTGGCGAAGGCGGCCTACTGGGCACCAACTGACGCTGAGGCTCGAAAGTGTGGGTAGCAAACAGGATTAGATACCCT
+
GGGGGCEGGGGGGGGGGGEGGGGGGGGGGGGGGGGGFFFFGGGGGGGFEGCFGGGGFCEFGDGGGGGGGGGGGFGGFFGFGG,FGGGFEGG8FF<EGGGEFG7FE7<F9B,EFFFGG8F=DDFCCC7DFBDFGGEFFFFGF8FCBEG71>7FFFF,@CC?,<:C,**8<*:C9<:ECE@CGF9,<CFE:,<++<:/:3CE<<>*:=E9??7,;EFB<:C@<>E<74:#<E9F#8,.;FA7#,9;:F@.7CF?F:+,8,71:++DFD<:2GGFDB,,8AD,DDDGGECEE8F>,E@+CGEFFFFCAECFFEFGGFDFCF?FGGGFFCGFE,FFGEGGGGGGFEF@FEEGEF8GDEGEGGGGGFF<CF@FCGGGGF8FEGGFDGFEGFGGGGGGFGGGGGFFFFFFEFGGGGGCCCCC
@s1101 287
TGAGGAATATTGGTCAATGGACGAGAGTCTGAACCAGCCAAGTAGCGTGCAGGATGACGGCACTATGGGTTGTAACCTGCTTTTATAAGGGAATAAAGTGGGAGTCGTGACTCATTTTGCATGTACCTTATGAATAAGGACCGGCTAATACCGTGCCAGCAGCCGCGGTAATACGGAAGGTCCGGGCGTTATCCGGATTTATTGGGTTTAAAGGTAGCGGAGGCCGGAGATTAAGCGTGTTGTGAAATGTAGACGCTCAACGTCTGCACTGCAGCGCGAACTGGTTTCCTTGAGTACGCACAAAGTGGGCGGAAGTCGTGGTGTAGCGGTGAAATGCTTAGATATCACGAAGAACTCCGATTGCGAAGGCAGCTCACTGGAGCGCAACTGACGCTGAAGCTCGAAAGTGCGGGTATCGAACAGGATTAGATACCCT
+
9CFCGC@C6C,C@FDA@CF,C@EGGG>CC<9C@CCAFFF@FF,EFD@FG7FFGG@=FE@EC+@CF<?EC,,+8<<,9CC4??F9EGFFF@A<<,CEF9,,,,:?+BCFGGG99,A,?,C9FFAFGGDFF,7EF,,,:,,CFGG78BFGG,CF+D=@BAE+38,DCCECFFCFC,D7F>FG@F,<:>CGE<B)2?;87<8,=E.<:9CF?382<?#=EFD).82>#'84<<ACCF??BGGFFAD@<71D9CG;@>8?E5,@#<AA@,CCGFF8FCF7>=3D8CBBA<B,B>A9*FCB@CDFD<DGFDEGEEC>++7>E<A,FF@@*7F?C;CF9GGGGFGDGGFFDFC,GGGEEFC@@,DEFDGFE<,::,9FGFFEEC+GGGGGFAFGFECGGGGFF@EFDCFEFB:CGGGGGGGGGGGGGFFFC,CGGFGCCCCC
@s1101 20227
TGAGGAATATTGGTCAATGGGCGAGAGCCTGAACCAGCCAAGTAGCGTGCAGGATGACGGCCCTATGGGTTGTAAACTGCTTTTATACGGGGATAAAGTGAGCCACGTGTGGCTTATTGCAGGTACCGTATGAATAAGGACCGGCTAATTCCGTGCCAGCAGCCGCGGTAATACGGAAGGTCCGGGCGTTATCCGGATTTATTGGGTTTAAGGGGAGCGTAGGCCGTCTGTTAAGCGTGTTGTGAAATGTCGGGGCTCAACCTGGGCATTGCAGCGCGAACTGGCAGACTTGAGTGTACAGGAAGTAGGCGGAATGCGTCGTGTAGCGGTGAAATGCTTAGATATCACGAAGAACTCCGATTGCGAAGGCAGCTCACTGGAGCGCAACTGACGCTGAAGCTCGAAAGTGCGGGTATCGAACAGGATTAGATACCCT
+
CFEFGGFGGGGGGGGGGGFGCFGGGGGGGGGGGGGGGGGGGGGGGGGGGGGGGGGGGGGGGGGCGGGGGGGGGGGGGGGGFGGGGGGEFGGGGGGGFGGGGGGFGGGGGGGGGFGGGGGGGGGGGGGG<ADFFGFGGGGCDGDDCFGFGFGGGGGGGCGGGGCFDEGDGGGFGD7>FFEG-GFEGDGDEGCFCFGGACF<GE+EFGCEG43CFGGFGFG<@EEGGGC>GFCG?EF;F'<;@GGG=<FFDCGGFFEFGEFFF@9FGGFCFGF8*@EFFGGGDEFGFEDD9FGFBGFFCGGGGAFEF=7GGGFFEBB+EGGDGGGGBEDGGCGGFFFGF9GFFDFFGGGGFAGF=B+GGGFCCGGFFCDGFGFGGGGG@CGGGGGGGGGEGGEFGGFEDCGGFEGGGGGGGGFCGGGGGFFEGGGGGGGGFEGCCCBC
@s1101 23694
TGGGGGATATTGCACAATGGAGGAAACTCTGATGCAGCGACGCCGCGTGAGTGAAGAAGTATTTCGGTATGTAAAGCTCTATCAGCAGGGAAGATAATGACAGTACCTGACTAAGAAGCCCCGGCTAACTACGTGCCAGCAGCCGCGGTACTACGTAGGGGGCAAGAGTTATCCGGATTTACTGGGTGTAAAGGGAGCGTCGACGGGGACGCAAGTCGGAAGTGAAATACCCGGGCTCAACCTGGGAACTGCTTTGGAAACTGTGTTGCTAGAGTGCTGGAGAGGTAAGCGGAATTCCTAGTGTAGCGGTGAAATGCGTAGATATTAGGAAGAACACCAGTGGCGGAGGCGGCTTACTGGACAGTAACTGACGTTGAGGCTCGAAAGCGTGGGTAGCAAACAGGATTAGATACCCT
+
FGGGGGGGGGGGGGGGGCFGGDGGFFDFGGGF,<CCBF+@EFDGGGGBFE,CFGFGGGG9<CFECGC8C4C<FFGFGGBE??BF,BFF7CBFCE,<FFF<FCF,<CF9BF<?E,8B?<C8F=F7C:C,>,73+,@+B,@@@DF78C:533*,<=C,3>>F7C*41838<,<C,3=B1<1?C91:CC+?,,?;2<8/*(4()<CC>8*9@3,,@:@)++D;F@+A7D:58+++>B,@@3,<FA,,C5,:,>F=7,,C,BE=CFGCGFC,,EFGFGGFEE==9FF8DC84B8GFEEGE=5F9GFE@DEEFGFEA7DFGFGGGGGGCFCF9GFFF@EC,A<8F@EECFDGGDFCFEGFGFGFDF@DGFFGGFFCCF<EFCGGFGGF<@DGGGEGFF9GGFCEGGGGGFGFGGGGCCCCC
@s1101 29085
TGGGGGATATTGCGCAATGGGGGAAACCCTGACGCAGCAACGCCGCGTGAAGGATGAAGGTCTTCGAATTGTAAACTTCTTTTATTAAGGACGAATAAAGTGAAGGTACTTAATGAATAAGCTCCGGCTAACTACGTGCCAGCAGCCGCGGTAATACGTAGGGAGCAAGCGTTGTCCGGATTTACTGGGTGTAAAGGGTGCGTAGGCGGCTTTGCAAGTCAGATGTGAAATCTATGGGCACAACCCATAGCCTGCATTTGAAACTGTAGAGCTTGAGTGAAGTAGAGGCAGGCGGAATTCCCCGTGTAGCGGTGAAATGCGTAGAGATGGGGAGGAACACCAGTGGCGAAGGCGGCCTGCTGGGCTTTAACTGACGCTGAGGCACGAAAGCGTGGGTAGCAAACAGGATTAGATACCCT
+
EGFGGGGGGGGGGCEECGE8A@FEGGFCCFGGGGGGFFEFGGGGGGGGGGGEGGGGAEAEEFFGGGGG8DFGGFFFFFGGFGGGGGGCCGGFGG+-BAFGCFD,?8EFFF9DC<BFGGGGDFFCFD+FEGGGGGGGG,8DFGFGGGGEGGDCFEC,8>FFCEFGGGGF@FG:*=<:7CEFF7B:BC@FF,81?C:FGE@F>?;?E5ECGGCEG?C9=C>F9FEFD@C>CF@0,FEF'GCFEGFDGF6GFCFCGFFFGE<FC@CGCG<F=DF;ADC<C<FCAA<,A=?,+B+FBE@,CECDC@7FGC>3+EF=GF9GGGFFFGGGGGGGGCE9FFEB,GGCGFGGFGDF,7@FCCGF8E?GFF<@AGGGGFGGEFEGGGFGGGGGGGFGGGDGGGGGGGGFEEC<GGGGFFFGGGCCCCC
@s1101 36280
TGAGGAATATTGGCCAATGGGCGGAAGTCTGAACCAGCCAAGTAGCGTGCAGGATGACGGCCCTATGGGTTGTCAACTGCTTTTATGCGGGGATAAAGTGGGCCACGCGTGGTCTTTTGCAGGTACCGCATGAATAAGGACCGGCTAATTCCGTGCCAGCAGCCGCGGTAATACGGAAGGTCCGGGCGTATCCGGATTTATCGGGTTTAAAGGGAGCGCAGGCCGTCGGGCAAGCGTGTTGTGAAATGCAGTCGCGCAACGTCGGCACTGCAGCGCGAACTGCCCAGCTTGAGTGCGCGCAACGTTGGCGGAAGTCGCCGTGTAGCGGTGAAATGCTTAGATATGACGAAGAACTCCGATTGCGAAGGCAGCCTGCTGTAGCGCAACTGACGCTGAAGCTCGAAAGCGTGGGTATCGAACAGGATTAGATACCCT
+
EGFFGGGGGGGGGGGDFC<EGGGGGGGGGFGGGGFFGG<CFGFFEGGG@FGGGEGGFGGGGFGGGGGGFFGFF,@?FGFGGGGGCFFGEGGGGDCFGGGGGGDGGGGGGGGGGGGGFGGGGDFGDFGGGGGGGGGGGGGFFFGGGGDGF9FGGGGGGFGGGEFGEGGGGGGG:FGGGGGGGC9<BFD>:8CCF3G#:5>803?:?0;?6FFEG@1:4;8CC>,:DDD6<82*>G=GGCFCFECC?C#FC5GF*3CBC+*CB:1,F7FD,>?:>7GF@,,@7FFD>,E3@35*GEGDGGC8>:F=>+CCDGE88@CEF@:E,EE=@,AGGFE<E?C@CFGFCFEFCEGGFGFCBBEDGGGGDGFFFFFGFFCGGGGGFF:FCDGGCAGGFEGGCFGGGGGGGGF@;GGGGGGEGFGGGGFGFGGGGGGGGGCCCCC
@s1101 292
TGGGGGATATTGCACAATGGGGGAAACCCTGATGCAGCGACGCCGCGTGGAGGAAGAAGGTTTTCGGATTGTAAACTCCTGTCGTTAGGGACGATAATGACGGTACCTAACAAGAAAGCACCGGCTAACTACGTGCCAGCAGCCGCGGTAAAACGTAGGGTGCAAGCGTTGTCCGGAATTAATGGGTGTAAAGGGAGCGCAGGCGGACCGGCAAGTTGGAAGTGAAAACTATGGGCTCAACCCGTAAATTGCTTTCAAAACTGCTGGCCTTGAGTAGTGCAGAGGTAGGTGGAATGCCCGGTGTAGCGGTGGAATGCGTAGATATCGGGAGGAACACCAGTGGCGAAGGCGACCTACTGGGCACCAACTGACGCTGAGGCTCGAAAGCATGGGTAGCAAACAGGATTAGATACCCT
+
CFCGDCFGFGGGGGGFGGGGGGGGGGGFGGGDE<FFFFEGCFFEEGGBFGGGGGFGGGFFEF9=FFGCCGDFFBFFFEGGGGFGFGGGGGC+4=CCFGFGGGGGGGGAGGGGGGGGGFFGFFGGD>FF,=FFCFC7>CD:8,8>CEGEGGGGFGGGGGGCFFGGCF:FF/>ECFGDD7<,##3<<8?E8FFCFCE84:CCEDGDEECCEFGGABCFFAGGA@ADGFG@FGGGGFGD6@<CF@8#F;FBDDF=><ECF=<FF?GFGGGDDB/C?FD?@$:.B?9?F@88EE@9,EB+GCEFGFCE5EBA==CCB7EEEE,CGEFCC:@<FFFFCEFEAA8BCEGFGF7FGGFEAAGGGGFGFDFFGGGGGGGGGGGFCFEGF>GGGGGGGGGFFFGGGGGFGGGGGGGGGGGCCCCC
@s1101 25099
TGAGGAATATTGGTCAATGGGCGAGAGCCTGAACCAGCCAAGTAGCGTGCGGGATGACGGCCCTATGGGTTGTAAACTGCTTTTATACAGGGATAAAGTGGGCCACGTGTGGCTTATTGCAGGTACCGTATGAATAAGGACCGGCTAATTCCGTGCCAGCAGCCGCGGTAATACGGAAGGTCCGGGCGTTATCCGAATTTATTGGGTTTAAAGGGAGCGTAGGCCGTCTGTTAAGCGTGTTGTGAAATGTCGGGGCTCAACCTGGGCATTGCAGCGCGAACTGGCAGACTTGAGTGCGCAGGAAGTAGGCGGAATTCGTCGTGTAGCGGTGAAATGCTTAGATATGACGAAGAACTCCGATTGCGAAGGCAGCCTGCTGTGGTGCAACTGACGCTGAAGCTCGAAAGCGTGGGTATCGATCAGGATTAGATACCCT
+
EFFGGGGGGGGGGGGGGGGGGGGG>EFGGGGGGGGGGGGGGGGGGGGGGGGGGDGGGGGGGGGGGCFFFGGGGGGGGGGGGGGGGGGGGCGGDEGBFGGGGGGGGGGGGGGG@CFGGGGGGGGGGGGGGFFGGGDGGGGGGGEDGGGFFGFFC<FFF9:FFGGGGGGGG*>CFGGGGGGGGGGGGGGGGEGGGGGGGCFFCGGGGCEEG:@CFFG4CBE);=CEC>C>GF?=180<80::CF<GGGGFGFDGFGFGFF?CFF9GFGD>GGGFGDCECGGE@=ECFEFD,<A,*6+++A,BC,,E,6@GEE@94,77ECB:GGCC5>4,CDF?9AFCAGGFGGFFGGGGGGGFD@@GEFGC@FF@E<FGGCFGFGGGFGGGGGGFFEFFF68@FFGGGGGGFCFECGGGGGGGGGGFGFE,FCGFFGDGGGGCCC9C
@s1101 294
TGAGGAATATTGGTCAATGGGCGAGAGCCTGAACCAGCAAAGTAGCGTGCAGGAAGACGGCCCTATGGGTTGTAAACTGCTTTTATAAGGGAATAAAGTGAGTCTCGTGAGGCTTTTTGCATGTACCTTATGAATAAGGACCGGCTAATTCCGTGCCAGCAGCCGCGGTAATACGGAAGGTCCGGGCGTTATCCGGATTTATTGGGTTTAAAGGGAGCGTAGGCCGGAGATTAAGCGTGTTGGGAAAGGTAGACGCTCAACGTCTGCACTGCAGCGCGAACTGGTTTCCTTGAGTACGCACAAAGTGGGCGGAAGTCGTGGTGTAGCGGTGAAATGCTTAGATATCACGAAGAACTCCGATTGCGAAGGCAGCTCACTGGAGCGCAACTGACGCTGAAGCTCGAAAGTGCGGGTATCGAACAGGATTAGATACCCT
+
ACEFGFGGGGGFCEGGFFCGFFGGGGGGGGGGFGFGGG,AECCEEGGGGGFFEEGGFGGGDGGGFC<EFGECGGFFGGGFFEFGGGGGGGF<FGAFGGFGFGGAEEFGGGDGCFGGGGE9@9E?<5E,EFECFFGF9,F9<BFEGGGGFFAEGGCEFF?FBCFGGEE@FC7EGGFGFGFCFGGCF@DC*<<EF?CE=CGGCGFFGGF>CECGGFF)GBGGFCG51<E#55,ACCFFG@>89;?GGGF)5:>+:EEECF@3FCC9@FCF.GC?GDFFEEADCFGFFCD=6,9EDC@8+ECGFGFDEE7FGGFE8=+EGGGGGGGGFEGFDECGGEGGFGFCCFGFFFFFFFFFCC+,FEE7EFEFFDFGGGGGGFFCGGGGGGEGGFFGEGGGGF9GGGGGGGGGGCEDGEFGGGGGDFE@EAGGGGGGGGGCC@CC
@s1101 25686
TGAGGAATATTGGTCAATGGGCGAGAGCCTGAACCAGCCAAGTCGCGTGCAGGATGACGGCCCTATGGGTTGTAAACTGCTTTTATAAGGGAATAAAGTGAGAGTCGTGACTCTTTTTGCATGTACCTTATGAATAAGGCCCGGCTAATTCCGTGCCAGCAGCCGCGGTAATACGGATGGTCCGGGCGTTATCCGGAGTTATGGGGTTTAACGGGAGCGTAGGCCGGAGATTAAGCGTGCTTTGAAATGTAGATGCTCAACATCTGCACTGCAGCGCGAACTGGTTGCCTTGTGTACGCACAAAGTGGGCGGAATTCGTGGTGTAGCGGTGAAATGCTTAGATATCACGAAGAACTCCGATTGCGAAGGCAGCTCACTGGAGCGCAACTGACGCTGAAGCTCGAAAGTGCGGGTATCGAACAGGATTAGATACCCT
+
EFAEGGGGGGFGCEGGGGDGCEFG:F@FGGGGDCFGGG<FEGC,BFC@CD<:EF<EEEF>7=FE,,C,6F,7?@BCFGDDFG,C5,ECAE<F8EFGGFB5,CA5,C@FFFGGG,5??,4E?<E5,,,<857?ED,@EF:,,83@F>>>CBC,8,BCF<D>D>CE@C<CGDFE=FGDG***37CFEE>EFFG7C:CC5#8,=+#<8FF?',2%D:;1C>E47=5C:8:<EE>0>03EC@?@:6FC>53;>@9@,,8D=,FFC@FFC@3<F8BEC@@F@@6,,FF:,<+38DA9+CBC8BEEAE:==>+8@,9,+8@EC<F?FECB:>EGFGFEA9A8=<E,FGFFC,EFGF<FE?+87F@:F@CFFFFGGE<EEFEFFFCFC++DFEECGGFGFGGFB:GGEFFFFCE@C7GGGFFFFAGGGGGGGGGGE,GCCCCC
@s1101 27466
TGGGGAATATTGCACAATGGGGGAAACCCTGATGCAGCAACGCCGCGTGAAGGATGAAGGTTTTCGGATCGTAAACTTCTATCAACAGGGACGAAGAAAGTGACGGTACCTAAATAAGAAGCCCCGGCTAACTACGTGCCAGCAGCCGCGGTAATACGTAGGGGGCAAGCGTTATCCGGAATTACTGGGTGTAAAGGGGGCGTAGGCGGCACGCCAAGCCAGATGTGAAAGGCCGAGGCTTACACTCGTGGATTGCATTTGGAACTGGCGAGCTAGAGTACAGGAGAGGAAAGCGTGTGTCGGAGTGGAGCGGGGTAATGCGTAGAGATTAGGAAGAACACCAGTGGCGAGGGCGGCTCTCTGAACTGAAACGGACGCTGCGGCTCGAAAGCGTGGGGAGGAAAAAGGACTAGATCCCCT
+
@F,CF:C8EAE,@EFCE@@DFGGG7AA@BFFDGGGCA,A=FFCFGEFGDGGFFEG=,?CEFAADEFGB@CFGCEFBFGGGF9FED=<D<?4?F:C+:E,??<E,?+BB7<<?FGFDGGFF<836C:CFCFF8,@FGG7:3,3@CFGFGC*>C>>FC,>:,,<<@*B1+C*<*1<72?EECFDDF,,1FC,=CFC?:<=E85::?CG?E5*:8;?*.?<5>72*0:::*2<C*;:*0CG5CCF)+0325/90DCCC/++<+A7CD,AEFGG/<,C$9<,6:6FCD=C3,,6BB+B@,+++8+,,,,,879C+FA,C,@4@>45,3,9,59C?9B?<<,C,?,=,7CC:64++:@7GFC,E669,,9CEC6,,8+6,@F>6@+:8,<:C66C668,8,,,,C,;;,,,FAC,@EC,@,A---
@s1101 37208
TGGGGAATATTGCACAATGGGGGGAACCCTGATGCAGCGACGCCGCGTGGAGGAAGAAGGTCTTCGGATTGTAAACTCCTGTTGTTAGGGACGATAATGACGGTACCTAACAAGGAAGCACCGGCTAACTACGTGCCAGCAGCCGCGGTAAAACGTAGGGTGCAAGCGTTGTCCGGAATTACTGGGTGTAAAGGGAGCGCAGGCGGGCATGCAAGTTGGAAGTGAAAACTATGGGCTCAACCCATAGCCTGCTTTCAAAACTGCGTGTCTTGAGTAGTGCAGAGGTAGGCGGAATTCCCGGTGTAGCGGTGGAATGCGTAGATATCGGGAGGAACACCAGTGGCGAAGGCGGCCTACTGGGCACCAACTGACGCTGAGGCTCGAAAGTGTGGGTAGCAAACAGGATTAGATACCCT
+
FFGGGCFFGGFGGGGGGGGCGEGGEGGGGEGGGGAEEFEGCFEGGGGFEGGFFGGGGGDGEGFGGF@BFGGGGGGGFFGGFFGGGGFGDGGFGGGEEGFGGGGGGGGGGFFEGCF8FEGGGGGGGGGGGFGCGGCFGGGGGGGGGGEGCEG7<FG8:C8>@CEFFGFC*;5;AEEG5?EGF:<CFF<GFFEEGGEFE><8EEGCEGGGGCEFFFF:E<86FGFGFC@CFCFGFCEFD9@BCFDGG<GGGD><9DFCFFGGGGGEFEGD;<ADFGCCGGFFEE,;CB4?8E6,>8=84+FBCDGE?F7GGFEECFCFDGGFEE>GGGGGFEGFCGFGGEF@7FGFFCBFGGGFFGGGGGGEFGGGFFCDGGCGGGGGGGGGGGGGFGGGGFGGGGGGGGGGGGDGGGGGGGGCCCCC
@s1101 36254
TGAGGAATATTGGTCAATGGGCGAGAGCCTGAACCAGCCAAGTAGCGTGCAGGATGACGGCCCTATGGGTTGTAAACTGCTTTTATAAGGGAATAAAGTGAGTCTCGTGAGACTTTTTGCATGTACCTTATGAATAAGGACCGGCTAATTCCGTGCCAGCAGCCGCGGTAATACGGAAGGTCCGGGCGTTATCCGGATTTATTAGGTTTAAAGGGAGCGTAGGCCGCCCCTTAAGCGTGTTGTGAAATGTAGACGCTCAACGTCTGCACTGCAGCGCGAACTGGTTTCCTTGAGTACGCACAAAGTGGGCGGAATTCGTGGTGTAGTGGTGAAATGCTTAGATATCACGAAGAACTCCGATTGCGAAGGCAGCTCGCTGGAGCGCAACTGACGCTGAAGCTCGAAAGTGCGGGTATCGAACAGGATTAGATACCCT
+
CGGGGFGGGGGGGGGGGGGGGGGGGGGGGGGGGGGGGGGGGGFEGGCFGGGGGGGGFGGEFGGGGGCFGGEEGGGGGFGGGGGGGGGGGGGGGCFGFCGFGFGGGGGGGGGGGGGGGGGGGGGGGGGGGGGGGGGGGGGGGFGGGDGGGGDGGFGGGFGDFEDG@EFEFGGGGGGGGGGGGGGGGGECCFEGFGGFEGG?GGG9<9FGGGFGGGGFCBGG;:C9EGGGGGGGEDGFGGGGFGGGGGCFGGEC??EBFFEGGGGGGFFGFCFFGFCGEFGEEGGGGGFFCDFA*EEEGGGGGFGFGGGFGGGGGGGGGFFFCFEEEGFEGGGGGGGGGFDFDCGF@GGGGGGFGGEGGGGGGCCFFGFGGEGGGDGGFGGGGGGGGGGGGFFGGGGFGGGFGEGF@GGGGGGFGGGGGGFEFDGGGGGFFFGCCCCC
@s1101 35790
TGAGGAATATTGGTCAATGAGCGAGAGCCTGAACCAGCCAAGTCGCGTGCAGGATGACGGCCCTATGGGTTGTAAACTGCTTTTATAGGGGAATAAAGTGGGCTACGTGTAGTTTTTTGCATGTACCCTATGAATAAGGACCGGCTAATTCCGTGCCAGCAGCCGCGGTAATACGGAAGGTCCAGGCGTTATCCGGATTTATTGGGTTTAAAGGGAGCGCAGGCGGTCTTATAAGCGTGATGTGAAATGCAGAGGCTCAACCGTATGATGGGCGTCGCGAACTGTAGGACTTGAGTGTATTCGATGTCAGCGGAATTTGTGGTGTAGCGGTGAAATGCTTAGATATCACGAAGAACTCCGGTTGCGAAGGCAGCTGACAAGGCTACAACTGACGCTAAAGCTCGAAAGTGCGGGTATCGAACAGGATTAGATACCCT
+
EGGGGGGGGGGFGGGGGGGGGGGGGGGGG@FGGFGGGGGDFFE,BFFGGGGGGGGF@FF>FFC==FEFCGGFGGGGGGGGGGGGGGGGGGGECDGGGGAFGGG@FCFGGECF<EEGGEGC,EFFFG9FFF8:CFGA?FEAA<FGGGGFGFCC8FCFGGGGGF@F*@FEGGGGB9DFGG7F<FCF<8@CFG7BCE:C55F9CFFFFG7FEC,BC9F:@9E)8(C,FC0=:<+<@.FB:)=$$D98CFG?=5%:,E9CD873FFGGGGGGGF0@6F3+>+@+62F=,EEC58FFF<,EFDE=B+E;GFCCC+GFE@=,8EB+8F<EE9EFDF<GGFFGDECFFGFF8CF<GGGGFF@@@7FA:F>F7GGGGGFFF9FEFFFAFGGGGFFGGGECGGGFCE7EFFGGGDGGEFDGGGDGGEFE@F9GGGGGGGDFCCCCC
@s1101 300
TGGGGAATATTGCACAATGGGGGAAACCCTGATGCAGCGACGCCGCGCGGAGGAAGAAGGTCTTCGGATTGTAAACTCCTGTTGTTGAGGAAGATAATGACGGTACTCAACAAGGAAGTGACGGCTAACTACGTGCCAGCAGCCGCGGTAAAACGTAGGTCACAAGCGTTGTCCGGAATTACTGGGCGTAAAGGGAGCGCAGGCGGGAAGACAAGTTGGAAGTGAAATCCATGGGCTCAACCCATGAACTGCTTTCAAAACTGTTTTTCTTGAGTAGTGCAGAGGTAGGCGGAATTCCCGGTGTAGCGGTGGAATGCGTAGATATCGGGGGGAACACCAGTGGCGAAGGTGGCCTACTGGGCACCAACTGACGCTGAGGCTCGAAAGTGTGGGTAGCAAACAGGATTAGATACCCT
+
GFFFFEGGGFGEFFGFG9E<FGGGGGGGGGGGGGGG9F>FGGGGGGGDGEBE>FGGGGGGGFGFFFFEGGGGGGEFFGGGFFFGGGGGGGFFDGGFFGGGGCFGGGFGG@FG@=DGGGGGGFGGGGEGGGGGGGGCGGGGGCFGGGGG<FG?FDEGGGGGGFGGGCFCF7<CGGGGGGG/GG9=>FFE:>EGGGGFGGGFDFC8CEGGGEE??EFF?FFFC@FFGGGFGFGGFGGBF@DFGFGAGGGGCD8CFGGFGE?FGFGGGGD?&E?<FFCFEGGFFGCFF6GGGGFE8GGGEGFGGE@4>C@GGFDFFE:GGFGGF6FE@@GGGGGFEFFGEDGGFEDFFGGFFCCFFFEFCFCGFFGGGGGEGC;EGGGGGGGGGGGFFAEGGGEGGGGGGGGGGGGGGEGGGGGCCCCC
@s1101 24639
TGAGGGATATTGGTCAATGGGCGAAAGCCTGAGCCAGCCAAGTAGCGTGCAGGATGACGGCCCTATGGGTTGTAAACTGCTTTTATAAGGGAATAAAGTGGGAGTCGTGACTCCTTTTGCATGTACCTTATGAATAAGGACCGGCTAATTCCGTGCCAGCAGCCGCGGTAATACGGAAGGTCCGGGCGTTATCCGGATTTATTGGGTTTAAAGGGAGCGTAGGCCGGGGATTAAGCGTGTTGTGAAATGTAGATGCTCAACATCTGCACTGCAGCGCGAACTGGTGTCCTTGAGGACGCACAAAGTGGTCGGAATTCGTGGTGTAGCGGTGAAATGCTTAGATAGCACGAAGAACTCCGATTGCGAAGGCAGCTCACTGGAGCGCAACTGACGCTGAAGCTCGAAAGTGCGGGTAGCAAACAGGATTAGATACCCT
+
FFAEFGGGGGGGGGGGGGGFCGGGGGGGGGFGFGEFFGDGGGCFFGG:CFGGGGCFG<FE>FEC<FGGGG:CFFECFGGFGGCFGGGGFGCDGGGGFFGFEFEEGGGGGGGC,BFFGAFFF<<EEFEFEFFGGGGFGG:,BBF@FCFGDFG9<,BCD3,>FDC<@C@CF7FFGGGGGFFGBFBFDFG@:FEGFFC7*;FCCGGFCF:FF<?:<FCCC>6758GE<C9CCE>83AEAG=CEG<2@<<<@8B@4C-,:@;AAF3=C:GG=C8F<GGEE@DBC>GGFF<CCFFAE08+B=CCFAAFFFE@@+8FC@,CCEDGFA=CDFGGGGGFDFFCGCF9CGEB<,=<GGGGFGFFCECECFFGFFEDFA<CFFAFF8EEGGECGEAFGGGCEFGGGFGEGFFEGFGFEFBFFFGGGFE9FFAGGGGFGGGGCCCCC
@s1101 24537
TGGGGAATATTGCACAATGGAGGCAACTCTGATGCAGCGCCGCCGCGTGAGTGAAGAAGTATTTAGGTATGTAAAGCTCTATCAGTAGGGAAGATAATGACGGTACCTACAGAAGAAGCCCCGGCTAAATACGTGCAAGCAGCCGCGGTAATACGTATGGGGCAAGCGTTATCCGGATTTACGGGGGGTAAAGGGAGTGTAGGCGACAGTAAGAGTCAGGAGTGAAAACTTGGGGCTCAACCCCAAGACTGCTTTTGAAACTGTACAGCGAGAGTGTAGGAAGGGCAAGCGGAATTCCTGGTGTAGCGGTGAAATGCGTAGATATCAGGAAGAACACCGGTGGCGAAGGCGGCTTGCTGGACTATAACTGACGCTGAGACTCGAAAGCGTGGGGAGCGAACAGGATTAGATACCCT
+
CEFF:CFGFFGGGCFGGGFFGGGCCCFEFGGGGGGGED:+7@@CCGEFF8,<CFGFF8E6<<EA<EE<C<FFGGE<FFA9ECEGEEFGAFBFGC9EDGGGGG>=CGGF,=FGAEFFECF<7CFGGGEGFG,,:,,8+9@<,B,B=7:+@C*,@F@<,33FFGF>*>CEFG:@3@CCG*=C9<$BCG&>F779C@E@63,05<:#414<CC:##B>+?@G@,=9FE0,<@GGFDC@CFGEFCDD9FED=F8B6,,,9F;AECCFBB++F+5AFFFD=C,,=4,F=@EC:C,BEB8GD8<FFE?@@)GGGGGFE?,CGFE,GGGF:,,C,GE9E:CGCC+FEEEEFBB,FECFGGGFFCDEEGFFGFDGGGGFEFACFEFCAGFF@GFEGGGGGEE:CGGEFDCFFDE9GGGF@<CCC
@s1101 303
TGGGGAATATTGCACAATGGGGGAAACCCTGATGCAGCGACGCCGCGCGGAGGAAGAAGGTCTTCGGATTGTAAACTCCTGTTGTTGAGGAAGATAATGACGGTACTCAACAAGGAAGTGACGGCTAACTACGTGCCAGCAGCCGCGGTAAAACGTAGGTCACAAGCGTTGTCCGGAATTACTGGGCGTAAAGGGAGCGCAGGCGGGAAGACAAGTTGGAAGTGAAATCCATGGGCTCAACCCATGAACTGCTTTCAAAACTGTTTTTCTTGAGTAGTGCAGAGGTAGGCGGAATTCCCGGGGTAGCGGTGGAATGCGTAGATATCGGGGGGAACACCAGTGGCGAAGGTGGCCTACTGGGCACCAACGGACGCTGAGGCTCGAAAGTGTGGGTAGCAAACAGGATTAGATACCCT
+
<FECGEG@EFEEEGGGFGG8CFGCGGGGGFG<FGD,CD@FFEDFEGG>FG7FB:EFFFFGGGEE,9FC7CDFACFFFGGGFFAFEGGGGG8AAFFGGFE5BFG@CFAEFGCGGGCGG@F,CB+@F+>,@CCGC:7>CG:FF>>EEEEGF:CFGFEGGG7C;FCG9C7C4**1?,=FGG7FFCF@CF=2:CC<<A595CE=:<::4?-C0<?CG521<6CC61@CCCC4CFF6F>@,:GGFGGGGCFCFAEFG>@<7F@,%'CC<FB>=>B<A:CAABC7DE?@GGGGGGFCGGGGDE@+DF<@C>=>A9,,?7EFC495@96GEFEGGGGGFCEC<,EABFCCEFC,FGGGGGFFC@<B,C,CFFFE+@FBCFGGGGGGGGGFECEGEGGGGGGGGFC@@FGGGGEGGGFF@CCB9
@s1101 33679
TGAGGAATATTGGTCAATGGGCGAGAGCCTGAACCAGCAAAGTAGCGTGCAGGATGACGGCCCTATGGGTTGTAAACTGCTTTTATAGGGGCATAAAGTGAGTCACGTGTGATTCTTTGCATGTACCCTATGAATCAGGACCGGCTAATTCCGTGCCAGCAGCCGCGGTAATACGGAAGGTCCGGGCGTTATACGGCTTTATTGGGTTTAAATGGAGCGTAGGCCGGAGATTAAGCGTGTTGTGAAATGTGGGGGCTGAACCTCTTCACTGCAGCGCGTACGGGCTTGCTTGAGTACGCACAGCGGGGGCGGAGTTCGTGGTGTAGCGGTGAAATGCTTAGAGATCACGAAGAACTCCGATTGCGAAGGCAGCTCACGGGAGCGCAACTGACGCTGAAGCTCGAAAGTGCGGGTATCGAACAGGATTAGATACCCT
+
EFCFFCEFGGGGGGGGFGFE@CBCCEEGGGGGGGFGGE<AFFGEFGGGGGGE8FGGGFGEDCFGCGG,=E7:?<CFF9FG,9EDCFGGCF7++,:CAEG<B@GGFGGGGCF9EGGCFEF9,ECE9<EFCF?EFGG9?B:FFGD7FFFCFFFGG<FCFFGFF=@8:+3CCFFGGGGGEGCE,>F<FG8:***6@F@D*?CF71<FAFC:184F%98045F;9:8:0;ED5#?+1,<8:7:9@F=7,,8ECB8<<?>,6,,83,@?78,GFCCGEDE@+4+DDBFD<D,E,FFE9C>>8C,CECCB@+=BB8EE9+GF7GFGFFGGBDGGGCC?FAEC,?<9,9,FFFCDFCFFFEGFF@FFGEFDEDFGGFFFCGGGGGGFEFEGEGFGDECFGFEC,@C8F@FE,CC:F:FGGFGGGGGEFGCGFFFFF@-BCCCC
@s1101 37283
TGAGGAATATTGGTCAATGGGCGAGAGCCTGAACCAGCCAAGTAGCGTGCAGGATGACGGCCCTATGGGTTGTAAACTGCTTTTATAAGGGAATAAGGTGAGAGTCGTGACTCTTTTTGCATGTACCTTATGAATAAGGACCGGCTAATTCCGTGCCAGCAGACGCGGTAATACGGAAGGTCCGGGCGTTATCCGGATTTATTGGGTTTAAAGGGCGCGTAGGCCGGAGATTAAGCGTGTTGTGAAATGTAGACGCTCAACGTCTGCACTGCAGCGCGAACTGGTTTCCTTGAGTACGCACAAAGTGGGCGGAATTCGTGGTGTAGCGGTGAAATGCTTAGATATCACGAAGAACTCCGATTGCGAAGGCAGCTCACTGGAGCGCAACTGACGCTGAAGCTCGAAAGCGTGGGTATCGAACAGGATTAGATACCCT
+
FGGFFCFGGFFDCFFCFGFFEGGGGGGGG@GGGGGGG8FA6F6C<EFF7FFGGGGGGGGGGGGDFGFGGDGGGG9FFCFFG<?EEGGFEGGGFDCEFGDAFGGGBFF+?FCGEFFGGGGFC9AFFGGFGGGGGCAFFGGGGGE@CGD=FDFGGGGGGGGGGG8BFGGGGGGGGGGCGGGDFFGEGEGGGDG69FGF=FF?GG0GGEFD:GC:FG>,F3FGBE5+6CE7CECE@612FGECGFFEAE#'>C?CGFCDE8GFDGGFFFDGGGGFDCEEBC?8FDF?@F<=,8AGFGGGEFA<AGFGGGCCB,>BD8EDGGGGFF@+@FCEC5<,,AEC9CF;A8D=:,8GFF9FCFEE>FGDGFCCGECGCE<CEFDGF@EF>GGGGGFEEC6EGGFAEEFCGGGGEGFGFFC,FAFGGGGFFGGF<EFCGGGCCCCC
@s1101 306
TGAGGAATATTGGTCAATGGGCGAGAGCCTGAACCAGCCAAGTAGCGTGCAGGAAGACGGCCCTATGGGTTGTAAACTGCTTTTATAAGGGAATAAAGTGAGTCTCGTGAGACTTTTTGCATGTACCTTCTGAATAAGGACCGGCTAATCCCGTGCCAGCAGCCGCGGTAATACGGAAGGTCCGGGCGTTCTCCGGATTCATTGGGTTTAAAGGGAGCGTAGGCCGGAGATTCAGCGTGTTGTGAAATGTAGACGCTCAACGTCTGCACTGCAGCGCGCACTGGTTTCCTTGAGTACGCACAAAGTGGGCGGAATTCGTGGTGTAGCGGTGAAATGCTTAGATATCACGAAGAACTCCGATTGCGAAGGCAGCCCACTGGAGCGCAACTGACGCTGAAGCTCGAAAGTGCGGGTATCGAACAGGATTAGATACCCT
+
EF,CFEEFGFFCGFGGGGGGFGGGG7FFGGGGEFFGGFFGFGCFGGGFGGGGGCFFGGGGGGDG<DGAFGDFGGGGGGGG<EFFEGGGGGG4EFGGGGGGGGDGGGGGFFGCGGGGGGCFFGC?,FGG9,,,BFGA<DCFGFCCEEE8?,CFCD7>DDCC@D87>>CEG7@;FFCEGE7FGG97CB5<CF**@2=**:=FCFFGGGGGGGGCBFCFD>G<F<:9:<7#45:7#3+.8>#9GGGGGC>>@C93*57#*FEGFFFFFFFBCF6<?@>:@5#D=@D>,B,GFF<GDCEF@FDF=<7ECEFGEFGE@CDGGGGGGGGEAEFGGFFAEEEGAGGGGFCGFGGGGGGGFB+CGFGCFEDDDCGGGGGGGGGFGFFC@EEFFGGGGEFEGDGGGGGGGFGGGGGGGGGFGGGGGGGFGGGGGFGGGGFAB@@A
@s1101 307
TGAGGAATATTGGTCAATGGGCGAGAGCCTGAACCAGCCAAGTAGCGTGCAGGAAGACGGCCCTATGGGTTGTAAACTGCTTTTATAAGGGAATAAAGTGAGTCTCGTGAGACTTTTTGCATGTACCTTATGAATAAGGACCGGCTAATCCCGTGCCAGCAGCCGCGGTAATACGGAAGGTCCGGGCGTTATCCGGATTCATTGGGTTTAAAGGGAGCGTAGGCCGGAGATTAAGCGTGTTGTGAAATGTAGACGCTCAACGTCTGCACTGCAGCGCGAACTGGTTTCCTTGAGTACGCACAAAGTGGGCGGAATTCGTGGTGTAGCGGTGGAATGCTTAGATATCACGAAGAACTCCGATTGCGAAGGCAGCCCACTGGAGCGCAACTGACGCTGAAGCTCGAAAGTGCGGGTATCGAACAGGATTAGATACCCT
+
GGGGGGGGFFGGGGGGGGGFGGGEFGGGGGGGGGGGGGGGGGGGGGGGGGGGGGFFFGFGEGGFGDFGFFGGGGGGGGGGGGGGFFFGGGGGGGGGGGGGFGGGGGGGFGC,E9FFFGGGGGGGGEGGEDFFFEFFGGGCFFGGEEEGF9DGGGGGGCGGGGFGGDGGCFG&GGGGG>FEGFGGGGCGEGEGGGGGGGG<<86EFF:CFGGECFDFG@GGDCEGGE>5EA81@8D?E7GGGFCEFFGFFG)EDCDFFGGGEFDDEE3BGGECFFC>>D=FGGGGF=F==F???F=+>,=,6,GCGEF:F8FFD>7CCDEBFEEGFGCGEFF,GGGGGFDCF9E=FD<FGGGEFF:C7FGECGGGGGGGGGFGCFGFGFECCGGGFGGGFFBDGFGGF@GEEFFGFEEEDFGFEGGGGGFGGGGGGGGGGFGCCCCC
@s1101 31940
TAGGGAATCTTCCACAATGGGCGAAAGCCTGATGGAGCAACGCCGCGTGGGTGAAGAAGGTCTTCGGATCGTAAAACCCTGTTGTTAGAGAAGAAAGTGCGTGAGAGTAACTGCTCACGTTTCGACGGTATCTAACCAGAGAGCCACGGCTAACTACGTGCCAGCAGCCGCGGTAATACGTAGGTGGCAAGCGTTATCCGGATTTATTGGGCGTAAAGGGAACGCAGGCGGTCTTTTAAGTCTGATGTGAAAGCCTTCGGCTTAACCGGAGTAGTGCATTGGAAACTGGGAGGCGTGAGTGCAGAAGAGGAGAGTGGAACTCCATGTGTAGCGGTGAAATGCGTAGATATATGGAAGAACACCAGTGGCGAAAGCGGCTCTCTGGTCTGTAACTGACGCTGAGGTTCGAAAGCGTGGGTAGCAAACAGGATTAGATACCCT
+
EGGGGGGGGFGGGGGGGFGGGFGGGGGGGCFGGFGGGGGGGGGGGGGFFGGGGGGGGGGGFFGFG@FEEGGGGFGGGGGGGFGGGGGGGGFDFGGGGGGGGGGGGGGGGGGGGGGGGGGGGCFGGGGGGGFFFGGGGGGGGGGGGGFFFGCFGGGGFGGGGGGGGGGGGGGEGGEGGGG<GGGGFCEGGGGGGGGGFGFGDEEEF:CFCGGGGGGGGF?D:?GEGEGEGGGGFGGFFFEGGGGGGGGFGFFGGGG*EF=EGGGDFECEGEGGDF>GAGC7FFCC=+,EGF<D?,,GF?FD?CGF?9E=FGEE9FF@GFEE88::9FEEGFFDGDFFDCEC@,GGFFFGFFCGFDGGGEGGGGGFF7FCGFFEGGGGGGGFGEDFGGGGGGFAGGFCGGGGGEEDEFCFFEGGDGGFGGGGGGGFGGGGGGGGGFDGCCC@C
@s1101 309
TGAGGAATATTGGTCAATGGGCGAGAGCCTGAACCAGCCAAGTAGCGTGCAGGAAGACGGCCCTATGGGTTGTAAACTGCTTTGATAAGGTAATAAAGTGAGTCTCGTGAGACCTTTTGCATGTACCTTCTGAATAAGGACCGGCTAATCCCGTGCCAGCAGCCGCGGTAATACGGAAGGTCCGGGCGTTATCCGGATTCATGGGGTTTAAAGGTAGAGTAGGACGGAGATGAAGCGTGTTGTGAAATGTAGACGCTCAACGTCTGCACTGCAGCGCAAACTGGTTTCCTTGAGGACGCACAAAGTGGGCGGAATTCGTGGTGTAGCGGTGAACTTCTTAGATAGCACGAAGAACTCCGATTGCGAAGGCAGCCCACTGGAGCGCAACTGACGCTGAAGCTCGAAAGTGCGGGTATCGAACAGGATTAGATACCCT
+
B8FGGGGFGGD9,CFGGGGGGGGG7CFGGDCFEFCFFFG<F;C,<CFC:BFFGC8E8FEG7FG7E,9,6CBF7<<<CDA<FFF,B,CC9E,9,,<<E95,EFD,,CB@<F+5C+B,5:?,E,,C?F,EF,5,8<=E:EEFF+>CCCFG9,,D7,@+B>A+D,<<=B<5<>*,@F7FB3F:?9,5*>5<<CE9@*27,<8$@=<GECC:CF?:?F(;(.2+9?1**3,=CCF7:B:BF;CC@89<=,5,,86*>54,*5*BFF>,,>,,F?EE>:+<7,9DFBDFF<::,=AF5@3=ECF<FCFCFCCC?4,,8=@CEF@AFF8C5E=:E;9,9,5,E55,A49F7FFCC,5?6?FGFFFDGGECGFFFFC<F:,<<CCCGGE7DFGGF@@B@<FEAFCB,@GF9F:GEGGGGGGGGEEEEFBGFE9FFGFFA<C@C
@s1101 310
TGAGGAATATTGGTCAATGGGCGGAAGCCCGAACCAGCCAAGTAGCGTGCAGGATGACGGCCCTATGGGTTGTAAACTGCTTTTATGCGGGGATAAAGTGGGCCACGCGTGGTCTTTTGCAGGTACCGCATGAATAAGGACCGGCTAATTCCGTGCCAGCAGCCGCGGTAATACGGAAGGTCCGGGCGTTATCCGGATTTATTGGGTTTAAAGGGAGCGTAGGCCGGAGATTAAGCGTGTTGTGAAATGTAGATGCTCAACATCTGCACTGCAGCGCGAACTGGTTTCCTTGAGTACGCACAAAGTGGGCGGAATTCGTGGTGTAGCGGCGAAATGCTTAGATATCACGAAGAACTCCGATTGCGAAGGCAGCTCACTGGAGCGCAACTGACGCTGAAGCTCGAAAGTGCGGGTATCAAACAGGATTAGATACCCT
+
CFGGGGGGGGGGGGGGGGGGFGGGGGGGGGGGEGGGGGGGGGFGGGGFFGGGGGGGGGGGFGGGGFFGGGGGGGGGGGGGGFGGGGGGGGGGGGGGGGGGGGGGGGGGGGDE<FFGGGGGGGGGGFGFGGDGGGGGFGGFGFGGGGGGGGGGGGGGGGGGGGGGEGGGGGGGGGGGGGGGFFFEEGGGEEEGGGGGGGG;F>FGFGCCFFGGGGGFGFED:<DCFGGEDEGGG>FFGGFEGFGGGFFGGFCFG7FGGGGGGGFGGGGGGGGGGGDGCD;=DFGGGDF=DF?A*GC@GGGGGFFGGGEFEGFEGGGGEFFGGGGGFGGGEGGGGGGGGFGGGGGGGGFFGFGGFFGEGGGEGEF7GGGGF?GGGFGGGGGGGGGGFGFGGGFGGGGGGGGGGGGGFFF:GGGGGGGGGGGGFGGGGGGGGGFCCCCC
@s1101 26341
TGAGGAATATTGGTCAATGGGCGAGAGCCTGAACCAGCCAAGTAGCGTGCAGGACGACGGCCCTATGGGTTGTAAACTGCTTTTATAAGGGAATAAAGTGAGTCTCGTGAGACTTTTTGCATGTACCTTATGAATAAGGACCGGCTAATTCCGAGCCAGCAGCCGCGGTAATACGGAAGGTCCGGGCGTTATCCGGATTTATTGGGTTTAAAGGGAGCGTAGGCTGGAGATTAAGCGTGTTGTGAAATGTAGTGGCTCAACCTCTGCACTGCAGCGCGGACTGGTCTTCTTGAGTACGCACAACGGGGGCGGAAGTCGTGGTGTAGCGGTGAAATGCTTAGATATCACGAAGAACTCCGATTGCGAAGGCAGCTCACGGGAGCGCAACTGACGCTGAAGCTCGAAAGTGCGGGTATCGAACAGGATTAGATACCCT
+
@F9CFFFGGGGGGGGGGGFF,CEGGGGGGGGGGGGGGGGGFGGGGGEGGGGGGECEEGFGGGGGGGGCAFGCCFDFGGGGCCFCC<FECFGGGGG9FGGGGGFGGEGFFD@FGDAFGGGGGGGGGGGGGGECFFGGF9D@EFEEE:+><F<FGGDFEGGGGGF7>EFDCFGEGGCCCEEGCGF7EGDGEGEGFEF=E55B?#F<9621?FGGGGC4=>C98:8778EGFECC<<C>C>CFF;@F:>CCGF:><FGBGF9FGFFFFCCGGGF@9C:EB;#AFGGGGGGF>8DGFGECEF@7EA6>8+GFGEGF=B8GEFFBFE>+=GECAGFGEFGEFGGGFFEF8GFGGF?ECCBCGGFF@GDGFA<GFCFF:GFF@,EEFGGFCECGGGGFAAGFCFGGGGGFCGGGECGGGGGGFGFGGGGGGFGGGGFCCCCC
@s1101 312
TGAGGAATATTGGTCAATGGACGAGAGTCTGAACCAGCCAAGTAGCGTGCAGGAAGACGGCCCTATGGGTTGTACACTGCTTTTATAAGGGAATAAAGTGAGTCTCGTGAGACTTTTTGCATGTACCTTATGAATAAGGGCCGGCTAATTCCGTGCCAGCAGCCGCGGTAATACGGAAGGTCCGGGCGTTATCCGGATTTATTGGGTTTAAAGGGAGCGTAGGCCGGAGATTAACCGTGTTGTGAAATGTAGAGGCTCAACCTCTGCACTGCAGCGCGAACTGTTCTTCTTGAGTACGCACAACGTGGGCGGAAGTCGTGGTGTAGCGGTGAAATGCTTAGATATCACGAAGAACTCCGATTGCGAAGGCAGCTCACGGGAGCGCAACTGACGCTGAAGCTCGAAAGTGCGGGTATCGAACAGGATTAGATACCCT
+
CAEFGGGGGGFFCCFFFG,EFFFGEEGEFFACFGFFGFGGGG9EEF:BFGGD8BGFDFFGGGFFGEGF8CFCFG9FFCGGFGGGGGGGGG<,,EFFF9FGGFEEFFCGFGGGGGGFFCECDEEF9FCGGDGGGGFFGCCECCCEEG@FGDGGF=FCEEGFG8FG7CC*6>7GGCF@C*>C>BC7>F=9<<7FFCCDCC<C9CFCFCCFGCCCCFF4168D?<?CCCCCEC6<<<+4FGGGF<C@>,<+5'2>:CF>GGD7CCCDGCD<7FC@:+7FCF===DB8,=BFDFCGFGCFEC7BGFDC:>FCDEFFCB8EGF=DF9@+EEBEFGFE9FFEE<A;F=FF8GGFECFFEB7GGFGEDFCGGGGFE8FDFEGGGGGGGGDGGGGDFF@@GGGFECEGGGGGFEFGGGGGGGGGGFECFGFGGGGGGFGCCCCC
@s1101 21562
TGGGGGATATTGCACAATGGAGGAAACTCTGATGCAGCGACGCCGCGTGAGTGAAGAAGTATTTCGGTATGTAAGGCTCTATCAGCAGGGAAGAAAATGACGGTACCTGACTAAGAAGCCCCGGCTAACTACGTGCCAGCAGCCGCGGTAATACGTAGGGGGCAAGCGCTATCCGGATTTACTGGGTGTAAAGGGAGCGTAGACGGCGACGCAAGTCTGAAGTGAAATACCCGGGCTCAACCTGGGAACTGCTTTGGAAACTGTGTTGCTAGAGTGCTGGAGAGGTAAGCGGAATTCCTAGTGTAGCGGTGAAATGCGTAGATATTAGGAAGAACACCAGTGGCGAAGGCGGCTTACTGGACAGTAACTGACGTCGAGGCTCGAAAGCGTGGGGAGCAAACAGGATTAGATACCCT
+
FFGFGGGGGGGGGGGGGGGGGGGGGGGGGGGGGGGGGGGGFGGGGGG>FGCGGGGGEGGGFGGGGGGFGGGGGGGGGGGGGGGGGGGGGGGFDF?FFFGGGGGGGGGGFGGGGGGGGGGGGFGGGGGGGGGGGFGFGGGGGGGGGGEGGGGGGGG:FGGGGGGGGGGDF@GGFGGGGGGGCFGFFGGGF<BFGG6GGGGF=<;FEEGG@EFGGGGFGFFFFC@@@AFFGGGFGGE>FFGGFGFGGGGGF?<FGGGGFE:DFCFAGFEEDFGGFGGGGFE8>FCGFCEGFDGFEEAFE?8<F<7EBGGGGGGGDGGGGFEAGDEFF6GGEGGGGGGGFGGFEBGGFGGGGGGGGGGGGGGGGGGGFGGGGEFGGEGGDGGGFCFFGFGGGFFCCGFGGGGGGGGGGGGGGGGCCCCC
@s1101 36368
TGAGGAATATTGGTCAATGGACGAGAGTCTGAACCAGCCAAGTAGCGTGCAGGAAGACGGCCCTATGGGTTGTAAACTGCTTTTATAAGGGAATAAAGTGAGTCTCGTGAGACTTTTTGCATGTACCTTATGAATAAGGACCGGCTAATTCCGTGCCAGCAGCCGCGGTAATACGGAAGGTCCGGGCGTTATCCGGATTTATTGGGTTTAAAGGGAGCGCAGGCCGCCAGGCAAGCGTGTTGTGAAATGCAGTCGCTCAACGTCTGCACTGCAGCGCGAACTGCCCAGCTTGAGTGCGCGCAACGTTGGCGGAATTCGCCGTGTAGCGGTGAAATGCTTAGATATGGCGAAGAACTCCGATTGCGAAGGCAGCTGACGGGTGCGTAACTGACGCTCATGCTCGAAAGTGCGGGTATCGAACAGGATTAGATACCCT
+
GGGGGGGGGGGGGGGGGGGGFFGGGGGGGGGGGGGGGGFGGGGGGGDFDGGGGGGGGG>FGCFFGGGGGGGGGGGGGGGGFGGGGGGGGGGGGGGGGGGGGGGGGGGGGGGGGGGGGGGGGGGGGGGGFGGGGGGGGGGGGGGGC:FGGGFEGGGGGGGGGGGGEEGGGGGGGGGGGGDEGGGGDGGGGEGCFAFFE=FFGGGF;FFGGGD?GGGFEFGDFDGEACEDEE>FG>GBEFGGGGGDFGG=FCFFCECDEFDCFFFF@CFGGGCCDFE@>E<CBFFFB>,E9<FF?ECGGGGGGGFDFEFGGGGGFCEGEF:B<9CE>>FFC9,:,,GGFGF=?,GEGGGGFAGF<::CDGGCEDGGGFFGFEEGGFC@CDGGFGDGFDGGGGFCE?6AGGGGGGFGFGGGGGGGGFCGGF<BB@FFGECGGGGC@BAB
@s1101 27008
TGGGGAATATTGCACAATAGGGGAAACCCTGATGCAGCGACGCCGCGTGGAGGAAGAAGGTCTTCGGATTGTAAACTCCTGTTGTTGAGGAAGATAATGACGGTACTCAACAAGGAAGTGACGGCTAACTACGTGCCAGCAGCCGCGGTAAAACGTAGGTCACAAGCGTTGTCCGGAATTACTGGGTGTAAAGGGAGCGCAGGCGGGAAGACAAGTTGGAAGTGAAATCTATGGGCTCAACCCATAAACTGCTTTCAAAACTGTTTTTCTTGAGTAGTGCAGAGGTAGGCGGAAGTCCCGGTGCAGCGGTGGAATGCGTAGATATCGGGAGGAACACCAGTGGCGAAGGCGGCCTACTGGGCACCAACTGACGCTGAGGCTCGAAAGTGTGGGTAGCAAACAGGATTAGATACCCT
+
FGGGEGGGGGGGGGGGGGGGCGDGGGGGGGGGGGGGGGGGCGGGGGG:CGGGGGGGGGCFGGGGGGGEBGGGGGGGDGGGGGGGEEGFGGGGGGDF<EFGGGDGGGGFGGGGGGGGGGG9DGGGGEGGGGGGCGGGFDFGGGGGGGGGGGGGGG>CFFD8GGGGGGGCGG9EFGDGGGGGGG0FB22C<CFFGGG:=EB?CE<ECCGCFCFFGGGFFFGG>FFGGGGGGGGGGGG?;GGEG+CG<F9GG&FGGGGGGGFDFGGGGFDDGGGFFFFGGFGGGFFCEE:@E>E8>@7EECCFFF8CFF@GFFCA7EGGEGFFE>EF7GGGGGGGEFDECF<EGGEFFGGGGGGGGFGGGGEAFFF8GGFGGGGEGGFF8GGGGGGGGGGGGFGGGGGGGGGGGGGGGGFFGGGCCCCC
@s1101 24037
TGAGGAATATTGGTCAATGGACGAGAGTCTGAACCAGCCAAGTAGCGTGCAGGATGACGGCCCTATGGGTTGTAAACTGCTTTTATAGGGGGATAAAGTGTGTCACGTGTGGCATATTGCAGGTACCCTATGAATAAGGACCGGCTAATTCCGTGCCAGCAGCCGCGGTAATACGGAAGGTCCGGGCGTTATCCGGATTTATTGGGTTTAAAGGGAGCGTAGGCCGTCTTATAAGCGTGTTGTGAAATGTCGGGGCTCAACCTGGGCATTGCAGCGCGAACTGTGAGACTTGAGTGCGCAGGAAGTAGTCGGAATTCGTCGTGTAGCGGTGAAATGCTTAGATATGACGAAGAACTCCGATTGCGAAGGCAGCCTGCTGTAGCGCAACTGACGCTGAAGCTCGAAAGCGTGGGTATCGAACAGGATTAGATACCCT
+
EGFCGGGGGGGGGGGGGGGGDEFGGCGGGGGGGFGGGGGGGGGGFGGCDGGGGGGGGGFGGGGFGGGGCEGFGEEEFGGGGGC@FFFDGFGGC:=FCFFFGGGGGGGG@FF7FFFFGGGGFFGGGGGDGGGGCFEGG9BF,FGGG=CDFGGGG,3CFFG<D7,<7@EEGGGGFG@FECFGEFF:@FEEFFEGFDF7CD*87DCE9G:=GFGC?@EF8(:;.+C>DDC7C?<9@CF8:/;?CFC@FCA&C7DEFC>5-@CFFGFFG>#3=FF2+<7B37*3*@:@9,AF@8,@A@6EGGF<>?=,FEC@+>4,=@+@+@+4A,EC:@,=E,GFEFFF=<<DEDDE@GFGEEFB<=CCGFF7EEEFFC,GGGFGFGFEA,EEGGGFFFFGGFC+<,,GFGGCC>FFFCGGGGGGGFGFDFDFFGGGGFGGGGGCCCCC
@s1101 26064
TGGGGAATATTGCACAATGGGGGAAACCCTGATGCAGCAATGCCGCGTGAAGGATGAAGGTTTTCGGATTGTAAACTTCTTTTGTACGGGACGAAACAAATGACGGTACCTGACGAGTAAGCCACGGCTAACTACGTGCCAGCAGCCGCGGTAATACGTAGGTGGCAAGCGTTATCCGGATTTACTGGGTGTAAAGGGCGTGTAGGCGGGAGTGCAAGTCAGATGTGAAAATTATGGGCTCAACCCATAACCTGCATTTGAAACTGTACTTCTTGAGTACTGGAGAGGCAGGCGGAATTCCGTGTGTAGCGGTGAAATGCGTAGATATACGGAGGAACGCCAGTGGCGAAGGCGGCCTGCTGGACAGCAACTGACGCTGAGGCGCGAAAGCGTGGGGAGCAAACAGGATTAGATACCCT
+
FGGGGGGGGGGGGGGFGGGGFC7FFFGAFFGGGGFGGGGGGGGGEEE@FGFGGGGGFFGGGC9CFGGEGGGGDGFGAFGGGGGGGGGFG@FEGFGEGGGGGGGGGGGF7FA<EDGFEGFFGFGGGGGGDEGG9DFGEFGGF<B,DE8FCEEGG7FGFGFFGGGDFFGGGGEEFCFCGF?GG/GFED?GG<F@CEG>?=@FGGCFEF9D?EFCGFGFG=AFF9:@C;GEFGFGFC:GEGGGGGGGGGFAFE@GGGGFFFFF@<;FC,DDFFDD9CBGFFFFFFFCGGGGFGFEFEC4==8ECFCAFC@FGGFFEA?EFGF7FFCGEFGFFGGGGGF@FCGEEFGGGGGGF@GGDGGGGFGGGFFGGGGGF@GGGGFGGGGGGF7GGGGEEGGGGGF,FCGFGGGGGGFFGGGGGGCCCCC
@s1101 31310
TGGGGAATATTGCACAATGGGGGAAACCCTGATGCAGTGACGCCGCGTGGAGGAAGAAGGTCTTCGGATTGTAAACTCCTGTTGTTGAGGAAGATAATGACGGTACTCAACAAGGAAGTGACGGCTAACTACGTGCCAGCAGCCGCGGTAAAACGTAGGTCACAAGCGTTGTCCGGAATTACTGGGTGTGAAGGGAGCGCAGGCGGGAAGACAAGTTGGAAGTGAAAGCCATGGGCTCAACCCATGAACTGCTTTCAAAACTGTTTGTCTTGAGTAGTGCAGAGGTAGGCGGAATTCCCGGTGTAGCGGTGGAATGCGTAGATATCGGGAGGAACACCAGTGGCGAAGGCGGCCTACTGGGCACCAACTGACGCTGAGGCTCGAAAGTGTGGGTAGCAAACAGGATTAGATACCCT
+
GEGGGGGGDFGFGGGGGGFFE@FGGGCEFGGGGGGGF<-CFGGG>FECEGCCFGGGCGGG<<EFFGGFGGFGGGGF9EGGGGGGC<EEGFFGGGGGFGDGGGG+BCC9FFGFC<F=FGGFEFGGD++B,CCEC<DFFGCFG<8@:<@G:F:EFFG<,>FGFGFFFC,1:6<EFEEEFE#?76;F@G/348FFFGG@D>F>9=EEEFE=88-0:F>=9@FFFFEFBC<-FCAFGGFFFFF@:C<7#FD@7@D@EF7:@6=C@)CB<E#?8CGFDFB13?C@FFCGGGFGGFGFE@+E@7DFGGGEDGGFFF<FCB:CFFCEFEC:B+7GGFF9CECEFGGGGGGFGF@GEGGFA<@CGGFEEE@8FGFGGEEFGGGGGGGGGDGFE8F@EGGGGGGGF9GGFGGGGGGGGGGCCCCC
@s1101 34987
TGAGGAATATTGGTCAATAAGCGAGAGCCTGAACCAGCCAAGTAGCGTGCAGGATGACGGCCCTATGGGTTGTAAACTGCTTTTATGCGGGGATAAAGTGGGCCACGCGTGGTCTTTTGCATGTACCTTATGAATAAGGACCGGCTAATTCCGTGCCAGCAGCCGCGGTAATACGGAAGGTCCGGGCGTTATCCGGATTTATTGGGTTTAAAGGGAGCGTAGGCCGGAGATTAAGCGTGTTGTGAAATGTAGATGCTCAACATCTGCACTGCAGCGCGAACTGGTTTCCTTGGGGACGCACAAAGTGGGCGGAATTCGTTGGGTAGCGGTGAAATGCTTAGATATCACGAAGAACTCCGATTGCGAAGGCAGCTCACTGGAGCGCAACTGACGCTGAAGCTCGAAAGTGCGGGTATCGAACAGGATTAGATACCCT
+
FGGFGFFGGGGGGGGGGGGGGGGGG@FFGGGGGGGGGGFGGGFGFGEFGGGGGGGGGGGGGEGGF<FD<FFFGGGGGGGGGGGGGGGGGGGGGEFGGGGGCEFFEDGGGGGDGDFGFGGGGGGGFFFE=<FDFGFCFGFEGGGGGGGG9CEGFGFGFGFGGGGGEEGEGGGGGGGG>*C:?FGBF>BFGGCCEG<EE=EGGCE:CFCEGCC?CFGGGFGG?4=:FEG=GGGGGGF:>,&FGGEEGDG=7?2FGCFFFC=@<FG;CCCGE9@=#82C$C?EAGFFF,D=>+FA88+4+A,8,?AB4+GCDFDE=>@+48+,,,84*48,DGGGGDDGEAEDE@,FEC:,9EGFCF7F,F<@C@EBBAEFE<F<C6C-E<C@+GFE,GGGECBBCEGFECGFFGGGGGGGGGFFGGGGGGDGGGGGGGFGFF@CCCCC
@s1101 320
TGGGGAATATTGCACAATGGAGGAAACTCTGATGCAGCGACGCCACGTGAAGGATGAAGTATTTCGGTATGTAAACTTCTATCAGCAGGGAAGAAAATGACGGTACCTGACTAAGAAGCCCCGGCTAACTACGCGCCAGCAGCCGCGGTAATACGTAGGGGGCACGCGTTATCCGGATTTACTGGGTGTAAAGGGAGCGTAGACGGCACGGGAAGCCAGATGTGAAAGCCCGGGGCTCGACCCCGGGACTGCATTTGGAACTGCTGAGCGAGAGTGTCGGAGAGGCAAGTGGAATTCCTAGTGTAGCGGTGAAATGCGTAGATATTAGGAGGAACACCAGTGGCGAAGGCGGCTTGCTGGACGACGACTGACGTTGAGGCTCGAAAGCGTGGGGAGCAAACAGGATTAGATACCCT
+
CAEFGFCGFGGGGGGGGGGEEFEGGGGGGFGGGFFEFGDGGG7@FEEF?F,,FFFFFGF,6CFFGFGBFGGAFGGGFFEGFFDGGGGGFGGFEGGGGGGGGECFGGGGF88FFDFGGFG8FGGGGGG,ACFGGEGGGCFFGGGG7>BC@@EFDF:@BEFGG**FCC:7<*<*,7<=CEGGGFGFFGC72C9<F18:C/2*:EG.C7CFC?C#EE:>=8@,9F=?>FF5CFF8C>/>)%#>@F;==:C>EG,7C@;B=30=FAFB02+>+#DD:F>C7+,E,=9FCD??5;<>,EAFEFFEEE==*DGGFFFF@C:EDFECGDC,E<8EEA@EB:6,,=FC@:FGGEEFC@GGGGFGCGGGFEFF7GFFFCFGF=,@8FC,8CFFCGGGGGEGGGGGGGGFGGGGFF9GGFGCCCA6
@s1101 321
TGAGGAATATTGGTCAATGGGCGAGAGCCTGAACCAGCCAAGTAGCGTGCAGGATGACGGCCCTATGGGTTGTAAACTGCTTTTATAAGGGAATAAAGTGGGGCTCGTGAGCTCCTTTGCATGTACCTTATGAATAAGGACCGGCTAATTCCGTGCCAGCAGCCGCGGTAATACGGAAGGTCCGGGCGTTATCCGGATTTATTGGGTTTAAAGGGAGCGTAGGCCGCAGGTTAAGCGTGTTGTGAAATGTAGGGGCTCAACCTCTGCACTGCAGCGCGAACTGGCTTGCTTGAGTACGCACAACGTGGGCGGAATTCGTGGTGTAGCGGTGAAATGCTTAGATATCACGAAGAACTCCGATTGCGAAGGCAGCTCACGGGAGCGCAACTGACGCTGAAGCTCGAAAGTGCGGGTATCGAACAGGATTAGATACCCT
+
CFDFFFGGGGGGGGGGGGGGGGGGGGGGGCGGGGFGGG=DGGFGGGGFGGGGGGGGGFGEEGGGGGGGGGGGCFFFDGGFECFF9FFGGGGGFFGGGEFCFGGGGGGGGGGGGGFGGGGGFGGGGGGGGGGGGGGC9FFGGGGDDGCFGCGAFCCGGGGGGGG7FEEGGFGFFCFGGGDGEFGGG@GGG?G>FGFE<:FA.+?EFFCF<:AFFFE:;1C<?FC=4CE:GDGFGGG<F>BE9F>C<FFDFD<GGGGGGEFFGC?FGGGGCFFEGC@GGFFFFGGE$@FCBB7D?GCBB,CB4=A@CEGCEGGGGEGGGGGGGEC>FEBAGGGGFCE=EFEGFC,GGFGFGGEFEGGEGGFEFCGGGGGFGGGFCGGGGFEDGGGGGGGGEGGGGGGGE@GGGGGFFFGGGFECGDGCGGGGGGGFF<GGGGGCCCCC
@s1101 34732
TGAGGAATATTGGTCAATGGACGAGAGCCTGAACCAGCCAAGTAGCGTGCAGGATGACGGCCCTATGGGTTGTAAACTGCTTTTATAGGGGGATAAAGTGAGCTACGTGTAGCTTATTGCAGGTACCCTATGAATAAGGACCGGCTAATTCCGTGCCAGAAGCCGCGGTAATACGGAAGGTCCGGGCGTTATCCGGATTTATTGGGTTTAAAGGGAGCGTAGGCCGTTTGTTAAGCGTGTTGTGAAATGTAGTGGCTCAACCAGGGCATTGCAGCGCGAACTGGCAGACTTGAGTGCGCAGGAAGTAGGCGGAAGTCGTCGTGTAGCGGTGAAATGCTCAGATATCACGAAGAACTCCGATTGCGAAGGCAGCTCACTGGAGCGCAACTGACGCTGAAGCTCGAAAGTGCGGGTATCGAACAGGATTAGATACCCT
+
<EFFGGGGGGGFGGGFGEGF,CFGGGGGGGGGGGCGFCFGGGGFGGGGGGFGFFDGGGGGGGGGGGGGGGC7FGGGGGGGGGGGGGG9<F@FGGGGGGGGFD,?FFGGG@FCFGGDGGGGGGGGGGF<FCFGGGGFGGGGGGGGGGDGGCGGGGFGFG<,@BEGGCEGEGDFGGGG7FEEGEFGGGGG?GGFGGGGGGFEFGGGG;GGGFFCGGGGGFFA7:A=<C8GFFFGCFF?:%GEF>78FGFFFG??96CB>FFFC3<3:ACB8GFCFG?GFCEEDFFFCE:5@,GFBFCDGGGFE?<@ECGGFCE>+@+GGFF+FFEE>EGGGGGFE9FF=<<FAFGF8CGFGF<EC,CFFDF:@C@@9CGGCGGGFGFFEGGECGGGGFE@GGFGFGGFAGGGGGGGCCDGGGGGEGGCGGFFCGGGGGGFGGGCCCCC
@s1101 323
TGAGGAATATTGGTCAATGGGCGAGAGCCTGAACCAGCCAAGTAGCGTGCAGGATGACGGCCCTATGGGTTGTAAACTGCTTTTATAAGGGAATAAAGTGAGAGTCGTGACTCTTTTTGCATGTACCTTATGAATAAGGACCGGCTAATTCCGTGCCAGCAGCCGCGGTAATACGGAAGGTCCGGGCGTTATCCGGATTTATTGGGTTTAAAGGGAGCGTAGGCCGTAGATTAAGCGTGTTGTGAAATGTAGACGCTCAACGTCTGCACTGCAGCGCGAACTGGTTTCCTTGAGTACGCACAAAGTGGGCGGAATTCGTGGTGTAGCGGTGAAATGCTTAGATATCACGAAGAACTCCGATTGTGAAGGCAGCTCACTGGAGCGCAACTGACGCTGAAGCTCGAAAGTGCGGGTATCGAACAGGATTAGATACCCT
+
AFF9CFGGGFF9FGFGGGGFGEFGGGGGGGCGGDGCFGCEGGFFGGDF7FGGGGGGFGE@EGGGGGGG8FGEFEFGGGGGGFGFGGGGFC@EEGGFFEFDGGCEFGGGGGGGGGGGCFEGGGGGGGGGGGGGGEFGGGGG,B+FE@FGCFGGGGGEGG@?E,D8CCFEGDGGCFGGGFGGCFC*><E*<FGCFGFGEGGCFGFCF@78:2?5ECFF8:2><C4>)<%54>C:EFB:EEGGFF:><C.,FD4>@+>7GFFFEFACCDFGFF@+FEC7CECEFFF6,F:,FFDGFF>4+GGGFF?DGGGEF8A>=,CC@FGFFE=E>GGGGFFEF9FFE<CFFGF8GF<GGFGFFFC@7GGFGFECFFFGGGGFDGGGFFEFGGGGGGGGGF@GGFFA?GGGGDGGGGGGFGGGGGGGGGGFGGGGFCEGGFFCCCCC
@s1101 28702
TGAGGAATATTGGTCAATGGGCGGAAGCCTGAACCAGCCAAGTATCGTGAAGGATGACTGCCCTATGGGTTGTAAACTTCTTTTATGCGGGGATAAAGTTCGCCACGTGTGGCGTTTTGCAGGTACCGCATGAATAAGGACCGGCTAATTCCGTGCCAGCAGCCGCGGTAATACGGAAGGTCCAGGCGTTATCCGGATTCATTGGGTTTTAAGGGAGCGTAGGCCGCCTTTTAAGCGTGTTGTGAAATGTAGGGGCTCAACCCCTGCACTGCAGCGCGAACTGGAGGGCTTGAGTACACACAAAGTAGGCGGAATTCATTGTGTAGCGGTGAAATGCTTAGATATCATGAAGAGCCCCGATTGCGAAGGCAGCTTACTGGAGTGTAACTGACGCTGAAGCTCGAAAGCGCGGGTATCGAACAGGATTAGATACCCT
+
FGFEGGGGGGGGGGGGGGGGGGDGGGGGGGFGGGGGGGFGGGGGGGGFGGGGFGGGGGDFGGGGGGGGGGGGGGGFFGFFCEGGFFGFCFEGGGGGGFGGGGGGGGGGGGGGFC=EGGEGGGGGGGGGGGGGGGGFGGGFGGGGGE:,@FFFGFGEGGGGGGGGGGGGGDCFCGG:1<FGGGGGCCFCGCGDGGGE5:CC?@FFFGCGG#<CGGGC?@G87=;C5?C=;EF<CFFAGFGGFEFGEGGCF<@GGCE>CE<FEDFFF>EC00@@FGFC>FCFEFCBB<?CFFE?=FFFEGGFECFED@+GDFCE@9GEE9A,=E@+*>=GFFC,9GGFCFDGFDA9DFGGGFE=@+CGGGGGEDGGFFCFFCGFGGGGGFFEAGGGGGF>GDEGGGFF@GEDGGGFCCGGGGGGGGGGGGFFFGGGGGGGGGGCCCCC
@s1101 29406
TGAGGAATATTGGTCAATGGGCGGAAGCCTGAACCAGCCAAGTAGCGTGAGGGCAGACTGCCCTATGGGTTGTAAACCTCTTTTATAAGGGAATAAAATACGGGACGTGTCCTGTTTTGCATGTACCTTATGAATAAGGACCGGCTAATTCCGTGCCAGCAGCCGCGGTAATACGGAAAGTCCGGGCGTTATCCGGATTTATTGGGTTTAAAGGGAGCGTAGGCCGGCTGTTAAGCGTGTTGTGAAATGTCGGGGCCCAACCTGGGCATTGCAGCGCGAACTGGCAGTCTTGAGGGCGCAGGAATTGGGCGGAATTCGTCGGGTAGCGGTGAAATGTTTAGATATGACGAAGAACTCCGATTGCGAAGGCAGCCTGCTGTAGCGTAACTGACGCTGAAGCTCGAAAGCGCGGGTATCGAACAGGATTAGATACCCT
+
EFGGGFGGCFFFFGDFFFCDGFDGFECCE8FGGGGGFFG<CFFFGGG,BF@F@,A7AC9FCEFGFGFCFE7F,C<ECFGGFGDCGGGFE9FGG8CFG9FFAF7@FG7FEC,,@F,BE,,BAFGFE9E5CFFF,B=FFGCFFF7ECFEGG,FGCF7BFG@DB<CFDGCFEGCFC>FCF7*8?<?:F**=<*8;:9=:-5<9ECFFE@F@%:-<C@EFEBGF4EE981#C9FCF<=<<C/=2,,=;,;<?7:-F5:::/CC?>BCFGGGFGCEF@EC::D2FFFDBB,,,=>389C+GGFA,A<CB+++7ED;EEE>+ECC>9,++)F45EFFCB?AGGCE8B8FF<7FGF<E?9,7ECBE86:GFCC6C,E@7FC8GECCCGDECGECGGCB@F9EE,GF@CGFF7FC+@+E<EGFGEF<AAEGE9F,GFFC,C<8A
@s1101 35813
TGAGGAATATTGGTCAATGGGCGAGAGCCTGAACCAGCCAAGTAGCGTGCAGGAAGACGGCCCTATGGGTTGTAAACTGCTTTTATATGGGGATAAAGTGAGCTACGTGTAGTTTATTGCAGGTACCATATGAATAAGGACCGGCTAATTCCGTGCCAGCAGCCGCGGTAATACGGAAGGTCCAGGCGTTATCCGGATTTATTGGGTTTCAAGGGAGCGTAGGCCGCCCCTTAAGCGTGTTGTGAAATGCCGCGGCTCAACCGTGGCACTGCAGCGCGAACTGGGGGGCGTGAGGGCACGCAACGCAGGCGGAATTCGTGGTGTAGCGGTGAAATGCTTAGATATGACGAAGAACTCCGATTGCGAAGGCAGCCTGCTGTAGCGCAACTGACGCTGAAGCTCGAAAGCGTGGGTATCGAACAGGATTAGATACCCT
+
GGGGGGGFGGGGGGFF<FE,BFGGGGGGGGGGGGGGFGFFEGFFFGGGDGGGGGGGFGGCGEF@FCFFFFGGEGGGGGGFFGGGGGGGCFFGGDGGGGGGGGFGGGGGGG@<FGGGGGGGGGGFFGGFFGGGGGAFFGGGGDGEF7>FGGGGDFFGGG@FGGG7CCGGGG:,@F<*<F*>>F9FFGFGFCE8EFGE**=FCF7FF7FCF$2>FG<6C2CD3:6=<?EFE=BCFC<9C0GGCC:EGGGFG7ECCEDB8FCCEC@.>CCD:CF@C6883C5#C<EFFDGGD<CBDB+FEF>B+F@64++EFEE;D@EGGFFBFFFC5EBAFFC5<?,GFCC,EEAB7GEDADFF=BBB:<E7F:B:A<EF:CFGGDFFGGGEGGGGGF9GGGFGGFGFFFGGFCFDEDGFGGFFEGFGGGFEFGGGGGFFFFFB9CCC
@s1101 31694
TGGGGAATATTGCACAATGGGGGAAACCCTGATGCAGCGACGCCGCGTGGAGGAAGAAGGTCTTCGGATTGTAAAATCCTGTTGTTGAGGAAGATAATGACGGTACTCAACAAGGAAGTGACGGCTAACTACGTGCCAGCAGCCGCGGTAAAACGTAGGTCACAAGCGTTGTCCGGAATTACTGGGTGTAAAGGGAGCGCAGGCGGGAAGACAAGTTGGAAGGGAAATCCATGGGCTCAACCCATGGACTGCTTTCAAAAGTGTTTTTCGTGAGTGGGGCAGAGGTAGGTGGAATTCCCGGTGTAGAGGTGGAATGCGTAGATAGCGGGAGGAACACCAGTGGCGAAGGCGGCCTACTGGGCACCAACTGACGCTGAGGCTCGAAAGTGTGGGTAGCAAACAGGATTAGATACCCT
+
EDCFGGFCFFCFFEGGGGD<E7@F:FFG@ADFFGGEGFDEFGGGEGGFGGG=FFCFFGG8EFEFFFGFEGGGFEG9EEFAFDGFG8?AFF8=FFEFFCAEFGFEGGFGGGFFF=DGGCF,EDBGFCCFCF>D=FGF+9>B<><DFCCEEGGGGGGAFC><,,?FCE=CGGG5,76CFECCG>094F8F<;E;9<=>AC<CEE>CEE88D83#/0>:9CCE9F(C;*53/2@,@3;,5/787CCCFCDF69>9@>@,,,66+=C:++@+6,DDD>4+4,8,EFDFB4B:4,CGE@CC>47FF,>C049=EA9FCCGFDEF9?,GEEEGFGEEF@CFFFCFGGGGFEEEF@+EC<9C;FFE<FDB<FEEGGF@GGGFGGEEFD7FCFC;,FCCGGF9E,CEDGGGGF9GGGGGCCCC<
@s1101 328
TGGGGAATATTGCACAATGGGCGAAAGCCTGATGCAGCGACGCCGCGTGAGCGAAGAAGTATTTCGGTATGTAAAGCTCTATCAGCAGGGAAGATAATGACGGTACCTGACTAAGAAGCACCGGCTAAATACGTGCCAGCAGCCGCGGTAATACGTATGGTGCAAGCGTTATCCGGATTTACTGGGTGTAACGGGAGCGCAGGCGGTGCGGCAAGTCTGATGTGAAAGCCCGGGGCTCAACCCCGGTACTGCATTGGAAACTGTCGTACTAGAGTGTCGGAGGGGTAAGCGGAATTCCTAGTGTAGCGGTGAAATGCGTAGATATTAGGAGGAACACCAGTGGCGAAGGCGGCTTACTGGACGATAACTGACGCTGAGGCTCGAAAGCGTGGGGAGCAAACAGGATTAGATACCCT
+
DFGGGGGGGGGGGGGGGGGGGGGGGGGGGGGGGGGGFFGGGGGGGGGGGGGGG:FGFGF<FDGGGGGCEGGGGGGFGFGGGFGFGGGGGGGFGGGGGGGFGGGGGEFGGGFGFGFGBDGDFGGGGGGGGGFGGGGGFGGGGGGGGGGGGGGGGGGGCCFGGGGFCCCGGGGGGGGGGGG:GDGGGG,@;GG'CEEEGGGGGGGDEEEECEEG@FGFF7AC;CCDGFFFGGGGGGFGGCFGGGGGGGGEECFFD9FC0@@>CEFDC<#B>F@D?@0F7FCC;FFGGEGEGGFGFGECGGGGGFE7EECGGGGFE?EGGFFCGGGFF<8GGFGF@FGFFFEEGDGGFC:GGGGGGGGGFDGGGGGGGGFFFFBCC,EGGGGGGGGGGGGGGGGGGGGGGGGGGGGGF,GGGGGCCCCC
@s1101 329
TAGGGAATCTTCCACAATGGGCGAAAGCCTGATGGAGCAACGCCGCGTGGGTGAAGAAGGTCTTCGGATCGTAAAACCCTGTTGTTAGAGAAGAAAGTGCGTGAGAGTAACTGTTCACGTTTCGACGGTATCTAACCAGAAAGCCACGGCTAACTACGTGCCAGCAGCCGCGGTAATACGTAGGGGGCAAGCGTTATCCGGATTTATTGGGCGTAAAGGGAACGCAGGCGGTCTTTTAAGTCTTATGTGAAAGCCTTCGGCTTAACCGGAGTAGTGCATTGGAAGCTGGGAGGCTTGAGGGCAGAAGAGGAGAGTGGAACTCCATGTGTAGCGGTGAAATGCGTAGATATATGGAAGAACACCAGTGGCGAAAGCGGCTCTCTGGTCTGTAACTGACGCTGAGGTTCGAAAGCGTGGGTAGCAAACAGGATTAGATACCCT
+
CEEGGGGGGGGGGGGGGGGGGGGGGGGGGGGGACCFFFFB@FGGGGGGEGEGGFGGGGFGDFFFGGGGFGGGFEFGGGGGGGGGGGGGGFEGGFGG8EEFCED7FGGGGGGFFFGFFFGGGGDGGEGCGFEFGFAFFFGGFGGGFGGCCFGGFCCFGCFCC@F:DCFGG7C8FFGCCFFGGGGG#C=8F9CGGGGEGGGGC=;EF?G,<F>-?-F>3<C551;B<FGDGFF<ECD@7DEGCF=,@C819:<?D<,8F-GGGG7GFFFA=*FDBFDD=FGGGE98D8FGFF=CF9EFF9,,FGGFE;FFFGFFAFCFGGGGFE9GFGGCEBEFEFFC,EEFGGGGGEFFACDGGGGFFFF<C@AGGGGGGGGEFGDGGGGGGGGGGFGGGCGGGFGGGGGGFDGFGGGGFEGGGGGGFFFGGFC9FDAGGGGGGFF8CCCCC
@s1101 33881
TGAGGAATATTGGTCAATGGACGCAAGTCTGAACCAGCCAAGTAGCGTGCAGGATGACGGCCCTCTGGGTTGTAAACTGCTTTTAGTTGGGAATAAAGTGTGGCTCGTGAGCCATTTTGTATGTACCATCAGAAAAAGGACCGGCTAATTCCGTGCCAGCAGCCGCGGTAATACGGAAGGTCCAGGCGTTATCCGGATTTATTGGGTTTAAAGGGAGCGCAGGCGGACCGTTAAGGCAGCTGTGAAATACGGCGGCTCAACCGTCGAACTGCAGTTGATACTGGAGGTCTTGAGTGCACACAGGGATGCTGGAAGTCATGGTGTAGCGGTGAAATGCTCAGATATCATGAAGAACTCCAATCGCGAAGGCAGGCATCCGGGGTGCAACTGACGCTGAGGCTCGAAAGTGCGGGTATCAAACAGGATTAGATACCCT
+
6EF9FFGGEFGGGGGGGGFFGGGGGGGGGGGGGGGGGGF@EECFEGGGEGFGGGGGCFFEGCFGGGDGGGGEGGFGGGFGGGGGGGFFFGDGGFGFGGFGGGDFGGG@=,BCFGGGGG9FGFCFFGGGGGGGGGGFGDF8FGFEGGEFGFGGGGFGGGGGGFDGEG>FFG7AFAFF7>::FFFFF8DF:<FGCGE:E5?C7E+DFG:FGD5F;?3*C3FDFF:5/?EB8#FF>9,';EFDCEFGFDFFCGEF@EGF7FCFEGGB:AC;>C@4FF?CGFCGGGFF8GFE9GGGFFFGFF8F?GFEGFF:FE@,@4,EGF7FF=8EAF:<DGGGGFECGFE@FAE,GGGGGFCFDCFGGFF:GGGFE6,GGFFGGFC+FEGGGGGGGGF:CGGGGGGFCGGFD7GGFGGGGGCGGFGGDFFFGGGGGFGGFDGCCCBC
@s1101 331
TGAGGAATATTGGTCAATGGACGAGAGTCTGAACCAGCCAAGTAGCGTGCAGGATGACGGCCCTATGGGTTGTAAACTGCTTTTATAAGGGAATAAAGTGAGTCTCGTGAGACTTTTTGCATGTACCTTATGAATCAGGACCGGCTAATTCCGTGCCAGCAGCCGCGGTGATACGGAAGGTCCTGGCGTTATCCGGATTTATGGGGTTTAAAGGGAGCGTAGGCCGGAGATTAAGCGTGTTGTGAAGTGTAGATGCTCAACGTCTGCACTGCAGCGCGAACTGGTGTCCTTGAGTACGCACAAAGTGGGCGTAATTCGTGGTGTAGCGGTGAAATGCTTAGATATCACGAAGAACTCCGATTGCGAAGGCAGCTCACTGGAGCGCAACTGACGCTGAAGCTCGAAAGCGCGGGTATCGAACAGGATTAGATACCCT
+
GGFFGFGGGGGGGGGGGGGGGGGGGGG@FFFFFFGFCFFFFGCFGAFGGD?FFGGGGGGGGGG7FGGGGGGGGGCFFGGGGFFEBFGGGGGGGG@FGGGGFFGFEGFGGFFCEE?FFGEFGGGGGGGAEGGGGGG9FGCF<FEEGGGCDGGC<FGGGGC@DFGGGGGGC@CFA,<CCG7FFGC,?C,FG7CBFGGGGDGFCE*CFF:GFFFGGGGAE6FD?FE8<FE<=5CC?,A<8EEB5EF79CE>>:CC>5<31ECC-FFCDFA@CFD5EB=:$=7/BFD<>,D@FB<9FF>?8CGGFGFE4+@+B=B,EEEGGFEGFEGEDEDFGGGGEEE>,E@ECDF?FEEGGFCCEGGGFGGGGDGGFGGFEFEGGDEG@EDCCGEAGGGGEFFDGGGGFFCGGEGFF:GGGGGFGGGFGFFGGGGGGGFCFFDCCCAC
@s1101 332
TGAGGAATATTGGTCAATGGGCGAGAGCCTGAACCAGCCAAGTAGCGTGCAGGAAGACGGCCCTATGGGTTGTAAACTGCTTTTATAAGGGAATAAAGTGAGCCTCGTGAGGCTTTTTGCATGTACCTTATGAATAAGGACCGGCTAATTCCGTGCCAGCAGCCGCGGTAATACGGAAGGTCCGGGCGTTATCCGGATTTATTGGGTTTAAAGGGAGCGTAGGCCAGAGATTAAGCGTGTTGTGAAATGTAGACGCTCAACGTCTGCACTGCAGCGCGAACGGGTTTCCTTGAGTACGCACAAAGTGGGCGGAATTCGTGGTGTAGCGGTGAAATGCTGAGATATCACGAAGAGCTCCGATTGCGAAGGCAGCTCACTGGAGCGCAACTGACGCTGAAGCTCGAAAGTGCGGGTATCGAACAGGATTAGATACCCT
+
FGFFFCEFGGGGGGGGGGGGFGGGDGGGGGGGGGDFGFGGGGCEFFFFGGEGFCGGGGGGGGGGGFGGDFGEGFGFGGGGGFGGGGGFEGCFGFGGGFGFGGGGGGGGGGGGGGGFGGGGGGGCEGGFGGGGGGGGGGGGGDEDEEGGGGGGGFGG=F8DFFDGC>FFGGGDGFEEGGG@FE@F@B,C<<1BF9F9%C<CFEG<CFCDDFFF?FC589:9)31*GFGA<E*FFEEAFDGGGGC;;5<EGCCFG:D@3;8CFFF5FF?@DDCEGC@CCED=8'FGGGF?DGGGD:+?=A,99A9,FCFCGECDDE@>GFCFGFC@3+7C9GGFC<E=E<,DE,C,ACCFEA,B:CBB,7GGFEEFFGGGGGGF9FGGGGGEDGGGFCGGGFCDGGGGEFGGGGGGEGEDGGGFDGGGGGGGGGGGGFGGGGGCCCCC
@s1101 333
TGAGGAATATTGGTCAATGGGCGAGAGCCTGAACCAGCCAAGTAGCGTGCAGGCTGACGGCCCTATGGGTTGTAAACTGCTTTTATAAGGGCATAAAGTGGGTCACGTGTGACTTTTTGCATGTACCTTATGAATAAGGACCGGCTAATTCCGTGCCAGCAGCCGCGGTAATACGGAAGGTCCGGGCGTTATCCGGTTTTATTGGGTTTAAAGGGAGCGTAGGCCGGAGATTAAGCGTGTTGTGAAATGTAGATGCTCAACATCTGCACTGCAGCGCGAACTGGTTTCCTTGAGTACGCACAAAGTGGGCGGAATTCGTGGTGTAGCGGTGAAATGCTTAGATAGCACGAAGAACTCCGATTGCGAGGGCAGCTCACTGGAGCGCAACTGACGCTGAAGCTCGAAAGTGCGGGTATCGAACAGGATTAGATACCCT
+
EFECFEFGEGGGGGGGGGGFGFGGGGGGGGGGGGGGFGGFFFFEFFG:FGGGG7FFFGEGDGG7E8,CFGGGGGGGGGGGFGFGGFFGGGG,DFFFDFDF,,@,B8?FFGGDFGEGGGDFGFBFDGFFFGGC<FFFF,?BFGFGEDC,,,3D,@F7<,@DFFC3+8<@E:F,@>C@FCGE=CGGC@C*1=BC:CB>%::C=9FEF@=FGFD8CCF<C:C<6C8CGFF0?B2E9+E5EFFCCD>C*2,CGE4>>8<8FCF<,,,DGFB<<6F>FGEGGF@@,D8GFB3,@:,A*GEFE:GF99FGGGGGGFFF@FEECGGGGDGGDDCFFGFEFC,FCF9GF@<D7GGGGGFGGGGGGGGF:GGFFFFGGGGGGFGGGFEGGGDGGFFGGEFGFGGGFGEE,GGGFFGGGEGGGGGGGGGFGGGGCGFFGGGCCCCC
@s1101 32745
TGGGGAATATTGCACAATGGGGGAAACCCTGATGCAGCGACGCCGCGTGAGTGAAGAAGTATTTCGGTATGTAAAGCTCTATCAGCAGGGAAGAAAATGACGGTACCTGACTAAGAAGCCCCGGCTAACTACGTGCCAGCAGCCGCGGTAATACGTAGGGGGCAAGCGTTATCCGGATTTACTGGGTGTAAAGGGAGCGTAGACGGTAAAGCAAGTCTGAAGTGAAAGCTCGGGGCTCAACCCCGGGACTGCTTTGGAAACTGTTTAACTAGAGTGCTGGAGAGGTAAGCGGAATTCCTAGTGTAGCGGTGAAATGCGTAGATATTAGGAGGAACACCAGTGGCGAAGGCGGCTTACTGGACAGTAACTGACGTTGAGGCTCGAAAGCGTGGGGAGCAAACAGGATTAGATACCCT
+
EFGGGGGGGGCGGGGGGGGEGGGGGGGGGGFGGGFGGG7FGGGGGGG=FGGGGFGFGFGFFFGGGFGCGGGGGGGGGGGGGGEGGGGGGGGGGGFFFGGGGGGGGGGGGGGGGGGGGGGAFCGGGGGGGGGGEFGCGGGCEFG7CFGGCFCFGGGFFGGGGGGGFDFGGGGGGGDGGG9GGG(GGGGGC9BFGGGFGGEEGGGGGGGGFFF?CGFFGGGGGGGFFFGFGFGGFGGGGFGFGGCBGGGBGFEFDFGFEECCGFGGFGAFF@FFFGGGGGGG?F;CGGGEEDFGGFE8?GFGGFCDAFBFGGGGGEEF7FC,EEGGGGGGF<BEB8GF8FGEGGGGGGFCGGGFGGGGGGGGGGGGGGGGGGGGGGGGGGGGGCGGCGGGGGGGGGGGGGGGGGGGGGGGGDGCCCCC
@s1101 23566
TGAGGAATATTGGTCAATGGGCGCGAGCCTGAACCAGCCAAGTAGCGTGCAGGATGACGGCCCTATGGGTTGTAAACTGCTTTTGTGCGGGGATAACACCCTCCACGTGTGGAGGTCTGCAGGTACCGCACGAATAAGGACCGGCTAATTCCGTGCCAGCAGCCGCGGTAATACGGAAGGTCCAGGCGTTATCCGGATTTATTGGGTTTAAAGGAAGCGTAGGCCGTGAGGTAAGCGTGTTGTGAAATGTAGACGCTCAACGTCTGCACTGCAGCGCGAACTGGTTTCCTTGAGTACGCACAAAGTGGGCGGAATTCGTGGTGTAGCGGTGAAATGCTTAGATATCACGAAGAACTCCGATTGCGAAGGCAGCTCACTGGAGCGCAACTGACGCTGAAGCTCGAAAGTGCGGGTATCGAACAGGATTAGATACCCT
+
BFGGGCFGGAEEGGGGGGG?FGEGGGGGGDGGGGGGGGGG@DGGGGGFCFFFGGGDDFEGEGEFFCFGGGGGGGFEFGGGGGGGGGGGGGGGGGGGGGFGCFGGGGGECFGGGGGGGGGGGGGGGGGGGC+F:FGG,FF@FGEEG:CFGFGGCA:FFFGGCFDGCCEFFFFGGGGGGGGGGFGG?G?8?GDGGFGGGGGG?CFGGFGCCFGGGGF0CFG??FGGGDC>DEGGG;C5EDGD>GFF8>CC>FCEFCFFE9FD8GFGGGG@GFDDFGEGGGFFFGGGED,=?FGGFF>FGGGGFD?AEGGGGGGE88@BEEFAEFEEEECAFFDGFEE:E?9,FGGGDFFGGE@9CFCEDGGGGGDFGGFGGGGGGGGGGGEGGGGGGGGGGGGGGGGFGGGGFGGFF@GGGGGGCCGGGGGGGFGFFCGDGGGCCCCC
@s1101 27050
TGAGGAATATTGGTCGATGGGCGAGAGCCTGAACCAGCCATGTAGCGTGCAGGATGACGGCCCTATGGGTTGTAAACTGCTTTTATATGGGGATAAAGTGTGGGACGTGTCCCATATTGCAGGTACCATATGAATAAGGACCGGCTAATTCCGTGCCAGCAGCCGCGGTAATACGGAAGGTCCGGGCGTTATCCGGATTTATTGGGTTTAAAGGGAGCGTAGGCCGTCTGTTAAGCGTGTTGTGAAATGTAGTGGCTCAACCAGGGCATTGCAGCGCGAACTGGCAGACTTGAGTGCGCAGGAAGTAGGCGGAATTCGTCGTGTAGCGGTGAAATGCTTAGATATGACGAAGAACTCCGATTGCGAAGGCAGCCTGCTGTAGCGCAACTGACGCTGAAGCTCGAAAGCGTGGGTATCGAACAGGATTAGATACCCT
+
EFGGGGGGGGGFGGGGGGGGGGGGGGGGGGGGGGGGGGGGFFGGGGGGGGGGGGGGGGGGGGGGGGGGGGFGGGGGGGGGFGFGGGGGGGGGGGFFGGGGGGGGGGDGGGGGGFGGFFGGGGGGGGFGGGGGGGGGCFFFGGGG77CFFGGGGGGGGGCFGGGFGCGGEGGGGGGGEEEGGGFGGGGGFGG7CFGGGGGGGGFGG6FFG?FGGGGFGFGG?>E66C?9FGCGFFG>EG9:AGFGGFGFGD>>BEFGGGGGFFDFDCCGGDGEDGGGGGDF@;FGGGFDFFGGBGEC:C9GFGFFGGGGEGFEDEEGGGF?FGEC5C7GGFFEFGGGGFF9@8AFFGGGFEGGDCGE@FGGGEEGDGGGGFGGFFCFFGEGGGGGGGGGGGFGGGGFCGGGGGFFEFEGGGGFGGGGGFF@ECFGGFAFFGGCC@BC
@s1101 337
TGAGGAATATTGGTCAATGGGCGGGAGCCTGAACCAGCCAAGTAGCGTGCAGGATGACGGCCCTATGGGTTGTAAACTGCTTTTATAAGGGAATAAAGTGAGTCTCGTGAGACTTTTTGCATGTACCTTATGAATAAGGACCGGCTAATTCCGTGCCAGCAGCCGCGGTAATACGGAAGGTCCGGGCGTTATCCGGATTTATTGGATTTAAAGGGAGCGTAGGCCGGAGATTAAGCGTGTTGTGAAATGTAGATGCTCAACGTCTGCACTGCAGCGCGAACTGGTTTCCTTGAGTACGCACAAAGTGGGCGGAATTCGTGGTGTAGCGGTGAAATGCTTAGATATCACGAAGAACTCCGATTGCGAAGGCAGCTCACTGGAGCGCAACTGACGCTGAAGCTCGAAAGTGCGGGTATCGAACAGGATTAGATACCCT
+
FGFGGGGGGGGGGGGGGFGGGGGGDGGGGGGGGGGGGGGGGGGGGGGGGGGGGEDGFFFEEEGDCEGGGGGFEFGGGGGGGAFGGGGGGGFEFGCFFGGGGGGGGFGFGGGGGGFFGGGGGGGGGGGGGFGGG9FGGGGDFFCFEEEFGDCCFGGCFFGGGGG7C:FFGDGGF98FGCDGGGCFFEGDE@GC:F:CCF=ACFF99,7<1<EGGG55>;EF?FE?GCCFGE,GFFCA<FGGGFB8<<FFF=4ACE<.@,@9:E>CFD8@EGG<:GE7EED=>GGGFGF==A,5DC@B6GGGGGGFFE>8=DFD?=@+=GFFGFE===,EE@C45?<=;9B=9,,FBCCCA5,GFCEEDFFDGCC?:DFFFCGGGGGGFGGGGGGGGFE7GGGGGGGGGGGFF>GFDDGGGDGGGGGGGGGFGGGGGGGGGFFCCCCC
@s1101 34286
TGGGGAATATTGCACAATGGGGGAAACCCTGATGCAGCGACGCCGCGTGGAGGAAGAAGGTCTTCGGATTGTAAACTCCTGTTGTTGAGGAAGATAATGACGGTACTCAACAAGGAAGTGACGGCTAACTACGTGCAAGCGGCCGCGGTAAAACGTAGGTCACAAGCGTTGTCCGGAATTACTGGGTGTAAAGGGAGAGCAGGCGGGAAGATAAGTTGGAAGTGAAATCCATGGGCTCAACCCATGAACTGCTTTCAAAACTGTTTGTCTTGAGTAGTGCAGAGGTAGGCGGAATTCCCGGTGTAGCGGTGGAATGCGTAGATATCGGGAGGAACACCAGTGGCGAAGGCGGCCTACTGGGCACCAACTGACGCTGAGGCTCGAAAGTGTGGGTAGCAAACAGGATTAGATACCCT
+
FFCEGGGGDFGEGGGFGGGGGECEFF8EFGGGGCFGE8:@FEGEGGGGGG>AGEG8=CEFEA<CFFGC+C<BFFD<A,EAE??E<9BDFF<FE8,EFFGCDCCG?:FF9F<B=,=FFGG9DGEC+=FFFFGG7CC7+,@DFECCC:BF:=FFGGGCFG*8=<,=:E7=1**=<<F7<=*,<<7:FGFG=@F+<:C8E#;2+184,*7=,20#GGD6?7EC=?20D>@830:C:FFF7F<>@>=9GGGFBD,,7>8,,86768,,=B,D><CA+F,,DBE5,AACGE:FCGGFGGGEECFF=GFDDEGF?BC:,EGGGFGGGGGGGGGFGDFF:F@E@@GGFCEGGF7F@@FDF9FEE@EFGFFFFFCCEGFEGFGGGCDGFGGFGFEF@,GGFF9EC,@CEAGGGGGGGGGCCCCC
@s1101 36993
TGGGGAATATTGCACAATGGGAGAAACCCTGATGCAGCGACGCCGCGTGAAGGAAGAAGTATCTCGGTATGTAAACTTCTATCAGCAGGGAAGATAATGACGGTACCTGACTAAGAAGACCCGGCTAACTACGTGCCAGCAGCCGCGGTAATACGTAGGGGGCACGCGATATATGGATTTACTGGGTGTAAAGGGAGCGTAGGCGGCGGAGCAAGTCAGAAGTGAAAGCCCGGGGCTCAACCCCGGGACGGCTTTTGAAACTGCCCTGCTTGATTTCAGGAGAGGTAAGCGGAATTCCTAGTGTAGCGGTGAAATGCGTAGATATTAGGAGGAACACCAGTGGCGAAGGCGGCTTACTGGACTGACAATGGCGCTGAGGCTCGAATGCGTGGGGAGCAAACAGGATTAGATACCCT
+
;C<CC@EDD9FFCGGF8;B,B,BBFGG<BFEE<<D<EA+>@7+CBFFCFE,CF,BFGGC-<ED<F8=8CFFEFEFF9FFGFD<FFGF?EEG,+A<AEFEEF7B@+8?BFGGGFGFGGC,AE8F7+CC8,=<F+B8=BFF@,BC,833@FD7;;=88,>B*<<@<1**<*14*,2,,7<<:2FGG<C@<5ACFCDGGGE?>1CEC?C-$F4CCCCCFFEFD>@<.C.C7?GEF:FCD:EDE8GGEC?EFDC?-FFGFFC3=;DEGGFFFGGFE<FFGFGGGEGFFA8:@@FEE>=;8@C,9GF=E@7EFEE??:@@FFFCDB=<9AGFCEF@<7<FEDFFFC@C7F@EGDCE9GGGGFFGGGFGEE9<FEGGCGGGGFGGFFGFB@6B7FC,@@GGFDFFGGGGGFFGGFAC,CCCC
@s1101 28971
TGAGGAATATTGGTCAATGGGCGAGAGCCTGAACCAGCCAAGTAGCGTGCAGGATGACGGCCCTATGGGTTGTAAACTGCGTTGATAAGGGAATAAAGTAAGTCACGTGTCACTTTTTCCATGTACCTTTAGAATAAGGACCGGCTAATACCATGCCAGCAGCCGCGGTAATACGGAAGGTCCGGGCGTTATCCGGCCTTATTGGGTATAACGGGAGGGTAGGCCGGAGATTAAGCGTGTTGTGAAATGTAGATGCTCAACATCTGAACTGCAGCGCGAACTGTTTTCCTTGAGTACGCATAAGGTGGGCGGAATTCGTGGTGTAGCGGGGAAATGCTTGGATATCACGAAGAACTCCGATTGCGAAGGCAGCTCACGGGAGCGCAACTGACGCTGAAGCTCGAAAGTGCGGGTATCGAACAGGATTAGATACCCT
+
EFCFG<FFGGFD@,EFGGGGGFGG:F7FFCGGD8FF<F,A=ECFFFCFCCFGFEGGFFCG7FEFG8F,<E?:?FFGEFFF,B,+,C,CCF88,?5CE<?,@<B,BA=B,:,C<9,9,,,:F,?@,A8C<,,,,5,8:,9E,4+>B:+8FF,,,:C<>3,8,@FGG+:FE7:E,@BFGG7*DF@>7CEEC*C:,,8***+2>+,,?F*,,<>.*4:64#F21:5::8+:=,,*1<1**F>,,9EB<,95,3,<,>8,AGFFCFEAECF<CDF;+@+639AEEGFDDFB,8CGF5F6++C,<,,,+CC@F=,FE>,@CB=49=?@+AF==F95,<?A7C:<,A,?F8C,@EE<C,B6,=:,,FB@,GGGGGGGGGCCF:FC,@@@C9EECGEBDGGFEE+GGGGGGFEFB7DGFGGGGFC<DGGGGGGGGGGGCCCCC
@s1101 28342
TGAGGAATATTGGTCAATGGGCGAGAGCCTGAACCAGCCAAGTAGCGTGCAGGATGACGGCCCTATGGGTTGTAAACTGCTTTTATAAGGGAATAAAGTGAGTCTCGTGAGACTTTTTGCATGTACCTTATGAGTAAGGACCGGCTAATTCCGTGCCAGCAGCCGCGGTAATACGGAAGGTCCGGGCGTTATCCGGATTTATTGGGTTTAAAGGGAGCGTAGGCCGGAGATTAAGCGTGTTGTGAAATGTAGATGCTCAACATCTGCACTGCAGCGCGAACTGGTTTTCTTGAGTACGCACAACGTGGGCGGAATTCGTGGTGTAGCGGTGAAATGCTTAGATATCACGAAGAACTCCGATTGCGAAGGCAGCTCACTGGAGCGCAACTGACGCTGAAGCTCGAAAGTGCGGGTATCGAACAGGATTAGATACCCT
+
DGGGGGGGGGGFGFGGGGGF,FFGGGGGFFFFGGGGGGGGFGCFGGEGDECFFGGGFFGGGEGGGGGDFGFCGCEEFGGGFFFGGGGGGGGEFGGGGGGGGGFGFFGGGGGGGGGGGGGGGCFDGEFFFGGGFCFGGGGGFFEF7FEFGF<F@=DEGGGD8BFGDBCCF*@;9FFGGGGC:B?@GGE<FEFGGG?GGGGG@F$F:CFGGFFG9CC<G3DF@EEFEGGFFC8>?<C<CCCDCFFDFCCGFE/F<88:BFFCCFGGGGGFGFC9@DECF@=+3GGFF=B,DAC?0F>FEF?+8EAEFECGGGGGF?C6:F7FGGFEBC7E?EFA,EFC;FFAE8F<FDED9EFEEFCGCFGGEGDGGFCFCFCGGGGGGGGGGGCGFC<GGF@GGGEGFEGGGEFEFCEGGGGGGFGFGGCFFFEF@EF9GGFC@CCC
@s1101 342
TGAGGAATATTGGTCAATGGGCGAGAGCCTGAACCAGCCAAGTAGCGTGCAGGATGACGGCCCTATGGGTTGTAAACTGCTTTTACAAGGGAATAAAGTGGGAGTCGTGACTCCTTTTGCATGTACCTTATGAATAAGGACCGGCTAATTCCGTGCCAGCAGCCGCGGTAATACGGAAGGTCCGGGCGTTATCCGGATTTATTGGGTTTAAAGGGAGCGTAGGCCGGAGATTAAGCGTGTTGTGAAATGTAGACGCTCAACGTCTGCACTGCAGCGCGAACTGGTTTCCTTGAGTACGCACAAAGTGGGCGGAATTCGTGGTGTAGCGGTGAAATGCTTAGATATCACGAAGAACTCCGATTGCGAAGGCAGCTCACTGGAGCGCAACTGACGCTGAAGCTCGAAAGTGCGGGTATCGAACAGGATTAGATACCCT
+
EGGFGGGGGGGGGGGGGGGGGGGGGGGGGGGGGGGGGGGDFGGGGGGGGGGGGGGGGGGGGGGGGGGGGGGGGGGGGGGGGGGGGGGGGGGGGFGGGGGGGGGGEFGGGGGGGGGGGGGGFFFFGFGCAEGGGGGGFGGFFGGGGGGGGGGGGGGCFGGGGGFCCCGGGGGGGGGGGGGGGGGEGGCFEGGFCGB53?@8+@EFF1&F:?C?9FFFE>CF;5CFF3C8<#:CE@E=GED:FF7GF@CB@FCC<C>38CCGCDCDF@<FGGG?FC>EEGDEGFGFF=,=8FFF=:++6E8GGFGGGGGGEDAFGGGGGGGGGGEEAC@>=E9FFGGGGGGFGCFGGGFCE9GFFF>7>GGGEC@,FGGGGGGGGFCFFFGGGGGGGFCEGGGGGCFFGGEF@EFFGGGGGEFEGGGGGGGFGGGGGGGGGFECCCCC
@s1101 26345
TGAGGAATATTGGTCAATGGGCGAGAGCCTGAACCAGCCAAGTAGCGTGCAGGATGACGGCCCTATGGGTTGTAAACTGCTTTTATAAGGGAATAAAGTGAGTCTCGTGAGGCTTTTTGCATGTACCTTATGAATAAGGACCGGCTAATTCCGTGCCAGCAGCCGCGGTAATACGGAAGGTCCGGGCGTTATCCGGATTTATTGGGTCTAAAGGGAGCGTAGGCCGGAGATTAAGCGTGTTGTGAAATGTAGATGCTCAACATCTGCACTGCAGCGCGAACTGGTTTCCTTGAGTACGCACAAAGTGGGCGGAATTCGTTGTGTAGCGGTGAAATGCTTAGATAGCACGAAGAACTCCGATTGCGAAGGCAGCTCACTGGAGCGCAACTGACGCTGAAGCTCGAAAGTGCGGGTATCGAACAGGATTAGATACCCT
+
FGGGGGGGGGFFFGGGGGDFEFGGGDGGGFGGGGGG?FDEFGFGGGGGGGGGGDGGFFCEEGGEFEGFFGEFGGFGGGGGGFF<FGFGGGGGGCCFGGGGGGFCGGGGGGGGGGGGGG>FGGGGGGFDDAEGGGGGFGGG<<=FCFCFFF@,FFGGGGGEGC>FFE7FFDGGFGG7<FGC@CGEEB?@=:CGGGGGGGE?FF>9F8::<C93F:<1F:E/6CC8::ECGGE6FFGEGFC;@@+,<9CFCG;9:8<8:C<FFDFGFGFFB@CF?ECGFGD55GAFD@GF@,AA*C>FGGGGF?:ECC>+C8C;=8@+EFA?GF@C>+8AE<FDBCFEEFC=A,<9,,=7FGFEC8@,B7FGDFEAE9CFGF<E9FFF8GGGFGGGGGDEF@@GGF@E@@FF8DGGGGGGGGFF+GFFEFFFFEFGGGFGFCGCCC@C
@s1101 23022
TGAGGAATATTGGTCAATGGGCGAGAGCCTGAACCAGCCAAGTAGCGTGAGGGATGACCGCCCTACGGGTTGTAAACCTCTTTTATAAGGGAATAAAGCGGAGCACGCGTGCTCCTTTGCATGTACCTTATGAATAAGCATCGGCTAACTCCGTGCCAGCAGCCGCGGTAATACGGAGGATGCGAGCGTTATCCGGATTTATTGGGTTTAAAGGGAGCGCAGACGGGACTTTAAGTCAGCTGTGAAATTTCCCGGCTCAACCGGGAAACTGCAGTTGATACTGGCGTCCTTGAGTACGGTCGGGGCAGGCGGAATTCGTGGTGTAGCGGTGAAATGCTTAGATATCACGAAGAACCCCGATTGCGAAGGCGGCCTGCCAGACCGCAACTGACGTTCATGCTCGAAAGTGCGGGTATCAAACAGGATTAGATACCCT
+
FGGGGGGGGGGGGGGEEFFFFGGGGGGGGGFGGGGGGGGGGFGGGGGFEGGGE@FGCFGGFGGGGGGGGGGEGGGGGGGGFEFFFGGGCGF<FGGGGG9@CFGGFFFGGGGGCGGGGFGGGGGGGGGGGCGGGGGGGGCDFGGGGGGGGGFGGFGEFFGCGGFGGGGGGD<BFFGGG>FFGDG79<=E>C;8CFFEGG7<CC0GFGCEEF?:9C>@C:EEF@CGFGGFCFC?FFB)C>=<FF=GFFCFFCEDFEGGGGG0CGGGFGGGGGGFEFDFE;;EGGGGEGCFE8GF?DGGGGGEGGFFF?GGGFFFFGGGGGGGGGGGFEFDF<9DAFFGGGGCGGGGFGGGGDGGFCEEDGFGCGGGGEGGGGGGGGGGGFGEGGGGGGGGGGFGGGGGGGGGGDGGGGGCGGGGGGGGGGFFGGGGGGGGGFGCCCCC
@s1101 345
TGGGGAATATTGCACAATGGGGGAAACCCTGATGCAGCGACGCCGCGTGGAGGAAGAAGGTCTTCGGATTGTAAACTCCTGTTGTTGGGGAAGATAATGACGGTACCCAACAAGGAAGTGACGGCTAACTACGTGCCAGCAGCCGCGGTAACACGTAGGTCACAAGCGTTGTCCGGAATTACTGGGTGTAAAGGGAGCGCAGGCGGGAAGACAAGTTGGAAGTGAAATCTATTGGCTCAACCCATAAACTGCTTTCAAAACGTTGTTTCTTGAGTAGTGCGGAGGTAGGCGTAATGCCCGGTGTAGCGGTGGAATGCGTAGAGATCGGGAGGAACACCAGTGGCGAAGGCGGCCTACTGGGCACCAACTGACGCTGAGGCTCGAAAGTGTGGGTAGCAAACAGGATTAGATACCCT
+
FGEGGGGGFGGGFGGGGGG8<@CFGGGFFGGG9FGGGGGFFGGGCGGFC+BFFDGGGGGGFDFGFFGFEEFEFGGGFGGG=EFGFDGGDG7FGGFGGGGGGDFGGGGFFGGGGCFFGGG<FDBF7:CGFGFGG,,@<FGGGGGGGGGGG7C,?>FGG7:?ACFGFGD7FFEGGFDFBGCFF:AFF01=FFGGGGFE55:5<<DC?EE822C@F?C#9D<?@<2==BC,><3<0CD647B8C8(80><FB@8+=FC<33=6+,=@,,:,68D8FGE@EEGE=FFFFEEEF=:,,?@+GEGFEC6+)DEE@,<,,CFEDFC39,+CGGGGFEFECC8GECEEGGGGGGEGDGGGGFGGGGGGGGGDFC<GGGEGGGGGFFGGF7GFFDGGGGGFGFFGFC@@AFFFC,CGGGFCCCCC
@s1101 346
TGAGGAATATTGGTCAGTGGGCGCAGGCCTGAACCAGCCAAGTCGCGTGAGGGAAGACGGTCCTACGGATTGTAAACCTCTTTTGTCGGGGAGTAACGTGCGGGACGCGTCCCGTATTGAGAGTACCCGAAGGAAAAGCATCGGCTAACTCCGTGCCAGCAGCCGCGGTAATACGGAGGATGCGAGCGTTATCCGGATTTATTGGGTTTAAAGGGTGCGCAGGCGGCGCGCCAAGTCAGCGGTCAAATTTACGGGCTCAACCCGGTGTCTCCGTTGAAACTGGCGTGCGCGAGTGCGTGCGAGGAAGGCGGAATGCGTTGTGTAGTGGTGAAATGCATAGATATGACGAAGAACTCCGATTGCGAAGGCAGCTTTCCAGCGCGCTACTGACGCTGAGGCACGAAAGCGTGGGGATCGAACAGGATTAGATACCCT
+
CGGGGGGGGGGGGGGG8FGFCGGGGGGGGGFGGGGGGGGGGGGGGGGFGG:FE:FFGFGGGGGGGGGGFFGGGGGGGCFGGGGG<FF@FEF=+FFFGGF7@C=:FFGGCFC+=:F>DGGFFFGGGGGGFC7B@D,@FGGGGGGGGFGGGGGGGFGGC9FG7<CFGGGGGGGGGC8=<<FEFCCE5:CCEECC9<CEC5ECFFF7@F8*;3<<FFE4>:C5015)5B8)*/*?CEG)+9CF5878*:9**9)+=8?>3:8FGFC@**518#9.BF@@,53+89GGF=8++AD8C6GEB+F@E=B:4+EE8@@>=C=+FD,GFFF=A,FFEDGF<AD9-,CGFGF=?,GF,DDFFFFC<GF7FF7GEFGFE<GGE@FC6>=4CFC69FE>GGEEBE<GGFD8DGFCGF>GGGGGGGFGGGGFGGGGFGGGGGCCCCC
@s1101 347
CGAGGAATATTGGTCAATGGGCGAGAGCCTGAACCAGCCAAGTAGCGTGCAGGAAGACGGCCCTATGGGTTGTAAACTGCTTTTATATGGGGATAAAGTGTGGGACGTGTCCCATATTGCAGGTACCATTTGAATAAGGACCGGCTAATTCCGTGCCAGCAGCCGCGGTAATACGGAAGGTCCGGGTGTTATCCGGCTTTATTGGGTTTAAAGGGAGCGTAGGCCGGCTGTTAAGCTGGGTGTGAAATGTATGGGCTCAACCAGGGCATTGCAGCGCGAACTGGCTGACTTGAGTGCGGAAGAAGTAGGCGGAATTCGTGGTGTAGCGGGGGAATGCTTAGATATGACGAAGAACTCCAATTGCGAAGGCAGCCTGCTGTAGCGCAACTGACGCTGAAGCTCGAAAGCGTGGGTATCGAACAGGATTAGATACCCT
+
?FCFGGGGGGGGG@FGGGGFGFEG@F@FGGGGGDFGGGDACFC,CEEGGDCFFEGGGAFGDGGGC<FEGGDEGGGCAFA<<9F@<CC5CFEECEEFFDB?EFGG8FCFE,B,FAEGG9EFFEF,7:CF<,:EFG9DFGGDFFG73@B>FFC<>7F><9<BFFE<:45CF::D9FGGGGFG@@FFGG**C7<2><F8*/<,777??F*<:<C<EF*0;4<7;7;*9>#:;>3?7,CA*9C?,F::2,,,:D,>*GFF@*F@8,3,>,EF=FC5>8++68626@:,,,5,DFGD8F@8+,,,,5@,B+8++GFFFF=CCB9,4C@+)@+@,=C,EADGGGE=E8FE66ECEE<FFCC,E:,,@,F7DFFGGFFGDCCECFGGEGGCGGGGFBFDGGFFE@FB,FFGEFF@GGGGGEF,GGFFEDGGGGGGGGGCCCCC
@s1101 348
TGAGGAATATTGGTCAATGGACGAGAGTCTGAACCAGCCAAGTAGCGTGCAGGATGACGGCCCTATGGGTTGTAAACTGCTTTTATAAGGGAATAAAGTGAGTCTCGTGAGACTTTTTGCATGTACCTTATGAATAAGGACCGGCTAATTCCGTGCCAGCAGCCGCGGTAATACGGAAGGTCCGGGCGTTATCCGGATTTATTGGGTTTACAGGGAGCGTAGGCCGGAGATTAAGCGTGTTGTGAAATGTAGATGCTCAACGTCTGCACTGCAGCGCGAACTGGTTTCCTTGAGTACGCACAAAGTGGGCGGAATTCGTGGTGTAGCGGTGAAATGCTTAGATATCACGAAGAACTCCGATTGCGAAGGCAGCTCACTGGAGCGCAACTGACGCTGAAGCTCGAAAGTGCGGGTATCGAACAGGATTAGATACCCT
+
FGGGGGGGGGGGGGGGGGGFGGGGGGGGGGGGGGGGGGGGGGFGEGGFEGGGGGGGGGGGGEGGGGGGGGGGGGGGGGGGGGGGGFFF9EFFFGGGDFGGGFGGGGGGGF+5<FDGGGGGGGGGFGGGGGGGGFCGGGGGFGG7EGGGGGGGGGGCFDD7FDFGGCFFGGGGGGFGEDGGGGGGGGDGGG8CCFEDECFD7CCF?E&C:7$,CDCFG)FAEECFFDGFGDGGGFG<G5CEFC?ECFF9FFFGDGFF<@CDEECAFE<FGFFFCFEGEF8FFFGGGGFD=,FA8CGGGGDFGGFECDGGGGGGGE=7@GGGFEB>)GGEDFFFFEFFECF@EAFGGGF=9FFGGEGG7GGGEGGGGFFGGGFGDGFGFFGGGDEGGCEFC@,GGGGGGGGGFDGGGGGGECFGEGECGGGGFFGGGGF9GGFC@CCC
@s1101 31468
TGGGGAATATTGCACAATGGAGGAAACTCTGATGCAGCGACGCCGCGTGAAGGATGAAGTATTTCGGTATGTAAACTTCTATCAGCAGGGAAGAAAATGATGGTACCTGACTAAGAAGCCCCGGCTAACTACGTGACAGCAGCCGCGGTAATACGTAGGGGGCAAGCGTTATCCGGATTTACTGGGTGTAAAGGGAGCGTAGACGGCACGGCAAGCCCGATGTGAAAGCCTGGGGCTCAACCCCGGGACTGCATTTGGAACTGCTAAGCTAGAGTGTCGGAGAGGCAAGTGGAATTCCTAGTGTAGCGGTGAAATGCGTAGATATTAGGGGGAACACCAGTGGCGAAGGCGGCTTGCTGGACGATGACTGACGTTGAGGCTCGAAAGCGTGGGGAGCAAACAGGATTAGATACCCT
+
EFGGDFGGGGGGGGGFFGG<BFCGGCFEE,6CCFEGFF:CCFGF7@F@CF@F8CAEF<FG-CFE9EF=ECF,EFFFFGFGGGGFFFFGG7:?CFF@8EFGFFDFGGGDGFGGEGFDCFG@F>@:C@:AFGDGGE8,8EFG,B>FFEEG:3C;FGGFFFCEFE@CFF@ECGDGDFGGDGGFFFCFGGCE/C:CGCF2C??CEGGAEE4CEGG<D87>*#;4<CEF4<748FFCEFFD6C:CDGGGGEE>D;FDC@E9GFAECD?CFC(FFEGGFGGGGGGGGGFFC,GFFGGGEDGGGFF9F<GGFGGGFGFF=CGGGGGGFD,GGGGGFA<EFGFFGE@GGGFCGGGGGGGFFGF@GGGGGEGFACEGGGGGGFGGGGGGFGGGEFFCGGGGGGGGGFFF<GGGGGGGGGGCCCCC
@s1101 350
TGGGGGATATTGCACAATGGAGGAAACTCTGATGCAGCGACGCCGCATGAGTGAAGAAGTATTTCGGTATGTAAAGCTCTATCAGCAGGGAAGAAAATGACGGTACCTGACTAAGAAGCCCCGGCTAACTACGTGCCAGCAGCCGCGGTAATACGTAGGGGGCAAGCGTTATCCGGATTTACTGGGTGTAAAGGGAGCGCAGACGGCACTGGAAGTCTGAAGTGAAAGCCCGGGGCTCAACCCCGGGACTGCTTTGGAAACTGCAGGGCTAGAGTGCTGGAGAGGCAAGCGGAATTCCTGGTGGAGCGGTGAAATGCGTAGATATTAGGAAGAACACCAGTGGCGAAGGCGGCTTGCTGGACAGTAACTGACGTTCAGGCTCGAAGGCGTGGGGAGCAAACAGGATTAGATACCCT
+
EFGGGGGGGGGFFGGGFGGGGGGGGEFFGGFGGGGGGGGG7FGGGGGGGDEGGEGDFGGCFEFGGG@:FGGGGGGFGGFGGFGGGGGGFGDC@FGGGCFGAFGG7BEFGGDGFGGGGGGGGDCGGGGG8DFGGGGCFGGGFFDFEEEGG7F,FGG@FGGG@7FE@FGGGG7F9CEFGCFDGG9FF1EB22?CFGC8:CCE@**C@;086%7#D?C@<FC2+;CGF@9@6>CE<EE>E7FFFCCEDCCFB?F?,CC;@9CCE@CA=B@CG#EF<GGGGGGGGEGFF8B=B@FF8?GFBAE,GEB+BGEGEE<,=?,GGEFE@@,,E9FCFEFE@C9,,E,DGGE7F@,:BBCC@CGFFFFFE<FGGGFGGGGGFEC,GGGFD8GEFFC+GGGGGGGGGFFFFEEEAE9FGGE<CC<C
@s1101 21580
TGAGGAATATTGGTCAATGGGCGAGAGCCTGAACCAGCCAAGTAGCGTGCAGGAAGACGGCCCTATGGGTTGTAAACTGCTTTTATAAGGGAATAAAGTGAGTCTCGTGAGACTTTTTGCATGTACCTTATGAATAAGGACCGGCTAATTCCGTGCCGGCAGCCGCGGTAATACGGAAGGTCCGGGCGTTATCCGGATTTATTGGGTTTAAAGGGAGCGTAGGCCGGAGATTAAGCGTGTTGTGAAATGTCGAGGCTCAACACCTGCACTGCAGCGCGAACTGGTTTCCTTTAGTACGCACAAAGTGGGCGGAATTCGTGGTGTAGCGGTGAAATGCTTAGATATCACGAAGAACTCCGATTGCGAAGGCAGCTCACTGGAGCGCAACTGACGCTGAAGCTCGAAAGTGCGGGTATCGAACAGGATTAGATACCCT
+
EEGGGGGGGGGGGCGGGGGGGGGDFGGGGGGGGGGGGGGGGGFGGGGGGGGGGGGGFFFGGGGGG?FGGGCCFF?FGG9FGDCDEFEFGGGDGGGGDFGGGGCF9FG=F?FE<,EFFGGGGFGGGGGC@,,AFGGGAF9FFEFGEEGGGGGGGGGGGGDGGDEGGDGGGGD@@FGGD15<C;FCEFEG<CCFGGGEG>EFGGGFFFGEGGCCFFE6;7>5:CEFCGGC=7CFGGFAE,CGFFFFCD<@@-#:,#C@5:CF<<F>CF6CGEF@7F603D=CBGFGGFD,9B5,0F8B6?8CDCEAF>EGGFFFFF@GGGGGGGGEBE@FACGFBA,GGGGCFAEEB6,DE,EGGFCB,7GGGGGFFF9GGFFB@EACFFFFFFGFC9EGFB;FF@EAFBGFDFEGGEGCGGGGGGGGGGGFGGGGGFGFGGGCCCCC
@s1101 352
TGGGGAATATTGCACAATGGAGGAAATTCTGATGCAGCGGCGCCGCGTGAAGGATGAAGTATTTCGGTATGTAAACTTCTATCAGCAGGGAAGAAAATGACGGTACCTGACTAAGAAGCCCCGGCTAACTACGTGCCAGCAGCCGCGGTAATACGTAGGGGGCAAGCGTTATCCGGATTTACTGGGTGTAAAGGGAGCGTAGACGGCACGGCAAGCCAGAGGTGAAAGCCCGGGGCTCAACCCCGGGACTGCATTTGGAACTGCTGAGCGAGAGTGTCGGAGAGGCAAGTGGAATTCCTAGTGTAGCGGTGAAATGCGTAGATATTAGGAGGAACACCAGTGGCGAAGGCGGCTTGCTGGACGATGACTGACGTTGAGGCTCGAAAGCGTGGGGAGCAAACAGGATTAGATACCCT
+
AFGGGEGGGGGGGGGGGGGGGGGGGGGGGGGGGGGGGGDGFDFGGGGFGGFGFGGGGFGFGGGFFGEFGGGGGGGGGGGFEDFGGGGGGGGGGGGFGGGGGGGGGGGFGFGGGEGGGGGGGGGGGGFGGGGGGGGGFF?FGGGG8@8FF*@FGGGGGGGGGGDGGFFCC@CFGGGGC*<F9+:<FFC7*8>>GGD6AEEG39&8EGGEEGCEFGD>;B8,#)@76CCE>FGGGGG>/<F+GEFC>>?@:B<CFFGGGFGDD<DFEF+@E#,@DF2DECEF9ECFCGFCFGFBD,>,FCFBFFEE=EEDGFGFFFGGGGGGGAFC,EC8FCFE,DFGFFFGFEE<FDGGGGGF?GGFEGEE8GGGGFEGGFFGGGFFFGGFFGGGEEGGGGGGGGGGGGFFFFGGGGGGGGGCCCCC
@s1101 353
TGAGGAATATTGGTCAATGGGCGGAAGCCTGAACCAGCCAAGTAGCGTGCAGGATGACGGCCCTATGGGTTGTAAACTGCTTTTATGCGGGGATAAAGTGGGCCACGCGTGGTCTTTTGCAGGTACCGCATGAATAAGGACCGGCTAATTCCGTGCCAGCAGCCGCGGTAATACGGAAGGTCAGGGCGTTATCCGGATTTATTGGGTTTAAAGGGAGCGAAGGCCGCCGGGCAAGCGTGTTGTGAAATGCAGTCGCTCAACGTCTGCACTGCAGCGCGAACTGCCCAGCTTGAGTGCGCGCAAAGTGGGCGGAATTCGTGGTGTAGCGGTGACGTGCTTAGCTATCACGAAGAACTCCGATTGCGAAGGCAGCTCACTGGAGCGCAACTGACGCTGAAGCTCGAAAGTGCGGGTATCGAACAGGATTAGATACCCT
+
FEFGGGGGGGGGGCGC;CC<CFGGGGGGGGDGGGGGGGGGGGGGGGG@FGGGGGGGGGGGGGGGGGGGGGGCFFCFFFGG9BEGGGGGGGGGEGGGE9<EFFGFGCF7FFE7BFFGGGGGGGGGGGGGC+@FGGGGGGCDEGGGGGGGGFGGGGGDFFGGGEG::8*=<*:ABFCE*=FGFG,FFF5:?CC5F+;8**+<CG7?6@/*8<?E<9C>E0*/:959*7<9?8:<::5385:CFFFG7E;+@+CC40FD=F<->C=/,F:>3BC5CF*CB@+=,F@8:8,:=>EC=FECGE8F4,>EECECB,C@@94+=?FFFECGFGEEB849+,FFDCE6,,9?GGGGG<AD=FC77EECC,C@FF9EFA<@?FEC,AFCGGEFA<EFEFFCF?;A8GGGGEGF8FCFC7FGFE,<GFFFFFFCEC9GF8GCCCCC
@s1101 354
TGAGGAATATTGGTCAATGGGCGAGAGCCTGAACCAGCCAAGTAGCGTGCAGGATGACGGCCCTATGGGTTGTAAACTGCTTTTATAAGGGAATAAAGTGAGTCTCGTGAGACTTTTTGCATGTACCTTATGAATAAGGACCGGCTAATTCCGTGCCAGCAGCCGCGGTAATACGGAAGGTCCGGGCGTTATCCGGATTTATTGGGTTTAAAGGGAGCGTAGGCCGGAGATTAAGCGTGTTGTGAAATGTAGATGCTCAACATCTGCACTGCAGCGCGAACTGGTTTCCTTGAGTACGCACAAAGTGGGCGGAATTCGTGGTGTAGCGGTGAAATGCTTAGATATCACGAAGAACTCCGATTGCGAAGGCAGCTCACTGGAGCGCAACTGACGCTGAAGCTCGAAAGTGCGGGTATCGAACAGGATTAGATACCCT
+
AEEFGFGGGGGFFFGFFGEF@FGGGGGGGGFEGGGGGF?FGDFGFGG:BFGGGGGGCFCC78:<FFFGFGGDC?EEFAFGFDGGF<EFF?<EGGGGGGFFGGGGEGGGGGGG9ED,5EFGFEFGF9CACFGGFGDCFGGFFGGGCE7@FGDFGCGCDAF<B,>,>@F:EGGFFFGD::1>FGE:FF*CFFEFFC<*/:<FG><<C<:94><3<2CAE86.82>66*?GFD21:F><BGEF;8?GGFF=@58CG<;F>>B@11#;@FG>GGC9@+EC>C6=8FDA=CB=?FC,DC186,,:=B=?FEC+EDC,FGGECFGFAB=@)FCCA@,A,,FFFEGGGFAFCED?FGFEFGFF:D?,CGGGFE9?GFEFGFF<GGGGGGGGGGGGGFEGGFGGF@GFGGFGGGGEEEE8GGGGGFFFGGGGGGGGGGGCCCCC
@s1101 355
TGGGGAATATTGCACAATGGGGGAAACCCTGATGCAGCGACGCCGCGTGAGCGAAGAAGTATTTCGGTATGTAAAGCTCTATCAGCAGGGAAGATAATGACGGTACCTGACTAAGAAGCACCGGCTAAATACGTGCCAGCAGCCGCGGTAATACGTATGGTGCAAGCGTTATCCGGATTTACTGGGTGTAAAGGGAGCGCAGGCGGTGCGGCAAGTCTGATGTGAAAGCCCGGGGCTCAATCCCGGTACTGCATTGGAAACTGTCGTACTAGAGGGTCGGAGGGGTAAGCGGAATTCCTAGTGTAGCGGTGAAATGCGTAGATATTAGGAGGAACACCAGTGGCGAAGGCGGCTCACTGGACTGTAACTGACACTGAGGCTCGAAAGCGTGGGGAGCAAACAGGATTAGATACCCT
+
E<FGGECGGGFGGGGGGGGGGGGGGGGGGGEFAFGGGGG=FEEGGGGCFGGGGGGGGGGEGGGFGFGBF?EFFGFDGGGGGGCFGGGGGGGAFGGGGGGGGGGGGGGEGGGGGGFGGGGGFG@CE@FGFGGGFFGGGGFGGGGGGGGDGGGGFGGFGGGFG9FFGFFFEGGGGGGGDFGGGGGGGGFGCCG@FGECGGGC7CGGGG5?EGGD5:'8?AG=CFCDFF74*CEGGEDCDCE<@E@FGG69>EEFDC><C8-98@FGFFEGF?<?07#G9FEC@DCEGEF==8C9,,CECCE9GFB=5C=AFBFCFCFEGGGGGGGGGGGGFCFFB,FAFEEFFEGGGGDGGGGGGGGGGGGGGGFGGGGGGGFDFFGGGGF@FEGGEGGGGGGFEFFGFFGFGGGGGGGGGGFACCCC
@s1101 35966
TGAGGAATATTGGTCAATGGGCGAGAGCCTGAACCAGCCAAGTAGCGTGCAGGAAGACGGCCCTATGGGTTGTAGACTGCTTTTATAAGGGAATAAAGTGAGTCTCGTGAGACTTTTTGCATGTACCTTATGAATAAGGACCGGCTAATTACGTGCCAGCAGCCGCGGTAATACGGAAGGTCCGGGCGTTATCCGGATTTATTGGGTTTAAAGGGAGCGTAGGCCGGGGATTAAGCGTGTTGTGAAATGTAGAGGCTCAACCTCTGCACTGCAGCGCGAACTGGTCTTCGTGAGTACGCACAGCGTGGGCGGAATTCGTGGTGTAGCGGTGAAATGCTTAGATATCACGAAGAACTCCGATTGCGAAGGCAGCTCACGGGAGCGCAACTGACGCTGAAGCTCGAAAGTGCGGGTATCGAACAGGATTAGATACCCT
+
F8FGGGGGGGGGGGGFGGFFCGGGGGGGGCFFFFFFGGFEFFCCFF7@CCFFEEGFFFCCECGFFDAFFF@EGGGGGGGGGGGGGGGGGFGFFGGEFG9,C<EFFDGDC87EFGBFFGGFGC?FGECE<FGGGGGAEF@CAFFC=B@B9B,CFGFDFGG@FGGGEG77*>*,=F*@FCFFCFFCEDD7C7*C-@<FG5=41#?FD@C?EF<C=C2=GBG505>?97C=E>,0<'+21.&:FGGGDFFF>DGGGGFDFF?CGFFACAF9DED47?>8=@=:GGGEEF@8@,FC5F=>:FF?B7C@GGFF=,FED=CE8FCGGGGGFF@FCGGFEGGGCEGGE=CEFD6GFEAD@CFB,7EGGDGGGGGGGGF?GF@CGGECCGGFEAGGGEEEGGGGEGGGGGGGGFGGGDFGGGGGGGFFGFFGGGGGGGF@CCCC
@s1101 357
TGAGGAATATTGGTCAATGGGCGAGAGCCTGAACCAGCCAAGTAGCGTGCAGGAAGACGGCCCTATGGGTTGTAAACTGCTTTTATATGGGGATAAAGTGAGTTACGTGTAACTTACTGCAGGTACCATATGAATAAGGACCGGCTAATTCCGTGCCAGCAGCCGCGGTAATACGGAAGGTCCAGGCGTTATCCGGATTTATGGGGTTTAAAGGGAGCGTAGGCCGCCCCTTAAGCGTGTTGTGAAAGGCCGCGGCTCAACCGTGGCACTGCAGCGCGAACTGGGGGGCTTGAGTGCACGCAACGCAGGCGGAATTCGTGGTGTAGCGGTGAAATGCTTAGATATCACGAAGAACTCCGATTGCGAAGGCAGCTCACTGGAGCGCAACTGAGGCTGAAGCTCGAAAGTGCGGGTATCGAACAGGATTAGATACCCT
+
DFFGGFGGGGGGGGGGGGGGGGGGGGGGGGGGGGGGGGFFEEGGGGGGGGGGGGGGFGEGDGDGGGGGGGGEGGGGGFGGGFGGGGGGGGGGGGGGGGGGGGGGFGGGGFFGGGGGGGGGGCFGGCGFGGGGFGFCGGGGGGGGGGGGFFGGGG?CGGDFGGGG@CFFGFGGGGFGG*<FD9B9CFEGC:*BFGG;#3:CCG#ECF6GGC:F9F?FG@E4;3;FA>CDCCFG>FGDG3CE6B::9EE#<7DECDD>3/C>>FEDFGGGGGGBDECC=:8/C<CCC+F<9FF=8<CFEBB:EGGDGGFF=>EGFDGGGGFGGGGE=GEGGGFFE9F=@6<@EFGGFGGGGGFGGGGGGGF7@EGGGGGGGGFEGGGFEGGGGGGGGGGGFF<FGGGGGGGGFGGGGGGGGGGFFFGGGGGFGGGGGGGGGGGCCCCC
@s1101 358
TGAGGAATATTGGTCAATGGGCGGGAGCCTGAACCAGCCAAGTAGCGTGCAGGATGACGGCCCTATGGGTTGTAAACTGCTTTTATACGGGGATAAAGTGAGCCACGTGTGGCTTATTGCAGGTACCGTATGAATAAGGACCGGCTAATTCCGTGCCAGCAGCCGCGGTAATCCGGAAGGTCCGGGCGTTATCCGGATTTATTGGGTTTAAAGGGAGCGTAGGCCGCCCCTTAAGCGGGTTGTGAAATGCCGCGGCCCAACCGTGGCACTGCAGCGCGAACTGGGGGGCTTGAGTGCACGCAACGCAGGCGGATTTCGTGGTGTAGCGGTGAGATGCTTAGATATCACGAAGAACTCCGAGTGCGAAGGCAGCTTGCGGGAGTGCGACTGGCGCTGAAGCTCGAAGGTGCGGGTATCGAACAGGATTAGATACCCT
+
GGFFGGGGGGGFGGGGFFGGGGCGGGGGGEGGFGGGGGGGGGGG<FFC7FGGGGGGFFGGGGGFFGGGGGGGCECFEGGGGFCFGGGGDGGGG7D9EGGGGFGGFFGEFFGGGDGGGGGGGFFGFFGFFFCG,BEFFFGGFGFGGGGGGGFGGGF@FGGG7CCFGGGDFEGG,,1<4FFEGGFDE75FCC5;CEC:EGE9FCC+A58E*+3@?7*>C7?)((*99C<7:C50+/<4*;EB9F-ECGGF408EGE>>.9*1/?E#CGGFC/C>.E>E>:+8CE<DEF>B,883*9DD@BB7@7BC@?CGGGE=6+CGECFFFA+C>@+FEE?C,9<8=GE@B@5,DGF7GGGGGFBBCFF4+EC@EE<FFBDFEGDCCF@GGGDGF@EFCEEGGGGGGGF8GDE6,GGGGGGDCGFFEFE@CGFEF9GFGGGCCCCC
@s1101 36215
TGAGGAATATTGGTCAATGGACGAGAGTCTGAACCAGCCAAGTAGCGTGCAGGATGACGGCCCTATGGGTTGTAAACTGCTTTTATAAGGGAATAAAGTGAGTCTCGTGAGACTTTTTGCATGTACCTTATGAATAAGGACCGGCTAATTCCGTGCCAGCAGCCGCGGTAATACGGAAGGTCCGGGCGTTATCCGGATTTATTGGGTTTAAAGGGAGCGTAGGCCGGAGATTAAGCGTGTTGTGAAATGTAGATGCTCAACATCTGCACTGCAGCGCGAACTGGTTTCCTTGAGTACGCACGAAGTGGGCGGAATTCGTGGTGTAGCGGTGAAATGCTTAGATATCACGAAGAACTCCGATTGCGAAGGCAGCTCACTGGAGCGCAACTGACGCTGAAGCTCGAAAGTGCGGGTATCGAACAGGATTAGATACCCT
+
FGGGGGGGGCFFGGGGGGFGGGDFGGGFFAFGGGGGFFFFFGFGGGGEGGFGGGGGGG>GDGGGGFECFGGFGGAAFFGGFGDGGGGGG9C8EFGFCGGGGGGGGGGGGFGGGGGGGFGDGGGGGGGGCFGGFGGGGGEFFFCGGGGFGGGGGGGGCFFGGGGGGGGGGGGGGG>FGGGGGFFEGGGGGGG>GEFG=E3G+=)CFG<?FFCCFFGAGFGG?CGFCCEDEGGFFGG4GCFF?CFEEFFCAFFCF@CCFFGGGGGGFFGGGFC9GE8C:7/=GGGFEFB8=CFEDFBFGGFE>,GGF@EF6FGGDDDGGGF@GGEEAFCGFFFDDGE@@CDCGDEGGFGGGGFEC6CF@FFCDFCF9FFF<@FGGGGGGGGGGGGGGGFGEGFGGGGGF@B,GGGGGGGGGGGFGFFGFFFBGGGGGGGGGGGCCCCC
@s1101 360
TGGGGGATATTGCACAATGGAGGAAACTCTGATGCAGCGACGCCGCGTGAGTGAAGAAGTATTTCGGTATGTAAAGCTCTATCAGCAGGGAAGATAATGACAGTACCTGACTAAGAAGCCCCGGCTAACTACGTGCCAGCAGCCGCGGTAATACGTAGGGGGCAAGCGTTATCCGGATTTACTGGGTGTAAAGGGAGCGTAGGCGGAACGGCAAGTTTGAAGTGAAATACCCGGGCTTAACTCGGGAACTGCTTTGAAAACTGTCGATCTAGAGTGTCGGAGAGGTAAGTGGAATTCCTGGTGTAGTAGTGAAATGCGTAGATATCAGGAAGAACACCGGAGGCGAAGGCGGCTTACTGGACGATAACTGACGTTGAGGCTCGAAAGCGTGGGGAGCAAACAGGATTAGATACCCT
+
FGGGGGGGDFFFGGGGGGGGGGGGGGGGGGGGGCFFGGGGGGGGGGGEGGGCFFGGGGGEFFGGGFG:EGGGGGGFFGGGGCFGGGGGGGGFBGGFGAFECGGGGGDGFGG9AGGGGGGCGGGGGDC<<,EFGG8DFGGGGGDGGGDG:@B,@FFFFGGGGGGG>CF=GG;AC?GE<1<F:<GGFG?CF@FGDFG6=EEC<CGDC<@7EEDEGGGECFGFFF9A@A@9#<GGFCE9FFEDFFECFEG<;FFB=GGGGGD=;EE:CFA5=,5FBGGGGDGD@EFFF8GFFFFDFCFFGGGGGGFFEGGGGGFFF@GEFGGGGFFFDGGFFGGGGGGFGGGGGGGFFEGGGGGGGGGGFFGGGGGGGGF@GGGGGGFF<FEAFEFGGGGGGGEFFFGGGGGGGGGGGGGGGFGCCCCC
@s1101 35758
TGAGGAATATTGGTCAATGGGCGAGAGCCTGAACCAGCCGAGTAGCGTGCAGGAAGACGGCCCTATGGGTTGTAAACTGCTTTTATAAGGGAATAAAGTGAGCCTCGTGAGGCTTTTTGCATGTACCTTATGAATAAGGACCGGCTAATTCCGTGCCAGCAGCCGCGGTAATACGGAAGGTACGGGCGTTATCCGGATTTATTGGGTTTAAAGGGAGCGTAGGCCGGAGATTAAGCGTGTTGTGAAATGTAGACGCTCAACGTCTGCACTGCAGCGCGAACTGGTTTCCTTGAGTACGCACAAAGTGGGCGGAATTCGTGGTGCAGCGGTGAAATGCTTAGATATCACGAAGAACTCCGATTGCGAAGGCAGCTCACGGGAGCGCAACTGACGCTGAAGCTCGGAAGTGCGGGTATCGAACAGGATTAGATACCCT
+
FGFGGGGGGGGGGGGGGGGFGGGGGGGGGGGGGGGGGGGGGGDFFGGGGGGGGGGGGGGGEGGGGFEFGFFFGFGGGGGGGGGGGGFGGGGGGGGGGFFGGGGGGGFGGFGGGDFGGGGGGGGGGGGGGGGGFGGGGGGGGFEDGGGGGGAFGGGGGGGGFGGGGGGGEE*DFGGGGG7CF9F7EEGGGD>EEGGEG@GG@>EGGGFFGGFFG@BFG>G?FGGFCEGEGCFGFFF86(5CCFCDFGFFD:FG:5FFEGDF@FGGGGGGGGG<>E?ECD7C6,,D>,GFGF<F@8=CCECF9E9GGGGGGDFFD>@+CB=EFA8+=C7FGGFFAGFGGGGGGFDFEGGGF?9E@GFGEGGGGGGGGFGGGFGGGGGGGGGGCGGGGGGDGFCGGGGGGGGGGGGGGGGGGFFCDGGGGGCEGFGGGGGGGFGCCC-C
@s1101 21958
TAGGGAATCTTCGGCAATGGGGGCAACCCTGACCGAGCAACGCCGCGTGAGTGAAGAAGGTTTTCGGATCGTAAAGCTCTGTTGTAAGAGAAGAACGTGCGTGAGAGTGGAAAGTTCACACAGTGACGGTAACTTACCAGAAAGGGACGGCTAACTACGTGCCAGCAGCCGCGGTAATACGTAGGTCCCGAGCGTTGTCCGGATTTATTGGGCGTAAAGCGAGCGCAGGCTGTTTAATAAGTCTGAAGTTAAAGGCAGCGGCTTAACAATTGTTCGCTTGGGAAACTGTTAGACTTGAGTGCAGAAGGGGAGAGTGGAATTCGAGGTGGAGCGGTGAAATGCGTAGATATATGGAGGAACACCGGTTGCGAAAGCGGCTCTCTGGTCTGTAACTGACGCTGAGGCTCGAAAGCGTGGGGAGCAAACAGGATTAGATACCCT
+
FEFGGGGGGGGGGDGGGGGGGFCGGGGGGGFDGGGGGGGGGGGGGGGFECGGGCFFGDGGGGGGGGGCFGGEGGGFGGGFGGGCGG9,EEBFFEGGGGFGDCFGGGGGGGGGFGGGBCFFDECGGGGGCCECCAFGGGGFGFCFGC@>FGGDFFFGGGDG7CFFFFB<FCFCFFG7FAFFGFGF*>CGGFG7EECE5CEGEE*1*++<C+,AFGGFGFCF>:CDC**;EG+C0?E;GF?,<D7?C@?F,=>AD@=4*CGGG8>G<2<#,<@@AG8>8GFD<C,:=D6,9C<A?DCGF9B=9D4,,,+6:,,4,F9EC9,,@+,,<FEB>BCFGFEDFEECCF<GEF9FFGFEFFE@CB=B>GFA4+,FCF<6CGFFGGGGFF@CFFCCCGGFF7GGGGGGFFCCDF:A,7B7EGFFFCF@9ECFA69FAE<GGCFFAAA8-
@s1101 363
TGGGGAATATTGCACAATGGGGGAAACCCTGATGCAGCGACGCCGCGTGAGTGAAGAAGTATTTCGGTATGTAAAGCTCTATCAGCAGGGAAGAAAATGACGGTACCTGACTAAGAAGCCCCGGCTAACTACGTGCCAGCAGCCGCGGTAATACGTAGGGGGCAAGCGTTATCCGGATTTACTGGGTGTAAAGGGAGCGTAGACGGTAAAGCAAGTCTGAAGTGAAAGCCCGGGGCTCAACCGCGGGACTGCTTTGGAAACTGTTTAACTAGAGTGCTGGAGAGGTAAGCGGAATTCCTAGTGTAGCGGTGAAATGCGTAGATATTAGGAGGAACACCAGGGGCAAAGGCGGCTTACTGGACAGTAACTGACGTTGAGGCTCGAAAGCGTGGGGAGCAAACAGGATTAGATACCCT
+
EGGGGGGGGGGGGGGGGGG8FGGGGGCFGGGGGGGGGGGGGGGGGGGCFFGGGGGGGGGFGGGGGGEFFGGFGGGCFGGGGGGGGAEGFGGGDEEFGGGGFGGGGDGGGFG9FGGGG8FEFEEEEGGFGGGGDFFGGGGGGGEFGCEGGBFFDFG@FGEG>@CEFC:@CCGCCFDGEGG?GG#GGGFEFC=?<CFGGGGEDD>F@AE5>FFGGGG8FDGF;FC<@6FCGCE?GFG>@.:@+F:GF?GFG?FBGFCFE=+=6EFE<C9ECGAFDGCG9E@92?;EFDGFFF<,=DEEEC>,FEB48GGGGGGFC:7E6FF@DCFEFGGFE,GFDFCEFFFA,FEC4,CCGEGGGGGGFGF9CGGFGGFDGGF@F8GGGGGGGGF8GGGGGGGGGGGGGGGGGGGGGGGGGFGCCCCC
@s1101 364
TGAGGAATATTGGTCAATGGGCGAGAGCCTGAACCAGCCAAGTAGCGTGCAGGATGACGGCCCTATGGGTTGTAAACTGCTTTTATATGGGGATAAAGTGAGCTACGTGTAGTTTATTGCAGGTACCATATGAATAAGGACCGGCTAATTCCGTGCCAGCAGCCGCGGTAATACGGAAGGTTCAGGCGTTATCCGGATTTATTGGGTTTAAAGGGAGCGCAGGCGGACCTTTAAGTCAGCTGTGAAATACGGCGGCTCAACCGTCGAACTGCAGTTGATTCTGGAAGTGTTGAGTGCACACAGGGATGCTGGAATTCAGGGTGTAGCGGTGAAATGCTCAGATATCATGAAGAACTCCAATCGCGAAGGCAGGCATCCGGGGTGCAACTGACGCTGAGGCTCGAAAGTGCGGGTATCAAACAGGATTAGATACCCT
+
FFGGGGGGEFGGGGGGGGGCFGG7CFDGGGGGCGFFGGGGFFEGGGFFGGGDFEGGGDFGFEEGFGGGGGGGGGGGGGGGFFGGGGGGGGCD@:FGGGGGGFGGFCGEGGGFGFG<F<9<FFGGFGGGFFG<FC9EGGFG=F+CECEFG9FCBD+>EFGFFFFGGGGGCBFEC9FGDEGFFFCF9F?FGGGGG9CCCEGFFGF9F8G=E<:?/?:A<2BE1*8CDE9:;:,?9,<><;C?>@%@#9:@F73CFFD8@7@F=:@,>@@9,E,:;DD,73++8EFC8,FC,?88=?=8,;GECBB<<=,FAFF@,>,EE4+,8GCCFGEEEFECFFGFF<GD?9,GGGGFFGGFCC8CEA=+F@7EF,CGGFFFF7EFGF>,GGGGGGFEGGGGGGEEFGGGGGFAFGGGF@CFGGGGGGFDGGGGCGFGGDACCCCC
@s1101 365
TGGGGAATATTGCACAATGGGGGAAACCCTGATGCAGCGACGCCGCGTGGAGGAAGAAGGTCTTCGGATTGTAAACTCCTGTTGTTGAGGAAGATAATGACGGTACTCAACAAGGAAGTGACGGCTAACTACGTGCCAGCAGCCGCGGTAAAACGTAGGTCACAAGCGTTGTCCGGAATTACTGGGTGTAAAGGGAGCGCAGGCGGGAAGACAAGTTGGAAGTGAAATCCATGGGCTCAACCCATGGACTGCTTTCAAAACTGTTTTTCTTGAGTAGTGCAGAGGTAGGCGGAATTCCCGGTGTAGCGGTGGAATGCGTAGATATCGGGAGGAACGCCAGTGGCGAAGGCGGCCTACTGGGCACCAACTGACGCTGAGGCTCGAAAGTGTGGGTAGCAAACAGGATTAGATACCCT
+
EFFGGGGGGGGGGGGGGGGGGGGGGGGGGGGGGGGGFGGGGGGGGGGFGEGGGGGGGGGGEGFCGGGGGGFGGGGGGGGGGGFFGFGGGGCFGE<FGFGGGGGGGGGFGFGGGGFGGGGGGGGGGGCFCDFGG,,:FGGGGFGGGGGGC7C;AFGGF@F&3<:<EFFE@9:;<FGGDG<AFE9GFFFG>;>CFFF=B::9>C>C@CG.GGGGFGDAFAG>AG=CCFDF7=GDC;FGGGGFF<D7GFEF?GFFGFC=FD?CFFGFCFAFGDFF7FCCFCC9GGDGGGGEEFFECFGEC:7EEF@+5GCEEFGGDGGGGFGGGEGGGGGGGGFGGF:@DEFDGGGGGGGGECGGGGGGFGFGDGGFGGFEFGGGGGGGFGGGGGGGGGGGGGGGF@CGDFGGGGGGGGFGGGGCCCCC
@s1101 27153
TGGGGAATATTGCACAATGGGGGAAACCCTGATGCAGCGACGCCACGTGAGTGAAGAAGTATTTCGGTATGTAAAGCTCTATCAGCAGGGCAGAAAATGACGGTACCTGACTAAGAAGCCCCGGCTAACTACGTGCCAGCAGCCGCGGTAATACGTAGGGGGCGAGCGTTATCCGGATTTACTGGGTGTAAAGGGAGCGTAGAGGGTTAAGCAAGTCAGAAGTGAAAGGCTGGGGCTCAACCCCGGGACTGCTTTTGAAACTGTTTAACTAGAGTGCTGGAGAGGTAAGCGGAATTCCTAGTGTAGCGGTGAAATGCGTAGAGATTAGGAGGAACACCAGTGGCGAAGGCGACTTACTGGACAGTAACTGACGTTGAGGCTCGAAAGCGTGGGGAGCAAACAGGATTAGATACCCT
+
FFGGGGGGGGGGGGGGFGG8FGGGGGGGGCGGGGGFGFDGGGCEGGEFFGGGGGGGFGFGFGCEGG7FFGGGGGGGGGGCF9FGAFGGGG7?FGFFEFGGGGGGGGGGGGGGGGGGGGGEFCEGGGGGGGFGGGGGGGGGGGGGGGGGGEFFFGDFFG:FGGEGD5@EC:8A>FEEGGGGGGCFG16C1<C<FGDCEDE8CE6#;C<;C;FEGGE@27CF35FD@9CFFGGGGGGED9@:7F@EGEGDC>5?CFFFF@F??EGFEGFFGGGFBFAGAECFFGDFE+C:E=,9,8=E8CFCEBE85CCEF<E,F7GGGFDFF=,F<FCGFE9@@6C<CEGFFCF?GGEE@CGGGGGGE<GFEGGGEF<GDGFGGGGGGGGGFGGGCFGGFADGFGFGEFFFA<GGF<FGGE@CCCCC
@s1101 367
TGGGGAATATTGCACAATGGGGGGAACCCTGATGCAGCGACGCCGCGTGGAGGAAGAAGGTCTTCGGATTGTAAACTCCTGTTGTTAGGGACGATAATGACGGTACCTAACAAGGAAGCACCGGCTAACTACGTGCCAGCAGCCGCGGTAAAACGTAGGTCACAAGCGTTGTCCGGAATTACTGGGTGTAAAGGGAGCGCAGGCGGGAAGACAAGTTGGAAGTGAAATCCATGGGCTCAACCCATGAACTGCTTTCAAAACTGTTTTTCTTGAGTAGTGCAGAGGTAGGCGGAATTCCCGGTGTAGCGGTGGAATGCGTAGATATCGGGAGGAACACCAGTGGCGAAGGCGGCCTACTGGGCACCAACTGACGCTGAGGCTCGAAAGTGTGGGTAGCAAACAGGATTAGATACCCT
+
FFGGGGGGGGGGGGGGGGGGGGGGGGGGGGGGGGGGGGGDFFGGGGGFFGGGGGGGGFDCBFGGGGGDGGGGGGGGGGG9FFGGGGGGGFFGGC@CGGGGGGGDFGGFG8BCEFFFG@CFGGG>FEGCGGGGDEGGGFGGGGGGGGC5?CGFEGG>C8??E6EGFF*AEE>;FEEEDGGGGD*GGGGD:7EFG3CCGEFFGDDDCCE=?8BFGF>7C=FF4@<DF4,7FFGFCEFFFGE2F=GE9FGGFDFCCEED>:C?6D<AFFFFE9DAA6,AFFGF=E9FGE>GGGFDGGCCGFCGFBEEBC@@FEC,F?@EBCE=F=7GGGGGGGGGEFFGGEECGDGFGFEGF7EFGGGFFECFFFGGFGGGGDEGGGGGGGGGGFFGGGGGGGGGGGGGEAGGFFGGFGGGGGGCCCCC
@s1101 34463
TGAGGAATATTGGTCAATGGGCGAGAGCCTGAACCAGCCAAGTAGCGTGCAGGATGACGGCCCTATGGGTTGTAAACTGCTTTTATAAGGGAATAAAGTGAGTCACGTGTGACTTTTTGCATGTACCTTGTGAATAAGGACCGGCTAATTCCGTGCCAGCAGCCGCGGTAATACGGAAGGTCCGGGCGTTATCCGGATTTATTGGGTTTAAAGGGAGCGTAGGCCGGAGATTAAGCGTGTTGTGAAATGTAGATGCTCAACATCTGAACTGCAGCGCGAACTGGTTTCCTTGAGTACGCATAAAGTGGGCGGAATTCGTGGTGTAGCGGTGAAATGCTTAGATATCACGAAGAACTCCGATTGCGAAGGCAGCTCACTGGGGCGCAACTGACGCTGAAGCTCGAAAGCGCGGGTATCGAACAGGATTAGATACCCT
+
EGGGGGGGGGGGGGGGGDDEFGGGGFEGGGGGGGFGGGGGDGFFFGGGGEGGFCFCGGGGGGGGGGGGGFE>=BFGFFGGGGFFGFFFGGCFGGGGFFGGGGGGGGGGGGGFFGGG9AFGGGGGGGFGG9?FEFFGGGFGFFGEGG7FGGGCGFGGGAFGGGGGEEGGGGFA9CFGGDCGGGGDGGGCCGCEFG9C-*CCCEFCFF<F<F>GGGGGGFFFBE,CCG:1CE<>FCFF:CCFCCFF@EDFGGGFFFFF<9AFCDFGGFBCGGG?DGGGGFB9EGDFF,ECFCFFFGGFC,EC,<9GGGGGGFFEFGEC>GF<EE=+5C6A,,5,F9GEE<,@,GFCGCFCGGF<DEEGFGFCGCCFGFGGFCFGFFGGEEGGGGGDGDFE@GFGGGFFDFECECGGGGGGGGGFFGFFFFEGGGGGGGGGGGGCCC<C
@s1101 369
TGGGGAATATTGCACAATGGAGGAAACTCTGATGCAGCGACGCCGCGTGAGTGAAGAAGTATTTCGGTATGTAAAGCTCTATCAGCAGGGAAGATAGTGACGGTACCTGACTAAGAAGCTCCGGCTAAATACGTGCCAGCAGCCGCGGTAATACGTATGGAGCAAGAGTTATCCGGATTTCCTGGGTGGAAAGGGAGTGTAGGTGGCCATGAAAGTCAGAAGTGAAAATCCGGGGCTCAACCCCGGAACGTCTTTTGAAACTGTAAGGCTGGAGTGCAGGAGGGGGGAGTGGAATTCCTAGGGTAGCGGTGAAATGCGTAGAGATTAGGAGGAACACCAGTGGCGAAGGCGGCTTACTGGACAGTAACTGACGTTGAGGCTCGAAAGCGTGAGGAGCAAACAGGATTAGATACCCT
+
FGGGGFGGCGF9FFGFGGGGGGGGGGFGGFGGDCGGFGDGGGGFGFC@CFFGGGGFFG8EFFAFGGCBFGGG9CEGFGFFDFGFGFGG?:DFEGFEFEGGGGCCGGGGGGGGGGGFGGFEDEF7EB@DCFDFF9=DFGGGGFFC+++FBEGDG9<<@E,>@:<7>:,8D,<;;;CECFEF9,7;FG?E*:>C5AF'8=4#5;:,@<D9C<:#;C?63C9F$,.CC9?F#EC?CCGGGGF?9DDEFC6FC5,6AD>89D;-6CD3A,BB,@FE6A,<8GEEC@8C=,EAGGGGGGGGEBE,,,B+=DEFBAGEGECCD<9,EC,FEFEF9<F9BC,<,<FFCGFEFCB7CECD9GFFCFDGFAGFFGEEFCFGFFFFFFFDGEGGEGGGGGFEGEEGGFGEFGGGGCGGGFFCCCBC
@s1101 370
TGATGAATATTGGTCAATGGGCGAGAGCCTGAACCAGCCAAGTAGCGTGCAGGATGACGGCCCTATGGGTTGTAAACTGCTTTTATAAGGGAATAAAGTGAGAGTCGTGACTCTTTTTGCATGTACCTTATGAATAAGGACCGGCTAATTCCGTGCCAGCAGCCGTGGTAATACGGAAGGTCCGGGCGTTATCCGGATTTATTGGGTTTAAAGGGAGCGTAGGCCGGAGATTAAGCGTGTTGTGAAATGTAGATGCTCCACATCTGCACTGCAGCGCGAACCGGTTTCCTTGAGTACGCACAAAGTGGGCGGAATTCGTGGTGTAGCGGTGAAATGCTTAGATATCACGAAGAACTCCGATTGCGAAGGCAGCTCACTGGAGCGCAACTGACGCTGAAGCTCGAAAGTGCGGGTATCGAACAGGATTAGATACCCT
+
CCFAECFGGGGGGGGFFGGGAEGGGGGGGGFFGGGGGGDFGFFGGGGGGGGGGGGG<FEFG@F=FFGGGDGGGFGGGGGGCFFEA9,CFFFBFF???CFGDG?FCGGFCFD5?F<FFGGGGGGGGFDFGGGGGGGGGGFFGGGGGGGFGG<FFGGCB=F7<:<@B8>C>,8<=CGGGDCEFFFCFCEF<<*2,?=EGGG?+;>B<FFFGC:;9FD)*(*)/78CC<C57:C7C:=9F9EBDCC=3</)@B>C,.,51,3<,,,FCAGFC@5*++=@+806++@F<FB,,CCF8@+FEF8FFFGGCE@BECFFBD@EEB+BCFB65B>EBE<,?C9F;AC,F@<,8GGGFEFDFGEGEFGGEGGFFEEFFGFEGDGGGEGGGGGF9GFEGEBEGGGGGGGFGGGGEGGEGGGEBCGGGGGEF9EDGFFGGFFA@CCC
@s1101 371
TGAGGAATATTGGTCAATGGACGAGAGTCTGAACCAGCCAAGTAGTGTGCAGGATGACGGCCCTATGGGTTGTAAACTGCTTTTATAAGGGAATAAAGTGAGTCTCGTGAGACTTTTTGCATGTACCTTATGAATAAGGACCGGCTAATTCCGTGCCAGCAGCCGCGGTAATACGGAAGGTCCGGGCGTTATCCGGATTTATTGGGTTTAAAGGGAGCGTAGGCCGGAGATTAAGCGTGTTGTGAAATGTAGACGATCAACGGCTGCACTGCAGCGCGAACTGGTTTCCTTGAGTACGCACAAAGTGGGCGGAATTCGTGGTGTTGCGGTGAAATGCTTAGATATCACGAAGAACTCCGATTGCGAAGGCAGCTCACTGGGGCGCAACTGACGCTGAAGCTCGAAAGCGCGGGTATCGAACAGGATTAGATACCCT
+
ECFGGGGGDGGGGGGGGGGGGGGGGGGGGGGGGGGGGGGGGGGGGGGGGGGGGDGGGGGGGGGGG8FGGGGGGFFFGGGGGGGGGFGCFGGFG8FFFFFDFGGGGGGGGFDDGGGGGGGGGGGGFGGGGFDBFGFGGGGAFGGGGGGGGFFFCDGGFEFGGGGGCEFGGGGCFFD@FCFCFD>FFEEEFGG>FF@CEE<FC,GC<C4<F@GG,8<)B9G>?>7;FF+=>>/C9=E9GGECFGFG=<F=F?3>315**EFDC,&9BBEFC@<+<<8@C@E=;=F>D=8B@,99)CCFGE>F8EFGGEGDGF<A=88C@=>+==6+):EGGGGCGGGGFFFGF;@E=@FFC,FE6B>,,FEF@C@DE9GGGGFGGFGGEECEGFGGFAFFEFFGGGFCFGGGGGGGGGGGGGGFGGGGGGFEGFGGGGGGFGGCCCCC
@s1101 23768
TGAGGAATATTGGTCAATGGGCGAGAGCCTGAACCAGCCAGGTAGCGTGCAGGATGACGGCCCTATGGGTTGTAAACTGCTTTTATAAGGGAATAAAGTTTGAGTCGTGACTCATTTTGCATGTACCTTATGAATAAGGACCGGCTAATTCCGTGCCAGCAGCCGCGGTAAGACGGAAGGTCCGGGCGTTATCCGGATTTATTGGGTTTAAAGGGAGCGTAGGCCGCAGGTTAAGCGTGTTGTGAAATGTAGGGGCTCAACCTCTGCACTGCAGCGCGAACTGGCTTGCTTGAGTACGCACAACGTGGGCGGAATTCGTGGTGTAGCGGTGAAATGCTTAGATAGCACGAAGAACTCCGATTGCGAAGGCAGCTCACGGGAGCGCAACTGACGCCGAAGCTCGAAAGTGCGGGTATCGAACAGGATTAGATACCCT
+
CFFGGFGGGGGGGEFGGGGGCFEC:FFFFC<@FFGGDDFF<FGGGECFDCC<F@FD8C,CC@FGF=FGFFCFBFFGGGGGGFGGGGECFGGGGGGGGF<ACCEFEEGGDFGFFGCCF9FCGGFBFGFFFGGGGF9FEFGFGCEE7CCF,B@D<>>FFFGFG?CD:EEG:@:,3@FFFCFEGF>@*:5CFGG7BAFE:EG?(=CC<99=)8<CEGGCC3#EFFEGFC8DFEC:BCB*FD<:A@>GCECCDF>97FFFCGCGGGGEAGEGFFF@7F6EEFF:FGGGFC=3DGGGFF?EEC@BFDFEGGEEF?GGE@+CCB+CGGGGFE7F?FFEFFGCFGFFGFFA,=C=9GFFFB+,CGGGFF?BEDFGGGGGCFGGGFFGGGGGGGGGGFCEGEFEECGGFEGF@CF+GEGGGFGGGGGFFGGGGGGGGGGCCCBC
@s1101 36333
TGAGGAATATTGGTCAATGGGCGAGAGCCTGAACCAGCCAAGTAGCGTGCAGGATGACGGCCCTATGGGTTGTAAACTGCTTTTATACGGGGATAAAGTGGGCCACGTGTGGCTTATTGCAGGTACCGTATGAATAAGGACCGGCTAATTCCGTGCCAGCAGCCGCGGTAATACGGAAGGTCCGGGCGTTATCCGGATTTATTGGGTTTAAAGGGAGCGTAGGCCGTCTGTTAAGCGTGTTGTGAAATGTCGGGGCTCAACCTGGGCATTGCAGCGCGAACTGGCAGACTTGAGTGTACAGGAAGTAGGCGGAATGCGTCGTGTAGCGGTGAAATGCTTAGATATGACGAAGAACTCCGATTGCGAAGGCAGCTCACGGGAGCGCAACTGACGCTGAAGCTCGAAAGTGCGGGTATCGAACAGGATTAGATACCCT
+
EFGGGGGGGGGFGGGGGGGGGGGGGEGGGCFGGGGGGGGFEFFGGGGFGGGGGGGGGGGGGGGDGFFGGGGGGGGGGGGGGGGGFFGFCFEGGGGFCAFGGGGGGGGGGGGGGGGGGGGGGGGGGFGEGGGGGG;6DEGFGGGDG@BFFGGGGCGGGGGFGGGGGEFGGGGGFFGEGGGGGGFG:<8C:F:9G?FG7E?FFG>FEF>CE6<FGFD@GBGD<GCCECCDGFGGCEF>GGGGDF<DGCGFGGDFDFGFDFCFGEGGGFCB>:EEF@+?FE@=D8GGGFFBCGFF7GGGGGGGGFFFFEC:E?EE6+@+GGEGGGECBFEF,9C,<GGGGGGGFE<:CFC<EDE9EEDGGGGGGFEFGGGGGGGGFD:GGGGDGGGFGGGEEGFGGGGGFB7FGEGEGCGFGEFFGFGFGF<EFGGGGGGGGGGCCCCC
@s1101 32004
TGAGGAATATTGGTCAATGGACGCAAGTCTGAACCCGCCAAGTAGCGTGCAGGATGACGGCCCTCTGGGTTGTAAACTGCTTTTAGTTGGGAATAAAAAGAGGGACGTGTCCCTTATTGTATGTACCATCAGAAAAAGGACCGGCTAATTCCGTGCCAGCAGCAGCGGTAATACGGAAGGTCCAGGCGTTATCCGGATTTATTGGGTTTAAAGGGAGCGCAGGCGGCGGCGTAAGTCAGTTGTGAAATCGTGCGGCTGAACCGTGCAATTGCAGTTGATACTGCGTCGCTTGATGGCACACAGGGATGTTGTAATTCATGGTGTAGCGGTGATATGCTTAGATATCATGAAGAACTCCGATCGCGAAGGCATATGTCCGGAGTGCAACTGACGCTGAGGCTCGAAAGTGTGGGTATCAAACAGGATTAGATACCCT
+
@FGGGGGFGACA,CCEFFA@FACFGEGFFCFGGGCF@EFCFFCFFGGGGEGGGGFFACBBCEC,<CFCFGEECFFEFFFFFD<FGEF9<,>A?=EFFFG7FFBFCF:CFE89FB9FFFGGCEGGGFF,,ABF=A>EFGDFE+8CCFEGGG@CFGGCFF7>F7>3@:EF3C7,@FFCF7>F><FFB8EGCF78;F7=ECFFF7CF?@7<<:<41?6>C3:.48C5EE7;EE7<C9?/8F><CFFEC<D9>>DF9BD3>#>B47>3<&FF>>08?GD?329=++DFF?+:,7,4+,;<8GCDEFGGFFFEE@==FGGFC?@FFFCC>F:AFA,C,E?,@,9,?9CE9FCAF?,E<B@87@<>+CC,@GEEC@<AAFC6@7E<GGGFGGFFCFB:EAFC,@B4,,,GFGGEFFC6ECAGEAFFEB@B;,AEFEF@A8-A
@s1101 375
TGAGGAATATTGGTCAATGGGCGAGAGCCTGAACCAGCCAAGTAGCGTGCAGGATGACGGCCCTATGGGTTGTAAACTGCTTTTATAGGGGAATAAAGTGAGAGTCGTGACTCTTTTTGCATGTACCCTATGAATAAGGACCGGCTAATTCCGTGCCAGCAGCCGCGGTAATACGGAAGGTCCGGGCGTTATCCGGATTTATTGGGTTTAAAGGGAGCGTAGGCCGGAGATTAAGCGTGTTGTGAAATGTAGTTGCTCAACATCTGCACTTCAGCGCGAACTGGTTTCCTTGAGTACGCACAAAGTGGGCGGAATTCGTGGTGTAGCAGTGAAATGCTTAGATATCACGAAGAACTCCGATTGCGAAGGCAGCTCACTGGAGCGCAACTGACGCTGAAGCTCGAAAGTGCGGGTATCGAACAGGATTAGATACCCT
+
AFFGGGGGGGGGGGGGGGGDGGGGGGGFGGGGGGGGGGFGGGGFFG@FGGGGGGGGEEEECEGFGGGGGGGGGECCFGGGFGGFGGFGGFG@F8EFGGGGGGGGGGGGGGGFFGGGFFEGGDEFFGGF9FGG9FCCFEGFBFC78CGGGGDGGGGCGFGGGGGGG>BFFGFFFGGDGGGGFGGDEEEEEGEGF>G7G*<4;CFEC:@::5FC/?@FB2CF>;9D4)@9ECFGG?F=<;E8FC;EFGFA7GFGGGFFGFD@-@CGGF=<;3$>>8==E@?=8CCGGFF<@?ACFEC:CE>:,9FCCCCB=,GGGFEGEFBBAAD@*CGGFGFAFGFF@<:,E8FFGGGGGGGGECF7EFGDGFGGGDDEECFGGGGGGFCGGGGGGGGEEGGGF<GGGGGGGCGGGGGGGGFFGGFFGFDGGGGFDFGGGEF@CC<C
@s1101 376
TGAGGAATATTGGTCAATGGACGAAAGTCTGAACCAGCCAAGTAGCGTGCAGGACGACGGCCCTATGGGTTGTAAACTGCTTTTATATGGGAATAAAGTGAGCGACGTGTCGTTTTTTGTAGGTACCATATGAATAAGGACCGGCTAATTCCGTGCCAGCAGCCGCGGTAATACGGAAGGTCCAGGCGTTATCCGGATTTATTGGGTTTAAAGGGAGCGTAGGCGGGCTGTTAAGTCAGCGGTCAAATGTCAGGGCCCAACCTTGGCATGCCGTTGATACTGGCGGCCTTGAGTTCACACAAGGAAGGTGGAATTCGTCGTGTAGCGGTGAAATGCTTAGATATGACGAAGAACTCCGATTGCGAAGGCAGCCTTCTGTGGTGTTACTGACGCTGAGGCTCGAAAGTGCGGGAATCAAACAGGATTAGATACCCT
+
BFGFGGGGGGGGGGGGFGG8EGGGGGGFGGGFGGGGGGGFFFFFGGGEGGGGGGGGGGGGGGGFGGGCFGGGDGGGGGGGGDFGGGGGFGGDGGGGGGGGGCFEGGGGGGGGF@F+FFGGGGCEGFDGAFGF9@=DF9FDG@FC>EECFFEACFG7FGGGGEFCEE@CFC=EGFCFGE@*<,:BCFGGFGC2BF<8A5+:@+,,<BF7:CCE97CFD0CB6>E;DC:B>,'@G7C<??C+<:+CCFD?FF9:FD8*:,/CF=CGFGGFCC<ED@/C;==6GF:>478GGGEDE=B=8FF=,FFGGFDA9?@98E7GGGGFEE@)CEGGEE=EEAGF?F@FDFEB:FGGEE<FGDGEDEFCCEDC@@FBFGFF<FC<E?AGGGGGGF:GFEGGGGGGGGGDGFFEEGEGEFEGGGCGF<FGCGGGGGGGGECCCCC
@s1101 377
TGAGGAATATTGGTCAATGGGCGGAAGCCTGAACCAGCCAAGTAGCGTGCAGGATGATGGCCCTATGGGTTGTAAACTGCTTTTATGCGGGGATAAAGTGGGCCACGCGTGGTCTTTTGCAGGTACCGCATGAATAAGGACCGGCTAATTCCGTGCCAGCAGCCGCGGTAATACGGAAGGTCCGGGCGTTATCCGGATTTATTGGGTTTAAAGGGAGCGCAGGCTGCCGGGCAAGCGTGTTGTGAAATGCAGTCGCTCAACGTCTGCACTGCAGCGCGAACTGCCCAGCTTGCGTGCGCGCAACGTTGGCGGAATTCGCCGTGTAGCGGTGAAATGCTTAGATATGACGAAGAACTCCGATTGCGAAGGCAGCTTACAGTAGTGTAACTGACGCTGAAGCTCGAAAGTGCGGGTATCGAACAGGATTAGATACCCT
+
FFFFGGGGGGGGGGGFEFCFGGGGGGGGGGGGGGGGGGGF<FCFEGGEGGGGGGGGGGGGGGGGGGGGGGGEEFDFGGGGGGGGGGFGEGGGGGGGGGGGGGGGDGGGGEGDFECFGGGGGGGGGFGFGGGGCCB9FFGGGGGGGGECFFGGGGGGGFGGGEDFEGGEGEGFCFFGGGGGCFGGGGGGGGD5@FGEE:8C7:C?ED8C8FCGGCEFE38>6;E37>::EGE3G,E2E38C3?204,0FB4CB:-8:FGF0CFFEC;80F9>806@<8CCGGFGGFF<3+:@+)F@=+@8FFE?F7EGFF8EEDEGCE@+CFFGGAC89FDEA,,FD9GGFDEEGGGFFFEEEFCCB,GFEEDFDCGGGF@GGEGFCDEGGGGGGGGGGGEGGGGGGFCGGF7FGFDGGGGGGGGGEECFAGGGGGGGGGGGCCCCC
@s1101 378
TGAGGAATATTGGTCAATGGGCGTAAGCCTGAACCAGCCAAGTAGCGTGAGGGATGACTGCCCTACGGGTTGTAAACCTCTTTTGTTTGGGAATAAAGTGCGGGACGTGTCACGCATTGCATGTACCATTTGAATAAGGACCGGCTAATTCCGTGCCAGCAGCCGCGGTAATACGGAAGGCCCGGGCGTTATCCGGATTTATTGGGTTTAAAGGGAGCGCAGGCCGTGGGTTAAGCGTGTCGTGAAATTCCGTCGCTCAACGGCGGACGTGCGGCGCGAACTGGTCCACGTGAGTACGCGGGACGTTGGCGGAATTCGTGGTGTAGCGGTGAAATGCTTAGATATCACGAAGAACTCCGATTGCGAAGGCAGCTGACGGTAGCGCAACTGACGCTGAGGCTCGAAAGTGCGGGTATCGAACAGGATTAGATACCCT
+
CGGGGGGGGGFFGGGGGGGGGGEGGGFGGGGGGGGGGGGGGGGGGGDGGGGGGGGGGGGGGGGGGGEGGGGGGGGGGGGGGFGGG=FGF:FFGGGGFFGGGGGGGECCGFFCFGGG@FEDFFGFFGGFF9<AFCCFGGCCGF7BEGEGGGGGGGGGGCFFGFFGCEGGGCGGFGGGG@F7,4=<*=E@FE7EGGGG=EGGGFFGFG8*;C>G@G70C>CFF7>DEFDGEDC>F>DAE7EE*80@E@7=-DE=C8*EC<89CEDCEE:EFGC>>F+C@8+<;7AD>DEDGGDFFGEFEGGECFD:FGGEFCFD=BB>GFFF9,@6)GECFGFCFE,GFFFFF@,GGGGGGFFB,=7F4?BFC@C7FC,FFEFFE@CD7@@+CGDGCFFDFEGGGGGGGGC,::GFGGEEGFE;CFGGEGFFEGGFEGEFFGGC@CCC
@s1101 25310
TGAGGAATATTGGTCGATGGACGCAAGCCTGAACCGGCCAAGTAGCGTGCAGGACGACGGCCCTCTGGGTTGTAAACTGCTTTTAGTTGGGAATAAAGTGTACCACGTGTGGTGTTTTGTATGTACCATCAGAAAAAGGACCGGCTAATTCCGTGCCAGCGGCCGCGGTAATACGGAAGGTCCAGGCGTTATCCGGATTTATTGGGTTTAAAGGGAGCGCAGGCGGACCTTTAAGGCAGCTGTGAAATACGGCGGCTCAACCGTTGAACTGCAGTTGATACTGGAGGTCTTGAGTGCACACAGGGATGCTGGAAGTCATGGTGTAGCGGTGAAATGCGCAGATATCATGAAGAACTCCAATCGCGAAGGCAGGCATCCGGGGTGCAACTGACGCTGAGGCTCGAAAGTGCGGGTATCAAACAGGATTAGATACCCT
+
CFFGFGGGGGGGGGG@FGG:EFEFFGGGGGGGFFGEGGCFCFECGEGGGGCGCGGF:7CCCFCFG8FGEEFFGGGGGGF<CEDGF8CFGGGGGGGGGGFGGEFFAF:FGBFGGGF7FDEFGGGGC9FGF,=D@GFDGGGGCCCGGGFGGGFFFG>EGGGG7FGECD<:FFGGC,*=FFCDGG9,7?FGGGGCFFGCGCGFF?F@CFG?E,6+6<1%27E->>GDCE5E<D?FGCC#,:>:CD<E<@51C@@<5EGDGCGFG@F@#@2%8FGFFD-CD?AGGFF=/FB,98EF?GFDFGFF@,EDB=,E@9==@E,FEC?,FFFC>GGFGGGFEBC@=,9FFFE4CFFCFFGGCEC,CECEFFGGGFFGGFCFECF@@GFF@GFFGGGGGGFCFCGGGGGGGGGGFCC@GGGGFFAFCEFFGGGGFGGGGGGCCCCC
@s1101 34984
TGGGGAATCTTGGGCAATGGGCGCAAGCCTGACCCAGCAACGCCGCGTAAAGGAAGAAGGCTTTCGGGTTGTACACTTCTTTTAAGTGGGAAGAGTAGAAGACGGTACCACTTGAATAAGCCACGGATAACTACGTGCCAGCAGCCGCGGTACTACGAAGGTGGCAAGCGTTGTCCGGCTTTACTGGGTGTAACGGGCGTGCAGCCGGGCATGCAAGTCAGATGTGAAATCGCAGGGAGTAACCCTGAAACCGCATTGGAAACTGGATGTCGTGAGTGCCGGAGAGGTAAGTGGAATTCCTGGTGTAGCGGTGAAATGCGGAGATATAAGGAAGAACACCAGTGGCGAAGGCGGATTACTGGACGGTAACTGACGGTGAGGCGCGAAAGCGCGGGGAGCGAACAGGATTAGATACCCT
+
EE,CFGCF,6EEG?FDFFDEGGGGC@FGGGGGGGGFGGFG8@@C@FFFFFGCA,=E8EC=EE8FFFCCFGGGC,,<CAEFFEF9FF,5C=EAFFCFCAFCFF8B:@4CFGFGGFF,8E,B9,DFG7+B+>DDFFEDDF7D,<@>FA<CCFGG>F9FF*3C>5,F,,:+DFCE@EGF7F**:9>:4<?=48*$.%#21;?CEEFFCFEGGG>67(C1<<<%:;FCEF>:5<A+9CEF/#2GF::@:AF:@+:/@@,@3,@5,=?FB,=C@+=AFA+@B=>7FFEECFEEC<6,=E>88+B99,A,8+>GGFF<F9F7FB8C,8FE,EC,,FGF<F:FEE<EA>GE=7F8,GFCCF9F<C98BFGEGFCE<BGF<CCFGGDGGFDGGFGGGGF@DGGGEGGGGFGGGGGF9FF8GCCCCC
@s1101 28635
TGGGGAATATTGCGCAATGGGGGAAACCCTGACGCAGCAACGCCGCGTGATTGAAGAAGGCCTTCGGGTTGTAAAGATCTTTAATCAGGGACGAAACATGACGGTACCTGAAGAATAAGCTCCGGCTAACTACGTGCCAGCAGCCGCGGTAATACGTAGGGAGCAAGCGTTATCCGGATTTACTGGGTGTAAAGGGCGCGCAGGCGGGCCGGCAAGTTGGAAGTGAAATCCGGGGGCTTAACCCCCGAACTGCTTTCAAAACTGCTGGTCTTGAGTGATGGAGAGGCAGGCGGAATTCCGTGGGTAGCGGTGAAATGCGTAGATATACGGAGGAACACCAGTGGCGAAGGCGGCCTGCTGGACATTAACTGACGCTGAGGCGCGAAAGCGTGGGGAGCAAACAGGATTAGATACCCT
+
CFGGGGFGFFFFGGGFGGGGFGGEGGGGGGGFGGGGGGGGGGGGEGG:FGGGGGGGGGGGGGGGGGGGGCGGGFFFGGFFGGGGGGGGGGGGGGGGGGGGGGGGGGGGGGGGGGGGGGGGGGGGGGGGGGGGGGG7F<;>FFFFFGEEGGGGFGGGFGGGGGGGGGGGGGECFGFGGGG-GFC'CGG8:2FEGGGGGE8>FGEECEGGEGGCC8>F<FFGGGFGGGG4GGFGEGGCFDGGGGGEECCCFADFGGGFGGGCG>ABA8FGGFGGGFF9GD<GGCFBE?FDGGGFGFFE7GEEE9,CC5B+FFFEA7EC>GGFFECGE8GGFECEEEEGGGGGEGFECF@DGGGGGGFGGGGGFGFGDGGEGGEEGGGGEEGFDGGFFGGGGGGGFEFDFFGFGFCGGGGGGGGGCCCCC
@s1101 382
TGAGGAATATTGGTCAATGGGCGTAAGCCTGAACCAGCCAAGTAGCGTGAAGGATGACTGCCCTACGGGTTGTAAACCTCTTTTGTTTGGGAATAAAGTGCGGGACGTGTCACGCATTGCATGTACCATTTGAATAAGGACCGGCTAATTCCGTGCCAGCAGCCGCGGTAATACGGAAGGTCCGGGCGTTATCCGGATTTATTGGGTTTAAAGGGAGCGCAGGCCGTGGGTTAAGCGTGTCGTGAAATTCCGTCGCTCAACGGCGGACGTGCGGCGCGAACTGGTCCACTTGAGTACGCGGGAAGTTGGCGGAATTCGTGGTGTAGCGGTGAAATGCTTAGATATCACGAAGAACTCCGATTGCGAAGGCAGCTGACGGTAGCGCAACTGACGCTGAGGCTCGAAAGTGCGGGTATCGAACAGGATTAGATACCCT
+
GGGGGGGGGGFFFGGGGGGCEGG@+FFGGGGGGGGGGGFDCFGGGGGGGC,EFF9FFG@CFGGGG?FGGGGCGGCEFCCFFFGGCFDFGGGEFGGCFFGCFC=++@FFE8A,E@,4CFGGGFGGGGG<F,C<EGGGCFCFGGDCEGG8FFGGGF+CFCCFFGGFGGDEFED:3DFF7FCEF?9:BFGGGGCGGG>EE=FF>F@CFG@E>@FGFFE5>>E>BFGDFE34C3<6<<F9EB=C69FFACCFB*4C2*>?EFGGF>BCD68<*:>1ED@GGFD=6DBF,,<,EFFF5F6@+EB,,,@,GEEFCCFGD,E>EFGGGGGDBEGGFGF9EGGGFDF@FE<FFGFFGGGEFGFGGFFF::GGGEGGGGGF:@7FC<=:GGGGGGGGGCB+GGGFFCGGGEGGFGEGGGGGGGGGGGGGGGGGGGFFFFFCCCCC
@s1101 383
TGGGGAATATTGGACAGTGGGCGAAAGCCTGATCCAGCCATGCCGCGTGAGTGATGAAGGCCCTAGGGTTGTAAAGCTCTTTCAACGGTGAAGATAATGACGGTAACCGTAGAAGAAGCCCCGGCTAACTTCGTGCCAGCAGCCGCGGTAATACGAAGGGGGCTAGCGGTGTTCGGAATTACTGGGCGTAAAGCGCCCGTAGGCGGATGGCTAAGTGAGGGGTGAAATCCCAGGGCTCAACCCTGGAACTGCCTCTCATACTGGCAATCTCGAGTTCGGGAGAGGTGAGTGGAATTCCGAGTGTATAGGTGAAATTCGTAGATAGTCGGAGGAACAGCAGTGGCGAAGGCGGCTCACTGGCTCGATACTGACGCTGAGGTGCGAAAGCGTGGGGAGCAAACAGGATTAGATACCCT
+
GGGGGFFDFFGFGFFGGGGDFGGGGGGGGGGFGG9FFGGEGFFF:CE7@CFGGGGGGGFGFFEFEGGFF@FGGFEFEF8AFEGGGGDGFCFGGFGGGCGGFC:=F@=,8B@@FFFFGGFFGG7F>F:D8EFCC<EEGGCF@D,D@EEG:C:,EFC:AGGDGCE7:,3<***3C97FC:CF9<<9,<7F7485B,2**11@BDC@8%+=#0<9EC:@CA+@8;CE@1<7F>A3:;:7;<@2<@7GCCEF@<35:,ADEGD=6AFCABB,16:?FGEGC@,88C=FF@9,,,FCEFCGEDFEFF;@0,@GGGGFDEEE=FB8A,@>+FGGF<DE:9,C,CFGF@C,F@:FC@@C9FFFFGGGDF7GEFF:@GGEGFDF;F@CC@FGGGGGGGCFFFCFDGGGGGGGFDFGFDGCCCCC
@s1101 384
TGAGGAATATTGGTCAATGGGCGAGAGCCTGAACCAACCAAGTAGCGTGCAGGACGACGGCCCTATGGGTTGTAAACTGCTTTTATAAGGGAATAAAGTGAGTCTCGTGAGACTTTTTGCATGTACCTTATGAATAAGGACCGGCTAATTCCGTGCCAGCAGCCGCGGTAATCCGGAAGGTCCGGGCGTTATCCGGATTTATTGGGTTTAAAGGGAGCGTAGGCCGGAGATTAAGCGTGTTGTGAAATGTAGACGCTCAACGTCTGCACTGCAGCGCGAACTGGTTTCCTTGAGTACGCACAAAGTGGGCGGAATTCGTGGTGTAGCGGTGAAATGCTTAGATATCACGAAGAACTCCGATGGCGAAGTCAGCTCACTGGAGCGCAACTGACGCTGAAGCTCGAAAGTGCGGGTATCGAACAGGATTAGATACCCT
+
@@FGGGGGGFFGGGGGGGG@FGGGGGEGGGGGFGGGGGGDGFDGFGGFGGGGGGGGGGGGGGGGGDFCFGGGGGGGGGGGGGGGFGGGGGGGG<:AECFEFDEFGGGGGGGGGGGGGGGGCFFFGGFFFGGGGFFGGFFFFFFEG7>,:CC9FEGG<CGGGCC@BCFGGGGG9CEGGGGDGGGGGGEGCFGGFFCE57F91:C:?@<F:<?C+,;>EFEB17AF:>E=3/<<CDEAEFGEG5&8=?C:@1*::ED@:,CDFD=5ABBC:?FA=A>/66B=6FGFFFB,9FF?8C@8+,EA6,>,?+FF@FC=+=CEGGGGFFC>=EGFEC,,CFFGDAGGFFFFFFFFFAFFFDGECCGCC,GGF<BA,FCGGGGGGGGGGGGFGGFFECCGGF<F8GGFGDGFCGGGGGGGGGGFGGGFGGGGGGGCGF@BCCCC
@s1101 28161
TGAGGAATATTGGTCAATGGGCGAGAGCCTGAACCAGCCAAGTAGCGTGCAGGATGACGGCCCTATGGGTTGTAAACTGCTTTTATAAGGGAATAAAGTGGGGCTCGTGAGCTCCTTTGCATGTACCTTATGAATAAGGACCGGCTAATTCCGTGCCAGCAGCCGCGGTAATACGGAAGGTCCGGGCGTTATCCGGATTTATTGGGTTTAAAGGGAGCGTAGGCCGCAGGTTAAGCGTGTTGTGAAATGGAGGGGCTCAACCTCTGCACTGCAGCGCGAACTGGCTTGCTTGAGTACGCACAACGTGGGCGGAATTCGTGGTGTAGCGGTGAAATGCTTAGATATCACGAAGAACTCCGATTGCGAAGGCAGCTCACGGGAGCGCAGCTGACGCTGAAGCTCGAAAGTGCGGGTATCGAACAGGATTAGATACCCT
+
EFFGGGFECEFGGGFGGGGFEGGGGGGGFF@FFGGFGGGGGGGGGGEGCFGGGGDFFF7BBE@FEGCFGGGGGGFGGGG?FGGGGGGFGGGCGGFFFGFGDGGGEG@FGG7E?<FGGFGFFCAE9FFGGGGGFFGFDGFGCFEGGDGCFFGGGFGGGDGGGCFGECGEGGFGD;FGGGGGGGGDFGE*CECFCFEGEEG@CF%GGF0=EBB<FGDG>3FCF3=CCC+C8C#F<FE4CFF<9F7DCDCF>#*FF<*6$C;AGGFFFDFGFFF@FCB@:A8GGGFGGCF9EFGGAFB=ECEFE444=++EEFEEEE@7GFGGGGFE>F7EEDGFFGGFEFF;ADDCGGFDGFGGFEFF:FDDEGGGGFEGF<9GEGGGDGFGGGGGFGGGGGEGGGGGGEFGGGGGFGFGGGFFGGGGGFFACFDGGGGGGFGCCCCC
@s1101 23729
TGAGGAATATTGGTCAATGGGCGAGAGCCTGAACCAGCCAAGTAGCGTGCAGGATGACGGCCCTATGGGTTGTAAGCTGCTTTTATAGGGGGATAAAGTGAGTCTCGTGTGACTTATTGCAGGTACCCTATGAATCAGGACAGGCTAATTCCGTTCCCGCAGCCGCGTTAATAAGGCAGGTCCGGGCGTACTCCGGATTTATTGGGTTAAAAGGTCGCGTAGGCCGTTGAGTAAGCGTGTTGTGAAATGGAGTGGCTCAACCAGGGGAATGCAGCGCGGTCTGGCATACTTGAGTGCGCACGAAGTGGGCGGAATTCGTCGTGTAGCGGTGAAATGCTTAGATATGACGAGGAACTCCGATTGCGAAGGCAGCCTGCTGGAGCGCAACTGACGCTGAAGCTCGAAAGCGTGGGTATCGAACAGGATTAGATACCCT
+
@CDFGE8F<CEEGAEGFCECFFGCFE6CEF<EFGFEEGFGFFFEAFGGG7CCEC,FCFGGD@FFFC9,CCCB,9<,CFDCFFCC9,,??F:+84?5<,FE9FFD9,B?<<B,C5?,E<5<EFCF,8B<,4AE9?E,CD8<F,BEG,:BD,,C=F,68,3=BFDG+@F*@*5:==9,,,*56?,5*4******?CFC*=;C:A11?C1##30?B53.@32((@C5DF<:>,:C<*G@F;<,,9:@2,2D3,FEDF?,2>8,*@,,37,,,D@7BB8<@@68@,>=3,,83A<F?336+@A:+8,GFB+:C@,>+E7C@8+7FA849>@9?C:A5AE84CFD?9,FC8F=?,,FFC@GFFFFGEEGCF<GGGGF@,C<EFGGGEEFF<CGEGFEFECGFGGCFGGD:BF@C@GGEGFGGGGFGGGGFCGGFGFCCCAC
@s1101 387
TGAGGAATATTGGTCAATGGGCGAGAGCCTGAATCAGCCAAGTAGCGTGCAGGATGACGGCCCTATGGGTTGTAAACTGCTTTTATAAGGGAATAAAGTGAGCGACGTGTCGCTTTTTGCATGTACCTTATGAATAAGGACCGGCTAATTCCGTGCCAGCAGCCGCGGTAATACGGAAGGTCCGGGCGTTATCCGGATTTATTGGGTTTAAAGGGAGCGTAGGCCGGAGATTAAGCGTGTTGTGAAATGTAGTGGCTCAACCTCTGCACTGCAGCGCGAACGGGTCTTCGTGAGTACGCACAGCGTGGGCGGAATTCGTGGTGTAGCGGTGAAATGCTTAGATATCACGAAGAACTCCGATTGCGAAGGCAGCTCACGGGAGCGCAACTGACGCTGAAGCTCGAAAGTGCGGGTATCGAACAGGATTAGATACCCT
+
EFFGGGGG9EFGGGGFGGGGFGGGGGGGGGGGGGGGGGGGGGGGGGEFGGGGGGGGGGGGGGGGGGGGGGGEGFGGGFGGGGGGGGGGGGGGGGGFCEGGGGGGGGGCCGGGGGGGGGGGGGGGGGGGGFGGCFGGGGGGGCEEGGGGGGGGGGFGGGC7CB,,5:<CEFG7,?C7@FFCFGGEGGGGGGGGGGDG=E>,@FGGGF?<70CFCGCFG?FD79*DF5CBGEGCCC:9F6EGF@.;@A<%BFDFCFFCE>=@:@,D9GGGGGGEGFGD?C:8('FFCCCC@,FA5ECEGF@B@4+>B8GFEDE@>88GGGGGEFB8)BB@9EFEAEADECCFE=AFAGGGFFA9F:EF7EGECEF,FEGGFFFFFGEGFGGF>GGGGGGGGGCGGFFGGEGGGGGFFDGGGGGGGGGGGGF@EGGGDGFCECGCCCCC
@s1101 27205
TGAGGAATATTGGTCAATGCACGCACGTCTGAACAAGCCAAGTAGCGTGCAGGATGACGGCCCTCTGGGTTGTAAACTGCTTTTAGTTGGGAATAAAGTGTGGCTCGTGAGCCATTTTGTATGTACAATCCGAAAAAGGACCGGCTAATTCCGTGCCAGCAGCCGCGGTAATACGGAAGGTCCAGGCGTTATCCGGATTTATTGGGTTTAAAGGGAGCGCAGGCGGAACTTTAAGTCAGCTGTGAAATACGGCGGCTCAACCGTCGAACTGCAGTTGATACTGGAGGTCTTGAGTGCACACAGGGATGCTGGAATTCATGGTGTAGCGGTGAAATGCTCAGATATCAGGAAGAACTCCAATCGCGAAGGCAGGCGTCAGGTGTGCAACTGACGCTGAGGCTCGAAAGTGCGGGTATCGAACAGGATTAGATACCCT
+
9FEEEEFFDF9FFFEAGEE,,C@FG++CCF8DEG-FFG-<@CEAEFG@F,C<:BEECEEEE@@C@<6,,F,=:@EC6<<=F<?@FGC,54C8F8FCFCEF9BFG<FGGGG7EFGB?,EDEDGFB?,,<C@4>8CCC>::ADDEGDEFFFG,CDFGGG9<:F@CGGECFC**>,@*6*8*>F9::,CFF@F1,@;C:=5F,2=:C,*F:<F@:CF#/48FGB:CCGG+29;<F8>9.3,<+FCFF,32:>@+@58FDCGCCF0::=<;CEFF@F>=@A;DDGFEE?CFA,,,4+?@99,,<C8?,GFEA,FGGGGFEE9BFF9GEA>EDCFC:,,GEEF?DFCFFC,<,ECGFCEEF8B@>CCGFFFFFGGF@,8,CC,F@,E9GGGEGFCBGGGGFDGGFDFE<GGGFFDGGEGFECC,B<EEEDGGDFEFCCCBC
@s1101 389
TGGGGAATATTGCACAATGGGGGAAACCCTGATGCAGCGACGCCGCGTGAAGGAAGAAGTATCTCGGTATGTAAACTTCTATCAGCAGGGAAGAAAATGACGGTACCTGAATAAGAAGCACCGGCTAACTACGTGCCAGCAGCCGCGGTCATACGAAGGGGGCAAGCGTTATCCGGATTTATTGGGTTTAAAGGGAGCGTAGGCTGGAGATTAAGCGTGTTGTGAAATGTATATGCTCAACATCTGCACTGCAGCGCGAACTGGTTTCCGTGAGTACACAAAAAGCGGGCGGAATTCGTGGTGTAGCGGTGAAATGCTTAGATATCACGAAGAACTCCGATGGCGAAGGCAGCTCACTGGAGCGTAACTGACGCTGAAGCTCGAAAGTGCGGGTATCGAACAGGATTAGATACCCT
+
FCFGGBFGGGGF<FEFGGGGGGG+:EFGGGGGEFAFGG7C@FEGGGGGEFD,CFGGGGGC?<?FFFF84FFEADFEEFGGFE?DC,FGGGGGFF,,4CFE,?@F@C?FAF8B5F?<DDF<=>@==:CD,@=FGGGGGF:<@3<FGG*55*8@FEB*,6>FBC@F8;:+*1**8+=FB*4<?B,7BF*1=,2<CF7C5C8:7CEFF89%AFFA9,25?8E38&&E?C@@@#<#3@9,,70,=:75:@,3,8:<+>@>+,+=DC@F:7@81,?F>B;,@,@8,?>:EC>:DGGFFDCC849<EFB>5GGGD=EEAEFFFFEFCE<9:,FDGFCEGGGDFC,:B7GFGF,FEB<FBCCCGGGGCFCC,FFGFFBGGGGGGGFA<GGGFFBCGEGGGCC@GFFADFGGGGGGGGFCCCCC
@s1101 22483
TGAGGAATATTGGTCAATGGGCGGGAGCCTGAACCAGCCAAGTAGCGTGCAGGAAGACGGCCCTATGGGTTGTAAACTGCTTTTGTGCGGGGATAAAGTGTGCGACGTGTCGCTCATTGCAGGTACCGCACGAATAAGGACCGGCTAATTCCGTGCCAGCAGCCGCGGTAATACGGAAGGTCCGGGCGTTATCCGGATTTATTGGGTTTAAAGGGAGCGTAGGCCGTGCTTTAAGCGTGTTGTGAAATGTAGACGCTCAACGTCTGAATTGCAGCGCGAACTGGGGCACTTGAGTGCGCACGAGGCAGGCGGAATTCGTGGTGTAGGGGTGAAATGCTTAGATATCACGAAGAACCCCGATTGCGAAGGCAGCTTGCCGGAGCGTAACTGACGCTGAAGCTCGAAAGTGCGGGTATCGAACAGGATTAGATACCCT
+
DGCFGGGGGGGGGGGGGGGGDGGGGGGGGGGGGGGGGGGGGGGGGGGGGGGGGGGDFGGGGGGGGGGGGGGGGGGGFGGGGGGGGGGGGGGGGCECFGFGGGGGGGDGGGGGG@FGGGGGGGGGGGGGGGGGGGGGGGGGGGGGGGGGGGGGGFFGGGGGGGGGGGGEEDGFGGG>EGGGGGGGDGGGGEEDCF8CGEEGGG%GG=GGG;FCCG@FGFGC:EAFGDGF;GGF<<DDF<GC2FFFFGDFGGFGGGEGGG:CAC;G9FCEFFGDGE@C9ED:ECGFGGFF9F8GDF>EEGGGGGDF@GFC8,@ED@EE7FFFE8DD88,AFGGFCFGGGGGGGFGGGGGGGGGFCEDE@GGGGGGGGGFGFEGGGGGGDCGGGGGGGFFGGGGGGGGFCGEGGGGGFEGGGGGFGGGGGGFFGGGGFF<GFFGCCB@B
@s1101 21731
TGAGGAATATTGGTCAATGGGCGGAAGCCTGAACCAGCCAAGTAGCGTGCAGGATGACGGCCCTATGGGTTGTAAACTGCTTTTATGCGGGGATAAAGTGGGCCACGCGTGGCCTTTTGCAGGTACCGCATGAATAAGGACCGGCTAATTCCGTGCCAGCAGCCGCGGTAATGCGGAAGGTCCGGGCGTTATCCGGATTTATTGGGTTTAAAGGGAGCGCAGGCCGCCGGGCAAGCGTGTTGTGAAATGCAGTCGCTCAACGTCTGCACTGCAGCGCGAACTGCCAAGCTTGAGTGCGCGCAACGTTGGCGGAATTCGCCGTGTAGCGTTGAAATGCTTAGATATCACGAAGAACTCCGATTGCGAAGGCAGCTCACTGGAGCGCAACTGACGCTGAAGCTCGAAAGTGCGGGTATCGAACAGGATTAGATACCCT
+
FGFDGGFGGFFGGGGEEFGGFGGDFGDGGGGGGGGGGGGGGGFGFGGGDGFGGFEFDE7F7CGFDEFGEGCFFFGGGGGGFFGGGGGFGGGCDCFFGGGGGGFGGGGGDFEGCFFCGGFFGFGFAEF7BFFGFGGF;,DE@FGGE:EFGGGGGGGGGGFFGF:,=:=CCE7CGGGGDGCFFF,=:**/:E8C7A>/ED<8EE#?E@<30<C>GFC-E3E:99EGE?EBFA8:EEF0C-=/6EFC><9FDF:CCCECGGDFF<FEFF8>:F@9EEECC::C>;G?FFCF:@>B*FCGGC>EE=:@GGGEF8FE@EC@+FFFFECGBGFA,FFFF9GFGGFFFDGGGGGGGGFFFCE>GGGCECGGFE9GGDFGE9?GFGEECGDGGGFGGFFGGFGGGCEFFEFGFEGGGGGGFFGFGGGFGGGFGGGGGGGCCCCC
@s1101 27356
TGAGGAATATTGGTCAATGGGCGAGAGCCTGAACCAGCCGAGTAGCGTGCAGGATGACGGCCCTATGGGTTGTAAACTGCTTTTATAGGGGAATAAAGTGAGCCACGTGTGGTTTTTTGCATGTACCCTATGAATAAGGACCGGCTAATTCCGTGCCAGCAGCCGCGGTAATACGGAAGGTCCGGGCGTTATCCGGATTTATTGGGTTTAAAGGGAGCGTAGGCCGGAGATTAAGCGTGTTGTGAAATGTAGATGCTCAACATCTGAACTGCAGCGCGAACTGGTTTCCTTGAGTACGCATAAAGGGGGCGGAATTCGTGGTGTAGCGGTGAAATGCTTAGATATCACGAAGAACTCCGATTGCGAAGGCAGCTCACTGGGGCGCAACTGACGCTGAAGCTCGAAAGCGCGGGTATCGAACAGGATTAGATACCCT
+
GGGGGGFGGGGGGGGGGGG8EFGFGGGGGGDFGGGGGGGGGGCFGGEGGGGGGGGGGGGGGFGGGDGCGGGGGGGGDFGGGEGGGGGGGEGGGGGGGGGGGGFFGGGGFF=EFG8DFGGGGAFFG?FGFCGFGGGGCDFFGGEGGGEGGGGGGFGGGFG@:FGGC@>FGGFGCFGCFGCCFCGGGGGDCDG9C<EF#,CGG?EFFG727<@?GGGGG:FC>5>47C5FEC@<FFGBC#7F@CD@C8C>87,<E?ECGFF@/9F>FDEFFEC?+<)>,;88,GFCF,F<FDFFD@6++9GFC:,+++GFCFFFDE8EC<FBAE@+BEFDFEA,FEGFDGGGFAGECGGGFDFGGGGGDEFFFCGGGE@GGGGGGGGFGFGFFF@GGGGGFEFEAGGGFEGGGGGGFCGGGGGGGGFGFDGGGGGFGGGGFGFCCCCC
@s1101 393
TGGGGAATATTGCACAATGGGGGAAACCCTGATGCAGCGACGCCGCGTGAAGGAAGAAGTATCTCGGTATGTAAACTTCTATCAGCAGGGAAGATAATGATGGTACCTGACTAAGAAGCCCCGGCTAACTACGTGCCAGCAGCCGCGGTAATACGTAGGGGGCAAGCGTTATCCGGATTTATTGGGTTTAAAGGGAGCGTAGGCCGGAGATTAAGCGTGTTGTGAAATGTAGATGCTCAACATCTGCACTGCAGCGCGAACTGGTTTCCTTGAGTACGCACAAAGCGGGCGGAATGCGTGGTGTAGCGGTGAAATGCTTAGATATCACGAAGAACTCCGATTGCGAAGGCAGCTCACTGGAGCGCAACTGACGCTGAAGCTCGAAAGTGCGGGTATCGAACAGGATTAGATACCCT
+
DFGGGFGGGGGGGGGGGGGGGGGGGGGGGGGGGGGGGGGGGGGGGGGGGGGGGGGGFFFFFFGGGGGCFGGGGGFGGGGGG<CFFGGGGGGGGG9EGCGGGGGFFF<FGFGGGGGGGGGGGFGGGDGGGFGGGGFGGGCEGGGGGDGGGGGFGGGC?<CGGGGD7C@CCFE,@CEGFFGFGD>GGGCG@CCGGFGFDECEDGGG+:>/C8CEC7BAECGFDFGGFFG=CFGFFFGACGFFFC;FF@<4:?EFDDGGGGF>F?F8DFCCFFGEDGGFEGG#ACGGGCFBDDGGGGE@@GGFGFDGFGGGGGFEGGGFGFDFFGGGEGGGFGFGEFF7GGGGGEEFGGGGGEGGFFGGFCEGGGGGGGGGGGGGGFEGGGGGGGGFCGGGGGGFGGGGGGGEFFFGGGGGGFFCCCCC
@s1101 394
TGAGGAATATTGGTCAATGGACGAGAGTCTGAACCAGCCAAGTAGCGTGCAGGATGACGGCCCTATGGGTTGTAAACTGCTTTTATAAGGGAATAAAGTGAGTCTCGTGAGACTTTTTGCATGTACCTTATGAATAAGGACCGGCTAATTCCGTGCCAGCAGCCGCGATAATACGGAAGGTCCGAGCGTTATCCGGATTTATTGGGTTTAAAGGGAGCGTAGGCCGGAGATTAAGCGTGTTGTGAAATGTAGACGCTCAACGTCTGCCCTGCAGCGCGAACTGGTTTCCTTGAGTACGCACAAAGTGGGCGGAATTCGTGGTGTAGCGGTGAAATGCTTAGATATCACGAAGAACTCCGATTGCGAAGGCAGCTCACTGGAGCGCAACTGACGCTGAAGCTCGAAAGTGCGGGTATCGAACAGGATTAGATACCCT
+
DFGGGGGGGGGGGGGGGGGGGGGGGGGGGGGGGGGGGGGFGGGGGGGGGGGGGGFGGGGGGGGGGFGGGGGGGGGGGGGGGCFGGGGGGGGGGCFFGGGGGGCFGGFFGGGGGGGGGGGGGGGGGGGGGCFFGGGGECFGGGGDGGGGGGGGGGGGGGGGGGGGGDE3@EGCBCGG*@CFGGGGE6@<FF@>GGGG?DGF=F'FC;;EGFGFF93;E@GEFCDFFEEBEGFFGGGFFFC:@F@GGCCFGFE?FFE;FGGFFDFFFGC&D8C8FE>GGF?E?:GGGGGF8A89)CEFGGGGGGGFGEDGGGF@4=C+B@DFA,DGFGGFEDFEEAEGFGFGGFCE?GGGDDGGGGGGGGGEGGGGGGGGGGGGFGGFEFEGGGGGGGFGGE@FFEGGGGGGGFFGGGGGGGGFGGGGEGGFGGGGGGGGGGFBCCCC
@s1101 395
AGGGGAATATTGCACAATGGGGGAAACCCTGATGCAGCGACGCCGCGTGAGTGAAGAAGTATTTCGGTATGTAAGCTCTATCAGCAGGGAAGAAAATGACGGTACCTGACTAAGAAGCCCCGGCTAACTACGTTCAAGCAGCCGCGGGAATACGTAGGGGGCAAGCGTTATCCGGATTTACTGGGGGTAAAGGGAGCGTAGACGGTAAAGCAAGTCTGAAGTGAAAGCCCGGGGCTCAACCCCGGGACTGCTTTGGAAACTGTTTAACTAGAGTGCTGGAGAGGTAAGCGGAATTCCTAGTGTAGCGGTGAAATGCGTAGAGATTAGGAGGAACACCAGTGGCGAAGGCGGCTTACTGGACGGTAACTGACGTTGAGGCTCGAAAGCGTGGGGAGCAAACAGGATTAGATACCCT
+
GGGGGEGGGGGGGGGGFGFCFECBFGGGGGGFGGGGGGGGGGGGGGGFGGGGGEFGGGGGGCFGGGGGGGGGGGGGFGGD,@CFFFGGD=<FGGGGAF,??FFGGFAFDDGGGGFGGFGGGEDGGGGGGGC@,,8,3@AFFAF7EGG*>FFGGGC:<FGGGGGGGCFGGGGFFGEFGGD@329BF#:?@GFGFGFGGGE5/CFGGGG>FDGGFFC<CFG@9CGFCDGEFCC8CEE@C@<EEECFB8A57:?=CFFD9>9F=FAD/FF@A,<98FGGFGG?AC<EC7F@8FD=CFCEB89GFGEBDCCFGGGF:DGFEDDA4,E9GGGGGFFC6FFDEFFEEF7GFFGGGFGGGGGGGGGGGFFDEFDEGGFFA8GFGGDDGGGEFGGGFCCGFGFGGGFFCFF@C9FGGFCCCC9
@s1101 21911
TGGGGAATATTGCACAATGGGGGAAACCCTGGTGCAGCGACGCAGCGTGAAGGAAGAAGGATCTCGGTATGTACACTTCTATCAGTAGGGAAGATAATGAAGGTACATGACTAAGAAGCCCCGGCTAACTACGTGCCAGCAGCCGCGGTTATACGTAGGGGGCAAGCGTTATCCGGATTTACTGGGTGTAAAGGGAGCGTAGACGGTGTGGCAAGTCTGATGTGAAAGCCCGGGGCTCAACCCCGGGACTGCAGTGGAAACTGTGATACTTGAGTGTCAGAGGGGCAAGTGGAATGCCTAGTGTAGCGGTGAAATGCGTAGAGATTAGGAGGAACACCAGTGGCGAAGGCGGCTTGCTGGATGACAACTGACGCTGAGGCTCGAAAGCGTGGGGAGCAAACAGGATTAGATACCCT
+
AEEFE@CEEFGGFGGFGGGGEEG@CG<C6-;C,CDFGDFGGGF7FFC6@FDEFGGGF,,-9C<F9EC,CDEEB<@,CE,CCE<F9,<9E@,4FB9<E9EA,BBEEC,C@EF9F<=EF===+B+>7C:B=>AFDD>DB,,>F8,,8@+F++6F,=@:8<*><*><<**<*=F5C;<FGE8<:9,?C,,-?<;,8:F77=5?51,*FFD)E<AFC?C;71F8@@@:@C@?@86C<,FC@FB@:@C@8A8FFFC@,,3,,,,DE8,,:,,,,B,,9CD,9,,8+=BEF=FEFF@@,,@,FF:,FGC=5@CF=,C,::=4:C<;<=?<F<GFE?BEEFEC,E<:GEGECEEGFCGFF@C6FDGGFE,GGGGGGGGGGE@GFEFCF>GFFB@+C8CGGGGF<EEFF<GGGGGGGGFCCCCC
@s1101 397
TGAGGAATATTGGTCAATGGACGAGAGTCTGAACCAGCCAAGTAGCGTGCAGGATGACGGCCCTATGGGTTGTAAACTGCTTTTATAAGGGAATAAAGTGAGTCTCGTGAGACTTTTTGCATGTACCTTATGAATAAGGACCGGCTAATTCCGTGCCAGCAGCCGCGGTAATACGGAAGGTCCGGGCGTTATCCGGATTTATTGGGTTTAAAGGGAGCGTAGGCCGGAGATTAAGCGTGTTGTGAAATGTAGATGCTCAACATCTGCACTGCAGCGCGAACTGGTCTCCTTGAGTACGCACAAAGTGGGCGGAATTCGTGGTGTAGCGGTGAAATGCTTAGAGATCACGAAGAACTCCGATTGCGAAGGCAGCTCACTGGAGCGCAACTGACGCTGAAGCTCGAAAGTGCGGGTATCGAACAGGATTAGATACCCT
+
FGGGGGGGGGGFGGGGGGGGFGGGGGG<FGGGFFFGGGFFGGGGGGGEGGGGGGGGGGGGGGGCFFFFGGGGGFFGGGGGGGEFGFGGGGCGGGGG9FGGGGGGGGGGGGG<FGGGGGGGGFGGGGGGGFGGCFGG9<FCFDEGGEGFG9FFGGDCGF<FGGGGGGGE:FGGGGGGDEFFGGGGGGGGGDEFGGGD*:=FC7FGG<7;FGF99FE:EFC>BFGGFEGEGG><:?E2C3CE<GFGFFGGF@CEGC7AFGGFFDD<AF=GDFB9F@6EEC==8DFCA,CEDADA9ECFEGGGGFD?GGGGDGF@9,GGGGGGEF>@5GGGGGFCFFD?=EC,F4,GGGGGFCGFFFCGEFGGGGGGGGFGFFFGGGGFFGGGGGGGGGGGGGGGGGGGGGGGGGGFA7GGGGGGGFEAGFFDFGGGGGGGGFGCCCCC
@s1101 398
TGAGGAATATTGGTCAATGGACGAGAGTCTGAACCAGCCAAGTAGCGTGCAGGATGACGGCCCTATGGGTTGTAAACTGCTTTTATAAGGGAATAAAGTGAGTCTCGTGAGACTTTTTGCATGTACCTTATGAATAAGGACCGGCTAATTCCGTGCCAGCAGCCGCGGTAATCAGGAAGGTCCGGGCTTTATCCGGATTTATGGGGTTTAAAGGGAGCGTAGGCCGGAGATTAAGCGTGTTGTGAAATGTAGATGCTCAACATCGGCGCTGCAGCGCGAACTGGTCTCCTGGAGTACGCACAAAGTGGGCGGAATTCGTGGGGTAGCGGTGAAATGCTTAGATATCACGAAGAACTCCGATTGCGAAGGCAGCTCACTGGAGCGCAACTGACGCTGAAGCTCGAAAGTGCGGGTATCGAACAGGATTAGATACCCT
+
EFGGGGFGG9EEFGGGGGGFCF7@FEEFFGGGGGGGFGGGGGFFFGCFDEFGF,@8=FFGGCF,,:CEFGEGGGDEF,CFCEFEAF,C,CF<FF,CF,5EFFGCEFFDBF7<,EAFGGC9FCCFGGGGGGG9F<EAFGC<8A::CCCFGGG,>F=>@A,D=>DCC+@CFCF,,73DFF7B,7DB7>1#61*-;FC>6=<21D*B<F'A<?:B.?C?G>FE?)8:'>:@E:<==@CA<;4/:802<=:=>#9:>>2CC9GFCFC@*85,,@@*FC>@>C2+6FFF<3+,65,,D>=B6F8C,9FF7CEGC8E;FGEDECB+A,GGBF=>=C,DEE9,E<,6,FFEF7GFFGFFC8+F7DFGFCC,DEAEGE<F9GCFCGGGGGGF9FEGGBBCE9FFFGGGDDGGDGGGGFFDEFGGGGGFGGGGGGGGGFGCCCAC
@s1101 399
TAGGGAATCTTCGGCAATGGGGGCAACCCTGACCGAGCAACGCCGCGTGAGTGAAGAAGGTTTTCGGATCGTAAAGCTCTGTTGTAAGAGAAGAACGTGTGTGGGAGTGGAAAGTCCGCACAATGACGGTATCTTACCAGAAAGGGACGGCTAACTACGTGCCAGCAGCTGCGGTAATACGTAGGTACCGAGCGTTATCCGGATTTATTGGGCGTAAAGCGGGCGCAGGCGGTTAGATAAGTCTGAAGTCAAAGGCTGGTGCTCAACCATAGTTTGCTTTGGAAACTGTTTAACTTGGGTGCAAGAGGGGAGAGTGGAAGTCCATGTGTGGCGGTGAAAAGCGTAGATATATGGGGGAACACCTGTGGCGAAAGCGGCTCTCTGGCTTGTAACTGACGCTGAGGCTCGAAAGCGTGGGTAGCGAACAGGATTAGATACCCT
+
FFGGGGGGGGGFGGGGGGGG8@CEFGDGGGGGGGEGGGGGFGGGGGG7FFEGFGGF?FCFGGGGGGG@CGEFEFGGGGGFGGGGGGGGGGF8ADFEDEGGGFFDFGGGGGGGFGGFEG7FFGGGGGFFGGFGG9FGFGGGFGGFDC:FFFCEFFC9CCC<77FC8=F:F,,8<78<7:<CF@B:FF?:FCECC7<CECDC/5*2;9<2:9CC*::;C:FFB>E<>EGDGGGEDE??02C<=A=77,:/=7<FGGC27C#*D@<7B@3289:6$C4E?F?<,DC9?+,CDDD?:,+6+)?8F8EE7?GGFB9E,EEC9498GGEDCCFB6)7EDCE?9,,,@4CB3,,@C6<BF?,B?BCC:8ECFGF7?=@:EC:CC,AC,,EFB<CF<C,E,@B8+,=,8<GFCFGGFGGFF@?FFEGGGGGGGFGFFE6A9GGGCCCCC
@s1101 37441
TGAGGAATATTGGTCAATGGGCGAGAGCCTGAACCAGCCAAGTAGCGTGCAGGATGACGGCCCTATGGGTTGTAAACTGCTTTTATAAGGGAATAAAGTGAGTCTCGTGAGGCTTTTTGTATGTACCTTATGAATAAGGACCGGCTAATTCCGTGCCAGCAGCCGCGGTAATACGGAAGGTCCGGGCGTTATCCGGATTTATTGGGTTTAGAGGGAGCGTAGGCCGGAGATTAAGCGTGTTGTGAAATGTAGATGCTCAACATCTGCACTGCAGCGCGAACTGGTTTCCTTGAGTACGCACAAAGTGGGCGGAATTCGTGGTGTAGCGGTGAAATGCTTAGATATCATGAAGAACTCCGATTGCGAAGGCAGCTCACTGGAGCGCAACTGACGCTGAAGCTCGAAAGTGCGGGTATCGAACAGGATTAGATACCCT
+
CGGGGGGGGGGGGGGGGGGGGGGGGGGGGGGGGGGGGGGGGGGGGGGGGGGGGGGGGGGGGGGGGGGGGGGGGGGGGGGGGDFGGGFGGGGGGGGGGGGGGGGGGGGGGGGGGGGFEFGGGGGGGGGGGGGGGGGGGGFCFGGGGGGGGGGGGGGGGGGGFGGFGGGGGGGFEFGGGGGG>GGGGG=CF@CEGGGFGGE@EFCFF,FEGFD:2<@<FFGFFGGGGGCCFFCFFCFFGDEGCFFFGGGGGGFGGFFFECEFF/<DGFFF<ECC@B@8+:DAGGGGGFB,,GGGFGECGGGFEDGGGECGGFFGEEGGGGGGGFFG@GEFCFFA@FDFE9F;FCCGGGFGGFCFCCEGGGGFC@FF,GGGGGGGGGGFGGGGGEDGDFFFCGFGGFFFF@GGGGGGFCGGGGGGGGGGGGFFFFGGGFGGGGGCCCCC
@s1101 401
TGAGGAATATTGGTCAATGGGCGCGAGCCTGAACCAGCCAAGTAGCGTGCAGGATGACGGCCCTATGGGTTGTAAACTGCTTTTATGCGGGGATAAAGTGTGGGACGTGTCCCATATTGCAGGTACCGCATGAATAAGGACCGGCTAATTCCGTGCCAGCAGCCGCGGTAATACGGAAGGTCCGGGCGTTATCCGGATTTATTGGGTTTAAAGGGAGCGTAGGCCGGAGATTAAGCGTTTTGTGAAATGTAGATGCTCAACATCTGAACTGCAGCGCGAACTGGTTTCCGTGAGTGATCATAAAGTGGGCGGAATTCGTGGTGTAGCGGTGAAGTGCTTAGATATCACGAAGAACTCCGATTGCGAAGGCAGCTCACTGGGGCGCAACTGACGCTGAAGCTCGAAAGCGCGGGTATCGAACAGGATTAGATACCCT
+
FGFEGFFGGGGFGGGGGAEFFFGGGGGGGGGGGGGGGGGGGGGGGGGGGGGGGGGGGGGGCGEGGFGGGGGGGGGFGGGGCEGGGFGGGGDGGDEEGFFFGFGGCFGGGGGGGGFGGGGGGGGGGGGEGGGG=FFFGFGGADEEGGGC,@FFGGGGGGGGFFGCEEGGGCFGFG*=7F:CFFGG@FCE55;C?AEC=5;<7CCFFG5CEC@?+<8@EFG5<>CC6>>+?2?;C3F4@;#0@CCCF?@7FA@.=@3:C8B@8@;3,4<8C,@*<88CED?693GFCF@86,,9*=3,,8,,8FGFF?FC4,5,+8CC@+44==6+)B>,E4595,FD@<,,?8A8E<FD<?AE=,+8,F=?@,@,DDCEECFFFGEECCB@F>GGFFEEFB:GFE<EFDGFGFE6,>GGDFECCFGGEGFAGGGGF<,<FGGCCCCC
@s1101 35326
TGAGGAATATTGGTCAATGGGCGAGAGCCTGAACCAGCCAAGTAGCGTGCAGGATGACGGCCCTATGGGTTGTAAACTGCTTTTATAAGGGAATAAAGTGGGTCTCGTGAGACTTTTTGCATGTACCTTATGAATAAGGACCGGCTAATTCCGTGCCAGCAGCCGCGGTAATACGGAAGGTCCGGGCGTTATCCGGATTTATTGGGTTTAAAGGGAGCGTAGGCCGGAGATTAAGCGTGTTGTGAAATGTAGACGCTCAACGTCTGCACTGCAGCGCGAACTGGTTTCCTTGAGTACGCACAAAGTGGGCGGAATTCGTGGTGTAGCGGTGAAATGCTTAGATATCACGAAGAACTCCGATTGCGAAGGCAGCTCACTGGAGCGCAACTGACGCTGAAGCTCGAAAGTGCGGGTATCGAACAGGATTAGATACCCT
+
<FFGGFFDFGGGGGGGGGGFGGGGGGGGGGGGGGGGGGGGGGGGGGGGGGGGGFFCDFFGGFGGGGGGGGGGGGGGGGGGGGGGGGGGGGGGGGGGGGGGGGGGGGGGGGGGGGGGGFFGFGGGGGGGFGGGGGGGGGGGGGEGGCCFBFGGGFGEGGGGGGGGGGEFGGEGFGFGGGEGGGGGGGGFEGGGGGGGGGEGGF+FGGC7FFG@GGGFG>FFBFDGFGGGGGGGG:G2GGGGGGGGDFC99@CCGGFFCGFFFD>5FGGGFCFEEC@E@F=D@FGGFAB<=,DGFGGGGGFFFBGGGGGGGFGFDEGEGGGGGFEGFGGFFFC,BCGGEEFFF9GGFGGGGGGFEC7FDGGGGGCFFF?GGGGFDGGGGGGGGGGGGGGGGCCFE,GGFGGGGGGGFEEGGGGGFGGGGGFEAGGGGGGGGGGCCCCC
@s1101 403
TGAGGAATATTGGTCAATGGGCGAGAGCCTGAACCAGCCAAGTAGCGTGCAGGAAGACGGCCCTATGGGTTGTAAACTGCTTTTATAAGGGAATAAAGTGAGTCTCGTGAGACTTTTTGCATGTACCTTATGAATAAGGACCGGCTAATTCCGTGCCAGCAGCCGCGGTAATACGGAAGGTCCGGGCGTTATCCGGATTTATTGGGTTTAAAGGGAGCGTAGGCCGGAGATTAAGCGTGTTGTGAAATGTAGACGCTCAACGTCCGCACTGCAGCGCGAACTGGTTTCCGTGAGTACGCACAAAGTGGGCGGAATTCGTGGTGTAGCGGTGAAATGCTTAGATATCACGAAGAACTCCGATTGCGAAGGCAGCTCACTGGAGCGCAACTGACGCTGAAGCTCGAAAGTGCGGGTATCGAACAGGATTAGATACCCT
+
AFFGGGGGGGGGGGGGGGGGGGGGGGGGGFGGGGGGGGGGGGGGGGGGGGGGGGGGGGGGGGG?E8FFFGGGGFFGGFDE9CFGGDGGGGGGGGGGGG<<FFBEEFFGGGGGGGGGGGGFFGFGGGGGGGGGGGGGGGGFGC:FGEGFGGGFFGGGGGGGGGGGDEGGGDG,<DFDDGDBF,@*FE5::F*8BFGGGEECFDCFGGCFECC@9B7,BB<5:0EDFCE#;9:CC=G><>.5,;@GFCEF;FAGCFE6FDFFFGCCFC8GFD>2FCB8ECCC?DB<CC7+139C5:=GGFFFFFE8DGGGGGDD4@+B7GFFEF>6):=C=E,EE<ED9EFDGGF:FGGGGFGGE=EDGFFCGGGFEEAFGFGGGGFGGCGC7GGCD<FGGFF@F?9FDFC@EGGGGGGGGGFCGGGGGGGGGGGGGAGGGFFCCCCC
@s1101 404
TAGGGAATTTTCGGCAATGGGCGAAAGCCTGACCGAGCAACGCCGCGTGAACGAAGAAGTATTTCGGTATGTAAAGTTCTTTTATCAGGGAAGAAAAGACAGATTGACTGTACCTGATGAATAAGCTCCGGCTAACTACGTGCCAGCAGCCGCGGTAATACGTAGGGAGCGAGCGTTATCCGGAATTATTGGGCGTAAAGGGTGCGCAGATGGCATATTAAGTTTCTTGTAAAAATTCTGGGCTTAACCCAGTAGGGCAAGAGATACCGATAAGCTAGAGGACGACAGAGGCAAGTGGAACTCCATGGGTAGCGGTAAAATGCGGAAATATATGGAAGAACACCAGTGGCGAAGGCGGCTTGCTAGGTCGATACAGACATTGAGGCACGAAAGCGTGGGGAGCAAACAGGATTAGATACCCT
+
FFDGGFFGCGAFGGGGGGGFGGGGGGGFGCGCFFEFGGGG@FGGCGG=CGGGGGGFDFGFF9CFFGGFGFGGGEEFGGGAFGFGFGGGGGGGGGGGGFFGGGFFFDEGFCGFFFGGGGGGGGGFFGGGGGEDGGFGGGGGFGCGABE<F8C@CFGGCEEGGFFGG*><FCG8CEEC@EC:9C@F81>8#?F?EFDE5@><:788CCCCC8<<C,@1=<EGFCGCFFFFG;=7<E:4AB@4@CFGF@>8=F<CEAFDFFF@E,>9762#<<1AGDD5EFC=)?+GGFEF;F?8GFEFEEB@4,GFFEF:=>0CGEGFGDCF>@6C,8CGFGGFFFEAEECFGGFEF@,GE<FB:FCFFGGGGGCFDGGGGGGFFDFFCFGGFFEFF8<EGGEEGGGGECFEEFFF@EBAGGGGGGGFGBCCCC
@s1101 405
TGGGGAATATTGCACAATGGGGGAGACCCTGATGCAGCGACGCCGCGTGGAGGAAGAAGGTCTTCGGATTGTAAACTCCTGTTGTTGGGGAAGATAATGACGGTACCCAACAAGGAAGTGACGGCTAACTACGTGCCAGCAGCCGCGGTAAAACGTAGGTCACACGCGTTGTCCGGAATTACTGGGGGTAAAGGGAGCGCAGGCGGGAAGGCAAGGTGGAAGTGAAATCTATGGGCTCAACCCATAAACTGCTTTCAAAACGTTTTTTCTTGAGTAGTGCAGAGGTAGGCGGAATTCCCGGTGTAGCGGTGGAATGCGTAGATATCGGGAGGAACACCAGTGGCGAAGGCGGCCTACTGGGCACCAACTGACGCTGAGGCTCGAAAGTGTGGGTAGCAAACAGGATTAGATACCCT
+
GGGGGGGGGGGGGGGGGGGGGGGGGGGGGGGFGGG@CFGGGGGGGGGGGGEGGGGGGGGGFGGFGGGDFEGGGGGGGGGGGGGGGGGGGGGGF@EEGGGGGGGGGGCFFFGGGGGGGG<FAFDGGGFFEDGGEFC7DFGGGGCGGGDGED@@,,=FGGGGGGCC,*41=*F8?C7B*==FFF@F=?#EC,ACC<ECCC:C95DDFEG18>#2DF>&F>FF2@AF?=FFGFGCCFGFGEFB9<=:9EEBBB<CFGFBCFGC=''8?GFGD7<3:86,:<E@FF:FF+:E@8FGGECC7GGGFFE>5F7FGGCFCC,EFE9GFGDFC>6GGFFB69,EFDCF:EFDFEEGGGGGGFGFFEFFFFB8FGFFGEFEGGGGGFDGDEGFGGGFEGGGGGGFFFEFGGGGFCGGGGGCCCCC
@s1101 406
TGAGGAATATTGGTCAATGGACGAGAGTCTGAACCAGCCAAGTAGCGTGCAGGATGACGGCCCTATGGGTTGTAAACTGCTTTTATAGGGGGATAAAGTGTGCCACGTGTGGCATATTGCAGGTACCCTATGAATAAGGACCGGCTAATTCCGTGCCAGCAGCCGCGGTAATACGGAAGGTCCGAGCGTTATCCGGATTTATTGGGTTTAAAGGGAGCGCAGGCGGACCTTTAAGTCAGCTGTGAAATACGGCGGCTCAACCGTCGAACTGCAGTTGATACGGGAGGTCTTGAGTGCACACAGGGATACTGGAATTCATGGTGTAGCGGTGAAATGCTCAGATAGCATGAAGAACTCCGATTGCGAAGGCAGCTGACGGTAGCGCAACTGACGCTGAAGCTCGAAAGTGCGGGTATCGAACAGGATTAGATACCCT
+
C8F?FFGFFFFFFGGFFFFFGGGGGEGFFGGGGGGF@BDFGFGGGG@@:FFGGGGGGGGGEGGGGGAFGGGEGFFFFGGGAE<DGGFGGGGGG>EFFCFFGGGGGGDGGGGGGGGGFGGFGGGGGG?FGGCFEFFGGGGFC7FGEGGGGFGGGFFDEF<DFGGGDEGC*FGGCFC7FFGGCFD@FFG<F7BC=CCEE5<FG=BCDDG@)>C@G@@4*2?55:EGF<F>EGGGF>>2CFC9A@8FA@25CCCECGC>@CFFFD>>FFFF,D96C37,,,+==+FCFFBA6,?8*F;<8E8B4,4,9E5,,4<94,ECGGEF:E8>)EEACFEEE9FDECE=E=<9,C9FE<FFEBF::FFEECGGEFCCE<AFGEGGEGE:GGGGEFGGFC@GFF9F8GGGGGGFFGFFF7FFGGFGGFFEEGGFCGGFFCGCCCCC
@s1101 29224
TGAGGAATATTGGTCAATGGGCGAGAGCCTGAACCAGCCAAGTAGCGTGCAGGATGACGGCCCTATGGGTTGTACACTGCTTTTATAAGGGAATAAAGTGAGTCTCGTGAGGCTTTTTGCATGTACCTTATGAATAAGGACCGGCTAATTCCGTGCCAGCAGCCGCGGTAATACGGAAGGTCCGGGTGTTATCCGGCGTTTTTGGGTTTAAAGGGAGGGTTGGCCGCCCCTTAAGCGTGTTGTGTAATGCCGCGGCTCAACCGTGGCACTGCAGCGCGATCTGGGGGGCTGTAGTGCACGCAACGCAGGCGGAATTCGTGGTGTAGCGGTGAAATGCTTAGATATCACGAAGAACTCCGATTGCGAAGGCAGCTTGCGGGAGTGCGACTGACGCTGAAGCTCGAAGGTGCGGGTATCGAACAGGATTAGATACCCT
+
@<FGG8F86CFGGG<@FF,@EFGGGGGFG,,CFGGG@FFGGGAEDGC,,6CEEEEFACB@@CFDA<FDEF7F7E,CFF99EFF@GFG,9,CCFFFFE,EE@BEFAE@FDFF<DFGDFFG<EDADAEFG9=<,C<E,FFGCF+3+:>==D9@FGD+=BA,+,8>ACGCFCE<,F9FCF@7CF?FFEE11C@B9CFF*/*4<*****81<F8?F<FCE*)*/)8C8E<9*1:F:CDF:8947CC37+2**:FB4*<6>,>>+5*,;FF>9GGE?:BB@+>4,++GF7F@F6,,,<CFC@+CC=C?:CFCEC,;@E=ECCFFEA<CGFFFF=?GF9GGFDF<=C=<<GGGGGGGFFBCEF@EEFGGGFFDCFFGFFGGGGFGGGGGGCC<DEFCGGGEDFGGCGFCFCFFC:+<CDFGFDFFBGGGEECGGGFGCCCCC
@s1101 408
TGAGGAATATTGGTCAATGGGCGAGAGCCTGAACCAGCCAAGTAGCGTGCAGGATGACGGCCCTATGGGTTGTAAACTGCTTTTATAAGGGAATAAAGTGGGTCACGTGTGACTTTTTGCATGTACCTTATGAATAAGGACCGGCTAATTCCGTGCCAGCAGACGCGGTAATAAGGAAGGTCCGGGCGTTATCCGGATTTATTGGGTTTAAAGGGAGCGTAGGCCGGAGATTAAGCGTGTTGTGAAATGTAGATGCTCAACATCTGCACTGCAGCGCGAACTGGTTTCCTTGAGTACGCATAAAGTGGGCGGAATTCGTGGTGTAGCGGTGAAATGCTTAGATATCACGAAGAACTCCGATTGCGAAGGCAGCTGACGGTAGCGCAACTGACGCTGAGGCTCGAAAGCGCGGGTATCGAACAGGATTAGATACCCT
+
EFEFGFGGGGGGGGGFGGFFDGGGGGGGGGGGGGGGGGGGGGGGGGGGGGGGGGGGGGGDFGG7EAFGGGGGE?EFGGDFFGGGGGGFGGGFGGGGGGGGGGEFGGGGGGGGGGGGGFG,CFGGGFFGFAEEFGGGGGGFGGEGGGCFGGGGGGGCFEGFGG,@CC:C@FGA@,,>7D<7DFGEEG*<<FGF3F4C7+=<<F>F9G?FG<C9+::541C@;D?GGFGGFE@@<CC4?C>;88>E2<C7C@CGGF;?G>GFGFCGF@,CDF:5:C+>6ECDF?FFDCFDDAF?)8@+E>;,FF9DEGEB=,E;@,ECDGFDGFDG=GGGGGFFAEBGEGFD?@9FECF<DGEBEF@@FFFCCCF7FFGGGGGGGGFCBEF>7GGFCGGGGGCF@,GFCF7FGFF@FGGGFEGEGGGGGGGFGGGGGFCGGGFCCCCC
@s1101 409
TGAGGAATATTGGTCAATGGGCGAGAGCCTGAACCAGCCAAGTAGCGTGCAGGATGACGGCCCTATGGGTTGTAAACTGCTTTTATAAGGGAATAAAGTGGGGGTCGTGACTCTTTTTGCATGTACCTTATGAATAAGGACCGGCTAATTCAGTGCCAGCAGCCGCGGTAATACGGAAGGTCGGGGCGTTATCCGGATTTATTGGGTTTAAAGGGAGCGTAGGCCGGAGATTAAGCGTGAGGTGAAATGTAGTTGCTCAACAGCTGCACGGCAGCGCGAACTGGTTTCGTTGAGGACGCACAAAGTGGGCGGAATGCGTGGTGTAGCGGTGAAATGCTTAGATATCACGAAGAACTCCGATTGCGAAGGCAGCTCACTGGAGCGCAACTGACGCGGAAGCTCGAAAGTGCGGGTATCGAACAGGATTAGATACCCT
+
FCCFGGGGGGGFFFGGGGGGGGGFDGEGGGGGGFFGDFFFFEEGGGGGGGFDFGGGDFGGD@CFG8FFFG7FCEEEFGGGDFGGEFGGGGEEFGEFGFGGCEGD@EGGG@FACFGFGFGGGD9AFF9,D,?<,C,8,<AEFFGCE++:>,@,,,,EF=,8,DC:8*>>C@C,,2><*=FEEF***451C**23<8>75+9*5=CCFCE#?%@EE/>D@<@758C6>G#:;?2@<=487A##:<EEC@=42AFDCF.:?>@:@&,78B4##<87>+=6@7FFFFFCB8+,=?F8@+8=,,:,5BBFEC@C8FEC@>7GFFGGF>GAGGGGEF9CECFEEGGF;98B,FDFDFFGFFF@F@CEC@FFGCGFECFAEFEGFGFEECGGGFF:F@FFB,GGEGGFFFCGGE@:@GGGGGGGGGGGGGGGGGGGGGCCCCC
@s1101 21094
TAAGGAATATTGGTCAATGGGCGAGAGCCTGAACCAGCCAAGTAGCGTGCAGGAAGACGGCCCTATGGGTTGTAAACTGCTTTTATATGGGGATAAAGTGAGCTACGTGTAGTTTATTGCAGGTACCATATGAATAAGGACCGGCTAATTCCGTGCCAGCAGCCGCGGTAATACGGAAGGTCCAGGCGTTATCCGGATTTATTGGGTTTAAAGGGAGCGTAGGCCGCCCCTTAAGCGTGTTGTGAAATGCCGCGGCTCAACCGTGGCACTGCAGCGCGAACTGGGGGGCTGGAGTGCACGCGACGCAGGCGGAATTCGTGGTGTAGCGGTGAAATGCTTAGATATCACGAAGAACTCCGATTGCGAAGGCAGCTTGCGGGAGTGCGACTGACGCTGAAGCTCGAAGGTGCGGGTATCGAACAGGATTAGATACCCT
+
AFGGGGGGGGFGGGGGFDFGFGGGGGGGGGGGGGGGGGGGGFEDFGG:FGGGGGGGFFEGEFGGGGGGGGGGGGGGGGGFDFFGFGGGFGGGGGGGGGGGFGGGGC?FGEGGCGGGGGGGGGFGGFGGCFFGGGFFGGFCFFGGGGGGGGGGFG>FFDFGFGGGCEGECE@D9CE@FGGGFFGGDCCFGGGGGFFEEG5GGF9CFFCGGF;F#?BFCFGG;>DDC8D>FCCF6EC<GGGE:FFF>FGFG?CGDCECCDGFFGFDGGFCF@F27DECB@,<6EGGGGGGFD,GFGFB+FCB6FCFDDDGEFFE?AFGGFCGGGGGEC@FGDFECGGFFF9DGGGFBCGGGGGGGGGGEGGGEEE7GFGGFGFGGGGECFFGGGGGGEECFGFFFE,GFGGGGGGGGGGGGGGGGGGGGGGGGGGGGGGGGGGCCCCC
@s1101 24371
TGAGGAATATTGGTCAATGAACGAGAGTCTGAACCAGCCAAGTAGCGTGCAGGATGACGGCCCTATGGGTTGTAAACTGCTTTTATAAGGGAATAAAGTGAGTCTCGTGAGACTTTTTGCATGTACCTTATGAATAAGGACCGGCAAATTCCGTGCCAGCAGCCCCGGTAATACGGAAGGTCCGGGCGTGATCCGGATGTATTGGGTTTAACGGGAGCGTAGGCCGGAGTTTAAGCGTGTTGTGAAATGTAGATGCTCATCATCTGCACTGCAGCTCGAACTGGTCTTCTTGAGTACGCACAAAGTGGGCGGAATTCGTGGTGTAGCGGTGAAATGCTTAGATATCACGAAGAACTCCGATTGCGAAGGCAGCTCACTGGAGCGCAACTGACGCTGAAGCTCGAAAGTGCGGGTATCGAACAGGATTAGATACCCT
+
FGGGGFG8EEGGGGGFEFF,;@CGGGGEFFGGCFGGGGGGGG,CEFGGGGFGGEFGCGBCFGCFGGFGGC@@F<FFFGAF96E<@EFGGEGCG8F,CFFFG9EECGCFGDFGG9,?FDEGE@FGGFF,5,CEF,EFDGGFFFEFG+@F9F?<3FF=<@=+@>,3++@@GGEFFCCE*@>F<CF7:FCF**4B,,5<ED@4,3:<FG1*5&8%41*.C0<4DGEEFG7BE$F<C:C@:FFEF@@@3=FEC<FFCGGGCA@,A<>,,GFF>F=?:CB<8391=DB,,,,,,FFE8=@=EFFB=5:AFB+7GGECGFGEC@AEFEFC9E@FFCFCE?C:,<,,A8GCGGGFFDEFECF@FDF:@,CGGGGGGFGEDFC,@8GGGGEGGF@DGGGGCFGFFBGGGGGGGGGGGFEEEGGGGEEEEFEF9GGGFGFCC@CC
@s1101 22478
TGAGGAATATTGGTCAATGGACGAGAGTCTGAACCAGCCAAGTAGCGTGCAGGATGACGGCCCTATGGGTTGTAAACTGCTTTTATAAGGGAATAAAGTGAGAGTCGTGACTCTTTTTGCATGTACCTTATGACTAAGGACCGGCTAATTCCGTGCAAGCAGCCGCGGTAATACGGAAGGTCCGGGCGTTATCCGGATTTATGGGGTTTAAAGGGAGCGTAGGCCGGAGATTAAGAGGGTCGTGAAATGTAGATGATCAACATCTGCACTGCAGCGCGAACTGGTTTCCTTGAGTACGCACAAAGTGGGCGGAATTCGTGGTGTAGCGGTGACATGCTTAGATATCACGAAGAACTCCGATTGCGAAGGCAGCTCACTGGAGCGCAACTGACGCTGAAGCTCGAAAGTGCGGGTATCGAACAGGATTAGATACCCT
+
FGGGGCFGFG9FGCFGGGGA9FEGGGG<CAFFGGDFGFFFDGGGFF+@FEFGGGGGFEFGFGGFGFGGGGDFEEGFG,C9?EEGAEFGGGGFFGGGGGFGGGGGCEG@CFFGGGGGGGGGGGGGGGGGGAE,B?,8CFFCGGGC>CEF,5?<F,FF+CE=C,:3=3@FGGGGCCFEG353@CFFCDG:FC<8EF*=:E@375,F?C.5CC:>8>C6:5FD?>>FFGGBE9;7+=7&,8FA:GFFDAFFFG<>96:*@F;<3<29FFFFCDF;/@8883,67-FB><B<GGGGD>+FBF=8AEFFEE=:>44,+4BB==+F8FEE>:,=GEEC,9CFA<E9A@68<<@DFE<A,EGFEDE?:,F7GFEEC,GGGFF68E=CCGDGGFECGFB+C9@EFEEFFEFF8GGGGFGFGGGFFFF@BEFGGGGFFGGCCCCC
@s1101 22919
TGAGGAATATTGGTCAATGGGCGAGAGCCTGAACCAGCCAAGTAGCGTGCAGGATGACGGCCCTATGGGTTGTAAACTGCTTTTATAGGGGAATAAAGTGAGCTACGCGTAGTTTTTTGCATGTACCCTATGAATAAGGACCGGCTAATTCCGTGCCAGCAGCCGCGGTAATACGGAAGGTCCGGGCGTTATCCGGATTTATTGGGTTTAAAGGGAGCGTAGGCCGGAGATTAAGCGTGTTGTGAAATGTAGTTGCTCAACATCTGCACTGCAGCGCGAACTGGTTTCCTTGAGTACGCACAAAGTGGGCGGAATTCGTGGTGTAGCGGTGAAATGCTTAGATATCACGAAGAACTCCGATTGCGAAGGCAGCTCACTGGAGCGCAACTGACGCTGAAGCTCGAAAGTGCGGGTATCGAACAGGATTAGATACCCT
+
EFGGGGGGGGGGGGGGGGGGGGGGGGGGGAEGGGGGGGGFGGGGGGGGGGGGG7FGFFGDBCFCFGGGGGGGGGGGGGGGGGGGGGGGGGGDE@FF?EGC<FFFGGGGGGGGBFFGGGEFGGGGEGGGGG?FFGGCDDFGGGGGGGGGGAFGGG?FGGGGFCCFGGGGGGGGEGGF7:FGCCF<GGGGGDEGGGG?5CF7CGGGGGFECFGGCFGFGFGF@GEFCEEFGCGGGGFAGGGGFGGGACGGGGGGGCFGGGFFGFADFGFC7GGEFC>DED:EDFGFGGFFB=FF?FECEFGGFA:FGGGGGGF>D=>7BBFGGGGGDGFFEEE<AFFFGGGDC,CCGFF7GGGFCFFBGFFCGGGGGGGFFCDGGGFEGGEFDGGGGGGGGGFGGGFAFFGGFEGGGGGGGGGFFGGGGGGGGGGGFAGGGGGCCCCC
@s1101 23118
TGAGGAATATTGGTCAATGGGCGAGAGCCTGAACCAGCCAAGTAGCGTGCAGGATGACGGCCCTATGGGTTGTAAACTGCTTTTATAAGGGAATAAAGTGAGCCTCGTGAGGCTTTTTGCATGTACCTTATGAATAAGGACCGGCTAATTCCGTGCCAGCAGCCGCGGTAATACGGAAGGTCCGGGCATTATCCGGATTTATTGGGTTTAAAGGGAGCGCAGGCCGGAGATTAAGCGTGTTGTGAAATGTAGGCGCTCAACGTCTGCACTGCAGCGCGAACTGGTTTCCTTGAGTACGCACAAAGTGGGCGGGATTCGTGGTGTAGCGGTGAAATGCCTAGATATCACGAAGAACTCCGATTGCGAAGGCAGCTCACTGGAGCGCAACTGACGCTGAAGCTCGAAAGTGCGGGTATCGAACAGGATTAGATACCCT
+
BFGGGGGGGGGGGGGGGGGGGGGGGGGGGGGGFGGGGGGGGGGGGGGGGGGGGGGGGGGGGGGGGGGGGGGGGGGGGGGGGGGGGGGFGGGGGGGGGGGGFGCFGGGGGGG8EEFGGGGGGGGGGGGGGGGGGGGGGGGGGGGGGGGGGGGGGGGGGGGGGGGGGGGGGGGGGGGGCGGGGGGGGGC-3?FFGGF?GGGGGCFCF$?FECFFFF:AGFG#7CEEEGD3CE;GGGGDGFECFGGFEGFGGGGEC<FC?GFF:<F@,CCGGGFEDDG=EFCGGGGGGFGECFBFFGGFGGGGGGGGGGGFC=FFEGGGGGGFGGGE>EGGFEGFFEAGECB@A,FGF7FGGGGGGGGGFGFCCGGGGFFGGGGGFFGFCGFEGGGGGGFGGGGGGGFGGEGGGGGFGEEGGGGGGGGGGGGFGGGGGGGFGGGCCCCC
@s1101 36912
TGAGGAATATTGGTCAATGGGCGAGAGCCTGAACCAGCCAAGTAGCGTGCAGGATGACGGCCCTATGGGTTGTAAACTGCTTTTATAAGGGAATAAAGTGAATCACGTGTGGCTTTTTGCATGTACCTTATGAATAAGGACCGGCTAATTCCGTGCCAGCAGCCGCGGTAATACGGAAGGTCCGGGCGTTATCCGGATTTATTGGGTTTAAAGGGAGCGTAGGCCGGAGATTAAGCGTGTTGTGAAATGTAGACGCTCAACGTCTGCACTGCAGCGCGAACTGGTTTCCTTGAGTACGCATAAAGTGGGCGGAGTTCGTGGTGTAGCGGTGAAATGCTTAGATATCACGAAGAACTCCGATTGCGAAGGCAGCTCACTGGGGCGCAACTGACGCTGAAGCTCGAAAGCGCGGGTATCGAACAGGATTAGATACCCT
+
FFGGGGFGGGGGGGGGGGGDEFGGGGGGGGGGGGGGGGGGGGGGGGGGGGGGGGGGGGGGGFGGGGGGGGGGGFGGGGGGGFGGGGGGGGGGGGGGGGGGGGGGGGGGGGGGGGGGGGGGGGGGGGGGGGGGGGGGGGGGGGGGGGGGGGGGGFGGGGGGGGFGGGEGGGGGGGGGGGEGGFFGGGGDGGG>GGGF=:FFCFGFGGGEGGGGGGGFGFEFDGEGGGGCGGGGGGGFGGGGGGGGGFFFFBEGGGGGGGDFGGGG>CCFGGGF:@:GDGGGGGGGGGGF8GGF:++FGGGFFGGGGC7GGECF@EB7GGGGGECGBGGGFEGGGGGGGGGFGFF8FFFDC,,FGGGGFBFGGGGFGGGGGFGGGFGGGFCGGGGGGGGGGGGGGGGGGGGGFCGFGEGGGGGGGGFGGGGGGGGGFCGGGGF@CBCC
@s1101 29241
TGAGGAATATTGGTCAATGGGCGAGAGCCTGAACCAGCCAAGTAGCGTGCAGGATGACGGCCCTATGGGTTGTAAACTGCTTTTATATGGGGATAAAGTGTGGGACGTGTCCCATATTGCAGGTACCATATGAATAAGGACCGGCTAATTCCGTGCCAGCAGCCGCGGTAATACGGAAGGTCCGGGCGTTATCCGGATTTATTGGGTTTGAAGGGAGCGTAGGCCGTCTGTTAAGCGTGTTGTGAAATGTAGATGCTCAACATCTGCACTGCAGCGCGAACTGGTTTCCTTGAGTACGCACAAAGTGGGCGGGATTCGTGGTGTAGCGGTGAAATGCTTAGATATCACGAAGAACTCCGATTGCGAAGGCAGCTCACTGGAGCGCAACTGACGCTGAAGCTCGAAAGTGCGGGTATCGAACAGGATTAGATACCCT
+
EGFGGGGGEAFGGGGGGGFFDGGGGGGGGCGGGGGGGGGGGCFFFGGEGGGGGGGGGGGGGGGGGFAFGG>FEFCGGFGGGGGGGGGGGGGGGD,ECFFFFGGGGGGGGGGGGGGGGGGGGGGGGGGGGGGGFGFAFGECGGFGGEEFGADEDDGDGGCC@<BFGEFFGFCC@F@FEGGG7FFBFCCEG0?CFFCE5E:<3B8<FF?C7GCGGGF5E5C67'CFCGFFEECGE7FBGGEEGFFGDEGDFFF>F<?CCFF@EGGGFEFDCFCGDGGE>C72<8FGFFF>9<GF5EDGGGGFE?9FEGFFF7FCB>+ECFA,FE@8*C4,AGGFFAEAGGGF?;EFDD,GGGFGFCEFCGGGFCCEF9GGGGFGFFDCE,GGGGGGGFGCFF@GGFEF<FEFGGGGCCCGGGGGEFEC>GGEEEGGDGGCFCGCCCCC
@s1101 417
TAGGGAATCTTCCACAATGGGCGAAAGCCTGATGGAGCAACGCCGCGTGGGTGAAGAAGGTCTTCGGATCGTAAAACCCCGTTGTTAGAGAAGAAAGTGCGTGAGAGTAACTGTTCACGTTTCGACGGTATCTAACCAGAAAGCCACGGCTAACTACGTGCCAGCAGCCGCGGTAATACGTAGGTGGCAAGCGTTATCCGGATTTATTGGGCGTAAAGGGAACGCAGGCGGGCTTTTAAGTCTGATGTGAAAGCCTTCGGCGTAACCGGAGTAGTGCAGTGGAAACTGGGGGGCTTGAGTGCAGAAGAGGAGGGTGGAACTCCATGTGTAGCGGTGAAAGGCGTAGATATTAGGAAGAACACCAGTGGCGAAGGCGGCTTACTGGACGGTAACTGACGTTGAGGCTCGAAAGCGTGGGGAGCAAACAGGATTAGATACCCT
+
GGGGGGAGGGGGGGGGGGGGGGGGGGGGGGGGFF?GGGGGGGGGGGG:FEEGGGGGGGGGFGDGGGGGGGGGGGGGFGGGGFGGGFGGGGGGG8FFGEGGEFGGEGGGGGGGGGGGGGFFGGDGDGGGGFGGFFFGGGGG8FFFEE7BECFGGGGGGGCFFGCC*<<AFGEGD7C<,@FGBBFECCFGGB7*;<FGFDDE53?C:CFCF<FGG6C/C.C)281<@DG)1:?,C>GCCFFD:DF?9;?9@F4##>2@.?E8E/C7@++<D;=@3@,>6;,FC,C==>EFC@+FEDGFEEFAFGGGGFGGGGFC,?CGGGFGGGFF@FCGGFFCCE9EE@9+EFF<FF8GFCGGGGGFGEFFEF?GCGGGGGCCGGEFGFCGEFDGGGGGGFGGGFCFGGGGGGGGGGGGGFFGGGGGFEGGGGFGFFFFF<<GGGGGC?CCC
@s1101 29253
TGAGGAATATTGGTCAATGGGCGAGAGCCTGAACCAGCCAAGTAGCGTGAGGGATGACTGCCCTATGGGTTGTAAACCTCTTTTGTTTGGGAGTAAAGTGCGCCACGTGTGGCGCATTGCATGTACCATTTGAATAAGGACCGGCTAATTCCGTGCCAGCAGCCGCGGTAATACGGAAGGTCCGGGCGTTATCCGGATTTATTGGGTTTAAAGGGAGCGCAGGCCGTAGGCTAAGCGTGCCGTGAAATACCGTCGCTCAACGGCGGCCGTGCGGCGCGAACTGGTCTACTTGAGTACGCGGGACGTTGGCGGAATTCGTGGTGTAGCGGTGAAATGCTTAGATATCACGAAGAACTCCGATTGCGAAGGCAGCTGACGGTAGCGCAACTGACGCTGAGGCTCGAAAGCGCGGGTATCGAACAGGATTAGATACCCT
+
EGGGGGGGGGGGGGGGGGFFGGGGGGGGGGGGGGFGGGFGCG9FFGGCEGGGGGGEFCFGGGGGGGGGGFFFGGGGGGGGFFGFGFGGGGGGGGGGGGGGGGDCGGGGGGGGGEDEGG,CFGGG<FGFGGDGGGGGGGGFGGGGGGGFGGGGGGGGGGGGGGGGGGGGGGGGFGGGFGDGGG>FF7GCGGGGGGGGGGE4?9FDGG<:GFFGG77FE>EG?CEGEFFCCCF6?EGFGGCCFGGGGGG>GGFGGGGGGFG-GGGGGFECE8C5GFGECFA:CCFF@,,F,>FC*GC@CGGDGGFFFC7CF8E4+CGGGGGGGGDE>GGGGFE?DDEFGGFGEDC?GGGGGFFFEF=?FCGFBEBD<,FGFFEGFGGDFGGFGGGGGGGGGFFGGFGGFGGGFGGD7GGGGFFGGGGGDFFC9GGGGGGGGDF<<CCC
@s1101 419
TGAGGAATATTGGTCAATGGGCGAGAGCCTGAACCAGCCAAGTAGCGTGCAGGATGACGGCCCTATGGGTTGTAAACTGCTTTTATAAGGGAATAAAGTGAGTCTCGTGAGACTTTTTGCATGTACCTTATGAATAAGGACCGGCTAATTCCGTGCCAGCAGCCGCGGTAATACGGAAGGTCCGGGCGTTATCCGGATTTATTGGGTTTAAAGGGAGCGTAGGCCGGAGATTAAGCGTGTTGTGAAATGTAGATGCTCAACATCTGAACTGCAGCGCGGACTGGTTTCCTTGAGTACGCACAAAGCGGGCGGAATTCGTGGTGTAGCGGTGAAATGCTTAGAGATCACGAAGAACTCCGATTGCGAAGGCAGCTCACTGGAGCGCAACTGACGCTGAAGCTCGAAAGTGCGGGTATCGAACAGGATTAGATACCCT
+
@FFGGFGGGGGGGGGGGGGGGGGGGGGGGGGGGGGGGGGCFFFGGGGGGGGGGGGGGGGGGGGGGGGGGGGFGGGGGGGGGGGGGGFGGGGGGGGGGGGGGFGGGGGFG8FGGGGGGGGGGGGGGGGGGGGGGGDDFFGGFGGGGGGGGGGGGGGGGGGGGGGGGEGEG@FGB>FGGGGDGGGGGG*BFGG3GGG?/>C-GGGCCF=F8?DFGGGAEFEEBBGGFCD7EGGGGGG3F9FAGGFCACFGFD>@>F@>EFGGG<FFECGGGFG?<C@C,::+*BGFGGAB=39C1=6CGGGFGGGGGGEF:,EE6E7GGGFGGGGGFGGFCGEFFCADEC,DC4,=<@@GF<CEDCGGGGGEGGGGGGEFFFGGGGFCE,GGGGGGGFGGFF;GGGFFGEGGGGGGGEEEGGFFDGGGEGFFFGGGGGGGGFGCCCCC
@s1101 19879
TGAGGAATATTGGTCAATGGACGAGAGTCTGAACCAGCCAAGTAGCGTGCAGGATGACGGCCCTATGGGTTGTAAAATGCTTTTATAAGGGAATAAAGTGAGTCTCGTGAGGCTTTTTGCATGTACCCTATGAATAAGGACCGGCTAATTCCGTGCCAGCAGCCGCGGTAATACGGAAGGTCAGGGCGTTATCCGGATTTCTTGGGTTTAAAGGTAGCGTAGGCCGGAGATTAAGCGTGTTGTGAAATGTAGATGCTCAACATCTGCACTGCAGCGCGAACTGGTTTCCTTGAGTACGCACAAAGTGGGCGGAATTCGTGGTGTAGCGGTGAAATGCTTAGATATCACGAAGAATTCCGATGGCGAAGGCAGTTCACTGGAGCGCAACTGACGCTGAAGCTCGAAAGTGCGGGTATCGAACAGGATTAGATACCCT
+
@EFCF,ECFA,<,CEE9FGGGGGGD:FFGEGGGGGG8FGG@F<<AFGGGGGGGGCGGDFED@C7F@EDFF?FCECC9ECEF99CEFCFFCF<?EA<FFG9FGGCFF?F,A+BFEGGGGDGGGGF,C?=FGGFGGGDE,E:AB>CGED,EFFGGF<7>,BCD3,BB6@CGEGACGFG7F:F>F7,3,*1>=*,@FEF**<,,1?,?18F9<C/<C).=@EF>5:;7<:<5=::3FC?67FFF#9FAFFB>:)#<,:,CCF@,FDDCFD:>,B=+:8:FACDDCGFFB,:,FF?*FC@GGFC,,,GDE@+B,4,8ECE@GGFFEC>=E?<AFF@5,DC,DDAE;CEGGGGGF<C,C@F@@8CB:@DGCFGF9GGGGGGGGGGGF@,GGFFCC@@9,<GFEF?GCGGGGGGEFE;GFFGDFFFDFGFE,E<FCFCCC<C
@s1101 30970
TGAGGAATATTGGTCAATGGGCGAGAGCCTGAACCAGCCAAGTAGCGTGCAGGAAGACGGCCCTATGGGTTGTAAACTGCTTTTATAAGGGAATAAAGTGGGTCTCGTGAGACTTTTTGCATGTACCTTATGAATAAGGACCGGCTAATTCCGTGCCAGCAGCCGCGGTAATACGGAAGGTCCGGGCGTTATCCGGATTTATTGGTTTTAAAGGGAGCGTAGGCCGGAGATTAGGCGTGTTGTGAAATGTAGAGGCTCAACCTCTGCACTGCAGCGCGAACTGGTCTTCTTGAGTACGCACAACGTGGGCGGAATTCGTGGTGTAGCGGTGAAATGCTTAGATATCACGAAGAACTCCGATTGCGAAGGCAGCTCACGGGAGCGCAACTGACGCTGAAGCTCGAAAGTGCGGGTATCGAACAGGATTAGATACCCT
+
EEFFFEFCFGCGFF,FCFCCFGEG7FGGG8FGFGGGG8DBFGFGGGD@CGGGCFGGAA:FGEGFGA<EGGGGGFFGGDDGGDGGGGDGGFGDFFGGFGGGCF>FGFGFGEFFFAFCFGGGGDC<AFGGGGEFGGGGF9FEG@F+FCEFGGFAF<DCGCFGGGGGCCF7<<F;FG7*>C*>F,?F:7CE<F<=GGC*:<=3F#/1<#<1=AFG3>*/::EGD>CC%C:7FC<17<F5<:>FD;5-?>9>?@,@,EDGE><<6CEGFFF>,,B7+<7C:9FDEAGF><D,=8FGAEGEEGGGGGGGGGGFC8A>@,GCDFGGFF8B5GCAFA<,,FA@EA<,F>A,8GGFDF9FC?CEGFGGGGC<F@CFFFEFCGGDGGGEGDGGGGGGFC@EGGFFGGGGFCAEFCGGGCEFGFGGCF<GGFGGFA9FEGGCCCAB
@s1101 422
TGAGGAATATTGGTCAATGGGCGGAAGCCTGAACCAGCCATGCCGCGTGAAGGACTAAGGCCCTACGGGTCGTAAACTTCTTTAGACGCAGAGCAATAAGGTCCACGAGTGGACCGATGAGAGTATGCGTAGAATAAGCCTCGGCTAACTCCGTGCCAGCAGCCGCGGTAATACGGGGGATGCGAGCGTTATCCGGATTCATTGGGGTTGAAGGGTGCGTAGGCGGGCGGGTAAGTCAGAGGTGAAAGACAGGGGCTCAACCCTGGAATTGCCGTTGATACTGTTTTGCTGGAATGATCCCGCGGCGGGAGGAATGCGTGGTGTAGCGGTGAGATGCATAGATATCACTCAGAACACCGTTGGCGAAGGCATCTCGCGAGGGGTCTATTGACGCTGAGGCACGAAAGCGTGGGGAGCGAACAGGATTAGATACCCT
+
GGGGGGGGGGGGGAFGGGGGGGGGGGCFGGGGFGGGFGFF<FGGGGGGGGGGFGFCEGFGF<FDF<FGDGGD+BEFGGAFCAFGGEGDCE4CFDFFCFFDFA,AFEEEEGCGG8,>FE7<DA,,CA9CC>3>FFGF9CC<<><788*>F;,38>FC:EFG,>:>CEGGFCGGGGGGDGE7CE6**27C/188:C>E:EE3:*<CEC*/**3<<,;7;,C4(4;:83*.4#?,80A.2'4%9FGFC,9<3***CA6FFGGGF?3,@,6,*1*36@E,@,220,@5,3,FFGCF;,A<@333+C=:F?7E<4FC@+@4++8:,4+60GEDGFF9,<CD@-,=E@59C,,5<<DC@CFC7C44=,DGGCFGF9CF@+6+8,=C,6@,<FFBFGFCC,@EGGFACGGFGFFFGGEDEFF+FCFFGGGGGGGGGGFBCCCC
@s1101 23391
TGAGGAATATTGGTCAATGGACGAGAGTCTGAACCAGCCAAGTAGCGTGCAGGATGACGGCCCTATGGGTTGTAAACTGCTTTTATAAGGGAATAAAGTGAGTCTCGTGAGACTTTTTGCATGTACCTTATGAATAAGGACCGGCTAATTCCGTGCCAGCAGCCGCGGTAATACGGAAGGTCCGGGCGTTATCCGGATTTATTGGGTTTAAAGGGAGCGTAGGCCGGAGATTAAGCGTGTTGTGAAATGTAGATGCTCAACCTGGGCATTGCAGCGCGAACTGTCAGACTTGAGTGCGCGGGAAGTAGGCGGAATTCGTCGTGTAGCGGTGAAATGCTTAGATATGACGAAGAACTCCGATTGCGAAGGCAGCCTGCTGTAGCGCAACTGACGCTGAAGCTCGAAAGCGTGGGTATCGAACAGGATTAGATACCCT
+
FGFGGGFGGGGGGGGGGGGGGGGGGGGFGGFFGGGGGGGFFFFGGGGG7FFGGEGGGFGEFBCEGCGGGFE@FGDDEGGGGFGGGGGGFAFFGGGFFGGGGGEFFGGFFGGFGGGGGGGGGGFFGGFFFGDEDFFFEFFEBBCFE7CFFFFFFD7FB,F7FFGF@EEECCGGD,@FCC<FDFFEGGDEG7:CGGF7E*<FEGFCCC,==CABFGEABBFF;=55CCCBGFFACFGFG7EEFFGFFGCFEF7GC>FF8DFF6<@6GFD;CGGEFEGEGED@>GFDCGF@E,FFAGGGGDEF=FGFBCGGGGFGF@7GEGECFFECFGEDGFE,FGGFEF<;EAGGGGFGFEGGFFGGGFGFFGGFFFGGFCFGFEGFGGGGGGGGGGGGGGGGGGFE?EGGGGFGCGGGGGGGGGFGGGGFGGGGGGGGGGGCC?CC
@s1101 424
TGAGGAATATTGGTCAATGGACGAGAGTCTGAACCAGCCAAGTAGCGTGCAGGATGACGGCCCTATGGGTTGTAAACTGCTTTTATAGGGGGATAAAGTGTGGTACGTGTACCATATTGCAGGTACCCTATGAATAAGGACCGGCTAATTCCGTGCCAGCAGCCGCGGTAATACGGAAGGTCCGGGCGTTATCCAGATTTATTGGGTTTAAAGGGAGCGTAGGCCGTCTTATAAGCGTGTTGTGAAATGTCGGGGCTCAACCTGGGCATTGCAGCGCGAACTGTGAGACTTGAGTGTGCAGGAAGTAGGCGGAATTCGGCGTGTAGCGGTGAAATGCTTAGATATGACGAAGAACTCCGATGGCGAAGGCAGCCTGCTGTAGCGCAACTGACGCTGAAGCTCGAAAGCGTGGGTATCGAACAGGATTAGATACCCT
+
AFGGGGGGGGGFGGGGGGEGGGGGGGGGFFGGGGGGGGGGGGAEFGEFGGGGFFGFCGFEGGGGGFGGGFEGGGGGGGGGFDGGGFGFFFEGGGGGGGFGGGGGGGGGGGGFGGGGGGGFEGGGGD<FGGGFGGGGGG:FFFECDCEGGGGGGGGGGGGGGGGFG>FCFEFFBFGEGGGEGG91<CCCCFGG9?FGGGFFG:FDB7FE=GGGE@CFG08/49C:=7CEE><C6CC/1CFCGC==E7CFFF#EFFGF@9D%FG<C>FB@@<>5FC7C@C266/FFC,E??EAA)GFGGF;FDF@,8=7GGFED6ECB=B47FE>60@8EE,<,9,,@,-<CA4F8F:CFGFFF<B@,,:@FC,GFGFFFGGGGGFFEEFDEFF:<EFEEECBEGGGFFGGGFFDGGGGGGGGGGGGGGGFGGGGGFFFGFCF@CCCC
@s1101 23736
TGAGGAATATTGGTCAATGGGCGAGAGCCTGAACCAGCCAAGTAGCGTGCAGGAAGACGGCCCTATGGGTCGTAAACTGCTTTTATAAGGGAATAAAGTGGGAGTCGTGACTCTTTTTGCATGTACCTTATGAATAAGGACCGGCTAATTCCGTGCCAGCAGCCGCGGTAATACGGAAGGTCCGGGCGTTATCCGGATTTATTGGGTTTAAAGGGAGCGTAGGCCGGAGATTAAGCGTGTTGTGAAATGTAGTTGCTCAACATCTGCACTGCAGCGCGAACTGGTTTCCTTGAGTACGCACAAAGTGGGCGGAATTCGTGGTGTAGCGGTGAAATGCTTAGATATCACGAAGAACTCCGATTGCGAAGGCAGCTCACTGGAGCGCAACTGACGCTGAAGCTCGAAAGTGCGGGTATCGAACAGGATTAGATACCCT
+
GGGGGFGGGFGGGGGGGGGGGGGGGGGGGFGGGGGGGGGFGFGGFGGGGEGGGGGCFGGGGGGGGGFGGGGGGGGFGGGGGFGFGGGGGGGGDGG?FGGGGGGGGCGFGGGFFFGGGGGGGGGGFGGGGGAFFFFFFGGGGGGGGGGGFGGGGGGGFFGGFGGF7>FGGGDCFFGGGEGG9GG@GGCEFEGGGCCE=FC?7CGGGF?=CFCFGGGFGBCEF@GF@?E:CCGFDFGBGGGGGGFFAEGFGFFGGGGGGGGFFFCFFGGGGGF?FG8GGG=A8GGGFCF<E8GGFGGGGF:?=EECF>GGFEGGGGGGGGFCFF@7FGGGGGGGGGGGGF<DFEGGGGFFFCDGFGGEEFFCGGGGGGGFGGFGFGGFGFGEGGFGFAFGGGFGGGFEF7GGGFGGGGGGGGGGGGGGFE<,FAFGFGEFEGGCCCCC
@s1101 20675
TGAGGAATATTGGTCAATGGGCGAGAGCCTGAACCAGCCAAGTAGCGTGTAGGATGACGGCCCTATGGGTTGTAAACTGCTTTTATAGGGGGATAAAGTGAGCTACGTGTAGCTTATTGCAGGTCCCCTATGAATAAGGACCGGCTAATTCCGTGCCAGCCGCCGCGGTAATATGGAAGGTCCGGGCGTTATCCGGATTTTTTGGGTTTAAAGGGAGCGTAGGCCGTTTGTTAAGCGTGTTGTGAAATGTAGTGGCTCAACCTGGGCATTGCAGCGCGAACTGGCATACTTGAGTGCGCACGAAGTAGGCGGAATTCGTCGTGTAGCGGTGAAATGCTTAGATATGACGAAGAACTCCGATTGCGAAGGCAGCCTGCTGTAGCGCAACTGACGCTGAAGCTCGAAAGCGTGGGTATCGAACAGGATTAGATACCCT
+
CFFAFFFFGGGDF<EFGFGF<FGEGGGGGGGGGGGGDGGGFF<EFGG,BCCFGGFFGGGGDGGGG?FGCFE7FFGGGGGGGGGFGFAFGGGD:CEFFGCFFFFG<CC,<<FCCGGGDAECFCFG8FEC,+A,E,8EAFC<DFG:+=FCFFGFFCDD?CB++3C:5*@F>:F:@,7?FFF*?E,<***<4,4=F<C86:<<$+E=EE32?CFD+:D?>>F@74C/<C*5<8FC?9D@G>FD24DFA@?GF18C?CE@CGGF@,<,7GGFCEE>E@+GGGDD?FEF@C,3FFCF9F==>?C:+9=EE@+GGCFEF8GCC4F4FCEEBC=ECFCA,FDFGFFCF;,DF7GFFF9F<F:EC7F7GFEGGFGGFCFC7<C?FGF@GGGGFFF@7@BFGGGFFEGFFCGGEFF:CCGGFFGGDGGFGFFF@<GGGGGCCCCC
@s1101 28073
TGAGGAATATTGGTCAATGGGCGAGAGCCTGAACCAGCCAAGTAGCGTGCAGGATGACGGCCCTATGGGTTGTAAACTGCTTTTATAGGGGAATAAAGCGAGAGTCGTGACTCTTTTTGCATGTACCATATGAATCAGGACCGGCTAATTCCGTGCCAGCAGCCGCGGTAATACGGAAGGTCCGGGCGTTATCCGGATTTATTGGGTTTAAAGGGAGCGTAGGCCGGAGATTAAGCGTGTTGGGAAATGTAGAAGCTCAACGTCTGCACTGCAGCGCGAACTGGTTTCCTTGAGTACGCACAAAGTGGGCGGAGTTCGTGGTGTAGCGGTGAAATGCTTAGATATCACGAAGAACGCCGATTGCGAAGGCGGCCTGCTGTAGCGCAACTGACGCTGAAGCTCGAAAGTGTGGGTATCGAACAGGATTAGATACCCT
+
@F@FF,CAFFEEFCGFFGFG,;FFEFC,C<FGGGGGGGDGGGFDFFGFGGFGGG,?FCFCBFCFGGFFFFGGCF?FAEDFGFGCEGG,5CCFEGCFGGGECFCCEF>FGGGF<,<EF<CA5,BFCE<,:=D,@53,CFFFGGECEGGC<=FF@,@@+E@F@CFGF8>:>FCEFF@*>:7:<C<FFG=FG>:C+2=FE*=,>E9<,:**1,,3<C><>:E<EDE9A>C::51F:#4)=,G8C8#7,;?CFCGDF%?C@<CD>?FC@5@3<<@9?C+711$;CEB=<<B,GFDE5+6+89,,E<DB8+C:4+>,4+8+CB+BECGGFGEGEBC,,EGF@-<;C,A,FFC@F?<B4CC+@FE@:CGGGEFF@+,C@C<9FFGGGECC@E@7CEFGGFFGGCFAFCFECCB,EEGFFC<GFFEEBGFE@FFFFA@C@BCC
@s1101 31966
TGGGGGATATTGCACAATGGGGGAAACCCTGATGCAGCGACGCCGCGTGAGGGAAGACGGTTTTCGGATTGTAAACCTCTGTCTTTGGGGACGAAAAAATGACGGTACCCAAGGAGGAAGCCACGGCTAACTACGTGCCAGCAGCCGCGGTAATACGTAGGGGGCAAACGTTATCCGGATTTACTGGGTGTAAAGGGAGCGTAGACGGCACGGCAAGCCAGATGTGAAAGCCCGGGGCTCAACCCCGGGACTGAATTTGGAACTGCTGAGCTAGAGTGTCGGAGAGGCAAGTGGAATTCCTAGTGTAGCGGTGAAATGCGTAGATATTAGGAGGAACACCAGTGGCGAAGGCGGCTTGCTGGACGATGACTGACGTTGAGGCTCGAAAGCGTGGGGAGCAAACAGGATTAGATACCCT
+
,CDCCF@CFCECFGFEG<E<BCE8@EFF@FGGGGDGGGC@7CCFEG7>>C:FFDFEGGGEBF7?FFGGGGGGG9EFFFGGG,FEFGGGGDEBFFEGGGGGGGGGGG@FGGGGGGGGGGGGFFFFGFFEE:CD,?CFGGGFGDCFGGGGGGEGCF;FFFGG88<FEGF%<:C8C*:<CGCCED8=1FF<,C3<CG?FEFECEF=CC5CCGG;GFCFDFFG?:;GGFEGBGGCGGFF>EG>FF:EEEEF<FF@F<#E?CEAFC6<DCFGB<FE#FA0CCGGC;E,FFGGFFB=AFGGFE@E9E,,?>85GEGGFF<:CEEEDFD?,FF9FGEA@@@6:?GGFCGGGDFFC7EECGFFGGGFEF<FCACF9CCBCC@E?GGGGGFGGGGGGDGGGFEEFFGGFFEDFFFGCGGGFGCCCCC
@s1101 429
TGAGGAATATTGGTCAATGGGCGAGAGCCTGAACCAGCCAAGTAGCGTGCAGGATGACGGCCCTATGGGTTGTAAACTGCTTTTATAAGGGAATAAAGTGGGGCTCGTGAGCTCCTTTGCATGTACCTTATGAATAAGGGCCGGCTAATTCCGTGCCAGCAGCCGCGGTAATACGGAGGGTCCGGGCGTTATCCGGATTTATTGGGTTTAAAGGGAGCGCAGGCCGTGGGCTAAGCGTGCCGTGAAATTCTGTCGCTCAACGGCAGACGTGCGGCGCGAACTGGTCCACTTGAGTACGCGGGACGTTGGCGGAATTCGTGGTGTAGCGGTGAAATGCTTAGATATCACGAAGAACTCCGATTGCGAAGGCAGCTGACGGTAGCGCAACTGACGCTGAGGCTCGAAAGCGCGGGTATCGAACAGGATTAGATACCCT
+
CFEGFFFFFGGGGGGFGFGGGEFGGGGGGGGGGGGGGGGGGGGGGGGG:FDFGDFGEFGGFGEGGGGGGGGGGG9FEFGGGGGGGCGGGGGFEFFGGFFGGGGGGGGGGGGFG=FCFFCFGGGGGGGFGGGGGGFFGGFGDGGGGGGFFFGDFGGDGGFGGFGG>EGGGFC,D9D@FEGGG,<<*4CGEGE5;7*=*=F9C>@7CC*;CFG7+9;@G9:>?DGDEF5C6?F6:<@6:&#1;ED<;AC=4=::#EFG>FC9ECE8@D4GGEGFGC<C3,28FFFGECCFEF=F8F>>EE8CECFGF@+GGGGFE8B@>+F8ECE>5F@>DBFDF?A?DFFCA,F8FFEFFEEFGEEEF?F7FGE@FDFGGEFFFGGGFFF::GGFAGGGFB:EGGGGGGGGGGFGDGGGGGGGGGGGGGFEFFGGGGGGGGGCCCBC
@s1101 430
TGAGGAATATTGGTCAATGGGCGAGAGCCTGAACCAGCCAAGTAGCGTGCAGGATGACGGCCCTATGGGTTGTAAACTGCTTTTATAAGGGAATAAAGTGGGGCTCGTGAGCTCCTTTGCATGTACCTTATGAATAAGGGCCGGCTAATTCCGTGCCAGCAGCCGCGGTAATACGGAGGGTCCGGGCGTTCTCCGGATTTATTGGGTTTAAAGGGAGCGCAGGCCGTGGGCTAAGCGTGCCGTGAAATTCTGTCGCTCAACGGCAGACGTGCGGCGCGAACTGGTCCACTTGAGTACGCGGGACGTTGGCGGAATTCGTGGTGTAGCGGTGAAATGCTTAGATATCACGAAGAACTCCGATTGCGAAGGCAGCTGACGGTAGCGCAACTGACGCTGAGGCTCGAAAGCGCGGGTATCGAACAGGATTAGATACCCT
+
DFGGGGGGGGGGGGGGGGGGGGGGGGGGGGGGGGGGGGGGGGGFGGGEFEGGGCFGGGGGGGGGGFGGGFGGGGCFGGAGGEFGGGGGGFFGGFGGGGGGGGGGGGGG8FGGGGGGGGGGGGGGGFGGGGGGGGGGFFGGGGCCEGDFGGFGGFCF@CEFCFFFGDGCFGGGFGGD*5FFGGGGGGC*=:*38<F7CEGG7FFFCD9;>F<CC?DF>1@>&)?DCEFC:F:FCFF:CDC=CE>CCGGFFFECEGGFFFFCFGGFC>=:>9<43C1C>E@<CCF@,FGDFCFFDFDF>ECF=FGDGGGGGGGFCDGGGGGGGGGEFGGFGGDE@C<EFCB9GDAFFCGGGGGGGFCGEGFCFCEDF9,GGFDGGGGDFGEDGGEGGGGGGCCCFCGGGGGGGDGGGGGGGGGFDGGGGGFEGGGFGGGGGFGBC9CC
@s1101 431
TGGGGGATATTGCACAATGGAGGAAACTCTGATGCAGCGACGCCGCGTGAGTGAAGAAGTATTTCGGTATGTAAAGCTCTATCAGCAGGGAAGAAAATGACGGTACCTGACTAAGAAGCCCCGGCTAACTACGTGCCAGCAGCCGCGGTAATACGTAGGGGGCAAGCGTTATCCGGATTTACTGGGTGTAAAGGGAGCGTAGACGGCGATGCAAGTCTGAAGTGAAATACCCGGGCTCAACCTGGGAACTGCTTTGGAAACTGTATGGCTAGAGTGCTGGAGAGGTAAGCGGAATTCCTAGTGTAGCGGTGAAATGCGTAGATATTAGGAAGAACACCAGTGGCGAAGGCGGCTTACTGGACAGTAGCTGACGTTCAGGCTCGAAAGCGTGGGGAGCAAACAGGATTAGATACCCT
+
DFGGGGGGEFGFGGGGGGGGGGGGGGGGGGGFGGGGGGGGFGGGGGGFGGGGGGGGFGGGGGGGGGGGGGGFFGGGGGGGGGGGFGFCFDFGGGGGGGGGGGGGGGFGGGGGGGGGGGGGGGGGGGGGGGGGGGGGGGGGGFGGEGDGGGGGGGGGGGGDGBFGGGGGGGGGGGGGG=G@GG>GFG;GGGGF9FF>ECCE<DDCFE7?>GEGGEGFGFGFFCCCCFGEFGGGGGFGGFGCFGGGGGGFG?DFGFFEGEFCF?F:FGEFDFGA<C6E8GGGFG8FCGCB:DFFFFGEF=8FEEEB=GGGGGFE67,GGFGGFGFE9GFGFFCGCEGGGFGGGEDFDGEGGGGGGGFGCFGGGGGGGGGGGFFGGGFGFGGGGGGFFGGGGGGFGGGGGFCGFGGGGGGGGGGCCCCC
@s1101 20025
TGAGGAATATTGGTCAATGGACGAGAGTCTGAACCAGCCAAGTAGCGTGCAGGATGACGGCCCTATGGGTTGTAAACTGCTTTTATAGGGGGATAAAGTGTGGTACGTGTACCATATTGCAGGTACCCTATGAATAAGGACCGGCTAATTCCGTGCCAGCAGCCGCGGTAATACGGAAGGTCCGGGCGTTATCCGGATTTATTGGGTTTAAAGGGAGCGTAGGCCGTCTTATAAGCGTGTTGTGAAATGTCGGGGCTCAACCTGGGCATTGCAGCGCGAACTGTGAGACTTGAGTGCGCAGGAAGTAGGCGGAATTCGTCGTGTAGCGGTGAAATGCTTAGATAGGACGAAGAACTCCGATTGCGAAGGCAGCCTGCTGTAGCGCAACTGACGCTGAAGCTCGAAAGCGTGGGTATCGAACAGGATTAGATACCCT
+
CFEGGGGGGGGGGFFFFGFFGGEGGGGFGGGGGGGFECEFGEGGGFGGGGGGGEGGFFGDGGGGGGGGGGGGGGGGGGGGG9CFEFFGFFGGGGGFGGGGGGGFGGFFC=FFGGCDFGFGGGGGCFFGF:A?FG,4FFC,BDCFD:><@=@FGFGCGGGGGGG@B6F@F*>DFA7>FC7B<CBCEG5=C@*8?<C<:*<,1::CFGCFCGF<?CE:EDE6?FG4>270+A>EF=+:8<C?:FFE(>F?C148CFED@F:#<:D@AC9GF@+CC@3C:E>C>?F<D=>@=A=D5C==EF;CB<DE?EFBCEFEA4+EF@+@?FCC5@7GEE?5@:AFEFF@=,CC,7GGF,FFECDECGGGFF@DF9FFB9,F@@GCFFGGGC@EDFE@@B,@CGFFFCGGGGFF@GGGEEE8F8FDGFFEE9GGGGGGGFC,CC@C
@s1101 433
TGAGGAATATTGGTCAATGGACGCAAGTCTGAACCAGCCAAGTAGCGTGCAGGATGACGGCCCTCTGGGTTGTAAACTGCTTTTAGTTGGGAATAAAGTGTGGCTCGTGAGCCATTTTGTATGTACCATCAGAAAAAGGACCGGCTAATTCCGTGCCAGCAGCCGCGGTAATACGGAAGGTCCAGGCGTTATCCGGATTTATTGGGTTTAAAGGGAGCGCAGGCGGACCTTTAAGTCAGCTGTGAAATACGGCGGCTCAACCGTCGAACTGCAGTTGATACTGGAGGTCTTGAGTGCACACAGGGATGCTGGAATTCATGGTGTAGCGGTGAAATGCTCAGATATCATGAAGAACTCCAACCGCGAAGGCAGGCATCCGGGGTGCAACTGACGCTGAGGCTCGAAAGTGCGGGTATCAAACAGGATTAGATACCCT
+
FGGGGGGGFFGFGGGGGGGGGGEGGGGGGGGGGGGGGGFGGGGGGGGGGGGFGGGGGGGGGGGGGGGGGGGGGGGGGGGGGAFGGFFGGGGGGGGGGGGGGGGGGGGG8FGGFGGGGGGGGGGGGFGE@EFGGGGGGGGGGGGGGDGGCFGGGGGGGGGGDGGGGGGGGGGGGDEGDGGGCFGGGFC7CFE>CCFGEGG#=CFC@CFGG@C9CFFFEBGFFFEGEDCFGGC>9CGE>FCFDFFGF<GFC@CGE?FCFG@:CF:F>FGGGFFFDCFDF@DDGFFCGGGGE=A4D<DGGGFGGFFGGFF<C=,@BEGEGGGGFGDE9GDGFE,C,FFE@<,8GGFFFGGGGFFFFCGGEEFCGGGCGF9FGGFGGGGGGGGGGGGGGGGGGGFCF<CF?GGGGGGGCGGGGGGFGGGGGGFEFGGGGGGGGFFCCCCC
@s1101 434
TGGGGGACATTGCACAATGGAGGAAACTCTGATGCAGCGACGCCGCGTGAGTGAAGAAGTATTTCGGTATGTAAAGCTCTATCAGCAGGGAAGATAATGACAGTACCTGACTAAGAAGCCCCGGCTAACTACGTGCCAGCAGCCGCGGTAATACGTAGGGGGCAAGCGTTATCCGGATTTACTGGGTGTAACGGGAGCGTAGACGGAACGGCAAGTTTGAAGTGAAATACCCGGGCTTAACTCGGGAACTGCTTTGAAAACTGTCGATCTAGAGTGTCGGATAGGTAAGTGGAAGTCCAGGTGTAGTAGTGAACTGCGTAGATATCAGGAAGAACACCGGAGGCGAAGGCGGCTTACTGGACGATAACTGACGTTGAGGCTCGAAAGCGTGGGGAGCAAACAGGATTAGATACCCT
+
EFCFGGGGGCEDGGGGGCGGG8EGGGGGGFGGFGG9EF7@ECGEEGG+CCCFGGGGGGEFEAEEFEFFEGFAEFGFGGGGA@?FFGGGDEFDFGGGGGGFGGGGGGGFGGGGGGGGGGGGGGGGG7:FFGGCGGGGFFDFFFGABEEGFGGAFGFGGFGGGD>FFGGGEEGEFF*<7FD<FC9>GG*=:,?+=FECGDG8992<:;8>EGGDDDCB(:,,.82:=@F9@:6+<:3,:<>CA6#DGD@>368FFFCEE;8=;+33<@/8E@:=9+6@C3@;)#;B<A<<?D:=,B8GGFGFDFGFDCFDAE?,8+@>?EFEADDA<DGFGGFE?,EF7CFF7EEFF@@FCBFFGGGGGGF=FGDFEF@GGGGGGFFE<CEGGGF@CEGGGGGGGECGGEEA<@6CGGEAGCFCCCCC
@s1101 23958
TGAGGAATATTGGTCAATGGGCGGAAGCCTGAACCAGCCAAGTAGCGTGCAGGATGACGGCCCTATGGGTTGTAAACTGCTTTTATGCGGGGATAAAGTGGGCCACGCGTGGTCTTTTGCAGGTACCGCATGAATAAGGACCGGCTAATTCCGTGCCAGCAGCCGCGGTAATACGGAAGGTCCGGGCGTTATCCGGATTTGTTGGGTTTAAAGGGAGCGCAGGCCGCCGGGCAAGCGTGTTGTGAAATGCAGTCGCTCTACGTCTGCACTGCAGCGCGAACTGCCCAGCTTGAGTGCGCGCAACGTTGGCGGAATTCGCCGTGTAGCGGTGAAATGCTTAGATATGGCGAAGAACTCCGATTGCGAAGGCAGCTGACGGGTGCGTAACTGACGCTCATGCTCGAAAGTGCGGGTATCGAACAGGATTAGATACCCT
+
FGFFGFGGGGGGGAFCEFEFFEEE7F:EGGGGEFFGGFFFFDF<FEGGGCFGGEFCGFFG>=7DF,CFDF:F,BBFEF9=FFFGEGGGGGEGGGGGGGFGCEG7F<CFGEC+DFFGGGGGGGGGGGFEGDBEG3=EFGCFG@FEGE7D3@EFC>DEFGGGC=@FBCEFECF+<?1C=CFGGG@@FGDEGGDF:@?C*:8:+<5>;C8>ED9FF783E@:4?CCFGGGDCCD4?@G;<<CECCGFCECDFE8::<?9C<<<CF@FF;.?7GGEF>5FCGDEDF<+3,<F97B@*:CC8C=:,6A:F=8GGGFDDEGEEEEFBGEC>GGGGGEAA9F?F9DFC,C:7GFDFFFFE:EF:=EGGGGFBF<FFFEGGGGFEGGEF@:FEEEGF@:GGFFGGGGFCGGGGGFEGEGGGGGEFAFGFFGGGGGGGFFC@A9C
@s1101 436
TGAGGAATATTGGTCAATGGGCGAGAGCCTGAACCAGCCAAGTAGCGTGCAGGATGACGGCCCTATGGGTTGTAAACTGCTTTTATAAGGGAATAAAGTGAGTCTCGTGAGACTTTTTGCATGTACCTTATGAATAAGGACCGGCTAATTCCGTGCCAGCAGCCGCGGTAATACGGAAGGTCCGGGCGTTATCCGGATTTATTGGGTTTAAAGGGAGCGTAGGCCGGAGATTAAGCGTGTTGTGAAATGTAGAGGCTCAACCTCTGCACTGCAGCGCGAACTGGTCTTCTGGAGTACGCACAACGTGGGCGGAATTCGTGGTGTAGCGGTGAAATGCTTAGATATCACGAAGAACTCCGATTGCGAAGGCAGCTCACGGGAGCGCAACTGACGCTGAAGCTCGAAAGTGCGGGTATCGAACAGGATTAGATACCCT
+
FGGGGGGGGGGGGGGGGGGGGGGGGGGGGFFGGGGGGGGFGGGGGGCFFGGGGGGGGGE>@CFGGGGGGGGGFFGGGGGGGCGGGGGGGFEFGGGFGGGGGGGGGGGGGGGGGGCFFGGGGGGFGGDEGGGC<FGGGFFGGGEEGCEGGGGGGGGGGGGGGGGF8EEGGEGAEGGGGGGGFGGE*=E7C<ECFFD8**87@FFGGFGD125CFC>1*7<>?1;7EGGFDEACF3F6>5FG@882:C:=C8636CG@5CFGGB@3CCEDFCC?FGGECEE=FFF><,DA8D8DFGDFEFCGGFGEFE=F:DFEFEGECFDGDF@65GGGEE94A9<EDE:,FFGGGFGFFDFFFECCEFF,GGGGGGGGGGGGGGGGGGCGGEDGGFFGGCGGGGGGGGGGGGGGECC+EEFECFFGGGGFGGGGEGGFGFFAC@BC
@s1101 437
TGAGGAATATTGGTCAATGGACGCAAGTCTGAACCAGCCAAGTAGCGTGCAGGAAGACGGCCCTCTGGGTTGTAAACTGCTTTTAGTTGGGAATAAAGTGCATCACGTGTGGTGTTTTGTATGTACCATCAGAAAAAGGACCGGCTAATTCCGTGCCAGCAGCCGCAGTAATAAGGAAGGTTCAGGCGTTATCCGGATTTATTGGGTTTAAAGGGAGCGCAGGCGGACCTTTAAGTCAGCGGTGAAATACGGCGGCTCAACCGTCGAACTGCAGTTGATACTGGAGGTCTTGTGTGCACACAGGGATACTGGAATTCATGGTGTAGCGGTGAAATGCTCAGATATCATGAAGAACTCCGATCGCGAAGGCAGGTATCCGGGGTGCAACTGACGCTGAGGCTCGAAAGTGCGGGTATCAAACAGGATTAGATACCCT
+
FFFFGFFGGGGGGGGGGGGGGGGGGGGGGGGGGGGGGGGGGGGGGGGDGGGGGGGGGGGGGGGGFGGGGGGGGGGGGGGGG9FGGGGGGGGGGGFGGGGGGG9FGGGGGGGGGGGGGGGGFFGGAFGGGGFGGGFGGGFFGGCGGGGGGGGGGGGG<9=FGGCGDE:BFFGGF;>F:FGGFGGGFGGGFCEFGG>ECEF@GF,FFF<F8FFGCCFFEFCEF3CDB>1CBCGCFFCFF7<@.,9BAEGFCF:DECD87:FF8FC8:FDF@CGF?CGFE#:FDEB=A,FA,A@,*ED9FGGF@54FB,C<<FFE,D>FGEFFFFCCAEGE9CC9,,GE=CB9ADFCDFFGGGGFE?>>EGGEGGGEGGDGGGGGGDGGGGGCGGGGCGGFGGGGFCGF8GFCFBGGGDGGGGGGGGGGGGFGGFGGFCGGGGFCCBAC
@s1101 438
TGAGGAATATTGGTCAATGGGCGAGAGCCTGAACCAGCCAAGTAGCGTGCAGGATGACGGCCCTATGGGTTGTAAACTGCTTTTATAAGGGAATAAAGTGGGGCTCGTGAGCTCCTTTGCCTGTACCTTATGAATAAGGACAGGCTAATTCCGTGTCAGCAGCCGCGGTAATACGGAAGGTCCGGGCGTTATACGGATTTAGTGGGTTTAAAGGGAGCGTAGGCCGCAGGTTGATGCGGTTAAGACATGTAGGGGCTCAACCTCTCCACTGCAGCGCGAACTGGCTTGCTTGAGTACGCACAACGTGGGCGGAATTCGTGGTGTAGCGGTGAAATGCTTAGATATCACGAAGAACTCCGATTGCGAAGGCAGCTCACGGGAGCGCAACTGACGCTGAAGCTCGAAAGTGCGGGTATCGAACAGGATTAGATACCCT
+
<CEFGFEFFEEGGFFCGG;CEFFEECGGGFDFACCCB8A?C<CCC<CFEGGGDC@E8C@@@@@,FFCF8EFD?,CFFEFGGFCEAFF<?C=4??C5FEFA<4FF+:@>,B=?D<,4CAEE5<,FF<EAE9<EAE,CEAAF,,:B+83FC,:CFF7,B9=AFG?=B6FFF<>,;,6@@CFEGF:F77*1<**2,CBE5C+?++?F*=<7<EFC+?:AC2:.%72/422*<E@,**4(*:>?8,+=5:FFFD@E>:CF?C>,<@<,D,FFGD80+<@+8,2==,B>6DD,C=,B:==:CC@?DF=CB4+GFBE9+8CECD=,FFE>9FBFFFC,<<<@,C:,A;E:FGGGGGGCGGGGEGGEDFGGGGGGFA9FDGGGGF@GGGGGGGGGGDFGGGFF8@F<F@FFCGGGGGGFGDFCFDFEEB<FGGGGGGGCCCCC
@s1101 20324
TGGGGAATATTGCACAATGGGGGAAACCCTGATGCAGCGACGCCGCGTGAGTGAAGAAGGATTTCGGTATGTAAAGCTCTATCAGCAGGGAAGAAAATGACGGTACCTGACTAAGAGGCCCCGGCTAACTACGTGCCAGCAGCCGCGGTAATACGTAGGGGGCAAGCGTTATCCGGATTTACTGGGTGTAAAGGGAGCGTAGACGGTAAAGCAAGTCGGAAGTGAAAGCTCGGGGCTCAACCCCGGGACTGCTTTGGAAACTATGCAGCTAGAGCGTCGGAGAGGTAGGTGGAAGTCCCAGTGTAGCGGTGAAATGCGTAGATATTGGGAGGAACACCAGTGGCGAAGGCGGCTTACTGGACGATGACTGACGTTGAGGCTCGAAAGCGTGGGGAGCAAACAGGATTAGATACCCT
+
CFFGGGGFFCGGFEFGGFGGGFGGGFFFGGGGFDGGGGGGFGDC7FGBFGGFGGFGG=F,9CE9<FGBDGGG?EFCFGGGFGFE@?FFGGBF?,?EGGGGGGGGGG<@E<=<FFGGG?FFE:CDGGEBC>AF@FGGE9FC<FG783@FF:FCGGGFCFE7<FGEF8<FG5FFGFGE7,?C<?FGGGFGGFECCC?37?5/CEGC>EE=CGFGG:C88#CFFCCFFFG==GFGGFE:8FG<EGEED>75CFE8E<,<8CFGG8#8A:DDEE<@<F5GEFEC,C40E8?,<9E==,:GFB,,FFC=FGGGFFGFGGEGFEDEE;GGGGEFFDAGEFE@EFCFFFFGGGGGGFCFFFFFGGDFA<CFF9GGGF<GGCGGGGGFF7FFGGGGGGEFF9GGFAGGGGGGFGGGGGGCCCCC
@s1101 440
TGAGGAATATTGGTCAATGGGCGAGAGCCTGAACCAGCCAAGTAGCGTGCAGGATGACGGCCCTATGGGTTGTAAACTGCTTTTATAGGGGAATAAAGTGAGCTACGTGTGGTTTTTTGCATGTACCCTATGAATAAGGACCGGCTAATTCCGTGCCAGCAGCCGCGGTAATACGGAAGGTCCGGGCGTTATCCGGATTTATTGGGTTTAAAGGGAGCGTAGGCCGGAGATTAAGCGTGTTGTGAAATGTAGATGCTCAACATCTGCACTGCAGCGCGAACTGGTTTCCTTGAGTACGCACAAAGTGGGCGGAAGTCGTGGTGTAGCGGTGAAATGCTTAGATATCACGAAGAACTCCGATTGCGAAGGCAGCTCACTGGGGCGCAACTGACGCTGAAGCTCGAAAGTGCGGGTATCGAACAGGATTAGATACCCT
+
EGGGGGGGGGGGGGGGGGGFFGGGGGGGGGGFEFGGGFD@CFFGGGGGGGGGGGGGGFGDEGG7E@FGGFDFFGFGGGGGGEGGGGGG?ECCFFEFGG9E<F?FFGFE?F<F<=E7=CFGGGGGGFCGG8?FGGGGGFFGGGDGGEEGGGGGGGGGGGG+,@BFE*@FFGGCGGCFG7>F>D,4FFE7F<B*+?C1G5:,;C=FFGC=7AF;F28>E;C74C89C7F?E;<1;>E@CCC;CGGFEFFF7,9C9F@6,:A@9FAECCFDGF75CEEC>D??FFBAFGGGGCFFDC@86,,:,GGGDGGGGGE;@6BGGGFGGFC8=GCCGGFEC<A>9C,CE,GGGGGGDGEF8FDGFFFCCGGGGGFGGFFGGGGGECCF7DGGGFFCGGGGGGGGGGGGGGGGGGGGGGGFGGGFEGGGGGGGGGGGGGGCCCCC
@s1101 34855
TGAGGAATATTGGTCAATGGGCGAGAGCCTGAACCAGCCAAGTAGCGTGCAGGATGACGGCCCTATGGGTTGTAAACTGCTTTTATAAGGGAATAAAGTGGGGCTCGTGAGCTCCTTTGCATGTACCTTATGAATAAGGACCGGCTAATTCCGTGCCAGCAGCCGCGGTAATACGGAAGGTCCGGGCGTCATCCGGATTTATTGGGTTTAAAGGGAGCGTAGGCCGCAGGTTAAGCGTGTTGTGAAATGTAGGGGCTCAACCTCTGCACTGCAGCGCGAACTGGCTTGCTTGAGTACGCACAACGTGGGCGGAATTCGTGGTGTAGCGGTGAAGTGCCTAGATATCACGAAGAACTCCGATTGCGAAGGCAGCCCACGGGAGCGCAACTGACGCTGTAGCTCGAAAGTGCGGGTATCAAACAGGATTAGATACCCT
+
FGGGGGGGGGGGGGGGGGGFFGGGGGGGGFGGGGGGGGFFGGGGGGGC@GGGGEFGGGGGGGGGFGGGGGGCFFGGGGGFFGGGGFAFGGGGGGFFGCECFGGGGGGGGGDGGGGGGGCGGGGCDFGGGGGFGGGGGGGGGGGGGGGD9FGAFFGEFGGGFGGFEEFCCFEGFC*FEE:FCFF@FG:8241CFGDGGGFGGGEFFF<BFG?GCG;14/2;778E?EGGGFFCFGG?EGGGBFCFGFGFF3DFFFFGGFGCGGGCFGGFFCGC>FGGGF3C?FGEF<=FBFDDFGE@GGGGGGGGGEDGGFE>7E7GGGGGGGGGBEEEEFGCGGFE9FE8E8GEFGGGGGGGFCF7GGGF7GDFFGGGFGFGDDECGGGGGFCGGFCBGGGGGGGGCGGGGGGEEGGGGGGGGGGGFFEAFGGGGGGFGFCCCCBC
@s1101 26949
TGAGGAATATTGGTCAATGGGCGAGAGCCTGAACCAGCCAAGTAGCGTGAGGGATGACTGCCCTATGGGTTGTAAACCTCTTTTGTTTGGGAATAAAGTGCGCCACGTGTGGCGCATTGCATGTACCATTTGAATAAGGACCGGCTAATTCCGTGCCAGCAGCCGCGGTAATACGGAAGGTCCGGGCGTTATCCGGATTTATTGGGTTTAAAGGGAGCGCAGGCCGTAGGCTAAGCGTGCCGTGAAATACCGTCGCTCAACGGCGGCCGTGCGGCGCGAACTGGTCTACTTGAGTACGCGGGACGTGGGCGAAATTCGTGGTGTAGCGGTGAAATGCTGAGAGATCACGAAGAACTCCGATTGCGAAGGCAGCTGACGGTAGCGCAACTGACGCTGAGGCTCGAAAGCGCGGGTATCGAACAGGATTAGATACCCT
+
CGFGDFFCFGGFGGGGGGGFGGGGGGGGGGGGGGGGGGGFFGEFGGGGGGGGGGCEFAFGFGGGGDGGGGGGGGGGGGFFFFAFGDFFGGGFFCCFGGGGGGGGGGGFGGGGGGGGGGGGGGGG9FFG9FFGFGGGGGGGGGGGGGGGFFGGDGGEFGDFGGFGGEGDEGG,@;FCC:FGGFF@FEEFGFDGGGGGGEGD7EGGGG<:FGGGGGE7CBEGBDEGGGGGGGGC8:C<EGGG<99:CFFCFF?E5CCC5<?CGGGGFGGGG/F@<C:EB@C=7FCGFF<@FFFG?F@@GGFFBAA+:CBF@,8,+,B+EFDEDA>B5DGFC,A@,FFE;E9EGECGFDC=EF@EFFEECFGGGEEFC,FGGGFFEGEDEFF@@GGGFEGGGGFFEEFF8GEEFCFGECGGGGGGGGGGGGFFFGGGGGGGGGGCCCCC
@s1101 443
TGAGGAATATTGGTCAATGGGCGAGAGCCTGAACCAGCCAAGTAGCGTGCAGGAAGACGGCCCTATGGGTTGTAAACTGCTTTTATAAGGGAATAAAGTGGGAGTCGTGACTCTTTTTGCATGTACCTTATGAATAAGGCCCGGCTAATTCCGTGCCAGCAGCCGCGGTAATACGGAAGGTCCGGGCGTTATCCGGATTTATTGGGTTTAACGGGCGCGTAGGCCGCAGGTTAAGCGGGTTGTGAAATGTAGGGGCTCAACCTCTGCACTGCAGCGCGAACTGGCTTTCTAGAGTACTCACAACGTGGGCGGAACTCGTGGTGTAGCGGTGAAATGCTTAGATATCACGAAGAACTCCGATTGCGAAGGCAGCTCACGGGAGCGCAACTGACGCTGAAGCTCGAAAGTGCGGGTATCGAACAGGATTAGATACCCT
+
FGGGGGGGGGGFGGGGGGFEGGGGGGFGGGGGGGGGGGGFFFGFFGGGGGGGGGGGGGGCFGGGGGEGGGGFGFGGGGGGGGGGGFGGGCFGFGGGGGGGGGGC=FGFGFFGGGGGGGGGGFGGDGGEGGGFGGCGGDE,?FGC8CGFFFFA8>FFFC8FGGGGGCFEFFGGFF@FFFEGGGGGGGGFE:;8CFCE5:BFFCGCDF<;9.9#/4##?9?;>>GFFB8@GEFG7EC9:#CG0C:E<CF@:GFGGC>@FDF=FFFE@7#32,@*533:B=B6)83DBC5,,,<A;:,:,,EF@A48+=F>FEFFECCC@@DE?,C=:@,,B@E=A5CDGFF9GF@:8DEFFFFB,=:C@BCC>GFCF@<EF<FGEGGGGGFCEEF@A9GGCGGGGGGGGGGGFEFE8GGGGGGFEFGGGGGFGGFE,CFGGGGCCCCC
@s1101 444
TGGGGGATATTGCACAATGGAGGAAACTCTGATGCAGCGACGCCGCGTGAGTGAAGAGGTATTTCGGTATGTAAAGCTCTATCAGCAGGGAAGAAAATGACGGTACCTGACTAAGAAGCCCCGGCTAACTACGTGCCAGCAGCCGCGGTAATACGTAGGGGGCAAGCGTTATCCGGATTTACTGGGTGTAAAGGGAGCGTAGACGGCGATGCAAGTCTGAAGTGAAATACCCGGGCTCAACCTGGGAACTGCTTTGGAAACTGTATGGCTAGAGTGCTGGAGAGGTAAGCGGAATTCCTAGTGTAGCGGTGAAATGCGTAGATATTAGGAAGAACACCAGTGGCGAAGGCGGCTTACTGGACAGTAACTGACGTTCAGGCTCGAAAGCGTGGGGAGCAAACAGGATTAGATACCCT
+
DEFFECFCGGGGGGGGEFFGFFGGGGGGGGGGGGGGGGCEEGGGGGGFGGGGGGGGGGGFFFFGGFEFFFGGGGGDGGGGGGCGGGGGGGGGGGGGGGGGGG@FGGGFGGGGGGGGGGDDBFFEGGGGGGGGGGGGGGGGGGGGGGCGEEGCFGGGFGD?<FGGDEFEFGGGG?GG7<CG9C$F@FGD<CCFGFEC=EEGDGDEG>EEGEGEEFF7<<EFGFGCEF=F:EGGGC?DC@@FEGFCFGGGDGFGGGGGG6FDD=DAGGFFF+??;GDGGFCFFFACFE7FB?FD@,A8@A89GGGGFGGEGEGDGGFEGGGGFDFGGGGGGFDF@FGGFDFC,CDGGFFGGEFFGGFEFE?FGGFAGFFEEGFFF<@FGGGGCCGGEEGGGFB<FFGGGGFFFGFFFGGGGGGCCCCC
@s1101 30154
TGAGGAATATTGATCAATGGGCGGAAGCCTGAACCAGCCAAGTAGCGTGCAGGATGACGGCCCTATGGGTTGTAAACTGCTTTTATACGGGGATAAAGTGAGCCACGTGTGGCTTATTGCAGGTACCGTATGAATAAGGACCGGCTAATTCCGTGCCAGCAGCCGCGGTAATACGGAAGGTCAGGGCGGTATCCGGATGTACTGGGTTTTAAGGGAGCGTAGTCCGGAGATTAAGCGTGTTGGTAAGTGTAGACGCTCAACGTCGGCACTGCAGCGCGTACTGGTTGCCTTGAGTACGCACAAAGTGGGCGGAATTCGTGGTGTAGCGGTGAAATGCTTAGATATCACGAAGAACTCCGATTGCGAAGGCAGCTCACGGGAGCGCAACTGACGCTGAAGCTCGAAAGTGCGGGTATCGAACAGGATTAGATACCCT
+
DFFGGGGGGFCDFFG,@,,;,CF7+CEF8@<@FFDFGGGGCFG@CF:@@EFEFGGF?C==8@CFFE<<=FFE:F?FEEG9EGE,5?ECD:CEGCF<?EEFFGD?FGG+?ECCD,B,<FDFFD?GGGD=BEGFGGGEFFG9GG7FCE8@99F,>FGGGGGGGCCFGEGGGD*,5,@C*C:7<C,,<BEE*=B*5<F8C*)3?*,,3*9;1#38@6;6@FGF@A,2-DEF=E?*8*<;CC=,,8,6,5,,,<*F5>>,*,+*<*C3,CCF:,>CF8+:7C*=3=>+,B+FFA57)=@+=C457:,B+>>@>=9,+,CC@CA<CE86)@89FFEC,?A:,E9,F;FGFCGGGF,FCC@7EFF@EBFB9@,FEA@C,FECCGFCBCCCAEFC@F7GGEGGFDGGFEEC;7EGEEFDEDFGGFFFFGGGGGGGGGGCC@AC
@s1101 35828
TGAGGAATATTGGTCAATGGGCGAGAGCCTGAACCAGCCAAGTAGCGTGCAGGATGACGGCCCTATGGGTTGTAAACTGCTTTTATAAGGGAATAAAGTGAGTCTCGTGAGAATTTTTGCATGTACCTTATGAATAAGGACAGGCTAATTCCGTGCCAGCAGCTGCGGTAATACGGAAGGTCCGGGCGTTATCCGGATTTATTGGGTTTACAGGGAGCGTAGGCCGGAGATTAAGCGTGTTGTGAAATGTAGACGCTCAACGGCTGCACTGCAGCGCGAACTGGTTTCCTGGAGTACGCACAAAGTGGGCGGAATTCGTCGTGTAGCGGTGAAATGCTTAGATATCACGAAGAACTCCGATTGCGAAGGTAGCTCACTGGAGCGCAACCGACGCTGAAGCTCGAAAGTGCGGGTATCGAACAGGATTAGATACCCT
+
@CEFGGF8FGGFFFGGFGC@FGGGGGGGGGGFGGGGGGFCGG9FFGGGGGGGGGGGGF:CGEE<FGFGGGEF:FGGGGGGFGEFGGGGGGFFFGFFGGGGGGGACCEGGGGF,?FGGDGGGGAFFGFGGGCGGF=BFECDF,D<EFDGGG9<FDFDD<B+,DDEFFEGGGGGFGGEGF*::EGFCE5>FC*BFFEEGGCCGGGFGG<.<F%?CAF?C>:<BCEE@CC>EC6EEEG)=9DFF@=;;@A=DFFA>?/CD;C=GG5;@?CFFFE=EE@C>=#DGFFD<BB<=7,D5>+=GFADGFFCGEFEGF=E=8@ECGGGGGEE8++EGECGGGGGFGGGFEFEF?GGGFGGFCGFEDFFCEFBE9,GGGGGGFFFFFBGGGGFECGFF@FGGGFFDGGGGGGGDFEGGGGGGFCC,GFFGGGFCAGGGGGCCCCC
@s1101 447
TGGGGAATATTGCACAATGGGGGGAACCCTGATGCAGCGACGCCGCGTGGAGGGAGAAGGTCTTCGGATTGTAAACTCCTGTTGTTAGGGACGATAATGACGGTACCTAACAAGGAAGCACCGGCTAACTACGTGCCAGCAGCCGCGGAAAAACGTAGGGTGCAAGCGTTGTCCGGAATTACTGGGTGTAAAGGGAGCGCAGGCGGGCATGCAAGTTGGACGTGAAAACTATGGGCTCAACCCATAGTCTGCTTTCAGAACGGCGTGTATTGAGTAGTGCAGAGGTAGGCGGAATTCCCGGTGGAGCGGTGGAATGCGTAGATAGCGGGAGGAACACCAGTGGCGAAGGCGGCCTACTGGGCACCAACTGACGCTGAGGCTCGAAAGCATGGGTAGCAAACAGGATTAGATACCCT
+
5CFFGGEDGGGAFFGGFFEFFFD+FFGFGFCFEAE9F8FEGGG7@CF+@@+BCE@FGCFFD=AF<<FCC@CFF93>;FFGGC=CDGGGG7F*CF7+=,@CB*:<:*<8;C,<CCCGFF7CF<<CCEGFFGGFGGGGD7+;886FEGE5**:8CE?;EF*;88*A++C8/**20<*:;:;CECE:6;6E*,<EFC**2:8*178C8:ECEC@?2<<*+-:6)3;9>5F8C753*:@*)@F>'@78>D>9:3@<C=@,+8+0=+C:DBF?3,BA9F=,4;=,@,FFA6C7EEFD8EB7C@+B?96+)EEGCE9A,4,8B<B=A=:@++GF5<FC7<CF<,EECCGGGEEEC@FC9<FEEEA?C<@C<<FF@GFCC4,DGFF,8DGFAEGGEGDFCC@FGGFFGFGGGFFGFFFB@@<@
@s1101 24765
TAGGGAATCTTCGGCAATGGGGGCAACCCTGACCGAGCAACGCCGCGTGAGTGAAGAAGGTTTTCGGATCGTAAAGCTCTGTTGTAAGAGAAGAACGTGTGTGAGGGTGGAAAGTTCACACAGTGACGGTAACTTACCAGAAGGGGACGGCTAACTACGTGCCAGCAGCCGCGGTAATACGTAGGTCCCGAGCGGTGTCCGGATGTATTGGGCGTAAAGCGAGCGCAGGCGGTTTAATAAGTCTGAAGTTAATGGCAGTGGCTTAACCATTGTTCGCTTTGGAAACTGTTAGACTTGAGTGCAGAAGGGGAGAGTGGAATTCCATGTGTAGCGGCGAAATGCGTAGATATATGGAGGAACACCGGTGGCGAAAGCGGCTCTCTGGTCTGTAACTGACGCTGAGGCTCGAAAGCGTGGGGAGCAAACAGGATTAGATACCCT
+
DFGGGGFFGGGGGGGGGFFFEEGGGGGGGGGGGGGGFEEFEFG+@BFF7BCEFGGGFGCFGFGGCCCF7FGEF@EFE9FFFGGG@,FF9FFACGGGGGGCF8EEFFG:C7FGGGGGCGGGGEFFFGGGGGGGC<AE,@@F@FGGGGGGEGGGG78DFFD,<F7C<C:<CFDEGGDEDGCFFGCFF9'FDEFCC8#9CA@FGG63'<<?<<48CEG@;@@F:08BA/:>E:FF9CCF@=7737:CCFGF@7=-#>FFFD@FF>CCC99FBFCF7EE<8<FEFE@3<CGFD?C5<9GGFFGCFDFGGFGFF?FECGGFGF>=8@AGGE?GDFGGFFA,FCBFFFGGGGD<GGGGGGGGGGGGECEGEGCCEF7ECFCFDGGFFGGGGGGGF9GGEGGFGGGFFFGEFGGGGGGGCGGGGDFFGFCEFFFGGGGGGGFE<CCCC
@s1101 449
TGAGGAATATTGGTCAATGGGCGAGAGCCTGAACCAGCCAAGTAGCGTGCAGGATGACGGCCCTATGGGTTGTAAACTGATTTTATAAGGGAATAAAGTGAGCGACGTGTCGCTTTTTGCATGTACCTTATGAATAAGGACCGGCTAATTCCGTGCCAGCAGCCGCGGTAATACGGAAGGTCAGGGCGTTATCAGGATTTATTGGGTTTAAAGGGAGCGTAGGCCGGAGATTAAGCGTGTGGTGAAAGGTAGGTGCTCAACATCTGCACTGCAGCGCGAACTGGTTTCCTTGAGTACGCACAAGGTGGGCGGAATTCGTGGTGGAGCGGTGAAATGCTTAGATATCACGAAGAACTCCGATTGCGAAGGCAGCTCACTGGAGCGCAACTGACGCTGAAGCTCGAAAGTGCGGGTATCGAACAGGATTAGATACCCT
+
FFFAGFGGFG9AFFFFGDFGGCFFEDF8EFFFFEFGGG<=EFFGGGEFGGGGGEFEG,6@F::,E<FGGF@FFGCFEEF,CFFGGGGGGGGFGF,B?FGFGGGGGG@+:BFFGGCFGDF@@FG9A5,,8EFDD9@,C,7<A<=CEE8,,C<FFF+:+=FCFC,,4@<EGF7<@FGG>C<EFG7<:C?E<7C5B,<???C9+;,C7CF:<<2B<CE4C(FB9GC>4;=+45C=F?F::8>?#CCCAFC1>3->@3'6<<FAGGFGFDFDCE>?E:8ECDCD8=B,<BBE98FD5CEBC9FFFA8CGEGEDFE>>>+E@:9,?94+@CEFEEC,9,EB9CFFGGGGFFC=E<<FECC@=4:,FCFFEC,FCF@CFEFFFFCC7DGGGGGFEGFGGGFGDCGGGGFDFCCCDCFFDGGGFGGFGGGGGGGGGGGCCCCC
@s1101 25496
TGAGGAATATTGGTCAATGGACGAAAGTCTGAACCAGCCAAGTAGCGTGCAGGATGACGGCCCTATGGGTTGTAAACTGCTTTTAGTCGGGAATAAAAGAGGGACGTGTCCCTTATTGTATGTACCATCAGAAAAAGGACCGGCTAATTCCGTGCCAGCAGCCGCGGTAATACGGACGGTTCAGGCGTTATCCGGATTTATTGGGTTTAAAGGGAGCGCAGGCGGCGGCGTAAGTCAGTTGTGAAATCTTGCGGCTTAACCGTGCAATGGCAGTTGATACTGCGGCGTGTGAGTGCACACAGGGATGTTGGAATTCATGGTGTAGCGGTGAAATGCTTAGATATCATGAAGAACTCCGATCGCGAAGGCATATGTCCGGAGTGCAACTGACGCTGAGGCTCGAAAGTGTGGGTATCAAACAGGATTAGATACCCT
+
EGGGGGGGGGGGGGGGGGFFFGGGGGGEGGFGGGGGGFFFGGGGGGGCGGGGGGGGGGGDCGGD,CFFGFFGGGGGGGGGFFGGGGGGGDGGGF@C?EDFGGGCFFFDFFGGGGFGGFFGGCDFFGFEDEEECFEGCE,=FEEC@+@<=<DEGGGCFGGC7<DEEEF@FEFFF7CC**<1*=FGGGE:C::+?:B*:5<CC<=;FC68,CF?FFC>2%*2=;,:;/9D=*/@;<>FEGGGFF,@@8C5#2FCDE#B:FCF<FCF<;9F=<=9<@5,,96++C:=+6:,CGGBE,C,@=B,,GGGFD<;FFE=FE9FCFGFA@+)@,5EFEF?CGGGFFCCCFEGGF<GGGFFBFC7EF@++CFFFCAGFFGGGFC+C8CFF<FGFD@CFBCE,GGFGFCFCGEFFECGFEECFGGFDEEEGFFFGGGFDGCCCCC
@s1101 451
TGGGGAATATTGCACAATGGGGGAAACCCTGATGCAGCGACGCCGCGTGAAGGAAGAAGTATCTCGGTATGTAAACTTCTATCAGCAGGGAAGATAGTGACGGTACCTGACTAAGAAGCCCCGGCTAACTACGTGCCAGCAGCCGCGGTAATACGTAGGGGGCAAGCGTTATCCGGATTTACTGGGTGTAAAGGGAGCGTAGACGGACTGGCAAGTCTGATGTGAAAGGCGGGGGCTCAACCCCTGGACTGCATTGGAAGCTGTTAGTCTTGAGTGCCGGAGAGGTAAGCGGAATTCCTAGTGTAGCGGTGAAATGCGTAGATATTAGGAGGAACACCAGTGGCGAAGGCGGCTTACTGGACGGTAACTGACGTTGAGGCTCGAAAGCGTGGGGAGCAAACAGGATTAGATACCCT
+
CFGFFGGGGGGGGGGGGGGFFFGGGGGGGGGGGGGGGGGGGGGGGGG=FGGGGGFFGGGGG9FFGGGGFGGFGGGGFCGFGGGGFGGGGGGFFGGGGGGGGGGGGGGGGGGGGGGGGFGFGGGGGGGGGCGGGGGGGGFG<DFGGCEGEGGGFGGCFGGGGGCEFFFFFGGFGGGGC@GG9=GF9GFGCF@C?G@FEGGE@GCGEEGGFFFFGFGFF4D@FDCCF4:CE5EECEEF57:CFGGGDFGFF@DCGFFFGFF=D8<FEDB8:CFGDF>C>ECCCFECGGFFFDE988GGFD><F?EB8:CDFGF;7BDDGDGFE=9FGGF8GCFFFCGF<CCGFDGFFF@EGGGGGFFGGGGCGGGGGGGEGEDFGGFE?GF@@GGFFCGEGGGFFFFEFGGGDDGGGGGGGGECCCCC
@s1101 452
TGGGGAATATTGCACAATGGGGGAAACCCTGATGCAGCGACGCCGCGTGGAGGAAGAAGGTTTTCGGATTGTAAACTCCTGTTGTTGAGGAAGATAATGACGGTACTCAACAAGGAAGTGACGGCTCACTACGTGCCAGAAGCCGCGGTAAAACGTAGGTAAAAAGAGTTGTCCGGAATTACTGGGTGTAAAGGGAGCGCAGGCGGGAAGGCAAGTGGGAAGTGAGAGCCATGGGCGCAACCCATGAACTGCTTTCAAAACTGTGGTTCTTGAGTAGTGCAGGGGTAGGCGGAATTCCCGGTGTAGCGGTGGAATGCGTAGATATCGGGAGGAACACCAGTGGCGAAGGCGGACTACTGGGCGCCAACTGACGCTGAGGCTCGAAAGTGTGGGTAGCAAACAGGATTAGATACCCT
+
CFGGGEGGGGGGFEGFGGGGGFGGGGEGGGGGGAFGFGEEGGFGGGGCE:BFGGGGGGGGF,CFGGG+CEGGGGGAF,FECGGA=E<,BFFFFG9,CA?A?==4<:<FGGGGFGGGGD=FGGC7=@3E<,,83@DB3>,,@BFCEEGEE*CCGD56DF*87,,7,4*<FCCC9=C4C:EGFF:F7@794,8F=9<*CCGD@D<<C/;(420A>>2)#*D?.DEGF$C#FFCGF:@:5+C<FFFCFGGF>,8<,F@83=9A6,+3,,D?=398*F@,@,3+F<8FFC:?7BE>8D7EB8+BFGGE=@+CFF<=@,:CCEC,FE:C7>,C?EEB@,FGGGEEGGGFFF@CFEEC69ECEEC@4@,8AGEGGFFEFCGEDCFF8GEF@CFFEAFDE,AFEDFGFGGGGGGGF8FBCCBC
@s1101 30313
TGAGGAATATTGGTCAATGGACGAGAGTCTGAACCAGCCAAGTAGTGTGCAGGATGACGGCCCTATGGGTTGTAAACTGCTTTTATAAGGGAATAAAGTGAGTCTCGTGAGACTTTTTGCATGTACCTTATGAATAAGGACCGGCTAATTCCGTGCCAGCAGCCGCGGTAATACGGAGGGTCCGGGCGTTATCCGGCTTTCTTGGGTTTAAAGGGAGCGTAGGCCGGAGATTAAGCGTGTTGTGAAATGTAGACGCTCAACGTCTGCACTGCAGCGCGAACTGGTTTCCTTGAGTACGCACAAAGTGGGCGGAATTCGTGGTGTAGCGGTGAAATGCTTAGATATCACGAAGAACTCCGATTGCGAAGGCAGCTCACTGGAGCGCAACTGACGCTGAAGCTCGAAAGTGCGGGTATCGAACAGGATTAGATACCCT
+
FGGGFFFGGGFEGGFGGGGFGGGGCFEGGGGGGGCGFGGDFGCFGCFFGGGGFGGGGGGGGGGGGFGGGGEGGDGFFCFEFFEFGGGGGFCDDGGGGGGGGGFFGGGGGFECGGGGGGGGGFGGG,FGGGCFGGC,EFGGG+@FG7>FC<F,3><F@DFG?FFGCEGDGGDAEGGDFCEGCGGGGGGF:FGCCFGF*C=F0FC;FC8F@:8?E9CFCBE>BGGECCCBFFF<EFFBGCFDCC:EGGGGGGEF<-GFF&FCFFAGFGGFEBFFFGEGEE7-FFGGGF8FEAFC5CB=C<8FEFFGGECFGGFE=FGEGDGGGGFB=EEGGFGFFFFFEC,DFGGEGFC7E,FFGFCGC@FGGGF@ECFEFGGGGGFC@FFFCDGFC;CFFCFEGGFC<@F<<CFFCGGGF7FGGGGGGGFFFGGGGGGGGF9CCCCC
@s1101 21723
TGAGGAATATTGGTCAATGGGCGAGAGCCTGAACCAGCCAAGTAGCGTGCAGGATGACGGCCCTATGGGTTGTAAACTGCTTTTATAAGGGAATAAAGTGAGTCTCGTGAGACTTTTTGCATGTACCTTATGAATAAGGACCGGCTAATTCCGTGCTAGCAGCCGCGGTAATACGGAAGGTCCGGGCGTTATCCGGATTTATTGGGTTTAAAGGGAGCGTAGGCCGGAGATTAAGCGTGTTGTGAAATGTAGACGCTCAACGTCTGCACTGCAGCGCGAACTGGTTCCCTTGAGTACGCACAAAGTGGGCGGAATTCGTGGTGTAGCGGTGAAATGCTTAGATAGCACGAGGAACTCCGATTGCGAAGGCAGCTCACTGGAGCGCAACTGACGCTGAAGCTCGAAAGTGCGGGTATCGAACAGGATTAGATACCCT
+
AFFGGGGFGGGGGGGGGGGGGGGGGGGGGGGGGGGGFGGFGFFGGGGGGGGGGGGGGGGGGGGGGGGGGGGGEGGGFFGGGGGGGGGGGFGGEEFFGGGGGGGGAEFBCFEG,?ADGGGGGGFCFEGGGGGGGG9ACFFFGGGDECEAGGGGGGGGGGGFGGGGGGGFGDEEFCFGEGEGGGGGGEC<CFEFGFE?CGDFD:CFC?FCFF<FFCGFE>GFFCCFCGGDE<CE70:<E9;GGFCFFFFF;:6CFGEGGFD3EF1F4=?<F7GEGEEC@DEFFGGGGGGFFFDFD:ECC9GGGFFEDGGGGGGGGDDGEDGGGGGGFEFCFFF?9EFE;FFFFDC,:GGEF<AGGF@C>GGGGGDGFF<FE8FGGGGDFGGFEF>GGGGGFFEGGGGGF>GGFEGGGEGGGGGGGGGGGGGFFGGGGGGGGGFCCCCC
@s1101 31305
TGAGGAATATTGGTCAATGGGCGAGAGCCTGAACCAGCCAAGTAGCGTGCAGGACGACGGCCCTATGGGTTGTAAACTGCTTTTACAAGGGAATAAAGTGAGTCTCGTGAGACTTTTTGCATGTACCTTATGAATAAGGACCGGCTAATTCCGCGCCAGCAGACGCGGTAATACGGAAGGTCCGGGCGTTATCCGGATTTATTGGGTTTAAAGGGAGCGTAGGCCGGAGGTTAAGCGTGTTGTGAAATGTAGTGGCTCAACCTCTGCACTGCAGCGCGAACTGGTTTTCTTGAGTACGCACTACGTGGGCGGAATTCGTGGTGTAGCGGTGAAATGCTTAGATATCACGAAGAACTCCGATTGCGAAGGCAGCTCACGGGAGCGCAACTGACGCTGAAGCTCGAAAGTGCGGGTATCGAACAGGATTAGATACCCT
+
C,,CFFDC,CFFCEFGGGGGGGGGGGGGGCFFFC<CFGFGF@@,CDG:CB@AFE7FCF@B=+=FG8FE84B7?@E<?FF,,,,,9<FE,B+4,,9-AFAFFE<FF,BA=FE9,C,,CFCEGFGGGGAF9EFC,CE@DCFC,+>:E+6><,FF3++@EG+*6,@>:EF*5>F,@,*><F*=7<>*1<8**1*2,2*=**88<+9<?C28;ECFG47?F)<C-#33=GDCFG;<:=:@>FEGFCFFE9?GFFF<AFGFCF4FF>B/GGFGGFF@>EGGEFEADFC::,,?96DF?FC>EE?8,,FFB+>+B,,ED>8CB+D8A9E@*DEEGGF:5,DCE9FEGE???GGGFCDFEC7@GGECC@GFFFDFFF<FCC7CGGF@7EDGFGFEFCBGGGGCFCGGGFF<<C@68+FCEEF@EEEFFGDFCF9GGGGCCCCC
@s1101 456
TGAGGAATATTGGTCAATGGGCGCAGGCCTGAACCAGCCAAGTCGCGTGAGGGATGACGGTCCTACGGATTGTAAACCTCTTTTGTCGGGGAGTAACGTGCGGGACGCGTCCCGTATTGAGAGTACCCGAAGAAAAAGCATCGGCTAACTCCGTGCCAGCAGCCGCGGTAATACGGAGGATGCGAGCGTTATCCGGATTTATTGGGTTTAAAGGGTGCGCAGGCGGCGGGCCAGGTCAGCGGTCAAAGTTCCGGGATCAACCCGGTGTCGCCGTTGAAACTGGCGTGCTCGAGTGCGTGCGAGGAAGGCGGAATGCGTTGTGTAGCGGTGAAATGCATAGATATGACGCGGAACTCCGATTGCGAAGGCAGCTTTCCAGCGCGCTACTGACGCTGAGGCACGAAAGCGTGGGGATCGAACAGGATTAGATACCCT
+
[truncated: 16,473,423 more chars]
