# Supplementary material for: Compositional distinction of gut microbiota between Han Chinese and Tibetan populations with liver cirrhosis
Source: PeerJ. 2021 Sep 15;9:e12142. doi: 10.7717/peerj.12142 (PMC8449536; doi:10.7717/peerj.12142)
Supplement: Supplemental Information 7 [file peerj-09-12142-s007.zip › HLC3.clean.fastq]

@s1201 33361
TGAGGAATATTGGTCAATGGGCGAGAGCCTGAACCAGCCAAGTAGCGTGCAGGACGACGGCCCTATGGGTTGTAAACTGCTTTTATAAGGGAATAAAGTGAGTCTCGTGAGACTTTTTGCATGTACCTTATGAATAAGGACCGGCTAATTCCGTGCCAGCAGCCGCGGTAATACGGAAGGTCCGGGCGTTATCCGGATTTATTGGGTTTAAAGGGAGCGTAGGCCGGAGATTAAGCGTGTTGTGAAATGTAGTGGCTCAACCTCTGCGCTGCAGCGCGAACTGGTTTCCTTGAGTACGCACAAAGTGGGCGGAATTCGTGGTGTAGCGGTGAAATGCTTAGATATCACGAAGAACTCCGATTGCGAAGGCAGCTCACTGGAGCGCAACTGACGCTGAAGCTCGAAAGTGCGGGTATCGAACAGGATTAGATACCCT
+
FFGFGGGGGGGGGGGGGGDEFGGGGGGGGGGGGGGGGFFGGGGGGGGFGGGGGGGGGFFGEGGGG8FGGGGGGGFGGGGGFAFDFFGGBFGFFF9FEFGFFGGFGGGGGGDGFDGFGGGGGGGGGAFFGGGGGGGGFCGGGGGGGGGDDFGDEGGGGGGGGGGGFEGGGGDGGGDCFGCD=GGEE@GDFFEGGG?GGDC>CFGGGGCCGC?CGGG3C7EDDEEFGGGGGGGGGFGFGGGDFCFFCEEGF:GGGFFDDFGFGFFEF8C8@8<>?>>GEDAGEGGFGGCGGEDDDC>?=F8F9FA<B+CFFE9CDCGEDGFGFFC@BC,DFGGGFDFF=<GGFEF8CFCFFGGFFB+CEGGGGFGGGGGGGDFGGGGFEECC7GGGCFECGGGGGGGGGEGGGGGGGGGDGDGGGGFEEFFFCFFFGF9GGGFCCCCC
@s1201 31471
TGGGGAATATTGCACAATGGGGGAAACCCTGATGCAGCAACGCCGCGTGAAGGATGAAGGTTTTCGGATCGTAAACTTCTATCAATAGGGATGAAGAAAGTGACGGTACCTAAATAAGAAGCCCCAGCTAACTACGTGCCAGCAGACGCGGTAATACGTAGGGGGCAAGCGTTATCCGGAATTACTTGGTGTAAAGAGAGCGTAGGCGGCACGCCAAGCCAGATGTGAAGGCCCGAGGCTGACCCTCGTGGATTGCATTTGGAACTGGCGAGCTAGAGTACAGGAGAGGAAAGCGGAATTCCTAGTGTAGCGGTGGAATGCGTAGATATTAGGAAGAACACCAGTGGCGAAGGCGGCTTTCTGGACTGAAACTGACGCTGAGGCTCGAAAGCGTGGGGAGCAAACAGGATTAGATACCCT
+
B@=FCCEFF9,<,CF@<EFF<@+@FE8E@ACFEFGFGFC8,8@C@F+8@=CEF?9446E,CF,FFGGG7:FBD84C9FF,,<FF9E,5:EDFGGGFF,:AF9F<C@:<F9B9EFFGDFEF,BFFG+8,ADF8B98CFE7=FEC>F,3@FFEC>F,@>37@::B*>>CF@FD:7FGGGG@7*CCF<F+?,?*4+2?C$=<:CC<F@C6F983/5#>>?>FD1,#,@#41@5:+3>F@CDG;*@*0C>=FEED9A;<DG9E?3;=6+>:=:?9GDAEE=CDFFGGGDFCF<@FBCEFE@,==,,A,A9EE>GFCE@C,B4@C7EDGGEFGFFCFC,@<8,@F8F<F@ECDFC7GFC@FGGFGGGCGFFEFCGGGECFEFCEC,F@,CCE@CEGGGGGFGCFC8FFF@EGGE9GGFFDA-86@
@s1201 3
TGGGGAATATTGCACAATGGGCGCAAGCCTGATGCAGCGACGCCGCGTGAGGGATGGAGGCCTTCGGGTTGTAAACCTCTTTTATCGGGGAGCAAGCGAGAGCGAGTTTACCCGTTGAATAAGCACCGGCTAACTACGTGCCAGCAGCCGCGGTACAACGTAGGGTGCAAGCGTTATCCGGAATTATTGGGCGTAACGGGCTCGTAGGCGGTTCGTCGCGTCCGGTGGGAAAGTCCATCGCTTAAAGGTGGATCCGCGGGGGGTACGGGCGGGCGTGAGTGCGGTAGGGGAGGCTGGAGTTCCAGGTGTGACGGTGGAATGTGTAGATATCGGGAAGAATACCAAGGGCGAAGGCAGGTCTCTGGGCCGTTACTGACGCTGAGGAGCGAACGCGTGGGGAGCGAACAGGATTAGATACCCT
+
FCFEGGGCFGGAFGGGGFFEFGGGGGD8FGFGDFGGGG7FGGDFCFC>:66CF:FEGC,?CGG<FECFGGFGG,CAFGG?<ECGGGC@F:4@FFFB@CCBC@D:=:=CFGFF8CCCF<DCFA>FCGFC>8*@>BCC<FG8F>BC7F:DF*:*C:::,?,=1+21;0<:FFD*<4C7C9<@*8/*6,<3<CCEE**8*58C:DC88A8C?>CEG*87/?8C7=EDFF3#=C3-;<**)03?1C?C9)=3,74*4<*1***+@+86DDCF@+63==,=A)=8C=@GGDEDDGFF,B49,@,@@44,EEEB6)A@=9@,A5,DFFFEDEEGECCFCFF,F9<,CDCE@,C???,@EFEEDFGGFCB@7F@CGFF6:@C6CGF9<CGF@DEF@8+FGGGEDEFCGGF@C<<GGGGGGEFEBCCCB
@s1201 4
TGAGGAATATTGGTCAATGGACGAGAGTCTGAACCAGCCAAGTAGCGTGAAGGATGACTGCCCTATGGGTTGTAAACTTCTTTTATACGGGAATAAAGTGAGGCACGTGTGCCTTTTTGTATGTACCGTATGAATAAGGATCGGCTAACTCCGTGCCAGCAGCCGCGGTAATACGGAGGATCCGAGCGTTATCCGGATTTATTGGGTTTAAAGGGAGCGTAGGCGGACGCTTAAGTCAGTTGTGAAAGTTTGCGGCTCAACCGTAAAATTGCAGTTGATACTGGGTGTCTTGAGTGCAGAAGAGGCAGGCGGAATTCGTTGTGTAGCGGTGAAATGCTTAGATATCACGAAGAACTCCGATTGCGAAGGCAGCTTGCTGGACTGTAACTGACGCTGATGCTCGAAAGTGTGGGTATCAAACAGGATTAGATACCCT
+
FCFFGGGGEGGGGFFGGGGCGGGGGGGGGGGGGGFGGGGGGGGGGGGFGGGGGGGGDFFFFECFGFGGGGDGGGGGFGGGGGFGGGGGGGEBEGGCEFGCEFGGGGGGGGF99EFGGGGFBFFGGGGGGGGFCFGEFGGF=<FGGGCFG9?<@FGEFF8FDGFGEGGFCF:DFBCFDFG778:C6>ECF<*,??F75CFG+=F:<CFG>GFFGG:>>7,-,7C7>>:;B;:,:GF:4C@<<@<G@<9FFF,G3D,3@7FFC=:CG5>GFFE9@<EF>?8D=<?DF4B5,8FEDF99DE>,GFFEFFE@@DF@+4,,C84,:C@+):,GFGF=,E9EE?GDF=@,DCCCF9FFFFDECDF@BFFBGE9GGF@GG@CGGFGFGGGGFFFGEEFGGGFFF@DGGEGFEEGGGGGGGGGGGGGGGGGGFCGFGGGCCCCC
@s1201 21577
TGGGGAATATTGCACAATGGGGGAAACCCTGATGCAGCGACGCCGCGTGAGTGAAGAAGTATTTCGGTATGTAAAGCTCTATCAGCAGGGAAGAAAATGACGGTACCTGACTAAGAAGCCCCGGCTAACTACGTGCCAGCAGCCGAGGTAATACGTAGGGGGCAAGCGTTATCCGGATTTATTGGGGTTAAAGGGAGCGTAGATGGATGTTTAAGTCAGTTGTGAAAGGTTGCGGCTCAACCGTAAAATTGCAGTTGATACTGGATATCTTGAGTGCAGTTGAGGCAGGCGGAATTCGTGGTGTAGCGGTGAAGTGCTTAGATATCACGAAGAACTCCGATTGCGAAGGCAGCTCACTGGAGCGCAACTGACGCTGAAGCTCGAAAGTGCGGGTATCGAACAGGATTAGATACCCT
+
AFFFCEGGGGFEFFFGGGGF?7FFGGGGEDEEFGGGGGCFGEEGDEC>FGGGD,EFFDFEFCCFECFFFG,<EAEFE5:EE,EFFFGGFF<DF8FFGGGGGEG7BEGGFFD9BFCFD<FGCC@=CCG>D><FE8,+:DC>FD8F@+>C<FG9=FC,@:FFFGEGF7@F<*C,<,4CF*<FFC9616#1<+:C6><=C=FG/97F>C:;<,<C8<D@E?E63.<,7:C,*GDGFCD;@3<FF@C,;FFGFE<=ACFFC@5D@EC>,,5?,<F<5B,<=FFAGEE,B+848,>CDCEC@+DF<E@@)C@C,,FE:,FEFEDC?9,=F7C6,GGCCC@ECFE=@E@@GFEF@8AE,C,C8@FCF:>FE<ECCB67EAC<,FF@GGFE@EEGDGFFFC,GGF9FFFEC@<FFFE@@C<BC
@s1201 22240
TGGGGAATATTGCACAATGGGGGAAACCCTGATGCAGCGACGCCGCGTGGAGGAAGAAGGTCTTCGGATTGTAAACTCCTGTTGTTGGGGAAGATAATGACGGTACTCAACAAGGAAGTGACGGCTAACTACGTGCCAGCAGCCGCGGTAAAACGTAGGTCACAAGCGTTGTCCGGAATTACTGGGTGTAAAGGGAGCGCAGGCGGGAAGACAAGTTGGAAGTGAAATCTATGGGCTCAACCCATAAACTGCTTTCAAAACTGGTTTTCTTGAGTAGTGCAGAGGTAGGCGGAATTCCCGGTGTAGCGGTGGAATGCGTAGATATCGGGAGGAACACCAGTGGCGAAGGCGGCCTACTGGGCACCAACTGACGCTGAGGCTCGAAAGTGTGGGTAGCAAACAGGATTAGATACCCT
+
FGGGGBFGGGGGGGGGFFGGFGEFGGGGGGGGFFFGGGGGGGGGDGGGGGFFEGGGAFGFGGGGGGEBFGFGGGGFGGGGGFGGGGGGGGGGEEFGGGGGGGGGGGGGGGDGGGGGGGECGGGGGGGFGGGGGGGCFGGFGCFGE7FGGDGGGGG@CEF<FFGGDE:FGG:EGGGGGG<GGGC:8FCCFFGGGGGDE>E>ECGEGGG=DGGFFGGF=GGGFF:@9@FFGGFCGGGF:CGFGGGE=GGGCECFFFGFGFDEF?C<CGGGFGGGFGGGGFGECCE=FCCEF=EE>,EFDGGGGGECBBCAEGGGGGFGGEEDFDGGGGCFGFFEGGGGGGGGFDGFGGGGCEFFGFFFCGGGGGGGGGGGGGGGFGGGFGEFGGGEGGGGGGGGGGGGGGGGGGGGFCGGGGECCCCC
@s1201 34509
TGAGGAATATTGCACAATGGAGGAAACTCTGATGCAGCGACGCCGCGTGAAGGATGAAGTATTTCGGTATGTAAACTTCTATCAGCAGGGAAGAAAATGACGGTACCTGACTAAGAAGCCCCGGCTAACTACGTGCCAGCAGCCGCGGTAATACGTAGGGGGCAAGCGTTATCCGGATTTACTGGGTGTAAAGGGAGCGTAGACGGTAAAGCAAGTCTGAAGTGAAAGCCCGGGGCTCAACCCCGGGACTGCTTTGGAAACTGTTTAACTAGAGTGCTGGAGAGGTAAGCGGAATTCCTAGTGTAGCGGTGAAATGCGTAGATATTAGGAGGAACACCAGTGGCGAAGGCGGCTTACTGGACAGTAACTGACGTTGAGGCTCGAAAGCGTGGGGAGCAAACAGGATTAGATACCCT
+
FFGFG8FFGGGGGGGGGGGFEEEGGGGGGGFFFFGGGGGGGGGGGGGGFEGGGGGGGFGFFGGDGFD:CFFGGGGGAFGFGGGGGGGGFGGGGGGGGCGGGGGEGGEDGGGGGGCGGGGFGEF7CFF=DFGGGC8DFGG7<>CFGFDGCGEGGGGGGGDE7CCD<C@C2;CCCFE?GC?F?GECFC3<@>FEGGG7CCFCG:;C<?FEGGGGGG7#FFGFFFFGG<<GEFDGGEGGGEF+FCF5FE:GGFB8?,CF@@<DFCGFDGGFDACFFFDGGFFBCGGGGGF@EGCGFFF8GEGGGGFCDECFFGGGGGGGGFF@5,EECDGFE9FFGGFC<@AEFGGFF:DGFCACCGGGFEEEFGGGFGGGGGFGGGGGGGGGGEFGGGGGGGGGGGGGEFGFGGGGGGGGGGGCCCCC
@s1201 8
TGAGGAATATTGGTCAATGGACGAGAGTCTGAACCAGCCAAGTAGCGTGAAGGATGACTGCCCTATGGGTTGTAAACTTCTTTTATACGGGAATAAAGTGGAGTATGCATACTCCTTTGTATGTACCGTATGAATGAGGATCGGCTAACTCCGTGCCAGCAGCCGCGGTAATACGGAAGGTCCGGGCGTTATCCGGATTTATTGGGTTTAAAGGGAGCGGAGGCCGTCTGTTAAGCGGGTTGTGAAATGTCGGGGCTCAAACTGGGCATTGCAGCGCGAACGGGCAGACGTGAGGGCGCAGGAAGTAGGCGGAATTCGTCGTGGAGCGGTGAAATGCTTAGATATGACGAAGAACTCCGATTGCGAAGGCAGCCTGCTGTAGCGCAACTGACGCTGAAGCTCGAAAGCGTGGGTATCGAACAGGATTAGATACCCT
+
FGGGGGGGGGGGGGGGGGGDEFGGGGGGFGFGGGGGFCFGGGGGGGGEGGGGGGGGF9CAFFFEFFFFGGDGGGGFGGGGGGFGGGGGGGG7CFFGGGGGGGFGGGGGGGCFGGFGGGGGGGGGGGGDCFFGGFGGGGGC<=FEGC7FF<BFEE@CGFGGGGC8@@BF+@FFFGGG:FCGG9FFEGGEEECFC9FC5*8,1B<:F@2C:<4.8F?FC47$6C;CFFC>GGGF<#C@F#DFGGFGFFGC@F8GFCE:<99=#GGGF8@:C6C<FF>=>DF?C$GFFCB,GFFFBC>EC@FGGGFEFGCCEDC>+?C7GFC:A,++8C@CDFCC99GFFGGFE,,GGFFGGFGGGFCFECECCGEGGGGGGFFEFFGGGGGGGGDFAGF@GGGGGGGFGEGGGGFGGFGGEDGEGGGFDGGFGGGGGDGGGFGCCCCC
@s1201 9
TGAGGAATATTGGTCAATGGGCGAGAGCCTGAACCAGCCAAGTAGCGTGAAGGATGACTGCCCTATGGGTTGTAAACTTCTTTTATAAAGGAATAAAGTCGGGTATGTATACCCGTTTGCATGTACTTTATGAATAAGGATCGGCTAACTCCGTGCCAGCAGCCGCGGTAATACGGAGGATCCGAGCGTTATCCGGATTTATTGGGTTTAAAGGGAGCGTAGGCCGGAGATTAAGCGTGTTGTGAAATGTAGATGCTCAACATCTGAACTGCAGCGCGAACTGGTTTCCTTGGGGACGCATAAAGTGGGCGGAATTCGTGGTGTAGCGGTGAGATGCTTAGATATCACGAAGAACTCCGATTGCGAAGGCAGCTCACTGGAGCGCAACTGGCGCTGAAGCTCGAAAGTGCGGGTATCGAACAGGATTAGATACCCT
+
FGGGGGGGGGFGGGGFGFGG?FGGGGGGGGGGGGGGGGGGGGGGGGGEGGGGG@9FFFDFFFGGFFGGGGGGGGGGGGGGGFGGGGGGGGGGGGGGGGFEF7FFG8FGGGFAAFFFFGGGGGGGGCFFGFFGGGGGGGGGGFEGDCGGGGGGDGGGGGGGGFEGGGGGGGFGDE@CGGD@,7C:**=>CEGGEFEGGGGFCC9<C@:FFG@GFGG?E<F@:2CFF>E>EFFGGG?<E-12CB7CE5A6,&<@'ABDFE;@DEC=F<C?BGF>@>=@+C?C>=CE%B,D8>63)8+7GEBA,?@A@GFB=9<>8DEGGGFFEEBCAGEGGGFGGGGGGDFF?4,FFCGGGFAFDCGFGGGGGG@FFFGGGGGFFGGFGGGGGGGGFGEEGGGGFFFFFCGFEGF<8GGEECGGGGGF7F@<GGFF@,CFDFGCCCCC
@s1201 10
TGGGGAATATTGCACAATGGGGGAAACCCTGATGCAGCGACGCCGCGTGGAGGAAGAAGGTCTTCGGATTGTAAACTCCTGTTGTTGAGGGAGATAATGACGGTACTCAACAAGGAAGTGACGGCTAACTACGTGCCAGCAGCCGCGGTAAAACGTAGGTCACAAGCGTTGTCCGGAATTACTGGGTGTAAAGGGAGCGCAGGCGGGAAGACAAGTTGGAAGTGAAATCCATGGGCTCAACCCATGAACTGCTTTCAAAACTGTTTTTCTTGAGTAGTGCAGAGGTAGGCGGAATTCCCGGTGTAGCGGTGGAATGCGTAGATATCGGGAGGAACACCAGTGGCGAAGGCGGCCTACTGGGCACCAACTGACGCTGAGGCTCGAAAGTGTGGGTAGCAAACAGGATTAGATACCCT
+
GGGGGGGGGGGGGGGGGGGGGGGGGGGGGGGGGGGGGGGGGGGGGGGGGGGGGGGGGGGGGGGGGGDFGGGGGGGGGGGGGGGGFGGFGFGFGGCEFGGGGGGGGGGGGGGGGGGGGGGGGGGDEFGGGGGGGGGGGGGGGGGGGGGGGFGFGGGGGGGGGGGGGGGGGGE8FGGGD<<CFFCFGGF@=8?CFFFFGGGCD5:C>CG7>?86::C?FAGFFF<>?,C@F6FGGFD,05-C+FFE=;?>#,B<><9,3::CGG'ADFFEF<FF<D:CA<9FAGCCGGCEC8C;94++@+4::GEC=BBEFDE@,:FEFCA,F>C@CEGFFAF@8@@FGFEFFEEFGCCF7EFFAFFF<FCGGGEGFFFCFEGGGGGGGGGGFGGFGGGGGGGGGGGGGEE@FDFGFEGGFCE@CCCC
@s1201 11
TGGGGGATATTGCACAATGGGGGAAACCCTGATGCAGCGACGCCGCGTGGAGGAAGAAGGTTTTCGGATTGTAAACTCCTGTCGTTAGGGACGATAATGACGGTACCTAACAAGAAAGCACCGGCTAACTACGTGCCAGCAGCCGCGGTAAAACGTAGGGTGCAAGCGTTGTCCGGAATTACTGGGGGTAAAGGGAGCGCAGGCGGACCGGCAAGTGGGAAGTGAAACCCACGGGCTCAACCCGGGAACTGCTTTCAGAACTTTTTTTCGTGAGTGGGGGAGGGGTAGGCGGAATGCCCGGTGTAGCGGTGGAATGCGCAGAGAGCGGGAGGAACACCAGTGGCGAAGGCGGCCTACTGGGCACTAACTGACGCTGAGGCTCGAAAGCATGGGTAGCAAACAGGATTAGATACCCT
+
FGGGGGGGGFG9DGGGGGGGGGFGGGGGGG,FGFFCFGGG7FGGGGGGGG>FGGDFFGGFFGFFGEEFEFFGDFGGGGGGDFGFFGFDFGFFGGGDGGACFGEGDEFFGGGGFGGGFGGGGGGGGGEGG9FCCBCCFDFF,>DF@@CF<@FGGCE,CF7:FFGCGFCFECFGGC*:7<7<EC++02*:88CGGG55:*/87C>*:*88CEGC*8F8#F?<$<(,*8C?<=C>6/:2,8C<:6*,&0>;7@:CFG;B>,2+9+7DBFEC6,GDDF==338+=A,@A87GGGCDD8@+EF=8GGEC5EEE=E?F:7GEEDFGF=+>7GGFF9FA8C,:<,FEGGGGGFBGEDDGFGF@A@BEGGGGGGFCCEGGGF@GGGGGFCE9EDGFFFGGGGGGFGGFGGGEFCDFF8FCCCCC
@s1201 19812
TGGGGAATATTGCACAATGGAGGAAACTCTGATGCAGCGACGCCGCGTGAGTGAAGAAGTAATTCGTTATGTAAAGCTCTATCAGCAGGGAAGATAGTGACGGTACCTGACTAAGAAGCTCCGGCTAAATACGTGCCAGCAGCCGCGGTAATACGTATGGAGCAAGCGTTATCCGGATTTACTGGGTGTAAAGGGAGTGTAGGTGGCCATGCAAGTCAGAAGTGAAAATCCGGGGCTCAACCCCGGAACTGCTTTTGAAACTGTGAGGCTAGAGTGCAGGAGGGGTGAGGGGAATTCCTAGTGTAGCGGTGCAATGCGTAGATATTAGGAGGAACACCAGTGGCGAAGGCGGCTCACTGGACTGTAACTGACACTGAGGCTCGAAAGCGTGGGGAGCAAACAGGATTAGATACCCT
+
CFFGGFEGGGGGGGGGFDFCGFGGGGGGGDGGGGGGGGGGGGGGEFGFFGGGGGGGGGCCFGF9<FFEGGGGFEFFFGGCG9<E?DEFGEFGGGCFGGCCGGGGFFFFFGGFF@EFEGGD8FEGG7FGGGGGGG8+8CFFGFEGGGGGCG*;DC>3F,D@CDE>CGGGG:FGGGGGC<EGGGG9CF?F*3@EFFGFCEGGGFG<>FA,F7>BC9?8>?FC8@?@CFCF0GGGGDEFEFFGGFGEG?;?CGB#9:<5>@ACDEC'GEAF3FFF)CFEDGGE55@GEDFA:,,;4,,F8FF?CAE@5CF9FC,57@GGGGGFF9FFE9GFGF@C6AGGFF?F:DDF@FCGEEGFECFE<9DCFFFFGCC<9FCC<FFGFCB8GGGGCGGFBFEFCGGFF<@FGFFCGDFGFDFCCA6C
@s1201 25933
TGAGGAATATTGGTCAATGGGCGAGAGCCTGAACCAGCCAAGTAGCGTGCAGGAAGACGGCCCTATGGGTTGTAAACTGCTTTTATAAGGGAATAAAGTGAGCCTCGTGAGGCTTTTTGCATGTACCTTATGAATAAGGACCGGCTAATTCCGTGCCAGCAGCCGCGGTAATACGGAAGGTCCGGGCGTTATCCGGATTTATTGGGTTTAAAGGGAGCGTAGGCCGGAGATTAAGCGTGTTGTGAAATGTAGACGCTCAACGTCTGCACTGCAGCGCGAACTGGTTTCCTTGAGTACGCACAAAGTGGGCGGAATTCGTGGTGTAGCGGTGAAATGCTTAGATATCACGAAGAACTCCGATTGCGAAGGCAGCTCACTGGAGCGCAACTGACGCTGAAGCTCGAAAGTGCGGGTATCGAACAGGATTAGATACCCT
+
CFGGGFFGGFGFDGGGGGFGDGCFGGGGGGGGGGGGGGFGGGFFGGGGGGGGGGGGFFGGGGGGGGGGGGGFGGGGGGGGGGGGGGGGGDFFGGFGFD9FFGGFGFEGGGGFGGFGGGGGGGGGGGFGGCDGGFCFGGFCFFGGG73=EFAG8:+@FGGFGGCGEEGD7BFGFCFEGGGGFGCFFDE@*:FG9><CEGGEF1C;<C?<FCCGGGGFCBFFF;4CF=G2CA8:G>GEF$<EAFFEGC>,CCEB<:;F@3:>>>DCFEEFGGF>GGGGCE6:FGFF,CD,3,FFFC8FGFF@,C,CF>>8+,,FGGGGGGGF89CB5EEFGFAAB<FFEF?8F;FDC,FGGGGGFEEF:BB:GGGGFAEGFC<GGGGFCFFCCEC9FE<GGEGGGGGGFEFED:CGGFGGGDGGFC<F7FABDGFE9FGGFGFCCCCC
@s1201 29847
TGGGGAATATTGCACAATGGGGGAAGCCCTGATGCAGCGACGCCGCGTGAGTGAAGAAGTATTTCGGTATGTAAAGCTCTATCAGCAGGGAAGAAAATGACGGTACCTGACTAAGAAGCCCCGGCTAACTACGTGCCAGCAGCCGCGGTAATACGTAGGGGGCAAGCGTTATCCGGCTTTACTGGGTGTAAAGGGAGCGTAGACGGTAAAGCAAGTCTGAAGTGAAAGCCCGGGGCTCAACCCCGGGACTGCTTTGGAAACGGTTTAACTAGAGTGCTGGAGAGGTAAGCGGAATTCCTAGTGTAGCGGTGAAATGCGTAGATATTAGGAGGAACACCAGTGGCGAAGGCGGCTTACTGGACAGTAACTGACGTTGAGGCTCGAAAGCGTGGGGAGCAAACAGGATTAGATACCCT
+
EEEFFFGGGGGGGGGGGGGGGGGGGEGGGFGG<FF9FGFGGGGGGGEFCF7<FFFGGGDFCCFEGGG@EF,9?FFFCEFFGA<EGGGGGCDFGG@FGGGGGGGFFGGFG,BDGGGGFDEFFG:FCEEGGGGGG88:DFEGF<<<7FFECGFFFEFCC,>CFE:BFFC<F@*=CCBC*=F1GGGGGGFG7?:BCEG5*::CEGGGGGC#;CCFGGGEG7<>94FF>60CC8DGFECBCFC:FFDCA:CDGD@FFECCG8<C@#FAE?CF;FGGFF8GGFF=9EAFEB8+4,=EFGFE8<=EGGCEBGEFFAGCC7GGGGFDF;CF<FF@F@@A@DGFE@FC@FCEFC,GEGFFDGGGGDEFDGGF<EC@GGGGGEF<GGEE@7GGEFGFEGGGGGGGGGCGGGGGGGGGGGGCCCCC
@s1201 29494
TGGGGAATATTGCACAATGGGGGAAACCCTGATGCAGCGACGCCGCGTGGAGGAAGAAGGTCTTCGGATTGTAAACTCCTGTTGTTGAGGAAGATAATGACGGTACTCAACGAGGAGGTGACGGCTAACTACGTGCCAGCAGCCGCGGTAAAACGTAGGTCACAAGCGTTGTCCGGAATTACTGGGTGTAAAGGGAGCGCAGGCGGGAAGACAAGTTGGAAGTGAAATCTATGGGCTCAACCCATAAACTGCTCTCAAAACTGTTTTTCTTGAGTAGTGCAGAGGTAGGCGGAATTCCCGGTGTAGCGGTGGAATGCGTAGATATCGGGAGGAACACCAGTGGCGAAGGCGGCCTACTGGACACCAACTGACGCTGAGGCTCGAAAGTGTGGGTAGCAAACAGGATTAGATACCCT
+
<FFCGGGGGCFFGGGGGGGGGGGGGGGFGGGGGGGGGGDGGGGGDGGB@EGGGGGGGGGG<EFFGGGGDGGGGGFGFGFGG<FGGFGGGGGGGGFGGFFEGDGGGGGFGFGGGFGGDGGGGGGDECEFFFCF:F@FGGGGGGGGGGGGFEFDCGGFGGDE=GGGGGFGGGGGGGCGGGGGGGGFGGGGECEEFF7FECGEGGDEEGGE>8?EFGFEEFC?D:CFG?FFEFGCBFGBFGGFFGGGGGGGFDGGGGGFC=FDDDEFCFGGGGFGFGGFGFGACECGFGGFCCGGEGGGGGDGFGEE@EFFEEE@@=,GGEAAF6GGGGGFFFGFDGGGGGEF7DGGDEDGGEGGGDGGGGGGGGGGGGGGGF@GGGGF?GGGGEGGFFGGGGGGGFFE8GGGGGFE<A9GFGFCCCCC
@s1201 16
TGAGGAATATTGGTCAATGGGCGAGAGCCTGAACCAGCCAAGTAGCGTGCAGGATGACGGCCCTATGGGTTGTAAACTGCTTTTATAGGGGAATAAAGTGAGAGTCGTGACTCTTTTTGCATGTACCTTATGAATAAGGACCGGCTAATTCCGTGCCAGCAGCCGCGGTAATACGGAAGGTCCGGGCATTTTCCGGATTTATTGGGTTTAAAGGGAGCGTAGGGCGGAGATTAAGCGTGTTGTGAAATGTGGTGGCTCAACCTCTGCACTGCAGCGCGAACTGGTCTTCGTGAGTACGCACAACGTGGGCGGAATTCGTGGTGTAGCGGTGAAATGCTTAGATATCACGAAGAACTCCGATTGCGAAGGCAGCTCACGGGAGCGCAACTGACGCTGAAGCTCGAAAGTGCGGGTATCGAACAGGATTAGATACCCT
+
FGFEFFCFGGGEGGGGFGGFCFGG@FGGGGGGGGGGGGGGFFGGGGEFGEGGFCGGFGDFGGGGGGFGGGGGGGFGGGGGGGGGGGGGFGCCFG<DFGGG9EFGFFGGG<=,EEAEFGGGGGGFCEGGFFGFFGGGGGGG?DFGGDEGGFFG?FCGGGF7<BCGG6<FGCFC,?CF>CCGEEC77F74,8,,?FFED5F<FGFGGC=:<?:BCFG?C;F#:23#:;CCGG9=97@4<>5;CF=137CB?99C=5C,GG/GGGGFC;)0:4+#FEC:BD=6DCEGFFEF=8GF:8++EDGF84>>7GFC=,F>4,+>BB+4=,GE>F>9AEC,EFADE9FDGGFEFFEDA9GFFECEDFGGCFEGF@DFGDFGGFDGGDGGGGGGGFGGGFB@GGGFGGGFFGGGGGFGGGFFGGGFEGFFFGGGGGGGGGGCCA@A
@s1201 17
TTGGGAATCTTCCACAATGGGCGAAAGCCTGATGGAGCAACGCCGCGTGGGTGAAGAAGGTCTTCGGATCGTAAAACCCTGTTGTTAGAGAAGAAAGTGCGTGAGAGTAACTGTTCACGTTTCGACGGTATCTAACCAGAAAGCCACGGCTAACTACGTGCCAGCAGCCGCGGTAATACGTAGGTGGCAAGCGTTATCCGGATTTATTGGGCGTAAAGGGCACGCAGGCGGTCTTTTAAGTCGGATGTGAAAGCCTTCGGCTTAACCGGAGTAGTGCATTGGAACCTGGGAGACGTGAGTGCAGAAGAGGAGAGTGGAACTCCATGTGTAGCGGTGAAATGCGTGGATATATGGAAGAACACCAGTGGCGAAAGCGGCTCTCTGGTCTGTAACTGACGCTGAGGTTCGAAAGCGTGGGTAGCAAACAGGATTAGATACCCT
+
EAFGGCFFGFFFGGGGFGGGGGGGGGGGGCFDGEFGGFF8FFFFEGG::FGGGGGGFGGGGGGGG7FEFGGGGGGDBFGGGGFGGGG,EEF<<EEB?ECFGFGEFGCGEGGGFA?FGGGGG?FGGGGGGG?FGGCAGGDFFGGGFEC>7FFEGGCFCFCEGFBCFC7>>@E?<8BFF9,=F::128C8FC*;EEC85+?F)**4,,7<?F5:E5CBCA?)#1538BE#9D*2;C<AD@FFCG#@DC@0@4@,E>:+@D3598F:8<@CEB:8>GF<6EEEA@,6+DDGFF<??@8GFFFEGGDF?DEBEE9=AGGGBCFCF8C8CGGEGFGEE9,EDEFFB,C:,9CC4,CGGE?,FFECGCGGEFEDGFD:FGEEFCCC8DGGGGFEAGFGGEGFCGGFGGGGFGGFCGGGGGGFGFDGGDAEDGGGGGGGGGGGCCCCC
@s1201 18
TGAGGAGTATTGGTCAATGGGCGAAAGCCTGAACCAGCCAAGTAGCGTGCAGGATGACGGCCCTATGGGTTGTAAACTGCTTTTATAGGGGAATAAAGTGAGTCACGTGTGATTCTTTGCATGTACCCTATGAATAAGGACCGGCTGATTCCGTGCCAGCAGCCGCGGTAATACGGAAGGTCCGGGCGTTATCCGGATTTATTGGGTTTAAAGGGAGCGTAGGCCGGAGATTAAGCGTGTTGGGAAATGTAGGTGCTCAACATCTGCACTGCAGCGCGAACTGGTTTCCTTGAGTACGCACAAAGTGGGCGGAATTCGTGTTGTAGCGGTGAAATGCTTAGATATCACGAAGAACTCCGATTGCGAAGGCAGCTCACTGGAGCGCAACTGACGCTGAAGCTCGAAAGTGCGGGTATCGAACAGGATTAGATACCCT
+
FGGGGGEGGGGGGGGGGGGG@FDGGGGGFGFGGGGGGGDFGGGGGGGG@GGGGGGGGGGGGGGGGFGGGFGGGGAFGFFFGGGGFGGFGGG8CBFGFGGGFGEF<FECFGGCBFEFDGGGGGGGGGGGGGGGGGGGGFGF8FCFGGEB<<FGGGGEFFFGGGG7:EGGGGGG9FFGGEFEGFFCCF5FFCGGGC:C57<CCFFFCFGG7F9<GFB%:63545>7FE>4E5EF,C?48>F%FC#7CE@.F@4C*'>:=FC@:886@,62@GC<C8+:8@?6+8<FGGFA,6,?0@DFDGFGFGFFFEFGF@5,+4+8BFEB,=CGBC7FD@<FCFCFFE?8DD,DCCGGEE9FC8+,GFGGEGDEFB@GGFFFGFGGFFFGGGGGGFEEF@;CFGGGGEEDFEFGFEFCGGGGGGGGGGFBGGGGGGGGGFF<CCAC
@s1201 19
TGAGGAATATTGGTCAATGGACGAGAGTCTGGACCAGCCAAGTAGCGTGCAGGATGACGGCCCTATGGGTTGTAAACTGCTTTTATAGGGGGATAAAGTGTGCCACGTGTGGCATATTGCAGGTACCCTATGAATAAGGACCGGCTAATTACGTGCCAGCAGCCGCGGTAATACGGAAGGTCCGGGCGTTATCCGGATTTATTGGGTTTAAAGGGAGCGTAGGCCGGAGATTAAGCGTGTTGTGAAAGGTAGATGCTCAACATCTGCACTGCAGCGCGAACGGGGTTCCTTGAGTACGCACAAAGTGGGCGGAAGTCGTGGTGTAGCTGTGAAATGCTTAGATAGCACGAAGAACTCCGATTGCGAAGGCAGCTCACAGGAGCGCAACTGACGCTGAAGCTCGAAAGTGCGGGTATCGAACAGGATTAGATACCCT
+
FFFDGGGGGGGGGGGGGGGGGGGGGEGGGGGGFGGGGGGGGGDGFFEEG@FGGEGGGGGGGGGFGGGGGGGFEEAEGFGGGGFGGGGGFGEE7FECGFEE?EFGCGEFGGGGGGA8FGFGGGFGGGGG<88FFFGG,FDDD@FFG@+FFG9DFCFFFFGGGFE,>CFF:FFE;FGGGDG7D;DFFFDGGGDDCFFEG5<FFCAGC<7/;,+;BFF:A4:.:55>FFCBFC03FCC::FF>CGFC420(3,9CG;@-7DAE9=@2F,<@-@8,:FGE@>=C=8FA,D=CFDFGDFEB+9E<DFF?B=+GGEEE+=+CCB+A:AB@DE94=EE9,9C>;CB,GE?A,CCFE9FGE=C@FDE@+EEDEEEFGFGGFGGFC,CF>GGGGCFGECFEGGFEFGGGGGFFFFB:GGFEEGFCGGGGGGGGGGGFEDF@CA<C
@s1201 20
TGAGGAATATTGGTCAATGGGCGAGAGCCTGAACCAGCCAAGTAGCGTGCAGGATGACGGCCCTATGGGATGTAAACTGCTTTTATAAGGGAATAAAGTGAGAGTCGTGACTCTTTTTGCATGTACCTTATGAATAAGGACCGGCTAATTCCGTGCCAGCAGCCGCGGTAATACGGAAGGTCCGGGCGTTATCCGGATTTATTGGGGTTAAAGGGAGCGTAGGCCGCAGGTTAAGCGTGTTGTTAGATGTAGGGGCTCAACCTCTGCACTGCAGCGCGAACTGGCTTGCTTGAGTACGCACAACGTGGGCGGAAATCGTGGTGTAGCGGTGAAATGCGTAGAGATCACGAAGAACTCCGATTGCGAAGGCAGCTCACGGGAGCGCAACTGACGCTGAAGCTCGAAAGTGCGGGTATCGAACAGGATTAGATACCCT
+
GFGGGDFFFAF9EFGFGGF@ED7FG+@DFGF<EEFDGG8FGGGFCFEFCGGGGGFFFGGGGGGGFEFFG=9CFGAGGGGGAEDFGGCFFCE<DFGG9EBCGG9?FEGFGFCFEFEGGFFFGF<E?FGEFGGFG9@E<?B5FFGGGG7B<FFGCF++>DFGGFCFE@CCFGGFFGGGGGGCF9>*>FEGCF*4BFE75E7,:CCECD*=**7?BFEF7::)21/79>57CEFGGCC4:2?;8C=#4#<9FCC>6;C0,>>DGC)1FC8FC0F>2A73+=+8=8F@=8DB@,7?)C@8=,BBD46DGGF@B=DDB4+GGDCG@GGDBGE>=AF,F@@89-?6C,CFCFFF59FDA=@::=F=7,@,C<6<F,FFCEBC@,FGGGFC9CF77FEEFA9FEGGFD7EEFCB7EFCCGGGFGFFA@@FGGFAGFBCAA-B-
@s1201 30205
TGGGGAATATTGCACAATGGGGGACACCCTGATGCAGCGACGCCGCGAGAGCGATGAAGTATTTCGGTATGTAACGCTCTATCAGCAGGGAAGATAGTGACGGTACCTGACTAAGAAGCTCCGGCTAAATACGTGCCAGCAGCCGAGGTAATACGTATGGAGCAAGCGTTATCCGGATTTACTGGGTGGAAAGGGAGTGTAGGTGGCCATGCAAGTCAAAAGGGATAATCCGGGGGTCAACCCCGGAACTGCCTTTGAAACTGTAAGGGTGGAGTGCAGGAGGGGTGAGTGGAATTCCTAGTGTAGCGGTGATATGCGGAGATATTAGGAGGAACACCAGTGGCGAAGGCGGCTCACTGGACTGTAACTGACACTGAGGCTCGAAAGCGTGGGGAGCAAACAGGATTAGATACCCT
+
FGGGGGEGDF,EFDG9F9F8@FDG:FGDGCCCE,<FEGGGFED:CEG+6>7@FC<CEFFFFFGGFA74BE?<EF,+>CFFG,EFCF?FE:B8==FGGGGFFG78FGGGGFFCFGGGGGGFGGGGDGECF9<FFGFD7BCEF8,,**5>>DEGGGG9FCFDGG71F<CFCC:@FGGGGGGGG,?:CC2+*1?;7F:<CGGECCCF,;8ED<B<;@:#8,#,98,31$;>:CFGG@:%CF<E@FF+DG=G@=8?FFDFC:*;*FB<?:+:,AA9*F=<@,77D@:GFEB-9FEE@4,,=AA9E@GDAC=A,,6,,GFECC69F,9;,CEEC:CGFE8F@C?GF:@,FEFFFDFEAF<@;,@5<?F<C@<9FFFC,EGGGEF@C,ED6@@EEF@FFEFGGGGFGFGGGFF9GGCCCCCC
@s1201 34497
TGAGGAATATTGGTCAATGGGCGAGAGCCTGAACCAGCCAAGTAGCGTGCAGGATGACGGCCCTATGGGTTGTAAACTGCTTTTATAAGGGAATAAAGTGAGTCTCGTGAGACTTTTTGCATGTACCTTATGAATAAGGACCGGCTAATTCCGTGCCGGCAGCCACGGTAATACGGAAGGTCCGGGCGTTATCCGGATTTATTGGGTTTAAAGGGAGCGTAGGCCGGAGATTAAGCGTGTTGTGAAATGTAGTGGCTCAACCTCTGCCCTGCAGCGCGAACTGGTCTTCTTGAGGACGCACAACGTGGGCGGAATTCGTGGTGTAGCGGTGAAATGCTTAGATATCACGAAGAACTCCGGTTGCGAAGGCAGCTCACGGGAGCGCAACTGACGCTGAAGCTCGAAAGTGCGGGTATCGAACAGGATTAGATACCCT
+
GGCGGGGGGGGGGGGGGGGDGGGGGGGGG8EGGGGGDGFGGGGGGFFGCGGGGGGGGGEGGGGFGGFFEGGGGGGGGGGGGFGGGGGGGGGGGGGGGGGGGGGGGGGGGFGGGGGGGGGGGGGGGGGGGEGGGFAEFGGGGGGGGDEFFFGGGFGGGGGGGG@FGGGGGGG9;FGGDGGGGFFF@EGD?>CG?FGGEEF@GGGGFG?CFF>>:F<FFDCCDD0GGGGFGGGGGGGDGGGE3;9DGFGGGGFCEGGFFGF>FEFFF9C%GGDGGGGGFF=CC-DFGFFC8<FA*==FGFEFDDEFGGFGGFEE8A+GGGGGGGGGEGFEF<@5,FGF9E<AC@<8GGGGGGCGFGGGGGGGGC:BEFFFC,FCGGGGGFGGGGGGGGGF>GGEGGFFCFGGGGFDFGGGGGGGGGGGDGGGFGGGGGGGFFFCCCCC
@s1201 23
TGAGGAATATTGGTCAATGGGCGAGAGCCTGAACCAGCCAAGTAGCGTGCAGGACGACGGCCCTATGGGTTGTAAACTGCTTTTATAAGGGAATAAAGTGAGTCTCGTGAGACTTTTCGCATGTACCTTATGAATAAGGACCGGCTAATTCCGTGCCAGCAGCCGCGGTAATACGGCAGGTCCGGGCGTTATCCGGATTTATTGGGTTTAAAGGGAGCGTAGGCCGGAGATTAAGCGTGTTGTGAAATGCAGATGCTCAACATCTGCACTGCAGCGCGAACTGGTTTCCTGGAGTACGCACAAAGTGGGCGGAATTCGTGGTGTAGCGGTGAAATGCTTAGATATCACGAAGAACTCCGATTGCGAAGGCAGCTCACTGGAGCGCAACTGACGCTGAAGCTCGAAAGTGCGGGTATCGAACAGGATTAGATACCCT
+
EFGGGGGGGGGGGGGGGFGFFGGGGGGGGGGGGGGGFFAACF<FGGGEGGGGGGGGDGFGFFGDGGGGGGC+=EFGGGGGGGFGGGGGAEA<FFFEGFFGGGGGFGGGGGGGGGGGGAFGEGGGGGGGGGGGGG;FF9FGGGGGGGGGGGGGGGGDCGFGGGFEDGGGF7>FFGDB*=CGGGGEEECEFEDFFFCEC8C<C.3GGGE6?CED<7:5;>FDFGGGFEGCGCCFF>GBG>CC#GDGCAGGFFDG:D86:@C@ECFF?CCGG,@8FECEBC:GDCF=>FCGEA,A0F8BCCFF,F98CE>EC?E==,ECEDCGFD@85FECACC,,,FBAEA9?ECFGGFDFFFFFB7GFGGGEEGDEDFGGGGGF@C@EFFECGGGGFEF:F7EGGFECFGGGFGGGGGGGFECGDGGGGEAGGGGGGGDGFEBCCCC
@s1201 24
TGAGGAATATTGGTCAATGGACGAGAGTCTGAACCAGCCAAGTAGCGTGAAGGATGACTGCCCTATGGGTTGTAAACTTCTTTTATACGGGAATAAAGTGAGGCACGTGTGCCTTTTTGTATGTCCCGTATGAATAAGGAACGGCTAACTCCGTGCCAGCAGCCGCGGTAATACGGAGGATCCGAGCGTTATCCGGATTTATTGGGTTTACAGGGAGCGTAGGCGGACGCTTAAGTCAGTTGTGAAAGTTTGCGGCTCAACCGTAAAATTGCAGTTGATACTGGGTGTCTGGAGGATAGTAGAGGCAGGCGGAATTCGTGGTGTAGCGGTGAAATGCTTAGATATCACGAAGAACTCCGATTGCGAAGGCAGCTTGCTGGACTGTAACTGACGCTGATGCTCGAAAGTGTGGGTATCAAACAGGATTAGATACCCT
+
AACFGGFGGGGGGGGGGGGGGGEGGGGGGGGGCFGGGGGGGGGGGG@BFGGGGGFGFEEFFGGGCGGFFGGGGGGGGGGGGGGGDFFEGGGG7<FFFFGGGGGGGFGFEGFGGF?E?FEF<?FF,9:FG=FFAACFGG9C,?+CEECB>ECD=DGFFD8FFFFGGECCFCC;BFGF@CGG,2FF*C*:=C*,6,6=:/:C:>99<6&><C#?95C)*><A.0438070:5EE9F>30GFE9F<;@,9:@1EGF@:9*++A:@AC;DCF>9@DDCGCE6B8?D=?,8FF@A,,C<FDGFCB?E9E?6F:BFF;=8C7DF7FA4CB=>8,A@,AFFGFFEEFFFB=,FFDFCFCGFCG:GGGGGEFGFFGF<@GGFFGDCFGGFGFGGF:7FBGGGGGGEGEFGGGGGGEGGFFGFGGGF9EFDEGFFF9FB@@CCCC
@s1201 25
TGGGGAATATTGCGCAATGGGGGAAACCCTGACGCAGCAACGCCGCGTGATTGAAGAAGGCCTTCGGGTTGTAAAGATCTTTAATCAGGGACGAAACATGACGGTACCTGAAGAATAAGCTCCGGCTAACTACGTGCCAGCAGCCGCGGTAATACGTAGGGAGCAAGCGTTATCCGGATTTACTGGCTGTAAAGGGCGCGCAGGCGGGCCGGCAGGTTGGAAGTGAAATCCGGGGGCTTACCCCCCGAACTGCTTTCGAAACGGCTGGTCTTGAGTGAAGGAGAGGCAGGCGGAATTCCGTGTGGAGCGGTTAAAGGCGTAGATATACGGAGGAACACCAGTGGCGAAGGCGGCCGGCTGGACATTAACTGACGCTGAGGCGCGAAAGCGTGGAGAGCAAACAGGATTAGATACCCT
+
CF<CFFEGFCADFEGGGGGGGGDG@EFGGFGGGFGGGGG8FFCEDFG7:F?FFGGGGCFFFG8FFFCC<CFCEGG<EFFFFFAEEEFFCDDFF+@=>8FFGDFDFC+<D<DDF,B<D<BFB,3C:FBFGDC,>FFC@F9:CFGG7*@C>F7BF99:3<FC:7<FD<F<C<C5*CCFCF7CF+>A:F*,18C++,7:C7/?DDE*2:5EC*:5***)/);5,580/6+=+<6?CE5,;<;<#27;E<@5F7@:*5,4+,3=+=+8,,,B,,6<?*C,A6,>:,798F?CFC8?B>@8+++>4A,@4>@+E>@54:A+B,5?DD=B,B,=<C,,E?9,64E<GEGEGGDEGFF:F@8,<<FCFEEF<GDFGGECDGGGGEFGEB:C@:GG>FDGGFCCEA<FFEGFGGGGGGGGCCCCC
@s1201 26
TGAGGAATATTGGTCAATGGGCGAGAGCCTGAACCAGCCAAGTAGCGTGAAGGATGACTGCCCTATGGGTTGTAAACTTCTTTTATAAAGGAATAAAGTCGGGTATGTATACCCGTTTGCATGTACTTTATGAATAAGGATCGGCTAACTCCGTGCCAGCAGCCCCGGTAATACGGAGGCTCCGAGCGTTATCCGGATTTATTGGGTTAAAAGGGAGCGTAGATGGATATTTAAGTCAGTTGTGAAAGTTTGCGGCTCAACCGTAAAATTGCAGGTGATACTGGATTTCGTGAGTGCAGTTGAGGCAGGCGGAATTCGTGGTGTAGCGGTGAAATGCTTAGATATCACGAAGAACTCCGATTGCGAAGGCAGCCTGCTAAGCTGCAACTGACATTGAGGCTCGAAAGTGTGGGTATCAAACAGGATTAGATACCCT
+
GFCFGGGGGGGGGGGGFGGGGFGCC:@FFFGGGGGFFGGGGGFAFFECGFGGGD@EF<AFGGGGGDGEFGGFFFG,CC9AC,CFFGGGGG,ECFFFC<FCGCFF@,,BFFFG9F+FF,BA,?B<FGFGGGGGG<EF?EFE<E@CCE+A=,CF>33CFF,+AAB6+3@CFEDFACFFE7F*,,3<<*4*>>E:2?FGGDCF@CD>F@@<#?:FGFGF8*7:1=8<CF?+=9(FCCF7<;GFCC?#3<9703#0&=26$7>BCGFC5@CC:>:*AB,A,,+62BFA,8++,AA9*F=CFE8E8FDFB++CFDFE==E7=@CGFF@+5EEF@4,;BE<D9CF8F=,FFFFCFEC,<F@FEGGGGGGGGFCGGGGGDGGFGFF8GGGGGGGFGFCCFFFE8GGGGGGGGGGGGGGGGGGGGGGGGGGGGGGGGGGCCCCC
@s1201 27
TGAGGAATATTGGTCAATGGGCGTAAGCCTGAACCAGCCAAGTAGCGTGAGGGATGACTGCCCTACGGGTTGTAAACCTCTTTTGTTTGGGAATAAAGTGCGGGACGTGTCCCGCATTGCATGTACCATTTGAATAAGGACCGGCTAATTCAGTGCCAGCAGCCGCGGTAATACGGAAGGTCCGGGCGTAATCCGGATTTCTTGGGTTTAAAGGGAGCGTAGGCAGGAGATTAAGCGTGTTGTGAAATGGAGACGCTCAACGTCTGCACTGCAGCGCGAACTGGTTTCCGTGAGTACGCACAAATTGGGCGGAAGTCGTGGTGTAGCGGTGGAATGCTTAGATAGCACGAAGAACTCCGATTGCGAAGGCAGCTCACTGGAGCGCAACTGACGCTGAAGCTCGAAAGTGCGGGTATCGAACAGGATTAGATACCCT
+
<EFEFEFF;CCFGGGGGGGGGGECGFGGGGGGDGGGD4A=FFECECFGGGGEGGGGFGFF@<<FE,BFEFFFF<<FC8FB,:?FEF,CFGGEEFFF,CEFAF7CEEDGGGFFG@F@@F99,8<F9,8,CE,FDFGABDDFG7CFCE7D><B,3@,DCC7DD7D,@@CF*C6,;,>><*:<F,2**=C:C*43+74B**8F$8,<>C=>70,3@EE:E;GF:#22&/86E5,<0=F@E85;6FFFF:CB?#0:1@@,31>=*<,,9;,3@>EAC@+33,B8F@<,@++8,,,,181?C@FC;E74+6DGGC9E66+++CFE9,@4)C=E>C<,A5,,><96,,,=GGGGEEC,C6>6FDD@C7CDFED?F<CFEF9GFEEDGF:C,6EFFEC@C9FGGGEECCFF,GGFEGGGGFDF7FFECFGFF@9GGFF@CCA9
@s1201 24491
TGGGGGATATTGCGCAATGGGGGAAACCCTGACGCAGCAACGCCGCGTGAGGGATGAAGGTCTTCGGATTGTAAACTTCTTTTATTAAGGACGAATAAAGTGACGGTACTTAATGAATAAGCTCCGGCTAACTACGTGCCAGCAGCCGCGGTAATACGTAGGGAGCAAGCGTTGTCCGGATTTACTGGGTGTAAAGGGGGCGTAGGCGGCTTTGCAAGTCAGATGTGAAATCTATGGGCTCAACCCATAGCCTGCATTTGAAACTGCAGAGCTTGAGGGAAGTAGAGGCAGGCGGAATTCCCCGTGTAGCGGTGAAATGCGTAGAGATGGGGAGGAACACCAGTGGCGAAGGCGGCCGGCTGGGCTTTAACTGACGCTGAGGCACGAAAGCGTGGGTAGCAAACAGGATTAGATACCCT
+
@C8C77FGGFCFFFECGEGGGGGGGFGGEGGCDDGGEGEFGGGGGGG:BFFGCEG7,C,:FC-FFF@=CFFGDGCECGG9<FCFGGGGGGDGDGF@GFAB<<AFF7BFFFGGGGGGGGGCFGG8>FFGGGGGF<DEFGGGGFGC,:F*FFEFGCFF?@<<<F@CFGGFCGG1**<F,<CFGGGC9F+CC&CEFD9@C:'A8C8>42E;>9?GGF9FFBEGFF?4,@0CFGFCCGGGF?C6CF:CEGDCF66EGFFCDD30D@3,0B,<F@FF@<=8=$F<B:GGGGFGGGC=8E@,FEC@:>=FGGC5F@?BCF974,:FGGGGFF8GGGGDGFDCC,<GGGGGCB,FCEFEGEF@:,FGFGGGFFGGFCEB;;FDFCFGFB,C4<FC@EFECGGGGGFE9@B5<FFF9E9C,;@9CCA
@s1201 29
TGAGGAATATTGGTCGATGGACGAGAGTCTGAACCAGCCAAGTAGCGTGCAGGATGACGGCCCTATGGGTTGTAAACTGCTTTTATAAGGGAATAAAGTGAGCCTCGTGAGGCTTTTTGCATGTACCTTATGAATAAGGACCGGCTAATTCCGTGCCAGCAGCCGCGGTAATACGGAAGGTCCGGGCGTTATCCGGATTTATTGGGTTTAAAGGGAGCGTAGGCCGCAGGTTAAGCGTGTTGTGAAATGTAGGGGCTCAACATCTGCACTGCAGCGCGAACTGGTTTCCTTGAGTACGCACAAAGTGGGCGGAATTCGTGGTGTAGCGGTGAAATGCTTAGATATCACGAAGAACTCCGATGGCGAAGGCAGCTCACTGGAGCGCAACTGACGCTGAAGCTCGAAAGTGCGGGTATCGAACAGGATTAGATACCCT
+
FFFGGFGGGGGCFGGGGGFFGGGGGGGFGGGGFFGGGGGGGGGGGGGGGGFFGGGGGGGGGGGGGGGGGGGGGGCFGGGF??FGFGGGGFGGGGFFGGGGGGGGGGGGGGGGGGFGGGDGGGFGGFGGGFFFEF9EGDGGGCFGGGGGGGGGGGFGGGGGGGGGGGGGGGGGFFGGGG@F7BF@CFGG:BGCCFFC:EE@7+?EG9BCFFGF<C:)*7?C:0/CFF55:58CF<EAGFGG;FCG9CCFF=EFFEED7C<CCECAGED82EGB>=3:>EEGGGFFA=,,6,<GDECFGFFB9<DFGGGEF?FGFFCE7FFBFFCC=E@GGFCGGGGGEC5,9DFGFGGGGGGGFECFFEF@8,F,AC9FB,FFA,GGGGGGGGGGF9GGGGFGGCGGFGGGFFFF8GGFECFFEDGGGGGFFAGGGGGGGGGCCCCC
@s1201 30
TGAGGAATATTGGTCAATGGGCGAGGGCCTGAACCGGCCAAGTAGCGTGCAGGATGACGGCCCTATGGGTTGTAAACTGCTTTTATAAGGGAGTAAAGTGAGTCTCGTGAGACTTTTTGCATGTACCTTATGAATAAGGACCGGCTAATTCCGTGCCAGCAGCCGCGGTAATACGGAAGGTCCGGGCGTTATCCGGATTTATTGGGTTTAAAGGGAGCGCAGGCCGCCGGGCAAGCGTGTGGTGAAATGCAGTCGCTCAACGTCTGCACTGCAGCGCGAACTGCCCAGCTTGTGTGCGCGCAACGTGGGCGGAATTCGCCGTGGAGCGGTGAAATGCTTAGATATGGCGAAGAACTCCGATTGCGAAGGCAGCTGACGGGTGCGTAACTGACGCTCATGCTCGAAAGTGCGGGTATCGAACAGGATTAGATACCCT
+
@EFGGGGGGGGGGGGGGGGGGGGGGGGGGGGGGGGEGGGGGGFGGGDGGGGGGGGGGGGGGGGGGFGGGGGGGFGFFDFG9FGFGGGFFEFEGGFFFGCFGGGGFGGGGGGABFFGGGGGGGGGFGGGGDFGGFDGDC?FGGEEGEEFFFF<FEFDGCGFGGGFGGGEG:FG9;8>FCFEGFGGGGEGE7EGG9<:EC8FF7<:AF=5;CCFG78;22CD>9E<:9:>@8:E?8B1;5C>#;C8?-E-<=<FC6597:C=:<#ECC8-*1>*BC*>65+*;,CGF@,<,FF>)GCFC>+=8B>DFC:EDFFE@+4@+>7CEFEC>7>E@;C,?FEF>?GFF=A47GGFGFCF=@BF7DF@+DC7FFFGE8EF:FGFEEF@DGGGGGFGGEFCF@DGFGFFD:FE,CB7GGGFGGGGGGGFDGGGGEGGGFF@CCCC
@s1201 31
TGAGGAATATTGGTCAATGGGCGGAAGCCTGAACCAGCCAAGTAGCGTGCAGGATGACAGCCCTATGGGTTGTAAACTGCTTTTATGCGGGGATAAAGTGGGCCACGCGTGGTCTTTTGCAGGTACCGCATGAATAAGGACCGGCCCATTCCGTGCCAGCAGCCGCGGTAATACGGAAGGTCCGGGCGTTATCCGGATTTATCGGGTTTAAAGGGAGCGTAGGCGGGTTGTTAAGTCAGTAGTGAAAGTTTGCGGCTCAACCGTAAAAGTGCAGTTGATACTGGCGACCTTGAGTGCGACAGAGGTAGGCGGAATGCGTGGTTGAGCGGTGAAATGCTTAGATATCACGAAGAACTCCGATTGCGAAGGCAGCTCACTGGAGCGCAACTGACGCTGAAGCGCGAAAGTGCGGGTATCGAACAGGATTAGATACCCT
+
AFFGGF8FFGFFGGFDCGGG<DFBFEG8FFFGGGGGFGFGGGGGGGGEGGGGGEFGFGEFFFCGGCFEFGGGFGGGGGGGAFGFCFGFFEG=FEEGGGGGGGCFCDCCFCFCFGF9A<DFGGFGGFFEF7>C9F9EFFF9F@FF7E*CFFFFGF<FG9BCGGGC88CGCBFF:+=F:FGEGGCC:<EGG>EC?7*:*7+<:*3;CC*A5++0<<E,4-F5D>5DECF>FEEE9<F>F4EC#@@5<CF@F=.<*@>,3361@2<:@9:@#?@6F>)F8;<D>EGF@FDFF<DD=@6D6,C<?GBCGCEEC=ED6+++7FGFAA+40C8EGEE9,<9DAGGGFFGDF=FFGGGGFC:C@FFGGFFB4AFE,E9GGGFFFEEGGGGGGGGGEFFCGFDFCBF@,EGFCGGDGGGGGGGGGGEBFGFEGE<FEFFCCCCC
@s1201 32
TGAGGAATATTGGTCAATGGGCGAGAGCCTGAACCAGCCAAGTAGCGTGCAGGACGACGGCCCTATGGGTTGTAAACTGCTTTTATAAGGGAATAAAGTGAGTCTCGTGAGACTTTTTGCATGTACCTTATGAATAAGGACCGGCTAATTCCGTGCCAGCAGCCGCGGTAATACGGAAGGTCCGGGCGTTATCCGGATTTATTGGGTTTAAAGGGAGCGTAGGCCGGAGATTAAGCGTGTTGTGAAGTGTAGGGGCTCAACCTCTGCACTGCAGCGCGAACTGGCCTTCTTGAGTACGCACAACGTGGGCGGAATTCGTGGTGTAGCGGTGAAATGCTTAGATATCACGAAGAACTCCGATTGCGAAGGCAGCTCACTGGAGCGCAACTGACGCTGAAGCTCGAAAGTGCGGGTATCGAACAGGATTAGATACCCT
+
GGGGGGFGGGGGGGGGGGGFFGGGGGGGGGGGGGGGGGGGGGGFFGGGGGGGGGGGGGGGGGGGGGGGGGGCGGGGGGFGGFGGDGFCAEG@FGGGGGGGGDFFCFGFFGGGGGGGGGGGGGGGGGGGGGGFAFG;<C,A=FFGGGEGCAFGGG@EFCFGCFCDEGDGE<FF<2>:C<<:<4@:FF*:FE*8+CCEEEEG,16FFFG1;C?7:C:?E9E@?<GCFFC+B;CF@CG4C5EFFDFGF91,7BC>*CF@GGG>B@#A;D33F#8+2>6:>@9=08>A,<B,2,FE5EEFDGCCDEDGFEEFF8<,+,>+GGFFFEDEAGGFGEFGEE98DEGFGEAGGGGGGFEAAFBC=,E?+ECEFDGGFFFFFC9CE8GGGFDGGFE7DGGGGGFGGGGECEFGGGGGEEGFEEGGGGDFFDFGDFCGFGGCCCCC
@s1201 33
TGGGGAATATTGCACAATGGGCGCAAGCCTGATGCAGCGACGCCGCGTGAAGGATGAAGGTCTTCGGATCGTAAACTTCTATCAGCAGGGAAGAAACCATGACGGTACCTGACTAAGAAGCCCCGGCTAACTACGTGCCAGCAGCCGCGGTAATACGGAGGGGGCAAGCGTTATCCGGAATTACTGGGTGTAAAGGGTGCGTCGGCGGCGATTTAAGTAAGCTGTGAAAACTCAGGGCTCAACCGTGAGACTGCAACAGGAACTGGGTTGGTAGAGTGCAGGGGAGGAAAGCGGAATTCCGAGGGTAGCGGTGAAATGCGTAGAGATTCGGAGGGACACCAGTAGCGAAGGCGGCTTTCTGGACTGTAACGGACGCTGAGGCACGAAAGCGGGGGGAGCGAACAGGATTAGATACCCT
+
DF8FGGGGGGGGGGGGGGDGGGDGGGGGGGGFFFFGGGCFGGGGGGGCGGGGGGGFGGGG8CEFGGGGGGGGGFFGGGGFDFEFGGGGGGGGGGGGG8FFBDEF7FFGGGGGGGGGGGGDGFGDGGGGGGGFGGGGCDFG8<<:DFGGC7>:FFGGF*4=FGDGGDFEF7*=FCEFGGGGGGGGFGGGC5:FG++3*:?ED9*2*:8ECEC588<?G>+/-)+**9:*::A5#8F?8,2>C@*,,A3,,88,<033,,,,C==6++F:3:,FDFD=8?D88B3,,?F8CC>BB;EFCE7C79FGCE>F7EFEE;@4++8CEC?94,84+8?,<F,:,:8=,7F=8,:CE@F6,E@FEC,C8A@FF@7FF6+@6FC<DE<DF@FDGFF@+:@+7GEF@@6@,E<E<E<@FGGGGCCCCC
@s1201 34
TGAGGAATATTGGTCAATGGGCGCAGGCCTGAACCAGCCAAGTCGCGTGAGGGAAGACGGTCCTACGGATTGTAAACCTCTTTTGTCGGGGAGTAACGTGCGGGACGCGTCCCGTATTGAGAGTACCCGAAGAAAAAGCATCGGCTAACTCCGTGCCAGCAGCCGCGGTAATACGGAGGATGCGAGCGTTATCCGGATTTATTGGGCTTTAAGGGGGCGCCGGCGGCGCGCCAAGCCAGCGGGCAAGGGTCCGGGCGCAACCCGGTGTCGCCGTTGAAACTGGCGTGCTCGAGTGCGTGCGAGGAAGGCGGAATGCGTTGCGGAGCGGTGAAATGCATAGATATGACGCAGAACTCCGATTGCGAAGGCAGCTTTCCAGCGCGCTACGGACGCTGAGGCACGAAAGCGTGGGGATCGAGCAGGATTAGATACCCT
+
AFGGGGGGGFGGGGGGDFFGGGGGGEFGFDDGGGGGGGGGGGGGGGE6+FCGFCGCFFGEFFEFFGGGFCGGGFGAEFFFBFAC?FEEGG7CBF8?,6B@EGEGGCFDDGGGGD<+<FFGGFFGC,>@:BF**@CFFBEFGG*>**>?FFDFG@FEFGGFGFCEE=:<:<*>CCFEC@F5CFCCCCD8:C5;:CE?**1+2;<+<8***+0<7<>';08)$*91/B*88<;**84*/*/*82+6::1*:CCEEC=**FFGGGGFBB=*EF5F>;B@7+2*3FEEC<C9FCF==6GEE8C@?DF>6=>B,FGE@8CGC@+CE@+=GGFCEC,FFFFD<FFGFFGDGFFE9FB,@FBCFE7EEGGGEFFDB,FGEE8:GGEEFEGDGFF@GGGCEFGGGGFFGGFCGGGGGGGGGGGGFGGGGGGEDGFFFFCCCCC
@s1201 35
TGAGGAATATTGGTCAATGGGCGAGAGCCTGAACCAGCCAAGTAGCGTGCAGGATGACGGCCCTATGGGTTGTAAACTGCTTTTATAGGGGAATAAAGTGAGCCACGCGTGGTTTTTTGCATGTACCCTATGAATAAGGACCGGCTAATTCCGCGCCAGCAGCCGCGGTAATACGGAAGGTCCGGGCGTTATCCGGATTTATTGGGTTTAAAGTGAACGTAGGCCGGAGATTAAGCGTGTTGTGAAATGTAGATGCTCAACATCTGAACTGCAGCGCGAACTGGTTTCCTTGAGTACGCATAAAGTGGGCGGAAGTCGTGGTGTAGCGGTGAAATGCTTAGATATCACGAAGAACTCCGATTGCGAAGGCAGCTCACTGGGGCGCAACTGACGCTGAAGCTCGAAAGCGCGGGTATCGAACAGGATTAGATACCT
+
AEFCGFGGGGGGGGGGGGGGGGGGGGEGGGGGGGGGGGGCFGFGGGGGDGGGGGGGGGGGGGGGGGGGGGDGEFGGGGGEFGFGGGGGGGGCCBFGAAFGGGGGGGGGG7FGC@F<FGGGCFGGFFGGGGGGGG9DGFGGGG>=CCCGGGGG<C>CGGGGGGFGGGDFEEEGGGEG<FECGF@1<FGGG748FGCEC*;@C7C?CF8;EGC+6%C<86:8*:C=F@E;5F9CCE<<CFCEAB:;CGD><<2@:@<@CC@@A;;DF.FF@/E+C><6BF@DEDACGFF?=8C:+EC8B99CF@?,8CCGECFB==7E=FDFEDGBGGGFGFF?A9DE?GGF@AE,C,GGGGFE=BCFFFFEEGEGGFEFFFFGFF<CFFCF:GCGEFGGFEEEGGGFCFEEGGECB:GEGGGGGFCGGGGFEFGFFEGFFACCCCC
@s1201 36
TGAGGAATATTGGTCAATGGGCGAGAGCTTGAACCAGCCAAGTAGCGTGAAGGATGACTGCCCTATGGGTTGTAAACTTCTTTTATAAAGGAATAAAGTCGGGTATGTATACCCGTTTGCATGTACTTTATGAATAAGGATCGGCTAACTCCGTGCCAGCAGCCGCGGTAATACGGAGGATCCGAGCGTTATCCGGATTTATTGGGTGTAAAGGGAGCGTAGATGGATGTTTAAGTCAGTTGTGAAAGTTTGCGGCTCAACCGTAAAATTGCAGTTGATACTGGATATCTTGAGTGCAGTGGAGGCAGGCGGAATTCGTGGTGGAGCGGTGAAATGCTTAGATATCACGAAGAACTCCGATTGCGAAGGCAGCCTGCTAAGCTGCAACTGACATTGAGGCTCGAAAGTGTGGGTATCAAACAGGATTAGATACCCT
+
FGFFGGGGGGGGGGGGGGGGGGGGCFGGGGGGGGGGGDGFFFGGGGGGGGGGGGGCEFCGGGGGGGGFDGEFGGGGGGGGGGGGFGGGGAFGGGCFGCFGGGDGGFGGGGGGGGGEGGGFGGGCFF9FFGGFF9EAFGGFFFGGGGDGGGGFGGGGGGGGGFFGGGG:FEGGFGGGEGGEF@FG<:CGGDEFD<1CG5FF=80GG<F#ECG/*?FFG>/><>8@CFD$FF@8FG@ECFB9FF?E@C,/EEGEFEC=37C=CFGDGBC?CEFDCGE<44<,,CCF9AB59GFDD?9,8C,,,<=FCD=FCFE=>9+46FEEFFB+>>,EEAGFFFFE>FBCC,@A,7GFGDFFFFFCCGGCGDGFGFFFEFCGGGGFCGFAGGGGGGGFFADE,CGGGGDGGGGGGGGGGFGGGGGGGGGFGGGGGGDGGGFCCA-C
@s1201 35920
TGAGGAATATTGGTCAATGGGCGAGAGCCTGAACCAGCCAAGTAGCGTGCAGGATGACGGCCCTATGGGTTGTAAACTGCTTTTATGCGGGGATAAAGTGTGGGACGTGTCCCATATTGCAGGTACCGCATGAATAAGGACCGGCTAATTCCGTGCCAGCAGCCGCGGTAATACGGAAGGTCCGGGCGTTATCCGGATTTATTGGGTTTAAAGGGAGAGTAGGCCGGAGATTAAACGTGTTGTGAAATGTAGAGGCTCAACCTCTGCACTGCAGCGCGAGCTGGTCTTCTTGAGTACGCACAACGTGGGCGGAATTCGTGGTGTAGCGGTGAAATGCTTAGATATCACGAAGAACTCCGATTGCGAAGGCAGCTCACGGGAGCGCAACTGACGCTGAAGCTCGAAAGTGCGGGTATCGAACAGGATTAGATACCCT
+
<FGGDCAFGGGFGGGGGGGFEGGG7CCGGGFFGGFGGGGGGGGGFFEFGGGGGGGGFGEEGCFGEFGGGGDGGGFGGCFEF<FGGGGGGGGGG7<EFGGGGGDGFCGGGGG<AFGGGGGGGGGGGGGGDGGEFGGGFFGGGGDGGGE>FFFFGFFCFGGGF>DFCBFEGGGGGGGC<<FCFFFDFGEGGCGF<EGGCGGGFFCEGGGDG:99?F5FE#;74=0<C)ECCEG<DFCACGGFFED<C5FF?14:#:;DFFFCG;8EEFCEF98+#:+2788#DDDCF8CGD@GF9>+ECBCB8,A+?+EC@,>94,8>>:GFFGGGBC:B@<??EEAFCGGDF@<,ED<C,AFB,,6,C,@?+EC<F@CFE:@<B7EF@FEEGFGGFCGEEECFFEGFF7CB:,<<<7GGGGGGEEFE7F<EEGFFCFGFFEF@A6-A
@s1201 30517
TGAGGAATATTGGTCAATGGGCGGAAGCCTGAGCCAGCCAAGTAGCGTGCAGGAAGACGGCCCTCCGGGTTGTAAACTGCTTTTAGTTGGGAATAAAACGCGGTACGCGTACCGCCTTGTATGTACCATCAGAAAAAGGACAGGCTAATTCCGTGCCAGCAGCCGCGGTAATACGGAAGGTCCGGGCGTTATCCGGATTTATTGGGTTTAAATGGAGCGAAGGCGGACCTTTAAGTCAGCTGTGAAATACGGCGGCGCAACCGTCCAACTGAAGGTGATACTGGAGGTCTTGAGTGCACATTGGGATGCTGGAATTCTTGGTGTAGCGGTGAAATGCTCAGATATCATGAAGAACTCCGATCGCGAAGGCAGGCATCCGGGGTGCAACTGACGCTGAGGCTCGAAAGTGCGGGTATCAAACAGGATTATATACCCT
+
6@@@FEC<FFEGGFGGDFCFEECE+@FGCEEFGGGFG7FCFD@EFF::,:FCE7FFCCFEFGCF,BFCCB=CFFEFGGGF9E,A94CF,=BCFFGGCFCCDC7FECEG@FG73BCCCFGGGGGCAA9BFGGGGGGGFG7FC3>F@C7,FAC,@:***>>7FF,<<CCFGE:<,,4<<=CE,,,4*4:F8:>CF,;*/;8C7<=@:8?CCF?7$<67*.<&-=:,7699>8E;GC99,%FEBF:FFFFD@:+C:@E5#:AC>:F@,,F==,8,,,,?6:=CDBF>,CF?=A<A+F;EE<EE8,=FB9E=E,E;E>E8>,GGF?+CBF=<C,E<A,ED=EADC,,9GFF,GGEFFFC8:F7FC@,BC,GFFC9FC@:C:DE@FFFGEECEC@BCAF8FDGGGFCGA8DGGF:GFGGGGFEE@FGFGFFF@,<EA888@
@s1201 39
TAGGGAATCTTCGGCAATGGGGGCAACCCTGCCCGAGCAACGCCGCGTGAGTGAAGAAGGTTTTCGGATCGTAAAGCTCTGTTGTAAGAGAAGAACGTGTGTGAGAGTGGAAAGTTCACACAGTGACGGTAACTTACCAGAAAGGGACGGCTAACTACGTGCCAGCAGCCGCGGTAATACGTAGGTCCCGAGCGTTGTCCGGATGTATTGGGCGTTAAGCGAGCGCAGGCGGTTTAATAAGTCTGAAGTTAAAGGCAGTGGCTTAACCATTGTTCGCTTTTGAAACTGTTAAACTTGAGTGCAGAAGGGGAGAGTGGAATTCTAGGTGTAGCGGTGAAATGCGTAGATATATGGAGGAACACCGGTGGCGAAAGCGGCTCTCTGGTCTGTAACTGACGCTGAGGCTCGGAAGCGTGGGGAGCAAACAGGATTAGATACCCT
+
FGGGGGFGF@FEGFGGFFGGGGEGGGGDE@C,CECFGEGAFGGGEGC@CF=<FFGGGFEFFFGGGF+?+FFCFFDFGGG9FFGFGGFGGGGFGGGCGFGBF=FGGFFGGGGGGGFGGGDFFDDDBDFF@@FEFADCD=FFCFDCFC88>F@FGG7AFGGGGF7FGFF:C:CCCGE:<:2BCCGFG9=2F:7C8BC6/1A#;5C3,.9<?F9F>C8#;+CF-:8C1BE>,-FDDE@73#FF:GFFE=92<229?FBDFA3>E7FGDFD>GF6C7>8<9GD@,EC3DGFFFDFAFDCFA*F;FD>@8,GFFF8B,5BFFD9E4C9,,=A+C=GE9;@<@6,@>GFEGFGGFDCGGE<EF?8=@@GGGFEGFF?EEGEGGGFFGFGFFD@CGGCGGGFF:GGFFFGGGGGFCCFGGEFDGGGCGGGFBGGGGGFFAGFEACCCC
@s1201 40
TGAGGAATATTGGTCAATGGGCGAGAGCCTGAACCAGCCAAGTAGCGTGCAGGATGACGGCCCTATGGGTTGTAAACTGCTTTTATAAGGGAATAAAGTGAGAGTCGTGACTCTTTTTGCATGTACCTTATGAATAAGGCCGGCTAATTCCGTGCCAGCAGCCGCGGTAATACGGACGGTCCGGGCGTTATCCGGATTTATTGGGTTTAAAGGGAGCGTAGGCCGGAGATTAAGCGTGTTGTGAAATGTAGATGCTCAACATCTGCACTGCAGCGCGGACTGGTTTCCATGAGTACGCACAAAGTGGGCGGAATTCGTGGTGTAGCGGTGAAATGCTTAGATATCACGAAGAGCTCCGATTGCGAAGGCAGCTCGCTGGAGCGCAACTGACGCTGAAGCTCGAAAGTGCGGGTATCGAACAGGATTAGATACCCT
+
EDCFGFGGGGGFGGGGGFF?DGGGGCEFFFGGGGFGFFGFFFGGGGGGGGGGGGGGFGFGFFE7ECFDGGCEEFGGGGDGGCGGGGGGCFGEGGGGGGGGGGFFGGGGGGGGGGGGGGGGGGGGGGGGGGGGFGGGC,CBBFGG7B8FFA=D@@7+8DFDGGG@CEF*@EF7=CEC*1>::8C@F*><FG*BC@F9,8CC,.:FD.<:<<EFGC*E@CF@619C>@19CEFEG<3GGGFFFFBE;E=;<76,2<C=CC@<GG<GF<8FFGFGC>+CGD=8CF<=>CC7,FCDECFGDD<E9GGECGGGGFFFD@+EGFFGCEEA>GFEEF9@,CFFC<9GA<A,=C=EFGGGGGF=F<F:DGFDGGEEE@:C+@CEC>=7GGGGGGGEF@GGGGFGGGGGEGF?GGGGFECCGFGGGFAFEFEF<DFFB<<CCCC
@s1201 32082
TGGGGAATCTTGCGCAATGGGGGGAACCCTGACGCAGCGACGCCGCGTGCGGGACGGAGGCCTTCGGGTCGTAAACCGCTTTCAGCAGGGAAGAGTCAAGACTGTACCTGCAGAAGAAGCCCCGGCTAACTACGTGCCCGCAGCCGCGGTAATACGTAGGGGGCGAGCGTTATCCGGATTCATTGGGCGTAAAGCGCGCGTAGGCGGCCCGGCAGGCCGGGGGTCGAAGCGGGGGGCTCAACCCCCCGAAGCCCCCGGAACCTCCGCGGCTTGGGTCCGGTAGGGGAGGGTGGAACACCCGGTGTAGCGGTGGAATGCGCAGATATCGGGTGGAACACCGGTGGCGAAGGCGGCCCTCTGGGCCGAGACCGACGCTGAGGCGCGAAAGCTGGGGGAGCGAACAGGATTAGATACCCT
+
FGEFGGGGGCGGGGGGGGEFGGGGGGGGGGGGGGGGGGGGGGGGGGGGGGGGGGEGGGGGGGGGGGGGGGFGGGGGGGGGGGGGGG9FGGFFFFG?EFGGGGGGGGGGGGGGGGGEGGGFGGGGGGGGGFFGGGGGGG68CECGGGGEGCE?CFGG<CEGGGG5?CC>CGGGCEFEG>?EDEG%FGGGGEEGGF7:7E*?=CED:CG;EGFCE#:5C>>EGGC7:C8CC:CGGEEFCC@5<>CEEGE@GD>F=@EBB<188F#:EC5CF5@>FEF:7GGF<>GCCGFGGFFCE>@88EFGGGGGGFFBGGGGFC+EGEE,CGGEGGGGGFEFB7B7>+7GGGGGFGGEGGGFC7D<@FGDGGGFGGGCEEFEFGGDGGGGCGGGGGGGGGGGGGEBFGGEAGGGF<GGGGGGCCCCC
@s1201 42
TGGGGAATATTGCACAATGGAGGAAACTCTGATGCAGCGACGCCGCGTGCAGGATGAAGTATTTCGGTATGTAAACTCCTATCAGCAGGGAAGAAAATGACGGTACCTGACTAAGGAGCCCCGGCTAACTACGTGACGGCAGCCGCGGTAATACGTAGGGGGCAAGCGTTATCCGGATTTCCTGGGCGTAAAGGGAGCGTAGACGGCACGGCAAGCAAGATGTGAAAGCCCGGGGCTCAACCCCGGGACTGCATTGGAAACTGCTGGGCTGGAGTGTCGGCGAGGCAAGTGGGATTCCTAGGGTAGCGGTGAAATGCGTAGATATGAGGAGGAACACCAGTGGCGAAGGCGGCTTGCTGGACGATGACTGACGTGGAGGCTCGAAAGCGTGGGGAGCAAACAGGATTAGATACCCT
+
FGFGGGGGGGGGGGGGFGGGFFGEGGGGGEGGGFGGGFGGEFEDFGGFG,CACEGE,CEEFG<FF8C,4CF9EC5FCFABA??E<FE8FEAFGDGGGG9FFEDFG7FGGGFEGGDCE<@FF+:FC>+>F=,<7DD,>F:+3@7F8*:>F<FGF9FFBFC7FFG****1C:FFGGGGE:@F,<<9FG**=8/>5:<8EC719CDFGD*#C54,:,8F#0;>3F#:CGECEF@CFGG>#FC>@;5CE<DBC>GFE:,,@,+@6D33,B+:,7,8)F8F6+@++=EE<9,CFDF@,GFE@,,=:8E8FFBEE,C;CCCE><,C<=?,?=F<FE<AB9C,EC@EF?@,FCEGGFFGGGGGF7EF=<FEDECGFCDEE=CGGGGGGGFGFCC@FEECC,FGGGGFFGFEF<FCGFGCCCC<
@s1201 29739
TGAGGAATATTGGTCAATGGGCGAGAGCCTGAACCAGCCAAGTAGCGTGCAGGATGACGGCCCTATGGGTTGTAAACTGCTTTTATAAGGGAATAAAGTGAGTCTCGCGAGACTTTTTGCATGTCCCTTATGAATAAGGACCGGCTAATTCCGTGCCAGCAGCCGCGGTAATACGGAAGGTCCGGGCGTTATCCGGAGTTATTGGGTTTAAAGGGAGCGTAGGCCGGAGATTAAGCGTGTTGTGAAATGTAGATGCTCAACATCTGCACTGCAGCGGGAACTGGTTTCCTTGAGTACGCACAAAGTGGGCGGAATTCGTGGTGTAGCGGTGAAATGCTTAGATATCACGAAGAACTCCGATTGCGAAGGCAGCTCACTGGAGCGCAACTGACGCTGAAGCTCGAAAGTGCGGGTATCGAACAGGATTAGATACCCT
+
CEAFGGGFGGGFGFFGFGFFFFEEB@FEF@FGGGDFFF,AEFGGGFGFGEFE<FFDFFGG>CCFFGFCAEEE@F?9CCE9<FGGC@FGGEG=<EF?,CF9B,,CE,B@=BFE+EFFFGCFGAEF,@<F,5FC<?,=D<BE,3>3=>@:BFDB=,++@FGG@<CG>CFGFEG@FFFC*5>B:9?FFG**47/42</CG0F85=F48=1<@?77>@C>17FDB?ED4:CED;C:<<:5C#C>9CFE5CCFF+FGF0E>81382<86;=30<FDE>@6:%D8GDF:<8,A,,BA,5@@8@,@FE,A,FEF==,;GGECC@BA,EFFCBGEFAEFEF?FE;C<EFE?<CCCGFFGGGGGF7FA@+GEFGGGGFFFGFE<FFF@7@CCF9FFFDFFFGGGGFCGF,EFEEGEEGGFGGGGGFEFECCGGGGGFGGGCCCCC
@s1201 44
TGAGGAATATTGGTCAATGGACGAGAGTCTGAACCAGCCAAGTAGCGTGAAGGATGACTGCCCTATGGGTTGTAAACTTCTTTTATACGGGAATAAAGTGAGGCACGTGTGCCTTTTTGTATGTACCGTATGAATAAGGATCGGCTAACTCCGTGCCAGCAGCCGCGGTAATACGGAGGATCCGAGCGTTATCCGGATTTATTGGGTTTAAAGGGAGCGTAGGCGGACGCTTAAGTCAGTTGTGAAAGTTTGAGGCTCAACCGTAAAATTGCAGTTGATACTGGTTTCCTTGAGTGCAGTTGAGGCAGGCGGAATTCGTGGTGTAGCGGTGAAATGCTTAGATATCACGAAGAACCCCGATTGCGAAGGCAGCTTGCTAAACTGTAACTGACGTTCATGCTCGAAAGTGTGGGTATCAAACAGGATTAGATACCCT
+
FGGGGGGGGGGGGGGGGGGGGGGGGGGGGGFGGFGGGGFGGGFFGGGGGGGGGGGGGGEFGGGGFGGG8EFFFF9FDGEFDEGGGGGGFGGFGGFGGGGGGG8FEGGGGGGGGGG9FFE<BEFFGAFGGDFFGGGGGFG<,ACGGFBFFCFGGGGGCDDGFGGFCE:CFF:D9@7C@FF>FGGFF@CFGGGGGGGEGEGGGGFCFFC7=GGGGF2,E@GF?>EGFB30/2AC*784C=EGEF-FACEEC@+<&:96*>CFGG?8A@@9./DD=EFE@4:=?FFE7E<E8<CGDEFGGGGE8FGGE8CGGFFDCGGGEGFFGGEE=GGGFGFEFFCGDCC,?@,:F<F<GF9FCGGGDGGGGEF=FCFFFCGGGGGFGF<EFDFFCFFEGFCEEEA@GGFF8GGGGGGGGGGGFCF<FAGGGGGGGGGGGGGCCCCC
@s1201 26614
TGGGGAATATTGCACAATGGGGGAAACCCTGATGCAGCGACGCCGCGTGGAGGAAGAAGGTCTTCGGATTGTAAACTCCTGTTGTTGAGGAAGATAATGACGGTACCCTGGGAGGAAGCACCGGCTAACTACGTGCCAGCAGCCGCGGTAAAACGTAGGGTGCAAGCGTTGTCCGGCATTACTGGGTGTAAAGGGAGCGCAGGCGGATTGGCAAGTTGGGAGTGAAATCTATGGGCTCAACCCATAAATTGCTTTCAAAACTGTCAGTCTTGAGTGGTGTAGAGGTAGGCGGAATTCCCGGTGTAGCGGTGGAATGCGTAGATATCGGGAGGAACACCAGGGGCGAAGGCGGCCTACTGGGCACTAACTGACGCTGAGGCTCGAAAGCATGGGTAGCAAACAGGATTAGATACCCT
+
@FFFCGDGGGFGGDGFFGGGGEGGEGG@@CFFFGGG<FFCCEEFGDGFE7CDFG8ABEFFFGGFGEEEGEEFGCFGGGGGFECFGFFGGGGEFGCFFCGGGG7CD:FF9?FGFCCCC<FGGGG@FCCEGFFCFCGFFCFGF@FF*@FF:FB<,D<>BC:FGC*<=FEGGD7?GGGE*<CFF9<FF>EC%::F4FF:5#2?CEFDC98C<CFEF6;F.F@,@3;CF?C=CGGFF8>@03<@FFGGGEGD=89CGGGFCA/C6GEFDBE<CCC=5GGGGCEAFF?GFC+:F8@94,+++CFEA,CB5FCAEBFFDGGFDEEEFBFC,7EEBBFE@E@C@@B@,@CFGEGGGFFE,GFGFFEAGGGGFFC67GFCFGGEEEF,@GGGGGGGGFGFGGFGGGGFGGGGGGGGFFE,@CC8
@s1201 46
TGGGGAATATTGCACAATGGGGGAAACCCTGATGCAGCGACGCCGCGTGAGTGAAGAAGTATTTCGGTATGTAAAGCTCTATCAGCAGGGAAGATAATGACGGTACCTGACTAAGAAGCACCGGCTAAATACGTGCCAGCAGCCGCGGTAATACGTATGGTGCAGGCGTTATCCGGATTTACGTGGTGTAAAGGGTGCGTAGGGGGCAAGGCAAGGCTGAAGTGAAAATCCGAGGCGCAACCCCGGAACTGCTTTGGAAACTGTTTAGCTAGATGACAGGAGATGTGGGTGGAATTCCTAGTGTAGCGGTGAAATGCGTAGATATTAGGAGGAACACCAGTGGCGAAGGCGGCTTACTGGACGATAACTGACGCTGAGGCTCGAAAGCGTGGGGAGCAAACAGGATTAGATACCCT
+
DFFDGGDFGGFGGGGGGGGGGGGGGGFGGGGGFEGGFFFEGGG@FGD>F7?FGECFGGG9EFGF,CFBFFG<CFG<FGGFEB?FGFGGGECECC,CEBGGEDCFGGCFFGF<<,:EFFGG8=C+@>+=FCDC73>7:=FFFF<<+@CFGD*3@F:?DDGGGGGD,,>>F1</CB@CC*18<F*24=CGF:FFCEE$=CF<>;?%>C:GD;D8FC4*2+@,.@EG#@36C60@#EB>,FC3+@C89D;C,D,@3,EA,,=+GFFA?55,3,,,;,,B8FF?8F>4B9+,CDFD@,C,@,=AGFCCFGGF@99;GGGGFFGFGDB9AEFAE,F?7EF9=<,CF7E?F@:FC>GFDGGGGGGGGGF<FF<GGEFGGGFAEDGGGGGGFCGEFCECF9GGGGGGFEGGGGFCGFEACCCC
@s1201 47
TGAGGAATATTGGTCAATGGGCGAGAGCCTGAACCAGCCAAGTAGCGTGCAGGACGACGGCCCTATGGGTTGTAAACTGCTTTTATAAGGGAATAAAGTGAGTCTCGTGGGACTTTTTGCATGTACCTTATGAATAAGGACCGGCTAATTCCGTGCCAGCAGCCGCGGTAATACGGAAGGTCCGGGCGTTATCCGGATTTATTGGGTTTAAAGGGAGCGTAGGCCGGGGATTAAGCGTGTTGTGCAATGTAGTGGCTCAACCTCTGCACTGCAGCGCGAACTGGTCTTCTTGAGTACGCACAACGTGGGCGGAATGCGTGGGGTAGCGGTGAAATGCTTAGATATCACGAAGAACTCCGATTGCGAAGGCAGCTCACGGGAGCGCAACTGACGCTGAAGCTCGAAAGTGCGGGTATCGAACAGGATTAGATACCCT
+
FFGGGGGGGGGGGGGGGGGFGGGGDGGGGGGGGGGGGGFCGFFGFGGGEGGGGGG@FGGGGGGGGGGGGFGGGGGGGFCGF<EGGGGGGGFFGGGGGFFGGGGGGGGCGGGGGFCGFFGGGG9FGGGGGGGGGGG9FDDGGGGGEGGGFFGGGF7FFGG7<@:FEEGD:FFCGCEGGGGGGGFG:FEC*<83BGFGGDCCFG=F9CC<;@?EFF>,:;8;/>CG?;;%GCFFG7F:?7E'CC5:%,<C:F:D7GGGGFF>G@D7F96>DD<4<CDGEDFFFDF<B=F9FFGGDC@+GFEGFGFGGEEEGFE>648@7FDF=,B+AEEFE;C4,,C?BC,GFC?,F@FFEFFFDFEFCDFEGEGGFD@FGFGGGFGFEFGGDGGGGGFGGGGGGFGFGGGGFCFFFCFCGFGGGFFGGGGFGGGGGGGGGGFCCCCC
@s1201 48
TGAGGAATATTGGTCAATGGACGAGAGCCTGAACCAGCCAAGTAGCGTGCAGGAAGACGGCCCTATGGGTTGTAAACTGCTTTTATAAGGGAATAAAGTGAGTCTCGTGAGACTTTTTGCATGTACCTTATGAATAAGGACCGGCTAATTCCGTGCCGGCAGCCGCGGTAATACGGAAGGTCCGGGCGTTATCCGGCTTTATTGGGTTTAAAGGGAGCGTAGGCCGGAGATTAAGCGTGTTGTGAGATGGAGACGCTCAACGTCTGCACTGCAGCGCGAACTGGTTTCCTTGAGTACGCACAAAGTGGGCGGAATGCGTGGTGTAGCAGTGAAATGCTTAGATATCACGAAGAACTCCGATTGCGAAGGCAGCTCACTGGAGCGCAACTGACGCTGAAGCTCGAAAGTGCGGGTATCGAACAGGATTAGATACCCT
+
CGFFGGGGFGGGGGGGGGGEGGGGG::FGCFFGGGGGGGGFGGGGGGGGGGGGGGFFGGGGGGGGGGGGGG:FGGGGGGGGGGGGGGGGGFDGGGGGGGGGGGFGFAF88B<EEEFGGGGGCFFFGGGGCGF@?FGGGGGFGEEEGGFCFGGF@FGGGGG77<EEGGCG7*D@,>CGG>FGGGGCC511<BCF<1:*<1<%3(4>7,:9CC22:8F<;B=@:496;?:C/<+5<CAGFC>,8+7@,E@,7E@*5FC?GFF@@3,@;8<FGC@F:B:+FDDFGGFD=B,=,E9D>+FCA>,GF9F?6GFFD,=8CC+4++BEA,@*E4,ADF=CC,FGFF=?@9,@CGGGFGFFEGGDFGFF@CAFGFGGGGFEFGGGFGGGGGGGFGGEC8FEGCGGGGGGGFF@CFGGGGGGGGGGGGFGGGGGGDGF8GCCCCC
@s1201 49
TGAGGAATATTGGTCAATGGGCGAGAGCCTGAACCAGCCAAGTAGCGTGCAGGATGACGGCCCTATGGGTTGTAAACTGCTTTTATAAGGGAATAAAGTGAGAGTCGTGACTCTTTTTGCATGTACCTTATGAATAAGGACCGGCTAATTCCGTGCCAGCAGCCGCGGTAATACGGAAGGTCCGGGCGTTATCCGGATTTATTGGGTTTAAAGGGAGCGTAGGCCGGAGATTAAGCGTGTTGTGAAATGTAGGTGCTCAACATCTGCACTGCAGCGCGAACTGGTTTCCTTGAGTACGCACAAAGTGGGCGGAATTCGTGGTGTAGCGGTGAAGTGCTTAGATATCACGAAGAACTCCGATTGCGAAGGCAGCTCACTGGAGCGCAACTGACGCTGAAGCTCGAAAGTGCGGGTATCGAACAGGATTAGATACCCT
+
CFFGGGGGGGGGGGGGGGGGGGGGGGGGGGDGGGGGGGGGGGFGGGGGGGGGGGGGGGGGGGGGGGGGGGGGGGGGGGGGGGGGGGGGGGGGGGGGFGGGGGGGGGGGGGGGGGGGGGGGGGGFFFGGG9FFGG9@EAFFFFGGGGGGGCFGGDDCFGGG,DDFCCFGGGGGGGGG:FCEFF:5@;BF@7CFGGGG<CFCDG0FCFFFD7CFF/9FE0:2BBCGGGGCGFDEGGG=FDGGFFCC7?ACFFFFGCFD7CGCC=F8FB:FGEE>GCEE@E*3?GGFFGFF9@FC=@8CGFEE=,>8GEGGEGFFCGEEE@7CGFCE=FE=GGGCFFF?DCECADGFGFDGDGFGDGGFCGFF@GDGGGGGGGGGFFCFECF@DGF<FFDGFEF@GFEGEFEGFGGFFGGGGGGFGGGGGGGGGGGGGGGGGFE@@CCC
@s1201 31818
TGAGGAATATTGGTCAATGGACGAGAGTCTGAACCAGCCAAGTAGCGTGAAGGATGACTGCCCTATGGGTTGTAAACTTCTTTTATACGGGAATAAAGTGGAGTATGCATACTCCTTTGTATGTACCGTATGAATAAGGATCGGCTAACTCCGTGCCAGCAGCCGCGGTAATACGGAGGATCCGAGCGTTATCCGGATTTATTGGGTTTAAAGGGAGCGTAGGCGGGTGCTTAAGTCAGTTGTGAAAGTTTGCGGCTCAACCGTAAAATTGCAGTTGATACTGGGCGCCTTGAGTGCAGCATAGGTAGGCGGAATTCGTGGTGTAGCGGTGAAATGCTTAGATATCACGAAGAACTCCGATTGCGAAGGCAGCTTACTGGACTGTAACTGACGCTGATGCTCGAAAGTGTGGGTATCAAACAGGATTAGATACCCT
+
EGGFGGG8EAFDCGGGGGGGGGGGGGGDFGGGGGGGGGGGGGGGGGGGGGFFGGFGGGGGGGFFFCEFGGGGGGGGGGGGFGGGGGGGGGGG>FFFCFGG?FGFGGGGGGGGGGGGGGGGFAFGGGFG=FGGGGGGGGGFDDFGGGGGGGGGCFFGFGGGGGGGGGGDC7@C@D7F<F7>>FFC7B>CF:FGGGG7*:+FC7CC9F8=F>CFG9F4FA:DDEG3@?EGG<GGF:@9<8?,<@D><@A@C7EF4-DCAGC8;;GGF?CFA@F=38CC?F?6@:FF5:D?9E<EDE9,9A,,FEECFGFEDGGF>=+E8C,CFFEB88,EFAF9AGE,GFEFGGGGFF:FB<@@8@FFCFGGEGGGGFEFF<FE,FEEF<GFFFEGFAF@FEEGGGGGGGFCF7FCFCGDFFCFFAGGGGFFDDAFFF9GGGCBCCCC
@s1201 30793
TGGGGAATATTGCACAATGGGGGAAACCCTGATGCAGCGACGCCGCGTGAAGGAAGAAGTATCTCGGTATGTAAACTTCTATCAGCAGGGAAGATAATGACGGTACCTGACTAAGAAGCCCCGGCTAACTACGAGCCAGCAGCCGCGGTAATACGTAGGGGGCACGCGTTATCCGGATCTACTGGGTGTAAAGGGAGCGTAGACGGTGTGGCAAGTCTGATGTGAAAGGCATGGGCTCAACCCGTGGACTGCATTGGAAACTGTCATACTTGAGTGCTGGAGGGGTAAGCGGAATTCCTAGTGTAGCGGTGAAATGCGTAGATATTAGGAGGAACACCAGGTGCGAAGGCGGCTTACTGGACGGTAACTGACGCTGAGGCTCGAAAGCGTGGGGAGCAAACAGGATTAGATACCCT
+
GF<FG@BFGGGDF9FGGGFFGGDG>FAFGFGGFGGGGG:F:FC:CEG+@FFGGGFAFCECFCFCCFG,,CF<@FF,5BFF?,5B5BF<FF7EEF<?FFFGFFCCFEFEFCCAAFGFF83DECGGG=@BGGFD++3@FC,3,8>BE@*@5:1DF3>3,,:11=*C*==FGGGG,C7FE*:C<:,?<F,C>9+<%EC5/=?:=*4<88;2A-:,=7;@9FF-EFB;<@;FF/>GFD;F?E>=>GCFDBDB@,BD7<@5,9E=E9?CC5,9GFCFDFDB,,84+:4,BC++EEEE=9,@4,4,GFCB>GEFFFGEFCE@FCC9GFEC6C,,FC,FCFGFEB,7+,C7EF@GGGEGCGFFEFBC:6FCFFFGGFBEFCCCFCGGGGGGEFF:GFGFGCF6@FGFGGGGGGGGGGFCCCCC
@s1201 23164
TGAGGAATACTGGTCAATGGGCGAGAGCCTGAACCAGCCAAGTAGCGTGCAGGATGACGGCCCTATGGGTTGTAAACTGCTTTTATAAGGGAATAAAGTGAGTCACGTGTGACTTTTTGCATGTACCTTATGAATAAGGACCGGCTAATTCCGTGCCAGCAGCCGCGGTAATACGGAAGGTCCGGGCGTTATCCGGATTTATTGGGTTTAAAGGGAGCGTAGGCCGGAGATTAAGCGTGTTGTGAAATGTAGACGCTCAACGTCGGCACTGCAGCGCGAACTTGTTTCCTTGAGTACGCATAAAGTGGGCGGAATTCGTGGTGTAGCGGTGAAATGCTTAGATATCACGAAGAACTCCGATTGCGAAGGCAGCTCACTGGGGCGCAACTGACGCTGAAGCTCGAAAGCGCGGGTATCGAACAGGATTAGATACCCT
+
EEFFGGGGGFGGGCFFGGGGGGGGGGGGGGGGFFGGGGGDFFFGGGGGGGF<FGGGGFGGGGGGGGGFGGGGGFFGGGGGGFFGGGGGGGGGD8CFEEGGGFE?FGGFGGGGFGGGGGGGGCFGGG9EFGGGGGGGGGGFGGGGGGGGGGEFFGGGGGDFDFGGCGGEGGFFGGFGGG*>FFFEFEDGECEEFFDBGEE:F>FGGGB8<<CFCFFA=<FDF>:5CEGF89GGF8C@FCCEGGFGEFGFGFFGGGG>>B<DG63%)GGF:<F>>CDEE=CEF:#B<GF<>A<DDFCFEC,,,CF8GGGF?,?498ECGF=CE=8+>@+GDGFFFCCA4,<,FD59,GGGGGGFFEEF7FFC@GDDFEDFEEEFCECFFF:GGGGGFEFGGGGGGGGFC7GFGGGFFEEEC:8EGGGGGGGEGGFFGGGGGGGCCC@C
@s1201 18689
TGAGGAATATTGGTCAATGGGCGAGAGCCTGAACCAGCCAAGTAGCGTGCAGGATGACGGCCCTATGGGTTGTAAACTGCTTTTATAAGGGAATAAAGTGGGAGTCGTGACTCTTTTTGCATGTACCTTATGAATAAGGACCGGCTAATTCCGTGCCAGCAGCCGCGGTAATACGGAAGGTCCGGGCGTTATCCGGATTTATTGGGTTTAAAGGGAGCGTAGGCCGGAGATTAAGCGTGTTGTGGAATGTAGATGCTCAACATCTGCACTGCAGCGCGAACTGGTTTCCTTGAGTACGCACAAAGTGGGCGGAATTCGTGGTGTAGCGGTGAAATGCTTAGATATCACGAAGAACTCCGATTGCGAAGGCAGCTCACTGGAGCGCAACTGACGCTGAAGCTCGAAAGTGCGGGTATCGAACAGGATTAGATACCCT
+
FGFGGGGGGGGGGGGGEGGGGGGGGGGGGGGGGGGGGGGGGGEGGGEFGGGGGGGGGGGGGGGFGGGGGGGFFGFGGGGGGGGGGGGGGGFGFFGGGGGGDFGGFGGDFGGGGGFGGGGGGGGGGGGGGGGGFGGGEGFFEFGGGEGGFGGFFDDGGGF<A:FGECFFC7FGA>CFGGGGGGGEGEGGGGGDGCC78F?5:@EGGFC<FFFGGG;8CBGB3EEGFGGCGFG7ECDD>DEGGGFEED<9EFFGF@7BBGGFGECFFFFFFGGEGCEGED=FFCFGD8F8ECGF?EDFCF8CFEE8>GGEDDDFBA:GGFCFBA=CBGEFEEE9CC,DA<C,EDFFFGGGFCGGGEFF:GGEC,E7FGGGFE@GGGFF,GDGGGDGFFCEGFBGGFGCEGGFFGGGGGGFC7FCEFDFGGGGGGGGGFFAF6,CCC<C
@s1201 28159
TGAGGAATATTGGTCAATGGGCGAGAGCCTGAACCAGCCAAGTAGCGTGCAGGATGACGGCCCTATGGGTTGTAAACTGCTTTTATAAGGGAATAAAGTGGGAGTCGTGACTCTTTTTGCATGTACCTTATGAATAAGGACCGGCTAATTCCGTGCCAGCAGCCGCGGTAATACGGAAGGTCCGGGCGTTATCCGGATTTATTGGGTTTAAAGGGAGCGTAGGCCGGAGATTAAGCGTGTTGTGAAATGTAGATGCTCAACATCTGCACTGCAGCGCGAACTGGTTTCCTTGAGTACGCACAAAGTGGGCGGAATTCGTGGTGTAGCGGTGAAATGCTTAGAGATCACGAAGAACTCCGATTGCGAAGGCAGCTCACTGGAGCGCAACTGACGCTGAAGCTCGAAAGTGCGGGTATCGAACAGGATTAGATACCCT
+
CFGGGGGGGGGGGGFGGGFGEGGGGGGGGGGGGGGGGGFGFFFFFGGGGGGGGGGGGGGGGGGGGGGGGGGGGGGGGGGGGGFGGGGG9FEFGDFGGCFGGGGGGGGGG<FFGGGGGGDFFGGGGGGGGGGGGGFGGGGGGGGGGGGFGGGGGGGGGGCEGGGGGGGFGEE;FF:EG7FEEFDFCGGGGGG>GGDECGEGGGGFFFC8<C@?CFGGEBG<FCGGGGGGGGGGGDFA>9FEGGFCE@CFGGFGG,FD<DG@C@,9CFFEFCCFFFFG@:,&=EFCGFB,@,GGD@6GEFFE9GFGFGGEEGGGFGGGGF:F<9FGFEDGGF9EDCEF@,DFFC9FE7GGFCFEFGEGDFF7GEFDFEGGFDGGDGGFGGGGGDGGGFCGGF@GGGDGGGGFGEFFCGEC::EGGGGGFCGEGGFEGGGFGFECCCBC
@s1201 55
TGGGGGATATTGCGCAATGGGGGAAACCCTGACGCAGCAACGCCGCGTGAAGGATGAAGGTCTTCGGATTGTAAACTTCTTTTATTAAGGACGAAGAAAGTGACGGTACTTAATGAATAAGCTCCGGCTAACTACGTGCCAGCAGCCGCGGTAATACGTAGGGAGCAAGCGTTGTCCGGCTTTACTGGGTGTAAAGGGTGCGTAGGGGGCTTTGCAAGTCAGATGTGAAATCTATGGGCTCAACCCATAGCCTGCATTTGAAACTGCAGAGCTTGAGTGAAGTAGAGGCAGGCGGAATTCCCCGTGTAGCGGTGAAATGCGGAGAGATGGGGAGGAACACCAGTGGCGAGGGCGGCCTGCTGGGCTTTAACTGACGCTGAGGCACGAAAGTGTGGGTAGCAAACAGGATTAGATACCCT
+
BFGGGGFGGGGGGGGFFGGGFGGGGGGFGGGFGGGGGGGGFGGEFEEFFD,EFGGGCFFFEFCFGFGGCGGGGGFFFGGFGGGGGGGGGGCCFDCCBG8FFGGG@FFFGC9C>DFGGGGGGGGGGGGG77><EGDGC7CCE7CEF7DECFGFCFEC,<3<:FEGEE:3<=B?<@8CFF71*8:<C<@FF,=::F9:?5;;9C//:A*2:8*DCG?FG7<+</6=9?EF@CC@C;FFF;>>FGGGGF308C49:8,8FE7>3+=7FFACB8C=8<FBFDF9EF98E=B:+7EC8A@9,8B=C7=A4C=8+CEGEFC6,CB=C,@EAA@GGGGGFEF?FGGFGFEGGGGGDGGEEFC8GGFFF=;DGGGFFCGGGFFGGGGFFB@<GFFC,GGEGGFGGGGFFCEDFFFFFGGFFD@?CCC
@s1201 23011
TGAGGAATATTGGTCAATGGACGAGAGTCTGAACCAGCCAAGTAGCGTGCAGGATGACGGCCCCATGGGTTGTAAACTGCTTCTATAAGGGAATAAAGTGAATCTCGTGAGACTTTTTGCATGTACCTTATGAATAAGGACCGGCTAATTCCGTGCCAGCAGCCGCGGTAATACGGAAGGTCCGCGCGTTATCCGGATTTATCGGGTTTAAAGGGAGCGTAGGCCGGAGATTAAGCGTGTTGTGAAATGTAGACGCTCAACGTCTGCACTGCAGCGCGAACTGGTTTCCTTGAGTACGCACAAAGTGGGCGGAATTCGTGGTGTAGCGGTGAAATGCTTAGATATCACGAAGAACTCCGATTGCGAAGGCAGCTCACTGGAGCGCAACTGACGCTGAAGCTCGAAAGTGCGGGTATCGAACAGGATTAGATACCCT
+
<EFGGFGGGDFFGGGGGGGFGGGGGGGFFGGGGFGGGGGGGGEGGGGGGGGGFGGGGGFGGGGGGEFDGGGGEGGGGGFGGFGGGGGGGGGGGGGGGGGGGGGGGGGGGGGGFCFDFGGGGDEFFGGGGGGFGFGGGGGGGGDEEGCFGGFGGGGGGGGGD@EGCCFGDDGGGFGDEGEDGGGGG@EGGGGGGGC=GGGGGGGGGGGG-CBGFFG?GFG?F:8?FGECGCCCFFGDGGGGFFCEF50$7:EFFGED;BEFE>;>BCFGGD@CGGGDFDD9FFGFF<A>@,FF<46EGGF<FGFEC@7F@,GGGFGC7FFGFFB@)GCGGGFDFFF8E9GGFGFFGGGGGGGFEB+6,DF,EGGFEE9GGGGGGGGGGGGFGGGGFGEGGGGGGDFFADGFCCFCGGGGEDGFEGGEDGGFFGFF<9GGGGGCCCCC
@s1201 57
TGAGGAATATTGGTCAATGGGCGCGAGCCTGAACCAGCCAAGTAGCGTGCAGGATGACGGCCCTATGGGTTGTAAACTGCTTTTTTGCGGGGATAACACCCTCCACGTGTGGAGGTCTGCAGGTACCGCACGAATAAGGACCGGCTAATTCCGTGCCAGCAGCCGCGGTAATACGGAAGGTCCAGGCGTTATCCGGATTTATTGGGTTTAAAGGGAGCGTAGGCCGGGAGGTAAGCGTGTTGTGAAATGTAGGCGCCCAAGGTCTGCACTGCAGCGCTAACTGCTTCACTTGTGTGCGCACAACGCCGGCGGAACTCGTCGTGTAGCGGTGAAATGCTTAGATATGACGAGAAACCCCGAGTGCGAAGGCAGCTGGCGGGAACGTAACTGACGCTGAAGCTCGAAAGCGCGGGTATCGAACAGGATTAGATACCCT
+
@<EGGGGFGFGGGGGGGGGGGCGGGGGGGFGGGGGGGGFFG@FGDFGB:FGGGGGGAFFCCEGCFFFFGGCCFDFFFFGFFFGF,@B<CEEGGDFFFGGG:BFGGGGBD=+>CFEGGGCCGDFGFF,+F@BF:F,8BFFGGGGDC8>>,<@CCC:C<FDGCFFCEEF<=7BFFGGG7=FEEFGFGFFCCCE*29;8*1A9FGC7@5*;/<+:A78)8(/>?B86))*)1552:C96F;26CC*G<<?B4#E:4/,,1F?,*,,,FFDFDFC?55*<7,25*6,9D;B@9*<6)>;CED8EC>>F:8+F?+A@8>8B+:B+FFEE=GE=E9F@9GGDCDB=5,?,GEGEECA@F>FCCB=8+CCAADCFFBCFC@+@,AEB?CDFFFE7FC7EFF@F,@GGGGFFBFCDGGGFGEFEGGGFEB6A<<ECGGFCCCCC
@s1201 58
TGAGGAATATTGGTCAATGGGCGAGAGCCTGAACCAGCCAAGTAGCGTGAGGGAAGACTGCCCTATGGGTTGTAAACCTCTTTTGTTTGGGAATAAAGTGCGGGACGTGTCCCGCATTGCATGTACCATTTGAATAAGGACCGGCTAATTCCGTGCCAGCAGCCGCGGTAATACGGAAGGTCCGGGCGTTATCCGGATTTATTGGGTTTAAAGGGAGCGCAGGCCGTGGGCTAAGCGTGCCGTGAAATTCTGTCGCTCAACGGCAGACGTGCGGCGCGAACTGGTCCACTTGAGTACGCGGGACGTTGGCGGAATGCGTGGTGTAGCGGTGAAATGCTTAGATATGACGAAGAACTCCGATTGCGAAGGCAGCCTGCTGTAGTGCAACTGACGCTGAAGCTCGATAGCGTGGGTATCGAACAGGATTAGATACCCT
+
EGEFGGGGGGGGGGGGGGGGGGGGGGGGGGGGGGGGGGGFGGGGCGGGGG>DFEGGFGFFGGGGGGGFGGDCGGGGGGGFFFGFGGGGGGGDGGGGGGGFGGGGGGGGEFGGGEGGGGGGGGGGGFGF9EGGGGGGA<AFGGGGGDGGGGGGGGGGGCFGGGGGGCFGGEEFD;BFGGGGGGGGGFGDEG;FFGGDEDGGGG@FFGGEG?F@0FF>CBGD9CC>BFECE>=@513:GDGGCF#=4,;8?=:GCCCE==.*7FE53@,7B3EBCC6C>C=6D8FDA,AD8@CFDB=CEECF@<8BFE@=EGF@C8>+C?==FGGEFGEGGFGADECF9C,FFDCCGGFGGFF@@B7FCFGGGGGGGGGGGGFF8FFF<GGFCGGGGGGGGFFGGGFFFCGGGGGFCGGGGGGGGFFGGGGFGFGGD9GGGGGCCA9B
@s1201 34952
TGAGGAATATTGGTCAATGGACGAGAGTCTGAACCAGCCAAGTAGCGTGCAGGATGACGGCCCTATGGGTTGTAAACTGCTTTTATAAGGGAATAAAGTGAGTCTCGTGAGACTTTTTGCATGTACCTTATGAATAAGGACCGGCTAATTCCGTGCCAGCAGCCGCGGTAATACGGAAGGTCCGGGCGTTATCCGGATTTATTGGGTTTAAAGGGAGCGTAGGCCGGAGATTAAGCGTGTTGTGAAATGTAGACGCTCAACGTCTGCACTGCAGCGCGAACTGGTTTCCTTGAGTACGCACAAAGTGGGCGGAATTCGTGGTGTAGCGGTGAAATGCTTAGATATCACGAAGAACTCCGATGGCGAAGGCAGCTCACTGGAGCGCAACTGACGCTGAAGCTCGAAAGTGCGGGTATCGAACAGGATTATATACCCT
+
DFDGGGGGGGGGGGGGGGGFGGGFGEGGGGGGGGGGGF?EE8CF<FEGGGGGGCCCFGGGGG@FF=AFCGEFEEFF<CE@F9AEFGFG9FGFGGGGF9FGGGGGGGGGGGGGGGGGGGGGGFGGGGGGGGFFGGGGGFGFGGGGGGGGGGGGGGGGG9FGGGGGGDGGGGDGGGGGGGGGGGGGGGDFG@G>G?GGGGFFGFGEFGFE?GFGF9F<E>F<?:EGFGGCEEG>GGFBGGGEFCGCF@FDFD6C:4DFE@CFCEGFGGFBEF:=?GGGGF@D>FFFGFAD9GFFDCC=GGFF=9=FEEGFEGFE>CEC7FCCFFCC5@7FFFF?GFGFGF9DF;C4EFF7GGFGFC7F7CF:B,CFCFGGFFFF?FDDFEFEF7DFFDGGGF;GDFGGGCGGGCEFDECBECGFGGFDCGGDFGFFB,EC,FECA-BB
@s1201 22053
TGAGGAATATTGGTCAATGGGCGAGAGCCTGAACCAGCCAAGTAGCGTGCAGGATGACGGCCCTATGGGTTGTAAACTGCTTTTATAAGGGAATAAAGTGAGAGTCGTGACTCTTTTTGCATGTACCTTATGAATAAGGACCGGCTAATTCCGTGCCAGCAGCCGCGGTAGTACGGAAGGTCCGGGCGTTATCCGGATTTATTGGGTTTAGAGGGAGCGTAGGCCGGAGATTAAGCGTGTTGTGAAATGTAGGTGCTCAACATCTGCACTGCAGCGCGAACTGGTTTCCTTGAGTACGCACAAAGTGGGCGGAATTCGTGGTGTAGCGGTGAAATGCTTAGATTTCACGAAGAACTCCGATTGCGAAGGCAGCTCACTGGAGCGCAACTGACGCTGAAGCTCGAAAGTGCGGGTATCGAACAGGAGTAGATACCCT
+
CFFEGGGGGGGGGGGGGGGFGGGGGGGGGGGGGGGGGGGGGGGGGGGGGGGGGGGFFGGGGGGDE8<FGGGECFGGGFGGGGGGGGDFGGGGGGGGGFGGGGGGCGGGGGGGEGGGGGGGFGGGGGGGGFEGGGGGGGGGGGGGGGGGGGGGFGGDFFDD,>DF>EGGGGGFCFFEG>EGFFGG5GGGEGCFGCFGGDCG@EFFFFGG8?=:FFGFFBE59GGEGGC3?<FFGGGBGCGGGGGGGGG;GCDGFE9@AGGCFGG:CGFE?GGGGF@DFGECGFGGFDFDD<AG9>+?8DGGFCGGEGEGEFFFGEEGEGGFEF@GABFFGFF<CGGGGGGFF,<,87CGGFFF8FFC:<GGGGGGFC9FE8DGFE9F8GGGGGGGF<<FCC;FE9GFCGGFFBE<FCGGGEEGGGFGGFEFGGGFE,GFGDFB@CCC
@s1201 61
TGGGGAATATTGCACAATGGGGGAAACCCTGATGCAGCGACGCCGCGTGGAGGAAGAAGGTCTTCGGATTGTAAACTCCTGTTGTTGAGGAAGATAATGACGGTACTCAACAAGGAAGTGACGGCTAACTACGTGCCAGCAGCCGCGGTAAAACGTAGGTCACAAGCGTTGTCCGGAATTACTGGGTGTAAAGGGAGCGCAGGCGGGAAGACAAGTTGGAAGTGAAACCTATGGGCTCAACCCATAAACTGCTTTCAAAACTGTTTTTCTTGAGTAGTGCAGAGGTAGGCGGAATTCCCGGTGTAGCGGTGGAATGCGTAGAGATCGGGAGGAACACCAGTGGCGAAGGCGGCCTACTGGGCACCAACTGACGCTGAGGCTCGAAAGTGTGGGTAGCAAACAGGAGTAGATACCCT
+
@CFEGFFGGGGGGGGGGGGFCGGGEFGGGGGGGGGGGG7FGGGGGGGCGGEGGGGGFGGGGGGFGGGCEEGGGFGGGFGGFAEFG,FEFGFFCGDEGGGGFEF?FGFFFEGGGGCCFGGGGGGGGGGGGGGGDGGFFFFFGFFFGDDGFGGG?9CFGCEGGGGGGGCCFG:)G>6FCC8F@GGCF?;CF<C9E,=CEDCEDDEDFEGFEEF<GFGF<DGGA@:?=@F?7ECCFDE8CGFF;EBGF;CC7C<E39@DDC0C6>GFFCGGC8AA*DD9E<5GF?9GFC:EFGGGF@8++=+<FFEDFGCCFFEFCF,E@<,9A964,GGFFFGE:FFF@@FFBEDGGGGGEDFFCCGFE8FGGFFGGFAGGGFGGFCFGGGGGGGGGGGGGGGFGGFEGEFEFFEFF,GFEGE<CCCC
@s1201 25175
TGAGGAATATTGGTCAATGGACGAGAGCCTGAACCAGCCAAGTAGCATGAAGGATGACTGCCCTATGGGTTGTAAACTGCTTTTATAAGGGAATCAAGTGAGTCTCGTGAGACTTTTTGCATGTACCTTATGAATAAGGACCGGCTAATTCCGTGCCAGCAGCCGCGGTAATACGGAAGGTCCAGGCGTTATCCGGATTCATTGGGTTTAAAGGGAGCGTAGGCCGCATTTTAAGCGTGTTGTGAAATGTAGGGGCTCAACCACTGCACTGCAGCGCGAACTGGAGGGCTTAAGTACACACAAAGTAGGCGGAATTCATGGTGTAGCGGTGAAATGCTTAGATATCATGAAGAACCCCGATTGCGAAGGCAGCTTACTGGAGTGTAACTGACGCTGAAGCTCGAAAGCGCGGGTATCGAACAGGATTAGATACCCT
+
FGCEFEEGGGG9ECFGGDF<,,@FE@F8AEFGCGFFFGFAEEGGGG9,C,FDFGGGFE,FFEGFFDECFGCFFF9FC9F,C<EFGFFF9,:<A8=C,<FEFG<9FFDFGGCCGBAEGFGGGFFGGF9FFGFCFGGFGGGGFFF:C+6BDCFFGGGGGGGFGGGGGCEGEGGD,35CEGCE7ECA>78CCFEF=DFFGE>1=.C<<<FFGGGFF?E=<838>A>?9FC#3;FEDEFFDGEFEECGFCGGGFCA;FEFDF7<>;8FGGGGFDF,+E@3$@7;6>B48F@<FCGEDECFFEFDE?CF?E7CCE9E@@,EE,DAEF>@*+7AFD<<EFF8E9GDE>,FGGGFFGFFGGGDGGG>GFEGGFCCCEAFC,AGGGGGGDCFFE,GGGGGGGGGGEF@,EFF6+@+FEGDGGGGGGCEGGGGGFF9EGGCCCCC
@s1201 63
TGAGGAATATTGGTCAATGGGCGAGAGCCTGAACCAGCCAAGTAGCGTGCAGGATGACGGCCCTATGGGTTGCAAACTGCTTTTATAAGGGAATAAAGTGAGTCTCGTGAGACTTTTTGCATGTACCTTATGAATAAGGACCGGCTAATTCCGTGCCAGCAGCCGCGGTAATGCGGAAGGTCCGGGCGTTATCCGGATTTATTGGGTTTAAAGGGAGCGTAGGCCGGAGATTAAGCGTGTTGTGAAATGTAGATGCTCAACATCTGCACTGCAGCGCGAACTGGTTTCCTTGAGTACGCACAAAGTGGGCGGAAGTCGTGGTGTAGCGGTGAAATGCTTAGATATCACGAAGAACTCCGATTGCGAAGGTAGCTCACTGGAGCGCAACTGACGCTGAAGCTCGAAAGTGCGGGTATCGAACAGGATTAGATACCCT
+
EGGGGGGGGGGCGGGGGGGGGGGGGEGGGGGGGGGGGGGCFFFGGGGGGGGDGGGGGGGGGGGGGGFGFGDGGGGGGGGGGCFGG9FFFGGGGGGGGGGGGGEGGCGGGGGGGGDGCGGGGGGDCGFGGGGGGEGGGGGFG7>FGGGGGACFCD>FGGCCDFGFE>+FFGGGGGEGGGGGGGGDGGEGGC8CGGGDEDGCFC1=FF<5FGD>FFG:G9EFFFGGF)C:G7@F<EGBGGGGGGFEAFFFF=EFGADB,:F@@,GFDFFGGGGFGEEF=E6C0FDGGGGEEFGGDFEGGF@9GFCCCCGGEBC,4=+=GGGDGFEEBGGGDGFE9GFGGGGF?,<,GGGGFF9FCGGGEGGGGGDFGGGGGGGGGGGGGGGFDGGGDGEGGGFGGGFEFFGFEGGGGEGGGGGGGGFGGGEFGGGGGGGGGGGCCAAA
@s1201 64
TGGGGAATATTGCACAATGGGCGAAAGCCTGATGCAGCGACGCCGCGTGAGCGAAGAAGTATTTCGGTATGTAAAGCTCTATCAGCAGGGAAGATAATGACGGTACCTGACTAAGAGGCACCGGCTAAATACGTGCCAGCAGCCGCGGTAATACGTAAGGTGCAAGCGTTATCCGGATTTACTGGGTGTAAAGGGAGCGCAGGCGGGGCGGCAAGTCTGATGTGAAAGCCCGGGGCTCAACCCCGGTACTGCATTGGAAACTGTCGTACTAGAGTGTCGGAGGGGTAAGCGGAATTCCTAGTGTAGCGGTGAAATGCGTAGATATTAGGAGGAACACCAGTGGCGAAGGCGGCTTACTGGACGATAACTGACGCTGAGGCTCGAAAGCGTGGGGAGCAAACAGGATTAGATACCCT
+
EFGGGDGGGGGGFGGGGGGG@GGGGGGGGFGGGGGGGGGGCFGGGGGFGGCGGGGGGAEFGGGGGGEFCFFGGGGGGCFGGCFGGGGGGGF,CFGGGGGGGGDGGGGFDGGFGGGGGFDEFDEGGCEGFGGGGC7EGF,DDGFGGDGGGG7FGGGCF,>C;<CCCEFFF@FGGGGG:FGGEF>FGG=GG3CFFFG0:7B:)>ECFE5D>A5#14;9++C66GF?B@FEEFCGF>D6>CGFCDGGGGDFCGD$GGCBDD7FC*@@>F<<FC8GDFEF?>:CD:FGFCGFED?FD=98E:,?EE@+AGGFGGFE@GGGFF9@GGGFGFGGGAGF@FGGFF@GGGGGF@,GGEFFAGGGFGGGGGGGGGFGEGGGGGEEFGGGGGGGEGGGGGGGGGGGGGGGGGGFGFFCGGGCCCCC
@s1201 25778
TGAGGAATATTGGTCAATGGGCGCAGGCCTGAACCAGCCAAGTAGCGTGAAGGATGACTGCCCTATGGGTTGTAAACTTCTTTTATAAAGGAATAAAGTCGGGTATGTATACCCGTTTGCATGTACTTTATGAATAAGGATCGGCTAACTCCGTGCCAGCAGCCGCGGTCATACGGAGGGTCAGAGCGTTCTCCGGATTTATTGGGTTGAAAGGGAGCGTAGATGGATGTTTAAGTCAGTTGTGAAAGTTTGCGGCCCAACCGTAAAATTGCAGTTGTGACTGGATATCTGGAGTGCAGTTGAGGCAGGCGGAAGTCGTGGTGTAGCGGTGAAATGCTTAGATATCACGAAGAACTCCGATTGCGAAGGCAGCCTGCTAAGCTGCAACTGACATTGAGGCTCGAAAGTGTGGGGATCAAACAGGATTAGATACCCT
+
EFGGCFGGGGGGGFFFGGEGGFD@@EEFGGGFGGFGGGGGGGGGGGGFGGGGGGGG8CEFGGGEFCEEFGGEGGFEFECFGAFFG9FFEFGGGGGCFC@FE+CFCCFGCB<C<FGEGGGCF9FFC,C?E;FEFGCEFGFGEFCGGF7BABGGGFGGGGGGGFD<FC+>++8:;F7B:@F35@,,7<,1>***@:CC5*18+=CF0<14#8=@=?FAFFE>;@)63:55,%D6@>@*97CCFF5@3<C;DC4??:=92C>B7C?;<;:CEFEDACE?C,*9DFE5:,,:15,?1:=5,58GGFADE8BEE=99+=8@,A@FFGF@)@=ACFB,C<GFCGGGFEEA,@CFEFFFDC7FCFECEE@@A,GGGGFCB<,E,C5,F<@GGFEE@<C<,,GFDGGFFCFFC@CGGFGFC,,F@,FE<GGGGGGFGGGCCCCC
@s1201 28838
TGAGGAATATTGGTCAATGGGCGAGAGCCTGAACCAGCCAAGTAGCGTGCAGGAAGACGGCCCTATGGGTTGTAAACTGCTTTTATAAGGGAATAAAGTGAGTCTCGTGAGACTTTTTGCATGTACCTTATGAATAAGGACCGGCTAATTCCGTGCCAGCAGCCGCGGTACTACGGAAGGTCCGGGCGTTATCCGGATTTATTGGGTTTAAAGGGAGCGTAGGCCGGAGATTAAGCGTGTTGTGAAATGTAGACGCTCAACGTATGCACTGCAGCGCGAACTGGTTTCCTTGAGTACGCACAAAGTGGGCGGAATTCGTGGTGTAGCGGTGAAATGCTTAGATATCACGAAGAACTCCGATTGCGAAGGCAGCTCACTGGAGCGCAACTGACGCTGAAGCTCGAAAGTGCGGGTATCGAACAGGATTAGATACCCT
+
EGGGG8FGGGGGGGGGGGG8EFGEFGGGGGGGGGGGGGGGCECFGGGFGGGGEFGCCF@FEGGGGGFFGGGBFAFGG9EGGGGGGGGEFGFGGFFFF9<ECGGGGGGGFGGAFGFFGG=FGGGGGGFGGG9AFFEGGGCCGGDGGGGFFFCFGGGEFFGGGCFFGEGEEC*;ECGGGEFFBF>CF*=E*:FGGGFDGDG37EGGGG?:;:<F?CC;B6FA>GGGGEEGGGGFGFFFG/GGGGGFGGGGGGGEG:CFDFEDC>C88CFDFCCFFGGGGDA=5GFFBBF<FF?F:FBB>GFEE,B8FGF7F8DGGGEEEFA4<EFC9@,GGGF@GGGFCGFEE;ECFDCGGFB,8CCF,7GGGGEGGFGGGFDGGGGFFFEFEF7GFCDGCCCCFEAGGGED@CGFGGF@EEA<EGGGDFB@GGGGGGGFF8F@C<<<
@s1201 67
TGAGGAATATTGGTCAATGGACGAGAGTCTGAACCAGCCAAGTAGCGTGCAGGATGACGGCCCTATGGGTTGTAAACTGCTTTTATAAGGGAGTAAAGTGAGAGTCGTGACTCTTTTTGCATGTACCTTATGAATAAGGACCGGCTAATTCCGTGCCAGCAGCCGCGGTAATACGGAAGGTCCGGGCGTTATCCGGATTTATTGGGTTTAAAGGGAGCGTAGGCCGGAGATTAAGCGTGTTGTGAAATGTAGATGCTCAACATCTGAACTGCAGCGCGAACTGGTTTCCTTGAGTACGCATAAAGTGGGCGGAATTCGTGGTGTAGCGGTGAAATGCTTAGATATCACGAAGAACTCCGATTGCGAAGGCAGCTCACGGGAGCGCAACTGACGCTGAAGCTCGAAAGTGCGGGTATCGAACAGGATTAGATACCCT
+
DFGGGGGGGGGFGGGGGGGGGGGGGGGGGGGGGGGGGGGGGGGGGGGGGGGGGGGGFFEEFGGGFFGCFEGDGGDFFGGGG9EFGFEGGGGD7FE<FFGGGGGGGG>FEFGGGDGGGGGGGGGGGGGGGGGGGGGGGFGG8FCGGGGGCFGGGEFGGFGCEGGGGDFFFCGGGGGG7>FEGFGC@FEGGGCFF?C8EGCF72FGD87<7CFGCCCFC9GD=7C?@FGCGCACFEF<EDEGGF@@EF<,9@971;6EGCFG9GGGCGGF<49*CEGDEE26FFGF@FCDGF<FDC=C?F@FD?4,GDGGC8FA>8CCGDGFDECB8GGGFGFA,EB=E<GFF8C,FFFFAFGDECEGF7F7GGGFFA@@8EAGGFEDGGGGGGGGGGGGGGGGGGGGCEFECGFGGGGGGEEFFEGGGGFEGGGGGGGGFGECCCCC
@s1201 68
TGAGGAATATTGGTCAATGGGCGAGAGCCTGAACCAGCCAAGTAGCGTGCAGGACGACGGCCCTATGGGTTGTAAACTGCTTTTATATGGGGATAAAGTGAGCTACGTGTAGTTTATTGCAGGTACCATATGAATAAGGACCGGCTAATTCCGTGCCAGCAGCCGCGGTAATACGGCAGGTCCAGGCGTTATCCGGATTTATTGGGTTTAAAGGGAGCGAAGGCGGACCTTTAAGTCAGCTGTGAAATACGGCGGCTCAACCGTCGAACCGCATTTGGTACGGGAGGTCTTGAGGGCACACAGGGATACTGGAATTCATGGTGTAGCGGTGAAATGCTCAGATATCACGAAGAACTCCAATCGCGAAGGCAGGTATCCTGGGTGCAACTGACGCTGAGGCTCGAAAGTGCGGGTATCAAACAGGATTAGATACCCT
+
CDFFGFFFFCFGGGGGGGFGGGGGGGEGGGGFGGGGGGFFGGGGGGGBFGFGGGGGFEGGGEF7FGEDFGEEGFFEFGGGGDGGEGGGGFFEC+?FFGFGGC8F9FCFGEFEFFGGGGGGFEF6<FDGG9<?<AFDA?F@8FGE7+=BFCFCGGG7B,<>FGGFGEGGDFDFGGFE*4CB<E9<<CCGGD8*+<C:*=F9+2%<AFEGE$?+.1C?>51#&2/95@9DFCECEF:*<C9,;8+26C<?3GE@@@/EFC+:C@=D@+@8++D?A,DA6+=0=+B58,<ACF<E84,9DE8BF=8<FGFC,,EAAFCF;?FGFGEEBC>9AEEEA,,EE<FFE8CF?GGGFFFFCGGFDF=@+CEGGGGFFGGGGFE@<GGDGGFGGGFEEFCEGFEE8GGGGGGGGGFEEGGGGGGGGFDFGGGGGGGGGFFACCCC
@s1201 32289
TGGGGAATATTGCACAATGGAGGAAACTCTGATGCAGCGACGCCGCGTGAAGGATGAAGTATTTCGGTATGTAAACTTCTATCAGCAGGGAAGAAAATGACGGTACCTGGCTAAGAAGCCCCGGCTAACTACGTGCCAGCAGCCGCGGTAATACGTAGGGGGCAAGCGTTATCCGGATTTACTGGGTGTAAAGGGCGCGTAGACGGCACGGCAAGCCAGATGTGAAAGCCCGGGGCTCAACCCCGGGACTGCATTTGGAACTGCTGAGCTAGAGTGTCGGAGAGGCAAGTGGAATGCCTAGTGTAGCGGTGAAATGCGTAGATATTAGGAGGAACACCAGTGGCGAAGGCGGCTTGCTGGACGATGACTGACGTTGAGGCTCGAAAGCGTGGGGAGCAAACAGGATTAGATACCCT
+
GGFGGFFGGGGGGGGGGEGFCF7@FGFGEGFGFFGDFECF@CFGGGFFFGGGFEGFGEAC?FFGGGGEGGGGGEFGGGGDFFE<FGFGGGFGCDFFGG<FGGDFG:EFFGGGGG@FGFGGGGGGGDEGGGGGGGGGGGFGFDFGFEGEEGCFAFFCF,6BFGE7=EE7<<FCGGDGC*<,9C$GGGC<FCC35?F#C55:07;@CE<D?CEEG7A8BDF5D@<FFF=>?F8CGDC>87<+:+DGGGGGFFGGFGF?C9,@0:DB3:,:#A9G/ECEB7EG>G>FGGEEC,;AEEFDF<?,EFECBEGGGFGGEDDGGGGGGGGGFGE@FB@?:CFCFFFGGGGGFC@CEDGGGFGFFF@B8GFDEGFGGGGEFDGGGDGFCEGGGFGEGFEG@FCFFDEEFCGGGGGGGGGCCCCC
@s1201 70
TGAGGAATATTGGTCAATGGGCGAGAGCCTGAACCAGCCAAGTAGCGTGCAGGACGACGGCCCTATGGGTTGTAAACTGCTTTTATATGGGGATAAAGTGAGCTACGTGTAGTTTATTGCCGGTACCATATGAATAAGGAACGGCTAATTCCGTGCCAGCAGCCGAGGTAATACGGAATGTCCAGGCGTTCAACGGATTTATTGGGTTTAAAGGGAGCGCAGGCGGACCTTTAAGTCAGCTGTGAAATACGGCGGCTCAACCGTCGAACTGCAGTTGATACTGGAGGTCTTGAGTGCACACAGGGATACTGGAATTCATGGTGTAGCGGTGAAATGCTCAGATATCACGAAGAACTCCAATCGCGAAGGCAGGTATCCTGGGTGCAACTGACGCTGAGGCTCGAAAGTGCGGGTATCAAACAGGATTAGATACCCT
+
FGFFGGGGGGGGGGGGGGFF8FEG@FGGGGGGFCFGGGFFGGFFGGGGGGGDGGFGGDGGGGGGGCFG@CFEFEGCFGAAEE?FCAFFFF,::84FFGBEGGGGGGFAFF@C<E9EF<,@,@>+@B<ADGFGF9,8FDA9,3=FEE=BC<,,38<>FCFDFFGF**3@C,@ECC7FE**,7;,2CFG7<**,2,6BEC@C@+,2?:*C7?9+>::;46C5>;9*:;::=>,33<C70**50C5,(A41/@EE>,D=,7GFEDFGCEB<DFE3,F@C,,3+GFCFDF<FFF<DDF8FGFCGGGGFFDDF?FE@4DGE;?DAFGCE=EEFFCFBA?C94<,=9,AF8FGDGGCF@F<CFFFC7=GEFADGFFEGGGGF8@F:FFGGGGFGC@FFA8GGGGGGFGFGEEEEFEGFGGGFGGFFFGGGGCFFGGGCCCCC
@s1201 71
TGGGGAATATTGCACAATGGGGGAAACCCTGATGCAGCGACACCGCGTGAGCGATGAAGTATTTCGGTATGTAAAGCTCTATCAGCAGGGAAGAAAATGACGGTACCTGACTAAGAAGCACCGGCTAAATACGTGACAGCAGGCGCGGTAATACGTATGGTGCAAGCGTTATCCGGATTTACTGGGTGTAAAGGGAGCGTAGACGGAGTGGCAAGTCTGATGTGAAAACCCGGGGCGCAACCCCGGGACTGCATTGGAAACTGGCAATCTGGAGTACCGGAGAGGTAAGCGGAATTCCTGGTGTAGCGGTGAAATGCGTAGATATTAGGAGGAACACCAGTGGCGAAGGCGGCTTACTGGACGGTAACTGACGTTGAGGCTCGAAAGCGTGGGGAGCAAACAGGATTAGATACCCT
+
GFGFGGFFGGGGEFGG<FEFCCGG7FFGGGGFCAFGGGCFFGD,CEFFGGEFFGGG<FFEGFCE,=F,,C8CEFGCEF8,?<-FFCGDCE@FCCFGGCFFCE7=AFE9FGGGGD=F9CFGC=FCG>=@DEDC+:8,B=BEG,+@38C7:<*3DFC>FFC,7>FFC?:BE>BF@EEGG>=FFF<FFFFEFCF<9<F>//C<;2,9C=3*<CEC@FCBC=1F49C?4109F@>@8EC*7EC+037E@:D@C;BDF:E37,:6=,,,,,A?DA,E9C=7CEDE8A@,E4+4CFF>88>+EED8GFE@>GGFFEGFFCFC>GGFFFFEC=FFFE<FGGEFFF@GGGGGGGGGGEGGFFFFFEECGGFGFGGGGF@CFA8GGEF@FGGFCEF@F8EGGFEFFDGGGGGGGGGGGGFCCCCC
@s1201 25070
TGGGGAATATTGCGCAATGGGGGCAACCCTGACGCAGCCATGCCGCGTGAATGAAGAAGGCCTTCGGGTTGTAAAGTTCTTTCGGTGACGAGGAAGGCGGTTAGTTTAATAAACTAACTGATTGACGTTAATCACAAAAGAAGCACCGGCTAACTCCGTGCCAGCAGCCGCGGTAATACGGCGGGTGCGAGCGTTAATCGAAATAACTGGGCGGAAAGGGCAAGCAGGCGGTGATTTAAGTGAGATGTGAAAGCCCCGGGCGTAACCTGGGAACCGCATGTCAGACTGGGTAACTAGAGTACTTTAGGGAGGGGTAGAATTCCACGTGTAGCGGTGAAAGGCGTAGAGATGTGGAGGAATACCGAAGGCGAAGGCAGCCCCTTGGGAATGTACTGACGCTCATGTGCGAAAGCGTGGGGAGCAAACAGGATTAGATACCCT
+
FFEGGGGGGGCAEFGGGGGDFEGDDGFGGCGGGGGGGFGGCFFC+CEFFDGGGG9?FG,EFF,CEFGG8FC:AFF9@FEFAFGGDGGGGFCG7C<,BFGG7CCFFGFF,FFGA>FGGCC<FG<=DF+@CFFFFG7EF,@,8:3FGFD:7>C7E?FFFFGGGCFFC<CF7<FG*CF*BFG:7<**:*:;?CED>:*/:9::****0<99:@8F5585E>F<:8#622:541*22,,.FCEDF99F,FF@:,D3C>33+8?:8CDC,@BAD8DGEFCFDGFAGE=DFFFF?FB,<35,92,EBC,A?=:F=+GFEE,@@,EC+B,ECGGEGAGEFGGF<C?+7GEAGGFGF8E,CFFEGFF@@CD9,BGGF9F@F@C@@+B<-@FFFAF<FGEFGGGEEFE9CGGGDGGFFCEECGGGGFE@D@ACFFGGGFEGGGGGCCCCC
@s1201 73
TGAGGAATATTGGTCAATGGACGAGAGTCTGAACCAGCCAAGTAGCGTGCAGGAAGACGGCCCTCTGGGTTGTAAACTGCTTTTAGTTGGGAATAAAGTGCACCACGTGTGGTGTTTTGTATGTACCATCAGAAAAAGGACCGGCTAATTCCGTGCCAGCAGCCGCGGTAATACGGAAGGTTCAGGCGTTATCCGGATTTATTGGGTTCAAAGGGAGCGCAGGCGGACCTTTAAGTCAGCTGTGAAATACGGCGGCTCAACCGTCGAACTGCAGTTGATACTGGAGGTCTGGAGTGCACACAGGGATGCTGGAATTCATGGTGTAGCGGTGAAATGCTCAGATATCATGAAGAACTCCAATCGCGAAGGCAGGTATCCGGGGTGCAACTGACGCTGAGGCTCGAAAGTGCGGGTATCAAACAGGATTAGATACTCT
+
CFGGGGGGGGGGGGGGGGGGGGGGGGGGGGFCGGGGFGGGFFAFGGGGGGGGFGGGCFGGGFECF8@CFG@FGGGGGGGGDFFFGGGGFGGGGFGGGGGFGDFGGGG@EG77AFGGGGGGFGFGGGGFEFEDGGG8FEGGGGDDGGGGGGGGGGG@FGGGGGGGDGGGGGGGGCGDDGDCEFGGGGGGGG>FFGGEGG@912#<4=1<*7C99<<FGFG92::D>D;:EF9GGF<6<?C;;C9ECE@4FGGEDEE?CEB>9>E8FCDD@E2;2DGF><664FGGGD?,?A,D>,E<8E@EFFEB:,GGGGGFD@>EAGGGFFCB8GEEBFF=?=A=E?5DFGFFFFA?9FFFC,GGEGFC@CEGFFFGGFCGGGGF7GGFGGGFCFEGCFF:GFGGGGGGGGGGEEGDGGGFFCGGFFFGGGFGGFFAFGFCA<CC
@s1201 74
TGAGGAATATTGGTCAATGGGCGAGAGCCTGAACCAGCCAAGTAGCGTGAGGGATGACTGCCCTATGGGTTGTAAACCTCTTTTGTTTGGGAATAAAGTGCGGGACGTGTCCCGCATTGCATGTACCATTTGAATAAGGACCGGCTAATTCCGTGCCAGCAGCCGCGGTAATACGGAAGGTCCGGGCGTTATCCGGATTTATTGGGTTTAAAGGGAGCGCAGGCCGTGGGCTAAGCGTGCCGTGAAATTCGGTCGCACAACGGCAGACGTGCGGCGCGAACTGGCCCACTTGGGTACGCGGGACGTTGGCGGAATTCGTGGTGTAGCGGTGAAATGCTTAGATATCACGAAGAACTCCGATTGCGAAGGCAGCTGACGGTAGCGCAACTGACGCTGAGGCTCGAAAGCGCGGGTATCGAACAGGATTAGATACCCT
+
DFGGGGGGGGGGGFGGGGFGGGGGGGGGGGGGGGGGGGGFGGGGGGGGGGEGEGGGGGGGFFGGGGGGDFGGGGGGGGFGDFGEEGGCFGGFGGFFEGGGGGGGGGGGGGGFGGG@FGGGGFGGGGGGGGEGBF9EFCFFFFGGGGGGGGGGGGGGGGGGGFGGDDGGGGGGEGGGEGGGGGFEDGGGGD>CEG@EC=BFD7BFGF*;889C7CE>G9CB09EG5:/75=CEF6C<FB>;FG0C+;C7=4#<189:=<3CEE8<8E5>F>58>GC=::7FDCFA@,FD@3,F=>@338+CE>>EFC7GFD?=+8EB848GGGGGAFB,9EC,GEED9F<GGGFGGGEGFDE?CCCB?,GGEEFDBFGFFFCGFB@,EGGGGGFGGGFF@FBFC<EGF@B<<FFF@CGEFCGGDFCGGFF@EFFFF@GFFEFC@C@C
@s1201 35423
TGGGGAATATTGCACAATGGAGGAAACTCTGATGCAGCGACGCCGCGTGAAGGATGAAGTATTTCGGTATGTAAACTTCTATCAGCAGGGAAGAAAATGACGGTACCTGACTAAGAAGCCCCGGCTAACTACGTGCCAGCAGCCGCGGTAATACGTAGGGGGCAAGCGTTATCCGGATTTACTGGGTGTAAAGGGAGCGTAGAAGGTTAAGCAAGTCAGAAGTGAAAGGCTGGGGCTCAGCCCCGGGACGGCTTTTGAAACTGTTTAACTAGAGTGCTGGAGAGGTAAACGGAAGTCCTAGTGTAGCGGTGACATGCGTAGATATTAGGAGGAACACCAGTGGCGAAGGCGGCGTACTGGACAGTAACTGACGTTGAGGCTCGAAAGCGTGGGGAGCAAACAGGATTAGATACCCT
+
EFFFGGGG@FGGGGGGGGGGGFEE8EFGFFGGGGGGGGCFFGFEGGGE@FFFFFGGFF<CCFFFDFF,CF8FA@EFAGGGGGFGGGGGGGFFGGCF89FFFGFGFFF9FGGG9E8DF8,B=::B@:+D8EDDGEFG+@,>D<FDCEEGGGCCA9@,EFGCGGGEEF5CF:@8;;<FG7*FBFGGGF6FF,B;CFG#:C9=<>:##>(GDGCCC77182,1B@@DGD<5@*38CGGF:F>C8#6+=:E>D%5A.C%=;CFF=AFFEF?C(598(/4EDA<<@5,FFBB59+49,@,=CCEFGFCE=CE=EFB,,6,+,FFFE,?,B6,,C,?<FF@@F@FFCEDDBBFF7CCC@,9FFGFFEC@FAGCFDCFFEAC,,@@FFBC,C@GEFEGCFCGFA<BECGGF<9FGGGFC<<BC
@s1201 76
TGGGGAATATTGCACAATGGGGAAACCCTGATGCAGCGACGCCGCGTGAAGGAAGAAGTATCTCGGTATGTAAAGCTCTATCAGCAGGGAAGAAAATGACGGTACCTGACTAAGAAGCCCCGGCTAACTACGTGCCAGCAGCCGCGGTAATACGTAGGGGGCAAGCGTTATCCGGGTTTACTGGGGGGAAAGGGAGCGTAGACGGCGACGCCAGTCTGAAGTGAAATACCCGGGCTCAACTTGGGAACTGCGTTGGAAACTGTGTTGCTAGAGTGCTGGAGAGGTAAGCGGAATCCCTAGTGTAGCGGTGAAATGCGTAGATATTAGGAAGAACACCAGTGGCGAAGGCGGCTTACTGGACAGTAACTGACGTTGAGGCTCGAAAGCGTGGGGAGCAAACAGGATTAGATACCCT
+
DFGGGFGGGGGGGGGGGGGGGGDGGGGGGGFGGGGGGGGGGGGDEG:CCGGDFFFBE,<6?CFGGGECDFC?EFFDGGGG9FGGFGEFEBFFFGAFEFGGEGFGGGF<FFGEF@FGDGFGG:FDEGGG<,,8:DCF,FFG,>D>B+@*@F;CFC>FC7EF@FGGG*1=**<>CCE*CCG,,B:FA*/*>8CFCC88*C7;731:C*C589>&<@7FC>CF>4A>29@,DEE<FGE6E1FB@09FCFEF>?3#F=9DF?>FFGGFAFF;?C8.ADB0>AF;EAFGGGGEEB9CGGGGGGEEEB+AE@E@E,F:CC>6FFFC=FFGGGGFA,C,FGGFEECEFCDF>GGGGGFEAEFCFGGGGGGGGGFC@GGGGGGFFECDDGFGFGEGGEEEFGGGGGF<CGFE9GGFGFCCCCC
@s1201 77
TGAGGAATATTGGTCAATGGACGAGAGTCTGAACCAGCCAAGTGGCGTGCAGGAAGACGGCCCTATGGGTTGTAAACTGCTTTTATAGGGGGATAAAGTGTGCCACGTGTGGCATATTGCAGGTACCCTATGAATAAGGACCGGCTAATTCCGTGCCAGCAGCCGCGGTAATACGGCAGGTCCGGGCGTTATCCGGATTTATTGGGTTTAACGGGAGCGTAGGCCGTCTGGTAAGCGTGTTGTGAAATGTCGGGGCTCAACCTGGGCATTGCAGCGCGAACTGGCAGACTTGAGTGTACAGGAAGTAAGCGGAAGTCGTCGTGTAGCGGTGAAGTGCTTAGATATGACGAAGAACTCCGATTGCGAAGGCAGCCTGCTGTAGTGCAACTGACGCTGAAGCTCGAAAGCGTGGGTATCGAACAGGATTAGATACCCT
+
FGGFGFCFGGGFFGGGGGGFGFGGGGCFGGGGFEGGGGFGGGFFFGGGGGEEGGGGGGGGCGCDDCFGGGGEEEFFGGFF9FFFGFGGGGGEG:FGGGF<EFFFGGGGFFG7FCGGGGGGGDFG?FGGGDF9@A=,BAF@DDFC@@@FFGFGCGGGGCFGG<AAEEGGGGGF9D8F*>7FEGGGGGCF<FC5;FFE?>7+:)?FFF?CE@C?/:C6:4C/15;967;>>8#FC@F@C4=?8F:CC=9E>,58GGGFGFFGFFF6<::F@GE>FF6+3,6+F8GGGGDAGFFGEFDC@,,A8GDDGGGFEGDD@6+C@@8:GFCEBF@FEBE,=FAF=CEFFDC4GGGEGE<FFF8,B?GCFCGFFFDGGF@FCEE,EFCGFF@DFFCC:EFGGFGGEFGCFGGGGGGGGGGGGGCGGDFGGGGGGGGGFFGCCCCC
@s1201 78
TGGGGAATATTGCACAATGGGGGAAACCCTGATGCAGCGACGCCGCGTGGAGGAAGAAGGTCTTCGGATTGTAAACTCCTGTTGTTGAGGAAGATAATGACGGTACTCAACAAGGAAGTGACGGCTAACTACGTGCCAGCAGCCGCGGTAAAACGTAGGTCACAAGCGTTGTCCGGACTTACTGGGTGTAAAGGAGCGCAGGCGGGAAGACAAGTTGGAAGTGAAATCCATGGGCTCAACCCATGAACTGCTTTCAAAACTGTTTTTCTTGAGTAGTGCAGAGGTAGGCGGAAGTCCCGGTGTAGCGGTGGAATGCGTAGATATCGGGAGGAACACCAGTGGCGAAGGCGGCCTACTGGGCACCAACTGACGCTGAGGCTCGAAAGTGTGGGTAGCAAACAGGATTAGATACCCT
+
FCFGGFEGGGGGGGGGGGGGGGGGGGGGGFGGGGGGGGGGGGGGEGGFGFGFFFGG8FFGGGGECFGGDGGGGFGGFGGGGCEGEEGFGGGGGGGGFGGDGGGGGGGGGG8=FGFFGGFFGGGGEGGGGGGGGGGGCFFGGGGGGGCEGGGGFFFCGEGC9,7?FD<FFF7EEB8CF*=BFFF,CFGD<>CCC?<:6*019C5?EG+:5,%A@-4<FD<@:0CF?/6@><E1;8,52GFF>AFC>FFGFFFC@%B@,2=6&=D@2FF@DFC7FC<FFFF@77CFEGDGEF@,DCEEDGFFFCB5:7ECGGF?,=C?CECGGFC@FCDFFGGFF@EAA8CCFF<F@7GGCEDAGGEGEFGGGGGGGGGGDGEFFFEFGGFGGGGGGGGGGGGGGGGFEFFDFGGGGGGGFF@CCCC
@s1201 79
TGGGGAATATTGCACAATGGGGGAAACCCTGATGCAGCGACGCCGCGTGGAGGAAGAAGGTCTTCGGATTGTAAACTCCTGTCGTTGGGGACGATAATGACGGTACCCAACAAGAAAGCCACGGCTAACTACGTGCCAGCAGCCGCGGTAAAACGTAGGTGGCAAGCGTTGTCCGGAATTACTGGGTGTAAAGGGAGCGCAGGCGGAAGGACAAGTTGGAAGTGAAACCAACGGGCTCAACCCGTGAACTGCTTTCAAAACTGTGTTTCTTGAGTGGTGTAGAGGTAGGCGGAATTCCCGGTGTAGCGGTGGAATGCGTAGATATCGGGAGGAACACCAGTGGCGAAGGCGGCCTACTGGGCACTAACTGACGCTGAGGCTCGAAAGCATGGGTAGCAAACAGGATTAGATACCCT
+
EFCGGGGGGGGGGGGGGGFGGGEGGGGGGGGGGGGGGGGFGGGGGGGEEGGDGEGGGGGGGGGGGGGEGECFGGFGGGCFGGBFGGGFFGDGGGEEGGGGGGGGGGGGGGECFFGGGFGGDGGEGGGFF9CFGGGGGGGG8::CCCCFGGGGGCCFFFGG9FCFCC=FCG7CCF?FGG/FCF?B@FGG749:CGG*=2>>)<CCC88:=EF60D;8:*@CA@9CE?9?C,CCFEFFCEEFCGECFGGGGEGDCAF>DFFGG?F6#DCGEACCFGFECGEGGG<GGGGE@=B9D@+GEEGGGFCEBCCFGGFF=CEEGGFFFGEF=EFEF?A@,E8FGGGGGEGFFGGGGGGGGGGGF<<FGFGFCFEFFGEGGE@FCGGGGGGGGEGGGGGGGGGGGGGFGGGGGGGGGGGCCCCC
@s1201 80
TGAGGAATATTGGTCAATGGGCGAGAGCCTGAACCAGCCAAGTAGCGTGCAGGAAGACGGCCCTATGGGTTGTAAACTGCTTTTATAAGGGAATAAAGTGGGAGTCGTGACTCCTTTTGCATGTACCTTATGAATAAGGACCGGCTAATTCCGTGCCAGCAGCCGCGGTAATACGGAAGGTCCGGGCGTTATCCGGATTTATTGGGTTTAAAGGGAGCGTAGGCCGGAGATTAAGCGTGTTGTGAAATGTAGACGCTCAACGTCTGCACTGCAGCGCGAACTGGTTTCCTTGAGTACGCACAAAGTGGGCGGAATTCGTGGTGTAGCGGTGAAATGCTTAGATATCGCGAAGAACTCCGATTGCGAAGGCAGCTCTGGAGCGCAACTGACGCTGAAGCTCGAAAGTGCGGGTATCGAACAGGATTAGATACCCT
+
FGGGGGFGGGGGGGGGGGGGGGGGGEGGGFGGGGGGGGGGGGGGGGGGGG?GGGGGGGEEFGGGGGGGGGGGGGFGGGGGGGGGGGGGGGGGGGGGGFGGGGGGBFGGGGGAFGGGGGGGGGGGGGGGGGGGGCEGGG9AGGGGGGGGGGGFCFGGGGGGGGGGGCEGGGDGGFGGGGGGF,?<7FE@FCEGGGG7ECGGG>+FF?2FGGGFGGC5C@CB<:EFFFCBEGCC:<FDGEGGFCCE<<C@FGFGCED>*9FFEGG=D;CCFFC>>C/EDC66,GGGEF,A5A9F?EEEB9D5,AE8C+@+FEAFCFEEEDAA@=0GDGGGFF<<CFGGGGGGGGGGFE@BF?DFEB7GCGGGGGFF@,AFFAGGGCGGGGEGGGGGGGGDEGGFGGGGGGGGGGGGGGGGGGGGGGGGFEFGGGF<FEFFF<CBAC
@s1201 29038
TGAGGAATATTGGTCAATGGGCGAGAGCCTGAACCAGACCAGTAGCGTGAAGGATGACTGCCCTATGGGTTGTCAACTTCTTTTATAAAGGAATAAAGTAGGGGATGTATACCCGTTTGCATGTACTTTATGAATCAGGATCGGCTAACTCCGCGCCAGCAGCCGCGGTAATCCGGAGGATCCGAGCGGTATCCGGATTAATTGGGTTTAAAGGGAGCGTAGTTGGATGTTGAAGTCACTTGTGAAAGTTTGCGGCTCAACCGTAAAATTGCAGTTGATACTGGATATCTTGAGTGCAGTTGAGGCAGGCGGAATTCGTGGTGTAGCGGTGAAATGCTTAGATATCACGAAGAACTCCGATTGCGAAGGCAGCCTGCTAAGCTGCAACTGACATTGAGGCTCGAAAGTGCGGGTATCTAACAGGATTAGATACCCT
+
A<<FF@FCCAFFCFCFG,A,@FF++8@C@,8<<<F8@=B,C,,6,9@B,@F<EEE<ED6@9<FC<,:CD=CFF?@F,6EF<DEGFAEDG,C8E8A9FC<,,<8+@=EFAFAFFFFF8C@EG,?E,A,CFCGF,FA,C<,,:?:+=:=A,ECF7@:C++6+8,,33@F*33CA,;><*>F@?,FACC8B*8<E;9<<5=E,+=?2?B8*C28:<<<4>:<984#493#*DEA,@,713,,,=@,3;>3>@B6CFB@,8++BDCB9FD99:@C1F@F<=9EFGFE<:,<A@@E,8FECCFF:9::9E>7CDFE,9,=EC@F<FD=B>EGGFFC,EGGGGFFDGDEFGGGDAF9FFGGDEFF?GGGGF@GFFC,DF<FD<@B8GGGGGFEAGEF<<=8GGGGGGGFF8GF@EEGFAEE<C,FEFFGGGGGGGFFCCCCC
@s1201 82
TGGGGAATATTGCACAATGGGGGAAACCCTGATGCAGCGACGCCGCGTGAGCGAAGAAGTATTTCGGTATGTAAAGCTCTATCAGCAGGGAAGATAATGACGGTACCTGACTAAGAAGCACCGACTAAATACGTGCCAGCAGCCGCGGTAATACGTATGGTGCACGCGTTATCCGGATTTACTGGGTGTAAAGGGAGCGCAGGCGGTGCGGCAAGTCTGATGTGAAAGCCCGGGGCTCAACCCCGGTACTGCATGGGAACCTGGCGTACTAGAGTGTCGGAGGGGTAAGTGGAATTCCTAGTGTAGCGGTGAGATGCGTAGAGATTAGGAGGAACACCAGTGGCGAAGGCGGCTTACTGGACAGTAACTGACGTTGAGGCTCGAAAGCGTGGGGAGCAAACAGGATTAGATACCCT
+
CF@FGFGGGFFFGGGGGGGGGGGGGFGFGGFFAFGGGGGGGGGFEGG:FEGGGDGGGGG9FGGGGGGFGGGGFF@EEDFGGADFCFGGGGFGGGDFF9FGGGDGGGGGGGGCFDFGGFGGGFGGGGDGGCC>FFFF@DFGGGG<E7BCCCEGFFGCGFFGFCFG,A*=FC7:FFGGD@C9,27<<CCE7,?CCGEFGGGGG)?58EC:5:F?CC<BF=560@29=?7CFFAEEC>1#5#2+<:8@6,,7$30GF@A636++++C:?9E=FB<BEEE>E@F8FGGGGFE?FGGD@,,@9,EAE+GBGEEEEC,+,BCGFFFEE,DGFGGFAEE8:,<9=,?7GFFFE@EE@CF<FFFFCDGGGGGGGFEEGGGGGFEDGGGGGGGGGGEGGGGGGGGF@CEFFGGGF9GGFGCCCCC
@s1201 28796
TGAGGAATATTGGTCAATGGGCGAGAGCCTGAACCAGCCAAGTAGCGTGCAGGAAGACGGCCCTATGGGTTGTAAACTGCTTTTATGCGGGGATAAAGTGAGCCACGTGTGGCTTATTGCAGGTACCGCATGAATAAGGACCGGCTAATTCCGTGCCAGCAGCCGCGGTAATACGGAAGGTCCGGGCGTTATCCGGTTTTATTGGGTTTAAAGGGAGCGTAGGCCGTCTGGTAAGCGTGTTGTGAAATGTCGGGGCTCAACCTGGGCATTGCAGCGCGAACTGTCAGACTTGAGTGCGCGGGAAGTAGGCGGAATTCGTCGTGTAGCGGTGAAATGCTTAGATATGACGAAGGACTCCGATTGCGAAGGCAGCCTGCTGTAGCGCAACTGACGCTGAAGCTCGAAAGCGTGGGTATCGAACAGGATTAGATACCCT
+
FGFGGGGGGFGGGGGGGGGFGGGDGGGGGGGGGGGGFGGGGGGGGGGGGGGGGGGGGGEFGGGGGGGGGGEGGGGGGGGGGGGGGGGGGGGGGGFGGFGGGGGGGGGF8FGGGGGGGGGGGGGGGGGGGGGGGGGGGGGFGGGDGGGGGGGGGGFGGGGGGGGGGGGGGGGGGFGGGEEGGGFEE=GG:C>GGG5;#*GGGGGGGFEC6GGGGG@GGEGDEFGGGFGFCECEFFF>GGEGGF7GGEGGFFGGGGGFGGFFFCFGFFC>FB>;CGGEGD:EGFGFGF>F9F=FDGEGGDGFFF=FFEGGGGFBGFDGGFFBGGFC?C@FGGDE??CF9GDFGGEE,FEFGCFAFFGGGGGF:FECFE<FFDGGGFFF<CCEGGGGEGFEFF@GGGGFGGGFDDGGGGGGGDGGGGGGGGGGGGGGGFGGGFFA-BBA
@s1201 29155
TAGGGAATCTTCGGCAATGGGGGCAACCCTGACCGGGCAACGCCGCGTGAGTGAAGAAGGTTTTCGGATCGTAAAGCTCTGTTGTAAGAGAAGAACGTGTGTGAGAGTGGAAAGTTCACACAGTGACGGTAACTTACCAGAAAGGGACGGCTAACTACGTGCCAGCAGCCGCGGTAATACGTAGGTCCCGAGCGTTGTCCGGATTTATTGGGCGTAAAGCGAGAGCAGGCGGTTTAATAAGTCTGAAGTTAAAGGCAGTGGTTTAACCAGTGTTCGATTTGGAAACTGTTAAACTTGAGTGCAGGAGGGGAGAGTGGAATTCCACGTGTAGCGGTGAAATGCGTAGATATATGGAGGAACACCGGTGGCGAAAGCGGCTCTCTGGTCTGTAACTGACGCTGAGGCTCGAAAGCGTGGGGAGCAAACAGGATTAGATACCCT
+
FGGGGGGGGGGGFDGGGGFDFGGGEFFGGGGGGGGGGGGFFCFFDGEFGGGDFGGGGGGGCFFGGGGGGGGGGG7?BFGGGGGGG<FG?,BEGGFFCFFAFBFGGFGGGFG9FDFDFFGGFDGG,C<=FG7FDFDDDFGFFFD<F@FFGDC@FGFEFG7FFGFGGEF,FFFDGGCF=,7,=B,*=,>FFE7CEF:**::ECC*;:,,<CFFFGGE@G>CC9:E*:*<;;?EG;:8:FGFGFFG;CCG@,3?79FF49@@:;#=9<CEGF#F@7FBB%CGDCF@33GCFC:,,83,EDDGGEAD@+GF?EE=B,FFEE8GGGEFAFCECG=C:FGGFFEEGGF9C6,4<,FAGFEEE<??+@F7GGGGF:E7DGGGFFEFF<AEFE<GFFGFGGF;,FFF@FDGGFFGGGGGGGGFEEEGCGFAFGFGGGF@GGFDFCCC@C
@s1201 29940
TGGGGAATATTGCACAATGGGGGAAACCCTGATGCAGCGACGCCGCGTGGAGGAAGAAGGTCTTCGGATTGTAAACTCCTGTTGTTGAGGAAGATAATGACGGTACTCAACAAGGAAGTGACGGCTAACTACGTGCCAGCAGCCGCGGTAAAACGTAGGTCACAAGCGTTGTCCGGAATTACTGGGTGTAAAGGGAGCGCAGGCGGGAGAACAAGTTGGAAGTGAAATCCATGGGCTCAACCCATGAACTGCTTTCAAAACTGTTTTTCTTGAGTAGTGCAGAGGTAGGCGGAATTCCCGGTGTAGCGGTGGAATGCGTAGATATCGGGAGGAACACCAGTGGCGAAGGCGGCCTACTGGGCACCAACTGACGCTGAGGCTCGAAAGTGTGGGTAGCAAACAGGATTAGATACCCT
+
FGGFGCGGGGGGGGGFGGFCFGGGGGGGGF@DFGGGGGFFGGGGEGGGGGGGGGGGCFFFCFGGGGGGGEGFGGGGGGGGGFGGGGGGGGGGGGGGGGGGGGGFGGGGGGGGGFGGGGFGGGGGGGGGGGGGDGGFGGGGG8F<CEGEFGGGGGG,DFDFGGGGGGCF<FGGGGGGFCG<GG>GGGGG/2FC<F7<C@G7CEEEFEECECFFCFD>GGGFF?GGGFGG:CGCFFCFDDGGGGGFFCFEDCFCCDFFFGCCFGGFCFGGFGGFFGFAGGGGGFDGGGCGEEE,EFGGGGGGGGEGAGFCFFEFGGGFGGGGGDGGGEEGGFGFB<FE8F<GGEF?GGGGGGGGGGGGF<<FF<:CGGGGF@CGGGGGGGGFGFCGGGGGGGFGGGGGGGFEFGGGGGGGGFGCCCCC
@s1201 27054
TAGGGAATCTTCCGCAATGGGCGAAAGCCTGACGGAGCAACGCCGCGTGAGTGATGAAGGTCTTCGGATCGTAAAACTCTGTTATTAGGGAAGAACAAATGTGTAAGTAACTGTGCACGTCTTGACGGTACCTAATCAGAAAGCCACGGCTAACTACGTGCCAGCAGCCGCGGTAATACGTAGGTGGCAAGCGTTATCCGGAATTATTGGGCGTAAAGCGCGCGTAGGCGGTTTCTTAAGTCTGATGTGAAAGCCCACGGCTCAACCGTGGAGGGTCATTGGGAACTGGGAAACTTGAGTGCAGAAGAGGAAAGTGGAATTCCATGTGTAGCGGTGAAGTGCGCAGAGATATGGAGGAACACCAGTGGCGAAGGCGACTTTCTGGTCTGTAACTGACGCTGATGCTCGAAAGTGTGGGTATCAAACAGGATTAGATACCCT
+
FGGGGGGFGFGFGGGGGGFGGGGGGGGGGCFGFGGGDGGFFFGGGGG+@7FGGGGGEGGFAF9EGGGFCGFGGGGGGGGGGGCEGGGGDCFFGGGGG8FFGFGGGGGGGGGGCFAE,CFEFGGGGGGGGGEGGGDCFFFDGFDFFGG77FEGCFGG<FGGGGFGGGFGFCC>B@FGC@CGG?FC7:CF8<FFG:FFGGGGGCFFFD@<9FFG>+<CGFGGD31B9:1EGDGCFDC7<?GGG;DFGCFGFFFCDGFCE.CBECGC3C8:$0FGDG>#,A%EC<,;DFFBC9?GAFDFE?GGFEFFFCFEEC>F,C,9E@>,B>,4<A,F7AF?9@CGCFF=C8F<;E4FGEFCFFFFEBEFF@@CEEDF?GEGGGGGFGGGDFFFGGGFGGGGGGGGGGGGGGCFEGFDGGGGGGGGGGGGGEEF@GGGGGFGGGGFCCCCC
@s1201 27154
TGAGGGATATTGGTCAATGGGCGAGAGTCTGAACCAGCCAAGCAGCGTGCAGGCAGACGGCCCTATGGGTTGTAAACTGCTTTTATAGGGGGATAAAGTGTGCCACGTGTGGCATATTGCAGGTACCCTATGAATAAGGACCGGCTAATTCCGTGCCAGCAGCCGCGGTAATACGGAAGGTCCGGGCGTTATCCGGATTTATTGGGTTTAAAGGGAGCGTAGGCCGTCTTATAAGCGTGTTGTGAAATGTCGGGGCTCAACCTGGGCATTGCAGCGCGAGCTGTGGGATGTGAGTGCGCAGGAAGTAGGCGGAAGTCGTCGTGTAGCGGTGAAAGGCTTAGATATGACGAAGAACTCCGATTGCGAAGGCAGCCTGCTGTAGCGCAACTGACGCTGAAGCTCGAAAGCGTGGGTATCGAACATGATTAGATACCCT
+
CFGGGGGGGGGGGGGGGGGGGGGGGGGGGGGGGGGGGGCEFGFGGGGEGGGGG@FGGFFEGCFGGGDFGGGGEGGGGGGGG<FGGGGGGFGGG>EDFEFGGCFDFGGGCD<FFGGGGGAEGGGFFDGFGCCAEF9;EG,3FFEGGDEFFCFGFGGGGGGGGGFGCEEEGGGGGGGGGGGG@CGGGCCFGFGGGGFGGDGGF?FDGDEGGGFGGGEFCEG<<>8EGE87@;:<,3=2-DEEF8=<6=E=G%FGCEG:>FC=FGGGGGCFCF@29#3;=CE#?CF<8,><,,,A9:3@6D<AEF=?B++GEGEE>6>E>CC+EECC5GCEF@5,?A,F@9C,F8FADGFDDAFC,CCGFGFF@FCA<C?GECCC@,8FCGGEGFFC69EDEFFCGGGFG@GFCFFC,GDGDFC<@<9GCGGFFF,GGFGGF<F<CCCC
@s1201 30282
TGGGGAATATTGCACAATGGGGGAAACCCTGATGCAGCGACGCCGCGTGGAGGAAGAAGGTCTTCGGATTGTAAACTCCTGTTGTTGAGGAAGATAATGACGGTACTCAACAAGGAAGTGACGGCTAACTACGTGCCAGCAGCCGCGGTAAAACGTAGGTCACAAGCGTTGTCCGGAATTACTGGGTGTAAAGGGAGGGCAGGCGGGAAGACAAGTTGGAAGTGAAATCCATGGGCTCAACCCATGAACTGCTTTCAAAACTGTTTTTCTTGAGTAGTGCAGAGGTAGGCGGAATGCCCGGTGTAGCGGTGGAATGCGTAGATATCGGGAGGAACACCAGTGGCGAAGGCGGCCTACTGGGCACCAACTGACGCTGAGGCTCGAAAGTGTGGGTAGCAAACAGGTTAGATACCCT
+
GGFGGFFFGGGGGGGGGGGGGGGGGGGGFGGEGGGGGGEFGGGGGGGEGDEGGGGGGGGGFFGGGGGEFGGGGGGGCFGDFGGGGFGGGGGGGGFGFGGFFDGGGGGGGGGFGGGGGGGGCFGGGGGGGAFGGGF8CEGGFGGGGGDGGFEGGGGG8FFGFGGGG>CFFGGEGFGGG@F>GCCCFGGGDCGGD6G@E$>:79=8CEE>FCAF3;C?.4<E;:FDG,E@FCFGGDC@;+:@@,C@AF2E,B69FCC@E9@;@0DGFFD20<A3:@,9@AGFFF9FF?=EB8,=,E8+4+>EA9+:+GGFC,9E,7FC<E=C@7@@FF7FFDFFGF@GFFFGGEF7GGGGEGGGGGFE8F<FE8GGGFC7FC@7?EEGGGGGGGGGGGGGGGGGGFGGGFGFGGGFGF<F@F8CCCC
@s1201 89
TAGGGAATCTTCGGCAATGGGGGCAACCCTGACCGAGCAACGCCGCGTGAGTGAAGAAGGTTTTCGGATCGTAAAGCTCTGTTGTAAGTGAAGACCGTGTGTGAGAGTGGAAAGTTCACACAGTGACGGTCACTTACCAGAAAGGGACGGCTAACTACGTGCCAGCAGCCGCGGTAATACGTAGGTCCCGAGCGTTGTCCGGATTTATTGGGCGTAAAACGAGCGCAGGCGGTTTAATAAGTCTGAAGTTAAGGGCAGTGGCTTAACCATTGTTCGGTTTGGAAACGGTGGGACGTGAGTGAAGAAGGGGGGAGTGGAATTCCATGTGTAGCGGGGAAATGCGTAGATATATGGAGGAACACCGGTGGCGAAAGCGGCTCTCTGGTCTGTAACTGACGCTGAGGCTCGAAAGCGTGGGGAGCAAACAGGATTAGATACCCT
+
FGGGGDFFGGGFFGGGGGGFGGGGGGGGGGGGFFGFEGGGGGGGEGG7CFGGGFGGEGGGGFDFFGEC:FFGGF@EF9FFGGGFFCFF?EFFGF,FGEFFGGGGGGFFGGGGGGFFCEEFGG=C9<DECE+@EFCFEFFFFGFF8E7CE7*3>BEG9:73,>DCG*385<F5<8*=<FC@CCFGGF+FC@***CF8=CFGDG,1:A797=CCFE7>G<$.+0GDB@85CEEECGFED;DF>CBDG@6;:,:<#<B<,:D?ECCB9AF:9:>E>3@+*,GFC@>0==+8ECGFDA,D<>CDC,FEF=EC?9,<<FAEEFE98E=8,A9C@1:CE@,<;F:7GFC,DD@<GGGFFA5F@=BGGDGFEC@@GGE@CGEFGGGGGGDGGGGGGGFF:,FFCFGGGGGFED7FGFFFFFGEDCEEEGFFFDE@FF<FFGFGCCCCC
@s1201 90
TGAGGAATATTGGTCAATGGACGAGAGTCTGAACCAGCCAAGTAGCGTGCAGGATGACGGCCCTATGGGTTGTAAACTGCTTTTATAAGGGAATAAAGTGAGTCTCGTGAGACTTTTTGCATGTACCTTATGAATAAGGACCGGCTAATTCCGTGCAAGCAGCCGCGGTAATACGGAAGGTCCGGGCGTTATCCGGATTTATTGGGTTTAAAGGGAGCGTAGGCCGGAGATTAAGCGTGTTGTGAAATGTAGAGGCTCAACATCTGCACTGCAGCGCGAACTGGTTTCCTTGAGTACGCACAAAGTGGGCGGAATGCGTGGTGTAGCGGTGAAATGCTTAGATATCACGAAGAACTCCGATTGCGAAGGCAGCTCACGGGAGCGCAACTGACGCTGAAGCTCGAAAGTGCGGGTATCGAACAGGATTAGATACCCT
+
DCFGGFGGGGGFGGGGFGGFGGEGGEFEGGGGGGGGGGGFFFAEFGGFGGGGGGGGGGGGDGE,CFFGGGGDFFCFDFFBFGFGGFGGGGGGGGCFBFGGADGFGGGGGGDGGFCCFFCFGGGGGG9FGAFFGGGGFCF9EDF+@EECGGGA@FGC3,3=FDDF7EECCFEGGGFD:FBFCC,C:C@F71:8CFCCD=C,+;F,9=F*<CEFFFC::.C.17749;C:5,C<AFDA5,&C,C=0E;@FFF3>3,,>7,38;@BFGFF>3CC<7E>F6F?86FGFD<=5EFD<FGEFEC8BD8>,EGGFEDAA>6B+GGGGFGC@5EGE;ECCFFCD=9FGFFF8A?GGFBFEFF:GDFF7F,C7FGGGGFGFFD7EB@B@7GGGGGGCGEGGGGGGFEGGGDGEFGGGGGGGGGFGGFB6EFFFFGGFE<EACC@C
@s1201 91
TGAGGAATATTGGTCAATGGACGAGAGTCTGAACCAGCCAAGTAGCGTGCAGGATGACGGCCCTATGGGTTGTAAACTGCTTTTATAAGGGAATAAAGTGAGTCTCGTGAGACTTTTTGCATGTACCATATGAATAAGGACCGGCTAATTCCGTGCCAGCAGCCGCGGTAATACGGAAGGTCCAGGCGTTATCCGGATTTATTGGGGTTAAAGGGAGCGTAGGCCGTTTGGTAAGCGTGTTGTGAAATGTCGGGGCTCAACCTGGGCATTGCAGCGCGAACTGTCAGACTTGAGTGCGCAGGAAGGAGGCGGAATTCGTCGTGTAGCGGTGAAATGCTTAGATATGACGAAGAACTCCGATTGCGAAGGCAGCCTGCTGTAGCGCAACTGACGCTGAAGCTCGAAAGCGTGGGTATCGAACAGGATTAGATACCCT
+
FGEFFCFGGGGGGGGGGGGGGGGGGGGGGGGGGGGGGGFGDGGGGGGGGGGGGGGGGGGGGGGFFGFGGGGGGF?FFGGGGFGGGGGGGGFDFGGFGGGGGGGFGFGGGGGGGFGGGGGGGGGGGGGGGGGGGFDFEDDFGGEGGGGGGGGGFFDEFGGGGDGGGGGGFGGGGC7FEC7FGGGC:?FEF*BEFDFEECEFCDF9C7*=*<C9/3C3;>G?D;EC65<>4EEGF9C?D*EB,;.CC<@>F>2:@-@9,/GFG=FFFF=5FGEBGGGEED===GFCFCDDGGGF=@C@8GGFGFF@A8GGGGGGGGGEEBEFGGGGFGEGFEFAE9GGFEFGFDBFFF<D<E<CC6GGGFFCGGGGFFFGGFGF@FGGGGGGGGGGGGFFEEGGGGGGGGGGGGGGGGGGGGGGGFEGGGGFGGGGGGGGGGFCCCCC
@s1201 29695
TGGGGAATATTGCACAATGGGCGCAAGCCTGATGCAGCGACGCCGCGTGCGGGATGGAGGCCTTCGGGTTGTAAACCGCTTTTGATCGGGAGCAAGCCCTTCGGGGTGAGTGTACCTTTCGAATAAGCACCGGCTAACTACGTGCCAGCAGCCGCGGTAATACGTAGGGTGCAAGCGTTATCCGGAATTATTGGGCGTAAAGGGCTCGTAGGCGGTTCGTCGCGTCCGGTGTGAAAGCCCATCGCTTAACGGTGGGTCTGCGCCGGGTACGGGCGGGCTGGAGTGCGGTAGGGGAGACTGGAATTCCCGGTGTAACGGTGGAATGTGTAGATATCGGGAAGAACACCAATGGCGAAGGCAGGTCTCTGGGCCGTTACTGACGCTGAGGAGCGAAAGCGTGGGGAGCGAACAGGATTAGATACCCT
+
FFGGGGGFGGGFGGGGGGGGFGGGGGGGGGGFGGGGGGGGGGGGGGGEGGGGGGGGGGGGGGGGGGGGGGGGGGFGGGG@7FEGGGGGGGGGGGGGGGGGGGGGGGGGGGCG9BGGGGGGGGGGGGGFCFGGGGGGGFGGGGFGGGFFGGGGGGGCE7CGFGGG:9CFGEGGGFFGD>EEGGGGE?88FGG9GGGGGGCGGGGGEGGG?ECGGGGGG/:/7EBEEDGEG8C.GCF?CCCGGCCGCCF8,:GGGGGGGGGFF;:ECEECGGEGEGGGDCGFA#FDGGGFBGGGFB,GEE@@>,9@=@FDGFCF@0FGGGGGGFGGGFFAFGDGGGGGGACGGCCDCFFAEDGGFF<CGFFFGGFGGGGGGGGGGGGGGGGFGGGGGFGGGGEFGF7GGGGGFGGEGGGFFFGGGGGGGGFGCCCCC
@s1201 28441
TGAGGAATATTGGTCAATGGACGAGAGTCTGAACCAGCCAAGTAGCGTGCAGGATGACGGCCCTATGGGTTGTAAACTGCTTTTATAAGGGAATAAGGTGAGTCTCGTGAGACTTTTTGCATGTACCTTATGAATAAGGGCCGGCTAATTCCGTGCCAGCAGCCGCGGTAATACGGAAGGTCCGGGCGTTATCCGGATTTATTGGGTTTAAAGGGGGCGTAGGCCGGAGATTAAGCGTGTTGTGAAATGTAGATGCTCAACATCTGCACTGCAGCGCGAACTGGTTTCCTTGAGTACGCACAAAGTGGGCGGAATTCGTGGTGTAGCGGTGAAATGCTTAGATATCACGAAGAACTCCGATTGCGAAGGCAGCTCACTGGAGCGCAACTGACGCTGAAGCTCGAAAGTGCGGGTATCGAACAGGATTAGATACCCT
+
FGFDAFGGGGGGGGGGGGFGGGGGGGCFF9FFGGGGGGFGGGEEFGGFCGGGGGGGGG@FGEGGGFGGGGGC@FFGEGGGGGFFGGGGFDFEGCFFGGGGGGGGGGFGFGGGGGGGGGGGGGGGGG9FGGFFGGGDFFG8CFGGG7BBDFGGFGGGGGBF<FFFGDCEFEEFFGGGGGCCFFGGGCG:C?G@=<8775CCF=@EFG8<C<CC@37#C@<4:=C9<,>@;CFFEEEA7GFF;E2353CG>GGGFAGGD<BC,8F@8<@C8ECCGGEGFD8FCDFA,<A>=8FBFCBB7EEEFGGFFBF?@,EE>8GEGGGFGFEEAF:DGFECAGFFFFAGFDFGGGFFEBF?,?FGGGGEGFF<FCFFECCF?GGGGECGCGGGGFEGGGEGFEGGGGGGGGGF<CGGGGGFCGGGGGGEFGGGGGGCF<FBCC9C
@s1201 28039
TGAGGAATATTGGTCAATGGACGAGAGTCTGAACCAGCCAAGTAGCGTGCAGGATGACGGCCCTATGGGTTGTAAAATGCTTGTATAAGGGAATACAGTGAGAGTCGTGACTCTTTTTGCATGTACCTTATGAATAAGGACCGGCTAATTCCGTGCCAGCAGCCGCGGTAATACGGAGGGTCCGGGCGTTATCCGGATTTATTGGGTTTAAAGGGAGCGTATGCCGGAGATTAAGCGTGTTGTGAAATGTAGATGCTCAACATCTGCACTGCAGCGGGAGCTGGTTTCCTTGAGTACGCACAAAGTGGGCGGAATTCGTGGTGTAGCGGTTAAATGCTTAGATATCACGAAGAACTCCGATTGCGAAGGCAGCTCACTGGAGCGCAACTGACGCTGAAGCTCGAAAGTGCGGGTATCGAACAGGATTAGATACCCT
+
EEEGGFGGG9FGFFFGGGG8BFFGGDF@F9FFFGFFDGDAFGFGFFC7:@FFDFGGGE@FC+@DD,9EEE:F@FAF,E<EG,,95EF<EEF,9EE,CFFGGDA==EF+?<FE9?9BEGGGCEEGFCGF9,,CEF,CFC9<EF7BC>CFGCA>D=+B><<FFGG<C7>*@**@FF7:@7F*>>F<FC5EE*:*5?<FG5<<CGF@FF<F:FFEFG*78581##,4<48:;:<<:C02<:>3,GEGCECGFGFGGF8>FD<9;0C7@<<CCF:4:A8E%?E#,DB:<=:53A<D@+E?@EE?A<AFCEFB?,>FDGC8@+:?=,@8)+@9,9,,,FA:,EED<D<A,CFGF<E?8F7FBA,,CGGGGFCFC,FGGGFF<A@87EECGACF@;87FAED8GGGGFFC,++EC@,<EF9CFC,EAAFE<@CCFE@8-C@A
@s1201 27523
TGGGGAATATTGCACAATGGAGGAAACTCTGATGCAGCGACGCCGCGTGAAGGATGAAGTATTTCGGTATGTAAACTTCTATCAGCAGGGAAGAAAGTGACGGTACCTGACTAAGAAGCCCCGGCTAACTACGTGCCAGCAGCCGCGGTAATACGTAGGGGGCAAGCGCTATCCGGATTTACTGGGTGTAAAGGGAGCGTAGACGGCACGGCAAGCCAGATGTGAAAGCCCGGGGCTCAACCCCGGGCCTGCATTTGGAACTGCTGAGCTAGAGTGTCGGAGAGGCAAGTGGAATTCCTAGTGTAGCGGTGAAATGCGTAGATATTAGGAGGAACACCAGTGGCGAAGGCGGCTTGCTGGACGATGACTGACGTTGAGGCTCGAAAGCGTGGGGAGCAAACAGGATTAGATACCCT
+
DE@CGFGGGGGGGGGGGGGGFGGGGGGGGGGGGGGGFGDGEGG7FGGFG7FC=CEFFFFC<<E,CF:CFGFFGBFFGGGFFGEFAFF<@FFFGGGFEF<AE7F+ACFGGGGFGGFFGFGC<@CEGGGGGGFGC<,=<DFF?>F,>FDBF:*@F9<@FFGEGGGC<CFCD7:EEDF>:BCC:FG9FF@:C:<BCC@CEEGGEGCGGG288?EEB:GF5<?D=83C<A=FG)8FEEFGEFF<C87BFC4#CFGGG?<DCF<<@<B?:<5F8<EFFG>E>EGC@=CFE9?,DFEE@,A>E<?CDGE8=GGGGFE,,EEGFGFAECEEE9GGGGGFBEFF<GFGCDGFFGEEECFGFEF-GGFEB8CEEE@@:D,EGGGGGGGGGEEFE7FBCGGFFGFFGFFGGGGGGAGGGFGCCCCC
@s1201 96
TGAGGAATATTGGTCAATGGGCGTAAGCCTGAACCAGCCAAGTCGCGTGAGGGATGAAGGTTCTATGGATCGTAAACCTCTTTTATAAGGGAATAAAGTGCGGGACGTGTCCCGTTTTGTATGTACCTTATGAATAAGGATCGGCTAACTCCGTGCCAGCAGCCGCGGTAATACGGCGGATTCGAGCGTTATCCGGATTTATTGGGTTTAAAGGGTGGGTAGTAGGCCGTTTAAGTCAGCGGGGAAAGTCTGTGGCTCAACCATAAAATTGCCGTTGAAACTGGGGGGCTTTAGTATGTTTGAGGCAGGCGGAATGCGTGGTGTAGCGGTGAAATGCTTAGATATCACGCAGAACCCCGATTGCGAAGGCAGCCTGCCAAGCCATGACTGACGCTGATGCACGAAGGCGTGGGGATCAAACAGGATTAGATACCCT
+
FGGGGGGGGGGFFGGGGGGDGGGGEGGGGGGGGGGGGGGGGGGGFGG@FGGGGGGGGFGGCFFGGGGGFGCFGCFGEEFGGGGGGGGGGGGDFGGAFGFFDFGCGGG7FF=FGE8FFGGGGGFEGG9FFFFGGGGGGGF5ADGGGGGGGGGGGGCGGFCFGFGGGEGGGGG@;DFG1*<BF7>FE:C=FF*;EC7:2:FF=FGGG<DGGFFFGDG>:#:#')('<527/EF?CFCA<@?:C?#7FEF@F?24,FFCGGF@8F>;7/EECGF@7C<F9872=7GGFF8<98,7*?@,@C,F8GFGGGFB7FFD@+C>7F@FCF6CFEEFGGFGFEE>=C5,C,9:F::CGFGFE@FB=FFC@=DGFEAECB8GGEGG@@FFFDGFCFFDGGGEE9GGFFB<<FGFE,GGGGFFGGGGGFF<FGFGGGGGFFF9CCCC
@s1201 97
TGGGGAATATTGCACAATGGGGGAAACCCTGATGCAGCGACGCCGCGTGAGCGAAGAAGTATTTCGGTATGTAAAGCTCTATCAGCAGGGAAGCAGAAATGACGGTACCTGACTAAGAAGCACCGGCTAAATACGTGCCAGCAGCCGCGGTAATACGTATGGAGCAAGCGTTATCCGGATTTACTGGGTGTAAAGGGAGTGTAGGTGGCCAGGCAAGTCAGAAGTGAAAGCCCGGGGCTCAACCCCGGGACTGCTTTTGAAACTGCAGGGCTAGAGTGCAGGAGGGGCAAGTGGAAGTCCTAGTGTAGCGGTGAAATGCGTAGATATTAGGAGGAACACCAGTGGCGAAGGCGGCTTGCTGGACTGTAACTGACACTGAGGCTCGAAAGCGTGGGGAGCAAACAGGATTAGATACCCT
+
<FFFGCCFGGGGGGGGFGFFEFGGGGGGGGGGEGGGGGGGGGD:CEGGGCF@FGGGGGGFCEDECGG7BDEFCFG,EAFFAE@EFGGGGG?F4,BEEGCFCFEF7C<>D9ADADFFCFFGGGGGGGGDG?=@FAG;<CFC<:FEF8BCFCFFCEFGD,@<<A,<<8,=C7C=C2<?FG7:=<<C,CCF8<=BCFAE>4<:DD5C93,CCFD,@,8?EA0=<;@4D9C9CEGGCB8::>,+DFCCE@8@,A=5:*CC:FC83<<FE<<GGFBE9ADE@<@=876FGCF=FFF9B@9,,8CDGGGFCE>F8FFEC@=:=C6FGDE;<BE@E8FE@FB6FGFADGEDGGFGFEF:CEAGGGGGFGF@EACGGGGFFFFEFE8GFB,:EFC7GFGFGGGGGGGFGGGGGGGGGGGGGCCCCC
@s1201 98
TGAGGAATATTGGTCAATGGGCGCAGGCCTGAACCAGCCAAGTAGCGTGAAGGATGACTGCCCTATGGGTTGTAAACTTCTTTTATAAAGGAATAAAGTCGGGTATGTATACCCGTTTGCATGTACTTTATGAATAAGGATCGGCTGCATCCGTGCCAGCAGCCGCGGTAATACGGAGGATCCTGGCGTTATCCGGATTTATGGGGTTTAACGGGAGTGTAGATGGATGTTTAAGTGGTTTGTGAAATGTTGCGGCTCAACCGTAAAATTGCAGTTGATACTGGATATCTTGAGTGCAGTTGAGGCAGGCGGAAGTCGTGGTGTAGCGGTGAAATGCTTAGATATCACGAAGAACTCCGATTGCGAAGGCAGCTCACGGGAGCGCAACTGACGCTGAAGCTCGAAAGTGCGGGTATCAAACAGGATTAGATACCCT
+
EFFGGFGGGFGCCGGGGGFGFGEDF7:BFFGGGGGGGGGGGGFGGGGGGGGGGGGGFGFGGGGGGGFGGGCFGGDFGGGFDGGG@FFFFFGFGGGGF9FEFGGFGGG9@FGADFCCDGDGEFDF,@9CFDBFGGGGGFGFAEEBEGE+65BFGFGGGGF+@>FFCEGGGGGG@,*@:FG7:DF,,8:EFGC,;4F97CG91C1F9C<0=>:$@F738#C>EF79=*4C?5AC407:**>39FE;@,@,*:CC7FD,6F:F7GF@,CGF:9C3,:,,>,+9CCF?E8,<FA4A0F@:,,,<8EE<GF>GEEGGC>GGGFGGF,GEFGEGFGGECGCFD9GGGC<FBFGFDCGGGC@:=DGDGGGGGF@E@@DAFC@EGGGC@DGFGGFGECGGGGGGGDGGGGGF@CF@CDGGGFGFA9GFGGFFGCGGGGFCCCCC
@s1201 25376
TGAGGAATATTGGTCAATGGACGAGAGTCTGAACCAGCCAAGTAGCGTGCAGGATGACGGCCCTATGGGTTGTAAACTGCTTTTATAAGGGAATAAAGTGAGTCTCGTGAGACTTTTTGCATGTACCTTATGAATAAGGACCGGCTAATTCCGTGCCAGCAGCCGCGGTAATACGGAAGGTCCGGGCGTTATCCGGATTTATTGGGTTTAAAGGGAGCGTAGGCCGGAGATTAAGCGTGTTGTGAAATGTAGATGCTCAACATCTGAACTGCAGCGCGAACTGGTTTCCTTGAGTACGCATAAAGTGGGCGGAATTCGTGGTGTAGCGGTGAAATGCTTAGATATCACGAAGAACTCCGATTGCGAAGGCAGCTCACTGGGGCGCAACTGACGCTGAAGCTCGAAGGCGCGGGTATCGAACAGGATTAGATACCCT
+
EEGCFEFFGGFFGCFGGAE@@EFEGGG@FCGGGGGGGGGGGFCFGGGG7FGGGGGC<CBFEGGFGGGFGG7@CFBCFCAFGGGGAAFGEFG8F@FDGGCFGGE?EEGGGEC,EFGGGGGGGGAFGGGGGGGGGGGGGGGGGFGDGGGGGGGGGFGCF,>D@DFGECEECCFFFF@FGCEGGGGGC@E:<F7;;FEEDE8FFG9:?;;GCCCFBF7*=5FDFBCF?:?>GEFCC6>AGFGF<FCF:<DA;CCCBCGFFGE=FC8GGFGF<>@4BGEFFD9D8CCC<C=CDAAA*F>FGFE?FAFFCCGCEFEAD8B+EB:E,FEB5@=9EFECF<<CEDA=?F<E=FFCFF?9FEEFCFGGGGGGGFCGF<GGGFGFECCDGGGGFGFCFC@EF9GGFGGGGGGGEGF7C7GFCFCFEE9FBEFFEF9CF8FA-C@C
@s1201 100
TGAGGAATATTGGTCAATGGGCGAGAGCCTGAACCAGCCAAGTAGCGTGCAGGATGACGGCCCTATGGGTTGTAAACTGCTTTTATAAGGGAGTAAAGTGGGGTTCGTGAGCTCCTTTGCATGTACCTTATGAATAAGGACCGGCTAATTCCGTGCCAGCAGCCGCGGTAATACGGAAGGTCCGGGCGTTATCCGGATTTATTGGGTTTAAAGGGAGCGTAGGCCGCAGGTTAAGCGTGTTGTGAAATGTAGGGGCTCAACCTCTGCACTGCAGCGCGAACTGGCTTGCTTGAGTACGCACAACGTGGGCGGAATTCGTGGTGTAGCGGTGAAATGCTTAGATATCACGAAGAACTCCGATTGCGAAGGCAGCTCACGGGAGCGCAACTGACGCTGAAGCTCGAAAGTGCGGGTATCGAACAGGATTAGATACCCT
+
EGDGGGGGGGGGGGGGGGGGGGDGGGGGGFGGGGGGGGGGGGCGGGGGGGGGGGGGGGGGGFFGFEGGGGGGGGGFGGGGGFCGGGGGGGGFFGGGGG5EDFGGEGGGFFGGCFFGGGGGGGGFEGGGGGGDGEEBFGGGGGGG778DFFFGGFDEGGGGGGGGGGGGGGEG@FFGGGCGGCFCFGGGG@EFCFCCE7FFGG%8FFF7F?CCE9CAE>ED:>EC@58FBCC<@FGFFDED9DFGCGGFC=FECFGGFGGFCBFAGDFFDGC@3@>>,8?C>FGGFGGFDFDF:3+CCE>GEE8EGGGEEDCCD8GGGGGFEDEE=@,E9,<,ECFDFFADGFFCECGGGFEDCCCFGGGGGFF=FGGGGGGGGFC@GGGGGGDGGFFEFFBEF9GFFEGFGGGF<GGGGEFGGGGGGGGFGGGGGGGFFACACCCC
@s1201 101
TGAGGAATATTGGTCAATGGACGAGAGTCTGAACCAGCCAAGTAGCGTGCAGGATGACGGCCCTATGGGTTGTAAACTGCTTTTATAAGGGAATAAAGTGAGTCTCGTGAGGCTTTTTGCATGTACCTTATGAATAAGGACCGGCTCGTTCCGTGCCAGCAGCCGCGGTAATACGGAAGGTCCGGGCGTTATCCGGATTTATTGGGTTTTACGGGAGCGTAGGCCGGAGATTAAGCGTGTTTTGAAATGTAGATGCTCAACATCTGCACTGCAGCGCGAACTGGTTTCCTGGAGTACGCACAAAGTGGGCGGAATACGTGGTGTAGTGGTGGAATGCTTAGATGTCACGAAGAGCTCCGATTGCGAAGGCAGCTCACTGGAGCGCAACTGACGCTGAAGCTCGAAAGTGCGGGTATCGAACAGGATTAGATACCCT
+
EFCFGCFFFAFGGFGGFFACFGGCFFGGGFFGGGGGG@4F,CCFFGGEGGDGFCGGFCFFGCC<DCFFFEFGEFGGGEFFFGGFGGGFGCF8BFGFAEFGGFFGGGGGFGGGF=FGGGGGCGGGFGGGCFGGGGGDFGGG8+@FCE+3CDFG+,@F7,,:@F7DCCFCF:FC@B7FGGGG:DDCEEG7<FGB;F<?CA:F+/.=7C1.4#8$37/)18:*,-;5FFGFD:AF>+FBGFC@-8@;C,EFD@7GDGF@,@<39@AGGGGGGGEB>EC@8@9?CFGDGF===8,936+?CFEE9A9CEC7BCFA@=@9+4?4,E,D@)A,,=9E@,FCGFFCGFE?A,7GGGFFFFGDGEGGGGGGGF<,BDGGGFEGGGFFB7@EFFEEEEGGGFFEFGGFF@CFFDEGGGGGFGGGGGGFFGGGGGFGGGDFCCCCC
@s1201 29283
TGGGGGATATTGCACAATGGGGGAAACTCTGATGCAGCGACGCCGCGTGAGTGAAGAAGTATTTCGGTATGTAAAGCTCTATCAGCAGGGAAGAAAATGACGGTACCTGACTAAGAAGCCCCGGCTAACTACGTGCCAGTAGCCGCGGTAATACGTAGGGGGCAAGCGTTATCCGGATTTACTGGGTGTAAAGGGAGCGTAGACGGCATGGCAATCCAGGTGGGAAAGCCCGGGGCTCAACCCCGTGACTGCATTTGGAACTGGCAGGCTAGAGTGTCGGAGAGGAAAGCGGAAGTCCTAGGGGAGCGGTGAAATGCGTAGATATTAGGAGGAACACCAGTGGCGAAGGCGGCTTTCTGGACGATGACTGACGTTGAGGCTCGAAAGCGTGGGGAGCAAACAGGATTAGATACCCT
+
CCEFGGGGCEEAFGFGGGGGGCEGGGGF,EEFFFFAFC7@GG7@@FC:@FBCEEGG9ECEG<CFFFG+B<,??@FAEGFGF,A9E?,EFGDFGDFCEG9AA:>+8+CFGC@BFF>?DFGC@EC6B+:B@FGGGGFCFGG,,,<CE7CFCEC9;9<>FAFCE7:*=CFE7<C*>F<FGFGGFFC,:F:F9.,?;F=8CG/:9#1C64FFF8::.3%7:41#.4&FFGGFGCEB7FFGD:FC>ECEF0DC,GBDCF@7,E;85D=,<GGFGGDA)C=@67A,49EEC8F=C>F9D@,GE@C=@+88)@,FFEFF7EGGFEFDC,,GGGFFF9FA@CFGGFGFGEC<FGCGGGGFGGGGGGGGGGFEFFE:GFDGFF<F<EEEF7FGEFGDGFEGFGGGEDFF@<GFF9FFF<8CCCCC
@s1201 103
TGAGGAATATTGGTCAATGGGCGAGAGCCTGAACCAGCCAAGTAGCGTGCAGAATGACGGCCCTACGGGTTGTAAACTGCTTTTATAAGGGAATAAAGTGAGTCTCGTGAGACTTTTTGCATGTACCTTATGAATAAGGACCGGCTAATTCCGTGCCAGCAGCCGCGGTAATACGGAAGGTCCGGGCGTTATCCGGATTTATTGGGTTTAAAGGGAGCGTAGGCCGGAGATTAAGCGTGTTGTGAAATGTAGACGCTCAACGTCTGCACTGCAGCGCGAACGGGTTTCCTTGAGTACGCACAAAGTGGGCGGAAGTCGTGGTGTAGCGGTGAAATGCTTAGATATCACGAAGAACTCCGATTGCGAAGGCAGCTCACTGGAGCGCAACTGACGCTGAAGCTCGAAAGTGCGGGTACCGAACAGGATTAGATACCCT
+
CFGGGGGGGGGGGGGGGGGGGGGGGGGGGGGGFGGGGGGGFGGGGGGGGGGGGGGGGGGF7@FFFGGCGBF=CFGGGGGGFGGGGGGG9CFDGGGFFGGGGGGGGGGGG?:FGGGGGGGGGGGGGFGGGGGGGGFFGGGGGGGDEB@FFFGGGGGGGGGGGGGGGGDEEGGG=,DFGGGGFC<BGDC7CCEDGGGGGGGGGGFFCD<B8FG?9F<F5;C=39;7:>GF)EGGG>1@=*=>0D/353</7@B*5GGGF=F:<<99C@,FF@5*@GGEB==006FFF<GF?FGF5GECCAE:75,B+CEEF=5,+++GEFD<FFCB8@49;4,;GFGFAFECFECECCFGFA5AFGF@DGF?:DFFGE<ECFGGGGGGEFCGGGGGGFFEB,;CFFGGGGGFC7FFFGGGGGGGGGGGEGGGGGFFFADGGGGCCCCC
@s1201 104
TGAGGAATATTGGTCAATGGACGAGAGTCTGAACCAGCCAAGTAGCGTGCAGGATGACGGCCCTATGGGTTGTAAACTGCTTTTATAAGGGAATAAAGTGAGTCTCGTGAGACTTTTTGCATGTACCTTATGAATAAGGACCGGCTAATTCCGTGCCAGCAGCCGCGGTAATATGGAAGGTCCGGGCGTTATCCGGATTTATTGGGTTTAAAGGGAGCGTAGGCAGGCGATTAAGCGTGTTGTGAAATGTAGAGGCTAAACATCTGGACTGCAACGCGAACTGGTTTCCTTGAGTCCGCACAAAGTGGGCGGAATTCGTGGTGTAGCGGTGAAATGCTTAGATATCACGAAGAACTCCGATTGCGAAGGCAGCTCACTGGAGCGCAACTGACGCTGAAGCTCGAAAGTGCGGGTATCGGACAGGATTAGATACCCT
+
ACEFGFGGGFG9FGGGFDE,@EFGCCFAFGGGGGFGGGFEFGGFCGCFGGG<EFFGCAFGCFDFFCFF,:?CFGGGGGGG<?-<EEGGGF<:A,CAFGGF@F,BEEEFDFEAEA<FFEGG9,BFEC?@?EGFFGAEGG9AFFC+CEEF<@,CFBFGGGFGGGGEEEGCFDGGE,,@BEFGGGG@CEEGFC:8CCF*4:7?:CB,:<4**,7?FG784.188(*9*0*)6CF='6+:?CCDFDCB52,GG@53,,5,,,,<,@,<,3,7<DB5:8+FCD?+CEFD<=<8A=CD=8++6GEC,C,FB++GGFGGDDC7CFB<GGGGBEGFEEGFECAFCE,=F=,:B7FFEAFEAF7BECGGFFDGF@@FF8FE6,EEFFC7GGFGEFC:BFGCGGGFB+CED@FGFGGEEGGGGCFGGGGGGGGFFGGGGGF<C@CC
@s1201 23403
TGGGGAATATTGCACAATGGGGGAAACCCTGATGCAGCGACGCCGCGTGGAGGAAGAAGGTCTTCGGATTGTAAACTCCTGTTGTTGAGGAAGATAATGACGGTACTCAACAAGGAAGTGACGGCTAACTACGTGCCAGCAGCCGCGGTAAAACGTAGGTCACAAGCGTTGTCCGGAATTACTGGGTGTAAAGGGAGCGTAGGCGGGAAGACAAGTTGGAAGTTAAATCCATGGGCTCAACCCATGAACTGCTGTCAAAACTGTTTTTCTTGAGTAGTGCAGAGGTAGGCGGAATTCCCGGTGTAGCGGTGGAATGCGTAGATATCGGGAGGAACACCAGTGGCGAAGGCGGCCTACTGGGCACCAACTGACGCTGAGGCTCGAAAGTGTGGGTAGCAAACAGGATTAGATACCCT
+
FGFGGGGGGGGGGGGGGGGEFGCGGGGGGCGGGGGGGGGGGGEGEGGFFCFFFGGGGGGGEFEFGGGBBC8?FEEGFDGGF?DFFEEFFGGGGGGGGFGGFGEB+:BCAGGFCFGGGGDDEFC:@+BDDFG8+8@8>DFGGGFGDF>EEFBFG9C,3:*87<BE@FF<CFF?:=BD7FF8E9,473EF<9,2<2*4,#4#=A4$:C>:?>7'FGCAF@<E7.0#:7,,8GGFF@4,3+7D+FAGEEF>>,8DD9EB@@2=CFF88,<:6=A,?B3,>,,,EDCGGGFEDGFCGGGEGCC8GF@+AGFEF9FFDGGEDGGDGECGGEGGF@<EEFDEB@8EGEFDF@,FCEFF@CGFFFFDFEFDGGGGGGFCFGCFFGDGGCGFFGGFGFFFGGGGFEF<F9FGF<CGF8GCCCCC
@s1201 32473
TGAGGAATATTGGTCAATGGGCGAGAGCCTGAACCAGCCAAGTAGCGTGAAGGATGACTGCCCTATGGGTTGTAAACTTCTTTTATAAAGGAATAAAGTCGGGTATGTATACCCGTTTGCATGTACTTTATGAATAAGGATCGGCTAACTCCGTGCCAGCAGCCGCGGTAATACGGAGGATCCGAGCGTTATCCGGATTTATTGGGTTTAAAGGGAGCGTAGATGGATGTTTAAGTCAGTTGTGAAAGTTTGCGGCTCAACCGTAAAATTGCAGTTGATACTGGATATCTGGAGTGCAGTTGAGGCAGGCGGAATTCGTGGTGTAGCGGTGAAATGCTTAGATATCACGAAGAACTCCGATTGCGAAGGCAGCCTGCTAAGCTGCAACTGACATTGAGGCTCGAAAGTGTGGGTATCAAACAGGATTAGATACCCT
+
EFGGGEFFGGFGGGGGGGGGFGGGGGGGG8FGGGGGGGFGFGCGFGGEGGGGGGC@CFFGGGGGGFEFGFGEEGCFFGGGFGGGGGGGGGDGGFGGGGEFEE:AGGGGGGAFEFGFGGDGGGGGGGGGFGGGGGGGGGFCFFEGGFFGG,F8C<+BFGGGGGGGGGGGEGGGDAFGFCCGGGGGGGGGGG@<<;<FG8@FCF1FF<FGGGCFF9F5F>F3.2<@C2:GGC>@CGD?<:CC@<78CCADG=@GFGGFCGEFGGGGGGGGGDDFCF9FE:E9,D<?BE=<D=,E?E>5=GFGFE:EE8:B+49FD8E77GFGGFC85GGFDFCA?FCC,<<3,,EFGGGFFGGGE:CDEFF7GEEEFGFFCFFEFGGF?GFEEEE;,EDGGGGFGGGF8GGFGGGGGGGGGGFGGGGGGFGFAEFGGGGDFFE@@CCC
@s1201 107
TGAGGAATATTGGTCAATGGACGAGAGTCTGAACCAGCCAAGTAGCGTGCAGGATGACGGCCCTATGGGTTGTCAACTGCTTTTATAAGGGAATAAAGTGAGTCTCGTGAGACTTTTTGCATGTACCTTATGAATAAGGACCGGCTAATTCCGTGCCAGCAGCCGCGGTAATACGGAAGGTCCGGGCGTTATCCGGATTTATTGGGTTTAAAGGGAGCGTAGGCCGGAGATTAAGCGTGTTGTGAAATGTAGACGCTCAACGTCTGCACTGCAGCGCGAACTGGTTTCCTTGAGTACGCACAAAGTGGGCGGAATTCGTGGTGTAGCGGTGAAATGCTTAGATATCACGAAGAACTCCGATTGCGAAGGCAGCTCACTGGAGCGCAACTGACGCTGAAACTCGAAAGTGCGGGTATCGAACAGGATTAGATACCCT
+
DFGGGGGGGGGGGGGGGGGGGGGGGGGGGGGGGGGGGGGGFGGGGGGGGGGGGFGGGFDFGGGGGGGGGGGEF,CFFGGGGGGGGGGFFFGCFGGFGGGGGGGGGGGFDGGAFGGCEFGGGGFGGGGGFFFCFGGEGGFFGGGGGGGGGG,ECFGGGGGG<EC=BCGDGGCFD,@CE75C@;<FCFGC*CEGGGCB=<F@G>F<FG7CEG<FFFEFC?C@>7;0<CFC;@?CGCGDEBGEG=FG=@@GGGEGC:GFEB69<FDAFA<ED,;BFC6EGFDDDFDFA,FCDFFD9GEFGFEC,,AFFCGFEGFFFGEDGGGGGGGG>EGFGFGGFFGGGGGGFD?,GGGGGGGFFCGG>FGFGECGFCF8GFAFEEGF<EGGGGGGGGFGGGFGGGGF@FE8GGGGGGGGGGGGGGGGGGGFFGGGGGGGGGGCCCCC
@s1201 28560
TGAGGAATATTGGTCAATGGACGAGAGTCTGAACCAGCCAAGTAGCGTGAAGGATGACTGCCCTATGGGTTGTAAACTTCTTTTATACGGGAATAAAGTGAGGCACGTGTGCCTTTTTGTATGTACCGTATGAATAAGGATCGGCTAACTCCGTGCCAGCAGCCGCGGTAATACGGAGGATCCGAGCGTTATCCGGATTTATTGGGTTTAAAGGGAGCGTAGGCGGACGCTTAAGTCAGTTGTGAAAGTTTGCGGCTCAACCGTAAAATTGCAGTTGATACTGGGTGTCTTGAGTATAGTAGAGGCAGGCGGAATTCGTGGTGTAGCGGTGAAATGCGTAGATATCACGAAGAACTCCGATTGCGAAGGCAGCTTGCTGGACTGTAACTGACGCTGATGCTCGAAAGTGTGGGTATCAAACAGGATTAGATACC
+
EDFGGGGGDGGGGGGEGGGGGGGGGGGGGGDE<FFGGGGGFGGGGGCFGGGGD@FEEFFFGGGFGGGFGGDCGFGGGGGGGGGGGGGFGGGGGGGFFFGGGGCGGGGFGGGGGGGGGGGGGGGFGGGDGGGGGGGGGGFG9B:FGGGGGGGGGGGGGGGGGGGGG>EFGGGGGGGGEGE>:FF:CF?GG@<C??GGC:EEDFGCF>::GGGFGCFFGBDBE?GGGD:EF=>FECFBCDCGFE;@<B@FFF>F7FGBCEC:=CGDECCFDFGFFGGFE@CF,7GF>FE?9,DGFFFEFCFF8F<?E?4+E8FCFF@EEEGFFE5@4+EFACFFC8B@C,GGGGGFC@@FFCEE<@CC@7GGGGFGGFGGGGFGGFFGGGFFGFFGFGGGGGFGFDFF9GFEDGFE9DCFECGFGFEFAFF@FFEF9GFGGCCCCC
@s1201 28362
TGAGGAATATTGGTCAATGGGCGAGAGCCTGAACCAGCCAAGTAGCGTGCAGGATGACGGCCCTATGGGTTGTAAACTGCTTTTATAAGGGAATAAGGTGAGAGTCGTGACTCTTTTTGCATGTACCTTATGAATAAGGACCGGCTAATTCCGTGCCAGCAGCCGCGGTAATACGGAAGGTCCGGGCGTTATCCGGATTTATTGGGTTTAAAGGGAGCGTAGGCCGGAGATTAAGCGTGTTGTGAAATGTAGATGCTCAACATCCGCACTGCAGCGCGAACTGGTTTCCTTGAGTACGCACAAAGTGGGCGGAATGCGTGGTGTAGCGGTGAAATGCTTAGATATCACGAAGAACTCCGATTGCGAAGGCAGCTCACTGGAGCGCAACTGACGCTGAAGCTCGAGAGTGCGGGTATCGAACAGGATTAGATACCCT
+
FGDFGGGGGGGGGGGGGGGGGGGGGGGGGGGGGGGGGGFFGGFGGGGEGGGGGGGGGGGGGGGGGFFGGGGGGFGGGGGGGGGGGGGGFFGGGGFGGGGGGGGGFGGGGGGGGGGGGGGGGGGGGGGGG9BEFGFGFGGFFGGGGDGFDAFGGFFGGGGG<><FFCCDECFFG9FEGEGGGGFCFEGGFGDFFFGF<EEG@GFFCF@G4<<FCFGF<>GGF=ECDCB7FEGFCGC2?GGGDFGGGGGFDGFCFGFGF<A@EFGGGGGGGGC7@DEEB7=68FGGGCFB=EC95CGFFB,F9GGGGGDGGGGEE@E8>GGFCGGEAGGFFFC,DAFF9C<,5,9FGGGGGFEFGGCF@@@7C@CEFFCFF<FGGGGGGFGGEEDGGGGGFCB+,GGGE@F@<CGFGGGEGGFFDGGGEFFFEGGGGGGGGFDC@CCC
@s1201 34025
TGGGGAATCTTCCGCAATGGGCGAAAGCCTGACGGAGCAACGCCGCGTGAGTGATGACGGCCTTCGGGTTGTAAAGCTCTGTGATCGGGGACGAACGGTCAGCAGACGAATACTCTGCTGAAGTGACGGTACCCGAATAGCAAGCCACGGCTAACTACGTGCCAGCAGCCGCGGTAATACGTAGGTGACAAGCGTTGTCCGGAATTATTGGGCGTAAAGCGCGCGCAGGCGGCTTCTTAAGTCCATCTTAAAAGGGCGGGGCTTAACCCCGTGATGGGATGGAAACGGAGAGGTTGGAGTATCGGAGAGGAAAGTGGAATTCCTAGGGTAGCGGTGAAATGCGTAGAGATTAGGAAGAACACCGGTGGCGAAGGCGACTTTCTGGACGACAACTGACGCTGAGGCGCGAAAGCGTGGGGAGCAAACAGGATTAGATACCCT
+
FFGGGGGGGCFGGGGGGGGGFGGGGGGGGCGGGCFE+@FGGGGGGGDFGGGGGGGGGGGGGGEGFDGGGGDGGGGGGGGGCFGFGGGEGGGGGGGGGGGGGDCFDFGGGG?CGGGGGGGGGFGGFCCEEGFFGGGGGGGCCEFFGGGGGGGGGGGGGGGF7<FCGGGAFCFGEGGGGGGCFFGGGGGCCCF8FG;EGGFC=E*:5@FF-/<0CE>6,0EF>>C=GGCGGC::5B;3CC>@FFCEFFC?FCAD7F#?7CFEC3:CE@CEEGGFFFF@FF<=<F@,61>B,B,C3,=FF@=+7@@FA,A9E9,E5B9FB8CAEE<FA,4:C8CGCGFC,4,,EGGE;E8AGGGGFFF9ECEGEGGGFEEFBCDEGGFE@GFFCGGGGGDGFFEC,FF@GGFFEEGGDGDGGGGGGFCFC,EEGFFFDFCGGFFFGGGGCCCCC
@s1201 32722
TGGGGAATATTGCACAATGGGGGAAACCCTGATGCAGCGACGCCGCGTGGAGGAAGAAGGTCTTCGGATTGTAAACTCCTGTTGTTGAGGAAGATAATGACGGTACTCAACAAGGAAGTGACGGCTAACTACGTGCCAGCAGCCGCGGTAATACGGAAGGTCCGGGCGTTATCCGGATTTATTGGGTTTAAAGGGAGCGCAGGCCGTGGGTTAAGCGTGTCGTGAAATTCCGTCGCTCAACGGCGGACGTGCGGCGCGAACGGGTCCACTTGAGTACGCGGGACGTTGGCGGAATTCGGGGTGTAGCGGTGAAATGCTTAGATATCACGAAGAACTCCGATTGCGAAGGCAGCTGACGGTAGCGCAACTGACGCTGAGGCTCGAAAGTGCGGGTATCGAACAGGATGAGATACCCT
+
EGGGGGGGGGGFGGGGFFFFFGGGGGGGGGGFGGG<FF@@FGGGEEG@FGGGECGGGGGGFGFGGGGDGGFFGGFGFGFGEFGFGGGGGGBADCGGGGGGGGGGGGGGGGGGDGGGFFGGGGGGGDFGFGGFFGG7FGFGGGGGGEFGGGDGGGGGGGGDFFCGGCEFGE*:FGGGB7CFGGGFGGGGC2AFGGG55=>5C:EE<EEEGG%GG?A>EFGDFEC<;3CDDGCEF>E6CCE4CGEEGC,DG>EC:>@F=@?7:*FC>GFF9:FD5EB:B@7C7<FGFCEGGGGD@+EC=@+,FA88*+7GGFE?,GFC,C,8C4,<8C,GGFFFCCGECGGGEBEDF@FGGFGGGGGGFGGGGF:EEGGGFCGEFA<GGGFF8CFFF@DGEEDEGFCGGFDEEEDF,B6FF<CA<<BB
@s1201 112
TGGGGAATATTGCACAATGGGGGAAACCCTGATGCAGCGACGCCGCGTGAGCGAAGAAGTATTTCGGTATGTAAAGCTCTATCAGCAGGGAAGAAAATGACGGTACCTGACTAAGAAGCACCGGCTAAATACGTGCCAGCAGCCGCGGTAATACGTATGGTGCAAGCGTTATCCGGATTTACTGGGTGTAAAGGGAGCGTAGACGGATGGGCAAGTCTGATGTGAAAACCCGGGGCTCAACCCCGGGACTGCATTGGAAACTGTTCGTCTAGAGTGCTGGAGAGGTAAGTGGACTGCCTAGTGTAGCGGTGAAATGCGTAGATATTAGGAGGAACACTAGTGGCGAAGGCGGCTTACTGGACAGTAACTGACGTTGAGGCTCGAAAGCGTGGGGAGCAAACAGGATTAGATACCCT
+
CFFGGCFCFGFGGGFFGGGGFGGGGGGGGGGFFGGGFGGGGGGGGEG=FGGGGGGGGGCFF95AAE@B?FFGFGGCFFG9FEEGDFFGGF@F+4BA<FEGGGGGGGGGGGGFGFFGGGGGG,FF7+FFFGGGG,,DCGCFGGCFDEEGFG*7@?@,>?FGCGG7EFG@<16;@BCF*4:?FFCGGG6C<F9>CGE2>*:CCDGFEG*8CG>@C6F>G3CB')),CFF26:7ED3G>CFC3:=:@::8C7F?FFC9<8C::8C@:C8#<@<?E8<9,-=EB-9,FEEEAFFFD9+C,@:,,FC@4)GEE@,C;@,,CFFEFB@,A?@<@A,@EEC,C:,,C@CGFF@CFB7GFFC<F8FGCGGGGGGGGEFD:GEE<EEEGGGF8EFF:CECF<DGFA<FFGGFFGGGFGCGCCCCC
@s1201 30278
TGAGGAATATTGGTCAATGGACGAGAGTCTGAACCAGCCAAGTAGCGTGCAGGATGACGGCCCTATGGGTTGTAAACTGCTATTATAAGGGAATAAAGTGGGAGTCGTGCCTCTTTTTGCATGTACATTATGAATAAGGACCGGCTAATTCCGTGCCAGCAGCCGCGGTAATACGGCAGGTCCGGGCGTTATACGGATTTATTGGGGTTAAAGGGAGCGTAGGCCGGGGATTAAGCGTGTTGTGAAATGTAGATGCTCAACATCTGCACTGCAGCGCGGACTGGTTTCCTTGAGTACACACAAAGTGGGCGGAATTCGTGGTGGAGCGGTGAAATGCTTAGATATCACGAAGAACTCCGATTGCGAAGGCAGCTCACTGGAGCGCAACTGACGCTGAAGCTCTAAAGTGCGGGTATCGAACAGGATTAGATACCCT
+
6FEFGFGGGGGGGCFGFGEGGG77:FGGF,@6FFGGG8F<FGGFGCFGGGGF<@F8,@CFEEFGGFEGCEF>?ABE99C@E,<,C<C<<FD@EFG9:A59E,,+8BC+4+95BFEEFCBBF,,CD<,C5><;<C,@FGF@FGCGEEGDD,,8,5+@>FFF88DCC6E7<F3,=CFG*CC@F73*5C*C<CCF+<CFE5C?:7,,8=*=F<:,CCF5:;*;>:>439C#2:;?E3C95CC9FA5C:3GC=85<<><8;9ECF>:,,>C<FD7=::=@@7*8FGGGGF4,64,,*,@464,,D9F=4>+C>EEB=,DGGEEFBA848F@,EEGE@E<C9CC,E=9FAFF@FDC?,F7FF7F:CFC7GF@CFC<?BCEF,FGC@++,ADFGF7FEGFE,B9FFGGGFF@F:GEF@FCFF@CFCCAFGGGGGGFGCCCCC
@s1201 114
TGAGGAATATTGGTCAATGGGCGAGAGCCTGAACCAGCCAAGTAGCGTGCAGGACGACGGCCCTATGGGTTGTAAACTGCTTTTATAAGGGAATAAAGTGAGTCTCGTGAGACTTTTTGCATGTACCTTATGAATAAGGACCGGCTAATTCCGTGCCAGCAGCCGCGGTAATACGGAAGGTCCGGGCGTTATCCGGATTTATTGGGTTTAAAGGGAGCGTAGGCCGGAGATTAAGCGTGTTGTGAAATGTCGACGCTCAACGTCTGCACTGCAGCGCGAACTGGTTTCCTGGAGTACGCACAAAGTGGGCGGAATTCGTGGTGTAGCGGTGAAATGCTTAGATATCACGAAGAACTCCGATTGCGAAGGCAGCTCACTGGAGCGCAACTGACGCTGAAGCTCGAAGGTGCGGGTATCGAACAGGATTAGATACCCT
+
EFGGGGGGGGGGGGGGGGGGGGGGGGGGGGGGGGGGGFGGGGGGGGGGGGGGGGCFEGEGGGGGGCFFGGEEGGGGGFGGGFGGGGGGGGGGGGFGGGGGGGF?FFFC<<B<FGGGGGGGGGGGGGGGGGGGGGGGFGGFFF@FGGGGGFGGGFCF7DFFCGFGGGDCFGCGGGGGGGGGGFG7FFEGGEEDFGGCEGGGF@FFGG:<C@?5)?>FG;EFF<DD@EGDGGGFGGG,@6>?FCE=21GGF<$BCCCGGGFFGEGGFFFCFFF5EEECEG8FDGFGFC=A1>,FDF@=CCECFF>CGGGEC,E;@8CCGGGGGGEB5GGGGGFECEGGEFGFFF@:GFFFE,GFCF@FCGGGGGGGFGGGGFFGGGGGGGGGGGGGDGGGGGGGGGGFFFGGGFFGFEGGGGGFGGFFGGGFGGGGGFAGFGGCCCCC
@s1201 35527
TGGGGAATATTGCACAATGGGGGAAACCCTGATGCAGCGACGCCGCGTGGAGGAAGAAGGTCTTCGGATTGTAAACTCCTGTTGTTGGGGAAGATAATGACGGTACCCAACAAGGAAGTGACGGCTAACTACGTGCCAGCAGCCGCGGTAAAACGTAGGTCACAAGCGTTGTCCGGAATTACTGGGTGTAAAGGGAGCGCAGGCGGGAAGACAAGTTGGAAGTGAAATCTATGGGCTCAACCCATAAACTGCTTTCAAAACTATTTTTCTTGAGTAGTGCAGAGGTAGGCGGAATCCCCGGGGTAGCGGTGGAATGCGTAGATATCGGGAGGAACACCAGTGGCGAAGGCGGCCTACTGGGCACCAACTGTCGCTGAGGCTCGAAAGTGTGGGTAGCAAACAGGATTAGATACCCT
+
EGGCGFGGFGGGGGGGGGGFFE@FGGGFGGGGGGGGGG@FGEE@FGGEE@FEEFGDGGFGCGCAFFDFEGGGGCFFAGG9FGD9FFGGEFEFEG9FEGGGGGGGFCFGGGGGFG8FG?DFGGGGGGDGGGGGCFFFGFGGG<@FGG>:FC:EGFEGG7C@FGGDC;=:FGC8CBFCC=:FGGCFFG*=F9ACFGGC5CCEEEEGCE>B'88CCF79F4?F2,3.E@C=1::#:C:@,9CBDFGGGFGFGG:>EEC9BC;CG?#9<FFCD8FFCF6#D<B,DE,FF7GFDEE98BB=4+6=9,++8@@FFGGFFCGGGFCGGE7>FEFDGEEEB6,FFF@DCC@9C,CGEEFF9F<GCEA,EDF?GGFCC@+GGFFFFGGFF@E<GFEEF9GGGFFCA@CGFAGFFEFDFGGC@<@C
@s1201 116
TGAGGAATATTGGTCAATGGGCGAGAGCCTGAACCAGCCAAGTAGCGTGCAGGATGACGGCCCTATGGGTTGTAAACTGCTTTTATAAGGGAATAAAGTGAGAGTCGTGACTCTTTTTGCATGTACCTTATGAATAAGGACCGGCTAATTCCGTGCCAGCAGCCGCGGTCATACGGAAGGTCCGGGCGTTATCCGGATTTATTGGGTTTAAAGGGAGCGTAGGCCGGAGATTAAGCGTGTTGTGAAATGTAGATGCTCAACGTCTGCACTGCAGCGCGAACTGGTTTCCTTGAGTACGCACAAAGTGGGCGGAATTCGTGGTGGAGCGGTGTGATGCTTAGATATCACGAAGAACTCCGATTGCGAAGGCAGCTCACTGGAGCGCAACTGACGCTGAAGCTCGAAAGTGCGGGTATCGAACAGGATTAGATACCCT
+
EFFGGGGGGGGGGGGGGGGGGGGGGGGGGFFGGGGGGFFFEGGEFGGEGGGGGGGGGGGGDFGDFGGGGGEGG9F9,FGGGGGGGGGDFGGGGDBCFGFGFGGGFGGFGGGGGGGGGGDCFCCGGGGGGGGF@FEBFCEFFFGGGGGGG<BDFGGGFDFGGGGGGGD7F3@EGGGGGGGGGFGF7@EDGGGGCF*BC=FGG>GGGGEG?GCEF?7AEBFD@GDC=@G$C5C0@9E>FCCA0EFG2<CF4,4C,<C3+F:>AC=@;;DCGGF<:=#BCED?FFFFGFGF=,GFD>CCGD@FGGFFCEGEB8CD>@8+GFFGEA6+)FE>>=C,E<CFDEE=<=FECF<EEGDFC?@FEGGGFFCDFE:@FFGGGGGGFFEEDGGGGFGFEBEEGGFGFEF<8EFFEEGGGGEEGGGGGGFFFGFGGGDGGGGCCCCC
@s1201 30028
TGGGGAATATTGCACAATGGGGGAAACCCTGATGCAGCGACGCCGCGTGGGGGAAGAAGGTCTTCGGATTGTAAACTCCTGTTGTTGAGGAAGATAATGACGGTACTCAACAAGGAAGTGACGGCTAACTACGTGCCAGCAGCCGCGGTAAAACGTAGGTCACAAGCGTTGTCCGGAATTACTGGGTGTAAAGGGAGCGCAGGCGGGAAGACAAGATGGAAGTGAAATCCATGGGCTCAACCCATGAACTGCTTTCAAAACTGTTTTTCTTGAGTAGTGCAGAGGTAGGCGGAATTCCCTGTGTAGCGGTGGAATGCGTAGATATCGGGAGGAACACCAGTGGCGAAGGCGGCCTACTGGGCACCAACTGACGCTGAGGCTCGAAAGTGTGGGTAGCAAGCAGGATTAGATACCCT
+
FFDGGCGGFCGFGFGGGGFG@FGGEGGGGC@,,;FGFC:F@FGDGDGGGG>FCDGDGEGGFGGGDE7BBCF9FF@B@EFF?A,,B<FFGGE,?FFFFAFGDGGGGFGFCFFG8FGGFGGGADGG>CEGGGGF7<DFFCF7FGFC@FEGF>FFFDC8@FEGFFGF34CFE7FC::CCC#><CFFC?:EFFC4>B@185EGGGECDE.E;;#CFGF(#@96FCFGC70<CC,<FF<6(><3@;AFFFC3>F78CD8<BE#)7,>B(3<0F9<EFB<<7<FGG4A,FE@:@F>DE=GEDB49,A,48*C=E9FCDFC@GEDDGF8FFFGGGGGEF:ECCCGFEFFEDGGEGF>GFFAAE<<DBA,,D<C<:GFECFAGGFCGGGFFGGGGGGGGGGGFGF9EB,,CGGGGCGGGCCCCC
@s1201 118
TGAGGAATATTGGTCAATGGGCGAGAGCCTGAACCAGCCAAGTAGCGTGCAGGATGACGGCCCTATGGGTTGTAAACTGCTTTTATAAGGGAATAAAGTGGGTCCCGTGAGACTTTTTGCATGTACCTTATGAATAAGGACCGGCTAATTCCGTGCCCGCAGCCGCGGTAATCCGGAAGGTCCGGGCGTTATCCGGCTTTATTGGGTTTAAAGGGAGCGTAGGCCGGAGATTAAGCGTGTTGTGAAATGTAGATGCTCAACATCTGCACTGCAGCGCGAACGGGTTTCCTGGAGTACGCACAAAGTGGGCGGAATTCGTGGTGTAGCGGTGAAAGGCTTAGATATCACGAAGAACTCCGAGTGCGAAGGCAGCTCACTGGAGCGCAACTGACGCTGAAGCTCGAAAGTGCGGGTATCGAACAGGATTAGATACCCT
+
<FFCEFGGGGFGGGGGGGGGGGGGDGGGGGGGGGFGGGGFGGGGGGGEGGGGGDGGGGGGGEGGGGGGGFGBFGFDFFGGFBFGGGGGEEFEFFGGGGGGGGGGGGGGGGGFGFGGFGFFGGGGGFFG<=9FDFCFDFF,B>FGGGGF9<FFDFGGG,3>CBECEEE>@CFD,,4>7<FGGGC<FEGGEC8CFFGB=C:<@;<CFFE5>:@/<EGFE><B@8:96:?8F>CF:FG4GCC?8F.=;99A@@BGGFFCGFC@,<,<:9AE,DGF>@BC>C=0+(GFFB::,53C)F@C>EEB4,GGFE7F:BC,D@6+GGGFA,>B>ECE;@:,AA,@,F58EDGGGCFCE9EBCFE@CA,7:CF@FGDGGFEFE9GFFCCC7FFCDGDGGEFCGGFF<BC,DGGFGFF7CGGFGFGGGGGFCEFFEF<FFGGCCC@C
@s1201 119
TGAGGAATATTGGTCAATGGGCGAGAGCCTGGACCAGCCAAGTAGCGTGCAGGATGACGGCCCTATGGGTTGTAAACTGCTTTTATAAGGGAATAAAGTGAGTCACGTGTGACTTTTTGCATGTACCTTATGAATAAGGACCGGCTAATTCCGTGCCAGCAGCCGCGGTAATACGGAAGGTCCGGGCGTTATCCGGATTTATTGGGTTTAAAGGGAGCGTAGGCCGGAGATTAAGCGTGTTGTGAAATGTAGACGCTCAACGCCTGCACTGCAGCGCGCACTGGTTTCCGTGAGTACGCATAAAGTGGGCGGAATTCGTGGTGTAGCGGTGAAATGCTTAGATATCACGAAGAACTCCGATTGCGAAGGCAGCTCACTGGGGCGCAACTGACGCTGAAGCTCGAAAGCGCGGGTATCGAACAGGATTAGATACCCT
+
GGCFGFGGGGGGGGGGGGGGGGGGGGGGGGGGGGGGGGGFGGGGGGGGGGGGGGGGGGGGGEGGGGGGGGEEGGGGGFGGGGGGGGGGGGGFGFEFFGGGGFGGGGGGGFCGGGGGGGGGGGGGGGGGGGGGGGFFFE=CFFFCEGG<==C=DFGGCGGGGFF,>EFC:CCFGFGGGG*FFCFFEGCC7*BEGFGCCEGGGDCFGG3=9G3CCF-8;9E=;7E4BBC7EGGGFGE@C5GCFB>EC:7B?05C>5:/EBBF4@;A@;:>,C<9FEEGED0C=D8@3:>8,>DF5F6GGGGFCFCFF8GFDDF>=,GGECBE@F=@1+BCE;?;CCGFEEF9FAEEFFGF??CGGEGGFDF=@,@AFB,GFDGFFA<<B7DFFGGGGFGGFFFDF9GFGGGGGEFCGGGGGGFFEEGGGFBECFFFGDGGGGGCCCAB
@s1201 120
TGGGGAATATTGCACAATGGGGGAAACCCTGATGCAGCGACGCCGCGTGAGTGAAGAAGTATTTCGGTATGTAAAGCTCTATCAGCAGGGAAGAAAATGACGGTACCTGACTAAGAAGCCCCGGCTAACTACGTGCCAGCAGCCGCGGTAATACGTAGGGGGCAAGCGTTATCCGGATTTACTGGGTGTAAAGGGAGCGTAGACGGAGCAGGAAGTCTGATGTGAAAACCCGGGGCTCAACCCCGGGACTGCATTGGAAACTGTTGATCTGGAGTGCCGGAGAGGTAAGCGGAATTCCTAGTGTAGCGGTGAAATGCGTAGATATTAGGAGGAACACCAGTGGCGAAGGCGGCTTACTGGACGGTAACTGACGTTGAGGCTCGAAAGCGTGGGGAGCAAACAGGATTAGATACCCT
+
FFCGGGGGGGGGGGGGGGGGGGGGGGGGGGGGGGGGGGGGGGGGGGG@FGGGGGGGGFGFGGGGGGG:EGGGFFGGGGGGGGGGFGGGGGFGGGGFGGGGFFGGGGGGGGGFGGGGGGGGCEEGGGGGGGGGGGGGFGGFFEEFGGEEF@FFGGFEFGGGD*<FCFCGEFFFGGGGDFGC99CFGGGGCCFGC@G7CEF295CCCC#2,2;#9:?03-CC9C9B@*<GDGE>CEG:DF:<EGE@8EGB(>:6;@@,6=FD?6FAC<5?@<DFDGECDGFGFE@,FCF7EEGGGEGGFEEEGGEC5FCFFC,4@CCEDCFGEGF=GGGFC,CDEGFF,FDGGGGEFGGGGGGGGGGGGGGGGGGGGGGGGGGEF8FFGGGGGGGGGGGGGGGGGGGGGGGFGGGGGGGGGGGCCCCC
@s1201 121
TGAGGAATATTGGTCAATGGGCGGAAGCCTGAACCAGCCATGCCGCGTGAAGGACTGAGGCCCTATGGGTCGTAAACTTCTTTAGACGCAGAGCATTAAGGGCCTCGTGAGGTCCGATGAGAGTATGCGTAGAATAAGCATCGGCTAACTCCGTGCCAGCAGCCGCGGTAATACGGGGGGTGCGAGCGTTATCCGGATTTATTGGGTTTAAAGGGTGCGTAGGCGGCGAATTAAGTCGGCGGTGAAAGACCGGGGCTCAACCCTGGAAGTGCCGTGGATACGGATTGGCTAGAATACCCTTGCCGTGGGAGGAATGAGTGGTGTAGCGATGAAATGCATAGATATCACTCAGAACACCGATTGCGAAGGCATCTCACGAAGGGGCGATTGACGCTGAGGCACGAAAGCGTGGGGATCGAACAGGATTAGATACCCT
+
FGGGGGFGGFFGGGGFFGGGGGGGGGGGGGGGFGGGGGGGGGGGGGGFCFGFGFFFEF8DFFGGFCFGGGGFCGGGGGGG9FCGFGGGGGGGGGGDFFFGDFGEDFGGCCCFFCFGEEFFFGGGF<9<FC>FFGEFFGGF<FFGG7CGGFGGCFFEGGGGC:CEEGGGCGC9CEGGGGGGGGGGGEEEEGEGFGGGC*2@CCGGFF<00F8:+:E?GBG>?DGGB4C8=/:/<<F0*'>*FFCC@C14**@37EGF8@829<:7658<C67BDF@,8@8=+,E8A9B,E9CFC,,8>7@8C7=@,==FC459,CFE@GGGGE@48CDGGGFF@@C@,FF@FD@9FFCF@?9FECCGEGGGGGECFF9@E<CGGFGGFGGFGGGGGGGGGGGEGDF@FGGFEGGGGGGGGGGFEGGGGGFFDGGGFE9GGGFACCCC
@s1201 122
TGAGGAATATTGGTCAATGGGCGAGAGCCTGAACCAGCCAAGTAGCGTGCAGGATGACGGCCCTATGGGTTGTAAACTGCTTTTATAAGGGAATAAAGTGAGAGTCGTGACTCTTTTTGCATGTACCTTATGAATAAGGACCGGCTAATTCCGTGCCAGCAGCCGCGGTAATACGGAAGGTCCGGGCGTTATCCGGATTTATTGGGTTTAAAGGGAGCGTAGATGGATGTTTAAGTCAGTTGTGAAAGTTTGCGGCTCAACCGTAAAATTGAAGTTGATACTGGATATCTTGAGTGCAGTTGAGGCAGGCGGAATTCGTGGTGTAGGGGTGAAATGCTGAGATATCACGAAGAACTCCGATTGCGAAGGCAGCTCACTGGAGCGCAACTGACGCTGAAGCTCGAAAGTGCGGGTATCGAACAGGATTAGATACCCT
+
DFFGGGGGGGGGGGGGGGGEFGGGGGGGGGGGGGGGGGGGGGGFFGGGGGGGGGGGGGCF@FCFGGGGGFGEGGGGGGGGGGGGGGGGGFGCFFGGGGGGGC9FGGGGGFCGGGGGFGGGGGFG9FGGGGGGGGGFFGGGGGGGGGEGGGGGFFGGGGGGGGGGGGGGGGG@FGGGGGGGGGGGGGEE@F78FFEED=F@+2?,?7<F7FCGGGEFGBGFF>E>FFFFG<6<<CG)<@G1GGFDC?G@@@,::DE6EGGF;CEGG>CGFFG31FFF>/D8CDDDFGFFDEA86EEC,FE?EC9FGGGFF?GF88EGGF@B=94,88,FEFGE9FGDD9,@GGFEDCGFGGGGF:CGGDF7CGECFGFGGGGGGFCFGFEEDGGGGGGGGFCGGGGFFGFDFGGGCGFFFCGGGFGGGGGEE@GGFECGGFFCCCCC
@s1201 36098
TGGGGAATATTGCACAATGGGGGAAACCCTGATGCAGCGACGCCGCGTGGAGGAAGAAGGTCTTCGGATTGTAAACTCCTGTTGTTGAGGAAGATAATGACGGTACTCAACAAGGAAGTGACGGCTAACTACGTGCCAGCAGCCGCGGTAAAACGTAGGTCACAAGCGTTGTCCGGAATTACTGGGTGTAAAGGGAGCGCAGGCGGGAGAACAAGTTGGAAGGGAAATCCATGGGCTCAACCCATGAACTGCTTTCAAAACTGTTTTTCTTGAGTAGTGCAGAGGTAGGCGGAATTCCCGGTGTAGCGGTGGAATGCGTAGATATCGGGAGGACCACCAGTGGCGAAGGCGGCCTACTGGGCACCAACTGGCGCTAAGGCTCGAAAGTGTGGGTAGCAAACAGGATTAGATACCCT
+
FFFCFGGGGFFGGGGAGGGFDGGGGGGGGGG?DAFGGFECFGGGGG>FEGGGGGGCFFGGGFGGGFG?CCDFGGGFGGGFEEFGDFGGGDEEFFGGGGGFGGGDGGGGGGGGGGGGGGGGGGCGDGGGGFFG7FGGFFCFGGGGGG@CGGGGGGGGGGGG9B:GGFGEGGDGDFGEGGFGGG9C7F6F<C<9FFG<<674:=CCCFG?C9@CEEG:,<E;,,)34<CGGF8CCEC3,:F<FF39=34GG@@3A,>6%D=?8<FDF8FCCFG=DB#EFFC9DGGGFECCCGE>=,@>ECCE8FCC5CF?EF?BBF::,GGGE8=:>GGGFAFEB,@FFEFFEGE@E@FGDEFFFAGGDGEFGGEGGGCEEDFCE<9EB8B,GDGGGFGE@GGGGGGGGFGFCGGGFCFGGF@@CCCC
@s1201 124
TGAGGAATATTGGTCAATGGGCGTAAGCCTGAACCAGCCAAGTAGCGTGAGGGATGACTGCCCTACGGGTTGTAAACCTCTTTTGTTTGGGAATAAAGTGCGGGACGCGTCCCGCATTGCATGTACCATTTGAATAAGGACCGGCTAATTCCGTGCCAGCAGCCGCGGTAATACGGAAGGTCCGGGCGTTATCCGGATTTATTGGGTTTAAAGGGAGCGCAGGCCGTGGGTTAAGCGTGTCGTGAAATTCCGTCGCTCAACGGCGGACGTGCGGCGCGAACTGGTCCACTTGAGTACGCAGGACGTTGGCGGAATTCGTGGTGTAGCGGTGAAATGCTTAGATATCACGAAGAACTCCGATTGCGAAGGCAGCTGACGGTAGCGCAACTGACGCTGAGGCTCGAAAGTGCGGGTATCGAACAGGATTAGATACCCT
+
FGGGGGGGGGGGGGGGGGGGGGGGGGGGGGFGGGFFGGFFGGGGGGGGGGGGGFGGGGFGGGGGGGEEGEGGGGEGFGGGGGGFGDFGGGE<FGGGF,C9FFGGGGGGGGGGGDCFFGGGGGGGGGGGGFGCAEGGC9,8>FFGDC@<FF,><D:FEFDFG7CFGE@7CFCGF?:FGDEGG9,4=C=:FGGGGGGGGGE+?7<EGG>EDC:FFG5;GFEBBBDCBB:CEEC>F<EAGFGE:<>C6+19=B=C*:6)5CDFGGFD@C5@B5@0:>EC/GGGGGFF@FDF8FFF:++8+>9B@D>CDEGGGGFF??CB@GFFCFECAF=B@;9,BAFEGEFDFGGFEFCGDC,?<CEC@AE:7FFFEDFFFDGGEFCC@EBFCGGFFFF:EF;GFEGGFGGFGGGGFGGGGEGFEDGFEGFGGGGGCDAGGFF<CCCC
@s1201 36251
TGGGGAATATTGCACAATGGGGGAAACCCTGATGCAGCGACGCCGCGTGGAGGAAGAAGGTCTTCGGATTGTAAACTCCTGTTGTTGAGGAAGATAATGACGGTACTCAACAAGGAAGTGACGGCTAACTACGTGCCAGCAGCCGCGGTAAAACGTAGGTCACAAGCGTTGTCCGGAATTACTGGGTGTAAAGGGAGCGCAGGCGGGAAGACAAGTTGGAAGTGAAATCCATGGGCTCAACCCATGAACTGCTTTCAAAACTGTTTTTCTTGAGTAGTGCAGAGGTAGGCGGAATGCCCGGTGTAGCGGTGGAAGGCGTAGATATCGGGAGGAACACCAGTGGCGAAGGCGGCCTACTGGGCACCAACTGACGCTGAGGCTCGAAAGTGTGGGTAGCAAACAGGATTAGATACCCT
+
FGGGGFDGGGG@FGGGFGFF8CFGGGGGGGGGGGGGGGGGFF@CEGG>FGEGGGDFGGGDFGFGFFD@:BEGGGGGGGGGFGGC?EGFGGEFGGGGGG9FGGGGGGDFCFGGGGGGCFG?EF+3=FFFGGGGDGCFGGGGGGFG+FFG:FEGGGC8FF*8DAFGC7CFGDCEGGGD@GGGGG>GGG%C<?>FGGCBG5FGEGG5CCEC?C+CFE>=ECCC<<2@1@F7C(CGGA:3-ECEF@9ECCGGGDGFFFC,@EG%>FGD1GDBF<<FDD8GGGGGGG0GFECF7FEEGFC+E@:B9,+==::?9AC:,,+CGGFGE@++7FEDD@FF@CCGGFGGEF:B=@@GDEGC@C,F<EFFGDGGGD<C7B8@GFGGEC7GGGFFGGEGGFFEECGGGGFFFFFFA,GFF,F@CCCC
@s1201 35175
TGGGGAATATTGCACAATGGGGGAAACCCTGATGCAGCGACGCCGCGTGGAGGAAGAAGGTCTTCGGATTGTAAACTCCTGTTGTTGAGGAAGATAATGACGGTACTCAAAAAGGAAGTAACGGCTAACTACGTGCCAGCAGCCGCGGTACAACGTAGGTCACAACGGTTGTCCGGAATTACGGGGTGTAAAGGGGGCGCAGGCGGGAAGAAAAGTCGGAAGTGAAAGTCAGGGGCTAAACCCATGAACTGCTTTCAAAACTGTTTTACCTGAGTAGTGCAGAGGTAGGCGGAATGCCCGGTGTAGCGGTGGAATGCGTAGATATCGGGAGGAACACCAGTGGCGAAGGCGGCCTACTGGGCACCGACTGACGCTGAGGCTCGAAAGTGTGGGTAGCAAACAGGATTAGATACCCT
+
DF,CFCFGGGGG<FGGGGGG8@C@FGE8FFGGGDFGGG@FCFEGGGGGGCFFGGGGG<FFGGCE,+B++B,,5CF,9?,,=FFA8,45BF,BFF9EDC,5?4FCFG9FD,,,383,B<:,5CC7=+BFA;FC38,+333@,<,,5:3**5*3@D>*,,<8?C<,,*1=CFEE9CCGG*<%2>/;<57?F?A;38C*=>:4==4#;8*7D52#@77:#$<,9GGECE<3,3*7CF@;@+F@C<,F@:83>F>+3,@,,C+C8@>,,<C,F=<C38@,B@C,,DFEE=+CEEC=E8++4+848DE>=F>FEFE:CF@C@5CGGGF@B7?,E<<C69,,8<<:B,GGGGGGGE@FA,66B,,,8,@+C,E:GGGGGGDGEEC@,GGGFFGGFCFFE<FCE<FEFGGGFGGGFFACCC<C
@s1201 26841
TAGGGAATCTTCGGCAATGGGGGCAACCCTGACCGAGCAACGCCGCGTGAGTGAAGAAGGTTTTCGGGTCGTAAAGCTCTGTTGTAAGTCAAGAACGAGTGTGAGAGTGGAAAGTTCACACTGTGACGGTAGCTTACCAGAAAGGGACGGCTAACTACGTGCCAGCAGCCGCGGTAATACGTAGGTCCCGAGCGTTGTCCGGATTTATTGGGCGTAAAGCGAGCGCAGGCGGTTTGATAAGTCTGAAGTTAAAGGCTGTGGCTCAACCATAGTTCGCTTTGGAAACTGTCAAACTTGAGTGCAGAAGGGGAGAGTGGAATTCCATGTGTAGCGGTGAAATGCGTAGATATATGGAGGAACACCGGTGGCGAAAGCGGCTCTCTGGTCTGTAACTGACGCTGAGGCTCGAAAGCGTGGGGAGCGAACAGGATTAGATACCCT
+
FGGDGGGGGGCFGGGGGGGGGDEGGGGGG8FGEGEGFGGGGG7CCEE7FGGGGGGGCGGGGGFCFGGGFGGFGGGGGGGFBEGGGGGGGGGGGFFGGGGGGGGGGGGCGFGGGGGFGFAFFGGGGFGGGGGGGGGGGGGGGFG8>FFFGGGEFGGGGGGGGGFF:DFAGGGGGGDGFFGFGGGGGDGGGGGDGG7/1:<9:;-::AEFG@@ECCE>GFFGFFGGGC1C=/CGFDGFFFAC;:,@E8<6:;4A?EGGEDFCFFGGGGGGEGB@FGGGDE?DCF6<@E;FCCECDE?GFDF9?,9FFEGFGGFE<GFC4,E9CGFEB9,+8)7CFFGE:,F=7GFC,EEFCFGFEFAGF@@GFFF<F@@@,AF@:CCFDCC8<<CGGFE9<CGGGGGEGGGGGFGEBGGFF@7GGGGFD@@7GGGDFGGGGFAEEFF@CCCCC
@s1201 128
TGAGGAATATTGGTCAATGGGCGCGAGCCTGAACCAGCCAAGTCGCGTGAGGGATGAAGGTTCTATGGATCGTAAACCTCTTTTATAAGGGAATAAAGTGCGGGACGTGTCCCGTTTCGTATGTACCTTATGAATAAGGATCGGCTAACTCCGTGCCAGCAGCCGCGGTAATACGGAGGATCCGAGCGTTATCCGGATTTATTGGATTTAAAGGGTGCGTAGGCGGCCTTTTAAGTCAGCGGTGAAAGTCTGTGGCTCAACCATAGAATTGCCGTTGAAACTGGGGGGCTTGAGTATGTTTGAGGCAGGCGGAATGCGTGGTGTAGCGGTGAAATGCTTAGATATCACGAAGAACTCCGATTGCGAAGGCAGCTTGCGGGAGTGCGACTGACGCTGAAGCTCGAAGGTGCAGGTATCGAACAGGATTAGATACCCT
+
FFFGGGGGGGGGGGGGGGGGCFEGGGGGGGGGGGGGGGGFGF<EEGGCGGCFGGGGGGGGGGGGGGGGGGFGFGGGGGGGGDEGGGGG<FFBFGGGGG<FEGEEGGGGGGEGG7FFFFFAFGGGGFGFFFGFEGDGGG?DF8FGGCEGGFAFGGGGGFGGGGFGEEEEEGGG,DFEGGGGGF@FGCDEF2GGG:FE7FGFCDGCF9FCGG?GGGGFC:GEDGEF<F<7EGCFCCGFCFC8EG6ECCGGGF@FGGDCCFG=@9GFF@FG@CB-=B;F>C<C6EEEFFFBA4F,FGFEFGGFGBEFBFGDEDC;EBCEEF?FAFEEAC@,EE<4C9GGDEEGFDFACGGGGFFA<:C:GGGEGEF7GGGGGE8GGDGDGGFCDGGGEFFDGGGGGGGGGGGGGGGFGGFFFFGGGGGGGFFEFGGGGGGGGFFB?CCC
@s1201 22652
TGAGGAATATTGGTCAATGGGCGAGAGCCTGAACCAGCCAAGTAGCGTGCAGGATGACGGCCTTATGGGTTGTGAACTGCTTTTATATGGGGATAAAGTGTGGGACGTGTCCCATATTGCAGGTACCATATGAATAAGGACCGGCTAATTCCGTGCCAGCAGCCGCGGTAATACGGAAGGTCCGGGCGTTATCCGGATTTATTGGGTTTAAAGGGAGCGTAGGCCGGAGATTAAGCGTGTTGTGAAATGCAGTCGCTCAACGTCTGCACTGCAGCGCGAACTGCCCAGCTTGAGTGCGCGCAACGTTGGCGGAATTCGCCGTGTAGCGGTGAAATGCTTAGATATGGCGAAGAACTCCGATTGCGAAGGCAGCTGACGGGTGCGTAACTGACGCTCATGCTCGAAAGTGCGGGTATCGAACAGGATGAGATACCCT
+
FGGGGEFGGGGGGGGGGGGG@GGGGGGGGGGGGGGFGGGGGGGGFGGGGGCFDFGGGGEGGG7FGGGGGFCEFFGGGFAFCBFGGGGGF9E:==A?EFEGGGGGGGGGGGAFGGGGGGGGGFFGDF9<FFGGGGFGGGGFGGGEC7@DEFGF@FFCDGGGGGGFC@FGEDGFCCGECFCGGGG7FGGCEFGDDGGG55B:7ECFFG<=<:>CFFGFE>;>?=EGGGGD>+;C8CE>DGE9B?CCC<<50.<B::;>C38<1;EFC9DFFGGDFFE@;E@:.C@@;<>C9,C@DF::6GGGGGGGGEGEEEC4>8EGGF@FFA8GBGGFDEFDGGGGFFGGFEGCCE7@CFE9FFEGC7F:@CFFGGEGGDGGFDDGGGGGEGGEE,GGGECEFGGCGFF8DCF@FGGGGFFEFF<F@GFAFGGGGF9CFCEBC@9C
@s1201 33672
TGGGGAATATTGCACAATGGGCGAAAGCCTGATGCAGCGACGCCGCGTGAGCGAAGAAGGATTTCGGTATGTAAAGCTCTATCAGCAGGGAAGATAATGACGGTACCCGACTAAGAAGCACCGGCTAAATACGTGCCAGCAGCCGCGGTAATACGTCTGGAGCCAGCGTGATCCGGATTTACTGGGTGTAAAGGGAGCGCAGGCGGTGCGGCAGGTCTGATGTGAAAGCCCGGGGCTCAACCCCGGTACTGCAGTGGAAACGGTCTTACTAGAGTGTCGGAGGGGTAAGCGGAATTCCTGGTGTAGCGGTGAAATGCGTAGATATTAGGAGGAACACCAGTGGCGAAGGCGGCTTACTGGACGATAACTGACGCTGAGGCTCGAAAGCGTGGGGAGCAAACAGGATTAGATACCCT
+
FC<,@,CFGFFG<CFGGGGGGG@FCFGGGFGEFDFGFF6C@CEEGGG=F:,:@C8=F<F,CC9CFCE:<DFFFFGA9,=DC9BFF<FFGGFF+?AEGA9BFE74BF<FEEFGGF8?D8B<FFECE++>FFCC7@8+@FFG:>,>F7:*CCFF,,>83,<<,=F*,,8<F*<9,?FGDE*,?,,,7C?<<,<++<C*/:@>33:8:8C*1,&,AFC/8<F8FF,9D4>5(;@>$GCEF@ECF:<C=FAAFFF=7,,,3=@+@,>,A,B5FBAFDGB66+848+A,GE?B@,GGFECBC4A,FE@+98,CDGFA?:C@,C69<,EAC=FAFE?F@AECB:,@C,@BEF@DEC,GGFFF8C@A4C,FC<C:FFFEE8CC6EEGF@F8B@GCEFGGGFFFC,FBE9GFGGGFGGGCCCCC
@s1201 131
TGAGGAATATTGGTCAATGGGCGAGAGCCTGAACCAGCCAAGTAGCGTGCAGGATGACGGCCCTATGGGTTGTAAACTGCTTTTATGCGGGGATAAAGTGAGTGACGTGTCGCTCATTGCAGGTACCGCATGAATAAGGACCGGCTAATTCCGTGCCAGCAGCCGCGGTAATACGGAAGGTCCGGGCGTTATCCGGATTTATTGGGTTTAAAGGGAGGGTAGGCCGCCTGTTAAGCGTGTTGTGAAATGTCGGGGCTCAACCGGGGCATTGGAGCGCGAACTGGCAGACTTGAGTGCGCGGGAAGTAGGCGGAATTCGTCGTGTAGCGCTGAAATGCTGAGATATGACGAAGAACTCCGATTGCGAAGGCAGCCTGCTGTAGCGCAACTGACGCTGAAGCTCGAAAGCGTGGGTATCGAACAGGATTAGATACCCT
+
DFGGGGGGGGGGGGGGGGGGGGGGGGGGGGGGGGFFGGGGGFFFEGGGGGGGGGGGGGGGGGGGGGGGFGGDGCFFFFGGGFGGGGGGGGGGGGGGGGGGGGG9FGGGGGGGGGGGGGGFGGGGFFFGGE:F=F9AGGGGGGGGGGGGGFFGFGGGGGGGGGFFECFGG*=;FFGGGGGDGGGGGGEFFGGF9F8?C55CGGGG?FEGG@CCCFC@E(8770*265*7CF?<=*C@EDCB-8-C<C:5=B5GFEGF<7CDGG0EEFD9@A6#EC0EE@#;90F>7,389=@35F@@+=8B,?9EFCGEFECD6D8@ECB+FCB=1@>9,;FC<,F==<9GFGFC@=FFEGFGFFCCCFECEECFF69FGGFFD8FFECCCGGGGGFGGGGFEEAFEGDGGFEFFF:F@GGGFGGCGGFAFEAGGFDEFFFCCCCBC
@s1201 34475
TGAGGAATATTGGTCAATGGGCGAGAGCCTGAACCAGCCAAGTAGCGTGCAGGATGACGGCCCTATGGGTTGTAAACTGCTTTTATACGGGGATAAAGTGGGCCACGTGTGGCTTATTGCAGGTACCGTATGAATAAGGACCGGCTAATTCCGTGCCAGCAGCCGCGGTAATGCGGAAGGTCCGGGCGTTATCCGGATTTATTGGGTTTAAAGGGAGCGTAGGCCGTCTGTTAAGCGTGTTGTGAAATGTCGGGGCTCAACCTGGGCATTGCAGCGCGAACTGGCAGACTTGAGTGCGCAGGAAGTAGGCGGAATTCGTCGTGTAGCGGTGAAATGCTTAGATATGACGAAGAACTCCGATTGCGAAGGCAGCCCGCTGTAGCGCAACTGACGCTGAAGCTCGAAAGCGTGGGTATCGAACAGGATTAGATACCCT
+
FFGGGFDGGF9FGGGGFFFGGGGGGGGGFFDFEGGFCGGDFDFGGGGEEGGGFGGGGGGGGGGGGGGGGGFEGGGGGGGGCEGGGGGFGGGGGGGGGGB<DCGGGCFGF@CGGGGGGDFGCFGFEFGGDFGGGFFGGGGGGGGDC7@FDFGFEFGGGFGGFGGGCEGGGGEGDGGGDGGGGFFG-GGGGGGFFGGGGGAFF?=FGF0;56<>?GGGGFGG?=CCCFGFFC6<CFG>EGDC;FCEGC::3EEGFEEGGG@FGGFC:DFFFEGFFG7CCE=FGFFFFGFBGD=8>C+:ECGGGGFGGGFEEFE=7GGGGEFC<=E@5ECGGGFGFFAF9?E8GGGGGGGGGGGGFEFBCDGGGGFFEFFGGGEFDCCC,<GGGGGGFEECFC7GGGGGGGGGGGGFFGGGGGGGGFGGGGFDFGGGGGGGGFE@@CCC
@s1201 33136
TGGGGGATATTGCGCAATGGGGGAAACCCTGACGCAGCAACGCCGCGTGAAGGATGAAGGTCTTCGGATTGTAAACTTCTTTTATTAAGGACGAATAAAGTGCCGGTACTTAATGAATAAGCTCCGGCTAACTACGTGCCAGCAGCCGCGGTAATACGTAGGGCGCAAGCGTTGTCCGGATTTACTGGGTGTAAAGGGTGCGTAGGCGGCTTTGCAAGTCAGATGTGAAATCTATGGGATCAACCCATCGCCTGCATTTGAAACTGTAGAGCGTGAGTGAAGGAGAGGCAGGCGGAATTCCACGTGTAGCGGTGAAATGCGTAGAGATGGGGAGGAACACCAGGGGCGAAGGCGGCCTGCTGGGCTTTAACTGACGCTGAGGCACGAAAGCGTGGGTAGCGAACAGGATTAGATACCCT
+
EFFFEF7CGGFDFFGG+6CFDGGGGGGFECGGDEEGDGFEGGGGGGGGGGGGGFCFFFCFDFFGFGGGGCFEFEEFGGFFCEAFGGG<FFGEGGDCEFGADD,CFGGGGG9FEDFGGFGG<BC8B+C@@FFGCC@EF@7FGEFG8:FF77*>FFGG9FFGFG*3=7F*<FFGDCFF,FC1<FGCC<9CC,?:9,22C5C8*:;/:5EEG8:??C:7C=+*19A@C(<7?CEG7,62@7%0:CF<'/-0$:8B@/+=@FB@3D@>25,+:7F6,87+F=D,EA,,,,FB+:=@,>>E9C8+9,B4A==)7@4B;,?+C,E>C9,F=B?FCEFE@6B:E@F7DF@,GGCFGDGGFFB<GFDGGFEF<F,E@CEGGCCF<GFEFF<FCEFC;FCCFGGGGGGDFGEGGGGGGAFGGF<CCBC
@s1201 134
TGAGGAATATTGGTCAATGGGCGAGAGCCTGAACCAGCCAAGTAGCGTGCAGGATGACGGCCCTATGGGTTGTAAACTGCTTTTATAAGGGAATAAAGTGAGTCACGTGTGACTTTTTGCATGTACCTTATGAATAAGGACCGGCTAATTCCGTGCCAGCAGCCGCGGTAATACGGACGGTCCGGGCGTTATCCGGATTTATTGGGTTTAAAGGGAGCGTAGGCCGTAGATTAAGGGTGTTGTGAAAGGTAGGCGCTCAACGTGTGCACTGCAGCGCGAACTGGCTTACTTGAGTACACACGAAGTGGGCGGAATTCGTGGTGTAGCGGTGAAATGCTTAGATATCACGAAGAACTCCGATTGCGAAGGCAGCTCACTGGAGCGCAACTGACGCTGAAGCTCGAAAGTGCGGGTATCGAACAGGATTAGATACCCT
+
FGGGGGGGGGGGGGGGGGFEFGGGGGGGGGGGGGGGGGGFGGGGGGGGGGGGGGGGFFEGGGGFGGGGGGGGGGGGGGGGDGGFFGGFGGF8?FDEFFGGDC?<FFBB?FF<FGGCFG7D,,5EFGGAFGGGGGFFGAFFGFCCGEGCFGGGGF@GFGGFGFCGE@C7F*<DCFGGG*<BC*=<*=C:CF@FCF775EGGGGG;CF?CC<<B;EE7<989?7EFFF+7B,9CF@9#GGEDGG>=C70-D9*@#%FGGG<<C>>#E>0);BCBEFCGGD'=CDFC,5,B=,EFEA64+6DB+,FGGE>BCFDECD7EGDD,GGGGAGGCEFFEAC99,EACGCEAB<FFFFFECFEGEF=FFEEFFCGGGCFC:6,9ACCDGFDF<GGF7GGFFCFFGGGGGFFFFF@7C+GGGGGGGGGFDGGGGGGGGGGCCCCC
@s1201 135
TGAGGAATATTGGTCAATGGACGAGAGTCTGAACCTGCCAAGTAGCGTGAAGGATGACTGCCCTATGGGTTGTAAACTTCTTTTATACGGGAATAAAGTGAGCCACGTGTGGCTTTTTGTATGTACCGTATGAATAAGGATCGGCTAACTCCGTGCCAGCAGCCGCGGTAATACGGAGGATCCGAGCGTTATCCGGATTTATTGGGTTTAAAGGGAGCGTAGGCGGGTTGTTAAGTCAGTTGTGAAAGTTTGCGGCTCAACCGTAAAATTGCAGTTGATACTGGCGACCGTGAGGGCAACAGAGGTAGGCGGAATTCGTGGTGTAGCGGTGAAATGCTTAGATATCACGAAGAACTCCGATTGCGAAGGCAGCTTACTGGATTGTAACTGACGCTGATGCTCGAAAGTGTGGGTATCAAACAGGATTAGATACCCT
+
FGFGGGGGGGGGGGGGGGGGGGGGGGGFGGGGGGGGGGFDFGGGGGGGGGGGGGGGFFFGFGGGGDFFFGGGGGGGGGGGFGGGGGGGGGEFGC<FGGGCFGFGGGGGGGGGGGGGGFEGGGFFGFFG<FAFFGGFGGGGGCFGGGCGGDB<=FFCFGDFGGGGEGGGGGGGGGGGEEG<AFGG>:=FFCGF=CF?678<:CFFGGC=@FC2?:F=B@C=;2ECFDGFDEGEEGGFGGEFFFFFE=@?F:GGFCC>?EG>C@FGGGGADFFDD<D;:DG?CCGGGGGC@,EA),,F8FEFFFFGGGGGGFE>+CE@@F@CEGGGFGEGFFE;FGF?EC,CE@DAGFGGGFGGFFGGGGGGGGGGGFDGGGGGGGGECEFF9FGGGF@EGGGFFFCGFGGGGGGGGGGGGGFGGGGGGGGGGGGGGFGGFGFCCCCC
@s1201 18873
TGAGGAATATTGGTCAATGGACGAGAGTCTGAACCAGCCAAGTAGCGTGAAGGATGACTGCCCTATGGGTTGTAAACTTCTTTTATACGGGAATAAAGTGGAATATGCATACTCCTTTGTATGTACCGTATGAATAAGGATCGGCTAACTCCGTGCCAGCAGCCGCGGTAATACGGAGGATCCGAGCGTTATCCGGATTTAGTGGGTTTAAAGGGAGCGTAGGCGGGTGCTTAAGTCAGTTGTGAAAGTTTGCGGCTCACCCGTAAAATTGCAGTTGATACTGGGCGCCTTGAGTGCAGCATAGGTAGGCGGAATTCGTGGTGTAGAGGTGAAATGCTTAGATATCACGAAGAACTCCGATTGCGAAGGCAGCGTACTGGACTGTAACTGACGCTGATGCTCGAAAGTGTGGGTATCAAACAGGATTAGATACCCT
+
CEEGGGG<FFGGC<EGDGEGGGGGGGDFD,FEFGGECD@EFGCDFGGGGGGGGG9FFE9C@EEFGGEFGGGGGEF,CFFGG,EFGFFFEF7BFFCEGGEGFCEGGFFFDEFC9,:E,C9,9C<F,?FGGGG8FGFFC,4EB<BGECCEE<,AFGGGCFCGGGGGGGD7<CFFGGGGC7FEGGFEE>@FF7/>;FGGGGG<D%<FCF2<,#8@CC8482C>FFDFGFCA:CFF@3DAGFDGGGFAD:7@GGGE7DED>>6&A8:GFDCEB;<==>DDA3<A6$F?C77<E=CF5DCGFFA,AE@FB++GEFCEA9+GCF:=CC@9*,49E??<,9,FEEB,E>9<F<:DAA9EEBCECBAB8,C@EE,E@887,,FFFGFFFAFGGFC7GEFFE,FFCGFE,EF@@,CCGFEEFFFGFEEFGGGGGF9DFFC,CCCB
@s1201 137
TGAGGAATATTGGTCAATGGACGAGAGTCTGAACCAGCCAAGTAGCGTGCAGGATGACGGCCCTATGGGTTGTAAACTGCTTTTATAAGGGAATAAAGTGGGAGTCGTGACTCCTTTTGCATGTACCTTATGAATAAGGACCGGCTAATTCCGTGCCAGCAGCCGCGGTAATACGGAAGGTCCGGGCGTTATCCGGATTTATTGGGTTTAACGGGAGCGTAGGCCGGAGATTAAGCGTGTTGTGAAATGTAGATGCTCAACATCTGCACTGCAGCGCGAACTGGTTTCCTTGAGTACGCACAAAGTGGGCGGAATTCGTGGTGTAGCGGTGAAATGCTTAGATATCACGAAGAACTCCGATTGCGAAGGCAGCTCACTGGAGCGCAACTGACGCTGAAGCTCGAAAGTGCGGGTATCGAACAGGATTAGATACCCT
+
E@FGGGGGGGGFGGGGGGGGGGGGGGGFGGGGGGGGGGGGGGGGGGGGGGGGGGGGGGGGGGGGGGGFGGGGGGGGGGGGGGGGGGGGGGC8EFFCEF<FGGGGEFGGGGGAFFGGGGGGGGGGGEF9<EGGGGGGGGGFGGGGGG8FFFCFFGGG7FFFGFGFEGG7:>C7FFFGGDGDFGGGGGGGCFCCCFCCDGGF5F$FFC>F9?C$3::>C2C557>DFDEDGCBFFC+2>11CCA9ECFG@FA@:/@:@9F@<*/<6@F#CFF?EFFEB8;6=0=8FFCGGGFF?D@EFGGGF9C,@FGECGE?948B=EGEEEE@+@GCC;C,9EC,FFC?C?,,E8GGFFFEC8FEEGGFGFGGGFBCFGDGGGGGGGFEGEGGGGGFC7GGGGFGGFEE8GGGGGGGFGFFGGFGGGGFFEAGGGGFGGGECCCCC
@s1201 20852
TGAGGAATATTGGTCAATGGACGAGAGTCTGAACCAGCCAAGTAGCGTGAAGGATGACTGCCCTATGGGTTGTAAACTTCTTTTATACGGGAATAAAGTGGAGTATGCATACTCCTTTGTATGTACCGTATGAATAAGGATCGGCTAACTCCGTGCCAGCAGCCGCGGTAATACGGAGGACCCGAGCGTTATCCGGATTTATTGGGTTTAAAGGGAGCGTAGGCGGGTGCTTAAGTCAGTTGTGAAAGTTTGCGGCTCAACCGTAAAATTGCAGTTGATACTGGGCGCCTTGAGTGCAGCATAGGTAGGCGGAATTCGTGGTGTAGCGGTGAAATGCTTAGAGATCACGAAGAACTCCGATTGCGAAGGCAGCTTACTGGACTGTAACTGACGCTGATGCTCGAAAGTGTGGGTATCAAACAGGATTAGATACCCT
+
AFFGFEFGFFGCGGGGGGDFGGGGGDGFGFGGGGGGGGGGGGGGGGGEGGGGGGGGFFFGGGGGGFGGFF@FGG9FGGGGGFFGGGFGFGEGGGFEGGGGGFGGFFGFGGGGGGGGGGGGGGDGGGGGFFD8EFGG,EBFFGCGDGEGGFGGGGGGGGGGF8FGGGGGCEGGEGFG7FGDFEFD@FGGGGGGGGG?C@FGG>GBFG6FFGGGCFGFGFGD;BGGGGFFGDGD3<:9F7CF<@/70CFFGFEGCGE9GGFB08C@FFF@DGF?FGEDCF=68B@CE>D,9?993===9FF?CD9FBCCGDEC,DECECGGGGFC7BE@GEBC<<GEFDF<8C,,CGFGGGFEEGEFGGFGGGEGFFDGGGFDGGFGFDGGGGGGGGGGDGEFEFFDGGGGGD7FF9GGGGGFFGGGGGGGGGFGGGGGGFGGCCCCC
@s1201 139
TGAGGAATATTGGTCAATGGGCGAGAGCCTGAACCAGCCAAGTAGCGTGAGGGATGACTGCCCTATGGGTTGTAAACCCCTTTTGTTTGGGAATAAAGTGCGGGACGTGTCCCGCATTGCATGTACCATTTGAATGAGGACCGGCTAATTCCGTGCCAGCAGCCGCGGTAATACGGAAGGTCCGGGCGTTATCCGGATTTATTGGGTTTAAAGGGAGCGCAGGCCGTGGGCTAAGCGTGCCGTGAAATTCTGTCGCTCAACGGCAGACGTGCGGCGCGAACTGGTCCACTTGAGTACGCGGGACGTTGGCGGAATCCGTGGTGTAGCGGTGAAATGCTTAGATATCACGAAGAACTCCGATTGCGAAGGCAGCTGACGGTAGCGCAACTGACGCTGTGGCTCGAAAGCGCGGGTATCGAACAGGATTAGATACCCT
+
EFGGGGDFGGGGGGGGGGGGGGGGGGGGGGGGGGGGGGGGGGGGGGGGGGGGGGGGGGGGGGGGGGFGGGGGGGGGGGGG7AFGFGGGGEG8FGGGGGGGFGGGGGGGGGGGGGGGGGGGFGGGGGGGGFFGGGFFFGGGGGGGGCEGCGGGGGGGGGGF7FGGCE*FFCGGEGFGGGGGFGFGGGGGGGGGGGGG5CFCFFEGGGG%:ECCGGD:/7E32>GGBBEDGCCCFGC7E5<;0<)+/C.69GGEC8?FFF=>;CB5FD;EGDEDFEBC0C2.?D@CGG>,<D9F=GDGEECB+F>3FGGEEDFEGGGGEFGFFF>C=GEEFGGFEFE>9C<@EFFDGGGGF?GGGFGF>FFEGGGGGGGGFFGGGGGGGFGEGGGGGGGFCFC7GGGGGGGGGGGGGDGGGGGGGGGGDGGGGCGGGGGFFGGCCCCC
@s1201 25544
TGAGGAATATTGGTCAATGGGCGAGAGCCTGAACCAGCCAAGTAGCGTGCAGGATGGCGGCCCTATGGGTTGTAAACTGCTTTTATAAGGGAATAAAGTGAGTCTCGTGAGACTTTTTGCATGTACCTTATGAATAAGGACCGGCTAATTCCGTGCCGGCAGCCGCGGTAATACGGAAGGTCCGGGCGTTATCCGGATTTATTGGGTTTAAAGGGAGCGTAGGCCGGAGATTAAGCGTGTTGTGAAATGTAGACGCTCAACGTCTGCACTGCAGCGCGAACTGGTTTCCTTGAGTACGCACAAAGTGGGCGGAATTCGTGGTGTAGCGGTGAAATGCTTAGATATCACGAAGAACTCCGATTGCGAAGGCAGCTCACTGGAGCGCAACTGACGCTGAAGCTCGAAAGTGCGGGTATCGAACAGGATTAGATACCCT
+
CGGGGGGGGGCFGGGGGA@FEGGGGGGGGGGGGGGGGGGGGGGGFGEFCGGGGGGGGGGGGGGCFGGGGGGGGGGGGGCGGGCFGGGGGGGGGGGGGGGGGGGGGGGGGGGGGGGGGGGGGGGGFGFFGGFGGGGGGGGFGGGGGDGFGGGGGGGGGGGGGCCFGGGGG7FFC@FG>F@EFGFGGGGGGGEGGGGAEGE7G8=GG;:CEGGFGG@G>BEGFFGGGGG=D@,CCF<FGGDGGGGGFEDFGGFGGCCDEGFFGCGFGFFCFF66EC@:6:8DDFFFFD:,GGFA*++F@9FA,E9@CCFGGE@,7@887GEFEBCE@FGFGFE??EEE;GF9GGFFGGECFFEEC87@CFF>GGGDFFFGGGGGGGGGFFFFCGGGGFFFBFCGGGGGGGGGGGF<ECEGGGGEEGFGGGEEE<FFF9GGFFF<CCAC
@s1201 23540
TGGGGAATATTGCACAATGGGGGAAACCCTGATGCAGCGACGCCGCGTGGAGGAAGAAGGTCTTCGGATTGTAAACTCCTGTTGTTGAGGAAGATAATGACGGTACTCAACAAGGAAGTGACGGCTAACTACGTGCCAGCAGCCGCGGTAAAACGTAGGTCACAAGCGTTGTCCGGAATTACTGGGTGTAAAGGGAGCGCAGGCGGGAAGACAAGTTGGAAGTGAAATCTATGGGCTCAACCCATAAACTGCTGTCAAAACTGTTTTTCTTGAGTAGTGCAGAGGTAGGCGGAATTCCCGGTGTAGCGGTGGAATGCGTAGATATCGGGAGGAACACCAGTGGCGAAGGCGGCCTACTGGGCACCAACTGACGCTGAGGCTCGAAAGTGTGGGTAGCAAACAGGATTAGATACCCT
+
DFGGGGGGGGAFGGGGGGGGGGGGGGGGGGGGDGGGGGDGGGGGGGGGGGGGFFGGGGGGFGCFFCF@FEGGGGAFFBFGGGGGGGGGGGGGDFGGGGGGGDECFFE9FGGGGG8FGGGGGGGGG78CFDGGGFGGGGGGBFEFDGEGGGGGGFFFDCGEFGGGGGGGG@7E9FBFGGBGGFGFGGFG=:F<CFGFECE@EE1EEEGEEGGGFEE9CBFFDE59@CGEFGGGGGGGFGC@<@:EGGG,CFB7F'EFBD:CEDF?GGGGFEFFDGDFGFFFCDDGGGGEEFFE8>7EDGGFGFEGB7DGGFFFCGDGFFBAFCF@7GFDFFDEECC6@F8GGGGGGGEEC:EGFCGGGGGGGGFFEAFF@7FGGGGFCGGGGDGF@GGGGGFEGGGF<FGGGGGGGGGGGDFCCCCC
@s1201 142
TGGGGAATATTGCACAATGGGGGAAACCCTGATGCAGCGACGCCGCGTGAGTGATGAAGTATTTCGGTATGTAAAGCTCTATCAGCAGGGAAGAAAATGACGGTACCTGACTAAGAAGCCCCGGCTAACTACGTGCCAGCAGCCGCGGTAATACGTAGGGGGCAAGCGTTATCCGGATTTACTGGGTGTAAAGGGAGCGTAGACGGAACAGCAAGTCAGATGTGAAAACCCGGGGCTCAACCCCGGGACTGCATTGGAAACTGTTGATCTAGAGTGTCGGAGAGGTAAGTGGAATTCCTAGTGTAGCGGTGAAATGCGTAGATATTAGGAGGAACACCAGTGGCGAAGGCGGCTTACTGGACGATGACTGACGTTGAGGCTCGAAAGCGTGGGGAGCAAACAGGATTAGATACCCT
+
EFGGGFGGGGGGGGGGGGGGGGGGEGGFGGGGGGGGGGGG7FEGGGG=FEGGGGGGGGAEFFGGGGGFGGGGGGGGCGGGGGGGGG9B@FFGEGGGGGGGFGGGGCFGGGGGGGFGGGGGGGGGGGGFG9DFG<DGGGFFGGGGGGGG@FGGGGGFC7FGGGGGGFGGEGG*FFEGGDGGGDF=FF8CEFFFCFG8C;GE=C5+;?FEGG888:C:3#DE&F?F9F,7FD58GGGB3@72CCCEABFF>,FDD<ECD=CGDDF8FGDB@,FGFGEEEGGEGGFDGEEB?;FE88FE@C,BFEB@5>,GGGGGGECEGEE8GGCGGGGGFGGFDGGGGGGFCFEFGGGGGEFF9GGGGGGGGDGFGGGGGFEGGGGFGGFDGGGGGEGGGGEGGFDGGGGGGGGGGGFGFCGCCCCC
@s1201 18958
TGAGGAATATTGGTCAATGGGCGAGAGCCTGAACCAGCCAAGTAGCGTGCAGGATGACGGCCCTATGGGTTGTAAACTGCTTTTATAAGGGAATAAAGTGAGTCTCGTGAGACTTTTTGCATGTACCTTATGAATAAGGACCGGCTAATTCCGTGCCAGCAGCCGCGGTAATACGGAAGGTCCGGGCGTTATCCGGATTTATTGGGTTTAAAGGGAGCGTAGGCTGGAGATTAAGCGTGTTGTGAAAGGTAGTGGCTCAACCTCTGCACTGCAGCGCGAACTGGTCTTCTGTAGGACGCACAACGTGGGCGGAATTCGTGGTGGAGCGGTGAAATGCTTAGATATCACGAAGAACTCCGATTGCGAAGGCAGCTCACGGGAGCGCAACTGACGCTGAAGCTCGAAAGTGCGGGTATCGAACAGGATTAGATACCCT
+
<FGGGGGGFGGGGGGGGGGD@FGGGGGGGFGGGGGGGGGCFFGGFGGGGGGGGGGGGFFGGGGFGGCFFFCEFGFFGGGGGCCFGGGG<FG=FGFFGCFGGFDFGGGGFF7?E<FAFGGGGGGFFGGFAE9FFGGGEAFEFE7BEGGFGGGFGGGGFG?EFGFGCDFGEFCC9B7C@:>FGDFGEDGGGGGDCBED2*FFF>FE)CC?2?FFGGG:82FD::??<<?5EECGGFG)8CGEFFFC:+<#GGGGFB@B6AA:9DFGFCGGC?FC;@6GGFEBDFFF<,DF,:,,<+>EGF@+?A=GGGDGGGGFFGEGGF:<FE>+BGDGGGFEEFFFECFGFGFGFGGGGGEF<:GGGGF7FC@GGFGFC<,BF,7GGFGF@C@FFFGGGEFCEF@E8GGGGGGGGFF>GGFGGFDFGGGFFFGFDFE<C6,A<<@B
@s1201 22433
TGGGGAATATTGCACAATGGGGGAAACCCTGATGCAGCGACGCCGCGTGGAGGAAGACGGTCCTCGGATTGTAAACTCCTGTTGTTGAGGAAGATAATGACGGTACTCATCAAGGAAGTGACGGCTAACTACGTGCCAGCAGCCGCGGTCAAACGTAAGTCACAAGCGTTGTCCGGAATTACTGGGGGTAAAGGGAGCGCAGGCGGGAGAACAAGTTGGAAGTGAAGTCCATGGGCTCAACCCATGAACTGCTTTCAAAACTGTTTTTCTTGAGTAGTGCAGAGGTAGGCGGAATTCCCGGTGTAGCGGGGGAATGCGTAGATATCGGGAGGAACACCAGTGGCGAAGGCGGCCTACTGTGCACCAACTGACGCTGAGGCTCGAAAGTGTGGGTAGCAAACAGGATTAGATACCCT
+
DF<FGGGGGGGG9CFFGGGG8@FFCG8FFFGG,<FFFFFECF@FGGGGG7BFGFDDF,?F?F+CE7C+CFA99AEEFGEBFGG9:4BEBFD<FFFEF9AE?C>BDG?FG,,C?ACFF,5C<,C+>7:,>DG<=DB77<>F<,8,+53>*56<@CGG:,@8@CF,:26=F71A<FGFBF<;BC0EDG#1;,CCFFB2@@C?DC:5F?E9B:@CFFC=7CF?@@+C0,<83,FFF>?F@>7FGFD@,E7B<D@93,+,C,77,FGGGGGEBAGGFFD,E@,,,,9FGGGGGFCCE>=8@+:EGGGGBEFCA,FEGGGGGGGGGEGFECEAE@<CBEE,EF<:GFCCF@7GFF8GGGF@F<C;ECCGGGEEFFFGGGGGFEGFGGFGGGCBGGGFCCCGF9FEFEGGGGGGGGGCCCCC
@s1201 22966
TGGGGAATATTGCACAATGGGGGAAACCCTGATGCAGCGACGCCGCGTGGAGGAAGAAGGTCTTCGGATTGTAAACTCCTGTTGTTGAGGAAGGTAATGACGGTACTCAACAAGGAAGTGACGGCTAACTACGTGCCAGCAGCCGCGGTAAAACGTAGGTCACAAGCGTTGTCCGGAATTACTGGGTGTAAAGGGAGCGCAGGCGGGAGAACAAGTTGGAAGTGAAATCCATGGGCTCAACCCATGAACTGCTTTCAAAACTGTTTTTCTTGAGTAGTGCAGAGGTAGGCGGAAGTCCCGGTGTAGCGGTGGAATGCGTAGATATCGGGAGGAACACCAGTGGCGAAGGCGGCCTACTGGGCACCAACTGACGCTGAGGCTCGAAAGTGTGGGTAGCAAACAGGATTAGATACCCT
+
CFFGGGGGGGGGGGGGGGFGFGGGGGGGGDFGGGGGGGFDGGGFEGC>FEEGGCGGGGDFFEEGGGGGGGFGGGGGGEGGEFFGG?FFFGGFGGGGGGGGGGGFFGFDGFGGFGGGGGGFGFGGGCCEGGGGG<EFGGGCFGGGGDEEGGGGGGGGD<@CFFGGGFF7FGGGGG=GGG8>GGCCFGGGC?FF@GGFGGGGEEGEFDCC4CFFECE=F1FCBFGGG<FF@FFGFEG,6GEFGGGGGGFFF7:F7D@@G<DCGGGDGGGFGFFBFFEC=<E9FE0EFGGGGGCFFE7EE:CAFFCE=FBEFFFGGCGGFGF8GCGEGFEGFFGGEEGGFFGGGGGFFFDGGGGGGGGGGGGFGGGGGGGGGGGGGGGGGGFCGGGFFGGGGGGFGGGGFFFFGGGGGGGGGFDCCCCC
@s1201 29018
TGAGGAATATTGGTCAATGGGCGAGAGCCTGAACCAGCCAAGTAGCGTGCAGGAAGACGGCCCTATGGGTTGTAAACTGCTTCTATAAGGGAATAAAGTGGGTCACGTGTGACTTTTTGCATGTACCTTATGAATAAGGACCGGCTAATTCCGTGCCAGCAGCCGCGGTAATACGGAAGGTCCGGGCGTTATCCGGATTTATTGGGTTTACAGGGAGCGTAGGCCGGAGATTAAGAGTGTTGTGAAATGTAGAGGCTCAACCTCTGCACTGCAGCGCGAACTGGTCTTCTTGAGTACGCACAACGTGGGCGGAATTCGTGGTGTAGCGGTGAAATGCTTAGATATCACGAAGAACTCCGATTGCGAAGGCAGCTCACGGGAGCGCAACTGACGCTGAAGCTCGAAAGTGCGGGTATCGAACAGGATTAGATACCCT
+
6CFGGGEFFGFGGGGGFFGGGGGGF:FGGGGGGGFGGGGGFGFGGGGGGGGGGG<8BF:FEGG<FFFEGGEF,<BFFGG9E,FFGFCFGGGGGGGFGGG9<F:AFG7B<FG9FCC,E9CGG9BE9FGGFGGGGCAEAAFFGFF@BCFGFGFCDG@F=DFFFC8FFC*CFGGGGA:FGECE>:FB7ECG@DD<F<:=C&?,CF9CFG<FFF$FFC:#><FC?C>:<8FGGFFF7C@)?=EFAFCEF><BFGG=EFGGGGFCC@40FEF=@FGFFF=BEF@?GFCGGGF9GGGGAGCCGGGF>CF=B@GEGFDC>8GGEGGF:F@GBEGFFFGGFCGFFFE8GFF:8GGGFGGGFFCB:CGEGGGGGGFE@@@CCFCF7FCCEGEGF<FGGGFGGGFGFGGGGGGGFFEFFC;EFEFGEFFFEEEFGFGFGFE<CCAC
@s1201 28808
TGAGGAATATTGGTCAATGGACGAGAGTCTGAACCAGCCAAGTAGCGTGCAGGATGACGGCCCTATGGGTTGTAAACTGCTTTTATAAGGGAATAAAGTGAGTCTCGTGAGACTTTTTGCATGTACCTTATGAGTAAGGACCGGCTAATTCCGTGCCAGCAGCCGCGGTAATACGGAAGGTCCGGGCGTTATCCGGATTTATTGGGTTTAAAGGGAGCGTAGGCCGGAGATTAAGCGTGTTATGAAATGTAGATGCTCAACATCTGAACTGCAGCGCGAACTGGTTTCCGTGAGTACGCATAAAGTGGGCGGAATTCGTGGTGTAGCGGTGAAATGCTTAGATATCACGAAGAACTCCGATTGCGAAGGCGGCTCACTGGGGCGCAACTGACGCTGAAGCTCGAAAGCGCGGGTATCGAACAGGATTAGATACCCT
+
EFGGGFDFFFFFGGGGGGGGGFGGDGGGGGGGGGGGFGFCFC<FGGGF@CDFGGDFFECGBFFFGGGGGGGEGGGFGGGCCFFGGGGGGGG@GFGGFFFGFFGGFGF+F?CEGGGGGGGGGGGGGGGGGGFG9FDEGCFG,BFGGGDFGGGGGGGGGGFGG?DFDGGGGGGGGGGGGEEFFGG7FBEFEFGGGGG=G/GGF?FGGGFFGCCFFG7DFEGGF>ECDGGGGGGFGGG<FGGGF3:EGGGFGDFG<AC=FGEFF9GGF=AFCEFECFFC@=/:CGFFGGFBB,EB=FEFGGAGGGFGGGFB=E=,7FEEGGGFECC89CCGGFGFFFEB,AC,<DFCDGGGGGGGCGGGGGGGGGGGFCFGDFFFDFFEEFCDGFCFCEEEGEEGGGGGGFCCFF9F77EEGEGFGFGGGEFFFGGGGGGGGGGCBABA
@s1201 148
TGAGGAATATTGGTCAATGGACGAGAGTCTGAACCAGCCAAGTAGCGTGCAGGATGACGGCCCTATGGGTTGTAAACTGCTTTTATACGGGGATAAAGTGAGCCACGTGTGGCTTATTGCAGGTACCGTATGCATAAGGCCCGGCTAATTCCGTGCCCGCAGCCGCGGTAATACGGAAGGAACGTGCGTTATCCGGATTTATTGGGGTTAAAGGGATCGTAGGCCGTATGTTAAGCGTGTTGTGGAATGTCGGGGCTCAACCTTGGCATTGCCGCGCGAACTGGCAGACTTGAGTGTACAGGAAGTAGGCGGAATGCGTCGTGTAGCGGTGAAATGCTTAGATATGACGAAGAACTCCGATTGCGAAGGCAGCCTGCTGTAGTGCAACTGACGCTGAAGCTCGAAAGCGTGGGTATCGAACAGGATTAGATACCCT
+
DFDG,;CFCDCA9EFFCDECFG+@FFC@FCEAFGF84BDCGFFE,<CBCCEDF,,8FC::E>FFGGG,6F=FFFAEC<AE<,C,C?EADE7+@CEB?EA,?F@<F<+B9F++=9BBFGGGFAF,?CECDEFF,,@D,CC,,@+>888FGGFGFFCF>7+@3+@:C5>CF7:7DE8C7*::,,=:*8CFF<8;CACE57+7++?>9<*47<9B7:8)*-A?(,:*6;8)0:?C9:94E.C?CC2:#F=?@9>F3,BD,FC=F#$3:86#28+2+:#7C99=7BB??<,F9?EA>C,9GEC?8F@:8>FEGGF>44>>B@+?4,>EAEGCAGF=C,99,-:,E@,A<CGFF?<@6,+GEFA,@C4,AGGGE@EF6F<C8C=A<FGGF@CCGGGCFCFEE7FF<:9CB7@GFDC@C@EFFC9<GEDEF<FFFEEA?CCB
@s1201 149
TGAGGAATATTGGTCAATGGACGCGAGTCTGAACCAGCCAAGTAGCGTGAAGGATGACTGCCCTATGGGTTGTAAACTTCTTTTATATGGGAATAAAGTGGTCCACGTGTGGATTTTTGTATGTACCATATGAATAAGGATCGGCTAACTCCGTGCCAGCAGCCGCGGTAATACGGAGGATCCGAGCGTTATCCGGATTTATTGGGTTTAAAGGGAGCGTAGGCGGATTGTTAAGTCAGTTGTGAAAGTTTGCGGCTCAACCGTAAAATTGCAGTTGATACGGGCAGTCTTGAGTGCAGTAGAGGTGGGCGGAATTCGTGGTGTAGCGGTGAAATGCTTAGATATCACGAAGAACTCCGATTGCGAAGGCAGCCCACTGGAGTGTAACTGACGCTGATGCTCGAAAGTGGGGGTATCGAACAGGATTAGATACCCT
+
GGGGGGGGGGGGGGGGGGGGGGGGGGGGGGGGGFGGGGGGGGGGGGGGGGGGGGGGGFEFFGFGGGGFGGGGGGFGGGGGFCFGGGGGGFE:EEFEGGGGGG9EFGGGGCFGF@EFGGGGGGGGGCFGFGGGGFFGGGGGECEG7DEGGGGCFFFFFGF=DFFFCGGDG>CE@E@FGGC@>,@C@CEGGCG='8CEDGG@C8@CC@:67>A9CD:?E1=><;E=568>EFGD;=F:4?CACF=9;=05@9+C7EE>GG=FB=C=,3@<FD=3F=@33,=6=,@FFCFFGGFGFGE,=,GGFEEGGDGGC8E;CE7GGGGFCF>C5FCE;,C;EEFDAFGFE8CGDFGGGFFBFCC@GFGGGCEFFAFGGGFGGGFEFGGGGGGGF9FGGGFFGCFCGEGEFGGGGGGGGGGGGFGFGGGGGGGGGFFFC,F<CCCC
@s1201 150
TGAGGAATATTGGTCAATGGGCGAGAGCCTGAACCAGCCAAGTAGCGTGCAGGATGACGGCCCTATGGGTTGTAAACTGCTTTTATAAGGGAATAAAGTGGGAGTCGTGACTCCTTTTGCATGTACCTTATGAATAAGGACCGGCTAATTCCGTGCCAGCAGCCGCGGTAATACGGAAGGTCCGGGCGTTATCCGGATTTATTGGGTTTAAAGGGAGCGTAGGCCGTCTGTTAAGCGTGTTGTGAAATGTCGGGGCTCAACCTGGGCATTGCCGCGCGAACTGGCAGACTTGAGTGTACAGGAAGCAGGCGGAATTCGTCGTGTAGCGGTGAAATGCTTAGATATGACGAAGAACTCCGATTGCGAAGGCAGCCTGCTGTAGTGCAACTGACGCTGAAGCTCGAAAGCGTGGGTATCGAACAGGATTAGATACCCT
+
FGGGG,<FGFECGGGG@FGGGGGGGEEGGGGGGGGGGGGGGGF<FGCF:FFGGGG,FFGGGGD7FGGGGFGGGGFGGGGGFFGGGGGGGDGEBFFF9FFGGGGGGFGGCCF<ECAFGGGGFFEFGFGFFG9EEFFFGGGGFFG7E7CFDGGGCGF7FFFCFGGGGGDDCFCAFDFG@CEG@FAEE7:BCC7BCFCGGGGCDFG?FDC<<5<CEGDAC*C>89>F6<CB;FC++<C<CECGFF$:<A?@?*5EFEG>GFC><CCDC85;8.85#3-FCC=GFDBB<9FGEAFE=9AGFEE9F<=<E?DGGGFF8B==DFC4AGGGFGGGGGGFFGGFDAFFFCE:FFFGGFE<<EGEGGGGGGGFGGFGGFFCFFFAE@E@GFFGGEF:DGFEGCCF@7FFGGGGGGGGGGGGGGGGGGGGGGGGFFEGFC<BBA9B
@s1201 33862
TGAGGAATATTGGTCGATGGGCGCAGGCCTGAACCAGCCAAGTCGCGTGAGGGATGACGGTCCTACGGATTGTAAACCTCTTTTGTCGGGGAGTAACGTGCGGGACGTGTCCCGTATTGAGAGTACCCGAAGAAAAAGCATCGGCTAACTCCGTGCCAGCAGCCGCGGTAATACGGAGGATGGGAGCGTTATCCGGCTTTATTGGGTTTTAAGGGTGCGCAGGCGGCGCGCCAAGTCAGCGGGCAAAGTGCCGGGCTCAACCCGGGGGCGCCGTTGAAACTGGCGTGCTCGAGTGCGTGCGAGGAAGGCGGAATGCGTTGTGTAGCGGTGAAATGCATAGATATGACGCAGAACTCCGATTGCGAAGGCAGCTTACCAGCGCGTTACTGACGCTGAGGCACGAAAGCGTGGGGATCGAACAGGATTAGATACCCT
+
DGGGGGGFFGGGFGGGGGGGGGFGGGGGGGGGGGGGGGGGGGGGEFEFGECFEGGDCFEEFEGGGGFGGGGGGFFGGGFGFFGCGGGCFCGG@CDFGG@FGEGG=CFGGFGGGGGGGFCGGGGGGGGGGGG7FGGGFECC,88FGFEFCFF:FGFGGFBFGCFFFCEEGGGGFFFE77CC,?FEC-8::CEGGGCE*:8CC?:CGG8?/*00+<605):4>?ECGGCD58C<:8>A9:7DFC?,5:AGF'C=C<:5F;DFEC>5>,*#8>8>>,@83C<@+DGGGFBC=3@9C8CDGFFC:,B,7EEFCCBCDEGGGGGF=@C=GGGGDFGGFGGFDGCGGFF?CCEE9FGGFCC:FGEGFCGGEDFF<9@FFCGGEDF7GGFFCFF@GEEFF<CFGEFFEE@CFFGGFDCGGGGGF@FFGFGFC,GGFFC@CCC
@s1201 152
TAGGGAATCTTCGGCAATGGGGGCAACCCTGACCGAGCAACGCCGCGTGAGTGAAGAAGGTTTTCGGATCGTAAAGCTCTGTTGTAAGAGAAGAACGTGTGTGAGAGTGGAAAGTTCACACAGTGACGGTAACTTACCAGAAAGGGACGGCTAACCACGTGCCAGCAGCCGCGGTAATACGTAGGGCCCGAGCGTTGTCCGGATTTATTGGGCGTAAAGCGAGCGCAGGCGGTTTAATAAGGCTGAAGTTAAAGGCAGTGGCTTAACCATTGTTCGCTTTGGAAACTGTGAGACTTGAGTGCAGAAGGGGAGAGTGGAATTCCATGTGTAGCGGTGAAATGCGTAGATATATGGAGGAACACCGGTGGCGAAAGCGGCTCTCTGGTCTGTAACTGACGCTGAGGCTCGAAAGCGTGGGGAGCAAACAGGATTAGATACCCT
+
FGGGGGGGGGGFGGGGGGGGGGGGGGGFGGGGGFGGGGGGGGCBFFE@FGGGGGGGGGGGGFFGGGGG7FFGGG<FFFEFGFGGFFGGGGGGGGGGGGGFCFEFFDGGGGGGGGGGGGGGGCFFFGGGGGGEFFDGGFDFGGGCFGFGECCEEGFGGFDCCGBEFFC8C7=EGGG><,<,<C:2112=*4:*:>*;=7<CCC9C<++<C<C>;C8>E<8*--:3@E5<C/EEG>E@C6@<8<:GF@<C7CE<?FGFDFEBA+CCFFFCGGGE7F>DDCCCAFC7=D@,A,D?<FDEFECFFGGGGGGGGGGE5?E,E@@EE8DGFA,BB)>44ACF=EFF>>5,,GECGGFGF9AFF?=FCCC=>FFGEFD@EGGGGGGGDGGFFFGGGGGEFBDGGGFFFDECFF@FF@FE@EFECGFFFFE9FFDGGGGGGGFE@CCCC
@s1201 153
TGAGGAATATTGGTCAATGGGCGAGAGCCTGAACCAGCCAAGTAGCGTGCAGGAAGACGGCCCTATGGGTTGTAAACTGCTTTTATAATGGAATAACGTGAGCCTCGTGAGGCTTTTTGCATGTACCTTATGAATAAGGACCGGCTAATTCCGTGCCAGCAGCCGCGGTAATACGGAAGGTCCGGGCGTTATCCGGATTTATTGGGTTTAAAGGGAGCGTAGGCCGGAGATTAAGCGTGTTTTGAAATGTAGACGCTCAACGTCTGCACTGCAGCGCGAACTGGTTTCCGTGAGTACGCACAAAGTGGGCGGAATTCGTGGTGTAGCGGTGAGATGCTTAGATATCACGAAGAACTCCGATTGCGAAGGCAGCTCACTGGGGCGCAACTGACGCTGAAGCTCGAAAGCGCGGGTATCGGACAGGATTAGATACCCT
+
CFGGGGGGGGGGGGGGGGGGGGGGGGGGGGGGGGGGGGGGGGGGGGGGGGGGGGGGGGGGGGGGGGFGGGGGGGGGGGGGGDCFGGGGG9FEFGFF,?EFFGBFGGDGG?FGGGGGGGCFAFFGGGFEFFGGAFFEFFFFFGGGGGGGGGGGG@<:FD>DA<DGGC@CFC7;@DFEGGGGFGGEGGGECCECC<<EG8CBF>GECC<F887CC@E?>9G?F;G<C>E:EEFF99C9CEGDF#:=EEGFF=47CE>,FCEFF>8D;CECF8@9*@E<GEE?FDGGF=@+,8GGD:8FCGGGGGDGGECEGEFEFF8@+FGFEFGGFGEE=FE;GFGGGGGGGEFE:7C<GFFFEFCFGGGGGDGGGF<GGFAFCFGGGGGGGGGGGGF>GFFGGGGFFEF8DFFDFEGGGGGGGGGGGGGGGGGGGGGGGGGCCCAC
@s1201 154
TGAGGAATACTGGTCAATGGGCGAGAGCCTGAACCAGCCAAGTAGCGTGAGGGACGACTGCCCTATGGGTTGTAAACCTCTTTTGTTTGGGAATAAAGTGCGGGACGTGTCCCGCATTGCATGTACCATTTGAATAAGGACCGGCTAATTCCGTGCCAGCAGCCGCGGTAATACGGAAGGTCCGGGCGCTATCCGGATTTATTGGGTTTAAAGGGAGCGCAGGCCGTGGGCTAAGCGTGCCGTGAAATTCTGTCGCTCAACGGCAGACGTGCGGCGCGAACTGGTCCACTTGAGTACGCGGGACGTTGGCGGAATTCGTGGGGTAGCGGTGAAATGCTTAGATATCACGAAGAACTCCGATTGCGAAGGCAGCTGACGGTAGCGCAACTGACGCTGAGGCTCGAAAGCGCGGGTATCGAACAGGATTAGATACCCT
+
GGFGGGGGGGGGGGGGGGGGGGGGGGGGGGGGGGGGGGGGGGFFGGGGGGGGGGGGGGFGGGGGGGGGGGGGGGGFFGGGFGGGGGGGGGG?FFGGGGGGGGGGGGGGGGGGGGGGGGGGFGCGGGGGGGGGGGGDFFDFGGGGGGBCGGGGGGGGGGGGGFFGGGGGGCGG;BCFGGGGGGGGGGGFFCCGDGDEE*;E*:FGGGE8EFFEGGGFG>C@*CCC>D>BGEC/CFF?E-?CFGFGAFG?@@8EFE8?5>FFCGGFAB1;82>8BG@EGEC54=<EDFF<6F=FFGGGGEGF>=ECGEGGGGGE=@8DGFCDA,EGFGGGFFFC,FFFFC@3CD<GGGGGGFFGEGGF=FGFCDGGGFEGGGGGGFGFGGGGGGGGGGFCDGEGGGGGGGGDFGGGGGGGEEF<GGGFGGGFGGGGGGFGGGECCCAB
@s1201 29446
TGGGGAATATTGCACAATGGGGGAAACCCTGATGCAGCGACGCCGCGTGGAGGAAGAAGGTCTTCGGATTGTAAACTCCTGTTGTTGAGGAAGATAATGACGGTACTCAACAAGGAAGTGACGGCTAACTACGTGCCAGCAGCCGCGGTAAAACGTAGGTCACAAGCGTTGTCCGGAATTACTGGGTGTAAAGGGAGCGCAGGCGGGAGAACAAGTTGGAAGTGAAATCCATGGGCTCAACCCATGAACTGCTTTCAAAACTGTTTTTCTTGAGTAGTGCAGAGGTAGGCGGAATGCCCGGTGTAGCGGTGGAATGCGTAGATATCGGGAGGAACACCAGTGGCGAAGGCGGCCTACTGGGCACCAACTGACGCTGAGGCTCGAAAGTGTGGGTAGCAAACAGGATTAGATCCCCT
+
EFFGGGGGGAEFGGGFFEFFGGGGGGGGGFEFFGGGGGGGGGGGCFGCFFGGGGGGFF@GGGFGGGGBCGEDGGGGGGGAEFFGGGGFGGCF@<<FFGGGGG7FG7FEFEGGGGGGGGGD9FEG>FGGGGGGDFGGGGFGFGFG7BFGFGGGG?FGG,<FEGGGGGGGG@9EFFG<ECF?GGGGGGCGCC9BFGGGGGEEG::12ACGGGFFGFF9CGF;@4FC<CC6<:FCGFFFF:CG?>C;@8AB>,GED<EAGE=D8D7F<EFCEFE>4D:@FFE?FG<FF7@DGFE8,,B+C=CFGFF7FGEEFGFFCFFGFF<FGGGGGGGFB5FF@C,C@EDGGGGGFB,GGDGGFAGGEFGGFGGGFC<GEFBEFFEFFGFCFEFC,CGGF@GGGGFEEGFFCDGGGGGGGF=,9CCB
@s1201 31124
TGAGGAATATTGGTCAATGGACGAGAGTCTGAACCAGCCAAGTAGCGTGCAGGATGACGGCCCTATGGGTTGTAAACTGCTTTTATAAGGGAATAAAGTGAGTCTCGTGAGACTTTTTGCATGTACCTTATGAATAAGGACCGGCTAATTCCGTGCCAGCAGCCGCGGTAATACGGAAGGTCCGGGCGTTATCCGGATTTATTGGGTTTAAAGGGGGCGTAGGCCGGAGATTAAGCGTGCTGTGAAATGTAGATGCTCAACATCTGCACTGCAGCGCGATCTGGTTTCCTTGGTTACGCACAAAGTGGGCGGAAGTCGTGGTGTAGCGGTGAAATGCTTAGATATCACGAAGAACTCCGATTGCGAAGGCAGCTCACTGGAGCGCAACTGACGCTGAAGCTCGAAAGTGCGGGTATCGAACAGGATTAGATACCCT
+
CDGGGGGGGGGGGGGGGGGGGGGG@EGFGGGGGGGGFCFFGG9FFFFGGGGCEFFGGGGGGGGGGDGGGEEBFFCFFGGGGGGGGGGGGGGFGGGFGGGFGGGGFEGGCGGGGGGGGGDGGGGGGEEAFFG9FEDGAFC5FFFCECCFFGGFGGC>FF8=FFGF:>:CFGG:FGGGGGGEGGFGGCEG*GFG>GG4#1<?FG#GFFD?1F?FCC4:B>GB>:*7FD87FEFF@C56C38C;E(DE<FEECCF<ECFFA<8;GFE39<CCDC+3F8:+D=#7FFFGFBA638,*F>?8A,BFE=?=CFB7CDE@7=CEFF8EF7@@CCE<CC<FFF9E,EFGCDCFFFFGGGFFFEGGGGGGFCB9@CFE8FFFGGFGE@B+EGFDCCCCB6F9FAFE>GFGGFC68CEDFGGGGFFFF9FGGGGGGGFEA-8CC@C
@s1201 23252
TGAGGAATATTGGTCAATGGACGAGAGTCTGAACCAGCCAAGTAGCGTGAAGGATGACTGCCCTATGGGTTGTAAACTTCTTTTATACGGGAATAAAGTGGAGTATGCATACTCCTTTGTATGTACCGTATGAATAAGGATCGGCTAACTCCGTGCCAGCAGCCGCGGTAATACGGAGGATCCGAGCGTTATCCGGATTTATTGGGTTTAAAGGGAGCGTAGGTGGATTGTTAAGTCAGTTGTGAAAGTTTGCGGCTCAACAGTAAAATTGCAGTTGAAACTGGCAGTCTTGAGTACAGTAGAGGTGGGCGGAATTCGTGGTGTAGCGGTTAAATGCTTAGATATCACGAAGAACTCCGATTGCGAAGGCAGCTCACTAGACTGCAACTGACGCTGATGCTCGAAAGTGTGGGTATCAAACAGGATTAGATACCCT
+
<CEAFFGFGGGDGGDGGGGGGGGG+@FCFDGGGGGG@FG@FFGFGGE,FFGGGFFGFFAFGGGEG?FFGFCFEFEGGGGG9FFGGGGEEFEEGGGG9EGFGGGGFCFGGAFGGG8EEFGGGGG?,<5CFGGG9FFGGGGF=BF:7=?FG9E<F@FGGGGCGFFG7BFF@C@,EFGGEEEGGG7:7<6:C:BF;FGC5:F2CC=GCF;FB?FGGGD88>EA?92@9F#7FFD@:1D0,?@9CAC,.,0<CB=C:B88A1DAB,GGGFGGF@,,,C4,;,=DEGFFFEE9E=EA2EAC9GGF?DF@GECCGF?;>,=CGDFFE9=4BEFCAA,?,E5?4D@FF;FFCF@GGGFFAFC7CGGGFGGGFFFF@8GFACGGFCGGGGGGFGGGFCBFGGGGFGGFFGGFCFEDFEFDEGGGGGGGGFGFCGGFGGGCCCCC
@s1201 21437
TGAGGAATATTGGTCAATGGACGAGAGTCCGAACCAGCCAAGTAGCGTGCAGGATGACGGCCCTATGGGTTGTAAACTGCTTTTATAAGGGAATAAAGTGAGTCTCGTGAGACTTTTTGCATGTACCTTATGAATAAGGACCGGCTAATTCCGTGCCAGCAGCCGCGGTAATACGGAAGGTCCGGGCGTTATCCGGATTTATTGGGTTTAAAGGGAGCGTAGGCCGGAGATTAAGCGTGTTGTGAAATGTAGACGCTCAACGTCTGCACTGCAGCGGGAACTGGTTTCCTTGAGTACGCACAAAGTGGGCGGAATGCGTGGGGTAGCGGTGAAATGCTTAGATATCACGAAGAACTCCGATTGCGAAGGCAGCGCACTGGAGCGCAACTGACGCTGAAGCTCGAAAGTGCGGGTATCGAACAGGATTAGATACCCT
+
DFEGGDGGGGGFGGGGGGGGGGGGGGGGGFFGGGGFGGGGDFGGGGEFGGGGGGGGGGGGGGG<F8AFFG=FGCFFGGGGGGGGGGGGCFFCGGFGGFGGGGGFGGGGFGGGFGFGGGGGFGGGGG9FBGGGCFFFGAFDGFEGE=FFGGGGFGGDFFFCA77>C+@>FG7:CFFFFE7*?DCE7CEEG@;:F<7EG*<,412<FF1<<:F@<FD8EEGG<>C8:<CBG=797<2-1=09@8=E5CC2F=9>B:CDFCBC<>=3;;CFDF:+0@39%&8DF>FFFFB5@A<A?F==ECCFFCDFEE@?=,E@8:84+CEFFAEEEE??FFFAFF<E;FEDC,,EDFGGECCGECF?CFFCCFFBACA@FFEF@6<GGF@?@6@C9GFFFC@GFEDFF7GGGGGACGGGE@GGGGGGGGGGGGGGGGGFGEFBCCCC
@s1201 159
TGGGGAATATTGCACAATGGGGGAAACCCTGATGCAGCGACGCCGCGTGAGCGATGAAGTATTTCGATATGTAAAGCTCTATCAGCAGGGACGAAAATGACGGTACCTGACTAAGAAGCACCGGCTAAATACGTGCCAGCAGCCGCGGTAATACGTATGGTTCAAGCGTTATCCGGATTTACTGGGGGTAAAGGGAGCGTAGACGGAGCGGCAAGTCTGATGTGAAAACCCGGGGCGCAACCTCGGGACTGCATTGGAAACTGTCAATCTAGAGTACCGGAGAGGTAAGCGGAATTCCTAGTGTAGCGGTGAAATGCGTAGATATTAGGTGGTACACCAGTGGCGAAGGCGGCTTACTGGACGATAACTGACGCTGAGGCTCGAAAGCGTGGGGAGCAAACAGGATTAGATACCCT
+
FFE,FFDGGDDFGCFCDFGF@77FGCFECEGCFEFFCFDBFEGGCCB6@C=E@7=FCFFFAFF9?<,9C>EFCEF@EDFGG9FCGGGGGGG<C+>B@B<FFG:FFEGGDFGCFGFFGFFGFF@@CEDGGGFFFEF?FGFFF,@FCEE75FE9FGC:<CFFC,3CC,CCBEC:@?*4CE@FCF:CF5*F<?FGF@56C<EEDCE#=;CC:88:CEB6@9<9)@<F=*@2<C>C:C>4;:<#;8<5=C#89GC9C5CDBD==6<C9CGD<EAFCAC=F#<GFDE>AGGECC=E@9,,@,,@CGFDE=EEBE9FA,@CEEC,,AEF9FGFB:5CEC68GGGFFFE>GE@B7DGGGGFF<C@4=DFDGGGFGGEF@DEGDFFC@CGGFCFGFFGFFEC9FEFDFGGGGGGGGGEFAC@CC
@s1201 160
TGAGGAATATTGGTCGATGGGCGAGAGCCTGAACCAGCCAAGTAGCGTGCAGGACGACGGCCCTATGGGTTGTAAACTGCTTTTATAAGGGAATAAAGTGAGTCTCGTGAGACTTTTTGCATGTACCTTCTGAATAAGGACCGGCTAATTCCGTGACAGCAGCCGCGGTAATACGGAAGGTCCGGGCGTTATCCGGATTTATTGGGTTTAAAGGGAGCGTAGGCCGGAGATTAAGCATGTTGTGAAATGTAGTGGCTCAACCTCTGCACTGCAGCGCGGACTGGTCTTCTTGAGTACGCACAACGTGGGCGGAATTCGTGGTGTAGCGGTGAAATGCTTAGATATCACGAAGAACTCCGATTGCGAAGGCAGCTCACGGGGGCGCAACTGACGCTGAAGCTCGAAAGTGCGGGTATCGAACAGGATTAGATACCCT
+
<@EFGFGGGGGGGGGGGGGGFGGGGGGGGGGGGGGFGGFGGGGGGGGGGGGGGGGGGGGGGEG4FFGGGGGG@DCEEAGFGGGFGGGFGG8,AFGCF9BEGGGGGGGG?FEFGGGGAGCFGGFFFAFGG,ACGGFGFDGGG7CGGGGGGFFGGGG+3>FGGGGFEGGCF<EFFCDCFDEGFGGGGGDCCFEBCFGEDDGFFC:CFF7*ACF)?1C>EB3@=::C*+EDFFGGG<C=@BFFCCF??F>,D?6<::><6FFFCFF,@C8:3<:@287CE6#D==:.8=F,,>C9)F@8+,++?D>ECGGFFB?,=@+@+F@8CE>+88+DEFGFFFFFE9FGFGGGGGGGE?,FECEF>FGDC@C7FFFGGGFEEGGFGGGGGGGFFFGGGEFCGGFFECGGGGFGGFGGF:E?GGGGGGGGGFEDGFEGFDGCC9CC
@s1201 161
TAGGGAATCTTCCACAATGGGCGCAAGCCTGATGGAGCAACACCGCGTGAGTGCAGAAGGGTTTCGGCTCGTAAAGCTCTGTTGTTGAAGAAGAACGTGCGTGAGAGTAACTGTTCACGCAGTGACGGTATCCAACCAGAAAGTCACGGCTAACTACGTGCCAGCAGCCGCGGTAATACGTAGGTGGCAAGCGTTATCCGGATTTATTGGGCGTAAAGCGAGCGCAGGCGGTTGCTTAGGTCGGGTGGTAAAGCCTTCGGCTTAACCGAAGAAGTGCATCGGAAACCGGGCGACTTGAGTGCAGAAGAGGACAGTGGAACTCCATGTGTAGCGGTGGAATGCGTAGATATATGGAAGAACACCAGTGGCGAAGGCGGCTGTCTGGTCTGCAACTGACGCTGAGGCTCGAAAGCATGGGTAGCGAACAGGATTAGATACCCT
+
GFGCGFFGGCFFFGGFGGEFGG>GGGGGGFECD<ECFGFGGFGGGGGC7FGGG,FFFFGGGFFGF7FEGGGGGGGGGGGGGGGGFD<FF9EFFFGGD@CFEFGGGGFEGFFFGFGGGABEEEE8EDFGCE3,?DG@FECDFGCDDCFCFGGGC,,7@:5,DFDCC?DFFFGC@BE>GCGGGDCFCCCCCCG55<**/:C<35F*9,>C;,:89**)?1454::59=:5=GC4CF>79C>1/5*@,F>5,@47@*<@@:@>,A7EFCGGFFFGDFE+5+83,D@8===?FBBBEGE<A0B8B4,FF8EAFFE,?E;FE>4,=EFEEFFBE@@49EGGGGGGE=C<GGFFEFFAGGGGF8E@6FGFGFGGGGGFGECGGGFGGCGFFGGGGGGFEFC7EGGGGFF8,CEFEECGGGGGDGDGGGGFGGGGGGGGGGGGCCCCC
@s1201 162
TGAGGAATATTGCACAATGGGGGAAACCCTGATGCAGCGACGCCGCGTGGAGGAAGAAGGTCTTCGGATTGTAAACTCCTGTTGTTGAGGAAGATAATGACGGTACTCAACAAGGAAGTGACGGCTAACTACGTGCCAGCAGCCGCGGTAAAAAGTAGGTCACAAGCGTTGTCCGGAATTACTGGGTGTAAAGGGAGCGCAGGCGGGAAGACAAGTTGGAAGTGAAATCCATGGGCTCAACCCATGAACTGCTTTCGAAACTGTTTTTCTGGAGTAGTGCAGAGGTAGGCGGAATTCCCGGGGTAGCGGTGGAATGCGTAGATATCGGGAGGAACACCAGTGGCGAAGGCGGCCTACTGGGCACCAACTGACGCTGAGGCTCGAAAGTGTGGGTAGCAAACAGGATTAGATACCCT
+
DGFGGGGGGGGGFCFGGGGGGEEDFGFGGGGFGGGGGGEFGGGGGGGFGGGGGGGGGGGGGGGGGFEBFGGGGFGGGCFFFGGCFDFAFFF@F=BBFGGGFGGGCFBGG8FFG@FGGGF<FFGGG@FFGGGGCD8DDDFGGGG,@CEGG7CFD,*,37<FGGD9D>FB16:*3>*<CG,<FGGGGGCE#7:?<GE7ACC:59?/DEDFD<;CC>CAEAF>9GGGEA@?FGDCGFFFGCGGFFAE?;9FFCF<@B<<#>=CFFFDGG5GDE&$DD@,D@CEAG=GGDGFFGFCBGC7GC@9A,E=)FDGE9FCEGCC6FFDF8C8,CGGGFEEFC<C8DFGGDGGG@GGGDGFECFEC,AA<CEGGGFGCEFGGGEEFFEEEEGGGFFDGGGGGEGF@,FFGGGGGGGGGFGCCCCC
@s1201 163
TGGGGAATATTGCACAATGGGGGAAACCCTGATGCAGCGACGCCGCATGGAGGAAGAAGGTCTTCGGATTGTACACTCCTGTTGTTGAGGAAGATAATGACGGTACTCACCAAGGAAGTGACGGCTAACTACGTGCCAGCAGCCGCGGTAAAACGTAGGTCACAAGCGTTGTCCGGGATTACTGGGTGTAAAGGGAGCGCCGGCGGGAAGACAAGTTGGAAGTGAAATCCATGGGCTCAACCCATGAACTGCTTTCAAAACTGTTTTTCTTGAGTAGTGCAGAGGTAGGCGGAATTCCCGGTGTAGCGGTGGAATGCGTAGATATCGGGAGGAACACCAGTGGCGAAGGCGGCCTACTGGGCACCAACTGACGCTGAGGCTCGAAAGTGTGGGTAGCAAACAGGATTAGATACCCT
+
F<FGGCGGGGGCFGGFFGF8EGGGGGGFCFGFACDAFGGEE:CG:FFGGFFGCFED,C8<FCFGFFCEEGGGG,CFCGGFGGFDDFGGGGDFFGGCFG?FGCC:FEFFG,AFGG7DC,B,CE+@:CF8B,EFCF,8F>,DF,CFCECCC@FCFGCFGFEFGC7FF,386<7;<<*<@FC8:CF,?+0**,?F96<15C3<#28CE5E+:>C617B5<AGF619CA?;EF>C,@5@6FFC9BD>EF9CBF=:9BGEEG@:=DD=DFFFC6AGGEFDAFA@,DE=8EEF7EFGFGGGC@8+FFF>@5CB8FGGGC=CB8C<D98FFGGGGFEFEBECE8@EFFCEGFF@CFFFDAAFCEDFGGFCGGGGGGGGGGFGGGGGGGGGFFFGGGGGGGGGGGFAEGGGGCGGGGFDCCCCC
@s1201 32052
TGAGGAATATTGGTCAATGGACGAGAGTCTGAACCAGCCAAGTAGCGTGCAGGATGACGGCCCTATGGGTTGTAAACTGCTTTTATAAGGGAATAAAGTGAGCCTCGTGAGACTTTTTGCATGTACCTTATGAATAAGGACCGGCTAATTCCGTGCCAGCAGCCGCGGTAATACGGAAGGTCCGGGCGTTATCCGGATTTATTGGGTTTAAAGGGAGCTTAGGCCGGAGATTAAGCGTGTTGTGAAATGTAGATGCTCAACATCTGAACTGCAGCGCGAACTGGTTTCCTTTCGTACGCACAAAGTGGGCGGAATTCGTGGTGTAGCGGTGAAATGCTTAGATATCACGAAGAACTCCGATTGCGAAGGCAGCTCACTGGAGCGCAACTGACGCTGAAGCTCGAAAGTGCGGGTATCGAACAGGATTAGATACCCT
+
C<AF?FFGGFGGEGGGGFFF9FGGGGG,E9FGGGGGFAEFGGFFFFBCF7FG8C,?FFFGGG@DGGFFG:C+BEEFGEFGGGAFCGG9CF=FFG9EFGGGGGGGG8C<8<F9,CFGFFFGGGGGGGG,BFECFFGFGG,C,+@CF7=FAF,<D>FEDDD>,@<,@B:7FEGG9;FCE73<FFGGGEC7<*<FFAFGEEGFCC,2<<*<*CC9C,*;=('0=:==<8:3=CFDG*G=E@FCFF:),,1@,31<@;6,33=E>@#E=@%,DA<9F@@+4@>=?B<@F8F<E@8+*:EBC<A<,B?FEEGGGFE;7CGGGGFCGGEGBGFFEC,,E9GFE?FDA,DFCF,F@9GFFCCCB,FCGGGGGECFG@GFFGGGDC:B+GGF9F<7C@CGGGGF@+GDCFC,E7C+GFEFEE9GGF9EA,BF@,A6FCF@CA<C
@s1201 22934
TGAGGAATATTGGTCAATGGGCGAGAGCCTGAACCAGCCAAGTAGCGTGCAGGATGACGGCCCTATGGGTTGTAAACTGCTTTTATAAGGGAATAAAGTGAGTCACGTGTGACTTTTTGCATGTACCTTATGAATAAGGACCGGCTAATTCCGTGCCAGCCGCCGCGGTAATACGGCAGGTCCGGGCGGTATACGGATTTATTGGGTTTAAAGGGAGAGTAGGCCGGAGATTAAGCGTGTTGTGCAATGTGGAGGCTAAACCTCTGCATGGCAGCGCGAACGGGTCTTCTTGAGTACGCACAACGTGGGCGGAATTCGTGGTGTGGCGGTGAAATGCTTAGATATCACGACGAAATCCGATTGCGAAGGCAGCTCACTGGAGCGCAACTGACGCTGAAGCTCGAAAGTGCGGGTATCGAACAGGATTAGATCCCCT
+
F<EFGG8,;C,<EGG@EDDDEFGGCEG8C@FEFFFFGGDFGFFAFGEEGGGGGGGCGGGGGGGCGFEEFAFCCFG<EGGGGFGFGD,CE<FEGG=ADGCAFFEFE9FCCF?E,5E,5C@FFF,,@F9BC9<?FAFG,?,BFFFGEGED<EFGGGG+>A<7>C@8:CECGGG:FGF7*15:,>9*87:=*441+7,BGGF9+<@@6FGGG<CF9<>4;#?5#*/91<>7?CC=33:/:?6:<?=,#39DF?<>-368>,:BFD@7376,,,@4+8++@,,3+8D><B<FFFF<D+6++:=BD<F>=C@:B,FE+88@+F7EF=4+*C@CDAE,9,,GF<B;E@,9488+:A,C6,,C7A<B7@B,AC<C,,9FF,E<,,4:@C@C<C<,@:;DGGFF@6@6@C,CFC:F::E@@<CCBFCFF9F<E@<@DF=,--86
@s1201 31907
TGAGGAATATTGGTCAATGGACGAGAGTCTGAACCAGCCAAGTAGCGTGCAGGATGACGGCCCTATGGGTTGTAAACTGCTTTTATAAGGGAATAAAGTGAGAGTCGTGACTCTTTTTGCATGTACCTTATGAATAAGGACCGGCTAATTCCGTGCCAGCAGCCGCGGTAATACGGAAGGTCCGGGCGTTATCCGGATTTATTGGGTTTAAAGGGAGCGTAGGCCGGAGATTAAGCGTGTTGTAAAATGTAGACGCTCAACGTCTGCACTGCAGCGCGAACTGGTTTCCTGTAATACGCACAAAGTGGGCGGAATTCGTGGGGTAGCGGTGAAAGGCTTAGATATCACGAAGAACTCCGATTGCGAAGGCAGCTCACTGGAGCGCAACTGACGCTGAAGCTCGAAAGTGCGGGTATCGAACAGGATTAGATACCCT
+
CFGEFFGGGGFFGGGGFG@BEFGFCFDEDFEGGGGFGFGFGGGGFGDGGGGGGGGGGGFGGGGGFFFFGGG::EFGGGGGGFGGGGGGGGGGGGGGCFCFGG9EFGCBFFGGGGGGGGDE<AA<EFCD5?FECCFGGFGFEDFC@FBFDGFFFGGGGGDFEFG<FCFEGG*;,@@**6<>FGF>F714::6,4?FG?EFB18:CFGGEE7<>C?DC-FGGA:?=7DCDC<:#<E:0F?EGFGF#.<F?3A@EFC8:87:8:2;AF;@FFF7?)8F:88(/5;D8C,,:,5,,:3@+EAFE6E9E+8C?7@EC+,>+DGGFD?>C::,E5<9FA8<4@-EDEC?<=CGFE:<<97CFC7FF:FB,FEC,E8AGFFFE,C::+CCFEFC::C8+<EC,,:F8FGGAGE>GEF@FGGGGCEC@@CEF9GGFE@C6CA@A
@s1201 167
TGAGGAATATTGGTCAATGGGCGAGAGCCTGAACCAGCCAAGTAGCGTGAAGGATGACTGCCCTATGGGTTGTAAACTTCTTTTATAAAGGAATAAAGTCGGGTATGTATACCCGTTTGCATGTACTTTATGAATAAGGATCGGCTAACTCCGTGCCAGCAGCCGCGGTAATACGGAAGGCCCGGGCGTTATCCGGATTTATTGGGTTTAAAGGGAGCGTAGGCCGGAGATTAAGCGTGTTGTGAAATGTAGATGCTCAACATCTGCACTGCAGCTCGAACTGGTTTCCTTGAGTACGCACAAAGTGGGCGGAATTCGTGGTGTAGCGGTGAAATGCTTAGATATCACGAAGAACTCCGATTGCGAAGGCAGCTCACTGGAGCGCAACTGACGCTGAAGCTCGAAAGTGCGGGTATCGAGCAGGATTAGATACCCT
+
CFFGGGGGGGGGGGGGGGGG?FGEEFECGCFFGGGGGGGGGGDCFGFCCEFGGGFGFFEFGGGGG@F@EFGGGGFEFFDFFFFGAFGGGFFCFGG9D9FFE7C=FG?FFFFA9FGFFC@EFCGFAFEFGGGGAEEFGGG?,=CBEGGGGDDFEGCEF,,3ADEB@+@+33F,<33CE*:FGGFECFEG:B;C<;<5C:F?::02C=?C*<,BF,>)C@CB;/C9E2CCGCFE><C:85-:FF?@CFGE<F;@,ED:<FGFC::@0GE<0FF9F>,,CC===DGGFB,8D=,C0F@=EGGFD7,GDGEECEC@+>@+><D=FC@+8=7FE;9EADFD,DDGFCDFDFGGFEDGFGFGDFEC@CGGFAFGGFEFEEGEGEBGGGGGGGFFFCBGGGFGGGGGFEFAGEGGGGGGGGFEGGFGFEGGGGFGGGEBBCA@
@s1201 26089
TGAGGAATATTGGTCAATGGGCGAGAGCCTGAACCAGCCAAGTAGCGTGCAGGATGACGGCCCTATGGGTTGTAAACTGCTTTTATAAGGGAATAAAGTGAGAGTCGTGACTCTTTTTGCATGTACCTTATGAATAAGGACCGGCTAATTCCGTGCCAGCAGCCGCGGTAATACGGAAGGTCCGGGCGTTATCCGGATTTATTGGGTTTAAAGGGAGCGTAGGCCGGAGATTAAGCGTGTTGTGAAATGTAGATGCTCAACGTCTGCACTGCAGCGCGAACTGGTGCCCTTGAGTGCGCACAAAGTGGGCTGAATTCGTGGTGTAGCGGTGAAATGCTTAGATATCGGGAGGAACACCAGTGGCGAAGGCGGCCTACTGGGCACCAACTGACGCTGAGGCTCGAAAGTGTGGGTAGCAAACAGGATTAGATACCCT
+
FFGGGFGGGGGGGGGGGGGGGGGGGGGGGFGGGGGGGGGGGGGGGGCFGGGGGGGGGGGGGGGGGFGGGFFGGGGGGGGFGGGGGGGGGGGFFGEEFGGGGGFC,EFGGDDDFGFAFFEGC9FGFGGGGFGGGGGGGGGGGFEGGGGGGGGGFGGGGG8F,DCFGDGGG@FGFGGDGGGGGGGGGGGGGGCFGGGGCFFFGGGGGF?F>CF@EF@FGFFFFCGGGG(GFC<C+<<.:9EGFF-DFFCFG@AG7,<@7AF9CFFD9FCC8?DGFFCEECGCD#GG++B8=A,>*:@+CAFC,FGGEE?FEC,E@8C7EFCFGFC@)F7FGGFB<F,@,<C8B6F:=CEFFCFFCC,C4,CGGGGFEC7GCCGGFFFFFF<@,,B,@DGGEF@:DEGFGEF@<@FEFEGGGGGFGGGFE,BECCGGGFCFGGGCCCCC
@s1201 21659
TGAGGAATATTGGTCAATGGGCGAGAGCCTGAACCAGCCAAGTAGCGTGCAGGATGACGGCCCTACGGGTTGTAAACTGCTTTTATAAGGGAATAAAGTGAGCCTCGTGAGGCTTTTTGCATGTACCTTATGAATAAGGACCGGCTAATTCCGTGCCAGCAGCCGCGGTAATACGGAAGGTCCGGGCGTTATCCGGATTTATTGGGTTTAAAGGGAGCGTAGGCCGGAGGTTAAGCGTGTTGTGAAATGTAGTTGCGCAACATCTGCACTGCAGCGCGAACTGGTTTCCTTGAGTACGCACAAGGTGGGCGGAATTCGTAGTGTAGCGGTGAAATGCTTAGATATCACGAAGAACTCCGATTGCGAAGGCAGCTCACTGGAGCGCAACTGACGCTGAAGCTCGAAAGTGCGGGTATCGAACAGGATTAGATACCCT
+
EFGGGEFGGGGGGGGGGGEB@FGGGGGGGGGGGGGGGGG9FFCDFGGFGGGGFG<FEEGGDGGCFEEGGGEGGGFGGGGGF<ED,<CEFGCBFFGGGE@DC?BB=FF7=C+<FAB=?EGG9<EGGGG9EG9FFGGGGGGFGGGGCGGGGFDFEGFGGGGGGGGF@EGGC:F,<EFGD*1CFFGDCGDG@CE@CFGGCG<<AAFFCG<DGCE@@F@7=>,62=?+:::BC?EFCGG>ECGFFFFF>23:>FEG+4)>1<:E,<A7FCGF>:FC?F0CBEEF@CB>*B,,9FGFFF64+CFFEA4+EB>FCDC9+,>47BA,E9CEAGDGGFF?9<?CEEF8GGGCFFGFFDGF=B>77EF@EEGGGCFGGGGGGEGGFEGEGGDGFGEF:B;FF9GGFGGGGFFF;+GGGEGGGGFFGFGEFGGGGGGFFFCCCCBC
@s1201 25202
TGGGGAATCTTGCACAATGGGCGAAAGCCTGATGCAGCGACGCCGCGTGCGGGATGAAGGCCTACGGGTTGTAAACCGCTTTCAGCAGGGACGAGGCGAAAGTGACGGTACCTGCAGAAGAAGCCCCGGCTAACTACGTGCCAGCAGCCGCGGTAATACGTAGGGGGCAAGCGTTATCCGGATTCATTGGGCGTAAAGCGCTCGTAGGCGGTCTGTTAGGTCGGGAGTGAAATCCGGGGGCTCAACCCCCGCTCGCTCCCGATACCGGCAGAGTTGAGTTTGTTAGGGGAAGGTGGAATTCCTAGTGTAGCGGTGGAATGCGCAGATATTAGGAAGAACACCAGTGGCGAAGGCGGCCTTCTGGGCCATAACTGACGCTGAGGAGCGAAAGCTATGGGAGCAAACAGGATTAGATACCCT
+
CEEFGGCFFF9EFGGGGGGGFGGGGGGFC,FC@FAFADDGGGDFGGC66FFGGGGDGG,:EF<,,84@FFEFGGFFFGGGGGGGGFGGGGFGGEEE7CCBF@FFFFGGGDEFCFGC8FFGG<E:B<@CCG<CC,CFF<2<<:F8CGFB:7*<B*<:<7,<<F78>*:*:E*5C*28*098>*11<+20/2<FC?CC5<%::3;<-/::@CEE8:CDC?FGFFGDG<?C#38E>FC7C:@>8C52A>GCC3:;7ECE:;;FA388:CFCGFB8,<A,8F=?,A,78FE<DFGECE;;8E>8@=A,F=EC>F=@FC<<7F:CEF,8AF@F?,EC65,@,FFCF<8EB@B4=:,CGGGFFCFE,,<CF?FCFAE>DFFEFEEE<BC:EFGFFFGEFF<GFDEC,9GDEE@FE<CEFFC,CCCC
@s1201 171
TGAGGAATATTGGTCAATGGACGAGAGTCTGAACCAGCCAAGTAGCGTGAAGGATGACTGCCCTATGGGTTGTAAACTTCTTTTATACGGGAATAAAGTGAGGCACGTGTGCCTTTTTGTATGTACCGTATGAATAAGGATCGGCTAACTCCGTGCCCGCAGCCGCGGTAATACGGAGGATCCGAGCGTTATCCGGATTTATTGGGTTTAAAGGGAGCGTCGGCGGAAGCTTAAGTCAGTTGTGAAAGTTTGCGGCTCAACCGTAAGAGTGCAGTTGATACGGGGTGTCTTGAGTACAGTAGAGGCAGGCGGAATTCGTGGTGTAGCGGTGAAATGCTTAGATATCACGAAGAACTCCGATTGCGAAGGCAGCTTGCTGGACTGTAACTGACGCTGATGCTCGAAAGTGTGGGTATCAAACAGGATTAGATACCCT
+
@FFGGFFGGGGGGGGGGGFDFGGGGECFFFGFGGGGFB4AFGGGGGEFEDGFGFFGFGFGFGGFFCFEFCECCCCCFAFGDGGDGGGFCCCB=AFAFFGGGC8C,BEFGDD<FGGGGCE4FCCFF<?7FFF@E,CEFD:=,:C>CGEFEFD<FFDF@,3@3>=FECCCFD*EGFGGC7:>,>::*5:C*88>9CF8E5:<@+<,?FGG7C:C+8*8C9*2/4*9)0*)7:71@366,7>>1##E8<,9@B,8:CC>81CCF/?,C,,C,@B*FGDD88?=+>++GFA?@A550<EA,;C,,94,E=+GDGFGFGEC,FEFFEEE=GEE@9E=@AC>>C9,FDE8FFGGGGGF<B:GF=,7GFCEGFDB@,EFCGFECFFFE<GGGGFGGF@ED9GGFEB@C8EEFGGGGFGFGFCGFEGECFGFEGGGGFC6<CAA
@s1201 172
TGAGGAATATTGGTCAATGGGCGAGAGCCTGAACCAGCCAAGTAGCGTGCAGGAAGACGGCCCTATGGGTTGTAAACTGCTTTTATACGGGGATAAAGTGGGCCACGTGTGGCTTATTGCAGGTACCGTATGAATAAGGACCGGCTAATTCCGTGCCAGCAGCCGCGGCAATACGGAAGGTCCGGGCGTTCTCCGGATTTATTGGGTTTAAAGGGAGCGTAGGCCGGAGATTAAGAGGGTTGTGAGATGTAGATGCTCAACATCTGCACTGCAGCGCGAACTGGTTTCCTTGAGTACGCACAAAGTGGGCGGAATTCGTGGTGTAGCGGTGAAATGCTTAGATATCACGAAGAACTCCGATTGCGAAGGCAGCTCACTGGAGCGCAACTGACGCTGAAGCTCGAAAGTGCGGGTATCGAACAGGATTAGATACCCT
+
EFGGGGGGGGGGGGGGGGGGGGGGGGGGGGGGGGGGGGGGCGFGGGGGGGGGGGGFEDEEGGGFGGFFGGGGGGGGAGGFGGGGGGGGGEGGGGGGFDGGGGGGGFGGGGGGG@F<?FFDFFFD?FGGG7DFDFGGGG?=FFFGG7BF,@CFGGGGGGGGF7FFGGGGDEF?CFCCGFGEGGFGCFGGF7*=9:<B7<8FC:,GFF8;-C<C?CE-;1FFFDDD9B5>EEG66A?*C#>2FD=:=<9FGCDCGEC@4GGF9GFGGFG=GGGFGFGF>E=GGGGGF@DD=<?C=FC86EBFF?,FGEF7FCGFGFGGGGGGFFEEAFC9CDFEACC9,9GDE8GGGGFGGGGF=F7CDGGGGGGGFFGGGGGGGFFF8FEGGGGGGGFGGCBGGFGGGGGGGGFFFCGGGGGFEGGGGGGFFGGGGGFGGGGCCCAC
@s1201 173
TGAGGAATATTGGTCAATGGACGAGAGTCTGAACCAGCCAAGTAGCGTGAAGGATGACTGCCCTATGGGTTGTAAACTTCTTTTATACGGGAATAAAGTGAGGCACGTGTGCCTTTTTGTATGTACCGTATGAATAAGCACCGGCTAACTACGTGCCAGCAGCCGCGGTAATACGTAAGGTGCAAGCGTTATCCGGAATTATTGGGCGTAAAGGGCTCGTAGGCGGTTCGTCGCGTCCGGTGTGAAAGCCCAGCGCTTAACGGTGGGTCTGCGCCGGGTACGGGCGGGCTGGAGTGCGGTAGGGGAGAATGGAATTCCCGGTGTAACGGTGGAATGTGTAGATATCGGGAAGAACACCAATGGCGAAGGCAGGTCTCTGGGCCGTCACTGACGCTGAGGAGCGAAAGCGTGGGGAGCGAACAGGATTAGATACCCT
+
FGGDGGGGGGGGGGGGGGGGGGGGEGGGGGGGGGGGGGGGGGGGGGGGCGGGGGGGFG9EFGGCEFGGGGGEGGFGGGGGGGGGGGGGGEGGGGFGGCEFGGFGEGGGGFG9FFFGGFG<EFGGGGGDFGGCCFGGG94:ECFGGDEFAEGGGFCFFFDBFFFFECCFBF7:;EF8,,@FFGE:CC>FFFGGGFEGGGC:>CF,3<::F*18E?FEC;C>D@GF::*)8:)5=#F6*GFC?:-C:+A4?415#:;C;#:<@GEDCFGFGC@**+6ACE=>=+ECGGF=@8,B8FC7>EEADED?FFB5,DB9F@+>7@+AAA=C5AEEDGFE@<<B4CC,F+FC?CC,F9FFFFFC,,C>GGGFF@,GGFCGFEFFFCDEFFEFGGGGGGGGFDDF<EGFFFEEFF@+EFGGGGGGGGFEGGGGGGGFFFGCCCCC
@s1201 174
TGGGGAATATTGCACAATGGGGGAAACCCTGATGCAGCGACGCCGCGTGGAGGAAGAAGGTCTTCGGATTGTAAACTCCTGTTGTTGAGGAAGATAATGACGGTACTCAACAAGGAAGTGACGGCTAACTACGTGCCAGCGGCCGCGGTAACACGTAGGTCACAAGCGTTGTCCGGAATTACTGGGTGTAAAGGGAGCGCAGGCGGGAAGACAAGTTGGAAGGGAAATCCATGGGCTCAACCAATGAACTGCTTTCAAAACTGTTTTTCTTGAGTAGTGCAGAGGTAGGCGGAATTCCCGGTGTAGCGGTGGAATGCGTAGATATCGGGAGGAACACCAGTGGCGAAGGCGGCCTACTGGGCACCAACTGACGCTGAGGCTCGAAAGTGCGGGTATCGAACAGGATTAGATACCCT
+
GGGGGFFGGFFGGGGGFGGFCGGGGG?GGG?DFGGGGGGGFGD@FGGFGGGGGGGGGGGGGGFGFFDCCEGFGE?FFFGGFFGGGGFGGGGGGGGFGGFFGEFGGGFFGGGGFGGGGFFGGGGGGGEGDFGGEGF@CDFGGDEGGGGDCGG,?FGEFGGGGGFGCFFGE*<EFGGGEGGGGC$@GG+F3AFGGG<DGGEED::*:EG:8A@FEFFEGGF?4@#:ABFF>C@@5FFFFFCFGG*,@@9>8$::BCBAGFFCGFFCFGGG>FC@6FFFGGF>?F9FGCBCC@FGFGECGEEGFEE>=GEFEFE;CC,GFFCGF=CGGGGFGFGFFECFFEACGEB=FGGGGGGFFCGFGGGGGGGFGGGGFC@CGFGFGGGGGEGFGGFGGGGGGGGGGGGFGGGGGGGGGGGCCCCC
@s1201 24582
TGGGGAATATTGCACAATGGAGGAAACTCTGATGCAGCGACGCCGCGTGAAGGATGAAGTATTTCGGTATGTAAACTTCTATCAGCAGGGAAGAAAATGACGGTACCTGACTAAGAAGCCCCGGCTAACTACGTGCCAGCAGCCGCGGTGATACGTAGGGGGCAAGCGTTATCCGGATTTACTGGGTGTAAAGGGAGCGTAGACGGCACGGCAAGCCAGATGTGAAAGCCCGGGGCTCAACCCCGGGACTGCATTTGGAACTGCTGAGCTAGAGTGTCGGAGAGGCAAGTGGAATTCCTAGTGGAGCGGTGAAATGCGTAGAAATTAGGAGGAACACCAGTGGCGAAGGCGGCTTGCTGGACGATGACTGACGTTGAGGCTCGAAAGCGTGGGGAGCAAACAGGATTAGATACCCT
+
FGFGGGGGGGFFGGGGGGGG9EGGGGGFGGGGG9<EFFGGGGEG+@C@FGGGGGGGGGGGGFGGGG>FFGG9FGFGGGGGGGGGGGGGGGDDCFFBBFEEGGGGGGGGFFFFGGGGGGGGECFEEFEGGGGGFFBEFDDGF?FGGGGD@FCCEFFGFFCEGGCGGGGFFGGCFFEFFCG?@>GGGG?G#?FCFGC<EEGGCC5GDGGCEDEGFFGFFFFF+CEFFFGDGGGGCECDE7@@EGGEDEDF?C<6GGEGDGCECGDCFF2B2FFF>GGFCCDGFFCGCEFEDFE>,>98ECFBGFC+=GCCGF9<G@GGGGFEC,,A9FGGFEEC,FFE6<8EFFDEFGFGGGGGGGGGGGGGGGGGGGFFCDC:F8GFAGF@6GFFC>GGGFB,FE<EFFEEGFGGGGGFF<E,<CCB
@s1201 176
TGGGGAATATTGCACAATGGGGGAAACCCTGATGCAGCGACGCCGCGTGGAGGAAGAAGGTCTTCGGATTGTAAACTCCTGTTGTTGAGGACGCTAATGACGGTACTCAAAAAGGAAGTGACGGCTAACTACGTGCCAGCAGCCGCGGTCAAACGTAGGTAACAAGCGTTGTCCGGAATTACTGGGTGTTAAGGGAGAGCAGACGGGCGAACAATGTGGAAGTTAAATCCATGGGCTCAACCCATGAACTGCTTTAAAAACTGTTTTTCGTGAGTGGTGAAGAGGTAGGCGGAAGTCCCGGTGTAGCGGTGGAATGCGTAGATATCGGGAGGAACACCAGTGGCGAAGGCGGCCTACTGGGCACCAACTGACGCTGAGGCTCGAAAGTGTGGGTAGCAAACAGGATTAGATACCCT
+
EFGGGC:<AFGGFGCGGFCFE7CGGEF<FECFCFFC9A+@C+@C+@CB:EEGE=<,,C,CFEFFAD:=FF8FFEFFGGG9AECF@BB<=CF?++8BFFAF94=CFGGFCF,EF7+BADFFCGGGC=+<DFCF:F>@DCG7,,>F*>C:**8FG9*4C,437@F,<,4+6C*;FFC@FGFF,<,7,8**4*5<99<*1*/87*07?+=08CE?C,##;*1D.6<,=,:,A53,GDFEFCC@+BFGFFGGFB@+7F:+CE7GGGF@++@8,,D80+2,FDC,FFDGFCGGFCFEE?@CCF8GFCEC8DGGGGGGF@,EFEDFF==4@GGF?,FA@<8F<,ECC@CFFB:GGEFC,F<C,EAFF,F8GGGEGGGEGCDE@FF8FCGGCFGGGFGGGGGGGFEBFFGGGF,GGEFCCCCC
@s1201 20275
TGAGGAATATTGGTCAATGGACGAGAGTCTGAACCAGCCAAGTAGCGTGCAGGATGACGGCCCTATGGGTTGTAAACTGCTTTTATAAGGGAATAAAGTGGGAGTCGTGACTCCTTTTGCATGTACCTTATGAATAAGGACCGGCTAATTCCGTGCCAGCAGCCGCGGTAATACGGAAGGTCCGGGCGTTAGCCGGATTTATTGGGTTTAAAGGGAGCGTAGGCCGGAGATTAAGCGTGTTGTGAAATGTAGACGCTCAACGTCTGCACTGCAGCGCGAACTGGTTTCCTTGAGTACGCACAAAGTGGGCGGAATTCGTGGTGTAGCGGTGAAATGCTTAGATATCACGAAGAACTCCGATTGCGAAGGCAGCTCACTGGAGCGCAACTGACGCTGAAGCTCGAAAGTGCGGGTATCGAACAGGATTAGATACCCT
+
EFFGGGGGGGCGGGGGFGGGGGGGGGGFDGFGGGGGGGGGGGFGGGGGGGFGGEGGFGCGGGGGG?FGFG>FGFFGGGG9FFCGGGGGGGFFG8EFFGGG<BFCFFGGEF=EFAFGGGGFGGGGGGFFGGGGGG9EGGGGGGCFG7CFD?FGGG7>+3FFGGC<EGGGGGGGGGGGGFGFEEFGDEGGGEE*3F7FEFF:3;CCFGFEG,>C9;<FGEGG?CDDCCFFFAFGGCC>F:EGGFFGG:EFFGFEGEEC.??=?@CFGFBFGG=EEEE>DGFB>FGFF8B8,8GGFF@:EF@B=GECEGEFCE<FE@CGF?CFDCCG?@,FFEFFAGGFAFFAGEFEGGGFB9EEFFFCECFGGE@FE@CGFFCGGGGGFC@C@GFCFCCEEECGGGGGECC8DCEE8GF:GGGGGGGGGGGGGGGGGGGGGGFCCCBC
@s1201 24014
TGAGGAATATTGGTCAATGGGCGGAAGCCTGAACCAGCCAAGTAGCGTGCAGGAAGACGGCCCTCCGGGTTGTAAACTGCTTTTAGTTGGGAATAAAACGGGGCTCGTGAGCCCCCTTGCATGTACCATCAGAAAAAGGACCGGCTAATTCCGTGCCAGCAGCCGCGGTAATACGGAAGGTCCGGGCGTTATCCGGATTTATGGGGTTTAAAGGGAGCGCAGGCGGTCCTTTAAGTCAGCTGTGAAATACGGCGGCTCAACCGTCGAACTGCAGTTGATACTGGAGGTCTTGAGTGCACACAGGGATGCTGGAATTCATGGTGTAGCGGTGAAATGCTCAGTGATCATGAAGAACTCCGATCGCGAAGGCAGGCATCCGGGGTGCAACTGACGCTGAGGCTCGAAAGTGCGGGTATCAAACAGGATTAGATACCCT
+
EFFGGGGGGGGGGGGGGGFFFFGGGGGFGFDFGGGGGGGGGFGGGGEFGGGGGGGGGFFGGGGGGG:F7C7:FGFFGGGGFFGFGFG9FFFGGGGGGGGDFGDGEGGGDGGG8FDGFGGGGGGGFEGGFGGGGGCGGGG8FF:CCFGGGGGGFGGGCDGGGFFGDBE><<FGFFFFEEE@<FFGGEDGFCECEGEG=FF@6<$FFGGGG3?CE984:,*)4EGGC5#CEE?EEF7>F@<8/?@<CF:>>>@1:CC>EEGFFGGC8GGFF@@8F8C9D;FCD5FFB8DE=A<8FF@,EE8F@CFGFB=8BAEE@;;E>9FFBE8@)FCFFFE<E,?8>C96:,<<FGFFA9FFC=FFDGGB:7C@FFFGGGFF@7CEC7DCFFGGGGGGGGGGGGGGGGGGGGGGGGGGGFGGGGFFFEFEGGFFGFCGF@F6CCCC
@s1201 31170
TGAGGAATATTGGTCAATGGGCGAGAGCCTGAACCAGCCAAGTAGCGTGCAGGATGACGGCCCTATGGGTTGTAAACTGCTTTTATAAGGGAATAAAGTGAGAGTCGTGACTCTTTTTGCATGTACCTTATGAATAAGGACCGGCTAATTCCGTGCCAGCAGCCGCGGTAATACGGAAGGTCCGGGCGTTATCCGGATTTATTGGGTTTAAAGGGAGCGTAGGCTGGAGATTAAGCGTGTTGTGAAATGTAGATGCTCAACGTCTGCACTGCAGCGCGAACTGGTTTCCTTGAGGGCGCACAAAGTGGACGGAAGTCGTGGTGTAGCGGTGAAATGCTTAGATATGACGAAGAACTCCGATTGCGAAGGCGGCTTACTGGACTGTAACTGACGCTGATGCTCGAAAGTGTGGGTATCAAACAGGATTAGATACCCT
+
CFEGG<FGG9CFGGGGGGGFCFFEGGGGGFGGGGGGGGFCFGFFGECEGGFDCGGGGFFGGGGFGGCFCE@CGFAFGGGGGGGGFGGCFFDDFGGC-E<EFGDGGFGFGGCFGFGGGGDGGGFEBFGGGGFFEGGFCFGGGGEFGGGGGGGGFDFG+CEC<FGFECC@CFEFGGGDG7*>>:CCCGD<FFG7FGG1G5B9<CGA<0:</#2,,?FGG@FF0FF@,GFDC639GGF>:C>8C,CF7<<FFF>@<7F=EFF@DGA@CGGFD:FC@CCFB78@6F@DD,EE65,83:EF89FF=BAEGGFA=E9E8@+CEB,,FFGGDB?EFFF?BGFGGGGGGGGGGGGGFCF@,CGGGDF@CDGGGGGGGGFEECGGF9GGGGFAFFEC7GGEF?DGGGGCF@GFF@GGGGGFGFE9FE9EGFDFGGFGGGGCCCCC
@s1201 30166
TGGGGAATATTGCACAATGGGGGAAACCCTGATGCAGCGACGCCGCGTGAGCGAAGAAGTATTTCGGTATATAAAGCTCTATCAGCAGGGAAGAAAATGACGGTACCTGACTAAGAAGCACCGGCTAAATACGTGCCAGCAGCCGCGGTAATACGTATGGTGCAAGCGTTATCCGGATTTACTGGGTGTAAAGGGAGCGTAGACGGTGATGTAAGTCTGAAGTGAAAGCCCGGGGCTCAACCCCGGGACTGCTTTGGAAACTATGTGACTAGAGTGTCGGAGAGGCAAGTGGAATTCCCAGTGTAGCGGTGAAATGCGTAGATATTGGGAGGAACACCAGTGGCGAAGGCGGCTTGCTGGACGATAACTGACGTTGAGGCTCGAAAGCGTGGGGAGCAAACAGGATTAGATACCCT
+
GGGGGGGGGGGGGGGGGGG8FGGGGGGGG?FGGGFGGGFGGGGG>FGGEGEFFFGGGG<EFGGGGGGFGGGGGGGFGGGFGAGGGGGGGGGGGGGGGGGGGGEGGGFDGGGGGGGGGGCFGGGGGGGGGGGGG9DGGGFEFF@FEGGGGGGGGGGCFGGFGGGGGGG>FCFFGFGGGC7C9?9CFGGCGFGGGGD@EDG>#9?8EECCECFA<CG92FC@<<=987CFFFGGGGG>:FB:FCDCGGE:CC:6F9EBE::7?ADGFGGGEECA.C$7EEFEDGEGGGGDGGFAE8ECFEFE8E88):,FF@,<:=FBEEBDE=DGFDEFF<GFDFFGGFGGFC@@EF:GGGGGFFF<GEEFFGFDDFC>EEF7FEGGGGGFFGDFBBDGFGFD6E<EFFFFAFEFF6,CFFGCCCCC
@s1201 20283
TGAGGAATATTGGTCAATGGGCGAGAGCCTGAACCAGCCAAGTAGCGTGCAGGATGACGGCCCTATGGGTTGTAAACTGCTTTTATAAGGGAATAAAGTGGGTCACGTGTGACTTTTTGCATGTACCTTATGAATAAGGACCGGCTAATTCCGTGCCAGCAGCCGCGGTAATACGGAAGGTCCGGGCGTTATCCGGATTTATTGGGTTTAAAGGGAGCGTAGGCCGGAGATTAAGCGTGTTGTGAAATGTAGAGGCTCAACCTCTGCACTGCAGCGCGAACTGGTCTTCTGGAGTACGCACACCGTGGGCGGATTTCGTGGTGGAGCGGTGAAATGCTTAGATATCACGAAGAACTCCGATTGCGAAGGCAGCTCACTGGAGCGCAACTGACGCTGAAGCTCGAAAGTGCGGGTATCGAACAGGATTAGATACCCT
+
FGGGGFGGGFFGGGGFGGDACFGGGGGGGGGGGGGGGGGGGGGGGGGGGGGGFGGGGGGGGGGGG8CFGGGF@F<FGGGGCECGGFGGGDGAFFFFGGFGGGGGGDGGGGGGGGGGGGGGGGGFGGGGFGGGGGGGGGFGGGCFGGDGGGDDCF7F@FDCEGGGGGCGGGDFFCFG@FGDGFGGGGDEGGGEG@FFCGGGGGGCFG<F@FCG9FEFG:GG<7DDBCE-<EFGF7EDGDGGGFDCF:@198AG:>E@1C@6EEF?8FFD>9@+5A8GGD9@<FFFCGGGGF8F?EEBEC+BBA+=@DGCB4B,4+DFE?DF<8=+BGFA5FBF?CFDFDFFEGEA<C<GCGFGEBCGDGGC@GGGGFFCFEF<9FEFC@GECGGGFFCDGGFGFF,FDEC@,,FC@+GGGGGEEGGGGGDFEGGGGGFCCGGCCCCC
@s1201 182
TGGGGAATATTGCACAATGGAGGAAACTCTGATGCAGCGACGCCGCGTGAGTGAAGAAGTAATTCGTTATGTAAAGCTCTATCAGCAGGGAAGATAGTGACGGTACCTGACTAAGAAGCTCCGGCTAAATACGTGCCAGCAGCCGCGATAATACGTATGGAGCAAGCGTTATCCGGATTTACTGGGTGTAAAGGGAGGGTAGGTGGCCATGCAAGTCAGAAGTGAAAAGCCGGGGCTCAACCCCGGAACTGCTTTGGAAACTGTGAGGCTAGAGTGCAGGAGGGGTGAGTGGAATTCCTAGTGTAGCGGTGAAATGCGTAGATATTAGGAGGAACACCAGTAGCGAAGGCGGCTCACTGGACTGTAACTGACACTGAGGCTCGAAAGCGTGGGGAGCAAACAGGATTAGATACCCT
+
GFFFEEEFFGGGF9@FGGGGGGGGGGGG9EGGFGGGGGGGGDE+@BFC+@FFFGGGFD,6EF?EDD=FFGEGGFGFFF,CEEFGFFFFFG7E@A,?F@?FAFF=B@<,<FFE9?=FFGG,?F7CECFFGDGFGD8=EFG+>=@DE7@<CFCFAFFFF9<FFFFGFGC>:F>;DF7C**6?CFDF7=4CC,@C,:C8C#<**1.A=D4=FE7C<CC0?63=>F@A@;F6#F:ECCC,8C:<DFC8EDCA,9:+E<C/377637<FFDF?2CB=6FFFGGGF6C8EA94,9E9>4=E@@9E9E:@+BGCE=;C,,7FC8ED=<DGGEGFCGFEDGGGGFFFCB,EGF@@@EFAGFCDFA9FFFFE6DF<GGFGFAGGGFEEGGGEGGGGGGGEGGGGGFECGGGGGECGGEAGCCCCC
@s1201 183
TGAGGAATATTGGTCAATGGGCGAGAGCCTGAACCAGCCAGGTAGCGTGCAGGATGACGGCCCTATGGGTTGTAAACTGCTTTTATACGGGGATAAAGTGGGCCACGTGTGGCTTATTGCAGGTACCGTATGAATAAGGACCGGCTAATTCCGTGCCAGCAGCCGCGGTAATACGGAAGGTCCGGGCGTTATCCGGATTTATTGGGTTTAAAGGGAGCGTAGGCCGGAGATTAAGCGTGTTGTGAAATGTAGATGCTCAACATCTGCACTGCAGCGCGAACTGGTTTCCTTGAGTACGCACAAAGTGGGCGGAATTCGTGGTGTAGCGGTGAAATGCTTAGATATCACGAAGAACTCCGATTGCGAAGGCAGCTCACTGGAGCGCAACTGACGCTGAAGCTCGAAAGTGCGGGTATCGAACAGGATTAGATACCCT
+
GGGGGGGGGGGGGGGGGGGFGGFFGGGGGGGGGGGGGGGGGGFGGGGGGGGFGGGGGGGGGGGGGGGGGGDGEGEGGGGGGGGGGGGGGGGGGGGGGGGGGFGGGGGGGCGGGGGGGFGFGGGGFFGGDGGGGGGGGGGFFFGGGDE=<CGGGCFGFGGCGGGGGGGGGGGG9FGGGGCEGGGGGFCGCEGFGGGGCG<?>C>GFF<;0E9?FGGFE)E5:>GGCEGDGGF#>EE>EGGFFF>C7FGFGGFGFGGFCGGFB>@0FC?EECF?7C6F@888?:CFDCB>=FFF=F8BA9GFAC,,8++C+8GFGGGGGF=FFCEG>F@FGGGFGGFDGGGGF;BC<CGGGGGFGGGGGGGGGGGGGFEFFGFGGGGGFDEGGGEFGGGGGFBGGFFECEGGGGGGFCGGGGGGGGGCGGFFDGGGFFGGFE,CCCCC
@s1201 184
TGGGGAATATTGCACAATGGGCGCAAGCCTGATGCAGCGACGCCGCGTGGGGGATGACGGCCTTCGGGTTGTAAACTCCTTTCGTCAGGGACGAAGCGAAAGTGACGGTACCTGGATAAGAAGCACCGGCTAACTACGTGCCAGCAGCCGCGGTAATACGTAGGGTGCGAGCGTTGTCCGGAATTACTGGGCGTAAAGAGCTCGTAGGTGGGTTGTCGCGTCGTTTGTGTAAGTCCACGGCTTAACTGTGGGATGGCAGGCGATACGGGCATAACTTGAGTGCTGTAGGGGAGACTGGAATTCCTGGTGTAGCGGTGAAGTGCGCAGATATCAGGAGGAACACCGATGGCGAAGGCAGGTCTCTGGGCAGTAACTGACGCTGAGGAGCGAAAGCATGGGTAGCGAACAGGATTAGATACCCT
+
GGGGGFFGGGGGGGGGGGGGGGGGGGGGGGGGGGGFGGGGGGGGGGG:FGGGGGGGGGEGFEGGGGGGGGGGGGGGGGGGGGGEGCGDGGGGDGEGGGGGGGGGGGGB>FFGGGGGGDFGGGGGGGGGDGCFGGGGC:>FGGGGGGGFEGGGGGEG9,:C?FGGD8FEGCGGGGGGGFGGGDGGGEG?FGGGGGEE5F98CF8E?CF9CC>#;=G5F@CFC>GG:>GFG3GDFGFF>CGE5/=BF<C.@FFD>?EDC5GF>>@7==DFGFCECFFEDFDF?F?CFGGGGGGGFB9GFDFGE>E<GFAEGGBGECGFGGGFCCEC,@GFFAFGGF?CFFC@F:EFGGGGGGGGFGGFFFAEECGGGGGGDGGEEFCFCGGGGFFEGGGGGFFFGFCGGGGGGGGGFEFGGGGGGGGGGCCCCC
@s1201 185
TGGGGAATATTGCACAATGGGCGCAAGCCTGATGCAGCGACGCCGCGTGGGGGATGACGGCCTTCGGGTTGTAAACTCCTTTCGTCAGGGACGAAGCGAAAGTGACGGTACCTGGATAAGAAGCACCGGCTAACTACGTGCAAGCAGCCGCGGTAATACGTAGGGTGCGAGCGTTGTCCGGAATTACTGGGCGTAAAGAGCTCGTAGGTGGTTTGTCGCGTCGTTTGTGTAAGTCCACTGCTTAACTGTGGGATGGCAGGCGATACGGGCATAACGTGAGTGATGTAGGGGAGACTGGAATTCCTGGGGTAGCGGTGAAGTGCGCAGATATCAGGAGGAACACCGATGGCGAAGGCAGGTCTCTGGGCAGTAACTGACGCTGAGGAGCGAAAGCATGGGTAGCGAACAGGATTAGATACCCT
+
CFF8EGGGGGFCFGFGGGGGDFGGCEG@FEDFC9EFGG@ECFGGEG@8@FEEF@FF,CFEGE7,:BFGGGGGC?FF,A<EFCEF=CDBEF:B63>B6@FFGGGFEF<7C++@,@FDFFFEFB:<FDFEEE*1DCFGGC@:F*?CFGGGFEE7FEGDE:<F<CAC@@7+F:7C***2?CE>CDC5E9<<<CCFE38*.90;4<14?5885A@12%:=::CF>DGGCFC@?CF*:85-;##;E@08C9F8DCF#D8;D;>:EEA/1D:C@C98GAA@,A,*,@:,,GGDDFDEDC9,EF;@8@7D+B=:,=+9F8EEC,9@GGGEEC,?8F:9GGGGGF@:F:GGEFEEF4,AF@F,EFF@GGGGFFDGDGGGF@FGFFCFGGFGEFC@,FE<GFE-AC<@@7GGFB@B@EEF9GGGGGCCC<C
@s1201 21374
TGAGGAATATTGGTCAATGGGCGAGAGCCTGAACCAGCCAAGTAGCGTGCAGGATGACGGCCCTATGGGTTGTAAACTGCTTTTATAAGGGGATAAAGTGAGCCACGTGAGGCTTATTGCAGGTCCCGTATGAATAAGGACCGGCTAATTCCGTGCCAGCAGCCGCGGTAATACGGACGGTCCGGGCGTTATCCGGCTTTATTGGGTTTAAAGGGAGCGTAGGCCGGAGATTAAGCGTGTTGTGAAATGTAGATGCTCAACATCTGCACTGCAGCGCGAACTGGTTTCCTTGAGTACGCACAAAGTGGGCGGAATTCGGGGTGTAGCGGTGAAATGCTTAGATATCACGAAGAACTCCGATTGCGAAGGCAGCTCACTGGAGCGCAACTGACGCTGAAGCTCGAAAGTGCGGGTATCGAACAGGATTAGATACCCT
+
AFGGGGCFGGGFCFGEFGGF<FGGEGGCGGGGGGGGGGGGCFFGFGGGGGGGGG<=DCFEFEEGG?EFGGGGCFDAFD9FGFBCCAF,CFF+7@9<FGGG99<FAFD<F,C,BC85,A?F<AFF,<F@ECFFGG9=FFGG,DFE+@@F,,C9DFFEG97C<FFC@*5@C@C,@>FCF*4<B1<<BFC7FF:2+?<:222CC7@<<@7C#3%,/6?@>3<C,-?7DFC#C@:FC79?F2>,;@:?F7C7C@DFGGG4:D.<8(<2<333D<C9#832:ECDEGFEFB8,D8<D5>8B8E8B,FA<@CC+>FDCDEE@88+@FFGGFECA@FFAF<<GGGFDF8FCGFFCF?EB,?6,,BFFEGDFFCFGFC6@DFC@GFEGFF@EFAGDGCFF@<EFE:GGCGGGFF@+@+GF@;F6B,FEEEEGGGFGGGGCCCCC
@s1201 30433
TGAGGAATATTGGTCAATGGACGAGAGTCTGAACCAGCCAGGTAGCGTGCAGGATGACGGCCCTATGGGTTGTAAACTGCTTTTATAAGGGAATAAAGTGAGTCTCGTGAGACTTTTTGCATGTACCTTATGAATAAGGACCGGCTAATTCCGTGCCAGCAGCCGCGGTAATACGGAAGGTCCGGGCGTTATCCGGATTTATTGGGTTTAAAGGGAGCGTAGGCCGGAGATTAAGCGTGTTGTGAAATGTAGATGCTCAACATCTGCACTGCAGCGCGAACTGGTTTCCTTGAGTACGCATAAAGTGGGCGGAATTCGTGGTGTAGCGGTGAAATGCTTAGATATCACGAAGAACTCCGATTGCGAAGGCAGCTCACTGGGGCGCAACTGACGCTGAAGCTCGAAAGCGCGGGTATCGAACAGGATTAGATACCCT
+
CCF9EFGGG9<CDFGGFGGGGGDG>::FGGGGGGGGGFGCFFEEFG:F@CFGGDG8<E:FGGGGGE9FE=F66?<EFGF<<CFGGFGGDF,,4,CAFFGGGGGFGG8BA@E5EFFCFFFE,<EF@EGG,,?:<F9EC<9E@DCGGGG8FFFFG<@7FFFFGGGGGGG>FGGE@AFCFC@@FEF:FF>G#<*22?<<;?,?>FG,C?F7,8<>9<0@C84.8=:CBBD:9A8<<*>3FCGFFCGGGCF87?<FE849A9C6CD9FF@9FG%F>FB7DEFB=GGGFD8BB,GDCFGCC7<GFE59GGGGF>,CE8E>GDGGGGF:C=CCFEFFF?FF>CFF,A,EE,GGF?C,F<@C@DGGGCGCFFC<FF?EFFC9C7GEGEDGGACGGGGEGGGGF@@GFC7GFGGGGFCFGGGGGGGGFGGGGGGGGGGGCCCCC
@s1201 188
TGGGGAATATTGCACAATGGAGGAAACTCTGATGCAGCGACGCCGCGTGAGTGAAGAAGTAATTCGTTATGTAAAGCTCTATCAGCAGGGAAGATAGTGACGGTACCTGACTAAGAAGCTCCGGCTAAATACGTGCCAGCAGCCGCGGTAATACGTATGGAGCAAGCGTTATCCGGATTTACTGGGGGTAAAGGGAGTGTAGGTGGCCAGGCAAGTCAGAAGTGAAAGCCCGGGGCTCAACCCCGGGACTGCTTTTGAAACTGCAGGGCTAGAGTGCAGGAGGGGCAAGTGGAATTCCTAGTGTAGCGGTGAAATGCGTAGATATTAGGAGGAACACCAGTGGCGAAGGCGGCTTGCTGGACTGTAACTGACACTGAGGCTCGAAAGCGTGGGGAGCAAACAGGATTAGATACCCT
+
BFGGGEEGGGGGGGGGGGGGFGGGGGGGGFGGGGGGGGGGGGGGGGGFCGGGGGGGFGGE<<6CEGEFGGDEFFFGGGGGGFGFGGGGGGFF:FEFGGFFGGGGGGGGGGGGGFGGGGGGGFGGGC7FFFGGGGGGGGGGFGGCEGGGCFGAFFFCF9@<CCCGGG7C@FEFG9EE77CF?>FGFG#F<:C;53<;C5=FDCG<<C<7,<FC@?<=8DFGFFF=FFFFGFFEFGGF@89C:=C@>EGC=DB7CFCCE9:CDGFFCEFGC-<B8E7FCEC6@DDFCGGFE9F=9,GGGEDFEFBC>FGEC,EC,,EEGGGFE8FFGCGGFAFC,EE9ADFFGEC7:FFGGGFFAFGGGGGGGEACFCGGGEEEAGFF?GGGGDGGFFGGGGGGFFFDFGFF<DGGGCGGGGFCCCCC
@s1201 33833
TGAGGAATATTGGTCAATGGACGAGAGTCTGAACCAGCCAAGTAGCGTGCAGGATGACGGCCCTATGGGTTGTAAACTGCTTTTATAAGGGAATAAAGTGAGTCTCGTGAGACTTTTTGCATGTACCTTATGAATAAGGACCGGCTAATTCCGTGCCAGCAGCCGCGGTAATACGGAAGGTCCGGGCGTTATCCCGTTTTAGTGGGTTTAAAGGGAGCGTAGGACGGAGATTAAGAGTGTTGTGAAATGTCTATGCTCACCATCTGCACTGCAGCGCGAACTGGTTTCCTTGAGTACGCACAAAGTGGGCGGAATTCGTGGTGTAGCGGTGAAATGCTTAGATATCACGAAGAACTCCGATTGCGAAGGCAGCTCACTGGAGCGCAACTGACGCTGAAGCTCGAAAGTGCGGGTATCGAGCAGGATTAGATACCCT
+
CCAFGG?FGFGGGGGFFFFGGGGGCFDFFGGGGGFGGGG@CF@EGGGGGGFGFCFGGGGGFEFGGFFGGGGGEFGGG9EF<FFEFGGFCFGFGG<ABFGGGGD,?EEB<FGGFGGAEFEGFACFFGGGG9AECF;@C99<F@EEEF>CC?<FFDDCDEFGGDGFCCF>FGEECCF>F:<7B:,>FEEEF@7,6,31*CF<9#CC<A<*5<97)<C5</485>/0C8B4,,0F>#<)GFF?C@<@33,;@7,33@4,3>:3:<,D9FF@3:<1CC=@+6=3@,DB<:,<E<DFFC@48,<EE544=7EGEEE;D>+CEFFEFFC80GEFFFGDEDCGGFCDFFE=FEEGFFGF<FFBCCGGFCF7F9AGGGGGGGFF@F7CDGGFGGGGGGFEFEFC,:FCGFF<,GGCGDFFGFGGGGGGGGGGGCGFGGF@C@<C
@s1201 25258
TGAGGAATATTGGTCAATGGGCGAGAGCCTGAACCAGCCAAGTAGCGTGCAGGATGACGGCCCTATGGGTTGTAAACTGCTTTTATAAGGGCATAAAGTGAGCGACGTGTCGCTTTTTGCATGTACCTTATGAATAAGGACCGGCTAATCCCGTGCCAGCAGCCGCGGTAATACGGAAGGTCCGGGCGTTATCCGGATTTCTTGGGTTTAAAGGGAGCGTAGGCCGGGGATTAAGCGTGTTGTGAAATGTAGGGGCTCAACCTCTGCACTGCAGCGCGAACTGGTTTCCTTTAGTACGCACAAAGTGGGCGGAATTCGTGGTGTAGCGGTGAGATGCTTAGAGATCACGAAGAACTCCGATTGCGAAGGCAGCTCACTGGAGCGCAACTGACGCTGAAGCTCGAAAGTGCGGGTGTCGAACAGGATTAGATACCCT
+
FEGGGGGGGGGFGFGGGGGGGGDFGGGGG<FGGGGGGGGGGGDGGGGEGFFGGGGGGFFEGFGEFFGFGGGGGGFFFGGGFGGDFFAEFGG+AF<FFFGFFFGGGGGGGGGFGEFGGGGG9EGADGGG,AFFFGFGEDCDFFGGGCEFGGGCFGGGGFGGGGGGGGGGGGGG3DCBF@FCFGGGGC6=F:FGGGDEGG@F'FFFFE?;0<CEFGGGGBGD@GGGGGCCC?EE9CFB@>GGDGGFD9@D>;=C:F?D8DGFF@9GFE:ACDFC=F9EEFCG?FF<FDCC,=5,*@=+E?=9FGFEGGEFED>>D8GGGGGGGGGGFGGGGFGFFDFF9AEDE>,F?GFGFCEGGFGGGFFF@7GGGGGGEC9FFGGGFEBEGGCGFCCGGGGEFEFFGCF@C:9GGFFCGGGGE@GFFFFEAFDFCGGGGGGCCCCC
@s1201 22603
TGAGGAATATTGGTCAATGGACGAGGGTCTGAACCAGCCAAGTAGCGTGCAGGATGACGGCCCTATGGGTTGTAAACTGCTTTTATAAGGGAATAAAGTGAGTCTCGTGAGACTTTTTGCATGTACCTTATGAATAAGGACCGGCTAATTCCGTGCCAGCAGCCGCGGTAATACGGAAGGTCCGGGCGTTATCCGGATTTATGGGGTTTAAAGGGAGCGTAGGCCGGAGATTAAGCGTGTTGTGAAATGTAGATGCTCAACATCTGAACTGCAGCGCGAACTGGCTTCCTTGAGTACGCACAAAGTGGGCGGAATGCGTGGTGTAGCGGCGAAATGCTTAGATATCACGAAGAACTCCGATTGCGAAGGCAGCTCACTGGAGCGCAACTGACGCTGAAGCTCGAAAGTGCGGGTATCGAACAGGATTAGATACCCT
+
AFGGGGGGG9E<DFGGEFDDFFEFGCE@EFGGFFFGGGCFGG,<EFFGFDFFFGFGGF>EGGGE8FCF,CCCGGFEFFGGF9CFFEGG9CFCFG,CFEFGGGGACCGGGGGGGGGGGGGGGGGGCGGGGAFGFGGGAF9CEBFFGGGFCAFGGGGGGG8EB<DA7EG>GDGGCFFE7CG7DFFG>:5FFCCFGF7=EGEFF?$FGGF?E?CG6<F:B65):2E6C>=5CEG8@@F2CCFEGG<GGGGGCF7F:@AB9GFCACFCEF.:EC7CFEDF@D@==:C<<<FB,D9CFF8FEA8A>A8,CB>:B>C4+EB+GGCEGFGEAGGF=?<,9,<<,F,DCCGGGGFFE9FFECFE7FEC+EGFFEGGFGFFFAGFCFF=:GFE9FGFEFFEF?9GECFE8GFF<GFGFECFGFGGGF9FACFF9F9GGFD<CCCC
@s1201 192
TGAGGAATATTGGTCAATGGGCGGAAGCCTGAACCAGCCAAGTAGCGTGCAGGATGACGGCCCTATGGGTTGTAAACTGCTTTTATGCGGGGATAAAGTGGGCCACGCGTGGTCTTTTGCAGGTACCGCATGAATAAGGACCGGCTAATTCCGTGCCAGCAGCCGCGGTAATACGGAAGGTCCGGGCGTTATCCGGATTTATTGGGTTTAAAGGGAGCGCAGGCCGCCGGGCAAGCGTGTTGTGAAATGCAGTCGCTCAACGTCTGCACTGCAGCGCGAACTGCCCAGCTTGAGTGCGCGCAACGTTGGCGGAATTCGCCGTGTAGCGGTGAAATGCTTAGATATGGCGAAGAACTCCGATTGCGAAGGCAGCTCACTGGAGCGCAACTGACGCCGAAGCTCGAAAGTGCGGGTATCGAACAGGATTAGATACCCT
+
FGGGGGGGGGGGGGGECFFGGGGGGGGGGGGGGGGGGGGGGGGGGGGGGGGGGGGGGGGGGFFGGGGGGGDGEFFGGGGGGGGGGGGGGGGGGGGGGDFGFGGGGGGDFFEEFGGGGGGGGGGGGFGDGGDGGFGGGGGGGGGGGGGGGGGGGGGGGGGGGGGGGGGGGCFGGGGGGEGEGGGGGGGGGGGGGGGDGGGGGGC?EF?;EFFC9CE4EBEFF>;D5:5>GGGGCAF?C7EC@F>EFGGFFF=GFC8B&<:/@C@AC>CCE2GFFGGG9@2:7F@C@,8FF<FCAFDGEC873F@:F>GFCDD;FC7GEC>BFBE89GGFGGGEGFGGGGFGFFCEDGFCFGFGFFEGEFGGGGGFFE@GGFEGGDCFC8CEDGGGGGGGGF@7FCEGGEGGCGGGFGGGGDGGGGGGGGGFGGGGGGGGGGGCCCCC
@s1201 193
TGGGGAATATTGCACAATGGGGGGAACCCTGATGCAGCGACGCCGCGTGGAGGAAGAAGGTCTTCGGATTGTAAACTCCTGTTGTTAGGGACGATAATGACGGTACCTAACAAGAAAGCACCGGCTAACTACGTGCCAGCAGCCGCGGTAAAACGTAGGGTGCAAGCGTTGTCCGGAATTACTGGGTGTAAAGGGAGCGCAGGCGGGAAGACAAGTTGGAAGTGAAATCCATGGGCTCAACCCATGAACTGCTTTCAAAACTGGTTTTCTTGAGTAGTGCAGAGGTAGGCGGAATTCCCGGTGTAGCGGTGGAATGCGTAGATATCGGGAGGAACACCAGTGGCGAAGGCGGCCTACTGGGCACCAACTGACGCTGAGGCTCGAAAGTGTGGGTAGCAAACAGGATTAGATACCCT
+
FGGGGEGGGGGFGGGGGGGGGGGEEGGGGGGGGGGGGGGGGGGGGGGGGGFFGGGGGGGGGGGGGGGDGGGGGGGF;FGGGGGGGGGGGGGGGGGGGFFFGGGGGGGGGGGGFCGGGGGGGFGDGGGCFGFGFGGFGGGG6CFGGGGGGGG7FCG6CFDEGGGGG98CCEEG?FEEGE@EGGFGGG:4*3<=:@E5=5A289:::EFC?;@EFFG<@F@,AFGGCE@F<CFEF6CE8:C@7FFE@C>@BDB?7A,6D=.8D?@;FB2;8CFA#FF<D@9FDA,=8DGGGGEAD?7EE:C<GFCEFG@DEFE===?C6FAFF6GDGGDGGGFGCDEFCCFF8GGGGGGGGGFGGGFFFFCFFCFCGGGGDGFFF8GGFCF8GGGGFFEGGGGFGGGGFDFEGGGGGGFGGGGCCCCC
@s1201 194
TGAGGAATATTGGTCAATGGGCGAGAGCCTGAACCAGCCAAGTAGCGTGCAGGATGACGGCCCTATGGGTTGTAAACTGCTTTTATAAGGGAATAAAGTGAGTCACGTGTGACTTTTTGCATGTACCTTATGAATAAGGACCGGCTAATTCCGTGCCAGCAGCCGCGGTAATACGGAAGGTCCGGGCGTTATCCGGCTTTATGGGGTATAAAGGGAGCGTAGGCCGGAGATTAAGCGTGTTGTGAAATGTAGATGCTCAACATCTGCACTGCAGCGCGAACTGGTCTTCTTGAGTACGCACAACGTGGGCGGAAGTCGTGGTGTAGCGGTGAAATGCTTAGATATCACGAAGAACTCCGATTGCGAAGGCGGCTCACTGGAGCGCAACTGACGCTGAAGCTCGAAAGTGCGGGTATCGAACAGGATTAGATACCCT
+
BFFGGGGGGGGGGGGGGGGGGGGGGGGGGGGFGGGG@FGGGGGGFGGGGGGGGGGGGGGGCCGFGGGGDF@F:FFGGGGGGGGGGCGGGGF=DEFFGGGFGFEDGGDEFGG9<@@EGGGGGFGGGFFFGFGCEA@=EAFFFGGGGDGFGGGGGGF>EGGGGGGGGGGD@BC7FFGCGB*CBFC:CCGGGE1*<;=8#?C?C@)4-<7$827$+875F<F1?<EC4<=0CFF,F:F><DBC>F@=7CFF9@/:094-:0@@,<GGFE6@>6F5:F6F>C+:;=6@F<DC,3B?)8CFEFEF=@=CCAFB=>B;>++@7FDFD=@+)GEE@=5,FCGGFFE,EAFGGFGGFFA?,C7FFGGEFFDGFFDGGGGGFFFFGCGGGGGCFFGGGGFEGGFFFFGGF@EFFFGGGGEGEFCGGFABGGGGGGGFFF<BCCCC
@s1201 195
TAGGGAATCTTCGGCAATGGGGGCAACCCTGACCGGGCAACGCCGCGTGAGTGAAGAAGGTTTTCGGATCGTAAAGCTCTGTTGTAAGAGAAGAACGTGTGTGAGAGTGGAAAGTTCACACAGTGACGGTAACTTACCAGAAAGGGACGGCTAACTACGTGCCAGCAGCCGCGGTAATACGTAGGTCCCGAGCGTTGTCCGGATTTATTGGGCGTAAAGCTAGCGCAGGCGGTTTAATAAGTCTGAAGTTAAAGGCAGTGGCTTAACCATTGTTCGCTTTGGAAACTGTTAAACTTGAGTGCAGAAGGGGAGAGTGGAATTCCATGTGTAGCGGTGAAATGCGTAGATATATGGAGGAACACCGGTGGCGAAAGCGGCTCTCTGGTCTGTAACTGACGCTGAGGCTCGAAAGCGTGGGGAGCAAACAGGATTAGATACCCT
+
GGGDFGGGGGFGGGGGGGGGCFFGGGGFGGGGGGGGGGGGGGGGGGGCCGGFF<FFGGFFFFG,CFGE=CFFGG?FG9EFAF9FGGGFGGGGGG8,B?BGE=FGGEGGGGGGFGFCFGGGGF<EDEGGDEGGFACAFGGGGGFGGECGCFCGFCFGGFEGFCCG@>FCEFEGGG@F7CC:FFGGG9?CFDECCECB*:C9/9;:*<<+<FFGFGG5C?94#7CC:>9>EGGGFE@,<=E08@2<CFGFC@-CFFC6FF79C9BCFC?,CFED=F>:17FDFCCDDGGFFFE,B8GGGEEDGGGGGGGGGGEEEAFABEDE@FE>,GFEEBEEFDGGE@:FEDCC@GGFFFC,FE,B??=BC=FAFB=77FB@CEEFD7FFEFFFGGGGGGGFGFC8GFACE,GF<FEFFFCGGGFDGGGFGGF9FDGGGGGGFGGF@CCCC
@s1201 196
TGAGGAATATTGGTCAATGGGCGGAAGCCTGAACCAGCCAAGTAGCGTGCAGGATGACGGCCCTATGGGTTGTAAACTGCTTTTATGCGGGGATAAAGTGGGCCACGCGTGGTCTTTTGCAGGTACCGCATGAATAAGGACCGGCTAATTCCGTGCCAGCAGCCGCGGTACTACGGAAGGTCCGGGCGTTATCCGGATTTATTGGGTTTAAAGGGAGCGCAGGCCGCCGGGCAAGCTTGTTGTGAAATGCAGTCGCTCAACGTCTGCACTGCAGCGCGAACTGCCCCGCTTGAGTGCGCGCAACGTTGGCGGAATTCGCCGGGTAGCGGTGAAATGCTTAGATATGGCGAAGAACTCCGATTGCGAAGGCAGCTCACTGGAGCGCAACTGACGCCGAAGCTCGAAAGTGCGGGTATCGAACAGGATTAGATACCCT
+
DGFGGFGGGFGGGGGC;,C@EFCFFGGGGGGFFE7CE@DFGGFGGFEF7FGGFDFGGGGGGEEDFGEFGGGGEFDFFGFGG9FGGGDGFE@CFDFF?FAFDFFFG+@7:CFEFGFGCCFFGGGGGGGG+:FGGGGGGFFF,::FGGEFFECCFGB7<EFC,<A7CCEGGG*5<+=B7:F*2;CF5:>*:?*/<95C55;CD:<FGCC8*+3<7AEFE28)(3DD:/17:EE9<11(#5E@C<%<<096B+2+2DFC5G@=<F?+C?+B<+CBF7DGE@+;*B:><<*CE<<@)>CB=78FFFDCFC+BC@C7+688@FE=?,EB=@+>GF?,CFFFFFGDFAC@EFCF9FGGFEEEEF<B+FCFBFDGFFCE,9FFEEGDGGGGGFDF7FFDF@+GEFEGFCGFFGGDECFEGGGCGGEACGGGGGFFFFC6@@9C
@s1201 197
TGAGGAATATTGGTCAATGGGCGAGAGCCCGAACCAGCCAAGTAGCGTGCAGGAAGACGGCCCTATGGGTTGTAAACTGCTTTTATAAGGGAATAAAGTGAGAGTCGTGACTCTTTTTGCATGTACCTTATGAATAAGGACCGGATAATTCCGTGCCAGCAGCCGCGGTAATACGGAAGGTCCGGGCGTTATCCGGAGTTATTGGGCTTAAAGGGAGCGTAGGCCGGAGATTAAGCGGGTTGTGAAAGGTAGACGCTCAACGTCTGAACGGCAGCGCGAACTGGTTTCCTTGAGTACGCACAAAGTGGGCGGGATTCGTGGTGTAGCGGTGAAATGCTTAGATATCACGAAGAACTCCGATTGCGAAGGCAGCTCACTGGAGCGCAACTGACGCTGAAGCTCGAAAGTGCGGGTATCGAACAGGAGTAGATACCCT
+
@FFGFFD8A,<CFEFCGCFGGC@+7BCCEDFGGGGG8,A<EECE@F@FEGF98FFDCCBE=>CFG8CEF@,@:AFFGGF<5,CABFFG9FCECFGFG<,C@DEFGEGGE,B9?B<<ECGCE,,CFG<<?>E?EGGFGGFF8F:F++6:3,E,BFDEBF@FGFCF+855@EFFFGG7<C:*?9:*1:C7<FE0GGGGG#A<@1?B272+*%7)3<>8E18@<C?:02+0FCB??2A#:-GF9GGGF@4,,FCC>@6>5F7FB@7,,@+@8,+<++>CC;2+CEGFA,<DFFFA8@EC@FGF@?,F@>CGEEB86FE7GFD==F@+>ECCC,,FFFGFFEE=?,EF,<<FEDDFE@FF4,FFC7FFFGFGFGFFGGFFFC=C>GGGGFGGGFBEGGGGF@GFDEGGGGGGGFF<GGGGGGGFGGGFB,F<F@EA<A@A
@s1201 26165
TGGGGAATATTGCACAATGGGGGAAACCCTGATGCAGCGACGCCGCGTGGAGGAAGAAGGTCTTCGGATTATAAACTCCTGTTGTTGAGGAAGATAATGACGGTACTCAAAAAGGAAGTGACGGCTAACTACGTGACAGCAGCCGCGGTAAAACTTAGGTCACAAGCGTTGTCCGGAATTACTGGGTGTAAAGGGAGCGCAGGCGGGAAAAAAAGTTGGAAGTTAATTCTATTGGTGCAACACATAAACTGCTTTCAAAACGGTTTTTCTGTAGTAGTGCAGAGGTAGGCGGAATTCCCGGTGTAGCGGTGGAATGCGGAGATATCGGGAGGAACACCAGTGGCGAAGGCGGCCTACTGGGCACCAACTGACGCTGAGGCTCGAAAGTGTGGGTAGCAAACAGGATTAGATACCCT
+
CC?FGGG8FFGFGGFFFFAEE@BFCFFFBE8,,@FGE@++@8BF@@:@==B4FCBEDAC4CCEEF+?CBF,CF<BFD@CG<9E5,A,CEFGGG8AFFD,BC?7+DECBFFCFFG:FGF<,BFC=:FFGGGGGC<8,8@,@CC<3*@CE@<CF@,,8D,,8?,?F<8C8<C:;,=:*<E*<9FG<:FCE4<,??9*4A5<*1/:58>>**/,*:>:=@9D4@7(#37#1<9@>#<<,,,D<,,@,F<EFB@,+,3>,63++@+:,<8AB@8,,DAFAGFAB67,D@>EF86664,EEB+FGEC>@0++DGFFF=B@@+:<3A+ECB:C8EAFFCEDC:,FGB@@FE@7FE@GFE<C,88FBCFC8FC@CGC;CFEEF67C@@,FEC,CFCCC@FC@FEC9DFGGFFFFEEEC,ACA-
@s1201 199
TGAGGAATATTGGTCAATGGGCGAGAGCCTGAACCAGCCAAGTAGCGTGCAGGATGACGGCCCTATGGGTTGTAAACTGCTTTTGTGCGGGGATAACACCCTCCACGTGTGGAGGTCTGCAGGTACCGCACGAATAAGGACCGGCTAATTCCGTGCCAGCAGCCGCGGTAATACGGAAGGTCCAGGCGTTATCCGGATTTATTGGGTTTAAAGGGAGCGTAGGCCGTGAGGTAAGCGTGTTGTGAAATGTGGGCGCCCAACGTCTGCACTGCAGCGCGAACTGCTTCACTTGAGTGCGCACAACGCCGGCGGAACTCGTCGTGTAGCGGTGAAATGCTTAGATATGACGAAGAACCCCGATTGCGAAGGCAGCTGGCGGGAACGTAACTGACGCTGAAGCCCGAAAGCGCGGGTATCGAACAGGATTAGATACCCT
+
DGGGGFGGGGFGGGGGGGGGGGGGGGGGGGGGGGGGGGGGGGFGGFGGGGGGGGGGGGGGGGGGGGGGGGGGGGGGGGGFGGGGGGFGGGGGGGGGGGCGGGGGGGGGGGGGGGGCFGGGGGGGGGGGFGGDCGGGGGGGGGGGEGGGGGGGGGGGGGGGGGGGGDGGE::CFGGGGGEGGGGDGCFFCCECCGGGDCEFFGGGFF8EG?CGGFE>*2CDFFGF?@::=<=8<134E5EE,<:;C@FFFF:ECC>CCFFF>GFFDEBAED?<FCEE>@/:CCEGFA;@EF>:5C>GGGGGEF>EDDGEFDDB>+C7E@+BFGC@=EGFGCFEECGGFGGFDGGGFGGGGGFECEGGFGGFF@B7EFFGE8GGGGGEFFDFFGGFGGGGGECEGGFFCEGGGGFFFFGGGGGFEFGGDGGFFGGGFEGGGFGCCCCC
@s1201 200
TGAGGAATATTGGTCAATGGACGGGAGTCTGAACCAGCCAAGTAGCGTGCAGGATGACGGCCCTATGGGTTGTAAACTGCTTTTATGTGGGAATAAAGTCAGGGACGTGTCCCTGTTTGCATGTACCACAGGAATAAGGACCGGCTAATTCCGTGCCAGCAGCCGCGGTAATACGGAAGGTCCGGGCGTTATCCGGATTTATTGGGTTTAAAGGGAGCGTAGGCCGGAGGGTAAGCGTGTGGGGAAATGCAGTTGCTCAACATCTGCACTGCAGCGCGAACTGTTCTCCTTGAGTGCGCAGGAAGTAGGCGGAATTCGTCGTATAGCGGTGAAATGCTTAGATATGACGAAGAACTCCGATTGGGAAGCCAGCTTACTGTAGCGCCACTGACGCTGATGCTCGAAAGTGCGGGTATCGAACAGGATTAGATACCCT
+
FFGGGFGGGGFGGGGFFFFFFGGEFFGGGGFGGGGGGGFFGGFGGGGGG,CFFBGGGGGGGGGGGGGFGGGFCFGGGGFGGFFGGGGGGFGFGGGGGCGGGGGGGGGGGGFGGGGGGGGGGGGFFGGGGGGGGGGGGGGFGFGGD@EFGGGGGFGEFCGFGGGGGGDGGD*DFGCGGCGGGGGGGG5@FGC>CFGDGECFF:FGG<<<>C:FFGD>CDFD?BGCFBC*=ECE-CG<F@GF5;#EFFCFF=4CGF;@C;GF9F<CGGEFFGF<FFEF<@/?CD<<CDDF=A83)GGGEDFADEB<E8=C=8FEB>+C=@D,EFB+AGEBAGGFDEFD;GGGGGGFF7C<FAGFFC>FC7GFDGEGECEGFGFFFFEDGFEGGGGGGFGGGFBCFA,FGGGGFEGGFGGGGGGGGGGGGGF@FFGGGGGGGGFBCCBB
@s1201 34236
TGGGGAATATTGCACAATGGGGGAAACCCTGATGCAGCGACGCAGCGTGAAGGAAGAAGTATCTCGGTATGTAAACTTCTATCAGCAGGGAAGATAATGACGGTACCTGACTAAGAAGCCCCGGCTAACTACGTGCCAGCAGCCGCGGTAATACGTCGGGGGCAAGCGTTATCCGGATTTACTGGGTGTAAAGGGAGCGTAGACGGCACGGCAAGCCAGATGTGAAAGCCCGGGGCTCAACCCCGGGACTGCATTTGGAACTGCTGAGCTAGAGGGTCGGAGAGGCAAGTGGAATGCCTAGTGTAGCGGTGAAATGCGTAGATATTAGGAGGAACACCAGTGGCGAAGGCGGCTTGCTGGACGATGACTGACGTTGAGGCTCGAAAGCGTGGGGAGCAAACAGGATTAGATACCCT
+
CFFFFFCFGFFDFFGGFDF@FDGGGGGGGCFFFF9F,?@C@CE+@CE7:FFG8EEA?,C?CEFACFF:CFCDEFGGGFGE9FGD<CFFFFGD+AF<EA<,9CFEFGGGGGC9<E=FF8,?F=CC7C7BFCDGCFG@FGGGGG,<CGGE*<C9@E:3,5><CCEEGEGCCCBEGGGGGD@CGG-FEGG:*3<>F.;3*:::?E/,7456EB?/@F@C;FF@<BE?C=GFCBCEGDD6FCF7EGGCFF>::>:CF?AFFE<<=C8CA?<@=C<BFF.EC:DGFF8?FFGDFEE,9,=4E=E<GGGEDC,GGFC@@C@+=AGGEEGCGFFEE9FAFEECFFEEFGF<C,6@CEFED8CFBE@EBDGGFGFFC,8GGGGGGGGCGEFDCFF7GFEFFFFFCCFCCDFGGGGGGGF@CCCC
@s1201 30656
TAGGGAATCTTCGGCAATGGGGGCAACCCTGACCGAGCAACGCCGCGTGAGTGAAGAAGGTTTTCGGATCGTAAAGCTCTGTTGTAAGAGAAGAACGTGTGTGAGAGTGGAAAGTTCACACAGTGACGGTAACTTACCAGAAAGGGACGGCTAACTACGTGCCAGCAGCCGCGGTACTAAGTAGGTGGCAAGCGTTGTCCGGAATTACCGGGTGTAAAGGGAGCGCAGGCGGAAGGACAAGTTGGAAGTGAAACCAACGGGCTCAACCCGTGAACTGCTTTCAAAACTGTTTTTCTTGAGTTGTTTAGAGGTAGGCGGAATTCCCGGAGTAGCGGTGGAATGCGTAGATATCGGGAGGAACACCAGTGGCGAAGGCGGCCTACTGGGCACTAACTGACGCTGAGGCTCGAAAGCATGGGTAGCAAACAGGATTAGATACCCT
+
EFFGG88CFGGGGGGGG,@8EECGGGGGGFGGGGGGGGGGGG:CBFE@=FGGFCFGGEE-4-CFFGGG@FCF?FCFFGFFGFGGGAFGG,EEDFGECGGGGFDFGFGGGGGGGCDFGFFFGGGGGGGCG@FGFFGDC7,,>>CFGF7<>FDGGEGGGGDFC7>F:FF:FGDDFG@C*2<,7,>277+=@CAEF:CB5AFFCC*:5AFG,;CE*:87C4C05>EEEGG@88EE:CE?85EFCB=>05:?(?6AF;D+:G=E@@:7GFC8EBGGEF@148C:+:33<++CDFDFFB==?96B4,E?9FBCCGGDGGGGFE,GFF>=:<B,EC9C7GE??A4CEF7EE8FCEF?GGFE,FE7CC,8F@BDCEFDC:FE>GGGGGFCGCCGGGGGFC7DCFCFEEF8GGFF@FC,DF8DFECGGGGGFEAAFFFGCFGGGGCCCCC
@s1201 203
TGGGGAATATTGCACAATGGGGGAAACCCTGATGCAGCGACGCCGCGTGAGTGAGGAAGTATTTCGGTATGTAAAGCTCTATCAGCAGGGAAGAAAATGACGGTACCTGACTAAGAAGCCCCGGCTAACTACGTGTCAGCAGCCGCGGTAATACGTAGGGGGCAAGCGTTATCCGGATTTACGGGGTGTAAAGGGAGCGTAGGCGGTAAAGCAAGTCTGAAGTGAAAGCCCGGGGCTCAACCGCGGGACTGCGTTGGAAACTGTTTAACTAGAGTGCTGGAGAGGTAAGCGGAATTCCTAGTGTAGCGGTGAAGTGCGTAGATATTAGGAGGAACACCAGTGGCGAAGGCGGCTTACTGGACAGTAACTGACGTTGAGGCTTGAAAGCGTGGGGAGCAAACAGGATTAGATACCCT
+
CFEGGFGGGGGGGGGGGGGGGGGGGGGGGGGGGGGGGFGGGGGGGGG>=BF<FFGGGGFFD9EEFEEBEDGEEFFEFGFGGGAGFGGGDFGG:FEFFGFGGGGGGGFFGGFFFGGGF=FFGGGGG>FFDEGGGGGGGCCEFC,FEC8F*>F@CC<3DCFGDGEGGGFGCFFGGGGGEG7CFG*C?F587<@-;1E>C5??@?C7>CEEEGG:@<EA@5<9<?#:9<8EGC>E>@C9C@GGGGGGFEFF>CB94FFF@4:C84FFFFAFEFFA)GGFCFCFFGFGEEEEDFAD,FFFEEFEFFEB=CCGGEDCFC@CEEGDFABGFGGFF9FFC,FGGGFC@EEFFFFGGGGGGGGGGGGGGGGGGGEGGGGEFFGGEEC@CECGEGGGFEEGFFGFFGGGGGGGGGGGGGFCCCCC
@s1201 30864
TGAGGAATATTGGTCAATGGGCGTAAGCCTGAACCAGCCAAGTAGCGTGAGGGATGACTGCCCTACGGGTTGTAAACCTCTTTTGTTTGGGAATAAAGTGCGGGACGCGTCCCGCATTGCATGTACCATTTGAATAAGGACCGGCTAATTCCGTGCCAGCAGCCGCGGTAATACGGAGGGTCCGAGCGTTATCCGGATTTATTGGGTTTAAAGGGAGCGTAGGCGGGTGCTTAAGTCAGTTGTGAAAGTTTGCGGCTCAACCGTAAAATTGCAGTTGATACTGGGCGCCTTGAGTGCAGCATAGGTAGGCGGAATTCGTGGTGTAGCGGTGAAATGCTTAGATATCACGAATAACTCCGATTGCGAAGGCAGCTTACTGGAGCGCAACTGACGCTGAAGCTCGAAAGTGCGGGTATCGAACAGGATTAGATACCCT
+
GGCEGFGGGGGCFGGGGGGGEGGGGGGGFGGGGFGAF8@<CF@EFGGFGGGGGEGGGECGF@F@EFEGGGGGGBDFFGGGGGGGGFGGGGGFGEGGGGGGGG>FGGGGGG>CCGEGCGF9FFCGFGGG9@DFFGGGGFDEFG+CEFGGGGGFCFFGGFGG,<FGD*>F<<FFCCFGG7@*=BFF4<CEG>G7<:<CD5CGCFGGGGEGGGFGGC>>EFD#(*CDED:.?*7.@EF;#0>,<D?F@FGFGGC>>7CB'FCFFBF9FC>E8<E<FDCGA1663?FFDF==CEA8+,8GGFF,E<?4CECC8@4EBE@+DFFA?,>7=GGGGGEE<C5=@C,DC;C,,7GFAEB,FCC::B:,+FB,GFGFDCEFCE<GGGF7EF@GGFC,7GFCGGGFF+GGGGGGFCGGECGGFGGGGGFEFFGGGGGGFGGC@C-C
@s1201 25156
TGGGGAATATTGGGCAATGGGCGCAAGCCTGACCAAGCAACGCCGCGTGAAGGAAGAAGGCTTTCGGGTTGTAAACTTCTTTTCAGTGGGAAGAGTAGAAGACGGTACCACTTGAATAAGCAACGGCTAACTACGTGCCAGCAGCCGCGGTAATACGTAGGTGGCAAGCGTTGTCCGGATTTACTGGGTGTAAAGGGCGTGCAGCCGGGCATGCAAGTCAGATGTGAAATCTCAGGGCTTAAACCTGAAACTGCATTTGAAACTGTATGTCTTGAGTGCCGGAGAGGTAATCGGAATTCCTTGTGTAGCGGTGAAATGCGTAGATATAAGGAAGAACACCAGTGGCGAAGGCGGATTACTGGACGGTAACTGACGGTGAGGCGCGAAAGCGTGGGGAGCGAACAGGATTAGATACCCT
+
EFG,CFEDGGGFGGGGGG<@8F+8CFGGGGGGGG,CF?FFGGGGEE:6@BCFF8E@FGEEF8FGGGGD<FFEEEFFCEG9E9A,CAEA<BFFEGGFDGGGF8=FGGFGGGGGGGGGFG?FF,AFE7FGGGGGGGDF<FG<,=BFCF:@CG<CFGGC737D*,@FGFF7F::BF:AFEEGGG#GFF<EGFFFGGGG?EEEFC:FE:CFCFCGGFEEGD7C>FACCAF<D,EDCGAEG;DFCF<#GGGFG@7,F&=,FFAFCCGECFF7&FC?'FD9CEFC@8GF?CFFEFCEFFF@E8FCAA,FGGGFGGGFE,,ECGGFGGGFFC5,ECFFFGFCGGGGDFEFGC@GGFGFCFGFFGGFB@,D@FFGFEEFEF:FFGGGGGGGGGF;EFEGGFCFFGGFFC,FFAGGGGGGFE8<CCC
@s1201 206
TGGGGAATATTGCACAATGGGGGAAACCCTGATGCAGCGACGCCGCGTGGAGGAAGAAGGTCTTCGGATTGTAAACTCCTGTTGTTGAAGAAGATAATGACGGTACTCAACAAGGAAGTGACGGCTAACTACGTGCCAGCAGCCGCGGTAAAACGTAGGTCACAAGCGTTGTCCGGAATTACTGGGTGTAAAGGGAGCGCAGGCGGGAGAACAAGTTGGAAGTGAAATCCATGGGCTCAACCCATGAACTGCTTTCAAAACTGTTTTTCTTGAGTAGTGCAGAGGTAGGCGGAATTCCCGGTGTAGCGGTGGAATGCGTAGATATCGGGAGGAACACCAGTGGCGAAGGCGGCCTACTGGGCACCAACTGACGCTGAGGCTCGAAAGTGTGGGTAGCAAACAGGATTAGATACCCT
+
EFFGGBFEGGFGGGGGGGGGGGGGGGGGGGGGGGGGGGEDGGGGDGGFGGGGGGGFFGGGGGGGGGGGGGGGGGGGGDGGGGGGGGFGGGGG<EFFFGGGGCFGDGGFGGCFGGGGGGG?FGGGGGGG<AFGDGG@FGGGGGGGGGDGG7FFGGGFGGGGGGGGGFGDFC7:FDE=GFCC$C?FCFGE*<C9B:1CEEE9CDGEGGGGGGGGGGFEBFB?,FDC@@CCC@AGFGC?GGGGGGGGFD?CAD34FFG=9;CFF@CD?EF>GFADDGGFFGGFGFCFF4GFGEED>,+CDGGGGFGGFDDGGGGGCDGGFFGGEE@@GGGFF9GFCEFCGGGGGGGGGGFGGGGGGGGGGFEEGGGGGGGGGEFGGGGGFGGFGGGGFGGGGGGFGGGGGECFGFGGGGGGGGFCCCCC
@s1201 207
TGGGGAATATTGCACAATGGGGGAAACCCTGATGCAGCGACGCCGCGTGGAGGAAGAAGGTCTTCGGATTGTAAACTCCTGTTGTTGAAGAAGATAATGACGGTACTCAACAAGTAAGTGACGGCTAACTACGTGCCAGCAGCCGCGGTAAAACGTATGTCACAAGCGTTGTCAGGAATTACTGGGTGTAAAGGGAGCGCAGGCGGGAGAACAAGTTGGAAGTGAAATCCATGGGCTCAACCCATGAATTGCTTTCAAAACTGTGTTTCTTGAGTAGTGCAGAGGTAGGCGGAATTCCCGGTGTAGCGGTGGAATGCGTAGATATCGGGAGGAACACCAGTGGCGAAGGCGGCCTACTGGGCACCAACTGACGCTGAGGCTCGAAAGTGTGGGTAGCAAACAGGATTAGATACCCT
+
FEEGEB:DGGFGGGGDFFCGCFEFGFGF7FGGGG9FEFGGC7@FGGG:FEEFFGGG<F<F:E9C?FEEFEGFGGFGAFGGG,5?F,BFFGF,,A<EFFFFGGGG7EECFG8FC8,A9<F,BFCEGGEEFBEFCFG7+@<@F,>3++4**5CFGGGCF,<FCFF9DF,BB@GCFFFFGGFG<C,,,<7B9?<73#8;:5<:>;71':E>?E<A:>>19FC;,@=,,42,,FFGF@83EFCCD<7,,@63,3:+::+@7;9=DBDA,DD5,FFB*<,9GFGCDE?FFEC:B8GGDFCEEEGFFFCGFEEFGGGE@??>DDGGFEFC>FCFFGGF@EC,,FFFFGGGGGGGEGGGGFGEGFFGGGGFCGGGGGF@FGGGGGGGFEGGFGGGGGGFGCGF@FGGGGGGGCGGGGGCCCCC
@s1201 208
TGAGGAATATTGGTCAATGGGCGCGAGCCTGAACCAGCCAAGTAGCGTGCAGGATGACGGCCCTATGGGTTGTAAACTGCTTTTGTGCGGGGATAACACCCTCCACGTGTGGAGGTCTGCAGGTACCGCACGAATAAGGACCGGCTAATTCCGTGCCAGCAGCCGCGGGAATACGGAAGGTCCAGGCGTTATCCGGATTTATTGGGTTTAAAGGGAGCGTAGGCCGGGAGGTCAGCGTGTTGTGAAATGTAGGCGCCCAACGTCTGCACTGCAGCGCGAACTGCTTCACTTGAGTGCGCACAACGCCGGCGGAACTCGTCGTGTAGCGGTGAAATGCTTGGATATGACGAAGAACCCCGATGGCGCAGGCAGCTGGCGGGAACGTAACTGACGCTGAAGCTCGAAAGCGCGGGTATCGAACAGGATTAGATACCCT
+
EFGGGCEFFFFFGGGGGGGG<FGGGEFGGGGGGGGGGGGGGGGGGGEFGGGGGGGGGGEGGGGGGF<FCFBCGFGGGGGGAEGFGGFFGGGEGCFGFFE7FFGDGGGGGFDEGGEGGFCGCCFFFDFDGEGGGGFGFF9@FFFGEC><FGGGGFGGGGGGFGGGCECGGGG=F9*<F<<:<<?ECC=E;CE5@FDEDEECFFGFGF*;>C?FGFG4C1?BFFE=:B9;CED5)0<2CDCGFF><@EGFF=CGG+:==CC5C<9;,C@AFFG?AF8<8C2C7B@<93<<2,,@85+3+,3:8C@@+=+:@B?,+6+87C@8??4+):@4C,C,A?CFFFF@F=<,FCCC,F?B:@7FEF?=7:EFA,A9,<EC++C@,6DGGEEGE9C,ECFGFEFAB6FB,@A@:FGF@:C,C@GGGGGFC@DF@AGFAEEACC@-
@s1201 209
TGAGGAATATTGGTCAATGGACGAGAGTCTGAACCAGCCAAGTAGCGTGCAGGATGACGGCCCTATGGGTTGTAAACTGCTTTTATAGCGGGATAAAGTGTGGTACGTGTACCATATTGCAGGTACCCTATGAATAAGGACCGGCTAATTCCGTGCCAGCAGCCGCGGTAATACGGAAGGTCCGGGCGTTCACCGGATTTATTGGGATGAAAGGGAGCGTAGTCCGTCTTATAAGCGCGTTGTGAAATGTCGGGGCTCAGCCTGGGCATTGCAGCGCGAACTGTGAGACTTGAGTGCGCAGGAAATAGGCGGAATTCGTCGTGTAGCGGTGAAATGCTTAGAGATGACGAAGAACTCCGATTGCGAAGGCAGCCTGCTGTAGCGCAACTGACGCTGGGGCTCGAAAGCGTGGGTATCGAACAGGATTAGATACCCT
+
EFFF8EEGGCCAFGGECF9@FFEGDGGGGGFFAFFCFGCFGGGFGFFF,CFGD,F,ACFGGEFG,,CE8,B8BA?EFFGGFFGGA<FGG@>F++BFFFEGFFGGGGCF@AFFEFGFCCFF9E,A,:EFC8<<B,3,8CDD=DFGGGED9FGGGC+CC,@FCFF7@>E7BCE,,DCC*>CFGGGCGGGGEGG6BC<7E5:>7+CF4F#<*5<<5E5>@@E;17'CF>>BC5?<E+C6*5F9;@DGCFC*:18EDEF?D>>*7@FGD86=C?GEFBCC>@DFDD<@9,<C@,FB5F=>6GGGDE=C,EGGEFGFDEC7EFCFA966)DGFDFD@@9,>45C=?9,FGGGGGFDFCC=@DGGGGFEGGFCFB,FGFFFFCC@=GGGGFF<GECEEE:7GGFEFCC?D8:GGGGGFFE<,FEGFFCFGGGGFFEDACCA@
@s1201 34861
TGGGGAATATTGCACAATGGGGGAAACCCTGATGCAGCGACGCCGCGTGGCGGAAGAAGGTCTTCGGATTGTAAACTCCTGTTGTTGAGGAAGATAATGACGGTACTCAACAAGGAAGTGACGTCTAACTACGTGACAGCAGCCGCGGTAAAACGTAGGTCACCAGCGTTGTCCGAAATTACTGGGTGCAAAGGGAGCGCAGGCGGGAAGACAAGGGGGAGGTGACATCCATGGGCTCAACCCATGAACTGCTTTAAAAACTGTTTTTCTTGAGTGGTGCAGAGGTAGGCGGAATTCCCGGTGTAGCGGTGGAATGCGTAGAAATTGGGAGGAACACCAGTGGCGAAGGCGGCCTACTGGTCAGCAACTGACGCTGAGGCTCGAAAGTGTGGGTAGCAAACAGGAGTAGATACCCT
+
GG,;FFGGGGGFEFGAC9FE,8@F:FEFG8EF<@FFFF7@@@CC:FGCFC+8:F:@EFC@=FBCEFGDE7F,EEFGGGD<FFG,B<FFGFF=,=FGGGCA?8@+B>,?<B=FGGDFDDGFFAF+B3@,@FCC+D,4@,8<:,835>*5*>:CC,>F8C7CFBF,>2,=FF*;<F4*4*<,7?,8?**<:<FFGGE7EC=?=5:/55CE8?0AC<8#*::>%;:D@#1888,<+GF8>>CAC8CCAGFC>,FECB8+,=69DD+CFF>EFEEGFF=4EF=,DE9FFGF=@,FE8@+B44+GFCCEAF=DFEC?:DDFFB669,,?=CFCEF@E:F@6FA,:GGEFE@,FGGFFC6C-B,B;,FF,GAFEGGGEGEFGFCB,FGGFGGGFCFGGGGGFC<FEFGGFC,<CGGFBCB@C
@s1201 211
TGGGGAATCTTCCGCAATGGGCGAAAGCCTGACGGAGCAACGCCGCGTGAGTGATGACGGCCTTCGGGTTGTAAAGCTCTGTGATCGGGGACGAACGGTCAGCAGACGAATACTCTGCTGAAGTGACGGTACCCGAATAGCAAGCCACGGCTAACTACGTGCCAGCAGCCGCGGTAATACGTAGGTGGCAAGCGTTGTCCGGAATTATTGGGCGTAAAGCGCGCGCAGGCGGCTTCTTAAGTCCATCTTAAAAGTGGGGGGCTTAACCCCGTGATGGGATGGAAACTGAGAGGCTGGAGTATCGGAGAGGAAAGTGGAATTCCTAGTGTAGCGGTGAAATGCGTAGAGATTAGGAAGAACACCGGTGGCGAAGGCGACTTTCTGGACGACAACTGACGCTGAGGCGCGAAAGCGTGGGGAGCAAACAGGATTAGATACCCT
+
FFGGGGGGGGGGGGGGGGGGGGGGGGGGGCFFGGGGGGGGGGGGGGGFGGEGGGGGGGGGGGGGGGGGGFGEGGACFGGFGFFGGGGGGFGGCEFFGGFGGG8D8BFE@CFFGGGGFGGGGGG,<CFEGGGGGFDCCFGGG9F>EGGGEGGGG77CEGGCCCCB<;CBEEEEFGGCFFF9:C6*;,A@,,AFFEE07C2+41/220;32<C>EEC>C87>2:EG>FC<=<D>C99'FCFFBF;<C99*994CCG(:#CEC?8-CE7FCGEFEFCDDBF9DFE:F=FGFFFBFF,FDA*C==6>GFGGGFFAGFGEC4,DCGFC@FB=EE=EC@CE<ACFFCECECCDFF<FFGGFGGFB@87BFF@B@:,7GGGGGGGGGGGGGFDEGGGGGGEF@GGFCGGGGGGGGFC7GGGGGGGGGGGEFBFGFEGFFGGFGCCCCC
@s1201 34709
CGAGGAATATTGGTCAATGGGCGAGAGCCTGAACCAGCCAAGTAGCGTGCAGGATGACGGCCCTATGGGTTGTAAACTGCTTTTATAAGGGAATAAAGTGGGGCTCGTGAGCTCCTTTGCATGTACCTTATGAATAGGGACCGGCTAATTCCGTGCCAGCAGCCGCGGTAATACGGAAGGTCCGGGCGTTATCCGGATTTATTGGGTTAAAGGGAGCGGAGGCCGCAGGTTAAGCGTGTTGTGAAAGGTAGGGGCCCAACCTCTGCACTGCAGCGCGAACTGGCTTGCTTGAGTACGCGCAACGTGGGCGGAATTCGTGGTGTAGCGGTGAAAGGCGTAGATATCACGAAGAACTCCGATTGCGAAGGCAGCTCACTGGAGCGCAACTGACGCTGAAGCTCGAAAGTGCGGGTATCGAACAGGATTAGATACCCT
+
EGCGGGGGGFGGGFFFGFFFGGGGEGGGGGGGFFGGGGFFFFGAFGGGDBFGGGGGGGGGGGGFGFGGDFFCGGFGGGGGGFGEAFGGGGGGGGFGGFFFGGGGEFDGGGGGFDGFCFDGGGGFG,BA<FFFFGFDF8FFGEECC:CFFFDE@FGEFDFCFFFCCEGGEFE9BFDGGGGGCFGGGGGGCFGGGGGG=E@FG7::AFEG8<7CGG*<E3*9>>C<2:C5EGFG7C8FEC-EEFD#CE&FDC?FC;1#*,FFF-;;CFEDFGEE@:98>7E5FFF-FFD=8FGFF>=B@++,<A:FCGFGEEA8E@E@FCFGFFCAF@FGFF<@?+C@,C,GFGFF=EFF<9G@F@,GF@CGFEGGFGGFCCFFFACCGGGGGEFDFFGGGDGGGGGGCGEDGGEDCF7G@GFC?GFGFFDDGGGGGGGGGGCCCCC
@s1201 213
TGGGGAATATTGCACAATGGGGGAAACCCTGATGCAGCGACGCCGCGTGGAGGAAGAAGGTCTTCGGATTGTAAACTCCTGTTGTTGAGGAAGATAATGACGGTACTCAACAAGGAAGTGACGGCTAACTACGTGCCAGCAGCCGCGGTAAAACGTAGGTCACAAGCGTTGTCCGGAATTACTGGGTGTAAAGGGAGCGCAGGCGGGAGAACAAGTTGGAAGTGAAAGCCATGGGCTCAACCCATGAACTGCTTTCAAAACTGTTTTTCTTGAGTAGTGCAGAGGTAGGCGGAATTCCCGGTGTAGCGGTGGAATGCGTAGATATCGGGAGGAACACCAGTGGCGAAGGCGGCCTACTGGGCACCAACTGACACTGAGGCTCGAAAGTGTGGGTAGCAAACAGGATTAGATACCCT
+
EFGGGGGGGGGGGGGGGGGCEFGGGGGGGGGGGGGGGGGGGGGFGGGEGGGGGGFFGGGFGGGGGGGGDGGGGGGGGGGGGGGGGGGGGFGGGFFGGGGGGGEGGEAFFGGFFGGFGFGGGGGGGGGGGGGGEGGGGGGGGGGGGGGGFFGFGGGGGGGGDFFGGCCFFGDGGGGGGGFGCEC@FG5GCCEGGGCCGDDGDDEDCEG4;8?>GGF@7<GFCFEDF=9#F:AFGGFGE@3<EDFGGFCEF@<0#EE=C8:CA?FCFFFEDGFF:<?FD;E,FF9FGECGEDAD8D7E@:@FFF4+=@+,FCFGF?,GGFFCF@7EEDEGF<FFDGFFCGFEGGGCGECGGEFFEFAFCGGFGFCFGGGGGFEGFFEGDGGCGGGFE@GGGGGGGGGGGFAFGGFE9GGGGGGCCCCC
@s1201 214
TGAGGAATATTGGTCAATGGACGAGAGTCTGAACCAGCCAAGTAGCGTGCAGGATGACGGCCCTATGGGTTGTAAACTGCTTTTATAAGGGAATAAAGTGAGTCTCGTGAGACTTTTTGCATGTACCTTATGAATAAGGACCGGCTGATTCCGTGCCAGCAGCCGAGGTCATACGGAAGGTCAGGGAGTTATCCGGATTTATTGGGTTTAAAGGGAGCGTAGGCGGACGCTTAAGTCAGTTGTGAGAGTTTGCGGCTCAACCGTAAAATTGCAGTTGATACTGGGTGTCTTGAGTATAGTAGTGGCAGGCGGAGTTCGTGGTGTAGCGGTGAAATGCTTAGATATCACGAAGAACTCCGATTGCGAAGGCAGCTTGCTGGACTGTAACTGACGCTGATGCTCGAAAGTGTGGGTATCAAACAGGATTAGATACCCT
+
DGGGGGCF<FFFGGGDFCFCEEGGGFFEEFGGGGGGGG8?F,CE9F@BCFG9F,,,?ECF+@FDC@C<8,8@FF9EDFAFFG9,FF<EE9FC,AEFEGGEEFCFGGGFGGG9C5B,EFFCFFFFDCEG9E<DFFDGFFGGF@>=8BC,CC9?FFE+>FGC<,><8++8>,,,<,8>CCEB:9,@:>*8>,2D?FGDC5+?@C+:@:?56CF&608-1)<.0.425,+.CE>3/AF0D?;><@9,,,ACGF>88=>,,FCB+3,GGFFFF9>5G@DA448DDB@6,EA,94,FBFGGGEEB99,4A4+:=>:49+GDGFEEDDEE5F>9A=9C,?FEDA9GFD9GGFGGGFC,@6@67?A,:C=FFEAFFDGGFCFF?FFEFFGGGFF>DFCEGFF@FC7FGGGFEGEFGGFCFGGGFDEFBCEFGGFEE,@@CCBB
@s1201 215
TGAGGAATATTGGTCAATGGGCGAGAGCCTGAACCAGCCAAGTAGCGTGCAGGATGACGGCCCTATGGGTTGTAAACTGCCTTTATATGGGGATAAAGTGTGGGCCGTGTCCCATATTGCAGGTACCATATGAATAAGGACCGGCTAATTCCGTGCCAGCAGCCGCGGTAATACGGCAGGTCCGGGCGTTATCCGGATTTATTGGGTTTAAAGGGAGCGTAGGCCGTCTGTTAAGCGTGTTGTGAAATGTAGTGGCTCAACCAGGGCATTGCAGCGCGAACTGGCATGCGTGAGTGCGCAGGAAGTAGGCGGAATTCGTCGTGTAGCGGTGAAATGCTTAGATATGACGAAGAACTCCGATTGCGAAGGCAGCCTGCGGTAGCGCAACTGACGCTGAAGCTCGAAAGCGTGGGTATCGAACAGGATTAGATACCCT
+
CFFGGGGGGGGGGGGGGGGGGFGGGGGGGGGGGGGGGGGGFFFGAFGEGGFGFGGGGGEGGGGGGFDFCGGGGC?FGGFFFGGGGFAFGGG7FCFEFEFFGGGG7<BFGFGGEEGFFG9@,EDEFGC9FEGGGGGGGGGFGFEGGGEGG,FF8<<EFD<F7,<@CEEFC**2@CCC*>FFAFF7=F=CF>EGGF7C*2=FCCGGGG1<CF+<+<>551CE?3:4F@2*:F?FC+<987FE+GCBF79,3,.>FD86#*:1F:DCDCDE8E3<>92CB@E5+/D?53+>88GF:3+F>8;BACFFF=+8:>,=8,6++>+8,9>GAC7FGEC,?AECFGFDF=,9:B=DEEGFGGEEDFECCC??AA9GGCAGF@6@+,C@7GGGFFGEECBFFGGGCDEFFEEFBEGGGFEFCFGGGGFEGGGGGFAGGGGCA@CC
@s1201 31395
TGAGGAATATTGGTCAATGGGCGAGAGCCTGAACCAGCCAAGTAGCGTGCAGGATGACGGCCCTATGGGTTGTAAACTGCTTTTATAGGGGAATAAGGTGAGCTACGTGTAGTTTTTTGCATGTACCCTATGAATAAGGACCGGCTAATTCCGTGCCAGCAGCCGCGGTAATACGGAAGGTCCGGGCGTTATCCGGATTTATTGGGTTTAAAGGGAGCGTAGGCCGGAGATTAAGCGTGTTGTGAATGTAGATGCTCAACATCTGAACTGCAGCGCGAACTGGGGGGTTTGAGTGCACGCAACGCAGGCGGAATTCGTGGTGTAGTGGTGAAATGCTTAGATATCACGAAGAACTCCGATTGCGAAGGCAGCTTGCGGGAGTGCGACTGACGCTGAAGCTCGAAGGTGCGGGTATCGAACAGGATTAGATACCCT
+
CFDFGGGGGAFEFGGFGFF?FGGGGGGFC@FGGGGGFEFFFGFGFGCFGGGGGGFGFGCGGGGCGGGGGGGEGFFFFFCFFGDGCFGGG?FCGGEGG9BEFCFGGGEGGGGAFGGGGGGGGGFGFEEGGFG9FGGGGGGGGGGGGGGGGGGGGGDEG9>FGGFGGGGGGGGGGGGGEC<FGGGGGGGGGG6CCFGGGGGGGG6>FC?F6<<CFFG<:CFDEGGGFGGFGGACF@E*5CEF9C@GGFDD@DFF:GGGGGGGFGGGFF<@9:7GEC73CC?EFFFGGF:,D=8BFD8++@:7CFFFDCGEE;E>,EBGGFGGGFED<GEGGFFFGGGFFF@C,FDECF@CFBGDCFFE?FGGGFDFGFGGGGGGGGGFFFGGGGGGGGGGGGGGGGFFFGGFGGGGGGGGGGFGGGGGGGFGGFFGGGGGGGCCCCC
@s1201 217
TGAGGAATATTGGTCAATGGACGAGAGTCTGAACCAGCCAAGTAGCGTGCAGGATGACGGCCCTATGGGTTGTAAACTGCTTTTATAAGGGAATAAAGTGAGTCTCGTGAGACTTTTTGCATGTACCTTATGAATAAGGACCGGCTGATTCCGTGCCAGCAGCCGCGGTAATACGGAAGGTCCGGGCGTTATCCGGATTTATTGGGTTTAAAGGGAGCGGAGGCGGACGCTTAAGTCAGTTGTGAAAGTTTGCGGCTCAACCGTAAAATTGCAGTTGATACTGGGTGTCTTGAGTATAGTAGAGGCAGGCGGAATTCGTGGTGTAGCGGTGAAATGCTTAGATATCACGAAGAACTCCGATTGCGAAGGCAGCTTGCTGGACTGTAACTGACGCTGATGCTCGAAAGTGTGGGTATCAAACAGGATTAGATACCCT
+
E@FDGGGGGFGGGFGGGGGGFFGGGGGGGGGGGGGGGGGGGGGGGGGGGGGFDFFGGGGGGGGGGGGGGGGFFFFFGGGGGG9DGGGGGGE9EACAFFFFFDGFGFGFGGGGGGFDGGCFGGGGGFGGAFGGGE4EGGGGGFEEGGGFCFGGGGDCGGGGGGGGGDGGEGGGGFFGGG7FF9F7FGGEGEEFG?GE5FC<3FGCF971=?<2CGGADF7,8/;9DCD>ACAFAAD:<GGECGFEFCCBB+59>E>9D::7;CGCGGGF:FF<GGFFFCD=6GEFFA,F=,FDEFGFGGEB8A,FGGFCBEAE+FB+7GF@DAE>BGEFGFC,99FDDFCGF8EA,GEDFGGGFBCF?FGGEFE<EFEGGGGGGGGGFGFGGGGGGGGFCGFGGGGGGGGCFDGFC8GFF9FEGGGGGE<FFGGGGGF9FFGCCCCC
@s1201 218
TGGGGGATATTGCACAATGGAGGAAACTCTGATGCAGCGACGCCGCGTGAGTGAAGAAGTATTTCGGTATGTAAAGCTCTATCAGCAGGGAAGAAAATGACGGTACCTGACTAAGAAGCCCCGGCTAACTACGTGCCAGCAGCCGCGGTAATACGTAGGGGGCACGCGTTATCCGGATTTACTGGGTGTAAAGGGAGCGTAGACGGGGATGCAAGTCTGAAGTGAAATACCCGAGCTCAACCTGGGAACTGCTGTGGAAACTGTATGGCTAGAGTGCTGGAGAGGTAAGCGGAATTCCTAGTGTAGCGGTGAAATGCGTAGATAGTAGGAAGAACACCAGTGGCGAAGGCGGCTTACTGGACAGTAACTGACGTTCAGGCTCGAAAGCGTGGGGAGCAAACAGGATTAGATACCCT
+
FEFGG7CFGGFGGDGGGGGGGGGGGGGFGGGGGDFFCCGGGGGECEG=>FFDFGGGGGG?5,ECEFGF<FGGGGEFFE=DAD<FE8FGGG7ECCFGGDGDFGC?@F<B,EF??E<?FF,BF@+C@@CF,3,D7>,@FFG+<<@FEDEG:FB<FF>3DF@CFCF>;:B74C<=F<B<C*<F:EC9CECC:9FFCG?85=E9<C5C@3*FD886@089<4C>:7(<7@EFF7AFD5CD4EFFB8?EFAEA,8D?F?GE>,8D@@8FEA,A3,9FDECF@9GF9FB=F6EFDGFGGDGFEB,FFEEE=EEFGGGFFCGEFFGGFDC4,AFGFGGGGGFE?E8EDEFDFFFGGDGGFGFGFGFF@FFACCFGGGGFFE,@GGGF<CFGEGFC@@CGGFFFGFFEFGGGGFCGGFGCCCCC
@s1201 219
TGGGGAATATTGCACAATGGGGGAAACCCTGATGCAGCGACGCCGCGTGAAGGAAGAAGTATCTCGGTATGTAAACTTCTATCAGCAGGGAAGATAATGACGGTACCTGACTAAGAAGCCCCGGCTAACTAAGTGCCAGCAGCCGCGGTAATACGTAGGGCGCAAGCGTTATCCGGATTTACTGGGTGTAAAGGGAGCGTAGACGGTGTGGCAAGTCTGATGTGAAAGGCATGGGCTCAACCCGTGGACTGCATTGGAAACTGTCATACTGGAGGGCCGGAGGGGTAAGCGGAATGCCTAGTGTAGCGGTGAAATGCGTAGATATTAGGAGGAACACCAGTGGCGAAGGCGGCTTACTGGACGGTAACTGACGTTGAGGCTCGAAAGCGTGGGGAGCAAACAGGATTAGATACCCT
+
FGGGGGDEGFGGGGGGGGGGFGGGEGFGGGGGGGGGGFEGFFGGEGG7FGFGGGGGFF<CFEG5EFD?AEGFGGFGFGGGGGEFGGFE7FFCFGFAD9FFF7FGGGGGGGGGGGDFEFG8FFGGG+FFG=F,BFC,BFEGGGGGGGEGGEG9@FG,C,FC7C7CEEC@1FFCGGGGD7BGFGG,<CFF1,2C?F@=//:*>D/@CE2CDEE<7<8%<*3/3<279@;4=,@8@(:D2/FFFFED;;C796FC9@@<,//+?BC,5,B<,,7>)@8:>C7B+FDBE4=+B8FFE,>49,,FGGGGFGGGFEF;?7FEFEB=?49,E,CEA5CCEFF@8GFC,:C7FC@@@CGGFGGFF,DCGGGGEFFBCFFECEGF<C@8FFGFCCC7GGEDGFFGFGGFEFBFGGFCGFGCCCCC
@s1201 220
TGGGGAATATTGGACAATGGGCGAAAGCCTGATCCAGCCATGCCGCGTGTGTGAAGAAGGTCTTCGGATTGTGAAGCACTTTAAGTTGGGAGGAAGGGCATTAACCTAATACGTTAGTGTTTTGACGTTACCGACAGAGTAAGCACCGGCTAACTCTGTGCCAGCAGCCGCGGTAATACAGAGGGTGCAAGCGTTAATCGGAATTACTGGGCGTAAAGCGCGCGTAGGTGGTTTGTTAAGTTGGATGTGAAAGCCCCGGGCTCAACCTGGTAACGGCATCCAAAGCTGGCAAGCTGGAGGACGTTAGAGGGTGGTGGAATTGCCTGTGTAGCGGTGAAATGCGTGGATATAGGAAGGGACACCAGTGGCGACGGCGACCACCTGGACTGATACTGACACTGAGGTGCGAAAGCGTGGGGAGCAAACAGGATTAGATACCCT
+
AFFGGGGGGGAEGGGGGGGGGECGGGGGGFFGGGGG?FGGGGFGGGGFEFCFFFFFFFGGFGEFEGG?CFGFC?FFGFG8FFGFFEF9FCCEGGFFGGGGGGGGFGGFFFFFGEG=BEEFFGACEEGEFG+BE>EEEDGFGGGF,>DGGDFG@<<B3D;9F;CFG8A:<GDEG8*<BFFFGFGGF+*=E<FFG7F1CFC:DDGGF9,<C:B*=4:#/,27(817--?(CEC1&GGF:3520D/D2/FB:?6413*EB@4,GCA<<CDE8F83==,:*=:,=@,6+=@8@FC5:,8,<8=+:+,8ACGGFGGFGGFC,9D@9+,E,GGGE@BBEE9,,,@@DEC,,9,,FE<C,,9,@EC,:,,<:,GEGFC+GGCFFEEE8F9CGGGGGGGFGGGGGFGGGFFGDGDFGGGGGGGGFGGFGGGFEEFEF<GDGGGFCCCCC
@s1201 221
TGAGGAATATTGGTCAATGGACGAGAGTCTGAACCAGCCAAGTAGCGTGCAGGATGACGGCCCTATGGGTTGTAAACTGCTTTTATAAGGGAATAAAGTGAGTCTCGTGAGACTTTTTGCATGTACCTTATGAATAAGGACCGGCTAATTCCGTGCCAGCAGCCGCGGTAATACGGAAGGTCCGGGCGTTATCCGGATTTATTGGGTTTAAAGGGAGCATAGGCCGGAGATTAAGCGTGTTGGGAAATGTAGATGCTCAACATCTGCACTGCAGCGCGAACTGGTTTCCGTGAGTACGCACGAAGTGGGCGGAATTCGTGGTGTAGCGGTGAAATGCTTAGATATCACGAAGAACTCCGATTGCGAAGGCAGCTCACTGGAGCGCAACTGACGCTGAAGCTCGAAAGTGCGGGTATCGAACAGGATTAGATACCCT
+
AFGGGGGGGGGGGGGGGGGGFGGGGGGFGGFGGGGGGGGGDFGGGGGGGGGGGGGGGGGGGEGEGGGFGGGGGGGGGGGGGBFGGFGGGGG=FFFGGGGGGGGGGGGDEFGGGGGGGGGGGGGGGGGGGGGFGGGGGGG@EFEEGGGGGFGGG@CFFGGGGGGGGGGGGCGGA,8FGGDGGGC>8ECECFGGGGGEEGG9@DC<FG:F@FFG?FGFC9?;;DGCFFGEEGGF7CFAGE:8GF+C@<?5BF>DFC<GCF;@9>C:3@C8EGGFGDGFBCCE8>8FF:F:1,,,8:6C==+GGGGGGGGGGGGFD>7>EGGGDF>+BF@=@,C,,?CCGGGGCDA?,GGGGGGGGGGGGEGCECGGFB9FF<FCGGGGGFEEGDGGGFF>F@FEFGGGFFGGGGF9CGGGGGGGGGGGGGFFFDDGFFFEC,F<CA<B
@s1201 21736
TAGGGAATCTTCGGCAATGGGGGGAACCCTGACCGAGCAACGCCGCGTGAGTGAAGAAGGTTTTCGGAACGTACAGCTCTGTTGTTAAGGAAGAACGAGTGTGAGAATGGAAAGTTCATGCTGTGCCGGTACTTAACCAGAAAGGGCCGGCTAACTAAGTGCCAGCAGCCGCGGTACTACGGAGGTCCCGAGCGTTGTCCGGATTTATTGGGCGTAAAGCGAGCGCAGGCGGTTAGAAAAGTCTGAAGTGAAAGGCTGTGGCTTAACCAGAGTACGCTTTGGAAACCGTTGACATTGAGTGGAGAAGGGGCGAGTGGAATTCCATGTGTAGCGGTGACAGGCGTAGATATATGGAGGAACACCGGTGGCGAGAGCGGCTCTCGGATCTGTAACTGACGCTGAGGCTCGAAAGCGTGGGGAGCGCACAGGATTAGATACCCT
+
GFCFGGGGGGGGF7:B8;6EFD:CBC7FFGFDA9+8+:@<FEGDEGG>3>FG9C==<FAFB--8EFCC++3:D*8ECEFF33,,,8,@FFGDFF7>*FFC@C;CFCCFG,8C:BF9@@FCFFGF,,>*=F<C:FFFG,?C7:BCA7*1**:*;FC?,+<9:C?9:>CCEC*8:*?E*3<E5*2*//;,8C;**:*/*2,<:=82*,:C79CCFDGB>><C6(25::*)/:CDC8,33,?';@272?3:##>76>,8<;53,;9=C@B@,,<383+8=33,9E>A8EFBC:,58,8D>1,6:,,C<>@4=:E<,E=C9>999B<8CEF48)+BFFF:9+,++8DGDF,EA,C8C,C55,8+F4+FCGEGEF@@+@+,7GC@F;,4,AFF9FECB,B886,<AEGGF8EE9;6@+GGEFF=7=,,,;5<,@B9FAE@C,9CCC
@s1201 223
TGGGGAATATTGCACAATGGAGGAAACTCTGATGCAGCGACGCCGCGTGAAGGATGAAGTATTTCGGTATGTAAACTTCTATCAGCAGGGAAGAAAATGACGGTACCTGACTAAGAAGCTCCGGCTAACTACGTGCCAGCAGCCGCGGTAATACGTAGGGGGCAAGCGTTATCCGGATTTACGGGGTGTAAAGGGAGCGTAGACGGCACGGCAAGCCAGATGTGAAAGCCCGGGGCTCAACCCCGGGACTGCATTTGGAACTGCTGAGCTAGAGTGTCGGAGAGGCAAGTGGAATTCCTAGTGTAGCGGTGAAATGCGTAGATATTAAGAGGAACACCAGTGGCGAAGGCGGCTTGCTGGACGATGACTGACGTTGAGGCTCGAAAGCGTGGGGAGCAAACAGGATTAGATACCCT
+
FFGGG,CFGGGGGGGGGGGG<FGGGGGGGGFGGGGGGGGGGGGGGGGCFGGGGGGGFFEFE9FFGGGCDFGGGGGGGGGGGGFGGGGGGGGGDGGGGGGGFGGGGGGGGGGGGGFFDGGGGGGGGEGGGGGGGGGGGGGGGGGGGGGGGGGCFFGCCFEGGGGGGGGDFGFFGGEGDGEGG>#FGG79=C;FGDG@CGGGGGDGFEGGGFCDGC::F?GFFF=GF=EFGGEEGGFCGCGFFGEGGDGFEFDFGFDCAC=DDECGF<2EDF<?)F:F8@EEGGGGGCE?CFFFD=C,EC8EFEB6FGCGGGFEF@FCGGGGF=GGGGGGGAFGFCEC?FFEGGGGCCEGGGGGGGGGGGEFFGGGGGGGGGFGGGGGGGGGGGGGEEGGGGEFGFFGGGGFGFFGGFGGGGGCCCCC
@s1201 26694
TGAGGAATATTGGTCAATGGGCGGAAGCCTGAACCAGCCAAGTAGCGTGCAGGATGACGGCCCTACGGGTTGTAAACTGCTTTTATACGGGAATAACGCGCCTTACGTGTAGGGCTTTGCATGTACCGTATGAATAAGGACCGGCTAATTCCGTGCCAGCAGCCGCGGTAATACGGAAGGTCCGGGCGTTATACGGATTTATTGGGTTTAAAGGGAGCGTAGGCCGCATGTCAAGCGTGCTGGGAAATGTCCGGGCTCAACCCGGGCCTTGCCGCGCGAACTGGCGTGCTTGAGTCCGCGGAAAGCAGGCGGAATGCGTCGTGTAGCGGTGAAATGCTTAGACATGACGAAGGACCCCGATTGCGAAGGCAGCTTGGTGCAGCGGAACTGACGCTGATGCTCGAAAGCGCGGGTATCGAACAGGATTAGATACCCT
+
<EFGGGGGGGGGGGGGFGGGGGGGGGGGGFGGGGFGGGGFGFDFGGEFGGGGGGGFFGGGFGGGGGGGGGGEGGGGGGGFGGGFGGGGGGGGFCFGFGCFGGGGGGGGGGGGGGGFGCEFFGGGFDFGGCFGGGGGGGGGGBCE+:FGGFGEGEGGGGCGGGGGGDFGGGGGGDFGGGGGGGGGGGDG@CGG+<:C=:EC<ECGGG8EDGF7?@E>EF>G?F>ECE5CCE@CFF><GGGGGC&9?@F=>D=FCCE9+:CF8FCEEE8:CC<'#F8FCC)1*ECF><8A9<<GEEGEBCBE>5,,FD7GGGFE8DE7CEGFFA8+:@+DFFFFC<EEAGFFD=FEFGFFGFE@?:@76,B,FGECGGEEGF8GGFFGGFEFFFCF<FAEFF:CFEEFFGGGFCFGGFF>EEFFGGCFDGGFACDGFAFFA@E<CCCC
@s1201 29280
TGGGGAATATTGCACAATGGGCGAAAGCCTGATGCAGCAACGCCGCGTGAAGGAAGGAGGCCTTCGGGTCGTAAGCTTCTGTCCTCAGGGAAGAAGAACTGACGGTACCCGAGGAGGAAGCCCCGGCTAACTACGTGCCAGCAGCCGCGGTAAGACGTAGGGGGCAAGCGTTATCCGGAATTATTGGGCGTAAAGAGTAGGTAGGTGGTAACCTAAGCGCAGGGGTTAAGGCAATGGACCAACCATTGTAAGCCCTGCGAACGGGGTTACTTGAGTGCAGGAGAGGAAAGCGGAATTCCTAGTGTAGCGGTGAAATGCGTAGATATTAGGAGGAACACCAGTGGCGAAGGCGGCTTTCTGGACTGAAACTGACACTGAGGCACGAAAGCGTGGGGAGCGAACAGGATTAGATACCCT
+
@FFGGDFG9<FGGGGGGFDFECCGCEGGGGGCFGGGGGGGFGEGFGGFGGGGGGGC@EEGGGGGFEFEGGGCFFFFAFGGFEDFGGGGGGFGGGGGFGGFGGGGGGGGGGGECFGGGGGGFFFGC7CFFDFCCF:FFEGGGCD,@D8FEGB*<,<CGFGGEGGGCEG<<F@C*:>C:F7?8FC+A5C;8C:<5EEF60##97:ECFFF>><E5&FFF>:69@F7,9:@7CEFCF65@#F:?ECEG;E@,GEACC@>88CC'*:GCE,EFAGFGFGGGFGFGCDGGFFB:CDC,,,FFGGGFEFGGFEE9EEB?6,GFD?CCE=AC,FC,EC,F@,6C<@F?,@CFGFEGGGFE<<FCFGFGGGFFFECF9GGGGGFF@F7@F@B@>FGGGGGGGGFFCF@CDGGGGGGGGGFCCCCC
@s1201 29240
TGGGGAATATTGCACAATGGGGGAAACCCTGATGCAGCGACGCCGCGTGAGCGATGAAGTATTTCGGTATGTAAAGCTCTATCAGCAGGGAAGATAATGACGGTACCTGACTAAGAAGCTCCGGCTAAATACGTGCCAGCAGCCGCGGTAATACGTATGGAGCAAGCGTTATCCGGATTTACTGGGTGTAAAGGGAGCGTAGGCGGTCCTGCAAGTCTGTTGGGAAAGGCCGGGGCGCAACCCCGGGACTGCATTGGACACTGTAGGACTAGAGTGTCGGAGGGGTAAGTGGAATTCCTAGTGTAGCGGTGAAATGCGTAGATATTAGGAGGAACACCAGTGGCGAAGGCGGCTTACTGGACGACTACTGACGCTGAGGCTCGAAAGCGTGGGGAGCAAACAGGATTAGATACCCT
+
CFDFGBCGGG<FFGGGGGF8FGGGGGG8CFGGGGGFG8FGGGGEEGGFGGCFCF8FEEEEGF-EFGGEFGDEEGGGG<FFGGGGGGFGGGGGCCEFGFEEF@FEGGGGEGGGGGFFGGGGG?CECCGFFCGGGGGGGGG?F8>FGGEF>F:FFGGCGEGGGCB:CFGCFGGGGGCE7=FF?9FEFFFG:FFC9FEGGDD#29C,4?:C>FE;6<C*:C<##4+:FGC?FGCFGGG,#9@+EGGEFDG@C48CEE?DE8#;,ECFFFG8FE<<<GEEDGGG?FDFGCCBFAEE>9@,=4,,,,@>8@CFFC,,CBEC>DFGGGGFAFGGF?EB,CE<GDFGDGEFF@CGGFGGGFDFCGGGGEGDFACF:FCGGFGFAFCCGFEDDDGGGGGGGGGGGEEECGGGGGGGGGGCCCCC
@s1201 29031
TAGGGAATCTTCCACAATGGGCGAAAGCCTGATGCAGCAACGCCGCGTGAGTGAAGAAGTATTTCGGTATGTAAAGCTCTATCAGCAGGAAAGAAAATGACGGTACCTGACTAAGAAGCACCGGCTAAATACGTGCCAGCAGCCGCGGTAATACGTAGGTCCAAAGCGTTGTCCGGAATTACTGGGTGGAAAGGGAGCGCAGGCGAGAAGACAAGTTGGAAGTGAAATCCATGGGCTCAAACCATGAACTGGTGTTAAAACTGTTTTTCTTGAGTAGTGCAGAGGTAGGCGGAATTCCCGGTGTAGCGGTGGAATGCGTAGATATCGGGAGGAACACCAGTGGCGAAGGCGGCCTACTGGGCACCAACTGACGCTGAGGCTCGAAAGTGTGGGTAGCAAACAGGATTAGATACCCT
+
EFE<C8CFGGFGGGGGGGG?FFG:@FGGGGGGGDCFGECFFGDDCEG@FCFG9FFC,C=CFFAF<E>,C,CFFF,CEDCFGCF9<EC@7CGFGGGGGAA9BCFCBF,CEAFFGGGFD,EFFGGDE7CCGGGGFGG7DF,BF,>D8FC:+5@FG,@:F:CB,,,8@:::5*5=@CGEFGFF92<<BFG***7CEF7BCE<9:E5)<#@:C5,04,,9FFGF@717,2C>#<@0>@;1,+<E&9CE=B@:,@8,E,6,3,@,1,B<:,:?,GFFFD@,A,>,@C,EF@+?B8E>,CEEC>7FF@CC5=7AGGGF:C7F8<GGFECCCF7GF<EF:C<E696@8GEFFB,7EFFFC,DC8GFGFFCC@FEEF@CCDA6<GEC8D:FE<CFCFFECGGGFFF<FDFDE;,,GGGFCCCCC
@s1201 21674
TGGGGAATATTGCACAATGGGGGGAACCCTGATGCAGCGACGCCGCGTGGAGGAAGAAGGTCTTCGGATTGTAAACTCCTGTTGTTAGGGACGATAATGACGGTACCTAACAAGGAAACACCGGCTAACTACGTGCCAGCAGCCGCGGTAATACGTAGGGCCCGAGCGTTGTCCGGATCTATTGGGCGTAAAGCGAGCGCAGGCGGTTGAATAAGTCTGAAGTTAAAGGCAGTGGCTTAACCATTGTTCGCTTTGGAGACTGTCAGACGTGAGTGCAGAAGGGGAGAGTGGAATTCCATGTGCAGCGGTGAAATGCGTAGATATATGGAGGAACACCGGTGGCGAAAGCGGCTCGCTGGTCTGTAACTGACGCTGAGGCTCGAAAGCGTGGGGAGCAAACAGGATTAGATACCCT
+
FGDGGGGGGGGGGGGGGGFFECFFGGGFGCGGGGGGGGGGGGGGGGGFEC=FFGGGGGGFB=ADGGG:<FGGGGGFCAEACF=9:FGEGGGGGGGGEGCDGGGGGGGGGFC<FCFGGFG?FGGGGGGGGCFGGGFFGGGGGGGG*?>EEEGGGGGGFEC*:*:5?C*?CE**<EEG5;8CF<AFFGGGGDEGF<:;/:EEEGE>EG:5#.3(<AE;<)@>AB*.CGFFF?:C#DC>8<CE<<#B<6FF8>=<FE,C##6@9DDF@<>F#A<8=,99CFGGFFF?,<<E@@9=EE>95,,FCE8BE:GFFFA4+BFDGFFFEEFF<CFFCEFEBCC@GGGGDEF?C8+GGGF@7@<GGFGDFGGGF@FEGGFGEGE8FCGGGFFEDGGGGFDEC,FE,GFFAGGGCGGGFGC<CCC
@s1201 229
TGAGGAATATTGGTCAATGTGCGAGAGCCTGAACCAGCCAAGTAGCGTGCAGGATGACGGCCCTATGGGTTGTACACTGCTTGTATAAGGGAATAAAGTGAGTCTCGAGAGGCTTTTTGCATGTACCTTCTGAATAAGGACCGGCTAATTCCGTGCCAGAAGTCGCGGTAATACGGAAGGTACGGGCGTTATCCGGATTTCTTGGGTTTAAAGGGAGCGTAGGCCGGAGATTAAGCGTGTTGGGAAATGTAGACGCTCAACGTCTGCACTGCAGCGCGAACTGGTTTCCGTGAGGACGCACAAAGTGGGCGGAAGTCATGGTGTCGCGGTCAAATGCTTAGATATCACGAAGAACTCCGATTGCGAAAGCAGCTCACTGGAACGCAACTGACGCTGAAGCTCGAAAGTGCGGGTATCGAACAGGATTAGATACCCT
+
;<F@FFGF9CEEF9C@CCC,CC@F+@CFC,CEFEFF8FFFFGGCFFCCCFGFGGGDBE:@@C7C<66EDGFEFF??EFGFDE,CE9FE,=A<EFCEG,<E,BAEAEF,B<@EDFGGFFCF,,AF,,C<B,CEFFGCDFFFDC7FGG@<F9DA>F777<F<=F,EC+@F:*@<=,>@FGGC,67>@@>F:**,,,***BF,+:FC5<5,=2<799-<E3=:<@GDGCE079@E:<>9<@:CFD1<52(<,>:7:5:2-,1>:FA2=E>C#1EEEEB3>@,3D8>DGGFB=,,8*8+BCA8,7,,,7ECF@B5FAA?,,,9+@7@4*+@F;4,E,<99,?AE?=<,:,,D55,?<:@B7CEB+4,,E,C6,CA<GFDCAE,C:@@EC6,6@86EFC;,B+FFC7F<<C:C@EF<GFDFFE,@9FEE,EFEGFC6CC@B
@s1201 230
TGGGGAATATTGCACAATGGGGGAAACCCTGATGCAGCGACGCCGCGTGGAGGAAGAAGGTCTTCGGATTGTAAACTCCTGTTGTTGAGGAAGATAATGACGGTACTCAACAAGGAAGTGACGGCTAACTACGTGCCAGCAGCCGCGGTAAAACGTAGGTCACAAGCGTTGTCCGGAATTACTGGGTGTAAAGGGAGCGCAGGCGGGAAGACAAGTTGGAAGTGAAATCTATGGGCTCAACCCATAAACTGCTTTCAAAACTGTTTTTCTTGAGTAGTGCAGAGGTAGGCGGAATTCCCGGTGTAGCGGTGGAATGCGTAGATATCGGGAGGAACACCAGTGGCGAAGGCGGCCTACTGGGCACCAACTGACGCTGAGGCTCGAAAGTGTGGGTAGCAAACAGGATTAGATACCCT
+
FFFGGGDGGGGGGGGGFDFFGGCGGGGGGGCFGGGGGGGGGGGGGGGFGGGFGGGGGGGGGGGFGGGGGGGGGGGGFGGFFGGGGGGGGGGGGGGGGGGGCGGGGGGGGGGGGGGGGGGGGGGGGGGGGGGGEGCEFGGGGGDFGGGGEFGFGFGGGGGGGGGDFCCCGG*AFEFGGE@?DG>GGGGGFFFGGGG:EEGGGGGDGG=78E5>FGGFEGFGFFFGDE:@FF?FF8ECEC7F?F@EGG9FFFBGGFCCEDFGGDEFDEDFFGGFBGD9GGFGGGFGF6GGGGFFAEB+F@GGGGGGDEGFGFEF,GDEFGFFE@+CGGGF,ECF@DFF=CFGFCCAC7FGGGGGGFGGFGGFGCGGGGFGGFGGGGGGEEGDGGGFGFGGGGGGGFDEGFF<GGGGGGFFGGFCCCCC
@s1201 34959
TGGGGAATATTGCACAATGGGGGGAACCCTGATGCAGCCATGCCGCGTGAATGAAGAAGGCCTTCGGGTTGTAAAGTTCTTTCGGTAGCGAGGAAGGCGTAGTATTTAATAGATACTGCGATTGACGTTAACTACAGAAGAAGCACCGGCCAACTCCGTGCCAGCAGCCGCGGTAATACGGGGGGTGCGAGCGTTAATCGGAATAACTGGGCGTAAAGGGCACGCAGGCGGTGACTTAAGTGAGATGTGAAAGCCCCGAGCTTAACTTGGGAATTGCATTTCATACTGGGCCGCTAGAGTACTTTAGGGAGGGGTAGAATTCCACGTGTAGCGGGGAAATGCGTAGAGATGTGGAGGAATACCGAAGGCGAAGGCAGCCCCTTGGGAATGTACTGACGCTCATGTGCGAAAGCGTGGGGAGCAAACAGGATTAGATACCCT
+
FFGGDGEFGGEFFFGGGGGEFEGGGGGGGFCFGGGGGDGG9EGGGGG+=FFGFFGGGGDGFFCFGGGGFGEFFGCFEGGGG,@FGGGGGEFGGG@FCGGGGGEGGGGGGGFGGGGG9FGGG*8FEFGGGGGGGGFGGGGGGGBCCFFCFFGGGGGGG>;FGDFGGGGGGGGGGGGGGGGGGGGGE*:8E8>5EEE5CCCGGGGG?FF9BFCFGE@DG??D1=CGGGE:/;C=C<9GFFGG>9=7:CFFF39.8CC@>>,;:D@<CFGGGFE=C<EF8DFF9GFD=CEFFF=+DEAFE?FFEFDGGGEFF7GGGFGGGFE@+GEFCFECC>GGGGFGE:CGGGGFEFAF8FGGFFFFC,7EEFFF7@ECFFGGGFCDEGGGFFGGFF9GGGGFGGGFGFFFC<GCEGEFGGFGEGGFFGGGGFFEEDFGFGGGGGDGCCCC6
@s1201 32334
TGAGGAATATTGGTCAATGGACGAGAGTCTGAACCAGCCAAGTAGCGTGCAGGAAGACGGCCCTAGGGGTTGTAAACTGCTTTTATATGGGGATCAAGTGAGCTACGTGTCGTTTATTGCAGGTACAATATGAATAAGGAACGCCTAGTTACGTGCCAGCAGCAGCGGTAATACGGAAGGTCCGGGCGTTATCCGGATTTATTTGGTTTAAAGGGAGCGTAGGCCGTCTGGTAAGCGTGTTGTGAAATGTCGGGGCTCAACCTGGGCATTGCAGCGCGAACTGTCAGAATTGGTTGCGCGGGAAGTAGGCGGAATTCGTCGTGTAGCGGTGAAATGCTTAGATATGACGAAGAACTCCGATTGCGAAGGCAGCCTGCTGTAGCGTAACTGACGCTGAAGCTCGAAAGCGTGGGTATCGAACAGGATTAGATACCCT
+
EGCFFFGGGGFGFEFEFGFFF<FF7FEFEAFF@CFGFG9CCF@EFDEFD:,CFGGGG@@77@CFG8FF:FGEGCBEEFF<,?B<AADFGFEG@@AAFC<?,FDDGGEGG,,+:+AF9B<9FCGFDB,C:??CFG9,F9<5,38++,3,:<5C3DFCFFCC=EF8@,CEC<CG,3FEFD**,7,@FG5FGCF89,=F=C:EGG@,8>*88,8,,,==<*C@AA=FCGE#>;<10<<0:.CA-8,@'2:C>1=:CE,:FFCC/:/,CF0FCFC8-C++8;====<3,,C,8388*=DGEDCF=5,,8+F4B9,B@,++EC@44B@E=DEGFGF?,?EEEECFCFC,==F@B,<E98@,8,,,@,C<CC@FGE<F@<F<<ECCFB8,,GFEEGGGGGEE,@GGGEGGEFGECCGGEFDGFE@@ECGFECEGGDF,CCCC
@s1201 19846
TGAGGAATATTGGTCAATGGGCGGAAGCCTGAACCAGCCAAGTAGCGTGCAGGAAGACGGCCCTCCGGGTTGTAAACTGCTTTTAGTTGGGAATAAAACGCGGTACGCGTACCGCCTTGTATGTACCATCAGAAAAAGGGCCGGCTAATTCCGTGCCAGCAGCCGCGGTAATACGGAAGGTACGGGCGTTATCCGGATTTATTGGGTTTAAAGGGAGCGCAGGGGGACCTTTAAGTCAGCTGTGAAATACGGCGGCTCAACCGTCGAACTGCAGTTGATACTGGAGGGCTTGAGTGCACATAGGGTTGCTGGAATTCATGGTGTAGCGGTGAAATGCTCAGATATCATGAAGAACTCCGATCGCGAAGGCAGGCATCCGGGGTGCAACTGACGCTGAGGCTCGAAAGTGCGGGCATCAAACAGGATTAGATACCCT
+
EFFGGDGGGGGGGFGFFGGEGGDGGGGGGGGGGGGG?GFCFFFGGGGCFGGGGGFGGFGGGGGCFFFGEGFGGGEFFGGEF?FGGGGGGGGGFF9FGFDFGGGGGGGGGGFGGEGGGGGGGGGGAFFF<:FFGFD,@FGDGFG@8CFG@9F9:>C:@AFCCFFG>:BFFGGGFGGGGCG*5+?<F?5EGDEGCFGE:/;<FGFC6;:E=<4FG8E4E@E:;48#72?8DFFGFDC<FCCCCFC@<F9C@@**0:8:GF<<CE@CDFFCFE3=AFGFA?GDFGGGFF+<9?A6+C,CFFGFD=@B:,BB9,GDEF9GFF:BBA=C>GF?9AGGFBAAFFF=<=DFGFDGGFFEEB7,8+A++CFFFDFFDGFGFGGGECF8,F9F<FCFEF8GFGFGFDGECCGFCFCEGGGGGGGGGGGFGGFEC,CFFGGCCCCC
@s1201 234
TGAGGAATATTGGTCAATGGGCGAGAGCCTGAACCAGCCAAGTAGCGTGCAGGATGACGGCCCTATGGGTTGTAAACTACTTTTATAAGGGAATAAAGTGAGTCTCGTGAGACTTTTTGCATGTACCTTATGAATAAGGGCCGGCTAATTCCGTGCCAGCAGCCGCGGTAATACGGAAGGTCCGGGCGTTATCCGGATTTATTGGGTTTAAAGGGAGCGTAGGCCGGAGATTAAGCGTGTTGTGAAATGTAGATGCTCAACATCTGCACTGCAGCGCGAACTGGTTTCCTTGAGTACGCACAAAGTGGGCGGAATTCGTGGCGTAGCGGTGAAATGCTTAGATATCACGAAGAACTCCGATTGCGAAGGCAGCTCACTGGAGCGCAACTGACGCTGAAGCTCGAAAGTGCGGGTATCGAACAGGATTAGATACCCT
+
EFGGGGGGGGGGGGGFGGGFGGGGGGGGGGGGGGFGGGFCFFEFFGGGGGGGGGGGGGGGGGEGGCFFFGGEGFGGGGDGFGGGGGGGGGGFGGGGGGGGGGFGGGDGGGGGGGGG9FGGGGGGCFGGGGGGAFGGGGGGGGGGGCCFGGCFGGGGGGGGFGGGGGEEGGGG;CGGG@CG:EGGGGGGGGGGG9;CE?2CEGF=GG@C??FC99<FEAC9:>>FGGGFGGGFGGF9EDFCGEFECFGGFE:FCCCBCFFGGDGFC;CEECF<AGFGDGE@<2BFA33AA8F?*CGGGGFFB<FFEGCGGGGFFAGEEC7FF:>@5CGGGGF?9GFFFF?A?;FCEGGFGFAFGF@C@GGFC:EGGFDGFFEDFAFFFFFF>GGGGGGFEFFGGGGGFFB@8GGFGDGGGGGGGGGGGGFFGGGGGE<FGFGCCCCC
@s1201 35143
TGGGGAATATTGGTCAATGGGCGAGAGCCTGAACCAGCCAAGTAGCGTGCGGGATGACGGCCCTATGGGTTGTAAACTGCTTTTATAAGGGAATAGAGTGAGCCTCGTGAGGCTTTTTGCATGTACCTTATGAATAAGGACCGGCTAACTCCGTGCCAGCAGCCGCGGTAATACGGAGGATCCGAGCGTTATCCGGATTTATTGGGTTTAAAGGGAGCGTAGATGGGTGATTAAGTCTGTTGTGAAAGTTTGCGGCTCAACCGGTAAATTGCAGGTGGTAGTGGATATCTTTAGTGCAGTTGAGGCAGGCGGAATTCGTGGTGTAGCGTTGAAATGCTTAGATATCACGAAGAACTCCGATTGCGAAGGCAGCCTGCTAAGCTGCAACTGACATTGAGGCTCGAAAGTGTGGGTATCAAACAGGATTAGATACCCT
+
EF,FGGGGFGFAGGGGGGGCGCFGGGGGGGGGGGGGGGGGGGGGGGGDEG@FF:FEEF:FFFGCFGGGGGGGGG,EFFGGFF<FGGGGGGGGGGF,EFG<<F8AFF7DFGE?FDDGGFGGGGGGGGGGFAD9AFFFFCGF<DFCECFE<FCECFGGDGFGF:8FFEGGGGGGFGCFECF7<7CE%C>GGGDGGG>CEGGGCGFGG#EC<GFGGGGGGFDFAE/E<E$5;,GCCEG<##C==D@AFG73,F@C,&@GECF638,,$ACEEGE9DE3C-'#<#E??CEBB=,F5<B,EEA99,,,?B++EGGFE=DGGEDFEA9@48FF9,9FA,<<GFFGEGE<8GGGFEDGFFGGDGGGEFCGFDF9GF8CFFC@@EC;,A,FGFFFC,GF<C<FFFGGFCBGGGFGGFFFFFFDGFACFFDFFDGFGFDGCCCCC
@s1201 30845
TGAGGAATATTGGTCAATGGGCGAGAGCCTGAACCAGCCAAGTAGCGTGCAGGATGACGGCCCTATGGGTTGTAAACTGCTTTTATAAGGGAATAAAGTGAGTCTCGTGAGACTTTTTGCATGTACCTTATGAATAAGGACCGGCTAATTCCGTGCCAGCAGCCGCGGTAATCCGGAAGGTCCGGGCGTTATCCGGATTTATTGGGTTTAAAGGGAGCGTAGATGGATGTTTAAGTCAGTTGTGAAAGTTTGCGGCTCAACCGTAAAATTGCATTTGGTACTGGATATCTTGAGTGCAGTTGAGGCAGGCGGAAGTCGGTGTGTAGCGGTGAAATGCTTAGATATCACGAAGAACTCCGATTGCGAAGGCAGCCTGCTAAGCTGCAACTGACATTGAGGCTCGAAAGTGTGGGTATCAAACAGGATTAGATACCCT
+
CFGFCFGGGGGCGFGFFFGF?FGGGGG@FFGFFGGGGGG@EFFGGGGGGGGGGGGGGGEGFGGFGGGG?CECCEFGGGGGGFGFFGGCGGGGGGGGGAFDFDFFGGGGGGGGGGGGGCGFGGGGGGEFFGGGGGFGF,EEFGEEGGGGGGGFFGFGDFG?>F<FFDGFGG7;,@FGGGGGGFFGGC5*CBFEGFFGGGGEFCC<FGGGGEFFFFG:8@EB8;EG7>CCFCFG9@CA77CC:C<GFGG=FC'G@ECBCCFFGGGDFGG7:<:/=#8ECCGGCFGG?9?F9==A<CFDGFFF8F9GFG@B++>,44=@@8,,E?@80:@9,,C5,ECEGFFDFDGDFFGCEDE<,CCDEC<:+GFDFFFF@E8GF9GE9AAFEFFF9F@EEFFCC8FC8EB8FGFAFFFGFGGE@<FDGGGGGGGGF<ECGGFCCCCC
@s1201 21287
TGAGGAATATTGGTCAATGGGCGAGAGCCTGAACCAGCCAAGTAGCGTGAAGGATGAAGGTCCTACGGATTGTAAACTTCTTTTATACGGGAATAAAGTTTCCTACGTGTAGGATTTTGTATGTACCGTATGAATAAGCATCGGCTAACTCCGTGCCAGCAGCCGCGGTAATACGGAGGATGCGAGCGTTATCCGGATTTATTGGGTTTAAAGGGAGCGCAGACGGGAGATTAAGTCAGTTGTGGAAGTTTGCGGCTCAACCGTAAAATTGCAGTTGATACTGGTTTCCTTGAGTGCAGTGGAGGCAGGCGGAATTCGTGGTGTAGCGGTGAAATGCTTAGATATCACGAAGAACCCCGATTGCGAAGGCAGCTTGCTAAACTGTAACTGACGTTCATGCTCGAAAGTGTGGGTATCAAACAGGATTAGATACCCT
+
DGAFGFDGGGGDGGGGFGGGDFGGGGGGGGGGGGGGGGG@FG,CFFGG@FFGDEFAFDDG9FFGGGGDFGGGGFFGCFGGGGGGGGGGGCEGCGGGGGGGGGGGGGGFG,BFG9EFFGGGD<@FEFACFFFGEFFDGGGAFFEGEDGGGFFCGGDGGGGGGFCFGGGGGDECCGF@E:FG@G,>:BC>FGG:E;FF5?CFFG6CF<<1F@GGGG7=C<9GB>EEGGG=CEFDF>E42,GFDFFGGCFFGGFGGFGFEC*::CCGFB:GFGC?9C9F9EAGGGGGFFB5,89,+<,F@,A:,,,DCD:?8,FE>EEEGGGFEFC@8F?ECFFE?,<EE<FEED9FFGGGGFB,@8+CGFGF7FC8DFC<FGFFGGGGGGGFFGGGGFDDGGGGGGGEFGFGGDFCCEGGGGGGGFAFFEEAFEEF@,CAE@F@CB@B
@s1201 238
TGAGGAATATTGGTCAATGGACGAGAGTCTGAACCAGCCAAGTAGCGTGAAGGATGACTGCCCTATGGGTTGTAAACTTCTTTTATACGGGAATAAAGTGGAGTATGCATACTCCTTTGTATGTACCGTATGAATAAGGATCGGCTAACTCCGTGCCAGCAGCCGCGGTAATACGGAGGATCCGAGCGTTATCCGGATTTATTGGGTTTAAAGGGAGCGTAGGCGGGTGCTTAAGTCAGTTGTGAAAGTTTGCGGCTCAACCGTAAAATTGCAGTTGATGCTGGGCGCCTTGAGTTCAGCATAGGTAGGCGGAATTCGTGGTGTAGCGGTGAAATGCTTAGATATCACGAAGAACTCCGATTGCGAAGGCAGCTTACTGGACTGTAACTGACGCTGATGCTCGAAAGTGTGGGTATCAAACAGGATTAGATACCCT
+
EFDFGGGFGFGGGGGGGGFGGGGGGGGFGGGGGGGGGGGGGGGGGGGCGGGGGGGFGFFGGFGGGGFGGGGEGGGFGGFEGGFGGGGGGGGBCFCFGGGGG?FGGGGGFGCGGG<EDFDEFFGGGGGGCGGGGGGGGGGG9?FFGGDGFAFGGC7CFGGGGGGGGGGGGGG:FGFGGGG:FGGG*<CG<@GFGFG?C<F+C8@8?C?<*<@F90FFGEG#2<C:GGFFFCFFGGGB@,CC<6+EDF7FGF-EGF:8C<GFEFC@C8,5>6CFDFGGGGD=8:GEF+FBDEFA+:,,CFC,FD:=E6FFEFF;CGGGGGFEFC@EB=@EECFAACFEE@A8GGFDFFF7FCCE@FGGGFF@+CF<FEGGF8GGFAEFGFCFCFE<9F@@FCFFF@GDFFGGGGGFCGGGEGFEFFGGGGGFE<FEAGFCFDECCCCC
@s1201 239
TGAGGAATATTGGTCAATGGACGAGAGTCTGAACCAGCCAAGTAGCGTGAAGGATGACTGCCCTATGGGTTGTAAACTTCTTTTATACGGGAATAAAGTGGAGTATGCATACTCCTTTGTATGTACCGTATGAATAAGGATCGGCTAACTCCGTGCCAGCAGCCGCGGTAATACGGAGGATCCGAGCGTTATCCGGATTTATTGGGTTTAAAGGGAGCGTAGGCGGGTGCTTAAGTCAGTTGTGAAAGTTTGCGGCTCAACCGTAAAATTGCAGTTGATACTGGGTACCTTGAGTGCAGCATAGGTAGGCGGAATTCGTGGTGTAGCGGTGAAATGCTTAGATATCACGAAGAACTCCGATTGCGGAGGCAGCTTACTGGACTGTAACTGACGCTGATGCTCGAAAGTGTGGGTATCAAACAGGATTAGATACCCT
+
CFFGGEGGFGCFGGGGGGFGGGGG+@FCFEGGGGGGGGGG8F<FGGCCFGGGGGGFFGFGGFGGGGGFFGGGGGGGGGGGGGGGGGGFGGGFGGGFGGGGG,EEFGGFGGGFGC=FGGGGGGGGGGG@ED<<FGFF?FFGEFEGGGGGGFDGG@<FGGFGGGGC78C>FCGGGGGGEGGEFF>:>@EFFFGGGGGGGGGG7:F=>8D8BFFGGGGAGDGGCCG:<CCA<CCCCFEDFFGFCC?C@AEF+=<GGGG><FFF87GFD<:FEFCGF?@C9EFFGGFFC5:,EA<F5E8<GE?C9?9FGGGEF@A9FFF7CGGGGCCB>EGFGFFA<9GGGFGFAFF8GGGFEFFE8BGGGGGEGGGFAC;FA8GGF@,GFGDFGGGGGGGGCF;B8FDF9GGCFFFF9GGGGGGEGECGGFCFFGEEGGGGFAGCCCCC
@s1201 20267
TGAGGAATATTGGTCAATGGACGAGAGTCTGAACCAGCCAAGCAGCGTGCAGGATGACGGCCCTATGGGTTGTAAACTGCTTTTATAAGGGAATAAAGTGGGAGTCGTGACTCCTTTTGCATGTACCTTATGAATAAGGATCGGCTAACTCCGTGCCAGCAGCCGCGGTAATACGGAGGATCCGAGCGTTATCCGGATTTATTGGGTTTAAAGGGAGCGTAGGCGGATTGTTAAGTCAGTTGTGAAAGTTTGCGGCTCAACCGTAAAATTGCAGTTGATACTGGCAGTCTTGATTGCAGTAGAGGTGTGCGGAATTCGTGGTGTAGCGGTGAAATGCTTAGATATCACGAAGAACTCCGATTGCGAAGGCAGCTCACTGGAGTGTAACTGACGCTGATGCTCGAAAGTGTGGGTATCAAACAGGATTAGATACCCT
+
DFGGGGGGGGGGGGGGGGGGFFEGGGGGGGGGGGGGGGGDFGGGGGGGGGGGGGGGGFGGGFECAEEFGG>CFFFGFGGGGGGGGGGDFGEFGGFGGGGGGGGFFEFGGGGFAFGCDFGGGGGGGGGGGGGGGGCFFGGGFEEGGFEGGGGFGFGGGGGCGGFGGGGGGGGGGCFGGGGEGGGGGEGGGGE@FG?GGGC:CGF:?5;FGE=ECBFAEEE77@B?DED998F9<@E53,:EFFFE?F=@7CECFGG><GFD?@43FGF<FDGDGFAC==E=GGFDCCED@EA9+,FGFA9?E88FEEF+ED??F=FFC<:4EFECDE@EEFCEAAECFFGEFCFCFFCGFGGF@F:,CGFEGC7F=E9GGFFFCCD@CC<8GGDFGGFFGFFGGFFDEGGGGFBFAGGGGFC,GGGGCFFGFGEDCGGGGGGCCCCC
@s1201 241
TGAGGAATATTGGTCAATGGACGAGAGTCTGAACCAGCCAAGTAGCGTGAAGGATGACTGCCCTATGGGTTGTAAACTTCTTTTATACGGGAATAAAGTGGAGTATGCATACTCCTTTGTATGTACCGTATGAATAAGGATCGGCTAACTCCGTGCCAGCAGCCGCGGTAATACGGAGGATCCGAGCGTTATCCGGATTTATTGGGTTTAAAGGGAGCGTAGGCGGGTGCTTAAGTCAGTTGTGAAAGTTTGCGGCTCAACCGTAAAATTGCAGTTGATACTGGGTACCTTGAGTGCAGCAGTGGTAGGCGGAATTCGTGGTGTAGCGGTGAAATGCTTAGATATCACGAAGAACTCCGATTGCGGAGGCAGCTTACTGGACTGTAACTGACGCTGATGCTCGAAAGTGTGGGTATCAAACAGGATTAGATACCCT
+
@EFGGGGGGGGGGGGGGG9CEGGGGGGCFFFGGGGGGFFGGGGGGGGCFGEGGGGGFGFCGFG8FFF8FGCFGFGGFGAFGF,EF,FF8BCGGGGGGFGFGGFEBFE9FGDGFGGG9E,EAEGFFG9==FFGFGG9FFGF9FCDGCE@FBFGGFGGGGGGGGGGDEGD@BFFGGGCG>C@FFFFEFECGGG,95855BE5CF=GFEFF>GF/:*<AC>FE>@8:9EC@C,AFFG791FG2GG2A:D7CC+EB:?8>$+B>:BC=C?:FCE<=9FD?@<9,#9EEEEF?FEDF?EGF8DFE4,,?FB7EC@E=7GGCFCDFFE@89B7GEEC@AFECFFC;E;,ECGEGGGFF<B+F7FACDGGGGFGFFDFGGGFGFFFFE9ECFADGGDFCFBC8GF:DDBEFGGGGGFGGGGGGGGGFECFFGFGGGFFCCACC
@s1201 242
TGAGGAATATTGGTCAATGGGCGGAAGCCTGAACCAGCCAAGTAGCGTGCAGGAAGACGGCCCTCCGGGTTGTAAACTGCTTTTAGTTGGGAATAAAACGCGGTACGTGTACCGCCTTGTATGTACCATCAGAAAAAGGACCGGCTAATTCCGTGCCAGCAGCCGCGGTAATACGGAAGGTCCGGGCGTTATCCGGATTTATTGGGTTTAAAGGGAGCGCAGGCGGACCTTTAAGTCAGCTGTGAAATACGGCGGCTCAACCGTCGAACTGCAGTTGATACTGGAGGTTTTGAGTGCACATAGGGATGCTGGAATTCATGGGGTAGCGGTGAAATGCTCAGATATCATGAAGAACTCCGATCGCGAAGGCAGGCATCCGGGGTGCAACTGACGCTGAGGCTCGAAAGTGCGGGTATCAAACAGGATTAGATACCCT
+
AFFFGFGGGGGGGGGGGGFFGGGGGGGGGGGGGGFFGGGGGGGGFGGGGGGGGGGGGGGGGGGGGGGGGGGGCFFAEGGGGGGGGGGGGGGGGGGGGDGGGGGGGGGGGGGGGGGGGGGGGGGGGGGEGGGGGG?FG>FGGGEGE7FCADDFGGGGGGGFGGGGFGGDGGDFCGGGGGGGGCGGGGGGGGGCGGG=GEG?CFGGF=88CFGGG@GFD:>=>EEDBCC@EFECFFGBADFCCCFGCGGFGF<D)FEF@4C>DGEGCDC8;>FD;GFE;C@78GGGFC=:8FGF<C,99F9E><8FE9@AC,C?,;EFE=7FE,>+DE:E@;DEECFDA<C,FFEE,GGGGGFFC,ECEFB+FC@7GFFGGGGGGGGGGEGEGFGGGDGGGFCEGGGGFGFFF7FGGGGGGGGFDFGGGGFDFGGGCFE,CFEC@9C@
@s1201 29985
TGAGGAATATTGGTCAATGGACGAGAGTCTGAACCAACCAAGTAGCGTGCCGGATGACGGCCCTATGGGTTGTAAACTGCTTTTATAAGGGAATAAAGTGAGAGTCGTGACTCTTTTTGCATGTACCTTATGAATAAGGACCGGCTAATTCCGTGCCAGCAGCCGCGGTAATACGGAAGGTCCGGGCGTTATCCGGATTTATTGGGTTTAAAGGGAGCGTAGGCCGGAGATTAAGCGTGTTGTGAAATGTAGACGCTCAACGTCTGCACTTCAGCGCGAACTGGTTTCCTTGAGTACGCACAAAGTGGGCGGGATTCGTGGTGTAGCGGTGAAATGCTTAGATAGCACGAAGAACTCCGATTGCGAAGGCAGCTCACTGGAGCGCAACTGACGCTGAAGCTCGAAAGTGCGGGTATCGAACAGGATTAGATACCCT
+
FFGGGGFGGGGGGGGGGGGEFGEEGGGGGFGGGGGG,4CCGGFEFGGEGGGGGGGGFG:FFGGFFD9AFFGEGGGGGGGGGGFGGGGGACGGGCFFBEFFGDGGGGGFGGGGGGGGGGGGFFGGFFGGGGGGEFFGFGF@F7FCFGGGGGG<>=<FFGCDF@8F7BFCFGDCDFCGGGGGGGFG>7**=CGDCAC<*2BCC?CFGG72C3CFAFGFEDE3)7;?FGG:EG9F+<@BCCEEFGDGGGGGGGGF<CGF@F:F@FAFA<F;@8#FFGBG@C4=@8FD(BB,>AF?5GEEGF?C,??=7CGGGEE8+GGGGGGGGGGEAF:E<FEA<EAFFCC,F8FA,7GFFGGD=FFC,FGGGGGGFFDFE<@DE<9FGF@GGFDGFFCCFECCF?GFE:GGDGGFFCFGGGGF@F9<@GEFFGGGGGGGF8F<CCCC
@s1201 244
TGAGGAATATTGGTCAATGGCCGAGAGCCTGAACCAGCCAAGTAGCGTGCAGGATGACGGCCCTATGGGTTGTAAACTGCTTTTATAAGGGAATAAAGTGAGTCTCGTGAGGCTTTTTGCATGTACCTTATGGATAAGGACCGGCTAACTCCGTGCCAGCAGCCGCGGTAATACGGAAGGTCCGGGCGTTAGCCGGATTTATTGGGTTTAAAGGGAGCGTAGGCCGGAGATTAAGCGTGTTGTGAAATGTAGTGGCTCAACCTCTGCAGTGCAGCGCGAACTGGTCTTCTTGAGTACGCACAACGTGGGCGGAATTCGTGGTGTAGCGGTGAAATGCTTAGCTATCACGAAGAACTCCGATTGCGAAGGCAGCGCACGGGAGCGCAACTGACGCTGAAGCTCGAAAGTGCGGGTATCGAACAGGATTAGATACCCT
+
CFCEGGGGGGGGGGGGGFGE,CFGCFEDFFFGGFGGGGGGGG<FFFE:FGGGGG,AEFGGGGGGGGF?EFE>CADDGFFFEE@FFBFGD?F,A?CFGC<EFG,5?EF<,,+,+BE<FCEFCF<?FGGDFGFFFFAFEEGG8FF>CCFF,,>FEGFGGG@FGFGGE+@FGGGGFGFGG7BEGGFECE*@=CC#<<4CCEF?EFG:>F0<3<2C9FC1:5ED::;DCDF7FFF@FA?2C?A8<G<:,514>@AF>8:>;7F@;CFF#@6##FECGEBCCFEFDDB:,,3,DAC,9+@3@3+8D8DC8++F7FE9AA:CFF@=FE@+FE@DCEFC9,FE@FC,59AECDCEDCGFEFCF?7D@GFCEGGFGF@FB@,,C+@CFCFBFC9CFFB,CFCGD@@FAFCGFF7EFCEA8GFFGEFCEEDGFF<F9GGEB6@C@
@s1201 245
TGGGGAATATTGCACAATGGGGGAAACCCTGATGCAGCGACGCCGCGTGGAGGAAGAAGGTCTTCGGATTGTAAACTCCTGTTGTTGAGGACGATAATGACGGTGCTCAACAAGGAGGTGACGGCTAACTAAGTGCCAGCAGCCGCGGTAAAACGTAGGTCACAAGCGTTGTCCGGAATTACTGGGTGTAAAGGGAGCGAAGGCGGGAAGGCAAGTTGGAAGTGAAATCCATGGGCTCAACCCATGAACTGCTTTCAAAACTGTTTTTCTTGAGTAGTGCAGAGGTAGGCGGAATTCCCGGTGTAGCGGGGGAATGCGTAGATATCGGGAGGAACACCAGTGGCGAAGGCGGCCTACTGGGCACCAACTGACGCTGAGGCTCGAAAGTGTGGGTAGCAAACAGGATTAGATACCCT
+
FGFGGGGGGGGGG<EFAFD<;@CGGEDFGGDFGGGGGGGEFGGCEECF7CCDBBB?<CCE:C,CCFGGEEG,E<EEECFGFFAABFGGGFF+@FFCFFGGGGG@FFFDFEFFFGGCFFGGGGEGGGGG8;>,@FFFFFE+,@@FCEGDFGGGGFGFF:BF9FG@F57F:1<A9>@7FECFGGGC@FCGG@5CFFGG=CG#:8E5/CD2FFCEBC:BGGGGEFGG,=<)9<CFCC>FGGF@<@:=F@;>C?FCFCCAF>DEFD<FDGDF<<FDFG@,F@<5@FCGGGFCGFAGGCFCB:EDFE@E@B+:A,<B7=C=>A?8CEE:EEFCEC,C,,FC8<E:B@8DFC:F@C<F9AFECFFA?CB<FDGGGCCGGGGGFEF@F@FEEGGCGFCFGGGGEC<AEFCCC,GFF@C,CCCC
@s1201 34099
TGAGGAATATTGGTCAATGGACGCAAGTCTGAACCAGCCAAGTAGCGTGCAGGACGACGGCCCTCTGGGTTGTAAACTGCTCTTAGTTGGGAATAAAGTGCACCACGTGTGGTGTTTTGTATGTACCATCAGAAACAGGACCGGCTAATTCCGTGCCAGCAGCCGCGGTAATACGGAAGGTCCAGGCGTTATCCGGATTTATTGGGTTTAAAGGGCGCGCAGGCGGACGTTTAAGTCAGCTGTGAAATACGGCGGCTCAACCGTCGAACTGCGGTTGATACTGGAGGTCTTGAGTGCACACAGGGATACTGGAATTCATGGTGTAGCGGTGAAATGCTCAGATATCATGAAGAACTCCAATCGCGAAGGCAGGTATCCGGGGTGCAACTGACGCTGAGGCTCGAAGGTGCGGGTATCAAACAGGATTAGATACCCT
+
CFFGGGFFFGGGGGGGGGF@FGCCFGDGGGGGGGGGGGGFGGGGGG7CFDFFGGGGGEGGGGG7CCFFEGGGGGGGGGGG5,9CFGEFG8FFGCDFGGEFFFGGGGGGG<<?FCEGFCE8FCGGGFGCGGFGGG=8FFG,3BFECCGFGGDFFFGG<FFGGGCEEGGGGGG;FCCEE<F*?FFGGGGGGGGG+FFEGC@F?CFFFFG?GEFG9CF#=3C30B/-G;GC#,<<DEFD@<:<DEFGGFGEFEE@*@CD-=>(C7F9CE8FC@<=8F;FF;7D:EB<,F<?,FCFBFA<CGFFE?9,EEA<,=4FE=EFE9GGEGEE::@FBGF<<FFA>,93,,C,GCGGF?CF@CFF??:CCECDGFFEECGFDB,@+C7FGGGGFDFGGEFEGGCFGFGGGGGGFGGGGGGGGGGFE<DFCF9GGGGEFFF@BCCB
@s1201 247
TGAGGCATATTGGTCAATGGGCGGAAGCCTGAGCCAGCCAAGTCGCGTGAGGGAAGACGGTCCTACGGATTGTAAACCTCTTTTGTCGGGGAGCAAAGGGGCCATTGATGGCAAGATGAGCGTACCCGAAGAAAAAGCATCGGCTAACTCCGTGCCAGCAGCCGCGGTAATACGGAGGATGCGAGCGTTATCCGGATTTAGTGGGTTTAAAGGGTGCGCAGGCGGACTGTCAAGTCAGCGGTAAAAATTCGGGGCTCAACCCCGTCCGGCCGTTGAAACTGGCAGACTGGAGTGCGGCAGAGGGATGCGGAATGCGAGGTGTCGCGGTGAAATGCATAGACATCGCGCAGAACTCCGATTGCGGAGGCAGCGTCCCATGCCGTAACTGACGCTGAGGCACGAAAGCGTGGGGATCGAACAGGATTAGATACCCT
+
EFGGG,CFFGGGGGGGGGGFGGGGGGGGGDGFGGGGGEFFGGAFGGGEGGGGGGGGGGCEF?FFGGGGEEGEGGGGGGGGGGGGGGGDGGG+FDGGGGG>7CEFGFF9AAFGDFFGGGFF<7FGFGGGGGGDGGGF@FFGGDFG7EFGGGGGCFEGGGC8FFCGD8<CFGGGGGG<FEGCFFEEG7*28::@7ECCEGFG%<FFG3C589<9<ECFG,CC99C8C9+.C<-FCFC)CCFEG<>;C8FFDECFGFC?FGFFFEGE8EGG@EECB,;@6ECEGGGGFE:>>>*FCC8FEABA8B=CFC8,<EC+GGGGGFCF46*+CEEC5,,:,4,,53998+8+FFFCFCE:8,CBE@@4FDGF<C7,7@@E<C@8EEEDGGCFFC@6@GGFEGFGGFFEEFBFGGGGFGFCADGGGFFEFEFF9GGEFCCCCC
@s1201 30053
TGGGGAATATTGGACAATGGACCGAGAGTCTGATCCAGCAATTCTGTGTGCACGATGAAGTTCTTCGGAATGTACAGTGCTTTCAGTTGGGAAGAAAAAAATGACGGTACCAACAGAAGAAGTGACGGCTAAATACGTGCCAGCAGCCGCGGTAATACGTATGTCACGAGCGTTATCCGGATTTATTGGGCGTAAAGCGCGTCTAGGTGGTTATGTAAGTCTGATGTGAAAATGCAGGGCTCAACTCTGTATTGCGTTGGAAACTGTGTAACTAGAGTACTGGAGAGGTAAGCGGAACTACAAGTGTAGAGGTGAAATTCGTAGATATTTGTAGGAATGCCGATGGGGAAGCCAGCTTACTGGACAGATACTGACGCTAAAGCGCGAAAGCGTGGGTAGCAAACAGGATTAGATACCCT
+
@EFGGGGGGGGGGGGGFFGGGGGGGGGG<EFFGGFGEGGGGGGGGGGFCFFGGGGDFFGFGGGDFGGGGGGFFG,6CEDGGGGGGGGCFGGGGFEFGGGGGGGFFGGGGGGGGGGCFGGFGGGGGGGGGGGGFGF9DAADGGCFC8AEFGG>GE@FFA<FGGFFE=CC3@FEGGEGGGGGEGG=FFF<CFFC:BF*<E<4EEC=FGFCGC=;FGFFBBADFFGGGGGGGGGFGEGFF8FGFCC?FGGDDFGGGGGGFF8E?FFGGFGGGGFFECGFFEFGGGGFGGGGDF:ECE@C,FCGFFFGGFEFDGGGFFA<DFB=GGGGGEFFFGGGAFFCGGGGEGEFFFFEE@ECFCGFFGGGGGGGFGFAGGGGGGDGGGFGGGGGGGFB7GDGGGGFFDGGEF@GGGGGGGGGGGCCCCC
@s1201 22160
TGGGGAATATTGCACAATGGGGGAAACCCTGATGCAGCGACGCCGCGTGGAGGAAGAAGGTCTTCGGATTGTAAACTCCTGTTGTTGAGGAAGATAATGACGGTACTCAACAAGGAAGTGACGGCTAACTACGTGCCAGCAGCCGCGGTAAAACGTAGGTAACAAGCGTTGTCCGGAATTACTGGGTGTAAAGGGAGCGCAGGCGGGAAGACAAGTTGGAAGTGAAATCCATGGGCTCAACCCATGAACTGCTTTCAAAACTGTTTTTCTTGAGTAGTGCAGAGGTAGGCGGAATTCCCGGTGTAGCGGTGGAATGCGTAGATATCGGGAGGAACACCAGTGGCGAAGGCGGCCTACTGAGCACCAACTGACGCTGAGGCTCGAAAGTGTGGGTAGCAAACAGGATTAGATACCCT
+
GFFGGFGGGGGGGGGGGGGGFGGGGGG@FGGGGGGGGGFGGGGGGGG=FEGGGGGGGGFFGGGFGGCFGGGGGGGGFGGGGGFAE8<DECFGGGGGGGGGGGGGFGGFGFGG?FEGGGGGGGGGGCFGGGFGC<DCFFGD?GFGECC@BFF>FFF@FFCD1B:8?:6=BC@1FFECFGBCFFEFGFFG02FCFEE2<==@@FCGFFF?ED>@GDCAEGFFF?;>FFCD8FCCCFGFCF7F:FFGGFCF@:D27FE=FFGF>FEFGFDF9GFFDFGF80GGGGGGGGGGEGGGDE+=FGGGGFCCFGGGGGFF@FFCFGGGGGGGGGFGGFEF@CDFCFGGGGGGGEGGGFFFFGGGGGGFGGEGGGGGGEEGGGGGGGGGGGGGGGGGGFGGGGGGGGGGGGGGFGGGGGGCCCCC
@s1201 250
TGAGGAATATTGGTCAATGGACGAGAGTCTGAACCAGCCAAGTAGCGTGAAGGATGACTGCCCTATGGGTTGTAAACTTCTTTTATACGGGAATAAAGTGGAGTATGCATACTCCTTTGTATGTACCGTATGAATAAGGACCGGCTAATTCCGTGCCAGCAGCCGCGGTAATACGGAAGGTCCGGGCGTTATCCGGATTTATTGGGTTTAAAGGGAGCGTAGGCCGGAGATTAAGCGTGTTGTGAAATGTAGATGCTCAACATCTGCACTGCAGCGCGAACTGGTTTCCTTGAGTACGCATAAAGTGGGCGGAATTCGTGGTGTAGCGGTGAAAGGCCTAGATATCACGAAGAACTCCGATTGCGAAGGCAGCTCACTGGGGCGCAACTGACGCTGAAGCTCGAAAGCGCGGGTATCGAACAGGATTAGATACCCT
+
AFFDG<FGEDFFGGGGGFGGGGGGGGGGGGGGGGGGGGGGGGGGGGGGGGGGGGGGGGGGGGFE?FGGGGGGGGGGGGGGGGGGGGGF8FGGGFGGGGGGGFGGGGGGGGFGGFGGGGGGGGGGGGGGGGFGGGG9FGGGGG>GGGEGGGGGGDFEGFGDFFGGCEGGCGFGFDFGGD7FGGGGGGGGGG7EFGGGGGD@GG=GGGCC@FFGG8EAB>CG;EG;GFFCFGGFFFG@C>GGGGFEF@FFGFFFFGGAFFCFFGGGEFCBF/GGEFC>@7E:DFGDD:,,@>C?:>@=CGFF,?:FF6GCB4C,+EGGGFGGGGC>>C7FGF?A<A,FFFGFFEE,FF=F??,GFC6FFA?,+CCCFFEFGFFFDGGGGGGGEEFGFF9GGGFCFGFE<CGGGGGGGGFCGGFEGFDGGGGEGGFEF,GGGGFCCCCC
@s1201 251
TGGGGAATATTGCACGATGGGGGAAACCCTGATGCAGCGACGCCGCGCGGAGGAAGAAGGTCTTCGGATTGTAAACTCCTGTCGTTGGGGACGATAATGACGGTACCCAACAAGAAAGCCACGGCTAACTACGTGCCAGCAGCCGCGGTAAAACGTAGGTGGCAAGCGTTGTCCGGAATTACTGGGTGTAAAGGGAGCGCAGGCGGAAGGACAAGTTGGAAGTGAAACCCACGGGCTCAACCCGTGAACTGCTTTCAAAACTGTTTTTCTTGAGTGGTGTAGAGGTAGGCGGAATTCCCGGTGTAGCGGTGGAATGCGTAGATATCGGGAGGAACACCAGTGGCGAAGGCGGCCTACTGGGCACTAACTGACGCTGAGGCTCGAAAGCATGGGTAGCAAACAGGATTAGATACCCT
+
CEDEGBFGGGGGGGGGGD@@FGGGGGGGGGGGGGGGGD=FFCCGCGEFEFFGGGGG<,4BACFAFF+::BFFGFEGFGGCFEFGFGGDFE>FGGGGGGGFFDGGG+DFGGGGGEFGGGGGGGDGDFGGCCFFFF7DCGF7FCFG7B7<<FFGGGG+FCC<CFFFFFCC:::?GFGDGEGGG?)9;FGGC;79<C>CGGCEGGG4BEB6=EFFDED@F?FF<,FD:9EF8>4):CC>.@<A;F3<EF,AGG@CFCC3=>:@#GGGGGGF<FEF:+=ED<CF=?+BE6GFDFEFFDC:7FCFFFCE?=>8C,,F@?,BFB98AGEGGFDCGCGFE@GFC?EF@:@GGFBF>GFGGGGFF@DFFGGGGGGGGC;@EFGGGDGFFFECFFF<8GGGGGGFEFCFGGGFEEGGFEC,<CCC
@s1201 33814
TGAGGAATATTGGTCAATGGGCGAGAGCCTTAACCAGCCAAGTAGCGTGCAGGATGACGGCCCTATGGGTTGTAAACTGCTTTTATAGGGGAATAAAGTGAGTCACGTGTGATTCTTTGCATGTACCCTATGAATAAGGACCGGCTAATTCCGTGCCAGCAGCCGCGGTAATACGGAAGGTCCGGGCGTTATCAGGATTTATTGGGTTTAAAGGGAGCGTAGGCCGGAGATTAAGCGTGTTGTGAAATGTAGGTGCTCAACATCTGCACTGCAGCGCGAACTGGTTTCCTTGAGTACGCACAAAGTGGGCGGAATTCGTGGTGTAGCGGTGAAATGCTTAGATATCACGAAGAACTCCGATTGCGAAGGCAGCTCACTGGAGCGCAACTGACGCTGAAGCTCGAAAGTGCGGGTATCGAACAGGATTAGATACCCT
+
EFCGGGFFGGGGGGGGGFFFGGGGGGGGGGGGGGGGGGGDGGFGGFEEGGGGGGGGGGGGGGGCF<<FFGGFGFEFFGGGFFGGGGEFGGGGGGFGFFFFFGGGGGGGG8BCEFGGGGGGGGGGFFGGGGGGG<EFGF9EEFEEEGGGGGGGFFFGGGGGGGGGGECFGG7;FGGGGGGGFFGGE9GGDFCCF4;?CGC9CFGGGFFG<??DFCFGF;GF@EEFGGG)8CGGGGGD>7GGGGGGFEFGGGF@:ECFFEGF=AFCFDFEFF8#;8@:>C6:,DGGGFCF9FC,FGEEGFGFFGGGF>EFFCE>+>4EGFGGFEDEFFEF@FFBAGGGGGFCA,6,8DEGFFGFEB@:@DF7GGGCGFFGFFEGFFFCDGGGGGGGGGGGGGGGGGGGGGGGFGFFFGGCGEGGGGGGGFE;<AFGF<FGF?GCA89C
@s1201 32356
TGAGGAATATTGGTCAATGGACGAGAGTCTGAACCAGCAAAGTAGCGTGCAGGATGACGGCCCTATGGGTTGTAAACTGCTTTTATAAGGGAATAAAGTGAGTCTCGTGAGACTTTTTGCATGTACCTTATGAATAAGGACCGGCTAATTCCGTGCCAGCAGCCGCGGTAATACGGAAGGTCCGGGCGTTATCCGGATTTATTTGGTTTAAAGGAAGCGTAGGCCGGAGATTAAGCGGGATGTGAAAGGTTGATGCTCAACCTGTGAACTGCAGCGCGAACTGGTTTCCGTGAGTACGCACAAAGTGGGCGGAATTCGTGGTGTAGCGGTGGAATGCTTAGAGATCACAAAGAACTCCGATTGCGAAGGCAGCTCACTGGGGCGCAACTGACGCTGATGCTCGAAAGCGCGGGTATCGAACAGGATTAGATACCCT
+
@6FFFG8AFFF9FGG@CFE,FDGEC:FFFEGDEDFGFCCFE<CCFC:6B:CF8FECFFCF+7@C,,CCFC7FCEEFFGC9F?,:B<F,CCFFCFDCEBFGAFGGGGGGGFGFD9D<FFGGCC<9CFA<FEF<FF9=,FFGGGDDCCFFEGC9,B+=<FECD8,36>EEF:F7FF7FC3FEFG9*>F*4<C18,<C*/:+2++?,8<*:<<<:2>+)+/1208*26;C<:?C++:?28,3,,37>,>,,8>4<>>,>@,88,,,,FECDFC7EF>:ECD9=8DFF>:@+6,,F?@+:B,8,,,A:@E>ECFE,+8GGGFEB==8@5F@CGFC,A,EF,<?;C;F?,,CCFDFFE?C?,7FEFBEFFC9EFC<EB,C-8:44,8+GFFE7EECEGGGFF+B,8@F8CCBC7+@DEFD@7FEA<GDFF@@AF,F8CCCC
@s1201 254
TGGGGAATATTGCACAATGGGGGAAACCCTGATGCAGCGACGCCGCGTGAACGAAGAAGTATTTCGGTATGTAAAGTTCTATCAGCAGGGAAGATAATGACGGTACCTGACTAAGAAGCACCGGCTAAATACGTGCCAGCAGCCGCGGTAATACGTATGGTGCAAGCGTTATCCGGATTTACTGGGTGTAAAGGGAGCGCAGGCGGTGCGGCAAGTCTGATGGGAAAGCCCGGGGCTCAACCCCGGTACTGCATTGGAAACTGTCGTACTAGAGTGTCGGAGGGGTAAGTGGAATTCCTAGTGTAGCGGTGAAATGCGTAGATATTAGGAGGAACACCAGTGGCGAAGGCGGCTTACTGGACGATAACTGACGCTGAGGCTCGAAAGCGTGGGGAGCAAACAGGATTAGATACCCT
+
AFFEGGGGGGGFGGGGGGGGGGGGGGGGGGCFFGGGGGCEGGGGGGGDFGFGGEGGFGGCE9F<FEFFEFGGGAFGCFGGGDCFAFGGFG7AFGFGF<FGGEGGGGGFGGGGGGGGG8DGGGGGGFGGGGGGDDFGGFGCFF,@EEFE:FEGGGGFEEEF,?FGFG:F:FGGGEGG@CFGGGGGFGFG@:F9:F*8*8=*=E<CEG;3&:DEG>CF<FEDFD#733<FGFC1EGGD:BCCF98CFCEF38B8CED?GFDF@8C79F=C>FCFDBCGGGGG*FGFFFFAFGGFCGFCFFCEB9E>AEFDFA?A4@EE?GFDFF<FFFGGCGGF@CC,,?@EC::CA7@GFC8F<FGGGDGGGFEGGECBGFFEF@GGEFEECCF@7EGDGGGGGGGGGFEBDCGGGGGGGFEB9CCC
@s1201 26196
TGAGGAATATTGGTCAATGGACGAGAGTCTGAACCAGCCAAGTAGCGTGCAGGATGACGGCCCTATGGGTTGTAAACTGCTTTTATAAGGGAATAAAGTGAGTCTCGTGACAATTTTTGCATGTACCTTAAGAATAAGGACCGGCTAATTCCGTGCCAGCAGCCGCGGTAATACGGAAGGTCCGGGCGTTATCCGGATTTATTGGGTTTAAAGGGAGCGTAGGCCGGAGATTACGCGTGCGGTGAAAGGTAGGGGCTCAACATCGGCACTGCAGCGCGAACTGGTGTTCTTGAGTACGCACAAGGTGGGCGGAATTCGTGGTGTAGCTGTGAAATGCTTAGATATCGCGAAGAACTCCGATTGCGAAGGCAGCTCACGGGAGCGCAACTGACGCTGAAGCTCGAGAGTGCGGGTATCGAACAGGATTAGATACCCT
+
@FFEFFGGGGGCGEGGGGGG,EGG@CG,EAEFGGGGGGCFEG,CCFEEGGFG8F<FGFGC@+@EF8EECC::=FGGGGAFCCFCFA,<<<,CAEA<<?5?@F<B,E<DF@+,,,BE,9@,<5?EE,<?EF,8CAE,:CF98+>=:=FFGDGFCA<FG<D@E=,,@BEC*5<:8F*6@:::FA::7FDG*<48,<:<7/+>++,,8C*8FB:+?FE5EDGF4=:62/:0::51@#8):?1*,7,;E?2,F>*5*,,6B9@8*5G@,GGF:FF=5++@+,,CGFCFB,B,DA,FD3@8>,=F@,E:C>>7GGFE4@@6+<+8GFE@8=A,DA?9BAFFE<E,C+:>+7,9,,@EE?@,,F@,F:C<ECCGF8@FB@@EF7E::@+C,GGFEFBCFGFFE+GGDGEC,EF@@+FF@,C,GDGFGGGGGGGGGGGCCCCC
@s1201 256
TGGGGAATATTGCACAATGGAGGAAACTCTGATGCAGCGACGCCGCGTGAGTGAAGAAATAATTCGTTATGTAAAGCTCTATCAGCAGGGAAGATAGTGACGGTACCTGACTAAGAAGCTCCGGCTAAATACGTGCCAGCAGCCGCGGTCATACGTATGGAGCAAGCGTTATCCGGATTTACTGGGTGTAAAGGGAGTGTAGGTGGCCATGCAAGTCAGAAGTGAGAATCCGGGGCTCAACCCCGGAACTGCTTTTGAAACTGTAAGGCTGGAGTGCAGGAGGGGTGAGTGGAATTCCTAGTGTAGCGGTGAAATGCGTAGATATTAGGAGGAACACCAGTGGCGAAGGCGGCTTACTGGACGATAACTGACGCTGAGGCTCGAAAGCGTGGGGGGCAAACAGGATTAGATACCCT
+
<FFGGFFGGDGGGGGGGGGGGGGGGGGGEFFEGGGGGG7FEEGGGGG@CEFGGDFBDEFGGG?FFD6=CC<CFFFCFFGG9AFGGCGGGG?BCEFEGFGGFGGGGCGGGGFFFGGGGGGFGFFGDGGGGGGGGCEGGGGGGG@B=EGEE+@>FF</83<21F:GCCCEFGGEGFCFCFD@FF(@FGCE<BFECBC4C;CFDFCDFGAFGGGFCF;<F;CD,GFFGF>CFGEGFFCGGEGGEGDGGC>GGFG>GFCEED>63BD>/FFF8FD=<GGGFGGEGGGGGCF?F;?=A?A8@FGF=<EB?8:GGDEEC7FCGGGGFGFGGGGGF9GGFC8F8GGGDGGGGGGGGGGGGGGFFC=?CGGGGGEGFCFCGFFGGEGGGGGGGDGGGGGFGFGFFGGGGGFGGGGGGGFACCCC
@s1201 257
TGGGGAATATTGCACAATGGAGGAAACTCTGATGCAGCGACGCCGCGTGAGTGAAGAAATAATTCGTTATGTAAAGCTCTATCAGCAGGGAAGATAGTGACGGTACCTGACTAAGAAGCTCCGGCTAAATACGTGCCAGCAGCCGCGGTAATACGTATGGAGCAAGCGTTATCCGGATTTACTGGGTGTAAAGGGAGTGTAGGTGGCCATGCAAGTCAGAAGTGAGAATCCGGGGCTCAACCCCGGAACTGCTTTTGAAACTGTAAGGCTGGAGTGCAGGAGGGGTGAGTGGAATTCCTAGTGTAGCGGTGAAATGCGTAGATATTAGGAGGAACACCAGTGGCGAAGGCGGCTTACTGGACGATAACTGACGCTGAGGCTCGAAAGCGTGGGGGGCAAACAGGATTAGATACCCT
+
FFGGGFFGGG9EGGGGGGGGGFGGGGGGFEGGGGGGFGGGGGGGGGG:FGGGGGGGAFGGGGGGGGFGGGGGGGGFGGG9FFGGGGGGFGGFFC,CEGGGGDGGGGGGGGGGGGGGGGGE8FGGGCFFGGGAFFFGGDGGGGGGGGGGEGGGGFGGGFGFGGFGF>FG?F7DGGG<ECFDGF;<@F6FFE9FCC@>EGFFFGGCCFF=FFCBCFFEGDFEA9FEGGFFFGFGGGGFGFGFGGFGGGFGGGFEF<ED@,@=@FF?DEFG?DFF?GGGGGGCGGGGGGGDGGGGGFCGGFGFEE=+>E@FFEGE@::=GGFFFDCGGGGFFCFF=E<CAGGGGGGGFF7GGEFFGFGGGGGFFGGGGGGGGF@FGFCFFEGGGGF<GDGGGFDGGCGGGGGGFGGGFAFGGGGCCCCC
@s1201 23909
TGAGGAATATTGGTCAATGGACGAGAGTCTGAACCAGCCAAGTAGCGTGAAGGATGACTGCCCTATGGGTTGTAAACTTCTTTTATACGGGAATAAAGTGAGGCACGCGTGCCTTTTTGTATGTACCGTATGAATAAGGATCGGCTAACTCCGTGCCAGCAGCCGCGGTCATTCGGAGTATCCGAGCGTTATCCGGATTTATTGGGTTTAAAGGGAGCGTAGGCGGACGCTTAAGTCAGTTGTGAAAGTTAGCGGCTCAACCGTAGAAATGCTGTTGGTACGGGGTGTATTGAGTACAGAAGAGGCAGGCGGAATTCGTGGTGTAGCGGTGATATGCTTGGATATCACGAAGAACTCCGATTGCGAAGGCAGCTTGCTGGACTGTAACTGACGCTGATGCTCGAAAGTGTGGGTATCAAACAGGATTAGATACCCT
+
CE,CFD8EFGGGG<FGGFF@CDGCBBFCG9@FDFGFFFFF,C<FGGGGGGFGGGEGFAF<CEF,EEE@FGGGFEFGGGGGGGFG,5E,C@>BCFED,5B<<EFGGCF=+>F@BF<?F@FEFDFGGGGGFFDFD?CFFBCF9<>FC+8:,B=F+8>B<<=D,@F@++C***5:,,@::F*87225*5*=C*1;C9<1*><<:FAE<:-=BFC:<44.B>8=#C*958/7CD/C9FFC@>EE,F?0E2<DC83++FGFGGEFGFEE@,>:,BB@+F@,8+4+68EEGEBA,?,<FE@,@C4,8<9A98CEF8GF@GGGECA,F@EB9=6,A:,,,5E:DB<,EEDEFCGDEE9GGGCB:,<FECFDFF@GGFGGGEE,GGGFFGGGGCGGGGGFEC,E<@CE:7FGFGGGGGFDEFCGFDFEGFCECCGGF8F8CCCC
@s1201 29900
TAGGGAATCTTCGGCAATGGGGGCAACCCTGACCGAGCAACGCCGCGTGAGTGAAGAAGGTTTTCGGATCGTAAAGCTCTGTTGTAAGAGAAGAACGTGTGTGAGAGTGGAAAGTTCACACAGTGACGGTAACTTACCAGAAAGGGACGGCTAACTACGTGCCAGCAGCCGCGGTAATACGTAGGTCCCGAGCGTTGTCCGGATTTATTGGGCGTAAAGCGAGCGCAGGCGGTTTAATAAGTCTGAAGTTAAAGGCAGTGGCTTAACCATTGTTCGCTTTGGAAAGTGTTAAACTTGAGTGCAGAAGGGGAGAGTGGAATGCCATGTGTAGCGGTGAAATGCGTAGAGATATGGAGGAACACCGGTGGCGAAAGCGGCTCTCTGGTCTGTAACTGACGCTGAGGCTCGAAAGCGTGGGGAGCAAACAGGATTAGATACCCT
+
GGGGGGGGGGGGGGGGGGGDGD7FGGGGGGGGGGGGGGFGGGGEFGG@FEGGGGEGFFGGGGGGGGGGEGGGFFFGGFFFGGGGGGGGCFDEFEEFGFFEGF?E9BFFGFGGGGGGGGGGGGG<CFDGGG7FCGGGFGGF,<D@FDFGGGGGDGFGGGGC,@>FGGG3FFGEGEGG7FGFGFF<F:<>CF7<CF*=CC?FEE.@?1F<:<C@CCEGCF+:7@CEF>CCGE%G9E@@@:FAAC>E5#@CFE;,DGGGFF@GFFFCB<0<D>@CCCCB8,EAAC06C,AFB,FGFEE?F<FDCGGFCECFGGGEEFGFE=,@,FFCEGGE8BGGFCFFE7DFGFFCC9,9GFF8GDFFEB,F@EFDDGDGGGFCDF@,GCFCGGGGGGGGGFEE7ECFGGFFGFGGGFEGECGFCGGGGFECFGF9FE<GGGGGGFBF<CCCB
@s1201 24363
TGAGGAATATTGGTCAATGGACGGAAGTCTGAACCAGCCAAGTAGCGTGCAGGATGACGGCCCTATGGGTTGTAAACTGCTTTTATGTGGGAATAAAGTGAGGGACGTGTCCCTTTTTGTAGGTACCACATGAATAAGGACCGGCTAATTCCGTGCCAGCAGCCGCGGTAATACGGAAGGTCCGGGCGTTATCCGGATTTATTGGGTTTAAAGGGAGCGCAGGCCGCCGGGCAAGCGTGTCGTGGAATGCAGTCGCTCAACGTCTGCACTGCAGCGCGAACTGCCAAGCTTGAGTGCGCGCAACGTTGGCGGAATTCGCCGGGTGGCGGTGAAATGCTTAGATATGGCGAAGAACTCCGAGTGCGAAGGCAGCTGACGGGTGCGTAACTGATGCTCATGCTCGAAAGTGCGGGTATCGAACAGGATTAGATACCCT
+
AFGGGGGGGGGGGGGGGGGDCGGGGGGGGFGGFFFGGGGGGGGGGGGGGGGGGGGGGGGGGEGGGGGGGGGEGGGGGGGGG9EFGGGGGGGGGGCFGGGGGGGGGGGGGGGGGGGGGGGGGGGGGGGGGGFCFGGGGGGG8FFGGGGGGFGGGGGGGFGGGGGGGGGDGGGGGFFGGGGG>GG2G@EEC@GFDGG,CCF1FG0CFG<:>FDGGGDGGDEDBDGGGCCDG6F=8:CBGGGGEGCGGGGGFCBF:EE?GGFB@EC;CGF:GFEECDGDFF:D:;@+>,,GCFFF>EGEEEFCGGGGGGGEFEEE7EDCB8@C@,B8*+EEFFGFCFGGFFCDECGGGF=GFAGFCGGGGGF@+GEGGFGGGGFGGFC87GGGGGGGGFFEGFFGGGGGGGGGGGGGGGGGGGGGGGGGGGGFFFGGF9F9GGGCCCCC
@s1201 29382
TGGGGAATATTGCACAATGGGGGAAACCCTGATGCAGCGACGCCGCGTGGAGGAAGAAGGTCTTCGGATTGTAAACTCCTGTTGTTGAGGAAGATAATGACGGTACTCAACAAGGAAGTGACGGCTAACTACGTGCCAGCAGCCGCGGTAAAACGTAGGTCACAAGCGTTGTCCGGAATTACTGGGTGTAAAGGGAGCGCAGGCGGGAAGACAAGTTGGAAGTGAAATCCATGGGCTCAACCCATGAACTGCCTTCAAAACTGTTTTTCTTGAGTAGTGCAGAGGTAGGCGGAATTCCCGGTGTAGCGGTGGAATGCGTAGATATCGGGAGGAACACCAGTGGCGAAGGCGGCCTACTGGGCACCAACTGACGCTGAGGCTCGAAAGTGTGGGTAGCAAACAGGATTAGATACCCT
+
FFCFGFFFFGFEGGGGFGGGGGGGGGGCGGGGGGGGGFGGGGGGGEFFF+?=CEGGFG8FFC9,9DC:7FGGGGGFF9FFGEGG<<,ECFFFF<FFFDFGGGEGGGFFGCFDGCE=FGCCGGGGGC=DFGGFGGGGGG:@FC8C@F7@FEGCGFGFG<F#@FFGBCCEFG7:9;=C=EF?FFFC<FGF:BC@0?F@8C<F?GEGCEFCCA?;>7FFFCFCFFFC:F.FC::#:D868F<F<9<;9C;7<7F?FC3<EC66,EB,,CFB98CF?F8FEDD8GEFGGGGEGGGGE=+EECCGFFF>9GEFC<<B=CFC@CDGFC>DEEGF@9GGEF@EEB,GGGGFFEGGGGFFFFEFGFEGGGF<GFCEFC,CGE8F?GC8DCFFFGGGGGGFGGGGFEFFFFGFAFEGGGF@CCCC
@s1201 30991
TGGGGAATCTTCCGCAATGGGCGAAAGCCTGACGGAGCAACGCCGCGTGAGTGATGACGGCCTTCGGGTTGTAAAGCTCTGTGATCGGGGACGAACGGTCAGCAGACGAATACTCTGCTGAAGTGACGGTACCCGAATAGCAAGCCACGGCTAACTACGTGCCAGCAGCCGCGGTAATACGTAGGTGGCAAGCGCTGTCCGGAATTATTGGGCGTAAAGCGCGCGCAGGCGGCTTCTTAAGTCCATCTTAAAAGTGCGGGGCTTAACCCCGTGATGGGGTGGAAACTGAGAGGCTGGAGTATCGGAGAGGAAAGTGGAATTCCTAGTGTAGCGGTGAAATGCGTAGAGATTAGGAAGAACACCGGTGGCGAAGGCGACTTTCTGGACGACAACTGCCGCTGAGGCGCGAAAGCGTGGGGAGCAAACAGGATTAGATACCCT
+
FFGFGGGCFFGGGGGGGGGDGGGGGGGGGGGGGG>FGGGGGGGGGGE>FGFGGGGGGGG7:FFFGGGGG>FCGGGGGFGGGFGGGGGGGGGGGGFEEGGGGGGGGGCGGGGGFFGCGGFCFGGGGGGGGGGGGCEEGGGGGGG8FCFBCEECEGDGGGCFCDFFC*,8CFGGGGFGGGGFGC?*;:9888@CE>>5>EGGEG5C8@GC&?EE>>C@>B,;:0:CFGGGGGGG?+:>@FF<<FGFF1<BFGC:C>3GGGFDC@CFC8<@ECF/C@*FEDGFEE=:<2,C<FBFD8CEE+C>+77FEEEFF9CEB?@E>EECEE5:BGCDGFGGGGGGEC==C7FFGFFGGGGFGFDFFEFFCCFGGFCGFFFDGGGGFFCFGFCGFFGGGGGFGF@+FFGGEGGGGECGGFEF7CGFCFFFGFFAFCFGGGCGGGGF<CCCC
@s1201 25130
TGAGGCATATTGGTCAATGGGCGAGAGCCTGAACCAGCCAAGTAGCGTGCAGGATGACGGCCCTATGGGTTGTAAACTGCTTTTATAAGGGAATAAAGTGAGTCACGTGTGACTTTTTGCATGTACCTTATGAATAAGGACCGGCTAATTCCGTGCCAGCAGCCGCGGTAATACGGAAGGTCCGGGCGTTATCCGGATTTATTGGGTTTAAAGGGAGCGTAGGCCGGAGATTAAGCGTGTTGTGAAATGTAGACGCTCAACGTCTGCACTGCAGCGCGAACTGGTTTCCTTGTGTACGCATAAAGTGGGCGGAATTCGTGGTGTAGCGGTGAAATGCTTAGATATCACGAAGAACTCCGATTGCGAAGGCAGCTCACGGGGGCGCAACTGACGCTGAAGCTCGAAAGCGCGGGTATCGAACAGGATTAGATACCCT
+
EEECF,B<FGGGGGGFFGGGFGDGCGGFGGGGFFFFGGDFFG9CFGGGGGGGGGGGACFEFGGF8<FGGC@CFAFGGGGFFGGGGGGGFGB:AFFFFFF99C<<<DGFGFGF9<C,?F:EGG9FFGGGGGGGGGGGGGGDGGGDGGGGFGGGGGFGFGGGGGGGDGGGEGD9FFFGCGC:CFGEFGDFGG7@EEFC6FC@F:FA<<F:G<<:<C>,1)8C;E8EC>CCFFCFGGGBECGGGGGGFF7FFF>>++6D>D58CBCGFFFGFG6?FGCGF=8FFFFDB,FB,>89*>B:EFE,=,BFDGGGEFFE8E7ECFC?FFBEAFCGGGF9DGFGFBE8GFFDFGFGEFE<FF:ECGGGGGGFFFCEFGGGGC:FF7FC:CBFCFC@GDGGGF<FGGGFFGGGFCFCEFFFGGGGGFAFFDGGGGGFGFGCC<AA
@s1201 264
TGAGGAATATTGGTCAATGGGCGAGAGCCTGAACCAGCCAAGTAGCGTGCAGGATGACGGCCCTATGGGTTGTAAACTGCTTTTATAAGGGAATAAAGTGGGGGTCGTGACCTCTTTTGCATGTACCTTATGAATAAGGACCGGCTAATTCCGTGCCAGCAGCCGCGGTAATACGGAAGGTCCGGGCGTTATCCGGATTTATGGGGTTTAAAGGGAGCGTAGGCCGGAGATTAAGTGTGTTGTGAAATGTAGTGGCTCAACGTCTGCACTGCAGCGCGAACTGGTTTCCTTGAGTACGCACAGAGTGGGCGGAATTCGTGGTGTAGCGGTGAAATGCTTAGATATCACGAAGAACTCCGATTGCGAAGGCAGCTGACGGTAGCGCAACTGACGCTGAGGCTCGAAAGCGCGGGTATCGAACAGGATTAGATACCCT
+
FGGGGFFGGGGGGGGGGGGGFGGGGGGGGGGGGGGGGGF@EGGGGGGGGGGGF7AFGGGGGGGFGCFGGGGGGGFGGGGGGDGGGGG<EFGGGGGGGGGGGFEC=FFGGGFFGCGGDFGGGDGGGGGGFF?FFEDEFCDFGGGGGEF@FFGFEC@F@FGGGGGGEEGGDG<5C>C??CEDFGGG@GE7FFGFGGF,GEG898#EFGCG661CEF5:E;8@4@CGGGC5,#2B;CC3:5EG=@<@><727%:>:.A8A2C7@$AGGCBCF>B;+ECGGE9E,DFBFB<8GFDDD@3+=,A:,A,@GC7GEDEGFGGGFB+EF?E@*EFE;D<?F<FFFAFFGFF=F@CGGGGEAGEGEECGEGEDFC,FF<<FGFCFGFF=>>GGGF<GCFCFFAF<FGGFGEFGFCGEGEDGFGGGDFEGFDGGGFGGEEFCCCCC
@s1201 27598
TGAGGAATATTGGTCAATGGGCGGAAGCCTGAAGCAGCAAAGTAGCGTGCATGAAGAAGGCCCTCCGGGTTGTAAACTGCATTTAGTGGGGAGTAAAACGCGGTACGCGTACCACCTTGTATGTACCATCAGGAAAAGGACCGGCTAATTCCGTGCCAGCAGCCGAGGTAATCCGGAAGGTCCGGGCGTTATGCGGATTTATTGGGTTTAAAGGGAGCGCAGGCGGACCTTGAAGTCAGCTGTGAAATCCGGCGGCTCAACCGCCGAACTGCTGTTGATACTGGAGGTCTAGAGTGCACATAGGGTCACTGGAATTCATGGTGTAGCGGTGAAATGCTTAGATATCATGAAGAACTCCGATCGCGAAGGCAGGCAACCGGGGTGCAACTGACGTTGAGGCTCGAAAGTGCGGGTATCAAACAGGATTAGATACCCT
+
DGFGG6CFGGGGG@FGGGCEF8CCEF@FG<FF8,CFDGFF8F<,CFFCE:,9CEFGF,C@@AFFG7C+6@FC:EGCFG9,,555E@,,:4@=++:CF<,+@CFGGGG@F+3@F,58,B<F,,C,,,CFDEG@3:8D<,@@>>B**<*>FDF9,@CC>EGC7<:G@*4FGGGG,@CFF@:@2<C7FE*C<:E*+28:82?@F7,0<@C*A,,A6<C.*.:/8?E:;+2/,:7,@3<*8,4,,CGF>/41*5*@*D68D@@+FF@+3B,FCFD6,FF<EFD=FGFCEE<9DC,EFFEDEA,B,,4E<,5,4E;E4,,,C,@DGF@CBF@FDFGFE<<E;5,CFDFC,<GFFB6CCEFBB8,+@:BD:,,EFC,C,+66F@EC?FFGEFGGGFDCC,DGGCGFE>GEDGFCFCGFFDFEC,GEFGGGGGFCFGGCB9CC
@s1201 266
TGAGGAATATTGGTCAATGGGCGAGAGCCTGAACCAGCCAAGTAGCGTGCAGGCTGACGGCCCTATGGGTTGTACACTGCTTTTATAAGGGAATAAAGTGGGTCACGTGGGACTTTTTGCATGTACCTTCTGAATAAGGACCGGCTAATTCCGTGCCAGCAGCCGCGGTAATACGGAAGGTCCGGGCGTTATCCGGATTTATTGGGTTTAAAGGGAGCGTAGGCCGGAGAGTAAGCGTGTTGTGAAATGTTGGGGCTCAAACGGTGCATTGTAGCGCGAAATGGCAGAGTTGGGTGCGCAGGAAGGAGGCGGAATTCGTCGTGTAGCGGTGAAATGCTTAGATATGACGAAGAACTCCGATTGCGAAGGCAGCCTGCTGTAGCGTAACTGACGCTGAAGCTCGAAAGCGTGGGTATCGAACAGGATTAGATACCCT
+
A,CFGFGDFGGEDGGGGGFCF8CFGG7CFGGFFFGGFGC,EGCC@FGECFFFG+A=E<B@@@@,:EEFGGGGGG,CFECCF9?E,BF9FFGDGG@FDCCEB8>,,<:,,++BFCFAFG>,<@,5,8EFD,8,?FFFDGGGDF77CEC<FGGGEFD@FA<CGG7F<5C7>5:23,1>:*1>,>C*4<*=C1*:?9:B*1=,CFFFGC+815<9<,*)=;?D:(8;GE-D<1)<,)<2@BCG8,222,:8>1$8FD:8E6>>836E8<9FB@8++++8,E=,,>:8,,,8++8+*DGGCE;DE?FB:+:C:E9E:=@>GFF@EE@@5>,CEEC5<DC,,FFADEC,,C6<9CFBC66,@,8F@FB:9,,F@:,@BE8F<FEDFFB,FECCFFBEGFFE;@@<C,FDF:GEEEFCFFC,FGEE<EFFCFGFFFCC9CCC
@s1201 267
TGAGGAATATTGGTCAATGGGCGAGAGCCTGAACCAGCCAAGTAGCGTGAAGGATGACTGCCCTATGGGTTGTAAACTTCTTTTATAAAGGAATAAAGTCGGGTATGTATACCCGTTTGCATGTACTTTATGAATAAGGATCGGCTAACTCCGTGCCAGCAGCCGCGGTAATACGGAGGATCCGAGCGTTATCCGGATTTATTGGGTTTAAAGGGAGCGTAGATGGAGGTTTAAGTCAGTTGTGAAAGTTTGCGGCTCAACCGTAAAATTGCAGTTGATACTGGATATCTTGAGTGCAGTTGAGGCAGGCGGAAGTCGTGGTGTAGCGGTGAAATGCTTAGATATCACGAAGAACTCCGATTGCGAAGGCAGCCTGCTAAGCTGCAACTGACATTGAGGCTCGAAAGTGTGGGTATCAAACAGGATTAGATACCCT
+
FGFEGGGGGGGGGGGGGGGGGGGG>FFGGDEGGFFFFGGFGGFFGGGGGGGGGGGFGGGGGGGGGCFGGGEGGGFGGGGGGGGFGGDGGFEFGGGGGGGGGGGEGGGGGGGGGGG:FDCDGGGCFEDFECEFFFGGGGFF9?BGGFGGGDEFFGGGGGGGCFFFGGGGGGGGCCGGGDCFGDGEFCEBFCEFGGEGC7F8?FGFGG#@FGFFGF@DECC=;B++:3;1(FFCBE;CFC@:GGFGGFFFC8CGFGG8CFCDFGFDECE5,=?9=<>>4:?90CGFAGFFDAE?9EGGFFEECFDFDCGGGGCE:4@GEFDFC<CC>GGFCE<,,FGFFFECGGFGGGGFGFDGFGCFDDFFCEC<GGCGF<CGGGFGGGFCGGGFFGGGFFGFGGFF8CGFGGGGGGGGGGGGFF<9GFGGFGGFFFFFFCCCCCCC
@s1201 25209
TGAGGAATATTGGTCAATGGGCGAGAGCCTGAACCAGCCAAGTAGCGTGCAGGATGACGGCCCTATGGGTTGTAAACTGCTTTTATAAGGGAATAAAGTGAGGGTCGTGAGACGTTTTGCATGTACCTTATGACTAAGGACCGGCTAATTCCGTGCCAGCAGCCGCGGTAATACGGAAGGTCCGGGCGTTATCCGGATTTATTGGGTTTAAAGGGAGCGTAGGCCGGGGCTTAAGCGGGTTGTGAAATGTAGAGGCTCACAAGCGGAAGTGCAGCGCGAACTGGTTGCCTTGAGTGCGCGGAAAGTGGGCGGGAGTCGTGGGGTAGCGGTGAAGTGCGTAGATACCGCGAAGAAGTGCGATTGCGAAGGCAGCTGACGGGGGCGCAACGGGCGCTGAGGCGCGAAAGCGCGGGTAGCGAACAGGATTAGATACGCT
+
DFGGGGFGGGGGGGGGGCFGGGG:+@FGGGGGGGGGGGGFGGAFGGEGG7@FGGGGGF7FFGGFG,CFFFEFGGGGG99CFGGFAF,9CEGGGFFGFFFA<F,+8BC+B<4,E+44BF8FFFGFGGG9@,5AF,CAEGGFGGGGEEFGFFGG<F7:FGGGGGGGGGCG@7FFFFFGDEF7,>F<EED*=<1BCF7FE;CF?9<BBC*=E,?FDGG*258)8BEGGC*):*2;C7EAG(CC:>CEFFFF<3+;,#@>+78###7=#?<,#FC=*FC<<@,,/FFC@3+,,7FFDF87C:<8,,3<F@:FB3@8+6+3+FCBA<CC*F=GEFE:++=C6,<+C++66++4EE<C5++8,,B,@,C,?5,FEC6C,,,->+GC:C+B,,66@@++FD8F66@+6,E:,+@+F@FF@,8+,C,,,<F;,,EFE4@66--6
@s1201 269
TGGGGAATATTGCACAATGGGGGAAACCCTGATGCAGCGACGCCGCGTGGAGGAAGAAGGTCTTCGGATTGTAAACTCCTGTTGTTGAGGAAGATAATGACGGTACTCAACAAGGAAGTGACGGCTAACTACGTGCCAGCAGCCGCGGTAAAACGTAGGTCACAAGCGTTGTCCGGAATTACTGGGTGTAACGGGAGCGCAGGCGGGAGAACAAGTTGGAAGTGAAATCCATGGGCTCAACCCATGAACTGCTTTCAAAACTGTTTTTCTTGAGTAGAGCAGAGGTAGGCGGAATTCCCGGTGTAGCGGTGGAATGCGTAGATATCGGGAGGAACAGCAGTGGCGAAGGCGGCCTACTGGGCACCAACTGACGCTGAGGCTCGAAAGTGTGGGTAGCAAACAGGATTAGATACCCT
+
CFFGGGGGGGGGGFGGGCFGGGGGGFGGGGGGGFGGGGGGGGGEEGGGGECGDCFFFFFGGGGDGGG@FGFGFGGGGGGFGDFFFFFG8FDFFGC?FDGFGGGGGGFBGFDGGGGGGGGGGGGGDGGGGGGGGGFCFF7>DFFGGDFGCCEFGGG:,>@,3>FG:C,=FG**3FFGGGCFCE$FGF6B*;8$=<@>E5;8ECDCEGG1GE>>B:8*<9DE$F7GGFD@@#<9F<:4FCCFCF@EC3;<=@,,03@9F,AF=8EC<CD58FDA+D@8,,EEGE?GFE@GFEF;F8FEB:+=EECE>GGFFAFA@?EGGGGGFBC@,@FE?5AGECFC,F8F@CEDFDGGGGGGGGGCGGGGGGFCFGFCGGCGGFFCGGF8FBFFC<EGGGFFGCFGFCFFGGGGGGGGGGGCCCCC
@s1201 22946
TGAGGAATATTGGTCAATGGACGAGAGTCTGAACCAGCCAAGTAGTGTGCAGGATGACGGCCCTATGGGTTGTAAACTGCTTTTATAAGGGAATAAAGTGAGTCTCGTGAGACTTTTTGCATGTGCCTTATGAATAAGGACCGGCTAATTCCGTGCCAGCAGCCGCGGTAATACGGAAGGTCCGGGCGTTAACCGGATTTATTGGGTTTAAAGGGAGCGTAGGCCGGAGATTAAGCGTGTTGTGAAATGTAGATGCTCAACATCTGCACTGCAGCGCGAACTGGTTTCCTTGATTACGCACAAAGTGGGCGGAATTCGTGGTGTAGCGGTGAAATGCTTAGATAGCACGAAGAACTCCGAGTGCGAAGGCAGCTCACTGGAGCGCAACTGACGCTGAAGCTCGAAAGTGCGGGTATCGAACAGGATTAGATACCCT
+
EFGDGGFGGGGGGGGFFGF<FFFGGEGGGGGGGGGGGGGGGGEFGGGGFGGGGGGGFFFGGGGDGGGGFGGGGGGGGGGGGGGGGFGGFFGCFFEEGGGGGGGGGGGGGGGGGGGGGGGFFG<CFGGGGGGFFFEGGGCGGGFDEEEGCFFF<F7+FEFGFGGGGDCGEGGGF9+@FGGG5GF@@C7616*#@C7BEGG+GGGGGG5?FCC?CF>FCEGF@CE4CEFC=7CCGFFAGGGD@D@GFF7@9;AC<@3B%ACD@A887@,@0<E=@CE>13:8FGGGFCA,@5A9*:CCEA?GGGGGGEGCCFB@+8E7GGGFFACEBC=?,EFA??,EF9GFF=FF7GFCF9GGF?:GCGF@+C8,CFFGGDGGGGGGFGGGDGGGFGEGGFFGGGGGGFEGFGGGGGGGGGGFGGGGGGGFFGGGGGFFFGGCCCAC
@s1201 271
TGGGGAATATTGCACAATGGGGGAAACCCTGATGCAGCGACGCCGCGTGGAGGAAGAAGGTCTTCGGATTGTAAACTCCTGTTGTTGAGGAAGATAATGACGGTACTCAACAAGGAAGTGACGGCTAACTACGTGCCAGCCGCCGCGGTAAAACGTAGGTCACAAGCGTTGTCCGGAATTACTGGGTGTAAAGGGAGCGCAGGCGGGAGAACAAGTTGGAAGTGAAATCCATGGGCTCAACCCATGAACTGCTTTCAAAACTGTTTTTCTTGAGTAGTGCAGAGGTAGGCGGAATGCCCGGTGTAGCGGTGGAATGCGGAGATATCGGGAGGAACACCAGTGGCGAAGGCGGCCTACTGGGCACCAACTGACGCTGAGGCTCGAAAGTGTGGGTAGCAAACAGGATTAGATACCCT
+
FFFGGGEFFAEFGGGGGGGG?EEGGGG8FFFGGGGFGGCGGEEGGGGCFGGGEFFGGFEFDF<EFFGCCG8BFFGGFGGGGFG<F8,<<B<AFGGGGGGGGGGEGEGGFGGGGF8<@FGGGFGDGCF<>;FFGDFGGGGG+@CECCCECEGGGGGFFF7,@FFGGGGGGEGGGFG?G7<C:CEFAFEE<:BFG?CECC:CEFGGEGG9:;C;<FB=?,59,42DD9:C@+<8CF>@;59@<CEECGGEDEGFAD=<@>:FF>CF8FCGGG8>DEECCDDGFEC@FEGCF8EDC,>+:8+GF<EC5EF9=CFE=CB@+?<,E@+F7GFGDFFE,C,CDCFB@BCFFFEGGGGGFE@C?GFFFFGGGFGGGF;FFEGGGGGFFFECFFGGGFGGFFEFECFFCCFGGGFGGGGCCCCC
@s1201 272
TGAGGAATATTGGTCAATGGACGAGAGTCTGAACCAGCCAAGTAGCGTGCAGGATGACGGCCCTATGGGTTGTAAACTGCTTTTATAAGGGAATAAAGTGAGTCTCGTGAGACTTTTTGCATGTACCTTATGAATAAGGACCGGCTAATTCCGTGCCAGCAGCCGCGGTACTACGGAAGGTCCGGGCGTTATCCGGGTTTATTGGGTTTAAAGGGAGCTTAGGCCGGAGATTAAGCGTGTTGTGAAATGTAGATGCTCAACATCTGCACTGCAGCGCGAACTGGTGTCCTTGAGTACGCACAAAGTGGGCGGAATTCGTGGTGTAGCGGTGAAATGCTTAGATATCACGAAGAACTCCGATTGCGAAGGCAGCTCACTGGAGCGCAACTGACGCTGAAGCTCGAAAGTGCGGGTATCGAACAGGATTAGATACCCT
+
GEGCFGGFC<@9FGFFGFGGGGGGGGGEF9EFGG8FFGFGGFGGEFF:FGGCEGGGGGGD@EG7FACE?FF:FDFCGGG?FCFFGFCF<EFFF8EFFEFGFEEFFFFGF8FFGGGGGDG9<<<?<FCGGDGGFAFDFGCFGDDEEEG8,@,F8FFFCGGG<@8FG+@F>C*<,367BC7FFFG7CFEF<<:EFDC+E81FC6B-?CF./*:;EFC4C)#=@BC7<;?6&EFF@E>AFC=C<F50C:7EF@.;94D6F<D6:@,5#28F7E@<2FCGDFC=D@A=<,F<D<F<?@+?ECGFBFFEC+GDF?FFBFC@7GGEEAC8BE==4,<,9FGGFFE@,BF@FDA@GFE?,B>@77B,+GEDFFGGGFEFGGFFGFGEGGFC,GDFC@,EGEFE8:CEFCE9GGGGGFCECF9GCGFFFCGGGGCGGGF@C<<C
@s1201 273
TGAGGAATATTGGTCAATGGGCGAGAGCCTGAACCAGCCAAGTAGCGTGCAGGAAGACGGCCCTATGGGCTGTAAACTGCTTTTATGCGGGGATAAAGTGAGCCACGTGTGGCTTATTGCAGGTACCGCATGAATAAGGACCGGCTAATTCCGTGCCAGCAGCCGCGGTAATACGGAAGGTCCGGGCGTTATCCGGATTTATTGGGTTTAAAGGGAGCGTAGGCCGTCTGAGAAGCGTGTTGTGAAAGGTCGGGGCTCAACCTGGGCATTGCAGCGCGAACTGTGAGACTTGAGTGCACGGGAAGTAGGCGGAATGCGTCGTGTAGCGGTGAAATGCTTAGATATGACGAAGAACTCCGATTGCGAAGGCAGCCTGCTGTAGCGCAACTGACGCTGAAGCTCGAAAGCGTGGGTATCGAACAGGATTAGATACCCT
+
GGGGFFFGGGGGGGGGGGGGFGGGGGGGGGGGGGG8FGFFGGGGGGGGGGGGGGGGGGGGGGGFGGGGGGGGGE9FFGGGFDFGGGGGGGGGGCFGEFGGGGGGGGGGFGGGGFGGGGGGGGGGGGGCGEGDGGGGGGGGGGGGG>FGGGGGGBCGGGG7FCFGCGGGGGDFGGGGDGGGGGGGGG5CFFGFGFGE5*;CEFGGE38CCFF?CCEFEBGDFBGG:E01+CF(BC@51%B?8F7@*(<#*C;CCFEB1DF48<FFGFFDCGGEEGEF8D=8AFE:C,A<,@FA5F63+FGF>AFCGGGGGGGFC:FCDGFB,DCGEGGGGGGEA?,?EC,GF=CA7GFDE?FGF@CGDGGGGGGGGFEFB,GGGFFFFFF:CGCGFGFGGCCGGGGFE@EFGEFF:FGDGGGFFACGGGGGGGGGGGGGGFGC<A9C
@s1201 29903
TGGGGAATATTGCACAATGGAGGAAACTCTGATGCAGCGACGCCGCGTGAGTGAAGAAGTATTTCGGTATGCAAAGCTCTATCAGCAGGGAAGATAGTGACGGTACCTGACTAAGAAGCTCCGGCTAAATACGTGCCAGCAGCCGCGGTAATACGTATGGAGCAAGCGTTATCCGGATTTACTGGGTGTAAAGGGAGTGTAGGTGGCCATGCAAGTCAGAAGTGAAAATCCGGGGCTCAACCCCGGAACTGCTTTTGAAACTGTAAGGCTGGAGTGCAGGAGGGGTGAGTGGAATTCCTAGTGTAGCGGTGAAATGCGTAGATATTAGGAGGAACACCAGTGGCGAAGGCGGCTTACTGGACGGTAACTGACGTTGAGGCTCGAAAGCGTGGGGAGCAAACAGGATTAGATACCCT
+
CCDCFFDGGGGGGGGGGGGGGGGGGGGGGGGGGDGFGGGGGGEGGGGFGGGGGGGGGGGAFCEFGGGFFGGGGGGGGGGDGGGGGGGGGG+FFGGGGGGFGGGGGGGGGGGGGGGGGGGCFGGGGGGGGGFGGGGGGGGGGGFGGGGGEFGGFFFGGGGGGGGGG?GGGGG+GGGGG?GFF:FDFGGGFFAFGGC<CEE<FCGFGD:FGGGGEGCFGFFFFF;FF<G>FGEGGGGFFCFGFGGEGG>GGGGGFFFAGGGGGGGGGGGGFEAA?FFGFFGGGGGGGEF<FFAFGGFFFGGGGDGE>F:EDFFECEGFCFGFFGFFFGGGE@<C,GGGGGGGEFC@FGDGGGGGGGGGGGGGGGGGGGGFGFCCGFGGFGGGGEFCCEGFGFEFGFEEFC@E<GFGFF9GGGGCCCCC
@s1201 19373
TGAGGAATATTGGTCAATGGGCGTAAGCCTGAACCAGCCAAGTAGCGTGAGGGATGACTGCCCTACGGGTTGTAAACCTCTTTTGTTTGGGAATAAAGTGCGGGACGTGTCCCGCATTGCATGTACCATTTGAATAAGGCCCGGCTAATTCCGTGCCAGCAGCCGCGGTAATACGGAAGGTCCGGGCGTTATCCGGATTTATTGGGTTTAAAGGGAGCGCAGGCCGTGGGTTAAGCGTGTCGTGAACTTCCGTCGCTCAACGGCGGACGGGCGGCGCGAACTGGTCCACTTGTGTACACGGTACGTTGGCGGAATTCGTGGTGTAGCGGTGAAATGCTTAGATATCACGAAGAACTCCGATTGCGAAGGCAGCTGACGGTAGCGCACCTGGCGCTGAGGCTCGAAAGTGCGGGTATCGAACAGGATTAGATACCCT
+
ACCCG8CEFGGAAFFGFFEGDGGGGGGGGDGGGEGGDDFFGGAEEGGGG@FGGEFDGAC<FFCGG@ECDGG7FGGF,FFGGGGG9EE8ECE@FFF<?FEEFGGDFFGEDGG9EEGGFECEGC<FFFCFFAFEGGF,B,3,:>@FEGEFGF9CFGGEFGGGF7,>>8:FFCG@,;>FGGGG:CFEGFCGEEEGD<F:CC@FC9<FGGEGCGF7FG5:><E39>'>DGGDG=GGFEC4F=EB8C>E2;#9;D<5/4::CFFCCGF:C6:<9)5@@:EC;EE=@5B<A<FF3A89+<,A,+B>@,+F7GFB@FE;A8:>:7FGGFGGBE7AE,EAE9DFACB,F9,,FGGFFE9,=B+6FDEGF@CGFC@FFCGFF@,<F8FCCGGFC6,6+@+GGFFEFGGFEEFEC7FGFGFAEFFE7GCEFFGEFFFFEF8CCA9C
@s1201 27837
TGGGGAATATTGCACAATGGGGGAAACCCTGATGCAGCGACGCCGCGTGGAGGAAGAAGGTCTTCGGATTGTAAACTCCTGTTGTTGAGGAAGATAATGACGGTACTCCACAAGGAAGTGACGGCTAACTACGTGCCAGAAGCCGCGGTAAAACGTCGGTCACAAGCGTTGTCCGGAATTACTGGGTGTAAAGGGAGCGCAGGCGGGAAGAAAAGTTGGAAGTGAAATCTATGGGCGCAACCCATAAACTGCTTGCAACACTGTTTTTCTTGAGTAGTGCAGAGGTAGGCGGAATTCCCGGTGTAGCGGTGGAATGCGTAGATATCGGGAAGAACACCAGTGGCGAAGGCGGCCTACTGGGCACCAACTGACGCTGAGGCTCGAAAGTGTGGGTAGCAAACAGGATTAGATACCCT
+
GGGGG:FGGGGFEFGGGGGFCGGGGGFGBFFGEGGGGGGGCEE@FGGGD=F=E:FFGGGGFFFGGGGDC7=FAFGFDFEDCFBF==<EFGFG,AFFGF9FGG>F?F9E,B?FGGF8FGF<A?FDGGGGCADGG<7DD=F,3>BFCCFCCEGGCEE8+5<=FCFF:,:F1FE8A::=BF<CFF,?F18FG:2<;>>:C5CEGECEEC/=/:8%><>1>CCF9F:@F7@@,CGEF@A2)<>CBCAGF@<=8?>63,,:38,:FGGFC8EFFFEF7D@A6,8,4?9EE4+EE8ECFFCE7@EGF<C@>C8,EFEBCFCEFC,EF@+4,FCEC:,CBCC6,B4:,GEDE7FF@+EE@9FGFFDGEFG@GGFGDGGGGGGGGGGGGFCFE8FCC@FGGGGGFEDEGGFFF9GGGCGCCCCC
@s1201 277
TGAGGAATATTGGTCAATGGACGAGAGTCTGAACCAGCCAAGTAGCGTGCAGGATGACGGCCCTATGGGTTGTAAACTGCTTTTATAAGGGAATAAAGTGAGTCTCGTGAGACTTTTTGCATGTACCTTATGAATAAGGACCGGCTAATTCCGTGCCAGAAGCCGCGGTAATACGGAAGGTCCGGGCGGTATCCGGATTTATTGGGTTTAAAGGGAGCGTAGGCCGGAGATTAAGCGTGTTGTGAAATGTAGACGCTCAACGTCTGCACTGCAGCGCGAACTGGTTTCCTTAAGCACGCACAAAGTGGGCGGAATTCGTGGTGTAGCGGTGAGAGGCTTAGATATGACGAATAACTCCGATTGCGAATGCAGCCTGCTGTAGCGCCACTGACGCTGAAGCTCGAAAGCGTGGGTATCGAACAGGATTAGATACCCT
+
FCFFGFFGGGGGGGGGG9EFGFGGE@F6EFC<FGFGFGGFFE,CCDDB:BFDGEGGGFED6@CFF,C<FGGGGG?EEGGFEGGGGFGEC9F<<AACEGGGFEGC9E<B<EFA9FEGCFGGGG<FAFF9FGFFCFGFGGGDF@FC7CFFGGFGF,DEGGG,>B8DGEEGGEGGGGCCFCFC<C9>:*=7*4**?CCEEECCGC9F9F+:FCEGCC:5C3CD?@ECC8E6C;C<<97<5.:GGF>FC:@$;**:CAE>DGDFCFC=@,,FC@++CGEC$99A@>=FDGFD@9,,*+++EEA5,A:8+6F:@EBAA,+>7FFBBA6+DCEDFE:,,=8GFFDD<=9FGFCC9,C,,,EGED8C+:DFC,6@@EC+FFEC:<:BEFCC;,CC@CFEFFAFECF@D:CFC7GGCGF<DFDFFE;;6,,@,<<9GFEC<C@@
@s1201 278
TGAGGAATATTGGTCAGTGGACGAGAGTCTGAACCAGCCAAGTAGAGTGCAGGATGACGGCCCTATGGGTTGTAAACTGCTTTTATAAGGGAATAAAGTGAGAGTCGTGACTGTTTTTGCATGTACCTTATGAATAAGGACCGGCTAATTCCGTGCCAGCAGCCGCGGTAATACGGAAGGTCCGGGCGTTATCCGGATTTATTGGGTTTAAAGGGAGCGTAGGCCGGAGATTAAGCGTGTTGTGAAATGTAGACGCTCAACGTCTGCACTGCAGTGCGAACTGGTTTCCTTGAGTACGCACAAAGTGGGCGGAAGTCGGGGTGTAGCGGTGAAATGCTTAGATATCACGAAGAACTCCGATTGCGAAGGCAGCTCACTGGAGCGCAACTGACGCTGAAGCTCGAAAGTGCGGGTATCGAACAGGATTAGATACCCT
+
DGGFGGGGFCFGGGGFGGGCFGGGGGGFGGGGGGGGG8FFGGGGG,CFGGGGGGGGGGGGEGGGFAFGGGGGGGGGGGGFGFGGGGGDEGGFFFGGGGGFGGGGGGGGGFGEF<FGGGGC9FAFGGGGGGGGGGGGGFGGFFGGGEDGGGFGF<BFDBFC<FGGEEGGEF@7FFGCFGGC7>CE*>EEGGGCGGGG5CFGC*:BB<5<<,<?BFGFEFGD2CEGGG:EEFFFEGF<G@CECF*@5889>B<DFEFDDFCFCFFGGGG<6GC@47>F>;:==9FGFFFD,F,E9DEFEFEECFGFGGGFGEFE@++GF@+=CFCC5GFABEC,9FGF9FFFE9@8GFCGGCGFGGGF?D<FEEGGGGFGFF9FGGGF8GGGGGGGGFCF@BFGGDFFDEGFF@FGFEGGGGGEEGGGGGGGGGGFCCGGGGGCCBAB
@s1201 30384
TGAGGAATATTGGTCAATGGGCGAGAGCCTGAACCAGCCAAGTAGCGTGCAGGATGACGGCCCTATGGGTTGTAAACTGCTTTTATAAGGGAATAAAGTGAGCCTCGTGAGGCTTTTTGCATGTACCTTATGAATAAGGACCGGCTAATTCCGTGCCAGCAGCCGCGGTAATACGGAAGGTCCGGGCGTTATCCGGATTTATTGGGTTTAAAGGGAGCGTAGGCCGGAGATTAAGCGTGTTGTGAAATGTAGATGCTCAACAGCTGCACTGCAGCGCGAACTGGTTTCCTTGAGTACGCACAAAGTGGGCGGAATTCGTGGTGTAGCGGTGAAATGCTTAGATATCACGAAGAACTCCGATTGCGAAGGCAGCTCACTGGAGCGCAACTGACGCTGAAGCTCGAAAGTGCGGGTATCGAACAGGATTAGATACCCT
+
GFGGGGGFFGGGGGGGFCEFFGGGGGGGGFGGGFGGFGFGFGFFGGGFGGGG?FGGGGCEGGGGGGFGFGC:FFFGGGGGD9FGGGGGG9FFGEGGGGGGGGGGFGGFFGGGGEGGGF=FGGFFFFFEBE<EGGFGFGGFFGDCFFCFCFFGGGGDGGGGG7FGGDCGGEGEFAFGGEGGCGC@CFCGGEBCEFEFG<CFCF0FFGC/=?FF;B7AC6C)3:EF>@EBFFD<FFFB9>EFDCFEDEF9ECA>CFFFC<FF<A*FDF9GGFD==FEB9GDCGGFGGFA,E>98*BBF7GGFAFFFCE@CEFFGFCCEEF=CGDFC9EEFFDGE@9F@;FFDGGFED7FEFFBE<EEGGFGGGGGFE9EFFEAFFFFGGGGGGFEGFFGGGFBCGGFGFGGGGGGGFGGEFEFFGFF<CGGFFGGGDGGGF@E8@CCC
@s1201 280
TGAGGAATATTGGTCAATGGCCGCAGGGCTGAACCAGCCAAGTCGCGTGAGGGATGACGGTCCTATGGATTGTAAACCTCTTTTGTCAGGGAGCAAAGGACGCCACGTGTGGTGTTTTGCGAGTACCTGAAGAAAAAGCATCGGCTAACTCCGTGCCAGCAGCCGCGGTAATACGGAGGATGCGAGCGTTATCCGGATTTCTTGGGTTTAAAGGGTGCGCAGGCGGAATGTCAAGTCAGCGGTAAAATTTCGGGGGGCAACCCCGTCGTGCCGTTGAAACTGGCGTTCTTGAGTGAGCGAGAAGTATGCGGAATGCGTGGTGGAGCGGTGAAATGCATAGATATCACGCAGAACTCCGATTGTGAAGGCAGCATACCGGCGCTCAACTGACGCTCATGCACGAAAGCGTGGGTATCGAACAGGATTAGATACCCT
+
FGGGGGDGC<AFGGGGFGG<FFGGGGGGGGGGGGGGGCFDGGGGGGGGGGGGGG8FGGGGGEEGGCFFFGGGGGGGGGGGGFGGDFAFCFFCE:EGGGGGGGGGGGGGG<<74+:CD8FFG7=FFFFD9BD>?AD8D:F@<=BCEF@GFCFFGFG>FG7EGGC>FCFGGFGGGEGG7*=*<8,CCC=FECE8FGE>EEC,+1:,<C?:CGCFGGC7>>EDBFG3FFFFFCC9;26.+4+8<;0<12CF::4C:>C%*19FF;E3F5CDE@EC>'C,;@66=FB+@>A,,,CFACA8@4:,C,9,CF>EE?ACFC4+FEAFA6+*ECDFCC9,FFGFEC9,,<,BEF>GGGGGFCC7GGEEFDGFEEF@,,GFFC@:BC@E@DGFFF7EECBCFGGGGGFC7F@:FF@@,CC@<<;@EAEFE<FFFGFEGFAA<@@
@s1201 19660
TGAGGAATATTGGTCAATGGACGAGAGTCTGAACCAGCCAAGTAGCGTGAAGGATGACTGCCCTATGGGTTGTAAACTTCTTTTATACGGGAATAAAGTGGAGTATGCATACTCCTCTGTATGTACCGTATGAATAAGGATCGGCTAACTCCGTGCCAGCAGCCGCGGTAATACGGAGGATCCGAGCGTTATCCGGATTTATTGGGTTTAAAGGGAGCGTAGGCGGGTGCTTAAGTCAGTTGTGAAAGTTTGCGGCTCAACCGTAAAATTGAATTTGATACTGGGCTCCTTGAGTGCAGCATAGGTAGGCGGAATTCGTGGTGTAGCGGTGAAATGCTTAGATATCACGAAGAACTCCGATTGCGAGGGCAGCTTACTGGACTGTAACTGACGCTGATGCTCGAAAGTGTGGGTATCAAACAGGATTAGATACCCT
+
GGGFGGGGGGGGGGGGGGFGGGDGGGGGGGGGGGDGGGFGGGGGGGGGGGGGGGGGGFFGGGGGGGGGGGGGGEEEDEFFFFGGGGGGGEGGGGGGGDGGCFCGGGGGGGGGGGGGGFFGGGGGGGGGFGGGFFGGGGFFFGDGGGGGGFFFF+:=FFGG:><FGGGGGGFCGG<>:F7*3>@<C:C<<CE7@?CEG:F?@0FFGFG<CCFGG@FAG3>125)>F>F:@E4CEFC9<@C1FF<C@@?@876@>,D>DC>FCFE<=D9FGCC6'$4C2/B@6BB<:,,,DA,FF8GGEGE?9E9CEB:=:8BE+,:F4C4,GFCGFECEE9A,A9FE9EEGGFABE7EFGFBF,C+FF@CGGEC@,6,ECE9GFC<F8AAB;<@F@,CCFCBBFB<F9FDGFE<@<F@F@CE<F@,,F<FGGGGGECECGFGCCCCC
@s1201 20782
TGAGGAATATTGGTCAATGGGCGAGAGCCTGAACCAGCCAAGTAGCGTGCAGGATGACGGCCCTATGGGTTGTAAACTGCTTTTATAAGGGAATAAAGTGAGTCTCGTGAGACTTTTTGCATGTACCTTATGAATAAGGACCGGCTAATTCCGTGCCAGCAGCCGCGGTAATACGGAGGATCCGAGCGTTATCCGGATTTATTGGGTTTAAAGGGAGCGTAGGCGGACGCTTAAGTCAGTTGTGAAAGTTTGCGGCTCAACCGTAAAATTGCAGTTGATACTGGGTGTCTTGAGTATAGTAGAGGCAGGCGGAATTCGTGGTGTAGCGGTGAAATGCTTAGATATCACGAAGAACTCCGATTGCGAAGGCAGCTTGCTGGACTGTAACTGACGCTGATGCTCGAAAGTGTGGGTATCAAACAGGATTAGATACCCT
+
FGGGGGGGGGGFGAFGGGGFFGGGGGGGGGGGGGGGGGGGGGGGGGGGGGGDGGGGGFEGD@FFGFG@FG7CFGFFCFGGFEFG?FFGGGGGGGGGGGGGFGGGGGGGEDGGGGGGGGEFFFDGGGGGFFFAFGG;FCFGGGGGGGGGFGGGCDFGGGGGGCFGGGGGGEGGFGGGDGGBFG>FG9CFCECECFCCGEE@GG3AF><CGF8;;AC08.FA?FGGGGGEEFEGGGE<<GFCFFFF<AFFGGEGF>CGFEDCDGGFGGFCCFDCFFEAE<EF=CGFGGDEEACA+GGFGGGGGGFF8?DGGF?;?=CF@F7FFEGE@C?BFDFCFGGF9FGGGGD@CFFFGGGGEF@GDGGFG7GGGFGGDFFGGGGFCEA,GGGEFDFCFDFEGCGGGGFFGFGGGGGGGGEGFFEFEFCFFFGGFFFCGGFCCCCC
@s1201 283
TGGGGAATCTTCGGCAATGGGGGCAACCCTGACCGAGCAACGCCGCGTGAGTGAAGAAGGTTTTCGGATCGTAAAGCTCTGTTGTAAGAGAAGAACGTGTGTGAGAGTGGAAAGTTCACACAGTGACGGTAACTTACCAGAAAGGGACGGCTAACTACGTGCAAGCAGCCGCGGTAATCCGTATGTCCCGAGCGTTGTCCGGGTATATTGGGCGTAAAGCGAGCGCAGGCGGTTTAATAAGTCTGAAGTTAAAGGCCGTGGATTAACCATTGTTCGCTTTGGAAACTGTTATACTTGAGTGCAGAAGGGGTGAGTGGAATTCCATGTGTAGCGGTGAAATGCGTAGATATATGGAGGAACACCGGTGGCGAAATCGGCTCTCTGGTCTGTAACTGACGCTGAGGCTCGAAAGCGTGGTGAGCAAACAGGATTAGATACCCT
+
CFDFGGEGGGAFFFCGGGGGG;@:CED<@FGEDFEGGGGFFGDGCE>6FFGGGGGGGGFGFGCG9FGGGGFGGGFGEFEEDFG9FFFG9?FFGGG@C4?ADFGGGGGGBFFFFG,?EDCEFGGG=C8CEGGGGCCF>F=FGGGFFGC*@::@CFGGGG7,,D*??:A8:A<*<FF*<,,8*4<<<2+<,1=8**/;5*0:CEG**<,,<CFFEECDE7<*(:?9.0/'<6EE126==DEC9<@,<@<??BACC,<%%<:7;$DC<AFGFFF@6@38%:=DF>7(C,,,58,,CDA=6+F,?,,9,>::=:,A,E=A=E:4,E@FAF<DGFGGFACFA,CEDDF9,9,A,GGGF<<EE:FCF@+8FF:7B99@++@;,6,,EFDF@CGFCE6<F:7FEFFGGGGGGGFFFFB@FDCCC;GGGGEFDCDGGGFFGGGGCCC9C
@s1201 27924
TGGGGAATATTGCACAATGGGGGAAACCCTGATGCAGCGACGCCGCGTGGAGGAAGAAGGTCTTCGGATTGTAAACTCCTGTTGTTGGGGAAGATAATGACGGTACCCAGCAAGGAAGTGACGGCTAACTACGTGCCAGCAGCCGCGGTAAAACGTAGGTCACAAGCGTTGTCCGGAATTACTGGGTGTAAAGGGAGCGCAGGCGGGAAGACAAGTTGGAAGTGAAATCTATGGGCTCAACCCATAAACTGCTTTCAAAACTGTTTTTCTTGAGTAGTGCAGAGGTAGGCTGAATTCCCGGTGTAGCGGTGGAATGCGTAGATATCGGGAGGAACACCAGTGGCGAAGGCGGCCTACTGGGCACCAACTGACGCTGAGGCTCGAAAGTGTGGGTAGCAAACAGGATTAGATACCCT
+
,EEFGFEGGGGGGGGGAGGGCEGGGGGFCEEFGA9F<FGGGGGGCFECGGGFGGGGGGGGFGDFG<BCF@EDFFGBF@EE8CFEEAEFFFEEEGGF?FFFFGDGG7EGGGFGGGGGGFF,BBF@FBEF<;FGGGGG7FG@@FCFEEEGCFC>D@FGGGGCF,,?28,81:</<,=<<F@C,C9,?FCE*:F;EFE:=E?5<12*:C=:9D;,<B&?@1CF@4@2F<:,<@:>@F-4D7D>8GGFF<CF==.FFAE=F@EFFFCGGF<<GFD8FGFDDE<B,7,GFFCFE4,>8GEEEGEF@FEGBC>AC,,FBGBCDCEC,EDFDEF6FAGGGGGGFGGFFCFDGEGGF:DGGFGDFEE,FGGGGGGF@C7GFGGFFCF8F@AFECF@7GFE@GFFCADE@AGGEFFBC,66-CCC
@s1201 29884
TGAGGAATATTGGTCAATGGGCGAGAGCCTGAACCAGCCAAGTAGCGTGCAGGATGACGGCCCTATGGGTTGTAAACTGCTTTTATAGGGGAATAAAGTGAGCTACGTGTGGTTTTTTGCATGTACCCTATGAATAAGGACCGGCTAATTCCGTGCCAGCAGCCGCGGTAATACGGAAGGTCCGGGCGTTATCCGGATTTATTGGGTTTAAAGGGAGCGTAGGCCGGAGATTAAGCGTGTTGTGAAATGTAGATGCTAAACATCTGAACTGCAGCGCGAGCTGGTTTCCTTGAGTACGCATAAAGTGGGCGGAATTCGTGGTGTAGCGGTGAAATGCTTAGATATCACGAAGAACTCCGATTGCGAAGGCAGCTCACTGGGGCGCAACTGACGCTGAAGTTCGAAAGCGCGGGTATCGAACAGGATTAGATACCCT
+
FGGGCFEGG6<EGEDFGGAEFFEFGGGC<CFFFGGFGDD9CCFGGGGGGCDC<FCFCG@FCFFGGG-CDGGDGFEFGCA9E?,EFFGGGG+8CEECFGEEGFFFFFGGG<FEE74DCCE@AF9F9CFDFEFFFGGCADAFFCFGG@FE,,@@<F<BCCAFFGDGGG7CCC@;C;FDGG:FGGF(F2DGE9D:C9CEEE46<1F<8></9EDGG@8>CFFA>5EFG;CDGC8C0EC@7FGFFFG;CF;>DGFC>FFGG'FF:GEAGGCFC@F:GGECDGGE8GFFCDB,GGFD9@6GEFGE,F=DCGGF78@,+8@8+DFG<DCB>GGEFFC,FEDF;?,,:,FA,FGGGFF<C8+GCFEF@@@CGFCC,@9,<GFE:FFFBF7FFFGGGGGGGGGFE8FF<CF<@EGF@+FFDGGGGGF@GGGGFF9GGGF<CCCC
@s1201 25205
TAGGGAATCTTCCGCAATGGGCGAAAGCCTGACGGAGCAACGCCGCGTGAGTGATGAAGGTCCTCGGGTCGTAAAACTCTGTTATTAGGGAAGAACATATGTGTAAGTAACTGTGCACATCTTGACGGTACCTAATCAGAAAGCCACGTCTAACTACGGGCCAGCAGCCGCGGTAATACGTAGGTGGCAAACGTTCTCCGGAATTATTGGGCGTAAAGCGCGCGTAGGCGGTTTTTTAAGTCTGATGTGAAAGCCCACGTCTCAACCGTGGGGGGTCATTGGAAACTGGAAAACTTGAGTGCAGAAGAGGAAGGTGGAATTCCATGTGTAGCGGTGAAATGCGCAGAGATATGGAGGAACACCAGTGGCGAAGGCGGCTTTCTGGTCTGTAACTGACGCTGATGTGCGAAAGCGTGGGGATCAAACAGGATTAGATACCCT
+
FECFGGGGGGGFE7CGGGGGGGGGEEGGGGGGF7@FCGGFFGD:FFGFGEC6FGEFGGGGFG,C5=B+:C:+EF+CFGCAEEF9,F<AEFCGGGG=FECF<A,CAFGGFGF<CFFF,,5,BF<FFG7+BD7C@DDD,CFGCGGGGG8:++3+<@FCEC++538D<,@3>1<:**1*@FEGE:,67<52=F+28<<+/>:*C5BG8<F><<=AF*(183015E=A?*C?:3;13,C,CCF@*3E@,9C7FD,:D5+>58<,,,+:>C>@++FC8FC,=F9F?C,73,EFB,B<<CDBA+FF?>,EB,A9,9,4,GFGFGFEE@,,=F<B>FGGFGGGFDFEF7<?@@,EA<?6DFC9FGFFEF@<GGGGGGFDGGFC,FC@<@<E<FC9FGGGF:F@GGCFF9:FB@GE@CGGEGGGCFFE<E6@DFGGGFAGGGFGCCCCC
@s1201 287
TGAGGAATATTGGTCAATGGACGAGAGTCTGAACCAGCCAAGTAGCGTGCAGGATGACGGCCCTATGGGTTGTAAACTGCTTTTATAAGGGAGTAAAGTGAGAGTCGTGACTCTTTTTGCATGTACCTTATGAATAAGGACCGGCTAATTCCGTGCCAGCAGCCGCGGTAATACGGAAGGTCCGGGCGTTATCCGGATTTATTGGGTTTAAAGGGAGCGTAGGCCGGAGATTAAGCGTGTTGTGAAATGTAGATGCTCAACATCTGCACTGCAGCGCGAACTGGTTTCCTTGAGTACGCACAAAGTGGGCGGAATTCGTGGTGTAGCGGTGAAATGCTTAGATATCACGAGGAACTCCGATTGCGAAGGCAGCTCACTGGAGCGCAACTGACGCTGAAGCTCGAAAGTGCGGGTATCGAGCAGGATTAGATACCCT
+
DGGGGGGGGGGGGGGGGGGGFGGGDGGCFGGGGGGGGGGGGGGFGGGFGGGGGGGGGGGGGGGFGGGGGGGGGGFGGGGGGFGGGGGGGCCGCFGGGGGGFGGGFGGGDGGGGAFFGGGGGGGGGEGGGGGGGGGGGGGGFCGGGGGGGGGD8,FFDGGFGGGGGEGGGGGGFGGGGGEGGGGGGGGDFGGGGGGGGGGCGF-C?C?<FC<@FGGAC;C5:B8CCEC0=:,GFFFAEFCCGGFC>8FFFFAGG:@<7AFFF0>@1@?@3G=E:F+GDE9=>GFFGFBA=ACFFGGGGGF@DE,EDGGGGFF;:8FBBD=8GGGGFGCECF<<<CGGFGFGFGGGGGGGGFEFEF:CEFGGCGEDGFFGGGEFGFGFFCGGGGGGGCFECEFGGGFFECFCGGGGGGGGGGGGEFGGEFECGGGGGCGGGGGCCCCC
@s1201 20227
TGGGGAATATTGCACAATGGGGGAAACCCTGATGCAGCAACGCCGCGTGAACGAAGAAGGCTCTTGGGTCGTAAAGTTCTGTTCTGAGGGAAGAAGAAAGTGACGGTACCTCAGGAGAAAGCCCCGGCTAACTGCATGCCAGCAGCCGCGGTAATACGTAGGGGGCAAGCGTTGTCCGGAATTATTGGGCGTAAAGAGTACGTAGGCGGTCTGGTAAGCGCAAGGTGAAAGGCATAGGCTCAACCAATGTCAGCCTTGCGAACTGTCAGACTTGAGTGCAGGAGGGGAAAGTGGAATTCCTAGTGTAGCGGTGAAAGGCGTAGATATTAGGAGGAACACCAGTGGCGAAGGCGACTTTCTGGACTGTAACTGACGCTGAGGTACGAAAGCGTGGGGAGCAAACAGGATTAGATACCCT
+
FFGGGGGGGGGFGGGGEGGFGGGGGFGGG@FGGGGGGGFGGGGGGGGFEGFFGGGGGFEGG@FGGCFFFGGGGGGG<FGGGGGGGGFGGGGGGCFGGGGF9CAFGGGGGG9FGGGGGGGFGGGGGGGGGGGGGGGGFGGD9DFCEGEGGGGGGG9FFGGGGGGEGGEGGGG)GGGGFGG<FE:FGGGGGCGEE>CFFF<CFD2<DGGEG5:EGFGFC>FGBFEFCFGFFAFEEFFFGGGGCDDGCGF?F:>GCFCGGGCEECFFGCFGGE@-8C2F8GGGGFFGF?F>9FFGFE8FECGFFFEEEGFGFEFDF5F==C=E,GGGGGGGGGF9GFB@GF@FFB@CB7CFDGGFGGGGFGFGGGGFGGFGFGGECGFEEE;@@EGGGGC:GDGGGGFFFFGGFFFEFEFGGGGGECCCCC
@s1201 23694
TGGGGAATATTGCACAATGGGGGAAACCCTGATGCAGCGACGCCGCGTGGAGGAAGAAGGTCTTCGGATTGTAAACTCCTGTTGTTGAGGAGGATAATGACGGTACTCAACAAGGAAGTGACGGCTAACTACGTGCCAGAAGCCGCGGTAAAACGTAGGTCACAAGAGATGTCCGGAATTACTGGGTGTAAAGGGAGCGCAGGTGGGAAGACAAGTTGGAAGTGAAATCTATGGGCTCAACCAATAAACTGCTTTCAAAACTGTTTTTCTTGAGTAGTGCAGAGGTAGGCGGAATTCCCGGTGTAGCGGTGGAATGCGTAGATATCGGGAGGAACACCAGTGGCGAAGGCGGCCTACTGGACACCAACTGACGCTGAGGCTCGAAAGTGTGGGTAGCAAACAGGATTAGATACCCT
+
FFGFGEGFGGGGGGGGGGFFFCGGDGCEEGGFGGGGGF7BEFGFGCEFEGGGGGF8DEEECEFFGDFDFGG9FGFGGFFDEEGG8FFAE,BFGGGFGGGGFC7CFG9FFFDFGGGGGFFGCAFGGGGG,3FGFGCCBCF,@>FCCEGG*<:FFGG:>:FC9BCGCC,<,7@E,@F3GGGFG>+?=C3:#)?17;CBEGGC:9;#:CCFGEF/F<2,<GD@93&9FF8;CFFFFGG?D7ED4<*8CGGGG2==,=>:CF366FDFGF=839FFFGGFGDFDFGFFFCCGDFE;=DC@DGGFAFEC5EFDFFGGEEEE7AFFFCGEEGGGFFGGGGGGGFF?,DGGGGEFCEFFFGGGGGGFFFFFE<EGGFFEGGGGGGFF@CFAGGGGFGDGGGFFGFFFFDFCGGGFGGGCCCCC
@s1201 29085
TGAGGAATATTGGTCAATGTGCGAGAGCCTGAACCAGCCAAGTAGCGTGCAGGAAGACGGCCCTATGGGTTGTAAACTGCTTTTATAAGGGAATAAAGTGAGCCTCGTGAGGCTTTTTGCATGTACCTTATGAATAAGGACAGGCTAATTCCGTGCCAGCAGCCGCGGTAATCCGGAAGGTCCGGGCGTTATCCGGATTTATTGGGTTTAAAGGGAGCGTAGGCCGGAGATTAAGTGTGTTGTGAAATGTAGACTCTCAAGGTCTGCACTGCAGCGCGAACTGGTTTCCTTTGGTACGCACAAAGTGGGCGGAATTCGTGGTGTCGCGGTGAAAGGCTTAGATATCACGAAGAACTCCGATTGCGAAGGCAGCTCACTGGAGCGCAACTGACGCTAAAGCTCGAAAGCGCGGGTATCGAGCAGGATTAGATACCCT
+
EFGGGG,EGCGGGGFGGGF@@EC;:@CFFGGGGFFGGDGFE8C@EF7FFGFFFEGEAFGDGG:,9CFCF,?>B,FFGGFFFFGFGGGG,,CFC8FFGGGGG988,4CFGGGFGEEFGGC=FGFGCF,,AE,AE<;;EFE5E,BFCFGFGGAFFBEEGGDFD@DCF+3>FCFD,,+@BF@7@,351<:CFGEGDC7FG5<<:CE9CF8<:88<FF7FEBC311/.5?EC,;;?@?6#@,F<CF=?22#EB:CD63#,61/;#>8,,,@,@D@9CEGF:E9748B,3CDGD>7,*C8C+9,EEA=,EECCE8FE=4>7CF7=7EB=)FFEFGF,?,,F;C,=ECDA,FDGF<E?<C7GCGGGEDE<FE,GGEFGGGFF<CEFEGFC,CCEFF@DFFFFCGF@@BF<@@EFGEGFCC8GGFFF9F@E9FCFA@,CCCCC
@s1201 36280
TGGGGAATATTGCACAATGGGGGAAACCCTGATGAAGCGACGCCGCGTGGAGGAAGAAGGTCCTAGGATTGTAAACTCCTGTTGTTGGGGACGAAAATGACGGTACCTAAAAAGGAAGTGACGGATAACTACGTGACAGCAGGCGCGGTAAAACGTAGGTAACAAGGGTTGACCGGAATTACTGGGTGTAAAGGGAGCGCAGGCGGGAAGATAAGTTGGGAGTGAAATCCATGGGCTCAACCCATGAACTGCTTTCAAACCTGGTTGTCTTGAGTAGTGCAGAGGTAGGCAGGATTCCCGGTGTAGCGGTGGAATGCGTAGATATCGGGAGGAACACCAGTGGCGAAGGCGGCCTACTGGGCACCAACTGACGCTGAGGCTCGAAAGTGTGGGTAGCAAACAGGATTAGATACCCT
+
E@@8@CCFGEAFGAACCE<BEEGG>E<,B<FEAA9F9<:F+@+7@C@FFC@G,BFFGGGGCD-C,C,5<<CFCFCFAB=?EBFC4=F?=+4++4+8C9E,,4:=D7?,,=C,8:BFFD8:<,8FE==@<,:,8@@DFC,,3,*5>FBC*>FFC,F<FF:<,@C?:<,+3,4,3@F*FF7><?=7:-58.83C9-8<4C:8:C5*<39+:;##>8@FF;<B682;<<AAC-GF<DC.@BC@+F<CGDD>EFB639B>,,6+,8F8F:,,CFF8+<,<FE,A@7,,,;?=8C,,,8+BGGGGFE4@)@+FBC,C,7@=7C?,FEGFC@,F<@DB@6,FE@F,EGDGEB7EGFCFA,ECA<B@<8@CA<@F:C,DGGGGCGF<FGGE@@FCB@FFGFDGFFEECE,FFEAGF@@CCCCC
@s1201 292
TGGGGAATATTGCACAATGGGGGAAACCCTGATGCAGCGACGCCGCGTGGAGGAAGAAGGTCTTCGGATTGTAAACTCCTGTCCCCAGGGGACGATAATGACGGTACCCTGGGAGGAAGCACCGGCTAACTACGTGCCAGCAGCCGCGGTAAAACGTAGGGTGCAAGCGTTGTCCGGAATTACTGGGTGTAAAGGGAGCGCAGGCGGATTGGCAAGTTGGGAGTGAAATCTATGGGCTCAACCCATAAATTGCTTTCAAAACTGTCAGTCTTGAGTGGTGTAGAGGTAGGCGGAATTCCCGGTGGAGCGGTGGAATGCGTAGATATCGGGAGGAACACCAGTGGCGAAGGCGGCCTACTGGGCACTAACTGACGCTGAGGCTCGAAAGCATGGGTAGCAAACAGGATTAGATACCCT
+
CFGGGCFGGGGGGGGGGGGGGGGGGGGGGGGGGGGGGGGDGGGGGGGGGGEGGGGG8FEGGFGGGGGGEGGFGFFGGGGGGGGGGGGFGGGGGGECFGGGGGGGGGGGGGCFGGGGGGGGGGGGGGGGGGFGGCDFFGAEGGGGGEEGGGGGGGGGCFGGGGGGFGGGE>DGGFCFGGG;FG>C:CC;F5B=DECGGGDG>EEGECE*:4FF8FGC5FE@>?G?CFG@CCGGGGFED:@FF?FAFA=FCFCGFFFEFCDFCFGFCF<@,8GFGFGFFGEGFGF;GGGCFCECE=8GGGGGFE98+*CCBACGGCGGGFGFCFGCGGGGGGGFCFEGGFGFEGGGGGGGGGGFFF9FFGGGGGGGCGFEGGGGGGGGGGGGGGGGFF@FCGFGGGFGGFE9GGGGGFFGGGFECCCCC
@s1201 25099
TGGGGGATATTGCACAATGGAGGAAACTCTGATGCAGCGACGCCGCGTGAGTGAAGAAGTATTTCGGTATGTAAAGCTCTATCAGCAGGGAAGATAATGACAGTACCTGACTAAGAAGCCCCGGCTAACTACGTGCCAGCAGCCGCGGTAATACGTAGGTGGCGAGCGTTGTCCGGAATTACTGGGTGTAAAGGGAGTGCAGGCGGGACTGCAAGTCAGAAGTGAAAATTATGGGCTTAACCCATAACCTGCTTTTGAAACTGTAGTTCCTGAGTGAGGCAGAGGCAAGCGGAATGCCTAGTGTAGCGGTGAAATGCGTAGATATCGGGAGGAGCACCAGTGGCGAAGGCGGCTTGCTGGGCCTTTACTGACGCTGAGACTCGAAAGCGTGGGGAGCAAACAGGATTAGATACCCT
+
EFGFFGGGGGGGGGGFFEFGGGGGGGGFFGGGGGGGGG7CCFEGCFGFFEEGEFGGFFGFGCFGGGDGGGGGGGGGGGGGGGGGGGGGGGGGGGGGGGGGGGGFGGFGGGGGGGGGGGGEF:BEGFGG@DAFGGGFGGCFCCFFDC@FGGGGGGGGGG>FGDAFC8CF@@:;FFFCF@@FFFFCCFCE><FECGGFGG8?@C=*?:EC+2<:C@70CFFD=31?FCE:C8GGF>F@GGF-CC:#-DFFFD>DF@FFGDF7D>D=DFB58?95)GDE9GGFGECFFGF=GFFAE,C8CFF9FC@75F@EDFC<BBGGGDE=F@+FCDGGFFGD<GGGGGGEGGGGF:@GCDGGFFGGGGEGFCEECFFCCFEGGFFF9GGGGGGF@7GGGGGGGGFGEFBAAADB@9CGGFGCCCCC
@s1201 294
TGGGGAATATTGCACAATGGGGGAAACCCTGATGCAGCGACGCCGCGTGGAGGAAGAAGGTCTTCGGATTGTAAACTCCTGTTGTTGAGGAAGATAATGACGGTACTCAACAAGGAAGTGACGGCTAACTACGTGCCAGCAGCCGCGGTAAAACGTAGGTCACAAGCGTTGTCCGGAATTACTGGGTGTAAAGGGAGCGCAGGCGGGAAGACAAGTTGGAAGGGAAATCTATGGGCTCAACCCATAAACTGCTTTCAAAACTGTTTTTCTTGAGTAGTGCAGAGGTAGGCGGAATTCCCGGTGTAGCGGTGGAATGCGTAGATATCGGGAGGAACACCAGGGGCGAAGGCGGCCTACTGGGCACCAACTGACGCTGAGGCTCGAAAGTGTGGGTAGCAAACAGGAGTAGATACCCT
+
DFGGGGGGGGGGGGGGGGGGGGGGGGGGGGGGGGGGGGGGGGGGDGGGGGGGDGGGGGGGGGGGGGGGGGGGGFFGGGFGGGFGGGGGGG8FFGGGGGGGGGGGGGGGGGGGGGGGGGGGGGGGGGGGGGGGGGGGGFFGGGGGGGGGGGGGGGGCFGGGGCGFFFFGCEGGFGGGGGGGG>GGGF3D<CF9FFGF<=ECEGGDDGG=,/,0CEG=F@GGFF#GGGGFGGGGGGGFFGFFGGBCGGGEF?C30<BFCCC7@8GFGDE>GFAA986:GCFGGGGGGDGFC@CF:A7CCFFGFCEB*BDGF=9F7EGGGGDGFC=EGGGGFFFGDFGFBFE@,EGFGFCGGGGGGGGF8FDFGDGGGFFCCGFEFCGGFEGGGEFGGGGFEDFE<FGGFDEBEFFF<9GGGGF@CCCC
@s1201 25686
TGAGGAATATTGGTCAATGGGCGAGAGCCGGAACCAGCCAGGTAGCGTGCAGGATGACTGCCCTATGGGTTGTAAACTGCTTTTATAAGGGAATAAAGTGGGGCTCGTGAGCTCTTTTGCATGTACCTTATGAATAAGGACCGGCTAATTCCGTGCCAGCAGCCTCGGTAATACGGAAGGTCCGGGCGTTATCCGGATTTATTGGGTTTAAAGGGAGCGTAGGCCGCAGGTTAAGCGTGTTGTGAAATGTAGGGGCTCAACCTCTGCACTGCAGCGCGAACTGGCTTGCTTGAGTACGCACAACGTGGGCGGAATTCGTGGTGGAGCGGTGAAATGCTTAGATGTCACGAAGAACTCCGATTGCGAAGGCAGCTCACGGGAGCGCAACTGACGCTGAAGCTCGAAAGTGCGGGTATCGAACAGGATTAGATACCCT
+
DEGGGGGGGGGGGGGGGGGGGGGGGGGGGGGGGGGGGGFGGGGGGGGGGGFFFGGGGGFGGGGGGGGGGGGGGGGGGGGGGFDFFGGGGGGGGGGGGGGGGGGGCFGGGGGGGGGFGGGGGGGGGGGGGGGGGGGGGGGGGGGGGGG<FGGGGGGGGGGGGGGGGGGGGGEFFGGEGDEEGGGGGGC:FFC6FFG?GC:9CF>GF;CE4FCGGGGFGEGD?>C=<DFFEC;CCCF?>CGGGGGFFECFCFFGGFFD8;CDFCG2FF@CCGGDGGGFCDA==GFG8FDF>=FGFGEGGGFC@@F@ECCCGGEC@,7GEGDFE=@+)CC9GGGGGGGFEC<@C,,,GGGFCDEBEFE7CGGC+GGFFFCFGFGGC@EGGGGGGGGGGFE@EGFGGGGGCFGFGGGGGGGGGGGFGCGGGGFEDDGGGFFCFFFCC9CC
@s1201 27466
TGAGGAATATTGGTCAATGGGCGAGAGCCTGAACCAGCCAAGTAGCGTGCAGGATGACGGCCCTATGGGTTGTAAACTGCTTTTATAAGGGAATAAAGTGAGTCTCGTGAGACTTTTTGCATGTACCTTATGAATAAGGACCGGCTAATTCCGTGCCAGCAGCCGCGGTAATACGGAAGGTCCGGGCGTTATCCGGATTTGTTGGTTTAAAGGGAGCGTAGGCCGGAAATTAAGCGTGTTGTGAAATGTAGACGCTCAACGTCTGCACTGCAGCGCGAACTGGTTTCCTTGAGTACGCACAAAGTGGGCGGAATTCGTGGTGTAGCGGTGAAATGCTTAGATATCACGAAGAACTCCGATTGTGAAGGCAGCCCACTGGAGCGCAACTGACGCTGAAGCTCGAAAGTGCGGGTATCGAACAGGATTAGATACCCT
+
FGGGGGGGGGFGGGGGGFGGGGGGGGGGGGGGGGGGGGGGGGDFGGEFCFFGGGGGGGGGGGGFGGGGGGGBFFFGGGGGCFGGGGGGGGGGGFCFGEGFFGGGGEFGGDGGGGGGGGGGGGGGGGGGGGGFGFFGGGGGGGGGGGGGFFFGFGGGGGFFGFGGGGGDGGGGGGFCFGGGGGGGFFGGFGGGFF=FCCGGC4FGGCG@FFFFGG@EGFF<@@GGEEE5>E>CFFG7EGG#DCFD<CFGFDFG@CFFGG;:E@DC@7FGFDGCCEFF8:EEGGFF>A>3,DC*@+FCFAE9<C9++GGEFFFFGGGGFFB,FDGFGGGFFF9,9,CAE<DF8FF?GGGGDFFFEEFC,GFGFFGGF9GEBCGGFGEGGGCDCGF9GGGGGEGGGGGGFFCFCGGGDGGGGGGGGGGGGFFEGGFCGGGFF8CB9BC
@s1201 297
TGGGGAATATTGGGCAATGGGGGAAACCCTGACCCAGCAACGCCGCGTGAAGGAAGAAGGCCTTCGGGTTGTAAACTTCTTTTACCAGGGACGAAGGACGTGACGGTACCTGGAGAAAAAGCAACGGCTAACTACGTGCCAGCAGCCGCGGTAATACGTAGGTTGCAAGCGTTGTCCGGATTTACTGGGTGTAAAGGGCGTGTAGGCGGAGATGCAAGTTAGGAGTGAAATCTATGGGCTCAACCCATAAACTGCTTCTAAAACTGTATCCCTTGAGTATCGGAGAGGCAAGCGGAATTCCTAGTGTAGCGGTGAAATGCGTAGATATTAGGAGGAACACCAGTGGCGAAGGCGGCTTGCTGGACGACAACTGACGCTGAGGCGCGAAAGCGTGGGGAGCAAACAGGATTAGATACCCT
+
FGGGGGGGGGGGGGGGGGFFGGGGGGGGGGGGGGGGGGCFFGGGGGGGGGGGGGGGGGGGGGGGGGCGGGGGGGGGGGGGGGGGGGGGGGGGGGGCGFCGGGGGGFEFEGGGGGG?FFGGGFFGGGGDGGGGGGGG8CFGGGGGGGCFEEGGEEFCCFBFGGGF7CCFFF:G8CE:>C>FFCCF9:@<G<;<FFFGG8/CCEGF=GDC?>EEFGGFGF6?ADFFFFDFCFDC<GEFGFG%FE>FGFGEDFFGGFFD,DE:CCF?BEFD=BC?8C8:++4>CC4,FCEC6++=@F;?E9FGFFFEC>7AEDGEEFC6,GE7GCF<DFFFGFFE9GFBC8FFFFCEECDFCCGGGGGFGGGGEDFGGGGFFFEFFCGFFECCGE:EGFFC@GGGGGGGFFEC<BCGGGGGED9FFF,CCCC
@s1201 36254
TGAGGAATCTTGGTCAATGGGCGAGAGCCTGAACCAGCCAAGTAGCGTGCAGGATGAGGCCCTATGGGTTGTAAAATGCTTTTATAAGGGAATAAAGTGAGTCACGTGTGACTTTTTGCATGTACCTTCTGAATACGGACCGGCTAATTCCGTGCCAGCAGCCGCGGTAATACGGAAGGTCCGGGCGTTATCCGGATTTAATGGGTATAAAGGGAGCGTAGGCCGGAGATTAAGCGTGTTGTGAAATGTAGATGCTCAACATCTGAACTGCAGCGCGAACTGGGTTCCTTGAGTACTCAGAAAGTGGGCGGAATTCGTGGTGGAGCGGTGAAATGCTTAGATATCACGAAGAACTCCGAGTGCGAAGGCAGCTCACTGGGGCGCAACTGACGCTGAAGCTCGAAAGCGCGGGTATCGAACAGGATTAGATACCCT
+
<FFGGFEG,<CFEEGCFFFAEFGGEDF8EFGGGGGGGG,=FGFFGGGCFEFGGGGGFGGGFEEF,C8@<BCF<FE,CCCE9FGGFE5FFFC8,=E,C?FDFFGAEFGF<EEADGGGGGGGGGGFAFG9,9ACF<E4+@=FFCFCCCFAD<,3,+B>F8F8,=:3+:++@:,,3>F<7>@837*155=*1=,<C*<*2:?,+4?B@,,2<C>C@7***<.<A@CC5/%6,;0:CC:*,EFF@,23:9@>7,@@A85,C;@9@,;=@9=7FCCEC@+66+=?=>:,,:,9A,?9?;<C,,5,C?<CB:?B8@,+@BB7BFDDE@4)C7FAFD@ACCGGE<8FEFFEDEGGFGGEECF7B@@CGGFE9EEEFFFB:,EFCDF:CGD<DFGGCBGGFFAB7GCFCAFEBCCF@FFEFGGGEGFFGGGFCCFF@F@<9<B
@s1201 35790
TGAGGAATATTGGTCAATGGACGAGAGTCTGAACCAGCCAAGTAGCGTGAAGGATGACTGCCCTATGGGTTGTAAACTTCTTTTATACGGGAATAAAGTGGAGTATGCATACTCCTTTGTATGTACCGTATGAATAAGGATCGGCTAACTCCGTGCCAGCAGCCGCGGTAATACGGAGGATCCGGGCGTTATCCGGATTTATTGGGTTTAAAGGGAGCGTAGGCGGGTGCTTAAGTTTGTTGGGAAAGTTTGCGGCTCAACCTTAAAATTGCAGTTGGTACTGGGCGCCTTGAGTGCAGCCAAGGTAGGCGGAATTCGTGGTGTAGCGGTGAAATGCTTAGATATCACGAAGAACTCCGATTGCGAAGGCAGCTCACTGGAGCGCAACTGACGCTGAGGCTCGAAAGTGCGGGTATCGAACAGGATTAGATACCCT
+
EFGGGEFGFGG9FGGGGGGDFDCGGGG<FFGGGGGGGGGFGGGFGGGGGGGCFGGGGF,CFEGCEGGGGFGGGGFGACEFFFGGGG,6CFEEEGGFGFGG9,C4EAE99F5,,,::?FGGGGGGGFGDGGGGGGGFFG:,5A=BB+BBECGGGGGGGGGE3,BGG6+CFGGFGGGGGDG:FFFD*54>FFGGFCFGG@CGG>F<CEBCEGFGGGG?F;CFEFD?=CD::#698*>1##FFCF&FEE)>@)33+:<DFFFFE33;3,F==CB?FC3,,,+=DC@@3++8FCDE9?D+=FA:,,:8E@+==,>4+8GGGGGGFFF@8GDGGGFEE?<8DFFFFCC8FGFFD<FF=EGGFGFCCFEDGGEFE,F@<F9DCF@@DGGGFFDFFB6EFA,C<+GGGGGGFEGGGECGGGGGFC,GGGGGGGGGGFDB<CCC
@s1201 300
TGGGGAATATTGGGCAATGGGGGAAACCCTGACCCAGCAACGCCGCGTGAAGGAAGAAGGCCTTCGGGTTGTAAACTTCTTTTACCAGGGACGAAGGACGTGACGGTACCTGGAGAAAAAGCAACGGCTAACTACGTGCCAGCAGCCGCGGTAATACGTAGGTTGCAAGCGTTGTCCGGATTTACGGGGTGTAAAGGGCGTGTAGGCGGAGATGCAAGTTAGGAGTGAAATCTATGGGCTCAACCCTTAAACTGCTTCTAAAACTGTATCCCTTGAGTATCGGAGAGGCAAGCGGAATTCCTAGTGTAGCGGTGAAATGCGTAGATATTAGGAGGAACACCAGTGGCGAAGGCGGCTTGCTGGACGACAACTGACGCTGAGGCGCGAAAGCGTGGGGAGCAAACAGGATTAGATACCCT
+
EFGFGGGGGGGGGGGGGGGGEFGGGGEGGGGGGCGGGFFGGGGGGGGGG@@GGGFFFGGGFGGGGGGFAEGGGGGGFGGGGGGFA<FFFEGC>:CCCGDGF+BDCCF==DB<AF>FDFFEFGFFGCGE@EFGGGG+,83>FG7>8CFG7>7FG*@FFGE,6*?9<CC9@*<***18:7<C**,7?&FG;?<CFGDC0=@C@@=:>:,6>3'/>2<?FFAC4D;7@?C=@C977CFE>?CCEGF@,/#9<E9DFFE>GF>DCDFGGFFD:8,,AA7+@6+++GGGFCGECFBC>C48A,A=5,,FGE@AEB:A@AEGGGE7DFFGCCFFC8GFDFF=9EE8DGFGEDDFEFFEGGDGF<@CGGGFF9FCFF@FEEGGGGF:GF7GGGCFEGGGGGGGGGFGGFEGGGGGGGGF@FB@CCC
@s1201 24639
TGGGGAATATTGCACAATGGGGGAAACCCTGATGCAGCGACGCCGCGTGGAGGAAGAAGGTCTTCGGATTGTAAACTCCTGTTGTTGAGGAAGATAATGACGGTACTCAACAAGGAAGTGACGGCTAACTACGTGCCAGCAGCCGCGGTAAAACGTAGGTCACAAGCGTTGTCCGGAATTACTGGGTGTAAAGGGAGCGCAGGCGGGAGAACAAGTTGGAAGTGAAATCCATGGGCTCAACCCATGAACTGCTTTCAAAACTGTTTTTCTTGAGTAGTGCAGAGGTAGGCGGAATTCCCGGTGTAGCGGTGGAATGCGTAGATATCGGGAGGAACACCAGTGGCGAAGGCGGCCTACTGGGCACCAACTGACGCTGAGGCTCGAAAGTGTGGGTAGCAAACAGGATTAGATACCCT
+
FGGFGFFGGGGGGGGGGGF@@GGGGGGGGGGGGGGGGGDGGGGGCDGG7FFFGGGGFFFEFGFEGEGGEGGGGGGGCGGGGEEGF?FGGFGGFGGGGGGGGGGGGGGGGGGGGGGGGGEFGGG>FCFGGGGGGGCGGGGGGGGCFEGG>FGGGGGGF=DFGFGGG.FE@G@;FGGG:<CGFGGGGGGGGE@CFGGF@CECEGEC:CG7GE@8FC?F#9GGCGGFGFGGGGGGGG3GGGGGFEDCFCGGF@@<FC;BCCC@FF<CFGGFGGGF9DAFFGDGGGFGGGGGEGF;GFGGGGGGCFEE9GDGGGGGEGGEEC9GGGGFEGGF<EC@:EGGDGGGGGEFAGEGGDFFFGGGFDF@GFECGGGGGGGGFGGGGGEFGGGGFGGGGGGGGGGGGFEFGGGGFFGGGGE8-CCC
@s1201 24537
TGAGGAATATTGGTCAATGGACGAGAGTCTGAACCAGCCAAGTAGCGTGCAGGATGACGGCCCTATGGGTCGTAAACTGCTTTTATAGGGGGATCAGGTGTGCCACGTGTGGCATATTGCAGGTACCCTGTGAATAAGGACCGGCTAATTCCGCGCCAGCAGCCGCGGTAATACGGAAGGTCCGGGCGTTATCCGGCTTTATTGGGTTTAAAGGGAGCGTAGGCCGTCTTATAAGCGTGTTGTGAAATGTCGGGGCTCAACCTGGGCATTGCAGCGCGAACTGTGAGACTTGAGTGCGCAGGAAGTAGGCGGAATTCGTCGTGTAGCGGTGAAATGCTTAGATATGACGAAGAACTCCGATTGCGAAGGCAGCCTGCTGTAGCGCAACTGACGCTGAAGCTCGAAAGTGCGGGTATCGAACAGGATTAGATACCCT
+
EGGGGGGGGGGGGGGGFGF?FFGGGGGFGGGGGGGGGGGFGGFECFGGGGGGGGGGFFCCEGGGGGGGGGGFGFGFGGGGGGGGGGGGGGCFGD79==CFEGGGGGGGGGGGGGGGGGGGGGGGGGGGGGGGGGGFGGGFFGEGGGGGGGGGGGGGGGGGGFEGDEGCEGGFGGGGDFGGGGG@FGGGGGCFGGGG$C8GG>GG>FEGG?>@;CDGGBGGEDEG6GGFGGFE@CEFGFGGEF9CCF>GGGGEG?CCECECDCGFGGFG9GFFFCB>8E<GGGG/GFGF9=,GE@>F+F<?9?AFGGFEGFGGGFECEFFCGGEEAF?,FEFFE?A,,5FAFE,GFEGFF9DB98+GFDE7GGGGFFEGFCFFGFDGFFECGGDGFGGGF@C7GGGGGEFGCFGGGGGGGGGGEFDFGGGFFEAGGGGGGGFCCCCC
@s1201 303
TGAGGAATATTGGTCAATGGGCGAGAGCCTGAACCAGCCAAGTAGCGTGCAGGATGACGGCCCTATGGGTTGTAAACTGCTTTTATACGGGGATAAAGTGAGCCACGTGTGGCTTATTGCAGGTACCGTATGAATAAGGACCGGCTAATTCCGTGCCAGCAGCCGCGGTAATACGGAAGGTCCAGGCGTTATCCGGATTTATTGGGTTTAAAGGGAGCGTAGGCCGCCCCTTAAGCGTGTTGTGAAATGTAGTTGCTCAACATCTGCACTGCAGCGCGAACTGGTTTCCTTGAGTACGCACAAAGTGGGCGGAAGTCGTGGTGTAGCGGTGAAATGCTTAGATATCACGAAGAACTCCGATTGCGAAGGCAGCTCACTGGGGCGCAACTGACGCTGAAGCTCGAAAGCGCGGGTATCGAACAGGATTAGATACCCT
+
FGFGGGEFF9FAFGGGGGFGGGGGGGGGGGFGGGGGGGGFGGGGGGGFGGFGGGGGGGGGGGGGGGEGGGGGGGGGGGGGGGGGGGGGGGEGGGGGGGGGGGGGGGGGGGGGGGGGGGGGGGGGGGGGGGGGGGGGBFGFGGGGDGGGG9CGGGGGGGGFFFGGCGGFGDGGGGFFFGGG@EFGGGGGGGGGFFE77B<CGGGFFGGGGGFCFGGFG>(9:9GGF>>DGGEGGGG@EFGGGGGGFGGFC8FF>@CFGGGGGFFGGGGGGF<CGGGGEG<=GFGGGGGGGGFGFFGGGGFFBF9GGEGGFGFE?:+>EGGFBCEE>CCAEAE99GGGGGDGFFEF?CEDEEGFDF=7?FCDFFCGGGGGGGFGGGGFEFGGGGGFFFFCCFFEGGGGEFGCGFFDEGGGGFFFEEGGGGCGEFFFGFGFGGGCCCCC
@s1201 33679
TGAGGAATATTGGTCAATGGGCGATAGCCTGAACCAGCCAAGTCGCGTGAGGGAAGAAGGCTCTATGGGTCGTAAGCCTCTTTTATAAGGGATTAAAGTCGGGGTCGTGACCCCGTTGGAAGGTACCTTATGACTAAGCATCGGCTAACACCGTGACAGCAGCCGCGGTAATACGGCGGATGAGAGCGTTATCCGGAGTCATTGGGTTTAAAGGGTGCGTAGGTGGCTTCTTAAGTCAGCGGTGAAAGCCCGTGGCTAAACCATGGGACTGCCGTTGAAACTGGGAAGCTTGAGGACGTACGGGGCAGGCGGAATGCGTGGGGTAGCGGGGAAATGCTTAGATATCACGAAGAACTCCGATTGCGAAGGCAGCTCACTGGAGCGCAACTGACGCTGAAGCTCGAAAGTGCGGGTATCGAACAGGATTAGATACCCT
+
@AFGF@FGFGEFFGFAFFF<,@FCFGE9C<@CDFFGGGGFGG,CFEFF@BE8CBCE8EFEC8CFE,C,CEE=>=EFGGGGCAF,5EFEC=?<,4A?FGF9FC7FF+@F=EGFFGC:,BFGCF+:BFFFC,FFG,6C<<,8BBCEEECDE,>F:3>+@F,7<,83@EGE**>9@FF7***4<1,?7?CEEE7ECACE=*3CF&F<CFCEGCCG,<80;):7$*=EC+GCFCCFG<<AC:<88CCFF>>B:3>GFFE>1#=@CF;C@F:@@EGG:====D<FFCFEGBDFEEFA+3,DC=:BEBFFA8448,AECECB+@:FA4CB5==E,,C<DFF,@-C8EAE8CCEFBCFE==FCEFDEFFB7GE<FA<D<99FCC6:FEEC<C,@F:EFGGFE;,GEF8EGGFEF@DGGGGGFGFE<F<FFEEEFGGFFC@CCC
@s1201 23166
TAGGGAATCTTCGGCAATGGGGGCAACCCTGACCGAGCAACGCCGCGTGAGTGAAGAAGGTTTTCGGATCGTAAAGCTCTGTTGTTAGTCAAGAACGAGTGTGAGAGTGGAAAGTTCACACTGTGACGGTAGCTTACCAGAAAGGGACGGCTAACTACGTGCCAGCAGCCGCGGTAATACGTAGGTCCCGAGAGTTGTCCGGATTTATTGGGCGTAAAGCGAGCGCAGGCGGTTGGATAAGTCTGGCGTTAAAGGCTGGGGCTCAACCATAGTTCGCTTTGGAAACTGTCAAGCGTGAGTGCAGAAGGGGAGAGTGGAACTCCATGTGGAGCGTTGAAATGCGTAGATATATGGAGGAAGACCGGTGGCGAAAGCGGCTCTCTGGTCTGTAACTGACGCTGAGGCTCGAAAGCGTGGGGAGCGAACAGGATTAGATACCCT
+
GGGFGFGGGFGFG@CFGGDF,BFGGGGFFGGGGFGGGGGGGDEFFCE:+BCFGFGFGGEA9ECFGGCFEGG4BFG<FGGGCEFGF8<CFFFC9FGFGGG:FFFFGGFGGF9FGGF<BFFFFFDD?BFG+@F@DA;;AFG@CFG8C7><FGGCFG:FFC7C7F*>F5<,3<BE7FF@7:<?7?CC@<1,8<E**48?9CAF8C**2:9:992*122<>:7@((*9:ED5:CFE=5##291B:09CE#'27@;C.FF<G*D@2,8@C@3A@,,8>36C37F2=@@E<FD>>A>+,@,CE5EEB7,,:,FFFGFCDFE<;@>,8,,,B,,B+FEFC,,F<:FCEDFF;GGGFFGGFA,FC,8+@:C=F,FB,A@@:@+CGEEEE8;,EFFFF9GDGFB,CFAGCGGGGFCE,F@ECC8@CGGDEFGFCEEEEGGGGFGGCCCCC
@s1201 306
TGGGGAATATTGCACAATGGGCGAAAGCCAGGTGCAGCGACGCCGCGTGAGTGAAGAAGTATTTCGGTATGTAAAGCTCTATCAGCAGGGAAGAAAATGACGGTACCTGACTAAGAAGCCCCGGCTAACTACGTGCCAGCAGCCGCGGTAATACGTAGGGGGCAAGCGTTATCCGGATTTACTGGGTGTAAAGGGAGCGTAGACGGTTAAGCAAGTCAGAAGTGAAAGGCTGGGGCTCAACCCCGGGACTGCTTTTGAAACGGTTTAACTAGAGTGCTGGAGAGGGAAGCGGAATTCCTAGTGTAGCGGTGAAATGCTGAGGTATTAGGAGGAACACCAGTGGCGAAGGCGGCTTACTGGACAGTAACTGACGTGGAGGCTCGAAAGCGTGGGGAGCAAACAGGATTAGATACCCT
+
FGGGGGF8FGGGGGGGGGGGGGGGGGGGGGGGGGGGGGGGGGGGGGGFGGGGGFGGAGGGGGFGGGGCFGGGGFGGGGGGGGGGGGGGGGGGGGGGGGGGGGGGGFGGGGGGGGGGGGFGGGGGGGGGGGGGGCFFGGGGG8FGGG7FFCFGGGGFAEDGCGGG7CG:CCFFGF@FCCFFFFCBE<;E=??+<9C-*9G>EE>>EGE=*EFGCFGF5FGGGFEDF7DD<;CCEDE&=:FB9G>CEGD55FFCC@@<<C>@<615FCGFE<?F:?9C9FF95A#58+:+>GEEA,=A,<8F<FGE?=4A4,<9,CA99,,@9>9?FGFEA,FE:C<CE8DF@CC,F@8:B6C9EEACFGEAAGEFAFDCFC:,C<FAEGFCD:EDGFGFCECFFFEDFE9FAGGGGEGGGGFCCCCC
@s1201 307
TGGGGAATATTGCACAATGGGGGAAACCCTGATGCAGCGACGCCGCGTGGAGGAAGAAGGTCTTCGGATTGTAAACTCCTGTTGTTGAGGAAGATAATGACGGTACTCAACAAGGAAGTGACGGCTAACTACGTGCCAGCAGCCGCGGTAAAACGTAGTTCACAAGCGTTGTCCGGCATTACTGGGTGTAAAGGGAGCGCAGGCGGGAAGACAAGTTGGAAGTGAAATCCATGGGCTCAACCCATGAACTGCGTTCAAAACTGTGTTTCTTGAGTATTGCAGAGGTAGGCGGAATTCCCGGTGTAGCGGTGGAATGCGGAGATAGCGGGAGGAACACCAGTGGCGAAGGCGGCCTACTGGGCACCAACTGACGCTGAGGCTCGAAAGTGTGGGTAGCAAACAGGATTAGATACCCT
+
EFGFGDGGGGCGGGGGGGGC<FCGEGGGFFGGGFGGGGGGGGGGGG@6CCGFGGFGGGFFFGAFCCEFGGGGGCFGGGGGGFEF,EE9<EE=FF9FGGGGGGGFCCFFA8,>8>AFGF><FDC>FFC8BFFG@F,>>FCFFD<<ED:C>C@D@CD>FG*@;F9<FGFE:7<EAFED7C@FCEGGGGGG.89<:61=C*:?EG9GE88#2:?CCE>@FC<><8C29;<6CGGGFGG9;#C@F><,GFBF:BB6#<+=33CCDGFB,3,GCFFA;53,,,,,DC4A8C7DGGFF?,C+F>+@F986*CFA?,,?:F@>+A,AFCF@+EGGEFFF:C8E8DFEFDEFFDGGGEEGGEGFFCF=<<,8GGGEFF;EGCGGGGGGGGGFFCC7FF@FEFFFFGGFGGGGGGGFGEGCC@9C
@s1201 31940
TGAGGAATATTGGTCAATGGGCGAGAGCCTGAACCAGCCAAGTAGCGTGCAGGACGACGGCCCTATGGGTTGTAAACTGCTTTTATAAGGGAATAAAGTTTGAGTCGTGACTCGTTTTGCATGTACCTTATGAATAAGGACCGGCTAATTCCGTGCCAGCAGCCGCGGTAATCCGGAAGGTCCGGGCGTTATCCGGATTTATTGGGTTTAAAGGGAGCGTAGGCCGGAGATTAAGCGTGTTGTGAAAGTTAGAGGCTCAACCTCTGCACTGCAGCGCGAACTGGTCTTCTTGAGTACGCACAACGTGGGCGGAATTCGTGGTGGAGCGGTGGAATGCTTAGATATCACGAAGAACTCCGATTGCGAAGGCAGCTCACGGGAGCGCAACTGACGCTGAAGCTCGAAAGTGCGGGTATCGAACAGGATTAGATACCCT
+
C<FGGGGGGGGFGCFGGGG8<EEFEFGFGCGGGGGGGGFGGFEFGGGGGGCAFGDFEGEEFGEDGCGGFGCEFGGFGGGGFFFGGGGCFFFGGG=EFGGGGGGGCF7DFGGGGFFGGGGGGGGGFGGGGGFCDFGGAAD<DFGGGECFFFGEF,@CFGEF<DFGGGGGGGGG,@FEG7*<C:CFGGGGGGGFE@FF7CCFFG>@C*7CEFF9<71C>>893E8:E>ECG5F7E<C8:.F:;FFFFFC##,FFF<FCCFEFEGG;FAFGGF<C?@0C@F=@>DFD8B<D,=AA*7DEGGGEGGECGGGFDE9GE>>@GGFFAA++BGECGFGF??GGGGF;F;FF8C,GGGGGFF@FC@GFFC:,FFEFF@FGDGEFGFGEFE:FF@C6,CFGGGGGFEGCGGGFCGGGGEF@GDGGGGGFFGGF9GGGGGF<CCBC
@s1201 309
TGAGGAATATTGGTCAATGGGCGAGAGCCTGAACCAGCCAAGTAGCGTGCAGGATGACGGCCCTATGGGTTGTAAACTGCTTTTATAAGGGCATAAAGTGAGCCTCGTGAGGCTTTTTGCATGTACCTTATGAATAAGGACCGGCTCATTCCGTGCCAGCAGCCGCGGTAATACGGCAGGTCCTGGCGTTATCCGGATTTATTGGGTTTAAAGGGAGCGTAGGCCGGAGATTAAGCGTGTTGTGAAATGCAGAAGCTCAAGATCTGCACTGCAGCGCGGACTGGTTTCCTTGTGTACGCACAAAGTGGGAGGAAGTCGTGGTGTAGCGGGGAAATGCTTAGATATCACGAAGAACTCCGATGGCGAAGGCAGCTCACTGGAGCGCAACTGACGCTGAAGCTCGAAAGTGCGGGTATCGAACAGGATTAGATACCCT
+
A,CCFFGGG9F<FFFFFGGE8CFGDEEGGGGGDFGGGFG=FFEGGG>BCEGFFEFGFF:EGEGGG?FGG<=@FAFGGF9FA?EFFF,5C9=FFEFFFFE,@9E8F8FFGFGFFCE=9FGGF,,EEF<?F,CAFAFG9,AF8BC=CE+FGGFGGGGDGGGGGGDEECCCFCG7EF@::FE*D,?,7,=<8<BFGGG.E8=FD7;BAF=G?DFF9C75B9?79CCC>?=>=:>>'E>6?:?;C/)F@,D;>,AD:,7,D9D3,EBDCB><CGEGEB8=@,,=D3DA,83B@3,9*ECEGF:E=C,8CFCB<,<F@+>GGGGGE=C@5@7FFFFCCGGFEE@=C,9A8@C7?5,FCB7EGGGGC,B4DGGGGGGGFFGGFGGEGGGGGEEEGC@CGGGGFCGFGGGFFFGEECFFCEGGGGGFEFGFEE,GGGFCCCCC
@s1201 310
TGAGGAATATTGGTCAATGGGCGAGAGCCTGAACCAGCCAAGTAGCGTGAAGGATGACTGCCCTATGGGTTGTAAACTTCCTTTATAAAGGAATAAAGTCGGGTATGTATACCCGTTTGCATGTACTTCATGAATAAGGATCGGCTAACTCCGTGCCAGCAGCCGCGGTAATACGGAGGATCCGAGCGTTATCCGGATTTATTGGGTTTAAAGGGAGCGTAGATGGATGTTTAAGTCAGTTGTGAAAGTTTGCGGCGCAACCGTAAAATTGCAGTTGATACTGGATATCTTGAGTGCAGTTGAGGCAGGCGGAATTCGTGGTGTAGCGGTGAAATGCTTAGATATCACGAAGAACTCCGATTGCGAAGGCAGCCTGCTAAGCTGCAACTGACATTGAGGCTCGAAAGTGTGGGTATCAAACAGGATTAGATACCCT
+
CFGGGGGGGGGGGGGGGGGGGGGGGGGGGGGGGGGGGGGFGGFGGGGGGGGGGGGGGGGGGGGGGGGGGGGGGGGGGGGGGGAEFGGGGFGGFFFGGGFG>FGGDCFGGGGGGGGGGGGGGGGGDGDGFGGGGGGGGFFGFGCEGGGFGEGGGG7FFGGGCFGGD>FGGGGGCGGGGEGGGFGGGGCFE:GGFFGGGGFGCF>FC;@FGGGE;C.A8:DA:2>DFFFFEEFFDCC<<C?FFG9GF<FD@B<FFGGF$CCFCBED;EFFADF?CFAFADGFFF<FF?:,D==F8A9FGGEBEA:FF87FFE??7GGGGGGGGGEEFGCFGFFAC9,,B<GGGFC?E@FDFFGGFGGE@GFGGGGGGGGGGDEECFE<CFFAFEGF@9CAFFFGGGGGGGGGGFFEDGGGDGFFGGDFFF9FGGGGFGGFE<C,CC@A
@s1201 26341
TGAGGAATATTGGTCAATGGGCGAGAGCCTGAACCAGCCAAGTAGCGTGAAGGATGACTGCCCTATGGGTTGTAAACTTCTTTTATAAAGGAATAAAGTCGGGTATGTATACCCGTTTGCATGTACTTTATGAATAAGGATCGGCTAACTCCGTGCCAGCAGCCGCGGTAATACGGAAGGTCCGAGCGTTATCCGGATTTATTGGGTTTAAAGGGAGCGTAGATGGATGTTTAAGGCAGTTGTGAAAGTGTGCGGCTCAACCGTAAAATTGCAGTTGGTACTGGATATCTTGAGTGCAGTTGAGGCAGGCGGAATTCGTGGTGTAGCGGTGAAATGCTTAGATATCACGAAGAACTCCGAGTGCGAAGGCAGCCTGCTAAGCTGCAACTGACATTGAGGCTCGAAAGTGTGGGTATCAAACAGGATTAGATACCCT
+
EGGGFEFCEGFGGFFFEGFGAFFGGGGGGGFGGGFGGGGFAEFCEECFGGGGGGGGF,6CDFGGG8FGGC@=FEFFGGGGGDBGFGECEFFG<AFGEGGF=7FGGFCFFGGFFF@49F?EFCGFFE,<AEEFFBCFCEFC<,BC7FDEF5B<:F7FGGD+AFGCBEGFE:CCGEF@E***57C<::;F:<FGFGFE:G)FGGD>F8F<A:<:5<FCE5F40E<CFC:@3#?BCF9##C>CF@;/D>EF=5>@#3D<8+.FFCE=F3FFGEE@<B6,@,77,GFC5C5,A=,A+FE9><4CFAEEDC@B?,GFEECECCFF?FDE?C?:GGEC,AFEECC,FDC<ECC,<E,F@BC@CEFE@C@<C,6GGFFGCFA9FC5,FCGE9AFGFFFEC8GGFGFEGGDGDGGEGGFFFGGFGFFC@FFC9FFEE?GCCCCC
@s1201 312
TGAGGAATATTGGTCAATGGACGAGAGTCTGAACCAGCCAAGTAGCGTGAAGGATGACTGCCCTATGGGTTGTAAACTTCTTTTATACGGGAATAAAGTGGAGTATGCATACTCCTTTGTATGTACCGTATGAATAAGGATCGGCTAACTCCGTGCCAGCAGCCGAGGTAATACAGAGAATCCGAGCGTTATCCGGGTTTATTGGGTTTAACGGGAGCGTAGGCGGGTGCTTAAGTCAGTGGTGAAAGTTTGCGGCTCAACCGTAAAATTGGAGTCGATAATGGGTGTTGTGAGTAAAGTAGAGGCAGGCGGAAGTCGTGGTGTAGCGGTGAAATGCTTAGATATCACGAAGAACTCCGATTGCGAAGGCAGCTTGCTGGACTGTAACTGACGCTGATGCTCGAAAGTGTGGGTATCAAACAGGATTAGATACCCT
+
CFGFGGGGGGGFGGGFFFEFGGGGCFDGGGGGGGGGGGGGGGGGGGGGDDFGDCECDFC<CEFGGGFGGGEEE@@FGGGGCGCEGGGGGGCCGGGGF<FEEFGGDGGGGGEFEEFGGFG9FFGGCFEEGG,<EFGFGGFFEECCCGGGF<FGEGG+BFEFGGFGE+6CFDFDAF,:D,,8@>FE+@@FC@C>CCFGGGGGGGEE,=<<<FE,=:C)*=BC?>;4C>C><9GG?7?%,93@.0/,::#@@+,>2>6,%C==FFGCFC;C3<F#5=+8E==,48@4+FC9,4C9<?9<,AFC@A,<F8+GFB99+++CCDFFCC@E>C7GGFE,GEGE9GEGFGFE@FEFE:,9<FEF@,FB74F@FEEDE@FFAFE<8FA=A,FGFGF@:CEGF?GGGFF<:,GFAGF@GFGFFFCEGGGGGGGGGGGGFGGCCCC@
@s1201 21562
TGGGGAATATTGGGCAATGGGGGAAACCCTGACCCAGCAACGCCGCGTGAAGGAAGAAGGCCTTCGGGTTGTAAACTTCTTTTACTAGGGACGAAAGAAATGACGGTACCTGGAGAAAAAGCAACGGCTAACTACGTGCCAGCAGCCGCGGTAATACGTAGGTTGCAAGCGTTGTCCGGATTTACTGGGTGTAAAGGGCGTGTAGGCGGAGATGCAAGTTGGGAGTGAAATCCATGGGCTCAACCCATGAACTGCTCTCAAAACTGTATCCCTTGAGTATCGGAGAGGCAAGCGGAATTCCTAGTGTAGCGGTGAAATGCGTAGATATTAGGAGGAACACCAGTGGCGAAGGCGACTTACTGGACTGGTACTGACACTGAGGCACGAAAGCGTGGGGAGCAAACAGGATTAGATACCCT
+
@FGGEGGGGGGGFFGGGGFFFGGGFGGGGFFGDFGFGGGGFGGGGGGFGGGGGGGGGGGGGGGGGGGGFGG7FFGGGGGCFFGFFGGGFFCFGGEGGGGFGECFDGGGGGCDDGGGGGEGE?EFDEGEEGGGGGGGFCFFD<>FFG7CF@EFFGGGG77?FFFF:FCC9FFG7<FF>CFCGEDEFFCFCBFEGGG:7:+?E:1@EFGEGEEGGC.?F>3:<:,/FC@:C4<8<9(AF8888CFEE@;GGF??7FDF=@9DCCC,>8<EFCFCFCF96+=<+FFFFADB4:4C@,@8CGGFCGFF9EE5GGGGFGDFGGECFE8GDECF@GFFFFGGGFFGGGGGGGFGEBGECGFEDFC8GGFGEDE@FEECFF@FAGCFDGGGGGGEEEGGGGGF9FGEFEFFFGGGCGGFFECCCCC
@s1201 36368
TGAGGAATATTGGTCAATGGGCGAGAGCCTGAGCCAGCCAAGTAGCGTGCAGGATGACGGCCCTATGGGTTGTAAACTGCTTTTATAGGGGAATAAAGTGAGCCACGTGTGGCTTTTTGCATGTACCCTATGAATAAGGACCGGCTAATTCCGTGCCAGCAGCCGCGGTAATACGGAAGGTCCGGGCGTTATCCGGATTTATTGGGTTTAAAGGGAGCGTAGGCCGGAGATTAAGCGTGTTGTGAAATGTAGATGCTCAACATCTGCACTGCAGCGCGAACTGGTTTCCTTGAGTACGCACAAAGTGGGCGGAATTCGTGGTGTAGCGGTGAAATGCTTAGATATCACGAAGAACTCCGATTGCGAAGGCAGCTCACTGGAGCGCAACTGACGCTGAAGCTCGAAAGTGCGGGTATCGAACAGGATTAGATACCCT
+
FFGGGGGGGGCGGGGGGGGGCGGGGGGGGGGGFGGGGGGFGGEFGGEG@FGGGGFGGGGGGGGGGGGGGGGGCFFGGGFF9CFGGFGFECEFGGGGGGGFGGDGAFGDF,=B+AFFGGGGGGGGGGGAEGGGGGGGGGGGGG7FEGGGGGGGGGGEGGGDGGGGCECFGGGFFGGGGGGGGGGC@EEGGG7CFGEGGG1F9F0CCF?:8FGGGGGF>BGD??EFCGGDGGFGFGGBGFEEGFC;GFFFG;;FFFGGFFCDC<GGFFFFGGFFGCBGGGGGFFGGFB8,,FDFDGGFDGGFB5CEFEFCC8GED=+B+DGGGECE=DGGFGF?<GGGGGGCFFGGDGGFEC9FC:CECDF:CCFBFAEFDCGGGFFGGFCB+GGGGFFDGGFFGDGFBFC8FFEGCEGGGGGFEGFFGFGGGFFFA,GGGGGCCCCC
@s1201 27008
TGAGGAATATTGGTCAATGGGCGAGAGCCTGAACCAGCCAAGTAGCGTGCAGGAAGACGGCCCTATGGGTTGTAAACTGCTTTTATAAGGGAATAAAGTGAGCCTCGTGAGGCTTTTTGCATGTACCTTATGAATAAGGACCGGCTGATTCCGTGCCAGCAGCCGCGGTAATACGGAAGGTCCGGGCGTTATCCGGATTTATTGGGTTTAAAGGGAGCGTAGGCCGGAGATTAAGCGTGCTGTGAAATGTAGACGCTCAACGTCTGCACTGCAGCGCGAACTGGTTTCCTTGAGTACGCACAAAGTGGGCGGAAGTCGTGGTGGAGCGGTGAAATGCTTAGATATCACGAAGAACTCCGATTGCGAAGGCAGCTCACGGGAGCGCAACTGACGCTGAAGCTCGAAAGTGCGGGTATCGAACAGGATTAGATACCCT
+
FGGGGGGGGGGGGGGGGGGFGGD@+@CFCEGGGGGGGGDFGGDEEFDFGGGGFFGGGGGGGEF,CFAGGGGDBEE?F9CF<F9E,BFF?,=CF?,CCAFGGG,,BFE?EC@FGFFG9EFEGGDDG@FGGGFFECEFFG?FGG++@:F:<FGGGCFGDFF?FGGGGDFGGEEGFGGGGCGCCGGDEE:<=F@C9,<FGGGGGG-GG<FGGFGFFGD/C'$29C<67CCGG99B@EGFGGFCACCGGFCEF7EFF@GDGDGFC:5D=>8*7EC6DGGGED=,8GGGGFD<@,AC3+C=@EFFEC,4:=7EEC>E>>7CBD:FFF>+=F,GGFF?,FCGGFC,?FGGGGFGFEAFF?FCFCGEECGFGCFGGGGGGFCC7GGEGGGFDGEECFCEGEEFDEGFGCFF<GGGGGGGGGFD@GGFFGGGF9GGGGGCCCCC
@s1201 24037
TGAGGAATATTGGTCAATGGGCGAGAGCCTGAACCAGCCAAGTAGCGTGCAGGATGACGGCCCTATGGGTTGTAAACTGCTTTTATAAGGGAATAAAGTGAGAGTCGTGACTCTTTTTGCATGTACCTTATGAATAAGGACCGGCTAATTCCGTGCCAGCAGCCGCGGTAATACGGAAGGTCCGGGCGTTATCCGGATTTATTGGGTTTAAAGGGAGCGTAGGCCGGAGATTAAGCGTGTTGTGAAATGTAGATGCTCAACATCTGCACTGCAGCGCGAACTGGTTTCCTTGAGTACGCACAAAGTGGGCGGAATTCGTGGTGTAGCGGTGAAATGCTTAGATATCACGAAGAACTCCGATTGCGAGGGCAGCTTACTGGACTGTAACTGACGCTGATGCTCGAAAGTGTGGGTATCAAACAGGATTAGATACCCT
+
FGFGGFFGGGGGGGGGGGGGGGGGGGGGGD@FGGGGGGGGFGFFGGGFGGGGGGGDGGGEEGGFGDEGGGGGGGGGGGGGGGGGGGGFFFGFFGGGGGGGGGEFFGGGCFGGGGGGGGEGGGGF9FFGGCGGGGGGFAFGGGFGD:CFGGGGG8FGFGGGCDGGDCEGGGGFGGFGC***@FGGGDGGGGGGGGGG@GGG@C-GF,,6<5<5CFGFE@FAFBGCCG6FG>?#CCF<B,C/AFFE37A4C;@C@F?=+#3<CGEDFEGGGC82+>:E:>@A@,EEF<<,,E<C?F>C8<9,,5,<=6GGEE9EEFE>7DFF8CED@:,DDAFFFCGFEFC,:,EEFFF@<C,FFEEF7BB,+CGGF8FFF<GFE9FGFDGGGGGGFGFGGFCEF9FEF>GFFCGEFFG>GFFGGFFFC9FECGGGGGGGGGGCCCCC
@s1201 26064
TGAAGAATATTGGTCAATGGGCGAGAGCCTGAACCAGCCAAGTAGCGTGCAGGAAGACGGCCCTATGGGTTGTCAACTGCTTTTATGCGGGGATAAAGTGAGCCACGTGTGGCTTATTGCAGGTACCGCATGAATAAGGACCGGCTAATTCCGTGCCAGCAGCCGCGGTAATACGGAAGGTCCGGGCGTTATCCGGATTTATTGGGTTTAAAGGGAGCGTAGGCCGTCTGGTAAGCGTGTTGTGAAATGGCGGGGCTCAACCTGGGCATTGCAGCGCGAACTGTCAGACTTGAGTTCGCGGGAAGTAGGCGGAATTCGTCGTGTAGCGGTGAAATGCTTAGATATGACGAAGAACTCCGATTGCGAAGGCAGCCTGCTGTAGCGCAACTGACGCTGAAGCTCGAAAGCGTGGGTATCGAACAGGATTAGATACCCT
+
EGEFGFGGFEGGGGGGFFCFGGGDGGGGGFGGGGGGGGGDGGEFGGGGGGGGGGFGGECGGGGGGG9<FGGGE9?FFGEGAFGGGGDGGGGGFFGGGGGFGGGGGFGGGCGGDDFGGGGGGGGGGG=FGE7@GGGGGGGGCDFGGGGGGCGGGDFGGGFF:FFFGGGGEGGGFDGEGFC<F99:CCCFGGGC9F8EEGGG?C9C6C<4><<.7:EBD?C2-5EDFE;5:CC48EE>>$<,BC:4+<:@F*CFFGGFCEGCFFFFFFFFC7<C<DECB@CGGFC,CD,@E8F=5++8+F??C5AA=E>FDDEEFEGDCEGEEE@+8FCFFDEE<FCE4CE;A,AGFCFCDB9FFEGF7GDGGGGFFF@FGEFGGFGGGFGGGGGF<FCGFFB>GGFFFFB,C,EGEGGGGGGGGGGGDGGFFGGGFFEFGGGCCCCC
@s1201 31310
TGAGGAATATTGGTCAATGGACGAGAGCCTGAACCAGCCAAGTAGCGTGCAGGATGACGGCCCTATGGGTTGTAAACTGCTTTTATAAGGGAATAAAGTGAGCGTCGTGACTCTTTTTGCATGTACCCTATGAATAAGGACCGGCTAATTCCGTGCCAGCAGCCGCGGTAATACGGAAGGTCCGGGCGTTATCCGGATTTATTGGGTTTAAAGGGAGCGTAGGCCGGAGATTAAGCGTGTTGTGAAATGTAGACGCTCAACTTCTGCACTGCAGCGCGAACTGGTCTCCTTGAGTACGCACAAAGTGGGCGGAATGCGTGGTGTAGCGGTGAAATGCTTAGATATCACGAAGAACTCCGAGTGCGAAGGCAGCTCACTGGAGCGCAACTGACGCTGAAGCTCGAAAGTGTGGGTATCGAACAGGATTAGATACCCT
+
FFGGGG@DFCFFGGGGGG6,;CFG7FG,CAFGGGGGGGG@FGGGGGC:FGGGDEGGGGGGGGGCGGGCFGGGDE?FAEDFABEGGFGCFGGFF?DFG,EFGG,++8C>C<4,C<B9FDGFGCCFGGF,E?FGGGGGGDD@><FGDCFBFGGGGGCFGDGGF<FGGG>F@CFCEGGG@FEG>FF<CCEE>@E*?FGCGGCE<<DCFFGDDCC:FFG3?@:DFFGGGGFDF?E:DG1BEG9>GC7GGFGGGCGEF>CFCEFCG#D;C@#BGG9137EF@9:DCFFFC8GE=4A9*GDGGF=?4<FE@EEFDGCE8=@+>F=GEGGE>GFECCFCGGFFC,GFGGGGGGEGGFFGGGE:DFA++GGFGFAFE?GGEFE<GGGGGDGGFFEEEGC@CGGFB7GGGGGFFGF@B,GGGFFFB<9FFGGGGGGGGGGCCCCC
@s1201 34987
TAGGGAATCTTCGGCAATGGGGGCAACCCTGACCGAGCAACGCCGCGTGAGTGAAGAAGGTTTTCGGATCGTAAAGCTCTGTTGTAAGAGAAGAACGTGTGTGAGAGTGGAAAGTTCACACAGTGACGGTAACTTACCAGAAAGGGACGGCTAACTACGTGCCAGCAGCCGCGGTAATACGTAGGTCCCGAGCGTTGTCCGGATTTATTGGGCGTAAAGCGGGCGCAGGCGGTTTAATAAGTCTGAAGTTAAAGGCAGTGGCTTAACCATTGTTCGCTTTGGAAACGGTTAGACTTGAGTGCAGAAGGGGAGAGTGGAATGCCATGTGTAGCGGTGAAATGCGTAGATATATGGAGGAACACCGGTGGCGAAAGCGGCTCTCTGGTCTGTAACTGACGCTGAGGCTCGAAAGCGTGGGGAGCAAACAGGATTAGATACCCT
+
GGGGGGFCFFFFGGGG@FEBF7@FFGGGGGGGGGGFFGEFGGGGGEF:CBFGGGGGGFFGFFF,CC7CFGGGGGGGFGGGGGGGGGGGGGGGGGGGE<FFFGGGGFGGGGFGGGGGF9DFGGGFFFFGGGG+CFGF<CFGGFGFGGGCCEGCFGGGGGGGGGGGGGFF:FEEEC@FFGGGGGGFG@;FGGGGGG@EECCGE52;ECDF>FGCGGGGE>EC0%CE9CEDG=CD>GC@<@@,<CFGF;CFGF=FFGGFGG=EE@;CCFFGGGGF=/4GGGFEDA36<=,F99DFCB?F8FGGFEEGFGGFFE>A,GF=9A>>,ECF=FGGE5GCFECFE:BEE@9GGFGFFFAGFF?9F=BDFF@BCGDGEFGCGGGGGFFGGGFGFGGFFDFGGGFFBF<FGGGGGGGFGCGGGGFGFGGGGFCEFFGGGGCGGGGGCCCCC
@s1201 320
TGAGGAATATTGGTCAATGGGCGGAAGCCTGAACCAGCCAAGTAGCGTGAAGGATGACTGCCCTATGGGTTGTAAACTTCTTTTATGCGGGGATAAAGTTCGCCACGTGTGGCGTTTTGCAGGTACCGCATGAATAAGGACCGGCTAATTCCGTACCAGCAGCCGCGGTAATACGGAAGGTCCAGGCGTTATCCGGATTCATTGGGTTTAAAGGGAGCGTAGGCCGCCTTTTAAGCGTGTTGTGAAATGTAGGGGCTCACCCCCTGCACTGCAGCGCGAACTGGAGGGCTTGTGTACACACAAAGTAGGCGGAATTCATGGTGTAGCGGTGAAATGCTTAGATATCATGAAGAACCCCGATTGCGAAGGCAGCTTACTGGAGTGTAACTGACGCTGAAGCTCGAAAGCGCGGGTATCGAACAGGATTAGATACCCT
+
@FFGFCFFGCFGGGGGCGF;EFGGGGGGGGGGGGGGFGDEGGGGFFC@FGFGGFGGGGDGGGGGGGGGGGGGGGGGFGFGDFGGGGGGGEEECEGFGGGDFGGGGGGGGGGGGEGGGGGGGGGGGGGGGGGGFGGGGFGGCCF:EEGFGGGGGGGGEFGGGFGFFGGCB7CGGGGGGGGGGGGGGGFGGGGFGGGGGEEFGGGFFGEA7+FFGGG?DBGCBFGGFEE5CCFGGGFBG$FEFF<GFGGGFFEGFDEFGCF$->7<::7C?,<GGGGECGG@D0GGFB+:,D58+FAE8CFGFEFC?=+GEFEC4,CEEGGGGGEE>E:=AF<,AFGFE,<EFFFGGGGGGGGGFCEEEEGF@,DGGFGFFFFGGGGGGGGGGFGGFFCFCEGDFCGEFFECFCFGC7GCGGFFEGFECE6;E,GGFEE9F8GCCCB@
@s1201 321
TGGGGAATATTGCACAATGGGGGAAATCCTGATGCAGCGACGCCGCGTGGAGGAAGGAGGTCTTCGGATTGTAAACTCCTGTTGTTGAGGAAGATAATGACGGTACTCAACAAGGAAGTGACGGCTAACTACGTGCCAGCAGCCGCGGTAAAACGTAGGTCACAAGCGTTGTCCGGAATTACTGGGTGTAACGGGAGCGCAGGCGGGAAGACAAGTTGGAAGTGAAATCTATGGGCTCAACCCATAAACTGCTTTCAAAACTGTTTTTCTTGAGTAGTGCAGAGGTAGGCGGAATTCCCGGTGTAGCGGTGGAATGCGTAGAGATCGGGAGGAACACCAGTGGCGAAGGCGGCCTACTGGACACCAACTGACGCTGAGGCTCGAAAGTGTGGGTAGCAAACAGGATTAGATACCCT
+
<EEGGGGGGGGGGGGGGGGGDGGGGGGGGGG9FFGGGGGGGGGGEGGCGGGGGGGGG<EE?FFFFGGGGGGFFGGGGGGGGGGGGFGGGG?=E,EC,FCFGDGGGEAFF@FGGFGGGGGGFFCGGGGGGGGGEC,DF>FGGFDFCGGGFEG9FGGGGF*@CFEECFFEF<<5FGGGG:?FGFCG<B6FF,?4F=DGGGGGCE8C<EG@?;ED:E@2,7B;ADCFDCFFFGF0CCC8FEGF@?CGG7,F>89D'FF2CE@>8GF&F,AC0<FGD:1F@0::,?AAGEBGGFE=CFEDFC@EE<EEBEF?AF9EEF,EBE<9,@+EGGGGGGFF@F6:,EECFGGFB7GGGFCC,,,FFGGGGGGGGFGGGFFBC,GGFGGFFCFGFFEGCFCCGGGGDFGFDFFFF,GGGGGCCCCC
@s1201 34732
TGAGGAATATTGGTCAATGGACGAGAGTCTGAACCAGCCAAGTAGCGTGCAGGATGACGGCCCTATGGGGTTGTAAACTGCTTTTATAAGGGAATAAAGTGAGTCTCGTGAGACTTTTTGCATGTACCTTATGACTAAGAACCGGCTAATTCCGTGCCAGCAGCCACGGTAATACGGGAGGACCGGGCGTTATCCGGATTTATTGGGTTTAAAGTGGGAGTAGGCCGGAGATTAAGCGTGTTGTGAAATGTAGACGCTCAACGTCTGCACTGCAGCGCGAACTGGTTTCCTTGAGTACGCACAAGGTGGGCGGAATTCGTGGTGTAGCGGTGAAATGCTTAGATATCACGAAGAACTCCGATTGCGAAGGCAGCTCACTGGAGCGCAACTGACGCTGAAGCTCGAAAGTGCGGGTATCGAACAGGATTAGATACCCT
+
AEFFFGGFFCDFFFFGFGGGDCFF>FGEFGGGGFDEFGGGEGEFGG7C7FFCFFGGGGDGEEDF<CCE87@=B,BFF95E99BFE<,C,C=,A?,?FF,5BFF9,,C=B<B+,,?BFFD7F,,:B,8A,7?FBF,4CFG,,:4@>+@F,B,C>FGCE+>B+=3B6,,8@5@>CAFC7@@C7*6*<FD*:<=;<8?429<B>F:FGGC>$63?9C%0)8#:4DC::,;98CCAFFCC?>E;:D<FGFCC>;*5C@5>,D>:8+,>,9F@=,FC7>=6++D=6FFBFA,38CFDFF@E:EF<F;A4+7@F=GFEE7GEE@++FEE=>)GEFDFF<DFE=;5AF<EE?E,<GGF<E==FGFF<:@,:@F<DFFEAE,FEC8CCDGC:FGFFCGGCECFFF<CF@D7FFCF@@8+FFFCDCCGGFEFGGGGFCFEC8--AA
@s1201 323
TGAGGAATATTGGTCAATGGGCGAGAGCCTGAACCAGCCAAGTAGCGTGCAGGATGACGGCCCTATGGGTTGTAAACTGCTTTTATAAGGGAATAAAGTGAGCCTCGTGAGGCTTTTTGCATGTACCTTATGAATAAGGACCGGCTAATTCCGTGCCAGCAGCCGCGGTAATACGGAAGGTCCGGGCGTTATCCGGATTTATTGGGTTTAAAGGGAGCGTAGGCCGGAGATTAAGCGTGTTGTGAAATGTAGTTGCTCAACATCTGCACTGCAGCGCGAACTGGTTTCCTTGAGTACGCACAAAGTGGGCGGAATTCGTGGTGTAGCGGTGAAATGCTTAGATATCACGAAGAACTCCGATTGCGAAGGCAGCTCACTGGAGCGCAACCGACGCTGAAGCTCGAAAGTGCGGGTATCGAACAGGATTAGATACCCT
+
FGGGGGGGGGGGGGGGGGGGGGGGGGGGGGGGGGGGGGFGGGFGGGCFGGGGGGGGGGGGGGGGGGGGGGGGGGGGFGGGGGGGGGGGGGGFGGGGFGGFGGDFGGGFGGGGGGGGGGGGGGGGGGGGGGGGGGGGGGGGGGGGGGGGGGFGGFGGGGGGGEFFGGGGGGGGGAGGGGGGGGGGGGGGGEGGGGF??G?FGGGGGG>=BFF<9>FFE;FC?CCGGGGDGGGDGGGDEEEEFCDCCED>@997C8D:FFCFGGGFEGGGGGC#@>EFCGFFGGGGCGGGGGDD5F6FEFF<AF9GGGFGGGFGFGGGFFCGFFE=FGGGGFGGGGGGGGFCF9FGFFGGGGGGGFCGGFGGGGGGGGFGFAGGFFFE8FCCCGEFB7FC:GFEFCGDFGGGFCGGFGGEGGGFGGGGGGFFGGGGGGFCGGDA<CCC
@s1201 28702
TGAGGAATATTGGTCAATGGGCGGAAGCCTGAACCAGCCATGCCGCGTGAAGGACTAAGGCCCTATGGGTCGTAAACTTCTTTAGACGCAGAGCAATAAGGGCCTCGTGAGGTCCGATGAGAGTATGCGTAGAATAAGCATCGGCTAACTCCGTGCCAGCAGCCGCGGTAATACGGGGGATGCGAGCGTTATCCGGATTTATTGGGTTTAAAGGGTGCGTAGGCGGCGAATTAAGTCAGCGGTGAAAGACCGGGGCTCAACCCTGGAAGTGCCGTTGATACTGATTGGCTAGGATACCCTTGCCGTGGGAGGAATGAGTGGTGTAGCGGTGAAATGCATAGTTATCACGAAGAACTCCGATTGCGAAGGCAGCTCACTGGAGCGCAACTGACGCTGAAGCTCGAAAGTGCGGGTATCGAACAGGATTAGATACCCT
+
DGGFGFGGGGGGGGGGGGG?EGGGGGGGGGGGGGGGGGGFGGGGGGG7FFGGGGGGGGGGGGGGGGGGGGGGGGGGGGGGFGGGD?FEEGGGGGGGGGFFFGGGGGGGGGGGGGGGGDEGGGEGGGGGEGGGGFGGGGGGGGGGGFGGGDFGGGGGGGGGGGG@FGCGGGGGGGGGGGG<FGGGD:EGGDEECFE'G36C?G0@F<GGGG?6<<D5<BG0)CAF=EECCCGCF<?<GGGGFECE,<FCFFEGGGGEGFF9GFFGGGGGF?F6CA'C:@E:DFG,B,33,A<7+@@ECDF>87@CFCGFGE4,;DFEE7A=E<F@*DFE<<C,,GFGFDE,A,FFGGFGEFF?,B+B@CFFFBB<F<FGGEGGGGGGGFEFF7GFAECDGFBEGGGGGGGGGGF9CEGGFB8GGGGGGGFCFGGGGGGGGF@<CCCC
@s1201 29406
TGAGGAATATTGGTCAATGGACGCAAGTCTGAACCAGCCAAGTAGCGTGCAGGAAGACGGCCCTCTGGGCTGTAAACTGCTTTTAGTTGGGAATAAAAAGAGGGACGTGTCCCTTATTGTATGTACCATCAGAAAAAGGACCGGCTAATTCCGTGCCAGCAGCCGCGGTAATACGGAAGGTCCGGGCGTTATCCGGATTTATTGGGTTTTAAGGGAGCGTAGGCCGGAGATTAAGCGTGTTGTGAAATGTAGACGCTCAACGGCTGCACGGCAGCGCGAACTGGTTTCCTTGATTACGCACAAAGGGGGCGGAATTCGTGGTTTAGCGGTGAAATGCTTAGATATCACGAAGAACTTCGATTGCGATGGCAGCTCACTGGAGCGCAACTGACGCTGAAGCTCGAAAGTGCGGGTATCGAACAGGATTAGATACCCT
+
FGGFGGFGGFG9FGFGFGF,EFGGGGGGGGGFDFFFFGGFEGGGGGD@7CFGGDGGF@@FGCCGGGFGGGGGG,BEEGGGGGGGAFFFGGGGG<FE,CE?=<=@@+6C@FFFEF<=,ABFF9?EFAFGGGGE9A,=BFGEGF+CF7+BD9D=DFGGFF<<>,>35>**@CFFFGFFCFE7?:>CFCE*41:7?88=8;FFC@FGG78B7*2?CC:);<8>BFEGFEE=8>0<C96AE5CEGEC@:?F9CF9GGCED.#=<;-8DE@:C+%@<+<+:8:7?8:GFGFB,68,,0+B+CFDC45,==8++>4,@@,@+7BF<F9+=8@,GGFFAE9ECGE<;A46,,,,=@,,<9F@9,,DFCFE7FDGGE@CFFFFGGFC@@@+F9FC7C@8EGFFF8BFB,BA<@BCC@+<FC@C8FFBC@9GFFCGFF<CCCC@C
@s1201 35813
TGGGGAATATTGCACAATGGGGGAAACCCTGATGAAGCGACGCCGCGTGAGCGATGAAGTATTTCGGTATGTAAAGCTCTATCAGCAGGGAAGAAAATGACGGTACCTGACTAAGAAGCACCGGCTAAATACGTGCCAGCAGCCGCGGTAATACGTATGGTGCAGGCGTTATCCGGATTTACTGGGTGTAAAGGGAGCGTAGACGGAGTGGCAAGTCTGATGTGAAAACCCGGGGCTCAACCCCGGGACTGCATTGGAAACTGTCAATCTAGAGTACCGGAGAGGTAAGCGGAATTCCTAGTGTAGCGGTGAAATGCGTAGATATTAGGAGGAACACCAGTGGCGAAGGCGGCTTACTGGACGGTAACTGACGTTGAGGCTTGAAAGCGTGGGGAGCAAACAGGATTAGATACCCT
+
CFGCFGEGFGEEFGGFFFG8FG@CFFG,C<FGGG6EGGD7FGGGGGG8BFGGGGGGEGGGGGACFA7B<FFFGGGGGGGFG9<FFGFGGGGGDGGGGGGGGGGGGCFGGGGGGGGGGGGGGGCFGGGGGGGGGGGGGGGGGGGGGGGG**FFDGG@ECFED9FG98:F<FGFF9FEG5GGFGGGGG8E.?FGCFGGG5FFGE:9@C:ACFC@8<$.AACBB@<FFFEFG<GF@?:;:C+<EC=8GGGFE;B8EDEFD@=FG8BCGGEEDA9E=C:ECGGGGFF8F6GGGGFB88GFGEE,8C@@)GDFF9F?,BFC@BC,<9FAAGFFEC@<,9,C@@,CF@GGGGGGGGGFGGCGF@EGFGGGGFFDGFDFGFGGGGGFFGEF;CGGEGCFFF<AFFE@DEFGGGFF,EGCCCB@
@s1201 31694
TGGGGAATATTGCACAATGGAGGAAACTCTGATGCAGCGACGCCGCGTGAGTGAAGAAGTATTTCGGTATGTAAAGCTCTATCAGCAGGGCAGATAGTGACGGTACCTGACTAAGAAGCTCCGGCTAAATACGTGCCAGCAGCCGCGGTAATACGTATGGAGCAAGCGTTATCCGGATTTACTGGGTGGAAAGGGAGTGTAGGGGGCCATGCAAGTCAGAAGTGAAAATCCGGGGCCCAACCCCGGAACTGCTTTTGAAACTGTAAGGCTGGAGCGCAGGAGGGGTGGGTGGAATTCCTAGTGTAGCGGTGGAATGCGTAGATATTAGGAGGAACACCAGTGGCGAAGGCGGCTCACTGGACTGTAACTGACACTGAGGCTCGAAAGCGTGGGGAGCAAACAGGATTAGATACCCT
+
E8EFEDGGFFG9FGGFFGGD9FEGGFGGGGGCFFFFEFGGGGGGGGG6@CFGGGGGGG<ECDD,CF@?FG8FGGFGGGGGGFGGGGFECF+BCGGFDAE<DCGGF@A,<F@EFGGGGGCEFGGD7@CGGCFGGGGGGGGCA8FFGG7F*@FGG9C>FFGG,,@FGFF:>CC,DF*CFC@CCGCEFGGF7:FFDG3<=;C?;CC#CFGGGFFG@>FFDA7,9:<B@@G5>CEEEGE@:<+88ECEED>,:D=C=FGGFC:@8GGGGGGCD8C>,=3FCFGGGGGF?>4,,GE=E@,,8FA9FCE>)@FEC@<,,CBGEFEAC,EAE,AE@9GF@CFFAB8FFDEDFEF>FCC,,CCE@FFFGFGGGFFFCGFFFGGGGGGFE@FFC@GGGGEGGGFGGGFAFGGGGGGEFGFCCCCC
@s1201 328
TGAGGAATATTGGTCAATGGGCGAGAGCCTGAACCAGCCAAGTAGCGTGCAGGATGACGGCCCTATGGGTTGTAAACTGCTTTTATAAGGGAATAAAGTGAGAGTCGTGACTCTTTTTGCATGTACCTTATGAATAAGGACCGGCTAATTCCGTGCCAGCAGCCGCGGTAATACGGAAGGTCCGGGCGTTATCCGGATTTATTGGGTTTAAAGGGAGCGTAGGACGGAGATTAAGCGTGTTGTGAAATGTAGTGGCTCAACAGGGGCATTGCAGCGCGAACTGGCAGACGTGGGTGCGCAGGAAGTAGGCGGAAGTCGTCGTGTAGCGGTGAAATGCTTAGATATGACGAAGAACTCTGATTGCGAAGGCAGCCTGCTGTAGCGCAACTGACGCTGAAGCTCGAAAGCGTGGGTATCGAACAGGATTAGATACCCT
+
FFFGGFGGGGGGGGGGEFGGFGGG7FCFGGGGGGFFFGFGGGGGFFGGGDGGGGGGGGGGEFGGFGFCCGGGGGGGGGGGDGFGGGGGGGDEGGEGGGGGF?FEFG:FGGB?EE,EFGGGGFFG9FCFGCGGG9@AGGGGGGGGGEEGGGFGFCGGFFCDFGG<FGGGGE7FF9FDGGGEGGFE7F=CFGG@FGFEGC@FEGGGFG<+C::C+,:AG68>278#3>:5C8F9CF75F5=8F@<GE@?=D)AD?D6,7CF8;3)FGECGFCFBFGBGEEGC@*>E+3+3>@>8*FEDGDFEAA=FECCEC7FEC?+CC=@+GFC7FGGFGFFA9?E>;C,,FDB4B?FGFGFF,EC<,8GFFFFGGFEFGGFGCEC@FFDGGGGGGGGGGFBCFGGF<CGGGGGFFCGDFDGFGGGGGGGFGGGGGGGGGGGCCCCC
@s1201 329
TGAGGAATATTGGTCAATGGACGCAAGTCTGAACCAGCAAAGTAGCGTGCAGGACGAAGGCCCTCTGGGTTGTAAACTGCTTTTAGTTGGGAATAAAGTGCACCACGTGTGGTGTTTTGTATGTACCATCAGAAAACGGACCGGCTAATTCCGTTCCAGCAGACGCGGTAATACGGAAGGTCCAGGAGTTATCCGGATTTATTGGGTTTAAAGGGAGCGCAGGCGGACCTTTAAGTCAGCCGTGTAATACGGCGTCTCAACCGTCGAACGGCAGTTGATGCTGGAGGTCGTGAGTGCACACAGGGATACTGGAATTCATGGTGTAGCGGTGAAATGCTCAGATATCATGAAGAACTCCAATCGCGAAGGCAGGTATCCGGGGTGCAACTGACGCGGAGGCTCGAAAGTGCGGGTATCAAACAGGATTAGATACCCT
+
<CFFFGGDACDCE6FEGGGFFGGGGC@CFDGCAC,CECAACFEGGFFCCCCFEEF:6+8@::BCFDE,CCFBFGCF9AFGGCG?FFECFG7EFGFC,?FDCF,::?BB=4B+,:ABF8@?EEDE,CE<A,C<<,@@,6+=FGG>C=C,=,C<=3,@,@BFFC7<E65*5*65,@<:*<CEF9,,,81*386;<?<CG@G:<:<7,+81CC9CCC*.:8F)4:8C58*.1*++++2.+1+3;C>=*;+=:B03CE#9D9C83<+,=<6FC,F=C,,>,3,,,,A:+8+=4,88+FE@,48B,5:@A@5,,@BCF@;FEBA4,A86*=@GCEE5,99GEE,DFDB5,,ECE,FAC:,,,,<@+>7FFC,C,,,E<FF@:@EEGFGGFEFCEGFCC@,E@@DFFCFFC+B@++;6D<FFEE6FGFFFAFE,GFE6CB6B
@s1201 33881
TGAGGAATATTGGTCAATGGACGAGAGTCTGAACCAGCCAAGTAGCGTGCAGGATGACGGCCCTATGGGTTGTAAACTGCTTTTATAAGGGAATAAAGTGAGTCTCGTGAGGCTTTTTGCATGTACCTTATGAATAAGGACCGGCTAATTCCGTGCCAGCAGCCGCGGTAATACGGAAGGTCCGGGCGTTATCCGGATTTATTGGGTTTAAAGGGAGCGTAGGCCGGAGATTAAGCGTGTTGTGAAATGTAGATGCTCAACATCTGCACTGCAGCGCGAACTGGTTTCCTTGAGTACGCACAAAGTGGGCGGAATTCGTGGTGTAGCGGTGAAACGCTTAGATATCACGAGGAACTCCGATTGCGAAGGCAGTTCACTGGAGCGCAACTGACGCTGAAGCTCGAAAGTGCGGGTATCGAACAGGATTAGATACCCT
+
DGGGGGGGGGGGGGGGGGGFGGGGGGGGGFGGGGGGGGGGGGGGGGGGGGGGGGFGD<@FEFGGGGFGGGGGGGFGGGGGGGDCGCFFGGGGGGGGGGGFFGGFGGGGGGGGGGGGGFDAFFGGGGGGGGGFGGFGGGFGGGGDGE7DFEFFGFF:FFGGDFCFGGGGGGGGG9>7FFGGGGCCCEGE@FC8CGGG=&F,A9:B5<:FGC:4-F<5GFGGEEECEDEGGGF7CFGFG7><FGECFFFDGG4FF>CD9GGGFGGGGCFCFCGC@=:=0FA=?GGGGGGFE8DD=F@EEFEF4,E=GGGGGECFGFGEGGFGGGF89GGGGFF:?4+FGGGGFEA,GGGGFEGGGGGGGGF:EGF<EF@CCAGGGGGGGGGGGGGFFEE@EFBCGFGFFEGGGGGGEFGGGGEGGGGGGGGGGGGGGFDGGFGCCCBC
@s1201 331
TGAGGAATATTGGTCAATGGACGAGAGTCTGAACCAGCCAAGTAGCGTGCAGGATGACGGCCCTATGGGTTGTCAACTGCTTTTATAAGGGAATAAAGTGAGTCTCGTGAGACTTTTTGCATGTACCTTATGAATAAGGACCGGCTAATTCCGTGCCAGCAGCCGCGGTAATACGGCAGGTCCGGGCGTTATCCGGATTTATTGGGGTTAAAGGGAGCGTAGGCCGGAGATTAAGCGTGTTGTGAAGTGTAGCTGCTCAACATCTGCACTGCAGCGCGAACTGGGTTCCTTGAGTACGCACAAAGTGGGCGGAATTCGTGGTGTAGCGGTGAAATGCTTAGATATCACGAAGAACTCCGAGTGCGAAGGCAGCTCACTGGAGCGCAACTGACGCTGAAGCTCGAAAGTGCGGGTATCGAACAGGATTAGATACCCT
+
<AFECEFGGGFCGGGGGGCEGFEGGGG<CFE,FFGGGGGFGGFGCG@FFGGGGGFFCE@FF:F7E<C8FGGG:,CF?A<F,AECEFFFAEFFG8FF9FEFGG9BE9FFGGCFFGFGGFGGGGGFAEE9E?5?FEFGG,=5:?FFGDFFAFGGGGFGFFD+F:FFFEGGGGGGGF@<*>C:>@CE*<EF*1B8C9B@EC*?EC:,?B*4*4,BG9@.8)/>5,:9>?;7E9G<EG7<E>CD8F-5@#$,798><=D6GF9@8<1;<G?CF:<43:8C@>C&8GCC,F8F=<DF::>B8,8FGF=A+>:CB4<444+:CB+<B56EFGEC,A,A9,F8FAB=?,?96CCC5,B?:,7C,7F@+DF@EEEGFDC@,,,CFECC+GFDEC<::B6+9@<FGEGGFB,C@7CCGGGFFCDGFF<EDGGGFFFCF8EA-C<C
@s1201 332
TGAGGAATATTGGTCAATGGACGAGAGCCTGAACCTGCCAAGTAGCGTGCAGGATGACGGCCTTATGGGTTGTAAACTGCTTTTATATGGGGATAAAGTGTGGGACGTGTCCCATATTGCAGGTACCATATGAATAAGGACCGGCTAATTCCGTGCCAGCAGCCGCGGTAATACGGAGGGTCCGGGCGTTATCCGGATTTATTGGGTTTAAAGGGAGCGCAGGCCGTGGGTTAAACGTGTCGTGAAATTCCGTCGCTCAACGGCGGACGTGCGGCGCGAACTGGTCCTCGTGAGTACGCGGGACGTTGGCGGAAGTCGTGGTGTAGCGGTGAGATGCTTAGATATCACGAAGAACTCCGATTGCGAAGGCAGCTGACGGTAGAGCAACTGACGCTGAGGCTCGAAAGTGCGGGTATCGAACAGGATTAGATACCCT
+
CFGGGGGGGGGGGGGGGGEF,EFEGGGGGGGFGGGFECFGGGGGGGG:FG7FGBFGFF6FFGEFFGGGGGGGE9CFFGGGGCEFGG,C9EF@DEFDFEBEEE>FGGFGGGFAC9FFGGG9,,BFGGF9EFGGFGGG<FGFF@@CGGGGCGFGGGGGGGC7FFGGGECFFEGGGGGG7*>BF8EF*FCGGF7EEGDG7CFGDEF,<F<7CCBBFFGFGEGGFFEG*8*)2?8CC9+.;@CC;C@EFFEF7@997*17DGGG:<><C:5?1*?<5E>++@:E@GGG@@++,,=<5=@8+4++EFA+4+CB=EE;7EEF@FDE9?=+>C7FFE?9,GFEE<AFFAAA,?GFF<FFC8@F4A,@CEC<FCFEGFGGFB7DFAAC,C,F<FEFCB;EF@,@<@,DFCEFFCCC7EGFFFAGGGGFGFGGGFAFF8E<C<CC
@s1201 333
TGAGGAATATTGGTCAATGGGCGAGAGCCTGAACCAGCCAAGTAGCGTGAAGGATGACTGCCCTATGGGTTGTAAACTTCTTTTATAAAGGAATAAAGTCGGGAATGTATACCCGTTTGCATGTACTTTATGAATAAGGATCGGCTAACTCCGTGCCAGCAGCCGCGGTAATACTGAGGATCCGAGCGTTATCCGGATTTATTGGGTTTAAAGGGAGCGTAACTGGATGTTTAAGGCAGTGGTTAAAGTTTGCGGCTCAGCCGTAAAATTGAAGTTGATAATGGATATCTTTAGTGCAGTTGAGGCAGGCGGAATTCGTGGTGTAGCGGTGACATGCTTAGATATCACGAAGAACTCCGATTGCGAAGGCAGCTCACTGGGGCGCATCTGACGCTGAAGCTCGAAAGCGCGGGTATCGAACAGGATTAGATACCCT
+
;<FEECEGG9EFGGGG9,,;FC@@CEDFGFFCGGGGF,=BCEFC<F@FCEGFGFFFD<<FCDC,EFGG8FF@FA,CEFG9?A<FGFG9E9,BEFGDFFAAFCE+8FC<A,CF,=F+=A?,C9@,5<F@F;EGGE,7CF:<=A:C8+>BE<FD:BF++C>7<3,>:>FGGGGG9F,8@F7>E,>,C:**>*>CFFFEG8F<CFGD9C<FCF@F9,*.4)=96,3328/B9>C?:C.*,C:>33+@E59::C@*:@,,,@++++DDE9FFC@,=@:D,;@=6,;C,,?C9A8@A98=<8@8,@<:<D?GCB@E,44C>:CFEB<8GBC?499C9,,,8FFFEA;<,<FC4F?9<<B>8,,8B7@EA,9<<,C9B,CFF,@7ECC@C<C,F@6,GGFFE8DGGFFFC,FF7CFC,FCC@@FC,<FFGEECDF@F<CB@B
@s1201 32745
TGAGGAATATTGGTCAATGGACGCAAGTCTGAACCAGCCAAGTAGCGTGCAGGAAGACGGCCCTCTGGGTTGTAAACTGCTTTTAGTTGGGAATAAAGTGCACCACGTGTGGTGTTTTGTATGTACCATCAGAAAAAGGACCGGCTAATTCCGTGCCAGCAGCCGCGGTAATACGGAAGGTCCGGGCGTTATCCGGATTTATTGGGTTTAAAGGGAGCGTAGGCCGGAGATTAAGCGTGTTGTGAAATGTAGATGCTCAACATCTGAACTGCAGCGCGAACTGGTTTCCTTGAGTACGCATAAAGTGGGCGGAATTCGTGGTGTAGCGGTGAAATGCCTAGATATCACGAAGAACTCCGATTGCGAAGGCAGCCTGCTGTAGCGCAACTGACGCTGAAGCTCGAAAGCGTGGGTATCGAACAGGATTAGATACCCT
+
DFFGGGGGGGF<FGGGGGFGGGGGGGGGGFFGGGGGGGGGEEFGGGGGGGGGGGGGCFFGGGGGG?EGGGGGGGGGGGGGG9FGGGFFDGDGGGGGGGGGGGGGGCEF@FGGGGFGGGGGGGGGGGGG9FFGGG,EFGGGCFGGGGGGGGGGGGGGGGGGFFGGGGGGGGGGGGGGGECF>GGGGGCG5FG>G;GFD'G(GGGGFFC;GGGGGG:@5BEG>EGEFGGFGGGGGGGFGGGGGGGGFGGGFGGGFFGFGGGFGECGFGGFF>F6GECEF;3:>CGGGGF@FFFGFF8:7D<CCFCFGEGGGGFD@CC+GGFFFGGGDGFGFGFEFAFE9FGEADFEGFFGGFFEDF@,EGGGGGEGGGFGF8GFC@FF?GGDGGEGGGGGGGEFFFGGGDGGGGGGFEFCGGGEGGGGGGFEFEGGGGGGGGGCCCCC
@s1201 23566
TGAGGAATATTGGTCAATGGACGCGAGTCTGAACCAGCCAAGTAGCGTGAAGGATGACTGCCCTATGGGTTGTAAACTTCTTTTATATGGGAATAAAGTGGTCCACGTGAGGATTTTTGTATGTACCATATGAATAAGGATCGGCTAACTCCGTGCCAGCAGCCGCGGTAATACGGAGGATCCGAGCGTTATCCGGATTTATTGGGTTTAAAGGGAGCGTAGATGGAGGTTTAAGTCAGTTGCGAAAGTTTGCGGCTCAACCGTAAAATTGCAGCTGATACTGGATATCTTGAGTGCAGTTGAGGCAGGCGGAATTCGTGGTGTAGCGGTGAAATGCTTAGATATCACGAAGAACTCCGATTGCGAAGGCAGCCTGCTAAGCTGCAACTGACATTGAGGCTCGAAAGTGTGGGTATCAAACAGGATTAGATACCCT
+
FGEFGGGGGGGGGGGGGGGGFGG>F@F@FGGGGGGGGGGGGGGGCGGGGDFGGGGGGC6CFDFFFGGGGGEFGGGGGGGGGGGGFGG?FFGFG8FEGCFFGGCGGGGCG,B=?FFFGGE=FGGAFFF<EFGGGGG9EGGG,BF7=FGGFEFGFGGGGGGGGGFFCC:CF@3=FF:F@**8:DFGCCGGGDGC@FG:E*=<7C:CFGC=CB2CGCEFG>;;7>7A3<8#<99GFGG@7GFEFF6FE=8FGE>C>:C$FCDDCBE;A:+C0EF@FG%?@#73@FFFFGDGE88A8:9,@94,9A,EE8:B?8<=+B7GGGGGFFGE>EBA?9?BFGGE9EFGFFEECF@GGGGFCFBB=FFGGCEDFC9GGGFF8<@9<EE8F9DGGGGGFFGGGFGGGGGGGGFDEFFGFDFFGFADFAEEFFFFFCGFFFFCCCCC
@s1201 27050
TGAGGAATATTGGTCAATGGACGAGAGTCTGAACCAGCCAAGTAGCGTGAAGGATGACTGCCCTATGGGTTGTAAACTTCTTTTATACGGGAATAAAGTGAGGCACGTGTGCCTTTTTGTATGTACCGTATGAATAAGGATCGGCTAGCTCCGTGCCAGCAGCCGCGGTAATACGGAGGATCCGAGCGTTATCCGGATTTATTGGGTTTAAAGGGAGCGTAGGCGGACGCTTAAGTCAGTTGTGAAAGTTTGCGGCTCAACCGTAAAATTGCAGTTGATACTGGGTGTCTTGAGTACAGTAGAGGCAGGCGGAATTCGTGGTGTAGCGGTGAAATGCTTAGATATCACGAAGAACTCCGATTGCGAAGGCAGCTTGCTGGACTGTAACTGACGCTGATGCTCGAAAGTGTGGGTATCAAACAGGATTAGATACCCT
+
EGGGGGGGGGGGGGGGGGGCFGGGGGEFGGGFGGGGGGGGGGFGGGGGEEGGGFGGGGFGGFFFGGGGGGGGGFGGGGGGGGGGGGGGGGGGGGGGGGGGGGGGGGGGGGGGGGGGGGGEGFGGGGGGDFGGGGGGGGDFFFCGGE:CE,FFGGGGGGG@>GGGGGGGGG@@GGGGGDC:FFGGFCEDGDGE=FEGG9C-3E#FGGF@BFFGGF?GGF798C>GEGGGGFCGCFC:<ACFGGFFFG1FFFFFCCE3ECGDGFFGGFGFAGGDGFE?C,<#/BFFF4,GGGGGDFACFGGGGFGFGF@FGGFE=,GGGFFFFCGE=GEF,FFCD<GFFGGFF=9GGGGFFGFF@@GGCGE@+FDGGFCFGE@D8GDFDFGGGGGGGGGGEEGGGGGGGGGGGCFE9GGGGGGGGGGGECFCFFGGGFGGGGGCCC@C
@s1201 18775
TGAGGAATATTGGTCAATGGGCGAGAGCCTGGACCAGCCAAGTAGCGTGCAGGATGACGGCCCTATGGGTTGTAAACTGCTTTTATAAGGGAATAAAGTGAGCCTCGTGAGGCTTTTTGCATGTACCTTATGAATAAGGACCGACTAATTCCGTGCCAGCAGCCGTGGTAATACGGAAGGTCCGGGCGTTATCCGGATTTATTGGGTTTAAAGGGAGCGTAGGCCGGAGATTAAGCGTGTTGTGAAATGTAGTTGCTCAACATCTGCACTGCAGCGCGAACTGGTTTCCTTGAGTACGCACAAAGTGGGCGGAATTCGTGGTGTAGCGGTGAAATGCTTAGATATCACGAAGAACTCCGATTGCGAAGGCAGCTCACTGGAGCGCAACTGACGCTGAAGCTCGAAAGTGCGGGTATCGAACAGGATTAGATACCCT
+
FGGGG@FGGFFFGGGGGGGGGGGGGGGGGGGGGGGGFGGGFGAFGGGGGGGGGGGGFGFG:FGFGDGGFGGFGGGGGGGGGGGGGGGG9FCFGG9FGFGGGGGGDGGGGGGGGGGGGGGGGGGGGGDFEF9FFGGGGGFGGGGGEEFGFFGGGFGDFGGGGFFGG>FGFFEAFFGGGG7FCFDFEDCGGG<FE9BFGG@ECGCF<C,<2,<CGFGFGFFA7>GGGGG;EE<FCGGFGFC<ACEFDFGFFG;FBCCC#@@@CGF;EFFFGFFF?GGECD7=GGGGEBB,,DC<?C=GGGFGAC?8CEFF@,EFB=>7EFDBEGGG=B@,CEFA,?FFEC,=FAFF<FC<?,<ECB@,CEGGGGEFF@EGGFGGGGGGGGGGGGGGGF@F@CBFF?,GGDFEC@FFFFGGGGGFFEGGGGDFCFF9GGGGGGGCCCCC
@s1201 34286
TGAGGAATATTGGTCAATGGACGAGAGTCTGAACCAGCCAAGTAGCGTGCAGGATGACGGCCCTATGGGTTGTAAACTGCTTTTATAAGGGAATAAAGTGAGTCTCGTGAGACTTTTTGCATGTACCTTATGAATAAGGACCGGCTAATTCCGTGCCAGCAGCCGCGGTAATACGGAAGGTCCGGGCGTTATCCGGATTTATTGGGTTTAAAGGGAGCGTAGGCCGGAGATTAAGCGTGTTGTGTAATGTAGATGCTCAACATCTGCACGGCAGCGCGAACTGGTTTCCTTGAGTACGCACAAAGTGGGCGGAATTCGTGGTGTAGCGGTGAAATGCTTAGATATCACGAAGAACTCCGATTGCGAAGGCAGCTCAGTGGAGCGCAACTGACGCTGAAGCTCGAAAGTGCGGGTATCGGACAGGATTAGATACCCT
+
@,C<FFGGGGGGGGGGFF@EFGGGGGGFCFAFGGGGGGGFGGDF9FE:FGGF?BF,?EBFGGGFF8FGEFEGGGGGFGGGGGFCGGGGGGGDGGGGGFCECAFGFGCDGGGGCFGGGGCFGGGGFEFFGGGGGEFFF<FC,BF:EGG@F<FGFGGGFGGGGGDG7C7C>GG@=GG7BC<>FFCF>GGDFFGECFF7CEG?GFFECC<E<?CFECGGGDFGE5E=CCC>;=CGDCGFGGGFFCF2%<CF8>BF9B;FGEF9GGGFFCGFF#-E<:+GGE=@.CGGGGFDCFC9*@+:GFE<E9FGF8@DGFGFF@+>GD:B9,>7?GDGF<A9EEFECGF@GGGGGFFFFF,E<?7GGD@C@BF@FC@EECFGGF<9,GGEFB7GGF@F>GFGFE@C8@F8GGGGGGGGFCGFEFEGDGGGFGGGGFF9FCGCCCCC
@s1201 29109
TGAGGAATATTGGTCAATGGGCGAGAGCCTGAACCAGCCAAGTAGCGTGCAGGATGACGGCCCTATGGGTTGTAAACTGCTTTTATAAGGGAATAAAGTGAGCCTCGTGAGGCTTTTTGCATGTACCTTATGAATAAGGACCGGCTAATTCCGTGCCAGCAGCCGCGGTAATACGGAAGGTCCGGGCGTTATCCGGCTTTATTGGGTTTAAAGGGAGCGTAGGCCGTCTTATAAGCGTGTTGTGAAATGTCGGGGCTCAACCTGGGCATTGCAGCGCGAACTGTGAGACTGGAGTGTGCAGGAAGTAGGCGGAATTCGTCGTGTAGCGGTGAAATGCTTAGATATGACGAAGAACTCCGATTGCGAAGGCAGCCTGCTGTAGCGCAACTGACGCTGAAGCTCGAAAGCGTGGGTATCGAACAGGATTAGATACCCT
+
FFGGGFFFGGFGGGGGFGFGGGGGGGGGGFDFGGGGGGGGGGGGGGGGGGGGGGGGFFFGCFGCFFGGGGGGGGGGGGGGDEGGGGGGGGGGGGFGGGGGGFGGGGGG8,7ECGGGGGGGGGGGGCGGGGGFGGGGGFFFFGGEECFGGGGGFGCGFAFGGFGGGGGDGCGGGFGGGGDGFBBCFGDEFGGGGGGE**=CFGGGF<E9G<>%7<E::)FD@>CG?G:D/FCFFGD4EGFFFG;FF?9BEECGFCE6DGFCGFF4FGGGFFFCFCEGGF8DA=EC@AF<EDAF5DD=8GDFAGGGFDEGED@DFFCDGGFCGFC@)GEFFEC,<AGFGF<CGDGGGF==EA<ACGGGGFEFB>DGGFCGGFDFD<GFFGEGDGGGGGGGGGGGGGGF?GGGGGGGGEGFEEGGGFCGGGGFFEEGDCGGFEF@CCCC
@s1201 28971
TGAGGAATATTGGTCAATGGGCGAGAGCCTGAACCAGCCAAGTAGCGTGAGGGACGACTGCCCTATGGGTTGTAAACCTCTTTTGTTTGGGAATAAAGTGCGGGACGTGTCCCGCATTGCATGTACCATTTGAATAAGGACCGGCTAATTCCGTGCCAGCAGCCGCGGTAATACGGAAGGTCCGGGCGTTATCCGGATTTATTGGGTTTAAAGGGAGCGCAGGCCGTGGGCTAAGCGTGCCGTGAAATTCTGCCGCGCAACGGCAGACGTGCGGCGCGAACTGGTCCACTTGAGTACGCGGGACGCTGGCGGAATTCGTGGTGTAGCGGTGAAATGCTTAGATATCGGGAGGAACACCAGTGGCGAAGGCGGCCTACTGGGCACCAACCGACGCTGAGGCTCGAAAGTGTGGGTAGCAAACAGGATTAGATACCCT
+
FFGFDFC<EFD,FFGGGDA;,@CFGGDGFCFFDFDGGFFFGDGGGGGGGGGGGEGG7@FEEFGDGF<@FGG=FDCF9EGGGFAFFBFGGDE<EFEFF<FGG7FFGGGGDFGFFGGGGGGGGGGFFGGFC,7@CF9D,@,<A+3<>F:DFGCA8,@FEFFGC:CGGDF:FEFGFGGGGGDG:FG<FDCCF@CGFFE:C2C??FC<0>E4,CC@:C>CE>EF?=:5=C8?CF<88EF?GGGE:C<7+1CGFEGGEEC/.GC=DGGFGGFFF88*#>*@33:<@+8GFFCFF=FF?GGFCGGFEC@>B+FB:8CE>,FFCGGGGGGC5DFAGGGF9GGGGCEAE+EEGGFF?,FC==FFCDCFF:F<E:FGGGGGGGF<AGCFFGGCFCFCCBBDGFD@DGGGGDGEFGGGEGECGGGGGFE<<9GGGGGGFEGCCCCC
@s1201 28342
TGAGGAATATTGGTCAATGGACGAGAGTCTGAACCAGCCAAGTAGCGTGCAGGATGACGGCCCTATGGGTTGTAAACTGCTTTTATAAGGGAATAAAGTGAGTCTCGTGAGACTTTTTGCATGTACCTTATGAATAAGGACCGGCTAATTCCGTGCCAGCAGCCGCGGTAATACGGAAGGTCCGGGCGTTATCCGGATTTATTGGGTTTAAAGGGAGCGTAGGCCGGAGATTAAGCGTGTGGTGAAATGTAGACGCTCAACGTCTGCACTGCAGCGCGAACTGGTTTCCTTGAGTACGCACAAAGTGGGCGGAATTCGTGGTGTAGCGGTGAAATGCTTAGATATCACGAAGAACTCCGATTGCGAAGGCAGCGCACTGGAGCGCAACTGACGCTGAAGCTCGAAAGTGCGGGTATCGAACAGGATTAGATACCCT
+
<FFGGGGGGGGGGGGGGGGGEGDFCGGFGGGGGGDFGGGGFGGGGGGGGGGGFBFGGGGGGGG?FFGGGFC>FFGGGGGGGGFFFGDGGGGFEGFGGGGGGGGGGGGGGGGGGGGGGGGG9@FBFGGGGGGGGGGGFGGGFF>FECEFGFGGGGFFGG?FFGGGGGGGGGGGGGGGGECE7FGGCGEGGEEC98=CG/F?C<3C<;<C8FFF9@F4<:CDDBCCDGGCGCGGFDGDGGGF)CEF;AE@FGFFGCFD8:8<FF>9B=7CCFF@<GGGCE@CFGGGGGF8D,?C?>+GGGF<,<:CGGEGGCE@78GGEGFGFGGGAF7FF9GFCFFC,-C=C,9GGGGGGGFFEDGGEFGGFCEEGEDGGGGGF9GGGGGEEC@GCA@CEC@EGGFGGGGGGGFFFDGGGGGGGGGGEFFEDGGGDGGGE@FCC9CC
@s1201 342
TGAGGAATATTGGTCAATGGACGAGAGTCTGAACCAGCCAAGTAGCGTGCAGGATGACGGCCCTATGGGTTGTAAACTGCTTTTATAAGGGAATAAAGTGAGTCTCGTGAGACTTTTTGCATGTACCTTATGAATAAGGACCGGCTAATTCCGTGCCAGCAGCCGCGGTAATACGGAGGGCCCGGGCGTTATCCGGATTTCTTGGGGTTAAAGGGAGCGTAGGCCGGAGATTAAGCGTGTTGTGAAATGTAGATGCTCAACATATGCACTGCAGCGCGAACTGGTTTCCATGAGTACGCACAAAGTGGGCGGAATGCGTGGTGCAGCGGTTGAATGCTTAGCTATCACGAAGAACTCCGAGTGCGAAGGCAGCTCAAGGGACTGCAACTGACACTGATGCTCGAAAGTGTGGGTATCAAACAGGATTAGATACCCT
+
EFGGGGGGGGGGGGGGGGGEGGGGGGGFGGGGGGGGGGGGGFGGGGGGGFGGGGGGGGGGGGGGGFGGGGEGGFGGGGGGGGGGGGGGGGGGGGGGGABFGGGGGGGGGGGGGGGGGGGGGGCGCCGGFGGGGGGGGGGGFGGGGGGGGGFGGGGGGGFGG?FGGGGGGGGGF9@FEC@@FEFGGGGCGDEGGGDCGDGG++?AFD*CC@CG.G?FEFGF=CEF@8G:EE@EEFG9F;;:@F>CFGFF<9<<,<F?<:FB8EE#F;=CFDB92>E=@CC3=ECFFB,,7,<9)DCEC@,:,,,BB+@+?,?,@6++,C8FA88+A=>99C6,,,9,@<9,5,9,F?FCFFDF8C@@,,9++=,,?,;;,B<C,E@C,,8A;,@AFDFFE<ECCEFFE7E8GGGGFFGF@<CC;A<<,9FEGGGGGFF<FE<CCCAB
@s1201 26345
TGAGGAATATTGGTCAATGGGCGAGAGCCTGAACCAGCCAAGTAGCGTGAAGGATGACTGCCCTATGGGTTGTAAACTTCTTTTATAAAGGAATAAAGTCGGGTATGTATACCCGTTTGCATGTACTTTATGAATAAGGATCAGCTAACTCCGTGCCAGCAGCCGCGGTAATACGGAGGATCCGGGCGTTATCCGGATTTATTGGGTTTAAAGGGCGCGTAGATGGATGTTTAAGTCAGTTGTGAAAGTTTGCGGCTCAACCGTAAAATTGCAGTTGATACTGGATATCTTGAGTGCAGTTGAGGCAGGCGGAAGTCGTGGTGTAGCGGTGAAATGCTTAGATATCACGAAGAACTCCGATTGCGAAGGCAGCCTGCTAAGCTGCAACTGACATTGAGGCTCGAAAGTGTGGGTATCAAACAGGAGTAGATACCCT
+
FFGGFGCAF9FCEFGGGGF<FFDGGGGGGGGGGGGGGGGGGG9EGGDGGCFFGGDFGGGAFGGGGFFGFGDEFFGGFGDFFGFGGGF<EFF<E<FFGGFGDGEFFGGGGGGGGF+4BFGGGGAAFG<FGDGGFFGGGGGGGG,8AFFGGFDGGFE@BFDCFGFGGGGFEDGGCDC+3:<>,@:D**=:FGGGFFC@*=:FCCFGGEAF@=FGC>E#=8FD=E2,8:3*3<C;GG797<EFFGGCF9FGD+/C==EE=CFCFFBACEF:1@CF;E9C@4(3EEC<<C8,,AECFEDCE?FB4F:CA7ECCC>,887GGCFFGGDGECFF;,<<<5<GFFGFE=,GFCGGFFAE<@:7FEFCCGEFGCFGGFFC8EFGFA@<FFGGGFFGFF<FCFGGF@CGGEGF9F@GGFECDEGGGGGFFFB@<9GGGDFCC9CC
@s1201 23022
TGAGGAATATTGGTCAATGGGCGGAAGCCTGAACCAGCCAAGTAGCGTGCAGGATGACGGCCCTATGGGTTGGAAACTGCTTTTATGCGGGGATAAAGTGGGCCACGCGTGGTCTTTTGCAGGTACCGCATGAATAAGGACCGGCTAATTCCGTGCCAGCAGCCGCGGTAATACGGAAGGTCCGGGCGTTATCCGGATTTATTGGGTTTAAATGGAGCGCAGGCCGGAGGTTAAGCGTGTTGTGAAATGTAGGGGCGCAACCTCTGCACTGCAGCGCGAGCTGGCTTGCTTGAGTACGCACAACGTGGGCGGAATTCGTGGTTGAGCGGTGAAATGCTTTGATATCACGAAGAACTCCGATTGCGAAGGCAGCTCACGGGAGCGCAACTGACGCTGAAGCTCGAAAGTGCGGGTATCGAACAGGATTAGATACCCT
+
GGF9FGEFFFGGGGGFCCFGFG>FC7CGG8FGFGGGFFEGGGGGGGFEGGGFGGGGGF@@EGGGGCGGGFGD+AB<=EEFGGGGGE9E=E7CFGF,BEF,=BDFFG7CFG7CFFFGGG99BF8<@,ECFFGGCGFFCACFFFFEGGG8B@9B,,:>:BFFFBFF*:=EG@EGD,*=CG*<2,2*:5*2/:E5CFEC=GC?ECGFGC08/CEFF7@3<)2)3=C7,DE2'?CCE@F>F>8A,?1)%FE@CC<GF>C;#F8<*;@,F@@6#837:>5++8=+?FGFCCDDE=9C3+68+:@4,,+EEE@+CC9EDE>@8+:<F98+)GCFF<E9FF@<EC<,<=C,<,<GGGFCCGGGCC8@EGGFFCFGGGFGGFFC:FBGECF;,,C,7B,@C9FF8GGFD7GFE@ECGDGGGFCFGGFFFGGGFGEDGGFCCCCC
@s1201 345
TGAGGAATATTGGTCAATGGGCGAGAGCCTGAACCAGCCAAGTAGCGTGAAGGATGACTGCCCTATGGGTTGTAAACTTCTTTTATAAAGGAATAAAGTCGGGTATGTATACCCGTTTGCATGTACTTTATGAATAAGGATCGGCTAACTCCGTGCCAGCAGCCGCGGTAATACGGAGGATCCGAGCGTTATCCGGATTTATTGGGTTTAAATGGAGCGTAGATGGATGTTTAAGTCAGTTGTGAAAGTTTGCGGCTCAACCGTAAAATTGCAGTTGATACTGGATATCTTGAGTGCAGTTGAGGCAGGCGGAATGCGTGGTGTAGCGGTGAAATGCTTAGATATCACGAAGAACTCCGATTGCGAAGGCAGCCTGCTAAGCTGCAACTGACATTGAGGCTCGAAAGTGTGGGTATCAAACAGGATTAGATACCCT
+
FFGGGCGGGGGGGGGGGGGFGGGGEGGGGDEGGGGGGGGGGGGGGGGEDGGGGGGDDFEFGGGGGGGGGGGGGGCFFGGGGGGGGGGGFFDGGGGGGGGGGGGGGGGGGGGGGGGGGGGGGGGGGEFGGGGGFGGAEFGGFGGEGCEDDGGGGG7FGGC+3BFCEDGGGGGGGGGGE@C@CFGGG@EGGGGGGG>G=<FC5GFCFG:FFFGG&?:);:F>DF293;2#C@C<FG@30=A<F?@ECGCFFF8<:E8@EGCFBCC9GFDFFFGFGFDFE@FGFFEG6FAF,8FGDE@=8FE=CGFGFF@BC=D@6C88CGGFE@GG>>4,;DE9BFDCFF<DC9<:B,C,D9FFEFDGECFFGEGEFFFGFDFGGGCGGGF=GGGGGGFFFGFFFGCGGGGFC7FFFGGGGGGFGGGGGGGFFGGGGGGGGFE<CCCC
@s1201 346
TGAGGAATATTGGTCAATGGGCGGAAGCCTGAACCAGCCAAGTAGCGTGCAGGATGACGGCCCTATGGGTTGTAAACTGCTTTTATACGGGGATAAAGTGAGCCACGTGTGGCTTATTGCAGGTACCGTATGAATAAGGACCGGCTAATTCCGTGCCAGCAGCCGCGGTAATACGGAAGGTCCGGGCGTTATCCGGATTTATTGGGTTTAAAGGGAGCATAGGCCGTCTGCTAAGCGTGTTGTGAAATGTCGGGGCTCAACCTGGGCATTGCAGCGCGAACTGGCAGACTTGAGTGTACAGGAAGTAGGCGGAATTCGTCGTGTAGCGGTGAAATGCTTAGATATGACGAAGAACTCCGATTGCGAAGGCAGCCTGCTGTAGTGCAACTGACGCTGAAGCTCGAAAGCGTGGGTATCGAACAGGATTAGATACCCT
+
FCFGGGGGGGGGGGGGGFGGGGGGGGGGGGGGFGGGGGGGGGGGGGGEFGGGGGGGGGGGGGGGGGFGGGGGGGGGGGGGGGGGGFFGGGGGGGGGCFGGGGGGGGGGGFFGGFGGGGGGGGGGFFGGGGGGGGDFGGGGFGECEGGGFGGGGGGGGGGG?:FGEGGGGGGCF9;CEFFGGGGGGGEEECEGGGGGGGGF@G1GFF?CC?FG7CEFE>EF5CFFFDC7:FF>CFE=EC>8CD<EEFE>FFBGFCEFGF;>@>>EGGGFFEGFF@=>CEEFGGFGGGFF8EGFDB8GGGGGGFE,B8+B+CE9D?@C@BCCF9GGFGGGEE?,A,,F>FFGE=A@DGGGGFGGFB7B>FF@GGEGGFFGGCFEDCF@8F@ECFGGGGGGGEF@<9FE<GGGFGGDGFGGGGGGGGGGGGGGGGGGGDGGGCGCCCCC
@s1201 347
TGAGGAATATTGGTCAATGGACGAGAGTCTGAACCAGCCAAGTAGCGTGCAGGATGACGGCCCTATGGGTTGTAAACTGCTTTTATAGGGGGATAAAGTGTGGTACGTGTACCATATTGCAGGTACCCTATGAATAAGGACCGGCTAATTCCGTGCCAGCAGCCGCGGTAATACGGAAGGTCCGGGCGTGATCCGGATTTAGTGGGTTTAAAGGGAGCGTAGGCCGGAGATTAAGCGTGTTGTGAAATGTAGACGCGCAACGTCTGCACTGCAGCGCGAACTGGTTTCCTTGAGTACGCACAAAGTGGGCGGAAGTCGTGGGGTAGCGGTGAAATGCTTAGATATCACGAAGAACTCCGATTGCGAAGGCAGCTCACGGGAGCGCAACTGACGCTGAAGCTCGAAAGTGCGGGTATCGAACAGGATTAGATACCCT
+
<FFFGFFGGGGGGGGGGCFEGGGGGGGGGGGGGGGGGGGGGGGGGGGEGGGGGGGGGGGDGGGGGGGGGGDEGFFGG9FGCEGGGGGGGGGE>7EFFFFFGGGCFGGGGDFDGGGFGFFF9F8<EFGFDFGGGG,EDF,CD=@FGGEGGCECFF<FEFF7BACGCEGGGG7C@EFG7*>:,2:@EFGG7#4BFFGGGCC<D';0?FF7F@CG/?<4<1C@?CG:FGF:FECCG,DAECC98CFEF7,FF=AFG=EB,@FDCC;FGF9<FEC*>8>C8FBFGGGGGGGD=D9F=EDGGFFGFFCGGDGGGEED>>+>+F=4F,GE=CEEFFEFCFF?FEBCGGFGGGGGGEGECB7B,CF@GFGGFCDFFECFECEGGGGGGFDGGFFDGGGGGGGEBCGFFCGGGGGGGFEFEECGGGGFFGGGGFGFGGGCCCCC
@s1201 348
TGGGGAATATTGCACAATGGGGGAAACCCTGATGCAGCGACGCCGCGTGGAGGAAGAAGGTCTTCGGACTGTAGGCTCCTGTTGTTGAGGAAGATAATGACGGTACTCGACAAGGAAGTGACGGCTAACTACGTGCCAGCAGCCGCGGCAAAACGTAGGTCACAAGCGTTGTCCGGAATTACTGGGTGTAAAGGGAGCGCAGGCGGGAGAACAAGTTGGAAGTGAAATCCAGGGGCTCAACCCATGAACTGCTTTCAAAACTGTCTTTCTTGAGTAGTGCAGAGGTAGGCGGAATTCCCGGTGTAGCGGTGGAATGCGTAGATATCGGGAGGAACACCAGTGGCGAAGGCGGCCTACTGGGCACCAACTGACGCTGAGGCTCGAAAGTGTGGGTAGCAAACAGGATTAGATACCCT
+
FFFGGGGGGGGGGGGGGGGGGGGGGGGGGGGGGGGGGGGGGGGGDGGGGGGGGGGGGGGGGFGFGFGGGGGGGGGGEGGGGGGGGGCGGGGGFGFFGGGGGGGGGGFGGFGGGGGGGFGGFFCFEGGG,E,DFGGGGGGGFGFGGGCC*=<FCFFGGGGGGGFGFCEGG7*3FGGGEEE8C+&CCFG77::<9?@<E5>EGDEEEEG+8?C,FFBF@CB@A?CFF#AA97+(GFEB6DFC8D:@8C<=,D:<C<9:>:C=@?D:=CGGGGFDDF8<DCE8GFDFF6GFGGEFF>@>+EEGGEGGFGCEFFFFF@,8BGAGFE=GDGGGFGGFFCFC,GFF@FFFGEEEGGGFE9GGFFGGGGGFGFGGGGEGGGGFEGGGGGGGGGGGGGGGGGGGGGGFGGFGF9GGFCECCCCC
@s1201 31468
TGGGGAATATTGCACAATGGGGGAAACCCTGATGCAGCGACGCCGCGTGGAGGAAGAAGGTCTTCGGATTGTAAACCCCTGTTGTTGAGGAAGATAATGACGGTACTCAACAAGGAAGTGACGGCTACCTACGTGCCAGAAGCCGCGGTCAAACGTAGGTCACAAGCGTTGTCCGGAATTACCGGGTGTACAGGGAGCGCAGGGGGGAGAACAAGTCAGAAGTGAAATCCAGGTGCTCAACTCATGAACTGCGTTTAAAACGGGTTTTCTTGAGTAGTGAAGAGGTAGGCGGAACTCCCGGTGTAGCGGTGGAATGCGTAGATATCGGGAAGAACGCCAGTGGCGAAGGCGGCCTACTGGGCTCCAACTGACGCTGAGGCTCGAAAGTGTGGGTAGCAAACAGGATTAGATACCCT
+
GFCFGGGCFGGGD9FGGGFGFEGG:FDFGGGG<FFGGGCGGG7F7CE=FCFFCCFGGEGGAFCFF+8+4B,,,CFEG@:B<FFC,:EDD<,BF8?E<EF?EC@FGG9CADD9F,BFE,3,E<C7F:B,8,:<<>7+D,8,,3,35F*5<*>:,>F:F4C?F,@CCC,<4=*=,<FGGF*8,<,8<C/<*,,<0;>5CEGCCG5*8:=1468,8#;4#$9>:F=,<;5,>24,,,:3AFB@3,,,3<,>+GF@3<><:B===+>8FGDFD8FF933,,,9,,DDFF@+EC46>,@+E@4:FFEEC5GGFGFFAB:7@=9F8GEF=F:C,E:,CBB7,B9,CGCC7GGDGE@EFFCEEEC4@FC,8GFGGGGGEFGGFGEF<,GGGFFF@FCECGGGFFFFEGGFGGGFGGGGCC<CC
@s1201 350
TGAGGAATATTGGTCAATGGGCGAGAGCCTGAACCAGTCAAGTAGCGTGCAGGATGACGGCCCTATGGGTTGTAAACTGCTTTTATAAGGGAATAAAGTGAGTCTCGTGAGACTTTTTGCATGTACCTTATGAATAAGGACCGGCTAATTCCGTGCCAGCAGCCGCGGTAATACGGAAGGTCCGGGCGTTATCCGGATTTATTGGGTTTAAAGGGAGCGTAGGCCGGAGATTAAGCGTGTTGTGAAATGTAGACGCTCAACGTCTGCACTGCAGCGCGAACTGGTTTCCTTGAGTACGCATAAAGTGGGCGGAATTCGTGGTGTAGCGGTGAAATGCTTAGATATCACGAAGAACTCCGATTGCGAAGGCAGCTCACTGGGGCGCAACTGACGCTGAAGCTCGAAAGCGCGGGTATCGAACAGGATTAGATACCCT
+
DFGGGGGGGGGGGGGGGGGGGGGGGDFGGGGGGGGGGGGGGGGGFGGGGGGGGGGGGGGGGGGGG89EFFFGFFFFDFFFGFFGGGGFGGGGGGGGGGEGGGGGGGGGGGGAFGGGGGGGGGGGGFGGGFGF?FGG9CFEGGEGGGGFGG<FFBEGGGGGGGFFGGGGGG:EFGFFEGGGGGGGDFGGGE7CGGGGGDE'CF-?CGG1EF@D@?7AE;E=?:CFFFG>;<6CC>GAGFFEGFFECF@7FFAG.ECE5@C=:DC5A;CGFCC5AECCEFGGDBEGFDF<?F<<9F8FE9AEAA>CF@+BB9AE8D7GDGGGGCCE>GGFB@<9,9E8A?:,EDAAA7FFFGGGGFGGGGGGEFCDEGGFD8GGGGGFCFGGGGGGGFEGEGEGFFGGGGGGGGGGGGGDGGFECFGGGGGEFGGGGDGGGFFC@CCC
@s1201 21580
TGGGGAATATTGCACAATGGGGGAAACCCTGATGCAGCGACGCCGCGTGGAGGAAGAAGGTCTTCGGATTGTAAACTCCTGTTGTTGAGGAAGATAATGACGGTACTCAACAAGGAAGTGACGGCTAACTACGTGCCAGCAGCCGCGGTAAAACGTAGGTCACAAGCGTTGTCCGGAATTACTGGGTGTAAAGGGAGCGCAGGCGGGAAGACAAGTTGGAAGTGAAATCCACGGGCTCAACCCATGAACTGCTTTCAAAACTGTTTTTCTTGAGTAGTGCAGAGGTAGGCGGAATTCCCGGTGTAGCGGTGGAATGCGTAGATATCGGGAGGAACACCAGTGGCGAAGGCGGCCTACTGGGCACCAACTGACGCTGAGGCTCGAAAGTGTGGGTAGCAAACAGGATTAGATACCCT
+
GGGFGGGGGGGFGGGGGG9BFGGGGGGGGGGGGGGGGGGFGGGGGGG7=CFGGGGGGGDGGGGCFGGBEGFFFGGG<EFGG<FGGGGGGGGGGF<F9?CFG@CFGGFGGEG9D@FGGCFFG?FFGGFGFGGGEFEFGGGGGGGGGG7CC>7>FFFFGCC,D<FF::CFGGGGFGEFCECFGDFFGGGC1B@FGFG:<=CACGGG=GECC>@;GF:7?<CG@;EF><:;GEFGFB></@+8;67?E81<@/#>GFCBGEDCFDDFAFGGFGFF9D=<FFC0B?7<EBB?FEFEEFEC8C:FACFC>GGGGGFA?=,7GGGGF>CEC=,GGFFCDFCGGGFGEC77EB6FCEGGGGGGGGFE<FGGGFEEEGFCFEGFFFECGGDFE@GGGFFGFGGGFFGGGGGGGGGGGGGCCCCC
@s1201 352
TGGGGAATATTGCACAATGGGGGAAACCCTGATGCAGCGACGCCGCGTGGAGGAAGAAGGTCTTCGGATTGTAAACTCCTGTTGTTGAGGAAGATAATGACGGTACTCAACAAGGAAGTGACGGCTAACTACGTGCCAGCAGCCGCGGTAATACGTAGGTGGCAAGCGTTGTCCGGAATTCCTGGGTGTAAAGGGAGCGCAGGCGGGGGAGCAAGTCAGCTGTGAAATCCATGGGCTTAACCCGTGAACTGCAGTTGAAACTGTTCTTCTTGAGTGAAGTAGAGGTTGGCGGAATGCGGAGTGTAGCGGTGAAATGCGTAGATATTCGGAGGAACACCGGTGGCGAAGGCGGCCAACTGGGCTTTTACTGACGCTGAGGCTCGAAAGTGTGGGGAGCAAACAGGATTAGATACCCT
+
GGGGGGGGGGGGGGGGGGGGEGGGGGGGGGGGFGG9CFCFGCGEFGGGGGGGDGGGFFGF<EEGGGGGDGGGFFFGGGGGFGGCGF?<FFFFGGGGFGGDGGD:FFGGGDFGGGFDFGGFGCCFGGGGFG9CCCFGGGF7>FFGDGCE>7B;@FGGGFD9:7:F9C:C@F*4<C8FE>FC,22CFC6CC;BDEGG>8#':D<:CCEGGGC8CF9D6A<@@AFDC94<6FCGGF@C,,<FFAF>@;;;E@>3/FGECB59*@/FA@:F?<FFFEFDDDGFFE,8GF8FEF>FD@6++=,=<GFGGFF@EABF9GGGEEFCGGFGGGGGGGGGFCGGGGGGGGGGGFCCGGEF8<F9FFFFGGGGGFCFDGCCGGFCGGGGGGGGDGGGFGFEFGGGGGGGGFDFGGGGGGGGCCCCC
@s1201 353
TGAGGAATATTGGTCAATGGACGCAAGTCTGAACCAGCCAAGTAGCGTGCAGGAAGACGGCCCTCTGGGTTGTAAACTGCTTTTAGTTGGGAATAAAGTGCACCACGTGTGGTGTTTTGTATGTACCATCAGAAAAAGGACCGGCTAATTCCGTGCCCGCCGCCGCGGTAATACGGAAGGTTCAGGCGTTTTCCGGCTTTATTGGGTTTAAAGGGAGCGTAGGCCGGAGATTAAGCGTGTTGTGAAATGTAGACGCTCAACGGCTGCACTGCAGCGCGAACTGGTTTCCTTGAGTACGCACAAAGTGGGCGGAATTCGTGGTGGAGCGGTGAAATGCTTAGATATCACGAAGAACTCCGATTGCGAAGGCAGCTCACTGGAGCGCAACTGACGCTGAAGCTCGAAAGTGCGGGTATCGAACAGGATTAGATACCCT
+
ECFFGGGGGFGGGGGGGGGGGGGGGGGEFFGGGGGGGGGGGFFCFGGG776<ECGGGFFGCFG?G8CDCF@EFEFGGGGGGEFAE<CECFGFFEGGFF<F?EFGGDDGGAEGDDF7FFFF9AFFGGG,AFEE9EFGCC?,BDEG+CCDFFEFC,+=F,+8+++5**5CF<7:,,*=:*<B:<,:2@FC=C*1;C07#34?;DFF?C<;7,41?FG6EBC#0DD947E=F;:<<EC6<3C9?/=5A1CB>6EE3CFCFC:*+3,A9CCGGCGFGEC=>C63+CEFFF<B@,GD=GGFGGEFD<A<CCFGGGFDEDCEC===?,=B>FC@FFF;E9FDE<FFE=,8CCF<<E9GFEGGGFGEBCCF@EFCE,,GGFEC,EGEDGDGGGEGGGGGGFCFF:GFDFEFFCCCDGGGGGGGGGGFFEEAFC,DF8CCCCCC
@s1201 354
TGAGGAATATTGGTCAATGGACGAGAGTCTGAACCAGCCAAGTAGCGTGCAGGATGACGGCCCTATGGGTTGTAAACTGCTTTTATAAGGGAATAAAGTGGGAGTCGTGACTCCTTTTGCATGTACCTTATGAATAAGGACCGGCTAATTCCGTACCAGCAGCCGAGGTAATACGGAAGGCCCGGGGGTTATCCGGATTTATTGGGTTTAAAGGAAGCGTAGGCCGGAGATTAAGCGTGTTGTGAAATGGCATTGCTCAACATCTGAATGGCAGCGCGAACTGGTTTCCTTGAGTGCGCATAAAGTTGGCGGAATTCGTGGTGTAGCGGTGAAATGCTTAGATATCACGAAGAACTCCGATTGCGAAGGCAGCTCACTGGGGCGCAACTGACGCTGAAGCTCGAAAGCGCGGGTATCGAACAGGATTAGATACCCT
+
AFFGGGGGECFGGGGGGFCCFGGG7@FGGGGGGFFGBABEFFAFEGEFCCFGGGEFFEFGFFGGGGGFGGGGGGDGGFG?EB<CEFGG9EGGGGEFFEFGGFDGCGDFFGGFFC,EFBFGGF9FDGGG,CFE?F,48AFGF77FCEGGCFG<F,=++CFFC,@C=E+FGFCFCFEFBFF7,,*<>C*:FCCC9FGE55CF:;C,>F:FC7:CCG+0;:+.6899<BGFC=$FCFGACGE;@,=CCFC57####,CCEFF7'989ACF@3#:9CCCECD@DCFFBD<F:,3,8AC8+C>9C,59=@@+GEGGDD8B+GGGGFFE@5GGE9E<,,,,DGF?DAFFFDFED9FEEABDGDFGGEDDGGDEBFFGGFGFF:7DEDGEF9FFGGFBGGGGEFGGGGGFGCEGFEEF@FFGFGGGGGGGGE<GGFEGCCCCC
@s1201 355
TGAGGAATATTGGTCAATGGGCGAGAGCCTGAACCAGCCAAGTAGCGTGCAGGATGACGGCCCTATGGGTTGTAAACTGCTTTTATAAGGGAATAAAGTGAGCGATGTGTCGCTTTTTGCATGTACCTTATGAATAAGGACCGGCTAATTCCGTGCCAGCAGCCGCGGTAATACGGAAGGTCCGGGCGTTATCAGGATTTATTGGGTTTAAAGGGAGCGTAGGCCGGAGATTAAGCGTGTTGTGAAATGTAGGTGCTCAACATCTGCACTGCAGCGCGAACTGGTTTCCGTGAGTACGCACAAAGTGGGCGGAGTTCGTGGTGTAGCGGTGAAATGCTTAGATATCACGAAGAACTCCGATTGCGAAGGCAGCTCACTGGAGCGCAACTGACGCTGAAGCTCGAAAGTGCGGGTATCGAACAGGATTAGATACCCT
+
EGFGGGGGGGGGGGGGGGFGGGGGGGGGGGGGFGEGGGGGGGAEFGGGGGGGGGGCDFFGGGGGGGFGGGGGGFFFGGGGC<<FCFGGF<CFGGEFGGGGGFFFGF=FDFDGGGDGGGGGGGGGGGFFGGGFFGGDGEGGFGGGGGGGGGGGGF@GGGGGFGGGGGG>@:FCFGGG*>>FBDFC7CECGF*BC,>9CC9FGGG<9F7C>CC;C97AE6:>6-GG@GC@E:CCFFEAG>GGFDCGFCEFF6,9:F9EAAF@0,,CA9:CGGF?,:EF>GG6,C<DCCFB1,A<)C@46=E<D?,EGGGGGCFE8E8@CGGGGFCEAB@AE9CFCEFDDC,FGFF,CFECAFDB<FFF:FF:CCF,FFGGFFGGFFCF8FFCGGGGECECGECEDGGGGGGGGGGGGGGGECGDGFGGGGFFFFFF<<FFGGFBCCAA
@s1201 35966
TGAGGAATATTGGTCAATGGGCGAGAGCCTGAACCAACCAAGTAGCGTGCAGGATGACGGCCCTATGGGTTGTAAACTGCTTTTATAAGGGAATAAAGTTTGCCACGTGTGGCATTTTGCATGTACCTTATGAATAAGGACCGGCTAATTCCGTGCCAGCAGCCGCGGTAATACGGAAGGTCCGGGCGTTATCCGGATTTATTGGGTTTAAAGGGAGCGTAGGCCGGAGATTAAGCGTGTTGGGAAATGTAGTTGCTCAACATCTGCACTGCAGCGCGAACTGGTTTCCGTGAGTACGCACAAAGGGGGCGGAATTCGTGGTGTAGCGGTGAAATGCTTAGATATCACGGAGAACTCCGATTGCGAAGGCAGCTCACTGGAGCGCAACTGACGCTGAAGCTCGAAAGTGCAGGTATCGAACAGGATTAGATACCCT
+
FEGGGGGGGFGGGGGGGGFCDGGGGGGGGGGGGGGGGGGGGGGFGGBFGGGGGGE<FFGCEEEEEFGGGGGGGGEFGFGGGCFGFGGGGGCCFGGGFFGGGGGGGGGGGGGGGGGGGGGEGCFFEFGGGGGGGF,;AFFFGFGGGGGGGDFGGGFGGFGGGGGGEGGG@@FABFGC@FEEEC9FGDGGGGGGGGG?GEGFGG=GGF>FE?:?CFGGC:CD>B?+<EGGFEGCFEFFGGGEFF6F<:FEF7GFCCEF8EFFAFACCEFFGEGEFCBEFGEGDFEFGF:C,,FEFGEFE9FAF<=7@+CFGF;E>8GEGGGEAC@8*GGDGFF9GGF8ADFFE9C8FFF>CC,FACECB,@8+GGDDF?GFFEGGFE<FFDGGECAFAFEEF;GGFGF<CGGGFFFGFGCGGGGGGGGGF<FE@@GGGFFEGF<CCCC
@s1201 357
TGAGGAATATTGGTCAATGGACGAGAGTCTGAACCAGCCAAGTAGCGTGCAGGATGACGGCCCTATGGGTTGTAAACTGCTTTTATAAGGGAGTAAAGTGAGTCTCGTGAGACTTTTTGCATGTACCTTATGAATAAGGACCGGCTAATTCCGTGCCAGCAGCCGCGGTAATACGGAAGGTCCGGGCGTTATCCGGATTTATTGGGTTTAAAGGGAGCGTAGGCCGGAGATTAAGCGTGTTGTGAAATGTAGATGCTCAACATCTGCACTGCAGCGCGAACTGGTTTCCTTGAGTACGCACAAAGTGGGCGGAATTCGTGGTGTAGCGGTGAAATGCTTAGATATCACGAAGAACTCCGATTGCGAAGGCAGCTCACTGGAGCGCAACTGACGCTGAAGCTCGAAAGTGCGGGTATCGAACAGGATTAGATACCCT
+
<FDGGGGGGGGGGGGGGGEFEFGFFEGGGGGGGGGGGGFGGGGGGGGG7CFGCGGGGGCGDGGGGFGGGFCFFG,EFFCF9?FGFGGCGGG=BFFFFGAEGGGGGDGGGGGGGGGGGGGCFGCGGFGGGGGGGGGGGCCBBFGEE@EFGGGGFEFGFDEGCGGGGDDFECFG=CFG7<FDFGEFGGGGGGEFGFEGG52B085=<F<C(G,BFGD8==F=;9?FFFGFDGFF:FGACBGGFGF;CFFFFF<CC9CCE:FECFGGCFEDBD59CE?CEC0??GFAD@FDFD??8FAB698FFDD=F@FBF8BF8>+GGGFFEF=88ECEAEFFEGG?CGFGFDGGFGGGGDGFECCBC@F@@,GGFA9GGFFFDFGEEEFGEGGGGGGEFC;F9GGGFCCC@CGGFGGGGGFGFECGGGGFGGFFF9GGGGGCCCCC
@s1201 358
TGAGGAATATTGGTCAATGGGCGAGAGCCTGAACCAGCCAAGTAGCGTGCAGGATGACGGCCCTATGGGTTGTAAACTGCTTTTATAAGGGAATAAAGTGAGCCTCGTGAGACTTTTTGTATATACCTTATGAATAAGGACCGGCTAATTCCGTGCCAGCAGCCGCGGTAATACGGAAGGTCCGGGCGTTCTCCGGATTTATTGGGTTTAAAGGGAGCGTAGGCCGGAGATTAAGCGTGTTGTGAAATGTAGATGCTCAACATCTGCACTGCAGCGCGAACTGGTTTCCTTGAGTACGCACAAAGTGGGCGGAATTCGTGGTGTAGTGGTGAAATGCTTAGATATCACGAAGAACTCCGATTGCGAAGGCAGCTCACTGGAGCGCAACTGACGCTGAAGCTCGAAAGTGCGGGTATCGAACAGGATTAGATACCCT
+
FFGGGGFGGGGGGGGGGGGGGGGGGGGGGFFGGGGGGGGFFGGGGGGGGGGGGGGFGEFGGGGGGGGGGGGGGGGGGGGGGGGGGGCGD9FGGGGFGGGGGGGGGGGDGGGGGGGGGGD8AFGGGFGGGGGGGGGGGGGGFGGEGGGGGGGGGGDGGGGGGGGGGGGGEEEFFGGDGECGGGFGGGGGGG*;CEFGGCGC++?:FD*=$CCGCAF)80:)37;;7@>>C,;CFGG<ED@@,=@ECC@2-F;C:<74@CFFCEC4CFGFGFC9=>CCCD====GGGFC,9,FEDGECGGFF9?9FEECGGGF;6B8CCDGGGGGGEGGGGGGFFFF89GFGGFD@FGGFGGGGGCFFEGGCEDEGGFFFGGGGGGGGFFEEGGEGGFFGGEBEGGGGGGGGGFFGGGGGGGGFGGGGGGFFFGGGGGGGGFGCCCCC
@s1201 36215
TGAGGAATATTGGTCAATGGACGGAAGTCTGAACCAGCCATGCCGCGTGCAGGATGACGATCCTATGGATTGTAAACTGCTTTTGTACAGGCAGAAATGTAGTTACGTGTAACTATTTGACGGTACTGTAAGAATAAGGACCGGCTAGCTCCGTGCCAGCAGCCGCGGTAATACGGTGGGTTCGAGCGTTATCCGGAATTATTGGGTTTAAAGGGTTCGTAGGCGGCTGTGTAAGTCAGTGGCGAAATCTCCTAGCTTAACTAGGGAATTGCCGTTAATACTGTGAGGATTGAATCATTAGGAAGTAACTAGAATATGTAGTGCAGCGGTGAAATGCTTAGATATTACATGGAATACCAATTGCGAAGGCAGATTACTACTAATGTATTGACGCTGATGAACGAAAGCGTGGGTAGCGAACAGGATTAGATACCCT
+
@FFGGGGGFFG9CEFGGGGGGGGGGGGGFGGGGGGGGGGGFFGGGGGGGGGGGGGGGGGGGFGGGGGGFFEEFGGGFGGGGGGFGGGFFGG,AFFFFCFFGGGGGFFGGGGGGFGCEGGFGG7+B4FAFGGGGGAEGGGGGEGEEGGGDFFFGFFGF9F7FFGGGGGGC7FGCC7*3*FF:6>C@DEEFCF,@CCFGG>B4D8FFGGE<FBFG?EDGFFGFFG?G2D=#F9F@,>9<76GFCFFAFFGED=CFGF@>C6:AFA>GEFGGE@+G?CF9FGFGFFFC,<C,EGF;FD<=C@99FFCAFE<GGFF9DGFGGGGGFECBF@9FCC9DFFGF<CGGGGGGDGGGGFFAGFE@C:,GGGGFFEGGFEGGGFGFGGGGFFFCEFCDCCGGDGGGGGFEEGGGEGGFEFFEECGGFDFFFGGGGGGGGGCCCCC
@s1201 360
TGGGGAATATTGCACAATGGGGGAAACCCTGATGCAGCGACGCCGCGTGGAGGAAGAGGGCCTTCGGATTGTAAACTCCTGTTGTTGAGGAAGATAATGACGGTACTCAACAAGGGAGTGACGGCTAACTACGTGCCAGCAGCCGCGGTAAAACGTAGGTCACAAGCGTTGTCCGGAATTACTGGGTGTAAAGGGAGCGCAGGCGGTGCGGCAAGTCTGATGTGAAAGCCCGGGGCGCAACCCCGGTACTGCAGTGGAAACGGGCGTACTAGAGTGGCGGAGGGGTAAGCGGAATTCCTAGTGGAGCGGTGAAATGCGTAGATATTAGGAGGAACACCAGTGGCGTAGGCGGCTTACTGGACGATAACTGACGCTGAGGCTCGAAAGCGTGGGGAGCAAACAGGATTAGATACCCT
+
GGGGGGGGFFGGGGGGFGFFGGGGEGGGGGGGGGGGGGDGGGFEFGG7CFGGGGGAAFFFDGC@FGGDGGGGGGGGGG?FGFG9=FCDCGGF,FCFFGGGGGGGGG<FG8C@@FC:BFGGDDF>FFGGGGFFD<@FGFGFGGGGGEDG::F@E,CFF<FFFCCFG5<:14*=AE*=FFFCGG/9FF3=4>8--7<#*6:;>C78CE<918?8CF@8<2C=:@:7==9GCC>EF>C>#F:@AC88?EEGF<:4$0E83:===+77FDB,@,5<DF@8+C7F=?D=B+C@C,ADB=C4859,,4+4)GEGGFC9,=@CFFFDC,FFGGFFBC<FFCGGFCFC@+CCF@7GGGGGGF9FC,GGGGFEF<@EEEFDGFCE8GGFC:FFFCF:C,GGGECCFAGGGGGGGGGGGGGCCCCA
@s1201 35758
TGGGGAATATTGCACAATGGGGGAAACCCTGATGCAGCGACGCCGCGTGGAGGAAGAAGGTCTTCGGATTGTAAACTCCTGTTGTTGGGGAAGATAATGACGGTACCCAACAAGGAAGTGACGGCTAACTACGTGCCAGCAGCCGCGGTAAAACGTAGGTCACAAGCGTTGTCCGGAATTACTGGGTGTAAAGGGAGCGCAGGCGGGAAGACAAGTTGGAAGTGAAATCTATGGGCTCAACCCATAAACTGCTTTCAAAACTGTTTTTCTTGAGTAGTGCAGAGGTAGGCGGAATGCCCGGTGGAGCGGTGGAATGCGTAGAGATCGGGAGGAACATCAGCGGCGAAGGCGGCCTACTGGGCGCCAACTGACGCTGAGGCTCGAAAGTGTGGGTAGCAAACAGGATTAGATACCCT
+
FAFFEGGGGGGFGGGGGGECEEGGGGGFEFCFGGGGFGECGFGGGGGGGGFFFGGGGGGGGGGGGFEGGGGGGGGGGFFGGGGGGGGGGGGGGGGFFFFGGGGGGGGDEGGGGGGGGGGGGGGGGGDGGGGGGGCGGFGGGFCCF:BFFEE<FDE,D@EFGGGGGG::=CCGGGGG?GGGGG7FGCEGBCFDFGDFEG7ABCCC34:?CEF;FFEFF9FD@?CF?DG?<CAGECGD@<FFDEDC833@CD@<9E@=3<93CCGGFFGGGDDFFFDECGF>FFFFDCCCB6;EE8C8>CC,DF@8=GFA:C,F:CGGGFDEE@+DGGGGGEFBCCCGCDGGGGGGF@:FF7GGGGGFFB:+GEGFGGEF:FCGGGGGFGGFFCFGGCGGGGGFFGGGEFD@CGGGFE9GFAFCCCCC
@s1201 21958
TGAGGAATATTGGTCAATGGGCGAGAGCCTGAACCAGCCAAGTAGCGTGCAGGAAGACGGCCCTATGGGTTGTAAACTGCTTTTATAAGGGAATACAGTGAGCCTCGTGAGGCTTTCTGCATGTACCTTATGAATAAGGACCGGCTAATTCCGTGCCAGCAGCCGCGGTAATACGGAGGATCCGAGCGTTATCCGGATTTATTGGGTTTAAAGGGAGCGTAGATGGATGTTTAAGTCAGTTGTGAAAGTTTGCGGCTCAACCGTAAAATTGCAGGGGATACTGGATATCTTGAGTGCAGTTGAGGCAGGCGGAATTCGTGGTGTAGCGGTGAAATGCTTAGATATCACGAAGAACTCCGATTGCGAAGGCAGCCTGCTAAGCTGCAACTGACATTGAGGCTCGAAAGTGTGGGTATCAAACAGGATTAGATACCCT
+
CFFGGFFFF<EFGGGGGFGGGGGEGGGGGGFGGGGGGGGFFFCEFGGCGGGFGEFFGGEGB@FFGGGFGGCEFG,CFGGGGC,=EGGGG9FCFFG,AFGG?E=44FGFEGFDEDGGCFGGGDGGGGGGGFFGGGGG,?F9FD=FG7==<=DFG8F:BD<FGGGBFGEGB<:EGGG:FC:83>FFDD5<=5?CE;C=CFFC$+D<?-7<<:0A84FFE5@1CFCC9>.C;#B<CFG>/22E,A#,2<@8:333+/CGGF=F@B,8,8,EA>?68+4,,DEDAFEBB,<A@,=9+?,?>,FA,@C,ED+B7E;GFECC8C:<<FDGAGF9FEC,@5<GGGGGEFEF?FF7FFGGEC6,DGF:@DGFGDCFC@E@@,,-EC,,GGGGFGEGFECC<<CE,FEGF>FE@EC7GGGGGGFCC,9BGGGFDF@ECEC,CA6B
@s1201 363
TGAGGAATATTGGTCAATGGGCGTAAGCCTGAACCAGCCAAGTAGCGTGAGGGATGACTGCCCTACGGGTTGTAAACCTCTTTTGTTTGGGAATAAAGTGTGGGACGTGTCCCGCATTGCATGTACCATTTGAATAAGGACCGGCTAATTCCGTGCCAGCAGCCGCGGTAATACGGAAGGTCCGGGCGTTATCCGGATTTATTGGGTTTAAAGGGAGCGCAGGCCGTGGGTTAAGCGTGTCGTGAAATTCCGTCGCTCAACGGCGGACGTGCGGCGCGAACTGGTCCACTGGAGTACGCGGGACGTTGGCGGAATTCGTGGTGTAGCGGTGAAATGCTTAGATATCACGAAGAACTCCGATTGCGAAGGCAGCTGACGGTAGCGCAACTGACGCTGAGGCTCGAAAGTGCGGGTATCGAACAGGATTAGATACCCT
+
GGGGGFGGGGGGGGGGGGGGFGGGGGGGGGGGGGGGGGGGGGGGGGGGGGGGGCFEGGGGGGGGGGGGGGGGGGGGGGGGGFFGGEFGFGG<FFFGGGGGGGGGFGGGCFGGGGGGGGFGAA,AEGGGGGGGGGGGFFGGGGGGGGGGGGGGFGFGGGG7<FGGGGGGGGGG,;FGGGGGFGGF:CGFGG*C?FEB:C1DDG>FFF<:F<AE-1:<?98:6C7921:DGE*:23@BE>8/CFFGGFF=FF?=04/9CC&1:GGGFC5>518-3:8GC@<FC>GGF=<GGF8GDEGFGGGF=C>EFEGGGGEFDGGGECGF:CCCBGGFCCFDCDGFFC,=C4,GFGGGGFF?CB:E@EGGGEC<FF@GFFEEC:GGFFFGGFGGGGF@GEFGGGGECGCECFFFFGGGEGGGGFFGEFFEGGGFFGGGGGGCCCCC
@s1201 364
TGAGGAATATTGGTCAATGGACGAGAGTCTGAACCAGCCAAGTAGCGTGAAGGATGACTGCCCTATGGGTTGTAAACTTCTTTTATACGGGAATAAAGTGAGGCACGTGTGCCTTTTTGTATGTACCGTATGAATAAGGATCGGCTAACTCCGTGACAGCAGCCGCGGTAATACGGAGGATCCGAGCGTTATCCGGATTTATTGGGTTTAAAGGGAGCGTAGGCGGACGCTTAATTCAGTTGTGAAAGTTTGCGGCTCAACCGTAAAATTGCAGTTGATACTGGGTGTCTTGAGTATAGTAGAGGCAGGCGGAATTCGTGGTGTAGCGGTGAAATGCTTAGATATCACGAAGAACTCCGATTGCGAAGGCAGCTCACTGGAGCGCAACTGACGCTGAAGCTCGAAAGTGCGGGTATCGAGCAGGATTAGATACCCT
+
EGGGGGGGGGGFGGGGGGGGGGGGGGGGGDFGGGGGGGFGGGEEGGGGGGGGGGGGGFFGGGGG?,FEFGGGDFGGCFGG?EFGGGGGGGGCEFGFCFFFGGDFCEEEFGGFGGDFGGGGFGGGGGFEG@FFFGFDFGFCA?BFCGGAFAFACA<+BEEDFFGGGGEGGB@EFGFEFGGGGGGFFF*15*4;BCBE*7=<=CCF?A=:.B:CCFB)='F6?CDCGDC7>:E-,<#-<;32A:3C<CECC8+0+D@0:CFBB7GEC;FF:F=*FB,FD,@==+GF@DD,=8GF9F7,ACFGGF9GGGDGCDCF6EGGEFDFFFEB8EGFFECC9EE@,C?CC,@,FFADFF9FAFB:ECGFCGGGFD?GGGGFGGGFEEC@+GGGGGGGGGCGGGGFA+GEDEGGCFEGGGGFGGFGGGFGGGGGGGGFGFGCCCCC
@s1201 365
TGGGGAATATTGCACAATGGGGGAAACCCTGATGCAGCGACGCCGCGTGAACGAAGAAGTATTTCGGTATGTAAAGTTCTATCAGCAGGGAAGATAATGACGGTACCTGACTAAGAAGCACCGGCTAAATACGTGCCAGCAGCCGCGGTAATACGTATGGTGCAAGCGTTATCCGGATTTACTGGGGGTAAAGGGGGCGCAGGCGGTGCGGCAAGTCTGATGTGAAAGCCCGGGGCCCAACCCCGGTACTGTATTGGAAACTGTCGTACTAGAGTGTCGGAGGGGTAAGTGGAATTCCTAGTGTAGCGGTGAAATGTGTAGATATTAGGAGGAACACCAGTGGCGAAGGCGGCTTACTGGACGATAACTGACGCTGAGGCTCGAAAGCGTGGGGAGCAAACAGGATTAGATACCCT
+
DFFFEEGGGGGGCFGGEGEEGGGGGGGGGFFCGFGGGGGGGGGGEEFGGGGGGGEG7FFCFGGGFFE4BFFEAEAFGGGGFE9FGCEGBFADCGGGGGGGGDCGGDGGGGGACFGGGGGG8FCGGCFFGEGGFFG+CFFD,<>FGGGE@FEFFGGGG@7<@CFC@F6C<CCFGFC@*4<CF@CCF;*F<<?C?C?EDEEEDG>CCGCC=:>583?7EF>;C?'0C43ECCCEGDE2$>:C@=CCC>;D>>7#C;AA<=F=G=EEGGFFFC+,8ECGGEEGDFF?9,EFFFAED8F>@?8<E4>6)7=DGEE,@9,9,E,CGCFGCGGGGGFC,C<,FFEFBEGGGGGGEEGGFFFFGEEFGGGFEFEGGGGFDGFF8GGDFEFGB@EGEGEGGGFGE9FFF9GGGGGGGGGCCCCC
@s1201 27153
TGAGGAATATTGGTCAATGGGCGAGAGCCTGAACCAGCCAAGTAGCGTGCAGGACGACGGCCCTATGGGTTGTAAACTGCTTTTATAGGGGAATAAAGTGAGCCACGTGTGGTTTTTTGCATGTACCCTATGAATAAGGACCGGCTAATTCCGTGCCAGCAGCCGCGGTAATACGGAAGGTCCGGGCGTTATCCGGATTTATTGGGTTTAAAGGGAGCGTAGGCCGGAGATTAAGCGTGTTGTGAAATGTAGATGCTCAACATCTGAACTGCAGCGCGAACTGGTTTCCTTGAGTACGCATAAAGTGGGCGGAATTCGTGGTGTAGCGGTGAAATGCTTAGATATCACGAAGAACTCCGATTGCGAAGGCAGCTCACGGGGGCGCAACTGACGCTGAAGCTCGAAAGCGCGGGTATCGAACAGGATTAGATACCCT
+
EFGGGGGGGGGGGGGGGGGGGGGGGGGGGGFGGGGGGGGGGGGGGGGGGGGGGGGGEGFGGGGGGG,EFGGEFGGGGGGGGGC@FGGGGGECC@FGGGGGGGGGDGGGGGGGFFGFGGGGGCGGGGGGGGGFGGGGGGGGGGGGGGGGGGGGGGGGGGGCGFGGDGGGGGGCGGCEGGGCFGGE7FGGGGGGGGGG*CGGGG0GG<EGG@?FFGGFGFG5?1?=GGGFGGGGGGGFGGFGGF:FGGF>D8AEGGCFGGGFFGGGGFCF<::<FGEB<E@,D@C?8FFB8FGFF:EFEADDB?9GFCGGGFAA7FE8EGDGGE>+AC7GGGFBFDFB,FF@C,AFGGGGGCEE8B@,47GGGGCFFEEGGGGGGGCFF7GGGDFDFFEEGGEGGFGGFEGGGGFFEFGCFDGGGGGFCGFGGGGGGGGGGGGCCCCC
@s1201 367
TGGGGAATATTGCACAATGGGGGAAACCCTGATGCAGCAACGCCGCGTGAGTGATGACGGCCTTCGGGTTGTAAAGCTCTGTCTTTGGGGACGATAATGACGGTACCCAAGGAGGAAGCCACGGCTAACTACGTGCCAGCAGCCGCGGTAATACGTAGGTGGCAAGCGTTGTCCGGATTTACTGGGCGTAAAGGGAGCGTAGGCGGATTTTTAAGTGGGATGTGAAAGACCCGGGCTCAACCTGGGTGCTGCATTCCAAACTGGAAATCTAGAGTGCAGGAGGGGAAAGGGGAATTCCTAGTGTAGCGGTGAAATGCGTAGAGATTAGGAAGAACACCAGTGGCGAAGGCGACTTTCTGGACTGTAACTGACGCTGAGGCTCGAAAGCGTGGGGAGCAAACAGGATTAGATACCCT
+
EGGGGGGGG9F9FFGGGGGGGGE@FFGGGGGGGGGGGGGGGGGGDFGCEFEGGGGGGGGGGGCFGGDGGGGGFFGFEGGGGFGDFGGGGGFCGECDEGGFEEGGGGG9=DDFDFGGGG8FGG7CC:CFFFGGG@8>FFFF:><FGGGGEGGG,><BF7F,3CFCGGEFGGC1FC@FD<:CBE6FGGG>CCCC9CE=CGGEDDG-CE8C>FGFFGFBGDFDFGAC@F9#FFFGGDGF>>FBCGGEC>6F@2BC=C.-DCFFEGFGGF8<=ADGDA?<A8GGFGGFEGE99,FGCDECF=,CGGEC5EGFCGFB7EF>DFEGGFFGGGGGGGFFFFGFCGFF,=CGGGEGGEFEGGGEFFGGGGGGGGGGGGGGGDGGGGGFGGGGC@EGGGGGGGGFECGGFGGGGGGGGGGCCCCC
@s1201 34463
TGAGGAATATTGGTCAATGGGCGAGAGCCTGAACCAGCCAAGTAGCGTGCAGGATGACGGCCCTATGGGTTGTAAACTGCTTTTATAAGGGAATAAAGTGAGTCTCGTGAGGCTTTTTGTATGTACCTTATGAATAAGCATCGGCTAATTCCGTGCCAGCAGCCGCGGTAATCCGGAAGATGCGAGAGTTATCCGGATTTATTGGGTTTAAAGGGAGCGGAGGCGTGCTGTTAAGTCAGCGGTCAAATGTCAGGGCCCAACCTTGGCATGCCGTTGAGACTGGCGGCCTTGAGTTCACACAAGGAAGGTGGAATTCGTCGGGTAGCGGTGTAATGCTTAGATATGGCTAAGAACTCCGATTGCGAAGGCAGCCTTCTGGGGTGTTACTGACGCTGAGGCTCGAAAGTGCGGGAATCAAACAGGATTAGATACCCT
+
EFFFFFG8E@FCFAFGGGG@EGGGGGG@ECFGFF-CECFFGGCDF,FFGGGEGD@?AC:@EFC<E,EGG<6C:FFDDFGFFG,CE9FC?,EEFFFFE,<?,FBFFFG+,,?EDE88F,=?EFEAEFDE9EFC<FDAF<EC,BCCGFFED9FGGGG7FDFGGGGFCEC7+>*@,7<F@C<,,,3<::*5,3@DF,8=:?+:,<F>,,*8<>AFF-E873/(2=F?=#:9F;C8@FFEEFF+<=@><<58<=D-3327::8?8:,<,8<:+;1:7B@,386=7::BG?GGGFFB<,E8BA,4??=<E,EC9,4@4CFF@+B:,7C>EB<C,5,,AEC9GFFF=,ECCEC,9FEC6@,C?FFB:8,CFFFFCFCF8FFGFC7GFGFF@@:67FEE8FC,@8,D@GGGGGDGGFAFFC,C6,FGGGGFGCFGAC,CCCC
@s1201 369
TGGGGAATATTGCACAATGGGGGAAACCCTGATGCAGCGACGCCGCGTGAGTGAAGAAGTATTTCGGTATGTAAAGCACTATCAGCAGGGAAGAAAATGACGGTACCTGACTAAGAAGCCCCGGCTAACTACGTGCCAGCAGCCGCGGTAATACGTAGGGGGCAAGCGTTATCCGGATTTACTGGGTGTAAAGGGGGCGTAGACGGTAAAGCAAGTCTGAAGTGAAAGCCCGGGGCTCAACCGCGGGACTGCTTTGGAAACTGTTTAACTAGAGTGCTGGAGAGGTAAGCGGAATTCCTAGTGTAGCGGTGAAATGCGTAGATATTAGGAGGAACACCAGTGGCGATGGCGGCTTACTGGACAGTAACTGACGTTGAGGCTCGAAAGCGTGGGGAGCAAACAGGATTAGATACCCT
+
GGGFGGGGGGGGGGGGGGGGGGGGGGGGGGGGCGGGGGGGGGGGGGGCFGEGFGGGGGGFGGGGGGGFGGGGFGGFGGGGGDGGGGGGDGGGFGGGGGGGGGGGGGGGGGGGGGGGGGGGGGGGGCFGGGGGGGGGGGGGFFGGGGGGFGGDG?FFGGGGGGGGGCBCCCFFFFEGGGG?FFEFGGGG0;99<EG>:>F4>9:DCEEFGF@C;C>6GGF9@D?C9F<FEGGGGGGGDCFCGGGGGGGGFBACFG;@FED=FGGDF<4CBFA8<GCF8<GGFE>>GGGFEFF;DF;FGGGGFBGGAGGGGGFAGEGGFGGE?,@=AGGFGCGFCEFCFGGGGGGGGGDGGGGGGGGGGGGGGGGGGGEGGGGGGGGGFGGGGGGGGFGGGGGGGGGGGFFEFGGGGGFCFGGCCCCC
@s1201 370
TGAGGAATATTGGTCAATGGACGAGAGTCTGAACCAGCCAAGTAGCGTGCAGGAAGACGGCCCTATGGGTTGTAAACTGCTTCTATAAGGGAATAAAGTGAGTCTCGTGAGACTTTTTGCATGTACCTTATGAATAAGGACCGGCTAATTCCGTGCCAGCAGCCGCGGTAATACGGAAGGTCCGGGCGTTATCCGGATTTATTGGGTTTAAAGGGAGCGTAGGCCGGAGATTAAGCGTGCTGTGAAATGTAGACGCTCAACGTCTGCACTGCAGCGCGAACTGGTTTCCTTGAGTACGCACAAAGTGGGCGGAATTCGTGGTGTAGCGGTGAAATGCTTAGATATCACGAAGAACTCCGATTGCGAAGGCAGCCCACTGGGGCGCAACTGACGCTGAAGCTCGAAAGTGCGGGTATCGAACAGGATTAGATACCCT
+
GGGGGGGGGGGGGGGGGGGFFGGGGGGGGGFGGGGGGGGGGGDFFGGGGGGGGGGGGGGGGGGGGGGGGGGGGGGGGGGGFGCFGGGGGGGFFGGGGGGGGGFFCGGGGCFCDGGGGGGGGGGGGGGGGCCEFEFGGGGGGGGGGGECAAFGCGGDGGGGGGGGGGGEGECFGGGGGGGG=GC<EGCEGGGGDGGE6<F?FFCEFF@F7A>BCFGF@:?3;>CDFFG3C@FFEFG2FFF9CGGFGCEDDFEE7DGGGFFD>7GGGFFFAGG>@GGGGDFFD:CFFBE>DFFG=F8CC9FEGGFGGGEGGGGGFF@+DFDDGGGGAF@GGGGFGGGGGGGGFAGGGGGGGGGGGFFC:GGEFFC=A9FGGFEF@CFFGFEGEGGGCGFGGGGGGFGFGGGGFGGGFCFGGEGGGGGGGFFEFGFGGGGGGFFCCCCC
@s1201 371
TGGGGAATATTGCACAATGGGGGAAACCCTGATGCAGCGACGCCGCGTGGAGGAAGAAGGTCTTCGGATTGTAAACTCCTGTTGTTGAGGAAGATAATGACGGTACCCAACAAGGAAGTGACGGCTAACTACGTGCCAGCAGCCGCGGTAAAACGTAGGTCACAAGCGTTGTCCGGAATTACTGGGTGTAAAGGGAGCGCAGGCGGGAAGACAAGTTGGAAGTGAAATCTATGGGCTCAACCCATAAACTGCTTTCAAAACTTTTTTTCTTGAGTAGTGCAGAGGTAGGCGGAATTCCCGGTGTAGCGGTGGAATGCGTAGATATCGGGAGGAACACCAGTGGCGAAGGCGGCCTACTGGACACCAACTGACGCTGAGGCTCGAAAGTGTGGGTAGCAAACAGGATTAGATACCCT
+
FDEGG@7FGGGGGGGGGGEFEGGGGGGFGGGGGGGGGG@FGGGGGGG>=CFCECFGEGDAFGGGGGGGGGGFGCEFFFGGEACEFFGFGGGGGGGGGGFGGGGGGGGGGGGGGFFGGGGGFFGGGFEGGGGGGGGFFGGGFFFGEGGGFDGGGGGGGGGGGGCEFFFFBB<EGGGGGGBCFG+GGC7F<F9B?F0B:CE8DDCCC<F?ED3FC8EFGAFD4FAB5>7,CCC:9<E8FGGFFC@CFFG@F4<;,C1,<?:F=3),@:>@F.FA*F=A@9CE?FCFG+CGEFFGEDB=EEEGE:CB=F+=9;C=4CDE?FGFECF>,GGEF9:,,E8DECGF7GCFFCGGDFEE9FGGGGGGGGGGGFGEEFCGGDFECEECGGGGDFGGGGFDGGFEE9GEGGGGGFFEEFGCCCCC
@s1201 23768
TGGGGAATATTGCACAATGGGCGAAAGCCTGATGCAGCGACGCCGCGTGAGCGAAGAAGTATTTCGGTATGTAAAGCTCTATCAGCAGGGAAGATAATGACGGTACCTGACTAAGAGGCACCGGCTAAATACGTGCCAGCAGCCGCGGTAATACGTATGGTGCAAGCGTTATCCGGATTTACTGGGTGTAAAGGGAGCGCATGCGGTGCGGCAAGTCTGATGTGAAAGCCCGGGGCTCAACCCCGGTACTGCATTGGAAACTGTCGTACTAGAGTGTCGGAGGGGTAAGCGGAAGTCCTAGTGTAGCGGTGAAATGCGTAGATATTAGGGGGAACACCAGTGGCGAAGGCGGCTTACTGGACGATAACTGACGCTGAGGCTCGAAAGCGTGGGGAGCAAACAGGATTAGATACCCT
+
B@FGGGGDGGGGGFGGGGGG?EFGGGDGGGGGFAFGGGGGGGGGGGGFG78EFCFECFCCDFFCEFFCFGGGGEFFGEGGF9BFFGCDGGGGDFAEEEFGGGGGGGGGGGGFFGGGGGGGFGGDGFGGGGGGGFGGGF:FF<FFCGEFGGGGGFG>DFGGGGGGGFGGGDC5CGGG7<CFGFCFA<<G5CFGGGG87C:CE#EEDEGDA?:CECFFCBGFF@=:FFCFGCCECGD>CFC3AFEC:G<D@5D93:CD@D>6+=>B>C:;2<5308:C?GGFB==CE+GC@@?,E@,E9,9,=9CE>@GGGFA<FFDGFF<GF@,,F7FC9,?E,CCFGFFEEFEDFFEGGFFGFF@C,84@D@EECC<,GGFGGGFDGGGGGGB8@>GEGGDGFGGGFGGFGGGGF<FCFCFCCCCC
@s1201 36333
TGGGGAATATTGCACAATGGGGGAAACCCTGATGCAGCGACGCCGCGTGGAGGAAGAAGGTCTTCGGATTGTAAACTCCAGTTGTTGAGGAAGATAATGACGGTACTCAACAAGGAAGTGACGGCTAACTACGTGCCAGCAGCCGCGGTAAAACGTAGGTCACAAGCGTTGTCCGGAATTACTGGGTGTAAAGGGAGCGCAGGCGGGAAGACAAGTTGGAAGTGAAATCTATGGGCTCAACCCATAAACTGCTTTCGAAACTGTTTTTCTTGAGTAGTGCAGATGTAGGCGGAATGCCCGGTGTAGCGGTGGAATGCGTAGATATCGGGAGGAACACCAGTGGCGAAGGCGGCCTACTGGGCACCAACTGACGCTGAGGCTCGAAAGTGTGGGTAGCAAACAGGATTAGATACCCT
+
CEEFGGGFFGFGGGGGGGGGC7BFFAFFEGGGAFFDFEF+8F>FCFC=FECCCEF8=FE-CEFCECE++BEGFFFGFFGG<<CFE8AF<FBBFFFEFFGGFGGGFGFGF@CGGGG8FFGG,,:@FGGD<FEGGGGGFGGGE8@@CEDGE:<<<CFFGG7FFF8,<CFGC::ACCGCE7<FGGGGCGFG.?9EF<@F8=CEG=>8F=::?CDCGF5+CC<@@8<C<CECGFEFC:>89@C@EG/;C;CGGGGC>:,8#@=CEDB,(FB?DAAA(<>CFFC<4?9,ECEF7E;CC>=8=@+=FB@=>CC,CGFF@@@BEE<,GGEF7FEEC,FFCFGFDGFGGFF<FC8EGGGGGFEC8GGFFFB8FFECFF@@;,8FCF@<EGGFE<CGFE<GGFCC8<9@CCGGGFDEEA-CCCCC
@s1201 32004
TGGGGAATATTGCACAATGGAGGAAACTCTGATGCAGCGACGCCGCGTGAAGGATGAAGTATTTCGGTATGTAAACTTCTATCAGCAGGGAAGAAAATGACGGTACCTGACTAAGAAGCCCCGGATAACTACGTGCCAGCAGCCGCGGTAATACGTAGGGGGCAAGCGTTATCCGGATTTACTGGGTGTAAAGGGAGCGTAGACGGCACGGCAAGCCAGATGTGAAAGCCCGGGGCTCAACCCCGGGACTGCATTTGTAACTGCTGAGCTAGAGTGTCGGAGAGGCAAGTGGAATTCCTAGTGTAGCGGTGAAATGCGTAGATATTAGGAGGAACACCAGTGGCGAAGGCGGCTTGCTGGACGATAACTGACACTGAGGCTCGAAAGCGTGGGGAGCAAACAGGATTAGATACCCT
+
,CFFGEGGGFFGGFFGGGBFGCGGGGGGGGGGFD<FE@@FCFGGDGGGGEDEE<FFFFGCDGA<FCFCEGGGGFFEFCGFGAEDF@CFGGGFF<DFFGFGGGEGGGGGDGGGGFFGGGGGGGGGGGGGGGGGECEGGGCFFC@EEGGG7:>CC9F,,>CCFFDEGG7B:F7BCDFGG:FFGGF9C:,:<<:.1?<68CC;:DEGD%GD>EEC,/FC@D>FFF?C,<CGCEEFCGG?@3<CFGG>FEE==:?69DC9@-9<CFC6%C788,DF?C;CB7FF@E,ACDEBAF=;>8GFDC<A??GGAGFFE9C,:=GFECFGFD9F,GFFED@FCFEFGGGGDF@@A,,GGGGGFGFEFF@F@GGGGFCGFF@CEFGF<GGGF@FDC@EEEFC<DCGCF<FEGGGF9GGGGGFB9CCC
@s1201 375
TGAGGAATATTGGTCAATGGGCGAGAGCCTGAACCAGCCAAGTAGCGTGCAGGATGACGGCCCTATGGGTTGTAAACTGCTTTTATAAGGGAATAAAGTGAGCGACGTGCCGCTTTTTGCATGTACCTTATGAATAAGGACCGGCTAATTCCGTGCCAGCAGCCGCGGTAATACGGAAGGTCCGGGCGTTATCCGGATTTATTGGGTTTAAAGGGAGCGTAGGCCGGAGATTAAGCGTGTTGTGAAATGTAGACGCTCAAAGTCTGCACTGCAGCGCGAACTGGTTTCCTTGAGTACGCACAAAGTGGGCGGAATGCGTGGTGTAGCGGTGAAATGCTTAGATATCACGAAGAACTCCGATTGCGAAGGCAGCTCACTGGAGCGCAACTGACGCTGAAGCTCGAAAGTGCGGGTATCGAACAGGATTAGATACCCT
+
FGGGGGGGGGGGGGGGGGFFFGEGGGGGGGGGGGGGGGGGGFGEGGGGGGGGFEGGGGGGGGGGGFFGGGGGGGGGGGFGGFGGGGGGA9FEFFFGGFGGGGGGGGGDFCFCGGGGGGGGGGGGGGGGGGGGCFGGGGGFGGEGGGCFGGGGGGCGGF7<,FFFCEEECFCGGCF7FC*<F@FGCFCEG;G>GEEGGGE9+E)CC7?;62CC@GEFE4?BFB/GGFGFGG.C<>5#CCGFAC+CCGGFFC5GGC6D5,@8#FDDEC1<@DC.$:GCCDDFGGGGGF>@EDFA5=@+CGFE8<GGGGFB7DECEBB7GGGGFE@+=EGGFEF9GEGFFCA=D=C,GFFFFEABC6=@C<EGGGGFGGGGGGGF?GGGEFCEGGGGGGGGGFEGGGFFFGGGGGFDFFEEFGGFDGGGGGGFGGGGGGGGGGFCCCCC
@s1201 376
CGGGGAATATTGCACAATGGGGGAAACCCTGATGCAGCGACGCCGCGTGGAGGAAGAAGGTCTTCGGATTGTAAACTCCTGTTGTTGAGGAAGATAATGACGGTACTCAACAAGGAAGTGACGGCTAACTACGTGCCAGCAGCCGCGGTAAAACGTAGGTCACCAGCGTTGTCCGGAATTACTGGGTGTAAAGGGAGCGCAGGCGGGAAGACAAGTTGGAAGTGAAATCTATGGGCTCAACCCATAAACTGCTTTCAAAACTGTTTTTCTTGAGTAGTGCAGAGGTAGGCGGAATTCCCGGTGTAGCGGTGGAATGCGTAGATATCGGGAGGAACACCAGTGGCGAAGGCGGCCTACTGGGCACCAACTGACGCTGAGGCTCAAAAGTGTGGGTAGCAAACAGGATTAGATACCCT
+
GGEFGGGGGGGGGGGGGGGFGGGGEFFFGGGGFGGGGGGGGGGFGGGGGGGFGGGGGGGGGGGGGGGECFGGGFFEFGFCEEFGFFEGGGGGGFAFGGGGGGGGGCFGDFFFDFFGGGGGGGGGGEED8FFGGG7>8BFECE<FB4:F<FEGEFEGGGGF,>C<<87CCFDE,BEG><@2GG,F78-E8:CEFE@-5:CEDDECFEC:FAF0EAE>0:C;9FFFFFF@2D@7<CFB5$3D337ACGFFFDF22C,6<:C>?FC=GFFC6D2:DB::@A;,?<9EB++CGGFB8FB+E@DGEEB6)E@GGFFE:FGGFGGGGE:CGGGFEB<ECC:,FFFEGFGFGEGGEFCDF@,FGGGGGGEFGGGGGGGGGGGFGGGGGGEGGGGGGGGGGGGGFEGFGFGGFGGGGGF<CCCC
@s1201 377
TGAGGAACATTGGTCAATGGACGCAAGTCTGAACCAGCCAAGTAGCGTGTAGGATGACGGCCCTCTGGGTTGTAAACTGCTTTTAGTTGGGAATAAAGTGCACCACGTGTGGTGTTTTGTATGTACCATCAGAAAAAGGACCGGCTAATTCCGTGCCAGCAGCCGCGGTAATACGGAAGGTCCAGGCGTTATCCGGATTTATTGGGTTTAAAGGGAGCGCAGGCGGACCTTTAAGTCAGCTGTGAAATACGGCGGCTCAACCGTCGAACTGCAGTTGATACTGGAGGTCTTGAGTGCACACAGGGATACTGGAATTCATGGTGTAGTGGTGAAATGCTCAGATATCATGAAGAACTCCAATCGCGAAGGCAGGTATCCGGGGTGCAACTGACGCTGAGGCTCGAAAGTGCGGGTATCAAACAGGATTAGATACCCT
+
FGGGGGGGGGGGGGGGGGGGFGGGGEGGGGGGGGGGGGGGGGGGGGGCFGGGGGGGFGGGCFGGGGGGGGGGGGGFGGGGG9<FGGFFCGGGGGGGGGGGFGFGGGGGGGGGGGGGGGGGGGFGGGGGGGGGGG8FGGEGFGGGGGGGGGGGGGGGGGGGGGGGGGGGGGGGCGGGEGGG7?GGG@GG=GG>FG?E58CFFDFFFG:FGGF9EFD@B5CD>@GGFCFGGFGC=F?A<6FFFCFC:@GFEEDGGEGGGGF:CFGGFGGGFDF5GF9GGEC:GDFECF4:,8A=EGGGGGGF=,GFFEE,FEE,=;>DGDGFE8@,BFFFEEF=EC<EECF=GFGFGFFFCGGGDFGGGEGGFDGGGGGGGGGGGGFCEEFCGGGGGGGGGGGGGFEFDGGGGGGGGGFCGGGGGGGGGGFFFGFGGGGGGGFCCCCC
@s1201 378
TGAGGAATATTGGTCAATGGACGAGAGTCTGAACCAGCCAAGTAGCGTGAAGGATGACTGCCCTATGGGTTGTAAACTTCTTTTATACGGGAATAAAGTGAGCCACGTGTGGCTTTTTGTATGTACCGTATGAATAAGGCTCGGCTAACTCCGTGCCAGCAGCCGCGGTAATACGGAGGATCCGAGCGTTATCCGGATTTATTGGGTTTAAAGGGAGCGTAGGCGGGTTGTTAAGTCAGTTGTGAAAGTTTGCGGCTCAACCGTAAAATTGCAGTTGATACTGGCGACCTTGAGTGCAACAGAGGTAGGCGGAATTCGTGGTGTAGCGGTGAAATGCTTAGATATCACGAAGAACTCCGATTGCGAAGGCAGCTTACTGGATTGTAACTGACGCTGATGCTCGAAAGTGTGGGTATCAAACAGGATTAGATACCCT
+
@<FFFGGGGGGGGGGDGGGGGGGG>FGGGGGFFGGGFFGFGGECGGGGGGGGGGGFGECFGGGGGFEEGGGGGEGFGGGGGGGGGG,<FGEFGGFFFGGGGGGFF<FFGGGGGGGFGF7F9AFGGFGGFDEDGGGGGCD,,AFCEG+<F?<AFFDF>F@FGGGGGD7CEC<ECF8CC:F<>DCGGD?-;74BBFG:#<=8$4?CFC<FC$7$B>F6>9FED?CCB>G>FEFFC6)03CFDC>-ACEG?68(+ED@>8B+D7CD8FDFFFBFDFD9GFC?C+>C>7FEB,EFDBFE?,GGFGFFFF>GGGGF@+=@=EFE<AE8@)GGGGGGFEFFGFDGGGGGGGGGGGFFGGFE@@FGGFFCFEFAGGGGGGGGGGGGGGGGFGFGGGGGFFDGGGGGFGFE,C8GGGGGGGGGGGGFFFGGGGCFGGGGCCCCC
@s1201 25310
TGAGGAATATTGGTCAATGGGCGAGAACCTGAACCAGCCAAGTAGCGTGCAGGATGACGGCCCTATGGGTTGTAAACTGCTTTTATAAGGGAATAAAGTGGGTCACGTGTGACTTTTTGCATGTACCTTATGAATAAGGACCGGCTAATTCCGTGCCAGCAGCCGCGGTAATACGGAAGGTCCGGGCGTTATCCGGATTTATTGGGTTTAAAGGGAGCGTAGGCCGGAGATTAAGCGTGTTGTGAAATGTAGATGCTCAGCATCTGAACTGCGGCGCGAACTGGTTTCCTTGAGTACGCTTAAAGTGGGCGGAATTCGTGGTGTAGCGGTGAAATGCTTAGATATCACGAAGAACTCCGATTGCGAAGGCAGCTCACTGGGGCGCAACTGACGCTGAAGCTCGAAAGTGTGGGTAGCAAACAGGATTAGATACCCT
+
CFFGGGGGGGGGGGGGGGGGGGGGGGGGGGGGGGGGGG?FGGFGGGDGGGGGGFGGFGGEGGGGGGGFGGGGGGGGGGGFGFFGGGG<<FFG8BFGGGCGGGGGGGGGGGGGGGGGGGGGGGGDGGGGGGGGFGGGGGGGGGGDG>+DGFFFFEFDGGGGGGGF7CFGGGGGDFGGGGGGGGGGGGGGG@D7FGGGGGGG;C1FCCB?D,:FCCFGFEGGFFGGCCCDGDFGGGGFGEGCEFCFDCFG8?F?C@GFGFDCCFCCAGFFCEC?7CBGBFFCGCFBA@=8E?,B5FCEGGF?CA:?B+FCB,GGDBCB@+7FGGGGAGDGGGGFGGEFFEF@GFFEFCGGE9FFF@GFCFFCEEF7FE,GFEDFEADCFF@GGFGGGGGGGGEGGGGDE@GGGGGGFGGEFGGFGGGGECFFFFGGGGGGGGGCCCCC
@s1201 34984
TGAGGAATATTGGTCAATGGGCGTAAGCCTGAACCAGCCAAGTAGCGTGAGGGATGACTGCCCTACGGGTTGTAAACCTCTTTTGTTTGGGAATAAAGCGCGGGACGTGTCCCGCATTGCATGTACCATTTGAATAAGGACCGGCTAATTCCGTGCCAGCAGCCGCGGTAATACGGAAGGTCCGGGCGTTATCCGGATTTATTGGGTTTAAAGGGAGCGCAGGCCGTGGGTTAAGCGTGTCGTGAAATTCCGTCGCGCAACGGCGGACGTGCGGCGCGAACTGGTCCACTTGAGTACGCGGGACGTTGGCGGAATTCGTGGTGTAGCGGTGAAATGCTTAGATATCACGAAGAACTCCGATTGCGAAGGCAGCTGACGGTAGCGCAACTGACGCTGAGGCTCGAAAGTGCGGGTATCGAACAGGATTAGATACCCT
+
GGGCDFFGGGGGGGGGGGGGDFGGGGGGFG8EFGGGCFGG8FFGGG>@FGGGGGGDGGEGG8FFGGGGDFGGGGGGGGGGFFCGGGGGGGGGGGGGGGGGGG>FDGGFF<F?FGGGDGGGGGGGFGC9<;FFDGFFGGGGGFGGGCFG9CGGGF7FGGFFGGGFGC:CGGF@CFFCEGG@<FFEGGGGFGGGG9A?:EE)FA2&3CFG;.?CF?EFGEDC>FEGEEGDEE8;;CGFEE:*8CEGFCFFGGFGFF>1#FC#BC**E?2:C#DGGGEDEF=<9@FFBD<@,>,D?C@7GGGF=FB=+EFFB8B=+>@+EGFFAFGGAEEFGFE?9FEE9FGGGGGGGGGGGFEFFCGDCGGGGGGGGFFEDEFGGGGFEGGEGGGGGGFFDGGGGGGGGGFCFFEFFGGGFCFGGGGGGGFEDCFF@9GGGGGCCCCC
@s1201 28635
TGAGGAATATTGGTCAATGGACGAGAGTCTGAACCAGCCAAGTAGCGTGAAGGATGACTGCCCTATGGGTTGTAAACTTCTTTTATACGGGAATAAAGTGAGGCACGTGCGCCTTTTTGTATGTACCGTATGAATAAGGATCGGCTAACTCCGTGCCAGCAGCCGCGGTAATACGGAGGATCCGAGCGTTATCCGGAGTTATTGGGTTTAAAGGGAGCGTAGGCGGACGTTTAAGTCAGTTGTGAAAGTTTGCGGCTCAACCGTAAAATGGCAGTTGATACTGGGTGTCTTGAGTACAGTAGAGGCAGGCGGAATTCGTGGTGTAGCGGTGAAATGCTTAGATAGCTCGAAGAACCCCGATTGCGAAGGCAGCTGGCTAAACTGTAACTGACGTTCATGCTCGAAAGTGTGGGTATCAAACAGGATTAGATACCCT
+
DGGGGFFGGGGGCFGGGGGFFGGF@EG@FFGFFF@FFFGGFGGGGFGFGGGFFGGGGFFFFEEE<,FFFACFGGGGCCEFFFGGGGGF8BFFFGGGG9E<ECC=FFGGG?CFEGGFFGGDFEECFFCEGDGCEEF,EFFF<DFEF7FB<5?DCF+BD>BEF,=>CEEGFGG9FC7F*>><?7?F:>B:C*6)2=BC=)=F?FGEFFCGG8@FFGGGD3E?=CE6:>*97#,0AFF;33:99@,>@<<7@8+7FEF?ECF><CGFFA>,,>,=?<3,F@CFDGF@E,F9CFFFFEE5CAC,GFEF=8CECCEAFEBB7FA9DCEBAGEGDFC<EFDFE9FCFFF@,FCFGGGEB:ECCGFEF7F8?FAFE,FGFC,CC9ADAGGGFFECFGFEE9FFEDEGFCFFGGGFCGGGGEE@FEGGGGGFGFCGGFGCCCCC
@s1201 18770
TGAGGAATATTGGTCAATGGGCGAGAGCCTGAACCAGCCAAGTAGCGTGCAGGATGACGGCCCTATGGGTTGTAAACTGCTTTTATAAGGGAATGAAGTGAGTCTCGTGAGACTTTTTGCCTGTACCTTATGAATAAGGACCGGCTAATTCCGTGCCAGCAGCCGCGGTAATACGGAAGGTCCGGGCGTTATCCGGATTTATTGGGTTTAAAGGGAGCGTAGGCCGGAGATTAAGCGTGTTGTGAAATGTAGTGGCTCGACCTCTGCACTGCAGCGCGAACTGGTCTTCTTCAGTACGCACAACGTGGGCGGAATTCGTGGTGTAGCGGTGAAATGCTTAGATATCACGAAGAACTCCGGTTGCGAAGGCAGCTCACGGGAGCGCAACTGACGCTGAAGCTCGAAAGTGCGGGTATCGAACAGGATTAGATACCCT
+
EFGCFGGFFFFGGGGG?FG?FGGGDFGGGGGGGGGGGGGGGGFFGGGGGGGGGGGGGGGGGFGFEFGGGGGGGGGGGDCFFG9FGGGFFEFGGGGEFGGGGGGGGGG<FFGGGGGCFFEG,AEFFFGGGGGGE,@E,?FEGEEGGGG@FGG9DFFFGGDFFGGEC6FGGGGF,@FGG7FGGGEFEGG<FGEFFFE>7CEGGGFGGGCGGC@;FCEF7:?<?FDGFGGGG>;:EGFBE>GCG@#<?EBB8:C?CCFEEF@=FEGF;;>EFD:FFEGFB@EC@FFEFFFD9C9,9=3+FFCFFFFCC7F?DF@4+,7GGFD=FCCC8@+GDFAAA9EFDEF8GGCFGGGF?ADFFFC>>@,+GECGGDFFGGFGGFGEGGFEGGFGGDGEFCCCC,FFAFEE8FF<C:@+@CC@GGGGFE<EEEFFAFEDE,8CCC@C
@s1201 383
TGAGGAATATTGGTCAATGGGCGAGAGCCTGAACCAGCCAAGTAGCGTGCAGGATGACGGCCCTATGGGTTGTAAACTGCTTTTATAAGGGAATAAAGTGAGCCTCGTGAGGCTTTTTGCATGTACCTTATGAATAAGGACCGGCTAATTCCGTGCCAGCAGCCGCGGTAATACGGAAGGTCCGGGCGTTATCCGGATTTATTGGGTTTAAAGGGAGCGTAGGCCGGAGATTAAGCGTGTTGTGAAATGTAGACGCGCGACGTCTGCACTGCAGCGCGAACGGGTTTCCTGGATGACGAACAAAGTGGGCGTAAGTCGGGGTGTAGCGTGGAAATGCTGAGAATACACGAAGAACTCCGATGGGGAAGGGAGCTCACTGGAGCGCAACTGACGCTGAAGCTCGAAAGTGGGGGTATCGAACAGGTTTAGTTACCCT
+
FGGGGGGGGGGGGGGGGGGGGGGGGGGGGGGGGGGGGGGGGGGGGGGGGGGGGGGGGGGGGGGGGGFGDGGGEGFGGGGGFGGGGGEEGGG8FGGGGGGGGC8EDFFG8FGGGGGGGGGGGGFGGGGGGGGGGGGGGGGGGGGGGGGGGG<FGGDGF9DFGGCGEGEGGGGGFCGG7FGGGFCFGGGGGGGGGGGEGCFFD1?FFG4CFGD9EFCFEFGEBFGC?/D3:=:F8*E=F/<CCC@C:<@3FFA7C+8@$CD95C@,,2@FEC8.+3,F>G68$1>A3,DB25,F1+@8@4,,,A,,++@:B8A,+4+84+7E9,>,=:=C,C,,@5,B@6:6C9,,,C6,,5BEEB8,,@A,<9,,AA,F:,,<<9C,<C=::7CE<CF@B,,:6,<@,@@<8:9F<C@@6,GFGFAEB,@,F@B,,6,,=,;-CCAA
@s1201 384
TGAGGAATATTGGTCAATGGGCGAGAGCCTGAACCAGCCAAGTAGCGTGCAGGATGACTGCCCTATGGGTTGTAAACTTCTTTTATAAAGGAATAAAGTCGGGTATGTATACCCGTTTGCATGTACTTTATGAATAAGGATCGGCTAACTCCGTGCCAGCAGCCGCGGTAATACGGAGGATCCGAGCGTTATCCGGCTTTATTGGGTTTAAAGGGAGTGTAGAGGGATGTTTAAGTCAGTTGTGAAAGTTGGCGGCTCAACCGTAAAATTGCAGTTGATACTGGATATCTTGAGGGCAGTTGAGGCAGGCGGAATTCGTGGTGTAGCGGTGAAATGCTTAGATAGCACGAAGAACTCCGATTGCGAAGGCAGCCTGCTAAGCTGCAACTGACATTGAGGCTCGAAAGTGAGGGTATCAAACAGGATTAGATACCCT
+
CGGGGGGGGGGGGGGGGGGGGGGGGGGGGGGGGGGGGGGGGGGGGGGGGGGGGGGGGFFGGGGGGGGGGGGGGGGGGGGFGCGGGGG<DFGGGGGGGGG9FGC?FGGGFFC<EB:8EFCEEFGGFFAEEGGGGGFCFD:C5FEGGGGGFGGGFGFGGGGGGGGGGDFGG7@73@EGG7<@FFGG7>7<FCGGG@GE#8<FC#CFBC<BC=E$F?G:@#1269B%A5++@2@FGGCA@6FC%C9D=EF@6@#@(?C>EGGDDGF:8@9FAFCDAF<GA<+<+GECCC=C=,FE)=8ECFE<?EDCFGEFB4C>D@+EGGFGGE>@5F,CE=C,GGGGGFCFFDEF,7GEFEE<C:@DEDGGGGGGGFAGGGFFD,,@,6E8GGGGGGGGFDE,CCGGFGGGGGGGFEGGF@GGGGGFEEGGFGGGGGGGGGGCCCCC
@s1201 28161
TGGGGAATATTGCACAATGGAGGAAACTCTGATGCAGCGACGCCGCGTAAAGGATGAAGTATTTCGGTATGTAAACTTCTGTCAGCAGGGAAGCAAATGACGGTACCTGACTAAGAAGCCCCGGCTAACTACGTGCCCGCAGCCGCAGTAATAAGTAGGGGGCCAGCGTTATCCGGATTTACTGGGTGTAAAGGGAGCGTAGACGGTAAAGCAAGTCTGAAGTGAAAGCCCGGGGCTCAACCCCGGGACTGCTTTGGAAACTGTTTAACTAGAGTGCTGGAGAGGTAAGCGGAATTCCTAGTGTAGCGGTGACATGCGTAGATATTAGGAGGAACACCAGTGGCGAAGGCGGCTTACTGGACAGTAACTGACGTTGAGGCTCGAAAGCGTGGGGAGCAAACAGGATTAGATACCCT
+
CFFGGECFF,CF9FFFFGFACFCGCCFA9<FGC,CE,ACGC:EE@CE+@CC,9CF8AFA,<,<,CE@,,:4CECAC,,CEDBF9,?,,94?EC,=AB,9,C?+4A:FFE=,,5:8EEFGE<C+::3CFFFC<C8>>+,8+8+8@+:*@6,=;;,3,,3FEG7C*61<:#)1=@CB4FGDA$.?92<C4;8)B9-<:A=@8DCEFEGEBDFCFGCFFFFCEB77003>EC:<<2?E1:9=+70(3DFDAD8FCF<GFFE6,CGGFAEEC4,AE?F,BE,FE,99EEGF=CE;DFEA8GGGGFE@@)DGGGFE:?::GFFFAE8CFFGGGFFFDFC,C8<FEF@,GFC7C+@GFCGGGGFFGGFGFCGDGGFCGGGFFEFFGFC<F;CGGFAGFFGFGGFFGGGGFGGFFGGFCCCCC
@s1201 23729
TAGGGAATCTTCCACAATGGACGAAAGTCTGATGGAGCAACGCTGCGTGAGTGAAGAAGGGTTTCGGCTCGTAAAGCTCTGTTGGTAGTGAAGAAAGATAGAGGTAGTAACTGGCCTTTATTTGACGGTAATTACTTAGAAAGTCACGGCTAACTACGCGCCAGCAGCCGCGGTAATACGTAGGTGGCAAGCGTTGTCCGGATTTATTGGGCGTAAAGCGAGTGCAGGCGGTTCAATAAGTCTGATGTGAAAGCCTTCGGCTCAACCGGAGAATTGCATCAGAAACTGTTGAACTTGAGTGCAGAAGGGGAGAGTGGAACTCCATGTGTAGCGGTGGAATGCGTAGATATATGGAAGAACACCAGTGGCGAAGGCGGCTCTCTGGTCTGCAACTGACGCTGAGGCTCGAAAGCATGGGTAGCGAACAGGATTAGATACCCT
+
EFGGGGCGGGGGGGGGGGGGGGGGGEGFG<FGFGFGGGGGGGGGEGGCFGGGGGGGGGCGGGGDFGGGGGGGGGGFGGGGGGGGGGDGECFFGGFFGGCFGGGGGGGFGGGGEFGGGCFGGGCFGFDGGGGGGGGFGGGAFG@FGGFFGGGCFGGGGCGGEGECCFCFGGGGDGGCFCFEGF@EFCFGGGGGG*=*CECFEGFFFGGGCGGFGGG3C??:31CFG;?:CEC1=>FFF7CF:<99::FFGCACDFAEC6CCEC5F>8FFG:EECC@<AGG@/<<<F,9EAFEC5,??85GGGFAFFDEFFGFE<FGB;@>GE8BF<DF>7AFCFFEE9::F@7GFFED6AGGGGGF<FFEFGFGFGEDGGFGGGGGGGGF@GFGGGGFCGGAFGGFCEFFGGGGGGFCGGGGGGGGGFDGGGGGFEFDGGGGGFGDFB<CCC
@s1201 387
TAGGGAATCTTCGGCAATGGGGGAAACCCTGACCGAGCAAAGCCGCGTGAGTGAAGAAGGTTTTCGGATCGTAAAGCTCTGTTGTAAGAGAAGAAAGTGAGTGGGAGTGGAAAGTCCACACAATGACGGTATCTTACAAGAACGGGCCGGCTAACTACGTGCCAGCAGCCGCGGTACTACGTAGGTCCCGAGCCTTATCCGGATTTATTGGGTGTAAGGCGAGCGCAGGCGGTTAGGTAAGTCTGAAGTCAAAGTGTGTGGCTCAACCATGTGTTGCGTTGTAAACTGTTTAACTTGAGGGCAAGAGGGGAGAGTGGAATTCCAGGTGTAGCGGTGAAATGCGTAGATATTTGGAGGAATACCTGTGGCGAAGGCGGCTCTCTGGATTGTAACTGACGCTGAGGCTCGAAAGCGTGGGTAGCGAACAGGATTAGATACCCT
+
EEFGGGFGFAFDG7CEBEG@FC++,;;C@-CFE<B::C+A,E,EFEDF77B6,CE,<E=EFFDGFCF7BFDGCFF,BE,,,CFGGFF9<E,B4=FA=5,,9EFE888?D=8BEA?<,?CB+3+,,::CBEFFCGG@D93,>F,@+B7CFEGDD@79;FGGCC:,,4,,,61**:C**?C9B8,4=F7,2<;8>*+59+8CC3**1+0<99CF/;/?F2<@F0*7B)*9@8E3/3,4,;;7)<9E@,35,A<7@8++,,,@><,BFE@,68+,+>=7>>B@C,,9=FDC,FEBC6,<ADE,E=8,:D8,=:,B,A,ECD==,DF@4EFBE:@,GFE?;FEC6DFE@A96,,,CFA9DE?<,CA4,=CGEFFF8+C7CC7FGDFFE;,9C@9@GGGECCFF8A;+GGFGFGEGGFCFFFGGFC;CGGGGGFF9GGGGGC?CCC
@s1201 27205
TGAGGAATATTGGTCAATGGACGAGAGTCTGAACCAGCCAAGTAGCGTGAAGGATGACTGCCCTATGGGTTGTAAACCTCTTTTATACGGGAATAAAGTGGAGTATGCATACTCCTTTGTATGTACCGTATGAATAAGGATCGGCTAACTCCGTGCCAGCAGCCGCGGTAATACGGAGGATCCGAGCGTTATCCGGATTTATTGGGTTTAAAGGGAGCGTAGGCGGGTGCTTAAGTCAGTTGTGAAAGTTTGCGGCTCAACCGTAAAATTGCAGTTGATACTGGGCGCCTTGAGTGCAGCATAGGTAGGCGGAATTCGTGGTGTAGCGGTGAAATGCTTAGATATCACGAAGAACTCCGATTGCGAAGGCAGCTTACTGGACTGTAACTGACGCTGATGCTCGAAAGTGTGGGTATCAAACAGGATTAGATACCCT
+
CFGGGGFGGGGGGFGGGGGGGGGGGGGEFGGGGGGGGGGGGGGGGGGFGGFGGGGGGGGDGGGCGGGGGGGGGGGGGGGGGGGGGGGGGG7CGGGEFGGGGFGGGGGGGGGGGGGGGGGGGGGGGFGF<=AFGGGGGFGG<BFGGGEGGAGGCGGGGGGG8=EFEGG7CFFGGGGG<C*8>:FGG@EFFGDDGGECCCC:F:F@<F7C.FCCCE6:CBC:>=C8EEFFEGACFGD:,?:GGGFC<FFFCGE@<:E::FFFCFAEDEFF9GE?2B,FE#FF77GFF@9,9E8F5GGGGFFAFE@GAEBCEFDF@47GGGGFFE8+5C,GGGE9AGCGGGEFF9FFFGGGGGGGFGFC7DF7GEEFFE@GF8GGGFFFFGGGGFGGGGGGDGFEFFFGGGGGGEGFCEGGGGGGGGGFEF<FFGGGGDFFF,GCCCCC
@s1201 389
TGGGGAATATTGCACAATGGGGGAAACCCTGATGCAGCGACGCCGCGTGAGCGAAGAAGTATTTCGGTATGTAAAGCTCTATCAGCAGGGAAGATAATGACGGTACCTGACTAAGAAGCACCGGCTAAATACGTGCCAGCAGCCGCGGTAATACGTATGGTGCAAGCGTTATCCGGATTTACTGGGTGTAAAGGGAGCGCAGGCGGTGCGGCAAGTCTGATGTGAAAGCCCGGGGCTCAACCCCGGTACTGCATTGGAAACTGTCGTACTAGAGTGTCGGAGGGGTAAGTGGAATGCCTAGTGTAGCGGTGAAATGCGTAGATAGTGGGAGGAACACCAGTGGCGAAGGCGGCTTACTGGACTGCAACTGACACTGAGGCTCGAAAGCGTGGGGAGCAAACAGGATTAGATACCCT
+
EGGGEF7DFGGGGGGGGGGFGGGGGGGFGFGGGGGGGGGEFFGGEGGFGGFGGGGGGGGGGGFEGGGGGGGGGGGGGGG9B,EFCEFEGGGGGGGGGGGGFE7=FEFFGGGDGGF<FCGGGGGGDFGGGGGFGGGFFGGGGGGG7CCEGCFGFCF9D;F@FFG:;CFGE:FGGGG:GDG4FF0<F;6D:<?EGFGEG,<CGD<<GGDDCCCGGGGFGF>68CCCF?D=6CEEGGGFF:<<8GGEEEFFGCCFGFFFF4+DCGFGGGGB,FCA5@648GGGGGCFCADAECC=,,>,E<@?EFCEAECGGEC=,C:GFGGD?8GFDDGFGGGEFC8GFEFFF:C@FEEGDGGFGCGF@GGGGGGGGGEGFGEE<FFGGGGGFGGGBFCEGGGGGGFGGGFFGGGFDGGGGGFCCCCC
@s1201 22483
TGAGGAATATTGGTCAATGGGCGAGAGCCTGAACCAGCCAAGTAGCGTGAAGGATGAAGGTCCTACGGATTGTAAACTTCTTTTATACGGGAATAAAGTTTCCTACGTGTAGGATTTTGTATGTACCGTATGAATAAGCATCGGCTAACTCCGTGCCAGCAGCCGCGGTAATACGGAGGATGCGAGCGTTATCCGGATTTAATGGGTTTAAAGGGAGCGCAGACGGGAGATTAAGTCGGTTGTGAAAGTTTGCGGCTCAACCGTAAAATTGCAGTTGATACTGGTTTCCGTGAGGGCAGTTGAGGCAGGCGGAAGTCGTGGTGTAGCGGTGAAATGCTTAGATATCACGAAGAACCCCGATTGCGAAGGCAGCTTGCTAAACTGTAACTGACGTTCATGCTCGAAAGTGTGGGTATCAAACAGGATTAGATACCCT
+
CFGGGGGGGGAFGGGGGGG8FGGGEGGGG?FGFFFGGGGFGGGCFGG8FFGGG,FFGGFGFGGEGGDDCGGGGGGGGGGGEFGGGGGGGFEFEGGGGGGGGGGGCGDGGDFG9@EFFGGGGGFG9FEFCBFFGGGGGGFFC<FCGGDFDCCFGGGGGCDF,6BEEEEEGGGG9,@F*@FF7EGGGEGGFD*BFGFC47F,,+&=CF:.GFAGCFF5=)BB:%5CDGC5,,0<CGGA5#C@<CF@50AFGGGGFC88D@CDDCFGEFE@<EC?A<,F@C,9?G>GFGCGGFFA0EGFGFE:>5=<8FFCFE<@+47GEGGFFC@+5EGFFFCA?,CB;FFGGE@<FGFFFFEGFCGE7GGF@GGGGGEGFFF@CCF9FFFCFEFC,GGGFFGFGGGGGF@<9,FGGFGGGGGFGGGGGGGFGGGFGGGFFFFCCCCC
@s1201 21731
TGAGGAATATTGGTCAATGGACGAGAGTCTGAACCAGCCAAGTAGCGTGCAGGAGGACGGCCCTATGGGTTGTAAACTGCTTTTATCGGGGGATAAAGTGTGCCACGTGTGGCATATTGCAGGTACCCCATGAATAAGGACCGGCTAATTCCGTGCCAGCAGCCGCGGTAATACGGAAGGTCCGGGCGTTATCCGGATTTATTGGGTTTAAAGGGAGCGTAGGCCGGAGATTAAGCGTGTTGTGAAATGTAGATGCTCAACATCTGAACTGCAGCGCGAACTGGTTTCCTTGAGTACGCATAAAGTGGGCGGAATTCGTGGTGTAGCGGTGAGATGCTTAGATAGCACGAAGAACTCCGATTGCGAAGGCAGCTCACTGGGGCGCAACTGACGCTGAAGCTCGAAAGCGCGGGTATCGAACAGGATTAGATACCCT
+
EFGGFEGGFFGFGGGGGGGFFGGGGEGFGGGFFFFGCFGGGGDGDECF7FGGGGGGCCCFGGGGGGGGGGCFCEFAGGGGGGC9DF<4>FGGGDEFGGAFAAEGGGEGGGGGGGGGGG9DGGFFGFGG@FGGAFCCFGFF,@E>FGEFGEFFG<FG>,@CGGGC<@CEGEGGGGGGGGDG7FBFGGCCF7*8;;;<:5;E?FFCCFC&:9@E$<18CEG5898=6:EF*8FFFCF<CFF;@87D;ECCFFFGFGFEFAC9FGGF9FEFGFFGEGDFFECGD8DFBB,=,=C,DBBB3,AC,ACFFCC=>6,9+>8GGGGE,E@+:+FCEC,?,,<FCF9GECEA,<=CFFCDFC=,DGGEGGGFFF@F@C,GGFGGFF>FCFGGCDGFFF@7FCGGFGGGGEEC8+DGEEFEGGFGGFDDDFFGGFGGGFFA-A8A
@s1201 27356
TAGGGAATCTTCGGCAATGGGGGCAACCCTGACCGAGCAACGCCGCGTGAGTGAAGAAGGTTTTCGGATCGTAAAGCTCTGTTGTAAGTCAAGAACGAGTGTGCGAGTGGACAGTTCACACTGTGACGGTAGCTTACCAAAAAGGGACGGCTAACTACGTGCCAGCAGCCGCGGTAATACGTAGGTCCCGAGCGTTGTCCTGATTTATTGGGCGTAAAGCGAGCGCAGGCGTTTTGATAAGTCTGAAGGTAAAGGCTGTAGCGCAACCATAGTTCGCTTTGGAAACTGTCAAACTTGAGGGCAGAAGGGGAGAGTGGAATTCCATGTGTAGCGGTGAAATGCGTAGATATATGGAGGAACACCGGTGGCGAAAGCGGCTCTCTGGTCTGTAACTGACGCTGAGGCTCGAAAGCGTGGGGAGCGAACAGGATTAGATACCCT
+
EFGG7FEGGGFDFCGGGGGGGGGGE8FFF@FFGF:CFEEEF7FFG+@7@EFCFFFF,CEE-CF<<FFE+CE8<E<@??E?EC@<BFFEEFE9<EFGEGC+:CF,+BF:<D@,A+C,B<FFDGFGF,=:@F@+@F9CCFF,3@+<+*6+>C:FCEGFCGF,3>CEEFG<BEFGGD:=<<BF72<2:FGGGG*18/**/;<C++3,0,,22976;8:);FCCBD6:=*#9C5?#C>/7%/;C;,;3CCFD,@5,,BCFCF8+CB,:@<,=;D8@CFB8FFF,,,3,2GFBC,C?C@D4E3:,B,GFGGFEEF94,EGEE,,>8FE=BEC88)FEFDFGFFC,F=ECAE=?9CCFEB?GFC:7@C@@GGGFFFDGGGGGD7FCEFGFFCGFGGGGGFB;@FGFFE+FCFFE@,FFCGGFEDFGGGGFEGFEEFGGGGCF@CCCC
@s1201 393
TGAGGAATATTGGTCAATGGGCGAGAGCCTGAACCAGCCAAGTAGCGTGCAGGATGACGGCCCTATGGGTTGTAAACTGCTTTTATAAGGGAATAAAGTGAGCCTCGTGAGGCTTTTTGCATGTACCTTATGAATAAGGACCGGCTAATTCCGTGCCAGCAGCCGCGGTAATACGGAAGGTCCGGGCGTTATCCGGATTTATTGGGTTTAAAGGGAGCGTAGGCCGGAGATTAAGCGTGTTGTGAAGTGTAGACGCTAAACGTCTGCACTGCAGCGCGAAGTGGTTTCCTTGAGGACGCACAAAGTGGGCGGAATTCGTGGTGTAGCGGTGATATGCTTAGATATCACGAAGAACTCCGATTGCGAAGGCAGCTCACTGGAGCGCAACTGACGCTGAAGCTCGAAAGTGCGGGTATCGAACAGGATTAGATACCCT
+
DFFGGEGGGGGGGGGGGGGFGGGFEEGFDFGGGGGGGGGGGGCGEFGGEGGGGGFFGGGGGGGGGFCCFGDD7?FGGGGGGGGGGGGG998FEFEFFF,9FGGGGGGGGGDFCF,BFGDGGFDFC9EEGGGC,EG99EFFG7>FGDB<,CCCFFCFGGGGGGGGGDGGGDECFFFGEC7FGGGGGECGCC:29FFECE<6+1$:?F7>E>;FFGGF*6F@335547C2C=51+CFA>77FB>+EC:,7ED*C:C@;5,GFFF=387,GF8F5FGGC@3+++=88FCED,A575@6B+EE<E?9CCC7GGGED>8=CGF@E:=CD=EEGEEE9,,,DFAFFEED8GFGGGGGGF=C@DFFC@FC=GGGGF8FGF9GED@DFFEGF<CFCC@@EGFGFGGGGGGGGGGC@@@FGGEF<CEBFGGGGGFCEFCEACCCC
@s1201 394
TGGGGAATATTGCACAATGGGGGAAACCCTGATGCAGCGACGCCGCGTGGAGGAAGAAGGTCTTCGGATTGTAAACTCCTGTCGTTGGGGACGATAATGACGGTACCCAACAAGAAAGCCACGGCTAACTACGTGCCAGCAGCCGCGGTAAAACGTAGGTGGCAAGCGTTGTCCGGAATTACTGGGGGTAAAGGGAGCGCAGGCGGAAGGACAAGTTGGAGGTGAAACCCACGGGCTCAACCCGTGAACTGCTTTCAAAACTGTTTTTCTTGAGTGGTGTAGAGGTAGGCGGAATTCCCGGTGTAGCGGTGGAATGCGTAGATATCGGGAGGAACACCAGTGGCGAAGGCGGCCTACTGGACACCAACTGACGCTGAGGCTCGAAAGTGTGGGTAGCAAACAGGATTAGATACCCT
+
FFEGGEGGGGGGGGGGGGGGGGGGGGGGGGFGGGGGGGGGGGGGGGGGEGGGGGFGGGGGGGDFGGEGGGGGGGGGDFGGGGGGGDGGGGGCGF=FDGGGGGGGFGGGGGGGGGGGGGGFGGGGGGGGGGGGGG7EFGGGCFGFEGDGGGDCC9@FGGGGFFGCB8FBFCEEGGGGG*C<5?F<FF#CC,<7<3C8ECEDDDGCC?8:EEFFGEFF:F<?C@CF47C?#:EGGFECFCGF<<7FFE2>,DFFFGE7DFG>EFGGGGGFA:FCAF7C@#;FCC=FGEEGGFF=8FGCE7CBFGGGFEC@GDFGFDGEFEFD<>@=BGGGFFFFCFGF?DDGEEGGFGGGGGGGGGGGFFEGGGGGGGFGGGGGGGGGGGGFFFFAGFGGGCGGGGGGGFCFGGGGGGGGGGECCCCC
@s1201 395
TGAGGAATATTGGTCAATGGACGAGAGTCTGAACCAGCCAAGTAGCGTGCAGGATGACGGCCCTATGGGTTGTAAACTGCTTTTATAGGGGGATAAAGTGTGCCACGTGTGGCTTTTTGCAGGTACCCTATGAATAAGGACCGGCTAATTCCGTGCCAGCAGCCGCGGTAATACGGAAGGTCCGGGCGTTATCCGGATTTATTGGGTTTAAAGGGAGCGTAGGCCGGCGATTAAGCGTGTTGTGAAATGTCGGGGCTCAACCTGTGCACTGCAGCGCGAACTGGTTTACGTGAATGCGCAGAAAGTGGGCGGAATTCGTGGTGTAGCGGTGAAATGCTTAGATATGACGAAGAACTCCGATTGCGAAGGCAGCCTGCTGTAGCGCAACTGACGCTGAAGCTCGAAAGCGTGGGTATCGAACAGGATTAGATACCCT
+
BFFGGGGGGGGGGGGGGGGGCGGGGGG8FGGGGGGGGGGGGGFEGGGGGGGGGGGGGG@FGGGGGGGGGGGGGGGGGGGGGGGGGGG,CFG>FGCFFFFF<FGGD9FGGGFGG,B,CFGGG9FGGGG9FGGGGGGFGGGGGGGGGGGGGGGGG,<FFAFGGGGGGGGGGGDCFDCFEG7FGGEGGGGGGGE>EFEG5CFF>F#FC<F:G6CFG@G?DDFDB;EDFB8##21@:EF9E;EE0@7GGGE;9=#B>?EFCEFD@,,5%FEF0GGFEGGGEC?=DFGC+,,3=5DC8+87>FE?,,AFB@4CEDGFBBB8+FD,FE@>1GEEC,<49E?9,GGFGEEFF7GFGF<GFFFECFEGGGGFFFGFF@6C9,,,C<F+GGGGGGFGGFFGGGGGGGGGFFFECFF+F<GGGFGGGGGGGGGGF<EFFCGCCCCC
@s1201 21911
TGAGGAATATTGGTCAGTGGGCGAGAGCCTGAACCAGCCAAGTAGCGTGCAGGATGACGGCCCTATGGGTTGTAAACTGCTTTTATAAGGGAATAAAGTTTGAGTCGTGACTCATTTTGCATGTACCTTATGAATAAGGACCGGCTAATTCCGTGCCAGCAGCCGCGGTAATACGGAAGGTCCGGGCGTTATCCGGATTTATTGGGTTTAAAGGGAGCGTAGGCCGCAGGTTAAGCGTGTTGTGAAATGTAGGGGCTCAACCTCTGCACTGCAGCGCGAACTGGCTTGCTTGAGTACGCACAACGTGGGCGGAATGCGTGGTGTAGCGGTGAAATGCTTAGATATCACGAAGAACTCCGATTGCGAAGGCAGCTCACGGGAGCGCAACTGACGCTGAAGCTCGAAAGTGCGGGTATCGAACAGGATTAGATACCCT
+
EFCFFFGFFGCDGGGGGGGDCGGGGGGGGGGGGGGGGGGGGGGGGGGGGGGGFGGGFFGGGGGCGGGGGGDGGGCCFGGG9FGGGCCFGGGGGGGGGGGFEGGGGGDFEFDFGFGFGFFGGGGGC@EEFFF9<FGGGGGFFDFGGGGGGF@FFGEFGFFFFGCF7CECGCG=<D:FEGEDGCCCGGGGECEFGFEFG=F91#CGGG<:F,<C7<FFFDEA0:;C?GFFEGGDGGGBFGGGFFFED<>FFDAFGGGFGDFDA8@>FF7=DGGGFGEGFFEEFFF>3,FD8DGG?CE>CFEF8EBGGGEEEE@@CDEB8FFBE?4=5F:CFE9FFF9FGGGFEE,EFFF<FF@?FFEE7GGCFFFDFEFFFEFFCGGGGGGGGGGGGGFGGGFGGGGF<FGFGGGGFGGFEEGFE?GGGFEGGGGGGGGGF8FA9@<C
@s1201 397
TGAGGAATATTGGTCAATGGACGAGAGTCTGAACCAGCCAAGTAGCGTGAAGGATGACTGCCCTATGGGTTGTAAACTTCTTTTATACGGGAATAAAGTGAGCCACGTGTGGCTTTTTGTATGTACCGTATGAATAAGGATCGGCTAAATCCGTGCCAGCAGCCGCGGTAATACGGAGGGTCCGAGCGTTATCCGGATTTATTGGGTTTAAAGGGAGCGTAGGCGGGTTGTTAAGTCAGTTGTGAAAGTTTGCGGCTCAACCTTAACATTGCAGTTGGTACTGGCGACCTTGAGTGCAACAGAGGTAGGCGGAATTCGTGGTGTAGCGGTGAAATGCTTAGATATCACGAAGAACTCCGATTGCGAAGGCAGCTTACTGGATTGTAACTGACGCTGATGCTCGAAAGTGTGGGTATCAAACAGGATTAGATACCCT
+
CGFGGCFGGGGGGGGGGGGGGGGGGCFGGFGGGGGGGGGGGGGGGGGCFGGGGGGGDFEFF8FGGGGGGGGD:FFGGFEFGCFGGGGDGGGGGGFGGGGGGGFF@FEGDEDGGGFGGGGGFGGGGFE@FGGGGGGGGGGG@EGGGGDF,BFGGGGGGGGGGGGGGDFGGF7;E?:GC3C*7CFC@BCGECEECFGGG5<FFF#FFG74FCFF:BCFG=FD=CEC:DG;#GGGDGGF@:CFBE@G7C,ACEC?>@=3C8FFF5#FF@#F9GGFGFD=8(,6-DFCEFFG9CGFDB=FF;;DGFDGECCGGGFBFGGECD@C,CEE5C7=DEE4@,E>FGGGGGFCDCC7FEGCFC@,7@@EGGGGGFFFE,9GGGGGFFFGFDDGGGFGDFFGGFDGFCGGGGGFGGGFGFFFFC9FE,GGGGGGGGGGGGFCCCCC
@s1201 398
TGGGGAATATTGCACAATGGGGGAAACCCTGATGCAGCGACGCCGCGTGGAGGAAGAAGGTCTTCGGATTGTAAACTCCTGTTGTTGAGGAAGATAATGACGGTACTCAACAAGGAAGTGACGGCTAACTACGTGCCAGCAGCCGCGGTAAAACGTAGGTCGCAAGCGTTGTCCGGAATTACTGGGTGTAAAGGGAGCGCAGGCGGGAAGACAAGTTGGAAGTGAAATCCATGGGCTCAACCCATGAACTGCTTTCAAAACTGTTTTTCTTGAGTAGTGCAGAGGTAGGCGGAATTCCCGGTGTAGCGGTGGAATGCGGAGATATCGGGAGGAACACCAGTGGCGAAGGCGGCCTACTGGGCACCAACTGACGCTGAGGCTCGAAAGTGTGGGTAGCAAACAGGATTAGATACCCT
+
FFGGGFGGGGGGGGGGGGGGGGGGGGGGGGGGGGGGGGGGGGGGGGGBEEGGGGGGGE<EGGEGGGGFEGFGGGGGGGGGGGGGGGGGGGGGGFEGGFGGGGGGGGGGGGGGGGGGGGGGGGGGGDC8DCGG7@8DFGGGFFGGGGGGGFGGGGCEAC@FFGDCBEFEGGGGGGGGGG8CC>GGGGGG*7?FG@G8CDEGGGGDE=GDEGGDC>:EFCGFFFGFF=F7FFFGFCC4#@FB@EFGC9B@ABB?DBC=E=DD6E<FFFAFDFGGFGGGGGFFGGGGGECCC8FD48GECECFEGGGAGCEE=DFCGGC8C,CGGC>7EGF<9GFEEGFFEFFEDGFF@BEGGGDGGGGFGGGGGGGGGGGFEEGGFGGFGGGGFFFFFGGGGGFFFEFFGGGFGGGFF9DFGGCCCCC
@s1201 399
TGAGGACTATTGGTCAATGGACGAGAGTCTGAACCAGCCAAGTAGCGTGAAGGATGACTGACCTATGGGTTGTAAACTTCTTTTATACGGGAATAAAGTGAGCCACGTGTGGCTTTTTGTATGTACCGTATGAAGAAGGATCGGCTAACTCCGTGACAGTAGCCGCGGTAATAAGTGGGATCCGAGCGTTATCCGGATTTATTGGGTTTAAAGGGAGCGTAGGCGGGTTGTTAAGTCAGTTGTGAAAGGTGGCGGCTCAACCTTAGAATTGCAGTTGATACTGGCGACCTTGAGTGCAACAGAGGTAGGCGGAATTCGTGGTGTAGCGGTGAAATGCTTAGATAGCACGAAGAACTCCGATTGCGAAGGCAGCTTACTGGATTGTAACTGACGCTGATGCTCGAAAGTGTGGGTATCAAACAGGATTAGATACCCT
+
@CFFFG@FEGGEGGG@CC9CFCFGGDG8F9FEFGGGC<F<CCFC,CB@CGGGA9E8FFGG@FFGDCFC<F7@FGGGGF9FF<FFCF,<C>FCF8ECEGFGDCFFEGE@<FGDG8FFCFEF<?<EE9F:4+<,,,,846,E9=?++8@,,:<8B=E+>DC,3,,C+=+:FE7D,,3,,7D,<*>BC**1>7B5;<<*:*<<=C,C?@@<B10+8$:55:70/,5<:5C;>5;D7:>*7C@9<CC<<,,4+8++7ED>8<?<=A,:7,F?=9DBACDEFCGCDEEEF<EB,4BA5GFEDE9,8GEEGGEGDDC99,+7GCFFE9=>5CC9,GFCGGCFDFGGF=C,,CC7EFEFFB7EF7E,ECFDGF@FEEFDF9FC,EEA,FFGGGEB@BCEE?8GFFFF<FC6,GGGF9GFGGEFGFCGCGGGGFDAGFFACCCC
@s1201 34907
TGAGGAATATTGGTCAATGGGCGAGAGTCTGAACCAGCCAAGTAGCGTGAAGGATGACTGCCCTATGGGTTGTAAACTTATTTTATACGGGAATAAAGTGAGCCACGTGTGGCTTTTTGTATGTACCGTATGAATAAGGATCGGCTAACTCCGTGCCAGCAGCCGCGGTAATACGGAGGATCCGAGCGTTATCCGGATTTATTGGGGTTAAAGGGAGCGTAGGCGGGTTGTTAAGTCAGTTGGGAAAGTTTGCGGCTCAACCGTAAAAGTGCAGTTGATACTGGCGACCTTGAGTGCACATAGGGATGCTGGAATTCATGGTGTAGCGGTGAAATGCTCAGATATCATGAAGAACTCCGATCGCGAAGGCAGGCATCCGGGGTGCAACTGACGCTGAGGCTCGAAAGTGCGGGTATCAAACAGGATTAGATACCCT
+
FGFGGFF,CFFGFFEFGGGFFGEFGEGFFCCEFFF,;=DCFGFGGGDFGGGGGGFGGFGG,CF8C8@FFEEG,FBECF9,,BAFCFFF<:FGGGCD,ABBFG@EFFFFFF<EF8EFFEEGGGGGG<EEFFEGGGGEFGFF,BFGGGGGGFFGE@FFGGEDDFEGCEGGGG:CDDCECEEGGGGGGGGGF:FCEFEE55+DCC0FG*7:BFF?CFEC*:C:1*?CE>CDGEDF<FF380C>=@#9<EG@:B@?FEG:>;'8@FC9;F/:#D9CFD<C4CD=DEFFB,:,E,F=5FDDFFDADFGGGGGFAFGE@99@E??GFCGGBF=C,CF9GGF=CGGGFGFGGGGFFEEB@CGGECD48@C7F9GGGFFFE+CF7GGEGGGGGGECCCB7GGE@8EEDFFDE,GGEDGGFDFEFFC,ECEFFFGGGFEFC@--C
@s1201 401
TGAGGAATATTGGTCAATGGGCGAGAGCCTGAACCAGCCAAGTAGCGTGAAGGATGACTGCCCTATGGGTTGTAAACTTCTTTTATAAAGGAATAAAGTCGGGTATGTATACCCGTTTGCATGTACTTTATGAATAAGGATCGGCTAACTCCGTGCCAGCAGCCGCGGTAATACGGAGGATCCGAGCGTTATCCGGATTTAGTGGGTTTAAAGGGAGCGTAGATGGATGTTTAAGTCAGTGGTGAAAGTTTGCGGCTCAACCGTGAAATTGCAGTTGATACGGGTTATCTTGTATGCAGTTGAGGCAGGCGGAATTCGTGGTGTAGCGGTGATATGCTTAGATATCACGAAGAACGCCGATTGCGAAGGCGGCCTGCTAAGCTGCAACTGACATTGAGGCTCGAAAGTGTGGGTATCAAACAGGATTAGATACCCT
+
CDFFGGGGGGGGGGGGGGGGGGGGGGGGGFGGGGGGGGGGGGFGGFCFEGFFFGFGGGGGFGFGGFGGGGGGGGCFFFGGCFGGCGGGGG9FFFFGGFG9F+FFGFGFCFGGGGGC<EC9<FFGFDG,@@EEFE9AFGGGCFGGEDEBFDEFCDFEGGGG8:>DEDGGEG:FFGGGGEG7CGGGFECFFDCCC<CEECFFC<@6@;F>GGG>?C@AC5FEEFC;,CCFD><1<1FA7:@@#@?72<984DE@FFB@,:C7@6,,DCAF:FGF=>D9D=+6+,,8,EEE68,8*?9F8FEE8F9CFFGEEGEE4,DEGFEBGGEE=C,@@:<,,9A99?GFGGF?,DE,EDBF@F@+@EA7+EFGGGGGGGGGGFCFGFFCGFC9F@CGFFEEFFDGGGGGFGGGGGGGGFEFGGGGGGGGGGGGGGGFFCGCCCCC
@s1201 35326
TAGGGAATCTTCGGCAATGGGGGCAACCCTGACCGAGCAACGCCGCGTGAGTGAAGAAGGTTTTCGGATCGTAAAGCTCTGTTGTAAGAGAAGAACGTGTGTGAGAGTGGAAAGTTCACACAGTGACGGTAACTTACCAGAAAGGGAAGGCTAACTACGTGCCAGCAGCCGCGGTAATACGTAGGTCCCGAGCGTTGTCCGGATTTTTTGGGAGTTAAGCGAGCGCAGGCGGTTTAATAAGTCTAAAGTTAAAGGCAGGGGCTTAACCATTGTTCGCTTTGGAAACTGTTAAACTTGAGTGAAGAAGGGGAGAGTGGAGTTCCATGTGGAGCGGCGAAATGCGTAGATATATGGAGGAACACCGGTGGCGAAAGCGGCTCTCTGGTCTGTAACTGACGCTGAGGCTCGAAAGCGTGGGGAGCAAACAGGATTAGATACCCT
+
GG9ECEGFGGGGGGGGGFGGGGGGGFCFGGGGGGGGEEGGGGGGGGGFFBC<FFFFGFFE-CCFGGEEGDGFFGGGGGGGFBFGGGGGFEFGFGFGDFGGGGFAFGCGGFGGCBFADCFFCFGG9AFGEGGGGG9B,DCFGFFG7+:,@BEFF@FCAFGFGGFFFGFF,>FD7B:<*,3<CFG@FA9FF>FE7CFCEECCED*CEF,<C=?>1;#)5*>?>6GDG5(5CC:>0@:2CC%7C-89#,<?F3*?FFEFFC(EA@F@3<@CE@CGEGGCFAFDCFC==GGFFFBD86,A7+=4<,GGECC:FE,B,FD>;9,C,8EEFFFCE=@+@4,C,=BFF@FGGGD9FFF,CE5?<@EF@+8,CEC@EFC6+@GGGDGGGGGGGGGGGGGF7FC,CFF?GFEDGGGGFF;FGGGGDGECFF69EGFCFGGFFE,FCCCCC
@s1201 403
TGAGGAATATTGGTCAATGGGCGATAGCCTGAACCAGCCAAGTCGCGTGAGGGAAGAAGGCTCTATGGGTCGTAAACCTCTTTTATAAGGGATTAAAGTCGGGGTCGTGACCCCGTTGGAAGGTACCTTATGAATAAGCATCGGCTAACTCCGTGCCAGCAGCCGCGGTAATACAGAGGATGCGAGAGTTATACGGATTAATTGGGTTTAAAGGGTGCGGAGGTGGCTTCTTAAGTCAGCGGTGAAAGCCCGTGGCTCAACCATGGGACTGCCGTTGAAACTGGGAAGCTTGAGTACGTACGGGGCAGGCGGAATGCGTGGGGTAGCGGTGAAATGCATAGATATCACGAAGAACTCCGATTGCGAAGGCAGCTTGCGGGAGTGCGACTGACGCTGAAGCTCGAAGGTGCGGGTATCGAACAGGATTAGATACCCT
+
EFGGGFGGGFFGGGGGGGGGGGGGGGGGGGGGGGGGGGDFGGGG:FEF@FGGGGGGGGFG?FFEFFEGGGGGGFFFGGEGE9EGFGGGGFGFF8ECGGAF:FDEEGGEFFCFFF7FGCGGGGCCFFGFGGGGGDFGGACEAFCGGCEG<DCFD@CEGGDFFFFGGGGCECGGGDECFFGF7<CCGE*=CBC9+,4;=GF,+12?:F:F:FC9+<#3845*4/8:@F@,F>0,FCF6<CFCC@<FDF:=>F1:51:95FCGCC89D:8>CEF5GG:F/8<=8'CFG9GGGAFA)A,FEGBC>FDCF@?CDFDEB+=+EEEA4,EDAF@ECFF=,,CE@-@,GGGFGGGEDAGF8GGGGGGEFECCFA9FEFFGGGF7EGGFGGGGGFFEF@FGGGGFFCEEFFF?GGGGGGF@EGGGFEEFFFGGGGFFF<ECCCBC
@s1201 404
TGAGGAATATTGGTCAATGGGCGATAGCCTGAACCAGCCAAGTCGCGTGAGGGAAGAAGGCTCTATGGGTCGTAAACCTCTTTTATAAGGGATTAAAGTCGGGGTCGTGACGCCGTTGGAAGGTACATTATGAATAAGCATCGGCTAACTACGTGCCAGCAGCCGCGGTAATACGGAGGATGCGAGCGTTATCCGGATTAATTGGGTTTTAAGGGTGCGTAGGTGGCTTCTTAAGGCAGGGGTGAATGCCCGTGGCGCAACCATGGGACTGCCGTTGAAACTGGGAATCTTGAGTACGTACGGGGCAGGCGGAATGCGTGGTGTAGCGGTGAAATGCATAGATATCACGAAGAACTCCGATTGCGAAGGCAGCTTGCGGGAGTGCGACTGACGCTGAAGCTCGAAGGTGCGGGTATCGAACAGGATTAGATACCCT
+
@FFFGGGGG,EFFFGGGGGCFFFFEGEGGGGGGGGGGF@DGGCFDGG+CFGGDCFEGG,CFCFFFCFE8FE:FDEEGGDFFGGGFGGFDG8F,E@EGFGGFCFGGGGGGGC+BFGFEFFEEGDGFG9@FGGGGGGGGCFF9>:+88+<@=,@<@<FFFGGGGG>>*>::7CEGC@:CCEF@CCFDCEE<7E*?,*=757,2@:F6@*/;*<EC,;)/(F7@>;:921C;FF@7<4(1*4,8,+,,0***C1>:@>5,*C:@@9E:,F>:+F?EGFGGDF=FFFCFFC,,,GG>GEB8@+ECGGGE6>GFFB,>+EE8FGFF@EE8EEFFDF,E<?DC9E9C,EFGFF<EECA:,+FFFDFCGFGFE9GFB8GGEDGEGGGGEEFCFFGGEFEFGFEFFGF8FGGCEGDGGGGGGGFGGF@EDGGEEFGFGFCCCCC
@s1201 405
TGAGGAATATTGGTCAATGGGCGAGAGCCTGATGCAGCGACGCCGCGTGCGGGATGGAGGCCTTCGGGTTGTAAACCGCTTTTGATCGGGAGCAAGCCCTTCGGGGTGAGTGTACCTTTCGAATAAGCACCGGCTAACTACGTGCCAGCAGCCGCGGTAATACGTAGGGTGCAAGCGTTATCCGGAATTATTGGGCGTAAAGGGCTCGTAGGCGGTGCGTCGCGTCCGGTGGGAAAGCCCCTCGCTTAACGGTGGGTCGGCGCCGGGTACGGGCGGGCTGGAGTGCAGTAGGGGAGACTGGAATTCCCGGTGTAACGGTGGAATGTGTAGATATCGGGAAGAACACCAATGGCGAAGGCAGGGCTCTGGGCCGTCACTGACGCTGAGGAGCGAAAGCGTGGGGAGCGAACAGGATTAGATACCCT
+
CFGGGGGGGGGGGGFGGGFGGGGGGGGGGGGGGGGGGGGGGGGGGGGGDGGGG:CFFF8BCFGGGFEGEGGGGGGGGGGC+DFFEFGCDGGEEGFGGGGFEDGGGGGGGF9<FFFFFGGGGGGFBCFGGGGG7F888>DFGGGDEGGFC8:EG>CFE<<<CEFF9<FFEFGEG<9=CEEEFGFGGCGFFFC7?CCCG=:CF*CCE);CEE;838DC'8?>5CE=>DEFGB>#<<E<9@FG-=;EDCC<8*=FCGD>1*<F5C:C?8ECEG;GGGGFA@/@D5A%C6,FFFGFFE=,5<,EB88=+>>=F?4>+AFCCFEB;9,9FFECDC+F7FEFGFFDEB6,AFGFB@GGEF6<EFCFDE,<@E7FEGCEGGCGGECFCE8FF<FA7FCEC@7FGCFGFFC@F@DCFEFEFFCGEE<FACCA@
@s1201 406
TGGGGAATATTGCACAATGGGCGCAAGCCTGATGCAGCGACGCCGCGTGCGGGATGGAGGCCTTCGGGTTGTAAACCGCTTTTGATCGGGAGCAAGCCCTTCGGGGTGAGTGTACCTTTCGAATAAGCACCGGCTAACTACGTGCCAGCAGCCGCGGTAATACGTAGGGTGCAAGCGTTATCCGGAATTATTGGGCGTAAAGGGCTCGGAGGCGTTTCGTCGCGTCCGGTGGGAAAGCCCATCGCTTAACGGTGGGTATGCGCCGGGTACGGGCGGGCTGGAGTGCGGTAGGGGAGACTGGAATTCCCGGTGGAACGGTGGAATGTGTAGATATCGGGAAGAAGACCAATGGCGAAGGCAGGTCTCTGGGCCGTCACTGACGCTGAGGAGCGAAAGCGTGGGGAGCGAACAGGATGAGATACCCT
+
EFFGGDCFEEG<FFGFGGDFFGEE@:CFDCFFEGEGGGGDEGG@FGG:>:C>FCFCD8E:BF,FCB::4B@CCA<FF:ECEEGGGDGGEDGGGGCFFDEFFGFD7>:CGGA<FFF@F<EF78B><FC:,@CFDE78FCD;FEFFFG9:@FGGCC7<711FBBAF@9F:FAFCE9C7*;CEGGGE5+*;CEF7+<@EGGGGC*0/*0AE*2:*8:;78)/.((*)0:GGFEC12<<-CF>FF/8CB=8@F?F>(;>%>#CB9:3>@@8++++EF@CFB=F8FACCF=EE7DCFFGGF,EDBD,88EDC7FF:9,0ADE=;C9@8FD;E,=A+GCDFGFFFC:,<,FA,F:7FEFF@<ACAFGFC:,,7CCC@FFC6<:ECB7GEAE,FECGFC,:CE7FGFD@,@@,@A<GFCGEC,GFB6-C<@-
@s1201 29224
TGAGGAATATTGGTCAATGGGCGAGAGCCTGAACCAGCCAAGTAGCGTGCAGGACGACGGCCCTATGGGTTGTAAACTGCTTTTATAAGGGAATAAAGTGAGTCTCGTGAGACTTTTTGCATGTACCTTATGAATAAGGACGGGCTAATTCCGTGCCAGCAGCCGCGGTAATACGGAAGGTCCGGGCGTTATCCGGATTTATTGGGGTTAAAGGGAGCGTCGGCCGGAGATTAAGCGTTTTGTTGAAGGTCGATGCTCAACATCGGCACTGCAGCGCGAACTGGTTTCCGTGAGTACGCAGAAAGTGGGCTGAATGCGTGGTGTAGCGGTGAAATGCTTAGATATCACGAAGAACTCCGATTGCGAAGGCAGCTCACTGGTGCGCAACTGACGCTGAAGCTCGAAAGTGCGTGTATCGAACAGGATTAGATACCCT
+
CCFGGGGGCC<C@FC<C,<E8DFGGECFFGGGGGGFG?,<EFEG<FEC:@DF<CF==8@:CGGCC<FG8CBF,,CFCECF,EE9F,<5<BEC,AED?F<DFGG,BAF+4FF,B?,5CA@FG<@?BEE,,9EF?CCCADF<D+3+8@EEF=E,<,87@F7FGFGF>EFCC*>:<9D:*1:*@<9<:*=7<FGE<FCC/*824+<8:<7***3ACFE4*)/)(-2*ACCDC18#82<385,<,8,,244*53*FD>8<,@CD:>8+,=5,,D:+DECC>@,3,FDB:C8+,49C*64?677,,<?8EFF?9,,==+C7CFF=AE@8)@,AEE5A,,?,E9<GF@,,C:,C?,??6::7F@F?+B,7EC,FE@FCF9EEDC87+@:@<<C@C@6@<,FAE@,49,CGFDGEFEFAECGGGEC5@EAFC,CFFECCB9CC
@s1201 408
TGAGGAATATTGGTCAATGGACGAGAGTCTGAACCTGCCAAGTAGCGTGCAGGATGACGGCCCTATGGGTTGTAAACTGCTTTTATAAGGGAATAAAGTGAGTCTCGTGAGACTTTTTGCATGTACCTTATGAATAAGGACCGGCTAATTCCGTGCCAGCAGCCGCGGTAATACGGAAGGTCCGGGCGTTATCCGGATTTATTGGGTTTAAAGGGAGCGTAGGCGTACGCTTAAGTCAGTTGTGAAAGTTTGCGGCTCAACCGTAAAATTGCAGTTGATACTGGGTGTCTTGAGTATAGTAGAGGCAGGCGGAATTCGTGGTGTAGCGGTGAAATGCTTAGATATCACGAAGAACTCCGATTGCGAAGGCAGCTTGCTGGACTGTAACTGACGCTGATGCTCGAAAGTGTGGGTATCAAACAGGATTAGATACCCT
+
EGGFGFFFFGGGGGGGGGGGGGGGGGGGGGGFGGGGGGGFFE<FCGGGDEGGGGGGGGCGGGGFGGGGGGEEGGGGGGGGECEGGGGGGGG=AFGGGGGGGGGGGGGGGFGGGGGGGGGGGGGGGGGGGGGGCGGGFDFGGGGGGGGGGGGGC=DGFGFGGFGGDGGEFCCGEADEC7F6=,F8C@CFEFGGD>FGGDG&7F#CCCCGF7><<925C;EADDDDD#95D=EC=<@CF?C,F@FGCC5@F?BCCCF@3/@,)/D?FAGGCEDD9GDFE0?CAGGFGFGGD=,9*FD9GGGGFGGGGGCFB,9==D@CBC7GGFCEBGGFGGFF@<<CGGGDDFDGFGGGGGF@<GEGC?F7:,GFGF@FBFFGEGGGGGGFGGGGGFGGGGFEGGFFAEFCFGGGFGGGGGGFGGGGGGGFGFGGGGGGFFE<CCCB
@s1201 409
TGGGGAATATTGCACAATGGGGGAAGCCCTGATGCAGCGACGCCGCGTGAGCGATGAAGTATTTCGGTATGTAAAGCTCTATCAGCAGGGAAGATAATGACGGTACCTGACTAAGAAGCTCCGGCTAAATACGTGCCAGCAGCCGCGGTAATACGTATGGAGCAAGCGTTATCCGGATTTACTGGGTGTAAAGGGAGCGTAGGCCGTTCTGCCAGTCTGATGTGAAAGGCCGGGGCTCAACCCCGGGACGTCATTGGAAACTGTAGGACTAGAGTGTCGGAGGGGTAAGTGTAATTCCTAGTGTAGCGGTTAAAGGCGTAGACATTAGGAGGAACACCAGTGGCGAAGGCGGCTTACTGGACGACTACTGACGCTGAGGCTCGAAAGCGTGGGGAGCAAACAGGATTAGATACCCT
+
F@FGGEFGFDFGGGGGGGGGFEGGECGFFFGGGGG9;ECGFGDFGGEGGDGGGGGEFGCEE,CFFEFFGGGGGGGFGGGGFFGGGGGGGGFFGGGFGGFG9F7BFFA9,,B?FGFFF8FBF8FEGGGGDECFFF7C@FGGDCCFGGGGGFGFG,:,83<FCDC:BCF<C*6AA;CFCFCFG9:CCF7<=9CFGGGFEGGGDD5++2**0/+0+3?0D4C/6<0/47:*338>:,D>,823+;BE@;B@+,,*EF@7E=6+=8?GFD?<,FFF::8:CEEEFFFB:,EEABC,8BC,CFGFED>GBC8@AC,F@4+E>DE9C9,,GGDFE<FE:8GF?GGFGDF@F6@@+@GGGGGF8GEF<CDFEGFBE@,FFCFFECEFFGGGGGGGGFFGCGFC@<EBFGGFGAFGF<EACCCC
@s1201 21094
TGGGGAATATTGCACAATGGGGGAAACCCTGATGCAGCGACGCCGCGTGGAGGAAGAAGGTCTTCGGATTGTAAACTCCTGTTGTTGAGGAAGATAATGACGGTACTCAACAAGGAAGTGCAGGCTAACTACGTGCCAGCAGCCGCGGTAAAACGTAGGACAGAAGCGTTGTCCGGAATTACTGGGCGGAAAGGGAGCGCAGGCGGGAAGGCAAGTTGGAAGTGAAATCCATGGGCTCAACCCATGAACTGCTTTCAAAACTGTTTTTCTTGAGTAGTGCAGAGGGAGGCGGAATGCCCGGTGTAGCGGTGGAATGCGTAGATATCGGGAGGAACACCAGTGGCGAAGGCGGCCTACTGGGCACCAACTGACGCTGAGGCTCGAAAGTGTGGGTAGCAAATAGGATTAGATACCCT
+
E<@ECFDECF9C<FGGFGGCFGCGGGFGEGAEFGGCCF@78CCFE@F++@,CEGFBFCGF:?FFFB7:?7FEGGFGFFFGCEEGGEGCFGC<FG9<EFGGGEGFC:,B5F<FFFC@,AFF,,8@@83=,8@=FFGF7>>7>FG?EFCF:5<FGAC,,7F,7:*@<?,<1<FEFCFEE<7,FCFB7CFG$/2:C*;:1:8>E7?/9:C#>:#;?>D6FEFC,@,@<?@7:7CF>@;@DGEDDCFED8,3>>B=,<>=@C8GFFCB3>,5@,<FD=3,CCFFFEAB=+EECCFEE8@+>C7FFECEFGEBCDFE@7EFGGFFD=@+B:EEFCFGCE@6@EBEDGEGGCGGGE@FEAFDE<<E9C@8FEGGGFBGGGGGGGGF<CE9GFECFA@6CGGGFF9F9DGFAECGGFGCCCCC
@s1201 24371
TGAGGAATATTGGTCAATGGACGAGAGTCTGAACCAGCCAAGTAGCGTGCAGGATGACGGCCCTATGGGTTGTAAACTGCTTTTATAAGGGAATAAAGTGAGCGACGTGTCGCTTTTTGCATGTACCTTATGGATAAGGACCGGCTAATTCCGTGCCAGCAGCCGCGGTAATACGGAAGGTCCGGGCGTTATCCGGATTTATTGGGTTTAAAGGGAGCGTAGGCCGGGGATTAAGCGTGTTGTGAAATGTAGGGGCTCAACCTCTGCACTGCAGCGCGAACTGGTTTCCTTGAGTACGCACAAAGTGGGCGGAATTCGTGGTGTAGCGGTGAAATGCTTAGATATCACGAAGAACTCCGATTGCGAAGGCAGCTCACTGGAGCGCAACTGACGCTGTAGCTCGAAAGTGCGGGTATCGAACAGGATTAGATACCCT
+
EEFGGFGGGGFGGGGGGGGGGGGGGGGGGFGGGGGFFCGGGG9FGGGG7FGGGGGGGG@CEGGGGGGGGGCCFFGGGGGGGGGGGGGA<FGGGGEFFGGGGFGGGEG@FFFD7FGGGGGGGGGGGGGGGGGGGFBFGGFFFGGGGEEFGGFGGGGFGGGGGGGGGGGFG7GGGGGGFGGDCGF:GGDDFGGGGGGDEFFGG7FGCF?CFC<E?F;FG@GFD?CEGDE7FEDCCCFDGGGEFC:C>3GGFGFFF@?;GGFCCGFFGFFCGFGGFC:DGFAEFGGGFFFGFFGGFFCFCFFFAGGGGGGFGFEGGFGGGGGFGGGGEGGFGGFEA?FEGGF=GFF<8GGGGCGGGGGGGGGGFDGFFGGGGGGGGGGGFFGGGGEFAGEGGGFGGGGGFEGGGGGGFGGGGFCFEGGGGFFEGGGGGGGGGGGCCBBC
@s1201 22478
TGAGGAATATTGGTCAATGGGCGAGAGTCTGAACCAGCCAAGTAGCGTGCAGGATGACGGCCCTATGGGTTGTAAACTGCTTTTATAAGGGAATAAAGTGGGTCACGTGTGACTTTTTGCATGTACCTTATGAATAAGGACCGGCTAATTCCGTGCCAGCAGCCGCGGTAATACGGAAGGTCCGGGCGTTATCCGGATTTATTGGGTTTAAAGGGAGCGTAGGCCGGAGATTAAGCGTGTTGTGAAATGTAGAGGCTCAACCTCTGCACTGCAGCGCGAACTGGTCTTCTTGAGTACGCACAACGTGGGCGGAATTCGTGGTGTAGCGGTGAAATGCTTAGATATCACGGAGAACTCCGATTGCGAGGGCAGCTCACGGGAGCGCAACTGACGCTGAAGCTCGAAAGTGCGGGTATCGAACAGGATTAGATACCCT
+
EGFGGGGGGGGGGGGGGGGGGGGGGGGCGFGGGGGGGGGGGGGFGGGGGGGGGGGGGGGGGGGGGGGGGGGGGGGGGGGGGGGGGGGGGGGFGGGGGGGGGGGGGGGFGGGGGGGGGGGGGGGGGGGGGGGGGGGGGGGGGGGGGGGGGGGGGGGGGGGGGGGGGGGGGGGDGGGGGGGEEGG@DGDGGGC@CFFGGGGGGFFGGGFGGGGGGGGFGFGF?BGGGGGBEEGGGGGFGFGGGGFGGGGGGGFFCFG8GGGFGGGGGGGFGGGGGGGGGGGGFGGGGGGGGGGGFFC>EGEF=8+C7ECGGCGGDGEEEFCGEGC8DECEGFAFEDGFFGGGFFGGGGGGFEFGGGGGEFGFCGGFA@,EGGGGGGGGGFGGGGGGGGFGGGFGGFDEFGGGGEGFGEGGGGGGGGGGGGGFGGGGGGGGGGGCCCCC
@s1201 22919
TGAGGGATATTGGCCAATGGACGAGAGTCTGAACCAGCCAAGTAGCGTGCAGGATGACGGCCCTATGGGTTGTAAACTGCTTTTATAAGGGAATAAAGTGGGAGTCGTGACTCCTTTTGCATGTACCTTATGAATAAGGACCGGCTAATTCCGTGCCAGCAGCCGCGGTAATACGGAAGGTCCGGGCGTTATCCGGATTTATTGGGTTTAAAGGGAGCGTAGGCCGGAGATTAAGCGTGTTGTGAAATGTAGATGCTCAACATCTGCACTGCAGCGCGGACTGGTTTCATTGAGTACGCACGAAGTGGGCGGAATTCGTGGTGTAGCGGTGAAATGCTTAGATATCACGAAGAACTCCGATGGCGAAGGCAGCTCACTGGAGCGCAACTGACGCTGAAGCTCGAAAGTGCGGGTATCGAACAGGATTAGATACCCT
+
FGGGFGGGGGGGGGGGGGGGGGGGGGGGGGGGGGGGGGGGGGGGGGG@EEGGGGFGGFEGEGGFEFGGGGGEFFAFFGGGGGGGFGGGFFGGGDFEFFGGGGGGGGGGCFFAFGGGGGDGFGGGFFECFGGGGGGG9DF98DFGGDGGGFGFGDEEGGGGGGGGDEGGGGBABFGGGGGGFFGGDCEG?GG=FGGC@GF?F@:CFFFEEDF=GG8?GEGFFFGFFGGGGE?F7:FBDDGGGG+EAAFAGF<FFG>6@FCFCF;DFGGGFDCDFC?E,:#;6DFG<C,C7,DC*:>FDFCFEA,8GGGGGGGGFDB>+DDE<=EGFGFFCCEA,EEAGGGFF9<F8D=CEF<A<B::?CE:F6GFF<<C@8GGGGGGFFCECF7GGFFGGGEGGFFGFCGGGF?C,FF@GCGGGGFECFAFGGGGGGFFFE,CCCCC
@s1201 23118
TGAGGAATATTGGTCAATGGACGAAAGTCTGAACCAGCCAAGTAGCGTGCAGGACGACGGCCCTATGGGTTGTAAACTGCTTTTATAAGGGAATAAAGTGAGTCTCGTGAGACTTTTTGCATGTACCTTATGAATAAGGACCGGCTAATTCCGTGCCAGCAGCAGCGGTAATACGGAAGGTCCGGGCGTTATCCGGATTTATTGGGTTTAAAGGGAGCGTAGGCCGGAGAGTAAGCGTGTTGCGAAATGTAGACGCTCAACGTCTGCACTGCAGCGCGAACTGGTTTCCTTGAGTACGCACAAAGTGGGCGGAATGCGTGGTGTAGCGGTGAAATGCGTAGATATCACGAAGAACCCCGATTGCGAAGGCAGCTCACTGGAGCGCAACTGACGCTGAAGCTCGAAAGTGCGGGTATCGAACAGGATTAGATACCCT
+
DFGGGGAFGGGGGGGGGGEECFDGGCGF<EFGGGGGGGGFFGGFGGCFEFGGGCFDCFEEGGGGGGGGGEFGGFECFGGGGGCFC,EACFEBF8FFFFGGGGGGGGGFGGGGGGGFFGGGGGGGGGCF9FCFEE,@FGC9BD:FGEGA9,@FFGGGGGGFF,@,,,@EC7>FGGGGCF5*@@2<:FEGF*;CC@2CGG:7<?FE8C@<,8<C@FEA==CDFFGGGGGDEC7@C;96CD=488*/B:CFFBC@B>DCEFCFC<;F-FF<F<>97<GGEDDE6@>>,A<B,8,836A7CFD5,,,FB4+=GGFE@+6+>DF@FDEEFDFDGGFA@@:=9,EGFCEB8DFGFE?GC>7F7FFCCFF,CFAGGFCGGFCFGGGGGDGFDFC@@7CGGGEEEFCFGFE9CGGFCFC,EFCE@E9GGFFGGGGGGGGCBCBC
@s1201 415
TGGGGAATATTGCACAATGGGGGAAACCCTGATGCAGCGACGCCGCGTGAGCGATGAAGTATTTCGGTATGTAAAGCTCTATCAGCAGGGAAGAAAATGACGGTACCTGACTAAGAAGCACCGGCTAAATACGTGCCAGCAGCCGCGGTAATACGTATGGAGCAAGCGTTATCCGGATTTACTGGGTGTAGAGGGAGTGTAGGTGTCCATGCAAGTCAGAAGTGAAAATCCGGGGCGCAACCCCGGAACTGCTTTTGAAACTGGGAGGCAAGAGTGCAGGGGGGGTGAGTGGAATTCCTAGTGTAGCGGTGAAATGCGTAGATATTAGGAGGAACACCAGTGGCGAAGGCGGCCCACTGGACTGTAACTGACACTGAGGCTCGAAAGCGTGGGGAGCAAACAGGATTAGATACCCT
+
FFGGGGGFGFGGGGGGGGGFFGGGGGGGGFFFF<FCFC@CECCEGFG:>?FFG>FGGGGFG<FDEGGGFGGGGGGGG9FGGGGGFFG?FGGGGFGGGGFGG@FGGGGGG8FE?<FDFFF@@FGDGDGFGGGC@<DG7CFFGGGG7EEDFGGGGGGFEDFD@BE788FF<FC:,<CEEEGGFGGGF>6CFEFFFFE7<;C@DC0C?)2.CF;CC1;9C8<?38:9@?98%>:>CGG@#7*;CG4;ECE=GFD6CEA?GD77CDF3F<FCC$?F8E?:CE@6$7GGGFF9FEC;4,C,,5,,?9@4)4>9FECEC,CE8FF=FGGFAF8FE,FABEGEFEDFCCDFEGGGGGFFF?GGFGFFDGFGGGFFAEGGFGGGGGGFFEGGFEGDGGGGGGGGFEFCFGGGGGGGGFGCCCCC
@s1201 29241
TGAGGAATATTGGTCGATGGGCGAGAGCCTGAACCAGCCAAGTAGCGTGCAGGATGACGGCCCTATGGGTTGTAAACTGCTTTTATAAGGGAATAAAGTGAGTCTCGTGAGACTTTTTGCATGTACCTTATGAATAAGGACCGGCTAATTCCGTGCCAGCAGCCGCGGTAATACGGAAGGTCCGGGCGTTATCCGGATTTATTGGGTTTAAAGGGAGCGTAGGCCGGAGATTAAGCGTGTTGTGAAATGTAGATGCTCAACATCTGCACGGCAGCGCGAACTGGTTTCCTTGAGTACGCACAAAGTGGGCGGAATGCGTGGTTGAGCGGGGAAATGCTTAGATATCACGAAGAGATCCGATTGCGAAGGCAGCTCACTAGACTGCAACTGACACTGATGCTCGAAAGTGTGGGTATCAAACAGGATTAGATACCCT
+
E8DFFFFFGGGGGGGEG7BFGGGGGGGGGGGGGGGGFGCFGGEGGGGGCC<FCFGG,<@FFGG?FCFGGGGG7E,CFFFDE,CFFGGGGGCFFGGGGGGFGFFGGGGGGGGDFCC9FFEGGGGGGDFGGFFFEE,6EFCFGGG7CC=BEGGFFEFGEFEGGFFFGDECBE7AE;FGGECGFFGGEGGGGGG8CFC:=*C9+;?<FF<CGFC19C>4@;EBB44=*DC;;388;<C8FE@EE=9C9E;GFD8D:%-1AC<<,E9FFDEC##38,8,3>80*DFFA<,GC?GE<==4?89GFD:,GGGF?689,44@8GFEFA98+)@8AA,69,?,,9C@,,,,:67FD@,,9,+,8,,CGFC@4EC@FC,FGDGFFFC5B,C9GGGGGGGFEECE;,+B,D8FGEGE@CDCEGFGE8AFCFAGFFGGFF<F<C9AB
@s1201 417
TGAGGAATATTGGTCAATGGGCGAGAGCCTGAACCAGCCAAGTAGCGTGAAGGATGACTGCCCTATGGGTTGTAAACTTCTTTTATAAAGGAATAAAGTCGGGTATGTATACCCGTTTGCATGTACTTTATGAATAAGGATCGGCTAACTCCGTGCCAGCAGCCGCGGTAATACGGAGGATCCGAGCGTTATCCGGATTTATTGGGTTTAAAGGGAGCGTAGATGGAGGTTTAAGTCAGTTGGGAAAGTTTGCGGCTCAACCGTAAAATTGCAGTTGATACTGGATAGCTTGAGTGCAGTGGAGGCAGGCGGAATTCGTGGTGTAGCGGTGAAATGCTTAGATATCACGAAGAACTCCGATTGCGAAGGCAGCCTGCTAAGCTGCAACTGACATTGAGGCTCGAAAGTGTGGGTATCAAACAGGATTAGATACCCT
+
EFFFGGGGGGGGGGGGGGGFCFGGGGGGGGGGGGGGGGGGFGGFGGGGGGGGGGGGGF<F@FGGGGGFGGGFFGFGGG9F?FGGGGGGGFFGGGGGGGGGCFGGGDFGGG,FADFBFF?E?EFEFFGGGEFAFEDFGDGC<?FGGG7FEFGGGFFFFFGDFGGGEGEGGGGGGGGGGC>*,?FF*:9FGGCFGECEE*=FFD@<<C=8*?FFFC<986F01.%264*#993@:@?:<?@:F<)FE9@84/=GGGFGFFFFC@ACCDAAC,969FDEE,+DFFB8,,,,DF<A8F@=49@=,A9FE8ECBDC9@9ECDGGCGGEB5GEFGFFFACE>EE@,ECFFF@FFGFFEC@CFGGGFEGGEFGGFEF@GF<GFGGF@@F9AAFEGGGGGFGGGGFCGGGGGGGGFGGGGGGGCGGGFGGGGGFGGFCGCCCC@
@s1201 29253
TGAGGAATATTGGTCAATGGACGAGAGTCTGAACCAGCCAAGTAGCGTGCAGGATGACGGCCCTATGGGTTGTAAACTGCTTTTATATGGGATCAAGTGCGTTACGTGTAGCTTATTGCAGGTACCATATGAATACGGACCGGCTAATTCCGTGCCAGCAGCCGCGGTAATACGGAAGGTCCAGGCGTTATCCGGGTTTATTGGGTTTAAAGGGAGGGTCGGCCGCCCCTTAAGAGTGTTGTGAACTGCCGCGGCTCAACCGGGGCGCGGCAGCGCGAACTGGGGGGCTGGCGTGCACGCAACGCAGGCGTAATTTGTGGTGTAGCGGTGAAATGCTTAGATATCACGAAGAACGCCGATTGCGAAGGCAGCTTGCGGGAGTGCGACTGACGCTGAAGCTCGAAGGTGCGGGTATCGAACAGGATTAGATACCCT
+
EFGGG,FFGGCFGCFDFGF<DFEGGEEFGGGCEEEF,ACFGGCCEFFCEGFGGGFFGGGGGGDGCFCFGGGGEFGGFGFGC<<FFEFF,,CD<,A,:FE,+B+4+F<<FFGGGCGGGFGFGB,9CCFADFG,BFG9<?@=+@>F+B>DFFGAFCD+,@+:,@<73@BF:@A<ACE@CFGFGGGC>:7841;CFFC*:C*<:+<C7***,CCF,828*(*).4*955C:C=ECEC,)3:0CFGGFG++1**18BCB42FCCCC+98***25**5*:8E08133CGGFF@+@+)B8>8B@86+++GGGCE=C,,94>FCFGGGGG@EEE==B9,9,,=FEC?8GACGFGEA<:>7++BA9@:FFFA,9F@C<GGGEGEFGGGCCGCF<,GFFFEGFADDGGGGF@8GGGF7GFGFGGEFFBE9EFE,<FEFFCCA-B
@s1201 419
TAGGGAATTTTCGGCAATGGGCGAACGCCTGACCGAGCAACGCCGCGTGAACGAAGAAGTATTTCGGTATGTAAAGTTCTTTTATCAGGGAAGAAAAGACAGATTGACTGTACCTGATGAATAAGCTCCGGCTAACTACGTGCCAGCAGCCGCGGTAATACGTAGGGAGCGAGCGTTATCCGGAATTATTGGGCGTAAAGGGTGCGCAGATGGCATATTAAGTTTCTTGTAAAAATTCTGGGCTTAACCCAGTAGGGCAAGAGATACTGATAAGCTAGAGTACGACAGAGGCAAGGGGAACTCCATGTGTAGCGGTAAAATGCGTAAATATATGGAAGAACACCAGTGGCGAAGGCGGCTTGCTAGGTCGATACAGACATTGAGGCACGAAAGCGTGGGGAGCAAACAGGATTAGATACCCT
+
FFGGGGGGGGGGGGGGCFGGGGGGGGGGGGGGGGGGGEEGGGGGGGG@GGGGGGGGGGGFGGGGGGGFFGGGGGGGGGGGGGGGGGGGGGGGGGGGGGGGGGGGGGGGGGGGGGGGGGFGGGGGGGCGGEGGEGGGGGGG@FGGGGGGGGGECFEGGG9BFEFGGGG@<CEC<7B>:FCCFEDCEFE8CFGGFGG*EB<F7@CG>EEGEDCFE@FFCGCF>C<F>=CFFEE<FFDF@FGDCE56CGGFF8GGGGGEE:C5>,@,<=8AFFCFB:CFGFDGGGFFCEFF;FGGF=4,FD@>FCFDDGF@GGFGGFGE9FF:FC6GFFFFGGGCFFE?GFBE@FEFGGGGEEFFCGGGFGFCGGF@GGGGFGDGEGFGGE@8FGGGGGGEGGCGGGGGDGGGGGGGGEFFFGGFCGGGGCCCCC
@s1201 19879
TGAGGAATATTGGTCAATGGGCGAGAGCCTGAACCAGCCAAGTAGCGTGCAGGATGACGGCCCTATGGGCTGTAAACTGCTTTTATAAGGGAATAAAGTGAGTCTCGTGAGACTTTTTGCATGTACCTTATGAATAAGGACCGGCTAATTCCGTGCCAGCAGCCGCGGTAATACGGAAGGTCCGGGCGTTATCCGGATTTATTGGGTTTAAAGGGAGCGTAGGCCGGAGATTCAGCGGGTTGTGAAATGTAGACGCTCAACGTCTGCACTGCAGCGCGAACTGGTTTCCTTGAGTACGCACAAAGTTGGCGGAATTCGTGGTGTAGCGGTGAAATGCTTAGATATCACGAAGAACTCCGATTGCGAAGGCAGCTCACTGGAGCGCAACTGACGCGGAAGCTCGAAAGTGCGGGTATCGAACAGGATTAGATACCCT
+
FFGGGGFFGGGGGGG9C@ECFGGEGGGGGFGGGGGGGGGGFFGGGGGGGGGGFEAFCFFEGGGGGGFFFGGGGGG9<AFGG??FFFGGAE8FGF5FEFFAEDGG9FGB@GGFGGGGGGGGCGFGDFGGCGGGFGGGGGGGFFGGGBFGGCFGCD+7FFCFFFGGGGGDC>FGFFGGGF*8DEGGEE5=FFG7FFGD:AC::+:,?7<ECE@FGGDFGFC):15>CGG8DEC:#<:9G#<>@F9@F?FFF:8>7C?F<,*ECC09DF2@C,@3>8,:>>>CBDDB>BB,3,,7*6=8=B>5@,,,B++C=,9A+F>+EGGGFCEEFE@?<,DEEDGFAF?;<4,<8DC7EFFEC?=F?FC=BBCDE,EGGGFECECFFGCB@@7FFC@@F@6FF@,FCDGGGGGFGFGGGGGFBF9GGGFCFFFFFGGGFCC,<AAA
@s1201 30970
TGGGGAATATTGCACAATGGGGGAAACCCTGATGCCGCGACGCCGCGTGGAGGAAGAAGGTCTTCGGATTGTAAACTCCTGTTGTTGAGGAAGATAATGACGGTACTCAACAAGGAAGTGACGGCTAACTACGTGCCAGCAGCCGCGGTAAAACGTAGGTCACACGCGTTGTCCGGACTTACTGGGTGTAAAGGGAGCGCAGGCGGGAAGACAAGTTGGAAGTGAAATCCATGGGCGCAACCCATGAACTGCTTTCAAAGCTGTTTTTCTTGAGTAGTGCAGAGGTAGGCGGAATTCCCGGGGTAGCGGTGGAATGCGTAGATATCGGGGGGAACACCAGTGGCGAAGGCGGCCTACTGGGCACCAACTGACGCTGAGGCTCGAAAGTGTGGGTAGCAAACAGGATTAGATACCCT
+
FFFFFGEGGGGCFFGGGGE@EFFCFGGGF<FGC<@,@@@BFGGGEGGCF@?F@,EFGGGCEFFEDGGGGGGGGGGGGFGAACECEGGG@EDFGGGFGDFGGGGGGGGGGGGGFGGGGGGGGG7CCCEGGGGGGGGGCFFGGG@FGG*11>CFFCFGGGGGGF,C,*4<**:?>C:C7*<:CC7FFFF4)4C@CGGCC@8:55<8:EE:C:CCA;CCF<C?@BBFCFF;GD:CCFG?#1<CFFEEFGD;CC8@>3@1CA6GGGFFGG@F?%GC>B3,GFFCFBEDGGCCGDE>4,C@4+C+FE@GAFECF?EECGGGGGFFE+7FFCFC<FFFFEFF<EDGGGGFE:7FECFGGFGEGGFFFF@FGGGGGEGGFEDGGGGGGDGGDFFFFFFGGGGGECFC@CGGGGEGF@F@CCCC
@s1201 422
TGGGGAATATTGCGCAATGGGGGCAACCCTGACGCAGCCATGCCGCGTGAATGGAGAAGGCCTTCGGGTTGTAAAGTTCTTTCGGTGACGAGGAAGGCGATTGTTTTAATAGAACAATCGATTGACGTTAATCACAGAAGAAGCACCGGCTAACTCCGTGCCAGCAGCCGCGGTAATACGGAGGGTGCGAGCGTTAATCGGAATAACTGGGCGTAAAGGGCACGCAGGCGGATTTTTAAGTGAGGTGTGAAAGCCCCGGGCTTAACCTGGGAATTGCATTTCAGACTGGGAATCTAGAGTACTTTAGGGAGGGGTAGAATTCCACGTGTAGCGGTGAAATGCGTAGAGATGTGGAGGAATACCGAAGGCGAAGGCAGCCCCTTGGGAATGTACTGACGCTCATGTGCGAAAGCGTGGGGAGCAAACAGGATTAGATACCCT
+
CGGFG@:FGGGGGGGGGGDCFDGGGFGGGGGGGDF:EFGCFFGFEEE@FGGGGGGGGGGGGFFCEFGGEF7FEGGGFGGFFFGGGGGGGGGGGGFEGGGEFGGGGFGGGGGFDDFGGGFGC,@D<FFGGG<AF,DFGGCFGFFFDGCFFGGEFFCFFGGFFGFGGGGG:@:8<1BE,CBC@8EEFCCGG7>EEGCCCFCFD?D9E@G:<:@EE6@8A5@=FF>>B)>7C@9;C5EAC=<F3F;<F:AC<@4EC>@:5319DAF@C2FGFFFFGGBGFFGGGFAF?+FFFEEEF=A,E7F@:,,GGFEEB+FGGFEAGD@9@@,@:GEC@)BE@,GGGGF7GGFDGE@<@GGEF?CEECCCEGFF7FCC7FF9FFBFGFGGFGGGGGGGGGGFGGGGGGF9GGGGGFFFGFDGGGGGGFFFFFFGFEEFCGGGGGGFCCCC@
@s1201 23391
TGAGGAATATTGGTCAATGGGCGAGAGCCTGAACCAGCCAAGTAGCGTGCAGGATGACGGCCCTATGGGTTGTAAACTGCTTGTATAAGGGAATAAAGTGAGAGTCGTGACTCTTTTTGCATGTACCTTATGAATAAGGACCGGCTAATTCCGTGCCAGCAGCCGCGGTAATACGGAAGGTCCGTGCGTTATCCGGATTTATTGGGTTTAAAGGGAGCGTAGGCCGGAGATTAAGCGTGTTGTGAAATGTAGACGCTCAACGTCTGCACTGCAGCGCGAACTGGTTTCCTTGAGTACGCACAAAGTGGGCGGAATTCGTGGTGTAGCGGTGAAATGCTTAGATATCACGAAGAACTCCGATTGCGAAGGCAGCTCACTGGAGCGCAACTGACGCTGAAGCTCGAAAGTGCGGGTATCGAACAGGATTAGATACCCT
+
FFFFFGGFGF@CDGDGEGG<DFGGGGGFF@DGGGGGFGFDC@FFGGFCEFGCFGGC=FGEGGG@GD,CEAFGGGGGGGGGGG,EFGGGF9F<,A=?FAFFGGG8BFCFEFGEFDFFDD79,AEFFFAFGGGGGGGGGG:AFECCFDFGGFGGC,BFG,<FF7@FECEG*@FCCFGGGGG7E9F@,>;FGFGGGGG>5CECCFCC99G87,<<<:CAE67A59E*<:CEGDFGFFGAC,<?3/E@@>CCCGE:@@3,/=@EFFEF@9<E$A7C@F7@85*7$/FCEFCB,DC?5B8CECFFCFFGF8FEEBBEBFECGFCFAC8>:>@F??99EEGFFFGCGFGGFF<FGEFFCB@GGFGGGGGGFF<E8C9GEFGFGFEEFFEFC9@F:EEEDEGE8GDF@CF<C+@+CCGGGGFFCGFF<DGGCCGCF<FBC@<C
@s1201 424
TGGGGAATATTGCACAATGGGGGAAACCCTGATGCAGCGACGCCGCGTGAGCGAAGAAGTATTTCGGTATGTAAAGCTCTATCAGCAGGGAAGATAATGACGGTACCTGACTAAGAAGCACCGGCTAACTCCGTGCCAGCAGCCGCGGTAATACGGAGGATGCGAGCGTTATCCGGATTTATTGGGTTTAAAGGGTGCGTAGGCGGTCTGTTAAGTCAGCGGTAAAAGACCGGGGCTCAACCCCGGCAAGCCGTTGAAACTGGCGGACTAGAGACGGAGAGAAGTAAGCGGAATGCGCAGTGTAGCGGTGAAATGCATAGATATTGCGCAGAACTCCGATTGCGAAGGCAGCTTACCGGCTCCGGACTGACGCTGAGGCACGAAAGCGTGGGGATCAAACAGGATTAGATACCCT
+
BFGGG7FGGGGGGGFFGGGGGGGGGGGGGGGGGGGGGGGGGGGGGGCFCGEGGGGGGFFGGAFFGGGFGGGGGGGGGGGGGFFGGGGGGGGGGG9FGGGGGEGGGG9<BFGGGDGGGGG8DD@FE>FGGGGGG7+B@DFGGGFG7CEEFGFGFGG7FCGEGFFECCFG7<FFGDEG@:C9FFACFCG>ECFDCG@.GGGE<CG6:E8B8EC:<1CFG:C>F>1=88?7:FGGGGG>:FCC8FB=EGDD:>BGD9FBGFGG6FF:DC<:?EGDD3?E92E;EGFA+GFGGDDEGEGEAEGGGC>9GDGGGFECFFFC?C8F,GFCGGDFDFGCFC::FFFGEEGGF@FE,FGGGEEEGGECFGGFFDGGGGGGGGGGGGGGGGFFGGGGGGGGGGGFGFCGGGGGGGGGFGCCCCC
@s1201 23736
TGAGGAATATTGGTCAATGGACGAGAGTCTGAACCAGCCACGTAGCGTGAAGGATGACTGCCCTATGGGTTGTAAACTTCTTTTATACGGGAATAAAGTGGAGTATGCATACTCCTTTGTATGTACCGTATGAATAAGGATCGGCTAACTCCGTGCCAGCAGCCGCGGTAATACGGAGGGTCCGAGCGTTATCCGGATTTATTGGGTTTAAAGGGAGCGTAGGCGGGTGCTTAAGTCAGTTGTGAAAGTTTGCGGCTCAACCGTAAAATTGCAGTGGATTGTGGGCGCATTGAGTTCAGCCTAGGTAGGCGGAATTCGTGGTGTAGCGGTTAAATGCTTAGATGTCACGAAGAACTCCGATTGCGAAGGCAGCTCACTGGAGCGCAACTGACGCTGAAGCTCGAAAGTGCGGGTATCGAACAGGATTAGATACCCT
+
FFCF8;EFFG9AFGGCGGG,;C7FFGGCFGGGGGEAFCFF,CDFGFGFGGGGGG9FEE@<FFGFECFEFGEFG9FFGGGGGGGGEDGFGCECGGFGGGCFCGGG?EFFGGGGGEFGFGGGFFGDFFGG=:FGGFDFCFGF9BFF+:CA3FCFEFGGGFFCFCGDFCEGGGGGFFFGG7C*>FFFFEECF7*8CGGFGCF:C99<CFGF7F@9C1F4EBDE0:<7>CG@5#70,%<</2<0@CFEF>DFC?C77BD>EC@3ACC:@,3=FGF?FB8,,,,++EF>+3,5,<FGFE4,,==B,F:8DC+F7EEE=4+@BDFFAEE@0469B@,55EFCFGFFFCF<FFC@GFEA98F@FFECF,BBC99EFCCF@GGFEFC7GGGFFC<,CC87GGFF<:C<FFBC@7F:F@F,CCFC@,A<9DE,@FFEC,,CCC9C
@s1201 20675
TGAGGAATATTGGTCAATGGACGCAAGTCTGAACCAGCCATGCCGCGTGCAGGAAGACGGCTCTATGAGTTGTAAACTGCTTTTGTACGAGGGTAAACGCTCTTACGTGTCAGAGCCTGAAAGTATCGTACGGATAAGGATCGGCTAACTCCGTGCCAGCAGCCGCGGTAATACGGAGGATCCAAGCGTTATCCGGATTTATTGGGTTTAAAGGGTGCGTAGGCGGTTTGATAAGTTAGAGGTGAAATACCGGTGCTTAACACCGGAACTGCCTCTAATAATGTTGAACTAGAGAGTAGTTGCGGTAGGCGGAATGTATGGTGTAGCGGTGAAATGCTTAGAGATCATACGGAACACCGATTGCGAAGGCAGCTTACCAAACTATATCTGACGTTGAGGCACGAAAGCGTGGGGAGCAAACAGGATTAGATACCCT
+
CDFGGGGGGGGGGGGGFGFEGGGGGGGGFGDGGGGGGGGFAFFGEGGGEEGGGGGGGGGGG:CFGGC,CFFFGGG,9FAGGCCEFFEFC?BEGBFGEEGG7FFGEFGGGG,BE,<EFEEEA:EFEFGEGFFGGGGGGGGGDFEDEGGGCCGGGG@@GC,@>@,FFGGCCDGGCFGFC>=@FFFF,%=FFGGGCEF=78FA>F:@CFF8<:<;CFC9::CDFF>G@F:@EGFEEE@:<,BD<FCDEFF@@9GFFGGGFFFFGGCEFD8C*)G>F;DF12:@$GFFC5,GDECE<A,DDE>EE@CFF6GGEFEEAEFCFCFFF@EB57F:FGFFFGFFCGCFFBB?A@GEGGFGEFEFEGGGGFC7FGGGGGGGFGGGCC?9FFDFFFFFEFDCGFGGFFGFECF@EGGGGGGFEFFFDFGGGGGGGFFGGGFCCCCC
@s1201 28073
TGAGGAATATTGGTCAATGGACGCAAGTCTGAACCAGCCAAGTAGCGTGCAGGAAGACGGCCCTCTGGGTTGTAAACTGCTTTTAGTTGGGAATAAAAAGAGGGACGTGTCCCTTATTGTATGTACCATCAGAAAAAGGACCGGCTAATTCCGTGCCAGCAGCCGCGGTAATACGGAAGGTCCAGGCGTTATCCGGATTTATTGGGTTTAAAGGGAGCGCAGGCGGCGGCGTAAGTCAGTTGTGAAATCGTGCGGCTTAACCGTGCAATTGCAGTTGATACTGGGCCGCTGGAGTGCACACAGGGATGTTGTAATTCATGGTTGAGCGGTGAAATGCTTAGAGATCATGAAGAACTCCGATCGCGAAGGCATATGTCCGGAGTGCAACTGACGCTGAGGCTCGAAAGTGTGGGTATCAAACAGGATTAGATACCCT
+
DFGGGFGGGGGGGGGGGFGFFFDGGGGGGGGGGGFGGGGGGGFGGGGF@GGGF@FFDFFGGGGGGEFGGGD>FCEFFFGGDEFGGGGGFGGEFGGGGGGGGGGGGGCFFGDGGGFEGFGAF,@FCFGAD=FGGGGGGGDFGF@C@GGEGGGGGGFDGGCGGGGCGEDEFEECGF7FFCFGEGCFGFFGGGFFG9<FE5CFEDCFFGC@*,<FCF@DC>G307:CC9*7;84:GEF>F:<AA@C=<:F@*9<FCEEDCEFC@:F@C-EB@;G?FGAFC37<,::+@46,@,,45<>?,GGGGGFFF8DFFEC,EAC,CCGFFA+8AE:AC,C:,,9GGGGFFEBE9,GFGF<CDCGGCCF:F:B@GCAFE9FFFEF:CF8FA@EAFFFC@FFFFFECFC;<DCGFECGF@GGGGFF<FF9@FEB,F9GGGFCCCC<C
@s1201 31966
TGAGGAATATTGGTCAATGGGCGGAAGCCTGAACCAGCCAAGTAGCGTGCAGGAAGATGGCCCTCCGGGTTGTAAACTGCTTTTAGTTGGGAATAAAACGCGGTACGCGTACCACCTTGTATGTACCATCAGAAAAAGGACCGGCTAATTCCGTGCCAGCAGCCGCGGTAATACGGAAGGTCCGGGCGTTAACCGGATTTATTGGGTTTAAAGGGAGCGTAGGCCGGAGATTATGCGTGTTGTGAAATGTAGATGCTCAACATCTGCACTGCAGCGCGAACTGGTTTCCTTGAGTACGCACAAAGTGGGCGGAATTCGTGGTGTAGCGGGGAAATGCTTAGATATCACGAAGAACTCCGATTGCGAAGGCAGCTCACCGGAGCGCAACTGACGCTGAAGCTCGAAAGTGCGGGTATCGAACAGGAGTAGATACCCT
+
EGFGGGGGGGGGGGGGGGDFFECFGGGGGCFGGGGCDFFGGGGEGGGCGGFGFGGGGEFCFGGGGFFG+@B4B?CCEE9FF,,F?FEECFGGFG@FF9?C:@FGGGGGGGGGGGFEFCF<FGGGGF<F@=<FF9DEEFGEGGGGGGGGGGGCFFGGGGGFF,>FDBC@C7C;@F7EGG:<FFF7F7?F<F>*3<*:.CC:F3<9C(,:EG<?C7;**.FA<@E6?CC#?,<F:<DFFGFF@8GF?CGGC;FGGFGGGFFEGFFFGGFAGGGGFGGGFE8=FGDFGFFB9CDA*GGGEF<<E?A,FGGECEE9FFE=EFCGGFF=9F@9,,F9<<FC;FFD?=94,GGGGGFAC6+77GGFCGGFGFEFEFAEEFECGCGEGGGFEFCF:CFEFBGDGGGFFEGFGGGGEGGGGFGGDF<EGFFFE9GGGFGCCCCC
@s1201 429
TGGGGAATATTGGGCAATGGGCGCAAGCCTGACCCAGCAACGCCGCGTGAAGGAAGAAGGCTTTCGGGTTGTAAACTTCTTTTAAGAGGGAAGAGCAGAAGACGGTACCTCTTGAATAAGCCACGGCTAACTACGTGCCAGCAGCCGCGGTAATACGTAGGTGGCAAGCGTTGTCCGGATTTACTGGGTGTAAAAGGCGTGCAGCCGGGTGCGCAAGCCAGATGTGAAATCGCAGGGCTCAACCCTGAAACTGCATTTGAAACTGTGCATCTTGAGTGCCGGAGAGGTAATCGGAATTCCTTGTGTAGCGGTGAAATGCGTAGATATAAGGAAGAACACCAGTGGCGAAGGCGGATTACTGGACGGTAACTGACGGTGAGGCGCGAAAGCGTGGGGAGCAAACAGGATTAGATACCCT
+
FGGGGCFGFFGGGGG,CFAFFGGGGGGGGGGGGGGGGGDFGEGGGGGGGDFFGGFFEFFGGGGGGGGEFDGGGFGGFGGGEFGGGCFGGGGGGGGGGCFFGGFGGGFGGFGEF<FGGGC9BFGDC7FBFGGFFFGF8FGGGGGFG@CFGEEGGCFFGGDFDCFGGGG>FEE*18BFGCEGGCC,,8AFAFEGFGG9CF<E7*4<DEF?ECC:CED>:0A=130:9@19+:>#08<8;?6F>9,D9EC/7F:@<<<EDDC:C=FDF<FAFED<A>)4C:>DFE=C,BD@:EEFCFED@>,=>F=C@+9ECBDE<FCECGFAF=9,EGFGGGGFFFCFEF?CF?CF@,9@7GGGGGFFGFGGFBFFCGFGGGGFFFFGGCGGGGEGGFDGGGFGGGFA9FFGFEFFGGGFFGGFFBBBCC
@s1201 430
TGAGGAATATTGGTCAATGGACGAGAGCCTGAACCAGCCAAGTAGCGTGCAGGAAGGCGGCCCTATGGGTTGTAAACTGCTTTTATACGGGGATAAAGTGAGCCACGTGTGGCTTATTGCAGGTACCGTATGAATAAGGACCGGCTAATTCCGTGCCAGCAGCCGCGGTAATACGGAAGGTCCGGGTGTTATCCGGCTTTATTGGGTTTATAGGGCGCGCAGGCCGCCGGGCAAGCGTGTTGTGAAATGCAGTCGCTCAACGTCTGCACTGCAGCGCGAACTGCCCAGCTTGAGTGCGCGCAACGTTGGCGGAATTCGCCGTGTAGCGGTGAAATGCTTAGATATCACGAAGAACTCCGATTGCGAAGGCAGCTCACTGGAGCGCAACTGACGCTGAAGCTCGAAAGTGCGGGTATCGAACAGGATTAGATACCCT
+
@FFGGFCGGGGGGGGGGGGGGFGDEGEGGFGGGGGGGCFEGGFGGGG:CFF@FGGGCFCGGEGCFFDGFGGGGGGAFFGG9CEGGGGGGGDCGGGGGFGGG@GGFGGGGGCGG8FFGGGGGGGGGGGGGCGF9=;=9<FFFF7FD+@BFFFFGEFGGGFGGGGG7EEGG7*,@;::1**=FFF:BF/CFEFCFFEG*5=EF7970;:*A++<@F8)/2?3>FGCED*7***/:=C/;<?;8A;014C;FF:::88B=,182C:7F>73<FC.3:EC>@/C:C7:>,>,<,,F8@+F@=8+,CDCB@+GGFGGGGGC=@+B@E>8=FCDGFGGCFF>><FDC,FCFGFFGGFAF=FGC<CF7EEFE@,F8FFE,GCFGGGFGGGFGFFCEECGGFEGGFFF8GGFFGGGGGGFC8GGGGGFGGGGGFFCCB,CCCCC
@s1201 431
TGAGGAATATTGGTCAATGGACGAGAGTCTGAACCAGCCAAGCAGCGTGAAGGATGACTGCCCTATGGGTTGTAAACTTCTTTTATACGGGAATAAAGTGGAGTATGCATACTCCTTTGTATGTACCGTATGAATAAGGATCGGCTAACTCCGTGCCAGCAGCCGCGGTAATACGGAGGATCCGAGCGTTATCTGGATTTATTGGGTTTAAAGGGTGCGTAGGCGGGTGCTTAAGTCAGTTGTGAAAGTCTGCGGCTCAACCGTAAAATTGCAGTTGATACTGGGCGCCTTGAGTGCAGCATAGGTAGGCGGAATTCGTGGTGTAGCGTTGAAATGCTTAGATATCACGAAGAACTCCGATTGCGAAGGCAGCTCACTGGAGCGCAACTGACGCTGAAGCTCGAAAGTGCGGGTATCGAACAGGATTAGATACCCT
+
BFFGGGCEGGGFGGGGFAFCFGGGGCGFFFGGGGGFCEFFGGGFFGGGGGGFGGDFEE@EGGGFF<EFGGGEGFDEGGCFFEFGGGGE,CFFFGGGGGFGGCCFFDGAFFGGEGGGGGFA99<FEGGGFFFDFFFGFEGE?EGECFEG=FFGD++>BCDEGGGGGGGGGE:3=@CE<@FCFF7@63=EE>EGG95?F?:<++C?CF<7FACF18@%12=>F928CEG@C=EFCCF@<4<<FF9,2:487GDE:46@E7>:5GF<GCEFB<C:CFFFE,=6FEF@@CD=98FA*F89FEE,FFDFFGGGF?E>+8>+EGGGF:C8AFB9,,F9C<F8DF?,A,FF@@FGEEAGEB77GGFGGECGEE,GGGGGEGGGGGGGGGGGGGGGGFFGGGGGF7GGGGGGGGGGGGGGGGGFGGF<GGGGGGGGGGGCCCCC
@s1201 20025
TGAGGAATATTGGTCAATGGACGGGAGTCTGAACCAGCCAAGTAGCGTGCAGGAAGACGGCCCTATGGGTTGTAAACTGCTTTTATAGGGGGATAAAGTGTGCCACGTGTGGCATACTGCAGGTACCCTATGAATAAGGACCGGCTAATTCCGTGCCAGCAGCCGCGGTAATACGGAAGGTCCGGGCGTTATCCGGATTTATTGGGTTTAAAGGGAGCGTGGGCCGTCTGTTAAGCGTGTTGGGAAATGTCGGGGCTCAACCTCTGCACTGCAGCGCGAACTGGCTTGCTGGAGGACGCACAACGTGGGCGGAATTCGTGGTGTAGCGGTGAAATGCTTAGATATCACGAAGAACTCCGATTGCGAAGGCAGCTCACTGGAGCGCAAATGACGCTGAAGCTCGAAAGTGCGGGTATCGAACAGGATTAGATACCCT
+
<FGGGGGGFEGFGFGGGGGGGGGG>BCFGGGGGGGGFFGCFGGGFGGGGGGGGGGGGGGDGGGGCFGGGGCFGGEGGGGGGGGGGG9CFGGGGDGGGGGGGGGGGFEGGGGDFGGCGGGGGGGGDGGGGGGGGFD>FGFFFFGGG7CFGGGGGGGGGGGFGGGGG5CFGGG7,?FFGG>FFFGEGGGDFF@BAEFGECEC++C8<F<C>7:@F?E3E3E;:<C<C52FC8)EF:FAGFGCE83GFCCCFGGEDGDBD:DFF>@@+FG?FEEGDEEF@EA=FEGFFFA<=3,F@=+8>,DGGGGGF6FFC8D=B8GGFDF,GF@+:@49;GGGFFGFFGGFGGFEFGFGGGFCECEGGGGGGGFFECGGGFFGFF<FDFCGGGEGFGAGGGFGGGGGDEF?GGGGGFGGGGGGGGGGGFAFFFGGFAGGGGFC@CCC
@s1201 433
TGAGGAATATTGGTCAATGGGCGAGAGCCTGAACCAGCCAAGTAGCGTGCAGGATGACGGCCCTATGGGTTGTAAACTGCTTTTATAAGGGAATAAAGTGAGTCTCGTGAGGCTTTTTGCATGTACCTTATGAATAAGGCCCGGATAATTCCGTGCCAGCAGCCGCGGTAATACGGAAGGTCCGGGCGTTCTCAGGATTTCTTGGGCTTAACGGGAGAGGAGGCCGGAGATTAAGCGTGTTGTTAAATGTAGATGCTCAACGTCTGCACTGCAGCGCGAACTGGTTTCCTTGAGTACGCACAAAGTGGGCGGAATTCGGGGTGTAGCGGTGAAATGCTTAGAGATCACGAAGAACTCCGATTGCGAAGGCAGCTCACTGGAGCGCAACTGACGCTGAAGCTCGAAAGTGCGGGTATCGAACAGGATTAGATACCCT
+
E<CEGGEFFFEEGGGGGGD8;@FGGGE,EFGFCEFGDEDCFG,CFFEECEFFFGGGGGGC7CCF<FFF8CCFFGFFGGG9E,CFFFGDFCABF8FDB,BDEAEEEFC=FG:,B?FF,EFEECGGGGFD9=,,C?@EF<,:4@>C++3<,EFDDF@FCDD<A:<D+@@7FFDFCEFGFE>FGCF<@E*4CF*4<,,42CE:+22,,<*2<,?+3:BB*/5#1C44C>B:F<9*<><2<939,>5,,,,CF@7@3,7,@GGFFCBCCF>=:,@DC8++@,+D?FDA<<3,,6,,=@=+EE><D,9FGGEFFEC>9+=C=84,DCCGAE@,4,FEA,98,C,9A,AGFDCGE?FF=CCF7A,:@F?,E9@B8@,GGDF,FEFCGGC9FE6,:FFEGFFDFBEEF7FFGGGGGGGFCEFGGFGGFFGGFGFFFEFCCCCC
@s1201 434
TGAGGAATATTGGTCAATGGGCGAGAGCCTGAACCAGCCAAGTAGCGTGCAGGATGACGGCCCTATGGGTTGTAAACTGCTTTTATAAGGGAATAAAGTGAGTCTCGTGAGGCTTTTTGCATGTACCTTATGAATAAGGACCGGCTAATTCCGTGCCAGCAGCCGCGGTAATACGGAAGGTCCGGGGGTTATCCGGATTTATTGGGTTTAAAGGGCGCGTAGGCCGGAGATTCAGCGTGTTGTGAAATGTAGATGCTCAACGTCTGCACTGCAGCGCGAACTGGTTTCCTTGAGTACGCACAAAGTGGGCGGAATTCGTGGTGTAGCGGTGAAATGCTTAGATATCACGAAGAACTCCGATTGCGAAGGCAGCTCACTGGAGCGCAACTGACGCTGAAGCTCGAAAGTGCGGGTATCGAACAGGATTAGATACCCT
+
GDEGGFGGGGGGGFGGFCECFFFGGGGGGGGGGGGGGGGGCFFGGGGGGEGFGCEFFCFGGGGGF,CFCGGGGFEDFFEGGCFFF<ECFFF,AEFGEFEFFGCFGFFGGFGG7F@<EFCDGFEFACAFFFG9AEDA?9CAF@7CC+>8DFFA8F=F<C<DFGB78CFC@3>:FGGC*6*>FBFD7>**44;5?FFE:8<<7C0:FD2*;5<@:<:#*,<=>C<?@:#C=E<@'FC*C9>::D+AC@,<,@,@39CCGGFFCF@,,CDFGFDA:=E@@@D==D,CGF8CFD?F=FGF6FE:6,,4F=C88,FB6DECGFDAFDC6AGGGFEC,CFFFEEGGF4,EB<FFFCFEFB+,CGGEF7GGFFEGFBCGFF@<FGEC7F@EFC@DGC;GGDFFE@FECGFE8FCFE@DGGGGGDGFFCFFGGGGGFFGCCCCC
@s1201 23958
TGGGGAATATTGCACAATGGGGGAAACCCTGATGCAGCGACGCCGCGTGGAGGAAGAAGGTCTTCGGATTGTAAACTCCTGTTGTTGAGGAAGATAATGACGGTACACAACAAGGAAGTGACGGCTAACTACGTGCCAGCAGCCGCGGTAAAACGTAGGTCACAAGCGTTGTCCGGAATTACTGGGTGTAAAGGGAGCGCAGGCGGGAGAACAAGTTTGAAGTGAAATCCATGGGCTCAACCCATGAACTGCTTTCAAAACTGTTTTTCTTGAGTAGGGCAGAGGTAGGCGGAATTCCCGGTGTAGCGGTGGAATTCGTAGATATCGGGAGGAACACCAGTGGCGAAGGCGGCCTACTGGGCACCAACTGACGCTGAGGCTCGAAAGTGTGGGTAGCAAACAGGATTAGATACCCT
+
CFEGGCFGGFFFGGGGGGFCFFGGGGGGGFGFFGG9DGCFGDEGEGE@BGGGGFFGEFC<EF?FGGG>BFFFGGGGGGGG8FGDEFCCFEDGGGGG<EFGGGGG77,AE=+BDGGGGGFCFGGG7>FG@=FF+,,3@DFFGFGGGGGG@ECGCF:3DFEGGCFGCCFGEGGG<<EFEGFFFGCGGGCEGFFG>G@DE8=>CEGG:EGFFD;EGD>13&FFB9FF>CCCDG=GGGD8ECCF8C9AGGFF>DBF7<<DC<CAGFFAD>B,#D?GD=6C))FC9EDFGGECEFFE@FGECFEGGFCE=EFBCGFEA4,,7FCCFEEEGGGGGGGGGGGFEGGF@ECGGFBDGGGGGFFFCECFFFGGGGFEGGFGGGGF<GEFGGGGFGGGF@F@,EFFA<EFEFGGGFCCGGGCCCCC
@s1201 436
TGGGGAATATTGCACAATGGGGGAAACCCTGATGCAGCGACGCCGCGTGAGCGATGAAGTATTTCGGTATGTAAAGCTCTATCAGCAGGGAAGAAAATGACGGTACCTGACTAAGAAGCACCGGCTAAATACGTGCCAGCAGCCGCGGTAATACGTATGGTGCAAGCGTTATCCGGATTTACTGGGTGTAAAGGGAGCGTAGACGGAGTGGCAAGTCGTATGTTAAAACCCGGGGCTCAACCCCGGGACTGCATTGGAAAGTGTCAATCTAGAGTACCGGAGAGGTAAGCGGAATTCCTAGTGTAGCGGTGAATTGCGTAGATATTAGGAGGAACACCAGTGGCGAAGGCGGCTTACTGGACGGTAACTGACGTTGAGGCTCGAAAGTGTGGGTAGCAAACAGGATTAGATACCCT
+
CFGF@FGGGGGGGFFGGGGGCFGGGGCGGGGGFFGGGGGGGGGEDFGCFGGGGG@B<FFEE9E<EFDFGGGGGGGFGGGGGGGGGGGGGGBEGFGGFEFGGGGGGGGFGGGGG=8FFGGFGCFGGGGG9DFFFGGGCFFGGG,DEE@FGEGC9,67?CCF,?BFG;*<<FFF;CGGC@F@GGFFGGCGGFFGGG=?CEGG@GEGEE5?ECFDEGFFC>7?;>()18CFCEGEGCG3,EF<GDE:GDAFFEF?>EE<F@C+#CFFCFF<FF7A->0C>EE==E=FEGEBC8<>D>9,,5,FFFCCAEGGGGFF@+FED6C,GGGGGGGFFFFE@C@<A<<GEGGFE@@GFDGGGGGGFFBCGEGGGGGEGFFDF8FCFCGGGGGGGGGGGGGGGFGGFDF@F9GGFFFGGGFCCCCC
@s1201 437
TGAGGAATGTTGGTCAATGGGCGAGAGCCTGAACCAGCCAAGTAGCGTGCAGGATGACGGCCCTATGGGTTGTAAACTGCTTTTATACGGGGATAAAGTGAGCCACGTGTGGCTTATTGCAGGTACCGTATGAATAAGGACCGGCTAATTCCGTGCCAGCAGCCGCGGTAATACGGAAGGTCCAGGCGTTATCCGGATTTCTTGGGTTTAAAGGGAGCGTAGGCCGTCTGTTAAGCGTGTTGTGAAATGTCGGGGCTCAACCGGGGCATTGCAGCGCGAACTGGCAGACTTGAGTGTACAGGAGGTAGGCGGCATTCGTCGTGTAGCGGTGAAATGCTTAGATATGACGAAGAACTCCGATTGCGAAGGCAGCCTGCTGTAGTGCAACGGACGCTGAAGCTCGAAAGCGTGGGTATCGAACAGGATTAGATACCCT
+
<6@CFFGGGGGGGGGFCGF8,CFGGGGGG@<FCGCAFG8FFF<FFFEGGDFGGEGGGGGE@FFDFG9EFFFEEFFGGGGFG?FGGGGC8?>@C+EEAEGGFCF8EF=:EFDF7ECAFFDE?5EFGGFGGGGGGG9@FDFFGGECEEB8<DA,CFGGGGGGGCF7**CEE:::;E>E7::7?,<?AC=EGGG>C:<E**8<;+?9<FEGG7,??9<.42<0,393<7;.,@?<9:E):5CCF@C=2%=97>6*1*:0,7F/@F>6:::CDD8*++6CEE3227,C,,FCEA=3*,=,74FF@A,B<>CFBCF=4,+E=>@+E?C=)DCE@C,,9,<@=6@=9GGFCGFFFF9FC6888,9@+,B@FE@@,,@+78FE,FCFDF@F@<E@+886FA,F,GGFFC;,@C@:@FCGGF9GGGGGEGFGFDGFFEC6-@<A
@s1201 438
TGAGGAATATTGGTCAATGGACGCAAGTCTGAACCAGCCAAGTAGCGTGCAGGATGACGGCCCTCTGGGTTGTAAACTGCTTTTAGTTGGGAATAAAGTGCACCACGTGTGGTGTTTTGTATGTACCATCAGAAAAAGGACCGGCTAATTCCGTGCCAGCAGCCGCGGTAATACGGAAGGTCCAGGCTTTATCCGGATTTATTGGTTTTAAAGGGAGCGCAGGCGGACATTTAAGTCAGCTGTGAAATACGGCGGCTCAACCGTCGAACTGCAGTTGATACTGGAGATATTGAGTGCACACAGGGCAACTGGAATTCATGGTGTAGCGGGGAAATGCTCAGATATCATGAAGAACTCCAATCGCGAAGGCAGGTATCCGGGGTGCAACTGACGCTGAGGCTCGAAAGTGCGGGTATCAAACAGGATTAGATACCCT
+
GGGGGGGGGGGGGGGGGGGGGGDGGEEGGGGGGGGGGGFCCFFFFGCGGDGGGCGGGG7BEEGFGGGGGGCFGGFFGG9FFFFFGCFCGFE@8F@FFAFCF<FF@FGFGDFCF=FFDF@GGGFGAEGAD@,BFFEFG7@FGG7+@@CF<CFFGG@FFF8FGFGFEGGGF7FFGGGE>>@7D@FF,?:'4=CBCECE682BFF(FF)B=DGF++5=/=21#64DCB:++5=CFE9>><2<FCE=@,A8*9*:/<::6EDGG,EF@+>@;FGB57<>CAFF,6>F@,5,C,,B?8F8E@4,,,9,C,,,55,<DADEA>9FGAEB=:>+EC,CDFGFGE?,DGEGF9FC6EEABCC,FDFCFFBGGFEAGGFFF@:@7864,ECGFGFEF@CB@,AEFEGGGGEFFDFFFF+FFGGGAGGGGGGGGGGGGGGGCCCCC
@s1201 20324
TGAGGAATATTGGTCAATGGACGCAAGTCTGAACCAGCCAAGTAGCGTGCAGGACGACGGCCCTCTGGGTTGTAAACTGCTTTTAGTTGGGAATAAAGTGCACCACGTGTGGTGTTTTGTATGTACCATCAGAAAAAGGACCGGCTAATTCCGTGCCAGCAGCCGCGGTAATACGGAAGGTCCAGGCGTTATCCGGATTTATTGGGTTTAAAGGGAGCGCAGGCGGACCTTTAAGTTAGCTGTGAAATACGGCGGCTCAACCGTCGAACTGCAGTTGATACTGGAGGTCTTGTGTTCACACAGGGATACTGGAATTCATGGTGTAGCGGTGAAATGCTCAGATATCATGAAGAACTCCAATCGCGAAGGCAGGTATCCGGGGTGCAACTGACGCTGAGGCTCGAAAGTGCGGGTATCAAACAGGATTAGATACCCT
+
@FGFGCFGFEF<FFGGFFGFGGEGEGGGGGGGGGGGGGGFFGGGGDF@FGGGGFFC=C+CEFFCFGGGFG@FGCAFEGFFGEGGGDFAFGGGGGFFFGFFGGGGFGG9B=FFFFA7AE<EEFEFFFG,?FFGGGFFFGCFF@=FEGGFGGGGG@CE7,>+@EEFEGGGEF>DECC@F1FGFGCFDF5<@<*EFGG7;GGF<;)<FCGGD$?2FGGFG3ED2<E?FEFA9C9CEGG##2CFF@E=E8E:<ECCBGGBCDG8FECF@<BA73/?@36,AA@34GGFGGFB,+46+?9,,FEFGCE?@9GFC,<FFFF:B?BFFC+85CEEFC?A,,FFC99GGE?9GGFGGFF?8F<F<CGGDGFFF,9FGCCFFEFFF7FC@<GFACE7FGGGGDGGGGGGFEFGGGGGGGFFGGGGDFGFGCFF9EFFE,ACCC@C
@s1201 440
TGAGGAATATTGGTCAATGGACGAGAGTCTGAACCAGCCAAGTAGCGTGCAGGATGACGGCCCTATGGGTTGTAAACTGCTTTTATAAGGGAATAAAGTGAGTCTCGTGAGACTTTTTGCATGTACCTTATGAATAAGGACCGGCTAATTCCGTGCCAGCAGCCGCGGTAATACGGAAGGTCCGGGCGTTATCCGGATTTATTGGGTTTAAAGGGAGCGTAGGCCGGAGATTAAGCGTGTTGTGAAATGTAGATGCTCAACATCTGCACTGCAGCGCGAACTGGTTTCCTTGAGTACGCACAAAGTGGGCGGAATTCGTGGTGTAGCGGTGAAATGCTTAGATATCACGAAGAACTCCGATTGCGAAGGCAGCTCACTGGAGCGCAACTGACGCTGAAGCTCGAAAGTGCGGGTATCGAACAGGATTAGATACCCT
+
EGFGGGGGGGGGGGGGGGGGGGGGGGGGGGGGGGGGGGGGGGGGGGGGGGGGGGGGGGGGGGGGGGGGGGGEGGGGGGGGGGGGGGGGGGGGGGGGGGGGGGFFGFGGGGGGGGGGGGGGGGGGGGGGGGGGGGGGGGGFFFGGDEGGGGGGGFGGEGGFGGGGGGGGGEGFFGGGGDCGGG@FGGGGEGGGGFFGGGG9GG.FFGBFGFFGGGGFE@E@:*DGF>CDC8FFG=GDGGDFGFFE9CFCE3<BBCDGGA<@ECEGGFD<EDBBFGFGED=EFBDFFFB,@8AA5C=CGGGGGGGGFDGGGGFDCGGCGEGGFFCGFGEEGGGCFDGFGGGFGGGFFGGGFFGGGGGGGGGECFCDGFCGGGGGGFFGGGEGGGGGGFFGFF;GGGGFF@GGGDGFCFGGGGGGGGGGGGGFFGGGGGGGGGGCCCCC
@s1201 34855
GGAGGAATATTGGTCAATGGGCGAGAGCCTGAACCAGCCAAGTAGCGTGCAGGAAGACGGCCCTATGGGTTGTAAACTGCTTTTATAAGGGAATAAAGTGAGTCTCGTGAGACTTTTTGCATGTACCTTATGAATAAGGACCGGCTAATTCCGTGCCAGCAGCCGCGGTAATACGGAAGGTCCGGGCGTTATCCGGATTTATTGGGTTTAAAGGGCGCGTAGGCCGGAGATTAAGCGTGTTGTGAAATGTAGACGCTCAACGTCTGCACTGCAGCGCGAACTGGTTTCCTTGAGTACGCACAAAGTGGGCGGAAGTCGTGGTGTAGCGGTGAAATGCTTAGATAGCACGAAGAACTCCGATTGCGAAGGCAGCTCACTGGAGCGCAACTGACGCTGAAGCTCGAAAGTGCGGGTATCGAACAGGATTAGATACCCT
+
GGGGGFGGGGGGGGGGGGD,;EFGGGGGF?FGGGGGGGGGGG<DFGCFFGGGFFFGGGGGGGGFF<FGGGGGGGGGGGGGGGFGGGGGFGGGGGFGFGDFGGG9?FGFDGGGGGGGGGGGGGGGGGGGGGGGFFGGFACFCGGGGGGGGGGDCEFGGFGGGGGGGGGGDGFGGF7CF**FCFGGGG=FGE>FGGGGC=FFFGGFED<8>CCF.?C#C;EDBFGGGGGDB2;:FDG4G>GG.GGGGGCCF:=>+ECFFCC?CFGFCFFGGCF@F>@C@DDD=FAFFCFDDADF?FECDGGGF9FEGGGGGCFFC87GED7GFF@85EEEC,,BF9FCFGGGGFF::FGGGFFEEFC@GGGEEGGFGGGGGCCF@FFDGGEEGGGGGFCGGGGGGGGGFCEFFEGEFEGGGGGGGGGGEGGFGGGGFEGGGGDCCCCC
@s1201 26949
TGAGGAATATTGGTCAATGGGCGAGAGCCTGAACCAGCCAAGTAGCGTGCAGGAAGACGGCCCTATGGGTTGTAAACTGCTTTTATAAGGGAATAAAGCGAGCCTCGTGAGGCTTTTTGCATGTACCTTATGAATAAGGACCGGCTAATTCCGTGCCAGCAGCCGCGGTAATACGGAAGGTCCGGGCGTTATCCGGATTTATTGGGTTTAAAGGGAGCGTAGGCCGGAGATTAAGCGTGTTGTGAAATGTAGACGCTCAACGTCTGCACTGCAGCGCGAACTGGTTTCCTTGAGTGCGCACAAAGTGGGCGGAATTCGTGGTGTAGCGGTGAAGTGCTTAGATATCACGAAGAACTCCGATTGCGAAGGCAGCTCACTGGAGCGCAACTGACGCTGAAGCTCGAAAGTGCGGGTATCGAACAGGATTAGATACCCT
+
@FDGGFGGGGGGGFGGGGGGGGGGGGGGGGGGGGGGGGGFFGFGGGGGGGGGGGGGGGGGFGGGGFFGGCFEGGGGGGGGGGGGGGG9DFCFGGGGGGGGGGGGGGGFGGGFFGGGFGGFGGGGGGCAFFGGGGFCFEF9AFEGGDEGGGGG8FGDFF@FFCFCEDGC31FGGGGC*CFFGGGGGDEGC-#CCC@FEFDG9C<BF8C:F;CFGGGGGEG5FECFGG:5;?CF93<9EDFCFEGG7DFGGF?D9>CFCF,<<FGFF@:@GD<@:C8F/D@1,CFGFDF@FGFD*@@++GFFC:9<B+7GGCEC4=E@+D?=8GGGFFEGFA9GFF?@CGFFGGF?CFFFFB,EEFCGGGFGGEC<E<GGGGGFFC:-DGGGGGGGEE6CCC;FE,FE8EDECFGFC:7GGEFCEGGCFCECCEGGGGGAGGFCCCBC
@s1201 443
TGAGGAATATTGGTCAATGGACGCAAGTCTGAACCAGCCAAGTAGCGTGCAGGAAGACGGCCCTCTGGGTTGTAAGCTGCTTTTAGTTGGGAATAAAGTGCACCACGTGTGGTGTTTTGTATGTACCATCAGAAAAAGGACCGGCTAATTCCGTGCCAGCAGCCGCGGTAATACGGAAGGTCCAGGCGTTATCCGGATTTATTGGGTTTAAGGGGAGCGTAGGCCGTTTGTTAAGCGTGTTGTGAAATGTAGTGGCTCAACCAGGGCATTGCAGCGCGAACTGGCAGACTTGAGTGCGCAGGAGGTAGGCGGAATTCGTCGTGTAGCGGTGAAATGCTTAGATATGACGAAGAACTCCGATTGCGAAGGCAGCCTGCTGTAGCGCAACTGACGCTGAAGCTCGAAAGCGTGGGTATCGAACAGGATTAGATACCCT
+
<FFGGFGGGGGGGGGGGGGGGGGGGGGGGGGGGGGGGGGGGGGFGGGGGGGGGGGGGGGGGGGGGGFGGGGGGFGGGGGGEFGGGGGGGFGFGGGGGGGGGGGGGGGGGGGGFFGGGGGGGGGGGGGFFGGGGGFGGGGGGGDGGGEGGGGGGCFCFGGGGGGGGGGGGGGGAEFDGGGGG9FFGG>FFGEGGGGG56C@G-GG>G:*6<FBC@F,C6F@@FEGFF8:GGFG:3EAG?<#,ECGC:8FFFA?7FCD2@CF<GCGGGGGGGGFEEEE=C+D?D>FFCFF98GG@GGGGFB<8EDFFECGGGE=D@++8F@EGGCBFGCEC,EFFA,FCFC,FDFDGEFF5F<F<?CFCGGGGGFB@GFGGFGGGGGGFGGGGGGGGEFFCGGGGGGGGEEGGGGGGGGGGGFEGGGGGGGGGGFFFAGGFDFC<AAA
@s1201 444
TGAGGAATATTGGTCAATGGGCGAGAGCCTGAACCAGCCAAGTAGCGTGCAGGATGACGGCCCTATGGGTTGTAAACTGCTTTTATAGGGGGATAAAGTGAGCCACGTGTGGTTTTTTGCATGTACCCTATGAATAAGGACCGGCTAATTCCGTGCCAGCAGCCGCGGTAATACGGAAGGTCCGGGCGTTATCCGGATTTATTGGGTTTAAAGGGAGCGTAGGCCGGAGATGAAGCGTGTTGTGAAATGGAGATGCTCAACATCTGAACTGCAGCGCGAACTGGTTTCCGTGAGTACGCATAAAGTGGGCGGAATTCGTGGTGTAGCGGTGAAATGCTTAGATATCACGAAGAACTCCGATTGCGAAGGCAGCTCACGGGTGCGCAACTGACGCTGAAGCTCGAAAGCGCGGGTATCGAACAGGATTAGATACCCT
+
EEFGGDGGFFFFGGGEFFFEFGG7:FFFGFGGGGGFFGGFGGGGGGGEDGGGGGGGG,BFGGGFGGGGGGGCFFGGGGGGGGFGGG<CEEF84BEFGGGG9FDGGGG4BBGGC7EDGGGGG,?FFGF<,@FFGGGGGGGGGGGGGGGGGGGGGGGGGFGGFDGGED7>FGGGGGGGGGGG@FFECFGGFGGGFGGGGGGGGG>C?;72?6<FD7CFE6E>(DDCECC<<,?#F@C57;E2:FFGGGFFF*2C<CFDFGEFGFGF*@,;FFF2GFGF@8+?>GB<+83+6,9A5DEEGGD9FB9EFEFCCDGFD8GGED@FFA>@)FGF;9DE,C9BFEE??;EFAC,GGFFBFFFEEFFGGFCAE<EGGGGGGF:@@,GC7GGGFGFGGEFGFEEEFDGGGEF@CFF:GGGGGGGGGGGGGGGGFGGGGGFBCC@C
@s1201 30154
TGGGGAATATTGCACAATGGGGGAAACCCTGATGCAGCGACGCCGCGTGAAGGAAGAAGTACCTCGGTATGTAAACTTCTATCAGCAGGGAAGATAGTGACGGTACCTGACTAAGAAGCCCCGGCCAACTACGTGCCAGCAACCGCGGTAATACGTAGGGGGCAAGCGTTATCCGGATTTACTGGGTGTAACGGGAGTGTAGACGGTTTGGCAAGTCTGAGGGGCAAGGCATAGGCGCAACCTGTGGACTGCATTGGAAACTGTCATACTTGGGTGCCGGAGGGGTAGGCGGAATTCCTAGTGTAGCGGTGAAATGCGTAGATATTAGGAGGAGCACCAGTGGCGAAGGCGGCTTACTGGACGGTAACTGACGCTGAGGCTCGAAAGCGTGGGGAGCAAACAGGATTAGATACCCT
+
FGGGGGGGGGFGGAFFFGF@FCGGGGGF@FFFGGGEFGCGGGGGGGE+@CFCAFFF8=EFGGF,C=FFADF<CEF<FCAFFEFGF8FGGGGGGC,??ABFGGGGGGGGGGEFCF,DFFG@7BFEF+CEFF8,CC,@CCDCC,,,>::@35>DF?B<FFE*::CCGFGEFCE8C:71<FFGGG,2>*:<*8F+54;88#C?C8E8;;:#,;8-CC8:CBGG$+(##><%C@;630B:)<FFF=FGDC=<CF4##9GFF=<D@>C:C?A<<7==7GEC@61#+FFFC=?+7FEE8>E8@9FFFC+>0DGGFEC,=C@@DC?,CE,DCF<FE<DF9,@C@BCF@:@AECCGGGGGFDGGCFFCGEFEFEC@FECGGGFF<C;FC:FFCCEGGEGDEFCFE<FAEAFF9GGGFEF@A9CC
@s1201 35828
TGGGGAATATTGGGCAATGGGCGCAAGCCTGACCCAGCAACGCCGCGTGAAGGAAGAAGGCTTTCGGGTTGTAAACTTCTTTTAAGTGGGAAGAGCAGAAGACGGTAACACTTGAATAAGCCACGGCTAACTACGTGCCAGCAGCCGCGGTAATACGTAGGTGGCAAGCGTTGTCCGGATTTACTGGGTGTAAAGGGCGTGCAGCCGGGCATGCAAGTCAGATGTGAAAGCTCAGGGCTTAACCCTGAAACTGCATTTGAAACTGTATGTCTTGAGTGCCGGAGAGGTAATCGGAATTCCTGGTGTAGCGGGGAAATGCGTAGATATAAGGAAGAACACCAGTGGCGAGGGCGGATTACTGGACGGTAACTGACGGCGAGGCGCGAAAGCGTGGGGAGCGAACAGGATTAGATACCCT
+
C@EFEFGGGGGDGGGFGFG8@FGEGECFGGGGGFFFGC8EFCDG7FC6CCG<EEFFEF@EFF8FFEEC,::8ECEFF9EFF,AE89<E,A<,+9EAEEE8,,BFFFG+CF8FDDF55FGGGGGGGGGGGGGGEGE>DCF<<+:<>:+@>CC*>F;,>DFF>FCCFC,+<:<:*=FCFGGC@9BFCF8F8C:95<<A**:4<=82<-71CEGGGFC?<4@FF9<EC@CBC#?AEC7557CFG7>C,;D@#77C@99@7CD>0CF<<C<C@C+++76.680<,:9F=BC+?+?4,>8EE@+,9,FFFB)C7FE,FFCCGFBFFFACCAC,C<<,<@8,CE:,GF=@>+A67CC+AFCEGGCFB7FEGECFE@CFCFEF:7EGGGGGGFBFGGFEED:E,C7F@@FGGFE<E<E<GCCC<<
@s1201 447
TGGGGAATATTGCACAATGGGGGAAACCCTGATGCAGCGACGCCGCGTGAGCGATGAAGTATTTCGGTATGTAAAGCTCTATCAGCAGGGAAGAAAATGACGGTACCTGACTAAGAAGCCCCGGCTAACTACGTGCCAGCAGCCGCGGTAATACGTAGGGGGCAAGCGTTATCCGGATTTACTGGGTGTAAAGGGAGCGTAGACGGCATGGCAAGCCAGATGTGAAAGCCCGGGGCTCAACCCCGGGACTGCATTTGGAACTGTCAGGCTAGAGTGTCGGGGAGGAAGGCGGAATTCCTAGTGTAGCGGTGAAATGCGTAGATATTAGGAGGAACACCAGTGGCGAAGGCGGCTTTCTGGACGATGACTGACGTTGAGGCTCGAAAGCGTGGGGAGCAAACAGGATTAGATACCCT
+
EFGGGGCGGDFFGGGGGGGGGDGGGGGGGGGGGGGGGGGGGGGGGGGFGGGGGGGGGFFFFGGGGFGFFGGGGFFFFGGGGGGGGGGGCGGGGGGGGGGGGGEGGDGGGGGGGGFGGGGGGGGGGGGGFGGGGGGGGGGGGFGGGGGGECEFFCCFB:CGEGDGGGGGGGGGGGGGCEDGGG=GFG,5CFGGGCE8EG8<DC8DCEGEGGGFG?C@G:A4)<2:@FG>DFCGGGFD6GEDGGFGGGEDF<F;$<+GFGGGFCE48DGGFF5,)EEC@>88#F=GFEFFCDE>8GGGF<FCGGGGFGGGGGFCEC=GGFFGFAEBGGGFFFFF@EFFGGGGGGGGGCGGGEGGGGFGFDGGGGGGGFGGGGGGGGGGGGGGGGGGGGGGGGGFGGGGGFGFFGGGGGGFFFF@CCCC
@s1201 24765
TGAGGAATATTGGTCAATGGGCGAGAGCCTGAACCAGCCAAGTAGCGTGCAGGATGACGGCCCTATGGGTTGTAAACTGCTTTTATAAGGGAATAAAGTGAGCCTCGTGAGGCTTTTTGCATGTACCTTATGAATAAGGACCGGCTAATTCCGTGCCAGCAGCCGCGGTAATACGTAGGGTGCGAGAGTTAATCGGAATTACTGGGCGTAAAGCGTGCGCAGGCGGTTGGGTAAGACAGATGTGAAATCCCCGGGCGTAACCTGGGAACTGCATTTGTGACTGTCCGACTGGAGGACGTCAGAGGGGGGTGGAATTCCACGTGTAGCAGTGAAAGGCGTAGATATGTGGAAGAACACCGATGGCGAAGGCAGCCCCCTGGGACGCAACTGACGCTCATGCACGAAAGCGTGGGGGGCAAACAGGATTAGATACCCT
+
FGGDGFGGGGGGGGGGFGGFFGGGGGGGGGGGGGGGFGGGEGGGGGGGGGGGGGGGDFEGFGGFG8FEGGGG@FFGGFDGGGGGFFFFEFGFF@9EFFF<FFF@DFDDGGGGGGFFGFGGFG9?AFGGEEFDFEEGGGGGGF7FGE>FFF@FFGFFFGGGGFGE7BCF*@CFE;F,DFECFGG@:7*4@FCFFGFFEGGC<C<8?=2:6<@1<4:8C3<DBC>3C8:*FBC8>C<),@@@CC7DFGECF<:FC@>D=GGGFGGFAC;BFFGBBA;CB:,4?GF>GGGFD,FC0>+FDFFFB@+GGGGGGFEC=E,GGCFFDC99*,,GGGFA+E7GGGB=F8FFGGEGGFGGEFFF,FF7:FC<EDEGGGGGGFFFCFGGGGFGGGGFFFFCGGGGGGGGFCGF7FGEGGEGGFFEFGGGFGGGGGGGGGGCCC9C
@s1201 449
TGGGGAATATTGCACAATGGGGGAAACCCTGATGCAGCGACGCCGCGTGGAGGAGGAAGGTCTTCGGATTGTAAACTCCTGTTGTTAAGGAAGATAATGACGGTACTCAACAAGGAAGTGACGGCTAACTACGTGCCAGCAGCCGCGGTAAAACGTAGGTCACAAGCGTTGTCCGGAATTACTGGGTGTAAAGGGAGCGCAGGCGGGAAGACAAGTTGGAAGTGAAATCCATGGGCTCAACCCATGAACTGCTTTCAAAACTGTTCTTCTTGAGTAGTGCAGTGGTAGGCGGAATTCCCGGTGTAGCGGGGGAATGCGCAGATATCGGGAGGAACACCAGTGGCGAAGGCGGCCTACTGGGCACCAACTGACGCTGAGGCTCGAAAGTGTGGGTAGCAAACAGGATTAGATACCCT
+
GGGGGGGG9FGGGGGGGGGGGGGGGGGGGGGGGGGGGGGGGGGGEGGFCGGGGDEGDFFEGGFFGGGFEGFFGGGGGFGDGAFFGGGEFFCFFF,C?EGGGGGGGGFF9FFFGFFGGGF9FFEDGCFDFFFGDGGCFGGGGG@FGDGGGGGGGGGGDEGFGGGGGGFFEDGG=GGGDGGGG>%GGG0GGGF+BCGGGGGEGCDEGGG5FDGGGGGEFFFFF?=GB;F?GFGGFCFCD>FFGGFFFDE>7EFCDCE8,=?7FF?GFFFB?F9F6FA?DEBB8C,FF>BGGGFF??@+E>7B,AEC=FEB@,CECGGGC<,9?6F@,DGGGFGGGFEEAE@EGEGFFCFGGGFFDDGGFDF=9GGGGGGGGGGGGGGGFGGGGGGFFGGGGGEFGGGGGGFFDGGFGFGGFGGCCCCC
@s1201 25496
TGGGGAATATTGCACAATGGGCGCAAGCCTGATGCAGCGACGCCGCGTGAGCGAAGAAGTATTTCGGTATGTAAAGCTCTATCAGCAGGGAAGATAATGACGGTACCTGACTAAGAAGCACCGGCTAAATACGTGCCAGCAGCCGCGGTAATACGTATGGTGCAAGCGTTATCCGGATTTACGGGGTGTAAAGGGAGCGCAGGCGGTGCGGCAAGTCTGATGTGAAAGCCCGGGGCTCAACCCCGGTACTGCATTGGAAACGGTCGTACTAGAGTGTCGGAGGGGTAAGCGGAATTCCTAGTGTAGCGGTGAAATGCGTAGATATTAGGAGGAACACCAGTGGCGAAGGCGGCTTACTGGACGATAACTGACGCTGAGGCACGAAAGCGTGGGGAGCAAACAGGATTAGATACCCT
+
@FFFGGGGGGGAFGGGGGGGGGGGGGGGGGGGGGGGCFFGGDGGDGEFGGGGDCGG@CFFF9C9<FFEGDF<BEFGGGGGF<DEFGGGGCFEGGGGGGFFGGGFGEGGGGGGGGGGGFGGGGDGGGGGGGGGCFGGGGGGGGGGGGGGGGCFFGGEFFGC2E=GGFGGGGGGGGGGGGG@GG#FFGGG:B.CFGCFGGGGGGEEDEGE:CECEE80FC:C@<FGGG>CGGGGFDD>CGCC+ECCEGGFCGGGGGGFFGGCE&F#GGGGGDFFFGGGGGGGGGFFE@EB@,GE8FFE8BF,FF@CAGECGDE<:EDFDGF@E=9AFGGGGGF@CF8GFDFG@GEFFC:GGGGGGGF<CFDGGGGGGGEGGGFBFEC8EC@FE:F<B,GGGGFGFCFGDFGFGGGGEAGGFF68CCBC
@s1201 18771
TGAGGAATATTGGTCAATGGGCGAGAGCCTGAACCAGCCAAGTAGCGTGCAGGATGACGGCCCTATGGGTTGTAAACTGCTTTTATGCGGGGGTAAAGTGAGCCACGTGTGGCTTATTGCAGGTACCGCATGAATAAGGACCGGCTAATTCCGTGCCAGCAGCCGCGGTAATACGGAAGGTCCGGGCGTTATCCGGATTTATTGGGTTTAAAGGGAGCGTAGGCCGTCTGGTAAGAGTGTTGTGAAATGTCGGGGCTCAACCTGGGCATTGCAGCGCGAACTGTCAGACGTGAGTGCGCGGGAAGTAGGCGGAATTCGTTGTGTAGCGGTGAAATGCTTAGATATGACGAAGAACTCCGATTGCGAAGGCAGCCTGCTGTAGCGCAACTGACGCTGAAGCTCGAAAGCGTGGGTATCGAACAGGATTAGATACCCT
+
FGFFGGGFGGGGGGGGGGFCGGGGDGGGG8FGGGGGGGGGGGGGGGGGGEGGGGGGGGDGEGGEGGFGGGGGGGGGGGGGCFCGGGGGGDGGGFG=FGFFGGGGGGGGGGGGGGGGGGGGA9FFGFGEGGCGGGGFGGGGGGGGGGGGGGGGGFFGGGGGCFGFGGGGGGGG?:FFEFEGGGGG@FEGGGGGGGGEEE,C<G0EFG84EE?CEEGFE>E<?9>FCEECCE?;<?F#:DEGGGFD<CF@GCFGFEE)$CFC@EFGFGF;FCFFCGGGEE==8GGF@D@F?@8GBCCGDGGGFFA@DGGCBDE;=4C+C+CF?97B8@:FAFC5CGGF9FC,F@,BDFEEADGFECCEEDGGFFB9EFCGGFCEEFFF,ECCGC:EAGGGCCFEFGGGCGGFCCFFEGGFCFCGF<DGGFAFAFFF<FGGDEC86CAC
@s1201 452
TGGGGAATATTGCACAATGGAGGAAACTCTGATGCAGCGACGCCGCGTGAAGGATGAAGTATTTCGGTATGTAAACTTCTATCAGCAGGGAAGAAAATGACGGTACCTGACTAAGAAGCCCCGGCTAACTACGTGCCAGCAGCCGCGGTAATACGTAGGGGGCACGCGTTATCCGGATTTACTGGGTGTTAAGGGAGCTTAGACGGGACGGCAAGCCAGATGTGAAAGCCAGGGGCTCAACCCCGGGACTGCATGTGGAACTGCTGAGCTAGAGTGTCGGAAAGGCAAGTGGAATTCCTAGTGTAGCGGTGAAATGCGTAGATAGTAGGAAGAACACCAGTGGCGAAGGCGGCTTACTGGACGGTAACTGACGTTGAGGCTCGAAAGTGTGGGGAGCAAACAGGATTAGATACCCT
+
EGFGGGGGGGGGGGGGGGGGFFFFAF<<FGGGFGGGGGGGEGDEGGG@C:FGGGGGGGGDFCFGFGGF<F=CAFFFDGFC@FE<FFGEFC+BF8?FGF,B<:+CCFDFG8?EAGEC<8BF7+FC7F@BDFFG=>@C>,@<=CFFGG7>F*@A3>C3@>CFCECBB;<<F:F@FGGG7C<C:C+FGGCF0$?(;F6+5=#/978+;;#A5D:%@5<>8:>:,;<C@><CB4#43:@CC::+:8+@:D>D:B<3,,,A9FC?GF=,A9??@,?FD:@:@EB54,D=FDGFC9GGFDC,>,@FGFEGBECFFFCEBF,EE?GFGFE4,FF<F<FFCF8CFFEFCGGGGF@EECFGGFAGGGGGGCDGCFGCEGFFF8GGGCGGFFEGGGGGEEGGGGGFFAEFFFFFECGGGGGCCCCC
@s1201 30313
TAGGGAATCTTCGGCAATGGGGGCAACCCTGACCGAGCAAGGCCGCGTGAGTGAAGAAGGTTTTCGGATCGTAAAGCTCTGTTGTAAGAGAAGAACGTGTGTGAGAGTGGAAAGTTCACACAGTGACGGTAACTTACCAGAAAGGGACGGCTAACTACGTGCCAGCAGCCGCGGTAATGCGTAGGTCCCGAGCGTTGTCCGGATTTATTGGGCGTAAAGCGAGGGCAGGCGGTTTAATAAGTCTGAAGGTAAAGGCGGTGGCTTAACCATTGTTCGCGTTGGAAACTGTTAGACTTGAGTGCAGAAGGGGAGAGTGGAAGTCCATGTGTAGCGGTGAAATGCGTAGATATATGGAGGAACACCGGTGGCGAAAGCGGCTCTCTGGTCTGTAACTGACGCTGAGGCTCGAAAGCGTGGGGAGCAAACAGGATTAGATACCCT
+
FFEC:EGGFFGGGGFGGGE@EC:CCFFGGGGGG8CCGGGFGGFF@FF+CFGFCFFF9CFFEFFGGGEDC=BBEFFGF,EAE?FFGGFFEF8=EDEFEFG<D?FFGGGFFGG9FFA?BDA<FED5CFFEC>DFDFGF<<FFGFGGGG8+@B<7B<AFG?F:<>>FFEGDACEDGG*:CCC,CFGG<?F9:<*8*=<1C9*2*)*1*3<CEC,*/6:8>(9-76E$1>88=/:E:9D@33CFFD;9><,,33,88F<B,@,DCCF<==<9B7B@F@87=,5@C,9*9DDGFE,??FFF8*F8E,9GGC@FEFCF5@44@9,,,,?DAGF@8)C@:C,,BCCCFD?FDFCGGFAEEE,GF?FCB@EGGFCC@EFF@GEGFGCFFGGGGGFAEFGGGGGFGGGGGGFEGGGGF@FGGGGFDFFGGGFGFCFGGFFD@C,FB@CC<
@s1201 21723
TGAGGAATATTGGTCAATGGGCGAGAGCCTGAACCAGCCAAGTAGCGTGCAGGATGACGGCCCTATGGGTTGTAAACTGCTTTTATAAGGGAATAAAGTGAGAGTCGTGACTCTTTTTGCATGTACCTTATGAATAAGGACCGGCTAATTCCGTGCCAGCAGCCGCGGTAATACGGAAGGTCCGGGCGTTATCCGGATTTATTGGGTTTAAAGGGAGCGTAGGCCGGAGATGAAACGTGTTGTGAAATGTAGGTGCTCAACATCTTCACTGCAGCGCGAACTGGTTTCCTTGAGTACGCACAAAGTGGGCGGAATTCGTGGTGTAGCGGTGAAATGCTTAGATATCACGAAGAACTCCGATTGCGAAGGCAGCTCACTGGAGCGCAACTGACGCTGAAGCTCGAAAGTGCGGGTATCGAACAGGATTAGATACCCT
+
CFFFCFGGGGGCGFGFGGEG<FGGGGGGGGGGGGGGGGGGGGGGFGD@EGFG8@FGEFFDFGGGGGA@CFEGGGFGGGGGGG9FGGGGGGGCEDF,BFFFGGGDGGEGGGGFGGGFFFGFGGGGGGGG9FF:BFCFFFFCFFCEGDBFGF,CDFGG7<DFGGGG+3@FFGG7EC@FGEFGGCCCFCECGG**+?BEE:F9F+F@<:?C,ACFCG6DF9?A>ECC+=0:88@#06#*<*B@EG18E7CDCFCFGE<9><<DFCGFF2<D:@+6GDC=;E671,<GGFF<8EFC*7EFCDGGGFCGGGGEEE=E8ECGGGGGFECC>GGFCFFACECGGGF@GED=8<EFGFDEFFEFCFB=7EGFE9CGEFFGFFCGFDGECGFD<,CGGF@GF?FFGFFEFFC<E++GGGGGFFGFCFCGFFGGFGGGGGGCCCCC
@s1201 31305
TGAGGAATATTGGTCAATGGGCGAGAGCCTGAACCAGCCAAGTAGCGTGCAGGACGACGGCCCTATGGGTTGTAAACTGCTTTTATATGGGGATAAAGTGAGCTACGTGTAGTTTATTGCAGGTACCATATGAATAAGGACCGGCTAATTCCGTGCCAGCAGCCGCGGTAATACGGAAGGTCCAGGCGTTATCCGGATTCATTGGGTTTAAAGGGAGCGTAGGCCGCCCCTTAAGCGTGTTGTGAAATGCCGCGGCTCAACCGTGGTACTGCAGCGCGAACTGGTTTCCGTGAGTACGCACAAAGTGGGCGGTATTCGTGGTGTAGCGGTGAAATGCTTAGATATCACGAAGAACTCCGATTGCGAAGGCAGCTCACTGGAGCGCAACTGACGCTGAAGCTCGAAAGTGCGGGTATCGAACAGGATTAGATACCCT
+
FGGCFGGGGFGGGGFGGGGAFG@FGGGGGGGGGGGGGGGGFFGGGGGGGGGGGGGGGGGGGGGCGFGGGGGGGGGGGGGGCFGGGFEFGGGEF:FFGGGGGGDF9FGFFGGGGGGGGGGGGGGGGGGGGFGGGGGGGGGGG7CGGFCFABFGGGGGGGFGGGGGGCFDFGEFGGGGGGGGBFGGFGCEGEG=FGGG=EB<@A,ECFCFGDFGGGD=C?F>FEEGGCE5EC<FFCGFGGGGDFGGGF7GGEEGCEGG8CC<FCGGGGFGGFGDEFCF@FC?DFGGF>>=,,DFD@@:CGGC,5,A87EDGDE>+FGGGDGGGDEEA@,CF<9AGGGGGFC8DFFE<CC<,GFFC?EGGGGGGGGGGFFGGGGGFFCCFGGGEFGGGFFDGGFGGGGFCEFECGFGEEGGGGGGGGGGFCEEEEGGGGGGGGF<CC@C
@s1201 456
TGGGGAATATTGCACAATGGGGGAAACCCTGATGCAGCGACGCCGCGTGAAGGAAGAAGTATCTCGGTATGTAAACTTCTATCAGCAGGGAAGATAATGACGGTACCTGACTAAGAAGCCCCGGCTAACTACGTGCCAGCAGCCGCGGTAATACGTAGGGGGCAAGCGTTATCCGGACTTACTGGGTGTAAAGGGAGCGTAGGCGGCGGAGCAGGTCAGAAGTGAAAGCCCGGGGCTCAACCCCGGGACGGCTTTTGAAACTGCCCTGCTTGATTTCAGGAGAGGTAAGCGGAATTCCTAGTGTAGCGGTGAAATGCGTAGATATTAAGAGGAACACCAGTGGCGAAGGCGGCTTACTGGACTGACAATGACGCTGAGGCTCGAAAGCGTGGGGAGCAAACAGGATTAGATACCCT
+
@EFGGFGGGGGGGGGGGGGGGGGGGGGGGGGGGGFGDGGGGGGGGGG7FGFGGGGGGGF?F9FDFGG@GDFFFFFFGGGGGFGFCCGGGGG?FFGFGGGGGGEGGDBF<FGGGGGGGGGGGD@CEEGGGGGF7DFFGGGGFFGGGGE>5CC9FFGCFBCGGGFGGGGD<FCCG+;CGEGGG?52BF,<<<E?FFEFC7ECDGGGGGDECCFGGFGFF6FD@;3C9:AFGGGGFG8D8>+AGGGGDEEFEE=C><@GGFD==444:GDFFGGGEFGGGGFE1F;FGGFBDEC,8B4,FE8FGFC>=EECE;9;:C:GGGFGE=<FEFGGFEFFCE@<FGGGGGGGGF@GGGGGGGGGGGFFGFCDGDECGGGGGGGGGGGGFEFGGGGGGFEGFECGGGGGGGGGFGFGFGFCCCCC
@s1201 457
TGGGGAATATTGCACAATGGGGGAAACCCTGATGCAGCGACGCCGCGTGGAGGAAGAAGGTCTTCGGATTGTAAACTCCTGTTGTTGAGGAAGATAATGACGGTACTCAACAAGGAAGTGACGGCTAACTACGTGCCAGCAGCCGCGGTAAAACGTAGGTCACAAGCGTTGTCCGGAATTACTGGGTGTAAATGGAGCGCAGGCGGGAAGACAAGTTGGAAGTGAAATCCATGGGCTCAACCCATGAACTGCTTTCAAAACTGTTTTTCTTGAGTAGTGCAGAGGTAGGCGGAATTCCCGGTGTAGCGGTGGAATGTGTAGATATCGGGAGGAACACCAGTGGCGAAGGCGGCCTACTGGGCACCAACTGACGCTGAGGCTCGAAAGTGTGGGTAGCAAACAGGATTAGATACCCT
+
[truncated: 15,942,703 more chars]
