# Supplementary material for: Compositional distinction of gut microbiota between Han Chinese and Tibetan populations with liver cirrhosis
Source: PeerJ. 2021 Sep 15;9:e12142. doi: 10.7717/peerj.12142 (PMC8449536; doi:10.7717/peerj.12142)
Supplement: Supplemental Information 7 [file peerj-09-12142-s007.zip › HLC4.clean.fastq]

@s1301 33361
TAGGGAATCTTCGGCAATGGGGGCAACCCTGACCGAGCAACGCCGCGTGAGTGAAGAAGGTTTTCGGATCGTAAAGCTCTGTTGTAAGTCAAGAACGAGTGTGAGAGTGGAAAGTTCACGCTGTGACGGTAGCTTACCAGAAAGGGACGGCTAACTACGTGCCAGCAGCCGCGGTAATACGTAGGTCCCGAGCGATGTCCGGATTTATTGGGCGTAAAGAGAGCGCAGGCGGTTTGATAAGTCTGAAGGTAAAGGCTGTGGCTCAACCATAGTTCGCTTTGGAAACTGTCAAACTTGAGTGCAGAAGGGGAGAGTGGAATTCCATGTGTAGCGGTGAAATGCGTAGGTATATGGCGGACCACCGGTGGCGAAAGCGGCTCTCTGGTCTGTAACTGACGCTGAGGCTCGAAAGCGTGGGGAGCGAACAGGATTAGATACCCT
+
EFGGEGG,CCFGGGGCFA<,AC:CE@FG7,FFGFG@F>FGGGEGGGG+>CGGF9FA?FEFGD9DEDCGFG=EDFDGAFFGFFGGGGGGGGFFFGGGGGDCFFGGGGGGGGGGGGCF9FDFG7FCDFFDCE@FFGGGFGGCFCFFGGG7FGDCGFGCFEGGGGBFFFACF=@ED:F:<>F,FFEFG,@,<FGE*8*1?82<EE585<CCGGFF>C8:CFF#0#;CE55>EGGDFC<4<CCCFF7@FFE4#F;9GGFFFFA8C@E:@@#<FCCF>3#GGFC,,F,9C6,,?,CFFFBAFBECFDC8FE7GFCGF9EAE@8,,88EFFCEF85DFFEB9<CEB>+4FGFGGGFEF,8+BB?+EC@@B@FC,7F<B+GGGGGGGEFFFEGGGGFGGGGGGGGGGFDGGDF7D@8,GGGGGFFCFF;FABA9GGGGGGGGGCCCCC
@s1301 43652
TGGGGAATATTGCACAATGGGGGAAACCCTGATGCAGCAACGCCGCGTGAGTGAAGAAGTATTTCGGTATGTAAAGCTCTATCAGCAGGGAAGATAATGACGGTACCTGACTAAGAAGCACCGGCTAAATACGTGCCAGCAGCCGCGGTAATACGTATGGTGCAAGCGTTATCCGGATTTACTGGGGGTAAAGGGAGCGCAGGCGGTGCGGCAAGTCTGATGTGAAAGCCCGGGGCTCAACCTCGGTACTGCATTGGAAACTGTCGTACTAGAGTGTCGGAGGGGTAAGTGGAATTCCTAGTGTAGCGGTGAAATGCGTAGATATTAGGAGGAACACCAGTGGCGAAGGCGGCTTACTGGACGATAACTGACGCTGAGGCTCGAAAGCGTGGGGAGCAAACAGGATTAGATACCCT
+
FFGGGGGGGGGGGGGGGGGGGGGGGGGGGFGGFGGGGGFFGGEGGGEFGGGCGGGD?FEFGGFGGGG?FCGGGGGGGGGGGGGDFGGGGGGGGGG<FGGFF@CCAFFEFEDEFGDAFG8DDGBFGCCFGCGGGFEGGGGGGGGGGGEG:CCCFECFGC;>4DF8<;F@>1*5@;CG*=3@CB;<FF'<*82><9:FCEFCFGGGGE?CE8?EE:A>9DDFF=+GGDFF@@EC7GFEB@ECC>3;E:,><F@FDFGDFF==F7F=:?;A@EGGFF>GEC;C4?DGFE?CBFFFE>E@EB=FFFGG?>,FGFGFF@GGFFE@E,CDGGGGGGGGGFGFFDFGECEGGC:GGGGGGGGGGGGGGGGGF9GGGF@@FE<GGGGGGGGGGGGGGGGGFGGGGGGGGGGFDFGGGGFCCCCC
@s1301 3
TGAGGAGTATTGGTCAATGGGCGAGAGCCTGAACCAGCCAAGTAGCGTGCAGGATGACGGCCCTATGGGTTGTAAACTGCTTTTATAAGGGAATAAAGTGAGTCTCGTGAGGCTTTTTGCATGTACCTTACGAATAAGGACCGGCTAATTCCGTGCCAGCAGCCGCGGTAATACGGAAGGTCCGGGCGTTCTCCGGATTTATTGGGTTTAAAGGGAGCGTAGGCCGGAGATTAAGCGTGTTGTGAAATGTAGACGCTCAACGTCTGCACTGCAGCGCGAACTGGTTTCCGTGAGTACGCATAAAGTGGGCGGAATTCGTGGTGTAGCGGTGAAATGCTTAGATATCACGAAGAACTCCGATTGCGAAGGCAGCTCACTGGAGCGCAACTGACGCTGAAGCTCGAAAGTGCGGGTATCGAACAGGATTAGATACCCT
+
AFGGGGGFFGFGFGGGGGGGFGGGGGGGGGGGGGFGGFGGGGGGGGGEDGGGGGGGGGGGGGGGGGGGGGDGGGGGGCGGGGGGGGG9FGF<E<EFGGGGCGCEAFFGGGGGGGGGGGCGFGGCD<FGGFGGFDCE5?ECFG>FGDGGGF9DFGGGGGGFFCCCC8CFCGGGGFFGG@:75DC:CCCGGG**?<CCDCCE7:=FE72<C84FFF@.:2:=+1$9BBC*C*C@:CC2><CEC@2=,FF9C9CCFGE?8<@FCEEC;A9F@1E>FFCB=E9CGFGFC>+=@,DF8+EFEEC,,,DEEEFEEBC9+,>>GGFBCE6+)FB9EAC9,GGGGGGFFFGGGGGCGGFAFEEFCDE7FEGFFE@BE8FGGGGGGGEEGFCGGGFDGGFEGFFFCEF8FGFDDDGGE@FFEFFEFEDFGGGFE,GGGGGCCCCC
@s1301 4
TAGGGAATCTTCGGCAATGGACGGAAGTCTGACCGAGCAACGCCGCGTGAGTGAAGAAGGTTTTCGGATCGTAAAGCTCTGTTGTAAGAGAAGAACGAGTGTGAGAGTGGAAAGTTCACACTGTGACGGTAACTTACCAGAAAGGGACGGCTAACTACGTGCCAGCAGCCGCGGTAATACGTAGGTCCCGAGCGTTGTCCGGATTTATTGGGCGTAAAGCGAGCGCAGGCGGTTTAATAAGTCTGAAGTTAAAGGCAGGGGCTTAACCATTGTTCGCTTTGGAAACTATTAGACTTGAGTGCAGAAGGGGAGAGTGGAATTCCATGTGTAGCGGTGAAATGCGTAGATATATGGGGGAACACCGGTGGCGAAAGCGGCTCTCTGGTCTGTAACTGACGCTGAGGTTCGAAAGCGTGGGTAGCAAACAGGATTAGATACCCT
+
FFGGGGGGGGGGGGGGGGGGFGGGGCEFGGGFFGGEF>FFGGGGGGG+@?FGGGFGEGFGGGGFEEDFEGGGGGGGGGGAFFFGGGGGGGGGCFGGGGEGGFFGGGG<FFGGGGGFGAFGFFF?ECFCG@FGGCFGGFGFGCFGGDFCFGGCFFGGFGCFFGFCCCC>FCFEGGE:FCDFCFGDG<9BFCC8*<64=>FE3C5<;C0CCFCGGDC/;>567?E#7);CC<0:#FFDDFF@C?.;D=3:292?:D5+:@#6FC9FEFGFGFE8EC>B9CGGF@,+3=,,CECB,6,E?*GFGGGGGGEGEE4F,ED?AD9C,GFEEAE66>GB4FFFE:B?B8GGDF=FE,FGF<9EA8CEEEEGGGGGFFCGCECFEGGDFF8FGGGGFAEFB,FCGGGFE,GGGGGGGFGGGGGGFGGGEEGEFFGGGGGCGGGGCCCCC
@s1301 37209
TGAGGAATATTAGTCAATGAGCGAGAGCCTGAACCAGCCAAGTAGAGTGCAGGACGACGGCCCTATGGGTTGTAAACTGCTTTTATAAGGGAATAAAGTGAGTCTCGTGAGACTTTTTGCGTGTACCTTATGAATAAGGACCGGCTAATTCCGTGCCAGCAGCCGCGGTCATACGGAAGGTCCGGGCGCTAACCGGATTTATTGGGTTTAAAGGGAGCGTAGGCCGGAGATTAAGCGTTTTGTGAAATGTAGATGCTCAACATCTGCACTTCAGCGCATACTGGTTTCCTTGTGTACGCACAAAGTGGGCGGAATTCGTGGTGTAGCCGTGAAATGCTGAGAGATCACGAAGAACTCCGAGTTCGAAGGCAGCTCACTGGAGCGCAACTGACGCTGAAGCTCGAAAGTGCGGGTATCGGACAGGATTAGATACCCT
+
@@FGGGGGGDFF9ECEFF@<AFEGE@F?ECFGGGFC,,,4C,;CE,CEEFF@FCCEGG@+++@,=A9C,F,=FCFGGG<FCF9EFFGE,FCF8AAFF,FF?C?FFFC+?=FGE?,A?FGE::B7,CDFF:AFG,@;,,8:,+8+@+8BDDF9,D7E+3,@,,,853>F@**,<,>7FC1>3?FE*<5<*1=*5=7*33=<F98<?<CC:,:@7@*0*.GF@:8422%5?;.353<*:D*63@977E<D@,3,,34,CF<@9FFGFF@:,,+++>8@;,,AEDB,,>3,@3,9*C@48EA,AE:BBC@F=9;9@DEE7FB<?<FE=C@,FEC55AC,9:,GFEE:8FFDAFAB8FCECCGF,F@<E<,F<,GGFF9FGGDCCC@CCE,F@F@GFGGGECC<FCFCFCGGGGGGFF7B;CD@FEGGFFGGGGGCC@CC
@s1301 22240
TGAGGAATATTGGTCAATGGGCGAGAGCCTGAACCAGCCAAGTAGCGTGCAGGATGACGGCCCTATGGGTTGTAAACTGCTTTTATAAGGGAATAAAGTGAGTCTCGTGAGACTTTTTGCATGTACCTTATGAATAAGGACCGGCTAATTCCGTGCCAGCAGCCGCGGTAATACGGAAGGTCCGGGCGTTATCCGGATTTATTGGGTTTAAAGGGAGCGTAGGCCGGAGATTAAGCGTGTTGTGAAATGTAGACGCTCAACGTCTGCACTGCAGCGCGAACTGGTTTCCTTGAGTACGCACAAAGTGGGCGGAATTCGTGGTGTAGCGGTGAAATGCTTAGATATCACGAAGAACTCCGATTGCGAAGGCAGCTCACTGGAGCGCAACTGACGCTGAAGCTCGAAAGTGCGGGTATCGAACAGGATTAGATACCCT
+
FFGGGGGGGGGGGGGGGGGGFGGGGGGGGGGGGGGGGGGGGGFGGFGGGGGGGGGGGGGGGGGGGGGGGGGGGGGGGGGGGGGGGGGGGGCFGGGGGGGGGGFGFDGGGGGGGGGGGGGGGGGGGGGGGGGGGGGGGGGGGGGGGGGGGGGGGGGGGGDDDFFGGGGGGGGGGGGGGGGGDFGGGGGGGGGFGGFGGGGGGG>DEGFGGGFGGGCFC>GGFBCGGGGFGFGGGGGFGGEGCGFEFGFGFFBGFFGGGGGGGGDCFFEGGG@<CGGGFFFC>CGGFF=>@,FF5GGGDGGGGFE8GGGGGGGGGGGFGGFFFGGGFGGGGGGGGGGGGGGFE>64,GGGGF<?FGGGDGGDGGEDFGFGF8FGGGGGGCGGGGGGGGFFGFBGGGGFDGGGGGGGGGGGGGGGGGGGGGGGGGGGFGGFE8DCBACC
@s1301 34509
TGAGGAATATTGGTCAATGGGCGAGAGCCTGAACCAGCCAAGTAGCGTGCAGGATGACGGCCCTATGGGTTGTAAACTGCTTTTATAAGGGAATAAAGTGAGTCTAGTCAACCTTTTTGCATGTACCTTATGAATAAGGACCGGCTAATTCCGTGCCAGCAGCCGCGGTAATACGGAAGGTCCGGGCCTTATCCGGATTTATTTGGTTTAAAGGGAGTGTAGGCCGGAGATTAAGCGTGTTGTGAAATGTAGATGCGAAACATCTGCACTGCAGCGCGAACTGGTTTCCTTGAGTACGCACAGAGTGGGCGGAATTCGTGGTGTAGCGGTGAAATGCTTAGATATCACGAAGAACTCCGATTGCGAAGGCAGCTCACTGGAGCGCAACTGACGCTGAAGCTCGAAAGTGCGGGTATCGAAGAGGATTAGATACCCT
+
C<EFGGGGDC,CE9CEEFDE8EBFGG7FFDCEDFFG8BFFF,EFEF7CBFGFGG,:A,6+@FFF=CF=,EFEB<CFFFED9?<FF?EGFE@EE,AEF9EEGCFCG<,<5B,,BBF9EFD?,AAFFC<FAFDE9<C,:,,,:D:@+CCFCC,B<BBFGGGGGGGG7++33*3@FGF7::**?FF7>>***8?FG9<*=51,4AF,,?=<F,?FF.55?2=FAFCE<B:9C9<>+<F@@D#>3#2@;<CGF93*883*,,=<,<FCC9@3@C>436++3337,@GF>=<,DF,A+>=84?,?45,?:@CGEGE>D8C@EGFGGF@65>7FF?CC,5,C,DC=E>?4,<=FGCEE<8+C7CA7CEGFF<DGFCFE9E6@FCGEEC7GGGGFCFB@E9FF@@@,6,6C,+FCDGGGGGGGEGGFFFFGGFGGGFECA-CA
@s1301 8
TGAGGAATATTGGTCAATGGGCGAGAGCCTGAACCAGCCAAGTAGCGTGCAGGATGACGGCCCTATGGGTTGTAAACTGCTTTTATAAGGGAATAAAGTGGGGCTCGTGAGCTCCTTTGCATGTACCTTATGAATCAGGACCGGCTAATTCCGTGCCAGCAGCCGCGGTAATACGGAAGGTCCGGGCGTTATCCGGATTTATTGGGTGTTAAGGGAGCGTAGGCCGCAGGTTAAGCGTGTTGTGGAATGGAGGGGCTCAACCTCTGCACTGCAGCGCGAACTGGCTTGCTTTAGTACGCACAACGTGGGCGGTGTTCGGTGTGTAGCGGTGAAATGCTCAGATATCACGAAGAACTCCGATTGCGAAGGCAGCTCACGGGAGCGCAACTGACGCTGAAGCTCGAAAGTGCGGGTATCGAACAGGATTAGATACCCT
+
BF9EFEFGGGFGGGGGGFEEFGGGGFGG?FCFGGGGGGGGGDGGGGGEDEGEFGGGGGEGGGEGGGGGGGGCEFGGGGGGGDGGGFGGGGGGGFGGGGGGGGEEBFG:FGEGGGGFEEAF<FFDFFGFFFGGGGG,FFFF<CFGGGGGF9F,>DFGG<CFFGG<83>FC:*;DF7C@C:@:E9=7CCFFEEC+CFGEC::DDB:9C1*4*2?+<858,C>6>EG<F7>EFC<:FGFGFG<;?28#3,A<#:8>CE484F>:>@C6<+FCD@<@C08+:/?9=<F<FFFD@C,88+3@,=3,B=7GGGFC@89++EBE?>,GGGGFGEE@@E95,?,><A,DA9FE7CGGFFEFEDEC<A7EEF@FDGGF<EF:CFCDFCFCF79DFFGFC@EGGGGGGGGGGFFFGGGGGGGGGGFGFEEEE,EGFGFGGGCB@AA
@s1301 9
TGAGGAATATTGGTCAATGGGCGAGAGCCTGAACCAGCCAAGTAGCGTGCAGGATGACGGCCCTATGGGTTGTAAACTGCTTTTATACGGGGATAAAGTGAGCCACGTGTGGCTTATTGCAGGTACCGTATGAATAAGGACCGGCTAATTCCGTGCCAGCAGCCGCGGTAATACGGAAGGTCCGGGCGTTATCCGGCGTTATTGGGTTTAAAGGGAGCGTAGGCCGTCTGTTAAGCGTGTTGGGAAATGTCGGGGCTCAACCGGTGCATTGCAGCGCGAACTGGCAGACTTGAGTGCGCAGGAAGTAGGCGGAATTCGTCGTGTAGCGGTGAAATGCTTAGATATCACGATGAACTCCGATTGCGAAGGCAGCCTGCTGTAGCGTAACTGACGCTGAAGCTCGAAAGCGTGGGTATCGAACAGGATTAGATACCCT
+
FGFGGFFGGGGGGGGGGGGGGGGGGEGGGFGGGGGGGGGGGGGGGGGGGGDGGGGGGGGGGGGFF8EGGGGGGFGGGGGGGGGGGGGEGGG7FCFGGGGGGGF8FGGGGGFG7FG<DGGGG9FFGFG7<DFGGGGG<FGFEFGGGGGGGFGFGGGGGGGGGGGFDEGGEFCF@F7CGEGGGG9<7=E7CEEGGGC8**C?29)CFF3:%;0<27E;:9?/-)87<C'*CF:AFFG@F4GGFF(C3<3EF>2>>>DC;CF@553,,@,8,,8*BC3=6F@==,F??,C,E=FF9FEDGEFC67,?B6+@CDE9+==CC@6+DE=8>GGFCFFCEFED=F?8F;FEB,DFEE,FEF@BC@FC7EEFGGFGGGFFF,<EFEC?,GFE,FGGGGFGGGGFECGGGEGF:@F:F9GGGGGGGGGGGGGGGGGGGFFCCCCC
@s1301 10
TGGGGGATATTGCACAATGGAGGAAACCCTGATGCAGCGACGCCGCGTGAGCGAAGAAGTATTTCGGTATGTAAAGCTCTATCAGCAGGGAAGAAGAAATGACGGTACCTGACTAAGAAGCACCGGCTAAATACGTGCCCGCAGCCGCGGTAATACGTATGGTGCAAGCGATATCCGGATTTACTGGGTGTAAAGGGAGCGCAGGCGGGAGGCTAAGTCTGATGTGAAAGCCCGGGGCTCAACCCCGGTACTGCATTGGAAACTGGCCACCTAGAGTGTCGGAGGGGTAAGTGGAATTCCTAGTGTAGCGGGGAAATGCGTAGATATTAGGAGGAACACCAGTGGCGAAGGCGGCTTACTGGACGGCAACTGACGTTGAGGCTCGAAAGCGTGGGGAGCAAACAGGATTAGATACCAT
+
FFFGGGGGGFGFGGGGGGGFGDGGGGGGGGGGGGGGGGGGDEFGGGGC:FGGGFGGFF@CFGGGFGGCGGGGGGAFGFGFGGFFGGGGFE7=CFFGFGCGGGGGGGGGGGGG8EGGGGD?FFGAFGFFEGGGGGG>8>B,@FCEC:CFGGGGG;CC@?FFFGCGGFGFGG*==:+CF>DCEED:FECFFGG?CGGGDCEGCCEEE?EGGDCE>3@*;6>05<*D;@3@CCF@:EE:>B>>@FFGGE:AE+30C;86BCD;CFFDBC8E:/=C.A<GGGDGGGGDDF?=?CGDFA>,;@=<@,EEC=)E@,E=<,@@EEGF9DGFEGGGDFF9EBB6,FDE<EDFEFGGEGECEEC<FFC67GGGEADGGGGFFEGGGFGGGGGGGFEFGGCGGFFGFEFAFEGGGGFFCFFFE8CC<C
@s1301 11
TGGGGAATATTGGACAATGGACCAAAAGTCTGATCCAGCAATTCTGTGTGCACGATGAAGTTTTTCGGAATGTAAAGTGCTTTCAGTTGGGACGAAGTAAGTGACGGTACCAACAGAAGAAGCGACGGCTAAATACGTGCCAGCAGCCGCGGTAATACGTATGTCGCAAGCGTTATCCGGATTTCTTGGGCGTAAAGAGCGTCTAGGCGGTTCGGTAAGTCTGAGGTGAAAATGGGGGGCTCAACTCCGGATTGCGTTGGAAACTGTCAAACTAGAGTACTGGAGAGGTGGGCGGAACTACAAGTGTAGAGGTGAAATTCGTAGATATTTGTAGGAATGCCGATGGGGAAGCCAGCCCACTGGACAGATACTGACGCTAAAGCGCGAAAGCGTGGGTAGCAAACAGGATTAGATACCCT
+
GEFFGGGGGGGGGGFFGGGFGGGGCFGGEGGCFFGGFGFGGGGGGGGFFGFGFGGGEFFGFGGGGG@FEBFFGGGGGGCFGC9FGGCFFDE?E+@@FGDGFFFFGCGEGG,EFGFDGGGGGGG+@FFGGGGGFGGGGFF@7,7FF>FGGGGGGGEDCGGFCDG9EFCEC7:::BC<FF*>:8*,,<48CCF8*=C:F+22:D<F7<9CGEF*CCD>;*876@<:#*17,@E9+3+F=,6,=,<FCGC3,,F@+@5FF@9,C9=+,FDFAF<,E@FDGFDD9FF4,CGFCCF@GFA>EE;9,,CFBCD5FC,;AFFF<EECC,,GGFAFEGGFDDGFF:C,,A8F@E8GGFFGEEFFECEFGFDGGGGFGE@EDGFFGGGGFEECCGGGGGEGFCGGFGGGFFFGEFFGDGGGFFACC<C
@s1301 12
TGGGGAATATTGCACAATGGGGGAAACCCTGATGCAGCGACGCCGCGTGAGTGAAGAAGTATTTCGGTATGTAAAGCTCTATCAGCAGGGAAGATAATGACGGTACCTGACTAAGAAGCCCCGGCTAACTACGTGCCAGCAGCCGCGGTAATACGTAGGGGGCAAGCGTTATCCGGATTTACTGGGTGTAAAGGGTGCGTAGGTGGCAAGGCAAGTCAGATGTGAAAGCCCGGGGCTCAACCCCGGTACTGCATTTGAAACTGTCTAGCTAGAGTGCAGGAGAGGTAAGCGGAATTCCTAGTGTAGCGGTGAAATGCGTAGATAGTAGGAGGAACACCAGTGGCGAAGGCGGCTTACTGGACTGTAACTGACACTGAGGCACGAAAGCGTGGGGAGCAAACAGGATTAGATACCCT
+
BFGGGFGGGGFFGGGGGGGGGGGGGGGGGGGGGGGGFGDGGGGGGGGCCFFGGGGGGGG<F9<FGGGFFGGGFGGGGGGGGGGFGGGGGGFFGGDFFCFGGDGGGG<FGGGFGG=DGGDGCGEGGGEF?;EFEEGGDGGGF7DFEG*C1CFGGGGCA7CGDGGBFF@FCG7CAFGGGGCGGG'FGGFG:9;<C<EFGGGED3GD<;@1C@CFFFFFE<G?8<FE9B7GGEE:<<68>B<$;CFEGGGFD@A9E<,@FF=CDCGF@:EC<GGGFGGGGGGGDD>GFDFCFCCD@,4@8<FFDE>+)C@>;EAFGGGE6FGGFDDE9FGGGGFFCC@<AA,DGGGFEC8FGGGGGGGGEFFGGCGGFGGFFEFGFFFFFFGGFCGGEGGGGGGGFE<GGGGFFGGFGGGGGGGCCCCC
@s1301 25933
TGGGGGATATTGCACAATGGGGGAAACCCTGATGCAGCGACGCCGCGTGGAGGAAGAAGGTCTTCGGATTGTAAACTCCTGTTGTTGAGGAAGATAATGACGGTACTCAACAAGGAAGTGACGGCTAACTACGTGCCAGCAGCCGCGGTAAAACGTAGGTCACAAGCGTTGTCCGGAATTACTGGGTGTAAAGGGAGCGCAGGCGGGAAGACAAGTTGGAAGTGAAATCCATGGGCTCAACCCATGAACTGCTTTCAAAACTGTTTTTCTTGAGTAGTGCAGAGGTAGGCGGAATTCCCGGTGTAGCGGTGGAATGCGTAGATATCGGGAGGAACACCAGTGGCGAAGGCGGCCTACTGGGCACCAACTGACGCTGAGGCTCGAAAGTGTGGGTAGCAAACAGGATTAGATACCCT
+
FGGGGGGGGGGGGGGGGGGGGGGGGGGGGGGGGDGGGGDDGGGGGGGFGGGGGGGGGGGGEECGGGGEGGGGFGFGGGGABEFD?FGGGGGGGFEGGCFFGGGGGEGGGGGGGGGGGGGGGGGCG@EFGGFFFGGGGGFGFFGGDECGGEGFGGGGGGGCCEFCFG7FGGGECFGGGCCFGG9FFGGGECFFCCECEGEGGGGDEEG?C88CGFCFF?D?FGFFFGGFGGGGGFF?GGGFFGFGFGGGGGGGF?CBGGGGGCC(?FFFFGGGFGGGFCGGGG>FGGGGGGEFGECEGEGGGFEGFGGGFGGGEGFEFGFFGEFCFGFFGFFGGFGFCFGGGGGGGGGGGGFFFGGFF,EAGGGGGGGGGGGGGFGGGGGGGGGFAGGGGGGFGGGGGGGGGGGGGGGGGGGCCCCC
@s1301 43475
TGAGGAATATTGGTCAATGGACGAGAGTCTGAACCAGCCAAGTAGCGTGCAGGATGACGGCCCTATGGGTTGTAAACTGCTTTTATAAGGGAATAAAGTGAGTCTCGTGAGACTTTTTGCATGTACCTTATGAATAAGGACCGGCTAATTCCGTGCCAGCAGCCGCGGTAATACGGAAGGTCCGGGCGTTATCCGGATTTATGGGGTTTAAAGGGAGCGTAGGCCGGAGATTAAGCGTGTTGTGAAATGTAGGCGCTCAACGTCTGCACTGCAGCGCGGACTGGTTTCCTTGAGTACGCACAAAGTGGGCGGAATTCGTGGTGTAGCGGTGAAATGCTTAGATATCACGAAGAACTCCGATTGCGAAGGCAGCTCACTGGAGCGCAACTGACGCTGAAGCTCGAAAGTGCGGGTATCGAACAGGATTAGATACCCT
+
FGGGF<FGGFGGGGGGGGGGGGGCEGGFGGGGGGGGGGFGGGGGEGGGGGGGGGGGGGGGGGGGGGGGGGCFGGGGGGGGGGGG<AFEEGCEFGGFFFFFGGGF,CABFCFAFGCFGGGGGGGGGGGFGFF9CBEGGGDC,BFEDGGGFCFFEFGGGG8FGGGGGGD>:>FFC=>7FF:<DFFF@GGGDGGGCF@FD1G-@E#GGCBC:FFF6??0F6FAD>GGGGC8FGGGGGGEFCEGGGCFACF4>C6F7=GFCFGFE,=DAGGFGFFCF:@,,$#@,GGGFFBB,DD,DFCBBF,<B9CGEGGGGGGGFE@B7<FFEFEE>=:FCCE,A,FGGGGGGFGGGGGFFAEEGGC:7DE7EEFFGF<FE,CEDGGGFGEGEGFF9CDGGGEGGGGGF7F8E:GFC@FEGCGFGGGFDGGFGGGGGGGFFFGCCCCC
@s1301 29494
TGAGGAATATTGGTCAATGGGCGAGAGCCTGAACCAGCCAAGTAGCGTGCAGGATGACGGCCCTATGGGTTGTAAACTGCTTTTATAAGGGAATAAAGTTTGAGTCGTGACTCATTTTGCATGTACCTTATGAATAAGGACCGGCTAATTCCGTGCCAGCAGCCGCGGTAATACGGAAGGTCCGGGCGTTATCCGGATTTATTGGGTTTAAAGGGAGCGTAGGCCGCAGGTTAAGCGTGTTGTGAAATGTAGGGGCTCAACCTCTGCACTGCAGCGCGAACTGGCTTGGTTGAGTACGCACAACGTGGGCGGAATTCGTGGTGTAGCGGTGAAATGCTTAGATATCACGAAGAACTCCGATTGCGAAGGCAGCTCACGGGAGCGCAACTGACGCTGAAGCTCGAAAGTGCGGGTATCGAACAGGATTAGATACCCT
+
<FGGGGGGGGGGGFGGGGGGGGGGGGGGFGGGGGGGGGGGGGFGGGGGGGGGF>DGGGGGGGGCFFFGFGDGCFFFGFGGFGGGGGGGGGGGGGGGGGGGGGE7FFGGGGGGGGGGGGGGGGFDFFGGGGGGGGF9?FGFGGGGGGGFGGCDFF7@DGGGGGGGGGGGGGEGFGGGDGDE<FGGGGGGEE*4,CFGGECG7C<@CC*1<CFB<5FF:5C;4.:CFGDDEDGGGGGA:DGEFG,,3ACDFGFGGGEF3::8CC=EC@9EFFG<B<:EBD=CCFFDCFB:,8CGAGEFCA=8648+GE@EEFFFCEC>+F=FAFEE=FCDGGFC?9GGE?FFGGFCFF=DE<BFCCFF@FE@:CGGGFFFC,<EGFB-FFEGFF7<FFGGGGEGGGGGF@EFFCFE8FGGGCGGGGGGGGFFFGGGGGGGGFGCCCCC
@s1301 41430
TGAGGAATATTGGTCAATGGACGAGAGTCTGAACCAGCCAAGTAGTGTGCAGGATGACGGCCCTATGGGTTGTAAACTGCTTTTATAAGGGAATAAAGTGAGTCTCGTGAGACTTTTTGCATGTACCTTATGAATAAGGACCGGCTAATTCCGTGCCAGCAGCCGCGGTAATACGGAAGGTCCGGGCGTTATCCGGATTTATTGGGTTTAAAGGGAGCGTATGCCGGAGATTAAGCGTGTTGTGAAATGTAGACGCTCAACGTCTGCACTGCAGCGCGAACTGGTTTCCTTGAGTACGCACAAAGTGGGCGGAATTCGTGGTGTAGCGGTGAAATGCTTAGATATCACGAAGAACTCCGATTGCGAAGGCAGCTCACTGGAGCGCAACTGACGCTGAAGCTCGAAAGTGCGGGTATCGAACAGGATTAGATACCCT
+
FGGGGGGGGGGGGGGGGGGGGGGGGGGFGGGGGGGGGGGGGGFGGCFFFFFGGGGGGFCGGEGGGGGGGGGEGGGGGGGGFFGGGGGGGGGGGGGFGGFGGFFGGGGGGGGGGGGGGGGGGGGGGGGGGGGGGGGGGGGGGGGGGGGGGFGGGGFGGGGGGFGGGGGG?GG>GG?GGGDG>GG@ECGDGGGGGGGGGFGGGFFFGGGGG;CGFFC<EB:77#=EDFEDGFGGGGGBEGGGGGGGCFGGGGFEDFGGGGGCGEGGGGFGCFGGFGDGFC>DGGGGGEDE>FCFFGDFGGDA9FFE@GCFGGGGGFEEEFGFF?GE>DGGFFGF?FFGGEGFGGGGGGGGGGFGGFDGGDGDDGGGGEFFF<GGGGGGFFEGGGGGFGCGGFCGGGGGGEGGGGGGGGGGGGGGGGGGGGGFGGFCFAGGGGFCCCCC
@s1301 17
TGGGGAATATTGCACAATGGAGGAAACTCTGATGCAGCGACGCCGCGTGAGTGAAGAAGTAGTTCGCTATGTAAAGCTCTATCAGCAGGGAAGATAGTGACGGTACCTGACTAAGAAGCTCCGGCTAAATACGTGCCAGCAGCCGCGGTAATACGTATGGAGCAAGCGTTATCCGGATTTACTGGGTGTAAAGGGAGTGTAGGTGGCCAGGCAAGTCAGAAGTGAAAGCCCGGGGCTCAACCCCGGGACTGCTTTTGAAACTGCAGGGCTAGAGTGCAGGAGGGGCAAGTGGAATTCCTAGTGTAGCGGTGAAATGCGTAGATATTAGGAGGAACACCAGTGGCGAAGGCGGCTTGCTGGACTGTAACTGACACTGAGGCTCGAAAGCGTGGGGAGCAAACAGGATTAGATACCCT
+
CFGGGFGGGGGGFGGGGGGGGGGFGGGGGFFGGFFGFFGEFGGGGGGFGGGGGGGGFGFGGGFEFFGGGGGGGGGGGGGGGGGGGGGGGGGGGGGF<FFGGDGGGEGGGGGDEGGFGGGFGGGGD>FGG9F<F<DDFGGG@FFGGGGGFGG9FGGF3;FFGGGG81>BFEGGGGGGC7:FGGFGFGGG07;EGGGGGGG%;@:?B=CCGGGGGGB@;?GF:@/G?FC7CFEGGCF877:CCG55GDGFB%FDDCEF=C=:E%GFCCFF;;AA<GGGGGGGFFCFFCD?9DF@8,9EEC>9A4B==GGFEEFE@4,EGFCFFFCE9GFCFFFE:DFFFEA?@EGGF@CFC+FFCGGGGGGGGEDGGGFGFFFEEFGFEGGGECGFCFEEGFEGFFGGGCFEFDGGGGFDGGGCCCCC
@s1301 18
TGAGGAATATTGGTCAATGGGCGGAAGCCTGAACCAGCCAAGTAGCGTGCAGGACGACGGCCCTATGGGTTGTAAACTGCTTTTATGCGGGGATAAAGTGGGCCACGCGTGGCCTTTTGCAGGTACCGCATGAATAAGGACCGGCTAATTCCGTGCCAGCAGCCGCGGTAATACGGAAGGTCCGGGCGTTATCCGACTTTATTGGGTTTAAAGGGGGCGTAGGCCGGAGAGTAAGCGTGTTGTGAAATGTAGACGCTCAACGTCTGCACTGCAGCGCGCAATGGTTTCCTTGAGTACGCACAAAGTGGGCGGAATTCGTGGTGTAGCGGTGAAATGCTTAGATATCACGAAGAACTCCGATTGCGAAGGCAGCTCACTGGAGCGCAACTGACGCTGAAGCTCGAAAGTGCGGGTATCGAACAGGATTAGATACCCT
+
FGGG?FFGF9FGGAFFGGCF8EF:@FEGGGGGGGGFGGGCFGFGGGCF7E<<FFFGGGGE7:CC<F9F,C=FFGCEGGGGGFGGFFGF@FGGDGGGDF<<EFGD+DF@EGE:FGGFGGFC9<CCFFFG7**>FGFF,@9DCFFCEGGGGGFGFFGFGBFGF,<<8CEG=CC7CFGDGCECFFC:C5=ECEGGGC>*/*/:**<CFG78;)@F0,?5:(6358:*9>?>5E%CCC@A/FF?88B<,<:9DFACCFC8FBDDF@3,@5%80:>2GDGB8C%6,CF>DF888=?F5B@+=,EFE?CEC==GEDFE=,7GGGGFEE8@)GEAEFC,A,?8=GGFEDB=C<C<GGFDGEGGEF@EGGGGFFFF@,GGGFFGE,FC7GGFFC6FCFBGGGGGFCGGGGGGC7FDGFFCFEAGGGEFFFFGGCF@C,E@9A@A
@s1301 44107
TGGGGAATATTGGGCAATGGGCGAAAGCCTGACCCAGCAACGCCGCGTGAAGGAAGAAGGTCTTCGGATTGTAAACTTCTTCTATGAGGGACGAAGGACGTGACGGTACCTCATGAATAAGCCACGGCTAACTACGTGCCCGCAGCCGCGGTAATACGTAGGTGGCGAGCGTTATCCGGATTTACTGGGTGTAAAGGGCGCGTAGGCGGGGATGCAAGTCAGTTGTGAAATCTATGGGCTTAACCCATAAACTGCATTTGAAACTGTGTATCTTGAGTGCTGGAGAGGTAGATGGAATTCCTTGTGTAGCGGTGAAATGCGTAGATATAAGGAAGAACACCAGGGGCGAAGGCGATCTACTGGACAGTAACTGACGCTGAGGCGCGAAAGCGTGGGGAGCAAACAGGATTAGATACCCT
+
FFGF@BFGGCAFFGGGGGGC,CCGEGGFFGGGGFGGFFFFGDG@FG@@EEGGG=AFGGF<E<F9F@BCDGCEGGGGFFGGGGGFGG?9ECFCFCCF@FFGF78DFCGFFBGFFCDCFGF?B<<FDFFGDCCC>EFGAFFF8<BFCFFFGFDG7FFFC7?F7FCFGF***4*:FFGG@FGGDGGGCCCF>,;EF?9C>;5:?CC>9;:EGGD;DE6<:>;:<<#%FGEFFF?<@C7.<EEEFFGGCC899C#8FGFFF(DD@72#E:4<8(<=8<FDB</,AGF@9,,F=9EAAEA8DE8=,A,E<C@0+,FBCGGCF:GGEED?>F9C?FCFE9E8:,6,,,+,,FFFF@FCFC,<@AGFFFGF<@FGGCGEB7FF@GCGGGGGGGGGGGGF@GGFGGE<EFFFCGGGCGE<FFCCCC@
@s1301 20
TGGGGAATATTGCACAATGGGCGAAAGCCTGATGCAGCGACGCCGCGTGAGCGAAGAAGTATTTCGGTATGTAAAGCTCTATCAGCAGGGAAGATAATGACGGTACCTGACTAAGAGGAACCGGCTAAATACGTGCCAGCAGCCGCGGTACTACGTATGGTGCAAGCGTTATCCGGATTTACTGGGTGTAAAGGGAGCGCAGGCGGGGCGGCAAGTCTGATGTGAAAGCCCGGGGCTCAAACCCGGTACTGCATTGGAATCTGGCTTACTGGAGTGTCGGAGTGGTAAGCGGAATTCCTAGTGTAGCGGTGATATGCGTAGATATTAGGAGGAACACCAGTGGCGAGGGCGGCTTACTGGACTATAACTGACGCTGAGGCTCGAAAGCGTGGGGAGCAAACAGGATTAGATACCCT
+
CFGGEGDGGGFGCFFGGGGGCFFGGGGGGGGGGGGFEFFC@FFGGGGGGGGGGGCFBDEEC<EGGGG+:?FGGGFFGFGEECEFFGGGGGGF=A?<?FGFFGGGGGDDG:3C?EFG<F,3A=:CC::DBEFEF9:FCEGGGGDF*3>FFE:D9C:>?;FFGFCFFFGGFGB5FGCF@CFGEGGFFG0CC:9BCCFCCEEGGDC*1?**/:EE*:@0+6:6,89@26:*1B1E@;E69:<+#;:@?19C>,>5,,,FC62++,,,A@,D8B8AEC@6++8F@A,B:647GGF;@8;>EAE5A,B65==9,,5,,GFC8<9FFDFF9FGGFEB<:F<C<A,@CCGGFF+7GFEFGFE<GFDFE66<CGFCFGFF8GGFFEFB8GGGGGGGGGFFGDGGGFFFGGGGGGGGFCGCCCCC
@s1301 30205
TGGGGAATATTGGACAATGGGGGAAACCCTGATCCAGCGACGCCGCGTGAGTGAAGAAGTATTTCGGTATGTAAAGCTCTATCAGCAGGGAAGAAAATGACGGTACCTGACTAAGAAGCCCCGGCTAACTACGTGCCAGCAGCCGCGGTAATACGTAGGGGGCAAGAGTTATCCGGATTTACTGGGTGTAAAGGGAGCGCAGACGGCGAAGCAAGTCTGAAGTGAAATGCATGGGCTCAACCCATGAATTGCTTTGGAAACTGTTTGGCTTGAGTGTCGGAGGGGTAAGCGGAATTCCTAGTGTAGCGGTGAAATGCGTAGATATTAGGAGGAACACCGGAGGCGAAGGCGGCTTACTGGACGACAACTGACGTTGAGGCTCAAAGGCGTGGGGAGCAAACAGGATTAGATACCCT
+
DFG?CCEGGGFDFFFFFFFDGGGGGGF8BEFFGECFGGGGC7F@@FFCFFGGGG9A,=FCFFGGFGC==FCFGFA<,,BDCF9FAECEDEGFEFBFGGFFF>@FGGGGFGGGDF8FFDFC@CFCFFDFDBFGEEGCGG,DFFGAC@CFF::FFFC>>F@CCC7F1*,877CECFFBECFGGG+<<<5F89?;BF=E5:GCCEC;/GD=2C?8;<;=3:D7BDC@,>9E<8:FFFEC<FBF>F0AEC)>:GFFFFFCDCCF:GFDBD@F9;D>4<:F:+CB7FGCGEB=C>DEFGECDC,EFEEC5C=EFFEF7E>GGGGGGFFGGFGGGGFGEFFFCF<EDEGGFEGGGGGFGGFGFGGFDEAEAGFGGFDEFEFF8GFF,9<GFFGEFEGFGGEDFFGEGGGGGGGGFCF@CCCC
@s1301 41594
TGAGGAACATTGGTCAATGGGCGAGAGCCTGAACCAGCCAAGTAGCGTGCAGGACGACGGCCCTATGGGTTGTAAACTGCTTTTATATGGGGATAAAGTGAGCTACGTGTAGTTTATTGCAGGTACCATATGAATAAGGACCGGCTAATTCCGTGCCAGCAGCCGCGGTACTACGGAAGGTCCAGGCGTTATCCGGATTTATTGGGTTTAAAGGGAGCGTAGGCCGCCCCTTAAGCGGGTTGTGAAATGCAGCGGCTCAACCGTGGCACTGCCGCGCGAACTGGGGGGCTTGAGTGCACGCGACGTAGGCGGAATTCGTGGTGTAGCGGTGAAATGCTTAGATATCACGAAGAACTCCGATTGCGAAGGCAGCTCACTGGAGCGCAACTGACGCTGAAGCTCGAAAGTGCGGGTATCGAACAGGATTAGATACCCT
+
EFGGGGG8EC<EGGGGGGGFGGGGG@FFGGGGGGGFCG@=FFFFFFEGGGGGGGDGGCEGGGGGFGF,4EF:=FFGGGGGGGGGGGGGFGGGGGGGGGDF9FFGFGGGGF@FE9FGGDDGGGGF9FFCCFGGADFAFFDFFDEECCEFGGGFGGGGGGGGGGFGGE:@GG*DCEGGFCEF<EG<3?FGGCC,@FEFG58,CF9?F<FDGGGDG=G5FAE316>E6?:(+1;:8<<9>#C?8FFFA.99<-#<:DEBEF:AC:C9;C>F9A@#&@:E9EC#+>@:8+<8,<AFFGF@C@4++,A+B+CF>BECEDCC8FABFDBCAECEEF<9@EFFECAC:,C=6@FGEFCFFC>FCGFF:GGFFCDGGGFF696-GFF,7F7GA<CF@FB7F?GF@EGEDFFGGGFCF7@GEGGFGFF<FAGFE@,GG@F@9AAB
@s1301 23
TGGGGAATATTGCACAATGGGGGAAACCCTGATGCAGCGACGCCGCGTGGAGGAAGAAGGTCTTCGGATTGTAAACTCCTGTTGTTGAGGAAGATAATGACGGTACTCAACAAGGAAGTGACGGCTAACTACGTGCCAGCAGCCGCGGTAAAGCGTAGGTCACAAGCGTTGTCCGGAATTACTGGGTGTAAAGGGAGCGCAGGCGGGAAGACAAGTTGGAGGTGAAAGCTATGGGCTCAACCCATAAACTGCTTTCAAAACGGTTTTTCTTGAGTAGTGCAGAGGTAGGCGGAATTCCCGGTGTAGCGGTGGAATGCGGAGATATCGGGAGGAACACCAGTGGCGAAGGCGGCCTACTGGGCACCAACTGACGCTGAGGCTCGAAAGTGTGGGTAGCAAACAGGATTAGATACCCT
+
EGGGGGGGGGGGGGGGGGGCGEGDGFGFGFFGGFGEEGEGGGGGGGGCF@C@FFFFFGGGGGGGGCEGGGFGGGGGGGGGFEFGGGFG@FEFGEFGFGGGGGGEGGFGGAGGGGGGGGGGGGEEGFCFGCFGDFFGGACBFFG<:CCGC>CFEFGCEEEFGGFGGF><<CCCFGEF7FFF,?94<CGG<?F2FFGGC58?DGCCEGCC9FAEFGG0<.5;$2B@FFF#7CE<AFGFGCFF@/EEGFGB;GGFGF>C@>+7;#GGF#FC9=:A<FA7GGGGGFDEFCGEEEFFD?@GDGEFD=>+)CBEEE9@,CEBCC,FE6CF7GGEFDGGFDGFFGGFB?C,FF@GGGGGGFEC,,A,F8FCFFFEGDGGGGFFGEGFCCFFFGGGGGGGGGGGGGFCDGFGGFGGFGGCCCCC
@s1301 24
TGGGGAATATTGCACAATGGGCGCAAGCCTGATGCAGCCATGCCGCGTGTATGAAGAAGGCCTTCGGGTTGTAAAGTACTTTCAGCGGGGAGGAAGGGAGTAAAGTTAATACCTTTGCTCATTGACGTTACCCGCAGAAGAAGCACCGGCTAACTCCGTGCCAGCAGCCGCGGTAATACGGAGGGTGCAAGCGTTAATCGGAATTACTGGGCGTAAAGCGAACGCAGGCGGTTTGTGAAGTCAGGTGGGAAATCCCCGGGCTCAACCTGGGAACTGCAGCTGATACTGGCAAGCCTGAGTCTCGTAGAGGGGGGTAGAATTCCAGGTGTAGCGGTGAAATGCGTAGAGATCTGGAGGAATACCGGTGGCGAAGGCGGCCCCCTGGACGAAGACTGACGCTCAGGTGCGAAAGCGTGGGGAGCAAACAGGATTAGATACCCT
+
CDFFGEBFGGGGGGGGGCF8FGE7CFGGGGGGGGGGGGGGG,CFFEGGCGGGGGGG9FGG,E,CAFFGEGGGGG<FFGCEEF-CFDF@EGECG7<BC4BFFGFGF<DFFFGFFGFEG9?,,8:3@<CFCFGC<FGEFDGFDAF8CGFE:F@F8:>9DGG@::;7DE:<:<CC7B@B,FCF@*<<7<*8FA+1C8**/022/*28:<+:+:/8E:85/6<@182*7527<ED>?9>2,725(,21,EC2440*57ECB76ED,,AFCGGFGGGGGDF93,C=>87DFC>EFAFF?D,@*++:?+C,D@EEF88FE@5B8,E8GCFFFA>+)@CCFDF@+BBEGF9GC8FF<A<EAECGFFCC+FA@GDFCFFCGGGGGGGGGGFGEFF@9F9FGGGEGFFGFAGGFEEFFFCEGEFCGGGGGGGFEGGGGFF,GGFDCCCCC
@s1301 25
TGGGGAATATTGCACAATGGGCGCAAGCCTGATGCAGCCATGCCGCGTGTATGAAGAAGGCCTTCGGGTTGTAAAGTACTTTCAGCGGGGAGGAAGGGAGTAAAGTTAATACCTTTGCTCATTGACGTTACCCGCAGAAGAAGCACCGGCTAACTCCGTGCCAGCAGCCGCGGTAATACGGAGGGTGCAAGCGTTAATCGGAATTACTGGGCGTAAAGCGCACGCAGGCGGTTTGGTAAGTCAGATGTGAAATCCCCGGGCTCAACCTGGGAACTGCATCTGATACGGGCAAGCCTGAGTCTCGTAGAGGGGGGTAGAATTCCAGGTGTAGCGGTGAAAGGCGTAGATATCGGGAGGAATACCGGTGGCGAAGGCGGCCCCCTGGACGAAGACTGACGCTCAGGTGCGAAAGCGTGGGGAGCAAACAGGATTAGATACCCT
+
AFFGGBFGFGGFGGGGGGFCFFGGDEGGGFGGGFGGGGGGGFFCFGGGGGGGGGGGGCCGGGFGGGGGDG7CGGFE?FGGGGDFGGGGGG@@78?FGGGGGGGGDEGFGGGGGGGGFGFGFGD9FGDCDGEGGGCEFGFGGG<FFBFCEGFFFGGGGG:DGFFFF6<FGGGGGGGGGGGGD7:FF+:F8<+8C2;2:9<;CGG+C@C>DFF>423772<B695>>3C:EF=;8C8&GFFFCAGFFC>+09.::3>EE<CB8,FF9CG<CDFGGF>C?C:C3:@9C0,D3*<@8,DBF@F@8=7BDGFEGFGFDD>BE8F>,EB=BA,@6)F>>FEGEFE:GD?AF?67+C@+FF9GGFE@C7EF=7EGGGFDGEFGEDEECGFF@GGGGGGGGFCFGGGGGECGGDGFDC7GGGGGGGFDGGGGGFGGGGGGGGGGCCCCC
@s1301 26
TGGGGAATATTGCACAATGGGGGAAACCCTGATGCAGCGACGCCGCGTGGAGGAAGAAGGTCTTCGGATTGTAAACTCCTGTTGTTGAGGAAGATAATGACGGTACTCAACACGGAAGTGACGGCTAACTACGTGCCAGCAGCCGCGGTAAAACGTAGGTCAAAAGCGTTGTCCGGAATTACTGGGTGTAAAGGGAGCGCAGGCGGGAAGACAAGTTGGAAGTGAAATCCATGGGCTAAACCCATGAACGGCTTTCAAAACTGGTTTTCTTGAGTAGTGCAGGGGGAGGCGGAATTCCCGGTGTAGCGGTGGAATGCGTAGATATCGGGAGGAACACCAGTGGCGAAGGCGGCCTACTGGGCACCAACTGACGCTGAGGCTCGAAAGTGTGGGTAGCAAACAGGATTAGATACCCT
+
EFGGG,BEGFFGGGGGGGGDFGGGGGDGGGDFGGGGFFGGGGGGGGGFGC6EC=EFFGFFEEEGGGG@CFB<FFFGG?FGEF9EFCEBEAFFGGC,BFGGFEFFF7FFGGGG++83CCFCE9CEFGGGF9FG7FGGGFGGGF,<*@EC:F:FF@FG@7FGF7,<2@ACFCC:CFG<<FGGGC?F7<F7#.<<9:F<:>5C:CEE<;GC24,?<7EA<A7/9F9C:98BGFD<:F>,4#<F8F<DCCC>9,,8,:+,=E7=?=B<DD35,FAA*,,9GDF@C:+FE6FCFGF@,4+CE@+GEA>>=77@@,<9FFFGFCAGGEFF:@EGGGFC@F8F=FF@,GGFFGEFF@ECGFF@<FAFGGGGGFAGGGGGGF<GGGGGGGGFD@DGGGGGGGGGGGFDFGGFAF9GGFFACCCC
@s1301 27
TGGGGGATATTGCACAATGGGGGAAACCCTGATGCAGCGACGCCGCGTGGAGGAAGAAGGTTTTCGGATTGTAAACTCCTGTCGTTAGGGACGATAATGACGGTACCTAACAAGAAAGCACCGGCTAACTACGTGCCAGCAGCCGCGGTAAAACGTAGGGTGCAAGCGTTGTCCGGAATTACTGGGTGTAAAGGGAGCGCAGGCGGACCGGCAAGTTGGAAGTGAAAACTATGGGCTCAACCCATAGATTGCTTTCAAAACTGCTGGCCTTGAGTAGTGCAGAGGGAGGTGGAATGCCCGGTGTAGCGGTGGAATGCGTAGATATCGGGAGGAACACCAGTGGCGAAGGCGACCTACTGGGCACCAACGGACGCTGAGGCTCGAAAGCATGGGTAGCAAACAGGATTAGATACCCT
+
EGGGGGGGGGGGGGFGGGGGGGCFGGGGGGGGGGGGGGGGGGGGGGGCCEEFFEGGGGGGDAFFGGGGGGGGGDFFFGGGGGGGGEFGGGGFGGGGGGFCFEEGGGCFFFDFFGGGGGGGGGGGGDGGGGFFEGGC@AFFFFF:BEGGF*F,@FCFFFEGCFGGD9FC7<@EFGGDCFGG@G#GGG?CE7@,<?E1<GG7DD>*:5&8EEECECB;C<FD2;>CE-@7,,@8CFGFF@@::FFD;;DF?,BCDCG>E;2=?>FDFF<DFF9F=A@?DEC,88,C?,FFFAGDDFB+C@8FFFDEBGEE>,DFCGGECGGFEE:EECCFC,AFCEE@AEFCFFC7GGGFFCGGGGGE@EA,GGGGCGFC+GGGGDGGGGGGGGGGFGGGGGGGGGGGGGGGGFGGGGGGGF@CCCC@
@s1301 40418
TGAGGAATATTGGTCAATGGACGAGAGTCTGAACCAGCCAAGTAGCGTGCAGGATGACGGCCCTATGGGTTGTAAACTGCTTTTATAGGGGGATAAAGTGTGCCACGTGTGGCATATTGCAGGTACCCTATGAATAAGGACCGGCTAATTCCGTGCCAGCAGCCGCGGTAATACGGAAGGTCCGGGCGTTATCCGGATTTATTGGGTTTAAAGGGAGCGTAGGCCGGAGATTAAGCGTGTTGTGAAATGTAGACGCTCAACGTCTGCACTGCGGCGCGAACTGGTTTCCTTGAGTACGCACAAAGTGGGCGGAATTCGTGGTGTAGCGGTGAAATGCTTAGATATCACGAAGAACTCCGATTGCGAAGGCAGCTCACTGGAGCGCAACTGACGCGGAAGCTCGAAAGTGCGGGTATCGAACAGGATTAGATACCCT
+
FGGGGGGGGGCGGFGGGGGEGGGGDGGFG9EGGGGGGGGGGGFGGGGGGGGGGGGFCFGGGGGGGGGGGGGEGF@FFGGGDGGGGCGFFGCFGEGGFGGGFFEFCEE@FFFGGGGGGGGGGFGGGGAFG,E9EFFGDCFFFFGGG+=DFDFGGGGGGGGGGG@FECFGG@CCFFFGGGCGGFGGCCGEGGEGGGGG=E?GGGGGGGEGGG9FGG1;F;:CBDC=FEDDEEFF@EGEEGGGCCCCFGFCFF>@FEFD;?FCGG;FFGGGCGGFFC;GGGDCGGGFGCA>,8,?::=+EGGDGGCFGGEGGFF@+C@EDGF8FE@E9CGGFC,,ECGGGGGF?9,EFGFFB,EFCFEEEFEECGGGGF@FECEFGGGFCGFGFF>GGGGGFC@FB,,FCCGGGGGFFEFCGGGGEGGGGFEEGGGGGGGEC@CCCA@C
@s1301 29
TGAGGAATATTGGTCAATGGACGAGAGTCTGAACCAGCCAAGTAGCGTGCAGGATGACGGCCCTATGGGTTGTAAACTGCTTTTATAGGGGGATAAAGTGTGCCACGTGTGGCATATTGCAGGTACCCTATGAATAAGGACCGGCTAATTCCGTGCCAGCAGCCGCGGTAATACGGAAGGTCCGGGCGTTATCCGGATTTATTGGGTTTTAAGGGAGCGTAGGCCGGAGATGAAGCTGGTTGTGAAATGTAGACGCTCAACGTCTGCACTGCAGCGCGAACTGGTTTCCTGGAGTACGCACAAAGTGGGCGGAATTCGTGGTGTAGCGGTGAAATGCTTAGATATCACGAAGAACTCCGATTGCGAAGGCAGCTCACGGGGCGCAACTGACGCTGAAGCTCGAAAGTGCGGGTATCGGACAGGATTAGAGACCCT
+
DFGGGFFGGGGAFGGGGGGGGGGGDEGGFFGGGGGFGFGGGGGGGGGGGDGGFCFGGGEGGGEGGFCFGGGGGGAGGGG?AEGG9FC,<FGFC7FFGGFCA<FGGGGGGGGEGGGFGGGFGGGGGCGGG8EFGGGGFFFGCFG7EEEFGFGGGDFDGGFGGGGGGGGGGGDGCGCEBCGG:9CCE>EDFG7C<FFD5EGGG=FFDGEE>*2CG:G489GF<;CF:*?C>@?)7<<:'*;8@F>=<C,<?F>0=:?>*.=>FF9,;CF>D89+CE<8+9=688FE<F<8=88*+@@EC>3,,,E=CF@CB=FE?@B++=4AA>40:@CEFCGE@?D4-98?AF=4EFE=9FFC6::GEDGEFCFDFF@B,8AGFC,FCEFCGGGGGFFGGGGGGEGGFFB,@GFE7GGEEF<DGGGGGGGFGGGGFGGF@,CCCCC
@s1301 30
TGAGGAATATTGGTCAATGGACGAAAGTCTGAACCAGCCAAGTAGCGTGCAGGACGACGGCCCTATGGGTTGTAAACTGCTTTTATATGGGAATAAAGTGAGCGACGTGTCGTTTTTTGTAGGTACCATGTGAATAAGGACCGGCTAATTCCGTGCCAGCAGCCGCGGTAATACGGAAGGTCCAGGCGTTATCCGGATTTATTGGGTTTAAAGGGAGCGTATGCCGTTTTTTGAGCGTGGTGTGAAACGTCGGGGCTCAACCTGGGCATTGCAGCGCGAACTGGCAGGCTTGAGTGCGCAGGAAGTAGGCGGAATTCGTCGTGTAGCGGTGAAATGCTTAGATATGACGAAGAACTCCGATTGCGAAGGCAGCCTGCTGTAGCGTAACTGACGCTGAAGCTCGAAAGCGTGGGTATCGAACAGGATTAGATACCCT
+
DFFGGFGGGGGGGGGGGGFEFFGGGGGGGCFGGGGGGFFEGGGGGGGGGGGFGGGGGGGGGGGGGGGGGGGGEGGGGGGGGGGGGGGDGC8BFFF?DGGGFCFEGGGGGAEGGGGGGGGFECFGFGGGGGEEFGGGGGG,FFGCCEB<<FDBFE@EFFFDGGC@E:@CF>FFFGFGGGGGGGGCGGFD<*BFFEGBC=E<F+FFGC:FGFA@@CD:EFG@1#8CF@:>752C#<+6=BG#CCFE7:C?EF:CD>C>:5>2::GGGDD:<E?)2<#6.@=:88D@,:3,,8,,0+6F8CE?=?>BB+@FC8FF@DECE@@=FC4+=CC=DE,=C?F8>CE=9,6A@GGGGGFEC@B@@FFCCEGFGGFDEGFFGFGGGGGGGGEGFF<DEFFGFGGGEFGGGGG@GDGGGGGGEE9GGGFFGGGFECGGGGGCCCCC
@s1301 45046
TGAGGAATATTGGTCAATGGGCGAGAGCCTGAACCAGCCAAGTAGCGTGCAGGATGACGGACCTATGGGTTGTAAACTGCTTTTCTATGGGGATAAAGTGTGGGACGTGTCCAATATTGCAGGTACCATATGAATAAGGACCGGCTCATTCCGTGCCAGCAGCCGCGGTAATACGGAAGGTCCGGGCGTTATCCGGATTTATTGGGGTTAAAGGGAGCGTAGGCCGTCTGTTAGGCGTGTTGTGTAATGTAGTGGCTCAACCAGGGCATTGCAGCGCGAAGTGGCAGAGTTGAGTGGGCAGGAAGTAGGCGGAATTCGTCGTGTAGCGGTGAAATGCTTAGATATTACGAAGAACTCCGATGGCGAAGGCAGCTTGCTGTAGCGCAACTGACGCTGAAGCTCGAAAGCGTGGGTATCGAACAGGATTAGATACCCT
+
EF9F8@,CEFF,CFGFFFFAADGG@FEDDGGGGGFFG@4<FF,@<EFFD,9CFEFFF,BC,@@FD9<FGF7=8,CEGDF=?,B,,:CCFA,BF+AF9<,:EEFCFGEFEEEE,CFG<ECC9FFGAFGFE@9E@,E9FDDGFD::+3+:FFFFGEF7:FACBF,<+:BEGDFD,7FD7@@*5FFG7FCFE::C9C<CAE7B+3<<FF*44<<7,?57C3B5;E:8CC09,<40:#;/:4E;<C7=#E@:CB8<F@CDFFFFGF*>GEDCFGFFF?:=3371,DFDB8,<,,68*4,4,,8,9A9<DB+?=8>>+=>C8C@7=,B7DGF?AF<CCFFF@,E,F;B,6,FGFDDFF@FCB@CFB,EFDC6FC86DB,CFFF@8++CAFGGGGGFGGGGE@BF<C7FGDGGGGGGGGGGEGGGGGGGGGGGGGFGCC<BC
@s1301 32
TGGGGAATATTGCACAATGGGGGAAACCCTGATGCAGCGACGCCGCGTGGAGGAAGAAGGTCTTCGGATTGTAAACTCCTGTTGTTGAGGAAGATAATGACGGTACTCAACAAGGAAGTGACGGCTAACCACGTGCCAGCAGCCGCGGTAAAACGTAGGTCACAAGCGTTGTCCGGAATTACTGGGGGTAAAGGGAGCGCAGGCGGGAAGCAAAGTTGGAAGTGAAATCTATGGGCTCAACCCATAAACTGCTTTCAAAACTGTTTTTCTTGGGTGGTGCAGAGGTAGGCGGAATTCCCAGTGTAGCGGTGGAATGCGTAGATATCGGGAGGAACACCAGTGGCGAAGGCGGCCTACTGGGCACCAACTGACGCTGAGGCTCGAAAGTGTGGGTAGCAAACAGGATTAGATACCCT
+
DFFGGGGGGFGGGGGGGGGGGCGGGGGGGFGGGGGGGGD:FGGGGGGGGGCFF7EFFFGGEDEGGGG@EFGGGGGDFGGGGGGGGEAFGF?ECGGGGGGGGGGGGGGDDFGFCDFGGCGGGGGEFFCF@>FFFEGGGGFGFF?FGGEGFGGGGGGGFDGGFDGGFFFF<E*=ECEEGEGGGG?,<F*==C?97CECEEE:CDCEEGEE:/1+<<<=EBGFCDEC7@,,<A,:<EF&;)CGD8FC.7,@<FF<3<C44FGGG?FAACFFCFFDAD=#@2E<>B;<C+F:EGFGCD8@,,,,GEEE5F=>=EF9,:CDGFEFFE7GGFEGF,GFCFGFAFFEGGGFFCGGF@FGFC<FDFE<GGFDCGGGGGGGGGGGGGEGGGGGGGGGGGGGGGGGGGGFFGFFFGGGF@8CCCCC
@s1301 38888
TGAGGAATATTGGTCAATGGACGAGAGTCTGAACCAGCCAAGTAGCGTGCAGGATGACGGCCCAATGGGTTGTACACTGCTTTTATAGGGGGATAAAGTGTGCCACGTGTGGCATATTGCAGGTACCCTATGAATAAGGACCGGCTAATTCCGTGCCGGCAGCCGCGGTAATATGGAAGGTCCGGGCGTTATCCGGATTTATTGGGTTTAAAGGGAGCGTAGGCCGTCTTTTAAGCGTGTTGTGAAAGGTCGTGGCTCAACCGTGGCATTGCAGCGCGGACTGTGGGACTTGTGTGCGCAGGAAGTAGGCGGAATTCGTCGTGTAGCGGTGAAATGCTTAGATATGACGAAGAACTCCGATTGCGAAGGCAGCCTGCTGTAGCGCAACTGACGCTGAAGCTCGAAAGCGTAGGCATCGAACAGGATTAGATACCCT
+
FECFDEF8FGAFGFGGGGGGGGGGGGG6CA<@EFGGGGGEFG,EFGGGGGGGGGGGGGGGGGGGGFGFGFGFCF,CEGGFFGGG,?,CFFGGGGGGGGG<EGFDGGDG<F+4<EF,BFEFGGGGGGCE,AEDFGBFGGD<F<B>CE7FFAFFFBECGGC<:>>>FEGGG7@,,,@FGGFD:F>CF7?<<FCEGGDCCG@C+=F@?F;G?FCFGF>/;>E2-3CAFEC++;#@7CFBF7CAAFC<,<9#FFFC&EEC/CCFF<)#FFD2FGC:#C9B>:60E8B,B,,<67+A5FEC:FA,E?CFFB:GECE9D>==@@@+A,EEAEGGFECA,A5:,C<,GFGGFBCFE9FBC@CGFFGGF:GGGGEGFE<FB8FDCFEDGE7GFEGGGGGGFFGGGGGGFGF<;EF;E@,FF<F?GF9GGGGFEGGGFGGCC9CC
@s1301 34
TGAGGAATATTGGTCAATGGACGAGAGTCTGAACCAGCCAAGTAGCGTGCAGGATGACGGCCCTATGGGTTGTAAACTGCTTTTATAGGGGGATAAAGTGTGCCACGTGTGGCATATTGCAGGTACCCTATGAATAAGGACCGGCTAATTCCGTGCCAGCAGCCGCGGTAATACGGAAGGTCCGGGCGTTATCCGGATTTATTGGGTTTAAAGGGAGCGTAGGCCGTTTGGTAAGCGTGTTGTGAAATGTCGGGGCTCAACCTGGGCATTGCAGCGCGAACTGCCAGACTTGGTTGCGCAGGAAGTAGGCGGACTTCGTCGGGTAGCGGTGAAATGCTTAGATATGACGAAGAACTCCGATTGCGAAGGCAGCCTGCTGTAGCGCAACTGACGCTGAAGCTCGAAAGCGTGGGTATCGAACAGGATTAGATACCCT
+
CFGGGGGGGGGGGGGGGGGGGGGGGGGGGGGGGGGGGGGGGGGGGGGGGGGGGGGGDFEGGGGGGGGFGGGGGGFGGGGGFFGGGGGGGGGGGGGGGGGFGGGGGGGGGGGGGGGGGCFGGGGGGGGGFFGGGGG;FGFFGGGGDGGFGGGGGGGGGGGG<FCF@>EFE7FGFFCCE>BFGGGG@F*CFGECEGGE5CFDFGGG5D<FEGG09CG;C;C549EFFF,;2=7&<CGBG6C?<F@C9409@FEGGFFB><<F>8A8<FD39GC:.C>DC=626FF8FFFC,@36)++B6GGFFE45,++CDEC@9++>=E@C:,GGBF8EGGF=9E,DCCAFEFCBCF:F<E9FEFGF@,FGGGFFE@CFGFCDGGGGEGGEGGGGFGEGGGFCGFDF@@GGGGGDEGGGGGFGEGGGGGFFGGGGFGGGFFGCCCCC
@s1301 35
TGAGGAATATTGGTCAATGGACGAGAGTCTGAACAAGCCAAGTAGCGTGCAGGATGACGGCCCTATGGGTTGTAAACTGCTTTTATAAGGGAATAAAGTGGGAGTCGTGACTCCTTTTGCCTGTACCTTATGAATAAGGACCGGCTCATTCCGTGCCAGCAGCAGCGGTAATACCGTAGGTCCGGGCGTTATCCGGATTTATTGGGTTTCAAGGGAGCGTAGGCCGGAGATTAAGCGTGTTGGGAAATGTAGACGCTCAACGTCTGCACTGCAGCGCGAACGGGTTTCCTTGAGTACGCACAAAGTGGGCGTGATTCGTGGTGTAGCGGTGAAATGCTTAGATATCACGAAGAACTCCGATTGCGAAGGCAGCTCACTGGAGCGCAACTGACGCTGAAGCTCGAAAGTGCGGGTATCGAACAGGATTAGATACCCT
+
FCEG@GEE<FF,CC,C,CEDFFFFB@CCE<D@CF9E4,=F,;;CFFGEECGGGGA=4,@7:+@CE8D<F==7BFF<E??AFAF9,BCFG,,,AAC<FFE??<,88B7:49=,B?9AFC<<,,55A<BFA9AFF9,,CFCFGGGGG@@>9,BCFFCF<FC7DAF,,33585+@F,,3*@FCD3,3*5*>>C;2,<78*4C9B@9;:C*4=,7<B<#;B6+.82&361%7;C5GGEC<5*BA;3-:C=+,.@>>1ED8::7D:@:,3A6FDF@5>>@+63++++,CFA,BA6<GDFC?EA=E9DBEBGGFFEB,8BCEEB+?=,8EBFBFEE?4,FA>9CGFE;EA,@FCFE9?,8+@CFGC@,B7FEA@A@CF@CEF8GEEDGDGGGFGGGGGGGGFFEGFCDGGGGGGECGGGFECGGFEDGGGGDGGGFGCCCCC
@s1301 36
TGAGGAATATTGGTCAATGGGCGAGAGCCTGAACCAGCCAAGTAGCGTGCAGGAAGACGGCCCTATGGGTTGTAAACTGCTTTTATAAGGGAATAAAGTGAGCCTCGTGAGGCTTTTTGCATGTACCTTATGAATAAGGAACGGCTAATTCCGTGCCAGCAGCCGCGGTAATACGGAAGGTCCGGGCGTTATCCGGATTTATTGGGTTTAAAGGGAGCGTAGGCCGGAGATTAAGCGTGTTGTGAGATGTAGATGCTCAACATCTGCACTGCAGCGAGAACTGGTTTCCTTGAGTACGCACAAAGTGGGCGGAATTCGTGGTGTAGCGGTGAAATGCTTAGATATCACGAAGAACTCCGATTGCGAAGGCAGCTCACTGGAGCGCAACTGACGCTGAAGCTCGAAAGTGCGGGTATCGAATAGGAGTAGATACCCT
+
CFGGGFGGGGGGGGGGGGGFFGGGGGGGGGGGGFGGGGGGGGGGGGGGGGGGGGGFFGGGFGEGFFGGGGGGGGGGGFGFDFGGGGGGFGGGGGGGGGGGGGGGGGGGFFGFGGFGGGGGGGGGCG<F?EFCGCAFGGG9,:=FDCEFGFFGGGGDGGGGF@DEE6@FG7FF9DEGGGEGGDEF:FC7<:85;FFG*5<B++?<CFF?EGF?GGGF:6=719GGCCF8EGGD><E6GCB@3@'73:;1:<6>F3FC<C<F?9;7EFGF8AGAC@B92D?-+1FCGF<>,6,C=F8B=9GGGB><C>GGGGFFBD@+DGDGFAC8=EEECFF=@,FD9GGGF@,DFDFDFGGGEBC,CDF@@ECGGFEFAB@EE,CFDGEF7DGFGGGGGGGGGGGFGEGFFGFGFCGGGGGGGGFGGGGGGFFFE,FGFGGCCCCC
@s1301 35920
TGAGGAATATTGGTCAATGGGCGAGAGCCTGAACCAGCCAAGTAGCGTGCAGGATGACGGCCCTATGGGTTGTAAACTGCTTTTATAAGGGAATAAAGTGAGCTACGTGTAGCTTTTTGCATGTACCTTATGAATAAGGACCGGCTAATTCCGTGCCAGCAGCCGCGGTAATACGGAAGGTCCGGGCGTTATCCGGATTTATTGGGTTTAAAGGGAGCGTAGGCCGGAGATTAAGCGTGTTGTGAAATGTAGATGCTCAACATCTGCACTGCAGCGCGAACTGGTTTCCTTGAGTACGCACAAAGTGGGCGGAATTCGTGGTGTAGCGGTGAAATGCGTAGATATTAGGAGGAACACCAGTGGCGAAGGCGGCTTACTGGACGATAACCGACGCTGAGGCTCGAAAGCGTGGGGAGCAAACAGGATTAGATACCCT
+
GGGGGGGGGGGGGGGGGGGGGGGGGGGGGGGGGGGGGGGGGGGGGGGGGGGGGGGGGGEGGGGGGGGGGGGGGGGGGGGGGGGGGGGGFGGFGGGGGFGGGGGGDFFGGFGGGGGGGGGGGGGGGGGCEGGGFE@FFGFGFEGGEGGGGDGGFGGGGGGFGEAGFGEGGGCEGGGEGGGGGGG@GGC*FCGGFGGGGFGG9E+FFG<8G@FFGGEFGFFE?ECFAEG7?C??CCFAFGGGFGFFGFGFGGCG>9GGGFFGGGGFGGGGGGGCGGGGEEDCDFGGGFGGGEGFDEEFEF<BEFGCECC4B=FFFFCEEGFFE,C+AGCGGGFE,BCGGGFFFAGEAGGGGEFFCF@EFGFF:GFEF7GGFCGFFEDFF7GGGGGGGGCEEGEGGGGGGGGGGGGFGGGGGFFF@FGGFFGFCCGGGGGGGGGCCCCC
@s1301 30517
TGAGGAATATTGGTCAATGGGCGCAGGCCTGAACCAGCCAAGTAGCGTGAAGGATGACTGCCCTATGGGTTGTAAACTTCTTTTATAAAGGAATAAAGTCGGGTATGTATACCCGTTTGCATGTACTTTATGAATAAGGATCGGCTAACTCCGTGCCAGCAGCCGCGGTAATACGGAAGATCCGAGCGTTATCCGGATTTATTGGGTTTAAAGGGAGCGTAGAGGGATGTTTAAGTATGTTGTGAAAGTGTGCGGCTCAACCGTAAAATTGCAGGTGATACTGGATATCTTGAGTGAAGTTAGGGCAGGCGGAAGTCGTGGTGTAGCGGTGAAATGCTTAGATATCACGAAGAACTCCGATTGCGAAGGCAGCCTTCCAAGCTGCAACTGACATTGAGGCTCGAAAGTGTGGGTATCAAACAGGATTAGATACCCT
+
EGGEFFGGGGGGGGGGGGG?CFGCC::CFGGGECCFEFDDFFGGGGGFGGGGFG<FF<CFFGGE8EFG<C7CFEGGGDCGDE9?FAFA9E<EF?<FGD,BCED4:5=FF9<F<F@+=FCFFGG<EF9@9F@,EE,CEE<FA<F@@+@D,CFGGFGGGGGGGDFFG8+>+>FFGG7FC*:8=F:,11@FFGEF9FCD7E:<,,@3CCF@FFFGFF>-*:=*8>7+1<F3/<7<3<E<%#:EFFEF;9A:+#'@CEEEECFFC;9A22CC9@F?F;1FA<?;F@@CB?,FGFFC+==C,,A9@,,FE7CB+8>98++BC<F=A,EGBDGCGFFEECF?FECDEE@A,FE7GFFB,FGGDDGGF@CCGGGGEFFC,C6-B,;,E,GFCCFECFEC,,FF?GGGFFFCFEGEF9GFFCFF<EFEEAGFFFGFGGFCCCCC
@s1301 43868
TGAGGAATATTGGTCAATGGACGAGAGTCTGAACCAGCCAAGTAGCGTGCAGGATGACGGCCCTATGGGTTGTAAACTGCTTTTATAAGGGAATAAAGTGAGTCTCGTGAGACTTTTTGCATGTACCTTATGAATAAGGACCGGCTAATTCCGTGCCAGCAGCCGCGGTAATACGGAAGGTCCAGGCGTTATCCGGATTTATTGGGTTTAAAGGGAGCGTAGGCCGGAGATTAAGCGTGTTGTGAAATGTAGATGCTCAACATCTGAACTGCAGCGCGAACTGGTTTCCTTGAGTACGCATAAAGTGGGCGGAATTCGTGGTGTAGCGGTGAAATGCTTAGATATCACGAAGAACTCCGATTGCGAAGGCAGCTCACTGGGGCGCAACTGACGCTGAAGCTCGAAAGCGCGGGTATCGAACAGGATTAGATACCCT
+
CFGGGGGGGGGGGGGGGGGFGGGGGGGGGGGGGGGGGGGFFGFGGGGGFGGGGGGGGGGGGGGDGGGFGGCGGGGGGGGGGFGGGGGGGGGCGGGGGGGGGGFFGGGGGGGGGGGGGGGGGG9FGGGGGGGGGGDGGG9FGGGGGGGGGGFGFGGGGGGGGGGFDCFGGGGGGGGGGGGGGGGGGCCCGDGGGGGGEE9GGG.GFGCCC;<CGGGFFAEDD:F??DGFGGFFFGGBECEGGGD;EFGFGG>F<@?EFGG@>95CFGGFFDE?DGGGGDEEEGGGFFFFB8GGFEC:EF<BEEBBEGGGGGFEGGGGGGGFFEGGBGGGGFFFFFGGGGFFGGF8<GFGEFEFCCDGGGGGGEFGGGGGGGGGGGGGGFGGDGGGGGGGEFBCGGGFF@DGFGFCFCGC@CC,EEAGGGGFAGGGGGGGGGGCCCCC
@s1301 40
TGAGGAATATTGGTCAATGGGCGAGAGCCTGAACCAGCCAAGTAGCGTGAGGGACGACTGCCCTATGGGTTGTAAACCTCTTTTGTTTGGGAATAAAGTGCGGGACGTGTCCCGCATTGCATGTACCATTTGAATAAGGACCGGCTAATTCCGTGCCAGCCGCCGCGGTAATCCGGAAGGTCCGGGCGTTATCCGGATTTATTGGGTTTAAAGGGAGCGCAGGCCGTGGGCTAAGCGTGCCGTGAAATTCTGTCGCTCAACGGCAGACGTGCGGCGCGAACTGGTCCACTGTAGTACGCGGGACGTTGGCGGAATTCGTGGTGGAGCGGTGAAATGCTTAGATATCACGAAGAACTCCGATTGCGAAGGCAGCTGACGGTAGCGCAACCGACGCTGAGGCTCGAAAGCGCGGGTATCGAACAGGATTAGATACCCT
+
CGGGGGGGGGGGGGGGGGGGGGGGGGGGGGGGGGGGGFGGFGGGGGGEFGGGGGGGGGEEGGGGGGGGGGGGGGGGGGGGGGGGGGGGGGGFGGGGGCFFDEEEFGECEFGGGGGDGFFCD<<FG?DFGGGGFGFGGGGGGGGGGGDGGGGGGGFCEFGD*>@GGGDGG@F7,@CFEC:FGGFGGGGDGDGGGGGE=5CFGFF?FG%A<C;FGG=FG?G>>>CCCGD<E:CEF?CFED<308+:;CCGGFCCCFG?=>GFCFEC5?=CE8>3*8#@6C<5*DFDFF,FC83,8F9+>C>B=3DGF>:GFFB4+8C@+D@EBE6+BC>FGGEE?FFDDB9@GGEA,D8GGGGGGF@7CCE7EDGGFBFGGFFFGGF<GGFEGGGGFCFFDGGGGGGGGGGFF7FGGGGGGGGGGGGGGGGEEFFGGGGGGGGCCCCC
@s1301 32082
TGAGGAATATTGGTCAATGGGCGAGAGCCTGAACCAGCCAAGTAGCGTGCAGGACGACGGCCCTATGGGTTGTAAACTGCTTTTATGCGGGGATAAAGTGTGGGACGTGTCCCATATTGCAGGTACCGCATGAATCAGGACCGGCTAATTCCGTGCCAGCAGCCGCGGTAATACGGAAGGTCCGGGCGTTATCCGGATTTATTGGGTTTAAAGGAAGCGTAGGCCGACCCTTAAGCGTGTTGGGAAATGTCGGGGCTCAACCTGGGCACCGCAGCGCGAACTGGGGGTCTTGAGTTCACGGGAGTAAGGCGTAATTCGGGGTGTAGCGGTGAAATGCTTAGATATCATGAAGAACTCCGATTGCGAAGGCAGCTTTCCGTAGTGAAACTGACGCTGAAGCTCGAAAGCGTGGGTATCGAACAGGATTAGATACCCT
+
EGGGFFFFF,ECFGGCFGG@CGGGGGG8F8<EGFGFF,DCFF<,,6@FE@CAFDFGEF+FE:FCFFCF8FEC,9BFA9CEAFGGEEFGF>FGDEGDFFGGFFGDFFDFDBAAFFFFF<<AA3CFDFGE@FC+3@,3,=EC<@7FG:*@FGGFGGGGDGFGGF:A::FFGEGF,214CFE@>EDFGF>E?:E8C@EECCEF+='<CF/8?EF9;68*AFEDE8:962:/C<?<+<>FGA>?;B$D?:9::BE>F>:8D@:#FF9D@1:@>GC@6B=:=,,,17FC:?8EE<7,+E8=8,+FEA,::8,EED@,>8EC>+4,GF:B>@,FAA,<FGGFGGGGGGFECGDFDCFFE87EEGFCCCFCFC,FFGFE<@EEF7FF9ADF@CCGFF@7GFGFACECGGGGFGGGGFGGGGGGGEE@GGGGGGFGF@FCCCCC
@s1301 42
TGAGGAATATTGGTCAATGGACGAGAGTCTGAACCAGCCAAGTAGCGTGCAGGATGACGGCCCTATGGGTTGTAAACTGCTTTTATAAGGGAATAAAGTGAGTCTCGTGAGACTTTTTGCATGTACCTTATGAATAAGGACCGGCTAATTCCGTGCAAGCAGCCGCGGTAATACGGAAGGTCCGGGCGTTATCCGGATTTATTGGGTTTAAAGGGAGCGTAGGCCGTCTGTTAAGCGTGTTGTGAAATGTCGGGGCTACACCTGGGCATTGCAGCGCGAACTGGCAGACTTGAGTGCGCAGGAAGTAGGCGGAATTCGTCGTGTAGCGGTGAAATGCTTAGATAGGACGAAGAACTCCGATTGCGAAGGCAGCCTGCTGTAGCGTAACTGACGCTGAAGCTCGAAAGCGTGGGTATCGAACAGGATTAGATACCCT
+
DFEFGGGGEGGGGGGGGGGFGGGGGEGFGGGFFF8FFGFGGGGGFGGGBFGGGGGGGGGDDFEFGGGGGCFGGDFGFGAFAFG9EFGGEC<BFFFCGGGGGGGGGGGGGGCGF9F<EFGGGE5C<EFCGA?FGGGE,?AE<FFDGCC=<,<5DFGC+,73@,FFGDGGGCEFGGGFGC@F:3ECDEDFFGC,?F7CCCF<CCFF@C<:F::;<9F5EB78((;*=C;2+27<#CE@F;C>CC:C:43=BF**9C?>4&3CFFFCF@9:FC:*GEC:C8+62,FFGGF@8DAA83+++8DCA9;GGGCCB><9+=@+@+EF?:E@5CEF=E9C?9FFACA=A;F77EF@GGEAFC@C:?@CGDGFFFFBEEFC,EFFGFCF@FCFC,GGGGGGGFEFFGGGFEEDEEFFGGFGEFCFGGFFFGGGGE<CGFFCCC@C
@s1301 29739
TGGGAATATTGGACAATGGACCAAAAGTCTGATCCAGCAATTCTGTGTGCACGATGAAGTTTTTCGGAATGTAAAGTGCTTTCAGTTGGGACGAAGTAAGTGACGGTACCAACAGAAGAAGCGACGGCTAAATACGTGCCAGCAGCCGCGGTAATACGGAAGGTCCGGGCGTTATCCGGATTTATTGGGCTTAAAGGGAGCGTAGGCCGTCTGTTAAGCGTGTTGTGAAATGTCGGGGCTCAACCTGGGCATTGCAGCGCGAACTGGCAGGCTTGAGTGCGCGGGAAGTAGGAGGAATTCGTCGTGTTGCGGTGAAATGCTTAGATATGACGAAGAACTCCGATTGCGAAGGCAGCCTGCTGTAGCGTAACTGACGCTGAAGCTCGAAAGCGTGGGCATCGAACAGGATTAGATACCCT
+
FGG<EGFFECFGGGFGGGFGFEFGFGGGGGGGGGGGGGGEFFG<FFGGGGFGGGDGGGGGFFGGGGGGGGGGGFFFGGGGGGGGGGFFFEGFG@FEGGGGFFGGGGGGEGGGGFGGGGGGGGGGGGGDGGGFGGG7BDFGGGGGGGGEGE>FGECFFGGGGGGGGGGGDGGGEGCGGGGCCFEFGGGGGFG:GG?FCG7FEGG@FFCG>GCGDGGG>F?CEF?3:F7>#<?GGEGGEFD48CGGGGGGF>@8:C9@@@FFEDDDDBF9FGFCFGF>>DGGEFB,A5,AB=B9,;;+GGGGGGGFF>4)C7CCFE@,EFE@<,DC4,,F@GGFE<C6,+F7DGGCEEFFEDGEEEFF<GF<EFC@GGF<AFGGGEGGCGGFGEGGFF8DGGFFEFFEFE<,E<EEBEE<FFCGE6,CC@6
@s1301 44
TGAGGAATATTGGCCAATGGGCGAGAGCCTGAACCAGCCAAGTAGCGTGCAGGATGACGGCCCAATGGGTTGTAAACTGCTTTTATAAGGGAATAAAGTGGGTCACGTGTGACTTTTTGCATGTACCTTATGAATAAGGACCGGCTAATTCCGTGCCAGCAGCCGCGGTAATACGGAAGGTCCGGGCGTTATCCGGATTTATTGGGTTTAAAGGGAGCGTAGGCCGGAGATTAAGCGTGTTGTGAAATGTAGAGGCTCAACCTCTGCACTGCAGCGCGAACTGGTCTTCTTGAGTACGCACAACGTGGGCGGAATTCGTGGTGTAGCGGTGAAATGCTTAGATATCACGAAGAACTCCGATTGCGAAGGCAGCTCACGGGAGCGCAACTGACGCTGAAGCTCGAAAGTGCGGGTATCGAACAGGATTAGATACCCT
+
EGGGGFGGGGGGGGGGGGF8CEGGGGGGGG8FFGGGGGGFGGGGGGGGGGFEECGGGGGGGGG7FFGDGGGCGEFGFDGFGGGGGGGFGEGGGGGGCFFEFBFGGGGFGDFGGGGGGGGGGGGGGGGGGGGGGDGGGFGGGGGGGGGGGGGGGFFGGGGGGCFGGGGF@FGFFF8@F>11@CC:>C5<<F@8F,<B5EFED;5<FFC@F@G@GF7:GBCE0)E9<;C+?#'=+3=6><EG>@>5:CC?FFDCB@8:CFG:DFFCEGGFFD8F;@3B@6/+D:F@CFEF@,?C=@+B6>@=FE8GCCFCF8FF?DB8ECFF:,C@)F@E9,9,9GFGGFGFGDFAB<FF?F,?:6+CFFGGFCDGGGFFGFDFF<GGEDDEECECCFCE@EFGGGGFFGGGGGGFEGGGGEGFEGGGGGCGGGGGFGGGGGACCCCC
@s1301 26614
TGGGGAATATTGCACAATGGGGGAAACCCTGATGCAGCGACGCCGCGTGAAGGAAGAAGTATCTCGGTATGTAAACTTCTATCAGCAGGGAAGATAGTGACGGTACCTGACTAAGAAGCCCCGGCTAACTCCGTGCCAGCAGCCGCGGTAATACGTAGGGGGCAAGCGTTATCCGGATTTACTGGGTGTAAAGGGAGCGTAGACGGTGTGGCAAGTCTGATGTGAAAGGCATGGGCTCAACCTGTGGACTGCATTGGGAACTGTCATACTTGAGTGCCGGAGGGGTAAGCGGAATTCCTAGTGTAGCGGTGAAATGCGGAGACATTAGGAGGAACACCAGTGGCGAAGGCGGCTTACTGGACGGTAACTGACGTTGAGGCTCGAAAGCGTGGGGAGCAAACAGGATTAGATACCCT
+
CFFGGFGGGGGGGGGGGGGGGGGGGGGGGGGGGGGGFGGGGGGGGGGGDGGGGGGGGGGGC9FFEGFGGGG<EECFGGGFGGGGGFFGGFDFEE9<,@EEEFCEGGGGG8FEG,BFGGGGGGGGG7EFGF,@F@:CC>FF,@AFGGCFFEEGDEGG9BFGGGGGGG*=<E*=FGGGEFGGGG>GGGGG<CE<FE8*:EGGGDGGGC>?FEGGF6:1<FF=9FCFFG7EFDDEG>F6E3F@FFFGGGFFFFD8D>F=8#=:GGF@CFFECC?GFEGDGFCC8AACFC:F?,FDEGGFFAFEEA@+?EEGFGFCF=GFFE,FE9<E9FEC9,EFCEFGGF?CFGGFFFFEF+GGGGGGFBGGGGGGGGFGGGGGFGFFECC8FFEFCEGGFCGGGGFGGEFFFGGGGGGGGGGCCCCC
@s1301 46
TGAGGAATATTGGTCAATGACCGAGAGGCTGAACCCGCCAAGTCGCGTGAAGGAAGAAGGAACTATGGTTTGTAAACTTCTTTTATAGGGGAATAAAGTGGAGGACGTGTCATTTTTTGTATGTACCCTATGAATAAGCATCGGCTAACTCCGTGCCAGCAGCCGCGGTACTACGGAGGAAGCGAGCTTTATCCGGATTTATTGGTTTAACAGGGTGCGTAGTTGTTGAATTAAGGCAGCGGTGAAAGTTTGTGTCTCAACCATAAAATGGCCGTTTAAACTGGGTTACTTGAGGGTGTTTGAGGTAGGCGGAATGCGTGGTGTAGCGGTGAAATGCATAGATATCACGCAGAACTCCGATTGCGAAGGCAGCTTACTAAACCATAACTGACACTGAAGCACGAAAGCGTGGGGATCAAACAGGATTAGATACCCG
+
E@AFCFCGFGFCFGFAFCF,;CFGGGG7@<CFFFD6++>CFFFGGGG+@FFFEGDC<C,CC,9CFF,ECEEFGFG9,,?F,?EFFGA9FFGC+AC<E<FF?ADC:FFGCGF<FFDEG7+:<,:A??<BFFFA9BFCDCACFF+FCF8FGGFCB>@C<AF+,,,,@*>C><*>B,>1>*4*,,,**64#7:>97?=**;FE>GFF?,,1*0-/))4)>9GE@;*;@5?+,,E<@76)GGGGGGFA@AAC@+8@>6,8==C@CFDFGFADC3+57F>A,,FDGEEFFC8,@,990>6E@,E<@9,?,6EGDGFCBEGDGDDFAD@+5FEBC@,@@C9,@-9,AAF:EGGFEAA@<B:7ECGFC@8,FCEGGFGEEFDGECFFEE<F,AEACE9GFFEFFFDCFEFC@C@+EGGFFFGFCEE@B,@E<FGFGGGCCAA-
@s1301 39843
TGGGGAATATTGGTCAATGGGCGAGAGCCTGAACCAGCCAAGTAGCGTGCAGGATGACGGCCCTATGGGTTGTAAACTGCTTTTATAAGGGAATAAAGTGAGAGTCGTGACTCTTTTTGCATGTACCTTATGAATAAGGACCGGCTAATTCCGTGCCAGCAGCCGCGGTAATACGGAAGGTCCGGGCGTTATCCGGATTTATTGGGTTTAAAGGGAGCGTAGGCCGGAGATTAAGCGTGTTGTGAAATGTAGACGCTCAACGTCTGCACTGCAGCGCGAACTGGTTTTCTTGAGTACGCACAAAGTGGGCGGAGTTCGTGGTGTAGCGGTGAAATGCTTAGAGATCACGAAGAACTCCGATTGCGAAGGCAGCTCACTGGAGCGCGACTGACGCTGAAGCTCGAAAGTGCGGGTATCGAACAGGATTAGATACCCT
+
EGFFG:FGGDFFGGGGGGGGGGGGGGGGGGFGGGGGGGGGGGGGGGGGGEGEGGGGFFFGGGGFGGGGGGGGGGGGGGGGFFGGFGFGGGGGGGGGGGGGGGGGGGCFGGGGGGGGGGG9FFFEFGGGFGGGGA3,FFGFFDFGGD>DGFFFGGG7D,@FGFG,:8CGEEF@CFGGG<FCEFGGGG=FGDGGGG3GGDGCC=CGGG<>GG9<<<C@EFGG;CACFFGGGGGFC<EAE5CDFFCGG1D=?C453EEFDF:BC@E7GFGGGFCCCCE>:=9AEF=<GGGF=<E9*@3++CFGGGFCEGGFE@@49+GEEDCBE9EGFGGFFAC,9,9FE<,,F=,AFFGGF9GGE,DGGGGGGGGGGGFGGGGFGGGGGFEEGEFCGFDGGECCGGGFFCEDGGGGGGGGGGGEGGGGGFFEGGGFGFFGGFGCCCCC
@s1301 48
TGAGGAATATTGGTCAATGGCCGAGAGGCTGAACCAGCCAAGTCGCGTGAAGGAAGAAGGATCTATGGTTTGTAAACTTCTTTTATAGGGGAATAAAGTGGAGGACGTGTCCTTTTTTGTATGTACCCTATGAATAAGCATCGGCTAACTCCGTGCCAGCAGCCGCGGTAATACGGAGGATGCGAGCGTTATCCGGATTTATTGGGTTTAAAGGGTGCGTAGGTGGTGATTTAAGTCAGCGGTGAAAGTTTGTGGCTCAACCATAAAATTGCCGTTGAAACTGGGTTACTTGAGTGTGTTTGAGGTAGGCGGAATGCGTGGTGGAGCGGTGAAATGCATAGATATCACGCAGAACTCCGATTGCGAAGGCAGCTTACTAAACCATAACTGACACTGAAGCACGAAAGCGTGGGGATCAAACAGGATTAGATACCCT
+
FGEGGGFGGGGGGGGGGGGGGGGGGGGGGGGGGGGGGGGGGGFGGGGCGGGFGGGGBEFGGGGGGGGGFDGGGGGGGGGG9BFGFFGFGGGDFGEGGFFGGGGGGGGGGFFGGGGGGGGGGGGGGAGFGGGFGGGGGGGFFGGDEFG<D<FFGGGEGGFGCFE>@EGGGGGGGGFGCFGGGGG<CF5:FC:9F<FEG?@C+;=GGF<FCF>GGGGAF>CF=DCF:F:EGGECCFGA7GEEFC;?FFEFF?FEBCFGFGFEGFCDCC?CC?EDGGFG@E9=?GGGGGFF9<<FBGGGGGGF=A,EBGGGGGFGGCGGGGFFEB>+AFEGEFF9FGFFE9@CGFCGGGGGGGGGGFEGGGGGGGGFFCGGGGGGGGGFGFDFGGGFGGGGGGFF9GGEFGGGFGFCCCGGGGGFGFEGGFEGGGGGFEFGGGGCCCCC
@s1301 39422
TGAGGAATATTGGTCAATGGACGAGAGTCTGAACCAGCCAAGTAGCGTAAAGGATGACTGCCCTATGGGTTGTAAACTTCTTTTATACGGGAATAAAGTTAGCCACGTGTGGTTTTTTGCATGTACCGTATGAATAAGGATCGGCTAACTCCGTGCCAGCAGCCGCGGTAATACGGAGGATCCGAGCGTTATCCGGATTTATTGGGTTTAAAGGGAGCGTAGGCGGGGTATTAAGTCAGTTGTGAAAGTTTGCGGCTTAACCGTAAAATTGCAGTTGATACTGGTTTACTTGAGTGCAGCAGAGGTGGGCGGAATTCGTGGTGTAGCGGTGAAATGCTTAGATATCACGAAGAACTCCGATTGCGAAGGCAGCTCACTGGAGTGTAACTGACGCTGATGCTCGAAAGTGTGGGTATCAAACAGGATTAGATACCCT
+
CDGGGGGGGGGGGGGGGGGFGGGG7::CCEFGGGGGFFGGGGGGGGGGCCGGGGGGGFFGGGGFFFGGGGCCCECFGFGGGFGGGGG9EFG>FGFGFCFGF,FDFGG:BAFE,4,BCFG@CAEBFGGGFDFEGGFFGC,,,:+BCCCFFFGGE<<FFGGGDFCFDGGGGGGDFCG75CC*@FGGEG***8127>FDCEEE08FGGGGC>?FGCFG>G>F;FDG:>1C3/8?C@CCFGFFFFD@GG3AFFFFFFCC83#0DBCF:A?FFA8765,@:E?F38FFC:,,,,8A?+:,<@<C5,CFEFGGCGGEE@@ECC7GGFE>+*CGFDFC9<DGFE9FFFCGGFFEFFC@BAB+C,@B,7FC@GFCGGEFF@GGFFEEGGGGE9GGFGDGF@GGFFGGGFEFE,GGGGGFFGFGGGGFF<DGGGGGGGGGCCCCC
@s1301 31818
TGAGGAATATTGGTCACTGGACGAGAGTCTGAACCAGCCAAGTAGCGTGCAGGAAGACGGCCCTATGGGTTGTAAACTGCTTTTATCGGGGGATAAAGTGTGCCACGTGTGGCATATTGCAGGTACCCTACGAATAAGGACCGGCTAACTCCGTGCCAGCAGCCGTGGTAATAAGGAAGGTCCGGGCGCTATACGGATTTATTGGGTTTAAAGGGAGCGTAGGACGTCTTATAAGCGTGTTGTGAAATGTCTGGGCTCAACCTGGGCATTGCAGCGCGAACTGTGAGACTGGAGTGCGCAGGAAGTAGGCTGAATTCGTCTTGTAGCGGTGAAATGCTTATATATGACGAAGAACTCCGATTGCGAAGGCAGCCTGCTGTAGCGCAACTGACGCTGAAGCTCGAAAGCGTGGGTATCGAACAGGATTAGATACCCT
+
,EFFFGC,ED,6EEE@,<6@@EFEGGE<C<E,6CFFF?C9CFEEEFE@776@EFEA=<8FC76C=CCE,C,:FFGG?FF,<E,,C,,4>:FFGD@E,,98C5BBF@FGGFG>C8,>BFAC<F,:C?BB8D,6=,,3CFGGGF<7C@C<,,@,+3>*+@:FF,3,>*5>D<FGC9FFGGGGCF,4<*BC71<:2:BEEC+?E+,,,/;2C699+3;C<3C27=6+CEC14;1CC@5*821/3,)92EBEFB3,C<3,>@,>D<86<>,39FCGF=+FC8,,,8<C@,9D?A68+@+++,,9DGFGE@FE>=,>+,4=+,BB,E@6*FCFFAC9A?C,FAE359GEDB8?FF@<,86CG@GEFGC7GGFCEEEE@CCF8F7GGDEFFC<,@7BGF9FE67C@DF<CBC@C7GGFGGFFBF9EGFEFFBEFFBFCCC@C
@s1301 30793
TGGGGAATATTGCACAATGGGGGAAACCCTGATGCAGCAACGCCGCGTGAGTGAAGAAGTATTTCGGTATGTAAAGCTCTATCAGCAGGGAAGAAAATGACGGTACCTGACTAAGAAGCCCCGGCTAACTACGTGCCAGCAGCCGCGGTAATACGTAGGGGGCAAGCGTTATCCGGATTTACTGGGTGTAAAGGGAGCGTAGACGGCAGCGCAAGTCTGAAGTGAAAGCCCGGGGCTCAACTCCGGAATGGCTTTGGAAACTGTGCAGCTAGAGTACCGGAGGGGTAAGCGGAATGCCTAGTGTAGCGGTGAAATGCGTAGATATTAGGAGGAACACCAGTGGCGAAGGCGGCTTGCTGGACGACAACTGACGCTGAGGCTCGAAAGCGTGGGGAGCAAACAGGATTAGATACCCT
+
FCFFEEGGGGGGGGGGGG@ECCGGGGGGGGGGGGGGGGDAFG+C@EE8CGGGGGGGGGGDFGGDGGGFGGGFGGGFGFG,BFFFGGGGGGGGGFFFFFF,EFGGGGGGFFGGGGFGGGGCFGDGECFGGAEGEGGGGGGGGGFFDC:C*:FFAAC?CFGGGG@C7BFGGD*,@AFGGE>:?=1CF;F<C@F<EGG@FCCGCE>GGG;>>*:?AFGFGFC,*3:7:C?CCF>FGEG>:FFC=:DDGFFGGFFC?9EGG8<:DGF<FFCFFGFCFGGGEF8GFFFFF@+@DGBC,E>88<,FDBFGAGGGGGGE?CCGFF<=C,,FCDGFF?F?,6EE<BFGGEGDC,,GGGGGGECDCGGGGEGFF@<B:B8GGGEE,GGFGEFFEGGGGGGGGFAGFE<ECFGGDFGFGFGCCCCC
@s1301 23164
TGAGGAATATTGGTCAATGGGCGTAAGCCTGAACCAGCCAAGTAGCGTGAGGGATGACTGCCCTACGGGTTGTAAACCTCTTTTGTTTGGGAATAAAGTGCGGGACGCGTCCCGCATTGCATGTACCATTTGAATAAGGACCGGCTAATTCCGTGCCAGCAGCCGCGGTAATACGGAAGGTCCGGGCGTTATCCGGATTTATTGGGGTTAAAGGGAGCGCAGGCCGTGGGTTAAGCGTGTCGTGAAATTCCGTCGCTCAACGGCGGACGGGCTGCGCGAACTGGTCCACTGGAGTACGCGGGACGTTGGCGGAATTCGTGGTGTAGCGGTGAAATGCTTAGATATGACGAAGAACTCCGATTGCGAAGGCAGCTGACGGTAGCGCAACTGACGCTGAGGCTCGAAAGTGCGGGTATCGAACAGGATTAGATACCCT
+
CEFEGGGGGGGGGAFFGGGGFGGGGGGGGGGFGFGGFFFFFGFFGGGGGGEGGEGGGCCDFGFGGEDGGFEFFCFGCGFAFFGGDGFGEGC?AFCDECFGGGGGGGDD7+FGD@+8:FC<FFDC?<DFGGGFFFCFEFFCFGGGGGCFGFFFCGGGDA:F7CFA7>CDFG7;CB7FCFGDCG<<F@=F::C7/<=B7<CFFG#G<G3<:-'5&9:7C>C#(;&DGC7<E8C:):>6<7ECCFFGC93='FD*4=8?FF*FF>:CBCE@*,*43DEBB7,35+:B3AC88=CFDC8FGGC?++FCGE=CB=C?+EEGFF@FB<CB<+BDCCGF9CGGGFCFF=9F<?CFFEAECC:GEBB7EFFBFGGGFFFGGEEFFFECC:7AF9FEEEEGGGGGGGGGGGGGGGGGGGGGGGGGGFAFDFDGACEGGGGCCC<C
@s1301 53
TGGGGAATATTGCACAATGGGCGAAAGCCTGATGCAGCGACGCCGCGTGAGCGAAGAAGTATTTCGGTATGTAAAGCTCTATCAGCAGGGAAGATAATGACGGTACCTGACTAAGAAGCACCGGCTAAATACGTGCCAGCAGCCGCGGTAATACGTATGGTGCAAGCGTTATCCGGATTTACTGGGTGTAAAGGGAGCGCAGGCGGTGCGGCAAGTCTGATGTAAAAGCCCGGGGCTCAACCCCGGTACTGCATTGGAAACTGTCGTACTAGAGTGTCGGAGGGGTAAGCGGAATTCCTAGTGTAGCGGTGAAATGCGTAGATATTAGGAGGAACACCAGTGGCGAAGGCGGCTTACTGGACGATAACTGACGCTGAGGCTCGAAAGCGTGGGGAGCAAACAGGATTAGATACCCT
+
<FFGGFGGFGGGGGGGGGFDFGGGGGGGGGGGGGGGFFGEFGGFGGGFEGGGGGGG>FGGGDGGGFG=ACFFEFGGFCFGGFFFFGG8FG@ECFGGGGGGGGGGFFGGGGGGGGGGGGGGGGGGGCFGGGGGGGGGGGGGGGGGGGGGC<FGGGCGA9DF9FFF@?CG<CC@FFGG7:BFGFGGFFFFGGG9.6FFG59FGGD7:<0CEGDC3:CFGD@@2:FF,95E@CEE>ED9,GFFCECGGGGFFGDFGGGFDG==C=@EFF<DDCGGFGGCEEEGFFFFF8B=B,F=D8@8@FE?A,E=9GDFEEFCFFDEDGFFF@B,GFGGGGFEFC8GFF@GGGFCFF:FGGGGGGGGGGGGGFFF<EC7GGGGGGGGGGGDGFF,FGGGGGGGGFCEGFGEECFFE9GGGFGCCCCC
@s1301 28159
TGGGGAATATTGCACAATGGAGGAAACTCTGATGCAGCGACGCCGCGTGAAGGATGAAGTATTTCGGTATGTAAACTTCTATCAGCAGGGAAGAAAATGACGGTACCTGACTAAGAAGCCCCGGCTAACTACGTGCCAGCAGCCGCGGTAATACGTAGGGGGCAAGCGTTATCCGGATTTACTGGGTGTAAAGGGAGCGTAGACGGCACGGCAAGCCAGACGTGAAAGCCCGGGGCGCAACCCCGGGACGGCATTTGGAACTGCTGGGCTAGGGTGGCGGAGAGGCAAGGGGAATTCCTAGTGTAGCGGGGAAATGCGTAGATATTAGGAGGTACACCAGTGGCGAAGGCGGCTTGCTGGACGATGACTGACGTTGAGGCTCGAAATCGTGGGGAGCAATCAGGATTAGATACCCT
+
ECFGGGGGGGGGFGGGGGDFGGGGGGGGGG9FGFFGGGGGGGGGGG>+@CFFGFGGGFDCECCEF<F=AGGGGDGFGGGEFGGGGGGGGG=FEGGGGFGGG>CGGBFGG,,BEFDFFFFGF@EGGGGGGGC:FFGGGGGGFFFFEGDFEFGGGCFFGDCCGE>GF8CEG:FFCFEEFFGGEFGFAB6CFCG+B,<<*7CCGDG?CE**:C>EGC*)/(20((277CFF6E*:EC<F75+2#A<C(GE8D#<+,3,<@$03+>=7BB,D@8;2#@>CE>FF88ECE9,9,,A>=9>,@49,:9++8FEA9,?<@,7C=CCFGFAFFFE<?5B,,CCE8EGFFC89,,CC+@@F8GGGGFFCBEC9GDEC@C6BC<CGFFECGECC66+@+C,,FC,<@=,,FBGGFEFFCAC,CCCC
@s1301 55
TGAGGAATATTGGTCAATGGGCGAGAGCCTGAACCAGCCAAGTAGCGTGCAGGATGGCGGCCCTATGGGTTGTAAACTGCTTTTATAAGGGAATAAAGTGAGAGTCGTGACTCTTTTTGCATGTACCTTATGAATAAGGACCGGCTAATTCCGTGCCAGCAGCCGCGGTAATACGGAAGGTCCGGGCGTTATCCGGATTTATTGGGTTTAAAGGGAGCGTAGGCCGGAGATTAAGCGTGTTGTGAGATGTAGACGCTCAACGTCTGCACTGCAGCGCGAACTGGTTTCCTTGAGTACGCACAAAGTGGGCGGAATTCGTGGTGTAGCGGTGAAATGCTTAGATATCACGAAGAACTCCGATTGCGAAGGCAGCTCACTGGAGCGCAACTGACGCTGAAGCTCGAAAGTGCGGGTATCGAACAGGATTAGATACCCT
+
BFEGGGFGFFEGGGGGGGGGGGGGGGGGGGGGGGGGGGGGFGGGGGGEGGGGGGGGGFGGGGGGCCGGGGGGGGFFGGGGGFEGGGFGEFGGFGFGGGGGFFGGGGGGGGGGGGGGGGGGFGGFEFGGGGGGGGCFGGGGGGGGGGGGGGDGGGGCFGGCFGGGGGGGGGDCFGDGG*1CBF?@FGDGGGG$CEFGGE@FGGGCCFC=EFC@9CEFF6:;2CC<@FFFEEFFEFGFG,<?0=>E6G>GGFE@@C:DCFCC:FFD@FECCGGB3G@EBC3??GFFDF>B28,,8DEFDE8EFF9GGGGGGGFFCD>GGGGGF9GGFFEGFFFAFGGGGFGFFEFGGGGGFGGGFF@GGGGCCEGGGFCFFGGGGGGGFFGGGGGGGGGF@FFGGGGGGGGFGGGEGGGGGFC,DGGGGGGFGGGGGGGGGGGCCCCC
@s1301 23011
TGAGGAGTATTGGTCAATGGGCGAGAGCCTGAACCAGCCAAGTAGCGTGCAGGATGACGGCCCTATGGGTTGTAAACTGCTTTTATAAGGGAATAAAGTGAGTCTCGTGAGACTTTTTGCATGTACCTTATGAATAAGGACCGGCTAATTCCGTGCCAGCAGCCGCGGTAATACGGAAGGTCCGGGCGTTATCAGGATTTAGTGGGTTTAAAGGGAGCGTAGGCCGGAGATTAAGAGTGTTGTGAAATGTAGTTGCTCAACATCTGCACTGCAGCGCGAACTGGCTGCCTTGAGTACGCACAAAGTGGGCGGAATTCGTGGTGTAGCGGTGAAATGCTTAGACATCACGAAGAACTCCGATTGCGAAGGCAGCTCACTGGAGCGCAACTGACGCTGAAGCTCGAAAGTGCGGGTATCGAACAGGATTAGATACCCT
+
DFDEGGGGGGGGGGGGGFEF?FFGCEEGF?FGCGGGGGGGGGFGGFGFGGGGGGGFGFGGG:FGAFGFGGGGDG9CCGGGGGGGECF,CEFFFG<<FDAFGG?EEEEGGGGGGGGGG9FGGCFGGF<,EF9FGFEFGE,:8B:=::@B9FGC>C7FF<@CFGA<FD:F:CEFCCGEG7>C<,8>C7=CFGC@B,8<0?>C/&C@FG<CE<FFF?DGG3@>=?8:/:EEG5C@:FF#FCFC6FABE@CDCDFFCFCGGGFBCC@;=@,,C@<73#C@7@=DF=BF==+<>,9GF@68@,8EE<,@EEF7C8GFDEE@4+CFFFB>5DGGFGF?9FCFFEE8CFFE<CFFF9FFFFFF,@EEGGECFEECFFGFGGGFGECEEGGFGGGGFB6DDEFGFBCA,GGFFDF@GGGGGGGFGFGFFFFEFGGGGGGCC@C<
@s1301 57
TGGGGAATATTGGGCAATGGGGGGAACCCTGATCCAGCCATGCCGCGTGTGTGAAGAAGGCCTTTTGGTTGTAAAGCACTTTAAGCGAGGAGGAGGCTACCGAGATTAATACTCTTGGATAGTGGACGTTACTCGCAGAATAAGCACCGGCTAACTCTGTGCCAGCAGCCGCGGTAATACAGAGGGTGCAAGCGTTAATCGGATTTACTGGGCGTAAAGCGCGCGTAGGTGGCCAATTAAGTCAAATGTGAAATCCCCGAGCTTAACTTGGGAATTGTATTCGATACTGGTTGGCTAGAGTATGGGAGAGGATGGTAGAATTCCAGGGGTAGCGGTGAAATGCGTAGAGATCTGGAGGAATACCGATGGCGAAGGCAGCCATCTGGCCTAATACTGACACTGAGGTGCGAAAGCATGGGGAGCAAACAGGATTAGATACCCT
+
DFGGGGGGGGGGGGGGGGGGGGGGGEGGGDGGCGGGGGGGGGGGDGGCGGGGGGGGGGFFDGFF9,=FFGEGGGG9AFGCFGGGGGGGFGEGGGGGGGGGGGGGEFEGGGGGGGGGGGFGGGEFFG8ECFGGGGGC7FGFGGGFFGGGGGGDGFGGGD7CFGFGGGGFFCGC>EECGFGF9EGGGGEG>CGGGGC>CFEF3D*2;E?GC7CCEC>@8:E=2:>C3-C;C?@C8:EFFC<F<<99C,09BFB4FF@+EC:9C8AFB<CACCG9FE:@:*8?8BAFGGFGGFE,GGGGDE=FD<GGFEDD?F8FGFED<DGGGGFF8C,,EDBGEFFCFA7GFEFFF8ECGGFCGGFFEFGGGGEDFDGFGCFF9FFFDGFGGFGGGGGGGGGF@F9GGFFGGGGGGEGEGFDGGFEGEFGFCGGFCFGGGGF<GGFEFCCCCC
@s1301 58
TGAGGAATATTGGTCAATGGACGAGAGTCTGAACCAGCCAAGTAGCGTGCAGGATGACGGCCCTATGGGTTGTAAACTGCTTTTATAAGGGAATAAAGTGAGACTCGTGAGACTTTTTGCATGTACCTTATGAATAAGGACCGGCTAATTCCGTGCCAGCAGCCGCGGTAATACGGAAGGTCCGGGCGTTATCCGGATTTATTGGGTTTAAAGGGAGCGTAGATGGATTTTTAAGTCAGTTGTGAAAGTTTGCGGCTCAACCGTAACATTGCAGTTGGTACTGGATATCTTGAGTGCGGTGGAGGCAGGCGGAATTCGTGGTGTAGCGGTGGAATGCTTAGATATCACGAAGAACTCCGATTGCGAAGGCAGCCTGCTAGGCTGCAACTGACATTGAGGCTCGAAAGTGTGGGTATCAAACAGGATTAGATACCCT
+
EDFGGGGGGGGGGGGGGGGGEFGGGGG<EDEFGGGGGGGGGGGGGGGGGGGGGGGGGGGGEGGGGGGGGGGGGGGGGGGGCDGGGGGEFGGGGGFEFGGAFC,BFGGFGF7BFGGGGGGGGGFGGCF<@EF9EGGGFGGFGGEGGCEGGGGGGFGEGGGGGGGGECFGGGGGCC*>FGGEFGGDCFGDGGGGGGGG:CF@@7C9BF*FGGG5;FCFEFGDF8+2#02+#,303@A#(*GGFC5AC<AC7F@E2@C07@FFC@:3,6,E,DC3,B,3,,CFGGFC8,5,=?EF)@+@+,@9,=44D8ECEGFD>,C@,C9,FAEE@GGGFEC,EFFGGGGGGGGFFD@EFGGFECEECFF4+GFF=F@GGGFFB,C<FFF8AF9GFGGFGFFE<<GGF@GFFEGGFGGGFCFFFGGGFDGFGGGGGCGGGGFCCCCC
@s1301 34952
TGAGGAATATTGGTCAATGGGCGGAAGCCTGAACCAGCCAAGTAGCGTGCAGGATGACGGCCCTATGGGTTGTAAACTGCTTTTATGCGGGGATAAAGTGGGCCACGCGTGGTCTTTTGCGGGTACCGCATGAATAAGGACCGGCTAATTCCGTGCCAGCAGCCGCGGTAATACGGAAGGTCCGGGCGTTGTCCGGATTTATTGGGTTTAAAGGGAGCGCAGGCCGCCGGGCAAGCGTGTTGTGAAATGCAGTCGCTCAACGTCTGCACTGCAGCGCGAACTGCCCAGCTTGAGTGCGCGCAACGTTGGCGGAATTCGCCGTGTAGCGGTGAAATGCTTAGATATGGCGAAGAACTCCGATTGCGAAGGCAGCTGACGGATGCGTAACTGACGCTCATGCTCGAAAGTGCGGGTATCGAACAGGATTAGATACCCT
+
EGG@FEFGGGGGGGGGGGGFGGGGGGGGGGGGGGGGGGGDGGFFCGGGDGGGGGGGGFEGFGEFGGGGGGEGGG<CFGGGGGGGGGGG@7F+8@FFGFGCF,<DEGGGGGDGGGGGGCGGDGGGGGGGGGGGGGGGGGGFGGGGGGGGGGGG8FGGGGGGFGFFGGGGGGGD,?CEGG*/AFGGGE88*:CCGGGGGCCCE7E:<>:8CC?F+:C@E6CC:>5:29*8?=ECEFC<GD541C<EGCF?8CCC:CC>GGGGFFFFGFGFF<7>?FGEC>9CEGC@F8D>,BFA5EBGDF==3:3F=+CB88GEFBCCC:+:F?GEAGCGFFFB<<<GE9GGGFF@6,GDGGFF<B+F@FB7GGGGGFFFEC6,EEGDEF=GGGGGGGGGGGFEF<C,<GGGF7GGFFFCC7FEGFGGGGGFFFGGFAGGGFGCCC@C
@s1301 22053
TGGGGAATATTGCGCAATGGGGGCAACCCTGACGCAGCCATGCCGCGTGAATGAAGAAGGCCTTCGGGTTGTAAAGTCCTTTCGGTAGCGAGGAAGGCATTTAGTTTAATAGACTAGATGATTGACGTTAACTACAGAAGAAGCACCGGCTAACTCCGTGCCAGCAGCCGCGGTAATACGGAGGGTGCGAGCGTTAATCGGAATAACTGGGCGTAAAGGGCACGCAGGCGGGGACTTAAGTGAGGTGTGAAAGCCCCGGGCTTAACCTGGGAATTGCATTTCATACGGGGTCGCTAGATTACTGTAGGGAGGGGTAGAATTCCACGTGTAGCGGTGAAATGCGTAGAGATGTGGAGGAATAACGAAGGCGAAGGCAGCCCCTTGGGAATGTACTGACGCTCATGTGCGAAAGCGTGGGGAGCAAACAGGATTAGATACCCT
+
FGGGGGGGGFDFGEGGGEGG,;FFEGGGCGGGGGGGGGGFGGGGEGG>CEFGGGFGGGFDGG,CEFFCCFDEGF?E<FF9EFFEGFFGGGGGGGGGGF<<FF9EA9<FGGGDFFFGGGCF9,D@,E:BFGFGFFGFFGGGGD<8>CFC>@CCFGGGGGFFGDFECG:>FGG8*<<F:CFGECFGDCGGG@CE8?>>5CEGDGGFCCF7CGGGGE*>CFFC:<?EECC>5?C#//<>CED:FFDFF8;4G49*>@50ACG=GCCCFGFGFFFFGGE<$,0E@8<<6++CC+==EACA@3,>5>=,GGF7C4FFEGEE@9,,++B,EFDCBBF7FCFC,??,F7FGFGGGGGFADEFF@C,<C:D<CCEECGF@FB@:CDDGF<C<9GFFFDFEGFF+EGGGGGGGGGEEFGEGGGGGGFGFGGGFFEAGGGGGGGGF8CCCC
@s1301 61
TGAGGAATATTGGTCAATGGGCGAGAGTCTGAACCAGCCAAGTAGCGTGCAGGATGACGGCCCTATGGGTTGTAAACTGCTTTTATAAGGGAATAAAGTGAGTCTCGTGAGACTTTTTGCATGTAACTTATGATTAAGGACCGGCTACTTCCGTGCCAGCAGCCGCGGTAGTAAGGAAGGTCCGGGTGTTATCCGGATTTATTGGGTTTAAAGGGAGCGTAGTCCGGAGATTAAGCGTGGTGGGAAATGGAGATGCTCAACATCTGCACTGCAGCGCGAACTGGTTTCCTTGAGTACGCACAAAGTGGGCGGAATTCGTGGTGTAGCGGTGAAATGCTTAGATATCACGAAGAACACCGATTGCGAAGGCAGCTCACTGGAGCGCAACTGACGCTGAAGCTCGAAAGTGCGGGTATCGAACAGGATTAGATACCCT
+
,CEEGFGGGGG9C<FFGGGG8@FG:F@FGGGGD8<FFF==CC,CFFGFGGF<EFGGGFGG:CBDF<FDCF::,CFGC<?9EFGG@<A,9C<,?=EEG,95F,<?FCBBF8FFGCCDEC@,5EEE@,BEFFEGG?,@A9,,:4@FGDE,=CFAF33@FCG7A:FGGGGG3@CA,,7>F,,@6,,*FG*FCCC;?,*=78F<C+=3CF?CC<:33F#8C9E8?2#0<CC=CE666<#/:7:'F@+CE<@,B@;>7,F?@,GFF@AFFCCFE6E?EFCEEE9DF?F>=<<8FFDCDGEFC9CFFFE,C==+C,DE>9++ECF8G@GGBGCCFFDFFFDCFFFGE@FGFFCC@?AFCB6,CFGGF7GEGGFGGFFDCFFEC6+=+EEC,<C7GGFEGFFFE@F<<GGFE+GGGGGFFGF@FEEEEGGGGGFGGFGCCCCC
@s1301 25175
TGAGGAATATTGGTCAATGGGCGAGAGCCTGAACCAGCCAAGTAGCGTGCAGGATGACGGCCCTATGGGTTGTAAACTGCTTTTATAGGGGAATAAAGTGAGAGTCGTGACTCTTTTTGCATGTACCCTATGAATAAGGACCAGCTAATTCCGTGCCAGCAGCCGCGGTAATACGGAAGGTCCGGGCGTTATCCGGATTTATTGGGTTTAAAGGGAGCGTAGGCCGGAGATTAAGCGTGTTGTGAAATGTAGACGCTCAACGTCTGCACTGCAGCGCGAACTGGTTTCCTTGAGTACGCACAAAGTGGGCGGAATTCGTGGTGTAGCGGTGAAATGCTTAGATATCACGAAGAACTCCGATTGCGAAGGCAGCTCACTGGAGCGCAACTGACGCTGAAGCTCGAAAGTGCGGGTATCGAACAGGATTAGATACCCT
+
BFGFGGGGGGGGGGGGGGGGGGGGGGGGGGGGGGGGGGGGGGFFGGGGGGGGGCFGGGDGFGGGGGGGGGGGGGGGGGGGGGGGGGGGCGGGGGGGGGGGGGGGFGGGGGGGGGGGGGGGGGGGGGFGGGGGGFCFDGGGGGGGGGGGGGGGGCFGGGGGFDFGGGGDEGG4CFGGGGFFFGG<GGGGE6GGGGGG?EFFGGGGGGGGGGFGGGGACEGFFGGGGE>+>EFGGGGAGGGGGFCCC<D=GFCEFGGGGGGGDGGGGGGGGGC?EGEGEFEEEGGGGGGGFFGFFF@:DGGGGEFGGGGEGGGDB8C7CFDGFFGGFGEGFGGDCFF==9AGGGGGGGGGGGGGFF7C?FE7GEB7FFDGGCGGGGFGGFCCCGGGGGGGGGDGGGFGGEGFGEGGGGGGGGGGGGGGGGGGGGGGGGGGGGGCCA9C
@s1301 63
TGAGGAATATTGGTCAATGGGCGGAAGCCTGAACCAGCCAAGTCGCGTGCGGGACGAAGGCCCTACGGGTCGCAGACCGCTTTTGCGCGGGGATAACGGCCGCCTCTTGAGGCGGCGTGAAGGTACCGCGCGAATAAGGATCGGCTAACTCCGTGCCAGCAGCCGCGGTAATACGGAGGATCCGAGCGTTATCCGGATTCATTGGGTTTAAAGGGTGCGCAGGCGGGCCTGCAAGCCCGCGGTGAAACCCCGGGGCTCAACCCCAGGCCTGCCGCGGGAACTGCCGGCCGTGAGTCGCGGCGAGGGCTGCGGAACGCGGGGTGTAGCGGTGAAATGCTTAGATACCCCGCAGAACTCCGATTGCGAAGGCAGCAGCCCAGGGGCGTACTGACGCTGAGGCACGAAGGCATGGGGATCGAACAGGAGTAGATACCCT
+
GGGGGGGGGGGGGGGFFGGGGGGGGGGGGGGGGGGGGGGGGGGGDGGFGGGGGGGEGGGGGGGGGGGGGGGGGGGGGGC>>FGGGGCEGGGGEGGGFGGGGGGGEGFGFFFFGGGGGFE@FFEFGGGGGDECEGDG<E66,:8CEGGFG?FGGF5EGFFGFDFGDEGG*:CCCFFE>>C*<@CEC>EECEGGGGC?C5EC7CFCFFGD>CCGGGD@E?GD61CG@F<D:3=(+03(;98E@9>78:.C8EDGFFCBC>CDGGE:&88CE#11<<-GF@=2/7A6@GF>4,,C0>*:C@E@+F8ED6>EFCB=++8GCEEF?C@EACCFGFE@AE9FAFF+F=+@@EFCFFFFCF@@@FF7EGGFGGFGFAFGGGFC8FGGGGGGGGFGGGFDGGGGFGGFFEGDFGGGGFGGGGFGGGFGGGGGF9GGGFGCCCCC
@s1301 39783
TGGGGAATATTGCACAATGGGGGAAACCCTGATGCAGCGACGCCGCGTGGAGGAAGCAGGTCTTCGGATTGTAAACTCCTGTTGTTGGGGAAGATAATGACGGTACCCAACAAGGAAGTGACGGCTAACTACGTGCCAGCAGCCGCGGTAAAAAGTAGGGTGCAAGCGTTGTACGGAATTACTGGGTGTAAAGGGAGCGCAGGCGGACCGGCAAGTTGGAAGTGAAAACTATGGGCTCAACCCATAGATTGCGTTAAAAACTGGTGGCCTTGAGTAGTGCAGAGGTAGGTGGAATTCCCGGTTTAGCGGGGGAATGCGTAGATATCGGGAGGAAAATCAGTGGCGAAGGCGACCTACTGGGCACCAACTGACGCTGAGGCTCGAAAGCATGGGTAGCAAACAGGATTAGATACCCT
+
@C<FGDFGGAFGGGGFGFE8F,@FCEF8:CFGFCFGA8BFGG@@+@@+CGGGGGGC,CE<C<C9FG,8+B=FGFD,??,AB,?E,B=F=FE4@FFGGGGGGGDGGGGGGGCGG8FGFF,CDFEEGC3D@EFFDCGGG9FGG@@E*@*>>>>FG,CAFC:F,<<CCFGGECFG,,<CF@<CA::F?*7C*+F@FFGC5EECD:=:CD;4C:583:/9<,GGGD<'C739FFFD<DC<69C8,D<CA>>9CB66,>8+,,EEDA3+=,F5,,FDDDEBGGF?E:ABE,E<GGF=8E7EEBFF9,++8B4+A,CE,,?:CFF9A6:+B@CFC,FB,6,6,<DC:@:@<B,GCDGFAFGFE<GGGGGGGFGFB@,GFA6GFCB8DCGF9DCDGGGGGGGGGGGFFGGGGGGGGGDCCCCC
@s1301 25778
TGGGGAATATTGCACAATGGGGGAAACCCTGATGCAGCGACGCCGCGTGAAGGAAGAAGTATCTCGGTATGTAAACTTCTATCAGCAGGGAAGATAGTGACGGTACCTGACTAAGAAGCCCCGGCTAACTACGTGCCAGCAGCCGCGGTAATACGTAGGGGGCAAGCGTTATCCGGATATACTGGGTGTAAAGGGAGCGTAGAAGGTGTGGCAAGTCTGATTTGAAAGGCATGGGCTCAACCTGTGGACTGCATTGGAAACTGTCATACTTGAGTGCCGGAGGGGTAAGCGGAATGCCTAGTGTAGCGGTGAAATGCGTAGATATTAGGAGGAACACCAGTGGCGAAGGCGGCTTACTGGACGGTAACTGACGTTGAGGCTCGAAAGCGTGGGGAGCGAACAGGATTAGATACCCT
+
FGGGGGGGGGGGGGGGGGFGGGGGGGGGGGGGGGGGGGGGGGGGGGG:CGGGGFGFAFGADACAFGGEFGGFFFFGGGGEEFGGGGGGGGGGFGFCFFGGGGGGGGGGGGGFFGGEFDGFGGGGGGGGGGGFEGGFFDCFF<FFGGGGEE@@FFGC,DFFCDC@FE7:4EDGF@FE71#?CF0CFGGFF?FG<C&(:E8?EG,#EG8GGGF:DFAF;FFFF,GFAACFF=;GGFFCEFGG:C6DAGFFGGD@=@DFE7AAFFDD99<CGFDGFF>G<FB:7GGGF>FFC@CF=@=88?8<EAB>?B7GGGFEEEGGGFFGGGEE9AGGGFGFGGFFGGFGFFEFAF7GGGGGF<GFGGGGGGGGGGGGGFFGGGGGGGGGGGGF@CFGGGGGGGGGGGGGGGGGGGGGGGGCCCCC
@s1301 28838
TGAGGAATATTGGTCAATGGACGAGAGCCTGAACCAGCCAAGTAGCGTGCAGGATGACGGCCCTATGGGTTGTAAACTGCTTTTATAAGGGAATAAAGTGAGTCTCGTGAGACTTTTTGCATGTACCTTATGAATAAGGACCGGCTAATTCCGTGCCAGCAGCCGCGGTAATACGGAAGGTCCGGGCGTTATCCGGGTTTATTGGGTTTCAAGGGAGCGTAGGCCGGAGATTAAGCGTGTTGTGAAATGTAGAGGCTCAACATCTGCACTGCAGCGCGAACTGGTTTCCTTGAGTACGCCCAGGGTGGGCGGAATTCGTGGTGTAGCGGTGAGATGCTTAGATATCACGAAGAACTCCGATTGCGAAGGCAGCTCACTGGAGCGCAACTGACGCTGAAGCTCGAAAGTGCGGGTATCGAACAGGATTAGATACCCT
+
CF<EEFGGGGGACFFFGGAEFGGGGGGGFGGGGGGGGGGGGGGGGGGEGGGGFGGGGGDGGGGGGGGGGGGCGEGGGGGGGGGGGGGAFFGFGGGGGGGGGGGFFGGGGECGGGGGGGGGGGGGG9FGGGGGGGDGGGGGFGGGGGCFGGGG8>7:FGGGGGGGGGGGG<FFEG:@FGGGF>FFEFDEGEE8BFEG*15*>7FC9F*:F,2,7>F8*3<BF=CDFDG)CCF:E6<-C7FF>D;E@)CFC@9F<#<,FFE6><EDA9C<CFC<FFCECGEF<FC8<F<GFFFCDC=@BA++=4++B+7GEGEE@,C7GGGGGFC8AGC@GFC,=<FGFA@,?,?8FEE7E?EC,=GEC<@,:CEDEFCGGFGGGGGG@GGFF::EE<,FDF;GCCGGGEGGGDFCGGGF@GGFGGGFEF<@FGGGGGGGGGFCCCCC
@s1301 38715
TGGGGAATATTGCGCAATGGGGGCAACCCTGACGCAGCCATGCCGCGTGAATGAAGAAGGCCTTCGGGTTGTAAAGTTCTTTCGGTAGCGAGGAAGGCATTTAGTTTAATAGACTAGGTGATTGACGTTAACTACAGAAGAAGCACCGGCTAACTCCGTGCCAGCAGCCGCGGTAATACGGAGGGTGCGAGCGTTAATCGGAATAACTGGGCGTAACGGGCACGCAGGCGGTGACTTAAGTGAGGTGTGAAAGCCCCGGGCTTAACCTGGGAATTGCATTTCATACTGGGTCGCTAGAGGACTGTAGGGAGGGGTAGAATTCCACGTGTAGCGGTGAAATGCGTAGAGATGTGGAGGAATACCGAAGGCGAAGGCAGCCCCTTGGGAATGTACTGACGCTCATGTGCGAAAGCGTGGGGAGCAAACAGGATTAGATACCCT
+
FFFEGGGCGE9EC@CEGEEFCEEGGGGGGFGFGGGGECGDFFGFGGE:FFGGGFF9EFFFFGCFGGGGFCEGCBE,,BFFCFGEGGG>FCF@EEE<FDEF9E<<FDGGGGF,8B,FFEA@DFDFGGDCDFGFEFGF@FFG8F8F@FFC>FGGGGGFGDBFDFDCFGDAC7FGFGGGGDGF>4CC7FEG:C7*?E81C?F**;CCFGE<E6CE8:AD%;:#8BGGD8C58=<:42,>@>:9#9GCCFCGCG4+3F@CGGFE54CDDB+9$F=:BC@39CFEB69FDD8@B::7E89F?;:,8,=,FGGF?7FFC?FAGGGGF7FAFE?@@*>C?,EC,,,,DDFF@F;@GGGGFF9FFGFDCFFE=CFF<=<9FGF@C@CD<EC9FGFFAFA<FCB+GGGGFFFCFF:E8GFGGDGF<A<GGFC,EA,@,;,DGFDF<CCCC
@s1301 68
TGAGGAATATTGGTCAATGGGCGAGAGCCTGAACCAGCCAAGTAGCGTGCAGGATGACGGCCCTATGGGCTGTAAACTGCTTTTATAAGGGAATAAAGTGAGCCTCGTGAGGCTTTTTGCATGTACCTTATGAATAAGGACCGGCTAATTCCGTGCCAGCAGCCGCGGTAATACGGAAGGTCCGGGCGTTATCCGGATTTATTGGGTTTAAAGGGAGCGCAGACGGGTCGTTAAGTCAGCTGTGAAAGTTTGGGGCTCAACCTTTAAATTGCAGCTGATACTGGCGTCCTTGAGTGCGGTTGAGGTGGGCGGAATTCGTGGTGTAGCGGTGAAATGCTTAGATATCACGAAGAACTCCGATTGCGAAGGCAGCACACTAATCCGTAACTGACGTTCATGCTCGAAAGTGTGGGTATCAAACAGGATTAGATACCCT
+
FGGGGGGGGGFCGGGGGGGFEFGGGGGGGFGGGGGGGGGGFGGGGGGFGGGGGGFGGGGGGGGGGGGGGFFGGFFGGGGGGAFGGGGGGGGGGFGGGGGFGG<FGGGGGGGCDFGGGFGGC<?EFFGGGDFGGGCEGDGFGGGGGGGGGGCFFGGGGGGGGGGGGGGGGGGGAFGEG<>FFCGC*>5<FFG5CFGE*=CF7CB9CFGGGGC+CF7FE0C3(7*7>3CB*/:CG>C5D/@@FC=G:@#*6#ECC>D:@:C>CF<G#<FCCEC05:$<3#3=6GFC:FB,@,@F=GEF?=9F=48DGDGGEFE>9,+7GGFFABC@=+,CE=<CGGGFFGF8EAEA:,<<FFFB:,CC7GGGECGFFF<FF,@GGEFC;,>DGFDGGGGGFDFFGEDAGEGCFGFFGGGGGFEFF9FFF6AFFGGGF<GFF8GCC9CC
@s1301 32289
TGGGGAATATTGCACAATGGGGGAAACCCTGATGCAGCGACGCCGCGTGGAGGAGGAAGGTCTTCGGATTGTAAACTCCTGTTGTTGGGGAAGATAATGACGGTACCCAACAAGGAAGTGACGGCTAACTACGTGCCAGCAGCCGCGGTAAAACGTAGGTCACAAGCGTTGTCCGGAATTACTGGGTGTAAAGGGAGCGCAGGCGGGAAGACAAGTTGGAAGTGAAATCTATGGGCTCAACCCATAAACTGCTTTCAAAACTGTTTTTCTTGAGTAGTGCAGAGGTAGGCGGAATTCCCGGTGTAGCGGTGGAATGCGTAGATATCGGGGGGAACACCAGCGGCGAAGGCGGCCTACTGGGCACCAACTGACGCTGAGGCTCGAAAGTGTGGGTAGCAAACAGGATTAGATACCCT
+
EFGGGGGGGGGGGGGGGGGGCEGGFFGFGFGGGFGGGGGGGGGGGGGFEDFGGGGGGGGGFFCFGGCCBFEFFGGGFGGCGFGFEGGGCGFEGFFGGGGGGGGGGGGGGGGGGGGFGGGGGGF>F>FFFGFGGC7+FGDGD>>EFDEGCGC9DFGGGBFGGGGGGGDEG>@EFEFGGGGGCC9<CGGGFFGGGFGGE5DFEGGGGGGFGGGGGCFFFGGCBFFD=CF3GGGC:DF6FGGGCGGGFCEFGE@D7GECDCFGGD<=FG8GEFGF4DFGGGFFGFFGGGEFE@=A=FC>7BEFGFC>5>48EFDFECDGGGGGGGF@GGGGGFFFCEEC@CCCCFF7EGGGEGGFGGGGGGFFFCEGGGGGGGF@GGFGGGGGGGFFGFGGGGGGFEGGGECGGGGGGGGGGGGCCCCC
@s1301 70
TGAGGAATATTGGTCAATGGGCGGAAGCCTGAACCAGCCAAGTAGCGTGCAGGATGACGGCCCTATGGGTTGTAAACTGCTTTTATGCGGGGATAAAGTGGGCCACGCGTGGTCTTTTGCAGGTACCGCATGAATAAGGACCGGCTAATTCCGTGCCAGCAGCCGCGGTAATACGGAAGGTCCGGGCGTTATCCGGATTTATTGGGTTTAAAGGGCGTGCAGGCCGCCGGGCAAGCGTGTTGTGAGATGCAGTCGCTCAACGTCTGCACTGCAGCGCGAACTGCCCAGCTTGAGTGCGCGCAACGTTGGCGGAATTCGCCGTGTAGCGGTGAAATGCTTAGATATGGCGAAGAACTCCGATTGCGAAGGCAGCGGACGGGTGCGTAACTGACGCTCATGCTCGAAAGTGCGGGTATCGAACAGGATTAGATACCCT
+
FFGGGGGGGGGGGGGFEFGFGGGGGGGGGG?FGGGGGGGFGGGGGGGEGGGGFEGGGG@EGGGGGFGGGGGG7CFFCFDGFAFGGGGGGGDEGCFFGG?FCFGGGGDFGFDEDBFGGGGGGGGF>FGCCCGC9DD,BFGFGGGGGGE:DFGGGGGDG9FGGGGG*:*FF7FDFGGGGGFFAEFCCGGECE88<EE:52/+:CFGCC;C>+3<<,A)*-:5(98DCDGFE9E<>>G1:D<C+G>5@#7FF4=C<=E?CC<FCF9EF9GGFCF/7C5:@28CDBF6ADAC58,,)GEC6EEGF<@7CECFED?48>8+7:@FGFCE=C>4DDF;EFFDEFF@FD9GGGF<E9,FFC@@DGGF+GFAEFDGFFGGF:C:FEEEGGGGGGF7GGFGGGGGGGGFFFGGGGGEGEGFGGGGGGGFGGGFFEDCFFDCCCBC
@s1301 71
TGAGGAATATTGGTCAATGGACGAGAGTCTGAACCAGCCAAGTAGCGTGCAGGATGACGGCCCTATGGGTTGTAAACTGCTTTTATAAGGGAATAAAGTGAGTCTCGTGAGACTTTTTGCATGTACCTTATGAATAAGGACCGGCTAATTCCGTGCCAGCAGCCGCGGTAATACGGAAGGTCCGGGCGTTATCCGGACTTATTGGGTTTAAAGGGAGCGTAGGCCGGAGATTAAGTGTGTTGTGAAATGTAGACGCTCAACGTCTGCACTGCAGCGCGAACTGGTTTCCTTGAGTACGCACAAAGTGGGCGGAATTCGTGGTGTAGCGGTGAAATGCTTAGATATCACGAAGAACTCCGATTGCGAAGGCAGCTCACGGGAGCGCAACTGACGCTGAAGCTCGAAAGTGCGGGTATCGAACAGGATTAGATACCCT
+
FGFGGGGGGGGGGGGGGGGGGGGGGDGFGGGGGGGGGGGGGGGGGGGGGGGGGGGGGGGGGGGGGGGGGGGGGGCGGGGGFFGGGGGEEGGFFGGGGGGGGGGGGGGGGGGGGGGGGGGGGGGGFGGGGGGGGGGGGGGGGGGGGGGGGGGGGGGDGGGGGGGGGGGGEEGG@FGGGGGG,?F1ECCCGGG5CEFEEG=FCFFFEFFA$;CFGGG?G15.,0DD?CEFGGGGGFGDGCG>+FFGGFDFF:4?CECCCD<FFFFGCACFFGGDGEGF8E=DFGGDFF8B@,FGDFEFGGGGGFDGFGGFC8GEFB7GGGGEEFEBBGGGFFCEGGGGGGGFE8GGGGGGGFCGGGGGEDFDGFCFGGGGGGGGDGGGGCGGGGGGGGGGGGFGGGFECGGGGGGGGGGGGEGGGGGGGGGGGGGGGGGFF?GCCCCC
@s1301 25070
TGAGGAATATTGGTCAATGGGCGAGAGCCTGAACCAGCCAAGTAGCGTGCAGGATGACGGCCCTATGGGTTGTAAACTGCTTTTATAAGGGAATAAAGTGAGCGACGTGTCGCTTTTTGCATGTACCTTATGAATAAGGACCGGCTAATTCCGTGCCAGCAGCCGCGGTAATACGGAAGGTCCGGGCGTTATCCGGATTTATTGGGTTTAAAGGGAGCGTAGGCCGGGGATTAAGCGTGTTGTGAAATGTAGGGGCTCAACCTCTGCATTGCAGCGCGAACTGGTTTCCTTGTGTACGCACAAAGTAGGCGGAATGCGTGGTGTAGCGGTGAGATGCTGAGATATCACGAAGAACTCCGATTGCGAAGGCAGCTCACTGGAGCGCAACTGACGCTGAAGCTCGAAAGTGCGGGTATCGAACAGGATTAGATACCCT
+
FGFGGGGGGFGFGGGEGGF<FGGGEEGGGGGGGGGGGGGGGGFGGGGGGGGGGFGGGGGGGGGGGGGGGGGGGGGGGGGGGGGGGGGGGGGGGGGGGGGGGGF7CEEC@EA:FEGGGGGGGGGGGFGGGGGC<FGGGFGGGGGGECGFFFGGFGFGGGG77FEGCGGGGGGFDGFGF:FCF9<:CFDGGGG=G?G?GGG@GGGFFG8?ECFGGGGFGB>5:>G=FGEC)G8FGGGBCFEGFFCC#AFFGGGFF>EBCFFCGGG9DAF<#D<?BCB>4E:6;C?6<FB,8+C9*FE=@CEC,:,,,@+GEFE@>+=+GDFBAEDGAF7FFFE?,GGGFF<D9ECA,GGGGGFFFBFB,7<C@@4,EE@FC,FGFFFE@FC@7F@FGFFF:CFEGGGFDGEFC7FFAGFGGGGFGGGGFFF@@,GGGFGGGGECA@CC
@s1301 73
TGAGGAATATTGGTCAATGGACGAGAGTCTGAACCAGCCAAGTAGTGTGCAGGATGACGGCCCTATGGGTTGTAAACTGCTTTTATAAGGGAATAAAGTGAGTCTCGTGAGACTTTTTGCATGTACCTTATGAATAAGGACCGGCTAATTCCGTGCCAGCAGCCGCGGTAATACGGAAGGTCCGGGCGTTATCCGGATTTATTGGGTTTAAAGGGAGCGTAGGCCGGGGATTAAGCGTGTTGTGAAATGTAGACGCTCAACGTCTGCACTGCAGCGCGAACTGGTTTCCTTGAGTACGCACAAAGTGGGCGGAATTCGTCGTGTAGCGGTGAAATGCTTAGGTATGACGAAGAACTCCGATTGCGAAGGCAGCCTGCTGTAGCGCAACTGACGCTGAAGCTCGAAAGCGTGGATATCGAACAGGATTAGATACCCT
+
EGGGGGGGGGGGGGGGGGG<FGGGGGGGGDFGEFGGGGGFEFFGGGGGGGGGFFGGGGGGGGGGGGGGGGGGGGGGGGGGGFGGFGGFGFGFFFGGGGGGGGFGGGGGGGGGGGGGGGGGGGGGGGGGGGGGGFGGFG@?FFGGGGGGGGGGGGGGGGGGGGGFCEFFGGGGGGGGGGCGGGGEGGDCFFEGGGGDECEG=DG9FGE@CBAE9FGFG;GFF68*<>4&CECG7FG>FCC,DFFC@:CFCFCC>@861CD6CCFCDG>GGE@5C<ECED@DDGFFFF<FGFFGDGGFEE@?9F>F:>EFF8C@+87GEEBBGGEG>GGEEAFF?FDDDC5DGGGGGFAGGGGGGGGGEGFECGGGGGGGGGGGGGGGGFDGGGDGGGFGGGGGGFGGFGGGGGGGGGGGGGGF>GGGGGGEFFGGGGGGGGGCCCCC
@s1301 74
TGAGGAATATTGGTCAATGGGCGAGAGCCTGAACCAGCCAAGTAGCGTGCAGGATGACGGCCCTATGGGTTGTAAACTGCTTTTATAGGGGAATAAAGTGAGTCTCGTGAGACTTTTTGCATGTACCTTATGAATAAGGACCGGCTAATTCCGTGCCAGCAGCCGCGGTAATACGGCAGGTCCGGGCGTTATCCGGATTTATTGGGTTTAAAGGGAGCGTAGGCCGGAGATTAAGCGTGTTGTGAAATGTAGATGCTCAACATCTGCACTGCAGCGCGAACTGGTTTCCTTGAGTACGCACAAAGTGGGCGGAATTCGTGGTGTAGCGGTGAAATGCTTAGATATCACGAAGAACTCCGATTGCGAAGGCAGCTCACTAGACTGTCACTGACACTGATGCTCGAAAGTGTGGGTATCAAACAGGATTAGATACCCT
+
EGGGGGGGGGGGGGGGGGGGGGGGGGGGGGGGGGGGGGGGGGFGGGGGDGGGGGGGGFGGGGGGGGGGGGGGGGGGGGGFEFGGGGGGGGDFFGGGGGGGGGCGGGGFGGGGGGGGGGGGGGGGGGGGGGGFGGGGGGFEBFGGGDGGG9FGFC7FGGFGGGGFGGG7FGGFGFDC*>EGGGGGGEEFGG>FGGGECE:FGFF9C;<4<CF983EFG::FFFEG4->9@5:CFGGAGGGGGFF<F7:=F;8GFGDAGGGFGGGGFFGFFGGFFF>B9EGEBFEGGGFFC<EE9FGGGFFFFCCGGEGGDGGGFFCEGD@FA,8+=FCAFGGFFFGGGGGGFAGGGGGGGGFFFEFC:GGGGGGGGGGGGGGGGGGGFGGGGGGGGFFGGGGGGGGGGGGGFGFGFGGGGGFGGGGGGGGFGGFGGGGFEE8CCCCC
@s1301 37623
TGGGGAATATTGCACAATGGGGGAAACCCTGATGCAGCGACGCCGCGTGGAGGAAGAGGGTCTTCGGATTGTAAACTCCTGTTGTTGAGGAAGATAATGACGGTACTCAACAAGGAAGTGACGGCTAACTACGTGCCAGCAGCCGCGGTAAAACGTAGGTCACAAGCGTTGTCCGGAATTACTGGGTGTAAAGGGAGCGCAGGCGGGAGAACAAGTTGGAAGTGAAATCCATGGGCTCAACCCATGAACTGCTTTCAAAACTGTTTTTCTTGAGTAGTGCAGAGGGAGGCGGAATTCCCGGTGTAGCGGTGGAATGCGTAGATATCGGGAGGAACACCAGTGGCGAAGGCGGCCTACTGGGCACCAACTGACGCTGAGGCTCGAAAGTGTGGGTAGCAAACAGGATTAGATACCCT
+
CFGFGGGGGGGCGGGGGGGGGGGGEFGGGGGGGGGGCFGGGGGGGGGGGGGGGGGGG<EEGG@FFGG?@FCEFFFGFGGGGGGGGG<FFGGGGGGGGF,C<F:FFGGGGGGFC8FFGGGGGGGDGEFGGFE<BC,>FGGC><<FCGGGG7FFGGGCFFGGGGGGGG<CF@FGGFFGEGGFGGGFGGGGEDFFFFGCCCFEGE:ED8EE8,2>FGGFCGFF$F;F9CC7F3D:FFC@AFFCFCD9@1@DA:D=<CCDG?CFCFF>8,AE=:F>?B<;ECA0FF3FE+:7F@@4@,8CC>4<FFCGAC+FEEECCGGGGGGFFGGGGGGGFFGF@FEF,8GGGFE@EF:GFCEE9AGGGGGGGGGGFGFDGFEGGGGE@ECA,GFGFEGGCGFCDGFGFCF@E9FGFGCFF<E@CCCC
@s1301 42668
TAGGGAATCTTCGGCAATGGGGGCAACCCTGACCGAGCAACGCCGCGTGAGTGAAGAAGGTTTTCGGATCGTAAAGCTCTGTTGTAAGTCAAGAACGAGTGTGAGAGTGGAAAGTTCACACTGTGACGGTAGCTTACCAGAAAGGGACGGCTAACTACGTGCCAGCAGCCGCGGTAATACGTAGGTCCCGAGCGTTGTCCGGATTTATTGGGCGTAAAGCGAGCGCAGGCGGTTCGATAAGTCTGAAGTTAAAGGCTGTGGCTCAACCATAGTTCGCTTTGGAAACTGTCAAACTTGAGTGCAGAAGGGGAGAGTGGAATTCCATGTGTAGCGGTGAAATGCGTAGATATATGGAGGAACACCGGTGGCGAAAGCGGCTCTCTGGTCTGTAACTGACGCTGAGGCTCGAAAGCGTGGGGAGCGAACAGGATTAGATACCCT
+
EGGGGGGFGFFGGGGGGGFCGGGGGGGGGFGGGGGGGGGGGGGGGGG@CCFFGGGE,CFGC-EDFGGGGGGGGG?EGFGGGGGGGGGGDFFF@FFFGGGFGCGFGGGFFGGGGDGFGGGGGGGEGCFGGGGGGGFFFFGGGGGG7C<FFGGGGGGGCFGFFGGFDGGAFFGGGGEEGGGDF9C;=FCGFC<CEG@CE=CFGD<6C@@FFGFFEEGDCFEGFFGEG>=GECDF>F>F;CFCC8CG?0CC>8FGGGF@:GCEGGG;@FGCGGFB@2:;3-GFGFAAG@>,9FGFFD8GFDF,GGGGGGEGGGEE?E;FE>EE8E=:,GF>@9C@,DFE5@CEFCGFE?=C,EE<GGFGF=:GGCEFGGEF@FFCCGFGGGGGGGGGGGGGFCFGGFFC@FBGFEGEFGGFFB,GGGGGGEFFFEEF@FGFFC,CFFCGCCCCC
@s1301 77
TGAGGAATATTGGTCAATGGGCGAGAGCCTGAACCAGCCAAGTAGCGTGCAGGATGACGGCCCTATGGGTTGTAAACTGCTTTTATAAGGGAATAAAGTGAGTCTCGTGAGACTTTTTGCATGTACCTTATGAATAAGGACCGGCTAATTCCGTGCCAGCAGCCGCGGTAATACGGAAGGTCCGGGCGTTATCCGGCTTTATTGGGTTTAAAGGGAGCGTAGGCCGGAGATTAAGCGTTTTGTGAAATGTAGATGCTCAACATCTGCACTGCAGCGCGAACTGGTTTCCTTGAGTACGCACAACGTGGGCGGAAGTCGTGGTGTAGCGGCGAAATGCTTAGATATCACGAAGAACTCCGATTGCGAAGGCAGCTCACTGGAGCGCAACTGACGCTGAAGCTCGAAAGTGCTGGTATCGAACAGGATTAGATACCCT
+
EFFGGGGGGGGGCFGGGGGGGGGGDGGGGGGGGGGGGGGFGGGEFFEEEGGGFGGGGGGGGGGGGGFGGGGEEGCFGGGGG9FGGGGGDCF8<FGGGGGGGGGGGGGGGGGGGGGGFDFFFAFFGGGFGAFGGGGGGCFGFFFGGCEFGGFCGGDCFFGCFGEGE6C@FGGGGFGG@FEGGGGGDGEGGGD89<CC*5<<FC,<CC*=:EEEFGGFE>>B:>E>5BDD55:7<FC9E,#E>D+::<<7/9CDE,38=;>:6@,2050,,><00B9CCD+D88F8F<>,=,?C0+++69GFFDD@FCGGGGGGC=7C@:+,DA4@)778B,9GGFCED-DDA,<FFC<EE<FFFF@@:FE7GFBFGCFA@,C69EGFEC=::GGFEEF@7GFCGFGGGGGDGEFF8FF@EE,GGGGGEGFFBAFFFFC<E,<BC@-B
@s1301 78
TGGGGAATATTGCACAATGGGCGAAAGCCTGATGCAGCGACGCCGCGTGAGCGAAGAAGTATTTCGGTATGTAAAGCTCTATCAGCAGGGAAGATAATGACGGTACCTGACTAAGAAGCACCGGCTAAATACGTGCCAGCAGCCGGGGTAATACGTATGGTGCAAGCGTTACCCGGATTTACTGGGTGTAAAGGGAGCGCAGGGGGGGCGGCAAGGCTGATGTGAGAGCCCGGGGCTCAACCCCGGTACTGCATTGGAAACTGTCGTACTAGAGTGTCGGAGGGGTAAGCGGAATTCCTAGTGTAGCGGTGAAATGCGTAGATAGTAGGAGGAACACCAGTGGCGAAGGCGGCTTACTGGACGATAACTGACGCTGAGGCTCGAAAGCGTGGGGAGCAAACAGGATTAGATACCCT
+
CFGDGEEGGAEAGGGGGGFFGGGGGDGGGGGGFFFFEF:FFFGGGGGE@EGGGGG>:FECC9FFGGGBDFGFEE9?AFGGF<EFFGGGGGGFFGAEGGGGGEGEBCD9B,B,BFGFFGF8FGGGDGGF,@,@EGFDGGGGA@@G**5@*>C9@<:,8FFC,,,?BC*=1=:*??BFCFCG<C2,,<A**,5;FGGGC*4C7:C#=1<8:CEC888#<4E26<<7=#<9F:FEGCE36FC37@C@8D;EFGD?7CDBF=D2;::C<B?6=CB=87<@62@F>FGFC8:4@D<4,,,EDEEAFFEC=@@>;FFE7@DE=EB9E9,=EGGGFAFFCCCGBFFFFEGEE6,GGF<;,FFC,DEGGD<,9GGGFB7GGGFF@GGFFGF@CEDGGGGGFE@FGGFEF9GGGGFFFE<9CCCC
@s1301 79
TGAGGAATATTGGTCAATGGGCGAGAGCCTGAACCAGCCAAGTAGCGTGAAGGATGACTGCCCTATGGGTTGTAAACTTCTTTTATAAAGGAATAAAGTCGGGTATGGATACCCGTTTGCATGTACTTTATGAATAAGGACCGGCTAATTACGTGCCAGCAGCCGCGGTAATACGGAAGGTCCGGGCGTTATCCGGATTTATTGGGTTTAAAGGGAGCGTAGGCCGGAGATTAAGCGTGTTGTGAAATGTAGATGCTCAACATCTGCACTGCAGCGCGAACTGGTTTCCTTGAGTACGCACAAAGTGGGCGGAATTCGTGGTGTAGCGGTGGAATGCTTAGATATCACGAAGAACTCCGATTGCGAAGGCAGCTCACTGGAGCGCAACTGACGCTGAGGCTCGAAAGTGTGGGTATCAAACAGGATTAGATACCCT
+
GGGGGGGGGGGGGEFFFGFFEGGGGGGGFGGFGGGGGGGFFGFFGGEFCGGGGGGGFGFGGFGGGGFGGGDFEGGGGGGGGGGGGFGGACFFFGFG9F?FGGGGG@FGCCFG,BFBGGCEFDFFFGGGGGFGGGG9EFEFGFEGGDCEG9,CFGGCGE8=DFFGC>FGEEEGAABFGGGEFF@FDG*<CCGFG9:::ECGGGGG9FB#<<B?FGGAEBE==:5>>7E@C>-CFFC2@>CDAC?C,CC/FFFC>8F8;@:CC<-FFF+<ED=5FC?C9;#6+FGGGGGDGGGFDFEGECEACFDF@=EGGGGCDFC>GFFFE,EB=CCE=:,,ECGGGFFFF8F:GGGF@<GGEC@F@DGFCGGGEE9GFGFFGGGFFCFCCGGGFF@C7GEGFFGGGGGGFFF<FGGGGGFGGGGGFGFFF9GECFDFGFGCCCCC
@s1301 80
TGAGGAATATTGGTCAATGGACGAGAGTCTGAACCAGCCAAGTAGCGTGCAGGATGACGGCCCGATGGGTTGTAATCTGCTTTTATAAGGGAATAAAGTGAGTCTCGTGAGACTTTTTGCATGTACCTTATGCGTAAGGACCGGCTAATTCCGTGCCGGCAGCCGCGGTAATACGGAAGGTCCGGGCGTTATCCGGATTTATTGGGTTTAAAGGGAGCGTAGGCCGGAGATTAAGCGTGTTGTGAAATGTAGGGGCTCAAAATCTGCACTGCAGCGCGCACGGGTTTCCTGGAGAACGCACAAAGTGGGCGGAATTCGTGGTGTAGCGGTGAAATGCTGAGATATCACGAAGAACTCCGATTGCGAAGGCAGCTCACTGGAGCGCAACTGACGCTGAAGCTCGAAAGTGCGGGTATCGAACAGGATTAGATACCCT
+
AFC@EAFFFAE<FGGGGFDGFGGCGGGFGGGCFFGDGDFFFGGGGGGFGGGGDCFGGGC@BBG+CFFGFGEGGGF?FGGGFCGGGGGFGFGFCCGGEDFGGFE9<FFGF84?DFGGGGEGGGGGGGGGGCGG9+>+BFGGGFCGGGG8FFGGGGGGGCFGDEGGEGDFE@FGD,DE7FFFG,@<@7C@FGGGGGGEGCGF7:FGFECAEFGC0,;6<9?D09CC?DGECB7@CFE@C7EE;D:;CCF?F:6>'#3@3GGF@C@:1E>+@E>63@4CCC.C6#EDF@@F=<?@3++F>E8FDFDFF@:ECE?==8EC7D><CF@65=>@@@?E<AE8@<,=9,,,,FGGGFEFCB7BCDF:CCGDFCCDEAFFGGGF@@7GGEFEFE<7GFF@FA,<FFC,@FEDFGGEGGFCEEEE,FAFGGGGGGFFEBC6CCCB
@s1301 29038
TGAGGAATATTGGTCAATGGGCGAGAGCCTGAACCAGCCAAGTAGCGTGCAGGATGACGGCCCTATGGGTTGTAAACTGCTTTTATAAGGGAATAAAGGGAGCGACGTGTGGCTTTTTGAATGTACCTTATGAATAAGGACCGGCTAATTCCGTGCCAGCAGCCGCGGTAATACGGAAAGTCCGGGCGTTATCCGGATTTATTGGGTTTAAAGGGAGCGTAGGCCGGAGATTAAGCGTGTTGTGAAATGTAGGGGCTCAACGTGTGCACTGCAGCGCGGACGGGTTTCATTGAGTACACACGAAGTGGGCGGAATTCGTGGTGTAGCGGTGAAATGCTTAGATATGACGAAGAACTCCGAGTGCGAAGGCAGCTCACTGGAGCGCAACTGACGCTGAAGCTCGAAAGTGCGGGTATCGAACAGGATTAGATACCCT
+
FFGGGGGGGGFGGGGGGGCEGGGGDGGGGCFGAFGGGG@FGGGGGGGGCCFGGGGGEEEEGFFFFGGFEEEGGE@FFGGG,CF=DAF,CC=9AFGGG9,8,:7+CCFG>F+?DFFCEF:+C,C,,EA,@9<BDDCE9D=<FFCECFFFGGG,<FFCF=,7<,@BCCFGDGCEGF7*==*<<,>FFGGCF@:2?2<BE5FDGGGCFGGDE69FFFE)*.C<<1*<<EE);1;9<9+?EFF?0>=7<<.8>>9C)/:6@,@8*3,9<@8,3D8++F==>8+==+BB?5,9,FFF;@>:4,EF=,FFC@7EGFGFDB>44B+BGEEGFGCFEFCFBFFCAEC,EDEA,,EF?GGGFCC:C7B++GEDFFCFGFEE@,F<ECECFC+CCAFDFCF@<CGCCFDGF7GGEFCCF7GGGGCGEE5,@AFFFFGGGFFCB@AB
@s1301 82
TGAGGAATATTGGTCAATGGGCGAGAGCCTGAACCAGCCAAGTAGCGTGAAGGATGACTGCCCTATGGGTTGTAAACTTCTTTTATAAAGGAATAAAGTCGGGTATGGATACCCGTTTGCATGTACTTTATGAATAAGGACCGGCTAATTCCGTGCCAGCAGCCGCGGTAATACGGAAGGTCCGGGCGTTATCCGGATTTATTGGGTTTAAAGGGAGCGTAGGACGGAGATTAAGCGTGTTGTGAAATGTAGATGCTCAACATCTGCACTGCAGCGCGAACTGGTTTCCTTGAGTACGCACAAAGTGGGCGGAATTCGTGGTGGAGCGGTGAAATGCTTAGATATCACGAAGAACTCCGATTGCGAAGGCAGCTCACTGGAGCGCAACTGACGCTGAGGCTCGAAAGTGTGGGTATCAAACAGGATTAGATACCCT
+
EFGFGGFGGGGGGGGGGGGFEGGGGGGGGGGGGGGGGGGGGGFGGGGFDGGGGGGFGGGGFFGGFGGGGGGGGGEFDFGGGGGGGGG9CC<FGGGGGGFGCGGFGGG8AGGGGGGGGGGCFGGGGGGCEFGGGGFGGGC<FGGGGGGGGGGGFDFDFGGGGGGGEGDCFG77;,4CFG@:FBFGDGGCG7=:?FEEECFGG7FFCFFGGBC>-?C3E6@>>;3#>>E>C8797FFACEGGGF+CGFFF9F>C,,EFE:F@AFC7C4FCCFGFEE>B79@FFGGGDFGFD@F?=C>FEDFFAE9FC8GGEGFA8GGEGGFFA=4+)F@EC,E@A?AGGGGDA,B8CGGGGGFEEC@8F@A7+GGFFBCGGGGGFE9GGGGGGGGGFFCEEFEGGGGGGGGGFBDGFFEGGGGGGGGGGGEEFDGGGGGGGGFCC<CC
@s1301 28796
TGAGGAATATTGGTCAATGGGCGAGAGCCTGAACCAGCCAAGTAGCGTGCAGGAAGACGGCCCTATGGGTTGTAAACTGCTTTTATAAGGGAATAAAGTGAGCCTCGTGAGGCTTTTTGCATGTACCTTATGAATAAGGACCGGCTAATTCCGTGCCAGCAGCCGCGGTAATACGGAAGGTCCGGGCGTTATCCGGATTTATTGGGGTTAAAGGGAGCGCAGGCCGCGGGGCAAGCGGGTTGTGAAATGCAGTCGCCCAACGTCTGCACTGCAGCGCGAACTGCCCAGCTTGAGTGCGCGCAACGTTGGCGGAATTCGCCGTGTAGCGGTGAAATGCTTAGATATGGCGAAGAACTCCGATTGCGAAGGCAGCTGACGGGTGCGTAACTGGCGCTCATGCTCGTAAGTGCGGGTATCGAACAGGATTAGATACCCT
+
FGGGGGGGGGGFGGGGGGGF<FEGGGGFGGGGGGGGGGGFFFGFGGGGGGGGGG<EFGEFFFGGEEAFGCC:FEFGGGGFFGFFFFECF9F,AFGGGGFFFGGC<FEEF,:FF?EGGGDGG,CFFGGCFGADFGGGGGGGGGGGGGEGGGGGCFGEDFGGGGGGGGGEGGFGGCFG@FCEFFF7F:CEFBC7>CFFEDDGGCFF,C*=F>@CGF>5E>EE>883C<9#:EG58AC:E#FG9GFC>;GCC70:59;4#F@.<8CDCGCGED>3>CCCC;01=DACF8,36EGF5GGCCC:>8EGGGECGEDGE>+@C+C:CDEC7AGEFC,C,<GGGGGGFFEE4,GDDGDDFFFECCCGGGGFDEFGGF<E8:,B6GGEF@EEFEGFEF@+7C8GFFEGGFFB9FBC@F+GFGGGGGGFDFGGFFEGGGGGCCCCC
@s1301 42271
TGAGGAATATTGGTCAATGGACGAGAGTCTGAACCAGCCAAGTAGCGTGCAGGAAGACGGCCCTATGGGTTGTAAACTGCTTTTATAGGGGGATAAAGTGTGCCACGTGTGGCATATTGCAGGTACCCTATGAATAAGGACCGGCTAATTCCGTGCCAGCAGCCGCGGTAATACGGAAGGTCCGGGCGTTATCCGGATTTATTGGGTTTAAAGGGAGCGTAGGCCGGAGATTAAGCGTGTTGTGAAATGTAGATGCTCAACATCTGCACTGCAGCGCGAACTGGTTTCCTTGAGTACGCACAAAGTGGGCGGAATTCGTGGTGTAGCGGTGAAATGCTTAGATATCACGAAGAACTCCGATTGCGAAGGCAGCTCACTGGAGCGCAACTGACGCTGAAGCTCGAAAGTGCGGGTATCGAACAGGATTAGATACCCT
+
EFFGGEFGGGGGGGGGGGGGGGGGGGGFGGGGGGGGGGGGGGGGGGGGGGGGFFFGGGGGGGGGGGGCFGDFGFGFGGGGF?FGGGGGGGGGGGGGGGGGGGGGGGGFGGGGGGCEGGGGGGGGFGGGGGGGGGFGGGGGGGGGGGGGGGGGGFGGGGGGCCFC?DGFCFECFGGGGGDGGGGGE9EGGDD>GF@FGEGGGF.GGGGGGGFGFFFCEFGF@@GFFGGGGEEEFFGA>,FFCC@CFG73GGGFGBGGGF9F9GFGGGGGC<D:GGEG9E=?=FFFCGFDDFFCFGGFGGGGGGGGGGGGFD9FEA@7GFA,F<CEAGEEGGEFFCGGFGGFGFFGGFEDDFF?8FGEFCGGGGGGGFFGFDGGGGGGFGGGFGGGGGEFGEFGGGGGGGGGGGGFFBEGGDGGGGGGGGGFGGGGGGGGFGGCCA<C
@s1301 29940
TGAGGAATATTGGTCAATGGGCGAGAGCCTGAACCAGCCAAGTAGCGTGCAGGATGGCGGCCCTATGGGTTGTAAACTGCTTTTATAAGGGAATAAAGTGAGTCACGTGTGACTTTTTGCATGTACCTTATGAATAAGGACCGGCTAATTCCGTGCCAGCAGCCGCGGTAATACGGAAGGTCCGGGCGTTTTCCGGATTTATTGGGTTTAAAGGGAGCGTAGTCCGGAGATTAAGCGTGTTGTGAAATGTAGATGCTCAACATCTGAACTGCCGCGCGAACTGGTTTCCTTGAGTACGCATAAAGTGGGTGGAATTCGTGGTGTCGCGGTGAAATGCTTAGATATCACGAAGAACTCCGATTGCGAAGGCAGCTCACTGGGGCGCAACTGACGCTGAAGCTCGAAAGCGCGGGTATCGAACAGGATTAGATACCCT
+
EFGGGFDGGGDGGGGGGGFF8EGGGGGGGFGFFGGGGGGFGGGGGGGGEGGGFGFGCGGG>FGGGGGGFGGEGDCEGGGGFFGGGGGGGFGDFGGGGGEFFGGFFFEFGGFGGGGGGGGGGFGEEGFBFEFGGGGGGG,8FFFEDFGGGGFG@DGGFGGFGGGFEEGGCCED,36*>FCEFC9:*CC<<7*1,?CECEGCF+FCFF*=7FACEGGFEEGG>:*<<CCDB8ACC<:<?DE*ECGFD<CDFFF+FGFF;C79;A;FF,=A8EF3+?>D<@6;CCFFBB,,=FD@9C+=C5A<,5FFEGCFEEA=6,+87FDDFC8@)GEGFF@?EE98ECC=C,,GGGFGGFEA:8+7FFF:EFC?GGFFFEAFFFFCB@CC:F7GFFFGGECGGFEE8CGFFGFFGFF@C7GGGF9GGFCDCFEB9GGGGFFCCCCC
@s1301 27054
TGGGGGATATTGCACAATGGGGGAAACCCTGATGCAGCGACGCCGCGTGGAGGAAGAAGGTTTTCGGATTGTAAACTCCTGTCGTTAGGGACGATAATGACGGTACCTAACAAGAAAGCACCGGCTAACTACGTGCCAGCAACCGCGGTAAAACGTAGGGTGCAAGCGTTGTCCGGAATTACTGGGTGTAAAGGGAGCGCAGGCGGACCGGCAAGTTGGAAGTGAAAACTATGGGCTCAACCCATAGATTGCTTTCGAAACTGCTGGCCTTGAGTAGTGCAGAGGAAGGTGGAAGTCCCGGTGTAGCGGGGGAATGCGTAGATATCGGGAGGAACACCAGTGGCGAAGGCGACCTACTGGGCACCAACTGACGCTGAGGCTCGAAAGCATGGGTAGCAAACAGGATTAGATACCCT
+
C,CDCFGGGGGGGGGGGGGG<;+@FF8EFECGFFGGFF7CECFG7EEFG@=EFGEG,BA<-CEGGE=CCF8FFFGF,?F9<FFG<F<=,EB<:F+3+CF,,B3BDGGGGGGGFDCF83@C@DF7F:FBFDFG*@F@BGCFG,>DG@:C*<*<;EFFAFEE:1CC<3<FEFE*,7<*FEG8,7,++ACC89++3,12CC8:?E=*2#98@:CEG5@%,@3>6?#>*,;=8:<CCDF6,:C@#GAECAC>:EB+9B98#C@6C>B:8CDA33,,9B,<>58,4:C,B,:?C9==,ECE=:7FFCC88F:=9,CC,7CC7FFFEE@EF@GFAACEFEEC8DFCFEEFE,@@B:E@GCFGGGGGGEF89EC7C@,EF?CA,CGGGGGGFCGGGGGGGGGFF@CBGGGGGFFFGGFCBBAA
@s1301 45068
TGAGGAATATTGGTCAATGGGCGAGAGCCTGAACCAGCCAAGTAGCGTGCAGGAAGACGGCCCTATGGGTTGTAAACTGCTTTTATAAGGGAATAAAGTGGGAGTCGTGACTCTTTTTGCATGTACCTTATGAATAAGGACCGGCTAATTCCGTGCCAGCAGCCGCGGTAATACGGAAGGTCCGGGCGTTATCCGGATTTATTGGGGTTAAAGGGAGCGTAGGCCGGAGATTAAGCGTGTTGTGAAATGTAGACGCTCAACGTCTGCACTGCAGCGCGAACTGGTTTCCTTGAGTACGCACAAAGTGGGCGGAATTCGTGGTGTAGCGGTGAAATGCTTAGATATCACGAAGAACTCCGATTGCGAAGGCAGCTCACTGGAGCGCAACTGACGCTGAAGCTCGAAAGTGCGGGTATCGAACAGGATTAGATACCCT
+
CFGGGGGGGGGGGGFFGGFFGGGGGGGGGGGGGGGGGGFFF@CEAFGGGEFDFEG,AF@FGGG7,,CFGGGG:<FFCFGGGC@CFDCC9EFFCFGGCFGGGGEEEEC<@F<F<FE9FFGG9FFGFGGGFGGGGGGGGGFCBFFGGDGGGCFGCD3=FFFGGGFGGGGCCGGGFGFDD:CCGGG@C*4<<CFGGCC7E?FCF?6C8D#<FDF:F%CFEFGG?CEE8;CDEGFGC?CB53EEFF<?>(<CFD8:F6D8CA@FGGFCFFF<@@>>7CBC=D478GFFF3FD=<,GFF>F8AE?>7,8CEF:DEE>8F@GEFGGGDCB*GEAGDE5A,CC,<,FFE6<FFFGFE<B,CEF:F@EGFGGFF<EDFFGGGGF8GEEGGEGFF@@FB@EFDGGGFGGDEFFFCEGGFFEGGGGEFEECEFFF@DCC,-,C69B
@s1301 30282
TGAGGAATATTGGTCAATGGACGAGAGTCTGAACTAGCCAAGTAGCGTGCAGGATGACGGCCCTATGGGTTGTAAACTGCTTTTATAGGGGGATAAAGTGTGCCACGTGTGGCATATTGCAGGTACCCTATGAATAAGGATCGGCTAATTCCGTGCCAGCAGCCGCGGTAATACGGAAGGTCCGGGCGTTATCCGGATTTATTGGGTTTAAAGGGAGCTTAGGCCGGAGATTAAGCGTGTTGTGAAATGTAGATGCTCAACATCTGCAGTGCAGTGCTAGCGGGTTGCCTTGAGTACGCACAACGTGGGCGGAAGTCGTGGTGTAGCGGTGAAATGCTGAGATATCACGAAGAACTCCGAGTGCGAAGGCAGCTCACTGGAGCGCAACTGACGCTGAAGCTCGAAAGTGCGGGTATCGAACAGGATTAGATACCCT
+
GGGGGGGFGGGEFEFGGGFFGGGGGE7FGFGGGGEGGGGGGGGGGECECEGGGEFGGGCGGFF,EFGDCG:FFGGGGF9?EC?,,BEFGG+=B@?AE<BEE,BFGGGGGG7:+??ECFG9EF?A?FBE,E<9FG,@?,AF,,BCFFG=D,,8>,+BFGDFGGG87:@7FCE7@BDCEE1*6>F1:7?*1=F:;?:C:7:C:+FCF-:F4*.<>C*;85)A8655??>>C@=+<9@38C>;F7@,:@A734<GFCC<CGGF>F3@A<D>,F@5,:,3+++@+:FFF:+<9A,GAGGFEGEG@EA+C+CGEBEEB48GGCDBFCDGFGEFFAEE<EEFCF<GGDGDFCDFDDCF8CEGFFF+@DEFEFCFF@EFEFEEEC@F+:+<9EGGEDGGGGGGFGFECFEGFGGEDFFECGGGGGGFGGGGGFGCFFGCCCCC
@s1301 89
TGGGGAATATTGCACAATGGGGGAAACCCTGATGCAGCGACGCCGCGTGGAGGAAGAAGGTCTTCGGATTGTAAACTCCTGTTGTTGAGGAAGATAATGACGGTACTCAACAAGGAAGTGACGGCTAACTACGTGCCAGCAGCCGCGGTACAACGTAGGTCACAAGCGTTGTCCGGAATTACTGGGTGTAAAGGGAGCGCAGGCGGGAGAACAAGTTGGAAGTGAAAGCCATAGGCTCAACCCATGAACTGCTTTCAAAACTGTTTTTCGTGAGTAGTGCAGAGGTAGGCGGAATGCCCGGTGTAGCGGTGGAATGCGTAGATATCGGGAGGAACACCAGTGGCGAAGGCGGCCTACTGGGCACCAACTGACGCTGAGGCTCGAAAGTGTGGGTAGCAAACAGGATTAGATACCCT
+
DEFGGEGGGGFGGGGGGGGGGGGGGGGGGGGGGGGGGGGGCGD+@FEFGGGGGGGGGDFGFGGGGGG+CFFGGGGGDFFDFGGGFGGGGGFFEA,AFCFGGGDECEFGGGC<ADFFFFGGGFGGG:><>FFFFF8CGFF7@B<@7CCFFF*,@>FFEFGCFFD9B=7FGG7AFB8FDF8?AF=CBF(6C,+7?C<5153:>:?CC-E+FCCCFF?BCCCFDF899.C-CCF7#?FFCGEF?F@85CFFF?<?::@A):FD8@F8DEGFA#98*D=<8#=FD=7CGECGEDE@94=8=>7GGFECAFC>EDEGGGFBFCAGFCDGFEC6EEEFEFEC,FEEGFC7EEEEGGFGGCFGGGFGGGGGFFGGGFFGGGGGGGGGFF?FAGGEFCGGGGGFF,BDGGGGGGGGGGFCCCCC
@s1301 90
TGAGGAATATTGGTCAATGGACGAGAGTCTGAACCAGCCAAGTAGCGTGCAGGATGACGGCCCTATGGGTTGTAAACTGCTTTTATAAGGGAATAAAGTGAGTCTCGTGAGACTTTTTGCATGTACCTTATGAATAAGGACCGGCTAATTCCGTGCCAGCAGCCGCGGTAATACGGAAGGTCCGGGCGTTATCCGGATTTATTGGGTTTAAAGGGAGCGTAGGCCGGAGAGTAAGCGTGTTGTGAAATGTAGACGCTCAACGTCTGCACTGCAGCGCGAACTGGTTTCCTTGAGTACGCACAAAGTGGGCGGAATTCGTGGTGTAGCGGTTAAATGCTTAGATATCACGAAGAACTCCGATTGCGAAGGCAGCTCACTGGAGCGCAACTGACGCTGAAGCTCGAAAGTGCGGGTATCGAACAGGATTAGATACCCT
+
EFGGGGCEF9FGGGGGGGGDGGGGGGGGGGGGGGGGF?FEFGFGGGEF7FGGFFGGGDGGGEGFGCGGFGEGGCEFGGGGGF9EC?ED9FGFGFGGGFGGGFFFGFFGFGGGGG,FFGGGGGG?5EFGFGGEGFGGCFFC?FGGGGGF9FFGGG<@7FGGGGGGDCFGGFCC9=FGGGGG>@FCEG5FFGEF9A:CG=7F:+<9FFFGGG<B.?<:E0?B?CDFF?:>ED%GCC>=GGGFFC>=#0A7;F>EF6>FFFF)8D:GEF:CC?F?:EE@9C6C6BDDFBFDDA<GFF8BEFCEE5@,88GEEF9F>D7GGGGGDGEEAFCEBC,;GGGGFFF=FGFF8GGFFCGGGEGGGGGGDGGGFCGGGGGGGGGGGFEGECDGGGGGGGFEGGGGGGGFFGGFFGGGGGGGGGGGGGFFGGGFGGFGGFFCCCCC
@s1301 43780
TGAGGAATATTGGTCAATGGGCGAGAGCCTGAACCAGCCAAGTAGCGTGCAGGATGACGGCCCTATGGGTTGTAAACTGCTTTTATAAGGGAATAAAGTGAGTCTCGTGAGACTTTTTGCATGTACCTTATGAATAAGGACTGGCTAATTCCGTGCCAGCAGCCGCGGTAATACGGAAGGTCCGGGCGTTATCCGGATTTATTGGGTTTAAAGGGAGCGTAGGCCGTCTGTTAAGCGTGTTGCGAAATGTCGGGGCCCAACCTGGGCATTGCAGCGCGAACTGGCAGACTTGAGTGCGCAGGAGGTAGGCGGAATTCGTCGTGGAGCGGTGAAATGCTTAGATATCACGAAGAACTCCGATTGCGAAGGCAGCTCACTGGAGCGCAACTGACGCTGAAGCTCGAAAGCGCGGGTATCGAACAGGATTAGATACCCT
+
FGFGGGGGGDFGGGGFGFEFGGGGEGGGG8EFEFFGGGFFGGCFGGGEGGGGFGGGGGGGGGGDCFFGGGGGGGGGGGGGGFGFFGGGGGGGGGGGGGGG,CB5EFGGC8+,CFACFGGGCFGGGGGGGGGGGAEC,?FGF,BGGGGGGGGGCFFGGGGGFGGGGGCFGDGGGGCFCFECGFFGEE5<FEGGG6=FAC;FDE5E?C<CFGCCGGGCEBGDDFGGFG,7=FFFGGGFGGGGGFCC?EGGEFCGFFFB*@E8$,CFDFCF:@FCGC8EFE9=CDFF>9C,GGGF@8++GDF>,,:<FCCGEFEE>EBCGF@+AF8+*GEGGFE9,AFEFGGFGFAGGGGGGGGCFEC=GFFGGFEGGF9GGGGGGGGGGFFC+GGGGGGGGGGGGGGGGGGGGGFGGDF>GGGGGGGGGFGFDFFGGGGGGGGC<@<B
@s1301 44405
TGGGGAATATTGCACAATGGGGGAAACCCTGATGCAGCAACGCCGCGTGAGTGAAGAAGTATTTCGGTATGTAAAGCTCTATCAGCAGGGAAGAAAATGACGGTACCTGACTAAGGAGCCCCGGCTAACTAAGTGCCAGCAGCCGCGGTAATACGTAGGGGGCAAGCGTTATCCGGATTTACTGGGTGTAAAGGGAGCGCAGACGGCACTGCAAGTCTGAAGTGAAAGCCCGGGGCTCAACCCCGGGACTGCTTTGGAAACTGTAGAGCTAGAGTGCTGGAGAGGCAAGCGGGAGTCCTAGTGTAGCGGTGAAATGCGTAGATATTAGGAAGAACACCAGTGGCGAAGGCGGCTTGCTGGACAGTAACTGACGTTCAGGCTCGAAAGCGTGGGGAGCAAACAGGATTAGATACCCT
+
FFGGCFGGGGCGGGGGGGGCDFGGGGGCEE8,CEFGGFFGGCGGG7F:+8FCDFGGFFGCF9<FEFGBFGGGGGGFGGGGGGGGGGGGGGGGGGGGGGGGGGEGGGFFGGGFFFDGGGCCFGGGGFFGGE<3,BEFFGCGFDFGGGGGGGGGFEGCFGGFCFCEFCFEFCCCFGEEGDGGEG0<CF:FF>CCFGGGGGGGGGGGCEGCEFGGCGFCGFDD?9:FFCFCEFDGGGDDCFGGGGF:CGGFGFGGFFEGGGGFGECFEAC<8AFE*EFFCFE<EE@FF7CEEEFFFE,GF=GEF=>+5GGGFEEA@CF@,F9GGEFFEAGGGGFB,CFFCD<EFCF7E@@FF7FGFE,GGGGFFGGFAGFGGGGGFGGGGGGF<GGFGGGGGGGGGCFGGGGGGGGGGGFDF?GCCC@C
@s1301 28441
TGAGGAATATTGGTCAATGGACGAGAGTCTGAACCAGCCAAGTAGCGTGCAGGATGACGGCCCTATGGGTTGTAAACTGCTTTTATAAGGGAATAAAGTGAGTCTCGTGCGACTTTTTGCATGTACCTTATGAATAAGGAACGGCTAATTCCGTGCCAGCAGCCGCGGTAATACGGAAGGTCCGGGCGTTATCCGGATTTATTGGGTTTAAAGGGAGCGTAGGCCGGAGATTAAGCGTGTTGTGAAATGTAGACGCTCAACTTCTGCACTGCAGCGCGAACTGGTTTCCTTGAGGACGCACAAAGTGGGCTGAATTCGTGGTGTAGCGGTGAAATGCTTAGATATCACGAAGAACTCCGATTGCGAAGGCAGCTCACTGGAGCGCAACTGACGCTGAAGTTCGAAAGTGCGGGTATCGAACAGGATTAGATACCCT
+
FF<FGEFGGGGGGGGGGGG?DEGGECCCF9EFGGGGG,=AFFFGGGB@FGGFGGFFFEG:@C@FFFFFGGGBFGCFAEGG9FBFGGGGG?E,AFFAEFFGGGG,?FDF8++?CFEFFGGDDF9E8F?F,CEFDFGEE,=A3AFCEGGGGFGFEFC+>>,:>,,@<+@>FG:AGFCFCCGCFG@7>>C:B1*<;?CFCC=CC7FG@/<FG8:<?F:<:84&>>,:7CEG>DAF96+@:DFC@@2,@#@=3D8):@;CGFD@3,<F@@,3<EE8=F7EEF?8DDBGGFFGE=55*>+F7GGF=?DGGFEFDC,C8E87DGGGFF=DBGEFGGFCD?AGGFF@,4AGFGGF@,AC,CGEF7GCEC@,BC,GGFCFGGEEEC@GGGGGGGEFCF@CFFAF@CCEFFDFFEGGGFF=FGFFFGFFGGGGGGF<GFGCCCCC
@s1301 28039
TAGGGAATCTTCGGCAATGGGGGCAACCCTGACCGAGCAACGCCGCGTGAGTGAAGAAGGTTTTCGGATCGTACAGCTCTGTTGTAAGTCAAGAACGAGTGTGAGAGTGGAAAGTTCACACTGTGACGGTAGCTTACCAGAAAGGGACGGCTAACTACGTGCCAGCAGCCGCGGTAATACGTAGGTCCCGAGCGTTGTCCGGATTTATTGGGCGTAAAGCGAGCGCAGGCGGTTTGATAAGTCTGAAGCTAAAGGCTGTGGCTCAACCATAGTTCGCTTTGGAAACTGTCAAACTTGAGTGCAGAAGGGGAGAGTGGAATTCCATGTGTCGCGGTGAAATGCGTAGATATATGGAGGAACACCGGTGGCGAAAGCGGCTCTCTGGTCTGTAACGGACGCTGAGGCTCGAAAGCGTGGGGAGCGAACAGGATTAGATACCCT
+
GGGGGGGGGCFEGGGGGGGGGE+CEGGGGFGGGGGGGGEFGGGGGGGFGGGFGGGGFFGG-CFFGGEGFGGGG7CFGGGGGFGGGAGFGGGGGCFF@E@FFEFFGGGGGGGGGGGGGFFGGGGGGGGGGGGGGG;;FF9>@EDEGGGGGGGGGGGGGFEGCCF9CFGDGG7EF:<F7CC:FF9:FFGGGGGEGGGGCE?GGG1;7<6G#GEEFEEB5><>9#:>FE>4C*CCC:?>@FFCCFFGGGGFC><FCFCFGDCFGG@@<B;GFGFCF/<>>FEGFC6<EFAFDGGFF8FCE5F;F=9FF=CGFA9F9GGEEE848E9F=F:@+)CFEEGF9EEGFFEECGE<CFCCFE9FB??::DGGF@BGEGF@:EGGFFDFC@FGGGGGGGFFCDFF@FFGGGGGDGDFGEGGEGGGFFGGGFFB<DFGFDGGGGFGCCCCC
@s1301 27523
TGGGGAATATTGCACAATGGGGGAAACCCTGATGCAGCGACGCCGCGTGAAGGAAGAAGTATCTCGGTATGTAAACTTCTATCAGCAGGGAAGATAGTGACGGTACCTGACTAAGAAGCCCCGGCTAACTACGTGCCAGCAGCCGCGGTAATACGTAGGGGGCAAGCGTTATCCGGATTTACTGGGTGTAAAGGGAGCGTAGACGGATTAGCAAGTCTGATGTGAAAGGCGGGGGCTCAACCCCCGGACTGCATTGGAGACTGCCAGTCTTGAGTGCCGGAGAGGTAAGCGGAATGCCTAGTGTAGCGGTGAAATGCGTAGATATTAGGAGGAACACCAGTGGCGAAGGCGGCTTACTGGACGGCGACTGACGTTGAGGCTCGAAAGCGTGGGGAGCAAACAGGATTAGATACCCT
+
EFGGGGGGGGGGGGGGGGGGGEGGGGGGFFGGGGGGGGGGGGGGGGG@FGGGGGGGGFFFEDG<EGGGFGGGGGGGGGGGG9FGFGGGGGGGGGGGFFGDGGGGGGGGGGGGGGGGGFEGFCFGEEGGGGGGGD8B><,>FFFF7BEGCGGGGGGCGGGGGGGGG*::=:CFFEFDGCFGGGCCGG=+4?EFGFECGDGGGD@CEECEE?CCCEF82'FF<<<CCDFBFGEGGGGB59CFGF:C@@8*DG@#=<B=@CG78,<=:,B<,BDA:GGGFEFF?E5EE6GCGFFBC,9,,,EBGGGGBFBEAF@<@?@GGFCFC,,9CGCGF@FEFFGFECFFCCB<CDFGGGGGGGGG@GGGGGEGGFFGGGGEFGGGEEFED7B@CFGGGFFF<FGFGGGEGFFFGGGGGGGCCCCC
@s1301 96
TGAGGAATATTGGTCAATGGACGAGAGTCTGAACCAGCCAAGTAGCGTGCAGGATGACGGCCCTATGGGTTGTAAACTGCTTTTATAAGGGAATAAAGTGAGAGTCGTGACTCTTTTTGCATGTACCTTATGAATAAGGACCGGCTAATTCCGTGCCAGCAGCCGCGGTAATACGGAAGGTCCGGGCGTTCTCCGGATTTATTGGGTTTAAAGGGAGCGTAGGCCGGAGACTAAGCGTGTTGTGAAATGTAGACGCTCAACGTCTGCACTGCAGCGCGGACTGGTTTCCTTGAGTACGCATAAAGTGGGCGGAATTCGTGGTGTAGCGGTGAAATGCTTAGATATCACGAAGAACTCCGATTGCGAAGGCAGCTCACTGGGGCGCAACTGACGCTGAAGCTCGAAAGCGCGGGTATCGAACAGGATTAGATACCCT
+
FGGGGFGGGGGGGGGGGGGGFGGGGGGGGGGGGGGGGGGGGGGGFGGGGGGGGGGGGGGGGGGGGGGGGGGGGGGGGGGGGEFGGCGGGGGGGGGFFGGGGGGGGGGGGGGGGGGGGGGGGGGGGGGGGGGGGCGGGGGGFG:=CECFFFGGG@FGGGGFGGGFGCEGGGECGGGDGGDGEGG7F>EEEC*4B,=EDGG9DDFFGG:CC7<B?<F589F>198DFDEEGG5C+<C7CE5:+=FEFFG)@FFCFGGBC5C<:8:7+0#<FF@>8+5:18#2,FFFFCGC@GFF=F=38C,?E,9DFGGGGGFB68@>7FBE@FB@=DEEDE9;FEFD9FF=E@,AFEF<F<FFCFC7EGFEFC?,FGCGCGGGGGGGCGFDGGGGGGGGGGGGGEFFBCCFDGGGEGGFEEGGGGFCCFGFFGGGGFFEF8GCC9CC
@s1301 97
TGGGGAATATTGCACAATGGGCGCAAGCCTGATGCAGCGACGCCGCGTGAGGGATGGAGGCCTTCGGGTTGTAAACCTCTTTTATCGGGGAGCAAGCGAGAGTGAGTTTACCCGTTGAATAAGCACCGGCTAACTACGTGCCAGCAGCCGCGGTAATACGTAGGGTGCAAGCGTTATCCGGAATTATTGGGCGTAAAGGGCTCGTAGGCGGTTCGTCGCGTCCGGTGTGAAAGTCCATCGCTTAACGGTGGATCCGCGCCGGGTACGGGCGGGCTTGAGTGCGGTAGGGGAGACTGGAATTCCCGGTGTAACGGTGGAATGTGTAGATATCGGGAAGAACACCAATGGCGAAGGCAGGTCTCTGGGCCGTTACTGACGCTGAGGAGCGAAAGCGTGGGGAGCGAACAGGATTAGATACCCT
+
FGGGGGGGGGGGGGGGGGG@FGGGGGGGGGGFGGGGGGGGGGGGGGGFGGGGGGGGGFEGGGGGGGGGGGGGGGEGGGGGFGGGGGGGGGGGGGGGGGGGGGGGGGGGGGGGGGGGGFFGGGGGGGGGGGGEFGGGGGFFFGGFCGFCFEEGGF7<C;FGFDFGG8C<CGGGDEE7C92CFCC7C::2<CGFE588=EFGCF8>>.FE+CEE6587C:CFBDECEAGGGG?:=FE?=(?<9=:EG9FGEFCE@<BC5GGEFEEDGCEEE@FF9DA8FAGGGGFEGGGGGFAFFFGFD,DCCEEGF:9CB0FGGGF@FEFGGGGGGGGFC7GGFGGFFB:7FF9F@,GFGGGGGFE8GGGGGGGEGGEGGGGGGGE@GGGEFFGGCGGGGFGGGGGGGGFFGGGFFEAFGF9GGGGGCCCCC
@s1301 40322
TGAGGAATATTGGTCAATGGGCGAGAGCCTGAACCAGCCAATTAGCGTGCAGGAAGACGGCCCTATGGGTTGTAAACTGCTTTTATAAGGGAATAAAGTGAGTCTCGTGAGGCTTTTTGCATGTACCTTATGAATAAGGACCGGCTAATTCCGTGCCAGCAGACGCGGTGATACGGAAGGTCCGGGCGTTATCCGGATTTATTGGGTTTAAAGGGAGCGTAGGCCGGAGATTAAGCGTGTTGTTAAATGTAGATGCTCAACATCTGCACTGCAGCGCGAACTGGTTTCCGTGAGTACGCACAAAGTGGGCGGAATTCGTGGTGTAGCGGTGAAATGCTGAGATATCACGAAGAACTCCGATTGCGAAGGCAGCTCACTGGAGCGCAACTGACGCTGAAGCTCGAAAGTGCGGGTATCGAACAGGATTAGATACCCT
+
ECFEGFFDFGAECFFGGGGCFGGGGFGGGFFGFFGCFGGGGGDEEEGGGGFGFGGGFFGGGGGGGGG8E,BFGFGGGGGGFG9ECGGGGGGGGGFGGGGGGFGFFCFFGGGGGFGDGGDDGGGGGGGGCFFGGGGGGGFBFGGGGGGGGGGFFGFGFFFFF8,@CEEGGD:ECCCE:4>FEG.5FGG7*=F8GF7C8,F8A7<<FG?BCEFF?<;2*DCA5CE:8EEGGGFEFGF2GGGGFFF$FFG;FGFF:>,</BCCGGGADCF@D<E>GECEFC1/?=BB+F:=6,FF?GC:DEGGE9AFC7@CF89E8:C4=F<?GFF>>>,CE5,<FB?C9<,AA,9FE?GFEGFFABF@7D@@BF@7GGGGGGGGGGGGFEEFDGGE<9DEFFBEGFGFF7CGGEGCFEGFF:@@GFFGDFGFFDGGGFE9F<<CCCCC
@s1301 42205
TGAGGAATATTGGTCAATGGGCGAGAGCCTGAACCAGCCAAGTAGCGTGCAGGAAGACGGCCCTATGGGTTGTAAACTGCTTTTATAAGGGAATAAAGTGGGGGTCGTGACCTCTTTTGCATGTACCTTATGAATAAGGACCGGCTAATTCCGTGCCAGCAGCCGCGGTAATACGGAAGGTCCGGGCGTTATCCGGATTTATTGAGTTTAAAGGGAGCGTAGGCCGGAGATTAAGCGTGTTGTGAAATGTAGACGCTCAACGTCTGCACTGCAGCGCGAACTGGTTTCCTTGAGTACGCACAAAGTGGGCGGAATTCGTGGTGTAGCGGTGAAATGCTTAGATATCACGAAGAACTCCGATTGCGAAGGCAGCTCACTGGAGCGCAACTGACGCTGAAGCTCGAAAGTGCGGGTATCGAACAGGATTAGATACCCT
+
DGGGFFFGGGGGGGGGGGGGFGGGGGGGGGGGGGGGGGFEGGGGGGGGGGGFGGFEBFFGG@FDGGGGGGEFGGGGGGGGGGGGGGGGGGGGGGFFFGGGGGGGGGGGGGGGGGGGGGFGGFGGGGGGGGGGGGGGGGGGGCFGGGGGGGGGGGGGGFGGGGGGGGG>GG<GGGGGGGGG>GG@GGGGGGGGGFGGGEFFGGGGFGFGGGGGFFEFFBEDEFEGGGFBC;CG@CEA>9CED@CGGGGGGGFGGFFFGBCFGFEGGGGGGGGGGGDFCD=?:FGGGFBB=8GGFGCGGFFGFBDFGGGGCCFE4FDFC+GGEFFC5EFDGGGGGGGFGGGGGGGFDFGGGGGGDGEGC@F:GGF7FGFGFFGGFGGGFGGGGGGGGECGGEEGGGGEDGGGGGGEGEGGGGGGGGGGGGGGGGGGGGGGGGFCCBCC
@s1301 100
TGAGGAATATTGGTCAATGGGCGAGAGCCTGAACCAGCCAAGTAGCGTGAAGGATGAAGGCTCTATGGGTCGTAAACTTCTTTTATATGGGAATAAAGTTTTCCACGTGTGGAATTTTGTATGTACCATATGAATAAGGATCGGCTAACTCCGTGCCAGCAGCCGCGGTAATACGGAGGATCCGAGCGTTATCCGGATTTATTGGGTTTAAAGGGAGCGTAGGTGGATTGTTAAGTCAGTTGTGAAAGTTTGCGGCTCAACCGTAAAATTGCAGGGGAAACTGGGAGTCTTGAGTACAGTAGAGGTGGGCGGAATTCGTGGTGTAGCGGTGAAATGCTTAGATATCACGAAGAACTCCGATTGCGAAGGCAGCTCACTAGACTGTCACTGACACTGATGCTCGAAAGTGTGGGTATCAAACAGGATTAGATACCCT
+
GGFGGGFGEFFGGGGGGCFDFFGGGGGGGGGG?EGGGGGGGGGGGGG:CFEGGGF8FFGFGFGGGGGGGFEGGGGGGGGGGGGGGGFGGFFGFFFFGFCFGGFEGGGDGGGDFGGEGGFF<<FGG<FFEDF<,BEFGGGC94:?CFE@,5,=FFFG+CCCC,FFBEED>C7EGFFFE:7:,3636@C)7C*050-B5?F<78/F@B7C136<9:C;E6EAFB991FD=1A;AFCBC<FF@,=?=E=6=F@@@#=88;=>,BCDF;D9EA,:0,,,4,,3=FFFA9,,,=<CFCFEBFFEC,=9+CCGGDGFF>9+7ECEDFE>+=GGGEGGEFEB>AFAFE8GGGEE7GFBEGGFEEEE7GFCGGFEFB,FGGGGGEFGGFFGGGGGGGGGFFGGGFGGGFGGGGFFCGGGGGGF<GGGGGGGGGFGGGFF<CCB6
@s1301 101
TGGGGAATATTGCACAATGGGGGAAACCCTGATGCAGCGACGCCGCGTGGAGGAAGAAGGTCTTCGGATTGTAAACTCCTGTTGTTGAGGAAGATAATGACGGTACTCAACAAGGAAGTGACGGCTAACTACGTGCCAGCAGCCGCGGTAAAACGTAGGTCACAAGCGTTGTCCGGAATTACTGGGTGTAAAGGGAGCGCAGGCGGGAGAACAAGTTGGAAGTGAAATCCATGGGCTAAACCCATGAACTGCTTTCAAAACTGATTTTCTTGAGTAGTGCAGAGGTAGGCGGAATGCCCGGTGTAGCGGCGGAATGCGTAGATATCGGGAGGAACACCAGTGGCGAAGGCGGCCTACTGGGCACCAACTGACGCTGAGGCTCGAAAGTGTGGGTAGCAAACAGGATTAGATACCCT
+
FGGGGBFGGGCEGGGGGDGGGGGGGFGGGGGGGGGGGGGDFGGEFEGFGGGGCBBFFGGGGGGDGGGGGGGGGGGGGGGGGFDGFFGFEFFGFGABFGGGGGGGGGGGGGGGGGFGGGGGGGGGCFFFGGFGGGGGGGGGGECGGGGGGGGGGGE:FGCFGGGGGGGC@@EEGFG??GGGGGFGGG?84:BFGGGGGGGGCDED?EGEEDBFCCCEFAFF>BG9=4C+FFFGFGFB:#2FDGFFFA;EB6<E=FECE@DCFEEFFE8FFFCA:FDAGGFC9FFGGGDGCDCED8@+CCEFEECC5FCCEFEAEF?EDGGFE6EFEFCFF?GFCGGGFGGGGGGGGF@GGGGGGGGGFDFEFGGGGFEEGGGGGGGGFGGFCGGGEFGGGFEFFGCFGGFGGGGGFCGGGFFCCCCC
@s1301 29283
TGAGGAATATTGGTCAATGGGCGAGAGCCTGAACCAGCCAAGTAGCGTGCAGGATGACGGCCCTATGGGTTGTAAACTGCTTTTATAAGGGAATAAAGTGAGTCTCGTGAGACTTTTTGCATGTACCTTATGAATAAGGACCGGCTAATTCCGTGCCAGCAGCCGCGGTAATACGGAAGGTCCGGGCGTTATCCGGATTTATGGGGTTTAAAGGGAGCGTAGGCCGGAGATTAAGCGTGTTGTGAAAGGTAGATGCTCAACATCTGCACTGCAGCGCGAACTGGTTTCCTTGAGGACGCACAAAGTGGGCGGAATTCGTGGTGTAGCGGTGAAATGCTTAGATATCACGAAGAACTCCGATTGCGAAGGCAGCTCACTGGAGCGCAACTGACGCTGAAGCTCGAAAGTGCGGGTATCGAACAGGATTAGATACCCT
+
EFGGGGFGGGGGGGGGGGGGFGGGGGGGGCGGGGFGGGGGEGGGGGGGGGGGGGGGGGGGGGGGGGGGGFGGEFFGGGFFDFFFGGGGGFGFFGGGGGGGGGGGGGGGGFFDFGGGGGGGGGGGGGGGGGGGGFGCFFG@EAC+B@CFDGGGGGFFGGGGGGGGDEGFGGGGGGGGCEGGG@FEGGDGGGGGGGCFEG>CCE#<FFGCGGG@:?C<=>CG@EC?FEGGEDGGC=GAG,GEGGFCDFF#FGFCEA<:>:CF@3;EDEFFFDGD=@3@4C=+9GGGGGGG?FFEA:+EGF<ECGFEGGEEGGGFFF>+CFFEGGDE@GCGGEE,CFGFCGFGFFGGGGGGGFFFFGGF7FEGEGEFEGDGGGGGFFGGGGGGGGGGFEGGGEFDGGGF<GGGGGGDCGGGGEGFEGFGGFFEFGGFFGGGGGGCCCCC
@s1301 40042
TGAGGAATATTGGTCAATGGACGAGAGTCTGAACCAGCCAAGTAGCGTGCAGGATGACGGCCCTATGGGTTGTAAACTGCTTTTATAAGGGAATAAAGTGAGAGTCGTGACTCTTTTTGCATGTACCTTATGAATAAGGACCGGCTAATTCCGTGCCAGCAGCCGCGGTAATACGGAAGGTCCGGGCGTTATCCGGATTTATTGGGTTTAAAGGGAGCGTAGGCCGGAGATTAAGCGTGTTGTGAAATGTAGACGCTCAACGTCTGCACTGCAGCGCGAACTGGTTTCCTTGAGTACGCACAAAGTGGGCGGAATTCGTGGTGTAGCGGTGAAATGCTTAGATATCACGAAGAGCTCCGATTGCGAAGGCAGCTCACTGGAGCGCAACTGACGCTGAAGCTCGAAAGTGCGGGTATCGAACAGGATTAGATACCCT
+
CFEGFCFFGGGGGGGGGGGFGFGGGEGEGGGGGGGGEFGCFGCFGG7FGGGGGGFGGFGGGGGGGGEG?FEEGGGGGGGGDGFGGGGGG9FGGGGEFFGGGGGGGGGGGDGAFGGGDGGGGFAEEGGGGGGGGGGGGGFEEDFGGGGGGGFGGD@7CFGGGGGGGGGGGGGF=+:E:FFGEEC;BCEFGGGG/CC7EFFFDCFFEFCEGGFGFEGF75F-FEE=?GEFGGG?EGFBGGF66FCGF<CFFG4FCBD:D:5BCEGGGFCGFCFGECB@9FFFGGGGGFC=8GGGFFB7@GGFBA,GGEFBGGFGGDG@DGGEEF=85FGFGGGFEF<CE9GFGGF@GGGGGGFD?CGFCFE,DFCDCFGF8CEFCFFGGGGGDGGGFFFCGGFEGGGGECGGGGFE8BGFCGGGFCGGFF9FADGGGGGGFGGCCCCC
@s1301 104
TGGGGAATATTGCACAATGGGCGCAAGCCTGATGCAGCCATGCCGCGTGTATGAAGAAGGCCTTCGGGTTGTAAAGTACTTTCAGCGGGGAGGAAGGGAGTAAAGTTAATACCTTTGCTCATTGACGTTACCCGCAGAAGAAGCACCGGCTAACTCCGTGCCAGCAGCCGCGGTAATACGGAGGGTGCAAGCGTTAATCGGAATTACTGGGCGTAAAGCGCACGCAGGCGGTTTGTTAAGTCAGATGTGAAATCCCCGGGCTCAACCTGGGAACTGCATCTGATACTGGCAAGCGTGAGTGTCGTAGAGGGGGGTAGAATGCCAGGTGTAGCGGTGAAATGCGTAGAGATCTGGAGGAATACCGGTGGCGAAGGCGGCCCCCTGGACGAAGACTGACGCTCAGGTGCGAAAGCGTGGGGAGCAAACAGGATTAGATACCCT
+
GGGGGFGGGGGGGGGGGGCFFGGGGGGGGGGGGGGGGDFCFFGGGGGECFGGGGGGFFGGGGA8CFGGG7CFDFGGGGGG9EFGEGDEEGEGEFDE@:FGGGDFGGGGGFGCEFGGGGCF<DFCFGGGGGDFCFGEFGF8FC3@CFF<CCCEGGGG8>>>F*>C*=:FCC*:7B7FFGGGGGGGGCC@FCCGE2;*CFD5CG>*<:FDGGFFGCE:CAGE6>:CBFGFCCC*:+/729CFFF:<C?FF=F9FFGCCCDDGG5CF:CFGGFC>>:;GFF@<2<::?7CGFCE@:,7FD8@++EFD9DFC7GGDFC,<E9@8,FBEDGFEDAC@DFFCA+C@@FCCDF8DGGGGGFFGGGGGFBFACGGGFFGDGGGFGEGGGGGFFFGGFFF@GEECFEGGFCGF7FCFDBEEGGFC8GGGGF@FDDGGGGFGGGGFCCCCC
@s1301 23403
TGGGGAATATTGCACAATGGGGGAAACCCTGATGCAGCGACGCCGCGTGGAGGAAGAAGGTCTTCGGATTGTAAACTCCTGCCGTTGGGGACGATAATGACGGTACCCAACAAGAAAGCCACGGCTAACTACGTGCCAGCAGCCGCGGTAAAACGTAGGTGGCAAGCGTTGTCCGGAATTACTGGGTGTAAAGGGAGCGCAGGCGGAAGGACAAGTTGGAAGTGAAACCCACGGGCTCAACCCGTGAACTGCTTTCAAAACTGTTTTTCTTGAGTGGTGTAGAGGTAGGCGGAATTCCCGGTGTAGCGGTGGAATGCGTAGATATCGGGAGGTACACCAGTGGCGAAGGCGGCCTACTGGGCACTAACTGACGCTGAGGCTCGAAAGCATGGGTAGCAAACAGGATTAGATACCCT
+
GFCGDCGFGGFFGGGGGCE,BFGGDGGFFEGEFGFG<;FFGGEGGGGGGDGGGGGGGGGFCFFEGGGGGGGGGFGGDFG,B=BC?FC<CFGGGGGFGFFGGCDGGCCGFFGGGGFFGF8FFGEGGFC8F;FG7FFGFC@CAFDFGGGGEF7CFFGFE,1CFEDGFECFGEGEFGGGCFDG@>7GG68FEDFGGGGECDC>8EC=9:8=C<FGG7GFFCEGFFGG7C;FFGGG>CE@E<?FECEC@9=GGFF:>E@,<@:C=&GGFF@8,1D84@@F?FFF?F9GGGGDEGEE=E@+ECDGF=FB=GEFFEFE::GCFGGFFC84FCCGFFC@FE,,AFFECGFCGGEGDCFFCAGGECCGGGGEEE@CCDGCGDGGGGFCGGGEFGFGCFFFFFGGGFEE@9EFBGFGGGGCCCCC
@s1301 32473
TGGGGAATATTGCACAATGGGGGAAACCCTGATGCAGCGACGCCGCGTGGAGGAAGAAGGTCTTCGGATTGTAAACTCCTGTTGTTGAGGAGGATAATGACGGTACTCAACAAGGAAGTGACGGCTAACTACGTGCCAGCAGCCGCGGTAAAACGTAGGTCACAAGCGCTGTCCGGAATTACTGGGTGTAAAGGGAGCGCAGGCGGGAAGACAAGTTGGAAGTGAAATCCATGGGCTCAACCCATGAACTGCTTTCAAAACTGTTTTTCTTGAGTAGTGCAGAGGTAGGCGGAATTCCCGGTGTAGCGGTGGAATGCGTAGATAGCGGGAGGAACACCAGTGGCGAAGGCGGCCTACTGTGCACCAACTGACGCTGAGGCTCGAAAGTGTGGGTAGCAAACAGGATTAGATACCCT
+
CEGDGGGGGGGGGGGGGGGGFGGGGGGGGGGGGGGFAF>FGGGGGGGFFGGGGGGGFGGGGGGGGDFGFGGGGGGGAFGGGFGGGGGGFFGCGGGGGGFGGGGGGGGGGGGGGGGGGGGGGGGG@CFFFFGGGGGGGGGGGGGGGGDGGGGGGGGGG>FGGGGGGCFCEDCEGGGGGEF@@G>DFC8F<;FGGGGDGDE<GGG8F:.DFE@5GGGBCFGGF?GFG:C*FEE@FCGB,7+@@CDGGGFFF><GGGGF@FGCFEGGGCDAFFFFBFEFGGGGGG=GGEF@F8E;E,8@DEDGGGGGBF@FGGGFEGFEGDF;GGFC+GGFFAFFCF8FFFGGGFCFGCDFECFGGGFEFFACGGFCFE6@GGGGGGFGFGGGGFGFFGGDGGGGGGFEGFGFFGGGGGGGGFGCCCCC
@s1301 107
TGAGGAATATTGGTCAATGGACGCGAGTCTGAACCAGCCAAGTAGCGTGAAGGATGACTGCCCTATGGGTTGTAAACTTCTTTTATATGGGAATAAAGTGGTCCACGTGTGGATTTTTGTATGTACCATATGAATAAGGATCGGCTAACTCCGTGCCAGCAGCCGCGGTAATACGGAGGATCCGAGCGTTATCCGGATTTATTGGGTTTAAAGGGAGCGTAGGCGGATTGTTAAGTCAGTTGTGAAAGTTTGCGGCTCAACCGTAAAATTGCAGTTGATACTGGCAGTCTTGAGTGCAGTAGAGGTGGGCGGAATTCGTGGTGTAGCGGTGAAATGCTTAGATATCACGAAGAACTCCGATTGCGAAGGCAGCTCACTGGAGTGTAACTGACGCTGATGCTCGAAAGTGTGGGTATCAAACAGGATTAGATACCCT
+
CGFGGGGGGGGGGGGGGGGGGGGGGGGGGGFGGGGGGGGF@FFGGGGGGGGGGGGGGGGGGGGGGGGGGGGGGGGGGGGGGGGGGGGFFGGGGGGGFFFGGGGGGGGGGGGGGFGGGGGGFFGGEGGGGGGGGFCGGGGCCE=FGGEGGGGGGGGGGGGGGFGGGGGGGGGCEFCC7FC<FFFG*>ECFGGGGGGEGGGGGG:B?F=EEG1FBF;)=@G32C=8*>3/>%EFFCCBFCFECD8CC:GFFF9CFDE>FFB<;>A37;FFGGG:GGGGFE=8DEGDAA=:,=BF=F@,?FE?AA,>GEGGGFB>8CECGFEEEGGEBGEGGGGF,BFDGFFCF;EDD<CCGGCGGFCGEGFGGEFCF9FGFCGGGGGGEEEGGGGGFGFGGGFGGGGGGGGGGGGGGGGGGFGGGFGGGGEFGGGGGGGGGGGCCCCC
@s1301 28560
TGGGGAATATTGCACAATGGGGGAAACCCTGATGCAGCGACGCCGCGTGGAGGAAGAAGGTCTTCGGATTGTAAACTCCTGTTGTTGAGGAAGATAATGACGGTACTCAACAAGGAAGTGACGGCTAACTACGTGCCAGCAGCCGCGGTAAAACGTAGGTCACAAGCGTTGTCCGGAATTACTGGGTGTAAAGGGAGCGCAGGCGGGAAGACAAGTTGGAAGTGAAATCCATGGGCTCAACCCATGAACTGCTTTCAAAACTGTTTTTCTTGAGTAGTGCAGAGGTAGGCGGAATTCCCGGTGTAGCGGTGGAATGCGTAGATATCGGGAGGAACACCAGTGGCGAAGGCGGCCTACTGGGCACCAACTGACGCTGAGGCTCGAAAGTGTGGGTAGCAAACAGGATTAGATACCCT
+
@BE@FCEGGGGFGGGGCFFFEBFGGGGEFFGGGCF<DFEEGGGGGGGGGGGGGGGGGGEEFFGEGGGCFGGGGFDFFGGAFFFFFDFCFGGCEFFFFFGGFEDGGGDGGGFFG8DCFCB,BDFCGGGFFCFGFF7@GGGGGFGGGGGGFGGGGGGGGGGGGFGGGCDFFFEBFGGGFGG8<C9CCC8GFF@GFFC<@64;=EEEEFGFEC8F?EG>;FFG4GFFFGC,8C87@CGD>C?EFFCFCGGEGGACFBB<F?FG?FF<D<F?@DFD9B?AFCC,8:,GGEBGGEBE88B6=>@GGGGGFEGGFFEA::7GGGGGFDGEECGFGEEGCEEEAFCGGGGFFF@GGFFFCAEE?GFFFFF,FCFF7GFEFGGGDGGGGGGFC<GGGGGFFFGGF<FFGGGGGFGGGGGCCCCC
@s1301 28362
TGAGGAATATTGGTCAATGGACGAGAGTCTGAACCAGCCAAGTAGCGTGCAGGATGGCGACCCTATGGGTTGTAAACTGCTTTTATAAGGGAATAAAGTGAGTCTCGTGAGGCTTTTTGCATGTACCTTATGAATAAGGACCGGCTAATTCCGTGCCAGCAGCCGCGGTAATACGGAAGGTCCGGGCGTTATCCGGATTTATTGGGTTTAAAGGGAGCGTAGGCCGGAGATTAAGCGTGTTGTGAAATGTAGATGCTCAACGTCTGCACTGCAGCGCGAACTGGTGTCCTTGAGGACGCACAAAGTGGGCGGAATTCGTGGTGTAGCGGTGAAATGCTTAGATATCACGAAGAACTCCGATTGCGAAGGCAGCTCACTGGAGCGCAACTGACGCTGAAGCTCGAAAGTGCGGGTATCGAACAGGATTAGATACCCT
+
GGGGGFGFFGGGGGGF,CEFFFG@CFGGG9FGGGGGFGGGFGGGCFGGGGGGGGGGGGG+CFGGGCFF?C@FFGGCF<FGFGGGGGGGGGEBFGF<FGGGGGGGFGFGGGGFGGGGGGEGGGGGGGGAGFAFFGGGGEFCFGGGGGGFGGDG<<BBF<DGGFCFEEEEGGDGGGGDEFGC<:FFECCFFGG@;F@F5E:FGG6GGGGGGC<;9?CAC9CD+=EGGGCC::<E8CC<EFC0C@9;AC@?G,ECFGG=63#8;D9DEFG>FED4+@:F7FCGF@CF:,=<,A,A0@++B<=FEFGGGGEF?EEE@EGGGGGFE,@+=GGGGGFFCGGGGGGFGFFFE,FFFFF<<F:@B7GGGGGFFC,FEEEF@FEFE@CEFFCEC;<,CGFEGFEFEEEFFGFD<GGGGGGFFGGGGGGGGGGGGFGFFE@CCCCC
@s1301 34025
TGGGGAATATTGCACAATGGAGGAAACTCTGATGCAGCGACGCCGCGTGAAGGATGAAGTATTTCGGTATGTAAACTTCTATCAGCAGGGAAGAAAATGACGGTACCTGACTAAGAAGCCCCGGCTAACTACGTGCCAGCAGCCGCGGTAATACGTAGGGGGCAAGCGTTATCCGGATTTACTGGGTGTAAAGGGAGCGTAGACGGCACGGCAAGCCAGATGTGAAAGCCCGGGGCTCAACCCCGGGACTGCATTTGGAACTGCTGCGCTAGAGTGTCGGAGAGGCAAGTGGAATTCCTAGTGGAGCGGTGAAATGCGTAGATATTAGGAGGAACACCAGTGGCGAAGGCGGCTTGCTGGACGATGACTGACGTTGAGGCTCGAAAGCGTGGGGAGCAAACAGGGTTAGATACCCT
+
F8FEGGGGGDFFGGGGGGGGGGGEFFGFGFFGGGGGGGDCGGGGGGGEGGGGGGGFEFFGGGGGGGG@FGGGGFGFGGGFGFG9EGFGGGFGGFFAFGGGGGGGGGGGDFFAECGGGGGGGGGGEGGGFFGGGGGGGGFGG8DFEGGGFEGCFGGGGG>EGGGGGGGFE@FCFFGDG<F6GDGGFGGG*8FFGGGGC6GFCFCC??8C=GFGF?CAGGFF4FFFECFFGGFGGGGFCECGGGGGFB:DDF9CDFDFFFADGFD=F<(FEC,A=GEC5CGFEE;FEBEA<FC>@8FEEGGBB,8+)GGGGGFE=EDGGFC3CGFCGGGGGFGFFFGGFBFGGGGGGEFGGGGGF@GFFGDGFGGGFFFF:GDFGFGFFGECGGGFGGGGGGGGGGGFFAEFEFFFCFFGGFDCCCCC
@s1301 32722
TGGGGAATATTGCACAATGGGCGAAAGCCTGATGCAGCGACGCCGCGTGAGGGATGACGGCCTTCGGGTTGTAAACCTCTTTCAGTAGGGAAGAAGCGAAAGTGACGGTACCTGCAGAAGAAGCACCGGCTAACTACGTGCCAGCAGCCGCGGTAATACGTAGGGTGCGAGCGTTATCCGGAATTATTGGGCGTAAGGAGCTCGTAGGCGGTTTGTCGCGTCTGTCGTGAAAGTCCGGGGCTTAACCCCGGATCTGCGGTGGGTACGGGCAGACTAGAGTGCAGTAGGGGAGACTGGAATTCCTGGTGTAGCGGTGGAATGCGCAGATATCAGGAGGAACACCGATGGCGAAGGCAGGTCTCTGGGCTGTAACTGACGCTGAGGAGCGAAAGCATGGGGAGCGAACAGGATTAGATACCCT
+
EFG8FFGGGGGGGGGGGGGGGGGGGEGGGEGFGGGGGGDEGGGGGGG>FFGGGGFGEFBFGGFFFGGGGGGGGFFGGGGGGGGGGGGGGGGGGCFFEFGGGGFFGGGGGGGGGGGGCFGGGGGGGGGFGGDGFGGGGGGGGGGFGCFGFEGEG@FC;FFFFF3FFFGGGFGGGGGGEFGGGGGGGGGF<FG>>C;EFC3;C6CCE>GEGGEC*;EGGFG<FEGG<FFGGG:<=9CCGGFECGDFEGGGFD@AFCEDGGGADCGG>CCFFEFDFFFFF9GFF<FGEGGGFE9F<GF>=@E>8C8GFF9EC>FC??GGGCGGEGECGGE,FFCDFFEEFDFGGGGFE@FEFGFFGGF@FFFF?GGGGGGGGFECC,F@GGGGF<EFEGGGEGGGGGGGGGGEGGGGFFEGGGGGGGGGCCCCC
@s1301 112
TAGGGAATCTTCCACAATGGGCGAAAGCCTGATGGGGCAACGCCGCGTGGGTGAAGAAGGTCTTCGGATCGTAAAACCCTGTTGTTAGAGAAGAAAGTGCGTGAGAGTAACTGTTCACGTTTCGACGGTATCTAACCAGAAAGCCACGGCTAACTACGTGCCAGCAGCCGCGGTAATACGTAGGTGGCAAGCGTTATCCGGATTTATTGGGCGTAAAGGGAACGCAGGCGGTCTTTTAAGTCTGATGTGAAAGCCTTCGGCTTAACCGGAGTAGTGCATTGGAAACTGGGAGGCTTGAGTGCAGAAGAGGAGAGTGGAACTCCATGTGTAGCGGTGAAATGCGTAGATATATGGAAGAACACCAGTGGCGAAAGCGGCCCTCTGGTCTGTAACTGACGCTGAGGTTCGAAAGCGTGGGTAGCAAACAGGATTAGATACCCT
+
@FGGGGGFGGGGGGGGGGGFGGGGGGGGGGEFGGGGGGGGGGGGGGGFGGGGCFFFFFGGGGGFGGGGFGGGGGGGGGGGFGGGGGGGGCGGCEG8FGGFGFCGGGGGGGGGGGGDGGGGGGGGGGGGGGGGGGGGGGGGGGFFGFGEGGGGGGGGGGGGGFFFFGF8>CFEG7EGGEFG<9FCFGC:FF7FG@F*;FGG39<FF9FG?FGGGC>BC<8><FCFDA9;5F>FGGG2ACF@.+>>;,ACGFA<9A88CCFG:=G>CCC8C;D=9FGF5FD@CE@+0FEC=A8FC,?,81@EFGGFCGGGGFDGEDFFDD>E=GFGFE:EEFGGGFGGGEGGDFFEDFCFEFGFGGFDDEDFFEFGGGFGFFFEGECGGGGGFCGGGGECGGF@GGGGGGGFFCGGGGGGGGGGGGGGGGGGGDGGFFGGGGGGGGGGCCCCC
@s1301 30278
TGGGGAATATTGCACAATGGGGGAAACCCTGATGCAGCGACGCCGCGTGGAGGAAGAAGGTCTTCGGATTGTAAACTCCTGTCGTTGAGGAAGATAATGACGGTACTCAACAAGGAAGTGACGGCTAACTACGTGCCAGCAGCCGCGGTAAAACGTAGGTCACAAGCGTTGTCCGGGATTACTGGGTGTAAAGGGAGCGCAGGCGGGAAGACAAGTTGGAAGTGAAATCTATGGGCTCAACCCATAAACTGCTTTCAAAACTGTTTTTCTTGAGTAGTGCAGAGGTAGGCGGAATTCCCGGTGTAGCGGTGGAAGGCGTAGATATCGGGAGGAACACCAGTGGCGAAGGCGGCCTACTGGGCACCAACTGACGCTGAGGCTCGAAAGTGTGGGTAGCAAACAGGATTAGATACCCT
+
DFGGGGGGGGGFGFGGDGFFFFGG@FGFGGGGGGGGGFFFGGGGGGGBEEFEFGGGGFGGGGGGGGGGGGGGGGGFGGGGGGGGGEFGGG=FFGGGGGFGFCGFDFG??FGGFEGFFGGGGFGG7CCGFAFCBFEFGGDGGEDG>CEGFEFGGGEGGGGGGGGE<@GE.FFGGGG@7<=F;A?C?<@FFB=GGF@>=C>EEEEGCGD8?D?/<C<@?#<9EF+@<FGBFD@FCF?FC@CFFGCACGGFCDF=7F>1<@F=EF<FAFCFGGFFDB+FFFDDF?<GF>EEEFFE8FGGGEEGFFGE=DE=?FEF49+EDFDGFE@7ECFGE<FF@@EF<BFFE:F7FDFGDEFFCDDGGGGGGGGGGGF7GGFEGGEFCF@GFFFGGGGGGGGGGFCFGGFECFGGGGFGGGGCCCCC
@s1301 114
TGAGGAATATTGGTCAATGGGCGAGAGCCTGAACCAGCCAAGTAGCGTGAAGGATGACTGCCCTATGGGTTGTAAACTTCTTTTATACGGGAATAAAGTGAGGCACGTGTGCCTTTTTGTATGTACCGTATGAATAAGGATCGGCTAACTCCGTGCCAGCAGCCGCGGTAATACGGAGGATCCGAGCGTTATCGGGATTTATTGGGTTTAAAGGGAGCGTAGGCGGACGCTGAAGTCTGCTGGGAAAGTTTGCGGCTCAACCGTAAAATTGCAGTTGATACTGGGTGTCTTGAGTACAGGAGAGGCAGGCGGAAGTCGTGGTGTAGCGGTGAAATGCTTAGATATCACGAAGAACTCCGATTGCGAAGGCAGCTTGCTGGACTGTAACTGACGCTGATGCTCGAAAGTGTGGGTATCAAACAGGATTAGATACCCT
+
GGCEFCFGGGGFGEFFGGGGGFGGGG7FGGGGC@FGGG8E@FFFFGGGGGGFGGGGGC9<FFFGEFGFFGDGGGGCGGE9AAAF9AFC8FFF+EEEGGFAFFFFGGGGF=+95?FEE,4E<<FFE<E:?66=5<,@??CD,==CG?E,89D,BDF7DBF7,FFFBEFGGDEGGGGECE*85>6@>>?:CFCE2**4//?2;@6:,@<:<:50+6<,@<>76DE93<3#:=7#:,@0,+5,F@+;@,CECC8@+=,=D@C,=7?AF>9F9BF@3,,;F@==68FCE<=8,9,?CFC98>E,EFDF=?F:B6,@6++BECC@GDGGAGEAEDGF9GGGECGGGFFAE@GFEGFGFEFCFD5,FCGGGFFGFEAGFFGCGGCEFCFFGGGGGGGGGGGGGGGGFCFC,GFEFFECEFF9FAAFGGGFAGFGGGGCCCCC
@s1301 35527
TGAGGAATATTGGTCAATGGGCGTAAGCCTGAACCAGCCAAGTAGCGTGAGGGGTGACTGCCCTACGGGTTGTAAACCTCTTTTGTTTGGGAATAAAGTGTGGGACGTGTCCCGCATTGCATGTACCATTTGAATAAGGACCGGCTAATTCCGTGCCAGCAGCCGCGGTAATACGGAAGGTCCGGGCGTTATCCGGATTTATTGGGTTTAAAGGGAGCGTAGGCCGGAGATTAAGCGTGTTGTGAAATGTAGATGCTCAACATCTGAACTGCAGCGCGAACTGGTTTCCGTGAGTACGTATAAAGTGGGCGGAATTCGTGGTGTAGCGGTGAAATGCTTAGATGTCACGAAGAACTCCGATTGCGAAGGCAGCGCACTGGGGCGCAACTGACGCTGAAGCTCGAAAGCGCGGGTATCGAACAGGATTAGATACCCT
+
FGGGG@FGGGGGGGGGFFEFEGEFEGGGGGFGGGGGGGGGGG9EEFGG7CFGGGG7@FDFFGGGGGGGGGGGGGGGGGDFGAF<FGFGGEEFGFFFFGGGGGGGGGGGGGGGGGGGGGFG9EDFF<FFGFGGGGGGFGCFGGCFCEE<FFGGGGFCFC7FFGGGG@*>CB<7FFGFGGGGCDGGECD@;F<C><=7EE<G7E%FFFC5%6<CFGGFG6EABEC9<8EGG58CGFGAFGGG+<:C<CEFF9CEFCC91FF,>@@FGGGGFFG@CF@D9D:@DE<GFC>@@6FFFFEFD<FGFACFGEF?84,>8,++EFFF?98+)CFECFACFGGGFF9GGEEGEFFFF?9CFEEGFFFEEGGGGGFGGGFEC@GGGGGFCBGFFGGGGGGGGGGGGGGGFGF<CGGGGGGFGGGFGFFC<GGGGCGGF<DCCB@B
@s1301 44126
TGAGGAATATTGGTCAATGGGCGAGAGCCTGAACCAGCCAAGTAGCGTGCAGGATGACGGCCCTATGGGTTGTAAACTGCTTTTATAGGGGAATAAAGTGAGCCACGTGTGGTTTTTTGCATGTACCCTATGAATAAGGACCGGCTAATTCCGTGCCAGCAGCCGCGGTAATACGGAATGTCCGGGCGTTATCCGGATTTATTGGGTTTAAAGGGAGCGTAGGCCGGAGATTAAGCGTGTTGTGAAATGTAGATGATCAACATCTGCACTGCAGCGCGAACTGGTTTCCTTGAGTACGCACAAAGTGAGCGGAATTCGTGGTGTAGCGGTGAAATGCTTAGATATCACAAAGAACTCCGATTGCGAAGTCAGCTCACTGGAGCGCAACTGACGCTGAAGCTCGAAAGTGCGGGTATCGAACAGGATTAGATACCCT
+
DGFGGGGCGGG96CFFGGGGDFGC@+@C,,;CCCDFFFG,CFFDFG@@FECFGCFBEE>7C6:<98EF@EFCFFFGDACFCFGCEGFGG8@CCACF?F<EEFGFDFE<FF@+,4B<@C+=,,CFAF<FGFDCCD;DFGG,,B>CCC:BFGF9A>+>+,@@DGGCFC7CGGEGGGG7:7*<C@90960@4<<EB?<77A85+;CCCFEG<,<@?FG0C:,A/41D=EGD?;FC<@F9<9CECAGE=<79;;AF,AF)3@2<=,DGGFFF<DFC:@+8+D,E@@>CGF<A@,55*CEBC<AC,5,<FEC=B,=E=E7DEBBB,GGC9CC<GGGFEFEE@FFEFDBEFDGFAGGFDFEDGFECF@EFEAFCCGFGFEGGGGGGGGGFGFFEF@,EGGFGF7GGGGGGCDGGGGGGGCGGDGFEDDGGGGF9GGFCC@CC
@s1301 30028
TGAGGAATATTGGTCAATGGACGAGAGTCTGAACCAGCCAAGTAGCGTGCAGGATGACGGCCCTATGGGTTGTAAACTGCTTTTATAAGGGAATAAAGTGAGTCTCGTGAGACTTTTTGCATGTACCTTATGAATCAGGACCGGCTAATTCCGTGCCAGCAGCCGCGGTAATACGGAAGGTCCGGGCGTTATCCGGATTTAGTGGGTTTAAAGGGAGTGTAGGCCGGAGATTAAGCTTGTTGTGAAATGTAGATGCTCAACATCTGCACTGCAGCGCGAACTGGTTTCCTGGAGTACGCACAAAGTGGGCGGAATTCGTGGTGTAGCGGTGAAATGCTTAGATATCACGAAGAACTCCGATTGCGAAGGCAGCTCACTGGAGCGCAACTGACGCTGAAGCTCGAAAGTGCGGGTATCGAACAGGATTAGATACCCT
+
FGGGG,CFEFFGGFGFGGG@FCCG7F@FGGGGGFGGGGEF<FCFGFGFGGFEGGFFGCF77@@FC8FEFFGE:FAEFGFCAFF<,CD,?FAF8?AFGCEDE,CEFFFGFGF<,C9?<<+EE5AFFGA@@E9C,<=,5AB,FDC=>=8,EFGG@FFGCDDFDFGC:B<CG:FD=FECFCGDF:CEDE1:C<FF;<FE7?FFC-FFFF<:<F%,1=>>::FFEFCC9CE7DC7,<7>;:;>;CGDGGEA7=C6<31FC@<=<:,86,@,CFC<0:3+>+=DA@,F=<B+,38,C*8+8+7,<,,E,EC7EGFCFCFEEGGGGGFGE=>,9GGGCFE<C;EF?FGFDE@F<EEEEC6+B:DF:DGEDF9CGFFCGFFAGFFCFFB@<,EEDGGFFE9GGGBGFFFFGGGGEE:FFCCE<F9FFGGGGGGGGGGGCCCCC
@s1301 118
TGGGGAATATTGCACAATGGGGGAAACCCTGATGCGGCGACGCCGCGTGGAGGAAGAAGGTCTTCGGATTGTAAACTCCTGTTGTTGAGGAAGATAATGACGGTACTCAACAAGGAAGTGACGGCTAACTACGTGCCAGCAGCCGCGGTAAAACGTAGGTCACAAGCGTTGTCCGGAATTACTGGGTGTAAAGGGAGCGCAGGCGGGAGAACAAGTTGGAAGTGGAATCCATGGGCTCAACCCATGAACTGCTTTCAAAACTGTTTTTCTTGAGTAGTGCAGAGGTAGGCGGAATTCCCGGTGTAGCGGTGGAATGCGTAGATATCGGGAGGAACACCAGTGGCGAAGGCGGCCTACTGGGCACCAACTGACGCTGAGGCTCGAAAGTGTGGGTAGCAAACAGGATTAGATACCCT
+
DFGGGGGGGDGGGGGGGGGFGGGGGGGGGGGFGGG>FGGGDGGFGGG@FGFGGGGGGGGGGGGGGGGGGGGGGGGGFGGGG<EFGGGGGGCFF8,BDGGGGGGGGGGGGGGGGDGGGGGGGGGGGGGGGGGGGGGGGFGGGFGGGGGGEGGFGGCCGGGFFGGGFGEFGGGEFGGGGFCFGGFFGGGGGF:C@GG>5CE>DDGDFEG7GD>,CFC?F:GE887FFFGFFFEG@CC?@8GGGFFGGGGGGGGFGFED@=+GGGGFFFFGEFGGEEFFFAFGFE.FGGGGEFDD@F@ECFGFA?DGAGEFDEFF@GGCFFAFEGFEEGCGGFGFFFGGFFFC@EGGGGGGGGGGGGGGGGGGGGGGGGGGGGGGGGGGGGGGGGGGGFGGGGGGGGGGGGFGFFGGGGGGGFGCCCCC
@s1301 119
TGGGGAATATTGCACAATGGGGGAAACCCTGATGCAGCGACGCCGCGTGAGCGATGAAGTATTTCGGTATGTAAAGCTCTATCAGCAGGGAAGAAAATGACGGTACCTGACTAAGAAGCACCGGCTAAATACGTGCCAGCAGCCGCGGTAATACGTATGGTGCAAGCGTTATCCGGATTTACTGGGTGGAAAGGGAGCGTAGACGGAGTGGCAAGTCTGATGTGAAAACCCGGGGCGCAACCCCGGGACTGCATTTGAAAATGTCAATCTAGAGTACCGGAGAGGTAAGCGGAATTCCCAGTGTAGCGGTGAAATGCGTAGATATTAGGAGGACCACCAGTGGCGAAGGCGGCTTACTGGACGGTAACTGACGTTGAGGCTCGAAAGCGTGGGGAGCAAACAGGATTAGATACCCT
+
FFGGGGGFFFFGGGGGGGGGGGGGGGGGGGGGGGGGGGGGEGGGGGGGGFFGGGFGGGGGGFFCGGG7DFGEGGGGGGGGGGFGGGGFGGGGGGGGGGGGGGGCGGGGGGGA<FEGGGGDFGCGGGGFGGFGGGGGGGGGGFGF7:@C*>FCFEFGGGGGDDGGGEFGGGC:CFEFGCFGFCCGF7***8:CFFGB55CEDGEFCG5?CEFG#F:73;7=AEA9=4C@CFEGEEG@#30FCF=EDEDB:EAF6FD(FCDC%>GFEC<D@%<,-+-66#@;,?=CGEGF:@C@,8=9,4,EFEE==FBFFEE;@,7BB?5C9FC9,CFGGF=:8,,E,F8GGEGDF:CDF:EEEAGGGFGFFFFGGEFF@DF@FA8GGEEFEBCGGGEGGGGGGFCF8GGEFGGGGGE9FFGC@B<C
@s1301 120
TGAGGAATATTGGTCAATGGACGAGAGTCTGAACCAGCCAAGTAGCGTGAAGGATGAAGGTCCTACGGATTGTAAACTTCTTTTATAAGGGAATAAACCCTCCCACGTGTGGGAGCTTGTATGTACCTTATGAATAAGCATCGGCTCACTCCGTGCCCGCCGCCGCGGTAATACGGAGGATGCGAGCGTTTTCCGGATTTATTGGGTTTAAAGGGAGCGCAGACGGGTCGTTAAGTCAGCTGTGAAAGTTTGGGGCTCAACCTTAAAATTGCAGTTGATACTGGCGTCCTTGAGTGCGGTTGAGGTGGGCGGAATTCGTGGTGTAGCGGTGAAATGCTTAGATATCACGAAGACCTCCGATTGCGAAGGCAGCTCACTGGAGCGCAACTGACGCTGAAGCTCGAAAGTGCGGGTATCGAACAGGATTAGATACCCT
+
GFFFGGGDEAEGGGGGGGGGGGDFFGG@CFFGGGGGGGFGGGGGGGGGC@FGFFGGGEAFCFFFGGBC@FEFFGFFEFFGGDGGFGGGGGGGGGGGGGA,,:48EFDFC,<CFDGGGGFFC<FFFFEGGGFAEEEG<?FE,5@@=4+:,:<<FFGDG,>F+3@:BECGGBF;;CFEE@F*5,@F:F=CF**6<<<CEEGG88FF?FG?9<BCBE9681>#49#7=*CB#1<2@<@<7>>:<GFF@<E>F7GED5C,::FF;CAEFF<@9<FACGFE>,8GCGGGFFD@?A,,)F==+E,,FFDFEC++GGGGFD7CGFCGFCC>@@4,DFGEFAGGFF:9?=C,,,8GFEFEGGGGGGGF7FCGFFCFF8FGFCGFGFGGGGGCEFCFEF@EGGGGGGGGGFFFEFGGGGGGGGGGGGGFFGGGGGGGGFGCCCCC
@s1301 121
TGAGGAATATTGGTCAATGGACGAGAGTCTGAACCAGCCAAGTAGCGTGAAGGATGAAGGTCCTACGGATTGTAAACTTCTTTTATAAGGGAATAAACCCTCCCACGTGTGGGAGCTTGTATGTACCTTATGAATAAGCATCGGCTAACTCCGTGCCCGCAGCCGCGGTAATACGGAGGATCCGAGCGTTATCCGGATTTATTGGGTGTAAAGGGAGCGCAGACGGGTCGTTAAGTCAGTTGTGAAAGTTTGGGGCTCAACCTTAAAATTGCATTTGATACTGGCTTCCTTGAGTGCGGTGGAGGTGTGCGGAATTCGTGGTGTAGCGGTGAAATGCTTAGATATCACGAAGACCTCCGGTTGCGAAGGCAGCTCACTGGAGCGCAACTGACGCTGAAGCTCGAAAGTGCGGGTATCGAACAGGATTAGATACCCT
+
CEGGGGGGGGGGGGGFFFGFFFEGGFFCFGGDFFGGGGFGFFCDFGGFGGGGEGGGFGED@EEGGFG@@BFFGCFEGGCFGDGFGGGGFFF<EFGGFE,:4BFGGFEFEE<?+:?@FG?=@FG<?F9FFFGGFGGEE<EE?EBFCCCFDF<FGF7F7,3>CGDG+=F:>FEAG97<:BF:,,6,15**=EECC95=.<?6++@<@C-(C:>328*.1/1.4C8?5>:BCCC:@FG<>3>,F9C@CB,ECGGGF:>6<@:,3,,,@>,,8,,1,,;;@,26+=>@,,389GFFA:@+38,:,A,GFE:@EDB,+8@+=+F<A,C@5C>9@9,,FFFDE?9@FCF:A<GFGDEEF++:44,+FE@GFFEFB,DEB<GF8GGGEC:@9FEC:FFCFDFE,GGGDBFGGGGGFBFCEFAGFFECEDGGE@<FGF8CCCCC
@s1301 122
TGAGGAATATTGGTCAATGGGCGGAAGCCTGAACCAGCCAAGTAGCGTGCAGGACGACGGCCCTATGGGTTGTAAACTGCTTTTATGCGGGGATAAAGTGGGCCACGCGTGGCCTTTTGCAGGTACCGCATGAATAAGGACCGGCTAATTCCGTGCCAGCAGCCGCGGTAATACGGAAGGTCCGGGCGTTATCCGGATTTCTTGGGTTTAAAGGGAGCGCAGGCCGCCGGGCAAGCGTGTTGTGAAAGGCAGTCGCTCAACGGCTGCACTGCAGCGCGAACTGCCCAGCGTGAGAGCGCGCAACGTTGGCGGAATTCGCCGTGTAGCGGGGAAATGCTTAGAGATGGCGAAGAACTCCGATTGCGAAGGCAGCTGACGGGTGCGTAACTGACGCTGAAGCTCGAAAGTGCGGGTATCGAACAGGATTAGATACCCT
+
DGEGG@DFGGGFGGGGGGGGFGGGGGGGGGFGGGGGGG,AFF<FGGGGGGGGGGGGGGGGEGGGGGGGGGGGEFFGGGGGGGCGGGFG@EGDFGGFDEGGGGGGGFEGG7FCCFCFGDGGGCFGFGGGGGGGGGGGFGFEGGGGDGGGGGGGGGFGGFCEGGGGGGGGGGGGCGCFF*/*<CCEGGG5EG8*<CEGCE;F*:99ACCEG6<FGGG459E>6>GGFFG>@=E>EFC:C4GF?8:ECC@#49*4:=89,C<9F>:F@@@FGGGBAF3C:?/EBFG7EEF@4,78)++6+CCGGDDFF=BC@EF;@6+=>7@+4,>C==8@,,,AB<E=E9BDA,,FEF:,E<DEC6>:,FE@EFECGFFEFDEDBGCFGGGGGGGGGGGGEEGGGGGGGGGGGGGGGGGGGGGFGGGGGGGGGGGGGFFFGGF9CCCC
@s1301 36098
TGAGGAATATTGGTCAATGGGCGAGAGCCTGAACCAGCCAAGTAGCGTGCAGGATGACGGCCCTATGGGTTGTAAACTGCTTTTATAAGGGAATAAAGTGGGGGTCGTGACCTCTTTTGCATGTACCTTATGAATAAGGAACGGCTAATTCCGTGCCAGCAGCCGCGGTCATACGGAAGGTCCGGGCGTTATCCGGGTTTCTTGGGATTAACGGGAGCGTAGGCCGGAGATTAAGCGTGTTGTGAAATGTAGTTGCTCAACATCTGCACTGCAGCGCGAACTGGTTCCCTTGAGTACGCACAAAGTGGGCGGAATGCGTGGTGTAGCGGTGAAAGGCTTAGATATCACGAAGAACTCCGATTGCGAAGGCAGCTCACTGGGGCGCAACTGACGCTGAAGCTCGAAAGCGCGGGTATCGAACAGGATTAGATACCCT
+
C<FGGFFGGGGGG9FFGDGFDFEG:CFGGCGGGGGGGGFGGGGGGGGGGGGCC@,<9CFEGGGGGGFGFGEEGFGEEFFGGGGFCFF5CF8AFFF5C,9FEFGG:BFCFFGGGCD9@FDF9D<?BCDF,EFGFG,E9BBC8B=CE@FCAFF9BF7CF9FGFGFG7*@>F*<>,@FG71FFGGFF<FEGFGDGCCFG*=C:+<CCF>*<8,<2*285*7:7<3E6<>GGGGCF:AE-?;EEGGDC?.C,,D:EFFFD=@398/<#@<EF>CG69C7C,$8DDDD@@DFF9EGFD@6++?8,EFF<FDGGGEC4+6@++GFE,FEC9F7FEF<,A:,,CFFFA@,DA,FFBB,GFF:?B,EEC@EFEFCFGEE@,F<CCC:@GCEGFDFDGEGDGGGGDGGF@CEF7GGGGEGGFGFEGGFEF9GGFF9GGFFCA88A
@s1301 124
TGAGGAACATTGGTCAATGGACGAGAGTCTGAACCAGCCAAGTAGCGTGCAGGATGACGGCCCTATGGGTTGTAAACTGCTTTTATACGGGAATAAAGTTAGCCACGTGTGGTTTTTTGCATGTACCGTATGAATAAGGATCGGCTAACTCCGTGCCAGCAGCCGCGGTAATACGGAGGATCCGAGCGTTATCCGGATTTATTGGGTTTAAAGGGAGCGTAGACGGGGTCTTAAGGCAGTTGTGAAAGTTTGCGTCTCAACCGTAAAACTGCAGTTGGTACTGGGATCCTTGAGTGCAGCAGAGGTGGGCGGAATTCGTGGTGGAGCGGTGAAATGCTTAGATATCACGAAGAACTCCGATTGCGAAGGCAGCTCACTGGAGTGTAACTGACGCTGATGCTCGAAAGTGTGGGTATCAAACAGGATTAGATACCCT
+
EGGGGGGGGGGGFFGGGGGGGGGGGGGGGGGGGGDFFGGGGGGGGAFEDFGGGGGGGGGGGGGGGFGFGEGGGGGGGGFGFFGGGGFGEFGGFGGFGG9FFFFGFGGGGGGGGG8DFGGGGGGGF?FFEFGGFGCGFGGG@ECFDFEGGGGGCG7<FGFGFCGGGEGGGGDCFF7C@CCCCFGCC<EFGGG8C,*>>EFECF#<=8C6F@@EGFG48,C>5@#CDB>B;/7@9EC#<?FGF:8CE<<2BC>C1@#6ED6D:;CDFC-FFF<6=>,9@,9=D=B8,5?8=,FCEGFF=;DFE=8@FDGDGFC==8>>,C,8GF=6=GEFEEE@<E,,EGF9E,GEEDGFGGGGFFCF7FGGEGFDF@9GGFGGGGGGGGGGCFGCGGGGGGFEFEEE<@GGGGGGGGGGFGGGGGGGGFFFFGGGGGGGFCGCCCAC
@s1301 36251
TGAGGAATATTGGTCAATGGACGAGAGTCTGAACCAGCCAAGTAGCGTGCAGGATGACGGCCCTATGGGTTGTAAACTGCTTTTATAAGGGAATAAAGTGAGTCTCGTGAGACTTTTTGCATGTACCTTATGAATAAGGACCGGCTAATTCCGTGCCAGCAGCCGCGGTAATACGGAAGGTCCGGGCGTTATCCGGATTTATTGGGTTTAAAGGGAGCGTAGGCCGTCTTATAAGCGTGTTGTGAAATGTCGGGGCTCAACCTGGGCATTGCAGCGCGAACTGTGAGACTTGAGTGCGCAGGAAGTAGGCGGAATTCGTCGTGTAGCGGTGAAATGCTTAGATATGACGAAGAACTCCGATTGCGAAGGCAGCTCACTGGAGCGCAACTGACGCTGAAGCTCGAAAGTGCGGGTATCGAACAGGATTAGATACCCT
+
6FFFGGGGGGGGGGGGGGGFGGGGDGGGGGGGGGGGGGGGGGGGGGGGGGGGGFGGCFFGGGGDGGGFGFGGCGGGGGGGGGGGGGGGFGGGGGGGGGGGGGGGGGCFGGGGGGGGGGGGGGGGGGGGGGGGGGGGGGGGFGGGGGGGGGGGGGGGGGGGGGGGGGGGGFDCAFGGGGGGGGGGEE>CGEGGGGGGG5FGG>G?FG<FFGGGD?E5EE<FFGEFFEGD-FGF??=8B<GFCFCD<(9:<*EEEGG=GFFGFEGGGGFCFGGGEC>E1@=DAFF@FAF@9,BD>FCEGGGGFEAGFEFF@EFE=8CCDGGCFFGGFF:FDCFDEAGGFFFGFAGGGGGFGGGGECEC@GDGEGDFECEEFEEGGGGGFGGGGGGGGGGGEFCGGGGGGFC@F@GEGGFGGGGGGGGGGGFFGGGGGGFAGGGCCBBC
@s1301 35175
TGAGGAATATTGGTCAGTGGGCGAGAGCCTGAACCAGCCAAGTAGCGTGCAGGATGACGGCCCTATGGGTTGTAAACTGCTTTTATAAGGGAATAAAGTGAGCCTCGTGAGGCTTTTTGCATGTACCTTATGAATAAGGACCGGCTAATTCCGTGCCAGCAGCCGCGGTAATACGGAAGGTCCGGGCGTTATCCGGATTTATTGGGTTTAAAGGGAGCGTAGGCCGGAGATTAAGCGTGTTGTGAAATGTAGATGCTCAACATCTGCACTGCAGCGCGAACTGGTTTCCTTGAGTACGCACAAAGTGGGCGGAATTCGTGGTGTAGCGGTGAAATGCTTAGATATCACGAAGAACTCCGATTGCGAAGGCAGCTCACTGGAGCGCAACTGACGCTGAAGCTCGAAAGTGCGGGTATCGAACAGGATTAGATACCCT
+
EGGGGGGGGGGFGGGGGGGGFGGGGGGGGGGGGGGGGGGGGGFGGGGGGGGGGGGGGGEGGGGGGGGGGGGGGGFGGGGGFFGGGGGGFGGFGGFFGGGGGGFDFGGGGGGGGGDFGGGGEFGGGGGGGGGGGGGGGGGG@EGGEGCGGGGGGGGGFFGGCFFFGGGGGGG7FGGGGGGG>GG4GGCFEDGGGGGDGGGGCFGFGGFEG@CFGGD>ABC??FDFGG=FGGFFFGGFGGGGGGGGGGGFFF<?FC,@ECF@EFGF;FGGGGG?FDGGGGFEFFGF?GGGGFFAF:EFGGFFGGGGGGGGEFE>=FDEGGGFGFGEADGGGFGGEGGGFGGFFEE8GGGFFDCFFC@F@GGGF>FFF<EGGGGGGGGFGFCGFGEGGFEGF@;CE,GFGDGGFFGFFFGEEGGFGGGGGFDFFCFFFGGGFCFCCCCC
@s1301 26841
TGGGGAATATTGCACAATGGGGGAAACCCTGATGCAGCGACGCCGCGTGGAGGAAGAAGGTCTTAGGATTGTAAACTCCTGTTGTTGAGGAAGATAATGACGGTACTCAACAATGAAGTGACGGCTAACTAAGTGCCAGCAGACGCGGTCAAACGTAGGTCACACGGGTTGTCCGGAATTACTGGGTGTAAAGGGAGCGCAGGCGGGAAGACAAGTTGGAAGTGAAATCGATTGGCTCAACCCATGAACTGCTTTGAAAACTGTTTTTCTTGAGTAGTGAAGAGGTAGGCGGAATTCCCGGTGTAGCGGTGGAATGCGTAGATATCGGGAGGAACACCAGTGGCGAAGGCGGCCTACTGGGCAGCAACTGACGCTGAGGCTCGAAAGTGTGGGTAGCAAACAGGATTAGATACCCT
+
CCFGCFEF<F,@CF,C@6C,6F7+FC@F@-EA6CACEG+F7C+668+8>:7FDECF<8F=CFGG,CF,CFGGGGFFFCF9<5EEF?EFBFGF,F9CFA?F97FF++A,C<E,E,C,<DFC<5=+@+>,>F9,=F9,B@:FDF,DC:+*F**7BCB>FG*87:>C,4*5*6*4C3<#CE<3<:=?FF,,/=C0GEFBG,8?E9>::FF:C8@#DD40=9GFFF<0FE<4935##FGGGGF<CA5<F<=FFB8@C:,,,,:GF@FGGFGBDF<,+B7:,,C,6,?,F@4+DE,E>8C@4+7FFGEEAB7GFF9EB@@4,<E=GGGFEF:<E,,DEFGFFE,CGDGGFEFF:+8FE,DFEGFB,,,,GFEF:F@EGGGFF7GGGDGGFCF7GGFFGFF<E6GFFFGGGFGGGGGCCCCC
@s1301 128
TGGGGAATACTGCACAATGGGGGAAACCCTGATGCAGCGACGCCGCGTGAGTGAAGAAGTATTTCGGTATGTAAAGCTCTATCAGCAGGGAAGAAAATGACGGTACCTGACTAAGAAGCCCCGGCTAACTACGTGCCAGCAGCCGCGGTAATACGTAGGGGGCAAGCGTTATCCGGATTTACTGGGTGTAAAGGGAGCGTAGACGGTAAAGCAAGTCTGAAGTGAAAGCCCGGGACTCAACCCCGGGACTGCTTTGGAAACTGTTTAACTAGAGTGCTGGAGAGGTAAGCGGAATTCCTAGTGTAGCGGTGAAATGCGTAGATATTAGGAGGAACACCAGTGGCGAAGGCGGCTTACTGGACAGTAACTGACGTTGAGGCTCGAAAGCGTGGGGAGCAAACAGGATTAGATACCCT
+
FGGGGGGGGGGGGGGGGGGGGGGGGGGGGGGGGGGGGGDFFGGGGGGFFGFGGEGGFGG5CFGGGGGFFGGGGGGGGEFGGGG9,EFGGGGGGGGGFGGFGECFGCFGGGG9F@FFFGGGGG@FF+3BFA,<FF@EGFFFGFCGGGGG*5:@@FGEFGGD:CFBE/:<C7F*<?;FEF@<CF0CFF'BFC>GGCEFGD:CDDEFEGGGGGC;FFF=F=GF=FFFFFG>F=C?FGGGGGBC;CFCFEGF@>:?DGECD8:DGEC5</@<<E<FDFCE@>E<8GGGFEC:=,E=@,=@E,,9FE86)CC=FEC,C7EGGGGFF;F9GGDFEEGGGFGF=GFFGGGGFFBGGGGFCFF<FEAGGCGFGGGGGGGGFGFCGEGEGGGGCCGFGGGGGGFGGGFFGGGGGGGGFGGCCCCC
@s1301 22652
TGAGGAATATTGGTCAATGGGCGAGAGCCTGAACCAGCCAAGTAGCGTGCAGGATGACGGCCCTATGGGTTGTAAACTGCTTTTATAAGGGAATAAAGTGAGCGACGTGTCGCTTTTTGCATGTACCTTATGAATAAGGACCGGCTAATTCCGTGCCAGCAGCCGCGGTACTACGGAAGGTCCGGGCGTTATCCGGATTTATTGGGTTGAAAGGGAGCGTAGGCCGGAGATTAAGCGTGTTGTGAAATGTATGTGCTCAACATCTGCACTGCAGCGCGAACTGGTTTCCTTGAGTACGCACAAAGGGGGCGTAATTCGTGGTGTAGCGGTGAAATGCTTAGATATCACGAAGAACTCCGATTGCGAAGGCAGCTCACTGGAGCGCAACTGACGCTGAAGCTCGAAAGTGCGGGTATCGAACAGGATTAGATACCCT
+
DEGGGFGGFGGGGGGDFGDGFFFEGGGGGGCEGGGGCFDFGGGGFGGGGGGGGGGGFFGGDGGCGGFC<FFECFGGEFGGGGGFCFGFEGFFGGFFFGGGGGGGGGCGGFFEGGGGGGGGFGGGFGDGGGGGDGFGEFGFGFEGE@+BFGGCFGGECFFGG?CG@EEEGG:>FFGGG7FGFFG>:<CFFEGGGGGF*=FGGG>GGGG>#5:+320>8BED<9C=::CBG:?FGEC9>;GFDFFEEEFFFF@09<3@FEF*3:<;FF@9CG#G9=CEC@6830FGFDA:DA,8*C>FEFCFD<>4+++=:DA,A,F:CFGFA,B@EDGEDEC:,E,CDFFCFAFF=,EDFAB9CBFB77GF:CEFGF<@FC,<9E9GFGEF7GGFGFF@FC,CFCFF<@FBFCFACCDGGGF@FGGFCFFFGFGFCFFFGGFCCCCC
@s1301 33672
TGAGGAATATTGGTCAATGGGCGAGAGCCTGAACCAGCCAAGTCGCGTGAGGGATGAAGGATCTATGGTTCGTAAACCTCTTTTATAAGGGAATAAAGTAGCCCACGTGTGGGTTTTTGCATGTACCTTACGAATAAGGATCGGCTAACTCCGTGCCAGCAGCCGCGGTAATACGGAGGATCCGAGCGTTATCCGGATTTATTGGGTTTAAAGGGAGCGTAGGCCGCCCCTTAAGCGTGTTGTGAAATGCCGCGGCTCAACCGTGGCACTGCAGCGCGAACTGGGGGGCTTGAGTGCACGCAACGCAGGCGGAATTCGTGGTGTAGCGGTTAAATGCTTAGATATCACGAAGAACTCCGATTGCGAAGGCAGCTTGCGGGAGTGCGACTGACGCTGAAGCTCGAAGGTGCGGGTATCGAACAGGATTAGATACCCT
+
FGGGGGGGGGFFGGGGGFCFFGGGEGGGGGGGGGGGGGGFGGGFFGGEGGGGGGGGGGDGG9F9CFFGGGGFGFFGGGGGGAEDGGGGGG8EFGGGGGGGGGGFGFGGGGGGFFGGGGGGGGFFFFGGGGGGGGF7FFEF@ECF++CFDDFDGGGGGGCDFGGGECFGGGGFGGGGGGEE>FGC<7CCFCCE5FFF<7<F7<%9CFGG?ACFGFGFCFGF?EGCFEGDDE5;89C3FFGGGGGGGGDFGGCECFC?F>EF;EE;FFF>FF@?FE?GEC?=@GEGGCFGFFD@+C+++@:3+7FEEFFEC8EC+=EGEGGEECE@=CEF?9,,?<?FGFC,GGFCGGFDGFGGFGECF<FCFCC?GFEFF@GGFF:GF@ECGGGGGGGEGGGGGGGFCGGGFFGGCGGGF7FCDFGFGGFBFEGGFFFGGGGCCCA@
@s1301 131
TGAGGAATATTGGTCAATGGGCGAGAGCCTGAACCAGCCAAGTAGCGTGCAGGATGACGGCCCTATGGGTTGTAAACTGCTTTTATAAGGGAATAAAGTGAGAGTCGTGACTCTTTTTGCATGTACCTTATGAATAAGGACCGGCTAATTCCGTGCCAGCAGCCGCGGTAATACGGAAGGTCCGGGCGTTATCCGGATTTATTGGGTTTAAAGGGAGCGTAGGCCGGAGATTAAGCGTGTTGTGAAATGTAGGTGCTCAACATCTGCACTGCAGCGCGAACTGGTTTCCTTGAGTACGCACAAAGTGGGCGGAATTCGTGGTGTAGCGGTGAAATGCTTAGATATCACGAAGAACTCCGATTGCGAAGGCAGCTCACTGGAGCGCAACTGACGCTGAAGCTCGAAAGTGCGGGTATCGAACAGGATTAGATACCCT
+
CGGGGGGGGGGGGGGGGGGGGGGGGGGGGGGGGGGGGGGGGGGGGGGGGGGGGGGGFGGGGEFGGGGGGGGEGGGGGGGGGGGGGGGG9EFEFCFFGGGGGGG,BFCGEGGGGGGGGGGGGGGGGGGGGGGGGGGGGGGGGGGGGGGFGGFGGGCFGGGGGGGGGGGGCGCD@;EGGCCFCFCFCFC=FE>8?C:CE5CECFGBFGFG2;ECFGEA=(-.3:EGC::+GGGFB@E>F*CDC8;C,:C@AF@7F<GF:FFGGGD9FB7<CFC5CEGC>F@/=GGGGGGGGGGGDFCF>AGGGGGGGGDGGGGFFFECDGGFFE8DFGGGFGGFB9GDGGFGGGGGGFGGGFDGFEGGGGGGGGGGGGGGF@GGGGGGGGEGGGGGFFECCCFGGGGGGGGGGEGGGGGGGEFCEGGGDGGGGGGGGGGGGGGCCCCC
@s1301 34475
TGAGGAATATTGGTCAATGGACGAGAGTCTGAACCAGCCAAGTAGCGTGCAGGATGACGGCCCTATGGGTTGTAAACTGCTTTTATAGGGGGATAAAGTGTGCCACGTGTGGCATATTGCAGGTACCCTATGAATAAGGACCGGCTAATTCCGTGCCAGCAGCCGCGGTAATACGGAAGGTCCAGGCGTTATCCGGATTTATTGGGTTTAAAGGGAGCGTAGGCCGGAGATTAAGCGTGTTGTGAAATGTAGACGCTCAACGTCTGCACTGCAGCGCGAACGGGTTTCCTTGAGTACGCACAAAGTGGGCGGAATTCGTGGTGTAGCGGTGAAATGCGTAGATAGCACGAAGGACTCCGATTGCGAAGGCAGCTCACTGGAGCGCAACTGACGCTGAAGCTCGAAAGTGCGGGTATCGAACAGGATTAGATACCCT
+
<FGGGFGFFFGFGGGGGEDDGGG@@CEGGAFAEGGGGGGGGGEFGGGFEGGGGGGCEF:EGGG,=FDG8=FGGGGGGGFGAFFGCBFGCAEG:=FEFGFGGFGGGGGGGGGGGFG<FGFGGG8FFGGCA<FGGGGGGGGGFC+FEGEGGGGEFGGEFFGGGGFFFGGGDGGGDFFEEF:CFGGFGFGGGGDFGGC<C*=FCF=FCC)4C?9:1?46*3CDB283GGGDGGGGFE=#GFFFFF8E@?,?FG:>+C@6CEECF::0=ACF@089F@+@=GGC;)<B3,B8,8,GGF>=CE<<=,4=EDGEEFGGGFE>DFCGF?+DEEEFEFFE,,DFD<F;A,<,6<<GFFGGFC:F6@EDGGF<GFDFFGFFCGFE<F@EDGDFC,<F:GCEGFFE;+F8C:FF8FGGGGGGGGF8;ACEFCGEB,EEDGFCCCCC
@s1301 33136
TGAGGAATATTGGTCAATGGACGAGAGTCTGAACCAGCCAAGTAGCGTGCAGGATGACGGCCCTATGGGTTGTAAACTGCTTTTATAAGGGAATAAAGTGAGTCTCGTGAGACTTTTTGCATGTACCTTATGAATAAGGACCGGCTAATTCCGTGCCAGCAGCCGCGGTAATACGGAAGGTCCGGGCGTTATCCGGATTTATGGGGTTTAAAGGGAGCGTAGGCCGGAGATTAAGCGTGTTGTGAAATGTAGAGGCTCAACATCTGCACTGCAGCGCGAACTGGTTTCCTTGAGTACGCACAAAGTGGGCGGAATTCGTGGTGTAGCGGTGAAATGCTTAGATATCACGAAGAACTCCGAGTGCGAAGGCAGCTCACTGGAGCGCAACTGACGCTGAAGCTTGAAAGTGCGGGTATCGAACAGGATTAGATACCCT
+
<FFG8FFGGGGGFGGGGGGDGGGGGFECFDFFGFGGGGGFFGCGFFECFGGDFEGGG9@CEGCDE,?EGGGCCFCGGGGFDFGFGGGGGCGEFGGGFCFGGGGGGGGGGEFGGGDGGFDCFCEB9FGGGGFFACGCGGG=EFGDGGEFGFGGGGGGFFGG?FFGECGGGGGG9BFGEGGGEFGGDCEFFG7BFF?GGEG@GG.FC7:>/C?FFGCFCAG>;GGGDFE=?EGCGG>AECECGGFGGC9ADCFGF#8@@7A@:9GGCF9<CGECFF@ECE;=.DGFFFA<@,FC*CE@DFF?,,AEC8GFGFFGFEEEE?+AFGGGFGGGGGGFFGFFECE=:,DEC,ECB:,FGGGGGGF>+@CGFFGFFFFGFF<CFECFF77GGGGF>FFCGFFF@EGGGEGGFEF@DGGGGGGGGGGFFGGGGGGGGGGCCCCC
@s1301 134
TGAGGAATATTGGTCAATGGGCGAGAGCCTGAACCAGCCAAGTAGCGTGCAGGATGACGGCCCTATGGGTTGTAAACTGCTTTTATAAGGGAATAAAGTGAGTCTCGTGAGACTTTTTGCATGTACCTTATGAATAAGGACCGGCTAATTCCGTGCCAGCAGCCGCGGTAATACGGAAGGTCCGGGCGTTATCCGGATTTATTGGGTTTAAAGGGAGCGGATGCCGGAGATTAAGCGTGTTGTGAAATGTAGACGCTCAACGTCTGCACTGCAGCGCGAACTGGTTTCCTTGAGTACGCACAAAGTGGGCGGAATTCGTGGTGTAGCGGTGAAATGCTTAGATATCACGAAGAACTCCGATTGCGAAGGCAGCTCACTGGAGCGCAACTGACGCTGAAGCTCGAAAGTGCGGGTATCGAACAGGATTAGATACCCT
+
FGGGGFGGGGGGGGGGGGGGGGGGGGGGGGGGGGGGGGGFCGFGGGGGGGGGGGGGGGDGGGGGFFCFGGGFGGFGGGGGGGGGGGGGFGGGGFFFGGGGGGGGGGGGGGGGGGFFGGGGGGGGGGGGFGDCEF,EFGGCGGCFGCGFFGGAFFFGGGGGGFGGGGGGGDGGEGGGGGGGGGFGGGCEGDGFGGGGGCG2FC,FGG?.C5<C$?<FC9C(6#AF)<:=GC?+:CE@><EE>5:C<EEB>5EFD@@*GGFDFFEAFFGGGCE@A>,+=C88CFFGGGGFEFFF:+>FCAEF=ACGGEEFGFCFDFE>GGFFFDECBGGGGGGFFCFDACFDA,<,FGGGGFGFFGGGGGEEGGGGFGFGGGGGCGDFGFGGGGGGGGDGGGFDGGFFFGGGFGGFGGGFCCCFDGCGFAFEFGGGGFGCFFGCCCCC
@s1301 135
TGAGGAATATTGGTCAATGGACGAGAGTCTGAACCAGCCAAGTAGCGTGCAGGATGACGGCCCTATGGGTTGTAAACTGCTTTTATAAGGGAGTAAAGTGAGTCTCGTGAGACTTTTTGCATGTACCTTATGAATAAGGACCGGCTAATTCCGTGCCAGCAGCCGCGGTAATACGGAAGGTCCGGGCGTTATCCGGATTTATGGGGTTTAAAGGGAGCGTAGGCGGGAGATTAAGCGTGTTGTGAAATGTAGACGCTCAACGTCTGCACTGCAGCGCGAACTGGTTTCCTTGAGTACGGACAAAGTGGGCGGAATTCGTGGTGTAGCGGTGGAATGCTTAGATATCACGAAGAACTCCGATTGCGAAGGCAGCTCACTGGAGCGCAACTGACGCTGAAGCTCGAAAGCGTGGGTATCGAACAGGATTAGATACCCT
+
DFGGGCFGGGGGGGG9EFFGGGGGGGGGGGGGGDGGGGGGGGGGGGGGGGGAFGGGFGGGGGGDGGGGGGGGG9DFGGGGGFGGGGGGFFGFFFGGAEAF9<BEFFG@FEEGGFGGGGGGGGFGGGG<FFGGFF9BFGGDD+8FGGGGG<FGGGGGGGGGGB@,3@FEFGGFGGGGGGGCF9,1*<CGFEGGGF#B58117.'C@FFGGGF9+6FF@9BD;>>C$:C>E@A:C>>4FFEB;CFCEFG=FD3@:DFGFCD<DGGFCFD@FFC57GGFCE/?=FFCFD>,=,<9)4,BC@,EDA,EC=FCDDC@+8C8GDDE,FCGBECE@EC,ECC9,-<@E;E:GGGCGE@E=BCGEGF=@7GFFA@GF?FFGFAFCFF?7GGFFGGGGEGGGGF@B:78F7FFGGGGGFEEGGGGDGGFFFFGDFGGGFFCCCCC
@s1301 136
TGAGGAATATTGGTCAATGGGCGAGAGCCTGAACCAGCCAAGTAGCGTGCAGGACGACGGCCCTATGGGTTGTAAACTGCTTTTATATGGGGATAAAGTGGGCTACGTGTAGTTTATTGCAGGTACCATATGAATAAGGACCGGCTAATTCCGTGCCAGCAGCCGCGGTAATACGGAAGGTCCAGGCGTTATCCGGATTTATTGGGTTTAAAGGGAGCGTAGGCTGCCCCTTAAGCGTGTTGTGAAATGCCGCGGCGCAACCGTGGCACTGCAGCGCGAACTGGGGGGCTTGAGTGCACGCAACGCAGGCGGAATTCGTGGTGTAGCGGTGAAATGCTTAGATATCACGAAGAACTCCGATTGCGAAGGCAGCTTGCGGGTGCGTAACTGACGCTCATGCTCGAAAGTGCGGGTATCGAACAGGATTAGATACCCT
+
FGGGGGGGGGGGGGGGGGGGGGGGGGGGGGGGGGGGGGGGGGGGGGGGGGGGGGGDEFFGGGGGGGGGGGDGGGGGGGGGGGGGGGGGFGGGCEFGGGGFGGGGGGGGFFFDGGGGGGGGGGGGGGGGGGGGGGGGGGFFGGGGGGGGGGGGGF?FGGCC7,DEEECGGGGG,2DFEFCE:EGGFFGGGG*5CGGGGGGFGDGF@F:EG:<B+?*)84?5:BGCFFC>CCGGGCE9E>EG+/.EGGGFF<8:7CGB#:C8ADF15;67DCD:#5,EE=8D>EGGGFD99DCF::+7==>++:CFFE@GDDCB6GGGGGGFFCC88=EDGCGEEFFD9EF9GGGGGFDFEFFFEF@CEFFFGGE<FFEFGFFGGEGE7CFC>GGGGGFC:C@GFCGGGGGFFCFGGGGGGFGFGGGGFFFGFGGGGGGGGGGCCCCC
@s1301 137
TGAGGAATATTGGTCAATGGGCGAGAGCCTGAACCAGCCAAGTAGCGTGCAGGATGACGGCCCTATGGGTTGTAAACTGCTTTTATAGGGGGATAAAGTGAGCTACGTGTAGCTTATTGCAGGTACCATATGAATCAGGACCGGCTAATTCCGTGCCAGCAGCCGCGGTAATACGGAAGGTCCGGGCGTTATCCGGATTTATTGGGTTTAAAGGGAGCGTAGGCCGGAGATCAGGCGTGTTGTGAAATGTGGATGCTCAACATCTGAACGGCAGCGCGAACTGTTGTCCTTGAGTACGCATAAAGTGGGCGGAATTCGTGGTGTAGCGGTGAAATGCTTAGATATGACGCAGAACTCCGATTGCGAAGGCGGCTTTCCAGCGCGCTACTGACGCTGAGGCACGAAAGCGTGGGGACCGAACAGGATTAGATACCCT
+
EFGGFFGGGGGGGGGDGFGGGGGG@FGGGCEEFGGEGGGGGGFFGGGGGGGGGGGGFGEGFEG?FFG<EFCEGFGGGFGGDDGGEFGGFGGGBCFFC<,FFGFGGGGGGFGGGGF,BFFFGGGGGGG,?,@FFF9,C9=,:DCECEEDF9F9BFDCFCDGDGG7C8CGGGGGGGGG:CCFF9BE7FEGFEGDGEFE*5FCF79CF>1<C+<<EFGF>0C)(,;5F>C*C+B<<.@=FFC9A;CG*<9$F7%:C:8FGF@<:9F:C::@5,*5<<5+6=+29D>=@,,F9@=DDC18>FBE,,ACGEEFDFE>=DEGCGFEF:C>BGGDFEFE9,??GFE8EEF=+@,CDGGGDFGGGFACCCGFEFBC7DGGGGE6@6=@DGGF<FGGGECGGGGGGGGGFGGGDFGE@,GGF@@:GGCFFGGGGGGGFFGCCCCC
@s1301 138
TGAGGAATATTGGTCAATGGGCGAGAGCCTGAACCAGCCAAGTAGCGTGAGGGAAGACTGCCCTATGGGTTGTAAACCTCTTTTGTTTGGGAATAAAGTGCGGGACGTGTCCCGCATTGCATGTACCATTTGAATAAGGACCGGCTAATTCCGTGCCAGCAGCCGCGGTAATACGGAGGGTCCGGGCGTTATCCGGCTTTATTGGGTTTAAAGGGAGCGCAGGCCGCGGGCTAAGCGTGCCGTGAAATGCTGTGGCTCAACGGCAGACGTGCGGGGGGAACTGGTCGACTGGAGTGCGGGGGAGGCTGGCGGAATTCGTGGTGTAGCAGTGAAAGGCTTAGATATCACGAAGAACTCCGATTGCGAAGGCAGCGGACGGTGGCGCAACTGACGCTGAGGCTCGAAAGGGCGGGTATCGAACAGGATTAGATACCCT
+
FFGGGGDFGGGGGGGGGGFFFGEGGGGGGGFGGGGFGGFGGGGGFGEGGF@FGGDEGGGGGGGGG,CFGGGGGGGGFDEGGGGG<FCAF@FGCFFGE,C:,+8:FEFGED,5FEGCCEGCFGGGGGGF<CFGGGGGGFCFDFGGGEGF,8FGGGGGGGFGFGF>BGGDFGGGGGFGC<@7F7CE@F*<<<CFGGG7*=22:7:C6@2;5FFGFGGFD6CE>>*)57*8E*7E5@C(2%4;-?<CFGGF#0C3,):<CCCFF<?5:D>;<C:<*+,3,,+?;@6:7B,<,E@GBF@+=3++,,4+D64=?8FA=4+GGGGFFEB;<FE,99F?5,,E;GGFF8F:B,CGGFBGGGFCFDFC7EDGFFBB@+@@7+69C@,4,++GFGGGFCBFF<GFGGGCFDFEFFC+E7FFEFE<F,@DFGGGDGFFDF<CCC@C
@s1301 43862
TGAGGAATATTGGTCAATGGACGAGAGTCTGAACCAGCCAAGTAGCGTGCAGGATGACGGCCCTATGGGTTGTAAACTGCTTTTATAAGGGAATAAAGTGAGAGTCGTGACTCTTTTTGCATGTACCTTATGAATAAGGACCGGCTAATTCCGTGCCAGCAGCCGCGGTAATACGGAAGGTCCGGGCGTTATCCGGATTTATTGGGTTTAAAGGGAGCGTAGGCCGTCTTATAAGCGTGTTGTGAAATGTCGGGGCTCAACCTGGGCATTGCAGCGCGAACTGTGAGACTTGAGTGCGCAGGAAGTAGGCGGAATTCGTCGTGTAGCGGTGAAATGCTTAGATATGACGAAGAACTCCGATTGCGAAGGCAGCTCACTGGGGCGCAACTGACGCTGAAGCTCGAAAGCGCGGGTATCGAACAGGATTAGATACCCT
+
EFGGGGGGGGGGGGGGGGFFGGGGGGGGGFGGGGGGGGFGGGFEFGGGGGGGGGGGCFFGFGGCGFFFCFGEGGGGGGGGGGGGGGG<EFFGGFFGGGGGGGGG@FBFDGGGGGGGGGGGGGFGFFGGFCFFGGGGGFGGGFEG7F>,,FFGGGFGG9=FGGGGEGGGEGGFGFF7<>:CA,>CFDE;GGGGGGCF5=7G0%FECG@FGFGFCFDFD;7;8;EG>>GFGGGGGGFAGGBBCFFGGCEECFGGGEE8EFG6FDFCGGGEGF@D>CCEGGGCEGGGGGGF9GFGFGDGGGGGGFDGFGGGC@>,+E@CGEGGFGGCFF7FAFGFD9GGEC,DGGGGGGGGGFGGFFGGFFECGFCFCFFGGFGGGGGFGGGGGGGGGGFGGGGGGGFECGGGGFFFGGGGE@,FFE9GGGFEGGGGGGGGGGGCCCCC
@s1301 25544
TAGGGAATCTTCGGCAATGGGGGCAACCCTGACCGAGCAACGCCGCGTGAGTGAAGAAGGTTTTCGGATCGTAAAGCTCTGTTGTAAGAGAAGAACGTGTGTGGGAGTGGAAAGTCCACACAATGACGGTATCTTACCAGAAAGGGACGGCTAACTACGTGCCAGCAGCCGCGGTACTACGTAGGTCCCGAGCGTTATCCGGATTTATTGGGCGTAAAGCGAGCGCAGGCGGTTAGACAAGTCTGAGGTCAAAGGGTGTGGCTCGACCATAGTTTGCTTTGGAAACTGTTTAACTTGAGTGCAAGAGGGGAGAGTGGAATTCCATGTGTAGCGGTGAAATGCGTAGATATATGGAGGAACACCTGTGGCGAAAGCGGCTCTCTGGCTTGTAACTGACGCTGAGGCTCGAAAGCGTGGGTAGCGAACAGGATTAGATACCCT
+
GGGGGGFGFFEGGGGGGGGAFEGGGGGGGGGGGGCFGGGGGGGGGGG@FGGGGGGGFFEGFFGGGGGGGDGFGGDFGGGFGFFGFGGGGGGGGGDFGGGGGGGGGFGEGGGGGGGCGGGGGGGGGGGGCFGGGGGGGGGGGFGGGGFGEGEGGGGGGGGGGGGGFDG8FCCCFE<:*?FAFCFFG<@FFFCCEDGGGGGG=GE;>6<C>FG+FGGE><3B(7C9;?8>GGGGGFEAE9CD@7*@@0@@,8:47@;#DCC<C=CCGCGG@:FG><@C,A?@4FE=<8GGF@C<5,FADFFDGEFBC8DDGCGF,EB?;8DGGFGFFFFECAGGGFCEEC@,FDFFFDDGGFCGGF<EBC<FEFEGFCEF@EFEEGGGGGGGGFGGGGGGGFDEEEF@DGGEFAEDCGFFFFGGGGGGGFF@EGGAGGGGFAGEGGGGCCCCC
@s1301 36570
TGGGGAATATTGCACAATGGGGGAAACCCTGATGCAGCGACGCCGCGTGAAGGAAGAAGTATCTCGGTATGTAAACTTCTATCAGCAGGGAAGATAATGACGGTACCTGACTAAGAAGCCCCGGCTAACTACGTGCCAGCAGCCGCGGTAATACGTAGGTGGCAAGAGTTGTCCGGAATTACTGGGTGTAAAGGGAGCGTAGGCGGGAAGGCAAGTTGATTGTCTAAACTATCGGCTCAACTGATGGTCGCGATCAAAACTACTTTTCTTGAGTGAAGTAGAGGTAAGCGGAATTCCGAGTGTAGCGGTGAAATGCGTAAATATTAGGAGGAAAACCAGTGGCGAAGGCGGCTTACTGGGCTTTAACTGACGCTGAGGCTCGAAAGCGTGGGTAGCAAACAGGATTAGATACCCT
+
DGCECBFGGCFGFGGFGGGEECFGDGGGFFGGG9<FGGCFFG@F7FC+@FGGFGGGFFFCF9F,C,=?CGFFEGGFAFG9FFGGGGGGGEBB7F9AFFABFGGGGGGGFGGFG98FF8D8D@FGE:BFGGGF:B,+DFGGGEEFGFDG<5FCF@FGG,>DFGGFFG,;@EGGG=G=GC@;FGBE>@<C:5F:5:<CEGGG7CC.GD>8>FCFGDAFF80,@23?@<9@CC:28:87FCGFFFGGFC>BCGDDG=EGEAGGEGGGFFFFECCDEFGFE@%@@9FB8CCDFEE@>87BB,CFFGGFGEDFEFAC?FCGFF8FGFFFFDFA,DEC,,GGFFCCEEFGC@DGEGGFFEAFGGFGGGGGGGGGEGGGGGGGGEDGGGFC7GGGGGGGGGFGGGGGGFGGGGGGGGCCCCC
@s1301 142
TGAGGAATATTGGTCAATGGACGAGAGTCTGAACTAGCCAAGTAGCGTGCAGGATGACGGCCCTATGGGTTGTAAACTGCTTTTATAGGGGGATAAAGTGTGCCACGTGTGGCATATTGCAGGTACCCTATGAATAAGGACCGGCTAATTCCGTGCCAGCAGCCGCGGTAATACGGAAGGTCCGGGCGTTATCCGGATTTATTGGGTTTAAAAGGAGCGTAGGCCGTCCTATAAGCGTGTTGTGAAATGTTGGGGCTCAGCCTGGGCATTGCAGCGCGAACTGTGAGACTTGAGTGCGCAGGAAGTAGGCGGAATGCGGCGTGTAGCGGTGAAATGCTTGGATATGACGAAGAACTCCGATTGCGAAGGCAGCCTGCTGTAGCGCAACTGACGCTGAAGCTCGAAAGCGTGGGTATCGAACAGGATTAGATACCCT
+
F8@EFGGGGGGGFCFFGGFFEGGFG:FFF9FFEFGFGGECFGGCFFC@FCGGGGGG8EFCGGGGFFFEFGECC9<?FFGGA?FGGGFGFFG77?FADFGGGGFAFGEDFF@FGFG<FABADE8FFGGFFCFGGGGGG<F<DFFGGGE=CFGFGF@EGF7FG@<>7:BFGEE@,;CCEE*1>,@<7CE7CC8;FGGD*5FCF79,,<**4C>9+<;)C1?58.:6<82##3<:2+<5C;0CEFFC<@CC@?#=5E:>,:8:CEDFF>#353C408:@C@++?B<,C,,<,,A6)+8DEEE<,<>,F8::4?EFB@@+>B4+D?EBA@,4C,<A<A,GDC:,E9DCEB=CGGFFC8+,=7GF:4,,:C,FBAEF<@F<9E>>+@EEC<<EEFBCC,;;,CEFFBFF:@GGFACFF<9@FEFFE<FGGGFFC@;6A-<A
@s1301 37694
TGAGGAGTATTGGTCAATGGACGAGAGTCTGAACCAGCCAAGTAGCGTGCAGGAAGACGGCCCTATGGGTTGTAAACTGCTTTTATAAGGGCATAAAGTGAGTCTCGTGAGACTTTTTGCATGTACCTTATGAATAAGGAACGGCTAATTCCGTGCCAGCAGCCGCGGTAATACGGAAGGTCCGGGCGTTATCCGGATTTATTGGGTTTAAAGGGAGCGTAGGCCGTATAGTAAGCGTTTTGGGAAATGTAGATGCTAAACATCTGAACTGCAGCGCGAACTGGTTTCCTTGAGTACGCACCAAGTGGGCGGAATTCGTGGTGTAGCGGTGAAATGCTTAGATATCACGAAGAACTCCGATTGCGAAGGCAGCTCACTGGAGCGCAACTGACGCTGAGGCTCGAAAGTGCGGGTATCGAACAGGATTAGATACCCT
+
@FDFCFCGDGGGGGGFGGE8@EFGGCGEF96CEF@FGC9AE@6@@F@BFE?EFGFF@CB7F7+:69,CF<,+,<C??<,,CEAC9FGAACF,A,5C?,AF@9<,?,,B?<C9=9,??A@FFCF?<,CFE=EFFAAF:?FCFD+8+@>=F9F<FDDGFGGGD,>B+@7+8++@C97<FC7*3E>*5*4*446,2C*=CEC,1+2,,8<<FG9,6.*:=:=000*<*4++,>,7@C5/>,,,:9AGGA@5,CE@,D7@,,FCA=@,3C>37F>C>CEFGF=@,,FBD<,<=6,7084++54A,,4A4+=ECE,@+94CC=7FE@E@B>89EAE9GFE@EEA?:,CE=,FFC<FEC,C6:,<?@FB,F@,CFCFFFFDC<@F:7EGGDFECCC@FCGGGGGGGD>GGFFDEF@C@FE9DGFGEGDGGFAGFCFFCCCCC
@s1301 22433
TGGGGAATATTGGGCAATGGGGGGAAACCCTGACCAAGCAACGCCGCGTGAAGGAAGAAGGCCTTCGGGTTGTAAACTTCTTTTACCAGGGACGAAAAAAGTGACGGTACATGGAGAAAAAGCAACGGCTAACTACGTGCCAGCAGCCGCGGTAATACGTAGGTTGCAAGCGTTGTCCGGATTTACGTGGTGTAAAGGGCGTGTAGGCGGAGATGCAAGTTGGGAGTGAAATCCATGGGCTCAACCCATGAACTGTTTTCAAAACTGTATCCCTTGAGTATCGGAGAGGCAAGCGGAATTCCTAGTGTAGCGGTGAAATGAGTAGATATTAGGAGGAACACCAGTGGCGAAGGCGGCTTGCTGGACGACAACTGACGCTGAGGCGCGAAAGCGTGGGGAGCAAACAGGATTAGATACCCT
+
<<<,@FGGGGG9EGGGFGGG,CF7>FEGGGGFGGG<<E+BFFGE+>F+:BFBF8FFGEB<BDF8FCFEDGGGFFGECAEFGGA9@FCCFEC7FG:>>F>1CC,@,7<FFG,@B8,8>FGGGE>F:FB@FGGG,CBF:<FGGGGFF>CGGDG*?CG7ECF:AFDGF*1<<+*8;5?E+C5CCEGE9@*,;?*1*30:++/;<:1;%<CC:?1+?43:@<<*,.<@:@CFGG,C>@:,<6FGGGF<D<,3,39F<D>,3,3:,7=63;:,,:+8><9GDGE=>7EFBFFCC@DDEF>;=B9B=<F9A?8=)7=EFEFEAA<C,,9DC,C,?9C,EFDEB:8GE<F@,EC7F@:FGFFEF@D9ECEGGGFFDFCGCEFGGGGCGEFCDGGGEGGEFEC@GGFFFFEEACGFGFGGFGFCCCCC
@s1301 22966
TGGGGAATATTGCACAATGGGGGAGACCCTGATGCAGCGACGCCGCGTGGAGGAAGAAGGTCTTCGGATTGTAAACTCCTGTTGTTGAGGAAGATAATGACGGTACTCAACAAGGAAGTGGCGGCTAACTACGTGCCAGCAGCCGCGGTAAAACGTAGGTCACAAGCGTTGTCCGGAATTACCGGGTGTAAAGGGAGCGCAGGCGGGAAGACAAGTTGGAAGTGAAATCCATGGGCTCAACCCATGAACTGCTTTCAAAACTGTTTTTCTTTAGTAGTGCAGAGGTAGGCGGAATTCCCGGGGTAGCGGTGGAATGCGTAGATATCGGGAGGAACACCAGTGGCGAAGGCGGCCTACTGGGCACCAACTGACGCTGAGGCTCGAAAGTGTGGGTAGCAAACAGGATTAGATACCCT
+
FGGGGGGGGGGGGGGGGGFGDGGG+FFFGFGGGGGGGGGGGGEGGGGGGGEGGGGGGGGGGGGGGGGEGGGGGGGGGGGGGGGGGGGGGGGGGGGGGGGGGGGGGGGGGGGGGGGGGG<DDEFGGGGGGGGGGGGGGGGFFG@EEGGGFFDFCFF<FCCCC7BFFFCFCEGGGGGGGGGGGGGC<C7EC?EGGFDFEBDDEEG>GEG=:8CFFGGFCGFE:/FFFF@@FFDFEC:2FC<DCFGFF@<@:?FGGGGFF>C@,FFFCGFG=A.&2FD>GDFGFF1BB+EGF@?9FDFGGGF=B,EE?=CEE;CF?CFE@E9FF=CCGGGGFFFCGGGFAFFEGGGFF@FGGGGGFGGGGGFBFGFF<ADGGGGGF8FEGGGGFGGFAFEGFFFFFFFGGFFEEGGGFCGGGGGCCCCC
@s1301 40503
TGGGGAATATTGGGCAATGGGGGAAACCCTGACCCAGCAACGCCGCGTGAAGGAAGAAGGCCTTCGGGTTGTAAACTTCTTTTACCAGGGACGAAAGAAATGACGGTACCTGCAGAAAAAGCACCGGCTAACTACGTGCCAGCAGCCGCGGTAATACGTAGGGTGCAAGCGTTGTCCGGAATTATTGGGCGTAAAGAGCTCGTAGGCGGTTTGTCGCGTCTGCTGTGAAATCCCGAGGCTCAACCTCGGGCCTGCAGTGGGTACGGGCAGACTTGAGTGCGGTAGGGGAGATTGGAATTCCTGGGGTAGCGGTGGAATGCGCAGATATCAGGAGGAACACCGATGGCGAAGGCAGATCTCTGGGCCGTTACTGACACTGAGGAGCGAAAGCATGGGGAGCAGACAGGATTAGATACCCT
+
EFGGDFEGGGGGGGGGGGGGDEEGGGGGGGGGGGGGGGGGGGGGGEGEFGGGGGGG?FDFGGGGGGGGGGGGGGGGGGGCFGGGGGGGGGGGGGGG@FGDGGGGGGGGGGGGGGGGGGGGGFGGCCCDGGGGGGGGGGGGGGGGGGGGGGG@FFFGGFCFGGGFEGGGGGEEGGFGFEGGF@CGFGGGGGFGGGG9GGFGDGEGCCFGGGCEEFCDEFEDGFGGG;;FFECFGCEBFDG8FFFGGCFGGC8>CF8GGDFFCGFEDFFAFFE9A<@>F7EFFGEGEDF?9F<DGGGEE8GGEGFE<EBAGGGGFGFC@GEDFCEEAGFGGGFE9GGF@EEFCF:@EGGGFDFC@CFDGGGGGEDGGCGF9GGGGFEFE,FFEE:F:BFFFGGGGGF@EGGFGGGGGGGGF9GGGGCCCCC
@s1301 28808
TGAGGAATATTGGTCAATGGACGAGAGTCTGAACCAGCCAAGTAGCGTGAAGGATGACTGCCCTATGGGTTGTAAACTTCTTTTATATGGGAATAAAGTGGGCCACGTGTGGCTTTTTGTATGTACCATACGAATAAGGATCGGCTAACTCCGTGCCAGAAGCCGCGGTAATACGGAGGATCCGAGCGTTATCCGGAGTTATTGGGTTTAAAGGGAGCGTAGGCGGATTATTAAGTCAGTTGTGAAAGTTTGCGGCTCAACCGTAAAATTGCAGTTGATACTGTTAGTCTTGAGTGCAGCAGGGGTAGGCGGAATTCGTGGTGTAGCGGTGAAATGCTTAGATATCACGAAGAACTCCGATTGCGAAGGCAGCTTACTGGACTGTAACTGACGCTGATGCTCGAAAGTGTGGGTATCAAACAGGATTAGATACCCT
+
EFGGGGGGGFDFGGGGGGFFGFGCGEFCF9FFCGDFFFGGGGFFFGGEGGGGGGF<A6@FCFGGG<,FF@EEDFGGGGFFFFGGGGGDFGGFGGGFDFGGGGGGGGGFFFGG+EGGGGGGGGGGGGGGGGGGGGG8FDGC,B:+@BCG<<DFE<CEG,7,,@FGF>@F<FGFCACFGGG:,,7:<BCCFGD3,C<:='C7F8AC:F4(8:?<@:<'9=DB=C@5CCC;5B@@@<@*5031<F:2D=:?FCE@>CE>@77FB7CCFCGF,,F6F==CE403*=<,E9FC?E<DEFGGGGFF8:,,B>>GE8A>=FC8EFGFFF@GAF>E;F?EGFC8DGGGGGEFGGGGGFF9C@:GCBA:FCGGFC,GGEGF9GGGGGDGGGGFGFFFFB@EGFFFCGDGFFFFFGGGGGEFGGGFEC,FCGGGGGGGFCGCCCCC
@s1301 148
TGAGGAATATTGGTCAATGGGCGGGAGCCTGAACCAGCCAAGTAGCGTGAAGGATGACGGCCCTACGGGTTGTAAACTTCTTTTATAAGGGAATAAAGTTCGCCACGTGTGGTGTTTTGTATGTACCTTATGAATAAGCATCGGCTAATTCCGGGCCAGCAGCCGCGGTAATACGGAAGATGCGGGCGTTATCCGGAATTATTGGGTTTAAAGGGAGAGTAGGCGGGCTTTTAGGCCAGCGTGCAAATGCCAGGGCTCAACCGTGGCCAGCCGTTGAAACTGCAAGCCTTGAGTCTGCACAGGGCACATGGGATTCGTGGTGTAGCGGTGAAATGCTTAGATATCACGAAGAACTCCGATCGCGAAGGCATTGTGCCGGGGCAGCACTGACGCTGAGGCTCGAAAGTGCGGGTATCAAACAGGATTAGATACCCT
+
GG<FGCGGGGFFFFCGG9CEFEGGFGEEEGCFGFGGFGCF<<6CEFGE,CDFG8EEEFEE:BFFG,BEE>?:FEGF,BFFAFFGFGGGF?FEC,BEFF9FCE@C@>3>D8FG=D<C@F<>B,=<@<@DD,:,FF;FGE:>>>+:>>8C,EEF3*3<CFC7:,<F@>CEE7<CCF@E7<*:7<:F*4/?*:C8+AC?5*+<C*+<<A*;E@9++<;):(1))722C8CC>1?:C,(*;7:*8+,,=<2,C@3,*68@<<F@CDFCE@++>@*CC,GE=6==3:+3,8=9F<@DB,9EGGGFFEACGF?:,EFEGCGEFFCFADGFGGGGEF=9FFB>EAFF8FFB=GDGGFGF=>CCCFCDGGGGCCGF<FGGEDGF:GGGFFADCGGGGFFFCGDGGGGGGGGGGGFCCFFGGGDGGGGFGGGGF9GFCFCCC@C
@s1301 40930
TGAGGAATATTGGTCAATGGGCGAGAGCCTGAACCAGCCAAGTAGCGTGCAGGATGACGGCCCTATGGGTTGTAAACTGCTTTTATAAGGGAATAAAGTGAGTCACGTGTGCCTTTTTGCATGTACCTTATGAATAAGGACCGGCTAATTCCGTGCCAGCAGCCGCGGTAATACGGAAGGACCAGGCGTTCTCCGGATTTATTGGGTTTAAAGGGAGCGTAGGCCGGAGATTAGGCGTGTTGTGAAATGTAGACGCGCCACGTCTGCACTGCAGCGCGAACTGGTGTCCTTGAGTACGCACAAAGTGGGCGGAATTCGGGGTGTAGCGGTGAAATGCTTGGATAGCACGAAGAACTCCGATTGCGAAGGCAGCTCACTGTAGCGCAACTGACGCTGAGGCTCGAAAGTGCGGGTATCGAACAGGATTAGATACCCT
+
CCFFGGGGGFE,EAFGFGGGGGGEEECGGGGGGGGGFGEFGF9CEFBFCCD<CFEEFFCFGGGGF,CFFGDCFEGCFGCGFGG=FGFAFCGFAEFGFG<,AF,C,FED8F<,,9?FG9>FFF,9BFFGGDF,EEGGFG99?+>CCF8FF<<D8<B:FEGGGGFE:C7C<B@FC97>CFC*,3>*>C**CF**@FBF85<C112?C8.=;FF23:FFG<CC>7*>#8GGE38@##7*=9C?,<>@<C7B<:655545#0#A:,3,GFD=F@EC@<++38,EEDF>3,:,FD9C*+8BCA,5AA,EFCBFC,>==8E=4@+4FFCE9CCGFA,,?,,C=C<,?,FD:CEFGFEFE=CC@BEDGGGGGGFFFEEFFC@<F@@++F7F<E<F:C@@C,,F<EEE8EFF,@C:GGGFGGGGGFAECGGGFGFGGGFCCCC<
@s1301 150
TGAGGAATATTGGTCAATGGGCGAGAGCCTGAACCAGCCAAGTAGCGTGCAGGATGACGGCCCTATGGGTTGTAAACTGCTTTTATAAGGGAATAAAGTGAGTCTCGTGAGGCTTTTTGTATGTACCTTATGAATAAGGACCGGCTCATTCCGTGCCAGCAGCCGCGGTCATACGGCAGGTCCGGGCGTTATCCGGATTTATTGGGTTGAAAGGGAGCGTAGGCCGGAGATTAAGCGGGTTGTGAAATGTCGGGGCTCAACCTGGGCATTGCAGCGCGAACTGTGAGACTTGAGTGCGCAGGAAGTAGGCGGAATTCGTCGTGTAGCGGTGAAATGCTTAGATAGGACGAAGAACTCCGATGGCGAAGGCAGCCTGCTGTAGCGCAACTGACGCTGAAGCTCGAAAGCGTGGGGAGCGAACAGGATTAGATACCCT
+
FFEGFFGGGGFCGGGGGGGGFGGGGGDGGGGGGGGGDGEGGGA<FGGE:@FGGG<FF,FFFGEF,=FGGGECFGGFGGGCFGGG9<FDFCF,AFGGE<5FCFEG9BFFG<FG+EEE9AFEAGFABCA@FFFG9FAEFFAFFGCCGC8FGEFDFFD+F9F+,DCDBEGGE*@DFC7>*5>CD@ACCF5C<CCF?,=:ECC::DGG?F<**<<F9=F>/2*)8;;*0):B**?@CCC,?&C;+;5A9=#0@>67GECC:F9DFGFFF:6,:?@3+3+3+9D=FGFDFB==?@8F8@CC8BAEGF>,B+ECGGF=>9+@B:CB,DCCAGEEEAGFDC<B9AE8FDF44,C,GFAA<F@FGFEGGGGGGGCFGD<GDFGGGGGFCBFEFGFECEFGGFGFF@FE@GGGGFGGGGEF@,F@EFFDFGGGGFGGFFGCCCCC
@s1301 33862
TGGGGAATATTGCACAATGGGGGAAACCCTGATGCAGCGACGCCGCGTGGAGGAAGAAGGTCTTCGGATTGTAAACTCCTGTTGTTGAGGAAGATAATGACGGTACTCAACAAGGAAGTGACGGCTAACTACGTGCCAGCAGCCGCGGTAAAACGTAGGTCACAAGCGTTGTCCGGAATTACTGGGTGTAAAGGGAGCGCAGGCGGGAAGACAAGTTGGAAGTGAAATCCATGGGCTCAACCCATGAACTGCTTTCAAAACTGTTTTTCTTGAGTAGTGCAGAGGTAGGCGGAATTCCCGGTGTAGCGGTGGAATGCGTAGATATCGGGAGGAACACCAGTGGCGAAGGCGGCCTACTGGGCACCAACTGACGCTGAGGCTCGAAAGTGTGGGTAGCAAACAGGATTAGATACCCT
+
GDGFGGEEGGGGGGGGGGGGG7F+CFGGGGGGGGGC@FFGGGGGGGGCEGGGGGGGCFFFFFFFGFEGGGEGFFGGFGGGGGG9EFGGGGGGGGGGGGGGGGGGGGGGGGGGGGGGGGGGGGGGECGGGGFCCFGGGGGGGGGGGGDGGEFFGGGGGGDFGGGGGFFF?GGGGGGGGGG1GGGCFF::<<FGGGDBC>FEEGCEC=GFEC@;FGCCC@C<GGGGFGGDGGGFGGGGCFGGGFGGGGGGFGFGFGGFGEGCGGFGGGFGGGGGFGGFGGGGGGFGGGEGGGDFGFCB@CGGGFFCDGGGFE,FFECGGFFFGGCGCGGGGFGGEFGGGGGGGECCFBBFF7GGGCGGGGDEGGGGGGGGGEFGGGGGFGGFGGDFGGGGGGGGGGGGGFFFGGGGGGGGGFF<CCCC
@s1301 152
TGAGGAATATTGGTCAATGGGCGAGAGCCTGAACCAGCCAAGTAGCGTGCAGGATGACGGCCCTATGGGTTGTAAACTGCTTTTATAAGGGAATAAAGTGAGCCTCGTGAGGCTTTTTGCATGTACCTTATGAATAAGGACCGGCTAATTCCGTGCCAGCAGCCGCGGTAATACGGAAGGTCCGGGCGTTATACGGATTTAATGGGGGTAAAGGGAGCGCAGGCGGTGCGGCAAGCCGGGGGTGAGAGCCCGGGGCTCAACCCCGGTACTGCATTTGAAACTGTCGTACTAGAGTGTCGGAGGGGTAAGTGGAATTCCTAGTGTAGCGGTGAAATGCGTAGATATTAGGAGGAACACCAGTGGCGAAGGCGGCTTACTGGACGATAACTGACGCTGAGGCTCGAAAGCGTGGGGAGCAAACAGGATTAGATACCCT
+
FGECFFGGGGGGGGGGGGGGGGGGGGGGGGGGEFFGGGEDFDFFGGGCFGGGGGGGGDEGGEGGGGFGGFGG7FGGGGGGAFFGGFGGFGGAFFFGGGGGGGGGGGEDFGGGGCCFFGGGGGGEGFBFAFGFGGGGGGGFF7C:ECC,=BCFGGGGGCDGGGDEE@7<F<*==F7FECCFDFDFCFGGGDE>2>:CGGGC7+7FFF*:*1,2<CGFGFGFB>CC:8(>==E84*;(:#:F#CDEC*ECFCECGFGD1FF::BC/:3::1;D7F35,@<:=DAF+:<,,@,<C8>GEEECC+FFFFFC,GFE9,,E>>GGFF,EEFGEFFFE,?7FEBC58FE?FFFGGDFDFCCC6,EGEFDGGFCCGGGGGEFDGGEF8GDDGEEDDGECEGGEE,GGGGGGGF@GGGGEGGGFEFCF@FGGGDGGFFDGCCCCC
@s1301 153
TGAGGAATATTGGTCAATGGACGAGAGTCTGAACCAGCCAAGTAGCGTGCAGGATGACGGCCCTATGGGTTGTAAACTGCTTTTATAGGGGGATAAAGTGTGCCACGTGTGGCATATTGCAGGTACCCTATGAATAAGGACCGGCTAATTCCGTGCCAGCAGCCGCGGTAATACGGAAGGTCCGGGCGTTATCCGGATTTATTGGGTTTAAAGGGAGCGTAGGCCGTTTGGTAAGCGTGTTGTGAAATGTCGGGGCTCAACCTGGGCATTGCAGCGCGAACTGCCAGACTTGAGTGCGCAGGAAGTAGGCGGAATTCGTCGTGTAGCGGTGAAATGCTTAGATATGACGAAGAACTCCGATTGCGAAGGCAGCCTGCTGTAGCGCAACTGACGCTGAAGCTCGAAAGCGTGGGTATCGAACAGGATTAGATACCCT
+
FGGGG@FGGGGGGGGGGGGGGGGGGGGGGGGGGGGGGGGGGGGGGGGGGGGGGGGGGGGGGGGGGGEGGGGGGGGGGGGGGGGGGGGGGGGGGGGGGGGGGGGGGGGFFFGGGGGGGGGGGGGGGGGGGGGGGGGGGGGGGGGGGGEFGGGFGFFGGFGGGCEFGDEDCEC<FGGGCFCEGG9CGGGGGDGGECFG4=CCDC/GGGE@FFC?CFEFG>GEFDEFGD?:?EEFFGGFG*CE6GFCC:EEFFGGFGGGGGGDGEECFC9=CC@<AFDC+@5DCD<<GGECCGGG@GGGGGEF=F;FGGEEGFDE@,+DGGDF@F8EAECC@@<E,GGFGGGFFFFFGECGEGGGGGGGGGGGGGGFFGFGGGFEF8GGFFGEGGGGGGGGGGGGGGGFEBCGFEGFEEGGGGGGGFFGGGFFGGGGGGGGGFFCCCCC
@s1301 154
TGAGGAATATTGGTCAATGGGCGAGAGCCTGAACCAGCCAAGTAGCGTGCAGGATGACGGCCCTATGGGTTGTAAACTGCTTTTATAAGGGAATAAAGTGAGCCTCGTGAGGCTTTTTGCATGTACCTTATGAATAAGGCCCGGCTAATTCCGTGCCAGCAGCCGCGGTAATACGGAAGGTCCGGGCGTTATCCGGATTTACTGGGGGTAAAGGGAGCGCAGGCGGTGCGGCAAGCCTGGTGTGAAAGCCCGGGGCTTAACCCCGGTACTGCATTGGAAACTGTCGTACTAGAGTGTCGGAGGGGTAAGTGGAATGCCTAGTGTAGCGGTGAAAGGCGTAGATATTAGGAGGAACACCAGTGGCGAAGGCGGCTTACTGGACGATAACTGACGCTGAGGCTCGAAAGCGTGGGGAGCAAACAGGATTAGATACCCT
+
CEFFGDFGFFFGGGGECFGFGGGGGGGGGGGGGGGGGGGGGGGGGGGFGGGFGEGGGGGFGGGGGFFFDGGGGGGGGG9EF,CEFGFGGGGGGGGGGGGGGGCE,EF<FGDEFE<F9FEDC?FGGGGGGGDFGGGGCFD,BB=FGGGGGGFAFDGDGFGGGGGC>C:C7*@CD,>F*FE*6,?FGCC@<**=FGD5*A7<7F3<CF#<<3F;6@B58,C3(CD<:D>GGC<14,2&=7?GF@#<;,:>C:5GFCE@,+C>DFGEDFFF:@3:=<FAD6++=+3+DGDB,FDE5GGDGDGGFGFFF8FFEDE>=D=8FDFEFA>8)GGGGGFC69+6FFF8GFGGF?FFC5B,FFFEFFE=DGGGGGCGCFDFGGGFEGEGGGGDGGEGGEFGGEFFFGFDGCFGDGGDGGGGGGGGGFFFE9GGGGE9GGGCCCC@
@s1301 29446
TGAGGAATATTGGTCAATGGACGAGAGTCTGAACCAGCCAAGTAGCGTGCAGGATGACGGCCCTATGGGTTGTAAACTGCTTTTATAAGGGAATAAAGTGAGTCTCGTGAGACTTTTTGCATGTACCTTATGAATAAGGACCGGCTAATTCCGTGCCAGCAGCCGCGGTAATACGGAAGGTCCGAGCGTTATCCGGATTTATTGGGTTTAAAGGGAGCGTAGGCCGGAGATTAAGCGTGTTGTGAAATGTAGATGCTCAACATCTGCACTGCAGCGCGAACTGGTTTCCTTGAGTACGCACAAAGTGGGCGAAATTCGTGGTGTAGCGGTGAAATGCTTAGATATCACGAAGAACTCCGATTGCGAAGGCAGCTCACTGGAGCGCAACTGACGCTGAAGCTCGAAAGTGCGGGTATCGAACAGGATTAGATACCCT
+
FGGGGEFGGGGDGGGGGGGFGGGGGGGGGGGAFFGFCFFGGG9FEFGGGGGGGGGGGGCEG7F7EGGGGGDGGGGGGGG?EA9FGGGGFGGFGGGGGGGGGGGGGGGGGGGGGGGGGGGGGFGGFFFGGFFGGFGFEFGGGGEGGDFBFFGGGFGGGFFGGGGGGGGGGGGGGGGGCGGGFCF>1>EFGGGGGFFGGGDGGGG@@?<-C>FGGG<;F>FGFFCGDCEDC>8AFDB<ECGGGGFGGG?:@@=D9GCFGGGGCGF@C@?<CFFFGGFECCCCCFGGGGGGGFFGFFEGDGGGGGGFF8CFE@9,8@+DEFDEF<DGBDGGGFGF<<DE;GGGFEC?FGGGGF<EEFGGGGGGEFFBE,<GF,DGGGFFEFGGDGGGGFDGGEGGGGGGFEFAFGGDE@FGGFDGGFFE@FA@CBGGGGGFFGGCCCCC
@s1301 31124
TGAGGAATATTGGTCAATGGGCGAGAGCCTGAACCAGCCAAGTAGCGTGCAGGATGACGGCCCTATGGGTTGTAAACTGCTTTTATACGGGGATAAAGTGAGCTACGTGTAGCTTATTGCAGGTACCGTATGAATAAGGACCGGCTAATTCCGTGCCAGCAGCCGCGGTAATACGGACGGTCCGGGCGTTATCCGGATTTATTGGGTTTAAAGGGAGCGTAGGCCGTCTGTTAAGCGGTGTGTGAAATGTCGGGGCTCAACCTGGGCATTGCAGCGCGAACTGGCAGCCTTGAGTGTACACGAAGTAGGCGGAATTCGGCGTGTGGCGGTGAAATGCTTAGATATGACGAAGAACTCCGATTGCGAAAGCAGCCTGCTGTAGTGCAACTGACGCTGAAGCTCGAAAGCGTGGGTATCGAACAGGATTAGATACCCT
+
@FFF8CEGGGG9FGGGGGDF,EEGGGGGG?FGGGGGGGGFF,;CEFEGGDGFGGGGGGGGGGE7FFEFFGGGGGFFFGGGFCEFEFGF<@::C=E,CFGGFGC<EFGFGG8EFGGCGCEDG98FFFG:D:EGFGFFG<FDGGDEGCFDFCEGG=++@FFFCFFFCGGCF7FC;;:FG@EEFDGDGGCGGGG8CGGC*:7F79C=?EGGEEFCFGCCE,C;;:;C+;**2A<CF:<5>*##EEGGGGGCCC#F<GGGCCC6800%@A/88<<8GF?C6ACFDAB<,:+,,6,EBB>5,4FB+<E9<8:GGGGE@ECCCB++EFB@)EFEB?C,FGF8FEC,,,EE<:<GF9GGFCEGGGGGGEBCFEECGFGEF@C9FEFB,@,EFGFGEFEFC,GGGGGFDGGGFB@+GDGGECGF@ECAFFFFF9GGGGFCC<CC
@s1301 41340
TGAGGAATATTGGTCAATGGGCGAGAGCCTGAACCAGCCAAGTAGCGTGCAGGATGACGGCCCTATGGGTTGTAAACTGCTTTTATAAGGGAATAAAGTGAGAGTCGTGACTCTTTTTGCATGTACCTTATGAATAAGGACCGGCTAATTCCGTGCCAGCAGCCGCGGTAATACGGAAGGTCCGGGCGTTATCCGGATTTATTGGGTTTAAAGGGAGCGTAGGCCGGAGATTAAGCGTGTTGTGAAATGTAGGTGCTCAACATCTGCACTGCAGCGCGAACTGGTTTCCTTGAGTACGCACAAAGTTGGCGGAATTCGTGGTGTAGCGGTGAAATGCTTAGATATCACGAAGAACTCCGATTGCGAAGGCAGCTCACTGGAGCGCAACTGACGCTGAAGCTCGAAAGTGCGGGTATCGAACAGGATTAGATACCCT
+
FGF@FGGGGGGFGGGGGGAFEFDGGGGGGGGGGGGGGGGEGGDGGGGGGGGGGB@EFGEGGGGGGGGD?FGGG<?FGGDGGGFGGGGGFGGFGGFGGGGGGFGFFGGGGEGGGGGDGGGGGGGGGGGGGG9FDFGGGGGFEEGGGGGEGGFFGGCEFGGGGGGGGEEFE>F;FAFG7FFCFF@GGG7EC?F=BFF?5EFEF;=<CFGGGFCFFFEGGFGGF?EGFGG>F=ACCFGF85FGFC58FCF9>@9.96C:9<CE=,,<@<E,GFE@=B@:7FAAGGFFD@FF>8<<5FEDGFEF=A,AB@+GGGFDDFGDGF@EA=4+5>,FF9F9FCGGGGFD<D,FFCGGGGFGGGGGEGF@7EEGF<CECGGGFFFFGFCF:GGFFGEF7GFGGDGFF@FEC7GGGEGDGFGFFCFGGGFFBFEGGGGGGGGCC<CB
@s1301 21437
TGGGGAATATTGCACAATGGGGGAAACCCTGATGCAGCGATGCCGCGTGGAGGAAGAAGGTCTTCGGATTGTAAACTCCTGTTGTTGAGGAAGATAATGACGGTACTCAACAAGGAAGTGACGGCTAACTACGTGCAAGCAGCCGCGGTAAAACGTAGGTCACAAGCGTTGGCCGGAATTACTGGGTGTAAAGGGAGCGCAGGCGGGAAGACAAGTTGGAAGTGAAATCCATGGGCGCAACCCATGAACTGCTTTCAAAACTGTTTTTCTTGAGTAGGGCAGGGGTAGGCGGAATTCCCGGTGTAGCGGTGGAATGCGTAGATATCGGGAGGAACACCAGTGGCGAAGGCGGCCTACTGGGCACCAACTGACGCTGAGGCTCGAAAGTGTGGGTAGCAAACAGGATTAGATACCCT
+
CFFFGCEGGGGGGGGGGGGGGGGGGGGGGFGFGGGGGGGGCCFGGGGGGGEGGGGGFGGGCFFGGGD=:FFGGGGGGCFGGFEFF<EFGFFFFGFCGGGGGGGEFC<EGG8EDG<FGGCFGGGGGDBFFGFGEFFGCFA>FCAGGGGGGGGGGGCDFDCCFFF5>>:GCF2%<FBCEE:8;<@CFG,C:5?CFGE>EC=-=FC7F;E?GE8/<:6FF<<9+;CC6CDC@ECGF@;4#@:FCGGF@8EFCFFA=FF@FFCC#2=DCFFCGGEDDFAG8,DBD78GGGGE=@FF8E@EE@@GGFGCEGGFFGGGGGGGFGGGFEGGFBCGFCGFEEGGDEFGGGGGGECEFCFFFCGGGGFAAD,,FGFGGGGGGGGGGGGGGGGFGFFGGGGEFDGGGGGGGGGGGGGGGFC@CCCC
@s1301 159
TGGGGAATATTGCACAATGGGGGAAACCCTGATGCAGCGACGCCGCGTGAGCGATGAAGTATTTCGGTATGTAAAGCTCTATCAGCAGGGAAGAAAATGACGGTACCTGACTAAGAAGCCCCGGCTAACTACGTGCCAGCAGCCGCGGTAATACGTAGGGGGCACGCGTTATCCGGATTTACTGGGTGTAAAGGGAGCGTAGACGGTGTGGCAAGTCTGATGTGAAAGGCATGGGCTCAACCTGTGGACGGCATTGGAACCTGTCATACTTGATGGCCGGAGGGGTAAGCGGAATTCCTAGTGGAGCGGGGAAATGCGTAGATATTAGGAGGAACACCAGTGGCGAAGGCGGCTTACTGGACGGTAACTGACGTTGAGGCTCGAAAGCGTGGGGAGCAAACAGGATTAGATACCCT
+
FGFGGGGGGFFGGGGGGGGGGGGGGGGGGFFGGGGGGGGGGGGGGGG>FCFGGGGGGGGFGFGGGGGGGGGGFGGDGGCCGFGGGGGGGGGFGGF8EFGGGGGGGGGGGGGGGG8FGDF8>3>FEGGDFGGGGGF+@FFF8,>>CECGCCCFGGGCF,=GGD7F*=FGGDD8?EEEGGGGGGFFGGGGC@EFF+;*:E?8C7ECEE>F**;;868:E236,?)7:0<6:FFDE?:?6C:9C6,C@@E4<#36C@D@CC:+2,D?5<,C2,8,)+8F>EGGFF8E:+@GGDFD889FECECEF>+>C+@9,<9,4F6FFF=FFEBFFGGFCDFEFEF@CF@GEC?FB,GGFFA9GGGGGGEEGGGGGFEGGFEGGGGGGGGGFFFEGGEGGGDFCFFFEEFEFDGFAGGGGFCCCCC
@s1301 160
TGAGGAATATTGGTCAATGGGCGAGAGCCTGAACCAGCCAAGTAGCGTGCAGGACGACGGCCCTATGGGTTGTAAACTGCTTTTATAAGGGAATAAAGTGAGTCTCGTGAGACTTTTTGCATGTACCTTATGAATAAGGACCGGCTAATTCCGTGCCAGCAGCCGCGGTAATACGGAAGGTCCGGGCGTTATCCGGATTTATTGGGTTTAAAGGGAGCGTAGGCCGCAGGTTAAGCGTGTTGTGAAATGTAGGGGCTCAACCTCTGCACTGCAGCGCGAACTGGCTTGCTTGAGTACGCACAACGTGGGCGGAAGTCGTGGTGTAGCGGTGAAATGCTTAGATATCACGAAGAACTCCGATTGCGAAGGCAGCTCACGGGAGCGCAACTGACGCTGAAGCTCGAAAGTGCGGGTATCGAACAGGATTAGATACCCT
+
EFGGGFGGGGGGGGGGGGGGGGGGGGGGGGGGGGGGGGGGGGGFGGGGGGGGGGGGGGGGGGGGGGGGGGGGGFFGGGGGGGGGGGFGGFGFGGGGGGGGGGGGGGGGGGGEGGGGGGGGFFGGGGGGGGGGFGFGGGGFGFFGGGGGGGGGGGGGGGGGGGGGGGGGGGGGGGDFEGGGEGGGGGGDBFGFGCFEE@CCG7=FGGFGGGGC?FGF>FED?8DCFFCGGECEEFF=FBE:FGFGEGFFGGFEDCEDCCFCCGFCCGE@@GCBEDGE>FCGFGGGFD:5,3,C)EGFGFCB,,FCEEFGGEC=6++GEFDDFFB>9B7C,,F=EFFDGFFFE@,A,7GGEFFE@CDGEGFCGEGGFECFGGFGGGDFDGGGGCGGGGFCGGGGGFCDCEEEFDGGGGGGGGGGGF9GGGGFGGFGGGGGGFF@C@BC
@s1301 161
TGGGGACTATTGCACAATGGGGGAAACCCTGCTGCAGCGACGCCGCGTGAGCGATGAAGTATTTCGGTATGTAAAGCACTATCAGCAGGGAAGAAAATGACGGTACCTAACTAAGAAGCCCCGGCTAACTAAGTGCCAGCAGCAGCGGTAATACGTAGGGGGCAAGCGTTATCCGGATTTACTGGGTGTAAAGGGAGCGGAGACGGTGTGGCAAGTCGTATGTGAAAGGCATGGGCTCAACCTGTGGACTGCATTGGCAACTGTCATACTTGAGTGCCGGAGGGGTAAGCGGAATTCCTAGTGTAGCGGTGAAATGCGTAGATAGTAGGAGGAACACCAGTGGCGAAGGCGGCTTACTGGACGGTAACTGACGTTGAGGCTCGAAAGCGTGGGGAGCAAACAGGATTAGATACCCT
+
@<EGGG+EFGGGGGGGGGGFGEGGGGDCFFF,@EFGGGGC+@C+CFF@CCEEFGFCAFFCGF,C9EEBECG9CFC<E,BEF,CFAEGGGGFEEFFGEGGGGF@FGDC@,:F,DDFFCBEFFFGB=:<FGB3,@CDAFGD@F@C,@35@5CCFC9*?DF@CEG77;CF@:<:EECEGECEFFFGCFD:C1)B;0<E28::*5>E@CC:;:8?5@5A.<*#BCDB@96C@G@8FF@;,:<@,BC=D@7-3FE3::F:,>896+,5,A9FD==,6)C@7>G>?++FDGGF:EEFD>4,GF@FE:AB6)=8>;FGE@7GGFF?DDDAA,FGGGGFFCEFE<E8F:FF7GFCF7@CE<FCGFEEEGGGGGGFCCFCGGFFGGGGGFEFC7:GGGGGGFGFFCFEFGGGGGGFGGGGCCCCC
@s1301 162
TGAGGAATATTGGTCAATGGGCGATGGCCTGAACCAGCCAAGTAGCGTGAAGGATGACTGCCCTATGGGTTGTAAACTTCTTTTATATTAGAATAAAGTGCAGTATGTATACTGTTTTGTATGTATAATATGAATAAGGATCGGCTAACTCCGTGCCAGCAGCCGCGGTAATACGGAGGATCCGAGCGTTATCCGGATTTATTGGGTATAAAGGGAGCGTAGGTGGACTGGTAAGTCAGTTGTGAAAGTTTGCGGCTCAACCGTAAAATTGCAGTTGTTACTGTCAGTCTTGAGTACAGTAGAGGTGGGCGGAATTCGTGGTGTAGCGGTGAAATGCTTAGATATCACGAAGAACTCCGATTGCGAAGGCAGCTCACTGGACTGCAACTGACACTGATGCTCGAAAGTGTGGGTATCAAACAGGATTAGATACCCT
+
EFFGGFGGGGGGGGGGGFFGGGGGGGGGGGGGGGGGFFFEEFGDFGGGGGGGGGFGGGFGGGGFGGGGGGGGGGGFGGGGGGGGGGGGFFFFGGEDGGGGGGGGGGGGGGGGFFFCGFCGGGFG?<FDGGGGGGFGFECCFFEG7CEGGGGGGGGGDEGDFGGGGGGDGGCG9,@FGEG77FFGCCC:FGGGFGGG:C8,CFFCFG7#1B4=;FGFGF@-C;BFFGDFFFGGFFE@GGEFFDC;C<GEF=:GGGGGGGGFFGFDGGFGGDA7CGDF>#D==FFAFGF?EDF<EDGGGGGFEGFCFCDGEFFFD87GEFFFGF@8)EEEGFFFAGGFFFFDGEFGE?FGGGGGDF7GGGFCGEGGGGGGGFGGGGGG@GGGGGGGGGGGGGEGGGGGGGGGGGGGGEGGGGGGGGGGGGFGGGGGGGFGGGGCCCCC
@s1301 163
TGAGGAATATTGGTCAATGGGCGATGGCCTGAACCAGCCAAGTAGCGTGAAGGATGACTGCCCTATGGGTTGTAAACTTCTTTTATATTAGAATAAAGTGCAGTATGTATACTGTTTTGTATGTATAATATGAATAAGGATCGGCTAACTCCGTGCCAGCAGCCGCGGTAATACGGAGGATCCGAGCGTTATCCGGATTTATTGGGTTTAAAGGGAGCGTAGGTGGACTGGTAAGTCAGTTGTGAAAGTTTGCGGCTCAACCGTAAAATTGCAGTTGATACTGGATATCTTGAGTGCAGTTGAGGCAGGCGGAATTCGTGGTGTAGCGGTGAAATGCTTAGATATCACGAAGAACTCCGATTGCGAAGGCAGCCTGCTAAGCTGCAACTGACATTGAGGCTCGAAAGTGTGGGTATCAAACAGGATTAGATACCCT
+
GGGGGGGGGGGGGGGFGGGGFGGFGGGGGGGGGGGGGGGFGGGGGGGGGGGGGGGGGGGGGGGGGGGGGGGGGGGGGGGGGGGGGGGGGGGGFGGGGGGGGGGGFGFGDFGGGFGGGGGGGGDFEFGGFGGGGGGGGGGGFGGGGGGGGCGGGGGGGGGGGGGFGGEGG>EGFGGGGGGEG?DF@CECGFGGGGGGDEEGGGFGFF<9G;G;=@FFGFG3CC>FF:>DFGFFCECCCFGFGGFGGEFF@@DECGG>CDGFGGGGFFGGFFFFGGFGFFF3CD9<AGFF@A?=6GFGGGGFFFFDFGEEGDGGGGGCCF8CAC=GFGEFFGF9GGGGGFACEC<FFGGGGFGGFC>GEFGGEGEGGFEEGGGGFFGGGFEAGGGGGGGGGFGFEDGGGGGDGEGEAGFGFGGGGGGGGFFDFFGGGFGFGGGCCCCC
@s1301 32052
TGAGGAATATTGGTCAATGGACGAGAGTCTGAACCAGCCAAGTAGCGTGCAGGATGACGGCCCTATGGGTTGTAAACTGCTTTTATAAGGGAATAAAGTGAGTCTCGTGAGACTTTTTGCATGTACCTTATGAATAAGGAACGGCTAATTCCGTGCCAGCAGCCGCGGTAATACGGAAGGTCCGGGCGTTATCCGGAGTTATTGGGTTTAAAGGGAGCGTAGGCCGGAGATTAAGCGTGTTGTGAAATGTAGATGCTCAACATCTGCACTGCAGCGCGAACTGGTTTCCTTGAGTACGCACAAAGTGGGCGGAATTCGTGGTGTAGCGGTGAAATGCTTAGATATCACGAAGAACTCCGATTGCGAAGGCAGCTCACTGGAGCGCAACTGACGCTGAAGCTCGAAAGTGCGGGTATCGAACAGGATTAGATACCCT
+
EGGGGGGGGFFGGGGGGGF8CFGGGGGFGGGGGGGGGGGGGGFGGGGFGGGGGGFGGCFGGGGGG8FFGFGGCFFFGGGGFGGGGGGGGGFGDFFGGGGFFGGGGGGC=E:E@FFGGGGGGFCGCAFFGGGGGCE;CFGB,BFGGGGGGGG<DB<7F<F?,D<8@C7>:>FFGF@4@CEGCCC?GGCCFEEFF;FF:*C,=8?FCF?;F@ACFGGGGFGGAEEE@FE9:2FC?FGFGGFEFG5:ECCGGGF@<CG=,73<,2GGGFGGCFFC9GGEGFD9GGGGFFGGEDFD?FCB@GGCGEFFGGGFGGF;7GEECDF@CC++5@,FFGGCEDDCCFGFDDFGGGGFD?EFF?+EGGGGFEGGGDGGDCFGGGGAFGGGGGGGFGGF>FFGGGFAFEGGFFEDE:EEEGGGEGGGCGFE<CGGFGGGGGGCCB@<
@s1301 22934
TGGGGAATATTGCGCAATGGGGGCAACCCTGACGCAGCCATGCCGCGTGAATGAAGAAGGCCTTCGGGTTGTAAAGTTCTTTCGGTAGCGAGGAAGGCATTTAGTTTAATAGACTAGGTGATTGACGTTAACTACAGACGAAGCACCGGCTAACTCCGTGCCAGCAGCCGCGGTAAAACGGAGGGTGCGAGCGTTAATCGGAATAACTGGGCGTAAAGGGCACGCAGGCGGTGACTTAAGTGAGGTGTGAAAGCCCCGGGCTTAACCTGGGAATTGCATTTCATACTGGGTCGCTAGAGTACTTGAGGGAGGGGTAGAATTCCACGTGTAGCGGTGAAATGCGTAGAGATGTGGAGGAATACCGAAGGCGAAGGCAGCCCCTTTAGAATGTACTGACGCTCATGTGCGAAAGCGTGGGGAGCAAACAGGATTAGATACCCT
+
FEF@EGGGFD9EEGGGGGF?@FEGGGGFECCFFGGGGGAFFFGGCGD:FCDGGGGGF=<,,C<=FF@FD7FFF?FG,CFE<FEDFGFF8F:@C=EA:FGG9FCFAFFFC9,CFF<DDFFCFFBDF,=3>8D,CCDFGG,+@@EC>B88CC7FG,,38>BD*><:C?C,,<<CF7F*,7:FECGDF:*=F@C*?8/;*2@?6:>8<EC9C6>FG?*7/7:><:CCDGD%C><E+,;<DF>>CCA@B=AGE?>CEGC6CF@B>EEDBCFFDFC@?F;GGGGGFD@<==,CC4+7?ADC<?,,<98,,FFE=9+?<CEFFA,?EEF=EFF88BEDDFGGCCCCGFGFGGDEFFCDAE@DEAFEF:7ECFGGGGF?GGFCF@,<FCFFFFFFAEEFGGGGCF8GGCCGEFBEDGGGGGGGGFFCGFFEFEGGGGCGGFFGCCCCC
@s1301 42887
TGAGGAATATTGGTCAATGGACGAGAGTCTGAACCAGCCAAGTAGCGTGCAGGATGACGGCCCTATGGGTTGTAAACTGCTTTTATAGGGGGATAAAGTGTGCCACGTGTGGCATATTGCAGGTACCCTATGAATAAGGACCGGCTAATTCCGTGCCAGCAGCCGCGGTAATACGGAAGGTCCAGGCGTTATCCGGATTTATTGGGTTTAAAGGGAGCGTAGGCCGTTTGGTAAGCGTGTTGTGAAATGTCGGGGCTCAACCTGGGCATTGCAGCGCGAACTGCCAGACTTGAGTGCTCAGGAAGTAGGCGGAATTCGTCGTGTAGCGGTGAAATGCTTAGATATGACGAAGAACTCCGATTGCGAAGGCAGCCTGCTGTAGCGCAACTGACGCTGAAGCTCGAAAGCGTGGGTATCGAACAGGATTAGATACCCT
+
GGGGGGGGGGGGGGGGGGGGGGGGGGGGGGGGGGGGGGFGGGGGGGGGGGGGGGGGGGGGGGGGGGGGGGGGGGGGGGGGGGFGGGGGGCFEGGGGGGGFGGGGGGGGGGFGGGGGGGGGGGGGFGGGGGGGDGGGGGGGGGGG7FGFGGGGGGGGGGGGGGGGGGGGGGGGGGGGGGGGGGFDGGGGCFEGGGGGEGGGGGGGGGG?GGG@GGGGG7FDB35FGEE4EEEF?FFFGGGEG<<GGGG>GGFFGGGFEGGGGGGGGGFGFFGFFFFGEF=EGFCDGFEFFF8DBDCC@,GGFEBGFEEGGFCFD=GGGGFCF9CCFEEFC,<@5,GGGGCGFCGGGFFCGFDFEF@6C@GGGFEDF@,FDFEGEFEC@F@CDGGFDGFGGFGGGGGGFCFCFGGGGGGGGGGGGGGGGGFE<EE9FAGGGGGCCCCC
@s1301 167
TGAGGAATATTGGTCAATGGGCGAGAGCCTGAACCAGCCAAGTAGCGTGCAGGACGACGGCCCTATGGGTTGTAAACTGCTTTTATAAGGGAATAAAGTGAGTCTCGTGAGACTTTTTGCATGTACCTTATGAATAAGGACCGGCTAATTCCGTGCCAGCAGCCGCGGTAATACGGAAGGTCCGGGCGTTATCCGGATTTATTGGGTTTAAAGGGAGCGTAGCCCGTTTGTTAAGCGTGTTGTGAAATGTAGTGGCTCAACCAGGGCATTGCAGCGCGAACTGGCAGACTTGAGTGCGCAGGAAGTAGGCGGAATTCGTCGTGTAGCGGTGAAATGCTTAGATATGACGAAGAACTCCGATTGCGAAGGCAGCCTGCTGTAGCGCAACTGACGCTGAAGCTCGAAAGCGTGGGTATCGAACAGGATTAGATACCCT
+
EGD<FFGGGGGGGGGGGGGGGGGGGGGGGGGGGGGGGGGGGGGGGGGGGGGGGGGGGFGGGGGGDFFGGGGEGECEF<?=<FFGGGGGGGGFGFFGGGGGGGGGGGGGFGGGGFGGGGGGGFCFGDGGFFGGGGGGGCFFGGGGGGGGGF=FGGGGGG<FFGGGEGGGEEGGGGGG>@FG:EGEGG*=*4*8C@7EG*82:+FCGG<4EFC@CF87<>GF?2#9EE>GCC7:6+<>>*:E@F4=4<9/7=GFCFGC*@F9@DGFGGEF/;C5:FC>>@?8FBBC5,DC,D<GFGGEGGFFFFB9B@7CC89FEFCCECB4FAEE>EEEFGF;EFF>,GGGFDE?,=<GEAGEFEGGFDA@GGGGFGFGGGGGGGGFCGGGEFCC9FEDGEGGGGGGGGGGGGGGEDGGGGFFFGGGGGGFGGGGGGGGGGGCCCCC
@s1301 26089
TGAGGAATATTGGTCAATGGACGAGAGTCTGAACCAGCCAAGTAGCGTGCAGGATGACGGCCCTATGGGTTGTAAACTGCTTTTATAGGGGGATAAAGTGTGCCACGAGTGGTATATTGCAGGTCCCCTATGCATAAGGAACGGCTAATTCCGTGCCAGCAGCCGCGGTCATACGGAAGGTCCGGGCGTTATCCGGATTTATTGGGTTTTACGGGAGCGTAGGCCGTTTGGGAAGCGTGTTGGGAAATGGCGGGGCTCAACCTGGGCATTGCAGCGCGAACTGCCAGACTTGAGTGCGCAGGAGGAAGGCGGAATTCGTGGTGTAGCGGTGAAATGCTTAGATATGACGAAGAACTCCGATTGCGAAGGCAGCCTGCTGTAGCGCAACTGACGCTGAAGCTCGAAAGCGTGGGTATCGAACAGGATTAGATACCCT
+
FF,,CFFGGGGCF@FGFGG8AFGFFGGGGGGGGGGGFGGFCF,ECGGGCEFFFGC@A,BFFGG<@FGGGGCDGGG,C<C@FF9,C,CFGEEEEDFF,,B<FF9BFEC+8B=<EFGCAFGF?F8A5,=E<=FC,EFB?FFG,B@7@@BCDFDDEF?=:3FGF7,@C6<C:*63,>>*FCEGGFG@<FGG<<+2>>FF5C199@99A@C9.#<$*8:<C@G4;CGC<C>*FB?*9ED;GCFEFD,2A3<0:#:@GEC3GGF@7F%1F@,@,7EDFF68+@DEEFDB55,@@,=F5GE:DGEB,C7,9+=DGCGGGEC=8++,FFCEBFCEAFC<AFDCGF<=GEFE7FEFCFFGFGFC7FF@@:GGGGGFFC8@,,AGFGE@+7FEAFFFCFFGGGGGGGGFGGGGCGFGGGGFEF,DEECGGGGGFGFGGGGCCCCC
@s1301 39016
TGGGGAATATTGCACAATGGGGGAAACCCTGATGCAGCGACGCCGCGTGGAGGAAGAAGGTCTTCGGATTGTAAACTCCTGTTGTTGAGGAAGATAATGACGGTACTCAACAAGGAAGTGACGGCTAACTACGTGCCAGCAGCCGCGGTAAAACGTAGGTCACAAGCGTTGTCCGGAATTACTGGGTGTAAAGGGAGCGCAGGCGGGAAGACAAGTTGGAAGTGAAATCTATGGGCTCAACCCATAAACTGCTTTCAAAACTGTTTTTCTTGAGTAGTGCAGAGGTAGGCGGAAGTCCCGGTGTAGCGGTGGAATGCGTAGATATCGGGAGGAACACCAGTGGCGAAGGCGGCCTACTGGGCACCAACTGACGCTGAGGCTCGAAAGTGTGGGTAGCAAACAGGATTAGATACCCT
+
GGGGGGGGGGGGGGGGGGGGGFGGGGGFGFGGFFGGGGFFGGGGGGGCGGGGGGGGGGGFGGEFGGGDEFFFFGGGCGGGGGGB<FGGGGGFFFAFGGGGGGEGGGCFFGFGGGFGGDGFGGGGGDFEFGFGG=BF<=BFGECFFDCFCFC>@CCD82CF(2@FFCCFG5ECGC/GGDGGGFFGG2=FFCC3B<F:<>FFFGCEEGGECECGGFF6:GF?DFFDE:E9GFFF@@8D*1CCGGGFGFFFCGGGGCC9E@<CDCFD<FF8GGGF:F@,@(8:,FFFFB+BC89F@=+EB+>GFFCBBGFFFF,F7GDGGGGFGDF:FGF<C,FF7F8GFFGGGEGFE,CGEGFF<F9F@F<AGFC8<GFGGGGGGGGFFGGGFCGGGFGGGGGGGGGGFECFGGGFF@FGFGGCCCCC
@s1301 25202
TGAGGAATATTGGTCAATGGGCGGAAGCCTGAACCAGCCATGCCGCGTGAAGGACTAAGGCCCTATGGGTCGTAAACTTCTTTAGACGCAGAGCAATAAGGGCCTCGCGAGGTCCGATGAGAGTATGCGTAGAATAAGCATCGGCTAACTCCGTGCCAGCAGCCGCGGTAATACGGGGGATGCGAGCGTTATCCGGATTTATTGGGGTTAAAGGGTGCGTAGGCGGCGAATTAAGTCAGCGGTGAAAGCCCGGGGCTCAACCCTGGAAGTGCCGTTGAGACGGATTGGCTCGAATACCCTTGCCGTGGGAGGAATGAGTGGTGTAGCGGTGAAGTGCATAGATATCACTCAGAACACCGATTGCGAAGGCATCTCACGAAGGGGCGATTGACGCTGAGGCACGAAAGCGTGGGGATCGGACAGGATTAGATACCCT
+
AEGGGFEFCEFDF@EFGGCFFGGEEFGGGGGFFFFGGGGGGGGGGDG:FGG<EEFFGGEFFGGGFFFGGGGGGGFGGGGGFGFCE=9:C7FEGFF4EEE9,,:F=EGGGGGCFFG@3BC<F<BFFFAFG@7BFGFEAFFGGFGC*D<FG9FGGGGDEFF7:><FFGE*CFGFCCBC77CEEGGC*258E8>FE+;CGGF87C.FC(#GFD;ECDC<E1<(,GGDFC<+=,?GCGF;B7+2,8-?C@?1*>*CFB:63*8,7D,FFF8@GCFCFFA<>6,66,,BFGEED<,9+8FFC=DE=C6+4,CFE,FFEF@@DFGFFCEE:6,GGE<8FFCC,-F8FAC?<<C?59GGEFFCEGGGFGEGGEDGGFGGGGGGGFDCB@@GGCE7GGGGGGFGFFGFFGGGGGGFEFCFGGGGGGFFFCGGGGGGGFGCCCCC
@s1301 171
TAGGGAATCTTCCACAATGGGCGAAAGCCTGATGGAGCAACGCCGCGTGGGTGAAGAAGGTCTTCGGATCGTAAAACCCTGTTGTTAGAGAAGAAAGTGCGTGAGAGTAACTGTTCACGTTTCGACGGTATCTAATCAGAAAGCCACGGCTAACTACGTGCCAGCAGCCGCGGTAATACGTAGGTGGCAAGCGTTATCCGGATTTATTGGGCGTAAAGGGAACGCAGGCGGGCTTTTAAGTCTGATGTGAAAGCCTTCAGCTTAACCGGAGTAGTGAATTGGGAACTGGGAGACTTGAGTGCAGAAGAGGAGAGTGGAACTCCATGTGTAGCGGTGAAATGCGTAGATATACGGAAGAACACCAGTGGCGAAAGCGGCTCTCTGGTCTGTAACTGACGCTGAGGTTCGAAAGCGTGGGTAGCAAACAGGATTAGATACCCT
+
FFGGGEFGGGGGGGGGGGGGGGGGGGGGGGGGGGGGGGFFGGGFGCF@FEGGGGGGGGGGGGGFFGGG7FFFGGGFGGGFFGCFGGGGGGFFGFEFAFGGGFEGGGGGGFGGGGGFD?FFGGFDGDGGEGGFCEGCACEFFGGGGGGEGEDGGGGGGGC8FFFC7@,DAFDEC*:7@FCFGGFDCFC,<<:EG@7:C=<439,?A>F:<<6*:C>@;*1::?8:>>DDCCE$7GGFC9F@50;3:GGFC<+?8DF>GDC>CG@CCGCF=,7,4FD<#0B:2@,:6=,4?99<C,FCF*B,?8FGDF?=EB4B,GFFDD=DE===,F,EDAFEGGEGGEF@>DFGGF@,AGFGGGGGGGFGFF@FGGGGGGFC+E@8F@FF<FFGGGGGFF<GGGGGGGEFFGGFCGGFCGGGGGFEFCGGGGDEFFGGGGFGGGGECCCCC
@s1301 172
TGGGGAATATTGCACAATGGAGGAAACTCTGATGCAGCGACGCCGCGTGAGTGAAGAAGTAATTCGTTATGTAAAGCTCTATCAGCAGGGAGGATAGTGACGGTACCTGACTAAGAAGCTCCGGCTAAATACGTGCCAGCAGCCGCGGTAATACGTATGGGGCAAGCGTAATCCGGATTTACTGGGTGTAAAGGGAGTGTAGGTGGCCATGAAAGTCAGAAGTGAGAATCCGGGGCTCAACCCCGGAACTGCTTTTGAAACTGTAAGGCTATAGTGCAGGAGGGGTGAGTGGTATTCCTAGGGTAGCGGTGAAATGCGTAGATATTAGGAGGAACACCAGTGGCGAAGGCGGCTCACTGGACTGTAACTGACACTGAGGCTCGAAAGCGTGGGGAGCAAACAGGATTAGATACCCT
+
@CFFGGCED9FCFGGDC,FCFGGG@FG9E9FGGG9FGGCC+@F6@EG@FG@FCFCGCD8ECFFF<DFEDFGFA??<FFGGGFGGGGGGGGGG>C,CFFFFGEEGFGG9EFFCFGGAFFFFGGGGGGGGGGCCEG@CFF8DFDFFDE@:@>8@;@@:A;C8C@BEEGGF:*:DCFDD:@F,@9,@<<,81,CF9>B03*=<C74*,+588A76;GF6>D?BA@=@8#0*C6+33CF8D@/FCFDEF>0C2>:+A<@9,/0:CD=?9E<@,<??8?9:8GEC6BDBA=F,B499,,,,E8CFA,668F=E;ECDF7EC?CAC94AFE9<CE<@EEFFCA?<@,8@,F@EGGFE89AGF8FDGGEGFGFEGFE@<FCFF8GGFD7CF@,GGEDCCFFFF<9EEEFFFFDECFFFBCCCC
@s1301 173
TGAGGAATATTGGTCAATGGGCGAGAGCCTGAACCAGCCAAGTAGCGTGCAGGAAGACGGCCCTATGGGTTGTAAACTGCTTTTATAAGGGAATAAAGTGAGCCTCGTGAGGCTTTTTGCATGTACCTTATGAATAAGGACCGGCTAATTCCGTGCCAGCAGCCGCGGTAATACGGAAGGTCCGGGCGTTATCCGGATTTACTGGGTTTAAAGGGAGCGTAGGCCGGAGATTAAGCGTGTTGTGAAAGGTAGACGCTCAACGGCTGCGCGGCAGCGCGAACTGGTTTCCTTGAGTACGCACAAAGTGGGCGGAATTCGTGGTGTAGCGGTGAAAGGCTTAGATATCACGAAGAAATCCGATTGCGAAGGCAGCTCGCTGGAGCGCAACTGACGCTGAAGCTCGAAAGTGCGGGTATCGAACAGGATTAGATACCCT
+
FGGGGGGGGGGGGGGGGGGGGGGGGGGGGFFGGGGGGGFFGGGFFGGFDEGGGGGGGGGGGGGFFFGGGGGGGGGGGGGGGGGGGGGGGGGDFGFGEFGGGGGGGGGGGGGGFG?FGGGGGGCB<FGGGFGGGGGGGGGGGGGGGDEGGGGGGFCFGFDFG@DGECEGGGGCFD*CC7CC:FGECGC::CC8EGEG>G@FC;=GGF<6<<FFFGD5E@CBBDEGF:F@C7FF<<C2<>CB;<>ECF?6C96?<:?4=C<8A5)87E<C,*141@E@>C?26FE=>,B:,<DGD@+:EB8EA5CEGGEEC?E>==8>GGFFA?6+):EE@,5,??<C=GEFFD<:B7FFE?<FF8,F@<A4@,GFGF9FDECGFCFECF>,7F>GGGFF:FFFFBFEGFFAGGGGGGGGEDFGGFGFGFCEGGGGGDGDFGGCCCCC
@s1301 174
TGAGGAATATTGGTCAATGGGCGAGAGCCTGAACCAGCCAAGTAGCGTGCAGGATGACGGCCCTATGGGTTGTAAACTGCTTTTATACGGGGATAAAGTGAGCCACGTGTGGCTTATTGCAGGTACCGTATGAATAAGGACCGGCTAATTCCGTGCCAGCAGCCGCGGTAATACGGAAGGTCCGGGCGTTATCCGGATTTATTGGGTTTAACGGGAGCGTAGGCCGCCCCTTAAGCGTGTTGTGAAATGCCGCGGCTCAACCGTGGCACTGCAGCGCGAACGGGGGGGCTTGAGGGCACGCAACGCAGGCGGAATTCGTGGTGTAGCGGTGAAATGCTTAGAGATCACGAAGAACTCCGATTGCGAAGGCAGCTTGCGGGAGTGCGACTGACGCTGAAGCTCGAAGGTGCGGGTATCGAACAGGATTAGATACCCT
+
CFFGGGGGGGGGGGGGGGGGGGGGGEGGGGGGGGGGGGDFGGGG<FEFFGGGGGFGGGGGGGG7FFCFGGDGEGG?EGGGDFGFGGGGGGGG7:FEDFFGGGC<DGG+B?D7FFGFGGCGGGEGFGFF=>C<F9E,?FDGGFEEEGGFFGGGDF7@<>F@AFCGG5@B<:FCDF:FGGGGGGGC7CCF*<E8;<CEGC7<77F9FGCG*A@+28?>>08BB92*87>>EGG6/1<);%CC>?+1<9C#=B?:C=<C8B<>EGGGGCEFEDCFGGGC>803*+7F:FF<,FFF8F8F6DGGC7CF@GEGGFB@+,EGGGGFFGEEAGGGGFF9F9FFEDACF@,AB,CCGDDFACC7GGGFGGGGGFFFGGFF@+EGGGGGEGGGGGGGGCFFE9GGGEF@FGFE8FE>GGGEEFGGGF<FCGGGGGGGFCFCCCCC
@s1301 24582
TGAGGAATATTGGTCAATGGACGAGAGTCTGAACCAGCCAAGTAGCGTGCAGGATGACGGCCCTATGGGTTGTAAACTGCTTTTATAAGGGAATAAAGTGAGTCTCGTGAGACTTTTTGCATGTACCTTATGAATAAGGACCGGCTAATTCCGTGCCAGCAGCCGCGGTAATACGGAAGGTCCGGGCGTTATCCGGATTTATTGGGTTTAAAGGGAGCGTAGGCCGTTTGGTAAGCGGGTTGTGAAATGTCGGGGCTCAACCTGGGCATTGCAGCGCGAACTGCCAGACTTGAGTGCGCAGGAAGTAGGCGGAATTCGTCGTGTAGCGGTGAAATGCTTAGATATGACGAAGAACTCCGATTGCGAAGGCAGCCTGCTGTAGCGCAACTGACGCTGAAGCTCGAAAGCGTGGGTATCCAACAGGATTAATACCCT
+
FGFGGFFGGGGGGGGGGGGGGGGGGGGGGGGGGGGGGGGGGGGGGGGGGGGGGGGGGGGGGGGGGGFGGGGGGGGGGGGGGGGGGGGFGGGFFGCFGGGGGGGGGGGGGGGDGGGGGGGGGGGGGGGGGGGGGGGGGGGGGGGGGGGGGGGGGGGGGGGG/GGGGGGGGGG8FF?G>FGG>GGGGGD??GEGGGGG,FFBFFGGGGFGGFF>FGGFGFG=<GDCGGFEGGGGFEAFG&ECCG/C;CFFGFDGGGGGGGGGGGGGGGGGGGC@GGGGFGDDCDGFFF?6=8<;+=GECGGGGFEE@+CFC<;@+FECDFB@GFDBE>F9AEAEEF?,<,EFGGGGGEFGGGGGGGGGGGGGEFCGGFEGFFFGGGGGGGGGGGGGGFEGGGFEGGGGGGGFGGGGFCGGGGFFFGGGFFDFFEFGGFFGGGCCC?C
@s1301 176
TAGGGAATCTTCGGCAATGGGGGCAACCCTGACCGAGCAACGCCGCGTGAGTGAAGAAGGTTTTCGGATCGTCAAGCTCTGTTGTAAGTCAAGAACGAGTGTGAGAGTGGAAAGTTCACACTGTGACGGTAGCTTACCAGAAAGGGACGGCTAACTACGTGCCAGCAGCCGCGGTAATACGTAGGGCCCGAGCGGTGTCCGGATGTATTGGGCGTAAAGCGAGCGCAGGCGGTATGATAAGTCTGAAGTGAAAGGCTGTGGCTCAAACATAGTTCGCTTTGGAAACTGGCAAACTTGAGTGCAGAAGTGGAGAGTGGAATTCCATGTGTAGCGGTGAAATGCGTAGATATATGGGGGAACACCGGTGGCGAAAGCGGCTCTCTGGTCTGTAACTGACGCTGAGGCTCGAAAGCGTGGGGAGCGAACAGGATTAGATACCCT
+
BCEGGGGGGGFF86CCFFDFGDEGGGGGGFCE<E@@EGCEFDGGGGD+@::?FGGGGGGGDCCDGG@++@F4,=F<FFGAFEFFGGG<FAFFGGGFCGG8B,FCDCCFGFGGGGF<9BDC8BDDC9=::EFCCFAFAFGGGCF<>C,@>EC7CFCG@,CF@7BF7@DC,@7:7*4*<?:BFCC7<+*<C4C>BC*2/C:E*>***0<<E9CG>C*7>0C42(C)<5C>*#:52#2#9>A:CEFA:019@#:A#FD8:FGG86>,:8%<8=CA326B8CD@4FF+<=9A,FFEFEC8E9E=<;9E,@E9GF=A9CAF=8=C4@:9,EDGC5@@GE;<C:@,>>CC,DFE=B,B@,,FECC:@+GCEF:CEFDBCGGGFGGGGFFGGFGGD@F@@:,F>FEE@FGGGGGFFEDGEDF:CFC@EDFF,B9GGGGGGGFECCCCC
@s1301 177
TGAGGAATATTGGTCAATGGACGAGAGTCTGAACCAGCCAAGTAGCGTGCAGGATGACGGCCCTATGGGTTGTAAACTGCTTTTATAAGGGAATAAAGTGAGCCTCGTGAGGCTTTTTGCATGTACCTTATGAATAAGGACCGGCTAATTCCGTGCCAGCAGCCGCGGTAATACGGAAGGTCCGGGCGTTATCCGGATTTATTGGGTTTAAAGGGAGCGTAGGCCGGAGATTAAGCGTGTTGTGAAGTGGAGACGCTCAACGTCTGCACTGCAGCGCGAACTGGTTTCCTTGAGTACGCACAAAGTGGGCGGAATTCGTGGTGTAGCGGTGAAATGCTGAGATATCACGAAGAACTCCGATTGCGAAGGCAGCTCACTGGAGCGCAACTGACGCTGAAGCTCGAAAGTGCGGGTATCGAACAGGATTAGATACCCT
+
EEGGGGGGGGGCGGGGGGGGGGGGGGGGGGGGGGFGEFFGGGGGGFGCGGGGGGGGFGFEGGGGGGGGGEEFGGGGGGGGGGGGGFGGGGGBFECF?FCDFGGGFFGFFFGGGGGGGGDFGGG5:FFGGGGGGGGGGGGGGFGGCEEFGCFDFGFG<FGFGGGGGGGGGDGFGGGGGGDCBEFGGGGGG2CGG?C?-8,FCF:B?C<>:GFFGFGF76F@<B59/>C79CACF:FAFFEE8##?<3,9@,E:CCC88FCF@,=EF>6<GEF?+CC=88+3CDGFFD>B,FFF=FE?@4,GEA,<GGDGEFB@4,+7GFGF?E6C8+4EB=,9EAGFEC,EGFDFGGGGFFCGFF=7@GGEFECDGFCF8FEFGGGGGGEDGGEGGGFGGEFEGFFFFGGFGGGFFCGGFCEFDFGGGGFCGGGGGGGGFGGCCC@C
@s1301 24014
TGGGGAATATTGCACAATGGGGGAAACCCTGATGCAGCGACGCCGCGTGGAGGAAGAAGGTCTTCGGATTGTAAACTCCTGTTGTTGAGGAAGATAATGACGGTACTCAACAAGGAAGTGACGGCTAACTACGTACCAGCAGCCGCGGTAAAACGTAGGTCACAAGCGTTGTCCGGAATTACTGGGTGTAGAGGGAGCGCAGGCGGGAAGACAAGTTGGAAGTGAAATCCATGGGCTCAACCCATGAACTGCTTTCAAAACTGTTTTTCTTGAGTAGTGCAGAGGTAGGCTGAATTCCCGGTGTAGCGGTGGAATGCGTAGATATCGGGAGGAACACCAGTGGCGAAGGCGGCCTACTGGGCACCAACTGACGCTGAGGCTCGAAAGTGTGGGTAGCAAACAGGATTAGATACCCT
+
FGFCGFGGGGGFFGGGGGFGGGGGGFGGGGGGGGGGFG7@FGFEGGGFCFEFEEFEFGGGGG9EEDCCGGFGGGGGGGGGFGGGFGGGGGG8EFGGGGGGFGF:F?FGGGGGGGGGFGDFGGGGFGGGFFEFGFFCCF7DF8@FG*>FGGGGG9F:D@FGGFDC>CF+61=C:FGGGG@CG-CCFG<CC:CC:CFDEEECEEEE*GFFEGGGGFFFFCGGEE<FG;GFEGFC9@FDC<+CGD<8ADF.#D?DFFC49D<EE?GGFDDFCCFGFGEA+GFBCEFFCCF=B6,FGGGGDF7GE9CB==EGGFEAEFBFDEF=GGFB7GFGF@FF@F@F,<@EGGGGFCC7GDGGGFFECGGGGGGGGGFGFEFDFEGGGGGGFFEE<FGGGGGGFC9GEEEFFDGGGGGGFFGCCCCC
@s1301 31170
TGGGGAATATTGCACAATGGGGGAAACCCTGATGCAGCGAAGCCGCGTGAGCGAAGAAGGATTTCGGTATGTAAAGCTCTATCAGCAGGGAGGACAATGACGCTACCTGACTAGGAAGCCCCGGCTAACTACGTGCCAGCAGCCGCGGTAATAAGTAGGGGGCAAGCGTTGTCCGGAATTACTGGGTGGAAAGGGAGCGTAGACGTTAAAGCAAGTCTGAAGTGAAAGCCCGGGGCTCACCCCCGGGACTGCTTTGGAAACTGTTGAACTAGAGTTCTGGAGAGGTAAGCGGAATTCCTAGTGTAGCGGTGAAATGCGTAGATATTAGGAGGAACACCAGTGGCGAAGGCTGCTTACGGGACAGTAACTGACGTTGAGGCTCGAAAGCGTGGGGAGCAAACAGGATTAGATACCCT
+
FCGFGGDFFGGCDC<@CFFGFCGG7CC8@FFFACGGGFFE+@+@FGDFFG:=C:FEEAF,9C9=FEC,,?F,9BE,:,,BC9<ED?F8DGC++++A4,EC9F+8CCFDE<,B?BCFGG@F<B:+=+=F<,D<+@,8@,DCD@,@*3**><FFF,?8<9CC*=<<F7*+4**3,?FB<*<CFGGGGG8<**02;CG/*5,**::;8+1+:69,3#C#99,C:<%E*A9**>ECGGF5CC3+7@++D>:<6FDD:,4FEC7,,:FC,,<F@,5C+B,C,E=8EFADEEC?C@GE8@ECE,FEF@GEBF?,@?C:,,GFD9FFFFEGEFGCFDFF7EF<CFFDEEFBFGGFFC,EA,FE@6BAC<<E,CEF@FDCCEGGCGGGGGF@BFC7CDFFGGGGFCFFDCGGGGFGGGGC@CCC
@s1301 30166
TGGGGAATACTGCACAATGGAGGAAACTCTGATGCAGCGACGCCGCGTGAGTGAAGAAGTAATTCGTTATGTAAAGCTCTATCAGCAGGGAAGATAGTGACGGTACCTGACTAAGAAGCTCCGGCTAAATACGTGCCAGCAGCCGCGGTAATACGTATGGAGCAAGCGTTATCCGGATTTACTGGGTGGAAAGGGAGTGTAGGTGGCCATGCAAGTCAGAAGTGAAACGCCGGGGCTCAACCCCGGAACTGCTTTTGAAACTGTAAGGCTGGAGTGCAGGAGGGGTGAGTGGAATTCCTAGTGTAGCGGTGAAATGCGTAGATATTAGGAGGAACACCAGTGGCGAAGGCGGCTCACTGGACTGTAACTGACACTGAGGCTCGAAAGCGTGGGGAGCAAACAGGATTAGATACCCT
+
EEFGGGEGGGFGGGGGGGFFGGFGGGGGGFFFGFGGGCEGGGGBFEFCFCFGGGGGGGGCFD9FFG88=E9FAEFFFDGGFGGGG8,B<CDGGGAF,AF9<FGGGGGGGGG9FG?FGFFFFFECFGGGGGGGFFDDGG8DFFEE=FGGFEG9@;FF?C>EGGCF<F*FFFGGGGGGGCCFGGCCFFC.#FFCEEEFEBGF@CABFFFGFEFCFFFFGGGFFFFFGFG$#FCDGGFGGFGFCF>8DFDGGEB6?<E<@<EFGFF<AGGFFAFE1GGGFDF?8CFFGGG9FED@,GGGGGGEGFGGFEGGGGGGGGGGGGGGGGEGGGGFF<@FBCEECFFGGGGGGGEGGGFE9FFGFGGGFGGGGGGGGGGFEFGGBGF?GGGGF@GGGGGGGGFGFFFFAAEGFAGGFGGCCCCC
@s1301 40896
TGAGGAATATTGGTCAATGGACGAGAGTCTGAACCAGCCAAGTGGCGTGCAGGATGACGGCCCTATGGGTTGTAAACTGCTTTTATAAGGGAATAAAGTGAGAGTCGTGACTCTTCTTGCATGTACCTTATGAATAAGGACCGGCTAATTCCGTGCCAGCAGCCGCGGTAATACGGGAGGTCCGGGCGTTATCCGGATTTATTGGGTTTAAAGGGAGCGTAGGCCGGAGATTAAGCGTGTTGTGAAATGTAGAGGCTCAACCTCTGCACTGCAGCGCGAACTGGGCTTCTTGAGTACGCACAACGTGGGCGGAATTCGTGGTGTAGCGGTGAAATGCTTAGATATCACGAAGAACTCCGATTGCGAAGGCAGCTCACGGGAGCGCAACTGACGCTGAAGCTCGAAAGTGCGGGTATCGAACAGGATTAGATACCCT
+
EFGGGGGGGGGGGGGGGGGGGGGGGGGFGFGGGGGGGGGGGGEFDGGGGGGGGGGGGGDGGGGGFGGGGGGGGGGGGGGGCFGGGGGEFFG<E<EFFGGGGGFGGGGGGGGFGGGGGGGGGGGGGGGGGGGGGGGGFGGFGFEFGGGFEFGFGGCFFFGGFGGG:BEGEGCF=FCDC:CF>GG@GGGGGGFGGGGGCEGGGGGBFFGGGGGG7?CFGFGGFFDGEGGDGFGGDGGBF,FEGGGGGG?FFFGGFFGGGFFGGGGGFFFFGGGFFG@GBEE5@;F=,FF?FCFFDEECGGGGGGFDGGGGGFFFD8GGGGGFFGEGBC7GFGFDFGGGGEGGFFGGFFGGGGGGFEFBGGGCGEEGFFEGGGCGGGGGGE@GGGGGGFGGGGGGGGGGEFEGGGGFGGGGGGGGGGGGGGGFGGGGGDGGGGGCCBCC
@s1301 42240
TGAGGAATATTGGTCAATGGACGGAAGTCTGAACCAGCCAAGTAGCGTGCAGGATGACGGCCCTATGGGTTGTAAACTGCTTTTATAGGGGGATAAAGTGAGCTACGTGTAGCTTATTGCAGGTACCCTATGAATAAGGACCGGCTAATTCCGTGCCAGCAGCCGCGGTAATACGGAAGGTCCGGGCGTTATCCGGCTTTATTGGGTTTCAAGGGAGCGTAGGCCGTCTTGTAAGCGGGTTGTGAACGGTCGGGGCTCAACCTGGGCATTGCAGCGCGAACGGTGAGACCTGAGTGCGCAGGAAGTAGGCGGAATTCGTCGGGTAGCGGTGAAATGCTTAGATATGACGAAGAACTCCGATTGCGAAGGCAGCCTGCTGTAGCGCAACTGACGCTGAAGCTCGAAAGCGTGGGTATCGAACAGGATTAGATACCCT
+
EFGGFGGGGGGGGGGGGGGGFGGGGGGGFACGGGGGG8F=FGGGGGGEDGFGC7AFDFEDGGGGGGGGGGEDCFGGGGFCD?FDGG<FFGGGC7FFFGGGGGDFFGGFGGGGGGGGCFGGGGGFFEGGGGGGFFGF<FFFGFCGGDF<,3EFGGCDGFGGGGFFGDGGGGCF;CCFCFCF:FFCEEGG@:CFFC:<*:FCGGCFGF<#<$<<F8C4=?<D:>G3<CEBFEGGFCG<G-EC6F9E<C##F:8GDFECDFEFGGGGGGGGGGGCCF8FFE61+#33DB:,,,8,*=CCGGGFGGGGFEGGGGF9FEF@DGGFEE:GBGGFFDF<9DGD@<C,BEFCGF<FFAFFC8::@B,GFCCBEF@F7<FF7FCEDGGGGGEFGGFGEFBEGGDE<GGGFFFGEFGGGGGFGGFECF9EC,GGGGGGGGFCA-CC
@s1301 36823
TAGGGAATCTTCGGCAATGGGGGCAACCCTGACCGAGCAACGCCGCGTGAGTGAAGAAGGTTTTCGGATCGTAAAGCTCTGTTGTAAGAGAAGAACGTGTGTGAGAGTGGAAAGTTCACACAGTGACGGTAACTTACCAGAAAGGGACGGCTAACTACGTGCCAGCAGCCGCGGTAATACGTAGGTCCCGAGCGTTGTCCGGATTTATTGGGCGTAAAGCGAGCGCAGGGGGTTTAATAAGTCTGAAGTTAAAGGCAGTGGCTTAACCATTGTTCGCTTTGGAAACTGTTAAAATTGAGTGCAGAAGGGGAGGGTGGAATTCCATGTGGAGCGGTGAAATGCGTAGATATATGGAGGAACACCGGTGGCGAAAGCGGCTCTCTGGTCTGTAACTGACGCTGAGGCTCGAAAGCGTGGGGAGCAAACAGGATTAGATACCCT
+
GGGGGFGGGGGGGGGGGGGG@FEGEFGGFGGGGGGGGGGGGGGGCGGFFGGGFGGGGGGGFGGGGGGGEGGGGGGGGEGGGGGGGGGGGGGGGGGGGGGGGGGGFGGGGGGGGGGGGGGGGGFGF9FGGGGFGGGGGCFGGEFCFGGGGGGGGGGCFFGGGGG;FFB<>FGGGG@FCFFFFGGGGGGGFFFCEC<FEGGGGGD5CG?FGGGGGG8CEFCF3)*/1:83A**GC;E<8:@7<D9><EFC8D?G<8GCF;:@;?FF8CEGCB<?FF<C9EFECD=@3,9F<8,,,,,A8+A@BDEEEF=CFB7B,DA9E>9,,FFA,A,>+8DCEACE<=?,F@FACE@,5?FCFF<E<,B+F:7<F,FCFFDCF@@CC,,CEFGGGGGGGGGFCBF6EF8FGEEGFGGFFFCC@DGFFGGFE8FGFFFGGGFDDGGGCCCCC
@s1301 184
TGAGGAATATTGGTCAATGGGCGAGAGCCTGAACCAGCCAAGTCGCGTGAGGGATGAAGGACCTATGGTTCGTAAACCTCTTCTATAAGGGAATAAAGTAGCCCACGTGTGGGTTTTTGCATGTACCTTACGAATAAGGATCGGCTAACTCCGTGCCAGCAGCCGCGGTAATACGGAGGATCCGAGCGTTATCCGGATTTATTGGGTTTAAAGGGTGCGTAGGTGGGCGCTTAAGTGAGCGGTGAAAGTCTGTGGCTCAACCATAGAATTGCCGGTGGAACTGGGGGGCTTGAGTACGTTTGAGGCAGGCGGAATGCGTGGTGTAGCGGTGAAATGCATGGATATCACGCAGAACCCCGATTGCGAAGGCAGCTTTCCAGCGCGCTACTGACGCTGAGGCACGAAAGCGTGGGGATCGAACAGGATTAGATACCCT
+
FGGGGGGGGGGGGGGGGGGGGGGGGGGGGGGGGGGGGGGGGGFGFGGGGCFFGG<FG<<E9,CEFFGGCF,@FGGGG@CFFG9FGGGGFFGFGGGGGGG9??,EDEGFG=F:+FGGGGGGGGGGGGGGGG?<FFGGGGGF<FFDEFGG,,FFG@FGGGFCGGGGGGGGGDEGGGGG*<>*?CFC**?FGGDFGGGEDCFF>FFFCF<3B3F9B::AE?F@<FG:?F'5+#:@:<F)21<8GFD:,FC=>2-C>9DCCEF@F1=E1@#F><C@:@,@7,CGDC>66++=8FGGFGFFECE<====GD>GGGFFC@7GGGFGGFCE>@7C,FF;CGFE@-E8GGGGFGFCGCGGEFCCGGGGGGEGF9?GGGGGGFCC@6:F>GGGF9GGDGGGGGGEFFGFEGGF@7GEGGGGEDGGGGGGGGGGGGFGGFGCCCCC
@s1301 38884
TGAGGAATATTGGTCAATGGACGAGAGTCTGAACCAGCCAAGTAGCGTGCAGGATGGCGGCCCTATGGGTTGTAAACTGCTTTTATAAGGGAATAAAGTGAGTCTCGTGAGACTTTTTGCATGTACCTTATGAATAAGGACCGGCTAATTCCGTGCCAGCAGCCGCGGTAATACGGAAGGTCCGGGCGTTATCCGGATGTATTGGGTTTAAAAGGAGCGTAGGCCGGAGATTAAGCGTGTTGTGAAATGTAGATGCTCAACATCTGCACTGCAGCGCGAACTGGTTTCCTTGAGTACGCACAAAGTGGTCGGAATTCGTGGTGTAGCGGTGAAATGCTTAGATATCACGAAGAACTCCGATTGCGAAGGCAGCTCACTGGAGCGCAACTGACGCTGAAGCTCGAAAGTGCGGGTATCGAACAGGATTAGATACCCT
+
FGFFGGGGGGGDFGGGGFFGGGGGGGGDFDFGGGGGGGGGGGGGGGDFGGGGGGGE4CFGGGGGGFGFFFGGGGFFGGGDFC9FGGGGDGGGGGGGGFCGGC<FGGGGGGGGGGGGGGG<FGAAB<FFGGGFEE9EFGGGD7FGGGGGGGGGGGGGGFD@CGFFECGGGD>D,;CG7C*>FF?FGDGGFDEGFC*==E#G:9,=9F1C<,<<%?B;F>?;?9CEC;ECD5;6:EE@CDDGG@FEFFEFCDF7FD@@GGFDC<-0@@<<@>@@FGGGFFCG8>9GGGF8FFFFD@BFF9@EAEDCFGE>=EEEGFGECEGDE?CGAEEGGGFCBDGFFGFGFCC8FFEDC:,FFBGGEFF@8BC7FGGGFFEE9@GFFFFDEGFF,GFEEF@EGFFGGGEFFC9GEGGFGFGGGGGGFFDECEGGFGGGGGGCCBAB
@s1301 186
TGGGGAATATTGCACAATGGGGGAAACCCCGATGCAGCGACGCCGCGTGGAGGAAGAAGGTCTTCGGATTGTAAACTCCTGTTGTTGAGGAAGATAATGACGGTACTCAACAAGGAAGTGACGGCTAACTACGTGCCAGCCGCCGCGGTAAAACGTAGGTCACAAGCGTTGTCCGGAATTACTGGGTGTAACGGGAGCGCAGGGGGGAGAACAAGTTGGTAGTGAAATCCATGGGCTCAACCCAGGAACTGCTTTCAAAACTGTTTTTCTTGAGTAGTGCAGAGGTAGGCGGAATTCCCGGGGTAGCGGTGGAATGCGTAGATAGCGGGAGGAACACCAGTGGCGAAGGCGGCCTACTGGGCACCAACTGACGCTGAGGCTCGAAAGTGTGGGTAGCAAACAGGATTAGATACCCT
+
C@CFGGGFGGGGGGGGGGGGFEGGCEGAE7FFGGGA<ECEGGGGGGGGGCCFFGGGGEEGFC9EE7B:7FFGGGGGFEFGGGGGGGGGGC<FFCAFGFFFDEC8BFCDGGGGGGGEFFG,,FFGGDFG<@FFGFGD+7<F*@@5BCCFGCGFFDGGFCGF;:C9>;*==**;FFGDGGGGFFFGGGFE5,<+;?E*:EC>CDE*1:C*8;>CCC>%2C>$),#,A0@9?F@?@;CD/<DFCB77#$2@<B:0,9C:@,6++63,6,8A?=9F:8=,==3,,,FFCECCFD?,D8@8+>8+,FEEAEGGGFEA,F:CFCFGFEGE:CF<E<C::@,C8E=CEGDFDFCGEFGFF,GGFEDE9DCE9CGGGEFCF8EEDGGFGGFAED@6FFGGGGGGFFF@FGGGFC,GGFCCCCCC
@s1301 30433
TGGGGAATATTGCACAATGGGGGAAACCCTGATGCAGCGACGCCGCGTGGAGGAAGAAGGTCTTCGGATTGTAAACTCCTGTTGTTGAGGAAGATAATGACGGTACTCAACAAGGAAGTGACGGCTAACTAAGTGCCAGCAGCCGCGGTAAAACGTAGGCCACAAGCGTCGTCCGGAATTACTGGGTGTAAAGGGAGCGCAGGCGGGAAGACAAGTTGGAAGTGAAATCCTTGGGCTCAACCCATGAACTGCTTTCAAAACTGTTTTTCTTGAGTAGTGCAGAGGTAGGCGGAATTCCCGGTGTAGTGGTGGAATGCGTAGATATCGGGAGGAACACCAGTGGCGAAGGCGGCCTACTGGGCACCAACTGACGCTGAGGCTCGAAAGTGCGGGTATCGAACAGGATTAGATACCCT
+
EF<FGGGGGGGCFGGGGFGD8CFGGCEGGCFG<@FFGCGEGGDCFGG@F7CGGEFFFFFFCE9FG?EE:F8EFADFC5,?FFGG?FGG?FC,,A?FGGDEGEEC7BBFGGEGGFFFGG,>FF>7+@FDGGG,FDAFDEFGGFGGE@:BCC:<F<CFC<CCCFGACFCFGD@:*=CCEC:2<,,:,=<@;@>%->F:5=3::/8CFCGBCED<GCF(,=>#79C@<<CCEFCF2>C=87F@#@*,9F@><;3,,C<3<,A.;D<@GGGECFD<7ED<89=,,73EEE7FC8DE8E87E:DGFFFCEFEFE9,,++,4DGEEC6++,FFFEAGGFDE6@@8EEGEGFB,FC:EEECFGFFF@@@BDCFE7GGGGGGDCEEDFGFEGFGF7FGGFGFGGGFAFGFGGGGGGGGGCC9CC
@s1301 188
TAGGGAATCTTCGGCAATGGGGGCAACCCTGACCGAGCAACGCCGCGTGAGTGAAGAAGGTTTTCGGATCGTAAAGCTCTGTTGTAAGTCAAGAACGAGTGTGAGAGTGGAAAGTTCACACTGTGACGGTAGCTTACCAGAAAGGGACGGCTAACTACGTGCCAGCAGCCGCGGTAATACGTAGGTCCCGAGCGTTGTCCGGATTTAGTGGGCGTAAAGAGAGCGCAGGCGGTTTGATAAGTCTGAAGTTAAAGGCTGTGGCTCAACCATAGTTCGCTTTGGAAACTGTCAAACTTGAGTGCAGAAGGGGAGAGTGGAATTCCATGTGTAGCGGTGAAATGCGTAGATATATGGAGGAACACCGGTGGCGAAAGCGGCTCTCTGGTCTGTAACTGACGCTGAGGCTCGAAAGCGTGGGGAGCGAACAGGATTAGATACCCT
+
FCGGGFFFGFFFDEGGGGGGF@7CEFGGGFCFFFFEFGGGGEFGGGG:@CCFGGGGGGGGGFGGFFCBCF=FGGG<CGGCGFGCGCEFDFGGGGGEFDEFFGGGGG@DFFGGF8FGDF,@,,,3=,@CCGGED,@5DFGFFGG,>@7><<F*@DE,>A*3><>CCC@,,=F:CE7:F,<FFGG7F9<9=:**3<*/*23<=?:8*<9#=<;7<;6@=@@#::G*4587DC?47D:@73,C8;+,3,@8;7@AFGGGGF@3:GDGC<FGF98C@EE@FFF@3E86?=9GGGFF@=,GFEFAFFGFGGFDBBAF9GGECFGGGGF89GGGEAF>C@,FAFGGGGFFGGGGGGGEFF<GGE?DGFF<ECCEGDFCCGDGGGGFFGGDEGFGGGGGGDGGGGGFEDGF8@:F<GGGGGGDGEGEGGGGFFGGFAGGGF@GCCCCC
@s1301 33833
TGAGGAATATTGGTCAATGGACGAGAGTCTGAACCAGCCAAGTAGCGTGCAGGATGACGGCCCTATGGGTTGTAAACTGCTTTTATAAGGGAATAAAGTGAGTCTCGTGAGACTTTTTGCATGTACCTTATGAATAAGGACCGGCTAATTCCGTGCCAGCAGCCGCGGTAATCCGGAAGGCCCGGGCGTTATCCGGATTTATTGGGTTTAAAGGGAGCGCAGGCCGCCGGGCAAGCGTGTTGTGAAATGCAGTCGCTCAACGTCTGCACTGCAGCGCGAACTGCCCAGCTTGAGTGCGCGCAACGTTGGCGGAATTCGCCGTGTAGCGGTGAAATGCTTAGATATCACGAAGAACTCCGATTGCGAAGGCAGCTCACTGGACTGCAACTGACACTGATGCTCGAAAGTGTGGGTATCAAACAGGATTAGATACCCT
+
FGFDFFGGGGGGGGGGGGGGGFDGGGGGGGGGGGGGGGGG@EFCFGEFEGGGGGGGFGGGGGGEFGDEGGGGGG,FCFGGGGGGFGGGGGGFGFGG9FGGGFGF<FD=FFGE9<FGGCEG9FFGGGGFFFFG9FGGGGDGG74@FGGFGGG9BFFEEGGGGGGC+8CECF:A,@:FG:*FDFECCFEFGGCGGFGFEEG,FE#EAF<5.%?FGFGDEBEDBECEC>8>EGGGGGGDEFCFGFFDDDGC:>*F><ACEEC6*;;FF>::D:@?FFFDFE;D8F<4@B<,?<AD@8+4+C7B8F?:D>+:C@GFD78EC@::=C:C?E@CFFEECGGFGFGGGFFEFDGGFEF@FFCBEECGGGGFFC@EGGGGGGFEECA<DGGGFGGGFGGGFFFGFGGFCGGFCFGGGGGGGFF<DGDFGGGFGGGFGGGCCCCC
@s1301 25258
TGAGGAATATTGGTCAATGGACGAGAGTCTGAACCAGCCAAGTAGCGTGCAGGATGACGGCCCTATGGGTTGTAAACTGCTTTTATAAGGGAATAAAGTGAGTCTCGTGAGACTTTTTGCATGTACCTTATGAATAAGGACCGGCTAATTCCGTGCCAGCAGCCGCGGTAATACGGAAGGTCCGGGCGTTATCCGGATTTATTGGGTTTAAAGGGAGCGTAGGCCGGAGAGTAAGCGTGTTGTGAAATGTAGTGGCTCAACCTCCGCACTGCAGCGCGAACTGGTCTTCTTGAGTACGCACAACGTGGGCGGAATTCGTGGTGTAGCGGTGAAATGCTTAGATATCACGAAGAACTCCGATTGCGAAGGCAGCTCACGGGAGCGCAACTGACGCTGAAGCTCGAAAGTGCGGGTATCGAACAGGATTAGATACCCT
+
,CCD@6C8<@FDGGGEFCGGGGGGGE7FFEFGGGGC,FFFFD<CFFG@FG7FGEFFFFF>FCG7FFGGGGDF?@FFFEFEGGFGDFGGGGGG?CFGGGG9,A?FDCGGGGC?=EBFGGGGGGGGGGCCFG<,E5CEECFGFDE@EGGGGGGF?>FGGFGCBFC8+43B*3@;E9DFG**>>9F:*>?<F.63@5CEG0</19EF:7C<,0<B=<7,C>EF?BGC=<C7C=#FC<B.FD=$C;:F=9FGGGGFEGGE?GFD*EFD8EC@:3ECFC867D/@C-CFA<B53,,<DEEFCGEFD=?:GEGGCEB9+,EEGGE<F@GGEECAAEEF@GFGDE<AGEFA<7<EA<9FC=>GDFGFGECGFC9FC@FGGF@ECCGGGGGGGFF@GEFGGF<FA7FCFGF@E7GGGGGGGGGGGGGFGFGGFGGGGGGCCCCC
@s1301 22603
TGAGGAATATTGGTCAATGGACGAGAGTCTGAACCAGCCAAGTAGCGTGAAGGATGACTGCCCTATGGGTTGTAAACTTCTTTTATATGGGAATAAAGTGGGCCACGTGTGGCTTTTTGTATGTACCATACGAATAAGGATCGGCTAACTCCGTGCCAGCAGCCGCGGTAATACGGAGGATCCGAGCGTTATCCGGATTTATTGGGTTTAAAGGGAGCGTAGGCGGATTATTAAGTCAGTTGTGAAAGTTTGCGGCTCAACCGTAAAATTGCAGTTGATACTGGTAGTCTTGAGTGCAGCAGAGGTAGGCGGAATTCGTGGTGTAGCGGTGAAATGCTTAGATATCACGAAGAACTCCGATTGCGAAGGCAGCTTACTGGACTGTAACTGACGCTGATGCTCGAAAGTGTGGGTATCAAACAGGATTAGATACCCT
+
DFGGGFGGGGGGGGFGGGGGGFGGGGGCGGGGGGGGGGGGGGCCEFGGFGGGGGGGGGGGGGGGGGGGGGCGGGGGGGGGGGGGGGGGGGGGGGGGA<FFGGGGGGGGGGGGGGGGGGGGGFGGGGGGGGFGGE?DBAFFCCFGGFFGGFFGG<DFGGGG?FCFECCGGGDGGC@@:FEGGG2GGCC+CF>FG<FEG>FGFGGFGGCEFCCGFGGFGFGFFGFGDC>BCGGGGGGFGGFFGGFGGEEEGEEGFGGB<EGFCGFEGDG;CFGGGGFFFEGDDGGFFCFECFFGFGGGGGGGFFGGGEEFGDGGFF7GGGGFFGGGFGGGGGGEFGFEFDGGGGGGGGGGGFGFGGGGGGGFGCGFGFFGGGGGGGGGGFFEGGGGGFEGFCBGGFEGFGGGGGGGGGGGGGGGGGGGGGFGGGGGGGGGGF8CCCCC
@s1301 192
TGAGGAATATTGGTCAATGGGCGAGAGCCTGAACCAGCCAAGTAGCGTGCAGGATGACGGCCCTATGGGTTGTAAACTGCTTTTATAAGGGAATAAAGTGGGGCTCGTGAGCTCCTTTGCATGTACCTTATGAATAAGGATCGGCTAATTCCGTGCCAGCAGCCGCGGTAATACGGAAGGTCCGGGCGTTATCCGGATTTATTGGGTTTAGAGGGAGCGTAGGCCGGAGGTTAAGCGTGTTGTGAAAGGGAGGGGCTCAACCTCTGCACTGCAGCGCGAACTGGCTTGCTTGAGTACGCACAACGTGGGCGGAAGTCGGGGTGTAGCGGTGAAATGCTTAGATATCACGAAGAACTCCGATTGCGAAGGCAGCTCACTGGAGCGCAACTGACGCTGAAGCTCGAAAGTGCGGGTATCGAACAGGATTAGATACCCT
+
DFFFGFFF,<FFGGGF<ECF,CFGGEE8CCEFGGFGGGGFEFFFGFGFGECFFEFFAC@@FFFGCCFGGGDEGGFGFGGCF<EGG9FEGGGDGFFFCF@FGF+BFFECFGE@<,,BEGFFCFCFFFGGCFGFF9@E<A>C,A@=++6FGFA,DFFGGG=7FAEGGGGGGGGGFFC@FCFE,;F:FF*=6=EGFAF?E8<?@C7FFD:BE7$:?C1BEFGE612)B<<FC<A62EF=GGDFD@79C<<#E=:>*:?@=,@3;CGCFB8@3,@5FCBC6FD===8@,,B,,A,?8FAB+,+B,A6CEEGFDEF@6++E88+,FGEE@GEGFCF9FFFE=FC9FDDF8GGGGEGFEFDGGGGEGGGGGGCGGGEE@,GGGGEFGGGGGGF@DEGGGGFGGEFCGGGGGGGGGGGGGGF<GGFCGGGGGGGGGGGCCCCC
@s1301 193
TGGGGAATATTGCACAATGGAGGAAACTCTGATGCAGCGACGCCGCGTGAGTGAAGAAGTAATTCGTTATGTAAAGCTCTATCAGCAGGGAAGATAGTGACGGTACCTGACTAAGAAGCTCCGGCTAAATACGTGCCAGCAGCCGCGGTAATACGTATGGAGCAAGCGTTATCCGGATTTACTGGGTGTAAAGGGAGGGTAGGTGGCCATACAAGTCAGAAGTGAAAGCCCGGGGCTCAACCCCGGGACTGCTTTTGAAACTGTAAGGCTTGAGTGCAGGAGGGGTGAGTGGAATTCCTAGTGTAGCGGTGAAATGCGTAGATATTAGGAGGAACACCAGTGGCGAAGGCGGCTCACTGGACTGTAACTGACACTGAGGCTCGAAAGCGTGGGGAGCAAACAGGATTAGATACCCT
+
DFGGGCEGGGGGGGGGGGGFGGGGGGGGGFGGGGGGGGGGGGG@FEGEGFFGGGGGGGCEFEGGGGEFFFFFGGGFFGGGGGGGGGGFGGF=?FGFEFGFGGGGGGGGGGGFGA@FGGGEGGGDFFGFGGGDGGGGFGGGGGGFGGGGGC@FGGGGGGFGGGG*?61CFGGFCGGE*<<CGG+1?F4F<<=GGGC0,'<FCGGCFC9<DCB,:<FCEEGFF=?5:7<C<+EECE<9E@F@CF8;FEG>3=8?>FGFDE>>F,F:GFCF;0FGDD>FDGEDGGFGFDFAGGGGGGGGCFE?FEB@)EB=FGGFCGGE=9:8F;GGGFGGFCGGE@FGFE?CF=GGGGCGGGFEGGGFFGGGGGGGGGFGGGGGGGFCGGGGGGGGGFGGGGGGGGGFFF9EFDGGGGFGGGGCCCCC
@s1301 194
TGGGGAATTTTGGACAATGGGGGCAACCCTGATCCAGCCATGCCGCGTGCAGGATGAAGGTCTTCGGATTGTAAACTGCTTTTGTCAGGGAAGAAAAGGTCTGTGTTAATACCATAGACTGCTGACGGTACCTGAAGAATAAGCACCGGCTAACTACGTGCCAGCCGCCGCGGTAATACGTAGGGTGCAAGCGTTAATCGGAATTACTGGGCGTAAAGCGTGCGCAGGCGGTTCTGTAAGACAGATGTGAAATCCCCGGGCTCAACCTGGGAATGGCATTTGTGACTGCAGGACTAGAGTTCATCAGGGGGGGGTGGAATTCCAAGTGTAGCAGTGAAATGCGTAGATAGTTGGAAGAACACCAATGGCGAAGGCAGCCCCCTGGGATGCGACTGACGCTCATGCACGAAAGCGTGGGGAGCAAACAGGATTAGATACCCT
+
EFFFGGGGGGGGGGGGGGGGFGGGGGGGGGGGGGGGGGGGCEFGGGE@FGGGF@FGGGGFFFFFGGDCFDGGGGGGGGGGEFGGGGGGGGGGGGGFFGGFGGGGGCGGFDFGFGGGFFGGGGGGGGGGGGCFGGFCFGGGGGGEFC@CGGFCGGGGGGGCD@FGF+<CFEGGDEGGGGGGCFGGG:5CFCFFGFFEEF<FGGGGG99CAGGGEF><:)<>:B5DEF>5CGG)::64CFCFGG?C8@@34F;E>FF?=FD68D@F@@F9GGFD=>/E?A>:9EAD?FEC=DF>B,C<>1,@CEC,3+8++F=CFFAC=8@,=FF9GFEDGEDBCFFCC+EGGGFFDF8E8GGDGGEBC,=C6E9C7EDFAFECGDGGGGGDGCCGFGFFEGGDGGGGGGGGGGGEDGEGGCFGGGGGFGFAGGGGFFCGGF<GGGFFCCCCC
@s1301 41198
TGAGGAATATTGGTCAATGGGCGAGAGCCTGAACCAGCCAAGTAGCGTGCAGGATGACGGCCCTATGGGTTGTAAACTGCTTTTATAAGGGAATAAAGTGGGGGTCGTGACCTCTTTTGCATGTACCTTATGAATAAGGACCGGCTAATTCCGTGCCAGCAGCCGCGGTAATACGGAAGGTCCGGGCGTTATCCGGATTTATTGGGTTTAAAGGGAGCGTAGGCCGGAGATTAAGCGTGTTGTGAAATGTAGTTGCTCAACATCTGCACTGCAGCGCGAACTGGTTTCCTTGAGTACGCACAAAGTGGGCGGAATTCGTGGTGTAGCGGTGAAATGCTTAGATATCACGAAGAACTCCGATTGCGAAGGCAGCTCACTGGAGCGCAACTGACGCTGAAGCTCGAAAGTGCGGGTATCGAACAGGATTAGATACCCT
+
FGGGGGGGGGGGGGGGGGGGGGGGEGGGGCFGGGGGGGDEFGEFFGEGGGGGGGEF@CBFFEFGGG9FCG@FBCFFGGGG9FFGGGGGGGGFGGDFDFFGGGGGGGGGC,AFGGG9FEFGGFGCEEGFGGGGGGFGGGGFGGCGGGGGFFGCCG@7CFGGGFGF@EGGGGCFFGCC7FC;5AE8FGGGGG$4CFFGDCF?FG<FDFEEEGGG7<?:;>CD:GEE?EFGC9?AFGGFG>GGGGGDE;,FF?FFCF<BC7@<CFGGGGGGGF@?@8#FF>D@8GGFGGFCEA,C3+++GFCGFEGGF8FCBE>ED=CEDFFEFBGC9+7CDC,A<EC<;C<,FFF88GGFE9ECFEEGDGGGEGGCGFFFC8FFFFFGGGGFEEDFE@C7GGGFFAGFEEGGGGGDCEGGGGGCFCGGGGFFEGGFACGGGGGCCCCC
@s1301 196
TGGGGAATATTGCGCAATGGGGGAAACCCTGACGCTGCAACGCCGCGTGATTGAAGAAGGCCTTCGGGTTGTAAAGATCTTTAATCAGGGACGAAACATGACGGTACCTGAAGAATAAGCTCCGGCTAACTACGTGCCAGCAGCCGCGGTAATACGTAGGGGGCAAGCGTCATCCGGATTTACTGGGTGTAAAGGGAGCGTAGACGGCACGGCAAGCCAGATGTGAAAGCCCGGGGCGCAACCCCGGGACTGCATTTGGAACTGCTTAGCTAGAGTGTCGGAGAGTCAAGTGGAAGTCCTAGTGTAGCGGTGAAATGCGGAGATATTAGGAGGAACACCAGTGGCGACGGCGGCTTGCTGGACGATGACTGACGTTGAGGCTCGAAAGCGTGGGGAGCAAACAGGATTAGATACCCT
+
@F@@FFGGGFFGGGGGEFFGGGCEGGGGGGGGGGGGGDGGGGEGGFGEEGGGGCCFGGDCCF,CECFFGDEGF<CCCFG9@<FGFGGA<F?DEGGGGGGGGGEGGFCCDGGGGGGGGG9B=F<>+@+FFDDCFGGGGGGGGFGFGEE7F*CE@9DF<>CGGGECG5<<FECEF9B:CGCBCFG>CFGGG:><<<CE-:2?56>92;EDCEGGG<:F>@FF25:C?,AFGGGGGFG:5;CFFFFCGGGD37DFC6>,@>89/6,:'#',9AF4A,@:@CC8EAE@:,,DE?;F=@>,GE=E9FC660DEE@@CFFCEEC:5,E=9EGGGGECF<C=CFE=8ECEEDF@+GE@FGGGGFFF=@FCGGFDEF@C,CGGGGGFF8GEGGGGGGGGEFFFEFFEFFA9GGGGGCFCFCCCCC
@s1301 197
TGGGGAATATTGCGCAATGGGGGAAACCCTGACGCTGCAACGCCGCGTGATTGAAGAAGGCCTTCGGGTTGTAAAGATCTTTAATCAGGGACGAAACATGACGGTACCTGAAGAATAAGCTCCGGCTAACTACGTGCCAGCAGCCGCGGTAATACGTAGGGGGCAAGCGTCATCCGGATTTACTGGGTGTAAAGGGAGCGTAGACGGCACGGCAAGCCAGAGGGGAAGGCCCGGGGCTCAACCCCGGGACTGCATTTGGAACTGCTGGGCTAGAGTGTCGGAGAGGCAAGTGGAATTCCTAGTGTAGCGGTGAAATGCGTAGATATTAGGAGGAACACCAGTGGCGAAGGCGGCTTGCTGGACGATGACTGACGTTGAGGCTCGAAAGCGTGGGGAGCAAACAGGATTAGATACCCT
+
DFGGGGGGGGGGGGGGGGGGGGGGGGGGGGGGGGGEGGGGGGCFEGG7FGGGGGGGGGGGGGFGGGGGEFGGGGGADFGFGGGGGGGGGGGGEGGGGGD8FGGGGGCFGGGGGGGFGGGGFGGGGGCCGGFFGEGGEF9FFFGGGGGGGDGGFEGG9FBFFDFGG**+:FF5CFGECGGGGFG+G<@7;(CEFG4ECE1:CC:8<CE58EEG5FC@>F:F1%F20=C#<CGF@FDGGECFFFFGGEGFFD=>7GF=@7FFF9/>8%B#C3.<?:C6FEEEB,FAFC,<CCCGGFD>8EF@AGFGGAE@FFGGGCCGGGFECGFGGFEGGGGGFFGGFGFF=7FEGGGDGDGGGGGGGEGFGGGGFGGFEGFFGGGGGGGGGFGGGCFGEGFGGGFFFGFFFGGFGGGFFGGGCCCCC
@s1301 26165
TGGGGAATATTGCACAATGGGGGAAACCCTGATGCAGCGACGCCGCGTGGAGGAAGAAGGTCTTCGGATTGTAAACTCCTGTTGTTGGGGACGATAATGACGGTACCCAACAAGAAAGCCACGGCCAACTACATGCCAGCAGCCGCGGTAAAACGTAGGTGGCACGCGTTGTCCGGAATTACTGGGTGTAAAGGGAGCGCAGGCGGAAGGACAAGTTGGAGGTGAAACCCACGGGCTCAACCCGGGAAGTGCTGTCAAGACTGGTTTTCTTGAGTGGTGTAGAGGTAGGCGGAATTCCCGGTGTAGCGGTGGAATGCGTAGATATCGGGAGGAACACCGGTGGCGAAGGCGGCCTACTGGGCACTAACTGACGCTGAGGCTCGAAAGCATGGGCAGCAAACAGGATTAGATACCCT
+
D<<FG@GGGGGGC<FGGGGGGDGF@FEGGGG<@@EGCFEGCCFGGGGGG7,FGGCF8,CF<E,CF<F7BFF<9FF,9E=5=F-AFFCCFGE:>+48=595AF+BFGD=<>B<AEGDAF<=FAC7<+8>+5@D,,,,8,>C:,8,*3>><>CCBFGCB3:3>CF:,3<F<1==CGGG74:>F@-F7C?;#8<EECC6E@FCE=:5CC28>/0,<:;=38<6$CAF,43?:>@37GFCGF@5@>3<,73,,GFDD>;8@7,73,F<DC<AFGFF;+GFCAF9GF??B++FDGGGE>84+48,E9E@AGFEC,A58?:F??C8ECGGF>GEEEEFFC:C@@,DFBFCFGGGCFFFFC9FF8GFFDCCC,FCGGGGGFCEGGFE8GGGGGGGEGGFF@GGF<FFGGGGGGGGGGGCCCCC
@s1301 199
TGAGGAATATTGGTCAATGGGCGAGAGCCTGAACCAGCCAAGTAGCGTGCAGGAAGACGGCCCTATGGGTTGTAAACTGCTTTTATAAGGGAATAAAGTGAGCCTCGTGAGGCTTTTTGCATGTACCTTATGAATAAGGACCGGCTAATTCCGTGCCAGCAGCCGCGGTAATACGGAAGGTCCGGGCGTTATCCGGCTTTATTGGGTTTAAAGGGAGCGTAGGCCGGAGATTAAGCGTGTTGTGAAATGTAGACGCTCAACGTCTGCACTGCAGCGCGAACTGGTTTCCTTGAGTACGCACAAAGTGGGCGGAATTCGTGGTGTAGCGGTGAAATGCTTAGATAGCACGAAGAACTCCGATTGCGAAGGCAGCTCACTGGAGCGCAACTGACGCTGAAGCTCGAAAGTGCGGGTATCGAACAGGATTAGATACCCT
+
GGGGGGGGGGGGGGGGGGGCFGGGGGGGGGGGGGGGGGGGFGGGGGGGGGGGGDFFGGGGGGEFFGGGGFGGEGGGCFGGGFGGFFGFGGGGGGGGGGGGGFCCDFGGGGGGGGGGGFGGGGGGGGGGFEFFEFF9FFGGGGGGGGGGGGGGDFGGGFGGFFFFGEGEGGCF=FCCGCEDGFGGGGGGGEG5FCFG#CEGC7EGGG72:,2?FGC$@2CBBCGGF@GDGEC<:0FDGFF?CF9GGGFCGGGGF>F?CF7@8CGGGFFFG7C>F@8GGD@DFGGFG8DFECBD5GGCEA8FD<><EEEGGFCF?E7EEFFFEE@6)7GGGGGD<EECFEFDEDAA,GGGGFGGGF=F7GGEDDGGGGEGF8GGGFGFFECGGGGGGGGEGGFEGGGFGGGGGGGGF7GGGGGGGGGGGGGFGGGGGGGGGGGCCCCC
@s1301 200
TGGGGAATCTTCCGCAATGGGCGAAAGCCTGACGGAGCAACGCCGCGTGAGTGATGACGGCCTTCGGGTTGTAAAGCTCTGTGATCGGGGACGAACGGTCAGCAGACGAATACTCTGCTGAAGTGACGGTACCCGAATAGCAAGCCACGGCTAACTACGTGCCAGCAGCCGCGGTAATACGTAGGTGGCAAGCGTTGTCCGGAATTATTGGGCGTAAAGCGCGCGCAGGCGGCTTCTTAAGTCCATCTTAAAAGTGCGGGGCTTAACCCCGTGATGGGATGGAAACGGGGAGGCTGGAGTATCGGAGAGGAAAGTGGAATTCCTAGTGTAGCGGTGAAATGCGTAGAGATTAGGAAGAACACCGGGGGCGAAGGCGACTTTCTGGACGACAACAGACGCTGAGGCGCGAAAGCGTGGGGAGCAGACAGGATTAGATACCCT
+
GFGGGFFGGGGGGGGGGGGGFGGDEGGGGGGGFGG@CCDFFGGGGGGFGGFGGFGGGGGGGGGGEEEFFGGCFGGGGGGGGFFFGGFGEGGFGDGGEFGDFGGGGGF@+@FGFFCCF9B@CC9FFCFGG7E@CB8C:FGF?FF:E*:FBCFEGGGGGGGGCFFG78C=:CGDGG@<ECE9>++/;,<C@FD8*228:>CE<D:?:,FF.C<F::>B<:C??=GGFECEGGEGE?,;CFCE8;FGGCF;=9;:EE;GEGCDEAFD<FGC88//@2FGFF=9E>66:++B,>,DFD<8FD@++CGE<DGDE<8EFE;BEFEE4FFGFGGEEAECFEAFE:CEGGFGGGGGFFFGGGGF@=,:@FFC@,GGGF@GGEGGGGGGGGGGGGEGGGGFF@FFFECGDGGGEGGGGCCGGGGFFEEGFFFGGGGGGGGGGGGECCCCC
@s1301 41105
TGGGGGATATTGCACAATGGAGGAAACTCTGATGCAGCGACGCCGCGTGAGTGAAGAAGTATTTCGGTATGTAAAGCTCTGTCAGCAGGGAGGAAAATGACGGTACCTGACTAAGAAGCCCCGGCTAACTACGTGCCAGCAGCCGCGGTAATACGTAGGGGGCAAGCGTTATCCGGATTTACTGGGTGTAAAGGGAGCGTAGACGGCGATGCAAGTCTGAAGTGAAATACCCGGGCTCAACCTGGGAACTGCTTTGGAAACTGCACTGCTAGAGTGCTGGAGAGGTAAGCGGAATTCCTAGGGTAGCGGTGAAATGCGTAGATATTAGGAAGAACACCAGTGGCGAAGGCGGCTTACTGGACAGTAACTGACGTTCAGGCTCGAAAGCGTGGGGAGCAAACAGGATTAGATACCCT
+
GFGFGGGGGGGGGGGGGGGGGFGGFGGGGGGFGGGGGGGGGGGG>FGFGGGGGGGGFDFGGC-CEFGEGCFGGGGAEFFFFGFGGGGGGGFFGGCFGGGGGGEGGGGGGGGGGGGDFFGFFDGGGGGDDCDEGGGGGGFGCCFFEGGGGGGGGGGGGC7FGEGEFGGCGGGGGG7=G;CFGGFFFF@FBFGGFCEF7@:EGGGGGEGGDGGEFGFFCFGGBFGGGGG=GFFGGEE08DFGGFFGGCDDEFFFGFFCCFGFGGG=DFGFFA:CFGFF>9FFF?EEFB=@GGGFEGFFFCFFE,E>>CEFFA558,,BCA9GFFGFCGGGGGGFC@EGFCFGFCGEF7DGGDGGGGGFE9GGGGGGGGGGGFCFFE,FEGGFGGGGGFGGGGEGFGGGGFEGFFCF,AFGGGGCCCCC
@s1301 30656
TGAGGAATATTGGTCAATGGGCGAGAGCCTGAACCAGCCAAGTAGCGTGCAGGATGACGGCCCTATGGGTTGTAAACTGCTTTTATAAGGGAATAAAGTGGGAGTCGTGACTCCTTTTGCATGTACCTTATGAATAAGGACCGGCTAATTCCGTGCCAGCAGCCGCGGTAATACGGAAGGTCCGGGCGTTATCCGGATTTATTGGGTTTAAAGGGTGCGTGGGTGGCTTCTTAAGTCAGCGGTGAAAGCCCGTGGCTCAACCATGGGACTGCCGTTGAAACTGGGAAGCTTGAGTACGTACGGGGCAGGCGGAATGCGTGGTGTAGCGGTGAAATGCATAGATATCACGCAGAACCCCGATCGCGAAGGCAGCCTGCCAGGCCGTGACCGACACTGATGCACGAAAGCGTGGGTATCGAACAGGATTAGATACCCT
+
CFGGGGDFGGGCGGGGGGFGFGEGGDGGGGGGGGGGG8EGGGCFFDCC@FFGGFGGGEDGGGGFFGEFGGGFGGFGGGFGGGGC,,5EC9ECADEFGCEGGGGGGGGGCFGGGGGGGGGGGGGGGGGGGC99FF9EFGFFEFGD::FFFGGD8FCGFFD7<FFGGGEGGDE;=,DCCF:FGGG::>C<FGG:B>=FGEG<FFFC;CA6FECFC?C8C@GF#1E>GF@FCCCGG,B6<E<CGF3FCGGBGFCC5C?GGGGGGDFGDFGF:CE0?GGCF@=C?88FGFCF9,C30GFDGGGGCBDG?GGGEE,D@8BB@+:FE9C@)GEDFFE9FEF>EFE9E;<4,ECGGGFGGEFBC@B+GGGGGGFGFEDGE@GFFGGGGDGGGGFGGFFFDGGGGGGGGGGFC@GGGGGGGFF@GGGFDAGGGGGCFCGC<CCC
@s1301 203
TGAGGAATATTGGTCAATGGGCGCAGGCCTGAACCAGCCAAGTAGCGTGAAGGATGACTGCCCTATGGGTTGTAAACTTCTTTTATAAAGGAATAAAGTCGGGTATGTATACCCGTTTGCATGTACTTTATGAATAAGGATCGGCTAACTCCGTGCCAGAAGCCGCGGTAATACGGAGGATCCGAGCGTTATCCGGATTTATTGGGTTTAAAGGGAGCGTAGATGGATGTTTAAGTCAGTTGTGAAAGTTTGCGGCTCAACCGTAAAATTGCAGTTGATACTGGATATCTTGAGTGCAGTTGAGGCAGGCGAACTTCGTGGTGTAGCTGTGAAATGCTTAGATATCACGAAGAACTCCGATTGCGAAGGCAGCCTGCTAAGCTGCAACTGACATTGAGGCTCGAAAGTGTGGGTATCAAACAGGATTAGATACCCT
+
EGFGGGGGGCGGGGGGGGGGFGCGGGGGGGGGGGGGGGGFFFGGGCFGGGGGGEDFFFFGGGGGFEGGGGGDGG,6C<FGGGGGGGGGGEGGGGEFFFFFGGGGGDFGGGGFGGGEGGGAEFGGGGGGGGGGGGGGFGFCEE@FEGGGGGFFFFGEFGG,,><FGG@EGCFFFFE>*5@<:FGGE@5F<EE<?;-EA<>>5A=AFG>C6A;;CGCA.=CE>5;CAFEC9AC==:D>CFCFF==CE2<DGDGCEGFFDCC7FEGGE;E<E?CFEDEF@,8FGGGGGFDF9,GFFACFFF?GD89CFGEFBC9,@,C7EGGFDCFFDF@,9,<4,EFF@6,FCD@EGGGGFE9GFC@,EGF@+@@DFA@GGGGGGGFFED9GGGGGFGGGGFFF<CGGGGGGGGGFGFGGGGEFGGDGFGFFEFGGGGGGGGGCCCCC
@s1301 30864
TGAGGAATATTGGTCAATGGACGAGAGTCTGAACCAGCCAAGTAGCGTGCAGGATGACGGCCCTATGGGTTGTAAACTGCTTTTATAAGGGAATAAAGTGAGTCTCGTGAGACTTTTTGCATGTACCTTATGAATAAGGACCGGCTAATTCCGTGCCAGCAGCCGCGGTAATACGGAAGGTCCGGGCGTTATCCGAATTTATTGGGTTTAAAGGGAGCGTAGGCCGGAGATTAAGCGTGTTGTGAAATGTAGACGCTCAACGTCTGCACTGCAGCGCGAACTGGTTTCCTTGAGTACGCACAAAGTGGGCGGAATTCGTGGTGTAGCGGTGAAATGCTTAGATATCACGAAGAACTCCGATTGCGAAGGCAGCTCACTGGAGCGCAACTGACGCTGAAGCTCGAAAGTGCGGGTATCGAACAGGATTAGATACCCT
+
FGGGGGGGGGGGGGGGGGGFFGGGGGGFEFGGGGGGGGFFGGGFGGEGGGGGGGGGGGGGFGGGGGGGGGGGGFAFGFGGGFFFCEGGGGGGGGCGGGGGGGGGGGGGGFGGGGGGFGGGGGGGGGGFGGGGGGGGGGFEFFGGG7FFGFGGGCEGG>GGGGGGGGGGGGG@GGCGGGGGGFFDDEGGEG?GFGGEEEG6FCG?FFFDG:CFDFGFEEGGDDGE?EGGGGGFFFGFGGGEG>;GGFGGGGFDFCCD=8GFGG@,CFFDF7FCFE=FFGD50GGGGFDGFFDCFF>BEF8FAACGEGF=?4>>DCGGGFFEFF@8)@?,GGGGFF9GGGFEE;BFC78GFFEEF?@6:EFEF@GGF9GGGGGGGFCGGCGGGGGGGFCGGE;GGFGGGGGGGGGFGGGDGGGFCGFFGFGEFGGF<9GGGGGCB@-C
@s1301 25156
TGAGGAATATTGGTCAATGGGCGAGAGCCTGAACCAGCCAAGTAGCGTGCAGGATGACGGCCCTATGGGTTGTAAACTGCTTTTATAAGGGAATAAAGTGAGAATCGTGACTCTTTTTGCATGTACCTTATGAATAAGGACCGGCTAATTCCGTGCCAGCAGCCGCGGTAATACGGAAGGTCCGGGCGTTATCCGGATTTATTGGGTTTAAAGGGAGCGTAGGCCGGAGATTAAGCGTGTTGTGAAATGTAGAGGCTCAACCTCTGCACTGCAGCGCGAACTGGTCTTCTTGAGTACGCACAACGTGGGCGGAATTCGTGGTGTAGCGGTGAAATGCCTAGATATCACGAAGAACTCCGATTGCGAAGGCAGCTCACGGGAGCGCAACTGACGCTGAAGCTCGAAAGTGCGGGTATCGCACAGGATTAGATACCCT
+
FGGGGGGGGGGGGGGFGGGGGGGGGDGGGGFGGGGGGGGGGGFFGGGGGGGGGGGGGGGGGGGGGGGFGGGGGGGGFGGGGGGGGGGGGFGGGGGGGGGGGGEFGGGGGGGGGGGGGGGGGGGGGGGGDFGGGGGGGGGGGFGGGGGGGFGGGGFGGGGGGGGGDGGFGGG@FGGG?GGGG4G@GGGE?GGGGGGGCEE@GGGGGGGGCEFGGGGFGFGFFGGGGGGGGGGGGGGFE?::FFFGGFGFGFFGFEGFGGGGGGGGGGFGGGGGFC:7EEGEGGFGGGGGFD<?DGGFGGGGFFFFFEDDGFFE=FGGGGGFFF@8>GFGCGF<DFFFFF<GGGGGGGGGGGGEGGGGGGGGGGGFECEGGGGGFFEGGGGGGGGGGGGGGF;GGGGFGGGCGEGGFGGGGGGGGEGGGGGFFGGF@9GGFCFCCCCC
@s1301 38144
TGAGGAATATTGGTCAATGGGCGCAGGCCTGAACCAGCCAAGTAGCGCGAAGGATGACTGCCCCATGGGTTGTAAACTTCTTTTATAAAGGAATAAAGTCGGGTATGGATACCCGTTTGCATGTACTTTATGAATAAGGATCGGCTAACTACGTGCCAGCAGCCGCGGTAAAACGTAGGTCACAAGCGTTATCCGGAATTACTGGGTGTAAAGGGAGCGCAGGCGTGAGAACAAGTTGGAAGTGAAATCCATGGGCTCAACCCATGAACTGCTTTCAAAACTGTTTTTCTTGAGTAGTGCAGAGGTAGGCGGAATTCCCGGTGTAGCGGTGGAAGGCGTAGATATCGGGAGGAACACCAGTGGCGAAGGCGGCCTACTGGGCACCAACTGACGCTGAGGCTCGAAAGTGTGGGTAGCAGACAGGATTAGATACCCT
+
,CED8CFFFE9EGG9FEE@A@FGEGGGGGFFGFGFF@EFGGGFEGFE7FDGGDFGC@@FFFGGGGCGGGGGGEFEFGGGGFFCGGGFEF<FEEEGFF9<@7++:>FFGGGGGGG7==BC<<,<9AFGGGGGFFGECEGGGCF77FFFGGGGFGC<FCB8<DFFGG+<>@:F,@F<,,,B,7>FGFFC<:7#B4>1:CE<47E@<=:<:/%:=:2<CB3<8B>DE9,E@?5@C=F>41,>,=)@2<@1EF<,FF9CCGF:FGGCE<<D8DDF@,==,=ED9GFGBF<GGGFD<=>,,E<D>=C,EGGGCECE>,47FC7F=B,GGEGGGGGGE?:+>8FFAFGFFF=7DFCFE@C,,FCCCCCED9FCFF:E<F@DFFFGGGGFEDCFC@E@EFCGGGGGGGGGGFFGGGGGGGGDEF9<GGGGGGCGGGFFA-CCC
@s1301 207
TGGGGAATATTGCACAATGGGGGAAACCCTGATGCAGCGACGCCGCGTGGAGGAAGAAGGTCTTCGGATTGTAAACTCCTGTTGTTGAGGAAGATAATGACGGTACTCAACAAGGAAGTGACGGCTAACTACGTGCCAGCAGCCGCGGTAAAACGTAGGTCACAAGCGTTGTCCGGAATTACTGGGTGTAAAGGGAGCGCAGGCGGGAAGACAAGTTGGAAGTGAAATCTATGGGCTCAACCCATAAACTGCTTTCAAAACTGTTTTTCTTGAGTAGTGCAGAGGTAGGCGGAATTCCCGTCGGAGCGGTGGAATGCGTAGATATCGGGAGGAACACCAGTGGCGAAGGCGGCCTACTGGGCACCAACTGACGCTGAGGCTCGAAAGTGTGGGTAGCAAACAGGATTAGATACCCT
+
CEGGGGGGGGGGGGGGGGGGGGGGGGGGGFGGGGGGGGE@FGGGGGGGGGGFGFFGGGGGGGGGGDEEGGGGGGGGCFCDF?EGGGGGFDFGFGFGGGGGGGGGGGGGGGGFFGGGFGA<FGDGDGCFFGGFEFCFGGCCGECEC*>F<FGGGGGGGGDCEFGFFG::<FEGGFGGCF@CFG1GFFCFC?CGGG:GGGC>=<E5::EFECD;CC7:28<2<?<F=AFF7<CFFC,>EEGFF9FEG<GFFF<09DA>G@7>FG=GFFB>@EGA2C./GGGCFE7FGCFCC,C7,D7C@F=4+46+1478AFGGDFEGFFFFACCFB@EGF,F<@FCFDDCECGGGGCCGGDFGECGFGGFGGGGFGGGGGGGGGGGGGGGGDGEF,FGGFGGGGGGGFGGFGGGGGGGGGFGCCCCC
@s1301 208
TGGGGAATATTGCACAATGGGGGAAACCCTGATGCAGCGACGCCGCGTGGAGGAAGAAGGTCTTCGGATTGTAAACTCCTGTTGTTGAGGAAGATAATGACGGTACTCAACAAGGAAGTGACGGCTAACTACGTGCCAGCAGCCGCGGTAAAACGTAGGTCACAAGCGTTGTCCGGAATTACTGGGTGTAAAGGGAGCGCAGGCGGGAAGACAAGTTGGAAGTGAAATCTATGGGCTCAACCCATAAACTGCTTTCAAAACTGTTTTTCTTGAGTAGTGCAGAGGTAGGCGGAATTCCCGGCGTAGCGGTGGAATGCGTAGATATCGGGAGGAACACCAGTGGCGAAGGCGGCCTACTGGGCACCAACTGACGCTGAGGCTCGAAAGTGTGGGTAGCAAACAGGATTAGATACCCT
+
DFGGGGGGGGGGGGGGGGGGGDGGGGGGGGGGGGGGFGGEFFGGGGGCFGGGGCFGGGGCFGGFGGGFGGGGGGGGFGGGGGGFECGGGFGFGGGGGGGGGGGGGGFGGGGGGGGGGGGGGGGGGGF?DGGGGGGFFFDGG7@FDGGGCEGFG?FFFGGC9:F@FFGGFCEEFGGGGGGGFCC:AF?@C@C;9?>@E=CGC5C:3:>#BC=CFCCCGCGFAGCCGFC=:CFFCFGF6><FFEBGFFAF=+F@,ECFEE?FGFEFBFFG,7FFEFDA=9GBCGGGGGGFEDEFD@8+>@7DGGGG>=8@DFDGCDGEDC,DEDEFCGGFC5FC@FFFEGGF7EGGGFFGGGFFEAGFE<FFFCGGGFF:7GGGGFGFDGGGFFFGGGGGGGGGGGGGGFGFGGGGGGGGGGGCCCCC
@s1301 39495
TGGGGAATATTGCGCAATGGGGGCAACCCTGACGCAGCCATGCCGCGTGAATGAAGAAGGCCTTCGGGTTGTAAAGTTCTTTCGGTAGCGAGGAAGGCATTTAGTTTAATAGACTAGGTGATTGACGTTAACTCCAGAAGAAGCACCGGCTAACTCCGTGCCAGCAGCCGCGGTCATACGGAGGGTGCGAGCGTTAATCGGAATAACTGGGCGTAAAGGGCACGCAGGCGGTGACTTAAGTGAGGTGTGAAAGCCCCGGGCTTAACCTGGGAATTGCATTTCATACTGGGTCGCGAGAGTACTTTAGGGGGGGGTAGAATTCCACGTGTAGCGGTGAAATGCGTAGAGATGTGGAGGAATACCGAAGGCGAAGGCAGCCCCTTGGGAATGTACTGACGCTCATGTGCGAAAGCGTGGGGAGCAAACAGGATTAGATACCCT
+
DFFGGEFFGCFGGEGCFFFGFFEGGGGGGFGGFGGGGGGGGGGGCFGGGGGDGGGFEGGGFGGGGGGGEGGGGGGF?FFFCFCBCFGGGCEGGGGCC<F<FGGDBFGGFCGBB>DDFFDDFFFGGGF7=FDC9,>ECFGE>FFFCBA7+3@7@B,@D@:CEFGF@CFCDFDEE7*4,;FGCFGGGG8*=7**48*1;9@9:7E,$<@+CCF=GC:E>4C5@1;?C<C?EFCGFC9F<,<<0G>C@6C:C>FC?6EFEED5:@72@A<9@>BE=>:DFF;@9C=996FC:CF7B+,9FFF@5@=8+ECCC7EFFB9==>,@8@,FBFECCB=CDFFFE7GGGFDEFF;E<<F<FC,@F<FEFEFGF:GGGGEDFCCCB@,C;,GFFGDGGGFFEGGGGGGFFFBGGEDGGEEGGGGGGGGGFC,FEFGGGFGGGGFGCCCCC
@s1301 34861
TGAGGAATATTGGCCAATGGGCGAGAGCCTGAACCAGCCAAGTAGCGTGCAGGATGACGGCCCTATGGGTTGTAAACTGCTTTTATAAGGGAATAAAGTGGGAGTCGTGACTCCTTTTGCATGTACCTTATGAATAAGGACCGGCTAATTCCGTGCCAGCAGCCGCGGTAATACGGAAGGTCCGGGCGTTATCCGGATTTATTGGGTTTAAAGGGAGCGTAGGCCGGAGATTAAGCGTGTTGTGAAATGTAGATGCTCAACATCTGCACTGCAGCGCGAACTGGTTTCCTTGAGTACGCACAAAGTGGGCGGAATTCGTGGTGTAGCGGTGAAATGCTTAGATATCACGAAGAACTCCGATTGCGAAGGCAGCTCACTGGAGCGCAACTGACGCTGAAGCTCGAAAGTGCGGGTATCGAACAGGATTAGATACCCT
+
EFEGGFGGEGGGGGGGGGGGGGGGGGGGGGGGGGFGGGGGGGGGGGGEGGGGGBFGGGGGGGGFGGGGDFFGGGGGGGGGGGFGGGGGGGG<FFGGDGGGGGGEFEFDGGGFGGGGGGFFCFGGGGGGGGGGGFGGGGFGGGDGGGGGGGGGGFDCGGGFGFGGGGGGGEDGGGGGGGGDGGGGGGGGGGGGGGGEGFE4GG>GFF=FGEEFFGCA<7CD?7)FFGGFGGGGGGGFGGGG>EGGGGG6GGGGFGFCDGGFGGGGGFCFFFG4BGEGEE=CGGGGGFD,=>FGAGGGGFFFAEE=CGGEC>,E98>EEGGFGGGGAF7DDFGFFFGFGGGGF8E@GGGGF<FF=FCGFFFEFB@<BDFFFFEE9FFGGFGGGGGFDFEF@B,GGGFGFDGGGEFC,CEGGCGFEF9GGFAEFFGGFDGGFCGCCCCC
@s1301 211
TGAGGAATATTGGTCAATGGGCGAGAGCCTGAACCAGCCAAGTAGCGTGCAGGATGACGGCCCTATGGGTTGTAAACTGCTTTTATGCGGGGATAAAGTGCGGGACGTGTCCCATATTGCAGGTACCGCATGAATAAGGACCGGCTAATTCCGTGCCAGCAGCCGCGGTAATACAGAAGGTCCGGGCGTTATCCGGATTTATTGGGTTTAAAGGGAGCGTAGGCCGGCCCTTAAGCGTGTTGGGAAATGTCGGGGCTCAACCTGGGCACCGCAGCGCGAACTGGGGGTCTTGAGTTCACGGGAGGAAGGCGGAATTCGTGGTGTAGCGGTGAAATGCTTAGATATCACGAAGAACTCCGATTGCGAAGGCAGCTTTCCGTAGTGAAACTGACGCTGAAGCTCGAAAGCGTGGGTATCGAACAGGATTAGATACCCT
+
EFGGGGGGGEGGGGGGGGGGGGGGCEGGGGGGGGGGGGGGGGGGGGGGGGGGGGGGFGGGGGGFGCGGGGGGGGGGGGGGFGGGGGGGGGGGGCFFGGGGGGGGGDGGGGGGGGC>FGGGGGG8=EEFFE@FGFFGGGFGGGGGD7BDFGGGFGFDGDFFFGGGEGECFFFGGGGFGFGGGGGDFFEGEGGFF78::CCFFG?F@FC-GGFFC*8)C9E)62C7F3#-?5,;<E@4GDCDFG#E@7GEF@6;FCC@#BF@?FAFFF-*7CE>EEE=BE==D7F@54B,,,FFDDGF8@GGFFFGGGGGGGGGFB+GDGFFGFGGFGDGFFF=<FGFGFFDFFGGGGFGDDEFE@@>DFFFFFGGFGGGGGFGDGGCF@GGGGFGGGGGGGFGGFGFGGGFFCGGGGGGGGGGGGGGGGFFGGGGGGGGGGGCCCCC
@s1301 34709
TGAGGAATATTGGTCAATGGACGAGAGTCTGAACCAGCCAAGTAGCGTGCAGGATGACGGCCCTATGGGTTGTAAACTGCTTTTATAAGGGAATAAAGTGAGTCTCGTGAGACTTTTTGCATGTACCTTATGAATAAGGACCGGCTGATTCCGTGCCAGCAGCCGCGGTAATACGGAAGGTCCGGGCGTTATCCGGATTTATTGGGTTTAAAGGGAGCGTAGGCCGGAGATTAAGCGTGTTGCGAAATGTAGATGCTCAACATCTGCACTGCAGCGCGAACTGTTTTCCGTGAGTACGCACAAAGTGGGCGGAATTCGTGGTGTAGCGGTGAAATGCTTAGATATCACGAAGAACTCCGATTGCGAAGGCAGCTCACTGGAGCGCAACTGACGCTGAAGCTCGAAAGTGCGGGTATCGAACAGGATTAGATACCCT
+
AFGGGGFGGGFFFGGGGGGGGGGGGGGGGGGGGGGGG8BFFGGGGGGGGGGGGGGGGGGEFBF<EFFDFFFECFFFGGGFAFEGGGGFECFEBF,BFGC,FEGGGGF@CF75FFGGGGGGGGGGGGGGGGGGGGF9FFGGGFGGGGDFGGGGGGGDGGGGGGGGGGCFGDEDEFFCFGGGGGGGGD8CFG+#@F7CE=<<E+CCFFEEG@GFD<:7CDEC?BG+FEDBEC7,AEGACC>?CCCF@;:FF@;<CFEFCCF@CG<GGFE@CED47GCF=C,A8A:#9+C>>,FC*6+C8DFF9<7<C8:F?@C,9,+===7FFFC=>B=?9<FEECGGFFF8GGGGFFFGF<FDEFEFCFCF7GEEGFACC,EEFGGF?GEEBGCC,,FGEF6CC9GFCGGCFCFC@GGGGEGGEDFGDEDBCFGGGGGGGGGCCCCC
@s1301 213
TGGGGAATATTGCACAATGGGGGAAACCCTGATGCAGCGACGCCGCGTGGAGGAAGCAGGTCTTCGGATTGTAAACTCCTGTTGTTGAGGAAGATAATGACGGTACTCAACAAGGAAGTGACGGCTAACTACGTGCCAGCAGCCGCGGTAAAACGTAGGTCACAAGCGTTGTCCGGAATTACTGGGTGTAAAGGGAGCGCAGGCGGGAAAACAAGTTGGAAGTGAAATCCATGGGCTCAACCCATGAACTGCGTTCAAAACTGTTTTTCTTGCGTAGTGCAGAGGTAGGCGGAAGTCCCGGTGGAGCGGTGGAATGCGTAGATATCGGGAGGAACACCAGTGGCGAAGGCGGCCTACTGGGCACCAACTGACGCTGAGGCTCGAAAGTGTGGGTAGCAAACAGGATTAGATACCCT
+
DFFFGEEGDFGGGGGGGGGG8@CGGGGGGGGFGGGGGFDGDFGGGGECF@CGGGGG,CE@FGGGGGGGEGGGGGGGGGGGGEFGDGGAFFFFGGAFGGGGGEGGG@,BDFGGGGGGGGGGFABBCCFGGGGGGGGGGGCFGGGDEGGFFFGGGGGGG7CFG?,CCFGGGD7EGGGGGGGFFGEFGGGG:CFGFFEED5?B>:C*<:=2#57CFF8)E<FFFFG=<@FFGGGFDEF/:CBFCC@,DE@=+@80#EEFAF628;DFC@GFF<G8)8,2FDDCFAEGGGCC?+E>@>8++=7EAA6+)ECFDAF;?,:B8D??9>CGGGFFC,EFEFFG@?GECEE?EB,EEGGGGEGGFGGGGFGCFFFB:CF@C,@@8GFCFFAC,GGGGGGFGGFGFC6<AGGGGGEGGGGCCCC9
@s1301 36893
TGAGGAATATTGGTCAATGGACGAGAGTCTGAACCAGCCAAGTAGTGTGCAGGATGACGGCCCTATGGGTTGTAAACTGCTTTTATAAGGGAATAAAGTGAGTCTCGTGAGACTTTTTGCATGTACCTTATGAATAAGGACCGGCTAATTCCGTGCCAGCAGCCGCGGTAATACGGAAGGTCCGGGAGTTATCCGGATTTATTGGGTTTTAAGGGAGCGTAGGCCGGAGATTAAGCGTGTTGTGAAATGTAGACGCTCAACGTCTGCACTGCAGCGCGAACTGGTTTCCTAGAGTACGCACAAAGTGGGCGGAATTCGTGGTGTAGCGGCGAAATGCTTAGATATCACGAAGAACTCCGATTGCGAAGGCAGCTCACTGGAGCGCAACTGACGCTGAAGCTCGAAAGTGCGGGTATCGAACAGGATTAGATACCCT
+
CF@FFCFGGGFGGGGGGGFFFGGGGGG<FEGFGGGGGCFEECFFGFGGGGGGGGGGGGGGGGGFFFGGFE@=:EEGGFGG??FGGGGCDFGGGGCF99FGGGGGGGF<FCDF=DFGGGGG,?FFDFGGGFGGFGFGGGGCGFEEGGEGGGGGGFFGGGFG8:DBCEEG<FGFFCFCE*3CFA:CCF*>>,,@C;CF8*=C11C,?B<*C*E=FFD*75<9ADCF6<>GECC<=<BFC:CDEED7,.DFGC?>CC;FECFECFAGGGGGE@C4+CCGFD8DDGGFGFGD=9,5:C>:GGFE,9AB+7FEB,C,DDDGEDA==?GC>FFF7GGGCDEDFEE=?,<FFFGGFFAB,GCFC@E=7GGFF<<8F8GFGFFC8CGGDGGGEC6GFC6:FAGGFCGGFFB,GEF:E:FE@,9GGGFECEGGGEEFFCFC9C@C
@s1301 215
TGAGGAATATTGGTCAATGGGCGAGAGCCTGAACCAGCCAAGTAGCGTGCAGGAAGACGGCCCTATGGGTTGTGAACTGCTTTTATATGGGGATAAAGTGAGCTACGTGTAGTTTATTGCAGGTACCATATGAATAAGGACCGGCTAATTCCGTGCCAGCAGCCGCGGTAATACGGAAGGTCCAGGCGTTATCCGGATTTATGGGGTTTAAAGGGGGCGTAGGCCGCCCCTTAAGCGTGTTGTGAAATGCCGCGGCTCAACCGGGGCACTGCAGCGCGAACTGGGGGGATTGAGTGCACGCAACGCAGGCGGAATTCGTGGTGTAGCGGTGAAATGCTTAGATAGCACGAAGAACTCCGATTGCGAAGGCAGCTTGCGGGAGTGCGACTGACGCTGAAGCTCGAAGGTGCGGGTATCGAACAGGATTAGATACCCT
+
GGGGGGFGGGGGGGGGGGF8EGGGGGGGGFFGGFGGGGFFFFGGGGGFGGGFG@FGFGGGGGGGGGGGFGGGGGGGGGGGGACGGGGGFGGGFGGGGGFGGGGGGCEGGGGGGGG9FGGGGFCFGGADFGGGGGGGGDGGGGGGGGGGGGGGFGDCGGGGGGGFGGEDFGDG=EFGGCCEF,FFEFGEGGGGFGFGDD@ECF#CCE<CGEC>GG@3B>E427=4GGDBEGGGEFG9<>F9AF::<F?=F@GGF=8>EC:1B>:*F:>)C,>>FCB@8E?:7CFBDGF>,F<@6CDBCBGGCEC==+7GGFE>4D>+EGFFF,GEFGCGFEF=FFFFAFA,<E,A,FGGGGFECGGEGFGFFFGFFEFGFCGGDGCGFEEGGGGGGGGGGEFCGFGFF7GFGGGGGGGGGFGGEFCGFGFFFGGGGGGGGGFACCBC
@s1301 31395
TGAGGAGTATTGGTCAATGGGCGAGAGCCTGAACCAGCCAAGTAGCGTGCAGGATGACGGCCCTATGGGTTGTAAACTGCTTTTATAGGGGCATAAAGTGAGCCACGTGTGGTTTTTTGCATGTACCCTATGAATAAGGACCGGCTAATTCCGTGCCAGCAGCCGCGGTAATACGGAAGGTCCGGGCGTTATCCGGATTTATTGGGTTTAAAGGGAGCGTAGGCCGTCTTATAAGCGTGTGGTGAAAGGTCGGGGCTAAACCTGGGCATTGAAGCGCGAGGTGTGGGACTGGAGTGCGCATGAAGTAGGCTGAAGTCGTCGTGTAGCGGTGAAATGCTTAGATATGACGAAGAACTCCGATTGCGAAGGCAGCCTGCTGTAGCGCAACTGACGCTGAAGCTCGAAAGCGTGGGTATCGAACAGGATTAGATACCCT
+
@FFFFFEGGGGFEGG9EFCF8CFGGGDGGGGFGGDGGGFCFCCEFGGEEGGGGDGFCFFGGEGFCCAFGFGEGCEFFGGCFGFGFGCCFCE+@AFGGGGCFGGGGGGFGGGGGCA@CD7,BFAE@FFGGFFCFGGCGGFGGG>CC7CFFGGGFFGGFGG7<<>,@C:CFFG9@D:>F7FGGFA<CEGGGG*BFC:BEEGGGCEFE+=FGC70<C64C5:A5;*97D:>FG?CFGF:GFF>,C<<<F>#11GFC@595#C<,#FCGF;,@8<+:DEE>@,@+>B5,,:,,7,857EEEF<C,?F=E>EE94,98+++@++EGFF8AF@,CAGE<A,8FGFEE,9?,F<GGFFC,B>,FDB?+4E@=C,GFDE@CCFEB,F77GFC,<E7F@8+,,FC,GF<8C@D@,F@@FDGEFGGEGFDGFGGFGFEGGFCCCCC
@s1301 217
TGAGGAATATTGGTCAATGGGCGAGAGCCTGAACCAGCCAAGTAGCGTGAGGGACGACTGCCCTATGGGTTGTAAACCTCTTTTGTTTGGGAATAAAGTGCGCCACGTGTGGCGCATTGCATGCACCATTCGAATAAGGACCGGCTAATTCCGTGCCAGCAGCCGCGGTAATACGGAAGGTCCGGGCGTTATCCGGATTTATTGGGTTGAAGGGGAGTGCAGGCCGTAGGCAAAGCGTGCCGTGAAAGACCGTCGCGCAACGGCGGCCGTGCGGCGCGAACTGGTCTACTTGAGTACGCGGGACGTTGGCGGAATTCGTGGTGTAGCGGTGAAATGCTTAGATATCACGAAGAACTCCGATTGCGAAGGCAGCTGACGGTAGCGCAACTGACGCTGAGGCTCGAAAGCGCGGGTATCGAACAGGATTAGATACCCT
+
EGGGGFGGGGGGGGGGGGGGGGGGGGGGGGFGGGGGGGGGEGGGGGGGGGGGGGGGGFEGGGGGGGGGGGGEGGGGGFGGGFGGGGGGGDEFFGGGGGGGGGGGGGGGGGGGGGGGGGGGGGGFBGGGGGGGFGDFGGGFGGGDGGEFGGGDC<<C*3@*>C>>**>C:>CB@CFGGCBF<FFGDE=:FC*=B<.B5CE6>C'CCGCG-FF$:??78#25(9<DCFG;F<2);;<?CGEE&36C<<CCCGE=*E=3*:CCC@F=F>B:>*F5F>6<B3+++6GGFCFC=>,9DEC>EGGGGFEFB6DDGFFFFD@CGFFGGCGEFGGGGGGCEEF89GGFFFC8FFFFGGGFEEGFEFGGGGEGFGFGGGGGGDGFDGGGGGGGCGFGGGFGFF8FFGGFFCECB@GGGGGFGGGGGGGFGGFGGGGGGGGCCCCC
@s1301 218
TGAGGAATATTGGTCAATGGGCGAGAGCCTGAACCAGCCAAGTAGCGTGAGGGACGACTGCCCTATGGGTTGTAAACCTCTTTTGTTTGGGAATAAAGTGCGCCACGTGTGGCGCATTGCATGCACCATTCGAATAAGGACCGGCTCATTCCGTGCCAGCAGCCGCGGTAATACGGAAGGTCCGGGCGTTATCCGGATTTATTGGGTTTAAAGGGAGCGCAGGCCGTAGGCTAAGTGTGCGGTGAAAGACCGTCGCTCAACGGCGGCCGTGCGGCGCGAACTGGTCTACTTGAGTACTCAGGACGTTGGCGGGATTCGGGGTGTAGCGGTGAAATGCTTAGATAGCACGAAGAACTCCGATTGCGAAGGCAGCTGACGGTAGCGCAACTGACGCTGAGGCTCGAAAGCGCGGGTATCGAACAGGATTAGATACCCT
+
FFFGGFGGGGGGGGGGGGGGGGGGGGGGGGFGEFFGGGFECFFGGGGGGG:FEGGGGGEGFFG8FFGGGGGGEGGGFCFFGGGGGFGFFGGFGGGFGGGGGGGGCFGGGGG+=FEGFGGGGGGFGGGGGGFDFGGGGCCFDFGCCG7FGGGGDGGGCBFDFGFGGGGGEG7F,=CCCECC:9FGEG5CC@@FF<CEA*CFF><CFG58>C7<F;E484:54;DD:CC>8:?<3<:#:9C;,FDFGC;*:GE:=EC?:*81<=*15:15**@08>+<>,966DFFC,DDEBC>;3286,8+=+@7FEC:8+B,+BEB48+<FFE@17E=@=E=<E<DDEFFF=,,,DFFFCGFGGGGGDAGDEGGFFCDGGFGGGEGGGGGGGGGFFCGGGCGGGF@8GGFFEF@CGFCC7CEEFGGGGFAEFGGCFGEGGFCCCCC
@s1301 219
TGAGGAATATTGGTCAATGGGCGAGAGCCTGAACCAGCCAAGTAGCGTGCAGGAAGACGGCCCTATGGGTTGTAAACTGCTTTTATAAGGGAATAAAGTGAGCCTCGTGAGGCTTTTTGCATGTACCTTATGAATAAGGAAAGGCTAATTCCGTGCCAGCAGCCGCGGTAATACGGAAGGTCCGGGCGTTATCCGGATTTATTGGGTTTAAAGGGAGCGTAGGCCGGGGGTTAAGCGTGTTGTGAAATGTAGATGCTCAACGTCTGCACTGCAGCGCGAACTGGTTTCCTTGAGTACGCACAAAGTGGGCGGAAGTCGTGGTGTAGCGGTGAAATGCTTAGATATCACGAAGAACTCCGATTGCGAAGGCAGCTCACTGGAGCGCAACTGACGCTGAAGCTCGAAAGTGCGGGTATCGAACAGGATTAGATACCCT
+
FFGGGGGGGGGGGGGGGGGGGGGGGGGGGFFGGGGGGGGFGGGGGGGFGDFGGGFF<EGGGGECFGFGGGGGGFGGGGGGG<FFGGGGGGG8E8EEFGGG9DFFCGGF?,BFFFFGGGC95CFGGGGFEDFFFGG9FFGF:AAFGGDFFEGGG>DCD,=DFCFGDCFGGCGC=B@FG7:CFCFGGG574::8CBBE55CE7C?<CF*=FFC99CC:@1:5(7:C?DE#5#:;?FF>EBG<FG=C:=<=FGGF6+3+#;D>CFB9@3<9<7>2CD0>+@/=6@A4F8F8GDFA186++E8C@,AGFCF?:CEEB=+E8B+9BE6>=@7GFFCEA9EDCEAFGGEFBFCCA9GF=CDF?7FEEGEGGFGFFE9C,,@ECFCECCGF9GFGGGFEFAEDFDGFGGGGEGGGGEGFGGGGGGGEFGEFFE,AFGGCCC<C
@s1301 220
TGAGGAATATTGGTCAATGGGCGAGAGCCTGAACCAGCCAAGTAGCGTGCAGGATGACGGCCCTATGGGTTGTAAACTGCTTTTATAAGGGAATAAAGTTTGAGTCGTGACTCATTTTGCATGTACCTTATGAATAAGGACCGGCTAATTCCGTGCCAGCAGCCGCGGTAATACGGAAGGTCCGGGCGTTATCCGGATTTATTGGGTTTAAAGGGAGCGTAGGCCGCAGGTTAAGCGTGTTGTGAAATGTAGGGGCTCGACCGCTGCACTGCAGCGCGAACTGGCTTGCTTGAGTACGCACAACGTGGGCGGAATTCGTGGTGTAGCGGTGAAATGCTTAGATATCACGAAGAACTCCGATTGCGAAGGCAGCTCACGGGAGCGCAACTGACGCTGAAGCTCGAAAGTGCGGGTATCGAACAGGATTAGATACCCT
+
GGGGGGGGGFFEFGGGGGGGGFGGGGGGGGGGGGGGGGGGGFFGGGGGGGGGGGGFGGGGGGGGGGDGGGGFGGGGGGGE?<FGGGGGGGFFGACEGGGGDFCGFEFGCFCD<<BEGGFGGGGGFGGGGFGGEGGGGFFCGGGGGG8BCFFGG8DFGGGGGGG7B>CGGGGGDCDCEGDGGGGGGGCFC::E9FFDGEE9++2:C73<FFGC@GD;EBGF6CEGFEEFDGGGF0<4:CGGGG@<=*:,GGCGFEEBCCC>>@#79EGGDFG>FB8BB=====GGGGGF98?F5@+FEGGGGFGGDGGFGGGFCFGGGFDF@FC==CCEAAFA59,,4FC,FCGGFGF=EAGEEFBCFFGGEFCGGFGGGFFE7FEEGGGGGGGGGGGGGGFEGFGGGGEGGGGGGGGGGGGDCDGFGGGGGGGGGGGGFGGCCCCC
@s1301 41466
TGAGGAATATTGGTCAATGGACGAGAGTCTGAACCAGCCAAGTAGCGTGCAGGATGACGGCCCTATGGGTTGTAAACTGCTTTTATAGGGGGATAAAGTGTGCCACGTGTGGCATATTGCAGGTACCCTATGAATAAGGACCGGCTAATTCCGTGCCAGCAGCAGCGGTAATACGGAAGGTCCGGGCGTTATCCGGATTTATTGGGTTTAAAGGGAGCGTAGGCCGGAGATTACGCGTGTTGTGAAATGTAGACGCTCAACGTCTGCACTGCAGCGCGAACTGGTTTCCTTGAGTACGCACAAAGTGGGCGGAATTCGTGGTGTAGCGGTGAAATGCTTAGATATCACGAAGAACTCCGATTGCGAAGGCAGCTCACTGGAGCGCAACTGACGCTGAAGCTCGAAAGTGCGGGTATCGAACAGGATTAGATACCCT
+
CFFGGGGGGGGGGGGGGGFFFEFEGGGFG9FGGGGGGFEGGGCFEF@FEGGGGG8<EFEEF+@FF<EFGGGGGGGGGGGGGEFDGGG,CEFFGGGGGGG9F9,<FFEEFF??EFG?<FEFGGGGGDBEEGCFGGGGFGG?D+@FC@CFFDEFBF7+>9FGGGFF<8FEGDFEGFGC*>CBACFC7FE@F>:CBF::A5#CCF>EC<F,F<#<FC>:FDC;4:5#0:C<CCC==#<,GDG>F;CE79C;GFE<>+:,D<<@)<E>.<42B:BCGEEFC@,3FFGDF=>:,=C9*F>4+GGFE?A?CGFCECGCE?EEEFFGGFCC5ECF<FC5,GGFBFBDAFFA,7AGGF9F<?7FCFE,@7CDE,9FCGGGGGGGCF@B7FCF@9CEEEFGGGFF8EGGGFGF@FCF@DGGGGGGFEEBA<CGGGFEF<GCCCCC
@s1301 21736
TGGGGAATATTGCACAATGGGCGCAAGCCTGATGCAGCAACGCCGCGTGGAGGAAGACGGTTTTCGGATTGTAAACTCCTGTTCTTAGTGAAGAATAATGACGGTAGCTAAGGAGCAAGCCACGGCTAACTACGTGCCAGCAGCCGCGGTAATACGTAGGTGGCACGCGTTGTCCGGAATTACTGGGGGTAAAGGGAGCGCAGGCGGGGGAGCAAGTCAGCTGTGAAATCCATGGGCTTAACCCGTGAACTGCAGTTGAAACTGTTCTTCTTGAGTGAAGTAGAGGGTGGCGGAATTCCGAGTGTAGCGGTGAAATGCGTAGATATTCGGAGGAACACCGGTGGCGAAGGCGGCCAACTGGGCTTTTACTGACGCTGAGGCTCGAAAGTGTGGGGAGCAAACAGGATTAGATACCCT
+
EFDFGFFGGFGFEEGFGGGDFGGGEGGGGFGGGGGGGGGGDFEFEGGEFEGGDEGGFACFFE7CFECFCGFGDFGGFGGGF<FGGGGGGADB9FF,CF,BFGG7+AFGGGGCFGD<FFFGFGG>@CFECFGGGGE8<FEF7D>FGEGGGGG*=FGG>FFC;CBF<,*54C**CEDFEGGGC<F$FCF5:5>FGGFGGGBCEGGGGGGGEG85?CCF>FDFD;EB<0FGGGEGGGD@CFD<EGC@DFF=<CDFDDFFAFC?9<:C8EFCF9=DGFFDF9CF<=B48,+GGDGFFEFC=CDFEFEGGFGGGGGFE7GGE@FGGGFD:B7=FFEGFCCFCCFECGGGFF@@GGDGGEEFEGGFFFGF6,FEGGFFGGGFDGGGGGEF<GFGEGGGGGGGGF9GFGGGGGGGGGGGCCCCC
@s1301 223
TGAGGAATATTGGTCAATGGGCGAGAGCCTGAACCAGCCAAGTAGCGTGAAGGATGACTGCCCTATGGGTTGTAAACTTCTTTTATAAAGGAATAAAGTCGGGTATGCATACCCGTTTGCATGTACTTTATGAATAAGGATCGGCTAACTCCGTGCCAGCAGCCGCGGTAATACGGAGGATCCGAGCGTTATCCGGATTTATTGGGTTTAAAGGGAGCGTAGATGGATGTTTAAGTCAGTTGTGAAAGTTTGCGGCTCAACCGTAAAATTGCAGTTGATACTGGATATCTTGAGTGCTGTTGAGGCAGGCGGAATTCGTGGTGTAGCGGTGAAATGCTTAGATATCACGAAGAACTCCGATTGCGAAGGCAGCCTGCTAAGCTGCAACTGACATTGAGGCTCGAAAGTGTGGGTATCAAACAGGATTAGATACCCT
+
FGGGGGGGGGGGGGGGGGGGGGGGGGGGGFGGGGGGGGGGGGGGGGGGGGGGGGGGGGEGGGGGGGGGGGGGGGGGGGGGFFFGGGGGGGGGGGGGGGGGEGGFECGGGGGGGGGGGGGGGGGGGFCFGGGGGGGGGGGGFFGGGFGGFFGGGFGGGGGGFFFGGGGGEGCGGGGGGGGGGGGGDEEEGGDGG#7588F?7CECFGFEFFFFGGEF:9EB@F>CCA:AFGGF@FCEGGFC<F6CFFFFEB@E=EGBGGFGEFGGGDDFC;C>E6>GFC:=?;AF9AGF9F8DDBDB,EFCGF=FA+B+C,C94,=>GGGGFFGGAGCEDEC,CFFDCFFCECFECGFD??@,CC@7,GGF7GGGFE@CGGECGFGFFFCCGGGGGGGGGEFGGGGGGGGGGGFCGGGGGGGGGGGGGGGGGGGGGGGCFFGCCCCC
@s1301 26694
TGAGGAATATTGGTCAATGGGCGAGAGCCTGAACCAGCCAAGTAGCGTGCAGGATGACGGCCCTATGGGTTGTAAACTGCTTTTATAAGGGAATAAAGTGAGTCTCGTGAGACTTTTTGCATGTACCTTATGAATAAGGACCGGCTAATTCCGTGCCAGCAGCCGCGGTAATACGGAAGGTCCGGGCGTTATCCGGATTTATTGGGTTTAAAGGGAGCGTAGGCCGGAGATTAAGCGTGTTGTGAAATGTAGATGCTCAACATCTGCACTGCAGCGCGAACTGGTTTCCTCGAGTACGCACAAAGTGGGCGGAATTCGTGGTGTGGCGGTGAAATGCTTAGATATCACGAAGAACTCCGATTGCGAAGGCAGCTCACTGGAGCGCAACTGACGCTGAAGCTCGAAAGTGCGGGTATCGAACAGGATTAGTTACCCT
+
GGGGGGGGGGGGGGGGGGGGGGGGGGGGGDGGGGGGGGGGGGGGGGGGGGGGGGGGGGGGGGGGGGGGGGEGGGGGGGGGGGGGGGFGGGGGGGGGGGGGGGGGGGGGGGGGGGGGGGGGGGGGGGGGGGGGGGGGGGGGGGDGGGGFEFCFGGGGFGGGGFGFGGGGGGGGFFFGEGGGGGGGGGGGGGGGGGG1GG4GGFGGGGGGGGGGGGGFGFGG@=G=FEGEG;FAFGGAGGGGGGFGGFGFCFDFFGGFCEFGGGGGGGFFCFEDFCBC>GGE,=FGGGEC>8+,FFEEGGGFEGGGGGGGGFGGGGEGDGFFC8=EACC9EEGGGGGF9GGGE8D:CGGGGFEFFF@CCEEEDGGFGECGGFGGGGGGGGGGGGGGGGFFBBCCCCGFFEFFD7FFFGGGGGFFEFGGGGCFFDGGFFFEC,GCCCCC
@s1301 29280
TGGGGAATATTGCACAATGGGGGGAACCCTGATGCAGCGACGCCGCGTGGCGGAAGAAAGTCTTCGGATTGTAAACTCCTGTTGTTAGGGCTGATAATGACGGTACCTAACAAGGAAGCACCGGCTAACTACGTGCCAGCAGCCGCGGTCACACGTAGGGAGCAAGCGTGGTTCGGAATTACTGGGTGTAAAGGGAGCGCAGGCGGGCATGCAAGTTGGAAGGGAAAACTATGGGCTCAACCCATAGCCTGCGTTCAAAACTGCGTGCCTTGAGTAGTGCAGAGGTAGGCGGAAGTCCCGGTGTAGCGGTGGAATGCGTAGATATCGGGAGGAACACCAGTGGCGAAGGCGGCCTACTGGGCACCAACTGACGCTGAGGCTCGAAAGCATGGGTAGCAAACAGGATTAGATACCCT
+
AFDFGGGGGGGGGGGGGGGF8FCEGGGFCDEFBCGGAF:FGGCGGEGGDG+3@>CC<C,@DAFFFGG:BF>CF;FGGDC9,?FC>,@@FG,>FB,@;FCGFCEFF:CFGGGFG8:<FCEF8FEGGC<CFECFEG6EF7CG?C8FDD**/*1,0A5;FGGD**218CC58*/8@9C5CEDG9<FCF5+E8;1<:6*/23EA6CC<?8CE858/C(;+8.57$D7F;@>>#><FFCA*#5:CC:EE86C::E@)#D@2<@-GD@@+B,+,,F9GFGFDGFF,GGGFF@7GGGEAEE+ECF:GGGGE>F=F,FDDFEEFGFFFE4+@,@FGGEFFCEEEGFEEECF@GECFCEEGGGGEGFEE,GGCAGGGGGFFF8<EFEGF@FEFFFFECGGGGGGGGGGFFGGGGEGGGGGC@CCC
@s1301 38928
TGAGGAATATTGGTCAATGGACGAGAGTCTGAACCAGCCAAGTAGCGTGCAGGAAGACGGCCCTATGGGTTGTAAACTGCTTTTATAAGGGAATAAAGTGAGTCTCGTGAGACTTTTTGCATGTACCTTATGAATAAGGACCGGCTAATTCCGTGCCGGCGGCCGCGGTAATACGGAAGGTCCGGGCGTTATCCGGATTTATTGGGTTTAAAGGGAGCTTAGGCCGGAGATTAAGCGTGTTGTGAAATGTAGATGCCCAACATCTGCACTGCAGCGCGAACTGGTTTCCTTGGGGACGCACAAAGTGGGCGGAATTCGTGGTGTAGCGGTGAAATGCTTAGATATCACGAAGAACTCCGATTGCGAAGGCAGCTCACTGGAGCGCAACTGACGCTGAAGCTCGAAAGTGCGGGTATCGAACAGGATTAGATACCCT
+
FGGGGGGGGGGGGGGGGFGGGGGGGGGGGGGGGGGGGGGGGGFGFFGGGGGGGGGFGGGGGGGGGGGGGGDBFDFGGGGGGGGGGGGFCFGFFGGGGGGGGGGGGGGGGGGGGFGGGGGGGGGGAFGGGGGFFGGGFFDC<FFGGG@FGGGGGFGGGGEGEGDF@CFGGEGGGGGGGGEEFGFEFGECFDG3FG8<1.A86<FGG5EGGGC@FGGFEDGG<?9CCCGFE=EFEF?AGGEEFGGGGFGFGFFCCF??GGGGGD+CGFE1FFFCFC8@C@=588GFGGDBD>A6*++FEEA8=<FEGEGGGFGFGEC@ED:@GFGG>CF?9GFAAGGF@-DFFDAGFGFGGGGGFGGGEFGGGGGGGGGGGGGGGGGF?GGGGGDFDFGGFGFGGGGGGGGGGFFGGGGGGFFGGGGGGGGFFGGGGEDGGGGCCCCC
@s1301 29031
TGAGGAATATTGGTCAATGGGCGCGAGCCTGAACCAGCCAAGTAGCGTGCAGGATGACGGCCCTATGGGTTGTAAACTGCTTTTATGCGGGGATAACACCCTCCACGTGTGGAGGTCTGCAGGTACCGCATGAATAAGGACCGGCTAATTCCGTGCCAGCAGCCGCGGTAATACGTAGGGGGCGAGCGTTATCCGGATTTACTGGGTGTAAAGGGAGCGTAGACGGCGCAGCAAGTCTGGTGTGAAAGGGAGGGGCTTAACCCCTGGACTGCATTGGAAACTGCTGTGCTTGAGTGCCGGAGGGGTAAGCGGAATGCCTAGTGTAGCGGTGAAATGCGTAGATATTAGGAGGAACACCAGTGGCGAAGGCGGCTTACTGGACGGTAACTGACGTTGAGGCTCGAAAGCGTGGGGAGCAAACAGGATTAGATACCCT
+
EFGGGGGGGGGGGGGGFGEFGGGGEGGGGGGGFGGGGGGGGGCGGGGGGGGFGGD<EFFGFEEDGGGGGGGGGGGGGGGGGGAFGG9FFFGEFGGGFFGGGGFGGGCGGEGGFG7FCFFGGGGGGGGCFGGGGGGGGGGGGCEGGDGGGGGGFFFCGGGCEFFGEGEG<FGFFGG9B:FGCFG*/:CGGGGGGG>EEGGG?33@CFC#2FECFFGFGDGDBF,CEG;9$?E:G;C<7;9#CGECFGFCC#3CFFGGCFCCFGFCF<:EF6:46FDE<339D@E3,8=F@A,FBECEB+GED<E=?B++B8ADF@9,=AF?FDF@5F7FEGFA,,EFDC9=A@,96FF=FEEGCC,C@8FCGGFDFCCFF:EE,<<FE@CGGGGGFFEGEFFGF8GGGEGF@GGFB7F@F@GGGDGFC@GFEAGGF<GGGGFCCCCC
@s1301 21674
GGAGGAATATTGGTCAATGGGCGAGAGCCTGAACCAGCCAAGTAGCGTGCAGGATGACGGCCCTATGGGTTGTAAACTGCTTTTATAAGGGAATAAAGTGAGTCTCGTGAGACTTTTTGCATGTACCTTATGAATAAGGACCGGCTAATTCCGTGCCAGCAGCCGCGGTAATACGGAAGGTCCGGGCGTTATCCGGATTTATTGGGTTGAAAGGGAGCGTAGGCCGGAGATTAAGCGTGTTGTGAAATGTAGAGGCTCAACCTCTGCACTGCAGCGCGAACTGGTCTTCTTGAGGACGCACAACGTGGGCGGAATTCGTGGTGTAGCGGTGAAATGCTTAGATATCACGAAGAACTCCGATTGCGAAGGTAGCTCACGGGAGCGCAACTGACGCTGAAGCTCGAAAGTGCGGGTATCGAACAGGATTAGATACCCT
+
GGGFCFFFGGGGGGGGGGFFGGGGGGGGGEFGFGGFFFFFFGFGGGGG7BFGGGGGCFGGGGGEDECFGFGGCF,CFGGGF<FGGGGGGFGGFF=FGFGGGGGGGGGGGGGGFGGGGFEDFFGFGCGFFG9FFGAEGGGGGG::CCFCBDGAFGGGFFFF7<FFGGGGGGGGGGGGGGGG-GGF>G<DGDGGGGGG?G8;F,GFFGGF#E@EFGG0C>CC1(=FGDC=?/EFCG>AE8;?CCF@:DFGFFFF8CE30,<CFD@>F1EG>CF=7(2GFE==.DF<AF=A>,GGB@+FEE+?>:+DGGFCB=E9+8C87B7EDE>+>C:9@CF9EC:C,DE=<,C?GFF<FEFCEEGGFFFGCCC7GGFFC,GFFCCGCDCFGDGFFDCGECF@,DFFEFGGFCGGGGGGGGGGGGGGEFB<CGGGFGGGFFFB<@CC
@s1301 229
TGAGGAATATTGGTCAATGGACGAGAGTCTGAACCAGCCAAGTAGCGTGCAGGATGACGGCCCTATGGGTTGTAAACTGCTTTTATAAGGGAATAAAGTGAGTCCCGTGAGACTTTTTGCATGTACCTTATGAATAAGGACCGGCTAATTCCGTGCCAGCAGCCGCGGTAATACGGAAGGTCCGGGCGTTATCCGGATTTCTTGGGTTTAAAGGGAGCGTAGGCCGGAGTTTAAGCGTGTTGTGGAATGTAGATGCTCAACGTCTGCACTGCCGCGCGAACTGGTTTCCCTGAGTACTGACAAAGTGGGCGGAATTCGTGGTGCAGCGGTGGAATGGTTAGATAACACGAAGAACTCCGATTGCGAAGGCAGCTCACTGGAGCGCAACTGACGCTTAAGCTCGAAAGTGCGGGTATCGAACAGGGTTAGATACCCT
+
ADGGGGDGGGGGGGGG?FFGGGGGGGGDFEGGGGGGGGGFGGGGGGGGGGGGGGGGGGGGGGGGGGGGGGGGGGGGGGGGGGGGGGGGGGGGGGGGGGGFGGFGEFGGGGGFGFGGGGGFGGGGGGGGGGGGGGGGGGG?FGCGGGG>FFGGG=<FGGGGGGGGGGGGGGGGGGGGGEGFGGGGGD>CFG7,=FGG5EGF+;B@9F:FGGGGFFG:<6A>948:C@E+2,:CG?F2-#GD3,2;(@E@CD38>EDD9=FG:-@0F@,=AD:5(8(+7@?=6>:,,8GD@,8,*:,5,,,GDA@,44+CB,9,+87E=B8FA,>4)6+E>=C,?99,,<5,,=E9,C:,5,C9AC8,,A5,CFB,E@F@B,FC9@@C,C:@4++AFEGEFC87C;,,,F@<DEF9GGF:C+FGEGF@EE@EFF<B,6,CEEC-CCCC
@s1301 230
TGGGGAATATTGCACAATGGAGGAAACTCTGATGCAGCGACGCCGCGTGAAGGATGAAGTATTTCGGTATGTAAACTTCTATCAGCAGGGAAGAAAATGACGGTACCTGACTAAGAAGCCCCGGCTAACTACGTGCCAGCAGCCGCGGTAATACGTAGGGGGCAAGCGTTATCCGGATTTACTGGGTGTAAAGGGCGCGTAGACGGCACGGCAAGCCAGATGTGAAAGCCCGGGGCGCAACCCCGGGACTGCATTTGGAACTGCTGGGCTAGAGTGTCGGAGAGGCAAGTGGAATTCCTAGTGTAGCGGTGAAATGCGTAGATATTAGGAGGAACACCAGTGGCGAAGGCGGCTTGCTGGACGATGACTGACGTTGAGGCTCGAAAGCGTGGGGAGCAAACAGGATTAGATACCCT
+
GGGGGCGGGGGGGGGGFG<FFGGGGGGGGGGGGGGGGGDGGGGGGGGFGGGGGGGG?CF,CFGFFFC=FGGGGGGGGGGGGGFGGGGGDG7EGFGGGGGCFGGEEGGCDFFFGGGGGGFECGEGGGGGGGGGGGGF7FGGG7<>:EGGGD*EFGG:8>FFFGGDGGGGGDC5CFG?>G>FF=GGGG:@?<??C?E#*@CC@DEG:CED::EF=/?FGFGFF@D<0::EE@:CEEGB#:><CC>8>EG:FEFFG<EFFG8@C,BFA<2GGE=GFGGG@GGG?EAECAF,5,GGGFGGFFGGGGGGBF8E@DGEEFFEFFECADEFF<FGFCC@7EEE<=<C6GFCFEGGGGGGGGGGGGGGGGGGGGGGFGGGGGGGGGEFFGGF>GGGGGGGGGGGGEEEEFGGFE9GGGGCCCCC
@s1301 34959
TGGGGAATATTGCACAATGGGGGAAACCCTGATGCAGCAACGCCGCGTGAGTGAAGAAGTATTTCGGTATGTAAAGCTCTATCAGCAGGAAAGAAAATGACGGTACCTGAATAAGAAGCCCCGGCTAACTACGTGCCAGCAGCCGCGGTAATACGTAGGGGGCAAGCGTTATCCGGATTTACTGGGTGTAAAGGGAGCGTAGACGGTTTTGCAAGTCTGAAGGGGAAGCCCGGGGCTTAACCCCGGGACTGCTTTGGAAACTGTAGAACTAGAGTGCAGGAGAGGTAAGTGGAATTCCTAGTGTAGCGGTGAAATGCGTAGATATTAGGAGGAACACCAGGGGCGAAGGCGGCTTACTGGACTGTAACTGACGTTGAGGCTCGAAAGCGTGGGGAGCAAACAGGATTAGATACCCT
+
GGGGGGGCFGGGGGGFEFF8F7FFGGGGCFEFGGGGGGGGGFFGGE@+@FGFGGGGFFG-FF-CCFCBFGG<FEEFFFGGG9CF9FBFFGGGGC<FFFDGDDEEFGGFGG,FGDFGDGG,DCEFGEGGGGG:FF@FFFGDDE8FFGGGC7FFEGG@9F***>>7<*<CCFC8EGE?7CC<@F=FCF<GC9FCC@<645:BEECEC;;8ECCF<D411FF7F@#@CC:>BECCEFD>CGFGGGGEGGDDFFD=:FCEAE?4-FFGFAGF@90=9A,GFFFFFFADFGFCFE;,=@,GGFF?FCGEFGGGFFC<7@DEDFE8DFE=FFDCEFGF,GFFCFEC8,C@FGCF@EFGGGCGGGFFGGGDGFGGGDGGGGGF@EC<GGGGGGGGGGGFFEAGGGGFFFGGGFFGGGGCCCCC
@s1301 32334
TGAGGAATATTGGTCAATGGGCGAGAGCCTGAACCAGCCAAGTAGCGTGCAGGAAGACGGCCCTATGGGTTGTAAACTGCTTTTATAAGGGAATAAAGTGAGTCTCGTGAGGCTTTTTGCATGTACCTTATGAATAAGGACCGGCTAATTCCGTTCCAGCAGCCGCGGTAATACGGAAGGTCCGGGCGTTATCCGGATTTATTGGGTTTAAAGGGAGCGTAGGCCGGAGACTAAGCGTGTTGTGAAATGTAGATGCTCAACATCTGCACTGCAGCGCGAACTGGTTTACTTGAGTACGCACAAAGTGGGCGGAATTCGTGGTGTAGCGGTGAAATGCTTAGATATCACGAAGAACTCCGATTGCGAAGGCAGCTCACTGGAGCGCAACTGACGCTGAAGCTCGAAAGTGCGGGTATCGAACAGGATTAGATACCCT
+
FGFFGGGGGGGGFFGFGGGGGGGDGGGGGGFGGCGGGGFGFF@FGGEGF@FFF,<F@ACGGGFG<<FGGGGGGGGGC<?FFEFG9FGFGG8,AFFFFGGFFCEFFAEFGDGGG<BFEGGFGGFFFFGCFE<,AFA@FDGEFGGEG@>A>=BD8,,>DDFGGG,FFDDC*@>,,7*:6*>F:,FC*=:@FCCEGFE?GF<FF7)=,:5*:>:F92CFGFC>?>CG?:C7D=;FGGF>GFDGGF>@:F1GCD:CF,7<<@:=@GDDCF7BD@@>/EB:BFEA@FGFFFB,CGGGFFCF@5,<EE=,GGGCEEEE@44==D7GGGFEAC=9FGGGGFEFEE<=,E9FECC<A?EEFGEEF7FGGGF@GC9GGFFE<FEE,D@,77FE<<FEFCFGFFGFFCF<@EFDFCFC@DGGFFDEFF<ECFGGFFCGGGGCC@@C
@s1301 233
TGGGGAATATTGCACAATGGAGGAAACTCTGATGCAGCGACGCCGCGTGAAGGATGAAGTATTTCGGTATGTAAACTTCTATCAGCAGGGAAGAAAATGACGGTACCTGACTAAGAAGCCCCGGCTAACTACGTGCCAGCAGCCGCGGTAATACGTAGGGGGCACGCGTTATCCGGATTTACTGGGTGTAAAGGGAGCGTAGACGGCACGGCAAGCCAGATGTGAGAGCCCGGGGCTCAACCCCGGGACTGCATTTGGAACTGCTGAGCTAGAGTGTCGGAGAGGCAAGTGGAATGCCTAGGGTAGCGGTGAAATGCGTAGAGATTAGGAGGAACACCAGTGGCGAAGGCGGCTTGCTGGACGATGACTGACGTTGAGGCTCGAAAGCGTGGGGAGCAAACAGGATTAGATACCCT
+
@FFGGDEGFGFFGGGGGGGGGGGGGGFGGGEFGGGGGFCEFEGGGGGGGGFFF8FGGFGCFGFEGGGCFG8CEF?CFGGDGGFGGG,<?@7EFGG8E9BFGGFFGF9CFEGF9<FGGDC@EGG:CC+BFAFGGGGGGGGGFGGGCEGD77*7DGGGGFDFGDDE:*<<B*4@GGGG*<7,,?F:,8*84??;CCC8CGEGD38A*/:>5CEGCCG3C(25))30**<)*:CEG@8&:@F@+;@<E@?57*66F9;@ECF=A>>7:,'><:944F<GDE<E=0<A<,<<BFF@,8>E8?E9A,>+=F@FCDE;4@CC6EF=?;?FFGEF?9DCFEF<FGGGF@ECF@FGGFDF@FF@CFBCAFEFGGFC:@FFD?GGGGGGFEGGGGGGEGGFFGEFFF9BCFAEEFFFGGGCCCCC
@s1301 44557
TGGGGAATATTGCACGATGGAGGAAACTCTGATGCAGCGACGCCGCGTGAGTGAAGAAGTATTTCGGTATGTAAAGCTCTATCAGCAGGGAAGATAATGACGGTACCTGACTAAGAAGAACAGGCTGAATACGTGCCAGCAGCCGCGGAAATACGTATGGTGCAAGCGTTATCCGGATTTACTGGGTGTAAAGGGAGCGTAGGTGGCTGTGCAAGTCAGAAGTGAAAGCCCGGGGCTTAACCCCGGGACTGCGTTTGAAACTGTGCGGCTGGAGTGCAGGAGGGGTAAGTGGAATTCCTAGGGTAGCGGTGAAATGCGTAGATATTAGGAGGAACACCGGGGGCGAGGGCGGCTTACTGGACTGTAACTGACACTGAGGCTCGAAAGCGTGGGGAGCAAACAGGATTAGATACCCT
+
@EFFECFGG9CFFGGGGGDEFGGG?AEFF9FFGGF<FC@+@7@8@FE8@CF?F9FFECFFFFGG9C:8CFCFGGFFA<FFGGGGGGCFDCAE@ECB?GD@,BCCFC9FFGGFF,FFFF,BB,:EDEFDCCF<FF83BFE7<=,:@FEE+*5,<@738@CG,:,3??@F>FG5;,><***83,,,CC8=.:<?B>E<E@F*@5E8C<8CF9F2C@<C(7<:<?$9#=+E-CEGF?:;FCC@><CEEFEFD=F=)B,>C82#D@GF@CDF&8CGFE>A8GGF>A#EE@9,,E>FE8CE8BA,,,GE@B+,C,GEGF,C8GFFFDGGGFEFAAACB:GFCEEC,DEFE@+CEDFCFGFC<FFE@FGFF@FEDFFFE=EE<FB8@EGFFCC@7FC8FC<E8<FFFFEGFB9GFGGCCCCC
@s1301 35143
TGGGGAATCTTCCGCAATGGGCGAAAGCCTGACGGAGCAACGCCGCGTGAGTGATGACGGCCTTCGGGTTGTAAAGCTCTGTGATCGGGGACGAACGGTCAGCAGACGAATACTCTGCTGAAGTGACGGTACCCGAATAGCAAGCCACGGATAACTACGTGCCAGCAGCCGCGGTCATACGTAGGTGGCAAGCGTTGTCCGGAATTATTGGGCGTAAAGCGCGCGCAGGCGGCTTCTTAAGTCCATCTTAAAAGTGCGGGGGTTAACCCCGTGATGGGATGGAAACGGAGAGGCTGGAGTATCGGAGAGGAAAGTGGAATTCCTAGTGTAGCGGTGAAATGCGTAGAGATTAGGAAGAACACCGGTGGCGAAGGCGACTTTCTGGACGACAACTGACGCTGAGGCGCGAAAGCGTGGGGAGCAAACAGGATTAGATACCCT
+
FGGFGGGGGGGGGGGGGGC<DGGGGGGGGCDFFFGGGGFFFGGGGGGGDG>FEFFGGGCFGGEGGGGGGGGGGFGEFFFFAFGCEGG:ECGFGEEGGGEGGFFGFGGFGGFGGFGFAFGGCF9@FFC:EG>FGGGGGG@CDGG:CFFFFC*CFGGCACFGGGCG7>,,<C@5<**14<AE80:;C0<;E69FC;::EG@CG6//,3<CFFCC8C>7/56C>F>GG5DEE:?E8C??FFFFCE#=:<?8C>3<CCCCGGFC8#<<C-@8CEGDB;1<?>8,9F@,=EBFCD<GGFFCFFFB4B+DFDGFFF@,?CEDBCEFFEFGFFCEC8F@<EGFDEEFGCFFFE=C4FGGFFFBE??F6CEFC@EGFF@:FG>GGGCFCFECF@GFFGDGGGGFCFF,EFFC@@CGFEGGGGGGGFF<FEFFGFCGGGCGGGGGCCCCC
@s1301 30845
TGAGGAATATTGCACAATGGGGGAAACCCTGATGCAGCAACGCCGCGTGAACGAAGAAGGCTCTTGGGTCGTAAAGTTCTGTTCTGAGGGGAGAAGAAAGTGACGGTACCTCAGGAGAAAGCCCCGGCTAACTACGTGCCAGCAGCCGCGGTAATACGTAGGGGGCAAGCGTTGTCCGGAATTATTGGGCGTAAAGAGTACGTAGGCGGGCTGGTAAGCGCAAGGTGAAAGGCATAGGCTCAACCAATGTCAGCCTTGCGAACTGTCAGACTTGAGTGCAGGAGGGGAAAGTGGAATTCCTAGTGTAGCGGTGAAATGCGTAGATATTAGGAGGAACACCAGTGGCGAAGGCGGCTTACTGGACAGTAACTGACGTTGAGGCTCGAAAGCGTGGGGAGCAAACAGGATTAGATACCCT
+
AFFGGEGFFGGFFGGFFGGDE7FGGGGGGGFGFGGGGGGGGGEGGGGGEFGGGGGGGGGGG8AEFFGGGGG7E,DECFGGGGGGEGFGGGGGGEGFGFFFGGGGEEGGGGGGGFFFEGGGGGGGGEEEGGG8>FFGGFCEGGFFF,<C@:CFD@;FFGGFF@@FFECF>GGC7:FC::C:<*?21<=FFCFEE>ECGGE7EGFGD>CE3:2?@?@CGFGG>:/<E=:>DFEDGGG>DEF8FBCF9/FFD=8FFEGC=GGF@@<FADEB?B/FGF?F<C@E@8,;C,EE<BE;;;,C;?GFFEA9@+)7:FEFGEB@CGGGFCFCGGGGGFFE9FEFECFD@BB,FCFB,GGEFFGGGGEFFF@CGGGGF@GGGGF8@GGGGGDFFC,,FGGDGGGFFF<DFCB@B,,GFAFGFCCCCC
@s1301 237
TGGGGAATATTGCACAATGGGGGAAACCCTGATGCAGCGACGCCGCGTGGAGGAAGAAGGTCTTCGGATTGTAAACTCCTGTTGTTGAGGAAGATAATGACGGTACTTAACAAGGAAGTGCCGGCTAACTACGTGCCAGCAGCCGCGGTAAAACGTAGGTCACCAGCGTTGTCCGGAATTACTGGGTGTAAAGGGAGCGCAGGCGGGAGAACAAGTTGGAAGTGAAATCCATGGGCTCAACCCATGACCTGCTTTTAAAACTGTTTTTCTTGAGTAGTGCAGAGGTAGGCGGAATTCCCGGTGTAGCGGTGGAATGCGTAGATATCGGGAGGAACACCAGTGGCGAAGGCGGCCTACTGGGCACCAACTGACGCTGAGGCTCGAAAGTGTGGGTAGCAAACAGGATTAGATACCCT
+
E8FGG@:FFFAFGGGGGD9EF7FFEG,FGFCGGGGFGDCFFEFD@F7@F7@<?F8A<CEECE,,C,B@7?EGFGGG9=EC8F<<B,4CEFGGCFABC?AECGEGGC?,CFF9FGCEFFGD,,>E7++:8BCF7DEGFDEGGGG,3@8:FG*7@CCD8D7,?,7,<,@<F*1/?CGD7<<:CC9FE>0<*?9CGD*2*><8<DE8:?EEGGCF@>:/,-:0+350/7,,<?96,'FD37F;E38@?@6/+-847B@,;9CD8DGFA,=BE,CGDB6,@,>8EB>FFC?C@@5@9,+8C:+8A,6+5GGFC=FA:4,CCEF=C@:=B@?C??A@FFFGE<FEF:F,GGGGFCCEA6,EGFE=9C8,,FC,:CCGGGGFFEFFGEEFFFFDGGGEGGGGGEGFFGFGGGGGGGGCCCCC
@s1301 43036
TGAGGAATATTGGTCAATGGACGAGAGTCTGAACCAGCCAAGTAGCGTGCAGGATGACGGCCCTATGGGTTGTAAACTGCTTTTATAAGGGAATCAAGTGAGTCTCGTGAGACTTTTTGCATGTACCTTATGAATAAGGACCGGCAAATTCCGTGCCAGAAGCCGCGGTAATACGGCAGGTCCGGGCGTTATCCGGATTGATTGGGTTTAAAGGGAGCGTAGGCCGTCTGTTAAGCGGGTTGTGAAATGGCGGGGCTCAACCTGGGCATGGCAGCGCGAACTGGCAGACTGGAGTGTACAGGAAGTAGGCGGAATTCGTCGCGTAGCGGTGAAATGCTTAGATATGACGAAGAACTCCGATTGCGAAGGCAGCCTGCTGTAGTGCAACTGACGCTGAAGCTCGAAAGCGTGGGTATCAAACAGGATTAGATACCCT
+
@EFGGGGGGGGGGGGGFFEDFFGG@FGGGFEGGGDF,BFGGGGGGCFGBFGGGGGGFGGGGGGGGFGGGGGGGGGGGGGGGFGGGFF9<<E,EC,C<E9,,9CDFGG+BBC?FFFGG?E,C,CF9F95,,?,,<6C,,CAE+>4++8D<<DFC=<C7F=,,8BAF333@C<;=,@**5><,?FFF@/*=*6;;ECE,,C'<:E<??<#;,<C36=*:=E5)=*306:06,7**CE:8*GF;F:@>9E>F>*C7FDFGFCD@,,CCD:DD,EC7CCC@FD=8DGFFCF?=8,,+GGFCEF9GFFF?EGGFFEC+,>>47GFGDE@B@,<DGFA9FBCFFFGF;GFCB,7CFF,@67GFGGEC,EGF9CGEF<GGFGGFCFFGGGGFGGGGFFGGCFFFEGGFCGFBCGGFEGGGGGGFC;FEEFF9E9CFGF@CCCC
@s1301 239
TGAGGAATATTGGTCAATGGACGAGAGTCTGAACCAGCCAAGTAGCGTGCAGGATGACGGCCCTATGGGTTGTACACTGCTTTTATAAGGGAATAAAGTGAGTCTCGTGAGACTTTTTGCATGTACCTTATGAATAAGGACCGGCTAATTCCGTGCCAGCAGCCGCGGTAATACGGAAGGTCCGGGCGTTATCCGGATTTATTGGGTTTAAAGGGAGCGTAGGCCGGAGATTAAGCGTGTTGTGAAATGTAGACGCTCAACGTCTGCGCTGCAGCGCGAACTGGTTTCCTTGAGTACGCACAAAGTGGGCGGAATGCGTGGTGTAGCGGTGAAATGCTTAGATAGCACGAAGAACTCCGATTGCGAAGGCAGCTCACTGGAGCGCAACTGACGCTGAAGCTCGAAAGTGCGGGTATCGAACAGGATTAGATACCCT
+
AFGGGCFFGGGGGGGGGGDECFFGGCE@FFGGGGGGGFFFFG<EGGFGGG7FFGFGGGGGGGGFCFGGGGGFGG,EEFGGGGGGGGGGGGGDGGFFFGGGGGFGFFGGGGDGGGGGGGGGGFGGGGGGGGGFGFGGGAFCFFGCEGGGGGFGGGGDGGGFFDDEGGGEEEDF9,8C7>FGGG@FGGCFFG*;EGFG$F<CD+:CCF.5F:9E<8;?<6F@;<5C@>C@E8@8?=FFEFC<-@DCF@C9<F4:1>GGGGFFFFF>F::FFFGDEC>:6D7GFD8FBGGGGGGF=CEGGFFGDCECFEFEE?DEECB+EFF@GGEC=FCGFCE=?,GGGCF=FDFD,GGGGDGGGEDF7FFF@C:?GGEEFB9FCGGGGGGGEGGGGGEGGGGGGGGGGGGGGGGGGFEGGGGFGGGGGGFECFGFFGFGGGGCCCCC
@s1301 240
TGGGGAATATTGCACAATGGGCGAAAGCCTGATGCAGCGACGCCGCGTGAGCGAAGAAGTATTTCGGTATGTAAAGCTCTATCAGCAGGGAAGATAATGACGGTACCTGACTAAGAAGCACCGGCTAAATACGTGCCAGCAGCCGCGGTAATACGTATGGTGCAAGCGTTATCCGGATTTACTGGGTGTAAAGGGAGCGCAGGCGGAGGGGCAAGTCTGATGTGAAAGCCCGGGGCTCAACCCCGGTACTGCATTGGAAACTGTCGTACTAGAGTGTCGGAGGGGTAAGCGGAATTCCTAGTGTAGCGGTGAAATGCGTAGATATTAGGAGGAACACCAGTGGCGAAGGCGGCTTACTGGACGATAACTGACGCTGAGGCTCGAAAGCGTGGGGAGCAAACAGGATTAGATACCCT
+
FFGGGGGGGGGGGGGGGGGGGGGGGGGGGFGGGGGGGGGGFGGGEGG:FGGGGGGGGFGFFFFGGGGBA@FDFGGGGFGG,?5EGGGGGGFGGGGGGGDE9F>GGGDFGGGGGGGGGFGGGGGGG:BFFC=FFFCG?FGG8CFGGGDDG@GFCGFCFDG>F9?%<CEGC&>+C:GGC8FFFG1FFGGG@<C9<FFCECB@58CC>E#:#:;CCCC@C.A4CA%,=#<6=5*@FE3CGGGFFF>=9E+>='BFGFEF@DCFGEB>3,852C,A(F6EGGGC@FDEE@+:CGFGGGEEEC8<FEB@8FEGGFFFE7GGGGFCFGGGFFDGFBEACGGGGGFGGFEGGFFGGGFCFGGFDCGGGGGGGGF@F@CEF8GGFGGGFGFGFCEGGGGGGGFAE@FFFFGGGGGGGGGCCCCC
@s1301 241
TGAGGAATATTGGTCAATGGACGAGAGTCTGAACCAGCCAAGTAGCGTGCAGGATGACGGCCCTATGGGTTGTAAACTGCTTTTATAAGGGAATAAAGTGAGTCTCGTGAGACTTTTTGCATGTACCTTATGAATAAGGACCGGCTAATTCCGTGCCAGCAGCCGGGGTAATACGGAGGGTCCGGGCGTTATCCGGATTTATTGGGTTTAAAGGGAGCGTAGGCCGTCTGTTAAGCGTGTTGTGAAATGTCGGGGCTCAACCTGGGCATTGCAGCGCGAACTGGCAGACTTGAGTGCGCAGGAAGTAGGCGGAATTCGTCGTGTAGCGGTGAAATGCTTAGATATGACGAAGAACTCCGATTGCGAAGGCAGCCTGCTGTAGCGTAACTGACGCTGGAGCTCGAAAGCGTGGGTATCGAACAGGATTAGATACCCT
+
GGGGGFGGGGGGGGGGGGGGGGGGE@FFGGGFGGFGGGGGGGEEFC7FC:CEF:FGGGGGGGGFGC<FCGF7FGFFEEGGGGGGFGGGGG?FF<EFF9BFFGFEFF8==E=AFGFGGGGGGE9FGGGGCE<FGG9@FGFFGEFEDE8,CFF?,@@C=F@FEFFG>+3:FGGGFFDEG**CC@FFGEEDC::CCEFG/FA?22AFG7)=F7<.#?#@GFGFFGC6:5#0>EGGGGC>GFGCFD7GC<=GGC?BFGFGGGFFDCGGGGFGGGGDFEEDEC7?6FFBFFGGGGFF5FECE8GGFE9CFECFC@9,6GECECECFFCDFGGFGEGEFGFD,6B@FFA:<B,CGFFGGEGGFFGGDGGFFC,CGGGGGGGGGGGDGGGGGGFEGFCGFGGFE@FEGGGFEFCEFFGGGDGGGGFEGGGGGGGGGFGCCCCC
@s1301 242
TGGGGAATATTGCACGATGGGGGAAACCCTGATGCAGCGACGCCGCGTGAGCGATGAAGTATTTCGGTATGTAAAGCTCTATCAGCAGGGAAGAAAATGACGGTACCTGACTAAGAAGCACCGGCTAAATACGTGCCAGCAGCCGCGGTAATACGTATGGTGCAAGCGTTATCCGGATTTACTGGGTGTAAAGGGAGCGTAGACGGAGTGGCAAGTCTGATGTGAAAACCCGGGGCTCAACCCCGGGACGGCATTGGAAACTGGCAATCTAGAGTACCGGAGAGGTAAGCGGAATTCCTAGTGTAGCGGTGAAATGCGTAGATATTAGGAGGAACACCAGTGGCGAAGGCGGCTTACTGGACGGTAACTGACGTTGAGGCTCGAAAGCGTGGGGAGCAAACAGGATTAGATACCCT
+
DFFGGGGGGGGGGGGGGGGGGGEFEGGGGGGFGGGGGGGGGGGGGEGFGGGGEFEFGGGEGGGGGGGFDGGGGGGFCGGGGGGFGG,EDGFFGGGGGGGGGGCFGEGGFCFGFGGGDFGGGGGGGGGGGFGGFFG8FFGGGGGG7CEGGDEC<<F:FF,FCCFGGF7FFGEEFGGGC<:FFG9FBF4246?<FCC/1CC.521+C?8CC>$--FF;CACFCFD5/9<?CEGGFG:@8>E:>CFGGC6+5$B?E,DA782(GGF#FGFFC?+AEFDF=EC/,GDEB+?+BDAD8CCDF9GFFF=+=GCGFGEE=FEB8FE=ED<,EF=EC<<C89<F<=8F6,CDFCFGGEGGGGGFFCEGGGGGDFFGGGGEF8CGFGEFCFEF8:EDGGGGGFGGFGFFGGGGGGGFGFEACC@C
@s1301 29985
TGAGGAATATTGGTCAATGGGCGGAAGCCTGAACCAGCCAAGTAGCGTGCAGGACGACGGCCCTATGGGTTGTAAACTGCTTTTATGCGGGGATAAAGTGGGCCACGCGTGGCCTTTTGCAGGTACCGCATGAATAAGGACCGGCTAATTCCGTGCCAGCAGCCGCGGTAATACGGAAGGTCCGGGCGTTATCCGGATTTATTGGGTTTAAAGGGAGCGTAGGCCGGAGATTAAGCGTGTTGTGAAATGTAGACGCTCAACGTCTGCACTGCAGCGCGAACTGGTTTCCTTGAGTACGCACAAAGTGGGCGGAATTCGTGGTGTAGCGGTGAAATGCTTAGATATCACGAAGAACTCCGATTGCGAAGGCAGCTCACTGGAGCGCAACTGACGCTGAAGCTCGAAAGTGCGGGTATCGAACAGGATTAGATACCCT
+
FFDDGCFGGGGFGGGCFGF@EFF7@FEGGF@FEFGGGGFFGGGGFGGGGGGGGGGGGGGGGEGFGGGG,CCDFFFGFFGGGFGGGGGAFGGGEF@EGFGAC8FFGEFGDFFGGGFCGGGGGC8FFFGGGEG@ACFGFFFFGGGGCCCFFFGGGC*=<,?FF3:FFDEEGDFCAFCF7:8EFGGGEEDGGE5F9?CC:C8F/<0<<E70E<<?EF>FCDED::75DEE>FCGGGGGBGGGGGGFGGFGFGC5BCGE6EEFGFF>EFFAGFFGDC=B==CC;0:B@1:,,,E<CDC+F@,,GFE:,B+CB6,EE48GGGFAEBFEE>C7EEDF9FGGGFDCDE8GGFGFCFFGGFFEF@<CEGGEFEC@FGFGGGCGFE,GGGGGGGCF@FF6CFCGGGCGGGFGF8DGFGGGGGGFFCGGFGGGGFGGGGFGCCCBB
@s1301 244
TGAGGAATATTGGTCAATGGACGAGAGTCTGAACCAGCCAAGTAGCGTGCAGGAAGACGGCCCTATGGGTTGTAAACTGCTTTTATAGGGGGATAAAGTGTGCCACGTGTGGCATATTGCAGGTACCCTATGAATAAGGACCGGCTAATTCCGTGCCAGCAGCCGCGGTAATACGGAAGGTCCGGGCGTTATCCGGATTTATTGGGGTTAAAGGGAGCGTAGGCCGGAGATTAAGCGTGTTGTGAAATGTAGATGCTCAACATCTGCACTGCAGCGCGAGCTGGTTTCCTTGAGTACGCACAAAGTGGGCGGAATTCGTGGTGTAGCGGTGAAATGCTTAGATATCACGAAGAACTCCGATTGCGAAGGCAGCTCACTGGAGCGCAACTGACGCTGAAGCTCGAAAGTGCGGGTATCGAACAGGATTAGATACCCT
+
DFFGGCFGGGGGGGGGGGGGGGGGGGGGGGGGGGGGGGGGFGGGFFGE>EFGGGGGGEFGEEGGGGGGGGGDGGGFFCCFGFGFGGGCAEGGGGFGGGGCFGGGGGE78FFGCFGGGGAFGCCFFFGGDFFGGGGCF?FFGGEF>EECGGGGGGGGGGGFFFFDEGDGGEGFFFCEEFGGGCFGGG5:<1CFE<<C:CFCGGGDFG*C5@C:CFGFE0:5>:EG:6G+B5:B;CG>@FCECC=2<@FFF?0FGFGA9C@7=CC;@C7>DE8#0=6F@EE#GFGFFF<F@,?A)8++EE8@=<GFF=+?4,?>B4@+>GFFFE88=GGGGGGFDEB@,EC,FGGF8GCGCGFFGGEC7FGGGGGGFFEFB,A@GGGGGFGGGGGGFGGGGGGGGGGEFGGGGGGFFGGGGEFFFFFGGGGFGGGGDFFAGGGCCCCC
@s1301 39537
TGAGGAATATTGGTCAATGGGCGAGAGCCTGAACCAGCCAAGTAGCGTGCAGGATGACGGCCCTATGGGTTGTAAACTGCTTTTATAAGGGAATAAAGTGGGAGTCGTGACTCCTTTTGCATGTACCTTATGAATAAGGACCGGCTAATTCCGTGCCAGCAGCCGCGGTAATACGGAAGGTCCGGGCGTTATCCGGATTTATTGGGTTTAAAGGGAGCGTAGGCCGGAGATTAAGCGTGTTGTGAAATGTAGACGCTCAACGTCTGCACTGCAGCGCGAACTGGTTTCCTTGAGTACGCACAAAGTGGGCGGAATTCGTGGTGTAGCGGTGAAATGCTTAGATATCACGAAGAACTCCGATTGCGAAGGCAGCTCACTGGAGCGCAACTGACGCTGAAGCTCGAAAGTGCGGGTATCGAACAGGATTAGATACCCT
+
@FFGGGGGGGG,EFGFGGFFFFGGGGG@FFFFGGFFGGGGGGFFFGCFEGGFFGCBAF,6@FF7FFGGGGF>=FFFGGGGGFGGGGGGGC8EFEGGFCF,5BFGG8B<+EFFGFGGGGGGGGFFFFGGGFFGFGDFG<DF>FFECGEGGGFCGGGGGGG7FFFG@CF<FDGFEC7>C1>C?F,>7CGFEDGGE9/CGE=E@?FFF,<F?GF<G93EC;?D>>AF6EEGGGGG=CG@E;#(7=,;9CF#GF@F=G@DE#8<:FGGFFFFF7(><7GGEEEE>0;EFFBBD<GDFCCBEEEGE:,,EEF:EFC,FC@C7@FFAFCC?=F:GDC5,?C,9C,DGFF?FGFGGGEGDFFC:GGGGGGGGGGGGGGGGGGFGGGGGGCGGFCDGCF@E<FC,FCFFCGGDFFCFCCFEFFFEFCFFEGFFEFGGGGCCC@C
@s1301 34099
TGAGGAATATTGGTCAATGGACGAGAGTCTGAACCAGCCAAGTAGCGTGCAGGATGACGGCCCTATGGGTTGTAAACTGCTTTTATAAGGGAATAAAGTGAGTCTCGTGAGACTTTTTGCATGTACCTTATGAATAAGGACCGGCTAATTCCGTGCAAGCAGTCGCGGTAATACGGACGGTCCGGGCGTTATGCGGATTTAATGGGGTTCAAGGGAGAGTAGGGCGGAGATTAAGCGTGTTGTGAAATGTAGTTGCTTAACATCTGCACTGCAGCGCGGACTGGTTTCCTTGAGGACGCACAAAGTGGGCTGAATTCGTGGTGTAGCGGGGAAATGCTTAGATGTCTCGAAGAACTCCGATTGCGAAGGCAGCTCACTGGAGCGCAACTGACGCTGAAGCTCGAAAGCGTGGGTATCGAACAGGATTAGATACCCT
+
CF,CFCGFGF<EEFCFGFGC@CFC7FFDGCACFFDFFF4?,CEEFFGGEFFEF,BFFECD+78FCFGGDECFDEGFCCFFFGCFFGCF,,:,4A,CEFGGGF<FAAFG8FEGGFDFGF7<FGGGGGFFC=FFDF=68?E<BACEGGGGFGGF8,::+,C=DF,,+5@C+>FFFGGGE*<BB7>55FEECF:=+:<7*5+?++?,,<1=F*<E9FB5*)*26<+*2:8.**2<EC@-:7*>;@:;>9:2C>D5<#,71,,,,@3,83,8@,:9:>@+8,,,DEB:B,DB9AA?:++=B?A<,ECF:>89<,,=+>C@+7@FE<8C8>8,9,<,,5?C,,F=9=,+,:,FC?BC,87FCFAFCCF@BAGGGEEE,FCF@<CF@@CEE,<,GFCFCCCB,@;CDCE8B;:CF,FAFF9<@EEB@F9EF6@;6,GCC9CC
@s1301 247
TGGGGAATATTGCACAATGGGGGAAACCCTGATGCAGCGACGCCGCGTGGAGGAAGAAGGTCTTCGGATTGTAAACTCCTGTTGTTGAGGAAGATAATGACGGTACTCAACAAGGAAGTGACGGCTAACTACGTGCCAGCAGCCGCGGTAAAACGTAGGCCACAAGCGTTGTCCGGAATTACTGGGTGTAAAGGGAGCGCAGGCGGGAAGACAAGTTGGAAGTGAAATCTATGGGCTCAACCCATAAACTGCTTTCAAAACTGTTTTTCTTGAGTAGTGCAGAGGTAGGCGGAATTCCCGGTGTAGCGGTGGAATGCGGAGATATCGGGAGGAACACCAGTGGCGAAGGCGGCCTACTGGGCACCAACTGACGCTGAGGCTCGAAAGTGTGGGTAGCAAACAGGATTAGATACCCT
+
FGGGGGGGGGGGGGGGGGGDFGGGGGGGGGGGGGGGGGDCFFGGEEGFGD?FGEGGGGGGGGGGGFGGGGGGGGGGGGGCEFGGGGGGFGGFGGGGGGG9FGGGGGGGGGGGGGGGGGGGGGGEEGDGGGGGGGGGGGGGGGGGGGGGEGGGGGGGGGGGGGFGG6DFG>FGGGGGGCGGGG>GCFGG1FFFCCF<<CGGGGGGGGGCDECFGGGFGFGGF@@F>FGGGG<GFDG6GEEEFFFGFCGFDGGGGFC=;9@,0DCF<F?BFB:7<ADCGGGGGGGGGGGGFGDFFA@CGGGFE,DG=E:FFFEA@?+GEE?AFCDFCGGFE,EFCC,F@,@FC@GFFFCGGGGGGGGGGGFCGGGCGFEGGGGGGGGGFGGGFGFFFFGGGGFGGGAFGGGGGGGFGGFGGGGCCCCC
@s1301 44524
TGAGGAATATTGGTCAATGGGCGAGAGCCTGAACCAGCCAAGTAGCGTGCAGGATGACGGCCCTATGGGTTGTAAACTGCTTTTATAAGGGAATAAAGTGGGTCTCGTGAGACTTTTTGCATGTACCTTATGAATAAGGACCGGCTAATTCCGTGCCAGCAGCCGCGGTAATACGGAAGGTCCGGGCGTTATCCGGATTTATTGGGTTTAAAGGGAGCGTAGGCCGGAGATTAAGCGTGTTGTGAAATGTAGACGCTCAACGTCTGCACTGCGGCGCGAACTGGTTCCCTTAGGTACGCAAAAGTGGGGGGAATTCGTGGTGTAGCGGTGAAATGCTTAGATATCACGAAGAACTCCGATTGCGAAGGCAGCTCACTGGAGCGCAACTGACGCTGAAGCTCGAAAGTGCGGGTATCGAACAGGATTAGATACCCT
+
FGGGGGGGGGGGGGGGGGGGGGGGGGGGGGGGGGGGGGGEFGGGGGGGDGGGGGGGGGDGGGGGGGGGGGGGGGGGGGGGGGGGGGGGGGGFFFGGGGGGGGGGGGGGGGGGGGGGGGDGGGGGGGGGGGGGGGGGGGGGGGGGGGGFGGGGGFGGGGGGGGGGGGDGGGGGGGGGGGGGFFGGGGGGGGGGGGG>ECFGGGGDFGGDGGGFCF7FGFGDEEGDFGE:EGGGGGGFGGC?FGGGCGCFF9*7E08>C>?CGGDGEGG@#:4#'<4?>GD85F>@FB,=,A,+++3385,,,FE:87FE,EE=FGGGGGGFAGGFGGGGGGFEGGFEC9GGGGGFGGGGGGGGFGGDGGEFGEGGGGGF8GGAGGGGGGGGGGFCDDGGFFGGGGGFGGGGGGGGGGFFGGGGGGGGGGFFGGGGGGGGFGCCCCC
@s1301 22160
TAGGGAATCTTCCACAATGGGCGAAAGCCTGATGGAGCAACGCCGCGTGGGTGAAGAAGGTCTTCGGATCGTAAAACCCTGTTGTTAGAGAAGAAAGTGCGTGAGAGTAACTGTTCACGTTTCGACGGTATCTAACCAGAAAGCCACGGCTAACTACGTGCCAGCAGCCGCGGTAATACGTAGGTGGCAAGCGTTATCCGGATTTATTGGGCGTAAAGGGAACGCAGGCGGTCTTTTAAGTCTGATGTGAAAGCCTCCGGCTTAACCGGAGTAGTGCATTGGAAACTGGGAGACTTGAGTGCAGAAGAGGAGAGTGGAACGCCATGTGTAGCGGTGAAATGCGTAGATATATGGAAGAACACCAGTGGCGAAAGCGGCTCTCTGGTCTGTAACTGACGCTGAGGTTCGAAAGCGTGGGTAGCAAACAGGATTAGATACCCT
+
GGGGGGGGGFGGGGGGGGGGGGGGGGGGGGGGGGGGGGGGGGEGDGGGGGGGGGGGGGFEGFFFGFGGGGGGGGGGGGGGGGGGGFGFGEGGGGGGGGGGDCFGGGFGGFGGGGGGGGGGGGGGGGGE@FFGGGFGGGGGGGCCFFFG7CBFGFCCGFB<CCFC@F7CGEGGGCEEGFGGG9BEGFFFDGFGGGGEGGGGD9CF=7CCFFGC:8:7.=C,?9G:<08>D,F>8<@:FFE::FFFC%F@@D<F?CDGE=FFGDBEFCCFD=FFFG9FFD<ED@6==F8FFA,CEFFCGBF8ADGGEDFFCGGFDGFC?7@8,4,,GGEEEB@EEGFF<EFFB,FFDF=C9DGFFC,,AB68F=A<EEEC@9,,DECCGEGGGGGGGGGGGGFEEGEEGGGGDGGGGGFFDEGGGGGGGGFADGFGFGGGFDFAGFCFCCCCC
@s1301 250
TGAGGAATATTGGTCAATGGGCGAGAGCCTGAACCAGCCAAGTAGCGTGCAGGATGACGGCCCTATGGTTGTAAACTGCTTTTATAAGGGAATAAAGTGGGTCTCGTGAGACTTTTTGCATGTACCTTATGAATAAGGACCGGCTAATTCCGCGCCAGCAGCCGCGGTAATACGGAAGGTCCGGGCGTTATCCGGATTTATTGGGTTTAAAGGGAGCGTAGGCCGGAGATTAAGCGTGTTGTGAAATGTAGACGCTCAACGTCTGCGCTGCAGCGCGAACTGGTTTCCTTGAGTACGCACAAAGTGGGCGGAATTCGTGGTGTAGCGGTGAAATGCTTAGATATCACGAAGAACTCCGATTGCGAAGGCAGCTCACTGGAGCGCAACTGACGCTGAAGCTCGAAAGTGCGGGTAGCAAACAGGATTAGATACCCT
+
EGGGGGGGGGGGGGGGGGGGGGGGGGGGGGGGGGGGGGGGGGGGGGGGGGGGGGGGGGGGGGGGGGGGGGGGGGGGGGGGGGFFGGGGGGGGGGFGCGGGGGGGGGGGGGGGGGGGGGGGGGGGGGGGGGGGGGGFFGGFFGGGGGGGGGGGGGGGCFFGFG8GGGGGG@GGGGGGEGGGGGGGGFECGFGGFGG:CD4GFGFFFFFFFFCFGGFGGFGGFFGGGGFGGGFFFFGGFGFF;9FCG?GGFFFGFGDDBFF@GFCGGECEGGGFFFCEGEFGFGGFFGFGFFE5@+CE:8DFADGGGGGGFFFCEF+GGGEGFGGFGGFFCCCGFGGFGGGGFFGFGFFFCGGGGGGFGG@EGGGGFGGGGGGF@GGE@GEGGEGFEEGEFFEGGGFFFGGGGFGFEGGGGGGGGGFGFFFFGGGGFEEFGGCCCCC
@s1301 251
TGAGGAATATTGGTCAATGGGCGGAAGCCTGAACCAGCCAGGTAGCGTGCAGGATGACGGCCCTATGGGTTGCAAACTGCTTTTATGCGGGGATAAAGTGGGCCACGCGTGGTCTTTTGCAGGTACCGCATGAATAAGGACCGGCTAATTCCGTGCCAGCAGCAGCGGTAATACGGAAGGTCCGGGAGTTATCCGGATTTATTGGGTTTAAAGGGAGCGCAGGCCGCCGGGCAAGCGTGTTGTGAAGTGCAGTCGCTCAACGTCTGCACTGCAGCGCGAACTGCCCAGCTTGAGTGCGCGCAACGTGGGCGGAATTCGCCGTGTAGCGGTGAAATGCTTAGATATGGCGAAGAACTCCGATTGCGAAGGCAGCTGACGGGTGCGTAACTGACGCTCATGCTCGAAAGTGCGGGTATCGAACAGGATTAGATACCCT
+
FDGGFCFGGGGGGFGFECCFFAFDCFFGCFFF8CCEFGFGGFGGEDGCECGGFEFGFGFGFGBCF,CE8FGGGGGGGGCFFFFGGCD9FCGGGCFFDF?E<F?<C+@FFEE7+,BCDGG,FFCFCG9C<CCFGF9=CCGGECCEGDEFDCFFGFFGFGGGFFD,68FFGGDFCFGC:*=CCC,*B<*4C;FGGGEGC7;+7=(E8C30,<3C>::>C?CC41*CGEGGEE<8?8F)C=CEEF@:5<#@FCFC<8'?B<>@F/FC88F<+FDCF>.FF7:7*3<37C384>7F5C8EECGGGBA3>6+CFFAFDFFF=>+GFE>7FGDGECF@5,E>C-F@F><7CC=6,,FEECCGGGGGFB,DFGGGGGFGGGFFCB+CGGFGGGFGGEFGGGGGGGEGFEFECGGGGGGGFFFGFGCEE<GGGGGGGF<BCCCC
@s1301 33814
TGAGGAATATTGGTCAATGGACGAGAGTCTGAACTAGCCAAGTAGCGTGCAGGATGACGGCCCTATGGGTTGTAAACTGCTTTTATAGGGGGATAAAGTGTGCCACGTGTGGCATATTGCAGGTACCCTATGAATAAGGACCGGCTAATTCCGTGCCAGCAGCCGCGGTAATACGGAAGGTTCGGGCGTTATCCGGATTTATTGGGTTTAAAGGGAGCGTAGGCCGTTTGGTAAGCGTGTTGTGAAATGTCGGGGCTCAACCTGGGCATTGCAGCGCGAACTGCCAGACTTGAGTGCGCAGGAAGTAGGCGGAATTCGTCGTGTAGCGGTGAAATGCTTAGATATGACGAAGAACTCCGATTGCGAAGGCAGCCTGCTGTAGCGCAACTGACGCTGAAGCTCGAAAGCGTGGGTATCGAACAGGATTAGATACCCT
+
EGFGGGGGGGGGGGGGGGF@FGGGGGGGGGGGGGCFGGGGGGAFGGCFGGGGGGGGGGGGGEGGGGGGGGGGGGGGGGGGGFGGGGGGGGGDGDDFGGGGGGGGGGGGGGGGGGGGGGGGGGGGGGGGFGGGCGGFGGGFFGGGGGGBFGGGGFGGGGGGGGGFEGD>FDGGFBCGDGDGGCFEGGCEGDGGGGGGGGG@FF2FG<E>FCFG9?EGGBEC@CGF>DGGFFGGFFF5GFFGCGGGGGGGGCE:FFGFGCGGGG1GGGGG6GGGGFEGFEC>>GFFFFGGGFGF?=EEEGGGGGFFGGGGGGGE@FGGEF7EGGGGFGEGGGGGFFCGFGGGGGFFDCFGGFDFF=C@:?GDGGFCFGFGGFGGFFF?GGGGGGGGGGGGGFCCGGGGGGGGGGGF@GGFGGFFEFFGGGFEFGGGGGGFGGGCCCCC
@s1301 37661
TGGGGAATATTGCACAATGGGGGAAACCCTGATGCAGCGACGCCGAGTGGAGGAAGAAGGTCTTCGGATTGTAAACTCCTGTTGTTGAGGAAGATAATGACGGTACTCAACAAGGAAGTGACGGCTAACTACGTGCCAGCAGACGCGGTAAAACGTAGGTCACAAGCGTTGTACGGACTTAATGGGTGTAAAGGGAGCGCAGGCGGGAAGGAAAGTTGGAGGTGAAATCTATGGGCTCGACCCATGAACTGCATTTAAAATTGTTTTTCTTTAGTAGTGCGGAGGTAGGCGGAATTCCCGGTGTAGCGGTTGAATGCGTAGATAGCGGGAGGAACACCAGTGGCGAAGGCGGCCTACTGGGCACCAACTGACGCTGAGGCTCGAAAGTGTGGGTAGCAAACAGGATTAGATACCCT
+
F<FFCEG8EDF<EEEFCFEDGGDFCCCF@FEF9EFFFG7FEFEEG7@:,C=,6?E=,C=FECED<CB:FCFEFGGG,AFGFEDGG,8BF8B,<E9,9FF,,B==DC9EG=<FF<@FGFDFDEFB7+B<F>=D+BDECF>+><<FFGGEF<@>=@>F87F,>F8DAC,8**4;,@::7*4<C,@,CB+**<,+2<7<*8<FE87<::C*?C+*22*27#@6#3<@CF,2,>6FB<C:@:338,,FCC@3=8,,,=8,,3,,,,+,F=CE,@,79FD+EF7:>75B,++FCEE@8,67>:7GF==65@CFBC,E@:=CFF?;A46+++F=@@EC,:6CA,FFC:@7F,@@+EEFB,GGGGDFF@F8C@F7FF@FF=,FDECE<FC6,CGFB,DFCECCCC@A@GGF@,GFGGGCCCCC
@s1301 254
TGGGGAATATTGCACAATGGGCGAAAGCCTGATGCAGCGACGCCGCGTGAGGGATGACGGCCTTCGGGTTGTAAACCTCTTTCAGCAGGGAAGAAGCGAAAGTGACGGTACCTGCAGAAGAAGCACCGGCTAACTACGTGCCAGCAGCCGCGGTACTACGTAGGGTGCGAGCGTTGTCCGGAATTAGTGGGCGTAAATAGCTTGTAGGCGGTTTGTCGCGTCTGCTGTGAAAATCCGGGGCTCGACCCCGGACTTGCAGTGGGTACGGGCAGACTAGAGTGTGGTAGGGGAGACTGGAATTCCTGGTGTAGCGGTGAAAGGCGCAGATATCAGGAGGAACACCGATGGCGAAGGCAGGTCTCTGGGCCACTACTGACGCTGAGAAGCGAAAGCATGGGGAGCGAACAGGATTAGATACCCT
+
FGGGGGGGGGGGFGGGGGGGCFEGGGDCGGFEFGGGEGGGGGGGDEE7FEEGGGGEC??CEGGDFGGGGGGGF?EFGGGCFFGCGGGGGGC8FECEFGGGGGFCDF>:F7CGFG8FG9FEFG8CFFE>7FEGGGF>FGGFGGFF>DFCFDFE@F=*,,7:+?::8B@+<<CGG*CCECCEGE*/:7+3AC55CEE>7*,2**3:A?E67(=*:1&%<147631CG?8171<+<#GE7F:@C::<8+B7@;:,GF9DCCF=97B=+6CGGF<FBB,?FDDGECF@CGC?EE9E?FF9F=F:A:GGGFF@+BC:CCF<A,=7E7DFFFFFACFFFC5FGGGGGFGFGEGEFFCFFE@E?GGGGGGGGGGGFFC@GGEGFFCFFFGGGGFF@EAGCGGGGFF@GDFFFGGGGGGGGGGGCCCCC
@s1301 26196
TGAGGAATATTGGTCAATGGGCGAGAGCCTGAACCAGCCAAGTAGCGTGCAGGATGACGGCCCTATGGGTTGTACACTGCTTTTATAAGGGAATAAAGTGAGTCTCGTGAGACTTTTTGCATGTACCTTATAAATAAGGACCGGCTAATTCCGTGCCAGCAGCCGCGGTAATACGGAAGGTCCGGGCGTTATCCGGATTTATTGGGTTTAAAGGGAGCGTAGGCCGGAGATTAAGCGTGTTGTGAAATGTAGACGCTCAACGTCTGCACTGCAGCGCGAACTGGTTTCCTTGAGTACGCACAAAGTGGGCGGAATTCGTGGTGTAGCGGTGAAATGCGTAGATATCACGAAGAACTCCGATTGCGAAGGCAGCTCACTGGAGCGCAACTGACGCTGAAGCTCGAAAGTGCGGGTATCGAACAGGATTAGATACCCT
+
@FFFGFGGGGGGFEFGGGGGGEGGDG@FGGGGGFGGGGGGFGF,EFGGGGGGGGGGGFFG@FEGGGGF8FFGGG,EFEFGGGGGGGGGGGGFGG@FG<5EEFGGCFF@<<=EFCF<<9CEFF<A,B<@FDEEE9;,<EF9,B=F738BEFGD<FFGC,@DFFF3:C@FG<CF=CFFGEEEF?FCFC>C6=626?<E=7F<?C(=?B==F:?:EF@A=3<7DGC5:CE5C:<@C@E<C2GFFGFG:<<FFFEC3FGFFG;DB@C3GGFFCD88-@39>3=C>FGG2D,5,<FFFGGFEGFBB54EFE=GFE<ED@+DGEDFFEB>5GGFFCF<GGFF?,GFFE,@GFGGGGFGFC@EFFF@FCGGGGGGGGGGF9GFCGEGDGGGGGGGGGFGGGGGFDGGGGGFGGGGGEGGGGGCGGGGGGGGGGGGGGGCCCCC
@s1301 256
TAGGGAATCTTCGGCAATGGGGGCAACCCTGACCGAGCAACGCCGCGTGAGTGAAGAAGGTTTTCGGATCGTAAAGCTCTGTTGTAAGAGAAGAACGTGTGTGAGAGTGGAAAGTTCACACAGTGACGGTAACTTACCAGAAAGGGGCGGCTAACTACGTGCCAGCAGCCGCGGTAATACGTAGGTCCCGAGCGTTGTCCGGATTTATTGGGCGTAAAGCGAGCGCAGGCGGTTTAATAAGTCTGAAGTTAAAGGCAGTGGCTTAACCATTGTTCGCTTTGGAAACTGTTGGACTTGAGTGCAGAAGGGGAGAGTGGAATTCCATGTGTAGCGGTGAAATGCGTAGATATATGGAGGAACACCGGTGGCGAAAGCGGCTCTCTGGTCTGTAACTGACGCTGAGGCTCGAAAGCGTGGGGAGCAAACAGGATTAGATACCCT
+
FGGGGGGGGFFGGGGGGGEGGGGGGGGGGGGGGGG@@CFGFGGGGGG@F,CGGGGGFFGGGGGGGGGFFGGEEG7EFCFFFGGGGGD9DEF8AFFGEGG@FFEFGGGGGGGGCFGAFGGGGGGGGGGGGGGGGGGGGGFAFGGGDGGGGGGGGFECGG*FFFCFGF<FGFGGGGGEGFGGDEGFG6F<80;EC:@CDG@G@GDEE@@3ACFGGG>@B<<C26G>CE7C77CE:E;=E=??FFEGG@<@8EAA<FEFFEGFGGFGAGFFFGGEEC>EBFC9CGFDFBDBC,,CA9B,A<F8FE8,8FEFFE=FCFDEAE=A,FGGGFFDGFDFEF<CDGEF8@F<FFAFFFGGFFDFFCFECGGGGGFFGGFBFFCD@GGFGFFFFGGGEFGFGFGGGGGGGGGGEGGGGGGGGGFEFFE,GFDFEGGGGGGFGGGGCCCCC
@s1301 257
TGGGGAATATTGCACAATGGGGGAAACCCTGATGCAGCGACGCCGCGTGGAGGAAGAAGGTCTTCGGATTTTAAACTCCTGTTGTTGAGGAAGATAATGACGGTACTCAACAAGTAAGTGACGGCTAACTACGTGCCAGCCGCCGCGGTAAAACGTAAGTCACAAGCGTTATCCGGAATTACTGGGTGTAAAGGGAGCGCAGGCGGGAAGAGAAGTTGGAAGTGAAATCCATGGGCTCAACCAATGCACTGCTTCCAAAACTGGTTTTCTTGAGTAGTGCAGAGGTAGGCGGAATTCGCGGTGTAGCGGTGGAATGCGTAGATAGCGGGAGGAACACCAGTGGCGAAGGCGGCCTACTGGGCACCAACTGACGCTGAGGCTCGAAAGTGTGGGTAGCAAACAGGATTAGATACCCT
+
FG@EGGGGGGGG@FFG<EEFG7FFBFAGGFGG9@FGGG7FCG>+CFGEG+CDGG8EF<FG4E<EF7C++C,,5EF?,,:,,C?54BEFGG?B,,,CF@,,,B+8+B,B?DE,3,,<,,55C<CGC@+,>3,:+8,@F<<F+++55**><*1>,>F<<,=3@9F,,2,FFF*=:FFGGGE,<2FEFG9<<F><EB=)88,29C57:?;4,,7#7;6'<=C,1FFFE5=3,,@,6CGGGGCF>>,,=@,FGGF@,36,3,3>D>>,CFD5G@F=FGDB3@,,653,E>BF?,?=FF+=6++GGGCB8CC8FF<<GGGEGAFFFB+::@,=FGCGFCC,EF4@:7GFF:CGF@,FFAGGGFE@C,,,GGGGGEEGGGGGGCGFFFFFFGGGF<FEEAE6<<CEECFGF@FGFCGCCCCC
@s1301 23909
TGGGGAATATTGCACGATGGGGGAAACCCTGATGCAGCGACGCCGCGTGAGTGAAGAAGTATTTCGGTATGTAAAGCTCTATCAGCAGGGAAGATAATGACGGTACCTGACTAAGGAGCACCGGCTAAATACGTGCCAGCAGCCGCGGTAATACGTATGGTGCAAGCGTTATCCGGATTTACTGGGTGTAAAGGGTGCGTAGGTGGCAAGGCAAGTCTGAAGTGAAAATCCGGGGCTCAACCCCGGAACTGCTTTGGAAACTGTTTAGCTAGAGTACAGGAGAGGTAAGTGGAATTCCTAGTGTAGCGGTGAAATGCGTAGATATTAGGAGGAACACCAGTGGCGAAGGCGACTTACTGGACTGGTACTGACACTGAGGCACGAAAGCGTGGGGAGCAAACAGGATTAGATACCCT
+
EFGGGFGGGGGGGGGGGGGGFGGGGGGFGGGGGGGGGGGGGGGGGGGGGGGGGGGG?FGFDFGGFFF+BBFEGGGCEEFGGFGGGGGFGEGGGGGFGGGGGGGGGGGGGGGGGGFCFGG<FFCEDGGGFGGFG9,@FGCF<FDGFEGD<@C=;DF48<F>FEGDC?G@FEDGGF:@1<FGFECCGG%FC>CFG@<BCDG78FC&CCFFEFFCCF?@GGGFFF@@7C?FGGGGGEGDC3+>F@>CGGAFEF?FAFEBFFFEEEFF<<9EEFBF@FFFCFFFGFCGFFEGGGFGDGGDGGFGEEEE>GFCFFGGGGEEFGGGGGDGGGEEGGGGGEGFDGGGGEGFF:EFCBDGFFDGGGGGGGGDFFFGGFFEEFFGFGGGFGFGFGGGGGGFGGFF8FGGGGGGGGFGFGCCCCCC
@s1301 29900
TGGGGAATATTGCACAATGGGCGCAAGCCTGATGCAGCCATGCCGCGTGTATGAAGAAGGCCTTCGGGTTGTAAAGTACTTTCAGCGGGGAGGAAGGCGATAAGGTTAATAACCTTGTCGATTGACGTTACCCGCAGAAGAAGCACCGGCTAACTCCGTGCCAGCAGCCGCGGTAATACGGAGGGTGCAAGCGTTACTCGGAATTACTGGGCGTAAAGCGCACGCAGGCGGTCTGTCAAGTCGGATGTGAAATCCCCGGGCTCAACCTGGGAACTGCATTCGAAACTGGCAGGCTAGAGTTTTGTAGAGGGGGGTAGAATTCCAGGTGTAGCGGTGAAATGCGTAGAGATCTGGAGGAATACCGGTGGCGAAGGCGGCCCCCTGGACAAAGACTGACGCTCAGGTGCGAAAGCGTGGGGAGCAAACAGGATTAGATACCCT
+
EFGGGFEGGGADFGGGFGG8FG7FEBFGGDFGGDGGGGG=CECFFF>FEGFGGG<9FGGGGGFGGGGGGGGEGGGGGGGGCFFGFGGGGGGG7FFEFCEGGGGGGGGGGGGCGFGGFGGEFGGGGGGGGGGGGGGBFEGGGGGFGGGGGG*>,?;CFEGGGGG?CGGGFGGEGFFFFG<<:7CF5*;CFDGCECED*3<EEGG*<C@F,CF>>8E<F*+1)5*/7/:):CE:GED<G=F?ECGG)@29FE:@<1<6DECDE1DEFF8:FC@@>9FF<CF(C<@2;DFBD89F<,,77*D@,9FF<GGECE?F<EE,FB,FE@,,EAFCGACC9,,DA=7EGFE?ACDGGFF<FB,FFEC7F@EGGGGGGFFCGGGGEF7B<FGFGEGFGGGGFDGGGGFEEFFCEF7FGGFGGGGGGGGFFGGGFFDGFF9GGGFGCCCCC
@s1301 24363
TGAGGAATATTGGTCAATGGGCGAGAGCCTGAACCAGCCAAGTAGCGTGCAGGATGACGGCCCTATGGGTTGTAAACTGCTTTTATAAGGGAATAAAGTGAGTCTCGTGAGACTTTTTGCATGTACCTTATGAATAAGGACCGGCTAATTCCGTGCCAGCAGCCGCGGTAATACGGAAGGTCCGGGCGTTATCCGGATTTATTGGGTTTAAAGGGAGCGTAGGCCGGAGATTAATCGGGTTGTGAAATGTAGATGCTCAACATCTGCACTGCAGCGCGAACTGGTTTCCTTGATTACGCACAAAGGGGGCGGAATTCGTGGTGTAGCGGTGAAATGCTTAGATATCACGAAGAACTCCGATTGCGAAGGCAGCTCACTGGAGCACAACTGACGCTGAAGCTCGAAAGTGCGGGTATCGAACAGGATTAGATACCCT
+
CFFGGGGGGGGGGGGGGGGG8FEGEGFFGEGGGGGGGGGGGGEEGGGGGGGGFGGFGGGGGGGFGGGGGGGF@@DGFGGGGGGGGGGGFGGGDFDFFEGAEFGGGGGGGGGGGGGGFFGGGGGGGGFGFCFGGFGGFC@CGGGEECFGGGCDF@>B<FGG,DDGGGGCCEGGGG:7BFGGFFFCFECEGGGFG@CFGC1F?C>FFGBF?G>FC%<8<6<;9:EGEEGFGDG?<F->B::CCCFEFFF4CCFGCCDCGGFEGFGGFAFGGGFCCF:++=;FGGGF<DA=99GF<+BC8?8AC:,+++FFC4E@+FGE8?7F,C+7AEEF9FEA,5,C46C3C,C:C,,FBGEDEFFC7FE7+@C<FDFFFFFGFEDGE8FFFF7GFFCB7EFGGFAFE7GGGGFGGFFCF@DFGGGGGGGFFE<FGGFFGGGCB6CB
@s1301 29382
TGAGGAATATTGGTCAATGGACGAGAGTCTGAACCAGCCAAGTAGCGTGCAGGATGACGGCCCTATGGGTTGTAAACTGCTTTTATAGGGGGATAAAGTGTGCCACGTGTGGCGTATTGCAGGTACCCTATGAATAAGGACCGGCTAATTCCGTGCCAGCAGCCGCGGTAATACGGAAGGTCCGGGCGTTATCCGGATTTATTGGGTTTAAAGGGAGCGTAGGCCGTTTGGTAAGCGTGTTGTGAAATGTCGGGGCTCAACCTGGGCATTGCAGCGCGAACTGCCAGACTTGAGGGCGCAGGAAGTAGGCGGAATTCGTCGTGTAGCGGTGAAATGCTTAGATATGACGAAGAACTCCGATTGCGAAGGCAGCCTGCTGTAGCGCAACTGACGCTGAAGCTCGAAAGCGTGGGTATCGAACAGGATTAGATACCCT
+
CGGGGFGGGGGGGGGGGGGFGGGGGGGGGGGGGGGGGGGGGGGGGGGGGGGGGGGGGGGGGGGGGGFGGGGGGGGFEGGGGGGGGGGGGGGGGGGGGGGGGGGCGDGGGGGGGGGGGFGGGGGGGGGGGGGGGGGCFEGFGFGGGEEGGGGGGGGGGGGGG?FGGGGGGGGGGGGGFGEFFGGGGGG<GGGGGGFG><=FG0GFGG<<FFFGGGGFDFGG?>G?FGEEGGG>@?DBFGG9;FFGCCGFF:AGGGGF=9CGGFFEGFDCFFG6GFCC@>4@3FDCGFEAGGGF>B+GGFFFGE;DGGEGGGGGD@+7C@7EGFEC=GGECDFFC,GGGGFGGDAGGEFDGGGGGGEGCCGGGGGFFE@GF@FGGGFFGGGGGGGGGGGGGEGGGGGGGGGGFFGFEGGEGGFFGGGGGGFE@GGGGDGGGGGCCCCC
@s1301 30991
TGAGGAATATTGGTCAATGGGCGAGAGCCTGAACCAGCCAAGTAGCGTGCAGGAAGACGGCCCTATGGGTTGTAAACTGCTTTTATAAGGGAATAAAGTGAGTCTCGTGAGACTTTTTGCATGTACCTTATGAATAAGGAACGGCTAATTCCGTGCCAGCAGCCGCGGTAATACGGAAGGTCCGGGCGTTATCCGGATTTATTGGGTTTAAAGGGAGCGTAGGCCGGAGATTAAGCGTGTTGTGAAATGTAGATGCTCAACATCTGAACTGCAGCGCGAACTGGTTTCCTTGAGTACGCATAAAGTTGGCGGAATTCGTGGTGTAGCGGTGAAATGCTTAGATATCACGAAGAACTCCGATTGCGAAGGCAGCTCACTGGAGCGCAACTGACGCTGAAGCTCGAAAGTGCGGGTATCGAACAGGATTAGATACCCT
+
DFF9E@FFGGGGGAF@FC6,EFGGDGGGGGGGGGGFG8EFGGG9FG7FEEFGGGGGCG7FFCEFFGFECGG7FFFFGCFGDE5EFFF9FAFG8FFGG<AD9EEFGGFFDFGFFGFCFFGGGGGGGGFGGGG9FGGGGAFG,:CC++8=B<,BF,+FFGGGC,>,@+>:F7<A3;>FCF@>/F)372DFFCE7?A*B98=C<CFFFF8F/&*18CFFB@GE@EEC-<DFGCG9:FF?>:C7;C>G@;A@GEFF7:98F<F=2DCCD#<F66<+7FEC+==EGGGGFDGCFEBC?GEC6CF<E,C,@@+?B@,,8EDGGFFGFFGGBBF<EFC,<GFE,?F@F8F8FFFDB?,FCGCGB4,:GGDGFGEFC,CGGFFGFECEEEDGEAE7F@@GGGGFFEDGFEFCECEGGGGFGFFFGEFFCGGGFCGFECGCB<AA
@s1301 25130
TGAGGAATATTGGTCAATGGGCGAGGGCCTGAACCAGGCAAGTAGCGTGCAGGAAGACGGCCCTATGGGTTGTAAACTGCTTTTATATGGGGATAAAGTGAGCTACGTGTAGTTTATTGCAGGTACCATATGGATAAGGACCGGCTAATTCCGTGCCAGCAGCCGCGGTAATACGGAAGGTCCAGGCGTTATCCGGATTTATTGGGTTTAAAGGGAGCGTAGGCCGCCCCTTAAGCGTGTTGTGAAATGCCGCGGCTCAACCGTGGCACTGCAGCGCGAACTGGGGGGCTTGAGTGCACGCAACGCAGGCGGAATTCGTGGTGTAGCGGTGAAATGCTTAGATATCACGAAGAACTCCGATTGCGAAGGCAGCTCGCGGGAGTGCGACTGACGCTGAAGCTCGAAGGTGCGGGTATCGAACAGGATTAGATACCCT
+
FGGGGGGGGGGGGGGGGGGGGGGGGGGGGGGGGGGGGGGGGGGGGGGFGGGGGGGGGGGGGGGGG?FGGGGGGGGGGGGGGGGGGGGGGGGGFGFGGGGGGGDFGGGGGGFGGGGGGGGGGGGGGGGGGGGGGGGGGGGGGGGFEGGGGCGG8F7FFGGGGGGGCEGGGGDGGGFGGGGGGGGGGGGGGGGGGGGG:EFFGG3FFGGGDGFGCCEFGFGEFFEGCEEFGGG>DFGFGGGGGGFGGGGFGFGGEFEFGFF=GGGGGGGGGGGFFGFGEGGGGGGGGGGGD<GGFGGGGGGDEF>+A+GGGGFCDEGGGGGGEGGEEC7DFGFGFE,GGFF8F@ADCGFDGFEGFFFFCFEB=@GEFEGGFFFFF@+EEFGGGGGGGGGGFFC@GGGFFGGGGGGGGGGGGEGGGGFGGGGFFDGGGFFGGGGCCCCC
@s1301 264
TGGGGAATATTGCGCAATGGGGGCAACCCTGACGCAGCCATGCCGCGTGAATGAAGAAGGCCTTCGGGTTGTAAAGTTCTTTCGGTAGCGAGGAAGGCATTTAGTTTAATAGACTAGATGATTGACGTTAACTACAGAAGAAGCACCGGCTAACTCCGTGCCAGCAGCCGCGGTAATACGGAGGGTGCGAGCGTTAATCGGAATAACTGGGCGTAAAGGGCACGCAGGGGGTGACTTAAGTGAGGTGTGAAAGCCCCGGGCTTAACCTGGGAATTGCATTTCATACTGGGTCGCTAGAGTACTTTAGGGAGGGGTAGAATTCCACGTGTAGCGGTGAAATGCGTAGAGATGTGGAGGAATACCGAAGGCGAAGGCAGCCCCTTGGGAATGTACTGACGCTCATGTGCGAAAGCGTGGGGAGCAAACAGGATTAGATACCCT
+
GGGGGGGGGGGGGGGGGGGGGGEGGGGGGGGGGGGGGCFFFGGCFGGCGGGGGFGGGFDFGGDFGGGGGGGEGE<FFFGFGGFGGGGGGGFGGFGGGGGGCGGGGAFGGGGGFGGGGGFGGGFGGGGGGGFGGFGFDFGFAFFGGGGGGGGGGDEGGGGFDGGGCCAGGGGGGEE:<FCGEGGGG78<F<*CE8C><C<795E;EGD=FFF=EEEF>?F,<B>:C@=<#FGCE5A9D;CFFGFGGFFFFF>?CGD+:GGGFFF><FFCFGGCEF;9GGFGGF>CCGDGGFBCB4?AFCGFEFGFCFCFB+GGGFF<EAFA=?,FFFGGEAGGGFGGACF@EGE<8GFFFCGGGFEGFDFFC>GGFCFB7FGEFGFCEGGGGGGFGGGGGGGGEGGGGGGFCGGFEGGGFFGGGGGGGGE9GGGFFFCGGGGGGGGGCCCCC
@s1301 40854
TGAGGAATATTGGTCAATGGGCGGAAGCCTGAACCAGCCAAGTAGCGTGCAGGACGACGGCCCTATGGGTTGTAAACTGCTTTTATGCGGGGATAAAGTGGGCCACGCGTGGCCTTTTGCAGGTACCGCATGAATAAGGACCGGCTAATTCCGTGCCAGCAGCCGCGGTAATACGGAAGGCCCGGGCGTTATCCGGATTTATTGGGTTTAAAGGGAGCGCAGGCCGCCGGGCAAGCGTGTTGTGAAATGCAGTCGCTCAACGTCTGCACTGCAGCGCGAACTGCCCAGCGTGAGTGCGCGCAACGTTGGCGGAATTCGCCGTGTAGCGGTGAAATGCTTAGATATGGCGAAGAACTCCGATTGCGAAGGCAGCTGACGGGTGCGTAACTGACGCTCATGCTCGAAAGTGCGGGTATCGAACAGGATTAGATACCCT
+
GGGGGGGGGGGGGGGGGGGGGGGGGGGGFGGGGGGGGGGFGGAFGGGGGGCGGDGGDGGGGGGGGGGGGGGGEGEFGFGGGGGGGGFGGGGGGGGGGGGGGGGGGGGGGGG7FGGGGGGGGGGGGGGGGGGGGGGGGFGGGGGGGGGGGGGGFGGGGGGFFEGGGGGGGGEGGGGGGGCEGGGGGGGGGGGFGGGGGGGGGG@GGG?GEFFGCF5>CBEGFDGGDEEGGGGGCFGFG<EECCCECEGFGFGGGFC:8<:@EFCGGGGF,AGEFDGGGGGED5<:FCCF@,@E>FCGECF78C>FFEGF?@>FFE@+EC:?<CC8)C8,EFC5EFEGFF5@F8GCGGGFEACFEC:F:FF>GGF@F99GGEGGEGGGCGGGGGGFFFDEGFCCGGGFGGGGFEGFEDGEE:FCEFGEFCEDGFGGGFEDF8GCC@<C
@s1301 266
TGGGGAATATTGCACAATGGGGGAAACCCTGATGCAGCGACGCCGCGTGGAGGAAGGAGGTCTTCGGATTGTAAACTCCTGTTGTTGAGGAAGATAATGACGGTACTCAACAAGGAAGTGACGGCTAACTACGTGCCAGCAGCCGCGGTAAAACGTAGGCCACAAGCGTTGTCCGGAATTACTGGGTGTAAAGGGAGCGCAGGCGGGAAGACAAGTTGGAAGTGAAATCCATGGGCTCAACCCATGAACTGCTTTCAAAACTGTTTTTCTTGAGTAGTGCAGAGGTAGGCGGAATGCCCGGTGTAGCGGTGGAATGCGTAGATATCGGGAGGAACACCAGTGGCGAAGGCGGCCTACTGGGCACCAACTGACGCTGGGGCTCGAAAGTGTGGGTAGCAAACAGGATTAGATACCCT
+
FGGGD@CGGGGGGGGGGGAFGGGGGGGGGGFGGGGGGGGGGGGGGGGFGC7EGGGGCCFECFFFDGGE@FFGGGGGDGGCFGGGFFGGGGFFGFFFGFD9<FCFGGFFGGFGDFG,BDFGFCCEEGG8FFGGGGGGGGGGGGFG7CCGCFGGGGGC><FF,@FFCFGCF@DEGGE>FGCE9C@FFFC?)<?8?FGCG:85@CEGCCFF?53,>?-9CFGGC=3@9@@:EGGFFGFCGFFECAC79GFDA;:/732/DADD>GG=FFF5?FDFD<CAE<>:,,:GGGGFF@,;EEC+GF=FEDEGFGGGFFFF=CFEGFFFAEC@EEEGGFFGCGGFDF8FCEDGGGDGDGFFFCGGGGGGGGGGGGFEFC,GFEECCEFCGGGFAGGGGGGGGGGGGFDGGGGGGGGGGGGCCC@C
@s1301 267
TGGGGAATATTGCACAATGGGGGAAACCCTGATGCAGCGACGCCGCGTGGAGGAAGAAGGTCTTCGGATTGTAAACTCCTGTTGTTGAGGAAGATAATGACGGTACTCAACAAGGAAGTGACGGCTAACTACGTGCCAGCAGCCGCGGTAAAACGTAGGTCACAAGCGTTGTCCGGAATTACTGGGTGTAAAGGGAGCGAAGGCGGGAGAACAAGTTGGAAGTGAAATCCATGGGCTCAACCCATGAACTGCTTTCAAAACTGTTTTTCTTGAGTAGTGCAGAGGTAGGCGGAATTCCCGGTGTAGCGGTGGAATGCGTAGATATCGGGAGGAACACCAGTGGCGAAGGCGGCCTACTGGGCACCAACTGACGCTGAGGCTCGAAAGTGTGGGTAGCAAACAGGATTAGATACCCT
+
E<FGGG>EGFGGGGGFFFGCGGGGFGFFGGGGDFGGDGGGGFDGGGE@FCEFGBGFGGGGEFGFGGC+B:FGF,ADFFGFBEFGGGGGCFGGGGFFFGGGGDGFFECCFFGGGGG?FFGFGFGGGGGEGGGGGGGGGEGFCBFCGDBF3>@FGGGGGGGG<FFFCCEFFD*4<>GGGEC:CBFEABFG)<:CFGGF>3<#9<?8:EDFCDCCCEGCD7E>>FC@C%CGFFCE@?F?CGFFCF<EFG#ED8FDGFEFFD76D8B:098CCB9D2B%9@<9F>B1EDCCFC8?F?4+>:ECFGFC>5=+DCAE96,C@@C,AFDGGDGGGCFFEEFFEDGE@,:CFE@:EGGGGGGGGGF@CGGGGGEAEGF7GFCGGFGFACGF<EGGGEDF<GEEEGGGGGGGGGCGGGGGCCC9C
@s1301 25209
TGAGGAATACTGGTCAATGGGCGAGAGCCTGAACCAGCCAAGCAGCGTGCAGGAAGACGGCCCTATGGGTTGTAAACTGCTTTTATATGGGGATAAAGTGAGCTACGTGCATTTTATTCCAGGTACCACATGAATACGGACCGGCTAATTCCGTGCCAGTAGCCGCGGTAATACGGAATGTCCAGGCGTTATCCGGATTTATTGGGTTTAAGGGGAGCGTAGGCCGCCCCTTAAGCGTGTGGTGAAATGCCGCGGCTCAACCGCGGCACTGCAGCGGGAACTGGGGAGCTTGAGTGCACGAAAGGCAGGCGGAATTCGTGGTGTAGCGGTGAAATGCTTAGATATCACGAAGAACACCGATTGCGAAGGCAGCTTGCTGTAGCGCAACTGACGCTGAGGCTCGAAAGCGTGGGTAGCGAACAGGATTAGATACCCT
+
FGGGGGGGGGGG@@EFGGGFFDGG:F@FGGGGDCFGGG,E@F,CFGGGG,6CFGGGG@F:68:D,=ECAF7:CGGFGG<=<FEC@DF,FFF++74EF<55,E@FGG7?F++,<,B?E@,BE9FFCA,F,A,5BEE,,+@3CCF+88>FF=<,B3>+<>FF<CF,33@FG>FFFGFGGF*37@,,>FFGGCE,,3=8:=:FGC,CFF=B-<2#88F):?A86:=C#;;5C=C*<>=)@<B9:CDEE>CF7GEC>CCC9F7F@@+:FF@GGF@+>3+,,3=6+,C:,8,?FB,A0?D?4A8C,,,,,6C+C>EEGFCEEBF8F@GEDEEEEGECEFEFEDGGGGFE?=C,A:,F:FB,?<,,7GGGGFCGEC,DB,<,EE@4@++9FGGGGECEFF<FE+F,CGGGGGGGGGGGF@F7E@EGGGGGGGGGGGGCCCCC
@s1301 269
TGGGGGATATTGCACAATGGAGGAAACTCTGATGCAGCGACGCCGCGTGAGGGAAGAAGTATTTCGGTATGTAAAGCTCTATCAGCAGGGAAGAAAATGACGGTACCTGACTAAGAAGCCCCGGCTAACTACGTGCCAGCAGCCGCGGTAATACGTAGGGGGCAAGCGTTATCCGGATTTACTGGGTGTAAAGGGAGCGTAGACGGCGATGCAAGTCTGAAGTGAAATACCCGGGCTCAACCTGGGAACTGCTTTGGAAACTGTATGGCTAGAGTGCTGGAGGGGTAAGCGGAAGTCCTAGTGTAGCGGTGAAATGCGTAGATATTAGGAGGAACACCAGTGGCGAAGGCGGCTTACTGGACGGTAACTGACGTTGAGGCTCGAAAGCGTGGGGAGCAAACAGGATTAGATACCCT
+
GGGCEGGGGGGGGGGGGGGGFAFFGFGGGCEFFCFGFFGCCG7@FGG:CEGGGGGGGFFEFGCFGGEGGGGGGGGGGGG,FFGGGDGGFGGGGFFGGGGGGGGGGGGFGGFGGGGGGGGGGCGGGGGFGGGGFGGGGGGGGFCGGGGGGDECGGGGGGGGEGGGGGFGGEGGGF>DCFGGGGGGGG6C#C@<@7<CGDGGGD5:@EEC?8EG;C@@EGGC=F1CGEFECDGGFGGFGFCF6GFGGGFFCDFFFFFFF7??EDFCEDGFFCGGFGFFFFCGDD=EECCCDGGGFA=GFC4<FGEGFCCAFAC,:7FC7FB;F>BGGGGGGFGFGFGGFFFB@BEFGGGFF@<FGFCEFFFF<EFFGGFCGGGEFFF<GGGGGGFGGGGGGGGGGFFGDFGEFFGGGGGGGGGCCCCC
@s1301 22946
TGGGGAATATTGCGCAATGGGGGCAACCCTGACGCAGCCATGCCGCGTGAATGAAGAAGGCCTTCGGGTTGTAAAGTTCTTTCGGTAGCGAGGAAGGCATTTAGTTTAATAAACTAGGTGATTGACGTTAACTACAGAAGACGCACCGGCTAACTCCGTGCCAGCAGCCGCGGTAATACGGAGGGTGCGAGCGTTCATCGGAATAACTGGGCGTAAAGGGCACGCAGGCGGTGACTTAAGTGAGGTGTGAAAGCCCCGGGCTTAACCTGGGAATTGCATTTCATACTGGGTCGCTAGAGTACTTTAGGGAGGGGTAGAATTCCACGTGTAGCGGTGAAATGTGTAGAGATGTGGAGGAATACCGAAGGCGAAGGCAGCCCCTTGGGAATGTACTGACGCTCATGTGCGAAAGCGTGGGGAGCAAACAGGATTAGATACCCT
+
C@FGGEEGCAFGGGDGGGCFGGGGE,CEF?FFGGGGGGGFF@DDGGG7:FFGCGFGGGGGGGFEFGDCEGFC,CE9@EFGCFGGGG@FGE@C@FFGGGGGGGGGGEGGAFFAFFB9F@8<FFGGGGDCFGGG,,@E>ECFG@FGEGGFF>FGGGFGG7DFCFGGFGGGCFCEGE<FGGGG>ECF:<7FE7CEGE>;FC?CEED*A?C;=<FC88:D7?GC3823C>CECFCF=5<FGCFD75,*CC,FB<5*>>GE8=B,;GF>,FGGGFC=3GFCDFGGCC9D@,GGGGGCB;DCFDF;<BA,GGGF=<FGFFEEF:AE+GFFGEFEB5GGGFEFF?=9@,GFGFFGGGGGGGGDECGFFGGGGGGFDFAGGFBFGCCDGGFGFFGGGFFCCEGFGF?GFFEECGGFD,EGGFFCGGGGGGGGGGFFFFFGGGGGCCCCC
@s1301 40034
TGGGGAATATTGGGCAATGGGGGAAACCCTGACCCAGCAACGCCGCGTGAAGGAAGAAGGCCTTCGGGTTGTAAACTTCTTTTACCAGGGGCGAAAAAGATGACGGTACCTGGAGAAAAAGCAACGGCTAACTACGTGCCAGCAGCCGCGGTAATACGTAGGTTGCAAGCGTTGTCCGGATTTACTGGGTGTAAAGGGCGTGTAGGCGGAGATGCAAGTTGGGAGTGAAATCCCGGGGCCCAACCCCGGAACTGCTCTCAAAACTGTATCCCTTGAGTATCGGAGAGGCAAGCGGAATTCCTAGTGTAGCGGTGAAATGCGTAGATATTAGGAGGAACACCAGTGGCGAAGGCGGCTTGCTGAACGACAATTGACGCTGAGGCGCGAAAGCGTGGGGAGCAAACAGGATTAGATACCCT
+
FGGGGGFGGGGGGGGGGGGGGGGGGGGGGGGGGGGGGGGGGGGGGGGGGGGGGGGGGGFDGGFFGFGGGGGEDFGFFGGGGFGGGGGG@FGGGGGGGGGGGGGGGGGGGGGGGGGGGGGGGGGGGGDGEGGGGGGD@DFCGGCFFGGGGGGGGGDGGG:FGGGGGGGGGGGG7::CFDGG<GGDCFFFF2CCCFFC@E?EEGEEGGCEGFCEEGGFF?EGCEG@CDCGGF<C@FDFEGGGEFFEEGGGGGGF>GGFC:3CDEFG>GG=93<5D2G7@GGGGGGFGGFGGGEGGFGFFDFEECFGGGGFGGGFFCA,EGGGFF8GFGGGGGGF<GFGFE<FFFGGGGFGFCGFDDGGGGGGFGGGGGFGGFGGE@GGGGGGGGDGGGGGGGGGGGGGFFFGGGGGGGGGGFDGFGCCCCC
@s1301 272
TGAGGAATATTGGTCAATGGGCGAGAGCCTGAACCAGCCAAGTAGCGTGCAGGATGACGGCCCTATGGGTTGTAAACTGCTTTTATACGGGGATAAAGTGGGCCACGCGTGGTCTTTTGCAGGTACCGCATGAATAAGGACCGGCTAATTCCGTGCCAGCAGCCGCGGTAATACGTAGGGGGCAAGCGTTATCCGGATTTACTGGGTGTAAAGGGAGCGTAGACGGCACGGCAAGCCAGATGTGAAAGCCCGGGGCTCAACCCCGGGACTGCACTTGGAACTGCTGAGCTAGAGTGTCTGAGAGGCAAGTGGAATTCCTAGTGTAGCGGTGAAATGCGTAGATATTAGGAGGAACACCAGTGGCGAAGGCGGATTGCTGGACGATGACTGACGTTGAGGCTCGAAAGCGTGGGGAGCAAACAGGATTAGATACCCT
+
FGGFGGGGFFGGGGGCEFFFFGGGGGGGGGGGGGGGGGGGGGGGCGGGGGGGGGGGGGGGGEFFGGGGGFGGCGFGGGGGGGGGGGGGGFGGGGGFGGGGGGGGGGGGGGGGCFFFGGGGGGGGGGGGGGGDG93,CFFFGGGGGGEFFFGGGDFGGFGDGGGEEEFGGGEFGGF9FGDGGGGGCCGGE@EFGGGGDDFGFC<?FF9E:FFFGCC-;9CD8>8ADC>DEG:>C>CA@FGEFGFFEEFF:C;E@EEFFF=CEDGEBFGF?@A,,9GFGFFF:GEE?GEGGEAF?GGGFC,FBAED<>,FFE59CGGGGGEA,9GE@C@FGGFGGFDGGFFGFGGGGGGGFEGFEFGGGGGGFGGFFCEFGGGGGGGGFGGGGGGFFGFF:GFGGFFGFGGGGGFFFGGGGGGFFE<GGGGFGGGGGGGGGGFCCCB@
@s1301 273
TGGGGAATATTGCACAATGGGGGAAACCCTGATGCAGCGACGCCGCGTGGAGGAAGAAGGTCTTCGGATTGTAAACTCCTGTTGCTGAGGAAGATAATGACGGTACTCAACAAGGAAGTGACGGCTAACTACGTGCCAGCAGCCGCGGTAAAACGTAGGTCACAAGCGTTGTCCGGAATTACTGGGTGTAAAGGGAGCGCAGGCGGGAAGACAAGTTGGAAGTGAAATCTATGGGCTCAACCCATAAACTGCTTTCAAAACTGTTTTTCTTGAGTAGTGCAGAGGTAGGCGGAATTCCCGGTGTAGCGGTGGAATGCGTAGATATCGGGAGGAACACCAGTGGCGAAGGCGGCCTACTGGGCACCAACTGACGCTGAGGCTCGAAAGTGTGGGTGGCAAACAGGATTAGATACCCT
+
CFFFGGGGGGGGGGGGGFFGDGEGGGGGGGGGGGGFFFGEGGGGGGGFFGGGFGGGGGGDGFC<FFGFGGGGGFFFGGGGFFGGGEGGGGGGGGCFGFFGGGEG7FFCFGGFGDFFGGGFGGDGGGGGFGFGGFGFGGGGGFGFEGCECFEDEDFFGGGF9CFGG>,5F?728FGGGFFGGG0CFGGG:<<><<6<DGGG)<:;:FGEF;7CFEEACGFGF;CEFGGGGFGGGFDFEFGFFFBGGGGFF=GGFFGFFFFFGF>GGFG<9FCF?FF<FC9FFGGGF@++FCGFCGGGGGFFFF>+AGGEDA,GGGGGDE@=A>GEDEGGFFGGEGADFB,CGFF7FGFF>GGGGGGGCFADE?FGGGGGGGEGGGGGGGGGGGGF9GGGGGGGGGGGGGFGFGGGGGGGGGGCCCC<
@s1301 40261
TGAGGAATATTGGTCAATGGGCGAGAGCCTGAACCAGCCAAGTAGCGTGCAGGATGACGGCCCTATGGGTTGTAAACTGCTTTTATAAGGGAATAAAGTGAGAGTCGTGACTCTTTTTGCATGTACCTTATGAATAAGGACCGGCTAATTCCGTGCCAGCAGCCGCGGTAGTACGGAAGGTCCGGGCGTTATCCGGATTTATTGGGTTTAAAGGGAGCGTAGGCCGGAGATTAAGCGTGTTGTGAAATGTAGGTGCTCAACATCTGCACTGCAGCGCGAACTGGTTTCCTTGAGTACGCACAAAGTGGGCGGAATTCGTGGTGTAGCGGTGAAATGCTTAGATATCACGAAGAACTCCGATTGCGAAGGCAGCTCACTGGAGCGCAACTGACGCTGAAGCTCGAAAGTGCGGGTATCGAACAGGATTAGATACCCT
+
FGGGG@FGGFGGGDGGGGF<FGGGG:FGGGGGGGGGGGGFGGGGGGGGGGGGGBFGFEEFGGGGGGGGGGGEGGFC<EDFFGGFGFA<EGFFGGGFCFFAFFGFBFGGEGGFFCFGFGGFGFGGFEFGEFFGFFGGFGGFGEGGGCFAFFGGGGGCFFGGGGGGGEGGFEFGFFCGF:;>5:?>CFG@FGE7<FGGGGGFCG>GGGGCCD@FFFGFGFDC4:?<CECECEFC@GGDEGGGGGFG?ACCFG=CFGC;;FG=FF:ECC@CGFFCGGECFDCDFCGGF==5,,GF?EEC7F8GCFGGGGGGC8E;@,7B7FFDFE8+5C7GGGFE9:,FECCFFAFCGGGGGGGFE?+C7GGDGFGGGGFGGGGGCGFCGF@@DGGGFGFGGEFGGGFF<EGFGGGGGGGGGEC6GGGGGGGFGGGGCFEGGGGCCCCC
@s1301 36736
TGAGGAATATTGGTCAATGGGCGCAGGCCTGAACAAGCCAAGTAGCGTGAAGGATGACTGCCCTATGGGTTGTAAACTTCTTTTATAAAGGAATAAAGTCGGGTATGTATACATGTTTGCATGTACTCTATGAATAAGGATCGGCTAACTCCGTGCCAGCAGCCGCGGTAATACGGAGGATCCGAGCGTTATCCGGATTTATTGGGTTTAAAGGGAGCGAAGATGGATGTTTAAGTCAGTGGTGAAATTTTGCGGCTCAACCGTAAAATTGCAGTTGATACTGGATATCTTGAGTGCAGTTAGGGCAGGCGGAATTCGTGGTGTAGCGGTGAAATGCTTAGATATCACGAAGAACTACGATTGCGAAGGCAGCCTGCTAGGCTGCAACTGACATTGAGGCTCGAAAGTGTGGGTATCAAACAGGATTAGATACCCT
+
GGGGG8E<EAFFCEFF,C@F<FCFG+6+BCBFGF6EGDFFFEFGDGGGF:DADFGGGF,@FGGDGFD@F8:CFFEFGGCGG9BCF999<CFC8F=A,BB5C+7:><F?5?C<,5<EGGG,@EFFD<,,@FECGGFGF,9:,?+?CD+?,5BAFCCGGGGCFGGGCEEGGGGGEB::C::>C,:,<**5CFE8,<:<4:<:<DFF3F<FC=BC??=475F#>5,2@793*)FFGGFF?GF9(FFFA@6;#++>?>E5GCCDB-?DA,3@5FG6E=9GFE@3,F<E<B9GD=<A+FGGFD?=9,,<<8+44@DFD@CC8<GFGGGGAGEFA,<:,GFE@@6GGGGGF<C,AFE9F@FB6D<?87@,EFGGGF@@,6,;<<,,B9GGFFF9GGEE9FGF@FF8FCFFGCGCFEEGGGGGGGFFD@GGFGGGGGEC@AA@
@s1301 27837
TGGGGAATATTGCACAATGGGGGAAACCCTGATGCAGCGACGCCGCGTGGAGGAAGAAGGTCTTCGGATTGTAAACTCCTGTTGTTGAGGAAGATAATGACGGTACTCAACAAGGAAGTGACGGCTAACTACGTGCCAGCAGCCGCGGTAAGACGTAGGTCACAAGCGTTGTCCGGAATTACTGGGTGTAAAGGGAGCGCAGGCGGGAAGACAAGTTGGAAGTGAAATCCATGGGCTCAACCCATGAACTGCTTTCAAAACTGTTTTTCTTGAGTAGTGCAGAGGTAGGCGGAATTCCCGGTGTAGCGGTGGAATGCGTAGATATCGGGAGGAACACCAGTGGCGAAGGCGGCCTACTGGGCACCAACTGACGCTGAGGCTCGAAAGTGTGGGTAGCAAACAGGATTAGATACCCT
+
GCCFGFGGGGGGGGGGGGGFGGGGGGGGGGGGGGGGGGGGGGGGGGGGGDGGGGGGFG<AFGFFGGFFGGC<EFGFCGGGGFGGGGFGGGGGGG9FFGGGGGDFGGGGGGGGGGDGGGGFGGGGGGGGGGGGCGFGGGGGGG?C8E8FFGEFGGGC:CBFF7<FCF1>F$?FGGG7;GC8FE1)FF6E*<BCFGDB><DEDGGEEGEGGFD;F::BCFGFA@AGFCFFGFF=FFGE8FEGGFGGGGGGFD8FFDF,EDCCDDGFGGDC6<B=EFFFFD@BGGGGGGEGED>9FGGECFDGGGGEAFCFGFDF@ECCCFAGGEF7GGFDFGGF@FFGFEFGGECFA:EGEGGGCGFGGGGGGGGGGFFGEFCEGGGGGGGGGEGGDEGGF9GGGGGGGGGGGGGGGGGFGGGCCCCC
@s1301 277
TGAGGAATATTGGTCAATGGGCGGAAGCCTGAACCAGCCAAGTAGCGTGCAGGATGACGGCCCTATGGGTTGTAAACTGCTTTTATGCGGGGATAAAGTGGGCCACGCGTGGTCTTTTGCAGGTACCGCATGAATAAGGACCGGCTAATTCCGTGCCAGCAGCCGCGGTAATACGGAAGGTCCGGGCGTTATCCGGATTTATTGGGTTTAAAGGGAGCGCAGGCCGCCGGGCAAGCGTGTTGTGAAATGCAGTCGCTCAACGTCTGCACTGCAGCGCGAACTGCCCAGCTTGAGTGCGCGCAACGTTGGCGGAATTCGCCGTGTAGCGGTGAAATGCTTAGATATCACGAAGAACTCCGATTGCGAAGGCAGCTCACGGGAGCGCAACTGACGCTGAAGCTCGAAAGTGCGGGTATCGAACAGGATTAGATACCCT
+
AFFGGGGGGFGGGGGFEFFFFGDGGGGGGGGGGGGGGGGGGGGGGGEFGGGGGGGGGGGGGGGGGEFGGGGD@FGGGGGGGGGGGGGGGGGGGGGGGGGGGGFGGGGC7@FGGGGGGGGFGGGB>DGGGCGGCFGGFFGGGGGGGCFGGGGGGGGGGGGCFFGGGGGGGGDGGFGGFFGG.GGGGGGGE<G3GGGC69<.::3CCFE3EGGGGFC(>9GD?CEGGGGGGGGEE:GEG5C?GGCCFCGFFFCG=EFGCGFEGCGGFGGFGGGEFF?EFGFCCECC<<<<FGGGBGGGEGCGFFGGGGGGGGGDD7GGGEEEGGGGAGDGGGGFGGGFGGGGFGGCGGGGGGGGFFF@DGGGGGGGGGGGGDFGCGGGEGEGGGGGFGCGFFBEGGGGGFGGGFFFGGGEFCFFGFGGGGGGGGGGGGGGGGGCCCCC
@s1301 278
TGGGGAATATTGCACAATGGGGGAAACCCTGATGCAGCGACGCCGCGTGAGCGAAGAAGTATTTCGGTATGTAAAGCTCTATCAGCAGGGAAGAAAATGACGGTACCTGACTAAGAAGCACCGGCTAAATACGTGCCAGCAGCCGCGGTAATACGTATGGTGCAAGCGTTATCCGGATTTACTGGGTGTAAAGGGAGCGTAGACGGATGGGCAAGTCTGATGTGAAAACCCGGGGCTCAACCCCGGGACTGCATTGGAAACTGTTCATCTAGAGTGCTGGAGAGGTAAGTGGAATTCCTAGTGTAGCGGTGAAATGCGTAGATATTAGGAGGAACACCAGTGGCGAAGGCGGCTTACTGGACAGTAACTGACGTTGAGGCTCGAAAGCGTGGGGAGCAAACAGGATTAGATACCCT
+
FFFGGGGGGGGGGGGGGGGGGGGGGGGGGGGGGGGGGGGGGGGFEGGGGEGGGGGGEGF<EFGGGGGFGGGFGGGGGGGGGDGGGGGGGGFGEGGGGGGFGGGGGGGFGGGGFGGGGGGFFFGDGGGGGFGGCFGGGGGGFFGGGGGG?GGGGGGGGGG?FCGGC5DG?DCFEGGGGG>FGGGGGGGGF@CFFF@CEGGGGGEFCCCAGGGFGCA@E)F=>CFGEG?@EEEEGDGFDFGFGCF=?GGGGGGFACFFDDGFFGF<EAFGFGBGFF8GFFGGCG-FF=GFGFEB:CF8EFFCB,E@0GEGFGGGGGGGFCGGFFFF<<GGFFEE7FFEFGGGGFEFFEGGGGGGGGGGGGGGGGGGGGGGGGGGGFGGGGGGGGGGGGGGGFGFGGGGGGGGGFFGGFGGGGGCCCCC
@s1301 30384
TGGGGAATATTGCACAATGGGGGAAACCCTGATGCAGCAACGCCGCGTGAGTGAAGAAGTATTTCGGTATGTAAAGCTCTCTCAGCAGGAAAGAAAATGACGGTACCTGACTAAGAAGCCCCGGCTAACTACGTGCCAGCAGCCGCGGTAATACGTAGGGGGCAAGCGTTATCCGGATTTACTGGGTGTAAAGGGAGCGTAGACGGTTTTGCAAGTCTGAAGTGAAAGCCCGGGGCTTAACCCCGGGACTGCTTTGGAAACGGTAGGACTAGGGTGCAGGAGAGGTAAATGGAATTCCTAGTTTAGCGGTGAAATGCGTAGATATTAGGAGGAACACCAGGGGCTAAGGCGGCTTACTGGACTGACAATGACGCTGAGGCTCGAAAGCGTGGGGAGCAAACAGGATTAGATACCCT
+
GGGGGGDGGGGGGGGGGGGGGGGGGGGGGGGGGFGFGGGGGGGGGGGEGGGGGFGGGGGGGDGGGGGFGGFGGGGGGGG9,,CFFGGGFGGGGGGGGGGGGGGGGGGGGGGGGGGFGGFDGGGGGGGGFGGGDGGGGFFGFFGGDGCEC@FGFGGGGFEGGGCGC8EG:FCFFGCF:CEGGGGDCG?FE9FEGGGFG=FGGG?EEC;8C?8@#><FGFGF<?'F'FCFF:@FFGGFEC=9<7>;AGD>DGFF7FFFE>?=E%CFFF?;DFA8#<DADGFF>:,?C,??@==C,9;8C??<E<@+=EGGGGF?=FC=,GGGGFGEFFFE,,GF@FFC,CF@,FC,,@,F@+GGF,9AECGGGGGFEGCGEC@C@<GGFFFAF:C,@@@EGGGGGGGGFF9DFFGGGGFF<AE,@CAC
@s1301 280
TGGGGAATCTTCCGCAATGGGCGAAAGCCTGACGGAGCAACGCCGCGTGAGTGATGACGGCCTTCGGGTTGTAAAGCTCTGTGATCGGGGACGAACGGTCAGCAGACGAATACTCTGCTGAAGTGACGGTACCCGAATAGCAAGCCACGGCTAACTACGTGCCAGCAGCCGCGGTAATACGTAGGTGGCAAGCGTTGTCCGGAATTATTGGGCGTAAAGCGCGCGCAGGCGGCTTCTTAAGTCCATCTTAAAAGTGCGGGGCTTAACCCCGTGATGGGATGGAAACTGAGAGGCTGGAGTATCGGAGAGGAAAGTGGAACTCCTAGTGTAGCGGTGAGATGCGTAGAGATTAGGAAGAACACCGGTGGCGAAGGCGACTTTCTGGACGACAACTGACGCTGAGGCGCGAAAGCGTGGGGAGCAAACAGGATTAGATACCCT
+
EGGGGGGGFFGGGGGGGGGGGGGGGGGGGGGGGGDCGEGGGGGGGGGFEGGGGGGGGGGGGGGGGGGGGGGGGFGDFFGGGGGGGGGGGGGGEGGGDGGGGCGFGGG>CFGGGGGCFGGGG9<FGGGGGGGGGGGGFECFGGFDCGDCEGGGGGGGFGDGC7<FFFFFFGGGGGG@FCFGGF6CE,AFGFG@FG:;<D9@A6C<@+8<F><8:E:EG3CC>BD><?/DGGGGFCCFFFFGFGFGG@<7FCD3:F,GGGFFGC<FCCECFFC9GFEF8B@0ECDB>7CB,GGGGFCGGFF==8GCFCFFGFF<DBFFFFE?,:DFFFFE@>GFEECBAFDGGGFAGFDGGCFGFGGGFC?CGGGGGGGEGCCCGEDGGGGGGGGGGGEFFGGGEFFFCFCFEGGGGGEGGGDGGGGGGGFDFGGGGGFGGGDGGGGGCCCCC
@s1301 281
TGGGGAATATTGCACAATGGGGGAAACCCTGATGCAGCGACGCCGCGTGGAGGAAGAAGGTCTTCGGATTGTAAACTCCTGTTGTTGAGGAAGATAATGACGGTACTCAACAAGGAAGTGACGGCTAACTACGTGCCAGCAGCCGCGGTAAAACGTAGGTAACAAGCGTTGTCCGGAATTACTGGGTGTAAAGGGAGCGCAGGCGGGAAGACAAGTTGGAAGTGAAATCCATGGGCTCAACCCATGAACTGCTTTCAAAACTGTTTTTCTTGAGTAGTGCAGAGGTAGGCGGAATTCCCGGTGTAGCGGTGGAATGCGTAGATATCGGGAGGAACACCAGTGGCGAAGGCGGCCTACTGGGCACCAACTGACGCCGAGGCTCGAAAGTGTGGGTAGCAAACAGGATTAGATACCCT
+
GGGGGGGGGGGGGGGGGGGGGGGGGGGFGGGGGCGGGGGGEGGGGGGGGGGGGFFFFGGGGF<FEDFC@FEFFFEEEGADFFGGGFGFGGBEGF<DFCGGGGGCGGFEFGGFGGGGGGFGGGGGGE:<<DA7FF7C>DB+@FDFCECFC*>CCFGGCEGG;,7<<<:FGFEEFGGGGG3F<B?FFGCF18?:FDC@CC?/B=<GDFF(/<@FE?;@F<C;FFCFD9<C?GDFFGG?ECGGGGG>FGFFDE>79:@9@FB>=<FF,<AGFDGFFFDDDAFCDGGGGGGGGFGFCDFC@+4FFAC@AGFA,FE9DFFEFFGGGGF@CGDGFE?GGFFEEE<CB,FDF7FGGGFGGGGGGFCFGGFEAGGGGGEFC@CGGGGFGFFGGGGGGGGFGGGGGGGGGGGGGGGGGGGCCCCC
@s1301 282
TGAGGAATATTGGTCAATGGGCGAGAGCCTGAACCAGCCAAGTAGCGTGCAGGATGACGGCCCTATGGGTTGTAAACTGCTTTTATAAGGGAATAAAGTGAGTCTCGTGAGACTTTTTGCATGTACCTTATGAATAAGGACCGGCTAATTCCGTGCCAGCAGCCGCGGTAATACGGAAGGTCCAGGCGTTATCCGGATTTATTGGGTTTAAAGGGAGCGTAGGCCGTTTGTTAAGCGTGTTGTGAAATGTAGTGGCTCAACCAGGGCATTGCAGCGCGAACTGGCAGACTTGAGTGCGCAGGAAGTAGGCGGAATTCGTCGTGTAGCGGTGAAATGCTTAGATATGACGAAGAACTCCGATTGCGAAGGCAGCCTGCTGTAGCGCAACTGACGCTGAAGCTCGAAAGCGTGGGTATCGAACAGGATTAGATACCCT
+
EGGFGGGGGGGFGGGEFGGFFGGGGGGGGGGGGGGGGGGFAFEFGGGEGGGGGGGGGGGDGGGGGGGGGGGGGGGGGGGGGGGFECGGGGGCGGGGGGGGGGFGGGGGGFE9FDGGGGGGGFGGGFG<FFGGGGGGGGGGGGDGGEGGFGGGGFGGGGGGGGGCCCFFGGGGGGGGGGGGGFGFGF=FGFGGGGGGGGGGGGGGGGFGGGGGGG<?E;FD;FEFGGGDFEGGGGGBEGGGGFFEFCGBGGFFCFEDFFFFGFGFCGGGFD76FEEECGFDF=GGGGGGFFFDFGGGEE9FGFA=FCEEF@FFFGF7EF:CF=B458GGFGGGFGGGGGGFFFEGGEFGF??BE:GGDFGGGEF7GGGGGGGGGGGFCFDEGGCFGGFGDFFGGGGGGGGGGGGFEGGGGGGGGGGGGGGFFCEFEGGGF@GCCCCC
@s1301 283
TGAGGAATATTGGTCAATGGGCGAGAGCCTGAACCAGCCAAGTAGTGTGCAGGATGACGGCCCTATGGGTTGTAAACTGCTTTTATAAGGGAATAAAGTGAGTCTCGTGAGACTTTTTGCATGTACCTTATGAATAAGGACCGGCTAATTCCGTGCCAGCAGCCGCGGTAATACGGAAGGTCCGGGCGTTATCCGGATTTATTGGGTTTAAAGGGAGCGTAGGCCGGAGATTAAGCGTGTTGTGAAATGTAGATGCTCAACATCTGCACTGCAGCGCGAACTGGTTTCCTTGAGTACGCACAAAGTGGGCGGAATTCGTGGTGTAGCGGTGAAATGCTTAGATATCACGAAGAACTCCGATTGCGAAGGCAGCTCACTGGAGCGCAACTGACGCTGAAGCTTGAAAGTGCGGGTATCGAACAGGATTAGATACCCT
+
FGGGGGGGGGGGGGGGGGGGGGGGGGGGGGGGGGGGGGEFGGGGGGGGGGGGGGGGGGGGGGGGGGGGGGGGGGGGGGGGGGGGGGGGGGGGGGGGGGGGGGGGFGGGGGGGGGGGGGGGGGGGGGGGGGGGGCGGGGGFGFGGGGGGGFGGGGFGGCFGGGGGDEGGGGEF<CGGGGGGGGGGGGGGGGG9GFECDDF.CFGGGGGGGFFGGGGFD@GG9>EGFGGAFGFGCFGFG7EGGGFGGGGFFFGFBCC=GGGFGGGGGGGECGGE@GCF@DE>GGGGGF8FDB<FFGE?CDGGGEDDGEGGF@FEDEF7DGGFGGE8FGGGGGGGECFGFCGCDFGGFGGGGGGGECC@GGGGGGGGGGGGGGGGGFAEFGGGGGGGGGEGEFBGGGGFAFGGGGGGGGGGGGGGEGFGGGFEGFGGGGGGGGGCCCCC
@s1301 27924
TGAGGAATATTGGTCAATGGGCGAGAGCCTGAACCAGCCAAGTAGCGTGCAGGATGACGGCCCTATGGGCTGTAAACTGCTTTTATAAGGGAATAAAGTGAGCCTCGTGAGGCTTTTTGCAGGTACCGTATGAATAAGGACCGGCTAATTCCGTGCCAGCCGCCGCGGTAATACGGAAGGTCCGGGCGTTATCCGGATTTATTGGGTTTAAAGGGAGCGTAGGCCGTCTGTTAAGTGTGTTGTGAAATGTCGGGGCTCAACCTGGGCATTGCAGCGCGAACTGGCAGACTTGGGTGCGCAGGAAGTAGGCGGAATTCGTCGTGTAGCGGTGAAATGCTTAGATATGACGAAGAACTCCGATTGCGAAGGCAGCCTGCTGTAGCGTAACTGACGCTGAAGCTCGAAAGCGTGGGTATCGAACAGGATTAGATACCCT
+
EFGGGGGGGGGGGGGGGGGFCGEGGGGGGGGGGGGGGGGGGGGGGGGGGGGGGGGGGGGEGGGGGGGGGGGGGGFGGGGGF9FFGGFFE<FGGGGGGGGGGGGGGGGGGGGGGGGGGGGGGGGGGFGGGGGGCGDGGGGGFGGGGGGGGGGGGGGFFG7+5@7FFEGGGG72>DEEFGGGGGGGEG5FEFEFGGEGGC7A:CFGFG9EG<:,8@G?C18)8:EG:/;<4;CFGGGFC0FC+GFCE<F=FFDGFGGFGFF?FFGFCCF;:FCC?EC=+33:DGFFF?BB=8++)FECC8GFEGGGFGEDGGGFFFE@8CCEGF@@8>4,EEFA9GGGGFE,C8EFFGGGFGGFCFCGGGGGGGEFGFCFC,8FDEFFA@EFCCGGGGGGGGFGGGGGFCGGGGGGGGGGGGGFFEFGGGGGGGGGGGGFEFGCCCCC
@s1301 29884
TGAGGAATATTGGTCAATGGGCGAGAGCCTGAACCAGCTAAGTGGCGTGCAGGATGACGGCCCCATGGGTTGCAAACTGCTTTTATAAGGGAATAAAGTGAGTCTCGTGAGACTTTTTGCATGTACCTTATGAATAAGGACCGGCTAATTCCGTGCCAGCAGCCGCGGTAATACGGAAGGTCCGGGCGTTATCCGGAGTTATTGGGTTTAAAGGTAGATTAGGCCGGGGATGAAGCGTGTTGTGAATTGTAGATGCTCAACATCTGCACTGCAGCGCGGACTGGTTTCCTTGAGTACGCACAAAGTGGGCGGAATTCGTGGTGTAGCTGTGAAATGCTTAGATATCACGAAGAACTCCGATTGCGAAGGCAGCTCACTGGAGCGCAACTGACGCTGAAGCTCGAAAGTGCGGGTATCGAACAGGATTAGATACCCT
+
6@EFE,CFFFFEFGGFGGBF@FGGGGGGG?FFGGGEGG,CFG<FGGGCCGFDCBGFFFFGGFCFGGG8FFG7EFFGFGGGCEFFFB?FFGGC<<FGFGGGGGFFFGFGFFGDGGCGE,:FE,ABFGG<FGCFGG9EEG,,,:3C7CCGDA9FG,=+BEFFGGC,335@*@@EFGG>>*5>>C@BFGGEF<E@FFCEE*82<1?FC?8F><:FCF+5<#,67/8C?E>#:=:(>CE@7GCFF@;-AF#<@398%<<53C@A:3<,,,,:,FC@>8+EGD6==@EFFF==,,58*CCBC?,C9,54@=FC7FE9+=EB8FF9,9DE5E99;FFE@ECFEGFFF=9=CFCCADAGFFFFB@FGGGDFGF@GFCFGGFECCGGEGFCF<CGGEF7DGFEGFGGFGFE,E@GEF7GFGGGGFC,BCEGGFGD<GGDCC<-B
@s1301 25205
TGAGGAATATTGGTCAATGGACGAGAGTCTGAACCAGCCAAGTAGCGTGCAGGATGACGGCCCTATGGGTTGTAAACTGCTTTTATAGGGGAATAAAGTGAGCTACGTGTGGTTTTTTGCATGTACCTTATGAATAAGGACCGGCTAATTCCGTGCCAGCAGCCGCGGTAATACGGAAGGTCCGGGCGTTATCCGGATTTATGGGGTTTAAAGGGAGCGTAGGCCGGAGATTAAGCGTGTTGTGAAATGTAGACGCTCAACGTCTGCACTGCAGCGCGAACTGGTTTCCTTGAGTACGCACAAAGTGGGCGGAATTCGTGGTGTAGCGGTGAAATGCTTAGATATCACGAAGAACTCCGATTGCGAAGGCAGCTCACTGGAGCGCAACTGACGCTGAAGCTCGAAAGTGCGGGTATCGAACAGGATTAGATACCCT
+
BFFFGGGGGGGCGFGGGGGGGGGGGGGGGFGGGGGGGFFGGGGGGGGGGGGGGGGGGGGGCFG?FGFFGGGGGGBFGGGGGFAFEFGGGGGGGGGGGGGGGFFECGGGGFGGFGGGGGDFGGGGGGDGC,FFGGFGGGGFGGGGDEGGFDGGF<DGGGFDFFFFCEEEGGGGGGGGGCFB=GGGGGDGGGGGGGEEEGGFFG&FCF?<:FDF:<>FGB@FFGGGGGGFGGFGGGGD>7EGGGFGDCFDCFAGEECFD<DGGGGDFF8>D<7CCEECBGG@?GGGGGFFDCGGFC=?CFGFBEGFGGFEC8F;ECGDGGGGBECEBEEGGEE9GGGGGFGFGFEF8GGGFDGGFF>7FEFGFFFCFEFFGGCGGFGGGFEGGGGGGGFGGFFGGGGFCGGGGGGGGGGGGGGGGGFGGGGGGGGGGGGGGGGCC@BC
@s1301 287
TGAGGAATATTGGTCAATGGACGAGAGTCTGAACCAGCCAAGTAGCGTGCAGGATGACGGCCCTATGGGTTGTAAACTGCTTTTATAAGGGAATAAAGTGAGTCTCGTGAGACTTTTTGCATGTACCTTATGAATAAGGACCGGCTAATTCCGTGCCAGCAGCCGCGGTAATACGGAAGGTCCGGGCGTTATCCGGATTTATTGGGTTTAAAGGGAGCGTAGGCCGGAGATTAAGCGTGTTGTGAAATGTAGACGCGCAACGTCTGCACTGCAGCGCGAACTGGTTTCCTTGAGTACGCACAAAGTGGGCGGAATTCGTGGTGTAGCGGTGAAATGCTTAGATATCACGAAGAACTCCGATTGCGAAGGCAGCTCACTGGAGCGCAACTGACGCTGAAGCTCGAAAGTGCGGGTATCGAACAGGATTAGATACCCT
+
EFEGGGGGGFFGGFGGGGGGGGGGGGGGGGGGGGFGGGFECFEGGGGGGGGFFEGGGGGGGGGFGGFGGGEGCGGGGGGGFGGGGGGGFFFGGGDFGGGGGFGGGGGGGGEFFGGDGGGGGGGGGGEFGGGDFGGGFGGGGGF:8CFGGFGGGFGGGG8=@FGGGGGGCGGGGGGGGGDGGFGG@GGG<BCGEGGGGGFGD8EFFFFGGEEGFFE;C9G@?FCFCEG3>CGDFGG9GCGGGFFGFGGFGC>B?CC>#BC>CGGGGGGGGGDCBGEGGF:FGGGGGED,9GFB9F=CCGFC>5?8CB+BEEB=:FF@7GDCE,7EAB=EFE<C,DEE;F<GFFEFACE@GF@EE=FE@FFEEEGGGFEGGFGGGFFFFCEFFGGGGFGGGGFGGFGGGFGGGGGGGGGGGGGGGGGGGGGFFGGGGGGGGFGCCCCC
@s1301 288
TGGGGAATATTGCACAATGGGGGAAACCCTGATGCAGCAACGCCGCGTGAGTGAAGAAGTATTTCGGTATGTAAAGCTCTATCAGCAGGAAAGAAAATGACGGTACCTGACTACGCATCCCCGGCTCACTACGTGACAGCAGCCGCGGTAATACGTAGGGGGCCAGCGTTATCCGGATTTACTGGGTGTAAAGGGAGCGTAGACGGTTTTGCAAGTCTGAAGTGAAAGCCCGGGGCTTAACCCCGGGACTGCTTTGGAAACTGTAGGACTAGAGTGCAGGAGAGGTAAGTGGAATTCCTAGTGTAGCGGTGAAATGCGTAGATATTAGGAGGAACACCAGTGGCGAAGGCGGCTTACTGGACTGTAACTGACGTTGAGGCTCGAAAGCGTGGGTAGCAAACAGGATTAGATACCCT
+
E<CFGGGGGGGGFFGECEGGGGGGGGEFGGGG<E<FFF,A;@@6FFFGGF=CFG,FF<C9<,CE,CF?CFGDCGG9FG<??@<C,:B=F44<,,:E<?DFBFECFGAEEAF9F,4+?+8B4?C7::+AF,=<FFF8FFFC=<=,8EDFG7CA;EF3,@C<BFE*44*<<4FCFFCFE:<B9:,<CF:FC8?2<<F=7/DC*7;;;E85EGF96C>?;BA3;E<@,)30C8@8<EGF:<CFB8:@DC@?5D=69?6A4@>9:*:22E<0DC?FDGFFD$8E39FFGGFCGGFE8GFCF=:EEFCGAGGGGGFE@8,B8<F,F;AGGE@FFA<F:EF@FFA@@BEGGFBEGGDGFE,FC,GFE,CGGGGGEGFGF8FCGGGFFGGGCFF6C9FEF@GFC<FGGGGGGGGGGFGCCCCC
@s1301 23694
TGGGGAATATTGCACAATGGGGGAAACCCTGATGCAGCGACGCCGCGTGGAGGAAGAAGGTCTTCGGGTTGTAAACTCCTGTTGTTGAGGAAGATAATGACGGTACTCAACAAGGAAGTGACGGCTAACTACGTGCCAGCAGCCGCGGTAAAACGTAGGTCACAAGCGTTGTCCGGAATTACTGGGTGTAAAGGGGGCGCAGGCGGGAAGACAAGTTGGAAGTGAAATCTATGGGCTCAACCCATAAACTGCTTTCAAAACTGTTTGTCTTGAGTAGTGCAGGGGTAGGCGGAATTCCTGGTGTAGCGGTGGAATGCGTAGATATCGGGAGGAACACCAGTGGCGAAGGCGGCTTACTGGGCTCCAACTGACGCTGAGGCTCGAAAGTGTGGGTAGCAAACAGGATTAGATACCCT
+
FG@FGGGGGGGGCFFEFFF@<BFGGG@CFFGG,6FFGGFFEE:@FFGGG+BFEG8DF<FFCF,EFG7+:FECEEE<95,5?FFA,,,,BF=EE<??F9A5FF7BFG,<5==5<F,,A,8,C>F@F@+3<3@<3@@8<<B<,,,,@73C>*>,;,58B,18,,@F::3C<7<CF,9FF7F$<38<F@38>.:B-85*+/8:CC7,D:C+7@;D@3DB<@E4D?CFD;<9@<CGFCGFG==DFFBC.;EGFFD@3$:+97+<F1F8B<#E<GFFDF@,8C6+=C#GF=@CB@FGGDE=+,+BFFFB5GEFGFFACFEC@,,GGGEFFC,FEE@<B:,F8E:7F@F@FGGGF:8E<,<6FCDFFC,8GGGDFGGGGGGGGGGGGGFFFGEGFAGGGGGFFGGFCEEFAGGGGGGCCCCC
@s1301 29085
TAGGGAATCTTCCACAACGGGCGAAAGCCTGATGGAGCAACGCCGCGTGGGTGAAGAAGGTCTTCGGATCGTAAAACCCTGTTGTTAGAGAAGAAAGTGCGTGAGAGTAACTGTTCACGTTTCGACGGTATCTAACCAGAACGCCACGGCTACCTACGTTCCAGCAGCCGCGGTAATACGTAGGTAGCAAGCGTTATCCGGATGTATTGGGCGTAAATGGAACGCAGGCGGGCTTTTAAGTAGGCTGTAGAAGCCTTCGGCGTAACCGGAGTAGTGCATTGGAAGCTGTGGGACTGGAGGGCAGAAGAGGGGAGTGGAAGTCCATGTGTAGCGGTGAAATGCGTAGATAGATGGAAGAACACCAGCGGCGAAAGCGGCTCTCTGGTCTGTAACTGACGCTGAGGTCCGAAAGCGTGGGTAGCAAACAGGAGTAGATACCCT
+
C<FFDEFGGFCF<FFGC@F7,8@FEBCFFGGFEFFGGFC9EFGGC7@CFG+@C?FDGG8=4CCFF7:BBC7FEG@FGEEFGFEF,<CE?<?BGFCFAECCFGGGE,EEFEDF5B,,8,BDDF<FBF778@+>=CEGGGG<E,+8@C**@33>,?<?87>,6:@FCCCFFC:CC<*=9:<FFCF>C,02?<@C**84;FGGGC>#@6<:4<;FE:*98,C</C>F?@C8=86#5D9.,?@A,##@&982,,13,3**@5+@+BF7FCFF>,,,<8,BD<D9AF@6+++B,F5,8DF:=:4,,;<5?>4?8,,FEE;>C,>,F@5,<E=>8>@8,FFGGEFGGFFCGF@,9,,<CC,FC,F8E:+C7:GGFE,::DDFFF@@;,,4,B,9FGCCGF@@7GGGFE7GF@BE@BFCDFCE@FFFFC,FDCAFBE9GGGF@AAAA@
@s1301 36280
TAGGGAATCTTCGGCAATGGGGGCAACCCTGACCGAGCAACGCCGCGTGAGTGAAGAAGGTTTTCGGATCGTAAAGCTCTGTTGTAAGAGAAGAACGTGTGTGAGAGTGGAAAGTTCACACAGTGACGGTAACTTACCAGAAAGGGACGGCTAACTACGTGCCAGCAGCCGCGGTAATACGTAGGTCCCGAGCGTTGTCCGGATTTATTGGGCGTAAAGCGAGCGCAGGCGGTTTAATAAGTCTGAAGTTAAAGGCAGTGGCTTAACCATTGTTCGCTTTGGAAACTGTTAGACTTGAGTGCAGAAGGGGAGAGTGGAATTCCATGTGTAGCGGTGAAAGGCGTAGATATATGGAGGAACACCGGTGGCGAAAGCGGCTCTCTGGTCTGTAACTGACGCTGAGGCTCGAAAGCGTGGGGAGCGAACAGGATTAGATACCCT
+
FGGGG8CFGGGGGGGGGGGDGEEGGGGG@CGGGGGGGGGGGGGGGGG:FGGGGGGGGGGGFGFGGGGGDGGCFFGCFGFGGGGGGGGFFBFFFGGGGGGGGFFGGGGFGGGGGGGGGDFGGGGFGGFFGGGDEFDGFGGGGGGGEGFGGGGDFGGGFFEGGGGGGGGFGGGDG:CF7FGFFGFGGCFGCF7E@EFFEEFCEG?;?EFG><CCGGG6C@FGFFGEF:GGEEEGEA;?CDEC@<CFGGGFFG<CFCGGGGGDGECFCGGFGGGGFE8,=FGGEA,,=GFCFEGFCFGFEBGGGFFGFFGFCFAGCGCEGGFGGGFGGGGGE5GGFC<?C8,+EGGGFGEFGGGGGFFGFGEGFGGGGGEECFGGGGGGFGGGGGGGGGGGGGGFGGGEGGGGGGGGFFCGGGGGGGGGGFDFGGGEFGFGGGGFDFGGCCCCC
@s1301 292
TGAGGAATATTGGTCAATGGACGAGAGTCTGAACCAGCCAAGTAGCGTGCAGGATGACGGCCCTATGGGTTGTAAACTGCTTTTATAGGGGGATAAAGTGTGCCACGTGTGGCATATTGCAGGTACCCTATGAATAAGGACCGGCTAATTCCGTGCCAGCAGCCGCGGTAATACGGAAGGTCCGGGCGTTATCCGGGTTTATTGGGTTTTAAGGGAGCGTAGGCCGTTTGGTAAGCGTGTTGTGGAATGTCGGGGCTCAACCTGGGCATTACAGCGCGAACTGCCAGAATTGATTGCGCAGGAAGTAGGCGGATTGCGTCGTGGAGCGGTGAAGTGCTTAGATATGACGAAGAACTCCGATTGCGAAGGCAGCCTGCTGTAGCGTAACTGACGCTGAAGCTCGAAAGCGTGGGTATCGAACAGGATTAGATACCCT
+
,EFFGGGGGGFEGFGGGGCFGGGGGGGGGGGGGGGGGCFCCFFFGGGEEDFFGGGGDFGGGGEGG?FGFGC+BFFFGGFCFG,CEFGFGEGFGD=E9FFGGFGGGCFG8FGGGCGGGGGCGGGGGGF=EE<FFFGGGGG<FD@7BEEGFGGCGGFG@EFGCCF?CCGE7BGGCGGGGGFEGCFC7787<@>FFGGCGC+<<;F@F7*1C/<:CFG@C;>C18/+9<8;<:</<932<<:,AE+2$FGECCCB7?GF>D>>>0C3@8,@0@55,9EE:;,=C8:,,=,,,FA8*+8@+CB9CGEEE8+B=8=E8+4+:+@+8?6788=<=C,95,<=@EA,9,A=<:CGFFFC,C@F>F@7C:B7EF@FC8ECD6<ECC@@DGGFE<@GFC;BC,CGF@DGFDGDCGEGEFFCFCGGEGFEEGDGGGGFECGCBCCC
@s1301 25099
TGGGGGATATTGCACAATGGAGGAAACTCTGATGCAGCGACGCCGCGTGAGTGAAGAAGTATTTCGGTATGTAAAGCTCTATCAGCAGGGAAGAAAATGACGGTACCTGACTAAGAAGCCCCGGCTAACTACGTGCCAGCAGCCGCGGTAATACGTAGGGGGCAAGCGTTATCCGGATTTACTGGGTGTAAAGGGAGCGTAGACGGCGATGCAAGTCTGAAGTGAAATACCCGGGCTCAACCTGGGAACTGCTTTGGAAACTGTATGGCTAGAGTGCTGGAGAGGTAAGCGGAATTCCTAGTGTAGCGGTGAAATGCGTAGATATTAGGAAGAACACCAGTGGCGAAGGCGGCTTACTGGACAGTAACTGACGTTCAGGCTCGAAAGCGTGGGGAGCAAACAGGATTAGATACCCT
+
EFGFGGGGGGGGGGGGGGGGGGGGGGGGGGGGGGGGGGGGGGGGGGGFEGGGGGGGGGGGGFGGGGDCGGGGGFGGGGGGGFGGGFEFGGGGGGGGGGGGGGGGGGGGGGGGGGGGGGGGGGGGGGGGGGGGGGGGGGGGGGGGGGGG9FGGFGG@GGGGGGG@GGGGGGEFGGGGGFGGGG>GFGFEEFGFCGFFGGG9GGGCFECEGFD:FAEFGGGGGFGGGGGGGGGGFGFECFGFFG?GGGGGF?FGGGGGFDGGGEEGFFEFGFCF?GGGGGGGGGFGF=7CEGF9E@E8FEFGGGGGFECDGEGE@FEF7GGGGGGGFGGGFF9F@EGGFFGFDGGGEFFGF@GGGGGGFFGGGGGGGGGGGGDGGGGGGGGGGGGGGGGGGGGGGGGGGGGGGGGGGCGGGGGCCCCC
@s1301 294
TGAGGAATATTGGTCAATGGGCGAGAGCCTGAACCAGCCACGTAGCGTGCAGGATGACGGACCTATGGGTTGTAAACTGCTTTTATAAGGGAATAAAGTGAGTCACGCGTGACTTTTTGCATGTACCTTATGAATAAGGCCCGGCTAATTCCGTGCCAGCAGCCGCGGTAATACGGAAGGTCCGGGCGTTATCCGGATTTATTGGGTTTAAAGGGAGCGTAGGCCGGAGATTAAGCGTGTTGTGAAATGTAGACGCTCAACGTCTGCACTGCAGCGCGAACTGGTTTCCTTGAGTACGCATAAAGTGGTCGGAATTCGTGGTGTAGCGGTGAAATGCTTAGATATCACGAAGAACTCCGATTGCGAAGGCAGCTCACTGGGGCGCAACTGACGCTGAAGCTCGAAAGCGCGGGTATCGAACAGGATTAGATACCCT
+
CFEFCEFGGCFDEFGGGGGGF<@GGG@DFFGGFFGG8F,A,@9CFFGCGGGCFCEFFFC7,8:FGCGD<EFF@EFCFFGG?F<CEEGGGGGG<FCGG9,BEEC?EFCFFFEB=@<EDEDGFCFF9F,,B:F?B?;DCFG,3=>@+38>FD3<,><7B>C<F@F7CC@7F*<DCGG:<>FECF9<:CEGF7C:<:<<.91:7:4;B??<=8C?<ED;E6GF?>EDCEE3EG49-#;/:7@?%F6F.<9>,>*>52G?GDFDF##9FG#=7GC@::+F@CGFEDB,3,CB@<DFFGE>B9;<FEA8FB+::FEA@A+:7FGGGGDGFE=CFGGFFGGEC9C,FDEFAGGFGF9DEF7B=<E?7@CAAFFGGDFFGGFFFB@F@F:CCFFFFF:GGGGGF:FAFFFFGGGGFFFE@6E,EEFFEAGGGGGGGGGCCCCC
@s1301 25686
TGGGGAATATTGCACAATGGAGGGGACTCTGATGCAGCGACGCCGCGTGAGTGAAGCAGTATTTCGGTATGTAAAGCTCTATCAGCAGGGAAGATAATGACGGTACCTGACTAAGAAGCACCGGCTAAATACGTGCCAGCAGCCGCGGTAATACGTATGGTGCAAGCGTTATCCGGATTTACTGGGTGTAAAGGGAGCGTAGGTGGCTGTGCAAGTCAGAAGTGAAAGCCCGGGGCTTAACCCCGGGACTGCTTTTGAAACTGTGCGGCTGGAGTGCAGGAGAGGTAAGTGGAATTCCTAGTGTAGCGGTGAAATGCGTAGATATTAGGAGGAACACCGGTGGCGAAGGCGGCTTACTGGACTGTAACTGACACTGAGGCTCGAAAGCGTGGGGAGCAAACAGGATTAGATACCCT
+
CFGGGGGGGGGGGGGGGGGGFGEGGGGGGGGGGGGGGGEGGGGGGGGCFFFGGGGG8FGEECGGGGGEGGGGGGGCGGGGGGGGGGGGCGGGGGGGGGGGGGGGGGFDGGGGG9=9FAFFFGFDG>CFFGCEFGF?FEFGGCFGGGGGGGGGGGGGFGGGCECFFCFG@FECFFDFEFC?GF>GGGFGE?FDCFGGGEG/:GFFGFEFE-CE??<9@=FCCF=?:C?FC=FGCFEBGFG>FGGGGGE>8FBGCEFFFG@7ECFDCCCGDCCA?GFFFGGG3GFFGCEFGGGC8EA@E=CEF9EE>GEEE;F94@EF?GFDGFEFGGGGFFFB88FFGGFF>GEFDB@GGEGGGGGGFDFEFGGGFGFFGFGGGGGGGGE8GFFF@CGGGGGGGFEGF@FEEEFFEFCGGGGCCCCC
@s1301 27466
TGAGGAATATTGGTCAATGGGCGAGAGCCTGAACCAGCCAAGTAGCGTGCAGGATGACGGCCCTATGGGTTGTAAACTGCTTTTATAAGGGAATAAAGTGAGCGACGTGTCGCTTTTTGCCTGTACCTTATGAATAAGGACCGGCTAATTCCGTGCCAGCAGCCGCGGTAATCAGGAAGGGCCGGGCGTTATCCGGATTTATTTGGTTTAAAGGGAGCGTAGGCCGGAGATTAAGCGCGTTGTGAAATGTAGACGATCAACGGCTGAACGGCAGCGCGAACTGGTTTCCTTGAGTACGCACAAAGTGGGCGGAAGTCGGGGTGTAGCGGTGAAAGGCTTAGATATCACGAAGAACTCCGATTGCGAAGGCAGCTCACTGGAGCGCAACTGACGCTGAAGCTCGAAAGTGCGGGTATCGAACAGGATTAGATACCCT
+
DGGGGFGGGGGGGGGGGGGGGGGGGGGGFGGGGGGGGGFGDFCFGGGG@FFEDFG@FCFEFEGGFFFF,CFFG5FFGGGGGGFGGGGGGGFGFDEGGGGGGGFGGGGCEEEFGGFGG?FF,7E<DFFGGAAFFFFFGFFCFGGCGEGGA<==<DGGGAAFGGDGEDG:F*>25,@CCCG7*<<BEC**1:CBFGGDGD8@C+<,<,*/;A979<*)93?.4:8>DCCCFE<FGGGAC4:#,F=<C>6FFD6:1+:/#CE8EF'B>>*F@,73@F9E+,9D5FD3BB35,6,F5GGFECCFD?B8GEFB6+,C+>7EE@+EAE48=F=?@;FCC9,:,GF@F@,A=DEFEB9FFCGFFGGFF@C@GF@FGGGGGFGFCFE@:CGGGFACCGCGFDDGFEGFC@9FC+GCGGGGGGGGGGFFFEGGGFBFFEA<CC@C
@s1301 37208
TGGGGAATATTGCACAATGGGCGCAAGCCTGATGCAGCCATGCCGCGTGTATGAAGAAGGCCTTCGGGTTGTAAAGTACTTTCAGCGGGGAGGAAGGTGTTGTGGTTAATAACCACAGCAATTGACGTTACCCGCCGAAGAAGCACCGGCTAACTCCGTGCCAGCAGCCGCGGTAATACGGAGGGTGCAAGCGTTAATCGGAATTACTGGGCGTAAAGCGCACGCAGGCGGTCTGTCAAGTCGGATGTGAAATCCCCGGGCTCAACCTGGGAACTGCATTCGAAACTGGCAGGCTAGAGTCTTGTAGAGGGGGGTAGAATTCCAGGTGTAGCGGTGAAAGGCGTAGAGATCTGGAGGAATACCGGTGGCGAAGGCGGCCCCCTGGACAAAGACTGACGCTCAGGTGCGAAAGCGTGGGGAGCAAACAGGATTAGATACCCT
+
FGGGGGGGGGGGGGGGGGF@EFGGGGGGGGGGGGGGGGGGGGGGCGGEGEGGGFGGGGFGGGGEFGGGFGDGGGFFGGG9DAFGFGGGGGEGGGGDFGGGGGGGGGGGGGGGGGGGGGGGGGGGGFEEGFGGGGG+C*CCFGFGGGGCDGGGCGFGGGGGGGGGGGGGGGDGFGGEGGGDEGD>E;8C8CGGDGDC89ECCCEFECFG,CCC8:(7C;C>BFG:EEEFGGGE4E<+CFGCCGCC2;?,>GDDCFF@C*ECDCGF@@F:CGGFF:E@<FGGFG@;<?FFCGGGD,DEFBF8CFGFB8>+GGFFGGDFEE9GFDFGGGFGGFGFCFGGEFA+EEC,8FDEFGGFE<9GFCFGGEBEF@EFFE=7GGGGFDGFE8<EGGFGGGGGGGEFGGFGGGGGFEFFGECFBEGGGGFFGGFGGGGGGGGGGGGGCCCCC
@s1301 36254
TGGGGAATATTGCACAATGGGGGAAACCCTGATGCAGCGACGCCGCGTGGAGGAAGAAGGTCTTCGGATTGTAAACTCCTGTTGTTGAGGAAGATAATGATGGTACTCAACAAGGAAGTGACGGCTAACTACGTGCCAGCAGCCGCGGTAAAACGTAGGCCACAAGCGTTGTCCGGAATTACTGGGTGTAAAGGGAGCGCAGGCGGGAAGACAAGTTGGAAGTGAAATCCATGGGCTCAACCCATGAACTGCTTTCAAAACTGTTTTTGTTGAGTAGTGCAGAGGTAGGCGGAATTCCCGGTGTAGCGGTGGAATGCGTAGATATCGGGAGGAACACCAGTGGCGAAGGCGGCCTACTGGGCACCAACTGACGCTGAGGCTCGAAAGTGTGGGTAGCAAACAGGATTAGATACCCT
+
CCFFE:CFFFFGGGGGGCFGCGGDGGGGDGGGGFEFGFCEGGGGCGE@FGEFEGGGG=,CCEFGFGCCCEGGDCGFGFG<AAFEAFDGGGFFG8FFFFG<@FFGGGAGGGGGFGFGGCGGGGGGGGGGGGGGGFGGGGFFG?<FCCDGGG7DCFFFFDGFFCFFF?:FF:<CFGGCFGGG?FC=FFCG<CEGCC0FGGECEEEGE>GFGFFA??@F3,GGFEAFC;<=FFG9@FECFDFGCC0FCFB@DC?FCC:@C:FFGGEGFFBF#@F=?CA<98GGFFCGAEDGE8E@8DGGE@CFFFE>=FCFFFAE@CCF@9?E<EECFB7FF9EECGFF8GFGGGGGGGGGFF<9FEEEAGGGGFFFFEEGGFBDGGFGGGGFFEEDEGGGGGGFGGFFCEFCFEGGFGGGGGGCCBCC
@s1301 35790
TGAGGAATATTGGTCAATGGACGAGAGTCTGAACCAGCCAAGTAGCGTGCAGGATGACGGCCCTATGGGTTGTAAACTGCTTTTATAGGGGGATCAAGTGTGCCACGTGTGGCATATTGCAGGTACCCTATGAATAAGGACCGGCTAATTCCGTGCCAGCAGCCGCGGTAATACGGAAGGTCAAGGCGTTATCCGGATTTAGTGGGTTTAAAGGGAGCGTAGGCCGATTGGTAAGCGTGTTGTGAAATGTCGGGGCTCAACCTGGGCATTGTAGCGCGAACGGCCAGACTTGAGTGCGCAGGAAGTAGGCGGGATTCGTCGTGTAGCGGTGAAATGCTTAGATATGACGAAGAACTCCGATTGCGAAGGCAGCCTGCTGTAGCGCAACTGACGCTGAAGCTCGAAAGCGTGGGTATCGAACAGGATTAGATACCCT
+
FGFGGFGCFGGGGFGFFGEEGGGGGGCEFFGFFF@FFFFGGGFEFGEGGGGGGGGGGGGEDG7<DFGGGGEFGGGF,CEFGC,:?FAEFEC@C++B=DBEEFFFGFC+FFCGGGFGEDF<AFDFGF9EFE8FC,,,85=FDB@EGGGCFFADFFDEGG7FACFFEEEGG7>@,?FEFFDGGC,,?CFC1:F:C=FGEE3F?/C;?C<F8<CF-+<**0:;8/8<F*#7;;CC+F7>G6=7<F.@9C:D>:5GGFFGECFFFD,6GFCB<E5*<<38+:C=@,=<=@,C,A,,5F>CEBFA@?C,GGFBC+E9+9+E@:@+F@@+DGGGGGECEFFFE?E,<=GGFGFGFB<FC,C,:D8GGGGFFFFGFECFA6C9GGCF7EFFGGGGGF@EF<CGGCFEC,@@CGGGGGGGGGGFFE9BFGGGGGGDGEGCCCCC
@s1301 300
TGAGGAATATTGGTCAACGGGCGAGAGCCTGAACCAGCCAAGTAGCGTGCAGGATGACGGCCCTATGGGTTGTAAACTGCTTTTATAAGGGAATAAAGTGAGCGACGTGTCGCTTTTTGCATGTACCTTATGAATAAGGACCGGCTAATTCCGTGCCAGCAGCCGCGGTAATACGGAAAGTCCGGGCGTTATCCGGATTTATTGGGTTTAAAGGGAGCGTAGGCCGGAGATTAAGCGTGTTGTGAAATGTAGTGGCTCAACCTCTGCACTGCAGCGCGAACTGGTTTCCTTGAGTACGCACAAAGTGGGCGGAATTCGTGGTGTAGCGGTGAAATGCTTAGATATCACGAAGAACTCCGATTGCGAAGGCAGCTCACTGGAGCGCAACTGACGCTGAAGCTCGAAAGTGCGGGTATCGAACAGGATTAGATACCCT
+
GGGGGGGGGGGGGGGGGFGGGGGGGGGGGGGGGGGGGGGGGGGGGGGGGGGGGGGGGGGGGGGGGGGGGFGEGGFGGGGGGGGGGGGGGGGGCEFGGGGGGG@:+FCF7,,4BCFFGGGGGGGGFGGGGGGGGGGGFGGGGGGDGGGGGGGGGFGGGGG?&CCGGGDGGGG3GGGGCG:CFFGG@FCFGG5;EGGGDGGGCGGGFGGEG5BCFFEFG;ED@F?FFE8DGCEGGGGFGFGGGGFGFFF@GGFC)FDGFGGF>7GGGGFFGGGFFGEDGGFDEFGGGGFCBBFD:C+FEE8GGGGGGGEEGGFFGGGGGGCEFEBB5EGGFGGEAF9F=C6;DD9GGGGFEECFGEEDGGGEGGGFGGFGGGGFGFGGGGGGGGGGGGFFEEFGGECGFFGGGGGGGGGGEDGEEFGGGGGGGGGGGGGGGDGCCCCC
@s1301 41767
TGAGGAATATTGGTCAATGGGCGAGAGCCTGAACCAGCCAAGTAGCGTGCAGGATGACGGCCCTATGGGTTGTAAACTGCTTTTATAAGGGAATAAAGTGAGTCACGTGTGACTTTTTGCATGTACCTTATGAATAAGGACCGGCTAATTCCGTGCCAGCAGCCGCGGTAATACGGAAGGTCCGGGCGTTATCCGGATTTATTGGGTTTAAAGGGAGCGTAGGCCGGAGATTAAGCGTGTTGTGAAATGTAGATGCTCAACATCTGAACTGCAGCGCGAACTGGTTTCCTTGAGTACGCATAAAGGGGGCGGGATTCGTGGTGTAGCGGTGAAATGCTTAGATATCACGAAGAACTCCGATTGCGAAGGCAGCTCACTGGGGCGCAACTGACGCTGAAGCTCGGAAGCGCGGGTATCGAACAGGATTAGATACCCT
+
FFGGGGGGGGGGGGGGGGGGGGGGGGGGGGGGGGGGGGGGGGGGGGGGGGGGGGGGGGGGGGGGGGGGGGDGGGAFGGGGGGGGGGGGGGGGGGGGGGGGGGGGGGGGGGGGGGGGGGGGGFGEFFGFGFGGGGGGA<FGGGGGGGGGGGGGGGGGGGGGGGGGGGGGGGGGFGGGEGEGGGGGGGGGGGDGGGEGGGGGGCCFFF7#=F9GGGGFEBFF;GDGGGD=GEG<+<F?EGGGGG=F@FF=EFFD9GFCGGGFFFADFFGGFCC9GDEGFGEGEGGGGGFB8D,F5EEBDGGFGFFCF7GGGEGFC=+DEGGFFDGGFGGGFFGGGFDFGFGFEDCGFGFCF<FFFCFCGFGGGGGGFF9GGGGGFGFFC@FGGGGGF9FG@FFGGFGGE@FCFEGEGGGGGFFCEFGGGGGEFGGGGGGGGGGCCCCC
@s1301 24537
TGAGGAATATTGGTCAATGGGCGAGAGCCTGAACCAGCCAAGTAGCGTGCAGGATGACGGCCCTATGGGTTGTAAACTGCTTTTATGCGGGGATAAAGTGAGTCACGTGCGGCTTATTGTAGGTACCGCATGAATAAGGACCGGCTAATTCCGTGCCAGCAGCCGCGGTAATACGGAAGGTCCGGGCGTTATCCGGATTTATTGGGTTTAAAGGGAGCGTAGGCCGTCTGGTAAGCGTGTTGTGAAATGTCGGGGCTCAACCTGGGCATTGCAGCGCGAACTGTCAGACTTGAGTGCGCGGGAAGTAGGCGGAATTCATCGTGTAGCGGTGAAATGCTTAGATATCACGATGAACTCCGATTGCGAAGGCAGCTCACTGGAGCGCAACTGACGCTGAGGCTTGAAAGTGCGGGTATCGAACAGGATTAGATACCCT
+
EGGGGGGGGGGGGGGGGGFEGGGEFGGGGEGGGGGGGGG@FFFGGGGGGGGGGGGGGGGGGGGFFFFGGGGGGGGGGGGGGGGGGGGGGGGGGGGGGGGGGGGGGGGGG+>CFGGGGGGFACGDFGGGGGGGGGGGGGGFGFFGGGGGGGGGG:@CFGFGGGGGDCGGG@GEGGG??GGGGGGGGGGGGGGGGGG<ACG@<E1CFGCCG2@CGF>7C>E:#=:/7CFDCFACCGF>GFEGFFCGFCFFC=GGCEE:6GC7<@,:;FFFFGEC@ECDGGECDDFCFDA?FDGFBGGFCF7GEFGGGGGFCEFGGGGE8?DFBEEGFGGGGGFGFFF@FE<EFEFFCEGGCC,EFEEGGGGGGGGGGGFGGGGGCGGGGGGGGGGGFF<,CGEEGGGDFFGFGGGGGGGGGGFCFECGGGFFECGGGGGGGGFCCCCC
@s1301 303
TGAGGAATATTGGTCAATGGGCGCGAGCCTGAACCAGCCAAGTAGCGTGCAGGATGACGGCCCTATGGGTTGTAAACTGCTTTTATGCGGGGATAACACCCTCCACGTGTGGAGGTCTGCAGGTACCGCATGAATAAGGACCGGCTAATTCCGTGCCAGCAGCCACGGTAATACGGAAGGTCCAGGCGTTATCCGGATTTATTGGGTTTAAAGGGAGCGTAGGCCGGAGATTAAGCGTGTTGTGAAATGTAGAGGCTCAACCTCTGCACTGCAGCGCGAACTGGTCTTCTTGAGTACGCACAACGTGGGCGGAATTCGTGGTGTAGCGGTGAAATGCTTAGATATCACGAAGAACTCCGATTGCGAAGGTAGCTCACGGGAGCGCAACTGACGCTGAAGCTCGAAAGTGCGGGTATCGAACAGGATTAGATACCCT
+
FGGGGGGGGGGGGGGGGGGGCGGGGGGGGGGGGGGGGGGGGGFGGGGEGGGGGGGGGGGGGGGGGCGGGGGGGGGFGGGGGGGGGGGGGGCFGGGGGGFFGGFGGGGFGGGGGGGGGGGGGGGGGGGGFGGGGGGGGGDGGGGGGGGFGGGGGGGGGGGGFFCFGGGGGGGGGGGDGGGGGGGGFFGGG@GGGGG?GGGG@FFFGE;>CGGGGG@7C6EG<:CFGGGDGEFCCC:<EEFGFF=EGGGFFG=GFFFFD@FFGFF@,C?GFGF>FCB7>DE@@CCG8FCDFCDC*=CCEFEB8FFGGGGDGGF?7FFGGF7FEFCB1GGGGGGGEGEGGFGGFEEACCFFFFFDFGFFCFGCCGGFFE9CGDGGGGGFGGFGGGGGGGGGFCFGGGCF8DGFCGGF@CGFGFGFEGGFGGGGGGGGGGGFGGGCCCCC
@s1301 33679
TGAGGAATATTGGTCAATGGACGAGAGTCTGAACCAGCCAAGTAGCGTGCAGGATGACGGCCCTATGGGTTGTAAACTGCTTGTATAAGGGAATAAAGTGAGAGTCGTGACTCTTTTTGCATGTACCTTATGAATAAGGACCGGCTAATTCCGTGCCAGCAGCCGCGGTAATACGGAAGGTCCGGGCGTTATCCGGATTTATTGGGTTTAAAGGGAGCGTAGGCCGGAGATTAAGCGTGTTGTGAAATGTAGACGCTCAACGTCTGCACTGCAGCGCGAACAGGTTTCCTGGAGTACGCACAAAGTGGGCGGAATTCGTGGTGTAGCGGTGAAATGCTTAGATATCACGAAGAACTCCGATTGCGAAGGCAGCTCACTGGAGCGCAACTGACGCTGAAGCTCGAAAGTGCGGGTATCGAACAGGATTAGATACCCT
+
AFGGGGGGGGGCFGGGGGGFGGGGGGGGGGGGGGGGGFGGGGFD@FEGGGGGGGGGGGGEGGGGGFGFGGGCGGDFGFGGF9FFGGGGGGGFFEFFGFGFFGGGGGGGGFGGGGGGGGGGGGG<FGGGGGGGGFGGGGC9FGGGGGG=?FGGGGGDFEGGGFGGGGDCBFCACGD@EGGFGGGGDGGGGGGDFGGGEFCGGFFFCFBEFEEGF?CGGFGGFGGGGEGGFEGGFGGFFCGGGGGDGFFFF>FFGEFGGGGGGGGEB9CGGFFEGGGGGGDGFFFFGFD<E>,FFGCFCGEGBB9GGGGFEE>97GE>ED:<BC>+FGGGGGFF?EF@FGGGFAEGGFFDFAGFEEFC7GGGGF:F=9DCFFFECGGGGFCCGGEFGFFCGCFGGGFEF@GGF7CECGGGGGGGGGGGGGFEDAGGGGGGGGGCCCCC
@s1301 44205
TGAGGAATATTGGTCAATGGGCGAGAGCCTGAACCAGCCAAGTAGCGTGCAGGATGACGGCCCTATGGGTTGTAAACTGCTTTTATAAGGGAATAAAGTGAGTCTCGTGAGACTTTTTGCATGTACCTTATGAATAAGGACCGGCTAATTCCGTGCCAGCAGCCGCGGTAATACGGAAGGTCCGGGCGTTATCCGGATTTATTGGGTTTAAAGGGAGCGTAGGCCGGAGATTAAGCGTGTTGTGAAATGTAGATGCTCAACATCTGAACTGCAGCGCGAACTGGTTTCCTTGAGTACGCATAAAGTGGGCGGAATTCGTGGTGTAGCGGTGAAATGCTTAGATATCACGAAGAATTCCGATTGCGAAGGCAGCTCACTGGGGCGCAACTGACGCTGAAGCTCGAAAGCGCGGGTATCGAACAGGATTAGATACCCT
+
FGGGGGGGGGGFGGGGGGFFGGGGGGGGGGGGGGGGGGGGGGGGGGGGGGGGGGGGGGGGGGGDFGGGGGGGGGGGGGGGGGGGGGGGGGGFGGGGGGGGGGGGFGGGGGGGGGGGGGGGGGGGGGGFGGGGFGGGGGG9FGGGGGGDFFGGGGGGGGGGGGGGGCFGGGGGEGGGGEGGGGGG4FEFGGGGGGG7GGGFFC>GFGG?GGG99<FFE?CA@?EFGEGCGFGGGGGBFGGGGGGFAGGFCFDGGCFFDGFBCFFGFFFGGFFEEGGF@:7@DGGGGGGFFFFB5=8FCFGFEGCFEGFB4FCFB@7GGFDFFEEC5ECFCFFAAGGE9GGGF;CFFGFCBE9FCF@DF<FGGGGFGGFGGFFEF9E@C7EFGF@GGGGGDF@EFFGGGDGGGGGFCEF7GDGGGGGGCFB;,FGGF@<,FAFC@--B
@s1301 40365
TGAGGAATATTGGTCAATGGACGAGAGTCTGAACCAGCCAAGTAGCGTGCAGGATGACGGCCCTATGGGTTGTAAACTGCTTTTATAAGGGAATAAAGTGAGTCTCGTGAGACTTTTTGCATGTACCTTATGAATAAGGACCGGCTAATTCCGTGCCAGCAGCCGCGGTAATACGGAAGGTCCGGGTGTTATACGGATTTATTGGGTTTGAAGGGAGCGTAGGCCGGAGATTAAGCGTGTTGTGAAATGTAGATGCTCAACATCTGCACTGCAGCGCGAACTGGTTTCCTTGAGTACGCACAAAGTGGGCGGAATTCGTGGTGTAGCGGTGAAATGCTGAGATATCACGAAGAACTCCGATTGCGAAGGCAGCTCACTGGAGCGCAACTGACGCTGAAGCTCGAAAGCGTGGGTATCGAACAGGATTAGATACCCT
+
FGGGGGGGGGG9FGGGGGGDFFGGGGGFGFGCCECFCFGGGGEFFGGFDGGGGGGGGGGGEGG,EFGGGEFFFDFFFFFE,EAFGGGGGCEEFGGGEFFGGGGGGGG@@FGGFGFFCGGGGGGGGGGG9,,CFFGGBEFGG7E@:EGGFFFDGEEGGG=@FFGGG>CFFGG9@;:<BB**FFGGCE5>FCFGCFC<:CECFG@/FFCF??DC:FED@DG6>=?C:=E;EC;-43CAE@CGCFGG@9EA>@=@<CFGFF<CFGGFFF:<FBGEEC>C;C,=/FCFFFACFDEE5GEGGFFEF?9EFB7EEEE;DF=@CF:EFFEE=C7FDGGFFAGFEE,GFGFFGGGGGF9GGGFFCDF@C,GGGGFGGGGGDGGGGGFEGGGFGGGGGGFGGGGF@FGGGEFF@@FGGGGGGFGGF<9EFFGGFGGGGGFC@CCC
@s1301 307
TGAGGAATATTGGTCAATGGGCGAGAGCCTGAACCAGCCAAGTAGCGTGCAGGACGACGGCCCTATGGGTTGTAAACTGCTTTTATAAGGGAATAAAGTGAGTCTCGTGAGACTTTTTGCATGTACCTTATGAATAAGGACCGGCTAATTCCGTGCCAGCAGCCGCGGTAATAAGGAAGGTCCGGGCGTTATCCGGATTTATTGGGTTTAAAGGGAGCGTAGGCCGGAGATTAAGCGTGTTGTGAAATGTAGATGCTCAACATCTGCACTGCAGCGCGAACTGGTTTTCTTGAGTACGCACAAAGTGGGCGGAATTCGTGGTGTAGCGGTGAAATGCTTAGATATCACGAAGAACTCCGATTGCGAAGGCAGCTCACTGGAGCGCAACTGACGCTGAAGCTCGAAAGTGCGGGTATCGAACAGGATTAGATACCCT
+
@CCFGAFGGGFGGGGGGGGGGDCD@FDGGGGGFFDCFEFFEFFFGGGGDGGGGGFEF::F>CF,C8CFGFGC=FEFGGG9FCEGGFFF?F=AFGGFGGFFGGFGFGGCFGDFGGGCFDECDFG9?E9DFGCFGGGDFGG,BFGGGGGGGF,>DF+>>CFGFGGGG>:CFEFFF,,@9FGEGFGD=E5<<:E5ECC8@<CC+#EF6C3=ECEF<F::CBGD5C?:ECF<D5FF>>89:786,#?@8:CGGD><?=D8#7302CF<9FDFF9<6DGGFCC@>FF7@DGFDBBA5*@8B6FGGFAF?GGGGDGEEBECCGFEDFE8@)7FFFEC9,FE@;FC,GGGGGGFFC?CAFEDGGGCFE:GF:ECGGFGFCFFE@GGGE7GGGFECB@6FEFFFFEGFCGGGFGGGGGGGGGGGGGGFGFGGGFEAGGFCCCCC
@s1301 31940
TGAGGAATATTGGTCAATGGACGAGAGTCTGAACCAGCCAAGTAGCGTGCAGGATGACGGCCCTATGGGTTGTAAACCGCTTTTATAAGGGAATAAAGTGAGTCTCGTGAGACTTTTTGCATGTACCTTATGAATAAGGACCGGCTAATTCCGTGCCAGCAGCCGCGGTAATACGGAAGGTCCGGGCGTTATCCGGATTTATTGGGTTTAAAGGGAGCGTAGGCCGGAGATTAAGCGTGTTGTGAAATGGAGATGCTCAACATCTGCACTGCAGCGCGAACTGGTTTCCTTGAGTACGCACAAAGTGGGCGGAATTCGTGGTGGAGCGGTGAAATGCTTAGATATCACGAAGAACTCCGATTGCGAAGGCAGCTCACTGGAGCGCAACTGACGCTGAAGCTCGAAAGTGCGGGTATCGAACAGGATTAGATACCCT
+
FFGGGGGGFGGGGGGGFGGGGGGGGGGFGGGGGGGGGFGGFGGGGGGGGGGGGGGGGGG>CEFFGGGGFGGGGGFFFFFGGGGGGFFGGE8EFFGFBFGDGG9FGGGGGGEGGGGFGGGGGGFGGGGFFGGDFGF;FA:FGFGGGG>AFF=FBDDEFFGG<FGGCECFE<:CFGCCFCCFFGGGDGD@FCFFFGGGC.EGGGGGGGE?GFF:F9FGGFGDEBE?FGGGGDFGGGGBG7G2FGGE@>FF,(FF9<CFGGG;CCDFCGGF5,C7CF7=@::DGFFGFECCFFAFGGECGGGF>,,GGGGGEEC9+,788+8GFF@+BC7FFFE?GGGGGFGGFDA?GGGGGFF?<B7FC@GF@,GGGFCGDFFECECFC,BFEFCGFFEDGEEFFFGGGFGGGGGGGFGGFFGGGGGDCGGFGFGF@<FFGGGCCCCC
@s1301 309
TGAGGAATATTGGTCAATGGGCGAGAGCCTGAACCAGCCAAGTAGCGTGCAGGACGACGGCCCTATGGGTTGTAAACTGCTTTTATAAGGGAATAAAGTGAGTCTCGTGAGACTTTTTGCATGTACCTTATGAATAAGGACCGGCTAATTCCGTGCCAGCAGCCGCGGTAATACGGAAGGTCCGGGCGTTATCCGGATTTATCGGGTTTAAAGGGAGCGTAGGCCGGAGATTAAGCGTGTTGTGAAATGTAGATGCTCAACATCTGCACTGCAGCGCGAACTGGTTTTCTTGAGTACGCACAAAGTGGGCGGAATTCGTGGTGTAGCGGTGAAATGCTTAGATATCACGAAGAACTCCGATTGCGAAGGCAGCTCACTGGAGCGCAACTGACGCTGAAGCTCGAAAGTGCGGGTATCGAACAGGATTAGATACCCT
+
EFGGGGGGGGGGGGGGGGGF8FGGGGGGGGGGDFGGGGGFGGGGFFGCCGGDGGGGC:CCFFEFGCAFGFEGGGGGGGGG9<ADFFFGFFFCFGGGGGGGGGFGGFGF?FGGGG9FGGGGGGGDEFGCDBFGGDFGGGF@FGEGGGGGFCFEF<DFFFFGF9,3@5<FCFFCG>;>>@<FG:>FF::F<;4<F,8<#B:CFG:FDEFGCFFCC@D;E@FD=GDAFGGFG7CGEEE:CGGGGFAGGGFDFB/D::8FCFF=F>EFCC5CF<DEGGEF:7,7,DFFA,FFGDC<?FCEGGGGGC:8F=+EGFBE7FEGGFEAFEECBEGCGF9EADEE9CGFEDGGEFFGGGGGGFECGGGGGGGFEGFGGF9GGGGGGGGGGGGGGGFF:EF:E9GFECGF@EFGFGGFFGFDGGFFEFAFGGGGGFDGGGFCA6-A
@s1301 310
TGAGGAATACTGGTCAATGGGCGGAAGCCTGAACCAGCCAAGTAGCGTGCAGGACGACGGCCCTATGGGTTGTAAACTGCTTTTATGCGGGGATAAAGTGGGCCACGCGTGGCCTTTTGCAGGTACCGCATGAATAAGGACCGGCTAATTCCGTGCCAGCAGCCGCGGTAATACGGAAGGTCCGGGCGTTATCCGGATTTATTGGGTTTAAAGGGAGCGCAGGCCGCCGGGCAAGCGTGTTGTGAAATGCAGTCGCTCAACGTCTGCACTGCAGCGCGAACTGCCCAGCTTGAGTGCGCGCAACGTTGGCGGAATTCGCCGTGTAGCGGTGAAATGCTTAGATATGGCGAAGAACTCCGATTGCGAAGGCAGCTGACGGGTGCGTAACTGACGCTCATGCTCGAAAGTGCGGGTATCGAACAGGATTAGATACCCT
+
FGAFFGFGGGFGGGGGGFFGGGGFGFGGGGGFFF8FFGFFGG,,FFDGCGFGGGFCFCCFFGDFF<FGGGGGGF9EFF<FFEFGGGFDGGGC>CFDGGFFF<=DFGC@EGGDGGFGGGCC,FC<@FGEGGGGGGGGFFGGGGCFGGGCFFGGGFFGGGGGG@C<*:=FG@FGFG7FFC>E2@+*/:1:EC?@:CGGGC6<CD;CCF'8?ED=GGGFG9C3;>DDDGG&>E<583;1FEF9CC;CCCFCFFAE:<FFGGGGGGGGGGFFFGF;*GECFBEDC@<6>3<9E,FF5GEF=:>BD8EGGEFEC@,4+B@FCC@+FCCBAEGF,GGFGFFFEC,AEE9CEB:@FFAD=FC?EFEEGGEFF9<FCGFFCEEFFB4@@GGCGFFEGEFCC8GAFGGFFGGFECC@GDGGGGGFGGGGFGGGGFFCFEGCCCCC
@s1301 26341
TGAGGAATACTGGTCAATGGACGAGAGTCTGAACCAGCCAAGTAGCGTGCAGGATGACGGCCCTATGGGTTGTAAACTGCTTTTATAAGGGAATAAAGTGAGTCTCGTGAGACTTTTTGCATGTGCCTTATGAATAAGGACCGGCTAATTCCGTGCCAGCAGCCGCGGTAATACGGAAGGTCCGGGCGTTATCCGGATTTATTGGGTTTAAAGGGAGCGTAGGCCGGAGATTAAGCGTGTTGTGAAATGTAGACGCTCAACGTCTGCACTGCAGCGCGAACTGGTTTCCTTGAGTACGCACAAAGTGGGCGGAATCCGTGGTGTAGCGGTGAAATGCTTAGATAGCACGAAGAACTCCGATTGCGAAGGCAGCTCACTGGAGCCCAACTGACGCTGAAGCTCGAAAGTGCGGGTATCGAACAGGATTAGATACCCT
+
FGGGGGGGGGGGGGGGGGGGGGGGGGGGGGGGGGGGGGGGGGGGGGGGGGGGGGGGGGGGGGGFGFGGGGGGGGGGGGGGGGGGGGGGGGGGGGGGGGGGGGGGGGGGGGGGGGGGGGGGGGGGGGGGGGGGGGGGGGGGGFGGGGGGGGGGGGGGGGGGGGGGGGGG/CGG>GGGGFGG>GGGEGGGGGG6GGGGGGG5CFGGFG9F:GFGGGGFGDGDDFEGDGDEGGGFEFGFGGGFGGFEGG<GGGEDFCEFGGGGGGGFGFGGGGGFGGDGEC=EGGGGGFFCFAFC*FCFGDFGFECGF8F@DGGFEEGGGGGFFF@@9@,EEFC,EFFFGGEGDGGF7GGGFEEEFBFCCGGGGGGFFGGGGFGGGGGGGGGFGGGGFFEEGFGGGGFEEGGGGGGGGGGGGGGGGGGGGGGGGGGGGGGGGGGCCCCC
@s1301 312
TGAGGAATATTGGTCAATGGGCGAGAGCCTGAACCAGCCAAGTAGCGTGCAGGATGACGGCCCTATGGGTTGTAAACTGCTTTTATAAGGGAATAAAGTGAGTCTCGTGAGGCTTTTTGCATGTACCTTATGAATAAGGACCGGCTAATTCCGTGCCAGCAGCCGCGGTAATACGGAAGGTCCGGGCGTTATCCGGATTTATTGGGTTTAAAGGGAGCGTAGGCCGGAGATTAAGCGTGTTGTGAAATGTAGATGCTCAACATCTGCACTGCAGCGCGAACTGGTTTCCTTGAGTACGCACAAAGTGGGCGGAATTCGTGGTGTAGCGGTGAAATGCTTAGATATCACGAAGAACTCCGATTGCGAAGGCAGCTCACTGGAACGCAACTGACGCGGAAGCTCGAAAGTGCGGGTATCGAACAGGATTAGATACCCT
+
FFFGGGGGGGGGGGGGGGGGGGGGGGGGGGGGGGGGGGGFFGGGGGGGGGGGGGGGGGGGGGGGGGGGGGGGGGGGGGGGCEEGGFGGGGFFGGGGGGGGGGFGGGGGCCGGFFGGGEGGGGGFGGGGGGGGGGGGFG?>FGEGGEGGFGGGGGDFGFFECGGGGGDGGGGGGGG<>FFC<FG@CEEGGGGGGGGGG<ECD:GE?F<FFFEFFCEFGFFD@<GGFGGDEE6FCFGBGGGGGGF>CCE?FFCGFCBDGFFGGGGCAGFFGGFCDFCEFFE8,FFFGGDDDD?G?GEFEA:FEE=<GEFEDGFCA4@7GGDGFFEEACCGFFF,EEE@FFGGF9GFFGGGGFGGFGEGEEGECEFFF@DGFFCCEC9<GFGGGGGGFEC>EC@CGGGGE7DGGGGF@DGGGGFFCGGCGGGGGGGGGFFFC,E<CC@C
@s1301 21562
TGGGGAATATTGCACAATGGGCGCAAGCCTGATGCAGCCATGCCGCGTGTATGAAGAAGGCCTTCGGGTTGTAAAGTACTTTCAGCGGGGAGGAAGGGAGTAAAGTTAATACCTTTGCTCATTGACGTTACCCGCAGAAGAAGCACCGGCTAACTCCGTGCCAGCAGCCGCGGTAATACGGAGGGTGCAAGCGTTAATCGGAATTACTGGGCGTAAAGCGCACGCAGGCGGTTTGTTAAGTCAGATGTGAAATCCCCGGGCTCAACCTGGGAACTGCATCGGATACTGGCAAGCTTGAGTCTCGTAGAGGGGGGTAGAATTCCAGGCGTAGCGGTGAAAGGCGTAGAGATCTGGAGGAATACCGGTGGCGAAGGCGGCCCCCTGGACGAAGACTGACGCTCAGGTGCGAAAGCGTGGGGAGCAAACAGGATTAGATACCCT
+
DFGGG6FGGGGGGGGGGGGFGGEGGFGGGGGGFGGGGGDGGGGGEGD@CFFGGGGGFGGGGGGGGGEGGGGGFGGDGFGGGCEFFGEGGGEFGEFFGGGGFGGGGGGGGCFFGGGGGCDFGGGGGGGGGFGGGGGGGGG?>DCCEFCFC<ECFFCGFGFCGGCGDCFGGGGGDGG7BC<::EGEE<E@:CCCGEGECGFGGGGEF98<?<C88:/4;BGG>B:C<;F5CFFCBEGCGCFGFF7CFGGFFGA+DGEGEGGFGDFF>@>8CGFE@CBDF@CC*F>;GGGCF8GFE@,BF5F@CGFE3F@+CFGGGFDD?:A,CE@FGF@GGFGEFFGFGEE:EEGGGGFFFGGCGGDGGFFDGGEFEGGGGGGGGGEF@+EDGFFDGGGGGGFEC,EFEEDF8GGGEF:<FGFGGGGGGGFFF69EEGGGGFFGGFGGCCCCC
@s1301 36368
TGAGGAATATTGGTCAATGGGCGAGAGCCTGAACCAGCCAAGTAGCGTGCAGGATGACGGCCCTATGGGTTGTAAACTGCTTTTATAAGGGAATAAAGTGAGAGTCGTGACTCTTTTTGCATGTACCTTATGAATAAGGACCGGCTAATTCCGTGCCAGCAGCCGCGGTAATACGGAAGGTCCGGGCGTTATCCGGATTTATTGGGTTTAAAGGGAGCGTAGGCCGCAGGGTAAGCGTGTTGTGAAATGTAGGGGCTCAACCTCTGCACTGCAGCGCGAACTGGCTTGCTTGAGTACGCACAACGTGGGCGGAATTCGTGGTGTAGCGGTGAAATGCTTAGATAGCACGAAGAACTCCGATTGCGAAGGCAGCTCACGGGAGCGCAACTGACGCTGAAGCTCGAAAGTGCGGGTATCGAATAGGATTAGATACCCT
+
EFG?FFFGGGGCFFGFFFEAAFF@@FGFG?GGGGGGGGFACFFFFGGGGGEGFGGGGGF:@@C<FCAFFGGFGGFGGGGGGGGGGGGGGEFFF8<?FFCGGGFGFGGGGGGFGCADAFGFEAAEFGG9AEFFGGCFFDFFF7CFFGGFFGG<FCFGGGGC<,>@FDECFE7:DGFFFFEGEC,>*=C7**C8@CCFC<<2+C(EFA:30<<<DEEGGFFG?CCFAE8<E?#C3<CACD%FGG<GDEFFF*8F>CGFGG?FFD@FFGG@<CC=FE@=9C+?GDFB<,>BDFDB5ECFC984,44CFEFFB8FFFFGGGGGGGGEE=C,EAFCCA,CF;,C,FDFA,FGFFF9DGGGGGFF,@GGGFCCE8ADC@<@-FGGGFFGF9GFGGGGGGCGGEFFFGFGGCGGGF7FGGGGGGFF@,AGGFFGGF@FCC<CC
@s1301 27008
TGAGGAATATTGGTCAATGGACGAGAGTCTGAACCAGTCAAGTAGCGTGCAGGATGACGGCCCTATGGGTTGTAAACTGCTTTTATAAGGGAATAAAGTGAGTCTCGTGAGACTTTTTGCATGTACCTTATGAATAAGGACCGGCTAATTCCGTGCCAGCAGCCGCGGTAATACGGAAGGTCCGGGCGTTATCCGGATTTATTGGGTTTAAAGGGAGCGTAGGCCGGAGATTAAGCGTGTTGTGAAATGTAGTGGCTCAACCTCTGCACTGCAGCGCGAACTGGTCTGCTTGAGTACGCACAACGTGGGCGGAATTCGTGGTGTAGCGGTGAAATGCTTAGATATCACGAAGAACTCCGATTGCGAAGGCAGCTCACTGGAGCGCAACTGACGCTGAAGCTCGAAAGTGCGGGTATCGAACAGGATTAGATACCCT
+
EGEGGGEFFGGGGGGGGGGCGGGDFFGGGGGGGGGGFFFDGFGGGGGGGGGGGFGGGFGG@FGFGGGGGFGGGGGGGGGFGFGGGGGGGGGFGFGGFFDFGFFGGGGGGDEGGGGGGGGGGGGGGGGGGGGFGGGFEFF9FFCGGDGGGD@FG,AFCFFFFGFG=:FFEE7:;FGGGDGDGGG7F@C@F0:-FCCGDC:F3F:EFFBFFFECCCFFG>GFFFGGGGF:,CFFFBC>CCFD;FCFDFGFG;FGGGGD)DFF8FC5E6,GGCEECEGGGFD9GGGFFB<,>,FA*:8EEF@EDFAGGGGGDFCE8FCEDGGGGGCCAEFC<FCA<FCFE?E9:,DEFFGGGGFFAF7C7?GC:GGFFGGGGGGFECGGGFGGGGGGGGGGGGGGGGGGFEGGGGGGGEGGGGGGGGGGGGGFF9GGGFFCGGGCCCCC
@s1301 24037
TGAGGAATATTGGTCAATGGGCGAGAGCCTGAACCAGCCAAGTAGCGTGCAGGATGACGGCCCTATGGGTTGTAAACTGCTTTTATAAGGGAATAAAGTGGGGCTCGTGAGCTCCTTTGCATGTACCTTATGAATAAGGACCGGCTAATTCCGTGCCAGCAGCCGCGGTAATACGGAAGGTCCGGGCGTTATCCGGATTTATGGGGTTCAAAGGGAGCGTAGGCCGCAGGTTAAGCGTGTTGTGAAATGTAGGGGCTCAACCTCTGCACTGCAGCGCGAACTGGCTTGCTTGAGTACGCACAACGTGGGCGGAATTCGTGGTGTAGCGGTGAAATGCTTAGATATCACGAAGAACTCCGATTGCGAAGGCAGCTCACTGGAGCGCAACTGACGCTGAAGCTCGAAAGTGCGGGTATCGAACAGGATTAGATACCCT
+
EFEFGGGGGGGGGGGGGGGGDGGGGGGFG?FGGFGGGFFEFGFGFGG:CEGGGGGGDEFGEGE7<EFEEGGFGGGGGGGGGCFGFAFC9FFGGGGGGGGGGGGFGGGGEE+FGFGFGGGGGGCFG9F<EFEGFFFFFDDFGB=:FEGGGEDG8>DE7CFGGGG<FEEFG@FFGGGGCFD7?FFFGG=GFGGGGDCFG*8<1B#<CEBG<GC9C8CFGFG+56CF6.EBFCC3<<F>GCCD2GGGGFC?BC7CF:CD8F@:8ECF@F1=FCC>=<3:1FD?=GD?CGCEDFFF5E=?C9++,<FFEEF??8EC4FGGEFFFGGGGFGEGGFEC,CFE4,GFEGEDGFGFFEC9EB=6:FE7GFGFFEGGGFFGGGFGGGGGDGGGGGFGGGFGGGGGFEGGGFFAECGEEEEGGFFCGFGFFGGGGFGGGGGCCCCC
@s1301 26064
TGAGGAATATTGGTCAATGGGCGCAGGCCTGAACCAGCCAAGTAGCGTGAAGGATGAAGGCTCTATGGGTCGTAAACTTCTTTTATATGGGAATAAAGTTTTCCACGTGTGGAATTTTGTATGTACCATATGAATAAGGATCGGCTAACTCAGTGCCAGCAGCCGCGGTAATACGGAGGGTCCGAGCGTTATCCGGATTTATTGGGTTTAAAGGGAGCGTTGGTGGATTGTTAAGTCAGTTGTGAAAGTTTGCGGCTCAACCGTAAAATTGCAGTTGAAACTGGGAGTCTTGAGTACAGGAGAGGTGGGCGGAATTCGTGGTGTAGCGGTGGAATGCTTAGATATCACGAAGAACTCCGATTGCGAAGGCAGCTCACTAGACTGTCACTGACACTGATGCTCGAAAGTGTGGGTATCAAACAGGATTAGATACCCT
+
CFFGGGGGGGGGGFGGGGFFGEGEGDCEGCGGG@EGGGFGFGFGFGG7CFGGGGGGGG<FD-@FFGGAEGECFGGDFFFA9CEFGGFEGCFFED=FGGFEGFDCFGF+4BD:FFDG<BAFGGGGC9,5EF<FFGCGGGC=,B:@7FGDB??5BC,CBFDGGG8<@CFGGGGFGECEFEE**@F:3C*1>*6:,?=:=:<5CG=GG<2:=<>F>?F@@>E.#6@*7CC+CE2><<933#=;0GDF==CD9:=F4EEEGECDCB:5;CGFFFF?A<EFCFCDFEF8B,E?,FFGFEEB4,9,9A8GGECGGGFAD@@+GGGGEGEG=FFA?,F,FECGGGFGGGGFEC9,F<@CFC7GGGE:F@GGGGFGEC,FEEEFEC@FEFFDF@FGGGF<CGGGGCGFCCFCDFDGGGFEFCGGGGGFGGGF9GFGGFGCCCCC
@s1301 40895
TGAGGAATATTGGTCAATGGGCGAGAGCCTGAACCAGCCAAGTAGCGTGCAGGACGACGGCCCTATGGGTTGTAAACTGCTTTTATAAGGGAATAAAGTGAGCCTCGTGAGACTTTTTGCATGTACCTTATGAATAAGGACCGGCTAATTCCGTGCCAGCCGCCGCGGTAATACGGAAGGTCCGGGCGTTATCCGGATTTATTGGGTTTAAAGGGAGCGTAGGCCGGAGATTAAGCGTGTTGTGAAATGTAGATGCTCAACATCTGCACTGCAGCGCGAACTGGTTTCCTGGAGTACGCACAAAGTGGGCGGAATTCGTGGTGTAGCGGTGAAATGCTTAGATAGCACGAAGAACTCCGATTGCGAAGGCAGCTCACTGGAGCGCAACTGACGCTGAAGCTCGAAAGTGCGGGTATCGAACAGGATTAGATACCCT
+
FGFFGGGGGGGGGGGGGGGGGFDGGGGFGGGGGGGGGGGGGGFGGGGGGGGFGG,CCFEECFG7FGGGGGGGGGGGGECFFGGGGGGGGGGGGGGGFFGGGF,FFFGFGGG<FFGGGGGGGGGGEFGGGGGGFGGDEGGGGGGGGGGGFGFGGFGGGGGG+@CF:8FEGGCGGGGGGG7F?AFGEECFEFCFFGG@.36F<1<0<F8EGEFGFFD;C@EDF??+CEGGGGGFE=CFGE>EFC7;:9GGGFEEF0GGGCF@E(@1<CFCCCGFFF:83@EG<FDEFF+8=,,??@+FEE8EFDAFFCEFCB@4=CEEGGFFGFEEBCCFCCGGGFE,@CC,FFFA,FFFCECGFEECDFGF@EGGGE@GGGGGGGFGGFEGGGEEEEFCBFB@GFFFFGGGGEGFFGGGGEGGGGGGGGF<GGFFGFCGGGGCCBCC
@s1301 34987
TGAGGAATATTGGTCAATGGGCGAGAGCCTGAACCAGCCAAGTAGCGTGCAGGATGACGGCCCTATGGGTTGTAAACTGCTTTTATAGGGGAATAAAGTGAGCCACGTGTGGTTTTTTGCATGTACCCTATGAATAAGGACCGGCTAATTCCGTGCCAGCAGCCGCGGTAATACGGAAGGTCCGGGCGTTATCCGGATTTATTGGGTTTAAAGGGAGCGTAGGCCGCCCCTTAAGCGTGTTGTGAAATGCCGCGGCTCAACCGTGGCACTGCAGCGCGAACTGGGGGGCTTGAGTGCACGCAACGCAGGCGGAATTCGTGGTGTAGCGGTGAAATGCTTAGATATCACGAAGAACTCCGATTGCGAAGGCAGCTTGCGGGAGTGCGACTGACGCTGAAGCTCGAAGGTGCGGGTATCAAACAGGATTAGATACCCT
+
CFGGGGGGGGGGGGGGFGGGGGGGGGGGGGGGGGGGGGGGGGGGGGEGGGGGGDGGGGGGGGGGGGGGGGGGGFGGGGGGGFGGFGCFG?FFDGGFGFGGGGGGGGGGGFGGEFGGGGGGGGGGGGGGCBFGGGGGGFFDFGGGGGGGFFGFDGGGGGFFFAFGGEEGGGGG<FGEGCCEGGGGGG87<=-=FGE7=EGFGG>GFGAEGGGGGGGFGFGD:EGGGEGEDEGGGCFACCCC9EE<1C?5CFGGGGGFDGGGGGG?CA7GGGFD@@C>:E9FDGGGGFFF8FFGDE@B=C>GEGGFECEFEEDFB8EC8C:FFCCG>F7GEGFDFFGFDGGGGGGGFGGGGFFFFFGGEFFCFGGGGFDGF@EFCGGGGGGGGGFEEGGF:GEGGFGGFCGF@GGGGGGGGGGGFFGGGGGGGGGGGGGGGGGCCCCC
@s1301 320
TGAGGAATATTGGTCAATGGGCGAGAGCCTGAACCAGCCAAGTAGCGTGCAGGATGACGGCCCTATGGGTTGTAAACTGCTTTTATAAGGGAATAAAGTGAGTCACGTGTGACTTTTTGCATGTACCTTATGAATAAGGACCGGCTAATTCCGTGCCAGCAGCCGCGGTAATACGGAAGGTCCGGGCGTTATCCGGATTTATTGGGTTTAAAGGGAGCGTAGGCCGGAGATTAAGCGTGTTGTGAAATGTAGATGCTCAACATCTGAACTGCAGCGCGAACTGGTTTCCTTGAGTACGCATAAAGTGGGCGGAATTCGTGGTGTAGCGGTGAAATGCTTAGATATCACGAAGAACTCCGATTGCGAAGGCAGCTCACTGGGGCGCAACTGACGCTGAAGCTCGAAAGTGCGGGTATCGAACAGGATTAGATACCCT
+
GGGGGGGGGGGGGGGGGGGGGGGGGGGGGGGGGGGGGGGGGGGGGGGGGGGGGGGGGGGGGGGDGGGGGGGFGGGGGGGGGGGGGGGGGGGCFFGGGGGGGGFGFGGGGGFGGGGDFGGGGGGGGGGGGGGGGGGGGGGDFGGGGDCGGGGGGGGGGGGGGGGGGGGGGGGGGCCCEGEGGGGGGGGCCGG=FACC5DE?GGGGFGCE:GGGGFE5@>GG?CEGGGGFGGGFF9DFGGGGFE>CFCFFGGF.<>>?=AF?CCFFGGGGFGG>EGGEFF@,BEGGGGF<9<<GFGEC@A9GGGGGGCFF@EC4+?+GGFD<FCEC=CFFA9FC<FFEFEFEECC?FEECFAFFFEF7EGGEGGGFFAEFF@FFCGGGGGDGGGGGGGGGFFCGFE,GFGGGGGGGDGGGGGGGGGGGGGGEGGFFGFGGGFCCCCCC
@s1301 321
TGAGGAATATTGGTCAATGGGCGAGAGCCTGAACCAGCCAAGTAGCGTGCAGGAAGACGGCCCTATGGGTCGTAAACTGCCTTTATACGGGGATAAAGTGAGCCACGTGTGGCTTATTGCAGGCACCGTATGAATAAGGACCGGCTAATTCCGTGCCAGCAGCCGCGGTAATACGGAAGGTCCGGGCGTTATCCGGATTTATTGGGTTTAAAGGGAGCGTAGGCCGTCTGTTAAGCGTGTTGTGAAATGTCGGGGCTCAACCTGGGCATTGCAGCGCGAACTGGCAGACTTTAGTGCGCAGGAAGTAGGCGTAAGTCGTCGTGTATCGGTGAAATGCTTAGATATGACGAAGAACTCCGATTGCGAAGGCAGCCTGCTGTAGCGTAACTGACGCTGAAGCTCGAAAGCGTGGGTATCGAACAGGATTAGATACCCT
+
FFGGGGGGGGGGGGGGGGGGGGGGGGGGGGGGGGGGGGGGGGGGGGGGGGGGGGGGGGGGGGGFGGGGGGGGGGGGGGGGGGGGGGGGGGGGGGGGGGGGGGGGGGGGGGGGGGGGGGGGGGGGGGGEFFGGGGGGGGGGGGEDEEGGGGGGGGGGGFFGGFGGGGGGECGFGGGGGGGGGDFEGGGGGGGGCFGG*CFCFG'9<F/C:FF=?CCFE0C@8<EFGGCDFF<G<BC?7GCCF9AFCE==FGBGFDGD87FFDF@78CFGGGFCCF=CGFE=GDFC7=,?,B,,>FEGDGGFGFAEFECE?>?9?++DGFCCFF@81+GFFFE@5EFCGF<GFFCCB,6DDFFF8EFFC@ECDFDEGGGGGFFF<DGGGFGGGGGGFCFGFC,GFGGGFCEFC7GGFEGGGGFFFFGFGGGEGGGGGFAGGGFAA<AB
@s1301 34732
TGAGGAATATTGGTCAATGGGCGAGAGCCTGAACCAGCCAAGTAGCGTGCAGGACGACGGCCCTATGGGTTGTAAACTGCTTTTATAAGGGAATAAAGTGAGTCTCGTGAGACTGTTTGCATGTACCTTATGAATAAAGACCGGCTAATTCCGTGCCAGCAGCCGCGGTAATACGGAAGGTCCGGGCGTTATCCGGATTTATGGGGTTTAAAGGGAGCGTAGGCCGGAGAGTAAGCGTGTTGTGAAATGGAGTGGGTCAACCCCCGCACTGCAGCGCGAAGTGGTCTTCTTGAGTACGCACAACGTGGGCGGAATGCGTGGTGTAGCGGTGAAATGCGTAGATATCACGAAGAACTCCGATTGCGAAGGCAGCGCACGGGAGCGCAACTGACGCTGAAGCTCGAAAGTGCGGGTATCGAACAGGATTAGATACCCT
+
FGAFGGGGGFGGGGGFGGGFGGGGGEEFFFGGGFGGGG<FGGGFGFGGC@FFGGGECCFGEGECFFFCGF,F?CEEFFGF9CE,?FF<FGA?E<,AE<?9?EAFEFGGGGGGGA,:E,:<<<FAFGGCAA<,@FDF9,8:B8@C7=C<F<@FC<@EFGGC>CFF*35>F:6DF;FBFE*<FG9CEGDCCF<8+<=12*87>E48AFA%<8%<:7CF?:?91E>FC>##:G,E1;2:CC;<28>,<>3CG*F93FA++7EFC<*EGGFDDFFC@@4++>75+D::3=B<FFDDFFCF>C>7D3+7GGGEGFCFDGECDDEFFFCB5EFEDFC,:EGF@,FFFD9FGG@FGECFC8+,DFDBGGGFGGGFF@@FF,EFEGEFEGGGFFFGGGFEGGFFF@EGGEFGFEC:ECGFGGGGEFFEGFFF<DGGGGGCCCCC
@s1301 40040
TGAGGAATATTGGTCAATGGACGCAAGTCTGAACCAGCCAAGTAGCGTGCAGGATGACGGCCCTCTGGGTTGTAAACTGCTTTTAGTTGGGAATAAAGTGCATCACGTGTGATGTTTTGTATGTACCATCAGAAAAAGGACCGGCTAATTCCGTGCCAGCAGCCGCGGTAATACGGAAGGTCCGGGCGTTATCCGGATTTATTGGGTTTAAGGGGAGCGCAGGCGGACCTTTAAGTCAGCTGTGAAATACGGCGGCTCAACCGTCGAACTGCAGTTGAGACTGGAGGTCTTGAGTGCACATAGGGATGCTGGAATTCATGGTGTAGCGGTGAAATGCGCAGATATCATGAAGAACTCCGATCGCGAAGGCAGGCATCCGGGGTGCAACTGACGCTGAGGCTCGAAAGTGCGGGTATCAAACAGGATTAGATACCCT
+
EGFGGGGGGGGGGGGGGGGCFGDGGGGEGGGGGGGGGGGFEGGGGGGGGGGGGGGGGGGGCGF7FFGGGGGFGGGGGGGGFGGFGFGGGGGGGGGGGGGFGGGGGGGGGGGGGGFGGGCGGGFGGGGGGGGGGGGGGGGGGGFGGDEGGGGFGGGGF,=FFGGGDGGGGGGGFFFGGGCFFGGGGGEGGGCGGGGGGGGGGCCGGGF-GCCEGGEDEEGE>>=C:A;8E=FFG?96<79EGGFGGFGF.<@GCGGECGCFGGGFCCGGCFF0;GFA@8#39GGGDGGGGGGFFFEB,?9GGGFF?9EF9FE>C9,A;FGGGFEGFGEGGGGE@GFC@,EAF=B,FGF<GGGFFBGDDGFFF7EFGFC<EFED?GGGFGGGGGGFGFGEEFCGGGGF8FC@8FBACGGGGGGGGGGGGFFFGGGFFFGFF<GCCCC@
@s1301 38267
TGGGGGATATTGCACAATGGGGGAAACCCTGATGCAGCGACGCCGCGTGGAGGAAGAAGGTTTTCGGATTGTAAACTCCTGTCGTTAGGGACGATAATGACGGTACCTAACAAGAAAGCACCGGCCAACTACGTGCCAGCAGCCGCGGTAAAACGTAGGGTGCAAGCGTTGTCCGGAATTACTGGGTGTAAAGGGAGCGCAGGCGGACCGGCAAGTTGGAAGTGAAATCCATGGGCTCAACCCGTGAATTGCTTTCAAAACTGCTGGCCTTGAGTAGTGCAGAGGTAGGTGGAATTCCCGGTGTAGCGGTGGAATGCGTAGATATCGGGAGGAACACCAGTGGCGAAGGCGACCTACTGGGCACCAACTGACGCTGAGGCTCGAAAGCATGGGTAGCAAACAGGATTAGATACCCT
+
FGGFGGGGGGGGGGGGGGGGFGGGGGGGGGGGGGGGGGGGGGGGGGGGGGGGGGGGGFGGGCFFGGGFGGGGGGGGGGGGGGGGDFGGGGGGGGGGDFGGGGGGGGGGGGGGGGGGGGGGGGGGGGCGGGGGGGGFGGGGGGGGGG@EFGG9FFGGF7CFGGGFFGFGGDGGFGGDGGFGGG%GGGGGG7EGGF7>FGGGGCGGEGGGGGGDEEGGGGFFEGECD@F=FFGGGGF8D9GFFGFGGGGEFFFGG<GGGGGFGGGGFGF<:GFGFGDGEFF@FGECGGGGFE994,EF:7DGGGGGFGGFGGEEGEF@,E<DCEC=CGGFGEFFBC@FFEGGGGGGFFBGGGGGFCGGDGGGGGGFF9EEGGFGGGGF8GGGFCGFFFGGGGGGGGFE@EFEFDGGE<GFE@E<CA-C
@s1301 29406
TGGGGAATATTGCACAATGGGGGAAACCCTGATGCAGCAGCGCCGCGTGAAGGATGAAGGTTTTCGGATCGTAAACTTCTATCAGTAGGGACGAAGAAAGTGACGGTACCTAAATAAGAAGCCCCGGCTAACTACGTGCCAGCAGCCGCGGTAATACGTAAGGGGCAAGCGTTATCCGGAATTACTGGGGGTAAAGGGAGCGTAGGCGGCAAGCCAAGCCAGATGTGAAAGCCCGAGGCTTAACCTCGTGGATTGCATTTGGAACTGGCGAGCTAGAGTACAGGAGAGGAAAGCGGAATTCCTAGTGTAGCGGTGAAATGCGTAGATATTAGGAAGAACACCAGTGGCGAAGGCGGCTTTCTGGACTGAAACTGACGCTGAGGCTCGAAAGCGTGGGGAGCAAACAGGATTAGATACCCT
+
CFFGGFGGGGGGGGGGEEBEFGGGGGGGECFCFGGGFGGGGGGGGGG@FGGGGGGGGGGGGGGGGGCCECFGGGGGGGGGGGGFGGFCFFGFEGGEEFGGGGGGGEGGGG9EFGFFGGFFFF8FGG7FCFGGADFDFFGGEGGF:@CCFE@FFCGGC:7DFFCFGGD<@FGECGG?:::FFGGFEGGFF*<C::EECC58>EG>9?9DE8/#C5/CG@2737;8F,@CGFF;@8C9G5:CCGG?F=FFF<:=FGGFFGGCFEGD?EFFGDG@>E9CDC9?@GFF,FE??CECGGGEEDAF8E:EFC4+5EGFF;DGGGGGEC,CFAFGFFCGFAFF@FFF,8GGGGGGGEEGGGGGGGFGFGGGGGFC,E,7GGEGGFGGFGGGGGGGEGGGGGGGGFCGEEEFFCGGGGGGGGGCCCCC
@s1301 35813
TGGGGAATATTGCACAATGGGGGAAACCCTGATGCAGCAACGCCGCGTGAGTGAAGAAGTATTTCGGTATGTAAAGCTCTATCAGCAGGAAAGAAAATGACGGTACCTGACTAAGAAGCCCCGGCTAACTACGTGCCAGCAGCCGCGGTAATACGTAGGGGGCAAGCGTTATCCGGATTTCCTGGGTGTAAAGGGAGCGTAGACGGTTTCGCAAGTCTGAGGTGAAAGCCCGGGGCGTAACCCCGGGACTGCTTTGGAAACTGTAGGACTAGAGTGCAGGAGAGGTAAGTGGAATTCCTAGTGTAGCGGTGAAATGCGTAGATATTAGGAGGAACACCAGTGGCGAAGGCGGCTTACTGGACTGTAACTGACGTTGAGGCTCGAAAGCATGGGGAGCAAACAGGATTAGATACCCT
+
DFGGGGGG@FF<FGGEFGFDFGGGEGGFG?FFFFFGGFCFGGG>CGGCGEGGFFGGGGEFFEEFGFDFCGGFGGF?EFGGG<EFCFGFGEFGGGGGGGGCFGGGGGFGGGGGGGGGGGG<+BEGGGG<FGGFFF=EEFFFGFGG7FGGCEFGGD?BCDEGGG:=EGF29G@C<FCEG7C;%F<CCG,B=<AFC@C=F2C>=GEGD;33C#7<FFCFFCFFFFG=?FCDGF1CEGGE/GGF7=>EFCC<G>?GGGGFE6=<EF=CEEF<DEFGFGFDCGFF9,FGFEFFGGE>==>GFGGFGFF7DGGGGGFECCGGGFFGGFGGGGGGE9F@7FECAGFGGGFFF:FFF>FF<@FFFFFGGGGGGGFECGFGGGGFDGGGGGFFAGFGGGFFFFFGFEEFFFGGF,GGGGGCCCCC
@s1301 31694
TGAGGAATATTGGTCAATGGACGAGAGTCTGAACCAGCCAAGTAGCGTGCAGGATGACGGCCCTATGGGTTGTAAACTGCTTTTATAGGGGGATAAAGTGTGCCACGTGTGGCATATTGCAGGTACCCTATGAATAAGGACCGGCTAATTCCGTGCCAGCAGCCGCGGTAATACGGAAGGTCCAGGCGTTATCCGGATTTATTGGGTTTAAAGGGAGCGTAGGCCGTTTGGTAAGCGTGTTGTGAAATGTCGGGGCTCAACCTGGGCATTGCAGCGCGAACTGCCAGACTTGAGTGCGCAGGAAGTAGGCGGAAGTCGTCGTGTAGCGGTGAAATGCTTAGAGATGACGAAGAACTCCGATTGCGAAGGCAGCCTGCTGTAGCGCAACTGACGCTGAAGCTCGAAAGCGTGGGTATCGAACAGGATTAGATACCCT
+
<FFGGGGGGGGFGGGGGGGFFGGGGGGGGGGGGGGGGGGGGGFGGGGGCGGGGGGGGGGGGGGGGGGGGGGGGGGGGGGGFFFFGGFGGGGGGGGGGGAFEFGGGGGGGGGGGFG,AFGGGGGGFGGGFGGGGGGGGGGGGGGGGGGGGGGGGGGGGGGGGGGGGGGGG>FG<FFGFGG;FGGGG8FDFF:FGGGGDGGGFCFFFF<;F?FGFGGFC1GF<C>=FE<7GGGFCFF885F?8BE@AFGBGFBGGGGFEGD<@BCDGFE3AFCDCDGEEE==+FD8CFFDGFFA*:>C8GGGGGFFE8BCE@FE4++ECFB:GGDGFECGGGGE@E?>C9EGF=,FF@C@GFAGGGGGFGFGGFGGGGFFEFGGGGGGGGGGGGGGGGFF7GGGGCFGFGGGGGGGGFGGGGGGGGGGDGGFDCGGGGGGGGGCCCCC
@s1301 41336
TGGGGAATATTGCACAATGGAGGAAACTCTGATGCAGCGACGCCGCGTGAAGGATGAAGTATTTCGGTATGTAAACTTCTATCAGCAGGGAAGAAAATGACGGTACCTGACCAAGAAGCCCCGGCTAACTACGTGCCAGCAGCCGCGGTAATACGTAGGGGGCAAGCGTTATCCGGATTTACTGGGTGTAAAGGGAGCGTAGACGGCACGGCAAGCCAGATGTGAAAGCCCGGGGCTCAACCCCGGGACTGCATTTGGAACTGCTGAGCTAGAGTGTCGGAGAGGCAAGTGGAATTCCTAGTGTAGCGGTGAAATGCGTAGATATTAGGAGGAACACCAGTGGCGAAGGCGGCTTGCTGGACGATGACTGGCGTTGAGGCTCGAAAGCGTGGGGAGCAAACAGGATTAGATACCCT
+
DFGGGGGGGGGGGGGGGGFF9EFFGGFCGGGGGGGGGG@FGGCFGGG@FGDEGGGFCEFEFFGFGGGFGGGGGGGGGGGGAEGGGGGGGGFGGGFGGGGGGGGGGGFFGGGGGGGGGGGGGGGDEFEGGGGGGGGGGGGGGGGGDD@FGDCCEGGGGGFFGG@CFFCFFCF'FGGGD:FGGG>GGG<GFDFFGFFEEGCFEGCFGGGGECE>CF>FGGGF?B99BFGCEFDGGGGDGGF<FCC?FG8GGGFG>8/FFFF9DA<E@C7FFFCDBGEF7EGFDE0FGE9EEFGFFGDGGFF??@EE?GGFGFGGGGGGGGGGGGGGGGGGF<FC,9C<GGGGGGGGGGGGGGGGGGGGGGGGGGGGGGGGGGGGGGGGGGGDGGGGGGGGGGEGGGGGGGFFDFEGGGGGGGGCCCCC
@s1301 41816
TGAGGAATATTGGTCAATGGACGCAAGTCTGAACCAGCCAAGTAGCGTGCAGGATGACGGCCCTCTGGGTTGTAAACTGCTTTTAGTTGGGAATAAAGTGTGGCTCGTGAGCCATTTTGTATGTACCATCAGAAACAGGACCGGCTAATTCCGTGCCAGCAGCCGCGGTAATACGGAAGGTCCAGGCGTTATCCGGAATTATTGGGTTTAAAGGGAGCGCAGGCGGACCTTTAAGTCAGCTGTGACATACGGCGGCTCAACCGTCGAACTGCAGTTGATACTGGAGGTCTGGAGTGCACACAGGGATGGTGGAATTCAGGGTGTAGCGGTGAAATGCTCAGATATCATGAAGAACTCCAATCGCGAAGGCAGGCATCCGGGGTGCAACTGACGCTGAGGCTCGAAAGTGCGGGTATCAGACAGGATTAGATACCCT
+
FGDGFFEGGGGGGEGGFGGFGGGGGGGFGGGGGFFGGGGG8FGGGGGGGGGDGG@FFGGGGGE7FFCEGFFFGGGGGGGF?EFFEFCEEFGDF<EFD9EFGFGGCGECFGE@FGGGC9?EE9?,CAEF9=FEFE@,BFF=B=@:FG@DFFGGGGGGGFGGGGFGGC>C<::FAFG>:BC*2DA,>DEG<=FGGGGGE*<BA<>FF>@FE<:F/<7#8:CDD?5CCCECEF7<B<CFCF,#;:<(6*3:3>*GECE::@7@<;F#CGF?DFF=AGFBDC,FFDD5,<?B8F,FFFFDB@BEE,8FB4:4,E4=9GGE@B+FGEGGFF@FEEDEA9GGFCEFEFEFCGFGGF9FC6C,<BD>7FGDECFEFFCGF::@CFCB,CGFFGEBDGFE8CCGGGGGFEFGFGGGGGGGGGGGGGFEDGGGGGGGGGFCCCCC
@s1301 33881
TAGGGAATCTTCGGCAATGGACGGAAGTCTGACCGAGCAACGCCGCGTGAGTGAAGAAGGTTTTCGGATCGTAAAGCTCTGTTGTAAGAGAAGAACGAGTGTGAGAGTGGAAAGTTCACACTGTGACGGTATCTTACCAGAAAGGGACGGCTAACTACGTGCCAGCAGCCGCGGTAATACGTAGGTCCCGAGCGTTGTCCGGATTTATTGGGCGTAAAGCGAGCGCAGGCGGTTAGATAAGTCTGAAGTTAAAGGCTGTGGCTTAACCATAGTACGCTTTGGAAACTGTTTAACATGAGTGCAAGAGGGGAGAGTGGAAGTCCATGTGTAGCGGTGAAATGCGTAGATATATGGAGGAACACCGGTGGCGAAAGCGGCTCTCTGGCTTGTAACTGACGCTGAGGCTCGAAAGCGTGGGGAGCAAACAGGATTAGATACCCT
+
FGGGGGGGGGGGGGGG:FCFGGGGGFFFGGGGGGGFEGGGGGGGGGG@FCFGGGFGGGEGFC<<FEFECCFGGGGGGGGGGFFGGGGGGGFGGGGEFEGGGFGFFFEBFGEFGGFEFGGGGGGF<CFGGGGFFGGGG=FF@FCDCE>FFGGDGG8FFF@FC7FF>CFCG,CEEGEF7BFFFFGGE9ECEC7CBEE**=2<CE:=CC:FFFFGDECGEFF08B>=ECGEGGGG?1C@ACFFFGGGGCFGFFFGGFF@GF@FGFFAFFFFFGF@6@CC;GGGGGDEFDBA,?C,B@,FBDGGFGFAF>F9F:4FAFG=;,E,GGFF,GGFG>F7FFGGECGGGGFFFECGGGGGGGGGGGF@@7GFGEGGGGGFEGGGGGGGGGGGGGFGGFFCGGC7GGGGGGGGFGGFF;DGGGFGGFDAGGGFFEFEGGGGGGGGCCCCC
@s1301 331
TGAGGAATATTGGTCAATGGACGAGAGTCTGAACCAGCCAAGTAGCGTGCAGGATGACGGCCCTATGGGTTGTAAACTGCTTTTATAGGGGGATAAAGTGTGCCACGTGTGGCATATTGCAGGTACCCTATGAATAAGGACCGGCTAATTCCGTGCCAGCAGCCGCGGTAATACGGAAGGTCCAGGCGTTATCCGGATTTATTGGGTTTAAAGGGAGCGTAGGCCGTTTGGTAAGCGTGTTGTGAAAGGTCGGGGCTCAACCTGGGCATTGCAGCGCGAACTGCCAGACTTGAGTGCGCAGGAAGTAGGCGGAAGTCGTCGTGTAGCGGTGAAATGCTTAGATATGACGAAGAACTCCGATTGCGAAGGCAGCCTGCTGTAGCGCAACTGACGCTGAAGCTCGAAAGCGTGGGTATCGAACAGGATTAGATACCCT
+
FFGGGGGGGFGGGGGGGGGGGGGGGGGGGFGGGGGGGGGFGGGGGGGEGGGGGGGGGGFGGGGGGFEGFDECGGGGFGGGCFGGGGGGGGDEGDFEGFGGFGGGGGGGGGGGFFGFGGGGGFGFFGGGGG8AFG;FGFC,3BCFGCFFFGGGGF+@F9FGFFGGGBCEGGGFFGG>GGGC:9FFFE*<<C*=FCFG:>7F++CEFGCFGAFC+?CFE>GC9<A76E?/7A+;9=G>G,A?-98,,<9#EEEEDC6,@7@@;C?:FFG6AFFBAGBECEE@EFFF>3><=FFF>ECF6GFFEF==E@+EECFC+:7F@7@+B,EEFGGGEFC5,,GEECA;F=9GFCFFFCE?C8+8,DF:DEC,FFDGC8FFC,E9CCCCGGGGFCF@,C@@CFFFFEFFFGFFBCGGGGGEGFFGGGGGGGGGGGGGFFFC@9CC
@s1301 332
TGAGGAATATTGGTCAATGGGCGAGAGCCTGAACCAGCCAAGTAGCGTGCAGGAAGACGGCCCTATGGATTGTAAACTGCTTTTATATGGGGATAAAGTGTGGGACGTGTCCCATATTGCAGGTACCATATGAATAAGGACCGGCTAATTCCGTGCCAGCAGCCGCGGTAATACGGAAGGTCCGGGCGTTATCCGGATTTATTGGGTTTAAAGGGAGCGTAGGCCGTCTGTTAAGCGTGTTGTGAAATGTAGTGGCTCAACCAGGGCATTGCAGCGCGAACTGGCAGACTTGAGTGCGCAGGAAGTAGGCGGAATTCGTCGTGTAGCGGTGAAATGCTTAGATATGACGAAGAACTCCGATTGCGAAGGCAGCCTGCTGTAGCGCAACTGACGCTGGAGCTCGAAAGCGTGGGTATCGAACAGGATTAGATACCCT
+
FGGGGGGGGGGGGGGGGGGFFGGGGGGGGGGGGGGGGGGGGGGFGGGGGGGGGGGGGGGGGGGGGGFGFGFFFGFGGGGGGFGGGGGGFGGGGGGGGGGGGGGGGGGGGGGGGGGGGGGGGFGGGGGEFGGGGGGGGGGGGGGGGGGGGGGGGGGGGGGGGGGGGGGGGGGGGGDG>FECFFFFEGGDGGGGGGGG<C7?9F7GG/B@F<CFGFGFG@GC:FDEFG3CFCFGGGGFGFGCD<FGFCCFFC6>@FGFFGFFFCCFFGG<CFF><<>ECGEDCFGGGFGFFGGFEF+DGGGGFFFFD>BDGFCFDFCEDGGGGFE@FGFEFEGCEFEEEC9,FD@=7GGGGFFGGEFCGGGDGEEGGGGGGGGGGGFDGFEGGGGGGGFGGGGFGDFFFCGGGEFGGGGDGGGGGGGGGGFGFGGGFFCFGGGCCCCC
@s1301 333
TGAGGAATATTGGTCAATGGGCGAGAGCCTGAACCAGCCAAGTAGCGTGCAGGATGACGGCCCTATGGGTTGTAAACTGCTTTTATACGGGGATAAAGTGGGCCACGTGTGGCTTATTGCAGGTACCGTATGAATAAGGACCGGCTAATTCCGTGCCAGCAGCCGCGGTAATACGGAAGGTCCGGGCGTTATCCGGATTTACTGGGTTTAAAGGGAGCGTAGGCCGGAGATTAAGCGTGTTGTGAAATGTAGATGCTCAACATCTGCACTGCAGCGCGAACTGGTTTCCTTGGGTACGCACAAAGTGGGCGGAATTCGTGGTGTAGCGGTGAAATGCTTAGATATCACGAAGAATTCCGATTGCGAAGGCAGCTCACTGGAGCGCAACTGACGCTGAAGCTCGAAAGTGCGGGTATCGAACAGGATTAGATACCCT
+
AFGGGGGGGGGGGGGGGGGCGGGGGGGGGGGGGGGGGGGFFGGGGGGFGGDFGGGGGFGGGGGGGDFFGGGGFGGGGGGGFFGFGGGGGGEGD:AFFGGGGFGGGGGGGGFGGGGEFGGF9EFGGGGGGGCCFGGGGGGFGDBCCEEDG9FCC8>CCGGDCFFGGDGGCEGGGGGGGGF7>FGGGG*<<C1?B>CEGCC,FGGCF<:.55CGGGG?E(?79DCCCC:>CGCFGGG%B>GGGCFGG9A9DFC@AFFD9FB3,F=ECCCFCC@<GE>B6@9:9DB<DGGFD+88)7EFEFGGGGEFC>F:B,GGFGGDGGGGEFC=5F7BCCFFFGFDAGGGFFFA,GEEFFBC6,,EDGFF77EEFE9GFFFGDFGFDCFFCEFGGGFEC;BDFAGGFEEFFFFE8GGGFCGGGGGGGGGGGGGGGGGGGGGCCCCC
@s1301 32745
TGGGGAATATTGCACAATGGGGGAAACCCTGATGCAGCGACGCCGCGTGAGCGATGAAGTATTTCGGTATGTAAAGCTCTATCAGCAGGGAAGAAAATGACGGTACCTGACTAAGAATCACCGGCTAAATACGTGCCAGCGGCCGCGGTAATACGTATGGTGCAAGCGTTATCCGGATTTACGGGGTGTAACGGGAGCGTAGACGGAGTGGCAAGTCTGATGTGAAAACCCGGGGCTCAACCCCGGTACTGCATTGGACACTGTCAATCTGGATTACCGGAGAGGTAAGCGGAATTCCTAGTGGAGCGGTGAAATGCGGAGATATTAGGAGGAACACCAGGGGCGAAGGCGGCGTACTGGACGGTAACTGACGGTGAGGCTCGAAAGCGTGGGGAGCAAACAGGATTAGATACCCT
+
@F,CCFFFGDGGGGGGDE@E@FEEGGGGGGGFFGGGGG++@CFGGGF+CF7FEG?7FFFGFFGGGGGGEDFAC?EEFGGGGGGGGEF<FFDFGGFGGCGGGGDCGGGGGGGGGGGF<?FGGGGDG7@FFFGCDF,@FE,@FEEG@F*>FCGCEGFGGGFGCE@FFGGGGGGGCFGGEGDGFC-22<;GF<F'8F7F8CFFFGF?8;;C9:;,CA<FG;<C4CEFGGGGC8:C88?:C:CGGGD?CE%F98F:,03DDC'60AFF9DC:1785+#.<#CFFEG'EE7FC7CAC,=9GFFF?FA8+*@6?A,B5+7CC@5,DE;E5<,FGGGFEB9,CFD=:@CBDFC:FGGEC@,F@,F@B<BEDF<FFFCFBFEGF8FF<F@FFCBE:@FEFGFFGFFFGGGGGGGGFEDF@CCCC
@s1301 23566
TGAGGAATATTGGTCAATGGACGAGAGTCTGAACTAGCCAAGTAGCGTGCAGGATGACGGCCCTATGGGTTGTAAACTGCTTTTATAGGGGGATAAAGTGTGCCACGTGTGGCATATTGCAGGTACCCTATGAATAAGGACCGGCTAATTCCGTGCCAGCAGCCGCGGTAATACGGAAGGTCCGGGCGTTATCCGGATTTATTGGGTTTAAAGGGAGCGTAGGCCGTTTGGTAAGCGTGTTGTGAAATGTCGGGGCTCAACCTGGGCATTGCAGCGCGAACTGCCAGACTTGAGTGCGCAGGAAGTAGGCGGAATTCGTCGTGTAGCGGTGAAATGCTTAGATATGACGAAGAACTCCGATTGCGAAGGCAGCCTGCTGTAGCGCAACTGACGCTGAAGCTCGAAAGCGTGGGTATCGAACAGGATTAGATACCCT
+
FGGGGGGGGGGGGGGGGGGGGGGGGGGGGGGGGGGGGGGGGGGGGGGGGGGGGFGGGGGGGGGGGGGGGGGGGGGFGGGGFGGGGGGGGGGGGGGGGGGGFGGGGGGGGGGGGGGGGGGGGGGGGGGGGGGGGGGGGGGGGGGGGGGFGGGGGGGGGGGGGGGGGGFFGGDCD;C@>GGGGGGGGGGGFGGGGGGEGGF?FF>GFG0CECFGGG>>D@FGBFGGGG/FGGGFFDGFGGGGGGFGEGECGGGGGFGFGGCCGCFFGGGDGGGFGGGGGE=8=FFDCAGFCGGFEGC78GGGGF;GGGGGFGFEA@EGGGDF4FCB5GGGD9GGGFGGGGGFGGFGGFCGF<FE<EGGGFFCDFFBFFFGGEEGFFFECCGGGGGGGGGGGGFGGGGGGGFEC7GGGGGGGGGGGFGFGFDGGGGGGGGGGGGCCCCC
@s1301 44224
TGAGGAATATTGGTCAATGGGCGAGAGCCTGAACCAGCCAAGTAGCGTGCAGGATGACGGCCCTATGGGTTGTAAACTGCTTTTATACGGGGATAAAGTGAGCCACGTGTGGCTTATTGCAGGTACCGTATGAATAAGGACCGGCGAATTCCGTGCCAGCAGCCGCGGTAATACGGAGGGTCCGGGCGTTATCCGGATTTATTGGGTTTAAAGGGAGCGTAGGCCGTCTGTTAAGCGTGTTGTGAAATGTCGGGGCTCAACCTGGGCATTGCAGCGCGAACTGGCAGACTTGAGTGTACAGGAAGTAGGCGGAATTCGTCGTGTAGCGGTGGAATGCTTAGATATGACGAAGAACTCCGGTTGCGAAGGCAGCCTGCTGTAGTGCAACTGACGCTGAAGCTCGAAAGCGTGGGTATCGAACAGGATTAGATACCCT
+
FGCEGFGFGGGFGGGFE<B<FGGGGGDFG8EFDF-CFFDFGEGGFG78BCFCFGGGGGDEEEGGGGFGFG@CFGFGCGGFDE9FGGGGFG>FGCCFFGGFGGGGGFEGGF7+B<FD9EC9FGGGF,ECG7FGGG;DA<FCGFEGG+@F<<FGGGGGGGGGG>DD*BB:CCGFGGGGGCFGG:BF:)E7C:C3FGE:CE5@3C<EDF#':C9FGGC;>>>DF=ECCE?5<CF@CFC?CGCGFGFCD8?>CC>F@:?DGGCFFCFGGGF=CF>@<<8CC9B=DAFA<AD8,CGGFFD9GGFACFAFGGGGGGFF>FGGEF>FGBEE>EGFFEC,FFF,DEEFF=FFGFCGGGFFCFCFDDFDGGGGFFGGGGFGCEGGFGGGGGGGGGFGGGFGGGGGGGGFFFFGGGGGGGGGGGGFGGGGGGGGGGGGGGGCCC@C
@s1301 337
TGGGGAATATTGCACAATGGGGGAAACCCTGATGCAGCGACGCCGCGTGGAGGAAGAAGGTCTTCGGATTGTAAACTCCTGTTGTTGAGGAAGATAATGACGGTACTCAACAAGGAAGTGACGGCTAACTACGTGCCAGCAGCCGCGGTAAAACGTAGGTCACAAGCGTTGTCCGGAATTACTGGGTGGAAAGGGAGCGCAGGGTGGAGAACAAGTTGGAAGTGAAATCCATGGGCTCAACCCATGAACTGCTTTAAAAACTGTTTTTCTTGAGTAGTGCAGAGGTAGGCGGAATTCCCGGTGTAGCGGTGGAATGCGTAGATATCGGGAGGAACACCAGTGGCGAAGGCGGCCTACTGGGCACCAACTGACGCTGAGGCTCGAAAGTGTGGGTAGCAAACAGGATTAGATACCCT
+
FFGGGGGGGGGGGGGGGFGGGGGGGGGGGGGGGGGGGGCFGGGGGGGECCFGGFGGGGGGFFGGGGGBFGGGFGGGFGGFEDFGGGGGFGGGGGFGGGGGGGGGGGGGGGFGGGGGGGGGGGGDEBFGGGGGGGDFGGGGGGGG@EGG@FFFGFGGFB7FFGGEGFC+*=FEF9CGGGG=EC+FFG;?*7:E@GGFEE:CGDG##FG;B>?FCC/4CGFD<CDC?7G;FGG9GD8FFEGFGGFFGGGGGEF;3CF'<C>E?EEGFGGGGGGGEFE?GGFBF=<GFDGGEFEGGGGEGEGGFGCGFGGGGGFEGGGGFF9GF>EF:GGGGEDEB@GGDAGGGDEFFCEGF@FCFFGGGGEFFDC<GFCGGGGGGGFGGGGGGGGFEGGGGGGGGGGGGGGGGGGGGGGGGFGCCCCC
@s1301 34286
TGAGGAATATTGGTCAATGGACGAGAGTCTGAACCAGCCAAGTAGCGTGCAGGATGACGGCCCTATGGGTTGTAAACTGCTTTTATAAGGGAATAAAGTGAGTCTCGTGTGACTTTTTGCATGTACCTTATGAATAAGGACCGGCTAATTCCGTGCCAGCAGCCGCGGTAATACGGAAGGTCCGGGCGATATCCGGATTTATTGGGTTTAAAGGGAGCGTAGGCCGGAGAGTAAGCGTGTTGTGAAATGTAGACGCGTAACGTCTGCACTGCAGCGCGAACTGGTTTCCTTGAGTACGCACAGATGGGGCGGAATTCGTGGTGGAGCGGTGAAATTCTTAGATATCACGAAGAACTCCGATTGCGAAGGCAGCTCACTGGAGCGCAACTGACGCTGAAGCTCGAAAGTGCGGGTATCGAACAGGATTAGATACCCT
+
CFFGCFEFGGGGGFGGGGFFEFGGGGGGGGFGGGGD@<FFFDFA9FCB7FF<FGFGFFGGE+@<FGF<FGDC@EFGFGGGFFGCCBD<E,,,AAAE9<FFF,<CEF<+E4BFAFFDEEGEGGGGGGGAFGCEFGFA<?F,A4F+CFCGGGGGGGCEDFCC8>BF++8:5>:DGFF>7FFC>CFE7B*<*<4BFFE>CGDE78*FBF@$FGG9.5<;:>EA:A39;CG>8##C72<8/;>7;;FA>B>@D9EFA+>###2@2@%FFCEGF?GC@?+>+@2@GGFD8GGFEGFF:+BCE?C,47,,++GGEF;ED8B87FAFCEB+5GGGF@EAA9,,9D<DGGFGGFFFEC,GFCFGGFE,FFB7GEEF68AFGGGFEEEGGDGGE<FFCEFGFEEEFCFFGGGGFEGGGEF@GGGFGGECGGGGFGGGGGGCC@9B
@s1301 36993
TGAGGAATATTGGTCAATGGACGAGAGTCTGAACCAGCCAAGTAGCGTGAAGGATGAAGGTCCTACGGATTGTAAACTTCTTTTATAAGGGAATAAACCCTCCCACGTGTGGGCGCTTGTCTGTACCTTATGAATAAGCATCGGCTAACTCCGTGCCAGCAGCCGCGGTAATACGGAGGATGCGAGCGTAATCCGGATTTAGTGGGTTTAAAGGGAGCGCAGACGGGTCGTTAAGTCAGCTGTGAAAGTGTGGGGCTCAACCTTAAAATTGCAGTTGATAATGGCGTCCGTGAGTGCGGTGTGGGTGTGCGGAATTCGTGGTGTAGCGGTGAAATGCTTAGATATCACGAAGAACTCCGAGTGCGAAGGCAGCACACTAATCCGTAACTGACGTTCATGCTCGAAAGTGTGGGTATCAAACAGGATTAGATACCCT
+
EEFGG,FFFFFGFCFGCEFGFGGGGDEFF9FGGGGGFG@FFGGCE9F@BFGFGGFGGAEEECFFGFGEDB@F,B@CEFFGF?<FGGCF<DCFGFFFFGEGGGGGA449,B<EC++86++9:,AE,@<9FGGFADFGGGGGGGCCGGGGDFEFGFGCFFGGFFG,3+:CF+C:=FGE@FG@<DCC@CGC<*<FFC;E5C2<+.6FFG.,=<:CCC9?G>@:998:>>E>EGFDBCA6CCCB<EDGGGFFF(4:A88GEGFFE3<FCFC<CFFF1FFCCDF:%C@3+DGG@,GF>CE>6F@8+++BA6++@,EED9>+@C7FDE+E5CGFCGGFC9?CE<6,D=GFEFCC<FGFCFC@CDA@BGGGGF?GGGGF<<,AFF?FGGGGFEFFEGFCFAGFAEGF<CGGGGGGGGGFGGGGGGGFFGGFCGGEFCFCCCCC
@s1301 28971
TGAGGAATATTGGTCAATGGGCGAGAGCCTGAACCAGCCAAGTAGCGTGCAGGATGACGGCCCTCTGGGTTGTAAACTGCTTTTATAGGGGAATAAAGTGAGAGTCGTGACTCTTTTTGCATGTACCCTATGAATAAGGACCGGCTAATTCCGTGCCAGCAGCCGCGGTAATACGGAAGGTCCGGGCGTTATCCGGATTTATTGGGTTTAAAGGGAGCGTAGGCCGGAGATTAAGCGTGTTGTGAAATGTAGATGCTCAACATCTGAACTGCAGCGCGAACTGGTTTCCTTGAGTACGCATAAAGTGGGCGGAATTCGTGGTGTAGCGGTGAAATGCTTAGATATCACGAAGAACTCCGATTGCGAAGGCAGCTCACTGGGGCGCAACTGACGCTGAAGCTCGAAAGCGCGGGTATCGAACAGGATTAGATACCCT
+
FGGFGGGGGGGGGGGGFGGGGGGGGGGGGGGGGGGGFGGGDGFFGGGGGCGGGGGGFFGGGGGG,EFGGGGGGGGGGG9EFGGGFCGGACE:CFBFEBFEAFGA<FEB@FD,A?E??<FGFBF,:@ADFGGGGGFFDFFG@FGGGEG8=9FFFGCFCCFFCGGFFDED@FEF8F>C+>FF67@F5ECE7<<EF,<:3@F56C8>C,8)?8CFE1E?@:878>;C::CDCGF9=<>FGGGDGFCD,=>+@>E@39FGFCCAEE@GGGGGGGGGGG<FCGFAD;FFGF8FFFFGFC>+>GFEE?F=CCEGGGFF@EEGE@FEEF:CFEFFFGGFFGFFC?E8GGGGFCF@FGFFFF@GCDE@FGFEF9FFC,CGGFCCC@@FC@@@C,GGGGGGGCGGFCGGGGFGFGGGGGGFE@CGFCAFGGGGGGGGFGGCCCCC
@s1301 37874
TGGGGAATATTGCACAATGGGGGAAACCCTGATGCAGCGACGCCGCGTGGAGGAAGAAGGTCTTCGGATTGTAAACTCCTGTTGTTGAGGAAGATAATGACGGTACTCAACAAGGAAGTGACGGCTAACTACGTGCCAGCAGCCGCGGTAAAACGTAGGTCACAAGCGTTGTCCGGAATTACGGGGTGTAAAGGGAGCGCAGGCGGGAAGACAAGTTGGAAGTGAAATCTATGGGCTCAACCCATAAACTGCGTTCAAAACTGTTTTTCTTGAGTAGTGCAGAGGTAGGCGGAATTCCCGGTGTAGCGGTGGAATGCGTAGATAGCGGGAGGAACACCAGTGGCGAAGGCGGCCTACTGGGCACCAACTGACGCTGAGGCTCGAAAGTGTGGGTAGCAAACAGGATTAGATACCCT
+
CCFGGG7FFEFGGGGGGGGGFGGEFFFFFFFFGGFGGGGGGDEGGGGCFG,EEG8B?CEE:CECFGGCGGGGGGFGDEGGGFFGGFFE<FFEFGGFEGDGGGG:DEFFGGCDGD@BED<FA,3CGEGGGGGGDFGGGGFGB<<FEEEFEG7,<FFDFGG;;<,,74:<*<C?EFGEGGFFFC$FFG8FE&<C6DG355<2@5:5?FE>;A?@#28720F(<?EGGEE#FEDF:@<?ADFFGGG56C=BCC@'#B8.C=<D@=<8GDCD8<?9+<<7>8D=@ECD?>7@B8DGGFCC7@+<EC6+8>4@FEEFF7CF7AFDF==C+F7DFFAE@C<E@@B@,EE@F,7GEEFC;,CGFFEB@F@8ECGGFEEGGGGGFCFF@FFGFGGGGGGFFFAEEEGFGFGGGGGGGGFCC<AA
@s1301 342
TGAGGAATATTGGTCAATGGACGCGAGTCTGAACCAGCCAAGTAGCGTGAAGGATGACTGCCCTATGGGTTGTAAACTTCTTTTATATGGGAATAAAGTGGTCCACGTGTGGATTTTTGTATGTACCATATGAATAAGGATCGGCTAATTCCGTGCCAGCAGCCGCGGTAATACGGAAGGTCCGGGCGTTATCCGGATTTATTGGGTTTAAAGGGAGCGTAGGCCGCAGGTTAAGCGTGTTGTGAAATGTAGGGGCTCAACGTCTGCACTGCAGCGCGAACTGGCTTGCTTGAGTACGCACAACGTGGGCGGAATTCGTGGTGTAGCGGTGAAATGCTTAGATATCACGAAGAACTCCGATCGCGAAGGCAGCTCACGGGAGCGCAACTGACGCTGAAGCTCGAAAGTGCGGGTATCGAACAGGATTAGATACCCT
+
FGGGGGGGGGFGGGGGGGFCFGGCEGGGGGGGGGGGGGGGGGEFFGGGG@EGGGGGGC9FGGGGGGGGGGGFFCC9FDAFGGFGGGG9FGGEGGGGGGGGFA<FEBE=FAFEEGGGGGDG,EFFFGGDCFGGGGCFGG@=,:?FCDCGGGFGGEFGGD<FGGGGGCGCEGC,@;>FFGGGGGGGGGGEEEEFGGFE.C<&.=F@%#7<>?9BC?G)E<CDFBGFF>=>B<:CFFF:=7@FFCCB:9EFF@D>2,>7FGFFG#DEFEE=7;F5FFEE9E;==CCFEFD9F=,<)CCBCCGGF<EGGGGEGGFGEGEEEFGGEFCB8EGGFAGCGCDDAGGFFGGFCFGGGFCGFEFFCFD=+FDFGFFFGFDFEGDGGGGGGGGGFGGGDGGGGFCGGGGGGEGGGGGGFCGFFCGGGGF@FEGGGGGFGFF<CB@B
@s1301 26345
TGGGGAATATTGCACAATGGGCGAAAGCCTGATGCAGCGACGCCGCGTGAGCGAAGAAGTATTTCGGTATGTAAAGCTCTATCAGCAGGGAAGATAATGACGGTACCTGACTAAGAAGCACCGGCTAAATACGTGCCAGCAGCCGCGGTAATACGTATGGTGCAAGCGTTATCCGGATTTACTGGGTGTAAAGGGAGCGCAGGCGGTGCGGCAAGTCTGATGTGAAAGCCCGGGGCTCAACCCCGGTACTGCATTGGAAACTGTCGTACTAGAGTGTCGGAGGGGTAAGCGGAATCCCTAGTGTAGCGGTGAAATGCGTAGATATTAGGAGGAACACCAGTGGCGAAGGCGGCTTACTGGACGATAACTGACGCTGAGGCTCGAAAGCGTGGGGAGCAAACAGGATTAGATACCCT
+
FFGGGGGGGGGGGGGGGGGGGGGEGCEGGFGGGGGGGGGEGGGGGGGFGGGGGFGGFFCGGGGGGGGFGGFGGGGGGGGGGGGGGGGGFG?FGGGGGGGGGGGGGGGGGGGGFGGGGGGGGGGEGGGGGGGGGGGGGGGGGCAFGGGGGG@FGGGGGGGG=GGFFBBFE;GFFGGGCFEGGG>GGG6BCCFGGGGCECEGEGE=GGGGEGGGFGGFGFGGFFCFFGCGGGGGGGF@::CGEGGGGGEFGE8/GGGGFFFEC@FFFGCFGFFF.GDGGGGGGGGGGEGGEDE=>8GGGGGGGGGGFE@FGGFFFEEEGGGGGGGGGGGGGFGABEGF=GGGGECGGGGGGFGGGGGFEGGGGGGGGGGGGGGGGGGGGGGGGEGGEEGGGGDGGGGGGGGFFGGGGGGGGGGCCCCC
@s1301 23022
TGAGGAATATTGGTCAATGGGCGAGAGCCTGAACCAGCCAAGTAGCGTGCAGGATGACGGCCCTATGGGTTGTAAACTGCTTTTATAAGGGAATAAAGTGAGTCTCGTGAGACTTTTTGCATGTACCTTATGAATAAGGACCGGCTAATTCCGTGCCAGCAGCCGCGGTAATACGGAAGGTCCGGGCGTTATCCGGATTTATTGGGGTTCAAGGGTGCGTAGGCCGGATATTAAGCGTGTTGTGAAATGTAGATGCCCAACATCTGCACTGCAGCGCGAACTGGTTTCCTTGAGTACGCACAAAGTGGGCGGAATTCGTGGGGTAGCGGTGAAATGCTTAGATATCACGAAGAACTCCGATTGCGAAGGCAGCTTGCAGTAGTGTAACTGACGCTGAAGCTCGAAAGTGCGGGTATCGAACAGGATTAGATACCCT
+
FEFGCGGGGGFFGGGG9EFFAFCEGGGGGGGGGGGGFG,EEEF<9CF@FDCEFGGGGGDGBFEC<EF88ECCFFEGGGGGGGFGGG,EEFGFCFAEFGGGGGGGGGGGGGCFGGGGGGGFGGFGCFDFCAFFGGGGGFGGGCEG7+@BFEDFGFGGGGG7F@,@@@FFGG@A==:FCF:CCFGGGGGGG76=<<FC=CCEFGC<:C*<@*8<<:**28?036C+?=8)#28@8:C2E(EEGF788C=97C=7,(%>#FDCGG?7<AFGGGGFFF?EFFDEGEFAAFD89CGF?86+B5AC9E9?:=FB>8EE88GGC@+=9,EG>@,55?6AE?AE4AFDC,,,8FFEE@BDFB7,,D@GGCECA,CFEFAC,E<9EAFGGFGGGGFEEGGEFGGGCCGGF:GGGEFCGGGFGGGGGGGDFGGGGFFCFGGCCC<C
@s1301 44626
TAGGGAATCTTCCACAATGGGCGCAAGCCTGATGGAGCAACACCGCGTGAGTGAAGAAGGGTTTCGGCTCGTAAAGCTCTGTTGTTGGAGAAGAACGTGCGTGAGAGTAACTGTTCACGCAGTGACGGTATCCAACCAGAAAGTCACGGCTAACTACGTGCAAGCCGCCGCGGTAATACGTAGGTGGCAAGCGTTATCCGGATTTATTGGGGGTAAAGGGAGCGCAGGCGGTGCGGCAAGTCTGATGTGAAAACCCGGGGCTCAACCCCGGGACTGCATTGGAAACTGTAGGACTAGAGTGTCGGAGGGGTAAGTGGAATTCCTAGTGTAGCGGTGAAATGCGTAGATATTAGGAGGAACACCAATGGCGAAGGCGGCTTACTGGACGACCACTGACGCTGAGGCTCGAAAGCGTGGGGAGCAAACAGGATTAGATACCCT
+
GGCGGDFGGGGGGGGGGGGG8FDGGGGGG8FFGDEFCFF<EG7CFGGGGFEGGGGFG@8CCFGGGFGE=FGGEGGGFEGGGFEE?=FEEE=F==EEFFDGGGCFGGGCEFFCAGCF9FFGDG:FFF::=FFD59D@EGGGA,33CEGD+<8FF8=FFGC@F*@AB*3@F7F5:*4CCA1=8>CE+CCF?FEGGF7**;FF#7<<C@GEF@?*C?<7620;9ECC=<CEC@<?C::=2@GFFEFCCGGFFEC>E1FGGGFG>?5D?GFEGGFGFGFGE0ED<A6+==8B9GGF88E<ABGEC8+FB+D=8GFA,EAD>8,ECGFF?GGFE>C4GFAFE@FEGFEACEFEB<EF8EAAE?6FCGGDFC,EGGFCGGGGF<F9FE:CFGGFGGGGDGGGEGFGGGGGGFFFF>GGGGFGGGGGFFEFDFFGGGGGGGGGCCCCC
@s1301 346
TGAGGAGTATTGGTCAATGGACGAGAGTCTGAACCAGCCAAGTAGCGTGCAGGATGACGGCCCTATGGGTTGTAAACTGCTTTTATAAGGGAATAAAGTGAGTCTCGTGAGACTTTTTGCATGTACCTTATGAATAAGGACCGGCTAATTCCGTGCCAGCAGCCGCGGTAATACGGAAGGTCCGGGCGTCATCCGGATTTATTGGGTTTAAAGGGAGCGCAGGCCGCCGGGCAAGCGTGTTGTGAAATGCAGTCGCTCAACGTCTGCACTGCAGCGCGAACTGCCCAGCTTGAGTGCGCGCAACGTTGGCGGAATTCGCCGTGTAGCGGTGAAATGCTTAGATATGGCGAAGAACTCCGATTGCGAAGGCAGCTGACGGGTGCGTAACTGACGCTCATGCTCGAAAGTGCGGGTATCGAACAGGATTAGATACCCT
+
GFGGGGGGGGGGGGGGGFGGGGGGEGGGGGGGFFFGGGGGGGFGGGGGGGGFGGGGGGGGGGGGGGGGGEEEFGGGGFFFCAFFGGGGGFGGGGGGGGGGGGGGGGGGGGGGGGGCGGGGGGGGGGGGFGGGGGCEGGGGFGGDGGGGGGGGGG++DFGGGGGGEGGFGG*,<B@FGEGDGGGG7FGEG7*:FGCGCE@<F7:BFG*<7FC?99=4B9ED6>EDF:>GA55?<CF?GFE>38FGFGGFF459:<?E:<C27FFECEC>#?95CC>:B;B9?D>EG,,D6DFF=GC:E@+F@<@8>=+FF8EB6++@+4++@=GE>@EGEGFE,AF>;C?8AEE7DGF<GGGFFF77GGGFDGGFGGGGGFFC,F:,7GFEFEGGGGFGGGFGGGFGGGGGGDGGGGGEGGGGGGGFGGFEDGGGGGGFF8FCCCCC
@s1301 347
TGGGGAATATTGCACAATGGGGGAAACCCTGATGCAGCGACGCCGCGTGAAGGAAGAAGTATCTCGGTATGTAAAGCTCTATCAGCAGGGAAGAAAATGACGGTACCTGACTAAGAAGCCCCGGCTAACTACGTGCCAGCAGCCGCGGTAATACGTAGGGGGCAAGCGTTATCCGGATTTACTGGGTGTAAAGGGAGCGTAGACGGTTTTGCAAGTCTGAAGGGAAAGCCCGGGGCTTAACCCCGGGACTGCTTTGGAAACTGTAGGACTAGAGTGCAGGAGAGGTAGGGGGAAGTCCTAGTGTTGCGGTGAAATGCGTAGATATTAGGAGGAACACCAGTGGCGAAGGCGGCTTACTGGACTGTAACTGACGTTGAGGCTCGAAAGCGTGGGGAGCAAACAGGATTAGATACCCT
+
CEFGEFGGGGGFGGGGGGGGGGGGGEGGGFGGFGGGGGGGGGGGGGG:F@FGGGGFFFGDGFGFGGGFGGGGGGGGGFGGGGFGGGGGGGFGEGGGGCGFFGEGGGGGGFFCGFDGGGFFF>FEGGC=FCFFGAFGGGGFGB,>CCGGGCGCFGGCD,>>CC7<C:<C<FGGC@BEC?FGG@FGFG:BCCF?@FE@GDEGG3/';E&FGGGCCF,BF*5@AC1FAFG*CE:EFEGBGFGGF7F@8C@?FFG7GDEEE9FGGGGG=GF@8DDF<GGGGGFGFF9FFF@+4,GGD8,GCEE<CF@6)EGGGGGF=7CCFGGGGEF;GGFFF5FFBF8DAFGECEGFF@@GGEGGGGGF<9EFGGGGGGGGGF@GGGGGDGGGDDGFEGGGGGGGGGGGGFAFFFGGGGGGGGGCCCCC
@s1301 37709
TGAGGAATATTGGTCAATGGGCGAGAGCCTGAACCAGCCAAGTAGCGTGCAGGATGACGGCCCTATGGGTTGTAAACTGCTTTTATAAGGGAATAAAGTGGGGGTCGTGACCTCTTTTGCATGTACCTTATGAATAAGGACCGGCTAATTCCGTGCCAGCAGCCGCGGTAATACGGAAGGTCCGGGCGTTATCCGGATTTATTGGGTGTAAAGGGAGCGTAGGCCGGAGATTAAGCGTGTTGTGAAAGGTAGAGGCTCAACCTCTGCACTGCAGCGCGAACTGGTCTGCTTGAGTACGCACAACGTGGGCGGAATTCGTGGTGTAGCGGTGAAATGCTTAGATATCACGAAGAACTCCGATTGCGAAGGCAGCTCACGGGAGCGCAACTGACGCTGAAGCTCGAAGGTGCGGGTATCGAACAGGATTAGATACCCT
+
EGGGGGGGGGGFGGGFGG@E@EGF::CFGGGGFGGGEDDFGG<FFGEFEEGGGGFGGGEEGGGGDEEECF7BFCFGGFGGG99FAFG?CEFFFGDFEFF<AFEGGECGGFFFABEGGGGGGGGGGDFFFGGGGFFGGG,:8D+@FGGGGFFF@F>CDC37<CCDFGGGDGGGFGF:*4*8F<:@EC=C@FGGFGG7E<C?<)2958G#ECGCC7>CE,CDBE?ECEC+C?F<<<<9:;F:DFFC#<:#,,/:<GG>FGF<9@<6AGFGGGC<DF=C>FEFFFFB,,D8FF9ED:C8=<7@F?4GFDFFEGEC>8ECE@@B=C88DEBGDFGFEFFGE9GFFDFBFFEC?B,E<B77EF6@+@F4EECFFF<:,D7<>FGGGFEGGGEDGGFCAGF<F@C<<BFDFCGGFCGGGGF<@EDFEGGGGGFAGFCCCB@C
@s1301 31468
TGGGGAATATTGCGCAATGGGGGCAACCCTGACGCAGCCATGCCGCGTGAATGAAGAAGGCCTTCGGGTTGTAAAGTTCTTTCGGTAGCGAGGAAGGCATTTAGTTTAATAGACTAGGTGATTGACGTTAACTACAGAAGAAGCACCGGCTAACTCCGTGCCAGCAGCCGCGGTAATACGGAGGGTGCGAGCGTTAATCGGAATAACTGGGCGTAAAGGGCACGCAGGCGGTGACTTAAGTGAGGTGTGAAAGCCCCGGGCTTAACCGGGGAATTGCATTTCATACTGGGTCGCTAGAGTACTTTAGGGAGGGGTAGAATTCCACGTGTAGCGGTGAAATGCGTAGAGAGGTGGAGGAATAGCGAAGGCGAAGGCAGCCCCTTGGGAATGTACTGACGCTCATGTGCGAAAGCGTGGGGAGCAAACAGGATTAGATACCCT
+
AEF?FGGGGGGFGGGGGGFFGGGGGGGGGGGFGGGGGGGGGGGGGGGGGEGGGGGGGGFGGGEFGGGG<FGGGGFFFGGFGFGGGGGGGGGFGGGGEGGGGGFCGFGGGGGGGGGGGGGGGF<FFGGGGGGFGFEFEGGGGGGGGFGFGGCGGGGGGGGGDFFFGCFGGGGGGCGFGGGGGFCFGGGGGEGDEEGEFD<FEEG<FFFF=<CFC:C@GF9CDFGGD?C=C8DGFF<F?:FG9C#:?@CDGG6<:3;DEGEG5AFFCF8#;GGGFF=DE=:9CG<FDGFGFCEC?@55,+F;<9,A,DC@++EFFE@9;8AB@GDDGGFEEBGEFCGFE::BF>CC,E9FFCGGDGEGGEF7B,EE::CC@FGGGGGCGGEGFC,FGGGGGFGGGF@@@FA,FDGGGGGGFGFGGGGEGGGGGGGGFGGGGGGFGGGGCCCCC
@s1301 350
TGAGGAATATTGGTCAATGGACGAGAGTCTGAACCAGCCAAGTAGCGTGAAGGATGAAGGTCCTACGGATTGTAAACTTCTTTTATAAGGGAATAAACCCTCCCACGTGTGGGAGCTTGTATGTCCCTTATGAATAAGCATCGGCTAACTCCGTGCCAGCAGCCGCGGTAATCCGGAGGATGCGAGCGTTATCCGGATTTATTGGGTTTAAAGGGAGCGCAGACGGGTCGTTAAGTCAGATGTGAAAGTTTTGGGCGCAACCTTAAAATTGCAGTTGAGACTGGCGTCCTTGTGTGCGGTTGAGGTGTGCGGAATTCGTGTTGTAGCGGTGAAATGCTTAGATATCACGAAGAACTCCGATTGCGAAGGCAGCACACTAATCCGCAACTGACGTTCATGCTCGAAAGTGTGGGTATCAAACAGGATTAGATACCCT
+
@EEFGC<EFGGGGGGFGGCEF@CGGGGFGCCFGDFGGG8E,EEGGGGFCFFGGGGAAFFG8CEEGGGGGG>FFFGFGGGGFAEFGGFGGGGGDFF?E?F7FFCEFGGDEFGDDGGEGGGGG,FF,EFGFGCDA9,CC<EFGFEE=ECDDCFFE<BF>FGFBFGGG>FGGGE,,,5C::FBG7>F**4<FCB,;7<CEE<BC#FFGF7&C4<9F3:18(=B;>:CB5CC>>7;;CFFFFG%DG)FC<CFB>*'9C5:21CDE6@,<DC7#F=34:1;>?#66=EEFDB,=+48)FGFE>4,@F8GFCC=FFE4+D>+B?FE@ECB5F>,E9CC,<D>99,,9,FGGFFF<E9FFB+B7FGDDECFGGGFCACGGFGGGGFB7F:GGGGF@C,E<FFFFGGFFEFF9CGDGGEEGFFGGGGFGFGGGGF<C<F@CCCC
@s1301 21580
TGAGGAATATTGGTCAATGGACGAGAGTCTGAACCAGCCAAGTAGCGTGCAGGAAGACGGCCCTATGGGTTGTAAACTGCTTTTATAAGGGAATAAAGTGAGTCTCGTGAGACTTTTTGCATGTACCTTCTGAATCAGGACCGGCTAATTCCGTGCCCGCAGCCGCGGTAATACGGAAGGTCCGGGCGTTATCCGGATTTATTGGGTTTAAAGGGAGCGTAGGCCAGAGATTAAGCGTGTTGTGAAATGTAGACGCTCAACGTCTGCACTGCAGCGCGAACTGGTTTCCTTGAGTACGCACAAATTGGGCGGAATTCGTGGTGTAGCGGTGAAATGCTTAGATATCACGAAGAACTCCGATTGCGAAGGCAGCTCACTGGAGCGCAACTGACGCTGAAGCTCGAAAGTGCGGGTATCGAACAGGATTAGATACCCT
+
GCCGG,CF,EFFGFGGG9FGGFGGFE7CF<F<ECFGACCAEFEFGGGGGGGGGGFFFGGGDEFFE@<E@EEEGGGGCE<AF,CFFFFCDGGFEFFFDA?F9?FEFGFG=FEFCFGAFG@9FDEECAFGG:<FGE9DFF8FF<@FGG>FCDF<AFFGG,3@FGGCEGGDG**;,@FEE:FC,><:@FC7CCE=FF:75*8F?+F854C<1<<,*=:5E@FBBCD;2;A6;C<FGCG-:9C?GGFC@@GFDC#)<FCB88B6>:;FGFC.7F<77CEC=7,>E8B:,B8,6,CFDCE?7FDF@,C,++>8GGGG@F:EFFC<FFECADFECBC,,9FGFFF8GGGGGGGF@<,ECGEC?GF7GGGFGGFFFGGGFECGGFEGFFDGFFFGGGEGGGGFF@C<DGGGGEGFGEGFEGFDGGGGGGGGGGGGGGGCCCCC
@s1301 352
TGAGGAATATTGGTCAATGGGCGAGAGCCTGAACCAGCCAAGTAGCGTGCAGGATGACGGCCCTATGGGATGTAAACTGCTTTTATAAGGGAATAAAGTGGGGCTCGTGAGCTCCTTTGCATGTACCTTATGAATAAGGACCGGCTAATTCCGTGCCAGCAGCCGCGGTAATACGGAAGGTCCGGGCGTTATCCGGATTTATTGGGTTTAAAGGGAGCGTATGCCGCAGGTTAAGCGTGTTGTGAAATGTAGGGGCTAAACCTCGGCACTGCAGCGCGACCTGGCTTGCTTGAGTACGCACAACGTGGGCGGAATTCGTGGTGTAGCGGTGAAATGCTTAGATATCACGAAGAACTCCGATTGCGAAGGCAGCTCACGGGAGCGCAACTGACGCTGAAGCTCGAAAGTGCGGGTATCGAGCAGGATTAGATACCCT
+
GFFGCFGGGFF9FGGGGGGCEGCGGDCFGCEEFGGGGGFFFFFGGGGEGGGGGGGGFGCEGEGGGG9FF<C?F<<FEEFGGEEGFGGGGGGGGGDGGFBEDFGGGGGGFF=<FG,<E<<FGD@CF9FFCEC,?CEFGFGFGGCFGGC,CEGDDFGGGGFFFGGFGGGEE7FFGFGDGGGGGG:CFD*C:F8FFDB@=EE@77,<C7F:#<---1<)1,/7?#ED<>85E:>2<<@=F78;@C#B9<#GGFD<F?GF>&>:>@E>)532<8C>DDEF6D6+D>FDED8F9FFA)EEGGGECDE+EEEGGCGD;>=7EGGFFFEDG=FB>C;CC,?AC@5ECCADDGDGGD?A,FCCEE@GGEEEEFAFGGFGFGGFCFCGGGGEDGGGGGFFGGFGGGEGGFGGFGGGGEGFFGEGGGFCGGGGGGFGGGFGCCCCC
@s1301 353
TGAGGAATATTGGTCAATGGGCGAGAGCCTGAACCAGCCAAGTAGCGTGCAGGATGACGGCCCTATGGGTTGTAAACTGCTTTTATAAGGGAATAAAGTGGGTCACGTGTGACTTTTTGCATGTACCTTATGAATAAGGACCGGCTAATTCCGTGCCAGCAGCCGCGGTAATACGGAAGGTCCGGGCGTTATCCGGATTTATTGGGTTTAAAGGGAGCGTAGGCCGGAGAGTAAGCGTGTTGTGAAATGTAGAGGCTCAACCTCTGCACTGCAGCGCGAACTGGTCTTCTTGAGTACGCACAACGTGGGCGGAATTCGTGGTGTAGCGGTGAAATGCTTAGATATCACGAAGAACTCCGATTGCGAAGGCAGCTCACGGGAGCGCAATTGACGCTGAAGCTCGAAAGTGCGGGTATCGAACAGGATTAGATACCCT
+
CFGFFGGGGGGGGGGGGGFGGGGGGGGGGGGGGGGGGGGFFGGGGGGGGGGGC@FGGFGDGEG7EAAFGGGGGGGGGGGGGGGGGGGGCAFFFFEFGGGGGFGGGFGGGGGGFGGGGGGGFGFGGGGGGGGGGEFGGGGGGGGGGGGGGFGGGGFGGGGGGGGGGGGGGGGDCFGGDGGGECBCFECFFFGCFGGGDGG9:5FCD@BFGG9CFDEF56?71<EDECG=B9#E@FFDG9EGGGFCEF;<@,FEDFGCFFCDGGGGGFFGF<>9GDGFCCE=DGFFDFD9GFDEBEEEGGEEFE8GGGFDEECFD=@EGGGGGFDGAECFDGFCGFECDFFFF;FFFFCGGGGFDCGFFFGFCGGGGEFGGGGFCD7FFFGGGGGGGGGGEFFGGGGGGGGGGGGGGGGGGGGFGGGGGGDFFFGGGGGFGGGCCB@C
@s1301 354
TGGGGAATATTGCACAATGGGGGAAACCCTGATGCAGCGACGCCGCGTGGAGGAAGAAGGTCTTCGGATTGTAAACTCCTGTTGTTGAGGAAGATAATGACGGTACTCCACAAGGAAGTGACGGCTAACTACGTGCCAGCAGCCGCGGTAAAACGTAGGGCACAAGCGTTGTCCGGAATTACTGGGTGTAAAGGGAGCGCAGGCGGGAAGACAAGTTGGAAGTGAAATCCATGGGCTCAACCCATGAACTGCCTTCAAAACTGTTTTTCTTGAGTAGGGCAGAGGTAGGCGGAATTCCCGGTGTAGCGGTGGGATGCGTAGATATCGGGAGGAACACCAGTGGCGAAGGCGGCCTACTGGGCACCAACTGACGCTGAGGCTCGAAAGTGTGGGTAGCAAACAGGATTAGATACCCT
+
AFCGGBFFGGGGFGGCFGGFGDGGGGFGGGGFFGGGGFGGCFDGFFGCE>FGGGFGGGGGFFFDGGG+:CABFGGFGGGFDEFGGGFFFGDDFGFGGFGGGGGGGGD,,8BBFGGD,,D<FFGGG=7B@F@FFF,7<=7+<>CFECEGGFCFBCFG,,:1C7*CFCAEG**=<?EFGD<9/<7BAFFEC@??FGG7=>?B>C::CEE9;D70@<?/9#B>,F=C?7@,FF@@C8CCFEEFF880C>@,+/FACGEFFA==C8A><F8FGGGF<B9=@3,<<FDCF87FFBCCBE@+B+8B:F@6)@++>,4A:DGGDEGGGEGGF>,EGFEGGFFDGFFEFCEGFFB@@:<F9EFEFFFGFFC@GFAGGEFEGGGFFFFE,DGGFGFFBGFFGFGGGGGGGGGGGGGGGFGCCCCC
@s1301 355
TGGGGGATATTGCACAATGGGGGAAACCCTGATGCAGCGAAGCCGCGTGGAGGAAGAAGGTTTTCGGATTGTAAACTCCTGTCGTTAGGGGCGATAATGACGGTACCTAACAAGAAAGAACCGGCTCACTACGTGCCAGAAGCCGCGGTTAAACGTAGGGTGCAAGCGTTGTCCGGATTTACTGGGTGTTAAGGGAGCGTAGACGGTAAAGCAAGTCTGAGGTGAAAGCCCGGGACTCAACCCCGTGACTGCTTTGGGAACTGGTTAACTAGAGTGCTGGAGAAGTAAGCGGAATTCCTGGTGTAGCGGTGAAATGCGTAGATACTAGGAGGAACACCAGTGGCGAAGGCGGCTTACTGGACAGTAACTGACGTTGAGGCTCGAAAGCGTGGGGAGCAAACAGGATTAGATACCCT
+
FGCFGGEGGGGGFEGFFGFG<CGGDFD,FFCF,CFGEGCG+C@@FEGFG7FGGGFGGGFG<C,CE+@4BF@AAFGGD9,:<F<DBFF@CF+=+++8B,,:5B+C+F,EFGAFFC<B,>,,3<FCD+*3@,,,83DE+3@,35,8>CECE*17@3=3,4=154C,591CF**3?FDG7**?2C7+<C088*<+03;*<7C;DD9@38C:2A#9@32*<7F=,,79791+<7GFDF;GDFF37::E=,EFADD0A<BC,,??FGGEFE9<EF?E5F?E@,E?=9@,B+?+FEEE,=EB>,4,FA@+)C@EEAF;CCE>8GGFF@<F<,E<FEAGGFFCA58@EFEFFE@GF@8FCFFE8GGGGCFFFGGGGGFGGFFF8CGFFGFC@FFCFEEGFC9GE@FFGGGGGEGGGGGCCCCC
@s1301 35966
TGGGGAATATTGGTCAATGGGCGGAAGCCTGAACCAGCCAAGTAGCGTGCAGGATGACGGCCCTATGGGTTGTAAACTGCTTTTATGCGGGGATAAAGTGGGCCACGCGTGGTCTTTTGCAGGTACCGCATGAATAAGGACCGGCTAATTCCGTGCCAGCAGCCGCGGTAATACGGAAGGTCCAGGCGTTATCCGGATTTATTGGGTTTAAAGGGAGCGTAGGCCGTTTGGTAAGCGTGTTGTGAAATGTCGGGGCTCAACCTGGGCATTGCAGCGCGAACTGCCAGACTTGAGTGCGCAACGTTGGCGGAATTCGCCGTGTAGCGGTGAAATGCTTAGATATGGCGAAGAACTCCGATTGCGAAGGCAGCTCACTGGAGCGCAACTGACGCTGAAGCTCGAAAGTGCGGGTATCGAACAGGATTAGATACCCT
+
EFGEGGGGGGGGGGGEEFFFGGGGGGGGGGGGGGFGGGGGGGGGGGGEGGGGGGGGGGGGGGGGGGGGGGGGGGGGGGGGGGGGGGGGGGGGGDFFGGGCFGGGGGGGGGGGFGGGGGGGGGGGGGGEGGGGGGGGGGGGGFGGGGGFGFGGGGGGGGGGGGGGGGGGGGGGCFGGGDGGGGGGGGGEGGGGGGGGEGG.FFGFGGG?GGGGFGEGD5?D9FEGGGGBGGG>CEFDEF:FFEC>1<:BE>FGGGGFFGGGGFGGGGFEGFGGFGGEDEEBD<DBCD@,DFDB+GGEGF8BECGGGFGGFCEEGEEDF:FA+GFGGGFEGGGGGGDGGGFAGFCGGGFCGFDF@DC7GGCEGGGFEFEEFGGGGFFGGGGGGGGGFGGGCEGGGGFGGGGFGFE:FGEEGGGGGGGGFECGGGGGGFFCGC9CCC
@s1301 43617
TGAGGAATATTGGTCAATGGACGAGAGTCTGAACCAGCCAAGTAGCGTGCAGGAAGACGGCCCTATGGGTTGTAAACTGCTTTTATAGGGGGATAAAGTGTGTCACGTGTGGCATATTGCAGGTACCCCATGAATAAGGACCGGCTAATTCCGTGCCAGCAGCCGCGGTAATACGGAAGGTCCGGGCGTTATCCGGATTTATTGGGTTTAAAGGGAGCGTAGGCCGTCTTATAAGCGTGTTGTGAAATGTCGGGGCTCAACCTGGGCATTGCAGCGCGAACTGTGAGAATTGAGTGCGCAGGAAGTAGGCGGAATTCGTCGTGTAGCGGTGAAATGCTTAGATATCACGAAGAACTCCGATTGCGAAGGCAGCTCACTGGAGCGCAACTGACGCTGAAGCTCGAAAGTGCGGGTATCGAACAGGATTAGATACCCT
+
FGDGGGGGGGGGGGGGGGGFGGGGGGGGGGGGGGFGGGGGGGFGGGGGGGGGGGGGFFFGGGGGGGFGGGGGGGGGGGGGGGGGGGGGGGGDFEGGGGFFGGGGGGCGGGGGGGGGFGFGGGGGGGGGGGGGGGGGGGGGGFCGGGGGGGGGGGDGGGGGGGFGGGEFFCG99,>CFG77FC<FGGGGGGGGGG>E2CC<FGFFFG8@>EF@G@DDGEEDFECEFGE>+CCGFCFAD;GEFF-G?<F?*+GEDGE8BFGFG<>FGGGGFCGGGGEFFFEC=FGGGB5,,D,B93+CEFGGFEDGGEFGGGEED?GGGDECFEFBAGEFDGGFFGFCGFCGGGFCC@GGGGDGDFEF:<F=EFGGGFDGFCFGGFFFGGGGGGGGFGGGGGCGGGGGGEGGGGFGCGGFGGFGGGGGGFFGGGGGGFGGGFF<CCCC
@s1301 358
TGGGGAATATTGCACAATGGGGGAAACCCTGATGCAGCGACGCCGCGTGAAGGAAGAAGTATCTCGGTATGTAAACTTCTATCAGCAGGGAAGATAGTGACGGTACCTGACTAAGAAGCCCCGGCTAACTACGTGCCAGCAGCCGCGGTAATACGTAGGGGGCAAGCGTTATCCGGATTTACTGGGTGTAAAGGGAGCGTAGACGGATTAGCAAGTCTGAGGTGAAAGGCAGGGGCTCAACCCCTGGACTGCATTGGAAACTGCCAGTCTTGAGTGCCGGAGAGGTAAGCGGAATTCCTAGTGTAGCGGTGAAATGCGTAGATATTAGGAGGAACACCAGTGGCGAAGGCGGCTTACTGGACGGTAACTGACGTTGAGGCTCGAAAGCGTGGGGAGCAAACAGGATTAGATACCCT
+
GGGGGGGGGGGGGGGGGGGGGGGGGGFGGFGGGGGGGGGGFFGGGGG7FGGGGGGGGGGDFFGGGGGEGGGGGGGGGGGGGGGGGGGFGGGGGGGGFFGGGGDGGGGGGGGFGGGGG8FFCEGGGGGGGGGGGFGGGGGGGGGGGGGDFEGGGGGGGGGGGGGGGGFCGE>=CE?GGG8FGGGGGGGGE?FDFFGD=CC3GG>DFE;9CFFGFGF>C??,1FAC2@CCF7CC@CE9CFCEFC>GGGGFFGFBGFGDF@8CC1<8GGG>DCFEBGGGGGFGFF9CGECFEFED>8E8F?=B:ECGFEEECEF9DGGGGGGGGGGFFGGGGFEF,:6645AEEGGFEC6@EDGGGGGGGGGGGGGGGGGGGGGFFGFFDGEDFGGFEFFGGGGGGGFFFGGGGGGGGGGGFFGCCCCC
@s1301 36215
TGAGGAATATTGGTCAATGGACGGAAGTCTGAACCAGCCAAGTAGCGTGCAGGATGACGGCCCTATGGGTTGTAAACTGCTTTTATGTGGGAATAAAGTGAGGGACGTGTCCCTTTTTGTAGGTACCACATGAATAAGGACCGGCTAATTCCGTGCCAGCAGCCGCGGTAATACGGAAGGTCCGGGCGTTATCCGGATTTATTGGGTTTAAAGGGAGCGTAGGCCGTCTTTTAAGCGTGTTGTGAAATACTGTCGCTCAACGACAGAGGTGCAGCGCGAACTGGGAGACTTGAGTGCGCGGAATGCAGGCGGAATTCGTCGTGTAGCGGTGAAATGCTTAGATATGACGAAGAACTCCGATTGCGAAGGCAGCTTGCAGTAGCGTAACTGACGCTGAAGCTCGAAAGTGCGGGTATCGAACAGGATTAGATACCCT
+
FGGGGGGGGFGFGGGGGGGGGGGGGGGFGGGGGGGGGGGGGGDGGGGGGGGGGGGGGGGGGGGGGGGGGGGGGGGGGGGGGGGGGGGGGGGGGGGGCFGGGGGGGGGGGGGGGGGGGGGGGGGGGGGGGGGGFGFGFGFFGGGGGGGGGGGGGGGGGDGGGGGGGGGC7@FGGGGGGGEGGGGGCEGCF7CFGFEFGGGF@G>GGGGGGAFGGFFFG>C7?CCGGGGFGGGGC8GEGGFC>F9CEGGGGG<EFGFFGFG@F=CGGGGGGFGFFGGGFGE@7FFFEDGGE=8F?DEGGGGGGFGGGGFFECEEBE>GGF=?FF88)CGEF<EB?FDFFGGGFCFF?GEGFFFFAE@B7GGEGGC<FF9GFDFGGGGGCFEEDDGGGGEGGGGGGGFGGGGGGEF9GGGGGGGEGFGGGGFEGGGGGGGFGFFCCBAC
@s1301 39950
TGAGGAATATTGCACAATGGGGGAACCCTGATGCAGCGACGCCGCGTGAAGGAAGAAGTATTTCGGTATGTAAACTTCTATCAGCAAGGAAGAAAATGACGGTACTTGACTAAGAAGCCCCGGCTAAATACGTGCCAGCAGCCGCGGTAATACGTATGGGGCAAGCGTTATCCGGATTTACTGGGTGTAAAGGGAGCGTAGGCGGCATGGCAAGTCAGAAGTGAAAGCCTGGGGCTCAACCCCGGAATTGCTTTTGAAACTGTCAGGCTAGAGTGTCGGAGGGGTAAGCGGAAGTCCTAGGGTAGCGGTGAAATGCGTAGATAGTAGGAGGAACACCGGTGGCGAAGGCGGCTTACTGGACTGTAACTGACACTGAGGCTCGAAAGCGTGGGGAGCAAACAGGATTAGATACCCT
+
CFGGGGGGGGGGGGGGGGGGGGGGGGGEGGGGGGGGGGGGGGDGGGCFGGGGGGGFFFFFGGGGGGGGGGGEGFGGGGGFGGGGGGGGGGGGGGGGDEGGGGGGGGGGGGGGFGGGGGGGEGGGC@FGGGGGFGGGGFGGCEC@FGECGGFGGDFFGBFGGGGGGG7=EGCFGDGGG7F>CCEFF?C<CFF@FG<EGFFGGDE5C<CG@FGG<GFFGFFGFDFDG7FFG>GGGGD,GGEDGGGGGGDGFFACFFF?DD?FGFGFGGF=;8C<F07GEGGFGGGGE7:GEFE@>,FEABCE,GE5FCFEAC@??=>7FEAA9FE99<EE,FC@8CC:GGGGEEFFC:GGGGGGGFGGGGFEE<GFGFFCGGFEGGGFGGFGGFFEEGGGGGGGGFFC6DFGGGGFCGGGGGCCCCC
@s1301 35758
TGGGGAATATTGCACAATGGGGGAAGCCCTGATGCAGCGACGCCGCGTGAGCGATGAAGTATTTCGGTATGTAAAGCTCTATCAGCAGGGAAGATAATGACGGTACCTGACTAAGAAGCTCCGGCTAAATACGTGCCAGCAGCCGCGGTAATACGTATGGAGCAAGCGTTATCCGGATTTACTGGGTGTCAAGGGAGCGTAGGCGGTCCTGCAAGTCTGATGTGAAAGGCCGGGGCTCAACCCCGGGACTGCATTGGAAACTGTAGGACTAGAGGGTCGGAGGGGTAAGTGGAATTCCTAGTGTAGCGGTGAAATGCGTAGATATTAGGAGGAACACCAGTGGCGAAGGCGGCTTACTGGACAACTACTGACGCTGAGGCTCGAAAGCGTGGGGAGCAAACAGGATTAGATACCCT
+
EEGGGGGGGFFGGGFFACEFFFEGGGGGGFFFGG9FFG@CFCEGGGDGFEFGD7FGGGGGGG9<EFG7FFGGGG?FGCF9ECFFFGGGFFG,FFCFGGGGGGGG@=FGGGGGGG,8DAFDFGGGGDEGGFGGDEFFGGGGF<<FGEEGEEE93BFGG9<BC@FGGDFEGGD,<CFE7<:BFFFGC?7=;%?2C8F:DGGCCEFFE8(CE?CGGACF@CGGEB@<C?<F@@DGGGGGE7@CCCDEDFECC>5EGFF9EFA@8FFCDGFB9=<?$+$CGFF?EGGFFAEFFE9DGEEDE9<BFGFEFGFEFFC,GGGF7FFF9EB,CFFGAEFB,CAFCEGF@EGGGFCGGGEGFGGFGEFFGFGFGFDEEFCC?GFF8FFCGFFCCEGGGGGGGGGGGEFEFGGGGGGGGGGCCCCC
@s1301 21958
TGAGGAATATTGGTCAATGGACGAGAGTCTGAACCAGCCAAGTAGCGTGCAGGGTGACGGCCCTATGGGTTGTAAACTGCTTTTATAAGGGAATAAAGTGAGTCTCGTGAGACTTTTTGCATGTACCTTATGAATAAGGACCGGCTAATTCCGTGCCAGCAGCCGCGGTAATACGGAAGGTCCGGGCGTTATCCGGATTTATTGGGTTTAAAGGGAGCGTAGGCCGGAGATTAAGCGTGTTGTGAAATGTAGACGCTCAACGTCTGCACTGCAGCGCGAACTGGTCTCCTTGAGTACGCACAAAGTGGGCGGAATTCGTGGTGTAGCGGTGAAATGCTTAGATATCACGAAGAACTCCGATTGCGAAGGCAGCTCACTGGAGCGCAACTGACGCTGAAGCTCGAAAGTGCGGGTATCGAACAGGATTAGATACCCT
+
FGGGGGFGGGGGGGGGGGGGGGGGGBFEGGGGGGGGGGGGGGGGGGGGGGGGGGGGGGGGGGGGGGGGGGGGGFGGGGGGGGGGGFFGGGGFFGGGGGGGGGGGGGGGGFGGGGGGGGGGGGGGGGGGGGGGGGGGGFGGGGGGGGG,<FGGGGGGGAFGGGGDECEGGEFGGGGGGFEGGGGGGGGGGGGFGGGGGEFFG>GFGGGEGGGFGG@FGFGCFDGGGGG:DCGGFGGFGGGGGFFE:DCFGGFGFGFCDFFGGGGFFGGGGGF>CFGGBDEGDGFF7,,A,,=99EC:7AFF9FEAGDECGFED=@EGGFF<GGGGBGGGFA,AEFDF=CGEA@FEFFFGGGGGGGGEGGGGGGGFGE@GFFGGGFFGFCEFBC7GGGGGGEGGGFFFGGGFDGGGGFFGGGGGGGGGGGGFGGGGGGGGGGGCCCCC
@s1301 363
TGGGGAATATTGGGCAATGGGCGCAAGCCTGACCCAGCAACGCCGCGTGAAGGAAGAAGGCTTTCGGGTTGTAAACTTCTTTTGTCAGGGACGAGCAGAAGACGGTACCTGACGAATAAGCCACGGCTAACTACTTGCCAGCAGCCGCGGTAATACGTAGGTGGCAAGCGTTGTCCGGATTTACGGGGTGTAAAGGGCGTGTAGCCGGGAGGGTAAGTCAGAGGGGAAATCCAGGGGCTCAACGTGTGAACTGCATTTGAAACTGCTCTTCTTGAGTATCGGAGAGGCAATCGTAGTTCCTAGTGTAGCGGTGAAATGCGTAGATATTAGGAGGAACACCAGTGGCGAAGGCGGATTGCTGGACGACAACTGACGGTGAGGCGCGAAAGCGTGGGGAGCAAACAGGATTAGATACCCT
+
GD<FGGGGGGFGG8FGGGGGGGGCBGGGGGGGCFGGGGGGGGCCFFGC@EGGGGFGG,C=FFEEFEFGFGG:<FFFFGFFGGGD<@F9=FBFCEDEGGCE8A=:+B@CD,BFF+BCAEGGF,8F@@EGFD<9A8,,=<3=,@:,:D*5>F>*<D;FCFFGF=CFFF,@=C*=C;9:@FE*=5,,*C?EF5*>:9:E7)85A884;C>;:AC*;3,9@*D36,,@+@67CC<5+++:8@+,,B3,,,BCDF:;C;;C9,9;==063,FCGF9<GFDEC?+>CGE=@?:9,+4==9GDE=@=DAGGDGAFCCFEFE=@CC>E,FFCGFFFF=F<<GGGFCCGFDGEGGGGCGE@CGFC<8F@EGGGFGFFFGGGFCGFFF@FEF@FFFGGGGGFFEFC<EC,GGGGGGGGGGGGGCCCCC
@s1301 364
TGAGGAATATTGGTCAATGGACGCAAGTCTGAACCAGCCAAGTAGCGTGCAGGACGACGGCCCTCTGGGTTGTAAACTGCTTTTAGTTGGGAATAAAGTGCACCCCGTGTGGTGTTTTGTATGTACCATCAGAAAAAGGACCGGCTAATTCCGTGCCAGCAGCCGCGGTAATACGGAAGGTCCAGGCGTTATCCGGATTTATGGGGTTTAAAGGGAGCGCAGGCGGACCTTTAAGTCAGCTGTGAAATACGGCGGCCCAACCGTCGAACTGCAGTTGATACTGGAGGTCTTGAGTGCACATAGGGATACTGGAATTCATGGTGTAGCGGTGAAATGCTCAGATATCATGAAGAACTCCAATCGCGAAGGCAGGTATCCGGGGTGCAACTGACGCTGAGGCTCGAAAGTGCGGGTATCAAACAGGATTAGATACCCT
+
CFCFGFFFGGGGGFGGGGGGGGGGGGGEGGGGGGGGGGGFEFFGGGGCEEFGGGGGGGGGGGG?F?FGGGGGGFGFGGGGFFF,,E@FCFG<EGGGFGEFGGFF+7>BCG7?EF=FDF,FFFGFGFEEGGGGFFGGFCFGDFGGGGGGCFFGFFFEG,@+5@DF@GECBGGGGF*>FGGEF,CFEFGGFFE8<?FEE:E;8C#GC;2FE8CCFGC:G9:>=?:DDFGEDFF?C?F=;D>CF@C6:3@;FFBCC::/EGECGGGFCGGFGFA,FF@FA@99FFB0FF8B=A,E=GGFC9AFF<DFC,CC,@,E;9GGEFGGFGGGBGGFGGGFEFF@,<FDGCF;FCAFGFGFDC<FEFA+EGEGGGGGGEFE8GGGEGGDFA9@FCF:EC@GGGGGFGGGGGFFFCFEGECGGGFFGGGGGGGGGGFFGEGCCCCC
@s1301 365
TGAGGAATATTGGTCAATGGACGAGAGTCTGAACCAGCCAAGTAGCGTGCAGGATGACGGCCCTATGGGTTGTAAACTGCTTTTATAGGGGGATAAAGTGTGCCACGTGTGGTATATTGCAGGTACCCTATGAATAAGGACCGGCTAATTCCGTGCCAGCAGCCGCGGTAATACGGAAGGTCCGGGCGTTATCCGGATTTATTGGGTTTAAAGGGAGCGTAGGCCGTCTGGTCAGCGTGTTGTGAAATGTCGGGGCGCAACCTGGGCATTGAAGCGCGAACGGCCAGACTTGTGTGCGCAGGAAGTAGGCGGAATTCGTCGTGTAGCGGTGAAATGCTTAGATATGACGAAGAACTCCGATTGCGAAGGCAGCCTGCTGTAGCGCAACTGACGCTGAAGCTCGAAAGCGTGGGTATCGAACAGGATTAGATACCCT
+
CFGGGGGGGGGGGGGGGGGFGGGFGGGGFFGGGGGGGGGDFFFGGGGFEGGGG@FGGACFGGGGGGGGGGDGGGGGGGGGCEEFGGGGGGGG7+BEFCFEGGGGGGGGGGGGGGGGGGGGGGGGGGGGGGFFGGFGGFGFEFDGGGGGGGGGGGFGDCFGGGGGDDEGGGGFFGEG***1>2,1CFGEF7**5FFGGGG9CFC<CFF@EGCE9EEFC;G507C4?EC:EC?9++;2EBC:@C5;,<<=F>.G&GG80F808GGFDG>8@>+$+<2:8362*#=<:CF<FF>,):@+8DCF9,9FFE@FFFA,@=EB+@@BEE@6)C>GGFFC9,,,=?EFEDFFDBGDF9GF<ECFCFGGDEEGGDAFGGFFB,6EFGGGGGGGGFE@:@@CFGGFFCGGDGFD@@C:GGGDFFGGGGEFFDGGFEAGGCFB-86A
@s1301 38821
TGAGGAATATTGGTCAATGGACGCAAGTCTGAACCAGCCATGCCGCGTGCAGGATGAGGCATCTATGGTGTGTAAACTGCTTTTGTACGGGAAGAAACACTCCTACGTGTAGGAGCTTGACGGTACCGTAAGAATAAGGATCGGCTAACTCCGTGCCAGCAGCCGCGGTAATACGGAGGATCCAAGCGTTATCCGGAATCATTGGGTTTAAAGGGTCCGTAGGCGGCTTTAGAAGTCAGTGGTGAAAGCCCATCGCTTAACGATGGAACGGCCATGGATACTGTAGGGCTGGAATTACTTGGAAGTAACTAGAAGATGTAGTGTAGCGGTGAAATGCTCAGATATTACATGGAATACCAATTTCGAAGGCAGGTTACTACAAGTGGATTGACGCTGATGGACGAAAGCGTGGGGAGCGAACAGGATTAGATACCCT
+
DFGGGFFFFGGGGGGGGGGFFGCE7FFGGGGGGGGGFFFF9FFFCGGGGGGGGGGG,CE9F?FGGGAFF<6CFGFGGGFGFGGFGGFFGCGCFGGGGGGGGF8<FGGFCDF<FFFF8FG8F:C=BEDFFGGFGGGGGGCFFEGDCF@FGCFD=FGGGGCFDFAFBCGGC:>,<<<BFGG@,CFGD9=FGGDG9BFGG=BGFGCECC<FF8:,:84C:AGDCBGF$EE3#,7$39@?@CCFDFCFFC9D309<+@?DFFEF<E<EFE;FC8=;BE;2FEFF=AA<FC=FF?,CCB9E>EA,,:,A?FF<C@4=;4@,8EFCFFEC>FB9EEC,A,A@9FCFE=EE@9GGGGGFE<GGFE<CC<7GF@C,FCGGGGFGFFC,@,CCFEGGDGGGGGGGGGGFEGGF,CDGDGGFGGFF;C9GGFFGGGGGGGGCCCCC
@s1301 367
TGAGGAATATTGGTCAATGGACGAGAGTCTGAACCAGCCAAGTAGCGTGCAGGATGACGGCCCTATGGGTTGTAAACTGCTTTTATAAGGGAATAAAGTGAGTCTCGTGAGACTTTTTGCATGTACCTTATGAATAAGGACCGGCTAATTCCGTGCCAGCAGCCGCGGTAATACGGAAGGTCCGGGCGTTATCCGGATTTATTGGGTTTAAAGGGAGCGTAGGCCGGAGATTAAGCGTGTTGTGAAATGTAGATGCTCAACATCTGCACTGCAGCGCGAACTGGTTTCCTTGAGTACGCACAAAGTGGGCGGAATTCGTGGTGTAGCGGTGAAATGCTGAGATATCACGAAGAACTCCGATTGCGAAGGCAGCTCACTGGAGCGCAACTGACGCTGAAGCTCGAAAGTGCGGGTATCGAACAGGATTAGATACCCT
+
FGGGGGGGGGGGGGGGGGGGGGGGGGDGGGGGGGGGGGEGGGFGGGGGGGGGGGGGGGGGGGGGGGGGGGGGGGGFGGGGGGGGGGGGGGGFGGGGFFGGGGGFGGGGGGGGGGGGGGGGEFEGGGGGGGGGGGGGGGG9FBEGGGGGGGGGGGFGEFGGGGGGGGGGGGEFGGGGG*@FFFGGFGGCBFDDECFGG=F1$;FFGG:>FFFG?FG?DDFDBFGF?BGFGGCCFFG<B4GGGFDGGGG7=BAFFFED?FGFCCCE@@EGCFG@:GEF>E=-D8FFFFFD=<,FDFEC>FEEDFFCGGGFE>?>6CE8GGFFF:>B)F=FFB<=CF?,4C,GGGGGGGGGFDGFGGGCFGGGEEGFFGGGGGGGGGGFEFGGGGDGFFEFFB;GGGGEFGGGFGFF8GGGGGGGGGGGGGGFGGGGGGGGGGGCCCAC
@s1301 34463
TGGGGAATATTGCACAATGGGGGCAACCCTGATGCAGCGACGCCGCGTGAGCGAAGAAGTATTTCGGTATGTAAAGCTCTATCAGCAGGGAAGAAAATGCCGGTACATGACTAAGAAGCCCCGGCTAACTACGTGCCAGAAGCCGCGGTAATACGTAGGGGGCAAGCGTTATCCGGATTTACTGGGTGTAAAGGGAGCGCAGGCGGTCTTGCAAGTCTGATGTGAAAGCCCGGGGCTCAACCCCGGGACGGCGTTGGAAACTGTGGGATTTGAGTGTCGGAGGGGCAAGTGGAATTCCTGGTGTAGCGGTGAAATGCGTAGATATTAGGAGGAACACCAGTGGCGAAGGCAGCTCACTGGAGCGCAACTGACGCTGAAGCTCGAAAGTGCGGGTATCGAACAGGATTAGATACCCT
+
FCDDGCEGGGGGGGGGGGGGGFG+FCFGEGGGGGGGG8@FGGGGDGGFCFFGGGGGGGGAFAFFGGDB4+4CEFF9FEF9<D,F9,5A?FE<:EFFCEF,5CFFFG,C?,85CB,CF8BDF+FF>>FF<B9<C<:@:,7F88@AFCFC*<1,8,*88<=CCFDGGG:+<=FGGFF7*1<<,>FCA30<50+8<CC8C2C>*C:/4;<7C??8<9F4<,F@,CGGGCCEF<CC:CB@,*:@C::B<5+@+7GEFAEF@,7==:=5>,FAF=,GGGGGGGEF@D:FF=E,CEE@,,,8>=A,GEF@AFEEFF?,?,C7,C<AF9CFFF8GF<FE@9CFGGGGF@7FF6,FE@EFFF9FEGGGGFCCEDGGGGCCGGGFE:CFGGFFF>FFCCFECCE<FFDEGGGGGGGGGGGCCCCC
@s1301 369
TGGGGAATATTGCGCAATGGGGGCAACCCTGACGCAGCCATGCCGCGTGAATGAAGAAGGCCTTCGGGTTGTAAAGTTCTTTCGGTAGCGAGGAAGGCATTTAGTTTAATAGACTAGGTGATTGACGTTAACTACAGAAGAAGCACCGGCTAACTCCGTGCCAGCAGCCGCGGTAATACGGAGGGTGCGAGCGTTAATCGGATTTATTGGGTTTAAAGGGAGCGTAGGCCGTCTGGTAAGCGTGTTGTGAAATGTCGGGGCTCAACCTGGGCATTGCAGCGCGAACTGTCAGACTTGAGTGCGCGGGAAGTAGGCGGAATTCGTCGTGTAGCGGTGAAATGCTTAGATATGACGAAGAACTCCGATTGCGAAGGTAGCCTGCTGTAGCGCAACTGACGCTGAAGCTCGAAAGCGTGGGTATCGAACAGGATTAGATACCCT
+
FFGGGGGGGGGGGGGGGGFGGGGGGGGGGGGGGEGGGGGGGGGGGGGFGGGGGGGGGGGFGGGGGGGGGGGGGGGGGGGGGGGGGGGFGGGGG:@FGGGGGGGGGGGGGGGGGGGGGGGGFGGFGFGEFGGGGGGGDGGGGGGGGGGGGGGGGGGFGGGGGGFGGGFGGGGGGGGGGFGGGGFG71AFGBCGDCGCC:FFGG<ACCF?GGG<ACC?G9C1.CEDFFG=GEGFFGGFF48C@EDGECGFFBAGC@FCGGFFGCCD:7C7GGGGCE<FACFCCCCCECGGGGGGFEFFFFGGGGGGGGF=FGGGGGGFB497GGCGGFEGGFGEDGGGE,FGGGFFGFCCFBB,GGFCEFGGGGGGGGGEGGFFFGFFGGGGGGGGGGGGGGGGGGGGGGFGGGGGGFGGGGGGGGGGGGGGGGGGGFEGGGGGGGGGCCCCC
@s1301 370
TGAGGAATATTGGTCAATGGGCGAGAGCCTGAACCAGCCAAGTAGCGTGAAGGATGAAGGCTCTATGGGTCGTAAACTTCTTTTATATGGGAATAAAGTTTTCCACGTGTGGAATTTTGTATGTACCATATGAATAAGGATCGGCTAACTCCGTGCCAGCAGCCGCGGTAATACGGAGGATCCGAGCGTTATCCGGATTTATTGGGTTTAAAGGGAGCGTAGGCCGGAGATTAAGCGTGTTGTGAAATGTAGACGCTCAACCTCTGCACTGCAGCGCGAACTGGTCTTCTTGAGTACGCACAACGCGGGCGGAATTCGTGGTGTAGCGGTGAAGTGCTTAGATATCACGAAGAACTCCGATTGCGAAGGCAGCTCACGGGAGCGCAACTGACGCTGAAGCTCGAAAGCGTGGGTATCGAACAGGATTAGATACCCT
+
AFFGGGGGGGGGGGGGGGGGGGGGGGGGGGGGGGGGFGGGDGFGGGGGGGGGGGGGGFCGFFDF<FFGGGFEGGGFGGGFFGGGGGGEFG8FDFGFGGGGGGGFFGGGFFGG,=FCFDAE5E<FGGGFFGGGGGGC9FFF,<?EGDEFD9DG:=FFGG8BF@DF7+@FFGGGF9CFFFGE?@BF7>?C@C7FFG@E?EG:DAFA:F=B;57BCFCF7<:3;BDCF:C7FEC=::E>@D=2FF@GGFF?GFCE=>?%GCFFFFC9FDFFCGGAGEEF9D8;CDF@8D<38@8F5B=3E=7C8FBEGDGFGGFE=>8CGDECGGGGFGEFFE,,FFFDFCEFDA<:GGECGGCFFGEGGGE>GGGGGGEGGFFGGGGGGFEFEEEGGFFGGGCFFFGGGEEGGFFFF@EGGGGGGGGGGGFFFAGGGGGGGGFCCCCC
@s1301 45194
TGGGGAATATTGCACAATGGGGGAAACCCTGATGCAGCGACGCCGCGTGGAGGAAGAAGGTCTTCGGATTGTAAACTCCTGTTGTTGAGGAAGATAATGACGGCACTCAACAAGGAAGTGACGGCTAACTACGTGCCAGCAGCCGCGGTAAAACGTAGGTCACAAGCGTTGTCCGGAATTACTGGGTGTAAAGGGAGCGCAGGCGGGAAGACAAGTTGGAAGTGAAATCTATGGGCTCAACCCATAAACTGCTTTCAAAACTGTTTTTCTTGAGTAGTGCGGAGGTAGGCGGAATTCCCGGTGTAGCGGTGGGATGCGTAGATATCGGGAGGAACACCAGTGGCGAAGGCGGCCTACTGGGCACCAACTGACGCTGAGGCTCGAAAGTGTGGGTAGCAAACAGGATTAGATACCCT
+
FGGGGGGGGFGFGGGGGGGGGGGGGGGFGGF@FGGGGGGGCFGEFGDFFGGGGGGGGFFGGGFAFGGEGGGGGGGGGGGGGFGGDFGGGGGGFFAFGGGGGGGGGGGGGG?FCFGGGGGGGGGGGF7FFGGGGGGGGGGDGFCGEGGGGGCFFCFGFEG9=C<=@ECEFEGGGGGGG7<?FGC:F=GGFCFF9F:7E=@?EGE7:=GFC<,AFFFB:FBF<:CFAFGDEFCFGFFFGGFGGGGGFGGGGFFFFFFBFGFFGGGGFGGF?FFCC=FDGGF@GGGGGGFBEGGFEGGECC7DGFFCBFCDFFGGFFC=FCGGFEFDGGEGFEE@@C8GGGGGEEF@FC@GGGGGGGFFGFGGGGGCGGGFGGGGGGGGFDGCGGGGGGGGGGGGGGGGFC9EFFFE<CGGGGGCCCCC
@s1301 23768
TGGGGAATATTGCACAATGGGGGGAACCCTGATGCAGCGACGCCGCGTGAAGGAAGAAGTATCTCGGTATGTAAACTTCTATCAGCAGGGAAGATAGTGACGGTACCTGACTAAGAAGCCCCGGCTAACTACGTGCCAGCAGCCGCGGTAATACGTAGGGGGCAAGCGTTATCCGGATTTACTGGGTGTAAAGGGAGCGTAGACGGTGTGGCAAGTCTGATGTGAAAGGCATGGGCTCAACCCCGGTACTGCATTGGAAACTGTCGTACTAGAGTGTCGGAGGGGTAAGTGGAATTCCTAGTGTAGCGGTGAAATGCGTAGATATTAGGAGGAACACCTGTGGCGAAGGCGGCTTACTGGACGATAACTGACGCTGAGGCTCGAAAGCGTGGGGAGCAAACAGGATTAGATACCCT
+
FFGGGGGGGGGGGGGGGGGGGGGGGGGGGGGGGGGGGGGGGGGGGGG>FGGGGGGGGGGGFGGCFEGFGGGDGFFGGGGGGGFGGGGGGGGGG<;DCFFGGEG:FEGFFGGGGGGGG@FGGGGGG@FGGGGGGGGGGGGGFFGGGGGG>:CFGFFFGGGGGGGGGG?G0EEFGGDG<?C?FGGGGGGGECECFGGCCCEG5=EGGE8AFEGGFFE7:=FGFFCCGEGFG<GFCFGF?@FCFGFGDGFF>@BDGDFDFGFFG87BEFG<789A>GBGGGGGGDDFGFE9GFF?:FE:FCCE8FC>BC?=F9FC,?:GGFGGFDE9GGEGA9EB@F8FEFF@7DGFGF7GE>GCGGGGGGEGF@F9EAGGFGGGGGGGGGGGFFGGGFGGFGEGFDFGGGGGFGGGGGGGGGGCCCCC
@s1301 38237
TGGGGAATATTGCACAATGGGGGAAACCCTGATGCAGCGACGCCGCGTGGAGGAAGAAGGTCTTCGGATTGTAAACTCCTGTTGTTGAGGAAGATAATGACGGTACTCAACAAGGAAGTGACGGCTAACTACGTGCCAGCAGCCGCGGTAAAACGTAGGTCACAAGCGTTGTCCGGAATTACTGGGTGTAAAGGGAGCGCGGGCGGGAAGACGGGTTGGAAGTGAAATCTATGGGCTCAACCCATAAACTGCTTTCAAAACTGTTTTTCTTGAGTAGTGCAGAGGTAGGCGGAGTTCCCGGTGTAGCGGTGGAATGCGTAGATATCGGGAGGAACACCAGTGGCGAAGGCGGCCTACTGGGCACCAACTGACGCTGAGGCTCGAAAGTGTGGGTAGCAAACAGGATTAGATACCCT
+
FEFAFCFCFFFCGGGGGGGG8CGGGGGGFFGGDFCDFGDCFGGGGCE@@CCFGGGGFGGF-C?FGGGGFGGFFGEECFGFGGFFBFGGGGGGGGGFGGGG<@FCE7?ECFGGGGFGFG,CFFGCFCCFGGGDFFG7FGGGG8@F@CECB>FGGGGGECEG9FFFDF<F4CEGGG7:F1=:<<:ECGGGGFFGC@F>DFGGGEE:FFDCDECFG3F><C>E+%FFEE@FGCFC<DC86GF@;7CEECFFGFFGFC08C@<<FF7FD8CF@CGGFF1DDD>@FGGGF>@GGGGF?GGGDGGFE@FC5GGFGGGGFCFCDCC3AGGFFFCGGDFGGFGGGGGGDGGFFF:B:7GGGGGGE<CFEF@DEDGGGGFCE,FGGGGGGGGFAFF7GGGGGFDFFAGEGGGFFGGGGFGCCCCC
@s1301 32004
TGAGGAATATTGGTCAATGGGCGAGAGCCTGAACCAGCCAAGTAGCGTGAGGGATGACTGCCCTATGGGTTGTAAACCTCTTTTGTTTGGGAATAAAGTGCGGGACGTGTCCCGCATTGCATGTACCATTTGAATAAGGACCGGCTAATTCCGTGCCAGCAGCCGCGGTAATACGGAAGGTCCGGGCGTTATCCGGATTTATTGGGTTTAAAGGGAGCGTAGGCCGGAGATTAAGCGTGTTGTGAAATGTAGATGCTCAACATCTGCACTGCAGCGCGAACTGGTTTCCTTGAGTACGCACAAAGTGGGCGGAATTCGTGGTGTAGCGGTGAAATGCTTAGATATCACGAAGAACTCCGATTGCGAAGGCAGCTCACTGGAGCGCAACTGACGCTGAAGCTCGAAAGTGCGGGTATCGAACAGGATTAGATACCCT
+
FFGGCFGGGGCAFGGGGFFCFGGGGGGGFGGGGGGGGFGCEFFGGGGEGGGGGGGGFGFGGGGGGGGGGGGEGGGGGGGGG9EFGFGGGGGGFGGGFGGGGDGGGGGFGGGGGG>GGGGGCGFGFGGFFFFGFDDFGGGGGGGEGGGGGGGGGGGGGDDGGFFG7CFGGGGGGGGGGEGDGCF7FFGGFECCFFGGGEFFFBFGGG:>E8@C79;>C>8>BFGFEGGEGFDFG7C4EFGGGG?EC:CFEC<FGF93<CGFAFGGAE@@EDFFGFCCBEGD8EDEFB<F9A,??F=8DGGGFDFDGE@FDGGGFFGEGGGGGGGGAEGEFF<FC,FEC,EDE,GECGGGGEGGFGGGEGGGGGEFGFEGFFC,FGGGGGGGGGGGCECGGEEGGGGFFFF<CGGFFDGGGGGFGGGGGGGDFGGGGGGGGFFCCCCC
@s1301 375
TGAGGAATATTGGTCAATGGGCGAGAGCCTGAACCAGCCAAGTAGCGTGCAGGATGACGGCCCTATGGGTTGTAAACTGCTTTTATAGGGGAATAAAGTGAGCCACGTGTGGCTTTTTGCATGTACCCTATGAATAAGGACCGGCTAATTCCGTGCCAGCAGCCGCGGTAATACGGAAGGTCCGGGCGTTATCCGGATTTCTTGGGTTTAAAGGGAGCGTAGGCCGTTTTTTAAGCGTGTTGTGAAATGTCGGGGCTCAACCGGGGCATTGCAGCGCGGACTGCCAGACTTGGGTGCGCAGGAAGTAGGCGGAATTCGTCGTGTAGCGGTGAAATGCTTAGATATGACGAAGAACTCCGATTGCGAAGGCAGCTCACTGGAGCGCAACTGACGCTGAAGCTCGAAAGTGCGGGTATCGAACAGGATTAGATACCCT
+
BEGGGGGGFGGGGGGGGGGGGGGGGGGGGGGGGGGGGGGFFGGFGGGCFGGGGGGGGGGGGGGFGFGGGGGGGFGGFGGGCFGGGGGFFGGEEG5CFGGFEGGGCFGGAFGGGGGGGGGG9EFGG9@EEEGGGC,,CFF9DDEDDCEFGCFFBB7FFFFGG:@CEGGGGGF,3@CCFFGGFGGD:F?G**8*?FB@EGGG7D*9CF<7*<??%B:6A4:>6CC=*.*<CC7<BF<9C@GGFC+-#<:1<6EGGGCFG>GF:@#@'CFFAFF>GF?E7/#=+DCCFFFC,DBC@===8CFFE,,GGGGEGGFDDEBGEF>CFFEEAF8GEFF9EEE8;EE=,9,A<FECCE<BFCFC7FF@FCFDCGGGGGGFFGGGFGGGFC>FGGGEFCCGGFEFCGGGGGGGFCGGGGGGGGFGGGFEGGGGGGGFGGFCCCCC
@s1301 43296
TGAGGAATATCGGTCAATGGGCGCGAGCCTGAACCAGCCAAGTAGCGTGCAGGATGACGGCCCTATGGGTTGTAAACTGCTTTTGTGCGGGGATAACACCCTCCACGTGTGGAGGTCTGAAGGTACCGCACGAATAAGGACCGGCTCATTCCGTGCCAGCAGCCGCGGTAATACGGAAGGTCACGGCGTTATCCGGATTTAGTGGGTTTAAAGGGAGCGTAGGCGGTTTGGTATGCGGTTTGTGAAAGGTCGGGGCTCAACCTGGGCATTGCAGCGCGAACTGGCAGGCTTGAGTGCGCAGGAAGTAGGCGGAAATCGTCGTGTAGCGGTGAAATGCTGAGATAGGGCGAAGAACTCCGATGGCGAAGGCAGCCTGCTGTAGTGCAACTGACGCTGAAGCTCGAAAGCGTGGGTATCGAACAGGATTAGATACCCT
+
FGGGGG?FFEC7CFGGGGFE,CCGGGGGGGGGGFGGGGCE,EFFGGCFC:FEEG8EFGG>EGGGG89EFF7:,<E,EE9E9FFG9<=<C@7C7EGCDF8FGGGGGG7FFGD+3BCFFCE,EF<DACFCC3F<CFGGDFG@GG7FC>*383,,33F:@;FFFGGG>7CFCCGF,CCF7FCEFGC:8C****1;CF***269:.,C<C5;5%3C13;F@;C=?9GF'5;#CFFB4*E?=,3,,;+959>;>*5>@>4?D>88*:DFD<7,CFCC>@=C+;=68FF8FF<9EA,6*@6=@,5,CF;BCEF?C>@9+4+B@:7CGEF>>F?9GFC5,EDE@C,,:,E=7B?CEF9FEB@6:B@,B,CFE<@C7@,C?EDFCDFD@C,FAFFGEECEFFFEC@BFDDFFEDDFF<GEFCFGGFAAFBFGFF@FFFFBA8-B
@s1301 44983
TGAGGAATATTGGTCAATGGGCGAGAGCCTGAACCAGCCAAGTAGCGTGCAGGATGACGGCCCTATGGGTTGTAAACTGCTTTTATACGGGGATAAAGTGAGCCACGTGTGGCTTATTGCAGGTACCGTATGAATAAGGACCGGCTAATTCCGTGCCAGCAGCCGCGGTAATACGGAAGGTCAGGGCGTTATCCGGAGTTATTGGGTTTAAAGGGAGCGTAGGCCGTTTGGTAAGCGTGTTGTGAAATGTCGGGGCTCAACCTGGGCATTGCAGCGCGAACTGCCAGACTTGAGGGCGCAGGAAGTAGGCGGAATTCGTCGTGTAGCGGTGAAATGCTTAGATATGACGAAGAACTCCGATTGCGAAGGCAGCCTGCTGTAGCGCAACTGACGCTGAAGCTCGAAAGCGTGGGTATCGAACAGGATTAGATACCCT
+
EGFFGGGGGGGGGGGGGGGCEGFCFGGGG?CGGGGGGGGFFG<FGGGGGGGGGGGFFGCCGFGGGGGGGGGGGGGGGGGGGGGGFFGGGGGGGGGGF9FFFGGGGGGGFGC@EGGFAEFGGGGGGGGGGGCFGGGGG9FDGGGGF>><EFGGGGFGFGGGFGGGCG7>>C15,,:FF@EGGG,<CFGGGC:ECEFD*1C,7?-CFF?4F4<<7C?;G;<DBBECFE:3CEECCF?2FDCEGGCFCGGGGC><GFEGECGE0A,CFCF9GEGCF<2GDGF@88><E,,8D@>A*>+@+E9CFEC,B@+8+>>4+@CCC:@DGFCC>FC9FEFE,?,FEAB,FBFFFCC7AE?9EBFGCFFEC7DDGGFFF8CF7EGGFCFCDFFFFGFEGGFEFDGFE7GGGGGFC@EBEEECDFFGGGGFFGGFFCGGGGGCCAAA
@s1301 378
TGAGGAATATTGGTCAATGGACGAGAGTCTGAACCAGCCAAGTAGCGTGCAGGATGACGGCCCTATGGGTTGTGAACTGCTTTTATAAGGGAATAAAGTGAGTCTCGTGAGACTTTTTGCATGTACCTTATGAATAAGGACCGGCTAATTCCGTGCCAGCAGCCGCGGTAATACGGAAGGTCCGGGCGTTATCCGGATTTATTGGGTTTAAAGGGAGCGTAGGCCGGAGATTAAGCGTGTTGTGAAATGTAGATGCTCAACATCTGCACTGCAGCGCGAACTGGTTTCCTTGAGTACGCACAAAGTGGGCGAAATTCGTGGTGTAGCGGTGAAATGCTTAGATATCACGAAGAACTCCGATTGCGAAGGCAGCTCACTGGAGCGCAACTGACGCTGAAGCTCGAAAGTGCGGGTATCGAACAGGATTAGATACCCT
+
<FGGGEGEFGFGGGFEFFGCFGFGGGG@FGGGGGGGGGGGGGGGGGGFGGGGGGGGGGDEFGGGDEFFGGGGGGFGGGGGGGGGGGGGCFF=FFEFFGGGG9FFGFFFGGGGGGGGGG+E<FGGGFFGGGG9FFFGGCGDGGEED@EFGFGGG@<:FF8DGFF<BCGGGCGG;ECCEECC3>2*154CCFGGGG*:E=+<@7F,<F=;FAF9/85:E646DDEGFFG/CEC<<C?9C>>E+:<C=/F?:CE?9<9FFFF8FGCEC1D,CC)0,F=C>C+26GGGGGFFFFCF5GDGGGFE,C,@EEC:F@<,4,+7GFFGFEC>9C==EEC,<CE8EFCD<;<:<7GFEA<FFCC:@FE,CECGGGGGFFC,FFFFGGGDGGGGF<CGFEFDFEFFADGGGGGGFDF>GGGGGGGGGGFFGGFFA<C,CGGCCCCC
@s1301 25310
TGGGGGATATTGCACAATGGGGGAAACCCTGAAGCAGCGAAGCCGCGTGCAGGAAGACGTATCTCGGTATGTAAACTTCTATCAGCAGGGAAGTTAGTGACGGTACCTGACTAAGATGCCCCGTCTAACTACGTGAAAGCAGACGCGGTAATACGTAGGGGGCAAGCGTGATCCGGATCTACGGGGTGTGAAGGGAGCGTAGACGGTGTGGCAAGTGTGATGTGAAAGGCAGGGGCTCAACCTGTGGACTGCATTGGAAACTGTCATACTTGAGTGCCGGAGGGGTAAGCGGAATTCCTAGGGTAGCGGTGAAATGCGTAGATATTAGGAGGAACACCAGTGGCGAAGGCGGCTTACTGGACGGTAACTGACGTTGAGGCTCGAAAGCGTGGGGAGCAAACAGGATTAGATACCCT
+
AECEEEGGFGGGA<EGFGGGGCFEFGAFGGGF,;CFGFGG+@:@@FFGG:FGGGGGG,C-4CEA5<D@<FFE<F<,5C,5,CBFG,,?DF?FB,5C@CFEAC@C@FFGG8A???,?,5B,3+@+3,:833,<:B>,+9@B>D<DE8+*C**@9=D,35>15:@*<=<FE**C@FGC61+%6?2?CF;/G#C@CCE#*5:-CC3+7>;;8C8/@/>0:FF;EFFFE<3#C:5+D<C8@@,C,@,@EF?GFFFD;,6@3,66?@F@,,88,D88*=@:=:E:@+A,FC4+E?GEE8GE@,A,F<ECAEEFGGF<@=CF@EAFGD9FFEFC?,CFEFFCAE?GGEFGGCCFC@@EAC9GGGFEFCEFAGGFFE@GGFFEFGGGGGGGEFC@@CGGFDGEGFGGGGGGFEAFEF8BCCCC
@s1301 34984
TGGGGAATATTGCACAATGGGGGAAACCCTGATGCAGCGACGCCGCGTGGAGGAAGAAGGTCTTCGGATTGTAAACTCCTGTTGTTGAGGAAGATAATGACGGTACTCAACAAGGAAGTGACGGCTAACTACGTGCCAGCAGCCGCGGTAAAACGTAGGTCACAGGCGTTGTCCGGAATTACTGGGTGTAAAGGGAGCGCAGGCGGGAGAACAAGTTGGAAGTGAAATCCATGGGCTCAACCCATGAACTGCTTTGAAAACTGTTTTTCTTGAGTAGTGCAGAGGTAGGCGGAATTCCCGGTGTAGCGGTGGAATGCGTAGATATCGGGAGGAACACCAGTGGCGAAGGCGGCCTACTGGGCACCTACTGACGCTGAGGCTCGAAAGTGTGGGTAGCAAACAGGATTAGATACCCT
+
EG@CF8CFGGGGGEFGGFGFCEGGGGGFEGDGFFGGGGEGGGDCCFGGEDGGGGECFGFG<DFGA<FEG@FGGGGGGGGGECGGGDFGGGGF8FGGFFAFGGGEGG,FFGGFGG,=FFGGGGGGG7FFGGGGGGFGDE7FC,3>FEGEFF@EFGD8C7BFGFCG,,*CF@FGGFEGE7<:AFGGFF<=,:CC9;FFEDFEGCE3:EGGGC?FGFF8<FFGABCCFC9@78<<EG3BCCFGCCGG?GFFC@>F<C8#D=@<C8FDGGGF9FGGD?D:D9FCFFACF6++EE@,>9++8:7B,<EB0>+95,E<EF@+@EC6FC+F:CGFE@FFFCC:,@D@FB,@EEDGGFE@9@<C8EEEA,FEC,CF@B8@E8GGGGFDCGFCGGFBEFFC@FADECFCGGFGGFDGGGGCCCCC
@s1301 28635
TGAGGAATATTGGTCAATGGGCGTAAGCCTGAACCAGCCAAGTAGCGTGAGGGATGACTGCCCTACGGGTTGTAAACCTCTTTTGTTTGGGAATAAAGTGCGGGGCGTGTCCCGCATTGCATGTACCATTTGAATAAGGACCGGCTAATTCCGTGCCAGCAGCCGCGGTAATACGGAAGGTCCGGGAGTTATCCGGATTTATTGGGTTTAAAGGGAGCGCAGGCCGTGGGTTAAGCGTGTCGTGAAATTCCGTCGCTCAACGGCGGACGTGCGGCGCTAACTTGTCCACTTGGGTACGCGGGACGTTGGCGGAATTCGTGTTGTAGCGGTGAAATGCTTAGATATCACGAAGAACTCCGATTGCGAAGGCAGCTGACGGTAGCGCAACTGACGCTGAGGCTCGAAAGTGCGGGTATCGAACAGGAGTAGATACCCT
+
EFGFGGGGGGGEGGGGFDEAFG7FFGGGGGFGGEGGFGGGGGEFDGE@EGCFEGGGDFFGGGGGGGGDEEE=FDFF?FGGGGC9FGGFF,4CFFFGGGGGGGDEGGGEGEFGGCGGDD9FGGGGD<FGGGCGGGGFGGCFGGGGE7CFD@CGFFCGGGGFGGGGC7:EFGCGGDGGGGGDGGGGG>*=FC<@CFGE5>EGDGDCCD*:*<CGGCC78.:<B@E=/GGGGEC5CG?5**<=;A=.+2CC=GGF<A:6B<+<8F>>FF<CC/C7C8+:,,9:FD8FF@FB?GGF5F@+@>GFEEFB<@888,=;+,EGGGFE,<E7FGEFA;C,<BEF9GEDA9<EFDF<FB6AE?@,EFGCEFC7FFGGGFFFF:FEFFGGGDGE9FF7CF,GFGGGFGECD7E9FDGFF@F<EEAGGGFFFFFEB9GGGF9C<@@<
@s1301 382
TGAGGAATATTGGTCAATGGGCGAGAGCCTGAACCAGCCAAGTAGCGTGCAGGATGACGGCCCTATGGGTTGTAAACTGCTTTTATAAGGGAATAAAGTGAGTCTCGTGAGACTTTTTGCATGTACCTTATGAATAAGGACCGGCTAATTCCGTGCCAGCAGCCGCGGTAATACGGAAGGTCCGGGCGTTATCAGGATTTATTGGGTTTAAAGGGAGCGTAGGACGGAGATTAAGCGTGTTGTGAAATGTAGACGCTCAACGTCTGCACTGCAGCGCGCACTGGTTTCCTTGAGTACGCACAAAGTGGGCGGAATTCGTGGTGTAGCGGTGAAATGCTTAGATATCACGAAGAACTCCGATTGCGAAGGCAGCTCACTGGAGCGCAACTGACGCTGAAGCTCGAAAGTGCGGGTATCGAACAGGATTAGATACCCT
+
FFGGGGGGGCE9FGGGGFFGGGGGGGGGGFFEFFFGGFGFGCFFGGEFFDGGGGGGGGEGGGGGGGGGGGGG@EFE9EGCEFGGGFGGAFFFFFDFF<FGGGDGFGGGGGGGGGGFGCEGGGGGDFGDFFGGGGGGGGGGFDGG7>EFAFGGGGGGGCFFGGFFGGGDCFECA;DFGDGGGGFGEE57C@75C,@E+C?;GG<<AF1<BFFF=9<)=?C<8CC0GGFEE<E76+(9C<EECD7C<2:=@=*+FCC>D7FF2<ACFCCFCDG7CFB@2D%:6DGGGGGD9<AD84=CDGFFGCCFC6>GGFGFD9+DGF8FAA>C5GEB;@5@?F9FGDEFC,EGFGFFCGGGGGGEDGGF@CGGGGGGGGGGFGGGFCDGGGGGGGGGGGGGGGGGGE:FCGFF<F@+EGFFGGGGEFEFGFGGGFFFFF8CCCCC
@s1301 383
TGAGGAATATTGGTCAATGGACGAGAGTCTGAACCAGCCAAGTAGCGTGAAGGATGAAGGTCCTACGGATTGTAAACTTCTTTTATAAGGGAATAAACCCTCCCACGTGCGGGAGCATGTATGTACCTTATGAATAAGCATCGGCTAACTCCGTTACAGCAGCCGCGGTAATACGGAGGATGCGAGCGTTATACGGATTTATTGGGTTTAAAGGGAGCGCAGACGGGTCGTTAAGTCAGCGGTGAAATGTTGGGGCTAAACCTTAAAATTGCAGTTGATACTGGCGTCCTTGAGTGCGGGTGAGGTATGCGGAATTCGTGGTGTAGCGGTGAAATGCTTAGATATCACGAAGAACTCCGGTTGCGAAGGCAGCACACTAATCCGTAACTGACGTTCATGCTCGAAAGTGTGGGTATCAAGCAGGATTAGATACCCT
+
FGFGGGGGGFGGGDFGGGGGFFGGGGGCFGGGCFGGGGGG,C,CFGGGGGGGGG<FFGDF,CFEGEFGCFCFEFDD,CECFGGFDEGFFGC,A?FCAADCB=BFC@C+B+8F@FG>+,CBA,,7:?FFFEDAEFEFBFGG?,38887FCA9@B=,+BC,3@8>,@C@F<**33;:@*BEEFC7*>FCE*<1;4,6;=/=BFCGGGF#4>FA96<:)<+C:20*7:)C#>//>CC?/<*5*:FCCA=1*+GEEFCC>5,<C<E3A@9GF@,FFGFFC,=DD=@F=+FCFEEFE5GC:6,E,@GCF?4+4EDEE88EEE7@4FCEB8FDFFGFAFAF?9-:,5,BEE<GDFFDGDC@87@9+F7GGGGFFF@<F<C@<FF=:C@B<9FEFCFD8FEGFFGGGFGGFCECGGCGGF9F8FC,,FCDGGGGFEGFCCCCC
@s1301 384
TGAGGAATATTGGTCAATGGGCGAGAGCCTGAACCAGCCAAGTAGCGTGCAGGATGACGGCCCTATGGGTTGTAAACTGCTTTTATAAGGGAATAAAGTGGGAGTCGTGACTCCTTTTGCATGTACCTTATGAATAAGGACCGGCTAATTCCGTGCCAGCAGCCGCGGTAATACGGAAGGTCCGGGCGTTATCCGGATTTATTGGGTTTAAAGGGAGCGTAGGCCGGAGATTAAGCGTGTTGTGAAATGTAGATGCGCAACATCTGCACTGCAGCGCGAACTGGTTTCCTTGAGTACGCACAAAGTGGGCGGAATTCGTGGTGCAGCGGTGAAATGCTTAGATATCACGAAGAACTCCGATTGCGAAGGCAGCTCACTGGAGCGCAACTGACGCTGAAGCTCGAAAGTGCGGGTATCGAACAGGATTAGATACCCT
+
GGGGG<FGGGGGGGGGGGGGFGGGGGGGGGGGGGGGGGGGGGGFGGGGGGGGGGGGGGGGGGGGGGGGGGGGGGGGGGGGCDGGGGGGGGGGGFGGGGGGGGFGGGGGGGGGGGGGGGDGGGGGGGGGGGGGGGGGGGGGGGGGGDEGGGGGGGGGGGGGGGGGGCGGGDGGGGGGGGGDEGGG6GGGGGGGCG@G?GGAFGG<FGC+EG@C9<;@@;>DBFGGFFGDECFFFGF4?DGGGG>FEFGFAF@F785@#@CF<CCCFFFGGGFDCG?DGGF6GDFGGF<@F><F=GGGGGGF@9GGGGGGGGGGFDEC@D8F=FEGFGEGEFFEEEGGFGFDGGGFGFGGGEEE<FCGGGGGGEEGGFAGGGGGGGGGEFGGGGGGGGFGGEFGGFGGGGGFGGGGGGGGGGGGGGGFGGGFFGGGFFGGGGF9CCCC
@s1301 28161
TGAGGAATATTGGTCAATGGACGAGAGTCTGAACCAGCCAAGTAGCGTGAAGGATGAAGGTCCTACGGATTGTAAACTTCTTTTATAAGGGAATAAACCCTCCCACGTGTGGGAGCTTGTATGTACCTTATGAATAAGCATCGGCTAACTCCGTGCCAGCAGCCGCGGTAATACGGAGGATGCGAGCGTTATCCCGATTTCTTGGGTTTAAAGGGAGCGCAGACGGGTCGTTAAGTCAGCTGTGAAAGTTTGGGGCTCAACCTTAAAATTGCCGTTGATAATGGCGTCCGTGAGTGCGGTTGGGGTGTGCGGAATGCGTGGTGTAGCGGTGAGATGCTGAGATATCACGAAGAACTCCGAGTGCGAAGGCAGCACACTAATCCGTAACTGACGTTCATGCTCGAAAGTGTGGGTATCAAACAGGATTAGATACCCT
+
FFGGGFGDGCF<FGGGGGGFGFGGGCCFGFCFCFGGGDGGFG<EFGEFCGGGGDC,EFCGGGGGGG,BCEE6EFFGGGGGGFGFCAFGGFGGFGGGGGGGGGDGGGGFG@FE>=FGGDFEGGGGGGGGGGGGGGGGGGGF9EFE@DG<FEGFGGGGGGCFF@FFC+@@FGEGGD:CF:7FFGGGGGCFEEE@,C,6*)*1+2?E9FCF@,<:C?G6G9=?>6<FGGG;EFFFFFG68:FF9FFD?79FF@4:@>E?EGF>@2<@3CGGCFF9(B3DC1A3#7FCEC+3,,FF0EGGCCEGB8++:EF=@D@97EB=C?7FCF=GAGDFE4B,FF<F@9,9FDB8FFFGFFFGCGGGDFF>+EC@FECGGFFGEDDE@<CEGGGGFCAFF@,FEE<@EFFCCFEE9F>FFFGFFE9FEFB@FGGFE,ECF@DCCCCC
@s1301 23729
TGGGGAATATTGCACAATGGGGGAAACCCTGATGCAGCGACGCCGCGTGGAGGAAGAAGGTCTTCGGATTGTAAACTCCTGTTGTTGAGGAAGATAATGACGGTACTCAACAAGGAAGTGACGGCTAACTACGTGCCAGCAGCCGCGGTAAAACGTAGGTCACAAGCGTTGTCCGGAATTACTGGGTGTAAAGGGAGCGCAGGCGGGAAGACAAGTTGGAAGTGAAATCCATGGGCTCAACCCATGAACTGCTTTCAAAACTGTTTTTCTTGAGTAGTGCAGAGGTAGGCGGAATTCCCGGTGTAGCGGTGGAATGCGTAGATATCGGGAGGAACACCAGTGGCGAAGACGGCCTACTGGGCACCAACTGACGCTGAGGCTCGAAAGTGTGGGTAGCAAACAGGATTAGATACCCT
+
GGGFGGGGFGGGGGGGGGFFGGG@FGGFE?FFGGGGCFGGGGCGGGGE@GCFGGGGGGF8FE<FGGGGGGGFFGGGGGGGGGGCFGGGGGGFCFGFEFGGGGGGGGGGGGGGEFGGGGEFGGGGGGGGGGFDGGGG@FGGFGGGDGGGGCGGGGGFGGGGG:CECGGGFC:1CGGGGFG<GG.GGGGCFE@3BFG77CGGEG<GGGGCEC;8CFCFFADG,@C@FG?FFFFFCG8FD.FFFFFGGFFCCFCEFFE4<:CDFFGGGCFFFGCF=CFACFF9@E,GGGDFCFEDCE7C@++ECDEE@DCGGGGF:ECC7GGFFEGGGEEEFGGGGFFGFE8CFFF7GFCGCCFFCFGFAGFEGFGGFFE7GGFFFEGGFCF@,GGFCFGGGGGGGGFF8AFGFFFFDCGGGGFC9CCC
@s1301 387
TGAGGAATATTGGTCAATGGGCGAGAGCCTGAACCAGCCAAGTAGCGTGCAGGATGACGGCCCTATGGGTTGTAAACTGCTTTTATAAGGGAATAAAGTGAGTCTCGTGAGACTTTTTGCATGTACCTTATGAATAAGGACCGGCTAATTCCGTGCCAGCAGCCGCGGTAATACGGAAGGTCCGGGCGTTATCCGGATTTATTGGGTTTAAAGGGAGCGTAGGCCGGAGATTAAGCGTGTTGTGAAATGTAGATGCTCAACATCTGCACTGCAGCGCGAACTGGTTTCCTTGAGTACGCACAAAGTAGGCGGAATTCGTGGTGTAGCGGTGAAATGCTTAGATATCACGAAGAACTCCGATTGCGAAGGCAGCTCACTGGAGCGCAACTGACGCTGAAGCTCGAAAGTGCGGGTATCGAACAGGATTAGATACCCT
+
FEGFGGFGGGGGGGGGGGFFGGGGGGGGGGGGFGGGGDFEFGFFGGGGGGGGGGGGGGGDEGEGGGGGGGCF:,CFGGGGAEDCGGGGGGGCF8EFBEFGGFF<FFGFGGGGGGGGGGGGGGGGGGGFCFAFAECFGFFGFGGEGD8C<FGGG>D@FGGGGGGFGECGGCCFAC>FCF@E7><FDGGGGGGGGGFCEFCF@C<<<7<7F::CFEEAE>E>=GGGGFGGGGGFC<F=GFGGGGFEACECB?FFFFCCGGGGGEGGGGGGGGF?GGGE>EC?@BCFFF=D=,FFDFEGGGGGGDAFFC+GEGFGFGGGGGGGGGGGBC@9GGGGGGGGGE@@GFGGGGGGGFGGGF@EGGGGGGGFGGGGGGFGFFGGFGGGGGGGGGFEGFFGGGGFFGGGGGGGGDGGGGGGGGGGGGGFGGGGGGGGGGGCCCBC
@s1301 27205
TGAGGAATATTGGTCAATGGGCGAGAGCCTGAACCAGCCAAGTAGCGTGAAGGATGACTGCCCTATGGGTTGTAAACTTCTTTTATAAAGGAATAAAGTCGGGTATGCATACCCGTTTGCATGTACTTTATGAATAAGGATCGGCTAACTCCGTGCCAGCAGCCGCGGTAATACGGAAGGTCCGGGCGTTATCCGGATTTATTGGGTTTAAAGGGAGCGTAGGCCGGAGATTAAGCGTGTTGTGAAATGTAAACGCTCAACGTCTGCACTGCAGCGCGAACTGGTTTCCTTGAGTACGCACAAAGTGGGCGGAATTCGTGGTGTAGCGGTGAAATGCTTAGATATCACGAAGAACTCCGATTGCGAAGGCAGCTCACTGGAGCGCAACTGACGCTGAAGCTCGAGAGTGCGGGTATCGAACAGGATTAGATACCCT
+
FG9FGGGGGGGGGGGGGGGGGGGGGGGGGGGGGGGGGGGGGGGGGGGGGGGGGGGGGFGGGGGGFFGGGGGGGGGGGGGGGGGGGGGGGGGGGGGGGGGGGGGGGGGFGGGGGGGEGGGGGGGGAFGGGGGGGGGGGGGGGGGGGGGGGFGGGGF4GGGGGGGGGGGCFGGGGGGE<FGGFGCGGGDGFGDGFGGEGGGCGGGDFFBFGGFEFGGFEFGFFFCDGGGGGFFGDFE@<FEFGGGGGGGGGB<BDFECC7GFEFFFGGGGGFC?AF>CCEGEFGGGGFAFFD,BFFEGGGGGGGE@GGGGGGFEDE>>EDF=FFDGFGEFFGFDGGGGGFGGFAFA<DEGGGGGFFGGGFGGFCFFEFFGGGGGGGGGDDGGGGGGFCEGGGFGGGGFC>ECFEF9FGGGDGGDGGGGGGGFFGGGGGGGGGGCCCCC
@s1301 389
TGAGGAATATTGGTCAATGGACGCAAGTCTGAACCAGCCAAGTAGCGTGCAGGAAGACGGCCCTCTGGGTTGTAAACTGCTTTTAGTTGGGAATAAAGTGCATCACGTGTGATGTTTTGTATGTACCATCAGAAAAAGGACCGGCTAATTCCGTGCCAGCAGCCGCGGTAATACGGAAGGTTCAGGCGTTATCCGGATTTATTGGGTTTAAAGGGAGCGCAGGCGGCCCTTTAAGTCAGCTGTGAAATACGGCGGCTCAACCGTCGAACTGCAGTTGATGCTGGAGTTCTTGAGTGCACACAGGGATAGTGGAATTCATGGTGTAGCGGTGAAATGCTCAGATATCATGAAGAACTCCGATCGCGAAGGCGGGTATCCGGGGTGCAACTGACGCTGAGGCTCGAAAGTGCGGGTATCAAACAGGATTAGATACCCT
+
G8EEGGGGGGGGGGGGGGGCGGGGGGGGGFGGGGFGGGGGGGFGFGEGGGDCGGGGGGGG@FGGGFGGGCFGGGGFEGGG9EFFE<F9AFGGGGGGGGGGGEGFDFGGFFGDFGGGGGGECGGGGGG<EFGGGGEFDFGG<FG>EGGGGGGGFGFDGFED8>CFEGDFGGEEFGGG@C@FG9CCCFGEEGEBFGGG5:CCFFGCF7<FGEFCGGGA=.=#:@5D<B)79GFGCGFB*#4+*?/EEF;?&33:1DC>,FCFG=6187,3;8E>FB<C>86+?=B?5B,??FGGDFAA@@CEE=,CGDE,,GGGGEFGFEFAFAC@5=CFCDFECFFD@9CFFCF;F9FC?EFGEFEE@CA+CFDCGGEGGDGFFEC@C@GF=E9GGFGGGGGGGGGFGGGGGGGFFCFCEEGFF9<EF<GFFGGFFEAGGGGCCCCC
@s1301 22483
TGGGGAATATTGCACAATGGGGGAAACCCTGATGCAGCGACGCCGCGTGGAGGAAGAAGGTCTTCGGATTGTAAACTCCTGTTGTTGAGGAAGATAATGACGGTACTCAACAAGGAAGTGACGGCTAACTACGTGCCAGCAGCCGCGGTAAAACGTAGGTCACAAGCGTTGTCCGGAATTACTGGGTGTAAAGGGAGCGCAGGCGGGAAGACAAGTTGGGAGTGAAATCCATGGGCTCAACCCATGAACTGCTTTCAAAACTGTTTTTCTTGAGTAGTGCAGAGGTAGGCGGAATTCCCGGTGTAGCGGTGGAATGCGTAGATATCGGGAGGAACACCAGTGGCGAAGGCGGCCTACTGGGCACCAACTGACGCTGAGGCTCGAAAGTGTGGGTAGCAAACAGGATTAGATACCCT
+
EFGGGEGGGGGCGGGGGGGFGGGGGGGGGGGECFGGGGDFFGGGGGG@FCGGGGGGGGGGGFGGGGGFGGGGGGGGGGGGGGGGGGGGGGGGGFGGGGGGGGGGGGGGGGGGEGGFGGGGGGGGGFGFFFFGEGGGGGGGGGGG7FGGC:FGGGGFFGG>?;CFEFEGF>FEGGGGDEG,GFGGGFCF>?9FFGDGD@FCEGEEGGGGCG>C6;E>FAFDBBGGFG<FGGG>EFF66F:CG@<CDGFGFD8@,DA@>C?=FFFB:GFCC,FFFF-FD9CFCGFFGEFCE>EEE8CDGGEGFEC>*=FEGGFD?7GGDFCFE4@+GF>FFFFF:FFF<DCGGGGGGFCGGGGFAGGEGGGGFGGGGGFGGGEGFGDGGEF8FGGGFGGGGGGGGGFFCGGCGGGFF9FGGFFCCCCC
@s1301 21731
TGAGGAATATTGGTCAATGGGCGAGAGCCTGAACCAGCCAAGTAGCGTGCAGGAAGACGGCCCTATGGGTTGTAAACTGCTTTTATAAGGGAATAAAGTGAGCCTCGTGAGGCTTTTTGCATGTACCTTATGAATAAGGACCGGCTAATTCCGTGCCAGCAGCCGCGGTAATACGGAAGGTCCGGGCGTTATCCTGATTTATTGGGTTTAAAGGGAGCGTAGGCCGGAGATTAAGCTTGTTGTGAAAGGTAGATGCTCAAAATCTGCACTGCCGCGCGAACTGGTTTCCTTGAGTACGCACAAAGTGGGCGGAATTCGTGGGGTAGCGGTGAAATGCTTAGATATCACGAAGAACTCCGATTGCGAAGGCAGCTCACTGGAGCGCAACTGACGCTGAAGCTCGAAAGTGCGGGTATCGAACAGGAGTAGATACCCT
+
F8FGGGGGGGGGFGGGFG9B,;@FEGGGF8FFCGFG?FFFGGEEGGGGGGGE@FGGGGGF7FECF8FCFGGGGGFGEFGG,CBDEFFEAE,9E=FGG9@FEG8FFFGGGGG<DGCEGGGGG9,AAFFFG:,CCFAFFEGG<FCC@@7:FFFF8>+3<F@<<E8<BC7F>FFGDG*>>F:>FGCFFGGEFF:FFC9<++>:@98?CF=@FF9,<97CC:@<?:8<C8F8E;A;GG49#16;FF*<7@C):@973<D;;?<%#'F;FF@FF@.4#GGF>=>?FFGFDD:,,DDGFEEFB9FF@8,,C@EFC8FGGFECBEEFA9EC5F@FE55,,FFF=<<,5,C,FCGGGFFFEB+@CFE:@BEGGGGGGEFFGGFFFGGGGGCFDFEDGGGGGGFE<BGE@,FE8EGGGGGGGFGGGGGGGFFFE,GFGGGCCCCC
@s1301 27356
TGGGGAATATTGGGCAATGGGCGCAAGCCTGACCCAGCAACGCCGCGTGAAGGAAGAAGGCTTTCGGGTTGTAAACTTCTTTTGTCAGGGACGAAGCAAGTGACGGTACCTGACGAATAAGCCACGGCTAACTACGTGCCAGCAGCCGCGGTAATACGTAGGTGGAAAGCGTTATCCGGATTTACTGGGTGTACAGGGAGCGTAGGCGGCATGGCAAGTCAGAAGTGAAAGCATGGGGCTCAACCCGGGAATTGCTTTTGAAACTGTCAGGCGAGAGTGTCGGAGGGGTAAGCGGAATTCCTAGTGTAGCGGTGAAATGCGTAGATATTAGGAGGAACACCGGTGGCGAAGGCGGCTTACTGGACGATTACTGACGCTGAGGCTCGAAAGCGTGGGGAGCAAACAGGATTAGATACCCT
+
<E<CFFGGGGGGGGGGGGFGGGGGGGEGF<EEFAFGFGAFFGGGGGG@CFGGGGGGGGGG?CGGGGGGGGGEGGGGFGFGGGGGGGGGGGGGGGGFEGAFGGCFGDGFGD?CFGG7F=DG?FGCFEGGEEF,>FFDFC7FGGC<EGFEGGCFE>FG9>D,<C<FF*3<CCGEFE7C::F<F@??C0?FD'FEC$<5:>3=8C2;C?=:C8+,CCD@226CCA<,@CD,C:@C*8>-FFGFFC5+53,,>3=,7<?CF;CF@=6,:D,+GCF88FFDF>FBFECFFFAB++7GFGGFGGFE:A,CGEEAC?<EFE@CC:EGGCGF8GFF9GGGFFFC:GFEFFGFCC@E@@FECFAECGDFCCB,GGGFDCF:FBCGGGGGGGGGGGF@FGGGGGGGGFFF@FFGGGGGGFDGGGCCCCC
@s1301 42118
TAGGGAATCTTCGGCAATGGGGGCAACCCTGACCGAGCAACGCCGCGTGAGTGAAGAAGGTTTTCGGATCGTAAAGCTCTGTTGTAAGTCAAGAACGAGTGTGAGAGTGGAAAGTTCACACTGTGACGGTAGCTTACCAGAAAGGGACGGCTAACTACGTGCCAGCAGCCGCGGTAATACGTAGGTCCCGAGCGTTGTCCGGATTTATTGGGCGTAAAGCGAGCGCGGGCGGTTTGATAAGTCTGAAGTTAAAGGCTGCGGCTCAACCATAGTTCGATTTGGAAACTGTCAAACTTGAGTGCAGAAGGGGAGAGTGTAATTCCATGTGTAGCGGTGAAATGCGTAGATATATGGAGGAACACCGGTGGCGAAAGCGGCTCTCTGGTCTGTAACTGACGCTGAGGCTCGAAAGCGTGGGGAGCGAACAGGATTAGATACCCT
+
FGGGG;FFGGGGGGGGGGGD<FDGGGGGGCFGGGGGGGGGGGGGEGGF:FECEGGFGGGFECF7F:FE4C?EFCBEGFGFGGADGGGFDFGGGFGGEGGFFEEGGGG@FGGGGGGGFGGC@FDGGGGG+3@=DFGFCGGGGGGAFDFGECF@FCFGGGGGFD*;DFFCGGGGGG7CECCFGCBFG:7F@:FGGGCE**<<8C8<#4A9CFGF>EEG@FF::*2*88#.EDGG:AEBAB@728>CGF?F:7@G7D@F6ECFG;3:,<5A?E>:FF8E1GGFAFG$A=FFGGGGGFCGGFFFDFFEAB=8GFAB,BC49FFGGFFFCFFFE>DEGFAFC,,7GGEC,5,FAE9FFAEEECB6:CCFGFFF:F@,CCEGFFEFCEGFF@DFGGFF@7FFGGGGGFGF@GGGEFCGEFCFC@F7GGF9GGGGGGGFFGGGCCCCC
@s1301 394
TGAGGAATATTGGTCAATGGACGGAAGTCTGAACCAGCCAAGTAGCGTGCAGGATGACGGCCCTATGGGTTGTAAACTGCTTTTATATGGGGATAAAGTGAGCCACGTGTGGCTTATTGCAGGTACCATATGAATAAGGACCGGCTAATTCCGTGCCAGCAGCCGCGGTAATACGGAAGGTCCGGGCGTTATCCGGATTTATTGGGTTTAAAGGGAGCGTAGGCCGTCTGTTAAGCGTGTTGTGAAATGTCGGGGCTCCACCTGGGCATTGCAGCGCGAACTGGCAGACTTGAGTGCGCGGGAAGTAGGCGGAAGTCGTCGTGTAGCGGTGAAATGCTTAGATATGACGAAGAACTCCGATTGCGAAGGCAGCCTGCTGTAGCGTAACTGACGCTGAAGCTCGGAAGCGTGGGTATCGAACAGGATTAGATACCCT
+
@FFGGGGGGGGGGG<FFGFCEFGGGGGGGGGGGGGGGGGGGGGGFGGEDGGGGGGGGGGGGGGGGGGGGGGCEFGGGDGGDFGGGGGGGGFCFGGECFFGGFFGGGGGGGGGGGGFGGGGGGGGGGGGGGFFFGFFGGCG4?CGECEGGGFFFGGEGDFGGGGGEGF@C@G;3@DFCGEGGGG7>7*1<FE5=FEC7C7B@+%<;8<-B4B1C-F:7>C;158CFGF;:0<=0<:4<C<9CEC:3ACCF@CEFEE%#8.0<F>@8F>GFE7>=F>FCE&CFGFDAE>C,D8FAF6GEGGGCFFEEEFEF6E@+6++CGGFGFCB5GEFEGF;?FGFDC,=CD<4:,9@GGFE8GEEEGGGEFF7GFEFGGGGGGGGFGGGGGGGGGFFCGFEGGGFGEGGGGGGGGDGGGGGEGGGGGGFFGGGGGFFFFGC?CCC
@s1301 395
TGGGGGATATTGGACAATGGGCGAAAGCCTGATCCAGCCATGCCGCGTGTGTGAAGAAGGTCTTCGGATTGTAAAGCACTTTAAGTTAGGAGGAAGAGCAGTTACCTAATACGTGATTGTTTTGACGTTACCGACAGAATAAGCACCGGCTAACTCTGTGCCAGCAGCCGCGGTAATACAGAGGGGGCAAGCGTTAATCGGAATTACTGGGCGTAAAGCGCGCGTAGGTGGTTAGTTAAGTTGGATGTGAAATCCCCGGGCTCAACCTGGGAACTGCATTCAAAACTGACTGACTAGAGTATGGTAGGGGGTGGTGGAATTTCCTGTGTAGCGGTGAAATGCGTAGACATAGGGAGGAACACTTGTGGCGAAGGCGACCACCTGGACTGATACTGACACTGAGGTGCGAAAGCGTGGGGAGCAAACAGGATTAGATACCCT
+
FCFFGCCFFGD9F9FFF9<FCFBFGGGGGGGGFGGGGGGEGGG<FCF@FGGFGEFFFFGGDFFGGGGGGG<FGGGCFGGFF<FFG?EFGGGG7CE=F8?FGFFG9FAFGGGGGCCFGGGGFGGF:DBFGGGGEGEGFGC9FGFGGC:+>F7CFGG99,@=FCF7@FGF7FC*:C8<FGG,;;7*6*/<FFEFEB**=<C<DC5;:CG7C+5@EEE:@9C59>EC:5:C7<=*C,E?07:FBCD>%;<?=;<C.E?@+@6/:@+:8CE.*FC:?;EF-.9+AA3==D>59CECF,?<A*F9AFE9+=8+ECD,AE@9=;@,4=<@9F:C@)@>E=E64,@8>,6,9A=D:E<::,9EC6<6,,,,:F=?,=F7GGGGFFCGGFGFGGEFCFGGFGGGF9GGGFGGGE>FDB7GGGGFGFEAFFFFDGGGGGGGGGFFCCCCC
@s1301 21911
TGAGGAATATTGGTCAATGGGCGAGAGCCTGAACCAGCCAGGTAGCGTGCAGGATGACGGCCCTATGGGTTGTAAACTGCTTTTATAAGGGAATAAAGTGGGGCTCGTGAGCTCCTTTGCATGTACCTTATGAATAAGGAACGGCTAATTCCGTGCCCGCAGCCGCGGTAATACGGAAGGTCCGGGCGTTATCCGGATTTATTGGGTTTAAAGGGAGCGTAGGCCGCAGGTTAAGCGTGTTGTGAAATGTAGGGGCTCAACCTCTGCACTGCAGCGAGAACTGGCTTGCTTGAGGACGCAAAACGTGGGCGGAATTCGTGGTGTAGCGGTGAAATGCTTAGATATCACGAAGAACTCCGATTGCGAAGGCAGCTCACGGGAGCGCAACTGACGCTGAAGCTCGAAAGTGCGGGTATCGAACAGGATTAGATACCCT
+
FGFGGEFGGGGGGGGGGGGCGGGGCGGGGGGGGGGGGGFGCFEFGGGGGGGGGGFFF@FGGGGGGGGGCGGGGGGGGCFFFGG@EFEGFGF:E8EEGC<EEFGGEGE>8E@E<AAEGGGGGDFGGGG9<,5,C9C;DDFG,BCCEG7FFFCFFEGD+,@7+@<>B**FCCFGGGGEEECC<;2<:FCFGDEEFGG::=CC7#EEFF?82<@182;::>EG?<9*1:,#18E<<CB4GGC5C<:@0<7G@FCGECDED8EFDFFFDF<GFFCC>C@>#72GGFCC<DD,=>:=:8+>CC,+,,>7FC+FCCFE?:4C:FFGEF@C9GCDCFFDGGGF=-F;D=,FDF9FGFAFEFCF@CECGGFDFGGFEC<F7GGGFDEECDEGGGGFBGGGGGGFE@GGGGGGGGGGGFGGGFEGGGFGFGGGDDGGGGFCCCCC
@s1301 397
TAGGGAATCTTCCACAATGGGCGCAAGCCTGATGGAGCAACGCCGCGTGGGTGAAGAAGGTCTTCGGATCGTAAAACCCTGTTGTTAGAGAAGAAAGTGCGTGAGAGTAACTGTTCACGTTTCGACGGTACCTAACCAGAAAGCCACGGCTAACTACGTGCCAGCAGCCGCGGTAATACGTAGGTGGCAAGCGTTATCCGGATTTATTGGGCGTAAAGGGAAGGCAGGCGGTCTTTTAAGTCTGATGTGAAAGCCTTCGGCTTAACCGGGGTAGTGCATTGGAAACGGGGGGACTTGAGCGCAGAAGAGGAGAGTGGAACTCCATGTGTAGCGGTGAAATGCGTAGGTAGATGGAAGAACACCAGTGGCGAAAGCGGCTCTCTGGTCTGTAACTGACGCTGAGGTTCGAAAGTGTGGGTAGCAAACAGGATTAGATACCCT
+
EFFGGGGGGFGGGGGGGGGGGGGGGGGGGFE<FGGFFGFGGGGGGGGGGGGGGGGGGGGGGGGGGGGGEDGGGGGGGGGGFFFGGGGG9<FFG,EECEFGGGGGGGGGGGGGFGGGGGGGGGGGGGEGGDFGGGGGGGGGGGGGGCEGGGGGGG9FFDFGGG;7*=>FGGGGDE8FCFGGGGGGGG=FCGBF>:FEGDFFGD:;ECFCFCFGGEC@5+>840)3>7C5CF,;F;#DFFGGGF??:FFF@C4:FG>5EC@CFCEGGGGEG,?D,DEFBEC>@E8?C=+CE,,DFCFGF>GEECGCFGF@?:,<<E=A,=,FE@98FGGGE>:7EFEC98,:C6EC,5,FA,CGCFE<A@C@C,DDEGEECC,,@EEFFFFEA<,GGGGGGGGGFFFBEFEFEDGFFFCFFDGGGGGGFFFEEFF@DFGGGGGGGFFECCCC<
@s1301 398
TGGGGGATATTGCGCAATGGGGGAAACCCTGACGCAGCAACGCCGCGTGAAGGATGAAGGTCTTCGGATTGTAAACTTCTTTTATTAAGGACGAATAAAGTGACGGTACTTAATGAATAAGCTCCGGCTAACTACGTGCCAGCAGCCGCGGTAATACGTAGGGAGCAAGCGTTGTCCGGATTTACTGGGTGTAAAGGGTGCGTAGGCGGCTTTGCAAGTCAGATGTGAAATCTATGGGCTCAACCCATAAACTGCATTTGAAACTGTAGAGCTTGAGTGAAGTAGAGGCAGGCGGAATTCCCCGTGTAGCGGTGAAATGCGTAGAGATGGGGAGGAACACCAGTGGCGAAGGCGGCCTGCTGGGCTTTAACTGACGCTGAGGCACGAAAGCGTGGGTAGCAAACAGGATTAGATACCCT
+
<FFGGE@FEGGGGGG@FEFGGEGGGGGGGGGGG7F:FFGGGGDEGGGGGGGGGGGGGGGGGGEFGGGGGGGGGGGGAEFGGGGGGAFFGGGGGGEDFFGGGGGGGDGGGGG<FGFGGGGGGGGG,CCGGGFGGCFGG7:FGFDA,DEFC@FGGGC9<:FFGGD:8EFFGGFG>EGG9F@CFEGGDCCGGB@CFFFG?C8E762DDDDE5;?@C7@FF'9=<AAAD==@9<CF<EF<C7GFC.D>:FE:;@92?A<@@?D@,60+<C,DF=<9CA9*FCDEBCGFE9E?++F=,<>?C>CB7C7GFCC=GGGFEF=?BFB,EAGFAEDECCFCCFF@FAFFCFGGEC7FCDGGEEBF?GF?GGGGGGGGFDF7GECGGFEFGGGGGGGGEEEEEFFFGFEGFFCEFGFGGGGFFCCCCCC
@s1301 399
TGAGGAATATTGGTCAATGGGCGAGAGCCTGAACCAGCCAAGTAGCGTGCAGGATGACGGCCCTATGGGTTGTAAACTGCTTTTATGCGGGGATAAAGTGAGTGACGTGTCGCTCATTGCAGGTACCGCATGAATAAGGACCGGCTAATTCCGTGCCAGCAGCCGCGGTAATCCGGAAGGTCCGGGCGTTATCCGGATTTATTGGGTTTACAGGGAGCGTAGGCCGTCTGTTAAGCGTGTTTTGAAATGTCGGGGCTCACCCTGGGCATTGCAGCGCGACCTGGCAGACTTGAGTGCGCGGGAAGTAGGCGGAATTCGTCGGGTAGCGGTGAAATGCTTAGATATGACGAAGAACTCCGATTGCGAAGGCAGCCTGCTGTAGCGCAACTGACGCTGAAGCTCGAAAGCGTGGGTATCGAACAGGATTAGATACCCT
+
AFDEG,EFGGGGGGGGGGGGGGGGGGGGGG?FFGGGGGGCEFEFGGGGGGGGGGGFGGGGGGFGGGCFCGFGGGGGGGGG?EGGGGCF@CGGEFF<<FEEEDGGGGGGCEGFD7BFFGGGFFFGGGGGGGGEFFFG9DA,DEEFB3BFGGGGGGGGFC<@@2>@@CGGGGGG,,=F7<7FFGG>EE=7CC89F;EC:C<:8:FECCC>5F$<EGD1G><;4C74<)F>C<CC?$79<CF<&,C=99GGGF=DGEG8CFF&6D8:@ED78><4:<@83'2$FGFCF=E<,,38)F>@6EB4,FF=FA+:EFFFD>>8CCBCA,C>FFCE9,?99,FDAF@,ECGGGGGGEFEFFFCG>EGECEFCFGGGGFFF@F<GEFDEGGGGFGGGGGFEGFGGGGGGGFFFEFGGC,F<GGFGGGGGGGGGGFFCGFF<CCCC
@s1301 39551
TGAGGAATATTGGTCAATGGGCGAGAGCCTGAACCAGCCAAGTAGCGTGCAGGAAGACGGCCCTATGGGTTGTAAACTGCTTTTATACGGGGATAAAGTGAGCCACGTGTGGCTTATTGCAGGTACCGTATGAATAAGGACCGGCTAATTCCGTGCCAGCAGCCGCGGTAATACGGAAGGTCCGGGCGTTACCCGGATTTATTGGGTTTAAAGGGAGCGTAGGCCGTCTGTTAAGCGTGTTGTGAAATGCCGGGGCTCAACCTGGGCATTGCAGCGCGAACTGGCAGACTTGAGGGCGCAGGAAGTAGGCGGAATTCGTCGTGTAGCTGTGAAATGCTTAGATATGACGAAGAACTCCGATTGCGAAGGCAGCCTGCTGTAGCGTAACTGACGCTGAAGCTCGAAAGCGTGGGTATCGAACAGGATTAGATACCCT
+
FGE@FGGFGGGGGGGGGFEE8EFGEGGGGFGGGGGGGGGGGGGGGG>FGGGGGGGGFGGGGGGGFF9FGGGE@EGGF9AFFAFGFFFGGDGGGGEFCFFGGFGG8FGGGGGGGGGGGGGGGGGGGGGGEFGGGGGGGGFGGG7FGGGGGGGGGGGDFGGGEFFFECFGGGG9;BF@7FCGC9A<@7=FGG@EFD:F:A?GGG1CFFG8?<FGFFC=CDGGF:EGGC895CCF:CGFGDGFGGCD;FFGGGFGF@C:8GGFCCFGF@EF:GGGFE+CGD@C,EGFFFFC,EFCEFCGEGEAG?C<DGDGGGFE>87EE>+,GFEEBEC,FFEC9,GFDGFAFEGCGFC7CEFGGGEDFBEC7GGGGFFGFFGF?GFD<EGCDGGGFGGGGGFGGGFF8EEDGGGD@7GGGFE6DFFAC<GFFGGF@,GGGF?CCCCC
@s1301 401
TGGGGAATATTGCACAATGGAGGCAACTCTGATGCAGCGACGCCGCGTGAGTGAAGAAGTATTTCGGTATGTAAAGCTCTATCAGTAGGGAAGATAATGACGGTACCTACAGAAGAAGCCCCGGCTAAATACGTGCCAGCAGCCGCGGTAATACGTATGGTGCAAGCGTTATCCGGATTTACTGGGTGTAAAGGGAGCGCAGGCGGTGCGGCAAGTCTGATGTGAAAGCCCGGGGCTCAACCCCGGTACTGCATTGGAAACTGTCGTACTAGAGTGTCGGAGGGGTAAGTGGAATTCCTAGTGTAGCGGTGAAATGCGTAGATATTAGGAGGAACACCAGTGGCGAAGGCGGCTTACTGGACGATAACTGACGCTGAGGCTCGAAAGCGTGGGGAGCAAACAGGATTAGATACCCT
+
FGGGGFGGGGGGGGGGGGGFGGCGGGGGGGGGGGGGGGGGGGGGGGGFFGGGGFGGGGGFGGGGGGGFFGGGGGGFGGGGGFGGGGGGFGGGEGGFGGGGGGDGGGGGGGGGGGGGGGCGGGGGGGGGGGGGGFGGGGGGGGGGGGDGGGGGGGGGGGG>FFGGFC*CFFGFGDGGGGGGGGGGGGGGCC?GGG*6=EFFGGDGGEDC>EGGE<8=FFFFFGF=FFGFGFGGGGG3D:<CGFFEGGE399GFGCE<CGF=CEEFFFEFGFCGDGEFAGGGFGGEGDGEGGGGGGGGF<F9FCGGBGGED@<,,GGEGFFDEFFGDGGGFAFFFCGF<EECCFCFFEEGGGGGGGGGFGECGGFGGGGGGGFGGGFFGGGFGGGGGGFGGGGGGGGGE9GFGGGGGGGGGGGCCCCC
@s1301 41768
TGGGGAATATTGCGCAATGGGGGCAACCCTGACGCAGCCATGCCGCGTGAATGAAGAAGGCCTTCGGGTTGTAAAGTTCTTTCGGTAGCGAGGAAGGCATTTAGTTTAATAGACTAGATGATTGACGTTAACTACAGAAGAAGCACCGGCTAACTCCGTGCCAGCAGCCGCGGTAATACGGAGGGTGCGAGCGTTAATCGGAATAACGGGGCGTAAAGGGCACGCAGGCGGTGACTTAAGTGAGGTGTGAAAGCCCCGGGCTTAACCTGGGAATTGCATTTCATACTGGGTCGATAGAGTACTTTAGGGAGGGGTAGAATTCCACGTGTAGCGGTGAAATGCGTAGAGATGTGGAGGAATACCGAAGGCGAAGGCAGCCCCTTGGGAATGTACTGACGCTCATGTGCGAAAGCGTGGGGAGCAAACAGGATTAGATACCCT
+
EFGGGGGGGGFFGGGGGGGGDEGGGGGGGGGGGGGGGGGGGGGGGGGFFEFFGGGGFFGGGGGFGGDEF7CFGGGDFGCFFGGGGGGGGGEFF7FFEGGCFA?DFG9FCFFEFFFCEGGGGGGGFGGGGGGGGFFGGGGGGGFGGGGFECDGGGFCFGGGGGGGGGGGGG7?EGGGGFGGGGGGGECFGFGGCCECCGGGGGEDFGG-CFGGGED:FA<B;FCGGE?C<GGCGGGFGFGCGFCGGFGBDCDFGF348@GFFDC>FEFC@FF:FF@GFGGGCC9F=GGGEFB4,,EA?+GGFGF<F@=B=+GFFGGFE=4,CEEA+8FGE=FCCGGFCEEGGFGF=GFGGGFE=E9FFFFFC@FFCFCF@A99GEFCEGFDC<GFF@FCFCCF77GGGGGGEGGGGGEFGGGGGGGGGGGGGGFGFDCGGGGGGGGGCCCCC
@s1301 403
TGAGGAATATTGGTCAATGGACGAGAGTCTGAACCAGCCAAGTAGCGTGCAGGATGACGGCCCTATGGGTTGTAAACTGCTTTTATAGGGGGATAAAGTGTGCCACGTGTGGCATATTGCAGGTACCCTATGAATAAGGACCGGCTAATTCCGTGCCAGCAGCCGCGGTAATACGGAAGGTCCGGGCGTTATCCGGATTTATTGGGTTTAAAGGGAGCGTAGGCCGTTTGGTAAGCGTGTTGTGAAATGTCGGGGCTCAACCTGGGCATTGCAGCGCGAACTGCCGGACTGGAGTGCGCAGGAAGTAGGCGGAATTCGTCGTGTAGCGGTGAAATGCTTAGATATGACGAAGAACTCCGATTGCGAAGGCAGCGCACGGGAGCGCAACTGACGCTGAAGCTCGAAAGTGCGGGTATCGAACAGGATTAGATACCCT
+
BEFFGGGGGGGGGGGGGGGDEFDGGGDFFGGFGGGGGGGF@FAFFGCFGGGGGGGGFECFGGGGGGGGGGGGGGGCEFGGFFGGG9FDFEECFECBEFFFGFFGGFFFGFGGGGGGGFGGGGGGFFGGGGGGCEFGFGCF8AFGGGCGFGGGFGGGGGGGG,<<ECEFGGGCCF7<C@CEFC@CGGDE7BCGGGE7E5F@+;FFFDF@C,2<2<F4E6E@:9CDFD85?C=8<>F<CEGG3FFG<<<FC+,CCCE>>><7E078ACDFFFGD<F?E>C)36EFDGEGFDB<B5>+:=FFGF?EDB6:GGGFD887>EFC:FFCC9GGGGFA4E954,ACDC,<,CFFFGGGGGEDE>DE@+FC@F9FFF@FFGGGGEFGGGGFE<,FEGEFEGFGGGFGGEGGGFEFFGGGGGFGGGGFEGFF9GGGGGGECCCCC
@s1301 404
TGAGGAATATTGGTCAATGGGCGAGAGCCTGAACCAGCCAAGTAGCGTGCAGGATGACGGCCCTATGGGTTGTAAACTGCTTTTATAAGGGAATAAAGTGAGAGTCGTGACTCTTTTTGCATGTACCTTATGAATAAGGACCGGCTAATTCCGTGCCAGCAGCCGCGGTAATACGGAAGGTCCGGGCGTTATCCGGATTTATTGGGTTTAAAGGGAGCGTAGGCCGGAGATTAAGCGTGTTGTGAAATGTAGACGCTCAACGTCTGCACTGCAGCGCGAACTGGTTTCCGTGAGTACGCACAAAGTGGGCGGAATTCGTGGTGTAGCGGTGAAATGCTTAGATATCACGAAGAACTCCGATTGCGAAGGCAGCTCACTGGAGCGCAGCTGACGCTGAAGCTCGAAAGTGCGGGTATCGAACAGGATTAGATACCCT
+
EAFGGGGGGGGGGGGGGGGGGGGGGGGGGEFFFGGGGGGFGG<FGGEGDGGGGGGGGGGGGGGGG8FFGGGGGGGGGGFFGGGGGGGGGGGGGGFFGGFGGGDFGFFFGGFFGGGGGGGGGGGGGGGFGGGGGGGGGGGFGGGGGGGGGGGGGGGGFAFBDEFGGEFGGGGGGGFDEGFGGGGEFG5CFG*CCGGEEG>2+=%C?FCCBCGGFG>4<;E4?DDFFFG<G;7CGGG9E5FFFGFG==GFF@A?CC;9FFDGCFFGFGGFC>C0-GGFCCDDGFFA+:88,,FD8:CEEEEGGFFGGGEEGFGEB8GEEGGFGGGDFEECAE,;C,D>=CE8FAGGFGFGGGGGGGGGGFFFBGEGGGGGGGFFDAGGGFGGGGGGFGFCFBB@<FGGGEGGGGGFDGGGGDGGGGGGGGFEGGGGGGEFFCF@CCCC
@s1301 405
TGAGGAATATTGGTCAATGGGCGTGAGCCTGAACCAGCCAAGTAGCGTGCAGGATGACGGCCCTATGGGTTGTAAACTGCTTTTATAAGGGAATAAAGTGGGTCACGTGTGACTTTTTGCATGTACCTTATGAATAAGGACCGGCTAATTCCGTGCCAGCAGCCGCGGTAATACGGAAGGTCCGGGCGTTATCCGGATTTAGTGGGTGTAAAGGGAGCGTAGGCCGGAGATTAAGCGTGTTGTGAAATGTAGTGGCTCAACCTCTGAACTGCAGCGCGAACTGGTCTTCTTGAGTACGCACAACGTGGGCGGAATTCGTGGTGTAGCGGTGAAATGCTTAGATATCTCGAAGAACTCCGATTGCGAAGGCAGCTCACGGGAGCGCAACTGACGCTGAAGCTCGAAAGTGCGGGTATCGAACAGGATTAGATACCCT
+
FGGGGGGGGGGGGGGGGFGFGGGCGGGGGGGGGGGGFGFGGGGGFGGDEGGCGGFFGC@EEGGFAFGF?GFFGFFEFFGFGGGGGGGGGFGGGGGFGFFDFCFFEFGGGG7ECFGGGGGGGGGGGGGGGFGGGFGFFGGGF@CE8EGGGGG<D,+6BDEFCFG7EE>>CGGGFGFE3>*82,FEFGGE<>6=?>@EEE>0F#3D;GC#BCCFDFE;;0C<8<GGCCC2;32<ACC>G$:GFEFD:F,,:9<F@DFGG6G>D:,933'F<8C5BGC@6CE2+8FFDFDA?AFF8DEGGD@FE?>EGGGCF8BCFD7GEEEBEECGFGCFFACCEFFFFFDGGGGGFFGGGGFFFB6,=7GGGGGGGEBFFEAFEGF@FC>,GGGGGCEDGECGGGGGEECGFEGFAGGCGGGFGFGFGGFFDFGGGGGGGGGCCCCC
@s1301 406
TGAGGAATATTGGTCAATGGGCGAGAGCCTGAACCAGCCAAGTAGCGTGCAGGATGACGGCCCTATGGGTTGTAAACTGCTTTTATAAGGGAATAAAGTGAGAGTCGTGACTCTTTTTGCATGTACCTTATGAATAAGGACCGGCTAATTCCGTGCCAGCAGCCGCGGTAATCCGGACGGTCCGGGCGTTATCCGGACTTCTTGGGTTTAAAGGGCGCGTAGGCCGGAGATTAAGCGTGTTGTGAAATGTAGACGCTCAACGTCTGCACTGCAGCGCGAACTGGTTTCCTTGAGTACGCACAGAGTGGGCGGAATTCGTGGGTTAGCGGTGAAATGCTTAGAGAGCACGAAGAACTCCGATTGCGAAGGCAGCTCACTGGAGCGCAGCTGACGCTGAAGCTCGAAAGTGCGGGTATCGAACAGGATTAGATACCCT
+
AFGGCCFGGFA<FGFGGGE8<<FGDEGDGGGFGGGGGGGDGGDF<CF:FEGGGGGGGG7CFGEGG,EFGGCFE?,<EEGDE?FGCAFEDFFFF8EDDFGGGFGGGGGGGGF9EFFC<FGGGDCFCFGAE@A,CFFGGGEC8F3:=+8DD,3BB,+@F<>@FEGFC6F@:F*@,@:>**1>:@E@CF=CFG8*22**:*4<+8>BFF<1C<7>GGD#1(?734>=@;E>B>0<C:<0<6:0GGF=+2??FD1C@*8:@<**5,,,,,,<>,79+:36+B=26GDGF<BB2=C9)@+BEF;:4,,FEGGGGGE;D@EEEFCE?,++BF@EGFFFGGGGGFE=F9,A7GEDF9EE8FCGFGGFEFC7GGFGGGGGGGGFAGGGGEDGGFGGFF7GGGGGFGF<FF59E7F@GGFFGGGGGGGEGGGGGCGGGGGCCCCC
@s1301 29224
TGGGGGATATTGCACAATGGGGGAAACCCTGATGCAGCGACGCCGCGTGGAGGAAGAAGGTTTTCGGATTGTAAACTCCTGTCGTTAGGGACGATAATGACGGTACCTAACAAGAAAGCACCGGCTAACTACGTGCCAGCAGCCGCGGTAAAACGTAGGGTGCAAGCGTTGTCCGGAATTACTGGGTGTAAAGGGAGCGCAGGCGGACCGGCAAGTTGGAAGTGAAAACCATAGGCTCAACCTATGGATTGCTTTCAAAACTGCTGGCCTTGAGTAGTGCAGAGGTAGGTGGAATTCCCGGTGTAGCGGTGGAATGCGTAGATATCGGGAGGAACACCAGTGGCGAAGGCGGCCTACTGGGCACCAACTGACGCTGAGGCTCGAAAGTGTGGGTAGCAAACAGGATTAGATACCCT
+
ECFGGGGDGGFGGFGGGGGGGGGGGGG<FCGGGGGGGGGGFGGGGGGGGGGGGGGGGGGGGFGGGGGGGGGGGGGGGGGCFGGFGGGGGGGFFGGFGGGGEGGGGGGGGGGGGGGGGGGGGGGGGECFGGGGGGGFGGFFGGGGGGGGGGGGGGG@FFGGGGDGGGG7CFGGGGGGGGGGGGDFGG;D#<F@GDE8C:CEED.CEG9D@FFEGGFGFGGGFGGGGGGFGCGFGFGCGGGGGGDGFGGFCDFCEFCFGGFGGGGGGFFCCGGGFGGGFCGFDF=EG,FFFGFEE@+8C::EGGGE>ECGFFFFCGGGGGGEF@6:EGFFE@<@:E8GFGGF@EEFFC@FGGGGFEFEGFF@GFGGGGFGE@CGGGGGGGGFGGGGGGGFCGGFFCAFEEFE@,FFFGGFGF@B@C9C
@s1301 408
TGAGGAATATTGGTCAATGGGCGAGAGCCTGAACCAGCCAAGTAGCGTGCAGGATGACGGCCCTATGGGTTGTAAACTGCTTTTATAAGGGAATAAAGTGAGTCACGTGTGACTTTTTGCATGTACCTTATGAATAAGGACCGGCTAATTCCGTGCCAGCAGCCGCGGTAATACGGAAGGTCCAGGCGTTATCCGGATTTATTGGGTTTAAAGGGAGCGCAGACGGACCTTTAAGTCAGCTGTGAAATACGGCGGCTCAACCGTCGAACTGCAGTTGATACTGGAGGTCTTGCGTGCACACGGGGATGCTGGTATTCATGGTGTAGCGGTGAAATGCTCAGATATCATGAGGAACTCCAATCGCGAAGGCAGGCATCCGGGGTGCAACTGACGCTGAGGCTCGAAAGTGCAGGTATCAAACAGGATTAGATACCCT
+
BFFGG@GGGGGGGGGG<EGGFGGGGGGGGGGGGGGGGGGGGGFGGGGFEEGGGGGGFFGDGGGGGCFGCFFGGGGGGGGGFGGGGGGGGGGGGGFGGGGGCCGGGGGGGFFGGFAEGGGGGGGGGGGGGGGGCFFGGGFFGFGGGGGFGGGFDDCFGFGGEGFGGCCGGGGGGGGGGGGGGGGGFGGGG@CFGGGE5EFGGGGGFGGEGFC9?FGFG>CA5;C5<5/<C,9;;?<:F@C8;@BC:CF;*FCDFDGF0?9FCECGEGEDC@<=2CGFD@C<6*FC,F<8CFC@)E;F6E8+GGGFGE<B,=:9,ADCBCFFEFC@5CB>FGGF?AFD;9F9CD<9GGGFGEFBCEFC,?4@8CE@EFGGGFFFFC@GGGGDGGGFCGFGGGFFFGGFEEC<GGFGFFGGFECFFGGGGFFECDEBACGGFGCCCCCC
@s1301 43665
TGGGGAATATTGCACAATGGGGGAAACCCTGATGCAGCGACGCCGCGTGGAGGAAGAAGGTCTTCGGATTGTAAACTCCTGTTGTTGGGGAAGATAATGACGGTACCCAACAAGGAAGTGACGGCTAACTACGTGCCAGCAGCCGCGGTAAAACGTAGGTCACAAGCGTTGTCCGGAATTACTGGGTGTAAAGGGAGCGCAGGCGGGAAGACAAGTTGGAAGTGAAATCTATGGGCTCAACCCATAAACTGCTTTCAAAACTGTTTTTCTTGAGTAGTGCAGAGGTAGGCGGAATTCCCGGTGGAGCGGTGGAATGCGTAGATATCGGGAGGAACACCAGTGGCGAAGGCGGCCTACTGGGCACCAACTGACGCTAAGGCTCGAAAGTGTGGGTAGCAAACAGGATTAGATACCCT
+
FFGFGEGGGGGGGGGGGGFG?FGGGGGFGGGGGGGGFGGGGGGGCBFFFGEF,:FFGGGGGGGGGGGGGGFGGGGGGGGAEEFGGFGDEGGGGGGGGGGGGGGGGGGGGGGGGGGGGGGGGG>@>FEGG9FFGGFGGGGGGFGFGGGGGGGGGCGEEFCEFCFFFGGGGE@CFCGGG@FFCFCECGGC><FFEGGGGGGDGGGCEEGGGG=?FFDFG2G>FDFFGCF9CGGCF<@,F<<FGGCGGGGFF#8GFAFCEFF#?C0GFEGF6?DFDCFCGGFFFFCGGGFGGGE;>9=8GGGFFF4+>EGGE9GGFGGF@<<,DC:GGGGFGGFFBECF8AFF7EDGDDGGFCGGGFGGGGGGGGGGGGGGGGEGGGGF8DEGGGFDGGGEFGGGGGGGFDDFFGGGGGFGGGGCCCCC
@s1301 410
TGGGGAATATTGCACAATGGAGGAAACTCTGATGCAGCGACGCCGCGTGAGTGAAGAAGTAGTTCGCTATGTAAAGCTCTATCAGCAGGGAAGATAGTGACGGTACCTGACTAAGAAGCTCCGGCTACATACGTGCCAGCAGCCGCGGTAATACGTATGGAGCAAGCGTTATCCGGATTTACTGGGTGTAAAGGGAGTGTAGGTGGCATCGCAAGTCAGAAGTGAAAGCCCGGGGCTCAACCCCGGGACTGCTTTTGAAACTGCGGGGCTAGAGTGCAGGAGGGGCAAGTGGAATTCCTGGTGTAGCGGTGAAATGCGTAGATATTAGGAGGAACACCAGTGGCGAAGGCGGCTTGCTGGACTGTAACTGACACTGAGGCTCGAAAGCGTGGGGAGCAAACAGGATTAGATACCCT
+
GEGGGGGGGGG,EFGGGGGGGGGGGGGFGGGGGGGFFGGGGGGGEGG@FFEEFGGGFGGGGGCFFGGEGGGGGGGGGGGGGFFGGGGGGG7EEGFG9FGGGGGGGGGGGGGGGGGGGGGFGGGGGGG88EEGGGGGGGGGGGGGGEEGGDE,@;FFF9FGAFFFFECGGCGGGGGDFCC<GG:CFGGG)?EFFGGGC0@8;D9?FG+2#3=>FGCAFCGA,GF?AFE?CCGECEGF,09ECFGGGGGFDCDC:GDGE;D=69F:@:,EC,#=DGDF=#DEFGGGG8GGFGGGF?>8GE@,,FCGBFCGFAC9CEGGGGGGGGFGFGGFF?DFGFCFEGFGFCGGGGGGGGGGGGGGGGGGGGGGGGGGGGFDCAGGGGGGGGGGDGGGGGGGGGGGGGGGGGGGGGGGGGGCCCCC
@s1301 24371
TGAGGAATATTGGTCAATGGGCGGGAGCCTGAACCAGCCAAGTCGCGTGAGGGATGAAGGATCTATGGTTCGTAAACCTCTTTTATAAGGGAATAAAGTAGCCCACGTGTGGGTTTTTGCATGTACCTTACGAATAAGGACCGGCTAATTCCGTGCCAGCAGCCGCGGTAATACGGAAGGTCCGGGCGTTATCCGGATTTATTGGGTTTAAAGGGAGCGTAGGCCGGAGATTAAGCGTGTTGTGAAATGTAGACGCTCAACGTCTGCACTGCAGCGCGAACTGGTTTCCTTGAGTACGCACAAAGTGGGCGGAATTCGTGGTGTAGCGGTGAAATGCTTAGATATCACGAAGAGCTCCGATTGCGAAGGCAGCTCACTGGAGCGCAACTGACGCTGAAGCTCGAAAGTGCGGGTATCGAACAGGATTAGATACCCT
+
EEFFGGGGGGGGGGGGGGG<EGCCGGGGGFGGGGGGGGGFGGFFGGEFGGGGGGGGGGGGGFFCFGGGFGGFFGFGGGGG9FGFGFGGGGFFGGGGGGGGGGFGGGGGGGF7FFFGGGGGGGGGFFGGGFGFGGGGFGGGGGGGGGGGGGGGGGGGGGGGGGGGGGGGGG@GGGGGGGGGGGGEFDGGGGG>?FGGG(>FGG6CCCEGG<EFGGG>EFGD>C>FGGGFG=EGGFGBFCGGGGGGFGF?F;FFGGEEGGGFGDFGGF@CFGG7EECFCED:GCDCCCGF?DGDFECFGF8EE?:8GGGFGGGGGFDGGGGGFFGGBEFFFGFE9GGGGGGFFAFCGGGGGFFEEC@FBBGGGGGGGGGGGGFGGEGGGGGGGGGGGGFGGGGGGFDGGGGGFGGGFGGGGGGFGGGGGGGFGGGGGGFGGGGCCACC
@s1301 22478
TGGGGAATATTGCACAATGGGGGAAACCCTGATGCAGCGACGCCGCGTGGAGGAAGAAGGTCTTCGGATTGTAAACTCCTGTTGTTGAGGAAGATAATGACGGTACTCAACAAGGAAGTGACGGCTAACTACGTGCCAGCAGCCGCGGTAACACGTAGGTCACAAGCGTTGTCCGGAATTACTAGGGGTAAAGGGAGCGCAGGCGGGAAGACAAGTTGGAAGTGAAATCCATGGGCTCAACCCATGAACTGCTTTCAAAACTGTGTTTCTTGAGTAGGGCAGAGGTAGGCGGAATTCCCGGTGTAGCGGTGGAATGCGTAGATATCGGGAGGAACACCAGTGGCGAAGGCGGCCTACTGGGCACCAACTGACGCTGAGGCTCGAAAGTGTGGGTAGCAAACAGGATTAGATACCCT
+
FDFFGGEGGGGGGGGGGGGFFGGGGDFGFGGAFGGFFFEGEFEFGGGGGGEFGGGGGGGGFFFFGGGGDGGEFGGGGGGCEGGGFGCFGGFFGGGGGGGCGGGCFG9FDGGFFGFGFFAAFFEDFGEGGGGGGGFGGFGC<D<FEGGD:FG,FGGEGGDFGGG,B:4=FE7CGFGGCGGCGEF?CF5881:FCGD>89F>><85<<E6;;7;CF?>AFFD8F@CFDG@5<<GGGGGF:BFEB@GFF>@@FCEF<C@GCF$CFFF2DC8DFGGFGE>@#9<FF=AGGGGGGFEFA+>+ECDGF=8FEGFGGFCGGFFGGGGGGEGFCGFFFEECCDFFFFGGFEGFCGGGGFF,GGEFGFFF8EFGGGGGEEEGGGGGGGGFGGGGFGGGGGGGGGGGEGFGGGGF<FCFFECCCCC
@s1301 22919
TGAGGAATATTGGTCAATGGGCGAGAGCCTGAACCAGCCAAGTAGCGTGCAGGATGACGGCCCTATGGGTTGTAAACTGCTTTTATAGGGGAATAAAGTGCACCACGTGTGGTGTTTTGTATGTACCATCAGAAAAAGGACCGGCTAATTCCGTGCCAGCAGCCGCGGTAATACGGAAGGTCCAGGCGTTATCCGGATTTATTGGGTTTAAAGGGAGCGCAGGCGGACCTTTAAGTCAGCTGTTAAATAAGGCGGCTCAACCGTCGAACTGCAGTTGATACTGGAGGTCTTGAGTGCACACAGGGATACTGGAATTCATGGTGTAGCGGTGAAATGCTCAGATATCATGAAGAACTCCAATCGCGAAGGCAGGTATCCGGGGTGCAACTGACGCTGAGGCTCGAAAGTGCGGGTATCAAACAGGATTAGATACCCT
+
EGFFGGGGGGGGGGGGGGGGGGGGGGGGGGGGGFGGFGFDFGFFFGGGGGGGGGGGGGGGGGGGGGGGGGGGGGGGFGGGGGFGFGGGGGGGGGGGFGFGGGGGGGGGGFGGGGGGGD<EFFFGF9FGGFGGFGGGGGG>BDBGGGGGFDEGGGGGGCFGGGGGGGGGGCGGGFFCBFGGFFBFFGGGGCE)FGGEEGFFFGFFFG9FFCCF9CF5:BCD@EGGFFA9C>CGGGC<F@9,FF#/ECGF7.<CGEEFDDC=;GC@CECFBEFCCFGFB@93FGFF,EF,E?GGFFFGGF?,?BDFDFFFFGGFBCCGFAGGFEB+>EGFFFFDGGGGE9GGGGGGFFFFFGGFFFGFFA,CGGGGGFGGGGFFGGGCCEGGFFCGFCGGGGGGGGGGGGFEGGGGEDGGGGGFGGGGGFFFFFGGGGGGGGGCCCCC
@s1301 23118
TGAGGAATATTGGTCAATGGGCGAGAGCCTGAACCAGCCAAGTAGCGTGCAGGATGACGGCCCTATGGGTTGTAAACTGCTTTTATAAGGGAATAAAGTGGGTCACGTGTGACTTTTTGCATGTACCTTATGAATAAGGACCGGCTAATTCCGTGCCAGCAGCCGCGGTAATACGGAAGGTCCGGGCGTTATCCGGATTTATTGGGTTTAAAGGGAGCGTAGGCCGGAGATTAAGCGTGTTGTGAAATGTAGAGGCTCAACCTCTGCACTGCAGCGCGAACTGGTCTTCTTGAGTACGCACAACGTGGGCGGAAGTCGTGGTGTAGCGGTGAAATGCTTAGATATCACGAAGAACTCCGATTGCGAAGGCAGCTCACGGGAGCGCAACTGACGCTGAAGCTCGAAAGTGCGGGTATCGAACAGGATTAGATACCCT
+
FGGGGGGGGGGGGGGGGGGGGGGGGGGGGGGGGGGGGGGGGGFGGGGGGGGGGDGGGGGGGGGFGGGGGGGGGGGGGGGGGGGGGGGGGGGGGGGGGGGFGGGGGGGGGGGGGGGGGGGGGGGGGGGEGCGGFGGGGGGGGGGGGEGGGGGGGGGGGGGGGGGFGGGGGGGGCGGG@FGGGGGGGGDGGGGGGGGGGGG@GG:E,?8<EFFGGGG:CBGGFFGGGGGFGGGGFFGFGFGGGGFF;FGFGFGGGGGGGGGGFD@FFG8FGGGGEGCD>GFCGGGGGGFFF>C9*F=86A+GGFDEE>GGGGFF@8+EGGGGCFGCBGGGGGGFGFFGEDCFF,<GFGGFGFCFFF::CGFCGGGGGFGFFF9GGGGFDFGGGGGGGGFECCCCGFFFGEGGGGGECGGGGEGFGFAGGGFEGGFFF9EGGGGCCCCC
@s1301 41888
TGAGGAATATTGGTCAATGGACGAGAGTCTGAACCAGCCAAGTAGCGTGCAGGATGACGGCCCTATGGGTTGTAAACTGCTTTTATAGGGGGATAAAGTGTGCCACGTGTGGTATATTGCAGGTACCCTATGAATAAGGACCGGCTAATTCCGTGCCAGCAGCCGCGGTAATACGGAAGGTCCCGGCGTTATCCGGATTTATTGGGTTTAAAGGGAGCGTAGGCCGGAGATTAAGCGTGTTGTGAAATGTAGATGCTCAACATCTGCACTGCAGCGCGAACTGGTTTCCTTGAGTACGCACAAAGTGGGCGGAATTCGTGGTGTGGCGGTGAAATGCTTAGATATGACGAAGAACTCCGATTGCGAAGGCAGCCTGCTGTAGCGCAACTGACGCTGAAGCTCGAAAGCGTGGGTATCGAACAGGATTAGATACCCT
+
FFFGGGGGGGAFGFFFFGGFGGGGGGDCFGCFGGGGGDGFGGGEFGGEGGGGFGGGGGGDGDFCGGEFGGGGGGCCFGGFGG,EFAEFFFG@FE@FGGEFGGFGGGGFFGFGG,,CEEFGFFFGGCG9EFGCFFADFEEFGGGGG7:BFFGGGFFEGGGCFFFGFEGGGGECC@FEEFCFFG::<CE7CD:*<>FFGG7BC.FCCF:CFA@2CCE'?2:4>:*C68>@?;3<AEC9CFCGCCCDFDGCD<CD?9CDFFFF3889@77C+#F8:23CC@8EEGGFED<,@3,9*CCEGE8F9C=8GEFB=899+,@+GGFFEGGGDF?94,E?E?AC,C<,,CGGGGFF?<@C,C::F@FC@GEB?FCGFEEGC8FE@F@CEDGFFEEGGGFEEGGGGEGGGCFGGGF>GGFGEFCECGGDEFF9CGGFF8GCCCCC
@s1301 41018
TGAGGAATATTGGTCAATGGACGAGAGTCTGAACCAGCGAAGTAGCGTGCAGGATGACGGCCCTATGGGTTGTAAACTGCTTTTATAGGGGGATAAAGCGTGCCACGTGTGGCATATTGCAGGTACCCTATGAATACGGCCCGGCTAATTCCGTGCCAGCAGCCGCGGTAATACGGAAGGTCCGGGCGGTATGCGGATTTATTGGGTTTAACGGGAGCGTAGGCAGGAGATTAAGCGTGTTGTGAAATGTATACGTGCAACGTCTGCACTGCAGCGCGAACTGGTTTCCGTGTGGACGCACAAAGTGGGCGGAATTCGGGGTGTAGCGGTGAAATGCTTAGATATCACGAAGAACTCCGATTGCGAAGGCAGCTCACTGGACTGCAACGGACACTGATGCTCGAAAGTGTGGGTATCAAACAGGATTAGATACCCT
+
EGEGGCCFFGGGFEGGGGFFFEFG+CFGFGGGCEFG?G+78@CCFA@F7CFGGG8FFF@FGF7FGF,,9EEE?FGFC,C,<,AFGGGCFBF::4F9?,,8BCCFCGF@84<4<E?EF9ECGG@FG9,>>=A=<FF,,38+68>F@C:8@=FC<,><8;F37>3,@8CC@CF79<FGG7F@C<<::CE742:C6:2/7:7;F7=C<C?8*3/$6/4,::E66C:=)EEC>;AC7EFBF9@D;@:;<,@BC>5&@:5,+<7@:FGGFFD>FC@=7F8F7@=A@8FB6+4+@+88*@+8+A,B49,,B7FB>8E;DB@88++<E9GGFEGGFFF<EGF8FFGGFCFBF7C@FGGECFFB@FD@>EFDFF9GGGCGDGGGF9GEFC@GGFCB<GGDC=,GGGGGGGFF9GGGGGGGFFFGGDFGDFDGFGGGGGGCCCCC
@s1301 417
TGAGGAATATTGGTCAATGGGCGAGAGCCTGAACCAGCCAAGTAGCGTGCAGGATGACGGCCCTATGGGTTGTAAACTGCTTTTATAAGGGAATAAAGTGGGGCTCGTGAGCTCCTTTGCATGTACCTTATGAATAAGGACCGGCTAATTCCGTGCCAGCAGCCGCGGTAATACGGAAGGTCCGGGCGTTATCCGGATTTATTGGGTTTAAAGGGAGCGTAGGCCGCAGGTTAAGCGTGTTGTGAAATGTAGGGGCTCAACCTCTGCACTGCAGCGCGAACTGGCTTGCTTGAGGACGCGCAACGTTGGCGGAATTCGTGGTGGAGCGGTGAAATGCTTAGAGATCACGAAGAACTCCGATTGCGAAGGCAGCTCACGGGAGCGCAACGGACGCTGAAGCTCGAAAGTGCGGGTATCGAACAGGATTAGATACCCT
+
CFGGGGGGGGGGGGGGGGGGGGGGGGGGGGGGGGGFFGGFFGGGGGGGDGGGGGGGGGFGGGGGGGGGGGGGGGFGGGGGFAFGGGGGFGGEFGGGGGGGGGGGGGGGGGGGGGGGGGGGGGGGGFGGGGGGGGGGGGGGGFEFGGEGGGGGGGGGGGGGGCFEGGGGFF:FC9EGDGGGGGGGDGGGGCEGFGGDDGEFGCFGFFC?8FGGFGDFE9GF;797:9?>C</FFAFA>66?FF==95F,7<8<C<:6EGGGDF@<FGGGGG6)CF:@(8CE?8<GF,F=,,E9)++>=@8+,8DC=@7GEDCF?F8E>7EGGE>+0EEBDFC,BF<D9?C65,,,,FFDA<F<E=7F=FA?+DGFGFEEECE@7C7AEGGGGCEF:CE67F;DGF<E8@GGFEGFCFCF+BFFCCFEFGGFGDGGGGGCFFFBCCCC
@s1301 29253
TGAGGAATATTGGTCAATGGACGAGAGTCTGAACCAGCCAAGTAGCGTGCAGGATGACGGCCCTATGGGTTGTAAACTGCTTTTATAAGGGAATAAAGTGAGTCTCGTGAGACTTTTTGCATGTACCTTATGAATAAGGACCGGCTAATTCCGTGCCAGCAGCCGCGGTAATACGGAAGGTCCGGGCGTTATCCGGATTTATTGGATTTAAAGGGAGCGTAGGCCGGAGATTAAGCGTGTTGTGAAATGTAGATGCTCAACATCTGCACTGCAGCGCGAACTGGTTTCCTTGAGTACGCACAAAGTGGGCAGAATTCGTGGTGTAGCGGTGAAATGCTTAGATATCACGAAGAACTCCGATTGCGAAGGCAGCTGACGGTAGCGCAACTGACGCTGAGGCTCGAAAGCGCGGGTATCGAACAGGATTAGATACCCT
+
FGGGG,EFGGGGGGGGGGGGGGGGGGGGGGGGGGGGGGGFGGGGGGDFGGGGGGGGGGGGGEGGGGFGGDFFFFFGGGGGDFCGGGGGGGGEFGGGGGGGGGGGCGGGGFCFFGGGGGGGGGCFGGGGGGGGGGGGGGGGGGGGGGGGGG9E@FGGGGGFGGGGGGGGGGGGGGGGDGG7/FFGGGGGG@@CGGBFGGGGGGGGFCGGGGGG<FG;CBG;::@6DEGGGEFFGGGBGDDEFDFC@CEGDGA9GFFFFFGG9@FGGGGG7GGDFEEE>C+26GGGFB3=9=9,DGCFED8EE?9@FCFFC8,;FFEDEB=4F@E>=7+?FC<E<9EC=?C,F8ECGGFDGFF<<FGGGFF7FGGFGGFEF@FGGDGGGGGGGGGGGGFGEFBGGFGGGGGFFGFGFFFEGECFGGGFGFFFFGFCGFGFGGDCCBBC
@s1301 419
TGAGGAATATTGGTCAATGGGCGCAGGCCTGAACCAGCCAAGTAGCGTGAAGGATGACTGCCCTATGGGTTGTAAACTTCTTTTATAAAGGAATAAAGTCGGGTATGTATACCCGTTTGCATGTACTTTATGAATAAGGATCGGCTAACTCCGTGCCAGCAGCCGCGGTAATACGGAGGATCCGAGCGTTATCCGGATTGATTGGGTTTAAAGGGAGCGGAGATGGATGTTTAAGTCAGTTGTGAAAGTTTGCGGCGCAACCGTAAAATTGCAGTTGATACTGGATATCTTGAGTGCAGTTGAGGCAGGCGGAATTCTTGGTGTAGCGTTGAAATGCTTAGATATCACGAAGAACTCCGATTGCGAAGGCAGCCTGCTAAGCTGCAACTGACATTGAGGCTCGAAAGTGTGGGTATCAAACAGGATTAGATACCCT
+
CFEFGGFGGGFGGGGFFGFEGGGGGGGGGGFFGGGGGFGGGGFGGGGECGGG?,@8?FFGGFGEF,CFGGGGGGGGGGFFFFGGGFFGGFGGGEFFGG,EFCGGGGGGGGGGDEFEG?CG<,<<FGGGGGGGGGGGFGGGDCEGGC8DFDG8BFFGGGFFGGGFG>GCEFEGGCFFGGDEFFFF*1;FGEEFG=E;AGD%$:FGGCF?:?F3CFFA*:<#4GCC:8:FGFFFGCFACCGGGFFAC1@?GC:B:C?1/9>78=CEF5GEA<G>9FDF@,9?=E9FFEEC,A,GFGCGFE8=8A9GGFGFCFFD>9E@,,BC=,GE=:B>4,GEBDFFDE@3<C<EE<C,GF9FFCCG=7GEFFC4EGFF@<GGGEF@,FA@GGGGGGFFGFECCEEA,EEFGGGEGFGEFFE<ECCFFFFFDGFFFGGGF@ACCAAB
@s1301 420
TGGGGAATATTGCACAATGGGGGAAACCCTGATGCAGCGACGCCGCGTGAGTGAGGAAGTATTTCGGTATGTAAAACTCTATCAGCAGGGAAGATAATGACGGTACCTGACTAGGAAGCACCGGCTAAATACGTGCCAGCAGCCGCGGTAATACGTATGGTGCAAGCGTTATCCGGATTTACGGGGTGTAAAGGGGGCGTAGGTGGTATGGCAAGTCAGAAGTGAAAGGCTGGGGCTCAACCCCGGGACTGCTTGTGAAACGGGCAAACTAGAGTACAGGAGAGGAAAGCGGAATTCCTAGTGTAGCGGTGAAATGCTTAGATATGACGAAGAACTCCGATTGCGAAGGCAGCCTGCTGTAGCGCAACTGACGCTGAAGCTCGAAAGCGTGGGTATCGAACAGGATTAGATACCCT
+
DEGGGFGGGGGGGGGGGGGFCCGEFGGGGGGGGGGCFGGGGGGGGGG@EEFGGGGFEGG,EF<FFGGGGGGGGGGGEFGGGFGGGGGGGG+BEGAFF9<FGGCFGGGGGGGGG@FDGGGGGFCD>+:<===B7<,38@C7FDGGE3B@C:7=B>7DACEF,,7?;,*+6C*,<<CEBFGGC?&FC:.:3<FDFG-#1*::D7C4FF:FCD28@?8*05,;CF><C<@76=GGCE86GGFFEDDGB?FFA@,DCC,FED?==8C,C,GFDFFGEE@8,GFF=?FGFGGGGEFDEEC48EE<FGDGFGGFFFEC<AFD9C?=F=BABF<CF9CFFF@,F?:,+7FFFD@GGGFFF8GFEGGGFGGGGFF@,FCGGEEFFEGGGGGGGGGGGFCCEGF8GGGGGGGGGGGGGGGCCCCC
@s1301 37704
TGAGGAATATTGGTCAATGGGCGAGAGCCTGAACCAGCCAAGTAGCGTGCAGGACGACGGCCCTATGGGTTGTAAACTGCTTTTATAAGGGAATAAAGTGAGTCTCGTGAGACTTTTTGCATGTACCTTATGAATAAGGACCGGCTAATTCCGTGCCAGCAGCCGCGGTAATACGGAAGGTCCGGGCGTTATCCGGATTTATTGGGTTTAAAGGGAGCGTAGGCCGGAGATTAAGCGTGTTGTGAAATGTAGTGGCTCAACCTCTGCACTGCAGCGCGAACTGGTCTTCTTGAGTACGCACAACGTGGGCGGAAGTCGTGGTGTAGCGGTGAAATGCTTAGATATCACGAAGAACTCCGATTGCGAAGGCAGCTCACGGGAGCGCAACTGACGCTGAAGCTCGAAAGTGCGGGTATCGAACAGGATTAGATACCCT
+
EGGGGGGGGGGGGGGGGGGGGGGGGGGGGFGGGGGGGGGGGGGGGGGGDGGFGGG@=FFECCEC6CCFGGGGGGFFGGGGGGGGGFGCFGGGGGGGGGGGGGGGGGGCFGGGGGFGGFEFDEFGCGFGGGFFGGGGGGFGGCECFEFGFFGGGGGGGGGGGGGGGGGGGDFFFEFGGCGGGGFEGGDCFDGC9FCFECEC?FGFB@F;CF?GGGGGGF=GFFE:E>EDGGGG7<CAGGGGG572<<GGFGFC?D6FFGGGFFA5ACGF@D<5BF?FE@=CFGFFC<B,@,<9FF>+EFBC>EA+@GFE=@,E+>7E7F7FA,GGFEDGGGFECGGFE?FDDFA@FGFGGF9F=:=8B7FGFCGGFFECGGFE:,GEDGDGGGGFAEEGEFCGGGFFCEGGGGEC6DGGGCGGGGGFCGFFD@FFFFGGGFGC@@<C
@s1301 44380
TGGGGAATATTGCACAATGGGGGAAACCCTGATGCAGCGACGCCGCGTGGAGGAAGAAGGCCTTCGGATTGTAAACTCCTGTTGTTGAGGAAGATAATGACGGTACTCAACAAGGAAGTGACGGCTAACTACGTGCCAGCAGCCGCGGTAAAACGTAGGTCACAGGCGTTGTCCGGAATTACTGGGTGTAAAGGGAGCGCAGGCGGGAAGACAAGTTGGAAGTGAAATCCATGGGCTCAACCCATGAACTGCTTTCAAAACTGTTTTTCTTGAGTAGTGCAGAGGTAGGCGGAATTCCCGGTGTAGCGGTGGAATGCGTAGATATCGGGAGGAACACCAGTGGCGAAGGCGGCCTACTGGGCACCAACCGACGCTGAGGCTCGAAAGTGTGGGTAGCAAACAGGATTAGATACCCT
+
FFG@@EGGGGGGFGGGGGGFGGGGGFGGGFFFGEFGFG@@FGGFGGGEGGGGGGGGGG8FFGGFGGGGEGGGGGGGFGGFG<F<FFGGGGGGG@9BGGGGGGGFGGGGGGGGFCGGGGGGGGGGGGGGGGGGGGCF@AEFGGGGDGCGFEGCGFFGGGGF?FGGCEFE:<F;FG7GGEFFGGCCF7@FFCFGGGCFGGG5EGGCE=GGGGGG<CFACCGFD:<FDFGGGGGCGFGGFFGGGGF:GGGFFFFCFGF;GG;CGGGGFGGF8FFEFGD58CF=4F:DC>FEF@EE,F@C7:CGDGEE>E=AEEDC+=F:8FFAFE>+GGGGGGEE:CCF@GFGGGGFFE@FFFGGFFFGFCCGGGGEGF@FEECEF<8GGGGFF7AGFGGGGGGFGGFFEEC@FGGGGGGGGGF@CCCC
@s1301 41317
TGAGGAATATTGGTCAATGGGCGAGAGCCTGAACCAGCCAAGTAGCGTGCAGGATGACGGCCCTATGGGTTGTAAACTGCTTTTATAGGGGGATAAAGTGAGTCACGTGTGGCTTATTGCAGGTACCCTATGAATAAGGACCGGCTAATTCCGTGCCAGCAGCCGCGGTAATACGGAAGGTCCGGGCGTTATCCGGATTTATTGGGTTTAAAGGGAGCGTAGGCCGTTTGTTAAGCGTGTTGTGAAATGTAGTGGCTCAACCAGGGCATTGCAGCGCGAACTGGCAGACTTGAGTGCGCAGGAAGTAGGCGGAATTCGTCGTGTAGCGGGGAAATGCTTAGATATGACGAAGAACTCCGATTGCGAAGGCAGCCTGCTGTAGCGCAACTGACGCTGAAGCTCGAAAGCGTGGGTATCGAACAGGATTAGATACCCT
+
CFGGGGGGFGG9FGEFGG@EFGDGGGGGGGGGGGGGGGGGGGCFFGEGGGGGG:FGGGCCEGEFGGGCFGEEGGGGGGGGGGGGGGGGGF7CGEGFE<F9F?FFFGGFGGGGGGGGGGGGFFGGFGGG?EGFFGDGFFDFGGGGDEEGGGGGGGGGGGGGGGGCCEGGGGGGGGGG7FEE7F@<C>=<FE:CFGGEG9=C9FF<FF=CE;FDGDGGGFGGFEEGGGCDFGG>C=F;CCE:GGGGGGCFFEFGEFE>FCFF<CGGFDCCFGGCFECGEE@EGFFFCF=CED@DA@>C7FE<>F9FFGFEGGAFDD=DGFCEGGGE?FBE9,FC:,FE;FAFDFGGGGGGFE<<<CEGEFGGF7GFFF9FFFD@<8GFC,EDDGGGGFCCGF;EGFGGGFC8FEGFEGGGEEEGGGFFFF<EFGFFE9GFE,FCCCCC
@s1301 424
TGAGGAATATTGGTCAATGGGCGCGAGCCTGAACCAGCCAAGTAGCGTGCAGGATGACGGCCCTATGGGTTGTAAACTGCTTTTGTGCGGGGATAACACCCTCCACGTGTGGAGGTCTGCAGGTACCGCACGAATAAGGACCGGCTAGTTCCGTGCCAGCAGCCGCGGTAATACGGAAGGTCCAGGCGTTATCCGGATTTATTGGGTTTAAAGGGAGCGTAGGCCGTGAGGTAAGCGTGTTGCGAAATGTAGGCGCCCAACGTCTGCACTGCAGCGCGAACTGCTTCACTTGAGTGCGCACAACGCCGGCGGAACTCGTCGTGTAGCGGTGAAATGCTTAGATATGACGAAGAACTCCGATTGCGAAGGCAGCCTGCTGTAGCGCAACTGACGCTGAAGCCCGAAAGCGTGGGTATCGAACAGGATTAGATACCCT
+
FGFGGGGGGGGGGGGGGGGGGGGGGGGGGGGGGGGGGGFGGGGGGGGGGGGGGGGGFGGGGGGGGGGGGGECGGGGGGGGGFGGGGCGGGGGGGGGGGGGGFGGGGEBDGGGGGE@FFFGGGGGFGGGGGGFCFGGFGCFGGGGGEGGFFGGGGGDF9FGGGGGGGGE@EDFFGGFG@FGFDFGGFFFGC*:AFGG7ECCFGGGGFEC5CE++2;7C6CB0DDDFF:>55C8CGG<FBGGFDFG??C?F:<FFFE>GDFGGG;FGFGGG;F>F@4@4DC8DEC><9,@,FFGBGCCEECGECC:CC+CGGFD>C8EEFB4E=>>0DGEEFF@FA9FF?:,CFFF=7FGEEFFFFC?EFF@GGGFF9?GGGFGGGGFCCC@EGCGGE@GGEFEGGFEFCF+6:,FF@EGGFGGGGFGGGFEGGGGGGGGGGGCCCCC
@s1301 23736
TGAGGAATATTGGTCAATGGCCGAGAGGCTGAACCAGCCAAGTCGCGTGAGGGATGAAGGTTCTATGGATCGTAAACCTCTTTTATAAGGGAATAAAGTGCGGGACGTGTCCCGTTTTGTATGTACCTTCAGAATAAGGATCGGCTAACTCCGTGCCAGCAGCCGCGGTAATACGGAGGATCAGGGCGTTATCCGGATTTATTGGGTTTAAAGGGTGCGTAGGCGGCCCTTTATGTCAGCGGTGAAAGTCTGTGGCTCAACCATAGAATTGCCGTTGAAACTGGGGGGCTTGAGTATGTTTGAGGCAGGCGGAATGCGTGGTGTAGCGGTGAAAGGCATAGATATCACGAAGAACTCCGATTGCGAAGGCAGCTCACTGGAGCGCAACTGACGCTGAAGCTCGAAAGTGCGGGTATCGAACAGGATTAGATACCCT
+
CFGFCEFGGGGGGFGFGGGF,CFG7FG,FFGFFFGF?EDEFGE,BEFE7,,CFD8?8FFF,,F,9C-,6EEEFGFFFECFF99FG,?C,CCE=F,?F9FGDD::FGDCEE@,5@4<FGFG9F9A<CF,?,,3BDAEFCEG,:CEGD@FFFGCEC<:@F7FF<8C*@*FFGGGG?EGE7::,?38,,8<F:<7;,*112<CFB3C<CG?.8<?+4;'F8<-.C?:=C*C;@A83,C?DGF8:GGF<:<@8FEFA6GGGGFFC<,,A>F@+GF6:BCDDC+=+EFC7FB,,?FGFF9,8EA58@ECF@:F7D==+GGCCCFADFFGBGBC9,,9FA,FE@CFE9DGFCF=F9CFCCCFDFFGF7F7EFAGFF@F@C6-FE4B:GGGGGDEFGEGGGGGE:GGF7CF,GGGGDGGGGGGFCEBCFGGGGGGGGFCC<?C
@s1301 426
TGAGGAATATTGGTCAATGGACGAGAGTCTGAACCAGCCAAGTAGCGTGCAGGATGACGGCCCTATGGGTTGTAAACTGCTTTTATAAGGGAATAAAGTGAGTCTCGTGAGACTTTTTGCATGTACCTTATGAATAAGGACCGGCTAACTCCGTGCCAGCAGCCGCGGTAATACGGAAGGTCCGGGCGTTATCCGGATTTATTGGGTTTAAAGGGAGCGTAGGCCGGAGATTAAGCGTTTTGTGAAATGTAGATGCTCACCATCTGCACTGCAGCGCGAACTGGTTGCCTTGGGTACGCACAAAGTGGGCGGAGTTCGTGGTGTAGCGGTGAAATGCTTAGATATCACGAAGAACTCCGATTGCGAAGGCAGCTCACTGGAGCGCAACTGACGCTGAAGCTCGAAAGTGCGGGTATCGAACAGGATTAGATACCCT
+
FFG9EFFGGGGGGGGFFFGGGFC:FGGGGFGD@FDGGGGGGGFFFGGCGGGGFFEFGGEEFCEGEEFGGFFFFFGFGAEGGGGFEGGGGFFEFFGGGGCEGGFCFF=FFCF9??DFGGFGGGFFGGGG9EFFGGGCFC:5=+8@EGGFFDFECEDFGGFGGEGGGDGD+CEDGFGC7B*>FFGDFGGGCCC,6C@C*2<B+1<BFFFF7:FCCFGF=8CB2)/04585E-;1'3<4F@#D;<=8<<8=@@4C?EE>=::#33<,F@CAEFC?FGDGEFED8>33,B+A,A8,)CEFGE8C9FDGGE>?B6B@,+EGEDFGE,EB=GGGF;E=CGGFFCC=,4<,FGGGGFAFC8CC79A,GFCGFE<GGGFDFEGGFFCGGGGGGEFDGGFGGGGGFGGGGGGFCFGGGFFGGGGGGGDFGGGGGGGFFEGCCC@C
@s1301 28073
TGAGGAATATTGGTCAATGGACGAGAGTCTGAACCAGCCAAGTAGCGTGCAGGATGACGGCCCTATGGGTTGTAAACTGCTTTTATAGGGGGATAAAGTGTGCCACGTGTGGCATATTGCAGGTACCCTATGAATAAGGACCGGCTAATTCCGTGCCAGCAGCCGCGGTAATACGGAAGGTCCGGGCGTTATCCGGATTTATTGGGTTTAAAGGGAGCGTAGGCCGTTTGGTAAGCGTGTTGTGAAATGTCAGGGCTCAACCTGGGCATCGCAGCGCGAACTGCCAGACTTGTGTGCGCAGGAAGTAGGCGGAATTCGTCGTGTAGCGGGGAAATGCTTAGATATGACGAAGAACTCCGATTGCGAAGGCAGCCTGCTGTAGCGCAACTGACGCTGAAGCTCGAAAGCGTGGGTATCGAACAGGATTAGATACCCT
+
EGGGGGGGGGGGGGGGGGGGGFGGGGGGGGGGGGGGGGGGFFGGGGGGGGGGGGGGGGGGGGGGGGGGGGGFGGGGGGGGGFFFGGGGGGGGGGGGGGGGGGGGGGDGGGGGGGGGGGGGGGGGGGGGGGGGGGGGGGGGGGGGGGGFGGGGGGGGGGGGGGGGGGGGGGGFFGEFCFGDGDGGGGGGGGCGGGGG-EGGGG#GG=BGGG?GGGGFGEGGFFG6ED:D@CE8CFFEGFCBCG:B?GGGGCE@FGGFFGGGGGFGGGGGFCFDEGGGDFD=EFDFCF>3,F@8*GEGEEFE9GGGGDGGGGFEBCCDGGGEGGFCACFEA,,?AC,GGGFGGF?E,CGGGFFFCGEGF?GGGF@BFGEGFDFGGGGGGGGGGGGGGGGEGFCGGFGGGGGGGGGFGGGGGGGFGGGGGGECFFFGFFGGGGGCCCCC
@s1301 31966
TGAGGAATATTGGTCAATGGGCGAGAGCCTGAACCAGCCAAGTAGCGTGCAGGATGACGGCCCTATGGGTTGTAAACTGCTTTTATAAGGGAATAAAGTGGGTCACGTGTGACTTTTTGCATGTACCTTATGAATAAGGACCGGCTAATTCCGTGCCAGCAGCCGCGGTAATACGGAAGGTCCGGGCGTTATCCGGATTTATTGGGTTTAAAGGGAGCGTAGGCCGGAGATTAAGCGTGTTGTGAAATGTAGAGGCTCAACCTCTGCACTGCAGCGCGAACTGGTCTTCGTGGGTACGCACAACGTGGGCGGAATTCGTGGTGTAGCGGTGAAATGCTTAGATATCACGAAGAACTCCGATCGCGAAGGCAGGCATCCGGGGTGCAACTGACGCTGAGGCTCGAAAGTGCGGGTATCAAACAGGATTAGATACCCT
+
EFGFFFGGGGGGGGGEGGGGGGGGGGEFGDGGGGGGGGGGGGEFGGGGGGGGGGGGGGGGGGGGGGGGGGGGGGGGGGGGGGGGGGGGGGFGGFFGGGGGGGFGFGGGGGGGGGGGGGDGGGGGFGCGGGGGGGGGGGGGGGGGGGGGGGGGGG?EFFFEGGGGGGGDFGGFGFFGGGGGGGFEGGGCCFEGGGGGG=FG@D=GFG<CF5?C9FDAEDGF?EE>FGGFGDCECFCBDGGGFGFC>:AFCD<F7FGF?C?GGGCFFFFGGE:1*C@83@<EEFGFEEEC8+CF>CBC@GGFGFFCFDEEGFE9D8GGGGFGFGFB5FGGFGEFA<FCFAEDF;AGGGGGFFGGGGGGGGGFC:GGGDGGGGGFA@,:FDGEGGGGGFFGGGFGGFCFGGGGGGFFECGGGFE,GGGGGGGFFGFGFFGGGGGCCCCC
@s1301 429
TGGGGAATATTGCACAATGGGGGAAACCCTGATGCAGCGACGCCGCGTGGAGGAAGAAGGTCTTCGGATTGTAAACTCCTGTTGTTGGGGAAGATAATGACGGTACCCAACAAGGAAGTGACGGCTAACTACGTGCCAGCAGCCGCGGTAAAACGTAGGTCACAAGCGTTGTCCGGAATTACTGGGTGTAAGGGGAGCGCAGGCGGGAAGACAAGTTGGAAGTGAAATCTATGGGCTCAACCCATAAACTGCTTTCAAAACTGTTTTTCTTGAGTAGTGCAGAGGTAGGCGGAATTCCCGGTGTAGCGGTGGAATGCGTAGATATCGGGAGGAACACCAGTGGCGAAGGCGGCCTACTGGGCACCAACTGACGCTGAGGCTCGAAAGTGTGGGTAGCAAACAGGATTAGATACCCT
+
DFGDGGGGGGGGGGGGGGGGGGGGGGGGGGGGGGGGGGGGGGGGGGGEGGGGGGGGGGGGGGFFGGGGGGGGGGGGDGGFGGGGGGGGGGGGDGGGGGGGGGGGGGGGGGGFGGGGGGGCGGGGGGGGGGGGGGGGGGGGGGGGGGGGGGGGGGGGGGDGGGGGGGGG:F@:CFGGGGGFGGGFG<+FFFDFGGGGD>CEDGGDE=8CECGGFFF=FFGFBFCGFFFFGGGEBCFB3EGF?FFEDCFGGFFGGGGFGFFFGFCFCEFGGGGF<F,DGFE<GF9GGGGGGGECD,C=7:=GGGEB5GCGGGGFDGEGGGCFFECFEGGFGFEB7FGGFGF@B=B7F@@GGGGGFDGGFGFFGGGGGGGGGGGGGFGF@GGGGGFFFFGGGGGGGGFGGFFFGGGGGDE<F?FCCCCC
@s1301 430
TGGGGAATATTGCACAATGGGGGAAACCCTGATGCAGCGACGCCGCGTGGAGGAAGAAGGTCCTCGGCTTGTAAACTCCTGTTGTTGGGGAAGATAATGACGGTACCCAACAAGGAAGTGACGGCTAACTACGTGCCAGTAGCCGCGGTAAAACGTAGGTCCCAAGCGTTGTCCGGAATTACTGGGTGTAAAGGGGGCGCAGGCGGGAAGACAATTTGGAAGGGAAATCTATGGGCTCAACCCATAAACTGCTTTCAAGACTGTTTCTCTTGAGTAGGGCAGAGGTAGGCTGAATTCCCGGTGTAGCGGTGGAATGCGGAGCTATCGGGAGGAGCACCAGTGGCGAGGGCGGCCTACTGGGCACCAACTGACGCTGAGGCTCGAAAGTGTGGGTAGCAAACAGGATTAGATACCCT
+
BEFGGGGGFGGGGGGGGGEFGGGGEFGGGFFFEGGGEFGEGGGGGGDFGGGGFFGGFGGFGEFGGEC+4@FFFGEFDEEDEEFFG8ECFGFGFF,?EFFGGGGG@FGFGG7FFGGGGGGF9DCEGEGCGCFGGGFFG=DD=FB@@CCECCGG;FEBFGGAFAFGGCB+<:BC,?EEFFFG<+?FCFEGC9BCCCE*76:>DDC;C5G52/8,@>(/3;<>:?)..E@=F<FDCD>::F:<FEB$:@;FF::<,DFD@@+D=,C<=,,,=AFD5B18,,,=8ECEGFE?8,,D@688GGEFAC6+)>+@>@,A+,CB>9,6,,:7CGDFA9=E:,C9=GGGEF>=E:@CF:C,9ECGGEFEFF:GGGFFEF@FFECGFGF8FCGGFEECBFFGGGGGFF9GGGGFFGE,GGGCCCCC
@s1301 431
TGAGGAATATTGGTCAATGGGCGGAAGCCTGAACCAGCCAAGTAGCGTGAGGGACGACTGCCCTATGGGTTGTAAACCTCTTTTATAAGGGAATAAAATACGGGACGTGTCCTGTTTTGCATGTACCTTATGAATAAGGACCGGCTAATTCCGTGCCAGCAGCCGCGGTAATACGGAAGGTCCAGGCGTTATCCGGATTTATTGGGTTTAAAGGGAGCGCAGGCGGTCTTATAAGCGTGACGTGAAATGCAGCGGCTCAACCGTATGATGTGCGTCGCGAACTGTAGGACTTGAGTGTATTCGATGTCAGCGGGATTTGTGGTGTAGCGGTGAAATGCTTAGATACCACGAAGAACTCCGATTGCGAAGGCAGCTCACTGGAGCGCAACTGACGCTGAAGCTCGAAAGTGCGGGTATCGAACAGGATTAGATACCCT
+
FGGGGCFGEFGGGGGGGGGGGGGGGGGGGGGGGGGGGGGGGGGGGGGFEGGGGGGGGGGGGGGGGGGGGGGEGFGGGGGGGBFGGGGGGGGGGGGGGGGGGGGGGGGGGGGGGGGGGGGGGGGGGGGGGGGGGGGGGGFGGGGGGGGGGGGGGGGGGGGGGFGGGGGGEC*>,?@FGGGGGGGGCBFEGGGCFFE<=CCC@<FE:FFCFGCGGGGFGF8<33=G>@;<CFCCF>CA><97EF@=,AF?FBAGEEGF53>FGCGF:0D;7E8@5EFEFEGEFGFFFGGF?GDFGDGEGGEE8EGGDGGECECF@CCEEEB+,FGGDFF@DCEFFE9F8FDGGGFECFDGGGGEGGEGGGGGGGGGGGFGGGGFGGDGGFFGGGGGGGGGGEGGGGGFFGEGGGGGFGFFGGGGGGGGGGFAFFFFFE<FFGFGCCCCC
@s1301 432
TGGGGAATATTGCACAATGGAGGAAACCCTGATGCAGCGACGCCGCGTGGAGGAAGAAGGTCTTCGGATTGTAAACTCCTGTTGTTGAGGAAGATAATGATGGTACTCAACAAGGAAGTGACGGCTAACTACGTGCCAGCAGCCGCGGTAAAACGTAGGTCACAAGCGTTGTCCGGAATTACTGGGTGTAAAGGGAGCGCAGGCGGGAAGACAAGTTGGAAGTGAAATCCATGGGCTCAACCCATGAACTGCTTTCAAAACTGTTTTTCTTGAGTAGTGCAGAGGTAGGCGGAATTCCCGGTGTAGCGGTGGAATGCGTAGATATCGGGAGGAACACCAGTGGCGAAGGCGGCCTACTGGGCACCAACTGACGCTGAGGCTCGAAAGTGTGGGTAGCAGACAGGATTAGATACCCT
+
FGGGGFGGGGGGGGGGGGGGGGGGGGGGGGGGGGGGGGGGGGGGGGGFGGGGGGGGGGGGGGGGGGGGGGGGGGGGGGGGGGGGGGGGGGGGGGGGGGGGGGGGGGGGGGGGGGGGGGGGGGGGGGGDGGGGGGGFDGGGGGGGDGGFGGGGGGGGGGGGFGGGGGGGGGGGGG?GGGGG?G>GGG<G+<CGGGEFGGDDGGGGGGGCDECGG7CECCFFFFCFFFEFGDGGGGGFEGGGGGGGGGGGGGGGGGGGFF+:FGFFCCGCCGFFEGE/GGGGGGGGGGGGGGGGFGEGGGGFGFEEAF@E=GGGGGGGGGGGGGGGGGGGEFGF@EFFEFEFB@GGGGEGGGGGGGGGGFFGGGGGGGGGGGEGGGGGGGF?GFGGGGGGGGGGGGGGFFFFGGGGGGGGGGGCCCCC
@s1301 433
TGGGGAATATTGCACAATGGGGGAAACCCTGATGCAGCGACGCCGCGTGGAGGAAGAAGGTCTTCGGATTGTAAACTCCTGTTGTTGAGGAAGATAATGACGGTACTCAACGAGGAAGTGACGGCTAACTACGTGCCAGCAGCCGCGGTAAAACGTAGGTCACAAGCGTTGTCCGGAATTACTGGGTGTAAAGGGAGCGCAGGCGGGAAGACAAGTTGGAATTGAAATCCATGGGCTCAACCCATGAACTGCTTTCAAAACTGTTTTTCTTGAGTAGTGCAGAGGTAGGCGGAATTCCCGGTGTAGCGGTGGAATGCGTAGATATCGGGAGGAACACCAGTGGCGAAGGCGGCCTACTGGGCACCAACCGACGCTGAGGCTCGAAAGTGTGGGTAGCAGACAGGATTAGATACCCT
+
F@FFG7C,C,CEFFGGG,EADCFEEGGGG9F<FC9EC@:@CE:F7:>++>C8@BF<,=CECCCFFF:CCFGAFGGG9EF9EBFG,B,<ABF<FFF9FCDFEFG:=FAFGGGGGGGDGAFGFDCEGGDGG99<C8,:CG:<<@FFGGGC7FFGG9::<CC,@2:BC838*6C7FFGGFGCFC+<<?F7FF9BFGD79=(<:5CE*?0:+?C;D8CF;CCFB@%FDFF@=GC?EDDF%8CDFCFA>FGGF=:FFGGGGF9C<:?DFED;F=FFF9GGFFAGFEA9FGGGGGGFEECEGGC=FEEGGFFC=CE,FCEEDGGGGGGEGGGGGGFF9BFCGFFGGGDGDFCDGGGGGFFEGFGCBFDFGGEGEGGEGGGGGGGGFEEGFE8EGFGGGGGGGFFCGGGGGGGGGGFGCCCCC
@s1301 434
TGAGGAATATTGGTCAATGGGCGAGAGCCTGAACCAGCCAAGTAGCGTGCAGGAAGACGGCCCTATGGGTTGTAAACTGCTTTTATATGGGGATAAAGTGAGCTACGTGTAGTTTATTGCAGGTACCATATGAATAAGGACCGGCTAATTCCGTGCCAGCAGCCGCGGTAATACGGAAGGTCCAGGCGTTATCCGGATTTCTTGGGTTTAAAGGGAGCGTAGGCCGCCCCTTAACCGTGTTGTGAAATGCCGCGGCTCAACCGTGGCACTGCCGCGCGAACTGGGGGGCTGTAGTGCACGCAACGCAGGCGGAATTCGTGGTGTAGCGGTGAAATGCTTAGATATCACGAAGAACTCCTATTGCGAAGGCAGCCTGCTGTAGCGCAACTGACGCTGAAGCTCGAAAGCGTGGGTATCGAACAGGATTAGATACCCT
+
EFFGGGGGGGGGGGGGGGGCFGGGDGGGGGGGGGCFGGGGGGFGGGGGGGGFGGGGGGGGGGGGGGEFGGGEFCFGCGEFEFFGGGGCFFFGGDGGGGGGGGGGFGEFFGGGD9FDGGGGGCFGGGGGFGGFGGGFGDFFGFGGGGGGFGGGGFCFFGGGFGCGECCGEGGGGDFGGGCEFFGC>>C<CFBCG9<EG=E91+@FFF*CFCCC9FFFGB@E<@GGFBDB**18+<+):);CGFC7=,96/=/:1?E8EGF'0;FCFC::D8+4':1C=C:C4+FCC@>,,5,,8C+4+@++=86+<=CCB,A>44@C4DFDEC6+)+,,@,,9,55,=F?69,,,GDCC,<9F<CCC:,,7GFCDFECDB<CCCGFECFCCDGFGFGE@DEC7GFFEGGFCF7FFF:GGEE,FGGGGGGFBF9EFFE<FFE@<C@<C
@s1301 23958
TGAGGAATATTGGTCAATGGGCGAGAGCCTGAACCAGCCAAGTAGCGTGCAGGATGACGGCCCTATGGGTTGTAAACTGCTTTTATAAGGGAATAAAGTGAGTCTCGTGAGACTTTTTGCATGTACCTTATGAATAAGGACCGGCTAATTCCGTGCCAGCAGCCGCGGTAATACGGAAGGTCCGGGCGTTATCCGGATTTATTGGGTTTAAAGGGAGAGTAGGCCGGAGATTAAGCGTGTTGTGAAATGTAGTGGCTCAACCTCTGCACTGCAGCGCGAACTGGGCTCCTTGAGTACGCACAACGTGGGCGGAATTCGTGGTGTAGCGGTGAAATGCTTAGATATCACGAAGAACTCCGATTGCGAAGGCAGCTCACGGGAGCGCAACTGACGCTGAAGCTCGAAAGTGCGGGTATCGAACAGGATTAGATACCCT
+
@CEFGGGGFGGGGGGGGGGGGGGGGGGGGGGGGGFGGGGGEG@EFGGGGGGGGGGGGGGGGGGGGFFGF=?FEFGGGGGGGFGCEFGGFGFGGEGFFFFCFG?AA5EFFGGGGCEFGGEGF<@FEFGFFGCFFG;,CFFDFGGGGGGGGDFFGGGGGCFGGGGGGGGGCFCF@CC<B>FGD@FFGGGGFDE:CFDGGGFF$A:FC<5CEFFCEF=FE#<=0GGGFC=+:CC?@CF6ECDF;F@@CGG?FEF>GFDCGFGFFFGFFCDFGGGEGF?D6GGE@D=A+C<8DF9D?EC=EGFB8CFCFCFBCFGGFFGEEDAAFGEGFEGGFEGFFFF@@EFGFGGFGGGGGGFGE?:BEGGGGGGGFAGGFGFFGFCGGGGGGGGGGFGGFB,CGFFFFCGGGEFFGGGFEFGFEGGGGGGGFEGFGGGGGGGCCCCC
@s1301 436
TGAGGAATATTGGTCAATGGACGAGAGTCTGAACCAGCCAAGTAGCGTGCAGGACGACGGCCCTATGGGTTGTAAACTGCTTTTATAAGGGAATAAAGTGGGTCACGTGCGACTTTTTGCATGTACCTTATGAATAAGGACCGGCTAATTCCGTGCCAGCAGCCGCGGTAATACGGAAGGTCCGGGCGTTATCCGGATTTATTGGGTTTAAAGGGAGCGTAGGCCGGAGATTAAGCGTGTTGTGAAATGTAGATGCTCAACATCTGCACTGCAGCGCGAACTGGTTTCCTTTAGTACGCACAAAGTGGGCGGAACTCGTGGTGTAGCGGTGAAATGCTTAGATATCACGAAGAGCTCCGATTGCGAAGGCAGCTCACTGGAGCGCAACTGACGCTGAAGCTCGAAAGTGCGGGTATCGAACAGGATTAGATACCCT
+
@FFGGFFFGCEGGGGGGGGFGFGF@FGGGGGGGGGGGGGDGGAGGGGGGGFGFGGGDGGGGGGFGGFGFGGGGGFGGGGGGGFFFCGGGGGDGFCFCAFGFGGGGGDGCFGGGCFGGGGGGFDGGGGGGFDGGGF,D9AEFFGGEEGFDCCCFC7FD<<FFGFFEEGGEEC;F9::E7BFGGGCEC*>FEG=EFGG=8FC0C%C8FCECF7+76<6;9EF<BEG?B>8FFF@?EF=FE>4GDFGGFGGGFGGFCC8D7GFCF'A9GGFGFFB788FEC9DGGFFCA8D9BA,0@+7GGGGGFE<GGGFC8?4>CDDGFDF8GE@8=>>C,?=,FGGGFEGGDFEE=8EFC,GFFECDGF@C@C<FFEFCCGGGGGGGFFEGGGGGDFFCGFGGGGGGGGGGGGGGGGGGGFFDGGFGFEEGGGGGGGGGGGCCCCC
@s1301 437
TGAGGAATATTGGTCGATGGACGAGAGTCTGAACCAGCCAAGTCGCGTGAAGGAAGACGGATCTATGGTTTGTAAACTTCTTTAGTGCGGGAACAAAGCGGCGTCGTGACGCCGGATGAGTGTACCGCAAGAATAGGCATCGGCTAACTCCGTGCCAGCAGCCGCGGTAAAACGGAGGATGCGAGCGTTATCCGGATTTATTGGGTTTAAAGGGAGCGCAGGCTGCGAGGCAAGTCAGCGGTCAAATGTCGGGGCTCAACCCCGGCCTGCCGTTGAAACTGTCTTGCTAGAGTTCGAGTGAGGTATGCGGAATGCGTTGTGTAGCGGTGAAATGCATAGATATGACGCAGAACTCCGATTGCGAAGGCAGCATACCAACTCGCGACTGACGCTGAAGCTCGAAAGTGCGGGTATCGAACAGGATTAGATACCCT
+
CFGGGGGGGGGGGGGGGGGGGGGGGGGGGGGGGGGGGGGGGGFGGGGGDGGGGGGGFGGGF7FGGGEFFGGEGGGGGGGGFDFGGGCFEGGGGGGGGGGGGGGGCGGGGGCFGGGGGGGF9>FFGGFGGGGGGCGGGG9DFEEGGGGG?GCDBCC7FDFG7F<FEGGCEGCEF@B:FEC8FCGG>*CCEDGFGGGECCE7DGCGG<:C3:C:CE'@57C:>B@CFF8;=8ECC:C<:F;GG:@DFFGGFDGGCFD0GGGGG@C588C>7EEGGED@6==,<GGGFFF??D5GD8GGDEGGCGF>ECGFE;8@@87GGFFEB+=GGGGGGGFCFFFCC9EFGGGGGGFGFGFFGGEDFGEGGGGCFGGGGGGGGFCFEF@GGGGGGGGGGGGGGGGGGFFEGFGGGGGGGGGGFCGGFGGFGGCGGGGGFCCBAB
@s1301 438
TGTGGAATATTGGTCAATGGACGAGAGTCTGAACCAGCCAAGTAGCGTGCAGGATGACGGCCCTATGGGTTGTAAACTGCTTTTATAAGGGCATAAAGTGAGTCTCGTGAGACTTTTTGCATGTACCTTATGAATAAGGACCGGCTAATTCCGTGCCAGCAGCCGCGGTAATACGGAAGGTCCGGGCGTTATCCGGATTTATTGGGTTTAAAGGGAGCGTAGGCCGGAGATTAAGCGTGTTGTGAAATGTAGATGCTCAACATCTGCACTGCAGCGCGAACTGGTTTCCTTGAGTACGCACAAAGTGGGCGGAATTCGTGGTGTAGCGGTGAAATGCTTAGATATCACGAAGAACTCCGATTGCGAAGGCAGCTCACTGGAGCGCAACTGACGCTGAAGCTCGAAAGTGCGGGTATCGAACAGGATTAGATACCCT
+
FGCFGGGGGGGGGGGGGGGGGGGGGEGGGGEFGGGGGGGGGGGGGGGGFGGGGGGGGGGGGFGFGGFFGGGGCGFGGGGGGGG@DGGFGGF,A8FFGGGGGGFGFGGGFGFFFGGAFFGFGGGFFGGGGGGGGGGGGCFGGGGGGGGGGFFGGGGGGGGGCGGGD6>CGGC:<EGEGGGG7FGGEFEG:C8C?FEE7CEF7:=BC<<FFG?F9<:AE=CF>:E7FEFFGGGGG>G9CCCEFFFEG<FFDFED7:@<E,FFE@FG7FCAGDCFDFGEBFEGF?GGGFD:,,,9)EEGEDFFDCGGGEFCCFB,8FCEGGGGFA8>AF=@C,E;<EAB=A9FFC<GFGGGFGCFFGCGGGDFEECGGGGGGGGGFGGGGGGGGGGFAFGGGGFFGFGFE7GFFGGGFGGGGGGCGGGGGGGFGGGFGGFGGGGCCCCC
@s1301 439
TGAGGAATATTGGTCAATGGGCGAGAGCCTGAACCAGCCAAGTAGCGTGCAGGATGACGGCCCTATGGGTTGTAAACTGCTTTTATAGGGGAATAAAGTGAGCCACGTGTGGTTTTTTGCATGTACCCTATGAATAAGGACCGGCTAATTCCGTGCCAGCAGCCGCGGCAATACGGAAGGTCCGGGCGTTATCCGGAGTTATTGGGTTTAAAGGGAGCGTAGGCCAGAGATTAAGCGTGTTGTGAAATGTAGATGCTCAACATCTGAACTGCAGCGCGAACTGGTTTCCTTGAGTACGCATAAAGTGGGCGGAATTCGTGGTGTAGCGGTGAAATGCTGAGATATCACGAAGAACTCCGATTGCGAAGGCAGCTCGCTGGGGCGCAACTGACGCTGAAGCTCGAAAGCGCGGGTATCGAACAGGATTAGATACCCT
+
@FGGGGGGGGGFGGGGGGGGGGGGGGGGGGGGGGGGGGGGGGGGGGGFFGGGGGGFFFGGGGGGGEGGGGGGGGDGGGGGGGGGGGGGGGG:@EEFGDFFGGFGGGGGFFGGBFAFGGGGGGGGGGFGDEFFGFGGGGGGGGGGGGGGG9AFFGGGGGGG7FGGGEEGGGEC:,>FG7FGGGGGGGGGFGGFFGGG*#FFGGGCFGE0?C9F1<1;CBC>?2EFF#859B-7AFD5EGED5FFCFECFCGFFFCD?EF,FCGGE@C9CGGGDE7EE>@C=;GGGGFB8C<9D8FCGGGDEE<,DF>GFE?GFFFGGGGGFGFB6)>+>E;C,9,FGFGFFE@,FGGGGFDEECB+EEFGGGGGGGGGGGGGFGCGGGFC@=GGF;9FECDFGGGGGFGGGGGFGGFGFDGGGFGGGGGGFFFFGFGGGGGGCCBCC
@s1301 440
TGAGGAATATTGGTCAATGGGCGAGAGCCTGAACCAGCCAAGTAGCGTGCAGGATGACGGCCCTATGGGTTGTAAACTGCTTTTATAAGGGAATAAAGTGAGCCTCGTGAGGCTTTTTGCATGTACCTTATGAATAAGGACCGGCTAATTCCGTGCCAGCAGCCGCGGTAATACGGAAGGTCCAGGCGTTATCCGGATTTATTGGGTTTAAAGGGAGCGTAGGCCGCCCCTTAAGCGTGTTGTGAAATGCCGCGGCTCAACCGTGGCACTGCAGCGCGAACTGGGGGGCTTGAGTGCACGCAACGCAGGCGGAATTCGTGGTGTAGCGGTGAAATGCTTAGATATCACGAAGAACTCCGATTGCGAAGGCAGCTCGCTGGAGCGCAACTGACGCTGAAGCTCGAAAGTGCGGGTATCGAACAGGATTAGATACCCT
+
FGGGGGGGGGGGGGGGGGGGGGGGGGGGGGGGGGGGGGGGEFGGGGGGGGGGGGGGGGGGGGGGGGGGGGGGGGGGGGGGGGGGGGGGGFGGGGGGGGGGGGGGGGGGGGGGGGGGGGGGGGGGGGGGGGGGGGGGFGGGGDGGGGGGGGGGGGGGGGFGGGGGGGGGGDFFBFFGDGGGCCFDGGFGGEEFGFG8GECF@9FC<FFEG@GGFGGAG;GB?9CFF9E7CEG>F1<8C@GEGGFFCFGB>FECCCE95>CFFGGGCDFAGFF?7GE@7C?DDCFFGGGGGGGGEGGGE@CF+@EGGGGCF8EGDBGGGFGGGGGGFGGGGFF9,EFGGFFFGGFF8GGGFGGGFF:F7CGGGFGDFAGFFGGGGGGGGGGGDGGGGGGGGGFGGGGFFFGGFGGGGEGGGFFEGGGGGGFFGGGGCDGGGGGCCCCC
@s1301 34855
TGAGGAATATTGGTCAATGGACGAGAGTCTGAACCAGCCAAGTAGCGTGCAGGATGACGGCCCTATGGGTTGTAAACTGCTTTTATGCGGGGGTAAAGTGAGCCACGTGTGGCTTATTGCAGGTACCGCATGAATAAGGACCGGCTAATTCCGTGCCAGCAGCCGCGGTAATACGGAAGGTCCGGGCGTTATCCGGATTTATTGGGTTTAAATGGAGCGTAGGCCGTCTGGTAAGCGTGTTGTGAAATGTCGGGGCTCAACCGGGGCATTGCAGCGCGAAGTGCCAGACTTGAGTGCGCAGGAAGTAGGCGGAAGTCGTCGTGTAGCGGTGATAGGCTTAGATATGACGAAGAACTCCGATTGCGAAGGCAGCCGGCTGTAGCGCAACTGACGCTGAAGCTCGAAAGCGTGGGTATCGAACAGGATTAGATACCCT
+
CFCEFDFFGGG9<FGFCDFCEE:@CEEGGFGGGGGGGG@@FFFGGGGGGGGFFGFECCBC+CFCF8EFFF:FGDBCCEEDA<FGGFGC?>FFGE@<FFFGF=B,,=CFEFGGF<8A9DGG9>FFF<FGGGFG9FFCCFCBFF@F788@;9@FDFE>BFGGGFEFBE:<CE*+<7<F**:F,,<<***2/:88@EEGGGCFGF.C2;3.>:27*3:FCEED1#;92:56CFFF8E=7ECFC#GCF:5C4GCCE=CE5215<@6.CF>@;86ED::@E0E1,$:<=:F>,DDGGBFC==,GF=<9,,>@C=BC,6++B>=F7FF@>8CC=C,B9,<,E@EGE<8GGD=CCBA,F<?+,EFFCGGF?GEGGGC8++6CF8F@CGGED<CC:,EF@GFFGFEGGGGGGGGGF@EGGGFFE@<FFEDAGGCGGGF<C<88A
@s1301 26949
TGGGGAATATTGCACAATGGGGGAAACCCTGATGCAGCGACGCCGCGTGAGTGAAGAAGTATTTCGGTATGTAAAGCTCTATCAGCAGGGAAGAAAATGACGGTACCTGACTAAGAAACCCCGGCTAACTACGTGCCAGCAGCCGCGGTAATACGTAGGGGGCAAGCGTTATCCGGATTTACTGGGTGTAAAGGGAGCGTAGACGGTAAAGCAAGTCTGAAGTGAATGTCCGGGGCTCAACCCCGGGACTGCTTTGGAAACTGTGTAACTAGAGTGCTGGAGAGGTAAGCGGAATTCCTAGTGTAGCGGTGAAATGCGTAGATATTAGGAGGAACACCAGTGGCGAAGGCGGCTTACTGGACAGTAACTGACGTTGAGGCTCGAAAGCGTGGGGAGCAAACAGGATTAGATACCCT
+
<FGGGGGGGFGGGGGGGGGGFGGGGGGGGGGGGFFGGGGGFGGGGFGEGGFGGFGGF8C5C<EFGFFBDFGGGGGGGFFCDFCEFGGDFGGFF8,EFFEGF7FFF7<BEFGDGFGFC,DBEFGGEFCFFEGGFFFG>BCB<F8CEDCC:>:7@*,%@;FBFEGGD;CCFC@8,<:@:ECCFFFGGGFE;@F9=GFDDEGEEEECDC;=;E@CFFC7E*AE:>(49?;@#C-:FEF?:<FG:+83:FD@3@1=F:DF<E8GGEE@#E9CCFCGFGFCGGGCFEGFGGEEE>?CDEECEFA9GFC8AGCFAGGEGGGGGGGGFE<<F9CGGEEE7F@EFE=CGGGGGGGGFCFGFECGGGFGGGGFFEFGGGGGGGGGGGGFFGGGGGGGGGGGGFGGGGGGGGGGGGGGGGGCCCCC
@s1301 443
TGGGGAATATTGCACAATGGGGGAAACCCTGATGCAGCAACGCCGCGTGAGTGAAGAAGTATTTCGGTATGTAAAGCTCTATCAGCAGGAAAGAAAATGACGGTACCTGACTAAGAAGCCCCGGCTAACTACGTGCCAGCAGCCGCGGTAATACGTAGGGGGCAAGCGTTATCCGGATTTACTGGGTGTAATGGGAGCGTAGACGGTTGTGCAAGGCTGAAGTGAAAGCCCGGGGCTTAAACCCGGGACTGCTTTGGAAACTGTAAAACTAGAGGGCAGGAGAGGTAAGTGGAATTCCTAGTGTAGCGGTGAAATGCGTAGATATTAGGAGGAACACCAGTGGCGAAGGCGGCTTACTGGACTGTAACTGACGTTGAGGCTCGAAAGCGTGGGGAGCAAACAGGATTAGATACCCT
+
FFFGGGCFGGGGGDFGGGGCCEGGGGGGGCFGGGGGGGGGGFGGDGGFGGGGDG<FGCFGG9CDGGD=EGG<EDF<CFA?EDEEFEG8FEGGGGGGGGCCAFCFFGGFGFEFGGGGGGCFGGGGG7CF@,AF:,,D7,,3B,@>87:7*53EC;C7F:F7FCFGCE>@EDGC@917CFFFGCGECF6CGF@+2?+8**<<8DE=5C*/*6>CCF@#%E@4=@3E9@:?C6@2D?E>?6FC&+88F@C>DD8*:GD;DC6=+DB7,,5<,DA91A,F8CGFF<GGCFEDGFEADFFE=D>:FC64)FCFCGFA4:CCFFGFA=F,FFFFFDA9CGGGGEFFEFE?FFCGDFGGGGGGGGGGGGGGGGGEGGFEGFGGGGGFDFFD@,GCGGGGGF9GGEFEDFFFFFGGGGGCCCCC
@s1301 444
TGGGGAATATTGCACAATGGGGGAAACCCTGATGCAGCAACGCCGCGTGAGTGAAGAAGTATTTCGGTATGTAAAGCTCTATCAGCAGGAAAGAAAATGACGGTACCTGACTAAGAAGCCCCGGCTAACTACGTGCCAGCAGCCGCGGTAATACGTAGGGGGCAAGCGTTATCCGGATTTACTGGGTGTAAAGGGAGCGTAGACGGTTTTGCAAGTCTGAAGTGAAAGCCCGGGGCTTAACCCCGGGACTGCTTTGGAAACTGTAGAACTAGAGTGCAGGAGAGGTAAGTGGAATTCCTAGTGTAGCGGTGAAATGCGTAGATATTAGGAGGAACACCAGTGGCGAAGGCGGCTTACTGGACTGTAACTGACGTTGAGGCTCGAAAGCGTGGGGAGCAAACAGGATTAGATACCCT
+
FGGGGGGGGGGGGGGGGGFGGGGGGGGGGGGGGGGGGGGGFGGGGGG@CFGGGFGGDGGGG<FGGGG@FFG<FFFFGGGGGGGGGGGGFGGFFGGGGGGFGGDEGGCFGGGGGGGGGGGFFGGGGGGGGFFFC,,@FFGGGDFFEGGGCCFGGGGGGGGGGGGGFFCF:C7CGGGG7FEGG>GECFFG@<BFDFGFGGGFDG5GGGDED>@<FCFAE9FF<FDEFFFFGFGEEGGBEFGFFC>EFDFEA8A::FACDFGFGEECFFCFE9FGFGGGGFG?@E=<GGGFGFGFD@,FF==:FGGGFGGFGFC4,ECB6FADGGFCFF<GGGGGCEFGFGGGGEFAFCGGGGGGGFFGFGGGGGGGGGFGFFGEGGGGGEGGGGGFF7GGGGGGGGGGGFGFGGGGGGGGGGGCCCCC
@s1301 30154
TGGGGAATATTGCACAATGGGGGAGACCCTGATGCAGCAACGCCGCGTGAGTGAAGAAGTATTTCGGTATGTAAAGCTCTATCCGCAGGGAAGAAAATGACGGTACTTGACTAAGAAGCCCCGGCTAACTACGTGCCAGCAGCCGCGGTAATACGTAGGGGGCAAGCGTTATCCGGATTTACTGGGTGTAAAGGGAGCGCAGGCGGGCATGCAAGTTGGAAGTGAAAACTATGGGCTCAACCCATAGCCTGCTTTCAAAACTGCGTGTCTTGAGTAGTGCAGAGGTAGGCGGAATTCCCGGTGTAGCGGTGGAATGCGTAGATATCGGGAGGAACGCCAGTGGCGAAGGCGGCCTACTGGGCACCAACTGACGCTGAGGCTCGAAAGCATGGGTAGCAAACAGGATTAGATACCCT
+
GGGGG@FGFGGGGGGGGGGCFGGGCFGGGCCGGFGGGG8=CFFEEFGCF:CGGFGGAFF96?ECEFE44FFCFGFAE,C??,A,+BF7FEFGFGGEGGFFGGGCGG,FCFD9FEFGGGG<FEGGGGGGGGGGGGGGGGGGFFFFGGGG@CGGFG:FGGGGCFE<FGFGG>FGGFEGGGCG9@3GFGGDG,FFFGG<CCE>@CGCCEG+:ECGGEFG>D@GGGFECEFCGCGEFFGF@>CF:A9CF<G3>FF<<FFFCFFCGGF4DFCC;AC25FFCCGFC;BGGFECEC8GGEFCCE>>EGDEC5EGGGDFADGGDGFFCF6>7EFEFE5FF:6@C<A,C>EDGFCCGGGFFECGFGGGFF8CCCGFGGGFGGGGGCGGFGGGGGGGGFGGGFAFDFE<EGGGGGGGFF8FCCCCC
@s1301 35828
TGGGGAATATTGCACAATGGGGGAAACCCTGATGCAGCGACGCCGCGTGGAGGAAGAAGGTCTTCGGATTGTAAACTCCTGTTGTTGGGGAAGATAATGACGGCACCCAACAAGGAAGTGGCGGCTAACTACGTGCCAGCAGCCGCGGTAAAACGTAGGTCACAAGCGTTGTCCGGAATTACTGGGTGTAAAGGGAGCGCAGGCGGGAAGACAAGTTGGAAGTGAAATCTATGGGCTCAACCCATAAACTGCTTTCAAAACTGTTTTTCTTGAGTAGTGCAGAGGTAGGCGGAAGTCCCGGTGTGGCGGTGGAATGCGTAGATATCGGGAGGAACACCAGTGGCGAAGGCGGCCTACTGGGCACCAACTGACGCTGAGGCTCGAAAGTGCGGGTAGCGAACAGGATTAGATACCCT
+
FDGFEFFFFGG<FFGGFGG8<BEGFFGGGGGGGFGFFF:ECGDG@FC:FGDGFG8EFFCCFFFGGG7+B?FFFFFF<9F9B?EFG<B8FGDEGGGGFGGGCGGCGE<FFG@FFGGGE8=9FEFEGGG8ECF:BC,*3BCGG,CFFGEG<FDFF@FGFGG2C<>EF@CBF:C?FACEGGGD9,<<CF@E>FGF?F>CE=C*;::52:C:>E868ACB,C:>DF<?6'169:FGFFDF=:CC<F;CC@>:::@CGFC,@E<@AE:>;FB/F?CFF<<C3<F7@,3;:+3:87C,,8=+CDC@GGGEBGDCGFFE@8=8,<53C+@:EFBEE,FF,C96,8E=CEF7FB,FC:E<@@CFFFFFEECFGFGGGFC:88CAFEGGGFDAC+F:CB<FBFC+DGFEFFGFFGGGGGGCCCCC
@s1301 44158
TGAGGAATATTGGTCAATGGACGAGAGTCTGAACTAGCCAAGTAGCGTGCAGGATGACGGCCCTATGGGTTGTAAACTGCTTTTATAGGGGGATAAAGTGTGCCACGTGTGGCATATTGCAGGTACCCTATGAATAAGGACCGGCTAATTCCGTGCCAGCAGCCGCGGTAATACGGAAGGTCCGGGCGTTATCCGGATTTATTGGGTTTAAAGGGAGCGTAGGCCGTTTGGTAAGCGTGTTGTGAAATGTCGGGGCTCAACCTGGGCATTGCAGCGCGAACTGCCAGACTTGAGTGCGCAGGAAGTAGGCGGAATTCGTCGTGTAGTGGTGAAATGCTTAGATATGACGAAGAACTCCGATTGCGAAGGCAGCCTGCTGTAGCGCAACTGACGCTGAGGCTCGAAAGCGTGGGTATCGAACAGGATTAGATACCCT
+
DEFFGGGGGGGGGGGGGG@<FCFGGGGFGFGGGGEGEFFFGGEGFFFFEGEFFGCFFFEGGFFGGGGGGFEEEGFGCFFGFGCEGGGGGG@FGGGFGGGGGGGGGGGGFGGGGGCFCEFEFFC<BF9=EF@FGFGFCEAC=DGG+C@FFGGGD8DC7F<FFF8CC@@F*>FGGGC>FECGGFF<FG5F@C=3BF1F?EFF-G9CCC?=<FGCCF5,;>:;8DE7CFGGGFEF<:GBG;GFAFCEGFGCC=>FDFA8#CB@-@3FDE99DE@+@@$@CD6=8@A<A<,,9=CF9@+=7FE?E:,<FEFECFFFCFGEGEC?CGFCFGFGEEA9<GGGDF9EFGFGFCCD?A9GGF@GFB8FCCCCGFDAF,<FGFFFGGGF>GGGCGFCCCFGGFFGGGGGGGFGEEGGGGGGGGGGDGFFFGGGGGFFGGGCCB-C
@s1301 24765
TGAGGAATATTGGTCAATGGGCGCAGGCCTGAACCAGCCAAGTAGCGTGAAGGATGACTGCCCTATGGGTTGTAAACTTCTTTTATAAAGGAATAAAGTCGGGTATGTATACCCGTTTGCATGTACTTTATGAATAAGGACCGGCTAATTCCGTGCCAGCAGCCGCGGTAATACGGAAGGTCCGGGCGTTATCCGGATTTATTGGGTTTAAAGGGAGCGTAGGCCGGAGATTAAGCGTGTTGTGAAATGTAGAGGCTCAACCTCTGCACTGCAGCGCGAACTGGTCTTCTTGAGTACGCACAACGTGGGCGGAATTCGTGGTGTAGCGGTGAAATGCTTAGATATCACGAAGAACTCCGATTGCGAAGGCAGCTCACGGGAGCGCAACTGACGCTGAAGCTCGAAAGTGCGGGTATCGAACAGGATTAGATACCCT
+
DGGGGGGGGGGGGGGGGGGGGGGGGGGGGGGGGGGGGGGGGGGGGGGGGGGGGGGGGGGGGGGGGGFGGGGGGGGGGGGGGGGGGGGGGGGGGGGGGGGGGGGGGGGGGGGGGGGGGGGGGGGGGGGGGGGGGGGGGGGGGGGGGGGG3GGGGGGGFGGGGGGGGGGGGGGGGGGGGFGGGGG@GGDGGGGDGGGGGCFFGG=GGGGGGGGGGG@FG@EFF=EGGGGEGGGGGGFAFFGGGGGFGCF0GFFGFFGGGGGGGGGGGGGGGGG?AGCGGEDFGGGGGFFB,CGFD@ECGGGF,FGGGGGCGDGFBBCEEGGGGGGGDGGFFGGGDGFFE?FGFAGFGGGGGEDGGGGGGGGF@GC7FGFGEEFFDGGGGGGGGGGGGGGGGEGGGFCGGGGGGGGGGGGGGGGGGGGGGGGGGGGGGFGGGGGCCCCC
@s1301 38097
TGAGGAATATTGGTCAATGGGCGAGAGCCTGAACCAGCCAAGTAGCGTGCAGGATGACGGCCCTATGGGTTGTAAACTGCTTTTATAAGGGAATAAAGTGAGTCTCGTGAGACTTTTTGCATGTACCTTATGAATAAGGACCGGCTAATTCCGTGCCAGCAGCCGCGGTAATACGGAAGGTCCGGGAGTTCTCCGGCTTTATTGGGTTTAAAGGGAGCTTAGGCCGGAGATTAAGCGGTTTGTGAAATGTAGTTGCTCAACATCGGCACTGCAGCGCGAACTGGTTTCCGTGTGTGCGCACAAAGTGGGCGGAATTCGTGGTGTAGCGGTGAAATGCTTGGATATCACGAAGAACTACGATTGCGAAGGCAGCTCACTGGAGCGCAACTGACGCTGAAGCTCGAAAGTGCTGGTATCGAACAGGATTAGATACCCT
+
AFFG?FCFG9CFGEDCE@66<C:FFGGGD@@EFGGGGGGGGG<DFECFDFC9C@D,AF:@C+@,CCF8,C6FFFEFFFGGFD,C?9F<FFECGGFCAFF,B?FGFGG@EEFFF9AAGGDGG9FFAGGGFCFGGCF9<,4=FFGG7+8BDFECF,B:+C===AF>F:<@FEG9=><FC@C::DDFC:4=<:,7C9F<*?:<CFCF<>C2C>C919F3=5#13*806:CFCF(@+=:>E,:?GGFCD<<#8CCFA?E7';<?CCF8,FF@7DF7@>+=3C+3+,B3+7F@+8:8*@C@6C4,EA,,EDGEGGGF7EGFCBA,FFGE@@,?CFFF9CEF=FC,F;CAC697E:,FC@<C,CB4+EEF9C,FEFEFC,,@DFCF7ECGGGE7CB@CEFFGEFC<<EGCFCGFFC@C@C,GGFCAFGFF@B6,C,AC@C<C
@s1301 25496
TGAGGAATATTGGTCAATGGGCGAGAGCCTGAACCAGCCAAGTAGCGTGCAGGATGACGGCCCTATGGGTTGTAAACTGCTTTTATAGGGGGATAAAGTGAGCTACGTGTAGTTTTTTGCATGTACCCTATGAATAAGGACCGGCTAATTCCGTGCCAGCAGCCGCGGTAATACGGAAGGTCCGGGCGTTATCCGGATTTATTGGGTTTAAAGGGAGCGTAGGCCGGAGATTAAGCGTGTTGTGAAATGTAGATGCTCAACATCTGCACTGCAGCGCGAACTGGTTTCCTTGAGTACGCACAAAGTGGGCGGAATTCGTGGTGTAGCGGTGAAATGCTTAGATATCACGAAGAACTCCGATTGCGAAGGCAGCTCACTGGAGCGCAACTGACGCTGAAGCTCGAAAGTGCGGGTATCGAACAGGATTAGATACCCT
+
FGGGGCFGGGGGGGGGGGGGDGGGGGGGGGGGGGGGGGGGEGFFGGGEEGGGGGGGGGGGGGGGFGCGDGEEEFFGGGGGFGGGCCFGGGGGGDGGGGGC9FGEFGGGFGGGFFGGGGGGGGGGAFFGGGGGGGGGGFGGGGGGGDCGGFGGGGGGGGGGGGGGGGGFFGDF;FGG?GGGGGGGGGGGGGGGGGGD=CFFCG,GGG<FGGGCCF57EEGF@GGGFFE::CGGFEGFGGGFFA81@FCFGGGGFFGGGGFGFFGGFGF><E@9FFGFCDDDDGGGGGGGFF?BDF=FC=,?D7AFGGGEGGFED=+7GGGGFFCGFGGGFGGGGGEEEF<FFFFA,FFGGGGGGGGGGGGGGGC7GFFGGGGGGGGFGGFCGGGGGGGGGGFEGDF@FCGFFFFFGGGGGGGFGGGGGGGFGGGGGGGFFCGCCCCC
@s1301 451
TGAGGAATATTGGTCAATGGACGAGAGTCCGAACCAGCCAAGTAGCGTGCAGGATGACGGCCCTATGGGTTGTAAACTGCTTTTATAAGGGAATAAAGTGAGTCTCGTGAGGCTTTTTGCATGTACCTTATGAATAAGGACCGGCTAATTCCGTGCCAGCAGCCGCGGTAATACGGAAGGTCCGGGCGTTATCCGGATTTATTGGGGTTAAAGGGAGCGTAGGCCGGAGATTAAGCGTGTTGTGAAATGTAGATGCTCAACATCTGCACTGCAGCGCGAACTGGTTTCCTTGAGTACGCACAAATTGGGCGGAATTCGTGGTGTAGCGGTGAAATGCTTAGATATCACGAAGAACTCCGATTGCGAAGGCGGCTCACTGGAGCGCAACTGACGCTGAAGCTCGAAAGTGCGGGTATCGAACAGGATTAATACCCT
+
EGGGGGGGGGGGGGGGGGGGGGGGGGGGGGGGGGGGGFGGGGGGGFF@FGGGGGGGGGGGGGGCGGGG8FEGGGFGGGGGGGGGGGGGGCCEF8EFGGGGGGFFDGGGGGGGFFFGGGG<EGGGGGGGGGG9FFGGGGGGGFGGGGGGGGGG?FFGGFFGC@7FEGGGGEGG;,>FBCCBFFGFFFEG*<C5FGGCG*=EFGF9FF*=F<C9+<C4E0E5895:0>8,:CC7F9@AC7CEGGFGGGF><9':5FF*%9GCDF50GFFGGGG<CEFE99E+88FFB,8,F@FD:=GGCFEGGFFB+EC8+4,FD8EB==<?E9=5FGGDGFC9?9ED?<CCDE,FF@FFGGFFGEF@FGGGGGEGGEEF>EGFFGE<FGGFCDGGCDFCCFB@F@9@DGGFGGGGGEGEEGDFGGECGGFCFGGGGGGF8GCCCCC
@s1301 452
TGAGGAATATTGGTCAATGGGCGAGAGCCTGAACCAGCCAAGTAGCGTGCAGGATGACGGCCCTATGGGTTGTAAACTGCTTTTATAGGGGAATAAAGTGAGCTACGTGTAGTTTTTTGCATGTACCCTATGAATAAGGACCGGCTAATTCCGTGCCAGCAGCCGCGGTAATACGGAAGGTCCGGGCGTTATCCGGATTTATTGGGTTTAAAGGGAGCGTAGGCCGGAGATTAAGCGTGTTGTGAAATGTAGATGCTCAACATCTGAACTGCAGCGCGAACTGGTTTCCTTGAGTACGCATAAAGTGGGCGGAATTCGTGGTGTAGCGGTGAAATGCTTAGATATCACGAAGAACTCCGATTGCGAAGGCAGCCTGCTGTAGCGCAACTGACGCTGAAGCTCGAAAGCGTGGGTATCGAACAGGATTAGATACCCT
+
FGGGGGGGGGGGGGGGGGG8<FGGGGGGGEFGCFGGGGGGGGGGGGGGDGGGGEGGGGGGGGEFGGGGFFGEFCFGGGCFGGGGGFFGGGGGGFFGGGFGFGFGGGGGGGFGEFGFGGEGGGGFFFGGGGCCFGFGGGGGGFG@B7>FFDGGGGGF7FG7FGFGGGGGCGGDFFFGGECGFGGGEF5C:FBE+CFB78;GC7CFFF?FGGG?9:FFEFEB@;8CF@EFFFFGFFF<EFGEGFFGCGGGGGGGGGGGGGGFFGFGGFGGGEFDEGGGFEEFFGGGGGGFCFFF5GEBDGF@8C98CE=EGFFB8FEECF><FFC>8GCEEE<,<CE>FEC,,GGGFCGGFF<E<C@FEDAC@=B=FFFGFE<GGGGG?GGGGGGGGFFGGGGGGGGGGGGFGGGGGFGGGGFDGGGGGGEDGGGGGGGGGFCCCCCC
@s1301 30313
TGGGGAATATTGCGCAATGGGGGAAACCCTGACGCAGCAACGCCGCGTGATTGCAGAAGGCCTTCGGGTTGTAAAGATCTTTAATCAGGGACACAACATGACGGTACCTGAAGAATAAGCTCCGGCTTACTACGTGCCAGAAACCGCGGTAATACGTAGGGCGCAAGCGTTATCCGTATTTACTGGGTTTAAAAGTCTCGCAGGCGGTCCGGCAAGTTGGAGGTGAAATATGGGGGCTTAACCCCCGAACTGCTTTTAAAACTGCTGGTCTTGAGTGATGGAGAGGAAGGCGGATTTCCGGGTGTAGCGGTGAAATGCGTAGATATACGGAGGAACACCAGTGGCGAAGGCGGCCTGCTGGACATTAACTGACGCTGAGGCGCGAAAGCGTGGGGAGCAAACAGGATTAGATACCCT
+
66CFFGGGAF<FFC@@@BFGF,+@8FA<B@@FEFCFEGF<CECECCGF:,4C,,C=E4,CCF9FC+B@E+:+BCA,EFFDFA9BCFFCF8=D+4:++:??B=7FGGEF,,BC,?,?FF,=3BFB++F+@,,@F+3,+:=>,,,374@<CFCE,3?C>FFF*,***::=***3*,?1*44?:EFDC,=,*82?@9<,++62A68/?C>#/:5,,,C?):=6,?F=7,4,4,*=F>D97?GGFF:3++@83,>,7@<>,776,,@:,,,B,9AA?1B,5,9FFC:,4:+4=86468+@+CF@9?,+7FF:C<@9F?@4@,<,,?=,:CC7EB@FEFEAF8CFFCDGFGFFFF7C@7FFEFGGEFGCGFCGFDGFCGGGFCGGGECDGGGGGGGGGGFEE?FEFA9GGECFFGGGCCCCC
@s1301 21723
TGGGGAATATTGCGCAATGGGGGCAACCCTGACGCAGCCATGCCGCGTGAATGAAGAAGGCCTTCGGGTTGTAAAGTTCTTTCGGTAGCGAGGAAGGCATTTAGTTTAATAGACTAGGTGATTGACGTTAACTACAGAAGAAGCACCGGCTAACTCCGTGCCAGCAGCCGCGGTAATACGGAGGGTGCGAGCGTTAATCGGAATAACTGGGCGTAAAGGGCACGCAGGCGGTGACTTAAGTGAGGTGTGAAAGCCCCGGGCTTAACCTGGGAATTGCATTTCATACTGGGTGGCTAGATGACTTTAGGGAGGGGTAGGATTCCACGTGTAGCGGTGAAATGCGTAGAGAGGTGGAGGAATACCGAAGGCGAAGGCAGCCCCTTGGGAATGTACTGACGCTCATGTGCGAAAGCGTGGGGAGCAAACAGGATTAGATACCCT
+
FGGGGGGGGGGGGGGGGGGGGG7EGGGGGGGGFGGG7FFGFGGGGGGEFGGGGGGGGGFGGGGGGGGGDGGEGFGGGGGGCFGGGGGGGGGGGEGFGGGGCGFCGDFGGGGFGGGGGGGGFGFGFGGGGGGGFGGGGGGGGG@CFFGCGGGGGGGGGGGGGFFFFGGGGGGEFGGGGGGGGGDCFGGGGCFDGG?GGGGCEGG+GGGCGGGFG<@;@=FG;*AEEEEBEGGCCCEFFGGG9@DGGGFGCFDFGGG5EFEEC.FGGGFAFGG@FFEAAEGGFGF9=+GFA=9,E,A75+,,,CCGGGGEF7EFGGGGBE,EB7=GEGFGGBCGGGGGGEGGGGFGGGFE9,F8FF,GFGGGGFCF7@FC,EF9GGEEGEC8GGGGGGGGGGGGGGFCGF?FFFGGGGGGGGGGEGEB,EGDEAECEEFGFFEGGFGGCCCCC
@s1301 31305
TGGGGAATATTGCGCAATGGGGGCAACCCTGACGCAGCCATGCCGCGTGAATGAAGAAGGCCGTCGGGTTGTAAAGTTCTTTCGGTAGCGAGGAAGGCATTTAGTTTCATAGACTAGATGATTGACGTTAACTACAGAAGAAGCACCGGCTAACTCCGTGCCAGCAGCCGCGGTAATACGGAGGGTGCAAGCGTTAATCGGAATAACTGGGAGTAAAGGGCACGCAGGCGGTGACTAAAGTGAGGTGTGAAAGCCCCGGGCTTAACCTGGGAATTGCAGTTCATACTGGGGCGCGAGAGGACTGTATGGATGGGTAGAATTCCACGTGTAGCGGTGATATGCGTAGAGATGTGGAGGAATACCGAAGGCGAAGGCAGCCCCGTGGGAATGTACTGACGCTCATGTGCGAAAGCGTGGGGAGCAAACAGGATTAGATACCCT
+
FG<EEFGFFA9FFEGGGDECFFGGDDC<@8<CCCEGGGGGFFFECFCFFGGGGFGAFECACE+@FECC::F:F9?E,C9??,ABBBFEGGC7BCFGEFFCCBDD,<,,C<FFG@C<FDDCGCDGFFDGGF?C@FGCFF@8>>D>FD@**3>FF,,,?C<@F@EC*:,8,*<*4<<:CC,<*4=CE*/1,CFGE*;85EEF7CE>,<::7CF82239C<C6:88D8/:>5*@B:=63,;56*>1;C@;?3,4)1@55*<@957,<D@>,,F>,:,EFD>36FF6@6+CC38++84,?E;:,5>5,@9<E?,,?FFFE;@9,@+,4:DE@+8GEFDF<C,?8>9-9,?,<GECGGFF9EFFFFCCE::EGFF9DEBB:@+6@+@DFB,99C,GGGEDGGGGGGFGFCF7EGEEF>GFFC,FECEEEAAGFFE,GEGFFCCCCC
@s1301 456
TGGGGAATCTTCCGCAATGGGCGAAAGCCTGACGGAGCAACGCCGCGTGAGTGATGACGGCCTTCGGGTTGTAAAGCTCTGTGATCGGGGACGGACGGTCAGCAGACGAATACTCTGCTGAAGTGACGGTACCCGAATAGCAAGCCACGGCTAACTACGTGCCAGCAGCCGCGGTAATACGTAGGGGGCAAGCGTTGTCCGGAATTATTGGGCGTAAAGCGCGCGCAGGCGGCTTCTTAAGTCCATCTTAAAAGTGCGGGGCTTAACCCCGTGATGGGATGGAAACTGGGAGGCTGGAGTATCGGAGAGGAAATTGGAAGTCCTAGTGTAGCGGTGAAATGCGTAGAGATTAGGAAGAACACCGGTGGCGAAGGCGACTTTCTGGACGACAACTGACGCTGAGGCGCGAAAGCGTGGGGGGCAAACAGGATTAGATACCCT
+
[truncated: 18,383,827 more chars]
