# Supplementary material for: Compositional distinction of gut microbiota between Han Chinese and Tibetan populations with liver cirrhosis
Source: PeerJ. 2021 Sep 15;9:e12142. doi: 10.7717/peerj.12142 (PMC8449536; doi:10.7717/peerj.12142)
Supplement: Supplemental Information 7 [file peerj-09-12142-s007.zip › HLC5.clean.fastq]

@s1401 1
TAGGGAATCTTCGGCAATGGACGAAAGTCTGACCGAGCAACGCCGCGTGAGTGGAGAAGGTTTTCGGATCGTAAAACTCTGTTGTTAGAGAAGAACAAGGATGAGAGTAACTGTTCATCCCTTGACGGTATCTAACCAGAAAGCCACGGCTAACTACGTGCAAGCAGCCGCGGTAATACGTAGGTGGCAAGCGATGTCCGGCTTTATTGGGCGGAAGACGAGAGCAGGCGGTTTCTTAAGTGTGAGGTGAAAGCCGCCGGCTCAAACGGGGAGGGTCATTGGAAACTGGGAGACTTGAGTGCAGGAGAGGAGGGTGGAATTCCATGTGTAGCGGTGAAATGCGTAGATATATGGAGGAACACCAGTGGCGAAGGCGGCTCTCTGGTCTGTAACTGACGCTGAGGCTCGAAAGCGTGGGGAGCAAACAGGATTAGATACCCT
+
AFGGDGGGGFGGFGGGGGGG9FGGGBCEEGFAFGGGEGGFEFFEGGGGGGGFGGGGFGFF<FGGGGG@==FFGGGGGGGAFFGGGGGGGGGGGGFGFGGGF9FFFGFGGG,<,CB<FG,DFFGFDBFGCC=BFFCD,<8<FEFGGG8FFEE7FE9@<F:FFFCF7@AFGGGGD87<<BF7<F7F2CC8FFGGG*4801,=5)1*5,2<<?C8:#3>)#17<:%<)1CDDGFCE5,2,<?6),;62,,+9<:?>F@+>@CGGGEB,+FC@+D,GC@,*E8;;>336=8FA@<,<,4EADCCE89DFGE8B=68,?4,,8>>FEF8<FFEE=E7ECDFF@EFB?GGD9DFGFFFFF?FA,EDEEEACEFGFFGFGGGGFFCFAFFDEGGGGGGGGGGEGGGGGGGGFGGGGGGGGGGEGFGGGGFGDFCFFGGGGGGGCCCCC
@s1401 2
TGAGGCATATTGGTCAATGGACGAAAGTCTGAACCAGCCAAGTAGCGTGCAGGATGACGGCCCTCTGGGTTGTAAACTGCTTTTAGTTGGGAATAAAAAGAGGGACGTGTCCCTTATTGTATGTACCATCAGAAAAAGGACCGGCTAATTCCGTGCCAGCAGCCGCGGTAATACGGAAGGTTCAGGCGTTATCCGGATTTATTGGGTTTAAAGGGAGCGCAGGCGGCGGCGTAAGTCAGTTGTGAAATCGTGCGGCTTAACCGGGCAATTGCAGTTGATACGGCGTCGCGTGAGTGCACACAGGGATGTTGGAATTCATGGTGTAGCGGTGAAATGCTTAGATATCATGAAGAACTCCGATCGCGAAGGCATATGTCCGGAGTGCAACTGACGCTGAGGCTCGAAAGTGTGGGTATCAAACAGGATTAGATACCCT
+
AFGGG,CFFFGFGGGGGGDFGGGGGGGDFGGGGGGGGGGFGGGFGGGCFFGGGGGGFGDGCGEFGCFGGGGGGGGGGGGGGGGGGGGGGGGFG8CEGGGGCEFGGFCFFEGGGGGGGGGGGFGGFFGF9BFGGEGGFGGGGGGGC7=>FFGC><DFFGGGFEFGGD@GGGGG<@BFG:EGGC@EFGF7FFDGGFFGGDGG7CFGGGD=EC@+?FGFG>:>2959>7*5:>,/@8:>@+*CFF=C7C74*7E>CEE97F7,<2@#>8,@@CCF+FF@=,9C=#C@C8+4,,<A0C99,4,,,FD<9,<8E9FE9>EFA?GGGFE@8FC>,E949DEGFCA=E89GFGGGGFGEC:FCEFD:E@7GGEEFGGGGGGGCFB<GFGGGGFDGGF7EGFFGCGGGGEGGD<EGGGFFGFFFGEEEFGGGGGGFGGGCCCCC
@s1401 3
TGAGGAATATTGGTCAATGGACGCAAGTCTGAACCAGCCAGGTAGCGTGCAGGAAGACGGCCCTCTGGGTTGTAAACTGCTTTTAGTTGGGAATAAAGTGCACCACGTGTGGTGTTTTGTATGTACCATCAGAAAAAGGACCGGCTAATTCCGTGCCAGCAGCCGCGGTAATACGGAAGGTCCCGGCGTTATCCGGATTTTTTGGGGTTAAAGGGAGAGCCGGCGGACCTTTAAGTCAGCTGTGAAATACGGCTGCTCAACCGTTGAACTGCAGGTGATGCTGGAGGTCTTGAGTGCACACAGGGATACTGGAATTCATGGTGGAGCGGTGAAATGCTCAGATATCATGAAGAACTCCAATCGCGAAGGCAGGTATCCGGGGTGCAACTGACGCTGAGGCTCGAAAGTGCGGGTATCAAACAGGATTAGATACCCT
+
DFFGGGGGGGG9EGGFFGGGEG7CFGGEGGGGCFGGGGGFFGFGGGGGGGGFFGGGGGEGGGEFFFGGGG7=FGGFGGGEE<CFFG<?<FFB<=EFAA<,:9?<?@GGGGGGGGGEG@F@E<FCAFGGFG9,BEFC<=FFGGGE83@=<FGGD8+@DD,>C,<>@CEC:FGFFFCFDGC*2;:,4<7<*<18BF@ECC7<++41<7*288+0+<*5C(;)(,/177C>5*@FBB:)<79</:-;2,418@?D>,=66++83+,,,;CGGFD03:,C@@6+=8EAA,<:F?@F=GF<=9,B8EGEGDFA9DGGFACEEFGFF?@+5F89FGFCCGEB=<98GGGGCGCAGGGGFECAEF<=C7>GGFCFFFGFFEFFF@GF8GGGFGEFGEF@C,8GGGGFGDGFGGGGGEGGGGGGFGFEFGGGGFFGFGFCCCCC
@s1401 4
TAGGGAATCTTCGGCAATGGACGAAAGTCTGACCGAGCAACGCCGCGTGAGTGAAGAAGGTTTTCGGATCGTAAAACTCTGTTGTTAGAGAAGAACAAGGATGAGAGTAACTGTTCATCCCTTGACGGCATCTAACCAGAAAGCAACGGCTAACTCCGTGCCAGCAGCCGCGGTAATACGTAGGTGGCAAGCGTTGTCCGGATTTATTGGGCGTGAAGCGAGCGCAGGCGGTTTCTTAAGTCTGGTGTGAAAGCCCCCGGCTCAACCGTGGAGGGTCATTGGAAACTGGGGGACTTGAGTGCAGAAGAGGAGGGTGGAATGCCATGTGTAGCGGTGAAATGCGTATATATATGGAGGAACACCAGTGGCGAAGGCGGCTCTCTGGTCTGTAACTGACGCTGAGGCTCGAAAGCGTGGGGAGCAAACAGGATTAGATACCCT
+
BFAFGCE@FG9FGEFGGGGGFGGGGGDFCFFFGF7B:CFEGGGEGGG+@FFFFEFFFFFFEFFFGDGEGGGGG@EFC<EEFFAF<,BEE<<EGFF<FC8<,9,BCFGF<,8@?EF<FF9EF8C<F8F>C@FFCFDGGCFGFGFG,DFGEGDF8,>,,@D7FCC78D:@FG7;CCEF,@>F9,,1@,*=F:C*:=<CC+,=397*7?FGGGE8***)2:07((*<5;<:127*/,A><,,<-,:*,,,+2,,CGEF6GF<6,,7DFEFD@FD>8B>,*;@FFD=6+=+748,C,=A,,*FFDCGGFGGGGFDB,,EA9=>8,E<8B?A++@EEAGEF@,:DC8FA3,EGDCF8=E?@:8,,9<ECEC:C?@CCCGGFD7E<FFFGFFFGGFFEB:C;FF,GFGCB@8GGF@GFCCC,FFFEGFC6<C,FFGGGGGGF@CCCC
@s1401 21577
TGAGGAATATTGGTCAATGGGCGAGAGCCTGAACCAGCCAAGTAGCGTGCAGGATGACGGCCCTATGGGTTGTAAACTGCTTTTATAAGGGAATAAAGTGAGAGTCGTGACTCTTTTTGCATTTACCTTATGAATAAGGACCGGCTAATTCCGTGCCAGCAGCCGCGGTAATACGGAAGGTCCGGGCGTTATCCGGATTTATGGGGTTTAAAGGGCGCGTAGGCCGGAGATTAAGCGTGTTGTGAAATGTAGACGCTCAACGGCTGCACGGCGGCGCGAACTGGTGTCCTTGAGTACTAACAAAGTGGGCGGAAGTCGTGGTGTAGCGGTGAAATGCTTAGATATCACGAAGAACTCCGATTGCGAAGGCAGCTCACTGGAGCGCAACTGACGCTGAAGCTCGAAAGTGCGGGTATCGAACAGGATTAGATACCCT
+
FFF,<FFGGGF9<FGFFGEB,@FGGGGGCFG<FEDGFD?<E6EFFA+8BFFF8FFG<C:FEGGGGGGFGFFDFEDFFGAB,,9FCFFCEGG<EFGGFFGAF@,?AFFD:B?,?BEEF<CFFG,@9<EEGFFED,@CBFF<AB7BFECAFCEF,,+8B<<DEFF,+@B:FGGGGGD71>:*,><CE7**=<<2?C<C**<FD?*CF%2=#79BC@7#:1:FFCCDFECC631C?::,CFFF@@,@,?,D>0552<,657@3*@,CD@*@:6ECF:CECF9=DFFD:,:,==CA+FEC4,,C,EDFC8EF8EB>46+ECGCGGFGCFEEGFFGFEBE>,CE8FGE8FFCFFEFF@CDGFFFEFECFFFCFFFFF<9GGFF@GGGDFECCCEC@CF?<FEBEE<@FEFCFCGGGGFCGGGFFFGGGGGFGEECGCCCCC
@s1401 22240
TGAGGAATATTGGTCAATGGGCGAGAGCCTGAACCAGCCAAGTAGCGTGCAGGATGACGGCCCTATGGGTTGTAAACTGCTTTTATAAGGGAATAAAGTGGGGCTCGTGAGCTCCTTTGCATGTACCTTATGAATAAGGACCGGCTAATTCCGTGCCAGCAGCCGCGGTAATACGGAAGGTCCGGGCGTTATCCGGATTTATTGGGTTTAAAGGGAGCGTAGGCCGCAGGTTAAGCGTGTTGTGAAATGTAGGGGCTCAACCTCTGCACTGCAGCGCGAACTGGCTTGCTTGAGTACGCACAACGTGGGCGGAATGCGTGGTGTAGCGGTGAAATGCTTAGATATCACGAAGAACTCCGATTGCGAAGGCAGCTCACGGGAGCGCAACTGACGCTGAAGCTCGAAAGCGCGGGTATCGAACAGGATTAGATACCCT
+
FGGGFGGGGGGGGGGGGGGGGGGGGGGGGGGGGGGGGGGFGGGGGGGGGGGGGGGGGGCGGGGFFGGGGGGGGGGGGGGFGCGGGGGGGGGGGGGGGGGGGGGGGGGGFGGGGGGGGGGGEGFFFGGGGGGGGGGGGGGGGGDGGGGGGGGGGGGGGGGGGGGGGGGGGGGGFFGGGGGGGGGGGGGDFFGCFFGGGGG;@%GFFGC/@:F4C4GFG@EFBFEGGEC=CGFFGGGBGDEBCGFGG<F?0GGGFGD:5ACC+DC>FCFFGGG@@GCE>GEGEGGGGGGFCFCF:=3+CD7FDBAEEDGGF>C,+6>@+4+<B=F75FCFF??@,FCFEB,,A9FFEDFDFFFF,=>,GGGGGGED5<EF@,EGGGGC@C+GGGGGGGEFFCF:FGDFECDGGGGGGGGGGFGEGGGGGGGBCCEAE<EFFGGCC<CC
@s1401 24393
TAGGGAATCTTCGGCAATGGACGAAAGTCTGACCGAGCAACGCCGCGTGAGTGAAGAAGGTTTTCGGATCGTAAAACTCTGTTGTTAGAGAAGAACAAGGATGAGAGTAACTGTTCATCCCTTGACGGTACCTAACCAGAAAGCCACGGCTAACTACGTGCCAGCAGCCGCGGTAATACGTAGGTGGCAAGCGTGGTCCGGATTTATTGGGCGTAAAGCGAGCGCAGGCGGTTTCTTAAGTCTGATGTGAAAGCCCCCGGCTCAACCGGGGAGGGTCATTGGAAACTGGGAGACTTGAGTGCAGAAGAGGAGGGTGGAATTCCATGTGTAGCGGTGAAATGCGTAGATATATGGAGGAACACCAGTGGCGAGGGCGGCTCTCTGGTCTGTAACTGACGCTGAGGCTCGAAAGCGTGGGGAGCAAACAGGATTAGATACCCT
+
EFGFGGGGGGGGGGGGGGDFGGGGGGGGGFGGGGGGFGGGFCEGGGGCFEGGGGGGGGGGGGGGGGGGFGGGGGGFGGGFCFGGGFGGGGGGGGGGGGGGE<FDE<CFFGGGGGF<FGGGGGGGGGDGGGGGGGGGGGGFGG<FGCFGEDCGGGGGG*@FFFG8FGGGFGGG7<:<BFFFFGG;2FGGGGFC:=+=.GFE:C=FGGGGFCFGGEGE<<-48C;:E>C5?GGCCEFAG7FG<E>FGGGFGGF7C?F3CCCCG<DCFGGGEF?6@G>2GGFGGFD?=8FFFC,9<?<EF8GFD9CFEFE4EGDC,FGFE8CFGGGFFGCGGFGGFFEC,?7GGEB9FEFECFFECECF@?6CFGEFGGDECGEGFC:ED7F@GGGGGGGFGFFCCDGEGF=,GGGGGGGGGFCGDGGGFFDFGGGFEFCFGDFGGGGF@CCCC
@s1401 8
TAGGGAATCTTCCACAATGGACGCAAGTCTGATGGAGCAACGCCGCGTGAGTGAAGAAGGGTTTCGGCTCGTAAAGCTCTGTTGGTAGTGAAGAAAGATAGAGGTAGTAACTGGCCTTTATTTGACGGTAATTACTTAGAAAGTCACGGCTAACTACATGCCAGCAGCCGCGGTAATACGTAGGTGGCAAGCGTTGTCCGGATTTATTGGGCGTAAAGCGAGTGCAGGCGGTTCAATAAGTTTGATGTGAAAGCCTTCGGCTCAACCGGAGAATTGCATCAGAAACTGTTGAACTTGAGGTCAGAAGAGGAGAGTGGAACTCCATGTGTAGCGGTGGAATGCGTAGATATATGGAAGAACACCAGTGGCGAAGGCGGCTCTCTGGTCTGCAACTGACGCTGAGGCTCGAAAGCATGGGTAGCGAACAGGATTAGATACCCT
+
GGGGGGGGGGGGGGGGGGFGGGGGGGGGGFGGGGGGGGGGGGGGGGGGGGGGFFGGFFFGEDGGGGGGEGGGGGGGGCFFFCEFFFGG<<EFFGGGGGGGGGGGGGGEFFGFDDFGDEAFAFGFFEGGGGCFGGFDGGGDGGFFGD;FCFGCGGGGFGFFGGGGFGFGGGGGGG>FEGGGGCFGGGGGGGGC><BCE:CCDD3?C9<)=<*BECF3E<,5EA?FFFCCCEEC?,<,C;FCCGGFCGCFEF:1:8EC7BFED87F<::D@;=CD:@<?DFGFFB@=8FFCAF?F9FD=9B,,CGGGGGGGEAF<FFF@,DCGGGGFGEGGFGGGFE<GGGGEDC?@F8GGGGGGGGGFFCCFGGGFC@CFGGDGF7GGGGGGGFFGGGGGGGFGGGGGGGGGGGGGGGGGGGGGGGGGGGGGGGGEFGGGGGFGFFFCCCCC
@s1401 9
TGAGGAATATTGGTCAATGGGCGTGAGCCTGAACCAGCCAAGTCGCGTGAGGGATGAAGGATCTATGGTTCGTAACCTCTTTTATAAGGGAATAAAGTGCGGGACGTGTCCTGTTTCGTATGTACCTTATGAATAAGGATCGGCTAACTCCGTGCCAGCAGCCGCGGTAATACGGAGGATCCGAGCGTTATCCGGATTTATTGGGTTTAAAGGGTGCGTAGGCGGCCTTTTAAGTCGGCGGTGAAAGTCTGTGGCTCAACCATAGAATTGTCGTTGAAACTGGGGGGCTTGAGTATGTTTGAGGCAGGCGGAATGCGTGGTGTAGCGGTGAAATGCATAGATATCACGCAGAACCCCGATTGCGAAGGCAGCCTGCCAAGCCATGACTGACGCTGATGCACGAAAGCGTGGGGATCGAACAGGATTAGATACCCT
+
CFFGGG?FGGGGGGGGGGFGGGGGGGGGGGGDFGGGFGGGGGGGGGGGE@:FGGGCFCF<D9CEFEEGFGFGGGGGGGFFFEFGGGGFGGDGGGGFD@FGGGGGGG@7FFGGGGF<FFGFFEFGGECGE>EGGGGF?FGGGGDG77BFEGGGGDE7DFGGGFF7BC*>FCCFG8*81:>>FD7FCCEGCEFCB@C**>EEC8CFGE7G:<C??GFGCC1EF??D>>,BF7C@?C?B#)*3?;B=#FCFFD><DC54FF7,#',2:<<9EE7BDC@@82<9)GGGGCF8GFF=5E<GFFFF??FCGGGEDC9+6GGGGGGGGEGFGECECDFGFA9=C,@FD@,EECFFD9CBGEF=AE@+47CFF,GFDDFGFCFCDGGGGGGGFFGGGGGGGGFFDB,GGGGGGGGGGFFFFGGGGGFGGGGFFEGGGGCCCCC
@s1401 10
TAGGGAATCTTCGGCAATGGACGAAAGTCTGACCGAGCAACGCCGCGTGAGTGAAGAAGGTTTTCGGATCGTAAAACTCTGTTGTTAGAGAAGAACAAGGATGAGAGTAACTGTTCATCCCTTGACGGCATCTAACCAGAAAGCCACGGCTAACTACGTGCCAGCAGCCGCGGTAATACGTAGGTGGCAAGCGTTGTCCGGATTTATTGGGCGTAAAGCGAGCGCAGGCGGTTTCTTAAGTCTGATGTGAAAGCCCCCGGCTCAACCGGGGAGGGTCATTGGAAACTGGGAGACTTGAGTGCAGAAGAGGAGGGTGGAATTCCATGTGTAGCGGTGAAATGCGTAGATATATGGAGGAACACCAGTGGCGAAGGCGGCTCTCTGGTCTGTAACTGACGCTGAGGCTCGAAAGCGTGGGGAGCAAACAGGATTAGATACCCT
+
FGGGGGGGGGAFGFGGGGGGGGGGGGGFGEFGGGGGGGGFFGGGGGG@FGGGGGGGFFEG=EFFGGDCCFGGGGGGGGGGCGGGGGAEFAFGGGDFGGGGGGGGGGCEFFGGGGGGGGGGGGGGGGGGGG=DFFFGGGGGGGGGGFGGGGDGGGGAFEGCFGGGFCAFGDGGFGGGGFEGGGGEACGGGGGGGCEE208CDCCF99F+C:@FG5?7;)<<:>CDFFG>4CC:CFCFF=EF:@-@FFFFF6='CFF:GFFC@*:FFD<GGGGGGFD3;2-FE@9:+2,EFF9FE=6BEEFGEAGGGFEDEFFF,FFGGFD@@8<EFE4@6)GGGFEC47GFEDFF=E;GEAGGFE9<FEGF@EGGGFGGGGCCGEGGFGFGGGGGGFGGGGGGEEFFEGGGGGGGGGGGGDFECEFBFGGFGGFF;GGGGGGGGGFFACCCC
@s1401 11
TGGGGAATATTGCACAATGGGGGAAACCCTGATGCAGCGACGCCGCGTGAGCGAAGAAGTATTTCGGTATGTAAAGCTCTATCAGCAGGGAAGAAAATGACGGTACCTGACTAAGAAGCACCGGCTAAATACGTGCCAGCAGCCGCGGTAATACGTATGGTGCAAGCGTTATCCGGATTTACTGGGTGTAAAGGGAGCGTAGACGGTGATGTAAGTCGGAAGTGAAAGCCCGGGGCTCAACCCCGGGACTGCTTTGGAAACCATGTGACTAGAGTGTCGGAGAGGCAAGTGGAATTCCCAGTGTAGCGGTGAAATGCGTAGATATTGGGAGGCACACCAGTGGCGAAGGCGGCTTGCTGGACGATAACTGACGTTGAGGCTCGAAAGCGTGGGGAGCAAACAGGATTAGATACCCT
+
FFFGG7CGFFGGGGGGGGGGGGGFFGGGGFGGGGGGGGGGGEEGCFGFGGGFF@FG,C=CFGGGGGDBF7ECEGGGGGGGGABGFC<F@C7FFFGGGAFCFGGGGGGGFGGGEDFGGGGFGFGCFDGGGGF9FFCDFGGGGC7FEG@:><C9FFFCF;FDACFGF<<CCGEGGFEBCF:<,?,?CC6<=AFGDGECFCGFCFC/62CF,,9E99<9C#D?:F:79977C:::FC:>CEC#CAB=FGGFF@3$9DDFE8==CE<,,?<2//5?5DEF@GF:CE:FCAFFED?,9,9EEA9FGFEEAGDGFEE;4:FEFGGGFGGDGGGGGFAF,FEFEFFFC@BGFBFGEDGGGGEFCFGGGGGGGGGGDGGGFFDB,GGGGGGFF@GGFEGGGFGGGGFEDGFFFFGFF@GCCCCC
@s1401 12
TGGGGAATCTTCCGCAATGGACGAAAGTCTGACGGAGCAACGCCGCGTGAGTGATGACGGCCTTCGGGTTGTAAAGCTCTGTTAATCGGGACGAAAGGCCTTCTTGCGAATAGTGAGAAGGATTGACGGTACCGGAATAGAAAGCCACGGCTAACTACGTGCCAGCAGCCGCGGTAATACGTAGGTGGCAAGCGTTGTCCGGAATTATTGGGCGTAAAGCGCGCGCAGGCGGATAGGTCAGTCTGTCTTAAAAGTTGGGGGATTAACCCCGTGATGGGATGGAAACTGCCAATCTAGAGTATCGGAGAGGAAAGTGGAATTCCTAGTGTAGCGGTGAAATGCGTAGATATTAGGAAGAACACCAGTGGCGAAGGCGACTTTCTGGACGAAAACTGACGCTGAGGCGCGAAAGCCAGGGGAGCGAACAGGATTAGATACCCT
+
FGGGGGGGGGGFGGGGGGFFFFEFD@FGGGGFGGDFGGCFFGGGGGG@BCGGGFFGFFGG7FFFGGGF4BC@CFFGGGG9EFEFGGGFEGGDEEFDGFGFGGGGGGGGFF:FGGGGGFDFGGFGGGGCEEGG,+3*CF9,3@A<EGGCEFGFEFGGG7<F<FFGG5FEGGGGGE@1FFGGGFF*<,=<C,CFGEECEGGC57*22<+=8FFF65#)28AFB6>CEECCCCGGF>=7FF4<<-;60/)30FEECC<@#99C5$,+F@<EG=8,F9FB*C,6=3666+9<8GGFFDFFF9@+48DGGFFEF?@,<GFF>@,A@,CFFDA8+AF8EFFFA4,?E@C,GGEGFFAGF@FDFEFFCFGFECCB7GGFF@GGEEGGGGEGEGEGGDFFCBF@GGGF@7GEEGGGFEFGGG@EGGFCGGGGGGGGGFFFGGFGCCCCC
@s1401 25933
TGAGGAATATTGGTCAATGGGCGAAAGCCTGAACCAGCCAAGTAGCATGCAGGATGACGGCCCTATGGGTTGTAAACTGCTTTTATGCGGGGCTAAAGTGGGCCACGCGTGGTCTTTTGCAGGTACCGCATGAATAAGGACCGGCTAATTCCGTGCCAGCAGCCGCGGTAATACGGAAGGTCCGGGCGTTATCCGGATTTATTGGGTTTAAAGGGAGCGCAGGCCGCCGGGCAAGCGTGTTGTGAAATGCAGTCGCTCAACGTCTGAAATGCAGCGCGAACGGTCCAGCTTGAGGGCGCGAAACGTGGGCGGAATTCGCGGTGTAGCGGTGAAATGCTTAGATATGGCGAAGAACTCCGATTGCGAAGGCAGCTGACGGGTGCGTAACTGACGCTCATGCTCGAAAGTGCGGGTATCGAACAGGATTAGATACCCT
+
FDGGFG?FGGFGFGGFFFF@8EB+@FGGGGGGGGGGGG,?FE9CEF,C@EF<FCFEDECE@FEFEFGG,CFF@<AFFCFGFGFFGGDF7@F>4+:9B5FFC?F+?FFCGEEDDFGGGFFGGGGGGGGB:FEGGGGGGGFFFE@CCFCFGDFGGG7CFF,@3,3,5><FEEEGGGF*4**<4?<<B<ECEEG*0<2:C*/<+<9,<E1;CFCE+<54CBC3782:28/58+31<:B1GGF<;;/2>,CE<?5:08AD8BB>53,27<,,,7GGCE@@*86=3,:,,:@,3FBE?3+++++A,,D:F8+C8,E8++>8+=@,E?+7DC+A?FEA?C,FGCF;@DC=,FC@E9<C8B@,@BGEGFFDAC,6CGGGF@7EGGGEFC6C6,,CF,CGGGGEGGFFC7EFE+GEEC8GGGFF@GF@GGGGGGGGGGGCCC@C
@s1401 14
CGAGGAATATTGGTCAATGGCCGAGAGGCTGAACCAGCCAAGTCGCGTGAAGGAAGAAGGATCTATGGTTTGTAAACTTCTTTTATAGGGGAATAAAGTGGAGGACGTGTCCTTTTTTGTATGTACCCTATGAATAAGCATCGGCTAACTCCGTGCCAGCAGCCGCGGTAATACGGAGGATGCGAGCGTTATCCGGATTTATTGGGTTTAAAGGGTGCGTAGGTGGTGATTTAAGGCAGCGGTGAAAGTTTGTGGCTCAACCAGAAAATTGCCGTTGAAACTGGGTTACTTGAGTGTGTTTGAGGTAGGCGGAATGCGTGGTGTAGCGGTGAAATTCATAGATATCACGCAGAACTCCGATTGCGAAGGCAGCTTACTAAACCATAACTGACACTGAAGCACGAAAGCGTGGGGATCAAACAGGATTAGATACCCT
+
GGGGG7FGGGGGGGGGGFGCFGGGGGGGGF<DGGGGGGFCFEFFGGGFGGGGGGGGGGGGG9FFGGGGEFGFFFGGGFGGGGGEGGGGGGGCFEFFGFGFFGGGGGGGGGGFFGFFGGFFGCEFFGGEGDBGGGGGGGGFFGGGGD833BFGGGFGD,@FCEFCEEFGEGEGFFCG7:CC,>C@7CCFGG2A4?CEGG>93::F=:CC7?BCGGFFG?GF?>G*FGFC<CD:DF@#@/7EE:+2#'<@6#FDCFG:?EFFDC8#CDB2<6F@=FFDE@B0=EFEFGGE9?8GDF8GGF9E?A9FFC7GDGFF>8BCEFDC@F>6)+CCAGGF9F9,AAFFGFDGECGGFAFGGGGGGGGGGGFBGGGGGFFFEDCCCFFBEGGGGGGGGGGGFGGGFFGF@GGGGEFCE?GFGGGFGEGGGGGGGGGGGGGCCCCC
@s1401 22731
TAGGGAATCTTCCACAATGGACGCAAGTCTGATGGAGCAACGCCGCGTGAGTGAAGAAGGGTTTCGGCTCGTAAAGCTCTGTTGGTAGTGAAGAAAGATAGAGGTAGTAACTGGCCTTTATTTGACGGTAATTACTTAGAAAGTCACGGCTAACTACGTGCCAGCAGCCGCGGTAATACGTAGGTGGCAAGCGTTGTCCGGATTTATTGGGCGTAAAGCGAGTGCAGGCGGTTCAATAAGTCTGATGTGAAAGCCTTCGGCTCAACCGGAGAATTGCATCAGAAACTGTTGAACTTGAGTGCAGAAGAGGAGAGTGGAACTCCATGTGTAGCGGTGGAAGGCGTAGATATATGGAAGAACACCAGTGGCGAAGGCGACTCTCTGGTCTGCAACTGACGCTGAGGCTCGAAAGCATGGGTAGCGAACAGGATTAGATACCCT
+
CFFGGGGGGGFDGGGGGFGFF8FEEGGFFGGGGC<FF@FFGGGGEEG+CFGGGFGFFFG9F-<FGGGGFGEGECFCCEG,:CE9E=DEEGGGFFAEDGFGGFAEGD9FCGGGAFCG?DFFGFGGGGGGGGGCFECDGGGG<F8EFGEGEFGGGGEG878<<+@,88<,8@CEGC<:;,3*7<DC;,;<FGG>7*8CGC@6:#1*8<?C=C::FC@*4;C0>:?=F5C9CCC++,A>CFDG7CGFCDCGG8@FFC@GGGE;D87C:CCDEFGGGGGFCGDE<<DC9GGGFFFE@CGGF<=BB9GFGFFFFE9GAFF;BEECCFDCEFECGAFC8FAEE=A+=CGGE?EGGGGGGFE9GFGFF@B,EGEE@F77GGCFDGFE9GGFFGGGFGGFGGEFGGGGGFGGGGGFFCCGFFGFCEGGGGGGFGGGGGGGGF@FACCCC
@s1401 16
TGAGGAATATTGGTCAATGGGCGAGAGCCTGAACCAGCCAAGTAGCGTGCAGGATGACGGCCCTATGGGTTGTAAACTGCTTTTATACGGGGATAAAGTGAGTCACGTGTGGCTTATTGCAGGTACCGTATGAATAAGGACCGGCTAATTCCGTGCCAGCAGCCGCGGTAATACGGAAGGTCCGGGCGTTATCCGGATTTATTGGGTTTAAAGGGAGCGCAGGCGGTCTTATAAGCGTGACGTGAAATGCAGCGGCTCAACCGTATGATGTGCGTCGCGAACTGTAGGACTTGAGTGTATGCGATGTCAGCGGAATTTGTGGTGTAGCGGTGAAATGCTTAGATAGCACGAAGAACTCCGATTGCGAAGGCAGCTGACAAGGCTACAACTGACGCTGAAGCTCGAAAGTGCGGGTATCGAACAGGATTAGATACCCT
+
<FFEGGGGGGGGGGGGGGGGGGFGGGGGGEGGGGGGGGGGGGGGGGGGGGFGDBEGCFGGCGGGGGGGGGGGGGGGGGGGFBFGGGAFGGGGGG=EFA<EFDFDCFG=EEFGGGGFGGGGGGGFGGGGGDF?,,9EFFGGGGGCEEEGGGGF@DC@GGGF<3@FBEEECFFF;9DFCFEEC<C7FCEFCFGC<FC8*CCCFGGEFCCFG?,<9CE)C>C>19ECBB:6E?EGGGG<G=EDFEFEG>GB=353*2:98*FD3CCE8C>53+0=9=+#@5E9=+EFCFE?9GGGFFGDE@+6+6FFGGCC?CDA>>4EEFFGGFBC@8F@9FFEFFF<F;E9=A@AA,CGDFE@EEB@,FDFGEECGGFDFFGGGGGGF8GFGGEGGGGFGGGGGFF@GGGGECFGGGEGGGFFECGGGGGFAGGEGGGFGGGFCCCCC
@s1401 17
TGAGGAATATTGGTCAATGGGCGAGAGCCTGAACCAGCCAAGTAGCGTGCAGGATGACGGCCCTATGGGTTGTAAACTGCTTTTATACGGGGATAAAGTGAGTCACGTGTGGCTTATTGCAGGTACCGTCTGAATAAGGACCGGCTAATTCCGTGCCAGCAGCCGCGGTCATACGGAAGGTCCGGGCGTTATCCGGATTTATTGGGTGTAAAGGGAGCGCAGGCGGTCTTATAAGCGTGACGTGAAATGCAGCGGCTCAACCGTATGATGTGCGGCGCGAGCTGTAGGACTTGAGTGTAGTCGAGGTCAGCGGAATTTGTGGTGTAGCGGTGAAATGCTTAGATATCACGAAGAACTCCGATTGCGAAGGCAGCTGACAAGGCTACAACTGACGCTGAAGCTCGAAAGTGCGGGTATCGAACAGGATTAGATACCCT
+
AFGGFFGGFFFDGGGGGGGCGFDGEGGGGGGGGGGGGGGGGFGGGGGFGGGFGEGGGGGGGGGGFFGGGG:FFDFGCEFGFCFFGGGGFEDGG7FCFGGFGG9FEEFGGGDDGCGGGGGGD,=FFCFFG+>FGGCCFGGFGGGDEEEGGGCF<D7FFG,@F7<C8CFFE*:DFFFGGGCCBCFFGE5FFGGCDFFGDCEG+;F:FCF=8C<<@,;>E>?B0;EC))28E+<C:?73:>5:2@.AE>:145-:>@:083CCCFE=7,3,C3+F5=++++@6++,CFBEA5FEA8*F?:4++8+9,,A=+DGGFD9D=FEDFGFEECFGGFGGGFE9F>,9GFGEAGGFGGF<EF:67GGDGGGFFCEE9GGGGGGGGGF9GGGGGGGGGGGGFEGGFFGGGGGGGFFFGGGCGGGGGFGGGGGGGGGGFAFGGCCCCC
@s1401 18
TGAGGAATATTGGTCAATGGACGAGAGTCTGAACCAGCCAAGTAGCGTGCAGGATGACGGCCCTATGGGTTGTAAACTGCTTTTATAAGGGAATAAAGTGAGTCTCGTGAGACTTTTTGCATGTACCTTATGAATAAGGACCGGCTAATTCCGTGCCAGCAGCCGCGGTAATAAGGAAGGTCCGGGCGTTATCCGGATTTATTGGGTTTAACGGGAGCGTAGGCCGGAGATTAAGCGTGCTGTGAAATGTAGATGCTCAACATCTGCACTGCAGCGCGAACTGGTTTCCTGGAGTACACACAAAGTGGGCGGAATTCGTGGTGTAGCGGTGAAATGCTTAGATATCACGAAGAACTCCGATTGCGAAGGCAGCTCACTGGAGCGCAACTGACGCTGAAGCTCGAAAGTGCGGGTATCGAACAGGATTAGATACCCT
+
EGGGGGGGGGGGGGGGGGGFGGGGGFGFGGGFGGGGGGGGGGGGGGGGGGFGFFGGFFFDGGGGGGGGGGDEFFGFF?FFCDGG9EFFFFGFEDFGFCGGGGGGGGGGDFGFGFGGGGGGGGCFFGGCFFGGFFGDECG?EFFCGGGGGGGGGFFFGGFGGGGGDEFGGGDEA,EFFFGCGGC@FE>FFCCGCGGDE5FGGGGGGG::<7<+3=@BG27)02**75E:E76:EFFAE1388:<GGGG=FF4<>:@<4::78#<0;;D2EFC9@<+63:88$:<FFGGD@,,FCC;B6,45,<DACEFC?,DAD8>8+FE<4,8C=:@E;=FEAE?@@<,6,,,A,96,<<<GDFC@@<CDF?=,=9,A@,DFCDDE@E@:GGGFCFE@@6,CCGGFF@E?FEGGGDGF@:ECB<EEC<FEFFGEECE9FEEACA@A
@s1401 19
TAGGGAATCTTCGGCAATGGACGAAAGTCTGACCGAGCAACGCCGCGTGAGTGAAGAAGGTTTTCGGATCGTAAAACTCTGTTGTTAGAGAAGAACAAGGATGAGAGTAACTGTTCATCCCTTGACGGTATCTAACCAGAAAGCCACGGCTAACTACGTGCCAGCAGCCGCGGTAATACGTAGGTGGCAAGCGTTGTCCGGATTTATTGGGCGTAAAGCGAGCGCAGGCGGTTTCTTAAGTCTGAGGTGAAAGCCCCCGGCTCAACCGGGGAGGGTCATTGGAAACTGGGAGACTTGAGTGCAGAAGAGGAGAGTGGAATACCATGGGTAGCGGTGAAATGCGTAGATATATGGAGGAACACCAGTGGCGAAGGCGGCTCTCTGGTCTGTAACTGACGCTGAGGCTCGAAAGCGTGGGGAGCAAACAGGATTAGATACCCT
+
FGFFGGGGGGGGGGGGGGGGGGGGGGGFGGGGGGGGGGEFGGGGGGGCCCFGCFFGFGGGFFFGFGGGGGG@FGGGGGGGGGG9FGFGGFGGGGGFGGGG<DECGGGGGGGGGFGGGGGGGGGFGFDFGGGGGGGGGGGGFDFFFFCGGDGEGGGFGGGDFGGGGCFG,*FEDGC7FGFGFGFCCAFGEE7FGG**=?FGD*4<C<FG:FGGGC>@FAC>61:9>@G3<EECEGG;AF??7C6A?#A??F=?CGF6ECC8C#:C:>GGEFE%F:@#5;FGFF;==AGGEE,EECGFCFGGGGGEED=9FFFF9GGFFEB94E<@FA,@60EEFFAFA4GFC,CE9F=<@?AFGFEEA=ECFGGFFCFFFFECFFFEFCDGFC8FFGFGGGFGFFCCGGGFEGFEDGGGGFGGGGFGGGGGGEDGEFGGGGAFGF@,CCCCC
@s1401 20
TAGGGAATTTTCGGCAATGGGCGAAAGCCTGACCGAGCAACGCCGCGTGAACGAAGAAGTATTTCGGTATGTAAAGTTCTTTTATCAGGGAAGAAAAGACAGATTGACTGTACCTGATGAATAAGCTCCGGCTAACTACGTGCCAGCAGCCGCGGTAATACGTAGGGAGCGAGCGTTATCCGGAATTATTGGGCGTAAAGGGTGCGCAGATGACATATTAAGTTTCTTGTAAAAATTCTGGGCTTAACCCAGTAGGGCAAGAGATACTGATAAGCTAGAGTACGACAGAGGCAAGTAGAACTCCATGTGTAGCGGTAAAATGCGTAAATATATGGAAGAACACCAGTGGCGAAGGCGGCTTGCTAGGTCGATACAGACATTGAGGCACGAAAGCGTGGGGAGCAAACAGGATTAGATACCCT
+
FGGGGGGGGGGGGGGGGGGGGGGGGGGGGGGGGGGGGGGGGFGGGGGFFGGGGGGGGGGEEFGGGGGFGGFGGGGGECE9FGGGGFGGGGFGGGGGGGGGGGGGGGGGGGGGEF9FGGGG,@<FGGFGGGFFCFGGFFGGGDFGGGGGGGGGGDDGGGGGFFFGFGGDGEE5FEE<<**?FEDGEB<,CEGGG7FEGG;GGDEE5CC=GD;FG97DA4CBAFFFBFFE=8EE:FCCGCFFCG:F<FFFGFGDCF=8E8F38;;FGC0,?90-EB@(9<:F=47GFCDE;FB8EF<EBB@>E@@,@,GFCB5GGE9,FA:F:GEF@CFEFCGGGFFF@FCEGFFECFFDGEFB@FF7GGGGGGGFGGF@GGGGFGGFGGGGFF9GGFCBEEF@GGGGFFFFAGGFAFGGGFAGFGEGGCCCCC
@s1401 21
TGGGGGATATTGCACAATGGGGGAAACCCTGATGCAGCGACGCCGCGTGGAGGAAGAAGGTTTTCGGATTGTAAACTCCTGTCGTTAGGGACGATAATGACGGTACCTAACAAGAAAGCACCGGCTAACTACGTGCCAGCAGCCGCGGTAAAACGTAGGGTGCAAGCGTTGTCCGGAATTACTGGGTGTAAAGGGAGCGCAGGCGGAACGGCAAGTTGGAAGTGAAAACTAGGGGCTCAACCCATAGATTGCCTTCAAAACTGCTGGCCTTGAGTAGTGCAGAGGTAGGTGGAATTCCCGGGGTAGCGGTGGAATGCGTAGATATCGGGAGGAACACCAGGGGCGAAGGCGACCTACTGGGCACCAACTGACGCTGAGGCTCGAAAGCATGGGTAGCAAACAGGATTAGATACCCT
+
E@FGGGGDGGGGGGGGGGGGGGEGGGGGGGFGGGGGGGEGGGGFEGGFGGGGGGGGGGFGGGGGGGGEGGFAFGGFFGGGGGEGGEGGGGFGEGDFGGGGGGGGFGGGGGFAD8,DFGFGGGGGC@:FG9FGGGFGGGGGGFC7BEDGGDG9<:FFCCFGF7F,CFDEE7F88B=FCGGGFGDGGG<G9/+<FGGCEEE8>DG>F>/*GFC;??:3<3EE<?'CACFED35#01C::><D82<@3,FDB@:2C??<FFCFGDCCFAC,;9F<DF8?D,E<8E>FFCFFE;ACFD7EGDGFA,EC8@@,9GFC=?:GFFADE8F:FGDFF,GEEFDFFFFF7DGGFCEGEGFDGFGGFFFFGGGGFGGGGEGGGGGGFGGGGDFFDFFGFFGGGGGGGGFFGGGGGGGGGGGCCCCC
@s1401 22
TGAGGAATATTGGTCAATGGACGAGAGTCTGAACCAGCCAAGTAGCGTGCAGGATGACGGCCCTATGGGTTGTAAACTGCTTTTACAAGGGAATAAAGTGAGTCTCGTGAGACTTTTTGCATGTACCTTATGAATAAGGACCGGCTAATTCCGTGCCAGCAGCCGCGGTAATCCGGAAGGTCCGGGCGTTATCCGGATTTATTGGGTTTAAAGGGAGCGTAGGCCGGAGATTAAGCGTGTTGTGAAAGGTAGATGCTCAAAATCTGCACGGCAGCGCGAACTGGTTTCCGTGAGTACGCACAAAGTGGGCGGAATGCGTGGTGTAGCGGTGAAATGCTTAGATATCACGAAGAACTCCGATTGCGAAGGCAGCTCACTGGAGCGCAACTGACGCTGAAGCTCGAAAGTGCGGGTATCGAACAGGATTAGATACCCT
+
AFEFGFFGGFGFGGGGGGGGGGGGGGGGGFGCGGGGGGGGGFGGGGGFEGGEFGGGGGEGDGGGGGGGGGGGGGGGGGGGCFFGGCFGGGGFEGFGGFGDFEFGGGFDGGGD9AFFFFGGGGGGGGGGGGGGGGGGFGGGFGD@7+@FGCEGGFFGGGGDGGGFGC<CEEGF9;CCD7*:,?FEGGCFFBEGGGGG55C9CFC,7<<*FE@CF9:)B0C8<>EFF=E>:EFGFG4):9FG89FF<EC#<@.<740>02@#,-,2CC9<2,835@8DED@?GGGGGGGGD,D?5F=CCGF?FFD=FDGFFDGGE>EEEB8B,EE>8GGFFAE49FF=;<:,,CB,GF=GGGGGFB>C@FFDGCFDDGCFGFCF@E?GGFGGGGGF<FGGGEGGGGGGGGGFGCFGDGGF@@GFEFF8FGGGGGGGGGGGGGGCCCCC
@s1401 23
TGAGGAATATTGGTCAATGGACGCAAGTCTGAACCAGCCAAGTAGCGTGCAGGATGACGGCCCTCTGGATTGTAAACTGCTTTTAGTTGGGAATAAAGTGCACCACGTGTGGTGTTTTGTATGTACCATCAGAAAAAGGACCGGCTAATTCCGTGCCAGCAGCCGCGGTAATACGGAAGGTCCAGGCGTTATCCGGATTTATTGGGTTTAAAGGGAGCGCAGGCGGACCTTTAAGTCAGCGGTGAAAGACGGCGGCTCAACCGTCGAACTGCAGTTGATACTGGAGGTCTTGAGTGCACACAGGGATACTGGAATTCATGGTGTAGCGGTGAAATGCTCAGATATCATGAAGAACTCCAATCGCGAAGGCAGGTATCCGGGGTGCAACTGACGCTGAGGCTCGAAAGTGCGGGTATCAAACAGGATTAGATACCCT
+
FG9FGGGFGEFEGFGFGGF@FGGEGDGEGFEFGFGFGGGGGGGGGFGFCGGFGGFCGEFEEGGGGF@FEFFGGGFGGGFFFFDGF<FC9CCEFFGFGGGFGGGGDGGFC,<BFB<C8FEG9EFFGGF<FC@FF,@FGGGFGGC7CEGFGDGGCGFG@DCGGGFGDCFFEGGG9>DGE**>BFCFDF9*=CE;B;C:::<,+3FFGG7FG+<CEDFA@5F@6>5C<>:D;222A;GA+71<+@86:@,#1CEGCFEDDGFD8F8DCFFFGFD*FFE<;CFD=:EGEEE9=,FEDC8FCDCE4,4DFFF<9FEB@@>9,BFGFCGCBGEGFEFFEFFD9FGGFAFF9EF<FGGE=6C9A,GGGCGD?EFGGFGGFGGGFFC:CGCGGGFGEEFGGGFFECCFFEGFEEFEFCFGGGGFCCGFGGGGGFFAC,8CCCCC
@s1401 24
TGAGGAATATTGGTCAATGGGCGAGAGCCTGAACCAGCCAAGTAGCGTGCAGGATGACGGCCCTATGGGTTGTAAACTGCTTCTATAAGGGAATAAAGTGAGTCTCGTGAGACTTTTTGCATGTACCTTATGAATAAGGACCGGCTAATTCCGTGCCAGCAGCCGCGGTAATACGGAAGGTCCGGGCGTTATCCGGATTTATTGGGTTTAAAGGGAGCGTAGGCCGGAGATTAAGCGTGTTGTGAAATGTAGTTGCTCAACATCTGCACTGCAGCGCGAACTTGTGTCCTTGAGTACGCACAAAGTGGGCGGAATTCGTGGTGTAGCGGTGAAATGCTTAGATATCACGAGGAACTCCGATTGCGAAGGCAGCTCACTGGAGCGCAACTGACGCTGAAGCTCGAAAGTGCGGGTATCGAACAGGATTAGATACCCT
+
FFFGG6FFGGGFCGGGGGGGGGFEEFCFF@EGGGGGGGGG8CFGGGG@FEFGGGGGG,CCCEEFDFGGGGGGFGFGGGGG9FE,FFGG?FFDGFGGDFGGGGGGFG8DB?CGEEFF,B>E,BFFG,C,A=FE,@9;AF,9FCFGGC@FF9@DFFFCF<8F=FC<8CEFGE*38@8:*>FEGGGD@@7F::1*<,<8*CF>CF39?:#=**<93F>FE9--B:8C)>GFF1@E;F>:EBE:>A@@CGG0D.<EGA@6,2:@0:,99EG?DEC95@8/>;=C86,>3,8DFD?90CEB89@5E?9<7CGGGGGFD8>GGFEFF@CB>C>FEFFCFFEFDCB,FAFEE8GFF9,<EC:B@FECF7DGGFGGFEC<,FE<FFEGGGGFDGDGGGEGFEFEFGGGGGFGGGGGGGGGGGGGGFFEGGGGGGGGGGFCCCCC
@s1401 25
TGAGGAATATTGGTCAATGGACGAGAGTCTGAACCAGCCAAGTAGCGTGAAGGATGAAGGTCCTACGGATTGTAAACTTCTTTTATAAGGGAATAAAACCTCCCACGTGTGGGAGCTTGTATGTACCTTATGAATAAGCATCGGCTAACTCCGTGCCAGCAGCCGCGGTAATACGGAGGATGCGAGCGTTATCCGGATTTATTGGGTTTAAAGGGAGCGCAGACGGGTCGGTAAGTCAGCTGTGAAAGTTTGGGGCTCAACCTTAAAATTGCAGTTGATACTGGCGTCCTTGAGCGCGGTGGAGGTGCGCGGAATTCGTGGTGTAGCGGTGAAATGCTTAGATATCACGAAGAACTCCGATTGCGAAGGCAGCACACTAAGCCGTAACTGACGTTCATGCTCGAAAGTGTGGGTATCAAACAGGATTAGATACCCT
+
@EFFGGGGGGGGGGGGGGGGGGGGGGGFGGGGGGGGGGGGGGGGGGGGECGC8CFFGFFGFGGGGGGFFGECGG<FFGGFGE9FGGGGGFGFFGGGGFFGGGGDGFGDFGGDDEGEDGFF9DBEFGGGFGGGGEEGGGGGFGGDGGCGGGGGGGGGGGFGGGGGGGEFGBEFGGGGDFDFGGFEEBE*>>7CGFF1:CCCG+@<9FFF@FAFF@GAEFGF;1=825ED5C#F9C@::6<@8C@FGFEFC<=@7EEF<F>D<<>@C@9FGECAFD>@@1@FDGFCEGCDE,EF5FCGGEEB,FDCGGGGGFAFBD7CGFFFFGGEFFCE9FF49,5?;E9FE=C:EGGGDFGGGFFCCGGFFECCGGFGFE@C,@<E<FF7GDGGGGFDGGFFFA9FGGGGEFFFCGGGGGGGGGGGGGGGGGGGGGFGGGFCCCCC
@s1401 26
TGGGGAATATTGCACAATGGGGGAAACCCTGATGCAGCGACGCCGCGTGAAGGAAGAAGTATTTCGGTATGTAAAGCTCTATCAGCAGGGAAGAAAATGACGGTACCTGACTAAGAAGCCCCGGCTAACTACGTGCCAGCAGCCGCGGTAATACGTAGGGGGCAAGCGTTATCCGGATTTACTGGGTGTAAAGGGAGCGTAGACGGCGATGCAAGTCTGAAGGGAAATACCCGGGCTCAACCTGGGAACTGCTTTGGAAACTGTATGGCTAGAGTGCTGGAGAGGTAAGCGGAATTCCCAGTGTAGCGGTGAAATGCGTAGATATTAGGAAGAACACCAGTGGCGAGGGCGGCTTACGGGACAGTAACTGACGTTCAGGCTCGAAAGCGTGGGGAGCAAACAGGATTAGATACCCT
+
FFCFGGGGGGGGGGGGGGGGFGGGGGFFGGGGGGGGGGGGGGGGGGGFFGGGGGGGGGGFFGEEF@EBBGGGFFF<FEFGGG<EFGGGGG<EG8DGFGFGGG7FFFAFGGFFFG=EGCGGGCGGGDGGFGGEC<@EE,@F<<<FB7:>CFCGGFF,@DFGCFGG7441=CEFBFGEGCCF$?CFFGDG>AFC@@E@CCF:>DEEEG>BFFCFEFCFF?FF7@#CCDCCC9CCFEGF=7CC<;F9FEBB>CFBCFCGGGGECDD,<9FFE0CF=GGGGCFGCFFGFC@FFDEB=8=88BC,EFDE9F8EGGGF=@@@,GGGFCGGFGFGGGGGFDGFFF=EGEGEF@+GEEDGGF@GF,FFFGGGGDGGGGFGGFFFFGGGDCF8GGGEGFCFF<DGGGGEGGGFF9FGGGGCCCCC
@s1401 27
TAGGGAATCTTCGGCAATGGACGAAAGTCTGACCGAGCAACGCCGCGTGAGTGAAGAAGGTTTTCGGATCGTAAAACTCTGTTGTTAGAGAAGAACAAGGATGAGAGTAACTGTTCATCCCTTGACGGTATCTAACCAGAAAGCCACGGCTAACTATGTGCCAGCAGCCGCGGTAATACGTAGGTGGCAAGCGTTGTCCGGATTTATTGGGCGTAAAGCGAGCGCAGGCGGTTTCTTAAGTCTGTGGTGAAAGCCCCCGGCTCAACCGGGGAGGGTCATTGGAAACTGGGAGACTTGAGTGCAGAAGAGGAGAGTGGAATTCCATGTGTAGCGGTGAAATGCGTAGATAGATGGAGGAACACCAGTGGCGAAGGCGGCTCTCTGGTCTGTAACTGACGCTGAGGCTCGAAAGCGTGGGGAGCAAACAGGATTAGATACCCT
+
FFGGGGGGGGFFGGGGGGGGGGGG7C@FFGGGGGGFGGGFGGGGGGG>FBFGG9FGGGFGGGGGGGGGECGCFFFGGGGGGGDGGGGGGGGGGGFGGGGG,<AAFFEAFGGGGGGG9FFFDFGFCEGDFGEGGGGGGGGGGGGGGFGEGG7:<FB;FGGFF9E@:CCCFGDCGE>FGGC:<,,=F,7EF:EFG<C*5:<C<C*=::22<C*5C2CB.6>799EDF3:>,<=:EGE.<@?606/<##GCC7ECGCF:G-DCF/C75CCGGD=/GGF9*GFGFFEBFFCEF?EFB,,EA0FGGFDFFFB>:,,FAFDC@,>C@DFFFCC46)F=FEECCCCCGDC?9FACEEDFF?9FE,FECA5=BECCFF@@GDGFC,GGFF<FGGFGGGGGGECFGFEGGGEFEGGGGGGGEFEFGFDFEDFCB@CGGFGGGGGGCCCCC
@s1401 24491
TGGGGGATATTGCGCAATGGGGGAAACCCTGACGCAGCAACGCCGCGTGAAGGATGAAGGTCTTCGGATTGTAAACTTCTTTTATTAAGGACGAAGAAAGTGACGGTACTTAATGAATAAGCTCCGGCTAACTACGTGCCAGCAGCCGCGGTAATACGTAGGGAGCAAGCGTTGTCCGGATTTACTGGGTGTAAAGGGTGCGTAGGCGGCCTTGCAAGTCAGACGTGAAATCTATGGGCTCAACCCATAGCCTGCATTTGAAGCTGCAGGGCTTGAGTGAAGTAGAGGCAGGCGGAATTCCCCGTGTAGCGGTGAAAGGCGTAGAGATGGGGAGGAACACCAGTGGCGAAGGCGGCCTGCTGGGCTTTAACTGACGCTGAGGCACGAAAGCGTGGGTAGCAAACAGGATTAGATACCCT
+
CC,C:FEFGGFC9FGGGGGGG7FFEFFG,F@EFGGGCFFDF@+>CGF:7CFEGDFG8F,B,C?FGFF?CC=F<5BA<<E95AFFGEAFEFFEE+>FFAC><,CFFEGCF9DDFADF9DFFF,=3>F:7FCF<FFCC83FFFF>@7DFE7CF:EGCCF<:<CCFF::CCFGGGECFF@:E7FEF9:1@8779=C@FF3:;=EFCGEECGE5;,<CF@?BCGF>CGFABECEF?F?F>D5FEF?=F8>5@FFF?FFEEDFG>C6#:F>3<8#2@8FC;C2?/FFEGFGGGGCEC8GDE8GE>>:FEB7GAFCFDFFF:E+FDCDFGGFGGGEGB<FBBC@E8@FCGFGEF7@FCFC@,CGGGGGGGGGGGGCDGGGEFFGGCDF@FGGGCEEGGGGFGGGGFGFFFGGGFGGGGFF<CCCC
@s1401 29
TAGGGAATCTTCCACAATGGACGCAAGTCTGATGGAGCAACGCCGCGTGAGTGAAGAAGGGTTTCGGCTCGTAAAGCTCTGTTGGTAGTGAAGAAAGATAGAGGTAGTAACTGGCCTTTATTTGACGGTAATTACTTAGAAAGTCACGGCTAACTACGTGCCAGCAGCCGCGGTAATACGTAGGTGGCAAGCGTTGTCCGGATTTATTGGGCGTAAAGCGAGTGCAGGCGGTTCAATAAGTCTGATGTGAAAGCCTTCGGCTCAACCGGAGAATTGCATCAGAAACTGTTGAACTTGAGTGCAGAAGAGGAGAGGGGAACTCCATGTGTAGCGGTGGAATGCGTAGATATATGGAAGAACACCAGTGGCGAAGGCGGCTCTCTGGTCTGCAACTGACGCTGAGGCTCGAAAGCATGGGTAGCGAACAGGATTAGATACCCT
+
GGGGGGGGGGGGGGGGGGGGGGGGGGGFGGGGGGGGGGGGGGGGGGGFGFGGGGGGEFFGGFFGGGGG7CEECFGGGGGGG<?FFGGGGGGGGGGGGGGGGGGGGGGGGFGGFGGGGGGGGFCGGFGGGGDGGFGGGGFFGGFG,CEGEGFFGGFGGCFGFCGGCFFEFGGGGGGGGCGF:?FEG:EF<<8;0FFDGGGEDD:FFCG#GGGGCF>>G5CB),#>BFDGGGCDC/@=?@FFFE)GGGGFFFFFC:FECDFDD;CEBFGGGFE@:79<7CAGFEE=C0989,,<<F<EF5=;9GGFC4A9?B=C<E,CD8GFFEEE,GGGE>GGGGGGGGGGGGGGGFCFFFGGD@E<FCEFF<FEFFFEGFCB7EEGGGGGGGGGGGGGGFGFGGGGGGGGGFGGGGGGGFEFGGGGGGGGGGGGGGGGGGGGGGF<CCCCC
@s1401 30
TAGGGAATCTTCCACAATGGGCGAAAGCCTGATGGAGCAACGCCGCGTGGGTGAAGAAGGTCTTCGGATCGTAAAACCCTGTTGTTAGAGAAGAAAGTGCGTGAGAGTAACTGTTCACGTTTCGACGGTATCTAACCAGAAAGCCACGGCTAACTACGTGCCAGCAGCCGCGGTAATACGTAGGCGGCAAGCGTTATCCGGATTTATTGGGCGGAAAGGGAACGCAGGCGGTCTTGTAAGTCTGATGTGAAAGCCTTCGGCTTAACCGGAGTATAGCATTGGAAACTGGGAGACTTGAGTGCGTAAGAGGGGAGTGGAACTCCATGTGTAGCGGTGAAATGCGTAGATATATGGAAGAACACCAGTGGCGAAAGCGGCTCTCTGGTCTGTAACTGACGCTGAGGTTCGAAAGCGTGGGTAGCAAACAGGATTAGATACCCT
+
GGFGGGGGGCFGGFGGGGG@FFGGDGDFGGFG<EFFFGGFFGGGGGGFGGEGGGG??CEFFGCEGGGEEGGGGF7FGGGF=FFGFGGGGFGGGFGFDEGGGGGGGDE?FFGGGFFGGGG=ED8FCEEGGGGGGGFGGFDBFG7E,4@::CGGGGGGGGF,@@=FFFBCFCG51B*<FFGF9<F@,45@:7C*8=C@5CFCD51;C9:CG9885*/7C085,1>D:)*)5>#12,:$<?@9<865,<@64,+4:F8:78GD@97=:@@F@,>7,,,DBGF=9,3306,,A<EE8,,AGAF@++,,FE@?CB,<?B,E@,DCFF9@CA,EC=@,FFEC=CCF>=CE8A;GFB,<GGGGFCFC9FFE:FC=FFGGGGEED@CFGGGGGGGFCFGFFGGEGGGGGGGGFGGGGGGGGGFDFFCGGGFCFGFGGF<GGGGFCCCCC
@s1401 31
TGGGGAATATTGCACAATGGGGGAAACCCTGATGCAGCGACGCCGCGTGAAGGAAGAAGTATCTCGGTATGTAAACTTCTATCAGCCGGGAAGATAGTGACGGTAACTGACTAAGAAGCCCCGGCTAACTACGTGACAGCAGCCGCGGTAATACGTAGGGGGCAAGCGTTATCCGGATTTACTGGGTGTAAAGGGAGCGTAGACGGGCTGGCAAGTCGGATGTGAGAGGCGGGGGCTCAACCCCTGGACTGCATTGGATACTGTTAGGCTTGAGTGCCGGAGAGGTAAGCGTAATGCCTAGGGTATCGGGGAAATGCGTTGATATTAGGAGGAACACCAGTGGCGAAGGCGGCTTACTGGACGGTAACTGACGTTGAGGCGCGAAAGCGTGGGGAGCAAACAGGATTAGATACCCT
+
@FF@FFF<F9<,FEGGGGGG8FCG,EEGEGCGFGFFEFEGGGGEGGFCFGFEE,BF8EFEFGGAFG<?EGGGGFA<AFEFG9?FGG,@>FC@@AF<?EFFGGCCF+EGF?CFF=FGFAFGG7CCECEFG,<BECEBFGGGGB7FCGCG1*<9<EG@:B::*<*=;C@ECFG*??;B*4<EGD:9<FCB*82+2@;*:>8*95*+*1**2/:72<@*0#<<8D::6*=*>*8:65:,3*+>CC@@,:3>@,:3,:,;D;+==,<>38+,,,=8)>6+8E@,E74B,C++48<,4,>,>AE,A9>6):8>,FFAEFF>@4,,?,B,6,CFAC::8,,<CFFGFDECFCGGC@GGGGFGGFCFFBFFCFEF,FFCEE?GEGCB7EFDFCGFCFGFGGFGGFFFAGFGGGECFF@CCC<-
@s1401 32
TGAGGAATATTGGTCAATGGGCGAGAGCCTGAACCAGCCAAGTAGCGTGCAGGACGACGGCCCTATGGGTTGTAAACTGCTTTTATAAGGGAATAAAGTGAGTCTCGTGAGACTTTTTGCATGTACCTTATGAATAAGGACCGGCTAATTCCGTGCCAGCAGCCGCGGTAATACGGAAGGTCCGGGCGTTATCCGGATTTATTGGGTTTAAAGGGAGCGTAGGCCGGAGATTAAGCGTGTTGGGAAATGTAGATGCTCAACATCTGCACTGCAGCGCGAACTGGTTTCCTTGTGTACGCACAAAGTGGGCGGAATTCGTGGGGTAGCGGTGAAATGCTTAGATATCACGAAGAACTCCGATTGCGAAGGCAGCTCACTGGAGCGCAACTGACGCTGAAGCTCGAAAGTGCGGGTATCGAACAGGATTAGATACCCT
+
CFGGGGGGGGGGGGGGGGGGFGGGGGGGGEGGGGGGGGGGGGGGFGFEGGGGGGGGGGGGGGGGGGGGGGGGEGGGGGGGGFGGGGGGGDGFGGGG9AFGAFFGGGFGGGGEFGFGGGGGGGGGGGGGGGGGCFGFGDFFFFEEGGGGGGGGCGFG<AFFFGGGGGGGGGGGCFGEFGBF>FFEGGCFFCCBCCCC.FFFGGCCCFC<<?>;/<?FE>EFFFEGF@G;::CGCFG=FCC?FG;GGGFEA9DFCC?@EGF*2CFCFEBCCGC>FCBEEE=FDDGGGGFF@858)CEGGEE<FD=FFDGF:8FABDGEGFE?E8GGBF7EFGGGGGFFGGFDFA9GGGGGGGGFFC::EGGGGEGGGGGFAEGGGGGFFFCGDGDGGGGGGGGGGFEEF@C6,GGGFGGGGGGGGGGGGFFEGGGGFCGFFDFBCC9C
@s1401 33
TGAGGAATATTGGTCAATGGGCGCGAGCCTGAACCAGCCAAGTAGCGTGCAGGAAGACGGCCCTATGGGTTGTAAACTGCTTTTGTGCGGGGATAACACCCTCCACGTGTGGAGGTCTGCAGGTACCGCATGAATAAGGACCGGCTAATTCCGTGCCAGCAGCCGCGGTAATACGGAAGGTCCGGGCGTTTTCCGGATTTATTGGGTTTAAAGGGAGCGTAGGCCGGAGATTAGGCGGGTTGTGAAAGGTAGAGGCTCAACCTCTGCACTGAAGCGCGAACTGGGCTTCTTGATTACGCACAACGTGGGCGGAATGCGTGGTGTAGCGGTGAAATGCTTAGATATCATGAAGAACGCCGATTGCGAGGGCAGCTCACGGGAGCGCAACTGACGCTGAAGCTCGAAAGTGCGGGTATCGAACAGGATTAGATACCCT
+
CFFGGGGGGGGGGGGG<FGG?F+@+CFGGGGGGGGGGG?EFGEG,ECFGEGGGGFCFGGGGGGGGGFGGGGEGGFGGFGGE<FFDG8EC4@+==FF=EFFFFFGCGEGF8=BDDGGGGGGG8,FFDFFG>FEGFFDGGGCFFEGE7:FFFGFGGG>:;BFFGGFE**=FGGG998*FFG72224::E>CE**+2/:**29*2+C97;820+=:@32A37/-1?FFFFGC7FEBC=(6**9DGG@7B97C96>,D8B>,,,:<@7,;@D@,3*>C@3+EF=?8>6,=>38GFC87=+C@+>=36:?8C7GFE=+C@47@BFA=@>5F7F=CEA,??>CC5=?,9DD?C,A<@B+B@+DFFDGEGFFA:,FGFGEFCGGGGGGGGGFGGGGGGGGFGFF@GGFEFFGEGGEFEFF6C6@C,EFFGGGGGGGGGCCCCC
@s1401 34
TGGGGAATATTGCACAATGGGGGAAACCCTGATGCAGCGACGCCGCGTGGAGGAAGAAGGTCTTCGGATTGTAAACTCCTGTTGTTGAGGAAGATCATGACGGTACTCAACAAGGGCGTGACGGCTAACTACGTGCCAGCAGCCGCGGTAAAACGTAGGTCACAAGCGTTGTCCGGAATTACTGGGTGTAAAGGGAGCGCAGGCGGGAAGACAATGTGGAAGTGAAATCCCTGGGCTCAACCCATGAACTGCGTTCAAAACTGTTTTTCTGGAGTAGTGCAGAGGTAGGCGGAATTCCCGGTGTAGCGGTGGAATGCGTAGATATCGGGAGGAACACCAGTGGCGAAGGCGGCCTACTGGGCACCAACTGACGCTGAGGCTCGAAAGTGTGGGGAGCAAACAGGATTAGATACCCT
+
@@ECFCGGFFGFEFGGFFFFFEG+CFGGGFGGGFGGGGGGGEGGGGGGGG@GG?FG@FGGFF,<CF:?BFGFGGGFCFGGGGGGFDC,,<E@EEF,:?F<FEFFCGGGGG@CFG8C+3=CFD7B@38<<EEFCCFGGG:E8@AGEEGG:CCC9,><FG@;FGAFCF,8<*<CAE4:BC@<>C,F<FCF=<EF99CCGD8BDD<C<:C0C6FF@7&#>4CD$@;?C;9:<002<:FC?CGF@@5E;E9GFB8*,8366,+60,=,F:8,87,A*B6,==F8EEBA?6+B8,C4@>88B+=<FE>C=@6,E;FF:C@@=FDGFEC=>GGGF9F<CE,C4EACFGGFFGGGEGGGGGCFEF=F9GFE@9GGC@FGF8F@FEGGFCGGGGF@GGGFE9GGGGGGGGGGGGGGGFGCCCCC
@s1401 35
TGGGGAATATTGCACAATGGGGGAAACCCTGATGCAGCGACGCCGCGTGGAGGAAGAAGGTCTTCGGATTGTAAACTCCTGTTGTTGAGGAAGATAATGACGGTACTCAACAAGGGAGTGACGGCTAACTACGTGCCAGCAGCCGCGGTAAAACGTAGGTCACAAGCGTTGTCCGGAATTACGGGGTGTAAAGGGAGCGCAGGCGGGAAGACAAGTTTTAAGTGAAATCCATGGGCTCAACCCATGAACTGCTTTCAAAACTGTTTTTCTTGAGTAGTGCAGAGGTAGGCGGAATTCCCGGTGGAGCGGTGGAATGCGTAGATATCGGGAGGAACACCAGTGGCGAAGGCGGCCTACTGGGCACCAACTGACGCTGAGGCTCGAAAGTGTGGGTAGCAAACAGGATTAGATACCCT
+
FFFFGGGGGGGGGGGGFFFFFDGGGGGGGFGEEFGGGGGGGGGGGGGFEGGGDEGGGGGCGGGGGCE:BCFEFAFFGGFGGFEGGGGCFFGGFGGGAEGGGDCFGGFEFGFD<>D>FEE,FDBECFFFFGGGGF?FFGGGG,<FEGEEG**?FF@C8,>,,??F,=BC:**4?=??CF:C60#FGF7F,:BFCF>C<5401:8?CDEFCFDCC,?12##,-GGFF?C6G@FFF?8D35<@8;>@8E783.8FFFECFEGDGGGGGFCF=,9,*FD9GD>,?FFGF6GDDFFGFGGGGF>GGFC+>CEGCCGECF,>DFCFDGEFCECFE9GGEGFFFEGGGDGFF7EGGGGF9CGGGGGFGGCGFFFFEGCGGFGGGFF@8:FGFFGEGGGGGGFFGFCEFGFFGCGGGGGCCCCC
@s1401 36
TGGGGAATATTGCACAATGGGCGCAAGCCTGATGCAGCCATGCCGCGTGTATGAAGAAGGCCTTCGGGTTGTAAAGTACTTTCAGCGGGGAGGAAGGGAGTAAAGTTAATACCTTTGCTCATTGACGTTACCCGCAGAAGAAGCACCGGCTAACTCCGTGCCAGCAGCCGCGGTAATACGGTGGGTGCAAGCGTTACTCGGAATCACTGGGCGTAAAGCGCACGCAGGCGGTTTGTTAAGTCAGCTGTGAAATCCCCGGGCTCAACCTGGGAACTGCATCGGATACTGGCAAGCGTGAGGCTCGTAGAGGGGGGTAGTATGCCAGGGGGAGCGGTGGAATGCGTAGAGGTCTGGAGGAATACCGGTGGCGAAGGCGGCCCCCTGGACGAAGACTGACGCTCAGGTGCGAAAGCGTGGGGAGCAAACAGGATTAGATACCCT
+
CFFCGFGCGGGGGGGGGGF@FCGGGGDGGGGGGGGGGGGEEFCFEGG@FGGF9FGG9<CFFGCFFFGGFEGEGDFGCGGFGGFFGGGGGGDEGGFFG78FFGFGFFGGGGGFGGG9?ED<CFFA<B:FC@FGFGGECEC<FFFC>D8FEGEEFFFGGGGGDFC7DCFGGGGC<EDFDCC<*5<:FCEEGGFCC:C>13A;9C8C+<8+<F5EE>*>@5FEB1C5B;E>CE=:58>(**+0<@FF8+0=?74+*+3)A=542510.1?C;G>>38?<??8*,C;=2*,FBCB+D1,D@)++>EBGCFC+FCGFBF@56,>=68D8>@+@6=F8E=;<,+7F>?DGDA4B+FF@E5,FFC,F:@@,C@F:ACC,CEEC@@:CFGFCEGGGFFC<GCFFEGGGGFEGEC:FGFCGGFGGFGF<EFFFEA@<AF,GGGFEC9CC9
@s1401 21921
TGGGGAATATTGCACAATGGGCGCAAGCCTGATGCAGCGACGCCGCGTGCGGGATGACGGCATTCGGGTTGTAAACCGCTTTTGATCGGGAGCAAGCCTTCGGGTGAGTGTACCTTTCGAATAAGCACCGGCTAACTACGTGCCAGCAGCCGCGGTAATACGTAGGGTGCAAGCGTTATCCGGAATTATTGGGCGTAAAGGGCTCGTAGGCGGTTCGTCGCGTCCGGTGTGAAAGTCCATCGCTTAACGGTGGATCTGCGCCGGGTACGGGCGGGCTGGAGGGCGGTAGGGGAGACTGGAATTCCCGGTGTAACGGTGGAATGTGTAGATATCGGGAAGAACACCAATGGCGAAGGCAGGTCTCTGGGCCGTTACTGACGCTGAGGAGCGAAAGCGTGGGGAGCGAACAGGATTAGATACCCT
+
EGGGGGGGGGGFGGGGGGGGGGEGGGGGGCGGGGGGGGGGGGGGGGGEGGGGDCFGGGGGGGFFFGGGGGGGGGGGGGGGGGGFGGGGGGGGGGGGGGGGGGGGGGGGGGFGGEFGGGEGGFFGGFEGGGGGDGDFFFGGGFGGGGGBGGDGGGGFGGGGGGFGF>F2FEFDGGGEEGFGGGGDEF/C>/GGGGGGEGGFG=E;;?ED?>9C8#:C>7ECEFEGGGGGF@C>:EF<@*<0<E;:GEGGDFCFDEF>:C9F<FGGC87>GGFCGFFDDEG#7EGGFAA>@AGFFF<;FFAEFECEF>GEFEE>GGGGGFFEEFGFGGGGGGGEDFGFAFGGGGGFFB=@CGFGFCGGFFDGFGGFGGGGGGGFGFGGFBFGGGGGGGGGGGEEDGGGGGGGGGGGGFFFGGGGGGGFE-CCCCC
@s1401 38
TGAGGAATATTGGTCAATGGACGAGAGTCTGAACCAGCCAAGTAGCGTGCAGGATGACGGCCCTATGGGTTGTAAACTGCTTTTGTACGGGAATAACGGGCGTCACGTGTGATGCATTGCATGTACCGTACGCATAAGGACCGGATAATTCCGTGCCAGCAGCCGCGGTAATACGGAAGGTCCAGGCGTTATCCGGCTTTATTGGGTTTAAAGGGAGCGTAGGCCGCCTTGTAAGCGTTTTGCGAAATGTAGAGGCTCAACCTCTGCACTGCAGCGCGCACTGGAGGGCTTGATTGCGCAGGAGGCAGGCGGAATTCGTCGTGTAGCGGTGAAATGCCTAGATATGACGAAGAACTCCGATTGCGAAGGCAGCTTGCTGTAGCGTAACTGACGCTGAAGCTCGAAAGTGCGGGTATCGAACAGGATTAGATACCCT
+
AFFGGGGGGGGGGGGGGGGFGGGGEGGGGGFGGGGGGGGFFGFGGGGGGGGGGGGGGGGGGGG?FCFEEGEGG<FGEFFGAEGFFGGGGEEBCDGFG?EG>GGGGDGFCGGGGGGGAAEFGGGGGFGGCGGG+>CEFGD<,@F@3+>ECC9FFCGGFFCFF@E,@CEEGGFGFGGGGGGEE@CCAFC<C:*2;CF8*/=FC7C:BCBCFECCGFE6*4?@?>GD-5E8CC#F'*C9EE#/C8#22@<?ABE@BDEBGD,@C>0>FFEF@-C<8..:08+26FF>63B<=<8C8+8F>88=@FDECD7F7C?===BGGGEFFC=>5@4>=C<,9AAFBE59?FFGGGGGGGFFCB@F,DGGGGC?GF<<8FCGGGGGFFCGGGGGGGGCEECGGGGEGFBAFDGGGGGGGGGGGGGGFGCEGGGGGGGGGFFCCCCC
@s1401 39
TGGGGAATATTGCACAATGGAGGAAACTCTGATGCAGCGACGCCGCGTGAAGGATGAAGTATTTCGGTATGTAAACTTCTACCAGCAGGGAAGAAAATGACGGTACCTGACTAAGAAGCCCCGGCTAACTACGTGCCAGCAGCCGCGGTAATACGTGGGGGGCAAGCGTTACCCGGATTTACTGGGTGTAAAGGGAGCGTAGACGGCACGGCAAGCCAGATGTGAAAGCACGGGGCGCAACCCCGGGACTGCATTTGGAACTGCTGAGCGAGAGTGTCGGAGAGGCAAGTGGAATTCCTAGTGTAGCGGTGAAATGCGTAGATATTAGGAGGAACACCAGTGGCGAAGGCGGCTTGCTGGACGATGACTGACGTTGAGGCTCGAAAGCGTGGGGAGCAAACAGGATTAGATACCCT
+
DFGGGFFFGGGGGGGGGGGFGGGGGGGGGGGGGGGGGGGGGGGGGGG@CGGGGGGGFGGFGGGGGGGFGGGGGGGGGGGGGGGGGGGGGGFFGGGGGGGGGGGGGGGGGGGGFGEGGGGG?FGGGG:FGFGGDFGGGGGGGGGFGGEG>FF;FGF:>:FGGGGGG5;EEEGCFFEEC>EGGG0F8F<G09FDEFE=EC?873CDCA85>CC>C<<:;3?@@:.FF&GFG&CCEGD9-F>9DFF=@EGGFEFD9FCFD@==A9CDCE+CC<GGFG:GE@?GCEBGGGFGGFFFB@,GEB8FGD=@)DGGFGF@,@,E?GGGGE<GGGGGF@C<7FGGFEGFCGGGFCEGGGGGGGGGFDGGGGGGGGFF7GFGGGCGGGGFFGGGEEGGGGGGGGGGEFFFFECFGFGGF@6-CCCA
@s1401 40
TAGGGAATCTTCGGCAATGGACGAAAGTCTGACCGAGCAACGCCGCGTGAGTGAAGAAGGTTTTCGGATCGTAAAACTCTGTTGTTAGAGAAGAACAAGGATGAGAGTAACTGTTCATCCCTTGACGGTATCTAACCAGAAAGCCACGGCTAACTACGTGCCAGCAGCCGCGGTAATACGTAGGTGGCAAGCGTTGTCCGGATTTATTGGGCGGAAAGCGAGCGCAGGCGGTTTCTTAAGTCTGATGTGAAATCCCCCGGCGCAACCGGGGAGGGTCATTGTAAACTGGGAGACTTGAGGGCAGAAGAGGAGGGTGGAATTCCATGTGTAGCGGTGAAATGCGTAGATATATGGAGGAACACCAGTGGCGAAGGCGGCTCTCTGGTCTGTAACTGACGCTGAGGCTCGAAAGCGTGGGGAGCAAACAGGATTAGATACCCT
+
GGGGGGGGEGGGGGGGGGGGGGE:FEGFGGGGDFEFGGGGFEGEGGG+FGG<EFF9FEGG<FEGGGGEGGGGGGGGGGGGGGGGGDFGGGGGGGG<FG@@DFFFGGF<C?99EFFGGGGGGGCFD>BFFGEFFFFGFFGGFFFFEDCFG7::F,@FFC,@BFF:BDFFC:*=F8*<FC,822<CC9C<FFGFC<:8:FCE3:*=,:<*<FCFG;5>C0@5?<+C@@EGDC7>++:GFCF7;3/<<7@8=46+&C@CECC@>,>>8+@EE>6,CFD,FGE@9,,DCGFFDCFA8=8AA5,FGGFFAEA,?F8?,FDC9,B@>=F8GGGGGBGEFEFGDECEEEECDCFGFF9FFGFFFGFGGGGGGGGFFGGGGGEGGGC@GFGGGGFGGGGGGGEFGGGGGEFCCGECDGGGGGFEFFFFEE<FEGGGGFAGGGGGCCCCC
@s1401 27452
TGAGGAATATTGGTCAATGGGCGAGAGCCTGAACCAGCCAAGTAGCGTGCAGGATGACGGCCCTATGGGTTGTAAACTGCTTTTATAAGGGAATAAAGTGAGTCTCGTGAGACTTTTTGCATGTACCTATGAATAAGGACCGGCTAATTCCGTGCCAGCAGCCGCAGTAATACGGAAGGTCCGGGCGTTATCCGGATTTATTGGGTTTAAAGGGAGCGTAGGCCGGAGATTAAGCGTGTTGTGAAATGTAGACGCTCAACGTCTGCACTGCAGCGCGAACTGGTTTCCTTGGGTACGCTCAAAGTGGGCGGAATTCGTAGTGGAGCGGTGAAATGCTTAGATATCACGAAGAACTCCGATTGCGGAGGCAGCTCACTGGAGCGCAACTGACGCTGAAGCTCGAAAGTGCGGGTATCGAACAGGATTAGATACCCT
+
EAFFGGGGGGGGGGFGGGGGGGGGGGGGGGGGGGGGGGGGGGGFFGGEGGGGGGGGGFGG@@FFGGGGGGGEGGGGGGGGGCAFEGGFGGGGGGGFGGGGGGFGGFFGFFGGGGGGCCF9AFFFFCFFFEDEDFE7<F@ED7C@EGGGEFFGG<FF<,@FFFF:BCF+>CFFFGG:FGGB:FC:>*CCFCECF7.1,BF@E<CGG;?-=4<66=*EFF@?ECC.FC8EDFFFC5?<7>:CF>E><=59B7C>EGFCF<D<3,3;FCF@8GGEFEC@,3ECFFGFD,<8+FGBEEFBE8,9EDCEDGC:=?FDA,CEEFEFEB7>GDFGFE@,FGFE9AGEBFGFGGFFFGFGGGGGGGGGDGGGGGFD8CGGECGFECCE>CE9FGGGEEEGGGGGGFE,GGFFCGEECGE@8GGGFFFEFAFFAGGGFF@CCCC
@s1401 42
TGGGGAATATTGCACAACGGGGGAAACCCTGATGCAGCGACGCCGCGTGGAGGAAGAAGGTCTTCGGATTGTAAACTCCTGTCGTTGGGGACGATAATGACGGTACCCAACAAGAAAGCCACGGCTAACTACGTGCCAGCAGCCGCGGTAAAACGTAGGTGGCAAGCGTTGTCCGGAATTACTGGGTGTAAAGGGAGCGCAGGCGGAAGGACAAGTTGGAAGCGAAACCCACGGGCTCAACCCGTGAACTGCTTTCAAAACTGTTTTTCTTGAGTGGGGTAGAGGTAGGCGGAATTCCCGGTGTAGCGGTGGAATGCGTAGATATCGGGAGGAACACCAGTGGCGAAGGCGGCCTACTGGGCACTAACTGACGCTGAGGCTCGAAAGCATGGGTAGCAAACAGGATTAGATACCCT
+
AAFGGFGGGGGGGGGGGEGGGDGGGDGGGGGGFGGGGGGGGGGGCGGFGGGGFFGGFEFGGGGGAFFECFFFFFFGGFGGFGCGDFFGGGGGGGGGEGGGEGGGGGCFGFGFGGGGGGGGFFECCECFFEGGGGGGGGGGGGEG@ED7F*=FCFD:BAF?FCFECFFF7<CEGFGGGEDFC?6CFG68:E<7C@EFEGCEGG5G?>B=?EF;@C5F<:F>4*9EEA7DGEGECCCDE@GFFC@82A70D@GD<,C88;D,=D@,FDFB9F=>8>=B,,9GGFECGGGGGGFGF?GGCFEFGGEC=GEFGGGGEGGE6GEFC4EFEGEFFFGGGFGFFFFDGEGGGGGGGGFF9GGFCGGFGGFAFGGGGGGGFGGGGGGGFGGGGFGGGGGFGGGGGGGFGFGFCGGGGGGCCCCC
@s1401 43
TGGGGAATATTGCACAACGGGGGAAACCCTGATGCAGCGACGCCGCGTGGAGGAAGAAGGTCTTCGGATTGTAAACTCCTGTCGTTGGGGACGATAATGACGGTACCCAACAAGAAAGCCACGGCTAACTACGTGCCAGCAGCCGCGGTAAAACGTAGGTGGCAAGCGTTGTCCGGAAGTACTGGGTGTAAAGGGAGCGCAGGCGGAAGGACAAGCTGGAAGGGAAACCCACGGGCTTAACCTGTGAACTGCTTTCAAAACTGTTTTTCTGGAGTGGTGTAGAGGTAGGCGGAATTCCCGGTGGAGCGGTGGAATGCGTAGATATCGGGAGGAACACCAGTGGCGAAGGCGGCCTACTGGGCACTAACTGACGCTGAGGCTCGAAAGCATGGGTAGCAAACAGGATTAGATACCCT
+
FFCFGGGGGGGEFGGGGCFGDGGGDGE@FGFGDAFGFFEGGGC>CDEFGCGGG7DEGGEGFFCFAFF7CE,<@EEG<<FC,:-+:BBFGG7FGCEGG9<FE@GGFGAFC<FC,><C<FGGFGDEG*>:3@,:@FFGD9,>FA@BEEEEGEF9<CF+<7*2?<AFF8:B<@7EF9CCG8*C9F<C?F*28,+3>$88EEC>DC:>7>/8'?8C@BE#>9???>#G=5C97@ACE@5@8$<AAC'FF=E+1>;09C=:>,CGGFC<DGFCFF:,DB6E0,4,#5,FF6+CECC,D>=C>7+DGE=4>@GGGGFFEEFE=EFFE=+C>F@AGCEEEFE:,5,CEFC?GGGGGGCGEDFGGGF?<,FFGGGEGGGGGGGGGGGGGGGGGGFEFEGFFFAGF@EEGGGGGGGFGGGCCCC<
@s1401 44
TGAGGAATATTGGTCAATGGCCGAGAGGCTGAACCAGCCAAGTCGCGTGAAGGAAGAAGGATCTATGGTTTGTAAACTTCTTTTATAGGGGAATAAAGTGGAGGACGTGTCCTTTTTTGTATGTACCCTATGAATAAGCATCGGCTAACTCCGTGCCAGCAGCCGCGGTAATACGGAGGATGCGAGCGTTATCCGGATTTATTGGGTTTAAAGGGTGCGTAGGTGGTGATTTAAGTCAGCGGTGAAAGTTTGTGGCTCAACCATAAAATTGCCGTTGAAACTGGGTTACTTGAGTGTGTTTGAGGTAGGCGGAATGCGTGGTGTAGCGGTGAAATGCATAGATATCACGCAGAACTCCGATTGCGAAGGCAGCTTACTAAACCATAACTGACACTGAAGCACGAAAGCGTGGGGATCAAACAGGATTAGATACCCT
+
EFGGGGGGGGGGGGGGGGGFGGGGGGGGGDGGGGGGGGGGGFFGGGGFGGGGGGGGFGGFFGGGGGGGFGGGGFFGGGGGGGGGGGGGGGGGGGGGEGGGGGGGGFGGEGGGGDFFGDCFGGCFGFGGFFGGGGGGGGGGGG@C78CGGGGGGGFBFGFGGGGGCEGGGGGGGGGGGCGGGGGGG@5FGGGGGGGEE>CFF>GFG:GGEGGGGFGFC7F#B?55<457CC<FEG@:@BGFGEBECFCE@F?FFD?==>FGGGACGGGF@7=5CFGGFC9DGGGGGGFC=,FGDED<?9FGFFCGEE:FB,E=+6GDGGGGGGGGBFEEFGGFFFFCCAECFFE=GCGGECGGFEECECGGGGGGFFCFGFCGGGGF<C=CGGGGFFEGGGFGGGGEAFGGFGGGFFGEGDGGGGGGFDGEDFGGGGFGGGGCCCCC
@s1401 26614
TGAGGAATATTGGTCAAAGGGCGAGAGCCTGAACCAGCCAAGTAGCGTGCAGGATGACGGCCCTATGGGTTGTAAACTGTTTTTATAAGGGAATAAAGTGAGCCTCGTGAGGCTTTTTGCATGTACCTTATGAATAAGGACCGGCTAATTCCGTGCCAGCAGCCGCGGTAATACGGAAGGTCCGGGCGTTATCCGGATTTATTGGGTTTAAAGGGAGCCTAGGCCTGAGATTAAGCGTGTTGTGAAATGTAGACGCTAAACGTCTGCACTGCAGCGCGAACTGGGTTCCTGGAGTACGCACAAAGTGGGCGGAATTCGTGGTGTATCGGTGAAATGCTTAGATATCACGAAGAACTCCGATTGCGAAGGCAGCTCACTGGAGCGCAACTGACGCTGAAGCTCGAAAGTGCGGGTATCGAACAGGATTAGATACCCT
+
FCC<E@ED@9EF?FFC@AF@:F7FCEED8-CEEEFEF<<?FE,CFF7@@FGCFCF@F<@F:CE?=,ECFFFFFD<EE9FCE99<=,5CEFGG8,,AE<<?FGGF,:C=FFCFGGG8F?F@<,B5C,F9?=FEGG9;?DFFD7@+B:>D,,CD@8>+>><CG?,>+>7FFGGE9>*>:F@B3>:**1:*<**22:CC=?C%3:<;:?CC&CC#CC8>?<#B>769<#:5E:C3<9C4C9*93,5/7FDD;13:F@8D3,F@3,97D,,GF:+7@@+:=6,=DGC=<CB3,<8,FE=8+EE8,?A?DEE7EGF@4,+ECFFGFC=40+CGGCF<DFGGGGDEE@6,@CF,CGEF8B6BC<A,EF7FCC9FE,GGFGGEE@BC7GGGGFAFFCFGGGFC,CB,GGEFCDGGCEECGFFFEGEE@FDFF6C9GGGCCCCC
@s1401 46
TAGAGAATCTTCCACAATGGACGCAAGTCTGATGGAGCAACGCCGCGTGAGTGAAGAAGGGTTTCGGCTCGTAAAGCTCTGTTGGTAGTGAAGAAAGATAGAGGTAGTAACTGGCCTTTATTTGACGGAAATTCCTTAGAAAGTCACGGCTAACTACGTGACAGCAGCCGCGGTAATACGTAGGTGGCAAGCGCTGTCCGGATTTATTGGGCGGAAAGCGAGTGCAGGCGGTACAATAAGTGTGAGGTGAAAGCCCTCGGCTCAACCGGAGAATTGCATCAGAAACAGGTGTACTTGCGTTCAGAAGAGGAGGGTGGAACTCCAGGTGTGTCGGTGGAATGCGTAGATATATGGAAGAACACCAGTGGCGAAGGCGGCTCTCTGGTCTGCAACTGACGCTGAGGCTCGAAAGCATGGGTAGCGAACAGGATTAGATACCCT
+
FCF,EDGGCFGDGGGGGGGGFEF7@6@6CFGFGGGGGGCFFGGGFGGGG,CFFFFGFGFGE=FGGGE@F,@F:CC?E?FCFFCF8FD?,:EAFF4F<:FCE,CEFFGGGGF9,E@8,:CE5,:C,?F:+@F,,,,3A,8,C,A5C,>FGGEEFG9@<CE8,8@8@83,>FE5**>*@@9FFC7<><7<3<*11*4**48C37**,,,?C9:EC*:713*8<8*<58<>EDGG+25,,?<<0,3,,,F>C@,C?@*3++FCFFDF@>3,:37=@7,,+,F;CD9A66,B,5,,5=>@8)A6,4=8,;FFEGDC<?=C@@,4,@,,+B946)+GGE9CFFC@+,99=<;E;C,,AEA<FDGGFCE,DGEC7F8@@:GGDB,@GFGFA,E;;FGDGGFB7GGGFGGGGGCGGGGGEFGGGGGCFEFGEGGFF<FGGGFCCCCCC
@s1401 47
TGGGGAATCTTCCGCAATGGACGAAAGTCTGACGGAGCAACGCCGCGTGAGTGATGACGGCCTTCGGGTTGTAAAGCTCTGTTAATCGGGACGAAAGGCCTTCTTGCGAATAGTGAGAAGGATTGACGGTACCGGAATAGAAAGCCACGGCTAACTACGTGCCAGCAGCCGCGGTAATACGTAGGTGGCAAGCGGTGTCCGGAATTATTGGGCGTAAAGCGCGCGCAGGCGGTTAGGTCAGTCTGTCTGTAAAGTTCGGGGCTTAACCCCGTGATGGGATGGAAACTGCCAATCTAGAGTGTCGGAGAGGAAAGTGGAATTCCTAGTGTAGCGGTGAAATGCGTAGATATTAGGAAGAACACCAGTGGCGAAGGCGACTTTCTGGACGAAAACTGACGCTGAGGCGCGAAAGCCAGGGGAGCGAACAGGATTAGATACCCT
+
FFGFGGGGGFFGGGGGGGGGGGGGGGGFGGGGGGGFGECGFGGGGGGGEEGGGGGGGGGGGG>FGGEGACFFFEEFFEFFGGFFGGGG:FF=FGGF@FF88FFFCAA@FG7FGEFDBEFFGGGGF9FCE7FCF@ECEFFGGGFFGCDFGGDCG7>FFFCFGGFGGCC3<<<8CEE<C,:FFC<<4,<@FCEGDC*2*:CF<<8:>+++<<@*8?/0;36.(8:9@@5>#<;>#4,22@7<@CCCD>7+,,AE7C>:CGC>99C@+C@C=39D=,3@?F@EA,@306BB8<DF<,A,GEF1+@+FF;DAFE8FDGGGGFGCFE,@GFFC6BF8DFFFE7FFGGGGGFGGEFC,9E<@A7FFFA:9@EGF<FB8CC@FDGGDFECGGFDGGGGFEGCBEF8?GGGGF@DGGGFGFD<GGFEFGGGGGGGGGGGGGGFF@CCCC
@s1401 48
TGAGGAATATTGGTCAATGGACGAGAGTCTGAACCAGCCAAGTAGCGTGCAGGATGACGGCCCTATGGGTTGTAAACTGCTTTTATAGGGGGATAAAGTGTGCCACGTGTGGCATATTGCAGGTACCCTATGAATAAGGACCGGCTAATTCCGTGCCAGCAGCCGCGGTAATACGGAAGGTCCGGGAGTTATCCGGATTTATTGGATTTAAAGGGAGCGTAGGCCGTCTTATAAGCGTGTTGTGAAAGGTCGGGGCTCAACCTGGGCATTGCAGCGCGAACTGTGAGACTTGAGTGCGCAGGTAGTAGGCGGAATTCGTCGTATAGCGGTGAAATGCTTAGATATGACGAAGAACTCCGATTGCGAAGGCAGCCTGCTGTGGCGCAACTGACGCTGAAGCTCGAAAGCGTGGGTATCGAACAGGATTAGATACCCT
+
CFFGGGGFFGGGGGGGGDFGCFFGGGGEFCFGGGEGGGFFFGGG<FGEGGGGGEDCCCBECGGGGEFGG@CGGGGGGFGGACFCG9FGFFG7C@FGFGEGCFGGGGG7FGFGFGFFCFGGGFGGGGGGDE<FGGFDA<FFFEGDC88><CB9FFF+@<7+,,,@@5CECFG:EDCFGGD<,?CFDE*<<CBC;FC**=+<@>G<,,7',?@+/><8:2E=41E4C::>E2<+:GGFGGF62@=<0,25FC>@DGGE:796EC==D:GFCD+A:CE=+E9=+D>EF<,B,>,A8:=@8==5,C,5GEC7F8FF@,CEECFFE@=6)ECEFFF9CGGGGFC,GDGFGGFGGEGF=:CB,?F7:DGGGFFF7B,CFCGGGGGGGGGFGCEEGECEFE9GECGGGEGF@FGGGGGGDGGGGFFCDGFGGGGGGGFCCCCC
@s1401 49
TGAGGAATATTGGTCAATGGGCGAGAGCCTGAACCAGCCAAGTAGCGTGCAGGATGACGGCCCTATGGGTTGTAAACTGCTTTTATAAGGGAATAAAGTGAGTCTCGCGAGACTTTTTGCATGTACCTTATGAATAAGGACCGGCTAATTCCGTGCCAGCAGCCGCGGTAATACGGAAGGTCCGGGCGTTATCCGGATTTATTGGGTTTAAAGGGAGCGTAGGCCGGAGATTAAGCGTGTGGTGAAATGTAGATGCTCAACATCTGCACTGCAGCGCGAACTGGTTTCCGTGGGTACGCACAAAGTGGGCGGAATTTGTGGTGTAGCGGTGAAATGCTTAGATATCACGAAGAACTCCGATTGCGAAGGCAGCTCACTGGAGCGCAACTGACGCTGAAGCTCGAAAGTGCGGGTATCGAACAGGATTAGATACCCT
+
CFGGGGGGGGGGGGGGGGGFGGGGGGGGGGGFGGGGGGGFFFFFGGGGGGGGGGGGGGEGGGGGGGGGGGGGGGFGGGGGGGGGAEFGGAFFGFGGGGGGGDAFGAFCFFGGGGCGFGGGGGGGG<FFGGDFAEEGFCFFGGGGGGGGGGGFFGGGGGGGGCFFC@EGFDFFFGGGEECEGFGEGGGEECEEFFEG=<C9+;6<CFF*<83<<CGFEBGF@?E=?>GF>,CFGCC4><C?(GFAFA:CDGGGGF8D#F;,9GGED@33<?C*GEDGEE=6+EFCCEF@++8,)7EFGGGFA?FFC6GGECEBAFFEDGGDEF=6>CEFGFE;<FFFEGFFC9<,,GFFGFDGGGGGGDD@C=GGGGFGGGGGFGGGGGGGGGGGF<CGEF@EGGFE,FECGGGGGGGGGDGGGGGCGGGGGGGGFGGGGGGCCCCC
@s1401 50
TGAGGAATATTGGTCAATGGGCGAGAGCCTGAACCAGCCAAGTAGCGTGCAGGATGACGGCCCTATGGGTCGTAAACTGCTTTTATAAGGGAATAAAGTGAGTCACGTGTGACTTTTTGCATGTACCTTATGAATCAGGACCGGCTAATTCCGTGCCAGCAGCCGCGGTAATACGGAAGGTCCGGGCGTTATCCGGATTTATTGGGTTTAAAGGGAGCGTAGGCCGGAGCTTAAGCGTGTTGTGAAATGTAGACGCTCCACGTCGGCACTGCAGCGCGAACTGGTTTCCTTGAGTACGCATAAAGTGGGCGGAATTCGTGGTGTAGCGGTGAAATGCTTAGATATCACGAAGAACTCCGATTGCGAAGGCAGCTCACTGGGGCGCAACTGACGCTGAAGCTCGAAAGCGCGGGTATCGAACAGGATTAGATACCCT
+
FFGGGGGGGGGGGGGGGGFFFGGDEGGGGGFGGGDFGGGGGGGGGGGGGGGGGGGGGGCGGGGFDGFGGGGEGGGGGGGGGGFGFGDFEEFFFFGFEFFGG9FCFGEFGGFGFDGFGGGGGGGFCDDGG9EFGGG9?<A<FFCGGGGGG,CFG8FFGFFFGGGG:3CCFFECBFGDGGGG7,CEEGCGGGGGGGGG:C@FFGFGG=F7:<:209<1;9>.FDDDFCG2C':CCF@2:GGGFGFCC,EFF*CB11>>***FFF7@,C><DGD>F@6@CD===CFGGFF:A><?8+6B6FCAFEB8FGGGGGF>@,E>CB+4:?4+)GGDFFFAGGGGCGF?C,,:F<FFGCECEF==DGGGGGGGGFFGGGGGGGGFCGGGGGGGGGFEDEFGGFGGF7GGFGGGGGGCGGGGGGGGGGGFFGGGGGGGGFFCCCCC
@s1401 26641
TGGGGAATATTGCACAATGGGGGAAACCCTGATGCAGCGACGCCGCGTGAGCGAAGAAGTATTTCGGTATGTAAAGCTCTATCAGCAGGGAAGAAAATGACGGTACCTGACTAAGAAGCACCGGCTAAATACGTGCCAGCAGCCGCGGTAATACGTGTGGTGCAAGCGTTATCCGGATTTACTGGGTGTAAAGGGAGCGTAGACGGCTGTGTAAGTCTGAAGTGAAAGCCCGGGGCTCAACCCCGGGACTGCCTTGGAAACTATGCAGCTAGAGGGTCGGAGAGGTAAGTGGAATTCCCAGTGTAGCGGTGAAATGCGTAGATATTGGGAGGAACACCAGTGGCGATGGCGGCTTACTGGACGATGACTGACGTTGAGGCTCGAAAGCGTGGGGAGCAAACAGGATTAGATACCCT
+
FGFGGGGGGGFGGGGGGFGGGGGGGGCEGFEDGGFAGGGGGGGGGGGFCGGGDGGGGGGGCEEFFGGGGFGGGGGGGGGGGGGGGGGGGGGGGGGGGGGGGGGGGGGGGGGFDGGGGGGGGGGGGGGGGGGGGGGGGGGGFFGGGGGGEEGGGGGGGFFF6FGGG@@GGEGGGGGG;FGG-:5FGG<G<FGFFFCCCCC9:<:4;EGGGGFGGFD@FGFFGGGGFECEEGCCGGGFCCF<GGGGGGGD2?FFDCFGDFGCE9B:,FGF8GGFD@,FCGGGGFCFDGGFGGFE8E8GGGGGGFGGFGCCFGGFECGGGFGFGFFGGGGGGGFFCE8C,GGGGF@FFFGGGGGGGCGGGGGGGGGGGGEEGEDGGGGGGGGFFGGGEFGGGGGFCFGGGGGFGGGGGGGGGFGCCCCC
@s1401 23164
TGGGGAATATTGCACAATGGGGGAAACCCTGATGCAGCGACGCCGCGTGGAGGAAGAAGGTCTTCGGATTGTAAACTCCTGTTGTTGGGGAAGATAATGACGGTACCCAACAAGGAAGTGACGGCTAACTACGTGCCAGCAGCCGCGGTAAAACGTAGGTCACAAGCGTTGTCCGGAATTACTGGGTGTAAAGGGAGCGCAGGCGGGAAGACAAGTTGGAAGTGAAATCTATGGGCTCAACCCATAAACTGCCTTCAAAACTGTTTTTCTTGAGTAGTGCAGAGGTAGGCGGAATTCCCGGTGTAGCGGTGGAATGCGTAGATATCGGGAGGAACACCAGTGGCGAAGGCGGCCTACTGGGCACCAACTGACGCTGAGGCTCGAAAGTGTGGGTAGCAAACAGGATTAGATACCCT
+
GGGGGGGGGGGGGGGGEGFFG7FGGGGGGFGGFGGGGGGGGGGGGGECFGGGGGGGGGGFGGGFGGGGGGGGGGGGGGGGC?FEGG8FGGFCGGFGGGGGGGGGGGFGFGGGGGGGGGGGGGGGGGGG8;FGGGGGFGFGGGGGGGGDBFGGCGEFGGEGFFFFFGGG=FEGGGGGGE?GGFGGGGEG:CFGGGD8CEGFCEEGEEEEEEGGGGGCGFFFC9FECBEFFGGGGGEFFCEF?GGEEAGGFD=FDFB=FFDCFFF@GFGFD7FF?D8FFGCFFGDGECDGEE84,,+GGGFBGFGGFFEGGFAFEGGFFGGFGEDGEGGFC,FFEEFF68FEGGEFF:GGGEFGGGGGF<B8GGGGFFCCDGGGGGDGGGGGGFGFFGGGGGGGGGGGGFEEEDGGF@GGGEGCCCCC
@s1401 53
TGAGGAATATTGGTCAATGGACGAGGGTCTGAACCAGCCAAGTAGCGTGCAGGATGACGGCCCTATGGGTTGTAAACTGCTTTTATAAGGGAATAAAGTGAGTCACGTGGGACTTTTTGCATGTACCTTATGAATAAGGACCGGCTAATTCCGTGCCAGCAGCCGCGGTAATACGGAAGGTCCGGGCGTTATACGGATTTATTGGGTTTAAAGGGAGCGTAGGCCGGAGGTTAAGCGTGTGGTTAAATGTTGATACTCAACATCTGCACTGCAGCGCGAAGTGGTTTCCGTGAGTACGCACAAAGTGGGCGGAATTCGTGGTGTAGCGGCGAAATGCTTAGATATCACGAAGAACTCCGATTGCGAAGGCAGCTCACTGGAGCGCAACTGACGCTGAAGCTCGAAAGTGCGGGTATCGAACAGGATTAGATACCCT
+
CFGGGGGGGGGGGGGGGGGGFGGE:@FGGGGGGGGGGGGGDF@FFGGGGGEFFDDC<FGGCEGGGCDFCFEFGGEFGF9=,BFGAF<?FGFFGFFFGGGGGGFG9?FGF@FG,BFAFGG?F<<FFCGFFGD<@,,,CEAA<+>F7=BFGGGGFGGGDGGGGGG7CCGGG7:E@BCFC::FGEFEGGC<CFGG?FCEC=:B>DGCFC*<<,7?+?F;:220/827<<:==#9C@FDAC#>2#3/#:5<9>,,D@,7,@3,@3:,9DA?BFCF@:>56+,=0+8F@+>+7@,<A9FC3EC,C,,9,=6GFEDF=@,B+7FGGFFGDFGGE>=?9EAF?@<FDGDEGF=<=FCGFEBDFCGGGDFGGFAFFE<EC,@,C@@CF@E>GGGGGGFCGGCGGF7GGDGGGGGGGDGGGGFAGGGGFGGFFAGGGGGGCCCCC
@s1401 28159
TGAGGAATATTGGTCAATGGACGCAAGTCTGAACCAGCCAAGTAGCGTGCAGGATGACGGCCCTCTGGGTTGTAAACTGCTTTTAGTTGGGAATAAAGTGCACCACGTGTGGGGTTTTGTATGTACCATCAGAAAAAGGACCGGCTAATTCCGTGCCAGCAGCCGCGGTAATACGGAAGGTCCAGGCGTTATCCGGATTTATTGGGTTTAAAGGGAGCGCAGGCGGACCTTTAAGTCAGCTGTGAAATACGGCGGCTCAACCGTCGAACTGCAGTTGATACTGGAGGTCTTGAGTGCACACAGGGATACTGGAATTCATGGTGTAGCGGTGAAATGCTCAGATATCATGAAGAACTCCAATCGCGAAGGCAGGTATCCGGGGTGCAACTGACGCTGAGGCTCGAAAGTGCGGGTATCAAACAGGATTAGATACCCT
+
EGFFGGEFF<FAGGFGGAFGGGCF@E@CF9FGG8DFFGGGGFFF<CCF7BFEFCFGFF:FECE7=C=FFGG=FFCFGGFFF9CFGF?FGF7?FGGGGDEFFFEFGGGFG,D=++@FFG,EFFCF,E,C@EF,:CD,>FEF,>7FFE:FF93,=@:CGGGCFGG7CC<FBEEC;FF:1FEDFGCFG9*<</<7BCC@CC<*7B<9C8:F4>C<FFD=@BE7:=DGEGFFFEGFCCGFGCCF9<;@F%<@*+*GF@CGGGFCF7FGC<EGGFGFFCDFC38<?GF=FDF?,FDGFFDBEEFCGGDGFGFDGF>9@4;E=FD<ECFC5FCAAAAFEEE=9GGGCAFDGGFGGFFBA<FC,F<CFGCGGDGFC9GGFGGEGFCDFGFGDGEGFDGGGGGGGEE<FFF9GGGEGCFCFGGFGFAFEGGFGFFCE8FBCC-C
@s1401 55
TGAGGAATATTGGTCAATGGACGAGAGTCTGAACCAGCCAAGTAGCGTGCAGGATGACGGCCCTATGGGTTGTAAACTGCTTTTATAAGGGAATAAAGTGAGTCTCGTGAGACCTTTTGCATGTACCTTATGAATAAGGACCGGCTACTTCCGTGCCAGCAGCCGCGGTAATACGGAAGGTCCGGGCGTTATCCGGATTTATTGGGTTTAAAGGGAGCGTAGGCCGGAGATTAAGCGTGTTGTGAAATGTAGATGCTCAACATCTGCACTGCAGCGCGAACTGGTTTCCTTGAGTACGCACAAAGTGGGCGGAATTCGTGGTGTAGCGGTGAAATGCTTAGATATCACGAAGAACTCCGATTGCGAAGGCAGCTCACTGGAGCGCAACTGACGCTGAAGCTCGAAAGTGCGGGTATCGAACAGGATTAGATACCCT
+
EFGGGGGGGGGGGGGGGGGGGGGGGGGGGGGGGGGGGGGGGGFGGGGGGGGGGGGGGGGGGGGFGGGGGGGGGGGGGGGGGGFGEFFFGGGFGFGGGGGGGGGGGGGGGGGFGCGGGGGFFFFFFGGCED9<FFFFGFFGGGGGGGE,>8DFGFFEGGGGGGGGGDEGGGCEFGGGCGEGGGGEGGGG::CFGGGGG5F:DGFGCF<<:,:B9F<:<5C52CGFF3:5?>F768F9@8C:C=DCCFGFFFFGG?EFEDB@,FACF;DFCGG5B<EB=;==CEFFGGDB=F?,5:EBE=E<8GFGFCFGGFGFGGGE@CFGFFDE=FEDD@FDGFFD=CGGGFE:FFFDGGGGFFF@7GFCFEGGGGGGGGGGDCGGFDEEGGDFFEFGGEFDGGGGGDGFGGGGFFGGGGGGGGGGGGFGGGGGGGGGGGGCCCCC
@s1401 23011
TGGGGAATATTGCACAATGGGGGAAACCCTGATGCAGCGACGCCGCGTGAGCGATGAAGTATTTCGGTATGTAAAGCTCTATCAGCAGGGAAGATAATGACGGTACCTGACTAAGAAGCTCCGGCTAAATACGTGCCAGCAGCCGCGGTAATACGTATGGAGCAAGCGTTATCCGGATTTACTGGGTGTAAAGGGAGCGTAGGCGGGCCGGCAAGTCTGATGTGAAAGGCCGGGGCTCAACCCCGGGACTGCATTGGAAACTGTAGGACTAGAGTGTCGGAGGGGTAAGTGGAAGTCCTAGTGTAGCGGTGAAATGCGTAGATATTAGGAGGAACACCAGTGGCGAAGGCGGCTTACTGGACGACTACTGACGCTGAGGCTCGAAAGCGTGGGGAGCAAACAGGATTAGATACCCT
+
<CFGEEEGFFFDGGGGFABFFGEGDFGGGGGGFGGGGFFEFEGGDGGCEE,CFFEGGFG9C,CF<F74?FCGGFFCEGGCGFGDGFGGFGGFDGGGGGF,,BFFFGGGGGGGGG,?ACG8<FFEE+BFEFGGGG@FGAFGGFFGGG*<C:FEGFG<FECEFGG*<C<FB7FFEFGG7C7FGGC==<8GGF?DCG@*:E<CC=;ACG#2/#>:FC@FCFFB;F=9C@'4/C8F:FFD:7=>2GGEAFEGFGFDFFDCE,=??FC>99FC@ACA?FB96:F7BECGDE<9FEE>=9,,FC95FGGGFGGGGEEE7GGGFEGGF=<AEFCGGFFF=<FCF<8FEEGFFB,GGDGGGFDGGGDGGFCFGGGGGGGFGGGGGGGGGGFGFCGGGGGGFGGGGEGGGGGGGFGGGFGCCCCC
@s1401 57
TGAGGAATATTGGTCAATGGGCGAGAGCCTGAACCAGCCAAGTAGCGTGCAGGATGACGGCCCTATGGGTTGTAAACTGCTTTTATAGGGGAATAAAGTGAGCTACGTGTAGTTTTTTGCATGTACCCTATGAATAAGGACCGGCTAATTCCGTGCCAGCAGCCGCGGTAATACGGAAGGTCCGGGCGTTATCCGGATTTATTGGGTTTAAAGGGAGCGTAGGCCGGAGATTAAGCGTGTTGTGAAATGTAGATGCTCAACATCTGCACTGCAGCGCGAACTGGTTTCCTTGAGTACGCACAAAGTGGGCGGAATTCGTGGTGTAGCGGTGAAATGCTTAGATATCACGAAGAACTCCGATTGCGAAGGCAGCTCACTGGAGCGCAACTGACGCTGAAGCTCGAAAGTGCGGGTATCGAACAGGATTAGATACCCT
+
FGGGGGGGGGGGGGGGGGGGGGGGGGGGGGGGGGGGGGGGGGGGGGGGGGGGGGGGGGGGGGGGGGGGGGGGGGGFGGGGGGGGGGGGGGGGGGGGGGGGGGFFGGGGGGGGFFFGGGGGGGGGGGGGGGGGGGGGGGGGGGDGGGGCFEGGGGGGGGGGGFFGGDDEGGGGGGGGGGGGG@GGGGGGGGDGG?GE5=FC:CGGGG@GCFGGGGGFG@EB?:5C?EGGGGCCGGGAGEGGGG<GGGEAFFFGGFEFGGGFFCCECFGGGGG>FF6CEGD=+GGGGGGGGFFF9E?B=D8CGGFEF6:GGGFFDDCGGGGGFE@6):7DGEGFCFFGECB,A,E@FGGGGGGGGGGGGDEF@GEFGECGGFGGGGGGGGGGGGGGGGFGGGGGFGGGGGGGGGGGGGGGGGGGGGGGGGGGGGGGGGGGGGGCCCCC
@s1401 58
TGAGGAATATTGGTCAATGGGCGAGAGCCTGAACCAGCCAAGTAGCGTGCAGGATGACGGCCCTATGGGTTGTAAGCTGCTTTTATAAGGGAATAAAGTGAGTCTCGTGAGACTTTTTGCATGTACCTTATGAATCAGGACCGGCTAATTCCGTGCCAGCAGCCGCGGTAATACGGAAGGTCCGGGCGTTATCCGGATTTATGGGGTTTGAAGGGAGCGTAGGCCGGAGATTAAGCGTGTTGTGAAATGTAGATGCGCAACATCTGCACTGCAGCGCGAACTGGTTTCCTTGAGTACGCACAAAGTGGGCGGAATGTGTGGTGTAGCGGTGAAATGCTTAGATATCACGAAGAACTCCGATTGCGAAGGCAGCTCACTGGAGCGCAACTGACGCTGAAGCTCGAAAGTGCGGGTATCGAACAGGATTAGATACCCT
+
AFGGGFGGGFFGGGGGEACDFGGGGGGGGGGGGGDGGGGGFFGGFFGFEEFGGGGGDGFEGGGGGGFGC=CF@,<5CFFF=CFFF,,CFD8EF=,CFGFFGGGGGGF7EFGFFGGGDGDGGGDEFFAFFF<E,CEACA8FF@=CE@E8@AFFF>=F<FGCEFFFB>+3@::FGGGDG*5*?DFF*<5:=@85;CCCE<:,:E&><8F4B#7<E<FFG1GB69G=F>C==EF.,<CAF>>8C>2EFCAFFFA>3A34-C@8:::9EDFE::7*EEECDF=?=6,=DGFF@,FA):CCC@,<9F9FFGGGGGFD4967GFDB9,>DFGEE=,FEE9DFEFACC,F:8F<7GFFE<EGF>FF7F:B,9,<CGFFGGGFGCDCC:DEF9AEFEGFGGGGGGEGGFEGEFF@@DGDFGGGGGGGEFGGGGFGGGGFCCCCC
@s1401 59
TGAGGAATATTGGTCAATGGGCGAGAGCCTGAACCAGCCAAGTAGCGTGCAGGATGACGGCCCTATGGGTTGTAAACTGCTTTTATAAGGGAATAAAGTGAGTCTCGTGAGACTTTTTGCATGTACCTTATGAATAAGGACCGGCTAATTCCGTGCCAGCAGCCGCGGTAATACGGAAGGGCCGGGCGTTATCCGGATTTATTGGGTGTAAAGGGAGCGTAGGCCGGAGATTAAGCGTGTGGTGAAATGTAGTGGCTCAACCTCTGCACTGCAGCGCGAACTGGTCTTCTTGAGTACGCACAACGTGGGCGGAATTCGTGGTGTAGCGGTGAAATGCTTAGATATCTCGAAGAACTCCGATTGCGAAGGCAGCTCACTGGAGCGCAACTGACGCTGAAGCTCGAAAGTGCGGGTATCGAACAGGATTAGATACCCT
+
@FFFGFGGGGGGGGDFGGFFEFGGGGGGGFGGGGGGGGGGGGGFGGGGGGGGGGGGGGGGGGGGGFGGGGEFGGGGFGGGGFGF9?FGGDFBFFGFFFFGGGGGGGGGGGGDGGGCFCCCAFGGGGGGFGGGGEEGGFGDGEFFGGGFGFCFGGGGGGGGFGGD>CEF*3@DFDGE*>FE**><CF7F:<;8<?4C5:FFG>CCCC:0<=:2BF868//<95GFF8EFFCCC?<EBDF>,/@1E9=;@;FDF(GCDGG:@<68,<,,:CE<3$>@G9@8::DBD>,@FCFD<==6@GGCB@,8=C6FBECGGFEGGCGFAEEGE>:>F=C5@9FFFDC9CGGGGFGFGFFGFF?@FFA8GGGGGGGEGGGGFGGFCGFECGGGGGFFGF@;DGGGGGGFCFGGGGGGGGF<<GGGGGGGGGGGGFGGGGGGCCCCC
@s1401 22053
TGAGGAACATTGGTCAATGGGCGAGAGCCTGAACCAGCCAAGTAGCGTGAAGGATGACGGCCCTATGGGTTGTAAACTGCTTTTATAAGGGAATAAAGTGAGCCTCGTGAGGCTTTTTGCATGTACCTTATGAATAAGGACAGGCTAATGCCGTGCCAGCAGACGCGGTAATAAGGAAGGTCCGGGCGTTATCCGGATTTATGGGGTTTAAAGGGAGAGTAGGCCGGAGATTAAGCGTGTTGTGAAATGTAGACGCTCAACGTCTGCACTGCAGCGCGAACTGGTTTCCTTGAGTACGCACAAAGGGGGCGGAAGTCGAGGTGTAGCGGTGAAGTGCTTAGAGATCACGAAGAACTCCGATTGCGAAGGCAGCTCACTGGAGCGCAACTGACGCTGAAGCTCGAAAGTGCGGGTATCGAACAGGATTAGATACCCT
+
;C<FFEFCGAFGGGGGGGGDGGCG+8F<F<CFFCEGGF8EFFCFEFFF76CEFGFFF,BC677FF8C<8F,C,@EC,CE,,:C,?CFFFG8E,,B,?E<B9F<,<,BF@=+<7=8<9FC=FE,CEFCA,FF95E46FCFFG,3AD:F8D,,A3@:F@FFD8F,,+5>7+>@6%+;8.31@;95:FGC:#=:C2FFA<<8,1C#8EE6)318AFGF<C&C1<B?2<CE5=#,*BC@>F>FFFC@FD2,2<@CC:<BD*>F>@,77,,,,BCCEFECEC;8FC@BB,,=,><GC@8+>@,FFAFEF@4>EE@E48>+4@B,,ED8C>EC<GFEEEDFEE,GFF;<FE9CFGEFGEB@,7DCGFFCFA,CGGFGGGFF@EE@B@@7DCGGGGF@EGGFEC@@,,FFGFGGEB7EFGGGGGGGFFGGGGGGGGGFCCCCC
@s1401 61
TGAGGAATATTGGTCAATGGGCGAGAGCCTGAACCAGCCAAGTAGCGTGCAGGATGACGGCCCTATGGGTTGTAAACTGCTTTTATAAGGGAATAAAGTGAGCGACGTGTCGCTTTTTGCATGTACCTTATGAATAAGGACCGGCTAATTCCGTGCCAGCAGCCGCGGTAATACGGAAGGTCCGGGCGTTATCCGGATTTATTGGGTTGAAAGGGGGCGTAGGCCGGAGATTAAGAGTGTTGTGAAATGTAGGTGCTCAACATCTGAACTGCAGCGCGAACTGGTTTCCGTGAGTACGCACAAAGTGGGCGGAATCCGTGGTGTAGCGGTGAAATGCTTATATAGCACGAAGAACTCCGATTGCGAAGGCAGCTCACTGGAGCGCAACTGACGCTGAAGCTCGAAAGTGCGGGTATCGAACAGGATTAGATACCCT
+
DCFGGGGGGGFGGGGG@FGFGGGGDGGGGDGGGGGGCDGGFFAFFC7BC7DFCEGGGGCCFGGFC8,FGGCFGDAFCDGF??FGGGGGFG@ED<EEFCEFGFEFC@C:EEEGGG?F@FGGGFDFGGGGGFGFFDDEDFDF8A7EGGEBCC<FC7>:FFGGGGGGCE*FGGGCGGCC>:*7<<FFEGCF<F@89?C=*88FDDGGGG>6*77A?A.#*8<3648CFD54:<7+>C>&<?CCFB9@7E9CGGGFFE6D,F@@FDA@E5,>7F@0+CCEB86+0,8GGGCF@,9,88+4C=8GGFFFC?>BF8E@+GEEGGFGGGEC>GCE@C,A9GGEAC:,9,ED,DGGGCEEF=F@EGGF:CGCGGFBCGFFAFGGGFGGGGGGGFAGFGFCFEAGFDGGGGGGGGGGGGFFGGGGGGFEEGGGGGGGGFGCCCCC
@s1401 25175
TGAGGAATATTGGTCAATGGGCGAGAGCCTGAACCAGCCAAGTAGCGTGCAGGATGACGGCCCTATGGGTTGTAAACTGCTTTTATAAGGGAATAAAGTGAGCCTCGTGAGGCTTTTTGCATGTACCTTATGAATAAGGACCGGCTAATTCCGTGCCAGCAGCCGCGGTAATACGGAAGGTCCGGGCGTTATCCGGATTTAGTGGGTTTAAAGGGAGCGTAGGCCGGAGATTAAGCGTGTTTTTGAATGTAGATCATCAACATCTGAACTGCAGCGCGAACTGGTTTCCTTGAGTACGCATAAAGTGGGCGGAATTCGTGGTGTAGCGGTGAAATGCTTAGATATCACGAAGAACTCCGATTGCGAAGGCAGCTCACTGGGGCGCAACTGACGCTGAAGCTCGAAAGCGCGGGTATCGAACAGGATTAGATACCCT
+
AFGGGGGGGGGGGGGGGGGCFGGG>FGGGGGGGGEFGGGGGG9EGGGG:FEFGG<FCF@FFGG7FEFGGGGGGGGGGGGGGG9DFGGGGGF?8EFFFFGCGGGGDAEG8F@EFFD8AFGGGGCFGFFGGGGGFGGGGGGGGC+CGCEGGG<FDDGGGG8FFDG7CEGDE<ECFGGGGG*CDFFE7C5FGG7:FFDEC7*2++<,8:*:?<>CE1FF<9C5,320208CGC<<:*GEGDC6,,,,>,EA;@5,8,,,@,=<8,,;@7,BFFF>DE@FE@*98,EF>,,,,,A5)F=+BD<@F?9GEGCCC>9,4,7EECFGFE>DAF7FGF@A,?CFED@6,,B,FFGGFFEEC:=8,FGDGGGGGFGGFGGFFCDGF7F@@>GGFAFGGGFC@FGGGGGFFFE6@+@+EFF8GFGGGFEACGGGGF9FFFFBCCBC
@s1401 63
TGAGGAATATTGGTCAATGGGCGAGAGCCTGAACCAGCCAAGTAGCGTGAAGGATGACTGCCCTATGGGTTGTAAACTTCTTTTATAAAGGAATAAAGTCGGGTATGGATACCCGTTTGCATGTACTTTATGAATAAGGATCGGCTAACTCCGTGCCAGCCGCCGCGGTAATACGGAAGATCCGAGCGTTATCCGGATTTATGGGGTTTACAGGGAGCGTAGATGGTTGTATAAGTCAGTTGTTAAATGTTGCGGCTCAACCTTAAAATTGCAGTTGATACTGGATAGCTTGAGTTCGGTTGAGGCAGGCGGAATTCGTGGTGTAGCGGTGAAATGCTTAGATATCACGAAGAATTCCGATTGCGAAGGCAGCCTGCTAAGCTGCAACTGACATTGAGGCGCGAAAGTGTGGGTATCAAACAGGATTAGATACCCT
+
DGEFGGGGGGGGGCFGGGGGG<FGGG+CFFGGGDFGGGGGCFFEGGGGGEFFFGFGGFEFGGEEGGFGGGGG?FGFD?<<?F<C,AC9<C<<<EFGCGGFG7+:@,:4EFGGGGGC,:BEA<E,AFCDFGGG<,@EE<99,4@FD@CFC,?F7==FFF<++@:38CFB>:>:,=*8:*18,6,6*5*=<<*BBFF;CE,03E+24724<,.<FF@-*2D*@C27@;*CF@,DDF>:,+>F<>5,,7,,+7@++=DDDB><3,5,;AGFGDFFGF>9=C=3==E4?8A<?A,E8@+++,EGD?=EB8?GF8E@8,@@,C,GF=ECBF=9;CFF@ECDE-ED?4DGGGFCFF,FFC,BEDF7GGEFFCFFCE<GGGGFFEA,8C,@AEGGGFGGGGFCGFF@7GGGGGGCGGGFFFFAGGGGGGGGFFGFFGGCCCCC
@s1401 64
TGAGGAATATTGGTCAATGGACGAGAGTCTGAACCAGCCAAGTAGCGTGCAGGATGACGGCCCTATGGGTTGTAAACTGCTTTTATAAGGGAATAAAGTGAGAGTCGTGACTCTTTTTGCATGTACCTTATGAATAAGGACCGGCTAATTCCGTGCCAGCAGCCGCGGTAATACGGAAGGTCCGGGCGTTATCCGGATTTATTGGGTTTAAAGGGAGCGTAGGCCGGAGATTAAGCGTGTTGTGAAATGTAGACGCTCAACGTCTGCACTGCAGCGCGAACTGGTTTCCTTGAGTACGCACAAAGGGGGCGGAATTCGTGGTGTAGCGGTGAAATGCTTAGATATCACGGAGAACTCCGATTGCGAAGGCAGCTCACTGGAGCGCAACTGACGCTGAAGCTCGAAAGTGCGGGTATCGAACAGGATTAGATACCCT
+
FFGGGGEGGGGGGGGGGGGGGGGGGGGGGGFGGGGGGGGGGGGGGGGGGGGGFGGGFGEGGFGGGGGFEGFFFGFGGEEFAFGGCGGGGGGCFGGGGGGFGGGGFGGDCFGEFGCGFGGGGCGGDGG9FGGGGGDEFAEGFGEGDGGGGGGG8DCECDFC8FGGGCFGG7FEA=FGGDCCCGCEEGGGGDGFFG.GCE+83+>CE<GE?@1CF@G-C@D#;94>?@C>+EFEC:<6DGFCDGFFC=:%@;;:<EFCGGE@<CF=F9C>F8<4@:C8>2??FFD<DA8=E<DAD@6CE98B@,,FC+CB?,C>CD7EC@@B=FDDBGEFCEC,5AEFDFGFFGGGGGGGGEFC6:C:F?ECF@GGGGGGGGGGFGDFDFEEGGGGGGEGGFCFFCGGGGGGFCGGEGGGGGGGGFGGGFGFGGGGGFFGGGF<CCCC
@s1401 25778
TAGGGAATCTTCGGCAATGGGGGCAACCCTGACCGAGCAATGCCGCGTGAGTGAAGAAGGTTTTCGGATCGTAAAGCTCTGTTGTAAGTCAAGAACGAGTGTGAGAGTGGAAAGTTCACACTGTGACGGTAGCTTACCAGAAAGGGACGGCTAACTACGTGCCAGCAGCCGCGGTAATAAGTAGGTCCCGAGCGTTGTCCGGATTTATTGGGCGTAAAGCGAGCGCAGGCGGTTTGATAAGTCTGAAGTTAAAGGCTGTGGCTCAACCATAGTTTGCTTTGGAAACTGTCAAACTTGAGTGCAGAAGGGGGGAGTGGAATTCCATGTGTAGCGGTGAAATGCGTAGATATATGGAGGAACACCGGTGGCGAAAGCGGCTCTCTGGTCTGTAACTGACGCTGAGGCTCGAAAGCGTGGGGAGCGAACAGGATTAGATACCCT
+
ECFFGFGEFGCGGGGGGGGFFGGGGGGGGGGGGGGGGGGAGFGGGDGCFFGFDFGE,CFGGGCGGGGGGGGGGGGGGEFFFGGGGGGGGGGGCGGFECGGGGGFGGFCFGGGGGGGAFGGGFDF9C?FGEBCGGGF,DCFCFFFG8FFGGGDGGGGGGDEFGGGGFF>EFFGEFFCCF;,@,@EE<BFCEGCG::7:80<==,<3>CC%$:CCE:>E3<416G*C>C3CCCGC:C>9FFD<B:7<CE?:FC:E@DF,CC8CFCFFCFFGG9@.D@B6F@:?F>CEFGFDA555,B8FDGFCDDE=>BF8,,8<ECFEECFGGGGGGGE=>GGGGF9FCCGFCGDGGGFA59EC?<GFF?>=@@8EC:CFGDFCGEGGGGGGGGFFGGGGGFEBF@BEDGGFFFEE@GGFEFDGFF@C@EEGGGGFDFFGGFFAGFFCCCCC
@s1401 66
TGAGGAATATTGGTCAATGGGCGGGAGCCTGAACCAGCCAAGTAGCGTGCAGGATGACGGCCCTATGGGTTGTAAACTGCTTTTATAAGGGAATAAAGTGAGGGTCGTGACTCTTTTTGCATGTATCTTATGAATAAGGACCGGCTAATTCCGTGCCAGCAGCCGCGGTAATACGGAAGGTCCGGGCGTTATCCGGATTTATTGGGTTTAAAGGGAGCGTAGGCCGGAGATTAAGCGTGTTGTGAAATGTAGACGCCCAACGTCTGCACTGCAGCGCGAACTGGTTTCCTTGAGTACGCACAAAGTGGGCGGAATTCGTGGTGTAGCGGTGAAATGCTTAGATATCACGAAGAACTCCGATTGCGAAGGCAGCTCACTGGAGCGCAACTGACGCTGAAGCTCGAAAGTGCGGGTATCGAACAGGATTAGATACCCT
+
EFFGGGGGGGGGGGGGGGGGGGGGGGGGGGGGGFFGGGGGGGGGGGGGGGGGGGGGGGGGGGGGGFGGGGGGGGFGGGFGGGGGGGGGFGGGGGGGCGGGGGGGGEFGG@FGGGGGGGGGGGGFFFFGGGGGGGGGGGGGGGGGGGDGG;FGGGFGGGCFGGGGGGGGGGGFGGGG7FCGFGGGGGGGGGG8CFGG5,AFDG=:ECCE<F<GGFD?C?FD?9C4<:C:E#2F<0F5CC6-A@5CFFGCFFDE@@63#,CDFFC9ACDEGGGFFCCGGEE4DEB3<8FA,>?A)@=48GGCGFGGFDGFGEBEDGGDGGGFE?C8=GEFFGGFFDGGGGGFGFAFD@FGGFBFGFGGGGFF7GGGGGFGGGFGGFF9FF@DGGDGGFEDGGGEFEEGGGGGGGGGGGEGGEGGGGGGGGGFGFGGGGGGGGFCCCCC
@s1401 67
TGAGGAATATTGGTCAATGGGCGAGAGCCTGAACCAGCCAAGTAGCGTGCAGGATGACGGCCCTATGGGTTGTAAACTGCTTTTATAAGGGAATAAAGTGAGTCTCGTGAGACTTTTTGCATGTACCTTATGAATAAGGACCGGCTAATTCCGTGCCAGCAGCCGCGGTAATACGGAAGGTCCGGGCGTTATCCGGATTTATTGGGTTTAAAGGGAGCGTAGGCCGGAGATTAAGCGTGTTGTGAAATGTAGTTGCTCAACATCTGCACTGCAGCGCGAACTGGTTTCCTTGAGTACGCACAAAGTGGGTGGAATTCGTGGTGTAGCGGTGAAATGCTTAGATATCACGAAGAACTCCGATTGCGAAGGCAGCTCACTGGAGCACAACTGACGCTGAAGCTCGAAAGTGCGGGTATCGAACAGGATTAGATACCCT
+
EFFGGGGGGGGGGGGGGGGGGGGGGGDGGGGGGGGGFFFGGGGGGGGGGGGGGGGGGGGGGGGGFGGGGGGGGGFGGGGGGGGGGGGGGGGGGGGGGGGGGGGGGGGGGGGGGGGGGGGGGGGGGGGGGGGGGGGGGGGGGGGGGGGGGGGGGGGGGGGFGGGGEGGGGGGGGGGGGGGE7?FGEGGDGDEGGGEGGGGGC>D<FFF8G@FFGGG5C2B@66EGGFGDF:CGEGGFE7EECGFGEGC@FFFFFC32;2>FGEFEGGGGGGGFGGGGGEC?9CGFGGFB8<FE5EGCEFGGGGGGGGEGGFF=9DB@+<D8GFGG@F8CCFFGE<FFDEE9A,FFFGGGEFGGFEGF7GGGGDGGGGFGGGGGGGGFFGGGGGGGGFEGGEGGGGGGGFF8F@GGGGGGGGGGGGGGGGFFGGGGGGGGGGGCCCCC
@s1401 68
TGAGGAATATTGGTCAATGGGCGAGAGCCTGAACCAGCCAAGTAGCGTGCAGGAAGACGGCCCTATGGGTTGTAAACTGCTTTTATAAGGGAATAAAGTGAGTCTCGTGAGACTTTTTACATGTACCTTATGAATAAGGACCGGCTAATTCCGTGCCAGCAGCCGCGGTAATACGGAAGGTCCGGGCGTTATACGGATTTAGTGGGTTTAAAGGGAGCGTAGGCCGGAGATTAAGCATGTTGTGAAATGTAGACGCTCAAGGTCTGCACTGCAGCGCGAACTGGTTTCCTTGGGTACGCACAAAGTGGGCGGAATTCGTGGTGTAGCGGTGAAATGCTTAGATAGCACGAAGAACTCCGATTGCGAAGGTAGCTCACTGGAGCGCAACTGACGCTGAAGCTCGAAAGTGCGGGTATCGAACAGGATTAGATACCCT
+
EFGGGGGGGGGGGGGGGGGGGGGGGGEGGGGGGGGGCEFGGGGGGGEFGGGGGGGGGGGGGFGGFGGGGGGGGGGGGGGGGGGGGGGGDFGFGAFGGGGGGGGGFGGCEFDGGGGGGGGGBBFGGGGGGGGGGGGFGGGGGGDGGEGGGGFFGGGFFGGGGGGGCEGG:3FFGGDE7*<C>9FGGEG7=CEG,FB8EGGGG-FFFG<F;B9C?FG)16C5?9EGF;E+?5+9<GC=?GCD,@';CG49B@6E7:?@#=FC#<<AGGCGGDC?@F6E>DDCGDFF@DF<FFDFAC8BC,GGAF>FGCDGFCGGFGCEGGDFFE>>AB>4,EE;ADFGGGGFF8FA,DFFEFGGEFCEEGGCCDGGFFFGGGGGGGGFC,GGGGGGGFDGGEFGGGFGGFGGGGFGGGGGGFGGGGFGGGGGGGGGGGGGGGGCCCCC
@s1401 23715
TGAGGAATATTGGTCAATGGACGAGAGTCTGAACCAGCCAAGTAGCGTGCAGGATGACGGCCCTATGGGTTGTAAACTGCTTTTATAAGGGAATAAAGTGAGTCTCGTGAGACTTTTTGCATGTACCTTATGAATAAGGACCGGCTAATTCCGTGCCAGCAGCCGCGGTAATACGGAGGGTCCGGGCGTTATCCGGATTTATTGGGGTTAAAGGGAGCGTAGGCCGGAGATTAAGCGTGTTGTGAAATGTAGATGCTCAACATCTGCACTGCAGCGCGAACTGGTTTCCTTGAGTACGCACAAAGTGGGCGGAATTCGTGGTGTAGCGGTGAAATGCTTAGATATCACGAAGAACTCCGATTGCGAAGGCAGCTCACTGGAGCGCAACTGACGCTGAAGCTCGAAAGTGCGGGTAGCGAACAGGATTAGATACCCT
+
CFFCGGGGGGGG@EFGGGGFGFEGDGGGG9FGGGGGGGGFGGEE,E@FC:DFGGGGFEFGGGGGGFEG@FC:FBFAEFEEEAGGFEEEGFEGDCFFFGFGG?FGFGFGCF:EDDEFGFGGGGGFCFECFFFGGCFG,F9EGDG7C+@=DDEFFGGGGGF<DDEFGCEG*5*<,F>73@F>F7FCFE*:.%C/9C<:#9:FCF/GFF#98:5<CC#'1-CD>EAFFCCBF>CFGFC9GGCFFAGF;CG<A@9>33D9<GGGCCGF<GGFFEF?B@:C>GCC5:B,FBFDGGFD:@+DGFFGFDF<EEGEE8GGGFB@CGFFGGEEAGGGFGFFGFDE@-CDFD<<FEADF9CFF6@FEFF=@7DFFC<GFE<FC6<FCGGFDGGCFFCB7CCFF<GGFCEE@EGFGGGFF:GFDE@+FEFB;D<GGGFGFFFCC99C
@s1401 70
TGAGGAATATTGGTCAATGGGCGAGAGCCTGAACCAGCCAAGTAGCGTGCAGGATGACGGCCCTATGGGTTGTAAACTGCTTTTATAAGGGAATAAAGTGAGTCTCGTGAGACTTTTTGCATGTACCTTATGAATAAGGACCGGATAATTCCGTGCCAGCAGCCGCGGTAATACGGCAGGTCCGGGCGTTATCCGGATTTCTTTGGTTTCAAAGGAGCGTAGGCCGGAGATTAAGCGTGTTGGTAAATGGAGTTGCTCAACATCGGCACTGCAGCGCGAACTGGTTTCCGTGAGTACGCACAAAGTGGGTGGAATTCGTGGTGTAGCGGTGAAATGCTTAGATATCACGAAGAACTCCGATTGCGAAGGCAGCTCACTGGAGCACAACTGACGCTGAAGCTCGAAAGTGCGGGTATCGAACAGGATTAGATACCCT
+
DGGDGGGGGGGGGGGGGCFF8EFGGGGGGEEGGGD8F@CFGGGGGGGGGGGGGGGDCE7@FFFGGEFGGFGGEGGCF9CFCBFEFF<EGGGF88<ECDGFFGGGC9E79FCEFB9??EFDEEBEC99FF9<AFGF,EFFFCF7:+3@?FGBD,AF>3>D?BFCE+@5@@BCF;,6**@>CF>F*>7CFGCG>+2***2=7+;<,7,*<C,2++8=)B0-#54:D#<+B9<,AFFGFEF:@8,+,,,,,,,@,F@,,CABD@@F5,,,<DF@9>6+3+;+D+DF<FC@:,49F9ECB@4,,,998B@+AC9,@8=8@+<@<GFE@BGEC@@E4@EE?@FA@AD<E?GGFCGFC@B+FC7F7F7F7GF@:,,EFGGGGFCF<FC@E9AEFEGEGGGFGFEGGFGGGEGF@BGFFCFCGFFF@FEFGFGDEGFFB9CCC
@s1401 71
TGGGGAATATTGCACAATGGGCGCAAGCCTGATGCAGCCATGCCGCGTGTATGAAGAAGGCCTTCGGGTTGTAAAGTACTTTCAGCGGGGAGGAAGGGAGTAAAGTTAATACCTTTACTCATTGACGTTACCCGCAGAAGAAGCACCGGCTAACTCCGTGCCAGCAGCCGCGGTAATACGGAGGGTGCAAGCGTTAATCGGAATTACTGGGCGTAAAGCGCACGCAGGCGGTTTGTTAAGTCAGATGTGAAATCCCCGGGCTCAACCTGGGAACTGCATCTGATACTGGCAAGCTTGAGTCTCGTAGAGGGGGGTAGAATTCCAGGTGTAGCGGTGAAATGCGTAGAGATCTGGAGGAATACCGGTGGCGAAGGCGGCCCCCTGGACGAAGACTGACGCTCAGGTGCGAAAGCGTGGGGAGCAAACAGGATTAGATACCCT
+
FGGGGGGGGGGGGGGGGGGDGGGGGGGGGFFGGGDGFGGGGFFGGGDFGGGGGGGGGGGGFGCFGGGGGGGGGGGDFF9FGGGGGGG@FEEGGGGFGGGGGGGGFGCGGGGGGGGFGGGGGGGGGGGEGGGGGDGGGGGGGGGGFGGFFGGGGGCFEGGGDEFDEFGGGGGGGGG:,7C7CE:<E=*1FFGGG>8C5:<8C3E>F79E7ACGGGG>@<EDB>CDFFGBGGC4F?E?<=<9;EFGFB<>FC:5CFC5C7C?D?<7CEE:FC;GF9EF<2A;=<,2@2CF@,@<GE<EAD@6+8@CFD@CGGGECDFFD?D@8GE?FEA>>=FEDFAEF?8+GFCFDFGGDFE=@GFGF<FFEGEFC,GGGFDGGGEEGGGGFGDGFGGGGFF@GEGGGGGGGGGGGGGFEDGGGGGGGGGFGGGGGGGGGGGFGGGGCCCCC
@s1401 25070
TGAGGAATATTGGTCAATGGACGAGAGTCTGAACCAGCCAAGTAGCGTGCAGGATGACGGCCCTATGGGTTGTAAACTGCTTTTATAAGGGAATAAAGTGAGTCTCGTGAGACTTTTTGCATGTACCTTATGAATAAGGACCGGCTAATTCCGTGCCAGCAGCCGCGGTAATACGGAAGGTCCGGGCGTTATCCGGATTTATTGGGTTTAAAGGGAGCGTAGGCCGGAGATTAAGCGTGTTGTGAAATGTAGATGCTCAACATTTGCACTGCAGCGCGAACTGGTTTCCGTGAGTACGCACAAAGTGGGCGGAATTCGTGGTGCAGCGGTGAAATGCTTAGATATCACGAAGAACTCCGATTGCGAAGGCAGCTCACTGGAGCGCAACTGACGCTGAAGCTCGAAAGTGCGGGTATCGAACAGGATTAGATACCCT
+
EFFGGGGGGFFGGFGGFGDFGGEGFEGGGGGGGGGGGGFFEFFFFGGGGGGGGGGGGF@FG@GGF?FG<EGGGEFGGFGD,:95,?EFGGGGG,CFFGGFFGGGGGGGGGGGGGGGGGGGGFGGGCGEGGGFFGGGGGGGFGGFCF7FGDFGGDGGGGGGFGGGGDFGGGEF@FF:*@*:DE@FGGGGCC:CFFGGGDG?C1FAFFE8F3:FGF@DFACFBD5+=EFB,F;CGF>*@5CD;FAGE0FECEFFB:FCFGGCEGGFFGFGGGGCGGCEFD9:<EGGF@7C@,CF?GEF>DCGGFFGEGEEFCFE7GF@FGGFGGGEFGEFGGFGGGDFE?E=A;F@?GGGEGDGFB=BDGGGGFBCCCGGGFEF@F@FFGEGGGGGGGGGGGFGGEFGGGGGFDGGGGGEF@EEEGGE@FCFGGGGGGGGGFGCCCCC
@s1401 73
TAGGGAATCTTCCACAATGGGCGCAAGCCTGATGGAGCAACACCGCGTGAGTGAAGAAGGGTTTCGGCTCGTAAAACTCTGTTGTTGGAGAAGAACGTGCGTAAGAGTAACTGTTTACGCAGTGACGGTATCCAACCAGAAAGTTAAGGCTAACTACGTGCCAGCAGACGCGGTAATACGTAGGTGGACAGCGTTATCCGGTCTTATTGGGGGTAAAGAGATCGCAGGCGGTTGTTTAGGTCTGAGGTGAAAGCCTTCGGCGTAACCGAAGAAGTGCATCGGAAACCGGGCGACTGGGGTGCAGAAGAGGACAGGGTAACTCCATGTGTAGCGGTGGAATGCGTAGATATATGGAAGAACACCAGTGGCGAAGGCGGCTGTCTGGTCTGCAACTGACGCTGAGGCTCGAAAGCATGGGTAGCGAACAGGATTAGATACCCT
+
FGFGEFGGGGGGGGGGGGGFDGC@@EGFGFFGGGGG,E@EFCEGGGGFEFGFGGGGGFFEEGGGDCFD,=FC=EFCFGF9EFAFDGGCEFEA8?FF@F@GC@4CFG9FEFGGFEFGEFEF:7BFFGGGEEF<F?FGCFFDFFD<,,6>FFGGGGFFACFFG7<<83>,6>C5@*8CC;,:DEACGD5*,3;,*611=C:C)/*4?,?C9CF#71#.B.((/*(*3(?85=*<C8GFA:F2ECC6,,C=C9=,:B7@3*E:33CF@+CFDFDDB9,C*7CGFF@C66CC@F?=:+6+8),,C,;EF@?9E:,8EB,<,,CCE=CGGGFE==C8EFEGFB:FC4-@3FDEEGFFGGF9C@9,E<=8GGF@,=,DDGFEGGGGFCFFGGGGFFFEGFCFGGC@FGGGGFEFE<GGGGGFGGGGGGGGFGFGGFF9GFGGCCCCC
@s1401 74
TGGGGAATTTTGGACAATGGGGGCAACCCTGATCCAGCAATGCCGCGTGAGTGAAGAAGGCCTTCGGGTTGTAAAGCTCTTTTGTCAGGAACGAAACGCGCTGAATTAATACTTCGGCGTAATGACGGTACCTGAAGAATAAGCACCGGCTAACTACGTGCCAGCAGCCGCGGTAATACGTATGGTGCAAGAGTTAATCGGAATTACTGGGCGTAAAGGGCTCGTAGGCGGTTCGTCGCGTCCGGTGTGAAAGTCAATCGCGTACCGGTGGATCCGCGCCGGGTACGGGCGGGCTTGAGTGCGGTAGGGGAGACTGGAATTCCCGGTGTAACGGTGGAATGTGTAGATATCGGGAAGAACACCAATGGCGAAGGCAGGTCTCTGGGCCGTTACTGACGCTGAGGAGCGAAAGCGTGGGGAGCGAACAGGATTAGATACCCT
+
CEFGGGGGFGGGGGGG8,EE<;EGEFFFGEGGGGGGGGGGFGGGFGGGGGGFCFGGFFF@FF,CFCC>FCBEFGGGGCGGFA?FFGG,EEECC@FEGFDECGGGGGGGGGGGGGAFDGGGGG7FF9BC=DFACFC7FEFGGGGGGG7*@@7F:>FF8>F,>1>DC?>FGBCEEEEGGFGG:9,2=>C9FF9*BEDCGGG>*8F@CF+<@<CFGEC>54?)(1*84#;70C>C>8*+:<5C3:/EE3C:9?FCC<F%=<?5:8C4*@FGGF:**>*5**+6FEE=+>CC=BDDB,AFF5DGFECGGF@>A8DE,,;FGD=@+GEGF9,BG=A8EE;?FAFFD@5,CFEF>CEEEEFEFEFFF8GFCFBCAEGFFFCE@@FC?GGGDGGGCGFGGGGFFE<CFFFF@GGGDGGGGGGFD@DGGGGFFB,CFF9FFFFCCCCC<
@s1401 23185
TGGGGAATATTGCACAATGGGGGAAACCCTGATGCAGCGACGCCGCGTGAGCGAAGAAGTATTTCGGTATGTAAAGCTCTATCAGCAGGGAAGAAAATGACGGTACCTGACTAAGAAGCACCGGCTAAATACGTGCCAGCAGCCGCGGTAATACGTATGGTGCAAGCGTTATCCGGATTTACTGGGTGTAAAGGGAGCGTAGACGGTGATGTAAGTCTGAAGTGAAAGCCCGGGGCTCAACCCCGGGACTGCTTTGGAAACTATGTGACTAGAGTGTCGGAGAGGCAAGTGGAATTCCCAGTGTAGCGGTGAAATGCGTAGATATTGGGAGGAACACCAGTGGCGAAGGCGGCTTGCTGGACGGTAACTGACGTTGAGGCTCGAAAGCGTGGGGAGCAAACAGGATTAGATACCCT
+
GGGGGGGGGGGGGGGGGGFGGEGGGGGEGGGGGFGFGCEFGCFGGGGGGGGGGGGGGGGFGGAFFG>FFGGGGGGDGGGDG<EFFGGG7FCGGGGGGGGGGGGGGGGGGGGGGGGGGGGGGGGGCCGGGGGGGGG7CGG7DEFGEGGGFGGGGFGFGGGF@F9FFGGGGGGGGCFGGEG@GG=GGCCGFFGGG@GFEEGGGG>DCEGGGECF@FFGDFGGFFGGE@EE>EGFGGGGGFCCFFDGGGGF:FBCFAFGGG<FGCC,=8GF@<@?0EDDGGGGEF;GGFA?E;BAFFEDEFFDGGEE>EEGFGFAC7GFCGFF<=FFGGGGF<FECCE9GGGGGFF<?FCF@@FEBEGGGGEGEEEGGGGGGGGGGGGGGGGGGGGFFCEF:GGGGGGGGDCFEGDGFGFFGGGCCCCB
@s1401 76
TGGGGAATATTGCACAATGGGGGAAACCCTGATGCAGCGACGCCGCGTGAGCGATGAAGTATTTCGGTATGTAAAGCTCTATCAGCAGGGAAGATAATGACGGTACCTGACTAAGAAGCTCCGGCTAAATACGTGCCAGCAGCCGCGGTAATACGTATGGAGCCAGCGTTATCCGGATTTACTGGGTGTAAAGGGAGCGTAGGCGGTCCTGCAAGTCTGATGTGAAAGGCCGGGGCTCAACCCCGGGACTGAATTGGAAACTGTAGGACTAGAGTGTCGGAGGGGTAAGTGGAATTCCTAGTGTAGCGGTGAAATGCGTAGATATTAGGAGGAACACCAGTGGCGAAGGCGGCTTACTGGACGACTACTGACGCTGAGGCTCGAAAGCGTGGGGAGCAAACAGAATTAGATACCCT
+
FGGFGEGGGGGGGGGGFC@FC;FGGGGGGGGGGGGGGGGGGDEGGGGEGG@FGGGGFFECCFFFGGGEFGFGGGGFFFFGGFGGGGGGGGFGGGFGGGGGGGGGGGGGGGGGGGGGGGGGGGGGGGGFFFGF7>@FGGGGGGFGGGGGG7FCFGG<FFGGGGG*>DFFG:CCFDGG*6FGGG<:FF7FF9FF?F7;>EE@C7FCCCGEGGGFCGD=CFGCFFCF?FE@FC:CEGD>@+C:;C>EGGGF:E?#F<GFD76:6,<FFCB@8C92.F8FCCEE=?CGEDGGFE<9,,>98EFEEC>C5BEDFEEA,FCC6C,DF@,9GGFEF?<CDFEFFFDFFEEFEC@BE:EGGGGGGGGFGGGFFFFGGEGGFCCEFGGGGGGFEEGEGGCDGFFGEEFEGGGGGGFGGFGCCCCC
@s1401 77
TGAGGAATATTGGTCAATGGACGGAAGTCTGAACCAGCCAAGTAGCGTGCAGGATGACGGCCCTATGGGTTGTAAACTGCCTTTATGTGGGAATAAAGTGAGGGACGTGTCCCTTTTTGTAGGTACCACATGAATAAGGACCGGCTAATTCCGTGCCAGCAGCCGCGGTAATACGGAAGGTCCGGGCGTTCTCCGGATTTATTGGGTTTAAAGGGAGCGTAGGCCGTTTTTTAAGCGTGTTGTGAAATACTGTCGCGCGGCGACAGAGGGGCAGCGCTAACTGGGAGACTGGAGTGCGCAGAATGCAGGCGGAATTCGTCGTGTCGCAGTGAAATGCTTAGATATGACGAAGAACTCCGATTGCGAAGGCAGCTTGCAGTAGCGTAACTGACGCTGAAGCTCGAAAGTGCGGGTATCGAACAGGATTAGATACCCT
+
@FFGCFFEGGGGG@FCFFF?EFFDG,@CFCFFGGDFFGFCGFFGGGGEG@DC8FEGEE:F7BGGGGGGG,,=FFGGGGCEGFFFFGFFFG7C@FFFFFGGGGGGCFGEGGFGGFEDDE7BDFGGFGFG84AAEEFGG,7B4+>FG78FFFCAF<@>+>FG8DFGGE<CF7<@=D*@>FGC:D9F:>=CFG**<?*4*=C<:CCF<*=*=C@C9B7:C@82&%274070?55:=<7):4F:8EFC:;B=77EGE@*@***C<=,D:>:FC6>?7EB9,,2++,8FF?FC@>A,=E?=6EGFA?FGFFEDFFE;+8ECCDGDFB@+)FFFCEF@9C,,;EA,F;AFGGGGECGEF@@CFFEFCEEGGFGGGFGGGGFGGGGGGGGGGGGGFFFFFC<GF7GFC:FGCFF7@@,ECFCF7GGFGGFF9GGGGGGCCCCC
@s1401 78
TGGGGAATATTGCACAATGGGGGAAACCCTGATGCAGCGACGCCGCGTGAGCGATGAAGTATTTCGGTATGTAAAGCTCTATCAGCAGGGAAGATAATGACGGTACCTGACTAAGAAGCTCCGGCTAAATACGTGCCAGCAGCCGCGGTAATACGTATGGAGCAAGCGTTATCCGGATTTACTGGGTGAAAAGGGAGCGTAGGCGGTCCTTCAAGTCTGATGTGAAAGGCCGGGGCTCAACCCCGGGACTGCATTGGAAACTGTAGGACTAGAGTGTCGGAGGGGTAAGTGGAATGCCTAGTGTAGCGGTGAAATGCGTAGATATTAGGAGGAACACCAGTGGCGAAGGCGGCTTACTGGACGACTACTGACGCTGAGGCTCGGAAGCGTGGGGAGCAAACAGGATTAGATACCCT
+
DFGGGGGGGGGFGGGGEGGGFGGGGGGGGFGGGGGGGGDEGGGGGGGGGGEGGCGFFG9EEDFFFEE@FGGGGGGGGGGGGGGGGGGFGGGGGGEFGGGGGGGGGGGFFGGGGGGGGGGFGGGGGDFFCGGDGGGGGGGGGFFGDDCG@BFDDGFFGFFGGGGC>:F:<:CFF9E><;@9@FFEGG<G#%?<FDC<C?=:5C:<FEGGG<#FCF/9ACGF@BE>8=;7FFGEFGGF@<@A@>7EEGGFFFFGFD?AGFG62<C<FEFED7C?9GGGDECEGFCEEAEEFCC4,@=98E@GGGGGFF>=FEFE:?EDGFFGGGGGFCFGGGGFCFFE88A7B@F7FBBGF>GGGGGGE7GGGGGGFFFGCGCGGGGGFGGGGGGGGDGGGGGGGFCFGGFFGGGGGGGGGFEACCCC
@s1401 79
TGAGGAATATTGGTCAATGGACGAGAGTCTGAACCAGCCAAGTAGCGTGCAGGATGACGGCCCTATGGGTTGTAAACTGCTTTTATAAGGGAATAAAGTGAGTCTCGTGAGACTTTTTGCATGTACCTTATGAATAAGGACCGGCTAATTCCGTGCCAGCAGCCGCGGTAATACGGAAGGTCCGGGCGTTATCCGGATTTATTGGGTTTAAAGGGTGCGCAGGCGGCGCGCCCAGTCAGCGGTCAAAGTTCCGGGCTCAACCCGGTGTCGCCGTTGAAACTGGCGGGCGCGGGGGCGTGCGAGGAAGGCGGAATGCGGTGTGTAGCGGTGAGATGCAGAGATATGACGCAGAACTCCGATTGCGAAGGCAGCTTTCCAGCGCGCTACTGACGCTGAGGCACGAAAGCGTGGGGATCGAACAGGATTAGATACCCT
+
FGFGGGGGGGGGGGGGGGGGGGGGGGGGGGGGGFGGGGFCFGGFFFGFGGGFGGGGGGGGEGGGGCFGGGGGDF,ECEFGG9FEDFFFFGGGF?,FGGGCDE9<,FFFGGGGGGGGGGGGGGGGGGGGGGGGEFEEFGGGGGGGGGCBFF9BFFFEDFFGGFFFGGCEFCF7@EFCFG@EGGCCEC7*FCECGCCGDG:@@@FFFG7<CFFGEFGFC@G3>0535>8>55CG:8:>GFF8??BEGFFC:@8BDGG0)*F<EFC58(58+8>>F?'FC<@&$F>:C+F4+835F6C@37GC9GGGGGFED<CC@+@EB+FFE8DAEEEABCA,?D>@-5=?,9=84GEFFEGGF@8:FFFF,C<ACFGGGGGFEC,@CDDFC@FFGGGGGFEFFFFFGEEFCGGFFGDGFGGGGGGGGFFDGGGGGGGGGGCCCCC
@s1401 80
TAGGGAATCTTCCACAATGGACGCAAGTCTGATGGAGCAACGCCGCGTGAGTGAAGAAGGGTTTCGGCTCGTAAAGCTCTGTTGGTAGTGAAGAAAGATAGAGGTAGTAACTGGCCTTTATTTGACGGTAATTACTTAGAAAGTCACGGCTAACTACGTGCCAGCAGCCGCGGTAATACGTAGGTGGCAAGCGTTGTCCGGATTTATTGGGCGTAAAGCGAGTGCAGGCGGTTCAATAAGTCTGATGTGAAAGCCTTCGGCGCAACCGGAGAATTGCATCAGAAACTGTTGAACTTGAGTGCAGAAGAGGAGAGTGGAACGCCATGTGTAGCGGTGGAATGCGTAGATATATGGAAGAACACCAGTGGCGAAGGCGGCTCTCTGGTCTGCAACTGACGCTGAGGCTCGAAAGCATGGGTAGCGAACAGGATTAGATACCCT
+
GGFGGGGGGFFFGGGGGFGGFGEGGFGCGFFGGGEEGGGGGGGGGGGFGGGFFDFGGGGGGFCCFGGD<=CFGGFFFGGGG,CFGFFGFGGAFFGGGG9FGGGGGGGGGGGGGGGG<FEFGGGGGGGGGGC<FGGCGGGGGGFGGFFBBFCEGGGGDCFCFGFFFF,@FFECGGDGGFGCDBFGFF*,<CFC?C<C:FGGDD<<</<=49FCE<<>G3,:>,7,6/<4DC9=1;;BCCEGBFGFFC;@FFC?:6ECGGCC>#7@1EGGFE;ACE=A9GFFBDCC?0,C<FFFE9E4A6FFFGGGGGF>AGFFCAFFC8CB,CEGFCE>@5EC@9,GFB=,CECFFDFFDFGGGGFFF:EGEF8ACCFC<CCEGGEFCEFF@8GGGGGFGGGFGF7GGGGFECGGGGGGGFFFGGGFFDGGGGGGGGGGGFCGGGGFCCCCC
@s1401 23193
TGGGGAATCTTCCGCAATGGGCGAAAGCCTGACGGAGCAACGCCGCGTGAGTGATGACGGCCTTCGGGTTGTAAAGCTCTGTGATCGGGGACGAACGGTCAGCAGACGAATACTCTGCTGAAGTGACGGTACCCGAATAGCAAGCCACGGCTAATTCCGTGCCAGCAGCCGCGGTAATACGGAAGGTCCGGGCGTTATCCGGATGTATTGGGTTTAAAGGGAGCGTAGGCCGGAGATTAAGCGTGTTGTGAAATGTAGATGCTCAACCGCTGCACTGCAGCGCGAACTGGTTTCCTTGAGTACGCACAAAGTGGGCGGAATTCGTGGTGGAGCGGTGAAATGCTTAGATATCACGAAGAACTCCGGTTGCGAAGGCAGCTCACTGGAGCGCAACTGACGCTGAAGCTCGAAAGTGCGGGTATCGAACAGGATTAGATACCCT
+
FFGGGGGGGGGGGGGGGGEBFGG:FFEGGFGGGGDEGGFGGGGGGGGBCGGGGGGGGGGGGGGGFGGEFFDGEGGEGEEGGECFFFGGDGGGGGGEFGGGGGFFGGGGEGG<FFGFGGGFFDF,>=F<:FFEGGGGGGFFGGG8>:FFCCGDDFGEGGG<CFF;FGF@FFFDCDFE*7?<FE>8?EC<<C>EGGCEGGGGCE8:#/@CEFGG6.1AFFGG:FEGG=;CCCECCDFCB=CCC:F:>2GGECF<;D,0@2<CEDG=CGF%#CGB@<@<C99@?E,9C,,GFFCGFAFFEF:+E:EGFF@,FDGGFEC8EE@,EGGGGGGF@+EF:,DFF99GGGGGGEFE?8FFC7EA9GGFCCC:@+GGGGFFEGGF<FFE<EFC@F@EDGGGFGGGFEGGFC,+GFGGDAFCFCFFFFEGEEGFGFFGGGGGGGGGGCCCCC
@s1401 82
TGAGGAATATTGGTCAATGGGCGAGAGCCTGAACCAGCCAAGTGGCGTGCAGGAAGACGGCCCTATGGGTTGTAAACTGCTTTTATAAGGGAATAAAGTGAGCCTCGTGAGGCTTTTTGCATGTACCTTATGAATAAGGACCGGCTAATTCCGTGCCAGCAGCCGCGGTAATACGGAAGGTCCGGGCGCTATCCGGATTTATTGGGTTTAAAGGGAGCGTAGGCCGGAGATTAAGCGTGTTGTGAAACGTAGATGCTCAACATCTGCACTGCAGCGCGAACTGGTTTCCTTGAGTACGCACAAAGTGGGCGGAATTCGTGGTGTAGCGGTGAAATGCTTAGATATCACGAAGAACTCCGATTGCGAAGGCAGCTCACTGGAGCGCAACTGACGCTGAAGCTCGAAAGTGCGGGTATCGAACAGGATTAGATACCCT
+
@FFGGGGGGGGGGGGGGGGGGGG:FCFGGGGGGGGGGGGGGGGFFGGGGGGGGGCFFGGGGGGGGGGGGGGGGGGGFGCGFGGGGGGGGGGFDFGGGGGGGG8E=FGGGFGEFCFGGGGGGGGGFGGGGGGGFGCGGGGGGGEGGGGGGGGGGGGGGGGGGGGFEEEFGGFFFGGGDGGC2DFC@CEF=78EGGFE7EG?GGG=G6DEE:<FFF7?CFGF:?E99;FFGGGGFFC<EBGE$EF6<ECFF>C@F7<AGG=<E,;CEGGFCDF?FG0CGFDFDCGFFF:8,AAC)EC?6F@FFECDGC=GE8E9FFEEGFGF=,GGAEGGGGFCEEFBAGFGFCGGFGGGGFDEECGFGFFGGEEFGGGGGGGGGGGFFFEGGGGFGEE@,FFGGGGGGFFEDGGGFCF7GGGDGGGGGGGFGGGGFGGGGFDCCCCB
@s1401 83
TAGGGAATCTTCGGCAATGGACGAAAGTCTGACCGAGCAACGCCGCGTGAGTGAAGAAGGTTTTCGGATCGTAAAACTCTGTTGTTAGAGAAGAACAAGGATGAGAGTAACTGTTCATCCCTTGACGGTATCTAACCAGAAAGCCACGGCTAACTACGTGCCAGCAGCCGCGGTAATACGTAGGTGGCAAGCGTTGTCCGGATTTATTGGGCGTAAAGCGAGCGCAGGCGGTTTCTTAAGTCGTATGTGAAAGCCCCCGGTTCAACCGGGGAGGGTCAGTGGAAACTGGGGGACTTGAGTGCAGAAGAGGAGAGTGGAATTCCATGGGTAGCGGTGAAATGCGTAGAGATATGGAGGAACACCAGTGGCGAAGGCGGCTCTCTGGTCTGTAACTGACGCTGAGGCTCGAAAGCGTGGGGAGCAAACAGGATTAGATACCCT
+
BFGGGGGGGGGGGGGGGGGGGGGGGGGFGGGGGGGGEGDGGGGGGGG@FGGGFGGGGG8FFEEGGGGFCFFGGGGGGGGGFGGGGGGGGGGGGGGGGGGGCGG?FGGGGGGGFGGGGGGGGGGGGGGGGGGGGGGGFGGGGGFG@EGGGGGGFGGGFEFDGGFCFGGGFGGGGGGGGF@FCFGGG?FGGGGGEE*::F<FG3C:FCFGCFFCECC)8AGF62ED@@D9EGG>:EC?C4+CE72%,FEF6@BFGGC?DED>#@@C=GGGGGG2AC>88C#,F=6<D68CE7,B52,E,1@EGCE;<=<,8FDF9F=E>,>CFCE8FA,E=57>=FEC,@,,+ECF39,,AAEEEE,AA@C,9CGGFC?B,C,CCF:GDF6CC,CFGEFFFF@F>EF87GGFFECB,C7GFEC@@EGGFFC<CDGGFF@,C,GGEE6CCCCCC
@s1401 84
TGAGGAATATTGGTCAATGGGCGAGAGCCTGAACCAGCCAAGTAGCGTGCAGGATGACGGCCCTATGGGTTGTAAACTGCTTTTATAAGGGAATAAAGTGAGTCTCGTGAGGCTTTTTGCATGTACCTTATGAACAAGGACCGGCTAATTCCGTGCCAGCAGCCGCGGTAATACGGAAGGTCCGGGCGTTATCCGGATTTATTGGGTTTAAAGGGAGCGTAGGCCGGAGATTAAGCGTGTTGTGAAATGTAGATGCTCAACATCTGCACTGCAGCGCGAAATGGTTTCCTTGAGTACGCACAAAGTGGGCGGAATTCGTGGTGTAGCGGTGAAATGCTTAGATATCACGAAGAACTCCGATTGCGAAGGCAGCTCACTGGAGCGCAACTGACGCCGAAGCTCGAAAGTGCGGGTATCGAACAGGATTAGATACCCT
+
AFGGGGGGGGGGGGGGGGGGGGGGGGGGGGGGGGGGGGFGGGGGGGGCGGGGGEGGGGGGGGGDEGGGGGGGGGGGGGGGGGGGGGGGGFGGGFGGGGGGFFGA9FFGGGGGGGGGGGGFGGGGGGGGGGGGGGGGGGGGGFGGGGGGGGGGGGDFGGGGGGGGGGEGGGGFF,DFE7C>FFGGGGG@FGGG?FCE??FGGFGGDFFC@CF:C@C5C0?<26DGCCGFDC=<C7>AFFE:GDE@C,C=CFC<?FC<,BF@:CFGFGCC<FC2<?>++8:##FGGF<D5E3,<5FGFGGGF9?>FFEFCC8?;?FGDGGGGGGE=8EDFGGFBCFFD9EGFFACCFFFGFCGGFCEGEDGFF@:GGGGGFFCDGGGGCGGGGDGGDDFEGEFCECGGGGECFCFGFFGGEEFFGGGGGGGGGGGGGGGGF8FCCCCC
@s1401 85
TGAGGAATATTGGTCAATGGGCGAAGTCCTGAACCAGCCAAGTAGCGTGAAGGATGACGGCCCTATGGGTTGTAAACTGCTTTTATAAGGGAATAAAGTGCGTGTCGTGAGGCTTTTTGCATGTACCTTATGAACAAGGACCGGCTAATTCCGTGCCAGCAGCCGCGGTAATACGGAGGGTCCGGGCGTTAACCGGATTTATTGGGTTTAAAGGGCACGACGGCGGGAGATTAAGCGTGTTGTGAAATGACGAGGCTCAACATCTGCTCTGCAGCTCGAACTGGTTTCCTGGAGTACGCACAAAGTGGGCGGAATTCGTGGTGTAGCGGTGAAATGCTTAGATATCACGAAGAACTCCGATTGCGAAGGCAGCTCACTGGAGCGCAACTGACGCCGAAGCTCGAAAGTGCGGGTATCGAACAGGATTAGATACCCT
+
CCCEDFGC<FAF9CEFCEGF8F7+++,<C<FEEGCAEFDDCEE@,CCFG,CF8:CEFFEDGFF<A8F8,E,=?EEGF,,CFFGG9C,C<EFCFEGGE,,C,8++8A:+?F+?D,:<=ECCC<BAEFF,C,,CEF9ECFF8D+@FGCCBB3DC<FC@FC,+3,@>C>@B<FEG@,*<F*5CFFGGCE=7F:*1?FG@5*871127>C<E88<CFC*)*(/.(-2/)08B6#?<FFG2>;;;3><8;G9**6*B,FFE@,,,:,3,C@3,,D<07FD,6E==GD8F<8D,?>8?5@=>=>8@=?@,B4=7C8AD6>>GGF>,CE8==>7FFEGGFDDFFE@8EFC,AFGFFGGGGF+B:7AB>BECFF9F:,FC,,CCC,CEEGGGFGEFBEFCC:@B,CGGFEFF,@CCGGGFGFFE>FFCAAFGGGFGGCGCCA8A
@s1401 27054
TGAGGAATATTGGTCGATGGGCGGAAGTCTGAACCAGCCAAGTAGCGTGCAGGATGACGGCCCTATGGGTTGTAAACTGCTTTTATGTGGGAATAAAGTGAGGGACGTGTCCCTTTTTGTAGGTACCACATGAATAAGGACCGGCTAATTCCGTGCCAGCAGCCGCGGTAATACGGAAGGTCCGGGCGTTATCCGGATTTATTGGGTTTAAAGGGAGCGTAGGCCGGAGATTAAGCGTGTTGTGAAATGTAGACGCTCAACGTCGGCACTGCAGCGCGAACTGGTTTCCTTGAGTACGCACAAAGTGGGCGGAATTCGTGGTGTAGCGGTTAAATGCTTAGATATCACGAAGAACTCCGATTGCGAAGGCAGCTCACGGGAGCGCAACTGACGCTGAAGCTCGAAAGTGCGGGTATCGAACAGGATTAGATACCCT
+
FGGGG@FGGGGGGGFGGGGGGGGGCFGFECFGGGGGGGGGGG<FFGGGEGGGGGGGGGGGGGGGGGD<CFC7?,@?CEFGGGGFGGDF<ECCEGGGGGGGGGG:CFDFGGGGGGGGEFEFGGGGGFGFF@AFFA;=F9FGG?EGEGGFFCFFGGGGG,3FF:FFECFFGCGGFGG?GDDGGGF9:FGC<CFCFGGG<:</FC;CC9:<AEFGGGG;C7GFFGEFGF@9CCEF7@FAFCFFCFC8C9EGGFEF>:D<*FFFCA>@(=5GGEC0-=7CCDE:8GFFFGD89DFGFGGGGFFFCEFDE@GGGCEC+E7EED?AGGGE=C:FC,,EA?9GECC,E=,EAF=7FCFFDGF@GFGGGGGFDGGGGFCFCF7EEGGEGGEECGGEEGF@<CFC,GGGFFFGFC@BEEFGGGFECFA@CGGGGGGFF@GCCC@C
@s1401 27154
TAGGGAATCTTCGGCAATGGGGGCAACCCTGACCGAGCAACGCCGCGTGAGTGAAGAAGGTTTTCGGATCGTAAAGCTCTGTTGTAAGAGAAGAACGTGTGTGAGAGCGGAAAGTTCACACAGTGACGGTAACTTACCAGAAAGGGACGGCTAACTACGTGCCAGCAGCCGCGGTAATACGTAGGTCCCGAGCGTTGTCCGGATTTATTGGGCGTAAAGCGAGCGCAGGCGGTTTAATAAGTCTGAAGTTAAAGGCAGTGGCTTAACCATTGTTCGCTTTGGAAACTGTTAGACTTGAGTGCAGAAGGGGAGAGTGGAATGCCATGTGTAGCGGTGAAATGCGTAGATATATGGAGGAACACCGGTGGCGAAAGCGGCTCTCTGGTCTGTAACTGACGCTGAGGCTCGAAAGCGTGGGGAGCAAACAGGATTAGATACCCT
+
GFGFGGGCGGGGGGGGGGGFFEGGEGFGGFFGGGFGGGGGFGGGDGF>FGGGFGGGF<C9FEGCFGGGGGGCFGGFGFGAGGGGGFGFGDGGGGGGGDFFFAEFCEGGGGGEGGGDGGGGGGGG9ECCCEF<FCCFBDFGCGCGG7FFEGGCE:CGDGGG,FFFFD@:F7<CBC:7BFG9FGFG7F?F7<F8CC?-31EGD?8A5FCFFC6CF8??5><7;<EGG:EGGGEEFGFF@=E79<,,88<@DF@-:?FFA<<;A)17AFG3AFGGGD?FGGGGDFDGFE8DE@,A,6,FEDGFFFFFEFGGF?E,,FC94,E=,8<@FFFE8=BGGFDEE7CGGFGFD<4C,GFAFF?FF:B:6CGGGGFFEF@CEGCFGFFC<<GGGGGGGGGGGGEBEFAEGGGGGFCGGGGEFGGGFGGGGGGEGGCGGGGGGGGGCCCCC
@s1401 23449
TAGGGAATCTTCCACAATGGACGCAAGTCTGATGGAGCAACGCCGCGTGAGTGAAGAAGGGTTTCGGCTCGTAAAGCTCTGTTGGTAGTGAAGAAAGATAGAGGTAGTAACTGGCCTTTATTTGACGGTAATTACTTAGAAAGTCAAGGCTAACTACGTGCCAGCAGCCGCGGTCATACGTAGGTGGCAAGCGTTGTCCGGATTTATTGGGCGTAAAGCGAGTGCAGGCGGTTCAATAAGTCTGATGTGAAAGCCTTCGGCTCAACCGGAGAATTGCATCAGAAACTGTTGAACTTGAGGGCAGAAGAGGAGAGTGGAACTCCATGTGTAGCGGTGGAATGCGTAGATATATGGAAGAACACCAGTGGCGAAGGCGGCTCTCTGGTCTGCAACTGACGCTGAGGCTCGAAAGCATGGGTAGCGAACAGGATTAGATACCCT
+
GGGDEFGCGGGGG9EFFGGGGGGGGGGDCGFGGGGGGGEFGGEGGGDFGG:FFGGGFFG@FFFEEGEC<FFFGGGGF:CEFGFG8FGCBFFDDFEFGC,9??<BED,CE?FGDFG,E,EFGFCGGAF73=@EFGF9DFCGDF<<@FA98FE,3@>FFGGFF+3,5@<,,@FE7F*5@9>C<,DBFFGG,8FF8<*<*,3<=C8738?0FFCFECF9<;</86>F7::%5G=>FA769FDCF,::@@9C,FE@+>:@)@)39:FF@B6FFAEEDGDF=FB@<;@,=@9EC,9AFFE8GFF9FF<AFE=9FCDB<<@;FFEE@,,F@FF@+:+CABGGGGGGGGEFGFDFFFCACFFEFFCC,@@@=GDFCFCGGGGGGGGEFCDCFEGFFGGGGGFEGGGGFGGGEFGGGEGFFE@EFGFDGDGFEGGGGGGGFF8GCCCCC
@s1401 89
TAGGGAATCTTCGGCAATGGACGAAAGTCTGACCGAGCAACGCCGCGTGAGTGAAGAAGGTTTTCGGATCGTAAAACTCTGTTGTTAGAGAAGAACAAGGATGAGAGTAACTGTTCATCCCTTGACGGTATCTAACCAGAAAGCCACGGCTAACTACGTGCCAGCAGCCGCGGTAATACGTAGGTGGCAAGCGTTGTCCGGATTTATTGGGCGTACAACGAGCGCAGGCGGTTTCTTAAGTATGATGTGAAAGCCCCCGGCTCAACCGGGGAGGGTCATTGGCAACTGGGAGACTTGAGTGCAGAAGAGGAGAGTGGAATTCCATGTGTAGCGGTGAAATGCGTAGATATATGGAGGAACACCAGTGGCGAAGGCGGCTCTCTGGTCTGCAACTGACGCTGAGGCTCGAAAGCGTGGGGAGCAAACAGGATTAGATACCCT
+
BFFGGFGGGFFFGDFGGGGGF,@FECFGCACE@ECEFGGFFEE:FEC7:F:FEFEGFGGGEFGEGE7B:+:,9BEEEF,?FEAGGGFFG<EFGD8EEFGFG9?EEFFGFFGGGGGFFC5DF8BDFFGG7+>DFG9CCGGCE@,BDFFGGGGCEFGFDEFGF7;,3:FFC**4<*=<BG<C<,,62?C,,<;8B*41CC<<D*C*7?CF9FFFD*:)*)20(455)<5BDGE&C;#)C4@CF%0<EF8.@FAFFE@?=>FFD4#@CF@:+?56627#*;B>C@'+<+8E?A,:<,F@F:B=E8GFFFE>,B9F<AEAF=@,4@E=<EF>DFFCGE=5ECEGGGEGFE,CFFFCGFEDC,,6,8DF@B?DFF@:@C@8DGFC8GGGFF9DGFCGF@FBFFA8EFCF<EFFGFGGGFCGFGF9GECEFAEFGF<<FGDECCCCC
@s1401 90
TAGGGAATCTTCGGCAATGGACGAAAGTCTGACCGAGCAACGCCGCGTGAGTGAAGAAGGTTTTCGGATCGTAAAACTCTGTTGTTAGAGAAGAACAAGGATGAGAGTAACTGTTCATCCCTTGACGGCATCTAACCAGAAAGTCACGGCTAACTACGTGCCAGCAGCCGCGGTAATACGTAGGTGGCAAGCGTTGACCGGATTTATAGGGCGTAAAGCGAGCGCAGGCGGTTTCTTAAGTCTGGTGTGAAAGCCCCCGGCTCAACCGGGGAGGGTCATTGGAAACTGGGAGACTTGAGTGCAGAAGAGGAGAGTGGAATTCCATGTGTAGCGGTGAAATGCGTAGGTATATGGAGGAACACCAGTGGCGAAGGCGGCTCTCTGGTCTGTAACTGACGCTGAGGCTCGAAAGCGTGGGGAGCAAACAGGATTAGATACCCT
+
EFCEFFFFGGGGGGGGGGGGGGGG7FEFGFGDFGGGGGGGFGG:FCE@:FEFGGGCFGGGGA9FFGGGDGG<FGFFFGGGE,CFGGGGGFFFFFG=FFFFFFEGCEFBB?FEFG<FFFFCEGFFGGGDGCFC,@;FFG8FCEF=;FFGDCF*@:C;:CFCFGG@FC7,55>>:1*=@CEGCCFGC,C88<FF8****=>FDG*=,?<++3;E5:/7/);6/2#93;>GDF6C?C>6;77<<=**,FC@=4,*57GGDFEE68@FCFEGGC=D=>9F5FDDFDE966=EA9,5@6,,8*,3F4CFD=F@GFAB,E@,>CD9GGGGFFF8>)CBEGGFCG@EEGF?,9,,FGGGGFFFF7EFDF=8GEC,F9,,GF:FF@C,,C,FCFF@<GGGGGEFEFFEB,GGFGFGGGGGGGGFFCFFGGFFFFGGGGGFGGGGCCCCC
@s1401 91
TGAGGAATATTGGTCAATGGGCGAGAGCCTGAACCAGCCAAGTAGCGTGCAGGAAGACGGCCCTATGGGTTGTAAACTGCTTTTATAAGGGAATAAAGTGAGCCTCGTGAGGATTTTTGCATGTACCTTATGAATAAGGCCCGGCTAATTCCGTGCAAGCAGCCGCGGTAATACGGAAGGTCCGGGCGTTATCCGGATTTATTGGGTTTAAAGGGAGCGTAGGCCGGAGATTAAGCGTGCTGTGAAATGTAGATGCTCAACATCTGCACTGCAGCGCGAACTGGTTTCCTTGAGTACGCACGAAGTGGGCGGAATTCGTGGTGTAGCGGTGAAATGCTGAGATATCACGAAGAACTCCGATTGCGAAGGCAGCTCACTGGAGCGCAACTGACGCTGAAGCTCGAAAGTGCGGGTATCGAACAGGATTAGATACCCT
+
@CFEGFGGGGGCFCFGGGGGGGGGGGGDF<CCEEFGFGDD,EFGGFGEEC<<FGGFDFGGGGG7FCDG8FGEFGGGGGFGAFC<CEEEDD,,E8EEFGGGGGGG@FC=EC@8,4?DFFGGGGG,,5AFFC9EF<;EED,B,>+C7+>>C@==D><>>=FF,,5@:6CCCE7A,@FG>FGGD9:>7C**C:E59$4BE;=99CF@CF1?<4732<FA:9C>:95C#>C>E=2<CCGFFFGE9GGFE6,,,;CFF9@@70F<1<D7FFGC::GDCGGFC===?EDAGFFB@<?FDFECEE@:+,D@F=6?B,CF?D+B84EEDECC>GCDGGFDGFF=,<,C?,FGF7FGFFBECB+BE?GGGDGCFAE8CFFFFCCCFC>7GGGFCGFCGEGGGF9FF@GFC7GGGGDFF7GGGGGFEGFEFFGGFGFGGGFCCB-C
@s1401 24784
TGAGGAATATTGGTCAATGGGCGAGAGCCTGAACCAGCCAAGTAGCGTGCAGGACGACGGCCCTATGGGTTGCAAACTGCTTTTATATGGGGATAAAGTGAGCTACGTGTAGTTTATTGCAGGTACCATATGAATAAGGACCGGCTAATTCCGTGCCAGCAGCCGCGGTAATACGGAAGGTCCAGGCGTTATCCGGATTTATTGGGTTTAAAGGGAGCGTAGGCCGCCCCTTAAGCGTGTTGGGAAATGCCGCGGCTCAACCGTGGCACTGCAGCGCGAACTGGGGGGGTTGAGTGCACGCAACGCAGGCGGTATTCGTGGTGTAGCGGTGAAATGCTTAGATATCACGAAGAACTCCGATTGCGAAGGCAGCTTGCGGGAGTGCGACTGACGCTGAAGCTCGAAGGTGCGGGTATCGAACAGGATTAGATACCCT
+
EGGGGGGGGGGGGGGGGGCE<FGGDGGGGFGGGGGGGGFFGGFGGGGFGGGGGGGGGGEGGGEFGC9FEFE7EGGGGGGGGFGGGGGGGGGCE@FFGGGGGGGGCFGGGGGGEGGGGGGGGGGGGGGGGGGGGGGGGGGGGGGGFGGDGFFCFGFGGCFGG7BFEEFGG@FFGGGGGGGGGGGFGGGGFFGGCGGGGDEGGGCCEEFE?GGFGGE8>:FF:>GGGC8BGGFF;AF<?<E58G.CG<GF<<3>C?EBCGGGGGGGGGD9DGEGDGGEEF;?BFC@FFC:,8GGDC+FCGGGCGEEF7CGGEE@+FEGGFGGGGC8=GCGGGFBDEFGGGEFFGFFGEGFGGEEC?+EGDFCFFF<FGFGE8GGEGEGGGGGFC+GGGFFCFBEGFGFCFCDGEFCFGGGF@DFGGGGGGGFFGGGGGGGGGGCCCCC
@s1401 21544
TGGGGAATATTGCACAATGGAGGAAACTCTGATGCAGCGACGCCGCGTGAAGGATGAAGTGTTTCGGTATGTAAACTTCTATCAGCAGGGAAGAAAATGACGGTACCTGACTAAGAAGCCCCGGCTAACTACGTGCCAGCAGCCGCGGTAATACGTAGGGGGCAAGCGTTATCCGGATTTACTGGGTGTAAAGGGAGCGTAGACGGCACGGCAAGCCAGATGTGAAAGCCTGGGGCTCAACCCCGGGACTGCATTTGGAACTGCTGAGCTAGAGTGTCGGAGAGGCAAGTGGAATTCCTAGTGTAGCGGTGAAATGCGTAGATATTAGGAGGAACACCAGTGGCGAAGGCGGCTTGCTGGACGATGACTGACGTTGAGGCTCGAAAGCGTGGGGAGCAAACAGGATTAGATACCCT
+
FF?FGFFFFGGFGGGGFFFFEF,CFGGGGGGGCGGGDFEGGGGGGGGFGGG<FGFG8F<<C<CFFF7BFDFGG,EFGGGGGGGG9AEGFF<FGFGFFDCFGEGFFG?FD,BAFEGFGFF@DGGG7FGDFGGGD<D8FFFGF<FGCEGGE7FFFFGGGGB*<:F*<CCGCFECAFGGGC8FFG=C7F6<<:F7?F>CFECC=?77ACC>CEE5D<:6CGD@4;7CD:@FGFC:FAE)@BCEGEBGGGF49FADC5<7FD=A=D=9CF9C@FFE?3;F67GFEE=:?,9CFE>>,,FFE9A,E=EGBCGGGFEA:C:=7FFDFGGEFGGGFAGFBC,<DFFFC:GFF:@EGEGFFFGFFFFE<FEAFFCF@CCC,FFDGGGFCEFFEEEEGGEGFGFGFFE@DGGGGFGGGFEA<CCC
@s1401 28039
TGGGGAATATTGCACAATGGGGGAAACCTTGGTGCAGCGACGCCGCGTGGAGGAAGAAGGTCTTCGGATTGTAAACTCCTGTTGTTGAGGAAGATAATGACGGTACTCAACAAGGAAGTGACGGCTAACTACGTGCCAGCAGCCGCGGTAAAACGTAGGTAACAAGCGTTGTCCGGAATTACTGGGTGTAAGGGAGCGCAGGCGGGAGAACAAGTTGGAAGTGAAATCCATGGGCTCAACCCATGAACTGCTTTCAAAACTGTTTTTCTTGAGTAGTGCAGAGGTAGGCGGAATTCCCGGTGTAGCGGTGGAATGCGTAGATATCGGGAGGAACACCAGTGGCGAAGGCGGCCTACTGGGCACCAACTGACGCTGAGGCTCGAAAGTGTGGGTAGCAAACTGGATTAGATACCCT
+
FEGFGGDGGGGGGGGGGGFGGFDGGGGGGAFGGGGGGGGGGGGGGGGGGGCCFGFFGGGGGGGFCCFFGGGGFFGGGGGGFGGGGGGGFGGGGGDFGGGGGGGGGGGGFGFGGGGGGGGGGFGGGEEGGGDFGFGGGGGGGGCFEDGGGGFFD,CF><7D,,>F,<::FE*;E1<;GGGGG40FEC/<=FG>CF:4*B=9F;/F@?(=GG<=?E9>GF79FDGGDGFCFF:GFFG?FGFGFDB69FGG?FF=CG=GDEFC6>GGCF:7#GGF>E?GGGFFFGGGDGGGGGGGGCGGGGGGGGGFGGGGEECEGEGFFAFFC=F:GGGGFGGGGGGGFFEGGGGGDGGGGGGGGGGFFGGGGGGGGGGGGGGGGGGGGGGG@GGGGGGGGGGFGGGGGGGGGGGGGGFGFGCCCCC
@s1401 27523
TGAGGAATATTGGTCAATGGCCGAGAGGCTGAACCAGCCAAGTCGCGTGAAGGAAGAAGGATCTATGGTTTGTAAACTTCTTTTATAGGGGCATAAAGTGGAGGACGTGTCCTTTTTTGTATGTACCCTATGAATAAGCATCGGCTAACTCCGTGCCAGCAGCCGCGGTAATACGGAGGATGCGAGCGTTATCCGGATTTATTGGGTTTAAAGGGTGCGTAGGTGGTGATTTAAGTCAGCGGTGAAAGTTTGTGGCTCAACCATAAAATTGCCGTTGAAACTGGGTTACTTGAGTGTGTTTGAGGTAGGCGGAATGCGTGGTGTAGCGGTGAAATGCATAGATATCACGCAGAACTCCGATTGCGAAGGCAGCTTACTAAACCATAACTGACACTGAAGCACGAAAGCGTGGGGATCAAACAGGATTAGATACCCT
+
CFGGGGGFGGGGFGGGFGGGFGGGGCCEGDGGGGFGGGGGGGGGEFGEGGGGGGGF<FFGFGGGGGGGGGGEGGGGGGGGCFFGGGGGGGG+@EFFFGGGGGGGGGGGGGFGGGGGGGGGGCCFGFGGGGGGGCFGGG:FEGDGGG+FGGGGGGGGGGFCFGGGEDGGGEGGDC8FCDD7AFACEFEGGGCCFGGEEGF/FGCC?FFGGGGGGGC;EEGB:FDGGGF@CFGGGGGFGGGDGFFFEEFGGGGGGGGGGFCFFFGGGGGGGGGGGGGFGGGFGGGFGEFF=<FF5FCFFFCFDF@GGGFGFGGGGGGGGGGGGEDGFE7E=FEAGGGGGGGGGGGGGGFDECGGFGGGEGGGGFDGGF@GGGGGGGGFFFFGGGGGGGFGGF<FEFGGGFF8FEGGGGGGGGGGGGGGGGGGGGGGGGGGGGGCCCCC
@s1401 96
TGAGGAATATTGGTCAATGGGCGAGAGCCTGAACCAGCCAAGTAGCGTGCAGGATGACGGCCCTATGGGTTGTAAACTGCTTTTATACGGGGATAAAGTGAGCCACGTGTGGCTTATTGCAGGTACCGTATGAATAAGGACCGGCTAATTCCGTGCCAGCAGCCGCGGTAATACGGAAGGTCCGGGCGTTATCCGGCTTTATTGGGTTTAAAGGGAGCGTAGTCCGTCTGTTAAGCGTGTTGTGAAATGTCGGGGCTCAACCTGGGCATTGCAGCGCGAACTGGCAGACTTGAGTGTACAGGAAGTAGGCGGAATTCGTCGTGTAGCGGTGAAATGCTTAGATATGACGAAGAACTCCGATTGCGAAGGCAGACTGCTGTAGTGCAACTGACGCTGAAGCTCGAAAGCGTGGGTATCGAACAGGATTAGATACCCT
+
FFCFGGGGGGGGGGGGGGFGFGGGDGGGGGGGGGGGG?FGFFGGGGGGGGGGGGGGGGGGGEFFGGGGGGGGGGGGGGGGGGGGGFGGGGGG>@EFFGGGGDDFGGGGGGFDCFGFGGGGFG8F<FGDF7FGGFEFGFGFGGGGEEGGGGGGGCE+FCFGGGFGGGGG*>FE,,6CF<:FFFGGGGG746=EF>C7#??.C+GFGF<C822<C7>FC9F52?#?;;2.:A7:7?>9ECE,@=5ECCCEEFEAFGG988>@A<CGGCEDFFE?E@+F8@+26EFD?@85,88,*FC<D@9GGCGGGGCE@>FDFB@4B4+8FFGGBGDGFCGCFEF@,GFGFDCF<7GGFGGGGFCGEGFEDGGFEF9FE,CC,8GFFFGGFFFFFFGGGEFGGDGGFEF@CGGGEEFDGEGFEEGGGGGGGGGGGGGFGGGCCCCC
@s1401 97
TGGGGAATATTGCACAATGGGCGAAAGCCTGATGCAGCGACGCCGCGTGAGTGAAGAAGTATTTCGGAATGTAAAGCTCTATCAGCAGGGAAGAAAATGACGGTACCTGACTAAGAAGCCCCGGCTAACTACGTGCCAGCAGCCACGGTCATACGTAGGGGGCAAGCGTTATCCGGATTTACTGGGGGCAGAGGGAACGCAGACGGCACCGCAAGTCTGAAGTGAAAGCCCGGGGCGCAACCCCGGGACTGCGTTGGAAACTGCAGGGCTAGAGTGCTGGAGAGGCAAGCGGAATTCCTAGTGTAGCGGTGGAATGCGTAGATATTAGGAAGAACACCAGTGGCGAAGGCGGCTTGCTGGACAGTAACTGACGTTCAGGCTCGAAAGCGTGGGGAGCAAACAGGATTAGATACCCT
+
GDGGGGGGGGG9FGGGGGGGCEF:FEG8DCFFFGFGGF:FFFFGGGGEGDGDGGAFFDFC<FFFGFG,8,CCFF,CFFGGF<A<,BDFGGCEFDFC,?EGGGGFDCFGGGGGD9,BEF88+8FCFFGFD;FCG@8DFGF@D,>:DFGD*8<=FFCCFCGG:*5>*448<<FC;FEC<:*,,5,,7=*<7:CC:FFC/:/*:988?2*2:8::@:??@4<B-@2CFFGFGC53:8C3::EFC@@E>88@+8@?,C,7@30?=CEFF<CG@;/8<E8A8=FEFA>A49+C?,A9,,,EE:9,,,885GECEE<,GFFC>AFCGFCFFEFFGFFE,GFE<FEGGGGGFF@@:EGFFCEGFCDF@AGGFFGGFDCFFE<EGGFDCFFF@FEEGFCFE<EFFAFFGGGFGFGGFF8CCCCC
@s1401 98
TGAGGAATATTGGTCAATGGACGAAAGTCTGAACCAGCCAAGTAGCGTGCAGGATGACGGCCCTCTGGGTTGTAAACTGCTTTTAGTTGGGAATAAAAAGAGGGACGTGTCCCTTATTGTATGTACCATCAGAAAAAGGACCGGCTAATTCCGTGCCAGCAGCCGCGGTAATACGGAAGGTCCAGGCGTCATCCGGATTTATTGGGTTTAAAGGGAGCGCAGGCGGCGGCGTAAGTCAGTTGTGAAATCGTGCGGCTTAACCGTGCAATTGCAGTTGATACTGCGTCGCTTGAGTGCACACAGGGATGTTGGAATTCATGGTGTAGCGGTGAAATGCTTAGATATCATGAAGAACTCCGGTCGCGAAGGCATATGTCCGGAGTGCAACTGACGCTGAGGCTCGAAAGTGTGGGTATCAAACAGGATTAGATACCCT
+
FFFGGGGGGGGGGGGGGGGGGGGGGGGGFGGGGFGGGGGCFGGGGGGCGGFFF@GGGGDGGGG@FCEGGGGFGGFGGGGGG9F9FFFGFGDGGGGGGGFGGGGEGFEFFGGGGGFGGGGGGAEGGGCE?EDFGGCFE7FFDFCGGE8GGGGGFAFGGGG?,DC,@?CFGGC7,>DFGGGGFFGGCFGEC*:<FGC%4=<F7C<C99F7F7><FGGFEF@6;2/1<>GEGDF=B<?069F>3F;<=CFBFB:87@;:FGF:9::CF,GGGGFA?EFE@2=2<9+6+++<=DEA*BDE=C4,,EBFB,EA54C>@,;AE9GFA9DE=>>GGFFAF?,FCFF9F=,ECECCCEEEGEFDDGFEC7FFFFFFGFFFCCGGGGGGGGGGGGGGEBBEGFGEGGGGGGGGFGGGGGGGGGGGGFBBEGGGGGFGGGGCCCCC
@s1401 25376
TGGGGGATATTGCGCAATGGGGGAAACCCTGACGCAGCAACGCCGCGTGAAGGATGAAGGTCTTCGGATTGTAAACTTCTTTTATTAAGGACGAATAAAGTGACGGTACTTAATGAATAAGCTCCGGCTAACTACGTGCCAGCAGCCGCGGTAATACGTAGGGAGCAAGCGTTGTCCGGATTTACTGGGTGTAAAGGGTGCGTAGGCGGCTTTGCAAGTCAGATGTGAAATCTATGGGCTCAACCCATAGCCTGCATTTGAAACTGTAGAGCTTGAGTGAAGTAGAGGCAGGCGGAATTCCCCGGGTAGCGGTGAAACGCGTAGAGATGGGGAGGAACACCAGCGGCGAAGGCGGCCTGCTGGGCTTTAACTGACGCTGAGGCACGAAAGCGTGGGTAGCAAACAGGATTAGATACCCT
+
CFFGGGGGGGGGGGGGGGGGGGGGGGGGGGGGGGGGGGGGGGGGGGGGGGGGGGGGGGGGGGFFGFGC+FFGGGGGGGGGGGGGGGGGGGGGGGGGGGGGGGGGGDGGGFDFFGGGGGGGGFFEGGGGDEGGGGGGGGGGGGGFGGGGDGG:FEGGGGGFGGGGFGGDFGGEEGGGG@<=CC@@CEFCF<FEGGG@FG8>EED;CE=CGEC<CFF>CFFGFF@EFGGFCFDCGE:<FFEDCGGGGGGGGGGDFFGCFFGF=C?CFAFGG<FFCGGFFAGDDGGGFGGF7CECFFCCEC7C7C+9,C@5GGGGGF>==CDFF9GGFGGGFFFEGGGGGFE@FFF7GC@GGGGGGGGFCGF8GGF9GFAGFF@EFFGGFGGEFC@FGGGGGGGGGGGGGGECDFEGGGGF9GGF@GCCCCC
@s1401 100
TAGGGAATCTTCGGCAATGGACGAAAGTCTGACCGAGCAACGCCGCGTGAGTGAAGAAGGTTTTCGGATCGTAAAACTCTGTTGTTAGAGAAGAACAAGGATGAGAGTAACTGTTCATCCCTTGACGGTATCTAACCAGAAAGCCACGGCTAACTACGTGCCAGCAGCCGCGGTAATACGTAGGTGGCAAGCGTTGTCCGGATTTATTGGGCGTAAAGCGAGCGCAGGCGGTTTCTTAAGTCTGATGTGAAAGCCACCGGCTCAACCGGGGAGGGTCATTGGAAACTGGGAGACTTGAGTGCAGAAGAGGAGAGTGGAATTCCATGTGTAGCGGTGAAATGCGTAGATATATGGAGGAACACCAGTGGCGAAGGCGGCTCTCTGGTCTGTAACTGACGCTGAGGCTCGAAAGCGTGGGGAGCAAACAGGATTAGATACCCT
+
FGDFGGGGGGGGGGGGGGGFGFGGCFGFFFFGGGGGGGGGGEFGGGGFGEFFDGGGGGGFGGGGGGGGEGGGGGGGGGGGGFGGGFEGFFFFGGGGGGGGGGFGGFFGGFGGGFGGFEGGGGGGGGGCEDDGGFGG8>@FGGGGCEFGGGGGGGGGFFGFGGGFC8CF>F:5FEEEG9,<7?FG;CCGGFGCE<:C1FGGG<*C9:::GGGGGEC>GFGFBF55>B5@EGGCDC(><9GF6?+<2,FCA9>C>FF57<<8DCGF:>8EEEG6FGD;FDCGF=,D6DFAFF<FFGGFGEF,GGGGFFF=FF8GFGGFFFGFCFAECFF>EBDGGFEE=CGGGFFFFGGGGGGGGEAGEFCFFDGGGGGGGGGGGGGGGGGGGGGFFFFCGGGGGGGFFFFFFGGGGGGGGCGGGGGGGGGGGGFFEGFFFGFGGGGGCCCC8
@s1401 101
TGGGGAATATTGCACAATGGGGGAAACCCTGATGCAGCGACGCCGCGTGGAGGAAGAAGGTCTTCGGATTGTAAACTCCTGTTGTTGAGGAAGATAATGACGGTACTCAACAAGGAAGTGCCGGCTAACTACGTGCCAGCAGCCGCGGTAAAACGTAGGTCACAAGCGTTGTCCGGAATTACTGGGTGTAAAGGGAGCGCAGGCGGGAAGACAAGTTGGAAGTGAAATCCATGGGCTCAACCCATGAACTGCTTTCAAAACTGTCTTTCTTGAGTAGTGCAGAGGTAGGCGGAATTCCCGGTGTAGCGGTGGAATGCGTAGAGATCGGGAGGAACACCAGTGGCGAAGGCGGCCTACTGGGCACCAACTGACGCTGAGGCTCGAAAGTGCGGGTATCGAACAGGATTAGATACCCT
+
GFGGDFGCGGGGGGGFFGFGFGGGFGGGGGGGGGGGGGGGGGGGDGGGGGGGGGGGGGGGGGGGGGGGGGGGGGGGDFGCFEEGG8FGGGFEFGGGGGGGGGGGGGGGGGGGGGGGGGGGGGDGGGGGGGGDGGGGGGGGGGGGDEEG@FGGGGG:FFCFGGGGGFGF:FFGGGD-G7FC?G6FDGE@CACGGG7::GGGGDGGG>E9:C@;F?-BDAF?<8<F=BFFG7C76?@(GGGGFFF=C9CGFDDAFGFDGF=>;8G=FDFB=GFD1F6239B=?F=EF=EGGGGFBEC@6>+FGFCE=GGDGEFC+BCCFEF=C,+GGGGGFEGF?C8?8EFGEGGGF@CGGGGGGGGDGGGGGGGGGGFGEGFFGEFFFGEFFEGGGGGGGGGGEF<@GGFEGGFFFGGGGGFCCA6@
@s1401 102
TGAGGAATATTGGTCAATGGACGAGAGTCTGAACCAGCCAAGTAGCGTGCAGGATGACGGCCCTATGGGTTGTAAACTGCTTTTATAAGGGAATAAAGTGAGTCTCGTGAGACTTTTTGCATGTACCTTATGAATAAGGACCGGCTAATTCCGTGCCAGCAGCCGCGGTAATACGGAAGGTCCGGGCGTTATCCGGATTTATTGGGGTTAAAGGGAGCGTAGGCCGGAGATTAAGCGTGTTATGAAATGTAGATGCTCAATGTCTGCACTGCAGCGCGAACTGGTTTCCTTGAGTACGCACAAAGTGGGCGGAATGCGTGGTGTAGCGGTGAAATGCGTAGATATCACGAAGAACTCCGATTGCGAAGGCAGCTCACTGGAGCGCAACTGACGCTGAAGCTCGAAAGTGCGGGTATCGAACAGGATTAGATACCCT
+
FGGGGGFGGGGGGFGGGGGGGFDGEGGGGGGGGGGGFGGG8EFGGFGGGGGFGGGGFFGFDGGGF@FGGGGGFFFGEGFGFFGGGGGFFFCBFDAGGGGGGGGGGGG@FFGGGGGGGGGGF<FFGAC@FGCCEGGGGGGGGF=F78=FGGGCDF77BCFFGGGGEC7FG>EG,;DF7F7>F>9FCEECFE*CFF@ED?=CF.C=<:#+47?CFFEFG;EEBFCF6?7)B:?1*EC<GFGC6.+@7,,7CGGF>AFEA0C88F03@@0<:GE>GGEC>E62+FEEFGFFE8GFDC?=C9EEFFFFGECFDFEEEEB@+F7FDFCGFGEAGGGFFCGED-GGGGGFGGFGGGEGGECEGCGGFFEDF9GGGGGFFGGGGGGGGGGGGDFGFB7GGFFFGEGGFDGGGGGGGEGGGGGGGGFGGGGGGGGGGGGCCCCC
@s1401 103
TGAGGAATATTGGTCAATGGCCGAGAGGCTGAACCAGCCAAGTCGCGTGAAGGAAGAAGGATCTATGGTTTGTAAACTTCTTTTATAGGGGAATAAAGTGGAGGACGTGTCCTTTTTTGTATGTAACCTATGAATAAGCATCGGCTAACTCCGTGCCAGCAGCCGCGGTAATACGGAGGATGCGAGCGTTATCCGGATTTATTGGGTTTAAAGGGTGCGTAGGTGGTGATTTAAGTCAGCGGTGAAAGTTTGTGGCTCAACCATAAAATTGCCGTTGAAACTGGGTTACTTGAGTGTGTTTGAGGTAGGCGGAATGCGGGGTGTAGCGGTGAAATGCATAGATATCACGCAGAACTCCGATTGCGAAGGCAGCTTACTAAACCATAACTGACACTGAAGCACGAAAGCGTGGGGATCAAACAGGATTAGATACCCT
+
DFGGGGGGGGGGGGGGGGGFFGGGGGGGGAFGFGGFGFFGGGFDFGEFGGGGGGGGGGGGG9F<FGGG<EFFGGGGGGGGGCFGGGGGGGGGGFCDGGGFDGGGGGGGGGGGFFFGGGEGGGGGGGAEEFEEGGGGGGGGGGFGGGGGGGGFGCGGGGFFGGGFEEGGGG:;@EEGGGGE?>E@GEGGEG7,CFFGGGGGGGGGGG<CF@GF9/<ADAEE>DG7<>?8;CCEFGF<FFGGB@7?1FFF?GGCDGGGGEFFCFFGEGFGDGGDED=FD9=<2CDAGFEFA,FEDGGEGF9F@GGGFCGGGGFDCEGCC@+E=FBGBEEE@C699FFFE9EDFDFGGGGGGFEFFGGGGGGGGGGGGGGGGGGGGGGGGGGFGGGGGFEGGGFFFGGGGGF8GEGGFFGEGGGFFFFGGFFFGGGGGGGGGGGCCCCC
@s1401 104
TGAGGAATATTGGTCAATGGACGAGAGTCTGAACCAGCCAAGTAGCGTGCAGGATGACGGCCCTATGGGTTGTAAACTGCTTTTATAGGGGGATAAAGTGTGCCACGTGTGGCATATTGCAGGTACCCTATGAATAAGGACCGGCTAATTCCGTGCCAGCAGCCGCGGTACTACGGAAGGTCCGGGCGTTATCCGGATTTATTGGGGTTAAAGGGAGCGTAGGCCGTCTTATAAGCGTGTTGTGAAATGTCGGGGCTCAACCTGGGCATGGCAGCGCGAACTGTGAGACTTGAGTGCGCAGGAAGTAGGCGGAATTCGTCGTGTAGCGGTGAAATGCTTAGATATGACGAAGAACTCCGATTGCGAAGGCAGCCTGCTGTAGCGCAACTGACGCTGAAGCTCGAAAGCGTGGGTATCGAACAGGATTAGATACCCT
+
EGFGGGGGGGGGGGGGGGGGGGG@6CFGGGGGCFFGGGFGGGGGGGGGGCFGGGCC?CFCFCFGGFAEGGEF:FFGGGGG,BFGDFGGFCF+++BFFF@FGGGFGBFGGG7EFCFFFADECFGFFEFFG@<A,@;EEGGF>=>FGCEFGGCFBFGC=FGCC,D<@CCGGG*,,@:CGC*86>FGECCFGEGDEFCCC=CC++?9<F*=C12+3CE4*;F8:5DC@FGCB:9B<+<-G?@F8<8=@=C4/)>GGGG>FF>@0>CGE;B@3#FBCFCFCCE?FCF9F@C,,FGGBGEF6FAA8F>9FGGFC>C,@8GCB7C7GGDGBF,FEFFFAGGGGGGGGGGFFB:,GECEEF7@GFE:GF7DEA@B7F<FF@GGFFDFGGEF9GFDGGFGGGEF<@GGGGGGDGGGGGGGGGGCGGFFFGGGGGGDFGFBCCBC
@s1401 23403
TGGGGAATATTGGGCAATGGGCGCAAGCCTGACCCAGCAACGCCGCGTGAAGGAAGAAGGCTTTCGGGTTGTAAACTTCTTTTGTCAGGGACGAAGCAAGTGACGGTACCTGACGAATAAGCCACGGCTAACTACGTGCCAGCAGCCGCGGTAATACGTAGGTGGCAAGCGTTATCCGGATTTACTGGGTGTAAAGGGCGTGTAGGCGGGAAAGCAAGTCAGATGTGAAAACTGTGGGCTCAACCCACAGCCTGCATTTGAAACTGTTTTTCTTGAGTACTGGAGAGGCAGATGGAATTCCTAGTGTAGCGGTGAAATGCGTAGATAGTAGGAGGAACACCAGTGGCGAAGGCGATCTGCTGGACAGCAACTGACGCTGAGGCGCGAAAGCGTGGGGAGCAAACAGGATTAGATACCCT
+
EFGCGEGGFGGGGGGFGGF,AFCGGGGGGFGGGGGGGGG?FGGGDGGCFGGGGFDGGF@FFGGEG:FEDGGGGGGCC?FFFGGGGGGGGFGGGGGEEGGGEFGGGGGGGGGGGGG7FFGGGGGGGGGGGGGGGGGDGGFDFGGGGGGGGGGGGGGGGGGGGGGGGGGGGGDG@G5GFGDCG@GFD1GGG9FGFGGCGG@EEEE6CF:EGGFEFGGFGFGGFACCCCF@?F@CFFGBGFD@CCFFGGGGGF=DEADGFEFF8FFGFFFGFECDAEAGA1FGFFGGGFGGGGFCGFFFGFECEE9FEEB8C:EFGGFGEEDDCC,?D<C,GEFFEDECC,68GGEGE@@FF@EGFGGGGGGGFEEGFGFGECC7C7GFCGGEGGEGFEFGGGEGGGFGGEGFDAFFEEEFAFFF@A8CCCC
@s1401 20572
TGAGGAATATTGGTCAATGGGCGAGAGCCTGAACCAGCCAAGTAGCGTGCAGGATGACGGCCCTATGGGTTGTAAACTGCTTTTATACGGGGATAAAGTGGGCCACGTGTGGCTTATTGCAGGTACCGTATGAATAAGGACCGGCTAATTCCGTGCCAGCAGCCGCGGTAATACAGAAGGTCCGGGCGTTATCCGGATTTATTGGGTTTAAAGGGAGCGCAGGCCGTCTGTTAAGCGTGTTGTGAAATGTCGGGGCTCAACCTGGGCATTGCAGCGCGAACTGGCAGACTTGAGTGCGCAGGAAGTAGGCGGAATTCGTCGTGTAGCGGTGAAATGCTTAGATATGACGAAGAACTCCGATTGCGAAGGCAGCTGACGGGTGCGTAACTGACGCTCATGCTCGAAAGTGCGGGTATCGAACAGGATTAGATACCCT
+
GGGFGFFGGGGGGGGDFFGG,CFEGGGFGGGGGGGGGGGFFGFGGFGGGGGGGGGGGGGGGGGGGGGGGGGCGGGCFGGGGGGGGGGCE@F:F7FF<EEFCFFGCFCFGDGGGGGFGGGGGGFGGGGDGGGGGGGGGGGFGGGGGGGGGGGGGGGGGFGGGGGGGGGGGGGGGGGFAGFGGCGCFGGGGGG.FGGGG:76F@CFDF<86FCGGGG:EE5CB38?EG*F?;FFG:F>CCEGGFFDCFFC?:GCCEGDCCFF:<GEFEG>GGEFC@?E@C8G?GFB<<,<EDAA*GC@@,9FFFA,4>BFCE89D878GCF78DEB>>,:FEE@FFGGFEF8GGGGGF<GFCFGGGGGGGGFGFB,DFGGGGCEFDEFFDEGGGEGFFFGGGGGGGFCGGGFF@FCC@CCGGGGEGGGGGGGGGGGGGGGFFECCC9C
@s1401 107
TGAGGAATATTGGTCAATGGGCGAGAGCCTGAACCAGCCAAGTAGCGTGCAGGAAGACGGCCCTATGGGTTGTAAACTGCTTTTATAAGGGAATAAAGTGAGTCTCGTGAGGCTTTTTGCATGTAACTTATGAATAAGGACCGGCTAATTCCGTGCCAGCAGCCGCGGTAATACGGAAGGTCCGGGCGTTATCCGGATTTATTGGGTTTAAAGGGAGCGTAGGCCGGGGATTAAGCGTGTTGTGAAATGTAGACGCTCAACGTCTGCACTGCAGCGCGAACTGGTTTCCGTGAGTACGCACAAAGTGGGCGGAATTCGTGGTGTAGCGGTGAAATGCTTAGATATCACGAAGAACTCCGATTGCGAAGGCAGCTCACTGGAGCGCAACTGACGCTGAAGCTCGAAAGTGCGGGTATCGAACAGGATTAGATACCCT
+
CFGGGGGGGFGDGGGGGGGGGGGGDBFFGCFEG8FFGGGCFFEFFGEGGGEGGGGGFF:FFFGGG?FG<CCFFCEFFFGG9FFGFFEFGFGCGGGGGGFFGG<,,CEFD8F8+4BEGGGGGCFFE,CFFGGGGGGGGGG5DDFGGCEGGCFGGGGGGGGFGGC<CEFGGGGGGGGEGEEGFGC>CFGEGFD5E?FC5E7FGC0;C?<.=?,6?BEAC>GD6CCF<>>#/,CE79A(1@GFGGFFCGC6FC=<'$2:CCC=@3AGCFFGF?B<5C>C@=.46*F>:>FF1,9,18@+EE8GGEE8?8=:??E>8>+DEGFCFGGCACCE;4<,,<EB@C5,F@6,=<CC<9GFC?@C@F<:C7GGFFFEF,FF@GGGF@GGGEGGGFFFCB,GGGFGGFFGGFFF<GGEGEF<DGF@EGDFDGGGF@GFGGF<CCCC
@s1401 108
TGAGGAATATTGGTCAATGGGCGAGAGCCTGAACCAGCCAAGTAGCGTGCAGGATGACGGCCCTATGGGTTGTAAACTGCTTTTATAAGGGAATAAAGTGGGGCTCGTGAGCTCCTTTGCATGCACCTTATGAATAAGGACCGGCTAATTCCGTGCCAGCAGCCGCGGTAATACGGAAGGTCCGGGCGTTATCCGGATTTATTGGGTTTAAAGGGAGCGTAGGCCGCAGGTTAAGCGTGTTGTGAAATGTAGGGGCTCAACCTCTGCACTGCAGCGCGAACTGGCGTGCTAGAGGACGGACAACGTGGGCGGAATTCGTGGGGTAGCGGTGAAATGCTTAGATATCACGAAGAACTCCGATTGCGGAGGCAGCTCACGGGAGCGCAACTGACGCTGAAGCTCGAAAGTGCGGGTATCGAACAGGAGTAGATACCCT
+
EFEGGGGGGGGGGGGGGGGGGGGGGGGGGGGGGGGGGGGGGGGGGGGGGGGGGGFGGGGGGGGGGGGGGGGEGFFFGGFEEFGGGGGGGGGGGGGGGGG9FGGGDGGGFGGG<BDFFGGGGFGF@FGGGGGFE9EGFGGGGGDGGGGGGGGGGGGGGGGG7FFGGGGGGGGGDGFDGGDFGGDCEGGGCB8BFGDCAEGGG2GGGF<<2-?EF2G4G?FF;:C=@>9<EGGGGF<2C:CFEF8E:BFFA:<GBCG>8FGCF<GGGFD,*@<5#@1>9EE>+8B+@,FD@8,9)3,38C,7FED@CDFFF8FFD?CEBGGFE,EE:7CFDFGF9FFDGFF8E;FF,GGGGEEFC6CFEFA=@+CBA96,GGGFF@CFGGGGGGGGGGFGGGGGGGGGFEGFFCGFFGGGGGGGGGGGGGGFGGFFC,GDFEACCCCC
@s1401 23326
TAGGGAATCTTCGGCAATGGACGAAAGTCTGACCGAGCAACGCCGCGTGAGTGAAGAAGGTTTTCGGATCGTAAAACTCTGTTGTTAGAGAAGAACAAGGATGAGAGTAACTGTTCATCCCTTGACGGCATCTAACCAGAAAGCCACGGCTAACTACGTGCCAGCAGCCGCGGTAATACGTAGGTGGCAAGCGTTGTCCGGATTTATTGGGCGTAAAGCGAGCGCAGGCGGTTTCTTAAGTCTGATGTGAAAGCCCCCGGCGCAACCGGGGAGGGTCATTGGAAACTGGGGGACTTGAGTGCAGAAGGGGAGGGTGGAATTCCGTGGGTAGCGGTGAAATGCGTAGATATATGGAGGAACACCAGTGGCGAAGGCGGCTCTCTGGTCTGTAACTGACGCTGAGGCTCGAAAGCGTGGGGAGCAAACAGGATTAGATACCCT
+
<EGGGFGGGGGGGGE:FFFGGGGGGGG<FCFGGFFGGGCAECGGCEGFEECEFGGGG8EFE-B@FCCFCFGGGGGGGFGGG?EGFFFGGGGGGGFGGGGDFDFGG9BBFGGFGFGGGGGGGGGGFD:CGDGFFGGGGGGCGGCGGFF7F<CFGAFCFGGFGFF,=CF@FGEC<<CECCGFFEC*7F*8:<CCC8;*:AECE54+<?=?8CF#C.<7CFFG?>CDFCC8=CF>%CC::FFGGG=FC<GFC=-CFGGFD8=CD#FC:ECF@EEDDG>C61AFFGC<DECFFB,GCEA,,+FA<>AF=>8+?B6B,EC,>4FC7B:6,<,GE=C,<<EC<GEC8,FFFGGFF<FCFC,<@:FC<BFFEDEGDE7FGGGGGF8DGE<FGGGGFFGFF7F@@F<DFEGGGGEFCFCEEGGEGGGFF@FFB@<GFABFGGGGCCCBC
@s1401 110
TAGGGAATCTTCGGCAATGGACGAAAGTCTGACCGAGCAACGCCGCGTGAGTGAAGAAGGTTTTCGGATCGTAAAACTCTGTTGTTAGAGAAGAACAAGGATGAGAGTAACTGTTCATCCCTTGACGGTATCTAACCAGAAAGCCACGGCTAACTACGTGCCAGCAGCCGCGGTAATACGTAGGTGGCAAGCGTTGTCCGGATTTAGTGGGCGTAAAGCGAGCGCAGGCGGTTTCGTAAGTCTGATGTGAAAGCCCCCGGCTCCACCGGGGAGGGTCATTGGAAACGGGGAGACTTGAGTGCAGAAGAGGAGGGTGGAATTCCATGTGTAGCGGTGAAATGCGTAGATATATGGAGGAACACCAGTGGCGAAGGCGGCCTGCTGGACTGTTACTGACACTGAGGCACGAAAGCGTGGGGAGCAAACAGGATTAGATACCCT
+
FGGGGGGGGGGGGGGGEFFFGGGG7FGFGGGGGGEGGGGGGGGGGGGEFBFGGGGGGGFFGGGGG>EB:FGFGGGGGGGGGGGFGGGDFGGG8AF8FGGGGGGGGGGGFFFGFGGAFC,?=DGFGG>ECF?FDFGFFFGGGGGGGGGEGG77FGGGGDFD*DCDG?:CGGGGGDCC9FGFGGGGFGC@CFGFGFECGCGGG5F3<?/?C:<@E(86.&9>:B=GBB=E5:=:C>E#F?=>1FFFCFGF<*/+:<7C7EC@8-8-@CFE>F@0=E@&?D?7D:@<7+6F?C55<,4,ADFCFFGGECF>FB9+8GGGGFEFFEC8FGFEGFGGGFAFC@FFCEC,@DCFEAGFCDEFF@6<CABFC:EEDFCEGF@@GFFF<<<FF@GGGE<EC,FC,C=8A9GGDF:FGGGGGGFGGFFGGGGGGFGGGGGGFGGFCCC<C
@s1401 111
TGGGGAATATTGCACAATGGGGGAAACCCTGATGCAGCGACGCCGCGTGGAGGAAGAAGGTCTTCGGATTGTAAACTCCTGTTGTTGAGGAAGATAATGACGGTACTCAACAAGGAAGTGACGGCTAACTACGTGCCAGCAGCCGCGGTAAAACGTAGGTCACAAGCGTTGTCCGGAATTACTGGGTGTAAAGGGAGCGCAGGCGGGAGAACAAGTTGGAAGTGAAATCCATGGGCTCAACCCATGAACTGCTTTCAAAACTGTTTTTCTTGAGTAGTGCAGAGGTAGGCGGAATTCCCGGTGTAGCGGTGGAATGCGTAGATATCGGGAGGAACACCAGTGGCGAAGGCGGCCTACTGGGCACCAACTGACGCTGAGGCTCGAAAGTGTGGGTAGCAAACAGGATTAGATACCCT
+
FFGGGCFGGGGGGGGGFGGGGGGGGGGGGGGGGGGGAGGGGGGGGGGCEEFGGGGGGGGGGGFGGGDCGGGGGGGGGGGGGFGGGGGGEFFFGGGGGGGGGGGCGGGGGGGGGGDFGFGGGGGGGGGGGGGGGGGGGFGFGFFGGGEGFGGGGCFACFGG?GFFFFC:<FG<GGGGGGFGGGGGFGC:<;EF@GGGGCEEDCECFGGFD>CEGFFFFCGF,,27GGEGGGGGGFGG3GGGFGGGGGGGGGFGGFE8EEDD6GFF<BGF>GCFCFDGGGGGGGFGGGGGGGGGFGDGGEGGGGGEAF+FEFGGFFCEFEA9E=+EEEFCFGGGGGFGEEFCECGGGGGGGGGGGGGGGGFGGGGGGGGGGGGGGGGFFGGGGDGGGGGGGGGGGGGGGGGGGGGGFEFGGGGCCCCC
@s1401 112
TAGGGAATCTTCGGCAATGGACGAAAGTCTGACCGAGCAACGCCGCGTGAGTGAAGAAGGTTTTCGGATCGTAAAACTCTGTTGTTAGAGAAGAACAAGGATGAGAGTAACTGTTCATCCCTTGACGGTATCTAACCAGAAAGCCACGGCTAACTACGTGCCAGCAGCCGCGGTAATACGTAGGTGGCAAGCGTTGTCCGGATTTTTTGGGCGTAAGGCGAGCGCAGGCGGTTTCTTAAGTCTGATGTGAAAGCCCCCGGCTCAACCGGGGAGGGTCATTGGAAACTGGGAGAATTGAGTGCAGAAGAGGAGAGTGGAATTCCATGTGTAGCGGTGAAATGCGTAGATATATGGAGGAACACCAGTGGCGAAGGCGGCCTGCTGGACTGTTACTGACACTGAGGCACGAAAGCGTGGGGAGCAAACAGGATTAGATACCCT
+
GGGGGGGGGFGGGGGGGGGFGGGGGGGGGGGGGGGGGGGGFGGGGGGFGGGGGGGGGGGGGGGGFEGGCFEDGGGGGGGGGGGGGGGGGGGGGGGGFGGGGGFGGGGFGGGGGGGGGGGGGGGGGGGGEFGGGGGGGGGFGGGGGGGGGGGDGGGGFGGGGGGGGGGGGGGGGGCFGGGGGFGGGGGGGGGGE<<CEGG:CDC<9,7?>ECCE8C@/2:59>8DBDGFGGGEGE4?<@C?+>/>@8GF<84<:FF@GG@CC?>C@FGGGFGCGEA15F<;A7@?F+DEC<C<,38GFDF3F=9EA==,CFDE<FFGGGGGFDCGFGFCEAGGGF;FC@FFED9GFGFFGGFEGF?@DEE<<E<E=,DGFFCDGC7GEFGGGCGGGFGECAGFCGGGFFFGGCGGGGGGFBEEEGFEFDF<@EGGGGGGGGGGGGFDCCCCC
@s1401 113
TGAGGAATATTGGTCAATGGGCGAGAGCCTGAACCAGCCAAGTAGCGTGAGGGAAGACTGCCCTATGGGTTGTAAACCTCTTTTGTTTGGGAATAAAGTGCGGGACGTGTCCCGCATTGCATGTACCATTTGAATAAGGACCGGCTAACTCCGTGCCAGCAGCCGCGGTAATACGGAAGGTCCGGGCGTTATCCGGATTTATTGGGTTTAAAGGGAGCGCAGGCCGTGGGCTAAGCGTGCCGGGAAATTCTGTCGCTCAACGGCAGACGTGCGGCGCGAACTGGTCCACTTGAGTACGCGGGACGTTGGCGGAAGTCGTGGTGTAGCGGTGAAATGCTTAGATAGCACGAAGAACTCCGATTGCGAAGGCAGCTGACGGTAGCGCAACTGACGCTGAGGCTCGAAAGCGCGGGTATCGAACAGGATTAGATACCCT
+
GGGCGGGGGGGGGGGGGGGCGFGGCGGGGGFGGGGGGGGGGGGGEGGGGGEFGGGGGGG8FGGGGGGGGGGGGGGGGGGGCFFFGGGGGGGFGGGGGFFFGEGGGGDGEFFGGGGD7FFGGGGGGFG9,>,CFA;;FGDDGGGGGGDGGGGGGGGGGGGGGGGGGGECF@C:FFCF*FGGGGGGGGCGGGCFCCFEGGFF@CFGF<C8.+4CCFEFE4EFFDEDE>9<EE<;FFG?EC7:CE#=EFFGFGGEC<FCB1*)0FCC1FC=DEF?97C>9@?1DD@F<CD<GFFE0+8F>CBFEGFED8EFB+E=>>+DGGGFCGGEBF@EFDF45FFF>EC3E;E:@7FDCGFAEFGGEGFCGFC<FFCGGEGGGGEEGGGGGGGGGGGGFEF@6,CEGGGGFGGGGGGGDGGGGGGGGGGFGFGGFGGGGFFCCCCC
@s1401 114
TGAGGAATATTGGTCAATGGGCGAGAGCCTGAACCAGCCAAGTAGCGTGCAGGATGACGGCCCTATGGGTTGTAAACTGCTTTTATAGGGGAATAAAGTGAGTCACGTGTGATTCTTTGCATGTACCCTATGAATAAGGACCGGCTAATTCCGTGCCAGCAGCCGCGGTAATACGGAAGGTCCGGGCGTTATCCGGATTTATTGGGTTTAAAGGGAGCGTAGGCCGGAGCTTAAGCGTGTGGTGAAATGTAGGTGCGCAACATCTGCACTGCAGCGCGAACTGGTTTCCTTGAGCACGCACAAAGTGGGCGGAATTCGTGGTGTAGCGGTGAAATGCTTAGATATCACGAAGAACTCCGATTGCGAAGGCAGCTCACTGGAGCGCAACTGACGCTGAAGCTCGAAAGTGCGGGTATCGAACAGGATTAGATACCCT
+
DFFGGGGGGGGGGGGGGGGGGGGGDFDGGGGGFGGGGGGGDGGGGGGGDFFGGGGCE,BC@@CDGGFFGGGGGGFGGGGGGFGGGGGFGGGGGGGGGGGGGGGGGGGGGFFGDFGGGGGGGFGGDGGGGGGFGGGCFGGG,AFGGGGGGGGGGGFDFGCFECFFC>ECEGGAFGGGDGEC:D@FCE*=*<B*?FC:EC<:7C,CCC*4F:>9+><;*9C7?FGG46C+;'724AC4>>F?*<:=;EFFCFAF7@<*,9GFFC@,=@7,FE>>C7@3+8+=CFGFFGGFGF<FDB+FCEE<AFCDC+7CCFGFGDCDGFFF:FC@=F>9FEECFFEGE<E8FAEFEDF@9AAGGEGGGFFGGGGGGGGGFGF?GGGGGGFEGGFFFGGGGGGGGGGGF@EEFFFGGFC7@GDFGGGGGFGGFECEFC9FC,,CCCCC
@s1401 115
TAGGGAATCTTCCACAATGGACGCAAGTCTGATGGAGCAACGCCGCGTGAGTGAAGAAGGGTTTCGGCTCGTAAAGCTCTGTTGGTAGTGAGGAAAGATAGAGGTAGTAACTGGCCTTTATTTGACGGTAATTACTTAGAAAGTCACGGCTAACTCCGTGCCAGCAGCCGCGGTAATACGTAGGTGGCAAGCGTTGTCCGGATTTATTGGGCGTAAAGCGAGTGCAGACGGTTCAATAAGTCTGATGTGAAAGCCTTCGGCTCAACCGGAGAATTGCATCAGAAACTGTTGAACTTGAGTGCAGAAGAGGAGAGTGGAACTCCATGTGTAGCGGTGAAATGCGTAGATATATGGAAGAACACCAGTGGCGAAGGCGGCTCTCTGGTCTGCAACTGACGCTGAGGCTCGAAAGCACGGGTAGCGAACAGGATTAGATACCCT
+
GGGGGGFGGGGGGGGFGGGGGGDGGFCFGAFGGGFFCFGGGGGGGGG@CGGGGEFGFGGGGGGGGGFEFCEGGF=EFGGGGFEFE@FFE8FEFFGDFGGGGFGGGGFGGGGGFFEGCFEGFFGGGGGEFFFGGGGGGFEFGGCFGEDCGGCFGGF,3+FFGGFFGGFGGGGEE8:FD9FFFGFFGECFEFGGD@F75?FFCGCFF9<::FB*4645BA701>:75-3#5C=CD;@A9FFBCC@F@FCC&=AG778DECDC@#=BCCCFC3;A?G9?+=?EAD1?DD><@FF@<8@F<5FDACFGFCEAFFDF<FDCB@4EFDFGFFFGGFEGGGFEEC,7GGGGDFCFCFGGGGGGGGGFFGFGGGGGFFFF@@+GGEFGF?GGGGGGGFFFGEGGGGGGGGGGGGGGGFGFCGGGGGGGFGGGFGGGGGGFGGGGCCCAC
@s1401 116
TAGGGAATCTTCGGCAATGGACGAAAGTCTGACCGAGCAACGCCGCGTGAGTGAAGAAGGTTTTCGGATCGTAAAACTCTGTTGTTAGAGAAGAACAAGGATGAGAGTAACTGTTCATCCCTTGACGGTATCTAACCAGAAAGCCACGGCTAACTACGTGCCAGCAGCCGCGGTAATACGTAGGTGGCAAGCGTTGTCCGGATTTATTGGGCGTAAAGCGAGCGCAGGCGGTTTCTTAAGTCTGGTGTGAAAGCCCCCGGCTCAACCGGGGAGGGTCCTTGGAAACGGGGAGACTTGAGTGCAGAAGAGGAGAGTGGAATTCCATGTGTAGCGGTGAAATGCGTAGATATATGGAGGAACACCAGTGGCGAAGGCGGCTCTCTGGTCTGTAACTGACGCTGAGGCTCGAAAGCGTGGGGAGCAAACAGGATCAGATACCCT
+
GGGGGGGGGFFGGGGGGFEGGGGGGGDFFGFGGGGGGGDFFGGGGGGCFGEGFFGDGGGG@FDGFGEFGGEF@F<FGFDGFGGGGGGAEEDGGGGGGGGGFGGGGGGGGGGGGGGGGGGGGGGGG8=FGFGGGFBEBBDFGGGFGGFFEDGGG7FG8FGCGFCGGF:>FEGGG8EGGGGGGGFGGFGCCFGGG*<:EFGDD<7EFFG>GGF8C81B@><<(46<5>C@7EFEGFF@FFFF7,/@GGF9FFFDECC4@<C9CGFBCCCGEEEFFGE:*#CGFD,6+=6FFFEFFA,AA*F=EEC,EEEAAE=9,GGF>DD>,E<ECBCC>5F7FGGFE8:6EFC<FFCFGGGEFD<FE?EDEEDDCGDGGGGFCC@<@FCFGFGFFGGGGGGGGFECGGFGGGGGGGGGFDGGF@GEFGGGGGFDGGGGGGGGGGGGCCCCC
@s1401 22534
TGAGGAATATTGGTCAATGGACGAGAGTCTGAACCAGCCAAGTAGCGCGCAGGATGACGGCCCTATGGGTTGTAAACTGCTTTTATAAGGGAATAAAGTGAGAGTCGTGACTCTTTTTGCATGTACCTTATGAATAAGGACCGGCTAATTCCGTGCCAGCAGCCGCGGTAATACGGAAGGTCCGGGCGTTATCCGGATTTATTGGGTTTAAAGGGAGCGTAGGACGGAGATTAAGCGTGTTGTGAAATGTAGACGCTCAACGTCTGCACTGCAGCGCGAACTGGTTTCCTTGAGTACGCACAAAGTGGGCGGAATTCGTGGTGTAGGAGTGAAATGCTTAGATATCACGAAGAACTCCGATTGCGAAGGCAGCTCACTGGAGCGCAACTGACGCTGAAGCTCGAAAGTGCGGGTATCGAACAGGATTAGATACCCT
+
EGDEFFEEGACAFGFGGGF8EF>FGFDCGGDGGGGGGG@FFF,CFF7CE>FEEC<FEFFGCFC,C@EDG8B:FF?CFECF,9<EFDGGGC@BFA,C,:,B,,?FGD7++B=B,<9FFGEGFFFEEFD,CFDEGG9EFGFD<+8@@FFFG9@E=DF+@B@ECC<F@@CC*@>,@;:**>*1DFGCDDDF<BFGGGGGGF?FEF?CA/5#=,?FCF5.AB<75-219?C1FC?CCGGDGFFD==7E::FEE>8F@:CFDGF@GGGFGGGFFB@>7F=+>9EE8FDGFF8A?8FC9@+CC<<?EA9FGEF=CF;@8FEEEGFGFEF@:4,FFF9FACA8=FE8FAF@F?FFAGEFF?>C,GDGGGEGGFEFE8DGGGGGGGGGGGGFFFFGEDFGFFFDCEFCGGGFGGGGGGGGGGGGGGGFFDGGF<GGGFDCCCCC
@s1401 118
TGAGGAATATTGGTCAATGGGCGAGGGCCTGAACCAGCCAAGTAGCGTGCAGGATGACGGCCCTATGGGTTGTAAACTGCTTTTATAAGGGAATAAAGTGAGTCTCGTGAGACTTTTTGCATGTACCTTATGAATAAGGACCGGCTCATTCCGTGCCAGCAGCCGCGGTAATACGGAAGGTCCGGGCGTTATCCGGATTTATTGGGTTTAAAGGGAGCGTAGGCCGGGGATTAAGCGTGTTGTGGAAGGTAGAGGCGCAACCGCTGCACTGCAGCGCGTACTGGTCTTCTGGAGTACGCACAACGTGGGCGGAATTCGTGGTGTAGCGGTGAAATGCTTAGATATCACGAAGAACTCCGATTGCGAAGGCAGCTCACGGGAGCGCAACTGACGCTGAAGCTCGAAAGTGCGGGTATCGAACAGGATTAGATACCCT
+
GGGFGECFFFFF9EFGGF,CEFGCF@@C@CFGGCFGGCFDFGGGGGEF@FGGGFFDFCCDF+>FGGGC?<=CCFEFFGGGG,CA?,B<A<FBEEEFFFF9E@FFG?FDFECFGF<FFFGGFFGGAGF,CEFFCGGGFDG<FD+8@++CFFDDD<FCCC7DCED@:EF3C:<5,,1>@*1*@,>CEGGGG7B3?A*8=CFDGF:CE*<F*,7?2<F>:6:B?:CD6/;$75,212F<CB<6,.+,39,=<:@>6:*8;**@<7CFGCC@>?C5+>+:63+?GFDFFFFF,<890++>>E7FFEGC?CF?=DC,6CECCGFD8=EB5F7>FEE4<DC>,FC,58F@FGFD<FEB6B+?8,E:DFFAA6@DGFAGGFFEC@FEGDGFC,<GFCCDGGGFF>GGFCGFFF@C@F<AF@,F7CAFGGGGGGGGEDGCCCCC
@s1401 119
TGAGGAATATTGGTCAATGGGCGAGAGCCTGAACCAGCCAAGTAGCGTGCAGGAAGACGGCCCTATGGGTTGTAAACTGCTTTTATAAGGGAATAAAGTGAGTCTCGTAAGACTTTTTGCATGTACCTTATGAATAAGGACCGGCTAATTCCGTGCCAGCAGCCGCGGTAATACGGAAGGCCCGGGCGTTATCCGGATTTATTGGGTTTAAAGGGAGCGTAGGCCGGAGATTAAGCGTGTTGTGAAATGTAGACGCTCAACGTCTGCACTGCAGCGCGAACTGGTTTCCTTGAGTACGCACAAAGTGGGCGGAATTCGTGGTGTAGCGGGGAAATGCTTAGATATCACGAAGAGCTCCGATTGCGAAGGCAGCTCACGGGAGCGCAACTGACGCTGACGCTCGAAAGTGCGGGTATCGAACAGGATTAGATACCCT
+
FFGGGGGGGGGGGGGGGGGGGGGGGGGGGGGGGGGGGGGGFGGGGGGGGGGGGGGGGGGGGGGGGGFGGGGGGGGGGGGGGGGGGGFGGGGEEGGGFGGGGGGGGGGGGGGGGGGGCFGGGGGGGGGGGGGGGGGGGGGGGFFGGGEGGEGFGGGGGGGGGDFGGGGCFGGGAFFGGDDGG8FFDEGGGCECFAFCEE+BCGFGFGFCFF>59?FFEFGFF;ADB>FEGGFGFGGA>-CEGGFGGCGC?=2CC<FDEGGGF@;<FFFGGGG<C>6C>E:?6CFFFD:8E@<FDF=GEDCFFFFGF>GGFD?GEB>>GFCGGFEEFFEEECGGFEC=ECEFFCFE8FFCF<FFDFCGFGGGGGGGFADGGGFGGGGGGGGGGGGGGF<FDGGGGGFEEGGGGDGGGGGGGGGFEFCGGGGGGGGGGGGGGGGCCCCC
@s1401 120
TGGGGAATATTGCACAATGGGGGAAACCCTGATGCAGCGACGCCGCGTGGGGGATGACGGCCTTCGGGTTGTAAACCTCTTTCAGTAGGGAAGAAGCCTTCGGGTGACGGTACCTGCAGAAGAAGTACCGGCTAACTACGTGCCAGCAGCCGCGGTAATACGTAGGGTACAAGCGTTGTCCGGAATTATTGGGCGTAAAGAGCTCGCCGGTGGTCTGTCACGGCTGCTGGGGAAGCGCAAGGCTCAACCTTGCGCGTGCAGTGGGTACGGGCGGACGAGAGTGCAGTAGGGGAGTCTGGAATTCCTGGTGTAGCGGTGAAATGCGCAGATATCAGGAGGAACACCGGTGGCGAAGGCGGGACTCTGGGCTGTAACTGACGCTGAGGAGCGAAAGCATGGGGAGCGAACAGGATTAGATACCCT
+
D@FFG@:6;,C@<FGFFAFFFG7CEFGGGDGGGCEFEFCCCFGGGG@>CFGDCEBFFEECE@FFGDCG<FGGCFFFGGGGGGGGGGFFGEEFDFCECF8F,++3::>=ECFDEF9<<<CGGFG@FC=9D8CDGGGG9CFC>,1FCFFFCD<B<::1CC,,,4,28=:F@7C;FF817**8B@>:C86<CF?FE88EEGGE7289CC***:*F5CA@C4<1:*&/7C<.E%<C.C:1C:C,CED@::FCFFAG:;:C;,*28#89EGGDBC7:FFB+?C8*8E9FFE<EGGE<AB9?9GFD==@EFEAA,E>5C=ECECFGF>EDFFDFFGGFDGF?CFB,FF@GGGGGEGFFB,GEFFCGFGGGGGGGDFGFAGGFC6GGFDFCGGEGGGFE<FE9<@<6E@GGGFFDEGGGGFCGGGCCCCC
@s1401 121
TAGGGAATCTTCGGCAATGGGGGCAACCCTGACCGAGCAACGCCGCGTGAGTGAAGAAGGTTTTCGGATCGTAAAGCTCTGTTGTAAGAGAAGAACGTGTGTGAGAGTGGAAAGTTCACACAGTGACGGTAACTTACCAGAAAGGGACGGCTAACTCCGTGCCAGCAGCCGCGGTAATACGTAGGTCCCGAGCGTTGTCCGGTTTGATTGGGCGTAAAGCGAGCGCAGGCGGTTTAATAAGTCTGAAGTTAAAGGCAGTGGCTTAACCATGGTTCGCTTTGGGAACTGTTAAACTTGAGTGCAGAAGGGGAGAGTGGAATTCCAGGTGTAGCGGTGAAATGCGTAGATATATGGAGGAACACCGGTGGCGAAAGCGGCTCTCGGGTCTGTAACTGACGCTGAGGCTCGAAAGCGTGGGGAGCAAACAGGATTAGATACCCT
+
FE@FGGGGGGGGGDGGGFEGFEGE:FDFGGGFGGCGGGFGAF@FGGGF@CE<FGCGGEFGE,CFDFDBF:C4?AFFGGCFFGGFEFGGFBEDEDFGG<B:D<<AF,FGGGCFGFCE<DFDF+BF<EGGGC<@FFEG,<FF7,>F8+@B:*@:1>BFC<FFG7F9DD7F=@:8@8*4=<F@:B,4F<C:8=E*:</8:E,<5C*2/*+<EGGGGEE;8:EF(,/775.DGGGF=25*,197832<EF@8$@,4'FF?=76::>EG=3@,6D6B:F8B:,,=,6,FDDFFC?,C<E<GGFGEFE,?FD?8GFCF9FD9GGCE@>B=,GGGGBGGGGFFECEFEFFEFGFFBC,EEF@?FF=7@GGFCGDGGGCE@F@FGGFE@+,GFEFFFCGGGFC6GGFGFFCGGFGFGGGGEGGGGGGGGGEGGGGFCCGGGGFGCCCCC
@s1401 122
TGAGGAATATTGGTCAATGGACGAGAGTCTGAACCAGCCAAGTAGCGTGCAGGATGACGGCCCTATGGGTTGTAAACTGCTTTTATAAGGGAATAAGGTGAGTCTCGTGAGACTTTTTGCATGTACCTTATGAATAAGGACCGGCTAATTCCGTGCCAGCAGCCGCGGTAATACGGAAAGTCCGGGCGTTATCCGGATTTATTGGGTTTAAAGGGAGCGTAGGCCGGGGATTAAGCGTGTTGTGAAATGTAGATGCTCAACATCTGCACTGCAGCGCGAACTGGTTTCCGTTAGTACGCACAAAGTGGGCGGAATTCGTGGTGTAGCGGTGAAATGCGTAGAGATCACGAAGAACTCCGATTGCGAAGGCAGCTCACTGGAGCGCAACTGACGCTGAAGCTCGAAAGTGCGGGTATCGAACAGGATTAGATACCCT
+
FGFFGGGGGGGGFFGGGGGGGGGGGGGFFGGGGEGGGGFF8F@FGGGFGGGGGGGGGGGGDFEGG8FF<FFEGFDEFF<?6FDFCFG9EGGGGGGGFGFFGGE9FFGGGG>,A?FEFFCGDDGCF,FEGGGCFB;EFFGFG?FGGD7=?CDFGGGCDDG7DFGCE8CGGG<F9BFEEBC,FEFCGGDGG@EGFGFE::<,+1,2?F<<<::22?FF@6C30::CF;8$;121@)<<E5>);D;943,8@=C@:87:?CDGFDFA@>@9CEC5E7C>+C?6+>F>>==+@,9,8EC8=,8:@<,@GGDEGFE@+F7EGEGEFFEEAGGEDCF;C@F+@-FDE@,F@@GDEC,FEF>7EGGGECCBF@6CFDDF@C<GGDFEFBDGDGGGEGFFGFFFE@B,6EEGGGF@F7GDF,F<GCDGFFFFGF9GGCGCCCC@
@s1401 123
TGAGGAATATTGGTCAATGGGCGAGAGCCTGAACCAGCCAAGTAGCGTGCAGGATGACGGCCCTATGGGTTGTAAACTGCTTTTATAGGGGAATAAAGTGAGTCTCGTGAGACTTTTTGCATGTACCTTATGAATAAGGACAGGCTAATTCCGTGACAGCAGCCGCGGTAATACGGAAGGTCCGGGCGTTATCCGGATTTATTGGGTTTAAAGGGAGCGTAGGCAGGAGATTAAGCGGGTTGTGAAATGTAGATGCTCAACATCTGCACTGCAGCGCGAACTGGTTTCCTTGAGTACGCACAAAGTGGGCGGAATTCGTGGTGTAGCGGTGAAATGCTTAGATATCACGAAGAACTCCGATTGCGAAGGCAGCTCGCTGGAGCGCAACTGACGCTGAAGCTCGAAAGTGCGGGTATCGAACAGGATTAGATACCCT
+
AFGGGGGFGGGGGGGFGGGGGGFGGGGGGGGGGGGGFGFCCFFFGGGF7FGGGGGGFEEG7CEFGCFGGGEF?FFGGGGGFGGGGGFFG@ECE8EACGGGGGGGGGDDGGGGGGGGGCEF<EFFGGGGGGFGGGGGCFFFG,A>+>DFFGG9FA@+>9,B>@DFEG:+@@BEGGGGDGGGGGGFGGEFGFC:CC:C==C<;7C,<B4<:?:+3?BAE@FB1:2C-7E)A:7AFC7:>%*?>FFCCCF;FFFC>1:4AAG:<@E2FAE@F,GFGGGGED8E;DF@<FF8F=DE)GC@EGCE=,9<=6GCC?GF?=C@CDFFGGECAGGFE4C4A,,8DFC,?,GGFFEGGFC,ACCF:GFGGCBA,<<GGGCF7GF9,ECGGDEFD@FEEFEGGGFGGGGGGGGFGDGGGGGFDFGGGGGGGGGGFCDGGECCCCCC
@s1401 124
TGAGGAATATTGGTCAATGGGCGAGAGCCTGAACCAGCCAAGTAGCGTGCAGGATGACGGCCCTATGGGTTGTAAACTGCTTTTATATGGGGATAAAGTGGGTTACGTGTAGCTTATTGCAGGTACCATATGAATAAGGACCGGCTAATTCCGTGCCAGCAGCCGCGGTAATACGGAAGGTCCAGGCGTTATCCGGATTTATTGGGTTTAAAGGGAGCGTAGGCCGCCCCTTAAGCGTGTTGTGAAATGCCGCGGCTCAACCGTGGCACTGCAGCGCGAACTGGGGGTCTTGAGTGCACGCAACGCAGGCGGAATTCGTGGTGTAGCGGTGAAATGCTTAGATATCACGAAGAACTCCGATTGCGAAGGCAGCTTGCGGGAGTGCGACTGACGCTGAAGCTCGAAGGTGCGGGTATCGAACAGGATTAGATACCCT
+
C@CFGGGGGGGGGGGGGGGGGGGGGGGGGGGGGGGGGGFGEGGGGGGGGGGEGFGGGGGGGGGFGGGGFFGGGGFFFGGGGGGGGGGGG9EFGFFFGGGGGGGGGG>FFFGGGCFGGGGCFCCFAFGGGGEGG9EA9?9=FFC7EGGFFGGG8D@FG<CFG,@<4++@F:FA,E8CGGECBCGGGG5CFE*,BCCE?EGGG>GGGG<4F.?CF@>FDFGD;B;CAEE*:C7ECCF7<#GGCGCFC<GE=B=:CE8>=DGFFFCAF?*7>,CBCF>EED=?8FF@8F3,CFFFFFCF8CEEE:EDGGEEF?FEE=ECGGGGGFEEAGGFGGGAFGFD=-F8GGFGGCFEGFGFCFF?7FE?C,GGFE@GGGCFGGEFGGGGGGGGGGGGGGFFGGGGGGGGGFGFGGE@GFFDFF9GGGGGGGGGGGGFGGFCCCCC
@s1401 125
TGAGGAATATTGGTCAATGGGCGAGAGCCTGAACCAGCCAAGTAGCGTGCAGGATGACGGCCCTATGGGTTGTAAACTGCTTTTATAGGGGAATAAAGTGAGCCACGTGTGGTTTTTTGCATGTACCCTATGAATAAGGACCGGCTAATTCCGTGCCAGCAGCCGCGGTAATACGGAAGGTCCGGGCGTTATCCGGATTTATTGGGTTTAAAGGGAGCGTAGGCCGTCTGTTAAGCGTGTCGTGAAATGTCGGGGCGCAACCTGGGCATTGCAGCGCGAACTGGCAGACTGGAGTGCGCAGGAAGTAGGCGGAAGTCGTCGTGTAGCGGTGAAATGCTTAGATATGACGAAGAACTCCGAGTGCGAAGGCAGCCTGCTGTAGCGTAACTGACGCTGAAGCTCGAAAGCGTGGGTATCGAACAGGATTAGATACCCT
+
FGGGGGGGGGGGGGGGGGGFGGGGGGGGGGGGGGGGGGGCGGGGGGGGGGFGGGGGGGGGGGEGGGGCGGGGGGGGGGGGGFFGGGGGGFG:FGGGGGGGGGGCEGGGGDGGFGGGGGGGGGGGGGGGGGGFGGGGGFGGGGGGGGGGGGGGGGGGGGF<,>FFEGECCGEFCGDE:>CCECFFDGGGCEGGGGGGEC+F>7,?FG:4CFFGGGGFGFD>B>GG4>0#FFE>FFGDG<=)<C4CF*A5GEEEF5EE/F>6BEEDFFEF@GEA@:CC9E4:9FFC@<C,8D,F=F8DEF@5,FD<F=:GFEE=4C+@CEE=FE885GGFE;GFDAGGFECFGFFF7DFGGGFF@FCGEFF@+GEDFEFGGGFGF@F@<GGGGGGGGGFGEFCEDFGFGGGGFEGGGGGGGGGGGGGFGGFFFGGGFGEGGGECCCCC
@s1401 126
TGGGGGATATTGCGCAATGGGGGAAACCCTGACGCAGCAACGCCGCGTGAAGGATGAAGGTCCTCGGGTTGTAAAATTCTTTTATTAAGGACGGAAAAAGTGACGGTACTTACTGAATAAGCTTCGGCTAACTACGTGCCAGCAGCCGCGGTAATACGTAGGGAGCAAGCGTTGTCCGGATTTACTGGGTGTAAGGGGTGCGTAGGCGGCTTTGCAAGTCAGAGGTGAAATCTATGGGCTCAACCCATAGCCTGCAGTGGAAACGGCAGAGCTTGAGTGAAGTAGAGGCAGGCGGAATTCCCCGTGTAGCGGTGAAATGCGTAGATATGGGGAGGAACTCCAGTGGCGAAGGCGGCCTGCTGGGCTGTAACTGACGCTGAGGCACGAAAGCGTGGGTAGCAAGCAGGATTAGATACCCT
+
DE8FGCFGGGGGFGGGGGGG@,CF:F6,BFGGC,FFGGGGCGC:FGGGG7FGGGGGG,BFBE,E,8F+,B+45CE,5B?,FGGA<FGGGG,B++8+@=DE?F<FE:><+C,C,FC,3EEA3,B,3+@+DC<<<F,@>F*3F:38,,61*1**14,,@C,,3=7B88:,=F:C71::BEECCCCF0/<E:@EG=C$<*77CCFE/C;/<88+/,<,=D?F?AB#(D;<@,C95C@06FF6D=@/<C-;D,>,FDFFE,7,68DC?9F?,:,=FFAC*F@?44>5DA@,B+:GEGEFEGCB@+4@GFGGFECGGGGFFCDGGGGFFE8GF?8CEC,EFFC,FA,EGCGFFFEEGFDFB8@8FC@DFC66<GGGGGFGGGGFE@GF<GFGEGF@FCGFFFDCC,GCGGGGGGGGGGGCCCCC
@s1401 26841
TGGGGAATATTGCACAATGGGGGAAACCCTGATGCAGCGACGCCGCGTGAGTGAAGAAGTATCTCGGTATGTAAAGCTCTATCAGCAGGGAAGAAAATGACGGTACCTGACTAAGAAGCCCCGGCTAACTACGTGCCAGCAGCCGCGGTAATACGTAGGGGGCAAGCGTTATCCGGAATTACTGGGTGTAAAGGGTGCGTAGGTGGTATGGCAAGTCAGAAGTGAAAACCCAGGGCTTAACTCTGGGACTGCTTTTGAAACTGGCAGACTGGAGTGCAGGAGAGGTAAGCGGAATTCCTAGTGTAGCGGTGGAATGCGTAGATATTAGGAGGAACATCAGTGGCGAAGGCGGCTTACTGGACTGAAACTGACACTGAGGCACGAAAGCGTGGGGAGCAAACAGGATTAGATACCCT
+
@8EFGGGGGGGGGGGGGGGGGGGGGFGCEG?FFGGGGFGGGGGGEGGFGGGGGGFGGFFGGFGFGGGFGGGGGEG9FFGDFGGGGGADFCCFGGCFGFGE,C7FGGFFGGGGGGGGGFDFGGEGDCE8D9FC:BDFGGGGF<C7BCFGFGGGFGFFCFCE:FEEGGECFFG>FGGGD77CFFGGGGCEF;G#?@E8C=>8CEG<:C8C@<ACGFF>8DFG?@EDFGGFBCCE<EE>@C?FA,:6DCGGGFE4CGGG9,:CFGF2FEE<28GFBGFGF?EG@9?EFCC:DE9FE>9DECECEEB>BEFEFC,,47,87C6,ED<FGGGGFE<@9FEEC,,4,GCB=6,GGGGGGFFF8GGGGFGF<GGGFEFC<GGF<FC@CEFGEEGGGGGFF<FFC,DB@FGFFGGGFFECCCCC
@s1401 128
TGAGGAATATTGGTCAATGGGCGAGAGCCTGAACCAGCCAAGTAGCGTGCAGGATGACGGCCCTATGGGTTGTACACTGCTTTTATGCGGGGATAAAGTGAGTGACGTGTCGCTCATTGCAGGTACCGCATGAATAAGGACCGGCTAATTCCGTGCCAGCAGCCGCGGTAATACGGAAAGTCCGGGCGTTATCCGGATTTATTGGGTTTAAAGGGAGCGTAGGCCGTCTGTTAAGCGTGTTGTGAAATGTCGGGGCTCAACCTGGGCATTGCAGCGCGAACTGGCAGACTTGAGTGCGCGGGAAGTAGGCGGAATTCGTCGGGTAGCGGTGAAATGCTTAGATATGACGAAGAACTCCGATTGCGAAGGCAGCCTGCTGTAGCGCAACTGACGCTGAAGCTCGAAAGCGTGGGTATCGAACAGGATTAGATACCCT
+
FGGGG<FGGGGGGGGGGGGGGGGGGEGGGGFGGGGGGGGGGGGGGGGGDGGGGGF8?FGGDGGGE@FGGGGGEC,CFFGGGGFGGF9E7CECFDFGGGFGGCFCDGGGGGGGGGG>FAFGGGGGFCGGDGEGGGGGGGCCGGCGEDEGCFGGGGFGFGCFGGF<CEFGGCFFG9*<FF*CA@@7<CEG@BEFGFCEG5AF*:<<@F*2C8?:A%1.2+:5(82>?C;5+CFFE:G@F;CEDG>,#</9FFGGFCEG>CED:@#/@:,*/FFB9CGGGF@7FCGGFFE<2D=F5GGGGB+E9EFGGGEFECFDDDB+GFE>A,E>8FBCAGFC9FA?DE:3<AGGGFFDFCDFEEEFFDE7GGEFFGFGFB<C7FFFFGGGGGGDFAEGGGGGGGGGFFCCFGGGCEGEGGFFDGGGGGGFGFFFE,EGGFFBCCCC
@s1401 22652
TAGGGAATCTTCGGCAATGGACGAAAGTCTGACCGAGCAACGCCGCGTGAGTGAAGAAGGTTTTCGGATCGTAAAACTCTGTTGTTAGAGAAGAACAAGGATGAGAGTAACTGTTCATCCCTTGACGGTATCTAACCAGAAAGCCACGGCTAACTACGTGCCAGCAGCCGCGGTAATACGTAGGTGGCAAGCGTTGTCCGGATTTATTGGGCGTAAAGCGAGCGCAGGCGGTTTCTTAAGTCTGATGTGAAAGCCCCCGGCTCAACCGGGGAGGGTCATTGGAAACTGGGAGACTTGAGTGCAGAAGAGGAGAGTGGAATTCCATGTGTAGCGGTGAAATGCGTAGATATATGGAGGAACACCAGTGGCGAAGGCGGCTCTCTGGTCTGTAACTGACGCTGAGGCTCGAAAGCGTGGGGAGCAAACAGGATTAGATACCCT
+
FFGGDFFGGGGGGGGGFGGFGGGGGGGFGCFGGGEGEGGFGGGGGGGFEGGGGGGC?EDFGFGGGGECCDBAFFGGGGGGGGGGGGGGEFFGFGGGGGGGGGGGGGGGGGGGGGGGGGGGGGGGGGGGGGGGGFGGGGGGGC,>DFGGGGGDGFFF,>FCGGGGCFCGCBEEFGGGGGGGGGCC;F*::FFGC*8<C:BFGD=FGF:(GFGCEGCD??FG>E5:C:>DGGGCF?A=CGCG9EGGF%@DCFFFGFGGGGGC:GGFFDGGDGF:FC>B=<GFCFC@?DDFFC,,@,8AGFGGGGGFFGFFGCFE9GGEEEDF@8C8EEA@C5GEFE@C5GGGGGGGFGDAGGGFCEFFFE<GGGCGGGGCDCFFGGGGGGFFF<<GGGGGGGGEGGGGGGGGGFGGGGGFCCEGGGGGFFDDGGFFCC9FGGGGFFCGCCCCC
@s1401 130
TGGGGAATATTGCACAATGGAGGAAACTCTGATGCAGCGACGCCGCGTGAGTGAAGAAGTAGTTCGCTATGTAAAGCTCTATCAGCAGGGAAGATAGTGACGGTACCTGACTAAGAAGCTCCGGCTAAATACGTGCCAGCAGCCGCGGTAATACGTATGGAGCAAGCGTTATCCGGATTTACTGGGTGTAAAGGGAGTGTAGGTGGCCAGGCAAGTCAGAAGTGAAAGCCCGGTGCTCAACCCCGGGACTGCTTTTGAAACTGCAGGGCTAGAGTGCAGGAGGGGCAAGTGGAATTCCTAGGGTAGCGGTGAAATGCGTAGATATTAGGAGGAACACCAGTGGCGAAGGCGGCTTGCTGGACTGTAACTGACACTGAGGCTCGAAAGCGTGGGGAGCAAACAGGATTAGATACCCT
+
DFFGGGG<EFEFFGGFGGAEC<FGGGGGGGF9FGGGGGGGGGDGDG78+BFFFGGGGGC,EA,?F=EC@CAFGG<9FGFGGDEFEGGGGFF8C=9<CFGFCC>FDFAFFFCG<9EEGG8FFF:C=>F<F9DFFEGGGEGFFGGGGGEEE@FCCGG,@;:BCCFGFCEC:FFGEGGDEECF<7=FF@;>:0?9B?E0:/FF:CCA?F4>C@>,CGF@?9@/;F9CF6312>>D@#FF@7<GEGF::D:FDDB:8<@,?6+8?D<<8FFC,95,6F@==4+B+?@,DF?9GGGGF?;FFFFEF,@+BGCGGEFE46,E>FFFFCEC,9GGGFAGCCFC=<CDCCEDFECCGFDGGGC?GGGGGGFAFGGGGGFEFGFEF>GFF:FFF7GGFFFCFGFGGEFFEFGGGGGGGFCCCCC@
@s1401 131
TGAGGAATATTGGTCAATGGACGCAAGTCTGAACCAGCCAAGTAGCGTGCAGGACGACGGCCCTCTGGGTTGTAAACTGCTTTTAGTTGGGAATAAAGTGCACCACGTGTGGTGTTTTGTATGTACCATCAGAAAAAGGACCGGCTAATTCCGTGCCAGCAGCCGCGGTAATACGGAAGGTCCAGGCGTTATCCGGATTTATTGGGTTTAAAGGGAGCGCAGGCGGACCTGTAAGTCAGCTGTGAAATACGGCGGCTCAACCGTCGAACTGCAGTTGATACTGGAGGTCTTGAGTGCACACATTGATACTGGAAGTCATGGTGTAGCGGTGAAATGCTCAGATATCATGAAGAACTCCAATCGCGAAGGCAGGTATCCGGGGTGCAACTGACGCTGAGGCTCGAAAGTGCGGGTATCAAACAGGATTAGATACCCT
+
CFFGGGFGGGGGGGGGFGGGGGDGGGGGGGGGGGGGFGGCFGGFGGDEEGGGGGGGGGGGGGGFGCGGFCCEFF<FGFGGGGGGGGGGCFDAFCFFFGGGGFGGFGGGGGGGGGGGGGFGFAFGGCFDFGGGGGGB,@@DB=FEECEFGGGGGFCCFEF@:FFGGGGGGGGGFFGGE*<<:9F@AF5FFGGF+<<=5*=:++<CCGG@EF9?DFE@GFDB:6EDDB=4>6#><A?=BFFCDF+GGCG=?F0CF@E>CCEEGGEFCCGGGGGFA86B@2D<=FBAGGGFFD<EDFCCDGFF=F>,@,FFGGFEC9,9EB>FFFC@0@>EADFGGEFDECEGF=EAFFFCGFFFFCCCFFGFFGGFE@<GGFGGGGEGFEEDFCGGFGFGGFC7FFGFGGGGFEFEE7GGGGGGGGGGGGFFGFGFFE<GGGGCCCCC
@s1401 25304
TGAGGAATATTGGTCAATGGACGAGAGTCTGAACCAGCCAAGTAGCGTGCAGGATGACGGCCCTATGGGTTGTAAACTGCTTTTATAAGGGAATAAAGTGAGTCTCGTGAGACTTTTTGCATGTACCTTATGAATAAGGACCGGCTAATTCCGTGCCAGCAGCCGCGGTAATACGGAAGGTCCGGGCGTTATCCGGATTTATAGTGTTTAAAGGGAGCGTAGGCCGGAGAGTAAGCGGTTTGTGAAATGTAGATGCTCAGCATCTGCACTGGAGCGCGCACTGGTTTCCTGGTGTAAGCACAAAGTGGGCGGGATTCGTGGTGTAGCGGTGAAATGCTTAGATATCACGTAGAACTCCGATTGCGAAGGCAGCTCACTGGAGCGCAACTGACGCTGAGGTACGAAAGCGTGGGGATCGAACAGGATTAGATACCCT
+
,CFFFGGGGECCEEGGGGF<EAFGGGDFFCEEFFGDFCFFFF,CDF+BFEG9FEFGGGEFGGGGGG,CAFCEFFFFGAGC,:AFFFEFC9FEF<=EFFAFGGFFGFFGGFGGG9?F9<F,@EGDFEGFE9E99E;=DEFCGGE@E7FBCAFBD>@CFFGGF@@,++@>CFDDCAFDEFG7,@,1FFEGF:<:FFBFCG+2:<,8,8,,?FF:2,48B5F<58=C73/9CE#3EFCAC,#,1*7,/1EEF;><EAF;<7<FEE@,C@?38,2#F=+>:8':D8FB8,+84+,8+EE5,C,,E?,CE>GC6=4,+,EEGFFEEA@8)7,9;=?@,FFC,-GFC,FF@E=DA,?66@BFFCGGFCF7FCCGDAF<DFGFFGCGDGGFADFEEDEGGGGGFB:,FBA,B,F7GFFDFFFFBEE@@<GGGGGEC<F8C<9C
@s1401 133
CGGGGAATATTGGGCAATGGGCGCAAGCCTGACCCAGCAACGCCGCGTGAAGGAAGAAGGCTTTCGGGTTGTAAACTTCTTTTGTCAGGGACGAAACAAATGACGGTACCTGACGAATAAGCCACGGCTAACTACGTGCCAGCAGCCGCGGTAATACGTAGGTGGCAAGCGTTATCCGGATTTACTGGGTGTAAAGGGCGTGTAGGCGGGAGTGCAAGTCAGATGTGAAAATTATGGGCTCAACCCATAACCTGCATTTGAAACTGTACTTCTTGAGTACTGGAGAGGCAGGCGGAATTCCGTGTGTAGCGGTGAAATGCGTAGATATACGGAGGAACACCAGTGGCGAAGGCGGCCTGCTGGACAGCAACTGACGCTGAGGCGCGAAAGCGTGGGGAGCAAACAGGATTAGATACCCT
+
GGGGGGGGGFFGGGGGFGGGGFFGGGGGGGGGGGGGGGGGGGGGGGGEGGGGGGGGGGGGGGGGGGGGGGGGGGGGGGGGGGGGGGGGFGGGGGGGGGGCGGGGGGGGGGGGGGGGGGGGGGGGGGGGGGGGGGGGGGGGGGGGGGGCGGGCFEGGGGFFCFF9EE<FGGGGGGF9CCFCGGGFE(FFG'EEGGGC;ECCGG3CFG:CGGCEGGCFC4<><59FCFGCAFG?FGGGGF@8FF8FGGGGGEFGGGFGGGFD:C+:GGG=FCGFFFFAFFFFFGGGFCGFFFDGFC9,98+CCB,GEGE=GGGGGGGGGGGFFE8<,?GFGGGF,EBFFFGGFCFFEEGGGGGGCGEFGGGGGGFFDGGGFFGGGGGGGGGGGFCGGGGGGGGGFFC;CGFGFGGGGGGGGGGGFGCCCCC
@s1401 134
TGGGGAATATTGCACAATGGGGGAAACCCTGATGCAGCGACGCCGCGTGAAGGAAGAAGTATCTCGGTATGTAGACTTCTATCAGCAGGGAAGATAATGACGGTACCTGACTAAGAAGCCCCGGCTAACTACGTGCCAGCAGCCGCGGTAATACGTAGGGGGCAAGCGTTATCCGGATTTACTGGGTGTAAAGGGAGCGTAGGCGGCGGGGCAAGTCAGAAGTGAAAGCCCGGGGCTCAACCCCGGGACGGCTTTTGAAACTGCCCTGCTTGAGTTCAGGAGAGGTAAGCGGAATTCCTAGTGTAGCGGTGAAATGCGTAGATATTAGGAGGAACACCAGTGGCGAAGGCGGCTTACTGGACTGACAATGACGCTGAGGCTCGAAAGCGTGGGGAGCAAACAGGATTAGATACCCT
+
C<FGGGGGGGGGGGGGGGGGGGGGGGGGGFGFGGGGGGGEGGGGGGGFGGGGF@FGFGGEFFE<FFF=FGFGG<DFFGGGGGGGGGGFGGFFEFGFGGGFEGEGFEGFGGFFAFFGG8DAC:FCFDGGGGGFFEF>FG?7FBFGEDEEC*CGGGCCFFGCEGGGGGGG:CFD<FGGCC*,2BF9CFFG7,+<F<FEGGGC;<;54?83>#::C?FACCFFAFEGF=9CCFFB<FED;8<C<CEEBE>@@FBCGGGFCE9CFFF+;A??8@?,1#GFFFE?,E,CEECEDEECEFDGCFE?DDEC5@BBDFF9,,E>FC:9DFFFAGGGFFGFGGGGFGFEGEGFFFCEGGFGGGGGGGGGGFEFGGGGGGFCFGFGGGGGGGFFGEGGGGFDGGFFGGFFFGGGGGFGGGGCCCCC
@s1401 135
TGGGGGATATTGCGCAATGGGGGAAACCCTGACGCAGCAACGCCGCGTGAAGGATGAAGGTCTTCGGGTTGTAAACTTCTTTTATTAAGGACGAATAAAGTGACGGTACTTAATGAATAAGCTCCGGCTAACTACGTGCCGGCAGCCGCGGTAATACGTAGGGAGCAAGCGTTGTCCGGATTTACTGGGTGTAAAGGGTGCGTAGGCGGCTTTGCAAGTCAGATGTGAAATCTATGGGCTCAACCCATAGCCTGCATTTGAAACTGTAGGGCTTGAGTGAAGTAGAGGCAGGCGGAATTCCCCGTGTAGCGGTGAAATGCGTAGAGATGGGGAGGAACACCAGTGGCGAAGGCGGCCTGCTGGGCTTTAACTGACGCTGAGGCACGAAAGCGTGGGTAGCAAACAGGATTAGATACCCT
+
ACFGGGGGFFGFGGGGGEFFGGGGGGGGGGG@FGGGGGGGGGGGGGGG@FGGGGGG8EEGFFAFFGGGFGGGGGGGGGG9FCGGGGFGDG?EFGGFFFGGGFGGGDGGGFGGGGGGGFGGAFBEFGGGGDGGGGGGFGGGGGGCGEGG>CEFFEGGG@F@7F<<ECCF<F@8<CEF9<F7F>F@GFCCC#8C>5F@GCCGGGEEEEFEF>E?DDFFEF:7<>9;@29CG<EC:,<<@>:/3<@;FFDCFD@<7-;FFECD8<?6DEA#<#FD<FFFGGGGE;DFFEGFCFCC=<;=8DGECGGEGEG@BBEAFGGFCGGFGFGFEEFGGF<DFFGFEGGFGFC@GGGFFCGGEFCFGEDFFEFGGGGF9GGGGGGGFFA,FFGGGGFFFGGGFFEGGFFGFFEDGGGGGGGGGGCCCCC
@s1401 136
TAGGGAATATTGCACAATGGGGGAAACCCTGATGTAGCGACGCCGCGTGGAGGAAGAAGGTCTTCGGATTGTAAACTCCTGTTGTTGAGGAAGATAATGACGGTACTCAACAAGGAAGTGACGGCTAACTACGTGCCAGCAGCCGCGGTAAAACGCAGGCCACAAGCGTTGTCCGGAATTACTGGGTGTAAAGGGAGCGCAGGCGGGAAAACAAGTGGGAAGTGAAATGCATGGGCTCAACCCGTGAACTGCTTTCAAAACTGTTTTTCTTGAGTAGTGAAGAGGTGGGCGGAATTCCCGGTGTAGCCGTGGAATGCGTAGATATCGGGAGGAACACCAGTGGCGAAGGCGGCCTACTGGGCACCAACTGACGCTGAGGCTCGAAAGTGTGGGTAGCAAACAGGATTAGATACCCT
+
FCFFGGGGGGGGGFFFGGGF8BBF:FEACFGGGFCFFFEGCGEFGGGFG=FGGEGGG8FG<E9EG,F,8CC95EFFEFD,,FEAEEFGGG<EEFFGGGGG9F7CFFCDDFGFBFFEF<FFGDGGGG+>3,@ACB=+DFGFF7C,33@>F7:;FF:*C@C**44,,4,F7*<??;CEGG7C:CBFFFCG:,<C9FF583C697C::CC36,7,9?21,$D>,<=75,@4,,3D@,D?FB*58+,,=DCGF6B+,,6,3,==CD>,FGF<GFDGEFD?@@,,68D7F@+GGFFDGEEEE:@GGGGGFGDEGCF9,:EE@<F@F@+:7FB,EA,FGGGFGF8CEFGFGGEGGF<FB;,GAEA45CBCGFEGGDGGF@EEFCGGFCFGFGGGGEGEFEC,E,GFFGGGGGGGGGGCCCCC
@s1401 137
TGAGGAATATTGGTCAATGGACGAGAGTCTGAACCAGCCAAGTAGCGTGAAGGATGAAGGTCTTACGGATTGTAAACTTCTTTTATAAGGGAATAAACCCTCCCACGTGTGGGAGCTTGTATGTACCTTATGAATAAGCATCGGCTAACTCCGTGCCAGCAGCCGCGGTAATACGGAGGATGCGAGCGTTATCCGGATTTATTGGGTTTAAAGGGAGCGCAGACGGGTCGTTAAGTCAGCTGTGAAAGTTTGGGGCTCAACCTTACAATTGCAGTTGATGCTGGCGTCCTTGAGTGCGGTTAAGGTGTGCGGAATGCGTGGTGTAGCGGTGAAATGCTGAGATATCACGAAGAACTCCGATTGCGAAGGCAGCACACTAATCCGTAACTGACGTTCATGCTCGAAAGTGTGGGTATCAAACAGGATTAGATACCCT
+
<C9FFGFFGGGGGGGGGGG8FFEGCFCFFGGGGGGCG?FF8FD9CFGECCGGECFFFC@FGGGGGGC@@,@EGGFFFGGCFFGGGFGFCFFBFE<FF9A=AD=FGFEDGG+8C,BCFFFGFGGGA?AFGAFA,<@EFFGFFEF7CF><FAFGGGCGGEDFFGGFC>B@FE+:,>+3<@FCFGGG71C*>@ECC9*:CGFGG@F,<:*<BC,>+?:FG975(4*28)*0::E8/*:8<2,<0,;@C.F--@+07.58:CD<,;:,C,CFD=CD;B377,0++BFF68AFE48,5F?7E@9:,,,>FGF4:,<9++4+7FF<=C@6)@CAD=99?9<DD<9GFDFE<FEGGFFEAB+7GFFCC,@8AEFGF9FGGGFGFGGGGCEGGGEFCFDFE?<EGGGGGGCGGFGGGFFFFCGGGFFEFFFFFGGFGFFC<A@@
@s1401 20852
TGGGGGATATTGCACAATGGAGGAAACTCTGATGCAGCGACGCCGCGTGAGTGAAGAAGTATTTCGGTATGTAAAGCTCTATCAGCAGGGAAGAAAATGACGGTACCTGACTAAGAAGCCACGGCTAACTACGTGCCAGCAGCCGCGGTAATACGTAGGGGGCAAGCGTTATCCGGATTTACTGGGTGTAAAGGGAGCGTAGACGGCGACGCAAGTCTGAAGTGAAATACCCGGGCTCAACCTGGGAACTGCTTTGGAAACTGTGTTGCTAGAGTGCTGGAGAGGTAGGCGGAATTCCTAGTGTAGCGGTGAAATGCGTAGAGATTAGGAAGAACACCAGTGGCGAAGGCGATTCTCTGGACTGTAACTGACGCTGAGGCTCGAAAGCGTGGGGAGCAAACAGGATTAGATACCCT
+
FGGGCGGGGGGFGGGGGGGGGGGGGGGGGFGGGGGGGG>FFGGGGGGEEGFGGGFFFGFGFGFCFFGECGF?EFFFFGGFGGGGGGGGGG@DECFGGGGGDGGGGGGFFFFD<CFGGGGG,=CCFGGGGGGGGGFDFFGG<,@FGG@CFGDFCGG5FGGGDCFG7B@GG:C/CFGDG<@:FG*FC73F<@FGB@F@EGCGGE4CCED>@@CEGFGFFGGFAF.CFED)GFFFF8DFGGDFGGFGGG=<GF<=,FFGGGGGDE=:DGG>FFEBAFFA<FEEFB1F<B8+EFEF>@,E8@E,GGGGFGGGGGFEFEGGFGGDGGGEGGGGGGFFDGGGFGGGGFGDGGGGGGGDGFGFGGGGGDGF@GGGGGGGF@GGGGECGGGGGGGGGGGFGFGFF9DFGGGGEBFGGGGCCCCC
@s1401 139
TGGGGAATATTGCACAGTGGGCGAAAGCCTGATGCAGCGACGCCGCGTGAGCGAAGCAGTATTTCGGTATGTAAAGCTCTATCAGCAGGGAAGATAATGACGGTACCTGACTAAGAAGCACCGGCTAAATACGTGCCGGCAGCCGCGGTAATACGTATGGTGCAAGCGTTATCCGGATTTACTGGGTGTAAAGGGAGCGCAGGCGGTGCGGCAAGTCTGATGTGAAAGCCCGGGGCTCAACCCCGGTACTGCATTGGAAACTGTCGTACTAGAGTGTCGGAGGGGTAAGCGGAATTCCGAGTGTAGCGGTGAAATGCGTAGAGATTAGGGGGAACACCAGTGGCGAAGGCGGCTTACTGGACGATAACTGACGCTGAGGCTCGAAAGCGTGGGGAGCAAACAGGATTAGATACCCT
+
EFGGGFFFGGGGGGGGGGGGGGGGGGGGGGGGGGGGGGCCFEGGGGGGGGGGGGGG+CEEGFGGFCFBBFGGGGGGG9EFGCFFGFGGGG=FGGGGGFGGGGGGGGGFAAFFFGGGGGGGFGGGGEGGGGFFGGFEE:FFG@:FEDGG@GD<FGG:F;F8,CF@9,4<FFEFFCCEGGG:G=GDGGGG</<6F@DCC,:C.1:7EE/E>;GC@F;><>FF(FC?FCEEFCCGCGGGGGG/FG@EEG,F@FFGGF;BF@D=:CGGGGFC;FDF,GEGC;CEFCEFG6F+EF?9>+B88B,BAFBEFFCC@9FEEFEEDCEDC,,GF@7GFCEDFCCEA,<EDGGFFF7FFCGGCGGGGGGGGGGGFFCGGFCGGGGGFGGGFFFGFDGGE?GGGGFFGGGFGGGGGGGGFGGCCCCC
@s1401 25544
TGAGGAATATTGGTCAATGGACGGAAGTCTGAACCAGCCAAGTAGCGTGCAGGATGACGGCCCTATGGGTTGTAAACCGCTTTTATGTGGGAATAAAGTGAGGGACGTGTCCCTTTTTGTAGGTACCACATGAATAAGGACCGGCTAATTCCGTGCCAGCAGCCGCGGTAATCCGGAAGGTACGGGGGTTATCCGGATTTAGTGGGTTTAAAGGGAGCGTAGGCCGTCATTTAAGCGTGTTGTGAAATACTGTCGCTCAACGACAGAAGTGCAGCGCGAACTGGGAGACTTGAGGGCGCGGAATGCAGGCGGAATTCGTCGTGTAGCGGTGAAATGCTTAGATATGACGAAGAACTCCGATTGCGAAGGCAGCTTGCAGTAGCGTAACTGACGCTGAAGCTCGAAAGTGCGGGTATCGAACAGGATTAGATACCCT
+
@FEAF6CFGAE,@FGGECDEEGDGGGGEFFCE9C<<@EGAFFFGG9@B@FFFF@FGFF>7FC@FEFA,:C=68CCFG,=F+8<EGGD9,,,9:AAECFGFGD8=CF+BB<E,BFC8,9CF?7<5C?<FDEF9B9,@CDDC,DBG@CFFDBD<8@7+B@B3<@A>:+***5<D,@*><CF7F,?*<**4448+7>C7:**,11;:9>2,;:ACGC,1@?C;/1:*C3++,1<::B:2F;@C@<9F,7C>3C5>C@>6CB@*D9;FF@,F:83++@>B=7,=F=F<C,?C,,FA06+78F=C,5,,<?EECEC,448+>@>+F<@+*8,:EACC5,,@,B,FCEEADF8FGGGFFEF@,<GGGGEBGFCF<@,FC,CC,<:DECGGF<C@,@BEFGGFFFC@CFDGFCF@CC;,GGFFBD<GGGGGGCGFF8F<CCB-
@s1401 23540
TGGGGAATATTGCACAATGGGGGAAACCCTGATGCAGCGACGCCGCGTGGAGGAAGAAGGTCTTCGGATTGTAAACTCCTGTTGTTGGGGAAGATAATGACGGTACCCAACAAGGAAGTGACGGCTAACTACGTGCCAGCAGCCGCGGTAAAACGTAGGTCACAAGCGTTGTCCGGAATTACTGGGTGTAAAGGGAGCGCAGGCGGGAAGACAAGTTGGAAGTGAAATCTATGGGCTCAACCCATAAACTGCTTTCAAAACTGTTTTTCTTGAGTAGTGCAGAGGTAGGCGGAATTCCCGGTGTAGCGGTGGAATGCGTAGATATCGGGAGGAACACCAGTGGCGAAGGCGGCCTACTTGGCACCAACTGACGCTGAGGCTCGAAAGTGTGGGTAGCAAACAGGATTAGATACCCT
+
FFDFGGGGGGGGGGGGGDGGGGDGEGGGD8FGDDGGGG>CFGDGGGDGGEGGGGGGGFFFFFAFGGGGGGGGGGGFFGFDFGFFG8<=FEFEE8FCEFFFF>7FFGGEGDCGGGGGFGDCFFGGD:FCFCBF:FFGGGGGGGF3>7>><**?FFEF,<4>,>C@EC7=?:=CCFECG6=3CF*FFF9<*8?+><:9C%,0ACF5:CFC><;,AFFECFFFA?GCFFGGGCF@DEGBFF?38CFCGFGGGGGD=F>=E9GCFDFFGGGDGFFA<GFEGGFF:EEFA@CDGGF==FE>87EGGGGGBEGGGFGF?:GGD<FCGEGGFEECFFFFCC8,CEEDEFGGGGEGGGGFFCDGFC,EAGGGGGGGEGGGGGGGGGDGGGGE<CGGGGGGGGGGGEFFFGFGGFGGGDGCBCCC
@s1401 142
TAGGGAATCTTCCACAATGGACGCAAGTCTGATGGAGCAACGCCGCGTGAGTGAAGAAGGGTTTCGGCTCGTAAAGCTCTGTTGGTAGTGAAGAAAGATAGAGGTAGTAACTGGCCCTTATTTGACGGTAATTACTTAGAAAGTCACGGCTAACTACGTGCCAGTAGCCGCGGTAATACGTAGGTGGCAAGCGTTGTCCGGCTTTATTGGGCGTAAAGCGAGTGCAGACGGTTCAATAAGGCTGATGTGAAAGCCTTCGGCTCAACCGGAGAATTGCATCAGAAACTGTTTAAGTTGAGTGCAGAAGGGGAGAGTGGAACTCCATGTGTAGCGGTGGAATGCGTAGATATATGGAAGAACACCAGTGGCGAAGGCGGCTCTCTGGTCTGCAACTGACGCTGAGGCTCGAAAGCATGGGTAGCGAACAGGATTAGATACCCT
+
FFFGGGDEFFGGGGGGGGGGFGCGG@FFGGGGFGGGGGGGGGGGGGF@@FGGGGGGGEFGGFCFGDCFFGGDGGDCA9FAFFFGFEGF,=EEGCFE@FA,,BEG<FF<FGF9,?FGGGFB,C<AE<CEGGGGCA,EDFCGDBFGGCGGGGGGGGGGGGF<FFG<DEFFGGGEFEEDFB9B,,5*?BF,C9CF>CFC=,CEC9EGF>,,<,<:EFC4BC?20<3CF6C+AC:8:;>29337%<7D@:83,,?<F=,8E@=+@0>EFF@GGA@9FF4B7E,CDF@==6DE5,,5<,A,8:DFGFFEB@6,<F8A<C,C,=9>EEFDGGCGGFGEDGCGFEEFCCFGGGCDDGGE9FGFGCEFFA9,GGDF@E,EGGGGGDGE@FAFFFGGFFFEGGGGGFCEEDGGGGGGGFFGGGGGGGGGGGGFFGGGFCGGGGGGCCCCC
@s1401 143
TGGGGAATATTGCACAATGGGCGCAAGCCTGATGCAGCAACGCCGCGTGGAGGAAGACGGTTTTCGGATTGTAAACTCCTGTTCTTAGTGAAGAATAATGACGGTAGCTAAGGAGCAAGCCACGGCTAACTACGTGCCAGCAGCCGCGGTAATACGTAGGTGGCAAGCGTTGTCCGGAACTACTGGGTGTAAAGGGAGCGCAGGCGGGGGAGCAAGTCAGCTGTGAAATCCATGGGCTTAACCCGTGAACTGCAGTTGAAACTGTTCTTCTTGAGTGAAGTAGAGGTTGGCGGAATTCCGAGTGGAGCGGTGAAATGCGTAGGTATTCGGAGGAACACCGGTGGCGAAGGCGGCCAACTGGGCTTTTACTGACGCTGAGGCTCGAAAGTGTGGGGAGCAAACAGGATTAGATACCCT
+
GGGGGCEGGGGGGGGGGGGGFGGGGGGGGGFGGGGGGGGGGGGGGGGFGGGGGGGGGGGGEGGGGGGFGGGGGGGGGGGGGFFFGGGGGGGGGGGDFGGGGGGGGGGGGGGCFGFFCGGGGGGGGGGFFFDGGEFGDCGFFGFCGEGCGFGGGGGG:CGGGGFGGGCFGGGDFGGGGGGGGFGGGG224#?E?@FGGGCC7DFEEGGGGG8?:FGF>?<:8=FCFF:@&CF<8FE:D@FCGGFG@/@5GFFFG@EE1ACCFDD:F>FCF='DADFFGDDE<CGFCD47CFDFGGGGC=BE<FF@+@>+DGGF=@GFEBGGFGGGGFCEGFDEF7EEFCGGGF@GFGEGFGGGGGFEECFB8GGFFGGFGGGGEGGFFGGGGGGGFGGGGGFCGGGFFDGFAFFCGGGDGGFGCCCCC
@s1401 22433
TGAGGAATATTGGTCAATGGACGCAAGTCTGAACCAGCCAAGTAGCGTGCAGGATGACGGCCCTCTGGGTTGTAAACTGCTTTTAGTTGGGAATAAAGTGCACCACGTGTGGTGTTTTGTATGTACCATCAGAAAAAGGACCGGCTAATTCCGTGCCAGCAGCCGCGGTAATACGGAAGGTCCGGGCGTTATCCGGATTTCTTGGGTTTAAAGGGAGCGTAGGCCGGAGATTAAGCGTGTTGTGAAATGTAGAGGCTCAACCTCTGCACTGCAGCGCGCACTGGTCTTCTTGAGTACGCACAACGTGGGCGGAATTCGTGGTGTAGCGGTGAAATGCGTAGATATCACGAAGAACTCCGATTGCGAAGGCAGCTCACGGGAGCGCAACTGACGCTGAAGCTCGAAAGTGCGGGTATCGAACAGGATTAGATACCCT
+
FGGGGCFGDFFGGGGGGGFFFF7@FECEFCFGGGGGGFFCCFCFGG>FGGGGFGGGCEFGDGEFFFFGDFE=BEFGFFGGGD9FGFFFG=EFGG9FGGGGGGGGGGDGGGGGGG8FGGGGGGGGGFFGGGGGGGGCGEGFGFGDG7>=DC9CFDFFFECG7<DFF@CGGDEFFGGGEG?>'>7FBFG>CFFCFGGGEEFG$8CCBCF:FGCF@GCFGFE>?>GGGGGCCEFFF9EBFGCCEF<CGFGFFFDFDCGFG>:CGG=GGF7FFCC2FC:E>E*@BFGGFFFCECFC*CB+CF@:DEFCGGGGGGEF8>7CCGGFFAC=5EF<CGFC@,C=9,C,FD,CEC<FECE?6FEG>GGF7GGGGEAEGGGGGFFE+GGFCFEF9FFEEC;@GAFCDFF@8>GFEFGGDGGGDGGGGGGGGGGGC@GFFGFC<AA<
@s1401 22966
TGAGGAATATTGGTCAATGGGCGAGAGCCTGAACCAGCCAAGTAGCGTGCAGGATGACGGCCCTACGGGTTGTAACCTGATTTTGCTGGAGAATAAAACACCCTACGCGTGGGGCCTTGCATGTATCCAGTGAATAAGGACCGGCTCATTCCGTGCCAGCAGCCGCGGTAATACGGAAGGCCCGGGCGTTATCCGGCTTTATTGGGTTTAAAGGGAGCGCAGGCGGAGGAGCAAGCCAGCCGTCAAAGGTCGGGGCTCAACCCCGTTGAGCGGTTGGAACTGGTTCCCTTGATTGCGGGAGAAGAAGGCGGTACTCGTGGTGTAGCGGTGAAATGCATAGATATCACGAAGAACTCCGATTGCGAAGGCAGCCTTCCGGCCCGCCAATGACGCTCATGCTCGAAGGCGCGGGTATCAAACAGGATTAGATACCCT
+
<EGGGGGGGGGGGAFFFAAEFGGGGGGG<,EFGGGFCGGGEGGGGGGFGGGGFGFGFF7CEGGGGGGGGGGDGFE,EFF,C,<CEE?F,EFGGGFFG9,=,CGGGGGGGD=CEGCFG?CC@DA<FDEFGFFCFGGGGGGFD@FEG:+>FFG9DC>:CF7F,5@,>8FGBEGFFF=F*=*<<<<1:CDGGGGGGGGG**:+<+<EAF//8CE<EEG4:;5)8E8:9:CDDE#,2<(:#*=8-?/3A93#@E@FFC?+8*<<FCCFC?F<*>*>F2F@,EFFGF<:>@8,B:@0+C<+CC=AF=>B7@F@CC8,8C7EDDFGGEE=@6,FFDA,EGGEC,,E>CCGDFFE9?EAC=E7EB+7EFDFC@FF<AGFEGF@CEGGGCEC<9DGF@EE,<DFFC<C<FE7GGGFFFFFFGGFF@BE9GGGFFGFFFCCCCC
@s1401 25659
TGGGGAATATTGCACAATGGAGGCAACTCTGATGCAGCGACGCCGCGTGAAGGAAGAAGTATCTCGGTATGTAAACTTCTATCAGCAGGGAAGAAAATGACGGTACCTGACTAAGAAGCACCGGCTAACTACGTGCCAGCAGCCGCGGTAATAAGTAGGGGGCAAGCGTTATCCGGATTTACTGGGTGTAAAGGGAGCGTAGACGGACGGGCAAGTCTGATGTGAAAGCCCGGGGCTTAACCCCGGGACTGCATTGGAAACTGTCCATCTTGAGTGCCGGAGAGGTAGGCGGAATTCCTAGTGTAGCGGTGAAATGCGTAGATATTAGGAGGAACACCAGTGGCGAAGGCGGCTTACTGGACGGTAACTGACGTTGAGGCTCGAAAGCATGGGTAGCGAACAGGATTAGATACCCT
+
EECEE@FGGDEGFGGGFEFDGGE,CEGGFEFCCFGGE8FEGGGGFGE@FFFFGGGGGGFEACFCCCFBEFDAFGG9AFCEA<FGGCFGFGFFGG,BAFGGGEEGECG?FFGGGGCGFFC,?=CGD@FFGGGGGADF7,3<>,<,87:@BFFFC,>,@9C7:<<FF5@7C:F=FC@CEGGGF?FBFGEGF:C+?B:@EGG3E<ECEG88:>EGGGD@FFGG0?+.>F:@85/:ECC@2FG#=C>C:::@9GGFGG<D=96EC@GDFF-<=E<GDC8F>@@FDG9BFB8+EBEFFBAFCDFCGFDE9C@,GFF,CFBCEBE8FDGF9FF<?:<A@<EFCGCGGGGGGGFEDFGFAC@@GGGGFC<C,FCCCFDGFFGGGEFCGGGGFFFGFGFFFC>GGGGFGGGGGGGGGGGCCCCC
@s1401 147
TGAGGAATATTGGTCAATGGGCGAGAGCCTGAACCAGCCAAGTAGCGTGCAGGATGACGGCCCTATGGGTTGTAAACTGCTTTTATAAGGGAATAAAGTGAGTCTCGTGCGACTTTTTGCATGTACCTTATGAATAAGGACCGGCTAATTCCGTGCCAGCAGCCGCGGTAATACGGAAGGTCCGGGCGTTATCCGGATTTATTGGGTTTAAAGGGAGCGTAGGCCGGAGATTAAGCGGGTTGTGAAATGTAGGCGCTCAACGTCTGCACTGCAGCGCGAACTGGTTTCCTTGAGTACGCACAAAGTGGGCGGAGTTCGTGGTGTCGCGGTGAAATGCTGAGATATGACGAAGAACTCCGATTGCGAAGGCAGCCTGCTGTAGCGCAACTGACGCTGAAGCTCGAAAGTGTGGGTATCGAACAGGATTAGATACCCT
+
EFGGGFGFGGGGGGGGGGGGGGGGFGGGGGGGGGGGGGFFGGGFGCCFGGGGGGFGGGGGGGDFFCFGGGGGGGGGGGGGFEFGGGGGGGGFGGGGGGGGDFFF<FFF8+8CFGGAFGGGG<DFDDGGGCCFFGGGGE9,BDCCCGGGGGGGGGGDGGGGGGGGECCCFDCGEGCFE**>FDEEB7CECFEFFG7:CGGG77FGGD:FCF2<BFF?C?FBB>C;/9<>EE;GGGG<5)*'CFFE7=FF4*;C5:D:717DCFGCFCGGG<GAGC18CD==DFDGGFDBCFFF9FCCC3,5,AD8EGGEFCE>,+@7CF?FF=>6)GGFCAECG?E,9<,,FDF8D8,GFA::,CGDGGFCCGGGFDEGFF@FGF<F<F@FCGGFFCGGGGEGGFE@<EGFC@FDFGGGGFGFEF9<EFB,FGFFGFCFE,FCCCCC
@s1401 148
TGAGGAATATTGGTCAATGGGCGAGAGCCTGAACCAGCCAAGTAGCGTGCAGGATGACGGCCCTATGGGTTGTAAACTGCTTTTATAAGGGAATAAAGTGAGTCTCGTGAGACTTTTTGCATGTACCTTATGAATAAGGACCGGCTAATTCCGTGCCAGCAGCCGCGGTAATACGGAAGGTCCGGGCGTTATCCGGATTTATTGGGTTTAAAGGGAGCGTAGGCCGGAGATTAAGCGTGTTGTGAAATGTAGACGCTCAACGTCTGCACTGCAGCGCGAACTGGTTTCCTTGAGTACGCACAAAGTGGGCGGAATTCGTGGTGTAGCGGTGAAATGCTTAGATATCACGAAGAACTCCGATTGCGAAGGCAGCTCACTGGAGCGCAACTGACGCTGAAGCTCGAAAGTGCGGGTATCGAACAGGATTAGATACCCT
+
EDGGGGGGGGGGGGGGGGGGGGGGGGGGGGGGGGGGGGGGCGFGGGGGGGGGGGGGGGGGGGGCFGGGGFGFGGFFFGGFGGGGGGGGGGGEEGGGGGGGGGGGGGGGGGGGGGFGGGGGGGGGGGGGGGFDDFGGGGFFEFGGGGGGGGGGGGFGGGGGGGGGGGGGG7CFGFDDGEGCF>F3GGGGGFGFF,=;GGCF7CBFG@C:<CFFFGGFG0<><7EFFEGFFG<G1CF=>?EGEFF<FEFCFFGGFE@0E:GFEFCGF;<ACD>28@+GGGF??FGGFDA5,=,C)+CEGFFGGAAGGGGFECGGFGGECD+CGGCGFGC>CGFCGFGFGGGGGGGGGGGGGGGGGGGGGGGGGGGGGGFFGFFFCDGGGGGGGGGGGGFGFC;GGGGGGGGGFGGGGGGGGGGGGGGGGGFGGGGGGGGFGGGCCCCC
@s1401 149
TGGGGAATATTGCACAATGGGGGAAACCCTGATGCAGCGACGCCGCGTGAAGGAAGAAGTATCTCGGTATGTAAACTTCTATCAGCAGGGAAGATAGTGACGGTACCTGACTAAGAAGCCCCGGCTAACTACGTGCCAGCAGCCGCGGTAATACGTAGGGGGCAAGCGTTATCCGGATTTACTGGGTGTAAAGGAAGCGTAGACGGTGTGGCAAGTCTGATGTGAAAGGCATGGGCTCAACCTGTGGACTGCATTGGAAACTGTCATACTTGGGTGCCGGAGGGGTAAGCGGAAGTCCTAGTGTAGCGGTGAAATGCGTAGATATTAGGAGGAACACCAGTGGCGAAGGCGGCTTACTGGACGGTAACTGACGTTGAGGCTCGAAAGCGTGGGGAGCAAACAGGATTAGATACCCT
+
FFGGGFGGGGGEGGGGGGGEGGGGGGGGGGGGGGGGGGGGGGGGGGECEGGGGGGGGGG9F9CEEEGFGGGGGGGGGFGGFABFGFGGGGG<FFGFFFGGGGGGDGGFGGGGGGGGGGGGGGGGGGGGGGGGGGGGGGGGGGFGGGGGGGCFGGGGGGCCEGGGGFFGGCCFGGGGDGGGFGFF;GFG5?CG=DCFFGG;D<EFGGGGGGGDEEGFFGGGF=<CGFGGGFFFEGGGC>B@>87GGGGFFFB6FDCEC372D=FGGFGBE<FF=EEGGGGGGGGGGC7FEEA@,8=EECEFGFEGBE@GGEC;??@@,AECEAGECGGF?,GGGFFFFGGGGCEFGGGGGGGGGGGFGGGGGGGGGGFGGGFGGDGGGGGGGGFF:DGFFFCEEE9GGGF@FFGGGGGGGFF@CCCC
@s1401 150
TGAGGAATATTGGTCAATGGGCGAGAGCCTGAACCAGCCAAGTAGCGTGCAGGATGACGGCCCTATGGGTTGTAAACTGCTTTTATAAGGGAATAAAGTGAGTCACGTGAGACTTTTTGCATGTACCGTATGAATAAGGACCGGCTAATTCCGTGCCAGCAGCCGCGGTAATACGGAAGGTCCGGGCGTTATCCGGATTTAGTGGGTTTAAAGGGAGCGTAGGCCGGAGTTTAAGCGTGTTGTGAAATGTAGACGCTCAACGTCTGCACTGCAGCGCGAACTGGTATCCGTGAGTACGCACAAAGGGGGCGGAATTCGTGGTGTAGCGGTGAAATGCTTAGATATCACGAAGAACTCCGATTGCGAAGGCAGCTCACTGGAGCGCAACTGACGCTGAAGCTCGAAAGTGCGGGTATCGAACAGGATTAGATACCCT
+
AFGGGGGFGGGGGGGGGGGGGGGGGGGGGGGGGGGGGGGGGGGGGGGGGGGGGGGGGGCFGGGFE<FGGGGGGEFGFGGGFGGGGGA,CFG8FFFFGEAGGGG<,BFGGDCAFFFCFGGGG9FGGGG7+@FGFGGGGGGGGDFEEGGGGFGGFDFGGGGFFDFGGGGGGGGGFCFGC**BGFGGEFEGGG7;CGGGGG5FC#F?@<C>FGCCE@GFD;EEBGEFFF55#*?AEGGAGFGCC=CGC:<?:@8F.#473<FF?$C,*:EC-C??AGFGEEEC=6FF>8++6,FA)BAB=E85,,4+8++GGGFF@,+C8D8FGFDE9GEFDGGDFGGFFAGDB8F:FEFGGFECGGGGGGGF7DFFGFDGGFECA<FCFGEGGGDGFDDGEC@GGFFEGGGGFBFEFGC@GEGGGGGFFFCFGGGGGGGGGFGCB-BB
@s1401 21288
TGAGGAATATTGGTCAATGGGCGAGAGCCTGAACCAGCCAAGTAGCGTGCAGGATGACGGACCTATGGGTTGTCAACTGCTTTTATAAGGGAATAAAGTGAGTCTCGTGAGACTTTTTGCATGTACCTTATGAATAAGGACCGGCTAATTCCGTGCCAGCAGACGCGGTAATACGGAAGGTCCGGGCGTTATCCGGATTTATTGGGTGTAAAGGGCGCGTAGGCCGGAGCTTAAGCGTGTTGTGAAATGTAGACGCTCAACGTCTGCACTGCAGCGCGAACTGGTTTGCTTGGTTACGCACAAAGTGGGCGGAATTCGTGGTGTAGCGGGGAAATGCTTAGATATCACGAAGAACTCCGAGTGCGAAGGCAGCTCACTGGCGCGCAACTGACGCTGAAGCTCGAAAGTGCGGGTATCGAACAGGATTAGATACCCT
+
CCDFFCE8CFGCGGGGGCEDCGGGCEFFF,CEFGFGFGC@@CCFFGGGDEGGGGGGGGCF,7FFFFGFFFGFGFDEFFGF9A<EFFGGGD?@,AB<EAAFGG?EGDFF,EFFGAC9ECEFE?5C,@EF9FA9,EFFEFDC<FG>CDCGAFA,BBFCB<,>>,,,6><@CGDG,,@3*@:>F9<5C@:7=**26@1CE*=:+<C<CC**4?,?:<:#<0C5B:3*1?5C>)++<*F*C8<CFBAE117,>CFFGC><>3/<DFC:CF>2FDC>>FE<EF82=:7GFB:+GFCF:+EC8F,B9DCFF>>FC@,C49+>EF:E,F@EA@CAC9GGC?,FFF?GFEC,EF@GGGFFEF:=CFFF7GGGFAFFEFDGGGGFEFB@+ECF9GGGCF,GGFCC,7@FFFF9GEFDGGGFGFGECGGGFGGGGGGGFE<CCCC<
@s1401 152
TAGGGAATCTTCGGCAATGGACGAAAGTCTGACCGAGCAACGCCGCGTGAGTGAAGAAGGTTTTCGGATCGTAAAACTCTGTTGTTAGAGAAGAACAAGGATGAGAGTAACTGTTCATCCCTTGACGGTATCTAACCAGAAAGCCACGGCTAACTACGTGCCAGCAGCCGCGGTAATACGTAGGGGGCAAGCGTTGTCCGGTTTTATTGGGCGTAAAGCGAGCGCAGGCGGTTTGATAAGTCTGAAGTTAAAGGCTGTGGCTCAACCATAGTTCGCTTTGGAAACTGTCAAACTTGAGTGCAGAAGGGGAGAGTGGAATTCCATGTGTAGCGGTGAAATGCGTAGATATATGGAGGAACACCGGTGGCGAAAGCGGCTCTCTGGTCTGTAACTGACGCTGAGGCTCGAAAGCGTGGGGAGCGAACAGGATTAGATACCCT
+
EFGGGGGGGGGGGGGGGGGGGGGGGGGFGGGGGFFGGGGEFEGGGGG+@FGGDGGGGGGGGFGGGFECFEFFGGGGFDFGGGFGGGGFGGGGGGG,BBEDGGGGGGFFAFGGFGGGFFGGGGGGGGGGGFGGGGGGGGGGGGGGGGGGCEFGGCGGGDG:@<;@FG:FFGD5FECC<F;CGCFC*<7@@E*BC<@7CG9FD#,;:0FC@@CCD>:120<506C;@@E><GGFCC3CF=CC9CFGC=B5:@DFC8+@,2378:+>B88EFEECC#@DBDDFD6+6+,FFF55@@8,,*CGGGGE@DBEE99EAEE9;DFE8FFGGGGGC=C7FCGFA,?7CD?FGEAFGGCFGFEFGCGEGCFFCGGGGGFBCF>GGFE8FEFDFGGGGGFGCCFEGGGFFFFCGFDGGEGGGGFFEEFGGGGGFGGGGGGGGGFFCCCCC
@s1401 153
TGGGGCATATTGCGCAATGGGGGCAACCCTGACGCAGCCATGCCGCGTGAATGAAGAAGGCCTTCGGGTTGTAAAGTTCTTTCGGTAGCGAGGAAGGCATTTAGTTTAATAGACTAGGTGATTGACGTTAACTACAGAAGAAGCACCGGCTAACTCCGTGCCAGCAGCCGCGGTAATACGGAGGGTGCGAGCGTTAATCGGAATAACTGGGCGTAAAGGGCACGCAGGCGGTGACTTAAGTGAGGTGTGAAAGCCCCGGGCTTAACCTGGGAATTGCATTTCATACTGGGTCGCTAGAGTACTTTAGGGAGGGGTAGAATTCCACGTGTAGCGGTGAAATGCGTAGAGATGTGGAGGAATACCGAAGGCGAAGGCAGCCCCTTGGGAATGTACTGACGCTCATGTGCGAAAGCGTGGGGAGCAAACAGGATTAGATACCCT
+
FFGGG,FFGFGDGGGGGGGGGGGGEDFGGGGGGGGGGGGGFGGGGGGCFGGGCFGDGGGFGG?FGGDDFGGEFCFGFGFGFGGGGGFCEFGGGDEGGGGDFGGGGFFFGGGGGGFGFGFFGGGDEFGG73>FGFGG@F:FGFGGGFG@FEGGGGGGGGGGGGGCCDFFGGGGGCEEGGGGCGGDBFGGGCG5C8CCE7<5>C<5<?CECFFGE:C:@<.7<=BFBECDGG=1B:C<EFDFF:6<50F?D@E@>7;8@@CEAGGDFD@,,FCB?GBGF?CF<<#@?C?EFDGFF,FB?;9,ED@FFFDGEDFFF@@99,=FCEFCF:F@+)CECC9FC=C:GGFA@C,B=FF<C,,F@CC,,CDA?,FCCCFEEEGEGGGGGGFFFGGGGGGGGGGEGGEAGGGGFFFF8DGGGGGFGFGGGFEFGFGGGF9GGGGGCCCCC
@s1401 154
TGAGGAATATTGATCAATGGACGAGAGTCTGAACCAGCCAAGTAGCGTGCAGGATGACGGCCCTATGGGTTGTAAACTGCTTTTATAGGGGGATAAAGTGTGGTACGTGTACCATATTGCAGGTACCCTATGAATAAGGCCCGGCTAATTCCGTGCCAGCAGCCGAGGTAATACGGAAGGTCCGGGCGTTATCCGGATTTATTGGGTTTAAAGGGAGCGTAGGCCGTCTTATAAGCGTGTTGTGGAATGTCGGGGCGCAACCTGGGCATTGCAGCGCGAACTGGGAGACTTTGGTGCGCAGGAAGTAGGCGGAATTCGTCGTGTAGCGGTGAAATGCTTCGATATGACGAAGAACTCCGATTGCGAAGGCAGCCTGCTGTAGCGCAACTGACGCTGAAGCTCGAAAGCGTGGGTATCGAACAGGATTAGATACCCT
+
BFGGGEFFFGDEFGGGGGGGCCFGGDGGGGFGGGGGGGGGGFCDFGGGGGGGGGGGCDCF@CB@C=FDGGGCGECFGGFGECFGGGCCEFEC:+BEEFF9,CCEFFGGCEEFD,B@FEFGGCGGG?FG9EEFGGGGGGF,F7C7+BEFFGGFGAFG<,@FG<FG>+*3>,@DFECFGGDGGG9FCEG:<*:,5FFE5CBFCCCCFF:CCGC?9FEFC9(B:1E?FFF>FF?::E.&C?<:<<=,#::EC@CECCE;#9#30GBD@FF;@F427CGGEF.FD@=,,,3,,8,,)=6GEFCEFE=FB+:?8,C@9,GEEFC:CFE8BF>E@@,C<DECBFD6FGFGGFCGGGFE8B>7?=EGGGEGFFDFFCEFFFGCFC7GGGGFGGGDFCBGGGFEDF:GFCDGGGGGEGGFEGGGGGEEFFGGGGFGGFECCCCC
@s1401 155
TGGGGAATATTGCGCAATGGGGGCAACCCTGACGCAGCCATGCCGCGTGAATGAAGAAGGCCTTCGGGTTGTAAAGTTCTTTCGGTAGCGAGGAAGGCATTTAGTTTAATAGACTAGGTGATTGACGTTAACTACAGAAGAAGCACCGGCTAACTCCGTGCCAGCAGCCGCGGTAATACGGAGGGGGCGAGCGTTAATCGGAATAACTGGGCGTAAAGGGCACGCAGGCGGGGACTTAAGTGAGTTGTGAAAGCCCCGGGCTTAACCTGGGAATTGCATTTCATACTGGGTCGCTAGAGTACTTTAGGGAGGGGTAGAATTCCACGTGTAGCGGTGAAATGCGTAGAGAGGTGGAGGAATACCGAAGGCGAAGGCAGCCCCTGGGGAATGTACTGACGCTCATGTGCGAAAGCGTGGGGAGCAAACAGGATTAGATACCCT
+
FGGGGGGGGGGGGGGGGGGGGGGGGGGGGGGGGGGGGGGGGGGGGGGEGGGGGGGGDGGGGGEFFCFFC@:FGGGGFFFGGGGGGGGDGGGG>FFGGGGFFGGGGEFGFCFG9AFDEFA,FFGGGGC@FF7FGDFF=FGGFGFGCFG>FGGEGGGGGDFCC>>FF?FFDBFEGGGGCGGGGGDEG75*C*:CE88CF+<5CGGGFFC7:EE5>5?@EBGEB8;6BF5*7E++:,,49;F>93*F*6E99C'9@8CC8+>7//19F>C<FE;:9;=,+DD;,E;3+6@=7DCC83,,CEF=@@,FE8F=?+GFGGGCCFGF@@:,49,B88GEECFFF??@48<<CFCF,,FGFF?EEF@@84FE?:DGGGGFGFCGGEC<:,,FCFCGGGGFFFCFGGGFFEGFEGGGGGGGGGGFGGGFGGGGFFGGGGF@FEFGCCCCC
@s1401 156
TGAGGAATATTGGTCAATGGACGAGAGTCTGAACCAGCCAAGTAGCGTGCAGGATGACGGCCCTATGGGTTGTAAACTGCTTTTATAAGGGAATAAAGTGAGTCTCGTGAGACTTTTTGCATGTACCTTATGAATAAGGACCGGCTAATTCCGTGCCAGCAGCCGCGGTAATACGGAAGGTCCGGGCGTTATCCGGATTTATTGGGTTTAAAGGGAGCGTAGGCCGGAGATTAAGCGTGTTGTGAAATGTAGACGCTCAACGTCTGCACTGCAGCGCGAACTGGTTTCCTTGAGTACGCACAAAGTGGGCGGAATTCGTGGTGTAGCGGTGAAATGCTTAGATATCACGAAGAACTCCGATTGCGAAGGCAGCTCACTGGAGCGCAACTGACGCTGAAGCTCGAAAGTGCGGGTATCGAACAGGATTAGATACCCT
+
<FGGGFFGFFGFGGEGGGGGGGGGGGGFGGGGGGGGGGFFGGGGGGGGECFGGGGGGGGGGFGGFGFEFFGBFDDGDGGGCEAFFFGFGDGGGGGGGGGGGGGGGAFDGCFFGGFGGGGGGGGGGGGFGGGGGGGGGGF<@DCGGGGFGGGGGGGGGGGFGGFGEEGGE*CFFFFGGGGGGGGGGGGGG@EG?FEED=F2FGFECF?=F@B96CFF76FB?C?DFFGEGGF<<FF::@CG,ECCC/@===EGEFGDE:@FFC@GFFFEFFCB6GGFCC8D1DFGFGF<9=,GFGGGGGGGGFE<GEGGFB?ECD+7CF><CFECAGGFC,9;CGGFGGFFFGFGGGGGFBEBFC:CGGGGGEGFDGGFGCFGGGGEGGGEGGGGGFCFGGGGGFGGGGGFE@GGGGGGGGGGGGGGGFECDGGGGGGGGFGC-CAC
@s1401 23252
TGGGGAATATTGCACAATGGGCGAAAGCCTGATGCAGCGACGCCGCGTGATGGCTGACGGCCTTCGGGTTGTAAACCTCTTTCAGCAGGGAAGAAGCCACAAGTGACGGTACCTCAAGAAGAAGCGACGGCTAACTACGTGCCAGCAGAAGCGGTAATACGTAGGGCACAAGCGTTGTCCGGAATTATTGGCCGTAAAGAGATCGTAGGCGGGTTGTCGCGTCTTATGTGGAAGGCCGGGGCTTAATCCCGGGTGTGCAGTGGTTACGGGCAGACTAGAGGGCAGTAGGGGAGACAGGAATTCCTGGTGTAGCGGTGGAATGCGCAGATATCAGGAGGAACACCGATGGCGAAGGCAGGTCTCTGGGCTGTTACTGACGCTGAGGAGCGAAAGCATGGGGAGCGAACAGGATTAGATACCCT
+
<6C,+@,@FGG,9EFEFFD@,C+@@CECFGGF,CCE98+>@FEF:E:6+6,,C,4,ACC:CFC8FFGD4?F+BEC5=BEF,CFAAE,E+@F<+?ECF8FED<DFFGEE+BD=C,,,3,>3,,:>=:+@<+@C*8D,<76@,@DEFGG>,,?,*1*4<,@F:7,,**,+4<FGG7C**<,><4*<<C7>@,?++:*//>,<C6CC8,;**,/C:8:B>68<>)29,,,,5,5,***34++B@@3,,++@GEGGGFF,C8CB>?C8E@6:<?,A<B,?,8*E8AECFD=+=C,C?:5,,@>E>4+4A,BB=8AEEDFFFE::@C=6CD<@9FCFAFF56<,8,B:EFBC:@F@FDFF<EC<GDDEFC<F<FE9GECFB,EGGFDFFEDGGFFFEGFF8F<CE,CGGFEAGGGDFGGFA@CCCCC
@s1401 21437
TGGGGAATATTGCACAATGGGCGCAAGCCTGATGCAGCCATGCCGCGTGTATGAAGAAGGCCTTCGGGTTGTAAAGTACTTTCAGCGGGGAGGAAGGGAGTAAAGTTAATACCTTTGCTCATTGACGTTACCCGCAGAAGAAGCACCGGCTAACTCCGTGCCAGCAGCCGCGGTAATACGGAGGGTGCAAGCGTTAATCGGAATTACTGGGCGTAAAGCGCACGCAGGCGGTTTGTTAAGTCAGATGTGAAATCCCCGGGCTCAACCTGGGAACTGCATCTGATACTGGCAAGCTTGAGTCTCGTAGAGGGGGGTAGAATTCCAGGTGTAGCGGTGAAATGCGTAGAGATCTGGAGGAATACCGGTGGCGAAGGCGGCCCCCTGGACGAAGACTGACGCTCAGGTGCGAAAGCGTGGGGAGCAAACAGGATTAGATACCCT
+
FDGGGGGGGGGGGGGFGGGF8FGGGGGGGGGGGGGGGGGGGGGGDGGCGGGGGGGGGGGGGGFGFFEGEGGFGEGCFFGGGGGGGGGGGG>FDEGGGGGGGGGGGFGGGGFGGGGGGGGGGGGFGGGEFGGGGGGGGGGGGGGGGGGFGGGGGGGGGGGGFGGFGGGGGGGGGGGGGFGGGGG@FGGGGGGCC?C?G>GGG?GGGFCFGGGGGGGEGFFFFFG>C?EDGGGDCGGGGGBFGFCAGGGFCEFGCFF6>:ECE8:CCGGGGGFF>CGGFFECCCC@@CGGFF=,FF@FGDC+BEFGF@GGGGGGF@DFGE>@,F<8FF?C85FCGGGF<@+?C8F?EGEFFGFGFGGGGFGGGGEGGGGEGF:DGGGGGGEDFDEDGFGGGGGGGGGFCFGGGGFFEECGG@FDGGGC@FEFGFEFBGGGGGEFGGFGCCCCC
@s1401 159
TAGGGAATCTTCGGCAATGGACGAAAGTCTGACCGAGCAACGCCGCGTGAGTGAAGAAGGTTTTCGGATCGTAAAACTCTGTTGTTAGAGAAGAACAAGGATGAGAGTAACTGTTCATCCCTTGACGGTATCTAACCAGAAAGCCACGGCTAACTACGTGCCAGCAGCCGCGGTAATACGGAGGTGGCAAGCGTTGTCCGGATTTATTGGGCGTAAAGCGAGCGCAGGCGGTTTCTTAAGTCTGATGTGAAAGCCCCCGGCTCAACCGGGGAGGGGCATTGGAAACTGGGAGCCTTGAGTGCAGAAGAGGAGAGTGGAATTCCATGTGTAGCGGTGAAATGCGTAGATATATGGAGGAACACCAGTGGCGAAGGCGGCTCTCTGGTCTGTAACTGACGCTGAGGCTCGAAAGCGTGGGGAGCAAACAGGATTAGATACCCT
+
FGFGGGGGGGGGGGGGGFFFGGGGCEGGGFGGGGGGGGGGGGGGGGG:FFGFFGGGFDFGEFEGGGGD7FGFFG7EFGFGFGGGFGGGGFDFDFGGGF<FF?=EFGGGFGGGDGGGDGGGGGGCFGEGGGGGFGGEGGGGGGDD,,,>+>BFFGGDGGGDFG,,>:FFCFE5>CEC,FF>*=C<7CFGAF8FG:*1*A,F):7F9,CC,FFG5:802<93:FBD;?EDGD;:8C><73,64,9?:ECF;FFFGD63#/CCE:EC@>@E@:C=3E>5DF<,F>3<0A>F?4,+,,?E<5A@,F;FF8ADAA9,,F,CGD=9,=5@9FFCEAGCFGFFFDGGGF?FGFEE=AE6FFCEFFE:,,A:CGGGFF@@GGECGGGE@8GFEA<FGEGGGGCCGGGFFDGGGGGFGGGF@FCGGGGGGF<GFGGGGGGGGGGFCCCCC
@s1401 160
TAGGGAATCTTCGGCAATGGACGAAAGTCAGACCGAGCAACGCCGCGTGAGTGAAGAAGGTTTTCGGATCGTAAAACTCTGTTGTTAGAGAAGAACAAGGATGAGAGTAACTGTTCATCCCTTGACGGTATCTAACAAGAAAGCCACGGCTAACTACGTGCCAGCAGCCGCGGTAATACGTAGGTGGCAAGCGTTGTCCGGATTTATTGGGCGTAAAGCGAGCGCAGGCGGTTTCTTAAGTCTGATGGGAAAGCCCCCGGCTCAACCGGGGAGGGTCATTGGAAACTGGGAGACTTGAGTGCAGAAGAGGAGAGTGGAATTCCATGTGTAGCGGTGAAATGCGTAGATATATGGAGGAACACCAGTGGCGAAGGCGGCTCTCTGGTCTGTAACTGACGCTGAGGCTCGAAAGCGTGGGGAGCAAACAGGATTAGATACCCT
+
GCFGGGGGGGGGGGGGGGGFGGGGGGGFGGGGGDFGCEGFGGGGGGGFEGGGGGGGGEFGAFFGGGGG7FCGFFGFGGGGGGGGGGGGEFGFGGGGGGFG<AFFFGGDFGFCFGGGGFGGGGFFGFGGGFFGGFEF,3DFGGC<DGGCFGGCFFGGGGG8FFG7*,:3>FCED7CFFFGF@FGECCC,8CGG5CCCCC:CC<<<C9;FFC5;C74872.11<9B65*<4CC88:,@<F26(2*<*38#CFC>EC:833<8=,F@+DGFEF>8FD@8*=CEF9@3+2,FC<,AEFEFFDGGGGGFF;EE8E8F<FGGF?FGCGF8=GGGGBGEEEGFCGGGEFEADGEEGGGGGFFGFCFAFDEGFFB7GGFFDGGGCGFFGGGGGGGGGGGGGGGGGGGFECGGGFGGGGGGGDGGGGGGGGGGGGGGGGGGGGGGCCCCC
@s1401 161
TGGGGAATATTGCACAATGGAGGAAACTCTGATGCAGCGACGCCGCGTGAGTGAAGAAGTGTTTCGGTATGTAAAGCTCTATCAGCAGGGAAGATAATGACGGTACCTGACTAAGAAGCACCGGCTAAATACGTGCCAGCAGCCGCGGTAATACGTATGGTGCAAGCGTTATCCGGATTTACGGGGTGTAAAGGGAGCGTAGGTGGCTGTGCAAGTCAGAAGTGAAAGCCCGGGGCTTAACCCCGGGACTGCTTTTGAAACTGTGCGGCTGGAGTGCAGGAGAGGTAAGTGGAATTCCTAGTGTAGCGGTGAAATGCGTAGATATTAGGAGGAACACCGGTGGCGAAGGCGGCTTACTGGACTGTAACTGACACTGAGGCTCGAAAGCGTGGGGAGCAAACAGGATTAGATACCCT
+
FGGGDDFGGGFGGGGGGGGGGGGGGGGFGFGGGGGGGGGGGGGGGGG@FCCGGGGGGGEE<FFEGGGFFGGFGGGFFGGGGGGGFFGGGGFGGGGGGGGGGGGGGGGGGGGGGGFFGGGFGGGGGGEGGFGGGGGGG9FGGGGGGGGDGFEFCFFFCFF:FFGG;FFFGFGFGGGDFEGF9C#FGGGG#:BF9F7;=EGG>DG9FFCCFFCF9D>A<7>6.FCC9@GEF7GGFEGB<<<FFGCEE<GFF5GFFC9FDF?7DEFFD9FB1AC914,F8GGGDGEGGGFDCCADCE9CECDFGFGGFFCEFFEEFECGGGGGFE?FFGGGFAEE@87BECFEFB?AC,DGGGGGGGGGDFEDGFCF9DGGDFEGGGGGGGF8FGGEGGGGGGGGFGGGGGFFGGGGGFGGGFFCCCCC
@s1401 162
TGGGGAATATTGCACAATGGAGGAAACTCTGATGCAGCGACGCCGCGTGAGTGAAGAAGTGTTTCGGTATGTAAAGCTCTATCAGCAGGGAAGATAATGACGGTACCTGACTAAGAAGCACCGGCTAAATACGTGCCAGCAGCCGCGGTAATACGTATGGTGCAAGCGTTATCCGGATTTACTGGGTGTAAAGGGAGCGTAGGTTGCTGTGCAAGTCAGAAGTGAAAGCCCGGGGCTTAACCCCGGGACGGCTTTTGAAACTGTGCGGCTGGAGTGCAGGAGAGGTAATTGGAATTCCTAGTGTAGCGGTGAAATGCGTAGATATTAGGAGGAACACCGGTGGCGAAGGCGGCGTACTGGACTGTAACTGACACTGAGGCTCGAAAGCGTGGGGAGCAAACAGGATTAGATACCCT
+
FFFFGGGGGGGGGFGGGFGF9C@FFGGGGGGGGGGGGG>FGGGGGGGC@GGGGGGGGGGGGGFGGGGCFGGGGGGFGGGGGFFGD@BDGGGGGFEFAFG9FGGGFGGGGGGCEFDGGFGGDGGGGEGGFFGGCGFGGGGG,3DFGGGGCFGGGGC>@,<DFG::>,115>>;@EEG=CCFGF;;<C,11,2?CCF7CE7:CD*,,4*>?FF<GDC8,1C=+8*4&99=>>ECE*E3GDCFC:>CCE8<.#$?>FGF@;9A@8C=@<GEEEG<(FDE8GGE=C,GEAB9,,FDDFFEFFEAF?GC=GEFGGF;F?7EDGFGFE9F9DFCGDFFCB@+GGGEBCCCCDCGGFFFB,FCF9FEGGGFGGGGGGGFC8CE?GGGGGGGFFCCGGFGGFFFGGFFFGGGGFGGGGGCCCCC
@s1401 163
TGAGGAATATTGGTCAATGGGCGAGAGCCTGAACCAGCCAAGTAGCGTGAGGGATGACTGCCCTATGGGTTGTAAACCTCTTTTGTTTGGGAATAAAGTGCGGGACGTGTCCCGCATTGCATGTACCATTTGAATAAGGACCGGCTAATTCCGTGCCAGCAGCCGCGGTACTACGGAAGGTCCGGGCGTTATCCGGTTTTATTGGGTTTAAAGGGAGCGCAGGCCGTGGGCTAAGCGTGCCGTGAAATTCTGTCGCCCAACGGCAGACGTGCGGCGCGAACTGGTCCACTTGAGTACGGGGGACGTTGGCGGAATTCGTGGTGTAGCGGTGAAATGCTTAGATATCACGAGGAACTCCGATTGCGAAGGCAGCTGACGGTAGCGCAACTGACGCTGAGGCTCGAAAGCGCGGGTATCGAACAGGATTAGATACCCT
+
EFFGGGGG<FFGGGGGGGGGGGGGGGGGGGGGGGGGGGGF<F9FGGGGGGGGGGGGFFEGGGGGGGGGGGGGEGGGGGGGGGGGGGGGFFGEGGGGFDGGGGGECGECGGFGGGGEGGGFCFGGGGA@FEGD,EFGGFGF@FFGGGGCGGGGFGGGGGGGGGGGGGGGGF*52?EGGGG@:C?FGGEE*:;FCGEE*:CEC>+0<**;?<CFF3;5>98@22><2945BC?;A@GFC7=*C<0=;CFFF@A?4<,1A<7C;GGFGGCEGGF5GCB<8@;C6EFFC>,,6,FF5FE=C8,FEFDCD8GEFEFGGFGGEGE=E9EEAGGGFGFCGGFGFCFCF;GGGGGGEFFEFC7GGGGEFFEFFAGGGGGGGGGGGGGGGGGGGGGGGEEGGGFGGGGGGGGGFGGEEEGGGGGGGGGFGGGGGGGGGGFCCAAB
@s1401 164
TGGGGAATCTTCCGCAATGGACGAAAGTCTGACGGGGCAACGCCGCGTGAGTGATGACGGCCTTCGGGTTGTAAAGCTCTGTTAATCGGGACGAAAGGCCTTCTTGCGAATAGTGAGAAGGATTGACGGTACCGGAATAGAAAGCCACGGCTAACTACGTGCCAGCAGCCGCGGTACTACGTAGGGGGCAAGCGTTGTCCGGAAATATTGGGCGTAAAGCGCGCGCAGGGGGATAGGTCAGTCTGTCTTAAAAGTTCGGGGCTTAACCCCGTGATGGGATGGAAACTGCCAATCTAGAGTATCGGAGAGGAAAGTGGAATTCCTAGTGTAGCGGTGAAATGCGTAGATATTAGGAAGAACACCAGTGGCGAAGGCGACTTTCTGGACGAAAACTGACGCTGAGGCGCGAAAGCCAGGGGAGCGAACAGGATTAGATACCCT
+
DDFGGGGGGGGGGGGGGGGGGGGGGEGGGGGGGGGGEEEFGGGGGGGEGGGGGGGGGGFEGGGGGGGGFCGGGGGGGGGGGGGGFGGGGGGGGGGGCFGFGFGGGGGGGD7BFFFFGGDGGGGFDGCFFGFGCEE7C7FFGGGF7CFGGGEGGGGGD@CBCFFFGGD=CC7CEGED*2?C74<8E5*:**@E>5;**:CCC722#6:(C+:CFCCEG039;BG<B@EFG#;C:9;>A72,C77FFCCCCGEAGGFECDGGE,,@:EFGE8E3>=DC>F6CGFD7607C<@FGFDD<B>FE@GECGDGFGGGGFAFFBEFDCFGGEDFGEAECGGGGGC7EGDDEFFAC4,FGEEEFFFFGGGFGGGGGGGGFGGEFCDGFEEFEGGGGGGGGGGGGGGGGGEGFCGCGF@GGGGGGGFE:GGGFFGGGGGGGGGGGCCCCC
@s1401 22934
TAGGGAATCTTCCACAATGGACGCAAGTCTGATGGAGCAACGCCGCGTGAGTGAAGAAGGGTTTCGGCTCGTACAGCTCTGTTGGTAGTGAAGAAAGATAGAGGTAGTAACTGGCCTTTATTTGACGGTAATTACTTAGAAAGTCACGGCTAACTACGTGCCAGCAGCCGCGGTAATACGTAGGTTGCAAGCGTTGTCCGGATTTATTGGGCGTAAAGCGAGTGCAGGCGGTTCAATAAGCCTGATGTGAAAGCCTTCGGCTCAACCGGAGAATTGCATCAGAAACTGTTGAACTTGAGTGCAGAAGAGGAGAGTGGAACTCCATGTGTAGCGGTTGAATGCGTAGATATATGGAAGAACACCAGTGGCGAAGGCGGCTCTCTGGTCTGCAACTGACGCTGAGGCTCGAAAGCATGGGTAGCGAACAGGATTAGATACCCT
+
GGGDFGGGGGGGGGGGGGCFFFEFCEFEF,CC<FCFGGGGGGGGGGG:CFEGFAFGGFACGEFGGGGGGGGFG=?EDCFEA<BECFEGFGGGGGGFFGFFGGGGGGGGGGGGA8E89B,EEGGGDGGGE:EGG9=CFFGGGFD<DFGFFGGGGCFDGGFCCFF<BF,DFEEGGGGGGGGGGGC>C,4@:;B:C1<FEFGGEEGGCFF=CFCDC1<>0?F527CGFCFG5DEEG87,0:C@#AFF=,<FGF??BCF9CC=8D87FCFC5@5:GGGGFDE,FFF=@=FDFCGGFGDFF?5<DEE?,,FEEFA,B,EGGDE>DGGGGGF<EEACFAAA,F7GGGGFEEDFFFDGGGFF9F8,FFFEFBECDGGFGDGGFF,EEFFGFE<F,GGGFDGFEGGGFFCGGFGGGGFFEEC@GGGGGDGGFCFGFE9FFGGGGCCCCC
@s1401 166
TGAGGAATATTGGTCAATGGACGAGAGTCTGAACCAGCCAAGTAGCGTGCAGGATGACGGCTCTATGGGTTGTAAACTGCTTTTATAAGGGAATAAAGTGGGAGTCGTGACTCCTTTTGCATGTACCTTATGAATAAGGACCGGCTAATTCCGTGCCAGCAGCCGCGGTAATACGGAAGGTCCGGGCGTTATCCGGATTTATTGGGTTTAAAGGGAGCGCAGGCCGCCGGGCAAGAGAGTTGTGAAATGCAGTCGCTCAACGTCTGCACTGCAGCGCGAACTGCCCGCCGTGAGTGCGCGCAACGTTGGCGGAATTCGCCGTGTAGCGGTGAAATGCTTAGATATGGCGAAGAACTCCGATTGCGAAGGCAGCTGACGGGTGCGTAACTGACGCTCATGCTCGAAAGTGCGGGTATCGAACAGGATTAGATACCCT
+
DFGGGGGGGGGGGGGGGGFFFGGGGGGDGGGGGGFGGGFGGGGGGGGGGGGGGEGGGGGGGCEGGGGGGGCFGGGGGFGGGGGG9FFFF9AEFGGGGGGG<<9B?EFFEGGFFG?EGGDFFFGGDEGGGF,CEAEFFG,=,A+C@CEGGGFCC<FCFCFFFGGGGC7EGG7:,>DFDGEGG,,5*>5F*<EGGGG7*:+<F@EFGG*=::>?CC15C2:)6(*9>EE3>EE55*8(*)203<@*A@C9@=E58<8:*>84)4*7+76CEGF:<<>C8@E>1C=C65++1,7F=F@FGEEB88DEF8GEF>C,@=C@4GEFE9GE=F8>@4C9,E9CFEGFF,9FGGFCGGCGGEGGDGGCEEGGGFFEF@DGEECBGGGF7CCGGFGGGGEGFDGDGGGGFFFFFFGGGGGGGFFCGEGFFGGGGGGGGFF@CCCC
@s1401 167
TGGGGAATATTGCACAATGGGCGCAAGCCTGATGCAGCCATGCCGCGTGTATGAAGAAGGCCTTCGGGTTGTAAAGTACTTTCAGCGGGGAGGAAGGGAGTAAAGTTAATACCTTTACTCATTGACGTTACCCGCAGAAGAAGCACCGGCTAACTCCGTGCCAGCAGCCGCGGTAATACGGAGGGGGCAAGCGTTAATCGGAATTACTGGGCGTAAAGCGCACGCAGGCGGTTTGTTAAGTCAGATGTGAAATCCCCGGGCTCAACCTGGGAACGGCATCTGATACTGGCAAGCTGGAGTCTCGTAGAGGGGGGTAGAATTCCAGGTGTAGCGGTGAAATGCGTAGAGATCTGGAGGAATACCGGTGGCGAAGGCGGCCCCCTGGACGAGGACTGACGCTCAGGTGCGAAAGCGTGGGGAGCAAACAGGATTAGATACCCT
+
GGGGGGEFGGGGGGGGGGGFGGGGGGGGGGGGGGGGGGGGGGGGDEFFGGGGGFGCFGFGGGGCFGGGFGGGDGFFGFGFBFGGGGGGGGECCFCFGDCFFGEFGGFGGGGGGGGGGFGGGGGGFGGGGGEGGGGGGGGGCFGGDCFFFCCGGGGG:@DFGF;:EGFGFCFDDCC=F?F:CEGDE7*:8AGF>8;CGGGG3*CG++<A+<EGG;E.1<75:F:4>BE@3@EE8GC?FFC:E7::2FC:9=<FCFDGEFCCECFC3*:<@F@@?G$@4@,>@;:C=+9GGGGGDCCFD=@+=CB;CFGGGGGGGGFBD=D8GFFGGF?860F=@FFE=?FFCDEA9F;BFDF@DA,FFAFEGGGFF7GGGGFFGGGFC7GGGFEEEGGGGGGGGGGGGGGGGGGGGGGGGGGGGGGGGFF9GFCGGGGGGE<GFFB@CCCCC
@s1401 26089
CGAGGAATATTGGTCAATGGGCGAGAGCCTGAACCAGCCAAGTAGCGTGCAGGACGACGGCCCTATGGGTTGTAAACTGCTTTTATAAGGGAATAAAGTGAGTCTCGTGAGACTTTTTGCATGTACCTTATGAATAAGGACCGGCTAATTCCGTGCCAGCAGCCGCGGTAATACGGAAGGTCCGGGCGTTATCCGGATTTATTGGGTTTAAAGGGAGCGTAGGCCGGAGATTAAGCGTGTTGTGAAATGTAGATGCTCAACATCTGCACTGCAGCGCGAACTGGTTTCCTTGAGTACGCACAAAGTGGGCGGAGTTCGTGGTGTAGCGGTGAAATGCTTAGATAGCACGAAGAACTCCGATTGCGAAGGCAGCTCACTGGAGCGCAACTGACGCTGAAGCTCGAAAGTGCGGGTATCGAACAGGATTAGATACCCT
+
GGGFFEGGGGGGGGGGGGGGGGGGGGGGGGGGGGGGGGGGCGFFGGGGGGGGGGGGGGGGGGGFFFGGGGGGGGGGGFGGGDEGGGGGGGGGGGGGGGGGGGGGGGGGCFEFGGGGGGGGGDFGGGGGGGGGDGGGGGGFGGGGGDFGGGGGGGGGGGGGGGGGDEGEGGGFGDGGDGGCFCGGEE=FFE:BCFGGGGGGGCGGG61A><@FFED<C>ED;5C=CCECCBCCFFGFGGFEGGGGGGFGGFDEE>?:EGFFCE;#<CF8FG:FFDGFCF=GGGGGFF<<FADE5GGGGGGFGF?CGGGGGGGGFDGGGFGGFGEB=EFGFFGFFDE@EAGDFACA,CFGGGGFFC7GF,GEGECGGGFGFCFGGFDGGGGGEFGFGFFGGGFGGGFGGDGGGEGGGGGGGGGGGGGGGGFDGEGGGGGGGCGCCCCC
@s1401 21659
TAGGGAATCTTCCACAATGGACGCAAGTCTGATGGAGCAACGCCGCGTGAGTGAAGAAGGGTTTCGGCTCGTAAAGCTCTGTTGGTAGTGAAGAAAGATAGAGGTAGTAACTGGCCTTTATTTGACGGTAATTACTTAGAAAGTCACGGCTAACTACGTGCCAGCAGCCGCGGTAATACGTAGGTGGCAAGCGTTGTCCGGATTTATTGGGCGTAAAGCGAGTGCAGGCGGTTCAATAAGTCTGATGTGAAAGCCTTCGGCTCAACCGGAGAATTGCATCAGAAACTGTTGAACTTGAGTGCAGAAGAGGAGAGTGGAACTCCATGTGTAGCGGTGGAATGCGTAGATATATGGAAGAACACCAGTGGCGAAGGCGGCTCTCTGGTCTGCAACTGACGCTGAGGCTCGAAAGCATGGGTAGCGAACAGGATTAGATACCCT
+
FFGGGGGGGGGGGGGGGGGGGGGGGGGFGGGGGGGGGGGGGGGGGGGEGGGGGGGGGGGGGGGGGGDFFGGGGGGGGGGGF?FGGEGGGFGGGGGGGGGGGCFGGGFGGGGGGGGGGGGGGGGFFGGGGGGGGGGGGGGFGGGGGGGFGGGGG?GFGFFDGGG7@FEFGGGGGGCFFEG7FGGCFEGGFGGGG:=FGGG?GEGGGG>FBFGGC4<;FEC:;%:>C7FFGGGGGFG@,;CGFGGGGCCGFCDFE@@7FGFEGGGGGGEGGGFFFFGFDGFGEFFCGGGFFB9<F8GGGFGGGGGGGGGCGGGFAGEE>9,8FF=A,GGEC9DGGGGFGCGGGGGGGGGFFGGGGEAGGEFCGGF?GFEGGFCCGFEGGGGFACFDGFFGGGCEGECCGGGGGGGGGGGGGGGGFGGGGGGGGGFFFEEGGGFFGGGGCCCCC
@s1401 25202
TGAGGAATATTGGTCAATGGGCGAGAGCCTGAACCAGCCAAGTAGCGTGCAGGATGACGGCCCTATGGGTTGTAAACTGCTTTTATAAGGGCATAAAGTGGGCCTCGTGAGGCTTTTTGCATGTACCTTATGAATAAGGACCGGCTAATTCCGTGCCAGCAGCCGCGGTAATACGGAAGGTCCGGGCGTTATACGGCTTTATTGGGGTTCAAGGGAGCGTAGGCCGGAGATTAAGCGTGTGGTGAAATGTAGACGCTCAACGTCTGCACTGAAGCGCGAACTGGTTTCCTTGAGTACGCACAAAGTGGGCGGAATTCGTGTTGTAGCGGTGGAATGCTTAGAGATCACGAAGAACTCCGATTGCTAAGGCAGCTCACTGGAGCGCAACTGACGCTGAAGCTCGAAAGTGCGGGTATCGAACAGGATTAGATACCCT
+
<CEGGFGGFGGFGGGEFGA@@FFGGFGGG8EFFCFGGGGGGGGGFGGEGGGGGGGGGFEG@CGFF<FFG8B>FAFGDGGFFGG@FGEFDGD,ADDCF<FEEEFFGD:FGGEGGGGCFCGF9FGGEGGGGGGGGGAD,?EB>=7CC78>E9,:B<<CGGG?FFDGEE8<FBF,3@>:*CF@FC:C><=::F*8+?FF*:)8;+?F:**4<*8<'8<.89G854C=DDC(ED8/*<<4<:CC)$9:7=C=$FACF@8:C+>)<8A9CF7<F88$-9+:,'*98>GGFDCD8EC,)ECBE?,GGGGFB8CB+BE94,7@C=A:,9FC88+FEA9,F?<,@C99?@,CFCGGFF@CCFCE@CA<FFB55<CF@@DGEGGGFE@:EGGGGFFCB;C@<EE9FCGGGGGGGGGGGGGGGFFE,GEEGGGGDEFFCFFCCC<C
@s1401 171
TGGGGAATATTGCACAATGGGGGAAACCCTGATGCAGCGACGCCGCGTGGAGGAAGAAGGTCTTCGGATTGTAAACTCCTGTTGTTGAGGAAGATAATGACGGTACTCAACAAGGAAGTGACGGCTAACTACGTGCCAGCAGCCGCGGTAAAACGTAGGACACAAGCGTTGTCCGGAATTACTGGGTGTAAAGGGAGCGCAGGCGGGAAGACAAGTTGGAAGTGAAATCCATGGGCTCAACCCATGAACTGCTTTCAAAACTGTTTTTCTTGAGGAGTGCAGAGGTAGGCGGAATTCCCGGTGTAGCGGTGGAACGCGTAGATATCGGGAGGAACACCAGGGGCGAAGGCGGCCTACTGGGCACCAACTGACGTTGAGGCTCGAAAGTGTGGGTAGCAAACAGGATTAGATACCCT
+
CEEFE@FFGFFGGGGFFFEFFCGGGGGGGGGGGGGGGGGGGGGGCGG@CFGGGFGFGGGGGDGFFGDGGGGGFFGFFGGGGEFGFC,FFGGGFGAFG9DEGDGGFGGGEGCGGGGGGGGGDFGGGC@FFGFGDGFEGFFGGGCFEG*FFGGGGGGGGF@,,2=CEGGG**=CFCC7FG=CFC<<?F.81:BGGC<*:$<-2:CEF884?>',7207?7D6.D9B?FEF6FGGFD86GECFCBACGDCF,,,<,DGGFFCGFDCF@B,FGGGFD3,AFCFFGECFF>CGGDC@4,@8C=@GGGGGAGEFE@,EGGGDGFGGGGGFFGGFFEFEEEFE<CGGDGGEGCFFF>GGGFGGFFFAGGGGEEEEEF@GGFGGGGGGGGGFGGGGGFEFGFGF?FFBFGGGGGGGGFFBC@<C
@s1401 172
TGGGGAATATTGCACAATGGGGGAAACCCTGATGCAGCGACGCCGCGTGGAGGAAGAAGGTCTTCGGATTGTAAACTCCTGTTGTTGAGGAAGATAATGACGGTACTCAACAAGGAAGTGACGGCTAACTACGTGCCAGCAGCCGCGGTAAAACGTAGGTCACAAGCGTTGTCCGGAATTACTGGGTGTAAAGGGAGAGCAGGCGGGAAGACAAGTTGGAAGTGAAATCCATGGGCTCAACCCATGAACTGCTTTCAAAACTGTTTTTCTTGAGTAGTGCAGAGGTAGGCGGAATTCCCGGTGTAGCGGTGGAACGCGTAGATATCGGGAGGAACACCAGGGGCGAAGGCGGCCTACTGGGCACCAACTGACGTTGAGGCTCGAAAGTGTGGGTAGCAAACAGGATTAGATACCCT
+
CGGAEEGFFGGGGGGGGGGGGGGGGGGFGDFGGFGGGFD7CCG+@CE@FCGGGGGGGGGFFFDF<DFGFG,CFCFGCFGEF??F=,=FGGGGGGFGGFDEFGGGGDECEFFEDFDFGGGFGGCEE@@8FFGFGFCF<9FDGFG7:*BC>*7DFC:DCFGFCFCGDFCCEGGGCFEGCCF:F9,7<70CFFE6?:B#5#=:*5A7F8EGGEE3C@;@A6>;3891,429,7<F@@C,<89FCF@FGFGE,430F=6,>8+===7B<DD3,B>@0D,CD9@<FGFGFDGFF8?@,D7@8@E=CF>>5B+BFDDGDFFC8GGFDE@>7GGFE9FFEFDFDFFEC@@,?,DDGGFGGFGGFFCFFDF@<FCBE<FCCDFGFCEGGGGGGGGEFGGGGFCF@9GGGGGGGFEGCFFCCCCC
@s1401 173
TGGGGAATATTGCACAATGGGGGAAACCCTGATGCAGCGACGCCGCGTGGAGGAAGAAGGTCTTCGGATTGTAAACTCCTGTTGTTGAGGAAGATAATGACGGTACTCAACAAGGAAGTGACGGCTAACTACGTGCCAGCAGCCGCGGTAAAACGTAGGTCACAAGCGTTGTCCGGAATTACTGGGTGTAAAGGGAGCGCAGGCGGGAAGACAAGTTGGAAGTGAAATCCATGGGCTCAACCCATGAACTGCTTTCAAAACTGTTTTTCTTGAGTAGTGCAGAGGTAGGCGGAATTCCCGGTGTAGCGGTGGAACGCGTAGATATCGGGAGGAACACCAGGGGCGAAGGCGGCCTACTGGGCACCAACTGACGTTGAGGCTCGAAAGTGTGGGTAGCAAACAGGATTAGATACCCT
+
CDFGGGGGGGGGGGGGGGGGGGGGGGGGGGGGGGGGGGGGGGGGGGGEFEGGGGGGGGGGGGFGGGEEGGGGGGGGGGGGGGGGGGGGFGFGGGGGGGGGGGGGGGGGGGGGGGGFGFGFFFGGGGEGGGGGGGGGGGGGGGGFD@EGGGGGGGGGGGEFGGFGGGGGGGGGACEGEE8C<==FGGGDFFD9<FC8EGEGGGGGGG;FGGGCEFF=9FFF<9FFFFGGGGGGGGGFECEFEFFEFGGGGGGFFGF:CDCFDECFAFB8EEEFAGGFGFFCFF9GGGGGEEEDBFE>CC@F?,B45GCGFECFCFEEFEFEFCGFCGGGGDGGGFFGGDFGEGGGGFGGGEGFGFFGGEDFGGGGGGFEEGGGGGGGGGGGGGGGFFEGGGGFGGGGFDFFGGGGGGGGGGGCCCCC
@s1401 174
TGGGGAATATTGCACAATGGAGGAAACTCTGATGCAGCGACGCCGCGTGAAGGATGAAGTATTTCGGTATGTAAACTTCTATCAGCAGGGAAGAAAATGACGGTACCTGACTAAGAAGCCCCGGCTAACTACGTGCCAGCAGCCGCGGTAATACGTAGGGGGCAAGCGTTATCCGGATTTCCTGGGTGTAAAGGGGGCGTAGACGGCACGGCAAGCCAGATGGGAAAGCCCGGGGCTCAACCCCGTGACTGCATTTGGAACTGCTGAGCTAGAGTGTCGGAGAGGCAAGTGGAAGTCCTAGGGTAGCGGTGAAATGCGTAGATATTAGGAGGAACACCAGTGGCGAAGGCGGCTTGCTGGATGATGACTGACGTTGAGGCTCGAAAGCGTGGGGAGCAAACAGGAGTAGATACCCT
+
<,CFGGEGGGGFGGGFGGGGGGEGGGGFFCFGGGCA<@=BEGGGGGG@@CFFGGGGGCCEFCFGGFG@CFEEEGGGGGGGGGGGC8BFFG7FEFGAGGGGGGGGGGGFFGFFGGCFGGGGGDCEGCGGDGGGCGDDFC:>,@FGGDDGDC*EFC<FF:CFF7FEG=FFCCFCC9BE7<CE,<FFGG)1(4;?3C8#/*31*9>FFC4<::?8C:7>?+?584#E19?CC7CE>5,DE>+EEGC>E,GGFBB;DC,=@,==+FGGGF<D89DE5DGFCGGGFFDCFFEE:,FB98,F>,BFA,DE=GCE;EC,F?7CGFCGGFGGGGGGFFGGGFFE8GFCFDFCGF@GGGGGGGGGGGGGCGFGGGFF@CCFFEGGGGGGGGGGGGGGGFC<GFGGGGGGGGGFB,GGGGGCCCCC
@s1401 24582
TAGGGAATCTTCCACAATGGACGCAAGTCTGATGGAGCAACGCCGCGTGAGTGAAGAAGGGTTTCGGCTCGTAAAGCTCTGTTGGTAGTGAAGAAAGATAGAGGTAGTAACTGGCCTTTATTTGACGGTAATTACTTAGAAAGTCACGGCTAACTATGTGCCAGCAGCCGCGGTAATACGTAGGTGGCAAGCGTTGTCCGGATTTATTGGGCGTAAAGCGAGTGCAGGCGTTTCAATAAGTCTGATGTGATAGCCTTCGGCTCAACCGGAGAATTGCATCAGAAAGTGTTGAACTTGAGTGCAGAAGAGGAGAGTGGAACTCCATGTGTAGCGGTGGAATGCGTAGATATATGGAAGAACACCAGTGGCGAAGGCGGCTCTCTGGTCTGCAACTGACGCTGAGGCTCGAAAGCATGGGTAGCGAACAGGATTAGATACCCT
+
FGGGFFGGGGGFGGGGGGGGGGGFFGG@9,6C<EFFFGFGGGCEGFFFGGGGGGGGDFFGGGGDFGEE,BFEGFDFFFFDFFE9<FGGCFFFFGABCGFGGGC8FD9FFEFFFFF8,B<<8EF9BE7CG?F,BCFAEDFFGGGFDBFE7C7BCF9FGGG,@,@<@E,@3:CCCF7>FF,1,,31,,48:,F7C<FEGDGGC5:*?:CC9FFCGCC>C?FG38*2:9CFGG#8.E=:A9GG<GE@8,,:B@#<@C:GFC=AE3EC,27CG<,DC,AFFGF@<,63<+ECA@B<,9FFFDFDE4,CGFEEF?9E9FE;E@4,GGFGGGDEE5GGFFDCAEGGGGGFCF=GGFDC<,?AF8:66,FEBF4@,F7BGEFFDCCGFGFFFGGGGFDFECEFCGGFGGGECGFFEGGFC<CF@GGDGGFE@FFGGF<FFFEFCCCCC
@s1401 176
TAGGGAATCTTCCACAATGGACGCAAGTCTGATGGAGCAACGCCGCGTGAGTGAAGAAGGGTTTCGGCTCGTAAAGCTCTGTTGGTAGTGAAGAAAGATAGAGGTAGTAACTGGCCTTTATTTGACGGTAATTACTTAGAAAGTCACGGCTAACTACGTGCCAGCAGCCGCGGTAATACGTAGGTGGCAAGCGTTGTCCGGATTTATTGGGCGTAAAGCGAGTGCAGGCGGTTCAATAAGTCTGATGTGAAAGCCTTCGGCTCAACCGGAGAATTGCATCAGAAACTGTTGAACTTGAGTGCAGAAGAGGAGAGTGGAACTCCATGTGTAGCGGTGGAATGCATAGATAGATGGAAGAACACCAGTGGCGAAGGCGGCTCTCTGGTCTGCAACTGACGCTGAGGCTCGAAAGCATGGGTAGCGAACAGGATTAGATACCCT
+
FGGGGGGGGGGGGGGGGGGGGGGGGEGEGFFFGGGGEGFGGGGGGGGFGGGGGGGGGGGGGGGGGGGGFGGGGFGGFFGCFEEFGGGGGGGGGGGGGGGFGGGGGGGGGGGGGFGGGGDGGGGGGFGGEGGDAFGAFGE?FGGG9CE7BFGGGGGGGDGGCCBEGFFGGGGGGGGGGFFFGFGGGGGGGFF>78CCGFGGD?EFC:F>GFC5C9CB87>@:4;DFFGFGGGC7FCCGFGGFFFFGFCBE=,<CGGECC@8D;DGGGGG5=GGGFCGFCCGFFFDE?GGGFCFFCGGGDF8FFGGGGFEF<8FFFDCD?GFGFCGFF=DGFGCGGDFFGGGFDDEDC,FDDGGGGGGECF8AGGGGGGGFGGGGGGGGGGGGGGFGGGGGGGGGGGGGGGGGGGGGGGGGGGGGFFGGGGEECGFFGGGGGGGGGGFCCCCC
@s1401 20275
TGAGGAATATTGGTCAATGGACGAGAGTCTGAACCAGCCAAGTAGCGTGCAGGATGACGGCCCTATGGGTTGTAAACTGCTTTTATAAGGGAATAAAGTGAGTCTCGTGAGACTTTTTGCATGTACCTTATGAATAAGGACCGGCTAATTCCGTGCCAGCAGCCGCGGTAATACGGAAGGTCCGGGCGTTATCCGGATTTATTGGGTTTAAAGGGAGCGTAGGCCGGAGATTAAGCGTGTTGCGAAATGTAGATGCTAAACATCTGCACTGCAGCGCGAACTGGTTTTCTTGAGTACGCACAACGTGGGCGGAATTCGTGGTGTAGCGGTGAAATGCTTAGATATCACGAAGAACTCCGATTGCGAAGGCAGCTCACTGGAGCGCAACTGACGCTGAAGCTCGAAAGTGCGGGTATCGAACAGGATTAGATACCCT
+
E<FEFGGGGDDGGGGFGFFCEGGGG@:6C9<EEFGGGGGGGGF,EF@FEEGFFGGG<E@FEGG<FGGGGGGG:FEFFCGC,BFGGECFAF8FE,CDFEGEFFFB9A?:=EC9EGF9@<7EGGGEBFGCGGCFGFGG<ECEFE=6>=+8CD,CDFGCCGFFFFD8CEEG<F:;F9*@6C*<>FGGDGG*<F.2@BFEG@7.><;3,8*<*2?3C,>CF=G>8EEE,CD:;@CDFGF7C<C9>@:8*:C3.CFE,<8@?8#3@FGGGF<)DCGF+&8&/A@?FCC<CD:,GEDGDGGF@,+4>68+GEEGF@@44,+EECDGFEC>5FGEFFC,GGFE=FECAEEEFGAGFFDC8CCGCB:,+CCCGFCCGGFFE,9F8FGGGF7GGGGGGFCDGFFDE+F@<CGFDEEEF@GFGGGGGFDFEGGGGGGFEFGCCCCC
@s1401 24014
TGAGGAATATTGGTCAATGGGCGAGAGCCTGAACCAGCCAAGTAGCGTGCAGGATGACGGCCCTATGGGTTGTAAACTGCTTTTATACGGGGATAAAGTGAGCCACGTGTGGCTTATTGCAGGTACCGTATGAATAAGGACCGGCTAATTCCGTGCCAGCAGCCGCGGTAATACGGAAGGTCCGGGCGTTATCCGGATTTATTGGGTTTAAAGGGAGCGTAGGCCGTCTGTTAAGCGTGTTGTGAAATGTCGGGGCTCAACCTGGGCATTGCAGCGCGAACTGGCAGACTTGAGTGTACAGGAAGTAGGCGGAATTCGTCGTGTAGCGGTGAAATGCTTAGATATGACGAAGAACTCCGATTGCGAAGGCAGCCTGCTGTAGTGCAACTGACGCTGAAGCTCGAAAGCGTGGGTATCGAACAGGATTAGATACCCT
+
EGGGGGGGGFFGGGGFGGGGGGGGGGGGGGGGGGGGGGGGGGGGGGEGGGGGGGGDEFGGEGGCGGCFCFGGGGGGGDFGFFDGFFGGGGGGGGGGGGFGGGGGGFEDGGGGGFGGGGGGGGGG,EFEGGGGGGGGGGGGGGGDGGGGFGGGFGCFGGGGGGGGGGGGGGG@FF>EGGGGFDG>FGGEFFFEEF@F?GDCFGGFFEG>?F?GCD8<E@EGFFGGCEE7FFGG77C<GGGGGF@C:@EFGEDECGG,CCBDCFFFGGCGFD::=DGC7D=DEFFFFE??DGFFBFFGGFGGGF=EGE?7GGGFE8BGGGGGFF=@=GGFGGGFFEGFGGGFEFFFGGFFGFFDDGGFB@BC@FB<E<<GGGGGGFGGGGGGGGGFDEFEFBBCGDFE<EGF@GGGGEGGF@GFGGGGGGGFGGGGGGGGGCGCCCCC
@s1401 179
TGAGGAATATTGGTCAATGGGCGAGAGCCTGAACCAGCCAAGTAGCGTGCAGGAAGACGGCCCTATGGGTTGTAAACTGCTTTTATATGGGGATAAAGTGAGTTACGTGTAGTTTATTGCAGGTACCATATGAATAAGGACCGGCTAATTCCGTGCCAGCAGCCGCGGTAATACGGAAGGTCCAGGCGTTATCCGGATTTATTGGGTTTAAAGGGAGCGTAGGCCGCCCCTTAAGCGTGTTGTGAAATGCCGCGGCTCAACCGTGGCACTGCAGCGCGAACTGGGGGGCTTGAGTGCACGAAACGCAGGCGGAATTCGTGGTGTAGCGGTGAAATGCTTAGATATCACGAAGAACTCCGATTGCGAAGGCAGCTCACTGGAGCGCAACTGACGCCGAAGCTCGAAAGTGCGGGTATCGAACAGGATTAGATACCCT
+
EFGGGGGGGGGGGGGGGFGGGGGGGGGGGGGGGGGGGGGGGGGGGGGGGGGFGGGGFGFGGGGGFGGGGGGGGGGGGGGGGGGGGGGGGGGGGGGGA<FGGGGGGGGGGGFGGFFEGGGGGGGGGGGGGGFDFAFGGDDFFGGGGGGGACFGGGGGEFDCCGCF7CCFG7>EF9@@<F@FFDGGFG>FGGGDGGGE57C9FFG,:FGGDFFF43CFEBC>?>7C4<DD:59EAC<<85=8C?5=C/@7F4?8<<:B,DGGEGF8CC7AFE+5C@A8B8#:95GGGFCGCFDA*DDC?D=:+BEFFE@CEGFE@8BDGFGGFFCC5GDGFFE@GFFDFEFGGFGGFGFGGGGGFCF>EGFCBFF7GECEFECFFGGGGGGGGGFFE9GGGGGGGEBEDGGFFDGFFGGGGEGGGFGGGGGFGGGGGGGGGGGCCCCC
@s1401 180
TGAGGAATATTGGTCAATGGGCGAGAGCCTGAACCAGCCAAGTAGCGTGCAGGATGACGGCCCTATGGGTTGTAAACTGCTTTTATAGGGGAATAAAGTGAGCCACGTGTGGTTTTTTGCATGTACCCTATGAATCAGGACCGGCTAATTCCGTGCCAGCAGCCGCGGTAATACGGAAGGTCCGGGCGTTATCCGGATTTATTGGGTTTAAAGGGAGCGTAGGCCGGAGATTAAGCGTGTTGGGAAATGTAGTGGCTCAACATCTGAACTGCAGCGCGAACTGGTTTCCTTGAGTACGAATAAAGTGGGCGGAATTCGTGGTGTAGCGGTGAAATGCTTAGATATCACGAAGAACTCCGATTGCGAAGGCAGCTCACTGGGGCGCAACTGACGCTGAGGCTCGAAAGCGCGGGTATTGAACAGGATTAGATACCCT
+
EGGGGGGGGGGGAEFGGGGGGGGGCGGGGGGGGCFGGGFAFGEFGGGG@FGGGGGEFGGGGDEGF<FGGG>EFGGFGGGG9EEFEAFGGGCEE?FGGGGGGGFGGGG=F=FD,BAFFE=FGFGF9C<?,@FAFGG9FEGFG>=3BCEDF9DED3>FFFFGFFG,@E@EE7CF9DFFDGEGFFFGGGEGEF8>9FEE7*<>>7F9>FG=*F@EGDGFG>C-,78C*05D,;7'+3C76;>,8<$=<7<2@5:@,,D>,9DFF@77D9D@3,:93+8>3D2=+8GFA,GF@A<A):,:,C,,;A,BEEFCGEA=88CEC?+DE:GE>GGGGAC=5FED=C<DEDC,,7F,AD<F=GECEFE?+7C=EGFFFGEF9GGFBFEC7F@GEFFGGEGGGFF@CGGGFGGFGFGGGEFFGFGF@GGFGGFFGFFFFCECCCCC
@s1401 20283
TGAGGAATATTGGTCAATGGGCGAGAGCCTGAACCAGCCAAGTAGCGTGCAGGATGACGGCCCTATGGGTTGTAAACTGCTTTTATACGGGGATAAAGTGAGCCACGTGTGGCTTATTGCAGGTACCGTATGAATAAGGACCGGCTAATTCCGTGCCAGCAGCCGCGGTAATACGGAAGGTCCGGGCGTTATCCGGATTTATTGGGTTTAAAGGGAGCGTAGGCCGTCTGTTAAGCGTGTTGTGAAATGTCGGGGCTCAACCTGGGCATTGCAGCGCGAACTGGCAGACTTGAGGGCGCAGGAAGTAGGCGGAATTCGTGGTGTAGCGGTGAAATGCTTAGATATCACGAAGAACTCCGATTGCGAAGGCAGCTCACTGGAGCGCAACTGACGCTGAAGCTCGAAAGTGCGGGTATCGAACAGGATTAGATACCCT
+
AFGGGFFGGGGGGGGGGGGGFGGGGGGGGDFFFGGGGGGGGGGGGGGEGGGGCFGGGGFGGGGGGGGGGGGGGGGGGFFGGFGGGGFGGGGGGGGGGDGGFFGGGGGGGGFFFGGGGGGGGGGGGGFGDFCGFGDFDBFFED@FGDCGGGGGFGFGGGGGCFDGGGGEGEFG9FFCCGGDFFG>F7=CEC0=CGGGG5F.CG@FFF:EG@DFGG>.;B<5?:89EC:DFGFC9#C>FGFEFFCEFFF:F=DGGECFFGFF7FCGGCFE3AFFF9@@8C::8:DEGFDE=88EB@DGCGFGEC,GGGFB7FFED=C@GGGGFEC@1=EGGGGFFGGFEGGFCDAFGGGGGFFF<:GFCCF,+DGGGGGFFAFGGFGFGGGGEF>GCFCCDFFGFFDGFBEE6CGFEDGGGGFFFFGGGEGFGGGGGGGFFGGCC@AA
@s1401 182
TGGGGAATATTGCACAATGGGGGAAACCCTGATGCAGCGACGCCGCGTGAAGGAAGAAGTATCTCGGTATGTAAACTTCTATCAGCAGGGAAGATAATGACGGTACCTGACTAAGAAGCCCCGGCTAACTACGTGCCAGCAGCCGCGGTAATACGTAGGGGGCAAGCGTTATCCGGATTTACTGGGTGTAAAGGGAGCGTAGGCGGCGGAGCAAGTCAGAAGTGAAAGCCCGGGGCTCAACCCCGGGACGGCTTTTGAAACTGCCCTGCTTTATTTCGGGAGAGGTAAGCGGAATTCCTAGTGTAGCGGTGAAATGCGTAGATATTAGGAGGAACACCAGTGGCGAAGGCGGCTTACTGGACTGACAATGACGCTGAGGCTCGAAAGCGTGGGGAGCAAACAGGATTAGATACCCT
+
FFGGGGGGGGGGCGGGGFEGGGGGGGGGGGGGGGGGGGGGGGGGGGGGGGGGGGGGGFGFF,CCFFDBFFGGGGCGGGGGGGEFCF?FGGGGDFEFGGGGGGGCEC<FGFFGFFDDFGGGGECFGGD8=FDD7,83@C,@F7CCGGEGCGD;;B7,8>FEGGGEFGFFEB94F94<4<CCE9=FCF:F<<EC;EE57;F;;7;0FECGE5?,F;@C<CC;;FC<,7:CE>EGGGGFF<7<GGGGGDGDGGFFF?=A;0FGGF@DGGF><5C%.F6FEEEB-EEFCGF:GGAA>,>88=@,FE=>=@,=GFC9,@,GGGGGGGGGGGGGD<DFDFGEFGFGFCFCF@@GGGFCFEFF@FGGGFFGGGFFGF@DGGGGCGGGGFF,FEGGGGGGGGGGGGGGGGGGGGGGGEGCCCCC
@s1401 183
TAGGGAATCTTCGGCAATGGACGAAAGTCTGACCGAGCAACGCCGCGTGAGTGAAGAAGGTTTTCGGATCGTAAAACTCTGTTGTTAGAGAAGAACAAGGATGAGAGTAACTGTTCATCCCTTAACGGTATCTAACCAGAAAGCCACGGCTAACTACGTGCCAGCAGCCGCGGTCATACGTAGGTGGCAAGCGTTGTCCGGAATTATTGGGCGTAAAGCGAGCGCAGGCGGTTTCTTAAGTCTGGGTTGAAAGCCCCCGGCTCAACCGGGGAGGGTCATTGGAGACTGGGGGGCTTGGGTGCAGAAGAGGAGGGTGGAATTCGATGTGGAGCGGTGAATTGGGTAGTTATATGGAGGAACACCAGTGGCGAAGGCGGCTCTCTGGTCTGTAACTGACGCTGAGGCTCGAAAGCGTGGGGAGCAAACAGGATAGATACCCT
+
FFFGDGGGGGFGGGGGGGGGFGGGGGGEGGDFGGGGGGGFGEGE>FE:FCFGGGGGGGCFAFFGGCFGG7FGGGGGGGGGGGGGDFGGGFGGGGGFFGGGGG@EGDGGGGGFFGFCGGGGFFG<FFEGGGGGGGGGGGGFFG8FGGCCCFECFGGFF@FFGFCF>:DGGGEC<B*<;@9<F9,<=<CF@FFFEFCC:=,C<**4<AFFFC7*:1*);:?:?9:)0)*.*:*/8EF2@4:<E+*+0&#-<=5?CFG#@:GDE:E=FG6CFGGF9E>=,,8F>32+0+3F:E=D+FFF841,44,:=9?AF@+8,@,@>@>9,4,,:E@>)+>8FEDA,4,=@-E9A@,,,CC6:,,:6,,<5A,,B7@,,AB,@7CFBB;,F?GFEECFECC6:CC@@FCB;,F7<B7DD@,@7GGGDF<<A@FEEF@@,<EFGGGBCCCC
@s1401 184
TGAGGAATATTGGTCAATGGGCGAGAGCCTGAACCAGCCAAGTAGCGTGCAGGATGACGGCCCTATGAGTTGTAAACTGCTTTTATAAGGGAATAAAGTGAGTCTCGTGAGACTTTTTGCATGTCCCTTATGAATAAGGACCGGCTAATTCCGTGCCAGCAGCCGCGGTAATACGGAAGGTCCGGGCGTTATCCGGATTTATTGGGTTTAAAGGGAGCGTAGGCCGGAGATTAAGCGTGTTGTGAAATGTAGTGGCTCGACCTCTGCACTGCAGCGCGTACTGGTCTTCTTGAGTACGCACAACGTGGGCGGAATTCGTGGTGTAGCGGTGAAATGCTTAGATATCACGAAGAACTCCGATTGCGAAGGCAGCTCACGGGAGCGCAACTGACGCTGAAGCTCGAAAGTGCGGGTATCGAACAGGATTAGATACCCT
+
@FGGGGG?FFGGGFGGGGGFEEEG@ECGGFGGEF8FGGGGGGFFGGGGGGGGGGG8BE@CGGGFGFGFFF<9FFFGGGFAE<EG<EFFG9EDF8CACEGGGGGDEFFGGCE?EDD?@FEFGGFF,EE9FGG,,<;E<FGF,AFEE7CEGDGG8C@E7=D<FFGGGGGCG<FGGGGEG@>*DEFEGG5*4=EG9>FCE5+?1+?,,=F7*,7+?:CAE6@58:/0<5EDEC7<'<1654</CEDC:CC6F?677:;85C@8DC@,CAGF:8C9>@+@89+=+BGFCDEF=,AEDECB+94?68>+C=C:GFD=8>>7GFDFBEC@9C7DA@C,?EFD>EF8FDFEGGEFGGGFECFEBEE,FFCGGDEGGCFDDGECEGGGGGEGGGGGEGGCFFFCF:GFGGGGFDEGGGGGGFFGGFF@GGGGGGGDFGCCCCCC
@s1401 185
TGAGGAATATTGGTCAATGGGCGAGAGCCTGAACCAGCCAAGTAGCGTGCAGGATGACGGCCCTATGGGTTGTAAACTGCTTTTATAAGGGAATAAAGTGAGCCTCGTGAGGCTTTTTGCCTGTACCTTATGAATAAGGACCGGCTAATTCCGTGCCAGCAGCCGCGGTAATACGGAAGGTCCGGGCGTTATCCGGATTTATTGGGGTTAAAGGGCGCGTAGGCCGCAGGTTTAGCGTGTTGTGAAATGGAGGGGCTCAACCTCTGCACTGCAGCGCGAACTGGCTTGCTTGAGTACGGACAACGTGGGCGGAATGCGTGGTGTAGCGGTGAAATGCTTAGAGATCACGAAGAACTCCGATTGCGAAGGCAGCTCACGGGAGCGCAACTGACGCTGAAGCTCGAAAGTGCGGGTATCGAACAGGATTAGATACCCT
+
EFEEGFGGGGGGGGGGGGGGGGGGGGGGGGGGGGGGGGGFFGFGGGGGGGGGGGGGGGGGGGGFFGGGGGGGGGGGGGGGGGGGGGGFGGGBFGFGGGGGGFGGGGGGEFGGGGGGGGC,,BEFGGGGGGGGGGGGC<FF@DEGGGGGGGFF8>FC@AEDGGGGGG>CE*@CGFGG7FFECFECFCEGGGGGGG@EGCE:>7F;<<#=71CG=F7#<2E?<:;C@D5CFCC0#GF9C<CEFD78A?C49#GEC>DD>>84#<C7@:7<1GGFGFEF=@:C1D<.CB,D?A7GDF@:66,B,<DFCDGGGF?>CCC8EDGE=A6+5GECEFGGGGGD>9<FC4@,FGGGGEDEEB@?@<=EEEEGGFFGGGGGGFFECFGGGGGGFGFGGEFGFBEFGGGFGGGFDGGGGFFGGGGGEGGFDEFF@,GFFBGCCCCC
@s1401 21374
TGGGGGATATTGCACAATGGGGGAAACCCTGATGCAGCGACGCCGCGTGGAGGAAGAAGGTTTTCGGATTGTAAACTCCTGTCGTTAGGGACGATAATGACGGTACCTAACAAGAAAGCACCGGCTAACTACGTGCCAGCAGCCGCGGTAATACGTAGGTGGCAAGCGTTATCCGGATTTATTGGGCGTAAAGGGAACGCAGGCGGTCTTTTAAGTCGGATGTGAAAGCCTTCGGCTTAACCGGAGTAGTGCATTGGAAACTGGGAGACTTGAGTGCAGAAGAGGAGGGTGGAACTCCATGTGTAGCGGTGAAATGCGTAGAGATATGGAAGAACACCAGTGGCGAAAGCGGCTCTCTGGTCTGTAACTGACGCTGAGGTTCGAAAGCGTGGGTAGCAAACAGGATTAGATACCCT
+
CCFGEGFG6CFFGGGGGGGFG>FGGGGG7FEFFGGGFGC:6FGGFGGFECCECEGGGFFECBFGGGEEE:EEGGGGGGFGGAFFF@GGGFEGGGGGGGGGG7F=>:AFGGGGGGGGGGGGFGCEGFGG8A;CFGDFGGGGGGF:FGEG:@FCFEF<9CECFGGF<CFEE**/CEEGD**,2FFFEACGG?CGCFEC#4:CEGGGGG8.,D#FD<@9(,3@FFFG9AC,0;CCFD@)AFBG9F=E55D9C,CCDGFFC@,?GCFFFA7AF<F#.GFGGGFE;B,B:+B,F;E>,,BE,CA,GGE@8F7FGEFDCFGGGGFCC,<GGGGGGFEC,@EEEECGFCEEDD67GGGGEGFFF<FGGGGGGE9GGECFGGFF@EFEFCGEGGGEGGFCF9GFGFFFCGGGGGGGFGGCCCCC
@s1401 25666
TGGGGAATATTGCACAATGGGGGAAACCCTGATGCAGCGACGCCGCGTGGAGGAAGAAGGTCTTCGGATTGTAAACTCCTGTTGTTGAGGAAGATAATGACGGTACTCAACAAGGAAGTGACGGCTAACTACGTGCCAGCAGCCGCGGTAAAAAGTAGAGCACAAGAGTGGTCCGGAATTACTGGGTGTAAAGGGAGCACAGGGGGGAAGACAATTTGGAAGTGAAATCTATGGGCTCAACCCAGAAACTGCTTTCAAAACTGTTTTTCTTGAGTAGTGCAGAGGTAGGCGGAATTCCCGGTGTAGCGGTGGAATGCGTAGATATCGGGAGGAACACCAGTGGCGAAGGCGGCCTACTGGGCACCAACTGACGCTGAGGCTCGAAAGTGTGGGTAGCAAACAGGATTAGATACCCT
+
F8ECFFEGFFGGFGE9F9ECF@FFEFCECACCF<9,CEGGG+7CFGG+CECFGGEFFCE<F,CEDF@CFGDFCEDFFGFFFGFFGDDFFFEFGGGFG?<EF7@BFE?FGDGGGG8><BF<CF77=FGCA=FFC=,DFC:+@,8@7CC:3CF;C,:,3@,,,7:FC:,=@,*,,7CCE7<?FFCFFC@8+@@?0<-;5#<+&C:#&?E*80:6@?#?>@,78,3GECD<:8@,5C@:@+<>@,@,,CFF@DB=>:+,,;=CDGGFAFD:,DF87B=563,E999GFCC@:ECF=A+@=@EEECGG@CCCF;F@:7CC7EBCCGGGGGGCEEFFBCAEFE<CCB:,A,BFBEGEGGGGGGGFF@:GFFGFCBFGGGFFGGGGFFFFCGGGGFGFGGGF@EFEGGGGGGGGGGGCCCCC
@s1401 188
TAGGGAATCTTCCACAATGGACGCAAGTCTGATGGAGCAACGCCGCGTGAGTGAAGAAGGGTTTCGGCTCGTAAAGCTCTGTTGGTAGTGAAGAAAGATAGAGGTAGTAACTGGCCTTTATTTGACGGTAATTACTTAGAAAGTCACGGCTAACTACGTGCCAGCAGCCGCGGTAATACGTAGGTGGCAAGCGTTGTCCGGATTTATTGGGCGTAAAGCGAGTGCAGGCGGTTCAATAAGTCTGATGTGAAAGCCTTCGGCTCAACCGGAGAATTGCATCAGAAACTGTTGAACTTGAGTGCAGAAGAGGAGAGTGGAACGCCATGTGTAGCGGTGGAATGCGTAGATATATGGAAGAACACCAGTGGCGAAGGCGGCTCTCTGGTCTGCAACTGACGCTGAGGCTCGAAAGCATGGGTAGCGAACAGGATTAGATACCCT
+
EFGFGGGGGGGGGGGGGGGGGGGGEGGGGCFGGGFFGGGGGGGGGGGCFE:EGGGGFGGGGCFEGGGGCEFGE,=EFAFGBF?FDCGGGFF9FFFFEGGGGGGGFFEE9F<FE@EGG8EGGFGDEGGGGGGGFEG9FFFGGC>FFFGGGEE:FGGCGCF8<FAFFFFFGGG8FCGD,,?<FEFEF,:<BCGG5:<2:9?:5.9??<CF@FGFE:*:?BB=EF?FFBG97=E;9;A<::D7(@<ACC/;:C6CFCDEE@8GFF=@B@C<E=E9<DFDBGGGGE,==8?<A,<BC9,F?*GCGGFGGGEBBEFDAA;GCB>EBDEGFEEB+5EEFGDGF@FFC6FF?B8FGFFFGGGFFBFGGGGFGFGGGGE:GGEGGDGGGGGGGGGFAGFCEGFFGGGFFGGGGGGFGGGF8FGGGGFGGEFDEFGGGGGGFGGGCCCCC
@s1401 189
TGAGGAATATTGGTCAATGGGCGAGAGCCTGAACCAGCCAAGTAGCGTGCAGGATGACGGCCCTATGGGTTGTAAACTGCTTTTATAATGGCATAAAGTGAGTCTCGTGAGACTTTTTGCATGTACCTTATGAATAAGGACCGGCTAATTCCGTGCCAGCAGCCGCGGTAATACGGAAGGTCCGGGCGTTATCCGGATTTATTGGGTTTAAAGGGAGCGTAGGCCGGAGATTAAGCGTGTTGTGAAATGTAGACGCTCAACGTCTGCACTGCAGCGCGAACTGGTTTCCTTGAGTACGCACAAAGTGGGCGGAATTCGTGGTGTAGCGGTGAAATGCTTAGATATCACGAAGAACTCCGATTGCGAAGGCAGCTCACTGGAGCGCAACTGACGCTGAAGCTCGAAAGTGCGGGTATCGAACAGGATTAGATACCCT
+
CGGGGGGGGGGGGGGGGGGGGGGGGGGGGGGGGGGGGGGDFCFGGGF@FGGGGGGGFFGGGGGGGGGGGGGFGDCFGGGGGGGGFGGGGFG,A<AFFEGGGGGGGGGGGGGGGGGGGGGGGGADGGGGGGCAFA,EFGGGGGGGGDED<CFFGGFGGGFFF8FFEGCGGDGGGGGGGDGGGGGDEGGCCF8CFGGG=CF97CFCFF74*>CCFGGFE;GFF>EDF:CBE1:F0<F9F-:GGG4=27FGF7??F08@8>9D>>1<7,3DFFF?C@:GEEDC0:<FC=D8FBAE=@+7CB>AA?AEEGGEDGEE6D7EEGFFGGGGFGC==EEEEF?9,FFFGFFF8GGGGGGFC8+,CEE7CFC,GGGGGFGGGGGGGGEGGGGGFGGGDFFGGGGGF7EECGGGFEGGGGGGGGGGGGGGGGFFEGFCGGGCCCCC
@s1401 25258
TAGGGAATCTTTCACAATGGACGCAAGTCTGATGGAGCAACGCCGCGTGAGTGAAGAAGGGTTTCGGCTCGAAAAGCTCTGTTGGTAGGGAAGAAAGATAGAGGTCGTAACTGGCCTTTATTTGACGGTAATTACTTGGCAAGTCACGGCTAACTACGTGCCAGCAGCCGCGGTAATACGTAGGGGGCAAGAGTTGTCCGGATTTATTGGGCGTAAAGCGAGTGCAGGCGGTTCAAGAAGTCTGATGTGAAAGCCTGCGGCTCAACCGGAGAATTGCATCAGAAACTGTTGAACGTGAGTGCAGAAGATGAGAGTGGAACTCCATGTGTAGCGGTGGAATGCTTAGATATATGGAAGAACACCAGTGGCGAAGGCGGCTCTCTGGTCTGCAACTGACGCTGAGGCTCGAAAGCATGGGTAGCGAACAGGATTAGATACCCT
+
EEAEEFGFFFGFGGGGGGG8FF77BFE@ECFE<FFGGGGGGEGCFGGFGGGGGGFGG8FGGFGG,:C@7,8+,88,:?F,,C?,??E<++<BE@CFCE9FF?EG<98CFGGF,44:C8,CCE,AF<=FGGEG<EDFFGF,>9+BDDBB+:7C?@F,<+@,3@;F:D:8,*@**5>*FFF@<CCF*=51<<7++?:C+;CF3C@FF9<C,282?*:855):4<G763=6@:;208;;%@9::<E<@#=?D@54+++3+F,C?8C7@CGGGDC7,3,<3<<6,84*;DEC,B,,E=,GGDF@B,,GFA?C:<4B->D9FFFE@GEEEFA+EA7EFDFF<@GFFD-FGGEF=<9EEC,FECGGFF@CDDGGFGEEEGGFGFE8GGFFCE9GGGFFCEGGGGGGGFGEGFFFF<GFFFFFGGGGGGEAEFFGGGGGGGGECCCCC
@s1401 22603
TGAGGAATATTGGTCATTGGGCGAGAGCCTGAACCAGCCAAGTAGCGTGCAGGATGACGGCCCTATGGGTTGTAAACTGCTTTTATAGGGGAATAGAGTGAGCCACGTGTGGTTTTTTGCATGTACCCTACGAATAAGGACCGGCTAATTCCGTGCCAGCAGCCGCGGTAATACGGAAGGTCCGGGCGTTATCCGGATTTATTGGGTTTAAAGGGAGCGTAGGCCGGAGATTAAGCGTGTTGTGAAATGTAGATGCTCAACATCTGCACTGCAGCGCGAACTGGTTTCCTGGAGTACGCACAAAGTGGGCGGAATTCGTGGTGTAGCGGTGAAATGCTTAGATATCACGAAGAACTCCGATTGCGAAGGCAGCTCACTGGAGCGCAACTGACGCTGAAGCTCGAAGGTGCGGGTATCGAACAGGATTAGATACCCT
+
FGGGGGGGGFGEFGGGGGGGGGGGGGGGGFGGGGGGGGGGGGGGGGGGDGGFGGGGGGDGGGGGGGGGFGGGGGGGGGGFACFEGFGGEEEFGGGGFGGGGGGGGGGGGGGG<FGGGGGGGGGGGGGGGGGGGGGGGGGFBEEGGGGGFGGGGGGGGGGGGGFGGGGGGGGG:FGGGGGGGGG5GGGGGGDFGGFGGGFGGGGGFGCEGFGGGGGFDEGFFCGGGGGFGGFGEGG>EGGGGGGGGGGGGGFF@;FFGFGFGGGGGGGGGGGEGGGGGFGGGGGGGGGDE=,??FC=GFDFGGGGGGGGGGFGFDB+GGGGGGGGFFCFFGGGFGGFGFAAGGGGGGGGGGGGFFDGGGGGGEGGGGGGGFGGGGGGGGGGGGGGGGFGGFBCFCGFFEGGD@GFDEGGGGFGGGGGGGFED9GGGGGGGGGCCCCC
@s1401 192
TGAGGAATATTGGTCAATGGGCGAGAGCCTGAACCAGCCAAGTAGCGTGCAGGATGACGGCCCCATGGGCTGTAAACTGCTTTTATAAGGGAATAAAGTTTGAGTCGTGACTCATTTTGCATGTACCTTATGAATAAGGACCGGCTAATTCCGTGCCAGCAGCCGCGGTAATACGGAAGGTCCGGGCGTTACCCGGATTTATTGGGTTTAAAGGGAGCGTAGGCCGCAGTTTAAGCGTGTTGTGAAATGTAGGGGCTCAACCTCTGCACTGCAGCGCGAACTGGCTGGCTTGAGTACGCACAACGTGGGCGGAATTCGTGGTGTAGCGGTGAAATGCTGAGATATCACGAAGAACTCCGATTGCGAAGGCAGCTCACGGTAGCGCAACTGACGCTGAAGCTCGAAAGTGCGGGTATCGAACAGGATTAGATACCCT
+
FGGGGFEGFGGGGGGGGGGG@FGGGGGFGEGFGGGCFGFGGGGGGGEFGGGGGGGGGGGGDGGGGFGGGGGEFGGGGGGGGGCFGGGFACFFGGGGGGGDFGD@GFGFGGG9F8FFGGGGGGGGGFGGGGGGGGDGFFCFGDFGGGGGGGGF8FGGGCGGGEFGGCFGE77;FDGGEG:C:CEFEEEGGDC*+?FEEGGGGGFGF<+<=79C+?6.49EF?>CF4*2=<#:9CGGFG?GGGEFGGGFFFGFFGGFGF<A>7F7#,;B7<GFB@CGGCFCFCFGC5B+9D<C,8C6+CFCF8AD:FC:?+,<B@4+7EEE?FBC69FEEE;E@CF?4;F,FF=9E,FFEEFAGGGGGCFGECGGGF<CDFFGGGFECGF=:GGGGFFC@CCFFE9GGFEFGD>GGGGGFDGGGGGGGEFEFGGGGGGGGGGGCCCCC
@s1401 193
TAGGGAATCTTCGGCAATGGACGAAAGTCTGGCCGAGCAACGCCGCGTGAGTGAAGAAGGTTTTCGGATCGTAAAACTCTGTTGTTAGAGAAGAACAAGGATGAGAGTAACTGTTCATCCCTTGACGGTATCTAACCAGAAAGCCACGGCTAACTACGTGCCAGCAGCCGCGGTAATACGAAGGTGGCAAGCGTTGTCCGGCTTTATTGGGCGTAAAGCGAGCGCAGGCGGTTTCTTAAGTCTGATGTGAAAGCCCCCGGCTCAACCGGGGAGGGTCATTGGAAACTGGGAGACTTGAGTGCAGAAGAGGAGAGTGGAATTCCATGTGTAGCGGTGAAATGCGTAGATATATGGAGGAACACCAGTGGCGAAGGCGGCTCTCTGGTCTGTAACTGACGCTGAGGCTCGAAAGCGTGGGGAGCAAACAGGATTAGATACCCT
+
FGGGGGGGGGGGGGGGGGGGGGGGGGGGFGGGGGGG@:FEFGFGEGG=FGGFFGGCFFGFGGFGGGG@?FEFGGGGGGFEGFFFFFFGGGFFFGGGGGGG8?BFGGGGGGGGGGGFGGG9DFGDFFCEGGGGGGGGGGGGGFFDFFFFGDEEGCFGF@FGGGGGGG7DCGDEG*=C9,78*21<<CCAFFGG>**4AFCGG3*<::E$:AFFEC>689<82::<1392':;1%FC@877C<@CC#FEFF8-CEFCECC?<,E>C@33C=3>?DFF?5EGGFD6+++D<EA,,5,FEA*EDC,9FF=A,A,,E,GGGGDE@,8CFBE,GG=C@EC4,,,,7GFFFCA;FFGGGGGFFE?<FCEFB@,GGGGFFCGGGDGE8GGGGGGGGGGGGFBFBEGGGGGGGF@7FD@CFFFGGGGGGGGGFEDGGGFGGGGGGCCCCC
@s1401 194
TAGGGAATCTTCGGCAATGGACGAAAGTCTGGCCGAGCAACGCCGCGTGAGTGAAGAAGGTTTTCGGATCGTAAAACTCTGTTGTTAGAGAAGAACAAGGATGAGAGTAACTGTTCATCCCTTGACGGTATCTAACCAGAAAGCCACGGCTAACTACGTGCCAGCAGCCGCGGTAATACGTAGATGGCAAGCGTTGTCCGGATTTATTGGGCGTAAAGCGAGCGCAGGCGGTTTCTTAAGTCTGATGGGAAAGCCCCCGGCTCAACCGGGGAGGGTCATTGGAAACTGGGAGACTTGAGTGCAGAAGAGGAGGGTGGAATTCCATGTGTAGCGGTGAAATGCGTAGATATATGGAGGAACACCAGTGGCGAAGGCGGCTCTCTGGTCTGTAACTGACGCTGAGGCTCGAAAGCGTGGTGAGCAAACAGGATTAGATACCCT
+
FGGGCFEGGADFGGGGGGGFGGGGGGGGGGGGGGGGGGG<FGGGGGE:FGEGGGGGGEGGGDFGGGGGFGG<EB<B9FGGFGGGGGGGFGFFGDF<FFFGCFGF?FEFGDCBEFGGGGGGGGGGGGD7FFEGGGGGGGGGFGDGGGFG7FEGGGGG?CDCCFAAFFFGGDG>FGC:9FGGGGA*,@?CEC@5E<CEEGGGGDBE,?ECC=C3;+2.;6/)86ED:;?31::=@?A49C7C<0D=7%,$CC9<=7ECCC:>,FDGFFCGGF?=F>=,*,CGGFE+6?8B8,,?<9E,8*FAGFDGGGGDCDD:,GGGGGDFGFFFFFCEEAGCFFGEA,C:CBFFDF;CAFGCGF9FECGGFE@FC,DE?GFEGGFGGFFGGGGGGGGGGGGGGEGGEFEFF8GGFFFFGGGGCGGFC,FGGGGGGGGGGGGGGGGGCCCCC
@s1401 195
TGGGGAATATTGCACAATGGGCGAAACCCTGATGCAGCAACGCCGCGTGAGTGAAGAAGTATCTCGGTATGTAAACCTCTATCAGCAGGGAAGATAATGACGGTACCTGACTAGGAAGCCCCGGCTAACTACGTGCCAGCAGCCGCGGTAATACGTAGGTGGCAAGCGTTATCCGGAATTACTGGGTGTAAAGGGAGCGCAGACGGGACGGCAAGTCGGAAGTGAAAGCCAGGGGCTCAACCCCGGGACTGCTTTGGAAACTGTAGTGCTAGAGTGCTGGAGAGGTAAGCGGAATTCCTAGTGTAGCGGTGAAATGCGTAGATATTAGGAAGAACACCAGTGGCGAAGGCGGCCTGCTGGGCAGTAACTGACGTTCAGGCTCGAAAGCGTGGGGAGCAAACAGGATTAGATACCCT
+
FGGGGGGGGGGGGGGGGGGGG,@FFG+EFFGGGGGGGF8EGGGGGGGFG:6CFGGGGGGA<,?FFGG=:DFGGGG94,CF,C<5,,5:DEFGEG,E<FGGGGGGGGCA,BF<F,BFFG84+BFGGGGGGGGGGGGGGGGGG8FFGGGGGEGAFGGGGGG9:*>BD>FFFG*:FE@FG<@GGGFFGG?C;>C?CFE>ECFEDG#C=C*@>,#::>@6+*E9=8:9B9F7@F+/FCE?E:F<CFC6CD:DDD2FFB:3,D=:F9F9818<CF,8#=1<1283FDBF?+C+GGEB8@,>>9,,FC=>)FE>;=C,CGGGGGGGGFFC,9,GFB<<BC?FF<GGGGGFGGGGGGFF6,F,EF4A,GF9DGGGEFFFGFF<GGGGFCGGFBC+GGGGFDFFGGFGGGGGGGGGGGFBCCCC
@s1401 196
TGGGGAATATTGCACAATGGGGGAAACCCTGATGCAGCGACGCCGCGTGAGCGATGAAGTATTTCGGTATGTAAAGCTCTATCAGCAGGGAAGATAATGACGGTACCTGACTAAGAAGCTCCGGCTAAATACGTGCCAGCAGCCGCGGTAATACGTATGGAGCAAGCGTTATCCGGATTTACTGGGTGTAAAGGGAGCGTAGGCGGTCCTGCAAGTCTGATGTGAAAGCCCGGGGCTCAACCCCGGGACTGCATTGGAAACTGTAGGACTAGAGTGTCGGAGGGGTAAGTGGAATTCCTAGTGTAGCGGTGAAATGCGTAGATATTAGGAGGAACACCAGTGGCGAAGGCGGCTTACTGGACGACCACTGACGCTGAGGCTCGAAAGCGTGGGGAGCAAACAGGATTAGATACCCT
+
AFGGGGGGGGGGGGGGGGFFGGGGGGGGGGGGFFGGGGGGGGGGGGGEGGGGGGGGGGGGGGGGGGGCEFGGGFGFGGGGGGGGGGGGGGGDFD,EGG?EGGGGGGGGGGGGCGGGGGGFGGGGGGGGGGGGGF7FGDFGGFFGGGEGGEGFGG7FGFF8?CF::8FGGECEFGGGGCCEGG+CC;7@1,?9;FE;<*:<C;EFEE8CE7ECC:C=F<F?@F7?@?7#GGGGGGG>?F:F>GGEAEG39DF@,9FFD<CC;DAAECF@ADFG>GGGG>EGFFFGGFFFGFEF@,E8E<>?FF>C=GECFFF=7DGGGGEFFAGGFEFGGFFEFEFFDFFBCEGDFCFCFCGGGEGGGGGGGGGFCGFDGGGGGGGFCGGGGFEFEFGGGGGGGGGGGGFGGFGGGGGGGGGCCCCC
@s1401 197
TGAGGAATATTGGTCAATGGCCGAGAGGCTGAACCAGCCAAGTCGCGTGAAGGAAGAAGGATCTATGGTTTGTAAACTTCTTTTATAGGGGAATAAAGTGGAGGACGTGTCCTTTTTTGTATGTACCCTATGAATAAGCATCGGATAACTCCGTGCCAGCAGCCGCGGTAATACGGAGGATGCGAGCGTTATCCGGATTTATTGGGTTTAAAGGGTGCGTAGGTGGTGATTTAAGTCAGCGGTGAAAGTTTGTGGCTCAACCATAAAATTGCCGTTGAAACTGGGTTACTTGAGTGTGTTTGAGGTAGGCGGAATGCGTGGTGTAGCGGTGAAATGCATAGATATTACGCAGAACTCCGATTGCGAAGGCAGCTTACTAAACCATAACTGACACTGAAGCACGAAAGCGTGGGGATCAAACAGGATTAGATACCCT
+
<CEFGGGGGGGGGGGGGGFGGGDGGGGGGFGGGGGGGGGGGG9F@EGCFGFGG6EFGGGGGDECGFGGGGGGGGGGGGFGGFGGGGGGGGGDGFFEGCFGGGGDGGGGGGGGGGGGFDFED<FFFGFCFFGGGGGGGDFGCD:@+@8D=FGGG7FFGGG7FFG7EEGGGGGACDCEDGEGFFG*:**=*=EEFFEGGGG@-;=GG<GDGFF?B5GFG@G@=CCCG?;>FF=ACFF=FFFGGGFDFFEGGGDCFG=:;GFCFD;CFDEF+2CBFFDCA;AFD:3FEGCF?8F<8=94,EE=EA,,GGEEBFBFEEEE@C8CDGCCFGEFFEF=ACC>DC:8CGGECEB:E,9FFGGGFFGGGGGGGGGGGEFGGGGGGFFFEGGGGGGGGGFGFGFCFFGFFGGGGGGGGGGGGGGGGGGGGGGGGGGFGGGCCCCC
@s1401 26165
TAGGGAATCTTCCACAATGGACGCAAGTATGATGGAGCAACGCCGCGTGAGTGAAGCAGGGTTTCGGCTCGTAAAGCTATGTTGGTAGTGAAGAAAGATAGAGGTAGTAACTGGCCTTTATTTGACGGTAATTACTTAGAAAGTCACGGCTAACTACGTGCAAGCAGCCGCGGTAATACGTAGGTGGCAAGCGTTGTCCGGATTTATTGGGCGTAAAGCGAGTGCAGTCGGTTCAATAGGTCTGATGTGAACGCCTTCGGCTCAACCGGAGAATTGCATCAGAAACTGTTGAACTTGAGTGCAGAAGAGGAGAGTGGAACTCCATGTGTAGCGGTGGAAGTCGTAGATATATGGAAGAACACCAGTGGCGAAGGCGGCTCTCTGGTCTGCAACTGACGCGGAGGCTCGAAAGCATGGGTAGCGAACAGGATTAGATACCCT
+
<F9<CDGGGCFCFFDCFG@@A<CFGGGD,CEFGF?@BECFGGG:+@C+@BCGFGDF,96:>C==FFEEFBFGGF<<F,,<F,<E,+<<,,<ECFEA=@?CFCFCAFFFFFFD,=E<EF?E?FGFFGDC:D+F,CD@FGFGGGGD,CFE>E+>CEC,,>@@@+,,8BDF:*>4:><>DFEF:,=:CG::<<FCCG**/3,<=E*16:3AFFD*FF95FC:7*@:F7<E#1&;=+;CD882F5FCD,;8,F>:*BC>GF7BD?F>C3@+,@<B39EF<8C,,EA,,=?C<?@<<E=,=?<CFGFE?C=4,EFEGFFEBF>9EE@CF@GGEG=FFFFEFC,@8,DDGCFEGFEGGEB:,@B,C,<GGGC@@,GC@GEDGGGGGF8FGFFFGGDFC7GGFCB+,FFEC<GGGGGFECCFFCGGGG@F@C;@,GGCCDGFFC@CCC
@s1401 199
TGGGGAATATTGCGCAATGGGGGAAACCCTGACGCAGCAACGCCGCGTGATTGAAGAAGGCCTTCGGGTTGTAAAGATCTTTAATCAGGGACGAAACATGACGGTACCTGACGAATAAGCTCCGGCTAACTACGTGCCAGCAGCCGCGGCAATACGTAGGCAGCAAGCGTTATTCGGATTTACTGGGTGTAAAGGGCGCGCAGGGGGGCCGACAAGTTGGATGTGAAAGCCGGGGGCTTAACCCGCGAATTGCTTTCAAAACTGCTGGGCTGGAGTGATGGAGAGGCAGGCGGAAGTCCGGGTGTAGCGGTGAAATGCGTAGAGATACGGAGGAATACCAGTGGCGAAGGCGGCCTGCTGGACAATAACTGACGCTGAGGTGCGAAAGCGTGGGGAGCAAACAGGATTAGATACCCT
+
ACFGGG@FFFGGGCGGGDGGGDEFGEGFGGGGDFGGGF?FCGGGGEGGGDFFGGFGGGFGAEFFGFGCFGEFGFGCABF9FGAFFG9CEFG+64@E+,?EEGGGGGGF,,B,+8@BFFAFC<BCBFEEBF9FFDD@+3,@*3@>,385C*<F,:A=,FC>,,**20+8*<18:+2,2C@:?C,,7?F8</<7&92;,.5C7781)<1))*5,C:F7;:<C?,8+08C=*EC*7FCD9F>>5*++++DF>,F<98F@,,D?FA,:,,:3,@8,F9D6:,FEEDDDE?=+:C4?@,@+@77+?CDEC5C=4@EF;7EDEDFFDA,<46:7GDAFEC<9GEF<GGEFDFFBGGGGDDE@CGGFEGFC,6,GGGDGGGFE,FGC>GGGGGGGDGGGFEFEFFGFGGGGGFAGGGGGCCCCC
@s1401 200
TGGGGAATATTGCACAATGGGGGAAACCCTGATGCAGCGACGCCGCGTGGAGGAAGAAGGTCCTCGGATTGTAAACTCCTGTTGTTGAGGAAGATAATGACGGTACTCAACAAGTAAGTGACGGCTAACTACGTGCCAGCAGCCGCGGTAAAACGTAGGTCACAAGCGTTGTCCGGACTTACTGGGTGTAAAGGGAGAGCAGGCGGGAAGACAAGTGGGAAGTGAAATCTCTGGGCTCAACCCATAAACTGCTTTTAAAACTGTTTTTCTTGAGTAGTGCAGAGGTAGGCGGAATTCCCGGTGTAGCGGTGGAAGGCGTAGATATCGGGAGGAACACCAGTGGCGAAGGCGGCCTACTGGGCAACAACGGACGCTGAGGCCCGAAAGTGTGGGTAGCAAACAGGATTAGATACCCT
+
CFFGGFGGGGGGEFGGDEAFGD7FEGGFGGGGGAFFGFC+@FGGGGD=CCFCFEGFE8C,C,,5C,4:4?,CF9?FFFFDAE<AFBAA@F?E,=9?EEFGF+>FCF<5<8D<BD,8,,A,AAFGGEG=F,,FFDFGGFGGFFCGGG*>*FCD<,C>F@CF>>BB9;3C*<*4?C77**4:,?F9FGGG?F3<&BCB4#8*>7*:CC1=,EF><88/#47*3<:5=017E.#CF?DFCCGFFF@,83,3,,:+,>4,@,?FDDCFBB>,@3AGDD6,,6C,,?,FA+ECGGFCFE@+8@+,CF>EBC>=B9F444++GGF@F=+8,GEGFCGFGFGGFDFFBCGGGFEGGGGGF9FCFFAC,;,,B8FB:FGGF8GFEGFC@GGDCFGDGGGFC,GGGGGEFGGFA,GGGGGCCCCC
@s1401 201
TGGGGAATATTGCGCAATGGGGGCAACCCTGACGCAGCCATGCCGCGTGAATGAAGAAGGCCTTCGGGTTGTAAAGTTCTTTCGGTGATGAGGAAGGCATGATGTTTAATAGACATCGTGATTGACGTTAATTACAGAAGAAGCATCGGCTAACTCCGTGCCAGCAGCCGCGGTAATACGGAGGGTGCGAGCGTTAATCGGAATAACTGGGCGTAAAGGGCACGCAGGCGGATTTTTAAGTGAGATGCGAAAGCCCCGGGCTTAACCTGGGAACTGCATTTCAGACTGGGAATCTAGAGTACTTTAGGGAGGGGTAGAATTCCACGTGTAGCGGTGAAATGCGTAGAGATGTGGAGGAATACCGAAGGCGAAGGCAGCCCCTTGGGAATGTACTGACGCTCATGTGCGAAAGCGTGGGGAGCAAACAGGATTAGATACCCT
+
EFFGGGGGGGGGGGGGGGGGGGGGGGGGGGGFFEGGGGGGGGGGGGGCFG=FGGGGGG?FGGGGGGGGAFGGGGGFGGGGGGGGGECGFGGGF?=AGGGGG?FGGGGGGGGGFGGGGEGCFGAFECFFGGGGGGGD=FGFFFCFCFGGGGGCFFCEGGGGGGFGGG7F@CGGGGGGGFGFGGGE*1=FFCEGGGG:CGBCDGG<CF?(<C=GG<EFCAGDFFGGFAEDGGG:CCFFCFCB@E@@3+@9:CC9:@@CGDDEEEFFGGGGGFD@EFFC99DFFC8A=6FGFFAC8,AAC3EAE@@,,GGGF?GGFF99E8GGEEDFC=,GDBGEFGGGFFCEB4E9GGGFBFGGFGFFGCGGGEGGGGGGGGFGGGEFGFCFA<AGFGGGGGGEEEFFFFCGGGGGGGGGFCEGGGGGGFCEGGGEFGGGGGGGGGFGCCCCC
@s1401 22270
TGAGGAATATTGGTCAATGGGCGAGAGCCTGAACAAGCCAAGTAGCGTGCAGGATGACGGCACTATGGGTTGTAAACTGCTTTTATAAGGGAATAAAGTGAGTCTCGTGAGACTTTTTGCATGTACCTTATGAATAAGGACCGGCTAACACCGTGCCAGCAGCCGCGGTAATACGGAAGGTCAGGGCGTTATACGGATTTATTGGGTTTAAAGGGGGCGTAGGCCGGAGATTAAGCGTGTTGTGAAAGGTAGAGGCGCAAAATCTGAACTGCAGCGCGAACTGGTTTCCTTGAGTACGCATAAAGTGGGCGGAATTCGTGGTGTAGCGGTGAAACGCTTAGATATCACGAAGAACTCCGATTGCGAAGGCAGCTCACTGGGGCGCAACTGACGCTGAAGCTCGAAAGTGCGGGTATCGAACAGGATTAGATACCCT
+
CEFGFFFGGG9CFFDEFGG<,CCGGGGGFF8DFF<FFG@DGG<@CEECEEGGGGGGGFGDG+=EE<FDDG7@=FCGGGGGCFFFF9,FFF,=FFGGGABFA@,<CFFDFBBE99FGGGGCFEB,CF,?<=F,<B,@EF9CFDE@EGFF,,:F:FDF+CFGDFFG++@C:::,@FF7FE7FBF:BDG*:B7:,6@CBE5<?@+3B???#)?9C/8/#:<FA>C5=F:C87B@?7CC6*,FFD;<,;7:2,7,1**C@,FF8,,=,A@9C<>@@C@77=,?D8GFFFF:,8DF95>+7EE,5,9AFFE=FC@,>7FCCEGGF=A@8)+EAC5C7?,CEC,,AE9CCDCGFF<9FDGEGGFFFGGGFGFC<E,<ECCCF@CF@77EGGGGGF;FEE<CGF@EFFGFFFGGGGEGFGGGGFFFAAAGGF,FFF@GCCCCC
@s1401 203
TAGGGAATCTTCGGCAATGGACGAAAGTCTGACCGAGCAACGCCGCGGGAGTGAAGAAGGTTTTCGGATCGTAAAACTCTGTTGTTAGAGAAGAACAAGGATGAGAGTAACTGTTCATCCCTTGACGGTATCTAACCAGAAAGCCACGGCTAACTACGTTCCAGCAGCCGCGGTAATACGTAGGTGGCAAGCGGTGTCCGGCTTTATTGGGCGTAAAGCGAGCGCAGGCGGTTTCTTAAGTCTGATGTGAAAGCCCCCGGCTAAACCGGGGAGGGCCATTGGGAACTGGGAGACTTGAGTGCAGAAGAGGGAAGTGGAATTCCATGGGTAGCGGTGAAATGCGTAGATATATGGAGGAACACCAGTGGCGAAGGCGGCTCTCTGGTCTGTAACTGACGCTGAGGCTCGAAAGCGTGGGGAGCAAACAGGATTAGATACCCT
+
EFCEFFGGGGFFGGGGGGGGGGGG7FF<FGGGGGGGGGGFCFCGGGE+@+>FFGGFCF@FFAEFFB:@?FGCFGFDFGGGGGGGGGFGC<?EFGGFGEFGGGFG@CFFFFGGFFFFEFCF,CFFFGGDGBCA,@,5<<CGCFF<,>8<CEEDCGDEF*>,6,7<88:@D@FGDEGG:CC@CCF@:,:,:<*==*<*:+FED3<2)<#*=@G<?*/726:B69.5>DGGDC>/FC7;C7,<E7@GGDGGCA9>CB<CEECEC7%7GGFCEEC;AC@*DD83,<,+=DFF?<9FGDF<E8:,B;DGF?FD=:,,<FFC,8GFGF@GFA4B6)GGEFEFC7EF>@-E8GFFCEC8FF<AFECFC4DAFGEGFDB:FECFGFCGFCGGGDGEGFF@GEF;GGGGFD:GFGGFDC@GEGCEGGDFFF<FBF@9GGGGGGGGCCC@C
@s1401 204
TGGGGAATATTGCACAATGGGGGAAACCCTGATGCAGCGACGCCGCGTGAGCGAAGAAGTATTTCGGTATGTAAAGCTCTATCAGCAGGGAAGAAAATGACGGTACCTGACTAAGAAGCACCGGCTAAATACGTGCCAGCAGCCGCGGTAATACGTATGGTGCAAGCGTTATCCGGATTTACTGGGTGTAAAGGAAGCGTAGACGGTGATGTAAGTCTGAAGTGAAAGCCCGGGGCTCAACCCCGGGACTGCTTTGGAAACTATGTGACTAGAGTGTCGGAGAGGCAAGTGGAATTCCCAGTGTAGCGGTGAAATGCGTAGATATTGGGAGGAACACCAGTGGCGAAGGCGGCTTGCTGGACGATAACTGACGTTGAGGCTCGAAAGCGTGGGGAGCAAACAGGATTAGATACCCT
+
GFGGGGGGGGGFGGGGGGGGGGGGGGGGGGGGGGGGGGGGGGGGGGGCFGGGGEFGGGGFGFCGGFGFGCFFFGGGGGGGGGGGGGGG@CFGGGGGGGGGGGDGGGGGGGGGGGGGGGGGFGGGGFGGGGGGGGGGGGGFFFGGGEGGFGGGGCF<FFFCGFCGGGGGGEGFG?EGDFGFGGFFGG<G@CFC9FCGGGGGDDC@EEAE8EGF>C@=GGGF@<CCFFG9?EFGGGGE8FFCGGEGEEF@=,FDFGGF@,C=DB<FDAEGGG5DDGDG>EFF=EBCE,FCFEF=D?DE=B,9FF@+8GGGFCFA,=F>6GGGFE:48GGGFFGFEFGGEGGGGEECEGDGGGF<CGGGGEEGGGGGGGFFGFDEFEGGGGFGGGGGGFDGGGGFEFFFEGGFFFGGGCGFFCGCCCCC
@s1401 25156
TGAGGAATATTGGTCAATGGACGAGAGTCTGAACCAGCCAAGTAGCGTGCAGGATGACGGCCCTATGGGTTGTAAACTGCTTTTATAAGGGAATAAAGTGAGTCTCGTGAGACTTTTTGCATGTACATTATGAATAAGGACCGGCTAATTCCGTGCCAGCAGCCGCGGTAATACGGAAGGTCCGGGCGTTATCCGGATTTATTGGGTTAAAAGGGAGAGTAGGCCGGAGATTAAGCGTGTTGTGAAATGTAGATGCTAAACATCTGCACTGCAGCGCGAACTGGTTTACTTGAGTACGCACAAAGTGGGCGGAATTCGTGGTGTAGCGGTGAAAGGCTTAGATATCACGAAGATCTCCGATTGCGAAGGCAGCTCACTGGAGCGCAACTGACGCTGAAGCTCGAAAGTGCGGGTATCGAACAGGATTAGATACCCT
+
D<EFFFAF<CFFFGGGGFFGGGGG>FGGGGGGGGGFGG,E@G6FDFGGGGGGGGFFFFFGDCCC<FCFC=BF6CBEGC<,,:6,5CEGGCFAF@EFFEF?,B?,CEBF,B?C,EEFFFGG@,EGGG9@EF9E?E9=FF,BA=@FG7=DFFG,FFG:FG?FF:8DEE7CC:B7@,@C@<<@FG:F7:=**1=:F38:EEB,<@F92*=F#,,#848>G#<8DE:;C<C>C7>C@,<)&>CEF3CCC6<CFCD8F@C>,,<FFFF9F<BF<GGEFCBCECA=FD<,C,<,,,,ED@+=>945,EAEF@+::EGGE@>=CBC=BF>@BE=FFFGE?E,A,FGGGGGGGFEDFFC:,++,F7GFC:CCGFEF<ECF@,C,FFDFDGGGF9CFCC@GFAEE8:EGGFFFEEF@@+GGGGGFGGGFGFGFDCGGGGFBCCCC
@s1401 206
TGGGGAATCTTCCGCAATGGACGAAAGTCTGACGGAGCAACGCCGCGTGAGTGATGACGGCCTTCGGGTTGTAAAGCTCTGTTAATCGGGACGAAAGGCCTTCTCGCGAATAGTGAGAAGGATTGACGGTACCGGAATAGAAAGCCACGGCTAACTACGTGCCAGCAGCCGCGGTAATACGTAGGTGGCAAGCGTTGTCCGGGATTATTGGGCGGAAAGCGCGCGCCGGCGGAGAGGGCGGTGGGTATTAAAAGTTCGGGGCTTAACGCCGTGATGGGATGGGAGCGGCCAAGCTAGAGGATCGGAGAGGAAGGTGGAATTCCTAGTGTAGCGGTGAAATGCGTAGATATTAGGAAGAACACCAGTGGCGAAGGCGACTTTCTGGACGAAAACTGACGCTGGGGCGCGAAAGCCAGGGGAGCGAACAGGATTAGATACCCT
+
FFGGGGGGGGGGGGGGGGGGGGGGGGGGGDEGGGGGGFGFGGGGGGGEFGGGGGGGFGGEGGFGGGGGGCFCFFGGGGGGGGGGGGGGGGGGGGGGGGEGGGG,CFGGGDECDGGFFEFFFFCFGFFGGGGGGGDGFFFFGGG8BCG@FGGCGGFGFFF8:FGGGGGCEDE=*B81=FGFFCECC:C8F>@88*2221<<5>*122++<+<*@8*7*-1?328C5:1C=;E;/#:=<*4*63*<C8,2,14,9>5*17FF@;*85*5++:E,>,,GFF<D@3+6++,D:,B<,,,,C*8++++GFAC,GF=9,GGGE>8E9,,@9F,GE=ECEB;GFCCEGCGFCF;FC,9GFC,@E6CCC48EGGDFBFB:GFBFFFC,FFCGFFCGFFECCFC8@F7FC+GGEE@FE8DGFC<GGFC,CFEC@CFGFA9FFC,E6AA6-
@s1401 207
TGGGGAATCTTCCGCAATGGACGAAAGTCTGACGGAGCAACGCCGCGTGAGTGATGACGGCCTTCGGGTTGTAAAGCTCTGTTAATCGGGACGAAAGGCCTTCTCGCGAATAGTGAGAAGGATTGACGGTACCGGAATAGAAAGCCACGGCTAACTACGTGCCAGCAGCCGCGGTAATACGTAAGGGGCAAGCGTTGACCGGAATTATTGGGCGTAAAGCGCGCGCAGGCGGATAGGTCAGTCTGTCTTAAAAGTTTGGGGCTTAACCCCGTGATGGGATGGAAACTGTCAATCTAGAGTATCGGAGAGGAAAGTGGAATGCCTAGTGTAGCGGTGAAATGCGTAGATATTAGGAAGAACACCAGTGGCGAAGGCGACTTTCTGGACGAAAACTGACGCTGAGGCGCGAAAGCCAGGGGAGCGAACAGGATTAGATACCCT
+
<@EFGDGFFGFFGGGGGGGGGGGGGGGFGG96C@FEFE<FFEGDCFE+@:FGCFFGFGGGGEGGFCCFFG7BFGGGGFF,EFEFGGGGGGFDGGGG:FGGGGF9FFEEDE:@ADA9FGCF,:@C7<FDGEGGGGGGGGGFGFGGGGF,*>7<<:FEG?CF7FF<>8B,<C<?:E8:F,2,=+2*1,*288CFF**;**3+158CCCFCFGFD6/:)86<66*2:9<07=:GGGGE2?70,8<9#>F6+7AE2:FCC+<D8D5,F8+7@GEGF@,@,*><,FED9DDDA,FC@,AEFFD4+:6GGGGGEDDGF9FFE;@94,E,EBFGCC8C7EE@<@77FDFEFCF=DEBFFGECCFB=EE@GFCE@GF?F@CCGGCGGGGFGEC=FCGCGFGEFEGGGCFGGGGGGGGFCF8FGGFCFFCFFFDGGGGFGGGGGGCCCCC
@s1401 208
TGAGGAATATTGGTCAATGGGCGAGAGCCTGAACCAGCCAAGTAGCGTGCAGGAAGACGGCCCTATGGGTTGTAAACTGCTTTTATAAGGGAATAAAGTGAGCCTCGTGAGGCTTTTTGCATGTACCTTATGAATAAGGACCGGCTAATTCCGTGCCAGCAGCCGCGGTAATACGGAAGGTCCGGGCGTTATCCGGATTTATTGGGTTTAAAGGGAGCGTAGGCCGGAGATTAAGCGTGTTGTGAAATGTAGACGCTCAACGTCTGCACTGCAGCGCGAACTGGTTTCCTTGAGTACGCACAAAGTGGGCGGAATTCGTGGTGTAGCGGTGAAATGCTTAGATATCACGAAGAACTCCGATTGCGAAGGCAGCTCACTGGAGCGCAACTGACGCTGAAGCTCGAAAGTGCGGGTATCGAACAGGATTAGATACCCT
+
FGGGGGGGFGGGGGGGGGGFGGGGGGGGGGGGGGGGGGGGGG<EGGGEEGGGGGGFGGGGGGGFGGGGGGGGGGGGGDGGGGFGGGGGGGGGGGGGGDGGGGGGGGGGGGGGGGGGGGGGGGFF?FGGGGGCGGGGCECFFFFGGGEGGGGGGFGGGGGGGGGGGGGGGEEGGGGGGGGGGGGGGGDE7FGCGFEGGGGF7FFC;G2CFFGGG@G4C;GF255CF>EC;A7CF>G9E@EGCF>C::C9;<<GGFE>FGGGFGGGGFGGFFC<AFG>CD9=D=CGGGGFDCEADFABCAFFGFDGGGGGE?BA=8GGGGFEFACEAFECF;F=9FCFFEAGFCFGFFFGGGFGGEGEFGGGGEE@GFFGFFGGGGFGFFEGEGGGGGGGGGGGGFFGGGGGFGGGFDGGGGGGGGGGGFAFFGGGGGGGGGGCCCCC
@s1401 209
TGAGGAATATTGGTCAATGGACGAAAGTCTGAACCAGCCAAGTAGCGTGCAGGATGACGGCCCTCTGGGTTGTAAACTGCTTTTAGTTGGGAATAAAAAGAGGGACGTGTCCCTTATTGTATGTACCATCAGAAAAAGGACCGGCTAATTCCGTGCCAGCAGCCGCGGTAATACGGAAGGTCCAGGCGTTATCCGGATTTATTGGGTCTAAAGGGAGCGTAGGCCGGCGTCTAAGCGGGTTGTGAAATGTCGGGGCTCAACCTGGGCATTGCAGCGCGAACTGGGAGACTTGAGTGCGCAGGAAGTAGGCGGAATTCGTCGTGTAGCGGTGAAATGCTTAGATATGACGAAGAACTCCGATTGCGAAGGCAGCCTGCTGTAGCGCAACTGACGCTGAAGCTCGAAAGCGTGGGTATCGAACAGGATTAGATACCCT
+
EFFFG<FGGGGGGGGGGGDGGGGDEGGFGGGGGGGGGGGFFFEEFGE,FGGGGGGGGGGGGGGGGGFGGGGGGGEFGGGGGFGGGD,CFGGFGGFGFG@FGGFE@FFFEFEEFFFFGGGFGGFDFDFC?BDEGGGGG7FG@<FGGG>CFGGGGGGGGGGGGGGGGGGGDGFGFGEFGC*8?D9,7?=CF78:CACE=5<>C>E9CFG<C,<C9<FF8;F>;B?D?5#9+:%A9<<8:#@*FFC9=<<9F56CD:EGE/-@C3;CCF:/,C>94+EC>,+?8EAD9DC<,,GGBF8C+GFF8FDEE6@E?8B@98B+EFCC:A@4):=EEEC;EAF?CFF8CAGGGGFFGE<E<8>B,FGF@?EF=@9FFE@FFECCFGEF7F@C,AGFCFCDGFGGE@B,,7FF@CGGGGGGF8GGGGFEFGGGGGEGGGGCCCCC
@s1401 25559
TAGGGAATTTTCGTCAATGGGGGGAACCCTGAACGAGCAATGCCGCGTGAGTGAGGAAGGTCTTCGGATCGTAAAGCTCTGTTGTAAGAGAAAAACGGCACTCATAGGGAATGATGAGTGAGTGATGGTATCTTACCAGAAAGTCACGGCTAACTACGTGCCAGCAGCCGCGGTAATACGTAGGTGGCGAGCGTTATCCGGAATGATGGGGCGGAAAGGGTGCGTAGGTGGCAGATCAAGTCTGGAGTAAAAGGTATGGGCTCAACCCGTACTGGCTCTGGAAACTGATCAGCTAGAGAACAGAAGAGGACGGCGGAACTCCATGTGTAGCGGTAAAATGCGTAGATATATGGAAGAACACCGGTGGCGAAGGCGGCCGTCTGGTCTGGATTCTGACACTGAAGCACGAAAGCGTGGGGAGCAAATAGGATTAGATACCCT
+
EF,CFFD<FFCEFGEFFGFEFEE>FGGCFGGGGFGG@CGFFGFGGCG@EF>?B,CDCG8FFBDGGGED8@=DEFDCGGFCBFGCF,F@@>A<,@>F:<FED,F8FFGFGGFGGGDE9:@>BF3?>,<FGG9FEFGFF9FFFGF9+>C*<CEEGGGGC<:<C777<C7,/:?8*2/*<+<C::GEFFGF8.7*4:;CFGGG57:?81>6GEEF@-C>0)=9<B5C*5?CCG310D:,6#<C6<*=A=FC:ED>FFC@8<CD@@8@CC:E=/>GGFDEFFCEBC,AF=6?9D,A,@<B<DF@,FCFC67F7EEEE:E<FA4,8FGFF?E@+DGCCGEFGGFGGFFFE<GGGFFFF9CB7EFF@GGEFCGGFCCGGGGGEGGGEGFDFDGGGGGGFFGFGGGFEDGGFEEFGGGGGGGGGGGFFCGFGGFGGGFGFGGGC@CC@
@s1401 211
TGAGGAATATTGGTCAATGGGCGGAAGCCTGAACCAGCCAAGTAGCGTGCAGGATGACGGCCCTATGGGTTGTAAACTGCTTTTATGCGGGGATAAAGTGGGCCACGCGTGGTCTTTTGCAGGTACCGCATGAATAAGGACCGGCTAATTCCGTGCCAGCAGCCGCGGTAATACGGAAGGTCCGGGCGTTATCCGGATTTATTGGGTTTAAAGGGAGCGCAGGCCGCCGGGCAAGCGGGTTGTGAAATGCAGTCGCTCAACGTCTGCACTGCAGCGCGAACTGCCCAGCGTGAGTGCGCGCAACGGTGGCGGAATTCGCCGTGTAGCGGTGAAATGCTTAGATATGGCGAAGAACTCCGATTGCGAAGGCAGCTGACGGGTGCGTAACTGACGCTCATGCTCGAAAGTGCGGGTATCGAACAGGATTAGATACCCT
+
EFGGGGGGGGGGGCGEFFGGGGGGGGGGGGGGGGGGGGGGGGFCFGEGGGGGGGFGGGGGGGGGGCFGGGGGGFGGGGGGGFCGGGGFGGGGGGGGGGFGCGGGGGGGEEGGCFDFGGGG=FGGGGGGGEGGCFCFCC<DFGGGGGCGGFGGFG@@FCFGFFGGGGGEGGGCFF>EF=FE,?FEGGEGGG5FGFEGEECFGFF::CC0CECFFG>5C9EFF98):C7<EGC5>8E:B&?AEG<CCCF=BFGGDEC>@:<88EC7,2?:E>><><7C8C::7GFGFC7F:,FGAGGFC@+FCC=FB+GFC=EFD>@EC>+7GF=>5ECAFCGAGGGFFGGFEAGGCEDGGF<FCB=,7GFEGGGGGF6EEDGFF7GGEGCGEFEGGEFGGECCGFGFGGF<C:EFGFFFGGGGGGGGGGFFGGGGGFEAFFGCCCCC
@s1401 212
TAGGGAATCTTCGGCAATGGACGAAAGTCTGACCGAGCAACGCCGCGTGAGTGAAGAAGGTTTTCGGATCGTAAAACTCTGTTGTTAGAGAAGAACAAGGATGAGAGTAACTGTTCATCCCTTGACGGTATCTAACCAGAAAGCCACGGCTAACTACGTGCCAGCAGCCGCGGTAATACGTAGGTGGCAAGCGTTGTCCGGATTTCTTGGGCGGAAAGCGAGCGCAGGCGGTTTCTTAAGTCTGAGGTGAAAGCCCCCGGCGCAACCCGGGAGGGTCATTGGAAACTGGGAGACGTGAGGGCAGAAGAGGAGAGTGGAATTCCATGTGTAGAGGTGAAATGCGTAGATATATGGAGTAACACCAGTGGCGAAGGCGGCTCTCTGGTCTGTAACTGACGCTGAGGCTCGAAAGCGTGGGGAGCAAACAGGATTAGATACCCT
+
GGGGGGFFFE9@FCGGGGG8EFGEEGGFGFEFGFGGGGGC<FGGGCE@BFGGGGG9F@,FECDGGGGECEGFFGFFGFFGFG9?FFEFC9?=,AFEFEFG8,FFGGGGGG9<AF<?FFEAFCAF9AFEFF7FDGDDCDFGGF,:,>=>FDCCCECFGGA8:CEFCCFFGEE5>CGEF,3<7?:<287FCFDFGC**2:F:<G**7,,78CCC:#/.?0ED:1:C:5CB,CCCCEF?F7,%<CC=*2@1?9::5GC:@#59@#;+=+;GE:=,CFG<5;C,A@83++,F84,+:,GGFDFCGGE9AEA,,CEFADD,@8CGGF@GFGGFF6<>EE,948,,EGFEFGFFE,GFF9,:,?CC,GGFCCDGFFB,C+DGGF@AFCAF??CFGGGGGFC,GGFGFD:DFGGFFGFEFBEFF;ECGGGFEECFGGFFAFEACCCCC
@s1401 213
TAGGGAATCTTCGGCAATGGACGAAAGTCTGACCGAGCAACGCCGCGTGAGTGAAGAAGGTTTTCGGATCGTAAAACTCTGTTGTTAGAGAAGAACAAGGATGAGAGTAACTGTTCATCCCTTGACGGTATCTAACCAGAAAGCCACGGCTAACTACGTGCCAGCAGCCGCGGTAATACGTAGGTGGCAAGCGTTGTCCGGATTTATTGGGCGTAAAGCGAGCGCAGGCGGTTTCTTAAGTCTGATGTGAAAGCCCCCGGCTCAACCCGGGAGGGTCATGGGAAACTGGGAGACTTGAGTGCAGAAGAGGAGAGTGGAATTCCATGTGTAGCGGTGAAATGCGTAGATATATGGAGGAACACCAGTGGCGAAGGCGGCTCTCTGGTCTGTAACTGACGCTGAGGCTCGAAAGCGTGGGGAGCAAACAGGATTAGATACCCT
+
AFGFGGGGGGGGGEGGGCGGGGGGGGGCGFGFGG@CFGGGFFGGCGG@:FFGDGGFFEECF9FGGGGGCCEFGE+FFGGGGGGG@EGDCFGCGGGGGGGFG=DGFFGGGGGGGGGCFG<EGGGGGGGGGGGGFFC9FGFGGGDAFGGCGGGGGDGG<F,@FDBFGFCCFGGEG:*<,7CC::,<FCCGGCBC8<<BEG@F3CCC@C<CFDCGEEEBG4076>GC>B5):ED?;EG?<CGGGE0C<GF9?FDGGGG:>CC*:C;C9EGGGGG9DCDA?A?#@FC-=FGFF@@E<8E,GFGGGD@CFGFDGBFF,A;E@4,9EE,?GEE6C5GGE@9C,,,EEFGGGGGGGFECC?,GE:CCGGGF7:@CGGGGGFBECGGGFGFGGGE,GGFFCGF@CDFGFFFFBC:A@CGGGGFEFCECDFGFGFDECFECCGFDCCCCC
@s1401 214
TGAGGAATATTGGTCAATGGACGAGAGTCTGAACCAGCCAAGTAGCGTGCAGGAAGACGGCCCTATGGGTTGTAAACTGCTTTTATAGGGGGATAAAGTGTGTCACGTGTGGCATATTGCAGGTACCCTATGAATAAGGACCGGCTAATTCCGTGCCAGCAGCCGCGGTAATACGGAAGGTCCGGGCGTTATCCGGATTTATTGGGTTTAAAGGGAGCGTAGGCCGTCTTATAAGCGTGTTGTGAAATGTCGGGGCGCAACCTGGGCATTGCAGCGCGAACTGTGAGACTTGAGTGCGCAGGAAGTAGGCGGAATTCGTCGTGTAGCGGTGAAATGCTTAGATATGACGAAGAACTCCGATTGCGAAGGCAGCCTGCTGTAGCGCAACTGACGCTGAAGCTCGAAAGCGTGGGTATCGAACAGGATTAGATACCCT
+
EGGGGGGGGGGGGGGGGGFGGGGGGGGGGFGGGGGGFGGGGGGGGGGCFGGGGGFGGFFGGGGGGFGGGGGGGGGGGGGG<FFGGGCGGGGGGGGGGGGGGGGGFGGGGGGGGGGGGGGGGGCEGGGFGGGGFD9E?ADFGGGGGGGFADG9DFCGGGGGG7FFGGGEGFFFF@FE@@>FCFFC@DGG@<EGG<F7EECG2;.C?FF7>7FG7<<FG9C1?;EG9;8:ECCCFGG66*FCF@@EF<FFFCCG@=5*%E@FGFEFGGGGGG:BGFCC@8=DDFFDC,BDFB=D5GEGDGGGGED<GGGFC8CCF?E>EFGFFFC@5GDGGGGGGFAGGFC9@=@=<C<FGF<GFCGGEGFEEGGGGGFGF<<EGGGE<9DGGGGGGFGGGEFGGGFGGFEDDCGGGGGEFEECCEGGGGFFGGFF<,GFF@8CCCCC
@s1401 215
TGGGGGATATTGCGCAATAGGGGCAACCCTGACGCAGCAACGCCGCGTGAAGGATGAAGGTTTTCGGATTGTAAACTTCTTTTATTAAGGACGAAAAATGACGGTACTTAATGGATAAGCTCCGGCTAACTACGTGCCAGCAGCCGCGGTAATACGTAGGGAGCAAGCGTTGTCCGGATTTACTGGGTGTAAAGGGTGCGTAGGCGGCTTTGCAAGTCAGATGTGAAATCTATGGGCTCAACCCATAAACTGCATTTGAAACTGTAGAGCTTGAGTGAAGTAGAGGCAGGCGGAATTCCCCGTGTAGCGGTGAAATGCGTAGAGATGGGGAGGAACACCAGTGGCGAAGGCGGCCTGCTGGGCTTTAACTGACGCTGAGGCACGAAAGCGTGGGTAGCAAACAGGATTAGATACCCT
+
FFFGGGGGGGGGGGGGGG,CEFGGGGGGGGGGGEGGGEGGGGGGGGG@FGGGGGGGGGGGG,FFGGG@EGG<?FGGGGGCFGGGGGGGGGGFGFEGGGGGGGGGGGGGFFGGGGGGFGDFFGGEGGGGGFGGGGGCCFEFGCFGGGGCFCFEDGGGFFGD@FCCC@FFFF1EGFG=CFF>FCC:FGG?CCFGGGG@FF5CD?GGGGGGEGE?@<E;F@:DFDFGFFGFCFGGGF<>,8CGFFGGGGGGGFGGFGGFCCDDFFCD99@<GC<AFCGD<8GGDGF9FECGFGGFEGGGGGGECA,GGAGEDFGGF?FCGCGGGGFFGGGGGEFFGDGGGCFAGGGGGGGGGGGDGFFGGFGGGGGGGGGEFEGGGGGFGFGGGGEGGEGGGGGGGGGGGGEEFGFCGGGGGGGFBCCCC
@s1401 28095
TAGGGAATCTTCCACAATGGACGCAAGTCTGATGGAGCAACGCCGCGTGAGTGAAGAAGGGTTTCGGCTCGTAAAGCTCTGTTGGTAGTGAAGAAAGATAGAGGTAGTAACTGGCCCTTATTTGACGGTAATTACTTAGAAAGTCACGGCTAACTACGTGCCAGCAGCCGCGGTAATACGTAGGTGGCAAGCGTTGTCCGGATTTATTGGGCGTAAAGCGAGTGCAGGCGGTTCAATAAGTCTGATGTGAAAGCCTTCGGCTCAACCGGAGAATTGCATCAGAAACTGTTGAACTTGAGTGCAGAAGAGGAGAGTGGAACTCCATGTGTAGCGGTGGAATGCGTAGATATATGGAAGAACACCAGTGGCGAAGGCGGCTCTCTGGTCTGCAACTGACGCTGAGGCTCGAAAGCATGGGTAGCGAACAGGATTAGATACCCT
+
GGGGGGGGGGGGGGGGGGGGGGGGGGGFGGFGGFFGGGGGFGGGGGGFFFGGGGGGGGGGEGGFFGGGCGFEGGGGGGGGGF9EGFGGGC?FFEFGGGGGGGGGGGGGGGGFGGDGGGGGGCGC9FGGGGGDGFFGGGFEADEGGA=CEGGCG8FGGGGEEGFGCFGGGDGGGEGG;CFGGGGGGGDFGF?C@<<FEGGGGEGF?3;CF9F88/006>;D+6;8C9F#CCGGCFDAG@>CF@GGFFDGFGADGEGF=CFC?FGGFFGGGCFEFGGGGGGG?GGGGD9F9GGFEDDGGFFFGF;GFFGGGEFF9FGGGGGGFFB=9FFB8AECGGFGFCGGGFFFFGGGGGGGGFFAEGFGFGFEGGGGFGGFGGGGGGGGGGGGGGGGGFF<FGFBEGFGGGGGGGGGGGGGGGGGGGGGGGGGGGGGGGGGGFFGCCCCC
@s1401 217
TAGGGAATCTTCGGCAATGGACGAAAGTCTGACCGAGCAACGCCGCGTGAGTGAAGAAGGTTTTCGGATCGTAAAACTCTGTTGTTAGAGAAGAACAAGGATGAGAGTAACTGTTCATCCCTTGACGGCATCTAACCAGAAAGCCACGGCTAACTACGTGCCAGCAGCCGCGGTAATACGTAGGTGGCAAGCGTTGTCCGGATTTATTGGGCGTAAAGCGAGCGCAGGCGGTTTCTTAAGTCTGATGTGAAAGCCCCCGGCTCAACCGGGGAGGGTCATTGGAAACTGGGAGACGTGAGTGCAGAAGAGGAGAGTGGAATTCCATGTGTAGCGGTGAAATGCGTAGATATATGGAGGAACACCAGTGGCGAAGGCGGCTCTCTGGTCTGTAACTGACGCTGAGGCTCGAAAGCGTGGGGAGCGAACAGGATTAGATACCCT
+
EFGGGGGGGGGGGEGGGGGGFGGGGGGFFFFFGFGGGGDEFFGGGGG6FFGGGGGGGGGGDGGGGGGGDGGGGGGGGGGGGGFGGFGGGCFFFGGCF@FF?9FGGGGGGGGGGGF?FGGGGGGFGGGGGE7AFGGGGGGGGFFFEFFGGCFF<C,@FGGGGCC@FFFGGG7;*CEGG9CFGGG>FF5FG9FDE<<7EFFED7<FC:%FGGGGG5EB5>;>?BG=>BEFGG5CCEF)ABCCE7=CC1GFCFACFGGCCDDDE80<@:6FEFGBDGBB3;CCGGE6+DDF?88GE=8A8*8GGGGFF=CGFF9F?FDGD>>=,EE89DGEGFGEGGGGGC:CCBC,9C8GGGGGGGBFGGGFFEGGEFDGGGFCFEEGGGGGGGFFEEGGGGGGGGGFGGGGFGGGGGFGEGGGGGGGGGFGGGGGGGGGGGGGGGEFCCCCC
@s1401 218
TGGGGGATATTGCGCAATAGGGGCAACCCTGACGCAGCAACGCCGCGTGAAGGATGAAGGTTTTCGGATTGTAAACTTCTTTTATTAAGGACGAAAAATGACGGTACTTAATGGATAAGCTCCGGCTAACTACGTACCAGCAGCCGCGGTAATACGTAGGGAGCAAGCGTTGTACGGATTTACTGGGTGTAAAGGGTGCGTAGGCGGCTTTGCAAGTCAGATGTGAAATCTATGGGCGCAACCCATAAACTGCATTTGATGCTGGAGAGCTTGAGTGAAGTAGAGGCAGGCGGAATTCCCCGTGTAGCGGTGAAATGCGTAGAGATGGGGAGGAACACCAGTGGCGAAGGCGGCCTGCTGGGCTTTAACTGACGCTGAGGCACGAAAGCGTGGGTAGCAAACAGGATTAGATACCCT
+
FFFGGGGDGFFFGGGGGG9EFFGGGFF<FEFGGGGGGGGGGGFGCFGFGGGFGCFFFEGGCFGGGGG@CGGGGFFCBGFGGGCFFDE<EFEFGGGGGGFCFC@FEG>FFGGGGGF<EGGGFFGC=E@@FFEFGFG,::@,,,>8,B>:*>FGGGGG9?F7<,*=*5<FF@7*<+?:**?8<%6<C;G.F8CCF@@E655C52CC75?:7D8?CCD@24-FAF@#EA6<=@CCEF@5#$77GGFD8D@,@,;,;38,,,8+++A<<?:8,,8GGEFACFFFGGGGGGFCDGGFF?>@+>CDFFFC8=:CEC;CCE=CCD<B9<,FDGGGGFE?FGFFEB=@FBC?<GGFGGGGGGGGGGGFFFGGGGGFGGGCFF8GFGGGGF@B@GGGGGGGGGGGGFE9FFDGGGGGGGGGCCCCC
@s1401 219
TGGGGAATCTTCCGCAATGGACGAAAGTCTGACGGAGCAACGCCGCGTGAGTGATGACGGCCTTCGGGTTGTAAAGCTCTGTTAATCGGGACGAAAGGCCTTCTTGCGAATAGTGAGAAGGATTGACGGTACCGGAATAGAAAGCCACGGCTAACTACGTGCCAGCAGCCGCGGTAATACGTAGGTGGCAAGCGTTGTCCGGAATTATTGGGCGTAAAGCGCGCGCAGGCGGATAGGTCAGTCTGTCTGAAAAGTTCGGGGCTTAACCCCGTGATGGGATGGAAACGGCCAATCTAGAGTATCGGAGAGGAAAGTGGAATTCCTAGTGTAGCGGTGAAATGCGTAGATATTAGGAAGAACACCAGTGGCGAAGGCGACTTTCTGGACGAAAACTGACGCTGAGGCGCGAAAGCCAGGGGAGCGAACAGGATTAGATACCCT
+
FFGGGGGGGGGGGGGGGGGGGGGGGGGGGGGFGGGGGGGGGGGGGGGFGGGGGGGGGGGGGGGGGGGGA:FGGAFGGGGGGGCFFGGGDGGGGGGGGGGGGGGGGGGGGGFFG9FFGGCGFFGGFGGGDGGCEGGGEGGFGGGFFCEGEEDGGFGGEGGGGFFGGGGFC:F=G8C@CEG@FGGGG:?C>6FCFGEGGGGGCC>:;C9+C:C>FE:7E(,=>>G8@2:5?BCFCDF>F:>@F:9DFEFF.?C@:C@GGGFGGGGGDGGGECB>FCBD5;,FCGGC>=,FFGDGDGFFGEC18+EGGGGGGFCFAGFEDFF9GFFGFGGE8FGGGFDGEGFFGFFGGFA<9GFGGGGGDFEFCFCFF@CGGGGGGGGGGGGFA@GGGGGGGGFFEGGGGGGFFCGE@GGGGFFGGGGGGEFCFDGGFGGGGFAAGGFFCCCCC
@s1401 220
TGGGGAATATTGGGCAATGGGGGAAACCCTGACCCAGCAACGCCGCGTGAAGGAAGAAGGCCTTCGGGTTGTAAACTTCTTTTACCAGGGACGAAAGAAATGACGGTACCTGGAGAAAAAGCAACGGCTAACTACGTGCCAGCAGCCGCGGTAATACGTAGGTTGCAACCGTTGTCCGGATTTACTGGGTGTAAAGGCCGAGTAGGCGGAGCTGCAAGGTGGGGGTGAAATCCAGGGGCTAAACCCATGAACTGCTCTCAAAACTGTAGCCCTTGAGTATCGGAGAGGCAAGCGGAATTCCTAGTGGAGCGGTGAAATGCGTAGATATTAGGAGGAACACCAGTGGCGAAGGCGGCTTGCTGGACGACAACTGGCGCTGAGGCGCGAAAGCGTGGGGAGCAAACAGGATTAGATACCTT
+
,CEGGGGGGGEDFEGGG<FEGGGGEGGGG9CFGGFGGFEGAFFFGGGGGCFAACFEEF<FFEEGGGDCGEC??<EFAFGGGC9BFEG,4=?@FGGGGGGC<BBE7F7B=D<F8D8FGGC8CFGGFC7FCGFF<F,88,DFC7+>,,35>CFGGG;@,><::F7C8FF,,31:<C*2<FFFC7,>B:7<C<*:C,,+<*+2))AEGG?CE>C*8,730**<*68#%72777<A*:36,@7,+DGF<=7F,CD@,<9@+6,>C+D?FF3>++BFFFC=C@7EC@,,,=FD6@=C8CD=DFFE,FEFA@+5CCCAE?,=,:=,E?DE9BC,,FEE,9FCCC:,A4@=?EGGGFEGFFFFFDDFC@GGGGFGGFGGGDGGFFEEFE@FGGFCFEEFGEFGFGGGGFEFGGGGEGGGEFCCC@C
@s1401 221
TGGGGAATATTGGGCAATGGGGGAAACCCTGACCCAGCAACGCCGCGTGAAGGAAGAAGGCCTTCGGGTTGTAAACTTCTTTTACCAGGGACGAAAGAAATGACGGTACCTGGAGAAAAAGCAACGGCTAACTACGTGCCAGCAGCCGCGGTAATACGTAGGTTGCAAGCGTTGTCCGGATTTACTGGGTGTAAAGGGCGTGTAGGCGGAGATGCAAGTTGGGAGTGAAATCCATGGGCTCAACCCATGAACTGCTCTCAAAACTGTATCCCTTGAGTATCGGAGAGGCAAGCGGAATTCCTAGTGTAGCGGTGAAATGCGTAGATATTAGGAGGAACACCAGTGGCGAAGGCGGCTTGCTGGACGACAACTGGCGCTGAGGCGCGAAAGCGTGGGGAGCAAACAGGATTAGATACCCT
+
FFFGGGGGGGGGGCGGGGFGGGGFGGGGGGGGGGGGGGGGGGGGGGGGGGGGGGGGGGGGGGGFGGGGGGGGGGGGFGGGGGGGGGGGGF<DFGGGGGGFGGGGGGGGGGGGGGGGFGDGDFGGGCEG7CFFCFGGFFGFGGGGGGG77@FCFGGGGGGGGGGGGGG;CGGC:@EFFGG7FCFFFFGGGCEGG<GF@GC@DGA9?FDFGDGEFG,:GF:DCC>CFFEC?CGGGGFF?6:CGGGGFGE@F4@:CCF99>DDGGGD;FFGD<C:=7A0@CECGGGGGFGFFGEFFC;?DGE8FGEGGEGFGGGGFEF@6,EGGCGGCGGGGGGFEFFBCDEFFFC7GGGF@7GGGGGF<F,FEGGGGGGGGFC7GGGGEGF7GFCC7FGGGGGFEFDGFGGGCGEGGGFFGGGGGFCCCCC
@s1401 21736
TGAGGACTATTGGTCAATGGACGCAAGTCTGAACCAGCCAAGTAGCGTGCAGGAAGACGGCCCTCTGGGTTGTAAACTGCTTTTAGTTGGGAATAAAGTGCACCACGTGTGGTGTTTTGTATGTACCATCAGAAAAAGGACCGGCTAATTCCGCGCCAGCAGCCGCGGTAATACGGAAGGTCCAGGCGTTACCCGGATTTATTGGGTTTAAAGGGAGCGCAGGCGGACCTTTAAGTCAGCTGTGAAATACGGCGGCTCAACCGGCGAAGTGCAGTTGATACTGGAGGTCTTGAGTGCACACAGGGATACTGGAATTCATGGTGTAGCGGTGAAATGCTCAGATATCATGAAGAACTCCAATCGCGAAGGCAGGTATCCGGGGTGCAACTGACGCTGAGGCTCGAAAGTGCGGGTATCGAACAGGATTAGATACCCT
+
F<EEGGFGFGGFFFGGGGAEEGGGGGGGG9FGDEDGGGGG<F6,<FCF:F<,CFGGGGGGEGE@EEFA@E::BBFGGGFDEGGGGFCFEFGG@EG,FE,?9FA,?FGGGGFCFDGEGGC<,5,:CFFCCFGC9FE,BFGDC=>=F7+3EBBF?FEEGCGD<CF73*>>>FFCCFEC7***@:?CFG::445*<8=@EC=>,B?=9<<:GF@DFG;>D9:F>ECCF;6CE6@CCFF63,(,,<%9A:=:#F@:7CE@,:@+:B>++B3C,GDA:,,<D6,DF?GGFAF?,GFEFFFE8F<A,,:GFE,BFDE,CE;AEF=EFF8CBBCCGFAF<<GFE9CGGDA@<,,,GGEFCCF9EEFB@+DDFFC8FF9GFCC@@6FB,DGFFFDDGGGGGGGE@FC,GGGGFGF@B+F@GGGGF<GFGGGGGGGGGGFBCCCC
@s1401 223
TGAGGAATATTGGTCAATGGCCGAGAGGCTGAACCAGCCAAGTCGCGTGAAGGAAGAAGGATCTATGGTTTGTAAACTTCTTTTATAGGGGAATAAAGTGGAGGACGTGTCCTTTTTTGTATGTACCCTATGAATCAGCATCGGCTAACTCCGTGCCAGCAGCCGCGGTAATACGGAGGATGCGAGCGTTATCCGGATTTATTGGGTTTAAAGGGTGCGTAGGTGGTGATTTAAGTCAGCGGTGAAAGTTTGTGGCTCAACCATAAAATTGCCGTTGAAGCTGGGTTACTTGAGGGTGTTTGAGGTAGGCGGAATGCGTGGTGGAGCGGTGAAATGCATAGCTATCACGCAGAACTCCGATTGCGAAGGCAGCTTACTAAACCATAACTGACACTGAAGCACGAAAGCGTGGGGATCAAACAGGATTAGATACCCT
+
DGGGGGGGGGGGGGGGGGGGFFEG7F:CFCCFGGGGGGGGGGFGGGGEGGGGGGGEFG8CFFGGFFGGGGGGGFGGGGGGFGGGGGGGGGGEGGGGGFGGGGG>FGGFGGGGGGCFGEGGGGGGFFFFGCG9DFC9B<FFGDFDEFGFGG<D=FGCFEFGEFGGC><@FGEFFFGGC:FEBCFGECCEFC,=;FCCCCFF7CFGGG;?CFCC??<F>3C=<;;DFF:GFFFGFGFAFF7CGFD@C=9=FFCGGGGFDCDGG@:F;FGFCGFBCFAF9F?CGEFFEFAF?,,A)F=FFE9=8F=FGEEGGFGGGEEGGGGGFAE==GGGGGGFGGGFGFFDA,CFCFGFDFGFFFEB7GGGFGEFGFEFGGFGFFFF9GGGGFFGGGFEGGGGFGFFGFGFGGGGGFGGGGGGGGFAGGGGGFGF<,GGGGGCCCCC
@s1401 26694
TGAGGAATATTGGTCAATGGACGAGAGTCTGAACCAGCCAAGTAGCGTGCAGGATGACGGCCCTATGGGTTGTAAACTGCTTTTATAAGGGAATAAAGTGAGTCTCGTGAGACTTTTTGCATGTACCTTATGAATAAGGACCGGCTAATTCCGTGCCAGCAGCCGCGGTAATACGGAAGGTCCGGGCGTTATCCGGATTTATTGGGTTTAAAGGGAGCGTAGGCCGGAGATTAAGCGTGTTGTGAAATGTAGATGCTCAACATCTGCACTGCAGCGCGAACTGGTTTCCTTGAGTACGCACAAAGTGGGCGGAATTCGTGGTGTAGCGGTGAAATGCTTAGATATCACGGAGAACTCCGATTGCGAAGGCAGCTCACTGGAGCGCAACTGACGCTGAAGCCCGAAAGTGCGGGTATCGAACAGGATTAGATACCCT
+
@FFFGGGGGGGGGGGGGGG@FGEFGGGDFFFGFGGGGGGGGGFGFGG:FGGGGGGGFE:@GGGGGGFGGG7FFGFGGGGGDFGGGGGG9CB,<FGGGFGBFGE,5EF?FD=,F,C,FFGGGFGGGGGGFE,CFAFGGFGGFFCGGGGGGA<AFEFGGGGGGGGGGGGGGGGGGGGGG#EFGGGGG?D?G0;;=C@EEC,CGGGFGG<C7<<FGCFFGBGF@<8:#GGGGGGGEEC4CFDFCGFGGFGGFC1D<GGFGDGGGGFEAGFFFGFECF@>3=>GGGGFC@C@FGGGFCE>@,EB4,?8F8+EECGGFEGEEGGFFGGEDEFFEGFF9CGGGEGGGGGGGFGGFBFF=FFB77GGFGGFF9GGGFFFF@@FGGCCGGEGGGGGCGFEFGGFE7ECCDGGGGGGEBFEGGGGGFGEGGFFF9FFF@D@CBAC
@s1401 225
TGAGGAATATTGGTCAATGGGCGGAAGCCTGAACCAGCCAAGTAGCGTGCAGGATGACGGCCCTATGGGCTGTAAACTGCTTTTATGCGGGGATAAAGTGGGCCACGCGTGGTCTTTTGCAGGTACCGCATGAATAAGGACCGGCTAATTCCGTGCCAGCAGCCGCGGTAATACGGAAGGTCCGGGCGTTATACGGATTTATTGGGTTTAAAGGGAGCGCAGGCCGCCGGGCAAGCTGGTTGTGAAATGCAGTCGCTCAACTTCTGCACTGCAGCGCGAACTGCCCAGCTTGGGTGCGCGCAACGTTGGCGGAATTCGCCGTGTAGCGGTGAAATGCTTAGATATGGCGAAGAACTCCGATTGCGAAGGCAGCTGACGGGTGCGTAACTGACGCTCATGCTCGAAAGTGCGGGTATCGAACAGGATTAGATACCCT
+
DFFGGGGGGGGGGGGECCFFFGGGGGGFGFGFGGGFFGFB@CFFGGEGGGGGGGGGFFEGGGGFGGGGGFFFGGFGGGGGGGGGGFFFGDGGG7EGGGGGGCFFFFGGGGGGGGGGGGGFGGGGGGGGGGGGG9FFGGGFG<CEEDGGGCCGGGGGGGG<ACGGGGCFE7<EFFFDGGGEFCC>EGGG>5**+<;E2*ACFCGF?FCCEGF7+<8580E@>98D8:5GFF=:7:@(##1;8FFEGFFCF:>G7@89491@,*2B;GF>CE:3>@:GEE/FGFFF<3,:7>@8)3+EEB8C88EEF@=GF8E>>6E@+FCFFF@45EGGGGFE5AFFGGGGFGFDGFFDGGGFEEFGGGGGGCGGFC,EFGGGEGGFGEGDGGEFGCGGGGEDGGGGGGEGGGGGGDGCF@,GEGGGGFDFDGGGGGFGFE,CCCCC
@s1401 226
TGGGGAATATTGCACAATGGGCGCAAGCCTGATGCAGCGACGCCGCGTGCGGGATGACGGCCTTCGGGTTGTAAACCGCTTTTGATCGGGAGCAAGCCTTCGGGTGAGTGTACCTTTCGAATAAGCACCGGCTAACTACGTGCCAGCAGCCGCGGTAATACGTAGGGTGCAAGCGTTATCCGGAATTATTGGGCGTAAAGGGCTCGTAGGCGGTTCGTCGCGTCCGGTGTGAAAGTCCATCGCTTAACGGTGGATCTGCGCCGGGTACGGGCGGGCTGGAGTGCGGTAGGGGAGAGTGGAATTCCCGGTGTAGCGGTGGAATGTGTAGATATCGGGAAGAACACCAATGGCGAAGGCAGGTCTCTGGGCCGTTACTGACGCTGAGGAGCGAAAGCGTGGGGAGCGAACAGGATTAGATACCCT
+
FFGGGEGGGGGGGGGGGGGGGGGGGGGGGFCGGGGGGGGGGGGGGGGFGGGGGGGEGGGGEEGGGGGGGGCGGGGGGGGG7@FGDGGGGGGGGGFFFFG9DGDEGGGGGD9FCGFGGFGFGFFGGGFE@7F7FFGGCFGEDCCFGFFFGGCGGGEGCC:8,C,28?F8BEGCFGG87CF<<8CC88<,3@GCA@EEGGGGGD5;8C>CGDGCEDDC:4>BFB?D>GGGFFC=#CCB<CFFDEGE7C=@BB7G:,.GGFDD,GG=8;6GGFD7DB.8=8G7F:@EDFGGEFAE74,,FFGFGGGECEFGFEC57GFFFE9,GGFGGGFFCFCDGGGGGFF=CFGDE,B@FFDFFFGF8ED,CFECGGGGGGGGGGGGFCGGGGFGGF:GGGGGEGGGGGGGGDGGGFFGGGGFFDGGGGCCCCC
@s1401 227
TGAGGAATATTGGTCAATGGGCGAGAGCCTGAACCAGCCAAGTAGCGTGCAGGATGACGGCCCTACGGGTTGTAAACTGCTTTTGCTGGAGAATAAAACGCCCCACGCGTGGGGCCTTGCATGTATCCAGTGAATAAGGACCGGCTAATTCCGTGCCAGCAGCCGCGGTAATACGGAAGGTCCGGGCGTTATCCGGATTTATTGGGTTTAAAGGGAGCGCAGGCGGAGGATCAAGCCAGCCGTCAAATGTCGGGGCTCAACCCCGTTGAGCGGTTGGAACTGGTTCCCTGGATTGCGGGAGAAGAAGGCGGAACTCGTGGTGTAGCGGTGAAATGCATAGATAGCACGAAGAACTCCGATTGCGAAGGCAGCCTTCCGGCCCGCCAATGACGCTCATGCTCGAAGGCGTGGGTATCAAACAGGATTGGATACCCT
+
CFGGGGGGGGGFGGGGGGGGGGGGGGGGGGGGGGGGGGGGGGGGGGGGGGGGGGGGFGFGGGGGGGGGGGGGGGGGGGGGCGGGGGGGGGGGFGGGGGGGGGGGGDEGGGGGGGGGGGGGGGGGGGGGGGGGGGGGGGGGGGGGGGGGGGGGGFFGGGGGGGGGGGGGGEFFGGEGGCFC:CGGGGGGGG5FCE>ECEDGDF=FGG<CCFFFGGGFGFGEFFG>FFC>=:+2;=?8FFGGCG92<<C@GC7GCECFGCCFFEEFGD;C8C?FB?FAEDCGGGFF<:3,<,GAC:@+FGGCFBD,8CE==DB=8>CDGGGFGDGAGGEEGFC,FGFGFGFECDF7GGGGGGGGFGECDF@:FC@DGDGGCCGGEGGEGGGGGGGGGGGEGFEE8EDEFF8GGGGGGGGGGGGGGFGFGFBFGFFGGGGGGGCCCCC
@s1401 21674
TAGGGAATCTTCGGCAATGGACGAAAGTATGACCGAGCAACGCCGCGTGAGTGAAGAAGGTTTTCGGATCGTAAAACTCTGTTGTTAGAGAAGAACAAGGATGAGAGTAACTGTTCATCCCTTGACGGTATCTAACCAGAAAGACACGGCTAACTACGTGCCAGCAGCCGCGGTAAAACGTAGGTGGCAAGCGTTGTCCGGATTTATTGGGCGTAAAGCGAGCGCAGGCGGTTTTTTAAGTCTGATGTGAAAGCCCCCGGCTCAACCGGGGAGGGTCATTGGAAACTGGGAGACGGGAGTGCAGAAGAGGAGAGTGGAATTCCATGTGTAGCGGTGAAATGCGTAGAGATATGGAGGAACACCAGTGGCGAAGGCGGCTCTCTGGTCTGTAACTGACGCTGAGTCTCGAAAGCGTGGGGAGCAAACAGGATTAGATACCCT
+
EFGG7E,6@@6,CFFCFFF,;;@@@CED,<CFGGGGGD:ACFGGCEC66:?FGGGACG<D-9C7CB@CECB=EFE@EFFAFGGFFFC9E<FFCGG<DFCFCGG@B?<FD,A,E<@<FGCCD<AFD8C7C>@DF<;=,7=FBDF,,@:F7F@@,@>,,5@FFFF,36,>FD7@<<<CFGGGCFF*<2*<C9**1****:8<>%2=<%<3C98:///&A)+#2:CCE/:5DCDC;4,3;<FF6F0FCGFGFGFECC@@7><D6@+FF@=C6FF8F37,+?C,9FE,DAEGFF,B:+,,84CGGDAGGGGCFFGE9>;DE>,98BE@FF9GEFGGFE@FF?CDEFE<,:,,,C,<FC?CF@ECFFFFGFEEFFB7CECE,FGGGGF8GFFFGFGGFFB;CFAEDE@,8FDGCCECGGF@FEFFFFEDC,5,FFGGGGGGCCCC@
@s1401 229
TGAGGAATATTGGTCAATGGGCGAGAGCCTGAACCAGCCAAGTAGCGTGCAGGATGACGGCCCCATGGGTTGTAAACTGCTTTTATAAGGGAATAAAGTGAGTCTCGTGAGACTTTTTGCATGTACCTTATGAATAAGGACCGGCTAATTCCGTGCCAGCAGCCGCGGTAATACGGAAGGTCCGGGCGTTATCCGGATTTATTGGGTTTAGAGGGAGCGTAGGCCGGGGATTAAGCGTGTTGTGAAATGTAGACGCTCAACGTCTGCACTGCAGCGCGAACTGGTCTCCTTGAGTACGCACAAAGTGGGCGGAATGCGTGGTGTAGCGGTGAAATGCTTAGATATCACGAAGAACTCCGATTGCGAAGGCAGCTCACTGGAGCGCAACTGACGCTGAAGCTCGAAAGTGCGGGTATCGAACAGGATTAGATACCCT
+
CFGGGGGGGGGGGFGGGGGGFGGGGGCFGGGGGGGGGGGFEFFDDFGEEGGFGFGGGGGGGEGGGFCFGGGGGFGFDFGGGGGGGGGGG<BFGGGGGGGGGGGGGGGGFFGGCFGFFGEGGFFGGGGGGFDFFFFAEGGFGGGGGGGGGGGGGF+:DCFFEFGGGCCFFFGCFGGGGGGDFFGEED5><=C,6<<*5=FGGFFCFFC<FF@>??CBEFC72/2/17,$E7B<:CF8C?GFD9.@<CF?FF8C>??FGGGGGGGGGGGGF?F*+GE@6E9DFFDFA,,,=6FGFFC===8C@5GGGEF:FCFE8@@+GFDBFFC8=GGGFEEE99FGFC,,FFGGGGGGGGGGGGGGDGGEGGGGGGGGGGGFGGGGGGGGDGGGGGFFFCCEFGGGGGGGCEDFFGGGGGGFGGGGEGFB@9GGGGGGGGGCC?CC
@s1401 230
TGAGGAATATTGGTCAATGGGCGAGAGCCTGAACCAGCCAAGTAGCGTGCAGGATGACGGCCCCATGGGTTGTAAACTGCTTTTATAAGGGAATAAAGTGAGTCTCGTGAGACTTTTTGCATGTACCTTATGAATAAGGACCGGCTAATTCCGTGCCCGCAGCCGCGGTAATACGGAAGGTCCGGGCGTTATCCGGATTTATTGGGTTTAGAGGGAGCGTAGGCCGGAGATTAAGCGTGTTGTGAAATGTAGACTCTCAACGCCTGCACTGCAGCGCGAACTTGTCTCCTTGAGGACGCACAAAGTGGGCGGAATTCGTGGTGTAGCGGTGAAATGCTTAGATATCACGAAGAACTCCGATTGCGAAGGCAGCTCACTGGAGCGCAACTGACGCTGAAGCTCGAAAGTGCGGGTATCGAACAGGATTAGATACCCT
+
FFFFDFFGGGFCCEFCDF<CEFECE+CDFGGGEFGGGGFEGGGGGFGCFDGGGGGGGGGGCFCFC=CFFGGE7FFFGGFGDECFEFFFGFG,AF,BFFDFGDF,<ED@F8FDFGC9F9=AFFEGEDEFFE9<EE=EFG9?FF=C77B<EDF9D>DE=,+><C7FBECFGGGFGC:FGC*86,?5FF*<1=CECCCEE@<)CGG9BF3#<;3'*2:#72?<1/8*/GGGF>?0C:F9FDEG3C;7D<:CA@,@>@,>4*3**+,=;;>3,833++C83DFB=6,7><AD8A,7)++C=98F8BD<CGF+DEF;DBB8B@F<AF460+4,;@C9,?5,><,6C,A96,GDEC<?CC=7FCFF@:@GGF@FGFA@AFGGE8FCFF:9CGGEGGGCEA,E8BB,C,CEC:C6::F<C@FECC,C9DGGFF<FF@,C@@<C
@s1401 231
TAGGGAATCTTCGGCAATGGACGAAAGTCTGACCGAGCAACGCCGCGTGAGTGAAGAAGGTTTTCGGATCGTAAAACTCTGTTGTTAGAGAAGAACAAGGATGAGAGTAACTGTTCATCCCTTGACGGTATCTAACCAGAAAGCCACGGCTAACTACGTGCCAGCAGCCGCGGTAATACGTAGGTGGCAAGCGTTGTCCGGATTTATTGGGCGTAAAGCGAGCGCAGGCGGTTTCTTAAGTCTGATGTGAAAGCCCCCGGCTCAACCGGGGAGGGTCATTGGAAACTGGGAGACTTGAGTGCAGAAGAGGAGAGTGGAATTCCATGTGTAGCGGTGAAATGCGTAGATATATGGAGGAACACCAGTGGCGAAGGCGGCTCTCTGGTCTGTAACTGACGCTGAGGCTCGAAAGCGTGGGGAGCAAACAGGATTAGATACCCT
+
FGGGGGGGGGGGGGGGGGFGGGGGGGGGGGGGGGGGGGGGEGGGGGG:FGGGFGGGGGGG@CGFGGGGGGGFGGGGGGGGGGGGGGGGGFGGGGF,FGGGGGGGGCFEGGGGGGGEFGGGGFGGGGGGGGGGFGGGGGFGGGGFGGGGGGGGGGGGGGGGGGEFGFGG>FFGDEEGGGGG:FFFF>F8FCFFGFFCGG:B76<<7CFGCFGGD>>5A<@,1<CDBBEDGGFCCFCFCFFG9??FGGGC?@5ECDGG<@<GG=GGGGGGECE>FGFF?C>FFF=?+FGGFFEBEE8GGEGGGGGGGFFFGGFF9GGGFFFFECE><GGEEBGGGGGFF7EFGCGFGGGGFGGGFC,GGGGFFGGGGGFCFEGGGGGGGGGGGGGGGGGGGGGFDGGGGGGGGGGGGFCFFFGGGGGGGGGGGFFFFFGGGGGGGGGGCCCCC
@s1401 27692
TGAGGAATCTTGGTCAATGGCCGAGAGGCTGAACCAGCCAAGTCGCGTGAAGGAAGAAGGATCTATGGTTTGTAAACTTCTTTTATAGGGGAATAAAGTGGAGGACGTGTCCTTTTTTGTATGTACCCTATGAATAAGCATCGGCTAACTCCGTGCCAGCAGCCGCGGTAATACGGAGGATGCGAGCGTTATCCGGATTTAGTGGGTTTAAAGGGTGCGTAGGTGGTGATTTAAGTCAGCGGTGAAAGTTTGTGGCTCAACCATAAAATTGCCGTTGAAACTGGGTTACTTGAGTGTGTTTGAGGTAGGCGGAATGCGTGGTGTAGCGGTGAAATGCATAGATATCACGCAGAACTCCGATTGCGAAGGCAGCTTACTAAACCATAACTGACACTGAAGCACGAAAGCGTGGGGATCAAACAGGATTAGATACCCT
+
?ECEC@F@,CDFGGCFGGGFCCFCCFGGDCFGGFGGDGGCG8CE7@CFE:FGFFF<4CA<E,,CFGFGGCDF<FGFGGGGG,CEGGGGFGGGGGGFGGFFGGFGGGCFGGGGGFDG,@FGGDCAC,EFFGFCFFG9FFGF,,8F+3>DFDDFEFFC<,,FF?FGEEF@>>*,,;C83>B3?>AEEE=FGCB8B<=BCGGGD%GGGGFC<<>F6FFAF4FAC@,>>827?9=CD9D5@DFCGF7FGGGGGF?CCF@DD@79C;8:GDGFCGGGEE7=<G=<DCCFF<EFD<E?BFDEDGGGEGGGGGGGCFB@C>7GGFEEF9EB>DGFFE<,E@A=9FFGGFFCGECFF99GGFFEGFGGGEDGGF@GGGGGGFGGGFFGEFFECGFGFC,9FFAGFFE@GGGGFFF7GGFFFGGGCE<FGFFFF,GGGGGCCCCC
@s1401 233
TAGGGAATCTTCGGCAATGGACGAAAGTCTGACCGAGCAACGCCGCGTGAGTGAAGAAGGTTTTCGGATCGTAAAACTCTGTTGTTAGAGAAGAACAAGGATGAGAGTAACTGTTCATCCCTTGACGGTATCTAACCAGAAAGCCACGGCTAACTACGTGCCAGCAGCCGCGGTAATACGTAGGTGGCAAGCGTTGTCCGGATTTATTGGGCGTAAAGCGAGCGCAGGCGGTTTCTTAAGTCTGATGTGAAAGCCCCCGGCTCAACCGGGGAGGGTCATTGGAAACTGGGAGACTTGAGTGCAGAAGAGGAGAGTGGAATTCCATGTGTAGCGGTGAAATGCGTAGATATATGGAGGAACACCAGCGGCGAAGGCGGCTCTCTGGTCTGTAACTGACGCTGAGGCTCGAAAGCGTGGGGAGCAAACAGGATTAGATACCTT
+
CEAFEGGGGGFGGGGGGGEFFFGGGGGFGGGGGG@CGGGGGEGGGGEFFGGGGGGGGGGGGGFGGCCF=FCGGGGGGGGFF?FGGGGCFAEEGGGGGGGGG9<E<FGGGGGGGGFFGGGGGGGGGGCEGC@?EFDFFGGGGGFFBGGGCEGGGGGGCGGEFGGCCE:FFCGGGGGGGGGGFGDEGF*<FGGFGFE7ACFC::1<BCG/8CFFG5:CGFG538<EGG8:1?;*C;C/FFGG6ACF?CF?CBF=FFCCGCD=@/>9ECEFEEGGFEG>FGFFFE@?4CFDEC,,<8=FF<E;CCGFGFFCFFE<EE@>B=4E8>,,,DD@7@GGFEFF<CF>GFGGGGGGEFGFGFBEE:GFEDGGF7F:7FFDGDGGGGGGGFGGGGGGGGGGGGGFEGFGFCGGGGGFF@7GGEEF<FFFFFFFFFFAFFGGGGGGCCCCC
@s1401 234
TGAGGAATATTGGTCAATGGACGAGAGTCTGAACCAGCCAAGTAGCGTGCAGGATGACGGCCCTATGGGTTGTAAACTGCTTTTATAAGGGAATAAAGTGAGAGTCGTGACTCTTTTTGCATGTACCTTATGAATAAGGACCGGCTAATTCCGTGCCAGCAGCCGCGGTAATACGAAGGTTGCAAGCGTAGTCCGGATTTATTGGGCGTAAAGCGAGCGCAGGCGGTATCTTAAGTCTGATGTGAAAGGCCCCGGCTCAACCGGGGAGGGGCATTGGGAACTGGGGGACTTGAGGGCAGAAGAGGAGAGTGGAATTACATGTGTAGGGGTGAAATGCGGAGAGATATGGGGGGAAACCAGTGGCTAAGGCGGATCTCTGGTCTGTAACTGACGCTGAGGCTTGAAAGCGTGGGGAGCAAACAGGATTAGATACCCT
+
C@FFFFGGGGF,EFGGGF@F@FEGDFDFFEGGGGFGGG<EFEEE,6@,,@D<FECGDFEEFDCC=EFGGGGEEG?FEFFGFF9FGGDFACCE8FFFGGGGGGGA<<CF78?EFCA?F9:9EE9E<FFFFGG9<EEFGGC<4B3+:CCDFGAG8B7FGGFDGGGG:7CGG7@;FGG*>:1,,,67>,6<:*>;,;:CGC+F7CFFC72C:CCFGC@7*)*::BGGGG8):++<:<9.,2<E+0?9+330*:<8&:?33;:@E+7E>:/=<C,,ABA,,461+4B=,,?<4,A909,,49,,=8:8B,B,=9EE999,,:,,GFC4:@,9FFC,??:=@9,,:4,,<C++@,,<,@,EDB,EC@A,,,FCC,@;,6,F@,@EE,AC9CEF:;87C,<C,,C;,,@CGEE:@@GGGFFF8FC@F<9GGGGDFE,,CCBB
@s1401 24827
TGAGGAATATTGGTCAATGGGCGAGAGCCTGAACCAGCCAAGTAGCGTGCAGGATGACGGCCCTATGGGTTGTAAACTGCTTTTATAAGGGAATAAAGTGGGGCTCGTGAGCTCCTTTGCATGTACCTTATGAATAAGGACCGGCTAATTCCGTGCCAGCAGCCGCGGTAATACGGAAGGTCCGGGCGTTATCCGGATTTATTGGGTTTAAAGGGAGCGTAGGCCGCAGGATAAGCGTGTTGTGAAATGTAGGGGCTCAACCTCTGCACTGCAGCGCGAACTGGCTTGCTTGAGTACGCACAACGTGGGCGGAATTCGTGGTGTAGCGGTGAAATGCTTAGATATCACGAAGAACTCCGATTGCGAAGGCAGCTCACGGGAGCGCAACTGACGCTGAAGCTCGAAAGTGCGGGTATCGAACAGGATTAGATACCCT
+
GGGGGGGGGGGGGGGGGGGGGGGDGGGFGGGGGGGGFGGFECFGGGGGGGGGGGGFFGGGGGGGGGFGGFGEGGGGFFFGG9FGFGGAFFGFFGGGGGFGGFGDGGCCFGGGCFGGGGGGGGGGGGGFGGGGGGGCGFGGGGGE7FFGGGGGGGCGGCFGGGGGCB@GGGGGGGGGFGGG>EFCCFC@B@F7CFEGE<<9@?=FFC:<@CFFCFGGGBGGBGGGFCGFGGGGGGEAFGGEGF=:9;GFC:@FFCEFCFGFF>AAFGEGGGGGGGCC@@2C+EEB=8<FDA9GFEEFGGGC8E@EGGGGGFFFBE8BEFGFGGEE@C7F@E,,99GGFGECGGGGGGGGGGFA,?66F@F7EGGGDFGGFCCGFFGFGGGGGGEGGGGGGGFGGGGGFFEF<GGGGGGEGGGGFEGGGGFFFFFGGGGGGGGCCCCC
@s1401 20664
TAGGGAATCTTCGGCAATGGACGAAAGTCTGACCGAGCAACGCCGCGTGAGTGAAGAAGGTTTTCGGATCGTAAAACTCTGTTGTTAGAGAAGAACAAGGATGAGAGTAACTGTTCATCCCTTGACGGCATCTAACCAGAAAGCCACGGCTAACTACGTGCCAGCAGCCGCGGTAATACGTAGGTGGCAAGCGTTGTCCGGATTTATTGGGCGTAAAGCGAGCGCAGGCGGTTTCTTAAGTCTGATGTGAAAGCCCCCGGCTCAACCGGGGAGGGTCATTGGAAACTGGGAGACTTGAGTGCAGAAGAGGAGAGTGGAATTCCATGTGTAGCGATGAAATGCGTAGATATATGGAGGAACACCAGTGGCGAAGGCGGCTCTCTGGTCTGTAACTGACGCTGAGGCTCGAAAGCGTGGGGAGCAAACAGGATTAGATACCCT
+
FGGFFFGGFGGFGGGGGGGFGGGGGGGGGGGGGGGGGGGGGGGGGGG+CFEGGGGGGGCFFFEGFFFGCGG=FG=FDEFACE?EFGGGGGGGG8FGGGGGGGGGEF8BF<FFFGGGGGGGGFFGGF=FCGG8DFFFFFG8FG@FGGF7+:F@@GFGAE:8FF9:<D:@F@FDFCFFFGGGCCF>,,=F8<FG88<FEDB7:CFDC9,C:FF581**;7C9>:EG51E>>E;;/FA=?7CCGC7@C9FCC>#>CCCGDG>CE:EF4=:FEFA+7F9<9?E;8@:<7,A=?,?AF,DEF5CCGFGGGGFCFFFF9FFE=89F?EGG?8EEB5F:GFFEA84,F7GCAF,GGGGGEE<FF=@FEC8GGGEGGEFCGGGGG>GGFEDFCCE9GFACEFC;C8GEF@FFEF@AGEFGEEFFDEFEFFFECFCFEFEGGGFE6C<C@
@s1401 21287
TGGGGAATATTGCACAATGGGGGAAACCCTGATGCGGCGACGCCGCGTGGAGGAAGAAGGTCTTCGGATTGTAAACTCCTGTTGTTGGGGAAGATAATGACGGTACTCAACAAGGAAGTGACGGCTAACTACGTGCCAGCAGCCGCGGTAAAACGTAGGTCACAAGCGTTGTCCGGAATTACTGGGTGTAAAGGGAGCGCAGGCGGGAAGACAAGTTGGAAGTGAAATCTATGGGCCCAACCCATAAACTGCTTTCAAAACTGTTTTTCTTGAGTAGTGCAGAGGTAGGCGGAATTCCCGGTGTAGCGGTGGAATGCGTAGATATCGGGAGGAACACCAGTGGCGAAGGCGGCCTACTGGGCACCAACTGACGCTGAGGCTCGAAAGTGTGGGTAGCAAACAGGATTAGATACCCT
+
EGFCGBFGGDEGGGGGGGGGGFGGGGGGEEGGEAF@FE:CFGGDFGG@GGGGGDGGGGGGGGGGGGGFGGGGGGGGGGGGFFGGGGGGGGEFGGGGFGGFCGGGGGGGGGGGCFEGGGGFFGGGGGFGGFFFEFGGGFFGFG8DEFGDFFCGGGGGGGGF9FFCFGFEGF@EFGC@FFFGGGGGGGGGG7FCGG:FEEGEE5EDGEG8CEFGGG@B?<FCDGGFFGGGFGGGG@FEGDFC>@CEF8GGGE?GGFE@CFGEG0EFFFB,EFGFFGBGDCFF@DFEB+@CGGCEECEECC@FFEB@=GGGFEEE,GFFDFFGGGECFECFGFFEB<CFC@EGEFC7GDGGGGGFGGGGF<CGGGGGGGGGGGGGGGFFFGGF<7GGFGGGGGGDFGFGFEGFFGGGGGFGFEFCCCCC
@s1401 238
TGAGGAATATTGGTCAATGGACGCAAGTCTGAACCAGCCAAGTAGCGTGCAGGACGACGGCCCTCTGGGTTGTAAACTGCTTTTAGTTGGGAATAAAGTGCACCACGTGTGGTGTTTTGTATGTACCATCAGAAAAAGGACCGGCTAATTCCGTGCCAGCAGCCGCGGTAATACGGAAGGTCCAGGCGTTATCCGGAATTATTGGGTTTAAAGGGAGCGCAGGCGGACCTTTAAGTCAGCTGTGAAATACGGCGGCTCAACCGTCGAACTGCAGTTGTGACTGGAGGTCGTGAGTGCACGCAGGGATACTGGAATTCATGGTGTAGCGGTGAAATGCTCAGATATCATGAAGAACTCCAATCGCGAAGGCAGGTATCCGGGGTGCAACTGACGCTGAGGCTCGAAAGTGCGGGTATCAAACAGGATTAGATGCCCT
+
@F@FGGGFECF<FGGGGCFGGGGG7FG<FEGGGCFGFGGGGG9FGGGG,CFGGGGGGGGGCGD<F=CFGEGDGGGGGGGGFAFGGGGFAFFFG8ECFGGGGFGGGGGFGDFFFGFGCFGGGGGGCFCFFFEDFECF8FEDGF@EGEEFCFFGG,<CE=DCGFFBCEG>CEGGFGFEGC*<<FCCC75FFG*;EGGGC*8C7+?C9C?CC@FGDFD5C$;<@FGGGGDD>-9<;D93<9E,0FFFECC>53EGEFCEE/7GEFC9>>EG5F>,F3>?3,,31,A<:C>7@,FF8GD@C:>8FD@F@DB<,9EEEE;94,GF<9F@9GEF<GGCADGFC<CGGGFGGGFFAGFBFGGFB,GEGGD@EADGGGCGEFB+F+F7FE@@C;CC6,6FFFFFECF8FFGGEGGEGGGGGGGFEEC5GGGGGE<@CFC,BC@C
@s1401 239
TGAGGAATATTGGTCAATGGACGAGAGTCTGAACCAGCCAAGTAGCGTGCAGGATGACGGCCCTATGGGTTGTAAACTGCTTTTATAAGGGAATAAAGTGAGTCTCGTGAGACTTTTTGCATGTACCTTATGAATAAGGACCGGCTAATTCCGTGCCAGCAGCCGCGGTAATACGGAAGGTCCGGGCGTTATCCGGAGTTATTGGGTTTAAAGGGAGCGTAGGCCGGAGATTAAGCGTGTTGTGAAATGTAGTGGCTCAACCTCTGCACTGCAGCGCGAACTGGTCTTCTTGAGTACGCACAACGTGGGCGGAATTCGTGGTGTAGCGGTGAAATGCTTAGATATCACGAAGAACTCCGATTGCGAAGGCAGCTCACGGGAGCGCAACTGACGCTGAAGCTCGAAAGTGCGGGTATCGAACAGGATTAGATACCCT
+
CDGGGGGGGGGGGGGGGGFGGFGGGGGFGAEFGG@FFGGGEGGGGGGGGGGGGGGGCFEGGGGGGGGGGGGGGGGGGGGGGFGGGGGGGGGGGGGEGGGGGGGGGGGGGGGGGGGGGGGGGFAFGGGGGGGGGGGFGGGGGFEGGGGGGGDFGGGGF9FFFGCCB+>>F@FFG9FE<FGD<FFG4GGGGGGFE>GG=&FGG?FDG<@0DFFFG@FFFAGG3CGGG>EC>FFCFGGFGGF?-E:FD<CDFGFFCFEFGGF#C>FF;GGF4GGE:C:C8,6::@GGGGFF,,FGGGGFGGGGFE6>GEDGGEEB@GE>GGGGGGGGFFFFDFGGFFEGGFAFFE9FGGFFGFE,E=FDEDF7FFEEGGFFF@CGGGGGGGGGGGGEFFEGGGGGGFFECGGFD7GGGGGGGGGGGGGGGGGFFGGGFGGGGGFCCCCC
@s1401 20267
TGAGGAATATTGGTCAATGGCCGAGAGGCTGAACCAGCCAAGTCGCGTGAAGGAAGAAGGATCTATGGATTGTAAACTTCTTTTATAGGGGAATAAAGTGGAGGACGTGTCCTTTTTTGTATGTACCCTATGAATAAGCATCGGCTAACTCCGTGCCAGCAGCCGCGGTAATACGGAGGATGCGAGCGTTATCCGGATTTATTGGGTTTAAAGGGTGCGTAGGTGGTGATTTAAGTCAGCGGTGAAAGTTTGTGGCTCAACCATAAAATTGCCGTTGAAACTGGGTTACTTGAGTGTGTTTGAGGTAGGCGGAATGCGTGGTGTAGCGGTGAAATGCATAGATATCACGCAGAACTCCGATTGCGAAGGCAGCTTACTAAACCATAACTGACACTGAAGCACGAAAGCGTGGGGATCAAACAGGATTAGATACCCT
+
CFGFG<FFGGFFGFGGGFGF@CCF+@F,B8EFGFGFGGGGFFCFFEGCFGEFC,B=FCFFDD@DFGEE,CFEEEFCC<FC,BB?FFF<EC:F7,AFFA,5,:=CFFFF+,B,C,C,=7C<?F<FEFCC@A??@F;EFFGF,B>CDF7DFFGGDGD+8>BFADD,+3@@:FC;DFGGC*5>>DFG*:CGG7FEBFFCEDCGG7?,8C3F>:::07-4F::DBFG,FF:9EC;FF>C@C798,:9CGA@2F@4@=F;@C@=EGGGEGFCFCE@EC<?FAE=<@@EFCFGFECFFFGFEEE,GGFEBFGGGFE=C=CEECFFEGDEEA=:FEE<A9GGFGFC;A4@FDEFFB,FFFC@GFFGEGECFFGF<GGGFGFAGFGFCDGAEGGFGFFEE@GFE,8ECCGGGGGGGEGGFGGGGGFEFAFGGGFGGGGGCCCCC
@s1401 241
TGAGGAATATTGGTCAATGGACGAGAGTCTGAACCAGCCAAGTAGCGTGCAGGATGACGGCCCTATGGGTTGTAAACTGCTTTTATAAGGGAATAAAGTGAGTCTCGTGAGACTTTTTGCATGTACCTTATGAATACGGACCGGCTAATTCCATGCCAGCAGCCGCGGTAATACGGAAGGTCCGGGCGTTATCCGGAGTTATTGGGTTTAAAGGGAGAGTAGGCCGGAGATTAAGCGTGTTGTGAAATGTAGTGGCTCAACCTGTGCACTGCAGCGCGAACTGGTATTCTTGAGTACGCACAAGGTGGGCGGAATTCGTGGTGTAGCGGTGAAATGCTTAGATATCACGAAGAACTCCGATTGCGAAGGCAGCTCACGGGAGCGCAACTGACGCTGAAGCTCGAAAGTGCGGGTATCGAACAGGATTAGATACCCT
+
C@FFGGGGGGGGGGGGGGGFGGFG7FEFFFGGGDCCCFFFGGFFGGGGFGG9FGFGGGGGCFGD,6C,CEC7,EE?FGGGGGGGFGG9CC,,AFGFE5F,CE<FFFDB,:4EE?EC<FCGFDEFGGFFGFFFCFFGF+F=FGGCE:+BFC?F,3,3DFGG8,D8@CFGEEGFEG7*CE**6F:**5**4<*:BFE>E3=:</,;2CCE/A82<2*>7-4.3;+3:DFCFGFF<0B0B80;FFFG;EC>>>/<#C6@;DGFF>89C:,:,8CEE>3F=@,@8FFC:,3?>,9D=FC?C,<C65,+7B=EC@FDCFGGEFFGGDGEDECFGGGGFFGFE9FCFD<EACF@E?9BC8+?EGGCF@CBFECFE@CFFC,CBFDEB@+FC<CFFEGGGFGF8FGF?GGGFFCFF7GGGGGEC@E@GGGGGE9FC;,,CC@C
@s1401 242
TAGGGAATCTTCGGCAATGGACGAAAGTCTGACCGAGCAACGCCGCGTGAGTGAAGAAGGTTTTCGGATCGTAAAACTCTGTTGTTAGAGAAGAACAAGGATGAGAGTAACTGTTCATCCCTTGACGGTATCTAACCAGAAAGCCACGGCTAACTACGTGCCAGCAGCCGCGGTAATACGTAGGTGGCAAGCGTTGTCCGGATTTATTGGGGGTAAAGCGAGCGCAGGCGGTTTCTTAAGTCTGATGTGAAAGCCCCCGGCTCAACCGGGGAGGGTCATTGGAAACTGGGAGACTGGAGTGCAGAAGAGGAGAGTGGAATGCCATGTGTAGCGGTGAAATGCGTAGATATATGGAGGAACACCAGTGGCGAAGGCGGCTCTCTGGTCTGTAACTGACGCTGAGGCTCGAAAGCGTGGGGAGCAAACAGGATTAGATACCCT
+
EGGGGFGGGDEGGGGGGGFCGGGGGGGFGGGGGGGGGGGGGGGGCFG@CFGGGGGGGGG8EEEGFFFEEGGFFE@BFGG9EFFGGGGGGFFGGGFFFFGG?AFGGGGGDGAGGGGGGGGGGGGGGGGGGGGGGGFFGFFGGGGGFGGGGGG7FFGFGDGGF*>FFEAFFC*>*=F:FG,@>CACCCGGGG7*BBCCEC8CE5*=?>F?EFF#<E1<;6?C3:CCEED<E=EC7FBFAGB<+<7F<2:AC5/C8>G1F3>,2>:7E;EFCC@-GGFC6,FAE,9D?FFFFF?F?D=,GGGGGGFCFCFEFDAF5E@4,E=@,GGGGGGGEAGGGGGGGFCFEFFE=<=GGGGEFF9FFEFE9GCEFFC@<A,ECFBFDGGGGGGGGGGGGFFEGGF;@C8EGFEDGGFGFDGGDGGDGGGCFFFFDEGGFF9GFGFGCCCCC
@s1401 243
TGGGGAATATTGGGCAATGGGGGAAACCCTGACCCAGCAACGCCGCGTGAAGGAAGAAGGCCTTCGGGTTGTAAACTTCTTTTACCCGGGACGAAAACAGTGACGGTACCTGGAGAAAAAGCAACGGCTAACTACGTGCCAGCAGCCGCGGTAATACGTAGGTTGCAAGCGTTGTCCGGATTTACTGGGTGTAAAGGGCGTGTAGGCGGAGATGCAAGTTGGGAGTGAAATCCATGGGCTCAACCCATGAACTGCTCTCAAAACTGTATCCCTTGTGTATCGGAGAGGCAAGCGTAATGCCTAGTGTAGCGGTGAAAGGCGTAGATATTAGGAGGAACACCAGTGGCGAAGGTGGCGTGCTGGACGACAACTGACGCTGAGGCGCGAGAGCGTGGGGAGCAAACAGGATTAGATACCCT
+
@FFGGFC@FGGCGGGGGFEFGGGGDGGFG@F,EEFGGGFGGG7@CE:FCGGGGGFD8EEFGFFEGGGGGGGEFCFGGGDGGC,EFF,@CE7FFC=CF,4FFGCEG7CFGGG<FF8E<F,DF8B@8+<C@CFGC,D7@CGCEEFG77>:FEG7C:FGC1,@FCGACFGGDE:**<*7,*4*<1C9C9FF%,=43:<<ECC:E<,;:C5<C>:D>7.CC;FF@:C/C8EF?FFD72<#B>ED+@9D9CD<@(FFC=.,+@#D@2EDGFF=#9B0A><+C@+>7=<>57,D@FB>>C,,CE8FCFAGFECFGGEFFEC7,+7FGFC:9EC9<FGFGFE@EFAFEACCC:B<6:,F@F@F,GGGGGGGGFFF9GGGEB@GEE68:F:@CBGGGGF>FFC,FFFC6,EFFGGGGFF@FEBCBA@
@s1401 244
TAGGGAATCTTCCACAATGGACGCAAGTCTGATGGAGCAACGCCGCGTGAGTGAAGAAGGGTTTCGGCTCGTAAAGCTCTGTTGGTAGTGAAGAAAGATAGAGGTAGTAACTGGCCTTTATTTGACGGTAATTACATAGAAAGTCACGGCTAAATACGTGCCCGCAGCCGCGGTAATACGTAGGTGGCGAGCGTTGTCCGGATTTATTGGGCGTAAAGCGAGTGCAGGCCGTGCAATAAGTCTGATGTGAAAGCCTTCGGCTCAACCGGAAAATTGCATCAGAAACTGTTTAACTTGAGTGCAGAAGAGGAGAGTGGAACTCCATGTGTAGCGGTGGAATGCGTAGATATATGTAAGAACACCAGTGGCGAAGGCGGCTCTCTGGTCTGCATCTGACGCTGAGGCTCGAAAGCATGGGTAGCGAACAGGATTAGATACCCT
+
DFEAFF8FAFGGGFGGGGFF9<FGDEGFGGFGGGC8,=DE,@B+CED:FG,,CCCEAFFA7EEGGCCC,8+C7EGFGEE,:5CFGGFF,BAEF<,4:,5C?FACDF9AFFGFGGCB,B?FDGGGGD7+BF=9CDE,C?FEC?AE,=F77+>FF,@FC+@FF7,@:+3>F7@EGGGDG,8F,,643<F<**<*46.=;?:C711CC:FF<?*36C>1:AB>:502:#;**#9=3@<,3<@D<D2<A9:7988@<:+E@:=,,,+EFE=C,C,9GC>B,C5,,C:,C@,FC,,59FE8FDF@?,GFA,A9<:,49E@;9E4CEECFEFBF@*GEEBC,GGGGFEFGFFDDGGFEC,FAF8CC:<BACCDFFF@7GEFE@7FC-F8D,CGGFC<,@:B6CC4,8@GGGGDF9GFF8FFEGGGFC;<<;FFGECGGGGGGBCCCC
@s1401 245
TGAGGAATATTGGTCAATGGGCGAGAGCCTGAACCAGCCAAGTAGCGTGCAGGAAGACGGCCCTATGGGTTGTAAACTGCTTTTATAAGGGAATAAAGTGAGTCTCGTGAGACTTTTTGCATGTACCTTATGAATAAGGACCGGCTAATTCCGTGCCAGCAGCCGCGGTAATACGGAAGGTCCGGGCGTTATCCGGAGTTATTGGGGTTAAAGGGAGCGTAGGCCGGAGATTAAGCTTGTTGTGAAATGTAGTGGCTCAACCTCTGCACTGCAGCGCGAACTGGTCTTCTTGAGTACGCACAACGTGGGCGGAATTCGTGGTGTAGCGGTGAAATGCTTAGATATCACGAAGAACTCCGATTGCGAAGGCAGCTCACGGGAGCGCAACTGACGCTGAAGCTCGAAAGTGTGGGTAGCAAACAGGATTAGATACCCT
+
EFGGFGGGGFF,CFGFGGGF<ECFE+CFF8CEFFDF8=<ECGFFGGGC7BCCFFEEGGD7:FECCEEFFGGEGEEGF<?FEF<,9<FGGGGDEGG?CFGFGFG9,@E+:,?E<,?E,<>FG,<,8<FGC9,,BFFEECC<F7++CFFGAGDFF<FCEE,3D,><BEGCB:<,8E*:<*1*3>B:*1**11*8BF7:C$C?FF7C97#=C,>37?@C72<85=:0<=CC?EC;<>F<#.E4;DFDFDA:C@*FF@88@FF<BCFD:<@:,8<++>GFB,99GD<B,CGD=CGF@@+8+FEF8497EGGEEEAGGGGECD4,FEF@5FFEEC<,,FFGGDEDEGGFFFGGGCGF@6@,77GGFC@BFFDFFFFFGGEFCFGEE@+9EAEC6;@FF9DGGGGFFGFE@8EEFCEFDFDC<AEEGGGGGGGGGGGCCCCC
@s1401 246
TAGGGAATCTTCGGCAATGGACGAAAGTCTGACCGAGCAACGCCGCGTGAGTGAAGAAGGTTTTCGGATCGTAAAACTCTGTTGTTAGAGAAGAACAAGGATGAGAGTAACTGTTCATCCCTTGACGGTATCTAACCAGAAAGCCACGGCTAGCTACGTGCCAGAAGCCGCGGTAATACGTAGGTGGCAAGCGTTGTCCGGATTTATTGGGCGTAAAGCGAGCGCAGGCGGTTTCTTAAGTCTGGTGTGAAAGCCCCCGGCTCAACCGGGGAGGGTCATTGGAAACTGGGAGACTTGAGTGCAGAAGAGGAGGGTGGAATTCCATGTGTAGCGGTGAAATGCGTAGATAGATGGAGGAACACCAGTGGCGAAGGCGGCTCTCTGGTCTGTAACTGACGCTGAGGCTCGAAAGCGTGGGGAGCAAACAGGATTAGATACCCT
+
FFACFGGGGGFGGGGGEFGGGGGE@@@@FGCFGGGGFEGGGGEGGGGFGG@FFGCFGGGFFGFGF@>CFGGGGGGGFFGCGF<FGGFFGFFGGGFGGGGGGGGGFGGGAFCGG?EFGGGGGD?<EFGDGCGFGGGGGGFGGGG8F8:FGCEGGGGGGGD@F*>,,,8F:C>:FG7CFGGDCGCE9:CFGGCGEFCCG?@EE5<C9<F8FG>GD-8*89<D=EDGD5CC3:E6;:?7<;FF;<C+#FF1C899EF>8@E<BF6GF@C>C8CC:FD=?8DAGFC6,1=AFCF<FFFF8F8FBAFGDE;AEDFFC,=4FFGGGGFC@AGGGC>=7FFFE<FF7FGGGDA=?9,,@E?<EECFEC@GGGGCDGGGEGEEFF:DD9GGFFCEGGGFCGCGGGGGGGGGGFCGFEGFCGGFCFGFGFACGGFFGGFDFDFF8CCCCC
@s1401 247
TGGGGAATGTCGCACAATGGGCGCAAGCCTGATGCAGCCATGCCGCGAGTATGAAGAAGGCCTTCGGGTTGTAAAGTACTTTCAGCGGGGAGGAAGGGAGTAAAGTTAATACCTTTGCTCATTGACGTTACCCGCAGAAGACGCACCGGCTAACTCCGTGCCAGCAGCCGCGGTAATACGGAGGGTGCAAGCGTTCATCGGCATTACTGGGAGTAAAGCGCACGCAGGCGGCTTGTTAAGGCAGATGTGAAATCCCCGGGCTCAACCTGGGAACTGCATCTGATACTGGCAAGCTTGAGTCTCGTAGAGGGGGGTAGAATTCCAGGTGTAGCGGTGACATGCGTAGGGATCTGGAGGGATACCGGTGGCGAAGGCGGCCCCCTGGACGAAGACTGACGCTCAGGTGCGAAAGCGTGGGGAGCAAACAGGATTAGATACCCT
+
D8EFGECF<@EGGGGGAFA,BEFGGGCFF,EFDEFGGGGFG?D6@FF+7@<E9FF,<ECFGG<FECFGD7FGFEFFEA?<B9E,9AFEGCEFFC<BB:FGEGAFGGFFGCAFDA,>9FGFFFGGCDEF+,+=:CCE7@7>,,*55F@1>FCGCF<AAFGFDG@EEF8<:FFGGGGGGGGGGGGDG>CCFEFGG*/*<+2<:*::,,,<:?C8160:@?:45@?GC8:CE588>E?::?2<:;C3>FBFEC<CE7,82??CFD8=FF-C?CFGFA3GCGF4.A9,@,>FF8F339F@<+@++><>FD=+7F8DB9DCF>4>6,?FFEF7EEC8,A?C:+4FCGGGCFDGGE<DFB,B<,FF@:@GGGGGGF@CGGFEF:8,@F8,@@GFGFEE:B,FCA=A8DECCF@FFGGGF@F7FGDFCGGGFFGFGGFGGGGGCCCCC
@s1401 248
TGAGGAATATTGGTCAATGGACGAGAGTCTGAACCAGCCAAGTAGCGTGCAGGATGACGGCCCTATGGGTTGTAAACTGCTTTTATAAGGGAATAAAGTGAGTCTCGTGAGACTTTTTGCATGTACCTTATGAATAAGGACCGGCTAATTCCGTGCCGGCAGCCGCGGTAATACGGAAGGTCCGGGCGTTAGCCGGAGTTATTGGGTTTAAAGGGAGCGGAGGCCGGAGATTAAGCGTGTCGTGAAATGTAGACGCTCAACGTCTGCACTGCAGCGCGATCTGGTTTCCTTGAGTACGCACAAAGTGGGCGGAATTCGTGGTGTAGCGGTGAAATGCTTAGATATCACGAAGAACTCCGATTGCGAAGGCAGCTCACTGGGGCGCAACTGACGCTGAAGCTCGAAAGCGCGGGTATCGAACAGGATTAGATACCCT
+
FG9FGFGGGGGGGGGGDGFGGGGGGGGGGGGGGGGGGGCEGGGGGGEFGGGGGGGGEFG>EGGEGGGGGGGGGFGGFGGGGGFGGFGGGGGGGGFFGGGGGFGGFG8FGGGGGGFGGFGFGGGGGGFGGFFFFGGGFGGGGFGGGGGGAFGGGGGDGDGCFGGGGGGGGFGGGGGDGFFGGGCF*<1C:7<,C*EG=#)C7;/;?C?<C:::F?D?C;:#FEGGFCG@B07;9EFAFEC7EF=635BCF<>FCC@,G7GFBFFFGFGFF@845DF>+F@,CGFDGFB<DD?B=:+C7FAC,,FAF8EGGGEE7EEEEF7EFCFCFGCC9GDDAE5GFEGGEEB,FCFGFGGFCEGGGFGFEGGGFFFE@EEGGGGGGEGEGGGGGGFGFC@GGEAE<GGDFGGGGGGGGGGFEGGGGFAEDFGFAFCFGGGCCCC9
@s1401 22160
TGAGGAATATTGGTCAATGGACGAGAGTCTGAACCAGCCAAGTAGCGTGCAGGATGACGGCCCTATGGGTTGTAAACTGCTTTCATAAGGGAATAAAGTGAGTCTCGTGAGACTTTTTGCATGTACCTTATGAATAGGACCGGCTAATTCCGTGCCAGCAGCCGCGGTAATACGGAAGGTCCGGGCGTTATCCGGATTTATTGGGTTTAAAGGGGGCGTAGGCCGGAGATTAAGCGTGTTGGGAAATGTAGATGCTCAACATCTGCACTGCAGCGCGAACTGGTTTCCTTGAGTACGCACAAAGTGGGCGGAATTCGTGGTGTAGCGGTGAAATGCTTAGATATCACGAAGAACTCCGATTGCGAAGGCAGCTCACTGGAGCGCAACTGACGCTGAAGCTCGAAAGTGCGGGTATCGAACAGGATTAGATACCCT
+
BFFGGGGGGGGGGGGGGGGCCFEGGGGCFGGGGGGGGGGGGGGGGGGGGGGGGGGGFGGGGGGGGGFGGGGGGGGGGGGGGGGGGGGFFGGGGGGGGGGGGGGGGGGGGGGGGGGGGGGGGFGGCEFFGEFGFGGGFGGGGEFGDGGGGCGF,DE?FCGCGGDCCE>>FEBAFGG3>:FECCGF36=BC1;CFC<*?A9,1E;FF+FC???9<?#>CCBDEECF:E>G@AFGGGDECBCCF7;C;DFF2GFD82.1GGFFGCGGGGGFGGGGFFDGGFA8GGFGGFCDADB5=EGGGFFGGGGFGF?GFDFFFGEEFFEA9EE?GGFDAFFAGGGGGGFE;ACGGGFGEEFFGGGGGGGGEGGGFDFCGGGGGGEFFGGGGGGGGGGGF@GGGGGGFGGGGGGGGGGGGFFGGGFGGFFGGGGGGCGFDE6CCCC
@s1401 250
TGAGGAATATTGGTCAATGGACGAGAGTCTGAACCAGCCAAGTAGCGTGCAGGATGACGGCCCTATGGGTTGTAAACTGCTTTTATAAGGGAATAAAGTGAGTCTCGTGAGACTTTCTGCATGTACCTTATGAATAAGGAACGGCTAATTCCGTGCCAGCAGCCGCGGTAATACGGAAGGTCCGGGCGTTATCCGGATTTCTTGGGTTTAAAGGGAGCGTAGGCCGGAGATTAAGCGTGTTGTGAAATGTAGATGCTCAACATCTGCACTGCAGCGCGAACTGGTTTCCTTGAGTACGCACAAAGTGGGCGGAATCCGTGGTGTAGCGGTGAAATGCTTAGATATCACGAAGAACTCCGATTGCGAAGGCAGCTCACTGGAGCGCAACTGACGCTGAAGCTCGAAAGTGCGGGTATCGAACAGGAGTAGATACCCT
+
EFGFGGGGGGGGGGGGGGFFFGGGGGGFGFGGGGGGGGGGGGFFFGGGGGGGG@A<EFGGGGGFFFCFGGGGGGFFGGGGF99FFGGGGGGGFCGGGDGGGDFGGFGGFGGGGCEGGG9FGGGGGFGGGGGGGGDFF9FE<ECFEGFFFGGEGF@:DFFCFA<FEDEEGFFC<FDGCECGGGC<:FEG*CF:C;FFG9EE%==GE<GCF,?CF9:@E@CF2ECEECC8GGEEBCCBFCBGGGCEGFFGCAGFA@<@7CFFCCCCD@FGGGFF':>@>GE8FAGF8AGF?=DGFFBB>?CF99F?BCFFB8@E@=+GCB+BCFF@5=:F<DEAFFFFGFFA?9FGGGGGFFFGGGGGGGGF@GEEGGFGFCGGGFGGGGGGDGGGGGFCCFBEGGGFDGGGFFFF<GGGGDGGDGGGGGGFFEFE<,GGGGGCA<AC
@s1401 251
TAGGGAATCTTCGGCAATGGACGAAAGTCTGACCGAGCAACGCCGCGTGAGTGAAGAAGGTTTTCGGATCGTAAAACTCCGTTGTTAGAGAAGAACAAGGATGAGAGTAACTGTTCATCCCTTGACGGTATCTAACCAGAAAGCCACGGTTAACTACGTGCCAGCAGCCGCGGTAATACGTAGGTGGCAAGCGTTGTCCGGAGTTAGTGGGCGTAAAGCGAGCGCAGGCGGTTTCTTAAGTCTGATGGGAAAGCCCCCGGCTCAACCGGGGAGGGTCATTGGAAACTGGGAGACTTGAGTGCAGAAGAGGAGAGTGGAATTCCATGTGTAGCGGTGAAATGCGTAGATATATGGAGGAACACCAGTGGCGAAGGCGGCTCTCTGGTCTGTAACTGACGCTGAGGCTCGAAAGCGTGGGGAGCAAACAGGATTAGATACCCT
+
FGGGGGFFGFFEGGGGGFEDGGGGGGFGGGGGGCBFGGCGGGGGGGG@BFFGGGGGGG8FFA<DFEFEFGGFGGFGGCEDFGGGGGGGGGGGCBEGGGGGGGFGFGCEFGGGGFFGGGGGGGGFFEEDEGGGCFGGGG?FGGFEFFGFGFEGGFGGGGG>FFFGGGFGGGGGGG@FF@,<:?3<?BCCCC78E::FGFFG9=#CE:#F8B@:0$CGGFFG>DEFC>CC>E8CEGGCG9FE48C7,*F#FFBGGFDGGGFCEFDFFCFGEFD@FGFF8F<3=C6?:,FFFF,E5FEDF?FCAEBFGF@BFGFE<EGFEF@>?GF8EGGECBGGFCFFAC,=@7FC=GFGFFGGGF<GFC<E@<@GEGGGFF7GGEDFFCGGFEFGGGGGGFCCGGGGGGECGGGEDGFFF@CGGGGGGGFFFGFEB<FFFF9GGGCF@CCCC
@s1401 252
TGAGGAATATTGGTCAATGGGCGAGAGCCTGAACCAGCCAAGTAGCGCGCAGGATGACGGCCCTATGGGTTGTAAACTGCTTTTATACGGGGATAAAGTGAGCCACGTGTGGCTTATTGCAGGTACCGTATGAATAAGGACCGGCTAATTCCGTGCCAGCAGCCGCGGTAATCCGGAAGGTCCGGGCGTTATCCGGATTTATTGGGTTTCAAGGGGGCGTAGGCCGTCTGTTAAGTGTGTGGTGAAATGTCGGGGCTCAACCTGGGCATTGCAGCGCGAACTGGCAGACTTGAGTGTACAGGAAGTAGGCGGAATTCGTCGGGTAGCGGTGAAATGCTTAGATATGACGAAGAACTCCGATTGCGAAGGCAGCCTGCTGTAGTGCAACGGACGCTGAAGCTCGAAAGCGTGGGTATCGAACAGGATTAGATACCCT
+
DGGGCFFGCGGGGGGGGGGFFGGGGGGG@DEGFGGGGGDFGGEEFFEG@EEEGGGGGGGGGGGGGGGFGGDD:FFCGFGGF9FGGF9FGGCE=FGGF9,<EFGGGGG7FFGGGFFFGGEFGFGFGGGD7<FGFGGFFGCDFGCDEFEGGCFFFCCFGFG*>>:AFECF@*=B,@=<*=F:?:FFEGGDGE:8BFEEC5C9?FFGFFCCC,3064&#*7CC)=8<6C<7??C@C<3*2:C8/8589CFFGF?5FEGEE5FFDF6DE@8<,F@8:=$:=C3FDGGGGDFC==,E9GGF@F9DE99FFC+FB8CGCFGECF7CD8@C>CEGGFFFFGFE4-FGEEC,DEFFGFDC:,+B7<F=GGGFEGCFF9<BB,FEEFCFEE6F:@C@+GEGGGFDFDGGGGGGGGGGEGGGGGFGGGFFFEEF,,GGGFCCCCCC
@s1401 253
TAGGGAATCTTCCACAATGGACGCAAGTCTGATGGAGCAACGCCGCGTGAGTGAAGAAGGGTTTCGGCTCGTAAAGCTCTGTTGGTAGTGAAGAAAGATAGAGGTAGTAACTGGCCTTTATTTGACGATAATTACTTAGAAAGTCACGGCTAACTACGTGCCAGCAGCCGCGGTAATACGTAGGTGGCAAGCGTTGTCCGGATTTATTGGGCGTAAAGCGAGTGCAGGCGGTTCAATAAGTCTGATGTGAAAGCCTTCGGCTCAACCGGAGAATTGCATCAGAAACTGGGGAACTTGAGTGCAGAAGAGGAGAGTGGAACTCCATGTGTAGCGGGGGAATGCGTAGATATATGGAAGAACACCAGTGGCGAAGGCGGCTCTCTGGTCTGCAACTGACGCTGAGGCTCGAAAGCATGGGTAGCGAACAGGATTAGATACCCT
+
GDFEGGGGGGGGGGGGGGG<FGGGGG>CC9FFGGFCFGGGGGGG:EE@FGGFFF9FDFGGDGFEFEFGFGG:FFGCE:F<FFFGG=FGF8@<CFF?FD9<?FGGGGGGGGGGGGGG9FGGFFGGCEDFEF7,FBDGGCDEGFF,@DGGGDEGGGGGGGFGGFCFCCEDFECEE75CFDGGGFFGG9FFFCFF7<<C*<<:EEEEG,C8FFF*<710</5.)=(FF<@CDGG505<<F>A73@D:;<@87F@EF7>5::@8CEC=@EFBD;?B<E9FEBC=$A;=8CFB,,F<FFFFDDF;B9<DFFFEF?9<ACGE=@>8,8FGGGGGC@+4E@FFF?:GECE<GGGGGFFFGFFGFB:,FFB6@CCFFECCF@7CCF,FDGGGFGFEECGGGFFBGEFGGFGGFGGFEFEGF9FGGEGGGGGFFCDGFEEFAFGGC9CB<
@s1401 254
TGAGGAATATTGGTCAATGGGCGAGAGCCTGAACCAGCCAAGTAGCGTGAAGGATGACTGCCCTATGGGTTGTAAACTTCTTTTATAAAGGAATAAAGTCGGGTATGGATACCCGTTTGCATGTACTTTATGAATAAGGATCGGCTAACTCCGTGCCAGCAGCCGCGGTAATACGGAGGATCCGAGCGTTATCCGGATTTATTGGGTTTAAAGGGAGCGTAGATGGATGTTTAAGTCAGTTGGGAAAGTTTGCGGCTCAACCGTAAAATTGCAGTTGATACTGGATATCTTGAGTGCAGTTGAGGCAGGCGGAATTCGTGGTGTAGCGGTGAAATGCTTAGATATCACGAAGAACTCCGATTGCGAAGGCAGCCTGCTAAGCTGCAACTGACATTGAGGCTCGAAAGTGTGGGTATCAAACAGGATTAGATACCCT
+
FGGGGGFGFFGCGGGGGGGFEGGGGGGGGGGGGFGGGGGGGGFGGGGGGCFFGGFGFF@@FGF8EEFGFGEGGGFGGGGFC?FGGGGGGFGGGGGGGDFGGEGCGGGGGGGGGGGEGCEDGGGGFFCFCFGGGGFAFGGC9EFEFCEFCDGGGGGGGGGGGGG8BED<:CGDGGCDE*<8,DF@EGDFG@GF<FE<=:CFCFECFGFFGGFCGGGG7A<9>3AE5<;CFFE@:CCCCCFCFE3ACG=GGEDFCE>@@+9FFCGFFECCEGGGF=GGGE:GGGE@9CFF9GBE==9=,FA,GFFGGFF=7GFGCECGGFGGFFFEBGGGFC,59GGFCGGEF@9F8GGFGGGGGGGGGFGGGGGGGFDGFCFGGGGGCFFEGFGGGGGFF<9EAGGF8GGCF>GGGFGGGGFFFFFFGFAGFGGFGGFEFCFCCCCC
@s1401 26196
TGAGGAATATTGGTCAATGGACGAGAGTCTGAACCAGCCAAGTAGCGTGAAGGATGACGGCCCTATGGGTTGTAAACTGCTTTTATAAGGGAATAAAGTGAGCCTCGTGAGGCTTTTTGCATGTACCTTATGAATAAGGACCGGCTAATTCCGTGACAGCAGCCGCGGTAATAAGGAAGGTACTGGCGTTATCCGGATTTATTGGGTTTAAAGGTAGCGTAGTCAGGAGATTAAGCGTGTGGTGAAATGTAGACGCTCAACGTCTGCACTGCAGCGCGAACTGGTTTCCTTGAGTACGCACAAAGTGGGCGGAATTCGTGGTGTAGCGGTGTAATGCTTAGATATCACGAAGAACTCCGATTGCGAAGGCAGCTCACTGGAGCGCAACTGACGCTGAAGCTCGAAAGTGCGGGTATCGAACAGGATTAGATACCCT
+
DFDFGGGGGFGGGGGGF,@<FFE:CECDGGGGGGGGGF<ACF,C<6BFF,,<FF9,,CBFC7FGG8CECF7FCEEGFCD,BEEFGFF<9=EEEG=5,FF,,,:,:::4FE7A+=F<CGGGADGGGGD9E9A48A=F?,,84++@+@:85<BF8F7+F,73,@DDE8>@C<FF;;F?,@F:>9,37?,58>*,48*<47+CEFCCF7***2<,,8.;F)<+69##+?819C@<<97*F7@?,,,,ED>?316***,D7<>>:,@><A>=5:3+>8++3@8DD8GFCA:,,,FDFGGFF7,<,5,,8++CC==C+,+48+9,?<+8AF>8FA:,5FEFE9GFF@C,F7GGGGGGFCFB,CGGGE@@FC,:,EEFFA@FCF@CEGGFAEDDGGF@9?FF8EEB8FGE;+CFF@FDCFGFFCAEA9GGGGCGGGGCC<CC
@s1401 256
TAGGGAATCTTCGGCAATGGGGGCAACCCTGACCGAGCAACGCCGCGTGAGTGAAGAAGGTTTTCGGATCGTAAAGCTCTGTTGTAAGAGAAGAACGTGTGTGAGAGTGGAAAGTTCACACAGTGACGGTAACTTACCAGAAAGGGACGGCTAACTACGTGCCAGCAGCCGCGGTAATACGTAGGTCCCGAGCGTTGTCCGGAGTTATTGGGCGTAAAGCGAGCGCCGGCGGTTGCTTAGGTCTGATGTGAAAGCCTTCGGCTTAACCGAAGAAGTGCATCGGAAACCGGGCGACTTGATGGCAGATGAGGACAGTGGAACTCCATGTGTAGCGGTGGAATGCGTAGATATATGGAAGAACACCAGTGGCGAAGGCGGCTGTCTGGTCTGCAACTGACGCTGAGGCTCGAAAGCATGGGTAGCGAACAGGATTAGATACCCT
+
CFDFFGCGGGGGGGGGGGEFG7CGGGGGGGGGGGG@CFCFGGCEGGGCFGEDGFGGFGCFGFFFGG@=BFEFFGAFDFGFEFEGGGGGGGG8FFFFGFGDEFEGGGG@FGGGGGFGGGGGGGGFAFGG@>FEFFGGFFG8FC<FF+8@F7F7FGGFGDCFFF>;>BC>ABFCGGEGG@EGFGG7<<<,8=FEGGGBFEC9A51:F<<:CFFEFGG@6FCF@3EEGC#48:BEE58:>FAD><CECCGFECF9<CF@C,@@89CFCFCFFE#FGFFGC@FBDFFE==>GEEFDGFFFFE?,9GGFF:,<;B,@9,=EE>@FCGFAGGGFGGFGGGECGF@EFCCGFCE4<GGGGGFFEA7FFGFEEEECB<ECDGGGGGGGFFFFDGGGGGGGGGGGFGGGFDDFF@<GFFFCGGGGGGGGGGDGFGFFFGGGFFFGFCCCCC
@s1401 257
TGAGGAATATTGGTCAATGGGCGGGAGCCTGAACCAGCCAAGTAGCGTGCAGGAAGACGGCCCTATGGGTTGTAAACTGCTTTTGTGCGGGGATAAAGTGTGCGACGTGTCGCTCATTGCAGGTACCGCACGAATAAGGACCAGCTAATTCCGTGCCAGCAGCCGCGGTAATACGGAAGGTCCGGGCGTTATCCGGATTTATTGGGTTTAAAGGGAGCGTAGGCCGTGCTTTAAGCGTGTTGTGAAATGTAGACTCTCAACGTCTGAATTGCAGCGCGAACTGGGGCACTTGAGTGCGCACGAGGCAGGCGGAATTCGTGGTGTAGCGGTGAAATGCTTGGATATCACGAAGAACCCCGATGGCGAAGGCAGCTCACTGGAGCGCAACTGACGCTGAAGCTCGAAAGTGCGGGTATCGAGCAGGATTAGATACCCT
+
EFFFFGGGG9FCFFFFFCFCFFCFGGGGGFGGGGGGGGGGGGFGGGGFGGGGCEFFF,CCFFGGG@CGC<FFFFDFFGGGGGGGF<FFGGGGEGGD?FD<FFGC+>FGDEFGGGGGCFFGGGGGGFFGDF:>BCEGCGGGGECGGCFFFG@B,8FFG,FFF7BFCB@G:C:+?A:FDCE><@@EE>CE888CC9C5C*/ACCF,<8*;EGCD79*<EDC71'E8+<F<:?:0A=:<C<C58@1@CD@#>7,D?<#(/2/@:A5D@8ECE8@=45+@CFA@7CFFDD>CEFF6+GGFCCABCA,A=8F+>4FEB@+78CDFGFF=5GGFCE<CGFGGE:,,C,FE,GGGGGFGFF>GDGGCF7FBC<EGFCFFGGFC8GGGGGGFFGFGFBFGGGGGF@B,<CFGFB@+GEGFFEC+FECFADGGGGEGGGGCCCCC
@s1401 23909
TGAGGAATATTGGTCAATGGACGCAAGTCTGAACCAGCCAAGTAGCGTGCAGGATGACGGCCCTCTGGGTTGTAAGCTGCTTTTAGTTGGGAATAAAGTGCACCACGTGTGGTGTTTTGTATGTACCATCAGAAAAAGGACCGGCTAATTCCGTGCCAGCAGCCGCGGTTATCCGGAAGGTCCAGGTGTTATCCGGATTTAGTGGGTTTAGAGGAGCGCAGGCGGACCTTTAAGTCAGCTGTGAAAGACGGCGGCTCAACCGTCGAACTGCAGTTGATACTGGAGGACTTGAGCGTACACAGGGATACTGTAATTCATGGTGTAGTGGTGAAATGCTCAGATATCATGAAGAACTCCGACCGCGAAGGCAGGTATCCGGGGTGCAACTGACGCTGAGGCTCGAAAGTGCGGGTATCAATCAGGATTAGAGACCCT
+
CFFGGCE<FFG9FEEDEFFFFGGGGEGEGGFFEFFGGE-6CEFGGGGCEFGF@EFGGGCEEGGFF,C8ACC:FBEFC?FGD<<F,BECE8+4,AE?FFEDECEFEEGD<E+C,=FCGFGGFGGGFFFGA=FFFGFBFEG?FGGGGGC,,<FFFFF@<F@F8C:FF7BF@*67,3@CFC*:<F,,FC,38*7,,@:*4A<F7,8,2=*=FC,:F:+:*.<C:44:5**CC@*:CCF99,2<@5<C8:%*@*<:D@543+::BB,+<;D>6:+,FD?FD8=D6:,,?:,=C@8*++5,EFF8A=FEFCC9@9,,EE99CFF?9,4)A,DD<?95,C:,<ED?,FGGGEAFABAGFCF7=:@87CC9FFFEE,CGEF7CFEEGEGGGFE@FGEGGGGGDGF@C,EAE:FF@CFDFFGCEFB,GGGGGEFEE,,CCC8-
@s1401 23634
TGAGGAATATTGGTCAATGGACGAGAGTCTGAACCAGCCAAGTAGCGTGCAGGATGACGGCCCTATGGGTTGTAAACTGCTTTTATAAGGGAATAAAGTGAGTCTCGTGAGACTTTTTGCATGTACCTTATGAATAAGGACCGGCTAATTCCGTGCCAGCAGCCGCGGTAATACGGAAGGCCCGGGCGTTATCCGGATTTATTGGGTTTAAAGGGAGCGTAGGCCGGAGATTAAGCGTGTTGTGAAATGTAGATGCTCAACATCTGCACTGCAGCGCGAACTGGTTTCCTTGAGTACGCACAAAGTGGGCGGAATTCGTGGTGTAGCGGTGAAATGCTTAGATATCACGAAGAACTCCGATTGCGAAGGCAGCTCACTGGAGCGCAACTGACGCTGAAGCTCGAAAGTGCGGGTATCGAACAGGATTAGATACCCT
+
EFGFGGGGGGGGGGGGGGGFGGGGGGGGGFFFFGGGGGGGGGGGGGGGGGGGGGCFGGGGGGGGGGGGGGGFGGGGGGGGGFGGGGGGGGGGGGGGGGGGGGGGGFCFGGGGFGGGGGGGGGGGGGGGGGGGGGFGFCFGGGGGGGGGGGFGGGGGC<DG<>FGCCCFGC<EFGGGGE@FFFGDDCGGGGEGGGEDEE@GGC>FFG?FFFFGGGGFGFGGFFGGGGGGGGGGGGG>EGGFGFGGGGGFDGFGC9CFGFGGGFFCFGGFGGGGGGGGFGGGFFDGGEF<E<,CFDGGGGGGGGGFGGGGGGF;D@7GGGGFGGCEFGFFFFFEEA,FECFFF8GCGGGGGE<GFFEGEGGGGGGGGGGGGFGFFGGGFGGGGGGGGE<GGFB:FFGGGGGGFEGFFGGGGGGGGGGGGGGGFGGGGGGFGGGCCCCC
@s1401 24363
TGGGGAATCTTCCGCAATGGACGAAAGTCTGACGGAGCAACGCCGCGTGAGTGATGACGGCCTTCGGGTTGTAAAGCTCTGTTAATCGGGACGAAAGGCCTTCTTGCGAATAGCTAGAAGGATTGACGGTACCGGAATAGAAAGCCACGGCTAACTACGTGCCAGCAGCCGCGGTAATACGTAGGTGGCAAGCGTTGTCCGGAATTATTGGGCGTAAAGCGCGCGCAGGCGGATCAGTCAGTCTGGCTTAAAAGTGCGGGGCTTAACCCCGTGATGGGATGGAAACTGCTTATCGAGAGTATCGGAGAGGAAAGTGGAATGCCTAGTGTGGCGGTGAAATGCGTAGATATTAGGAAGAACACCAGTGGCGAAGGCGACTTTCTGGACGAAAACTGACGCTGAGGCGCGAAAGCCAGGGGAGCGAACAGGATTAGATACCCT
+
EFFFGGEGGGGGGEGGGGGGGGFFGFEFA<CC@F+:@CEFEGGGGFG:@FFGCFFFFC@FGCG<FC7=,BFFG9?EDGGGEF?FFFFGG>FFFFG:>@8<FFDGG<FGG:+:3,3BFF<<FGCDFE,@CFGGGDGGDCF,=CF:87F@::CFF:FGG7*3,:*;<=,<,CGECE*1*<?,<:9CFB+<@CF*8CC5*>:9CEE8*2+<E79*@EC776<>>424-**922:F+;A2/:<:C@8,.6DCE>,<:7@4*+8,,AGF>+@36+>9<>=31,<>,A3,>,9A9=,EFCEFCFCC@EFE?;E9FEECB:,<;?=4,,FFAGF@E>EEFEEFE=BDEGFFFECCC,EEGEE,BB:,,EA8F@,C,F:FDGGGGEE<F,@CEFGGFA<FFGFBC<GFEGGF7GGFE8GGGGFFC8CEEF9EGGGGGFGGGFEC@CCCC
@s1401 261
TGGGGAATATTGGACAATGGGGGGAACCCTGACCCAGCCATGCCGCGTGTGTGAAGAAGGCCTTTTGGTTGTAAAGCACTTTAAGCGAGGAGGAGGCTACTCTAGTTAATACCTAGAGATAGTGGACGTTACTCGCAGAATAAGCACCGGCTAACTCTGTGCCAGCAGCCGCGGTAATACAGAGGGTGCGAGCGTTAATCGGATTTACTGGGCGTACAGCGTGCGTAGGTGGACAATTAAGCCAAATGTGAAGTCCCCGGGCTTAACTTTGGAATTGCATGCCGTACTGGTTGGCTAGAGTATGGGAGAGGATGGTAGAATTCGAGGTGCAGCGGTGAAGTGCGTAGAGATCTGGAGGAATACCGATGGCGAAGGCAGCCATCTGGACTAATACTGACGCTGAGGTACGAAAGCATGGGGAGCAAACAGGATTAGATACCCT
+
CFFGGGGGGFFGGFFGGGGGGGG+=CFFGGGG,F-AFCFGCGG=FGDGGFG<3EFABDB<DF,B,><C>F7B<DDC98FFDFFFG9:FGG@*5**8>FFGGGGG93<B@F@,,<DF:FB;F9,@,<<*<<3<@,BE7C@CFGGFGGD:CF<:8FCFC7C<+<,,@*2ACGGGECC*;CA@++<<@EGGEG>C58/*2*,3:=1$)2<BBF8:*:)#'@>>)#:/:*:@,=7;++CGCGACA=8,3,A><3@4338>=+B,FD;A<AC?A,FB9C,GF=:8++7FA=D@7C=C,5,C<==F,?,94,=A4<E@<ACEC;+DF@@,8FGE@+?GGFFFFE@4F+@<C;C@,=<<C,FFCEFC,F:C@4B,EBFFDFFB6A@;,-EFFB,DFDDEFFGC;C,EGGDCD<FGGF9GFC<<GGEDGGF@CFGGGFAGGGGGFCCCCC
@s1401 262
TGAGGAATATTGGTCAATGGACGCAAGTCTGAACCAGCCAAGTAGCGTGCAGGAAGACGGCCCTCTGGGTTGTAAACTGCTTTTAGTTGGGAATAAAGTGCATCACGTGTGGTGTTTTGTATGTACCATCAGAAAAAGGACCGGCTAATTCCGTGCCAGCAACCGCGGTAATACGGAAGGTCCAGGCGTTATCCGGATTTATTGGGTTTAAAGGGAGCGCAGGCGGACCTTTAAGTCAGCTGTGAAATACGGCGGCTCAACCGTCGAACTGCAGTTGATACTGGAGGTCTTGAGTGCACACAGGGATACTGGAATTCATGGTGTAGCGGTGAAATGCTCAGATATCATGAAGAACTCCGATCGCGAAGGCAGGTATCCGGGGTGCAACTGACGCTGAGGCTCGAAAGTGCGGGTATCAAACAGGATTAGATACCCT
+
DGGGGGGGGFEFGFGGGGGGFGEGGGGGGGGGGGGGGFFGGGGGGEFFEGGGGGGCEFEGEFE7FFGFGGGGGGGGFFGGGFCGGGEFGEEGGDGGGGGGGGDGGGGGGGGGFGGGGGCFGGGGGCGGGGGGGFFFGGGFFFGGGGEGGFGGGGCGD9<7=,:>C:C<F:CFF>C@EG7FFGC/2*EFC?D8@CC>9,GG8CF@?/FFE,<CFCEGGBG6)AC,EE(GGGFFGC?<3;>:'9FF=DCFG6>F7FCCCGDGFFCGFCGF,88GFFFFFCF==8@FF<E8,F8CFF=58,,B@FEF<;C<,@>DFEBDFE<FFGGE>C7GFBGFF9GGGFEGFE@5,C9GFGFFFBGGEGGFCGGFGGDGGGGGFB:C@C@,GGGGGGF>GECEE<FF<FEBFGGF<FGGGGGGGGGGFEEEFGGGGGGGF@FCCCCC
@s1401 25130
TGAGGAATATTGGTCAATGGGCGAGAGCCTGAACCAGCCAAGTAGCGTGCAGGAAGACGGCCCTATGGGTTGTAAACTGCTTTTATAAGGGAATAAAGTGAGTCTCGTGAGACTTTTTGCATGTACCTTATGAATAAGGACCGGCTAATTCCGTGCCAGCAGCCGCGGTAATACGGAAGGTCCGGGCGTTATCCGGATTTATTGGGTTTAAAGGGCGCGTAGGCCGGAGATTAAGCGTGTTGTGAAATGTAGACGCTCAACGTCTGCACTGCAGCGCGAACTGGTTTCCTTGAGTACGCACAAAGTGGGCGGAATTCGTGGTGTAGCGGTGAAATGCTTAGATATCACGAAGAACTCCGATTGCGAAGGCAGCTCACTGGAGCGCAACTGACGCTGAAGCTCGAAAGTGCGGGTATCGAACAGGATTAGATACCCT
+
BFGGGGGGGGGGGGGFGFFDECGGGGGGGGGGGGGGGGECFFFGGGGGGGGGGGGGFEFCGGGGFFDGGF:F:AFGGGGGGFGGCCGGGGGFFGGGGGGGGFGGFFEG@FGFGGGGFGGFFGGGGGGGCFF<<,CEFGFFGGGGGGGGGGGGGFGEGGFFGGFGGCFGEC7FFGGGFF>:@BFGCFDC@788EGD1EEG@GGGCFFF?<FCCFD1#=5F@2@GEFGG>CGFGGCC<E>BGGGF9D@GFGFEC@GGGFF<F>?8CGGGFGGFEGGFCGECGGGGGGGF>D,?C*7GGGCA,9FGDGGGEFCE>>4+GDGGFGFEG>GGGGGFE@<DGDFF=<AGGGGGGDGGFGEGGFFGGGGF@FGGFE<GGGGGGGFGGGGGGFFGGGF;GGGGGGGGGCCFFGGGGGGGGGGGGGGGGGGGGGGGFGGGCCCCC
@s1401 264
TGAGGAACATTGGTCAATGGGCGAGAGCCTGAACCAGCCAAATAGCGTGCGGGATGACGGCCCTATGGGTTGTAAACTGCTTTTATAAGGGAATAAAGTGAGCCTCGTGAGGCTTTTTGCATGTACCTTATGAATAAGGACCGGCTAATTCCGTGCCAGCAGCCGCGGTAATACGGAAGGTCCGGGCGTTATCCGGATTTATTGGGTTTAAAGGGAGCGTAGGCGGGAGATTAAGCGTGTTGTGAAATGTAGACGCTCAACGTCTGCACTGCAGCGAGAACTGGTTTCCTTGAGTACGCACGAAGTGGGCGGAATTCGTGGTGTAGCGGTGAAATGCTTAGATATCACGAGGAACTCCGATTGCGAAGGCAGCTCACTGGAGCGCAACTGACGCTGAAGCTCGAAAGTGCGGGTATCGAACAGGATTAGATACCCT
+
EFFGGFFFGGGFGGFGFGFCFGGGGGGGGGGGGGGGGGGG,EDFGGEFGEGGGGGGGGGGDFGDEGGFGGGGGGEGGGGGG<AGGGGGGFCFFFGDGGGGGGCFGGDFGCGGGDGDGGGGGGGGGGGGGGGGGDCEFGGGGGCGGGGGFFFGGGGGGGGFFFFGGGGCGGEGGGG>EEF7CFGGGGGGGE7CFF@E5*=9A?FGG><:8>CFGFEF83+57>C9#?;GCGGGGFC:C:>BA?C86<<;??65+F?;>:7>;EFFF=7EF@CFFGC>#@FDFCGGGFF=D<DF=+++EEA889GFGDF?@,9;=FC+DFDF,EGGEC=,CFF?,GGGGEFFFE,8<<FFFEEFE:GGGGGFGDGFFEEGGGGGGFE6FGGGGGGF9FFGGGEGGGGF<GGGGGGGEGGGGGGFGGGGGGGFFGFGFGGGFGGCCCBC
@s1401 27598
TGAGGAATATTGGTCAATGGACGAGAGTCTGAACCAGCCAAGTAGCGTGCAGGATGACGGCCCTATGGGTTGTAAACTGCTCTTATAAGGGAATAAAGTGAGTCTCGTGAGGCTTTTTGCATGTACCTTATGAATAAGGACCGGCTAATTCCGTGCCAGCAGCCGCGGTAATACGGAAGGTCCGGGCGTTATCCGGATTTATTGGGTTTAAAGGGAGCGTAGGCCGGAGATTAAGCGTGTTGTGAAATGTAGATGCTCAACATCTGCACTGCAGCGCGAACTGGTTTCCTTGAGTACGCACAAAGTGGGCGGAATTCGTGGTGTAGCGGTGAAATGCTTAGATATCACGAAGAACTCCGATTGCGAAGGCAGTTCACTGGAGCGCAGCTGACGCTGAAGCTCGAAAGTGCGGGTATCGAACAGGATTAGATACCCT
+
<FAFGGGFEGGGGGGGGGGGGGGGGCGGGFGGGGGGGGFGGGGGGGGEGGGFGGGCFFFGGGGFGGGGGGGC:ECFFGGGFFGGCGGGGGGGGGFFGFFGGGGGGGGGGGDGGGGCGGGGGGGGGGGFGGFFFGGGGGGDFGGGGGGADFGGFGDGGGGGGGGGC6FGGEGGGGGF>FCGGGGG7FGGGDGCCCCDCCGGG>GFGGCFGGFFGGD@C5FA<GGGGGGFGGCGGGGBGCGG=CGGGEFDC9FGGGGGGGGGGGGGGGG=GGG@:GGGGEDEGGGGGFFBEDGE?FECDGGGGFAFGGGGGGFFD@8GGGFEFCEE>CCGGGGGDGGGGGGGGGGGGGFGGGGFGF@CCFFCEGGGGFDGGGGGGGGGGGGGGGGGGGFGGGGGGGGGGGGGGGGGGGGGGGGGGGGGGGGFDGGGFFGGGGGCCCCC
@s1401 266
TGGGGAATCTTCCGCAATGGGCGAAAGCCTGACGGAGCAACGCCGCATGAGTGATGACGGCCTTCGGGTTGTAAAGCTCTGTGATCGGGGACGAACGGTCAGCAGACGAATACTCTGCTGAAGTGACGGTACCCGAATAGCAAGCCACGGCTAACTACGTGCCAGCAGCCGCGGTAATACGTAGGTGGCCAGCGTTGACCGGAATTATTGGGCGTAAAGCGCGCGCGGGCGGCTTCTTAAGTCCATCTTAAAAGTGCGGGGCTTAACCCCGTGATGGGATGGAAACTGAGAGGCTGGAGTATCGGAGAGGAAAGTGGAATTCCTAGTGTAGCGGTGAAATGCGTAGAGATTAGGAAGAACACCGGTGGCGAAGGCGACTTTCTGGACGACAACTGACGCTGAGGCGCGAAAGCGTGGGGAGCAAACAGGATTAGATACCCT
+
FGGDFFFFFFFGGGGGGGFFFFFGGGGGGGGGGGGGGGGGGGGGEGGGGGGGGGGFFGEGGGDFEFCEFGG7EA@?DF8BEFGGFDCGGCEGGGGGGCFBEFGGGFBBC78DFFDFGGGGGGG@FFGGGGGGFGGG@@CFGFF,DF7FCDC*=FFCGGD:,<<,<CFB7<BGDG7<CCFDECC7;C+;C,3AEC;8**3<:/*/*,,3,FBCCE8/9FA70<:#:?#FC8:>EC:;@F?,9B:@D9>?C;,GGFCGCF>67,ED3@8++7>33,,B,,,F9FD=6DD=8F,FFDFBD=C@4=>DFCFCAB9FEE9@9,,FF8BE9AC7+*@+GGGFA@=GF7C,FGFFFF<GFDFFDCF>:CEGGEEF<EC7GFFC68GCFDCGGCGFCGGEFEFBCGGGGEGDCC,FF@EGGGGF<FFFFEECFGGGGGGGGGGGCCCCC
@s1401 267
TAGGGAATCTTCCACAATGGACGCAAGTCTGATGAGCAACGCCGCGTGAGTGAAGAGGGGTTTCGGCTCGTAAAGCTCTGTTGGTAGTGAAGAAAGATAGAGGTAGTAACTGGCCTTTATTTGACGGTAATTACTTAGAAAGTCACGGCTAACTACGTGCCAGCAGCCGCGGTAATACGTAGGTGGCAAGCGTTGTCCGGATTTATTGGGCGTAAAGCGAGTGCAGGCGGTTCAATAAGTCTGATGTGAAAGCCTTCGGCTCAACCGGAGAATTGCATCAGAAACTGTTGAACTTGAGTGCAGAAGAGGAGAGTGGAACTCCATGTGTAGCGGTGGAATGCGTAGATATATGGAAGAACACCAGTGGCGAAGGCGGCTCTCTGGTCTGCAACTGACGCTGAGGCTCGAAAGCATGGGTAGCGAACAGGATTAGATACCCT
+
FGGFEGGGGCEFGGGGGFFGGFEFGCGGGGCCFEFGGCECFFGGGF@FFFCFFFC9EFFFEGGFFFGGGG@FGGA5?FCF@<FFF,B,BFFGFGGGDCBFCGGECFGGGGGGGGGG8EBFEGGGGGGEECGGFBF9B>DEGG<FG9@:CBCF8AFG>A,D7;FGC@CCGDGGFFGGGGGACGDB*FG@F:BEEFDEBAFGG,<FFB.:CFAE;<FG?=84;DGC<C;48>C=8@CAGFFCFEF=C<CE@?CFG6CC<FGDFGGGFFE8:CDGGD<<AEC59EFFDF9@9?BC@<GGDGEFFFGGGFFGGGF?9F@>,>E=8GFFE9FG?DFFA,?@:CCEBFFCDB@AFAGGFCCFCE<CGF8GF@C@GGGGFFCFFGFFGGGFFGGGGFGGGGFECFCC,GGGGGGGGFGFGGGGGGGGEFF<EGGGGGGGF<,CCCCC
@s1401 25209
TGAGGAATATTGGTTAATGGACGAGAGTCTGAACCAGCCAAGTAGCGTGCAGGATGACGGCCCTATGGGTTGTAAACTGCTTTTATAAGGGAATAAAGTGAGAGTCGTGACTCTTTTTGCATGTACCTTATGAATAAGGACCGGCTAATTCCGTGCCAGCAGCCGCGGTAATACGGAAGGTCCGGGCGTTATCCGGATTTATTGGGTTGAAAAGGAGCGTAGGCCGGAAATTAAGCGTGTCGGGAAATTGAGATGCTCAACATCTGCACTGCAGCGCGAACTGGTTTCCTTGAGTGCGCACAAAGTGGGCGGAATTCGTGGTGTAGCGGTGAAATGCTTAGATATCACGAAGAACTCCGATTGCGAAGGCAGCTCACTGGAGCGCAACTGACGCTGAAGCTCGAAAGTGCGGGTATCGAACAGGATTAGATACCCT
+
EFFFG,FEGGGFGGGFCFF9FFGGG7FFGCEGGGGGGDF<FDEFFGGEGEFGGGGCFF:F:CFFG8FGDFGGGGGGGDFFGGGGGG,CFGG@FDEEG,FFGGGCAFGGGGGFGGGGGGDGGGDDFGFGG9EEDDE;F9E,BBF7EG8FE9,ECF7:FFFGGFFGCEEGCGGGGGGE@CFEGGFDGD>FFE8:CG7F/93FF>:,2<*<*82,,8<)F;CD?4EGF9C1,,?38<14C>>6*;,5533,,,,>3,,::9CFAGGGGB@=<:8++ECF@,DBDFFDFDDF=8F<:EEFB<A59FFFB>+FEB=,@,CC>GGFA?@>8FEEFFEA?BBCGGGGGFCECCEFE<FCCEEE:<A,@FDGFE6FGFFGGGGGGFCF@>GGGFCEGFCCGGGGGGGGFDGF@FGGGEFGGGGGGFCEGFGGGFGGGGFCCCCC
@s1401 269
TGAGGAATATTGGTCAATGGGCGGAAGCCTGAACCAGCCAAGTAGCGTGCAGGATGATGGCCCTATGGGTTGTAAACTGCTTTTATGCGGGGATAAAGTGGGCCACGCGTGGTCTTTTGCAGGTACCGCATGAATAAGGACCGGCTAATTCCGTGCCAGCAGCTGCGGTAATACGGAAGGTCCGGGCGTTATCCGGATTTATTGGGTTTAAAGGGAGCGCAGGCCGCCGGGCAAGCGTGTTGTGAAATGCATTCGCGCAACGTCTGCACTGCAGCGCGAACTGCCCTGCTTGAGGGCGCGCAACGTCGGCGGAATTCGCCGGGTAGCGGTGAAATGCTGAGATATGGCGAAGAACTCCGATTGCGAAGGCAGCTGACGGGTGCGTAACTGACGCTCATGCTCGAAAGTGCGGGTATCGAACAGGATTAGATACCCT
+
CFEGGGGGGGGGGGGC6CEEEGGEGGGGGGGGGGGGGGGGGGGGGGGGGGGGGGGGGF9FGGGGGGCGGGGFECEFGGGGGGGGGGGGGGGGGGGGGGGGGGGGGGGDFFGGGGGGGGGGGGGGGGGGGGGGGGGFFGGGGGDFFGGGGFGGGGGGG@FGFEFEFFGGGGGGGGGGGG>FEGGEGDEGFDCFFGGG>3EG@GGG8AE=GFCG@?EFC@EGECEGGDGDGGGC>FC?GG>;GGGGCFGGGCF-FF=3#CE18FCD*FFGGCC@C@F:<E=>CEC<F,,@,3D>*@+EEC@+,@C7GEF@CFD9D8EC8FECA,EGEGCFFGF<GGGGFE9GGFE7FGGGDFFFECBCB7FF:GFFFAFGGFCGGEFBEGGGGGFDCF@FCC@FF<CFFFFA@CF@C7GGGGGGGFFGDGGGFGGGFFGGFDGCCAA@
@s1401 22946
TGAGGAATATTGGTCAATGGGCGAGAGCCTGAACCAGCCAAGTAGCGTGCAGGACGACGGCCCTATGGGTTGTAAACTGCTATTATATGGGGATAAAGTGAGCTACGTGTAGTCTATTGCAGGTACCATATGATTAAGGACCGGCTAATTCCGTGCCAGCAGCGGCGGTAATACGGGAGGTCCAGGCGTTATCCGGCTTGTGTGGGGTTAAAGGGCGCGTAGGCCGCCCCTTAAGCGTGTTGGGAAAGGCCGCGGCTCCACCGTGGCACTGCAGCGCGAGCTGGGGGGCATGAGTGCACGCAACGCAGGCGGAATTCGTGGTGTAGCGGTGAAATGCTTAGATATCACGAAGAACTCCGATTGCGAAGGCAGCTTGCGGGAGTGCGACTGACGCTGAAGCTCGAAGGTGCGGGTATCGAACAGGATTAGATACCCT
+
8CCCEFGGFGGGGFFGGGGAEDEGGGGGE8AEF8,CEFGGGGGGGGGGBBFDGGCEDGGFF7>CFGGGFGDCCFFFG<EF?,<<F,FEFGGDECFGDFFADGEDFCFEFFGCF9CFGGG,CF8=<A?D<FFCD<@FBD,:B=6@FEGE,@FGGGFGGG::EF,*58FDFG*1@<*CC@7F*<FGCFDFG7*=?F@8*:*2*+2,/**2:*<<F?/#C?>7.:;C08/5<25CCCC>:>EC>9<,3+*1**E<*:<,>5+DCCF;?,,DCFFEGCC@@32,6F:>+B:,,,,8DFFFC:@BC+BFAFGECEC97CEC=BEEFCC>BFEF<FC,9<FE9GFGF=EE8@F<9FGFEBCC@=DDGGGGGGCGGGGGGGGGGGGFEFCGDFFGCC@@@?AF?GGGGEFF,F@+GGGGGFEC7F<EFAFGFGGGF@F<CCBC
@s1401 271
TAGGGAATCTTCGGCAATGGACGAAAGTCTGACCGAGCAACGCCGCGTGAGTGAAGAAGGTTTTCGGATCGTAAAACTCTGTTGTTAGAGAAGAACAAGGATGAGAGTAACTGTTCATCCCTTGACGGTATCTAACCAGAAAGCCACGGCTAACTACGTGCCAGCAGCCGCGGTAATACGTAGGTGGCAAGCGTTGTCCGGGTTTATTGGGCGTAAAGCGAGCGCAGGCGGTTTCTTAAGTCTGATGTGAAAGCCCCCGGCTCAACCGGGGAGGGTCATTGGAAACTGGGAGACTTGGGTGCAGAAGAGGAGAGTGGAATTCCATGTGTAGCGGTGAAATGCGTAGATATATGAAGGAACACCAGTGGCGAGGGCGGCTCTCTGGTCTGTAACTGACGCTGAGGCTCGAAAGCGTGGGGAGCAAACAGGATTAGATACCCT
+
EGGGGGGGGGGGGGGGEGGFFGGGEGGGG,FFFGGGGGGGGGGG7FG@CEGGGFGEFGGFFGFCFCGDCGGGGGGGGGGGGDFGGGGGGGGGGFFGGGGGGGGGGG?BFGDGGEGDFFDGG8FFCGGGGGFGGGGGGGGGGG8FGGFFCEFGAFCFEEFGG7@FGFCFCBFGGGGGFFGGCFCF<<CBFF::C::*C7CFD**=CFF7GGCGG>1,CFC3;D>==C=3:B;DEGF;FFGGF?,:E*F6FB$:>CC.?FCGGCDCF>FGGGD;FFE?1BFCGF@6,,GFEB9FC4A<4+GGDAFDFE<9GFEEDGF>,8FECFEFFECF@*FBEGFFFC=EGFFFDE>DGFEFGA?C969,,FGGGGGGFA++GEFECGGFGFC,FFGDFFC66GFCGGFEFDGGGGGGC@GGGF<CFFFAGFDF<GDGGFGGGFFF<CCC<
@s1401 272
TGGGGAATATTGCACAATGGGGGAAACCCTGATGCAGCGACGCCGCGTGAAGGAAGAAGTATCTCGGTATGTAAACTTCTATCAGCAGGGAAGATAGTGACGGTACCTGACTAAGAAGCCCCGGCTAACTACGTGCCAGCAGCCGCGGTAATACGTAGGGGGCAAGCGTTATCCGGATTTACTGGGTGTAAAGGGAGCGTAGACGGTGTGGCAAGTCTGATGTGAAAGGCATGGGCTCAACCTGTGGACTGCATTGGAAACTGTCCTACTTGAGTGCCGGAGGGGTAAGCGGAATTCCTAGGGTAGCGGTGAAATGCGTAGATAGTAGGAGGAACACCAGGGGCGAAGGCGGCTTACTGGACGGTAACTGACGTTGAGGCTCGGAAGCGTGGGGAGCAAACAGGATTAGATACCCT
+
FGE8FCGGGF9FCGGGFEFGGGGGGGGFGCFGGGFGFFGDGD7CFGFFDEFFGCFF<F8C<EAAFFFEFGGEEFGGGGGGGFGGDFGGGGGGGGCCCFFGGEEE<FGGGGGFGGGFFGG,=>+:CCCDFGGFGACFGGCFGEEGGGGGGDCECCGCFFCCGEGG7::CG@@EFGEGD7FGGFGGGG,<18C@CFECF=C4>7??EC*DDDCC<C>9<@F9B<19CECEFCCFDCD?CCDFGC79FG@CCECFFD;?EFCCCFD7GGFF@70DF>*>4<EEFD=BE4B+EE9,94;CFFEC,,46*@C4<9F?::FC7FE,A@,?,FEFC:FF@DCE7<@@,7GGFB@CDGGGF@9<GGGGGEFFC,C8:D6BEEFF8@7+7CDGCFF@CGEFFFFEFDFBFECGGDAFGGD@CC9C
@s1401 273
TGGGGAATATTGCACAATGGGGGGAACCCTGATGCAGCGACGCCGCGTGGAGGAAGAAGGTCTTCGGATTGTAAACTCCTGTTGTTAGGGACGATAATGACGGTACCTAACAAGGAAGCACCGGCTAACTACGTGCCAGCAGCCGCGGTAAAACGTAGGGTGCAAGCGTTGTCCGGAATTACTGGGTGTAAAGGGAGCGCAGGCGGGCATGCAAGTTGGAAGTGAAAACTATGGGCTCAACCCATAGCCTGCTTTCAAAACTGCGTGTCTTGAGTAGTGCAGAGGTAGGTGGAATTCCCGGTGTAGCGGTGGAAGGCGTAGATAGCGGGAGGAACACCAGTGGCGAAGGCGGCCTACTGGGCACCAACTGACGCTGAGGCTCGAAAGCATGGGTAGCAAACAGGATTAGATACCCT
+
GGGGGEGGGGCGGGGGGGGGGGGGGEGGGGGEGGGGCDFGGGGGGGCFCGGGGGGG?FFGGGCFGGGGGGGGGGGGGGGFEDFFGGFGGFFGGGGGGGGGGGGGGGGGFGGGGGGGGGGGGGCFGGGGGGGGGGGGCDGGGDGGEGGGEGGGGGGGGFGGGGGGC?>CEDD:@CE5EGGFGGDFGGGGGGG2EGG=EGFGGGGGGGGEGFGGFCGFFEFF?@,CCFC@CFGGGGFDC=FGDFEEGGGFEFFFECFFFGFG>E@CFCGGF:9FGFF?@AFAECCGFCEB4=9,84CDGCGGFECEBGFFFFCE=F7GGGFDFCEF7GGGGFGGGGGF<E@FCEGFDF@7GFFGGGGFFCDGGGGGGGCC:7CCGFGGGGEGGGEDEAGGFGGGGFEGFEEEECFGGGGGGFFCCCCC
@s1401 26129
GGAGGAATATTGGTCAATGGACGAGAGTCTGAACCAGCCAAGTAGCGTGCAGGATGACGGCCCTATGGGTTGTAAACTGCTTTTATAAGGGAATAAAGTGAGTCTCGTGAGACTTTTTGCATGTACCTTATGAATAAGGACCGGCTAATTCCGTGCCAGCAGCCGCGGTAATACGGAAGGTCCGGGCGTTATCCGGATTTATTGGGTTTAAAGGGAGCGTAGGCCGGAGATTAAGCGTGTTGTGAAAGGTAGATACTCAAAATCTGCACGGCAGCGCGAACTGGTTTCCTTGATTACGCACAGAGTGGGCGGAATGCGTGGTGTAGCGGTGTGATGCTTAGATATCACGAAGAACTCCGAGTGCGAAGGCAGCTCACTGGAGCGCAACTGACGCTGAAGCTCGAAAGTGCGGGTATCGAACAGGATTAGAGACCCT
+
GGGEGGGGGGGGGGFEFGF8DFGGGFGFAFGGGGGGGGGGGGEFGGGFGGEAFFGGGGGGDGGDGDFFGGG+BCB,CFFGF<<FGG<EF98EEFFFA<??A@FGGGCEEFGGGGFGGG>FCFGGGG9FFGGCEEFGGGGGG7@FEE>FGFF,F<=FFFGGG?FBEDECFGGGG=FE:CCDFG:1*4*=<:FCECF7EG7B+1F9?@8*=:<<AF7)4)<C24;4%EGGECFCGGFAFDGG6A;2:C:#CDB@<8C??F@+%F@6@70<<#77EC:C;:@578@F@FDB,,??3++FB9E5,F8=?=:B>4,9+C@>4++<CGGGFF@@<?:,,CBE95<,,,6E@CC=<,,E=?@8B6:++,@,D<CC,CE8FGGFB64C+DGGF<6@6,,+C5<C,CEB94;,C+:@+@C,C<,E79FE@GDFCGE@C,,C9@6-
@s1401 275
TGGAGAATATTGCACAATGGAGGAAACTCTGATGCAGCGACGCCGCGAGAAGGATGAAGCATTTCGGTATGTAAACTTCTATCAGCAGGGAAGAAGATGACGGTACCTGACTAAGAAGCCCTGGCTAACTACGTGCCAGCAGCCGCGGTAATACGCAGGGGGCAAGCGTTATCCGGATTTACTGTGTGTAAAGGGAGCGTCGACGGCACGGCAAGCCAGATGTGAAAGCCCGGGGCTCAGCCCCGGGACTGCATTTGGAACTGCTGAGCTAGAGTGTCGGGGATGCAAGTGGAATTCCTAGTGTAGCGGTGAAATGCGTAGATATTAGGAGGAACACCAGTGGCGAAGGCGGCTTGCTGGACGATGACTGACGTTGAGGCGCGAAAGCGTGGGGAGCAAACAGGATTAGATACCCT
+
EF8,;CEEC,C@,CEFFAFGFGG@6CC@@C,6,CFFGF:+8C@C+6@+6+@CD8D?EFF<E,6EA<C@CFA<EA,CE,EFEEGGCEF<+7:B:FE=ECF9EB=F@:BAFFF9?FGGGAF4+BEDF8FFE9DDE3=7FF,=<=E,@FE:@<FFGG**8<C<C@>*1*1<<*<48,1**=FBCC,<,>>28<F9+F7*5*<:&/#==2C5C,:E=C<FGBE:=B89CCEEC:>ECFECD7@#@#C+DCFDDFF/40@6A,3,1AD8G;+C#9<E3B@6+:84,,@:B,FFE@;GE,C?FFCCGFFE?=7FD<C94,GFFC,,EECFFCC,CCB6,C=C8FGGFCCFGFEGG@GFFEDFEEECF<AC<FC:F6@BEA8CBF@@,EEC,,CE7F:FFCGGEFFFDFFEB,FGGGFACCCC
@s1401 27837
TGAGGAATATTGGTCAATGGGCGAGAGCCTGAACCAGCCAAGTAGCGTGCAGGATGACGGCCCTATGGGTTGTAAACTGCTTTTATAGGGGAATAAAGTGAGCCACGTGTGGTTTTTTGCATGTACCCTATGAATAAGGACCGGCTAATTCCGTGCCAGCAGCCGCGGTAATACGGAAGGTCCGGGCGTTATCCGGATTTATTGGGTTTAAAGGGAGCGTAGGCCGGAGATTAAGCGTGTTGTGAAATGTAGGTGCTCAACATCTGAACTGCAGCGCGAACTGGTTTCCTTGAGTACGCATAAAGTGGGCGGAATTCGTGGTGTAGCGGTGAAATGCTTAGATATCACGAAGAACTCCGATTGCGAAGGCAGCTCACTGGGGCGCAACTGACGCTGAAGCTCGAAAGTGCGGGTATCGGACAGGATTAGATACCCT
+
GGGGGGGGGGGGGGGGGGGGFGGGGGGGGGGGGGGGGGGGGGGGGGGGGGGGGFGGGGGGGGGGGGGGGGGGGG?FGGGGGGGGGGGGGGGFGGGGGGFGGGGGGGGGGGGGGGGFGGGGGGGGGCFGGGFGGGGGGGGGGGGGGGGGGGGGGGGGGGGGGGGGGGEGGGGGGFDEGGGG9FGGGG:GG@GGFFGGG<FFFFFGGFFEGFGGFGC>GFGG@GD=FFCDGFCFGF3>GGGE;GFFGEDFFGGGFGFCFGGGGGGGGGGGGGGGGGGGGGGFFGGGGGEDGFGGFGECGGGFGFCGGEFGGGFFFCGGGGGGGGGGEECCGGGFFEFEEC,AFCEFGGFGF9GFFGGGFGGEC4F<FFAGGGGGGGGFGGGGGGFGGGGGEEFEFGGGGGGGGGGGGGGGGGGGGGGGGFGGGGGGGGGGGF@CCCBC
@s1401 277
TGGGGAATATTGCACAATGGGGGAAACCCTGATGCAGCGACGCCGCGTGGAGGAAGAAGGTCTTCGGATTGTAAACTCCTGTTGTTGAGGAAGATAATGACGGTACTCAACAAGGAAGTGACGGCTAACTACGTGCCAGCAGCCGCGGTAAAACGTAGGTCACAAGCGTTGTCTGGAATTACTGGGTGTAAAGGGAGCGCAGGCGGGAAGACAAGTTGGAAGTGAAATCGATGGGCTCAACCCATAAACTGCTTTCAAAACTGTGTTTCTTGAGTAGTGCAGAGGTAGGCGGAATTCCCGGTGTAGCGGTGGAATGCGTAGATATCGGGAGGAACACCAGTGGCGAAGGCGGCCTACTGGGCACCAACTGACGCTGAGGCTCGAAAGTGTGGGTAGCAAACAGGATTAGATACCCT
+
CF8FEGGFF9CFDGGGGGFCE@EGCGFFFGGGGFFGGGEGGGC@FGD:BC@CGEEEGGC@FGC<9FGG>GGAFGGGGFGFFABFE8FDFGGGG89EFGCGGGGGGGGGG=EGGDEGGGGGGGGGDCEFGFGGGFDGFFFF,83<B*5@5>CFGGGGGGGFFE:<FEFC:FEGCCFGCFG<GGD=F;FD<CF<=DC<C>FEEECE8FCFD>0FFFCD86GFFFGF@;ACF#<@@@C?ECGFF@@EF1AF@F<DF,@30D@5FFFB2GFG98FFFGGDFED,EC,E:++7E@,DEB7C8>+EFGGE>C+?FA,E7DGGFEFFDGGGGGEGGCGF@CFAFFFGGEEFAB@GGEFFFFGGGFCEF8FF<CEGGGGGGGGGGGGGGEGGFGGGF<FGGGFF<9FDFFGGGDGGFE<CCCCC
@s1401 278
TGGGGGATATTGCGCAATGGGGGCAACCCTGACGCAGCAACGCCGCGTGAAGGATGAAGGTTTTCGGATTGTAAACTTCTTTTATTAAGGACGAAAAATGACGGTACTTAATGAATAAGCTCCGGCTAACTACGTGCCAGCAGCCGCGGTAATACGTAGGGAGCAAGCGTTGTCCGGATTTACTGGGTGTAAAGGGTGCGTAGGCGGCTGTGCAAGTCAGATGTGAAATCTATGGGCTCAACCCATAAACTGCATTTGAAACTGGAGAGGTTGAGTGAAGTAGAGGCAGGCGGAATTCCCCGTGTAGCGGTGAAATGCGTAGAGATGGGGGGGAACACCAGTGGCGAAGGCGGCCTGCTGGGCTTTAACTGACGCTGAGGCACGAAAGCGTGGGTAGCAAACAGGATTAGATACCCT
+
EF<EGCFGGGGGGGFGGGGG87FC@FCFGFGFGEGGGGGGGDEFFEGEGCDFGGGGGFGC,5,+CFD:=FFAFGGGGGCFFGGGGGGFDA<EEFEGGGGGDFFCF@@FDFGFFAFGGCCDFFGEDC+@>FFCFFEG7FF8:3<>FC@F>CC:EAFFFFGGF=CFFFF:@<78<FFG:D9@FFGGFGF?<FFCCCF>FDCFEGEECEG:C#FC<@A;;BC>;>GC<DA>1<D<A8C:CGECC>5C*03,=9,:9<@.@78485DB#FB7<#F@9+B3,;<DC8<GFGGGFEEFE>EE8B+C@GGGEAFGFF<C<+GGEFAGGGGGGGGF=:,BC,6EC@F<CGFEFFC@GGFEE@DGFGFFB<9FCCGFGGEFEFAGGFFFDF:F@BBC:CEGFDC,AE@FFDAFFGGGGFEGCCCCC
@s1401 27047
TGAGGAATATTGGTCAATGGCCGAGAGGCTGAACCAGCCAAGTCGCGTGAAGGAAGAAGGATCTATGGTTTGTAAACTTCTTTTATAGGGGAATAAAGTGGAGGACGTGTCCTTTTTTGTATGTACCCTATGAATAAGCATCGGCTAACTCCGTGCCAGCAGCCGCGGTAATACGGAGGATGCGAGCGTTATCCGGATTGATTGGGTTTAAAGGGTGCGTAGGGGGTGATTTAAGTCAGCGGTGAAAGTTTGTGGCTCAACCATAAAATTGCCGTTGAAACTGGGTTACTTGAGTGTGTTTGAGGTAGGCGGAATGCGTGGTGTAGCGGTGAAATGCATAGATATCACGCAGAACTCCGATTGCGAAGGCAGCTTACTAAACCATAACTGACACTGAAGCACGAAAGCGTGGGGATCAAACAGGATTAGATACCCT
+
CGGGGCGGFGFCFGGGGGGFGFGG:EGEFGGGF@FFFD,FFFEGGGC7CFFDFGGGCGFG@FGEGGGEFGEGGF,CCEFCF<FFFGAGGGEFCACGGAFCEAF7@FGGGGG,9AA,,+6B<E@F,,,:=,,,58;@D<DB,BB:>FG>D9FFDGFC@ADC,>8<@EGGGC7,,,>EGG7C,?<C<CE73<F:BCFCCFF,4<,<CFC1CCCB8-=5>;EGF>>#C5C9GGGFGGFBF:+8:,5,CFFFD@GGFF=D@=C,=,9;,C=B+GFCCFDFFED=GGFAE9FE9FFEFBGFCFFDE,:FGDGCEC@E7ECGGFEEFB@85GGCGFGGEFEFFEFDFCCGGGGFB,GGEBCEFGCCGGGGGGGGGGFGGGGGFDEFGFFAGFGGGGGGGFGGGGGGGGGCGGGEFGGFGGGFGFFEFEGGGGGGGGGCCCCC
@s1401 280
TAGGGAATCTTCGGCAATGGACGAAAGTCTGACCGAGCAACGCCGCGTGAGTGAAGAAGGTTTTCGGATCGTAAAACTCTGTTGTTAGAGAAGAATAAGGATGAGAGTAACTGTTCATCCCTTGACGGTATCTAACCAGAAAGCCACGGCTAACTACGTGCCAGCAGCCGCGGTAATACGTAGGTGGCAAGCGTTGTCCGGATTTATTGGGCGTAAAGCGAGCGCAGGCGGTTTCTTAAGTCTGATGTGAAAGCCCCCGGCTCAACCGGGGAGGGTCATTGGAAACTGGGAGACTTGAGGGCAGAAGAGGAGAGTGGAATTCCATGTGTAGCGGTTAAATGCGTAGATATATGGAGGAACACCAGTGGCGAAGGCGGCTCTCTGGTCTGTAACTGACGCTGAGGCTCGAAAGCGTGGGGAGCAAACAGGATTAGATACCCT
+
EE9EFGGGGGGGGGGGGGGGFGGGGGGGGGG<EFFGGGGGGDGGGGGFFGGGGGGFFGG8EF9@FGEGGGGGGGGGGGGFFGGGFGGGGGGGFGG<EFGGGGGGGGFGGGGGGGGGGGGGGGGGGGGGGGGGGEEFGGDFGGEGGGGGGC:FGFFGGGGGGGGGGGGGGGGGGGCFFGGGGG@EF918CFGGGG7CG7CFGGFCF:8GGGGGGG>CGFF<BEGGGCCDGGGGFEF<GGC?<F2FG@@CDEFDFFGFGGFEEEFDGCDFEFCDFGFC1:<D@F@ECGGF?C,FF=EEF?E,GGGFECFFGDDE?GFFFFFFFCEGFFGGGDCCFC,,BEEGGGGFDC,F?FGGFFDE?FCCEF8GGEGGDFFGGGGGGGGGG@EDFCGGGGGFGGGF@DDGFGGGFFCFGGGGGGGGGGGDGGFFFEFGGGGGGGGGCCCCC
@s1401 281
TGAGGAATATTGGTCAATGGACGCAAGTCTGAACCAGCCAAGTAGCGTGCAGGACGTCGGCCCTCTGGGTTGTAAACTGCTTTTAGTTGGGAATAAAGTGCACCACGTGTGGTGTTTTGTATGTACCATCAGAAAAAGGACCGGCTAATTCCGTGCCAGCAGCCGCGGTAATACGGAAGGTCCAGGCGTTATCCGGATTTATTGGGTTTAAAGGGAGCGCAGGCGGACCTTTAAGTCAGCCGTGAAATACGGCGGCTCAACCGTCGAACTGCAGTTGATACTGGAGGTCTTGAGTGCACACAGGGATACTGGAATTCATGGTGTAGCGGTGAAAGGCTCAGATATCATGAAGAACTCCGATCGCGAAGGTAGGTATCCGGGGTGCAACTGACGCTGAGGCTCGAAAGTGCGGGTATCAAACAGGATTAGATACCCT
+
CGGGGGGGGGGGGGGGGGFCGGGGGGGFGGGGGGGGGGGGEGFGGGGG7CGFGGGGGGGGGGGFGGGGGGGGGEEGGFFGG9FCGFFFGGGGGGFGGGFAEFCF=FGGGGGGGGGGGGGGGGGGGGGFGGGGECG8FFGGGGGGGGGGGGGGGFGGE9@B,,>FEE@FGGGGGFFEEFEGCFGGGGGDFD35CFEEE*F0GG6F95E7G8BCGFG?GFGGDFC:GDEGEGGGGG76FGGFFGFFFDE:CC3:CFGFFDGGGFCGEGGEF9?GGGGFAF?A8FDDCGGC>FFD8FEB>@,F@ECGAEC,;AEB9FEFFFGGGGGGFGFEEGEE<A,GD9FGGGFFFGFCGGFF<CGGEDGDGGEDF9FFGGGFFGGGGGGGGFGGGFCDGDFEFCFGGGEFGGGFFGF@FEGGGFFGGFFBAGGGFF9GGGF@CCCC
@s1401 20782
TAGGGAATCTTCGGCAATGGACGAGAGTCTGACCGAGCAACGCCGCGTGAGTGAAGCAGGTTTTCGGATCGTAAAACTCTGTTGTTAGAGAAGAACAAGGATGAGAGTAACTGTTCATCCCTTGACGGTATCTAACCAGAAAGCCACGGCTAACTACGTGCCAGCAGCCGCGGTAATACGTAGGTGGCAAGCGTTGTCCGGATTTATTGGGCGTAAAGCGAGCGCAGGCGGTTTCTTAAGTCTGATGTGAAAGCCCCCGGCTCAACCGGGGAGGGTCAGTGGAAACTGGGAGACGTGAGTGCAGAAGAGGAGAGTTGAATTCCATGTGTAGCGGTGAAATGCGTAGATATATGGAGGGACACCAGTGGCGAAGGCGGCTCTCTGGTCTGTAACTGACGCTGAGGCTCGAAAGCGTGGGGAGCAAACAGGATTAGATACCCT
+
GGGAEFGGGGGDGGGGGFGFGGGGFFGEE9FGFFGGGEFGGGGGGGG6C?FFGFFC,CDDF9E<F7CFCGGGGGFGECGGGGGGGGGGGGGGGGGGGGGGGFGGGGGGGGGGGGGGGFGGGFFGGGFFGGGGGGGGGGGGGGFFFGGCFEGGGGGG?CCEFCF?@B>F,*>EGGCFFFDGF9FFGDC:FG<CEFEE/=2FGG@F<C1<CFG<GG>6CAFEF>8:EEGGGGCDGEGCC:,:A<9FF4F?GFF>>FFFGGECE@@>:;6EEEFBFGDCBG#FFD;EAGFCFB,B44,FF<B,C,EFE9GFGFEC5<,,D8A@FFEA,GFB8>GGGFGF<@=,FCGGFGFFFEGGFB,BB,@E:B:,EF:C,FGGGGGGGGGGGFGGGGGGGFEGGGFCGGGGGGGGGGCGGFC7GGGGGFGGGGFFFGGGGGF9FGGGCCCCC
@s1401 283
TAGGGAATCTTCGGCAATGGACGAAAGTCTGACCGAGCAACGCCGCGTGAGTGAAGAAGGTTTTCGGATCGTAAAACTCTGTTGTTAGAGAAGAACAAGGATGAGAGTAACTGTTCATCCCTTGACGGTATCTAACCAGAAAGCCACGGCTAACTACGTGCCAGCAGCCGCGGTAATACGTAGGTGGCAAGCGTTGTCCGGATTTATTGGGCGTAAAGCGAGCGCAGGCGGTTTCTTAAGTCTGATGTGAAAGCCCCCGGCTCAACCGGGGAGGGTCATTGGAAACTGGGAGACTTGAGTGCAGAAGAGGAGAGTGGAATTCCATGTGTAGCGGTGAAATGCGTAGATATATGGAAGAACACCAGTGGCGAAAGCGGCTCTCTGGTCTGTAACTGACGCTGAGGTTCGAAAGCGTGGGTAGCAAACAGGATTAGATACCCT
+
GGGGGGGGGCCFGDGGGFFGFFGGGFFFGDD9FGGGGGF9FFGGCGG+@FGGGGGGFGGGADDGFGGGEGG@BFFGGGGGGGGGFGGGGGGGGGGGGFGFFFGGGGCGGGGGGAFGDFGGGGGGFGGCGGGGGGGGGFGGGGGGGFGGGGGGGGGGCFGFF<@FFDFGF7@EGCCDGG,=FGGGGGFFGGGGGGCEE?FG5:1F,,EBCF@<E=CGEFCCDFCE>2C7CEFC@?<9FFGFAE<<EGFFGF6<EC;G>FFEGDGGEGGGGGGGGGD9FGFFAFEDFD8FFB59C,=8=?E9FFFE,;F:GFBE9GF@4=E9EC9F@=9>8DCFFCGEE::EGFFE;FE,A<GGGF9GCBCC,GFGGFCGGGGEGGFGGGE8CGGFFFGGGGGFGGEFCEEFE,GFGGFEDB;BDGGGGGGGGGFEFFGGGGGGGFFFCCCCC
@s1401 27924
TGAGGAATATTGGTCAATGGGCGAGAGCCTGAACCAGCCAAGTAGCGTGCAGGAAGACGGCCCTATGGGTTGTAAACTGCTTTTATAGGGGGATAAAGTGTGCCACGTGTGGCATATTGCAGGTACCCTGTGAATAAGGACCGGCTAATTCCGTGCCAGCAGCCGCGGTAATACGGAAGGTCCGGGCGTTATCCGGATTTATTGGGGTTAAAGGGAGCGTAGGCCGTGTGATAAGCGTGTTGTGAAATGTCGGGGCTCAACCTGGGCATTGCAGCGCGAACTGTGAGACTTGAGTGCGCAGGAAGTAGGCGGAATTCGTGGTGTAGCGGTGAAATGCTTAGATATGACGAAGAACTCCGATTGCGAAGGCGGCCTGCTGTAGCGCAACTGACGCTGAAGCTCGAAAGCGTGGGTATCGAACAGGATTAGATACCCT
+
FGCFFFGGDGGGGAFGFFFGGGGGGEEGGGGGGGGGGGGGGGGGGFEFGGGGGGGGGGGGGGGFGFGGGGGGGG?FFFCFFGGGGFGFGGGGGDFFGGEGGCAFGFFGFGEGGGGGF9,<<A8EFFGFFD<<C9D;FG9FGBEEG::FFDF<FFG:CFCFF<FEGEGEEGGEFFDE7B*FF9ACGG=FE7EGGGGGGDCF?CC<;F#CCB993<14ABED<E<C:@<#3$>F38<):7EFF:-BD95'>2=/F<CC65D<D@:@#3<ECFG242EB7@/DAD>,CGGEE8GFEFCC=FDGFF>@GGGEF8GGFA4=7=?,EFC6*BGFEAFAFDGFFDFCF9GFDB=7FAB,GFCGEGFGGEEFGCGFF8,EGFFFGCFF7GFFFGGGGGGGGGFDGGGGGGGGFFECEGGGGGGEFDGFGGGGGGGGGGGCCCCC
@s1401 21183
TGGGGAATATTGCACAATGGGCGAAAGCCTGATGCAGCGACGCCACGTGAGCGAAGAAGTATTTCGGTATGTAAAGCTCTATCAGCAGGGAAGATAATGACGGTACCTGACTAAGAAGCACCGGCTAAATACGTGCCAGCAGCCGCGGTAATACGTATGGTGCAAGCGTTATCCGGATTTACTGGGTGTAAAGGGAGCGTAGACGGCTGTGTAAGTCTGAAGTGAAAGCCCGGGGCTCAACCCCGGGACTGCTTTGGAAACTATGCAGCTAGAGTGTCGGAGAGGTAAGTGGAATTCCCAGTGTAGCGGTGAAATGCGTAGATATTGGGAGGAACACCAGTGGCGAAGGCGGCTTACTGGACGATGACTGACGTTGAGGCTCGAAAGTGTGGGTAGCAAACAGGATTAGATACCCT
+
FGFGGGGGGGGGGGGGGGGGFGGGGGGGGGGGGGGGGGFGGGGGGGGFGGGGFGGGGFGGFGGGGGG:CFFGGGGGGFGGFGGFEGFDFGGGGGFGGFGGGGGGGGGGGGGFFCGGGGG8FGGGBEGGGGGGGGGGGGGG,DC>EGG<FFGG9FF@G%GG9>AGGGGFGGCCFCGGFFGGGGCFFG<GFACGEFC8EGGGEC?CFFC;C;CGCFGFCBG=9FCFCFGFFGFCG@E>CEFGGGGGGGGFGGFFFFFDFFADFCFFFFFFD5<<5GCC4<FGFGFGGGGGGGGFE88FGGGGGFGGBCEGGFFFEFGGGGGFGGGGGGGGFFGGGFGGGGGGGGEGGGEGGGGGGGFGGEGGGEFCFC@CEGGGGGGGGGGF@GGGGGGGGGGGF9GGGGGGGGGGGGGGGGGCCCCC
@s1401 25205
TGAGGAATATTGGTCAATGGACGAGAGTCTGAACCAGCCAAGTAGCGTGCAGGATGACGGCCCTATGGGTTGTAAACTGCTTTTATAAGGGAATAAAGTGAGTCTCGTGAGACTTTTTGCATGTACCTTATGAATAAGGACCGGCTAATTCCGTGCCAGCAGCCGCGGTAATACGGACGGTCCGGGCGTTATCCGGAGTTATTGGGTTTAAAGGGAGCGTAGGCCGGAGATTAAGCGTGTTGTGAAATGTAGATGCTCCACATCTGCACTGCAGCGCGAACTGTTTTCCTTGAGTACGCACAAAGTGGGCGGAATCCGTGGTGTAGCGGTGAAATGCTTAGATATCACGAAGAACTCCGATTGCGAAGGCAGCTCACTGGAGCGCAACTGACGCTGAAGCTCGAAAGTGCGGGTATCGAACAGGATTAGATACCCT
+
@<CFGFFGGGGGGGGGGGFBFGGGGGGGGGGGGGGGGGGFGFEFGGGGGGGGGGGGGGGGGGGGGGGG,CFEGGGGGGGGA<ACGGG?FGFEFGGGGGGCFFDGCEGG8BFEGG9,FFGFAFFGGGGGGGGGG99=FGGGGB::EBEFFFGF?<CEGDFEFFCGEE>EGCECFGD7C*>CBEECGGGGGG8.B>ECE)7FF@ACEE%::/0(2@C3CDGF@@?FG:F@>:EFFGCEFD;CCGFD3<<CF74F>G;6;@$FDDEGFDF<@7F;::8E@=#DBCG#FGF>8CFDDF8B>9F5@,,8B+:BCCE9B8>8CDFBA,88)@,,AE<C<<AF9GFCGDFDCCGFFE<A9?EEF@@7GCGGGEFEC,FFCFGGGGGFCGGGGFCCDGCGGFGGFC@EFGFDGGFCGGGGGGFDCFAGGGGGFGFGGGGCCC@C
@s1401 287
TGAGGAATATTGGTCAATGGACGAGAGTCTGAACCAGCCAAGTAGCGTGCAGGATGACGGCCCTATGGGTTGTAAACTGCTTTTATAAGGGAATAAAGTGAGTCTCGTGAGACTTTTTGCATGTACCTTATGAATAAGGACCGGCTAATTCCGTGCCAGCAGCCGCGGTAATACGGAAGGTCCGGGCGTCATCCGGATTTATTGGGTTTAAAGGGAGCGTAGGCCGGAGATTAAGCGTGTTGTGAAATGTAGACGCTCAACGTCTGCACTGCAGCGCGAACTGGTTTCCTTGAGTACGCACAAAGTGGGCGGAATTCGTGGTGTAGCGGTGAAATGCTTAGATATCACGAAGAACTCCGATTGCGAAGGCAGCTCACTGGAGCGCAACTGACGCTGAAGCTCGAAAGTGCGGGTATCGAACAGGATTAGATACCCT
+
EGGGGGGGGGGGGGGGGGGGGGGGEGGFGFDGGGGGGGGGGGEGGGG@CEGGFGGGGGCGEGGFDFFFFGGDFGFGGGGFFEGGGGFGEFFGCD9EGGGGGG<FFGGGGGGGGGGGGGGGGGGGGFGGGGGGGG9@FGGGGGGEGFGGGGAFGGGGGGGCFGGGGGEECGGFFGFGGDGGGGFGGGDF<FEGGGGEE=<9:CFFFFCF@FFGGGG:FFFA:EDF<E5C8=6FF<GDGGGG3FGDGECCFFGEBFGD;>F7FFCDC=<GGC7=8C?E@EG#GGFCFBFFE8DAGGEEGGGGGFF<GGGEGCGGFBB7GFGGGGGGBF6:9,F<EF?,E<?8GGFGECFDGGGGGGGGEFGFGEFGGGFFGGFGGFFGFFEGGGDGGF@GGGCFGGDFFFGGFGGGGEEGECGGGGGGGGGGGGGGGFGGGGGCCCCC
@s1401 20227
TGAGGAATATTGGTCAATGGACGAGAGTCTGAACCAGCCAAGTAGCGTGCAGGATGACGGCCCTATGGGTTGTAAACTGCTTTTATAGGGGGATAAAGTGTGCCACGTGTGGCATATTGCAGGTACCTTATGAATAAGGACCGGCTAATTCCGTTCCAGCAGCCGCGGTAATAAGGACGGTCCGGGCTTTATTCGGATTTATTGGGTTTAAAGGGAGCGTAGGCCGGAGATTAAGCGTGTTGTGAAATGTAGATGCTCAACATCTGCACTGCAGCGCGAACTGGTTTCCTTGAGTACGCACAAAGTGGGCGGAGTGCGTGGGGTAGCGGTGAAATGCTTAGAAATCACGAAGAACTCCGATTGCGGAGGCAGCTCACTGGAGCGCAACTGACGCTGAAGCTCGAAAGTGCGGGTATCGAACAGGATTAGATACCCT
+
AC,C<@AEEE<,C,,,CF<B@E+CFCGFA9EGGGGGD8-CFG9FFC:B:@DF<@C<=FDEEGC<A=CFAEF:CBF9C,CF9,BFF,9,:,88+4AE5A9FFAC?F9:4,:7BAB,:CC,CC,,A:FGGGGFFFGGG<DFCDD++@8>BFGD<,,,3@A,<>,33+3@*>F:CF9,7@,5*6CCD7***8<FC,,2<==7FFEFGDG:><F:FCA<C@;:5>58FCC=D<;<:AF<@390FGC=;<;FGFF@<D<?8DG@<;<8,CF@503A4+71EE@CG6DBFDGGF=,CFDCC@EEF<F?4,F7EC?7E@=+>+EF:D9,+=?@=EEFF?<A<CFE?=:,,8CD<GFE,,C877CF@=C4:@GGFGGGF<9GGFEE+C@FC9<GFFCB,@C9FFE@C@C7FFCGGGFGFFGFAGGGGFEEGGFFFFGF<8C@BB
@s1401 23694
TGAGGAATATTGGTCAATGGGCGAGAGCCTGAACCAGCCAAGTAGCGTGCAGGATGACGGCCCTATGGGTTGTAAACTGCTTTTATAGGGGAATAAAGTGAGCCACGTGTGGTTTTTTGCATGTACCCTATGAATAAGGACCGGCTAATTCCGTGCCAGCAGCCGCGGTAATACGGAAGGTCCGGGCGTTATCCGGATTTATTGGGTTTAAAGGGAGCGTAGGCCGGAGATTAAGCGTGTTGTGAAATGTAGATGCTCAAAATCTGAACTGCAGCGCGAACTGGCTTCCTTGAGTACGCATAAAGTGGGCGGAATTCGTGGTGTAGCGGTGAAATGCTTAGTGATCACGAAGAACTCCGATTGCGAAGGCAGCTCACTGGGGCGCAACTGACGCTGAAGCTCGAAAGCGCGGGTATCGAACAGGATTAGATACCCT
+
CFGGGGCGGFAEGGGGGGFEEFGFGGGGG?FGGFGGGGFGGGGGGGGF@FFGGGGGFG@@FFGFFFGGG@C7FFFGGGGGG9FGGGFCAFDGCFDFFFFFGGDFCDC<EFGGECGFFGGGGA<EAFAEGFFGCFGG9FFFFGGGDGEGGG9CF<>FGGGGGGGGECCFGGGGGFFGGGEGACFEGEECFGG>CFCGEEF,++<,8C*/CF?CGGD7E)/;25CCFE>=>:<<:@F2E0GC@C=;?CC?FEFD?,@D9G@@,=9%9FE<5D7GFCDGGCFADGF><D><,FFC5FBFDDGGGGGFEGGFE?GFFGGGGGGFA9DE5>=FBB?@9EC,EE@=:,CE8FFFA9,C6,7EFDEBC:GGGGGGGCGF@FGGEGFF@GGFECF7GFBCFCGGFFGGFGFD7GGGGGGFEDCFDGDF<AGGGFGGGGEACCCC
@s1401 20101
TGAGGAATATTGGTCAATGGACGAGAGTCTGAACCAGCCAAATCGCGTGAAGGAAGACTGCCCTACGGGTTGTAAACTTCTTTTGTACAGGAGTAAAAGAATCTACGTGTGGATTATTGCATGTACTGTACGAATAAGCACCGGCTAACTCCGTGCCAGCAGCCGCGGTAATACGGAGGGTGCAAGCGTTATCCGGATTTATTGGGTTTAAAGGGTCCGTAGGCGTACCTGTAAGTCAGTGGTGAAATCTCATAGCTTAACTATGAAACTGCCATTGATACTGCAGGTCTTGAGTAAATTTGAAGTGGCTGGAATAAGTAGTGTAGCGGTGAAATGCGTAGATATTACTTAGAACACCAATTGCGAAGGCAGGTCACTAAGATTTAACTGACGCTGATTGACGAAAGCGTGGGTAGCGAACAGGATTAGATACCCT
+
EFGGGGGGGFGGGGGGGGGGFGGFEGGGGFGGGGGGGGGGGGGGGGGFGGGGGGGGFGGFFGGFGGGGDGGEGGGGGGGG9EFGGGGGGGGGGGGGGGGGGGGGGGGACGGGGGGGGGGG,5EFDGGDFAFDGGGGGGGGGCEGGGGGGGGFCFFEGGGGGGFGGGFGGGGGGGGGGEGGFCFFCFGFGGDFGG5GG>C>GGGGGGCEGGGGGGGFDDFEFEGFE/CDC=CGFGGFGGGDGGFFFGGGGGF8<FFFGGFGGGFGGEFGGFGFAFGFAFFFGGGEFGGGDAFF99FDGGEAE?GGGF@=<B9ECGEAGGGFGFCB@GGFFGEA:@F7FCC=FEFGGGGEEGGGFEGGDGFEEEEFGEEGGCGGFGGGFGGGGGGGGGGGGFC7GGGGFGGFE7GGEGGGGGFFGGGGGGEAGGGGGGGDGFGCCCCC
@s1401 25971
TAGGGAATCTTCCACAATGGACGCAAGTCTGATGGAGCAACGCCGCGTGAGTGAAGAAGGGTTTCGGCTCGTAAAGCTCTGTTGGTAGTGAAGAAAGATAGAGGTAGTAACTGGCCTTTATTTGACGGTAATTACTTAGAAAGTCACGGCTAACTACGTGCCAGACGCCGCGGTAATACGTAGGTGGCAAGCGTTGTCCGGATTTATTGGGCGTAAAGCGAGTGCAGGCGGTTCAATAAGTCTGATGTGAAAGCCTTCGGCTCAACCGGAGAATTGCATCAGAAACTGGTGAACTTGAGTGCAGAAGAGGAGAGTGGAACTCCATGTGTAGCGGTGGAATGCGTAGATATATGGAAGAACACCAGTGGCGAAGGCGGCTCTCTGGTCTGCAACTGACGCTGAGGCTCGAAAGCATGGGTAGCGAACAGGATTAGATACCCT
+
FFEFGGGGGGGGGGGGGGG8FGEGGGGFG<FEFFDGFDGGGEGGGGE7FFGGGGGGFGGGGGGGGG>FEGGGGFFEFGGFC<BFGEGG<8EFGGGECGGGGGGGGB9FGGGC9?<FEFFEGAFGGGGGEFGGG<E;FGAF,CD<DFFEEGGGGGGGG7D7FEG8,+8<FGE<C6GG@@BCFFF@,FFA:CFF@@?@=FGG;:BF:%36BACFGFFFCF?DE3CFFGG?>CFCA@CGGFFG0<GGFECF@EEDF7C6CCFE?CE=ACGEE@<AGCGFAGGGFA*CD=9B9C<,B,=GF?F9FFFEFFFECFEA9AFE9,9?,=CA,GGFDFGEGGEGGEF7FCC?CF=CEAGDFE<GFCFDFFEFGEGGGGEFFGGGGGGGEGGGGGGGGGGGGGGFGGGGFFGCGGGGFCGGGGGFGGGGGCGGFFGGGGGGGGGGCCCCC
@s1401 292
TGAGGAATATTGGTCAATGGGCGAGAGCCTGAACCAGCCAAGTAGCGTGCAGGACGACGGCCCTATGGGTTGTAAACTGCTTTTATAAGGGAATAAAGTGAGTCTCGTGAGACTTTTTGCATGTACCTTATGAATAAGGACCGGCTAATTCCGTGCCAGCAGCCGCGGTAATACGGAAGGTCCGGGCGTTATCCGGAGTTATTGGGTTTAAAGGGAGCGTAGGCCGGAGATTAAGCGTGTTGTGAAATGTAGTGGCTCAACCTCTGCACGGCAGCGCGGACTGGTCTTCTTGAGTACGCACAACGTGGGCGGAATTCGTGGTGTAGCGGTGAAATGCTTAGAGAGCACGAAGAACTCCGAGTGCGAAGGCAGCTCACGGGAGCGCAACTGACGCTGAAGCTCGAAAGTGCGGGTATCGAACAGGATTAGATACCCT
+
FGGDGFGGGGGEGFFFGGF8FGGECFGGGGGGGGGGFGF9FF9EFGEFEGGGGDGGG:FGDCF7FGGGG8,CBFCFGGGGDEFGGGGGGFFGGGG,FGG9,5?FCEEFGFG?FGGFGFDFFGFA9FGG,ABCGFCGGGGDFGGGGGGGGGGGFGG<3F,+@<F,>CCFEGE@9,DB::F*3,?<*=5FCC1CE9CF5,C.++6FGF)7CGF>?C=D8BGG8B>F9FFGGFFF<4<6EGDCFFF>>@D:D/DFGDFFFFCCG=F9GFF@<#C>CEC@88#A8AB:,B,,,D<D8F8=@9F?,ED7F7@+4GFDDGGEEFDDGGGGDGFF?CC5C,,FE<<,C,C<7DFDCB,D=?8+E@EC6FC7GGGGGGGGECGGGGFGEC:F<9FGGDEGGFGGF@B8GGGGGGGGGGGGFCGGGGGFFFGGGGGGGCGCCCBC
@s1401 25099
TGAGGAATATTGGTCAATGGACGAGAGTCTGAACCAGCCAAGTAGTGTGCAGGATGACGGCCCTATGGGTTGTAAACTGCTTTTATAAGGGAATAAAGTGAGTCTCGTGAGACTTTTTGCATGTACCTTATGAATAAGGACCGGCTAATTCCGTGCCAGCAGCCGCGGTAATACGGAAGGTCCGGGCGTTATCCGGATTTATTGGGTTTAAAGGGAGCGTAGGCCGGAGATTAAGCGTGTTGTGAAATGTAGACGCTCAACGTCCGCACTGCAGCGCGAACTGGTTTCCTTGAGTACGCACAAAGTGGGCGGAAGTCGTGGTGTAGCGGTGAAATACTTAGATATCACGAAGAACTCCGATTGCGAAGGCAGCTCACTGGAGCGCAACTGACGCTGAAGCTCGAAAGTGCGGGTATCGAACAGGATTAGATACCCT
+
<EFGGCFGFFGGGGGGCEFGGGGGCFGGGCEFGGC,EDFGGGFGGGGGGDFFGFGGDFGGGGGEFFFGGGDGGGGGGGGEFGGGGGGGFGGGGGFGGGFGGGFGGGGGGGGFFEFFFGGGGGGFEGGEGGFA?FFGGGGGGGGDGGGGGGF,BFDGGGCFGGCG>CFGGGGGGGGGCEEG>GGGGG5@#FEF;FEDC<C2>=:EFE<FEFCFGEEFE?EF?:ECGFGFG<FGCCGAG6GGFGB8@:DFGGDEGFGEEGGFFCG?GFG'GGGBFDDECGFGGGGGFF=FDFDF9EGFGGFFDFGGGGGGGGFFB>7GEEDFGFGE>BEGGGEGFFEGF9GGGGGGGGFCFGFFGFCFCGGGGCC9EAFFFGFGGGGGGEEGEGDGGFCCCFCFEDGGGFC8FEE9@@CEGGGFC<GGEGFEFAFGGGFFF<E@CCCC
@s1401 294
TGAGGAATATTGGTCAATGGACGAGAGTCTGAACCAGCCAAGTAGCGTGCAGGATGACGGCCCTATGGGTTGTAAACTGCTTTTATAAGGGAATAAAGTGAGTCTCGTGAGACTTTTTGCATGTACCTTATGAATAAGGACCGGCTAATTCCGCGCCAGCAGCCGCGGTAATACGGAGGGTCCGGGCGTTATCCGGATTTATTGGGTTTAAAGGGAGCGTAGGCCGGGGATTAAGCGTGTTGTGAAATGTAGATGCTCAACATCTGCACTGCAGCGCGAACTGGTTTCCTTGAGTACGCACAAAGTGGGCGGAATTCGTGGTGTAGCGGTGAAATGCTTAGATATCACGAAGAACTCCGATTGCGAAGGCGGCTTGCGGGAGTGCGACTGACGCTGAAGCTCGAAGGTGCGGGTATCGAACAGGATTAGATACCCT
+
FFGGGFGGFGGGGGGGGGFFGFGGGGGEGGFGGGGGGGFFGGFGGGGGGGGGGGGGGGFEEECCF8AFGGGFGGGGGGGGGGFGGGGGGGGGGFFFGFGFGGGGGFGGGGGEF9FGGGGGGGGGFEFGGGFFGGGGGG@AEFEEG7@GGCFGGGGGGDGFFDFCFGGDGGDGGFGGGGDGGGGEG2DGGG<EF=G;G:GGG>GFGGEGGGGFGGCFG?CA5GCCFGG#GGEG9EGFEGEEGF=>CFF7,GGFF8>:@@GFGGGDFEGFGGECEGGGGGDFCGGFFGGF3,GGGGEB7FCGFGEGGGGGGGE@+B8>EFCFB@GGEGEGGGFCFFCGGFF8GGGFECGGGGGGEEGF7GFC7EGEE:CCGFFGCGGGEF@EDGGGF,<7GEFEFAGF@@CA8FGFCEF>GFF@:8GGGGFGFGGGGGGCGGFCCCCC
@s1401 25686
TGAGGAATATTGGTCAATGGTCGAGAGCCTGAACCAGCCAAGTAGCGTGCAGGATGACGGCCCTATGGGTTGTAAACTGCTTTTATAAGGGAATAAAGTGAGCCTCGTGAGGCTTTTTGCATGTACCTTATGAATACGGACCGGCTAATTCCGTGCCAGCAGCCGCGGTAATACGGAAGGTCCGGGCGTTATCCGGATTTATTGGGTTTAAAGGGAGCGTAGGCCGGAGATTAAGCGTGTTGTGAAATTTAGTTGCTCAACATCTGCACTGCAGCGCGAACTGGTTTCCGTGAGTACGCACAAAGTGGGCGGAAGTCGTGGTGTAGCGGTTAAATGCTTAGATATCACGAAGAACTCCGATTGCGAAGGCAGCTCACTGGAGCGCAACTGACGCTGAAGCTCGAAAGTGCGGGTATCGAACAGGATTAGATACCCT
+
<FFFGGDGGGGCFFEAC<FG,CFGGGEDFFGGGGGGD<@CFFEFAFCBCFFGGGEFFFGE@CF7AFGFG,?FFGEFGGF=FF?=FFGGF@EGGGFFGGGGG98FFFGCFG+,4BBFFGGGGGGGCC,9:CEGFGGG,=FFCFCCE>CGGFGGFDFEFGGGGF,>++<:FGGGGGFGGGCGE?FF<@EE**;::F7C*4*<<CF4?C9=:F9EGF@0C5EC<=CC+:>AFFCECEF6/.>?,A=:<=CF#>9D>@,>3F;@EG77;=CFB?FDFG8#@3,FGF>D@++8,,FGFCA=BCCGGF=4C8:FBBF?88+7GFFGGGE=9>C=AC,FFABFGF?GGFFE?FEC9CFGGFGFEFE7@,EGGGFAFFFCFCE6F@EFCDEGGGGGGFFEGGGGF7FFFFGGGGGFBF=,EGGGFGGEGFFGGGGGGGGCCCCC
@s1401 27466
TGAGGAATATTGGTCAATGGGCGAGAGCCTGAACCAGCCAAGTAGCGTGCAGGATGACGGCCCTATGGGTTGTAAACTGCTTTTATACGGGGATAAAGTGAGCCACGTGTGGCTTATTGCAGGTACCGTATGCATAAGGACCGGCTAATTCCGTGCCAGCAGCCGCGGTAATACGGAAGGTCCGGGCGTTATCCGGATTTATTGGGTTTAAAGGGAGCGTAGGCCGGAGATTAAGCGTGTTGTGAAATGTAGATGCTCAACATCTGCACTGCAGCGCGAACTGGCTTCCTTGAGTACGCACAAAGTGGGCGGAATTCGTGGTGTAGCGGTGAAATGCTTAGATATCACGAAGAACTCCGATTGCGAAGGCAGCTCACTGGAGCGCAACTGACGCTGAAGCTCGAAAGTGCGGGTATCGAACAGGATTAGATACCCT
+
@FFGGGGGGFGGFGGGGGFG8EFF+8@,CFFGGFFFFGGGGCFFE9FCCGGGECEFECFFCFGG,ECFCGGGGFF?EFGGFGGGGGGGGGG78+BFGGFGF<8F<=FBFGGG?DFDGGFFF9FF9FFGEF<,8BEAFFGG>D@EGCCFA=<<<><:EFC77DF:BCFGCC@;CAFGGGFFG,CFDFDFFGC:A;EFEGF@:E#>FFGG067<@F5//72)624*=?>9>8FEFCE>C4@:EAGFCFFEFCC91>EFACF=CB@,,FCFFGE7=B++@9>?GFFB,BB<?DF=5FCBCFEEE74,B>CB?@CCFE:F=FD8F?=@5GGFGGGFGFFAA<,,GGGDFFF@GGGFEB+GGGF@FCGGFFEGFEB,FFEEGFGCEF@GFFCBFFBGFEGGGFGGGGGFGGGGEEGGGGFAGFF@GFFFAGGGF<FB@CCC
@s1401 297
TGGGGAATATTGCACAATGGGGGAAACCCTGATGCAGCGACGCCGCGTGGAGGAAGAAGGTCTTCGGATTGTAAACTCCTGTTGTTGAGGAAGATAATGACGGTACTCAACAAGGAAGTGACGGCTAACTACGTGCCAGCAGCCGCGGTAAAACGTAGGTCACAAGCGTTTTCCGGAATTACTGGGTGTAAAGGGAGCGCAGGCGGGAAGACAAGTTGGAAGTGAAATCGATGGGCTCAACCCATAAACTGCTTTCAAAACTGTTTTTCTTGAGTAGTGCAGAGGTAGGCGGAATTCCCGGTGTAGCGGTGGAATGCGTAGATATCGGGAGGAACACCAGTGGCGAAGGCGGCCTACTGGACACCAACTGACGCTGAGGCTCGAAAGTGTGGGTAGCAAACAGGATTAGATACCCT
+
FFGFFEEGGGGGGGGGGFGFGGGDGG@@FCDG9DFGFGCEEFGGFGG+CCFFFCGCEF<CEEFF9DEFGGFAFFGFFFGGGGGFFD8A=FFGGG9EGGFGGDEGGGGGFGGGGGGGGGGGGFEG7FFFFGFGG8DFFG,>>DBFEDFGGEGGGGBD>F>CCFCFFFFGCG*1@CCFFC@FGFF?FGFD)7,BFG=555<?>EE5>:EC?ECFGGGF?8EG?FFGFF:CC#GF<FG38GGEFF8FE:FGGGFFDFG=EEE@DGFFGE@F>,AF8GGF<FF??GFFGCF?@8E>9,CDGGGGGGGGFFCFEEEF74?8,F<E?>@C7F7GF9DE@C:9,FGFEEGD@CFF7EF@9GGFGF@<@<BFFEAF@@@EE<F;,GGFGEGFCFEGEECGGEFGEDFECFFGFFFGFFF,CC@B
@s1401 298
TGAGGAATATTGGTCAATGGACGAGAGTCTGAACCAGCCAAGTAGCGTGCAGGATGACGGCCCTATGGGTTGTAAACTGCTTTTATAAGGGAATAAAGTGAGTCTCGTGAGACTTTTTGCATGTACCTTATGAATAAGGACCGACTAATTCCGTGCCAGCAGCCGCGGTAATACGGAAGGTCCGGGCGTTACCCGGATTTATTGGGTTTAAAGGGAGCGCAGGCCGCCCCTTACGCGTGTTGTGAAATGCCGCGGCTCAACCGTGGCACTGCAGCGCGAACTGGGGGGCTTGAGTGCGCGCAACGCAGGCGGAATTCGTGGTGTAGCGGTGAAATGCTTAGATATCACGAAGAACTCCGATTGCGAAGGCAGCTTGCGGGAGTGCGACTGACGCTGAAGCTCGAAGGTGCGGGTATCGAACAGGATTAGATACCCT
+
DFFGGFGGFFGGGF<FGGG8FGCGGGGFFAFGGGGGGGFGGGGGGGGGCFGGFGGGDF,@FFGGGGGGGGGGGGGGGGGGGFGCFGGGGGGFFFFGGFGGGGGGGGGGGGGF@FDGGGGGGFGGGGGGGGEF9F;@FGGGGGG=CFGGGFGGFGGFD9>FGFGFFB:7C@FGGGGEFCCCFGGGDGEFGGGDFCEFEGGGFGG,?FFGEFF<DGGFG?873:EEEE:2:EEFF2E,C8:46CC<<<ACF<5EEFC>4FFEG>,,CFG>GFDFCFCC>@#<4*;GGGFB6,,,GF@3++>3+@?EFEBB@,GFCCEECF7EGGF@@F:EA9?<9,GGGGGGGFE<FGGFFGFFEB+CBF?,CFB7FCGGGFEGDGGE@DFGGGFGGECGGGGGGFCF@EGGGGGGFGGGFEGGGGGFDGFFFFFAFCGGGF<8CCCB
@s1401 23280
TAGGGAATCTTCGGCAATGGGGGCAACCCTGACCGAGCAACGCCGCGTGAGTGAAGAAGGTTTTCGGAACGGAAAGCTCTGTTGTAAGAGAAGAACGTGTGTGAGAGTGGAAAGTACACACAGTGACGGTAACTTACAAGAAAGGGACAGCTAACTACGTGCAAGCCGCCCCGGTAATACGTAGGTCCCGGGCGTTGTCCGGAGTTATTGGGCGTAAAGCGAGCGCAGGCGGTTTAATAAGTCTGAAGTTAAAGGCAGTTGCTTAACCAGTGGTCTCTTTGGAAACTGTTAAACTTGAGTGCAGAAGGGGAGAGTGGAATTCCATGTGTAGCGGTGAAATGCGTAGATATATGGAGGAACACCGGTGGCGAAAGCGGCTCTCTGGTCCGTAACTGACGCTGAGGCTCGAAAGCGTGGGGAGCAAACAGGATTAGATACCCT
+
CFFEEFG8F9CCC@EF@EBE,FBFEGF8F<FFGCFE77:FEFEGFGG+@,F<C,BA?ECE<-<,9@@4++8+8B@EFGGD,CC,4,5BB,,B<F@FGGGB+,8<BF@DACFAEFF9<<FDBC8,3,C:+@BFD,,@<,8333BF@B8:**8,@@8>;<*,3**32**1>B**<<<74?,,17?BEE+824:81CE>5F<CC71&3/=<<C<*-00'/5<2-:4*F95;4*0*?73@;,B@57,,,CE:@,;GFFCC@,8,@,>,B3,3@3B6,CD,D<FDDBBFEDCFCC<,C,@FE8CDFE9A4FEDFFAB,:@9,FFEEE,=<B,GC8CF?9AF?GF:F8?C,?=9,?9DFC,<E?8:@+7BCFC845,:+B+FDFC,@<FDGGGGGGFE>GGDGGFGFGEEE8FFF@FGFEECFCFEDDFBAFGGGGFGGGGGCCCCC
@s1401 300
TGAGGAATATTGGTCAATGGACGAGAGTCTGAACCAGCCAAGTAGCGTGCAGGATGACGGCCCTATGGGTTGTAAACTGCTTTTATGGGGGGATAAAGTGTGCCACGTGTGGCATATTGCAGGTACCCTATGAATAAGGACCGGCTAATTCCGTGCCAGCAGCCGCGGTAATCCGGAAGGTCCGGGCGTTATCCGGAGTTATTGGGTTTAAAGGGAGAGTAGGCCGTCTTATAAGCGTGTTGTGAAATGTCGGGGCTCAACCAGGGCATTGCAGCGCGAACTGGGAGACTTGAGTGCGCAGGAAGTAGGCGGAAGTCGTCGTGTAGCGGTGAAATGCGTAGATATGACGAAGAACTCCGATTGCGAAGGCAGCCTGCTGTAGCGCAACTGACGCTGAAGCTCGAAAGCGTGGGTATCGAACAGGATTAGATACCCT
+
DGEGGGGGC<EFFGGGGGGGFFCEGGGEGGFFGGGG8EDFFG9FGGGGGGGGGGGFFFFGGGGGGGGGGGFEGGFGGGGGGGGGGFGGG=:FEEGGGE@FGGFFFFGF@FGGC:DFCFGFGGGGGDGGCGGG9BFGGFFFG7<7CFEGGGGCE::7F,<FFFFGGDFG?ECC:C8:*/*/<<FEGEEG>3C=FF>9<&C9CF+FCGC=83:266#+?.55@?AECEFC;E2FCF?>EC82C5,GGFFGG>BGDCGDGGG;C@FFGDFCC=EEFE@838/8,CB,C,3,,FGFDFE@@>5,=?9FB+CB7CGFB@+EC:F4EFC7*F@FFGFE@F4@9-,,E@,?GGFF@<GGFEGGGDF?@,GGGGFCFC,@,AGFFGGGGGGGGGGGGGGGGGFE8FGGGGFGCFCBGCGGGGGGGGFGFGGGGGGFFEF8CCCC
@s1401 24639
TGAGGAATATTGGTCAATGGACGAGAGTCTGAACCAGCCAAGTAGCGTGCAGGATGACGGCCCTATGGGTTGTAAACTGCTTTTATAAGGGACTAAAGTGAGTCTCGTGAGACTTTTTGCATGTACCTTATGAATAAGGACCGGCTAATTCCGTGCCAGCAGCCGCGGTAATACGGAAGGCCCGGGCGTTATCCGGATTTATTGGGTTTAAAGGGAGCGTAGGCCGGAGATTAAGCGTGTTGTGAAATGTAGATGCTCAACATCTGCACTGCAGCGCGAACTGGTTTCCTTGAGTACGCACAAAGTGGGCGGAATTCGTGGTGTAGCGGTGAAAGGCTTAGATATCACGAAGAACTCCGATTGCAAAGGCAGCTCACTGGAGCGCAACTGACGCTGAAGCTCGAAAGTGCGGGTATCGAACAGGATTAGATACCCT
+
EFFFGGGGGGGGGGFECFFFGGGGGDGGGGGGGGGGGGGGFGEGGGGGDGGGGGDEFGGEEFEDFFFGGGG:FGFGGGGGFFFGGGGFGGGF,AEEFGGGGGFGGGGGFG7FFGAFFGGGEGFGGGGGGGDFG9@;?FFFGGGGGGCGGGAFGGGGGAFFFEFFFDCEFGGG;=*@*FCG7FGFCEC7:.CGCCFF/?<CE@7GGC8<C?B;GG49;>C5?FECGGGGFGFFCF>>FGGFFGFFFGC=,;=CFGG78FFDC@;D=DF,CFF@+A7EF===7E<GGGDFCFGFDC>:EEEE99A,C8:FCE;9@4@+7FBFFEDE@F?CAFFA5,,F9FFDFGGGF@<FEA<FCCCCCGGGFFGFGFGGGCFFFCCFGGGGGGGGGGGGGGFEFGGGGEGGFCE,FFFFF@GGGGGGGFGGGGGGGGGGGFGCCCCC
@s1401 24537
TAGGGAATCTTCGGCAATGGATGAAAGTCTGACCGAGCAACGCCGCGTGAGTGAAGAAGGTTTTCGGATCGTAAAACTCTGTTGTTAGAGATGAACAAGGATGAGAGTAACTGTTCATCCCTTGACGGTATCTAACCAGAAAGCCACGGCTAACTACGTGCCAGCAGCCGCGGTAATACGTAGGTGGCAAGCGTTGTCCGGATTTATTGGGCGTAAAGCGAGCGCAGGCGGTTTCTTAAGTCTGATGTGAAAGCCCCCGGCTCAACCGGGGAGGGTCATTGGAAACTGGGAGACTTGAGTGCAGAAGAGGAGAGTGGAATTCCATGTGTAGCGGTGAAATGCGTAGATATATGGAGGAACACCAGTGGCGAAGGCGGCTCTCTGGTCTGTAACTGACGCTGAGGCTCGAAAGCGTGGGGAGCAAACAGGATTAGATACCCT
+
FGGCBFGGGGFGGGGGGGGGGGFGGGGGGGGGGGGGCFDEGGGGGGG@FFGGGGGGGGCFFGDDF@@FCGGFGFFFGGGGGGGGGGGGGFGGGGGEGGGGGGGGGGGGGGGGGGGGGGGGGGGGGGEEGGGGGFDFGGGGGGGGGGGGDGGGGGGGGEGGGCCFCFFGGGGGCEGGFEFF:CFFFC*-<FGGDFEEGGGGGGB<:CG0CGCFGF=AG?9D>>CFFCE>EGGC7BC?:8EE<CCGDGGFCFFFGFE2CFFGFGFGEDGGGGG>D:FBFGGGEE=D=DGGGGFA@DFDE?FDCFFFDGFEFB,F<<CE,@9=9,<:<FGGGFGGFEBCA,GEGFGGGCFEFGFGF<9GFCEFE<CFF:@GFFF@FGGGGEGFGGGGGGFGGGFFGGGGGGGGGGGGFGGGGGFGGFGGGGGGGFGEFEFGGCCGGGGFCCCCC
@s1401 303
TGGGGAATATTGCACAATGGGGGAAACCCTGATGCAGCGACGCCGCGTGAAAGAAGAAGTATCTCGGTATGTAAACTTCTATCAGCAGGGAAGATAGTGACGGTACCTGACTAAGAAGCCCCGGCTAACTACGTGCCAGCAGCCGCGGTAATACGTAGGGGGCAAGCGTTATCCGGATTTACTGGGTGTAAAGGGAGCGTAGACGGTGTGGCCAGTCTGATGGGAAAGGCATGGGCTCAACCTGTGGACTGCATTGGAAACTGTCATACTTGAGTGCCGGAGGGGTAAGCGGAATTCCTAGTGTAGCGGTGAAATGCGTAGATATTAGGAGGAACACCAGTGGCGAAGGCGGCTTACTGGACGGTAACTGACGTTGAGGCTCGAAAGCGTGGGGAGCAAACAGGATTAGATACCCT
+
EFFAF,BFFFGGGGGGGGFDGGGGGGGGGGGGDFGGDGGGGGGGGGGFGGGGGGGDFFCFGCG<?<FFGGFFGCEGGGGGGCGGGGGGGGGF@EFGGGGGGGGGFGGGGGGGGCFFGFG@CFGDGECGGGCFCGFGGGGG<D@CFGGGGGGG9FGCFGEGEC<F<=F<GDGGF:EC@2F>FF9CFCFFFDGGGG@FE*CGEGGGGEFFCEEF&AE6CFGF?4*&F%CDFGGGC@CGGFC<0FC;F8GFFFF6DGD4FD@<2<FFD<?CFCFDDGF=+<GG>FEEGEC:EFEEDGGGEB?,FE@+5F::AFCF7ECC8?EDE;BFGGGFGFFGGGGGGGGGFCEGGFEEECFGFFGGFFFC<GGGGGGGGGGGGEGGGEGGFFF8GGGGGGGGFGGGEFFFF9FGGGGGGFFCCCCC
@s1401 304
TGGGGAATATTGCACAATGGGGGAAACCCTGATGCAGCGACGCCGCGTGGAGGAAGAAGGTCTTCGGATTGTGAACTCCTGTTGTTGAGGAAGATAATGACGGTACTCAACAAGGAAGTGACGGCTAACTACGTGCCAGCAGCCGCGGTAAAACGTAGGTCACAAGCGATGTCCGGAATTACTGGGTGTAAAGGGAGCGCATGCGGGAAGACAAGTTGGAAGTGAAATCCATTGGCTCAACCCATGAACTGCTTTCAAAACTGTTTTTCTTGAGTAGTGCAGAGGTAGGCGGAATTCCCGGTGTAGCGGTGGAATGCGTAGATATCGGGAGGAACACCAGTGGCGAAGGCGGCCTACTGGGCACCAACTGACGCTGAGGCTCGAAAGTGTGGGTAGCAAACAGGATTAGATACCCT
+
FEFGCFCCFGGGGGGGGGG,BCGGGFGDE<FGGGGGGGFEGGGG7CB=@=B=FGFGGG8EFF9?F+=CCFFFEDGGGFGDFFFGGGGGGGGG@GCF9EFFFGGGGGEFGGGGGGGGGGGGGGGGGGGGGCFFGG8FEFGGGGGGGGGGGGGGGCE<FC*?FGFGGGFF*,6EFGCCGGGGGG>C<FEFCFFFFCFDGGG>7)CCGGGDGEGGFGFCC?FFF?;FF7C:CCE3#F@>,7GFGGFGGFE=3@6D?EGFFGGC?GF;8@FAE:FGGGFFEGFF@BDFFCCFDFE>GECC@4+EECFB>GECEFGFCFFFFFGGGEF=7>FD<9GGFFE@E@,=FDGFGFBGF@CGGEGGFF@AFGGFCFF:C@@FF,FGGGGF@EEFGGEGFFGGGDGGFC<AFGFFFCEGGFGCCCCC
@s1401 23166
TGAGGAATATTGGTCAATGGACGAGAGTCTGAACCAGCCAAGTAGCGTGCAGGATGACGGCCCTATGGGTTGTAAACTGCTTTTATAAGGGAATAAAGTGAGTCTCGTGAGACTTTTTGCATGTAACTTATGAATACGGACCGGCTAATTCCGTGCCAGCAGCCGAGGTAATACGGAAGGTCCGGGCGTTATCCGGATTTATTGGGTTTAAAGGGAGCGTAGGCCGGCGATTAAGAGTGTTGAGAAATGGAGATGCGCAACATCTGCACTGCAGCGCTAACTGGTTTCCTTGAGTACGCACAAAGTGGGCGGAATTCGTGGTGAAGCGGTGAAAGGCTTAGATATCACGAAGAACTCCGATTGCGAAGGCAGCCTGCTGTAGCGCAACTGACGCTGAAGCGCGAAAGCGTGGGTATCGAACAGGATTAGATACCCT
+
CE9D8EF?EFGGGGGGGGECBCB@FFGFGFFFFFDGGGFGGFGGFFCCEGFEFCGFDCCFECCGFFEGGFGFGGCGGGGGGEFGAFGDFGGGGGGFGFFGGC?EFGGBAGG?<?EFC,@=FGGGG,BFFFACE,4;,ABEC7FEGG7BCGGD8DE7<F@FBFGC++@<F:FFAFFG>**8,7,557*4=*6,@FF<**+,9@C,?A*<F,<A,,:EEECDF@597CC):C>>C<<*3*&098#<?;<;,*2<<?C:),3@),C>(<@CF7B6GF8>6,,,8@GFB8DF=<B??@68+C,,B<AB++DFB99,98BC6+E9D?4+*EGFCGFE5A,4DFC,FD<,C4,CAFFE8FFB,=,CFC@CFAFGDE,@,8FGF<BCEEEEEFGGGF@F<,C7F@@@,CDFC@EGEF<FGGGGFFEEEC5GGGFBC,C,A8-A
@s1401 306
TGGGGAATATTGCACAATGGGGGAAACCCTGATGCAGCGACGCCGCGTGGAGGAAGAAGGTCTTCGGATTGTGAACTCCTGTTGTTGAGGAAGATAATGACGGTACTCAACAAGGAAGTGACGGCTAACTACGTGCCAGCAGCCGCGGTAAAACGCAGGTCACAAGCGTGGTCCGGAATTACGGGGGGTAAAGGGAGCGCAGGCGGGAAGACAAGTTGGAAGTGAAATCCATGGGCTCAACCCATGAACTGCTTTCAAAACTGTTTTTCTTGAGTAGTGCAGAGGTAGGCGGAATTCCCGGTGTAGCGGTGGAATGCGTAGATATCGGGAGGAACACCAGTGGCGAAGGCGGCCTACTGGGCACCAACTGACGCTGAGGCTCGAAAGTGTGGGTAGCAAACAGGATTAGATACCCT
+
FGFGGGEFGCAEGGGGFFGD@CGGGGGGGGGGGGFECF:FGGGGGG>:FE@EFGGFFGGGGGGGGGGG:C<FFFGGGGFFA,BF=FFF,4EFGCEFGGGGGDGGCEGGGGGGGAFGGGGGFF:EC7CFFCGGGGGGGGGGGFFFDCEGFGG?FG**>CGG7<8FG@FFC*=8FG@C>CFG4<*<F?&<4<F+CGD?C=ECEDDEECC.C>FFGFGF??FGBB7EC<;FGGFFEGGFFFGFCFDFFFED8FF9>GFFFCEDGFB>@FGCE?C<=F8F@?,EFA:8EC+@@>9D>8E7CFFEEGFEDF7DCEEF?=?8,C,;CEGGEGGFF@ECFCCGGFGF@GGGFFEEGEGGFGGGFGGGGFGFFGE7EEGGGFFF?GGGGGGFFGGEGGEFGGGFGGFGGGGGGCFFGGGCCCCC
@s1401 307
TGGGGAATATTGGGCAATGGGCGCAAGCCTGACCCAGCAACGCCGCGTGAAGGAAGAAGGCTTTCGGGTTGTAAACTTCTTTTAAGTGGGAAGAGCAGAAGACGGTACCACTTGAATAAGCCACGGCTAACTACGTGCAAGCAGCCGCGGTAATACGTAGGTGGCAAGCGTTGTCCGGATTTACTGGGTGTAAAGGGCGTGCAGCCGGGCATGCAAGTCAGATGTGAAATCTCAGGGCTTAACCCTGAAACTGCATTTGAAACTGTATGTCGTGAGTGCCGGAGAGGTAATCGGAATGCCTTGTGTAGCGGTGAAGTGCGTAGATATAAGGAAGAACACCAGTGGCGAAGGCGGATTACTGGACGGTAACTGACGGTGAGGCGCGAAAGCGTGGGGAGCGAACAGGATTAGATACCCT
+
A<FFEFEGGGGGGGFGGGCEAFGGGGGGGGGGGCFFFGGGGGGGGGEFFFDFGGGG,EEEFCFFGGGGFGGGGGGGGFGAFFCEGGCFFFGGGF8B,4BFFGFGGGGGGGGGGGGFBFGGGGGGEEGGGGGGCFGFGG?FFFD<FG<CGEGGGGGEFGEFG@,>AFFCGGGGEC9F:FFEGGGCEEFG,F/;<FEFC7FGGEGFCEEGGGDB;@CGGFGFF@C@87@CDCFCGFCD>C@FC<CCCFFCFGGGGE<FEGFFGGG><:@GGF=(EFFC@F>GGGEE;<B+BGGGEC9,@+FCG?GGGEAF=9EFF<@GGEFFCEAD<FFFCFF9FGECAFGCFCCC@BA@:FFF<GGGFDGGGGGGGGFGGGEFEDGGGGGGGGGEECCCGCGGGGFE@ECGGDGGGGGGGGGGGCCCCC
@s1401 308
TAGGGAATCTTCGGCAATGGACAAAAGTCTGACCGAGCAACGCCGCGTGAGTGAAGAAGGTTTTCGGATCGTAAAACTCTGTTGTTAGAGAAGAACAAGGATGAGAGTCACTGTTCATCCCTTGACGGTATCTAACCAGAAAGCCACGGCTAACTACGTGCCAGCAGCCGCGGTAATACGTAGGTGGCAAGCGTTGTCCGGATTTATTGGGCGTAAAGCGAGCGCAGGCGGTTTCTTAAGTCTGATGTGAAAGCCCCCGGCTCAACCGGGGAGGGTCATTGGAAACTGGGAGACTTGAGTGCAGAAGAGGAGAGTGGAAGTCCATGTGTAGCGGTGAAATGCGTAGATATATGGAGGAACACCAGTGGCGAAGGCGGCTCTCTGGTCTGTAACTGACGCTGAGGCTCGAAAGCGTGGGGAGCAAACAGGATTAGATACCCT
+
AFFGGGFGGGGGGGGGGGGGGGGGGGGGGFGGGGEGGGGGGGGGGGGFGGCFGGGGGGCFEFGFFEEDEEGGGCFGGGGGGGGGGGGGFGFGFEGEGG8EDFEFGGGG,EFCDAFFF<CDF=EFFGECGG7FFFGFFG:FF@8DFFDCFGGGFGG,FFGCFGFGGGEFFGFG*>7>FFGGGGG>=,C8:CG:CB:F>G>GGD(C:,F3EFCGGG:D;@FDEFCE=<EE:=E6CE<B<D:CF@E?FGCF7<6:CGGFEGGGE,CGFFCGCEE:FF;EFFGGFE,,,DFFA@<FECGGEGGGGGGDAGGGGGGF?GGFE=4,E8E=9GGGGAF7GFEGGF@FC7GGGGCFA,FDFFCGFEFFFGFFEFDFFFGGGGGGGGGGGGGGGGGGGEEFFGGGFFGFGGGCGGGGGGGGGGGGGGGGGGGGGGGGGGGGFFFGCCCCC
@s1401 309
TAGGGAATCTTCGGCAATGGACGAAAGCCTGACCGAGCAACGCAGCGTGAGTGAAGAAGGTTTTCGGATCGTAAAACTCTGTTGTTAGAGAAGAACAAGGATGAGAGTAACTGTTCATCCCTTGACGGTATCTAACCAGAAAGCCACGGCTAACTACGTGCCAGCAGCCGCGGTAATACGTAGGTGGCAAGTGTTGTCCGGATTTATTGGGCGTAAAGCGAGCGCAGGCGGTTTCTTAAGTCTGATGTGAAAGCCCCCGGCTCAACCGGGGGGGGTCATTGGAAACGGGTAGACGTGAGTGCAGAAGAGGAGAGTGGAATTCCATGTGTAGCGGTGAAATGCGTAGATATAGGGAGGAACACCAGTGGCGAAGGCGGCTCTCTGGTCTGTAACTGACGCTGAGGCTCGAAAGCGTGGGGAGCAAACAGGATTAGATACCCT
+
DG<EFGGGDFGGFDGGGDFGGGGGGGG,F<<E,;@FFF@E<FC+@CCFEFF,CFAECC,CFCF7FFGEFBCEGCFFG<F<F9EF=BEFFFC,E8D<FCCE<=FEFAFGFFFFCCEFEEDGGGCFFCGCG<FAF,CBDFFGGGG8FGCEE>:+@C@<,<FGC>FC*,8,<FFEF@*FB;>FCCCFFCF8<<F,>8,2=+,8/*8=<,FB:<FGE::+<FF9(G751,:5=F<>7;<7/<,FA<8</,<:<:91<B5***FGFEF>5**@+C@+B,GD8E,AA8,,6=,58+44,6,FE+GGFFCEEFA:B,,,99CEGGGFCFFF9FEF@3+,GFEEF@FFF@FEDC,C,C,,GGFAB=9C6FFFDGGGGGDDGGCE<7FCE8EFE9CFCDDFGEFBEFEFF<CGF@EFFC@EFFFB@EEFFFAAFGFFE9F<GGGFCCCCC
@s1401 310
TGAGGAATATTGGTCAATGGGCGAGAGCCTGAACCAGCCAAGTAGCGTGCAGGAAGACGGCCCTATGGGTTGTAAACTGCTTTTATGCGGGGATAAAGTGAGCCACGTGTGGCTTATTGCAGGTACCGCATGAATAAGGACCGGCTAATTCCGTGCCAGCAGCTGAGGTAATACGGAAGGTTCGGGCGTTATCCGGATTTATTGGGTTTAAAGGGAGCGTAGGCCGTCTGGTAAGCGTGTTGTGAAATGTCGGGGCTCAACCTGGGCATTGCAGCGCGAACTGTCAGACTTGAGTGCGCGGGAAGTAGGCGAAATTCGTCGTGTAGCGGTGAAATGCTTAGATATGACGAAGAACTCCGATTGCGCAGGCAGCCTGCTGTAGCGCAACTGACGCTGAAGCTCGAAAGCGTGGGTGTCGAACAGGATTAGATACCCT
+
;CFFFCFFEGFGGGGFGFG8BFGGGGGGFFFFFFGGGGGGGG96CFEFGGG9EEGFEEFDCEGGGGGGGGGFGGCFGGGGGFGGGGGGCGGGCFEGGGA<E9CFGFGDFG<FGGGFGG9<FGGGGFGGG7FGGGGGGGGD=CCFGGGAFAFGFGG7CGCCFCC@7,<::FGFFG>FEE7F:CFG7FCFCCFC9CCFE5C:FFFF;:?GG.<>C0E-GEG9=38EF<80CCCGFG>>G:FF@55CFFEDF:EFEEGECFGGDGGFFGC9FCE?=FEEEAC@@9FCEFDC,B@,+GGGGGGF9CCFD>=?EE8,+,8CGEECDF@6*8+EGFC,CFEFDE<GGGFF,B=GGFEE@CDGGGGGGF@8,,FGEGFFDFF@GGGGGGGFCGEDGGFFC,DGGGGGGGFC@CEGFFCCEFGGFF9FGGFGGGGGGGGCCCCC
@s1401 26341
TGAGGAATATTGGTCAATGGGCGAGAGCCTGAACCAGCCAAGTAGCGTGCAGGATGACGGCCCTATGGGTTGTAAACTGCTTTTATAAGGGAATAAAGTGAGTCTCGTGAGACTTTTTGCATGTACCTTATGAATAAGGACCGGCTAATTCCGTGCCAGCAGCCGCGGTAATACGGCAGGTCCGGGCGTTATCCGGATTTATTGGGTTTAAAGGGAGCGTAGGCCGGAGATTAAGCGTGTGGTGAAATGTAGTGGCTCAACCTCGGCACTGCAGCGCGAACTGGTCTTCTGGAGTACGCACAACGTGGGCGGAATGCGTGGGGTAGCGGTGAAATGCTTAGATATCACGAAGAACTCCGATTGCGAAGGCAGCTCACGGGAGCGCAACTGACGCTGAAGCTCGAAAGTGCGGGTATCGAACAGGATTAGATACCCT
+
EFFFGGGGGGGDFGGGGFGGEGGEEGGGGGGFGGGGGGFGFEEDAFGGGGGGG@EE8FEGGGG?ECFDFFCGGGFDGFGGCFGGGGGGGGGBFFGGCCFGGGF9EFGG8C:FGDGGGGGGGGGFFB9DFFFGGGFGGGGFG?CCFGDCFGGGGGFDD,DGFFCGGE7F:FEG@FCC*>:CGGG@7FDEGGGGGG?EEEFFG0GFFF.<FFFG/3?;GBGGFBGFFGGFFGG>G<FAEFEC#@=73<?FGG=F@<C:F@GFFCCC&GGCFGECCGGE>@6CDGFFFBF98A,F5EEC8GGGF<DGGGFFE@@E>@B+CEF<A,EB9FEFFFGFFGE,EDGDF=<8GGGGECGFC=77GGGEGGGGFGEGFEEFGGGGGGGGGGFEFCFFDEGGGGGGFFEFDBGGFGGGGGGFGGGGGFCFGGGGGGGGGGFB@CCC
@s1401 312
TAGGGAATCTTCCACAATGGACGCAAGTCTGATGGAGCAACGCCGCGTGAGTGAAGAAGGGTTTCGGCTCGTAAAGCTCTGTTGGTAGTGAAGAAAGATAGAGGTAGTAACTGGCCCTTATTTGACGGTAATTACTTAGAAAGTCACGGCTAACTACGTGCCAGCAGCCGCGGTAATACGTAGGTGGCAAGCGTTGTCCGGAGTTATTGGGCGTAAAGCGAGTGCAGGCGGTTCAATAAGTCTGATGTGAAAGCCTTCGGCTCAACCGGAGAATTGCATCAGAAACTGTTGAACTTGAGTGCAGAAGAGGAGAGTGGAACTCCATGTGTAGCGGTGGAATGCGTAGATATATGGAAGAACACCAGTGGCGAAGGCGGCTCTCTGGTCTGCAACTGACGCTGAGGCTCGAAAGCATGGGTAGCGAACAGGATTAGATACCCT
+
GGGFEGGGGGGGGGGGGFGGGG+@@FFFGGGGGGCFGFGGGGGGGEC@:BCFGGGGGG@FGFFGGCC@DGCBEFGGGFGC<5C<FG99?FFGEGDCGGGGGGFEFG,CFC<CGGGGGGGGGGGGGDCEG?CC?DGGGGGFFFGFFFF7F7F+FCFFF+5@C73<<FAFGGGGGECEEFFC<:FCGGGAEGG7CCFFG<FFGG&?C9BAG1=CFCEDD:<>BBEGF:?9*CE>FGFCFGC;>FFCFF9FD<8?GGGDFCDA@FGCAFGGFACG>FDGFGFFFE<DC,,FFA,A,D<FFGGEAFGCEGFFDE=E5E9=E@FE8GFFFFFFB@=FFF9GF?CCGGFGFGGGGGGGFE9F9GGGGGGGGEFECF7CCCGGGGFGFGFDCGGGGGGEGGGCGGFGGGGFCGGFFFFGGFFGGGGGGGFGFGGGGGFCFGGGCCC<@
@s1401 21562
TGAGGAATATTGGTCAATGGGCGAGAGCCTGAACCAGCCAAGTAGCGTGCAGGATGACGGCCCTATGGGTTGTAAACTGCTTTTATAAGGGAATAAAGTGGGAGTCGTGACTCTTTTTGCACGTACCTTATGAATAAGGACCGGCTAATTCCGTGCCAGCAGCCGCGGTAATACGGAAGGTCCGGGCGTTATCCGGATTTATTGGGTTTAAAGGGAGCGTAGGCCGGAGATTAAGCGTGTTGTGAAATGTAGATGCTCAACATCTGCACTGCAGCGCGAACTGGTCTCCTTGAGTACGCACAAAGTGGGCGGAATTCGTGGTGTAGCGTGGAAATGCTTAGATATCACGAAGAACTCCGATTGCGAAGGCAGCTCACTGGAGCGCAACTGACGCTGAAGCTCGAAAGTGCGGGTATCGAACAGGATTAGATACCCT
+
GGGGGEFGGGGGGGGGGGGGGDGGGGGGGFFGGGGGGGGGF@EFGGGDGGGGGGGGGGGGGGFDF8CFGGGGGFFGFDCFGGGGGGACEE8CE<<EFDGGGG8FFGGGGGGGGGGGGGGGGGGGGGGGGGGGGEA@FA=<DFCFEGEGGGGGG8FFGGGGGDGGEDGDGG>FGGGGGGGGGGFGGC=FGGGFECFFG<GGG?(GGGCCCC:+CGCFGDEFFFCF<FEFE>@.B<EBEDGGFF;@EFGGF:CF<7FECFC@FGGGGFC.CGFGEDEF@G34=GFFEFDFDDDF5ECFC9CFC,EFEECCCCE=FGGGEFFF=EDG=F@5,,FGDFFFGGGGFDC,@GGGF<,FC8>,CDFDGEGGGGFGFCC8DGFGGGGGGGGGFGEFCBCGFA<FGGGGGGGF8GGGGFCFGGGGGGGFACEGGGGGGCGCCCCC
@s1401 314
TGGGGGATATTGCGCAATGGGGGCAACCCTGACGCAGCAACGCCGCGTGAAGGATGAAGGTTTTCGGATTGTAAACTTCTTTTATTAAGGACGAAAAATGACGGTACTTAATGAATAAGCTCCGGCTAACTACGTTCCAGCAACCGCGGTAATACGTAGGTAGCAAGCGTTGTCCGGAGTTACTGGGTGTAACGGGTGCGTAGTCGGCTTTGCAAGTCAGATGTGAAATCTATGGGCTCAACCCATAAACTGCATTTGAAACTGCAGAGCTTGAGTGAAGGAGAGGCAGGCGGAATGCCCCGTGTAGCGGTGAAATGCGTAGAGATGGGGAGGAACACCAGTGGCGAAGGCGGCCTGCTGGGCTTTAACTGACGCTGAGGCACGAAAGCGTGGGTAGCAAACAGGATTAGATACCCT
+
6CFE7CCFF,CCFCGGD@FFGECFFGG,B<EEF,6@FEEAFFG>>+@==7,<CAEEFGCFBFA+FCF@C@,C,5EB,FF9BCCGGFFGC<ECCEEFCCFFGGDG:FFGFGGGC<FDGGCF98BFGGEFFFFG,>C,>FGGGG,@:>CCE><@,8,1,73<,3,:@;:CC**8=:C*4=#C4F9FCGFC.4=D,7#=E5(><E7#1/9.@EFCE@:7FFAD,,,@7@1EGFFFAEFB@,7>F8DF9D=>DEB9F@@F<;B=3@,D?,F8FDD<5CCE<E?<,GFFFFFF+C8BA>@C=7CC7EA48*DFCA?9C,4?7,<C;?=?,<?EF??9C7DEF8EFF@EE@GGGGFFC@FF@F@FEGFFFAGFEFEFC@,B<@9GDFF7GFDGGGGGGFFF,DFCF@EE<CCGGGGGFC@A-C
@s1401 27008
TGGGGAATATTGCACAATGGGCGCAAGCCTGATGCGGCCATGCCGCGTGTATGAAGAAGGCCTTCGGGTTGTAAAGTACTTTCAGCGGGGAGGAAGGGAGTAAAGTTAATACCTTTGCTCATTGACGTTACCCGCAGAAGAAGCACCGGCTAACTCCGTGCCAGCAGCCGCGGACATACGGAGGGTGCAAGCGTTAATCGGAATTACTGGGCGTAACGCGCACGCCGGCGGGTTGTTAAGTCAGTTGTGAAATCCCCGGGCTCAACCTAGGAACTGCAACTGATACTGGCAAGCTTGAGTCTCGTAGAGGGGGGTAGAATTCCAGGTGTAGCGGTGAAATGCGTAGAGATCTGGAGGAATACCGGTGGCGAAGGCGGCCCCCTGGACGAAGACTGACGCTCAGGTGCGGAAGCGTGGGGAGCAAACAGGATTAGATACCCG
+
CCEFEEGGGGGGGGGGGFFCAF:7FGGGGGGGAC97+8+@CEFF7BFF=F@F,9EFCCECCE<F,DB@,C@BFEGGFFGC@FF9A?7>7F7++>:AB+,>8,<?,CFG9,@=FGG9DE,8=3=DFGGGGE@FCCC87>E,8D8:FFF7@C>B8:9CFGF*F@CFFG8BFFGGD*44F<AF8;88:/:502E>2C8/5+,;E*?C89,2@C>FEEE5*.*17C>:C(=<5:2#7B>:C<<@)CC<#BF<<:6::@>C2>?>/>0,8,,37,FE8,,FC;@@,@,@@,FF@FF<CFF@C5F87EFFD8GDEF@FB?,,=E8,=,GGF<9GEAF7CF,D9GGGF8<F=E=B,GCFGF,FAA=FBCFECGEB,EFCFGGGGDCGGCCBEBCC<9CF>F:@+FDFC,C@+E@8FF@++FCF<GEGGFFF<FGGFEAGGGC@C@AA-
@s1401 24037
TGGGGAATACTGCACAATGGGCGAAAGCCTAATGCAGCGACGCCGCGTGAGCGAAGAAGTATTTCGGTATGTAAAGCTCTATCAGCAGGGAAGATAATGACGGTACCTGACTAAGAAGCACCGGCTAAATACGTGCCAGCAGCCGCGGTAATACGTATGGTGCAAGCGTTATCCGGGTTTACTGGGTGTAAAGGGAGCGCAGGCGGTGCGGCAAGTCTGATGTGAAAGCCCGGGGTTCAACCCCGGTACTGCATTGGAAACTGTCGTACTAGAGTGTCGGAGGGGTAAGCGGGATTCCTAGTGTAGCGGTGAAAGGCGTAGATATTAGGAGGAACACCAGTGGCGTAGGCGGCTTACTGGACGATAACTGACGCTGAGGCTCGAAAGCGTGGGGAGCAAACAGGATTAGATACCCT
+
GFCGGGGGGGGGGGGGGGGGGGGGGGGGGGGGGGGGGGFEGGGGGGGFEGGGGGGGGGGGGGGGGGG:BFFEGFGFGGGGGGGGGGGGGGGGFGGGGGFGGGGGGGGGGGGGGGGGCGGGGGGDGGGGGGGGGGGGGGGGG<CEGGGGGGEGGGGFFGGGGGGGGCFFF@@8FFGGGGGG7FGGGGCBCE@9EFGFGGBD=CEGE=CCC>ECEC,/F?GGFCGGGGGFGGGGGGGCEFGGGG<EEEEEGEDCGEFFFG66=<FGF<FD=CFEFGFFCCEECGFFGC7@GCFCGE9E8B8BFF8@)GCGFFEF?,@F>C,DFDBA<GGFB?EE8,:,4,FF7FCB=C:GEFFE<C9FAF=8GGGGGGEGFC;GGFFGFGFCFFFF;BECGGGGFFEFFF9@FGGGGFAGGGEA-CCC
@s1401 26064
TGAGGAATATTGGTCAATGGGCGAGAGCCTGAACCAGCCAAGTAGCGTGCATGATGACGGCCCTATGGGTTGTAAACTGCTTTTATAAGGGAATAAAGTGAGTCTCGTGAGACTTTTTGTATGTACCTTATGAATAAGGACCGGCTAATTCCGTGCCAGCAGCCGCGGTAATACGGAAGGTCCGGGAGTTATCCGGATTTATTGGGTTTAAAGGGAGCGTAGGCCGGAGATTAAGCGTGTTGTGAAATGTAGACGCTCAACGTCTGCACTGCAGCGCGAACTGGTTTCCTTGAGTACGCACAAAGTGGGCGGAATTCGTGGTGTAGCGGTGAAATGCTTAGATATCACGAAGAACTCCGATTGCGAAGGCAGCTCACTGGAGCGCAACTGACGCTGAAGCTCGAAAGTGCGGGTATTGAACAGGATTAGATACCCT
+
FFFFGFFGGGGFGGGGGGGFGGGGGGGGGGFGFGGGGGGFGGDFGGGGGGGGGGGGGGGGGGGGGGGFGGG@CFGGGDFGGGGGGGGEGGGGGGGFGDFFGGGGGGGFGGGGGFGFGGGGFGGGGGGGGGGCFGGGGFGFGGGGGGGGGGGGGFGGGAFGF=FGGGGGGGGFGD>BGGGCGGFGGGEGGG::CFGGDG?FFGGGGGFGG<FGGGGFFAGDFBEFFGGDC;,GFGF@CDEFGFDCFCF@DFF:?@FGGEEFCGGGGGGDA@8#EEBC9FAEGGFFFDB5,<BADGEFGGGGE<FFF8>7GD=;>FC7CGGFGFEGFFEGGFC9EC<FGGDGGGGGGGGGFEFA@FEFGGGEGGGGGGFFE<DGGGGGGGGGGGGGFCGGGGFEGGGGFBCE8GGFECGCGGGGGGGF9GGFGGGGGGGGGF<CCCCC
@s1401 318
TGGGGAATATTGCACAATGGGGGAAACCCTGATGCAGCGACGCCGCGTGGAGGAAGAAGGTCTTCGGATTGTAAACTCCTGTTGTTGAGGAAGATAATGAAGGTACTCAACAAGGAAGTGACGGCTAACTACGTGCCAGCAGCCGCGGTAAAACGTAGGTCACAAACGTTGTACGGAATTACTGGGTGTAAAGGGAGCGCAGGCGTGAAGACAAGTTGGAAGTGAAATCCATGGGCTCAACCCATTAACTGCTTTCAAAACTGTTTTTCTTGAGTAGTGCAGAGGTAGGCTGAATTCCCGGTGTAGCGGTGGAATGCGTAGATATCGGGAGGAACACCAGTGGCGAAGGCGGCCTACTGGGCACCAACTGACGCTGAGGCTCGAAAGTGTGGGTAGCAAATAGGATTAGATACCCT
+
C,E,+BCEFGEEFFGGFFB@D7@CCFFG,<<@<C<A@,6@+@C@:C@+6C?=FFGGCF,CF:CCFC?:F+F?DCF?E@EEEAFEFFGC,B?,FF9BDCFG,E84,BFFFFCCEF,DF,,8CDGC@F:F<FF,:<=BFG,+:3<FCB@7@>*<33<,8,63DE8?C,88=874#CF<FGFFGF:/C<B**5B:CBF=F:,5/==8>)D9FDEFEFCCGE@FF8/CEFE;@C?>@FGFACGFGGGGG&GFF@$CDFF8@@F:6CF8GGFD9DB<9<GGGFCF>:9GFD8FA@,AEEC+C@GGGEGG?C7AFA,F@CC@,GGGEE>EFGGFGFE@,F<FAC8EGGGGGFEFCEFE@9F9GFBFGDGFAGFCCBCGF8FC8GGG@GGGFDFEGGFGGGGGGE<GDFGGEC,AGGGCCC@C
@s1401 319
TGAGGAATATTGGTCAATGGGCGAGAGCCTGAACCAGCCAAGTAGCGTGCAGGACGACGGCCCTATGGGTTGTAAACTGCTTTTATAAGGGAATAAAGTGGGTAACGTGTGACTTTTTGCATGTACCTTATGAATCAGGACCGGCTAATTCCGTGACAGCAGCCGCGGTAATACGGAAGGACCGGGCGTTATCCGGATTTTTTGGGTTTAAAGGGAGCGTAGGCCGGAGAGTAAGCGTGTTGTGAAATGTAGTGGCTCAAACTCTGCACTGCAGCGCGAACTGGTCTTCCTGAGTACTGGCAACGTGGGCGGAATTCGTGGTGTAGCGGTGAAATGCTTAGGTATCACGAAGAACTCCGATTGCGAAGGCAGCTCACGGGAGCGCAACTGACGCTGAAGCTCGAAAGTGCGGGTATCGAACAGGATTAGATACCCT
+
CFFGGGFGEFEE9CFGGAFF,CFGGGEGGGCGGGG84AFGGG<<9FFEFC@FFGGEFECEGGDEF8FCACFFGGA9FGGGGG,EFGGGGCEGGG?EGFAFFC>,=,CF7=<9AA?F<FFGGFC<F5<FBDFGCFC,C9:D+B=:FGGGFFAFA<>+:FGG,,:@7>FGEGDF,?1>FCGG,44*1*8CFF1*5:<CCC7B++<F:C8*;<FG@9CG<6C<B:E66CGD?8#0>?F<G:ECCF@;,DACA>3,@:C1@72<#CFGFF<@CDD70;,$>8/67CGFGDDD,F<A+C@B8,,GE8ECB+@CE8@@+@@7GGGGFFEGFE@EDEC?:,<F@9<,:,@<=FFFE,<C8=>,?@E@F:@FC<,GFFEA:@C:+<EDEGFCCCCCGGCGGCCG@CGFDFFFAFEGF@C@B8FGGF9DCGFGF9GGGGF@C@@B
@s1401 320
TGAGGAATATTGGTCAATGGGCGAGAGCCTGAACCAGCCAAGTAGCGTGCAGGACGACGGCCCTATGGGTTGTAAACTGCTTTTATAAGGGAATAAAGTGGGTCACGTGTGACTTTTTGCATGTACCTTATGAATAAGGAACGGCTAATTCCGTGCCAGCAGCAGCGGTAATACGGAAGGTCCGGGCGTTATCCGGATTTATTGGGTTTAAAGGGAGCGTAGGCCGGAGATTAAGCGTGTTGTGAAATGTAGTGTCTCAACCTCTGCACTGCTGCGCGAACTGGTCTTCCTGAGTACGCGCAACGTGGGCGGAATTCGTGGTGTAGCGGTGAAATGCTTAGATATCACGAAGAACTCCGATTGCGAAGGCAGCTCACGGGAGCGCAACTGACGCTGAAGCTCGAAAGTGCGGGTATCGAACAGGATTAGATACCCT
+
9CFFGFFGGGGFGFGGGGDBEGEG@EGFF<FFGGCFDGFFCEFFFGGFGGGGGGFEGGGGGEEGFFGFF@7BFDFFGGGGGFFGGGGGGGCGGFGAEFGFG84B8FCFFFGGGFFCFFFGAF9FFFFGEDF?FGGGGGFG,BBFCGCFFGFFGC7<FFC<ADF,3,@CFEF,@@:C*FFDGFFGG*>FFG@ECFE@C/<FFFGGGCF*<CF9.6-2<>?&)3:*::DGF?EGG=<)7GC6A:,CCGFGG>102>-68F>8+>AFFEFC:D@9#:5F@C/E:BF<>3B8,,DD6EEC8F:7CDFF?=+C@,E>9,@BCGGFGFF>9>@,?9,,GGGFFFC8F=9,CGGDF:,,FEFBB,F7@4,,FEEGGFECECCDCF@8+CFC;,F:CFFEGFFC,FF8GCEE@@CGEBCFDFGGGGFFGFFFE9GFGGFCCCCC
@s1401 321
TGGGGAATATTGCACAATGGACGCAAGCCTGATGCAGCCATGCCGCGTGTATGAAGAAGGCCTTCGGGTTGTAAAGTACTTTCAGCGGGGAGGAAGGGAGTAAAGTTAATACCTTTGCTCATTGACGTTACCCGCAGAAGAAGCACCGGCTACCTCCGTGCCAGCAGCCGCGGTAATACGGAGGGTGCAAGCGTTGAGCGGAATTACTGGGCGTAAAGCGCACGCAGGCGGTTTGTTATGTCAGATGTGAAAGCCCCGGGCTTAACCTGGGAACGGCATCTGAGACTGGCAAGCGTGAGTCTCGTAGAGGGGGGTAGAATTCCAGGTGTAGCGGTGAAATGCGTAGAGATCTGGAGGAATACCGGTGGCGAAGGCGGCCCCCTGGACGAAGACTGACGCTCAGGTGCGAAAGCGTGGGGAGCAAACAGGATTAGATACCCT
+
EC8FCEGGGGGCGGGFGGG8,CBFGGGFGF@FGFAFFGEFF8FGGGGGGEFFAFAFGGGGFGFDFFEEGDCF9FGFEFGGABD<ECBFC7@>FE<B@4B?FFFFGDC<9DGFFGG,<9FF,>DFBF>:DF:D8CBEFGGGCFFCF:C:CGG>,@FFGEG>FGFG7BCCGGECEGDFGGGG7FFF*4=CFGFCGGD5*+3:EE5@CECCFGG28C38F?4>7@CFG6EGE=C>0;8.8<#<:C7<-<AFFGCE:GF?>8>CEC*:?C2?;C>+83*CCF8,,73@96FD@+>+AB<<CGF@+7<GGGF>F@+DFEE4E8E8EEE=?DFGGB@+F<FE?7FCEFGGDGFFFCEGFC:<CC<>F+=,CGGEFFB=CFGEFB@CAFCEF<@@C6@EGGFGGGFC@FEGEGEFC;EGGGGFGF@FFFCGGGFDGGDAGGGGCCCCC
@s1401 322
TGGGGGATATTGCACAATGGAGGAAACTCTGATGCAGCGACGCCGCGTGAGTGAAGAAGTATCTCGGTATGTAAACTTCTATCAGCAGGGAAGAAAATGACGGTACCTGACTAAGAAGCCCCGGCTAACTACGTGCCAGCAGCCGCGGTAATACGTAGGGGGCAAGCGTTATCCGGATTTACTGGGTGTAAAGGGAGCGTAGACGGATGGACAAGTCTGATGTGAAAGGCTGGGGCCCAACCCCGGGACTGCATTGGAAACTGCCCGTCTTGAGTGCCGGAGAGGTAAGCGGAATTCCTAGTGTAGCGGTGAAATGCGTAGAGATTAGGAGGAACACCAGTGGCGAAGGCGGCTTACTGGACGGTAACTGACGTTGAGGCTCGAAAGCGTGGGGAGCAAACAGGATTAGATACCCT
+
CGGGGFGGGGFGGGGGGGGGGCGGGGGAFCGGGGGGGGFGGGGGEGGBF7:<CF9FFGGFGFFFGEDCFFFFGGGGGGGGGGFGGGGGGGFFGGGGGGFCFGGGGGDFFGGFGGGG,DFGGC>FGGGGGGGGGG8DD,FF<DCFFFCF<@FEGCFDF@EGG<FC7BEGFFGCFFGGGGCGGG:EFG<GGG2BEFGF:7<EDCEECC9.EG?@F;C:9?F<FFC?D.GFCF@FFGE?>FC;:@1EF@EDFFFFGC;@C?=272@9:(8-@%AF8EAFAGGDFF;GECB+C,E@,,;@E<E5F9@+*GFGFAF,4:?FDE9,F9,DAFFGB5EC6:,CB,,FB:F<E@7GGGGGEC<C,CEGGGGGF@@B,F:DGGGF<CB,DCFC6BFGGGGFFEDFC6E<CFGF@F9GGGFCCCCC
@s1401 323
TGGGGAATATTGCACAATGGGGGAAACCTTGATGCAGCGACGCCGCGTGGAGGAAGAAGGTCTTCGGATTGTAAACTCCTGTTGTTGGGGAAGATAATGACGGTACTCAACAAGGAAGTGACGGCTAACTACGTGCCAGCAGCCGCGGTAAAACGTAGGTCACAAGCGTTGTCCGGAATTACTGGGTGTAAAGGGAGCGCAGGCGGGAAGACAAGTTGGAAGTGTAATCCATGGGCTCAACCCATGAACTGCTTTCAAAACTGTTTTCCTTGAGTAGTGCAGAGGTAGGCGGAATTCCCGGTGTAGCGGTGGAAGGCGTAGATATCGGGAGGAACACCAGTGGCGAAGGCGGCCTACTGGGCACCAACTGACGCTGAGGCTCGAAAGTGTGGGTAGCAAACAGGATTAGATACCCT
+
FEGGGGGGGG9FFFGGGGGGCCCEFEFF@AFFGGFFGGEFGGECEGG::FFFGGGGGG?E8CFGG=FEEGDFGGGGFFGGE:BFE8BFC7CFGGGGGGGGFFGGF7FGG<=FGGGFGGGCFFG=CEFCFFD7<FGGGGFFF@E7CFGEBFGGGGGGFFGGFGG@EFG=:FFEGFGE@:<FCGFGFCGF#<FGGG7FDDEFEEGGCFFFGC@;FFC<GGGFDFFDBAGGF=GGFEG/8GF@<@<GG<GGD<FFGGGACADFGFFFCFGFGFFGGF65@EA#@EDEECCFEFC6,,+GDGEF9,+7FGGFFF=<=F4+GGGGFEDGEDGGGEFFCFFC6EFEGFEGGGGGGEGFFCGGFFFFGCF8FGGGGECDGGGGCGGGGEGFGGGGGGFFGGGFFFFGFGGGGF9GGGGCCCCC
@s1401 21281
TGAGGAATATTGGTCAATGGCCGAGAGGCTGAACCAGCCAAGTCGCGTGAAGGAAGAAGGATCTATGGTTTGTAAACTTCTTTTATAGGGGAATAAAGTGGAGGACGTGTCCTTTTTTGTATGTACCCTATGAATAAGCATCGGCCAACGCAGTGCCAGCAGCCGCGGTAATCAGGAGGATGCGAGCGTTATCCGGATTTTTGGGGTTTAAAGGGTGCGTAGGGGGGGATTTAAGTCAGCGGGTAAAGTTTGTGTCTCAACCATAAAATTGCCGTTGAAACTGGGTTACTTGTGTGTGTTTGAGGTAGGCGGAATGCGTGGTGTAGCGGTGAAATGCATAGAGATCACGCAGAACTCCGATTGCGAAGGCAGCTTACTAAACCATAACTGACACTGAAGCACGAAAGCGTGGGGATCAAACAGGATTAGATACCCT
+
?EFGGGGGFC@FEFFE,FEEGEFFDEDEG9FDF@FFGGGGGG@F:6@+@@FGGGGGFGG-<,CEFGGFFFCG<DDFGGF9CFFGF9<CFECEF8EEGG9FGGGGGG:8+4,BFGFF<:CFFCFFE<CBFE<FGFEFDG9FCAC>C+6DF+@+8@FC<7@BCCC<<@FC:*5<,,2?:<*>:DFEC:*<FCE3;754:FE2+5#B?<GFFCCGGG0;5/4*051#@,%7,AA1<D,BEDF:>:+,;733,CD8<C388C>B,,BF;CAA+C7DGDFFD>7,@8,GGGF<>B++*C88FF@,DFFF<6ECCBC=77EB,C4,,A8E@8,,9,,,5D?EFFB@94,FBF@@<?9FDCFF:C8EEFCB=AFFF?GGGGFFCE8F<FFDFACFE<,E,GGGF@F8FFFFEFGGGFFEECCGFFGGFFFF@,GGGFFCCCCC
@s1401 325
TGAGGCATATTGGTCAATGGGCGAGAGCCTGAACCAGCCAAGTAGCGTGCAGGAAGACGGCCCTATGGGTTGTAAACTGCTTTTATAAGGGAATAAAGTGAGCCTCGTGAGGCTTTTTGCATGTACCTTATGAATAAGGACCGGCTAATTCCGTGCCAGCAGCCGCGGTAATACGGAAGGTCCGGGCGTTATCCGGAGTTATTGGGTTTAAAGGGAGCGTAGGCCGGAGATTAAGCGTGTTGTGAAATGTAGATGCTCAACATCTGCACTGCAGCGCGAACTGGTTTCCTTGGGTACGCACAAAGTGGGCGTAATTCGTGGTGTAGCGGTGAAATGCTTAGATATCACGAAGAACTCCGATTGCGAAGGCAGCTCACTGGAGCGCAACTGACGCTGAAGCTCGAAAGTGCGGGTATCGAACAGGATTAGATACCCT
+
CFGF<,BEF9@EEGGGGDBFEGEGCE+C,<EEFFFGGEFEEFGGAFEFDEGGGGG8FFFFGEG7CCEFFC=CFFGGGFF?CFFFGGFGG9ECE,C?F9FFGGGGGGECGGGGGGGGGFDGGGGFE<EFGCCCFEC,A,A,ABFCFECFFGFG<FGDFF8D8<FFF7@FGEBEF,3>>F7CF915>CE<FGEFF9<F(#F,FGGFEFG?<8CFD:?4GFEGB:>E<>E8C9FG>7DFGGGFCFGGGDGGGGGF3,FFCCGGFGGGGGGG==EEEG?F0DEE?FGGFGGGF@GGDCCCEE@?CFGFGGGGGFC,FGGEGGGGGGGGFGGGCFGGFC,<CGFFFFFFFGGFGGGFDFECFGGGGGGGFFGGGGGGGGGGGGGGGGGGGFEGGFCGGGGGGGGGGGGGGGGDGGGGGGGGGGGFGGGFFGGGGGGCCCCC
@s1401 27573
TAGGGAATCTTCGGCAATGGGGGCAACCCTGACCGAGCAACGCCGCGTGAGTGAAGAAGGTTTTCGGATCGTAAAGCTCTGTTGTAAGAGAAGAACGTGTGTGAGAGTGGAAAGTTCACACAGTGACGGTAACTTACCAGAAAGGGACGGCTAACTACGTGCCAGCAGCCGCGGTAATACGTAGGTCCCGAGCGTTGTCCGGATTTATTGGGCGTAAAGCGAGCGCAGGCGGTTTAATAAGTCTGAAGTTAAAGGCAGTGGCTTAACCATTGTTCGCTTTGGAAACTGTTAAACTTGAGTGCAGAAGGGGAGAGTGGAATTCCATGTGTAGCGGTGAAATGCGTAGATATATGGAGGAACACCGGTGGCGAAAGCGGCTCTCTGGTCTGTAACTGACGCTGAGGCTCGAAAGCGTGGGGAGCAAACAGGATTAGATACCCT
+
FFGCGFGGGFCGGGGGGGGFGDGGGGGGGGDFGGDGGGGGGGGGGGG+@FGGGGFFFFFFFF9CFFGEEGEFGGGGGGGGGGGGFFGGGFGGGGGFGGGFFGFGGGFFGGGGG@FGGGGGGGGCGGGGGCFGFGGGGGGGGGG8CEFCFCFDGGGGGGGGGFGGCFFGGFGGGGC:F:CEF@FGG,2<:CCBECCECEAEGG8,;<FGGG@FFGG>EFFFFFFEF7CDCEGGGGGFF@E3A,C<@@EFFGFGGGD@,<9CGGDCFCEFCGFC=C4,4:FFFC>=<FGEF9GFEEB,EBGGFGGGGGGGGFAF,GFFGGCGGGGGGGGECAECGGGGGEEGGGGGGF;FGFGGEFECFFGFFEGGGEEGEGFCCGGGGGGGGFFGFGGFGGGGGGGGGGGGGGGGGGGGGF:GGE@EFFGGFAFCFFGGGGFDGGGGCCCCC
@s1401 26693
TGAGGAATATCGGTCAATGGACGAGAGTCTGAACCAGCCAAGTAGCGTGCAGGATGACGGCCCTATGGGTTGTAAACAGCTTTTATAAGGGAATAAAGTGAGTCTCGTGAGACTTTTTGCATGTACCTTATGAATAAGGACCGGCTAATTCCGTGCCAGCAGCCGCGGTAATACGGAAGGTCCGGGCGTTATCCGGATTTATTGGGTTTAAAGGGAGCGTAGGCCGGAGATTAAGCGTGTTGTGAAATGTAGATGCTCAACATCTGCACTGCAGCGCGAACTGGTTTCCTTGAGTACGCACAAAGTGGGCGGAATTCGTGGTGTAGCGGTGAAATGCTTAGATATCACGAAGAACTCCGATTGCGAAGGCAGCTCACTGGAGCGCAACTGACGCTGAAGCTCGAAAGTGCGGGTATCGAACAGGATTAGATACCCT
+
FGGGGGGGGGGFGEEGGGGFFEFFFCFGGEFGGGGGCFDCEFGGGGE:7FFFGEFGGFEFGGGDF8FFGFGEGGGGEFFGF,FFFDFD9FCFG?EFGFGFDFFGGG?DFGCGGFGGGGGGGGGGFGGFGGGGGGGA<FFGGGGDGCFGF9DADAFGGGDGGGGF7CEGEGGGF?CFC78CC;FCC8,=CBGC<C<:5EFCCEFFC+<<F<<8FF?A>DG>=FGDFGDGGGGGGGGDGD@@@EFFCFGF>GGFFF8@>FFDCFGF,<CFGF<70?9DECDECGFFFCDD,<?F?EGCEGCFE<GGCGGGCEAFCGGCCDDF=AEC>EEEEFFFE9FGGGFAFDGGFF<DGGEC=:7DDGGGCDGDGE@GECFEEEFFGFGGGGGGFGEF7GFEGGGGGFCB,CGFF@GGGFECGGGGFFEFGGGGGGGFGFGCCCBC
@s1401 328
TGAGGAATATTGGTCAATGGGCGAGAGCCTGAACCAGCCAAGTAGCGTGCAGGATGACGGCCCTATGGGTTGTAAACTGCTTTTATAAGGGAATAAAGTGAGTCTCGTGAGACTTTTTGCATGTACCTTATGAATAAGGACCGGCTAATTCCGTGCCAGCAGCCGCGGTAATACGGAAGGTCCGGGCGTTATCCGGATTTATTGGGTTTAAAGGGAGCGTAGGCCGGAGATTAAGCGTGTTGTGAAATGTAGACGCTCAACGTCTGCACTGCAGCGCGAACTGGTTTCCTTTAGTACGCACAAAGTGGGCGGAATTCGTGGTGTAGCGGTGAAATGCTTAGATAGCACGAAGAACTCCGATTGCGAAGGCAGCTCACTGGAGCGCAACTGACGCTGAAGCTCGAAAGTGCGGGTATCGAACAGGATTAGATACCCT
+
CFGFGFGGGGGGGGGGGGGGFGGGGGGGGDFGGGGGGGGCFGGGGGGFEEGFGGFFFGGGGGGDGGGGGGGCFGGGGGGGGGGGGGGGGGGDFGAEFFGFGGGGGFDF8FFFCGGGGGGGGGGGGGGFGFGCFGGGGGGFGGGGGG@FFFFFGGGGFGGGCEFFDDCECFGGFGGGGGGGFGGGGDGGGEFGC:C):6FGCEGGF<:CFFF@G?FFGFGGF?8FGGG+<:?FGGBAEGECEFGFECC<GFFGF@:,FC>@FGGFGGG00>>:GC@+4G=EEFCFF8,DE8,,FGGGGGGGGGGGDGF7DEAGGFGGGFFECD>GBEGGF9E5@GFGFFEAGFFF,FGGGGGGGCGGGFFGCDEGF9FGGFGGGGGGGGEGFF7EAAEGFEGGGGGGGGGGFFGFA:@GGDGGGGGGGGGFFGGGGGGGGGFB@ABB
@s1401 329
TGAGGAATATTGGTCAATGGCCGAGAGGCTGAACCAGCCAAGTCGCGTGAAGGAAGAAGGATCTATGGTTTGTAAACTTCTTTTATAGGGGAATAAAGTGGAGGACGTGTCCTTTTTTGTATGTACCCTATGAACAAGCGTCGGCTAACTCCGTGCCAGCAGCCGCGGTAATACGGAGGATGCGAGCGTTATCCGGATTTATTGGGTTTAAAGGGTGCGTAGGTGGTGATTTAAGTCAGCGGTGAAAGTTTGTGGCTCAACCATAAAATTGCCGTTGAGACTGGGTTACTTGGGTGTGTTTGAGGTAGGCGGAATGCGTGGTGTAGCGGTGAAATGCATAGATATCACGCAGAACTCCGATTGCGAAGGCAGCTTACGAAACCATAACTGACACTGAAGCACGAAAGCGTGGGGATCAAACAGGATTAGATACCCT
+
CFGGGGGGFFGCGGGFGGGGDGGGGGEFGGGGGGGGGGGGGGG,BFECFCFGGGFF=CEGGGG9FFFDEFGGGGGGGGGGCFGGGGGFFGGFFGGEFFFGGGGGGGGGGDFGGGGGGGGFFGGGGGGDFGFGGGGDGGGGG+CEGGGGGFGCGGGGGGGGFFGGGDDGGGGGGDEEGGGEFGFB9FDGEG@7BCG<GGDEG0FCC;B<FGG@?FD>EAGGBEECFGFCCE@CFFFAFDC:?CFDEFF>>@@:FGGFGGFEGCGDA@CGGEC97C@FCCGEFFFG3FEAEAA4+=,FCFEF89EFFCBB7ECEBDEGGGFCFEF@BCEFCFFF9FGFEFFGFFFEDFBC@9GGGGGF7D<@CGGGGGGGF<EEAC@FC;<<FEGGGGFGDGFFGGGGFGF@C@GFFFF7GDGGGGGGGFFFFFFGGFGGGFC<CCCC
@s1401 21349
TGAGGGATATTGGTCAATGGGCGAGAGCCTGAACCAGCCAAGTAGCGTGCAGGATGACGGCCCTATGGGTTGTAAACTGCTTTTATAAGGGAATAAAGTGAGAGTCGTGACTCTTTTTGCATGTACCTTATGAATAAGGACCGGCTAATTCCGTGCCAGCAGCCGCGGTAATACGGAAGGTCCGGGCGTTATCCGGATTTATTGGGTTTAAAGGGAGCGTAGGCCGGAGATTAAGCGTGTTGTGAAATGTAGACGCTCAACGTCTGCACTGCAGCGCGAACTGGTTTCCTTGAGTACGCATAAAGTGGGCGGAATGCGTGGTGTAGCGGTGAAATGCTTAGATATCACGAAGAACTCCGAGTGCGAAGGCAGCTCACTGGGGCGCAACTGGCGCTGAAGCTCGAAAGTGCGGGTATCGAACAGGATTAGATACCCT
+
EGGGGCFGGGGFGGGGGGGGGGGGGGGGGCGGGGGGGCFFGGGGGGGGGGGGGGGGGGCFEGGGGGGGGGCGGGGGGGGGFGGGGGGGCFCECF@FGFGGGGDFEFFGGFFEGGGFGGGGGGGGGGGGGGGGCCGEGGCFGGDGGGGGFGGGGGGGGGGF@EGGDEGCGGGGGGC7FEEGGGGGGGGGGGGGGFGG1.=CFFCC5F=C=GGG;C4FFBGDFFEGFGFDC=CFGGDDCGFGCFEFDCG>>CFC>E?@8EGGCFFFAFGFFFCF<EEFFBEFGGGGGGGCGDDF?EECEF9F,EBGEGGEFE=C47E@EDCFAA=@5@+,CEAE9FFE@,@,ECFF?FECE<F9CGGFFBB4+:F7FACGF8GGFCGGFC:CCFCGFEEEGFFGGGGGFFGEGGGGGGGGCDGFGFFEGGGFFFGGGGGGGGGCCA@C
@s1401 331
TAGGGAATCTTCCACAATGGACGCAAGTCTGATGGAGCAACGCCGCGTGAGTGAAGAAGGGTTTCGGCTCGTAAAGCTCTGTTGGTAGTGACGAAAGATAGAGGTAGTAACTGGCCTTTATTTGACGGTAATTACTTAGAAAGTCACGGCTAACTACGTGCCAGCAGCCGCGGTAATACGTAGGTGGCAAGCGTTGTCCGGAGTTATTGGGCGTAAAGCGAGTGCAGGCGGTTCAATAAGTCTGAGGTGAAAGCCTTCGGCTCAACCGGAGAATTGCAGCAGAAACTGTTGAACTTGAGTGCAGAAGAGGAGAGTGGAACGCCATGTGTAGCGGTGGAATGCGTAGATATATGGAAGAACACCAGTGGCGAAGGCGGCTCTCTGGTCTGCAACTGACGCTGAGGCTCGAAAGCATGGGTAGCGAACAGGATTAGATACCCT
+
GGAFFGGGGGCFGGGGGGGFGGGGEGGEGCECCFFCAFGGFDGGGGGCEED<FD9EEEECFFFG9=FFFE7+FG?<EFC,C<FEGE9FFFC,CFEFGGGGGFGFD<9,BCF?,F@F9FFFGGGGF9=CFG7?EFEAFF9DFGGDGFCFEEFEGG,DFCBBF@<FFCC8,@CEEFGGGG;FFFFG<F:8C<C;=F7C:CC<E@#<;FE#<CF(==:CCF9;87:EF2<4*>*=+;E7:F.GF:<6,#)F@?,DCF59F@=,8@F76+:C,9FFA,EF8FCDF=66=CGFFFEEA9EF<+EECFGGFEAC<==E,EGFECCGGF?8=A,8+*B@9EF?C,E@C9-,;?,FDFFC,FAEEEFECE<BCF@GGGEGGGGFFDGGFEDGGGGGGGGGGGFBGGFE@GGFCGGFFFGF8FE<6GGGFFC,A<9GGGGGGF<E@CCAA
@s1401 332
TGAGGAATATTGGTCAATGGACGAGAGTCTGAACCAGCCAAGTAGCGTGCAGGATGACGGCCCTATGGTTTGTAAACTGCTTTTATACGGGAATAAAGTGAGTCTCGTGAGACTTTTTGCATGTACCTTCTGAGTAAGGACCGGCTAATTCCGTGCCAGCAGCCGCGGTAATACGGAAGGTCCGGGCGTTATCCGGATTTATTGGGTTTAAAGGGAGCGTAGGCCGGGGATTAAGCGTTTTGTGAAATGTAGAGGCTCAACCTCTGCACTGCAGCGCGAACTGGTCTTCGTGAGTACGCACAGCGTGGGCGGAATTCGTGGTGTAGCGGTGAAATGCTTAGATATCACGAAGAACTCCGATTGCGAAGGCAGCTCACGGGAGCGCAATTGACGCTGAAGCTCGAAAGTGCGGGTATCGAACAGGATTAGATACCCT
+
@FFFFFGGGFGCGGGGGGFFDCGG@C76CEEEEFFF8EFFFGFGGGG,CFGGGGFGGGGDG@@CFDEF,ECCFECFGGGGGCF?9FF,C:FCF,CAFGFEAC,:AFCECFC9F?FADA7FGGGGGFF95,,AE,CFGD,?A+@:>E8,?FFCFGBC<D>FGGG@7C:FG7FA,E8C*@*:,6,*><5*1<CEF,<:5*<<;:AFCF*1*,<BE9C48;ED?9>:/0=,/:,<CFG627#$@D9@=5<,>9::+?FCF@0F9A@*39C@<,@5+@B:8D=:9FF<@8+3,<FC8+@86GFC+8+FF=CFECA=94C@CFFEE?B8:@,=GGFA5FA8=FGFCA?,B,EDFA,GFFC7FGGGGEC7FE?FFCFEB@,8EGFCEFCC,;6,EC,GGGECA+FAFDGFCCECGEGFEE9GFFCFFFGGGFFFFGECCCCC
@s1401 333
TGAGGAATATTGGTCAATGGACGAGAGTCTGAACCAGCCAAGTAGCGTGCAGGATGACGGCCCTATGGGTTGTAAACTGCTTTTATAAGGGAATAAAGTGAGTCTCGTGAGACTTTTTGCACGTACCTTATGAATAAGGACCGGCTAATTCCGCGCCAGCAGCCGCGGTAATACGGAAGGTCCGGGCGTTATCCGGATTTATTGGGTTTAACGGGAGCGTAGGCCGGAGAGTAAGCGTGTTGTGAAATGGAGATGCTCAACATCTGCACTGCAGCGCGAACTGGTGTCCTTGAGTACGCACAAAGTGGGCGGAATTCGTGGTGTAGCGGGGAAATGCTGAGATATCACGAAGAACTCCGATTGCGAAGGCAGCTCACTGGAGCGCAACTGACGCTGAAGCTCGAAAGTGCGGGTATCGAACAGGATTAGATACCCT
+
FFGGFGGGGGGGGGGGGGGFGGGGGGGFFFGGGFGGGGGFGF,EEFFGGGGGGFGGGFGGGGGGGGGGGGGGG<EFGGDF<FFFG9FFGGGGGGGGGGGGGGGGGGGGGFGG,EFFFGEGFGGFGCGGGFGGAFCGGGG=F<:FEE+BFGAFFGGG@>FGGFGGGGCBFEGG9>FEECGC:CC7@FGCBFE#FGGGGFGGD=FCF#F<;4<)01;0=(?<?1ECFBG>5C%>AEC4CGFEFGFCGFE=90<B@99>,=FFCFCE9FFCEEE>C@+DCC2==GGGDFGGGGFFDF>CCA8FGGCFF==BCDFFGGGEEGFEGGEB=>+=9;FFE9FE=C,FEDE8GGFGGGEGCFFF7FGGF7GGFGGGGGGGGGGGGGGFFGGGFGGGGEGGGGGFE@EFFGGGGGGGGGGFGGFDGGFCGGGGGFGGGGGCCCCC
@s1401 23073
TGGGGAATATTGCACAATGGAGGAAACTCTGATGCAGCGACGCCGCGTGAAGGATGAAGTATTTCGGTATGTAAACCTCTATCAGCAGGGAAGAAAATGACGGTACCTGACTAAGAAGCCCCGGCTAACTACGTGCCAGCAGCCGCGGTAATACGTAGGGGGCAAGCGTTCTCCGGATTTACTGGGTGTAAAGGGAGCGTAGACGGCACGGCAAGCCAGATGTGAAAGCCCGGGGCTCAACCCCGGGACTGCATTTGGAACTGCTGAGCTAGAGTGTCGGAGAGGCAAGTGGAATTCCTAGTGTAGCGGTGAAATGCGTAGATATTAGGAGGAACACCAGTGGCGAAGGCGGCTTGCTGGACGATGACTGACGTTGAGGCTCGAAAGCGTGGGGAGCAAACAGGATTAGATACCCT
+
FGFFGCBFFFFG9FFEFGEFGFGGFE,CF,<FFFEFE?@B@FFFFGG+CFFGGGGEAFE<EEEDG<F==FF?<@FFGGGFGGGF,EF<B>+BBFDEEFGGG=:CDGFGGGGEGAEA9E8EFG7>F=7D8DFFED8E@DDE=,>>FG+>*@FC;=<8@C:::C@@0C+8F@%>:/7<A<F,>C??BG?E7%<<C:F3G@FCE/4C7GCD><CCFCF+3,EDDF<CCD>C@9;F>?FCFFG;F>GGDF@,C;F9?AFF@9,7=,B,FB,GGFBE?FCC+C8F8FFCGEE<DDEC,8>E>BFBGGGE>GEFEFDFCGGEBCFDDDFFFGF@GFFF@GGGFFGGF7GGGGGGGGGGGFGFGGGGGGGFCGGGGFCGGFFGDGGGGGGGGGGEGGGGGGGGDFBADGGGGGGFGGFCCCCC
@s1401 23566
TGAGGAATATTGGTCAATGGACGAGAGTCTAAACCAGCCAAGTAGCGTGCAGGATGACGGCCCTATGGGTTGTAAACTGCTTTTATAGGGGGATAAAGTGTGCCACGTGTGGCATATTGCAGGTACCCTATGAATAAGGACCGGCTAATTCCGTGCCAGCAGCCGCGGTAATACGGAAGGTCCGGGCGTTATCCGGATTTATTGGGTTTAAAGGGAGCGTAGGCCGTCTTATAAGCGTGTTGTGAAATGTCGGGGCTCAACCTGGGCATTGCAGCGCGAACTGTGAGACTTGAGTGCGCAGGAAGTAGGCGGAATCCGTCGTGTGGCGGTGAAATGCTTAGATATGACGAAGAACTCCGATTGCGAAGGCAGCCTGCTGTAGCGCAACTGACGCTGAAGCTCGAAAGCGTGGGTATCGAACAGGATTAGATACCCT
+
FGGGGFFGGDFGGFGGGGGGGGGGGGGGGCDFFGGGGGGGGGGGGGGGGGGGGGGGGGGGGGGGGGFFFGGGGGGGGGGGGGGGGGFGDGGGGGGGGGGGEGGGGGGGGGGGGGFFGGGGGGGGGGGGGGGGGGGGGGGGGGGGGGGGGGGGGGGGGGGGGGGGGGGDFEGF<FGGGGGG1FGGGGGGGDGGGCFG?.GGGG>GG<CFGCCGGG@FGEGGBCGGGGGCF@@FGCF>FDEC:GGGGFGDFG?EFGGFGGCFFFCDGGGFFFFFFGDEGGEEFGGFFDFFE@,DB@>=7DFFGFFFFCFGGGE>B7E@CC7FGFCGFGDGGGGGGGGGGGFCFGDGGGGGFCGFFBCF:FGDGF@@GGFGFGGGGGGGGGGGGGGGGFEDGFCGGFGGGGGFCGGGGGGGGGGGGGGGGFFEE9GGDFGFFBEBCCCC
@s1401 27050
TGGGGAATATTGCACAATGGGGGAAACCCTGATGCAGCGACGCCGCGTGGAGGAAGAAGGTCTTCGGATTGTAAACTCCTGTTGTTGAGGAAGATAATGACGGTACTCAACAAGGAAGTGACGGCTAACTACGTGCCAGCAGCCGCGGTAAAACGTAGGTCACAAGCGTTGTCCGGAATTACTGGGTGTAAAGGGAGCGCAGGCGGGAGAACAAGTTGGAAGTGAAATCCATGGGCTCAACCCATGAACTGCTTTCAAAACTGTTTTTCTTGAGTAGTGCAGAGGTAGGCGGAAGTCCCGGTGTAGCGGTGGAATGCGTAGATATCGGGAGGAACACCAGTGGCGAAGGCGGCCTACTGGGCACCAACTGACGCTGAGGCTCGAAAGTGTGGGTAGCAAACAGGATTAGATACCCT
+
CFGGGGGFFFGFGGGGGGGGGCFGGGGGGFFGGGGGGGDGDEGGEGGEGGGGGGGGGGDFGGGGGFFFGGGCFEFGFFG?FEFGGCGGGGDFGGGFGFFGGGGGGGGGGGGG8F?FGGGGGFDGGEEAFGGFCAFFGGGGG<FGEG7:CE7>FFGFGGGGCGGGCFFFC@7;F<FDFFFGG=>B>C5FFCFFC9G<CEGDGGD>EEDCGGFGGGCFFFFG;GEAGD<>8FGFGDCEBCGGGGFGGA;1FFGGCF6DFCGG6DDFFFFFGFGGBFD<GGFDGFFEGEEFF>GGFE+EEFGFE9CC=F:FAFFGGGFEFFFCE@@4,FECFAFGEEGFFEFGEGGGGGGGGGGGGFCFCGEGGGGGGGFGECCEEGGGGGGFGGGFCGGGGGGGGGGGGFGEFFFGFF9GGGFCCC@C
@s1401 337
TGGGGAATATTGCACAATGGGGGAAACCCTGATGCAGCGACGCCGCGTGGAGGAAGAAGGTCTTCGGATTGTAAACTCCTGTTGTTGAGGAAGATAATGACGGTACTCAACAAGGAAGTGACGGCTAACTACGTGCCAGCAGCCGCGGTAAAACGTAGGTCACAAGCGTTGTCCGGAATTACTTGGTGTAAAGGGAGCGCAGGCGGGAAGACAAGTTGGAAGTGACATCCATGGGATCAACCCATGAACTTCTTTCGAAACTGTTTTTCTTGAGTAGTGCAGAGGTAGGCGGAGTTCCCGGTGTTGCGTTGGAATGCGGAGATAGCGGGAGGAACACCAGTGGCGAAGGCGGCCTACTGGGCACCAACTGACGCTGAGGCTCGAAAGTGTGGGTAGCAAACAGGATTAGATACCCT
+
EEFGGGGF9FDGGGGGGGFCFGFGEFFFEF8EEGGGDG7FF@EGCGGEGGE@FCFFGG8FFCFF<FFGGDEFEFFGAFGCC?FGGDDFDGGF<FDEFFFGGCDFFEFFFGGGGEGFGFFEGGC@FE@FAFFFGGGGFG@FGFGGGGGFGD:FFFFGGF:FFFGGGGF@CCC;?E7<F*1<FFF,2C?FCCGFEGCFCGFG7DC><+ECGGF@>@59CAE9?FAF9#:87<C0<<;%F<C@C@7CFAC@@6$?>FDAG3*/6@<:F>CF?>,GFGECF@FGFF?EFECCC8ED@+CB@+@7CF64)>69,EC9,@66+:,,A888+=7F?<FB7E,C,<?:@C?7A,,@7@GCAAE<FFDBFDC8C<FGGF;FFFFFGFF,C7FEC<EGGGGFFEGFC,CDEFEFFE,GFFC8@A8A
@s1401 28015
TGAGGAATATTGGTCAATGGGCGAGAGCCTGAACCAGCCAAGTATCGTGCAGGATGACGGCCCTATGGGTTGTCAACTGCTTTTATATGGGGATAAAGTGTGGGACGTGTCCCATATTGCAGGTACCATATGAATAAGGACCGGCTAATTCCGTGCCAGCAGCCGCGGTAATACGGAAGGTCCGGGCGTTATCCGGAATTATTGGGTTTAAAGGGAGCGTAGGCCGTCTTTTAAGCGTGTTGTGAAAGGTCGGGGCTCAACCTGGGCATTGCAGGGCGAACTGGCAGACTTGAGTGTACAGGGAGTAGGCGGAATTCGTCGTGTAGCGGTGAAATGCTTAGATATGACGAAGAACTCCGATTGCGAAGGCAGCCTGCTGTAGTGCGACTGACGCTGAAGCTCGAAAGCGTGGGTATCGAACAGGATTAGATACCCT
+
CFCGGGGGGGGGGGGGGGGGGGGGGGGGGGGGGGFGFEFCF@FGCFGCGGGGGCFGGGGDDEGCGGGGGGGGG9FDGFGG9,C<<F9FEFGGGGFFFFFGG<+BFEEFGGGGGGGGGGFCF9F<FGGGGGDGGGGGFD:FFG>FEG:FGG9DFECBDGFGGGGGCCFG**@EGFFGGC7CF?FFECEFEC:=FCG@**:,=7@,CC*<<F:C+CE=ED@:4>GFCE03,#3<:AC>CGGG:F:?55'#(:<E9CE33E@:+;F@,GDGGGGFBC#:F3,38DFB,@,<63,,+,,,EEEB4,,?A4+GCEB;?,EC@F=+GGECB>FFCDF<EEFGFE9GGDGGGGFCFE9?CBC@,AA,F8,FBC9GC8DFA8E<8FEF>GGGCCFC7FCEFE6A@FFED:GGGGGGFFEEFFFGGGGEFGGGFGGFFCEA88-@
@s1401 24139
TGAGGAATATTGGTCAATGGACAAGAGTCTGAACCAGCCAAGTAGCGTGCAGGATGACGGCCCTATGGGTTGTAAACTGCTTTTATAAGGGAATAAAGTGGGGCTCGTGAGCTCCTTTGCATGTACCTTATGAATAAGGACCGGCTAATTCCGTGCCAGCAGCCGCGGTAATACGGAAGGTCCGGGCGTTATCCGGATTTATTGGGTTTAAAGGGAGTGTAGGCCGCAGGTTAAGCGTGTTGTGAAATGTAGGGGCTCAACCTCTGCACTGCAGCGCGAACTGGCTTGCTTGAGTACGCACAACGTGGGCGGAATTCGTGGTGTAGCGGTGAAATGCTTAGATATCACGAAGAACTCCGATTGCGAAGGCAGCTCACGGGAGCGCAACTGACGCTGAAGCTCGAAAGTGCGGGTATCGAACAGGATTAGATACCCT
+
DGFGGGGGGGGFGGGGGGGGGGFGGGGFGGGGGGGGGGGGGGGFGGGGGGGGGGGGGGDGGGGGGGGFGGGGGGGGGGGGGFGGGGGGGGGGGGGGGGGGGGGGDFGGGGGGGGGGGGGGGFGGGGGGGGGGGGGGGGGGGGGGGGGGGFGGGFGGGGGGGGGGGEBFGFGGGGGGGGGGFGG@GGE<EGEGGGGGGEEGGGGGG=?8BFGFGFGFG,F@DFGFCCGFGGFFGFF?EGGG.<@EGFGFGGGGGFEFG#:3EFC7GFFGGGEFFGGGF;>==CGFGGGFCEFF<+3+8C+=EA+EGGEFCF?;=DCFFFCF4CECFGEFEF<EFA,F,GCFE9A?BFGFE,GFGFCGEGGGGGGFFFFDDFCFGGGDGGGGGGFDGGFFCC@FE,<GF@EFGGGGGGGGGGGGGGGGGGFGGGGGFGGGGGGCCCCC
@s1401 340
TAGGGAATCTTCCACAATGGACGCAAGTCTGATGGAGCAACGCCGCGTGAGTGAAGAAGGGTTTCGGCTCGTAAAGCTCTGTTGGTAGTGAAGAAAGATAGAGGTAGTAACTGGCCCTTATTTGACGGTAATTACTTAGAAAGTCACGGCTAACTACGTGCCAGCAGCCGCGGTAATACGTAGGTGGCAAGCGTTGTCCGGATTTATGGGGCGTAAAGCGAGTGCAGGCGGTTCAAGAAGTCTGATGTGAAAGCCTTCAGCTCAACCGGAGAATTGCATCAGAAACTGTTGAACTTGAGTGCAGAAGAGGAGAGTGGAACTCCATGTGTAGCGGTGGAATGCGTAGATATATGGAAGAACACCAGTGGCGAAGGCGGCTCTCTGGTCTGCAACTGACGCTGAGGCTCGAAAGCATGGGTAGCGAACAGGATTAGATACCCT
+
GGGGGGGFGGGGGGGGGGGGGGGGGGGGGGGGGGGGGGGGGGGGGGGGGGGGGGGGGGGGEFCFGGEGFGG@FFFFGGGFFF@FGGGFEFGGFFFGGGFAFC9DGFFDFGFGA@FGGF8EFFGGGGGD+@FGGFGGGGGGGGEFGGFDCGEGGCFGGGF@GGF,@D<><FCGGCGFG,FF,;7C<,78<<FFG8<85<CGG>BFF:E#CFC5A>:9<53/8?CGF>DCEF?:B3D@#@ACF<;</@@#:C98EDFEGDDD8GGF@BDFD9D9FAECFF5FAB;9C+GFFE<58,,EFD<8F;AFCEECFFAB,FECB?DGGFEE<FEEGFGDGFFDFB=CGFE@DFDAGGDFFFA,E@CDAGGGGGGGGFEGGGFGGGGGF<FDGGGGGGFGGGGFEFFGGFGGF<GGGGGGGFCFEEGGGGGGFGGGGGGGGFGFCCCCC
@s1401 25176
TGGGGAATATTGGGCAATGGGCGCAAGCCTGACCCAGCAACGCCGCGTGAAGGAAGAAGGCTTTCGGGTTGTAAACTTCTTTTAAGAGGGAAGAGCAGAAGACGGTACCTCTAGAATAAGCCACGGCTAACTACGTGCCAGCAGCCGCGGTAATACGTAGGTGGCAAGCGTTGTCCAGATTTACTGGGTGTAAAGGGCGTGCAGCCGGGTCTGCAAGTCAGATGTGAAATCCATGGGCTCAACCCATGAACTGCATTTGAAACTGTAGATCTTGAGGGTCGGAGGGGCAATCGGAAGTCCTAGTGTAGCGGTGAAATGCGTAGATATTAGGAGGAACACCAGTGGCGAAGGCGGATTGCTGGACGATAACTGACGGTGAGGCGCGAAAGTGTGGGGAGCAAACAGGATTAGATACCCT
+
EEGGGGEGE9F9FAEFG8BE8C@FGGGGGGFGGGGGGGGGGGGGGGGGGGGGGGGG,CCFGGAGGG>FFCGGG,EFFEG9?FAEGFFGGCFGEGGGGGGGFGGG7=D=DFFGGFFGAFGFGG,D:CC@C>ADC3+33@F,@+@CFFGGGGFDGGE;CFFFCF?FCFG:CBFEGGGG,,,8<BC:FFEF<BC9<?:,=<3<)*8,:;8:E8/;F?,704,9A4<>>:?9+32:9<@+*>@@B:5D,6C#C,AFE7CF;<80@CC=5<<5FCFF;;<F.9=FFB;DEB<6BBEEEBE>,EEAE<GGEE=FC,CE@,?@FB@-,=D;?AGGGCE5F@,ECC,@@@6,F7@FCGFCFF<DE<8CGGGGGFFE@,F@C:DEGGEGGEFGFFFDGGGGGFE<FGGFFDGGFFC,AEF8FCCCCC
@s1401 342
TAGGGAATCTTCGGCAATGGACGAAAGTCTGACCGAGCAACGCCGCGTGAGTGAAGAAGGTTTTCGGCTCGTAAAACTCTGTTGTTAGAGAAGAACAAGGATGAGAGTAACTGTTCATCCCTTGACGGTATCTAACCAGAAAGCCACGGCTAACTACGTGCCAGCAGCCGCGGTAATACGTAGGTGGCAAGCGTTGTCCGGCTTTATTGGGCGTAAAGCGAGCGCAGGCGGTTTCGTAAGTCTGATGTGAAAGCCCCCGGCTCAACCGGGGAGGGTCATTGGAAACTGGGAGACTTGAGTGCAGAAGAGGAGAGTGGAATTCCATGTGTAGCGGTGAAATGCGTAGAGATATGGAGGAACACCAGTGGCGAAGGCGGCTCTCTGGTCTGTAACTGACGCTGAGGCTCGAAAGCGTGGGGAGCAAACAGGATTAGATACCCT
+
GGGGGGGGGGGGGGGGGGGGGGGGCFGGGGGGGGGGGGGGGGGGGGG@FGGFGGFCEGCFGGGGFGG+CFFFGECGGGGGGGFGGGGGGGGGFGFFEFFCFG?EFFFGGGGGGFDDFGGGGCFGFFCG:F@FCEGGGDGF8@<DFGGGGGGGGGGGGGG>:FF,>DFF>EFE=:E<FGFFGGGGGF7CCE7B>*41:C::551C@+<<FC:4::2855?D4>GDB7GDCECC>GC,F?,F<C>EG9ECC7;2>CECEC?DD?CE9GE@EGGFFGED7FDFAF@)=2>?GF@FB,AFF6FFFFGGEEB9FFFGFFF?>89EFFB=,EFCDBGECGGGFCC@EFFF@B@,E9FFFGCF@BFGGF=GDFCEFGEGFC+GGGGGGGGGGGGGGGGFCGGGGGGGGGGGDFGGGGGGGGGGFFGGGGGGFFGGGGGGGGGGCCCCC
@s1401 26345
TGAGGAATATTGGTCAATGGGCGGAAGCCTGAACCAGCCAAGTAGCGTGCAGGAAGACGGCCCTCCGGGTTGTAAACTGCTTTTAGTTGGGAATAAAACGGGGCTCGTGAGCCCCCTTGCATGTACCATCAGAAAAAGGACCGGCTAATTCCGTGCCAGCAGCCGCGGTAATACGGAAGGTCCGGGCGTTATCCGGATTTATTGGGTTTAAAGGGAGCGCAGGCGGACCTTTAAGTCAGCTGTGAAATACGGCGGCTCAACCGTCGAACTGCAGTTGATACTGGAGGTCTCGAGTACGCACAAAGTGGGCGGAATTCGTGGTGTAGCGGTGAAATGCTTAGATATCACGAAGAACTCCGATTGCGAAGGCAGCTCACAGGGGCGCAACTGACGCTGAAGCTCGAAAGTGCGGGTATCGAACAGGATTAGATACCCT
+
<FEGGFGFFGGGGGGGGGGGCFEEGGGGGGGGFFGGGFFGGGFGGGDGGGGGGGGGGGGGGGGGGFGGGGGGGGGFGGGGGGGGFGGGGGGGGGGGGGFGGGGGGGGGGFGGGGGGGGGGGGGGGGGGGGDGFGGGGDGGGGGGFGGBAGGGGFGGGGGGGGGGGGGGG7FGFGGGGGGGFGCEGGGEGCC>GFCGCG>GFFGFGGE:G@CEGGGGGFGG6ECGGGG6:CC8<C7>FCE88GGGGEFFGGC<5:@@CEGEFGFC<FFB8GEFGGFGFGGFFGFG/GGFGGEGFFCGGGGFGFCGGECCGGEC8FECGGGGGGGGFGGGGGFEE?,GEE?3A8F8FGGGFDECE@CDGGFDGGGGGGGFF@FGGGFFC7GGGDEGFGFGGEFEGGGGFGGGD7GF@EGGGGFGGGGGEGFAEFGGGGGGGGFCCCCC
@s1401 23022
TAGGGAATCTTCCACAATGGACGCAAGTCTGATGGAGCAACGCAGCGTGAGTGAAGAAGGGTTTCGGCTCGTAAAGCTCTGTTGGTAGTGAAGAAAGATAGAGGTAGTAACTGGCCCTTATTTGACGGTAATTACTTAGAAAGTCACGGCTAACTACGTGCCAGCAGCCGCGGTAATACGTAGGTGGCAAGCGTTGTCCGGATTTATTGGGCGTAAAGCGAGTGCAGGCGGTTGAATAAGTCTGATGTGAAAGCCTTCGGCTCAACCGGAGAATTGCATCAGAAACTGTTGAACTGGAGTGCAGAAAAGGAGAGTGGAACTCCATGTGTAGCGGTGGAATGCGTAGATATATGGAAGAACACCAGTGGCGAAGGCGGCTCTCTGGTCTGCAACTGACGCTGAGGCTCGAAGGCATGGGTAGCGAACAGGATTAGATACCCT
+
GFFGGGGGGGGGFGFCFCFGEFGGFGGCFGGF,CCFEFFE<F:@FGGGGG,9EE,?A,CFC6CCFGGFFCCFCFFFGDCCFEFDE?FG9C5B?CFEEEFGGGGFFFCEGGGGFFGG=D,5,E?,8EFEGFFGBFC9F9FGGGGCFFF+7B:=DGFFD+@B<FFG7DGF<FC:>F>>CCC@9DACC,*8,8*4>*<**,8:C**F:<FG1?<?%#1><F59?;?CF4C8EE8C5#,6C==3B</FBCFCGCD6GC@9CFC>C1+8:;-?8,?37,9CCDFCFF==?FGFE85,ABA,<FGE<=<EC9,4EFBB,CGGE>E8GFAFFFFE=5GCGEGGGF?CDGFFFGFFECE,GGFGF6C@6CFFECBECFGEGGGGECCFFGGGEACGFFGFGGGFFGGGFFCGFDBFF9C;,@9GGGGGGFFGGGGGGGGGFGGGCCCCC
@s1401 345
TAGGGAATCTTCGGCAATGGGGGCAACCCTGACCGAGCAACGCCGCGTGAGTGAAGAAGGTTTTCGGATCGTAAGGCTCTGTTGTAAGAGAAGAACGTGTGTGAGAGTGGACAGTTTACACAGTGACGGTAACTTACCAGAAAGGGACGGCTAACTACGTGCCAGCAGCAGCGGGAATACGTAGGTCCCGAGCGTTGTCCGGAGTTATTGGGCGTAAAGCGAGCGCATGCGGTTTAATAAGTATGAAGTTAAAGGCAGTGGCTTAACCATTGTTCGCTTTGGAAACTGGTAGACTTGAGTGCAGAAGGGGAGGGTGGAATTCCATGTGTAGCGGTGAAATGCGTAGATATATGGCGGAACTCCGGTGGCGAAAGCGGCTCTCGGGTCTGTAACTGACGCTGAGGCTCGAAAGCGCGGGGAGCAAACAGGATTAGATACCCT
+
FGFGGGFFGGGFGDGGGGGCFBFCCFDGGFGGGGCFGGGFDGGGEGGF:?4EFGGGGGCGGGAEF7F:+7=<<E=<FDD=<EF,,C<,,C<AFFF<4:<EE<<FA9FBF7B,B<FA,5?FEFFB,:BFGG77DAFEG@C,@DC8,+8*53C>:F@;,,FFFGECFFCCB,=E:8***+72CFFGFFF,<FG8EEB55A,<55/:**+37<=A*47@6,36.(#:6@5#5<>87GGFFF;<:@+<?382E:CC9>7,7:GGFA>3,FB>,@*++C+D;9DEC>39=+@,,7,=<FEGGFFCFGFD8ECEFD6B,GFEDEA@48,,,A,665C7GGGFEF7GC6EF=A,<,??:@=,<FC88+CDGDGEFFFFB+EFCFC:7+@,FGFGFGFFEGGEEF<EGGFEFEGGFGFGGGGCEGGGGGGFGGGGGGGGGFGFCB9CCC
@s1401 346
TGGGGAATATTGGGCAATGGGGGAAACCCTGACCCAGCAACGCCGCGTGAAGGAAGAAGGCCTTCGGGTTGTAAACTTCTTTTACTAGGGGCGAAAGAAATGACGGTACCTGGAGAAAAAGCAACGGCTAACTACGTGCCAGCAGCCGCGGTAATACGTAGGTTGCAAGCGTTGTCCGGATTTACTGGGTGTAAAGGGCGTGTAGGCGGAGATGCAAGTTGGGAGTGAAATCCATGGGCTCAACCCATGAACTGCTCTCAAAACTGTATCCCTTGAGTATCGGAGAGGCAAGCGGAATTCCTAGTGTAGCGGTGAAATGCGTAGATATTAGGAGGAACACCAGTGGCGAAGGCGGCTTGCTGGACGACAACTGACGCTGAGGCGCGAAAGCGTGGGGAGCAAACAGGATTAGATACCCT
+
EFGGGFGGGGGGGGGGGGGGGGGGGGGGGGGGGGGGGGGGGGGGGGGGGGGGGGGGFGGGGGGGGGGGGGGEGGGGGGGGFDFGGGGGGGGGGGGGGGGFGGGGGGGGEGGGGGGGGGGGGGGGGDGEG7FFGCGGGGGGGGGCFGG>EEDGEFFDGGGFGGFFECFFGFFECEGF?D=CFEGGG#GGGGEG?GGGG>?FCGC9<CFCEEGG5G;FCEC@ADGGFFGFFFEGF8CFFFEGFGFGGGCCE?F<>FC>C+:;CCD9CGGGGGGF8FF=B2GDGGFDGGGGGDFEGFFGEE8FEFDGFEGAGC>EGFFEEFGFDDCGEFFGGGGGGGGGFEE<GGFGEGGGFEGGGGGGGGGGGGGGGGGGGFFDGFGGGGGFGGGGCGGFCGGFFDGGGGGGGGGGGGGGGFFGGGCCCCC
@s1401 347
TAGGGAATCTTCGGCAATGGACGAAAGTCTGACCGAGCAACGCCGCGTGAGTGAAGAAGGTTTTCGGATCGTAAAACTCTGTTGTTAGAGAAGAACAAGGATGAGAGTAACTGTTCATCCCTTGACGGTATCTAACCAGAAAGCCACGGCTAACTACGTGCCAGCAGCCGCGGTAATACGTAGGTGGCAAGCGTTGTCCGGATTTATTGGGCGTAAAGCTAGCGCAGGCGGTTTCTGAAGTCTGAGGTGAAAGCCCCCGGCTCAACCGGGGAGGGTGATTGGAAACTGGGAGACTTGAGTGCAGAAGAGGAGAGTGGAATTCCATGTGTAGCGGTGAAATGCGTAGATATATGGAGGAACACCAGTGGCGAAGGCGGCTCTCTGGTCTGTAACTGACGCTGAGGCTCGAAAGCGTGGGGAGCAAACAGGATTAGATACCCT
+
GGGDGGGFFFFFGGGGGGGFFGGEGGGGGEFGGGGGGEGGGGGGDGGGGGGGGGGC?FFGGGFFFEED@EGFGCGFFGGGCFGEDF<FCFFFG@<FFGGGGGGGGGGGGGGFFEGDGFGGF8BFGGGGGGGGG9DGGG8BFGCF7EGEBCFC,FFGGDFFGGDGGCFFD*>5*:EFFGGCFF,*7@FDFGGFGEDGGC?CDG@FFGGG,<7E**/8FA1)31CC,<EBGE0/BCF;&CFCAC4D7.8+1FCC:C04393545*F@<GEC+B6AC6,*>5,3648?D@48,9FC=D<?:4,:,E=EFFGGFGGCFFF;DE9@8EE9:?86)B8DGGE@@=EE@C,GGEFAFDAGGGGFEFEC95EBF:C?E@:C@GFFC@GF8FFAGFGECCC@,F@CFC8FGGF@DFE<7FDGGFECECFFC@BECB@E@,GGFCFCCCCC
@s1401 348
TGAGGAATATTGGTCAATGGGCGAGAGCCTGAACCAGCCAAGTAGCGTGCAGGATGACGGCCCTATGGGTTGTAAACTGCTTTTATAAGGGAATAAAGTGGGTCACGTGTGCCTTTTTGCATGTACCTTATGAATAAGGACCGGCTAATTCCGTGCCAGCAGCCGCGGTAATACGGAAGGTCCGGGCGTTATCCGGATTTATTGGGTTTAAAGGGAGCGTAGGCCGGAGATTAAGCGTGTTGTGAAAGGGCGTGGCTCAACCTCTGCACTGCAGCGCGAACTGGTCTTCTTGAGTACGGAAAACGTGGGCGGAATTCGTGGTGTAGCGGTGAAATGCTTAGATATCACGAAGAACTCCGATTGCGAAGGCAGCTCACGGGAGCGCAACTGACGCTGAGGCTCGAAAGTGCGGGTATCGAACAGGATTAGATACCCT
+
CFDFGFGGGGGGG<FGGGGGFGGGGGG8FGGGGAFGGGFFFF6,CEFFG,@EGF8FG,FGFCEGC,C,CF,>BEGFGGDFFFFE,FG99EEE8,:CEFADFC7BF<FFG,B5,A<,CBFFG9<?FFG9CEGAAF;A,5C5F7F@>87>F9FGB,@+B9FFFEGGGECEGC@;9C8:EEGDCFGDGGDGECEF+:=:*2F::@FEFGCCCF#5?9C;E8?<<DFF:D5=)*A=+:C):56/:CCF?<4#95*@,3,,D8@,C@,;FFFFEE@:++++CDB7FBD3,<,??D<?8B=5@3,8,,=>C@+CFDGFDDEGGCFEA,ECAGEFFEF=,FCF=GFGF;<:FFGDGFGGFGFFGGE=C,CF:DCCF@<F7FBEGGGGFECGGGGGGGFCDCFFE+GGGFGGGFF8@+GGGGGFGFFCFFGGGGGGGGGCCCCC
@s1401 349
TGGGGAATATTGCACAATGGGGGAAACCCTGATGCAGCGACGCCGCGTGAGCGATGAAGGATTTCGGTATGTAAAGCTCTATCAGCAGGGAAGAAAATGACGGTACCTGACTAAGAAGCCCCGGCTAAATACGTGCCAGCAGCCGCGGTAATACGTAAGGGGCAAGCGTTCACCGGATTTACTAGGTGTAAAGGGAGCGTAGACGGCATGGCAAGCCAGATTGGTAAGCCCTGGGATCAACCCCGGGACTGCATTTGGAACTGTCAGGCGATAGTGTCGGAAAGGAAAGCGGAATTCCTAGTGTAGCGGTGAAATGCGTAGATATTAGGAGGAACACCAGTGGCGAAGGCGGCTTTCTGGACGATGACTGACGTTGAGGCTCGAAAGCGTGGGGAGCAAACAGGATTAGATACCCT
+
@E,,@FCFFCEFEFFAFGE@EC@@CE<EFF,C,EFFGFBB+7FEEC@C+BCFF@F?<<E,9<,EEFG=E<,B@@BECEEEE,5CC?F8=++:@FFFG,,,:4@FGGFDGFCAFG<FG,BBF7CDC=B,,6C97@D:FGDGG<7<87***>*78>F,8,5,>@CFGG*=1=*,82**==*,,57,7?@<,84<+,<8EEC*>CCC58;82>61@68*;55,,,4,,,,1>64,@3,73@GFF>:+>6,FFF>?GF@9,,+?2CD<DFF:1,9,)+=8+4>:4,9EB@B+78C=?BDFF@FGFB6C==8CEEC,@=:@,9ECC,FCCEE<?EFC,C,C=8E::@GFF8,@+C<F8FE,,C:;,@6@,F@BEF@EFFC@<@B,@7CGEEC@CECDCGFCFF<,DFGGFFFFAFCCCCCC
@s1401 350
TGGGGGATATTGCGCAATGGGGGAAACCCTGACGCAGCAACGCCGCGTGAAGGACGAAGGTCTTCGGACTGTAAACTTCTTTTATTAAGGACGAATAAAGTGGCGGTACTTAGTGAATAAGCCCCGGCTAACTACGTGCCAGCAGCCGCGGTAATACGTAGGGAGCAAGCGTTGTCCGGATTTACTGGGTGTAAAGGGTGCGTAGGCGGCTTTGCAAGTCAGATGTGAAATCTATGGGCTCAACTCATAGCCTGCATTTGAAACTGCAGAGCTTGAGTGAAGTAGAGGCAGGCGGAAGTCCCCGTGTAGCGGTGAAATGCGTAGAGATGGGGAGGAACACCAGTGGCGAAGGCGGCCTGCTGGGCTTTAACTGACGCTGAGGCACGGGAGCGTGGGTAGCAAACAGGATTAGATACCCT
+
FGGGC@FFEEFDFGGGGGGGGGGGGGGGGGGGFEFFGDGFGGGG7FGGGGGGGEFD:EEEFGGGGGCFGDEF<?B?<FGFFFFGFFGA<FGFDGGCGFGDFAFEGFGGGCFGGFGFCFFDFC8FFGGGGGGGGFGGD,:<CFFFGGFEEEEFGDFD:FFGGEGGGCFBF7CCGGGFGDGDGGCFGFCFFC58CGFDGGGG3DCE5C68:CCEGFFFGDC69A<>B8?7:C7CCE668@588<++E@D>@?:CGGCFG79806E=<8,A:)<@GFC>CCFED>?8A,EE6GGGEE>9@+C@8+@FC6C5@,FGGFE@:C8>5F=AFFFFCF=5,FF=C@C<<GGCF?,ECBGCCFC8FGFFE<DGFFCEC,ECC,EE=C59GE@F7GFB:GCFDECAGFFEGE@,CFF9AGGGGGCCCCC
@s1401 21580
TGAGGAATATTGGTCAATGGGCGAGAGCCTGAACCAGCCAAGTAGCGTGCAGGATGACGGCCCTATGGGTTGTAAACTGCTTTTATAAGGGAATAAAGTGAGTCTCGTGAGACTTTTTGCATGTACCTTATGAATAAGGACCGGCTAATTCCGTGCCAGCAGCCGCGGTAATACGGAAGGTCCGGGCGTTATCCGGATTTATTGGGTTTAAAGGGAGCGTAGGCCGGAGATTAAGCGTGTTGTGAAATGTAGATGCTCAACATCTGCACTGCAGCGCGAACTGGTTTCCTTGGGTACGCACAAAGTGGGCGGAATTCGTGGTGTAGCGGTGAAATGCTTAGATATCACGAAGAACTCCGATTGCGAAGGCAGCTCACTGGAGCGCAACTGACGCTGAAGCTCGAAAGTGCGGGTATCGAACAGGATTAGATACCCT
+
EGGGFFGGGGGGGGGGGGEBFFGGGGGGGGGGGGGGGGGG@FFGGGGGGGGGGGGGFFFGGFGFGGGGGGGGGGGGGFGGGFFGGGGGGGGBEEFGGGGGGGGGGFGGGGGGG9FGGGGGGGGGFFGGGGGGFCFGGGGGGGGG>GEGGDGGGGGGFAFGGGFGGGEFGGGCFGGGEGEGGGGEEDGDGGGGGGEG#=CFG9CEFF?3CFFFFEFFG><F?FGCFEDEGGGG<<GFGCCFFEFGE;<EDDAGCCC?FGGFGFFFGGGGGGGDGGCGFGGEFGGGFDFB,69<:>+B+9GGGFFFFCGF7FGFGGGGGGGGGGE7AG@GGGFFFGFFEC99:,GGGFGFFFAE=B7F:7GGGFFDFEEFGGGGGFGFCGGGGGGGGGGGGGGGGGGGFEGGGGGGGGGGFEGGF?GGFF@CAFEGF9FCFGGCCCCC
@s1401 352
TGAGGAATATTGGTCAATGGACGAGAGTCTGAACCAGCCAAGTGGCGTGCAGGATGACGGCCCTATGGGTTGTAAACTGCTTTTATAAGGGAATAAAGTGAGTCTCGTGAGACTTTTTGCATGTACCTTATGAATAAGGACCGGCTAATTCCGTGCCAGCAGCCGCGGTAATACGGAAGGTCCGGGCGTTCTCCGGATTTATTGGGTTTAAAGGGAGCGTAGGACGGAGATTAAGCGTGTTGTGAAATGTAGATGCGCAACATCTGCACTGCAGCGCGAACTGGTTTCCTGTAGTACGCACAAAGTGGGCGGAATTCGTGGTGTAGCGGTGAAATGCTTAGATATCACGAAGAACTCCGATTGCGAAGGCAGCTCACTGGAGCGCAACTGACGCTGAAGCTCGAAAGTGCGGGTATCGAGCAGGATTAGATACCCT
+
@EEGFFGGGGGGGGGGGGGGFG>CFGGFGCGGFFFGFGGEGGGGGGDFGGGGGGGGGGGG@CFGGGGGGGGGGGGGFGGG9FFGGGG,EFG=EA=EFFFGGGGG9,FFGF>FFGGDGGGGCFGGGGGGGGGGGFA9EFGF=FFG>EGGGGEGGGGGCF<@DGDFECFG:FGFEFGGGGGGEGCEGGGFC11=,?<:*<85:5+CGG7<#+<E?:7:E6EE?FG#<*CCEB7EGGGDFEGGGCBCCF#FGFF?:@5@#GFGEFFFGCC9C?F?8FB@C=:8;2/FAB>B,8,,0EE@EA>?9?@8CCFBGFGCFDEC>FDFDFC@5GGFF;?=EFFCBFF8E8FCFGGGGFGGGEGF7FEEEFEFGFDFF?GGFF9GGGGGGGDFCGECGGGGGGGFB+FCGGGF8GGGGFFFEEFGGE@CDGGGGGFDGFGCCCCC
@s1401 353
TGGGGAATATTGCACAATGGGCGCAAGCCTGATGCAGCCATGCCGCGTGTATGAAGAAGGCCTTCGGGTTGTAAAGTACTTTCAGCGGGGAGGAAGGGAGTAAAGTTAATACCTTTGCTCATTGACGTTACTCGCAGAAGAAGCACCGGCTAACTCCGTGCCAGCAGCCGCGGTAATACGGAGGGGGCAAGCGTTAATCGGAATTACTGGGCGTAAAGCGCACGCAGGCGGTTTGTTAAGTCAGATGTGAAATCCCCGGGCTCAACCTGGGAACTGCATCGGATACTGGCAAGCTTGAGTCTCGTAGAGGGGGGTAGTATTCCAGGTGTAGCGGTGAAATGCGTAGAGAGCTGGAGGAATACCGGTGGCGAAGGCGGCCCCCTGGACGAAGACTGACGCTCAGGTGCGAAAGCGTGGGGAGCAAACAGGATTAGATACCCT
+
<<EGGGGGGFGGGFFFFCFGGGFEGGGGGGGGFFG6@FFFFEGGGGGGGGGGGGFGGGCFGFF8FFFGGF7FFED<EFGGFCCEEFGGDG4@CGGGEEGGGG,DAGFFGGGGGCFCFADCAFGGFF+=<DFAEFECFF,<CFC88BCF7CG*?F,>F***11>FFCFF,<*:@EEEGDGECG7<C*C8EFFGGG5:=+:876CC4FE>FF;1:32:39E>)2695@;BCE;/:GF:EC>?1)FG==FFGGC==F6*GFCCE>2<)>;D2888>5)8?7<*,>,7+FE@5>,,EGFFF6C8DE>8,E@>@BD8FC4,7,,,88ADFCFC>AGGGFEFEFECEDC@+F;F=8FFGDGGFDF>>CF=CFEGFFF8FCCGGGFCAF@FDEGGFGFFCFEGGGGGCGFEDFGGGGGGGGGGEGGGGGEFFFGFFGEGGGFFCCB8A
@s1401 354
TGGGGAATATTGCACAATGGGGGAAACCCTGATGCAGCGACGCCGCGTGGAGGAAGAAGGTCTTCGGATTGTAAACTCCTGTTGTTGAGGAAGATAATGACGGTACTCAACAAGGAAGTGACGGCTAACTACGTGCCAGCAGCCGCGGTAAAACGTAGGTCACAAGCGTTGGCCGGAATTACTGGGTGTAAAGGGAGCGCAGGCGGGAAAGCAAGTTGGAAGTGAAATCCATGGGCTCAACCCATGAACTGCTTTTAAAACTGTTTTTCTTGAGTAGTGCAGAGGTAGGCGGAATTCCCGGTGTAGCGGTGGAATGCGTAGATATCGGGAGGAACACCAGTGGCGAAGGCGGCCTACTGGGCACCAACTGACGCTGAGGCTCGAAAGTGTGGGTAGCAAACAGGATTAGATACCCT
+
FFFGGCFGGGGGGGGGGGGGGGGGGGGGGGFGGGGGGGGFGCFFFGECFGGGGGGGGGFGGGGFGFCEEGGGGGGGGGGGGGGGGGGFDFGFEFGGGGGGGGGGGGGGGFDFEGGFFGGGGGGGGDGCGGFGGGGGGGFCECFGGGGD@FEGF:CCGGDFFGGDGGGG=F/#FF:G?F-FF?EGGGFGEFG9BFEGEGEG95/8CE=FFFFGGGFBFCF,;CFFFFG;G7GGEEF>;GFFGGGGFFGFFFACEF@C;DC?:FF><GGF=3C:AGD<GFGGGFDDFE@EEFFFF@7DEFDGFFGGBGC8CGGGECCGGFGGGEF:GFCGE<FF@C@9,=AEF@=,DF7GGEFFGFFACGGGGEFCGGGGGFBEF@FGFGGGGGGGFGGGGGGGGGGFGGFFGGGGGFGFGFECCCCC
@s1401 355
TGGGGAATATTGCACAATGGGGGAAACCCTGATGCAGCGACGCCGCGTGGAGGAAGAAGGTCTTCGGATTGTAAACTCCTGTTGTTGAGGAAGATAATGACGGTACTCAACAAGGAAGTGACGGCTAACTACGTGCCAGCAGCCGCGGTAAAACGTAGGTCACCAGCGTTGTCCGGAATTACTGGGTGTAAAGGGAGCGCAGGCGGGAAAGCAAGTTGGAAGTGAAATCCATGGGCTCAACCCATGAACTGCTTTTAAAACTGTTGTTCTTGAGTAGTGCAGAGGTAGGCGGAATTCCCGGTGTAGCGGGGGAATGCGTAGATATCGGGAGGAACACCAGTGGCGAAGGCGGCCTACTGGGCACCAACTGACGCTGAGGCTCGAAAGTGTGGGTAGCAAACAGGATTAGATACCCT
+
FGCFGCFGGFGFGGGGGGGCFEGGGGGGGFGGGGGGGGGGGEGFGGGGGEGGGGGGAFGGGGGC<FE7C@FGGGGGFFGGGGGGGGFGF8F=AFE?EC?AFGDECFEGGGFGGG@F?=FDDFFGGC:B@FGFG88CGFFGG,@FECEG:EEGF,FEFAFBDEF,,;,<BF@CAFEFGGF8C9=?FG7<#,?<BCC:E=C2@C:/7?89DD>C>@DCEDCF<@@<@/@FG@6.@;ED875FCGF<,DE7@,?FGFFDDD?26>=>@,GF93DDBGDB=,FDFD>EF8GGGGDE=>7EDECGFF>+AF>89,CE,=,B6FEC?4GF:CEGEEFA>GFFAGFDGDF<GEFFC7GFA@<FC<GFDGGGGGGGGGGGGGFGGGGGFGGGGGGGGFFEFCFFFF9BFFFGGE,FGGFACCCC
@s1401 356
TAGGGAATCTTCGGCAATGGACGAAAGTCTGACCGAGCAACGCCGCGTGAGTGAAGAAGGTTTTCGGATCGTAAAACTCTGTTGTTAGAGAAGAACAAGGATGAGAGTAACTGTTCATCCCTTGACGGTATCTAACCAGAAAGCCACGGCTAACTACGTGCCAGCAGCCGCGGTAATACGAAGGTGGCAAGCGTTGTCCGGATTTATTGGGCGTAAAGCGAGCGCAGGCGGTTTCTTAAGGCTGATGTGAAGGCCCCAGGCTCAACCGGGGAGGGTCATTGGAAACTGGGATACTTGAGGGCAGAAGAGGAGAGTGGAATTCCATGTGTAGCGGTGAAATGCGTAGATATATGGAGGAACACCAGTGGCGAAGGCGGCTCTCTGGTCTGTAACTGACGCTGAGGCTCGAAAGCGTGGGGAGCAAACAGGATTAGATACCCT
+
FFGGGGGGGGCFFEGGGFFE@FGGGGGGGFFGFFGGCFFGGGEEG7C@FGGGGGGGGG?F<D?7C>FF@F?EFGGEFCGCCF9FDGGGGGFFGGGGGGGFGGGGGFFFGFGGGCGFGGGGGGGFFGEGEGGGGGGGGGACFF8FFGG7CCCC<@FGGGFCCDEGFGGBGECE7C7C;,?C*61<F8=,CFCFCFCC5?FF:*4<,72<<FBCGGE>>A+7:0?555855C71?E?4F4CC':.49,9*44+6A+::>$E@,CCF>=+F>C@,A3DDDB<9A=@+==,BAA,,F??,8):EC9,,ADBDCGGGEEGGGGF9FEFGGECGE@C84,FC=CFGEECFGF4,GGFFCGFCB,,<DFCEGFCC=?F7CGFECFEGFGFEFF<FFE<E:EFGGGGFE<GGEF7GGEEGDGFEFFCAGFEEBEFGGGGGDC@FACCB8
@s1401 357
TGAGGAATATTGGTCAATGGGCGAGAGTCTGAACCAGCCAAGTAGCGTGCAGGATGACGGCCCTATGGGTTGTAAACTGCTTTTATAAGGGAATAAAGTGAGTCTCGTGAGCCTTTTTGCATGTACCTTATGAATAAGGACCGGCTAATTCCGTGCAAGCAGCCGCGGTAATACGGAAGGTCCGGGCGTTATCCGGATTTAGTGGGGTTAAAGGGAGCGTAGGCCGGAGATTAAGCGTGTTGTGAGATGTAGAGGCTCAACATCTGCACTGCAGCGCGAACTGGTTGCCTTGAGTACGCACAAAGTGGGCGGAATTCGTGGTGTAGCGGTGAAATGCTTTGATATCACGAAGAACTCCGATTGCGAAGGCAGCTCACTGGAGCGCAACTGACGCTGAAGCTCGAAAGTGCGGGTATCAAACAGGATTAGATACCCT
+
@FFGGEFGFGFGGGGGFGGDGDCFFEGFGGFGD@FGFC8EFFFFFGCFEECFFGGE=CFGGCEE@CFFGF@@:CEFFGGGCFA@9FFGFF,:AFFGGGEFGFFE<FGGG84,4AFAEFFCFGDAEECFFGGC??9@,C,CBCE78CCBFDEGGGGD7ED+@FCCG+8FFGGGGGGGEE*8?FFBCC5<:=ECBF<@9A<C:.CFF0#F:FCF?F9?<53)(C77GF=(62CC@CE4>5C:FFFFC<:?>?,AF#?ECCGD@@8<=;6GGE<5F76EC@=60>FCA38,@,FFDCCCEDCFCFDCGE@=@8D9FCCC>B@,=FC@8F89@,<,CGFEFEEFFFCE<FF6,F<BCBECGGGFCGGFGFGGGGGEGGGCGGFF7CCCFFECFB8FEFGF@7GGEEEEFGF:CCFGFFCGGGGFGGGGGGGGGFE-CCBC
@s1401 358
TGGGGAATATTGCACAATGGGCGAAAGCCTGATGCAGCAACGCCGCGTGAGTGAAGAAGTATCTCGGTATGTAAAGCTCTATCAGCAGGGAAGAAAATGACGGTACCTGACTAGGAAGCCCCGGCTAACTACGTGCCAGCAGCCGCGGTAATACGTAGGGGGCAAGCGTTATCCGGATTTACTGGGTGTAAAGGGAGCGCAGACGGCACTGCAAGTCTGAAGTGAAAGCCCGGGGCCCAACCCCGGGACTGCTTTGGAAACTGTAGAGCTAGAGTGCTGGAGAGGCAAGCGGAATTCCTAGTGTAGCGGTGAAATGCGTAGATATTAGGAAGAACACCAGTGGCGAAGGCGGCTTGCTGGACAGTAACTGACGTTCAGGCTCGAAAGCGTGGGGAGCAAACAGGATTAGATACCCT
+
AFFGG@FGGGGGGGGGGGGGGGGGGGGGGFGGGGGGGGGGGGGGGGGB@FFGGGFGG<FGGFG,FFGBEFGGGGG<FFGGGECFGGGFGGGGGGGGGGGCGGGGGGGGGDGGGGGGGGFGGGGGGGGGGGEGGGGGGGDFGDGGC>EFCGGA;;>FGGGFFEGGEF:C<<FCFCEGCFGGGGGGGFFCC:C<;CGBEC:*/7CFEE=0?,26FCFF?<F?6BC59,+7A7>8FDB8$CCFGGGGFEE>>DFDFF?CF@7>FGGDFB,F3<FA5F8F@<@F@EFFDDCCCCF988FE8E8C,,CGAC@EDEC;==CC8C59EFDC,GGGGGGGCGGGABA@,BC@EGGGGGGGF?GGGGGGGGGGGGGGEFFCFE8GGGGGGGGFC7GGGGGGFDAFGFFFGGGGF<AFGFGCCCCC
@s1401 359
TGAGGAATATTGGTCAATGGGCGAGAGCCTGAACCAGCCAAGTAGCGTGCAGGATGACGGCCCTATGGGTTGTAAACTGCTTTTATAAGGGAATAAAGTGAGTCTCGTGAGACTTTTTGCATGTACCTTATGAATAAGGACCGGCTAATTCCGTGCCAGCAGCCGCGGTAATACGGAAGGTCCGGGCGTTATCCGGATTTATTGGGTTTAGAGGGAGCGTAGGCCGTCTGTTACGCGTGTTGTGAAATGGAGTGGCTCAACCAGGGCATTGCAGCGCGAACTGGCAGACTTGAGTGCGCAGGAAGTAGGCGGAATTCGTCGTGTAGCGGTGAAATGCTTAGATATGACGAAGAACTCCGATTGCGAAGGCAGCCTGCTGTAGCGCAACTGACGCTGAAGCTCGAAAGCGTAGGTATCGAACAGGATTAGATACCCT
+
CGFGG<FGGGGGGGGGGGGGGGGGGGGGGGGGGGGGGGGFGGGGGGGFGGGGGGGGFFGGEGGGGGGGGFCFGGGFGGGGGGGGGGGGGGGGFDFGFFFGGGAECGFFFFGGGGGGGGGE9BFAFGGGGGFGGGGGGGGFFF@EGGGGGGGFCFC7CFFD>AAFDGGGEEEAFFGGGEGG,2@FC@5<F0CF>GGGGFF,CDGFFG2:74?6;FC3D>G>1CCCFB87GGFFG:>1GGFD8F==,=7F@#@GEFE>?GFFFFBFFD:;,FE?AG:BEE=EDFGFCFGFGFGF=GGEE8ECADF<E@7C7GFE+>B7@GDGGGGGBGCC@,C,9AF=CGGGF;GGCF=GGGGGFEDGCCGGGGECGFCDGFCGGFE8CFCEGGGGGGGEDGGGGGGGGGGFFGGFGGGGGGFGDFGFGGFFFGGGGFGGEFCCCCCC
@s1401 360
TAGGGAATCTTCGGCAATGGACGAAAGTCTGACCGAGCAACGCCGCGTGAGTGAAGAAGGTTTTCGGATCGTAAAACTCTGTTGTTAGAGAAGAACAAGGATGAGAGTAACTGTTCATCCCTTGACGGTATCTAACCAGAAAGCCACGGCTAACTACGTGCCAGCAGCCGCGGTAATACGTAGGTGGCAAGCGTTGTCCGGATTTATTGGGCGTAAAGCGAGCGCAGGCGGTTTCTTAAGTCTGATGTGAAAGCCCCCGGCTCAACCGGGGAGGGTCATTGGAAACTGGGAGACTTGAGTGCAGAAGAGGAGAGTGGAACGCCATGTGTAGCGGTGAAATGCGTAGATATATGGAGGAACATCAGTGGCGAAGGCGGCTCTCTGGTCTGTAACTGACGCTGAGGCTCGAAAGCGTGGGGAGCAAACAGGATTAGATACCCT
+
FFGGGGGGGGGGGGGGCAEEGGGGGGGGGGFGFE@FGGEGEFDGDGGEGGGGFGGGGGGEGGCEFEEC7CFGGGGGGGGCFGFGGGGGGFGGGGCGDFFGGGGGGGGGGGGGFEGGGGGGGGGGC>FEFFGGGFGFCFGGGFCE8BFCGDGEFG9F<FFGC@AFGGFGGGGGGGGD;FFGGGFCF9FGFGGGD*18EFAGGGC9(F::BFF*>2C<*6<7(9?CDB8BGGGCFED@FDGFEF=FEECFF<ACEG>GE@:BC6EF>@EFGGEFGGGD:CFGDE9+?FBFF?9FAEAA4*8AGGGGFGGFFGGFFGFGGGGG?FFCFA:EC8FEGE@F,@,GGFFFFF;@,9CGGGGGFEE@<,,EC,CC=E@@C:7GGFGGGFGGGGGGGGEF7@7F7EDEF8GGGFCAFEFGGGGFFEAEGGGFEE<GFEEGGGFFCCCCC
@s1401 361
TGAGGAATATTGGTCAATGGGCTAAGGCCCGAACCAGCCAAGTCGCGTGAGGGAAGACGGTCCTATGGATTGTAAACCTCTTTTGTCGGGGAGCAACGAGGCCACGTGTGGCCGAAGTGAGAGTACCCGAAGAAAAAGCATCGGCTAGCTCCGTGCCAGCAGCCGCGGTAATACGGAGGATGCGAGCGTTATCCGGAGTTATTGGGTTTAAAGGGTGCGTAGTCGGAACATTAAGTCAGCGGTAAAATCGAGGGGCTCAACCCCTTTAAGCCGTTGAAACTGGTGATCTTGAGTGGGCGAGAAGTATGCGGAAGGCGTGGTGTAGCGGTGAAATGCATAGATAGCACGCAGAACTCCGATTGCGAAGGCAGCATACCGGCGCCCGACTGACGCTGAGGCACGAAAGCGTGGGGATCGAACAGGATTAGATACCCT
+
DDGGGGGGFGGGGGGGGF<FGGFGGGFGFFGGGGGGGGGGGGGCCEC:@FC8CFFGGFGGGGGGGGGGGFGFFGCFGGEGGFGGGGGGGGDF:FGFFGGGCF7<FGGGGGGGGGGGGCGCFEGGGGGGGGGGGGFGGECFGFECC@EF7@FGGCCEGCGEGFF<CECFEFCGFFEF@FE=B@<F@<:<?&C>@7:8,#2?GCG?CF;E8C7<@FC>5#=629+FFDGFFFGGFGFGDEE=<?@<*<=8<BCFCCGGGEBFFF>DEFGDEC<GFE=C8+CGGFFGFCFGECGDC6F6GEF8CDBB6GCFEED@8+GE@DFFGDEAFEAFFGFEE,E9FFFF;9F7CFGFGFGFEGGEFDFGF@DA9FGFFGGGGGGGGGGGGECF@GFC,FFE8FGFGGGFEGGGGGDGGGGGEFCGGGGGGGGGGGGGGGCCCCC
@s1401 21958
TGGGGAATATTGCACAATGGGGGAAACCCTGATGCAGCAACGCCGCGTGAGTGAAGAAGTATTTCGGTATGTAAAGCTCTATCAGCAGGGAAGATAATGACGGTACCTGACTAAGAAGCTCCGGCTAAATACGTGCCAGCAGCCGCGGTAATACGTATGGAGCAAGCGTTATCCGGATTTACTGGGTGTAAAGGGTGCGTAGGTGGCAGTGCAAGTCAGATGTGAAAGGCCGGGGCTCAACCCCGGAGCTGCATTTGAAACTGCATAGCTAGAGTACAGGAGAGGCAGGCGGAATTCCTAGTGTAGCGGTGAAATGCGTAGATATTAGGAGGAACACCAGTGGCGAAGGCGGCCTGCTGGACTGTTACTGACACTGAGGCACGAAAGCGTGGGGAGCAAACAGGATTAGATACCCT
+
@FFFGGGGGGFGGGGGGGGGFGGGGGGGG@FGCGGFEGGEGGGGGGG7FGEGC6CFEGCEFFFGGGGFCGFFFGGGD<FGGBAFGGGGGGGGGGGFGGGGGGGGGGGGGGGGGGGGGGGGGGGGGGGGGGGAFFFFGGGGGGFGGGGG@FFACFFGGGFCGFCGFFFGEE7;@FG.G=GGGG>CFFFG78CFGGGEGGGEEED<><C?FFGGFFGFFCG==@?C<?CFGGCEGDGCFCFCFG78DECBGFCFGDGE@C7>>EC?CE:EAFFC7GGGGGFGFGFFGGGGF@GGGGGFE9CFGFGGEGCFGGFFFFCCGF<DGDFFDGGGDFGFCFFEFGGGEF7GGFCGECEGGFFDGGFGGCGGDFEGGGGGGGGGGGGFGGGGGGGEGGGGGGGGGGFFEAGGDGGFFC@CCCCC
@s1401 363
TGAGGAATATTGGTCAATGGGCGAGAGCCTGAACCAGCCAAGTAGCGTGCAGGATGACGGCCCTATGGGTTGTACACTGCTTTTATACGGGGATAAAGTGAGCCACGTGTGGCTTATTGCAGGTACCTTATGAGTAAGGACCGGCTAATTCCGTGCCAGCAGCCGCGGTAATACGGAAGGTCCGGGCGTTATCCGGATTTATTGGGGTTAAAGGGAGCGCAGGCGGGGGATCAAGCCAGCCGTCAAATGTCGGGGCTCAAGCCTGGTGAGCGGTGGGAACTGGTTCCCTTGAGTGCGGGGGAAGAAGGCGGAACTCGTGGTGTAGCGGTGAAATGCATAGATATCACGAAGAACTCCGATTGCGAAGGTAGCCTTCCGGCGCGCAAATGACGCTCATGCTCGAAGGCGTGGGTATCAAACAGGATTAGATACCCT
+
CFEFGG@EFGGGGGGGGGGGEGGGGGGCGGGGGGGGGGGGGGGGGGGGGGGGGGGGGGGGGGGGGGGGGGGGGG,EFFGGFGGGGGFGGDGEGGGGGGGGGGDG8FFGGFFCFFG,FGFGG9FFFGG,CE<FGEG;FAFFGGGGGGGCCGGGFGCGGGFFGGGFDECDF7FGGGCFFGGG@<FFEGGGGGGGGGC>CE@E+@CFFF*::;@7CC>)A;C)(4CG5:*.5:**;C+3/)8*15.***0@=7+CDCE>#9,9**@,@,FC3<3+@,C@F???8<F>,+<=,FF8+>7E=3:,,;F=6:GGEEE4@+GCD8E:F>C8GEFE9FCF<FD@5,,F@?EDDGGDGGGCC>6:CFEGFFDFE<GGCFE8+F@@+@4++EE99GGGGGGGF9@FBFGGGGFFFGGGGGFFFGGECFEGFEEA9GGGFGCCACC
@s1401 364
TGAGGAATATTGGTCAATGGACGAGAGTCTGAACCAGCCAAGTAGCGTGAAGGATGAAGGTCCTACGGATTGTAAACTTCTTTTATAAGGGAATAAAACCTCCCACGTGTGGGAGCTTGTATGTACCTTATGAATAAGCATCGGTTAATTCCGTGCCAGCAGCCGCGGTAATACGGAAGGTCCGGGCGTTATCCGGATTTATTGGGTTTAAAGGGAGCGCAGGCCGTGGGTTAAGCGTGTCGTGAAATTCCGTCGCTCAACGGCGGACGTGCGGCGCGAACTGGTCCACTTGAGTATGCGGGACGTTGGCGGAATTCGTGGTGTAGCGGTGAAATGCTTAGATATCACGAAGAACTCCGATTGCGAAGGCAGCTGACGGTAGCGCAGCTGACGCTGAGGCTCGAAAGTGCGGGTATCGAACAGGATTAGATACCCT
+
EGGGGGGGGGFFGGGGGGFFGGGGGGGGGGGGGGG@FFFFGGGGGGGGGGGGGGGGGGCDEGGGGGGGFCEEFGGGGGGGGFGGGGGGGGGGGGGGCF<FFCFGGGGGGGGGGGEGGGGGGGGGGGGGGGGGGGGGGFGGFGEEGGGGGGGCFGGDFEEGGGGGGGGGGGGGGFFDFGGGG9GD4DEEGGGGGGGEGGG:B=,@FGGEEG3>C4G;86FEBFDC?<:CGCG*2@GFFDGGFEC=8CF.BF9CF:11,*<>>GECFG;@C>C6FFFC8@;>>DFFDDFC=8FF9F6FE>CGED>:B8CCGGGGGFEC>FGGGFC>>@=FGGEE,?A>EEGGDCGFGGFGGFCGEC7GGGGCGGGFGE9FFCFGGGGGGGGFCF@FA9GGGFBEFFCGGGGGFGGGFGGGFCECEEFEGGFCFDGGGFGGGGFCCCCC
@s1401 365
TAGGGAATCTTCCACAATGGGCGCAAGCCTGATGGAGCAACACCGCGTGAGTGAAGAAGGGTTTCGGCTCGTAAAACTCTGTTGTTGGAGAAGAACGTTCGTAAGAGTAACTGTTTACGCAGTGACGGTATCCAACCAGAAAGTCACGGCTAACTACGTGCCAGCAGCCGCGGTAATACGTAGGTGGAAAGCGTTATCCGGATTTATTGGGCGTAAAGCGAGCGCAGGCTGTTGCTTAGGTCTGATGTGAAAGCCTTCGGCTTAACCGTAGAAGTGCATGGGAAACCGGGCGACTTGAGTGCAGAAGAGGAAAGTGGAACTCCATGTGTAGCGGTGGAATGCGTAGATATATGGAAGAACACCAGTGGCGAAGGCGGCTGTCTGGTCTGCAACTGACGCTGAGGCTCGAAAGCATGGGTAGCGAACAGGATTAGATACCCT
+
GFFFGGGGGGGGGGGGGGGGGGGGGGGGGFGFAFGGFGGGGGEGGGEFEGGGGGGGGFFGGGGGGGCFDGGGGGGFGGGGGGGGGGGGGGGFGGCFGF,<BCGDF9ECCFFCCGGFGFFEGGGGGGGG@D=CFCDDFFGGGFDFEG9=7F:FCD,EFEGGGGGCFF,83@F>71:F@,,=:CFE,,4*3>:CGC@852<*/:8CF/C*FG488>5::?<@?BG5;@>C;3A;=GD@EFGC@>CFF9FFFFA?CF:@0:D>2;=F:<@@#CFFGGGF;7:#9DC-8>CFEC4C<,GGGFGGEDAFFFFCFF=,FGGGGD@4FE?FBFGGGFFBEFGFA8:CCGFE8EFGFAFCFFCFEGFC9FE<C>EC<FDGGGGGGGGFEGGGGGGGGGGGGGGGGGFCGEEGGFFFGGGFECGGEEGGGDGGGGGGGGGGGGGGCCCCC
@s1401 27153
TAGGGAATCTTCGGCAATGGGGGCAACCCTGACCGAGCAACGCCGCGTGAGTGAAGAAGGTTTTCGGATCGTAAAGCTCTGTTGTAAGAGAAGAACGTGTGTGAGCGCGGAAAGTTCACACAGTGACGGTAACTTACCAGAAAGGGAAGGCTAACTAAGTGCCAGCAGCCGCGGTAATACGTAGGTCCCGAGCGTTATCCGGATATATTGGGCGTCAAGCGAGCGCAGTCGGTTTAATAAGTCTGAAGTTAAAGGCAGTGGCTTAACCATTGTTCGCGTTGGAAACTGTTAGACTTGAGTGCAGAAGGGGAGAGTGGAATTCCATGTGTAGCGGTGAAATGCGTAGATATATGGAGGAACACCGGTGGCGAAAGCGGCTCTCTGGTCTGTAACTGACGCTGAGGCTCGAAAGCGTGGGGAGCAAACAGGATTAGATACCCT
+
@EF@@F,FGGD<@BFEGCGGGG:FEFGGG8FFCG:FFGGGA78@B@CCC7:FGFAFFG,=CC-4C:::=CEEFFFFFFGF95CA,CFFG,?B,AFF7FCFF=EFG,:@FCEEDFDF,F<F8+@@>BFE@++@8EDAC<DFGF@FC7>:<BC<3><FF,3D,DFCFGFC<:C**<:FC22<*7<*<:CFGCG@88?5*2C75:/2*3<:C9<EGG8'800*-28*7?9=#89C9:@3@AC,:7,@<CC=FFGFFFFFFFEFGGGFD=FEFCCD66#80#D4C<30<,>:,?5?58EF=9FDAGGFEGC@E?9E,FE=,EC,8,C8ABA=6)GGFFAF9F,@DGF<;GGGEFGGGGCFFB,>@CEFGGEEFF7::EGGGGFCECFEFAF<C,CGGGGGFFFEE,CB,C,C,GFGFDFGDDGFF<EFFFGGFAECGGGGCCCCC
@s1401 367
TGAGGAATATTGGTCAATGGGCGAGAGCCTGAACCAGCCAAGTAGCGTGCAGGATGACGGCCCTATGGGTTGTAAACTGCTTTTATAAGGAAATAAAGTGAGCGACGTGTCCCTTTTTGCATGTACCTTATGAATAAGGACCGGCTAATTCCGTGCCAGCAGCCGCGGTAATACGGAAGGTCCGGGCGTTATCCGGATTTATTGGGTTTAAAGGGAGCGTAGGCCGGCGATTAAGCGTGTTGTGAAATGTCGGTTCTCAACCTCTGCACTGCAGCGCGAACTGGTTTCCTTGAGTACGCACAACGTGGGCGGAATTCGTGGTGTAGCGGTGAAATGCTTAGATATCACGAAGAACTCCGATTGCGAAGGCAGCTCACGGGAGCGCAACTGACGCTGAAGCTCGAAAGTGCGGGTATCGAACAGGATTAGATACCCT
+
DGGGGGGGGGGGGGGGGGEEFGDFFGGGGGGGGGGGGGGGGGGGGGGGGGGGGEGGGGGGGGGGGDFGGGBFGGGGGGGGFFGGGGGFFF,EFGGGGGGF<EE:FGGGGE,5:A,B<EFGGGFGGFFGGFGGGGGGGGG?DFEGGEE>DGGGGGGGGFGGCGGGGEGFCFGFGCEEG@*BFDF7C<EEGC88BCCGDEF9DCFFGGCFC7<9CCC);4E=?FED:7/*#2CFCC<4FFEEGGFFCGC?=&#<:2'?CCC@@#@*0C9EF@<7FE>C9E4=DCBC<,B,8DFF8F@8+,++=A6+8+=GF?GED8EEEDGFFDEG>FEAFGGFF??GGGGGFEAGFGFGGFCGGF=:@GGEGGGGGGFFCGFGGECE@7GF7E:GFCGGGECGGGGGGGGGGGGFCCGGGGGFGGGGGGFEGGGGGGGGGGGCCCCC
@s1401 368
TAGGGAATCTTCGGCAATGGACGAAAGTCTGACCGAGCAACGCCGCGTGAGTGAAGAAGGTTTTCGGATCGTAAAACTCTGTTGTTAGAGAAGAACAAGGATGAGAGTAACTGTTCATCCCCTGACGGTATCTAACCAGAAAGCCACGGCTAACTACGTGCCAGCAGCCGCGGTAATACGTAGGTGGCAAGCGTTGTCCGGATTTATTGGGCGTAAAGCGAGCGCAGGCGGTTTCTTAAGTCTGAGGTGAAAGCCCCCGGCTCAACCGGGGATGGGCATTGGAAACTGGGAGACTTGAGTGCAGAAGAGGAGAGTGGAATTCCATGTGTAGCGGTGAAATGCGTAGATATATGGAGGAACACCAGTGGCGAAGGCGGCTCTCTGGTCTGTAACTGACGCTGAGGCTCGAAAGCGTGGGGAGCAAACAGGATTAGATACCCT
+
AFFGGFEGGGGGGGGGGGGGGGGGGBCCFAFGGGGGGFEFGGGGGGG:FGGGGGGFGGFGGGGCGGGFFGGCFFFFGGGFGGGFGGGGGGGGGGGGGFGFGGGGGGFFGFGGGGGGGGGGGGGGGGGGGGGGGGGGGGGGGGDFCFGGGGECEFGGGGGGGGGGGGGCGDCGGGCE<FGGFGCECCGCFCC5B<BE=9FCD*=7C,>CCFGGGGE3@47;(:/7.5EE7CC8DB<?FFFF<<;<738<3,4:FCC6C>D<5/EF@7FFDD@,#FD=FGFGGFF?FFGFEC5A@=,GGECFGGDGFAA9FGGFAE9C,>@,E8GF9GGEEAGDFEACEFFEGGGGGFADFFFGGFDFFFFFC8DGGGFC=FGGGGDGGDFF8GFGGGGGGGGFFFECGGGGGGGGGGGGGEEGGFEBFFGGGFFEFDGGGGGGFFFFCCCCC
@s1401 369
TGGGGGATATTGCACAATGGGGGAAACCCTGATGCAGCGACGCCGCGTGGAGGAAGAAGGTTTTCGGATTGTAAACTCCTGTCGTTAGGGACGATCATGACGTTACCTAACAAGAAAGCAACGGCTAACTACGTGCCAGCAGCCGAGGTAAAACGTAGGGTGCAAGCGTTGTCCGGATTTACTGGGTGTAAAGGGAGCGCAGGCGGACCGGCAAGTTGGAAGTGAAATACATAGGCACAACCTAGGGCTTGCTTTCAAAACGGCTGGCCTTGAGGAGTGCAGAGGTAGGTGGAATTCCCGGTGTAGCGGTGGAATGCGTAGATATCGGGAGGAACACCAGTGGCGAAGGCGACCTACTGGGCACCAACTGACGCTGAGGCTCGAAAGCATGGGTAGCAAACAGGATTAGATACCCT
+
@8FFGFCCFGFFGGGEE<CF,BFFDGCFGFFD9EGEGFEFFFGGGCEFEGEGGC8FFFBFFF9FG7+8C=EFCEBF9BECF?-:D:FEEFDG@7+,B?FGFG+3CFF9,D,,CCF?8DBD,DFCF+@FG9BF7FEGG9,@3DCF71>7*3@@;C7,87F7<<<C+>*C4*<CC+BF<#,??8<<CC>C5EFAF>>2:@F4@C?9?ED::?E9,7F2D<-5,F<G0B9$'@C;F994+F<38,,5++6,8EFD@,33>8C==+>+<,3,,,EA1,8<D@C8,?,<F8FFB9GGGE>4+>=BDCC>AF7@AFFEC?CCDFF=A@=+FFBF<<BB,CCGGF@EGGFFFB7FC+6;@,DEFE,?,DFE;9GFCBCCEECDF7B,@EGGGGGFFGEFGGGFFCEFFFGGGGFFGGGCCCCC
@s1401 370
TAGGGAATCTTCGGCAATGGACGAAAGTCTGACCGAGCAACGCCGCGAGAGTGAAGAAGGTTTTCGGATCGTAAAACTCTGTTGTTAGAGACGAACAAGGATGAGAGTAACTGTTCATCCCTTGACGGCATCTAACCAGAAAGCCACGGCTAACTACGTGCCAGCAGCCGCGGTAATACGTAGGTGGCAAGCGTTGTCCGGAGTTATTGGGAGTAAAGCGAGCGCAGGCGGTTTCTTAAGTCTGGTGGTGAAGCCCCCGGCCCAACCGGGGAGGGTCATTGGAAACTGGGAGCCTTGTGTGCAGAAGAGGAGAGTGTAATTCCATGTGTAGCGGGGAAATGCGTAGATATATGGAGGAACACCAGTGGCGAAGGCGGCTCTCTGGTCTGTAACTGACGCTGAGGCTCGAAAGCGTGGGGAGCAAACAGGATTAGATACCCT
+
CDCCBFCD9F9EFEGFEDFFFGE@CDGFGGAEACF@@E:ACC@@@EG+@CFGFFDGAEFG<<FFGFFE7CCFEG7EAFFGC@EFFFGD<FB,@FFG+EFDFGFGFCF8EEGGFFFFG<FFDFFEFB:FGC+,3FA9BA,,D<A8BC>CE7CFG7,>,@F@CFGGCFGC,<*=*1*=,<FF,B<*?BECFCFFG7***0,=C:**207CFGG*;/:7+)3)((*970*C7<F<;2<4FF:<,4/**3,0,,,:*EF8C3+,++@++7:@E@FEC8DD;;C,9@8+=+DF@E4+,,=B8*ADA=9@FFFEA:,B,FDC,,>49,,,,,?CE9C89,9F;7CFB8C,=<A@FGFEC5,C,,EFCEFFGEFB,EB,+@>GGG@CCFFFFGGGGGFGEFF,@@<C,<FCGGCEDEGGGEF:FGGGFFF<CFCGFFFGGGGGCCCCC
@s1401 371
TGGGGAATATTGCACAATGGGCGCAAGCCTGATGCAGCCATGCCGCGTGTATGAAGAAGGCCTTCGGGTTGTAAAGTACTTTCAGCGGGGAGGAAGGGAGTAAAGTTAATACCTTTGCTCATTGACGTTACCAGCAGAAGAAGCACCGGCTAACTCCGGGCCAGCAGCCGCGGTAATACGGAGGGTGCAAGCGTTAATGGGAATTCCTGGGCGTAAAGCGCACGCAGGCGGTTTGTTAAGTCAGATGTGAAATCCCCGGGCTCAACCTGGGAACTGCATCTGATACTGGCAAGCTGGAGGCTCGTAGAGGGGGGTAGAATTCCAGGTGTAGCGGTGAAATGCGTAGAGATCTGGAGGAATACCGGTGGCGAAGGCGGCCCCCTGGACGAAGACTGACGCTCAGGTGCGAAAGCGTGGGGAGCAAACAGGATGAGATACCCT
+
AFFGDDGGGFDGGGGFGGGCCF7BE7EGGDGGFFGGGCFFFGDFCFFGGGGGGGGGGGGFG@FDF7FGEF7FAFFEFGGGFFFFGDGDGEF7CCFCF7,>FGF,CFGFDAAFCFGGGF=<DGDDFGCCFECF,@>CDCGCFGFGGGDG7F**>3>FD:***>C*B?GGAC<C<8:B:C:EGGEEEC51<99*;C5E=?0<77+0++039@CFE8$7?-+821*965*<92*4D?C:F4CG<:1<<:F=FF87FFCCF7D?C3>9:EFDGDFF5:,>3,0;F>8<C9CCCCCGF78,5)@+>88;C,FCGCGFCA;@9@4,E=CGFFDC8=:GFFCGF@@GGGGGDF8FFAA<@C,@CDFF@7+GDGGGEF:CGCFFFCGGEF@GGGFDFCE<GGEFFFF8EECC@EFE<@@FEGGGGGGGFF9FCGGGFAC,9FA<CCCCC
@s1401 23768
TGGGGAATATTGCGCAATGGGGGAAACCCTGACGCAGCAACGCCGCGTGATTGAAGAAGGCCTTCGGGTTGTAAAGATCTTTAATCAGGGACGAAACATGACGGTACCTGAAGAATAAGCTCCGGCTAACTACGTGCCAGCAGCCGCGGTAATACGTAGGGAGCAAGCGTTATCCGGATTTACTGGGTGTAAAGGGAGCGCAGGCGGGCCGGCAATTTGGAAGTGAAATCCGGGGGATTAACCCCCGAACTGCTTTCAAAACTGCTGGTCTTGAGTGATGGAGAGGCAGGCGGAATTCCGTGTGTAGCGGTGAAATGCGTAGATATACGGAGGAACACCAGTGGCGAAGGCGGCCTGCTGGACATTAACTGACGCTGGGGCGCGAAAGCGTGGGGAGCAAACAGGATTAGATACCCT
+
EFCE7FGGGGGAFCFGGGG?FGGECFFCF8FFGGGGGEDFFFECFFGFFF@9<EC?FEFGGGGFE7CFAFC7E,B?FGEGFGGGGGGGGCF@C:FG+?EGEGGGGE7FCA<<FAFAFCFD>FFC@FFGGGGGFGF8F>CCFF3<F7FCFGEGFF,>><F7FA@CFBC+=FFGFCFG:C@B:,?,?<*,1*?FGGGB*:6::CGG8CCE3::E:32#+--FE;C=:B;=8<6-F3@6#D>7FDGEE:DGGGDC+CFBGG7=CFFF,8AC,:CCG<F;DE9FB3;7FGFDFED9FDGE7@+@5FC>88GEGGDFC@7CE=FGFGFGGF@CEEFFGEGDGCF,CFDGGGGEGGECGFFGGGGGFFE9AF<GGGEFDF:GE@CGGGGFC7EGEGFGFFFGGFAFEGGGGGFEFFB8CCCCC
@s1401 373
TGAGGAATATTGGTCAATGGACGAGAGTCTGAACCAGCCAAGTAGCGTGCAGGATGACGGCCCTATGGGTTGTAAACTGCTTTTATAAGGGAATAAAGTGAGTCTCGTGAGACTTTTTGCATGTACCTTATGAGTAAGGACCGGCTAATTCCGTGCCAGCAGCCGCGGTAATACGGAAGGTCCGGGCATTATCCGGATTTATTGGGTTTAAAGGGAGCGTAGGCCGGAGATTAAGCGTGTTGTGAAATGTAGATGCTCAACATCTGCACTGCAGCGCGAACTGGTTTCCTTGAGTACGCACAAAGTGGGCGGAATTCGTGGTGGTGCGGTGAAATGCTTAGATATCACGAAGAACTCCGATTGCGAAGGCAGCTCACTGGAGCGCAACTGACGCTGAAGCTCGAAAGTGCGGGTATCGAACAGGATTAGATACCCT
+
FGGGGFFGGGGGGFGGGGGGEFGDFGGCDFGGGFGGGGGGGGFGFGGEFGGGG,B=<FGGGGG7FFGFGCFCFGGGGGGGGGGGGGG9DGF:=FFGGGGGFGFG9<BFFGEFFGGGGGGCFGFGG9FDBE?EFEGGGGGG8+8C8EDFF9DFF>@CFGGFFGGGGGGGCFF,,3>CF:CEE,?FDGC<CF;CEF7CC*=<FG99CGGGEGC?CF8(C=<>8;<:?DE#6,7*6,E4F;FFGGFE139@@,9D@CF?9F@@><GGFCEFCFC5=GEFCE=36EB<FC3B,,,9)>8FGFEFFFE<DE@FBBGGGEB=8B,CA96+):7FFBE,GFFFDFGGFDFFDFC=9GFGFGF:E@GGGGGFEAFGFGGGDGCGFFCF7EGGFFGGEF7GGFCEGGGFFGGGFGGGGGGFDGGGGGFEGGGGGGGGGGGCCCCC
@s1401 374
TAGGGAATCTTCGGCAATGGACGAAAGTCTGACCGAGCAACGCCGCGTGAGTGAAGAAGGTTTTCGGATCGTAAAACTCTGTTGTTAGAGAAGAACAAGGATGAGAGTAACTGTTCATCCCTTGACGGTATCTAACCAGAAAGCCACGGCTAACTACGTGCCAGCAGCCGCGGTAATACGTAGGTCCCGAGCGTTGTCCGGATTTATTGAGCGTAAAGCGAGCGCAGGCGGTTTAATAAGTCTGAAGTTAAAGGCAGTGGCTTAACCATTGTTCGCTTTGGAAACTGTTAGACGTGAGGGCAGAAGGGGAGAGTGGAATTCCATGTGTAGCGGTGAAATGCGTAGATATATGGAGGAACACCGGTGGCGAAAGCGGCTCTCTGGTCTGTAACTGACGCTGAGGCTCGAAAGCGTGGGGAGCAAACAGGATTAGATACCCT
+
FGGGGGGGFFGGGGGGGGGFGGGGGEGGGGFGGGGGGGGGGGGGGGG:FGGGGGGGGGFGGGGGGE:B@FGGGGGGGFGDEFFGGGGGGGGGGGGGGGFGGGDGGGGGGGFFCD9FGEGGGGGG9FEEGGFFGF9FFGGGGG8F8DEFEEGEFFAFGDGGGGGGGGGG>7FGCE@FGGGGFCFGGG,CC7C5**1=EGFGGD@@CFCACCFFGE8':5CB118C><G7:GCGCC==<@CC9:FFFFFBFFEFGC,>C?CACC@FD<1CCC@$83DFGFFF@33:E?FA3,B4,<FEDE,FFAFFDGFFADB,AAFFFGFDCEFGEGEE=C7DEGEE=CEEDF<@FAEE,CGFC<FE@F=:CCGGGF==4,:CGGGGGFFF8DFGGFGGFGEGEGEGGFFE?GGGGEGFEEGEECFFCGGGGFE@FFFE@,9GGEFBCCC@
@s1401 375
TGAGGAATATTGGTCAATGGGCGTAAGCCTGAACCAGCCAAGTAGCGTGAGGGATGACTGCCCTACGGGTTGTAAACCTCTTTTGTTTGGGAATAAAGTGCGGGACGCGTCCCGCATTGCATGTACCATTTGAATAAGGACCGGCTAATTCCGTGCCAGCAGCCGCGGTAATCCGGAAGGTCCGGGCGTTATCCGGATTTATTGGGTTTAAAGGGCGCGCAGGCCGTGGGTTAAGCGTGTCGTGAAATTCCGTCGCTCAACGGCGGAAGTGCGGCGCGAACTGGTCTACTTGAGTACGCGGGACGTTGGCGGAATTCGTGGTGTAGCGGTGAAATGCTTAGATATCACGAAGAACTCCGATTGCGAAGGCAGCTGACGGTAGCGCAACTGACGCTGAGGCTCGAAAGTGCGGGTATCGAACAGGATTAGATACCCT
+
EFGGGGGGGFGGGGGGGGGG@FEFGGGGGGGGGGGGGGGGFGFGGGGGEGGFGGGEGGGGGGGFGDFDGGGGGGGGFFCFEFFCFG<8FFGGGGGGGCECCE7B7=F>E@C+?CCFGDGFEGGGGGGGGGFGGGGGFFGGGGGCDGEGGGFGGGGGGFGG@FEGGGGGECC7,6=:=:<*?EGECCEDEE7>9C8EDGG?0*00<F8C5+<99@8)*3C>(-GDD>**FAEEC3C4GC3*+C7@@::0=*4455:F=:G79F*;54#*AEC55@+@8E?5+DD373,,E<DDDF6CGE8E8B@+FC=EGGE;EFEE@F@,FFC>:@EDEFE=A<FFGFF=FDGFGCGFFBFFGGGGFFCCEFC?A,9GFECC@::FGGEGGGGGGFFCGGGGGGFGGGGGFGGGGGFGGDGGGGGGGFEFGGGGGGFAGGFCCCC<
@s1401 376
TGGGGGATATTGCGCAATGGGGGAAACCCTGACGCAGCAACGCCGCGTGAAGGATGAAGGTCTTCGGATTGTAAACTTCTTTTATTAAGGACGAATAAAGTGACGGTACTTAATGAATAAGCTCCGGCTAACTACATGCCAGCAGCCGCGGTAATACGTAGGGAGCAAGCGTTGTCCGGATTTACTGGGTTTAAAGAGTGCGTAGGCGGATTTGCAAGTCAGTGGTGAAATCTAGGGGCTCAACCCATAGCGTGCATTTGAAACTGCAGAGCTGGAGTGAAGTAGAGGCAGGCGGAATACCCCGTGTAGCGGTGAAATGCGTAGAGATGGGGAGGAACACCAGTGGCGAAGGCGGCCTGCTGGGCTTTAACTGACGCTGAGGCACGAAAGCGTGGGTAGCAAACAGGATTAGATACCCT
+
@8EFGGEGGGGGGGGGGCGGFFGGGAFGG?EGGGGGGGGFGGGG:FDGGGGGGGGGGGGFFGGGGGGDCEGFGGGGCEFEGGGCFGG9BFCFCEG@=FFGFCDF@GEGGGGFGGCFDFD<,=,,:FEGGGGGFFG,,@:,<@@,D@73CFFC@>,3;<,8<F<,;CC3CCECC7EFFGGCC<%</)CB@F(%/>?BC@2@)C59<CC5C2+?+&CB<D:&F@%,@6@,,392DE.CFFCGF@8,3,6+3++,9C+=5,,@663=>C,,5,:,A,9DE=EDCEA8<9BA+FBCFFGFD8+>++CFCE@5GDGGGGGGDCE8GGGGGGFFFCFFF<B,EF9FE8C:,FFCGCFCEFFCFGGEFDEC<F9DCEGGEFCEE,FCDC<CGGFEDGGGGGGFEFFGCGGFEDGGGGGGFGCCCCC
@s1401 377
TGAGGAATATTGGTCAATGGCCGAGAGGCTGAACCAGCCAAGTCGCGTGAAGGAAGAAGGATCTATGGTTTGTAAACTTCGTTTATAGGGGAATAAAGTGGAGGACGTGTCCTTTTTTGTATGTAACCTATGTATAAGCATCGGCTAACTCCGTGCCAGCAGCCGCGGTAATACGGAAGATGCGAGCGTTATCCGGATTTATTGGGTTTAACGGGTGCGTAGATGGTGATTTAAGTCAGCGGTGAAAGTTTGTGGCTCAACCATAAAATTGCCGTTGAGACTGGGTTACTTGAGTGTGTTTGAGGTAGGCGGAATGCTTTGTGTAGCGGTGAAATGCATAGATATCACGCAGAACTCCGATTGCGAAGGCAGCTTACTAAACCATAACTGACACTGAAGCACGAAAGCGTGGGGATCAAACAGGATTAGATACCCT
+
;ECFEEFGGGCAEGEFGFAF?FCGCEGGCCEFGF6CEFD<FG,CBCCCGGFGC<8=,69<C,=,,?<C?C,,CCC,,CF,,:4FDGGCFFG@?FFGGF<EBD8:@DCFGGFFG,F?E+=EAFFG<,C,B,C,?AEFDDAFFC+F+@7B,>C>>>+@DF,33>7CE6:F>F*3@,*8>**>C,?*<*/4=:1,:9@7:#??C:1<<F@6;$2*32<AE=>A=;**,CDGFGEF7,<8+7<+FF=,62,,,3=>C@D8FFD@@CF:ADFEBE@DCFE9=8+6=>GFEE<<,GFFDGE8CGGF=C,EBCC=7EE;CFFE=,>5?:8EAC=9;AFCF9CD>C<DAE@,CC@F?,,@AB+F@EFGFB@A,FAEE8GF9EGGFCGGGGFFF9FFAFGGFFC;,FEAC>GGGGGGFFDC,GGFGED@F9GGGEEGFGGCCCCC
@s1401 378
TGGGGAATATTGCACAATGGGGGAAACCCTGATGCAGCGACGCCGCGTGGAGGAAGAAGGTCTTCGGATTGTAAACTCCTGTTGTTGAGGAAGATAATGACGGTACTCAACAAGGAGGTGACGGCTAACTACGTGCCAGCAGCCGCGGTAAAACGTAGGTCACAAGCGTTGTCCGGAATTACTGGGTGTAAAGGGAGCGCAGGCGGGAAGACAAGTTGGAAGTGAAATCCATGGGCTCAACCCATGAACTGCTTTCAAAACTGTTTTTCTTGAGTAGTGCAGAGGTAGGCGGAATTCCCGGTGTAGCGGTGGAATGCTTAGATATCGGGAGGAACACCAGGGGCGAAGGCGGCCTACTGGGCACCAACTGACGCTGAGGCTCGAAAGTGTGGGTAGCAAACAGGATTAGATACCCT
+
FGGGGFGGGGFFGGGGGGGGGGGGGGGGGGGEEFGGGGGGGGGGGGG>FCGGGGGGGGGGFGGGGGGGGGGDFGGGGFGGEFFGGGGFGFFFGGGFFFDGGGG7FGGGFEF=FGGGGG@CFFFEEFEGGCEFGFFFFCGFGCC<8EEGGGEGGGEFFGDGGGGGG=@76<EEF9CFGDGE/<FFGF;GC=CFEFGCCEC5CCE;>CB222F@EGFCG>FF@72@<FC8:>C6-D8EGGFFFG@FE@,=8E8F:DF8<DF=EDGGGFGFFFFGFF@#8<@8GEBDE@+BF8CCGFC+GECFCF>G@EGDFDFGFDGD@-FFB6FC7GGGGFF?CFCGBCFC,EFCFGGGGGGGGDGGGGFFF8GGGGGGGGGDGDFGGGGGGGGGGGGGGGGGGGGGGFCFGGGGGGGGGGGCCCCC
@s1401 25310
TGGGGAATCTTGCACAATGGGGGAAACCCTGATGCAGCGACGCCGCGTGGAGGAAGAAGGTCTTCGGATTGTAAACTCCTGTTGTTGAGGAAGATAGTGACGGTACTCAACAAGGAAGTGACGGCTAATTACGTGACAGCAGCCGCGGTAAAACGTAGGTCCCAAGCGATGTCCGGAAATACTGGGTGTAAAGGGAGAGCAGGCGGGTAGACAAGTTGGAAGTGAAATCCATGGGCTCAACCCATGAACGGCTTGCGAAACTGGTTTTCTTGAGTAGAGCAGAGGGAGGCGGAATTCCCGGTGTAGCGGTGGAATGCGTAGATATCGGGAGGAACACCAGGGGCGAAGGCGGCCTACTGGGCACCAACTGACGCTGAGGCTCGAAAGCGTGGGTAGCAAACAGGATTAGATACCCT
+
FCF8EFE<,EFC,,;CCCF@<B:FGGGGD8FGDC@EEFCCFCEGCEF:FEG8==,E<F,E4E,?E+?:@7FB?<BCA<EF:CFC84,,:<EFC,7C,:@E,C7F@:<,C8=F=D,B=3BFFA:F7CC<,9@C@FF,+:@CF8>:8FEFF*>>CE7F,>*,,,,,6=CC*4FC@B**4C1,?,,,,-=@*:>9CCF>**8*078*2?8*/;:?@8?:<5CC1F:D9;,:F5<C@C6>,*<@+8,,>8F@++7@:8++,@,=CGC8FD:,,FA5+D7,,,A:GDDBB+8+8,E@8ECEC>+ACEEE>F7GFFCCEGCC8F9,C4+=:@:FFDF<CCGGDDB@,84,EC7GGDGEC,CC,<BF<C6;,FCEGFCF8CFE@FB,,,F@EF@+@FDFC,GGFGFFGGGGFGF9FFGCCC9C
@s1401 380
TAGGGAATCTTCCACAATGGACGCAAGTCTGATGGAGCAACGCCGCGTGAGTGAAGAAGGGTTTCGGCTCGTAAAGCTCTGGTGGTAGTGAAGAAAGATAGAGGTAGTAACTGGCCTTTATTTGACGGTAATTACTTAGAAAATCAAGGCTAACTACGTGCCAGCAGCCGCGGTAATACGTAGGTGGAAAGCGTTGTCCGGATTTATTGGGCGGAAAGCGAGTGCAGGCGGTTCAATAAGTCTGATGTGAAAGCCTTCGGCTCAACCGGAGAATTGCATCAGAAACTGTTGAAGTTGAGTGCAGAAGAGGAGAGTGGAACTCCATGTGTAGCGGTGGAATGCGTAGATATATGGAAGAACACCAGTGGCGAAGGCGGCTCTCTGGTCTGCAACTGACGCTGAGGCTCGAAAGCATGGGTAGCGAACAGGATTAGATACCCT
+
EFCGGGGGGGGCAFGGGGGCAFGGGGCCFFFF9FGG<EDG@CE@FG:CFEEGGGGGGGGFGFEFGGGGDG7+B,CCF,C<F,5EFCEDFF??<EGFGG9EEAFF8AFE?AFFC@FF9B<BFGGFGGGC++>A<FFFGGCGFF,3,C,3<==>B8DFFGGGGGF,:@<<D:>8BE8>FG,>>@,6?CG*CB7,:1<:=C9FD33=<<3:C6<B<*:5>:/)*349@>CC7:=<2-E@,@CECF7FB?<DFABGCC7;>@3=8F:C@++,3,,6C,95@=E=A,,6=D?E9,,8<,AC?*CDEA=AGFED<F9B,5;C9,,,FFEECFFEEAFEEE9EC84@@,-BFD=6FF<C,@,,GEFEE8FACFFCFC,GGEGFGGGGGGFFFCFFFGGFGGFFCGGFEGEGGGGGFFFFC9FGFDGGGGFFEFFGFEAGGGGGCCCCC
@s1401 381
TGGGGAATATTGCACAATGGGCGAAAGCCTGATGCAGCAACGCCGCGTGAAGGAAGAAGGCCTTCGGGTCGTAAACTTCTGTCCTCAGGGAAGAAGAACTGACGGTACCTGAGGAGGAAGCCCCGGCTAACTACGTGCCAGCAGCCGCGGTAATACGTAGGGGGCAAGCGTTATCCGGAATTATTGGGCGTCAAGAGTGCTTAGGTGGTAACCTAAGCGCAGGGTTTAAGGCAATGGCCCAACCATTGTAAGCCCTGCGAACTGGGTTACTTGAGTGCCGGATAGGAAAGCGGAATGCCTAGTGTAGCGGTGAAATGCGTAGATATTAGGAGGAACACCAGTGGCGAAGGCGGCTTTCTGGACTGAAACTGACACTGAGGCACGAAAGCGTGGGGAGCAAACAGGATTAGATACCCT
+
@EFGGGGGGGGGGGGGGGGG<FGGGGEGGGGGGGGGGGGGGGGGGGGGGGFGGGGG8FFGGGGGGGCEFEFFGGGGGGGGGGGFGGGGGGGG:E<A?FFGGFEFGGGGCFFGGGGGGGGGGGG@:>3=3DFCFGEFFFGFFF?FFCCFFGC7FEGEEDEGGGGEGGCFFGFE@8;CFFGCFF@CCCGC7@*#8;?+:873%/)CEA?;EGFCF:CFGFGBCEEG@F:@<?BFFG6DD6@CDCD<E<FF8GFCF6+8C<8)'FDFFCEEF8E990GFC1(;F709EDD+@GGGFD>9,4:8<FFEEAGCGGGGFC@,=,FGCGGE?E9FF<9FGFFC<8FFGGEGFFCFGGEGDGF@EDGGGGFGGFEC9FFC@CGFFGGGDFFEGFEGGGGGGGFFDGEGEGGGGGGGGGGGCCCCC
@s1401 382
TGAGGAATATTGGTCAATGGGCGAGAGCCTGAACCAGCCAAGTAGCGTGCAGGATGACGGCCCTATGGGTTGTAAACTGCTTTTATAAGGGAATAAAGTGAGTCTCATGAGACTTTTTGCATGTACCTTATGAATAAGGACCGGCTAATTCCGTGCCAGCAGCCGCGGTAATACGGAAGGTCCGGGCGTTATCCGGATTTATTGGGTTTAAAGGGAGCGTAGGCCGGTGATTAAGCGTGTTGTGAAATGTAGACGCTCAACGTCTGCACTGCAGCGCGAACTGGTTTCCGTGAGTACGCACAAAGTGGGCGGAAGTCGTGGTGTAGCGGTGAAAGTGTTAGATATCACGAAGAACTCCGATTGCGAAGGCAGCTCACTGGAGCGCAACTGACGCTGAAGCTCGAAAGTGCGGGTATCGAACAGGATTAGATACCCT
+
FGGGGFGGGGGFGGG<FFFF8FFDGGGGGGGGGGGGGGFGGGFGGGGGGGGGGGGDG6@B@@FFGCFGFFGGG9FEGFFFGGGGGGGGGGG?FGGGGEFFFA,B?F,FFFG9,EBDFCC,?DFFCGFFFGGGGGAFCE9<EF:7BGG<C,8AFGCGDG8FGFGG>8CGGGEEGG*CCFC*FC<:<<CFGGG>,CECECFFFGFGGGE*=FGGGGGFE@G3:9CF)7C)/2+<CCE><#EE+@0BF79?FFE>C.5@,ECF<A=3EC:@,CC@>+@@3,=2+EF@C7FC@,GF:+888>45,,7,BCGDEEDD66+8CGDBFE=+8@,E@@5,99,,,GFFF=9,,GGGGFGFF?7GGFGGGDGF?BF@@FFF@9GGFC4:+CCE,@<C@FFFCGGD@+CE8CFFDGGGGGFCGF9GGEEECGFCDGGCGGF@CC@C
@s1401 383
TGAGGAATATTGGTCAATGGGCGCGAGCCTGAACCAGCCAAGTAGCGTGCAGGATGACGGCCCTATGGGTTGTAAACTGCTTTTATGCGGGGATAAAGTGTGGGACGTGTCCCATATTGCAGGTACCGCATGAATAAGGACCGGCTAATTCCGTGCCAGCAGCCGCGGTAATACGGAAGGTCCGGGCGTTATCCGGATTTATTGGGTTTAAAGGGAGCGTAGGCCGGAGATTAAGCGTGTTGTGAGATGTTGATGCTCAACATCTGCACTGCAGCGCGAACTGGTTTCCTTGAGTACGCACAAAGTGGGCGGAATTCGTGGTGTAGCGGTGAAATGCTTAGATATCACGAAGAACTCCGATTGCGAAGGCAGCTCACTGGAGCGCAACTGACGCTGAAGCTCGAAAGTGCGGGTATCGAACAGGATTAGATACCCT
+
GGGGGGGGGGGGGGGGGGGGGGGGGGGGGGGGGGGGGGGGFGGGGGGGGGGGGGGGGGGGGGGGGFGGGGGGEGGGGGGGGGGGGGGGGEGGGGGGGGGGGGGGGGGGGGGFGGGGGGGGGGGGGGGGGGGGGGGGGGGFGCFGGGGGGGGGGGGCEFGGGGGGGD:FFGGGGGGGEGGGGGGGGG=CE>GFGGG96>EE*>-FFGCCGFCFGGGFEFCD?;GGGFGFGCCCFFGFGFGGGGFD@9CCG$FGG@E@2GGFFD9DDCEFFGE33E>CEE?D8DCDAB,,,>9,0GEFGFEE8EBEEC:GEDFF?DC7C?7GFBB>)CBCDE<;GGFFFECGGGFFFDGGFGGGFFGGGGGDGGGGGFFGGGGGGFGGGFC=@CF9GGEDGEFGGGGGGGGGGGGGGGGGGEGFGGFECGGFGGGGGGGGGFFACCCC
@s1401 384
TGAGGAATATTGGTCAATGGACGAGAGTCTGAACCAGCCAAGTAGCGTGCAGGATGACGGCCCTATGAGTTGTAAACTGCTTTTATAAGGGAATAAAGTGAGAGTCGTGACTCTTTTTGCATGTACCTTATGAATCAGGACCGGCTAATTCCGTGCCAGCAGCCGCGGTAATCCGGAAGGTCCGGGCGTTATCAGAATTTATTGGGTGTAAAGGGAGCGTAGGCCGTAGATTAAGCGTGTTGGGAAAGGTAGACGCTCAACGTCTGCACTGCAGCGCGAACTGGTTTCCTTGAGTACGCACAAAGTGGGCGGAATGCGTTGTGTAGCGGTGAAATGCGTAGATATCACGAAGAACTCCGGTTGCGAAGGCAGCTCACTGGAGCGCAACTGACGCTGAAGCTCGAAAGTGCGGGTATCGAACAGGATTAGATACCCT
+
@FFFGFFGGFGFGCGGGGG?G@FGGGGFG9EEFFGGGFEGGGFDDFECCFGFGGDGGGGEFE@F8CCC@EFGGGFFFGG@9,CFFFEGGFEFGFGGG9,CDFCGFGDGGGFCFCGCFG:FGGG99@FFGGCCFCC,??DDFD@FC8EDF<FFCF+=D,>B=:DGGD@FFCGGC9**@FCC3>7>:B7FFBGG?,7,,7FACG(AGFF#=;625F7/*(<06940;5#+2+FB=<E=G?GFC34,5,C7F7CCFCFFDA>*@@7,;C6GGDC@::87@D?=D>,=@,,<FFCF:6+CED8FD?DAEGECEEFFC=@+CB95:FCB8FCEEDC,B@7>@-5,C,AFFDFFA<FEFF=@FFA+GEF7FGFGGFCGGFGGFFGCEFEGFFFCEF;EGDGFF@DGGGGFFBF@GDGGGGCFCGGFGFGGGGGGGGGCCC@B
@s1401 28161
TGAGGAATATTGGTCAATGGACGAAAGTCTGAACCAGCCAAGTAGCGTGCAGGATGACGGCCCTCTGGGTTGTAAACTGCTTTTAGTTGGGAATAAAAAGAGGGACGTGTCCCTTATTGTATGTACCATCAGAAAAAGGACCGGCTAATTCCGTGCCAGCAGCCGCGGTAATACGGAAGGTCCAGGCGTTATCCGGATTTATTGGGTTCAAAGGGAGCGCAGGCGGCGGCGTAAGTCAGTTGTGAAATCGTGCGGCTTAACCGTGCAATTGCAGTTGATACTGCGTCGCTTGAGTGCACACAGGGATGTTGGAATTCATGGTGTAGCGGTGAGATGCTTAGATATCATGAATAACTCCGATCGCGAAGGCATATGTCCGGAGTGCAACTGACGCTGAGGCTCGAAAGTGTGGGTATCAAACAGGATTAGATACCCT
+
CGGGGGGGGFGFGGGGGGGFFGGGGGGGGGGGGGGGGGGGEFGGGGGGGGGGGGGGGGGGGGGFGGGGFGEGGGGGGGGGGGGGGGGGGGGGGGGGGGGGGGGGGGGGEFGGGGGGGGGFGFGGGGGGGGGGGGGG=CFGGGEDGGGGGFGFGGGDGGGGFGGGGDFGGEEGGGGGGGGGGGGGFFG>FGEGFCEF?GGGG?8BB;ECFFF<+=9F>AFBBBC3CFGDCEECCGGDGFGG;EFEGGGFCD27:GFCECEGGCECGEGGDF<FDF;F:FAE=7FC:DGGFGGGFGGFDGGGGGGFGFFFECF@,CGGFFGFGGGGFF@CGGFEFFEGGGGGGGGGGGGGGGGF8BGGEEECEGGGGGFGF9GGGGGGGGGFGGGGGGGGEF@GGGFGGGEGGGGGGGF;GGGGGGGGGFDBFGFGGGGGGFE,CCCC
@s1401 23729
TGAGGAATATTGGTCAATGGGCGAGAGCCTGAACCAGCCAAGTAGCGTGAGGGAAGACTGCCCTATGGGTTGTAAACCTCTTTTGTTTGGGAATAAAGTGCGGGACGTGTCCCGCATTGCATGTACCATTTGAATAAGGACCGGCTAATTCCGTGCCAGCAGCCGCGGTAATACGGAAGGTCCGGGCGTTATCCGGATTTATTGGGTTTAAAGGGAGCGCAGGCCGTGGGCTAAGCGTGCCGTGAAATTCTGTCGCTCAACGGCAGACGTGCGGCGCGAACTGGTCCACTTGAGTACGCGGGACGTTGGCGGAATTCGTGGTGTAGCGGTGAAATGCTTAGATATCACGAAGAACTCCGATTGCGAAGGCAGCTGACGGTAGCGCAACTGACGCTGAAGCTCGAAAGCGTGGGTATCGAACAGGATTAGATACCCT
+
FCFFGEFGGGGGGGFGGGGFGGGGGGGGDGGGGGGGGGGGFFCFGGGFDGGGGGGGGGGFFGGGGGGGGGGEGGGGFGGGGAAEGFCGGGGFGGGGEEFGGGGGGGFFFFFGGE>FFECCFCGGGGGGGD<F<DEGDGF,=DFF7FGGGFFGF,@FFGGGGGG7CCCC@:EFFDGGEGGD1FGE@ECFC@<BFFCF=EACF/GCEF<E<:@E7EEFGBG::EGGGGGCEBF7EGGBCC:<GGGG>GGGGGGF<46ECECCFFE<>EGGGGGGFEEC8CADDFGFFFFFFCDF?GE>CF>8EFDGFGGGGGFE=8BDEF+EFDE>5GGGGGGFFFGFGGGGGFEFC=EGGGGGCEFFDFE8@CGGGFFGF8FGGGEGGGGGGGGGGFFGGGFGGECGGGGFGGGGGFGGGGGGGGGGGGGGGGGGGGGGGGGCCCCC
@s1401 387
TGAGGAATGTTGGTCAATGGCCGAGAGGCTGAACCAGCCAAGTCGCGTGAAGGAAGAAGGATCTATGGTTTGTAAACTTCTTTTATAGGGGAATAAAGTGGAGGACGTGTCCTTTTTTGTATGTACCCTATGAATAAGCATCGGCTAACTCCGTGCCAGCAGCCGCGGTAATACGGAGGATGCGAGCGTTATCCGGATTTATTGGGTTTAAAGGGCGCGTAGGTGGTGATTTAAGTCAGCGGTGAAAGTTTGTGGCTCAACCATAAAATTGCCGTTGAAACTGGGTTACGTGAGTGTGTTTGAGGTAGGCGGAATGCGTGGTGTAGCGGTGAAATGCATAGATATCACGCAGAACTCCGATTGCGAAGGCAGCTTACTAAACCATAACTGACACTGAAGCACGAAAGCGTGGGGATCAAACAGGATTAGATACCCT
+
FFFGG<EFGGGGGGGGGGGFGGDGGGGGGFGGGGGGGGGFGGGGEGC@CEFGGGGGFFGGG9FGFGGGF<EFCEFFFGFGCAFGGGGGGGGGGGGGGG<FFDFGGGD@EFGGFFFFFGD=FEFGGGFGGGGGGGFGGFGGDF7FEGGF8=DGGFFCEFGGFGFGGGGGGDEGECBFGCFCGC7FEC7<F7EGGGEDCC@FGGGGGGGGGG2>;<F>C<CD=DC;.@GGCAFFFFG>55::FCDF:<:C<@?@5EFGFGFFBCF:AAFF7E:FGFC?E:<:2FEE=FFEA,GFDGFGD9AGDGCFGEFEGEGGGGGDGFEEFEEC>EB,DFGGFEDB4CCD9,GFGGGGE9CGGGGEGGGGGGGGGGFGE8GGGGGGGGGFGGGGGFFFGGFGGGGGGGGGGGGGEEGGGGFEFGGGGGGFCFGGGGGGGFFCCCCC
@s1401 27205
TGGGGAATATTGCGCAATGGGGGAAACCCTGATGCAGCGACGCCGCGTGGAGGAAGAAGGTCTTCGGATTGTAAACTCCTGTTGTTGAGGAAGATAATGACGGTACTCAACAAGGAAGTGACGGCTAACTACGTGCCAGCAGCCGCGGTAAAACGTAGGTCACAAGCGTTGTCCGGAATTACTGGGTGTAAAGGGAGCGCAGGCGGGAAGACAAGTTGGAAGTGAAATCCATAGGCTCAACCCATGAACTGCTTTCAAAACTGTTTTTCTTGAGTAGTGCAGAGGTAGGCGGAATTCCCGGTGTAGCGGTGGAATGCGTAGATATCGGGAGGAGCACCAGTGGCGAAGGCGGCCTACTGGGCACCAACTGACGCTGAGGCTCGAAAGTGTGGGTAGCAAACAGGATTAGATACCCT
+
CGGGEFGGGGGGGGGGGGFFDEGGGGGFEEEFGFDGGGFGGDFEEECCFCEDGGGFGF@FDGFGGGCCEGGGGF?AFCFEFFGGFGGCDEFGFFFFCFCFGEGGGEFC9DDFGGGGG8FDGGCF::FGFGGGG,8D>FFFF8C7*@CFFFGGGGGGCC78CFAFGFFFFCB8CF<<C**8<CCBAF?C<9<>FFFC=5C8>#?888EE?430CEG=,9A@;=AD@9@7F<EC#<CD<>?FGGG>GFCFFF=A>C<FDFCFGDG=GFFCAC?8+;>::C9<<F?EFC@FF8FEEBB@CGGEB<CB=F7FCGFC,EEFGGFFF8=FFGGGGFFF9GFGDDGFCB:<FC,GDGGGDEDGGGGGGDEGGFFB@FBEFEGDCFCEGDGGGGGGGGFFGGFGF<AFFEGFGGGGGGGCCCCC
@s1401 389
TGGGGAATATTGCACAATGGGGGAAACCCTGATGCAGCGACGCCGCGTGATTGAAGAAGTATTTCGGTATGTAAAGATCTATCAGCAAGGAAGAAAATGACGGTACTTGACTAAGAAGCCCCGGCTAACTACGCGCCAGCAGCCGCGGTAATACGTAGGGGGCAAGCGTTATCCGGATTTACTGGGTGTAAAGGGAGCGTAGGCGGTCTGGCAAGCCAGAAGTGAAAGCCCGGGGCTTAACCCCGGGACTGCTTTTGGAACTGTTAGACTAGAGTGTCGGAGGGGTAAGTGGAATTCCTAGTGTAGCGGTGAAATGCGTAGATATTAGGAGGAACACCAGTGGCGAAGGCGGCTTACTGGACGATAACTGACGCTGAGGCTCGAAAGCGTGGGGAGCAAACAGGATTAGATACCCT
+
DE?FG:FGGFGFFGGGGGGEFCFEEGCGGGGGCFFFEFGGCGGGGGG@CEFFGGFGFFECFGFFFGGCEGFG9FFGGGCFG,-FGGGGFGFDAAE=FFFGDFGGGGGGGGGGGGGGGGGGGGGEGFGGGFG8:+BEGFGFG7EFGGEGF7:FCFGCCFE7CGGGC;@FGDEDFFGGGG*<FGF@EF6F:?FGD+::CCC5C9A7/C:49?BC,<C>82E3@>E=F4C7C:CC;:C;:7E@FC/>FE@9FD:<CEFCB;@CFFFFE<B<EC,4)C>E@E:FD9$=A,<?B4,=8DE8E5,FFCCGAGC>4=,9CGEEE<EGE=EEFFC,GGFFDFGGFFFFB:@D:B,FECGGGGFGGGEGFGGGGGGGGEGGGGFFFCFECCFFGGGGGGGGGGDGGCEE@CGGGGFFGGGCCCC@
@s1401 22483
TGAGGAATATTGGTCAATGGACGAGAGTCTGAACCAGCCAAGTAGCGTGCAGGATGACGGCCCTATGGGTTGTAAACTGCTTTTATAAGGGAATAAAGTGGGAGTCGTGACTCCTTTTGCATGTACCTTATGAATAAGGACCGGCTCATTCCGTGCCAGCAGCCGCGGTAATACGGAAGGTCCGGGCGTTATCCGGATTTATTGGGTTTAAAGGGAGCGTAGGCCGGAGATTAAGCGTGTTGTGAAATGTAGACGCTCAACGTCTGCACTGCAGCGCGAACTGGTTTCCTTGAGGACGCATAAAGTGGGCGGAATTCGTGGGGTAGCGGTGAAATGCGGAGATATCACGAAGAACTCCGACTGCGAAGGCAGCTCACTGGGGCGCAACTGACGCTGAAGCTCGAAAGCGCGGGTATCGAACAGGATTAGATACCCT
+
GGGGGGGGFFGGGGDEFDFGGFFEC7FFEAAFGFF<EF<ACCCEAFECFEGF<FFGFCGGGEEEDFGFAG7C?FFF9F<FFCDGGGGGCGGGEGGGGGGC9FEBFFEGC=DB9EFFA<<EFE@EEFCFEFAA9BFGGGFG<CCCDG+=AFFFF,BE@,>DGGG<:::FFGEFFAC7EFFEG:CE=7CE:=CFFGGG89<F7A6?EC:CF<2782<5E?FF;/CECFF8<#24:C=)::?ECCDB>@;>:7#F7FGEGGFF<CF9EDFGFB<9GF:EEEC:C/CFF8F>38EC0@3++<5,,AC,>+FEB,DFDGEEDGGGF,GE=GGFEFF<@7EC@,,GGFA9,,=FEE9GFBCCBFB4DGEDEECEFEGGGGGFFGFCFFCFCAEGEFCEGGFGF:F8GGF@CFEFGGGGEF9GGGGGFF9GFAFFGFGCCCCC
@s1401 21731
TGAGGAATATTGGTCAATGGGCGAGAGCCTGAACCAGCCAAGTAGCGTGCAGGATGACGGCCCTATGGGTTGTAAACTGCTTTTATAAGGGAATAAAGTGAGCGACGTGTCGCTTTTTGCATGTACCTTATGAATAAGGACCGGCTAATTCAGTGCCAGCAGCCGCGGTAATACGGAAGGTCCGGGCGTTATCCGGATTTATTGGGTTTAAAGGGAGCGTAGGCCGGGGATTAAGCGTGTTGTGAAATGTAGGGGCTCAACCTCTGCACTGCAGCGCGAACTGGTTTCCTTGAGTACGCACAAAGTGGGCGGAATTCGTGGTGTAGCGGTGTAATGCTTAGATATCACGAAGAACTCCGATTGCGAAGGCAGCTCACTGGAGCGCAACTGACGCTGAAGCTCGAAAGTGCGGGTATCGAACAGGATTAGATACCCT
+
,FFGGFCGGFDFGFGGGD@@EGDGEGEGGGGGGGGGFCFFGGAFFGG:@CDFGCDCD<7FCEC<,CEFFECGGBDFFCFF,5EFA<FEC9ECFGGEGG,?B<FFFGEEEEGEDFFGGGDGGGGGFGFDDFGGDBDEFFGGADFEG@EGG9D,@<<B=FFGFFFGDCGGGGG;F,>FCFBBFC<CFE=74138<>CFEEF4<AFGFF<(*<@F?@>9C3E>53?C0:8CC,;8ECF8@>CFFF7GGCA?CGGGFFC6DGFCCF<>AF:<GGEEF=CC:,9CFDGGGGFD9>C,*GEFCFFGGGGGFC@C7EC,8,EEEB7GCGEE>ECCAC5,CFFFEFC,GEE8FFGGGFAGFFGEGGGGGCE@FGFGFCDDFGGFGGGGGGGGFFCDEGEFE<F@@7CCFFFC<CGGECGEFGFGGFFEECGGGGGGGGFCC9CC
@s1401 27356
TGAGGAATATTGGTCAATGGGCGAGAGCCTGAACCAGCCAAGTAGCGTGCAGGATGACGGCCCTATGGGTTGTAAACCGCTTTTATAAGGGAATAAAGTGGGTCACGTGTGACTTTTTGCATGTACCTTATGAATAAGGACCGGCTAATTCCGTGCCAGCAGCCGCGGTAATACGGAAGGTCCGGGCGTTATCCGGATTTATTGGGTTTAAAGGGAGCGTAGGCCGGAGATTAAGCGTGTTGTGAAATGTAGTGGCTCAACCTCTGCACTGCAGCGCGAACTGGTCTTCTTGAGTACGCACAACGTGGGCGGAATTCGTGGTGTAGCGGTGAAATGCTTAGATATCACGAAGAACTCCGATTGCGAAGGCAGCTCACGGGAGCGCAACTGACGCTGAAGCTCGAAAGTGCGGGTATCGAACAGGATTAGATACCCT
+
FFF@GFGGGFFGGGGGGGGGGFGGGGGGGGGGGGGGFGFGGGCGGGEGGGGGGGGGGGGGGGGCFFGGGGGGGGGGG@FGGGGGGGGGGGG,FFFEGGGFFG>,BFGFGGG?FFF9FGGGGCFGGGG9EEGFGFGGGGGG@FDGGGGGGGGGGGDEGGGGFGCFGEG45GGFGCFGGGGGGGGGGGGFFFECGGG<GEF<9.C;CFGGGGCD@FFFE@FD@B8CGGGFGGEGFGGAFCFFCGCE7CD7CGFGGFC>%EDFFFC:GGGGGGGGFFC@7>FGGEGFFFCDGGGGFGGGGGGGGGGFEGDECFGGGGEGGGGGFGECEGCFFDAFFGGFGGGGGF<GGGGGGGGFFBCEEBECCGFBFGGGGFFGGGGGGCGGGGGGGGGGGGFFFGGGGGGGGGGGGGGGGGGGGGGGGGGGGGGGGGGGGGFCCCCC
@s1401 393
TGAGGAATATTGGTCAATGGACGAGAGTCTGAACCAGCCAAGTAGCGTGCAGGATGACGGCCCTATGGGTTGTAAACTGCTTTTATAAGGGAATAAAGTGAGTCTCGTGAGACTTTTTGCATGTACCTTATGAATAAGGACCGGCTAATTCCGTGCCAGCAGCCGCGGTAATACGGAAGGTCCGGGCGTTATCCGGATTTATTGGGTTTAAAGGGAGCGTAGGCCGTTTGTTAAGCGTGTTGTGAAATGTAGTGGCTCAACCAGGGCATTGCAGCGCGAACTGGCAGACTTGAGTGCGCAGGAAGTAGGCGGAATTCGTCGTGTAGCGGTGAAATGCTTAGATATGACGAAGAACTCCGATTGCGAAGGCAGCCTGCTGTAGCGCAACTGACGCTGAAGCTCGAAAGTGCGGGTATCGAACAGGATTAGATACCCT
+
DFGGGGGGGGGGGGGGGGGGGGGGGGGFGGGGGGGGGGGGFFEGGGGGGEGFGGGGGGGGCFFFC@FFGGGGGGGGGGGGGFGGGGGGGGF,AFGGGGGGAFGGGGGGC=B<DGGGGGGGGGFGFGGFGFGGGGGGGGGGFFGGG>8FGGGCGGGGGGGFFGGGGGGGGGGGDEFC>FEGGGGGGGGGGDE5ECFGGFFFC:F<F0<:>FF5=F5A@>GD28:94228CECFFFGAC>EG8FFEC0<FBF9F:D@:*CF@C:>FFD9C=F<AAGEECE/==CGFCEC,,<,C@>6GGGGGFCGDGEGEGEE@4,EECGEFFGGGFGGGFD?9,E5D9GCFFDDGGGFFGFDF@?GEGGGGGGDGGGFFC<FGFGGGGGGGEDDGGGGGGGEGFGFEGGGFFCGFFGF@GDGFDGFFGGFEDFGGGGGGGGFBC@AB
@s1401 394
TGAGGAATATTGGTCAATGGGCGAGAGCCTGAACCAGCCAAGTAGCGTGCAGGATGACGGCCCTATGGGTTGTAAACTGCTTTTATAAGGGAATAAAGTGAGTCACGTGTGACTTTTTGCATGTACCTTATGAATAAGGACCGGCTAATTCCGTGCCAGCAGCCGCGGTAATACGGAAGGTCCGGGCGTTATCCGGATTTCTTGGGTTTAAAGGGAGCGTAGGCCGGGGATTAAGCGTGTTGTGAAATGTAGACGCTCAACGTCTGCAATGCAGCGCGAACGTGTTTCCTGGAGTACGCATAAAGTGGGCGGAATTCGTGGTGTAGCGGTGAAATGCTTAGATATCACGAAGAACTCCGATTGCGAAGGCAGCTCACTGGGGCGCAACTGACGCTGAAGCTCGAAAGCGCGGGTATCGAACAGGATTAGATACCCT
+
FGGGFGGGGGGGGGGGGGGGGGGGEGGGGGGGGFGGGGGGGGGGGGGGG@FGFGGGGGGGGFGFG,CFGGGGGCAFGGGGGGGFGGGAFGGGGGF?FGFGGG<FGGGGGGGFFCFFGFEFFGGGGGGGGGGGGGGFGFGFGGGGGDGGGGGGFDGGGGGCFGGGGCCFF@ECCCEEGCEFEGGFGG5*=BEGGG>EEGG9+;CCFF4<*,?F94C:F;<6,);C?BD#09AF9:FAG18EG<+:=<C=F5FGDGGGFGGFCAFF@D8E'6E97FBC>CEG+==GGGGGDA,FD@+C=,ED=9FEGEGEF8FBFD@6+7DFGF>68CEGECF=F?C,E5F8ED<F8D,CEFDGEC7,=BE:EF?7GFEEGFGGFGGEGEEF,EEGFFGEGGGEF<CGGEF<<GFFCFGGE@EFC8FGGGFECGGGGGGEFAC-@BCB
@s1401 395
TGGGGAATATTGTACAATGGGCGCAAGCCTGATGCAGCGACGCCGCGTGAGGGATGACGGCCTTCGGGTTGTAAACCTCTTTCAGTAGGGAAGAAGCGAAAGTGACGGTACCTGCAGAAGAAGCGCCGGCTAACTACGTGCCAGCAGCCGCGGTAATACGTAGGGTGGGAGCGTTATACGGAATTATTGGGCGTAAAGAGCTCGTAGGCGGTTGGTCGGGTCGGTCGTGAAAGTCCGGGGCTTAACCCCGGATCTGCGGTGGGTACGGGCAGACTAGAGTGCAGTAGGGGAGACTGGAATTCCTGGTGTAGCGGTGGAATGCGCAGATATCAGGAGGAACACCGATGGCGAAGGCAGGTCTCTGGGCTGTAACTGACGCTGAGGAGCGAAAGCATGGGGAGCGAACAGGATTAGATACCCT
+
CFGGGFGGGGGGGGGGGGGGDGGEGGGGGGGGGGGGGGGGGGGGGGGEGGEGGFGGAECEGFGGGGGGGGGCCFGGGGGGGGGGGGGGGGGGGGGGGGDEGGE9DGGGGGGGGGGGDDFGGGGGGGGGGGGGG8EC8CFCGG9F>C8:F7CFGGGGGGGF,>FGG*<*<<CEGDE8F++AECC*<,<FGGFFG::8C-)8::;GFDGD6CC<7:CE<1*=4925*0@7:6=+10<6GGCGGGGF:9F@<:8EFFCC5DFED8EGCGDGGGFGFDFFE9FDFA9FFDEGGGGGEFFGGDDGGE@GGFFCGBGCGGGGGEGFCEEEDF8GGGFGDGCEFFBFFGCGGDGGGGGEFF,FFEEEGGGGF@CGGGGCGGGGGGGGFGGF@F7FGGFGGGGGGGGGGGGFFFCGGGGGGGGGCCCCC
@s1401 21911
TGAGGAATATTGGTCAATGGACGAGAGTCTGAACCAGCCAAGTAGCGTGCAGGATGACGGCCCTATGGGTTGTAAACTGCTTTTATAAGGGAATAAAGTGAGTCTCGTGAGACTTTTTGCGTGTACCTTATGAATAAGGACCGGCTAATTCCGTGCCAGCAGCCGCGGCAATACGGAAGGTCCGGGCGTTATCCGGATTTATTGGGTTTAAAGGGAGCGTAGGCCGGAGATTAAGCGTGTTGTGAAATGTAGATGCTCAACATCTGCACTGTAGCGCGAACTGGTTTCCTTGAGTACGCACAAAGTGGGCGGAATTCGTGGTGTAGCGGTGAAATGCTTAGATATCACGAAGAACTCCGATTGCGAAGGCAGCTCACTGGAGCGCAACTGACGCTGAAGCTCGAAAGTGCGGGTATCGAACAGGATTAGATACCCT
+
FGGGGGGGGGGGGGGGGGGGGGGGGGGGGGGGGGGGGGGFFF9FGGDFGGGGGGGGFGFEGGGGGGGGGGGGGGGGGGGGGGGGGCGFGDGGGGGGGFGGGGGGGGFGGGGGGFGGGGGGGGGGGGGGGGGGGC;FEGGGGGDDEEGFGGGGGGGGGGGDGGGGDGGGGGE8E@F@FGECFGGG?G?GGGGGGGGGGGGGGGGGGGGFFGDEBBFFGFGFFGGGGGGCDEFGFEFF>7CEGGFGFEGGGGGGF>6:@AGGGGGGGGGFFFCCGGGEGCD>FGGGGGDF?GGFFFEB=AGGFFFGGGGFECFCFEE@GGFGGGDGBC=,GGFFFGGGGGGGFE<@EFGFEGGGFCGGEDGGFEEGGFEGGGGGGGGGGGGGGGGGGGGGGF@GGGGGGGGGGGFCC7FCGGGGEGGFGGEECGGGGGFGGGGCCCCC
@s1401 397
TAGGGAATCTTCCACAATGGACGCAAGTCTGATGGAGCAACGCCGCGTGAGTGAAGAAGGGTTTCGGCTCGTAAAGCTCTGTTGGTAGTGAAGAAAGATAGAGGTAGTAACTGGCCTTTATTTGACGGTAATTACTTAGAAAGTCACGGCTAACTACGTGCCAGCAGCCGCGGCAATACGTAGGTGGCAAGCGTTGTCCGGATTTATTGGGCGTAAAGCGAGGGCAGGCGGATCAATAAGTCTGATGTGAAAGCCTTCGGCTCAACCGGAGAATTGCATCAGAAACTGTTGAACTTGAGTGCAGAAGAGGAGAGTGGAACTCCATGTGTAGCGGTGGAATGCGTAGATATATGGAAGAACACCAGTGGCGAAGGCGGCTCTCTGGTCTGCAACTGACGCTGAGGCTCGAAAGCATGGGTAGCGAACAGGATTAGATACCCT
+
GGFGGGGGGGGGGGGGGGFFGGGGGGGGGGGGGGGGFGGGGGGGGGGCGGGGGGGGGGGG7<FCGEGGGEECFGGGGGGFGGFG8FFGFFGGGFGDFGGGGGGGGGFDFFGGFAFGFGGGGFGGDFGGGGDFFD,6,E;FFG@?FGF:EFC@FFGGFCF8CFFAE8,:@F@EGDEEG@:<<EFGFFGCGGFGGCFG5E2;CC?=F9F>GGG*C+<7/=:<?F,7=9C@07:+2@C;A9GGEGFFGGFF=4<7:CF&EGGGGC.GF:;D:E>>F:DEBGB:ECE?C=,5,7,,<,EGGFEGGGGGGE<9FB8F<B;FB>D8>8FDFCFC@)CB,FECCEEGGFF<CGCGGGGGGECGFEFDEEDGGGGGGGFEGECGGGGGFDFCGFGGGGGFGGGFEGGGFGGGGDDGGGGFFGGGFFGGGGGGGGGGGGGFCFAFCCCCC
@s1401 398
TGGGGAATATTGCACAATGGAGGAAACTCTGATGCAGCGACGCCGCGTGAAGGATGAAGTATTTCGGTATGTAAACTTCTATCAGCAGGGAAGAAAATGACGGTACCTGACTAAGAAGCCCCGGCTAACTACGTGCCAGCAGCCGCGGTAATACGTAGGGGGCAAGCGTTATCCGGATTTACTGGGTGTAAAGGGAGCGTAGACGGCACGGCAAGCCAGATGTGAAAGCCCGGGGCTCAACCCCGGGACTGCATTTGGAACTGCTGAGCTAGAGTGTCGGAGAGGCAAGTGGAATTCCTAGTGTAGCGGTGAAATGCGTAGATATTAGGAGGAACACCAGTGGCGAAGGCGGCTTGCTGGACGATGACTGACGCTGAGGCTCGAAAGCGTGGGGAGCAAACAGGATTAGATACCCT
+
CFFFGGGGGGGGGGGGGGGGGGGGGGGGFFGGGGGGGGGGGGGGGGGFFGGGGGGGDFFCGFGGGGGGGGGGGGGGGGGGGGFGGGGGGGFGGGGGGGGGGGGGGGGGGGG9AFGGGGGFGGGGGGGGGGGGGGGGGGGGGGGGGGGGEFGGGGGGGG-GEGGGGGGG?GGGDGGGGFF@GG+GGGGGGCGGGGEF=EGGDG>EEEEEGEEGGFCFG@>0@@<>F,ACFCGGFEFFCGGFGEGGG8>EGFFFFCGGFE9B=EFFFF5<A:0==F<FE@CF@FDEC49CGFGFFE98?FE,GGGGBF8EEFF;=@GGGGGFGGGGGGGGFAFB7FFCDFECGGGGGDGGGGEF8CGFGEEGGGGGGGEGGGFGGGGGDGGGGGGGGEGGGFGGGGGGGFGGGGGGGDGGGGGCCCCC
@s1401 399
TGAGGAATATTGGTCAATGGGCGAGAGCCTGAACCAGCCAAGTAGCGTGCAGGATGACGGCCCTATGGGTTGTAAACTGCTTTTATAGGGGAATAAAGTGAGTCACGTGTGATTCTTTGCATGTACCCTATGAATAAGGACCGGCTAATTCCGTGCCAGCAGCCGCGGTAATACGGAAGGTCCGGGCGTTATCCGGATTTATTGGGTTTAAGGGGAGCGTAGGCCGGAGCTTAAGCGTGTTGTGAAATGTAGGTGCTCAACATCTGAACTGCAGCGCGAACTGGTTTCCTTGAGTACGAAAAAAGTGGGCGGAATTCGTGGTGTAGCGGTGAAATGCTTAGATATCACGAAGAACTCCGATTGCGAAGGCAGCTCACTGGAGCGCAACTGACGCTGAAGCTCGAAAGTGCGGGTATCGAACAGGATTAGATACCCT
+
FGFFGFGGGGGGGGGGGGGGGFGGCF@FGGGGDGGGDFFFFGGFFGGGGGGGGE,AEEEGCEGG,ECF8=,@FFG<DFGG,BEDEGFGGGCFGF<<EDFECED9FC4BB<DFE<?DDEFGGGGGAF9E,6=FCC,@<C9AF@FF@CCBFFEFFFD@FFGGGGC<BEGGCG>CCFGG7@:FFGGFGGGG:***9<FC57,8>D9CCC?=:%7;CEF7.1C-9D<>BDC@?'BCC>C727F:CFFGGGGFF@$69C-FD;F@;,<0FC%>8GF<>F=G=CFD6FF>A,8,@,GGDF@8@8+C,8=AC=+:EGF=EBB+B4CFEAEGFGEEFECEDFFFECC,A,FEFGF@D9FFFF:@EGF:F:GFGFFFEAGGFGFFCGEGGFCGFCGGGEBF9F9FA+EF<GGGFFC+FBFEDDF@GFCFCGGGFAGGGGGCCCCC
@s1401 400
TAGGGAATCTTCGGCAATGGACGAAAGTCTGACCGAGCAACGCCGCGTGAGTGAAGAAGGTTTTCGGATCGTAAAACTCTGTTGTTAGAGAAGAACAAGGATGAGAGTAACTGTTCATCCCTTGACGGTATCTAACCAGAAAGCCACGGCTAACTACGTGCCAGCAGCCGCGGTAATACGTAGGTGGCAAGCGTTGTCCGGATTTATTGGGCGTAAAGCGAGCGCAGGCGGTTCAATAAGTCTGATGTGAAAGCCTTCGGCTCAACCGGAGAATTGCATCAGAAACTGTTGAACGTGAGTGCAGAAGAGGAGAGTGGAACTCCATGTGTCGCGGTGGAATGCGTAGATATATGGAAGAACACCAGTGGCGAAGGCGGCTCTCTGGTCTGCAACTGACGCTGAGGCTCGAAAGCATGGGTAGCGAACAGGATTAGATACCCT
+
FGAFGGGGGGGGGGGGGGGGGGGGGGCCFFGCGG7FFGGGGGGGGGGFGGGGGGGGGGGGEEFG9CCFCFCFFGGGGGGGGGGGGGGGGGFGGGGGGFDFG?FGFGFFGGGGGGGGFGCFGFCGFFCFGGGFGGGGGDEFDFFFGGFCBF7F,FFFFCF>FGGFGGGDGCEC787=FGFGGGGGFFFFGGGFEC7C=?FGGGEEGCFFFFCCE8>3CBGFFFDG>@DDEEC:.?F<#@FGGDBGF?GFA@CFFGF>?CGCE%CB=:>GEGFF?C=C7F<CF>667+GGGFD=>@4FCEGEFDGFDEA=8F9E,F@5;?FECE=FCGFB6)=CEEEC,,F>EDCFEC8<EEDEFFCFECEFCCEEEGECCGGEGGF<GC@F<8DFGGFGGC9FCGGFGGGGGCGGFGGFCGGGGEFCCDCCGGGGFFFGGGGGGGEF<CCC@
@s1401 401
TGAGGAATATTGGTCAATGGGCGAGAGCCTGAACCAGCCAAGTAGCGTGCAGGATGACGGCCCTATGGGTTGTAAACTGCTTTTATAAGGGAATAAAGTGAGAGTCGTGACTCTTTTTGCATGTACCTTATGAATAAGGACCGGCTAATTCCGTGCCAGCAGCTGCGGTAATACGGAAGGTCCGGGCGTTATCCGGATTTATTGGGTTTAAAGGGAGCGTAGGCCGGAGATTAAGCGTGTTGTGAAATGTAGATGCTCAACGTCTGCGCTGCAGCGCGAACTGGTTTCCTTGAGTACGCACAAAGTGGACGGAATTCGTGGTGCAGCGGTGAAATGCTTAGATATCACGAAGAACCCCGATTGCGAAGGCAGCTCATTGGAGCGCAACTGACGCTGAAGCTCGAAAGTGCGGGTATCGAACAGGATTAGATACCCT
+
DGGGGGGGGGCFGGGGGGGGGGGGGGGGGGGGGGGGGGFFGGAFGGGGGGGGGGGGGGGGGGGGGGDFFGGGGGGFGGGGGFGGGGGGGGGGGGDFDGGGGGGGGGGFGGGGFGGFGGGGGCFFGFGFDGGCFGGGGGGGGGGDGGGGGGGGGGGDGGGGCF@,@CFDGGGGFB*@FGFFG,DFFGGGGGGFG;CC5C7F7CGFFG2FGGGFFFD?G>@A@F9DBEG%=95FGEC<G4GGF@BECGC@CFEDF7B@7CF3FDE,CC3,<?CDF=:ECD:+7@<EFCD=,CFA)>>C=@8FGFGGECFCEGE=4@+DDFFEDECB:F@>@,<,9FA89F@DFEFFGGGDGGDFCF:@7FFF7CGDEGGGGFFFFFGGGGGFEGGGGGGGGGGGGGGFDGGGGGGGFEGGGGGFGGGGGGCEGGGGGGGGGFFCCCCC
@s1401 23655
TGAGGAATATTGGTCAATGGACGAGAGTCTGAACCAGCCAAGTAGCGTGCAGGATGACGGCTCTATGGGTTGTAAACTGCTTTTATAAGGGAATAAAGTGAGTCTCGTGAGACTTTTTGCATGTACCTTATGAATAAGGACCGGCTAATTCCGTGCCAGCAGCCGCGGTAATACGGAAGGTCCGGGCGTTATCCGGATTTATTGGGTTTAAAGGGAGCGTAGGCCGGAGATTAAGCGTGTTGTGAAATGTAGACGCTCAACGTCTGCACTGCAGCGCGAACTGGTTTCCTTGAGTACGCACAAAGTGGGCGGAATTCGTGGTGTAGCGGTGAAATGCTTAGATATCACGAAGAACTCCGATTGCGAAGGCAGCTCACTGGAGCGCAACTGACGCTGAAGCTCGAAAGTGCGGGTATCGAACAGGATTAGATACCCT
+
FGFGGFGGGGGGGGGFGGFFGGGCCGGGGGGGGGGGGGGFFGFGGGGGGGGGGGGGGGGGGFGGGGGGFGEFCFEFGGGGDGGGGGGGGGGGGGGGGGGGGFGGGGGGGGGGGGGGGGGGGGGGGGGGGGFFC@ECEFGFGGGGGGGGGGGGGGGGGGGGFGGGGGGGGC*EFGGGGGDGGGFGGGDGDFF:C<CFEGGGGG;FGFGGGGCFGGGFCA:><>>FFGGDEC:FEGGFGGGG<GGGFF7,?F>FFC;<;EE<<FGGGEFFGFGFFCBGFFFFFDFFFFD@9<?BDF>FCF8E=9GFDGF?>,@>EFGGEFDF=<EEAGGFEFGFGGGE9CGGF=C,CGFEGE?EGFFCCDGGFBB<FF?GGFFGF@CGEFCC7GGFE@EGGF@DGGGGFEGF8GGGGGGGGEGGGGFGFF9EGGGGGGGGGGGCCCCC
@s1401 403
TGAGGAATATTGGTCAATGGGCGAGAGCCTGAACCAGCCAAGTAGCGTGAGGGATGACTGCCCTATGGGTTGTAAACCTCTTTTGTTTGGGAATAAAGTGCGCCACGTGTGGCGCATTGCATGTACCATTTGAATAAGGACCGGCTAATTCCGTGCCAGCAGCCGCGGTAATACGGAAGGTCCGGGCGTTATCCGGATTTATTGGGTTTAAAGGGAGCGCAGGCCGTAGGCTAAGCGTGCCGTGAAATACCGTCGCTCAACGGCGGCCGTGCGGCGCGAACTGGTCTACTGGAGGACGCGGGACGTTGGCGGAATTCGTGGTGTAGCGGTGAAAGGGTTAGATATCACGAAGAACTCCGATTGCGAAGGCAGCTGACGGTAGCGCAACTGACGCTGAGGCTCGAAAGCGCGGGTATCGAACAGGATTAGATACCCT
+
DFGGCFFGGGGGGGGFGGGDFGGGCGGGGGGGGGGGGGFFGG<FFGGCCFEFGGDEGGFFGFFEG@EDFGFGCDFGEGGF@,<FFGGFFCCF8EFFGDGGGGEDGGG<<EFEGCCGDCEFG,,C5FFAFFGGGGG;<FGGGFGGGGCEFCGGGFFGG9>D7DEFG><:F:FE,DF7FEFDFGGGED=EFC@CF,<C5:EF:C:,?CF7CF:F+<80895799CDDCC5CE<;CG/0?<12--7ED8C=*2#E<55:&F*7CGF=?CGGGGGFFC48+@+D6GFF<>@<,<F@=F=8+>@8+EDEGGGF?,AED8C>7GGFEC>EAGGGE9FEA9,9,GGFFDCF<7EF?<CEDC:F:FGFECEAFFCDGFGGF7GGGGEFCF7ECGEDGEFDGFCGDFF8FCGGF@GEGEFEDCGGGGGEGGGFEFGFGFFCCCAC
@s1401 404
TGAGGAATATTGGTCAATGGGCGAGAGCCTGAACCAGCCAAGTAGCGTGCAGGATGACGGCCCTATGGGTTGTAAACTGCTTTTATACGGGGATAAAGTGAGCCACGTGTGGCTTATTGCAGGTACCGTATGAATAAGGACCGGCTAATTCCGTGCCAGCAGCCGCGGTAATACGGAAGGTCCGGGCGTTATCCGGATTTATTGGGTTTAAAGGGAGCGTAGGCCGTCTGTTAAGCGGGGTGTGAAATGTCGGGGCTCAACCTGGGCATTGCAGCGCGAACTGGCAGACTTGAGTGTACAGGAAGTAGGCGGAATTCGTCGGGTAGCGGTGAAATGCTTAGATATGACGAAGAGCTCCGATTGCGGAGGCAGCCTGCTGTAGTGCAACTGACGCTGAAGCTCGAAAGCGTGGGTATCGAACAGGATTAGATACCCT
+
FGGGGFGGGGGGGGGGGGGGGGGGGGGGGGGGGGGGGGGGGGGGGGGGGGGGGGGGGGGGCGGFGGGGGGGGGGFFGGGGEFGGGGFCFGGGGEGGGGGGGGGGGGGFCGGGGGGGGGGGGGGGGGGFDGG<FFF9FF9FFD:CEGEFGGGGCGFEGFDBCFFGEEFGGGGGGFFGGD7E<BCEBFEGGGG>ECF>55CGFG9<FE*:*0<C9@8);48)-9E=<B:@5CFGGGG>C2/#@EEGCFGFF>ACF85@(CFG>F,CC5*D>306+:6FE@?:9=6A5A,,,,,,7GGF;=>5,C,DECCFC499+F@C8CEFA48@0=,99,,4<C5,,<56,,?4?8,<95A:6@68,FE7+8,+A,FBBBC+@C,88GGGFFCC,<C,B@@@<,AFFGGGGGGFCEGCFCE;C@CGGGGEGGGGGFCGGGGCCCCC
@s1401 405
TGAGGAATATTGGTCAATGGGCGAGAGCCTGAACCAGCCAAGTAGCGTGCAGGATGACGGCCCTATGGGTTGTAAACTGCTTTTATAAGGGAATAAAGTGGGAGTCGTGACTCCTTTTGCATGTACCTTATGAATGAGGACCGGCTAATTCCGTGCCAGCAGCCGCGGTAATACGGAAGGTCCGGGCGTTATCCGGATTTATTGGGTTTAAAGGGAGCGTAGGCCGGAGATTAAGCGTGTTGTGAAATGTAGACGATCAACGTCTGCACTTCAGCGCGAACTGGTTTCCTTGAGTACGCACAAAGTGGGCGGAAGTCGTGGGGTAGCGGTGAAATGCTTAGATATCACGAAGAACTCCGATTGTGGAGGCAGCTCACTGGAGCGCAACTGACGCTGAAGCTCGAAAGTGCGGGTATCGAACAGGATTAGATACCCT
+
AFGGGGFFGGGGGGGGGGGG8FGEGGGGGGGGGGGGGGGGGGGGGGGGGGGGGGGGGGFGGGGCFGCGGGFGGFGGGGGFFFGEGGGGGGGFGFGGAFGGGGGGGGGGGGG9FGDGGGGGGGC<AEGCFFFGFGGGGGFDFDFGGGGFGGGGDC<FGFGGGFFG7>:BCGGCFGF7CCFFGGGGGEGGGG9GG?:C<GDGGG#GF<7<4@(C9>C5C;CD4CDFFFF=DFGF9CGFGFCD,@=C7FFFGFF@<+>2GGFGGGG>GFDFFG#*3:EFB:8GGGGGGFCD@,GGDCCCCFCGGEFDGE@EC6DEC@+@+@+<ECGGBGCDGGEE?FE?DC,GGFDGGGFGGGFGGFEDGGGFGGGGGGGGGGDGGGFFEGGDGEGGGGGGGFEGGFGFGGGGGGGGGGGGGEF<GGGGGGFEGFGGGGGGGCGCCCCC
@s1401 406
TGAGGAATATTGGTCAATGGACGAGAGTCTGAACCAGCCAAGTAGCGTGCAGGAAGACGGCCCTATGGGTTGTAAACTGCTTTTATAAGGGAATAAAGTGAGTCTCGTGAGACTTTTTGCATGTACCTTATGAATAAGGACCGGCTAATTCCGTGCCAGCAGCCGCGGTAATACGGAAGGTCCGGGCGTTATCCGGATTTATTGGGTTTAAAGGGAGCGTAGGCCGGAGATGAAGCGTGTTGTGAAATGTAGACGCGCAACGTCTGCACTGCAGCGCGAACTGGTTTCCTTGAGTACGCACAAAGTGGGCGGAATTCGTGGTGTAGCGGTGAAATGCTTAGATATCACGAAGAACTCCGATTGCGAAGGCAGCTCACTGGAGCGCAACTGACGCTGAAGCTCGAAAGTGCGGGTATCGAACAGGATTAGATACCCT
+
AFFGGGGGFFGGGGGGGGGGGGGGGEGCGEGGFFGGG8DCFAFFGGEGGGGGGGGGGGGEGGGEGG,ECEFFGDAAFGGGFGGGGGGFCFG8FFGGA?F9FC?<FFFGFGEFGGGGCGG9FGGEFEGFG9FGCF9EGGGGG<CGGGEFF9FFGDDFDFGFGGGFGGFCGGGGFGGC<CFDFFC7FE7EFG78;@CC*:FGGFFBFG7<FG9FF?GA8(<88DE5<262<>,#FFB>EGGEA@9B:CGCDCCEF;C@#7C0EBCGFACGFE<*:B6@B36++DDAFF>,EA,<DF@4+GGGFF>,GGGEGFFED>EDED@<GFCE@GDGFGGGGGGGFFFFFAGGFGGGFEEDEFGGGGGGGEGGGGFFGEDGFGEDFAGGGGGGGDGDGGFGGGFEGGGGFDF<F7GGGFFGFCGGGGFFGDGFGCGGGGGCCCCC
@s1401 407
TGAGGAATATTGGTCAATGGGCGAGAGCCTGAACCAGCCAAGTAGCGTGCAGGATGACGGCCCTATGGGTTGTAAACTGCTTTTATGCGGGGATAAAGTGAGTCACGTGTGGCTTATTGTAGGTACCGCATGAATAAGGACCGGCTAATTCCGTGCCAGTAGCCGCGGTAATACGGAAGGTCCGGGCGTTATCCGGATTTATTGGGTTTAAAGGGAGCGTAGGCCGTCTGGTAAGCGTGTTGCGAAATGTCGGGGCTCAACCTGGGCATTGCAGCGCGAACTGTCAGACTTGAGTGCGCGGGAAGGAGGCGGAATTCGTCGTGTAGCGGTGAAATGCTTAGAGATGACGGAGAACTCCGATTGCGAAGGCAGCCTGCTGTAGCGCAACTGACGCTGAAGCTCGAAAGCGTGGGTATCGAACAGGATTAGATACCCT
+
FFGGFEFFGGCFGGGFGFGGCGGGGGGGGGGGGGGFFGGGGGGGCGGGGGGGGGGGGEGEGGGGD@FFFGGGGGGGGGGGGDGGGGCFFGGG>FFFGGGGGGGGAFGGGGGDFFFDFF9DAFFGGDFEG+>FFGCFFGFCDCFGGGG<AFFACFCFFAFGGFFG7CG@1:<FGGGEE:@GFC,<FFEFGGG><CF7=5;CFG8#;838C+<FDF=FGBG'3DCDFEE9FFGGC=D1C><56:#/.@C=GFCC@,68CFFD6ADFGGGF@ECAFC3=0C9:2CCC98,EDCFEAGGCCEEEDFD=B+FFF8B>8DE>GFC=,FGGAF=FDFCFCFFFGFF=9,9ECC,F?FFGGGFF:=FEEFB?F@9GGGFGGDGFFFGGGGGGGFEEFGFEGGGGFGGGGGGGGEGGGGGGEEFFCGFEFGGGGGGGGFFCCB<C
@s1401 408
TGGGGAATATTGCACAATGGGGGAAACCCTGATGCAGCGACGCCGCGTGAAGGAAGAAGTATCTCGGTATGTAAACTTCTATCAGCAGGGAAGATAGTGACGGTACCTGACTAAGAAGCCCCGGCTAACTACGTGCCAGCAGCCGCGGTAATACGTAGGGGGCAAGCGTTATCCGGATTTACTGGGTGTAAAGGGAGCGTAGACGGTGTGGCAAGTCTGATGTGAAAGGCATGGGCTCAACCTGTGGACTGCATTGGAAACTGTCATACTTGAGTGCCGGAGGGGTAAGCGGAATTCCTAGTGTAGCGGTGAAATGCGTAGATATTAGGAGGAACACCAGTGGCGAAGGCGGCTTACTGGACGGTAACTGACGTTGAGGCTCGAAAGCGTGGGGAGCAAACAGGATTAGATACCCT
+
DFGGGCFFGGGGGGGGGGEGGGGEFGGGGGGGGGGGGGGEGGGGGGGGGGGGGEGGGGFFGCFGGFGFGGGGGGGGDGGGGGGGGGGGGGGGGGDFFEDGGGGGGEEGGGGGGGGGGGGGFGGGGGGGGGGGGGDGGGGGGF7FEGGGGG7DFGGGGGGGGGGGF8:C/DGGFC$@?</:CFGGGG)GF7EGFGDFCE@?DGDDFECFGGG<F7C=CBG?9GGFFBCFFFFGGGGFGFGG?GFGF:GFB=FFFFGDFGFDC=FFEB9CGFGGDEEGEGCEDB?EF>7@EEEE@,E@EBEEEEB@8:GEEFF9?,6CBF9GGGGGGGGFDA,FFGGGFFFGGGGGFGGGGGGGGGGGGGGGGGGGGGGGGGGGGGGGGGGGGGFGFGGGGGGFGFDFFGFFGGGGCGGDFEFCCCCC
@s1401 409
TAGGGAATCTTCCACAATGGGCGCAAGCCTGATGGAGCAACACCGCGTGGGTGAAGAAGGGTTTCGGCTCGTAAAACTCTGTTGTTGGAGAAGAACGTGCGTAAGAGTAACTGTTTACGCAGTGACGGTATCCAACCAGAAAGTCACGGCTAACTACGTGCCAGCAGCCGCTGTAATACGTAGGTGGCAAGCGTTATCCGGATTTATTGGGCGTAAAGCGAGCGCAGGCGGTTGCTTAGGTCTGATGTGAAAGCCTTCGGCGTAACCGCAGAAGTGCATCGGAAACCGGGCGACTTGAGTGCAGAAGAGGACAGTGGAACTCCATGTGTAGCGGTGGAATGCGTAGATATATGGAAGAACACCAGTGGCGAAGGCGGCTGTCTGGTCTGCAACTGACGCTGAGGCTCGAAAGCATGGGTAGCGAACAGGATTAGATACCCT
+
FFFFGGGGGGGFCFFGGGGG8FGGGGDEGFGGEEGGGGGG<EEGGGGGGCECGGFFFE<EBF,CFEGC4BC:=FCFGG9,?FFFBBGDBF<EFAGEFC7FF=F+BFGG9EBE<EFGGGGGGDFCFACFGGGAFFGF::@FGG,@EFG:F7:7<BCFGGC:FDCF73CEFEF5<C,3@B<FFFG:C9CF1:>C><F:<:>=DDE,7,FGEFE3EF@;CC3=<F@9>>D7CFFECD:<<@DF>79C:C@9AG;?GE=@@F:<@#FGFGFD)EE?GGFEAF3EDDB8=>BCC645<,EFGDEFGGGDE=FFGGG@F?GGGFD@>@<><GGEGAFCFGGGDEGGEDC?GGDDFF<C9GGGGGGEEGGEFFCEDFGFGGECFCFCGFCDFAFGGGGGGGGFGGGGFFGGGFEFFFGFC6<EEFGGGGFFFGGGGGGGGGGGCCCCC
@s1401 21094
TGGGGAATATTGCACAATGGGGGAAACCCTGATGCAGCGACGCCGCGTGGAGGCAGAAGGTCTTCGGATTGTAAAATCCTGTTGTTGAGGAAGATAATGACGGTACTCAACAAGGAAGTGACGGCTAACTACGTGCCAGCAGCCGCGGTAAAACGTAGATCACAAGCGTTGTCCGGACTTACTGGGTGTAAAGGGAGCGCAGGCGGGAAGACAAGTTGGAAGTGAAATCAATGGGCTCAACCCAGAAACTGCTTTAAAAACTGTTTTTCTTGAGTAGTGCAGAGGTAGGCGGAATGCCCGGTGTAGCGGTGGAATGCTTAGATATCGGGAGGAACACCAGTGGCGAAGGCGGCCTACTGGGCACCAACTGACGCTGAGGCTCGAAAGTGTGGGTAGCAAACAGGATTAGATACCCT
+
FG8EFCGGGFGGGGGGGGG,CFGGGGGEE9EFGC9E@FFGGEDGGGD+FCFGG7?FDFGGFG9CFGG?:?F,CFF,5FGGFEEGGEGAEFGGGGGGGGGAFECCDCFGDGGGFFDF=<F<FGE7>FFFEFGG7BFG+EFFG8>FCDFFCGDGGGEGG7*,,@>F9CFGCGGCF@::F<=C@EFFE+6<<<<FG9ECE5<5*/:EE<:9<C7@7CC>GFECF@<DFCC=F#3<<#<CD>FFFCB5#ECFG;<,CBD#GD@@40AGGFF,)9<A3==9B:EA@?8ACCC=7=D@9,>CCCCGF@GGFGCFFE?FDCE=C-FDGC:GGEFF?,B9CFGGFAFFDFB,F@BFGFGFFCGGEFFF<@C8FFFGGEFFCGGGFGGECDGFFFGGGGGFFCGGGGFFF<FGGGGGGFFCCCCC
@s1401 24371
TGGGGAATATTGCACAATGGGGGAAACCCTGATGCAGCGACGCCGCGTGGAGGAAGAAGGTCTTCGGATTGTAAACTCCTGTTGTTGGGGAAGATAATGACGGTACCCAACAAGGAAGTGACGGCTAACTACGTGCCAGCAGCCGCGGTAAAACGTAGGTCACAAGTGTTGTCCGGAATTACTGGGTGTAAAGGGAGCGCAGGCGGGAAGACAAGTTGGAAGTGAAATCTACGGGCTCAACCCATAAACTGCTTTCAAAACTGTTTTTCTTGAGTAGTGCAGAGGTAGGCGGAATTCCCGGTGTAGCGGTGGAATGCGTAGATATCGGGAGGAACACCAGTGGCGAAGGCGGCCTACTGGGCACCAACTGACGCTGAGGCTCGAAAGTGTGGGTAGCAAACAGGATTAGATACCCT
+
FFFGGGGGGGGGGGGGGGGGGGGCGGGFEGGGFAGGGGGEFG>FGGGEGGGGGGGGGGFFGGFGGGGECGGGGGFGEFGFFAFFFDFGGGDGD=EFGFGFGGGGGGGFGGDDDGFFGFGGGFGGGCEFFFAFGGFGCFGGG,8@CCFGC>C;BCCFFGGGGGGFC,,<7@<82<CFD@@AFFCCEGFE@:CFBCF@C:EGECG??CG.:-;C:20*<CCD9@CCEFG*GGG>FCECGGGFCCCCD=;EFGFF>FC<@:>CEEF>DCC59CGFDF=CFF@<GFFGFEGFECFFFDG@F:BGGFGGFGEGGFFGFEGEGGDCF=:FC:GGF@FGEFGGEFDFF:GFEB@FFEEFFC,@EFGGGGGFGGEGFEFGFEFGGGGGGGGGGEGGGGGFGGGGFEFFEGGGGGGGGGECCCCC
@s1401 22478
TGAGGAATATTGGTCAATGGGCGAGAGCCTGAACCAGCCAAGTAGCGTGCAGGATGACGGCCCTATGGGTTGTAAACTGCTTTTATAAGGGAATAAAGTGGGGGTCGTGACCTCTTTTGCATGTACCTTATGAATAAGGACCGGCTAATTCCGTGCCAGCAGCCGCGGTAATACGGAAGGTCCGGGCGTTATCCGGATTTATTGGGTTTAAAGGGAGCGTAGGCCGGAGATTAAGCGTGTTGTGAAATGTAGTTGCTCAACATCTGCACTGCAGCGCGAACTGGTTTCCTTGAGTACGCACAAAGTGGGCGGAATTCGTGGTGTAGCGGTGAAATGCTTAGATATCACGAAGAACTCCGATTGCGAAGGCAGCTCACTGGAGCGCAACTGACGCTGAAGCTCGAAAGTGCGGGTATCGAACAGGATTAGATACCCT
+
FGFGGGGGGGGGGGGGGGGGGGGGGG@FGGGGGGGGGGGGGGGGGGGGGGGGGEGGGGDEGGGGGGFGGGGGGGGGGGGGGGGGGGGGGFFFFGGGGGGGGGGGGGGGGGGGGGGGGGGFCGGFFFGGGGGGGGGFGGGGGGGGCEEFGGGGGGGCGGGGFEFGGGGGEGGGFGGGGGG58GFEGGGGGGGFGGGGGGGE8B=GGGGGGGG@@CCFG@GFFEDE<EEFGGGGGGG>EGGGGGGGCCGFGDFCG/8GFFGGGGGFGGGGGFF?7GGGEGDAGFGGGGCGE3,F?F>BDGGGFGFEGGGFGGFFFFGGGGGGGGF@9GGGGFGGFECECGGGGCGGGGGGGGGGGGGF@GFEFCGGGFFGGGGGGGGGGGGGGGGGGGFGGGGGGFCE?GGGGGGFGGGGGGGGGGGGGFGGGGGGGGGGGCGCCCCC
@s1401 22919
TGGGGAACCCTCCGCAATGGGCGAAAGCCTGACGGAGCAACGCCGCGTGAGTGATGACGGCCTTCGGGTTGTAAAGCTCTGTGATCGGGGACGAACGGTCAGCAGACGAATACTCTGCTGACGTGACGGTACCCGAATAGCACGACACGGCTAACTACGTGCCAGCAGCCGCGGTAATACGCAGGTTGCAAGCGTTGTCCGGAAATATTGGGCGTAAAGCGCGCGCCGGCGGCTTCTTAAGTCCATCTTAAAAGTGCGGGTCTTAACCCCGTGATGGGATGGATACTGAGAGGGTGGAGTTTCGGGGAGGAAGTTGGAATTCATAGTGTAGCGGTGAAATGCGTAGAGATTAGGAAGAACACCGTTGGCGAAGGCGACTTTCTGGACGACAACTGACGCCGAGGCGCGAAAGCGTGGGGAGCAAACAGGATTAGATACCCT
+
<,CE:C@FF@<DCDECFEFECFGGCGGFF@FFF@CCED<FCFGGGCFC7BEGFCD9?FC+CFEFFFEEFEE4B,C<9,=?FFFE,,A:C+@FC@>@F++8CFDFABFGG@DD9,DFGGC<B,**8:FCGFGG9@BECFECA@,=*<:*<*<*<>8,<,=<7:1<<=FE72=C88**2+3,2*288*+;*3<:*;;8**30AE>C*,<9@,@*;CEDEB7@3)25/2*8=8*8:$;,F<@0C?<:E<1.2:B:<>51/886,=F8**3+7F@33,8DD@,8C3,,66,B,B383,5,>+86+7>+?,E7<<,4,,C=,,;9,,<E9F=@68=4<AA<A@4+C8E<,FECBEAECDCFFC8:,+:B+C@B@A,DGGFGEEC<E8F,DCECF<C,66@+@;,7FCGFCB,ACB,GFGGCCC<<E,E<E@AGFGGGGGGF@CCCC
@s1401 23118
TAGGGAATCTTCCACAATGGACGCAAGTCTGATGGAGCAACGCCGCGTGAGTGAAGAAGGGTTTCGGCTCGTAAAGCTCTGTTGGTAGTGAAGAAAGATAGAGGTAGTAACTGGCCTTTATTTGACGGTAATTACTTAGAAAGTCACGGCTAACTACGTGCCAGCAGCCGCGGTAATACGTAGGTGGCAAGCGTTGTCCGGATTTATTGGGCGTAAAGCGAGTGCAGGCGGTTCAATAAGTCTGATGTGAAAGCCTTCGGCTCAACCGGAGAATTGCATCAGAAACTGTTGAACTTGAGTGCAGAAGAGGAGAGTGGAACTCCATGTGGAGCGGTGGAATGCGTAGATATATGGAAGAACACCAGTGGCGAAGGCGGCTCTCTGGTCTGCAACTGACGCTGAGGCTCGAAAGCATGGGTAGCGAACAGGATTAGATACCCT
+
GGGGGGFGGGGGGGGGGGGGGGCGFFGFGGGEFG9FFCFFGGGGGGG6:CGGGGGGFGGGGEGFGGGGFGGGGGFDFFGFF?FGFFGGFFGGGGFEGGGGGGGGFGFFDFGGF?8=EFGGGGGGGGDEGGGGGGGFGFEFFG8BFFGCFDCGGGGG8@FGG+<>CFFFGGGGGGGGGEGGC;GEEGGCECFF9>GCCFFGGG<F:BF@ECFFG*76DB<EADC69@FFDCGEFFCBFFFF9FCGGFFFE?@@FGGCGFDF>8FCGGGGGEGGGGGGFFCEFEFGG,ACGF9<F9,88DEDC=D9FGGFFE>BB?=9E>8CFFFDBA,@+EGEEAEDCDDEGGGF8FFECGDGGGGFE@AFAFE<EGGGFGCEGGEEF7GGGGGGGGGGGGGGGGF@GGCGFCGGGFCFGFGGGDGGGGGGGGF<GGGGGGGGGGGGCCCCC
@s1401 415
TGGGGAATATTGCACAATGGGCGAAAGCCTGATGCAGCGACGCCGCGTGAGCGAAGAAGTATTTCGGTATGTAAAGCTCTATCAGCAGGGAAGATAATGACGGTACCTGACTAAGAAGCACCGGCTAAATACGTGCCAGCAGGCGCGGTAATACGTATGGTGCAAGCGTTATCCGGATTTACTGGGTGTAAAGGGAGCGCAGGCGGTGCGGCAAGTCTGATGTGAAAGCCCGGGGCTCAACCCCGGTACTGCATTGGAAACGGTCGTACTAGAGTGTCGGAGGGGTAAGCGGAAGCCCTAGTGTAGCGGTGAAATGCGTAGAGATTAGGAGGAACACCAGTGGCGAAGGCGGCTTACTGGACGATAACTGACGCTGAGGCTCGAAAGCGTGGGGAGCAAACAGGATTAGATACCCT
+
EFGGGGGGGGGFGGGGGGGDFGGGGGEFGGGGGGGGGGEGGGDGGGGGFGEGFFCF@FGEFGDGFGGBEFEGGFGFFGG9EFFGGGEFGGGGFGGGGGGGGGGEGGGGGGGGGGGGDGGGGGGGGFEGGGGGFGCFGGF+D>+@@B@FF7<;FFCC:C7FFCEE9>@CFGGGGFEG:*<CF@CGGG6FGFG+3FF883*1,)8>FE@GC:7$*8?F56<<+@<C+9CDEFCEGGGCE<CFF=#;EE5FFGF?C9E3@CG=C.FC:?<B8A1FDBCF->:<EC8GGECCB+F@,9,4EC,EFE>@5F=9GFF4,:EECGEDA9,A<F8FGEGF@CC<?8?BGGGFFCEFEC8<AGGGGGGGGGFCFFAEF7GGGGGFFGGFFEGGEFEG@DGGGGGGGF9FFGGFE,F9GGGCCCCC
@s1401 416
TGAGGAATATTGGTCAATGGACGAGAGTCTGAACCAGCCAAGTAGCGTGCAGGATGACGGCCCTATGGGTTGTAAACTGCTTTTATAAGGGAATAAGGTGAGTCTCGTGAGACTTTTTGCATGTACCTTATGAATAAGGACCGGCTAATTCCGTGCCAGCAGCCGCGGTAATACGGAAGGTCCGGGCGTTATCCGGATTTATTGGGTTTAAAGGGAGCGTAGGCCGGAGATTAAGCGTGTTGTGAAATGTAGACGCTCAACGTCTGCACTGTAGCGCGAACTGGTTTCCTTGAGTACTCACAGAGTGGGCGGAATTTGTGGTGTAGCGGTGAAATGCTTAGATATCACGAAGGACTCCGATTGCGAAGGCAGCTCACTGGAGCGCAACTGACGCTGAAGCTCGAAAGTGCGGGTATCGAACAGGAGTAGATACCCT
+
E@AFGEFGGGGF?FGGGGGGFFGGEFGEFGGGGDGGGG<FCFFGGGGGGGGGGGGFFCCCCGFCGFF<ACFFCFGEGFGF,EDFGGGFFGGEF89C,EBFFGGFGGFGGGGDFCDDA5>,CFFFGGFGGGFAFFGFFFF<BFEGEGGGGDAFGGGGGGGGGGGD=@FG:+>,,73CEG*F@DFFDG5FG:E,CGCE**+,1+?,2=4=*2,+386:E:C56:CF@E=35:><-A66>4CA8;8B=<EFF;AF@+,6>G@:?@:7C,9%4<8#+C6:;=*8=GFC=B<FFFGGD<=:,,,E49,,7GDGGF?D44,FEB+FFADEFGGFCDGF9F?,,C99GFFA,GFDA9,FCFC@=DFC@CGFGGGGGGEF9ECCGGGGFEDGF@A@GGFFE,FFFEGCFFEAEFGGGDGGGGGGGGGFGGFFE,FAE@8CCCCC
@s1401 417
TGAGGAATATTGGTCAATGGACGAGAGTCTGAACCAGCCAAGTAGCGTGCAGGATGACGGCCCTATGGGTTGTAAACTGCTTTTATAAGGGAATAAAGTGAGTCTCGTGAGACTTTTTGCATGTACCTTATGAATAAGGACCGGCTAATTCCGTGCCAGCAGCCGCGGTAATACGGAAGGTCGGGGCGTTATCCGGATTGATTTGGTTTAAAGGGAGCGCAGGCGGACCTTTAAGTCAGCTGTGAAATACGGCGGCTCAACCGTCGAACTGCAGTGGATACTGGAGGTCTTGAGTGCACACAGGGATGCTGGAATTCATGGTGTAGCGGTGAAATGCTTAGATATCATGAAGAACTCCAATCGCGAAGGCAGGTATCCGTGGTGCAACTGACGCTGAGGCACGAAAGTGCGGGTATCAAACAGGATTAGATACCCT
+
AFFFGFGGGEFFGGGGGGGGGFGGGGGFGAFGGGGGGFFFFGEGGGGFGEDFGGGGFGEDGGECGCFGGGDGGEGGGGGG9AFFCEF9CEFFGFGGGGGG<FCFEFGGGEF9FG9,EFGGFGGFDFGGFGGGGGEGGG9,BFGGGGEGGGGFGGGGGGGGGGDFGCEGG@FGGGCFFGDGCG@GGGGGEG>ECFCEECC+9C,,?CCFF5:EEDEFE>G>2285,7:CCF=CF@E*#*6,;CCEE<C=<C;C3,8D/C+CF@B9ACDFA9F@CB>8@,?+DEE=EGFE2,,B8ECE=C=E9<@8FAE,?AE=9C=99?GGEGEG@FCEA;GDF9F@9-,FFCGEFE,,9<9GFAFFA<9F@EGGGFCFFCFC,BB7+,?,BFFGGGFEGGEGGGGFEGGFFDGGGGGGGFFFGGGGGGFFECGGGGGFFCFCCC@C
@s1401 20568
TGAGGAATATTGGTCAATGGGCGAGAGCCTGAACCAGCCAAGTCGCGTGCAGGATGACGGCCCTATGGGTTGTAAACTGCTTTTATAGGGGAATAAAGTGAGCTACGTGTGGTTTTTTGCATGTACCTTATGAATAAGGACCGGCTAATTCCGTGCCAGCAGCAGCGGTAATACGGAAGGTCCGGGCGTTATCCGGATTTATTGGGGTTAAAGGGAGGGTAGGCCGGAGATTAAGCGTGTTGTGAAATGTAGACGCTCAACGTCTGCACTGCAGCGCGAACTGGTTTCCTTGATTACGCACAAAGTGGGCGGAATTCGTGGTGTAGCGGTGAAATGCTTAGATATCACGAAGAACTCCGATTGCGAAGGCAGCTCACTGGAGCGCAACTGACGCTGAAGCTCGAAAGTGCGGGTATCGAACAGGATTAGATACCCT
+
DGDGFGGGGGFGCFFGGGGFCEGGFFCFGGGGFEFGGGFFFEC,BFGGGGFGGGDAEGGGEGF@FCEE,EEGFGGAE<5?,AFFEGF<FGDE:,CFGGFGGGCFGGGFF<A7B<8F?FGCF99C<?@@?FGGDF@=?AD=<BCCEE+<F@F9@FEGFDFGFF@,@:FGGCCE,>FGGD:<,@:CFGGGGGGG9,C7E:=AE:<??;#84%?FFG<;8#<;9;8=CFF>B5CC<<5*&0>8;FFFC;<7,%><@?FFC7F@G-@;@F:GDFC8@G+:1@>DGGFGB,B,E=??0+>FEF?DB8=CGGGF=8>9>DCGGGGGGGFDAF>GFGFB?FC:,,E3C,FECGE@F<FGF?+7FFCGGGGGGFFFA8CE@<@GFFCC7GCGGFECECCFFACE,DGGGGGGGGGGGGGFGEFE@FFFGGGGGGGGGGGCCCCC
@s1401 419
TAGGGAATCTTCCACAATGGACGCAAGTCTGATGGAGCAACGCCGCGTGAGTGAAGAAGGGTTTCGGCTCGTAAAGCTCTGTTGGTAGTGAAGAAAGATAGAGGTAGTAACTGGCCTTTATTTGACGGTAATTACTTAGAAAGTCACGGCTAACTACGTGCCAGCAGCCGCGGTAATACGTAGGCGGCAAGCGTTGTCCGGATTTATTGGGCGTAAAGCGAGTGCAGGCGGTTCAATAAGTCTGATGTGAAAGCCTTCGGCTCAACCGGAGAATTGCATCAGAAACTGTTGAACTTGAGTGCAGAAGAGGAGAGTGGAACTCCATGTGTAGCGGTGGAATGCGTAGATATATGGAAGAACACCAGTGGCGAAGGCGGCTCTCTGGTCTGCAACTGACGCTGAGGCTCGAAAGCATGGGTAGCGAACAGGATTAGATACCCT
+
EGGFGGGGGGGGGGGGGGGGGGGGGGGGGGGGGGFGGGGGGGGGGGGFGGGGF@FGCEGCFEFFGGGGFGGGGGGGFFEFFFFGGCGG9FFFAFFE@GFGGGGFGGGGGGGGCE8=EGGGGFFCFEGGGGGGGGGGFFGGGGFFFGFECGGGGGFGGGGGGGGGGGGCCFGGGGEGGGGG,?:FFGG<*4=>BFFCEFDGGDC:<:CCGFGGGDDDGFFE:BEGF7@4C5C=:#<@@=FFEGF?:,3'@7<FDG>7F>DCG@87CCCCD2EGGF:B4@9GGGEC+?E9GFFDBGGFFDFABE;AFCE4=@FF?BDGGFDE@=,,FFF@+>GCGGGGGF=EEFDC=B8FEEGGGGFFF@C8F=D?CFGFGGGEGGGGFF8GGDGGGGGGGGFGGGFBFC8GGGGGGGGGGF@EGGGGFGDGGGGFEGGGGGGFGGGGCCCCC
@s1401 420
TAGGGAATCTTCCACAATGGACGCAAGTCTGATGGAGCAACGCCGCGTGAGCGAAGAAGGGTTTCGGCTCGTAAAGCTCTGTTGGTAGTGAAGAAAGATAGAGGTAGTAACTGGCCTTTATTTGACGGTAATTACTTAGAAAGTCACGGCTAACTACGTGCCAGCAGCAGCGGTAATACGTAGGTGGCAAGCGTTGTCCGGCTTTATTGGGCGTAAAGCGAGTGCAGGCGGTTCAATAAGTCTGAGGTGAAAGCCTGCGGCTCAAACGGAGAATTGCATCAGAAACTGTTGAACTTGAGTGCAGAAGAGGAGAGTGGAACTCCATGTGTAGCGGTGGAATGCGTAGATATATGGAAGAACACCAGTGGCGAAGGCGGCTCTCTGGTCTGCAACTGACGCTGAGGCTCGAAAGCATGGGTAGCGAACAGGATTAGATACCCT
+
FGFFGGGGGEEGGGGGGFGAGGCFCFC<FFFGFFGGGGGFGGGE@FEFEGGGGEEFCFFGE<CFGE7CCCFGGGGGGGGGGGFGG7FDFCEGGFFGGFFGFGFGGGGGGD9F<F@FC?<FFFG9FGDD:EGGGGGGGGGGGDFCFGC@GGD:BECF8FECFFC7EC@F,@<CECEFGGGF:2DE;9/8CCGF>:*:CGEGD<CEB:C>GGGFGB@>807&:?>966F=G@?>CE;@9@FGGG5,>#F=GFC:DFF@#7@D=7;7.+<<DA/)?D9C7;C;GFDC=?D<C,F9FDCE?DF@:,,@A8FFGFAF,F=<,,FGDE9E?EC>6)=8EAGGEEEGGFFGFEDGFFDFFEC,A:E<F?@FCF@GFF:EGGGFFEFFC@FFFFGFFGGGGGGEGGFGGFGGFFGFC,FFFCGFFDFDGGGGGGGGGGGGGGFECCCCC
@s1401 421
TGAGGAATATTGGTCAATGGACGTAAGCCTGAACCAGCCAAGTAGCGTGAGGGATGACTGCCCTACGGGTTGTAAACCTCTTTTGTTTGGGAATAAAGTGCGGGACGTGTCCCGCATTGCATGTACCATTTGAATAAGGACCGGCTAATTCCATGCCAGCAGCCGCGGTAATACGGAAGGTCCGGGCGTTATCCGGATTTATTGGGTTTAAAGGGAGCGCAGGCCGTGGGTTAAGCGTGTCGTGAAATTCCGTTGCTCAACGGCGGACGTGCGGCGCGAACTGGTCCACTTGAGTACGCGGGACGTTGGCGGAATTCGTGGTGTAGCGGTGAAATGCTTAGATATCACGAAGAACTCCGATTGCGAAGGCAGCTGACGGTAGCGCAACTGACGCTGAGGCTCGAAAGTGCGGGTATCGAACAGGATTAGATACCCT
+
<FGGGGGGGGFFGGGGGGGG,EFC<<F?FFGGGGCFGFFFGGDFGGGGGG7FEFFECF,CECF@FFGDGGEGGG9EG<<DFG9FFG,<CFEGCFGFGGFGD>+>+@FGG<,,C:EC=CEEEEFGGGF,C,C@CFGGDEFFG@BCGGGGGCGFCFCCFGGGGGGGGEGGGDGFGGGEFEGCCFGEEGC*<4:8FFGECEGGCDGGFG@F>F+@FFDFC9C7;GGG>:,788?/:FG4>5C/3:;<?FFF=16:-/C?0B7CC>2EBD8C2>C5>CC@#C;;FCB>83,,,GGGD>6:EB38=?@7GE@EC8GGDGGDGGDFFEGGAECBDFFAGE9FDFFFFCEFGGGGGFDGGEFCGGGFF@GGEADGFFCFCCBGGGGCGGGGFECGGF;GGFA@B:GGFGGFDFGFFDGGGGGGGGGGGFGGGGGGGGGBCCCC
@s1401 422
TGAGGAATATTGGTCAATGGACGAGAGTCTGAACCAGCCAAGTAGCGTGAAGGATGAAGGTCCTACGGATTGTAAACTTCTTTTATAAGGGAATAAAACCTCCCACGTGTGGGAGCTTGCATGTACCTTATGAATAAGCATCGGCTAACTCCGTGCCAGCAGCCGCGGTAATACGGAAGATGCGAGCGTTATCCGGATTTATTGGGTTTAAAGGGAGCGCAGACGGGTCGTTAAGTCAGCTGTGAAAGGTTGGGGCTCAACCTTGACATGGCAGTGGATGCTGGCGTCCTTGAGTGCGGTTGAAGTGGGCGGAATTCGTGGTGTAGCGGTGAAATGCTTAGATATCACGAAGAACTTCGAGTGCGAAGGCAGCACACTAAGCCGTAACTGACGTTCATGCTCGAAAGTGTGGGTATCAAACAGGATTAGATACCCT
+
DFGGGGGGGGGGGGGGGGGGFGGGGGGGG9EGGGGGGGGGGGFFEFFFECGGGGGFG9CECEEGGGFDCGDFFGEEEGABF,CGGGGCCFFFFFGGGGC:44,8B8FGGGF+==++,BF+C<EGGGACFFGFDF,CF9?A,5@FGGGG@DFFEG7FFFGGG?CFGGGDGGC7CCCFF*@3;,@@*55<>:E>FGGGG=FGF7<<FGEE*CCFGGGFG0:562,7>:E#:;@FB>@<+;6#:@+@C:@@##:@5;?:ECFFG:@7,3,37,,5,=3,@66+++F@F<8BD<4A5GEGEEAB,?4,E>:7FFA94,@+CGFFB=>+5@,,@EC,5<GFCFFDFFEEFF,GFEEBCF66,D48+=4,FA9FEA9E9FFC<FF@FCGGFFECEFFFGFC,GGEFFCFFEAFCFEFDGEF<<@@CDFGFGFGGGFF<CCCC
@s1401 23391
TGAGGAATATTGGTCAATGGGCGAGAGCCTGAACCAGCCAAGTAGCGTGCAGGATGACGGCCCTATGGGTTGTAAACTGCTTTTATAAGGGAATAAAGTGAGTCTCGTGAGACTTTTTGAATGTACCTTATGAATAAGGACCGGCTAATTCCGTGCCAGCAGCCGCGGTCATACGGAAGGTCCGGGCGTTATCAGGATTTATTGGGTTTAAAGGGAGCGTAGGCCGGAGATTAAGCGTGTTGTGAAATGTAGATGCTCAACATCTGAACTGCAGCGCGAACTGGTTTCCTTGAGTACGCACAAAGTGGGGTGAATTCGTGGTGTAGCGGTGAAATGCTTAGATATCACGAAGAACTCCGATTGCGAAGGCAGCTCACTGGAGCGCAACTGACGCTGAAGCTCGAAAGTGCGGGTATCGAACAGGATTAGATACCCT
+
GGGGGGGGGGGGGGFGDFG88EFCGGDGGFFFFFGFFF8<FC<FFGGGGEFGGGF<E<CFBFFGGFF8F<FF=FFFDEFGGGAFGGGGFFCA<<9,??FGGF<,EDG=F,BCCGGGGGG+?FCFA?FAEEAFG94EDFGDE@>C8=>BFGE9BFG>FGGG8:>,@CGGG*@:CF<FCGE::,?@CF=CF@FCB,<F?+85::=F?F?/;F@F;4=3E8F0(,:6?8D7F?C?CF?*:<5EFGF@1@5FGGFF<9FFFFFCEDFFFC1DBD+==F7ECD9=FGGFBB,,=>,E:GEFCDCFAEAFCB>AC,,ED@@+GFF4A,EGBEFC?E?GFFGGFFGGFGFGFDCGFGGF=?7@CFFF+EDGGFEGGGGGGGGFB<@,GGGGFAEFFC@GGFEGGCF<C@GFGGGGCFC,GGFGCGEBFEBGF9GGGFGCCCCC
@s1401 424
TGGGGAATATTGGGCAATGGGCGAAAGCCTGACCCAGCAACGCTGCGTGAAGGAAGAAGGTCTTCGGATTGTAAACTTCTTTTATGAGGGACGAAGGAAGTGACGGTACCTCATGAATAAGCCACGGCTAACTACGTGCCAGCAGCCGCGGTAATACGTAGGTGGCAAGCGTTGTCCGGATTTACTGGGTGTAAAGGGCGCGTAGGCGGGATGGCAAGTCAGATGTGAAATCCATGGGCTCAACCCATGAACTGCATTTGAAACTGTCGTTCTTGAGTATCGGAGAGGCAGGCGGAATTCCTAGTGTAGCGGTGAAATGCGTAGATATTAGGAGGAACACCAGTGGCGAAGGCGGCTTGCTGGACGACAACTGACGCTGAGGCGCGAAAGCGTGGGGGGCAAACAGGATTAGATACCCT
+
CFGGGGGGGGGGGGGGGGGGFGGGGGGGGGGGGGGGGGFFGGGGDFGFEGGGFGGGGGGGGGGGGGFFCFGGGFGGFGGFGFGGFGGGGGGGGGFGGGGGGGGGGGGGGFFFGGGFGGGGGGGGFGGGGGFGA>EGFGGGGDGGGGGCEGGCEC=,@:@CGDFGFGGGGGGGGGGGGEGFGCCCF@:FG:CCCF@FGD@FGGF9?ECEGG52;;FF@BA2:73CF7EFFFFGFFGFG@F>GECFGE:GFC@FGGGFFG8ECCFFDF:7FCGGF=83C@<:GEF=FGGFE>GEDED@,F@FFDCE,GDFGGFCFEE@7GGFFFGE=FEFGGGFEEE@GCF@GGGGGGGGGEEGEGFFGGFDGGGGGGGFDGGGGGGGGGGEGGCC7GFECGFFGGFGFFGGGGGGGGGFCGGGFECCCCC
@s1401 23736
TAGGGAATCTTCGGCAATGGACGAAAGTCTGACCGAGCAACGCCGCGTGAGTGAAGAAGGTTTTCGGATCGTAAAACTCTGTTGTTAGAGAAGAACAAGGATGGGAGTAACTGTTCATCCCTTGACGGTATCTAACCAGAAAGCCACGGCTAACTACGTGCCAGCAGCCGCGGTAATACGTAGGTGGCAAGCGTTGTCCGGATTTATTGGGCGTAAAGCGAGCGCAGGCGGTTTCTTAAGTCTGATGTGAAAGCCCCCGGCTCAACCGGGGAGGGTCATTGGAGACTGGGAGACTTGAGTGCAGAAGAGGAGAGTGGAATTCCATGTGTAGCGGTGAAATGCGTAGATATATGGAGGAACACCAGTGGCGAAGGCGGCTCTCTGGTCTGTAACTGACGCTGAGGCTCGAAAGCGTGGGGAGCAAACAGGATTAGATACCCT
+
D9EFGGGGGGGGEFGGGGGGGGGGGEGFG,EFGGCGGDEFGGGCECE@:FFGGGGGGGG?FGG7FFGG@FDGGGGFCGGGAFFGGGGGGGGGGGGGGGGGFFGCFFG@FGGGEFGGGEGGGGGG,DCCGF7;FFACF=DGGFGFEGGDEGGGGF,@<FFDFFFGC7,DEFG*<<:C,<9@<AF7?,/<=C*BG@C::EGGDGFCFCF(9CFFE?8DG<F:018DF>:5CCC;+BEFFFG<2,&?7<<0>)>D>C>>B:EFFE5CCF@CEEG8GGGFFFF>9A/#<,FEE555<,,F8BFGGF??9AF:FCFFAGGFFE9GGF==,A9EC>C?BGFFA@6,EFFE9EDE9CEFGGFGGEFFECEFCGCCDF@BGF@GFDDGGEFDGGGEGGFE@FBB@,DEC8GGGGGFC@7GGGGEGFGFGFFFFEFGFFFGGGGGCCCCC
@s1401 20675
TGAGGAATATTGGTCAATGGACGAGAGTCTGAACCAGCCAAGTAGCGTGCAGGATGACGGCCCTATGGGTTGTAAACTGCTTTTATAAGGGAATAAAGTGAGTCTCGTGAGACTTTTTGCATGTACCTTATGAATAAGGACCGGCTAATTCCGTGCCAGCAGCCGCGGTAATACGGAAGGTCCGGGCGTTATCCGGATTTATTGGGTTTAAAGGGAGCGTAGGCCGGAGATTAAGCGTGTTGCGAAATGTGGATGCTCAACATCTGCACTGCAGCGCGAACTGGTTTCCTGGAGGACGCACAAGGTGGGCGGGATTCGGGGTGTAGCGGTGAGGTGCTTAGGTATCACGAAGAACTCCGATTGCGAAGGCAGCTCACTGGAGCGCAACTGACGCTGAAGCTCGAAAGTGCGGGTATCGAACAGGATTAGATACCCT
+
DGGGFFGGGGGGGGGGGEFGFGGGGGGGGGGGGFGGGGGFDFFGGGGGFGGGGGGGGGEGFGGGGGGGGGGGFFDFFGGGFFGGGGGGGGGFFFFFGDFFFGGGGCF<EGGGGGGGGGGGGGGGGGFGGGGGGGGGGGGFDFGGGGGGGFGGGGGGGGGGGGGGCEFGGGGCFFGGGGGGGEGEGEGGFECCFGEDGGDD91CC:FF@GFFFFGGGGDG<>B5FCEGGDCFGGGG4C.5:FFDEEEGGG9FGCFG@*DEFG@GGC?CGGF@?FGDD7C26=CFGGDDB8A8C*6+CCFA?>,E7GGGFF>>@+4++C@+BE9@8)C:A<FE,DCEFE9,@A,FF,,C<@<<C,,+,,7E46BC<FC@FF,,GDC6-FGGFCGEGDFC@:CBEFC<C@7GGFFFDFFF:DFGGFFCE7F<5<GGFEGFEF;,6BCA8
@s1401 28073
TAGGGAATATTCGGCAATGGACGAAAGTCTGACCGAGCAACGCCGCGTGAGTGAAGAAGGTTTTCGGATCGTAAAACTCTGTTGTTAGAGAAGAACAAGGATGAGCGTAACTGTTCATCCCTTGACGGTATCTAACCAGAAAGCCACGGCTAACTACGTGCCAGCAGCCGCGGTAATACGTAGGTGGCAAGCGTTGTCCGGATTTAGTGGGCGTAAAGCGAGCGCAGGAGGTTTCTTAAGTCGGATGTGAAAGCCCCCGGCTCAACCGGGGAGGGTCATTGGAAACTGGGGGACTTGAGTGCAGAAGAGGAGAGTGGAATTCCATGTGTAGCGGTGAAATGCGTAGATATATGGAGGAACACCAGTGGCGAAGGCGGCTCTCTGGTCTGTAACTGACGCTGAGGCTCGAAAGCGTGGGGAGCAAACAGGATTAGATACCCT
+
G9FFGGGG9EFGDFGEFFFFCEFGEC7<FEGFGGGGGECFGGDFEG@@FFC<FED?EFGE,CFGFEF?,>BB<FC<EFGF<FD,4?F<B,,BFC8F=AFGC9AFF,>FCFGD?FA9B@FAF@?D,AB:CF7B9CEDF@83@><FFG8>C<*@B79>::,<<F9FDCDG7C7EGCE*2,7<,?53?F7=:<81CC+=52+514<<:@);:/:;E78;FF;;98;FE8=0*:8+8,7C,<5C:*0?,E@FF>4*8FC8++<?F:@33>F==+66,,>,FFFC@86,,B8FFB,A5GGFFDFA9A=E?4<E?B,B,EACE:9FCF?,,GGGGFGGEGFC<CC,GFFCEFFFC<,AGFEFFB<FFFCGGGGE@F@BFBFEAB;,,;,B4,FCECGF@EGFEDGGGGGGGGFGGDGEC:GFFFE9GGGGFGGGGEFGFE<<CCCC@
@s1401 26799
TGAGGAATATTGGTCAATGGACGAGAGTCTGAACCAGCCAAGTGGCGTGCAGGATGACGGCCCTATGGGTTGTAAACTGCTTTTATAAGGGAATAAAGTGAGTCTCGTGAGACTCTTTGCATGTGCCTTATGAATAAGGACCGGCTAATTCCGTGCCAGCAGCCGCGGTAATACGGAAGGTCCGGGCGTTATCCGGATTTATTGGGTTTAAAGGGAGCGTAGGCCGGAGATTAAGCGTGTTGTGAAATGTAGATGCTCAACATCTGCACTGCAGCGCGAACTGGTTTCCTTGAGTACGCACAAAGTGGGCGGAATTCGTGGTGTAGCGGTGAAATGCTTAGATATCACGAAGAACTCCGATTGCGAAGGCAGCTCACTGGAGCGCAACTGACGCTGAAGCTCGGAAGTGCGGGTATCGAACAGGATTAGATACCCT
+
GGFEGEFGGGGGGGGGGGGGGGGGDFG@FGGGGGGGGGGGFGFFGGEGGGGGGGGGFGEGGGGGGFGGGGGGGGGGGGGGGGGGGGFGGGGGGGGGGGGGGGFGGGGGGGGGGGGGGGGGGGGGFGGGGGGGGGGGGGGGGGGGGGGGGGGGGGGGGFGGGGFGGGGGGGGGGGGGCGGC>FGCFGGGGCEGGGGFC=FG@G=GGGFGGFFFGGEDF><DDDEGGGFDCGGGDGGFGGGGGFGCCCGGFGGGDGFGGGGF8F%GGGGGFCECFGGGFC=,8CGGGF8DDGGGFEEFEE8FGFGGGCDGGE>99,CGDGGFGGGGFGGGGGE?DGGGF?A;E;GGFEEDF<CGDF@GEEGGGE@GGFCGGFGGGGFF8FGGGGGGGFFGGGGGGGGGFC@:@GGGF@GGEFFCGGFF7FBAGGGGGGGGGGFCCCAA
@s1401 429
TAGGGAATCTTCGGCAATGGGGGCAACCCTGACCGAGCAACGCCGCGTGAGTGAAGAAGGTTTTCGGATCGTAAAGCTCTGTTGTAAGAGAAGAACGTGTGTGAGAGTGGAAGGTTCACACAGTGACGGTAACTTACCAGAAAGGGACGGCTAACTACGTGCCAGCAGCCGCGGTAATACGTAGGTCCCGAGCGTTGTCCGGATTTATTGGGCGTAAAGCGAGCGCAGGCGGTTTAATAAGGCTGAAGTTAAAGGCAGTGGCTTAACCATTGTTCGCTTTGGAAACTGTTAGACTTGAGTGCAGAAGGGGAGAGTGGTATTCCATGTGTAGCGGTGAAATGCGTAGATATATGGAGGAACACCGGTGGCGAAAGCGGCTCTCTGGTCTGTAACCGACGCTGAGGCTCGAAAGCGTGGGGAGCAAACAGGATTAGATACCCT
+
EFGFGGGGGGGGGGGGGGGGGGGGGGGGGGGGGGGDGGGGGGGGFGE=CFGGGGGG9FFGGGGGGGCCEGGGGGGGGGGGGFGGFG5CFFEGGGGGDFEFGGGGGGGGGGGGGGGGGGGGGGGGGGGGG7FFFEFGFCFGGGGFGGC:<FGGGFGG,FEGGGFGGGF:FACEGD@4CFFCF9CAF,=FFEGGDECC::C@>D.<=@:??<CCCEGEG<FF>=GGFF4C>>GGE;;@C@F<<,CFFGG>FF9FEFG:BF@4;?CGFGGGFGEDGFEG?FD@BD*7CFFGFADFC6,,,*<=A;EE<@?,AB@=8GGEGFF9B8ECF?FEE9GC9GGGFCFC>8?B,FGFFCFFGFFFB?8>8+7GGEDFEGFC@CGGGGGGGGGGGGGGGGGGGGGGGGFGF@GGGGGGGEFCDGFFFFGGGGGFEFGGGGGGGGGGCCCCC
@s1401 430
TAGGGACTCTTCCACAATGGGCGCAAGCCTGATGGAGCAACACCGCGTGAGTGAAGAAGGGTTTAGGCTCGTAAAACTCTGTTGTTGGAGAAGAACGTGCGTAAGAGTAACTGTTTACGCAGTGACGGTATCCAACCAGAAAGTCACGGCTAACTACGTGCCAGCAGCCGCGGTAATACGTAGGTGGCAAGCGTTATCCGGCTTTATTGGGCGTAAAGCGAGCGCAGGCGGTTGTTTAGGTCTGATGTGAAAGCCTTCGGCTTAACCGAAGAAGTGCATCGGAAACCGGGCGACTTGAGGGCAGAAGTGGACAGTGGAACTCCATGTGTAGCGGTGGAAGGCGTAGATATATGGAAGAACACCAGTGGCGAAGGCGGCTGTCTGGTCTGCAACTGACGCTGAGGCTCGAAAGCATGGGTAGCGAACAGGATTAGATACCCT
+
AEFGGG,FFGGCFGGGGGGGGFEEEFFGGFFFEFFFGGFDFGGGGGG@@@CFEGGGGGFGDF<6=CFFCFEGGFFCFFGGDF<FFGGGFFGGFGG=CGGGFFEGGAFGGGGGGGA9FEEECGFGFFEEGGGG9BDE>>:EGGF,,EFG:CF7F?CGGGCFGGGGF6FDFGC8C8CF9EE7,?F<?95,,3;>**64:@FE39*1,,,:,>BFE<=AD:<,-<ED#5EB*:;0:C>78,DC5C77:8CC9,;CCFF:CFGEDCCGGEDD:C6%FC>39>:AC::86+CFFC+?@8=CF:B,,49>,=<,=?;,EFFCFB8@4=9GGFE@+@>8=EC@E=9+64-,=9,,FFFEFCA,F7EF<<FGGGFC<FFCGGDFE8GGFF8FFFCGFF,DGGFFC@GGGGGGGGGFF@<GFFGFCGGGGGGFEFGGGGGGGGGGCCCCC
@s1401 431
TGAGGAATATTGGTCAATGGGCGAGAGCCTGAACCAGCCAAGTAGCGTGCAGGATGACGGCCCTATGGGTTGTAAACTGCTTTTATGAGGGAATAAAGTGAGTCTCGTGAGACCTTTTGCATGTACCTTATGAATAAGGACCGGCTAATTCCGTGCCAGCAGCCGCGGTACTACGGAAGGTCCGGGCGTTATCCGGATTTATTGGGTGTAAAGGGAGCGTAGGCCGGAGATTAAGCGTGTTGTGAAATGTAGTGGCTCAACCTCTGCACTGCAGCGCGAACTGGTCTTCTTGAGTACGCACAACGTGGGCGGAATGCGTGGTGTAGCGGTGAAATGCTTAGATATCACGAAGAACTCCGATTGCGAAGGCAGCTCACGGGAGCGCAACTGACGCTGAAGCTCGAAAGTGCGGGTATCGAACAGGATTAGATACCCT
+
FGGGGGGGGGGGGGGGFCFGGGGGGGGGGGGGGGGGGGGGGGGGGGGGGGGFFGGGGGGGFGGGGGFGGGGGGGGGGGGGGGGGGGGE9FEFC@EGECFGGGGGGGGGGGGGGGGGGFGFCGGGFGGGGGGGFDFGGGGGGGGGGGGFGFG<F@FFD<FGGGGGGGGGGG*,@FGDGGGDFGGGGG5FGCEGFFEEGGG@+'GFFFD3A75CGD:AGFGFF<EGFFGD==FG?7F<GCGGG>+=C1=@?;FGGE><;FCCC+04@FDCGF@<B@4C>?EGFDFEEAAC,DF<9C=FEFEF?EDCGGGDEDBC6DC8EGGGFFEC5CGGGGFEDAC?FEFEAAEA,GGGGF<AEGGGGGGGGEGEGEBFFGGGGGGGGGGGGGGGFFAGGGGGGFFGGGGFFGGGGGGGGGGFGGGGGFBCFGGFGGGGGCGCCCCC
@s1401 432
TAGGGAATCTTCCACAATGGACGCAAGTCTGATGGAGCAACGCCGCGTGAGTGAAGAAGGGTTTCGGCTCGTAAAGCTCTGTTGGTAGTGAAGAAAGATAGAGGTAGTAACTGGCCTTTATTTGACGGTAATTACTTAGAAAGTCACGGCTAACTACGTGCCAGCAGCCGCGGTAATACGTAGGTGGCAAGCGTTGTCCGGATTTATTGGGCGTAAAGCGAGTGCAGGCGGTTCAATAAGTCTGATGTGAAAGCCTTCGGCTCAACCGGAGAATTGCATCAGAAACTGTTGAACTTGAGTGCAGAAGAGGAGAGTGGAACTCCATGTGTAGCGGTGGAATGCGTAGATATATGGAAGAACACCAGTGGCGAAGGCGGCTCTCTGGTCTGCAACTGACGCTGAGGCTCGAAAGCATGGGTAGCGAACAGGATTAGATACCCT
+
FEGFGGFEGGGGGGGGGGFFGGCGFGGGGGGEFFGGGGFGGGGGGGG@FGGGGGGGFFGGGFFFFGGGGGGCEDFGGGGGFGGFFGGGF@FGFG8FGFFFFFFFGGGGGGGG9FGGFGGGGFGFGGGGGF:FGGDFGGGGGGGGGGGE>@CFGGGG8CGGGGGGGCFGGGGGGGGGGGGGG9F@BF68?FFFE=9ECE?7DDCFCCC3FFGGG@<6>@FEFFEFFFGFCEGDCCA@:9CGEFFGGGFF<=.AEGE7<FGGG=EDFEFFE9FFGEEC9CBEEFC9C?CFGF@<F?EAE8GFEFEEF,F>:,AF9GGDFFD>,8,DEFFE@5E>FGGFF=EFEDFCDGFGEGFGGGECFFFGFGFFB8EC<C,GGGEGGGGFECFFGGGGGGGGGGGEGGGFGGGGGGGGGGGGFGDDGGGGGGGDFFFFFFGGGGGGCCCCC
@s1401 433
TGGGGAATCTTGCGCAATGGGGGGAACCCTGACGCAGCGACGCCGCGTGCGGGACGGAGGCCTTCGGGTCGTAAACCGCTTTCAGCAGGGAAGAGTCAAGACTGTACCTGCAGAAGAAGCACCGGCTAACTACGTGCCAGCAGCCGCGGTAATACGTAGGGGGCGAGCGTTATCCGGATTCATTGGGCGTAAAGCGCGCGTAGGCGGCCCGGCAGGCCGGGGGTCGACGCGGGGGGCTCAACCCCCCGAAGCCCCCGGAACCGCCGCGGGTGGGGTCCGGTAGGGGAGGGTGGGACTCCCGGGGAAGCGGTGGAATGCGCAGCTATCGGGTGGAACACCGGGGGCGAAGGCGGACCTCTGGGCCGAGACCGACGCTGAGGCGCGAAAGCTGGGGGAGCGAACAGGATTAGATACCCT
+
FFFGGGGGGGGGGGGGCFFGGDFGEEFGEGGGGEFGGGGGCEG=CFGFGFGGGGGEGGEGGGC:FGGGFGEEGGGFGGGGGGFCFGGGFGFCEGGFAFGGGFFFGGFGGGGGGGGGDGGG,;88E5CC<:F?FCCFGGFFGGCEFG**::?CGGCF66CEDEE8?EE:ECGDC+C8*;A5CE7@FCG;E:EGC@C85=:8/7?C+18:8CCE5*8>5(:5-9GC>B*)17=CCCE6A/1<388>5:8CBC>>*C<?3D3>3C=1*<781*C1@03**5GFF:7E@CGGEF9B7,>++ECEF8A6+)@>GGGDF=CF8>=9DA+=FF=F,FF?<:F@4=+:@C:B7:?BBCCFE,EE?GEF7EFGFEE@:CFGEGFGGFF@:@CGGEGGGGEEDFCBEGFGFFEBFFECFCF8CCCCC
@s1401 434
TGAGGAATATTGGTCAATGGGCGAGAGCCTGAACCAGCCAAGTAGCGTGCAGGACGACGGCCCTATGGGTTGTAAACTGCTTTTATAAGGGAATAAAGTGAGTCTCGTGAGACTTTTTGCATGTACCTTATGAATAAGGACCAGCTAATTCCGTGCCAGCAGCCGCGGTAATACGGAAGGTCCGGGCGTTATCCGGATTTATTGGGTTTAAAGGGAGCGTAGGCCGGAGATTAAGCGTGTTGTGAAATGTAGTGGCTCAACCTCTGCACTGCAGCGCGAACTGGTCTTCTGGAGTACGCACAACGTGGGCGGAATTCGTGGTGTAGCGGTGAAATGCTTAGATATCACGAAGAACTCCGATTGCGAAGGCAGCTCACGGGAGCGCAACTGACGCTGAAGCTCGAAAGTGCGGGTATCGAACAGGATTAGATACCCT
+
FGGGGFFGGGGGGGGGGGGGGGGGGGGGGGGGGGGGGGGGGGGGGGGGGGGGGGGGGGGGGGGGGGGGGGGGGGFFGGGGGGGGGGGGGGGGGGGGGGGGGGGGGGGGGGGGFGGGGGGGGGGGGGGGGGGGCCFFGGGGFEGGGFGFGGGGDGGGGGGGGGGGGGGGC7BFFCDGGGG7FFGGGGGGGGGGGGDC>FF7FGFGFG@;F8CEG<DFG9EBF1;DF:E>EE.FGGGDGCFEGGFEGFGFF;FGFFF?GGG>GGGCFFFCDGEDEGGGEGD?FFFFFGFF?A,C)GECGGC?88FGEEF@F8GGGFEECGFGGEEE=FCEGFF;@5,DDCF8FDFFCGGGFECFCC=:EGGGGGGFGFCGGGFGGGGFGFGGGGGGGGFGGGGGGGGFGEGFDGGGGGGGGGGGGGGGGGGFFFGGGGGGGGGCCCCC
@s1401 23958
TAGGGAATCTTCCACAATGGACGCAAGTCTGATGGAGCAACGCCGCGTGAGTGAAGAAGGGTTTCGGCTCGTAAAGCTCTGTTGGTAGTGAAGAAAGATAGAGGTAGTAACTGGCCTTTATTTGACGGTCATTACTTAGAAAGTCACCGCTAACTACGTTCCAGCAGCCGCGGTAATACGAAGGTGGCAAGCGTTGTCCGGATTTATTGGGCGTAAAGCGAGTGCAGGCGGTTCAATAAGCCTGATGTGAAAGCCTTGGGCTCAACCGGAGAATTGCATCAGAAACTGTTGAACTTGAGTGCAGAAGAGGAGAGTGGAACTCCATGTGTAGCGGTGGAATGCGTAGATGTATGGAAGAACACGAGTGGCGAAGGCGGCTCTCTGGTCTGCAACTGACGCTGAGGCTCGAAAGCATGGGTAGCGAACAGGATTAGATACCCT
+
,CF<FF8CF<ECCDGGFGF8EFG>FEGCEFFCFFCFGGGF<FEGGGC6@@8@,FFFFFF<B=CEFEFC@CGG7,<CCFF9EED98FC?FD<FG,494FGGGGAFEF<FFF,CD8E85,5?5EFF,E@EG+@DF9ECFF,,CED,=@>,@FE7FB<>F<3,8@@>FF,,3**51<>>FA<**65*3,4=,?BC81*4*=CEE5<?8.1:)<,<F#58EF5=A:C>E35CECF:=,E><7@C7C@3>1<9F@6,<+;@,+8?@,@EEFF8EA,9D=DFFF53,447,,FBFEC8,6,=ADB,?,F95,EE=9,E?CFGFE48EE9,C,9B>)>+FC,F5@,=GDEED?96,FEEFE9EB8FEC,,CF:F@,96,+@7FFF8E;FC4<?CFE9C<,@;FCFE8GGF;,6,E6AFC,6,@8CB@FEGGFFAFAGF<FFDE,CA-@
@s1401 436
TAGGGAATCTTCGGCAATGGACGAAAGTCTGACCGAGCAACGCCGCGTGAGTGAAGAAGGTTTTCGGATCGTAAAACTCTGTTGTTAGAGACGAACAAGGATGAGAGTAACTGTTCATCCCTTGACGGTATCTAACCAGAAAGCCACGGCTAACTACGTGCCAGCAGCCGCGGTAATACGTAGGTGGCAAGCGTTGTCCGGATTTATTGGGCGTACAGCGAGCGCAGGCGGTTTCTCAAGTCTGATGGCAAAGCCCCCGGCTCAACCGGGGAGGGTCATTGGAAACTGGGAGACTTGGGTGCAGAAGAGGAGAGTGGAATTCCATGTGTAGCGGTGAAATGCGTAGATATATGGAGGAACACCAGTGGCGAAGGCGGCTCTCTGGTCTGTAACTGACGCTGAGGCTCGAAAGCGTGGGGAGCAGACAGGATTAGATACCCT
+
GGGGGGGGGGGFGGGGGGFGGGGGGGG<FCFFGGGGGGDFGGGGGGG7=:BFGGGGGGGGGAE<EC@FBGGGGG7FGGGG?FFFGGCFFE?,?BFEGGGGFGGGGGGGGGGGGGGGCD9DABFEFF=CFGGGFDCCGGFFGF,@BEFGDD<FGFFGGCF@@3,>DC>FG@@>FGCFFG9CCF@C995,:C7*3*=ECCEED7*<FFG>CGGGCEG#;6+72<C:BE8<5C8:=;5,,7F@7<GCC@.##17;CEDG<GCB,@8+37EFA>D>CFEC6AF;DF====,DECAC58<EEDFGGGFGADFD=:4F,GFDBDAF8E9FCCGCC8CEF@9F=687C>?AGGGFFGGGFE,GGCFGGGFGGFGEFFGFFDGGGGGGGGFFGGGGGGGECDGGGGGFGGGGGGGGGGGGGGGGCEECF9E<FGGFFE,GGGGGCCCCC
@s1401 437
TGAGGAATATTGGTCAATGGGCGAGAGCCTGAACCAGCCAAGTAGCGTGCAGGATGACGGCCCTATGGGTTGTAAACTGCTTTTATAAGGGAATAAAGTGGGTCACGTGTGACTTTTTGCATGTACCTTATGAATAAGGACCGGCTAATTCCGTGCCAGCAGCCGCGGTAATACGGAAGGTCCGGGCGTTATCCGGATTTATTGGGTTTAAAGGGAGCGTAGGCCGGAGATTAAGCGTGTTGTGAAATGTAGAGGCTCAACCTCTGCACTGCAGCGCGAACTGGTCTTCTTGAGTACGCACAACGTGGGCGGAATTCGTGGTGTAGCGGTGAAATGCTTAGATATCACGAAGAACTCCGATTGCGAAGGCAGCTCACGGGAGCGCAACTGACGCTGAAGCTCGAAAGTGCGGGTATCGAACAGGATTAGATACCCT
+
CFFGGGGGGGGGGGGGGGGGGGGGGGGGGGGGGGGGGGGGGGGGGGGGGGGGGDGGCEFFCFGGFEFGCC?CFE,CEFGGGFFGGGGD?DFFGGGGGGGACGECFGGGGGFGGDGGGGGGGFGEC9FFGGGGGA,,CFFFG7CGGEGGCFFGFGGGGGG+>FFG7EFF:CFGFGFGGGGGGGGGEFGG7CGGGGG7**<BCCFEFG7:@F,C?F04B1C>1:CDF@GBEGG<FGG@F;3EGGFGFCFDGCDD:CCCGEF@:DCFGGGG=D.-+<+>,@1=6>,DFFECE878)EGFGGGGFF?F:GGF84,9>8CCCBB?FC6+BFEDFAFECEFFFGGFDFFFEGGGGGFFFCCDGGGGDEGGFEDDGGGGGGGGGGGGGGGGGFC>GGGGGFFFGGEGGGGGGEGGGGGFGGGGGGFFFGFGGGGFFCGCCCCC
@s1401 438
TGGGGAATATTGCACAATGGGGGAAACCCTGATGCAGCAACGCCGCGTGAGTGAAGAAGTATTTCGGTATGTAAAGCTCTATCAGCAGGGAAGAAAGTGACGGTACCTGACTAAGAAGCCCCGGCTAACTACGTGCCAGCAGCCGCGGTAATACGTAGGGGGCAAGCGTTACCCGGATTTACTGGGTGTAAAGGGAGCGTAGACGGCGAGACAAGTCTGAAGTGAAAGCCCGGGGCTCACCCCCGGGACTGATTTGGAAACTGCCTTGCTAGAGTGCTGGAGAGGTAAGTGGAATTCCTAGTGTAGCGGTGAAATGCGTAGATATTAGGAGGAACACCAGTGGCGAAGGCGGCTTACTGGACAGTAGCTGACGTTGAGGCTCGAAAGCGTGGGGAGCAAACAGGATTAGATACCCT
+
FFDGGEGFGFGGGGGGF@ECFGDGGGGGGGGGGGGGGGGGGGGGEGGFGEGGFFGGGGGEGCFFGFCCFFGFGGGGGDEFGGGFGGGGGGGGGGGGGAFFGGGGGGFGF?FDGGCCFCGGFGGGGGGCGGFGGFFFGGGGGFFGGGDEGFGGC97@FFCEGCEEGCFFFC7EGFGE71FFGG:?8FGGG?CCFFE7=EGEGC;<CC>ED;,/FFF>CA,FAFC9@+C6CE1GGEC@#0C.+FFCFCG>,8B##GFFD@C6=@:9CFCGD@9EFGFG8#,:%F;@GGGFGFFFBGGFE,BBF9GGAC>GGGFFCGGGFGGFE=ABBAFGFFDE7EFC<FEE@GGFFBCGGGGGFGGGGFGGFADGGGFGGGFFGFFE,GFFCEF@GEGGGFEGGGFF<AGGGFGGGGF<GGFBCCCC
@s1401 20324
TGAGGAATATTGGTCAATGGGCGAGAGCCTGAATCAGCCAAGTAGCGTGCAGGATGACGGCCCTATGGGTTGTAAACTGCTTTTATAAGGGAATAAAGTGGGGCTCGTGAGCTCCTTTGCATGTACCTTATGAATAAGGACCGGCTAACTACGTGCCAGCAGCCGCGGTAATACGTAGGGTGCAAGCGTTATCCGGAATTATTGGGCGTAAAGGGCTCGTAGGCGGTTCGTCGCGTCCGGTGTGAAAGTCCATCGCTTAACGGTGGATCCGCGCCGGGTACGGGCGGGCTTTAGTGCGGTAGGGGAGGCTGGAATTCCCGGTGTAACGGCGGAATGTGTAGATATCGGGAAGAACACCAATGGCGAAGGCAGGTCTCTGGGCCGTTACTGACGCTGAGGAGCGAAAGCGTGGGGAGCGAACAGGATTAGATACCCT
+
AEFEFGGGGGGGGGGCAFDFFGGGGDGGGDGGG,EFGGGGGGEFGGGGGGGGGCFGCGGGGGGGGF9<FG7@F6EFGGGFGGGGGGFFG9FG8FFGGGGGGCBEFFGEGGGGEFF?FGFGAA@FGAFGGGGGGCAFGFFFDFCCFDFGFF9=FFEGGGGGFCEFCEDFGGGGFGC>FGGECCGG@3:7FCDACFFDG=CGGCC:<7FB*:<F.9C=8>868;:0&:C3*?;*2*/&*:?C;F.GDGGBFF=7</>+CGGFEGFCF<A3<#3=F7GFC@:17<8<+FGF@@,8DFC@@DD<>DGGFE=,DGFFE8@7EGGGFFEB5GGGGGECAGGGGFEDC>DEFGFGGGGFCC7F<<9?B:GGFACGGGGGGGGGDGEGEGGFFEFECCGEF@GGFGGFGGGGGFGGCEFFCFEFC<F@CGGGFGGGGGFCCCCC
@s1401 440
TGAGGAATATTGGTCAATGGACGGGAGTCTGAACCAGCCAAGTAGCGTGCAGGATGACGGCCCTATGGGTTGTAAACTGCTTTTATAAGGGAATAAAGTGAGTCTCGTGAGACTTTTTGCATGTACCTTATGAATAAGGACCGGCTAATTCCGTGCCAGCAGCCGCGGTAATACGGAAGGTCCGGGCGTTATCCGGATTTATTGGGTTTAAAGGGAGCGTAGGCCGGAGATTAAGCGTGTTGTGAAATGTAGATGCTCAACATCTGCACTGCAGCGCGAACTGGTTTCATTGAGGACGCACAAAGTGGGCGGAATTCGTGGTGTAGCGGTGCAATGCTTAGATATCACGAAGAACTCCGATTGCGAAGGCAGCTCACTGGAGCGCAACTGACGCTGAAGCTCGAAAGTGCGGGTATCGAACAGGATTAGATACCCT
+
CDFGGGGGGGGGGGGGGGFGGGGGGGGGGGGGGGGGGGGGGGGGGGGGGGGGGGGGGGEGGGGGGGGGGGGGGGEGGGGGGGGGFGGGGGGGGGFGGGGGGGGGFGGGGGGGGGGGFGGGGGGGGGGGGFGGGGG9EECA4D@FEGGGGGGGGGGGGGDGGFGGGGGGGCGGGGGGGGGGGGGGGGGGGFGGG9BE*:FGGF@FC+:FE?C;CCF:G@E=<78F9<==)5+C68C<C.CEFC;C<FGCF@FFC?EBFFGG@?FA9C@?FFE>F@/:>EC8+B@DF?GDAFAF=@6++FEB9AGGGGGCEFD>+@+GGF=AEFGGFGEEEAE,<FC,995@FGFFGFEDFE<FC8+,7FGGGGGGFF@GFFFGFFEFECGEDGGGFDCGGECGGF<FGGGGFGGFCC:7GEGGGFCFEFFEGGGGGGGFGGGCCCCC
@s1401 27747
TAGGGAATCTTCCACAATGGACGCAAGTCTGATGGAGCAACGCCGCGTGAGTGAAGAAGGGTTTCGGCTCGTAAAGCTCTGTTGGTAGTGAAGAAAGATAGAGGTAGTAACTGGCCTTTATTTGACGGTAATTACTCAGAAAGTCACGGCTAACTACGTGCCAGCAGCCGCGGTAATACGTAGGTGGCAAGCGTTGTCCGGATTTATTGGGCGGAAAGCGATTGCAGGCGGTTCAATAAGTCTGATGTGAAGGCCTTCGGCTCAACCGGAGAATTGCATCAGAAACTGTTGAACTTGAGTGCAGAAGAGGAGAGTGGAACTCCATGTGTAGCGGTGGAATGCGTAGATATATGGAAGAACACCAGTGGCGAAGGCGGCTCTCTGGTCTGCAACTGACGCTGAGGCTCGAAAGCATGGGTAGCGAACAGGATTAGATACCCT
+
GGFGGGGGGGGGGGGGGGGGGGGGGGGGGGGGGGGGGGGGGGGGGGGCFGGGGCGGFFGGGGGGGGGGGGGG:FGGGGGGGGGGGGAF?<EFFDDFGFGGGGGGGGGGGFGGGGGGGGGGFFFDFGGGEGGGGFGGGGGFFGCBDCDFGGECGGGGF7FC7F<FG6>8:CF>C::CFFF*FGGEFFFC8<8CE:50AEG>E5<@F5F=B<:F@*B=CF9>3+<9CG>5=CGB:CGCGFGGFAF<=DGFGFDGGGEFCGGGC/FGFCGFGGFGGFGGDF8FFDFF==9?<EF9GDAFEDFCGGGGFGGGGGGGBGEFE@@8B8EA,DGGGFGGGGGGGGGGF@FEFE>9FGFGGEE<AFFFCGFEB@GEEFE:EEGGGFEFFGGGGGGGGGGFGGDGGF@CGGGGGGGGFFGGFFFFGFEGGGGGGFGGGGGGGGGGCCCCC
@s1401 26949
TGAGGCATATTGGTCAATGGACGAGAGTCTGAACCAGCCAAGTAGCGTGCAGGATGACGGCCCTATGGGTTGTAAACTGCTTTTATAAGGGAATAAAGTGGGAGTCGTGACTCCTTTTGCATGTACCTTATGAATAAGGACCGGCTAATTCCGTGCCAGCAGCCGCGGAAATACGGACGGTCCGGGCGTTATCCGGATTGATTGGGTTTAAAGGGAGCGTAGGCCGGAGATTAAGCGTGTTGTGAAATTTAGTGGCTCAACCAGGGCATTGCAGCGCGAACTGGCAGACTTGAGGGCGCAGGAAGTAGGCGGAATTCGTCGTGTAGCGGTGAAATTCTTAGATATGACGAAGAACTCCGATTGCGAAGGCAGCCTGCCGTAGCGCAACTGACGCTGAAGCTCGAAAGCGTGGGTATCGAACAGGATTAGATACCCT
+
@FFDG<CFDEFFGGGGGGFGGFGGGGGEGGGFGGGGGGFC@EFGFGGGGGGGFGFFFG7EFGG@F<EFFGGG7<E<9EFGF,CEGGDCFG?FGFDAFFGGGGCCGECFFEGGGFGGCEFGGG9FEGGGGFCF9<;@EA@FGCF:7CGAFFGFGGGD@>DFDFFG7:+@*5>BFC7FE**4*=FCDGGGGG7BFG$7=CF4<<=FC<+;C8/C9@C9B3?9<C5<EC:9CC><+<=9G?CE5E$C98C##-(61GDFB<C??DEFDE:#=<C=C>4?6=EE8C9FFFE<,@,>5GEFCGFFAF>8FGGGGFE==>7EGCF7A,78)@+EE9C95,?,FGGFEAGGGGDGCEC<@ECF@GGDGGEEF@<GF8GEFECCB:EEGGEF9FEGGF@GGGGGFF7GGGGFGEGDGFGGGGGGGFFEDFFGGFGGFBEC?CCC
@s1401 443
TGAGGAATATTGGTCAATGGGCGAGAGCCTGAACCAGCCAAGTAGCGTGCAGGATGACGGCCCTATGGGTTGTAAACTGCTTTTATAAGGGAATAAAGTGGGGCTCGTGAGCTCCTTTGCATGTACCTTATGAATAAGGACCGGCTAATTCCGTGCCAGCAGCCGCGGTCATACGGAAGGTCCGGGCGTTATCCGGATTTATTGGGTTTAAAGGTCGCGTAGGCCGCAGGTTAAGCGTGCTTTGAAATGTAGGGGCTCAACCGCTGCACTGCAGCGCGAACTGGCTTGCTTGAGTACGCACAACGTGGGCGGAATTCGTGGTGTAGCGGTGAAATGCTTAGATATCACGAAGAACTCCGATTGCGAAGGCAGCTCACGGGAGCGCAACTGACGCTGAAGCTCGAAAGTGCGGGTATCAAACAGGATTAGATACCCT
+
CCFGGGGGGGGCGFFEECGGDGGGGGCGFFCFGGGFCGFCGGFGGGGGGGFGG6FGDFEGGGGGG8CFFGGGDG5EFGFGGCEF,EDGGF@EFGGGGGF<9EEGFGEFCDEFG,FF9FGFGFFFGGGGFGGFFF;;A,:<DFD@B@CBCFGAFGGGFF<7BCFFEEFF**628DGCGCCFEGGGGGGGGGE5BFCEE*<AF7<<CCF*4+0+36)#E;E7191*4*2.5=:1%*<4=7:E*#=C<5,,:>5EF8:@,ECC@<,,@>,F5,>*>@3+8B==6GGGFCGGE,EBD78CEE>+E<FEDGECDFFD=DE=8F7<GGEC5C@9GFGGFAFFCFFFFCFFFFEFCFFECFC@CGGEGGGGFGGFB8GGEGDGGGECGGGGGGFFFEGGGEDFE@GGGGGGGGFFEEGGGFFGGFFEFGGGGFGGGFCCCCCC
@s1401 444
TGAGGAATATTGGTCAATGGACGAGAGTCTGAACCAGCCAAGTAGCGTGCAGGAAGACGGCCCTATGGGTTGTAACCTGCTTTTATAAGGGAATAAAGTGAGAGTCGTGACTCTTTTTGCATGTACCTTATGAATAAGGACCGGCTAATTCCGTGCCAGCAGCCGCGGTAATACGGAAGGTCCGGGCGTTATCCGGAGTTATTGGGGTTAAAGGGAGCGTAGGCCGGAGATTAAGCGTGTTGTGAAATGGAGACGCTCAACGTCTGCACTGCAGCGCGAACTGGTTTCCTTGAGTACGCACAAAGTGGGCGGAATTCGTGGTGTAGCGGTGAAATGCTTAGATATCACGAAGAACTCCGATTGCGAAGGCAGCTCACTGGAGCGCAACTGACGCTGAAGCTCGAAAGTGCGGGTATCGAACAGGATTAGATACCCT
+
<<FFGCCFFEFFFGGGGGGGFGE@FGGGGFGGGGGGF?E@FEFFFGGEEGGGGGGFGGEGGGGEFFG8EFEG??C,CFFFG,E=EDFGF9,B8FCFGDFGGGCEFGGFFCFFACFGG9CFFG9EEFGGGFGG9BFFEGFF8BFDBEG<DFGGGFGGFGF@D:CDEDG>>CGGG,D*>6C72?DF7>@F<=GG9;<C5*8<C:,7?*1=F@,9<C7A<>C5?58D<@C):CCE<CC<C,C?8#125<8=@*5633;E7DGFF2>9FCC@#B<BECCEGGD=DBAF@FFB8<FAD=DGGFGFEA9GEGFC>CGGGCCEGGFAED@+=FE=CFGFFCGGGFCE<CAEEFGGGGFACFFF7GGGFC?<E@FFB,GGGGDFGFGDGGGGFFFF:EFGGFEFFCGGFFFCFDGGGGGGGGFEGGGFFGGGGFGGGGGCCCCC
@s1401 445
TGAGGAATATTGGTCAATGGGCGAGAGCCTGAACCAGCCAAGTAGCGTGCAGGAAGACGGCCCTATGGGTTGTAAACTGCTTTTATAAGGGAATAAAGTGGGGGTCGTGACCTCTTTTTTATGTACCTTATGAATAAGGACCGGCTAATTCCGTGCCAGCAGCCGCGGTAATACGGAAGGTCCGGGCGTTATCCGGATTTATTGGGTTTAAAGGGAGCGTAGGCCGGAGATTAAGCGTGTTGTGAAATGTAGGCGCTCAGCGTCTGCACTGCAGCACGAACTGGTTTCCTTGAGTACGCACAAAGTGGGCGGAATTCGTGGTGTAGCGGTGAAATGCTGAGATATCACGAAGAACTCCGATTGCGAAGGCAGCTCACTGGAGCGCAACTGACGCTGAAGCTCGAAAGTGCGGGTATCGAACAGGATTAGATACCCT
+
FGFGGGGGGGGGGGGGGGGGGGGGGG:FFGFGGFGGGG@F8F@EGGGGGGGGGGGGGCFEFGGGGFFCGGGGGGFE???E<FGGGGFGGGGGEDCFFFEFGGGG+F:>@FF9FEFC9,,8FEGG<<,EDG??C<CEFGGFCFEF>>@FF@3@D<EDGGF@FFG:88CGGDC:,BFGGE:7C@,*<FC7C<EEF9<EG*+,:*<9:CA>*3<:+<?@E0E.-7;5/8E+,:6C>@C6C?<DA@97<-<77B:5#386CF@+@:,,GE8FA8E+GFFFE9DFDCBDGGGFE89FDF=+CGEF9<D?B4@CEGEECFGGEFGGEFEGBGEEE@<,E9F@4E,GFECFGGEEFFFFGGFFFCFCGFEFFFGGGEEFFC9GGFEF7GCGGGGGGGEEGFFF@7GGGGGGFGGFF:GFGFGFGGGFGGGGGGGGGGGCCCCC
@s1401 446
TGAGGAATATTGGTCAATGGACGAGAGTCTGAACCAGCCAAGTAGCGTGCAGGATGACGGCCCTATGGGTTGTAAACTGCTTTTATAGGGGGATAAAGTGTGGTACGTGTACCATATTGCAGGTACCCTATGAATAAGGACCGGCTCATTCCGTGCCAGCAGCCGCGGTAATACGGACGGTCCGGGCGTTATCCGGATCTATTGGGTTTAAAGGGAGCGTAGGCCGTCTTATAAGCATGTTGTGAAATGTCGGGGCTCAACCTGGGCATTGCAGCGCGAACTGGTGGACTTGAGTGCGCAGGAAGTAGGCGGAATTCGTCGTGTAGCGGTGAAATGCTTAGATATGACGAAGAACTCCGATTGCGAAGGCAGCCTGCTGTAGCGCAACTGACGCTGAAGCCCGAAAGCGTGGGTATCGAACAGGATTAGATACCCT
+
GFGGGGGGGGGGGGGGGGGGGGGGGGGFGGGGGGGGGGGGGCAFGGGGGGGFAFGGGGGGGGGGDCFFFGDGGGFEEGGGG9EFFDFGGGGGCFGGGGGGFFGGGFGGFGFCAFGGGGGCGGGGGFGFFGF9@EF,CFGCFF:@E=+,@9D,>FGGGAFGGGCGEGEGG>CFEFGEG*>*FEGD<F5BFFG5;F*:E**?7+C9<E:C5:0<CC>?C9?@68*9C<)7EFBF@9<2<CC?FF%:<CEC<7GCCFC>ECGF8D>FF>9F;C6*+8-#3;0CFD:,3,,3,,,F5GGCEDFFD?>9FCFCC@<6+87E@@7CE@EDFGEDFCGGCGGFFC,C?;CEDFC?GFFAFF@@DGGCGFGCE@,GCGGEGFCEFGDGGFCGGGFGGGFGGGGGDFF+:7GCGGGGGGGGGF@8GFFEFFFFGDGGGGF@CCCC
@s1401 447
TAGGGAATCTTCCACAATGGACGCAAGTCTGATGGAGCAACGCCGCGTGAGTGAAGAAGGGTTTCGGCTCGGAAAGCTCTGTTGGTAGTGAAGAAAGATAGCGGTAGTAACTTGCCTTTATTTGACGGTAATTACTTAGAAAGTCACGGCTAACTACGTGCCAGCAGCCGGGGTAATACGTAGGTGGCAAGCGTTCACCGGATTTATTGGGCGGGAAGCGAGGGCAGGCGTTTCAAGAAGTCTGATGTGAAAGCCGTCGGCTCAACCGGAGAATTGCATCAGAAACTGTTGAACGTGAGGGCAGAAGAGGAGAGTGGAACTCCATGTGTAGCGGTGGAATGCGTAGATATATGGAAGAACACCAGTGGCGAAGGCGGCTCTCTGGTCTGCAACTGACGCTGAGGCTCGAAAGCATGGGTAGCGAACAGGATTAGATACCCT
+
FFEFGGGGGGEFGGGGGGGFGFGGGGGCEFFFGGEGGGGGGGGDGGG@C,,6E<FFFGF<CCFGFEECFCC+4BFFDGFEDEEFGFGG:E<?AFFD=F,A,9@7F+B58:,<,,<=BADBDFDAAE@@CEC<,@@,CBFEF<=,CE;BC7C>DA,8<@FFDCC,@,38@3**:>:BF@9:,,,42:5A8B8>*41*++,<):*4,7<FCFGFG&2:>8>758#<759**,+D=>5,,7,>*B>@,;;E96C:CC@+@@=6,FGF@+7FCD>,<A,<FEA@9E@9=FE,FE<DF@,EF8B,,ACGGGFCDEAF<GGF=9@@8GCFCGFDG>GEEECFA=CGED9GGFGFFGGGGGGGEBC@EGGGGGGGFFDGGGGFGGGGFEFGGGGGDFGGGGGFGGGGGGGGGGGGGGGGGCFFCGGGGGFFDFFGGGGGGGFGCCCCC
@s1401 24765
TAGGGAATCTTCCACAATGGACGCAAGTCTGATGGAGCAACGCCGCGTGAGTGAAGAAGGGTTTCGGCTCATAAAGCTCTGTTGGTAGTGAAGAAAGATAGAGGTAGTAACTGGCCTTTATTTGACGGTAATTACTTAGAAAGTCACGGCTAACTACGTGCCAGCAGCCGCGGTAATACGTAGGTGGCAAGCGTTGTCCGGATTTATTGGGCGTAAAGCGAGTGCAGGCGGTTCAATAAGTCTGATGTGAAAGCCTTCGGCTCAACCGGAGAATTGCATCAGAAACTGGTGAACTTGAGTGCAGAAGAGGAGGGTGGAACGCCATGTGTAGCGGTGGAATGCGTAGATATATGGAAGAACACCAGTGGCGAAGGCGGCTCTCTGGTCTGCAACTGACGCTGAGGCTCGAAAGCATGGGTAGCGAACAGGATTAGATACCCT
+
GGGFGGG?FFFGGGFGFGFGFF@C:FF,C,A6CFFECFC,CF@FEG78@FFGG9FA,CFFGGGGFG@7CCGGFF,CFCE9BC5F,+<C,EFFCGDEFFGCFAFGGGGGGGGGFFGGFFFFGGGCDFEFEF7FGEFCC9AEECEG@F;+BF@FFFFGGD@,@<A,BEFEAFD8*1>>F;FFEFCFFBGGGBFG==<B7:%==;<?><%GEC<<<9-9=5>D;:C7>><5=;27C9FBCEGGGGGFFED@:>C@AECF?CFE>,CC>7=>@-E3B@FG@:A3,CD@?DAB,E<C<,FFF<=@5,AABEB,7D8B,@,84888,89FCGFEC5@+EGGGFCFEFDFC=E8CEEGFGFDFFCDF@8GF7CEEBC7FGGGGC7E8F8@FGGGGGFGF7EGFGGGGF@EFGF7DGFECGEFGGGGCGFCFEDFGGGFFFACCCCCCC
@s1401 449
TGAGGAATATTGGTCAATGGACGAGAGTCTGAACCAGCCAAGTAGCGTGCAGGATGACGGCCCTATGGGTTGTAAACTGCTTTTTTAAGGGAATAAAGTGAGTCTCGTGAGACTTTTTGCATGTACCTTATGAATAAGGACCGGCTAATTCCGTGCCAGCAGCCGCGGTAATACGGCAGGTCCGGGCGTTGTCCGGATTTATTGGGTTTAAAGGGAGCGTAGGCCGGAGATTAAGCGTGTTGTGAAATGTAGATGCTCAACATCTGCACTGCAGCGCGAACTGGTTTCCTTGAGTACGCACAAAGTGGGCGGAATGCGTGGTGTAGCGGTGAAATGCTTAGATATCACGAAGAACTCCGATTGCGAAGGCAGCTCACTGGAGCGCAACTGACGCTGAAGCTCGAAAGTGCGGGTATCGAACAGGATTAGATACCCT
+
FGGGGGGGGGFGGGGGGGGGGGGFGGGEFFGGGGGGGGGGGFFGGGGGGGGFGEFGGGGGGGGGGGGGFAFCFGFGGGGGGGGGGGGGGGGFGGGGGGG95,FFGGGFFGGGGGDEFFGG,EFGFFEEF,E?E,CEF9EEFFEEC=EFGGGFGFDGFG@EFFGGCDGGFCG7D9B7*5*>FBFGECCEG<**+7=E*/FGGCF9:F<@EE:3==?>E(?+-9:4F::@GDC7<<:/C,;EF;2/<@<F?FFGFF?DC>CFGGFAADD>CCG(EC8=BC?EF5F<GFCGFFFA)E>BGGGFEFFEGGGCCFE=>C@+GGGGGFC@5FE>9FFCFGDFFFAGGGGGFGGGEFAGFCEF@GFC7FC7GGFFGGGGFCGGFGEGGGGGGFGGGFBGGGFFGGGGGGGGGGGGGGGGGFGGGGFFCGGGGGGGGGFC@CCC
@s1401 25496
TGAGGAATATTGGTCAATGGACGAGAGTCTGAACCAGCCAAGTAGCGTGCAGGATGACGGCCCTATGGGTTGTAAACTGCTTTTATAAGGGAATAAAGTGAGTCTCGTGAGACTTTTTGCATGTACCTTATGAATAAGGACCGGCTAATTCCGTGCCAGCAGCCGCGGTAATACGGAAGGTCCGGGCGTTATCCGGGTTTATTGGGTTTAAAGGGAGCGTAGGCCGGAGATTAAGCGTGTTGTGAAATGTAGATGCTCAACATCTGCACTGCAGCGCGAACTGGTTTCCTTGGGTACGCACAAAGTGGGCGGAATTCGTGGTGTAGCGGTGAAATGCTTAGATATCACGAAGAACTCCGATTGCGAAGGCAGCTCACTGGAGCGCAACTGACGCTGAAGCTCGAAAGTGCGGGTATCGAACAGGATTAGATACCCT
+
CFGGGFGGGGGFGGCGGFCBFGGGGGGGGFDFFFFFGGGFGDEGFGGEEGGGGGGGG@,FGC@DFGGGGGGGGGGGGGFGG9FFGGGG<F?CD<FF9FGG9<CFFFFGGGG9DDEGGGGDF9<EFGGGGFGFGGGGGGGFGGEGC@FFCGGFGGE:DFG@<>DDC+@F7>FGFCG:FCECA,>>CFGECC<>@5<@#&=<1CFDCFF5=<<:,<FFEEGD>:C9<8=#7,2+:>B:1@>EGCFGFC9FGFFFCFDFGCFCEF;GFFEF??F6GGGEEE=EFCFFGGFD@<CD@:CFCCFB9:9GDGFBCGFEB@>+GFA,A,@E=F=BA9,,,GFCECEGFDGGGFGFE,C9,BEF@GFEFCEBA,CGGFGFFF?GGFGGGGGGGGEFC@,CGFFGFFGGGGGFDGGGGGFGGGGGGFEBGGGGGGGGGFC<CCCC
@s1401 451
TAGGGAATCTTCCACAATGGACGCAAGTCTGATGGAGCAACGCCGCGTGAGTGAAGAAGGGTTTCGGCTCGTAAAGCTCTGTTGGTAGTGAAGAAAGATAGAGGTAGTAACTGGCCTTTATTTGACGGTAATTACTTAGAAAGTCACGGCTAACTACGTGCCAGCAGCCGCGGTCATACGTAGGTGGCAAGCGTTGTCCGGATTTATTGGGCGTAAAGCGAGTGCAGGCGGTTCAATAAGTCTGATGTGAAAGCCTTCGGCTCACCCGGAGAATTGCATCAGAAACTGTTGAACTTGAGTGAAGAAGAGGAGAGTGGAACTCCATGTGTAGCGGTGGAATGCGTAGATATATGGAAGAACACCAGTGGCGAAGGCGGCTCTCTGGTCTGCAACTGACGCTGAGGCTCGAAAGCATGGGTAGCGAACAGGATTAGATACCCT
+
GGGGGGGGGGGGGGGGGGGGGGDGGEEFGFGGGGFGGEGGGGGGGGGFGEGGGGGGFFGGD8FFFGDGFGGGGGGGGGGGFECFGFGGGGGGGGGGGGAFGFFFGGGFFFGGGGC<FGFF9FC<FFGGEGGGGGGGGGGGGGEDDGFEGGGGGFGGGGGGGGGGGCCFFEGEFC*>;@DF:CC@,?FFGGFGG7<E>7<C?-9C=28>?FGG@/BAF<C3:9CC?FCFDGGC;,FECCF<:>9GF=BFCFGFGFFEECED@+/@$;GFE;CFFFFD9FFFFC@=9FEC9FFC<GGGGDF=A,FGGGGEFGGFEEDA;D@E8F<FEEAGG>GGGGGGGEGGGFFF8GFFEGGGGGFFGGFE9GFDDFDGGGGGGGGGGG@CGGFDCGGGFGGGGGGGGGGGGGGGFGGGGGGFGGGGFGGGGGGGGGGGGGGGGGGGCCCCC
@s1401 452
TGAGGAATATTGGTCAATGGACGAGAGTCTGAACCAGCCAAGTAGCGTGCAGGGTGACGGCCCTATGGGTTGTAAACTGCTTTTATAAGGGAATAAAGTGAGCCTCGTGAGGCTTTTTGCATGTACCTTATGAATAAGGACCGGCTAATTCCGTGCCAGCAGCCGCGGTAATACGGAAGGTCCGGGCGTTATCCGGATTTATTGGGTTTAAAGGGAGCGTAGGCCGGAGATTAAGCGTGTTGTGAAATGTAGACGCTCAACGTCTGCACTGCAGCGCGAACTGGTTTCCTTGAGTACGCACAAAGTGGGCGGAATTCGTGGTGTAGCGGTGAAATGCTTAGAGATCACGAAGAACTCCGATTGCGAAGGCAGCTCACTGGAGCGCAACTGACGCTGAAGCTCGGAAGTGCGGGTATCGAACAGGATTAGATACCCT
+
FGGGGFGGGGGGGGGGGGGGGGGGGGGGGGGGGGGGGGGGGGGGGGGGGGGGGGGGGGGGGGGGGFGGGGGGGGGGGGGGGFGGGGGGGGGGGGGGGGGGGGGGGGGFGGGGGGGGGGGGGGGGGGGGFGGGGGGGGGGGGGGGGGGFGGGGGGGGGGGGGGGGEEGGGGFGGGFGGGGGGE@:7FEGGGGFGGGGACGGFFFFGGFC:<:CCGGFGBEF?DGCF;E@EEGGGGGACGGGGGF;(2EFFFCGGGGGGFFCGFGFFGFFCGGFGCGFCEG5?DGGGFFF=GGE=DEFEF@GGGGGGGGEF8FF@BGGGGFFGFGGFGGGF@<,GGGGGFFCFE6,GGGGGGGEFFEGCGGGGGGGFGGGGGGGGGFFFGGGGGGGGGFGGGGGGFGGGGGEECFFFGFDGGGGGGGGGGGFGGGGGGGGGFFCCCCC
@s1401 24026
TGAGGAATATTGGTCAATGGGCGAGAGCCTGAACCAGCCAAGTAGCGTGCAGGACGACGGCCCTATGGGTTGTAAACTGCTTTTATAAGGGAATAAAGTGAGTCTCGTGAGACTTTTTGCATGTACCTTATGAATAAGGACCGGCTAATTCCGTGCCAACAGCCGCGGTAATACGGAAGGTCAGGGCGTTATCCGGATTTATTGGGTTTAAAGGGAGCGTAGGCTGGAGATTAAGCGTGTTGTGAAATGTAGTGGATCAACCTCGTCACTGCAGCGCGAACTGGTCCTCTTTGGTACGCACAACGTGGGCGGAATTCGTGGTGTAGCGGTGAAATGCTTAGATATCACGAAGAACTCCGATTGCGAAGGCAGCTCACGGGAGCGCAACTTACGCTGAAGCCCGAAAGTGCGGGTATCGAACAGGATTAGATACCCT
+
FGGGGGGGGFFFGGGGGGGGGGGGGGGGFGFGFGEFF8CFGGFDGGEGGGFFGG@FCFCGGGGGGGGGGGCFGGFGGCEAFF9FGGGGEFGEFFGGFEGGGC,FFGFGGFGGG9,C<,FFGFGFEFFGFEFAFF9DFCACBFFEGCCFCFFFEGCC+@FGGG,3@*>F:FGCFFGGGD@F>C,6CFG@<CE*?FFF5CCFG+F@FFE7C@CFGFEAE)/)39CF?FGFCF88<CC28CC6859;CCF;FFCECGG4F>>/2C8*#&CC8CC*EF@E356?+0<D<DGD8A,9*F83E=FEFDDF7GEFBFC,9,B@EBDF=GEE>FCAAFC,,FEGFCGCE=5:GFFC9F9CEC:GGFCCFCC<GFCGFFCFFFF<GECC7FEGFCEFB,,:GFGFE:F:+:C,GEEEGC8GGGGGGF<CGGEE9FFFEACCCCCC
@s1401 21723
TGAGGAATATTGGTCAATGGGCGAGAGCCTGAACCAGCCAAGTAGCGTGCAGGATGACGGCCCTATGGGTTGTAAACTGCTTTTATAAGGGAATAAAGTGGGGGTCGTGACCTCTTTTGCATGTACCTTATGAATAAGGACCGGCTAATTCCGTGCCAGCAGCCGCGGTAATGCGGAAGGTCCGGGCGTTATCCGGATTTATTGGGATTAAAGGGAGCGTAGGCCGGAGATTAAGCGTGTTGTGAAATGTAGTTGCTCAACATCTGCACTGCAGCGCGAACTGGTTTCCTTGAGTACGCACAAAGTGGGCGGAATTTGTGGTGTAGCGGTGAAATGCTTAGATATCACGAAGAACTCCGATTGCGAAGGCAGCTCACTGGAGCGCAACTGACGCTGAAGCTCGAAAGTGCGGGTATCGAACAGGATTAGATACCCT
+
[truncated: 17,294,670 more chars]
