# Supplementary material for: Compositional distinction of gut microbiota between Han Chinese and Tibetan populations with liver cirrhosis
Source: PeerJ. 2021 Sep 15;9:e12142. doi: 10.7717/peerj.12142 (PMC8449536; doi:10.7717/peerj.12142)
Supplement: Supplemental Information 7 [file peerj-09-12142-s007.zip › HLC1.clean.fastq]

@s101 1
TGAGGAATATTGGTCAATGGGCGAGAGCCTGAACCAGTCAAGTAGCGTGCAGGATGACGGCCCTATGGGTTGTAAACTGCTTTTATAAGGGAATAAAGTGGGTCACGTGTGACTTTTTGCATGTACCTTATGAATAAGGACCGGCTAATTCCGTGCCAGCAGCCGCGGTAATACGGAAGGTCCGGGCGTTATCCGGATTTATGGGGTTTAAAGGGCGCGTAGGCCGGAGATTAAGCGTGTTGTGAAATGTAGAGGCTCAACCTCTGCACTGCAGCGCGAACTGGTCTTCTTGAGTACGCACAACGTGGGCGGAATTCGTGGTGTAGCGGTGAAATGCTTAGATATCACGAAGAACTCCGATTGCGAAGGCAGCTCACGGGAGCGCAATTGACGCTGAAGCTCGAAAGTGCGGGTATCGAACAGGATTAGATACCCT
+
BFGGFFFGGFGGGGGGFGFFGGEECGGGGGGCGGGGGGGGGGGFEGGG@EFGGGGGGGGGGGG<EEGGGDCCCDFGGGGGFGFGFGAFF9FFG8E?EFFFGGGGG?FADBFGFGFGGGEGCGFGGGDE9EFFGEDGGGCFGG:FEGD3CFFGGCFF7,,>F7<FE?B:::*=F=8FFEEEFGGDEG*=<F*C:FE91?:=:E#FGGCC*,:;FFE(:?F>9/;*,&FDB7<F:EGAE7CGFFGFC<,@EBCCFFFDCF8887F9C>3C7EFBCFDCCC22+8FGGCCG?AABDF>CGGGEFFEGCCGFEFFD=FEEBB+GGEC=5GGFGFGFCFGFEFEFE9<FCDEGGFGFFGGGCGGGGDECGFGGFEDGGFGGGFEGGGEGGF9FEF@EGFFFGFGGGFGGGGGGGGGGGGGGGGDFGGGGGGGGGGGCCCCC
@s101 2
TGGGGAATATTGCACAATGGGGGAAACCCTGATGCAGCGACGCCGCGTGGAGGAAGAAGGTCTTCGGATTGTAAACTCCTGTTGTTGGGGAAGATAATGACGGTACCCAACAAGGAAGTGACGGCTAACTACGTGCCAGCAGCCGCGGTAAGACGTAGGTCACAAGCGTTGTTCGGAATTACTGGGTGTAAAGGGCGCGCAGGCGGGAAGACAAGTTGGAAGTGAAATCTATGGGCTCAACCCATAAGCTGCTTTCAAAACTGTTTTTCTTGAGTAGTGCAGAGGTAGGCGGAAGTCCCGGTGTAGCGGTGGAATGCGTAGATATCGGGAGGAACACCAGTGGCGAAGGCGGCCTACTGGGCACCAACTGACGCTGAGGCTCGAAAGTGTGGGTAGCAAACAGGATTAGATACCCT
+
CEGFGGGGGGGGGGGGGGGGGGGGGDFFECGFDDFGGGGGGGGGGGGFGC=FGGGGFGGDEFDFGGGF>EGGGGGGGGGCCFGG8FCG@FFEFEEEFGGGGD7FFFGFGF7F,D@FGDGDFGGCEGGGGGGG7FFGGDGG?,<FC*@FBF@<C9>*=FFACF7<:,3<FCGGCFDFE@CGFCFCCF;F*=?9,</#15:8C<EGFGG8>?:CCEE8AC>:@=<6=FFB7FF7CCF?EG>GGGFE84:#FD>FFEA@DDCEDEEFGGGG?FFFEF@<FFGGFF<GF>CCCCFF>4+8C7EFDFEEA@+>FGFGECGE?EGGFCGFFCGGEEFFF<FF=AFC,EGEF:DGGGFGFGGGGCFEGGEGGGGGDGGEGGGGGGGGGFFFFGGGGGGGGGGGGFGGGGGGFGGGFE,CCCCC
@s101 3
TGAGGCATATTGGTCAATGGGCGCAGGCCTGAACCAGACAAGTAGCGTGAAGGATGACTGCCCTATGGGTTGTAAACTTCTTTTATAAAGGAATAAAGTCGGGTATGGATACCAGTTTGCATGTACTTTATGAATAAGGATAGGCTAACTCCGTGCCAGCAGCCGCGGTAATACGGAGGAACCGAGCGTTATCCGGCTTTCTTGGGTTTAAAGGGCGCGTAGGCCGGAGATTAAGCGGGTTGTGAAATGTAGACCCGCAACGTCTGCACTGCAGCTCGAACTGGTTTCCTTGAGTACGCACAAAGTGGGCGGAAGTCGTGGTGTAGCGGTGAAATGCTTAGAGATCACGAAGAACTCCGATTGCGAAGGCAGCTCACTGGAGCGCAACTGACGCTGAAGCTCGAAAGTGCGGGTATCGAACAGGATTAGATACCCT
+
CEEFFCFEFGDGFFFDFGG,CEC+FF@CFFGFECGGG,9EFFFE<EFE:CFGGGGGDFCFGGFCFGFFFGEGF,CFFFGFGFFFFCF9EDGGFF<EEAAECFGEEGGFFGGGF,5:9AEAA<?95F?FC;9EGGGGF?,:5,A<8=,,,5EC@F>@FFGF8CFFGGGGEGGFC;+@@FG8,>CB*5;FE7EE?,==7*=?+4,@B7F7*<,++?*)=9::(67C4BE8G0?F6+<AC+?/388B:<=99@9C.6#5#CC%;?@FF>:CF;DD>:>,C=2+6D<CFGGF8FCED@84A,=FE84,CEFC@8:D@++CEGFGEECEFF7FDE<,,,A>@-?,,@,ABCG@FEFFFCFDFDGDGEDEF@@FE<FCEFGGGGGGGECC,C,FFFFEEEFFA:@,CFGGGGGGGGGGEGGFGGFCFEGGGFGFFGFCCCCC
@s101 4
TGAGGAATATTGGTCAATGGGCGCAGGCCTGAACCAGCCAAGTAGCGTGAAGGATGACTGCCCTATGGGTTGTAAACTTCTTTTATAAAGGAATAAAGTCGGGTATGGATACCCGTTTGCATGTACTTTATGAATAAGGATCGGCTAACTCCGTGCCAGCAGCCGCGGTAATACGGAGGATCCGAGCGTTTTCCGGATTTATTGGGTTTAAAGGGAGCGTAGGCCGGATATTAAGCGTGTTGTGAAATGTAGACGCTCAACGTCTGCACTGCAGCGCGAACTGGTTTCCTTGAGTACGCACAAAGTGGGCGGAATTCGTGGTGTAGCGGTGAAATGCTTAGATATCACGAAGAACTCCGATTGCGAAGGCAGCTCACTGGAGCGCAACTGACGCTGAAGCTCGAAAGTGCGGGTATCGAACAGGATTAGATACCCT
+
EFGGFGGGGGGGGGGGCFGFGGGDGGEGFF@FGGGG<FCFFFFDGGG@FGGCFCEEGFFFGGGDFFFGDEEC:EFFG9CFFFGCEGGGGGAFGGGGGF,A=FFGGG?@FFGGGGGGGGGDGF<FEGGG,EFGG,,8E9FF?FGEC+>FGBG?FFGGGGGGGGGFBEEGGGGGGGCB*CFC7D7>:B5FF**6><CE=5CFGG,,?:GCF?<9;FCA*2*)/6**)=4+#=70<<?9C+ED@=+D<<?F,:>@*+3658B:+,:,,,8B?FF5F@8C6CD888DD8GGGE,C80+CGEE,GDD9@CEDF=,FE8=@+>4+BFCC6>EECE=C9,GGFCGFGGGFEFGGGGDFGFB+@>GFF7EDDGGCGGFGGGGFGEAEGGGDGGGGGGGFDGGGGGGGGFFFGGGGEEFFFDGFGGGDFGGFGGGGGGFF@CCCC
@s101 21577
TCGGGAATATTGCGCAATGGAGGAAACTCTGACGCAGTGACGCCGCGTATAGGAAGAAGGTTTTCGGATTGTAAACTATTGTCGTTAGGGAAGATACAAGACAGTACCTAAGGAGGAAGCTCCGGCTAAATACGAGCCAGCAGCCGCGGTAATACGGAAGGTACGGGCGTTATCCGGAGTTATTGGGTTTACAGGGAGCGTAGGCCGGAGATTAAGCGTGTGGTGAAATGTAGACGCTCAACGTCTGCACTGCAGCGCGAACTGGTTGCCTTGAGTACGCACAACGTGTGCGGAATTCGTGGTGTAGCGGTGAAATGCTTAGAGATCACGAAGAACTCCGATTGCGAAGGCAGCTCACGGGAGCGCAACTGACGCTGAAGCTCGAAAGTGCGGGTATCGAACAGGATTAGATACCCT
+
AF@EEG7CFFE9DGGGDGFGDFEGFGGGGCAFF@FG+8-9EECF@@++78C,C:<FFFGFE<F7D7BEBB,,BACECFCA<ACCB:+?=EDFCFFFGGDFFGE8EEF9AFGGGG,BFFGG?CE>7F7C@3,@,+++3@,,BFF8BFC<FBF7ECDFGGGD1>,3>7:=E::C8F9;C=/=C?EBCFG7<CF#;62<DEDFF?C=98>E=C9>+ECCFF:<<1CFB@#:9>>+::FFD:FC@8@8&8@%>C,C@@3+:+8=AD7DB,D+CGFGEDGE@GE@F@<FEFEC+EFE94,>77FA4FFGGEGECE@?<<9FE;5E=E,<GGGGGFFAGFF>,FFFCFCB<BCCEECFE7<B<GGGFF:FGFGGGGGGGGGFFGGGGFEGGGGEFGEGGFFGGGE@@FFGGGGGGGGF@--8A
@s101 6
TGAGGAATATTGGTCAATGGGCGAGAGCCTGAACCAGCCAAGTAGCGTGCGGGACGACGGCCCTATGGGTTGTAAACTGCTTTTATAAGGGAATAAAGTGAGTCTCGTGAGACTTTTTGCATGTACCTTATGAATAAGGACCGGCTAATTCCGTGCCAGCAGCCGCGGTAATACGGAAGGTCCGGGCGTTATCCGGATTTATTGGGTTTAAAGGGAGCGTAGGCCGGAGCTTAAGCGTGTTGGGAAATGTAGTGGCTCAACCTCTGCACTGCAGCGCGAACTGGTCTTCTTGAGTACGCACAACGTGGGCGGAATTCGTGGTGGAGCGGTGAAATGCTTAGATATCACGAAGAACTCCGATTGCGAAGGCAGCTCACGGGAGCGCAACTGACGCTGAAGCTCGAAAGTGCGGGTATCGAACAGGATTAGATACCCT
+
DFFGGGGGEGGGGGGGGGGFGGGGGGGGGGGGGFGGGGFGGGGGGGGFFGGGGGGGGEGCDGGGGFGGGGGDGFEEFGGGFFFGGGGGDGG=<<FEFFFGGGFCB,EBFGE<@FFGGGG9AGFDGGAEAEFGGD;E9FC,8>6FGGCCFCCFGFGGGGGGGGGFGGGDGE@FGGGDF:::<2?B@FDGGDG8:<<C53;F>-GGGEFCGCFD9C5>8/15665DF>ED;$A<AEGF5DGGDF#2<?:CGFCDCFFGGFFFCECFGD<EF:@#+7:EB=#=GFFEF=<9FF<F5@8+GGEB,4@+B+==?,E;@4+ECF@EFF=6AECCBE9FCFFFFGGGFFE8GF<GGGFGGGGEGGCDGGGGGF@GFCGGFGGGGGGGGGCFEGFF7FFBE,GGFGGGGGGGGGGGGGGFGGGFGGFFFFGGFFGGGGGCCCCC
@s101 7
TGGGGAATATCGCACAATGGGCGAAAGCCTGATGCAGCGACGCCGCGTGAGGGATGAAGGCCTTCGGGTTGTAAACCTCTTTCAGCAGGGAAGAAGCGCAAGTGACGGTACCTGCAGAAGCAGCCCCGGCTAACTACGTGCCAGCAGCCGCGGTAATACGTAGGGGGCCAGCGTTATCCGGAGTTACGGGGTGTACAGGGAGCGTAGACGGCGAAGCAAGTCGGAAGTGAAAACCCAGGGCTCAACCCTGGGACTGCTTTGGAAACTGTTTTGCTAGAGGGTCGGAGAGGTAAGTGGAATTCCTAGTGTAGCGGTGAAATGCGTAGATATTAGGAGGAACACCAGTGGCGAAGGCGGCTTACTGGACGATAACTGACGTTGAGGCTCGAAAGCGTGGGGAGCAAACAGGATTAGATACCCT
+
CCFGGGFGGGGGGGGGGGFFGGGCEGCFFFDFGGGGGFGGGFGGGDE@FEE@FEGGFGGGGC8CFEFDEEGFFAEEBFFFFEEEGGGGFG7EGGAFEFEGEEFGGGGDGGCF9CCFGFEE,<DE<FFEG@*B,@FG>FDFGGF88CFGGEGC7F7<8,,@?>7<BC:=*4=EEEGGGC?;?E)823#%=<88C:9/?6;CCD8:81##CF74D;A;87FF86#EFD@5,A3<17F6;FFD:753;7D@FD,@5A,,099E,3,66+FFFCFE<,FE?38+B6EEF9F9GGGGFEEC;,GFGF<GGFFB6AF==9GFF=:ECFEGFGGFEEGGFDFEFFFCFCFAC7GEFFCFGDGGF<AGGGGGGGGGGGGGGGGFGFE,GGGECFCGGGGGGGGGFGGGFFGCFGFGGFGGGGFGBCCC@
@s101 8
TGGGGAATATCGCACAATGGGCGAAAGCCTGATGAAGCGACGCCGCGTGAGGGATGAAGGCCTTCGGGTTGTAAACCTCTTTCAGCAGGGAAGACGCGCAAGTGACGGTACCTGCAGAAGAAGCCCCGGCTAACTACGTGCCAGCAGACGCGGTAATACGTAGGGGGCAAGCGTTACCCGGATTTCCAGGGTGTACAGGGAGCGTAGACGGGGGAGCAAGTATGACGTGAAAACCCAGGGCTCAACCCTGGGACTGCTTTGGAAACTGTTGTGCTAGGGGGGCGGGGAGGTAAGTGGAATTCCGAGTGTAGCGGGGAAATGCGTAGATATTAGGAGGAACACCAGTGGCGAAGGCGGCTTACTGGACGATAACTGACGTTGAGGCTCGAAAGCGTGGGGAGCAAACAGGATTAGATACCCT
+
BFFGECCFFFGCF,@@EFFF8CFFEGGGFFDFFE,C@FGEGGF+@FEFFGGFGEEEGG9CEFGCGGGEG@F?EFFFGGFGGGDFGFGF?BBE+A,4>CEG7>FFAF7FGE+E9:<=EGGCEC@F@FGCG7<CFC@C<FACC<;:EC:331:<E1<<<@CC<BCE7:FF**4*<BE>*+<C>C5;?,:,,:8*2*<?<??ED72;55:1C?2#$%C37,76-)C:=&F9=CC;;>*@,38FFD:<@*>,DA>,F<>@;,F;876+2+8EF>AGD@6+35@+++8@8,?FGGGEE?DCB8@B+C<=?FFGEAEE>>4<,7CGGGGGFFFCFGGGGF,FFF@FFEAD=B7EEGF@CFEGGGDGGFCFFGGGDFFGGGFFGFEFDGGGEFCF@C:EEGFEGGDDGGGFFGDGGEF,GGGF@CCCC
@s101 9
TGGGGAATATTGCACAATGGAGGGAACTCTGATGCAGCGACGCCGCGTGAAGGATGAAGTATTTCGGTATGTAAACTTCTATCAGCAGGGAAGAAAATGACGGTACCTGACTAAGAAGCCCCGGCTAACTACGTGCCAGCAGCCGCGGTAATACGTAGGGGGCAAGCGTTATCCGGATTTACTGGGTGTAAAGGGAGAGTAGACGGCACGGCAAGCCGGATGTGAAAGCCCGGGGCTCAACCCCGGGACTGCATTTGGAACTGCGGAGCTAGAGTGTCGGAGAGGCAAGTGGAATTCCTAGTGTAGCGGTGAAATGCGTAGATATTAGGAGGAACACCAGTGGCGAAGGCGGCTTGCTGGACGATGACTGACGTTGAGGCTCGAAAGCGTGGGGAGCAAACAGGATTAGATACCCT
+
FGGGGBFFGGGGGGGGGGGGFFGGGGGGFFFGGGGGGGGGGGGFFGF@@EGGG=EFFGFECA9FGGGGGGGGGFFFCFGGGGGGFFGGGGECFFGGGDFGCEFFD+EFEGGGGF8FFGG8FDCCGGGGGFDFGF83BDFGGFC<3B+>@@C,D,@FDC7FGE7FC8*<*6=C;EGGEGGCCC,?:<6C1?CFEF7*/2=,+C97;;>58;C>E>C@=#2>)<37@@<EFFCEEGG>,4:<GGGGF>>>AFADGGGFCE?F86F@#C7B=<AA)F@:4+EB8F>DE=F<FFGFFEE8GFF9GGEDBF@4,AF;EGFC@AGGGFGGGGGECCBF>GGGGGGGGGGGGGGGGGGGGGGGFFGGGGGFFFFFFDFEGGFCFGGGGGFCDGGGGFFGGGGGGGGGFFFGGGGEFCGCCCCC
@s101 10
TGGGGAATATTGCACAATGGGGGAAACCCTGATGCAGCGACGCCGCGTGAGCGAAGAAGTATTTCGGTATGTAAAGCTCTATCAGCAGGGAAGAAAATGACGGTACCTGACTAAGAAGCCCCGGCTAACTACGTGCCAGCAGCCGCGGTAATACGTAGGGGGCAAGCGTTATCCGGAATTATTGGGCGAAAAGAGCTCGTAGGCGGGTGGTCGCGTCTGTCGTGAAAGTCCGGGGCTTAACCCCGGATCTGCGGTGGGTACGGGCAGACTAGAGTGCAGTAGGGGAGACTGGAGTCCCTGGTGTAGCGGTGGAATGCGCAGATATCAGGAGGAACACCGATGGCGAAGGCAGGTCTCTGGGCTGTAACTGACGCTGAGGAGCGAAAGCATGGGGAGCGAACAGGATTAGATACCCT
+
EFGGGCGGGGEGGGGGGGCFGGGG@EFFGFGGGGGGGGGGGGGGGGG>FFGGGGGGGGCFF9EFGGGCFF,C<CFDCGFFG9<FGGGGGCF,?FDFGGGGGE:FFCGGDFFGGG<DGGGDFGGGG7FD<FCFGGGGGFGGGGGGEECF5>F,FGGCFD*=<FF7C8FFG<C=F9CCEF1CCCC,,<=E*2:CFGEG?6E45CE6C*&:#=A988?@E:CFDC@D=<9;<GGE5?E>-FE@@3GFD@:FCFC9DGGFBDGCDDDCGGFGGFFFDCAE<@F7GF?FGFE58=?FFDC7CECGFFC==EECGGFFC:GEC<,8FFFCGGGFF<FB6FGECGGGGGGGFACGGGGFGFGF<FEFGGGGGGGGGGGGGGGGGGGFGFE,FGGFFGGFGFCGDGFGGGGGGGGGGGGCCCCC
@s101 11
TGAGGAATATTGGTCAATGGGCGAGAGCCTGAACCAGCCAAGTAGCGTGCAGGATGACGGCCCTATGGGTTGTAAACTGCTTTTATAAGGGAATAAAGTGAGAGTCGTGACTCTTTTTGTATGTACCCTATGAATAAGGACCGGCTAATTCCGTGCCAGCAGCCGCGGTAATACGGAAGGTCCGGGCGTTTTCCGGATTTATTGGGTTTAAAGGGAGCGTAGGCCGGAGATTAAGCGTGTTGTGAAATGTAGACGCTCAACGTCTGCACTGCAGCGCGAACTGGTTTCCTTGAGTACGCACGAAGTGGGCGGAATTCGTGGTGTAGCGGTGAGATGCTTAGATATCACGAAGAACTCCGATTGCGAAGGCAGCTCACTGGAGCGCAACTGACGCGGAAGCTCGAAAGTGCGGGTATCGAACAGGATTAGATACCCT
+
FGGGGFGGGGGGGGGGGGFFEGGGGGGGGEFGGGGGGGGGGGAFGGGGGGGGGGDGGFGEEFGGGGGGGGGGGF<FGGGGGGGGGGGGGGGFGG,BDFGGGGGGGDFGDG7B?A9FFFGFFFEFEFFE<D<FGFG9FGDF?+6:C@@E9@FGFGG7B>=B7,<AEGGGGG@EGFG@FFDGFCCCEEGGGD**?CBCC97?FF*FF<,$C<:2>FGAE1F@<C99*:?8C:CC<:EDE,EF0FCFCCE'F?9>>:C,GGF>>:F9EDDECDE>FGEECG7A=FGFE,D:,DFC)F=CEEDA@,4@BEGGGFEB>@=+GGGGGGE>)F@EFFFCGFCEGGGGGGGFFGGFGFBGGGGGGGGGGFEFE6FFE@GGFFGGFGGGGGGGGGGGGEFCFF8GF:GCFEGGGGGDGGGGGGGGGGGGGFGGGGGFFFFCC<CC
@s101 12
TGAGGAATATTGGTCAATGGGCGGAAGCCTGAACCAGCCAAGTAGCGTGCAGGACGACGGCCCTATGGGTTGTAAACTGCTTTTATGCGGGGATAAAGTGGGCCACGCGTGGACTTTTGCAGGTACCGCATGAATAAGGACCGGCTAATTCCGTGCCAGCAGCCGCGGTAATACGGAAGGTCCGGGCGTTATCCGGCTTTATTGGGTTTAACGGGAGCGACGGCCGCCTGGCAAGCGTGTTGGGAAATGCAGTCGCGCAACGGCTGCACTGAAGCGCGAACTGCCCAGCGTGAGTGCGCGCAACGTTGGCGGAACTCGCCGTGTAGCGGTGAAATGCTTAGTTATGGCGAAGAACTCCGATTGCGAAGGCAGCTGACGGGTGCGTAACTGACGCTCATGCTCGAAAGTGCGGGTATCGAACAGGTTTAGATACCCT
+
@C,EACEFFGGGGGGGGGGGGGGGGGGGGGGGGGGGGGGGGGGGGGGFCGGGGGDCFGFGGGEFGDGGFGGGEDFG9EEGGGGGCG<<CE+8F:<?FDFFC8DG@C7:FFEC+><<FFGFFGGGGA<FGGGGFFB=DFGC<BFGGCC?CF,=F:*<<=C1,=,<C*C@1*4<B+BF7B*8:??8CEGGCECF+9*2**:+:C9FC>*8CFF+;8>7?6E)(,8DC97%#<>*1@E:GBG',<*9<3;>@=)C:C:***8**<7,F;,F<<8*CCEEE;=7CDDEGCBF5,7C=C6@=@+C?D@:F6GFC>FEC>=+DE7CFFGE=EBBGGFEDFFFEDED9,=@GGGGFA<?CB>77GD@+FC9ACDFDGGGGDGEGEC@GGDGGCFCEC:CCFGFAFF@,7GGFGGGGFECEAF<GGFEGGEA,AGGGFGCCCCC
@s101 13
TGAGGAATATTGGTCAATGGACGAGAGTCTGAACCAGCCAAGTAGCGTGCAGGATGACGGCCCTATGGGTTGTAAACTGCTTTTATAAGGGAATAAAGTGAGAGTCGTGACTCTTTTTGCATGTACCTTATGAATAAGGACCGGCTAATTCCGTGCCAGCGGCCGCGGTAATACGGAAGGTCCAGGCGTTATCCGGATTTATTGGGTTTAAAGGGAGCGCAGGCGGTCTTATAAGCGTGACGTGAAATGCAGCGGCTCAACCGTATGATGTGCGTCGCGAACTGTAGGACTTGAGGGTATTCGATGTCAGCGGAATTTGTGGTGTAGCGGTGAAATGCTGAGATATCACGAAGAACTCCGATTGCGAAGGCAGCTGACAAGGCTACAACTGACGCTAAAGCTCGAAAGTGCGGGTATCGAACAGGATTAGATACCCT
+
FGGGGGGGGGFGGGGGGGGGGGGGGGGGGGGGGGGGGGGGGGGGGGGGGGGGGGGGGGGGGEGFGGGGGGGGGGGGGGGGGGGGGGFGGGGFGGGGGGGGGGGFFGGGGGGGGGGGGGGGGGGGGGGGGGGFGFGGGGGGGGGEGCEGFFGGDG?FGGGGDCDGGGEFGGGG@FGGGE7FFGGGDFG:FFDGGGGG=EG0C>=GFFB@@GGGDGEF82?E76C?F@+7CE>C@0CA>>34>E;FGCGFF5><EFE079FF6CGGGGD@+20>9FGEC>E4@FBAAFFFB=8,F8A,E6GGF=FDEF@+B7>?DD9E@,=8EFFEE@GEGGGGDFEFD>6,CGFD8CFFGGDFEEF@FEFGECFCFGGFFFCGFGFFGGGGGGGGGGFDGEFCGGGGGECFE@GFFGGGGGDGGGFFGGGGGGGGGGGCGGGDCCCCC
@s101 14
TGGGGAATATTGCACAATGGGGGAAACCCTGATGCAGCGACGCCGCGTGAGTGAAGAAGTATTTCGGTATGTGAAGCTCTATCAGCGGGGAAGAAAATGACGGTACCTGACTAAGAAGCCCCGGCTAACTCAGTGCCAGCAGCCGCGGTAATACGTAGGGGGCACGCGTTATCCGGATTTACTGGGTGTAAAGGGAGCGTAGACGGATTAGCAAGTCGGATGTGAAAGGCGGGGGCGCAACCCCCGGACTGCATTGGAAACTGCCAGTCTTGAGGGCCGGAGAGGTAAGCGGAATTCCTAGTGTAGCGGTGAAATGCGTAGATATTAGGAGGAACACCAGTGGCGAAGGCGGCTTACTGGACGGCAACTGACGTTGAGGCTCGAAAGCGTGGGGAGCAAACAGGATTAGATACCCT
+
EEFGGFGGGGFGGGGGGGGGGGGEGGGGFEGGGGGGGGGGGGGGGEG=CFGGGGGGFFFFGCAFGGEEGGGGCEF<FGGGGCE9EFEEEGCFGGGGGDFGGGGGCBFGFGGFG<FAG<@FFFGED<FGGG,,3@,@FFCEF:,F*8BF*F@,@,CCGCEEEF@C*;<C1:*/0:;C:8CF@F7GGD+4:,<+3CECC=BDCG=DCFC.5&30EF<2<(A>;F:=<FFFC6.EF*:4,**><F:=+,,C9,,*,3,C>6+++FFEF<<C,>,A):CFDC@4,5,8B++CDF<FE@4,GCGDFFC6@F>,FEFA:FBB6E,DA8FFCGGGEEFGGFFEC=FEFCCGFF@FC6:EFCGF?CFCFCFGGGEGGGGGGFGGDEECDGGGCGGGGGGGGGGGFEGFECGGGFGGGGFCCCCC
@s101 21407
TGAGGAATATTGGGCAATGGGCGAGAGCCTGAACCAGCCAAGTAGCGTGCAGGATGATGGCCCTATGGGTTGTAAACTGCTTTTATAAGGGAATAAAGTGAGAGTCGTGACTCTTTTTGCATGTACCTTATGAATAAGGACCGGCTAATTCCGTGCCAGCAGCCGCGGTAATACGGAAGGTCCGGGCGTTATCCGGATTTATTGGGTTTAAAGGGTGCGTAGGCGGTTTGATAAGTTAGAGGTGAAATCCCGGGGCTTAACTCCGGAACTGCCTCGAATACTGTTAGACTAGAGAGTAGTTGCGGTAGGCGGAATGTATGGTGTAGCGGTGAAATGCTTAGAGATCATACAGAACACCGATTGCGAAGGCAGCTTACCAAACTATATCTGACGTTGAGGCACGAAAGCGTGGGGAGCAAACAGGATTAGATACCCT
+
EFGFGGGGGGGGGGGGGGGGGGGGGGGGFFGGGGFGCGFDGGGGGGGDEGGGGFDFGFGGGGGGGE<FGGGGGG<EAFGG9EFDGGGFAFG=FCGFGG9EEGFFFFGGGGGCFGGGFGGAFGFFFCE?FFGGGFFD<CBEGGD7C:=FCCGGGGFEGC8FAFDFGEFFGGDGGGFECGGDFFF9CE8FFE&+@<>FGCF?GF*FCFCG>FEBF@>FFEFE>ACCEEGG@C,C@FFB@F@AGFEFC@CCGF5EGGGGEGGFGGFC@E=B:=<==9:#=E9<2>FDFEAEFF9E7B4,EGCEC@+FFCCGGFE9@E?FE9GGGGEC=GFDFEEEE<CFCGFAC,CGGGFFGGFGCCGEF7GGGGDFFC,FFGFGGGFGF<FFFFGGFECFDFGGGGGGFGED<FF,GGGGFAFGGFEE<FGGGGFF<AGGGGGC@CCC
@s101 16
TGGGGAATATTGCACAATGGAGGAAACTCTGATGCAGCGACGCCGCGTGAAGGATGAAGTATTTCGGTATGTAAACTTCTATCAGCAGGGAAGAAAATGACGGTACCTGACTAAGAAGCCCCGGCTAACTACGTGCCAGCAGCCGCGGTAATACGTAGGGGGCAAGCGTTATCCGGATTTACTGGGTGTAAAGGGAGCGTAGACGGAACGGCAAGTTTGAAGTGAAATACCCGGGCTTAACTCGGGAACTGCTTTGAAAACTGTCGATCTAGAGTGTCGGAGAGGTAAGTGGAATTCCTGGTGTAGTAGTGAAATGCGTAGATATCAGGAAGAACACCGGAGGCGAAGGCGGCTTACTGGACGATAACTGACGTTGAGGCTCGAAAGCGTGGGGAGCAAACAGGATTAGATACCCT
+
EGFGG@CFG<FDGGGGGGGGGGGGGFFEFGGFGGGGGGGGGGGGGGG:FGGGGGGBAEF<FFGDGGGCFGGGGGGGAFGFG,CC,EFC@FGEECGGGGGGGEFFFGGGGGGGFGFFGGGGFGGGGD+DDFF8FGCEBAFGG<=B8+@<FCGFGF:@@>FBC@FFFEFEDED5;C:@FFGBF@*C<C6F:2BE?162**@99C;<72;>>>>@C@;*>-D;@F=79@<133<@8FGF<:0)@7B9GFFFD88FFGFFE;886GCCFB,B;E9E8@+DGGFF8E9GFFGBFCGED8GFGGGGFFFEBGGEEAGFGFFEDEC@AAFFGGGGGFGGGEGGDGGGGGFFF:BF:7GFDGGGGGGGGGGGGCGGGGGGGGGFGGGFGGGGGGGGGGGGGGGGGGGGGGGGFCFGFGGCCCCC
@s101 17
TGAGGAATATTGGTCAATGGGCGAGAGCCTGAACCAGCCAAGTAGCGTGCAGGATGCCGGCACTATGGGTTGTAAACTGCTTTTATAAGGGAATAAAGTGAGCCTCGTGAGGCTTTTTGAATGTACCTTATGAATAAGGACCGGCTAATTCCGTGCCAGCAGCCGCGGTAATACGGAAGGTCCAGGCGTTATCCGGATTGATTGGGTTTAAAGGGAGCGTAGGCGGGAGATTAAGCGTGTTGTGAAATGTAGATGCTCAAAATCTGCACTGCAGCGCGAACTGGTTTCCTTGAGTACGCACAAAGTGGGCGGAAGTTGTGGTGTAGCGGTGAAATGCTTAGATATCACGAAGAACTCCGATTGCGAAGGCAGCTCACTGGAGCGCAACTGACGCTGAAGCTCGAAAGTGCGGGTATCGAACAGGATTAGATACCCT
+
;EFDGFGGGGAFGGGFFGG,@FGGGGGGGGFGFGGGGGFFFG@FFGGE@CCEFEEF,CFEC+@:ECEGG<C+B<FCF9ED?BE9,CEEFGGG8FEFC?FGGCEG,B+DF8+?DDFGG9=7FE9CF9FGGGGF9A9EE,A5,AFEE=8CFDE9,@+@BEDEGC7,83@>F:FC;EEGEB*<,22,@>CC**BC=<::48<#;@<<?C,<B474?CE@:=?:>.48$0+7F42FA@FAEC>9=D92;,A<9F=CF483+C>3,<EFCFGBFGEDCEE:C;8?GGGGGGFG?DGCDC=7GGFADBFB4++@CE?D@>8,,GGGFE460CC=CFE95,AFAFF8DGGGGGFGGEGGFFC7@DFGE@GGGFFBB,9GGFGDF,GFGGGGFFECF@6GFDFEFGGFFCFGGGGGGGGFGGGGGGGGGGGGFE,9FFFACCCC
@s101 18
TGAGGAATATTGGTCAATGGACGCAAGTCTGAACCAGCCATGCCGCGTGCAGGAAGACGGCTCTATGAGTTGTAAACTGCTTTTGTACGAGGGTAAACTCACCTACGTGTAGGTGACTGAAAGTATCGTACGACTAAGGACCGGCTAATTCCGTGCCCGCAGCCGCGGTAATACGGAAGGTCCGGGCGTTATCCGGAATTATTGGGTTTAAAGGGAGCGCAGGCCGCCGGGCAAGCGTGTTGTGAAATGCAGTCGCTCAACGTCTGCACTGCAGCGCGAACTGCCCAGCTTGAGTGCGCGCAACGTTGGCGGAATTCGCCGTGTAGCGGTGAAATGATTAGATATGGCGAAGAACTCCGATTGCGAAGGAAGCTGACGGGTGCGTAACTGACGCTCATGCTCGAAAGTGCGAGTATCGAACAGGATTAGATACCCT
+
@FFGG<@FGGGFGGGGGFGGGFFGGGGGGGGGGGGGEGGGA8EE+C:CFG7EFFEFCFEC>CFEGGFFFFGGFFFEEGGGGGGGFFFGGFG7FFFGGFGFGGCAFGGGGGGFGC9?<FGGFDFGGCF:FGGDC+3>DF8<FDEEEGGGFFEFG,<FFD*3*>BCCE7C*<F,3CC>*FF7,+7<:C5<<<A*C78C1*2@DCC@6E*;C<C9::C5/-:>0(:CD):/%9/*7<E9EC<+0CFG=9FFF75+2:<BE<<8:CF2?GFECD5**@:GE@<35CCEC@,9@FFB8FC@+@=C=C@+F6>CB4F=D@+GGGGFFDGDBF@FGGF=,AC9,E<DA,,GEGGGGGFGEF=C?DF?+GGGFE<F@,FFGGGFDGGGGGGGGFGGGGFGGFEAGGGFGGFDFGEEGFGFEGGGGGGFFGGGGGGGGGGCCCCC
@s101 19
TAGGGAATCTTCGGCAATGGGGGCAACCCTGACCGAGCAACGCCGCGTGAGTGAAGAAGGTTTTCGGATCGTAAAGCTCTGTTGTAAGAGAAGAACGTGTGTGAGAGTGGAAAGTTCACACAGTGACGGTAACTTACCAGAAAGGGACGGCTAACTACGTGCCAGCAGCCGCGGTAATACGTAGGTCCCGAGCGTTGTCCGGATTTATTGGGCGTAAAGCGAGCGCAGGCGGTTTAATAAGTCTGAAGGTAAAGGCAGTGGCTTAACCATTGGTCGCTTTGGAAACGGTTAGACTTGAGTGCAGAAGGGGGGAGTGGAAGTCCATGTGTAGCGGTGAAATGCGTAGATATATGGAGGAACACCGGTGGCGAAAGCGGCTCTCTGGTCTGTAGCTGACGCTGAGGCTCGAAAGCGTGGGGAGCAAACAGGATTAGATACCCT
+
FGGGGGFGGFCFGGGGGGFCFCGGGGGGGGGGGG@+@EEG<FGGGGG6CCCDFGFGFFGFCACDF>C@CGGGGEGACGGGCFFEGGFDAED8EEFF+==AFEGGGGGFDFEG9E?EFDFFDGFFGGFEEGGGGGCD,@DFFFGGGGC<FC>EEFFGC,C>FFCF,;D:5,<8=8B<=,<:CCGC18+?C@@:5:*=E2<F;72/230+CC=E8C8;80906.217-7<C7CCGFD,D;@?.,GFGAAA294,9F9CDFGGGGFC@@<,8:C>7GGFFF9FEFD86=,C7,9F@=<DF>GGEEGGGGGGGGFE9FCFF@=,E89,GGGGGBDGGFGFFCEGGGGFFE,<;9FEAF?GGFEGFCEGEEEECF@EGGGGGF8GGFF=GGGGGGGGGGGGEFGFEGGGGFFFD@@FEGGGGGGGGGCGGGDGGFE9FF8GCCCCC
@s101 20
TGAGGAATATTGGTCAATGGACGAGAGTCTGAACCAGCCAAGTAGCGTGCAGGATGACGGCCCTATGGGTTGTAAACTGCTTTTATAAGGGAATAAAGTGAGTCTCGTGAGACTTTTTGCATGTACCTTATGAATAAGGACCGGCTAATTCCGTGCCAGCAGCCGCGGTAATACGGAAGGTCCGGGCGTTATCCGGATTTATGGGGTTTAAAGGTAGCGTAGGCCGGAGATTAAGCGTGTTGTGAAAGGGAGATGCTCAACATCTGCACTGCAGCGCGAACTGGTTTCCTTGAGTACGCACAAAGTGGGCGGAATTCGTGGTGGAGCGGTGAAATGCTTAGATATCACGAAGAACTCCGATTGCGAAGGCAGCTCACTGGAGCGCAACTGACGCTGAAGCTCGAAAGTGCGGGTATCGAACAGGATTAGATACCCT
+
<FGGFCFGFGC9FGGGGGGGGGGGGGGFGGGGGFFGFGGGGGFGGGFGGGGGGGGGFGGGG7FFFGGGG<CF=CFGGDAFDGG?BFEGFGG?EFGGGGGGGGAFDGGGGGCEFFGGGGGCEF9CFFFFFEFFFC;EGGG?FF:@++@BFGC<FG?F+>>FFGG<B>::FG*@;33@:B*@3,@*****4<1;27<C5>,?8E#;@CE<.DFC8<,(@>CB>5DDBDC7E<;>6*:@GD7CF;FGECA1,,@7,,FFACGFFD7,F3,@>C>9F>8GGEB?FEEFFB,>9,DF8CCDGGFFEGGGGGGFCCFCEBEEC7EB?,6+)GGGDFCA,CFEDGEEC,FFFGGGGGGGFGF@@<FB:DECGGFGGGGGGFGGFGGGGGGFAFCGEFC>GGFFGFECFGGGFGGGGGGGGGGGGGGGFGFGGFFEFFGC@CCC
@s101 21
TGAGGAATATTGGTCAATGGACGTAAGTCTGAACCAGCCATGCCGCGTGCAGGAAGACGGCTCTATGAGTTGTAAACTGCTTTTGTACGAGGGTAAACTCACCTACGTGTAGGTGACTGAAAGTATCGTACGACTAAGGATCGGCTAACTCCGTGCCAGCAGCCGAGGTAATACGGAGGATTCAAGCGTTATCCGGATTTATTGGGTTTAAAGGGAGCGCAGACGGTATATTAAGTCAGTTGTGACAGTTTGCTGCTCAACCGTAAAATTGCAGTTGATACTGGTTTCCTTGAGTGCAGTTGAGGCAGGCGGAATTCGTGGTGTAGCGGTGAAATGCTTAGATATCATGAAGGACCCCGATTGCGAAGGCAGCTTGCTAAACTGTAACTGACGTTCATGCTCGAAAGTGTGGGTATCAAACAGGATTAGATACCCT
+
C<<FG8EFFF9FGFFGGGGGGGG@FGGFFGGGGGFGGGFDAFG<FEC@FGFGGCFGDFGE@:F<EFGCFFGFGFEFGFGFFCFGGGGFG,8@F:CFFDGGGGG9FFC4BBFGGGGGF9ABFEFGGFGGFGGGG+@BCFGF9,3C8FDACFGFFGGGFGGG,@DGE+@CG99;;,*8C:C7F,?@DC,>BF8CFDEEECFDFDFB>C?C:76?FFG0,6)=BC<@8+##)D9FC9@.38EFGFBFC#EE=C@33,?@,GFD7+FC9FD9F@,3,B,EB9FGGGFFDFBB@A?9*E2=FFFF8E9,,4B=:><49,@CEFD4CE>B:+,CACGGCFFCGFA8F;,A@<<,FCE,C@@@4CFCGGGGGGFGFDGDCGGF9C9EFGGGGGGGEGEFGF<FGEGGFGGGEGGGFD?GGGGGEEEEFGGGGFFGGGGCCCCC
@s101 22
TGAGGAATATTGGTCAATGGACGCAAGTCTGAACCAGCCATGCCGCGTGCAGGATGACGGCTCTATGAGTTGTAAACTGCTTTTGTACGAGGGTAAACGCAGATACGTGTCTCTGTCTGAAAGTATCGTACGAATAAGGTACGGCTAACTCCGTGCCAGCAGCCGCGGTAATACGGAGGATTCAAGCGTTATCCGGCGTTATTGGGTTGAAAGGGTGCGTAGGCGTTTTGATAAGTTAGAGGGGAAATTTCGGGGCTCAACCCTGAACGTGCCTCTAATACTGTTGAGCTAGAGAGTAGTTGCGGTAGGCGGAATGTATGGTGTAGCGGTGAAATGCTTAGAGATCATACAGAACACCGATTGCGAAGGCAGCTTACCAAACTATATCTGACGTTGAGGCACGAAAGCGTGGGGAGCAAACAGGATTAGATACCCT
+
EE,CFEEFFAFFGGGGCAEDFF+CEGGFGGGGGGGGGGGGDCFG7FFFGGFGGEFFGCEGGCFFFGEGGFG<,C?FEEFD9,EEFGGGCBFGGGFGGGGGG@7EDE=CE<,5C,B?FFFGGG9?EFG:<BFFGFF8FFG9,:=FGCCFG,8FCC@CEFCFGGGGEEFEFCFFGGCEF7FEFF,@F1,=/88B;0;=##8>C7:F=:9>$:+<?FG64:EE2D8:6#CFEC@BCE>8C,@7GF$DECFC7GDDFECGFF=<D9DFDFFFD695=?7:-8CG4GGGF?9F8CBF;EFGGFEF>GC<E8@@C8EE,DEE,<GFF:DGAGEFEFFDFFCDACEDE4C,,GGCGFGGDFFFCFF>GFC@GFCGFFFDFCFC,EEGEGGGFCFGGGGGGGFFDFDFFEGGGGGGGGGFFFGGFE<EFGGGDFGGGF<B@C@@
@s101 23
TGAGGAATATTGGTCAATGGGCGAGAGCCTGAACCAGCCAAGTAGCGTGAAGGATGACTGCCCTATGGGTTGTAAACTTCTTTTATAAAGGAATAAAGTCGGGTATGCATACCCGTTTGCATGTACTTTATGAATAAGCATCGGCTAACTCCGTGCCAGCAGCCGCGGTAATACGGAGGATGCGAGCGTTCTCCGGATTTATTGGGTTTAAAGGGAGCGCAGACGGGAGATTAAGTCAGTTGTGAAAGTTTGCGGCTAAACCGTAAAATTGCAGTTGATACTGGTTTCCTTGAGTGCAGTTGAGGCAGGCGGAATTCGTGGTGTAGCGGTGAAATGCTTAGATATCACGAAGAACCCCGATTGCGAAGGCAGCTTGCTAAACTGTAACTGACGTTCATGCTCGAAAGTGTGGGTATCAAACAGGATTAGATACCCT
+
DF9FGCFFGGGGGGGGGGFGGGGGGGGGG?FEFGEFFFGGGG<CFFGFGGFGGCGGFGFGG<F<C<FFGGCFGG9FGGGGGCEGGC9EFA<FGCFFFGEGGGDG+EFDFGGGDCGCGGGGGA95@FFGFGFDGC,4C,A58FFGCFGGGDFEGDDCEFG@GCFFEEFFGDE,,3:BEDGG7:,>F7CCFE*A?BFEEG@C5+@<CCFE:EGF;7F7B=AE>6@FF;DGGGF<CGGFEDEE(<@EC:<DEEGGFFFBC2CD7CG:CDFFF@:4<<;E@8+++GGGGEB==9,A0FGGGEFCEFCGE=7GGFC>CFGECFGGE4CEACCCGFF=FFFB@C,,?,GGGGFGGGGFECEFF<FGFFC8GEGGGGFGGGFFGGGGFGGGGFFGGFDGGGGGGGGGFFFFGGGGGGGGGFAF8GFFFFGGGGGEFGGCCCCC
@s101 24
TGAGGAATATTGGTCAATGGACGAGAGTCTGAACCAGCCAAGTAGCGTGCCGGAAGACGGCCCTATGGGTTGTAAACTGCTTTTATAAGGGAATAAAGTGAGCCTCGTGAGGCTTTTTGCATGTACCTTATGAATAAGGACCGGCTAATTCCGTGCCAGCAGCCGAGGTAATCCGGAAGGTCCGGGCGTTATCCGGATTTATTGGGGTTAAAGGGAGCGTAGGCCGGAGATTAAGCGTGTTGTGAAATGTAGATGCTCAACATCTGCACTGCAGCGCGAACTGGTTTCCTTGAGTACGCACAAAGTGGGCGGAATTCGTGGTGTAGCGGTGAAATGCTTAGATATCACGAAGAACTCCGATTGCGAAGGCAGCTCACTGGAGCGCAACTGACGCTGAAGCTCGAAAGTGCGGGTATCGAACAGGATTAGATACCCT
+
CF<DEEFGGGGFGGGGGGGGGGDEGGGGGGGGGGGGGC<AF8CCCFE@FE,@7C@FFGFG7@F,EFGGGGGEGGCFGGGGGGCGGGGGG<8<EGFEFGFAFFFFDFGGECFFFFFFGCGGGGGGGGGFFFGGGG,EFGCEFG@7@>+BFF,@B@+C>CFF@FFD7::<C>F735C<*FCCF?:C*=E@7<EGGDCCEE?9$2?:9'#11?$;5?<A<4<@?9GGF@GFCA:FCCF@F;EE6@97CAC@@79<FCD@E:D:CD@7CED@80344FCF@;=FF>FD?FF=@8,,)GEBEFE5=,GGGE:ECDE>6?C>GFFFEFEDBC7FFFFADEEFCEF9?4?9,GGGEFGGFFDGGGGEEFEFFF<EGGFFFEFGECEGGGGGGGGGGFCGGGGFCGGGFGGGGGFCGGGGGGFEGGFFFGGGFGFAFGFCCCCC
@s101 25
TGAGGAATATTGGTCAATGGGCGGGAGCCTGAACCAGCCAAGTAGCGTGCAGGATGACGGCCCTATGGGTTGTAAACTGCTTTTATACGGGGATAAAGTGAGCCACGTGTGGCTTATTGCAGGTACCGTATGAATAAGGACCGGCTAATTCCGTGCCAGCAGCCGCGGTAATACGGAAGGTCCGGGCGTTATCCGGAGTTATTGGGTTTAAAGGGCGCGTAGGCGGGACGCCAAGTCAGCGGTAAAAGACTGCAGCTAAACTGTAGCACGCCGTTGAAACTGGCGCCCCCGAGACGAGACGAGGGAGGCGGAACAAGTGAAGTAGCGGTGAAATGCTTAGATATCACTTGGAACCCCGATAGCGAAGGCAGCTTCCCAGGCTCGATCTGACGCTGATGCGCGAGAGCGTGGGTAGCGAACAGGATTAGATACCCT
+
GGGGGGGGGGGGGGGGGGG8EFGGGGGGGGGGGGGGGGGGCFFGGGGGGGGGGGGGGGGGGGGGGGGGGGDGGFGGGGGGAEFGGGGGGGG@@F=EEFGGGGGGGGGGGGGGGGGGGGGGGGGGGCGGGGFGGGFFGGCEEDGGEEGGGCGGGGFGGGGGGGFFGGGCEG=CAFGGGGGDGGGEEFGDGGGGGGECA*;@D7<<CC85CCDEEFD>85ED129097C>9GC;A5;-+C:<8CC:;9FC??@F;EE@<21:+&7C@<:'2<9F9GGGFFFFGCF7B:@++,>0:D<@,CB8DGGFC@EC6GFGGGFGGGFFADGBCEFEGGFFCFFFE?DCGFGGGGGGEGGGGGGE:FCF7EDFGFGGFFGGGGEF8FGGGGGGGGGGGGGGFFEFEGDGGFCGFGGGGGGGGFGDGGGGGGGGGGGGGFCCCCC
@s101 26
TGAGGAATATTGGTCAATGGGCGAGAGCCTGAACCAGCCAAGTAGCGTGAAGGATGAAGGTCCTACGGATTGTAAACTTCTTTTATACGGGAATAAAGTTTCCTACGTTTAGGATTTTGTATGTACCGTATGAATAAGCATCGGCTAACTCCGTGCCAGCAGCCGCGGTAATACGGAGGATGCGAGCGTTATCCGGATTTCTTGGGTTTAAAGGGAGCGCAGACGGGAGATTAAGTCAGTTGTGAAAGTTTGCGGCGCAACCGTAAAATTGCAGTTGATACTGGTTTCCTTGAGTGCAGTTGAGGCAGGCGGAATTCGTGGTGTAGCGGTGAAATGCTTAGATATGACGAGGAACTCCGATTGCGAAGGCAGCCTGCTGTAGCGCAACTGACGCTGAAGCTCGAAAGCGTGGGTATCGAACAGGATTAGATACCCT
+
@FFFGGCFGGGGGAFFGGF8FFGDGGGGGFG<FGGGFEFGGGGFDEB@FFCDFFGGFFFCGFGGGGGGFEDEFFDFGGGGGCEFGGFDCC>4>FFEF<FFGGFGGGG8E<DFG9?FEGF<,EFFF<E++><=EFGFGA9CA,=FEFEDFF9FG@E+CFFFGCFFG+8CFG3,,53@:FDE7CFFFE*51<@CF;CEGCE?+:FC@8FC7?399C<8:)=).187F557)FFFFGGBGFF:GF@C<<#,7@8GGGE6#7CFFEFGGFGFABC;,8FE>6=6DCFFF@CFFEA85F==4,EC@A,FCFEFED<94>7@EGGFFFEE=F7AGEF,<9GEE<GFED<8GGFCFAFEC,EEGGGGGGGGFFEGGEFEDFCGGFFFGGGGGFFGEGFGGFFFDCFDGGGGGGGGGGGFGGGGGGFEEFGGGGGGGGFBCCCC
@s101 27
TGGGGAATATTGGACAATGGGCGCAAGCCTGATCCAGCCATGCCGCGTGGGTGAAGAAGGCCTTCGGGTTGTAAAGCCCTTTTGTTGGGAAAGAAAAGCAACCGGTTAATACCCGGTTGTCATGACGGTAACCAAAGAATAAGCACCGGATAACTTCGTGCCAGCAGCCGCGGTAATACGAAGGGTGCAAGCGTTCCTCGGAATTATCGGGCGTAAAGCGTGCGTAGGTGGTTTGTTAAGTCAGGTGTGAAAGCCCTGGGCTCAACCTGGGAACTGCATTGGTTGCTGGCAGGCTAGAGGGCGGTAGGGGATAGCGGAATTCCTGGTGTAGCAGTGAAATGCGTAGAGATCAGGAGGAACATCCGTGGCGAAGGCGGCTATCTGGGCCAGCACTGACACTGAGGCACGAAAGCGTGGGGAGCAAACAGGATTAGATACCCT
+
@EFGGEGGGCCFDGGGGFGGGGFGGGEFCFF@ECE9FGFDFGGF7CC7@CEGGGFDEF,CFE8EEEBC8BF:<EDEAGF?EEFGEE88C8B=<<BEEE8<EEDGGCF:FFFGC,>C>FFGGGGGFDCE=++@,8>8D,@,,@,3,,8@B*FF:,7,<*3<BGFGGG>F>7CC7C*<CA:<CCE7<2==FFGGCFB**2,*9DE>:9++;CED>:C);5@@2<E<07C5+CC33;83@8#;<.?+,AEC:<5#1+D::7@4@,,E,B3<,F39E3D<*@+6,6,+++DDC8DBF@,FG==6GEGFGDDDE,=++:FC9>4,>7FGGGGF@;ABEC,EF:,EB,?98FDC,GE@F?9GGFE:BCEFFC:F@C6,8FBCGGFFC,GGGGGGEE<CEAGFECGFEDGFFGGGGGGGGEFGFFFGGGFCFGGGGGGFEGFFCCCCC
@s101 28
TGAGGAATATTGGTCAATGGACGAGAGTCTGAACCAGCCAAGTAGCGTGCAGGATGACGGCCCTATGGGTTGTAAACTGCTTTTATAAGGGAATAAAGTGAGTCTCGTGAGACTTTTTGCATGTACCTTATGAATAAGGACCGGCTAATTCCGTGCCAGCAGCCGCGGCAATACGGAAGGTCCGGGCGTTATCCGGATTTATTGGGTTTAAAGGGAGCGTAGGCCGTCTGTTAAGCGGGTTGTGAAATGTCAGGGCTCAACCTGGGCATTGCAGCGCGAACTGGCAGACTTGAGTGCGCAGGAAGTAGGCGGAATTCGTCGTGTAGCGGTGGAATGCTTAGATATGACGAAGAACTCCGATTGCGAAGGCAGCCTGCTGTAGCGCAACTGACGCTGAAGCTCGAAAGTGCGGGTATCGAACAGGATTAGATACCCT
+
CFFGGGGGGGGGGGGGGGDFGGGGGGGGGGGGEFFGGGGGGGGGGGGCFGGGGGGGGGGGGGGGGGGGGGGGGGFGGGGGGGGGGGGGFGGGGGCFACFGGGGGGGGGGGG,EFFFGGGGGGGGGGGGGGGFGGDFGGGGGGCGGGGGGGFFFGFEG98FGGGGGEGGC*<DFGFG7BFDFFGGGC5<FFEGGGGC*@F?DF=FG=E7E:FCGGGAF>?<@D;C?C/69?FFBCF<E#CGGFFFFC@-6>)#26DE8FFFF6;>>;5;AGF?7CEGGD7GGGGF@3,,GCCG=C@7E>,,=FEFF@+FFDC9+D6@7FB+GFDGBGGGFCFGFGDFGFGGGGGDGFGGGGFGGFEF:FGGGGC@FGGGGGFCF6,CGCGEGGGGGGFGGGFEGGGFF@GGGEFDEGGGGFGGGGGGGGGFGGGGGGGGGGGCCCCC
@s101 29
TGAGGAATATTGGTCAATGGACGAGAGTCTGAACAAGCCAAGTAGCGTGCAGGATGACGGCCCTATGGGTTGTAACCTGCTTTTATAAGGGAATAAAGTGAGTCTCGTGAGACTTTTTGCATGTACCTTATGAATAAGGACCGGCTAATTCCGTGCCCGCAGCCGCGGCAATACGGAAGGTCCGGGCGTTATCCGGATTTATTGGGGTTAAAGGGAGCGTAGGCCGTCTGTTAAGCGTGTTGTGAAAGGTCAGGGCGCAACCTGGGCATTGCAGCGCGAACTGGCAGACTTGAGGGCGCAGGAAGTAGGCGGAATTCGTCGTGTAGCGGTGGAATGCTTCGATATGACGAAGAACTCCGATTGCGAAGGCAGCCTGCTGTAGCGCAACTGACGCTGAAGCTCGAAAGTGCGGGTATCGAACAGGATTAGATACCCT
+
5CCFFFFFGGGGGGGGGFGFGGFFGF7EECEDDC,CEGF=FCFFGGEFEGFE?@,??FEGG+F@FG,CFFB:=<C,CDFGG9DGFGG9C<?9EEGFEF,?E,5B5EB+,FC9ECFCFEEGGGAFGEFFGFGFGCFBF9?E=<7@C8>D?EFF@EFEG,@:@++@CC:F7FF?>,>CFC7CF@F::CE*1<8CCFFEGG>,+1?72=**4=CF+085C>?682CG?D;*9;<C1:>@D?F9@C@EGC##6+,*>1**,FGA@>3,F8,9BD5*7GEF@8+FGFDFC<,3,=>@)@+++FADCDAFDEFCGFGE6D@+CF=+9,+==@+=945EFE48EF?,<;FCDDGGFAFFGEGGGFGEEGDGGFBFB@C+@CCCFF@EGGDGGGGGGGGFFAFFA:F8GGGGFGGGFBGFGFFAGGF@GGGGGGGGGGGCC<AC
@s101 30
TGAGGAATATTGGTCAATGGACGCAAGTCTGAACCAGCCATGCCGCGTGCAGGATGACGGCACTATGAGTTGTAAACTGCTTTTGTACGAGGGTAAACGCAGATACGTGTATCTGTCTGAAAGTATCGTACGAATAAGGACCGGCTAACTCCGTGCCAGCAGCCGCGGTAATACGGAGGATTCAAGCGTTATCCGGATTTATTGGGTTTAAAGGGTGCGTAGGCGGTTTGATAAGTTAGAGGTGAAATTTCGGGGCTCAACCCTGAACGTGCCTCTAATACTGTTGAGCTAGAGAGTAGTTGCGGTAGGCGGAATGTATGGTGTAGCGGTGAAATGCTTAGAGATCATACAGAACACCGATTGCGAAGGCAGCTTACCAAACTATATCTGACGTTGAGGCACGAAAGCGTGGGGAGCAAACAGGATTAGATACCCT
+
GGEFGGGGGGGGGGF@EEGGGGGGE+CFFFGGFGGG8FFF@AFCGGEFGGGGGGFGFF@CF+@FCFG9EDGAEFFEG,CFFFGDFCFCEDE:44?EFDGFGCF,<FDDF<=CF9B5EFCFCEG<@,9?=E<FFE8D9<C<,A+@BEBFA<CFF@CCGFCFCFGGGGDEFGG,D>>FG7EC:;CFF@?FE7:8?A=?:<:,;C>GCF==:5:?FFG4C/:B?;EF@FF>CAF7=@?<>1>5F?CCBFF@@FEG=@FDD1FDFB7=A8=8GGGF$<0E),3=CGGGGFCGF<<FEBAFFDEB6>6GGGGFF=<DDGGGFAFGGCGGFGGGFGGE9GFGFE<?CAGFCFFGFFGGGFCGEEF>GEEGGGFEFGGGGGGGFFCGGGGGGFAGGGGGGFGGGGGFFGGGGCGGGGGGGGGFGGGGGGGGGGGGGGGCCCCC
@s101 31
TGAGGAATATTGGTCAATGGACGCAAGTCTGAACCAGCCATGCCGCGTGCAGGATGACGGCTCTATGAGTTGTAAACTGCTTTTGTACGAGGGTAAACGCAGATACGTGTATATGTCTGAAAGTATCGTACGAATAAGGATAGGCTAACTCCGTGCCAGCAGCCACGGTAATACGGAGGATTCAAGCGTTATCCGGGTTTATTGGGTTTCAAGGGAGCGTAGACGGGTTTTTAAGTCTGATGTGAAAGTTTGGGGCTCAACCGTATAATTGGATGTGAAACTGGAGACCTTGAGGACGGTTGAGGCGGGCGGAATTCATGGTGTAGCGGTGAAATGCTTAGATATCACGAAGAACCCCGATCGCGAAGGCAGCCTGCTAGGCCGCCACTGACGGTGAGGCTCGAAAGTGCGGGTAGCAAACAGGATTAGATACCCT
+
DFFFGFGGGFGGGDGGGGDEFGF+CFEFGGCEECFDGGFGCFCECFDFEGCEFCEG<66@:C@FFE9<?F?EECCFGGGGGGGFGGGGFCG=C:FFCE@7CE+?FFGGFF85,?FDF,EE95?CEAAF8>F7F=8DFGG<5,A>=,=<,,:@CFFGGEFFCFDE,33>**5EFF7C@FEC,6,7,@,>>F7C?CF4*4<=6:@CCFC=*,,?CFG4:9FEF>;:>AD5/**;;6+-:*<+<F7@AFE?2CC:5480/*388,,C@,A>3@8*8,,,58250D>,7,@,FB@@)@+BC3,>=BB@66+CC=<,,D;EE,FFE,C@)EEAGGGGFF9FF?FDF@,FB7E7CF9FEF@7F7EC@+B7GGFE6@FCFEE@@:,++7+B,,9GEEGFC,E<<ECE8FEFCEFCGEFFGFEAGGFFFEEFGGGGGGE<CCCC
@s101 32
TGAGGAATATTGGTCAATGGGCGAGAGCCTGAACCAGCCAAGTAGCGTGCAGGACGACGGCCCTATGGGTTGTAAACTGCTTTTATAAGGGAATAAAGTGAGTCTCGTGAGACTTTTTGCATGTACCTTATGAATAAGGACCGGCTAATTCCGTGCCAGCAGCCGCGGTAATACGGAAGGTCCGGGCGTTATCCGGATTTATTGGGTTTAAAGGGAGCGTAGGCCGGAGATTAAGCGTGTTGTGAAATGTAGACGCTCAACGTCTGCACTGCAGCACGAACTGGTTTCCTTGAGTACGCACAAAGTGGGCGGAATTCGTGGTGTAGCGGTGAAATGCTTAGATATCACGAAGAACTCCGATTGCGAAGGCAGCTCACTGGAGCGCAACTGACGCTGAAGCTCGAAAGTGCGGGTATCGAACAGGATTAGATACCCT
+
DGFFCFCFDFFCEGGGGGG,CFEGGGGGGGFGGGFGBFF<EFCEFGEEFGGGGGGGGGGEGDGGFGGGG<C=FEFFGGCFFAFGFEGGCCE4ABB<EFFFGFDAAE<FFGGGGG9F<<C9<E<ABFFGA9?<FC,,??,5BFECE7><BFGGGFCCCFGG@,@FE8FGGG>;@BC7*>*:CFECEECGCE@5CC7:EGEC$;#F=,<:,C7<9<>7C@C>:14>>D@>E@B7F>@9>FCD@@8,3C@=?5>EFGF?GGEFCF>,9F?GFD9FGED@E@33D8DFFD>,?<AC0C@8+E8FD?E<?+CCCDFGFCEB8GFEFFC69E>E=9,,,FE8GGFCFCGGFGGGGFD?<?6CDFGFF7CFFF@EEFGGFE@C,E>GGGGGFAFDGGGGGGGGGGGFDEFFEFCFFFGGGFFFGGFEGFFFGFCGFGFBCCCC
@s101 33
TGAGGAATATTGGTCAATGGACGCAAGTCTGAACCAGCCATGCCGCGTGCAGGAAGACGGCTCTATGAGTTGTAAACTGCTTTTGTACGAGGGTAAACTCACCTACGTGTAGGTGACTGAAAGTATCGTACGAATAAGGATCGGCTAAATCCGTGCCCGCAGCCGCGGTAATACGGAGGATTCAAGCGTTATCCGGATTTATTGGGGTTAAAGGGTGCGTAGGCGGTTTGATAAGTTAGGGGTGAAATCCCGGGGCTTAACTCCGGAACTGCCTCTAATACGGTTAGACTAGAGAGTAGTTGCGGTAGGCGGAATGTATGGTGTAGCGGTGAAATGCTTAGAGATCATACAGAACACCGATTGCGAAGGCAGCTTACCAAACTATATCTGACGTTGAGGCACGAAAGCGTGGGGAGCAAACAGGATTAGATACCCT
+
CFGGGCEGGGG9FFGGGGGGGFGG+@FFGEGGFFGGGG8B;CFE@GECFGGGGEFGG@@C:=F8CFG9EFEFGGFGGGGFF9FEFGCFGGD+4CFEFGGFG?FC8<FEF,B9FE@,,5,=BAEGCADE=,F++8>E??DCE<8>8@@=,:,@CF7FG,@<+>*<C*@CFFGDF@FEE7F8,,2,239BCBE>FC:C5*8,:7?FCF**1CFBBF*0C5D5:32*<5855567@#@)60;#E97A;<EEB<,<+8DD:FD>+B@DEGGGF8C::,CA@800+,CEE5CE;?,9;E=@D@BGGB=FF>:GGFGGFGGGE<8GFFGGBEC9;C9CC59BFGFFGGGFBFGFFFGGGGFBGDGFGFDGGGFGGGCGGFFGGFCFEDGFGGGGGGGGGGGGGGGFFGGGFCC7GGGGGGGGGFFGEFGFGGGFGFEB@CCC
@s101 34
TGAGGAATATTGGTCAATGGACGAGAGTCTGAACCAGCCAAGTAGCGTGCAGGATGACGGCCCTATGGGTTGTAAACTGCTTTTATAAGGGCATAAAGTGAGTCTCGTGAGACTTTTTGCATGTACCTTATGAATAAGGAACGGCTAATTCCGTGCCAGCAGCCGCGGTAATACGGAGGATCCGAGCGTTATCCGGATTTATTGGGTTTAAAGGGGGCGTAGGTGGAGTGTTAAGTCAGTTGTGAAAGTTGGCGGCTCAACCGTTAAATTGCAGTTGAAACTGGGAGTCTTGAGTACAGTAGAGGTGGGCGGAATTCGTGGTGTAGCGGTGAAATGCTTAGATATCACGAAGAACTCCGATTGCGAAGGCAGCTCACTAGACTGTCACTGACACTGATGCTCGAAAGTGTGGGTATCAAACAGGATTAGATGCCCT
+
DFFGGGFFFGGGGGGGGGFFCGGEEGGEFFGGGGGGGGGGGGCGGGGGGGCGEFGGFGGGGGEFFFCFGGGCCEGGFGGGGFAF9ECFGFF7AFFFGFEFFGBFGFFDGGDGGG9DEFGGAFGF,EFGGCF?AB@@EFGG,,?FE7B<FBDFFF+:DFC+,8>@E87FFCEFGG*@F7F7:FFF*>C@CE;=BFGG5EEC::F?F7<::><:/0/#*-62=;;237*#E3,F@5C<9,C>%CB87<==@6+3+8=?GCFB+:F@,DCF:DC*CF@F@,?=8?F=9,?A?E<EDE,E9ECEFED@GEEE@BFDGGGCGFDAGFGGFECCFFGFEFD8;F<8GGEFFGGGGGGGFGFF7FGFFFF8F<FGGDGGDGGFFE,EC9FF<E@GFGGFFGGGFEGGFFGGFGFDGFGEGFGGGFFFGGGGGFGGGF<@CCCC
@s101 35
TGAGGAATATTGGTCAATGGGCGAGAGCCTGAACCAGCCAAGTCGCGTGAGGGAAGAAGGCTCTATGGGTCGTAAACCTCTTTTATAAGGGATTAAAGTCGGGGTCGTGACCCCGTTGGAAGGTACCTTATGAATAAGGACCGGCTAATTCCGTGCCAGCAGCCGCGGTAATACGGAAGGTCCGGGCGCTATCCGGATTTATGGGGTTTAAAGGGAGCGTAGGCCGGAAATTAAGCGGGTTGTGAAATGTAGAGGCTCAACGTCTGCACTGCAGCGCAAACTGGTTTCCTTGAGTACGCACAAAGTGGGCGGAATTCGTGGTGTAGCGGTGAAATGCTTAGATATCACGAAGAACTCCGATTGCGAAGGCAGCTCACTGGAGCGCAACTGACGCTGAAGCTCGAAGGTGCGGGTGTCGAACAGGATTAGATACTCT
+
DGGGGGGGGGGCGGGGGGFGFGGGGCFFGGGGGGGGGFGGFGGGGGDCC,BEE:FCEEFGGCEF<C<FCG8CFFFCGF8FF?FGGFDFF?FD8?FFFGGGCC:FGE7F7,?,??:CFGFCFF>DDGE@DCA?<F=DFCFFGG7FGGDEFGGFGFEGGFGGFFGGGCGGGGF,3<C@FCFGCCG:@FEF7<E5:<<BE#=#3C&<CG,#-:<18:C.C3/788C=@57CFGFEFFF%6#GFEF@C-GGFFB5B:#D6D9@FB>=,,,,,F>@5FB>A=;==DFFD8,,,8?FD8@+:GFGF9?9,B6FBEEFCDCC7GFGFGGGGFGGGEDC;FF<GGEDGGFGGGGGFFAGGGGGGGFFCFEEFFFCGGGGGGF@<F@EECE>GGFGGGGFGGGFEGGGGGGGGGGGGGGGFGE@GGGGFGGEGF<GGGGF@CCCC
@s101 36
TGAGGGATATTGGTCAATGGACGCAAGTCTGAACCAGCCATGCCGCGTGCAGGATGACGGCTCTATGAGTTGTAAACTGCTTTTGTACGAGGGTAAACGCCGATACGTGTATCTTTCTGAACGTATCGTGCGAATAAGGATCGGCTAACTCCGTGCCAGCAGCCGCGGTAATACGGAGGATTCAAGCGTTATCCGGATTTATTGGGTTTAAAGGGTGCGTAGGCGGTTTGATAAGTTAGAGGTGAAATTGCGGGGCTCAACCCTGAAAGTGCCTCTAATACTGGTGGGCTAGAGTGTAGTTGCGGTAGGCGGAATGTATGGTGTAGCGGTGAAATGCTTAGAGATCATACAGAACACCGATTGCGAAGGCAGCTTACCAAACGATATCTGACGTTGAGGCACGAAAGCGTGGGGAGCAAACAGGATTAGATACCCT
+
@@FGG7FGFFGGGGGGGFGGFGGG@FG<FGGGGGGGGGGGGGGGGGGGD7<FFGF8?EFGG+BFG9F,CFAFGFGGGF9B?<EFF=CC@,,>:FFD?<FE@B@4>>BEFG,,C?,,,@E,B,3AF<F+B,+8>=CGAFBBDFFGD7CFCFGGFF*FG=FE,<>FGGD7>@E7<CFCGGG>7CF9F:CGC<:$CG7C<@F(8C1<<A:FF6@C>5A5C56.AGGGF>:+;=,>=37%9@F+D@2EEE79+#GGECEBGGGGGGGF>,,(=C7:<,2,,3<30=B+A?8<3?56*:,AFE@+DEGGF8:CF8F>@,@>E,=CCFEGBGEF;=C,<EFFECEGE8F;EC<9GGGGGGGGDFGGF@GFGFDFECFGGGGFCB<;,@<FD<9GGGFFC,GGGGE@E@FGGGGGGDGGGGGGE<DGGGGGGGGGGFGCCCB<
@s101 37
TGAGGAATATTGGTCAATGGGCGAGAGCCTGAATCAGCCAAGTAGCGTGCAGGATGACGGCCCTATGGGTTGTAAACTGCTTTTATAAGGGAATAAAGTGAGAGTCGTGACTCTTTTTGCATGTACCTTATGAATAAGGACCGGCTAATTCCGTGCCAGCAGCCGCGGTAATACGGAAGGTCCGGGCGTTATCCGGATTTATTGGGTTTAAAGGGAGCGTAGGCCGGAGATTAAGCGTGTTGTGAAATGTAGATGCTCAACATCTGCACTGCAGCGCGAACTGGTTTCCTTGAGTACGCACAAAGTGGGCGGAATTCGTGGTGTAGCGGTGAAATGCTTAGATATCACGAAGAACTCCGATTGCGAAGGCAGCTCACTGGAGCGCAACTGACGCTGAAGCTCGAAAGTGCGGGTATCGAACAGGATTAGATACCCT
+
CGGGGGGGGFEFGGGGGGGGGGGGGGGGGGGGGGGGGGGGGGGGGGGGGGGGGGGGGGGEGEGFGGFGGCFEGFFFFGFGGGGGGGGGGGGGFGGFGGGGGGGGGGGGGGGGGGGGFGGGGGGGGGGGGGGGGGGGGGGGGFCGGGGGGGGGGGGGGGGGGGGGGGGGFFGGFFGGG#:>297;DFEGFGDFGGGEGGGGGG=FGGF14<?CGGDFGFG?B:EGFCCGGFGEGDGAFCEGFGGFCEFFFGFFGGGGGGGFGGFAAGFFG7FA>DGGEE=C;=FGGFFD=DGGFEGFGFFAGGGGGGGGGGGFFGGGGFCEEGEE=C7EGGF9FEEFGFFFGGFDGFGGGGFB,GEGGGGGGEGFGGEGGFGGGGGGGGGGGGGGGGFFGGGGFFFGFFEE,GGGGGFGEGGGGGGGGGGGGGGGGGGCGGE9CCCC
@s101 38
TGAGGAATATTGGTCAATGGGCGTAAGCCTGAACCAGCCAAGTCGCGTGAGGGATGAAGGTTCTATGGATCGTAAACCTCTTTTGTAAGGGAATAAAGTGCGGGACGTGTCCTATTTTGTATGTACCTTATGAATAAGGATCGGCTAACTACGTGCCAGCAGCCGCGGTAATACGGAGGATCCGCGCGTTAGCCGGATTTATTGGGTTTAAAGGGTGCGTCGGCGGCCTTTTAAGTCAGCGTTGAAGGTCTGTGGCTCAACCATAGAATTGCCGTTGAATCTGGGGGGCTTGAGGATGTTGGAGGCAGGCGGAATGCGTGGTGTAGCGGTGAAATGCATAGATATCACGCAGAACCCCGATTGCGAAGGCAGCCTGCCAAGCCATGACTGACGCTGATGCACGAAAGCGTGGGGATCAAACAGGATTAGATACCCT
+
DEEFGGGFGFFECFGFFFF?FGGGGGGGGGGFFFGG8@AEFDFFGGG@FFGGGG<CEGCCE9FGGG<EFFCBFDGDFFG8B<E6BEEFFGGFE<CFFGG9FDGGEEBBE?EFBEEBFAF?D<CFGFCEGFAFGGGGGGG9,DF=B7@FFF,:B<,@DF8FCFFGECFEGGGGA,:CBGG7:2>>>=*:FBG*+,<4C*<C+@FCFFEGCFFGGG7;E<E7&120CCC:A6?CF7<6>7@C@#;2,C*@,:6FF:3,5*9GGFD:;;><8+8*FCFFC82++6GF@DB,,,AFDE8BGGGE,FB<B=:CEDFGEGEE@F>4@EEEACGEBGGFAFFD;9CGEGD8FF?FECDFCC@7?,F=EGDFFB9EC@8GFFEE@CFEGFGGGFCDFF@GGGFEGGGEGGGF:CFCFGGFGGGGGGGFGGGGF9GGGGGCCCCC
@s101 39
TGAGGAATATTGGTCAATGGACGGAAGTCTGAACCAGCCAAGTAGCGTGCAGGATGACGGCCCTATGGGTTGTAAACTGCTTTTATGTGGGAATAAAGTGAGGGACGTGTCCCTTTTTGTAGGTACCACATGAATAAGGACCGGCTAATTCCGTGCCAGCAGCCGCGGTAATACGGAAGGTCCGGGCGTTATCCGGATTTATTGGGTTTAAAGGGAGCGTAGGCCGTCTTTTAAGCGTGTTGTGAAATACTGTCGCTCAACGAAAGAGGTGCAGCGCGAACTGGCAGACTTGAATGCGCAGGAAGTAGGCGGAATTCGTCGTGTAGCGGTGAAATGCTTAGATATGACGAAGAACTCCGATTGCGAAGGCAGCCTGCTGTAGCGCAACTGACGCTGAAGCTCGAAAGCGTGGGTATCGAACAGGATTAGATACCCT
+
CFGGGCFFGDGGGGGGGGGGGGGGGGGGGGGGGGGGGGGGGGGGGGGGGGGGGEFGGGGEGFGGGGGFFGGGGGGGGGGGGFGGGGG<AFGFGGFGGGEGGGGGGGGGGGGGGGGGGGGGGFFCEGGGGGFGGG9EFGGGCGGGDGGG9<C@BD@FFFGGGGGGGGG>FGGGGGGGGGGE,;ACGGCCGGGCFFFEGA<FFFFCCF:F9F@F8?<ACBC@1<CCFFC;E<CFCFF<C>E8DFF@FD9FGGGE<CFFGFF@2;C(;GGGF6GBEGGDEE===EGGGGGF@5EF8@GGGGGGFBFFA8GGEGGGGFGGGEECE98@0+GGGGGFEEFCGFFCEDGGEGFFFFFFFFEGGGGGF@?7FFCGC<FEGFGGFEGGGGGGGGGFGGEGGGGGGGGGGGGGGGGGGGFFGFGGGGGFFGGGGGGGGGGCC9CC
@s101 40
TGAGGAATATTGGTCAATGGGCGAGAGCCCGAACCAGCCAAGTAGCGTGCAGGACGACGGCCCTATGGGTTGTAAACTGCTTTTATATGGGGATAAAGTGAGCTACGTGAGGTTTTTTGCAGGTACCTTATGAATAAGGCCCGGCTAATTCCGTGCCAGAAGCCGCGGTAATACGGAAGGTCCGGGCGTTGTCCGGATTTATTGGGTTTAAAGGGAGCGTAGGCCGGAGATTAAGCGGGTTGTGAAAGTTAGGGGCTCAAACTCTGCACTGCAGCGCGAACTGGTCTTCTTGAGTACGCACAACGTGGGCGGAATTCGTGGTGTAGCGGCGAAATGCCTAGATATCACGAAGAACTCCGATTGCGAAGGCAGCTCACGGGAGCGCAACTGACGCTGATGCTCGAAAGTGCGGGTATCGAACAGGATTAGATACCCT
+
DFFGGGGGGGGGFGGFGGGF@FGGGGG8F@CFEGGGCGFGGGGGGGGGGGGGGGCEGGGGGGGD8FCFFGGGGG<FDDEGG,C<AFG,,?E+FFGGGGGC,,,,8:?F@,+,,BF+BC@=D,>@FGGGCGGFFGFCFGG,@3CEG8CFFFGF87*@BFF,5@,FECCGGCC7@F7<FGE7:CF@EFCE:B*CC7?5*:+320++2A1/8CF<C98)11B;?C9/177<D=;F<*<26*<<@3+,:5,1,D*>*D6DAFCE,FFD;>,FF6F5GE:EEB@D=CEF@,>:,,3F87>CEA7GCFFGGGDGEFFED,77DFFGEECE=EGCC8C,GGFD>5,GGEBCEC<GGGGF=B7GDFF::F@DFGFGGDGGGGDGGGGGFDGGFGGGEEFGGFGFA+EGFFGGGGGGGGGGGGGGEGFFGGGGGGEGFGFCCCCC
@s101 41
CGAGGAATATTGGTCAATGGGCGAGAGCCTGAACCAGCCAAGTAGCGTGCAGGATGACGGCCCTATGGGTTGTAAACTGCTTTTATAAGGGAATAAAGTGAGAGTCGTGACCCTTTTTGCATGTACCTTATGAATAAGGACCGGCTAATTCCGTGCCAGCAGCCGCGGTAAGACGGAAGGTCCGGGCGTTATCAGGATTTATTAGGTTTAAAGGGAGCGTAGGCCGGAGATTAAGCGTGTTGTGAATTGTAGGTGCTCAACATCTGCACTGTAGCGCGGACTGGTTTCCTGTAGTACGCACAAAGTGGGCGGAAGTCGTGGTGTAGCGGTGAAGTGCTTAGATATCACGAAGAACTCCGATTGCGAAGGCAGCTCACTGGAGCGCAACTGACGCTGAAGCTCGAAAGTGCGGGTATCGAACAGGATTAGATACCCT
+
GGCFGCFFGFGGGGAFDFGD8FFFDGGGGGGGGADFGGGGGGGGGGGGE7FGCGGGCE@@:CEG<8EFGGG=?9CEFGGGBFFGGF?@<AA==,C?FGGCFEGFFGGDF8@,,:EFFF>F,CE?AF<AEC?9,CFDF9FC8==F+=@B=8C=F,+8>F7FF:BCCCC*>EF,<DCE*FD:C@<FCD*<C***?2<7+<,7++,7,7,,?:<,19:2;,?559;1**+1,,,***E>6*>>,CC?E7,6FF@6,,8CDFCFCF9GGFFFD>8*@@E>8@+D?B>,8DB8,,,,)FC8+,8<DEGGGEF?8EA;@44+7GGGFE6C8@6,E49:9,FFGF?8E464?7FDEF,AFFCBE@?F@EF7FCFGFGFGGGGGFEGFB@EGGCFGGGFGFE,FECCFGGGFECGGFEFFEGGGGF@AGGGGGGDCGFEACCBC
@s101 42
CGAGGAATATTGGTCAATGGGCGAGAGCCTGAACCAGCCAAGTAGCGTGCAGGATGACGGCCCTATGGGTTGTAAACTGCTTTTATAAGGGAATAAAGTGAGAGTCGAGACTATTTTTGCATGCACCTTATGAATAAGGAACGGCTAATTCCGTGCCAGCAGCCGCGGTAATACGGAAGGGCCGGGCGTTATCCGGATTTATTAGGTTTAAAGGGCGCGTAGGCCGGAGATTAAGCGTGTTGTGAAATGTAGGTGCTCAACATCTGCACTGCAGCGCGAACTGGTTTCCTTGATTACGCACAAAGTGGGCGGAATTCGTGGTGTAGCGGTGAAATGCTTAGATATCACGAAGAACTCCGATTGCGAAGGCAGCTCACTGGAGCGCAACTGACGCTGAAGCTCGAAAGTGCGGGTATCGAACAGGATTAGATACCCT
+
FFF@FGEFGGFGCCFEGGCEFGGEGGGGGFEC<FCCGGGCFFFFFFG,@CFGG:EFFF:>FEEFFF,C4=?FFDAEFGCFAEFFFGGGGCCFFFG<FG??<FFC,?:7=,6,,<8AE,:E@B<,5,BF,3,5,,3@DFC,,:8FECBFFG9>AAFFCC77FF,5@::7::C:,,8C**5**6CFGG*1<*4:+:<8CGC9:;,:<<=;*;C+<2,#*5@B=CD5C7@CD2;FF<F:59GFFF9@5,DGGCD8F9887CF<3,B9;;6<F@83+EB@+@D3DDGGGFD,,5,,38++>GGFCFGGGGGEGGDGCECBCB@<E:C=AF@,DGFAFCGFDCGGEAAGGFFCGFC5,FEFC?GCEFEFFACEGGGGGGGGFCGDGGGGGGGGGGGGGGDGGGGFFGGEGGGFGFDCEFCGGGGGFFFFGGGGFECACCCC
@s101 43
TGAGGAATATTGGTCAATGGACGAGAGTCTGAACCAGCCAAGTAGCGTGCAGGATGACGGCCCTATGGGTTGTAAACTGCTTTTATAAGGGAATAAAGTGAGTCTCGTGAGACTTTTTGCATGTACCTTATGAATAAGGACCGGCTAATTCCGTGCCAGCAGCCGCGGTAATACGGAAGGTACGGGCGTTATCCGGATTTATTGGGTTTAAAGGGAGCGTAGGCCGGAGATTAAGCGTGTTGTGAAATGTAGATGCTCAACATCTGCACTGCAGCGCGAACTGGTTTCCTTGAGTACGCACAACGTGGGCGGAATTCGTGGTGTAGCGGTGAAATGCTTAGATAGCACGGGGAACTCCGATTGCGAAGGCAGCTCACGGGAGCGCAACTGACGCTGAGGCTCGAAAGTGCGGGTATCGAACAGGATTAGATACCCT
+
FGGFGGGGGGGGGGGGGGDFE8CGEFGGGGGGGGGGGGFFCFCDFGCFFGGGGEFGGGGDDFFFGGGFGGGE@FDEFFFGGFGGGGGGGFGGFFFFFFGGFGFCFGGGGGGGDFFGGDCGGEGEDF,AFGGGGGGGGGG9<+@FEEEGGGEGFFFGFFDFGGG=++CFE+@:@FFFGG7*>,@<<F*14**=CF*:=EFGGGFGG<C7<=:?<CEF<0?;2C:DC:EDGC6CCCC<E/*/@DFCCE?C39CCCCCCCCC=CDFGGBC9F?@E8E>>,/6<FGGGGGEB,8DEDGGFGFCB,8DFFGGGFFFFB8CCDGGFFGCEBGGFGGFEEAE?FFF?GDDC4=@GFFEFC:GGGGGGEGGGGGEGGGGGGGGGCDGGGFCGFGEGGEEGGGGGGGGGGGGGGGGGGGGGGGGGGGGGGGFFEAGGGGGCCCCC
@s101 44
TGAGGAATATTGGTCAATGGACGAGAGTCTGGACCAGCCAAGTAGCGTGAAGGATGACTGCCCTATGGGTTGTAAACTTCTTTTATATGGGAATAAAGTTTTCCACGTGTGGAATTTTGTATGTACCATTTGAATAAGGATCGGCTAACTCCGTGCCAGCAGCCGCGGTAATACGGAGGATCCGAGCGTTATCCGGATTTATTGGGTTTTAAGGGAGCGTAGGTGGACATGTAAGTCAGTTGTGCAAGTTTGCGGCGCAACCGTAAAATTGCATTTGATACTGTGTGTCTTGAGTACAGTAGAGGTGGGCGGAATTCGTGGTGTAGCGGTGAAATGCTTAGATATCACGAAGAACTCCGATTGCGAAGGCAGCTCACGGGAGCGCAACTGACGCTGAAGCTCGAAAGTGCGGGTATCGAACAGGATTAGATACCCT
+
CFGFGGGCGGGGGGGEFGGG<FGEDEFFFFFCFGGGGGFCCFFE9FGGGGGGGGGFFG<FFEGGGDEEDFGGGGGGGGGGF9FFFGE,EFFGCFGGGGGFGFF9FGGFGGCGFGCGGGGGGDAFDFDFGAFGGGGFFGGF@F7CEGGFGE<FEFGGCEGF@>D@+6+>CEF788+<:B:*<7,,@*9<*7B'>?FC5?26$=@CC1F<9#7328<)B3FB,?B7CFDCFGFF@@8=ECC,@<5=1@FFF*5CF@5+,EFF7C9FFECEC>C<,,;EE63+0CC?GGGGCFEF;C8EFEE8,GGEFEFCCFCFEF87GFFFA94+8EGEEGFE@?5=>C@=EFEBAEFGFDFBAF:GGFGGGGGGFGDGGFEECGGGFF=:+DGGGGEF@CFGGFFE@7GFFEFGGGGGGGGGGGECGFGGGGFFEAGGFAFCCCCC
@s101 20765
CGAGGAATATTGGTCAATGGGCGAGAGCCTGAACCAGCCAAGTAGCGTGCAGGACGAAGGCCCTAAGGGTTGTAAACTGCTTTTATAAGGGGATAAAGTGAGCTACGTGTAGTTTATTGCAGGTACCATATGAATAGGGACCGGCTAATTCCGTGACAGCAGCCGCGGTAATACGGAAGGTCCAGGCATTATCCGGATTTATTGGGTTTAAAGGGGGCGTAGGCCGCCCCTTAAGCGTGGTGGGAAATGCCGCGGCTCAACCGTGGCACTGCAGCGCGAACTGGGGGGCTTGAGTGCACGCAACGCAGGCGGAATTCGTGGTGTAGCGGTGAAATGCTTAGATATCACGAAGAACTCCGATTGCGAAGGCAGCTTGCGGGAGTGCGACTGACGCTGAAGCTCGAAGGTGCGGGTATCGAACAGGATTAGATACCCT
+
FD+8@@<@E9@EEGFAEFABFG@EEB+CF8;CFC-CF?@EGGFFFA@,B:FFFGDE>6?FFC7<8,:C8FCGCC,C<,?,5,ABDEG,BFA:C:EEECFCGGC9EEFE=E,FF9FFG<9DC=D??EFGFGFCADFF9FGCD:C@CGEGGCF9<@<+:>>7F:@F*@<7>F@,;,@@>FC74FB<,<C,,,?6@F@C=5+:91<C:*.*8#2?C@((2(C7,5:::C57227*17C3B/4+<?+F<9:5EFECBA>,E:B7FCGGGGGGFFGDGF>B+C;FEFEGGGGFFCGF?9FFE:BF8:EGGGEGF@FFDEEGGGGGGGEEAFBEFFGFGGGFEGGGGEFA,CGGFFEAFF=GE?GGEEEDC,<FC8FGGGGGEGGGDGGGGGDGGGFGGFGGGGGGFFFCFGDEGGFGGGGGGGGGGFGGGGGGGGGCCCCC
@s101 46
TGAGGAATATTGGTCAATGGGCGAGAGCCTGAACCAGCCAAGTAGCGTGCAGGATGGCGGCCCTATGGGTTGTAAACTGCTTTTATAAGGGAATAAAGTGAGAGTCGTGACTCTTTTTGCATGTACCTTATGAATAAGGACAGGCTAATTCCGTGCCAGCAGCCGCGGTAATACGGAAGGTCCGGGCGTTATCCGGATTTATTGGGTTTAAAGGGAGAGCAGGCCGGAGATTAAGCGTGTGGTGAAATGTAGACGCGCAACGTCTGCACTGCAGCGCTAACTGGTTTCCTTGAGTACGCACAAAGTGGGCGGAATTCGTGGTGTAGCGGTGAAATGCGTAGATATCACGAAGAACTCCGATTGCGAAGGCAGCTCACTGGAACGCAACTGACGCTGAAGCTCGAAAGTGCGGGTATCGAACAGGATTAGATACCCT
+
FGCGGGGGGGFEGGGGGGFF@FEGGGGGGGGGFGGGGG8FFGFE<E@F,FEGDGGGGGGGGGGFF?<CFEFG?FEAFCCG,EFFGGGCFFE@FGGGFEE9ECFDFF+B??FCCGGGGCEGFGGGFGGGGAACFAFGGCEGA,6FFGGDCCF@F<+@FFGCC@<,@E@E*5*@FC:F<<C*2>,5<FGGG***+?CE=5:FCFFGGC*4*:?CCCF;2.2/)<:60:::=,9=4<=-10CE-9@=,:<26FCC<5:>+D+BC<E@@;,3,BC<83+;3,+?GEGFFFF8FFDDD@8++9E599DDDGGGGGEDFFEEEFE=FGE>FGGFFGGFFCFEDFFDA;C:<CCGGFAGECF7EFFC@7GFEFEEFGGGGEFEGF<GGGFF9GFGFEFEGCEEFEC8FEGGECEGDFFDGFF8GGFEFFFGGGGGFFF@CCCC
@s101 47
TGAGGAATATTGGTCAATGGGCGAGAGCCTGAACCAGCCAAGTAGCGTGCAGGATGGCGGCCCTATGGGTTGTAAACTGCTTTTATAAGGGAATAAAGTGAGAGTCGTGACTCTTTTTGCATGTACCTTATGAATAAGGACCGGCTAATTCCGTGCCAGCAGCCGCGGTAATACGGAAGGTCCGGGCGTTATCCGGATTTATTGGGTTTAAAGGGAGCGTCGGCCGGAGATTAAGCGTGTTGTGAAATGTCGACGCTCAACGTCTGCACTGCAGCGCGAACTGGTTTCCTTGAGTACGCACAAAGTGGGCGGAATTCGTGGTGTAGCGGTGAAATGCTTAGATATCACGAAGAACTCCGAGTGCGAAGGCAGCTCACTGGAACGCAACTGACGCTGAAGCTCGAAAGTGCGGGTATCGAACAGGATTAGATACCCT
+
DGGGGGGGGGGGGGG<FGGGGGGGGGGGGGGGGGGGGGGGGFDFGGGGFGGGFEG@DFEGGGGGGGGGGGCFGGFGGGGGGGGGGGGGFFFDGGCFGFFGGGFFGGGGGGGGGGGGGGCEGGGCFFGGGGGGGGGFGGGGEFEEGGGFGGGCDF@FGGGGGGGGGGGGGGGGGGGGG77BFFEFGF5<:7EFFC@EE=FFGFFC9FCCEFFC7CCFE>EE#C>C?@C5ECCF=CGFGEGGGGFE4CGF*/#<>@C08@<FFC8CCE:>C;E>A>@=3:524?FDCDCC@6,,=CC4@E8BD<FGGGGFC?FFFFECGGGC@F@>5GEFEC5,?C5@,C,DA,A8DDFFEF9FGFBC4FA++ECDFCFGFGGGGGGGFAGGGGCGFCCFGFBFF<,E<CFE:7FGFEFCFFE<EFFFEGGEFGGFF9GGGGGCCCCC
@s101 48
TGAGGAATATTGGTCAATGGACGCAAGTCTGAACCAGCCATGCCGCGTGCAGGATGACGGCTCTATGAGTTGTAAACTGCTTTTGTACGAGGGTAAACGCAGATACGTGTATCTGTCTGAAAGTATCGTACGAATAAGGATAGGCTAACTCCGTGACAGCAGCCGCGGTAATACGGAGGATCCAAGCGTTATCCGGATTGATTGGGTTGAAAGGGTGCGTAGGCGGTTTGATAAGTTAGAGGTGAAAGTTCGGGGCTCAACCCTGAACGTTCCTCTAATACTGTTGAGCTAGAGAGTAGTTGCGGTAGGCGGAATGTATGGTGTAGCGGTGAAATGCTTAGAGATCATACAGAACACCGATTGCGAAGGCAGCTTACCAAACTATATCTGACGTTGAGGCACGAAAGCGTGGGGAGCAAACAGGATTAGATACCCT
+
<FGGGGGGGGGGGGGGGGFGGGCFEGGGGCGFGGGGGGGGACFFGGGDGEGFGGCFFEFDFCFFDEDE96,C?AFFEFCCFACEFFEGFGE4:+BEFGGGGD+?,F+C?AF5CC,CBFEFFFFCDD9@F>AFFGFECFFF,,3FFF8=F,C,>F73=<BCD,<F+::C*@FFGGGECCGE7,2@<<=FFGEGF9C8CAF(63,?::3>.CC993<>:6>=29/*,;/EC@;:;CFB,7ACGFCCFC@$6=A@/EC=$GGFF<FGFBE=6,,:9E9=@=+?FFF?F<CG=E9FFGFE=,>>6+>BBCCGGFEDD9FF9DDEDGGE>GDGGGGFFFFD;AECGEE;FDFCEECGFFCC7FGGGFGGFF<FFEGGFGGGGGFAGDFGGGGGGFDGGFFEGGGCGEFFFCEGGGGGFFGGFFEEFGGGGGGGGGGCCCCC
@s101 49
TGAGGAATATTGGTCAATGGGCGAGAGCCTGAACCAGCCAAGTAGCGTGCAGGATGACGGCCCTATGGGTTGTAAACTGCTTTTATAAGGGAATAAAGTGAGCCTCGTGAGGCTTTTTGCATGTACCTTATGAATAAGGACCGGCTAATTCCGTGCCAGCAGCCGCGGTACTACGGAAGGTCCGGGCGTTATCCGGATTTATTGGGTTTAAAGGGAGCGTAGGCCGGAGATTAAGCGTGTTGTGAAATGTAGATGATCAACATCTGCACTGCAGCGCGAACTGGTTTCCTTGAGTACGCACAAAGTGGGCGGAATGCGTGGTGTAGCGGTGAAATGCTTAGATATCACGAAGAACTCCGATTGCGAAGGCAGTTCACTGGAGCGCAACTGACGCTGAAGCTCGAAAGTGCGGGTATCGAACAGGATTAGATACCCT
+
EFGGGGGGGDEFGGGFFFGGGGGGEFGG<FEGGGFGGGGFGGGGGFFFGGGGGGFGGGGGGGGFGEEGGGGGGGGGGAFFFFCGGGGAFFGCFFGFFFFG9FGGGGDFFE=?4?BECFGGG9FFGFFA@EAFGC=AFFGFB>FGGG7D99BFFDFGD9F78FCGGGCE>G#9FFGGD>CF:DFG>FGE@7E>CCFG/EF?;GGGFGF3<.>,/=;683C::45?<:CFG@9F><EAF*DFFGFD;AF@F=7<<;@#,::FEAFFCGFAF?GFG@B88;@=8=83,<B,=CFGD@CB6E8F9<9GGGEGCFEE>>>+EF7FGFEEFGCCFGGFFCGGDGFDFE?8CGGGFFGFFGGGGFGDFGEGGE,AG@FE99FEEEBDFF@F,GFCGGGGDFGGGGGFFEGGFEC+GGGGGGGGGGGFGGGGGGGGGCFCCCCC
@s101 50
TGGGGAATATTGCACAATGGAGGAAACTCTGATGCAGCGACGCCGCGTGAAGGATGAAGTATTTCGGTATGTAAACTTCTATCAGCAGGGAAGAAAATGACGGTACCTGACTAAGAAGCCCCGGCTAACTACGTGCCAGCAGCCGCGGTAATACGTAGGGGGCAAGCGTTATCCGGATTTACTGGGTGTAGAGGGAGCGTAGACGGAACGGCAAGTTTGAAGTGAAATACCCGGGCTTAACTCGGGAACTGCTTTGAAAACTGTCGGTCTGGAGTGTCGGAGAGGTAAGTGGAATTCCTGGTGTAGTAGTGAAATGCGTAGATATCAGGAAGAACACCGGAGGCGAAGGCGGCTTACTGGACGATAACTGACGTTGAGGCTCGAAAGCGTGGGGAGCAAACAGGATTAGATACCCT
+
F@EFGFGGGGGGGGGC@FGGGGGGGGGGDFGGGGGGGGGGGGGGGGG@FGFCFGGF@FDFGGGGGG:C@C,?,CDEGGGFF9CFGGGGFG@EFGGGFF<FFECFGGGGFGGGGGCG9EFEGGCFGGGFC9FFCF@DGGGGGGFGC+@F5C:F=D:FCFCFGGF7:CEC*<BGFFGGGCCFGG79F?E=):;CF2DCG5>1.3CDCC<DC>8C6<<AACFD8.=985C:1CEB>;E#/2EFC@DE9G<@.+>:/<@=,,9D0+7CCFF?=8,6<EEFEE8CFED8?=E5A,B@,DE>>A8:F:=FFGGFFFGGECGGGGGFFAGDFGGGGGDFEEGGGGF@,FECGGGGGGGGFGGFC,BDGGGGGGGGECF7GCGGGGGFGGGDB,GGGGGGGGGGGGGGGGGGGGGGGGFCCCCC
@s101 51
TGGGGAATATTGCACAATGGAGGAAACTCTGATGCAGCGACGCCGCGTGAAGGATGAAGGATTTCGGTATGTAAACTTCTATCAGCAGGGAAGAAAATGACGGTACCTGACTAAGAAGCCCCGGCTAACTACGTGCCAGCAGCCGCGGTAATACGTAGGGGGCAAGCGTTATCCGGATTTACTGGGTGTAGAGGGAGCGGAGACGGAACGGCAAGTTTGAAGTGAAATACCCGGGCTTAACTCGGGAACTGCGTTGAAAACTGTCGGTCTAGAGTGTCGGAGAGGTAAGTGGAATTCCTGGTGTAGTAGTGAAATGCGTAGATATCAGGAAGAACACCGGAGGCGAAGGCGGCTTACTGGACGATAACTGACGTTGAGGCTCGAAAGCGTGGGGAGCAAACAGGATTAGATACCCT
+
ACC@EE8EFGCGGGGGGGFGGGDEGGGGGGFFEEFGGGDEFGGGCED@FEFEFCFGCGG,EC:CF8CFFFGGFGFEFGGCF99<FFGF=F=FFFFGFGGGGGGGFGG9CF8FEFGFGGFF==FGG7FEGGDD+BBFGGD@GC<>BCE:FEGC9FF:,,:F:@CECC*<FF:8F+*1=<BFFFGCF7;E?9C9:F33:-:*97C:<C7/?8:69F2/D6FFFFF49<2/<GCEF@BCEA<@<+EFFBBFFC@07C;C68+=6+@+FEACA?9GBC=8+CEEFGGGGFGCEFFCD@,8E<>,DE@;*E;EFCGFGEEEGFFDGGFE?E<GGGFECB>6+@FFEGGDGF:FCCF9GGF@GGEGGGGGGGFCGFDEFE@FGGGGFFGFGGGGGFFGGFGGFDEAFEEGGGDGGGFBCCCC
@s101 52
TGAGGAATATTGGTCAATGGGCGAGAGCCTGAACCAGCCAAGTAGCGTGAAGGATGAAGGTCCTACGGATTGTAAACTTCTTTTATACGGGAATAACGTTTCCTACGTGTAGGATTTTGTATGTACCGTATGAATAAGCATCGGCTAACTCCGTGCCAGCAGCCGCGGTAATACGGAGGATGCGAGCGTTATCCGGATTTATTGGGTGTAACGGGAGCGCAGACGGGAGATTAAGGCAGTTGTGAAAGTGTGCGGCTCAACCGTAAAAGTGCAGGTGATACTGGTTTCCTTGAGTGCAGTTGAGGCAGGCGGAATTCGTGGTGCAGCGGTGAAATGCTTAGATATCACGAAGAACCCCGATTGCGAAGGCAGCTTGCTAAACTGTAACTGACGTTCATGCTCGAAAGTGTGGGTATCAAACAGGATTAGATACCCT
+
DGFGGG@FGFC9FFGFFDDGGGGGGGGGFFFGGG@FEFDFGGGDFCE:@CFGGG<FDDEFFEEFAFFGFGDF<,CFEFGC,CE<FFCFGG:=BEED,@FFGGGGFGGGGCFEFG9E5<BF9?AFF9ACDFCCFGG9EGGG95@7+68=F,AB:6+@=E8+@>=BEECCF7+@,,*33*:B:,5115*>***6?CE=*4<AF1@C<C7%CFA%;4*2C>>-<4#/F7F*@7:C>GD#<=9,<FC@,,,A77GECGFDCFB,=:D,9@3F,GADA,,@,6++6,GGGFDFE8EA1,,A,FGECGCFFFGGGGEBFCGEEDEEAAC65GGGEECGGGFGGGGGFFCGFDEGGFGCGEGDEGGGDGGD:<FF8GGF8FGGFECGGGGGGGFGEGGGGGGGGGGFGGGFEFGGGGGDGGGGGGGFFCGGCCGGFFFCCCCC
@s101 53
TGAGGAATATTGGTCAATGGACGAGAGTCTGAACCAGCCAAGTAGCGTGCAGGAAGACGGCCCTATGGGTTGTAAACTGCTTTTATAGGGGGAGAAAGTGTGCCACGTGTGGCATATTGCAGGTACCCTATGAATAAGGACCGGCTAACTCCGTGCCAGCAGCCGCGGTACTACGGAGGATTCAAGCGTTATCCGGATTTATTGGGTTTAAAGGGGGCGTAGGCGGTTTGATAAGTTAGAGGTGAAACCCCGGGGCTTAACTCCGGAACTGCCTCTAATACTGTTAGACTAGAGAGTAGTTGCGGTAGGCGGAATGTATGGTGTAGCGGTGAAATGCTTAGAGATCATACAGAACACCGATTGCGAAGGCAGCTTACCAAACTATATCTGACGTTGAGGCACGAAAGCGTGGGGAGCAAACAGGATTAGATACCCT
+
EGFFGFGGGGGGGGGGFCFG9FGGGEEFFFDGGGFGFGGGGGFFFGG@FFGGGGGGFGEGGGEGGFFFD,BFGGCFGFGGCFFFGGFGGGDGE+=8BFFFGGFF9F@F@<DGFGGGGADF,=EA,?AFC8AD9DFGFFGFFDGEGGGDD==DEFCF7F<<FC?<BEGD>:1,<28BGGGEGF,,@39<:<C8?FCE*7C@72FEFC:F9FCGG97#16:0788*>DA2'/@.@FF:@7F?GFD6C::(C9ECF@GFCGF>FFEGGDFF3@4*9C,FBE=68GGGGGF<AAFF;GGGGGGGEGGGGDGGECACEB9CCC@4A:>C>FECDFACEFFFEFFEGFGGGGCFFEFGGGGGGGGFCFGGGGGGGFGGE9GGGGGGGGGGGFGEFFGCGGFFFGGFFCGFFGGGGGGFGGGFGFEFEEEEGFGGGGGCCCCC
@s101 54
TGAGGAATATTGGTCAATGGGCGAGAGCCTGAACCAGCCAAGTAGCGTGCAGGATGACGGCCCTATGGGTTGTAAACTGCTTTTATAAGGGAATAAAGTGAGCCTCGTGAGGCTTTTTGCATGTACCTTATGAATAAGGACCGGCTAATTCCGTGCCAGCAGCCGCGGTAATACGGAAGGTCCGGGCGTTATCCGGCTTTATTGGGTTTAAAGGGAGCGTAGGCCGGAGATTAAGCGTGTTGTGAAATGTAGACGCTCAACGTCTGCACTGCAGCGCGAACGGGTTTCCTGGGGTACGCACAAAGTGGGCGGAATTCGTGGTGTTGCGGTGAAATGCTTAGATATCACGAAGAACTCCGATTGCGAAGGCAGCTCACTGGAGCGCAACTGACGCTGAAGCTCGAAAGTGCGGGTATCGAACAGGATTAGATACCCT
+
AFGGGGGGGGGGGGGGGGFFFGGGGGGGGGGGGGGGGGFEFGGGGGGGGGGGGGGGGGGGGEGFGFFFGGGDGFCFGFFGFFFGGFGGGGG<FGGGGFEFGFFG8FEGGA@F<C@FGDDGGGGE9FGGGGGGGGGGGGGGGGGGEGGG<FGGGFCGGGFFG7CCCEGGGGEFFGGGG*<FFF,:FFDCFDCCCGGG/:=C>D@F,<<7FC:?EC5>E9<11>823DG4EE71,<A5G061C5:500<9@9#>>;@;>GCF>GFCF;:D8,>?>>6@+8+0+8GFBB+3@3+A5:=BCFGGGEGCGGFFDEC@+,EECB+==A6+)CCFGFE,GEE9,FC39,,,,DGGGGFGFEGDFGFCGGFFFEAGFFGGFGGFFAGGGECGFAGGFFBFDAFGGGGFEEGFEFCGFCEFEF9GGFGFGGGGGGFEEGGCCCCC
@s101 55
TGAGGAATATTGGTCAATGGACGAGAGTCTGAACCAGCCGAGTAGCGTGCAGGATGACTGCCCTATGGGTTGTAAACTTCTTTTATATGGGAATAAAGTTTTCCACGTGTGGATTTTTGTATGTACCATATGAATAAGGATCGGCTAACTCCGTGCCAGCAGCCGCGGTAATACGGAAGGACCGAGCGTTATCCGGATTTATTGGGTTTAAAGGGAGCGTAGGCGGTCAGTTAAGGCAGTTGGGAAAGTTTGAGGCTCAACCGTAAAATTGCAGTTGATACTGGCTGTCTTGAGTACAGTAGAGGTGGGCGGAATTCGTGGTGTAGCGGTGAAATGCTTAGATATCACGAAGAACTCCGATTGCGAAGGCAGCTCACTGGACTGCAACTGACACTGATGCTCGAAAGTGTGGGTATCGAACAGGATTAGATACCCT
+
FGGGGGGGGGFGGGGGGGGGGGGGGGGCFGGGGGGGGGG+FFDGGGGGG,CFFGGGGG<F8FGGGGGGGGGCFGGGGG9FFFFGFGFC?F?EFGG?FFGC,CECEFGFGFFG<,B=FFE4:EFGGGGFGGGGGCEEFGCD,AFGGGGF,CAFFF7C>FFGFFGFGGC7B:FGCC@:73@*,7@>*>>FGGGGFCBCECEFFG<CC7F@</<EGFE:E;D86;=*85#$;CD>:EC(,'@@#<*FCGC?67,D,=>1EGFFG>F@,,9CFFF:F=,,,,9==FB<<FB<EECC*GGFE,;,9?>7GGGGECGGFEEGGFEAGFEEAFGGCGFGGGGGGGFFF;,EEGGGGFDFEGGF@GGGGF7GGGGGGGGGGGGFFGFFE,FFEFGFFC<C6FFFCGGFFGGFEFF@FCGGGFGDC9GGGGGFB9GFFEDCCC<C
@s101 56
TGGGGAATATTGCACAATGGGCGCAAGCCTGATGCAGCCATGCCGCGTGTATGAAGAAGGCCTTCGGGTTGTAAAGTACTTTCAGCGGGGAGGAAGGGAGTAAAGTTAATACCTTTGCTCATTGACGTTACCCGCAGAAGAAGCACCGGCTAACTCCGTGCCAGCAGCCGCGGTAATACGGAGGGTGCAAGCGTTAATCGGAATTACTGGGCGTAAAGCGCACGCAGGCGGTTTGTTAAGTCAGATGTGAAATCCCCGGGCTCAACCTGGGAACTGCATCTGATACTGGCAAGCTTGAGTCTCGTAGAGGGGGGTAGAATTCCAGGTGTAGCGGTGAAATGCGTAGAGATCTGGAGGAATACCGGTGGCGAAGGCGGCCCCCTGGACGAAGACTGACGCTCAGGTGCGAAAGCGTGGGGAGCAAACAGGATTAGATACCCT
+
9CFFGEGGGGF,FGFGGEC@EFCGGGGGGCFGGFFGGGGFGECEEGG@FGGGGGGA?CCCFGG8FFEGGGGGACFG,CEFFFCFGGGGGGGGDGCC>ECFCFGGGGGGGGFGGG<EG,BBDCDB<FBF<8@<<FEEEGGGGG,8DCCEECFCE<FGF*1@EGFGGFFG7FGDGG7CCFGFF>C:FFCDF79C>EE>AF7E<*;@CFG?F62;7;:>F9C>2B5DFFE551>8>FGFFFG<:CBCGF@7<@4C:GECCBFGEGEFEFF30=;D@2CF5GGGFEAGGGGFC7FGF6GFFD@+76GGGG@+EC8GEF=A4,,FFGGGGFE885GGFFGFF7GGGFB:+FDE9FDGFFGFFFFEF@EFEF@C7FFGGGGGGGGGGEFEGGGGGGFEGGGGGGFGFFGGGFCGGGFFDGGGGGFFFGDFFCCGGGGGGGGGCCC9C
@s101 57
TGAGGAATATTGGTCAATGGACGAGAGTCTGAACCAGCCAAGTAGCGTGCAGGATGATGGCCCTATGGGTTGTAAACTGCTTTTATGTGGGAATAAAGTGAGCGACGTGTCCCTTTTTGTAGGTACCACATGAATAAGGACCGGCTAATTCCGTGCCAGCAGCCGCGGTAATACGGAAGGTCCGGGCTTGCTCCGGATTTATTGGGTTTAAAGGGAGCGTAGTCCGTCTTTTAAGCGTGTTGTGAAATACTGTCGCTCAACGACAGAGGTGAAGCGCGAACTGGGGTACTTGAGTGCGCGGAATGCAGGCGGAATTCGTCGTGTAGCGGTGAAATGCTTAGATATGACGAAGAACTCCGATTGCGAAGGCAGCTTGCAGTAGCGTAACTGACGCTGAAGCTCGAAAGTGCGGGTATCGAACAGGATTAGATACCCT
+
@8FFDFGFGGA@@FFCFFACCEGFGGGEFFGGGGGGGGGGGGGGCFGC:EDFF7BAFFFGFFF@ECFFFGGGGFDEFDDFG,C,@FFFC9FC=FCA?F:FEEDEGEFFGGGFGGAEGGGFD9EFCFCABE<FGFGCF,==EC>FGGGGFFGGGGFG?F8CFF7FGCC>C:7DF9>B:6>CC,<:<<#'<$3'CF@=CCFCFA#??8FCEE9EC:F):4F;>:*DGFCFFF?F:*C@ECF9CFC@C:@=>FEEFC@,58*@*F@6F>99FD@*F<B>6D??DED89,,8,8F88@+>8+48,,CDF6GGGGDAD,7GGGGCFFEEAFCGGGGFAFECCFFE@4<FFGGGEFF<CB+,BCGGFEEFFFEFGGGGFFGGAEGDGGGGFGFGEF@GGGGFGGGGGGGGGGGGGGGGGGFGGGGEFFEE9GGGGFGCCCCC
@s101 58
TGAGGAATATTGGTCAATGGGCGAGAGCCTGAACCAGCCAAGTAGCGTGCAGGATGACGGCCCTATGGGTTGTAAACTGCTTTTATAAGGGAATAAAGTGAGTCTCGTGAGACTTTTTGCATGTACCTTATGAATAAGGACCGGCTAATTCCGTGCCAGCAGCCGCGGTAATACGGAAGGTCCGGGCGTTATCCGGATTTATTGGGTTTAAAGGGAGCGTAGGCCGGGGATTAAGCGTGTGGGTAAATGTAGTGGCGCAACCTCTGCACTGCAGCGCGAACTGGTCTTCTTGAGTACGCACAACGTGGGCGGAATTCGTGGTGGAGCGGTGAGATGCTTAGATATCACGAAGAACTCCGATTGCGAAGGCAGCTCACGGGAGCGCAACTGACGCTGAAGCTCGAAAGTGCGGGTATCGAACAGGATTAGATACCCT
+
<F9FEFGGGGGGGGGGGCG,FGEEGGGGGGGGGGFGGGFFGGEGECGFGDGEGGGGGGEFGGGGGGDAFEFFEGGFGGGGGFGGGGGFGFFGECBAF,@FFGGGGGGGGGDGGGCGGGGGGGGGGGGDFFGAEFGGGGGGGDFGCCEEFEFGGFFGGGF78F,FEEGEFCFAGGGGCB**?;>7BEEF<C*;BA5859CF78C/<C24EG$;??7:E6EFB;86-:E$EGFB@?FFFDC2#C#,FCE=FFDC>?F*,FGFECE5+42<F<CDEDGFC?:41FF>:DGFF>GGDFEBA,GGEF?CGGGFFGFGGGEECGGFFE6+:46>A;<C5?<@;C<9E8B:FC<@FFAECFCEGGGEGGFGGGGGGGFGGGGGGGGGGGGGFCFGGF@FGGGGGFEFGEFGGGGGEEFGGGGGCGGGGGGGGGFGGGGCCCCC
@s101 59
TGAGGAATATTGGTCAATGGGCGCGAGCCTGAACCAGCCAAGTCGCGTGAGGGAAGAATGGTCCATGGCCTGTAAACCTCTTTTGTCAAGGAAGAATAGACGGCACGCGTGCTGTTTTGCCAGTACTTGACGAATAAGCATCGGCTAACTCCGTGCCAGCAGCCGCGGTAATACGGGGGATGCGAGCGTTATCCGGATTTATTGGGTTTAAAGGGCGCGTAGGCGGGACGCCAAGTCAGCGGGAAAAGACTGCAGCTAAACTGTAGCACGCCGTTGATACTGGCGCCCTCGAGACGGGACGAGGGAGGCGGAACAAGTGAAGTAGCGGTGAAATGCTTAGATATCACTTGGAACCCCGATAGCGAAGGCAGCTTCCCAGGCTCGATCTGACGCTGATGCGCGAGAGCGTGGGTAGCGAACAGGATTAGATACCCT
+
GGGFGGCFFAEEGGGGGGFFGGGGGGGGGGGGGGFGFGFFGGDGGGGGGGGGGGGCEFGDEFFCGGEFGGGDAFE,ECFFE,CFGGCFFFD@FDFB?FGGGGGGGEDE:FCFGGFBFGF?F,8:EDAFGGGGGGGFGGGFFCCEGF7FFGGFGGGGG<:FFDCFGGGEGDCGCGFGED7<FE7CCCEC:<;8<CE55CCC:C@EFG:E5EGGGCE9:=5/--;CC@>;5C=8C<;49=0AE?,:CCGF<??ED@;;:<,F@FGF8EC>AEE?<?;E6#<<CDFFECDECGGD>@+=+C@DGGGGE:GFEC>GFFFGGGGGCE@BGC9FGGFFGCGDEFD?;FCCFGGGF8GEGFCGGGDEGGGGGGGGGGGGGGGGGGGGGGGDGGGGGFDGGGGGGGGGGGGGFGGGGGGGGGGGGGGGGGGGGGGGGFCCCCC
@s101 60
TGAGGAATATTGGTCAATGGGCGGAAGCCTGAACCAGCCAAGTAGCGTGCAGGATGACGGCCCTATGGGTTGTAAACTGCTTTTATGCGGGGATAAAGTGGGCCACGCGTGGTCTTTTGCAGGTACCGCATGAATAAGGACCGGCTAATTCCGTGCCAGCAGCCGCGGTAATACGGAAGGTCCGGGCGTTATCCGGATTTATTGGGGTTAAAGGGAGCGCAGGCCGCCGGGCAAGCGTGTTGTGAAATGCAGTCGCTCAACGTCTGCACTGCAGCGCGAACTGCCCAGCTTGAGTGCGCGCAACGTTGGCGGAATTCGCCGTGTAGCGGTGAAATGCTTAGATATGGCGAAGAACTCCGATTGCGAAGGCAGCTGACGGGTGCGTAACTGACGCTCGTGCTCGAAAGTGCGGGTATCAAACAGGATTAGATACCCT
+
FFFGGGGGGGGGGGGECEFFGGGGGGGGGGGGGGGGGGGGGGGGGGGGGGGGGGGGGGGGGGEDGGGGGGGGGGGGGGGGGGGGGG9?FGGEGGGGGGGGGGFGEGGGGFFEECGGGGGGGFGCGGGGDG><FGGGGGGFGFGGGDCEGGGGGGGGF@GG:FCGGDFGGGGFGCFEG7CFGFGGGGCGGGGGCG>C*:CFD7CG8F#;E?FGGEGF>6E@?CED@F;)<C<5:8FBGFFCCC>ECGFFFF5:4CGFCDGFCCF?C8FFG;F>FB-GEE#:*@<#CF,@<>A<5GEC>7EFGGFEFC+GGDGFF8E@7@++FEE>=ECFFFE,E?,E@9FD@,C,B,GGGGFFFFB@FGF7GGGGGGGGEGFFCC@FCGGGDGGGGGGGGGGDGGFBACGGFGGGGGFDGGDFFFFGEFGFGGGGGGGGGGF<CCCC
@s101 61
TGAGGAATATTGGTCAATGGACGCAAGTCTGAGCCAGCCATGCCGCGTGCAGGATGACGGCTCTATGAGTTGTAAACTGCTTTTGTACGAGGGTAAACGCAGATACGTGTATCTGTCTGAAAGTATCGTACGAATAAGGATCGGCTAACTCCGTGCCAGCAGCCGCGGTAACACGGAGGATTCAAGCGTTATCCGGATTTATTGGGTTTAAAGGGTGCGTAGGCGGTGTGATAAGTTAGAGGTGAAATCCCGGGGCTTAACTCCGGAACTGCCTCTAATACTGTTAGACTAGAGAGTAGTTGCGGTAGGCGGAATGTATGGTGTAGCGGTGAAATGCTTAGAGATCATACAGAACACCGATTGCGAAGGCAGCTTACCAAACTATATCTGACGTTGAGGCACGAAAGCGTGGGGAGCAAACAGGATTAGATACCCT
+
EGGGGGGGDGGGGGGE<FGGGGGGGGGGGGGGGGGGGGGGGGF<FGGGEGGFGGGGG<CGGDGGGGGDGGFEGGGGGGF9<FFGDGGGECEGGFFGGGGGGDCFFGGGGGFGF@?@FAFFGGFFGGGEEGGEGGGGGGGFFF7FG8@F8=DGC=FFFDCFG7C<7:FEGGGEAFEGC1>:2D:@FAF;,GDFGGGE-F=5CFGF>CC:FFEGGFFFE6?:A>GGFBC3AEGGEGG0<6FCGGC@?F97F<EDDDEDDCB3@CC>GFFEGE:09==;>=FD>DFAFCGGFF=D7E@<8GGGGGGGBA+CGGGE@CFDFAGGFFEE9GEECEGFDGGGGFGFGGGGGGGGGGGFEGGECGGGGGGGGE@FEFFFF9GFCCFGGGGGGGFGGGGGGGGFFDGGFGGFGGGGGGGGGGFFGGGGGGGGGGGGGFFCCCCC
@s101 62
TGAGGAATATTGGTCAATGGACGAGAGTCTGAACCAGCCAAGTAGCGTGCAGGATGACGGCCCTATGGGTTGTAAACTGCTTTTATAGGGGGATAAAGTGTGTCACGTGTGGCATATTGCAGGTACCCTATGAATAAGGACCGGCTAATTCCGTGCCAGCAGCCGAGGTAATACGGAAGGTCCGGGCGTTAACCGGATTTATTGGGTTTACAGGGAGCGTAGGCCGGAGATTAAGCGTGTGGTGAAATGTAGACGCTCAACGTCTGCACTGTAGCGCGAACGTGTTTCCTTGAGTACGCACAAAGTGGGCGGAAGTCGTGGTGTAGCGGTGAAATGCTTAGATATCACGAAGAACTCCGATTGCGAAGGCAGCTCACTGGAGCGCAACTGACGCTGAAGCTCGAAAGTGCGGGTATCGAACAGGATTAGATACCCT
+
FGF@CFGGGA9,<FGGFCFFFGCEEFEFECFEGGGFFFF@FG9EFGE@CGFFFFGGGGCCC7F@DFGGFFFE:<CACCDC?,C<E<EF,<>+++:EF<,,CEBFGFEFGGGG+BF??FFFFGCFFEFGFFGGDEG9BFC=BDG7B++BD=FDD3><EAFF<FF,+5@BF>;<3,*8>F>7F,?<*<==FCC*5?*=5:1C@+?FFF<<=4;;7+#623:6:.><<<E)C=;<<<78>*:B8,=2,,22CFC>*CCC8<F3CF@7@3,8,,5*DGEGGD8A+,,A<,AD,,EEDGEBCD@FDE9FCGGDEEFD8>+@@CGGFFEEAFCE@,?A,<CGGGFFEAFFFC,=ADFFEFCC@GGGGGGFGGGGGGGFFFGFEAGGCEEGCFCEGFBFE9GGDGGFFFFECEGEDGFEDGFFGGF@ECGFFCFCGGFCCB@C
@s101 63
TGGGGAATATTGCACAATGGGGGAAACCCTGATGCAGCGACGCCGCGTGAAGGAAGAAGTATCTCGGTATGTAAAGCTCTATCAGCAGGGAAGATAATGACGGTACCTGACTAAGAAGCACCGGCTAAATACGTGCCAGCAGCCGCGGTAATACGTATGGTGCAAGCGTTATCCGGATTTACTGGGTGTAAAGGGAGCGCAGGCGGTGCGGCAAGTCTGATGTGAAAGCCCGGGGCTCAACCCCGGTACTGCATTGGAAACTGTCGTACTAGAGTGTCGGAGGGGTAAGCGGAATTCCTAGTGTAGCGGTGAAATGCGTAGATATTAGGAGGAACACCAGTGGCGAAGGCGGCTTACTGGACGATAACTGACGCTGAGGCTCGAAAGCGTGGGGAGCAAACAGGATTAGATACCCT
+
DFGGGGGFGGC<FGGGGGGGFFGGGGGGGGGGGGGGGGGGFFGGGGGFCGGGGGGGFGGFGGGGGGF?FGGGGDFFFFGGGC-FFGGGFGGFGGGGGGGGGGGGGGGGGGGGGGFDGGGGGGEGGFGGGGFGGGFGGGG7<BEEEGGCGCGGGFGGGDECEAFFFGC7F7<:C@C;73:FFGGGFGCF>FGE2FFCED:*5C:GFGDGGFGFEGD@FGGGFGGGE;6GGCA:GGGGD>3CFC7EFGGFFFBFGAGFACC?GGGGGGFE8GFFD><F<EGGGGGFGGGCB,FD8FB>@E8EGFCBAGGGGFFF=,DEFEAFGEFDGGGGFGGFCFFECDGF@GEFFGEGGGGGGGGGGGGGGGGGGGFGGGEEFGGFEGGFGDGGGFGDGGGFFDGGGFE<GGGGGGGGFFGCCCCC
@s101 64
TGGGGAATATTGCACAATGGGGGAAACCCTGATGCAGCGACGCCGCGTGGAGGAAGAAGGTCTTCGGATTGTAAACTCCTGTTGTTGAGGAAGATAATGACGGTACTCAACAAGGAAGTGACGGCTAACTACGTGCCAGCAGCCGCGGTCAAAAGTAGGTCACAAGCGTTGTCCGGAATTACTGGGTGTAAAGGGAGCGCAGGCGGGAAGACAAGTTGGAAGTGATATCCATGGGCTCAACCCATGAACTGCTTTCAAAACTGTTTTTCTTGAGTGGGGCAGAGGTAGGCGGAATGCCCGGTGTAGCGGTGGAATGCGTAGATATCGGGAGGAACACCAGTGGCGAAGGCGGCCTACTGGGCACCAACTGACGCTGAGGCTCGAAAGTGTGGGTAGCAAACAGGATTAGATACCCT
+
FG8FEGGGGFGGGGGGGGGGGGGGGGGFGGGGGGGGGGGDEGGGGGEFGGC8FCGGGDDGFFAFCFGDEGGGGGGGAFGEFFGGGGGGFF8EA?,EFGCGFGFGGGCFFFFGFGGFGDGDFFG7EFGFGFDF+8,>CCFF8@,@BBC@<5>CC,3,,39,,?D,24<=F7**@,=4FEF</4#<FF?CFAB9;FECGGGGD5CEG;GDB27#'7EE;F>>+@;:@/3<:7F7FD@B:7GGGFFEAGGGGFD<=FC8;@=FDDCFFDB,,,D=5F@+,,EB9EE4A+EGGGEF=>@+8@7DE?ECAGGGGGGGGGGEDGF=<C:C@FCFGGGGDFFGFFFGGGGFFF7GCGFGGGGGGFDFFDC<GGFFCCB@E4FE8GGGGGGGGGGGGGGGEGGF@CFFFGGGGGGGGGF<CCCC
@s101 65
TGGGGAATATTGCACAATGGGGGAAACCCTGATGCAGCGACGCCGCGTGGAGGAAGAAGGTCTTCGGATTGTAAACTCCTGTTGTTGAGGAAGATAATGACGGTACTCAACAAGGAAGTGACGGCTAACTACGTGCCAGCAGCCGCGGTAAAACGTAGGTCACAAGCGTTGTCCGGAATTACTGGGTGTAAAGGGAGCGCAGGCGGGAAGACAAGTTGGAAGTGAGATCCATGGGCTCAACCCATGAACTGCTTTCAAAACTGTTTTTCTTGAGTAGTGCAGAGGTAGGCGGAATTCCCGGTGTAGCGGTGGAATGCGTAGATATCGGGAGGAACACCAGTGGCGAAGGCGGCCTACTGGGCACCAACTGACGCTGAGGCTCGAAAGTGTGGGTAGCAAACAGGATTAGATACCCT
+
FEFDGCFGGGGGGGGGGGGGFGGGEFGGGGGGGGGGGGD7CFGGEGGGGDGGGGGFFFD8EFFEFGCFGGGGGCEGG@FGGEAFCFCFGGGGGGGFGGGGFGGFGGFGGF8,FFGGGGFFGGE:C:FGGGGGDCFGGGGGFEEF78CC@F7,@,:FFGGFGGDCFEFCFG::C;8CGGF@FG?C4<78=:<?F=ECE@<FD7DDFEDC?4,2GGG?FGDBFFCCFCG?CFDGGGGGGGGGGFFFACFF9;B0GFGFGD?9GGGFD3GGGGGFFFD?GFFCCFDEGEGGGGFD@98+EGGFGEEGBGEGFGGGC:CGFGGGGCGGFGGFFFGFCF8GFFGGGGGGGDGGE@8FFGGGGGFGGGGGGGFFEFFGGFGFFGGGGFFGGGGGGGGGGGGGGGGFGGGGGGGGGGFBCCCC
@s101 66
TGAGGAATATTGGTCAATGGGCGGAAGCCTGAACCGGCCATGTAGCGTGCAGGACGACGGCCCTATGGGTTGTAAACTGCTTTTACGCGGGGATAAAGTGGGCCACGCGTGGCCTTTTGCAGGTACCGCATGAATAAGGACCGGCTAATTCCGTGCCCGCAGCCGCGGTAATACGGAAGGTCCGGGCGTTAACCGGATTTATTGGGTTTAAAGGGAGCGCAGGCCGCCGGGCAAGCGTGTGGTGAAATGCAGTCGCTCCACGTCTGCACTGCAGCGCGAACTGCCCAGCTTGAGTGCGCGCAACGTTGGCGGAATTCGCCGTGTAGCGGTGAAACGCTTAGATATGGCGAAGAACTTCGATTGCGAAGGCAGCTGACGGGTGCGTAACTGACGCTCGTGCGCGAAAGTGCGGGTATCGAACAGGATTAGATACCCT
+
<EAFFG8FFFGGGGGCCEEFCFEEEGGGGFFFGGGECGGCFEFGGGG@CGGGGGGGGG@CEEFFGGGGFGDGGGGGGGFFGEGGGGEGGGGGGGGGBDFGGGGFEGGGGCB:7FGFGGGGG,>FFGE>FCFGC@F,;C9F8FFGGGGGFG@FF,**<+<*CB:CC:?GE>8FCG>ECEC5EF68?85CEDG*<CE>5E;FDGC%2AE;F?E+20;&1-?@B;EDB3C9::CC*<GFGDFC#?@@+C<=F?GC:CFFFF%=42,1;FF8><@?CCEEB55*C>8*7A8EE:C:5C;<+87GFFD7F>7GFFE,6C@EGGGFFAB8)GEFD@GFGFCFGGGFE,GGGFGFFFCF<FEDD@FFCCFDFFDGGGGGEEEFGGFEFCCFCGGGGGGGGCGGGGGF7GGGGGGGF7GFGGGGGF@CGFGGFCGGGGGCCBCC
@s101 67
TGAGGAATATTGGTCAATGGGCGAGAGCCTGAACCAGCCAAGTAGCGTGCAGGAAGACGGCCCTATGGGTTGTAAACTGCTTTTATATGGGGATAAAGTGAGTTACGTGTAACTTATTGCAGGTACCATATGAATAAGGACCGGCTAATTCCGTGCCAGCAGCCGCGGTAATACGGAAGGTCCAGGCGTTATCCGGATTTATTGGGGTTAAAGGGAGCGTAGGCCGCCCCTTAAGCGTGTTGGGAAATGCCGCGGCTCAACCGTGGCACTGCAGCGCGAACTGGGGGCTTTAGTGCACGCAACGCAGGCGGAATTCGTGGTGGAGCGGTGAAATGCTTAGATATCACGAAGAACTCCGATTGCGAAGGCAGCTTGCGGGAGTGCGACTGACGCTGAAGCTCGAAGGTGCGGGTATCGAACAGGATTAGATACCCT
+
<FFGGG8FGFGGGFGGACEFGGGGDCFGGEGGDEFD@FADEGGGGGDCFG@FGFFF8EFEDBFFDFGEFGGGGGGGGFGGCEFGCGDFCE?F:+FGGGCFADGGGGGGFCFFFGGFGGGGGG,4,FGGGGCGFFFGFFGGGBBGDEC,@EDFEFFGEA8D<FC7++8*@C*@@C*@FEEC<DFFCFGD<FGGGGCE=:EGF@B,<=*=F*7<F.G=G;C>70C>DD950:?;<++-:5?C;F4113<@F?7F5EE8CCCCGFEFD;3,D,<31GC8:GDGEGFGGGDD><,FGGGGECEE?@4,D+?CDA9=DECGFDGF9++A@+9,,GFFFFDCGGFFGF8F=C<F<GGGGGDEGGGGGGGGECGFFFGGGDGGFGFGGGGGGGGGDGGGGFFGEGGGGGFGGEEECGGGGGGGGFFEDGGGGGGFGGCCCCC
@s101 68
TGAGGAATATTGGTCAATGGGCGAGAGCCTGAACCAGCCAAGTAGCGTGCAGGATGACGGCCCTATGGGTTGTAAACTGCTTTTATAAGGGAATAAAGTGAGTCTCGTGAGGCTTTTTGCATGTACCTTATGAATAAGGACCGGCTAATTCCGTGCCAGCAGCCGCGGTAATACGGAAGGTCCGGGCGTTATCCGGATTTATTGGGTTTAAAGGGAGCGTAGGCCGGAGATTAAGCGTGTTGTGAAATGTAGATGCTCAACATCTGCACTGCAGCGCGAACTGGTTTCCTTGGGTACGCACAAAGTGGGCGGAATTCGTGGTGTAGCGGTGAAATGCTTAGATATCACGAAGAACTCCGATTGCGAAGGCAGCTCACTGGAGCGCAACTGACGCTGAAGCTCGAAAGTGCGGGTATCGAACAGGATTAGATACCCT
+
AFEFGFGGGGGGGGGGGGFGFGGGGGGGGGGGGGGGGGDEGGGGGGGGGGFGGGGGFFEGGGGGGFGGFFCCGGGGGGGGG<EGGGGGGGGFGGFGGGGGGGEFFGGGFGGGGGGGDFDBFC9A<FGGGGFGGGGGGGGCCFCGGGGGGGGGGDDGGCGFGFDGGGGFGGGG9BCFEEE>;<FGG@G4C:@>CFFGFFGEFFGGGG#=@FG9?:F7B>GFF>GFC;E7CD>:<6C9FDFE630BA@:#G@<9:E@B=:F=AGGGGGGGGECECGGGEE9D=,CFFFFDD<GGFGGGGGGEFGGGGGGGGGGGGGGGGGGGFGGGAF@9GGGGFCGGGFGFE8GGFCEFFBFFGGEEGGGGGGGGGGGGGGGGGFGGGGGEGGGGGGGGGFCGGGGGGGGGGGGGFGGGGGGFGGGGGGGFGGGGGGGGEGGCCCCC
@s101 20692
TGAGGAATATTGGTCAATGGGCGGAAGCCTGAACCAGCCAAGTAGCGTGAGGGACGACTGCCCTATGGGTTGTAAACCTCTTTTATAAGGGAATAAAATACGGGACGTGTCCTGTTTTGCAGGTACCATATGAATAAGGACCGGCTAATTCCGTGCCAGCAGCCGCGGTAATACGGAAGGTCCAGGCGTTATCCGGATTTATTGGGTTTAAAGGGAGCGTAGGCCGCCCCTTAAGCGGGTTGTGAAATGCCGGGGCTCAACCGTGGCACTGCAGCGCGAACTGGGGGCTTGGGTGCACGCAACGCAGGCGGAATTCGTGGTGTAGCGGTGAAATGCTTAGATATCACGAAGAACTCCGATTGCGAAGGCAGCTCACTGGGGCGCAACTGACGCTGAAGCTCGAAAGCGCGGGTATCGAACAGGATTAGATACCCT
+
EFGGGGGGGDFFGGGGGGGABFGGDFGGGFGGGGGGGGGGGFGGGGGFCEFGGGGGDF7CGGGGGDGGDFCCFGFGFGGGGAFGGCGFGEGFGGGGGEGFDEFDGGCBFBFFGGGGGGGGFGGFFGFA,CFFGGGGGGFEEFB7FEEDCGGGCGGGGGFGFGFFCEGGGGGGGG7FGGGDCFGGCGGGGCGG9C:@EGGGFCFGFGEGGGGGDF8CE5C)7:8+2:9>EEF?7CF91&*F#F;GGG?>9C#<#8CC*:8?885;F@?3>;8*=:2835)<>BC<GGF@B@+*C+B+:C=>@8+4+DEB44,4=ECCF?FGF>65@:DCGF?,FC,=,C9:,,44:,F9CGF,?+B,BB8+B7:ECGGFEFGDGGGGGGGGGGGFGGGGGFGGGGGGGGGGGGGGGGFF7GGGGFGDGGFFGGGGFAGGEFBCCCC
@s101 70
TGAGGAATATTGGTCAATGGGCGAGAGCCTGAACCAGCCAAGTAGCGTGCAGGATGACGGCCCTATGGGTTGTAAACTGCTTTTATAAGGGAATAAAGTGGGGCTCGTGAGCTCCTTTGCATGTACCTTATGAATAAGGACCGGCTAATTCCGTGCCAGCAGCCGCGGTAATGCGGAAGGTCCGGGCGTTATCCGGATTTATTGGGTTTAAAGGGAGCGTAGGCCGCAGGTTAAGCGTGTTGTGAAATGTAGATGCTCAACATCTGCACTGCAGCGCGAACTGGTTTCCTTGAGTACGCACAAAGTGGGCGGAATTCGTGGTGTAGTGGTGAAATGCTTAGATATCACGAAGAACTCCGATTGCGAAGGCAGCTCACTGGAGCGCAACTGACGCTGAAGCTCGAAAGTGCGGGTATCGAACAGGATTAGATACCCT
+
GGGGF@FGFFE9FFGFGDFCFCFE@CFFFEEFFDGABFEFAE<FFGD6CFGGGGGGF,BFCEFFGGGFGECE,?CFFCGCFCF<B?,CAA9,9,:AF?5E9@CFGGGGDCGCDCFGGGGFGEAFFCEDFFGGGFFE?<CC@777@ECFG,@D>>7:FC<@B:@>:6:**35:@,>FECCD<;<BEGGEEF7*?FCE*/=FCC-ACB.#:C<?:3C@>-FB1/*9>5FGGGGFGFGDGGFBF@<CCFFCF$GGDFCDDGFF/C=EC?$GGG<*.@8=6CD==EGGGFFAD?9,5+=8+E85A?9,=+F?GGGEFF@DGFFGF=8DFGFCEDF=B<DFACF@EGFFCGGFFFFFFEGGDFGGGGEFFFDGEFGGGGGDGFGGGGGGGGFGGGGGGGGGGGGGGEGGFGGGGGGFGGGGGGGGGGGGGGGGGGGCCCCC
@s101 71
TGAGGAATATTGGTCAATGGACGCAAGTCTGAACCAGCCATGCCGCGTGCAGGCAGACGGCACTATGAGTTGTAAACTGCTTTTGTACGAGGGTAAACTCACCTACGTGTAGGTGACTGAAAGTATCGTACGAATAAGGATCGGCTAACTCCGTGCCAGAAGCCGCGGTAATACGGAGGATTCAAGCGTGATCCGGATTTATTGGGTTTAAAGGGTGCGTAGGCGGTTTGATAAGTTAGAGGTGAAATCCCGGGGCTTAACTCCGGAACTGCCTCTAATACTGTTAGACTAGAGAGTAGTTGCGGTAGGCGGAATGTATGGTGTAGCGGTGAAATGCTTAGAGATCATACAGAACACCGATTGCGAAGGCAGCTTACCAAACTATATCTGACGTTGAGGCACGAAAGCGTGGGGAGCAAACAGGATTAGATACCCT
+
<EFFGFGGGGGGFGF9F9FFFG7FGGG9C<CCFGGF?F=<FDFGGGGEEGGFG+BCAFGGG+FFFFFGGGFFFGGFGGGFAEFGGFDG<=@EFGF8CE,C,BFGGGGGCF<AAD@CFEF8FCE?,5F@8>DEC<,8DC9C<8CCEFGCD,DFCFFG7,7,,>CFE*>FGDGDF,DF**<<FF:C;,=C@2-=47:8AEF9C.FCF77==FGG<E6643C>??DGFD>DD<CD9FD>F=E9CFCCE<<6EEGC<C@9,F@FEDE4DD;FGFDFGGFF>EG<G6GFFECF@,EF;FAFD@+@>B6@DGGGGFF;@FFDFFGGGDDGBC=4FGFGGGFB>9,8F8GFGGFFFGGGGGGGGGGGGEGCFGFGEFAF?GGGGGGGGGGGGGFGGGFGGFFEFGEDFEGDGFGGGGGGEGGGGFFFFFGFB9GGGCEBCCCC
@s101 72
TGAGGAATATTGGTCAATGGACGAGAGTCTGAACCAGCCAAGTAGCGTGCAGGATGACGGCCCTATGGGTTGTAAACTGCTTTTATAAGGGAATAAAGTGAGTCTCGTGAGACTTTTTGCATGTACCTTATGAACAAGGACCGGCTAATTCCGTGCCAGCAGCCGCGGTAATACGGAAGGTCCGGGCGTTAACCGGCTTTATTGGGTTTAAAGGGAGCGTAGGCCGGAGATTAAGCGTGTTGTGCTATGTAGATGATCAACATCTGCACTGCAGCGTGAACTGATTTCCTTGAGTACGCACAAAGTGGGAGGAATTCGTGGTGTAGCGGTGAAATGCGTAGATATCACGAAGAACTCCTATTGCGAAGGCAGCTCACTGTAGCGCAACTGACGCTGAAGCTCGAAAGTGCGGGTATCGAACAGGATTAGATACCCT
+
AEGGDFGGGGGGGGGGGGGDGGGGGGGGGFCGGGGGGGGFFGFFFF>FGDFGGGDCFFFG@BF<F@EEFGGGEGGGFGGGFGFGGGGGGGGFFCEFGFGGGGGGGGGFGGGGGGGGFGGGGGGFGEF,CE<<FEFAE,:?AFCFEEGGE9DDG,<FGFFDFFGGD=CECFE7FCCFG@EEFFC7*>>G:=E*6?<B*2FCCFFCGDCEFGAE$:CFG'CB59E4EFC;@=3#33GAC;@?FGF8'#-E9FAG=6@,G9D==<FFGFGFGE>?7GGEF9??66C,FFA?FA<9DC=B4,GFE?EF=@+=<,?44,CGEF>9FFDEBEEAFGEDF??@4-56C8CGFCFGEFFFFEC6,?,CF=?,EEEFGFFCB@9GFDC7GGGGGGGGGFFFFCFE;7DGGGGFFEECGGGCECFFDGGEFCGGGGGGGFFCCCCC
@s101 73
TGAGGAATATTGGTCAATGGGCGAGAGCCTGAACCAGCCAAGTAGCGTGCAGGATGACGGCCCTATGGGTTGTAAACTGCTTTTATAGGGGAATAAAGTGAGCCACGTGTGGTTTTTTGCATGTACCCTATGAATAAGGACCGGCTAATTCCGTGCCAGCAGCCGCGGTAATACGGAAGGTCCGGGCGTTATCCGGATTTATTGGGTTTAAAGGGAGCGTAGGCCGGAGATTAAGCGTGTTGTGAAATGTAGATGCTCAACATCTGCACTGCAGCGCGAACTGGTTTCCTTGAGTACGCATAAAGTGGGCGGAATTCGTGGTGTAGCGGTGAAATGCTTAGATATCACGAAGAACTCCGATTGCGAAGGCAGCTCACTGGGGCGCAACTGACGCTGAAGCTCGAAAGCGCGGGTATCGAACAGGATTAGATACCCT
+
FGGGGGGGGGGGGGGGGGEFGGGGGGGGGGGFFGFEFGGGGFGCGGEEDGGGD@EGGGEGEEGFGGGGGGGGGGGGGGFFGGGGGGGGEF=CGGGGFFFGDFFFFGGGGFGC=FFGFGGGGGGGGFFGGDGGGG9@FDGGAFCGG@ECFGG9B,::FFF>>,3DCCFEFF7;;,*1*>>FC9B@C@5:<BC=2>::E5F::/?)6C?;48F513*.43?;<DDC<FG+GGGFEGGFGGGGFFCEC:@:F@,;,,C8AED@@3>7F@,GCFFACGEBB@2DFGFD8C8@@,FFDGGFGGGGGGGFGEFCF?GFEDB8EFD=FE@+5GGFFFAEEAGGGGGFFDCFGGGGFAFDGGGGGGGGGCCFGGGGF?GGGGFFGGCCGGGGFGGGGCCGGGFEE+GFFGFFGGGGGGGGGGGGGGFFFGGFDGFGGGGCCCBB
@s101 74
TGAGGAATATTGGTCAATGGGCGAGAGCCTGAGCCAGCCAAGTAGCGTGCAGGAAGACGGCCCTATGGGTTGTAAACTGCTTTTATAAGGGAATAAAGTGAGCCTCGTGAGGCTTTTTGCATGTACCTTATGAATAAGGACCGGCTAATTCCGCGCCAGCAGCCGCGGTAATACAGAAAGCCCAGGCGTTATCCGGATTTATTGGGTTTAAAGGGAGCGTAGGCCGTTTGGTAGGCGTGTTGTGAAATGTCGGGGCGCAACCTGGGCATTGCAGCGCGAACTGTCAGACTTGAGTGCGCGGGAAGTAGGCGGAATTCGTCGTGGAGCGGTGAGATGCTTAGATAGGACGAAGAACTCCGATTGCGAAGGCAGCCTGCTGTAGCGCAACTGACGCTGAAGCTCGAAAGCGTGGGTATCGAACAGGATTAGATACCCT
+
<FEGFDGGGFEEGGGGAECCFGGGGGGGEEGGGGGGGGFFC<FGGGEFGGGGGGGGGGGGGDG7FG9EDFGDECFGF?FFGCFGGF,CEFGEF8CBEFF9FGGGGGGGGGEEFGFGFGD@FCE9@F9,FEFGGFF=F9FFGC=@EE7=<E,=<BCFG7@<,D,@+8C<C7BEEGG@CF,8D7*::+AEGCCC;CC8CGGF>+>,,<*4F:F+<:C<86C>B098**2F>55F7+;.*7F?+=@9<<7CFF6B7CEB,CF>B:C@FCB;F@@*@@+C>@7=3?C,7,,<?B=D0F=@3DGFD<9AFC7GGFF=D=GCECBFA,@+>EEFGFE9GFAFFEE==,C@7GEFGGGGGFCDGGGGGGEGGFGFGGGGGGGGFDDGEEDGFGGGGGCGGGGFGGGGFGGGCDGGGGFEEECGGGFFGGGGGGGGFFECCCCC
@s101 75
TGAGGAATATTGGTCAATGGACGCAAGTCTGAACCAGCCATGCCGCGTGCAGGAAGACGGCTCTATGAGTTGTAAACTGCTTTTGTACGAGGGTAAACTCACCTACGTGTAGGTGACTGAAAGTATCGTACGAATAAGGCACGGCTAACTCCGTGCCAGCAGCCGCGGTAATACGGAGGATTCAAGCGTTATCCGGATTTATTGGGTTTAAAGGGTGCGTAGGCGGTTTGATAAGTTAGAGGTGAAATCCCGGGGCTTAACCCCGGAACTGCCTCTAAGACTGTTAGACTAGAGAGTAGTTGCGGTAGGCGGAATGTATGGTGTAGCGGTGAAATGCTTAGAGATCATACAGAACACCGATTGCGAAGGCAGCTCACTGGAGCGCAACTGACGCTGAAGCTCGAAAGTGCGGGTATCGAACAGGATTAGATACCCT
+
FGGGGGGGGGGDGGGGFGGGFFEGGFCFGFFGGGGFFFFGCFGGGGGEGFGGGFFFEFEGCFCGFEEFFGGGGGFFGGGF,CFGDGFGDFFGCEFCFGGGGGFGGGGGGGGGC?,<E9<FFG<FECE74@DF7FGGGFG,,:8:C@CFGGGGCG7FD<F<FCA,@8CEEEGCCFEGGGGGGEFG@<9C<F*;CFFC/E?>:CCC?/<<FGFGF92;E@C8?8E4<;#725:D<BCAD?FCGF;:4A=FGGEEDEFFA?GFECCCC,0GCEF:FFE9E3#3FD<F<,<FEF,?EFFGFGGDGEGGGGGGGFED@9F@EADAFFDGAGGGGFFCCE<GFFEFFFGGGGGGGGGGFEGGGGFFCGGFEFGGGGFGFGGGGGGGGGGGGGGGGGGGGF<GFGGGEGGGFGGDGGGGGGGFGGFFGFGF<CGGGGGCCCCC
@s101 76
TGGGGAATATTGCACAATGGGGGAAACCCTGATGCAGCGACGCCGCGTGGAGGAAGAAGGTCTTCGGATTGTAAACTCCTGTTGTTGAGGAAGATAATGACGGTACTCAACAAGGAAGTGACGGCTAACTACGTGCCAGCAGCCGCGGTGAAACGTCGGACACAAGCGTTGTCCGGAATTACTGGGTGTAAAGGGAGCGCAGGCGGGAAGACAAGTTGGAAGTGAAATCCATGGGCTCAACCCAGGAACTGCTTGCAAAACTGTTTTTCTTGAGTAGTGCAGAGGTAGGCGGAATTCCCGGTGTAGCGGTGGAATGCGTAGATATCGGGAGGAACACCAGTGGCGAAGGCGGCCTACTGGGCACCAACTGACGCTGAGGCTCGAAAGTGTGGGTAGCAAACAGGATTAGATACCCT
+
DEFDGGGGFGFDFCGGDGFFFGGGGGGGGGGGFFFGC<CGGGGGGGGFEEGGGGFFFGGGCF?DFGGCECEEGFFGGFG<<BFGFFGGGG@AFGGGFGGGGDGEGGGGGGGGGG@=FGGGGGGGG7FCFFGGGGGFGGF>,:@FGGGG7*>C93DFF7>FGGD7;CDFFF7C,C*44C:F?+<FEGCE?BFGFFF74:?C>/;CC:84::78>@CE,;C>?:C=2<,C@CFF<:EB@+@>7DCC#AGGG>F?FF#DDF?ED=+<A@GG=FGD+?FFGGGCGEDGFGDGGGFE==GEEC>GDEEC8BC@E@<ACFGEE?FEF=:F,GCFFFGFCGGFDEFFGGGFFGGGGGGGGGGGGGGGGGGGGGGGGECEF8GGFGFCFEGGGFGGGGGGGGGGGGGFGGGGGGGGF@FCCCCC
@s101 77
CGAGGAATATTGGTCAATGGGCGAGAGCCTGAACCAGCCAAGTAGCGTGCAGGATGACGGCCCTATGGGTTGTAAACTGCTTTTATACGGGGATAAAGTGAGCCACGTGTGGCTTATTGCAGGTACCGTATGAATAAGGACCGGCTAATTCAGTGCCAGCAGCAGCGGTAATACGGAAGGTCCGGGCGTTATCCGGATTTATTGGGTTTAAAGGGAGCGTAGGCCGTCTGTTAAGCGTGTTGTGAAATGTCGGGGCTCAACCTGGGCATTGCAGCGCGAACTGGCAGACTTGAGTGTACAGGAAGTAGGCGGAGTTCGTCGTGTAGCGGTGAAATGCTTAGATATGACGAAGAACTCCGATTGCGAAGGCAGCCTGCTGTAGTGCAACTGACGCTGAAGCTCGAAAGCGTGGGTATCGAACAGGATTAGATACCCT
+
GGGGGGGGGGGGGGF@EGFGGGGGGGGGGFGGGGFGGGF@FFFGGGGGGGGGGGG<AFGGFGGGG,<FGGEG@ECFFEFGC?DFGFFGGGDEGGGGFFFFGFGGEFCFGFFGFFGGGGDGGGGGFFGD<@DGGGGF>DEDFGGGCCEGGCG,EFFG=DFFC7C,@ECE<FGCFG7<FDCGGG@*<<:FC**32FCDEEG9+;CF>2:)8<CFGGD9DDEDF6CCF=>DGC)F9GG>GCC7<C>=FGGF=*C:DGGFCGF,<<GGF8-,:>7:GFEG6E9DFCGGFFFAGFEABGGFFGDGGFFEFEFCFC<E=+CE8FECECCC5GGGFGGGFFABGGGFGGGFBEEFGFGGGGEGGGGGGGFFC,,FCE8GGFGGGGGGGGGGGGGGGGGGGGGGGFGGGGGFEFGGFGGGGGGGGGGGGGGGGGGGGGGCCCCC
@s101 78
TGGGGAATATTGCACAATGGAGGAAACTCTGATGCAGCGACGCCGCGTGAAGGATGAAGTATTTCGGTATGTAAACTTCTATCAGCAGGGAAGAAAATGACGGTACCTGACTAAGAAGCCCCGGCTAACTACGTGCCAGCAGCCGCGGTAATACGTAGGGGGCAAGCGTTATCCGGATTTACTGGGTGTAAAGGGAGCGTAGACGGCACGGCAAGCCAGATGTGAAAGCCCGGGGCTCAACCCCTGGACGGCATTTGGAACTGGTGAGCGAGAGTGTCGGAGAGGCAAGTGGAATTCCTAGTGTAGCGGTGAAATGCGTAGATATCGGGAGGAACACCAGTGGCGAAGGCGGCCTACTGGGCACCAACTGACGCTGAGGCTCGAAAGTGTGGGTAGCAAACAGGATTAGATACCCT
+
CC<FG@FGGFFGGGGGGGGGFGGG8FGGGGGGG9EEFGCFEDFGDCC@FGGFFFGGCFFEF9,<EDF:DF@EFEGGGGGGGGGGGGGG?CFEEGGGGFGFGGDGGGGGGGFGGGGGFCFDFDGEC:BFFFFGCFFGGGFGGGGGGDGGGEDEEFGFF:FEGGGEGGGC<<7@FDEEFGGGGGG,::2FFCFCC,<=,5/:CCC1<C55CGE8=F:4,@77;B8:4*'EF::7FCE30++1F@@3+8B33,>;9B3D@866+@8,+3+F@,C8)FEEGGGF?FCB?,FEFFE@4,E@>B8,CECE87C=FEECGFFEGECGF@+C7GGGF@FFDFEEFGGGGGGGGGEGGGGFGGGGGFFFGGF8GGFC7GFGGGGGGGGDFGGGGFGGFFDFGGGFFGGFGGGGGGGGGGFCCCCC
@s101 79
TGGGGAATATTGCACAATGGGGGAAACCCTGATGCAGCGATGCCGCGTGGAGGAAGAAGGTCTTCGGATTGTAAACTCCTGTTGTTGAGGAAGATAATGACGGTACTCAACAAGGAAGTGACGGCTAACTACGTGCCAGCAGCCGCGGTAAAACGTAGGTCACAAGCGTTGTCCGGAATTACCGGGTGGAAAGGGAGCGCAGGCGGGAAGACAAGTTGGAAGTGAAATCTATGGGCTCAACCCATAAACTGCTTTCAAAACTGTTTTTCTTGAGTAGTGCAGAGGTAGGCGGAATTCCCGGTGTAGCGGTGGAATGCGTAGATATCGGGAGGAACACCAGTGGCGAAGGCGGCCTACTGGGCACCAACTGACGCTGAGGCTCGAAAGTGTGGGTAGCAAACAGGATTAGATACCCT
+
DEFGGGGGGGGGGGGGGGGFFEGGGGGGGFCFDGGGGGGGFGEGGGGFGGDGGGGGGGGFGGGFGFEFCEFFGGGGGGGGGFFGGGGGGGGGDEEFDFFGGFEGGGGGGGGGGGGGGCA<FGGEGGGGGFGFGGBE>AD@,6<FGGGGEDGGGGGFGGGGGGGFF@CF>F7ECGGD9<<GGCFFCF/7-;+=B?14AECDDDGGGGGECEFCCGCEFFBF>GGGGG=GGGGGGGG7GGGGGGFE@CFC7GFDGFEGFD:DGGGGGGEC8EFFDF?CFGDG9F=DGGGGGGGF>FBCDGGFGGEBAF7FFGGGF?@GGGFCFDGGFEEGF9GGGGFDFCFFGGGGGECGEGGGGDGGGFFFFGGGGGFGGGGFFCGGGGGGGGGGGGGGGGGFGGGGGGGFGGGGGGGGGGGCCCCC
@s101 80
TGAGGAATATTGGTCAATGGACGCAAGTCTGAACCAGCCAAGTAGCGTGCAGGAAGACGGCCCTCTGGGTTGTAAACTGCTTTTAGTTGGGAATAAAGTGCACCACGTGTGGTGTTTTGTATGTACCATCAGAAAAAGGACCGGCTAATTCCGTGCCAGCAGCCGCGGTAATACGGAAGGTCCCGGCGTTCTCCGGATTTATTGGGTTTAAAGGGAGCGCAGGCGGACCTTTAAGTCAGCGGTGAAAGACGGCGGCTCAACCGTCGAACTGCAGTTGATACGGGAGTGCTTGAGTGCACACAGGGATACTGGAATTCATGGTGTAGCGGTGAAATGCTCAGATATCATGAAGAACTCCAATCGCGAAGGCAGGTATCCGGGGTGCAACTGACGCTGAGGCTCGAAAGTGCGGGTATCAAACAGGATTAGATACCCT
+
FGG9FEGFE<FFF<CDFGGFGGD7BCCEEFGGGGGGGGGFCFGGGGGFEGFFFEGGGGGDGEG@=<FFFGGGEGEFGDGGA,EFGG,<FFGGGGFFG9BF,<FFCFGGGGB7E<F7:BBFF9F<AF,5EFFGGG@EEC7AD=CEEE7<FGFBED7+>FFCCFFCCE7::<FGDC8>FGD>,?,,*<5CFG**+?*17C+<7+CCCD*1*275+8*:>>FB@757+78*,4F?;,?)5*14,@55,*4*>3*>554,,+GFFCEF@>AF@GDD;B,FB8DF@,F<AEB,CFFFDFAGGGEB,FBA<8ABBAGFGFGGE9GFGFEC=CCFDFFEGFFD@-CGGFF;FGFDGGGFFGGGFF@@+GGFF@,GGGGGGGGGGFGCCFGGGGFGGEF@GFFB,GGGGGGGGEGGGGGGGGGGGFGFFFFFF@GFFGGCCCCC
@s101 81
TAGGGAATCTTCGGCAATGGGGGCAACCCTGACCGAGCAACGCCGCGTGAGTGAAGAAGGTTTTCGGATCGTAAAGCTCTGTTGTAAGAGAAGAACGTGTGTGGGAGTGGAAAGTCCACACAATGACGGTATCTTACAAGAAAGGGACGGCTAACTACGTGCCAGCCGCCGCGGTAATACGTAGGTCCAGAGGGGCATTCGGAATTATTGGGAGTAAAGCGAGCGCAGGCGGTTAGATAAGTCTGAAGTCAAAGGCTGTGGCCAAACCATAGTTTTCTTTGGAAACTGCTTAACTTTAGTGCAAGAGGGGAGAGTGGAAGTCCATGTGTAGCGGTGAAATGCGTAGATATATGGAGGAACACCTGTGGCGAAAGCGGCTCTCTGGCTTGTAACTGACGCTGAGGCTCGAAAGCGCGGGTAGCGAACAGGATTAGATACCCT
+
FFGGGGFFDCFGGGGEGGG@ECG7F@@6FFC66CFB:CCF,@+@CEGFGGCFFF,F9EC8<FFGFC:8+CF<FFD<FCF9,BE9BECFGG8CFDFF>FB8+EE7+BFCE=EF98FDFFFFGG<C<B<BFGGC,<;5<,3,>FC<FEF@CF7::>C9<>C<BEFFGF7:*<CE7C81122<=CFGF99CFFC3*2**2*,00****++<9F6C*;?6+6<694C#-0+;2,*+GFEFD9AF8,=,;D@<57,@,EF6D@@6,++,FFDDDD8GFF>,@9F;=A@9==9:,5,8<,,8,*9GGGEBC?FFGGFFCFEF;DB=@>C@BFF@68GCDFFB=CF:DFC:,,=DGFFGFC9GF=GFGEEE@F@@EGF,FF:CF:@CEEFFGGFGFDGGEGEGEFFGGFGGGGGFEF7EGGGGGGGGGGGFFFDBECFFGGFF<CCCC
@s101 82
TGGGGAATATTGCACAATGGGGGAAACCCTGATGCAGCGACGCCGCGTGGAGGAAGAAGGTCTTCGGATTGTAAACTCCTGTTGTTGAGGAAGATAATGACGGTACTCAACAAGGAAGTGACGGCTCACTACGCGCCACCAGCCGCGGTAACACGTAGGTCACAAGCGTTGTCCGGAATTACTGGGGGTAAAGGGAGCGCAGGCGGGAAGACAAGTTGGAAGTGAAAGCGATGGGCTCAACCCATAAACTGCTTTCAAAACTGTTTTTCTTGAGGAGTGCAGAGGTAGGCGGAATTCCCGGTGTAGCGGTGGAATGCGTAGATATCGGGAGGAACACCAGTGGCGAAGGCGGCCTACTGGGCACCAACTGACGCTGAGGCTCGAAAGTGTGGGTAGCAAACAGGATTAGATACCCT
+
<CFGGGGGFCFGGCFGFGGGCB@FBFF8F@FGCFGFFGGGEGGGGGEFEC=,B?EGGGGGGF,FFFE7F=FEGFFFDFGF<EA?=EFEGGGFGFEEGDF@B@:FFG,,,:CEGC,BB,B>CF+>CE+>DGFCCEC+>FE<FEF<*78:CFC,?F:<3<F<,7<;,:A@<7*=CGG<C4*,7+<C:F/F?EF3<@C8<=C:C58:C:E:CD>FGGF=7CFB4@:@.8C*35,FFGGGGGFF8D,;@;E=A@,8D>@=ED9?FGGFFFBD@EDF8B,?8DF=EFFFF>F=F8FDB>7@EGGGFFC8FECGEGGFEGGGGGGGGGF@EEGFE9GGFGGGEFFEECGFEF7GGEFFEFDGGFFGFFEFGGFGEGEDFCGF@+GGGFGGEEGGGGGFGGFF8FFGGGFGFGGGFCFACCCC
@s101 83
TGAGGAGTATTGGTCAATGGGCGAGAGCCTGAACCAGCCAAGTAGCGTGCAGGACGACGGCCCTATGGGTTGTAAACTGCTTTTATAAGGGAATAAAGTGAGTCTCGTGAGACTTTTAGCATGTACCTTATGAATCAGGACCGGCTAATTCCGTGCCAGCAGCCGCGGTAATACGGAAGGTCCGGGCGTTATCCGGATTTATTGGGTTTAAAGGGAGCGCAGGCCGCGGGGCAAGCGTGTTGTGAAATGAAGTCGCTCAACGTCTGCACTGCAGCGCGAACTGCCCAGCTTGAGGGCGCGCAACGTTGGCGGAATTCGCCGTGTAGCGGCGAAATGCTTAGATATGGCGAAGAACTCCGATTGCGAAGGCAGCTGACGGGTGCGTAACTGACGCTCATGCTCGAAAGTGCGGGTATCGAACAGGATTAGATACCCT
+
FGGGGGGGGGGGGGGGGGG8EGGGDGGGGGGGGCFFGGFGGGGGGGEFCEGGGGGGDGGDFGGGGGGGGGFEEGFGGGGGGDFGFGGGEGGGGGGGGGGGFDFAFGGGGGCE<FFGGGGGGGGEFFGC?EGG9DF,BFFFGGGGGCE=FGDCFGFGCCF7>FFGG8>BFEEGFFFGGDEGGFFEGGGDGBEGCCFC=EFGFFFCE@:*8::79A88811731>>BBE):5CE*8*4C>88CF>5<++*0*.3??E08CC8*<@CGG<F<:+838)?CG=E#@??/CFC2D@8)8+@+@+7=DB>3++CEFCE48@ECC7EFDCB8F7GGGFFEE<?>FF?@DEBC:FCEBD?8B:F@::468C?FE<FGFGFBCBBC@CEC@B<FC<GEF@DGFGGGGFF@FFEC@@:F:GGGGGFGGFEAFFEF9GGGGFCCA8A
@s101 84
TGCGGAATATTGGTCAATGGGCGAGAGCCTGAGCCAGCCAAGTAGCGCGCAGGATGACGGCCCTATGGGTTGTAAACTGCTTTTATAAGGGAATAAAGTGAGAGTCGTGACTCTTTTTGCATGTACCTTATGAATAAGGACCGGCTAATTCCGTGCCAGCAGCCGCGGTAATACGGAAGGTCCGGGCGTTATCCGGATTTATTGGGTTTAACGGGAGCGTAGGCCGGAGATTAAGCGTGTTGTGAAATGTAGGTGCTCAACATCTGCACTGCAGCGCGAACTGGTTTCCTTGAGTACGCACAAAGTGGGCGGAATTCGTGGTGTAGCGGTGAAATGCTTAGATATCACGAAGAACTCCGATTGCGAAGGCAGCTCACTGGAGCGCAACTGACGCTGAAGCTCGAAAGTGCGGGTATCGAACAGGATTAGATACCCT
+
FE,@FCGGGCFFFGGGGGFGFGFEEGGGGGGGFFGGGGGDGGGGGGG@FEEGGGFGGGEGGGFFFFAFFGG>FEFGGGGGAFFGGGGFGGGGGGGFA?@EGGGGGGGGEGGGGGGGFGDFFGGFGGGGFFGGG9DFGGCFF7@7@CBF<FG<FFGGGEFGG@7B*;>F@>@CB9*<C@<CGG?FGGCF-=8*<<?0C5G=C>>FFF?;1<7$<6?$?;F>@D<9?@FFEEE628EAG;GGFGFG=CF8=7ED>DCD?:FD@,;8=,3C$GGEFC2BCGGFGDGGGGGGGCFFDC>GGGGEAGFDGGGC@>FFFDGGEDGFFFC857BEEAF=,FGDDCECFCGGFGFFC,?AC,@,C@GGGGGGGGEFGGGFGFGGGGGGGGGDGFFFCFBGFFFFECFEC>GGGGGGGGGGGGFGGFAEEEGGGGGGFF@A<@CB
@s101 85
TGGGGAATATTGCACAATGGGGGAAACCCTGATGCAGCGACGCCGCGTGGAGGAAGAAGGTCTTCGGATTGTAAACTCCTGTTGTTGGGGAAGATAATGACGGTACCCAACAAGGAAGTGACGGCTAACTACGTGCCAGCAGCCGCGGTAAAACGTAGGTCACAAGCGTTGTCCGGAATTCCGGGGTGTAAAGGGAGCGCAGGCGGACCGGCAAGTTGGAAGGTAAAACCATAGGCGCAACCTATGGATTGCTTTCAAAACTGCTGGCCTTGAGTAGTGCAGAGGTAGGTGGAATTCCCGGTGTAGCGGTGGAATGCGTAGATATCGGGAGGAACACCAGTGGCGAAGGCGACCTACTGGGCACCAACTGACGCTGAGGCTCGAAAGCATGGGTAGCAAACAGGATTAGATACCCT
+
D8FFGCFGGFFGGGGGGGGGGGGGGFGGGGGGGGGGGGGGGGGGFGG7CFGGGGFG<DFE=EEGGFGGCFFFGGGGFGGGA?FFFDFF>FFDEGFGGFAFGDGGGGGGFGGCGG8FGGGGGGGFGG78FFGFGGGGGFGGGF7EEG7C>CCAFGGF,<FF<FFFGGG7<<*=<CGGGCFF9+1<7C:G#4>99F>FG*CEDC?4F9//EGFB662/ADFF@>*#FA9@C=5<:@<B)GFGGFGFF8D>,F@@FDEADGC?='D=CGF807AA1,DED6,8E?BFE,GGGGFFE8GGGCGGF:C8>EC@FFFGCC@GGGGGFCEF@GGGEFFF:FEEFGFGFCGFDFCFDCGGGGGGFFGGGGGGFGEGGGGGGGGFGGGGGGGGFGGGGGGGGGGGGGGFGGGGFGGGGGGCCCCC
@s101 86
TGGGGAATATTGCACAATGGGGGAAACCCTGATGCAGCGACGCCGCGTGGAGGAAGAAGGTCTTCGGATTGTAAACTCCTGTTGTTGGGGAAGATAATGACGGTACCCAACAAGGAAGTGACGGCTAACTACGTGCCAGCAGCCGCGGTAAAACGTAGGTCACAAGCGTTGTCCGGAATTACTGGGTGTAAAGGGAGCGCAGGCGGACCGGCAAGTGGGAAGTGACAACCATAGGCTCAACCTATTGATTGCTTTCAAAACTGCTGGCCTTGAGTAGTGCAGAGGTAGGTGGGATTCCCGGTGTAGCGGTGGAATGCGTAGATATCGGGAGGAACACCAGTGGCGAAGGCGACCTACTGGGCACCAACTGACGCTGAGGCTCGAAAGCATGGGTAGCAAACAGGATTAGATACCCT
+
EFGGGGGGEFFGDGGGGGG8FGGGGFGGGFAGGGGGGFEGGCFGGGGFCGGGDCCFFGGDGGFFFFG@BF<FFB?B<E<BFE9<FEGGGGEFGB?FGGGGF7:CFEFFDFGFGG8DECFGGGGGEEEFGFAEFCGFGGGFFE>F7BC7CC<FGF7<FFD;?FC;<::<FC**89B8@G7FFFCFDG75C:E1*>?@C=?5CC855C&*:D,)0F>99CD@6F7EB*E@#F<FEECE<,9>FFF@,,GF:88D:F@3=,@=8CB<DBF88A?,*FGFGGGFFF9FFE<GFBB>,?B>C=7GGF>+5GGGGGGFCGGGGGGGGGFCEEEAFFEEBEGGFGEEEGGFE7GGGGGGGGGGGGFFFFGGGEFEEGGGGGGFGGGGGGGGGFGGGGGGGGGFE,CFFGFGGGGGGCGCCCCC
@s101 87
TGAGGAATATTGGTCAATGGGCGAGAGCCTGAACCAGCCAAGTAGCGTGCAGGATGACGGCCCCATGGGTTGTAAACTGCTTTTATACGGGGATAAAGTGAGCTACGTGTAGCTTATTGCAGGTACCGTATGAATAAGGACCGGCTAATTCCGTGCCAGCAGCCGCGGTAATAAGGAAGGTCCGGGCGTTATCGGATTTATTGGGTTTAAAGGGAGCGTAGGCCGCCTGTTAAGCGGGTTGTGAAATGTCGGGGCTCAACCTGGGCATTGCAGCGCGAACTGGCAGACTTGAGTGTACAGGAAGTAGGCGGAAGTCGTCGTGTAGCGGTGAAATGCTTAGATATGACGAAGAACTCCGATTGCGAAGGCAGCCTGCTGTAGTGCAACTGACGCTGAAGCTCGAAAGCGTGGGTATCGAACAGGATTAGATACCCT
+
CCGGGFGGGFGGGGGGFGGGGGCFGGGGGGGGGGFGGGGGGGFEFGGGGGGGGGGGFFGDFEGGGFCFFGGGGGGGDFGGGGGGGGFGGGGEE@FFGGGGGGGFFGGFGGGGGGGGGGG9FFGFFFFGGGF@EGFFFFGAFGG=EECDCFDFGGGDCFGFFGACEDEEEFE:,,6DCAFDGGCFFGC<*=CECFED5C,,3:C:<*1:,?<?FG>>8<@<9:C10*:C=7331504*8:),+CCFEC<@*@<5:,5,CGGFFFFCD9F8FB@=>F6FFGGGGFF<<B6,FGD?FGGGDEAGDE?>C+@>DDB>+EGGGCFFECAGEEGGGFEDD?DF<DC8GGFF:GGFGFGFGEEE<GEEGFFFGDGGFGGGGFC@FDDGGGGCFEGFFGGGGGFGGGFGGGGFGDGGGGGGFEFGGGGFGGGF<GFGGCCCCC
@s101 88
TGAGGAATATTGGTCAATGGACGCAAGTCTGAACCAGCCATGCCGCGTGCAGGAAGACGGCTCTATGAGTTGTAAACTGCTTTTGTACGAGGGTAAACTCACATACGTGTAGGTGACTGAAAGTATCGTACGAATAAGGATCGGCTAACTCCGTGCCAGCCGCCGCGGTAATACGGAGGATTCAAGCGTTATCCGGATTTATTGGGGTTAAAGGTTGAGTAGGCGGTTTGATAAGTTAGAGGTGAAATCCCTGGTATTAACTCCGGAACTGCCTCTAATACTGTTAGACTAGGGAGTAGTTGCGGTAGGCGGAATGTATGGTGTAGCGGTGAAATGCTTAGAGATCATACAGAACACCGATTGCGAAGGCAGCTTACCAAGCTATATCTGACGTTGAGGCACGAAAGCGTGGGGAGCAAACAGGATTAGATACCCT
+
@EG@E6ECFFFGGGCAAEGGGCEGE@FGGGCDGGCF4;DC<CEFGEECEF,CEEFCAFGEC:CFG<FD9FC9FGGDFGD9ADFECGCFGGGEGGFGGGECEG,C?EFG?EDFA<EF@D?C9EAFFEE+8E@+B,8DD99,,:@CGG7DBF9<CD+8BD,B+++@BE7FCF7>CF7:<><::,CF;8?:*=*22,48=1C,+;F,<<*1CF?E<C$99,?#.>DDC;+22@:7,>@0,+<B@,+:?@,CF@,37,,,:F<C@F@89,33+@8*,9>E=9F?68F<A,B,@849),,==8B++C=4AEC:7FE9>DE>4,,<F:DE>@,BE;EADCFB,F<@?=@49@@9FFFFEFCGBDA,6==,?9;@8<<GGF@F:FEC,FGGGGFECC6EFAFF9F7FFDGGEFC@CA@<C,AGFGGGFAGGGC<CFBF@CCCB
@s101 89
TGAGGAATATTGGTCAATGGACGCAAGTCTGAACCAGCCATGCCGCGTGCAGGAAGACGGCTCTATGAGTTGTAAACTGCTTTTGTACGAGGGTAAACTCACCTACGTGTAGGTGACTGAAAGTATCGTACGAATAAGGATCGGCTAACTCCGTGCCGGCAGCCGCGGTAATACGGCGGATTCAAGCGTTATCCGGATTTATTGGGTTTAAAGGGTGAGTAGGCGGTTTGCTAAGTTAGAGGTGAAATCCCGGGGCTTAACTCCGGAACTGCCTCTAATACTGTTAGACTAGAGAGTAGTTGCGGTAGGCGGAATGTATGGTGTAGCGGTGAAATGCTTAGAGATCATACAGAACACCGATTGCGAAGGCAGCTTACCAAACTATATCTGACGTTGAGGCACGAAAGCGTGGGGAGCAAACAGGATTAGATACCCT
+
@EFFFGGGGDFFGGGGGCFCCFC7@CGECFCGGGFFE@F<@FEFCFGEGEDG8@<BAEGGG7F<FGGEGGG9,C?CCFED,,<CFGG<D=BFDFGBECGF9,,FCEFEFFCD9FCFEFFDAAA?<EA7EGCCE,@DFF,=,38:B+@FG<:DFFG:<++5@@6,@8>F1>FGG9CF*1:1<;<CFAGG<:*3?<18C*/::7@@?87C)<=C):993.#/@;<D@5#5:,%73FC9?;A#CBE;<0<@@6.EGDCGDDEFCBCEADGF@E759DDEEE9=+8GEFF?<,<CF9FEFD8ECGGGGGGGGGGFE4@CFGEGGDGGGAFCAEFGFEAGGFGFGFFDGGGEAE,FGGFGGGGGGGEGGGFCGF@DGFGFFCGFDDGFGFGGGEGGGGGGGGGGGGGGGGGGGGGEGGFFGFCAFGFGGF@GGGGF@CCC@
@s101 90
TGAGGAATATTGGTCAATGGACGCAAGTCTGAACCAGCCATGCCGCGTGCAGGATGACGGCTCTATGAGTTGTAAACTGCTTTTGTACGAGGGTAAACGCAGATACGTGTATCTGTCTGAAAGTATCGTACGAATAAGGATCGGCTAACTCCGTGCCAGCAGCCGCGGTAATACGGAGGATTCAAGCGTTATCCGGATTTATTGGGTTTAAAGGGTGCGTAGGCGGTTTGATAAGTTAGAGGTGAAATTTCGGGGCTCAACCCTGAACGTGCCTCTAATACTGTTGAGCTAGTGAGTAGTTGCGGTAGGCGGAATGTATGGTGTAGCGGTGAAATGCTTAGATATCACGAAGAACTCCGATTGCGAAGGCAGCTCACTGGAGTGTAACTGACGCTGATGCTCGAAAGTGTGGGTATCAAACAGGATTAGATACCCT
+
CFGGGGGGGGFFGGGGDFGFEFE@CFGFGGGGGG<FGGGGFGGGGGGGCGGFGGGFGGGE7+,C<?FDGGGGFF<FFGGGFCEEDEFGGGGED:EFGGGC=FEF?<=?EFF9EFFGGFDFC,<A<E,==@E@CGFEA5,,:A+BB7BBD9BFCDFCCCF<@,@8@:C7<*@>3?:FFFGG@,,773,8F:*6;<FECEF-3C+FCF:BFFB>GF5;8%/)6;*7:A7B;AFFEFF+<?C<<9>F9=@=+C>?@D:D=1D<<FGFGFDFF@8*GE=E;=36GGFECF,F9?99*A,,@9@+EDCEEEDGGGFE>D9FFEGGDFB@=GGGE:6,<F?EFF@8FFEE8GGGGFAFFCFGGGGGGGGFF@FGGFAFCGGGFCGGGGGGGF@F>GEGFDGGGGGGGGGGGGF@CGGFGGGGGGFFGGGGGGGGGFFCCCCC
@s101 91
TGAGGAATATTGGTCAATGGGCGAGAGCCTGAACCAGCCAAGTAGCGTGCAGGATGACGGCCCTATGGGTTGTAGACTGCTTTTATAAGGGAATAAAGTGGGTCACGTGTGACTTTTTGCATGTACCTTATGAATAAGGACCGGCCAATTCCGTGCCAGCAGCCGCGGTAATACGGAAGGTCCGGGCGTTATCCGGATTTATTGGGGTTAAAGGGAGCGTAGGCCGGCGAGTAAGCGTGTTGTGAAATGTAGAGGCTCAACCGCTGCACTGCAGCGCGAACTGGTTTTCTTGAGTACGCACAACGTGGGCGGAATTCGTGGTGTAGCGGTGAAATGCTTAGATATCACGAAGAACTCCGATTGCGAAGGCAGCTCACGGGAGCGCAACTGACGCTGAAGCTCGAAAGTGCGGGTATCGAACAGGATTAGATACCCT
+
FFFGGGGGGGGGGGGGGGGGGGGGGGGGGGGGGGGGGGFFGGGGGGGGGGGGFGDFG9FGGGGGGGGGGGGGGGFFGGGGFGEGGGGGFGGGGG9FGCFGFGEEGGGBEFFFGGGFGGDD<AFA<9EFGGFGFEFGDGG9B=FC@=CFGDGGFGGGGGGGGGGG7CGGG>GCFFGGGG*>FFGGGCEGGCE*+2<C5<F=CG0CFG*;F<FG<<>:@;G1(5;96:C*E=,:<C=5:DEGGGGFGFB=79,:>4/2D@0F@5,CGFDGFCF5F<=7BC22+D33,,B,2FEFDF@7GG@GEAD7GGFB@CFED8GGEF=:FB>=)EE9E9GEEEFFDCB9FFF8E=GGGGFGFGCB,?AGGGGGGFGGGGGGGC@GGDDGGF@FCGGGGGGGF9GFGGGGGGGGGGGFEEGGGGFCGDGFGGGGGGGGGGGCCCCC
@s101 92
TGAGGAATATTGGTCAATGGACGCAAGTCTGAACCAGCCATGCCGCGTGCAGGATGACGGCTCTATGAGTTGTAAACTGCTTTTGTACGAGGGTAAACGCAGATACGTGTATCTGTCTGAAAGTATCGTACGAATAAGGATCGGCTAACTCCGTGCCAGCAGCCGCGGTAATACGGAGGCTTCAAGCGTTATCCGGTTTTATTGGGTTTAAAGGGTGCGTAGGCGGTTTGATAAGTTAGAGGGGAAATTTCGGGGCTCAACCCTGAACGTGCCTCTAATACTGTTGAGCGAGAGAGTAGTGGCGGTAGGCGGAATGTATGGTGTAGCGGTGAAATGCTTAGATATCACGAAGAACTCCGATTGCGAAGGCAGCTCACTGGAGTGTAACTGACGCTGATGCTCGAAAGTGTGGGTATCAAACAGGATTAGATACCCT
+
EEEEGFGGFGGAFGGGGGFFFGEFGGGFFFGGGGGGGGFFC<AEFGDGGGDFGCGCFGCEDEEGGGGFCFAFGFGGGGGGC,EG9FFGGDG7++4?<FG>CFE<A,FECG,,CE<<FGGFGGEBAAB+B8BECFEGG99>EDGGGGGGGGAF7+<FFFBBF7><CEDE3F:7@@>FF:7*2?FCB,<<<<;,??CC#C=FD>AF??7115CFGGGF=2=D7?C4*5;8FD;1<GA@C>@'GG,CCC:CCCGDGD8@3+B,C9F8A>@GGEFFD5,C,;DDDFE<8,+41,FGD=DDFEB@+>4EF6FFGFFF=CFD@9GF=FC6FEGGFFFE<FGGF?A,GGGFE?GGGGGEFEFBCFEBCGGGFGGGGFGGGGGGGFEF9FFAEFGGGGFDEEDBGGGFFGFFGFCDGGGGGGGFFGFFGFEGGGGGGGGCCCCC
@s101 21544
TGAGGAGTATTGGTCAATGGGCGAGAGCCTGAACCAGCCAAGTAGCGTGCAGGATGACGGCCCTATGGGTTGTAAGCTGCTTTTATGCGGGGAAAAAGTGTGGGACGTGTACCATATTGCAGGTACCGCATGAATAAGGACCGGCTAATTCCGTGCCAGCAGCCGCGGTAATACGGAAGGTCCGGGCGTTATCCGGAGTTATTGGGTGTAAAGGGAGCGTAGGCCGGAGATTAAGCGTGTTGTGAAATGTTGACGCTCAACGGCTGCACTGCAGCGCGAACTGGTTTCCGTGAGTACGCACAAAGTGGGCGGAATTCGTGGTGTAGCGGTGAAATGCTTAGATATGGCGAAGAACTCCGATTGCGAAGGCAGCTGACGGGTGCGTAACTGACGCTCATGCTCGAAAGTGCGGGTATCGAACAGGATTAGATACCCT
+
,EAFGGGDEFE9CFGGGGGGCFCFC@F88EFFEFGF?8DFFC<FFGGF7FGEF78EFF@FG+CD<,-CEECE7FEFEFGG<CFGGGFGGGG@++6BF@5EFG+BCC:CCF,CAEF@BF9<DEGD,CF+3++FFFC,DACFFGD*:CFGGFFGDFCFCCC*>FE3>EEC:C12@CGGDFGGGCE<F@CCCCGGG,;+-#A>C775FCC%EGFGGF70;$:D?=C>E5>DGGFC0AFAG>GGGGGGFCFF<3#+<<34*CC,AA=9F;;EGCB4+C@DF=9FGFEC+F:C3,<CFC8B+,8CGGGFEGGGEE9,+,7EED94FACEFGCGFEF?@EFCDGGFGGFF=8,7GE@EAB:C,@B86@EGFC,FFGGGGGFCGFCFEF@GGFGEGFCBDFACGEF<CDFGGGGGGGGFFEAGFEC5@GGGGFGGGGGCCCCC
@s101 94
TGAGGAATATTGGTCAATGGACGAGAGTCTGAACCAGCCAAGTAGCGTGCAGGATGACGGCCCTATGGGTTGTAAACTGCTTTTATAGGGGAATAAGGTGAGCCACGCGTGGTTTTTTGCATGTACCCTATGAATAAGGACCGGCTAATTCCGTGCCAGCAGCCGCGGTAATACGGAAGTTCCCGGCGTTATCCGGTTTTATTGGTTTTAAAGGGAGCGTAGGCCGGGAGGTAGTCGTGTTGTGAAGTGTAGGCGCCCAACGTCTGCACTGCAGCGCTAACTGCTTCACTTGAGTGCGAACAACGCCGGCGGAACTCGTCGTGTAGCGGTGAAATGCTTAGATATGACGAAGAACCCCGATTGCGAAGGCAGCTGGCGGGAGCGTAACTGACGTTGAAGCTCGAAAGCGCGGGTATCGAACAGGATTAGATACCCT
+
<FFG@,CFEGGCFGGACEFFG8@CEEGGGFGGGGGGGCG@FFFGGAE,CFFGGGGGGGDGGGGFGFEGGGGEGFGGGAAF?<F@EFGFFGDEFFFGAFGGF@<ECGGGGG7F+=FCCGGFG9FDEFD<<>F98@CAE9D<FD++6+@DFC99@FC:@AFC<><CC>FC1<BCE,B<>*F:;EC9*4*4<C8*2?BC**8CDA5;<**4#*)9A7*8C:CB?3GC09*2/9<=4**,***?,27C:<*67GEC:5C=,G=*:GGF9FD>,C>B@<>73,+<93,,@,,@@:B<0@>C8>3+:+6+C8CGEEEB@4@EC@+7FCC8=ECFDCFFFCF@,FFF<DFFGGGGB99FCF7CCFGGGGDGGGGGFEGGDGGGGGGGGGGGGCFCDGFEGFGGGGGGFGFGGFEGGGGGGGGGGGGGFGGFF@GGGFFCCCBC
@s101 95
TGAGGAATATTGGTCAATGGACGCAAGTCTGAACCAGCCAAGTAGCGTGCAGGACGACGGCCCTCTGGGTTGTAAACTGCTTTTAGTTGGGAATAAAGTGCACCACGTGTGGTGTTTTGTATGTACCATCAGAAAAAGGACCGGCTAATTCCGTGCCAGCAGCCGCGGTAATACGGAAGGTCCAGGCGTTATCCGGATTTATTGGGTTTAGAGGGAGCGCAGGCGGACCTTTAAGTCAGCTGTGAAAGACGGCGGCTCAGCCGTCGAACTGCAGTTGATACTGGAGGTCTTGAGTGCACACAGGGATACTGGAATTCATGGTGTAGCGGCGAAATGCTCAGATATCATGAAGAACTCCAATCGCGAAGGCAGGTATCCGGGGTGCAACTGACGCTGAGGCTCGAAAGTGCGGGTATCAAACAGGATTAGATACCCT
+
DCFGGFGGGGGFGGFFFGG8CCFEGGGGGGGGGFFGGGFFGFEEFAFGGGGGGGGGCFBE=FF@FFFEGGGEGGGGGGGGGCFGGGFDFGGCGGGG9FGGGGGFGGGGGCGDFFGD,FFDFGGGCFGFGFFGGGDF8:CEFF@@EGGGGGGGFCF7@FGGDFD,C:CCGGDGGGGGGGG::CFGFFGECF@ECFGGG<?FCFGFCEE7F<<7821:2(6@FF5DCD;CFFCFGGG:2C<,9@/@EE=#GEEECGGFFECC@GGGECGFA9<FFB,FFFCDD8GGGGGDFACGDBDGGGGGGFGFFCCEC>E9GCFFFFFEFFEE5EGEGGGFBFC8GFEGGGFGGFGGGGGGFECGFED@+7GGGGFFF,CFEGFC7FBEGGGGGGGGGDGGGGGGFGGGGEGFEFGGGGGGGGGGGGGFDCFFGGGGGGGCCCCC
@s101 96
TGAGGAATATTGGTCAATGGGCGAGAGCCTGAACCAGCAAAGTAGCGTGCAGGATGACGGCCCTATGGGTTGTAAACTGCTTTTATAGGGGAATAAAGTGAGCTACGTGTAGTTTTTTGCATGTACCCTATGAATAAGGACCGGCAAATTCCGTGCCAGCAGCCGCGGTAATACGGAAGGTACGGGCGTTATCCGGATTTCTTGGGTTTAAAGGGAGCGTAGGCCGGAGATTAAGCGTGTGGTGAAATGTAGTTGCTCAACATCTTCACTGCAGCGCGAACTGGTTTCCTGGAGTACGCACAAAGTGGGCGGAATTCGTGGTGTAGCGGTGAAATGCTTAGATATCACGAAGAACTCCGATTGCGAAGGCAGCTCACTGGGGCGCAACTGACGCTGAAGCTCGAAAGTGCGGGTATCGAACAGGATTAGATACCCT
+
<FEFGGGFFGGGGGGFGGGCFFGGEG@FGGGGGGGG,A=FGGEFGGGGEDGGGGGGCEEC@FGGGFGFCGGGEFFGGGFGEBFGGD,CFFGB@EEDGGDE,E??AFEFFFGGFFEGGGGGGAEFGA9E@ECEBFCFFF99==B@C@+B<FGGFGGGFFGGGGGGGDDEFCFGG?FGF7<CF;=FFC****42<9:CEFE9$3@87?1/.2?;9:1::3:8325C*;:+4,<*1*>4FGFD,9DFGGC9<,<B:@3>@,@,@9FE7,8,AECBGGGGEAFDFGGGFFB:,A,F)8@B44,84,,@EEDFB=EED=@+>+FEGGDGBF8FFFAFGFCFCFE8F=AGGGGGF9GEFFCEGGGDGGDFGFGGGGGGGGGGFFCEEGDGGGGGGGGGGGEGGGGGGGGGGGGEEGGGGGGGGGGDFEFGGDGGGGFCCC@B
@s101 97
TGAGGAATATTGGTCAATGGACGAGAGTCTGAACCAGCCAAGTAGCGTGCAGGATGACGGCCCTATGGGTTGTAAACTGCTTTTATAAGGGAATAAAGTGAGTCTCGTGAGACTTTTTGCATGTACCTTATGAATAAGGACCGGCTAATTCCGTGCCAGCAGCCGCGGTAATACGGAAGGTCCGGGCGTTATCCGGGTTTATGGGGTTTAAAGGGAGCGTAGGCCGGAGATTAAGCGTGTTGTGAACTGTAGAAGCTCAACATCTGCACTGCAGCGCGAACTGGTTTCCTTGAGTACGCACAAAGTGGGCGGAATTCGTGGTGTAGCGGTGAAATGCTTAGATATCACGAAGAACTCCGATTGCGAAGGCAGCTCACTGGAGCGCAACTGACGCTGAAGCTCGAAAGTGCGGGTATCGAACAGGATTAGATACCCT
+
;CFGGFDGGGGGGGGGCDEGGGGGGGGGGGGGGDGGFGFFGGGGGGGGGGGGGGGFGGGGGGGGGGFGGGGEFGCEGGGGDDCGGGGDFFE4AEDFFGDC,<FGFGGFGFGCFFFFGCFGDEEFFFECFGGCGGFGGAF@FECGGGCGFGGGF=D7DGG=A,@@CCCEGGGCAFCFDG7FGGFCCCDG@G>CFFGE5<<;3C+=:FC?E?99<FF):?GFFDC:?>8<FED696FAGGGGFCFC@C.9FFBC>#ED7CF@9=AAACC><:6*GDCCCE=6@GFFA,ED,38,5FEEGGGGD?>CGEDGGGFGFEECGFD8FFC8FGGGGGGGFGFF=?F9EAGFGGFGGGGGGGFCDGGEGGGGGGGGGGGGF9FCEEEGGGGGGFFGGGGFFC,ADGGGGGFGGGF@GGFEF8GGGGGGGGGGGGGGFGFCCCCC
@s101 98
TGAGGAATATTGGTCAATGGCCGAGAGGCTGAACCAGCCAAGTCGCGTGAGGGATGAAGGTTCTATAGATCGTAAACCTCTTTTATAAGGGAATAAAGTGCGGGACGTGTCCCGTTTTGTATGTACCTTATGAATAAGGATCGGCTAACTCCGTGCCAGCAGCCGCGGTAATCCGGAGGATCCGAGAGTTATCCGAATTTATTGGGTTTAAAGGGTGCGTAGGCGGCCTTTTAAGTCAGCGGTGAAAGTCTGTGGCTCAACCATAGAATTGCCGTTTAAACTGGGAGGCTTGAGTATGTTTGGGGCAGGCGGAATGCGTGGTGTAGCGGTGAAATGCTTAGATATCACGCAGAACCCCGATTGCGAAGGCAGCCTGCCAAGCCATGACTGACGCTGATGCACGAAAGCGTGGGGATCAAACAGGATTAGATACCCT
+
<FFCFFDFGGFFGGGDFGGFGGGGGGCGGGGGGGGGGGGFGE<FCGG:FEEGGGGGGGCF<<D,F,,CE,CF=EFFCFGC<EDFFFDFGGGGGGGG,ABEGGDGGECFE8F?=CAFFGGGGGGGGGGGFFFGFGGGG9FCFEFDEF@DFFGCC+7:>FGF<BC7BE:*>*>,,6:7:FGGCGGDGC*<->9#5?C;::?8FGGFCCE@FGFG?FC;F??>B::7>B278CFFCF<559:CE=>EFF-@@%EFC@D=@2322=-0CEFE@EB6>:'8,9?GFGFD3,7GFFDC*F=5DGFB+A,FDE:GGF?>+8B>@GGGFA=GFGGGGGF;EF9GFEA,C,F@DEFDGGGGGGEF@,E@FC?FGFCGEGGGGEGGGGGFGGGGGFFGEGGGGGGGGGGFFFFFGFGDGGGGGFDGGGGGGGGGGGGGGFF@CCCC
@s101 99
TGAGGAATATTGGTCAATGGACGAGAGTCTGAACCAGCCAAGTAGCGTGCAGGATGACGGCCCTATGGGTTGTAAACTGCTTTTATAAGGGAATAAAGTGAGTCTCGTGAGACTTTTTGCATGTACCTTATGAATAAGGACCGGCTAATTCCGTGCCAGCAGCCGCGGTAATACGGAAGGTCCGGGCGTTATCCGGATTGATTGGGTTTAAAGGGAGCGTAGGCCGGAGATTAAGCGTGTTGTGAAATGTAGATGCTCAACATCTGAACTGCAGCGCGAACTGGTTTCCTTGAGTACGCATAAAGTGGGCGGAATTCGTGGTGTAGCGGTGAAATGCTTAGACATCACGAAGAACTCCGATTGCGAAGGCAGCTCACTGGAGCGCAACTGACGCTGAAGCTCGAAAGTGCGGGTATCGAACAGGATTAGATACCCT
+
FGGFGGGGGGGGGGGGGGGGGCCCEFGFGFGGGGGGG8@FFGGGG9@CFGGGGGGGGGGDFFGDFCAEFGGGGGGGFDF?FEFGDFGGGDGGFFCFGGDEFGGAE9FGGGFFFGGGGGGGGGGGGGGGGGG9FDFFF<E<FFFEGGGGGGG<FF7FFGGGGFGG7:FFEE:33@DFGGGGGCE7GDDFCF7;FF7C#@F0;CCFC-B:CC<;9F@5C@C2=DGD<77FF<F7<:?DFBGGDGFC9GGGFFAFCE>879DGGFC7FGGFFGF>DE2CE==CGGGFACFD@=FC5EEGGGGGGGGFGDGGGGGGFE@GGGFFFGGGFEECF9GGGGFGGGGGGGGFDCFGGGGGGGGGGGGGGGGGGGGGGGGGGGGGGGGGDGGFFFCGEGGGGGGGFCGFGGGFGGGGFGGGGGGGGGFFGGGGF@EEEGEBCCCC
@s101 100
TGGGGAATATTGCACAATGGAGGAAACTCTGATGCAGCGACGCCGCGTGAAGGATGAAGTATTTCGGTATGTAAACTTCTATCAGCAGGGAAGAAAATGACGGTACCTGACTAAGAAGCCCCGGCTAACTACGTGCCAGCAGCCGCGGTAATACGTAGGGGGCAAGCGTTATCCGGATTTACTGGGTGTAAAGGGAGCGTAGGTGGCTGTGCAAGTCAGAAGTGAAAGCCCGGGGCTTAACCCCGGGACTGCTTTTGAAACTGTGCGGCGGGAGTGCAGGAGAGGTAAGTGGAATTCCTGGCGTAGCGGTGAGATGCGCAGATATTAGGAGGAACACCGGTGGCGAAGGCGGCTTACTGGACTGTAACTGACACTGAGGCTCGAAAGCGTGGGGAGTAAACAGGATTAGATACCCT
+
DFGCGGDFGFFGGGGGGFFGGGGGGGGFFFFFAFGGGGDGGGGGGGG@FGGGGGGGFAEGFFG9CC@BFGFGFGFG9FFGGEFGFGGGGGFGG@DEFGFFFFEGGGFGGG@FGGFGGGGCFEGGGDGGFGGGDFECGFCDGFG<EECECFGGG9@:F>@7FGEGF;EEEGEF@E7<E7FGFFFCCF;EF9E5FGD*ACE(DGG=F:;+B<C9CEC=@>G6.CA7?CFF#C:C>DGGD7DGFEEGEGE3D8D9FGFFF=:7AF9DGGGG@,GFEF8GGGFEGFCGGGGECFF;?@,GD@++CFCGFGGGFGGFFECC>CAGFD?FEGGGGFAEEGGGGECEFCGEGC,GGGGGGGGGFGGGGGGGGGFGGGGGFGGGGGGGGEGGGGGGGGEFFGGGFF<FGGGGGGGGGGFACCCC
@s101 101
TGAGGAATATTGGTCAATGGACGAGAGTCTGAACCAGCCAAGTAGCGTGAAGGATGACTGCCCTATGGGTTGTAAACTTCTTTTATATGGGAATAAAGTTTTCCACGTGTGGAATTTTGTATGTACCATATGAATAAGGATCGGCTAACTCCGTGCCAGCAGCCGCGGTAATACGGAGGATCCGAGCGTTATCCGGATTTATTGGGTTTAAAGGGAGCGTAGGTGGACAGTTAAGTCAGTGGTGAAAGTTTGCGGCTCAACCGTAAAATTGCAGTTGATACTGGCTGTCTTGAGTACAGTAGAGGTGGGCGGAATTCGTGGTGTAGCGGTGAAATGCTTAGATATCACGAAGAACTCCGATTGCGAAGGCAGCTCACTGGACTGCAACTGACACTGATGCTCGAAAGTGTGGGTATCAAACAGGATTAGATACCCT
+
EGGGGFGGGDFGGGGFFGGGGGGGEECFG9FGGGGGGGGGGGFGGGEGGEGGGGGGGGFGFGG?GGGGGG>FGGGGGGGCEGFGGGGGGG8?FGFFEFGFGGDAGGGDFFGDFGGGGCGGGGGGGGGCFGGFGFAEFGGGGBFCGG+?FFGGGGGDGGGDFFG=CGGGEE7EFEFGECEGFG:FGEGGGCGG<CB<8GC98CF9CF7<@77C9G7:BBGE?@CCGFFC,F?F37<CEFFD$CC@3<.DF7EEC=E7:GEFEFE8A>0A:DCFFGEC<:.=.FGEF8FGGGFCEGFFFGGFGFDFB=GFGFC@9DCEEDDC@F@69GGGGGF@9FGGFAE8EA9AFGGGGEGGFF@GCGGGGCGGGGGFFGGGGGGCFCGGGGGGGGFFFDEFFFGGGGEGGGGGGGGFCGGGGFGGGGGFGFFGAFGGF<E6CCCB
@s101 102
TGAGGAATATTGGGCAATGGGGGAAACCCTGACCCAGCAACGCCGCGTGAAGGAAGAAGGCTTTCGGGTTGTAAACTTCTTTTACCAGGGACGAAGAAAGTGACGGTACCTGGAGAAAAAGCCACGGCTAACTACGTGCCAGCAGCCGCGGTAATACGTAGGTGGCAAGCGTTGTCCGGATTTACTGGGTGTAAAGGGCGTGTAGGCGGAGATGCAAGTCAGATGTGAAATCCTCGGGCTTAACCCGGGAACTGCATTTGAAACTGTATCCCTTGAGTATCGGAGAGGCAGGCGGAATTCCTAGTGTAGCGGTGAAATGCGTAGATAGCACGCAGAACCCCGATTGCGAAGGCAGCCTGCCAAGCCATGACTGACGCTGATGCACGAAAGCGTGGGGATCAAACAGGATTAGATACCCT
+
DFF@FFFGGGGGFCFFGGECF>FGGGGFGGGGGFFEFF@FFGGGGGG@FGGGGFEEFGGGGGGGGGGGGGGGGFFGGGGGGGEFFFGGCGFGGDG:8AEGGGGGDGEGGEFFGFGFGFFF>E,DAF+@F>FGGDDEF7EGGGGGGGGC*<:>@CFCFDCBEGFGGFD<<FFC*:CCFF>C7B<<<B12*?8E=><2+==FD<1;AFC<C?*&,0,BF@3=<99;==:CB4+>&<@?D(FE>@6BC:D.5CGFGGFE=7,,,DC=FFD>,=898,,0=6==88FGGGFE6BF=8ADD4AEE=FFE966>84DE9<CGECEGFFDCDFA,GGGFGGEF@GF?9,,C,GFFGFGGCEGGGGFC+<CGGGGGGFGGEGGFCGGDGGGFEFCGGGGGGGGFGFGGGGFFGGGGGGGGGGCCCCC
@s101 103
TGAGGAATATTGGTCAATGGGCGGGAGCCTGAACCAGCCAAGTAGCGTGCAGGATGACGGCCCTATGGGTTGTAAACTGCTTTTATAGGGGAATAAAGTGAGCCACGTGTGGTTTTTTGCATGTACCCTATGAATAAGGGCCGGCTAATTCCGTGCCAGCAGCCGCGGTAATACGGAAGGTCCGGGCGTTATCCGGATTTATTGGGTCTAAAGGGAGCGTAGGCCGGAGATTAAGCGGGTTGTGAAATGTAGATGCTCAGTATCTGAACTGCAGCGCGAACCGGTTTCCTTGAGTACGCATAAAGTGGGCGGAATTCGTGGTGTAGCGGGGAAATGCTTAGATAGCACGAAGAACTCCGATTGCGAAGGCAGCTCACTGGGGCGCAACTGACGCTGAAGCTCGAAAGCGCGGGTATCGAACAGGATTAGATACCCT
+
BFGGGGGGGGGGGGGFGGFCFGGGGGGGGGFGGGGGGGGGGGCEFGEFGGGGGGGGGAFEGEECDDDGGGGGGFEGEGGGG9FGG9FFGGCFGFGFGFFFGGGGGGGGGGGGFGGGGGGGGGFGGGGFFC8<FFFEGCCC@@FFGDGGGGGGFGEGCF7FF7,>**=CFGG?CFGDB7CFGFFEDEDDCE5CCGE6<<?FF;=CE;2CCFCC92;>C6<<;97*F>;#2#7*<<+5=*GG;B?GG=CBFFGGFFFF:D>>,F9A;DB=C@**GC>CEEDDGGFD,GGF=>9F>EGFGGGFAGFFGEGGFDE@6@+GGGFFF,B@5GC>,,,9A?9GECFGFDC4,GGGGGGGGGGGEFFGFECFGGGGGGGGFFGF7CBF7GGGGGEGFB@GGGGGFFF,GGGGGGGEGGGGGGGGGGGFGGGGFGGGFAE9CCCC
@s101 104
TGAGGAATATTGGTCAATGGACGCGAGTCTGAACCAGCCAAGTAGCGTGAAGGATGACTGCCCTATGGGTTGTAAACTTCTTTTATAGGGGAATAAAGTTGTCCACGTGTGGATTTTTGTATGTACCATATGAATAAGGATCGGATAACTCCGTGCCAGCAGCCGCGGTAATACGGAGGATCCGAGCGTTATCCGGCTTTATTGGGTTTAAATGGCGCGTAGGAGGATTGTTAAGTCGGTTGTGAAAGTTTGCGGCTCAACCGTAAAATTGCAGTTGATACTGGCAGTCTTGAGTGCAGTAGAGGTGGGCGGAATTCGTGGTGTAGCGGTGAAAGGCTTAGATATCACGAAGAACTCCGATTGCGAAGGCAGCTCACTGGAGTGTAACTGACGCGGATGCTCGAAAGTGTGGGTATCAAACAGGATTAGATACCCT
+
@FFGGFGFEGAFFGFGFGFAECFF+8@@F9FFGGGGFC?=FG@FEG:BBCFFFEFGFFFE,CEF88,CEFCBFFGGGDEFGGFGFGD,CF@C,=:?CFBCFGA<EF:+44BF9F,C9?+FF,<ED<A9F@9CEFGGFFGGF8@F7++:C9<>7FFC=A=DFD=<ECCGB7>:@,6<>>F@:FECG7><C7;;9<<***448B<:CFC@CB,?+82):>?55;C0,0;8D67,5*>8*>:E38+=7997>:4++=8D=@EBB@5,9DFF:E<:;B@,>9GCGGFEA5,,?DFA5ECGDF=FDFDEEGFCC>A;?D@+DGFCGFGEA@CEGFFFEE,?CE9FF;GEFGGGGFFFFEFFCGGGFCFDFFFF<EFFGFFFCE<EFGFGEEEECF:FC=,GGGGG@CFFCFGGFGGGFGGFFCFDCGFCGGGGF8ECCCCC
@s101 105
TGAGGAATATTGGTCAATGGACGCAAGTCTGAACCAGCCATGCCGCGTGCAGGAAGACGGCTCTATGGGTTGTAAACTGCTTTTGTACGAGGGTAAACTCACCTACGTGTAGGTGACTGAAAGTATCGTACGAATAAGGATCGGCTAACTCCGTGCCAGCAGCCGCGGTAATACGGATGATTCAAGCGTTATCCGGATTTATTGGGTTTAAAGGGTGCGTAGGCGGTTTGATAAGTTAGAGGTGAAATCCCGGGGCTTAACTCCGGAACTGCCCCTAGTACTGTTAGACTAGAGAGTAGTTGCGGTAGGCGGAATGTATGGTGTAGCGGTGAAATGCTTAGAGATCATACAGAACACCGATTGCGAAGGCAGCTTACCAAACTATATCTGACGTTGAGGCACGAAAGCGTGGGGAGCAAACAGGATTAGATACCCT
+
GGGGGDFGGGGGGGFGGGGGDGCFEGGFGGDFGGFFGGGGF@,C+@EC@E7FGEEFCGGEG7=FGFGGFGCGGFECEGGGEEGGGGGGG=FGGGFFG?FBEEF9FGGFA,BF9F,C,FA8F,FGG9AFFF+@FC8BFGGG<DFGGG7D8FEEGGGGGG7<CCCFGCBFGFEGG9*:F*=8;@F@F@FCFGG8C?BE5C?FG/-FF=3=4E@95?::8?E75D;>G?;233,@<CCA699%>A@FCFC@BCEGFCCAE=;:F=CE@;;>+C:58FDC>9=CFGFGFEF,EC9FBFDGFFGGGGE=F?CGGFFFFFFFE9FGGFCEAEDFE9DEEFFGFGFFF;@,GGF6FEFF:GCC7FGGGGEEF<AGGGGGGGGGEECCFFGFFGGGGGGFEAFEGGGDFGGGGGGGGGGGGGGGF9FFGGGGGGGGGGGCCCCC
@s101 20572
TGGGGGATATTGCACAATGGGGGAAACCCTGATGCAGCGACGCCGCGTGGAGGAAGAAGGTTTTCGGATTGTAAACTCCTGTCGTTAGGGACGATAATGACGGTACCTAACAAGAAAGCACCGGCTAACTACGTGCCAGCAGCCGCGGTAAAACGTAGGGTGCAAGCGTTGGCCGGAATTACTGGGTGTAAAGGGAGCGCAGGCGGACCGGCAAGTTGGGAGTGAAAACTATGGGCTCAACCCATAAATTGCTTTCAAAACTGCTGGCCTTGAGTAGTGCAGAGGTAGGTGGAATTCCCAGTGTAGCGGTGGAATGCGTAGATATCGGGAGGAACACCAGTGGCGAAGGCGGCCTACTGGGCACCAACTGGCGCTGAGGCTCGAAAGCATGGGTAGCAAACAGGATTAGATACCCT
+
AFFGGGGGGGGGGFGGFGGFGDG@EDFFCFFC<EFGGGGGGEEEGGGC7F,=FEFGGGGDFC<BEGDEGDEFCFGGGG8FF<AD<FGGGGBFGGEEGGGFFEFGGGGCGFGFFCFGG@FGGGG@F:CDGFFGGCFGGGFGGG8DBCCGFCF<FGCFG>B:FFCFGGGFGC1&<F@FEGFFFFFFGDCEGFFFFFEGGGDC@C:/FC5?5CEGF6GCGCDE@GGFACEFBD@1GGGGGFGGCC@CEFF1FGFCFA3:>FDCCFF<8GGFFFGF=FCFE=3A,GFFGGGGGEF;:E8FGGCFF<C@5EFGGGGGGGGEFEE,FEDGGGGGGFGF7FFGGGFGGFB,ECGGGGGGFGGGGGGGD@GGFGGGGGGGGGFFCGFFFCGEFDGGGEFGGGGGGFGFGGGGGGGGGGFCCCCC
@s101 107
TGAGGAATATTGGTCAATGGGCGAGAGCCTGAACCAGCCAAGTAGCGTGCAGGATGACGGCCCTATGGGTTGTAAACTGCTTTTATACGGGGATAAAGTGAGCCACGTGTGGCTTATTGCAGGTACCGTATGAATAAGGACCGGCTAATTCCGTGCCAGCAGCCGCGGTAATACGGAAGGTCCGGGCGTTATCCGGATTTATTGGGTTTATAGGGAGCGTAGGCCGTCTGTTTAGCGTGTTGTGAAATGTCGGGGCTCAACCTGGGCATTGCAGCGCGAACTGGCAGACTTGAGTGTACAGGAAGTAGGCGGAATTCGTCGTGTAGCGGTGAAATGCTTAGATATGACGAAGAACTCCGATTGCGAAGGCAGCCTGCTGTAGTGCAACTGACGCTGAAGCTCGAAAGCGTGGGTATCGAACAGGATTAGATACCCT
+
DD9FGGGGGGGGGGGGGGFG<CFGEFGGGGGGGGFGFGFDFEGGGGGGGEGGGGGGGGEGGGGGGGGGGGGGEFFGGGGGGGFF,BFFEGGDG=EEEFFGG9<FFGGEFFGG7F@BFFFFFGGGGCGGDC<@FGFGFFFGGGGGG7BFGFFG?7@C@C<DFGGFE5>@C**,@DBE::<@CFF>4FGGFEE=CFF?CFC<@G+FA4G8EG#A7<67<9FD=?9%FFG:BCFF#CGDF>GGFF>CAGGGGEEEDGFCCFCFGGEDFCE@9FF6@F6EEGD;CFFCGGF@,FFD9EFCGGGGGFBEFGGGGGFE8FCGEGE@GFGGAEGGDCFAEAFDFFGGGDFGGGGGFGFACF@GF?FGGGGFGF@FFFDGGGGGEGGGGGGGGF@F,GGGGGGGGEGGGGGGGGGGGGGGGGGGGGGGGEGGGGFGGGGCCCCC
@s101 108
TGAGGAATATTGGTCAATGGGCGAGAGCCTGAACCAGCCAAGTAGCGTGCAGGAAGACGGCCCTATGGGTTGTAAACTGCTTTTATAAGGGAATAAAGTGAGCCTCGTGAGGCTTTTTGCCTGTACCTTATGAATAAGGACCGGCTAATTCCGTGCCAGCAGCCGCGGTAATACGGACGGTCCGGGCGTTATCCGGATTTATTGGGTTTAAAGGGAGCGTAGGCCGGAGATTAAGCGTGTTGTGAAATGTAGTTGCTCAACATCTGCACTGCAGCGCGAACTGGTTTCCTTGAGTACGCACAAGGTGGGCGGAATTTGTGGTGTAGCGGTGAAATGCTTAGATATCACGAAGAACTCCGATTGCGAAGGCAGCTCACGGGAGCGCAACTGACGCTGAAGCTCGAAAGTGCGGGTATCGAACAGGATTAGATACCCT
+
FFGCEFFFGGGFGGFFFFFGGGDGGGGGGDGGGGGGGGGE<FFFFGGG>CFGGGGGGGGGGGGDG?EEF<F=F<C6,FGGGCFED<EFFECFFGGGFFFEGFDG@FB+?,?BFGGGGGGG,,?ECFFA,=9F9FGGEGGFDFDCGGGGFGGFF,DFGBFCFFFFDCEGGECGDFCFF**>>*<1=<5EECCFFGGE<EF0)C&FFC3*6/9@EC57E@F@91;2C;:+>DC+.C>7GGGGGFC:7FCGB@FFGGG>EGFF+=>8FCEFAEA2CD?E;ADDDECDCFDGGCGFDF=FEC,,,,,EEGGGDFFB;FE4FF8DGFGGAGGFCGGGEGFGFGGFFD9CDGGGF?GFFEEFGFGCEGDFFF<GFGEFFECGGFCGGGGGGGFGGEFGGGGGGEEGGEFFCGGGGGGGFFAGGGGGFGGGEEDFGGFCCCCC
@s101 109
TGAGGAATATTGGTCAATGGACGCAAGTCTGAACCAGCCATGCCGCGTGCAGGAAGACGGCTCTATGAGTTGTAAACTGCTTTTGTACGAGGGTAAACTCACCTACGTGTAGGTGACTGAAAGTATCGTACGAATAAGGACCGGCTAACTCCGTGCCAGCAGCCGCGGTAATACGGAGGATTCAAGCGTTATCCGGATTTATTGGGTTTAAAGGGTGCGTAGGCGGTTTGATAAGTTAGAGGTGAAATCCCGGGGCTTAACTCCGGAACTGCCGCTAATACTGGTAGACTAGAGAGTAGTTGCGGTAGGCGGAATGTATGGTGTAGCGGTGAAATGCTTAGAGATCATACAGAACACCGATTGCGAAGGCAGCTTACCAAACTATATCTGACGTTGAGGCACGAAAGCGTGGGGAGCAAACAGGATTAGATACCCT
+
FGGGGGGGGGGGGGFGGGFFCFEGGGGFFGGFGGGGGGGGCEF@FGGGGGFGGGDFF8BFG@FGGG9CCFGFGGGGGGGGGGGGGGGGGCFGGGGGG<DCFGGG<,BEFECA9FGGGFDFGC9??EFCFFDCCFGGGFGG,A>CGCCGGGFFFFCCFFDFFGGGEDEG*1>,<97>F<F>:7<0;:4=8<B:CFEEGEGFGG+=7?C#/,@FGGEF>08><)CD>CF:;4#CFGF>=C@,GGGFGFFEGF3GGGGGGFDCC:7GFC=F<E=9C,FF=@=6+DF9FAGGGFEFCGGGGFE@EGGFGDDGGGGFFEEE9AGGFFGGFGGFFGGGECFGGFCDGFFGGGGFFGDEEECF:FF7EGGGFGGGGGEGGGGGCFEAFDFGGGGGGGGGGGGGGGGFFEGGFEGGGGGGFGGFFFGFGFGGGGGGGGGCCCCC
@s101 110
TGAGGAATATTGGTCAATGGGCGAGAGCCTGAACCAGCCAAGTAGCGTGCAGGAAGACGGCCCTATGGGTTGTAAACTGCTTTTATAAGGGAATAAAGTGAGCCTCGTGAGGCTTTTTGAATGTACCTTATGAATAAGGACCGGCTAATTCCGTGCCAGCAGCCGCGGTAATACGGAAGGTCCGGGCGTTATCCGGATTTCAGGGGTTTAAAGGGAGCGTAGGCCGGAGATTAGGCGGGTTGGGAAGTGGAGTTGCTCAACATCTGCAGTGCAGCGCGAACGGGTTTCCTTGAGTACGCACAAGGTGGGCGGAATTTGTGGTGTAGCGGTGAAATGCTTAGATATCACGAAGAACTCCGATTGCGAAGGCAGCTCACGGGAGCGCAACTGACGCTGAAGCTCGAAAGTGCGGGTATCGAACAGGATTAGATACCCT
+
<FFGGAEGG,CCFGDFFGFFFGDGGGGGGG?EGGGGGGG8C<F<9F+8@CC,E:FGGGG@EEE7=EGFGDCEGGFGG9CC,:CECDGFD9FFFFCCFFEFG9BA,B4?<,F?FCGGGGC+EE9FFFFGFGFCG<,4EFGC8BE@GGGGDFA<=F7:=AB78@<FECC@>FCEA,8CBC>FFF,<7B=7<CCG9F:B9CC6%#(FFFC*=*08383082<70<DDC8C6E<:1<*:2F4<8,<FEG=,A7,DDF98>,;<,87,,GFB9,@8*>+8>@@?=++FDCFB,?FE?8GCF@9,CEGGGGEGGF??9,AFE@FGGF9CEACE9CCE4,EC>,CEC<=GCGFGFFCFECFGGGFEB@@@AFFFEFECC,FF@EGGEGF@F9FCCGFFCEFGGE@GGFFGGGGEEGEF,GGFGDGGGGGGGGFGFFFECCCCC
@s101 111
TGGGGAATATTGCACAATGGGCGCAAGCCTGATGCAGCCATGCCGCGTGTATGAAGAAGGCCTTCGGGTTGTAAAGTACTTTCAGCGGGGAGGAAGGGAGTAAAGTTAATACCTTTGCTCATTGACGTTACCCGCAGAAGAAGCACCGGCTAACTCCGTGCCAGCAGCCGCGGTAATACGGAGGGTGCACGCGTTAATCGGAATTACTGGGCGTAGAGCGCACGCAGGCGGTTTGTTAAGTCAGATGTGAAATCCCCGGGCTCAACCTGGGAACTGCATCGGATACTGGCAAGCTTGAGTCTCGTAGAGGGGGGTAGAATTCCAGGTGTAGCGGTGAAATGCGTAGAGATCTGGAGGAATACCGGTGGCGAAGGCGGCCCCCTGGACGAAGACTGACGCTCAGGCGCGAAAGCGTGGGGAGCAAACAGGATTAGATACCCT
+
C,<CFGGGGGFFGGGGGGF@EFDGCGGGGGGGGGGGGGGGEFFFGGGGG@FDFFFD9FEE@FDFGG7:EEGEFCFFFGGGGG9F,AF7::>FDDFFG+BFGFFGGGGGGAFCFGGGCGGEFFDGGGE>=D@EF+:BCGFFCFCGFGC<:FEEFGGFGGC*FFCEFC@CFE>E7**=FFCF@*1**=:*?,85825/*+,*/*/1<9:@F+/;:?E)24<>F0?37;85EGGE##%.CC?C?C0<9EFFF+6:4:1.C<<,##2GGFC>,;CCF3>:9FCB,FCFDFGGGGGGFGGEF6F@7GFB>,=>GGGGFDC<@,GGEEAGFE?DGAGCFEGF=CC:B?FFDFFE,?GGGGGGGGGGGGGGGGGGGGGGFGGGGF@F8GFCFE<9CGFFGGGEDGFFDGGEGGDGFGGGGGGGGGGGGGFCEFGGGGGGGGGGCCCCC
@s101 112
TGAGGAATATTGGTCAATGGACGCAAGTCTGAACCAGCCGTGCCGCGTGCAGGAAGACGGCTCTATGAGTTGTAAACTGCTTTTGTACGAGGGTAAACTCACCTACGTGTAGGTGACTGAAAGTATCGTACGAATAAGGATCGGCTAACTCAGTGCCAGCAGCCGCGGTAATACGGAGGATTCAAACGTTATCCGGATTTATTGGGTTTAAAGGGTGCGTAGGCGGTTTGATAAGTTAGAGGTGAAATTTCGGGGCTCAACCCTGAACGTGCCTCTAATACTGTTGGGCTAGAGAGTAGTTGCGGTAGGCGGAATGTATGGTGTAGCGGTGAAATGCTTAGAGATCATACAGAACACCGATTGCGAAGGCAGCTTACCAAACTATATCTGACGTTGAGGCACGAAAGCGTGGGGAGCAAACAGGATTAGATACCCT
+
AFGGGGGFGFGGGGGGFFFGGGGGGGGAEFGGGGGGGGG7BFGGGGGGGGGGGFGGGFEGGGGFDDE??FGFGGGGGFGFEFFAFF,CDFEEE=FEFGCEFFEF?F:?EFFCE<<CEE9E,5?FF9F7F8+>FFFF<?FC@F7CC7@FGGG,>DAFBF@FGD<<CCF75*>>FC>>FGGGFCF@C9,:7?82==@C-=C601,?:C#=(BAE7=BFFAFBADEF@#<7,@,<AD@7E0A9F@?8<<CE::6B9?D@C#D;FFGGF??GGGF5A,=CFECDD?CA4:,GFFGGCGGGGFGF8C6FGEEF@8E>4,GFGFGGGFEBFGGGEAGDFFFEBFFFGDF9FGGAGGFGGGGF@7FDGFGGGFGGGGGGGDGGDGGGGGGGGDFEGGFGGF<@FGGFGGGGFBGGGGGGGGGGGGGFFFGGGGGGGGGCCC<C
@s101 113
TGAGGAATATTGGTCAATGGGCGAGAGCCTGAACCAGCCAAGTAGCGTGCAGGATGACGGCCCTATGGGTTGTAAACTGCTTTTATAAGGGAATAAAGTGAGCGACGTGTCGCTTTTTGCATGTACCTTATGAATAAGGACCGGCTAATTCCGTGCCAGCAGCCGCGGTAATACGGAAGGTCCGGGCGTTATCCGGATTTATGGGGTTTAAAGGGAGCGTAGGCCGGAGATTAAGCGTGTTGTGAAATGTAGGTGCTCAACATCTGCACCGCAGCGCGAACTGGTTTCCTTGAGTACGCACAAAGTGGGCGGAAGTCGTGGTGTAGCGGTGAAATGCTTAGATATCACGAAGAACTCCGATTGCGAAGGCAGCTCACTGGAGCGCAACTGACGCTGAAGCTCGAAAGTGCGGGTATCGAACAGGATTAGATACCCT
+
CFGGGGGGGFGGGGGGGGGGGGGGGEGGGGGFGGGGGGGFFGGGFGGGGGGGGGGGFFGGGGGGGGFGGFGFGGGGGFFGF9CFGGGGGGGG@AFFFFFGGGFGGGGCFGGGGGGGGGGGGGGGGGGGGGGGGGGGGGGFFGGGGGGGGFFGGGGCGG7CFFFGGDGGDGGGFGDFEDGGG,<<:C5F<<88;FG@EGGFGC+@FF7<C:CG7<E:<7E52129?EE:G0#FFC@AE5FCGFFCA<7.@FDGFDCDCGC<0<:C7ECGGB8*+CB>1C=8FGGFFGBBE8ED5EECGGGFEEA@EGFBEGED+6+CECGGEA>B5FGFGGFDEFCGGGGFF@BFGGFGFFFFE?FFCCEGGGGFFF9GGGGGGGGFFEEGGGGGFFFGGEFGGFGGGGGGGGGGFGGGGGGGGGGGGGFGGGGGGGF9F8GCCCCC
@s101 114
TGAGGAATATTGGTCAATGGGCGAGAGCCTGAACCAGCCAAGTAGCGTGCAGGATGACGGCCCTATGGGTTGTAAACTGCTTTTATAGGGGAATAAAGTGAGCCACGTGTGGTTTTTTGTATGTACCCTATGACTAAGGACCGGCTAATTCCGTGCCAGCGGCCGCGGTAATACGGAAGGTACGGGCGTTATACGGATTTATTGGGTTTAAAGGGCGCGTAGGCCGGAGATTAAGCGTTTTGTGAAATGTAGATGCTCAACATCTGAACTGCAGCGCGAACTGGTTTCCTTGTGTACGCATAAAGTGGGCGGTATTCGTGGTGTAGCGGTGAAATGCTTAGATATCACGAAGAACTCCGATTGCGAAGGCGGCTCACGGGAGCGCAACTGACGCTGAAGCTCGAAAGTGCGGGTATCGAACAGGATTAGATACCCT
+
EFFGGGGGGGGGGGGGGGGE@FECEGGFFGGFGGFFGGG@CEFFCGGEGGGGGGGF@CBF@FGFFEFGFGEFGDEFFGGGF9FGGG,ECFGCF8=FGGCGEF<FFEFFEGG:4?E7B>@<<FDFCBFAEFGFF,,,:AA<F7>EGG7BDDF<FGGG@B@+3@:@:>>FGC<,,6:B6<*<<;<**4**14*=+?<BE@FB=;':?:9/;F7@=<,#'1:5(7C?6:EFFCF=4*45>*,,@,+,:=2CA9EF:DD6FC@=@=@3CFGFC?C?F<@3+E9D8FFAFAB36+,,)C@BDGFACADCGDGGFEA9+GGEEDCFA,E=BEB9FFF=@CCD4-E8FCE?<GGGFFGFFGGGGFDCBCGGGGGGGFFDGGFEFD>CEFGGGGFFCB,EFCCFEFFGGGGGFFFFF>GGGGGGGGEEFFGFDCGGGGGCCCBC
@s101 115
TGAGGAATATTGGTCAATGGGCGAGAGCCTGAACCAGCCAAGTAGCGTGAAGGATGACGGCCCTACGGGTTGTAAACTTCTTTTGTGCGGGCATACAGGAACCTACGTGTAGGTTTTTGCATGTACCGTAACGAATAAGCATCGGCTAACTCCGTGCCAGCAGCCGAGGTAATACGGAGGATGCGAGCGTTATCCGGATTGATTGGGTTTAAAGGGAGCGTAGGTGGACAGTTAAGTCAGTTGTGAAAGTTTGCGGCTCAACCGTAAAATTGCAGTTGATACTGGCGGTCTTGAGTACAGTAGAGGTGGGCGGAATTCGTGGCGTAGCGGTGAAATGCTTAGATATCACGAAGAACTCCGATTGCGAAGGCAGCTCACTGGACTGCAACTGACACTGATGCTCGAAAGTGTGGGTATCAAACAGGATTAGATACCCT
+
<ECEFFGGGGGGGGGGGGGGGGGGGGGFFGGG@EFGEFDFFGGGGFECEGGGGGGGFCFGFGEGGEFDGFEG@?<FFGEEEFFGGCF9F=B+CCFADFFGGDGGGG7E@<FGFCFCF7FGGGGFG9D:FECFCFE@<FGGF9FC7@FGGGCFGB:::FF:FGGBB;*1:CCFCF,*<FB*=<,@C7/=CF>.5?,=EGEF&;:,FFE.18*<FC>DA@9?28:<F;GBFD<=<FGF9:;@9FD9@<@1?GFEC+=B8D@7F>GGFGGFDF9FBGFGEFEGGGEF@8,A5@<EA*GGFGGFEFFDCCE@EEDE@BDEECGGGDFB+=GGFFFFEAGGGGFFCF;EBECGGFEBGFFCGGFGGGGF8GGFGGGFGFGGGGGGGGGGGGGGGGGFGFEFFAFECDDGGGFGGGGGGGFGGCGGGGGGGGGGGGGE@CCCC
@s101 116
TGAGGAATATTGGTCAATGGACGCAAGTCTGAACCAACCATGCCGCGTGCAGGAAGACGGCTCTATGAGTTGTAAACTGCTTTTGAAAGAGGGTAAACTCACCTACGTGTAGGTGACTGAAAGTATCGTACGAATAAGGATCGGCTAACTCAGTGCCATCAGCCGCGGTAATACGGAGGATCCGAGCGTTATCCGGATTTATTGGGTTTAAAGGGAGCGTAGGTGGACAGTTAAGTCCGTGGTGAAAGTTTGCGGCTCAACCGGAAAATTGCAGTTGATACTGGCTGTCTTGAGTACAGTAGAGGTGGGCGGAATTCGTGGTGTAGCGGTGAAATGCTTAGATATCACGAAGAACTCCGATTGCGAAGGCAGCTCACTGGACTGCAACTGACACTGATGCTCGAAAGTGTGGGTATCAAACAGGATTAGATACCCT
+
GFGFGCDFGFGGGGGGFGGGGGGG7CGGGGFGFGGG8FEG@FDGGDGGGGGFFGGGGGGG@FFEF9<C,<,9CE?CFA,A<,5E?,,,C4B,B7=FF<?5,AFFCFFF,:B?,,55,BFDFA,::58?B8A+=,@+55AAF@7B@@CFF,33:=DF,,,BE=DFE>CFE@F,@@EF<:FE%D,,#5C7<:=8;C8*:F?C@#<FC7,=<F*?6:<9CAGF?;FDAFB57>C,<:F8)'FD#GGE:7CCC@>E@EDED@7F@@,6,4BCE99BGGGGE;GD?GGGFFCE29,9CGFEGGFGFE=DGGGDC@,EEBCCGF8GGGGGAGGGGGGADGFDGGGGFAA8FCFGGGGGGGEGFFCGGGGGFFGGGGGGGGGFGGGGGGGGGGGGGEEAEGGGGGGGGEGGFGGGGGFFFGGGFEEFGGGGGFGGGFFCCCCC
@s101 117
TGAGGAATATTGCACAATGGGGGAAACCCTGATGCAGCGACGCCGCGTGAGCGAAGAAATATTTCGGTATGTAAAGCTCTATCAGCAGGGAAGATAATGACAGTACCTGACTAAGAAGCACCGGCTAAATACGTGCCAGCAGCCGCGGTAATACGTATGGTGCAAGCGTTATCCGGATTTACTGGGTGTAAAGGGAGCGCAGGCGGTGCGGCAAGTCTGATGTGAAAGCCCGGGGCTCAACCCCGGTACTGCATTGGAAACTGTCGTACTAGAGTGTCGGAGGGGTAAGTGGAATTCCTAGTGTAGCGGTGAAATGCGTAGATATTAGGAGGAACACCAGTGGCGAAGGCGGCTTACTGGACGATAACTGACGCTGAGGCTCGAAAGCGTGGGGAGCAAACAGGATTAGATACCCT
+
@FGGGGEGGGGGGGGGGGGGGEGGGGGFGGGGGGGGGGGGGGGGGGGC:C:EFEGG@E@<FGGGGEE=B+,EFGFAFAFFG9EGDCCCFECCG8FFGFGGGGGGGGGFGGGGGFFGGF?FGCGGEEGGGDF<CCDEFGGGGGFGEDC7F:F9DFGDAEGCCCECFA:F<7<8CCBCFAC:FE=GF=(F4;EFGGDC544<?DC9::'5:CE>FF7#F.F=CFDGGFFF7FC:CGGGF@GGGDDGFGGF9FGFGCFGGFE=D=7GGGGGFGE@BFEGGGGGGEFBGEB5CGFBBCGDEB8,FFC+FGEEGFGGFFEGBE9CGFFFGEGF?,GFCGFEFGGFDEGGGGGGGGGGGGGGGGEFGGGGGGFEGGFGGGGGGGGGFGGGFDGGGFGGGGGGGGGEGFGGGGGGFDFCCCCC
@s101 118
TGAGGAATATTGGTCAATGGACGAGAGTCTGAACCAGCCAAGTAGCGTGCAGGATGACGGCCCTATGGGTTGTAAACTGCCTTTATAAGGGAATAAAGTGAGTCTCGTGAGACTTTTTGCATGTACCTTATGAATAAGGACCGGCTAATTCCGTGCCAGCAGCCGCGGTAATACGGAAGGTCCGGGCGTTATCCGGATTTATTGGGTTTAAAGGGAGCGTAGGCCGGAGATTAAGCGTGTTGGGAAATGTAGATGCTCAACATCTGCACTGCAGCGCGAACTGGTTTCCTTGAGTACGCACAAAGTGGGCGGAATTCGTGGTGTAGCGGTGAAATGCTTAGATATCACGAAGAACTCCGATTGCGAAGGCAGCTCACTGGAGCGCAACTGACGCTGAAGCTCGAAAGTGCGGGTATCGAACAGGATTAGATACCCT
+
EGGFGGFGGGGGGGGGGGDGCFGFEGGFFGGGGGEGGGA,EECEFGBFFEGGGGGGGFGGGGGGGFGFFGGGGCFFFEFGGGGGF9,FFGGFGFFGGGGGFGFGCEAF,EFA9EGGGGDGAGGGGF<<EGGFFFG;F<FEEFGG@=8B<F?AFGGGFG?78FGGDGFCCF7=9CCFF*3:<BC<FEGC:7B8<<<B988CC>C<:=<?0,2+96<A:(B8@95*<8;GGGFFFGFA?>CE9<+CAFEA<@6DGCGGG*=@A<F=FF?F@?@><FEDDFGDGGGFF>>BCGGGFGECGC@GFE,<FEF7GGDCGGGGGGFFECCGAGGFGGFEEFDDGFDFEDDGFGFGGGGGGCGGFFF7GGGGGF9GGFEECGGGGFEGGGGGGGFGEGFCF<9FGGGGGDGGFEGGDEGGGGGGGGGFGGGGFFFGGGGCCCCC
@s101 119
TGGGGAATATTGCACAATGGGGGAAACCCTGATGCAGCAACGCCGCGTGAAGGATGAAGGTTTTCGGATCGTAAACTTCTATCAATAGGGACGAAGAAAGTGACGGTACCTAAATAAGAAGCACCGGCTAACTACGTGCCAGCAGCCGCGGTAATACGTAGGGGGCAAGCGTTATCCGGCATTAAGGGGTGTAAAGGGAGCGTAGGCGGCACGCCAAGCCAGATGTGAAAGCCCGAGGCTTAACCTCGCGGATTGCATTTGGAACTGGCGAGCTAGAGTACAGGAGAGGAAAGCGGAATTCCTAGTGTAGCGGTGAAAGGCGTAGATATTAGGAAGAACACCAGTGGCGAAGGCGGCTTTCTGGACTGAAACTGACGCTGAGGCTCGAAAGCGTGGGGAGCAAACAGGATTAGATACCCT
+
EDEGGEGGGGGFGGGGFGGCCCFGGEG8FFFGGGGGFDFFGGG@FG7@FGFFFGDFGGGGFCFFF7+BCFFFC4FF9EFGB,CEDGGGGGGGGCGGGCFFFCGFFGGGEF<F<F<F?D9D,=,:DFECGGGGGDFCFF@DFCCG,D,:<****>AFF7<FFC7CEC<<F:<=CEF:,<F**=:,,(<<A1FC42;=:C09<D*5*CDCC*:3?8@<:<>F<6864(DA<94CC7C:FE;GGF>:5:;EBEFFGGGFFC,GGF@?86EGFE,FGB<EEE=?DDFFCA>9FEB+B8A@8=,@FC8EFCC65GEFFGFAFA+C,F<FFDFC,CFGF<FADFGFGFBGCGFDECDGGDFGGGGFGGGFFGGGGGGGGFEDGGGGFFGFGGGGFGGGGGGGGGDFGGFEGGGGGGGGGGF@CCC<
@s101 120
TGGGGAATATTGCACAATGGGGGAAACCCTGATGCAGCGACGCCGCGTGAAGGAAGAAGTATCTCGGTATGTAAACTTCTATCAGCAGGGAAGATAATGACGGTACCTGACTAAGAAGCCCCGGCTAACTACGTGCCAGCAGCCGCGGTAATACGTAGGGGGCAAGCGTTATCCGGCTTTACTGGGTGTAAAGGGAGCGTAGACGGCGCAGCAAGTCTGATGTGAAAGGCAGGGGCTTAACCCCTGGACTGCATTGGAAACTGCTGGGCGTGAGTGCCGGAGGGGTAGGCGGAATGCCTAGTGTAGCGGTGAAATGCGTAGATATTAGGAGGAACACCAGTGGCGAAGGCGGCTTACTGGACGGTAACTGACGTTGAGGCTCGAAAGCGTGGGGAGCAAACAGGATTAGATACCCT
+
<FFGGGGGGGGFGGGGGGGFFCGGGGFGGGFF<FGGGGGGGGGGCFGGEGGGGGGGFGG,FFFFFFG8=FG<AEFGAEGFFEEFEGGGGGFFGGGFFFFGGGFGGDEFGGGF,FFFGGFFFGDGGGCFD;>8+83D@F@FFGF7CE:FGGCG@F@,@3>>F:BFGG*8CEGCGGGD;<=:,+>GCFA:<4C<<@8>EECEDCEAEC4?8EF:FF>7<;<,9BCCFFCE:+'CCFFC9FCC<EC6DDBEEFEBGFGGFE9@@8B3+>+BA8GF<F8C>CEC===EA8F+GDFE,DC,GD?EFFC@)DEEFGGFEGFC@<,GFFAFE,GGGFFF:FFC?A8FBGEGGB@F7GGGGGGGGGGFGFFGGGFFFD@GGCGGFGGFGGGGEEGGGGGFGGFGFFEFDGGGGGGGGGE@CCCC
@s101 121
TGGGGGATATTGCACAATGGAGGAAACTCTGATGCAGCGACGCCGTGTGAGTGAAGAAGTATTTCGGTATGTAAAGCTCTATCAGCAGGGAAGGAAATGACGGTACCTGACTAAGAAGCCCCGGCTAACTACGTGCCAGCAGCCGCGGTAATACGAAGGGGGAAAGCGTTATCCGGCTTTACTGGGTGTAAAGGGAGCGTAGACGGCGACGCAAGTCTGAAGTGAAATACCCGGGCTCAAACTGGGAACTGCTTTGGAAACTGTGTTGCTAGAGTGCTGGAGAGTTGAGCGGAATTCCTAGTGTAGCGGTGAAATGCGTAGATATTAGGAAGAACACCAGTGGCGAAGGCGGCTTACTGGACAGTAACTGACGTTGAGGCTCGAAAGCGTGGGGAGCAAACAGGATTAGATACCCT
+
F,EEGEGG<EEFGGGGGGFFFFGGGGDFGGGGGGGGFFCGFGGGE@F<DEGFGGGGGGFEACC,FEGF8=<FFFFGGGG9DCFGDFFG7=BDECCFCFGDF@CFFCBEFFGFFCEFBEA<FGEC7+BECFGGFF8@FFGFGF>CCC8CF7F9EFC*,@FF:**1284=F*<,<,*4*44?<9CFFG*C<:8?>FD-*/<8D7:283/:**1:FGC77;CFAB=C4=F:7GG<>D>@,CAB-<6CCF8F:BB0:,=D>,36+?C,FF,AFFAGFGGGFA@,@?,B,=+CCGFDFFEFE?4,EGEE=GCAFFECCFFEFCE@FGAGGGGGEAFFEGFFAA<EFGEFGGFEGGGGDGFFGGGFGFCGEFCF@EFGGFF@GGFFGGGFCGGGGGGGFCGGGGGFGGGGGF9GFGF9CCCC
@s101 122
TGAGGAATATTGGTCAATGGGCGGAAGCCTGAACCAGCCAAGTAGCGTGAAGGATGACTGCCCTATGGGTTGTAAACTTCTTTTATAGGGGAATAAAATGAGCCACGTGTGGCTTTTTGTATGTACCCTATGAATAAGGATCGGCTAACTCCGTGCCAGCAGCCGCGGTAATACGGAGGATCCGAGCGGTATCCGGGTTTATTGGGTTTAAAGGGAGCGTAGGTGGACATGTAAGTCAGTTGTGAAAGTTTGCGGCTCAACCGTAAAATTGCAGTTGATACTGTGTGTCTTGATTACAGTAGAGGTGGGCGGAATTCGTGGTGTAGCGGTGAAATGCTTAGATATCACGAAGAACTCCGATTGCGAAGGCAGCTCACTGGACTGTTACTGACACTGAGGCTCGAAAGTGTGGGTATCAAACAGGATTAGATACCCT
+
AFGGGGDGGGGGGGGDGGC,EFGGGGDGGGGGGGGGGGGDGGGGGGGEGGGGGGGGGGGGGGF,CEEGGGGGGFGGGGGGGFCGGGGGFGGGGGFFDGGGGGGFGGD7BEECFAE8FC@FFGGGDCGGGFGDGGEDGGGC>,@7CCBGEFGGGGGDGFCFGC<FEGGGGGGGBCF7F7FCFFFF:<C@*<E,<AFEGG@:F;:FGG:CFFC;9F54CAC@DF;975;?D<>,<AF8<FFFFCB:FCD=7F6GEGGGFEFFCBFGGFFE,=F:FB6,,4=+=+CFDFB,,,A:*,,CGGGGEA8EF6GGGGFE?DE>GGGGGFGDFGGFFDGGGGGGGFF@GGGDFCEGGFGGFFEGDGGGGGGGGGE<FGGGGGEFGGFFGGGGGGGGGGGFF8GGGFGFFGGFGGGGGGGGGGGGGGGGGGGGGGGGGGGCCCCC
@s101 123
TGAGGAATATTGGTCAATGGGCGAGAGCCTGAACCAGCCAAGTAGCGTGCAGGATGACGGCCCTATGGGTTGTAAACTGCTTTTATAAGGGAAAAAAGTGGGAGTCGTGACTCTTTTTGCATGTACCTTATGAATAAGGACCGGCTAATTCCGTGCAAGCAGCCGCGGTAATACGGAAGGTCCGGGCGTTATACGGATTTATTGGGTTTAAAGGGAGCGTAGGCCGTAGATTAAGCGTGTTGTGGAATGTAGATGCTCAACCTCTGCACTGCATCGCGAACTGGTGTCCGTGAGTACGCACAAAGTGGGCGGAATTCGTGGTGTAGCGGTGAAATGCTTAGATACCACGAAGAACTCCGATTGCGAAGGCAGCTCACTGGAGCGCAACTGACGCTGAAGCTCGAAAGTGCGGGTATCGAACAGGATTAGATACCCT
+
CFCFGCFG,FEEE<FFGGG8<EDGDGGGGG@EGFFFGGGGFGEGGGGEFGDFDCFFDF,@F+@FEFFGEF@FG,CF9FCC59EEFDGFCFGFG,4:@:FGG@FEF8FBBFFFFFD9EFGGGFCFEFFFGDFGAGF9FGFCE7+CEEDF9F,CF=+=+,@F<<,,@+@@C@12,?D<F7F*?DF<@F*<*17*+?<CC7<,:CE9<F*1<:<9CFCFD>C6,15C38.:C;>1<C77:><;@8>,#5<E>FA93#069<F@3#FGF>,>GGC@5++3+3+6=@>CF:CB=,A5):C=GF@,@7,CF@>?GFAA@,C=GGGGGFE@=CEGFC5,FFC@9-GGGG<FCF:,,FEGFF>CF=BCGGGDGE<<FFD@<DFFCFC@7FCCF9FGGFB:9GGGGEGGCGGGGGGGGFFGFFAGGGGEDEFEAAGGGGGCCC@C
@s101 124
TGGGGAATATTGCACAATGGGGGAAACCCTGATGCAGCGACGCCGCGTGGAGGAAGAAGGTCTTCGGATTGTAAACTCCTGTTGTTGAGGAAGATAATGACGGTACTCAACAAGGAAGTGACGGCTAACTACGTGCCAGCAGCCGCGGTAAAACGTAGGTCACAAGCGTTGTCCGGAATTACTGGGTGTAAAGGGAGCGCAGGCGGGAAGACAAGGTGGAAGTGAAATCCATGGGCTCAACCCATGAACTGCTTTCAAAACTGTTTTTCTTGAGTAGTGCAGAGGTAGGCGGAGTTCCCGGTGTAGCGGTGGAAGGCGTAGATATCGGGAGGAACACCAGTGGCGAAGGCGGCCTACTGGGCACCAACTGACGCTGAGGCTCGAAAGTGTGGGTAGCAAACAGGATTAGATACCCT
+
E@FFGGGGGGGGGGGGFGGGGGGGGGGGGGGGGGGGGGGGGGGGGGG7CEEGGGGGGGGFFFFGGGGFEEGGGGGGFGGFFFEGFGGGGGGFFGGGGGGAFFEGGGFGGGGGGGGGFGGGGGGGGDCDFGGG@F8CFGGF8FGGGDGGGGEGCCFCAAC<CCFGGGCCCGGGGGGGCGF*FGGGGGCGEC1BCF/8CC?8>CE;:EECGFCC?DE'GGFB@:;:CFGEFFGFGEFFEFGC@@@8FGGFFFDGEF<GFD?7C?CCDCFGDDCFDF97=,:<FBEDFCGGGGFAGF@7ECCGFCE>BCCGFGEE=F=GDCEEGC7GGGGGFGGFEGFGGGGGGGGFFGEGGGGGGGGGGGGGF@FGGGGGEGEGGGFFFGF8GGGGGDGGGEGGGGGGGEGFCGGGF<GGFGGCCCCC
@s101 125
TGAGGAATATTGGTCAATGGACGAGAGTCTGAACCAGCCAAGTAGCGTGCAGGATGACGGCTCTATGGGTTGTAAACTGCTTTTATAAGGGAATAGAGTGAGTCTCGTGAGACTTTTTGCATGTACCTTATGAATAAGGACCGGCTAATTCCGTGCCAGCAGCCGCGGTAATACGGAAGGTTCGGGCGTTATCCGGATTTATTGGGTTTAAAGGGAGCGTAGGCCGGAGATTAAGCGTGTTGTGAAATGTAGACGCTCAACGTCTGCACTGCAGCGCGAACTGGTTTCCTTGAGTACGCACAAAGTGGGCGGAATTCGTGGTGTAGCGGTGAAATGCTTAGATAGCACGAAGAACTCCGATTGCGAAGGCAGCTCACTGGAGCGCAACTGACGCTGAAGCTCGAAAGTGCGGGTATCGAACAGGATTAGATACCCT
+
DFFGGGFGGGFGGGGGGGGFGGGGGGGGGGGGGGGGGGGGGGGGGGEFGGGGGEGGFFEEG@F8FF@FGGGEGFFGGGGGFG9FFGGFFGGFGGCFEEGFFGG,FEFGGGCFGGGGGGGFGGGGGGFGCCFF<EFGGGGFBDFDDCEBFGFGGGGGGG8DEFFFG=BFFEGC@EGF7FFE7BF@7CGGDDE>/@C7:<<<88<GGF7<>4<C9C@;C>FA;@8=AB=/C:CC<CG@C?@E;FBE=,:@;F?9:A>6&C:7DGGGGFFEFCF5<DG<EEB+DGGFCFGFDDFFDGEFEE8EFED<EGGFCDEEB8ECGGDFFC=68=7GFGFE9GFD@FEGF;E:,GGFFAAGDGGGGGGGGGEGGGGGGFGFGGGGE,GGGGGFC9FGGFFDGFGGGFEFFGFFFDGGGGFGGGGGGGGFFGGGGGGGGGF9CCAC
@s101 126
TGAGGAATATTGGTCAATGGGCGAGAGTCTGAACCGGCCAGGTAGCGTGCAGGATGACGGCCCTATGGGTTGTAAACTGCTTTTATAGGGGGATAAAGTGTGGTACGTGTACCATATTGCAGGTACCCTATGAATAAGGATCGGCTAACTCCGTGCCAGCAGCCGCGGTACTATGGAGGATTCAAGCGTTATCCGGATTTATTGGGTTTAAAGGGTGCGTAGGCGGTTTGGTAAGTTAGAGGTGAAATCCCGGGGCTTAACTCCGGAACGGCCTCTAATACTGTTAGACTAGAGTGTAGTTGCGGTAGGCGGAAGGTATGGTGTAGCGGTGAAATGCTTAGAGATCATACAGAACACTGATTGCGAAGGCAGCTTACCAAACTATATCTGACGTTGAGGCACGAAAGCGTGGGGAGCAAACAGGATTAGATACCCT
+
FGCFDFFGCGGGGGGGGGFFGGGGGGDFGGGGGGG@7FGGFG<FGGGFGGGGFFFGGFEEGGGGGFGGGG>GCFGGFAEFGGFGGGFGGF+>C+??ACEAE?FGGDFGGGFFFGGFD9FGDGGD,EFB=8FFGF9=FGFC>FEGGCCDAFFGGGC7FFGGGD@FG5FCF@FF9,6>>FGE@;BFFG6F*=*;=7@??F=2;CFGG1724<?<FGC?EDD0#;29@?0.7:GF@,=>E7>CFC6C<F+6.F@2DCE>EFB=C:CCEE:>:+C6E:=9D@<==GFA?9BBEE9E::,F=EGGEGGFFCB@C=ED,9,,=EDFFGEE@C8DEC<,,BCBE<,@E,FFF<C69DGGGGGFEDF7:GGGGGGFF?FGGFFCC<EC,GGGGGGGGGGGGGGGGGFA;CFGGGGDGGGGGFFGF,FFGGGGFDGGFGFCCCCC
@s101 127
TGAGGAATATTGGTCAATGGACGCAAGTCTGAACCAGCCATGCCGCGTGCAGGAAGACGGCTCTATGAGTTGTAAACTGCTTTTGTACGAGGGTAAACTCACCTACGTGTAGGTGACTGAAAGTATCGTACGAATAAGGATCGGCTAACTCCTTGCCAGCAGCCGCGGTAATACGGAGGATTCAAGCGTTATCCGGATTTCTTGGGTTTCAAGGGTGCGTAGGCGGTTTGATAAGTTAGAGGTGAAATCCCGGGGCTTAACTCCGGAACTGCCTCTAATACTGTTAGACTAGAGAGTAGTGGCGGTAGGCGGAATGTATGGTGTAGCGGTGAAATGCTTAGAGATCATACAGAACACCGATTGCGAAGGCAGCTTACCAAACTATATCTGACGTTGAGGCACGAAAGCGTGGGGAGCAAACAGGATTAGATACCCT
+
EGGGFGGGGGGGDGGGCCE,CFGGGGGEFECFFGGGGGGGDEFGGGGECFCFGGGGGGGGGGDGGGGGGGGCDFCF<CA<<,CEFFGGGDDCGGGGG9E,AFFC=8F,=?<FG9FGG9FDGFFGFDCBEFGEFBE+B,,C5DFG++3B,3DFDF,>BCF?>BC73:73>C*33;>F@F78,??FG99:CCE,;+7,#4F4%CGGF:CGD$3>%8:;?=F)FC:7>#:BEG,B=F@:CB>;CF7C;G;@FCDEDCGFEAFC@@F-F>6;CEC5FA6<2=D?+FDA9GGFEF=A2ECGF@@++EEEB6EECCFE=AEDFDFEFFE>BGEAGGFFGGFFFGFFFDB,FCFGGFGGEGCGGGGGGGGGGGGGGGGFFGGGCEEGGGFCGGGDGGGGGGFGFFEEGEGGGGGGGGGFFFGGGFGFGGGFF@GGGGGCCCCC
@s101 128
TGAGGAATATTGGTCAATGGACGAGAGTCTGAACCAGCCAAGTAGCGTGCAGGATGACGGCCCCATGGGTTGTAAACTGCTTTTATAAGGGAATAAAGTGAGTCTCGTGAGACTTTTTGCATGTCCCTTATGAATAAGGACCGGCTAATTCCGTGCCAGCAGCCGCGGTACTACGGAAGGTACGGGCGTTATCCGGGTTTATTGGGTTGAAAGGGAGCGTAGGCCGGAGACTAAGCGTGTTGTGAAATGTAGATGCTCAACATCTGCACTGCAGCGCGAACTGGTTTCCTTGAGTACGCACAAAGTGGGCGGAATTCGTGGTGTAGCGGTGAAATGCTTAGATATCACGAAGAACTCCGATTGCGAAGGCAGCTCACTGGAGCGCAGCTGACGCTGAAGCTCGAAAGTGCGGGTATCGAACAGGATTAGATACCCT
+
5CEFEFGGGGCF9EFGDFGCFCEF77BFGGGCGFF@EFG8CFCFFGCC7CFGEC8DDD,+@B:CFGFGGGGGFGFFGC<,E?<9FGCDCF8=AA=FGGGGFGGFCGGFGGEFFF9EEGGFEEA<AB,?<EFCEECFGGFFFGGGG78:?<,,,A>@3@,:F8>8++@+FF*@,=CF:>*3?,@CB<5*=BEG,<:1*/<**+?<,=<F7,?+B:#182?%27:3<4+7CEF>CFG?C*>E@,2#32@5FFAFFCCE@,7F9FFAFE<FEFF5>048+:?/6CF@CD,B,,,?)CC?>9GFD<9FB+CC?4BD>8CDGGGFE@DD=@>=EGFEA9<GGFFFC,,,FEEFGFGFGFFC@DFEGGGGGGGGGFFE,FGGFFECGEGFGGFFBCFCGGEF<7FCFEFECFCFFCGGGGGGGGFFGGGFE,GGGGFC@CAC
@s101 129
TGAGGAATATTGGTCAATGGACGAGAGTCTGAACCAGCCAAGTAGCGTGCAGGATGACGGCCCCATGGGTTGTAAAATGCTTTTATAAGGGAATAAAGTGAGTCTCGTGAGACTTTTTGCACGTACCTTATGAATAAGGACCGGCTAATTCCGTGCCAGCCGCCGCGGTAATACGGAAGGTCCGGGCGTGTTCCGGGTTTATTGGGTTTAAAGGGAGCGTAGGCCGGAGATTAAGCGTGTTGTGAAATGTAGATGCTCAACATCTGCACTGCAGCGCGAACTGGTTTCCTTGAGTACGCACAAAGTGGGCGGAATTCGTGGTGTAGCGGTGAAATGCTTAGATATAACGAAGAACTCCGATTGCGAAGGCAGCTCACTGGAGCGCAGCTGACGCTGAAGCTCGAAAGTGCGGGTATCGAACAGGATTAGATACCCT
+
<@FG8CCE@EF,;CFFGFFGGGGGGGGFGAEGCF@@EF8EFGCFGCBBEGFG?CFFFA@ECGGGGG6CDC=CF9C?,FDCA9<<FAC<FGGF=9<59FEFGG9AE9==FDE,=EAFGF+BF,+AFGGG,=F<9<,,:<,:EA+@8C+DAC<?D,+@D>B>+@+>>C@<*>CGFE@CFGGDC?>F*=*<****<74C5C:B;FFFCC7C0C9/,<4F32C5>2:=4<'=:##::CC)E>F9FFC:::@C>,;;9GGGGGGFE:,,,E8<F@+5F@+F>;98=8FDC<D8=8GGFF@4@,=FFFE<C>>@GFAGED7GEFE=:EDE>GEFGEF9<EA8@<FDGGCFB,FGGFFFGGF:GF8EGGGGFCGGFA<GFAEFFF=GGGGGGGGGGFFGGGGGFBF?FFEAFGGCGEGEEGGGGGFFFDGGGFGGFFGCCCCC
@s101 130
TGAGGAATATTGGTCAATGGGCGAGAGCCTGAACCAGCCAAGTAGCGTGCAGGAAGACGGCCCTATGGGTTGTAAACTGCTTTTATAAGGGAATAAAGTGAGTCTCGTGAGACTTTTTGCCTGTACCTTATGAGTAAGGACCGGCTAATTCCGTGCCAGCAGCCGCGGTAATACGGAAGGTCCGGGCGTTATCCGGATTTATTGGGTTTAAAGGGATCGTAGGCCGGAGATTAAGCGTGTTGTGAAATGTAGAGGCTCAACCTCTACACTGCAGCGCGAGCTGGTCTTCTTGAGTACGCACAACGTGGGCGGATTTCGTGGTGTAGCGGGGAAATGCTTAGATATCACGAAGAACTCCGATTGCGAAGGCAGCTCACGGGAGCGCAACTGACGCTGAAGCTCGAAAGTGCGGGTATCGAACAGGATTAGATACCCT
+
FAFGGGGGGGFCFGCEFGG,@EF+6CFFGGGGGGGGGGGGGG9@EFC@@CDGGCGFFGCF@CGGCFEFGFGDE<CCFGGGF?FGGGGGGGFFFGGEE<EEGCFF9FGEFD+?ADFCFFG9,?EFCFGGGG9ADAFGGGGG@F+>CGGCDFCG,@BC<F3DFGCF++3@FGG,<>*1C>*>,5D**<5*1*B*5?<CEDFGGG=C<<C9;4:F?GC##./)688*<:4#6/GF<<D>EFFCCC=:C:C7C>6FFGGGGF@38,,,F@4,,>:5<C@3+@2++>DF=8::,6<?8EEFCD68,ADGDEF+B>:,,+7GEBEFE@EB@@+@,,,E9E9FDFGGE@,EDFDGFF<?<F:FCDFGFF@CE,B@DCFGCFCFCGGECGF9AGEDGGGGGGGGGGGEDCGGFGGGFCFFEFF8FF9FGGGGGGGFFEE@CBAA
@s101 131
TGAGGAATATTGGTCAATGGACGAGAGTCTGAACCAGCCAAGTAGCGTGAAGGATGACTGCCCTATGGGTTGTAAACTTCTTTTATATGGGAATAAAGTATTCCACGTGTGGGATTTTGTATGTACCATATGAATAAGGATCGGCTAACTCCGTGCCAGCAGCCGCGGTAATCCGGAGGAACCGAGCGTTATCCGGATTTATTGGGTTTAAAGGGAGCGTAGGTGGATTGTTAAGTCAGTGGTGAAAGTTTGCGGCTCAACCGTAAAATTGCAGTTGAAACTGGCAGTCTTGAGTACAGTAGAGGTGGGCGGAATTCGTGGTGTAGCGGTGAAATGCTTAGATATCACGAAGAACTCCGATTGTGAAGGCAGCTCACTGGACTGCAACTGACACTGATGCTCGAAAGTGTGGGTATCAAACAGGATTAAATACCCT
+
FGF@CFFFGGGEFGGGGCCEGAGEFGGGGGGFGFFFFGGCGGFDG9C,CFGGGGFCCEFFDGEDFE<CFGCFFGGGGGCFAFGGGFGGCGGGGGGGGGGGGGFAGGGBEEFG7FA,E,EECDFGEGGGDFGGGGFEFGDFFFEDEEEG@FGGDFF7FFCEFGGG7>FE:F+,,,8:>+@:,@BCCB5>B:>5C=:ACEFF>7317<@)-FC?=<5AEBBE=6BC7:==,38GGGFEACC>.B1=:9=?ECEE@33,D7GFGGE;GFGGGGFFGGGFC,=8ACEFEFGF29EFEF=BFFFDGFDF:DGFEFED>>GEEGGGE9EGFGCGECC4,,?GEFB3,DFFFFEFEEECGGGGGGFBACGFFFAGFF9CEACFGGGFG?GGGGGGGGF9GGGGGGGGGFFC9GGGGFFFEFCGGGGFFGGFFFF9DGGCCCCC
@s101 132
TGAGGCATATTGGTCAATGGACGAGAGTCTGAACCAGCCAAGTAGCGTGCAGGATGACGGCCCCATGGGTTGTAAACTGCTTTTATAAGGGAATAAAGTGAGTCTCGTGAGACTTTTTGCATGTACCTTATGAATAAGGACCGGCTAATTCCGTGCCAGCAGCCGCGGTAATACGGAAGGTCCGGGCGTTCTCCGGGTTTATGGGGTTTAAAGGGAGCGTAGGCCGGAGACTAAGCGTGTTGTGAAATGTAGATGCTCAACATCTGCACTGCAGCGCGAACTGGTTTCCTTGAGTACGCACAAAGTGGGCGGAATTCGTGGTGTAGCGGTGAAATGCTTAGATATCACGAAGAACTCCGATTGCGAAGGCAGCTCACTGGAGCGCAGCTGACGCTGAAGCTCGAAAGTGCGGGTATCGAACAGGATTAGATACCCT
+
BFGGG8FGGGGGGFFFGGGGGGDCFGG<FFFGGGFFGGFFGFGGGGDGGGGGGGGGGGGGGGGGGGGGGGGGGGFGGGGGGCGGGGGGFFFGGGEFFFGGGGGGGGGGGGGGGGGGFGGFFGGGGGGGGGGF9EFGGGFCFF@FC8BFGGGGGGGGGGGFGGDFEG7FBCGGC;CCGGGGGGGGDED:0$)C=CEEC=CFD>##?%FCGFGEFG@AC:F=>:;C78C>F>58+<>2G?FFCA>E:<AC5A=CF7GGGGGFC9FCFBD<:?EFGEGF8E==6,GGGFFD9CDE5EECGDE,,?AFFCGF?8GFF8GGGGGGFFC@)CCFECF9FFF>DC9DGFF?<GFGFFABE=E@C@FDGF=7FGGGGGGFGGGGGGGGDGGGGGGGGGGGGGGGFGGGGGGGGGGGGGGFDGGGGGGGGGGGGGEGGGGCCCCC
@s101 133
TGGGGAATATTGCACAATGGGGGAAACCCTGATGCAGCGACGCCGCGTGAACGAAGAAGTATTTCGGTATGTAAAGTTCTATCAGCAGGGAAGATAATGACGGTACCTGACTAAGAAGCACCGGCTAAATACGTGCCAGCAGCCGCGGTAATACGTGTGGTGCAAGCGTTATCCGGATTTACTGGGTGTTAAGGGAGCGCAGGCGGTGAGGCAAGTCTGATGGGAAAGCCCGGGGCTCAACCCCGGTACTGCATTGGAAACTGTCGTACTAGAGTGTCGGAGGGGTAAGTGGAATTCCTAGGGTAGCGGTGAAATGCGTAGATATTAGGAGGAACACCAGTGGCGAAGGCGGCTTACTGGACGATAACTGACGCTGAGGCTCGAAAGCGTGGGGAGCAACCAGGATTAGATACCCT
+
FGCGGG>FGDGFDGGGGGGF8C7@FEDEFDFGGEGGDFGGEDGGGGDF@FGGGGGGGEF<FDFDCCFCFGFF?FE<<FFC<B-<,BE<FG9A:EFGGG<FAE@FFFFGGFG9?F@FGCD8=B>@FB@DEFG9FFG8FFGFGGF,3@*@>@*@B<EF8,>>FGD7;DCFF:FGGGEG::<FEE,>:C2*=*?+?BF7EC<=@D>2=821#:7-:8A/16G?<>#0C5E=1::EFDD:8>F>:A3+,,,F:CGFF3,93,+2=3:3+A5<,F9D<F6F=>878FD??CB,FDEEDFGE@?@:A,EE>GGGFEFFEEECFFCGGFE9GGGGFBDF@EECFA4,:CGFGGGGGGGGFFFFFEEGFGFGGGEB@F@GE8FE@EEGGGGGGGGFGGGGGGGGGGGCGFDGGGFGGGFBCCCC
@s101 134
TGAGGAATATTGGTCAATGGGCGAGAGCCTGAACCAGCCAAGTAGCGTGCAGGATGACGGCCCTATGGGTTGTAAACTGCTTTTATAAGGGAATAAAGTGAGTCTCGTGAGACTTTTTGCATGTACCTTATGAATAAGGACCGGCTAATTCCGTGCCAGCAGCCGCGGTAATACGGAAGGTCCGGGCGTTATCCGGATTTATTGGGTTTAAAGGGAGCGTAGGCCGGAGATTAAGCGTGTTGTGAAGTGTAGATGCTCAACGTCTGCACGGCAGCGCGAACTGGTTGCCGTGAGTACGCACAAAGTGGGCGGAATTCGTGGTGTAGAGGTGAAATGCTTAGATATCACGAAGAACTCCGATTGCGAAGGCAGCTCACTGGAGCGCAACTGACGCTGAAGCTCGAAAGTGCGGGTATCGAACAGGATTAGATACCCT
+
CFGGGGGGGGGGGGGGGGGGGGGGGGGFGCGGGGGGGGGDAFECFGGGDGGGGGGGGGEEGGGGGGGGGGGGGGGGGGGGGFGGGGGGGGGGGGBEFGGFGGGGFGFDGGEFGGGGGGGGGFGGCFGGGGAFFEEFFFGGGGGGGD@FGFGGGGFGGGFGGGGFGGGGGGE78EGGCEGGGF@FFGGGEEEGGC@8*/FGGGGCCC*<FFCGGGG5*:B7<9EFFEG)?=EFGCE)?#EFDCDC:3?:BC?FC3,,,87<:8C=:89#:)>=GC8B>CC;FGGF9+37=,?9:@18+E89A998F@+EEEB,8=CC=++EAAEE89,9ACF;?9A@;C,9FCE:8FGFF?EF<B77@FFCBGF@BCGGFF<C,GFFEEEGGGGGFC,FGGCGGGGGGGGGFEFFGEGFE@EEEGGGEFEFEFGGFCFCGFDA@CCC
@s101 135
TGAGGAATATTGGTCAATGGGCGAGAGCCTGAACCAGCCAAGTAGCGTGCAGGATGACGGCCCTATGGGTTGTAAACTGCTTTTATAAGGGAATAAAGTGAGTCTCGTGAGACTTTTTGCATGTACCTTATGAATAAGGACCGGCTAATTCCGTGCCAGCAGCCGCGGTAATCCGGAAGGTCCGGGCGTTATCCGGATTTATTGGGTTTAAAGGGAGCGTAGGCCGGAGATTAAGCGTGTTGTGAAATGTAGACGCTCAACGTCTGCACTGCAGCGCGAACTGGTTTCCGTGAGGACGCACAAAGTGGGCGGAATTCGTGGTGTAGCGGTGAAATGCTTAGATATCACGAAGAACTCCGATTGCGAAGGCAGCTCACTGGAGCGCAACTGACGCTGAAGCTCGAAAGTGCGGGTATCGAACAGGATTAGATACCCT
+
CEFFFGGGGFGGGGGGGGFGFGGGGGGGGGGGGGGGGGGGFFAFGGGGGGGGGGFCFGEGEFG<F=FGFDF:FEGGFGFGGFGGGGAE,CFBAAEEAFGGG=B9EEFGGCEGDFGDGGCE,,,C?,@C?EFCGGFFFGGGFGGGDDEFFFGFFGF7FCF?FGFCC+3CFGGG;F7BCC@C>EFGGGGGF*=CF:625<<7D=,:<<.+=<CGFF@FE9E338CFF>C=CF?C?FC<E15E@@952<E?GGGGGE49F3=GEGGFFC?F<3<53:6FCGFDFFFA:GGFA,GF=@+B=DFFEE@=B+EFGGFE@487GGGGGFB>0GEFGFGFF9FFEGGFFGFGGGGGGGEAFGGGGGGGF@EGGFDFGGGGGGGFFFFGGGGGGGGGGGGGGGGGGGGGGGGGFGFCGGGGGGGGGGFFGGGF9GGFGGECCCBC
@s101 136
TGAGGAATATTGGTCAATGGGCGAGAGCCTGAACCCGCCAAGTAGCGTGCAGGATGACGGCCCTATGGGTTGTAAACTGCTTTTATACGGGGATAAAGTGGGCCACGTGTGGCTTATTGCAGGTACCGTATGAATAAGGACCGGCTAATTCCGTGCCAGAAGCCGCGGTAATACGGAAGGGCCGGGCGTTATCCGGATTTATTGGGTTTAAAGGGAGCGTAGGCCGTCTGTTAAGCGTGTTGTGTAATGTCGGGGCTCAACCTGGGCATTGAAGCGCGAACTGGCAGACTTGAGTGCGCAGGAAGTAGGCGGAATTCGTCGTGTAGCGGTGAAATGCTTAGGTATGACGAAGAACTCCGATTGCGAAGGCAGCCTGCTGTAGCGTAACTGACGCTGAAGCTCGAAAGCGTGGGTATCGAACAGGATTAGATACCCT
+
EFEGGEFG,@FEGGGFFGGGGGDGGDFGGGGGGGGGGGGCFGFFFFGGEGGGGGGGFEGGGGGF@,CCFGFGEFGGGFDGGGGGFA?FFCEGGGGFFGGGGG<FGFEFGFGEGGGGFCGFGGG8F?F@EEC,BF;9<FC<CFEGG78FFGGGFGG7CF<,,6DGB*>FGGGEEGFE7<48**=:CECFGC8;47B>69<,:DFFFFFCE67@EF>:56C52;5D:CCFGE@)9@=)=8C>CF*5'379C>EGGFEDCGF@*,,FFFE<@,@*CCEEE@2++?E<9CAC,,>A8CCGGFCGGGFFFECEECFFFFEGGGEF8FDGBGGGGGGDFEED=C,=E,CGFFCGGFFGF:ECFF@CGGGGGFDFDE@F?GGGFGGGGGGFGEDEGFCCFGFFDCECFGGF:DGGGGFGGGGGGGFFDCGFAGGFFGFCCC<C
@s101 137
TGAGGAATATTGGTCAATGGGCGCAGGCCTGAACCAGCCAAGTAGCGTGAAGGATGACTGCCCTATGGGTTGTAAACTTCTTTTATAAAGGAATAAAGTCGGGTATGGATACCCGTTTGCATGTACTTTATGAATAAGGATCGGCTAACTCCGTGCCAGCAGCCGCGGTAATACGGAGGATCCGCGCGTTATCCGGATTTCTTGGGTTTAAAGGGAGCGTAGATGGATGTTTAAGTCAGTTGTGAAAGTTTGCGGCTCAACCGTAAAATTGCAGTTGATACTGGATATCTTGAGTGCAGTTGAGGCAGGCGGAATTCGTGGTGTAGCGGTGAAATGCTTAGATATCACGAAGAACTCCGATTGCGAAGGCAGCCTGCTAAGCTGCAACTGACATTGAGGCTCGAAAGTGTGGGTATCGAACAGGATTAGATACCCT
+
EFFG?AFGGGGGGGGGGGGGFC@FGEGGGGGFGGFGGGGGGGFGGGGFCGGGGGGGFFAFGGGGGGGFFGDGGEEGGGGCGFGGGF<FAEFFG@EDFDFFGGGGGGGGGGGFGGGFDEEGGGGEFGGGFEGGFGGGGGG9CF7FGGGGFFGGGGGDDDFG@DFGDGEEGD>:@EFEC@FCADG7*>?FFCGGG:<.E?8F./?>BFCFC><B?:CFG;G=07;99;*CGFCFFFFC>GEFGF?EC=CFEC>C.;FDD7GFCFGGFDCGFFA@A,6EA@CF1FFFFGGGGCGGEEDGGGGGGFFF=+EGGGFGFGECEGGFFFEGAEGGGGGGEGFGGGFDF8GGFGGGGGGGGGGGGGGGGGGGGFFGGGGFCDGGFGE8GGGGGFFFFEGGGFGGGGEFGGGGGGGGFDEFGGGGGGGGGGFGFEGCFGGCCCCC
@s101 20852
TGGGGAATATTGCACAATGGGGGAAACCCTGATGCAGCAACGCCGCGTGAAGGATGAAGGTTTTCGGATCGTAAACTTCTATCAATAGGGACGAAGAAAGTGACGGTACCTAAATAAGAAGCCCCGGCTAACTACGTGCCAGCAGCCGCGGTAATACGTAGGGGGCAAGCGTTATCCGGAATTACTGGGTGTAAAGGGAGCGTAGGCGGCACGCCAAGCCAGATGGGAAAGCCCGAGGCTTAACCTCGCGGATTGCATTTGGAACTGGCGAGCTAGAGTACAGGAGAGGAAAGCGGAATTCCTAGTGTAGCGGTGAAATGCGTAGATATTAGGAAGAACACCAGTGGCGAAGGCGGCTTTCTGGACTGAAACTGACGCTGAGGCTCGAAAGCGTGGGGAGCAAACAGGATTAGATACCCT
+
FGGGGGGGGGFFFGGGGGGGGEGEGGGGG8FFGEAEEGFFGGFEGGC+@FGGGGGGGGCGCFDGG7CFFECFGGFGGFGGGFFGFFFGGF@FEFBBCGGGGDFFGEGFGGCFGGGGG9EGEG8<C+>F=CFDFGG7>FF+@D7CFC@<7FCCFE9,*@@@9<C@CCG@<C@E:<CCB::CFFGF/1>8<-<9*4@@9C76BC)C@??EGG6CECEGGFGGCFC9>'F?<@98C@8<CFFFCFGGGCFD:CFDD8,;F:9F<FEADFDDGFAE>9F4DF;FGFFGGGDFCFEFEGGFE>,GGGGGFGGGFGEGGGF<CFEEGFE,F=CFGGGGFCGGGFGGGFFGGGGGGEFGFEFDGGGFFFGGGGGGFGDGGGFGEAFGGGGFFCGF@EGGGGGDCAGGGGGFGGDGGGGGGGGCCCC@
@s101 139
TGAGGAATATTGGTCAATGGACGCAAGTCTGAACCAGCCATGCCGCGTGCAGGATGACGGCTCTATGAGTTGTAAACTGCTTTTGTACGAGGGTAAACGCAGATACGTGTATCTGTCTGAAAGTATCGTACGAATAAGGATCGGCTAACTCCGTGCCAGCAGCCGCGGTAATACGGAGGATTCAAGCGTTATCCGGATTTATGGGGTTTAAAGGGTGCGTAGGCGGTTTGATAAGTTAGAGGTGAAATTCCGGGGCTTAACTCCGGAACTGCCTCTAATACTGTTAGACTAGAGAGTAGTTGCGGTAGGCGGAATGTATGGTGTAGCGGTGAAATGCTTAGAGATCATACAGAACACCGATTGCGAAGGCAGCTTACCAAACTATATCTGACGTTGAGGCACGAAAGCGTGGGGAGCAAACAGGATTAGATACCCT
+
GFGGGGFGGGGGFGGGGGFCFFEGCCEFFFFGGGGGGGGGGFGGGGGFGGGGGGGGGECFGGGGGGFA<ECAEGGG99FFEFCFGGFFFEFDG:FGGGDGGE=EFCD9FFF9EE,EFAFGGEAA?9C:FFGGDGCEEB9B,,3B788FFD<>:<<CCFCF?F7<+;7@>FEFFFFGD*F@C,,@<<FEEE75,?*=EGC,@8$?C;F>9/>>FF7AE?ED9;5C>@8;5:837FF=FFB':,#:@3+49BGGFE>>8FB=FC>7EFGGGECFFFGGGFFEFGE?<AFA@,5C9B,GFCECEECFCCEGGFFDD@FE@CFGAFE@AFE>DFFFFGGFF?<FGFGFGFAAGGFGGGGGGGGGGFGCGFGGFCFGFFGGGGFGGGGFGGGGGFFGGGGGGGGFF@FFGEGGGGEFEGFFGFGGGFGGGFFGGGGCCCCC
@s101 140
TGAGGAATATTGGTCAATGGGCGGAAGCCTGAACCAGCCAAGTAGCGTGCAGGATGACGGCCCTATGGGTTGTAGACTGCTTTTATGCGGGGATAAAGTGGGCCACGCGTGGTCTTTTGCATGTACCTTATGAATAAGGACCGGCTAATTCCGTGCCAGCAGCCGCGGTAATACGGAAGGTCCAGGCGTTATCCGGATTTATTGGGTTTAAAGGGAGCGCAGGCGGACCTTTAAGTCAGCTGTGAAATACGGCGGCTCAACCGTCGAACTGCAGTTGATACTGGAGGTCCTGAGTGCACACAGGGATACTGGAATTCATGGTGTAGCGGTGAAATGCTCAGATATCATGAAGGACTCCAATCGCGAAGGCAGGTATCCGGGGTGCAACTGACGCTGAGGCTCGAAAGTGCGGGTATCAAACAGGATTAGATACCCT
+
EFGGGFGGGGGGGGGFGGGGGGDGGGGGGGGGGGGGGGFGGFEGGGGGGGFGGGGGGGGGGGGGGCFGGFGGGGGGGG?FGFDGGGGGGGGGGGGGCFGGGGFGGGGGG7CFEFGGGGGGGGGGGGGGGGGG9FGFFGG9FFG7E@EFGFGGGGFGCGGGFGF7B=FEE7@FF+1:CEGG@EFEGFG@FE8@EG5E?CBCFGGC?FEEEG??F:E9E>EFDCDDD?DCCF7D@C?<9@FD8@FF:CE9:ECC<;GF=DGFEFE8GGGGGFFDFFEFD<F=FGG?8@D8CFF=8F,AGFGEFGFGGFF,CGGGGCEGGEFGFEDEBF@EAFFC?<FD@-<FGGGGEECFGCGGGGEFFFGGGGGFFGGGGGGGGGGFGFGGGGGGGGGGGGGGGGGGGGGGGGGGGGGGGGGGGGGGFCGFGFFEGAGGF@FACCCC
@s101 141
TGAGGAATATTGGTCAATGGACGAGAGTCTGAACCAGCCAAGTAGCGTGAAGGATGACTGCCCTATGGGTTGTAAACTTCTTTTATATGGGAATAAAGTTTTCCACGTGTGGAATTTTGTATGTACCATATGAATAAGGATCGGCTAACTCCGTGCCAGCAGCCGCGGTAATACGGAGGAACCGAGCGTTATCCGGATTTATTGGGTTTAAAGGGAGCGTAGGTGGACAGTTAAGTCAGTTGTGAAAGTTTGCGGCTCAACCGTAAAATTGCAGGTGATACTGTCTGTCTTGAGTACAGTAGAGGGGGGCGTATTTCGTGGTGTAGCGGTGAAATGCTGAGATATCACGAAGAACTCCGATTGCGAAGGCAGCTCACTGGACTGCAACTGACACTGATGCTCGAAAGTGTGGGTATCAAACAGGATTAGATACCCT
+
@FEFGGGGGGFFGGGGGGGGGDGGCFFGFGGGGGCFFG8EFAF<CCBCGGGGGFGGGGEG8@FFFFFFGGGF:FCFCGGGCFGGGGGGGGFFGGGFGGGGGGG9FFGGFFGGGGF8?FGGGGCFFGGGGF9?@@EF<<9=?E7F888FBF,,=+<?>FGGGGGGGGGEFCFEA98CF<FC,:F7F@ECF**2;>@C75=FBF9,?C<C:,7B;FFF*2:8)4=;6$?+@=FF,?;6:C<?DDA8<9A:#@:CFCED@182;68AD=>A:@:*F3,=36?668B,FBB,,,,,*FFGGGGFC@+7B8F@:E?D@,+C@D@,?:C=07>4@,C,FCDE@6,,?9,,B,6<9,@E,GF7:=GGEGEDF@@EFEE<DFGECA<GGFGF9FC,FE<DFGGFGGGGFGGGFF@EEEE@E<FGGGGGGFGFEFFGGGFCCB@C
@s101 142
TGAGGAATATTGGTCAATGGGCGAGAGCCTGAACCAGCCAAGTAGCGTGCAGGATGACGGCCCTATGGGTTGTAAACTGCTTTTATAAGGGAATAAAGTGAGTCTCGTGAGACTTTTTGCATGTACCTTATGAATAAGGACCGGCTAATTCTGTGCAAGCAGCCGCGGTAATACGGAAGGTCCGGGCGTTATCCGGATTTATTGGGTTTAAAGGAGGCGTAGGCCGGAGGTTAAGCGTGTTGTGAAATGTAGACGCTCAACGTCTGCACTGCAGCGCGAACGGGTTTCCTGGAGTACGCACGAAGTGGGCGGAATTCGTGGTGTAGCGGTGAAATGCTTAGATATCGCGAAGAACTCCGATTGCGAAGGCAGCTCACTGGAGCGCAACTGACGCTGAAGCTCGAAAGTGCGGGTATCGAACAGGATTAGATACCCT
+
AFAEGFGGGGG9FEGGGGGGGGGGGGGGG@DFGGGGGF=DFFEGGEBFEFGGGCFGGGGGGGGGFCCFFFFEGGCFG9EFFGGG9EGGGFGBFCFGG<FGGGG9FGGC8FGGGGGGGGGDFGCFFFEGEEFGC?;E9?EAFCE>73@FFC?FFGFG,9@+@FGC78B++>>,,,BCFC:EGGG7:F9:FFE5C<<EGCD9+:FG?EBFEC,BFF+)7?C629C4*7:55#:+0@:)<#1<CC=29<@?F:6E:;;6CCC8CFC4CE<GFFGBF@/G@D;C+3,<=,<B,3,,:@+86@+<E==BC8+GGFCFD@+C8B+CGGEDFGEFEECA??,FE-B9E8B+EDGFC59GFCEC=,A,7GFFGGGGGGGGGGFFC@>CCGFE<GFEFF@GGGGFGFFAFFEEGGFCGGGGGGGGGFFFDGGGGFAGFEE6CCCC
@s101 143
TGAGGAATATTGGTCAATGGGCGAGAGCCTGAACCAGCCAAGTAGCGTGAAGGATGACGGCCCTACGGGTTGTAAACTTCTTTTGTGCGGGAATAAAGGAACCTACGTGTAGGTTTTTGCATGTACCGTAACGAATAAGCATCGGCTAACTCCGTGCCAGCAGCCGCGGTAATACGGAGGATGCGAGCGTTATCCGGATTTATTGGGTTTAAAGGGAGCGTTGACGGGTTTTTAAGTCAGCTGTGAAAGTTTGGGGCTCAACCTTAAAATTGCAGTTGAAAATGGAGACCTTGAGTACGGTTGAGGCAGGCGGAATTCGTGGGGTAGCGGTGAAATGCTTAGATATCACGAAGAACCCCGATTGCGAAGGCAGCCTGCTAAGCCGCCACTGACGTTGAGGCTCGAAAGTGCGGGTATCAAACAGGATTAGATACCCT
+
DFGGGGGGGGGGGGGGGGGGGGGGGGGGGFGGGGGGGGGGGGGGGFCFGGGGGGGGGGEGGGGGGGGGGGGCFFGGGGGGFFGGFDEFGGGEEFGGGGF,FFGGFGGGGGFGGCFGGGGGGG9D@DGDGGGGGCGGFG9F=,,+3CC:FFFGFGGGGCFCFFD:E:5F7FGGDCGCGGF@FFCFF3:=<883*7>CGECF;CFGFFGF?C=C?F@D58277#*?8<CE:FGFFCF>3#+>;<F>F:@#CB:GGGFDD2>GF,CFGGGFC<FFFFCD@0,==*,F@<B,BCEFD=FFCGGFFEFFGFFGDFFFEFGDEGEC<A,GCFGGFFGFFCGGD=5E8GGGFEC@GFFFGGGGGGGFDGGGGGGGGGF<@GGGGFFF@GGGDGGGGGGFGGGGGGGGGGGGGGGGGGGGGGGGGGGGFCGGGGFGFFFGCCCCC
@s101 144
TGAGGAATATTGGTCAATGGACGAGAGTCTGAACCAGCCAAGTAGCGTGAAGGATGAAGGTCCTACGGATTGTAAACTTCTTTTATAAGGGAATAAACCCTCCCACGTGTGGGAGCTTGTATGTACCTTATGAATAAGCATCGGCTAACTCCGTGCCAGCAGCCGCGGTAATACGGAGGATGCGAGCGTTATCCGGATTTATTGGGTTTAACGGGAGCGTAGGCCGGAGATTAAGCGTGTTGTGAAATGTAGATGCTCAACATCTGCACTGCAGCGCGAACTGGTTTCCTTGAGTACGCACAAAGTGGGCGGAATTCGTGGTGTAGCGGTGAAATGCTTAGATATCACGAAGAACTCCGATTGCGAAGGCAGCTCACTGGAGCGCGACTGGCGCTGAAGCTCGAAAGTGCGGGTATCGAACAGGATTAGATACCCT
+
FGGGGGGGGGGFGGGGGGG8FGGGDGDFFEEGGGGGFE=FGGGGGGGGGGGGGGGGGGDGEFGFEGGFEGF<FGGGGGGGGGGFGACEFCFFGGGFG9F7BEFFFFDDFFFGG8@CEGGGG<<EFDAFGGGGCGFFFFGGGGGCGGGGGFG8FFC+DAFGGGGGGGEGGECC=9EG><@F?C@F@B7:C#-:,@FC5FEFF7FFGF71FF9)/=/38311<C49=>EDECFC<CFDGGGGFGF0<:9(GGD,0@:<,FE;FFFGGGGFFCC57E>@+FGGGGGGGGFFE,F?8>=C6DEBA?,,GGGGGGGED?EGGF?GGGE>FGGGGGFD@?<D9E?@FAC,FFEGGFFGGFGG:CE7F=GGGGEEGGGGGGGGGGGGEGGGGGGGGGGGFC<GF7GGGGGGFCGGGFGGEFGDGGFBFGGGGGFFFFFCCCCC
@s101 145
TGAGGAATATTGGTCAATGGACGAGAGTCTGAACCAGCCAAGTAGCGTGAAGGATGAAGGTCCTACGGATTGTAAACTTCTTTTATAAGGGAATAAACCCTCCCACGTGTGGGAGCTTGTATGTACCTTATGAATAAGCATCGGCTAACTCCGTGCCAGCAGCCGCGGTAATACGGAGGATGCGAGCGTTATCCGGATTTATTGGGTTGAAAGGGAGCGTAGGCCGGAGATTAAGCGTGTTGTGAAATGTAGATGCTCAACATCTGCACTGCAGCGCGAACTGGTTTCCTTGAGTACGCACAAAGTGGGCGGAATTCGTGGTGTAGCGGTGAAATGCTTAGATATCACGAAGAACTCCGATTGCGAAGGCAGCTCACTGGAGCGCGACTGGCGCTGAAGCTCGAAAGTGCGGGTATCGAACAGGATTAGATACCCT
+
@CFFFCFGGGGDGGFGGGDE<FCGGEFFGFGGGGGGGG=FFGA,CF@,BFGGG<FECGG8EFGCG9F::7BFGGF<FGGGGGFCFFFGGG8F,A9?FF,BFGFGFGGF?E7+49?C<EGGGGGGGFG9DFGFFAFAFD,5FFFEGGEGF,C8FGFDGGGGGGGGGGGGG<C,,@BCGC>FFCGG77*5<CEGGCFGGGEGGC1CFGGG<?:C?.=,=1F;<CDD=>GCGGGC:EF>F#EGFGFF<=F??FFCF@<.DAGGGGF>FCFECFG>GF8CBE62+?GGGFDFFF9FDF6B@GGGGGDCGGGGGGGFFF>7EGGEEEGGAGGEGGFFGGFFF<GFC,E8GGFGGGGGFGGECDGGGEC7BDAGGFDC<9GGF@GF7GGGGGGGGGGGGGGGGGGGFGGFGEFDGGGGGGGGGGGFGGGGGGFGGGGCCCCC
@s101 146
TGAGGAATATTGGTCAATGGGCGAGAGCCTGAACCAGCCAAGTAGCGTGCAGGATGACGGCCCTATGGGTTGTAAACTGCTTTTATACGGGGATAAAGTGAGCCACGTGTGGCTTATTGCAGGTACCGTATGAATAAGGACCGGCTAATTCCGTGCCGGCAGCCGCGGTAATACGGAAGGTCCGGGCGTTATCCGGATTTATTGGGTTTAAAGGGAGCGTAGGCCGTCTGTGAAGCGGGTTGTGAAATGTCGGGGCTCAACCTGGGCATTGCAGCGCGAACTGGCAGACTTGAGTGTACAGGAAGTAGGCGGAATTCGTCGTGTAGCGGTGATATGCTTAGATATGACGAAGAACTCCGATTGCGAAGGCAGCCTGCTGTAGTGCAACTGACGCTGAAGCTCGAAAGCGTGGGTATCGAACAGGATTAGATACCCT
+
CAE?FDGGGGADG9FFGGFG?FCFGGGGGFGGGFFCFFGGGFGGGFE,FFFGGGGGGGGGGGGGGGGCFGE:45CCC<FGFFGFCCFFFGGGGGFFGGFFGDEGGGD<FFGGFFGGGFGGAA<<C5FFGGFDGGFD<D,:BDEEEGGFGFGFBCCBFEEGGGD@EGEDFGF7FE:CFEGG7,21F>CGEDCC2C@7CECGFGF7C5C?>80AECEFE@E:52<=FB:5EC7#<<C4/#>2'AF=:,+>BB5GCCC8,8@@FCFF8?;3ADE9#CC>GE==?,GGGFGGE<880<,,8GGGDFEFB6EFC8<D6GEEGFC=A9CC8FEE;CE,?,B8GGEFEFGGGGFFEFE<8@EF7FGEGFF<EEAFDFFCFGGGEGGFFGGGGFFFEGGGGGGGGGGGGGFF:GGGGGGGGGGGGGFEGGGGGGGGGGGCCCCC
@s101 147
TGAGGAATATTGGTCAATGGGCGAGAGCCTGAACCAGCCAAGTAGCGTGCAGGATGACGGCCCTATGGGTTGTAAACTGCTTTTATAAGGGAATAAAGTGGGTCTCGTGAGACTTTTTGCATGTACCTTATGAATAAGGACCGGCTAATTCCGTGCCAGCAGCCGCGGTAATACGGAAGGTCCGGGCGTTATCCGGCTTTATTGGGTTTAAAGGGAGCGTAGGCCGGAGATTAAGCGGGTTGGTAAATGTAGACGCTCAACGTCTGCACTGCAGCGCGAACTGGTTTCCTTGAGTACGCACAAAGTGGGCGGAATTCGTGGTGTAGCGGTGAAATGCTTAGATATCACGAAGAACTCCGATTGCGAAGGCAGCTCACTGGAGCGCAACTGACGCTGAAGCTCGAAAGTGCGGGTATCGAACAGGATTAGATACCCT
+
<FF9FCEGGFAE,CFEFGGGEFEGGGGGGFDDFGGGGDCCFE9EEFF7F@FDEGF@DGGGCFGGGGGGGCFE:CFFEGG,?C?FF9FFC,ABFFFCGFFEAFGFFGC+EE+,CF,B@DCCFC9FEFEGGGG,<FFDE,8>D@F7CC8FFFGGFDFGGDFDF77<7+5*CFEEC9EECGEDCGDE:FCFC<6:)?29#88,/+7<7272F%4;B:*5<1C;:>G=DFGFGGFF@=C:>'*:D8&##CF89;EEB@BD5A>37GECFFEFE>CAGECGCC6+?GFFFDFFFA9A)ECCEF8EAGEFEEEFGGGFE=+@@B8=A,DGFGGFEE<B?FGFGFC9C,6,<<=F?9GGGFFF:@E@CGGGFFDGGGGGGGGGF8GGGGDGGGE@FC7GGGFFE7GGF7FFDGGGFGGGGFGGGGEBAFBFGGGDGGGCC9CC
@s101 148
TGGGGAATATTGCACAATGGGGGAAACCCTGATGCAGCGACGCCGCGTGAGCGAAGAAGTATTTCGGTATGTAAAGCTCTATCAGCAGGGAAGAAGAAATGACGGTACCTGACTAAGAAGCACCGGCTAAATACGTGCCAGCAGCCGCGGTAATACGTATGGTGCAAGCGTTATCCGGATTTACTGGGTGTAAAGGGAGCGCAGGCGGGAGGCTAAGTCTGATGTGAAAGCCCGGGGCTCAACCCCGGTACTGCATTGGAAACTGGCCACCTAGAGTGTCGGGGGGGTAAGTGGAATTCCTAGTGTAGCGGTGAAATGCGTAGATATTAGGAGGAACACCAGTGGCGAAGGCGGCTTACTGGACGATTACTGACGCTGAGGCTCGAAAGCGTGGGGAGCAAACAGGATTAGATACCCT
+
CFFGGGGGGGGGGGGGGFF@FGGGGGGGGGGGGGGGGGGGGGGGGGGFCGGGGGGGGGGF?,EEFGEBBFGEGFFBFGGGFGGGF?FGGGFGEGFFGDGGCGGGGGGDGFFGGGFGGGGGGGDF@CC+CFFFG98D8@FCFGGGGG*:C@>FE9FFF9FCFGGFGC?8BFFCF;GEC<7;=:FF>GGG2=6+??-C?CEBC?8:83FEFCFECGFCF:FF:3;GF@EC<EGDGEEFGGFGDFGGDCFE?GGGGF<EFFD;?DGFGGGGFFDFGGFGCGGGGGGGGGFEABGFFE=8FFEEF<GGGGFGGGGGGFEDGGDGGGGGGGGGGGGGFFFCEEGGFGGEGGGDGGGGGGGGGGGGGGGGGGGCGGGGGGGGGGGGGGGGGGGGGGGGGGGGGGGGGFDGFGGFGGGFFBCCCC
@s101 149
TGAGGAATATTGGTCAATGGGCGAGAGCCTGAACCAGCCAAGTAGCGTGCAGGATGACGGCCCTATGGGTTGTAAACTGCTTTTATAAGGGAATAAAGTGAGAGTCGTGACTCTTTTTGCATGTACCTTATGAATAAGGCCCGGCTAATTCCGTGCCAGCAGCCGCGGTAATACGGAAGGACCGGGCGTTATCCGGATTTATTGGGTTTAAAGGGAGCGTAGGCCGGAGATTAAGCGTGTTGTAAAATGTAGACGCTCAACGTCTGCACTGCAGCGCGAACTGGTTTCCTGGAGTACGCACAAAGTGGGCGGAATTCGTGGTGTAGCGGTGAAATGCTTAGATATCACGAAGAACTCCGATTGCGAAGGCAGCTCACTGGAGCGCAACTGACGCTGAAGCTCGAAAGTGCGGGTAGCGAACAGGATTAGATACCCT
+
AEEGGGGGGGGGF<FGGGGGCFEGGGGGGGGGGGGGDFFFFFFAGGEFC:FGF:FGG<FEGFCGG8FFEGGE=EFCFGGCCFFGGGGF,EFFE,CE<CGG9FF8=ECDFGFG9<?F9FEFGFFCFDFB?EGDFCF;FF?,B@7CCE=F,CFFGFBCFFE<<FGG8:@FFEFFFFFGGGD>,>7:FFEGGCC5C:CC*88,7#,<?CC7:F:CGGDF;6?;B>GDFF5+$9F<FC96:0FD,GG8@:?EFFFEGEG@FF:D>3;FCCDFEFG:AFGC6=6==8FD=38B?<,FDFCB89DC45DBEC=GEDB,@,C8>B>BGGEGBEDGGFFE9FFE>DFGGGFDGGF<FF,GGFFCDGGFGEGGGFFFFGFGGFGFGGGGGGGFF<FGGGGDGGGGE7GFDCFFDEEGGEGGGFF+F<FAGGGGGGGCGGGCCCCC
@s101 150
TGAGGAATATTGGTCAATGGGCGAGAGCCTGAACCAGCCAAGTAGCGTGCAGGATGACGGCCCTATGGGTTGTAAACTGCTTTTATACGGGGATAAAGTGAGCCACGTGTGGCTTATTGCAGGTACCGTATGAATAAGGACCGGCTAATTCCGTGCCAGCAGCCGCGGTAATACGGAAGGTCCGGGCGTTATCCGGATTTATTGGGTTTAAAGGGAGCGTAGGCCGGCTGTTAAGCGTGTTGTGAAATGTCGGGGCCCAACCTGGGCATTGCAGCGCGAACTGGCAGACTTGAGTGTACAGGAAGTAGGCGGAAGTCGTCGTGTAGCGGTGAAATGCTTAGATATGACGAAGAACTCCGATTGCGAAGGCAGCCTGCTGTAGTGCAACTGACGCTGAAGCTCGAAAGCGTGGGTATCGAACAGGATTAGATACCCT
+
GGDFGGGGGGCFDFGGGGEEFFGG:FGGGGFFEGGGFGFDFGGGGGGEDEGCGDCF<CCEFFEFFGFFFGGEGCECGFGGGGGFFGGG@FEEC@?DCEFGGFGGGGGFC@FDGCFGFFFCDFDGEAB@+3<FC9ECFGGEFFGGG+>F<,CDGGFFDGGGDGGCEC>FGGC:9>:FG@CFGGFEGGEGFBECCGEG<3027CCFCC.47;CG9:EFC6?>?CEG?4:DCFF<CCEDGCC5;F4FC9EF>>68<ECCCGFFCEGGFGG8F@FBEE?CGEDFGGFAD<AFGEFF:<,CFGGGFFD?FEDGFEE4B6+CC7EFFEEC:DEECAC,ECGGGGGGGGGCGGGGFE9CGEEF4CGEFGGFGGGGGFEGFFGGEFCFGGGFGFEBFC;GGGFFGGGFFFF@GGGGGFGGGGGGGGGFGGGGGGGGGGEACCCC
@s101 21288
TGATGAATATTGGTCAATGGACGAGAGTCCGAACCAGCCAAGTAGCGTGCAGGATGACGGCCCTATGGGTTGTAAACTGCTTTTATAAGGGAATAAAGTGAGTCTCGTGAGACTTTTTGCATGTACCTTATGAATAAGGACCGGCTAATTCCGTGCCAGCAGCCGCGGTAATACGGAAGGTCCGGGCGTTATCCGGATTTATTGGGTTTAAAGGGAGCGTAGGCCGGAGATTAAGCGTGTTGTGAAATGTAGATGCTCAACATCTGCACTGCAGCGCGAACTGGCTTCCTTGAGTACGCACAAAGTGGGCGGAATTCGTGGTGTAGCGGTGAAATGCTTAGATATCACGAAGAACTCCGATTGCGGAGGCAGCTCACGGGAGCGCAACTGACGCTGAAGCTCGAAAGTGCGGGTATCGAACAGGATTAGATACCCT
+
EGGFGGGGGGGAGFGGGGGGGFGGFGGGGGGGGGGGGCFFFGCFGGGGGGGGGGGGFGGEFEGCGEFGFGC+?EFFGGGGGGGGGGGGFGGGGGGGGEFGGGFGGGGBFG@FGFFGGGGGGGGGGGGCFGGGGGEFFECGDFCCCFE<FDGDGGGGGGAFG8BFFEGF7FGGGGDGDEGG@FFEGGGGGE*<FFFGGG@:CFFFFGFEEA>FFC?F:BFGD*;?EEG7BCF@FGGFGFFEF@9DFGFFDFFGGF?=0CCG=GGGGGFFFFE6EFEGEGGGFGFAFFDFGGGFFECCEEE,=<FFCCFB@CEC>EC8GFCFF?GGBF:BFCGDFCFFE<F;F;9GFFEDDE9GGFEGGGGGFC@DGF@FGGGGFGGFEGFC@C7GGGEGGGEGGGGGGGEGGEF9FCEECC,FDGGGGFFEAGGGFEEDF@GCCCCC
@s101 152
TGGGGAATATTGCACAATGGGGGAAACCCTGATGCAGCGACGCCGCGTGAGTGAAGAAGTATTTCGGTATGTAAAGCTCTATCAGCAGGGAAGAAAATGACGGTACCTGACTAAGAAGCCCCGGCTAACTACGTGCCAGCAGCCGAGGTAATAAGGAGGATTCAAGCGTTATCCGGATTTATTGGGTTTAAAGGGTGCGTAGGCGGTTTGATAAGTTAGAGGTGAAATCCCGGGGCTTAACTCCGGAACTGCCTCTAATACTGTTAGACTAGAGAGTAGTGGCGGTAAGCGGAATGTATGGTGTAGCGGTGAAATGCTTAGAGATCATACAGAACACCGATTGCGAAGGCAACTTACCAAACTATATCTGACGTTGAGGCACGAAAGCGTGGGGAGCAAACAGGATTAGATACCCT
+
EGGGEFFGGFFFGGGGGAFGEGGGGGGGGGGFGFFGGDCFGGGECEE:6?FGGGGGGFEFF9FFAEFBEFFGAFGGFGGGGGFGG8?=DG@CEGGGGFFGGGGGDFFGFFFFFGCFGGG=FF=EECEFGGGGGGGGGF:FFGG<8**5*3@DC,?7DF@>F,3DE:DF:7CCGG?DFFCFFG0F<FFGBFFGF9,<EGGA4C=FEFGFC5=FFA=:<>CFF@EGFFC@ECCEGGGF:CDC.3>EF9>GGGC:F69E=;FGGGGGGFB@EFEBCE;EFECC#F>FFE@ECBFGFGFEE?@CECEDFGGGGGGFFEADDCECGFF9FF<FDFGGFGGGGGGGGGGGGGGGGGFFGGGGGGGGGGGGGGGF:DFFGGFGGFF8CEFFEGGGGGGGFFFGGGGGGGGFF,GGGGGCCCCC
@s101 153
TGAGGAATATTGGTCAATGGACGAGAGTCTGAACCAGCCAAGTAGCGTGCAGGATGACGGCCCTATGGGTTGTAAACTGCTTTTATAAGGGAATAAAGTGAGCCCCGTGAGGCTTTTTGCATGTACCTTATGAATAAGGACCGGCTAATTCCGTGCCAGCAGCCGCGGTAATACGGCAGGTCCGGGCGTTATCCGGATTTATTGGGTTTAAAGGGAGCGTAGGCCGGAGATTAGGCGTGTTGTGAAATGTAGACGCTCAACGTCTGCACTGCAGCGCGAACTGGTTTCCTTGAGTACGCACAAAGTGGGCGGAATTCGTGGTGTAGCGGTGAAATGCTTAGATATCACGAAGAACTCCGATTGCGAAGGCAGCTCACTGGAGCGCAACTGACGCTGAAGCTCGAAAGTGCGGGTATCGAACAGGATTAGATACCCT
+
FFFGGGGGGGGGGGGGGGGGDGGGG7CFGGGGFGGGGGGGFGFCGGDGGGGGGGGGGGGGGGEGGFGGGGGGFAAFGGGGGGGG9FFGFGFBFCGGFFGGGG?EFG7?EGGFFFGGDFGGGGGGGGGGGGFFGGGGFCFDFFEGGGGFGGGGGC<CFFGC@FFGGGGG@F@7@EFG*FEEFFGG@FGGGCGEEFFGGGCFFG7FFF0=C,7@F9F5E>F0?DEGGB:+C;2#<FC>CCEECC58,=CF=7*A1CGG>?F@C8++'EFFFFE>@DEF8CCD8/GFDDF56>D7)C18+EGGGFAGF@@F?8FFFGGGGGF<GGGE@CEGFFFEEEF?DFCGGDAFF@ECFA@F=GGGFFGGGGGFFFEGGFEF9FDFF<>@+EGCFA<GGFFGFFFGGEGGGGGGFGGGGGGGGGGGGGGFGGGFF,GGGGGCC<CC
@s101 154
TGGGGAATATTGCACAATGGGGGAAACCCTGATGCAGCGACGCCGCGTGGAGGAAGAAGGTCTTCGGATTGTAAACTCCTGTTGTTGAGGAAGATAATGACGGTACTCAACAAGGAAGTGACGGCTAACTACGTGCCAGCAGCCGCGGTAAAACGTAGGTCACAAGCGTTGTCCGGAATTACTGGGTGTAAAGGGAGCGCAGGCGGGAAGACAAGTTGGAAGTGAAATCCATGGGCTCAACCCATGAACTGCTTTCAAAACCGTTTTTCTTGAGTAGTGCAGAGGTAGGCGGAATGCCCGGTGTAGCGGTGGAATGCGTAGATATCGGGAGGAACACCAGTGGCGAAGGCGGCCTACTGGGCACCAACTGACGCTGAGGCTCGAAAGTGTGGGTAGCAAACAGGATTAGATACCCT
+
GFGGGGGGGGDFGGGFGGEGFEEGGGFEFFFGFGGGGGCGGGGGCFG+@7CFGGGGFGCFAFFFGCFF@FGE<FFGGGGGC?FFGGGGGFGGGFCFGFFGGGE+7FFCFFGGGGGGGGFFGGGGD+8CCDBF:<DCCFDCF,>@8E>FGCGGG:F<>FGFGABFFGCBE+CFGCCCGGF6.<CFAC7G<5F?CE;9CCF@578*FFGGCD?9FFFECFFD<BEDFFFFGGGCGGG,?EF8GFCFCCGGGF;?BF<9D>=08EGFFF<CE:EF&FDCGGGFFGGGGEGDGGFE@,>+E:DGGF=45FCBECFF,:CEDF@CE6:GGGGGGGGGGGGGFE8FBFF<EGEFFGGGGGGGGGGGFGGCGFCGGFCGGGGGGGGGGGGFCEF7@GGGGGGGGGGFGGGFGGGGGFGCCCCC
@s101 155
TGGGGAATATTGGTCAATGGGCGAGAGCCTGAACCAGCCAAGTAGCGTGCAGGATGACGGCCCTATGGGTTGTAAACTGCTTTTATAAGGGAATAAAGTGAGCCTCGTGAGGCTTTTTGCATGTACCTTATGAATAAGGACCGGCTAATTCCGTGCCAGCAGCCGCGGTAATACGGAAGGTCCGGGCGTTATCCGGATTTTTTGGGTTTAAAGGGAGCGTAGGCCGGAGATTAAGCGTGTTGTGAAATGTAGATGCTCAACGTCTGCACCGCAGCGCGAACTGGTTTCCTTGAGTACGCACAAAGTGGGCGGAATTCGTGGTGTAGCGGTGAAATGCTTAGATATCACGAAGAACTCCGATTGCGAAGGCAGCTCACTGGAGCGCAACTGACGCTGAAGCTCGAAAGTGCGGGTATCGAACAGGATTAGATACCCT
+
AFGGGCFGGGGGGDFGGGGGGGGFGGGGGGGGGGGGCGFGGGGGGGECFGGGGGGGGGGGGGFFF8FFGGGGGFGFGGGGG,EFGGGGC9FFGGGGGGGGGGGGGGEDGGGGGGFGGGGGDFFGGFGGGGGGFGGGGGGFGFBGGDGGGGGGFGGGGGGFGGCGG>FGGGGDF@GGGGDE,<FBFCEFBFC8;F:8=<F/$83FED72E8<E=6?5<4+1@GGGECCBD;,C63@5ECFCGGF@<<FCGCGF@%?FFFCFGGCFF8DGGGE?@:CF=FFDDDGGGGGGEFGGDGGEC9GFEC,B++CFFDCA@8C8GGFFFF>>FGCFCFF;CGGGGGGGGGFAGFGGGGFGF:EGGGGGGFCFE<FFC@AGGGGGGFGGEFGGGGFGGGFGGGGGF7GGGGGGCGGCGGFFEGFGGGGEGGGGGGGGGFGCCCCC
@s101 156
TGAGGAATATTGGTCAATGGACGCAAGTCTGAACCAGCCATGCCGCGTGCAGGATGACGGCTCTATGAGTCGTAAACTGCTTTTGTACGAGGGTAAACGCAGATACGTGTATCTGTCTGAAAGTATCGTACGAATAAGGATCGGCTAACTCCGTGCCAGCAGCCGCGGTAATACGGAGGATTCAAGCGTTCTCCGGATTTATTGGGTTTAAAGGGTGCGTAGGCGGGTTGATAAGTTAGAGGTGAAATTTCGGGGCTCAACCCTGAACGTGCCTCTAATACTGTTGAGCTAGAGAGTAGTTGCGGTAGGCGGAATGTATGGTGTAGCGGTGAAATGCTTAGAGATCATACAGAACACCGATTGCGAAGGCAGCTTACCAAACTATATCTGACGTTGAGGCACGAAAGCGTGGGGAGCAAACAGGATTAGATACCCT
+
DEFGEECFFAFFGGGGF<EFFGGGGGGGFGGGGGGGGGGFA<FFFGGGDEFGGGGCCFGCE@FGGFFFAFFEFFFGGFFGGAFFGDFGGEC=FCFFFGG@FFCAFFFGGECFFAFGFGGFGGGEAFAEEGFGG?88DF?<=>FGGFEFD,BFGC@FCF>BFGGFE53FFFFGG??GG:F=,>@G@99F@F#=?<;E/AC81FF<?F@1=FFG@F=AC<EB?BCGFF#<CE@=CFGAF7F9GG>;ABCF:@6ED:EFFEEFF<GFFAGGEGGDA9DDB=<GGFFD@A,F;C99*FGGGGGGEGEGGGGGGGGFGGGGFDFGF?C>=GEFFBEFCGGGFGGFGFEAGGGGGGFFGGEGGGGGEGGFFGGGGGGGGGGGGGGGGGGGGGGGGGGGGFGGGGFBECGGFBFDGGGGFGGGFGFFFGGGGGGGGGGCCCCC
@s101 157
TGAGGAATATTGGTCAATGGGCGAGAGCCTGAACCAGCCAAGTGGCGTGCAGGAAGACGGCCCTATGGGTTGTAAACTGCTTTTATATGGGGATAAAGTGAGTTACGTGTAGCTTATTGCAGGTACCATATGAATAAGGACCGGCTAATTCCGTGCCAGCAGCCGCGGTAATACGGAAGGTACAGGCGTTATCCGGATTTATTGGGTTTAAAGGGAGCGTAGGCCGCCCCTTAAGCGTGTTGTGAAATGCCGCGGCTCAACCGTGGCACTGCAGCGCGAACTGGGGGGCTTGAGTGCACGCAACGCAGGCGGAATTCGTGGTGTAGCGGTGAAATGCTTAGATATCACGAAGAACTCCGATTGCGAAGGCAGCTTGCGGGAGTGCGACTGACGCTGAAGCTCGAAGGTGCGGGTATCGAACAGGATTAGATACCCT
+
BFGGGGGGGGGGGGGGGGGGFGGGGGGGGDFGGGGGGGGGGGGGGGFFDGGGGGGG@CFGGGGDGFGGGGGGGGGGGGGGGGGGGGEFGFGG7CGGGGGGGGGGGGCDGG<FFGGGGGGGGGGGGGGGGGGCF9FFGFGGGGGDEGEGGFGFCF=FGGFGGGGGGCCFGDGFBCFFG::FE,7;D?*1FFGGDGGG=:EGGDFFG<FGDGCFGGGFG:G:<9E=A@5;GGFCFGE6<.*+FBFE<FFFC=EGCGGFG.GGGGF7FGDGGFC9<GEF:F@96GGGGGF<DFD,*C6CECGGE>GGGGGGGGFE>@CCCGFAGEGGFGGGGGGFCFECFGFGGGGGGGGGGFCFFEFF?7GF@FGGGGGGGGGGGGGGGGGGGGGGGGFGGGGGGGGGGGGGGFGGFFGGGGGGGGFGGGGGGGGGGGGGF<FCCCCC
@s101 21437
TGAGGAATATTGGTCAATGGACGAGAGTCTGAACCAGCAAAGTAGCGTGCAGGATGACGGCCCTATGGGTTGTAAACTGCTTTTATAAGGGAATAAAGTGGGAGTCGTGACTCCTTTTGCATGTACCTTATGAATACGGACCGGCTAATTCCGTGCCAGCAGCCGCGGTAATACGGAAGGTCCGGGCGTTATCCGGACTTCTTGGGTTTAAAGGGAGCGTAGGCCGGGGATTAAGCTGGTTGTGGAATGTAGACGCTCAACGTCTGCACTGCAGCGCGAACTGGTTGCCTTGAGTACGCACAAAGTGGGCGGAATTCGTGGTGTAGCGGTGAAATGCTTAGATATCACGAAGAACTCCGATTGCGAAGGCAGCTCACTGGAGTGTAACTGACGCTGATGCTCGAAAGTGTGGGTATCAAACAGGATTAGATACCCT
+
CFGGGGGGG9E9EFAAFGFGCFGGGFGFGDFGGFGG<E,ACEEFFGGGGGGGGGGFE<@F+CE,FFCE8EFEG9BEDFFCCCGGDFFFFGF@FFDCF?FGCFGGGG+D:E<AE,CFF9BFDFFEFBFGFGGGFFG;5?E+4@:@ECFFCD,<FFEEF,@+,3<<<BF7:@CGCAF@*::<>,>>7CEGGGGF2<FFE*4,+8#DFFC.8CA+4=C74//;?E<C2*:&68F;EC7*7@*<::57,3GFFCEGEEC:DFGDEGGFFB,<@@@+7ECFCFCD+B<B,B+B=<,9FDGGGGGGE<?AEEEBCEEC4=@C7FCECCGGFGGGGGEE,EFEEC,399,,<GEFE,DFEFCF,CE,CBF,FGFFE;,GGGGFCGGGGGGGGFGGCECDGF8GFFF8FCGFGGGGGGGFFGGGFFGEFFGGGFF9C5-,CC@B
@s101 159
TGAGGAATATTGGTCAATGGGCGAGAGCCTGAACCAGCCAAGTAGCGTGCAGGATGACGGCCCTATGGGTTGTAAACTGCTTTTATAAGGGAATAAAGTGGGAGTCGTGACTCCTTTTGCATGTACCTTATGAATAAGGACCGGCTAATTCCGTGCCAGCAGCCGCGGTAATACGGCAGGTCCGGGCGTTATCCGGATTTATTGGGTTGAAAGGGAGCGGAGGCCGGAGAGTAAGCGTGTTGTGAAATGTAGAGGCTCAACATCTGCACTGCAGCGCGAACTGGTTTCCTTGAGTACGCACAAAGTGGGCGGAATTCGTGGTGTAGCGGTGAAATGCTTAGATAGCACGAAGAACTCCGATTGCGAAGGCAGCTCACTGGAGCGCAACTGACGCTGAAGCTCGAAAGTGCGGGTATCGAACAGGATTAGATACCCT
+
FGGGGFFGGGGDFGGGGGGGFGGGGGGGGGGGGGGGGGGFDGFFGGGEGGGFGGGGGGGGGGGEFGGGFDFFGGGGGGGGGCFGGGGGEFGGGGDEG<EFF@AF+BCFGGGFG8CAFGFGGGGGGGGFGGFECGGFFGGFFC@EEEGGFGFGGGGDFFGGGCFBE@FGGGGCFFFG*>FFFGGG7C=CF74;BB<5GG?C@*FF9C><*E>C9F:;<8E0@DCD@FG162,<>C5#:GFF<EFGGCGFFFAD5*36EGF@=CC<FFC>8GG>GF>C>EE#GFF<A<DDFGDF5GE7GEEC,9>FF=GGEFF>FGGEC7FFFFEE>CGCEFE4C<F@C?C,9,F,,<EGCE,GEFFBC@GFFEEGGGDGCFF@9FECFGGEGGGGGGFFEGFEFFGEGGGGGGGFF7GGGGGFFA9GGGGFGGGGFGDGFFFCCCCC
@s101 160
TGAGGAATATTGGTCAATGGGCGAGAGCCTGAACCAGCCAAGTAGCGTGCAGGACGACGGCCCTATGGGTTGTAAACTGCTTTTATAAGGGAATAAAGTGAGTCTCGTGAGACTTTTTGCATGTACCTTATGAATAAGGACCGGCTAATTCCGTGCCAGCAGCCGCGGTAATACGGAAGGTCCGGGCGTTCTCCGGATTTAGTGGTTTTAAAGGGAGCGTAGGCCGGAGATTAAGCGTGTTGTGAAATGTAGAGGCTCAACCTCTGCACTGCAGCGCGGACTGGTCTTCTTGAGTACGCACAACGTGGGCGGAATTCTTGGTGTAGCGGTGAAATGCTTAGATATCACGAAGAACTCCGATTGTGAAGGCAGCTCACGGGAGCGCAACTGACGCTGAAGCTCGAAAGTGCGGGTATCGAACAGGATTAGATACCCT
+
<FDFGFGGGGGGGGGFGGECEF7EGGDGGFGGC8<EEFGGGGGCFCCC7FFGG@@ECEGDFGGGGGFFFFF@FG<EC9EE<AFCGFGGFAC@FGFEFFGEF<FC9<A4EG@CGGGCFC+<BDCGGGAFEFF9FGFDDBFGF@F@ECEGFF<F<@<<E9FGFGFC8*@:*>:@;;>F:FGCFF,*=:5:<***>2@:7?8:@$CCC#,,2@:9CF.747F;54;73C:8F9>CCCE<C5CG#CGGF:GGGFGGFE6:6GEB@DD,9DGFCFCBB>+8+,+++>FAFB,F8>A9DC6CGFGFDBFGGGEEGFCFECFE@,=BEE=+A@,9@99F@9B?@-98FD<FFF=CFGF9<FFF7GGGEFCFFCFGGGGFGFFE+FFGGGGFGFFGGGFGGFEFCGGGGGGGGGGGGEGGGGGGGGFDGGGGGGGGGFGCCCCC
@s101 161
TGAGGAATATTGGTCAATGGGCGAGAGCCTGAACCAGCCAAGTAGCGTGCAGGATGACGGCCCTATGGGTTGTAAACTGCTTTTATAAGGGAATAAAGTGAGTCTCGTGAGACTTTTTGCATGTACCTTATGAATAAGGACCGGCTAATTCCGTGCCAGCAGCCGCGGTAATACGGAAGGTCCGGGCGTTATCCGGATTTATTGGGTTTAAAGGGAGCGTAGGCCGGAGATTAAGCGTGTTGTGAAATGTAGACGCTCAACGTCTGCACTGCAGCGCGAACTGGTTTCCTTGAGTACGCGCAAAGTGGGCGGAATGCGTGGTGTAGCGGTGAAATGCTTAGATATCACGAAGAACTCCGATTGCGAAGGCAGCTCACTGGAGCGCAACTGACGCTGAAGCTCGAAAGTGCGGGTATCGAACAGGATTAGATACCCT
+
DFGGGGGGGGGCGGFGGGGDFGCFGGGGGGGFFGGGGGFGGGGGGGEFCEFGGGGGFGGGGGGFGGGGGGGGGGCGGGGFFEFGGGGGGFGFGFFFGGGGCGGGGGGGGGGGGGGFFGGGGGGGFGGGGGGCFGCFGGFCEACEE8CFFGGG8F<CFEFFGGFG>+<F@@F@,@FGG7>CFFGGGGCFFCEFEG@G<EGFC=GFG<C6CCF@<FGF7(:70>8=FFEEGCCG@CGFGGGGGGDC:@FFFFEFF<;95GEFCFF9CCFGCDA4@@:B9D+=2GGGF@B5,BEGDGGFGE=GFGFGGEEEECFD=6B+GGFFFGGGFGEGGGGDFFDGF9FGEAC,FGGGGGGGEFGGGGGGGEGCGFGGGGGGGGGGFGGEEF:FGFCB,GGGGGFFECGFFEGFGGGGGGFGGFFGGGGFFGFFDFCDFFE<CCCB
@s101 162
TGAGGAATATTGGTCAATGGGCGAGAGCCTGAACCAGCCAAGTAGCGTGCAGGAAGACGGCACTATGGGTTGTAAACTGCTTTTATAAGGGAATAAAGTGAGTCTCGTGAGACTTTTTGCATGTACCTTATGAATAAGGACCGGCTAATTCCGTGCCAGCAGCCGCGGTAATACGGAAGGTACGGGCGTTATCCGGATTTATTGGGTTTAAATTGAGCGTAGGCCGGAGATTAAGCGTTGGGTGACATGTAGATGCTCAACGTCTGAACTGCAGCGCGAACTGGTTTCCTTGAGTACGCATAAAGTGGGCGGAATTCGTGGTGTGGCGGTGAAATGCTTAGATGTCACGAAGAACTCCGATTGCGAAGGCAGCTCACTGGGGCGCAACGGACGCTGAAGCTCGAAAGCGCGGGTATCGAACAGGATTAGATACCCT
+
9CCFFFFFF9DEEGFF9ED@FG+6+@@EEFGFGG@EF<=BFFFGFGGF7CF9@:EFEFECF+@FEAE,FC:CFFCFA?EFFF99BCGGGCFFF8<<FFGFFC,CFA=<BFG,5<C,?F+CFD,:,<?<94:C?FEEGFGG<A++>E7<AFGD,3++FFDFGGCF+3>B*>FFCEFF<F7*6,7>:7*141*,6CCE55=<81><<=?0<12))(/(E8:307:)42+@GFCC<=*2</*,,8=5,,?CF<2,37GGFDD33:@,GFFF@>@*CF><>6+=FD:,,GGFA=<F=>=>6,,C,8,,FE>FC=B,@8C87GGGF=>4)+8@EC,99,CDFGGGFD9GF@GCFAFFCBF?,DEEGFDGGFGGGGDGGGGGGGGFCC@C,8C@+,BFFGFF@FC<FFE87GFGF@E,GGGGGF9CFGGGGFGFFCEB<9CC
@s101 163
TGAGGAATATTGGTCAATGGGCGGAAGCCTGAACCAGCCAAGTAGCGTGCAGGACGACGGCCCTATGGGTTGTAAACTGCTTTTATACGGGGATAAAGTGAGCCACGTGTGGCTTATTGCAGGTACCGTATGAATAAGGACCGGCTAATTCCGTGCCAGCAGCCGCGGTAATACGGAAGGTCCGGGCGTTATCCGGATTTATTGGGTTTAAAGGGAGCGTAGGCCGTCTTATAAGCGTGTTGTGAAATGTCGGGGCTCAACCTGGGCATTGCAGCGCGAACTGTGAGACTTGAGTGCGCAGGAAGTAGGCGGAATTCGTCGTGTAGCGGTGAAATGCTTAGATATGACGAAGAACTCCGATTGCGAAGGCAGCCTGCTGTAGCGCAACTGACGCTGAAGCTCGAGAGCGTGGGTATCGAACAGGATTAGATACCCT
+
FFGGGG@FGGGGGGFEFCEFGGEGGGGGGGDFGGGGG8DFGGGGGGGEGGGGGGGGGGDGGGGGGGGGFGGGEGFGGGGGGGGGGGGGGEDEGGFFFFEGGGGGGGGGGGGGFGGDGGFGGGFDFFGGBDFFCDFGGFGFGCFCEEGGGGEGF>FFFEGGGGFGGEGGGC<=<B@FCGFG7BEGGGGGGFCGGGCEGGE?.:3FAFE;CEFGFDGFC;<<(3:GFDFC<59:<<F>GFGEFGFGCFG?C>#GGFGED:CCC@,GFEGCFFG8ACCECGF?DFFAF<F@8GGGFGGGDGFGCFDDFA+GFEA>@,@EGGDGGFEGBGGFFFF;FFFGFFGDE4GF7GFFFAEBF?@GGGGGGGGFFFCEEF<FD8GGGGGGGGGGDGFGFEFGGGGGGGGFFFFGGGGGGGGGGFGFDGFFFGGGGGGGGGFCCCCC
@s101 164
TGAGGAATATTGGTCAATGGGCGAGAGCCTGAACCAGCCAAGTAGCGTGCAGGATGACGGCCCTATGGGTTGTAAACTGCTTTTATAAGGGAATAAAGTGAGAGTCGTGACTCTTTTTGCATGTACCTTATGAATAAGGACCGGCTAATTCCGTGCCAGCAGCCGCGGTAATACGGAAGGTCAGGGCGTTATCCGGATTTATTGGGTTTAAAGGGAGCGTAGGCCGGAGATTAAGCGTGTTGTGAAATGTAGATGCTCAACATCTGCACTGCAGCGCGGACTGGTTTCCTTGAGTACGCACAAAGTGGGCGGAATTCGTGGTGTAGCGGTGAAATGCTTAGATATCACGAAGAACTCCGATTGCGAAGGCAGCTCACTGGAGCGCAACTGACGCTGAAGCTCGAAAGTGCGGGTATCGAACAGGATTAGATACCCT
+
@FGFGGGGGGGGGGGGFGEFCFGGGGGGGGGGGGGGGGGFFGFGGGEF@FGGGGGGGGGGF@FGG<ECFGCFGGGGGGGGGGGGGCGGGFGDD@FGAEGGGGGGDGGFGGGGGGFEGGGGGGGGGGGGGGGGFGGGGGFFGGGEGGEFCDFGGGGGGGG+@>CFDGGECGGG9C>CGGEDBF,5,8*>CF@>=@<EGGGGGFEGGF4F*;@;;BE7=;EEDFGGGFEDDEGGGFG<GC>@F>CECGFGGGFF>CFEFFFBFFD7GFGGGFEDGGGG7FFDGFFD<8DBDAFD5F8EGGGGFGGGGGGGGGFGFDE>DGFEFEEGFGGGGGGGGGED9GGCGGGFGGGGGGGGGGGGGFGGGGGGGGGGGGFGGGGGGGGGGGGGGDFGGGGGGGGGFEGGGGGGGGGGGGGGGFDFGGGFGGGGGGGGGFFACCAC
@s101 165
TGAGGAATATTGGTCAATGGGCGAGAGCCTGAACCAGCCAAGTAGCGTGCAGGACGACGGCCCTATGGGTTGTAAACTGCTTTTATAAGGGAATAAAGTGAGTCTCGTGAGACTTTTTGCATGTACCTTATGAATAAGGACCGGCTAATTCCGTGCCAGCAGCCGCGGTAATACGGAAGGTCCGGGCGTTATCCGGATTTATTGGGTTTAAAGGGAGCGTAGGCCGGAGAGTAAGCGTGTTGTGAAATGTAGATGCGCAAAATCTGCACTGCAGCGCGAACTGGGTTCCTTGAGTACGCACAAAGTGGGCGGAATTCGTGGTGGAGCGGTGAAATGCTTAGATATCACGAAGAACTCCGATTGCGAAGGCAGCTCACTGGAGCGCAACTGACGCTGAAGCTCGAAAGTGCGGGTATCAAACAGGATTAGATACCCT
+
DFFGGFGGGGGFGGGGEFGGGFGGGGGGGEGGGGGGGGGGGGAFFGGFGGFFGGGGGGGFGGG7FDEGGGGGGDGGGGGGGADGGGGFGGGGFAE:?FEGGGFGGGGGGGG9?FGGFGGFFGGGGGGFDGGGGFGGGGGDFGDCGEG<<FCFFGGGG,,@B,>3B:FFG@EGGCGFE:<ECFFFGG=BFFGCGF@7*=FGG+7?FFFF>?CC+3*7E6EB?FGG:>5)2*)4CFF2EC>E8<>ECF1+,/C@60<9#F<E.9F=CD:CEDC@@7ECCC6:1BC+C@F82,,?)+6EGE8F@,,,7CCGFCFEB88GGFFEE,6+)>CFE@C=,99FFC5@GFF,FGGGFEEFCFEGDFGGGGGFFGFFF@FFCEFCC,C:CDGFFGGFGEFFFBCA8:GFGGGGECEGFGEEEE9GDFEEEAFF9GGGFECCCC@9
@s101 166
TGAGGAATATTGGTCAATGGGCGAGAGCCTGAACCAGCCAAGTAGCGTGCAGGATGGCGGCCCTATGGGTTGTAAACTGCTTTTATAAGGGAATAAAGTGAGTCTCGTGAGGCTTTTTGCATGTACCTTATGAATAAGGACCGGCTAATTCCGTGCCAGCAGCCGCGGTAATACGGAAGGTCCGGGCGTTATCCGGATTTATTGGGTTTAAAGGGAGCGTAGGCCGGAGATTAAGCGTGTTGTGAAATGTAGATGCTCAACATCTGCACTGCAGCGCGAACTGGTTTCCTTGAGTACGCACAGAGTGGGCGGAATTCGTGGTGTAGCGGTGAAATGCTTAGATATCACGAAGAACTCCGATTGCGAAGGCAGCTCACTGGAGCGCAACTGACGCTGAAGCTCGAAAGTGCGGGTATCGAACAGGATTAGATACCCT
+
<FFFEEFGGGGGGGGGGGGGFFGGGGGGGGGGGGGGGGGGGFFFGGGGGGGGGGGGGGGGGGGGGGGGGDCFDGGGGGGGGDDGGGGGGGGGGGGGGGGGGGGGGGGGGFEGGGGCGGGGGGGGGGGGFGGGGGGGGGGGGGDGGGGGGGGGGGCFBFGGGGDGGGGDGDEGGGGFGGGG;FG@GGGGEFGGG<<CEEG9<DAFG<EC=CCFFG<>>>G>?CGGEFGFGG?C:FGFGCFGGG?=,BFFFCAEBFGGGGGGGGFF<<:CGGGBFGGECCD=D?EGGGGFCFFFDFCGGGFFEE@?7EGGGGGGDFCGGGGGGFC=9EGGGGF@99DCFGGGGGGGFGGGGFAFGGGGGGGGGGGGGGGGGGGGGGGGGGGGEGGGGFEGFFFGGGGGGGGGGGGGGGGGGGFGGGGGGGGGGGGGFFGCGGFCCCCC
@s101 167
TGAGGAATATTGGTCAATGGACGAGAGTCTGAACCAGCCCAGTAGCGTGCAGGATGACGGCCCTATGGGTTGTAAAATGCTTTTATAAGGGCATAAAGTGAGAGTCGTGACTCTTTTTGCATGTACCTTATGAATAAGGACCGGCTAATTCCGTGCCAGCAGCCGCGGTAATACGGACGGTCCGGGAGTTATCCGGATTTATTGGGGTTAAAAGGAGCGTAGGCCGGAGATTAGGCTTGTTGTGAAATGTAGATGCTCAACAGCTGAACGGCAGCGCGAACTGGTTTCCTTGAGTACGCATAAAGTGGGCGGAATTCGTGGTGTAGCGGTGAAATGCTTAGATATCACGAAGAACTCCGATTGCGAAGGCAGCACACTGGGGCGCAACTGACGCTGAAGCTCGAAAGTGTGGGTAGCAAACAGGATTAGATACCCT
+
FDAEFEECFFG9CAFGGGGGGGGC+CFFGFEFGF@FGF8=FF<FGGFCEDGGG:DFCECC+@FCFGGCF6,@B6C,,CF9E,CCDA9CFD8,AFB<?FEA9EEF8F74?FACEFFGGCFG9,:,C??@B9,7@F;AE<F9AD:F7CE,C,,3>,+63>>+,>,D:E7BFCFF8@EGE**56>***=*=<C9,;:<:*/,,;+FFF;7=**7/$<<4C@C82D:DB7C+F>7,3*5),CF@,,FCFCE=9@FF@3CGFF<8,<3CF8@5+,7ECB6F>=+=FGFDFB,,8FEE5F=B+=9A;FGFFCEFCFED+>C=+GGGGGGC=C@,FGGEEE?>=C5EC9,,?GFGECFDEF@GCFFGGGGGF9EGFFFFFGGFFB=FGGDGGGGGGGGGFGGGFGF?FGGGFEGGGGGGGFGGFAGFGGGGGGGGGGGCCCCC
@s101 168
TGAGGAATATTGGTCAATGGGCGAGAGCCTGAACCAGCCAAGTAGCGTGCAGGATGACGGCCCTATGGGTTGTAAACTGCTTTTATAAGGGAATAAAGTGAGCCTCGTGAGGCTTTTTGCATGTACCTTATGAATAAGGACCGGCTAATTCCGTGCCAGCAGCCGCGGTAATACGGAAGGTCCGGGCGTTATCCGGATTTATTGGGTTTAAAGGTAGCGTAGGCCGTAGATTAAGCGTGTTGTGAAATGTAGTTGCTCAACATCTGCACTGCAGCGCGAACTGGTTTCCTTGAGTACGCACAAAGTGGGCGGAATTCGTGGTGTAGCGGTGAAATGCTTAGATATCACGAAGAACTCCGATTGCGAAGGCAGCTCACTGGACTGCAACTGACACTGATGCTCGAAAGTGTGGGTATCAAACAGGATTAGATACCCT
+
FFFGFFGGGGGGGFGGGCCCEFGGGGGGGGGGGFGGGGDGGGFGGFGFEGGGGGFGGGC@7CFCFF,EEEG6=CFGGFCFDECFGFFFEDGGGGGFGAFGGGGDGGGD,FFFEFFDGGGG9F,A78B9<EA,CFADEFFCGFE7EC@FFC3@FFGGDF8=D87BEEGCF:F7FFCG7F:CFCFEGG*F;C8/9#,?E6CBF@7EFF@89>>C:8#4C3,)9;;*/7++FA,F@*CAF?<9EF9:FDECEFDF<AFGEGEFC@B99GGGF8GEFDECC@+=6GGGGGFF?EE?)EE@EGFGGGF=B@7ECFFGFGGEDGGGEFECBFCEEEE@CAEDEC999CGGGGFEFFEFEC:GGFDFF:FFFEFGFF9GGGGGE<EDGGGGEAEGGGGGFECGGGDFDFGGGGGGGGGFDFF9GGFFFGGGFFGCGGGCCCCC
@s101 21659
TGGGGAATATTGCACAATGGGGGAAACCCTGATGCAGCGACGCCGCGTGGAGGAAGAAGGTCTTCGGATTGTAAACTCCTGTTGTTGAGGAAGATAATGACGGTACTCACCAAGGAAGTGGCGGCTAACTACGTGCCAGCAGCCGCGGTAAAACGTAGGTCACAAGCGTTGTCCGGAATTACTGGGTGTAAAGGGAGCGCAGGCGGGAAAGCAAGTTGGAAGTGAAATCCATGGGCTCAACCCATGAACTTCTTTCAAAACTGTTTTTCTTGAGTAGTGCAGAGGTAGGCGGAATTCCCGGTGTAGCGGTGGAATGCGTAGATATCGGGAGGAACACCAGTGGCGAAGGCGGCCTACTGGGCACCAACTGACGCTGAGGCTCGAAAGTGTGGGTAGCAAACAGGATTAGATACCCT
+
EEDFG@FFFFGFGGGGGGF<ECGGGGFGGGG,,CFCDCEEGGGE+@F@CEEGGGGGDF@FGGGADFGEFG<FGFFFEEGGGEFE<EFGGGFGCFCDC<FEGDGGGDFFD,?FGGFGGD@FAFGGGGGGGGG7FC@FGGFF:D,F@ECF:EFFGFEFGGECFGGGGGGE<DCE2CCGDFGGGCFF787C>:<?FFF77:<:EC>*@CG+CF@F@FFGFGF;@FAE>1F6FFFGCCFB@:FF#GGGGGGGF;$=<ECFFCFEA2F;<FDGFFGFGFDCFAF=EE,FGGEC@8@FC8B+CFGGFE@8*+CEFEEF=CFCCGGGFC@+DGGGDFFE8@,F:E<FFB:7FCEGGGDF9CGGGFECGGGGGGGGGDGGGGFGGGGGGGFFDFGGEGGGGGGFFCFFGFCGE<D9FGFC@CCC
@s101 170
TGAGGAATATTGGTCAACGGACGAGAGTCTGAACCAGCCAAGTAGCGTGCAGGATGACGGCCCTACGGGTTGTAAACTGCTTTTATAAGGGAATAAAGTGTGAGTCGTGACTCTTTTTGCATGTACCTTATGAATAAGGACCGGCTAATTCCGTGCCAGCAGCCGCGGTAATACGGAAGGTCCGGGCGTTATCCGGATTTACTGGGTTTAAAGGTAGCGTAGGCCGGAGATTAAGCGTGTTGTGAAATGTGGACGCTCAACGTCTGCACTGCAGCGCGAACTGGTTTCCTTGAGTACGCACAAAGTGGGCGGAATTCGTGGTGGAGCGGTGAAATGCTCAGATATCACGAAGAACTCCGATTGCGAAGGCAGCTCACTGGAGCGCAACTGACGCTGAAGCTCGAAAGTGCGGGTATCGAACAGGATTAGATACCCT
+
FGGGGGGGGGGFGGGGG9FFGGGGGGGGGFGDFFGGGGGCFEEFEFGFEGFFFGGGGGEFGGGGG@:CECEGGGFGGGGGGGGGGGCFGGG4EFFGAFFG,C<<?FGFGFGFFCE<FGEGFBFGGDF,C@CF<FDAFDGDFGECCEGGFD9FFEGCBFFEGFDGC8FGGGG7CFGGEEECFF9<CCGFEFEEFGEGGDGGG+FCEF<CG/2C7@#,:1C/42:C<B<4C:6CF?G487DGGF::<CCFD>EE6:87,GFFC337A<6@<FF:+CBB>@+6=?GFGGAB,B?FDC8?CE8C75,EB8CGGGE9GFC=7=FFEA6+5GGGGFF@9FFB><5,?,FDAFFFGFAGGGFCGFFCEEFGGFDFCFGGCF@CC,CGGGGGGEFCGGFFE,GEB+GCEGGGGFC@GGGGGGGFGGGFFFGGGGGGGEF@CC<C
@s101 171
TGAGGAATATTGGTCAATGGGCGTAAGCCTGAACCAGCCAAGTAGCGTGAGGGATGACTGCCCTACGGGTTGTAAACCTCTTTTGTTTGGGAATAAAGTGCGGGACGCGTGCCGCATTGCATGTACCATTTGAATAAGGACCGGCTAATTCCGTGCCAGCAGCCGCGGTAATACGGAAGGTCCGGGCGTTATCCGGATTTATTGGGTTTAAAGGGAGCGTAGGCCGGAGATTAAGCGTGTTGTGAAATGTAGTGGCTCAACCTCTGCACTGCAGCGCGAACTGGTCTTCTTGAGTACGCACAACGTGGGCGGAATTCGTGGTGTAGCGGTGAAATGCTTAGATATCACGAAGAACTCCGATTGCGAAGGCAGCTCACGGGAGCGCAACTGACGCGGAAGCTCGAAAGTGCGGGTATCGAACAGGATTAGATACCCT
+
CEFGGGGGGGGGGGGGFFGGFGG:6CFGGGGGGGGGFCGGGG,EEFCCEG:EGD@FFGGFGGGGF,BFF:F:FGGGGF,BFAFG9EA8ECGGF8ECFFFGCF4++@B+F:+++++3BF@FGGGGGGG9FEGFFCEGFGGCGFGGECG8CFEE<FFGGFGGGGGGEGDGGCEE@,:BCEGGFFGDFG=FFFGCGF>ECCC>@GFFGGE5>CFG>G)FE;F@DCCDC@D+>2GEFEGFGGC;8FC@=CCFGFAG#,96GFF=588CFA6CDGEBGGEC6FGGDEGG@,,,GDFD5:CFGGDF?A6+F@7FC=FA=>7GGGFFE:EB=FECDFEF<GFEFGGGGFGFGGE@FEF9GGGC7GFGGGGFGEDGGFGEGGFDFEGEEGGFFGEGGGGGGF,GGGGGFGGGFGGGGFECDGFGFFAEGGGGE9FGGGGCCCCC
@s101 172
TGAGGAATATTGGTCAATGGGCGTAAGCCTGAACCAGCCAAGTAGCGTGAGGGATGACTGCCCTACGGGTTGTAAACCTCTTTTGTTTGGGAATAAAGTGTGGGACGTGTCCCGCATTGCATGTACCATTTGAATAAGGAACGGCTAATTCCGTGCCAGCAGCCGCGGTAATACGGAAGGTCCGGGCGTTATCCGGAATTATGGGGTTTAAAGGGAGCAGAGGACGGAGATTAAGCGTGTTGTGAAATGTAGAGGCTCAACATCTGCACTGCAGCGCGAACTGGTTTCCTTGAGTACGCACAAAGTGGGCGGAATTCGTGGTGTAGCGGTGAAATGCGTAGATATGACGAAGAACTCCGATTGCGAAGGCAGTCTGCTGTAGCGCAACTGACGCTGAAGCTCGAAAGCGTGGGTATCGAACAGGATTAGATACCCT
+
FEFGFGGGGGGFFG<FGGCFFFCCFEEGGGGGGGFGGGGGGGAGGGGGGGGGGGGGGC,CCFFFF<F7ECCBFDGDGFGGGAFGFG8FFCEFGGGGEGGDEE:CB,FFGFFCE7@FE@FGCGGC<8E<DD9F9FGGGGGG8DFGGD8FGCDFGGGGGGGG8FFGGGGGGGGGFGG7*>BCBC@<FFEGGG7C9FGE=*1C+C#C<7=4CF,+BC>.861'675$C;28?#:/:<E47C>>$<8CC<FFF@,CF,CEFCGF9@CD7E6GGGF?CDEF839=DGGGFC8<E>,GDFCBEDFFFCGFF6:BF?FFFFECC=D?FFC8=GEFDEC9GGFC8-FGGGFAFCCGFECFE?GGF7GGFFGGGGGGGGFFFCGGGGGGEGGGGDGGGC@GGGGGGEGFFGGGGFGDGFGGGGGGGGGFGGGGGGFGGGGCCCCC
@s101 173
TGGGGAATATTGCACAATGGGGGAAACCCTGATGCAGCGACGCCGCGTGAAGGAAGAAGTATCTCGGTATGTAAACTTCTATCAGCAGGGAAGGTAATGACGGTACCTGACTAAGAAGCCCCGGCTAACTACGTGCCAGCAGCCGCGGTAATACGTAGGGGGCAAGCGTTATCCGGATTTACTGGGTGTAAAGGGAGCGTAGGCGGCGGGGCAAGTCAGAAGTGAAAGCCCGGGGCTCGACCCCGGGACGGCTTTTGAAACTGCCCTGCTTGATTTCAGGAGAGGTAAGCGGAATTCCTAGTGTAGCGGTGAAATGCGTAGATATTAGGAGGAACACCAGTGGCGAAGGCGGCTTACTGGACTGACAATGACGCTGAGGATCGAAAGCGTGGGGAGCAAACAGGATTAATACCCT
+
BFGGGGGGGGFGFGGGGGGGGGGGGGGGGFGGGGGGGG7FGGGGDGGFEGGGGGGGFGGFGFE,EFFEFGEFGGEFFGGGGGGGFEGGGGFGEEDFGGGGGGFGCE9FFGGGGGGGGGCGEEGGE=CFAFB>FGG@FFGGGGGGGGGGGEFGGGGGGFGGGGGGGFGEFGG5<@1FGFGG<;FFGGGG<CECFG@=3>GC<GGGGGGEE$:CGE@59<;860-FFBFFCCGGGDE>::CECEC+GGGEGGFGGGGGGCD=@BF=<BCEFFA:8<ADFFED9G8GGGGGGBF=8GGGFFFDFD>8CGEADGFA8,E@-CDE8GGF9GGGGCGGDGCFFFFFCCGGGFCGEGGFC<GFFGFGGGGGGGGGGGGGGGFE9GFFFGGGEEGEGGGGGGGFGFFAFGGFGGGGFGCCCCC
@s101 174
TGAGGAATATTGGTCAATGGGCGAGAGCCTGAACCAGCCAAGTAGCGTGCAGGATGACGGCCCTATGGGTTGTAAACTGCTTTTATAGGGGAATAGAGTGAGCCACGTGTGGTTTTTTGCATGTACCCTATGAATAAGGACCGGCTAATTCCGTGCCAGCAGCCGCGGTAATACGGAAGGTCCGGGCGTTATCCGGATTTATTGGGTTTAAAGGGAGCGTAGGCCGGAGATTAAGCGTGTTGTGAAATGTAGAGGCTCAACCTCTGCACTGCAGCGCGAACGTGTCTTCTTGAGTACGCACAACGTGGGCGGAATTCGTGGTGTAGCGGTGAAATGCTTAGATATCACGAAGAACTCCGATTGCGAAGGCAGCTCACGGGAGCGCAACTGACGCTGAAGCTCGAAAGTGCGGGTATCGAACAGGATTAGATACCCT
+
AFFGGGFDFGGGGGGGGGGGGGGGGGGGGGGGGGGGGGGGGGDFGGGGGGGGGDGCFGEGGGGFGEEFGGGGGGGGGGGGGAFFGDFGGGGGGGGGFGGGGGGGGGG7FFFG,BFFGGGFFCFGGGFGGGGGGGGGGGGGGCEGGGGFGCCDGGGGGGGGFACGGEEF>EE7C@FG<FD:?,C<CFDFFF8BBF<7=:F,++>FFGE*CC9CFGG>C2C><9CD=>EE?5:<EGDAD=<G<C=EG?F5,/EFFGGFGGGFFD;@CC6GF?FFGD;FCF6==-#FDCF9DDCDDEEFEFDGEFDGGEGGDGFE@8@+>?FFGFC@5GGGFFC=<DFDCGGFFE9FFGDGGGGDFGGGGGGGGCGGGFDCGGGGGFGGEGGEGGGGGGEFCEGGGECGFCF@CFBFFEEFCCECGGFGGGGGGGGGGGGFFGF9CCCC
@s101 175
TGGGGAATATTGCACAATGGGGGAAACCCTGATGCAGCGACGCCGCGTGGAGGAAGAAGGTCTTCGGATTGTAAACTCCTGTTGTTGAGGAAGATAATGACGGTACTCAACAAGGAAGTGACGGCTAACTACGTGCCAGCAGCCGCGGTAAAACGTAGGTCACAAGCGTTGTCCGGAATTACTGGGTGTAAAGGGAGCGCAGGCGGGAAGACAAGTTGGAAGTGAAATCTATGGGCTCAACCCATAAACTGCTTTCAAAACTGTTTCTCTTGAGTAGTGCAGAGGTAGGCGGACCTCCCGGTGTAGCGGTGGAATGCGTAGATATCGGGAGGAACACCAGTGGCGAAGGCGGCCTACTGGGCACCAACTGACGCTGAGGCTCGAAAGTGTGGGTAGCAAACAGGATTAGATACCCT
+
GFGGGGDGGGGGGGGGGGGGGGGGGGGGGFFGGGGGGG>FFFGGGGGF@GGGGCGGGGGGFGADGCFEEG8BFGFGGGGDFFGGGGGGFGFFGGGGGFGGGGGCGGGGGGDDCFGGGGGGFFGGGDGGFGGGGDGGGGDGGGGBCGCEBFGFGGGFB:BF@FGGGGGEG7*AC@EGFGGGGG1FGG&G><C/3?117>CB@D74??GC<C>9EC8',8<;2F@GEBG=?@@CFEGC'GGGFEBGCFB9GGGEGGGD>CFDEDGFEFF=GFFC9D=9EGDGFA9GGECCCEED@+GEEGGGFF@+9C8FEE?ECFCEBC9DGE>>7GGEFFFGGF<GFF<GEDGFGGGEEFEGEAGGFGGFGFFC9C9GGGFFGFGFGEEGGGGGGGGGGGGGGGGGGGGFGGGGGGGGGGGCCCC@
@s101 176
TGAGGAATATTGGTCAATGGGCGAGAGCCTGCACCAGCCAAGTAGCGTGCAGGATGACGGCCCTATGGGTTGTAAACTGCTTTTATACGGGGATAAAGTGGGCCACGTGTGGCTTATTGCAGGTACCGTATGAATAAGGACCGGCTAATTACGTGCCAGCAGCCGCGGTAATACGGAAGGTCCGGGCGTTATCCGGATTTATTGGGTTGAAAGGGAGCGTAGGCCGCCTGTTAAGCGTGTTGTGAAATGTCGGGGCTCAACCTGGGCATTGCAGCGCGAACTGGCAGACTTGAGTGCGCAGGAAGTAGGCGGAATTCGTCGTGTAGCGGTGAAATGCTTAGATATGACGAAGAACTCCGATTGCGAAGGCAGCCTGCTGTAGCGTAACTGACGCGGAAGCTCGAAAGCGTGGGTATCGAACAGGATTAGATACCCT
+
A,<,CCEFFEF6CCFFFDFCGGDFGEGGGDF,CCCFCGFFGGEFFFFEEGGGGFEFFFGGCCGGGFGGGGGG7?DFCFFGCACGGFFFFDGGGGFACFEBFCC@CDFEF,+CC@EFFD,BF,BFC<9+BDGDGGGG?,,5::+FEDEFB@,>F,@+@=ECF:DF*@FCFGF:FFGDCF*FF<<CCE5<<C@/?,.:::FF$;:?<CC5%<:+<E15C:F;;9EDF>8C:F9<FCF9FFCA@A<CGC<ECGGGF=@73:@@-F@CFD:3,CCAF@GCGC-23GGGGFGFA,FA)F=@+D9FD<AADGGEGFDF>8@C@+7CGGE6=F7=;AACGGGGGGGFF;GFFGEFFE9DGFGGGFGCCBF?EC@,CGFGGFGGGGEB>GGGGGGGGCBC88,AFEGFGGGGFFGGFFE,GGGGGGEFFGFGGGGGGGF@CCCC
@s101 20275
TGAGGAATATTGGTCAATGGACGAGAGTCTGAACCAGCCAAGTAGCGTGCAGGATGACGGCCCTATGGGTTGTAAACTGCTTCTATAAGGGAATAAAGTGAGTCTCGTGAGACTTTTTGCATGTACCTTATGAATAAGGACCGGCTAATTCAGTGCCAGCAGCCGCGGTACTACGGAAGGTCCGGGCGTTATCCGGATTTATTGGGTTTAAAGGGAGCGTAGGCCGGAGATTAAGCGTGTTGTGAAATGTAGATGCTCAACATCTGCACTGCAGCGCGAACTGGTTTCCTGGAGTACGCACAAAGTGGGCGGAATGCGTGGTGTAGCGGTGAAATGCTTAGAGATCACGAAGAACTCCGATTGCGAAGGCAGCTCACTGGAGCGCAACTGACGCTGAAGCTCGAAAGTGCGGGTATCGAACAGGATTAGATACCCT
+
@CFFGGGG@<F9FGAFG<EFEEFGGEEFDFGFGD<8B8DDGGFGGGEEGFGDGGFGDF7@F@FFGGGDFFGFG<F<EFGG9<CC?FFG9=CEGGGGGGG,CEGF,BF7<FGCGCFAA9:FGGGGGAFFCFFC,FF@FFFF8FED77@D9C@,<?C9FF8+DDDCECF@CE*,,735CE:C,@C:*>CC*:::FGD?EGC:C.FGF;:F?/81?%CF:6<8,>G:68GDFF@:GGG=DFFFGCCE;FGF@%7F<>86DC<CGGF5<E:>GFF>BCCGFEGG,CFDB8FB,,8F9>CFE<FFAGGGEEB=B,=94CBGE=@FF=G@=:?9DACDCGGFFFCD@;?EFFGGGGCFCCGF@<E7F@7<EEFGCCGGFGGFGGGFGGGFFF@CC@BGGGFEFFGF8CGGFGGGGGGGGGFGGGCCFGGGGGGGGFE<9CCC
@s101 178
TGAGGAATATTGGTCAATGGGCGTAAGCCTGAACCAGCCAAGTCGCGTGAGGGATGAAGGTTCTATGGATCGTAAACCTCTTTTATAAGGGAATAAAGTGCGGGACGTGTCCCGTTTTGTATGTACCTTATGAATAAGGATCGGCTAACTCCGTGCCAGCCGCCGCGGTAATACGGAGGATCCGAGCGGTATCCGGATTTATTGGGTTTAAAGGGTGCGTAGGCGGCCTTTTAAGTCAGCGGTGAAAGTCTGTGGCTCAACCATAGAATTGCCGTTGAAACTGGGAGGCTTGAGTATGTTTGAGGCAGGCGGAATGCGTGGTGTAGCGGTGAAATGCTTAGATATCACGCAGAACCCCGATTGCGAAGGCAGCCTGCCAAGCCATGACTGACGCTGATGCACGAAAGCGTGGGGATCAAACAGGATTAGATACCCT
+
FGEFGGGGGGGGFGGFGGFE@FCGDEGGGFGGGF,CFFGFEC@<FGG@FGCFCBFFFCFFE9F9FDEECE@CFGEDC8EE9?<FE9FCE=FFFCFCEEF<AFGGGGGEFGGGFG<E<+,BE,:EFBFFFAEFF9;D<<B9,>+3>+8BF9E,=+3@F>B7+@:>*@FEFEGGGC*87CFEF,,,=<CC58:CF9<7?FFCC3)=<CF@FG9CFG@5C@F:(:CFB4C>E6>;FFD:+9:5EEFEFFCF66:<<?>,<DGGGGGFFGG@GGEBGGFFCFD?FFFCF@FC2DEF=FE<869GGCGGGGFB8,E@+GECEFFGFGGGFEEFGFCF<<EGFEGFF=FF:7CEDFEE7GGGCGGEF:EGFEAFGFGEF@6E:@EFGGGGGFFFEGGGGGGGCGGGFCFDGGGGGFFCGGGGGFFFGGGGGGGGGGGCCCCC
@s101 179
TGAGGAATATTGGTCAATGGGCGAGAGCCTGAACCAGCCAAGTCGCGTGAGGGATGAATGGTCCATGGCCTGTAAACCTCTTTTGTCAAGGAAGAATAAATTGCACGTGTGCGATCTTGCCAGTACTTGACGAATAAGCATCGGCTAACTCCGTGCCAGCAGCCGCGGTAATCCGGGGGATGCGAGCGTTATCCGGATTTATTGGGTTTAAAGGGCGCGTAGGCGGGACGCCAAGTCAGCGGTAAAAGACTGCAGCTAAACTGTAGCACGCCGTTGAAACGTGCGCCCTCGAGACGAGACGAGGGAGGCGGAACAAGTGAAGTAGCGGTGAAATGCTTAGATATCACTTGGAACCCCGATAGCGAAGGCAGCTTCCCAGGCTCGATCTGACGCTGATGCGCGAGAGCGTGGGTAGCGAACAGGATTAGATACCCT
+
@FFFGFFFGGGGGGGGGGGGGGGGGGGGGFFGGGGGGGGGGFFGCFGBCFFGGGGF,CAFGCFF?F,<EGCFGGFGGGGGGFGGG@CEF9EFFGFE<<CFFGEFGGCFFGFGGGD=FF<FGGGGC<?<F9FDECGFGGGD,DFCECGGGFF,BC7FFAFEGGG@7@C:FE>:,,B7:EGEGGCFCC5:FD@*27<8EG=,+0:+38/;*+++-9;5?>E:45?FFBED8AC,C#/#;5>8CCC::,=<>?E:7CCFGGF@-0<7<94+519@<;AD>3+3++8+36++,3808+==,CEDFFGGE=GE8B;EGGGGGFFACGGFGEEE9FF<?9GGFGGGFADFCCFGGFEGGGEF=FCBGGFFFFAB,FEGGDGGFGGGGGGGFFGGGGGGGGGGGGGGGGFGDGGGGGGGGCGGGGGGGGGFGGGGGFCCCCC
@s101 180
TGGGGAATATTGCACAATGGGGGAAACCCTGATGCAGCGACGCCGCGTGAAGGAAGAAGTATCTCGGTATGTAAACTTCTATCAGCAGGGAAGATAATGACGGTACCTGACTAAGAAGCCCCGGCTAACTACGTGCCAGCTGCCGAGGAAATACGTAGGGGGCAAGCGTGATCCGGATTTACTGGGTGTAAAGGGAGCGTAGACGGGGTGGCAAGGCTGATGGGAAAGGCATGGGCTCAACCCGTGGACTGCATTGGAAACTGTCATACTGGAGTGCCGGAGGGGTAAGCGGAATTCCTAGTGTAGCGGTGAAATGCGTAGATATTAGGAGGAACACCAGTGGCGAAGGCGGCTTGCTGGACGATGACTGACGTTGAGGCTCGAAAGCGTGGGGAGCAAACAGGATTAGATACCCT
+
EE<@@EEGFFGFFGGCFFAFD@@@BACDFECFC9CFGFDFCFG@FEC:CFFGF?GF8C,,<,EFFADFEGEFFF<?,CFFGGFF9GGGFF<DBFFF?AEGEEGCFEGGD8FGG9FFFEDGFFCB@=CFDF<FCFFFF9D+,:DCG**C*8>,>9D:FGDFGD*FEE*8F**5>F*=<C*CCGC9FF?@12+?<<<7C5?:7?;+*A*2#12,3>28><F:21#@A:AC@2:E<88B<+EFF7FFF>8F>@:*;AGEAAGGGGGEFF5FD5,A)EDGGEDGGEEE8C=CGGC@8GFEE<><F=C+5GEAGFGFGGEGFFGGGEFF9GGFF<FABE,AFF<GEGGGGDEGGFDF8GGGGGGGGGGGGFCC:CCGFFEF?GGGGGGGGGGGGFFDCGGGGGFGGGGGGEGDGEFCCC@B
@s101 20283
TGAGGAATATTGGTCAATGGACGAGAGTCTGAACCAGCCAAGTAGCGTGCAGGATGACGGCCCTATGGGTTGTAAACTGCTTTTATAAGGGAATAAAGTGAGAGTCGTGACTCTTTTTGCATGTACCTTATGGATAAGGACCGGCTAATTCCGTGCCAGCAGCCGCGGTAATAAGGAAGGTCCGGGCGTTATCCGGATTTATGGGGTTTAAAGGGAGCGTAGGCCGGAGATTAAGAGTGTTGTGAAATGTAGACGCTCAACGTCTGCACTGCAGCGCGAACTGGTTTCCTTTAGTACGCAGAAAGTGGGCGGAATGCGTGGTGTAGCGGTGAAATGCTTAGATATCACGAAGAACTCCGATTGCGAAGGCAGCTCACTGGAGCGCAACTGACGCTGAAGCTCGAAAGTGCGGGTATCGAACAGGATTAGATACCCT
+
DEGGGGGGGGGGGGGGGGG8@FGEDGG@FGGGGGGGGF@=E@,EFFGCGGFGGGFC<<FDCED7E<EFF,BFGGDFCF9EF9<EFGGDFEFGGGGGGGGCGGGDGACDCFGFGGGGGCC@FFGGFFFF<??F,ABDE9FDCCECEDCDDDC=F><=3,7+>>=FB:FGGGGGD9:FGC::BCCF7C>F=FG12@CCEGFCEG$@F*F?4DA?FF@2<:F878CF#(8<FE?FFFC$<FCDGFCCCD9CGGFGGD,>8#<<88;3C@FFGCF(+85>1,67>88DDFB,=8,,9+=B87,,,<F=GGGGGGFEB=@++GGGFFF+FECFGF<:,9FDE?,,5FCEGGCC@?,B,8+,:<B,BFC,FGFGGGGFFF@9GGFF@7@,CFGGFB8CGFE<E+CF@EGEECGFCCFECGFGEGGEFGGGGFGGGFGCCCCC
@s101 182
TGGGGGATATTGCACAATGGAGGAAACTCTGATGCAGCGACGCCGCGTGAGTGAAGAAGTATTTCGGTATGTAAAGCTCTATCAGCAGGGAAGAAAATGACGGTACCTGACTAAGAAGTCCCGGCTAACTACGTGCCAGCAGCCGCGGTAATACGTAGGGGGCAAGCGTTATCCGGATTTACTGGGTGTAAAGGGAGCGTAGACGGCACGGCAAGCCAGATGTGAAAGCCCGGGGCTCAACCCCGGGACTGCATTTGGAACTGCTGGGCTAGAGTGTCGGAGAGGCAAGTGGAATTCCTAGTGTAGCGGTGAAATGCGTAGATATTAGGAGGAACACCAGTGGCGAAGGCGGCTTGCTGGACGATGACTGACGTTGAGGCTCGAAAGCGTGGGGAGCAAACAGGATTAGATACCCT
+
CEEGGGDGGGGGGGGGGGGGFFE@CFFGGGGGGGGGGGGGGGDGFGGCCFBFFGGGFCF?FFGGFCGBEFFAFDGGGGGFGGGGFGGGDGFGGFGGGGGGGC@:FEGFFGFGCFFGGGGGF<FEGFCFGGGGGDGE3,@<FCDFG7@FCBF@@BFFF@EG7FBBCFCF@@EFGGGEE<0FCFCFFF/G;CF:9?@7CGDEC31<<CEEGEE+#1F>F?F2,839<0EFCFGEGEC?FGF>GECGGGEEDFFDDC9GFG+=DDB9FF#FFF?F.C2F@FGFFFFFF8GFEFF>D@ACDCCEFFCC>GGEFFGE:GFEFGFGGDGGFGGGGFGFEFFCFGGGGGGDGGGGGGFGGGDGGGDGFDFGGGFGGFCGGGFFGGGGGGGGGEGGGGGGGGGGFGGFFGGGGGGGGGFBCCCC
@s101 183
TGAGGAATATTGGTCAATGGGCGAGAGCCTGAACCAGCCAAGTAGCGTGCAGGAAGACGGCCCTATGGGTTGTACACTGCTTTTATAAGGGAATAAAGTGAGCCTCGTGAGGCTTTTTGCATGTACCTTATGAATAAGGACCGGCTAATTCCGTTCCAGCAGCCGCGGTCATACGGAAGGTCCGGGCGGTATCCGGATTTCTTGGGTTTCAAGGGAGCGTAGGCCGGGGATTAATCGGGTGGTGAAATGTAGACGCTAACCGTCTGCACTGGAGCGCGAACTGGTTTCCTTGAGTACGCACAAAGTGGGCGGAATTCGTGGTGTAGCGGTGAAATGCTTAGATATCACGAAGAACTCCGATTGCGAAGGCAGCTCACTGGAGCGCAACTGACGCTGAAGCTCGAAAGTGCGGGTATCGAACAGGATTAGATACCCT
+
AFGGGGGGGFDFGFGGGGCFFFGGCFGGGGGGGFDFGGGDGG,ECDGGGGCGFBECFF,B@CEFGGGFFFBEGA,CDFFGGGGGGGFC,F?EFGGGAF?,?<FG?,BCC,C,BFEGG9+C9?,5EGGEGGFFFFFGGGDFGGGGGGEFGDCFG<,8B<9,3,:<@CGC:<F7,@,@FGC7D@,*5>CC*=889C<7*7+,++7,,:CCE++A@CEF54C8;><DF:2+,,<**=*)**C?,@5,,<7CF6*7FE;@383+7GFEFF?B@,8*CCCGCC+3+8GEDFCG?BC7)C6FGFDE=84,?+CBB8CE@>4B+EGGGFEC5B,FE@CFGGGGEFFFGFFE<FEGGFEB,EGGGGGGGGGGGGGEDF9GFFGFEFDGGGGGGGGEFF,FFDFE@GFF8DGGDFGFEGGFEECGGGGGFGGGGGGGGGFCCCCC
@s101 184
TGGGGAATATTGCACAATGGAGGAAACTCTGATGCAGCGACGCCGCGTGAGTGAAGAAGTAATTCGTTATGTAAAGCTCTATCAGCAGGGAAGATAGTGACGGTACCTGACTAAGAAGCTCCGGCTAAATACGTGCCAGCAGCCGCGGTAATACGTATGGAGCAAGCGTTATCCGGATTTACTGGGTGTAAAGGGAGCGTAGACGGTTAAGCAAGTCTGAAGTGAAAGCCCGGGGCTCAACCCCGGTACTGCTTTGGAAACTGTTTGACTTGAGTGCAGGAGAGGTAAGTGTAATTCCTAGTGTAGCGGTGAAATGCGTAGATATTAGGAGGAACACCAGTGGCGAAGGCGGCTTACTGGACTGTAACTGACGTTGAGGCTCGAAAGCGTGGGGAGCAAACAGGATTAGATACCCT
+
FG<FFC,EFFGGEGEFEAECGFC7@FFGGGGGGCCDFF@EFGGGGGC@7:EGGGG9FFFCFGFGGGDDCFGFGGFECFGGGC<ECFFCFGGGCDFFGGGFFD+BF:?<<EGGCFFGFGGFGGGCD:FGAFGGGCFF3<FF8>FFCEEDCCEFC,:ED,@:@ACFF8:F*CCF9DCEF*:F,@@,>F4<<3CE9F@2C@FC<GDFG<)C@?A><CF999E@<2:<7@<FGCEEEGGB8FDEGGGEC/#,F8B69BFFC*=0D4?9EFG<CC8A28?GFGFFFE@:EFF??>C,>=;,8E>,FDEGAE@FFFF@:4,8>C<GFFFDGFEFFFEFBE<EFGFCGEB=D@7GE@CGGGGGCEGGEE9GGGGFEDGGGEFEFEGFFCDC,@CDGFCFDFDGGFAGGGGGGGGFFDE-CCCC
@s101 185
TGGGGAATATTGCACAATGGAGGAAACTCTGATGCAGCGACGCCGCGTGAAGGATGAAGTATTTCGGTATGTAAACTTCTATCAGCAGGGAAGAAAATGACGGTACCTGACTAAGAAGCCCCGGCTAACTACGTGCCAGCAGCCGCGGTAATACGTAGGGGGCCAGCGTTATCCGGATTTACTGGGTGTAAAGGGAGCGTAGACGGCACGGCAAGCCAGAGGTGAAAGCCCGGGGCTCAACCCCGGGACTGCATTTGGAACGGCTGGGCTAGAGTGTCGGAGAGGCAAGTGGAATTCCTAGTGGAGCGGTGGAATGCGTAGATATTAGGAGGAACACCAGTGGCGAAGGCGGCTTGCTGGACGATGACTGACGTTGAGGCTCGAAAGCGTGGGGAGCAAACAGGATTAGATACCCT
+
FGCFGGGGGGGGGGGGGG<EGFEGGFFEGCFFFFGGAFFEDGGGGGG@FGGGGGGGGE9,,<6F<EGCFDE9,?EFEFFGGGFE<FFFGGBF:FGGG,<FFGBFGGGFGGG9FFGGGDDEFGC7F@@EGFBD>,,+3=>DFGGF:CCF*3C,@>:,,5FC7FG**/1<F*F=FGGG>CC9:;2?,=0=1,?CG;C;:EBF#37<EC>88CE?,:A7CF<4&9<:6@G4=DC@F@F>,F<5;8+GDED;9,<EFFE,<D=CC,B#><,?3,2A8F>@+>GF8ED8E@E59FGF=@9=E,@,E:E>AECCD@<,=:FCD<<9@CFECGGEC5,?FC:,E8ECCGGCGF:GCGFFB,GDDGEFBFCEF9FGFFCEGGEF@GE@9,EGGGGGGGGGGGGGGGGGFGFF9AGGGGGCCCCC
@s101 21374
TGAGGAATATTGGTCAATGGGCGCAGGCCTGAACCAGCCAAGTAGCGTGAAGGATGACTGCCCTATGGGTTGTAAACTTCTTTTATAAAGGAATAAAGTCGGGTATGGATACCCGTTTGCATGTACTTTATGAATAAGGATCGGCTAACTCCGTGCCAGCAGCCGCGGTAATACGGAGGATCCGAGCGTTATCCGGATTTATTGGGTTTAAAGGGAGCGTAGATGGATGTTTAAGTCAGTTGTGAAAGTTTGCGGCTCAACCGTAAAATTGCAGTTGATACTGGATATCTTGAGTGCAGTTGAGGCAGGCGGAATTCGTGGTGTAGCGGTGAAATGCTTAGATATCACGAAGAACCCCGATTGCGAAGGCAGCCTGCTAAGCCGCCACTGACGTTGAGGCTCGAAAGTGCGGGTATCAAACAGGATTAGATACCCT
+
EGFGGGGGGGGGGFGFGGGGGGGGGCFEGGGGGGGGGGGGGGFGGGGGGG<FGFGFG9FGGGGGFGAFGGGGGGGGCGGGGDGGGGGGGGGGGGGFGGFFCEGG+FGFGGGDGGE=E8FGGAF,@F<FGGGGGGGGGGGGGFG@E?FGFFG8G?GGFGGGG<F:F>GGGGGGGGGE>GGCFCFCFEEEE7CCCCCFEGEFFG.CFGFG1GFGDFFFGDEF>=4??24103GFFGGA<GGF?F?F>CFFGC?FEGFGCC>GDGGGGGGGGGF6GGFGFCDCFGFFAFFBFFDD<<GFFGGGGGGFF6B@7FFF@?GGGFGFFFB@8@+GFFFB<FFB,<,EFDFFGGFGGGFF>>=7@GGFF,FE9GDGFC<FB<CCFF@7GGGGGGGGGGDEGFGGGGGGGGGGGGGDGGFFFGGGGFDEGGGGGGGGGFCC<CCC
@s101 187
TGAGGAATATTGGTCAATGGACGAGAGTCTGAACCAGCCAAGTAGCGTGAAGGATGACTGCCCTATGGGTTGTAAACTTCTTTTATACGGGAATAAAGTTTACTACGTGTAGGATTTTGTATGTACCGTATGAATAAGCATCGGCTTACTCCGTGCCAGCAGCCGCGGTAATACGGAAGATGCGAGAGTTATCCGGATTTATTGGGTTTAAAGGGTGCGTAGGCGGTTTGATAAGTTAGCGGTGAAATCCCGGGGCTTAACTCCGGAACTGCCTCGAATACTGTTAGACTAGAGAGTAGTTGCGGTAGGCGGAATGTATGGTGTAGCGGTGAGATGCCTAGAGATCATACAGAACACCGATTGCGAAGGCAGCTTACCAAACTATATCTGACGTTGAGGCACGAAAGCGTGGGGAGCAAACAGGATTAGATACCCT
+
@FGFGFGGGGGGGEGDEF@FGGFGGGGFCEFGGGGGGGFCCFFGGGGGGGGACFGGCFEFGGEGGGF@FGEGEG<FGCCFGGGGGFCEFE+8@AEFGGGGE,CFFGGG<<FFFAFCFFG@EFG55BFGGGG8FFA=85C5,:?C=C+BB9FG:ADGF9D@G,@F@6<::FCC=D8F>#08@B311>#/.1;=FB:BECED)=6GCF@&<3@BE97A7;,9FGG6FCC=CEF*99:7E89*FF>FE;@C=CCEFDE=E<B#3+GEDEF8'E@>=9>,;FGGFFEEF<EC=AAACE;EFFDFDGGGGGCEFGFEDGEGGCGFFCGGA@BCGFFA,CGGGGGGGDGGGGGGFBGGFEGFEGGGGGEFGGFGF8GGGGGE:<FFGGGGGGGEGGGGGGGGGGGFGGFFCEGGGFEEFGGGGGGGFGGGFGGFFGFCBCCC
@s101 188
TGAGGAATATTGGTCAATGGACGCAAGTCTGAACCAGCCATGCCGCGTGCAGGAAGACGGCTCTATGAGTTGTAAACTGCTTTTGTACGAGGGTAAACTCACCTACGTGTAGGTGACTGAAAGTATCGTACGAATAAGGATCGGCTAACTCCGTGCCAGCAGCCGCGGTAATACGGAGGATTCAAGCGTTATCCGGATTTATTGGGTTTAAAGGGTGCGTAGGCGGTTTGATAAGTTAGAGGTGAAAGCCCGGGGCTTAACTCCGGAACTGCCTCTAATACTGTTAGACTAGGGAGTAGTTGCGGTAGGCGGAATGTATGGTGTAGCGGTGAAATGCTTAGAGATCATACAGGACGCCGATTGCGAAGGCAGCTTACCAAACTATATCTGACGTTGAGGCACGAAAGCGTGGGGAGCAAACAGGATTAGATACCCT
+
AFGGG,CFFGG9FGGGGGGGEFDGGFGDGFCFFGGGGGGGFGGGGGDC7FGGFGGGGFCEF@FGGGGGFGGF<<6CFG9@FEFFGGGGGGGGEGGGGGDCF<FFGFGGG8FGGGGGFAFGGGGBCBEFFGGGGFG7FG9D<<CFGGEFGFGGCFEECAFGGG7FE>CF*@>DEFCCECFCFC@9;3CE*<:EFG@EG=8/2?6GCCC=7CE9<C7=G=G>(6/D>D>D>,3F@C7:9+D;>)6CGGG&>/+:GE?CEDF=37F=CGGGGGGFF#9FFEDA+D<CF<F8F9FA)EAGFECGGCCFF@+FEEFE;@,8FDDGFEC6FGGGFFFFEGGGECECE8DGGGGFFEFFC+GECFFCFFGGFFGGGGFF9GFGCFEGGGGGGGF@BFFCEE8FFGGGFGEC:GGEGFCC6ECFCGGEGGGGGCGGGGGCCCCC
@s101 189
TGAGGAATATTGGTCAATGGACGAGAGTCTGAACCAGCCAAGTAGCGTGCAGGAAGACGGCCCTATGGGTTGTAAACTGCTTTTATAAGGGAATAAAGTGAGTCTCGTGAGACTTTTTGCATGTACCTTATGAATAAGGACCGGCTAATTCCGTGCCAGCAGCCGCGGTAATACGGAAGGTCCGGGCGTTATACGGATTTATTGGGTTTAAAGGGAGCGCAGGCCGTGGGCTGAGCGTGCCGTGAAATTCTGTCGCTCAACGGCAGACGAGCGGCGCGAACTGGTCCACTTGAGTACGCGGGACGTTGGCGTAATTCGTGGTGTAGCGGTGAAATGCTTAGATATCACGAAGAACTCCGATTGCGAAGGCAGCTGACGGTAGCGCAACTGACGCTGAGGCTCGAAAGCGCGGGTATCGAACAGGATTAGATACCCT
+
CFFGGFGGG9EE@FFGF<FGGG>FGGGGCFGGGGGGGGGCFGEEFFGGG>@FGDG@FF7C@CFDCFGGGG7+?EFG9FGGG99EAFEDCEFEAEEFGFGGGGF<AAD@FFEFGGGDGGGGGDEGFFFFGA99FGGGGGFDFDCEE@BFCGGF8=F:BFDCBCC8@=FCGECFGCEDCCEG7E97>BC<=FEG,@:@:;8?0>1;<GF*5:4B9F958>CE?GCGGD?<>C=C#3C<ECCECFD@4/9EE3*:.E??;:F88@D*2>8>5*>>CECEC@5+7:@,,?F==@<F9F@8+7CCDFBFD=FGED?,FGGDGF@GFFEB=DGGGEEA@,E8FE?DA@<FFFGFB?AFFCCEF@GEF?EGEE9DD@GGGGGDEFEEEDGDGGFGFCGGGGGGFGGGGDF@B7GEFCFCCGGGFFFEEDGGGGGGGGFACCBA
@s101 190
TGAGGAATATTGGTCAATGGACGCAAGTCTGAACCAGCCATGCCGCGTGCAGGAAGACGGCTCTATGAGTTGTAAACTGCTTTTGTACGAGGGTAAACTCACCTACGTGTAGGTGACTGAAAGTATCGTACGAATAAGGATCGGCTAACTCCGTGCCAGCAGCCGCGGTAATACGGAGGATTCAAGCGTTATCCGGATTTATTGGGTTTAAAGGGTTCGTAGGCTGTTTGATAAGTTAGAGGTGAAATCCCGGGTCTTAAATCCGGAACTGCCTCTAATACTGTTAGACTAGAGAGTAGTTGCGGTAGGCGGAATGTATGGTGTAGCGGTGAAATGCTTAGAGATCATACAGAACACCGATTGCGAAGGCAGCTTACCAAACTATATCTGACGTTGAGGCACGAAAGCGTGGGGAGCAAACAGGATTAGATACCCT
+
DFGGGGGGGGF<EFFFGGGGGG7FGGGGGGGFGGGGGG@EFGGG>FGCGGGGGGGG@FCCC:FFGCGCDFG9FCEFFGAFFFGGGGGGGGGGGGGGGGFF9<49FGEFCFGFGGGGGCBE,C?FEF9B=EFGFEDFD<:CD@=3C3=FGGFGGGGGGGGGGGFFECFGCE>,86>C:*><C;<,@9<F<:8CFF@E*2CC:@=:?;F&GGF+;FCA#.<)39C9)5=-ED2:FGGA>;CFC9?99@F<FFDGFED1FFFB/@CDGGGDGEC5GFAFF;C=8DCCGFGFE,FF;@FGFGGGGGGGGGGGGGFDDFEE@CGFFEC@)B=FE9FFA,GGFCFGDFFDFGGGGGGGGGFFFFGGGGGGGGFGGGGGEF@8DGGGGGGGGGGGGGGGGFEEFGGGGGGGEGGGGGEFFE9EGGFEFGGGGGFGGGFCCCCC
@s101 191
TGAGGAATATTGGTCGATGGGCGAGAGCCTGAACCAGCCAAGTAGCGTGCAGGATGACGGCCCTATGGGTTGTAAACTGCTTTTATATGGGGATAAAGTGAGTTACGTGTAGCTTATTGTAGGTACCATATGAATAAGGACCGGCTAATTCCGTGCCAGCAGCCACGGTAATACGGAAGGTCCAGGCGTTATCCGGATTTATTGGGTTTAAAGGGAGCGTAGGCCGCCCCTTAAGCGTGTTGTGAAATGCCGCGGCGCAGCCGTGGCACTGCAGCGCGAACTGGGGGGCTTGAGTGCACGCAACGCAGGCGGAATTCGTGGTGTAGCGGTGAAATGCTTAGATATCACGAAGAACTCCGATTGCGAAGGCAGCTTGCGGGAGTGCGACTGACGCTGAAGCTCGAAGGTGCGGGTATCGAACAGGATTAGATACCCT
+
AFGGGGGGGGGGGGGGGGGGFFGGGGGGGGGGGGGGGGGGGFGFGGGGGGGGGGGGGGGGDFGGGGFGGGGGGGFGGGGGC9FFGFFFFDDEGGFFGGF,CFEFFGEGGGGDG9E9EFCF?EFAEGCCF9FGGG9ECCEBAFFFECEFGFG9DGCG7<D7,<AF,3@FCG@EC9@@F<CC,DEFFD5:F**4?FFGCEGCC8FFDGC:ECFF?CCFEFG5;;GG;=E>E5ACEFF<EGCB;FF0#+*2/<874;=4#+5107F>,:8<GD@:E@>@3D+9CDGGGGFD8<8GFGDGEGGGEC@+GGGFC8FD?>CCEFFDGF>B5GEGGGGGFFEDCFAGGFCA@CFGGFFF8FFCEFE7+CGFFGFGGGFGCGGGDFGGEEGGEGGGGGFCGEFDGGGGGGGGGGGGGGGGGGFGGGFDGGGGF9GGGGFCCCCC
@s101 192
TGGGGAATATTGGGCAATGGGGGAAACCCTGACCCAGCAACGCCGCGTGAAGGAAGAAGGCCTTCGGGTTGTAAACTTCTTTTACCAGGGACGAAAGAAATGACGGTACCTGGAGAAAAAGCAACGGCTAACTACGTGCCAGCAGCCGCGGTAATACGTAGGTTGCAAGCGTTGTCCGGATTTACTGGGTGTAAAGGGCGTGTAGGCGGAGATGCAAGTTGGGAGTGAAATCCATGGGCTCAACCCATGAACTGCTCTCGAAACTGTATCCCTTGAGTATCGGAGAGGCAAGCGGAATTCCTAGTGTAGCGGTGAAATGCGTAGATATTAGGAGGAACACCAGTGGCGAAGGCGGCTTGCTGGACGACAACTGACGCTGAGGCGCGAAAGCGTGGGGAGCAAACAGGATTAGATACCCT
+
GGGGG7FGGGGFGGGGFGGGGEBFGGGGGFGGFFFFFGGGGDDGGGGGDGGGCFGFGFGFGFFCDFE+CFD:FGAFEFFGGGGGGGGGCB??FEFGFGGGCFDFEG:+8,@FGGG,BFFC+DGFCBEEGC@DDFF@D,+@C:>887,35CF>CGFGGE::F;6GFGGCF35:9:7C@:8#=E,@CBC:CFCE3?=FB>9C;7;6DD?F=#=:DC6FCE>DCEE$D7;?EC<BFGGBE:,,2+<@08,9E;C9@E-,D5B@=6+=@<,A8@FCD5?FGGGGGGGGE>8FCEC:8FE48EFFCFAGGGGFGGFBGGFGFGGGGGFE9<EFCFCEDFGCF@AGGFGEFC@GGGGGGGGGGGFGGGGGGGGGGGGGGFGGGGFDGGDGGGGEFGGGGGGFGGGGGCFFFGGGGGGF<E<CCCC
@s101 193
TAGGGAATCTTCGGCAATGGGGGCAACCCTGACCGAGCAACGCCGCGTGAGTGAAGAAGGTTTTCGGATCGTAAAGCTCTGTTGTAAGAGAAGAACGTGTGTGAGAGTGGAAAGTTCACACAGTGACGGTAACTTACCAGAAAGGGACGGCTAACTACGTGCCAGCAGCCGCGGTAATACGTAGGTCCCGAGCGTTGTCCGGATTTATTGGGCGTAAAGCGAGCGCAGGCGGTTTAATAAGTCTGAAGTTAAAGGCAGTGGCTTAACCATTGTTCGCTTTGGAAACTGTTAAACTTGAGTGCAGAAGGGGAGAGTGGAATTCCATGTGTAGCGGTGAAATGCGTAGATATATGGAGGAACACCGGTGGCGAAAGCGGCTCTCTGGTCTGTAACTGACGCTGAGGCTCGAAAGCGTGGGGAGCAAACAGGATTAGATACCCT
+
EFGAF<FDGGG<FGGGGGGFGGEFGGGGG9<@F@FGGGGEGGGG7BC@FGGGGGGG?FFFGDGFDE@FBCFEFF<FGGGFFF<AFFCGGFGFDGFGGGF<F,BEFFFGAFFFGG,<CFGGGGGFGA=FEGCC@FGEFCC8<>FGCECFFFCEGG,?FGGGCF7D,::,=A:E:8CF@CC:FCC*=84?=:CEEGC?GAC9<3,,24F<CCCGFEGBGF@:12*$>7&;/@EECBGF@9@:@GC<FFFFFFCE6FD6@F<7@C9F=GE/GFBECEC?1B?@2C,:9?FGFEECF88FF5F;DAFECFCGF=9F,GFGEGFGECFGFAFC>5EGGGEFE@EFEDGGGGGGGGFGGGFFGEF>@FEGGECGGGFCFGF?GGFCGFGFGGGGGGGFGGFBGGGDGFEF?GGGGGGGGGGFFDFGGFEF<GGGGGGGGGGGCCCCC
@s101 194
TGGGGAATATTGCACAATGGGGGAAACCCTGACGCAGCAACGCCGCGTGATTGAAGAAGGCCTTCGGGTTGTAAAGATCTTTAATCAGGGACGAAACATGACGGTACCTGAAGAATAAGCTCCGGCTAACTACGTGCCAGCGGCCGCGGTAATACGTAGGGAGCAAGCGTTATCCGGATTTACTGGGTGTAAAGGGCGCGCAGGCGGGCCGGCAAGTTGGGAGTGAAATCCGGGGGCTTAACCCCCGAACTGCTTTCAAAACTGCTGGTCTTGAGTGATGGAGAGGCAGGCGGAATTCCGTGTGTAGCGGTGAAATGCGTAGATATACGGAGGAACACCAGTGGCGAAGGCGGCCTGCTGGACATTAACTGACGCTGAGGCGCGAAAGCGTGGGGAGCAAACAGGATTAGATACCCT
+
AFGGGGGGDGDGGGGGGGGGGCGGGGGGGGGGGGGEFGGGGGGGGGGFGGGGGDFGGGCFGGCFGGGGGGGGGGGFFEFGGGGGGFGGGGGGGGGGGGGGGGGEGGFGGGGGGGGFGGGG9FFCCDEGFFCFGEGGGGGGGFEFGDCC@>FC9BCFFGFEEFGGGGGGG?GGGGFEGGG=FGG-FFG=G/C(<>C:CEEC7<EGGGCECCEC<5CF;GGF>,>97C==FG7EECEFF7CGFF@FEGFFFF6FFGG+F>C:=CF>96FGG?F<F=B#GGFFEGFFFA?EDGGFEEDECGC><GFB6)GEGGFFE8,DEDFC3FD8GGGGGD<GEGFEEA8@FFDEGGC,GGGGGGFFF,GGFFFGGGFDFCFCGGGGGDGGGGGFF:EGGGGGGGFAGGGGGGGGGGGGGGGGCCCCC
@s101 195
TGAGGAATATTGGTCAATGGGCGAGAGCCTGAACCAGCCAAGTAGCGTGAAGGATGACGGCCCTACGGGTTGTAAACTTCTTTTGTGCGGGAATAAAGGAACCTACGTGTAGGTTTTTGCATGTACCGTAACGAATAAGCATCGGCTAACTCCGTGCCAGCAGCCGCGGTAATAAGGAGGATTCAAGCGTTATCCGGATTTATTGTGTTTAAAGGGCGCGTAGGCGGTTTGATAAGTTAGAGGTGAAATCCCGGGGCTTAACTCCGGAACGGCCTCTAATACTGTTAGACTAGAGAGTAGTTGCGGTAGGCGGAATGTATGGTGTAGCGGTGAAATGCTTAGAGATCATACAGAACACCGATTGCGAAGGCAGCTTACCAAACTATATCTGACGTTGAGGCACGAAAGCGTGGGGAGCAAACAGGATTAGATACCCT
+
C8EFGCCEFGGFGGGGGGGFGGGGGGGGGFFGGGGGGGFFFFADAFGCFGGGGGGGGG@B@CGGGGGGGGGCFFGGGGGGFFF9FGCFGGGFGGFGFGGGGFFGGGGGG@FDG<EAFGG9FGEFGFGDC=CBF7B8>AAFF9F+@EF+>CFGFG@FGGGGFGE7DE@>EGCE;D,8<F3=FCF<FF?FG<E5C9>=5#<<@8F*B1F>&>FFE<9>GFDB77:7.>>7FFE9==@@7@<C<FEC;@FDE@@EEGGFDDCCEFFFC;E@@##-FFAFEGFF=F@55C,<@FC,9*GGGGGGGGF>GGEGEGFFFAFE8FCFFFECC@C,9FGGFFCGGFC9DGGGGGGGGGGGGFCEGGGGGGDGGGGEGGFGGGGGGEGGFGGGGGGGGGFDGGGGGFFB,@CGGGGGGGFFGGFEDGGGGGGGGGGGGGGGCCCCC
@s101 196
TGAGGAATATTGGTCAATGGACGAGAGTCTGAACCAGCCAAGTAGCGTGCAGGAAGACGGCCCTATGGGTTGTAAACTGCTTTTATAGGGGGATAAAGTGTGCCACGTGTGGCATATTGCAGGTACCCTATGAATAAGGACCGGCTAATTCCGTGCCAGCAGCCGCGGTAATACGGAAGGTCCGGGCGTTATCCGGATTTATTGGGTTTAAAGGGAGCGTAGGCCGTCTTATAAGCGTGTTGTGAAATGTCGGGGCTCAACCTGGGCATTGCAGCGCGAACTGTGAGACTTGAGTGCGCAGGAAGTAGGCGGAATTCGTCGTGTAGCGGTGAAATGCTTAGATATGACGAAGAACTCCGATTGCGAAGGCAGCCTGCTGTAGCGCAACTGACGCTGAAGCTCGAAAGCGTGGGTATCGAACAGGATTAGATACCCT
+
DFFGGGGGGGGGGGGGFCEFGGGGGGGEGFGGGGGGGGGFFGEFGGGGEGGFFEGGFFCGEGFGFFEFFEGGGGGGGGGGGGGGGGGGFGGGGGGGGGGGGGGGGGGGFC@CF=A8FF9<AFEEFFGGGGGGGGGGGFGGGGEC7ECFGFGGFF7FGGGGGEC@EDEF*>FCF;DFGGDFBGFGGGEEGEG>FGGBEEGFFCCFFG#94*<CFGC1<3?7:9E4F>#FGC<693E2ECFC@FF::CEEF@EFGEF?GGGFDF@DD@0GGGF:>GCECF5FAEFCF=FC=8GGFGGGGGGFGGGGFE:EDGGGFFE7EFC=GGGGFGGGGGGFEFGGGGGFE;DGGGGGGGGFCCGGGFGGGGGGGGGGGGGGGFGF8GEEGGGGGGGGEFFGGFGGGGGGGGGGGGGGGGFCGGGGGGFFGGGGGGGGGGGCCCCC
@s101 197
TGAGGAATATTGGTCAATGGACGAGAGTCTGAACCAGCCAGGTAGCGTGCAGGATGATGGCCCTATGGGTTGTAAACTGCTTTTATAAGGGAATAAAGTGAGTCTCGTGAGACTTTTTGCATGTACCTTATGAATAAGGACCGGCTAATTCCGTGCCAGCAGCCGCAGTAATACGGAAGGTCCGGGCGTTATCCGGATTTATTGGGTTTAAAGGGCGCGTAGGCCGGGGATTAAGCGTGTTGTGAAATGTAGATGCTCAACATCTGCACTGCAGCGCGAACTGGTTTCCTTTAGTACGCACAAAGTGGGCGGAATGCGTGGTGTAGCGGTGAAATGCTTAGATATCACGAAGAACTCCGATTGCGAAGGCAGCTCACTGGAGCGCAACTGACGCTGAAGCTCGAAAGTGCGGGTATCGAACAGGATTAGATACCCT
+
GGGGGGGGGFGGGGGGFGGGFGGGGGGFGGGGGGGGGGGCAFFG9F:CBFFFGGFGG<EFGGGGGGGGGGCFGFGGGGGGGGGGGGGGFGFBEFFEFFGGGGFGFGGGGEFGFGGGGGGGGGGGGGGG<9FGGGCFGGGGFDGC@G7F9FFDE<D@FF?FFDFGCG:++7@=FFGDCC@CCEE@FEGGGD*DCF77CCFC7;BE9,4<E7@F9@<#46C(99;&::88</C><:F>:1#0@=0FFCC:=C1@BGGGG>GF=CGFGGF>@,<>EGE>>EDD=DGGGEFC@,95):8BEE8GFFDGC8GGCFD@CCB77F@EFFDGFGEFCEC,@CGGCFGGFE,AFGGGFCGGFF>C:7FFFCGFGFGGFDGGFGFFFGEGGGGGGGFGGGGGGGGF@GGGFCGGGCGGECGGFEF?GGFEFGGGFCGGGGGCCBCC
@s101 198
TGAGGAATATTGGTCAATGGACGAGAGTCTGAACCAGCCAGGTAGCGTGCAGGATGATGGCCCTATGGGTTGTAAACTGCTTTTATAAGGGAATAAAGTGAGTCTCGTGAGACTTTTTGCATGTACCTTATGAATAAGGACCGGCTAATTCCGTGCCAGCAGCCGCAGTAATCCGGAAGGTCCGGGCGTTATCCGGATTTATTGGGTTTAACGGGAGCGTAGGCCGGAGATTAAGCGTGTTGTGAAATGTAGATGCTCAACATCTGCACTGCAGCGCGAACTGGTTTCCTTGAGTACGCACAAAGTGGGCGGAATTCGTGGTGGAGCGGTGAAATGCTTAGATATCACGAAGAACTCCGATGGCGAAGGCAGCTCACTGGAGCGCAACTGACGCTGAAGCTCGAAAGTGCGGGTATCGAACAGGATTAGATACCCT
+
EGEFGFFEGGGFGFGGGGFCGFGGEGGEFGGGGGGGFGGGGFEGEFFFFEFGGGGE<,FEFFFGGGGGCGGEFGGGGGGGCFFGGGGGGGGGGFFGGGGGGGGGDDC<EFCAF9<EGCGGGFGGFGEGBFGGG@EFGGGGGFCGGGGFED?FFGFG?FEGGGFF>CEGGGGG<DEFEGE>F>B>CF5FGGG52<>EG=<8G@8FFCF2@7C4ECC7<-<F@58FECGFG;:?FFFAGFFD8C9;:<E?@;,@D@FGGFF7@F=@<BCFFGG?CC6D<E=;D?<ED8B=2AA?0@CGECGFGDAGGGEEF=BF6GEGGFEE=:@+5CCGGFFGFFFCE<A8GGGFGGF7GGEGGGGF7FF@6,DGGFDGGFGGFFECFGCEGF@,FEF@EFCGGFFCFCGFFGFCGGGEGFFEGGGGGGGFGGGGGGGGGGGCCCCC
@s101 199
TGAGGAATATTGGTCAATGGGCGAGAGCCTGAACCAGCCAAGTATCGTGCAGGATGACGGCCCTATGGGTTGTAAACTGCTTTTATAAGGGAATAAAGTGGGGCTCGTGAGCTCCTTTGCATGTACCTTATGAATAAGGACCGGCTAATTCCGTGCCAGCAGCCGCGGTAATACGGAAGGTCCGGGCGTTATCCGGATTTATTGGGTCTAAAGGGAGCGTAGGCCGCAGGTTAAGCGTGTTGTGAAAGGTAGGGGCTCAACCTCTGCACTGCAGCGCGAACTGGCTTGCTTGAGTACGCACAACGTGGGCGGAATTCGTGGTGTAGCGGTGAAATGCTTAGATATCACGAAGAACTCCGATTGCGAAGGCAGCTCACGGGAGCGCAACTGACGCTGAAGCTCGAAAGTGCGGGTATCGAACAGGATTAGATACCCT
+
FFGGGGGGGGGGGGGGGGGFGGGGGGGGGGGGGGGGFGFDGGGGGFGGGGGGGGGFGGEF@EE7FFFFGGGGGCFFGDGGGGGGGGGGGFFCCGFGGF,AC@GEGGEGFG>FGGGGGGGGFADFGGF9<>FCDCFGGDGDF7C++@CGG9,CFFFGGDGFG7A,@CEC<*>D;=::<FFE<CF7<C*<:<88FGGGG*<CCF@,,<*5<BCG9AFF*1C=4C551<*7C:(<@FC52>>>ACFC2:4#,16C7CE8,,,@CCCE,,,@8,8*F@+C@C==?8B+D8DDDFFC8@=36GGFEFDCF6F?8,E@+=ECEFCGGGGGAGEE;E9=F<C=@CF,9,GGGGGGGFAF@EFCGGGGF:CGGFFGGGGGEGGGFGGGEGGGGFGFBFC:FGGGGGGGFGGGFGGF@7FGEDGFFGGGGGGGGGGGGGGCCCCC
@s101 200
CGAGGAATATTGGTCAATGGGCGCAGGCCTGAACCAGCCAAGTAGCGTGAAGGATGACTGCCCTATGGGTTGTAAACTTCTTTTATAAAGGAATAAAGTCGGGTATGGATACCCGTTTGCATGTACTTTATGAATAAGGATCGGCTAACCCCGTGCCAGCAGCCGCGGTCATACGGAGGATCCGAGCGTTATCCGGATTTATTGGGTTTAAAGGGAGCGTAGGCCGGAGATTAAGCGTGTTGTGAAATGTAGAGGCTCAACATCTGCACTGCAGCGCGAACTGGCGGACTTGAGTGTACAGGAAGTAGGCGGAATGCGTCGTGTAGCGGTGAAATGCTTAGGTATGACGAAGAACTCCGATTGCGAAGGCAGCCTGCTGTAGTGCAACTGACGCTGAAGCTCGAAAGCGTGGGTATCGAACAGGATTAGATACCCT
+
GEFGGGGGG9F9FGEFGCGFCGEDCCECGFFFGGGGGGGGGGFGGGGGG>FGGGGGGEEEGGFGGGGEFGGECF<9CFGGDGGGGGG,C<FFGGGGGGGFEECEGGGFF9EEFFCBFGEGGGGGGGGGGC,,FFFC?EFG<DECC8CGF,B=E+@FFFF+=7@F76F>33*,<>DEGCEE78FCCE=FEED,,>*=C*1C7+C9B<<CFDE9B<B;*5F06>ECFBC+DC+B@4B2DGDF<FC:7B4#6&#<:#6FE=:@2@CCFCGCCD25GEEEEE9DDEF@EFFDA,CFD9AEAEFF@?9GCCFGFEE,BCB7GCEBGFGGAGGFE4,,EGFDDGF=A,<FGFFFGGGEFFFF@DFCGGECFEC@C6FDGEECCFDFFGGGGGFDGGGGGGCFECGFFGGGEGGGGFGFGGGGGGFEGEFGGEGFF8F9CCCC
@s101 201
TGAGGAATATTGGTCAATGGACGCAAGTCTGAACCAGCCATGCCGCGTGCAGGATGACGGCTCTATGAGTTGTAAACTGCTTTTGTACGAGGGTAAACGCAGATACGTGTCTCTGTCTGAAAGTATCGTACGATTAAGGATCGGCTAACTCCGTGCCAGCAGCCGCGGTAATACGGAGGATTCAAGCGTTATCCGGATTTATTGAGGTTAAATGGTGCGTAGGCGGTTTGATAAGTTAGAGGTGAAATTTCGGGGCTCAACCCTGAACGTGCCTCTAATACTGTTGAGCTAGAGAGTAGTTGCGGTAGGCGGAATGTATGGTGTAGCGGTGAAATGCTTAGAGATCATACAGAACACCGATTGCGAAGGCAGCTTACCAAACTATATCTGACGGTGAGGCACGAAAGCGTGGGGAGCAAACAGGATTAGATACCCT
+
5CCFGFFGGGFAFGGGGGGCFF7CFGF@FGGGGCGGGFGGFGGGGGGFEGGGFFGGGFCGG7,CFCGGAG99FGFGGFGCFFGE<:<CFC7CE:?FG?F7++@FFGFGG<,,,<C8<?,,C,<CFGGDF@<FC+6BFFC9,ACCGGDD,3EE+8CF<B<<@FFFG:<GGDGGGGDE7>F@BC2,7,9FF*88,;#4:CB=F,,?#7#BC7?;%6==B9GDACCGF@7CEED<9<9:>0>>DGGCE<@9%06EF=B8?FCGGEA,6,FF:BB*,,GGGE8GFGGGFF,F=C==0EAF8CGGGGGGGGGGGE?CED@EE9GGFGGGBGEGFGFAEFEEFGGGEAE;GGECA?GGGGGC7FGGGGGFFEAGFA<GGFGGDFABBFGFGGFEGEEEE,GGFGGFEEFGCCFDGGGDGGGGGGGFFDGGGGGGGFF9CCCC
@s101 202
TAGGGAATCTTCCGCAATGGGCGAAAGCCTGACGGAGCAACGCCGCGTGAGTGATGAAGGTCTTCGGATCGTAAAACTCTGTTATTAGGGAAGAACATATGTGTAAGTAACCGTGCACATCTTGACGGTACCTAATCAGAAAGCCACGGCTAACTACGTGCCAGCAGCCGCGGTAATACGTAGGTGGCAAGCGTTATCCGGAATTATTGGGCGTAAAGCGCGAGTAGGCGGTTTTTTAAGTCTGATGGGAAAGCCCACGGCTCAACCGTGGAGGGTCATTGGAAACTGGAAAACTTGAGTGCGGAAGAGGAAAGTGGAATTCCATGTGTAGCGGTGAAATGCGCAGAGATATGGAGGAACACCAGTGGCGAAGGCGACTTTCTGGTCTGTAACTGACGCTGATGTGCGAAAGCGTGGGGATCAAACAGGATTAGATACCCT
+
FGFGGGGGGGGGGGGGEGGGGGGGGGGGGGGGFFEGDFGFGGGGGGGCG::FFGGGGGGFGGFGCFG?:FEGGGFGGGGGCFFCFGGGGGE<:<FGCFFFGGGGGGGGGGGGCG?7CFGGGGGFGGGG:EE,FFGGDFGFFFGGCDF@CE@FFFGGGG@:*@D,8DEBCFD57=EFGFGGGGDD;<7F<>1BECCE=C<FDDEFFC2CCFCGGGEDFA<5#<#FD@:)<=EC;9E6;>??;F*?<F<#978,7</88+9<EEDGDEEGGGGF<E52?DGGFE9=A+EFEEC<8,FA<)EEGGFEC,9,?B9EAFFDD@@@,E9E<FF>=5EC>FGGGF7GE@CE=C;FCGFECECGGGGGFF?<DGFGGGGGGGFFEFGE8FFFCCGGGGGGGGGFEFGGGGGGGGDGGEGGGGGGGGGGGGFFGGGGGGFGGGGGCCCCC
@s101 203
TGAGGAATATTGGTCAATGGACGAGAGTCTGAACCAGCCAAGTAGCGTGCAGGATGACGGCCCTATGGGTTGTAAACTGCTTTTATAAGGGAATAAAGTGAGTCTCGTGAGACTTTTTGCATGTACCCTATGAATAAGGAACGGCTAATTCCGTGCCAGCAGCCGCGGTAATACGGAAGGTCCAGGCGTTATCCGGATTTATTGGGTTTAAAGGGAGCGCAGGCGGACCTTTAAGTCAGCTGTGAAATACGGCGTCTCAACCGTCGAACTGCAGTTGATACTGGAGGTCTTGAGTGCACACAGGGATACTGGAATTCATGGTGTAGCGGTGAAATGCTCAGATATCATGAAGAACTCCAATCGCGAGGGCAGGTATCCGGGGTGCAACTGACGCTGAGGCTCGAAAGTGCGGGTATCAAACAGGATTAGATACCCT
+
BEECFFFEEFGGGGGGGGGFGGDGGEFFAEGGG?FG8E<EGGGFGGDCED<E@,@EECEEDFGGF8F8@9B+69CCFFAA,CAEGGGGGCFGFDAE,9FCEFAFAEAF<<7F@FFAFGE@ECFGFGG9?8<DFEE9?FFB4,6+>C@FFGG9,A<C355BE,,@=@FGG@CFGFGD7FCCFDCC:>:C114,><74=*1<=1CBC,</FBC;,82;*,=##:4;,728>#D7D:>15*7B@8+,,9@7FC6CC:8CCEGFF>8,7FDC3,,FGFCGEDD=?84,E8FE6,,<DFFGGE>CF?,FDAFEEFFGGGEEEF@?EAC>=GGGEDFDCGFCE<,8FDAFFGGGGFA?6,DFCCFC@GGGEDFEGFGGGGGGGECGGGGFGGFGGGFGGFGFE+DGGGGGCGE@@:ECFFGFCFFFFGGGGFC9FFDCCCCC
@s101 204
TGAGGAATATTGGTCAATCGGCGAGAGCCTGAACCAGCCACGTAGCGTGCAGGACGACGGCCCTATGGGTTGTAAACTGCTTTTATATGGGGATAAAGTGAGCTACGTGTAGTTTATTGCAGGTACCATATGAATAAGGACCGGCTAATTCCGTGCCAGCAGCCGCGGTAATACGGAAGGTCCAGGCGTTATCCGGATTTATTGGGTTTAAAGGGAGCGTAGGCCGCCCCTTAAGCGTGTTGTGAAATGCCGCGGCTCAACCGTGGCACGGCAGCGCGAACTGGGGGGCTTGAGTGCACGCAACGCAGGCGGAGTTCGTGGTGTAGCGGTGAAATGCTTAGATATCACGAAGAACTCCGATTGCGAAGGCAGCTTGCGGGAGTGCGACTGACGCTGAAGCTCGAAGGTGCGGGTATCGAGCAGGATTAGATACCCT
+
@EFFGFGGGGGGGGGFDE,C@FGG7FGGGGGGGG8FFGGF,@CECGCFEGGGGGGGEC@FGGGCG8FCFGEFFCGGFGGGG<-AFGGG95FGGGGGGGGFGGFGGGGFCEFCGGFGCGGFGGGGGF,D@DFFC9EEGGGGFF7CGGEGCFA>FGGE+EFGGGGGGGG*CEE@G9:FGG7*<E27B:5FFC8C?GEG*=FGGC@BF=E7@FGC;ACFC(?D1CGGGCC<E7:E>CF9=,5;FF;A<=@6:<>ECEE>@>EFF<BFFCC<G/C>9:#=EC?CCGGGFGGGFFDF8GGGGGGGGDGGGGGGGGGGFE>B8GFFFFGE>GGGFAEF@9DFD<GGGGGGGGGFGGGGEEDGGFF7EGGGFEFGGGGGFGGGGFCGGGGDGGGGGGFGGGGGGGGGFGGGGGGGGGGGGGGGGGGGGGGGFGGGGFFCCCCC
@s101 205
TGAGGAATATTGGTCAATGGGCGAGAGCCTGAACCAGCCAAGTAGCGTGCAGGATGACGACCCTATGGGTTGTAAACTGCTTTTATAAGGGAATAAAGTGAGTCTCGTGAGACTTTTTGCATGTACCTTATGAATAAGGACCGGCTAATTCCGTGCCAGCAGCCGCGGTAATACGGAAGGTCCGGGCGTTATCCGGATTTTTTGGGTTTAAAGGGAGCGTAGGCCGGAGATTAAGCGGTTTGTGCAATTTATATGCTCAACATCTGCACTGCAGCGCGAACTGGTTTCCTTGAGTACGCACAAAGTGGGCGGAATTCGTGGTGTAGCGGTGAAATGCTTAGATATCACGAAGAACTCCGATTGCGAAGGCAGCTCACTGGAGCGCAACTGACGCTGAAGCTCGAAAGTGCGGGTATCGAACAGGATTAGTACCCT
+
A<FCFFF,;<FGDGGAFGGG<ECGECGGFGGGGGFGGGFGGF6@E,FFEEGG?FFGGGC6CEGFG8EDFFGGED5C<FFGGFAC9FDF9EDAFGFDFA<FFG,EEEGFFFFFDFGGGGGG9,FGGGGGEGGAGGGGGGF,FD:FEDE<FF9F8DGDD,@FF?EG7:C*CC@,<,*@E@>CFFFEFC**1**,62=C5*C,+;::CCFD7FECCC>>E;G<BB0>#3+,C@,>7<94&D#:?C@<2,,3,,@,?FFD<@,F<>,8>@8,><0<6+6+CD==DF>8GGGGFAC38CFC=9GFGFFFCEF:=,>9D8CE:FFA:@48CGGFEEF@9AFBC<@@AGGGFD@FGFGEE=CCEDGGGFC:GFGGGFDE9FAECDEGGGEFFFFGGGGGGGGGGCGGGGGFGFGGGGFEDFFFFFE@DAFFCFGGGGCCCCC
@s101 206
TGAGGAATATTGGTCAATGGGCGAGAGCCTGAACCAGCCACGTAGCGTGCAGGATGACGGCCCTATGGGTTGTAAACTGCTTTTATAAGGGAATAAAGTGAGTCTCGTGAGACTTTTTGCATGTACCTTATGAATACGGACCGGCTAATTCCGTGCCAGCAGCCGCGGTAATACGGAAGGTCCGGGCGTTATCCGGATTTATTGGGTTTAAAGGGAGCGTAGGCCGGAGATTAAGCGTGTTGGGCAATGTAGAGGCTCAACATCTGCACTGCCGCGCGAACTGGTTTCCTTGAGTACGCACAAAGTGGGCGGAATTCGTGGTGTAGCGGTGAAATGCTTAGATACCACGAAGAACTCCGATTGCGAAGGCAGCTCACTGGAGCGCAACTGACGCTGAAGCTCGAAAGGGCGGGTATCGAACAGGATTAGTACCCT
+
FECFGFGGGGFFDDFFGGGGGCFGCG+FGGGG@CFGGG@F,CC9EFGCFGGGGGCGGCGGCFGG=6C6,C7FEEF9CCC<,EFCFGAGGG,<AE<FG9?<,EEECFF=?FCGE?B,C,>=BEE7A,C,:E?,55@E,+@FCC@:=BE8C<,=3>FCF,@BC,<E88@EF:*=9DEGEG772?FE*==CEGGC22=**2+,CC#1<?(49.?BC9<+:<<>5>85DF@;F<?0=22<?<;;F4FE7GFFF9>>1,,,3,AF@,FCFED3*:<++E@EBD?=FFDGGFGGFFC*+@4+@F8@ADA=EDEC8<E;+,+>?+7F@E@0+C@C,CFA9,99-E=,@9C:,,6A9?CE<B7@:<587GFFAFAF:9,8FF<C6=B@++F<AE;8@F,EE9FE<CBCB7DGE7++GDGGFC9GFFB=,FFF@FC9CGCCCCC
@s101 207
TGAGGAATATTGGTCAATGGACGAGGGTCTGAACCAGCCAAGTAGCGTGAAGGATGACTGCCCTATGGGTTGTAAACTTCTTTTATATGGGCATAAAGTTTTCCACGTGTGGAATTTTGTATGTACCATATGAATAAGGACCGGCTAATCCCGTGCCAGCAGCCGCGGTAATACGGAAGGTCCGGGCGGTATCCGGATTTATTGGGTTTAAAGGGAGTGTGGGCCGGAGATTAAGCGTGTTGTGAAATGTAGATGCTAAACATCTGCACTGCAGCGCGAACTGTTTTCCGTGAGTACGCACAAAGTGGGCGGAATTCGTGGTGTAGCGGTGAAATGCTTAGATATCACGAAGAACTCCGATTGCGAAGGCAGCTCACTGGAGCGCAACTGACGCTGAAGCTCGAAAGTGCGGGTATCGAACGGGATTAGATACCCT
+
AEEFGGGGG9FGGFGGGGFGGGCFGFCFGGDACFCFFC?FGGGG<FCCFCDFFFGGGGFFEGG8E@<<@,BFFGCFFGGAAB?9FD??F9E4AFEDE,EFF,EFGAEFGGGGF9EGFCFGGGFGG<?F<,,,EGFDE<4:B@FEGE@CFGG8+DFGGG@FAF@@C6B@C@FFE9DFGGDE<E>:CF>F*=E5FGCE57+7:>,<<F:+18C9<FCF(6D?6:770<EBG=7:C<F9?FGGCFCCBA@4=FAFFFG;5#A@3>@F=>EBD:B>?DEGGE6DGCD<EGCF=,,FDF=CE=8EDGGGGGGCBFE>>87GGFGEDFEDBC8FGEDDFCF,9FED?D9FGGGGFAFFFEGGEGFCGGGDGF<GGFEGGGGGFCFDGGDFDEEGGGFFF9GGGDGGGFEFECFGFGFFEGGFGGFCGGGGGFFGGGGCCCCC
@s101 208
TGAGGAATATTGGTCAATGGACGCAAGTCTGAACCAGCCATGCCGCGTGCAGGAAGACGGCTCTATGAGTTGTAAACTGCTTTTGTACGAGGGTAAACTCACCTACGTGTAGGTGACTGAAAGTATCGTACGAATAAGGATCGGCTAACTCCGTGCCAGCAGCCGCGGTAATACGGAGGATTCAAGCGTTATCCGGATTTATTGGGTTTAAAGGGTGCGTAGGCGGTTTGATAAGTTAGAGGTGAAATCCCGGGGCTTAACTCCGGAACTGCCTCTAATACTGTTAGACTAGAGAGTAGTTGCGGTAGGCGGAATGTATGGTGTAGCGGTGAAATGCTTAGAGATCATACAGAACACCGATTGCGAAGGCAGCTTACCAAACTATATCTGACGTTGAGGCACGAAAGCGTGGGGAGCAAACAGGATTAGATACCCT
+
@FGGFFFFFFGFGGGGGGGGGGGGGGGFGFDECGGGGGGGCEFGDGEFECFGGGGFFGCBGGGGGGEF9FGFEFFGGGGFGGGGGGGFDEEBFGGGGGGG,,BFGGGGGGGFGEFFGCFGFGGGGEGEGGGGEGGGFGF?<FCCG?EGGFG<:DD@B9<FGGGGGEFGGGGF,6>CCGCGGF,2F,CBGG(=EF;E:582;@=CFGEF@CGG9:C5F5FB4?97BC:E;=;,ACDED7CCF3=E@AEDE<GCF8FE=9FB=:GEGFFFC+7*GFFF@;C9GGFF<<BC,FFGFGDE,CEEGGGFF6GGGGGFDFFCFEGGGGGGAGGFFGFCEGFGCFC8GGGGGGGGFFEFBB:F7GGGGGGGGFEFAEGGGGGGGEFGGGGGGGGGGGGGGGFGGGGDFFFGGGGGGGGGGGGGGGGFFFGGEEGGGGGCCCCC
@s101 209
TGGGGAATATTGCACAATGGGGGAAACCCTGATGCAGCGACGCCGCGTGGAGGAAGAAGGTCTTCGGATTGTAAACTCCTGTTGTTGAGGAAGATAATGACGGTACTCAACAAGGAAGTGACGGCTAACTACGTGCCAGCAGCCGCGGTAATACGTAGGTGGCAAGCGTTGTCCGGATTTATTGGGCGTAAATCGAGCGCAGGCGGTTCTTTGAGTCTGATGTGAAAGCCCCCGGCTCAACCGGGGAGGGTCATGGGAAACTGGAGAACTTGAGTGCAGAAGAGGAGGGTGGAATTCCATGTGTAGCGGTGAAATGCGTAGATATATGGAGGAACACCAGTGGCGAAGGCGACTCTCTGGTCCGTAACTGACGCTGAGGCTCGAAAGCGTGGGTAGCAAACAGGATTAGATACCCT
+
<CFFEFGGGDGAFGGGFFG<EFEGGGGGGFGGDGGGGGCEGEGGBCFFGGGGFGGADDEFFF,CFFGBCFFGGGGGFFGGGFCGEFGGGGG8FGFFG9<FGGGGGGEGGGGDGFFGCFED@F+8CFCCGADFC<88BF?CF@CCEG*@*5FCCGGFCF7FCF:F9*<<C*</8<BC**<,?+<9<=F@<CG>C<FF=:<CDGEDF;:;;:5:C/5.78<#C8<<6:<@?<+;CD@8FDCCFF@+@DFDFEB*DB6,GGDFGAEA,EFE?@FA*8C?EFE,,DDEFF=,GFGE8@,@@<CFEC4+)FEGFDGGFFEEEFCGFCGFEFAC?,<EEFDFA8EEFC=9EF@B@+C@FFGFGGGGGGGEF@AFEGGGGGGGGGGGGGGGDGGGGGEFEGGFFE,FFGFGGGGGF<FCCCCC
@s101 210
TGAGGAATATTGGTCAATGGGCGAGAGCCTGAACCAGCCAAGTAGCGTGCAGGATGACGGCCCTATGGGTTGTAAACTGCTTTTATAAGGGAATAAAGTGAGCCTCGTGAGGCTTTTTGCATGTACCCTATGAATAAGGACCGGCTAATTCCGTGCCAGCAGCCGCGGTAATACGGAAGGTCCGGGCGTTATCCGGATTTAGTGGGTTTAAAGGGAGCGTAGGCCGCAGGTTAAGCGTGTTGTGAAATGTAGGGGCTCAACCTCTGCACTGCAGCGCGAACTGGCTTGCTGGAGTACGCACAACGTGGGCGGAATTCGTGGTGTAGCGGTGAAATGCTTAGATATCACGAAGAACTCCGATTGCGAAGGCAGCTCACGGGAGCGCAACTGACGCTGAAGCTCGAAAGTGCGGGTATCGAACAGGATTAGATACCCT
+
DFFGGGGGGGGGGGGGGGGFCFGGGGGGGGGGGGGGGGGFFGGC<FFGGGGGFGGGGGGGGGGGGGG@FDEGGGGGGGGGGFFGGGGGGGGFCGGFGGGGGG8=FGEFGF7DCFFGGGGGGGDFGGGGGGGGGGCFFFGF,A>=EGGCFGDGGGGGGFFFGFGGGEEGD*>EEFFGCGGGGGGGDCD<:<=BF?7=E<C9C<C<F<<6=B:?+::-E6C>B>CF:GGGGGF6+<C9C0?E;FF<C:9#09CFFFE8D@CD8CF7*CBF@C54<C>@BEEG/E=<=GFB,<8FDECCC>+F8GDDGGGGGGE@==DGCFGFEFC6BGGFGFFC5,FGFC5?F8C:D7GGGGGFCEF:CFF>GF=7EGGGGGGFF7EGGFECDGFE,<6DGGGGGGGGFFFEFFFGGFFGGGGGGGFGCGFEFGGGGGGCGF@<C@CC
@s101 211
TGAGGAATATTGGTCAATGGGCGAGAGCCTGAACCAGCCAAGTAGCGTGCAGGATGACGGCCCTATGGGTTGTAAACTGCTTTTATAAGGGAATAAAGTGAGTCTCGTGAGACTTTTTGCATGTCCCTTATGAATAAGGACCGGCTAATTCCGTGCCAGCAGCCGCGGTAATACGGAAGGTCCGGGCGTTATCCGGATTAATTGGGGTTAAAGGGAGCGGAGGCCGTGGAAGAAGCGTGTGGTGAAATGTAGAGGCTCAACATCTGCACTGCAGCGCGAACTGGGTTCCGGGAGTACGCACAAAGTGGGCGGAATTCGTGGTGTAGCGGTGAAATGCTGAGATATCACGAGGAACTCCGATTGCGAAGGCAGCTCACTGGAGCGCAACTGACGCTGAAGCTCGAAAGTGCGGGTATCGAACAGGATTAGATACCCT
+
FEAFG@FFFGFDFFG@CFEFGGGGGGGG8FFEGGDFGGGFAF,C@EG@:,CFGDF?<C@@@FE@CE<FDEFCFAFFFGFGGF9CEFCEF<=EFGFGC<E,EFEGGFGGDE+ECFGG9ECFGFG?,,:5,@<?<F,=FCD=FFF7@E>5,?,:,3++D,,+,@83++85>FCD,>DFE*1>>D,*>>EGGCC8CE@***1,2+,,,4*9C6<;CCCAC;8+#899::#/CC:#FC<5:97D,3=55,5,7237,,@B@,@<,,7,GFCD@3CA>+EGE;DCDCB++F8@+,3,0>+8+@8,,,FFGGFDGFEBD,EE@FDA,CC>==,=9ECEC,E=;C,8<DBE:8FGE<CFFFEDDGFDFC?,GFEFFFAGGGFGGGGECFEGGFFCE@CGGGDCGFFCFGFGGGGGGEC;EFF<GFF<EDE<B9FFFGF<@CBC
@s101 212
TGAGGAATATTGCTCAATGGGCGAGAGCCTGAACCAGCCAAGTAGCGTGCAGGACGACGGCCCTATGGGTTGTAAACTGCTTTTATAAGGGAATAAAGTGAGTCTCGTGAGACTTTTTGCATGTAACTTATGAATAAGGAACGGCTAATTCCGTGCCAGCAGCCGCGGTAATACGGCAGGTCCGGGCGTTATCTGGATTTATTGGGTTTCAAAGGAGCGTAGGCCGGAGGTTAAGCGTGTTGGGAAGGGTAGTGGCTCAACCTCTGCACGGCAGCGCGGACTGGTCGTGTGGAGTACGCACAACGTGGGCGGAAGTCGTGGGGTAGCGGTGAAATGCTTAGATATCACGAAGAACTCCGAGTGCGGAGGCAGCTCACGGGAGCGCAACTGACGCTGAAGCTCGAAAGTGCGGGTATCGAACAGGATTAGATACCCT
+
FEGGGFGGDCEF,EEFFGGGGGGGGGGGGGGGGGGGGGGGGE<FEFGGGGGGGGGGGGEGGGGGG,CEFGDGGGGGGGEF<AEFGAFGGGGFF<EFG<F<<=EE<FFAB,+<E<FFGGGGFF9EF,EEF9EFGFGGG<:5,:@F73+,,3=F@B7:7,3@F7><+3*5CFE;F9*8*55>FFGCB@5*1*1=9,2B7+?CD+CB<:1<*,7>+8<4C:F<;9/7@>>5:#?<:F+1:58:-,*C806,?2::,EFF?>8FDD3?GE>1@,C<*C6C@@+86CF@+3>B,@,E=F8+EE8B,83:GGGFFEFE=C7EC@+49,CE9GEFFEF=<9GFD9,=A4B8CFC@DC?AC8+==?E4+C@+A,@EF89E@,C67GGGEFFECC6@BB8BFFAFACFADBE<,6C:F@GGF<DF;FABCFGFDAEFE@C<CA@A
@s101 213
TCGGGAATATTGCGCAATGGAGGAAACTCTGACGCAGTGACGCCGCGTATAGGAAGAAGGTTTTCGGATTGTAAACTATTGTCGTTAGGGAAGATACAAGACAGTACCTAAGGAGGAAGCTCCGGCTAACTACGTGCCAGCAGCCGCGGTAATACGTAGGGAGCAAGCGTTATCCGGATTTATTGGGTGTAAAGGGTGCGTAGACGGGACAACAAGTTAGTTGTGAAATCCCTCGGCTTAACTGAGGAACTGCAACTAAAACTATTGTTCTTGAGTGTTGGAGAGGAAAGTGGAATTCCTAGTGTAGCGGTGAAATGCGTAGATATTAGGAGGAACACCGGTGGCGAAGGCGACTTTCTGGACAATAACTGACGTTGAGGCACGGAAGTGTGGGGAGCAAACAGGATTAGATACCCT
+
EGEEGGGGGGFGGGGGGGGDCGGGGFGFGFGGFFFGF@FEFGDGGGE8>BAEFFGGGGGGFGGFGEGGGGGGFFGFFGGFGGGFGGGGFGGGGFEEFFFGFFGGGF?FGGGGEGGGGGGGGGGGGEFGFDDDBEFGFCFGGFCF8:+3>F:CFGCFFGG1EF@7>DEC@FGGG=F<C=,8<C=FFGFFF@E?D=FEGFBF@<FFDFGGC59339FF:.2@@<@GGCF?DGFCDGGGGFF<A=2GGGGFB>6CFFC=FCFC(5=7CFGFA)??E5GGFCDGFDA@:FFGGGGFFGD;DGFFFFCEC>GEDFE?@:EBC6GGGFFFGCGGFE,DFCC>GGGGEEEGGGGFGEEGFFGGGGGGGGGGGGGGGFFEGGGGGFGGEFFE,GGGGGGGGFE9GGGGFF<GGGGGGGGGCCCCC
@s101 214
TGAGGAGTATTGGTCAATGGACGCAAGTCTGAACCAGCCATGCCGCGTGCAGGATGACGGCTCTATGAGTTGTAAACTGCTTTTGTACGAGGGTAAACGCAGATACGTGTATCTGTCTGAAAGTATCGTACGAATAAGGATCGGCTAACTCCGTGCCAGCAGCCGCGGTAATACGGAGGATTCAAGCGTTATCCGGATTTATTGGGTTTAAAGGGTGCGTAGGCGGTTTGATAAGTTAGAGGTGAAATTTCGGGGCTCAACCCTGAACGTGCCGCTAATACGGTTGAGCTAGAGAGTAGTTGCGGTAGGCGGAATGTATGGTGTAGCGGTGAAATGCTTAGAGATCATACAGAACACCGATTGCGAAGGCAGCTTACCAAACTATATCTGACGTTGAGGCACGAAAGCGTGGGGAGCAAACAGGATTAGATACCCT
+
<FFGDGFGGGGAFGGGGFFGFGGGGGGGGFGFGGGGFGFF<EFGGGG@EEGGGGGGGGGD@FFGGGGGGGGCGFCDFGGGGGGGFGGGGGG7FCCFGFEGGCCGAEDD?<8<?FFFF<B,EFG?E,5BFFG>7FFGGCFFFGE@EEEGFCGGG<CCF3<>C>>FECCEG>FGGGGGGGD<7EAAC,9FCFG=CFGGCF<97+.CCG<4BECG9F#;E=GD?DCDFF>C=E;<<D?:F6@,BEFEFC7CDG;EFD?,:EDCGGGFFDG=GEF<<#?G=@9CC=<C,,,F@,FGEFAFGGGF8EEFFECGGGFFEAGGGGGGF=GGFGDGGGGFFGFECGGGGGGFGGFFA?DEGGEGGGGEFF@GGGFFFFGGFAGF@,,FFGGGGGGGGFCGGGGGGGGGGGGGFBE@GGGGGGGFGGGGGGGGGGGGGGFCCCCC
@s101 215
TGAGGAATATTGGTCAATGGGCGAGGGCCTGAACCAGCCAAGTAGCGTGCAGGATGACGGCCCTATGGGTTGTAAACTGCTTTTATAAGGGAATAAAGTGAGTCTCGTGAGACTTTTTGCATGTACCTTATGAATAAGGACCGGCTAATTCCGTGCCAGCCGCCGCGGTAATACGGAAGGTCCGGGCGGTATCCGGATTTATTGGGTTTAAAGGGAGCGTAGGCCGGAGATTAAGCGTGTTGTGAAATGTAGACGCTCAACGTCTGCACTGCAGCGCGAACTGGTTTCCTTGAGTACGCACAAAGTGGGCGGAATTCGTGGTGTAGCGGTGAAATGCTTAGATATCACGAAGAACTCCGATTGCGAAGGCAGCTCACTGGAGCGCAACTGACGCTGAAGCTCGAAAGTGCGGGTATCGAACAGGGTTAGATACCCT
+
FAFFGFGGGFFGGGGGGGGG<FGGGCGEGCFGGGGGGGGG@F<FFGGFGGGGFDFFFFGGFGGGGGDFGF>FCDEEGGGGC9FGGFGGGFEFGGG9FGFGGCFGFGF@EGGGGCGGGGGGGGFGGGGGGCEF9FGGGGGG@FEFDECC<<FFGG@C+,><<+@C@EGGGGGGGDD*6CF@BFFEGGGG*=ECGGGGDAF<::%7@$7;CF@E2A>FG#:91DC56>CCFCFGF:DFGFCEFGFDGFFFFB<@>;FGGGFFGFGGF@<@FDB=EGGGC@664FGFGGDAGFAC)ECFEGFFD9DGGGDGF?ED?FE@=FBCFEE8AGCGGGGEAFGFCE?,GGGFCGGGGCGFCFGFEGGGECFFGFFGGGGGGGGGFAGGGGGGGFGGGGFEFCFGGCEFGGGGFGGGGGGGGFGGGGGGGGGGGDGGGGGCCCBC
@s101 216
TGAGGAATATTGGTCAATGGACGAGAGTCTGAACCAGCCAAGTAGCGTGCAGGATGACGGCCCTATGGGTTGTAAACTGCTTTTATAAGGGAATAAAGTGAGTCTCGTGAGACTTTTTGCATGTACCTTGTGAATAAGGACCGGCTAATTCCGTGCCAGCAGCCGCGGTAATACGGAAGGTCAGGGCGTTATCCGGATTTATTGGTTTTAAAGGGAGCGTAGGCCGGAGATTAAGCGTGTTGTGAAATGTAGATGCTCAACATCTGCACTGCAGCGCGAACTGGTTTCCTTGAGTACGCACAAAGTGGGCGTAATTCGTGGTGTAGCGGTGAAATGCTTAGATATCACGAAGAACTCCGATTGCGAAGGCAGCTCACTGGAGCGCAACTGACGCTGAAGCTCGAAAGTGCGGGTATCGAACAGGATTAGATACCCT
+
@FGFGFFGGGGGGGGGGGGCFGGGCC7FGGGGGGGGGGGFGGGGGGCFFGGGGGGG?FFF@FGGFFGGGGGGGGFGGCAC,,CFGGGGDCGF@E<FGCGF9<FF<FFDAFCFDAEFGGGFEGGGGGGGG9FGAD,@EFFDF@FGGGGGGGGGGGGFFFDE8@<88:::FGGG9@DF*FCFGG,6?BCFEGGGGCEE?FFA$8?<?#766?<@9<=AE;4B9<CC1=:;29><E<F4F;<9CFFC,9FGGGDD:%?GGFB=CC>9CF><CEC?DGGGGE;DFCGGGGGFGGGGD=1CGFGGGFDGGEF@DFC,GGEECFEF,FGGAEEFE@C=FAFCDGFFGGGGGGGFEE<F=B+CGGGEGEEEGFFGGGGGGGGGGGGGGGGGGGGGGGGGGGGGGGGGGGGGGGGDGGGFGGFFGGGFGGGGGGGGGFEBCCCC
@s101 217
TGGGGAATATTGCACAATGGGGGAAACCCTGATGCAGCGACGCCGCGTGGAGGAAGAAGGTCTTAGGATTGTAAACACCTGTTGTTGAGGAAGATAATGACGGTACGCAACAAGGAAGTGACGGCTAACTACGTGCCAGCAGCCGCGGTACAACGTAGGTCACAAGCGTTGTCCGGAATTACTGGTTGTAAAGGGAGCGCAGGCGGGAAGACAAGGTGGAAGTGAAATCCATGGGCGCAACCCATGAACTGCTTTCAAAACTTTTTTTCTTGAGTAGTGCAGAGGTAGGCGGAATTCCCGGTGTAGCGGTGGAATGCGTATATATCGGGAGGAACACCAGTGGCGAAGGCGGCCTACTGGGCACCAACTGACGCTGAGGCTCGAAAGTGTGGGTAGCAAACAGGATTAGATACCCT
+
EGCEGBFFGGFAFDGFFFGGG7FCGCADCEGGG<FGGG7F+CFGGGG7FFEGFGFFFFGFFF<F,5CFEF8AFFF9BFCF8CF<?BECFE8<<EDFFC9@,?FFFG+>FFBD8,,BFCD,BDFGGEG<A;@D+:>EBCC<>C<>E@8@*>*>B<**>:7,3,,F@FDFFECE?FGEGC,<FC?CC#2<F@9C9<**E;<:D12#<?8F?1;EG<;#FC<?9F=CF#<<:,,**>8@,*F><,FDCEE=F@8<:C6,78+++3+@DB,F=<AD0B=,FC@,,E?A<87FGGFGFFB>>GGFFCEEBF7EFEC,,C==BC,,,+GGGGGGDGGEGFGF8FFFF:F=C67F@@FFAFFCFC,8FDB@@<,,CFB@FCE<8F@,FC?FAGE@GGFAGGEFE<,@AFECFAGFGGFACCCC
@s101 218
TGGGGAATATTGCACAATGGGCGAAAGCCTGATGCAGCGACGCCGCGTGAGCGAAGAAGTATTTCGATATGTAAAGCTCTATCAGCAGGAAAGATAATGACGGTACCTGACTAAGAAGCACCGGCTAAATACGTGCCAGCAGCCGCGGTAATACGTATGGTGCAAGCGTTATCCGGATTTACTGGGTGTAAAGGGGGCGAAGGCGGTGCGGCAAGTCTGATGTGACAGCCCGGGGCTCAACCCCGGTACTGCATTGGAAACTGTCGTACTAGAGTGTCGGAGGGGTAAGCGGAATGCCTAGTGTAGCGGTGAAATGCGTAGATATTAGGAGGAACACCAGTGGTGAAGGCGGCTTTCTGGACTGAAACTGACGCTGAGGCTCGAAAGCGTGGGGAGCAAACAGGATTAGATACCCT
+
ED@DEEEGG9EGGAFEFGGFFGGGGGGGGCGGGGAFGGDGGGEEGED:BFDGGGCEGGGGFEAFGC<FFGGEEGGDFGGGG9CEGGGGFCEDGCEF?FFFGG>FGGGGGGGGGFGGGGGGCFECBFFGGFAFCF8EFGGFGGF@ED7EGGG,FFC:FBFC;,?F>>>FF*://6CF7<;FCC14>:6CFFGC3CE#=::2)DDCGCEC8GC>B<FEGGGFF@FCF,E6>:CB>GFD/GGGGGGGGGFGGF<@2CGGGECD?DGEDGFAEC,CEFEGGGGGGGGGF@FCGFFFBD>,8C@CGGCC>GDFFGFE,BFEDC58BCGGGGFEFCEFBECDFGFGFGGGGGEGFEGGGGGGGGGGGGFECGFGGGFGGGGGGECGFFFGGGGGGGGGGGGGGGGEGGGGFGFGEGGCCCCC
@s101 219
TGGGGGATATTGCACAATGGGGGAAACCCTGATGCAGCGACGCCGCGTGGAGGAAGAAGGTTTTCGGATTGTAAACTCCTGTCGTTAGGGACGATAATGACGGTACCTAACAAGAAAGCACCGGCTAACTACGTGCCAGCAGCCGCGGTAAAACGTAGGGTGCAAGCGTTGTCCGGAATTACTGGGTGTAAAGGGAGCGCAGGCGGACCGGCAAGTTGGAAGTGAAAACCATAGGCTCAACCTATGGATTGCTTTCAAAACTGCTGGCCTTGAGTAGTGCAGAGGTAGGTGGAATTCCCGGTGTAGCGGTGGAATGCGTAGATATCGGGAGGAACACCAGTGGCGAAGGCGACCTACTGGGCACCAACTGACGCTGAGGCTCGAAAGCATGGGTAGCAAACAGGATTAGATACCCT
+
BEFGGGGGGGGGGGGGGGFGGDEGFFGGEFDGGCGFGGGGGGGGGGGFGGGGGGGGGGFGGGGFGGGEFFGGFFGGFGGGGGGGCCGGGGGGGGFDGGGGGGGGFGGGGGGGGGGGGGGGGCGGGGG?:;FFGF,@FGGGGGFFGGGGGGG9FGGCFGGG@::8?9<<?7<<9BGEGGC1CF=FCF7E>,CC7285E=FCCDGCEDD4>DEGFGGEEGGGFGDFF@C=ECAFDEE@),DGGGGGGGFGDFB?:AFA4;>9DFFG?DFEGFFFDF8FD;CFGGGFFFEGGGFFFGGGGCDGGGGGFGGFGGGFECEEGGDGE=GGGGGFFECF7GGGGGGGGFGFGGGEGCGGGGGGGGFGGGGGGGGGGGFGGGGGGGGGGGGGFGGGFGGGGGFFGFFGGGGGGGGGGGGCCCCC
@s101 220
TGAGGAATATTGGTCAATGGACGCAAGTCTGAACCAGCCATGCCGCGTGCAGGAAGACGGCTCTATGAGTTGTAAACTGCTTTTGTACGAGGGTAAACTCACCTACGTGTAGGTGACTGAAAGTATCGTACGAATAAGGATCGGCTAACTCCGTGCCAGCAGCCGCGGTAATACGGAGGATTCAAGCGTTATCCGGATTTATTGGGTTTAAAGGGTGCGTAGGCGGTTTGATAAGTTAGAGGTGAAATCCCGGGGCTTAACTCCGGAACTGCCTCTAATACTGTTAGACTAGAGAGTAGTTGCGGTAGGCGGAATGTATGGTGTAGCGGTGAAATGCTTAGAGATCATACAGAACACCGATTGCGAAGGCAGCTTACCAAACTATATCTGACGTTGAGGCACGAAAGCGTGGGGAGCAAACAGGATTAGATACCCT
+
FGGGGFGGGGGDGGGGGGGFGGGEGGGGGGGGGGGGGGGGFFGGGGDGDGGGGFGGGGGGGFEGGGGGDFGGFGAFGGGGFFGFGGGFFCGG7FGGGFGGGFFGGGGGGGGA9AFGGGGFGFFGGEFGGGFFGEFGFGGFCGDG>@=DGGGGGGDCBFGGGGGF@>:@>@C7FDFEGGGCFFF9B9CGFFEC<FGEGFF9:?:FGB?BEGCFF?E)=;@)FGGGFCCCEEFCFF?@@3C:C@FFG9@FC76CDGFCGGFFG7FEEEC=C;F?<CBGF@CF28GFF??<,E=A7F;FCCCC>GEGGECGGGGFDDE==<FFGGDGAC7FFDAGGGFDFCGCCAGGGGGGGGGGGGGGCGGGGGGFFAFFFGGGGGGCGGGGGGGGGGGGGGDGGGGGGGGEGGGFGGGGGGGDGGFGGFGGGGGGGGGGGGGCCCCC
@s101 221
TGGGGAATATTGCACAATGGGGGAAACCCTGATGCAGCAACGCCGCGTGAGTGAAGAAGTATTTCGGTATGTAAAGCTCTATCAGCAGGGAAGAAAGTGACGGTACCTGACTAAGAAGCCCCGGCTAACTACGTGCCAGCAGACGCGGTAATACGTAGGGGGCAAGCGTTATCCGGATTTACTGGGTGTACAGGGAGCGGAGACGGCACAGCAAGTCTGAAGTGAAGTCCCCGGGCGCAACCCGGGAACTGCTTTGGAAACTGTTGGGCTAGAGTGCTGGAGAGGCAAGCGGAGTTCCTAGTGTAGCGGTGAAATGCGTAGTTATTAGGAGGAACACCAGTGGCGAAGGCGGCTTGCTGGACAGTAACTGACGTTGAGGCTCGAAAGCGTGGGGAGCAAACAGGATTAGATACCCT
+
DEFFGGGGGGGGGGGGGGGEFCGGGGGEGGGGGGGFFFGGG>FFFGG@F@FFFGGGGGDFFCAEFF74C@FFGGGFGGGFFFFFEFGGGGGGDFFCF?EEG@7??=E9,A,AFGFGCEF<=:7CEGCFCGFGEFGFFGCFG<,B::EE:FE9FE73@,>CCC@C7@EF7CFCC;:<7:FC@FCC<<CC:3$<;$:BEGE#93?EDE5EE9CCEFFEC@>@@BACB@EFGGGC:>EC*@F<GGFD;C@BFDBFFDDC,,=3GFFD<GFFF9G>5GGGFDFF=FBFFDF7DCGFFFEE@F=EE9EGAFB9CDEEEECEEFFB9,<AGGGFFDGEFE?GGF@F:GGFF@8+@7GGFFGGGGGGGGGGGFGGGGGGGFGFEGGGGGGGCCGGGGGGCFFFGFGDGGGGGFGGGGGCCCCC
@s101 222
TGGGGAATATTGCACAATGGAGGAAACTCTGATGCAGCGACGCCGCGTGAAGGATGAAGTATTTCGGTATGTAAACTTCTATCAGCAGGGAAGAAAATGACGGTACCTGACTAAGAAGCCCCGGCTAACTACGTGCCAGCAGCCGCGGTAATACGTAGGGGGCAAGCGTTATCCGGATTTACTGGGTGTAAAGGGAGCGTAGACGGCGGGGTAAGTCTGAAGTGAAAGCCCGGGGCTCAACCCCGGGACTGCTTTGGAAACTATGCAGCTAGAGTGTCGGAGAGGTAAGTGGAATTCCCAGTGTAGCGGTGAAATGCGTAGATATTGGGAGGAACACCAGTGGCGAAGGCGGCTTACTGGACGATGACTGACGTTGAGGCTCGAAAGCGTGGGGAGCAAACAGGATTAGATACCCT
+
FFGGGGGGGGFGGGGGGGDCFEEGEFGGGDFGGGGGGGGGGGGGGGGGEEGGGGGGFFFGGGFFGGEBDFFGGGFEEGGFGGGFGGCFGGGGEGGGGGGGGGGGGGGG9EGGGGGFC<FBF@EGGDGF8,DFGFGGGGGGDB>FEGEG@:>;F9BFGGGGDEGGGFGE*<::;F@F:<BF9FFD<FEGECC9<,=1EDGFDG;FC98#/,2;FGGFGFF888<F=BCFGGGEDFECD>FGGEC>FEGFFGFFGGFCFC>#2>,FGFGGG>FED@$/CCGGGGGGGGFAGGGGGGFCGEE,:GGGBFCEAEFGGFFEDFDGGGGGGGGGGFGGEGFFCFFGGGGGGFFEGGGDGGGGGFEGFGGFFGFGGGFGGGGGFGFEF>FCCGGGGGGFGGGGGGFGGGGGGGGFFCFACCCC
@s101 223
TGAGGAATATTGGTCAATGGGCGGAAGCATGAACCAGCCAAGTAGCGTGAAGGATGACTGCCCTATGGGTTGTAAACTTCTTTTATAGGGGAATAAAATGAGCCACGTGTGGCTTTTTGTATGTACCCTATGAATAAGGATCGGCTAACTCCGTGCCAGCAGCCGCGGTAATACGGAGGATCCGAGCGTTATCCGGATTTATTGGGTTTAAAGGGAGCGTAGGTGGACATGTAAGTCAGTTGTGAAAGTGTGCGGCTCAACCGTAAAATTGCAGTTGATACTGTGTGTCTTGAGTACAGTAGAGGTGGGCGGAATTCGTGGTGTAGCGGTGAAATGCTTAGATATCACGAAGAACTCCGATTGCGAAGGCAGCTCACTGGACTGTTACTGACACTGAGGCTCGAAAGTGTGGGTATCAACCAGGATTAGATACCCT
+
@FFGGGGGE<CFFGGFFGG8FGCFGGG?,-F@EFDE88AAEFFCDEC,@BFGGFGGG96C,6C<@FFGGGEBFGFGGGGE9?DFCFGFFGG:FCFGGFGGGG9=EEBFDECF7FG,9E7BEAFFGGF9FEGC9BFGGGGBFGG7CFE<,8DGG+@6FFGFF,6>@+8:FGEFF97CGGDF,,2,>5838=C=783CE<::C;?>FCF'FGFF9.CF@;G5)4CF4>79<CCCC>?@F6CGD>/-EF7:@+?G>E@FCFGGGCDFF=9GFEG5GGDFD4?+CCFEF8DF8,GF>9EE?FF9GDFGGEF=FFFFBCC=GGFEE?>@):7GGEEEC?FGGGGGFA@8FGGFEF<E@GGGF=GDGGDGGDDGFF<GGGFGGGGFGGGGGGGGGGFCFGGDCEGFGGGGFGGEGGFFGGGFCDEFFFE<6FGGGFGCCCCC
@s101 224
TGGGGAATATTGCACAATGGGGGACACCCTGATGCAGCGACGCCGCGTGAAGGATGACGGTCTTCGGATTGTAAACTCCTGTTGTTGAGGAAGATAATTACGGTACTCAAAGATGAAGTGACGGATAATTACGTGACAGATGCCGCGGTAAAACGTAGGCCACAAGCGTTGTCCGGAATTACTGGGTGTAAAGTGAGCGCAGGCGGGGGAACAAGTTGGAAGTTAAAGCCAGGGGCTCAACCCATGAACTGTATTCTAGACTGTTTTTCTTGAGAAGTGAAGAGGCAGGCGGAATTCCCGGTGTAGCGGTGGAGTGCGTAGATATCGGGAGGAACACCGGTGGCGAAGGCGGCCTACTGGACACCAACTGACGCTGAGGCTCGAAAGTGTGGGTAGCAAACAGGATTAGATACCCT
+
FEEDGDGGEGGFFAEFCFFF<;FG+C8CFGGC<<CFGGEG:FCG@CGGG,CEC?,AA,,>8=,C<DE4BCFC,F5<,9,5BEF,4B,5AFAF,A?FEF,BAFG<FG<,,,,5,,5,5,CA?,::3BF9,C,<+:D,>=F,,3:@3>C@>5<=<3C>83C,,,@,,13=FC*=<CCFG4<>,<<<?F6>/2C+3#,#C@<*@D7*C?2++@7FCDB>,8@9;?5,<11,**;*D38,87F@+<3,8,FD3E:+38,,,@6D=DB,@,,=6,,99C,?=,=,8DB=>+GECFFFB@+@+77FFGEB=GGGFFE?C:=BD5DDGGCBC=6,FFCFBB@8>8,,EBEFFEEGGFCFFCC6EC;A,D@,<FFDGGGGGGFGGCGGGGGGGGGEGGGFGEFEGGFFFGGGGFCGFDGCCCCB
@s101 225
TGGGGAATATTGCACAATGGGGGAAACCCTGATGCAGCGACGCCGCGTGAGCGAAGAAGTATTTCGGTATGTAAAGCTCTATCAGCAGGGAAGAAAATGACGGTACCTGACTAAGAAGCACCGGCTAAATACGTGCCAGCAGCCGCGGTAATACGTATGGTGCAAGCGTTATCCGGATTTACTGGGTGTAAAGGGAGCGTGGACGGTGATGTAAGTCTGAAGGGAAAGCCCGGGGCTCAACCCCGGGACTGCTTTGGAAACTATGTGACTAGAGTGTCGGAGAGGCAAGTGGAATTCCCAGTGTAGCGGTGAAATGCGTAGATATTGGGAGGAACACCAGTGGCGAAGGCGGCTTGCTGGACGATAACTGACGTTGAGGCTCGAAAGCGTGGGGAGCAAACAGGATTAGATACCCT
+
D8EFGEFGGGG<FGFGGGGG,BFGGFGGGFFDFAFGGGCCFEGG:@@+@?FFEC@F==<C<FCFCECB?FGEEFFGGCFA?FGFFFEFGGG,?FFGDD,,:?:4B=B<<FG<D<>DD<DFGFEFDEGGGGGGG9:F>FFFFFFC@E4*1>>FGDF<@;BCFE,??;CFGGCFFCEEGEFGGG,:<F*1*89;CFEFG#?CDC8)@>++;#6<FC?-FFGF*>#7@F:EGBEGFGE@,CE=EEF@-CED:FF::?@=F4DFGFDFAGDFCGGGDFDGGGGFDF,F9FGDGGGFDD8FFFEDFFEB5=7GGGEAEC7GGGGGGFFFGGGGFEEF?FGFAFGEGFECGGEGGFGF<@CECGEGGGGFCEEDGGGGGFEFGGF?GGGGGDGGGGGDGFFFGGGFFCFGGGGGGFF@CCCC
@s101 226
TGAGGAATATTGGTCAATGGGCGAGAGCCTGAACCAGCCAAGTAGCGTGCAGGATGACGGCCCTATGGGTTGTAAACTGCCTTTATAAGGGAATAAAGTGAGAGTCGTGACCATTTTTGCATGTACCTTATGAATAAGGACCGGCTAATTCCGTGCCAGCAGCCGCGGTAATACGGAAGGTCCGGGAGTTATCCGGATTTCTTGGGTTTAAAGGGAGCGTAGGCCGGAGATTAAGCGTGTTGTGAAATGTAGATGCTCAACATCTGCACTGCAGCGCGAACTGGTTTCCTTGAGTACGCACAAAGTTGGCGGAAGTCGTGGTGTAGCGGTGAAATGCTTAGATATCACGAAGAACTCCGATTGCAAAGGCAGCTCACTGGAGCGCAACTGACGCTGAAGCTCGAAAGTGCGGGTATCGAACAGGATTAGATACCCT
+
CDCFFGFGGGCEGFGFGFGGGGGGGGGGGGGGGGGGGGF@EEFGFFGE>FFFGGGGEGGGGCF?FFGGFFFFFG<EEEEECE9FGGDCGGGFGCEEFGFFCFFGCFGC+EA,,5AFEGDAEFEFCFDFEGGCFE,@ECFGF<FC7C@DDFE>FGGGGG8B,@,D++<<FBFFFA:@C7F72,?C7C*F::F,?C:B*CFE359CCCC?14?BCF9A86C&87;CC@EGFC>BCD?AF7F>EFFC@<9CFAE<>DFC<@:9GGFC?FFAFFGDGFEFE@+3GGFFGGF8E8FF=F>?8GEE=?9<B6+@C>:,6+C88F7GGGGCAEEDEE9=@??,9-EDFDFGFGGGFFDFFCFB@F?,FGDAE@<FF8GFF9GGGGGGGGGEFAEGF@FGGGGGGCGFGGGFFEFDGGGEGGGGGFADGGGGGGGGGGFCCCCC
@s101 227
TGAGGAATATTGGTCAATGGACGCGAGTCTGAACCAGCCAAGTAGCGTGAAGGATGACGGCCCTATGGGTTGTAAACTTCTTTTATATGGGAATAAAGTGGGCCACGTGTGGACTTTTGTATGTACCATATGAATAAGGATCGGCTAACTCCGTGCCAGCAGCCGCGGTAATACGGAGGATCCGAGCGTTATCCGGATTTATGGGGTTGAAAGGGAGCGGAGGCGGATGGTTAAGGCAGTTGTGAAAGTTGGCGGCTCAACCGTAAAATTGCAGTTGATACTGGCAGGCGTGAGTGCAGTAGAGGTGGGCGGAATTCGTAGTGTAGCGGTGAAATGCTTAGATATCACGAAGAACTCCGATTGCGAAGGCAGCTCACTGGAGTGTAACTGACGCTGATGCTCGAAAGTGTGGGTATCAAACAGGATTAGATACCCT
+
EFGGGEDFFFGGGCFGGFD@FEF++@+@FGGGFFFEDF,ACF6CCFGGGGFEGGGGE,,:@CBF,,CFFGGGEFEEFCE<FFCCGFGEEF@FDCF?<FG,,,9AB<F+ABC:?=BFEF?FE<8@,BE9EA,,<5ED,5F=,:>FGC7>8,BFFF8F+,@>DFCF7::CF<FCFGGD7C@+DCD?<@?FF<BE@C:<9,8:>8&C=F71+50<<9;=GA@%4A539:8;#@<1>::*:,>99GGGGD:@+3+++FE8CGFF@FF,DB,E,DGGGGGFEAFEFCEB+,B,,,,AFE9?,FE,EA,CB8+EC,GFGGGEE=?CGDGGBGGGFFF9FGGGFDCGGFGFFC<CFF<<<CCCDF@,G@GFFFEFE;,F9F9FCFDEDCGGGFGGGGFEF@DEB+GGGEFFGFFCGGFGGGFCFC,GGGGGGGGGGGGCCCCC
@s101 21674
TGAGGAATATTGGTCAATGGGCGGAAGCCTGAACCGGCCAAGTAGCGTGCAGGATGACGGCCCTATGGGTTGTAAACTGCTTTTATGCGGGGATAAAGTGGGCCAAGCGTGGTCTTTTGCAGGTACCGCATGAATAAGGACCGGCTAATTCCGTGCCAGCAGCCGCAGTAATACGGACGGTCCGGGCGTTATCCGGCTTTATTGGGTTTAAAGGGAGCGTAGGCCGGCGATGAAGTGGGTGGTGAAATTTAGACGCTCAACGTCTGAACTGCAGCGCGAACTGGTTTCCTTGAGTACGCACAAAGTGGGCGTAATTCGTGGGGTAGCGGTGAAATGCTTAGATATCACGAAGAATTCCGATTGCGAAGGCAGCTCACTGGAGCGCAACTGACGCTGAAGCTCGAAAGTGCGGGTATCGAACAGGATTAGATACCCT
+
GEFFFGGGGCC@FGGCCEE,FGEGFGGFE8EEFGG7++@FDF@FEFFGGDDCEFEGBEB+>CFFECGGG,?BFFDF<FGFFCE,C9E<+=+4CFFFGGA99,>+3,,8F+BB><<ACGGC8EC38FFGGG7<FFGGFG,8FCFDGC>,,3@FFEGGGCFGFF:C*8:7BFCE<,=*<**=<*<BEGGG****<<5C*:C4+13<981/;<C0;*;1:4<5(?=*C944C2@,FFC*>*D9,GFD?>6,,*@@5*FFD7@@CB9@@@,F@,>+GGGFFC37,FEB,F><B<DA8FB=@9,,,9F<F@+GED@,FFCCGGF@E,FC:F4A,EFGEDFE;9GGEE<,C:,,EA,FC:,@7DB,FFEFEE<GE@AFFFFF<FEGGFEGFCFGFF@CF9CC,@DDGGGGFCFCC+GGF8CGGFFDGGGGFGGGGGGCCCB@
@s101 229
TGGGGAATATTGCACAATGGGGGAAACCCTGATGCAGCGACGACGCGTGGAGGAAGAAGGCCTTCGGGTTGTAAACTCCTGTCGTAAGGGACGATAGTGACGGTACCTTACAAGAAAGCCACGGCTAACTACGTGCCAGCAGCCGAGGTAAAACGTAGGTGGAAAGCGTTGTCCGGAATTAATGGGTGAAAAGGGAGCGCAGGCGGGTCTGCAAGTTGGAAGTGAAACTCATGGGCTCAACCCATGAACTGCTTTCAAAACTGCGGATCTTGAGGGGTGTAGAGGTAGGCGGAATTCCCGGTGTAGCGGTGGAATGCGTAGATATCGGGAGGAACACCAGTGGCGAAGGCGGCCTACTGGGCACTAACTGACGCTGAGGCTCGAAAGCATGGGTAGCAAACAGGATTAGATACCCT
+
@C,CB6C<F<FFFGGCDFD,,@:FD88CF@EECFGG<FGGEG+@:FG=CEG8CB,49ECFFC<DF?+4:CC:F?ECEFF,EFFGGGEFF8<=CE+?+A?8FG+CGG9FAE8<EFFFGGGGG,FCG>FGC9FF7D,>FFD@CF,>FGE><DFGGGG>FF*?:F*3<2<6:4<;C/<?FF<<.6FFED07#3;(==:<<%;*$:480;C74>0,D7<=9GG,CFFFE7<:F<9EF:GGEGGFFCFFGFFFC,=23CC3FC:CGC<,,E#F@FF@:<8GFCGFF<,GGE:F88FFFFCCE7GFGFCGFF@AAFFDDGGGCGF,C+GF=GGGE,FGC@FFDEFGGEGGGCGGGGGGGFGGFFFGGGGGGF<@:F;GGF@GFGEGGGGFC9FDGFGFGFGFGGFEGGGGGFFFFFF@CCCC
@s101 230
TGGGGAATATTGCAAAATGGGGGAAACCCTGATGCAGCGACGCCGCGTGGAGGAAGAAGGCCTTCGGGTTGTAAACTCCTGTCGTAAGGGACGATAGTGACGGTACCTTACAAGAAAGCCAAGGCTAACTACGTGCCAGCAGCCGCGGTAAAACGAAGGTGGCAAGCGTTGTCCGGAATTACTGGGGGTAAAGGGAGCGCAGGCGGGTCTGCAAGTTGGAAGTGAAACTCATGGGCTCAACCCATGAACTGCTTTCAAAACTGCGGATCTTGAGTGGTGTAGAGGTAGGCGGAATTCCCGGTGTAGGGGTGGAATGCGTAGATATCGGGAGGAACACCAGTGGCGAAGGCGGCCTACTGGGCACTAACTGACGCTGAGGCTCGAAAGCATGGGTAGCAAACAGGATTAGATACCCT
+
FFGGGGGCFGFGGG,EFFF9ECFGEGGGG@FF<EGF<GGGGGGG@F:>FCCGC@F<EF,CFGCGF=CGG7FFFEFFFFGGFDFGGGGEFGFFGGGE7FFGGGGGGGFGFCGGGDDFFGGFF8DFGGGGGGFFGGGFGG:CFFGGDDGG7*>9FC<*8<7<CDFEG7*8C7<::C:<F7:ACF,GGG#7#2CBB:8*12C>CGGCC8E=5AE4CFC7CFCGFF;@@CCGFEFGGGF?FCGFCGGGFD9GGGFE@FF8DCFC>GFCFFBE:F?FDC<GGGFEFC#FA+GGGGEE=EGGGDGGFA9+04,FGGFF@GGGGGGGF6CGGGGGFDFGCFFFGFEGGGGGE@:C@GGGFEGGGGGGGGGGGGGGGFCGGGFG@GGGG>GFFGGGCGGFGGGGFFD@GGGFCFFGGCGCCCCC
@s101 231
TGGGGCATATTGCACAATGGGGGAAACCCTGATGCAGCGACGCCGCGTGAGCGAAGAAGTATTTCGGTATGTAAAGCTCTATCAGCCGGGAAGAAAATGACGGTACCTGACTAAGAAGCACCGGATAAATACGTGCCAGCAGCCGCGGTAATACGGATGGTGCACGCGTTCTCCGGATTTACTGGGTGGAAAGGGAGCGTAGACGGATGGGCAAGTCGGATGTGAAAACCCGGGGCTCAACCCCGGGACTGCATTTGAGACTGTTCATCTAGAGGGCTGGAGAGGGAAGTGGAATTCCTAGTGTAGCGGTTAAATGCGTAGATATTAGGAGGAACACCAGTGGCGAAGGCGGCTTACTGGACAGTAACTGACGTTGAGGCTCGAAAGCGTGGGGAGCAAACAGGATTAGATACCCT
+
ACEFC,@EFGC<FGFGGGCFE;CFFEGFG<@CC9FFFGDF@FF+@:C+>=,E>F+=,EFFG99EF<CFB@,CFCED9FGED,EGEF<C@@CCG8@EDC9FEC@FFGF9B>8CFFDDDFFFFEGC3++EF9BFE,4:3EA7@FDF:CFC><F;9FF*=CFGF,,,,6**<</872<<:,?<9=:FB<0E*058<98.=BGF88C?CGGGE5C;:1C32$:7@=CGF:@*@C/:D@:68DF:@GGEFGGF93<,CC,7A,,DDFCFFFGF;A<A*=+FCGFEEE99,,9<=,FFE@CFFGFECGGEFFCFF,<C8,,7,EB,ED9GF?FFFACE6FGFC@<GGGGGGGEGF7GGGFFF8FCFGGGGGGGEEGFGGGGGDGC8FGGGGDGF@FED8GGGGGGGGFFGGGGFGFF8CCCC
@s101 232
TGGGGAATATTGCACAATGGGGGAAACCCTGATGCAGCGACGCCGCGTGAGCGAAGAAGTATTTCGGTATGTAAAGCTCTATCAGCAGGGAAGAAAATGACGGTACCTGACTAAGAAGCACCGGCTAAATACGTGCCAGCAGCCGCGGTAATACGTATGGTGCAAGCGTTATCCGGATTTACTGGGTGTAAAGGGAGCGTAGACGGATGGGCAAGTCTGATGTGAAAACCCGGGGCTCAACCCCGGGACTGCATTGGAAACTGTTCATCTAGAGTGCTGGAGAGGTAAGTGGAATTCCTAGTGTAGCGGTGAAATGCGTAGATATTAGGAGGAACACCAGTGGCGAAGGCGGCTTACTGGACAGTAACTGACGTTGAGGCTCGAAAGCGTGGGGAGCAAACAGGATTAGGTACCCT
+
@E8FGGDGGGFGCCGGGGGGCCGGGGGFGFCGGFGGFF7CFGEGGGC=CGGFEFGGGGGGFA9@F8FFGGGFEGGGGGGGC<FGGGGGGGGGGEBBBFFGFGGGGGGGG=FFCFGGGGGGGGGDG7FGGGGGGGGGGGFGGFCDFGGGG7<FFGGD@CFA%CF:CFFGEGC4G@FEGCGG6?=?FGCCE9BFGGC:CB>CEFFFGCEEEGGF>FE.FFGGFF8F@@GGG;GGGDE>DFF>CGFGG<GGFFFF:GGGFGGGF,?AF<ABFFFAFC8BEFGGGGFFFFFAEFEEGGF@GGFFFE@E>GEFGGF9C?GGGGGGEFGGGGGGGGGFFEGDCE@C@GGGGGGGGEGGGGGGEGFGGGGGGGFGGGGGGGGGGGGGFGFCGGGGGGGGGGGGGGGGGGGGFFFAE,FCCCCC
@s101 233
TGAGGAATATTGGTCAATGGACGCAAGTCTGAACCAGCCATGCCGCGTGCAGGATGACGGCTCTATGAGTTGTAAACTGCTTTTGTACGAGGGTAAACGCAGATACGTGTATCTGTCTGAAAGTATCGTACGAATATGGATCGGCTAACTCCGTGCCAGCAGCCGCGGTAATACGGAGGATTCACGCGTTATCCGGATTTATTGGGTTTAAAGGGTGCGTAGGCGGTTTGATAAGTTAGAGGTGAAATTTCGGGGCTCAACCCTGAACGTGCCTCTAATACTGTTGAGCTAGAGAGTAGTGGCGGTAGGCGGAATGTATGGTGTAGCGGTGAAATGCTTAGAGATCATACAGAACACCGATTGCGAAGGCAGCTTACCAAACTATATCTGACGTTGAGGCACGAAAGCGTGGGGAGCAAACAGGATTAGATACCCT
+
E@FGFGGGGADFFGGGFGEFEG@GG+CCFAFGGGGGGGGFFFCC7FGCFCFGA8EFCF7@FCF8ECFCEEDCGGGCGGG9FFGF9FDGG:BFBCB:,<:7F+@EDFGG=FC,CFCFG9EFGGGGFGGEFGGGCGGFCFDDFFEGC:+BF=EGCFGEFC7FFFFGCEFC1*>;F<E*>**1<CGG,;:CCE@FCCCF55F3<FFCFFFEF527:?CCDEGGE=@9EE<GF@)0CGF63:>,CC9F/@:@CGGEGFFDFGFF<DACFDG=GEF8FDF9FD@66,F==C,?;C,E9GFGFEF=+F:GGGGGEGFFDFFGGGGGFGGGBGF?GGGFBDGGGGFFGFB,<CFEBFFFCCGGGGGF@FGGGGGGGGGGGGCFC9F@GFCGGGGGGGGGGGGGFGFA6FFGEFGCGGGGGGGGFFEEFFGGGGGGGGGCCCCC
@s101 234
TGAGGAATATTGGTCAATGGGCGAGAGCCTGAACCAGCCAGGTAGCGTGCAGGATGACGGCCCTATGGGTTGTAAACTGCTTTTATATGGGGATAAAGTGTGGGACGTGTCCCATATTGCAGGTACCATATGAATAAGGACCGGCTAATTCCGTGCCAGCAGCCGCGGTAATACGGAAGGTCCGGGCGTTATCCGGATTTATTGGGTTTAAAGGGAGAGTAGGCCGTCTGTTAAGCGTGTTGTGAAATGTAGTGGCTCAACCAGGGCATTGCAGCGCGAACGGGCAGACTTGAGCGCGCAGGAAGTAGGCGGAATTCGTCGGGTAGCGGTGAAATGCTTAGATATGACGAAGGACTCCGATTGCGAAGGCAACCTGCTGTAGCGCAACTGACGCTGAAGCTCGAAAGCGTGGGTATCGAACAGGATTAGATACCCT
+
FFFFGGGGGGGGGGGGGG<FFGG::CGGFA@FFGGGGGGG@FFF,E@@CFFGGGGGCFBF@C7CFFGFGGGGEFC<CAFCGEGGGGGGGGGGG7ACFGGFGGEEFGGCCFFGGGGGFGFGGGGGGGGGCEFFFFGEFCEFGGGGGCFGE9DFCDFFFGGGFCFFGG7FGGGGGFGGFFEGC,@<FGEG7:BC/FEG508?@;,?C71=EGGGBF8&<$FFDE=AA;CDGGGGEGEDGGGCGFFEF=9FGFFC>FCE@DGFFFFGFFEC9GGGEFCEC=FEGFGFFDFFDFFF5GGGDF9GGFFGF4+GGFE>78>GEGF>A,GEAC?9??,DEEGGFGGDE9GGGGFGFGFGFFEFGFGGGGGGGGGFFDAFGFFEEFFEEGGGGGGGGFFGGGGGGGDGGGGGGEGGGFGGGGGGGFFBFEGGGGGGGFGCCCCC
@s101 235
TGAGGAATATTGGTCAATGGACGCAAGTCTGAACCAGCCATGCCGCGTGCAGGAAGACGGCTCTATGAGTTGTAAACTGCTTTTGTACGAGGGTAAACTCACCTACGTGTAGGTGACTGAAAGTATCGTACGAATAAGGATCGGCTAACTCCGTGCCAGCAGCCGCGGTAATACGGAGGATTCAAGAGTTATCCGGATTTATTGGTTTTAAAGGGAGCGTAGGCCGCAGGTTAAGCGTGTTGTGAAATGTAGGGGCTCAACCTCTGCACTGCAGCGCGAACTGGCTTGCTTGAGTACGCACAACGTGGGCGGAATTCGTGGTGTAGCGGTGAAATGCTTAGATATCACGAAGAACTCCGATGCGAAGGCAGCTCACGGGAGCGCAACTGACGCTGAAGCTCGAAAGTGCGGGTATCGAACAGGATTAGATACCCT
+
@FEFFGGGGGDEG<FGGGGGGEFGGGGEGGGGGFGGGGFFGGGGGGGGDDF9FGGGAFCCGCGGDFCE9FGCFEGGGGFG9DFGGGGAFEGGGEGGGGGGGGGFGGGBFGGFGGFGFFGGFFGGFGGCFGGGG@FGFGGF@D+B=7@FFFGGGF?CE97FCFG7>*@:>FFGFG@<FFGGFBFFFG7<FFGGD?EG9GGFGGGFF*><C;?FCFGF@*CDFCEF?CEGGFE@CEG9E5C*CFGGCCGGGF6CF@@C80987FGFGF>@FG@#BF:F@=AFDFFE>8FFFF<D<GGGGFGGFFEEC+FGE8FE8DEGEFDEFCC@:EEGGGGFFFCE<C,<DFE=CGFGFFFECEGGEGGECF<GGGGGGGFGGGGEGGGGGGGGFGGGF@FGGGGFGGGGGGGGGGGGGGGGGGGGGGFEGGGFGGFEFGCCCCC
@s101 20664
TGGGGAATATTGCACAATGGGCGAAAGCCTGATGCAGCAACGCCGCGTGAAGGAAGAAGGCCTTCGGGTCGTAAACTTCTGTCCTCAGGGAAGAAGAACTGACGGTACCTGAGGAGGAAGCACCGGCTAACTACGTGCCAGCAGCCGCGGTAATACGTAGGGGGCAAGCGTTACCCGGAATTATTGGGCGTAAAGAGTGCGTAGGTGGTAACCTAAGCGCAGGGTTTAAGGCAATGGCCCAACCATTGTAAGCCCTGCGAACTGGGTTACTTGAGTACAGGAGAGGAAAGCGGAATTCCTAGTGTAGCGGTGAAATGCGTAGATATTAGGAGGAACACCAGTGGCGAAGGCGGCTTTCTGGACTGAAACTGACACTGAGGCACGAAAGCGTGGGGAGCAAACAGGATTAGATACCCT
+
@EFFDEGGGGGGDFGGGGFFFFEFGD7CF;,;,<E9,FFGCF+@F@:BBFCG=CFEFGF6,C6CFFGEEEGFFGFGFFE,BC5EBFFGGD=EFG8,<E,,<<FB7CEFE9A8=@FGD>DB=333++@@FCAFGGEFDGGFGFE<DDCFG>4:8#:<6:?F=:?CDE3:=FF6=F9BEE@9<@F=1C:18=::E.,+:CBC@:;CDFGF6EEFE@EF9CFDCFEDFE@@,<=CGF@GG>GGGGDFEGDGGFGE>CEGGFD,DGGGGGGGGGGGFFGFFGGGGGFGGGEFFGGGEF8GFCFGGEGEDFGGGGGFBF7:GGFGFGGGGGGGFGEFFFFGGGGGGF:C<FGGGGGGGGGDGGFGGGGGGGF@EFGGGEGGFGGEGFEGGFFGGGGGGGGGGGGGGGGGGGGGGGGGCCCCC
@s101 21287
AGGGGAATATTGCACAATGGGGGAAACCCTGATGCAGCGACGCCGCGTGGAGGAAGGAGGTCTTCGGATTGTAGACTCCTGTTGTTGAGGAAGATAATGACGGTACTCAACAAGGAAGTGACGGCTAACTACGTGCCAGCAGCCGCGGTAAAAAGTAGGTCACAAGCGTTGTCCGGAATTACTGGGTGTAAAGGGAGCGCAGGCGGGAGAACAAGTTGGAAGTGAAATCCATGGGCTCAACCCATGAACTACTTTCAAAACTGTTTTTCTTGAGTAGTGCAGAGGTAGGCGGAATTCCCGGTGTAGCGGTGGAATGCGTAGATATCGGGAGGAACACCAGTGGCGAAGGCGGCCTACTGGGCACCAACTGACGCTGAGGCTCGAAAGTGTGGGTAGCAAACAGGATTAGATACCCT
+
,CD@F@GGGCFGFFFFGGEFFGGGGDFFFF,,ECGD9B:@CFCFGGG6=+4,CF?<4C8?C-CEFGC@CCF,,9,B9FGFGE<FGCFFDC@FC=<C<FGFFGGGFEDA?DFGGCFDEGGGGG7@CCCGGGGGGGGGFF@FBCGGCE:EEGGGF,>FGGG1FF;<F7<FFEF<FG7.EFGDGGGGGG;G4>FEC@=>EDC>=EEECEC9D?CECE>6GF<F&F<@@:EFGGEFF?CE?:G@#CFCCDEEC<BADC<><<:=;:GGGFGFA8C,FFD5>EE,DA9GGEGGC8ADEE>GGGGFFFEE=C:FFGDC,:F8,EECFGGGEGEFC,EC,C@GFADC@BGFGGFGGEGFEE9GGFEFGGGGGGGGGFBGGGGGGGGGGDGFCGGGGGGGFFGFCFEBDFCEAGGGGCGCCCCC
@s101 238
TGAGGAATATTGGTCAATGGACGCAAGTCTGAACCAGCCATGCCGCGTGCAGGAAGACGGCTCTATGAGTTGTAAACTGCTTTTGTACGAGGGTAAACTCACCTACGTGTAGGTGACTGAAAGTATCGTACGAATAAGGATCGGCTAACTCCGTGCCAGCAGCCGCGGTAATACGGAGGATTCAAGCGTTATCCGGATGTATTGGGTTTAAAGGGTGCGTAGGCGGTTTGATAAGTTAGAGGTGAAATCCCGGGGCTTAACTCCGGAACTGCCTCTAATACTGTTAGACTAGAGAGTAGTTGCGGTAGGCGGAATGTATGGTGTAGCGGTGAAATGCTTAGAGATCATACAGAACACCGATTGCGAAGGCAGCTTACCAAACTATATCTGACGTTGAGGCACGAAAGCGTGGGGAGCAAACAGGATTAGATACCCT
+
FGGFGGFGGFFAFC,CFGG@EDCGGGGFGCFGGGGFFGFAEEGD+CECCCFFECFGCFCGG+B=EEEGCCFFGEFFCGGDFDDE,4CEFGDEC@EEAFFAF@<FGFEGGGGFGF99=E<FCFGGGGDGGECCEADFF9BDFFFGEGEFGGF,BFGGGG8BFFG7F+FGC:CEAF:BF7FCCF?GGCF8FCCFGG>C6C#8CE1GGG<=:;CCGCEDCB;4>=F8CEECDA2@CF9FFFFCFGGGFFC7GDGF<GC>FGFEGG0EGFFE@E=CDAEGFEGGGFF<EAA?FF=FBFFGE@GGDGCGFGGGEFGFFGGGFGEEAECGEGGGGGGGGGGFECC8E9E<GFE9GGGGEFEGGGGGFFEBE6,FGEGGCFGGDGFFFGFGGFFFCFFDGGFFGGEGGDGGGGGDGGFFGEFF8GFFCFGF9CGGFGGCCCCC
@s101 239
TGAGGAATATTGGTCAATGGACGAGAGTCTGAACCAGCCAAGTAGCGTGCAGGATGACGGCCCTATGGGTTGTAAACTGCTTTTATAAGGGAATAAAGTGAGTCTCGTGAGACTTTTTGCATGTACCTTATGAATAAGGACCGGCTAATTCCGTGCCAGCAGCCGCGGTAATACGGAAGGTCCGGGCGTTATCCGGATTTATTGGGTTTAAAGGGAGCGTAGGCCGGAGATTAAGCGTGTTGTGAAATGTAGACGCTCAACGTCTGCACTGCAGCGCGAACTGGTTTCCTTGAGTACGCACAAAGTGGGCGGAATTCGTGGTGTAGCGGTGAAATGCTTAGATATCACGAAGAACTCCGATTGCGAAGGCAGCTCACTGGAGCGCAACTGACGCTGAAGCTCGAAAGTGCGGGTATCGAACAGGATTAGATACCCT
+
FGG9EEEGGGGGGGFGGGG?FDFGDGGGGGGGGGG,,?@F8E<<6CFGEGGFGD@<AEBFGFFFGFF<FC7>FECCAEFG9,BCGGGC<<E<EC,CDFFCFFEFFGGGGGGGGGGGGGGGG9BEFGGGFGGGG99EGFGFGF+FEGE>FFFGFFGG7,,BFFFEFEEGGGGGGGGGG:7FG?FGGGGG7FEGGGGGGGEGFC=FF82<=FF>BC<FD7<CBCEGGGDCBE?CGGC9:7>EFD7F<>A7GFGFGFCDC?GDGFCFAD>3<F@:+@>:CFCA=8GFGGGDGGGGFEEFEC,,FEGGGGGEEE>E>4+DGGGGGFEC9GGFGFCF?9GFE?F8GGGGGFDGGGCFFGGGGGGGGGGGFECGF8GGGGFGFFCEEFCGFAGGGGGGGGGGGGGGFGGFGGGCGGGGGFFFCFAFGGGFDGGGGGGCCCCC
@s101 20267
TGAGGAATATTGGTCAATGGGCGAGAGCCTGAACCAGCCAAGTAGCGTGCAGGATGACGGCCCTATGGGTTGTAAACTGCTTTTATAAGGGAATAAAGTGAGTCTCGTGAGACTTTTTGCATGTACCTTATGAATAAGGACTGGCTAATTCCGTGCCAGCAGCCGCGGTAATACGGAAGGTACGGGCGTTATCCGGATTGCTTGGGTTTAAAGGGAGCGCAGGCCTGAGATTAAGCGTGTTGTGAAATGTAGTTGCTCAAAATCTGCACTGCAGCGCGAACTGGTTTCCTTGAGTACGCACAAAGTGGGCGGAATTCGTGGTGTAGCGGTGAAATGCTTAGATATCACGAAGAACTCCGATTGCGAAGGCAGCTCACTGGAGCGCAACTGACGCTGAAGCTCGAAAGTGCGGGTATCGAACAGGATTAGATACCCT
+
EFGFGGGFGGGGGGGGGGG8EFCGGGGGGGGGCGGGFFFDFD@ECEEGE@FFGGFB?F@E@FGEGEFFGF@FGGGG9C9B9?A,C9CAFGGFF<E5BFGFGF,?F,BDFFE,EEE9AEC,FGGGGGFFBAA9,CFEFCFBD8A<EGGF99AFFGD>FFFGF,BF=EGD:CG,@,@7*6F@C,@C7FGC17C7;FEC:7<#%;<BC:7:BFC9CF@?D>7#:;5=@)B:@,EFFEGAE5F@7FA=<C>4@F6CF<8:@8><9@;F3:,,,FC@+@=63@3=8GGFAF35E<AGFC@BCFA,C,:AC+GGGGGGCFCE8FA,FFC7AF7FGFGGFGFEEFC8GFEEE7FGGFFFFCCC:<DEGGGGFCACFGFF@,DGGDEE@GGFGGGCGFFGGGGGGGGFGGEFFEF7GGFGGECDDGFFGGGF<,GFA<GCCCCC
@s101 241
TGGGGAATATCGCACAATGGGCGAAAGCCTGATGCAGCGACGCCGCGTGAGCGAAGAAGTATTTCGGTATGTAAAGCTCTATCAGCAGGGAAGATAATGACGGTACCTGACTAAGAAGCACCGGCTAAATACGTGCCAGCAGCCGCGATAATACGTATGGTGCAAGCGTTATCCGGATTTACTGGGTGTAAAGGGAGCGCAGGCGGTGCGGCAAGTCTGATGTGAAAGCCCGGGGCTCAACCCCGGTACTGCATTGGAAACTGGCGTACTAGAGTGTCGGAGGGGTAAGCGGAATTCCTAGTGTAGCGGTGAAATGCTTAGATATCACGAAGAACTCCGATTGCGAAGGCAGCTCACTGGACTGCAACTGACACTGATGCTCGAAAGTGTGGGTATCAAACAGGATTAGATACCCT
+
FCFGGGGGGFGGGGGGGGFGGGGGGGGGGGGGGGGE9F74FF@CEEF:B:=D>FGGGG8EG,A<FC==EFGGFFGFCEGGGGGGGGGFGGGC+AFFGFFGGGGGFGGGGGGFFFGGGGGGFGGFGFGAFFEEGGCFGGFFGFFGFGGGEFGFGGG:FGF:FC9FFGGE*8CFGG@FGE;E@F3EFFF@FCFGGGG@GGE?GG>4C>CE8?:5FD@:@GFCEBGGG;AGFC@CGGEF,7EC>C@?CFFDEDF.CGFDFE7<<FC&GGGFFFCAFGEFEFEGFGFFFEF:GGGE@,C4CFF?E,>8*7GFGFFEEAE<9GGGGGGGFGGFB:,FC,CGEDF:+FF8F<FFFFFDFCGFCGGGFDGGGGGFFF<GGGGGGGGGGEGFGGGGGGGFE@9GGGFFDGGGFGFEFFC,CCAA
@s101 242
TGAGGAATATTGGTCAATGGACGCAAGTCTGAACCAGCCATGCCGCGTGCAGGATGACGGCCCTATGAGTTGTAAACTGCTTTTGTACGAGGGTAAACGCAGATACGTGTATCTGTCTGAAAGTATCGTACGAATAAGGATCGGCTAACTCCGTGCCAGCAGCCGCGGTAATACGGAGGATTCAAGCGTTATCCGGATTTATTGGGTTTAAAGGGTGCGTAGGCGGTTTGATAAGTTAGAGGTGAAATCCCGGGGCTTAACTCCGGAACTGCCTCTAATACTGTTAGACTAGAGAGTAGTTGCGGTAGGCGGAATGTATGGTGTAGCGGTGAAATGCTTAGAGATCATACAGAACACCGATTGCGAAGGCAGCTTACCAAACTATATCTGACGTTGAGGCACGAAAGCGTAGGGAGCAAACAGGATTAGATACCCT
+
DFGGGGGGFCFCFGGGGCEAFGG7CCCECEFGGFGGGGGF<F;C@CGGGGGGCFFGGGGGG+FCFGDAFEFFGGFGFGGG9AFCF?FDFCCF@FCFFDG:FF:EEGFFGGG,?DFGCFE?EFFGGDA+BEDFFDFF<FGF9EGD77CBFBFFDFGEFGGFFGGGGG=FGGGG@C>EGGGGG=?,;@FEGFE.BFCEECCF7C:GFGGEEFFGG?FGDDGGBDC8GD<<DEAEFGGFGF@0<FGGCCFFGGGGFFD9GFE=@096D<CF>E@D<AGFFFGFGGF@<EB98FAE=,,888C:>GDGGC@GGFFGGGGFE=FGGFGGFGFGFFFC,<GFGGGGGFE,GGFC@FGFCF7CEGGGFF@@GGGFFCGFGGFFGEFFFCGGGGGGGFD:FCGGGFEFFGGGGGGGGGGGGGGGGFAECGFGGGGGGGGC9CCC
@s101 243
TGAGGAATATTGGTCAATGGGCGAGAGCCTGAACCAGCCAAGTAGCGTGCAGGATGACGGCCCTATGGGTTGTAAACTGCTTTTATAGGGGAATAGAGTGAGCCACGTGTGGTTTTTTGCATGTACCCTATGAATAAGGACCGGCTAATTCCGTGCCAGCAGCCGCGGTAATACGGAAGGTCCGGGCGTTATCCGGATTTATTGGGTTTAAAGGGAGCGTAGGCCGGAGATTAAGCGTGTTGTGAAATTTAGACGCTCAACGTCTGCACTGCAGCGCGAACTGGTTTCCTTGAGTACGCACAAAGTGGGCGGAATTCGTGGTGTAGCGGTGAAATGCTTAGATATCACGAAGAACTCCGATTGCGAAGGCAGCTCACTGGAGCGCAACTGACGCTGAAGCTCGAAAGTGCGGGTATCGAACAGGATTAGATACCCT
+
FGGGGGDGFAFFGEGFGCBBFEFFEEGFDEGGGGGGGGG=CFFGGGG@GGGGGGGGCFFGGGGFGGGGGGGGGAFFFGGGG9FFDGGGDEF+?AEDEDEFGDFFGGG+BFAF=@FFGGGFFGGGGGGGCEDGGGGGFGGGGGE:CEFCFGGFFGGGF9FFGGFGGD@:FE@;,3*>>FGGGG@4<FGGGGGCFGGG*<FCCC=GGGG8:?FFGGEFC>EG@>2+8CEGGG:<=)@9CFEFCCFE?@;,):7<>9D:EFEF?EEGGFGCEF@6C@+>+,=:CGGGGGFGGGGF5FCEGE<CE,?FGGGDEGE@+FB6@+:F<FC>5FFFAF?,F9F<;<GFGGGFCFEGFFAE,GDGGGGGGFF@AECDE@CECGGGC?GGCFCF9AE::CB7GFGFF@F8GGFE6:F@DFCGEDCGGGFCFFFGFEFEC,C,-@@A
@s101 244
TGGGGAATATTGCACAATGGGGGAAACCCTGATGCAGCGACGCCGCGTGAACGAAGAAGTATTTCGGTATGTAAAGCTCTATCAGCAGGGAAGAAAATGACGGTACCTGACTAAGGAGCACCGGCTAAATACGTGCCAGCAGCCGCGGTAATACGTATGGTGCAAGCGTTATCCGGATTTACTGGGTGTAAAGGGAGCGTAGACGGATGGGCAAGTCTGATGTGAAAACCCGGGGCTCAACCCCGGGACTGCATTGGAAACTGTTCATCTAGAGTGCTGGAGAGGTAAGTGGAATTCCTAGTGTAGCGGTGAAATGCGTAGATATTAGGAGGAACACCAGTGGCGAAGGCGGCTTACTGGACAGTAACTGACGTTGAGGCTCGAAAGCGTGGGGAGCAAACAGGATTAGATACCCT
+
CADG@CCFGGGGFGGGGFGGGEGGEGGGEFGF@AFFBFECCGGEEGGCECFGFGGGDGGFF9EF<FGFFGGGFGGGGFGGCFGGGGGGGGGFEFGGF9DFFGDC7CEEGGGC9FF<EFGGGGCBEEGAFFAFEFCDFFFFCFGGGG@FFGG9DDFGG9F:@@9FCFDC3EGGGG7FFF<AFGGGGFCCC;>C@FGCC?EGGFGEE?>CCD@<FECG@'@:FFGEFCFC>CGF<EGF2FEF8EFCFG59FFGGGE=FGFEDFGFFGEFGGFFE3GGGGFGGGGFGGGFGGGEGGFGGGFFBGFEE5GEFFGFBGGEEB?68FDCDGGGFGEFFF<CGFGGGFGGGGC7GGGGGGGGGGFGFGFEGFGGGGFDEGFFGGGGGGGGF@GGGFDGGGGFGGAGFFFGGGGGGF<FCCCC9
@s101 245
TGAGGAATATTGGTCAATGGGCGGAAGCCTGAACCAGCCAAGTAGCGTGCAGGATGACGGCCCTATGGGTTGTAAACTGCTTTTATGCGGGGATATAGTGGGCCACGCGTGGTCTTTTGCAGGTACCGCATGAATAAGGACCGGCTAATTCCGTGCCCGCAGCCGCGGTAATACGGAAGGTCCGGGCGTTATCCGGATTTATTGGGTTTAAAGGGAGCGCAGGCCGCCGGGCAAGCGTGTTGTGAAATGCAGTCGCTCAACGTCTGCACTGCAGCGCGAACTGCCCAGCTGGAGTGCGCGCAACGTTGGCGGAATTCGCCGTGTAGCGGTGAAATGCTTAGATATGGCGAAGAACTCCGATTGCGAAGGCAGCTGACGGGTGCGTAACTGACGCTCATGCTCGAAAGTGCGGGTATCGAACAGGATTAGATACCCT
+
GGGEEGFGGGFFGGGEEFFDFGEGGGGGGFFGEFFGGGGFGDCFFFECGDGFF,FCFGGGGFC7FFCGGGEGFFFFGGGGGDFFGGD9F7FEEFGGEFBEFGFGFFGGGGG7=D=AFFGGGFGFDGFC<FFGGGF9FFGGGGGGGDEGGGGGGCFG>5<FGGGGGGGFGGGGGGG7F7@CFFFE58:C:C*8?FEEGG+<C7EFGG<4.FCGG?8<5@ED>?:E5983CEE>EF<2/FDCFF7?FCE7<77FC,GGFFCEFGF9<FC7EC<-5C>E<@48>,D@C:,:4,,CAF>=@CC7D=A8F7GGE@CE7CEEEF7CFBE=5FCGGGFE?B9DCGGDFDFGGGCCF9GFCCGEGGGGGGGGGF<GGCFF@EGFFGEGGGGFFFFC7F:FFF<FGGGGGGGGDEGGF@GFGGFGGFF@DDGGGGGGGGFCCCAC
@s101 246
TGAGGAATATTGGTCAATGGACGGAAGCCTGAACCAGCCAAGTAGCGTGCAGGATGACGGCCCTATGGGTTGTAAACTGCTTTTATGCGGGGATAAAGTGGGCCACGCGTGGTATATTGCAGGTCCCGCATGAATAAGGACCGGCTAATTCCGTGCCAGCAGCCGCGGTAATACGGAAGGTCCGGGCGTTATCCGGGTTTATTGGGTTTAAAGGGAGCGCAGGCCGCCGGGCAAGCGTGTTGTGAAATGCAGGCGCGCAACGTCTGCACTGCAGCGCGAACTGCCCTGCTTGAGTGCGCGCAACGTTGGCGGAATTCGTCGTGTAGCGGTGAAAGGCTTAGATATGGCGAAGAACTCCGATTGCGAAGGCAGCTGACGGGTGCGTAACTGACGCTCATGCTCGAAAGTGCGGGTATCGAACAGGATTAGATACCCT
+
6EFFGFGGGFGGGGFFEGAE9F@B@EG,E<EGGGG8FGFFGGCCGGCFEGGGGGGGGGEFG:F<DD<FFFCCGGCCGFCGGF9<FFC,CEEGEGG,AAFG,?=<BFG>C:@+:5F,8FAFFFFG,B<3:B:C,>AEFGCFGGGEGDC@F9F;CFC7@FCF7<BF7*<FGG*?;F@FG:<FFGGGGGGGGD>FFFEG8EG5+E/FGGF*E6CFF<59E92)7CEGC>*DFC<884<-FGGGGF0FC;;DG*3<*:C=*7:1@@@GFGGGGGF5F@<CF@;4+@8++,,<4,GGFFCCEEF:,D8+<C:GC8;E8@GEEC@+GFGEAGFFEE:,?A,?FFC3?,F?,:C@GFE,FCC,GFGCCEEFF9FGGFE<:7@FCGGGGGEE9GEDGFCGGAF<E@GFGGGGFEGGGGFFGGGGGGEFGGGGGGFGGFF<C<CC
@s101 247
TGGGGAATATTGGGCAATGGGGGAAACCCTGACCCAGCAACGCCGCGTGAAGGAAGAAGGCCTTCGGGTTGTAAACTCCTCTTACCAGGGACGAAAAAAGTGACGGTACCTGGAGAAAAAGCAACGGCTAACTACGTGCCAGCAGCCGCGGTAATACGTAGGTTGCAAGCGTTGTCCGGATTTCCTGGGGGTAAAGGGAGTGTAGGCGGAGCTGCAAGTCAGATGGGAAAACCCGGGGCTTAACCCCGGAACTGCATTTGAAACTGTAGCCCTTGAGTATCGGAGAGGCAAGCGGAATTCCTAGTGTAGCGGTGAAATGCGTAGATATTAGGAGGAACACCAGTGGCGAAGGCGGCTTGCTGGACGACAACTGACGCTGAGGCGCGAAAGCGTGGGGAGCAAACAGGATTAGATACCCT
+
FFFDFECGEEECCFGGGGGCE7CGGGEDC,,FFFFCAFFCFEE@BFE:FEFCE<CD<FCEGFF8E<@FGGDFGGCFAFGC8F9DFDEFE:DFGGGGGFGGGAFFEGCEEG9EFGGFGFGCGGGGG:FDDCFGEGGGGFGGACFCFDFFGGECCFFG;F>CGGFGFCFGGGG>EGGGGGCC:7B,<,5?C*=?CFG9CE+;CG>@?=CEG<GDCCF6EF2:?;F78.//<<*:CEGGE@C>C:@@EDDDFD.GGG;GGG:F;EC8:F=D3+F8GGGFC>CGGGGGGGGGGF:C>AGGFGGF=E9F?GGAGFGGGGECFC@7GGGGEDFGGGFFFEE:EDFGFGGGGGFGFBEGGF?FGGFGGGFFGFCFFEGEGCGGGGGGGEEFGFF7DGGGGGGGFFEGGGGGFGGFCGGGFFCCCCC
@s101 248
TGAGGAATATTGGTCAATGGACGAGAGTCTGAACCAGCCAAGTAGCGTGAAGGATGACTGCCCAATGGGTTGTAAACTTATTTTATATGGGAATAAAGTTTTCCACGTGTGGCATTTTGTATGTACCATATGAATAAGGCTCGGCTAACTCCGTGCCAGCAGCCGCGGTAATACGGAGGATCCGAGCGTTCTCCGGATTTATTGGGCTTAAAGGGAGCGTAGGTGGACAGTTAAGTCAGTTGGGAAAGTTTGCGGCTCAACCGTAAAATTGCAGTTGATACTGGCTGTCGTGAGTACAGTAGAGGTGGGCGGAATTCGTGGTGTAGCGGTGAAATGCTTAGATATCACGAAGAACTCCGATTGCGAAGGCAGCTCACTGGACTGCAACTGACACTGATGCTCGAAAGTGCGGGTATCAAACAGGATTAGATACCCT
+
<EEFG<FGCEFGGFFFGG@FEFFGGGGGGDFGGGCEEEFCEE,C<FE:ECCGGGC,4C,:,@<,:C,C<FC:FC@FCEE,FFGAD<FG,CF8AEFE,AEFGGFCCEFDG@FE+EF,?E<FGGGCFGAE<EFF9EGGGGD,<,=7?FGGGF9DEFGGF,,3A<FC:7C+F:FCCF<:@@FF,@B@FF(;FF+@;0#1*E<:CGF)6@3?8A2F<</CC169CFE@?;B-DGFBC6FF:CGGF@#F;<GG=@EC:FDDGCEFCGGGGDEEFCC7F@=DB<9,GFFCGF::,,FE+GFFGGF?FFFDEDGGGDEFD@+CC9,4GFEGDGF,GGECGFDC,FEDFDFEE<FF<A<GGEGGCFF7FBC<FEEEFGFFGGGFEEBGGFGGAFFFGFFEC,GGGGGGFDGGFDGGCBDCGGGGF@AEEDGFCGFCFFACCC9C
@s101 249
TGGGGAATATTGCACAATGGGGGAAACCCTGATGCAGCGACGCCGCGTGGAGGAAGAAGGTCTTCGGATTGTAAACTCCTGTTGTTGGGGAAGATAATGACGGTACCCAACAAGGAAGTGACGGCTAACTACATGCCAGCAGCCGCGGTAAAACGTAGGTCACAAGCGTTGTCCGGAATTACGGGGTGTAAAGGGAGCGCAGGCGGGAAGACAAGTTGGAAGTGAAATCTATGGGCTCAACCCATAAACTGCTTTCAAAACTGTTTTTCTTGAGTAGTGCAGAGGTAGGCGGAATTCCCGGTGTAGCGGTGGAATGCGTAGATATCGGGAGGAACACCAGTGGCGAAGGCGGCCTACTGGGCACCAACTGACGCTGAGGCTCGAAAGTGTGGGTAGCAAACAGGATTAGATACCCT
+
@F<EDGGGGGFGGGGGCFC<<C@:FGF<CGGG9FDF?F@EFGE@FCBFFEGGDGG?EEGGGGFCE7=CCGFFFCEGGGFFGGGGG8D8FE=@FFGGG,5EF+@FGGEGFCCFFGGDGFFGGA:EFECGD9CCF9=CE<ACDBFCDG7FCE>FEEEFD<=B9CFF4F>FF7C1FFGEGGG?FF#EGGGGF9FCFGC9A=FF=EEA;:8:?C>2BFFB@7E23,A<@(AD<@EFFFGFGGF<GC9E9GGGD@:<FF7F@C?@,CB,DG@GDFGFFFDCFFF8CFFGGGEFEEFGGFC4=CDGFF@+DF=DFEGGGGEGGFAGGGGFGEFGFEFGGFGGGGGGFCGGGFCGGGGGDCFF<FGFFFGGGGFFEC@GGGGGGGGFGGGFFGGGGGGFGGGGEEGDDGGGGGGGGGGCCCCC
@s101 250
TGAGGAATATTGGTCAATGGACGCAAGTCTGAACCAGCCATGCCGCGTGCAGGAAGACGGCTCTATGAGTTGTAAACTGCTTTTGTACGAGGGTAAACTCACCTACGTGTAGGTGACTGAAAGTATCGTACGAATAAGGATCGGCTAACTCCGTGCCAGCAGCCGCGGTCATACGGAGGGTTCAAGCGTTATCCGGATTTATTGGGTTTAAAGGGTGCGTAGGCGGTTTGATAAGTTAGAGGTGAAATCCCGGGGCTTAACTCCGGAACTGCCTCTAAGACGGTTAGACGAGAGAGTAGTTGCGGTAGGCGGAATGTATGGTGTAGCGGTGAAATGCTTAGAGATCATACAGAACACCGATTGCGAAGGCAGCTTACCAAACTATATCTGACGTTGAGGCACGAAAGCGTGGGGAGCAAACAGGATTAGATACCCT
+
C<EFGGGGFGGFGGFFGFDFFF7CFGG<FDFCDFGGG8BCFCFFGGGCCFGEG@F8EF7FG+F@EC<<CFCGGFGGGGGGFDEE?EGGFGGGDEGGGFCFAAFGGGCGGEGDC9,,:FGGGGGGFGGGG8@=>FDDGGEC,BCC7@F>D9FFGG7C<FGGGCDCE@>C5*>DG@GGE>:#33-<?@CEGGGGGGGE8FEFGGGCFFE2.8<CBEFFGDFD>EGGDCFGFEGGFCFA701>FFEF,FEGEGEFEGCDGFFGGGGGGGFEGCF@5FFC$@#=6#<CFCGF8AFE+FDA8DGFCB>AFGEC>>9,9FGFGGGGGGGEDGGECF<F??9C;,FF?=C,F<FE@FGGGFFGGGGGGF@7FGGGG@EFC,FF@<E9GGGGFCEGFC,DGFGFCGGDC:E8C,EDGFGGGFAFEC<ADCGGGGGGGGGCCCCC
@s101 251
TGAGGAATATTGGTCAATGGGCGAGAGCCTGAACCAGCCAAGTAGCGTGCAGGATGACGGCCCCGTGGGTTGTAAACTGCTTTTATAAGGGAATAAAGTAGGTCACGTGTGACTTTTTGCATGTACCTTATGAATAAGGACCGGATAATTCCGTGCAAGCAGCCGCGGTAATACGGAAGGTCCGGGCGTTATCCGGATTTCTTGGGTCTAAAGGGAGCGTAGGCAGGAGATTAAGCTTGTTGTGAAATGTAGAGGCTCAACCTCTGCACTGCAGCGCGAACGGGTCTTCTTGAGTACGCACAACGTGGGCGTAATTCGTGGTGTAGCGGTGAAATGCTTAGATATCACGAAGAACTCCGATTGCGAAGGCAGCTCACGGGAGCGCAACTGACGCTGAAGCTCGAAAGTGCGGGTATCGAACAGGATTAGATACCCT
+
FGFFFFFFFFGGGGGGGGG,BEGGEEE<CF<EFCFGGGAEFG<EFGG:7FD<E,CEEC::CEC76,BFGGCFFAFCGDC9F9<,EF9EBDGFAA,?E,9,<?BEGGGGG,<EAFGG9E@,5FDF9FGGCFGCEG9,B?>FD@7F@CCCCDFGGGFE+3@<F<BGGG7@FEFDFF>FEFFGFC,5=C5:<**4?,@?9:C:%C+EF,=,72>BCG;#E@EFEC8<#;CC;=CAB<A/#9>;EF1@2CF<>9@FCFCD378FFFA@,=,:<DGC@GGGGFDC@,B,,=<C6,E7*CC=CFGF@,=@?EGGEB@,CGCDGFDBGFCCBGFCFFGGACFF9FFD?,FFC,AFGGGF=C7FGGF@C@F@CGGGGFFCCF:<GCFEGGGGGGGGGFFCE9FFE+FA@CFFEFFFF>GGGGGGGGFEGGGGGFEEFF<CCC@C
@s101 252
TAGGGAATCTTCGGCAATGGGGGCAACCCTGACCGAGCAACGCCGCGCGAGTGAAGAAGGTTTTCGGATCGTAAAGCTCTGTTGTAAGAGAAGAGCGTGTGTGGGAGTGGAAAGTCCACACAATGACGGTATCTTACCAGAAAGGGACGGCTAACTACGTGCAAGCAGCCGCGGTAATACGTAGGTTCCGAGCGTTATCCGGATTTATTGGGCGTAAAGCGAGCGCAGGCGGTTAGATAAGTCTGAAGTCAAGTGATGGGGGTCAACCATAGTGTGCTTTGGGAATTGGTTAACTTGAGTGCTGAAGGGGAGAGTGTAATGCCATGTGTAGCGGTGAAATGCGTTGTTGTATGGAGGGACACCGGTGGCGAAAGCGGCTCTCTGGTCTGTAACTGACTCTGAGGCTCGAAAGCGTGGGGAGCAAACAGGATTAGATACCCT
+
FGGCCFGGFA@,C7:FEF,<87+FEDEF78,CF@GGEDCFFEFGFF@CEFGG@CFE,FFGG9,BB>FG+CEFGD7FGFGFBFCEFFFGCFC4F8A=CGGGGGGDGGG@FGGG9,,B9=9<>FG9<<FED+@@<CFDGGFGGDFD,>::7<CCFF:A;FGGGG7,:::<<C:C771<=2,?FF9<:>+?,81:CG8E58ACDC81*,<9@7<;E889*8C*0.:5:EECEEECC>C7,,@<9@@<>C7,,@@F##8$@3$3;#<=<3-GB<<F?#DC,F,::9,,,+CDBB8,E@,,,:DA?8,6,@BFA:9,,,,,C=C9,>,EADB@8EGGFEAC,F7CC8FB,?,B,FF8F=EEC,@67CFF?,84,:,CCECFF@6,E@@EAAGGFF@CFCE6C,FFGGGF8C8;,,@EC:AB<@CFC6<,E<C,E,EAEE<@C@8-A
@s101 253
TGAGGAATATTGGTCAATGGGCGAGAGCCTGAACCAGCCAAGTAGCGTGCAGGATGACGGCCCCGTGGGTTGTAAACTGCTTTTATAAGGGAATAAAGTGGGTCACGTGTGACTTTTTGCATGTACCTTATGAATAAGGACCGGCTAATTCCGTGCCAGCAGCCGCGGTAATACGGAAGGTCCGGGCGTTATCCGGATTTATTGGGTCTAAAGGGAGCGTAGGCCGGAGATTAAGCGTGTTGTGAAATGTAGAGGCTCAACCTCTGCACTGCAGCGCGAACTGGTCTTCTTGAGTGCGCACAACGTGGGCGGAATTCGTGGTGTAGCGGTGAAATGCTTAGATATCACGAAGAACTCCGATTGCGAAGGCAGCTCACGGGAGCGCAACTGACGCTGAAGCTCGAAAGTGCGGGTATCGAACAGGATTAGATACCCT
+
@EFEFGGGGGEF?FFCGDFEGGEGGGGGFCFGGGGGFGECF,6EFFECFGGCFGDF8EB@@FEG@BEGGE7>FFCGGDCF<,,CEDFGFGGCB8FAFFFCFCCGFEEGF=+FF,CEFGCGF9FFFGGFCGGFFGADGGFCA<FF>FGGGFGC8BBFFFGGGGGCC>CC@FEFCF:>5C<EF:DFGC=FCF7(::FF&=C<0#FCEC7E=<E23<8C5=C;::8C6C8CCE?<7C<>EE>9@CC@FF?:FDFF@FFFFFF@@8CFF?@CCECEB<#EC=2FFFGFFBBC,,A>5@@+8<7EE8@CFGEFCFE=+8C7GGGFGGEC5@:9<AC@?F98AGECFDBA9<8GEGFDFFEF,DE:@,,7EE9CCFCEFEFFC<:CCFCGGGFF@CCDGFFC,@GFFGGFFB@+C@C,FCCCEF<E<<EFFEGGF@;,A<A6
@s101 254
TGGGGAATATTGCACAATGGGCGAAAGCCTGATGCAGCGACGCCGCGTGAGCGAAGAAGTATTTCGGTATGTAAAGCTCTATCAGCAGGGAAGATAATGACGGTACCTGACTCAGAAGCACCGGCTAAATACGTGCCGGCAGCCGCGGTAATACGTATGGTGCAAGCGTTATCCGGATTTACTGGGTGTAAAGGGAGCGCAGGCGGTGCGGCAAGTCTGCTGTGAAAGCCCGGGGCTCAACCCCGGTACTGCACTGGAAACTGTCGTACTAGAGTGTCGGAGGGGTAAGCGGAATTCCTAGTGTAGCGGTGAAATGCGTAGATATTAGGAGGAACACCAGTGGCGAAGGCGGCTTACTGGACGATAACTGACGCTGAGGCTCGAAAGCGTGGGGAGCAAACAGGATTAGATACCCT
+
,CFF>@CEFGGGG9DFGGGCAFFFGEGFGD8FFGGGAFEFGG7FC+@+FCC@ECEG?=EEC,CC9E7B?<E99FG,9FF9EE<FEE,B+@AEEFFCFAE9FCFFBFAFGFE?FF8CFGFF8,>7=FCECGGGC<,@FGG7FBBC7CFGGG*3@CB,?@F:;C:EGGC<:BB8FFD7FCCFG:,:FFCC*8>EGF@4<*C>:CE88C1:5EECFF?#01<(,9CGGC>>?DGFEDF@,F:*B7@+FBAFF;9=D333,=8GGEF7EF9GGF<FBGGGGGG@B7GGGGGDEGEDDEC,89AFGGGGFFFADFC:,,@+DGF8GGFGFEFF,9FFB6EEGEGFF:7GF7DGGGGGGEFFF7EGFECGGGEGGFCDGFFF@GGCGGGDB7GGGFCFGGGGGCFFGGGFB,CCGDFCCCCC
@s101 255
TGGGGAATATTGCACAATGGGCGAAAGCCTGATGCAGCGACGCCGCGTGAACGAAGAAGGATTTCGGTATGTAAAGCTCTATCAGCAGGGAAGATAATGACGGTACCTGACTAAGAAGCACCGGCTAAATACGTGCCAGCAGCCGCGGTAATACGTATGGTGCAAGCGTTATCCGGATTTACTGGGTGTAAAGGGAGCGCAGGCGGTGCGGCAAGTCTGATGTGAAAGCCCGGGGCTCAACCCCTGTACTGCATTGGAAACGGTCGTACTAGAGGGTCGGAGGGGTAAGCGGAATTCCTAGTGTAGCGGTGAAATGCGTAGATAGTAGGAGGAACACCAGTGGCGAAGGCGGCTTACTGGACGATAACTGACGCTGAGGCTCGAAAGCGTGGGGAGCAAACAGGAGTAGATACCCT
+
CE<@E:FGGDFEDGGGGGGA8FGGFGGGGGGGF@EFGGGG+C@CCEF+CC,:EEGGCD=,<,?CD<>,AD8,@DF9F<FAF<EFFGF<=C<FGG,B5EEG<@=:CC,FGGGGGGGGGEGF8,>::+8FF9CFFBF+><7@F8B,:FEGGGGGGGCCA?<:C,8,32*=FE*,37<F@*=,??7:<F;G7..C91627:=CE=8:8C*?8ED8@#C9CC<;9F<0:;C7*:5FF8:>7CFECFF@,:,@>@,1,<CF,EC=@++7B<5<=A<A0@+4+7@?CFEEB+GCCE;C,,AFDFD?DFB+>F??FCC,:F=7FAGFDFDGCF6,?<?E=C<@FE,GEF@,EDEE@8C@;,,FGCFAF<6,DDFGFCCDGFGGGGGGGGGFGGGGGGGGFEGEFFA<FGFGF<GGGGGCCCCC
@s101 256
TGGGGAATATTGCACAATGGGGGAAACCCTGATGCAGCGACGCCGCGTGGAGGGAGAAGGTCTTCGGATTGTAAACTCCTGTTGTTGAGGAAGATAATGACGGTACTCAACAAGGAAGTGACGGCTAACTACGTGCCAGCAGCCGCGGTAAAACGTAGGTCACAAGCGTTGTCCGGAATTACTGGGTGTAAAGGGAGCGCAGGCGGGAAGACAAGTTGGAAGTGAAATCTATGGGCTCAACCCATAAACTGCTTTCAAAACTGTTTTTCTTGAGTAGTGCAGAGGTAGGCGGAATTCCCGGTGTAGCGGTGAAATGCGTAGGTATCGGGAGGAACACCAGTGGCGAAGGCGGCCTACTGGGCACCAACTGACGCTGAGGCTCGAAAGTGTGGGTAGCAAACAGGATTAGATACCCT
+
EFGGGGGGGGEGGGFGGGFGGGGGGGGFE,CFGFGFGGDFGECEEGGFEGGGGGGGGGGGGGACFCFFGGFGGGGGEFGCFFGGFFFGGG8FGFCFGGDEFGGGGGGGGGGGGGEFG?FFGGGGGGGGGGGGECGFGGGGGC<FFGGGGGGGGCGGGGGGGGGGGGFG@CG>G@@E<C@FG@FCFGCE2ACCF9.5@58>FEEEFCE8EEGGGGGGDFGFC@:CF@97EGC:CFG:8<CCGGGG9:FF7E>EGFGFGGGFGEEEGGFFCGGGFGFAG=FFFGFGGGGGGGGEF>EC+GEGFFEGFGGFFGFCGGGEGFFCGGGGGGGGFDGFCEFF@E8GGGGGGGEGGEFF9FGGGGFDF@EGGGGGGF@GFGGGGGGGGCGGFGGGGGGGGGGGGGGGGFGGGGGGGFFCCCCC
@s101 257
TGGGGAATATTGCACAATGGGCGCAAGCCTGATGCAGCAACGCCGCGTGAGGGATGACGGCCTTCGGGTTGTAAACCTCTTTTAGTAGGGAAGAAGCGATAGTGACGGTACCTGCAGAAAAAGCACCGGCTAACTACGTGCCAGCAGCCGCGGTAATACGTAGGGTGCAGGCGTTGTCCGGAATTATGGGGCGTAAAGAGCTCGTAGGCGGGTTGTCGCGTCTGCTGTGAAATCCCGAGGCTCAACCTCGGGCCTGCAGTGGGTACGGGCAGACTTGAGTGCGGTAGGGGAGATTGGAATGCCTGGTGTAGCGGTGGAATGCGCAGATATCAGGAGGAACACCGATGGCGAAGGCAGATCTCTGTGCCGTTACTGACGCTGAGGAGCGAAAGCATGGGGAGCGAACAGGATTAGATACCCT
+
DC<EGGGGGGF9FFGGGDD@8C:CEEGGGGGGEFG9?FECFFCEDE7@FGGGGG8?ACCFDC=FFGEFFGBFGEF<<8B,9AEDDFGAAFAFGG=8=CC,CFGGFGF+3DFG9<ED,ADFGFGFFGGG:FCFC,5@,@A3*8@@FD:@FEGCF**1,<BB,:F7:CE+:;F>C*<<<<?11<FFCCC#FFECGC<CFF:::@<A>CEEEGD5:8CD1</:A:C>,,<:2,<<4<<ECCFD<>7G=EFB>GF@;GGFFGFCGFE@8==D??,FE68,A*EEGEFF<E7FFE><,EDEE>8CGGGGGGFC>57CEGFEE:=FCC<AGGGF?FF<DGFFF@87GGGGDEFGGFFFGGFFCGEGGFF@7FGGGGGGGGEEGGGFGFEFGEGGF<FEFFCB,GGGG@FFFEAFFGGGGFGGCCCCC
@s101 258
TGGGGTATATTGCACAATGGAGGAAACTCTGATGCAGCGACGCCGCGTGAGTGAAGAAGTAATTCGTTATGTAAAGCTCTGTCAGCAGGGAAGATAGTGACGGTACCTGACTAAGAAGCTCCGGCTAAATACGTGCCAGCAGCCGCGGTAATACGTATGGAGCAAGCGTTATCCGGATTTACTGGGTGTAAAGGGAGTGTAGGTGGCCATACAAGGCAGAAGTGAAAGCCCGGGGCTCAACCCCGGGACTGCTTTTGAAACTGTAAGGCTTGAGTGCAGGAGGGGTGAGTGGAATTCCTAGTGTAGCGGTGAAATGCGTAGATATTAGGAGGAACACCAGTGGCGAAGGCGGCTCACTGGACTGTAACTGACACTGAGGCTCGAAAGCGTGGGGAGCAAACAGGATTAGATACCCT
+
ECFEEGGGEDF@FGGGGGGFG@EFGGGCGFCDFAFC<E:FGGFGEG7+8B:F9CFGGFGGGDCFGF=CCFEFGFCCFGGGEEFFGGGGG7FECFG9<EFGGGGGGGGAAFGGGGGGGFGFF,BCEFGGGGGGG9ECFGGGD8DGDGGGFGGGFFGGFG@FF8B?F0:@>FF=GG?EGDFF@;CF<FC@#,>BBFDCFCFA=CFFGGDCFGG<9>:#?;CEAC<FFGFGD=GGFGGFCFGFCFGCFCFGGFF89GDFF@FAGGGFFGGGDGGF7GGGGFEEDGGGGGE9FGGFEE,FGGGFGEC@5GGGGFGGGGGFCGGGGDGFGFGGFFGACFGGFEEEFDGGFF@CEGGDGGGGGFGEGGGGGGGGGGGGFGGGGGGGGGGGGGGGGGGGFFGGEEGGFDGGGGGGGFFCCCCC
@s101 259
TGGGGAATATTGCACAATGGGCGCAAGCCTGATGCAGCCATGCCGCGTGTATGAAGAAGGCCTTAGGGTTGTAAAGTACTTTCAGCGGGGAGGAAGGGAGTAAAGTTAATACCTTTGCTCATAGACGTTACCCGCAGAAGAAGCACCGGCTAACTCCGTGCCAGCAGCCGCGGTAATACGGAGGGTGCAAGCGTTAATCGGAATTACTGGGCGTAAAGCGCACGCAGGCGGTTTGTTAACTCAGATGTGAAATCCCCGGGCTCAACCTGGGAACTGCATCTGATACTGGCAAGGTTGAGTCTCGTAGAGGGGGGTAGAATTCCAGGTGTAGCGGTGAAATGCGTAGAGATCTGGAGGAATACCGGTGGCGAAGGCGGCCCCCTGGACGAAGACTGACGCTCAGGTGCGAAAGCGTGGGGAGCAAACAGGATTAGATACCCT
+
<EFFG,BF,CFEAFGGG9@@EC@FGGG@C@<E<FFCFDF<F@FC@C:CFC8<AFFG9C,C,CFFFGGGDGG,5CEFEAFGGGGFGGGEDC++++4ECFEE:FGGGGGGGGGGGFGCDGF,,>,CF@C+3@CF>+:@FFCFFF<CGDF@CGDGGCFCGGGGGG;:FC<F>FEE7*=*<BF<BF<CFF5:<::A8*11CEFG=EGGGFF97<CGDE@3*9+9>B.C=*5=*CDF:C?4CCGE=<,32,GGGF=+=DFC5FF84CDFFFFCGGFFFFGF7E<=@F,E5,CFB@DFD,GGD:C6CGFF9GGGGGCGGGGFE>9FFGGGGFGGGFGGGGGGGGGGGGGF8GEEFF@@@C5?<AGGGEEFEGDF7G@CFEGGF@DGGFDGCEGGGFEC6CGCDGEF6AF@FFCFDGGGGGGGFFCEE8GGGFGGGGGGGGGGCCCCC
@s101 260
TGGGGAATATTGCACAATGGAGGAAACTCTGATGCAGCGACGCCGCGCGAAGGATGAAGTATTTCGGTATGTAAACTTCTATCAGCAGGGAAGAAAATGACGGTACCTGACTAAGAAGCCCCGGCTAACTACGTGCCAGAAGCCGCGGTAATACGTAGGGGGCAAGCGTTATCCGGATTTACGGGGTGTAAAGGGAGCGTAGACGGCACGGCAAGCCAGAGTTGAAAGCCCGGGGCTCAACCCCGGGACTGCATTTGGAACTGCTGAGCTAGAGTGTCGGAGAGGCAAGTGGAATTCCTAGTGTAGCGGTGAAATGCGTAGATATTAGGAGGAACACCAGTGGCGAAGGCGGCTTGCTGGACGATGACTGACGTTGAGGCTCGAAAGCGTGGGGAGCAAACAGGATTAGATACCCT
+
FFFGGGGGFEFFGGGGGGFG@FGGFGGGGCGF<<FG?EGEFG:@@7@FGGGGGGFGFFFFFC?<EFCCDFGGGGGEGGGDGDFGGGGGGGGGGGFFFFEFGGG@FG9FGGGGGGGGGGGGGGGGGFEGGFGFG88DGFC,@A,DFGEDFGGGGGE?FFFGG7:4<:<ECC:*<FGGGGGGGF,?FF<F<:C99@E;CGE?E8?<E8CGGEG8GGG@>7@C,$9?FFGGGGGGC@ED7GEFDCGGFEGGF=59GFGFGG=9=F<4<BEFF?5<FGCGFEFGFGDGE9FFGFEE,,EE=BFCFFGGAF7GGGGFCE@CGGGEA,FFFGGGEAEFEFFC@:,CF@GGGGGGGGGGGGGGGGGGDGGGGEC:7D@FFGGGGFGDGGFGCFGCFGEGFFFGFFFDGGGGGGGFGGGCCCCC
@s101 261
TGAGGAATATTGGTCAATGGGCGGAAGCCTGAACCAGCCAAGTAGCGTGCAGGATGACGGCCCTATGGGTTGTAAACTGCTTTTATGCGGGGATAACGTGGGCCACGCGTGGTCTTTTGCAGGTACCGCACGAATAAGGACCGGCTAATTCCGTGCCAGAAGCCGCGGTAATACGGAAGGTCCGGGCGTTATCCGGATTTATTGGGTTTAAAGGGAGCGTAGGCCGGAGATTAAGCGTGTTGTGAAATGTAGAGGCTCAACCTCTGCACTGCAGCGCGAACTGGTCTTCGTGAGTATGCACAACGTGGGCGGAATTCGTGGTGTAGCGGTGAAATGCTTAGAGATCACGAAGAACTCCGATTGCGAAGGCAGCTCACGGGAGCGCAACTGACGCTGAAGCTCGAAAGTGCGGGTATCGAACAGGATTAGATACCCT
+
CFFGGGGGGGFFGGGFGFFFAFGGFGGGFGGFFGFFGGGGGGFGFGGGEGGG8EGGGF7FEGGDFGGGFFCFFGC,CFFGGGGGGGGGGGG>+@AF84BFE:FCFGEEGGGGGG9FFCFGFGGGGGE:FEGGGE7DGGFFF:FGG7C?FGGGF<FGGG7,,?8F:EGDFGE+<?=CC:C>:FGGGDCEECGGG?'C5E@EF6,=<8A8=F;EFCC*C>GCBCCFGEEDBCGB87C48:FGFFGGCCD>)CDFEFG@;CCGFFFC6GFF?GGCGEBF2D@,,GFFCFFB3,FA9FE9FD@:8,?GDGGFC,GGGFE87GCGGGECBFCDGGGFEEEF;E,?A,,CGGGGGGGF<EFF7DE7CEE7FE?GGFAF7F7FECGGEGGGGEFCEFCEE,CF,7GGGGGGGGGGGGGGGFGGGFEEGFGEFGGGFFE<CCCB
@s101 262
TGAGGAATATTGGTCAATGGACGCAAGTCTGAACCAGCCATGCAGCGGGCAGGGAGACGGCCCTATGAGTTGTAAACTGCTTTTGTACGAGGGTCAACTCACCTAAGTGTAGGTGACTGAAAGTCTCGTACGAATAAGGATCGGATAAATCCGTGCCAGCAGCCGCGGTAATACGGAGGATTCAAGCGTTCTCCGGATTTATTGGGTTGAAAGGGTGCGTAGGCGGTTTGATAAGTTAGAGGTGAAATTCCGGGGCGTAACTCCGGAACTGCCTCTAATACTGTTAGACGTGAGAGTAGTTGCTGTAGGCGGAATGTATGGTGTAGCGGTGAAATGCTTAGAGATCATACAGAACACCGATTGCGAAGGCAGCTTACCAAACTATATCTGACGTTGAGGCACGAAAGCGTGGGGAGCAAACAGTATTAGATACCCT
+
6CE,CFDFGFEFFFFEEFAF@@@:@FCCEF<CFFEFGG8E,6,,;CF+CEE:C76@,:BCF+@<CCEC,CFEG9E9FGF?CE9F,B,F7CF7@:,E<D<,5BEGF,E,<BCEEC,:ABFC9???,8,=F@+68A=@5EF<:,+++83=,<<D+@7F<C,+5<<<F7:<*>F,DFGEDE7*?,73B,:7CF*CFFEG5,8?F,CF<,FC+?<7F,1#4)=6=(C;>ECB;@#GA9:.F??,,FFFD5+++3+F@+==CFFB>+:CB<38:@+,5AFE,CEGFFC,99+:,,,A9B99,9,4,,A,F@+?CFE9=,@@94D,DFCB*>,AE9AE?<GE;9FDFE9E9@<9EF<EGF@F7FGGEFFA,@EE8AEE5FEGFC,<B,,D@<9EEF8GFAGGF8GFCEF@6,C:F;,,C9FCC,C;,<C,<GFCD@FCCCCC
@s101 263
TGAGGAATATTGGTCAATGGGCGCGAGCCTGAACCAGCCAAGTAGCGTGGAGGACGACGGCCCTACGGGTTGTAAACTCCTTTTATAAGGGGATAAAGTTGGCCATGTATGGCCATTTGCAGGTACCTTATGAATAAGCATCGGCTAATTCCGTGCCAGCAGCCGCGGTAATACGGAAGATGCGAGCGTTATCCGGATTTATTGGGTTTAAAGGGAGCGTAGGCGGGCAGTCAAGTCCGCGGTCAAATGGCGCGGCTCAACCGCGTTCCGCCGTTGAAACTGGCAGCCTTGAGTATGCACAGGGTACATGGAATTCGTGGTGTAGCGGTGAAATGCTTAGATATCACGAGGAACTCCGATCGCGCAGGCATTGTACCGGGGCATTACTGACGCTGAGGCTCGAAGGTGCGGGTATCGAACAGGATTAGATACCCT
+
FGGGGGFGGDFGGGGGGGGGCFEGGGGGGGGGGGGGGFGGGG9EFF:F:C:AGGGDEG7FGGGGFFGFEGG=CFFGGGGGGGCFFGGFGGGCFEGFFFFGGGCGFCGGDFGGGGGGDFGGD<AFGAFGGGGGGGGGGGGGCFCCCGGGGGGFG<DFFGFGDCFGGD*CFGGGGFGGGGGGCDGGE<E5=<E>FCFGCCEGFG#GF@CCG8?CF8G=EEDGFC:9EED+:EC:F9>:7#<CC49CEG9F<075/?CDE=>7GGDEGFCGGEEF<,FF;9CEAFED@EB?>,A+F@9GGGGFGGFFE<,,FBACFEBGGGGFFEGBGEFCGGGFAFFEGGGF;FEFGFEF9F9,EEEEGF>+GFDGGFFGFFFFDGF@GGGGGGGGGGGGGGGGGGGGGGGGGGGGCGGGGGGGGGGGGFEDDGGGFF9GGGC@CCC
@s101 264
TGAGGAATATTGGTCAATGGACGAGAGTCTGAACCAGCCAAGTAGCGTGAAGGATGACTGCACTATGGGTTGTAAACTTCTTTTATATGGGAATCAAGTTTTCCCAGTGTGGAATTTTGTATGTACCATATGAATAAGGATCGGCTAACTCCGTGCCAGCAGCCGCGGTAATACGGAGGATCCGAGCGTTATCCGGATTTATTGGGTTTAAAAGGAGCGTAGGTGGACAGTTAAGTCAGTTGTGAAATTTTGCGGCTCAACCGTAAAATGGCAGTTGATACTGGCTGTCTGGAGGACAGGAGAGGTGGGCGTAATTCGTGGTGTAGCGGTGAAATGCTTAGATATCACGAAGAACTCCGATTGCGAAGGCAGCTCACGGGAGCGCAACTGACGCTGAAGCTCGAAAGTGCGGGTATCGAACAGGATTAGATACCCT
+
GGGCEEFFGGF,CCFGGFC<FGGGCFGFF9ECFEFFF8<<EE;CC<@6C@FGFG@FF<<@<6C,C,,EF9B66@EFFGGFGGGGGGGGC<EE,,,9CFFEFGAF,,CB?<<,<,,=FCAF<,CF<F,EAFFGGGG;CEE,B<=+==:<A,ED@+B+BB,+,,:BFGEGGCFGB,@FDE<<DCFC7:EEG>FGF?@C4*8@AEFBAC=CGGGB,@CC7)?10$C><F<#<8?:F:7BF252??:;74C/@38@@>C6E@GF@8F?C=,DF,FGF,BAF62,8FBB,CFC@,<<?,=C8<A,C,67=C+8+FC44,>78A:,?<=8*@:?,<E,?9F?FF@8?,A,,,8GF59EF?7GEFFCFF,4GGFE8FDCGFEEEFGGGGGGGGGEEBFEGGF9EDFFCCC,<:GGGGFEDGGGFCAFACEGGGGGGDE,CC@C
@s101 265
TGAGGAATATTGGTCAATGGACGAGAGTCTGAACCAGCCAAGTAGCGTGCAGGATGACGGCCCTATGGGTTGTAAACTGCCTTTATAAGGGAATAAAGTGAGTCTCGTGAGACTTTTTGCATGTACCTTATGAATAAGGACCGGCTAATTCCGTGCCAGCAGCCGCGGTAATACGGAAGGTCCGGGCGTTATCCGGATTTATTGGGTTTAAAGGGAGCGTAGGCCGGAGATTAAGCGTGTTGTGAAATGTAGACGCTCAACGTCTGCACTGCAGCGCGAACTGGTTTCCCTGAGTACGCACAAAGGGGGCGGAATTCGTGGTGTAGCGGTGAAATGCTTAGATATCACGAAGAACTCCGGTTGCGAAGGCAGCTCACTGGAGCGCAACTGACGCTGAAGCTCGAAAGTGCGGGTATCGAACAGGATTAGATACCCT
+
EEFFGFGGGGFGGFGGGGGFEFGGDCCGG,FFGGGFFGGGFF,CCEFGCGGGGGGC=FFGG:FCCEEEGG>CFGGFGFGGGGFFGGGGGGGGGGGGGGGGGGGGGFGGGGGGGGGGGDGDGGDEFEGFA,,CEFGGGGGGFD:CDEEGGFFCFGGGGGGFFGGFCC7F@>F98>DCEDFF,>@FGEC:**<;BCBCE5:FGE0GDG:2<FC,@>5GD;<47:?CGGGFCC><=@?<GFG@GFFFFCE?ECFCCFE,CDCC5D=CFF,@8@C3?FC:@#A=D8DGGFDB,@AF?GGFCD<GFA:F8+@GEEFCFGGGGFD8GFCE5GGFCFFFFCB@E,GGGGFF8D8@E<EFFB7GGFFFFCB,EFGGGFGGGF9F@,C7GGGGGA<EFCFEGGGGFCGDGGGGFGDGGFGGGGGGGGGEEAFFFFGEGFFACCCC
@s101 266
TGAGGAATATTGGTCAATGGGCGAGAGCCTGAACCAGCCAAGTAGCGTGAAGGATGACGGCCCTACGGGTTGTAAACTTCTTTTGTGCGGGAATAAAGGAACCTACGTGTAGGTTTTTGCATGTACCGTAACGAATAAGCATCGGCTAACTCCGTGCCAGCAGCCGCGGTAATACGGAGGATGCGCGCGGTATCCGGATTTATGGGGTTTAAAGGGAGCGTAGACGGGTTTTTAAGTCAGCTGTGAAAGTTTGGGGCTCAACCTTAAAATTGCAGTTGAAACTGGAGACCTTGAGTACGGTTGAGGCAGGCGGAATTCGTGGTGTAGCGGTGAAATGCTTAGATATCACGAAGAACCCCGATTGCGAAGGCAGCCTGCTAAGCCGCCACTGACGTTGAGGCTCGAAAGTGCGGGTATCAAACAGGATTAGATACCCT
+
<<CEFFGGFGDEGGGGFF<F@FCFCF@FGGGGGFGGFCFGGGGGGGECEEFEEGF=BEBFECCF@EFFCFEG=D@FACGD,,,<?FEFE7F7CFEFFCAFGGGCGG@FGD8E<,?<F7>9FG<<F?<FDCFG=F7D<<FFF,,8>@C+@,><FE<C<<AGGGG8DG77C@-=<@,3.,<4*@:AC#$1<,3418?<EEF?9DE&FEFC<;=<<FGDDGFFABCCGGGG4CFCF;>EBCCEB;F<FCA7GGGEE8GFC?GCFCEGFC,@9F:GGGFFCDC9@=<CFFGFF8GFD:7DCEFF>8DAFB7CEC@B;DE+GEFFFFFB@0++GEGGFCFFGFFGCGFFA,C8GGGFGEGGGGGGGGGEFDFEFF<FGECGGFEC@DGGFEC<FECDEGGGGGGGGFCGGFGGGEDGFGGFEGGFFA9FFGGGGGGGCCCCC
@s101 267
TGAGGAATATTGGTCAATGGGAGAGAGCCTGAACCAGCCAAGTAGCGTGCAGGACGACGGCCCTATGGGTTGTAAACTGCTTTTATATGGGGATAAAGTGAGCTACGTGTAGTTTATTGCAGGTACCATATGAATAAGGACCGGCTAATTCCGTGCCAGCCGCCGCGGTAATACGGAAGGTCCGGGCGTTATCCGGATTTATTGGGTTTAAAGGGAGCGTAGGCCGGAGATTAAGCGTGTTGTGAAAGGTAGACGCTCAACGTCTGCACTGCAGCGCGAACTGGTTTCCTTGAGTACGCACAAAGTGGGCGGAATTCGTGGTGTAGCGGTGAAATGCTTAGATATCACGAAGAACTCCGATTGCGAAGGCAGCTCACTGGAGCGCAACTGACGCTGAAGCTCGAAAGTGCGGGTATCGAACAGGATTAGATACCCT
+
FCF@GCFEGCEFGGGGG9@@F,CFGGGGFGFGCFDGFE4<@F<C9C:8:,CFFGDEFFGEGEGFGC6CC8:FBFF9FGGGG,FFGC9EF5ECFEGGFGAEFGGGCG@=FF8<EFF<EFC,B?8FF9F,E,EFF<ED:DF,DB+:FCF33<FDB=+:>C,3+@>>*@F7FGGEC9F1C<CFGGGGEC:<CFGCGGGGGEFF$>C<?2:C>CCCG77F><<51=CF.DFDGCF9F@:@>0?GGGG=><,52CCFC+8?CF@<FCC@8=C?C79DEGDDFAA9GGGFDFE@EAA?5CC:EGGGFF9GEEEGEFEGFE>EECF8GGGGEF@FGGFCF<GF9?GGFEF<GGEFFGF6:,CCDGGDGGGGCE<CFGFGFGGGGFGGGGGGGGFGGFFGFCEGFGF@FCGFGGGEGGGFGGFGGGGFFGGFGCGGF8GCCCCC
@s101 268
TGAGGAATATTGGTCAATGGGCGGAAGCCTGAACCAGCCAAGTAGCGTGAAGGATGACTGCCCTATGGGTTGTAAACTTCTTTTATAGGGGAATAAAATGAGCCACGTGTGGCTTTTTGTATGTACCCTATGAATAAGGATCGGCTAACTCCGTGCCAGCAGCCGCGGTAATACGGAGGATCCGAGCGTTATCCGGATTTATTGGGTTTAAAGGGAGCGTAGGTGGACATGTAAGTCAGTTGTGAAAGTTTGCGGCTCAACCGTAAAATTGCAGTTGATACTGTGTGTCTTGAGGACAGTAGAGGTGGGCGGAATTCGTGGTGTAGCGGTGAAATGCTTAGATATCACGAAGAACTCCGATTGCGAAGGCAGCTCACTGGACTGTTACTGACACTGAGGCTCGAAAGTGTGGGCATCAAACAGGATTAGATACCCT
+
CCFGFFEFGG9A9FEDEFF<AFFGGGGGGFFGGGGGGGGFGGGEFFGGGGGGGGFGADEFFF8FGGGGGGGGGDFFGGCE??FGGGGGGGGGCCFFGFFG<<EEGGG<=FE=D8FC9<FDFFGGGDGFFGGGGGADFGCFF<B:+FFGGGGGGCDFGGGGGGCDGD:FGGG,@;=7>7CFGGC;@GDECEEFFFFGGGDG?ECFF7?<FGGFGD%<FF5AC@?F=2?C;>@9@>F8CFFFFC>C?E7FGGGFCED@=EGGGGFDGFCF9E2GFF=<FEEA?GGGGE<<=CF<35,CFCFCFFEC:=BFGE@,CEEGGGGFFGGGFC?EFFGFF9AFFGF9FEEAFF<FFAFE@FCB77GE@C@EF9CGFCGGGFEFFFCGGGGFE9FGGGFC,EGFEGGGCDGFDFFEFC;,6,CGFE<EGFGGF@<GGGFA@CCC
@s101 269
TGGGGAATATTGGGCAATGGGGGAAACCCTGACCCAGCAACGCCGCGTGAAGGAAGAAGGCTTTCGGGTTGTAAACTTCTTTTACCAGGGACGACGAAAGTGACGGTACCTGGAGAAAAAGCCACGGCTAACTACGTGCACGCAGCCGCGGTAATACGTAGGTGGCAAGCGTTGTCCGGATTTACTGGGTGTAAAGGGCGTGTAGGCGGAGATGCAAGTCAGATGTGAAATCCTCGGGCTTAACCCGGGAACTGCATTTGAAACTGTATCCCTTGAGTATCGGAGAGGCAGGCTGAATTCCTAGGGTAGCGGTGAAATGCGTAGATATTAGGAGGAACACCAGTGGGGAAGGCGGCCTGCTGGACGACAACTGACGCTGAGGCGCGAAAGCGTGGGGAGCAAACAGGATTAGATACCCT
+
FCEFFGGGGGGEFGFGDCFGGGGGGGGGFGGGGGGGGGGGGGGFFGGGEG,FCFGGGFFGFEF8EFGGFGGGGG9EGGGGGEFFFGGFEFFGGG+8CECFGGFGGGGFDGFGG?FFGGGFFCFFE@GGGGGGFGGG<:D*,@CGFGFGGGGG*<BCGFCEFCG?4B=CEGGG:*:FCFEF7*?FGGDGGCEEG=EC7C+??E>@F??EG88;DG8C>=FD>@C@F:F<CCFC5:CFC@8CFG#<EGGGGGGFDFDCFEFFFGCCGFEFFC#@359?7FB+CCFCECFFCGGFC,@48@,E,EEFAEEDDFFFEE9DFFF7E,GGFGE?@GDGGFFDGFF,B6F8EB,=@:EF:@@A@8C,GGFFEDGGGGF:C7CFGFGGGGGEFFCB,GEGEEGFFGGFEEEECFECGGGGGF<CCCC
@s101 270
TGAGGAATATTGGTCAATGGGCGAGAGCCTGAACCAGCCAAGTAGCGTGCAGGATGACGGCCCTATGGGTTGTAAACTGCTTTTATAAGGGAATAAAGTGAGTCTCGTGAGACTTTTTGCATGTACCTTATGAATAAGGACCGGCTAATTCCGTGCCAGCAGCCGCGGTAATACGGAAGGTCCGGGCGTTATCCGGATTTATGGGGTTTAAAGGGAGCGTAGGCCGGAGATTAAGCGTGTTGTGAGATGTAGACGCTCAACGTCTGCACTGCAGCGCGAACGGGTTTCCTTGAGTACGCACAAAGTGGGCGGAATTCGTGGCGTAGCGGTGAAATGCTGAGATATCACGAAGAACTCCGATTGCGAAGGCAGCTCACTGGAGCGCAACTGACGCTTAAGCTCGAAAGTGCGGGTATCGAACAGGATTAGATACCCT
+
CGGGFFFGGGGGGGFGGGG@FGD:@EGGGGGGGGEGGGGF<E<FFFFFGGGFGGGGGGFCFFGFFG9AFDF@:E?FFFCFEFFFE<FFA=,?<FDFFGDFG@FFF<D=AFGGGGGAEFBFE9FGFAFGGGD<BFFDFC,CE+:@F7B=<FGCC=FCFA8+=DFGEDFEECCCF9:>>>7F5G,>>EGCF<ECEG<74;=:*E#C?<FB3GD9FC&<GDFF0?=?<>FCC5;EFGD>GGFFD@C65#<&.DCGG=FG;C>8CBC;;9FF.<B6:@FCCDD@=7GGGFFD38EF?@+FEE8CEEFEB+FBE>==@,EECEDGGEECAEEC<DF?A,CFEB,DF9A,CGFGFFCFEF7F:FFGCGGGGFFFFGGGGFFC8E:C@CBE9DE7F@@FECF,EGGFFF,FEGFF@GGFGFFGGAFGGFGFF<FDGGFC9@CC
@s101 271
TGGGGAATATTGCACAATGGGCGAAAGCCTGATGCAGCGACGCCGCGTGAGTGAAGAAGTATTTCGGTATGTAAAGCTCTATCAGCAGGGAAGAAAATGACGGTACCTGACTAAGAAGCCCCGGCTAACTACGTGCCAGCAGCCGCGGGAATACGTAGGGGGCAAGCGTTATCCGGATTTACTGGGTGTAAAGGGAGCGCAGACGGCACTGCAAGTCTGAAGTGAAAGCCCGGGGCTCAACCCCGGGACTGCTTTGGAAACTGCAGGGCTAGAGTGCTGGAGAGGCAAGCGGAATTCCTAGTGTAGCGGTGAAATGCGTAGATATTAGGAAGAACACCAGTGGCGAAGGCGGCTTGCTGGACAGTGACTGACGTTCAGGCTCGAAAGCGTGGGGAGCAAACAGGATTAGATACCCT
+
EEFG7FGFGFEEGFCCFGCGGGGGGGDGG8FGGFGGAF77F@CFEFE@CCEGFGFEFFGGG9FFGFFBGGGGGF5<?FFFFAFEGGGGGGGEEDGGGGGGGGGGGGGGGGGGGGGGGGG<FFC==FGG?FGDCGFFGGGGGGG?<FFE'C?G>GD>DFCEDD6:FCFFC@EGFG=C:<CFGF>GFEFC=FGGDGDFGGGGEECGF?EGC8<;FGFCFFCCFF:GDFEGEDEGGGGGGGGGGEGGFFEGGGGGGGGGEF99AFFEGF<ECFFA/@GGGGGFCGGGFEFCDGFEFGEE@:E9GFC>EGGGGGFACDGGGF9@GFFGGGGGGGFFFFGGFCCGGGGGFGCGF7GGGGGGGGFFGGGGGGGGGFFFGFGGGGGGDGFCCEGGGGGFFFFGGFGFFFEFGGFGGFFBCCCC
@s101 272
TGAGGAATATTGGTCAATGGACGCAAGTCTGAACCAGCCATGCCGCGTGCAGGAAGACGGCTCTATGAGTTGTAAACTGCTTTTGTACGAGGGTAAACTCACCTACGTGTAGGTGACTGAAAGTATCGTACGAATAAGGATCGGCTAACTCCGTGCCAGCAGCCGCGGTAATACGGAAGGTCCAGGCGTTATCCGGATTTATGGGGTTTAAAGGGAGCGTAGGCCGCCCCTTAAGCGTGTTGGGAAATGCCGCGGCTCAACCGTGGCACTGAAGCGCGAACTGGGGGGCTTGAGTGCACGCAACGCAGGCGGAATTCGTGGTGTAGCGGTGAAATGCTTAGAGATCATACAGAACACCGATTGCGAAGGCAGCTTACCAAACTATATCTGACGTTGAGGCACGAAAGCGTGGGGGGCAAGCAGGATTAGATACCCT
+
CFC<CFEGGGCCF9CCCFF8EFECC7@EC,CF9E<FGGGFGGGGGGEGEDFGFGGGGGDCFFEGG,CEEFC9B,@C<FGGGGGGFEFFGEEGGCEBECAFGGC@FDEAAFFFGFGGGE9=?FCF,F9FEGFGGG8EF9:9DFG7CFGCF,==C>BFGGFGG,:,@>:FFGGG;F7FGGEE=FFEGEGDF57EF9<C;@<5FG#CFF<FGCFFGGGC8:F<>EEF6:C<EC?A87G>GGGGGC,19597C9B>==C84CFFFC:9GGGFGA>##:F>;GEFCGGGGGGF9F?F?F>8+7GF7B=@CGGGGFE=@9@GGGGF<GEEFGGEDFGFFGGFFFEFE;FFGFGGGFEEEBCGDGFDGGGFFC9GF<FGGGGFEGGGEGEGGGGGEGFGGGFGGGCCF@EEC@GDGGGDFFGFDFEGFCGGGGGGGGGCCCCC
@s101 273
TGAGGAATATTGGTCGATGGACGCAAGTCTGAACCAGCCATGCCGCGTGCAGGAAGACGGCTCTATGAGTTGTAAACTGCTTTTGTACGAGGGTAAACTCACCTACGTGTAGGTGACTGAAAGTATCGTACGAATAAGGATCGGCTAACTCCGTGCCAGCAGCCGCGGTAATACGGAGGATTCAAGCGTTATCCGGATTTATTGGGTTTAAAGGGTGCGTAGGCGGTTTGATAAGTTAGAGGTGAAATCCCGGGGCTTAACTCCGGAACTGCCTCTAATACTGTTAGACTAGAGAGTAGTTGCGGTAGGCGGAATGTATGGTGTAGCGGTGAAATGCTTAGAGATCATACAGAACACCGATTGCGAAGGCAGCTTACCAAACTATATCTGACGTTGAGGCACGAAAGCGTGGGGAGCAAACAGGATTAGATACCCT
+
FFGGGFE<FFE<EDCGGD9:EF@FE@FFGDFFGFFF@F=FCFGGFG@@@E@FEFGGEFEGG7FDFGF<FG9CEAEFFFGGGFGGGGGGGGCGGGFGGGGGCFGGGGGGGFCAA,?FFGE,BEFGGEA?EFGEGCDFGGCC,3>EEFCGGFGGGGGGFGGG7FC>CEGG755?FFF>F<FFF2:CAF?FF@1BBFBFCGFF;B3EGGFCCGC28*<9FA590*GGDE?9A@33EFGAFCFBGGGCFFEGCC8FFGGGG@#B37GGGFDF><FFF<3FGG=C>FCCGGFF8F9GFGFGGGGGGGCCGGEGGGEAE;9GGGGGGFEEEGGFGGFGGGGFFFE9GGGGGGFCGGGGGGDFEGGGGGGGGGFGGFGG@GGGGFEAGGGGGGGDEGGGGEFFEGECGGGFCCEGGGGGGGFGGECCFFFGGGGGGGGCCCCC
@s101 274
TGAGGAATATTGGTCAATGGGCGGAAGCCTGAACCAGCCAAGTAGCGTGAGGGATGACTGCCCTACGGGTTGTAAACCTCTTTTGTTTGGGAATAAAGTGCGGGACGCGTCCCGCATTGCATGTACCATTTGAATAAGGACCGGCTACTTCCGTGCCAGAAGCCGCGGTAATACGGAAGGTCCGGGCGTTATCCTGATTTATTGGGTTTAAAGGGAGCGCAGGCCGTGGGTTAAGCGTGTCGTGAAATTCCGTCGCCCAACGGCGGACGTGCGGCGCGAACTGGTCCACTTGAGTACGCGGGACGTTGGCGGAATTCGTGGTGTAGCGGTGAAATGCTTAGATAGCACGAAGAACTCCGATTGCGAAGGCAGCTGACGGTAGCGCAACTGACGCTGAGGCTCGAAAGTGCGGGTATCGAACAGGATTAGATACCCT
+
FGGGGGGGGGGFGGGGGGEBCFFGGGGGGGGGGGFGGGFFGGEGGGGEGGGGCFGGFG?FFGGGEF7CFGEBCA,CFECFF9<FGGEFFGGGFGFGG,CEGGGDEGGCFG7CFFFEFGGGGGGGGFGGGGGFBGDGFGGFFFEGGDG,FGGFECCEFGG,>:FGGGCCF::?>FFGGGGD7F:F<FGE>**2<,.:58EGF.#GFF</CF9C-<EF:):54EGGCC5CF@<;@C?5>CECCCCGGCFGFDFG87CCEFE4ECF<:B><?*CEFBFC@@;EGCGGFDC,GEFGFF83BEFC@D=EFGFF7FE;4,GEECFFEC=BBGEFCFCFFBA9EEAFE=FF7GGGGEF?<?>,B,GGF@EFFE<C6FEGE@CFEFEDEGGGGDGGGGEEGGGGFFCGFCFGEDGGGGGFFF9GCF9B<CGGFGFEC@CCCCCC
@s101 275
TGAGGAATATTGGTCAATGGACGCAAGTCTGGAACAGCCATGCCGCGTGCAGGAAGACAGCTCTATGAGTTGTAAACTGCTTTTGTACGAGGGTAAACTCACCTACGTGTAGGTGACTGAAAGTATCGTACGAATAAGGATCGGCTAACTCCGTGCCAGCAGCCGCGGTAATACGGAAGATTAAAGCGTTATCCGGATTTATTGGGTTTAAAGGGTGCGTAGGCGGTTTGATAAGTTAGAGGTGAAATCCCGGGGCTTAACTCCGGAACTGCCTCTAATACTGTTAGACTAGAGAGTAGTTGCGGTAGGCGGAATGTATGGTGTAGCGGTGAAATGCTTGGAGATCATACAGAACACCGATTGCGAAGGCAGCTTACCAAACTATATCTGACGTTGAGGCACGAAAGCGTGGGGAGCAAACAGGATTAGATACCCT
+
AFF@E@,CE<ECFFCFGFC<EFCEDFFGEC<FE,;FFBDC@FFF:C:6CFGGGGGGEF,CFF@9EF9FGGGG9FFFGAFEE<AE?FG,F7FGGCFFGFB?FG,:FCGGGECCEEFFC<F@?FAE<@CFFFF7@FDGGGGF,37C++3D,,BD+33BFG@<F=,DECFE:*@CFCDGD*>BCF>9F,>*88FFFFG@EGFA3<CC<CC>FFF?29@2C@DD<;=9DF7=/-<C9FF;1@:9CGFB9<@DGGGGGGD;DCDC@7GGFFCFBB7GGGGGFGGGGF9FBEFFFF<A+GGGGGGGGGGFE8GGDGFE;DGFECA=FFC@0:@DGGGGGEGFFEGGGGFF9GE9GFGE@GEECGGGEGF7GGCGGFEFCGF@7FGFGGGFGFE7CDC7FFCD<FFDC:FFCFGGGGECGFFE,FFEGGGGGGGGGGGCCCCC
@s101 276
TGGGGGATATTGCACAATGGGGGAAACCCTGATGCAGCGACGCCGCGTGGAGGAAGAAGGTCTTCGGATTGTAAACTCCTGTTGTTGGGGAAGATAATGACGGTACCCAACAAGGAAGTGACGGCTAACTACGTGCCAGCAGCCGCGGTAAAACGTAGGTCACAAGCGTTGTCCGGAATTACTGGGTGTAAAGGGAGCGCAGGCGGGAAGGCAAGTTGGAAGTGAAATCCATGGGCGCAACCCATGAACTGCTTTCAAAACTGTTTTTCTTGAGTAGTGCAGAGGTAGGCGGAATTCCCGGTGTAGCGGTGGAATGCGGAGATATCGGGAGGAACACCAGTGGCGAAGGCGGCCTACTGGGCACCAACTGACGCTGAGGCTCGAAAGTGTGGGTAGCAAACAGGATTAGATACCCT
+
AFGEGGGGGGGGGGGGGFFFGGGGGGGEFFGGGGGGGGDGGDGGGGGECEFFGGGGGGGGGG99FB=BFGGFGGGGGGF9EFFGGGGGDGDEGGGCFFEGGGFGGEGGGGGGGGGGGCFEGGEGGGGGFCFGDFFGGGGGGG>GCGEEGGG;FG:BFFCF=GGGF@@<<2<CEBFDEF:CCEFGGFCE*<7BCCGGDEEF5EEEGGG=:?#AFE8FGBGDBFGG>CFFFFG@<CF?#GGFGFGFEFF@2:?CF<F:C@CF@8FAGCD2DA1GFG?FGCGFGGGGGGGEE89GEDCCGECFFE@+AEFFFGGGDFGF7B,DGGEC,GGGFEGFEEECFGFGGDGGF@BFDGGGGGGF<EEDGGGFGGFGGEGGGFGGGGGGGGFFFFGGGGGGGGGGDFFFCFAGGFGEFCGCCCCC
@s101 277
TGAGGAATATTGGTCAATGGGCGGAAGCCTGAACCAGCCAAGTAGCGTGAGGGATGACTGCCCTACGGGTTGTAAACCTCTTTTGTTTGGGAATAAAGTGCGGGACGCGTCCCGCATTGCATGTACCATTTGAATAAGGACCGGCTAATTCCGTGCCAGCAGCCGCGGTAATACGGACGGTCCGGGCGTTATCCGGATTTATTGGGTTGAAAGGGAGCGCAGGCCGTGGGTTAAGCGTGTCGTGAAATTCCGTCGCCCAACGGCGGACGTGCGGCGCGAACTGGTCCACTTGAGTACGCGGGACGTTGGCGGAATTCGTGGTGTAGCGGTGAAATGCTTAGATATCACGAAGAACTCCGATTGCGAAGGCAGCTGACGGTAGCGCAACTGACGCTGAGGCTCGAAAGTGCGGGTATCGAACAGGATTAGATACCCT
+
@F,EF6EGGGG9FFACFFFFGGGDEGCCF8FEEGGGGGGFGGFGFGG:FF,E@,,8?<<EFFGGEGGGGGGCCGGFGGFF<:BFBFCF,CFFG?FGF<F<EFCCFEEGCFE7CFGFEEGGGFG,@FFFEF9F,EAFAFG>FFGGD<CCFCFGGGG*CFGG7CCEEEGFGFGGFG>EE*<FB<C7<5*CCCE*<<;:CGGG<+,EE?3:#85B<>3C8BGC:?C129:DEC<*A5E>E=E8AGFFCEF3GCC<<B=:8=/88BFG>E5F@8*<:C<C4@CC@C>=FFC,GFGF?C>8+DGF=A+@FCEEC=4E=,C+@FCF8FC=BGFFFEE9FGFGFGGGGGFEFFCGGFEA=EEDFGFEGECGFECFFEFFGFF9FDGGGEDGF9EEDF;GGGGGFGGFC,GGFEGGFCGGGGFGGGFEFFFFFFFGGFAB9CCB
@s101 278
TGGGGAATATTGCACAATGGGCGAAAGCCTGATGCAGCGGCGCCGCGTGAGCGAAGAAGTATTTCGGTATGTAAAGCTCTATCAGCAGGGAGGATAATGACGGTACCTGACTAAGAAGCACCGGCTAAATACGTGCCAGCAGCCGCGGTAATACGTATGGTGCAAGCGTTATCCGGATTTACTGGGTGTAAAGGGAGCGCAGGCGGTGTGGCAAGTCTGATGTGAAAGCCCGGGGCTCAACCCCGGTACGGCATTGGAAACTGTCGTACTAGAGTGTCGGAGGGGGAAGCGGAATGCCTAGTGTAGCGGTGAAATGCGTAGATATTGGGAGGAACACCAGTGGCGAAGGCGGCTTACTGGACGATAACTGACGCTGAGGCTCGAAAGCGTGGGGAGCAAACAGGATTAGATACCCT
+
6CEFGC@FGGGGGGGGGGG8@FCCFGCEFGGCF9F9FG+48CCCF+F6>,,CFFEFEFGGE9CE@F=:ADFGAFE,F<EGFGEFGDBEGGFGGGGFFFG<9C+CFEGFDF8AFGGGGGGG8DF7<FCC,@FC@FGCFG@7<@FFGGGGCFFFGGGFCFG,,,?8?BF7C<FF:C<:F7:<FA,EE<=FCC>?ECF:;CCCECECGGFFCC8>@FF62E=3=F@,,40>C7EF>CEB11F@@EGCEE;CE1==9FFC;EFF.GGGGGFFDCDGFFCF><ECCEE<B+4:E>;4,,E8FDE<GGEEBGEE?@EB@7FFFFECF;FFCE,EFC?9CFCCF8FFB7@,=@7GFB@GDFFC,CBCGGGGGFFGGFFDGFCDFCEGGEGCCCEEFDGGFF@9@FFEAFBF@F9FC,-,@CCC
@s101 279
TGAGGAATATTGGTCAATGGACGAGAGTCTGAACCAGCCAAGTAGCGTGAAGGATGACTGCCCTATGGGTTGTAAACTTCTTTTATATGGGAATAAAGTTTTCCACGTGTGGAATTTTGTATGTACCATATGAATAAGGATCGGCTAACTCCGTGCCAGCAGCCGCGGTAATACGGAGGATCCGAGCGTTATCCGGATTTATTGGGTTTAAAGGGAGCGTAGGTGGACAGTTAAGTCAGTTGTGAAAGTTTGCGGCTCAACCGTAAAATTGCAGTTGATACTGGCGACCTTGAGTGCAACAGAGGTAGGCGGAATTCGTGGTGTAGCGGTGAAATGCTTAGATATCACGAAGAACTCCGATTGCGAAGGCAGCTGACGGTAGCGCAACTGACGCTGAGGCTCGAAAGTGCGGGTATCGAACAGGATTAGATACCCT
+
CGG9E@EGGGGGFGGGGGDFFGGGGGGGFA9FFGEGFFGDGGCGFGECGGGGGF@EFC<FGFGFGGGGGGGCGFGGCGGGGFGGEGF<FGGFCFGEEFGGGGGGGFGGFGGGGCGGDGFFFGGGGGFFGGGGGGGGGGF@=BFGGGGGGGGGGFGGFG,BFCGGCEB7><FFGGGDDEEEGGGFGCE7>7CCFG@>=C?F?,@FF0G>=GFG@FEC7BE38=F@FEG<CC<:D?F?FGFF?CGCGDCFFCFFDEC38:F>@,9FFFFB1GFFDDFDCDE=6@GCC<CDFD@F5GD?8,F=9?:FE7:GCD@=+>>+CD@CFCE7DEFEFGGF9CGGEF9FFCEFGFFF<,GGFFF:CGGEGGGGGGCFDFFGFFGDCGGGGFEGGGGGGFFGGGGFCGGGGGGFECGGGGGGGGGGGGGFFFGFGGGFGGGCCCCC
@s101 280
TGAGGAATATTGGTCAATGGGCGAGAGCCTGAACCAGCCAAGTAGCGTGCAGGATGACGGCCCTATGGGTTGTAAACTGCTTTTATAAAGGAATAAAGTGACGCTCGTGAGCGTTTTTGCATGTACCTTATGAATAAGGACCGGCTAATTCCGTGCCAGCAGCCGCGGTAATACGGAAGGTCCGGGCGTTATCCGGATTTATTGGGTTTAAAGGGAGCGTAGGCCGGAGATTAAGCGTGTTGTGAAATGTAGTTGCTCAACATCTGCACTGCAGCGCGAACTGGTTTCCGTGAGTACGCACAAAGTGGGCGGAATTCGTGGTGTAGCGGTGAAATGCTTAGATATCACGAAGAACTCCGATTGCGAAGGCAGCTCACTGGAGCGCAACTGACGCTGAAGCTCGAAAGTGCGGGTATCGAACAGGATTAGATACCCT
+
@<EDFGGDGGGF9FEGFGF8<DGGDFGFGFCFDFFGGGGEFF<CCEF::FCC<7C?EECFE@FEEEFGGCC@FGEFFGGFA5CFGFGF,<CCFFGGGGGGGGCFECCF89C,:+CC7D>FFGGGG,AA<B9FA,@EFFFCFCF@FGGGGFFGGECE>DA7/3,E@@@EGGGGGFCFEGCCF:C::FGCCC7*7>4E<FCF9F<FFGFDGCEGFGG>@2F93;<50CE7F;?+>CC<CD98GF=E:@@D?<2FA@C<4FF@@,C;3>,8,4++GF:C=@,DGGGGGF:B=8F?*B8+EEED9E9FGEGGGGGGFFE7EF@FEFCG?FCAFFC,<GGGGEFDFFFF8GGFDCFGFFCFB6FCGGGGGFCEECFGGGGFEF@@GGGGFFECEEFGGGFF8EFFC7GFGFEGGEFEGFGGGGFFGFFGDCGGGGGCCC<C
@s101 281
TGGGGAATATTGCACAATGGGGGAAACCCTGATGCAGCGAAGCCGCGTGAATGAAGAAGTATTTCGGGATGTAAAGCTCTATCAGCAGGGAAGAAAATGACGGTACCTGACTAAGAAGAACCGGCTCACTAAGTGAACGAAGCCGAGGTAATACGCAGGGGGCAAGCGTTATCCGGATTTACTGGGTGTACAGGGAGCGTAGACGGTAAATCAAGTCTGAAGTGAAAGTCCGGGGCTCAACCCCGGGACTGCTTTTGAAACTGTTTAACTAGTGTGCTGGAGGGGTAAGCGGAATTCCTAGGGTAGCGGTGAAATGCTTAGATATTAGGAGGAACACCCGTTGCGAAGGCGGCTTACGGGACAGTAACTGACGTTGAGGCTCGAAAGTGTGGGGATCGAACAGGATTAGATACCCT
+
@@,CCCEGFGFFFEFAEGGGCEGDB@<FGGGF@AFGEDCF+@B:CCE@FF,,CC,CEFC6C<,CEFG++>F,BCF?9F<<9,,<C@EGFGFG78EBC9<EFGECFFBFGFDFFG,<,,,BFFFEGF7FF,7,:=E9,7>=:38<<+3<@@;@A=:*@C:*1*1*1:8<*=<F,7C7F**><?CCCF6F<,722?<*8:<08E>8EE=552#)<7@:#/F;9CCF452537@;*?E63C7C<C=33DF><DFGGF9,8,,EDDC,,E,<33,8*?,<8FB=44,EE84+=8C4,9,,,,FCA,@+9=@???<A:5:,,,<,FCBFC=FE?,,6,C6688+8+,@GGFFCGC<GFB+@C;;,;C,C@AF@BC:CEACC@:GFE@AFC;@,GFGFFE6,@,EEDAGFF@,GFFEBCCCC
@s101 20782
TGAGGAATATTGGTCAATGGACGCAAGTCTGAACCAGCCAAGTAGCGTGCAGGAAGACGGCCCTCTGGGTTGTAAAATGCTTTTAGTTGGGAATAAAGTGCACCACGTGTGGTGTTTTGTATGTACCATCAGAAAAAGGACCGGCTAATTCCGTGCCAGCAGCCGCGGTAATCCGGAAGGTCCGGGCGTTATCCGGATTTATTGGGTTTAAAGGGAGCGTAGGCCGGAGATTAAGCGTGTTGTGAAATGTAGATGCTCAACATCTGCACTGCAGCGCGAACTGGTTTCCTTGAGTACGCACAAAGTGGGCGGAGTTCGTGGTGTAGCGGTGAAATGCTTAGATATCACGAAGAACTCCGATTGCGAAGGCAGCTCACGGGAGCGCAACTGACGCTGAAGCTCGAAAGTGCGGGTATCGAACAGGATTAGATACCCT
+
EFGFFFFGFGGGGG9EFGDFEFGGGGGEFGGGGGGGFGGGFFEFGGGFGGGGGGGGGFGCCCGGGGGFGFGGFGDG,CFF9EFGGDGGCCCCEFFGFEFFGGGGGFGFGGGGGFCFGGGGGFGGDFGFGGGDFGGF8FCF8BFGGGC,DDFFGFGGF,7+@D@DE7:FE7>,,78>FFG:<F9<FDG=GDGFFGGGGGCCFFFG?C/1CF?GGG>4C7CF;CGFGDECDEFFEGEBGGEGDGFEGGFFG+9FE0E?AGFDF@@;GFCCEGC:FFBCCDEFGGGGGFFGGGFGFGGGGGFEGGGGGGGGGGFFCGEEEF@FGGGGFECFFCFE<9GGE<EGFCGGGGGFDDFFGEFEDGGGGGGGGGGGGFGGGGGGFFGGDGGGGGFDGF@FGGGGGFGE@DGGGGGF@:FGGGGGGGGFFGGGGGGGGGGCCCCC
@s101 283
TGGGGAATATTGCACAATGGGGGAAACCCTGATGCAGCGACGCCGCGTGGAGGAAGAAGGTCTTCGGATTGTAAACTCCTGTTGTTGAGGAAGATAATGACGGTACTCAACAAGGAAGTGACGGCTAACTACGTGCCAGCAGCCGCGGTAAAACGTAGGTCACAAGCGTTGTCCGGAACTACTGGGTGTAAAGGGAGTGCAGGCGGGAAGACAAGTTGGAAGTGGAATCTATGGGCTCAACCCATAAACTGCTTTCAAAACTGTTTTTCTTGAGTAGTGCAGAGGTAGGCGGAATCCCCGGTGTAGCGGTGGAATGCGTAGATATCGGGAGGAGCACCAGTGGCGGAGGCGGCCTACTGGGCACCAACTGACGCTGAGGCTCGAAAGTGTGGGTAGCAAACAGGATTAGATACCCT
+
C@F87@FGGGFAGFGGGGG@FGGGGGCECFGGGGGC,FFEFGGGGGGFED6CC@FGFGGFDFFAFGC@+CAFFGGGGGDFBEFGGGFFGGGEGFGGFGGGGGGGGD<DDGGGGGDFG<FFGC+@FGFGGCCGEG8+>F,<:>@FD7FE7FFFGGDFCBCFGG8FF8,<C@F>,?F*<::,7,@BBCC<9/2<)CFGGG>7:EGG>0E7>CFFGFC9FDF@/-:8FE7DF<<:CGGGCGE:2D7AFFFGGCD=B@38FCF#=GGGGGGGFFFGFFB<GGGGGGG<FGBCEFFB>8@EEDGF<FC@*GGGGGFECDGGGGGGGGGFGGGEFBFDCC,,8CEGGEDFFF:CGGGGGGEEGFDCGFGGCFFEGEFGGGFFFGGFGGGFGGGGGGFFGGGGGFFFCFFFFEFEGFF<CC9C
@s101 284
TGGGGAATATTGCACAGTGGAGGAAACTCTGATGCAGCGACGCCGCGTGAGTGAAGAAGTAATTCGTTATGTAAAGCTCTATCAGCAGGGAAGATAGTGACGGTACCTGACTAAGAAGCTACGGCTAAATACGTGCCAGCAGCCGCGGTAATACGTATGGAGCAAGCGTTATACGGATTTATTGGGTTTAAAGGGTGCGTAGGCGGTTTGATAAGTTAGAGGTGAAATCCCGGGGCTTAACTCCGGAACTGCCTCTAATACTGGTAGACTAGAGAGTAGTTGCGGTAGGCGGAATGTATGGTGTAGCGGTGAAATGCTTAGATATCACGAAGAACTCCGATTGCGAAGGCAGCTCACTGGAGCGCAACTGACGCTGAAGCTCGAAAGTGCGGGTATCGAACAGGATTAGATACCCT
+
CFFEGGGGGCFFGGGGCEFGCFEEGFCEFDGFAEGGF8FG@FGEF@C+@FEFFGE,CF8,CFEFED,:CFG9FFFFGECCFGFGGFAFFGDGGGGFCGG9F@7CFFFFCGGFFGFGGGG<,ECED>FFGGGGG@FE7>,BBDC3>7<@FFGG9,8>3>FGACF<<DDFF>*>,@FC*:>+3B.CE<GGG@F?@F/$#24*3?<#==+<,;7<AFC=,:C>FFFFF<1:GGGFEGGFFFF@:<7>GGGDEG6<C.69FGGCFF?*B-;FGA?5#A;GFGGGFGGDGEBGGGGGGGGGGGGGEFC=5EDGGFAA<FGFEGFGGGF<FGEGGGFF=B>,GGGGGGDFGE9FC,CGGGFF@GGGFCGFFCEEFDFGGGGGFCGFGEGGFGGGGGGFGGGGGGGFGGGGGGGGGGGCCCCC
@s101 21183
TGAGGAATATTGGTCAATGGACGCAAGTCTGAACCAGCCATGCCGCGTGCAGGAAGACGGCTCTATGAGTTGTAAACTGCTTTTGTACGAGGGTAAACTCACCTACGTGTAGGTGACTGAAAGTATCGTACGAATAAGGATCGGCTAACTCCGTGCCAGCAGCCGCGGTAATACGGAGGATTCAAGCGTTATCCGGATTTATTGGGTTTAAAGGGTGCGTAGGCGGTTTGATAAGTTAGAGGTGACATCCCGGGGCTTAACTCCGGAACTGCCTCTAATACTGTTAGGCTAGAGAGTAGTTGCGGTAGGCGGAATGTATGGTGTAGCGGTGAAATGCTTAGAGATCATACAGAACACCGATTGCGAAGGCAGCTTACCAAACTATATCTGACGTTGAGGCACGAAAGCGTGGGGAGCAAACAGGATTAGATACCCT
+
CFEFGGFGGGGDGFGGGGGFFFEGGGGEFGGGGGGGGGGGGDFFEGGGGGFGGGGGG<BEGDGGGGGGFGFGGDEGGGFFFFGGFGGE7?FEGGGGGG,FFGEGGGGGDGECGGDGGGGGCFGFF9@BFFGEGGGCDGG<D@:FBFGGGFGFGF84@FGGGGGGCCFGEGEFGFDFF:18FFB@FAFGGEDFFG#?<CEFEG>GFGF9CBFFEF4@G=EADGDDGGEFGFAFF<GFF7A7FFDF@%<EGGDGGGGFGGGGGGEDGGGGGGGGF@EFFEDFGFC@GGGGGFCGFGGFDGGGGGGGGGFGGFFGGEFGGGGGGFDGFGGGGGGGGGGGFGGGGGGGGGGDFEGGGGGGGGGGGGEGFFGGGGGGGGGGCEGGGGGGGGGGGGGFGFGGGGGGGGGGGFGGGGGGFFGFFFGGGGGGGFGGGGGCCCCC
@s101 286
TGGGGAATATTGCACAATGGGGGAAACCCTGATGCAGCGACGCCGCGTGGAGGAAGAAGGTCTTCGGATTGTAAACTCCTGTTGTTGAGGAAGATAATGACGGTACCCAACAAGGAAGTGACGGCTAACTACGTGCCAGCAGCCGCGGTAAAAAGTAGGTCAACAGCGTTGTCCGGAATTACTGGGTGTAAAGGGAGCGCAGGCGGGAAGACAAGTTGGAAGTGAAATCTATTGGCTCAACCCATAAACTGCTTTCGAAACTGTTTTTCTTGAGTAGTGCAGAGGTAGGCGGAATTCCCGGTGTAGCGGTGGAATGCGTAGAGATCGGGAGGAACACCAGTGGCGAAGGCGGCCTACTGGGCACCAACTGACGCTGAGGTACGAAAGCGTGGGGAGCAAACAGGATTAGATACCCT
+
@<FFGGGGGGGGGGCFGGFFFGCFFFCGFCGGCGCFC@EGFCECFEE+@FBFFEFGFFFGFFCFFDC7@FF?BEDFDGGDFGFFG,<FEAF?FGGGGGGGGGGBFGGGGCFGF88FFGGGGGGGGGFFFEGG@CBDFG<<FG@F+5@FF>>E@,88<;,8?F9,?881<:F*CGE==GFGCFBC?<<<=>CGCCF9<8<F51C=2:EEGCC;:GF7F;FCF@0@2<C9;C?@#FD87@GFF<CFGDFGGFGCFGFCCD@?DC+8=8AA@A<9FGFB=,GGGGGGF8EGEFGGEEBCGGDGEEC@*F7=EFFA,CGGGGF@<>+=,GGGFEFECDGFCEFEFFGGGEEGGGGGGCGGF<FE@DGGFFEGFF@EFCGFCFFFFBF<CCGDGGGGGGGGEDFF<AAAF<FGGFGCCCCC
@s101 287
TGAGGAATATTGGTCAATGGACGCAAGTCTGAACCAGCCATGCCGCGTGCAGGATGACGGCTCTATGAGTTGTAAACTGCTTTTGTACGAGGGAAAACGCAGATACGTGTATCTGTCTGAAAGTATCGTACGAATAAGGATCGGCTAACTCCGTGCCAGCAGCCGCGGTAATACGGAGGATTCAAGCGTTATCCGGATTTATTGGGTTTAAAGGGTGCGTAGGCGGTTTGATAAGTTAGAGGTGAAATTTCGGGGCTCAACCCTGAACGTGCCTCTAATACTGTTGAGCTAGAGAGTAGTTGCGGTAGGCGGAATGTATGGTGTAGCGGTGAAATGCTTAGAGATCATACAGAACACCGATTGCAAAGGCAGCTTGCCAAACTATATCTGACGTTGAGGCACGAAAGCGTGGGGAGCAAACAGGATTAGATACCCT
+
EFFDDGGGGG9AF<FFGG,@@FGGGGE9FFGGGGGGFF<C9FFGGGGGGGFGGGDGFGEEG7=,E,C<FGGF<FFGGGG9E?F=F,EA@CEG7+EFGGDC4=:E5E<F@FD<FFE?C,5:C,A<AEFFEFFGGGFGGGFG,A>+CDFFF9FG@FGGGF@3,<DDE7<CCEFFDFCCFC73#7<$CFC#4<C,B@C;'F??7CFFFC@1FF0,@9>5GFC84CC;EDFFFE<FFF=8AFGEFFD>C7,0GFEGGFF<FDGGGFFFCD>GFDF?/?EE8=+@@%<F@B@ECFDF+GGGFCF:GGCGFGGEGFFEC9GCFDGF?,CGDDGFCFFE,DFFFFCDC,ECGGGGGFDFCGGGGGGGGGFFE<F@FFCFGGGGEFGGGGGGGGDCGFDGGGFEAGGFCCGCGFGGGGECFE,EE69FGGGGGGGGGGGCCCCC
@s101 20227
TGAGGAATATTGGTCAATGGGCGAGAGCCTGAACCAGCCAAGTAGCGTGCAGGATGACGGCCCTATGGGTTGTAAACTGCTTTTATCAGGGAATAAAGTGGGAGTCGTGACTCTTTTTGCATGTACCTTATGAATCAGGCCCGGCTAATTCCGTGCCAGCAGCCGCGGTAATACGGAAGGTCCGGGCGTTATCCGGATTTATTGGGTTTAAGGGGAGCGTAGGCCGGAGATTAAGCGCGTTGTGAAATGTAGACGCTCAACGTCTGCACTGCAGCGCGAACTGGTTTCCTTGAGTACGCACAAAGTGGGCGGAATTCGTGGTGTAGCGGTGAAATGCTTAGATATCACGAAGAACTCCGATTGCGAAGGCAGCTCACTGGAGCGCAACTGACGCTGAAGCTCGAAAGTGCGGGTATCGAACAGGATTAGATACCCT
+
@FGGGGGGGGGFGGGGFEGFFG>8+C@DFGDEGFFGGGGFGGGGFFEGGGGG@FGFGGGGEGGGFEFGGFE@BFEFF9EDFGGCFG9?FEF+AED,BFFGFCEFEGDF:8=EFCEEEGGGGGGGEGCF<?FGGGF;FG8,BBCE@FCGGGGGGGGGGGGGGGGGGGED<FCFAAD:<*<B>,:>CE*<FF*8;:FEEC<FCE0BBCC<;F:188=D83<<@=@>7C>#:8>;?BF?F<GFGFGF43GFF>@<331FCD@<F<9GFF?@GEEE=>8GGGD4EGDF=><DDBGGFFGCGFE,FF:FEGFCFGGGFFEGGGF@GGGGAEFFGGFEFF9FECFEEEACGFCCGGGGGGGGGGGGGGGGFFECECGGGFFFFE@B+GGF<FFGFEFGF<GFE+C4FGGGFGGGGGFFGGGGGGGFGGGGGGGGGGGCCCCC
@s101 289
TGGGGAATATTACACAATGGGGGAAACCCTGATGCAGCGACGCCGCGTGAGTGATGAAGTATTTCGGTATGGAAAACTCTATCAGCAGGGAAGATAATGACGGTACCTGACTAAGAAGCACAGGCTAAATACGTGCCAGCAGCCGCGGTAATACGTATGGTGCAAGCGTTATCCGGATTTACTGGGTGTAAAGGGTGCGTCGGTGGGATGGCAAGTCAGAAGTGAAAGGCTGGGGCGCAACCCCGGGACTGCTTTTGAAACTGTCAAACTAGAGTACAGGAGAGGAAAGCGGAATTCCTAGTGTAGCGGTGAAATGCGTAGATATTAGGTGGAACACCAGTGGCGAAGGCGGCTTTCTGGACTGAAACTGACACTGAGGCACGAAAGCGTGGGGAGCAAACAGGATTAGATACCCT
+
CEC,@C,EEGG,6CEEEGFCCFFDG@EFGGGGFEFGFC7CCBFGGGGGGGC?EGG,AE<<D,5?FE+44<9,:CD<FGFEF9F,,AEA7:@ECF<BFDFFGEGFFDGGGGGGGGFGGC<FA,FA73B>FG<F+CD8+:33>DBD<FEG<FCC;>D:,><FG9CC;><>FF78<F61<CGE0@FCBF,.48,C;A:<?CF@+C8==B.8,F@#FFC<F=CGGFG@@FGEF5CEEG8=#GFCFCC6D>EE(@B8?A?#9C,=8B?/<GFCEE?10C6EE<GFGFAGFDFBEFFE@@,88DF<GEEC>ECGGGGD:=?+7F?GGFACGDFC:,FC,@ECB<@EEGCBFGGGE:FGFGGF8CDFGGGFCFCGGGGGFGFFFFGDC7FDFFCEF8CCFGFF<@GDDGGGGF9GFGFC9CCC
@s101 20101
TGAGGAATATTGGTCAATGGGCGAGAGCCTGAACCAGCCAAGTAGCGTGCAGGATGACGGCCCTATGGGTTGTAAACTGCTTTTATACGGGGATAAAGTGAGTCACGTGTGGCTTATTGCAGGTACCGTATGAATAAGGACCGGCTAATTCCGTGCCAGCAGCCGCGGCAATACGGAAGGTCCGGGCGTTATCCGGATTTATTGGGTTTAAAGGGAGCGTAGGCCGTCTGTTAAGCGTGTTGTGAAATGTCGGGGCTCAACCTGGGCATTGCAGCGCGAACTGGCAGACTTGAGTGTACAGGAAGTAGGCGGCATTCGTCGTGTAGCGGTGAAATGCTTAGATATCACGAAGAACTCCGATTGCGAAGGCAGCTCACTGGGGCGCAACTGACGCTGAAGCTCGAAAGCGCGGGTATCGAACAGGATTAGATACCCT
+
,CF@FGGGGGCFGGGGGGFDFGGGGGGGGGGFGGGGGGGFFG,C@FGGGGGGGCDGCFGC:CFGGGGDDECE,<?E?AEGFAFCFFFFGGDDG7AFFGDG9EFGGGGGGGGGGGGFGGGDGG8FE9FFGFFGGGGACE9CB=CFE7CFGC9>8@BCCF7<AFFCB>FGDG@C:B*<:CC7CFGEGGC:FCE*FFC@CEFFFC<C<F3AGGC?FFGGGB>4):*C/2/01@CCE0E4C::<EFFF@CGGFCGFF;E3$<@8;FF>FGGFFCF<F<,:FEB?CBCFFF=8,=,GFGDFGGFD>A,,B@+C>CEC,>CBEGGGFE7EFGGGGGGFCFFE;E@A?8F8CCFDC,,FDCFCC,GGCCGGFF9GGGFFFCF@C,GGEGGECFAGCC8BFGFFCCEE@BFF@7CDGFFCGGGGGFE<FEGGFC,FGFFCCCCC
@s101 291
TGAGGAATATTGGTCAATGGACGCAAGACTGAACCAGCAATGCCGCGTGCAGGAAGACGGCTCTATGAGTTGTAAACTGCTTTTGTACGAGGGTAAACTCACCTACGTGTAGGGGACTGAAAGTATCGTACGAATAAGGATCGGCTAACTCCGTGCCAGAAGCCGCGGTAATACGGAGGATTCAAGCGTTATCCGGATTTATTGGGTTTAAAGGGTGCGTAGGCGGTTTGATAAGTTAGAGGTGAAATCCCGGGGCTTAACTCCGGAACTGCCTCTAATACTGTTAGACTAGAGAGTAGTTGCGGTAGGCGGAATGTATGGTGTTGCGGTGAAATGCTTAGAGATCATACAGAACACCGATTGCGAAGGCAGCTTACCAAACTATATCTGACGTTGAGGCACGAAAGCGTGGGGAGCAAACAGGATTAGATACCCT
+
FGCFGGFGE@@@F<C@F9,BA;+@F@7,@ECGFFGC,4,;EF@EC@B:C,7E,@FF<FEGGG,6EFCFFG9EFDFF,?FG9,CCAB5CDFCFEF8FFDAEFGGGGDFFFFCDG+@FCEFE<EGFGCGGGG+>FDDFFGGCB,8=FDCEG=DFFF7F<<C,3FFGGG7C*>FGDGGGGGCG5=CF<?GDAB3=46<1CF?995@C?7;=%CAF6CE@=8GFFGEC3;:DFCFFFFGFFF@7@3FF85<9C7@+DB8>=<<B7<FEGCFF:C989GFGDFF@9FEEA<E<8EEFDF@,FGGFCEF8FDGFGGFB;9FCGGF@@946*F7GFFFFCGFF9GFEEFEEF<CFFFCFFGGGGCGGGFCBEAFCFDGGGGGGCGDFEE@<9GGGGGFC@<GFFFC<GGGGDGGFFE@CGGGGGGGGGGGGGGGGGGFCCCCC
@s101 292
TGAGGAATATTGGTCAATGGGCGAGAGCCTGAACCAGCCAAGTAGCGTGCAGGATGACGGCCCTATGGGTTGTAAACTGCTTTTATAAGGGAATAAAGAGAGAGTCGTGACTCTTTTTGCATGTGCCTTATGAATCAGGACCGGCTAATTCCGTGCCAGCAGCCGCGGTAATACGGAAGGTCCGGGCGTTATCCGGATTTATTGGGTTTAAAGGGCGCGTAGGCCGGAGATTAAGCGTGTTGTGAAATGTAGGTGCTCAAAATCTGCACTGCAGCGCGAACTGGTTTCCTTGAGGACGCACAAAGTGGGCGGAATTCGTGGTGTAGCGGTGAAATGCTTAGAGATCACGAAGAACTCCGATTGCGAAGGCAGCTCACTGGAGCGCAACTGACGCTGAAGCTCGAAAGTGCGGGTATCGAACAGGATTAGATACCCT
+
GC@<FGGGGGGGGFFFFFA6BEGG>FGGF?AFFCFEEGCF<CFGFFBF7CCFEFF?FGDCCFEDC8<=FGE7:BBF<C<D,<,E@FGGGGDE<FCFFG,4ACF7,CBDE=FEFFFCFFGFCGC<,C5EAFGE<E4,:C:=+>:>BFFF33CA,3+8+3,@A>ACE+3::>>237:<FG*>:7:<CEGGGECFFEFF1/<8##:C<:,*#.#772A#<)FA7E?=21>);,29@?+4DGF>;FCF<7;,F,GFA@8@*<<=,,,,CFGGGGC@@+>@+C==FBFF<FF=GEFF?@4=@,<<EBECBEEGGGFEDE+DGF@FFF@+*GGGGGGGFCFCE<,=E,<F8GFGGGGGFECFF@8FCEECFEFGEE@FGGFFB<GGGGGFEFFDGGEGGGGGF@EEEEGFCCEGE:FEGGGFGFFGGGGFF<GGGGF@<@9C
@s101 293
TGAGGAATATTGGTCAATGGGCGAGAGCCTGAACCAGCAAAGTCGCGTGACGGAAGAAGGCCCTATGGGTTGTAAACTGCTTTTATAAGGGAATAAAGTGAGCCCCGTGAGGCTCTTTGCATGTACATTATGCATAAGGACTGGCTAATTACGTGCCAGCAGCAGCGGTAATACGGCAGGTCCGGGTGTTAATCGGACTTATTGGGGTTTGATGGAGCGTAGGCCGGAGATTAAGCGTGTTGTGAAATGTAGACGCTCAACGTCTGCACTGCAGCTCGAGCTGGTTTCCTGGAGTACGCACAAAGTGGGCGGGATGCGTGGTGTAGCGGTGAAATGCTTAGATAGCACGAAGAACTCCGATTGCGAAGGCAGCTCACGGGAGCGTAACTGACGCTGAAGCGCGAAAGTGCGGGTATCGAACAGGATTAGATACCCT
+
@CCFGC<FFCFGFFGGGGDCA8@C@ECCE,,CCACEFFCEFF<EF7CCF,,BF@,@F,CFF66C<CFG,:BC,CAF9EEE9AE<F,CFFGF8=FFCDF,B,,AB++@FCFF<F,4,BEF9,<CEF9<,,3@A,8@EE<:CBFFFD,@FGC,>>,<B+>>3<,<@<,3>CGEG,@F>355C,,7>>F*4FB;,,,8****81+><B**4<*+,,8?F1>EG:>5=8CC98C+;30C41.CC7<5,5,<<D::F5::8>3@35337,B:@@,8@+C<@+8,,=:=,D,>,,7,FF@38+E<AFDC,@7C=8@84+=@+CA:B9A88*+B?<@GFFEFGEFFFA,<4,7C=CEFGGGFDGFCGGFCFGEDEEC6F@C@FGGFECF,C,AECGGGGGGGGB@@7,CE9FEGCEEGGGFAFGGEFCE,FFFDGGGGCCCCC
@s101 294
TGAGGAATCTTGGCCAATGGACGCAAGTCTGAACCAGCCATGCCGCGTGCAGGACGACGGCTCTATGAGTTGTAAACTGCTTTTGTACGAGGGTAAACTCACCTACGTGTAGGTGACTGAAAGTAACGTACGAATAAGGATCGGCTAACTCCGTGCCAGCAGCCGCGGTAATACGGAGGATTCAAGCGTTATCCGGATTTATTGGGTTTAACGGGAGCGTAGGCCGGAGATTAAGCGTGTTGTGAAATGTAGACGCTCAACGTCTGCACTGCAGCGCGAACGGGTTGCCTTGAGTACGCACAAAGTGGGCGGAATTCGTGGTGTAGCGGTGAAATGCTTAGATATCACGAAGAACTCCTATTGCGAAGGCAGCTCACTGGAGCGCAACTGACGCTGAAGCTCGAAAGTGCGGGCATCGAACAGGATTAGATACCCT
+
<FFGGGGG,6EFGGGGFFC8FFGGGGGEFCGGGFGGGGF<FGGGDGCCGC@FFF,C+@+@CCFFAFEECF9<ECFGGGG,,??<EF9EDCFGDFGFFF@CFFCC8:BEEFDEA?E9=5,5EFGGG,<BF,6CG3@BEFCC<<BE7=CB,=@FGBEEFDFFG@CF<8>:*5>2,?>*=<CFFFGC<,<FFE<FB:C<:?<$>7<@=C<#1<<%=<?9:5E<)7GGD>C1,/F=88:DFCF>;GGGGGGFFF>*@>CFCC7FFFA;<@,,<8@+FC38+88@+7FFEA8FF8GGFGGF>EA,9FB8GGGGE=,;+GGDEDCEFF=C5CCFCCEE<C,F@,A=A;EFCFEEEEFFCCEE<@,EFEFGBCEGFFFFBFA<FEFDEF@,GFE7EGFGECGF@FB,CCFFGF@7GFF<GEF,EGGFGGGGFEFGGGGCCCCC
@s101 295
TGGGGCATATTGCACAATGGGGGAAACCCTGATGCAGCGACGCAGCGTGAGCGAAGAAGTATTTAGGAATGTAAAGCTCTATCAGCAGGGAAGAAAATGACGGTACCTGACTAAGAAGCACCGGCTAAATACGTGCCAGCAGCCGCGGTAATACGTAAGGTGCAAGCGTTATCCGGATTTACGGGGTGTAAAGGGAGCGTAGACGGTGATGTAAGTTTGAAGTGAAAGCCCGGGGCTCAACCCCGGGACTGCTTTGGAACCTATGGGACTAGAGTGTCGGAGAGGCAAGTGGAATTCCCAGTGTCGCGGTGAAATGCGTAGATATTGGGAGGAACACCAGTGGCGAAGGCGGCTTGCTGGACGATAACTGACGTTGAGGCTCGAAAGCGTGGGGAGCAAACAGGATTAGATACCCT
+
C,C,:,8@FFFFG9FGFF@<<CGEFE@FCFFFGFEFGD=C@CC:C:FB=:,,@C@7?FE99<CFEEF,,,C99AA,C?EFFDFGCFDFGE?FFGGGFFEDGD>CDFGF<?=A5AFE98D<8F>FG+>FGGCC7,3+=B,+@A,83>FFC<@CCEG::,,F><<8F,8161=,8,6=E*1,,C%2#=3:&85;C:CA85C#3=FFEEGFF2C<EF<3#/?69FFFF9<CE1C?5C8,0**@:@,47:>=D<,=;>3>881'8CF,0D9C@316*6+FB7E<=8FEGE9EFFEEEE@=,EA8F@C8*GEGGFC,@,GFDDFDEDFFE<F8E?AE:FE@8<A?@CCF?::7EC@CE8FFEF@FB,CEF9@@EDCGFFGFF7FF8GGGFFC7GGEGGGGGGDGFFGGGGGGFFFFCCCB@
@s101 296
TGAGGAATATTGGTCAATGGACGAGAGTCTGAACCAGCCAAGTAGCGTGCAGGATGACGGCCCTATGGGTTGTAACCTGCTTTTATAAGGGAATAAAGTGAGTCTCGTGAGACTTTTTGCATGTACCTTATGAATAAGGACCGGCTAATTCCGTGCCAGCAGCCGCGGTAATACGGAAGGTCCGGGCGTTATCCGGATTTATTGGTGTTAAAGGGAGCGTAGGCGGGAGATTAAGCGGGTTGTGAAATGTAGATGCTCAACATCTGAACTGCAGCGCGAACTGGTTTCCTGGAGTACGCATAAAGTGGGCGGAAGTCGTGGTGTAGCGGGGAAATGCTTAGATATCACGAAGAACTCCGATTGCGAGGGCAGCTGACTGGTGCGTAACTGACGCTCATGCTCGAAAGTGCGGGTATCGAACAGGAGTAGATACCCT
+
,CEFFC@FGFFCFFDFGEFFFEEFGGGFGE@C<A<FCF?EFG,CECF7F7F<FE884:,@:@@EFGGFGFGEE,C,?FEFDEFFGGECCECFGGDE,,?F<<,,:<F<,<=,=FCFGEE<B,,CE,C9,,5,CE;@?EC@GC+6:++:???DD<7++@8DF@DB>C+CCE@CDC:FCFC*,>FCEGD>*C@,@FE*<;8,*1/><##=3=7F:6<DC3=))*42#>C=9B<CFCF(C(@CECB2:@;73,ED8-5@AFEE9;C;=ECBC:C;+EEEF=,78GFGECA,DF>F?:@8+B?C,7,CFBFE@84,6++@@D4,CGDE5GFCEAGFF<EE@,9FFGFE<C:,EFCFE?@,7D8GGCC@:,,C,FCFC:,@@C@+,GCECEFEGF7GGFC,B+>EFCEC,GGGFB,FFC9CB,,ED9DEB,FDFE9CBC@C
@s101 297
TGAGGAATATTGGTCAATGGACGAGAGTCTGAACCAGCCAAGTAGCGTGCAGGATGACGGCCCTATGGGTTGTAAACTGCTTTTATAAGGGAATAAAGTGAGTCTCGTGAGACTTTTTGCATGTACCTTATGAATAAGGACAGGCTAATTCCGTGCCAGCAGCCGCGGTAATACGGAAGGTCCGGGCGTTATCCGGATTTATTGGGTGTAAAGGGAGCGTAGGCCGGAGATTAAGCGTGTTGTGAAATGTAGGTGCTCAACATCTGCACTGCAGCGCGAACTGGTTTCCTTGAGTACGCACAAAGTGGGCGGAATTCGTGGTGTAGCGGTGAAATGCTTAGATATCACGAAGAACTCCGACTGCGAAGGCAGCTCACTGGAGCGCAACTGACGCTGAAGCTCGAAAGTGCGGGTATCGAACAGGATTAGATACCCT
+
FGGGGGFFGFC9EFGGGGGFFFGG>:FEFGGFEFGGGGFCFGE,@@FC@FDFGGFGFGGGGGGGGGGFGGG7CE<C9F<FCFGGGFDGGGGFFGCCEFGGDCFFCFGDGGGFFEGGDDFGFAFAFGGGCFGGGGGGFFF=B,8B?FCE6:8DFDFC<AFG8DGED@CFGGEFCGCCEGE:)26@?7:F#=FGDFGFGGGGGGCFGGC+86?:@?79<8F68.GDDDEDEGGGFGG<C5GGGC1,E@C8#:E:D-CCCCFCDGGFCDGG=;<>DG0EEFD=8CGGGCFCE,FF5EECC98EEEBDGGFFED>FE@+GGGGGGGGGFFCAFFEFFCGGF?9GGGGGGGFGGGEFGGGGGGGECDECGEFFGGFGGFGFA8FGGGEGGECCEGFGGGGGFCGGFGFCFGGGF7GGGGFGFGFED<GGGGGFGGGCCCBC
@s101 298
TGAGGAATATTGGTCAATGGACGTAAGTCTGAACCAGCCAAGTAGCGTGCAGGAAGACGGCCCTATGGGTTGTAAACTGCTTTTATATGGGGATAAAGTGAGCTACGTGTAGTTTATTGCAGGTACCATATGAATAAGGACCGGCTAATTCCGTGCCAGCAGCCGCGGTAATACGGAAGGTCCAGGCGTTATCCGGATTTATTGGGTTTAACGGGAGCGTAGGCCGCCCCTTAAGCGTGTTGTGAAATGCCGCGGCTCAACCGTGGCACTGCAGCGCGCACTGGGGGGCTTGAGTGCACGCAACGCAGGCGGAATTCGTGGTGTAGCGGTGAAATGCTTAGATATCACGAAGAACTCCGATTGCGAAGGCAGCTTGCGGGAGTGCGACTGACGCTGAAGCTCGAAGGTGCGGGTATCGAACAGGATTAGATACCCT
+
GGGGGGGGGGGGGGGGGGGGGGGEFFGFGGGGGGFGFFFCE<CE9FCFGGGGGGGGFFFGGGGGGGFGGGGGGGGEFGGGEDFFDCCEFCFGGGEFEFGFFGGGGGGGGGFFGCFGGGGGGGGGGGCDGGGGGFAGBFGG@@CFDDCFGFGGGGGGGGFGCDFCFCCCFGGGGGGGGGGGFGFGGG8CFEGFFGGG*GGG9A=GG=FGGFC4:C>7=DF01:<FDED9:EG-8FGFGCFEGF&GFFFCFGFGDBED9*CDFCEBGGF?<FGEFF:C@FCGGGGGGFFD@,@GFGFEE=@8+CGGFE7FCFCE@9CECFGFGFCB9>+GGGFCDC9DEEGFGGGGGFAGGGFGECC7CGGFFFEDGFFFFF@GGFCGGGFGGGGGGGFDGGFCGGGGFFGGGFGGGGGGGGGGGGGGFGEFGGGGGGGFGFGCCCCC
@s101 299
TGAGGAATACTGGTCAATGGACGAGAGTCTGAACCAGACAAGTAGCGTGCAGGATGACGGCCCTATGGGTTGTAAACTGCTTTTATAAGGGAATAAAGTGAGAGTCGTGACTCTTTTTGCATGTACCTTATGAATAAGGACCGACTAATTCCGTGCCAGCAGCCGAGGTAATACGGAAGGTCCGGGCGTTCTCCGGATTTATTGGGTTTAAAAGGAGCGTAGGCCGGAGATTAAGCGTGTTGTGAAATGTAGACGCTCAACGTCTGCACTGCAGCGCGAACTGGTTTCCTTGAGTACGCACAAAGTGGGCGGAATTCGTGGTGTAGCGGTGAAATGCTTAGATATCACGAAGAACTCCGATTGCGAAGGCAGCTCACTGGAGCGCAACTGACGCTGAAGCTCGAAAGTGCGGGTATCGAACAGGATTAGATACCCT
+
EEFCGGGGGGEFGGFG<FDFGGGGGEGGGGGFGFFG,AF@FA<FEA7B@FFFGGFGEFCECGCDE,C@CFDFGGFGGGGC?<,=AFFFFG,9A,=CCAFFFFF8?F7<CEDFDFFGGGGGGG9<?F<BF9,5AA,CEGDFG<:333C,9,:CD,3B3,>+@,3,@+>F<,@@@,>C**>7@FGC:::*1=**,,7#9?FFFDBFC<?4<?C6%<31457C885DGFF@C?FFGGF9C;GGFF>D:2222@=C7C@5C7F<CFDCCFG=DGG?F7/B>8,,GFGGFD8FFDCD5CCF@?8,EE=?GGGGEE>9GGGECFADDC=+@GGFEFF55A9E@EAGGGGFCFFGGGGFFFF7ECGGGCDFGGFFCGGGGGGGFGGGGGGGFFFGFF;GGGGF@GGFGGGF@DGGEFGGGGGGGFFFGGGFFGGFGGGCCCCC
@s101 300
TGAGGAATACTGGTCAATGGACGAGAGTCTGAACCAGCCAAGTAGCGTGCAGGATGACGGCCCTATGGGTTGTAAACTGCTTTTATAAGGGAATAAAGTGAGAGTCGTGACTCTTTTTGCATGTACCTTATGAATAAGGACCGACTAATTCCGTGCCAGCAGCCGCGGTAATACGGAAGGTCCGGGCGTTATCCGGATTTATTGGGTTTAAAGGGAGCGTAGGCCGGAGATTAAGCGTGTTGTGAAATGTAGACGCTCAACGTCTGCACTGCAGCGCGAACTGGTTTCCTTGAGTACGCACAAAGTGGGCGGAATTCGTGGTGTAGCGGTGAAATGCTTAGATATCACGAAGAACTCCGATTGCGAAGGCAGCTCACTGGAGCGCAACTGACGCTGAAGCTCGAAAGTGCGGGTATCGAACAGGATTAGATACCCT
+
EGGGGGFGGGGEGGGF<FFGGGGGGGGGGGCFGFGFGGFDFGCEFG+CFDGGGGGFFGEEFGGFGGGGGG7CGGEGGGFFGGFGGGGAFGGGGGGGEGGFFGGGFFGGGGDGGGFFFGGGGGFGFDFFGGFGCFGGGGGG<F77BFGGG<FFCGGGFGGFFCG8B>FEGG:=FCFEGECFGFFGG:=F7*=2@>@CEFF,<;3FFGF6CFAF?<?<C@FFD:DGDFFFCFFEFGG>FDGGGGGGGG9=<FCEFFGGGF:CGGGFGG<CGFF7CEGF<F=DFGGFF=FGE,GF?@B@GGGGEF9GGDGGGGGGD@GGGGGGFGEGEFFDF,FFECGGGGGGGGFFGGEGGGGFDCCGGGF@EGGGGFFGGFEFBFEEEGGGGGGGDACGGF7GGGGGFEGFGGGGGGGGFCEFGGGGGGGFFGGGGECGFGFCCC@C
@s101 301
TGAGGAATATTGGTCAATGGACGCAAGTCTGAACCAGCCATGCCGCGTGCAGGAAGACGGCTCTATGAGTTGTAAACTGCTTTTGTACGAGGGTAAACTCACCTACGTGTAGGTGACTGAAAGTCTCGTACGAATAAGGATCGGCTAACTCCGTGACAGCAGCAGCGGTAATACGGCGGATTCAAGCGTTATCCGGATTTATTGGGTTTTAAGGGAGCGTAGGCCGGAGATTAAGCGTGCTGGGAAATGTAGACGCTCAACGTCTGCACTGCAGCGCGAACTGGTTTCCTTGAGTACGCACAAAGTGGGCGGAATTCGTGGTGTAGCGGTGAAATGCTTAGATATCACGAAGAACTCCGATTGCGAAGGCAGCTCACTGGAGCGCAACTGACGCTGAAGCTCGAAAGTGCGGGTATCGAACAGGATTAGATACCCT
+
CFFGGGGGGGGGGFEEGG<BFECEFFGEFCFFFC@FFF,EF8DGF@FFEGGGFGGGGGGC@>FDGFFDACF<EFFCG,EFFGGGG@EFCCFGGCCFGFFCF@E9DC+,9BEFAA,:<AFGFGCF,E<,+@C=B>F+CFDCCFC7>:FGGG9BEGG7CA9D<,@,87<:@@F9FF:F*>@7@EG99;CFG7*2?::=8<?,<=:C9774.#>CFGF<<;?A.=1/7;1/CGC<5?C<89:2B@.GD.<FFF@**FGGFCCFCB=;,F7BC77GGF:C8,,@,FFGFF8EEBAGFF@+@<?@GGGGGGEC7EGGCFG>GDCCGGDGBF=GGEF<,FFGGGGGFAEEGGGGGGFDCGECGGGDGGEGGECFE@FGDGGEGGECDE@DEAGGGGGEGCFF8:FCGGGGFGGFC:FDGCFGGGGFGGGGGGGCGGGCCCCC
@s101 302
TGAGGAATATTGGTCAATGGGCGAGAGCCTGAACCAGCCAAGTAGCGTGCAGAATGACGGCCCTATGGGTTGTAAACTGCTTTTATAAGGGAATAAAGTGAGTCTCGTGAGACTTTTTGCATGTACCTTATGAATAAGGACCGGCTGATTCCGTGCCAGCAGCCGCGGTAATATGGAAGGTCCGGGCGTTATCCGGATTTATTGGGTTTAAAGGGAGCGTAGCCCGGAGATTAAGCGTGTTGTGAAATGTAGACGCTCAACGTCTGCACTGCAGCGCGAACTGGTTTCCTGGAGTACGCACAAAGTGGGCGGAATTCGTGGTGTAGCGGTGAAATGCTTAGATATCACGAAGAACTCCGATTGCGAAGGCAGCTCACTGGAGCGCAACTGACGCTGAAGCTCGAAAGTGCGGGTATCGAACAGGATTAGATACCCT
+
FGGGGEE<FAFECFGGGGD@<FGGGEFGGGGGD@FDEF,AEE,,6ACFGEGGGG9EE9FC7FFDGGED8C=CFEEFCGEC<B,CFGGGGGCFGGGGCCE<E,?,?C?FG8+FFC@EGDEF<FGGDGGG<FFGGC9,C9:FF?FGG+@3BDDF?FFDGFD?CGC,3+@F@F3E87ECG93*@,?1*>E@CFC,:CEFG9F4,AFFGA7*<B::CEF(F:4*6:@+::&)/CEG<@CAG*GGGFCG5D<2<<8@:CEC@D@@@D<CGGCCFFCC@A+@:D=CGGGGGF>C8A,9*FB?8DCF=<=4B8CCEEEC+@DGCFDGGGECBGGGGGFEC9GGFFGGEEED=DC=GGFGDGGF:DB7GFGCFFCFFC,EEC:-ACGGGGEFDFGGGEEGGEAGGGGGFGGGE@CEGEGGGGFFGGGFGGGFGFCGGGGCCCCC
@s101 303
TGAGGAATATTGGTCAATGGGCGAGAGCCTGAACCAGCCAAGTAGCGTGCAGGAAGACGGCCCTATGGGTTGTGAACTGCTTTTATAAGGGAATAAAGTGAGTCTCGTGAGACTTTTTGCATGTACCTTATGAATAAGGACCGGCTAATTCCGTGCCAGCAGCCGCGGTAATACGGAAGGTCCGGGCGTTCTCCGGATTTATTGGGTTTAAAGGGAGCGTAGGCCGGAGATTAAGCGTGTTGTGAAATGTAGATGCTCAACGTCTGCACTGCAGCGCGAACTGGTTTCCTTGAGTACGCACAAAATGGGCGGAATTCGTGGTGTAGCGGTGAAATGCTTAGATATCACGAAGAACTCCGATTGCGAAGGCAGCTCACTGGAGCGCAACTGACGCTGAAGCTCGAAAGTGCGGGTATCGAACAGGATTAGATACCCT
+
FDGG@FEFDGAFFGGFGE<E8FEGGGGFGF@FEFD8EFGGGG9FFGGCEGGGGF,AEFE@BEF,CEFGFGGFF:AEFGGFC?FFFGGDE,,=F8FECEG,B5,?EFGGGGD,5FFGGFFFGA,?FFAG<CFGGG9FECFG8BF+C+@FCFF<=F@FDFFF<5>7@/:F>DD<@FC@EC@CEF0CF10=*0#?BCFDC?9?+>CGFG<C@)>FFCECC>C743:<4CFC9-$6#<<4E<FFFFFDAE?CGEBC5#FD7<@<A@ACFF>8<@FFFF@<EE=:,AGFED,8,8<CFF@+B?CFFFGEGGCEB8C,>8@+@FGFFGCEBC,GGFFCCFGGECGGFEDFCGGGGGGFEB7GDGGGCFC7FGCFF@FGFCFFAGGGGGGGFECGGFCCFBGF,@ECGGFFFEF7GGGGGEF<CGDCF<FE,GGGFE9CCCBC
@s101 304
TGAGGAATATTGGTCAATGGACGCAAGTCTGAACCAGCCAAGTAGCGTGCAGGACGACGGCCCTCTGGGCTGTAAACTGCTTTTAGTCGGGAATAAAGTGCACCACGTGTGGTGTTTTGTATGTACCATCAGAAAAAGGACCGGCTAATTCCGTGCCAGCAGCCGCGGTAATACGGAAGGTCCAGGCGTTCTCCGGATTTATTGGGTTTAAAGGGAGCGCAGGCGGACCTTTAAGTCAACTGTGAAATACGGCGGCTCAACCGTCGAACTGCAGTTGATACTGGAGGTCTTGAGTGCACACGGGGATACTGGAAGTCATGGTGTAGCGGTGAAATGCTCAGATATCAGGAAGAACTCCGATCGCGAAGGCAGGTATCCGGGGTGCAACTGACGCTGAGGCTCGAAAGTGCGGGTATCAAACAGGTGTAGATACCCT
+
EFGGGFFGFGGFEGGGGGGFFFCFGGGFGGFG9FG<?FFGGGFGGGGEFCD@EEGGGGBFGGEFFGF,EFGG8F9EFGGG<EEEFGAFCCFGGFFGBFGGGGGGGGCFFFGG<FBFGGFGGGDDEGFGGGECFGFFCCGDGFDGGGGCFF,>DBCCCFGGGCFG7CFGGGGGGCBC.=FGFGG;><;>CF#3,?=FCFF?;CFC<C:C>3<@79A7E3EGFCGGEEE)D9>@<FGDGGDED?CG6GG=+#=FCEEDEGGF.GGD7<;>C9<?6C9EDCCGGFGGGGFB3,,EDF@<+,+CEGGFE;<FBE,9,,,GGFGFF9GEBCCGGGFAC9GFF9FGGGGFC9C,GFEGGGEE@@F::FGGGECECECFF@86+7FB8FFGGFFE@FFCFE<GEEC,DBFE8CGFEEAFECCDEAEEE<B;5,FCFGGC@CCC
@s101 305
TGAGGAATATTGGTCAATGGACGAGAGTCTGAACAAGCCAAGTAGCGTGCAGGATGACGGCCCTATGGGTTGTAAACTGCTTTTATAAGGGAATAAAGTGAGTCTCGTGAGACTTTTTGCATGTACCTTATGAATAAGGACCGGCTAATTCCGTGCCAGCAGCCGCGGTAATACGGAAGGTCCGGGCGTTATCCGGATTTATTGGGTTTAAAGGGAGCGTAGGCCGGAGATTAAGCGTGTGGTGAAATGTAGACGCTCAACGTCTGCACTGCAGCGCGAACTGGTTTCCTTGAGTACGCACAAAGTGGGCGGAATTCGTGGTGTAGCGGTGAAATGCGTAGATATCGCGAAGAACTCCGATTGCGAAGGCAGCTCACTGGAGCGCAACTGACGCTGAAGCTCGAAAGTGCGGGTATCGAACAGGATTAGATACCCT
+
GGGGGGGGG9,CDFGGFF@DECFF7@FF@FGFFE,C<FGCFFEFGF:C6CFGECFG<C:@CFC,CE9FFGGE7@EFGFGFFAB9FGGGG@ECFGFEFCFFGGGFFGFGGGDG?EAFGGEFAFFFGGCFFG?F<FAECEB<E++>CEEGGFF9F,B@7,@DGFG,3>:7F<FF;EC::<CF,@,1*>CGB4<2;CBFD=:-<+CF9:<<8C6:B61FF;FA?:>CFC7GECF#0:=/:,/6#9=;FFFFFGC>>CED85+@AE;7AFGFGF:E@GEGC@,DFGGGFCBB@8DF5EDFGGEF9DADGECF@,>9FFGGCDEFGGGGEGGGFFF<CFF@,9FFFCGGFGF<GFFDE=C,CGGEGGGGGGFGFFEF9FFGFE@GGGGGFCCFGE@GGFGGGGGGGGGEGCGCC7GGGFGGGGFECEGF9GFFGGDB@CCC
@s101 306
TGAGGAATATTGGTCAATGGACGAGAGTCTGAACCAGCCAAGTAGCGTGCAGGATGACGGCCCTATGGGTTGTAAACTGCTTTTATAAGGGAATAAAGTGAGTCTCGTGAGACTTTTTGCATGTACCTTATGAATAAGGACCGGCTAATTCCGTGCCAGCAGCCGCGGTAATACGGAAGGTCCGGGCGTTATCCGGATTTATTGGGTTTAAAGGGAGCGTAGGCCGGAGATTAAGCGTGTTGTGAAATGTAGATGCTCAACATCTGCACTGCAGCGCGAACTGGTTTCCTTGAGTACGCGCAAAGTGGGCGGAATTCGTGGTGTAGCGGTGAAATGCTTAGATATCACGAAGAACTCCGATTGCGAAGGCAGCTCACTGGAGCGCAACTGACGCTGAAGCTCGAAAGTGCGGGTATCGAACAGGATTAGATACCCT
+
EGCFGGGGGGGGGGGGGGGGEFFGGGGGGGGGEFFGGGGGGGEEEGGEGGGGGGGFFEGGGGGCEFFGGFGECFCEGCFGGFGGGGGGGFGFGFBFGGGGGGGGGGCEGGGGGGCGGGGGGGGF@FGG9FGGGGGGGGGCGGGGGGGGGGGGF,3CB9DEGGFGG>FDGGGGC;F>FD77<BFFGGGD<<@F2?<<9=E<;:FCFG@:>8CF:CCGC>FD3<CEFDFDF<0<CFGFGGGEFCGCDFGCGGFD<:D@,CCFCFC9DA<CFE><FEGGGGGG;GGFDF=B3,FC?F>FEGGGGFFFFCCEECFGFEBGGEFECF@+*CGGGGGFCFAGGGGDEGGFGGGGGGGGEFEF:@GGGGGGFAFGGGGGFGGGFFEGGGGGGGFFGGFGGGGGFFCCFC@C?GGGGGGGGGGGGGDFFGFGGGGGFFGCCCCC
@s101 307
TGAGGAATATTGGTCAATGGGCGAGAGCCTGAACCAGCCAAGTAGCGTGCAGGAAGACGGCCCTATGGGTTGTAAACTGCTTTTATAAGGGAATAAAGTGAGTCTCGTGAGACTTTTTGCATGTACCTTATGAATAAGGACCGGCTACTTCCGTGCCAGCAGCCGCGGTAATACGGAAGGTCCGGGCGTTATCCGGATTTATTGGGTTTAAAGGGCGCGTAGGCCGGAGATTAAGCGTGTTGTGAAATGTAGTGGCTCAACCTCTGCACTGCAGCGCGAACGGGTCCTCGTGAGTACGCACAACGTGGGCGGAATTCGTGGTGTAGCGGTGAAATGCTTAGATAGCACGAAGAACTCCGATTGCGAAGGCAGCTCACGGGAGCGCAACTGACGCTGAAGCTCGAAAGTGCGGGTATCGAACAGGATTAGATACCCT
+
EFGGGFGGGGGGGGGGGCE8FGFGGGGGGGFGGGGGGGGGFG<FFFGG7FDACEGGGFDEG7CFG8EDGGFGCFFGGGDFAFEFGFDFGGGC<F<:5?FGEFGGGFD<FCFFDCE9EECF,E9,CDFG<FDGF,@,B<,CA+>CF7C,>FGFGD+FFGGGGFF8C7C*@*FEFA7CF:<F5G9>FFEEGG:,D>@FGGCC@G9CCF3=/4<::?:#>?CA5>GEDFC:?C;<FBCA50FCF@FB<@EA<,6GE@F?#E@FEEFGFC7DCF@CGEF>7C:=8+7GFCCC@,F?93EB7E:F@FFGGGFCGFFGCFEBCGGFGFGGFDGGFFGCECEFGEF8E9C,=GGFFFEFFGEFEFF:CFECFCGFFFCGGGGGGGGFGGGDGGFGF@EGFAGGGGGGCGFAGGGGGGGGGGGDGGGGGGGGD<CGGFGCCCCC
@s101 308
TGGGGAATATTGCACAATGGGGGAAACCCTGATGCAGCGACGCCGCGTGAGTGAAGAAGTATTTCGGTATGTAAAGCTCTATCAGCAGGGAAGAAAATGACGGTACCTGACTAAGAAGCCCCGGCTAACTACGTGCCAGCAGCCGCGGTAATACGTATGGTGCAAGCGTTATCCGGATTTACTGGGTGTAAAGGGAGCGTAGACGGATGGGCAAGTCTGATGTGAAAACCCGGGGCTCAACCCCGGGACTGCATTGGAAACTGTTCATCTAGAGTGCTGGAGAGGTAAGTGGAATTCCTAGTGTAGCGGTGAAATGCGTAGATATTAGGAGGAACACCAGGGGCGAAGGCGGCTTACTGGACAGTAACTGACGTTGAGGCTCGAAAGCGTGGGGAGCAAACAGGATTAGATACCCT
+
EDGGGEEGGGGGGGGGGGGGFDGGGGGGGGGGFFGGGGGDGGGGEGGFGGGGAEFGGGGGGGG<FGGGGGGGGGGGGGGGCAFGGF<FFGGGGGFFGGGGGGGFFGGGGGGGGGGG9FGFCEGGGGEEFCFGEFGGGGGGFFGFBCEFEF>DFGGFGGGGFFFCFGGEGGGGGGFE*<FGDF::CFGDFFGGFGGAEGG9GGCFG>CE9C88EFFGGCDFADFCFGG@FEEEGGG@/EFCECGGGGGDEGFGFDFFGGE9EFE<CCFA:A<FBGDGDCFGFG?GGEGFGFCE,8E==9,FGEEEFGEAGDGF@EEE?GFGGGFEGGGF?9CF@DGF@BF>,DGGF@:GFFGGGFFF?GGGGGGGFECGGGGGGGGFAGECGDGFF;GDGGGGGGGGGFFFFGGGGGGGGFFBCCCC
@s101 309
TGAGGAATATTGGTCAATGGACGCAAGTCTGAACCAGCCATGCCGCGTGCAGGACGACGGCTCTCTGAGTCGTAAACTTCTTTTGTCCGAGGGTAAACAGAGATACGTGTATCCGGATGAAAGTATCGGACGAATAAGGATCGGCTAACTCCGTGCCAGCAGCCGCGGTAATACGGGGGATTCAAGCGTTATCCGGATTTATTGGGTTTAAAGGGTGCGTAGGCGGTTTGATAAGTTAGCGGTGAAAGACCGGGGCTTAACCCCGGAACTGCCTTTAATACTGGTAGACTAGAAAGTAGTTGCGGTGGGCGGAATGTATGGTGTAGCGGTGAAATGCTTAGAGGTCATACAGAACACCGATTGCGAAGGCAGCTTACCAAGCTATATCTGACGTTGAGGCACGAAAGCGTGGGGAGCAAACAGGATTAGATACCCT
+
<FDGGFGGGGGGGEGGGGFCEFG7FF7@F<FFGFGGGF@FGGGGFEEB@,@FFF,+@6>:@8FF,,C,,C5>BAFGGG,E9FE<F4,,+848:4AF9,,,:E,,,<B=EF<,,,3@+B@D,<FDF9,3++:FFGGGGF9F9B+>CD:FG>BC7FFGGF77,,>C:8C7=CECFGCE#<240,,*888EGGE87CEEG9<0<BFFFG-CCCCFEGE9==FDDGECC=5*$,1F@9F?<?C.GF:@:CF#'GGGGFGGG9FC>&C#EA=E#GFCF93A,;FA9FB,5,C,FCEC5,,A49+7GB4+?>+FEEGEEE9@,9GFA,=+*GGGGGGFEE,E9,C=E46,FF<,@GGFGGGEFCFGFCF,GGGGECE9GF,FB,FB,CC<,,,,FDDFC,GGGFEDE:FCGGGGGGGGF9FGFAGGGGGGGGGGGGGCCCCC
@s101 310
TGAGGAATATTGGTCCATGGACGAAAGTCTGAACCAGCCATGCCGCGTGCAGGAAGACGGCTCTATGAGTTGTAAACTGCTTTTATACGAGGGTAAACTCACCTACGTGTAGGTGACTGAAAGTATCTTACGAATAAGGGTCGGCTCACTCCGTGCCAGCAGACGAGGTAATACGGAAGATTCAAGCGTTATCCGGATTTATTGGGTTTAAAGGGTGCGTAGGCAGTTTGATAAGTTAGAGGTTAAATCCCGGGGCTTAACTTCGGAACTGCCTCTAATACTGTTAGACTAGAGAGTAGCTGCGGTAGGCGGAATGTATGGTGTAGCGGTGAAATGCTTAGAGATCATACAGAACACCGATTGCGAAGGCAGCTTACCAAACTATATCTGACGTTGAGGCACGAAAGCGTGGGGAGCAAACAGGATTAGATACCCT
+
6CCDF8FFGGAGGGG,CFE<EGD+@BECFFCDF8CFGFDBEG?8CFB@@6@C<EFF=E8C@7BEF?<C?C,:E<?CFGDFFGCE,5EC,,,4+8?AA9<C,,,9BEF?FEGCA9,:,,:,CC,C<<B,58?8AE@B<F:>3,@E+=+CC,:>C3+3:3F+,,,@C+<F:FG,@@<<>*@?F8D;FFEF3FBDD9<<?DGFC<CF@FCE2@;?9<7;3>E9DGFD#DC9F<9CCFFFC@<8DC8#FEC:@#EB=FGFEFDBC:+ECAFGCEB6,<,<A@,=D:C5<,C,7,,A+9,A,CE@=:7FGGFF@DEC49FB>?BCF@C@>ECFCF?99C,,E<BFF>E9<AFE@5,,,FCFCGGF+BCCGFFEFFAGFFFEB9FDFCEC,<,FCDC7FEFE,GGDC7FFCCF7GGFFC9GFGFFFECFGGGGFEAF@CCCC
@s101 311
TGGGGAATACTGCACAATGGGGGAAACCCTGATGCAGCGACGCCGCGTGGAGGAAGAAGGTCTTCGGATTGTAAACTCCTGTTGTTGAGGAAGATAATGACGGTACTCAACAAGGAAGTGACGGCTAACTACGTGCCAGCAGCCGCGGTAAAACGTAGGTCAAAAGCGTTGTCCGGAATTACTGGGTGTAAAGGGAGCGCAGGCGGGAAGACAAGTTGGAATTGAAATCCATGGGCTCAACCCATGAACTGCTTTCAAAACTGTTTTTCTTGAGTAGTGCAGAGGTAGGCGGAATTCCCGGTGTAGCGGTGGAATGCGTAGATATCGGGAGTGACACCAGTGGCGAAGGCGGCCTACTGGGCACCAACTGACGCTGAGGCTCGAAAGTGTGGGTAGCAAACAGGATTAGATACCCT
+
FFGEFECFDGFFFGGGGGG@@GGGCDC<@,CFFGGFF8+=FFGD7C:@6FE8C,E8F=EFCFGFGGGGGDCFGFCF<FGFG?,CAE8AEFDGGFCEEFFGGGG7FEFCFGCGGG<FFCFGECG+8==EGAFGGGGFFCFF>@<FGG7C:>CC@9BC@:FFC7,CC?7*46<=F;<F1=F,F?:<?:8<-8CC7C::*8C6:?8=95FCC>72>F>;F@>;9$3D@CFGGGGFFGGE8FC8<ADGGGGF3:GCDGGFFCEDFFC<FFF?=,C<BFF<GFF?CF7GGEGEC8EEEFGGEFGGFGEC9CGGGGGGGF:==?,FE8GCGGGEC,<,EEEGGGGGFDGFDEGGGGGA<9F@FGFGGFEGGGFGGGGGGGFCCGGGFGGGGGGGGGFFFFEDCGGGFCGGGFCGGGGCCCCA
@s101 312
TGGGGAATATTGCACAATGGGGGAAACCCTGATGCAGCGACGCCGCGTGAGTGAGGAAGTATTTCGGTATGTAAAACTCTATCAGCAGGGAAGATAATGACGGTACCTGACTAAGAAGCACCGGCTAAATACGTGCCAGCAGCCGCGGTAATACGTATGGTGCAAGCGTTATCCGGATTTACTGGGTGTAAAGGGTGCGTAGGTGGTATGGCAAGTCAGCAGTGAAAGGCTGGGGCTCAACCCCGGGACTGCTTTTGAAAATGTCAAACTAGAGTACAGGAGAGGAAAGCGGAAGGCCTAGTGGAGCGGTGTAATGCGTAGATATTAGGAGGAACACCAGTGTCGAAGGCGGCTTTCTGGACTGAAACTGACACTGAGGCACGAAAGCGTGGGGATCAAACAGGAGTAGATACCCT
+
9F@EFEFGGGGFGGGFGEGGC,@CCFFGE8EF<FGGGGGGFFGEGGGFFFGGGG9EFGDGFC,C,C:CFGGGGFFGGGCFFGGGGG9FFGFFGGEFGGDG9C7FGBEGGGGGGGGGG8DFGFCFEEGGAD,=FGE@+DFFC<C@E7CFEFGGG9>FFDGG,7DCCFG7FGG>BFEFCC7C,<EF:CGGC2CCCF<=8*<<ECF,2;*<<CCFFCC>96:*97C?@<CDF7D@8G<:,>FEF@7CCE,B=,,:?1F<E<C9#E?2<F9DGF<<@@*?@CC9,C,?AEC+8=4C,,,8=4?CF<@+AC==A9:,==@+=9,=DGGE@F@FA<,C8:,EFBB>@8,EF@,B:+F<B,,E;,;EEDGFCC<,@,EC,CCE@8C8C7FC,,EFFC6<FF@C@C,E5FFE@,,<CF@8<9<A
@s101 21562
TAGGGAATCTTCGGCAATGGGGGCAACCCTGACCGAGCAACGCCGCGTGAGTGAAGAAGGTTTTCGGATCGTAAAGCTCTGTTGTAAGAGAAGAACGTGTGTGGGAGTGGAAAGTCCACACAATGACGGTATCTTACCAGAAAGGGACGGCTAACTACGTGCCAGCAGCCGCGGTAATACGTAGGTCCCGAGCGTTATCCGGATTTATTGGGCGTAGAGCGAGCGCAGGCGGTTAGATAAGTCTGAAGTCAAAGGCTGTGGCTCAACCATAGTTTGCTTTGGAAACTTTTTAACTTGAGTGCAAGAGGGGAGAGTGGAATTCCATGTGTAGCGGTGAAATGCGTAGATATATGGAGGAACACCTGTGGCGAAAGCGGCTCTCTGGCTTGTAACTGACGCTGAGGCTCGAAAGCGTGGGTAGCGAACAGGATTAGATACCCT
+
EGGGCCFEF<FGGGGGGGGGEDGGGFG?FGGGGFCFGECFF@:CFGD@FGGFGGGFFFFCFC9<FFDFEGGFFFGGGCFFEFGGGGGGGGGGGEFEEGGGGGGCFDC=CDGGG?FCG9FFGGDGGFEGF@FGGGFG9DGGFFCD@*@FE7CEG8DFG@*>:CFGGGGFGDEGEEGD<FC@FFGFGGGEGB@EGGG@CGC2G;EC?FGGG@<8>CC3C:GGEEEC@5CD@E;FFFF@@?F<ACCFFEFGGFFGFGGF:F;ECFFDCF@FGGGFFGDFGGGF@F=?F=8,<GGFBDE<GGFGGGEGGGGGF?CF<F=;C>4,EFGFGGGGGEF:FFFEFCFF@,FDFGGGCEGGGFAGFDGFFFBFEFEGGGC@@GEGFEFGGFCGGGGF<GGFGGGFGGGGGFGGFGGFGEEGDGGGGGGGGGGGGFFDGGGGGGGF<CCCC
@s101 314
TGAGGAATATTGGTCAATGGGCGAGAGCCTGAACCAGCCAAGTAGCGTGCAGGATGACGGCCCTATGGGTTGTAAACTGCTTTTATAAGGGAATAAAGTGAGTCACATGTGACTTTTTGCATGTACCTTATGAATAAGGACCGGCTAATTCCGTGCCAGCAGCCGCGGTAATACGGAAGGTCCGGGCGTTAACCGGATTTATTGGGTTTAAAGGGAGCGTAGGCCGGAGATTAAGCGTGTTGTGAAATGTAGACGCTCAACGTCTGCACTGCAGCGCGAACTGGTTTCCTTGAGTACGCATAAAGTGGGCGGAATTCGTGGTGTAGCGGTGAAATGCTTAGATATCACGAAGAACTCCGATTGCGAAGGCAGCTCACTGGGGCGCAACTGACGCTGAAGCTCGAAAGTGCGGGTATCGAACAGGATTAGATACCCT
+
CFGEGGGFGGCDGGGGGGDG8FGGGCGGG?CGFFFFGGGGGGGGFCC@@FFEEECEFF:CEC7,CF?8AFCCEG9FFGGGC,9FEDGGGAFCFGFGGGF9?FGGFEGGGGFDGGG9FEFGGFGGGD,EFE<FAFG9FG=E4CCGD@FFGGC<FGGGGFGGGGFCEC@:FGGGGFGGGG5:@DFFGF::FFEFG4:<7GFF3C7F<=F:FGGF@D<1C7<>7>>6FGCGGC?EEFF<FDGGGFC:EDCFFGEGGCFGGGGCGGGECC7FGF@5EEFCGF9CGGGEGGFF=879*GDFE??9F?9GGGF?4=,EE@B8GDGGGGCC?E7GFEC<A,<GGGGCFCGGGFGGGGGFEFGGGGGGGGDGGGFFFDFF@FGGGGDGGGGGGGGFEC7GGGGGGGGGGCGGGGGGGGGGGGGGGGFFDFFGGGGGGGGCCCCC
@s101 315
TGGGGAATATTGCACAATGGGGGAAACCCTGATGCAGCGACGCCGCGTGGAGGAAGAAGGTCTTCGGATTGTAAACTCCTGTCGTTGGGGACGATAATGACGGTACCCAACAAGAAGGCCACGGCTAACTACGTGCCAGCAGCCGCGGTAAAAAGTAGGTGGCAAGCGTTGTCCGGAATTACTGGGTGTAAAGGGAGCGCAGGCGGAAGGACAAGGTGGAAGTGAAACCCACGGGCTCAACCCGTGAACTGCTTTCAAAACTGTTTTTCTTGAGTGGTGTAGAGGTAGGCGGAATTCCCGGTGGAGCGGTGGAATGCGTAGATATCGGGAGGAACACCAGTGGCGAAGGCGGCCTACTGGGCACTAACTGACGCTGAGGCTCGAAAGCATGGGTAGCAAACAGGATTAGATACCCT
+
@FGGGGGGGAFA,FFGGGGGDGGCBFGCF8@FE,;E;=@CFGGGGGGFGEBF:FEFDFGFGFGCFGEEFGEFF9DEDEFGGGF=FGG8+>:C>::CCGGGGGEGCFFD9F7FED8DBFD,FF7>>CF,8BGGB>FCFFGFFC@FECGGCCFC@,7,@FGGG@,F<87<*<@CF9:#*C<?:B7?C>,84*+<9CE8:81C8C:=8:EG5E@@0DA#?AF?@FFFA;C>FCECF@84C:FFGCCCD<FFFFGFDFC:FC,3FGGEF8FC=>GGFGDFGG=FEE4<B@+BCCFFEE+E8CCFE,@85CGGGGGGDEFFBE<GFCFCCCGFE<FFEEDC,GGGECCFF@>GGGGGGFGGGGFFCGF9FEFGGGFEGFFF8EGGGDGGGFGGFGGGGGGFFC@FFDGGGGGGGGGCCCCC
@s101 316
TGGGGAATATTGCACAATGGGGGAAACCCTGATGCAGCGACGCCGCGTGGAGGAAGAAGGTCTTCGGATTGTAAACTCCTGTTGTTGAGGAAGATAATGACGGTACTCAGCAAGGAAGTGACGGCTAACTAAGTGCCAGCAGCCGCGGTAAAAAGTAGGTCACAAGCGTTGTCCGGAATTACTGTGTGTAAAGGGAGCGCAGGCGGGAAGACAAGTTGGAAGGGAAATCTATGGGCTCAACCCATAAACTGCTCTCAAAACTGTGTTTCTTGAGTAGTGCAGAGGTAGGCGGAATTCCCGGTGTAGCGGTGGAATGCGTAGATATTGGGAGGAACACCAGTGGCGAAGGCGGCCTACTGGGCACCAACTGACGCTGAGGCTCGGAAGTGTGGGTAGCAAACAGGATTAGATACCCT
+
EFCDC:FFGFCEGGGGFGFGGDGGGGGG>EFFGGFGFFDEEF@FCFCFEG,,BBD<EEFFGGFGFGFE+CE<FFGG,EE9?5CE<EEGGGFFGGGDE9EFGGG@FEFGGGGGGGGGGFGG9DFDCE7FFGG,DFGAFFC@F<<FF:@C*@CFG,C:,F9B?DFFF@C:*8CEFGCECF*?@C<F$B:FCCG>>:CFGEFEGCEECE=;:->21>AF>DGG=:-1CEGGFGFFFC@4.CFF8<AE,<F>D7<GCFFFC?7/8=CB$FEF;<CA438<F<EE4C9GGGGEB8FFE>@4+7FFFGEEBEE=FEGF:FEEDFFGFA<DFE:FFGGFCGFF@EGGFGGFFC,GGGGGFEAFGFECGGFEF9DFDGCGGGFC,:C@GDGFEEECFCCCFCFGFFFFCGGGGFGEGFFBCCCC
@s101 317
TGAGGAATATTGGTCAATGGGCGAGAGCCTGAACCAGCCAAGTAGCGTGCAGGAAGACGGCCCTATGGGTTGTAAACTGCTTTTATATGGGGATAAAGTGAGTTACGTGTAGTTTATTGCAGGTACCATATGAATAAGGCCCGGCTAATTCCGTGCCAGCGGCCGCGGTAATACGGAAGGTCCAGGCGTTATCCGGATTTATTGGGTTTAAAGGGAGCGCAGGCGGCGGCGTAAGTCAGTTGTGAAATCGTGCGGCTTAACCGTGCAATTGCAGTTGATACTGCGTCGCTTGAGTGCACACAGGGATGTTGGAATTCATGGTGTAGCGGTGAAATGCTTAGATATCATGAAGAACTCCGATCGCGAAGGCATATGTCCGGAGTGCAACTGACGCTGAGGCTCGAAAGTGTGGGTATCAAACAGGATTAGATACCCT
+
CFGGGGGGGGGGGGGGGGFFFFGGGGGGGGGGGGGGGGFFGGFGFGGGGGGGGDGGFGEEGGGFGGFFGGGGGGDGGGGFGGGGGFGGGFF7=:<FGGEGBFFFGG7BDFGCAFGGGGGDFGFGGGGDGGGCFGFGGGB,BCCEGCEGGGDGCF?7DDCFC@FGGGGGFGDG9FF@GGGGF9F9,CEFF7F8<CBFGEGG@F>FCFFFGFFFFF@*C9C8@:E=2:59>1:8C?@;D>FGF@/A:FGDGF>=<CCFGGGFEDF>>A@=CFGGGFCFGAGEEF::F:4,FAGF5GGGGGF<FEGGGGGFFGGGGFGFGE:GGGEC>EFCGDDCEAFGGGGGGGGGGGGFGGGGFGGGGGGGGEEFGGCGGGGGGFGF>GGGGGGGGFDFBB,@FFGGGGGGGGGFCGGGGGGGGGGFGGFFFGGGFGGGGGGCCCCC
@s101 318
TGGGGAATATTGCGCAATGGGGGAAACCCTGACGCAGAACCGCCGCGTGATTGAAGAAGGCCTTCGGGTTGTAAAGATCTTTAATCAGGGACGAAAAATGACGGTACCTGAAGAATAGGCTCCGGCTAACTCCGTGCCAGCAGCCGCGGTAATACGGAGGGAGACAGCGTTATACGGATTTACTGGGGGTAAAGGGCGCGCAGGCGGGCCGGCAAGTGGGAAGGGTAATCCGTGGGCGTAACCCCCGAACTGCTTTCAAAACTGCTGGTGTTGAGTGATGGAGAGGCAGGCGGAATTCCGTGTGGAGCGGGGACATGCGTAGATATACGGAGGAACACCAGTGGCGAAGGCGGCCTGCTGGACATTAACTGACGCTGAGGCGCGAAAGCGTGGGGAGCAAACAGGATTAGATACCCT
+
ECEEE,6ECF6CE@FEFDCAFGGCFGGEEFGGGG7F:+4,:@CFECBEFBFEGGCCDC,,:FC,9CFGGCCFC5C9F<FGCF9E,:CF<8<<+@FE:FGF,ECC@EFGGGGGGGGGFGG8FCFGG3+@::=,>>8>8>=FFFFGG*@><>*13CC:+*<FFGE<*488<FGG>,,+4<**7<,72?<%;8@?9<:4888:5*//*2:?CGF<1FBB8?8:+C?:,,DEEF7C7@<14,F:BF@3+5<3@,3>@,CGFAE==@:FFFFF>,EFC+FCD=,F@FFACFGF7EEE=>DC>EF@,=<@+@=+?E,5C,FC@,DADGEE8CF7GFCEEB<CC<B<@EEGGFFBGGEEFDEFGB@AE@F<<E,FFCCCCC<FGDGGGGGGFFBE@GGGGFGGGFGGGFFGGF9GEF<C,CCCC
@s101 319
TGAGGAATATTGGTCAATGGACGCAAGTCTGAACCAGCCATGCCGCGTGCAGGAAGACGGCTCTATGAGTTGTAAACTGCTTTTGTACGAGGGTAAACTCACCTACGTGTAGGTGACGGAACGTATCGTACGAATAAGGCTCGGCTAACTCCGTGCAAGCAGCCGCGGTAATACGGAGGATTAAAGCGTTATCCGGATTTATTGGTTTTAAAGGGTGCGTAGGCGGTTTGATAAGTTAGAGGTGAAATCCCGGGGCTTAACTCCGGAACTGCCTCTAATACTGTTAGACTAGAGAGTAGTTGCGGTAGGCGGAATGTATGGTGTAGCGGTGAAATGCTTAGAGATCATACAGAACACCGATTGCGAAGGCAGCTTACCAAACTATATCTGACGTTGAGGCACGAAAGCGTGGGGAGCAAACAGGATTAGATACCCT
+
CFFGDGFFG9FGGGFFFCC6,C:EF@FFGCEGFEDF4=8F9CDD+:C+@CEE,BFFGGFGGFG,6E<E,CEFGGGGEF<<?EFFCEC5=C7C>@=AF9FEAGGEFFFFCE@F,CE?<++BF=?+4E@:>8>@F,,8EED,,,8+8+>,>83@F<F@+@C7:DA,<*151>FFGCGDGGGG,8,1@FC@BCF.4?F58?<C9>FFB#F8;3>=?C@271>D45G8FFF@A@<8C@>FC<@3CG>FFCC6FECF@FAFD@>3+BGGGFDACB@=,<EA@9EECFECCFE<GGFGBGEGFGDGGEGGGGEEC8E>@;FGEFFCGF@C5GFF9GGEEAGGFFE9FDCF9GGGGFFF:B7GGGE:CEGGGF<GFF<FF@FGDGGGGGGGGGGGGFDGGGGGGGC<CBFGFDFCDFGFFECGGGGGGGGGGFGGGGFCCCCC
@s101 320
TGAGGAATATTGGTCAATGGGCGAGAGCCTGAACCAGCCAAGTAGCGTGCAGGATGACGGCCCTATGGGTTGTAAACTGCTTTTATAAGGGAATAAAGTGAGTCTCGTGAGACTTTTTGCATGTACCTTATGAATAAGGACCGGCTAATTCCGTGCCAGCAGCCGCGGTAATACGGAAGGTCCGGGCGTTATCCGGATTTAGTGGGTTTAAAGGGAGCGTAGGCCGGAGATTAAGCGTGTTGTGAAATGTAGACGCTCAACGTCTGCACGGCAGCGCGAACTGGTTTCCTTGAGTACGCACAAAGTGGGCGGAATTCGTGGTGTAGCGGTGAAATGCTTAGATATCACGAAGAACTCCGATTGCGAAGGCAGCTCACTGGAGCGCAACTGACGCTGAAGCTCGAAAGTGCGGGTATCGAACAGGATTAGATACCCT
+
FGGGGGGGGGGGGGGFGGGGGGGGGEEGGGFGGGGGGGGGFGFFFGGFEGGFF@EFGGEGGGGGGGGG8ECFGGGFGGGGGFEGAFFFDFEFBFGEFGGGGGBD<FF<F=F9FGGGGGCEFC9FFG@9<?FAFGCFE9EEGGE7CFGGGGGCGGCCBDAFGFGGG77CEGGEFGGB,>FGG7FEC>EEFGG8>;8=8EC3;'?<FF<C884BFFGC<:CDBC88<>G>:F?F8,3?C5B;FD7FD<?DGFC>3@D6D:FF=F:;,CFC@,GG@C:@+=9=DFF8GFB<@B9,0+DFBC,EDGFFGGGFDGGFFGGEGGGGF<GE>GEFFGFFFAFFEGGFFCF8C7FGFCGGGGGGGGGGGGEGGF@GFGGGGGFGFCGGGGGGGECGEDGGGGGGFEGGGGGGGEGGGGGGGFFGGGFFGGGGFFGGGGGCCCCC
@s101 321
TGAGGAATATTGGTCAATGGGCGAGAGCCTGAACCAGCCAAGTAGCGTGCAGGATGACGGCCCTATGGGTTGTAAACTGCTTTTATAAGGGAATAAAGTGAGTCTCGTGAGACTTTTTGCATGTACCTTATGAATAAGGACCGGCTAATTCCGTGCCAGCAGCCGCGGTAATACGGAAGGTCCGGGCGTTATCCGGATTTATTGGGTTTAAAGGGAGCGTAGGCCGGAGATGAAGCGTGTTGTGAAATGTAGGCGCTCAACGTCTGCACTGCAGCGCGAACTGGTTTCCTTGAGTACGCACAGAGTGGGCGGAATGCGTGGTGTAGCGGTGAAATGCTTAGATATCACGAAGAACTCCGATTGCGAAGGCAGCTCACTGGAGCGCAACTGACGCTGAAGCTCGAAAGTGCGGGTATCGAACAGGATTAGATACCCT
+
EDAFFFFFGGGGGGGGGGFF,C@FEGG8FDFFFFGGGC@EFFFAFGGFGGGGCEDGGGGG@:>CEFFGGG>:FGFGGGGGGGGFFCFGFGFFGGGGCEAFGF,A,CED8<CF<F9FGGG?FGGGG,FF9FGF,EAFGG9C:>FFEGGGGFFGC>BB<9@+@<C,@8CGGGCFFG:556>EC?4><?CCF7CCCF<<7FF?;9,B?'<C7,.FEGG#C8@F;ECFGGGGF67#3EF<EEGCF<E<D352<,CC#06CFGGFEFF;@3,,,GGGGGGGGEB9DD<8F=FFCFAC?CBBBFBC,5,GGEGF@F@CC8B+EFD<CE>@*FC<FEC,9GGGFFF8GDEF<GFF?:,GGGFEEDFDGFCDEFFFEAFGGGGFFGGGGGEGFECEBF@CGAGFCFF8FFCGEECFCGGGGGCGGF<<DFFFAGGGGGFCCCCC
@s101 322
TGAGGAATATTGGTCAATGGGCGAGAGCCTGAACCAGCCAAGTAGCGTGAAGGATGAAGGTCCTACGGATTGTAAACTTCTTTTATACGGGAATAAAGTTTCCTACGTGTAGGATTTTGTATGTACCGTATGAATAAGCATCGGCTAACTCCGTGCCAGCAGCCGCGGTAATACGGAGGATGCGAGCGTTATCCGGATTTATTGGGGTTAAAGGGAGCGCAGACGGGAGATTAAGTCAGTTGTGAAAGTTTGCGGCTCAACCGTAAAATTGCAGTTGATACTGGTTTCCTTGAGTGCAGTTGAGGCAGGCGGAATGCGTGGTGTAGCGGTGAGATGCTTAGATATCACGAAGAACCCCGATTGCGAAGGCAGCTTGCTAAACTGTAACTGACGTTCATGCTCGAAAGTGTGGGTATCAAACAGGATTAGATACCCT
+
DGGFFFGGGGGFGGGGGGGG8@BFGGGC<8EFGGGGGGGGGGGFGE+8CFFF?<9AFFEFGGG<EFGCFGGFGGCFGGGGGGCDFGFGAFGEGG?DFC<EF,F<FFGEFF8FCF?AFDGCC,:CCFE@FGCF?EF,FFGFFDFDE7+FGFGFG@E7DDFFGCEGCEGGCF+D@B<FE*:>F7,3CFGCC*=,,?<FGGFB:B3C61#71,<62?B;FDC5BFFG*:>DGGC><9F*,?EGFFCF=FFFCGEGCBEDFECFCCGGFD#F?FF8FGGGFGACGGGGEE<B=,4A<F9CEF,BE?4F8GFFCGE@4+>+EDFCFFC8EGCFAGFEF,DGDFGGF9GGDGFGFFAFCGGFECGGE:GGGCCEEGFGCFGGFFFDFGGGGGGGFGFFFFAGFCB4CGFC,8GGGGGGGGGGGFFEDEGGFFAFGFCCCC@C
@s101 323
TGAGGAATATTGGTCAATGGGCGAGAGCCTGAACCAGCCAAGTAGCGTGCAGGAAGACGGCCCTATGGGTTGTAAACTGCTTTTATAAGGGAATAAAGTGAGTCTCGTGAGACTTTTTGCATGTACCTTATGAATAAGGACCGGCTAATTCCGTGCCAGCAGCCGCGATAATACGGAAGGTCCGGGCGTTATCCGGATTTATTGGGTTTAAAGGGAGCGTAGGCCGGAGATTAAGCGTGTTGTGAAATGTAGTGGCTCAACCTCTGCACTGCAGCGCGAACTGGTCTTCTGGAGTACGCACAACGTGGGCGGAATTCGTGGTGTAGCGGTGAAATGCTTAGATATCACGAAGAACTCCGATTGCGAAGGCAGCTCACGGGAGCGCAACTGACGCTGAAGCTCGAAAGTGCGGGTATCGAACAGGATTAGATACCCT
+
EGGGGGFFFGGG<FFCFGGGGGGGGGCFEC<FFGGG@FGCFGFFFGF,@FCGGCF<BFFDGC@:CEE,CCFGFAFFCCE,C,@EFGGDAF8EFDFEFCFGE@FGGGD+BF7EFF,EEFGGGEFBBFFFG,EFCF9EEC98?<=7C@FGGADD@F<FEEDFBFFCFC+558>EFFFD:CEEGDFEEEC*<CFC<@<*;<8%<C:=82<5G<>FCAEF@:CCB:8+DFF:;<;+FFF4EEC>GD>C?CFFC@DGGFC:)?GFFCGGGF@CCD3+)C7CFEA@<BD=B,>5,8<A<+6F@,FFFFGGGCGGGGGFE@E8CEFFA,>B9FFC?E<A?A,C@9GGGGFGGFGGFCGGFFECGGFGGGEEE<@<GFCFCGGGCFGCFFFFE9FEEGEGGGGF@>GGFGGFGGGGGGFGGFDFGGGGGGGFF<GGFFF@-@CA
@s101 21281
TGAGGAATATTGGTCAATGGGCGAGAGCCCGAACCAGCCAAGTAGCGTGCAGGATGACGGCCCTATGGGTTGTAAACTGCTTTTATAAGGGAATAAAGTGAGAGTCGTGACTCTTTTTGCATGTACCTTATGAATAAGGACCGGCTAATTCCGTGCCAGCAGCCGCGGTAATACGGAAGGTCCGGGCGTTCTCCGGATTTATTGGGTTTAAAGGGAGCGTAGGCCGGAGATTAAGCGTGTTGTGAAATGTAGACGCTCAACGTCTGCACTGCAGCGCGAACTGGTTTCCTGGAGTACGCACAAAGTGGGCGGAATTCGTGGTGTAGCGGTGAAATGCTTAGATATCACGAAGAACTCCGATTGCGAAGGCAGCTCACTGGAGCGCAACTGACGCTGAAGCTCGAAAGTGCGGGTATCGAACAGGAGTAGATACCCT
+
CEGGGFFGGDFGFGGGGGFCFEEGGGGGGGGGGCFFGGGFGGGFDFGCFGGGFGGGGGGGFDG7FFGGCFGFGFFGGGGFGEGGGGFGGFGFGGEEFEGGGGGCEGGGGGGCAEFGFFGFGGGCFGGGFGGGGGGF9BFDGGEFGGCGCGGFGDG7FFBF,@FFFCFGGGCCA,*CG>(?@FFC=GD5F76;1?<C::FGCC:EFFA::?5;FFGC>)FA<=GGGGGGGGG@CCFEGD;?>?>E;>E;CC@@9ED8CFF7EGG:CGFFFGG?3FBE:FDEGGGEFFFDDA,A*DGGGFCFGFFGEEEF>>,FCGGGGGGGGGGG=C@,GFGFEAGGGGCGGGFECGGFGFFGFGEF@DGGF:F?GGFGGGGGFFGFDFFDGGGGFFDFDGFGGGGGFCDF<EGGFFGGGFGFFFGGGGFFCDGGF,GGGGCCCCCC
@s101 325
TGAGGAATATTGGTCAATGGGCGAGAGCCTGAACCAGCCAAGTAGCGTGCAGGATGACGGCCCTATGGGTTGTCAACTGCTTTTATAAGGGACTAAAGTGGGTCACGTGTGACTTTTTGCATGTACCTTATGAATAAGGACCGGCTAATTCCGTGCCAGCAGCCGCGGTAATACGGAAGGTCCGGGCGTTAGCCGGATTTATTGGGTTTAAAGGGAGCGTAGGCCGGAGATTAAGCGTGTTGTGAAATGTAGTGGCTCTACCTCTGCACTGCAGCGCGAACTGGTCTTCTTGAGTACGCACAACGTGGGCGGAATGCGTGGGGTAGCGGTGAAATGCTTAGATATCACGAAGAACTCCGATTGCGAAGGCAGTTCACGGGAGCGCAACTGACGCTGAAGCTCGAAAGTGCGGGTATCGAACAGGATTAGATACCCT
+
@<EFGCFFGFFCCFGDCCE,8E:F:FEGGGGGGGFGFGFGFG;@FGGEGCFGGGFG,,BFEECFFGFGGF@CF,@FGGFEF<AEDGGFG@FF7<4CFFGGGFC<FGDG8FCFFFGDEGGGAE<E,CFCFFG9AFGGG99FGGCGGGGFD,C>F,<FGGGGGCFF:CCEGDGGGGGG7F:FGFGGGDEGGG7%?C@FE8C2<0FC<CB?EF3FF>?;<6CDEF>F<8E<CC?9<:<48:FECC7;@FCF@C6GGC;9;>#0F:1>9>CD9:<4+<7B>FE68GGFF8FA8CFA*EEB7GGGF@F:EECB=EE=>4>>+GFFA,@+EGEFEFE,DFCFCFGGFECA6,FFE?<FFB6,DGFGGF>GFFACC@GFA67GGGGGGGDGE9EFECCGGGGGGGECFEGGGEGGGECFGGF?EFA<GGGGGFGGGCGC-9CC
@s101 21253
TGAGGAATATTGGTCAATGGGCGAGAGCCTGAGCCAGCCAAGTAGCGTGCAGGATGACGGCCCTATGGGTTGTAAACTGCTTTTATAAGGGAATAAAGTGAGTCTCGTGAGACTTTTTGCATGTACCTTATGAATCAGGATCGGCTAACTCCGTGCCAGCAGCCGCGGTAATACGGAAGGTCCGGGCGTTATCCGGATTTATTGGGTTTAAAGGGAGCGTAGGCCGGAGATTAAGCGTGTTGTGAAATGTAGATGCTCAACATCTGCACTGCAGCGCGAACTGGTTTCCTTGAGTACGCACAAAGTGGGCGGAAGTCGTGGTGTAGCGGTGAAATGCTTAGATATCACGAAGAACTCCGATTGCGAAGGCAGCTCACTGGAGCGCAACTGACGCTGAAGCTCGAAAGTGCGGGTATCGAACAGGATTAGATACCCT
+
EFFGGGGGG9EFDEGGGGGDFGGGGGGGGCGFFGGGGGGGCFE<FGFEGEGCFGGGGGGGFGGGGGGGGGGGGGDGFGGG9<DGGGGGGGGFGGGFGGECAFCF<FGGFFGCFGFFGEGGFGGGGFB,EGGDGGG,EFG=BEFFEFEGGGGDF@7FFG?@G@FBCEF7*@>EGF@FEFGGGGGGGGGGGG*,@FFEG-:.:<?BCGGG<FFGGFDF<8,?FGGGDCGDGCFCFCC?>8FF#FFDAEFFCD=FAFFCA9GF7F=GGFGFCFCFGGGGGF?GGFDGEFDFDFGGFCEFGGGGE?ECCGEF@GFGC=7EEEA?GFEGFGGGFFE<FGGFFFEFE=FE<GGGGFFF=B7GGFGGGCGFGGFGGGGGGGFCGFFCGGGFFC<DGGEGGGGGGGGFFGGGFCEGGEGGGGFGGGFEFGFGFDGGFCGCCCCC
@s101 327
TGAGGAATATTGGTCAACGGGCGAGAGCCTGAACCAGCCAAGTAGCGTGCAGGATGACGGCCCTATGAGTTGTAAACTGCTTTTATAAGGGAATAAAGTGGGGCTCGTGAGCTCCTTTGCATGTACCTTATGAATAAGGACCGGCTAATTCCGTGACAGCAGCCGCGGTACTACGGAAGGTCCGGGCGTTGTCCGGATTTATTGGGTTTAAAGGGAGCGTAGGCCGGAGATTAAGCGTGTTGGGAAATGTAGATGCTCAACATCTGCACTGCAGCGCGAACTGGTTTCCTTGAGTACGCACAAAGTGGGCGGAAGTCGTGGTGTAGCGGTGAAATGTTTAGATATCACGAAGAACTCCGATTGCGAAGGCAGCTCACTGGAGCGCAACTGACGCTGAAGCTCGAAAGTGCGGGTATCGAACAGGATTAGATACCCT
+
EC6CFFEFFFFFFGGGGF>E@EGEGGGGGFFGFG,CFGA,CF@@EGECCGGGGGGGFGBFFFDFCFFFFFF<FGGGGCFFCGEEEDGFFGGGCFGFFE?FB<CG@DG:<EFF98FFF<FCFFFGG9FFCFD<F9EFGGG,D>+>EFEFGCGGG<@+3@<D,,,,3@BCFC<,,7CC*>::BF@<1B*=4**4;:=1CGF;;><FCC,;E9CF4<<5;7?C:CC#CC=C,C<F<CG<GFFDD8#;D;E>FAD@77CDGGFFC@;8'<:<GGFE;@:@.CCGC>FD8F=:,FGGFCEFGFAE>C,<FDGCCCBEB@+B8D+FFF>6*GDFGF<DFGGGCEFFFE<CED=FFAFFFGGGGGGEF:GGGGGGGGFFF,GFGGDGEGGGGFGGGEFGGFFGFEGGGGGFECF7F@CCGFFGGGGFFFFF5,GGFGGCCB-C
@s101 328
TGAGGAATATTGGTCAATGGACGAGAGTCTGAACCAGCCAAGTAGTGTGCAGGATGACGGCCCTATGGGTTGTAAACTGCTTTTATAAGGGAATAAAGTGAGTCTCGTGAGACTTTTTGCATGTACCTTATGAATAAGGACCGGCTAATTCCGTGCCAGCAGCCGCGGTAATACGGAAGGTCCGGGCGTTATCCGGATTTATTGGGTGTAAAGGGAGCGTAGGCCGGAGATTAAGCGTGCTGTGAAATGTAGACGCTCAACGTCTGCACTGCAGCGCGAACTGGTTTCCTTGAGTACGCGCAAAGTGGGCGGAATTCGTGGTGTAGCGGTGAAATGCTTAGATATCACGAAGAACTCCGATTGCGAAGGCAGCTCACTGGAGCGCAACTGACGCTGAAGCTCGAAAGTGCGGGTATCGAACAGGATTAGATACCCT
+
GGGCGGGGGGGCGGGGGGCFGFGD+6@CFFGGGGF<EFCEGECFFFEFGGGGGG8FGFDGCGE@F8E@8<@CFCCFFGCFE,6=EDGGGFFGFFFGGG<FFGEGCFCGGFEEBC@EGGGGGACGAD<,BDEE,CCEFGGGGGGGGDFGGCGG?FGGGGG7AFFD+@F>BFCGGF@C>FE7:>FEGGGGGDGGFGCEE=+@9A=CFF<.8CCFAF7445<5:BFG9;ECGGEEFGG<E.F@CFCCAED7=F5FC5,,D<:4:D9CFCD@,GGGGGGGGGE2GFFC=BDB,<A?5F>@B78,FE=AC@+8EE>>+EEEGFDFEECGFGECEFE,EEFGCCEFFE,,EFFGFFF?:?CFB7EEFCEFEAFF@C9FFFACFGCB:F+EE<CC6;6@@?AGF7GGGEF<FCEGGDGGF?GGEFFGGGFGFF<GGGF@C@@<
@s101 329
TGGGGAATATTGCACAATGGAGGAAACTCTGATGCAGCGACGCCGCGTGAGGGATGAAGTATTTCGGTATGTAAACTTCCATCAGCAGGGAGGCAAATGACAGTACCTGCCTAAGAAGCCACGGCTAACTACGTGCCAGCAGCCGCGGTAATACGTAGGGGGCAAGCGTTATCCGGTTTTACTGGGTGTAAAGGGAGCGTAGACGGCACGGCAAGCCAGATGTGAACGCCCGTGGCTCAACCCCGGGACTGCAGTTGTAACTGCGGGGCTAGGGTGTCGGAGAGGCAAGGGGTATTCCTAGGGTAGCGGTGAAATGCGTGGATATTAGGAGGAACCCCAGTGGCGAAGGCGGCTTTCTGGACGATGACTGACGTTGAGGCTCGAAAGCGTGGGGAGCAAACAGGATTAGATACCCT
+
EFGDGGGGFCFGCFGGDGA89CC,C@EFCEEE9EEFEGE>CF@@CG7@CG,:BF8FGF<9CE<9FEC,,CFFE9?CCFDAEGF=FFAEFDD?++=B:,CE,C9:EE,?,,,,:5=FGC,,,:=C7FC8<9C,+:>FFGG7D==<<::F>5C@D,><@<FD*1=:B**=<<*;9,64*4<CECF9CA@F=9<CGG****4*8:?,:812??><:5/4'*C6??@FA9#9:>8C,8,1?*55C@+5,,>:,,C9>,F@@,2@EF8++3,8,8+8*FE>84EGFE?B,8==@,,9,@9,>AFCA,C@BGFCCDF<EGF@8:<,,>9,C,DCDFEDCF@,A<ACCCFFFEEFEFFE<C,-E@,,BC,AE@@GFCCEFFC,F>EFF:FFCGGGGEEFE,CGFEFF@EGGFAGGGGFCCCCC
@s101 21349
TGAGGAATATTGGTCAATGGACGAGAGTCTGAACCAGCCAAGTAGCGTGAAGGATGACTGCCCTATGGGTTGTAAACTTCTTTTATATGGGAATAAAGTTTTCCACGTGTGGCATTTTGTATGTACCTTATGAATAAGGATCGGCTAACTCCGTGCCAGCAGCCGCGGTAATACGGAGGATCCGAGCGTTATCCGGATTTATTGGGTTTAAAGGGAGCGTAGGTGGACAGTTAAGTCAGTTGTGAAAGTTTGCGGCTCAACCGTAAAATTGCAGTTGATACTGGCTGTCTTGAGTACAGTAGAGGTGGGCGGAATTCGTGGTGTAGCGGTGAAATGCTTCGATATCACGAAGAACTCCGATTGCGAAGGCAGCTCACTGGACTGCAACTGACACTGATGCTCGAAAGTGTGGGTATCAAACAGGATTAGATACCCT
+
FGGGGCFFFGAAFGGGGGC,@AEFGGGGGCGGGGGGGGGFGGGGGGGEDGGGGGGGGGCGGGGGG?EFGGCEFFCFFGGGGGGGGGG9<ECFGFGFFCEEEE?<EEDFB,4?+9AFGCFGEGGGGG9,,CFFCGGGGGGFEE@E8FFGFGGGGGCGGGGF8<<,6@CFG+CFG<FE:>*@FGGCEC5>FC*DFE:B=CFDC7'EG1FG3:;;F94#<5:D;D=@=C+C=;80AF@5@:ED<CC=@CFF>>8F7@FFEGGFGDG?GFGGGGF?EB,C:,+6=@A,<FB,=8EFFA;AEFC,FEBEEGGFEEE>98CC@FD4DGEE@@7A,=E9AE,GEFA,GGFGFF8FEFEGFGCEB<E,GEGGGFEEC8GGGGGGGFBEBF?FEFEGGFFDEGFGGEGGGGGGGGGGEFGGGGGGFCAFFFGGGGGGGGGCC@CC
@s101 331
TAGGGAATCTTCGGCAATGGGGGCAACCCTGACCGCGCAACGCCGCGTGAGTGAAGAAGGTTTTCGGATCGTAAAGCTCTGTTGTAAGAGAAGAACGTGTGTGAGAGTGGAAAGTCCACACAGTGCAGGTAACTTACCAGAAAGGGACGGCTAACTACGTGCCAGCAGCCGCGGTAATACGTAGGTCCCGAGCGTTGTCCGGATTTATTGGGCGTAAAGCGGGCGCAGGCGGTTTAGTAAGACAGAGGTGAGATCCCCGAGCTTAACGCGGGAATGGCATATGGGACTGCGCGACTAGAGTGTGTCAGAGGGAGGTGGAATTCCACGTGTAGCAGTGAAATGCGTAGATATGTGGAAGAACACCGATGGCGAAGGCAGCCTCCTGGGACATAACTGACGCTCAGGCACGAAAGCGTGGGGAGCAAACAGGATTAGATACCCT
+
GG9CEFFFE<@EGGGF:C<@EFFFCFG8FC<FGGG+@FGGGGGGGGG+CFEGC9EFFC8FB9FGGGGGGGEFFF<<EEFEFEFGFGDE<?EEFGCGGGGGGG<?DFFGGGGFCFGGGGFCFGCD<,,:F,@9CDEGGGA,<<,887DFFDGGG7DGGGCCCFG9,CCCFCCC<CE:<FF,1<:<*?FEGG***/:*/:E+*7*/*<+FFFG5*4/;;+6)3(?)=5@C:)<;4+,2<,,F@2F>B:,,7FF5EEC7>3<7FFGF:++7:@FE;BFE?7F8E7,,8=D>F@+EFFE,FABGGGGGGGGF8EGFAFGF9FDFCE@CGCGFF=BFDGGFCDEFCB=CFCA,FFGGGFF9GFBF@@7CGCCECBDFFGEGGGGDGFGGGGGFCGGF@GFF@EGF8GGGGGFEGFFCEEGFEFFEGGGGFEGGGGGGGGGGGCCCCC
@s101 332
TGGGGAATATTGGGCAATGGGCGCAAGCCTGACCCAGCAACGCCGCGTGAAGGAAGAAGGCTTTCGGGTTGTAAACTTCTTTTAAGAGGGAAGAGCAGAAGACGGTACCTCTAGAATAAGCCACGGCTAACTACGTGCCAGCAGCCGCGGTAATACGTAGGTGGCAAGCGTTGTCCGGATTTACTGGGTGTAAAGGGCGTGCAGCCGGGTCTGCAAGTCAGATGTGAAATCCATGGGCTCAACCCATGAACTGCATTTGAAACTGTAGATCTTGAGTGTCGGAGGGGCAATCGGAATTCCTAGTGTAGCGGTGAAATGCGTAGATATTAGGAGGAACACCAGGGGCGAAGGCGGATTGCTGGACGATAACTGACGGTGAGGCGCGAAAGTGTGGGGAGCAAACAGGATTAGATACCCT
+
CFGGGGGGGFGGGGGFGGGGCGGGGGGGGFFGGGGGGGGGGGGCCG@@@BFGFFGGGGGGGGGFEFEGFEGGEFGFCFGGGGGDFFFG8FEGGGGGGGGGGGGGGEFEECFGGGGGGGGGF@AGEGCEEGGGG?EDFFGGFDFFFGDG>CFFFFBCEF:CGGFGGG<DFDFG7;F9CEC@EF,,7?CA,486BFFB9*C=:=>::;<?CECE8AB?CCGCA,=@FFGFGCGGGGGGGGFEF8+CED<GFGGFF@;BFFFC6:DCGGFF9B@A4EFEDGGFEF=D8GGF@CCFEDD8CD?D@FFAEE9GGFFFAECFCCGGGFFE6GGGFF<?BGDGGFFCFC,EGFFFCGGGGGGGGGGGGGGGGGGGFGFGFGGGGGGGGEGGGGGGGGGGGEGGFGGGGFGGGGGGGGGFFCCCCC
@s101 333
TGAGGAATATTGGTCAATGGACGCAAGTCTGAACCAGCCATGCCGCGTGCAGGAAGACGGCTCTATGAGTGGTAAACTGCGTTTGTACGAGGGTAAACTCACCTACGTGTAGGTGACTGAAAGTATCGTACGAATAAGGATCGGCTAACTCCGTGCCAGCAGCCGCGGTAATACGGAGGATTCAAGCGTAATCCGGATTGATTGGGTTTAAAGGGAGCGTAGGCGGTTTGATAAGTGGGAGGTGAAATCCCGGGGCTTAACTGCGGAACTGCCTCTAATACTGTTAGACTAGAGAGTAGTTGCGGTAGGCGGAATGTATGGTGTAGCGGTGAAATGCTTAGAGATCATACAGAACACCGATTGCGAAGGCGGCTTACCAAACTATATCTGACGTTGAGGCTCGAAAGCGTGGGGAGCAAACAGGATTAGATACCCT
+
ECCFGGFGFGGG,;CEFGGFFGGEEFG<FFEFF,CFGG=E,;FFGGGGE@CDFG@EEFGG7>?C,9EF<E,,6FF<F9,=,BCFCF<ED++4C4BFG9CC<8?EF=FF,8,CCFFGFGFFA??,?@F7C=+:>F8D95DFABFCC+6,:,3,+8@CEDB+,8D>::5FG7FGFC*1>**1,,,72<9<C**E<?CC=,G9@::BC?<.C-?+>-<(4-6((594CFFGCD,,D>>3*0>>,@2E@?EEEC:++5,9DFBB@+++9D@,EDF;3,6:,3+?+DC7,,E<,9,A*,;E8F@+CEGGGECGFCGFEAEE,,=FGGGGAF,@C,F9GGGFFDFFGGFEFC<,5GGGFEGEF=A,GGEFGGGGF@,GFF<6@655,EE6<<CGGGFFF?GGFGGGGGGGGFFCCGGGGGGGF<GGGGGGGGGGGGGCCCCC
@s101 20750
TGAGGAATATTGGTCAATGGGCGAGAGCCTGAACCAGCCAAGTAGCGTGCAGGATGACGGCCCTATGGGTTGTAAACTGCTTTTATAAGGGAATAAAGTGAGTCTCGTGAGACTTTTTGCATGTACCTTATGAATAAGGACCGGCTAATTCCGTGCCAGCAGCCGCGGTAATACGGAAGGTCCGGGCGTTATCCGGATTTATTGGGTTTAAAGGGAGCGTAGGCCGGAGATTAAGCGTGTTGTGAAATGTAGATGCTCAACATCTGCACTGCAGCGCGAACTGGTTTCCTTGAGTACGCACAAAGTGGGCGGAATTCGTGGTGTAGCGGTGAAATGCTTAGATATCACGAAGAACTCCGATTGCGAAGGCAGCTCACTGGAGCGCAACTGACGCTGAAGCTCGAAAGTGCGGGTATCGAACAGGATTAGATACCCT
+
FCFGGFFFGGGGGGGGGGFEGGGGGGGGGGFGGGGGGFC@FGGGFGEGGGGGFGGGGGGGDGE7EGGGGGDGGGGGGDGGGDFGGFGD?EAFGGGGGGGCEGGCFGG@F?CGGGGGFGG?9FFFEFGGGGGGGGAEFGGGGCG:FEEGCAFG@=<F3FFGGGGGGGGGGGGGFFFG?GFCGGF4>FCFCFGC@F?GGG7FDGFGFGGDGGFGGGGCC@FGDFCFFDGC>?FCFGC9?DEGGCGE=FGEGGBGF@F=C?GF@FGFGGGFGGGGGGGGGGGFGGFFFFFEFFGFFF=@GFDGBFCFF8GGGGGE>ECGEFCGGGEG=CF=GGGGGGGCDECFEDFE8CEGFCFGFEEGDGGGGEEFGFGGGFFGGGGGGGGGGGGGGGDGGGCEGGFEDEFEC7FGFCGGGGGGGGGGGGFFGFGFGFFEF8GCCCCC
@s101 335
TGAGGAATATTGGTCAATGGGCGAGAGCCTGAACCAGCCAAGTCGCGTGCAGGATGACGGCCCTATGGGTTGTAAACTGCTTTTATAAGGGAATAAAGTGGGTCACGTGTGACTTTTTGCATGTACCTTATGAATAAGGACCGGCTAAGTCCGTGCCAGCAGCCGCGGTCATACGGAAGGTCCGGGCGTTATCCGGATTTATTGGGTTTAAAGGGAGCGTAGGTCGGAGATTAAGCGTGTTGTGGAATGTAGATTCTCAACATCTGCACTGCAGCGCGAACTGGTTTCCTTGAGTACGCACAAAGTGGGCGGAATTCGTGGTGGAGCGGTGAAATGCTTAGATATCACGAAGAACTCCGATTGCGAAGGCAGCTCACTGGAGCGCAACTGACGCTGAAGCTCGAAAGTGCGGGTATCGAACAGGATTAGATACCCT
+
ECFGFFEGGGGCFGGGGGACFFGG+@FDFFGF,FFFAFFDEFC,CFFFEGFFGDGACFFECEEF,=EF,CCCCCGGGGC<FGDF@A<<@EE<F,CBEAF5E,6EEFG<8,=A<<EDGGGGDG,7A@?@FAE<BG9FFFGG@+6@CEG,,CFDGGC7+><F,>,@8EFDG*1,32D:6F>EAFFEGFCEGEE*+<<1CEFF+;0<B8F=7<(CGFG9C53)5/5#E;:B/<731:FAB?5FFFB.#C=>GGCB=3,,3,,8,,,3@;CF:,F@++3+68+FD@,FFF<D?D?C8>=+6GDFEF@FECGEC8C99,>EEDE<CFB6):,9FDFAFE9FGGG@EGFGGFFGGFFFCF7GDFGFC7GGGFFFGFEF<<FGFE@@CGGGFEEEEF@CC9FCFEGF<GGDGGGECCCGGGGGGGFEGFGGFCFCFFCCCCCC
@s101 336
TGAGGAATATTGGTCAATGGGCGAGAGCCTGAACCAGCCAAGTAGCGTGCAGGATGACGGCCCTATGGGTTGTAAACTGCTTTTATAAGGGAATAAAGTGGGTCACGTGTGACTTTTTGAATGTACCTTATGAATAAGGACCGGCTAATTCCGTGCCAGCAGCCGAGGTAATACGGAAGGTCCGGGCGTTATCCGGATTTATTGGGTTTAAAGGGAGCGTAGGCCGGAGATTAAGCGGGTTGTGAAATGTAGGTGCGCAACATCTGCACTGCAGCGCGAACTGGTGTCCTTGGGTACGAACAAAGTGGGCGGATGTCGTGGTGTAGCGGTGAAATGCTTAGATATCACGAAGAACTCCGATTGCGAAGGCAGCTCACTGGAGCGCAACTGACGCTGAAGCTCGAAAGTGCGGGTATCGAACAGGATTAGATACCCT
+
FE9FFFFFFGFGGGFFCFFFGGDGEGEGGDDF@CCEFGGFGFGGGGCF7@FAEGGFEFE@CFGGG?FFFEECEGGGGGGGGGAC<,EF9FFF@FFFDFGGGGGFGECFFF7FF<FGGCF+EEFA,EAA<EEED9@EFG:DD>B7=8>,EBF<F<F7=>EFCFGFG++**3,@FE7CEGC@FGC:>C>;:5,:,:F8:78$+1<F99GC#<<C=0F;74F>?C5C<&C>C473<646>.>1F:=:E97?FF14#:>87FGGFCF9;>,@5>8*++87BC?FFDB8A,>+16,,)<FF=>,?9<DCGGGEF8B@+++C7FCGE9GGBEGFEDFBEAFCFFFGGD@EGGGFGGGGCECECCGGGGGGGGGGGGGGGFGGGFGGGGGFAGGGFCFEF?9FFFF,,@GGCGGGE7GFGFCGGGGFGGFFF9GGGFC<CCBC
@s101 337
TGAGGAATATTGGTCAATGGACGCAAGTCTGAACCAGCCATGACGCGTGCAGGAAGACGGCTCTATGAGTTGTAAACTGCTTTTGCACGAGGGTAAACTCACCTACGTGTAGGTGACTGAAAGTATCGTACGAATAAGGATCGGCCAACTCCGTGCCAGCAGCCGCGGTAATACGGAGGATTCAAGCGTTATCCGGATTTAATGGGTTTAAAGGGTGCGTAGGCGGTTTGATAAGTTAGAGGTGAAATCCCGGGGCTTAACTCCGGAACGGCCTCTAATACTGTTAGACTAGAGAGTAGTTGCGGTAGGCGGAATGTATGGTGTAGCGGTGAAATGCTTAGAGATCATACAGAACACCGATTGCGAAGGCAGCTTACCAAACTATATCTGACGTTGAGGCACGAAAGCGTGGGGAGCAAACAGGATTAGATACCCT
+
CFGCFFGGGGGGGGGGGGGGGFCECEGFG9FGGGGGGGFGFC,CFGGB@EGFGDGGGFECECGGGGGC<FGGGGGGGGGGGGG9EFGGG7F:@FGGFEDDFFGFF8FGGGCFFGGDDFFF,CAFFFG><EF@FGGGGGG<,==CGGGF@=FGDG77BFFGGGFGD6CEF7FCFGFEEF<:FFFCG6<<&16==@=:CGGGF#6C72FG>7F89?7)B5F>D;9'FGFCFCC7=GFAF@A,@,+5,<?F:@+E<DC%=9@C>+3+FD8B=+:BF,DEED@DGGGGF<F?DFE=9B,GFFB:GECFEEDGFGGGGGGGGEFEFFCC5FEEGGFEGGEFGGGGGEE9GGGGGCCGFGGGCGGGGCGGGGFGF@FEGGGGECGGGFAGGGGGGDDGGF<GGGF@GGGGGGGGGGGGGGGGGFGFGGGGGGFGGGGCCCC@
@s101 338
TGAGGAATATTGGTCAATGGACGAGAGTCTGAACCAGCCAAGTAGCGTGCAGGATGACGGCCCTATGGGTTGTAAACTGCTTTTATAAGGGAATAAAGTGAGTCTCGTGAGACTTTTTGCATGTACCTTATGAATAAGGACCGGCTAATTCCGTGCCAGCAGCCGCGGCAATACGGAAGGTCCGGGCGTTATCCGGATTTATTGGGTTTAAAGGGAGCGTAGGTCGGAGATTAAGCGTGTTGTGAAATGTAGATGCTCAACATCTGCACTGCAGCGCGAACTGGTTTCCTTGAGTACGCACAAAGTGGGCGGAATTCGTGGTGTAGCGGTGAAATGCTTAGATATCACGAAGAACTCCGATTGCGAAGGCAGCTCACTGGAGCGCAACTGACGCTGAAGCTCGAAAGTGCGGGTATCGAACAGGATTAGATACCCT
+
FFGGGGGGGGGGGGGGGGGGGGGGGFGEGGGGGGGGGGGGGGGFFGGGGDFDGGGGGGEGGGGGGGFGGGGGEFEFAFFGG9FGGGAFGGGGGGGGGGFGGGGFGG?FDFGFGGGGGGGGGG<EFGGGGGGGGGEAEG9CEF@EEGGFGGGGCD@GD,DFDGFDC@FEDFFG9CCCGGDE,>>>7FEFGGGGFGCC9C=?G>GFGCFCF7#@FF>0GDGF>9>??FGBC,FFCFE>GCFFA@CC?C,<@;<FGD7CFGFFFGFGF@C<ECF<GGGGGGDDC?FGFD,E@=9F=GGGGGGGFFGGGGGGGGFGGEGGGGGGGGGGBGEFE@DFEGEDDCB,DFFFECGGFF@<,@C7EGGGGGE@F9@EFGGGGFC<FGGGGGGGACFGGFCGGGGGGGGGGFGGFGGGGGGGGGGGGGGFGGGGGDGGGFGCCCAC
@s101 339
TGAGGAATATTGGTCAATGGGCGGAAGCCTGAACCAGCCAAGTAGCGTGCAGGATGACGGCCCTATGGGTTGTAAACTGCTTTTATGCGGGGATAAAGTGGGCCACGCGTGGTCTTTTGCAGGTACCGCATGAATAAGGCCCGGCTAATTCCGTGCCAGCAGCCGCGGTAATACGGAAGGTCCGGGCGTTCTCCGGCTTTATTGGGTTTAAAGGGAGCGTAGGCCGGAGATTAAGCGTGTCGTGAAATGTAGATGCTTAACATCTGAACTGCAGCGCGGACTGGTTTCCTTGAGTACGCACAAAGTGGGCGGAATTCGTGGTGTAGCGGTGAAATGCTTAGATATCACGAAGAACTCCGATGGCGAAGGCAGCTCACTGGAGCGCAACTGACGCTGAAGCTCGAAAGTGCGGGTATCGAACAGGATTAGATACCCT
+
FGFGGGGGGGGGGGFEFGGDGFGEFGGGGGGGGGG<EFDFFGGGGGGGGGGGGGGGGGGGGDGGEGGGGGGGGGFEDCEFFFGGGDEFGGGCFGGGGGCFFG?FCCGGGECC3FFGGGGG,FFGGG,3C8FFCFEGGGG8CFFCEGE<FD@AFFGG*,?7CFFFEGGGEGE7<C*<1<FGG@F7CEGGC***<C5:*2:??D<F<7C*8+2<C6E5<1C>24:C?=E>*:6CG994C#FC@F=;8:CE=FCE=,CAA0FFE9CGG8CGGGFDF@>C=C#FCGGF<GFD@DDD5CEFECE:,F>8F>GFFGEDBCCC8D8FDFCEA@,EE9ECC,A>@9GDF8FFE@GFFGFGFEDGGGGFC,DFFGFEF,GGGGGED<GGGGFDEAGGGGGGGGFFF@EGFDGGGFGEGDGFFEC,GGGGGGGGFFGGGGGCCCCC
@s101 340
TGGGGGATATTGCACAATGGAGGAAACTCTGATGCAGCGACGCCGCGTGAGTGAAGAAGTATTTCGGTATGTAAAGCTCTATCAGCAGGGAAGAAAATGACGGTACCTGACTAAGAAGCCCCGGCTAACTACGTGCCAGCAGCCGCGGTAATACGTAGGGGGCAAGCGTTATCCGGATTTACTGGGTGTAAAGGGAGCGTAGACGGCGATGCAAGTCTGAAGTGAAAGCCCGGGGCTCAACCCCGGGACGGCTTTTGAAACTGCCCTGCTTGATTTCAGGAGAGGTAAGCGGAATTCCTAGTGTAGCGGTGAAATGCGTAGATATTAGGAGGAACACCAGTGGCGAAGGCGGCTTACTGGACTGACAATGACGCTGAGGCTCGAAAGCGTGGGGAGCAAACAGGATTAGATACCCT
+
DEDGGGGGGGFFGGGGGFEG<CFFGFCFGFGGGFGGFGGDFGGGGGG@=B?FGEGFFGGFGGCFGGGCFGGGGGGGGGGGGFFCFFGGGGGGGGGGFFFGG7F=7=<FCGC9FFFGGGG8FGD@C++D<>,>C<BFG<B@D,@FGGECFE*,@FCAFB:BFCD7C;*8=FG8FGGGC**?2BFGG<CC6:C;9CFEGGEEDG<CEE8:B8</@?CEF:E#.CACFFGEGGGE<FGECC>@GFEEFGG@+EFE<GGDFF;=CDB+=A48DCFF;:+C,DEF@9;8FEFBFE?DFCFCGGFEF:GGFGGGFGFEC@FCCGFGGDCCGGGGGGFFFFGGFGFBCEGDFCFF@GGFFDGGFCF9GGGGGGFFGGFGFCFFGGGGGGFFFFGGECGGGFFGGFGGGGGGGFGGGGFCCCCC
@s101 341
CGGGGAATTTTGGACAATGGGCGCAAGCCTGATCCAGCTATTCCGCGTGTGGGATGAAGGCCCTCGGGTTGTAAACCACTTTTGTAGAGAACGAAAAGACACCTTCGAATAAAGGGTGTTGCTGACGGTACTCTAAGAATAAGCACCGGCTAACTACGTGCCAGCAGCCGCGGTAATACGTAGGGTGCGAGCGTTAATCGGAATTACTGGGCGTAAAGGGGTCGCAGGCGGTTGAGTAAGACAGATGTGAAATCCCCGAGCTTAACTCGGGAATGGCATATGTTACTGCTCGACTAGAGTGTGTCAGAGGGAGGTGGAATTCCACGTGTAGCAGTGAAATGCGTAGATATGTGGAAGAACACCGATGGCGAAGGCAGCCTCCTGGGACATAACTGACGCTCAGGCACGAAAGCGTGGGGAGCAAACAGGATTAGATACCCT
+
GEFGGGDGGCFCGGGGGDDFFEFGGGGGGGGGGGGGGGGGGGDFFGGCGGCGCCFGGGGGFGGGGEGEGGG7FFGCFFGFGGGFFGGGFFGF7EGCFGGG8F<?CFG7FCCGGGGEF7CEFGGGGCFEEC57@AFF@FGGGGGFCFF>88CEG6E7CGFFGGFGGGGE>CEEG5C>9CF@9<;8E:**:585:*2;CC?F*98CC??FCGF;C:*';2?6##4D4A8:=,?0DF<;C;@7:GGFF<GD;8FECF:++F,E@@,FB8+3?GGGF9DD?;C,EE4+3++F7C+AEFFAFBGGGFGGGGE8GFEGFE=,=8,9GGF>7GF>,7E>;CGFF7@,E?GGFA,F:FF<GGFEFGFCFFFGEGFCFGGFGF8FGEEGGGEGGGGGGEGFGGGGEFEGFBFEGCGGDFGGGGGGGFGGGGFGFFCGGF,GFGGGCCCCC
@s101 342
TGAGGAATATTGGTCAATGGGCGAGAGCCTGAACCAGCCAAGTAGCGTGCAGGAAGACGGCCCTATGGGTTGTAAACTGCTTTTATATGGGGATAAAGTGAGTTACGTGTAGCTTATTGCAGGTACCATATGAATAAGGACCGGCTAATTCCGTGCCAGCAGCCGCGGTAATACGGAAGGTCCGGGCGTTATCCGGATTTATTGGGTTTAAAGGGTGCGTAGGCGGTTTGATAAGTTAGAGGTGAAATGTCGGGGCTCAACCCTGAACGTGCCTCTAATACTGTTGAGCTAGAGAGTAGTTGCGGGAGGCGGAATGTATGGTGTAGCGGTGAAATGCTTAGAGATCATACAGAACACCGATTGCGAAGGCAGCTTACCAAACTATATCTGACGTTGAGGCACGAAAGCGTGGGGAGCAAACAGGATTAGATACCCT
+
EFGGGFGEGGGGGFGGGGCACFEGDFFGG@FGGGGGD8FFGFEFGGGEGGGFGEGGFF@@7BFGG8E8EFGDGFGGGEGFGGFGGGGFFGFGGFCFGGEFGFE,F<CFBFCFDCEFFGG<FGG8AFGG,9<DEEFFEGG5B=+@B8CFDFGGGFFGGGGGGDGG7CCCFG7CC;:EC*1*2?>>,524#;:=4?BC=:GE@GFF<A.4*#293<FFC?G52DE%F;><E37%0<9&AC::C2?GG?F6:@CC@:@88@<DB,GFF>8FA8:9,C,,9C+=GFF@?GEGGFAF;,8GGDGCEGGFE6GGGFFED9E8EFFFGGEC57B4@4,GAGGGGFECFFE4,EFCGFFGDGDGFFGGGGFCGFEFFDDCB6ACEGFEAGGGFGFFCC@EGFFFGGGFGGGGGGGGGFGGFFCGEGFFGGFGGGGGFEGCCCCC
@s101 343
TGGGGAATATTGCACAATGGGGGAAACCCTGATGCAGCGACGCCGCGTGGAGGAAGAAGGTCTTCGGATTGTAAACTCCTGTTGTTGAGGAAGACAATGACGGTACTCAACAAGGAAGTGACGGCTAACTACGTGCCAGCAGCCGCGGTAAAACGTAGGTCACAAGCGTTGTCCGGAATTACTGGGGGTAAAGGGAGCGCAGGCGGGAGGACAAGTTGGAAGTGAAATCTATGGGCGCAACCCATAAACTGCTTTCAAAACTGTTTTTCTTGAGTAGTGCAGAGGTAGGCGGAATTCCCGGTGTAGCGGTGGAATGCGTAGATATCGGGAGGAACACCAGTGGCGAAGGCGGCCTACTGGGCACCAACTGACGCTGAGGCTCGAAAGTGCGGGTATCGAACAGGATTAGATACCCT
+
EFGGGGGGGFGGGGGGGGGGFGGGGGGGGGGGGDGGGGDEGGGGGGGCFGGGGGGGGGGGGFFFGGGFGGGGGGGGGGGGGGGGGF,,BFFGGGFGFCAFGEGEGGEGDGGFGGGGGGGGGGGGGGGGGEFGGGGFGGGG8FGGGGGGGGGGGGGCCGE,<DECFCCCG@@?FGDGGGGGCEFFCC***1?EFGC8=EC?>C>2:CGC#8-CF:@>,.D>58A<=F@+::9;F:A?#7:@C@@FC;F89=<8AF:8EFCG9G<=<CF=CFGC6EA,EFDB,F=GGEGGGGFGFE@@EF@FFFEEAGCGGGGGFEGGGF?GGGEFEGFFFFGFEGGGFGGGGGGFF:GGGGGGFFGGGFFGGGGGGGFGGGGGGGGGFGGGGGGGGGGGFCFFEECDGGGGGGGGGGGGGGGCCC<C
@s101 344
TGGGGAATATTGCGCAATGGGGGAAACCCTGATGCTGCGACGCCGCGTGGAGGAAGAAGGTCTCCGGATTGTAAACTCCTGTTGTTGAGGAAGATAATGACGGTACTCAACAAGGAAGTGACGGCTAACTACGTGCCAGCAGCCGCGGTAAAACGTAGGTCACAAGCGTTGTCCGGAATTACTGGGTGTAAAGGGAGCGCAGGCGGGAAGACAAGTTGGAAGTGAAATCTATGGGCTCAACCCATAAACTGCTTTCAAAACTGTTTTTCTTGAGTAGTGCAGAGGTAGGCGGAATTCCCGGTGTAGCGGTGGAATGCGTAGATATCGGGAGGAACACCAGTGGCGAAGGCGGCCTACTGGACACCAACTGACGCTGAGGCTCGAAAGTGTGGGTAGCAAACAGGATTAGATACCCT
+
FGGGGBFGGGGGGCFGGGGGGGGGGGGGGGFGFGGEFGGGGGDGGGC@FEEGEFGFFGCEFGDEGDCDBFGGGGGGFFGGDBFGGGGGGGGGGGFFGGGGGGGGFGFGGFFGGDFGGGGGGDGGGC+BCFFCFC8DFF:FGGGGGEEGGG*@9FF:D:FFFFFGGGGGGCGGFF?FDEFFGG0FFGGG>FFGF9F@CEBC9C?5CEG/?420@GGFGDFGECFEG=AE>CD<FFFG>?GFF>5,9@@5=B>;'FE<FDDC:;=CGFCD<9GGDF=?GCEB,?GGF>EDF=FGFD7EEC8FFFCC=EE=FDDEBBC=8C,,GEFEEGFCE9GEEGGGCDAGGDGFFCCGCGFFA9AGFGGGGGGGGGGGGGFEGFGGGFGGGEGGFFGGGGGGGGGGGFGEFEGGGCGGGGFCCCCC
@s101 345
TGGGGAATTTTGGACAATGGGCGAAAGCCTGATCCAGCCATACCCCGTGCGGGAAGAAGGCCTTCGGGTTGTAAACCGCTTTTGTCAGGGAAGAAATCTTCTGGGCTAATACCTCGGGAGGATGACGGTACCTGAAGAATAAGCACCGGCTAACTACGTGCCAGCAGCCGCGGTAATACGTAGGGTGCAAGCGTTAATCGGAATTACTGGGCGTAAAGCGTGCGCAGGCGGTTCCATAAGACAGATGTGAAAGCCCCGGGCTCAACCTGGGAACTGCATTTGTGACTGTGGAGCTAGAGTACGGTAGAGGGGGATGGAATTCCGCGTGTAGCAGTGAAATGCGTAGATATGCGGAGGAACACCAATGGCGAAGGCAATCCCCTGGACCTGTACTGACGCTCATGCACGAAAGCGTGGGGAGTAAACAGGATTAGATACCCT
+
FFGGG:FFCFGCFGGGGGG8FGGGGGGGG9FGGGGGGGDCEAEFFGEE:FGGGGFCFGFGGGFFGGDGFEFFGFGGFGGEBFE?FGDGCFGGEDCFGGGGGGGGGFGFGGGGF<FEFGCEG7FEFDGCGGGDGGGFF9FGGGG,>FGCGGGGFFGGGDFFGFFAEFGGFGGD7:BFFFFCGF7<7,:EGF9EGFFGFCFFCGG=GGD7F4;@C:CEG2<>>:CD:>CC;/7C>F:<4FFCCG@C8CF>F?9<#GFEFGCECGCF@0A,8FGGGFGGFFFGGFDDC+DGGFFGGEAGFDFEDGGGGGGEEFGFEAGGGGGGEB:GFGGGGEGGFGGGGF@BEGGGGFAC7CGEFFCGGGFCGFFGGFECFGGFGGFGF@CC<FGGGGGGGGFCGGGGGGGGGGGGGGGGGGGGGGGFECFFGGGGGGGGGGFGFFGGCCCCB
@s101 346
TAGGGAATCTTCGGCAATGGGGGCAACCCTGACCGAGCAACGCCGCGTGAGTGAAGAAGGTTTTCGGATCGTAAAGCCCTGTTGTAAGAGAAGAACGTGTGTGAGAGTGGAAAGTTCACACAGTGACGGTAACTTACCAGAAAGGGACGGCTAACTACGTGCCAGCAGCCGCGGTAATACGTAGGTCCCGAGCGTTGTCCGGATTTATTGGGCGTAAAGCGAGCGCAGGCGGTTTAATAAGTCTGAAGTTAAAGGCAGTGGCTTAACCATTGTTCGCTTTGGAAACTGTTAGACTTGAGTGCAGAAGGGGAGAGTGGAATTCCATGTGTAGCGGTGAAATGCGTAGATATATGGAGGAACACCGGTGGCGAAAGCGGCTCTCTGGTCTGTAACTGACACTGAGGCTCGAAAGCGTGGGGAGCAAACAGGATTAGATACCCT
+
FGEGGGGGGGGGGGGGGGG,CF>FGGGGGFGGGGC@FGEGFFGGGGG66BC?FGGGGFDFG9FFEF@FCCF=FFFFGGGEGGGGGGGFGGGGGGGC@FGF@<FFFFGGGGGGGGGGGGC<FGFF9FDCGGGEGGFGBFFCFGGGGGGGGEGCGGFGGC7FFGGG7DGCGFGGEE@*<<C,=9FB@>C8<F@>>CF8GGG7DG0,76@FCC@@CEC.CF@B><:C>>8CC<CEFEAFFFGCFGF@;?F@@@FE:FE3:<FDD@D=CF>>?DEC><:F9EGGF@?C9F@,?,FC588FE6FDGFAE@@GDGGGFAFFFE=EE=E9FBGFEG>GGGFGDE?:EC?F?FEFGEGGGGGGGGGFEGGGGGGGGGGFCCEEGGFGGGGGFGGGGGGGGGGGFCEFGFFGGGGEGGGGGGGFEFFGGGGGGFFGGGGE9FGGGCCCCC
@s101 347
TGAGGAATATTGGTCAATGGGCGAGAGCCTGAACCAGCCAAGTAGCGTGCAGGATGACGGCCCTATGGGTTGTAAACTGCTTTTATAAGGGAATAAAGTGAGTCTCGTGAGACTTTTTGCATGTACCTTATGAATAAGGACCGGCTAATTCCGTGCCAGCAGCCGCGGTAATACGGAAGGTCCGGGCGTTATCCGGATTTATTGGGTTTAAAGGGAGCGTAGGCCGGAGATTAAGCGTGTTGTGAAAGGTAGAGGCTCAACCTCTGCACTGCAGCGCGAACTGGTCTTCTTGAGTACGCACAACGTGGGCGGAATTCGTGGTGTAGCGGTGAAATGCTTAGATATCACGAAGAACTCCGATTGCGAAGGCAGCTCACGGGAGCGCAACTGACGCTGGAGCTCGAAAGTGCGGGTATCGAACAGGATTAGATACCCT
+
FGGFGGGGGGGGGGGGGGGC8AFGGGGGGGGFGGGGGGGGGGFFFGGGGGGGG7EFGGEGDG@FCCEFGEE:FGGGFFFFGFFGGGGGGFGCFFGGGGGGFG<FGFFDFEGGGGGGGGGGGCCFG?FGGFCCFGGGGGFFEFGG7CEFGFC9BFG@FGCFFGGFGGGGFGGG,EEEDGGGG?FGGGGG@*85E9*64CF4@E*CFF<92,??2???GFDE:9?FF:CCE9GF639-<9F>@EC:52,.BF>2DEECDF@0F<>9FE6,CG>9<FCGED?=6CFF@8D?FFDD8F6FGGGGGFDGGGFCCBEE=877GGGGGFB=8GC@,@?AFEFDEF9FE@E,CGGGGGGGCFGGGGGGGGEFFGGFEACFFCGEGGGGGGGGGGFGFF;EGGGGGEGGGGGGGGGGFCGGGGGGGGFEGGGFDGGCGDF@CCBC
@s101 348
TGAGGAATATTGGTCAATGGGCGAGAGCCTGAGCCAGCCAAGTAGCGTGCAGGATGACGGCCCTATGGGTTGTAAACTGCTTTTATAAGGGAATAAAGTGAGTCTCGTGAGACTTTTTGCATGTACCTTATGAATAAGGACCGGCTAATTCCGTGCCAGCAGCCGCGGTAATACGGAAGGTCCGGGCGTTATCCGGATTTATTGGGTTTAAAGGGAGCGTAGGCCGGAGATTAAGCGTGTTGTGAAATGTAGACGCTCAACGTCTGCACTGCAGCGCGAACTGGTTTCCTTGAGTACGCACAAAGTGGGCGGAATTCGTGGTGTAGCGGTGAAATGCTTAGGTATCACGAAGAACTCCGATTGCGAAGGCAGCTCACTGGAGCGCAACTGACGCTGAAGCTCGAAAGTGCGGGTATCGAACAGGATTAGATACCCT
+
AFGGGGGGGFFFFGDG@FFFFGGGDGGGFGGGGGGGGGGGGFGGGFG@FGGGGGGGGG7CEFGFGGGGGGGE@EFFFGGGGGGGGGGAEEFEFFFGGDGFFGGGGGGG<FGGGGGGGGGFGEEGFGGGGGFFGAE;E,A<EFC>@8>D<FGGFGCGGG,BFC7DEDGGEFC7,;8F*>F>CFG7CFE<<<CFFGGG*<CFGG<<BC4:4F@/+8<AEFGFFFG:*428E7:@7<FACCGGFF9GFB@?F:AFCECFDAF@;FF<EBFCF(FB>@6=CEE:2CCDFFGGGFAFFFEGGGGGGFAE:DGGGGE9GFC7GGGGFBGEBEE9FGFF9?CB8GFD?,FFFGGFFEDGGEFC7GGCGGGGGFCGGGGGGCGGGGGGGGGGFFEGGFCGGGFGGGGGGGGGGGFFFDGFGFGFGGFFEGGFGGGGGFFCCCCC
@s101 349
TGAGGAATATTGGTCAATGGGCGAGAGCCTGAACCAGCCCAGTAGCGTGCAGGATGACGGCCCTATGGGTTGTAAACTGCTTTTATAAGGGAATAAAGTGGGGCTCGTGAGCTCCTTTGCATGTACCTTATGAATAAGGACCGGCTAATTCCGTGCCAGCAGTCGCGGTAATACGGAAGGTCCGGGCGTTCTCCGGATTTCTTGGGTTTATAGGGAGCGTAGGCCGCAGGTTAAGCGCGTGGTTAAATGTAGGGGCTCAACCTCTGCACTGCAGCGCGAACTGGCTGGCTTGAGTACGCACAACGTGGGCGGAATTCGTGGTGTAGCGGTGAAATGCTTAGATATCACGAAGAACTCCGATTGCGAAGGCAGCTCACGGGAGCGCAACTGACGCTGAAGCTCAAAAGTGCGGGTATCGAACAGGATTAGATACCCT
+
DFFGGFGFFG9E@FE96CEG8FCED7CF@96CF<CEFFGDCCE<FG688@FF@F@FCEBCCC=7C,CCF<FCG,,CAGAF9CE=EEFGG<E?<,:A9A:B9,@@C@FFF8FFGF8FCGA<<E<EBFGGFGD9F<,3A<:BF<>+@EG8DFCC<FFGFDC+@FF<+*5@C:FCFGCC:*>>,DF:BF5C14;*?FCGD5CF7:FCFC<<F.$7/8/;53E>87;6>CCFCC7<,0C2<91/(?9#15:19*;7F;CDF:,F7GGGCFC>:>35DEDEC;7FFD:>8>3,2=?C)>==C98CDA8EECFFCCFFDGGGED@=FE@6)+EDDFEA5,CF=C?69,9,8@AFFCFFCB6,7<E@+DFF=,9EGGGGGGGFFF=:FFCGFEGGGF;GGGFE,FC8B,CCFEFCE@F@EGGGGGGFGGGFDCFGF@EB@A@B
@s101 350
TGAGGAATATTGGTCAATGGACGAGAGTCTGAACCAGCCAAGTAGCGTGCAGGATGACGGCCCTATGGGTTGTAAACTGCTTTTATAAGGGAATAAAGTGAGTCTCGTGAGACTTTTGCATGTACCTTATGAATAAGGGCCGGCTAATTCCGTGCCAGCAGCCGCGGTAATACGGAAGGTCCGGGCGTTATCCGGATTTATTGGGGTTAAAGGGAGCGTAGGCCGGAGATTAAGCGGGTTGTGAAATGTAGATGCTCAACATCTGCACTGCAGCGCGAACTGGTTTCCTTGGGTACGCACAAAGTGGGCGGAATTCGTGGTGTAGCGGTGAAATGCTTAGATATCACGAAGAACTCCGATTGCGAAGGCAGCTCACTGGAGCGCAACTGACGCTGAAGCTCGAAAGTGCGGGTATCGAACAGGATTAGATACCCT
+
EGFGGGGGGGGGGGGGGGFGGGGGGGGGGGGFFGG?GGGGGGGGGGGGGGGGGGGGFFFGGGGGGFGGGGGGGFFGGGGGGGGGGGDFFFGFFFFFGGGGGGGGGGGGGGGGGGDGGFCFGGFDG?CFFEFEFGGG9FFE=BCFGGFFCFG?8ACE9,@FFGFCECCFCE,;>:B*B*>@,?+FF7E7B32=CCCC8FC3#7<FF5FGBCFDBF;C/486)749FFCFECC<<F:5#>FC>=GGGFFF@=A?;FED<CGGGGGGD<AGFF?GF@@BC9DDCGGFFFGFGGCAF8FEGFFGED<DGGGFDBB+,GGGGFGFF>8>GGGGGGFEGFFGGGGGGCGGGFDGGGGEFGGGGGGGGGGGFFGGGGGGEGGDGGGGGGGGGGGGGGGGGGGGGGGFEGGGGGGGGGGGGGGGGGGGGGGGGGGFGGCCCCC
@s101 21580
TGAGGAATATTGGTCAATGGACGCAAGTCTGAACCAGCCATGCCGCGTGCAGGAAGACGGCTCTATGAGTTGTAAACTGCTTTTGTACGAGGGTAAACTCACCTACGTGTAGGTGACTGAAAGTATCGTACGAATAAGGATCGGCTAACTCCGTGCCAGCAGCCGCGGTAATACGGAGGATCCGAGCGTTATCCGGAGTTATTGGGTTTAAAGGGAGCGTAGGCGGACGCCTAAGTCAGTTGTGAAAGTTTGCGGCTCAACCGTAACATTGCAGTTGATACTGGGTGTCTTGAGTACAGTAGAGGCAGGCGGAATTCGTGGTGTAGCGGTGAAATGCTTAGATATCACGAAGAACTCCGATTGCGAAGGCAGCTTGCTGGACTGTAACTGACGCTGATGCTCGAAAGTGTGGGTATCAAACAGGATTAGATACCCT
+
<FEGGGDFFGGEGGGGGGEFFG:FGGGGG9FGGGGGGGGG<FGFGGGECFGGDCEFGGCFGGGGA,-6EFF<FEDGGGGGGGGGCCCGFCGE7FE=FF?ADFFGGGGDFEGG9?9E,BEFCGGGCCF@FEFCFFGDDGEF9DEGGGGGGDFFEGDFFGC+>,DCF:FFGG7EFGGGEEGFFFFEGCCCF,GF@A:C=)FFFG#GGGG%G=B:CC<CFAF@;DEFGGCGGGED<GGFGGGGGGEEGCEE@CEF>>::EGGGGGGGFB#GFGGC>GGFF;<=F>GF?GGGGGGGGFGDGGGGGGFGGFCGGEEC9@EGGGGGGGGGFGEGGFFC,AGGGFFFF9GGFFGGGGGGCGFF7FGF@EGGFCFFFFF8FCGGGGGGGGGGGGFEGEFGFCGGFGGGGDGGGGGGGFEFGGGGFEFGFFGFFFFFGGFCCCCC
@s101 352
TGAGGAATATTGGTCAATGGGCGTAAGCCTGAACCAGCCAAGTAGCGTGAGGGATGACTGCCCTACGGGTTGTCAACCTCTTTTGTTTGGGAATAAAGTGCGGGACGCGTCCCGCATTGCATGTACCATTTGAATAAGGAACGGCTAATTCCGTGCCAGCAGCCGCGGTAATACGGAAGGTCCGGGCGTTACCCGGATTTCTTGGGTTTAAAGGGAGCGCAGGCCGTGGGTTAAGCGTGGCGTGAAACTCCGCCGCTCAACGGCGGACGTGCGGCGCGAACTGGTCCACTTGAGTACGCGGGACGTTGGCGGAATTCGTGGTGTAGCGGTGAAATGCTTAGATATCACGAAGAACTCCGATTGCGAAGGCAGCTCACGGGAGCGCAACTGACGCTGAAGCTCGAAAGTGCGGGTATCGAACAGGATTAGATACCCT
+
FGGCFGGGGGGGGGGGGGGEECF@FFGFFGFGFGFGGGF,,C,CFGG7:@@F@@FEAFC<EFDEF,,CEF::=,CFFF<,,E9?EFGGGFGFFF<CF<F,CF77FF7C:FC7FEDG>CBFEFGGG?D,<EF98<ECF,E,8:=BEC@DFGBCG<<:FFE7FCF@*:FC:EEACF8:F*:<<<FCEFGCFE7CF7<:9:C@3=;56@81#AFG97>7:0@>99551D7,FCCA8:<4C5A#/F>FF::*:B:4**C:C<*<:<C*F>BFEEF:7CCGCEGFFFD=C8,,9EED=F@3=>++@A@+D>7GGCFDFGGEEFGGGGEC@FCGFGGEAFFFGGGDECGGGGDGGGGGGFGGDGGGEFGGGFDEE<@EF<FE@,CC::EFCGGGGGGEFEFEF7GGGGGGE7GFE@GGGGFEEFFBFGGGGGGGGGECCCCC
@s101 353
TGAGGAATATTGGTCAATGGGCGGAAGCCTGAACCAGCCAAGTAGCGTGCAGGATGACGGCCCTATGGGTTGTAAACTGCTTTTATGCGGGGATAAAGTGGGCCGCGCGTGGTCTTTTGCAGGTACCGCATGAATAAGGCCCGGCTAATTCCGTGCCAGCAGCCGCGGTAATACGGAAGGTCCGGGCGTTATCCGGATTTATTGGGTTTAAAGGGAGCGCAGGCCGCCGGGCAAGCGGGTTGTGGAATGCAGTCGCTCAACGTCTGCACTGCAGCGCGAACTGCCCAGCTTGAGTGCGCGCAACGTTGGCGGAATTCGCCGTGTAGCGGTGAAATGCTTAGATATGGCGAAGAACTCCGATGGCGAAGGCAGCTGACGGGTGCGTAACTGACGCTCATGCTCGAAAGTGCGGGTATCGAACAGGATTAGATACCCT
+
BFDFGGGGGGG9FGGECFFCGGD@FG>FGFFGGGGGGGGFGGGGFGEGCEGFGE@FDFEG=FC<F8FGCFFEEGFFGGGGF9EEBGF9B7=+8@=FGGG<EF7DFGEFF@E7@BFGGGFDCFGGFFFFGDBFEFCF=FG,DFG*>CBGGDCCFF@:FB:@FFCG88<CF*=CGGGGF:7*AFF*8:=EEE5C7CCEC5C@D79+<@;>C+3A9A5)8-*)25>5:7:DB:C.CEC9C/BFF?>8#:<=21/***68=FGCEF<7EDFFD:*>F>:7E@=37>FF@<<E6D8@0++78C=7E=FGGGEGGGFE=E7C>77CGFGGFGEEFDC9CGFGGFF@GGGGF:GEGGGGFFEFDGFCC,CDFFFGGFGGFGGGGGF@GGGGGFC7FCFFFE<GGGFDDGGGGFGGC@GGGGGCGGFEDGGFE,F@EGGCCCCC
@s101 354
TGAGGAATATTGGTCAATGGACGAGAGTCTGAACCAGCCAAGTAGCGTGCAGGATGGCGGCCCTATGGGTTGTAAACTGCTTTTATAGGGGGATAAAGTGTGCCACGTGTGGCATATTGCAGGCACCCTCTGAATAAGGACCGGCTCATTCCGTGCCCGCAGCCGCGGTAATACGGAAGGTCCGGGCGTTATCCGGATTTATTGGGTTTAAAGGGAGCGTAGGCCGTCTTATAAGCGTGTTGTGAAATGGCGGGGCTCAACCTGGGCATTGCAGCGCGAACTGTGAGACTTGAGTGCGCAGGAAGTAGGCGGAATTCGTCGTGTAGCGGTGAAATGCTTAGATATGACGAAGAACTCCGAGTGCGAAGGCAGCCTGCTGCAGCGCAACTGACGCTGAAGCTCGAAAGCGTGGGTATCGAACAGGATTAGATACCCT
+
EFEGFGGGFFGGGGGGGGGCGGGGGEGGGGGGFCFFCGGGGGGGGGFGEGFFG>FACF>EEEFFG<CFFGCGGGFFFFGFGFFFEEAFGF7C8?FGDGABFFGGEG+?E<FGGBCG?FGC<FDGFCGGF+AF<=;,CDCGGDGD@B+@>CFFEFG<3<::F<F>81>7FGG,,,1<F*<7<BC@EFEGGD*;<FC5:7E+:CC++*18:00<235#2/:<?F>:?>:2:E7:0<3-4'FCFF+9=E?9F)>B7<@?GFF>>,CD,BEAF8@0F<+>+@+=FBFDD9FBAAA>8EEF=89AFE9FE6GEGFC=+D@++@6+8E>EAF7GFEC,@E?F9FE=E=EE@FC<AFEDFFF:FAD@+FFFGFBFEFDGF,@EEFF7FC7GFECEDGFFF?FEFEF8CGGGGGGGGGGFEGFFGGGGGGGGGEFGGGGCCC@C
@s101 355
TGAGGAATATTGGTCAATGGGCGAGAGCCTGAACCAGCCAAGTAGCGTGCAGGATGACGGCCCTATGGGTTGTAAACTGCTTTTATATGGGGATAAAGTGTGGGACGTGTCCCATATTGCAGGTACCATATGAATAAGGACCGGCTAATTCCGTGCCAGCAGCCGCGGTAATACGGAAGGTCCGGGCGTTATCCGGATTTATTGGGTTTAAAGGGAGCGTAGGTCGGAGATTAAGCGTGTTGTGAAAGGTAGACGCTCAACGTCTGCACTGCAGCGCGAACTGGTTTCCTTGAGTACGCACAAAGTGGGCGGAATTCGTGGTGTAGCGGGGAAATGCTTAGATATCACGAAGAACTCCGATGGCGAAGGCAGCTCACTGGAGCGCAACTGACGCTGAAGCTCGAAAGTGCGGGTATCGAACAGGATTAGATACCCT
+
DFGGGGGGGGGFGGGGGGFGFFFGGGGGGG8EDGGGGGGGGGGGFFEEEEGGGGGGGGGG+@FGGGGGDFFGGCEFGGGFFEFGGG,EFCC:F7EFGCGGGGGGGGGGDGGFGGGGGGCFFG?FEFDF@EFF,FCCFGGFGG>=+=CC,@=,BF77F98B,,<FGGGGFF7,8@FDGGE@FEGDGDC:<CGGGGCE7CE?C7*F-F?1<;FGCC7847:@?DDD<8:;?2+=3CE@>0CB3FCFC<C#FD;?C*D6GGGFEGGFFBD@DFFBGGGDGE?=GFGGGFF<98E<0C@?@9GGF?GGFCGF@8C,6FEGGGGF:,>+=FEEE;FCE?<?DE,,<CCF8FEC@,GFCFEGFCF48,=?FFDGGDGGGGGGGGGGGGGGGGGGGEFEGGGGGGGDCEFFGGGGGEFDEFFGGGGGGGGGGGGGFEA@CCCC
@s101 356
TGAGGAATATTGGTCAATGGACGAGAGTCTGAACCAGCCAAGTAGCGTGCAGGATGACGGCCCTATGGGTTGTAAACTGCTTTTATAAGGGAATAAAGTGAGTCTCGTGAGACTTTTTGCATGTACCTTATGAATAAGGACCGGCTAGTTCCGTGCCAGCAGCCGCGGTAATACGGAAGGTCCGGGCGTTATCCGGATTTATTGGGTTTAAAGGGAGCGTAGGCCGGAGATTAAGCGTGTTGTGAAATGTAGATGATCAACATCTGCACTGCAGCGCGAACTAGTTTCCGTGAGTACGCACAAAGTGGGCGGAATTCGTGGTGTAGCGGTGAAATGCTTAGATATCACGAAGAACTCCGATTGCGAAGGCAGCTCACTGGAGCGCAACTGACGCTGAAGCTCGAAAGTGCGGGTATCGAACAGGAGTAGATACCCT
+
CFGGGGGGGGGDGGGGGGGGGGGGCFGGGGGGGGDGFGGFGGGGFGGGDGGGGGFEFGEGFGEGF8?EFGGFCECCFGGGGFGDFGGGGGGG8,CFFFEFDEFEGDCF?FGGGGGGGGGGGGGGGGFG,>,?EFGFGGFFCF@=EGGCFFB9+3+@BB8BC@FD+;CFFGGFFFGGCEC><9ACFE*8=<7==;=7*=FC+:AF?C7)9?CFFE*;C5350,;6C>C:F>F7@EGFF;>:5E>EEC4FCD@,7@7,7GF9EGFFFFD9FFC5CEGDGGD=+DEGGF:+A,AB8@=+6GEF4<,<@EFCEDFCFDDGGGGGFF@+AGGFCFE9FFDCFFA8F8GGGCEGFA?FGGGGGGGEFCFD=9GGFF<FF9DGFGGGGGGGGFCDGDGGGFGFEBBFFCGFFEFEGEGGGGGFCGFEFGGGF,FFFEC-CC<A
@s101 357
TGAGGAATATTGGTCAATGGGCGAGAGCCTGAACCAGCCAAGTAGCGTGCAGGATGACGGCCCTACGGGTTGTAAACTGCTTTTATAAGGGAATAAAGTGAGCCACGTGAGGCTTTTTGCATGTCCCCTATGAATAAGGACCGGCTAATTCCGTGCCAGCAGCCGCGGTAATACGGAAGGTCCGGGCGTTATCCGGATTTATTGGGTTTAAAGGGAGCGTAGGCCGGAGATTAAGCGTGTTGTGAAATGTAGTTGCTCAACCTCTGCACTGCAGCGCGAACTGGTTTTCTTGAGTACGCACAACGTGGGCGGAATTCGTGGTGTAGCGGTGAAATGCTTAGATATCACGAAGAACTCCGATTGCGAAGGCAGCTCACGGGAGCGCAACTGACGCTGAAGCTCGAAAGTGCGGGTATCGAACAGGATTAGATACCCT
+
CFGFFFGGGGGGFGGGGGFGFGGGDEGGGGGGGF@DECFGGGFFGDFCGGGGFBEGDFGGGGGGG,,BFGEGGFFGFGGGFGGGEEF9FFF,AFFFGABF9F,BBBB??8:,:AFFGFEEGGGE,<B,A@<?BFGCFFCD,AFGG=@FFGGFC,DFG,,@FCCE@:C7FGC:EC1>:>BCFGG7EFGCB:7BCC@>=EGF7@:FF7F<*?<9EF5.:;C7195C*7?<=5:CF<C@EC<6;:>=+(AB@,46,FDB?F:D;:CDCE+'4':/CF8EGFD=18FB@,B,,FDFFF>B8FB?FA>+GGGEEGE>?8GGGGGFAC=>)7GGFE?EA9GGFAAFE=,BGDGFAGGGECGECFFFCCCFE@FGFEFF@C,<F<FGGGFFFC;F:@7GGFFGGGGGGGGGGGEFC@FCGGGGGGGFFFFGGGGGGDECCC9C
@s101 358
TGAGGAATATTGGTCAATGGGCGAGAGCCTGAACCAGCCAAGTAGCGTGCAGGATGACGGCCCTATGGGTTGTAAACTGCTTTTATAGGGGAATAAAGTGAGCTACGTGTAGTTTTTTGCATGTACCCTATGAATAAGGACCGGCTAATTCCGTGCCAGCAGCCGCGGTAATACGGAGGATGCGAGCGTTATCCGGATTTATTGGGTTTAAAGGGAGCGTAGACGGGTTTTTAAGTCAGCTGTGAAAGTTTGGGGCTCAACCTTAAAATTGCAGTTGAAACTGGAGACCTTGAGTACGGTTGAGGCAGGCGGAATTCGTGGTGTAGCGGTGAAATGCTTAGATATCACGAAGAACCCCGATTGCGAAGGCAGCCTGCTAAGCCGCCACTGACGTTGAGGCTCGAAAGTGCGGGTATCAAACAGGATTAGATACCCT
+
BFFGDFFFFGFGGGGGGGGG?FEGGGGGGFGGGGGGGGGFGGFGGA@F7CFGGGGGGGGGGEGGG<EGFGEGEDGGGGGGGFGGGGGGCFG@FFFGGGFGGFFGGGGGGGGGFCFGFGDGGGGGGDGFGGGGGGCFGGFFGGGGGGEFGFGFGGGEGGGGGG?FEEGGGEG73DC:*>F@7CBFGCGG?GG5<<CCECF9CF7=FFFG4C9CEFGFC,:5:DEFFGGFFFAEA@F=9GCEFGF?7CECF=:F7EB3,GFCFGGGGGGGFGGBA=<FDCFEGFFFFA>>EGF<=GGFGFGGDF9FFF7GC8EBD,GGGGGFGGGEAEEGGGGEAA9CGGGGGGGGGGGGGGGGGGEFCGGGFEEFGGGGGGGGGDGGFGEGFEGGGGGGGFFEGEGGGGGGFGGGGGGGGGFAEFGGGFFFDGGGGGGGFGGCCCCC
@s101 359
TGGGGAATATTGCGCAATGGGCGAAAGCCTGACGCAGCGACGCCGCGTGAGGGATGAAGGTTTTCGGATCGTAAACCTCTGTCAGAAGGGAAGAAACTACGTTGTGCTAATCAGCAGCGTACTGACGGTACCTTCAAAGGAAGCACCGGCTAACTCCGTGCCAGCAGCCGCGGTAATACGGAGGGTGCAAGCGTTAATCGGAATTACTGGGCGTAAAGCGCACGTAGGCTGTAGTGTAAGTCAGGGGTGAAATCCCACGGCTCAACCGTGGAACTGCCTTTGATACTGCACAACTTGAATCCGGGAGAGGGTGGCGGAATTCCAGGTGTAGGAGTGAAATCCGTAGATATCTGGAGGAACATCAGTGGCGAAGGCGGCCACCTGGACCGGTATTGACGCTGAGGTGCGAAAGCGTGGGGAGCAAACAGGATTAGATACCCT
+
A<EEFGGGGGFGFGGGGGGGGGGGGGFCFFGGGGG@@FEGGGDGFGGCFGGGGGFGGGGGFAD@GD>:+8B4=AC?DGGGGGFDFGGGGG<E==FFFAA,+,3<FCFFEFDCFFGGGDFCG7F<FGBFGE@FFAFGFFC<FFGGGFF>CEC@FEAFFG<<:<B:6CFCFGDCBECFCG<F7BEDG8CE<26>G>C::3@@DCCF?7C1@68,-1:3@<CDDGFGFFGGFFF;>D;?39CDBC7CFF@>@C?ECC:E2+84:8CF<C:FFFEE<7=F@,FCD<,GGGFCEFD?<,5,8)==EEF@F8DBCB@:?GDFEDD@EFFFEFF9FDA=BD9FD@7GGGGGFE8E=<GGGF?CAFFF?9E<CGGGGGGGGEGGGFCGGGGGGGGGFGGGGGGGGGFFDGGGGE@GGFCGEEEFGGGGGCGGGGGGGGGGGGGFCCCCC
@s101 360
TGAGGAATATTGGTCAATGGGCGAGAGCCTGAACCAGCCAAGTAGCGTGCAGGATGACGGCCCTATGGGTTGTAAACTGCTTTTATAAGGGAATAAAGTGGGAGTCGTGACTCTTCTTGCATGTACCTTATGAATAAGGACCGGCTAATTCCGTGCCAGCAGCCGCGGTAATACGGAAGGTCCGGGCGTTATCCGGATTGATTGGGTTTAAAGGGAGCGTAGGCCGGAGATTAAGCGTGTTGTGAAATGTAGATGCTCAACATCTGCACTGCAGCGCGAACTGGTTTCCTTGAGTACGCACAAAGTGGGCGGAATTCGTGGTGTAGCGGTGAAATGCTTAGATATCACGAAGAACTCCGATTGCGAAGGCAGCTCACTGGAGCGCAACTGACGCTGAAGCTCGAAAGTGCGGGTATCGAACAGGATTAGATACCCT
+
FGFGGGGGGGGGGGGGGGGGGGGGGFGGGGGGGGGGGGGAFFGGGGGGGGGGGGGGGGGGGGGFGGGFGGGEGCFFGGGGGGGGGGFGGGGFFFDFEFGGGGGEGEDCEGGGGCFFGGGGGGGGFGGGGGGGG?EFGGGGGFGGGEGGGGGFGGGGFFFGGFCGE6CFGGEGGGGG*>CGFGGGGGEDC2EFGG:>ECF%:=3CFC?;72:$$;=FC9?738DDFBE+F@CFFGC>C>CGFFF=,A=587DG=9@>CF>CDGCFGGFFGGGAEF?G@E=D=DGFECDF9DGGDGGGGGF<FE9CEGGFFGGGFD8EC<GGGGGGFGEC@,FF9GFGGGGGFGGGFGGGGGGGFGGGDFGGGGGGFF@GGGGGGGGGFDEGGGGGGFGGGGFGGFEGGGGGFGGGGGGGGGGGGGGGGGGFGGFGGGGGGGFCCCCC
@s101 361
TGAGGAATATTGGTCAATGGGCGAGAGCCTGAACCAGCCAAGTAGCGTGCAGGATGACGGCCCTATGGGTTGTAAACTGCTTTTATAAGGGAATAAAGTGGGTCACGTGTGACTTTTTGCATGTACCTTATGAATAAGGACCGGCTAATTCCGTGCCAGCGGCCGCGGTAATACGGAAGGTCCGGGCGTTCTCCGGATTTATTGGGTTTCAAGGGAGCGTAGGCCGGAGATTAAGCGTGTTGTGAAATGTAGTGGCTCAACCTCTGCACTGCAGCGCGAACTGGTCTTCTTGAGTACGCACAACGTGGGCGGAATTCGTGGTGTAGCGGTGAAATGCTTAGATATCACGAAGAACTCCGATTGCGAAGGCAGCTCACGGGAGCGCAACTGACGCTGAAGCTCGAAAGTGCGGGTATCGAACAGGATTAGATACCCT
+
GGGGGGGGGGGGGGGFGGGGFGGGGGGGGGGGGGGGGG<DFFGFAFGGGGGGGGGGGDEGDDEFGCFFGGGGGGGGGGGGGEFFGGGGGGGEFFFFGAFGFGGGGGGFFGGGFG,CFGGGDGFGGGCGDCGGGGGGGGG9FFGDGD7FFDFFEDGGGFGBCC@EEGEGF:FC@DBFCC:CGEFCFGGGGE*1BFEE=EF2:7FCBF.CC$353:CFC1EDF6,7=CGFGG;GCC<<EC>?,,0;C9CGGGFDFGD?D1>8+2;A>F6FGFGDFFGGG<D???D><CFFE>FE::>GC9EGFADEDGFCF8FFDB==8GGEFEGGFGEC=9FE<GGFFGGGGGGF?7EGGGFGGEGFF@FCGGEGGFGGGGGGGGGGFCGGGGGGGGGGGGGGGGGGGCGGCGGGGGGGGGGFGGGGGGFFGGGGGGGGGGGCCCCC
@s101 362
TGAGGAATATTGGTCAATGGACGAGAGTCTGAACCAGCCAAGTAGCGTGCAGGATGACGGCCCTATGGGTTGTAAACTGCTTTTATAAGGGAATAAAGTGAGCCTCGTGAGACTTTTTGCATGTACCTTATGAATAAGGTCCGGCTAATTCCGTGCCAGCAGCCGCGGTAATACGGAAGGTCCAGGCGTTATCCGGATTTATTGGGTTTAATGGGAGCGTAGGCATGAGATTAAGCGTGTTTTGAAATGTAGATGCTCAACATCTGCACTGCAGTGCGAACTGGTTTCCGTGAGTACGCACAAAGGGGGCGGAATTCGTGGTGTAGCGGTGAAATGCTTAGAGATCACGAAGAACCCCGATTGCGAAGGCAGCTCACTGGAGCGCAACTGACGCTGAAGCTCGAAAGTGCGGGTATCGAACAGGATTAGATACCCT
+
GGGGFFGGGFGCFGGGGGG8E,@:CFEFF9FGEF,CE?8F<F<CF9:C,CFFGF<FFECFGG:FEEEFDGGGC<CCEDFFGGGGGF9,,,BDDCC?AFGGF@FG8<FBE<FFEAEEDFF9?<FG?EAFA=EGFF9=FC9,B=CC7CCCFFGGG,A+B=<78,,888C7CG77FECEECGCB;FFGD5:FFC,;<<*:EF?7=#=BD?4*F>9EG7FG:C8)246-#C8C,7<A:9ABCFA@*<C3=5,;@>G7#1C@?CDDC3@,9GF7C85+3+@EE+=DD@A>8=7=AFE8:GFGGFCAA6C@+=@GGEFE?@+BB+=EACC8GGE9,F@,?DEFEEE?@,:BFGFEF?FF:EF@GGGEGEFFGFFFFFFF,GGFC=@8GF@,FFEFFCFEEA@CEFEFGGGFFEGGGGFCGGGGFF@GGGFFCCGGFFABB8A
@s101 363
TGAGGAGTATTGGTCAATGGGCGAGAGCCTGAACCAGCCAAGTAGCGTGCAGGATGACGGCCCTATGGGTTGTAAACTGCTTTTAGTTGGGAATAAAGTGCACCACGTGTGGTGTTTTGTATGTACCATCAGAAAAAGGACCGGCTAATTCCGTGCCAGCAGCCGCGGTAATACGGAAGGTCCAGGCGTTATCCGGATTTATTGGGTTTAAAGGGAGCGCAGGCGGACCTTTAAGTCAGGTGTGAAATACGGCGGCTCAACCGTCGAACTGCAGTTGATACTGGAGGTCTTGAGTGCACACAGGGATACTGGAATTCATGGTGTAGCGGTGAAATGCTCAGATATCATGAAGAACTCCAATCGCGAAGGCAGGTATCCGGGGTGCAACTGACGCTGAGGCTCGAAAGTGCGGGTATCAAACAGGATTAGATACCCT
+
CFGGGGGGGGGGGGGGGGGGGGGG7FGGGGGGGGGGGGGCFFCGGGGFE,CDGEGGGGEGFGGGGGGCAC@FGGDGGGGGG9FAFFC<EFEEGGACGGGACGGFFFGFGFFGCGDCGCGBFEFFFFGFFC9FFF,@8BEF>7@FGD+3E<=FCFFGGF,>,,:@BEEGGGE@F9BFE>1*2?C77:*<<:CCEFECEEF98CEFGGD-F,CFEFGFD@G>9927>5#2:>?<@5,&>/*#(F;=<CCFF@6GDGGFFDGFFCFD+FCACG@D@B,D;@B3GGGFECFADGFE8<DFCGFEA@DF<,E<AFC@,;EFE,GFEAE=FEGGE;CAFGFGGFFDB8GFEACEGGFFGF?GGF<GGGGGFFFGGECGGGF@::GEGGFGFEGGGEFGGGGFGGEDGGGGGGGGGGGFGGGGGFFFFGGGFEECGFCCCCCC
@s101 364
TGAGGAATATTGGTCAATGGGCGAGAGCCTGTACCAGCCAAGTAGCGTGCAGGATGACGGCCCTATGGGTTGTAAACTGCTTTTATAAGGGAATAAAGTGAGTCTCGTGAGACTTTTTGCATGTACCTTATGAATAAGGACCGGCTAATTCCGTGCCAGCAGCCGCGGTAATAAGGAAGGTCCGGGCGTTAACCGGATTTATTGGGTTTAAAGGTAGCGTAGGCTGGAGATTAAGCGTGTTGTGAAGTGTAGAGGCTCAACCTCTGCACTGCAGCGCGAACTGGTCTTCTTGAGTACGCACAACGTGGGCGGAATTCGTGGTGTAGCGGTGAAGTGCTTAGATATCACGGAGAACTCCGATTGCGAAGGCAGCTCACGGGAGCGCAACTGACGCTGAAGCTCGAAAGTGCGGGTATCGAACAGGATTAGATACCCT
+
DFFGGFGGGGGGGFGGGGGGGFGGGGGGGGFGGGGGGGGGGFFGG9FBFGGGGCGGGGEGGEEGFFGFFGGGEFGGG9FGGFGGFFGGGDGGEFGGGCFGGGGGGGDFGGDGGGFGGGGFFGGAFCGEFGFECF;FGDFFEFGG7EG,C,EFGGGEGFGGBFF,+@<FFE*7E,>@FFACAD,FEECG<FC*?F4C=EG/71:<<C,9=C1F+8*;C@>7(<;=FFC5C?79EF<2FGFF2D;0?CE:D?<F:EFDGG>7EFC<FGGFFFC?:ECFB=D=?BF@<<FEFGGGDEEFCGGF@<FEGEEGGFFGD@+EC@GGEE>+AF@CCGFFGE9GGGGEFDGGGDDGFEGGFF>GEGF@ECCGGGGGGGGGGFBCC@FC:GGGGGE:CGGGGGGGFGGGGEGGGGGGGGGGGGGGGGGGGGGGGGGGGFECCCCC
@s101 365
TGAGGAATATTGGTCAATGGACGAGAGTCTGAACCAGCCAAGTAGCGTGCAGGAAGACGGCCCTATGGGTTGTAAACTGCTTTTATAGGGGGATAAAGTGTGTCACGTGTGGCATATTGCAGGTACCCTATGAATAAGGACCGGCTAATTCCGTGCCAGCAGCCGCGGTAATACGGAAGGTCCGGGCGTTATCCGGATTTATTGGGTTTAAAGGGAGCGTAGGCCGGAGATTAAGCGTGTTGTGAAATGTAGATGCTCAACATCTGCACTGCAGCGCGAACTGGTTTCCGTGAGTACGCACAAAGTGGGCGGAATTCGTGGTGTAGCGGTGGAACGCTTAGATATCACGAAGAACTCCGATTGCGAAGGCAGCTCACTGGAGCGCAACTGACGCTGAAGCTCGAAAGTGCGGGTATCGAACAGGATTAGATACCCT
+
AFGGGGGGGGGGGGFFGGGCFGGGGGGGGFGGGGGGFGGGGGFGGFGFEEGEFCFGCE7@CEGGFCFGGFFFFFF9EFGG9BFGGCFEGFGCC@FG5,5FDFA9,?FF=FGGGCFF9F<FFFFFFGGF=EFFGFFGFDGGG7BCCEGGGFF<EG7FGFG@FFGC7@CEGGEC@FCGGGG7?<CCGGDG7**3?;;525F,;:.F?2F1<7?.97#;C6C;:6/=<4:7EE?<:<>AF6GGGFCE@@=:=*>GGFF0@/#;C;C@<C;CGGGECFGGEC;DCFFDEE>==,DFDC+B=,=?9C9CGGGGEE?D=D8>EFCFFEC@)GGGFDC,FEGDFFFDC=,@FGGGFGGGGGFCEEF7F>GCGFEE@?GGGGGFFEGGDGGGCFC7GGFEGGGFGGGGFCFGGGGGGGGGGGGGFF<AFFGGGGDGGGFCCCBC
@s101 366
TGAGGAATATTGGTCAATGGACGCAAGTCTGAACCAGCCATGCCGCGTGCAGGAAGACGGCTCTATGAGTTGTAAACTGCTTTTGTACGAGGGTAAACTCACCTACGTGTAGGTGACTGAAAGTATCGTACGAATAAGGATCGGCTAACTCCGTGCCAGCAGCCGCGGTAATACGGAGGATTCAAGCGTTATCCGGATTTATTGGGTTTAAAGGGTGCGTAGGCGGTTTGATAAGTTAGAGGTGAAATCCCGGGGCTTAACTCCGGAACTGCCTCTAATACTGTTAGACTAGAGAGTAGTTGCGGTAGGCGGAATGTATGGTGTAGCGGTGAAATGCTTAGAGATCATACAGAACACCGATTGCGAAGGCAGCTTACCAAACTATATCTGACGTTGAGGCACGAAAGCGTGGGGAGCAAACAGGATTAGATACCCT
+
EFFGGFFGE9FFGGGGFGFFFFGGGEGFGFCCFGFGGGGCF@DEEGEGGGGGGFFGGFFGGFCGFFFFGGCCFFGGGGGGGGG9FFFGGG7CC@FGFGGGGGGGGGGC@FFGGGGDFGFFFCFFGGGGFEDEEGGGF<@F@<>@E7CGGGGGF<+:FFGGGGGFCEGGEEFFGFFGG77?>F:CFC?FGGG>FF:9ECFGG;=F?8F7CFGG@GGAE9D5>?84*FGCGGF@;FF:C@FCCEFCEF-6<7EC<=GGGGDCFCCEFEGF7EGFF9GF@;?6DD9FFFCFGFEFDE@:,4CEE=+B:+7GGGFGGEE@E9DF49E@8C,CEAGGGFEGGFADFCFAGFAFGFEECFCG@BGGGGGGGGFEE<CGGGGGGFDAGGGGGGGGEFGGGGGFFGGFEGGGGGGGGGGGGFFFFGGFFGGGGFAGGFGCCCCC
@s101 367
TGGGGAATATTGGGCAATGGGCGAAAGCCTGACCCAGCAACGCCGCGTGAGGGAAGAAGGGTTTCGGCTCGTAAACCTCTGTCCTATGGGACGAAGGAAGTGACGGTACCATAGGAGGAAGCCCCGGCTAACTACGTGCCAGCAGCCGCGGTAATAAGTAGGGGGCGAGCGTTGTCCGGAATGATTGGGCGTAAAGGGCGCGTAGGCGGCCTGCTAAGTCTGGAGTGAAAGGCCTGCTGTCAAGGTGGGAAGTGCTGTGTATACGGGTGGGCTGGAGTGCAGGAGAGGAAAGCGGAATGACCGGTGTAGCGGTGAAATGCGGAGAGATCGGTAGGAACACCAGTGGCGAAGGCGGCTTTCTGGACTGAAACTGACGCTGAGGCGCGAAAGCGTGGGGAGCAAACAGGATTAGATACCCT
+
CFGDGGGGGGGGGGGGGGGFGGECFGEGGFGGGGGCCBFGGGGGGGE7@BFFGGFGGGGGCCEFGCGGFGDFGG@EGGG?8EFFFGFFFGGGD:CEDFGFFGGGGDE7>CFGG8><FCGG8FGGG>:CFEFFCFCG:,F@;@CCFGGGGG7*4*,,,@<CF2:77?7***/2*:;,CEEGEDFF7C9EC5E?EE@E+:.?5?/*C:0:C:/FC,F@,*=D;,?,,+=,4,4:GE8F@5,DAGFF@,GGFB<CC<*@,,@,8=66+CF@DFGFFD>DGFFFCFF=ECGDF@CEFCD>E@+CCEFGGGE=GGGGFE=B@+>@:,8C,+>,GGGEFEEGGGGFGGGGGGGGGGGGGGFGCGDF9GGGFEDFGFGEGCGGGGF7GGGFCFGGEGEGGGGFGFGGFGFFGGGGGCGGGGCCCCC
@s101 368
TGAGGAATATTGGTCAATGGGCGAGAGCCTGAACCAGCCAAGTAGCGTGCAGGATGACGGCCCTATGGGTTGTACACTGCTTTTATAAGGGAATAAAGTGAGCCTCGTGAGGCTTTTTGCATGTACCTTATGAATAAGGACCGGATAATTCCGTGCCAGCAGCCGCGGTAATTCGGAAGGTCCGGGCGTTATCCGGAATTATTGGGTTTAACGGGAGCGTAGGCCGGAGATTAAGCGTGTTGTGAAAGGTAGACGCTCAACGTCTGCACTGCAGCGCGAACTGGTTTCCTTGAGTACGCACAAAGTGGGCGGAATTCGTGGTGTAGCGGTGAAATGCTTAGATATCACGAAGAACTCCGATTGCGAAGGCAGCTCACTGGAGCGCAACTGACGCTGAAGCTCGAAAGTGCGGGTATCGAACAGGATTAGATACCCT
+
@CG9CF?FGGF<FGGCFGD<FFGGGEGGG?CF,EFGGGFFEE@FGGG@@FGGGGGCEGECC+@EGGGFCFEEFF,CE<9FC5-=,CEF,C8FF@FE<FFGAECG,B?FCE+=DDEFFGGG9?AEF<F9FECDFFGGGGFFCFGE7B@GGGGGGGFDGGG+,,,<@E7CCCCA,,*>FEECGFDCEEGDG77BCG:1C*=:CFFFF2F@-2F$=775E>G::9;7FF:3@E>1+<C>>FECCFF?850#$FEE>>88*GF<CEF9F7,BFFC>@7GGE@9?FGGCFBB,,8EB5F?B>AGGFED?EGGGEFED=>+CEFDEFCGG@C8AFEEA,EC>=FF99FE,FDFGF?BAGFEFDGGGEGEGFGGGGGGGGGDGGGECGGGGGFFFCGCGGFEFEEF@FEDEGCGGGGGFGGGGGGGGGGGGCEC,CFFABC9C
@s101 369
TGAGGAATATTGGTCAATGGACGAGAGTCTGAACCAGCCAAGTAGCGTGCAGGATGACGGCCCTATGGGTTGAAAACTGCTTTTATAAGGGAATAAAGTGAGTCTCGTGAGACTTTTTGCATGCACCTTATGAATAAGGCACGGCTAATTCCGCGACAGCAGCCGAGGTAATACGGAAGGTCCGGGCGTAATCCGGAGTTATTGGGTGTAAAGGGAGCGTAGGCCGGAGATTAAGCGTGGTGTGAAAGGGAGATGCTCAACATCTGCACAGCAGCGCGAACGGGTTTCCTTGAGTACGCACAAAGCGGGCGGAATTCGTGGTGTAGCGGTGAAATGCTTAGATATCACGAAGAACTCCGATTGCGAAGGCAGCTCACTGGAGCGCAACTGACGCTGAAGCTCGAAAGTGCGGGTATCGAACAGGATTAGATACCCT
+
EFCFGGGGFFGG<CFEGGGGFGGGGGG<FEGGF<CFGG8F8FC@FG@CFGGFCFGEEAFCGF@E@,CF8:B7,CCFGGFB,FFC,5CFCG8B<,,:FCEGAFFCEAAGGGGBFGC,5<>FFFGG@E<,B,:59?9ECFFE4A==B+3:?DFGG++388<,83,,@+55><@E,@D:FF*F2?,:*CEDE***3<CE*:83;+7BC<C'9/.3+>B,;3EB:?9*1>C0FFC<0@<<:4>6D@+,4,A,F@9333CE:FD@3,,3,B>>@,F?CEB>>=+==+B=<DB<@<GFDFCBC>8:,4+:@4CCGGGFD>@+EB=<F:GGFFCGFFE9FGFEE9GDE8E:EFGFGGGGGGF@DGEFGCGCFCFFCFFGGGGDGGGGEFGGGFEC:C;GGGGGF@EECCGGGGFCGCGGGGGGGGGGGGGGGFGGGFGCCCCC
@s101 370
TGAGGAATATTGGTCAATGGGCGAGAGCCTGAACCAGCCAAGTAGCGTGCAGGATGACGGCCCTATGGGTTGTAAACTGCTTTTATAAGGGAATAAAGTGAGAGTCGTGACTCTTTTTGCATGTACCTTATGAATAAGGACCGGCTAATTCCGTGCCAGCAGCCGCGGTAATACGGAAGGTCCTGGCGTTATCCGGATTTATTGGGTTTAAAGGGAGCGTAGGCCGGAGATTAAGCGTGTTGTGAAATGTAGATGCTCAACATCTGCACTGCAGCGCGAACTGGTTTCCTTGAGTACGCACAAAGTGGGCGGAATTCGTGGTGTAGCGGTGAAATGCTTAGATATCACGAAGAACTCCGATTGCGAAGGCAGCTCACTGGAGCGCAACTGACGCTGAAGCTCGAAAGTGCGGGTATCGAACAGGATTAGATACCCT
+
CFFGGFGGGGGGGGGGGGGFFCFGGGGGGFGGGGGGGGGCFGGGGGGCGGGGGGGGGGGGGEGGGGFGGGGGGFGFGGGGGGGGGGGGGGGGG8?CFGGGGG,,FGGEGGGGGGGGGGDGGGGGGCFGGGFG9FGGDFFGGDEDGGGGGFGGGGGGGGFFGF<FEDGC:@>:<=DFEGGEGGDFFGCF?7E>?FGEGCFGGC1BFC<EEGGFCFGFC=FD9C:CFFGDFD?FFGGFGGGFFGFEFGG?FFCGF@F2?FGFFGGCGGGGGGGECGGE@GFFGGGGGGF8DDFGFFGGEF8FCGGGFEGGE?GFFGECCB+FFFCE8=,DFFGFFGGDFCFCA8FCGGGGGGGGFEFF:FGGC:@FGGCGGCFGGGGGGGGFGGGGGGFGGEGGGFFE8FGGGFFFGGGGGGGGGGGGGGGGGGGGGGFCFGGCCCCC
@s101 371
TGAGGAATATAGGTCAATGGGCGAGAGCCTGAACAAGCCAAGTAGCGTGCAGGATTACGGCCCTATGGGTTGTAAACTGCTTTTATAAGGGACTAAAGTGAGTCTCGTGAGGCTTTTTGCATGTACCTTATGAATAAGGACCGGCTAATTCCGTGCCAGCAGACGCGGTAATCCGGAAGGTCCGGGCGTTATACGGTTTTATTGGGTTTAAAGGGAGCGTAGGCCGGAGATTAAGCGTGTTGTGAAATGTAGACGCTCAACGTCTGCACTGCAGCGCGAACTGGTTTCCTTGAGTACGCACAAAGTGGGCGGAATTCGTGGTGTAGCGGTGAAATGCTTAGATATCACGTAGAACTCCGATTGCGAAGGCAGCTCACTGGAGCGCAACTGACGCTGAAGCTCGAAAGTGCGGGTATCGAACAGGATTAGATACCCT
+
F8FD@DFGGF,,CE<C;C6<EFBFGGCGG9EGFE,EFGGG@FEFFE@8F:EG,@8,A<<CE+@CF6EE,C=@B<EFDFGF,CFFFFAEA@A,,,4CF9,C<=,A,?AF=D+:B<,=FD+ED,,:FACEE95E<EF9E<E,AA=3@8>FFF,C,,:C8=,+>@,3@+>@C:C;,3:@CC:C>,:*>79FGGGGD9:1*?861C2@FF?<*?>E89:AEF5.(:49EFDC27<6A991CGFCCGFE=59@;D+(@5?;5@9C+:,,3,,D@8:5FCC:=;366=<A8FD:,>5A)F=+GC8AD?9=B@+?:=B46FGCCBEDFGCE>@,E;EF45<E?EFE=,=,8FFCFDADECGFGGGGFFGGFF,GGGGGGFFGEEGGGGGEGE@@@CB8CDF<FF@,,C7DGGGGGGGFCDFGGGGFAFGGGGGGFGFF<CCCC
@s101 372
TGGGGAATATTGGTCAATGGGCGAGAGCCTGAACCAGCCAAGTAGCGTGCAGGATGACGGCCCTATGGGTTGTAAACTGCTTTTATAGGGGAATAAAGTGAGTCGCGTGTGATTCTTTGCATGTACCCTATGAATAAGGCCTGGATAATTCCGTGCCAGCAGCCGCGGTAATAAGGAAGGTCCGGGCGTTATCCGGATTTATTGGGTTTAAAGGGCGCGTAGGCCGGAGATTAAGCGTGTTGTGAAATGTAGGTGCTCAACATCTGCACTGCAGCGCGAACTGGTTTCCTTGAGTACGCACAAAGTGGGCGGAATTCGTGGTGTAGCGGTGAAATGCTTAGATATCACGAAGAACTCCGATTGCGAAGGCAGCTCACTGGGGCGCAACTGACGCTGAAGCTCGAAAGCGCGGGTATCGAACAGGATTAGATACCCT
+
CFGGGGGFGGFGGGGGG@DE8FCFEEGGGFFFFFDDF8BCCFEEGGGEEF@EFBFF<E7FG:BCEFGGGG@F:F,CFEGGDCC@EFFGAFFECFFFGGGGF,C,@=:==F7@<F<FGGGGGGGGGFFGGGCECGDGFG,,::>=,6=CFEFFGFG@EFCFB:C,@6CFCEGC@BDCCFCE@@:F7FCF:<B8+?B@:*+2;7<;:<<9<:FFG:F,*-:>9>#9(.2GE<C<:<F>EGECDDF@45/,.@EFFC?6EFA@,:,EAD8=:F<5F@B:@622FFGED<<F9GFE8C@88B8GFFF@GEEFCD?B@9+==F@,GFDGBF8DCEF@E?F@95,FECFGGGGGFCGGGGGDGGGGGGGFGGGGGDFGGGGFFC@GGCGGFAFEEEFFF9FFECGFGGFDB7F>GEGFC8DGEF@FGFGGGGGFGGE@CCCC
@s101 373
TGGGGGATATTGCACAATGGGGGAAACCCTGATGCAGCGACGCCGCGTGGAGGAAGAAGGTTTTCGGATTGTAAACTCCTGTCGTTAGGGACGATAATGACGGTACCTAACAAGAAAGCACCGGCTAACTACGTGCCAGCAGCCGCGGTAAAACGTAGGGTGCAAGCGTTGTCCGGAATTACTGGGTGTAAAGGGAGCGCAGGCGGACCGGCAAGTTGGAAGTGAAAACTATGGGCTCAACCCATAGATTGCTTTCAAAACTGCTGGCCTTGAGTAGTGCAGCGGTAGGTGGAATTCCCGGTGTAGCGGTGGAATGCGTAGATATCGGGAGGAACACCAGTGGCGAAGGCGACCTACTGGGCACCAACTGACGCTGAGGCTCGAAAGCATGGGTAGCAAACAGGATTAGATACCCT
+
DFFEFFGEFGFGGGGGGGGFGGGFCFG<FCGFFACFGGGGGGGEEDGF@:FGGEGGGGFGGGCFGGEEFGGGGGGGGCGGFGG@?FFGDFGGD>C>F9FFFFGGGEDCGECFB=F@DFGFFFEG@FGGFAFCCFCFFGDGF7::CEGGFFGGGGG,<B@7?FFGGGGCC@7;F9;CGGGGGG=GGG;E:;C+1.*5:CC9=C:C>?;/*FCCB>@*@*GFEF@@F,CF<7D>GFFFDFCFGF:,33FF,EDBGCG@DD66+GFFCFB,E>FGDD8<FGEFDECGGFGGGGF>,?EBC:8CGGGG@F+CF9C@7GCGGFEFF@CGGGGGFAEFCFF<8FGGGGEGGGGGGGFEGFGGFFEGGGFCGGFGEGEGGGFGGGC8FCF9FGGGGGGGGGGGGGGFFCGFAFDFFFFCCCCC
@s101 374
TGAGGCATATTGGTCAATGGGCGAGAGCCTGAACCAGCCAAGTAGCGTGCAGGAAGACGGCCCTATGGGTTGTAAACTGCTTTTATAAGGGAATAAAGTGAGCCTCGTGAGGCTTTTTGCATGTACCTTATGAATAAGGACCGGCTAATTCCGTGCCAGCAGCCGCGGTAATACGGAAGGTCCGGGCGGTATCCGGCTTTCTTGGGTTTAAATGGGGCGTAGGCGGTTTGATAAGTTAGAGGAGAAATCCCGGGTCTTAACTCCGGAACTGCCTCTAATACTTGTAGACTAGAGAGTAGTTGCGGTAGGCGGAATGTATGGTGTCGCGGGTAAATGCTTAGAGATCATACAGAACACCGATTGCGAAGGCAGCTTACCAAACTATATCTGACGTTGAGGCACGAAAGCGTGGGGAGCAAACAGGATTAGATACCCT
+
AFFGG,,CFGGGGGGGGGDFF8FGGGEFF9CFGFFFGFFFGFGGAFEFEGFEGEFGFFCFC@FCGCFGFGFECACEFAFGCEFGGAEGEGGG<=BDFGBFGG8AE8FFG,?8DEGFFFDGGGGGGGGGFGFF?FAFFFGFGGGGE8>,,:8CFFGGGGGFFGFFC:CF:>FAACF:FG@EA,>>*<***1=8FGG**/=F++7<<*2;:6<<+<&/,6:51)86D9:8=:@<;;?<:=,,@,+;@,*9CEGFC,EGEFG>@>=8@;D=:CB*A<,,>8++=6,,A,<C;C,?2,,<4@++EFCA<8FBFDF>DE,C@FDBC:8@)>48C,69,99,9CGF<=<96C,AC9,ECCFC7@EEECGGFCGGGGGGCGGDC<A<FGFGEGDGDGGGGFFF9FEGFCE8:FF>EGGGGGGGGFEFCEGGGAGGGFFCCCCC
@s101 375
TGAGGAATATTGGTCAATGGGCGAGAGCCTGAACCAGCCAAGTAGCGTGCAGGAAGACGGCCCTATGGGTTGTAAACTGCTTTTATAAGGGCATAAAGTGGGAGTCGTGACTCTTTTTGCATGTACCTTATGAATAAGGACCGGCTAATTCCGTGCCAGCAGCCGCGGTAATACGGAAGGTCAGGGCGTTATCCGGATTTATGGGGTTTAAAGGGAGCGTAGGCCGGAGATTAAGCGTGTTGTGAAATGTAGATGCTCAACATCTGCACTGCAGCGCGAACTGGTTTCCTTGAGTACGCACAAAGTGGGCGGAATTCGTGGTGTAGCGGTGAAATGCTTAGATATCACGAAGAACTCCGATTGCGAAGGCAGCTCACTGGGGCGCAACTGACGCTGAAGCTCGAAAGCGCGGGTATCGAACAGGATTAGATACCCT
+
CFFGGGGFGGGGGGGGGGCDGGGGGGGGGGFFFGGGGGGGGGGGGGGGGGGGGGGGF@FGGFGGGGEFGE@FGGGFGGGG?CFEDGFGGGG,AFAFFGEEF<<FECG@CGFGGGGGFC7EFGGGGAGGG9FGAFGGGGGFFFGGGGGGFGGFFGEGGGGGC:FFGCGGGEGGGGGG7FFEGG,>DEG7F:7CFGDGG5FGFD$<<C?B<5FGGFF-F@C886*/.+C=GCEGGFG>GGEG8@>EFC@?FF9EGGGGGFCFFGGGGFDF7GGEGGGGGGGGGGFFG8DD@<A9DE>FEFGFD,CGGGF@GGEE=8GE7FDEEAECFGEGGGFFFFGFE9E8F@,FGGFDFAFECFCGGGGGGEGGGFFGFFDFGFEGC@EGGGGGGGEEEDEGGGGGGGGFFGFGGGGGGFFGEDACGGGFGGFGFGGGGFFBCCCC
@s101 376
TGAGGAATATTGGTCAATGGGCGAGAGCCTGAACCAGCCAAGTAGCGTGCAGGAAGACGGCCCTATGGGTTGTAAACTGCTTTTATAAGGGAATAAAGTGGGAGTCGTGACTCTTTTTGCATGTACCTTATGAATAAGGACCGGCTAATTCCGTGCCAGCAGCCGCGGTAATACGGAAGGTCCGGGCGTTATCCGGATTTATTGGGTTTAAAGGGAGCGTAGGCCGGAGATTAAGCGTGTTGTGAAATGTAGATGATCAACATCTGCACTGCAGCGCGAACTGGTTTCCGTGAGTACGCACAAAGTGGGCGGAATTCGTGGTGTAGCGGTGAAATGCTTAGATATCACGAAGAACTCCGATTGCGAAGGCAGCTCACTGGGGCGCAACTGACGCTGAAGCTCGAAAGCGCGGGTATCGAACAGGATTAGATACCCT
+
DGGFGC@<CDFAFFGGGGGGGGGEGEGGGFGGGGGGGGFGGGCGGGCEEGGGGGFFFGGCDCGGGGGGGGGGEGGGGDFGCGGGGGGGCE<EFGGGGGFE@FCGFEG=+,DCEFEGGGGGG9?FGEFF<F?AE9EGGGGEFF7FGGDGGFGG83<FGGFGGGGGGCFEEEGDFGFF*FCE:D,5>BEC=FE5CE7CEGF5GGGGGGEE=G-CGG7;C3E)378DF>C1BB9F2<C2C*>;CGC@C:@@FF:@7,7,DFFFFCCFAF9FFFC>F@6FGE?:GFFF>B6+=,FC)>=8>9FE9C,GFEGFB8ED8,B7CCGGFAEEBEEEE=<C5CE=EE5=C,CF=GGGFFDBEFCGCGFEF:>FFCEFE8DEB9FEF:BGEEEF<EADGGGGGGGFE:C8FFE<CGF@CFEEEDGGGGGFFFGGGGGGGGGC9CCC
@s101 377
TGGGGAATATTGGACAATGGGCGAAAGCCTGATCCAGCCATGCCGCGTGTGTGAAGAAGGTCTTCGGATTGTAAAGCACTTTAAGTTGGGAGGAAGGGCAGTTACCTAATACGTGATTGTTTTGACGTTACCGACAGAATAGGCACCGGCTAACTCTGTGCCAGCAGCCGCGGTAATACAGAGGGTGCAGGAGTTAATCGGTCTTACTGGGCGTAAAGCGCGCGTCGGTGGTTAGTTAAGTTGGATGTGAAATCCCCGGGCTCAACCTGGGAACTGCATTCAAAACTGACTGACTTGAGTATGGTAGAGGGTGGTGGAATTTCCTGTGTAGCGGTGAAATGCGTAGATATAGGAAGGAACACCAGTGGCGAAGGCGACCACCTGGACTGATACTGACACTGAGGTGCGAAAGCGTGGGGAGCAAACAGGATTAGATACCCT
+
ACFGGBEGGGFGGGGGGGGGGGGGGGGGGGGFGGGGGGGGGEFE@EE8@BFGGGGFGGC8FADFGGF7?FG?,CEECFG8FECFEFCFGGGGGGGGGDGFGGFGGGGGGFFGC,EFGGGGGGGCEFGFFGGGGC@CEFFDF9,BFG@7<7C:F<D9FFDF=B>,@CEDFC@EDC:F9,3:<FCF7<=FCCF53+559<,47>:1?:FFF<FFGE#78-3))>-65&;7?503E;>,:,D@8CDDFFFFFF4-6F@+:7FFD,DCB7DE9;=,F:A<?E56FDE338FF@EAA529,=7GF<?EFAGD+:?@,AD;ED>DDE=,E=?,DE8@,FEFFFFCGGGFD=E;6,AGFE,GFF@6CC=<GGEGFFFCFFF79FFFDGGGFGGGGGGGFGGGFFEGFEBGGGGEGGEGGGGGGFFFGGGGGGGGGGGGGGGGGCCCCC
@s101 378
TGGGGAATATTGCACAATGGGGGAAACCCTGATGCAGCGACGCCGCGTGGAGGAAGAAGGTCTTCGGATTGTAAACTCCTGTTGTTGGGGAAGATAATGACGGTACCCAACAAGGAAGTGACGGCTAACTACGTGACAGCAGCCGCGGTAAAACGTCGGTCACAAGCGTTGTCCGGAATTACTGGGTGTAAAGGGAGCGCAGGCGGGAAGACAAGTTGGAAGTGAAATCTATGGGCTCAACCCCTAAACTGCTTTCAAAACTGTTTTTCTTGAGTAGTGCAGAGGTAGGCGGAATGCCCGGTGTAGCGGTGGAATGCGTAGATATCGGGAGGAACACCAGTGGCGAAGGCGGCCTACTGGGCACCAACTGACGCTGAGGCTCGAAAGTGTGGGTAGCAAACAGGATTAGATACCCT
+
CAGGGGGGGGGFFGGGGGFFFGGGGGFGGGFGGGGGGGGGGGGGGGGC7F@FGGGGFFEFFFFFD<CB7BAEFGGGAGGGFBDEFGF@EFEGGGFFGGGGFDGEG+EBAFGCFC8FFG@<F=BFGGGGCFDFEFF?C,EFFFDG@CEFCCFG9FDF**1=CEEF,/,=<**=8:76CF<><CDFF>7<.8B988-/C5?*9DC;:?E:,5;>CED>F@@6'CFCE2<CBADFF50?@<>@FC.5FGGFDF><,D<@387+6EB#8=>:,DE71FFFGGGEFE,BF=GECD<=44++CDEFFEB@5GGGFFGGEF@CCGFDA+@CFFC<?<FFFCDFGFEGGFFCFCGGEFEFFCGFC8=BFECDFAGGGGFGGGGGGGGGGDGCAGGGGGGFGFGFF@,BFGGGGGGGGGFCCCCC
@s101 379
TGAGGAATATTGGTCAATGGGCGAGAGCCTGAACCAGCCAAGTAGCGTGCAGGATGACGGCCCTATGGGTTGTAAACTGCTTTTATAAGGGAATAAAGTGAGCCTCGTGAGGCTTTTTGCATGTACCTTATGAATAAGGACCGGCTAATTCCGTGCCAGCAGCCGCGGTAATACGGAAGGTCCGGGCGTTCTCCGGATTTAGTGGGTTTAAAGGGTGCGTAGGCCGGAGATTAAGCGTGTTGTGAAATGTAGATGCTCAACATCTGCACTGCAGCGCGAACTGGTTTCCTTGAGGACGCACAGAGTGGGCGGAATTCGTGGTGTAGCGGTGAAATGCTTAGATATCACGAAGAACTCCGATTGCGAAGGCAGCTCACTGGAGCGCAACTGACGCTGAAGCTCGAAAGTGCGGGTATCGAACAGGATTAGATACCCT
+
DGFFFEFGFGGGGG<FAFF8FGGGGGGGGGGFF8FGFGDFFGFGGGGGCFFGGGFGGG>FEGE7EFCGGGGDFGGGDGGGF9FF,EFCEFGA,AE<FAF<EE@E<@@FGCCGGGEFEGCFGFGGFFEEFFGFGGGGGGFGGF+7C8=FFFCFFD7FF<DCFFFC@+@E<*@CCF@EEGEGFEGEC@*<FE;52C@:C?<FF,C8?775C;C;?9F#48C@<C;6?FGFGGC3<1C4@8FCE=7FC@GGFGG93?>5)FF3>,FFGGGG<E<#7(C=8D?36FF=,GFB=,D?:76GGGFBDA,?GGGGGGGGGFGGGGFEGFEGAEEFGFGFFEECEFAFAAFCEGGGGGGFECCGGGGEGGEFFAE8GGGGGGGGGFGGGGGGGGGGGFGGGGGGGGGGGGGGGGGGGGGGGGGGGGGGGGFGGGGGGGGCCCCC
@s101 380
TGGGGAATATTGCACAATGGGGGAAACCCTGATGCAGCGACGCCGCGTGAAGGAAGAAGTATCTCGGTATGTAAACTTCTATCAGCAGGGAAGATAATGACGGTACCTGACTAAGAAGCCCCGGCTAACTACGTGCCAGCAGCCGCGGTAATACGTAGGGGGCAAGCGTTATCCGGATTTACTGGGTGTAAAGGGAGCGTAGACGGGGTGGCAAGTCGGATGGGAAAGGCATGGGCTCAACCCGTGGACTGCAGTGGAAACTGTCATACTTGAGTGCCGGAGGGGTAAGCGGAATTCCTAGTGGAGCGGTGAAATGCGTAGATATTAGGAGGAACACCAGTGGCGAAGGCGGCTTACTGGACGGTAACTGACGTTGAGGCTCGAAAGCGTGGGGAGCAAACAGGATTAGATACCCT
+
AEEFGFFDGGGGGGGGGGGGGGGGGGGGGGGGGGGGGGDEGGGGGGGBEGGGFGGGGFFCF,E?FG?BFFGGFFFF<FGGGGGGFFGECGGGGFFFGGGGGGDFFEGGGGG<FF8FEFFFFGGGDEGGGGF8FAFGGGGGFGGGGGGGGGG@FGGDC>FED:FFGD:FGGGCCFDEFCCCF9FEGGFG<@CEFGG?GGGC5DEFEE5C->EDF@:*>1<9<AFE??5@@CG:CFDF8>F):;@E*GC>DDB?7#FGF;?4FCC7<,0<FCCFDGGF@8GGGGGGFCF@GGEGEDEDFC8GFF6+0ECFEGFFCCFBGGGFFCFF?GGEFEFCCEGDGGFGGDGGGGEGGGGGGGGGGGGEFCGEFGGGGFDFGFGGFGGGGGFEEFGGGGGFFCGGGF@BGGGGFFGGGGGCCCCC
@s101 381
TGGGGAATATTGCACAATGGGGGAAACCCTGATGCAGCGACGCCGCGTGGAGGAAGAAGGTCTTCGGATTGTAAACTCCTGTTGTTGGGGAAGATAATGACGGTACCCAACAAGGAAGTGACGGCTAACTACGTGCCAGCAGCCGCGGTAAAACGTAGGTCACAAGCGTTGTCCGGAATTACTGGGTGTAAAGGGGGCGCAGGCGGGAAGACAAGTTGGAAGTGAAATCTATGGGCTCAACCCATAAACTGCTTTCAAAACTGTTTTTCTTGAGTGGTGTAGAGGTAGGCGGAAGTCCCGGTGTAGCGGTGGAATGCGTAGATATCGGGAGGAACACCAGTGGCGAAGGCGGCCTACTGGGCACTAACTGACGCTGAGGCTCGAAAGCATGGGTAGCAAACAGGATTAGATACCCT
+
CFGGGGGGGGGGGGGGGGGGGGGGGGGGGGGGGGGGGGGGGGGGGGGGGGGGGGF@FGGFECFFGFGCFEDFGGGGFGGGGGFFFGGGGGGGGGCDEAD9AGDGC:F@FGE<FCFGGFGFGGFGGEGFGGG7+@,@FFCD<BBEGEEG7<FFC9F3><FEFFGFGG7B<F@EFG*=FGFF9;<,?C:7<,CFFC7**5/*=GEC?E=>>D758800<-A91@CC:@CBF9E<FCF6#++,<7C<,C<>,@:+F<C<BCFFGGGFEF>CFFA,)FFGGFGGGF?GFEC=EGFFE>+GGF8FGGE@8F>,GFEE:?=EDGGGFCCF:@,C5?GGGGGGGGGGGGGGGGGGGGGFGFFFGGGGGCFCGGGGGGFGGGGGGGGGFFFGFFGGFGGGGGGGGGGGGGGGGGGGGGGCCCCC
@s101 382
TGGGGGATATTGCACAATGGGGGAAACCCTGATGCAGCGACGCCGCGTGGAGGAAGAAGGTCTTCGGATTGTAAACTCCTGTTGTTGAGGAAGATAATGACGGTACTCAACAAGGAAGTGACGGCTAACTACGTGCCAGCAGCCGCAGTAAAACGTAGGTCACAAGCGTTGTCCGGAATTACTGGGTGTAAAGGGAGCGCAGGCGGGAAGACAAGTTGGAAGTGAAATCCATGGGCTCAACCCATGAACTGCTTTCAAAACTGTTTTTCTTGAGTAGTGCAGAGGTAGGCGGAATGCCCGGTGTAGCGGTGGAATGCGTAGATATCGGGAGGAACACCAGTGGCGAGGGCGGCCTACTGGGCACCAACTGACGCTGAGGCTCGAAAGTGTGGGTAGCAAACAGGATTAGATACCCT
+
DFFGGGGGGGGGGGGGGGGGGGGGGAFEFEFEGGGGGGGEGGCFEGGF:CFGGFGG=FEFGFFFGGEFGGGGGGGGEGGGGFGGFFGGGGGGGGDGCFFGGGEGGGGGGGGGGGGGGGFGGGGGGGG<CFGGDGGGGGGGGGGGCECFCGFGGCCEDFGGEDFGGCCCF17/:CECGGCCGG:CGFEGG@F?E:4F@5CCCGGGGGGFEGFGFFF@?3CE9ECCEBFBGDC8@CGGGGGG=FCGGGGGF:B8FGGGFCGFGGGFCGF?E79?EF?9FDGGGFDGFCGGGGGEA8CCGCCFFGCEAEGFGGFFCGFGGGFGGEFCCGGGGEEC,F6FGFGFGGGGGEGGGGGGGGGGCFGGGGGGGGGGGFGGGFFGGGFCGGGGGGGGGGGGGGGGGGGFGGGGGGGGGGGCCCCC
@s101 383
TGGGGGATATTGCACAATGGGGGAAACCCTGATGCAGCGACGCCGCGTGAAGGAAGAAGGGTTTCGGCTCGTAAACTTCTATCAATAGGGATGAAGAAAATGACAGTACCTAAATAAGAAGCCCCGGCTAACTACGTGCCAGCAGCCGCGGTAATACGTAGGGGGCAAGCGTTATCCGGAATTACGGGGGGTAAAGGGAGGGTAGGCGGCATGGTAAGCTAGATGTGAAAGCCTCGGGCTTAACCTGAGGATTGCATTTAAAACTATCAAGCTAGAGTACAGGAGAGGAAAGCGGAATTCCTAGTGTAGCGGTGAAATGCGTAGATATTAGGAAGAACACCAGTGGCGAAGGCGGCTTTCTGGACTGAAACTGACGCTGAGGCTCGAAAGCGTGGGGAGCGAACAGGATTAGATACCCT
+
BFFGGEFG@<FGGFFGGGEG@FGDGGGGGFG@FAEFGGCF@CFDGGGCCG,<CFFCFGGGGFFGGGCEFFFFEGCFGGGFFFG9<C?FCFG8FFFFFGGGAFFFGGGGCFFGFFGFCE9F<8DFGGGCEECGGE8*@FBCFAF<FFFEEE*1<BB;<<?9F@FCE*<,=*=C:8C7EB18:8<+<;FCG5E*8<::#*(3#D:7<4DFGC;9FCFA@<C,67<0GFEF@<EFFGEF8>9CGGGFD?99GFBD,,7A5>A>@6==B?8<FEC;A,?*GFFGGGGFE;FECF=DGEB88GGGFFEFGEGFGGGGGEDGGEGGGGGGGGFFFFGGFFFFFGFFGFECEC7EFFGGGGFFGGFGFFGFAFFGGGGGGGGGGEF8GGFDGGGGFGGGGEFEF@GGGGGFGGGGGGGGFFCCCCC
@s101 384
TGAGGAATATTGGTCAATGGGGGAAACCCTGATGCAGCAACGCCGCGTGAAGGAAGAAGGTTTTCGGATCGTAAACTTCTATCAATAGGGACGAAATAAACGACGGTACCTAAATAAGAAGCCCCGGCTAACTACGTGCCAGCAGACGCGGTAATACGTAGGGGGCAAGCGTTATCCGGAATTACTGGGTGTAAAGGGCGCGTAGGCGGCATGGTAAGTAAGAGGTGAAAGCCCGAGGCTTAACCTCGAGGATTGCATTTTAAACTATTAAGCTAGAGTACAGGAGAGGAAAGCGGAATTCCTAGTGTAGCGGTGAAATGCGTAGATATTAGGAAGAACACCAGTGGCGAAGGCGGCTTTCTGGACTGAAACTGACGCTGAGGCTCGAAAGCGTGGGGAGCGAACAGGATTAGATACCCT
+
AF,,C@FFCFGGGGGGGFGGGGCGEGECBF<EFFGGGGGFGGGGCEE@FGGFCECFFCCDFFFGG7FC:FFEDF=A?FFAF,-AFFGFFEEGG>ECB9BEF+@FFDCD7?BF@BAEDF9FC,<=::F>FECC>=;@@FEFDGGGG,3@5C@1>FFEGG,:<CC**3<<F*<:*12<<<CF:+<:<0CGG,;885CFGD$*8:6CCD@5GFCCGE4@C@38.;>*9D9C?<96;::8FFGF98FF:FC8AEFDF,9FF,FFD===?DFAAFDEDA?EBGE?DEDE4?>,??GEGGEDCFGGGGGGFEEB5GGFEEC,=?CGDFFDEDFFFFDGGGGGFCGFFFCGGGGGGBCGGGGGGFDCGFFGFAGGGGFGEGFGGFDGFGGGGGFFGGGEGGGGGGGGEGFFEGFEFFC9GGFCCCCC
@s101 20968
TGGGGAATATTGGGCAATGGGGGAAACCCTGACCCAGCAACGCCGCGTGACGGAAGAAGGCCTTCGGGTTGTAAACTTCTTTTACCAGGGGCGAAAAAAATGACGGTACCTGGAGAAAAAGCAACGGCTAACTACGTGCAAGCAGACGCGGAAATACGTAGGTTGCAAGAGTTGTCCGGATTTACTGGGTGAAAAGGGCGAGTAGGAGGAGATGCAAGTTGGGAGGGAATGCCCGGGGCTCAACCCCGGAACTGCTCTCAAAGCTGTATCCCTTGAGTATCGGAGAGGCAAGCGGAATTCCTAGTGTAGCGGTGAAATGCGTAGATATTAGGAGGAACACCAGTGGCGAAGGCGGCTTGCTGGACGACAACTGACGCTGAGGCGCGAAAGCGTGGGGAGCAAACAGGATTAGATACCCT
+
EFG<FECFGGGCGGG8FGEFGGGG>EFFGCFGFGCGGGCBCFGGGGC+7F,BFCEGGG,CCFE<FC:EFGGGF?EEFFGAA?9EFFGG=CCEGGGGGFGB<EGGDGGDDFCFG<DCFGGGG7FFGCGCEBC3@F7CFFG7F@FGE7:<<<C*1<,CFF,<CB?,2*,?C+=EGG9:FCCC8;??E17F?'A#@CFC<522#C82<2*7<;A@GCC<<C=FCC=F5#@1<*1:>GCF@66,**@>GGCF@AF<F@DD>;FCDGGCFGFFFGFGGGFBF>:CGGG?FEGGGF=DFFE=>E8EE:BEFCGFGFDA,CC4CB@FGFGF;FEGGGGGFFEEE@FFFDFEECBEFFGEFFGFGFFGEBDFDGGGGGGGE@GGGGGGGFCGFFDFBGGGGGFFGFGFAGGGGGGGGGGGGGCCCCC
@s101 386
TGAGGAATATTGGTCAATGGGCGAGAGCCTGAACCAGCAAAGTAGCGTGCAGGATGACGGCCCTATGGGTTGTAAACTGCTTTTATAAGGGAATAAAGTGAGAGTCGTGACTCTTTTTGCATGTACCTTATGAATCAGGACCGGTTAATTCCGTGCCTGCAGCCGCGGTAATACGGAAGGTCCGGGCGTTATCCGGATTTATTGGGTTTAAAGGGAGCGTAGGCCGGAGATTAAGCGTGTTGTGAAATGTAGGTGCTCAACATCTGCACTGCAGCGCGAACTGGTTTCCTTGAGTACGCACAAAGTGGGCGGAATTCGTGGTGTAGCGGTGAAATGCTTAGATATCACGAAGAACTCCGATTGCGAAGGCAGCTCACTGGAGCGCAACTGACGCTGAAGCTCGAAAGTGCGGGTATCGAACAGGATTAGATACCCT
+
AFDFGGGGGGDGGGGGFGG<EFGD7FGGGGGGGGGGFG,AEFEFGGGGGCFFGGGGGGGDEEGGGGGGGGDGGGGFGFGGCGFGGGGD9FGFCAEFGCBFFGGGGGGGGGGGGGGGGDFDG<EAEFGGGGFGGFC,CEGGFFFECECFGFFG,>@FFFECFGGCCCEEGG@GGFDFGFGEF@FF7CEFFFGFFFF=D::<GG:C?;<1CFFCF6=,C>,)5CEFF3>+GF>@CCDDGCEGCGFGFG?9CFBG79FE::CF7DBCC@CCD<??CE#GEECGGFCDD,FFFD9GDFEFGGGFGCCGGGGEEGGECGECGGGGFGGGFGGFFDF;CBEGFEGFGGGGGGGFFFGGFCEEGFFGGGGGFABGFGGGGFGFGGGGGGGGGGFGGGFGGGGFGCGECGFFGGGGGFFGGGGGGGGGGGGGGGGGGGGCCCCC
@s101 387
TGGGGAATATTGCACAATGGGCGCAAGCCTGATGCAGCCATGCCGCGTGTATGAAGAAGGCCTTCGGGTTGTAAAGTACTTTCAGCGGGGAGGAAGGGAGTAAAGTTAATACCTTTGATCATTGACGTTACACGCAGAAAAAGCACAGGCTAACTCCGTGCCAGCAGCCGCGGTAATACGGAGGGTGCAAGCGTTAATCGGAATTACTGGGCGTAAAGCGCACGCAGGCGGTTTGTTAAGTCAGATGTGAAATCCCCGGGCTCAACCTGGGAACTGCATCTGATGCTGGCAAGCTTGAGTCTCGTAGAGGGGGGTAGAATTCCAGGTGTAGCGGTGAAATGCGTAGAGATCTGGAGGAATACCGGTGGCGAAGGCGGCCCCCTGGACGAAGACTGACGCTCAGGTGCGAAAGCGTGGGGAGCAAACAGGATTAGATACCCT
+
@CCFGFGGGGGGGGGGFFC,CEFGEECFGG<FGGGGGGGD@CFFEFGFFEGGF9FGGG@GFG8EFCFGFFD,EFCEFFGG9F9FEEFCECCFCEGGGGGGGGGG9,FGGGGGGGGGF,@BFFGFGGDGGGG,=:+C3+3,::>>B>,@7B,3>BFFGGGGG>,,DF,@FEED>E*<<<F@7C<<FCCCGFGFGEFCFGCFDGGGD5E%:CFFC88);6>338E7@>82*:5FCCE22FF<<<(,;83%B98CGGGGGF89F?GFFGFGGGFGGCEG?C3@.<,=+6FGFFCDE<7GGEEE@E7GFGGGGGGDGGGFGFGGFGGGGGGE@5GGGFFF@7FFGFCEFGGFGDGFGGGFGGGGGGGGCCGGGGGDGGGEGGDDEFFGGGGGGGFFGGGGGGGGGGGGGGGGGFEGGGGGGGGFGGFGGGGGGFGCGGGGCCCCC
@s101 388
TGAGGAATATTGGTCAATGGACGCAAGTCTGAACCAGCCATGCCGCGTGCAGGATGACGGCTCTATGAGTTGTAAACTGCTTTTGTACGAGGGTAAACGCAGATACGTGTATCTGTCTGAAAGTATCGTACGAATAAGGATCGGCTAACTCCGTGCCAGCAGCCGCGGTAATAAGGAGGATTCAAGCGTTATCCGGATTTATTGGTTTGAAAGGGTGCGTAGGCGGTTGGATAAGGTAGAGGTGAAAGTTCGGGGCTCAACCCTGAACGTGCCTCTAATACTGCTGGGCTAGAGAGTAGTTGCGGTAGGCGGAATGTATGGTGTAGCGGGGAAATGCTTAGAGATCATACAGAACACCGATTGCGAAGGCAGCTTACCAAACTATATCTGACGTTGAGGCACGAAAGCGTGGGGAGCAAACAGGATTAGATACCCT
+
@FGGGGG?FGGGGGGGFFFCFFDGGGGGF9FCCGFEGGGGDCFCFG@FGGFFFEG8AFGGG+BCFGF<FFEFFGGGFFGGGAFFGGG9CFCFGCEFGEFGGEG9<F7?EFFFGCFGGGGGGGAAE,,B?@FCFFGGGGGDF=:+++6B,,<FCFCG7F7+DF?C>CEFCFGGF,?FD,>8?CFG;9?CF77C2C#C022*;::<?#@=&,?CC:;=<.:4.CCD>;;5#CGGDF>5FGF:C@<=F@4+F7GEF8GFD@,B,9FGFDFF>@+5>,GFE@63DCGFFB,,;E?A*FFD@9++EFCFF@FB+DCF;FEE=CEF8GEE=FCE>9GFGFFFDGGFF;E9FEA<GGGGEF@@:=GGGGGGFAFGFFGGGGFGCGGGGGGFDFGGGFFEGFEFFCC<F:EFFCGGGGGGGGGGGDGGGGGGGGGGGFGCCCCC
@s101 389
TGAGGAATATTGGTCAATGGGCGAGAGCCTGAACCAGCCAAGTAGCGTGCAGGATGACGGCCCTATGGGTTGTAAACTGCTTTTATAAGGGAATAAAGTGGGAGTCGTGACTCTTTTTGCATGTACCTTATGAATAAGGACCGGCTAATTCCGTGCCAGCAGCCGCGGTAATACGGAAGGTCCGGGCGTTATCCGGATTTATTGGGTGTAAAGGGAGCGTAGGCCGGAGATTAAGCGTGTTGTGAAATGTAGAGGCTCAACATCTGCACTGCAGCGCGAACTGGTTTCCGTGAGTACGCACAAAGTGGGCGGAATTCGTGGTGTAGCGGTGAAATGCTTAGATATCACGAAGAACTCCGATTGCGAAGGCAGCTCACTGGAGCGCAACTGACGCTGAAGCTCGAAAGTGCGGGTATCGAACAGGATTAGATACCCT
+
CGGGGGGGGGFGGGGGGGGGFFGGGGGGGGGGGGGGGGGFFFFGFFGGDGGGGGGGGGGGGGGGGFGGGGGGGFFGGGGGFFDGGGGGGGGEGCFGGFFGGGDEFGGGGCDFGGGAFGGGGFGGGGFCGCFGGGGGCFCGGGGGGGGGGGGGGGGGGGGGCBEGGGGGGGGGFGFGGGGGGGGGGGDGE@G9GGGGGGFFCF=<CFG#GGGG?FEFE;EB?BGGFFG>EFFFEFBAGGGGGGGFCC?FFFCGG8@DCGEGG7=FFFFE<GF?FDGGGGDFD>==+C@3,DGDDC@BGGEF=,FFGGGFC,F9GFGGGGFEF=EE>ECFFGF@FFFFCGE@FFCGGGGGGF,GGGGGGFGDGGGGGGFGGGGGGGGGGGGGGGGGGGFGGGGGGGGGFGGGFDGGGGGFF7GGDGGGGGGFGFGEGGGGGGGCCCCC
@s101 390
TGAGGAATATTGGTCAATGGGCGAGAGCCTGAACCAGCCAAGTAGCGTGCAGGATGACGGCCCTATGGGTTGTAAACTGCTTTTATAAGGGAATAAAGTGAGAGTCGTGACTCTTTTTGCATGTACCTCATGAATAAGGACCGGCTAATTCCGTGCCAGCAGCCGCGGTAATACGGAAGGTCCGGGCGTTATCCGGATTTATTGGGTTTAAAGGGAGCGTAGGCCGGAGATTAAGCGTGTTGTGAAATGTAGATGCGCAACATCTGAACGGCAGCGCGAACTGGTTTCCTTGAGTACGCATAAAGTGGGCGGAATTCGTGGTGTAGCGGTGAAATGCTTAGATATCACGAAGAACTCCGATTGCGAAGGCAGCTCACTGGGGCGCAACTGACGCTGAAGCTCGAAAGCGCGGGTATCGAACAGGATTAGATACCCT
+
<CFGGGGGGGGEFGGCDFDE@FGGGGGGGGGGGGDEGGGFFGGGGGG:BGGGGGGGGGGGGGGGF<FEFGGDGGGFFFFGGDFG9EFGAEGGGGFGGGFGGGGGGGGGGFFFDGGGGGGGGGGGCFDFFFGGEF9EFFCFFGGGGCEFCGCCGFGGGGGGGGFCEGGGGG*,,@DF7F*:>D@CGEEGGGCGCF:C*:B:>C6<<F2C5C9CBFDFE>G>2>C.GGF>=5<=CCE)</F:<B1@6G>>CF;E>:26,FF@,@,,GFGFC3+5CF@@8EF=?EAEFDF:,FCA8@6CED;AF?9GGGDGGFGGGGGGGGGFEE>>FGEDFFDA,GGGGGFE9D,:FFFFFFGGFFFF7CFCFGGGEFFGGGGFFAGGFBGGGGGGFFEDGEFGGGFGGGGGGGGFF7GFFGFFGGGGGGGGGGGGGDGGF8DBCCCC
@s101 391
TGGGGAATATTGCACAATGGGGGAAACCCTGATGCAGCAACGCCGCGTGAAGGATGAAGGTTTTCGGATCGTAAACTTCTATCAATAGGGACGAAGAAAGTGACGGTACCTAAATAAGAAGCCCCGGCTAACTACGTGCCAGCAGCCGCGGTAATACGTAGGGGGCAAGCGTTATCCGGAATTACTGGGTGTAAAGGGAGCGTAGGCGGCACGCCAAGCCAGATGTGAAAGCCCGAGGCTTAACCTCGCGGATTGCATGTGGAACTGGCGAGCTAGAGTACAGGAGAGGAAAGCGGAATTCCTAGTGTAGCGGTGAAAGGCGTAGATATTAGGAAGAACACCAGTGGCGAAGGCGGCTTTCTGGACTGAAACTGACGCTGGGGCTCGAAAGCGTGGGGAGCAAACAGGATTAGATACCCT
+
FGGGGGCGGGGGGGGGGGFGGGGGGGGFGGGGGGGGGFGFGDGGGGGFGGGGGGGGGF9FGFFDEFCF@FGFFFGGGGGFGG?FGGGGGGGFGEGGGGGEEFDFECFGEGFGGGGGGGGGDFGGGGG77CFGFGFGGCGCEE7CFFFD@FFC>C9DBC<,,<:FGGGGFGCEGDG@EGGGGGGGCCCFGFE8FEE?<E5CCG/;>GGGCDD?CC<F:@5<?*#2?8;9A::7DFE;ECFGG8@@F2+D0FECGF:D80#GGGDF3EGF.GEB9F??EEFGGGGGGFC9<FGEDF?B>8;CFGGGGGGG>GGDEEADB=+DEC,DE=CFGGGGGGGGGFFFEA8EFEGFGGGGGGGGGGGGFCFGCGGGGGGGFF@GGGGGGGGGGGGGGGGGGGGEGEGGFFGGGGGGGGGGGGGCCCCC
@s101 392
TGAGGAATATTGGTCAATGGGCGAGAGCCTGAACCAGCCAAGTAGCGTGCAGGATGACGGCCCCATGGGTTGTAAACTGCCTTTATAAGGGAATAAAGTGAGTCTCGTGAGACTTTTTGCATGTACCTTATGAATAAGGACCGGCTAACTCCGTGCCAGCAGCCGCGGTAATACGGAGGATCCGAGCGTTATCCGGATTTATTGGGTTTAAAGGGAGCGTAGGCGGATTGTTAAGTCAGTTGTGAAAGTTTGCGGCTCAACCGTAAAATTGCAGTTGATACTGGCAGTCTTGAATGCAGTAGAGGTGGGCGGAATTCGTGGTGTAGCGGTGAAATGCTTAGATATCACGAAGAACTCCGATTGCGAAGGCAGCTCACTGGAGTGTAACTGACGCTGATGCTCGAAAGTGTGGGTATCAAACAGGAGTAGATACCCT
+
@ECEFGGGFGGGGGGGGGGGGGGGGGGGGFFGGGGGGFDEC<FDFGGGGGGGGFGEDFEEGGGGGFGGGGDFEGCFDGGGGGFGGG9FFGGGCDEBEGGFDFGGGGGFDFG9FGGFGGGGGGGGFFGGFDAFGFFGGGCEFF+FCED=FGGDGGFEFGF7DFGGGGGGGGGF;D<FDFGCFF9<<:5C<B;C#=CCCFC*CFCEFGG0C:F9CFD@C9>:->EG@?5>CECEDAF=@;DFGGCC@9<?C7GEGFGEC>8FGF?GGFGDGG<D;A>4;DD8CECGGGGFC<,GFFGGGGGFCCFGFEEFCFC9+D@+GGFGGGGG@:GGGGGFAGGEFFAGGGFGFFEEFE,FFF@7EGGGFFCFGGGGGGGGFE<FEFFGGEGGGGFGGEFFGF<GGGGGFFF<GGGGGGGGGGGFGGGGGGGE<9GGFFFCCCCC
@s101 393
TGAGGAATATTGGTCAATGGACGAGAGTCTGAACCAGCCAAGTAGCGTGCAGGATGACGGCCCTATGGGTTGTAAACTGCTTTTATAAGGGAATAAAGTGAGACTCGTGAGACTTTTTGCATGTACCTTATGAATAAGGACCGGCTAATTCCGTGCCAGCAGCCGCGGTAATACGGAAGGTCCGGGCGTTATCCGGATTTATTGGGTTTAAAGGGAGCGTAGGCCGGAGATTAAGCGTGTTGTGAGATGTAGAGGCTCAACCTCTGCACTGCAGCGCGAACTGGTCTTCTTGAGTACGCACAACGTGGGCGGAATTCGTGGTGTAGCGGTGAAATGCTTAGATAGCACGAAGAACTCCGATTGCGAAGGCAGCCTGCGAGGCCGCCACTGACGTTGAGGCTCGAAAGTGCGGGTATCAAACAGGATTAGATACCCT
+
GGGGGFGGGFGGGGGGGFGFFGGGGGDEF<EEGGGFFGGFEFFGGGGGGGGGGGFEFFFF7CGGGFGGGGGGGGGFGGGGGGGGGGCGG?FEGGFFGGGGGD,AFGGGGG+CFGGGGGGGGGCFFFGGEGGAFEF9FDFFFGGGGGE8?ADFGGGEGGFGGFFF::<FGGCFFGGCGECFCDDBEGGGGG7E9CF75CBFF7<CCG7C7B:FEFDFGBD>?F9*<;E3>EGCE:94?;=0C=:E7=39;;FG<<':FGGGF8FFF>>?@5@5EEBFC@82CFFD3,FDE@,<5@++GFGGF=@+CECB7FFDD8E>GGFFFGE@)=4,C@,=,F?D,C,3A,,4,7EGDCFGGFGFEAECFCEFEFCFFEEC@,:@@,C+77GFC,ECFCC@GDGGE7GGGGGGGFGGEEFCC,FFC,FFD9GGGFEGGFCCCCAC
@s101 394
TGGGGAATATTGCACAATGGGGGAAACCCTGATGCAGCAACGCCGCGTGAAGGATGAAGGTTTTCGGATCGTAAACTTCTATCAATAGGGACGAAGAAAGTGACGGTACCTAAATAAGAAGCCCCGGCTAAATACGTGCCAGCAGCCGCGGTAATACGTAGGGGGCAAGCGTTATCCGGAATTACTGGGTGTAAAGGGAGCGTAGGCGGCACGCCAAGCCAGATGTGAAAGCCCGAGGCGTAACCTCGCGGATTGCATTTGGAACTGGCGAGCTAGAGTACAGGAGAGGAAAGCGGAATTCCTAGTGTAGCGGTGAAAGGCGTAGATATTAGGAAGAACACCAGTGGCGAAGGCGGCTTTCTGGACTGAAACTGACGCTGGGGCTCGAAAGCGTGGGGAGCAAACAGGATTAGATACCCT
+
EFGFFGGGGGGGGGGGGGG?FGGGGGFGGGGGGGGGGGGDECFEGGGGGGGGGGGGFCEDFGGFFCC@:FG<B,9AFGCEGF9FFEFGGGFF@E@C7EDGGAFGGGEFGFAEFFGGGCDB,FF<FEGE78F,,<EE<C@D9FEFFDFEGE*5>:,@;F9FCFDGG5<CFFBCF8;<<CFFGCCC2<:CB.:/;EE7+:0;C<5C>GDCGC:CE4;:CFB139#C@33<39>9**GFC56,,8@38+FFFD8AFA9FC:,FC@+=CB@=7DAFCCA9*F;B@9CECGEEFFF7CDC4D8F@EB8GFFEC8GGFEEFA8,>6FGFDFCDGGGGCGGGGFGGFACFFGCF7GECGGGGGGGGFCFFGGF9DGDGGGF;GFGGFGEB8F@GGF@GDGGEEFFGFFGGFFGGGGGGGGGGCCCCC
@s101 395
TGAGGAATATTGGTCAATGGACGAGAGTCTGAACCAGCCAAGTAGCGTGCAGGATGACGGCCCTATGGGTTGTAAACTGCTTTTATAAGGGAATAAAGTGAGTCTCGTGAGACTTTTTGCATGTACCTTATGAATAAGGACCGGCTAATTCCGTGCCAGCAGCCGCGGTAGTACGGAAGGTCCGGGCGTTATCCGGATTTATTGGGTTTAAAGGGAGCGTAGGCCGGAGATTAAGCGTGTTGTGAAGTGTAGTGGCTCAGCCTCTGCACTGCAGCGCGAACTGGTCTTCTTGAGTACGCACAACGTGGGCGGAATTCGTGGGGTAGCGGTGAAATGCTTAGATATCACGAAGAACTCCGATTGCGAAGGCAGCTCACTGGAGCGCAACTGACGCTGAAGCTCGAAAGTGCGGGTATCGAACAGGATTAGATACCCT
+
DGGGGGGGGGGGGGGGGGFFGGGGGGGGGGGGGGGGGGGGGGGGFGGGCGGGGGGGGGGGGGGGGGGGGGG:FDGGGGGGGGGGGGGGGGGFFFGFGGFGFGGGGGGGGEGGGGGGGGGGGGGGGGCCFGGGGGGGGGCCFFGGGGDGGGGGGGGGGGGGGGGGGGGGGGGGFF@@EFFGGGGFFEEGGGC>GGGGGGGGGGGGGG<:FF?GGGG@E;GDFGGGFFGFE>CFFFC<CGGGGCB23<CEFBC@C:FDDG7GGGGFFEFB8FGFGGDGGDCF?FFGGGGFGFFFDFCBEE7GFCGGGGCEGGFEDFGCCC7F4,CE=ECGGGGGGGGFE9D8EGFFGGGGGFCGFGGGGGGFCCCCGGGFGFEGEFGGGFGGGGGGGGFGGEEGGGGGFGGGGGGGGGGGGGGGGGGGGGFFFGGGGGFGGFGCCCCC
@s101 396
CGAGGAATATTGGTCAATGGACGCAAGTCTGAACCAGCCATGCCGCGTGCAGGAAGACGGCTCTATGAGTTGTAAACTGCTTTTGTACGAGGGTAAACTAACCTACGTGTCGGTGACTGAAAGTATCTTACGAATAAGGATCGGCTAACTCCGTGCCAGCAGCCGCGGCAATACGGAGGATTCAAGCGTTATCCGGATTTATTGGGTTTAAAGGGTGCGTAGGCGGTTTGATAAGTTCGAGGTGAAATCCCGGGGCTTAAATCCGGAACTGCCTCTAATACTGTTAGACGAGGGAGTAGTGGGGGGAGGCGGAATGTATGGTGTAGCGGTGAAATGCTTAGAGATCAGACAGAACACCGAGTGCGAAGGCAGCTTACCAAACTATATCTGACGGTGAGGCACGAAAGCGTGAGGAGCAAACAGGATTAGATACCCT
+
GGEEDFGFCFFGEGEFFG9EDFGGCGGFFFDGFGG8EF,AFAFGGGGFC7FC@FGGGCFGGF:,CFG,EGD9,5C<CFGGFAAFFEF<FE:4=4B<F9@?BBD9A,+B,B4+4+B=,AEE,C9A5E9,,8CFFF8FB7,,,:3FE+>=FD,33@+@CFFFAF7CBCEF*5*>:C7*<FGC:FGGC>6CFE@*?FG>=5+?FF9?:**1<<9CC<901#626<C#>>;7FFC@B1@13&EEG<$<(8;4555EF@6(=C3')3+6,C>A=C>*,<=;;E==GGGGDCFB6,,4):,,,8>8+8+B4+F+GE<>9,CGE<@,FGCB@CCE@9CGFFAD,<,8GFGEE<@,EFAFFB7GFAA>+F:DEE9FAE@GFFFCECE@FE@GFEFCCEFCC,FACGF@F@FCB:GFFEE8FFFGGGFEGGGGGGGGGGGCCCCC
@s101 397
TGAGGAATATTGGTCAATGGACGAGAGTCTGAACCAGCCAAGTAGCGTGCAGGATGACGGCCCTATGGGTTGTAAACTGCTTTTATAAGGGAATAAAGTGAGTCTCGTGAGACTTTTTGCATGTACCTTATGAATAAGGACCGGCTAATTCCGTGCCAGCAGCCGCGGTAATACGGAAGGTCCGGGCGTTATCCGGATTTATTGGGGTTAAAGGGAGCGTAGGCCGGAGATTAAGCGTGTTGTGAAATGTAGATGCTCAACATCTGCACTGCAGCGCGAACTGGTTTCCTTGAGTACGCACAAAGTGGGCGGAATTCGTGGTGTAGCGGTGAAATGCTTAGATATCACGAAGAACTCCGATTGCGAAGGCAGCTCACTGGAGCGCAACTGGCGCTGAAGCTCGAAAGCGTGGGTATCGAACAGGATTAGATACCCT
+
AFGGGGGGGGGFGGGGGGGFDFEGGGGGGGGGGGGGCC<FCFFFGGEGGGGGGGGFDFEDCEEGGGGGGE@C=FFGGGGGG9FFEFFGGC8=8BEEGGGGFGAFGGGEBGGGGGFAF9:EFGGGEGFFGGFFEFG9FFGFGGFCCEEEGF,AFEFEEDFC8DCG@8@FF<FCFGGCGF:FFC,>7CC**4*;CF7C5A<C<@<<<,#/4C89C<78C6F>B=DCC<E@GFCF<#<4@C>D8@FGC4CF9GDFF;34=9F=EGGGE;BD7GEA7:6CC@+DFFFGGGGD8CB9DF+86@,FD<FDFC@GGGC=84DGGGGGEGDGBGCEAECAFEFGDF<@C8F=:,GGGGEFCF@7EGGFGFCFFFFFGGGGGGFGGGCGGGGFDEFGGGGEGCEGGGGGFEFGGGF>EGFFGGGGDGFBGGGGGGGGGGFCCCCC
@s101 398
TGAGGAATATTGGTCAATGGGCGAGAGCCTGAACCAGCCAAGTAGCGTGCAGGATGACGGCCCTATGGGTTGTAAACTGCTTTTATAGGGAATAAAGTGAGAGTCGTGACTCTTTTTGCATGTACCTTATGAATAAGGACCGGCTAATTCCGTGCCAGCAGCCGCGGTAATACGGAAGGTCCGGGCGTTATCCGGATTTATTGGGTTTAAAGGGAGCGTAGGCCGGAGATTAAGCGTGTTGTGAAATGTAGACGCTCAACGTCTGCACTGCAGCGCGAACTGGTTTCCTTGAGTACGCATAAAGTGGGCGGAATTCGTGGTGTAGCGGTGAAATGCTTAGATATCACGAAGAACTCCGATTGCGAAGGCAGCTCACTGGGGCGCAACTGACGCTGAAGCTCGAAAGCGCGGGTATCGAACAGGATTAGATACCCT
+
CGGGGGGGGGGFFGGFGGGGFGGGGGGGGGGGGGGGGGGGGGAEGGGGGGGGGGFGGGGDGFGGG8?FFGGGFE9FDFGGGGGGGGGGGGFGFAEFFFFGGG?FEGGGGGGGGGGGGGGGGCFGGFGGGGGGGGGGGGGGGE@EGGFFGGGGG+@DD<F<FGGGECEGE@F7FFG7CFE,D9FC@7CCGFGCCBF2FGF82EFGG<F@<CA?FDCEDF?BDDGFFGDC:FFDDC2GGFE9CGGECGGGFCEBGGG@GGEFEDC9GGGGFGFGGGGGF=DDFGFGGGGFFF9DEGFED9CEFFFF>GFGGFB8B++GF7GFAEB5F7DDGGFFGGGGGGGFFFEEGFFGGGFFEFC>FGGEDGGGGDGGGGGGGGGCFEGGGGGGGEGGGEGGGGGFDGFCFFFGGGFGFGGGGCGGGFEE9GGGEDGGGGCCCCC
@s101 399
TGAGGAATATTGGTCAATGGGCGCAGGCCTGAACCAGCCAAGTAGCGTGAAGGATGACTGCCCTATGGGTTGTAAACTTCTTTTATATGGGAATAAAGTTTTCCACGTGTGGAATTTTGTATGTACCATATGAATAAGGATCGGCTAACTCCGTGCCAGCAGCCGCGGTAATACGGAGGATCCGAGCGTTATCCGGATTTATTGGGTTTAAAGGGAGCGTAGGTGGACAGGTAAGTCAGTTGTGAAAGTTTGCGGCTCAACCGTAAAATTGCAGTTGATACTGGCTGTCTTGAGTACAGTAGAGGTGGGCGGAAGTCGTGGTGTAGCGGTGAAAGGCTTAGATATCACGAAGAACTCCGATTGCGAAGGCAGCTCACTGGACTGCAACTGACACTGATGCTCGAAAGTGTGGGTATCAAACAGGATTAGATACCCT
+
@FCAFF,EFDFFGGGGGFFGCFEGGGGGECFGGGGGGGGFGGGGGGGGGGGGGGGGGGGGFGGGGDGFGGGGGGFGG,CFFDDGGGEEGFDDFGGGGGGEFGGFGGGGGGGC<FFFGGGGGEFGGFGGGGGCGGFGGGG<,A=FEFCEFFEECGGGGGG+ADE,6@:CCEGGGFG7:7C<CFDFB@5FFG88/D>@5CE35:;FD?<EEG<##0:5@6FFCC9?/*CGF:/ECFF3C?5ECF?=:9AFC7@9FDB0?=FF>GFD9;>C.E,9F?4<AED=6DFE8,F<2<<A*FFFFD;<9?8GGGCFCE?@66+CC:,CFAEGA@C9@;FFE?,D9GGGFF@A<FFCDGFCAF@7CGECC@CFFAGFCFDCF<EAGGGGGFECGGFFDFEFECFF<GFBCCGGFEC,CGGGGGGGGGGGGGGGGGGGGGEACCCC
@s101 400
TGAGGAATATTGGTCAATGGACGCAAGTCTGAACCAGCCATGCCGCGTGCAGGAAGACGGCTCTATGAGTTGTAAACTGCTTTTGTACGAGGGTAAACTCACCTACGTGTAGGTGACTGAAAGTATCGTACGAATAAGGATCGGCTAACTCCGTGCCATCAGCCGCGGTAATACGGAGGATTCAAGCGTTATCCGGATTTATTGGGTTTAAAGGGTGCGTAGGCGGTTTGATAAGTTAGAGGTGAAATCCCGGGGCTTAACTCCGGAACTGCCTCTAATACTGTTAGACTAGAGAGTAGTTGCGGTAGGCGGAATGTATGGTGTAGCGGTGAAATGCTTAGAGATCATACAGAACACCGATTGCGAAGGCAGCTTACCAAACTATATCTGACGTTGAGGCACGAAAGCGTGGGGAGCAAACAGGATTAGATACCCT
+
EDFEGGGDFCEFGGGGGFEFGG7@CFEEFGGGGGFGGGGGGFGGGGEFE:DCFCFGFGGGGCFFDEF?CEFEF<FFFGGGEFCDGGFAD,BFDGG,FE<EAF=9,BFFFEF<FFFFFDDGFFGFFFGCDF7+?BD>FACF<AFGGGDGDFFG7+>FFF,D@ACFCCE*5@@,=>F@:<>CFCF@F,A:;#;C,7/,#:<83C-F@9A@=FFC?(9=C:FE/03*3><>FE@733@<G77CC@9EF6<6D/G;>AEGFADEECDEFCBA:CC5:?@C4E9?FD,GGEE,=AFEDFFFGGGGGGDFFECFB>,BFCF=@<GFFFCB>GEEFEAFDGFGGGGFFAGGFCCGGFCFEFGGGFEC@C:,=<9GGGGGGGGF@9GGGGGGGGGGGGGGGGFGGGF8FGGGEEEDGGECCACGCFFFGEGGF<GGGFFACCCC
@s101 401
TGAGGAATATTGGTCAATGGACGCAAGTCTGAACCAGCCATGCCGCGTGCAGGAAGACGGCTCTATGAGTTGTAAACTGCTTTTGTACGAGGGTAAACTCACCTACGTGTAGGTGACTGAAAGTATCGTACGAATAAGGATCGGCTAACTCCGTGCCAGCAGCCGCGGTAATACGGAGGATTCAAGCGTTATCCGGATTTATTGGGTTTAAAGGGTGCGTAGGCGGTTTGATAAGTGAGAGGTGAAATCCCGGGGCTTAACTCCGAAACTGCCTCTAAAACTGTGAGACTAGAGAGTAGTTGCGGTAGGCGGAATGTATGGTGTAGCGGTGAAATGCTTAGAGATCATACAGAACACCGATTGCGAAGGCAGCTTACCGAACTATATCTGACGTTGAGGCACGAAAGCGTGGGGAGCAAACAGGATTAGATACCCT
+
DFFGGGGGGGGGGGGGGGGGGGGDDGGAEGGGFGGGGGFDC<@CFCEGG@FFGGEFGGEGG7,CFFF<FFF99EFGGGGFF?DD?FFFG,=B=CF?A:@BD<AFGEGGFF89A9FG89,,CE,C,,<?8>FCD8DFF9EGFFCGEDCGABADC>+>+DFCFGC,3CFEGGGFGEFFG:F*D,>,,<=FG<C/CFFG:#?<CA,,?;@:1,?BB3CA77CDACGF3FGGFD*@0@30-?C?FC?,3@4+@+4C<@@2G>FFCC7C9,;D3EGFGFDC7,+AFDEA,5A<,F9F;?,GGGEC>GGGGEGEEDCFFE4,,CFCFDB>=>GGGGECFF,8,CGDGDEDGGFC<AGGEGGGDGGGGGGGGGGGGFGGFDFB@,,GFCFEGGCGGEF@FAAF9DFA;,FGEGGGGGGGGFGFF<CFFGGGGGGFFCGCCCCC
@s101 402
TGAGGAATATTGGTCAATGGACGCAAGTCTGAACCAGCCATGCCGCGTGCAGGATGACGGCTCTATGAGTTGTAAACTGCTTTTGTACGAGGGTAAACGCAGATACGTGTATCTGTCTGAAAGTATCGTACGAATAAGGATCGGCTAACTCCGCGCCAGCAGCCGCGGTAATACGGAGGATTCAAGCGTTACCCGGATTTATTGGGTTTAAAGGGTGCGTAGGCGGTTTGATAAGTTAGAGGTGAAATCCCGGGGCTTAACTCCGGAACTGCCTCTAATACTGTTAGACTAGAGAGTAGTTGCGGTAGGCGGAATGTATGGTGTAGCGGTGAAATGCTTAGAGATCATACAGAACACCGATTGCGAAGGCAGCTTACCAAACTATATCTGACGTTGAGGCATGAAAGCGTGGGGAGCAAACAGGATTAGATACCCT
+
CGGGGGGGGDGGGGGGGGGCGGEGGGGGGGGGGGGCEGGCCCFGGGEGGGGGGGDGGGEEGBFGFFFFFFFGGGDGGGGFFGGGFGGGGGCFD=BFGGGGGEEGGGGGGFFFG9FDFGGGFFGFFGGEGGGGGFGFGGG,,AFCEDEGFDDFD7FG>CCEGFGG:CFCFFCDFGF<C:F>F@DC:@9/5CEEG<:11,CCC7BFFCF>CFF9&EEFDFFE?DDDBFFD3AFCFC@:,7B:EFFGGEEEF7=C<=C@>FGFCEDGGEA87EEBGGFFE@CGGFGFGDFC8CGGEGGGGEC:GGGGGEGGGFGFDFFFGGGGGFEEAGEFCGFF<GGFCFFGGGGFGGFEGGGGGGGGDFF@FEGGGFGGGGGGGFGGGFFGFGGGGGGGGGGGGGGGGGGFFGECGGGGGGGGGGGGGGGGGGGGGGGGGGGCCCCC
@s101 403
TGGGGAATATTGCACACTGGAGGAAACTCTGATGCAGCGACGCCGCGTGAAGGATGAAGTATTTCGGTATGTAAACTTCTATCAGCAGGGAAGAAAATGACGGTACCTGACTAAGGAGCCCCGGCTAACTCAGTGCCAGCAACCGCGGTAATACGTAGGGGGCAAGCGTTATCCGGATTTACGGGGTGGAAAGGGAGCGTATACGGCACAGCAAGGCAGCTGTGAAAGCCCGGGGCTCAACCCCGGGACTGCATCTGGAACTGCTGAGCGAGAGCGTCGGAGAGGCAAGTGGAAGTCCTAGTGTAGCGGTGAAATGCGTAGATATTAGGAGGAACACCAGTGGCGAAGGCGGCTTGCTGGACGATGACTGACGTTGAGGCTCGAAAGCGTGGGGAGCAAACAGGATTAGATACCCT
+
;CE<FGGG@9CEDFFD,CFF,@BFFFGCC-C;CFFGGGGGGGGGEGE+6CFGGGCGGFF<F9EGG=C8ECFGEFGGAFGGGFAFGGG8+7?F:CFFFC9EE::FFGEE,,4C9FCFG8FCB+=>@+>>DF9,B,CEFFGGG,:3:B8F>**3FF*78,CCGGG@*/11*61=FBEFG7C<6?#F&?=<<$<+*44;C7C6/#:DA@4DGF@E8;,(4*,,,FC<C9:?7F@*CE8F@CC@@>++BDFDGFC+EC7,,37=6D<3+8>B17+>0:ECGEF<DA9BB,FFF9F>4,8@@FFEGFC@5EEDE9E4=@,GFCF=?DF?B9FFE9EEB,FF8AA,,FB?FB,GECCFFGGFF@,DGFDGGFCGGFCDFFCF?GGFF@FCC@CBCEBC,C,FCFGGGGFFFAEEC,GCCCCC
@s101 404
TGAGGAATATTGGTCAATGGGCGAGAGCCTGAACCAGCCAAGTAGCGTGCAGGATGACGGCCCTATGGGTTGTAAACTGCTTTTATAGGGGAATAAAGTGAGCTACGTGTAGTTTTTTGCATGTACCCTATGAATAAGGACCAGCTAATTCCGTGCCAGCAGCCGCGGTAATACGGAAGGTCCGGGCGTTATCCGGATTTATTGGGTTTAAAGGGAGCGTAGGCCGGAGATTAAGCGTTTTGTGAAATGTAGTTGCTCAACATCTGCACTGCAGCGCGAACTGGTTTCCTTGAGTACGCACAAAGTGGGCGGAATTCGTGGTGTAGCGGTGGAATGCATAGATATCACGAAGAACTCCGATTGCGAAGGCAGCTCACTGGAGCGCAACTGACGCTGAAGCTCGAAAGTGCGGGTATCGAACAGGATTAGATACCCT
+
<FGGGFGFC9EGGGG<FCF,;CFGGGEGGCFEFFGGFDFFGGEGFG:@FEGGGGGGG6B:BFFFGGDCDFGGGGGGGFG@EA9E?FDCCFGDE8EAFGEFFGF9,,CFGCGG9FGGGGGGGGEDFAFE9EFFGGG;F9A8>F+DDGEDCGCE,8@++CFFGGGGC>F7@*>7<58<CE*>FEC>5>CFFC@CGGGEEC<2:CGGGG.=*C98;4<5C@EB:979?,C7C;=FD.E42>#G@07C=<FGGDF;>@,@&.FFD729F@>0:FFDC:@=8C6+=CGGGFD=@A<GDGECGGGFF9EFGGGEGDED=,8CGGGGGFEB>FEE9ECFGGGGGGGGFFDFEGFFE,GGEC7@C<A,@:7?GFFGF8FGGGGGFGGGGGGGGGFGGEFDGGGGFFF@DGFCGGGGFGGGGFGGGGGGGGGGGGGDF@F<CCCC
@s101 405
TGAGGAATATTGGTCAATGGACGCAAGTCTGAACCAGCCATGCCGCGTGCAGGAAGACGGCTCTATGAGTTGTAAACTGCTTTCGTACGAGGGTAAACTCACCTACGTGTAGGTGACTGAAAGTATCGTACGAATAAGGATCGGCCAACTCCGTGCCAGCAGCCGCGGTAATACGGAGGATTCAAGCGTTATCCGGATTTATTGGGTTTAAGGGGTGCGTAGGCGGTTTGATAAGTTAGAGGTGAAATCCCGGGGCTTAACTCCGGAACTGCCTCTAATACTGTTAGACTAGAGAGTAGTTGCGGTAGGCGGAATGTATGGTGTAGCGGTGAAATGCTTAGAGATCATACAGAACACCGATTGCGAAGGCAGCTTACCAAACTATATCTGACGTTGAGGCACGAAAGCGTGGGGAGCAAACAGGATTAGATACCCT
+
EFGGGGGGGGGGGGGGGGGGGGGGGGGGGGGGGGGGGGGGFCGGGGGGGGGGGGGGGGGGGFCFFFGGGGGGGGGGGGGGGDFGGGGGGEFEGGGGGGFGGGGGGGGGGGGGGGGGGGFGGGGGGFGCCGGGGGGGGGGGFFGGGGGGG<<FGFGGEGGG@FFGGGFG>FEGGFGGG:FCCCGGC;C:<=C8CFE:=5FG+CFFGFCECE:2CFG>?0C339EDDE275,=FBAF:@9@9C@@FGG>GDF=>9FGFGGD>CFG,FF>FF>=:F?2C>40D?<AEFFFFGFA9*ADGFF>7GGGFE6GGGGGGGGGE>9D=GGGGAF8FGFEFGFBDAC:=9,GFFGDFFF9GGGGECFGGGGCCFEDGGGGGGGGGGGGFFFEAGFE:EDGGGGFGGGGFGGGGGGGGGGEGFFFGFFE@GGGFE9GGGFFCCCCC
@s101 406
TGAGGAATATTGGTCAATGGGCGGAAGCCTGAACCAGCCAAGTAGCGTGCAGGATGATGGCCCTATGGGTTGTAAACTGCTTTTATGCGGGGATAAAGTGGGCCACGCGTGGTCTTTTGCAGGTACCGCATGAATAAGGACCGGCTAATTCCGTGCCAGCAGCCGCGGTAATACGGAAGGTCCGGGCGTTATCCGGATTTATTGGGTTTAAAGGGAGCGTAGGCCGGAGATTAAGCGTGTTGTGAAATGTAGAGGCTCAACCTCTGCACTGCAGCGCGAACTGGTCTTCTTGAGTACGCACAACGTGGGCGGAATTCGTGGTGTAGCGGTGAAATGCTTAGATATCACGCAGAACCCCGATTGCGAAGGCAGCCTGCCAAGCCATGACTGACGCTGATGCACGAAAGCGTGGGGATCAAACAGGATTAGATACCCT
+
FGGGGGGGGFFGGFGCCFFEGFEGDEFGGDGGFGGGGG<FFFGGGGGGGGGGGGGGFCFGGGGGG?FDGGFEFGGFGFGFCFGGGGFFGGGG@@CGCFFFD8BDECCG@FGGGGGGGGGGGGGGGFGGGGEDGGGGGFFGGGGGGEDGG,,3?3**>CGGGGFGGGGD*C7F:CGGGGGGGGGD:=7ECE5;C+::CEGGF7,?CF8;#<7C7:E'E9E18CC>?ED)7(,=<#F=GFF?8FFEFC76>9=>1EF>&>F@@7FEGFC<@D<<EFDEE:48DDD8FB,C,DD?DC++@9CB8FE>8+7EFEEE>=E@>FGFA:EB5CCCE@<9FF<DCCEC9,FCDGGGFFGFEC:B:AA,GFGDGFEFFEEGGGGGGGGGGGGGGFF@@ECGGGGGGGGDFFEFCCGGGGECFFGGGGGFFFFFFCGGGFGCCCCC
@s101 407
TGAGGAATATTGGTCAATGGACGAGAGTCTGAACCAGCCAAGTAGCGTGAAGGATGAGGGTCCTACGGATTGTAAACTTCTTTTATAAGGAAATAAACCCTCCCACGTGTGGGAGCTTGTATGTACCTTATGAATAAGCATCGGCTAACTCCGTGCCCGCAGCCGCGGTAATCCGGAGGATGCGAACGTTATCCGGATTTATTGGGTTTAAAGGGTGCGTAGGCGGTTTGATAAGTTAGAGGTGAAATTTAGGGGCTCAACCCTGAACGTGCCTCTAATACTGTTGAGCTAGAGAGTAGTTGCGGTAGGCGGAATGTATGGTGTAGCGGTGAAATGCTTAGAGATCATACAGAACACCGATTGCGAAGGCAGCTTACCAAACTATATCTGACGTTGAGGCACGAAAGCGTGGGGAGCAAACAGGATTAGATACCCT
+
FCFFGGGFFGEFFGGEGGFGFFGCFGG<F@DGGGGGGGCFGGGFFGEGGGGGGCEDFF<FFFFCFGECFCCDFFFGGGGGDDFGGGGGF?DFGGGGGGGDGG7FGG>DFGFEGDCFGGGCECGFCADFGGAEGGGGGFGFCB+:CDEFGDFFBF7E@,@BFG:D7CF@GGEE,@CFGG:BF@E:**==FFGGCFG79?8:+C#FC<FF,;AB7.>>58?<)>DGGDCGGGCAC;>:<3<3CFFFE<DFF>#32FEECEGDDFFFFDEC:;CFE<GGGE9C<F:FCE<FE<?FDE=8DE@F6GGEFDGGGFECGGGGF<GGGDE85GGFE;FCGFFFCFEGGFB,FFCFGFGGCGCGDFGFFEGGGGGGGFFGGGGGEFFGFFGGFGGGGGFFGFGGGGGGFGGGGGGDGGGGFGGGGGGFGGGGGGGGGGGCCCCC
@s101 408
TGAGGAATATTGGTCAATGGACGCAAGTCTGAACCAGCCATGCCGCGTGCAGGAAGACGGCTCTATGAGTTGTAAACTGCTTTTGTACGAGGGTAAACTCACCTACGTGTAGGTGACTGAAAGTATCGTACGAATAAGGATCGGCTAACTCCGTGCCAGCAGCCGCGGTAATACGGAGGCTTCAAGCGTTATCCGGATTTATTGGGTTTAAAGGGTGCGTAGGCGGTTTGATAAGTTAGAGGTGAAATCCCGGGGCTTAACTCCGGAACTGCCTCTAATACTGTTAGACTAGAGAGTAGTTGCGGTAGGCGGAATGTATGGTGTAGCGGTGAAATGCTTAGAGATCATACAGAACACCGATTGCGAAGGCAGCTTACCAAACTATATCTGACGTTGAGGCACGAAAGCGTGGGGAGCAAACAGGATTAGATACCCT
+
FGFCGFGGGGFGGGGGGGGGFFFGGGGGGFGGGGGGGGGGGFGGCFGFGGGGGFFFDGGGGGGGGGGGGFGGGGGGGGGGGGGGGGGGGEGGDGGGGGGGGGGGEGGFGGGAEFFGGGGGFGGFGGG7FGGGGGGGGGFG98F7CDCGGFGFGDGFGGGFGGFGEECE*<7<3;DEFGG#,DFFGC1<=FE5?F7CEEEE;8?FEFF84CFGFGFFGDF>?GGGEFC-DE@C9GGFGFGCF@6CCCF6F@CGG;FGFGGF9CGGGGGFEEFFFA>,>G<DCFFDFCGFCGFF7BAGDCCGEGGGGGGFE8GGEGFFFCGGGGGGFGGGGGFGEFFD;GGGGGGGGGGGGFGFCGGGEGGEGGEGGGFGGGGGGGGFEEGGGGGGGGGGGGGGGGGGGGGGGGGGDGGGGGGFGGGGGGGGGGGGGFGGGGGCCCCC
@s101 409
TGAGGAATATTGGTCAATGGGCGAGAGCCTGAACCAGCCAAGTAGCGTGAAGGATGACGGCCCTACGGGTTGTAAACTTCTATTGTGCGGGAATAAAGGAACCTACGTGTAGGTTTTTGCATGTACCGTAACGAATAAGCATCGGCTAACTCCGTGCCAGCAGCCGCGGTAATACGGAGGATGCGAGCGGTATCCGGATTTATTGGGTTTTAAGGGAGCGTAGACGGGTTTTTAAGCCAGCTGTGAAAGTTTGGGGCTCAACCTTAAAAGTGCAGTTGAAACGGGAGACCTTGAGTACGGTTGAGGCAGGCGGAATTCGTGGTGTAGCGGTGAAATGCTTAGATATCACGAAGAACCCCGATTGCGAAGGCAGCCTGCTAGGCCGCCACTGACGTTGAGGCTCGAAAGTGCGGGTATCAAACAGGATTAGATACCCT
+
BFEFGGFFGGGGGFGGGGFEGGGGGGGGGGFGGGGGGFG@FEFDGGGGGGGAFDFGGAFGCFEDGGEGG@?FGG<FFAE9E,<C<<CCFEG+C@EFGGFEFGGC<,B,BEFGFEFDGGGGACDFGFGEECF7F@ECB<>DCDF>ECFF7FCFFGGG7FFFGGGGGCCCFEFD,@;*1<CC7CFF:=/*(:C-8,2/5=<F;:F=<4F<EE#4<C9>>:*?95C;5:84==;<F72.7<CA0CF:FE=,CD*8EGFEFGFC=@,FFGDE>,FDFGFC@48+6+,B,,D@F?D3,DGEFGDFFCGGFD?7GEGDCDEEGGFDAA:6+5EGFFGFF<GDFEFB+BDC8FGGF9EEEDGGCFCF?+GEDEBAEEFD@,GGGFFEGGGGGGFADGEDEGGFGGGGGGGGGGGGGGGGGGGGGGFCGFFFFFGGFE8DCCCC@
@s101 21094
TGGGGAATATTGCACAATGGGCGAAAGCCTGATGCAGCGACGCCGCGTGAGCGAAGAAGTATTTCGGTATGTAAAGCTCTATCAGCAGGGAAGATAATGACAGTACCTGACTAAGAAGCCCCGGCTAACTACGTGCCAGCAGCCGCGGTAATACGTAGGGGGCAAGCGTTATCCGGATTTACTGGGTGTAAAGGGAGCGTAGACGGAACGGCAAGTTTGAAGTGAAATACCCGGGCTTAACTCGGGAACTGCTTTGAAAACTGTCGATCTAGAGTGTCGGAGAGGTAAGTGGAATTCCTGGTGTAGTAGTGAAATGCGTAGATATCAGGAAGAACACCGGAGGCGAAGGCGGCTTACTGGACGATAACTGACGTTGAGGCTCGAAAGCGTGGGGAGCAAACAGGATTAGATACCCT
+
@FGGGGGGGGGGGGGGGGGGGGGGGGGGGGFGGGGGGGGGGGGGGGGGGGGGGGGGGGFEFCFFFCF?EGGGGGGGGGGGGFEGGGGGGGGGGGGFGGGGGFGGGGGGGGGFCFCGGGGGGGGGGGG@FGGGGGGGGGGGGGGGEECFCCGGGGGGGFGGGGDGFGGGG>CGGGC=GGGGGG%GGGGGFECFFEGCECFFECCFEEF?:>CGGGGFFDGGFGFGGGFGGGGGGFB;?FFGECEGGG>GCGGGGGCGF=DEE@CF<GGG=EFA<CCGFF@GGGDGGGGFFFGGGGGGGFGGGFGFFGGGGGGGGDGGDFFCFFFGGGFGGGGGEGGGF@GGGGGGGGGGGGGGGGGGFGGGGGGGFFCGGGGGGGFFGGGGGGFFGGGGGGGGGGGGGGGGGGGGGGGGGGGCCCCC
@s101 411
TGGGGAATATTGCACAATGGGGGAAACCCTGATGCAGCGACGCCGCGTGAGCGAAGAAGTATTTCGGTATGTAAAGCTCTGACAGCAGGGAAGAAAATGACGGTACCTGACCAAGAAGCACCGGCTAAATACGTGCCAGCAGCCGCGGTAATACGTATGGTGCAAGCGTTATCCGGATTTACTGGGTGTAAAGGGAGCGTAGACGGTGATGTAAGTCTGAAGTGAAAGCCCGGGGCTCAACCCCGGGACTGCTTTGGAAACTATGTGACTAGAGTGTCGGAGAGGCAAGTGGAATTCCCAGTGTAGCGGTGAAATGCGTAGATATTAGGAGGAACACCAGTGGCGAAGGCGGCTCACTGGGCTGTAACTGACACTGAGGCTCGAAAGCGTGGGGAGCAAACAGGATTAGATACCCT
+
FGGGGFGGGGGGGGGGGGGGGGGGGGGGGGGGGGGGGGGGGGGGGGGFGGGGGGGGFGCFGACFGGGFGGCEFGGGGGGGG9EEFGGGGGGGGGGGGGGGGGGGGGGFGGGGGGGGGFGGFGGGGC7FGGGGGGGGGGGFGGGGGG7FFE>AFFGFGGGGFFG7BAFCFGGGGCEG7CEGGGGGGGGGGFGGGGC;7EGGGGGGCECFEGG;?EF>G=F?A?GGF=:FECEB8@EC@CCFFFFGCGG@><FFG,C6GG+6;D?>A%?BAFCFBGGG@GGF@:,EGFD9ECF@99,4,=@CFE+4)=7FEGFFCF:@,C:,FGGGGFFFE9FF@C@CADE@FC@,A:7GDGGFEA9F@FEGGGGGGGGFFGGGGGEGFDFEC7FFC@GFFGEDFCDFGGGGFCFFAFGFGDGCCCCC
@s101 412
TGAGGAATATTGGTCAATGGACGCAAGTCTGGACCAGCCATGCCGCGTGCAGGATGACGGCCCTATGAGTTGTAAACTGCTTTTGTACGAGGGTAAACGCAGATACGTGTATCTGTCTGAAAGTATCGTATGAATAAGGATCGGCTAACTCCGTGCCAGCAGCCGCGGTAATACGGAGGATTCAAGCGTTATCCGGATTTATTGGGTTTAAAGGGTGCGTAGGCGGTTTGTTAAGTTAGAGGTGAAATTTCGGGGCTCAACCCTGAACGTGCCGCTAATACTGTTGGGCTTGAGAGTAGTTGCGGTGGGCGGAATGCATGGTGTAGCGGTGAAATGCTTAGATATCACACAGAACACCGATTGCGAAGGCAGCTTACCAAACTATATCTGACGTTGAGGCACGAAAGCGTGGGGAGCAAACAGGATTAGATACCCT
+
EFGGGFGGGGFGGGGGGGGGGGGGDGGGGGG8EGGGFGFC,C8C7FFEGGGGGGFGGCFGG+FGGGG9CFE?FFGGGGDFDFGGAGGGGDE++@FGFFCC@++:BEGGGGGEF9BF5@F?5,C?FBE+BE,AFGFFGG,>=DFCE7=FFGGGGFFFGGGGGGG<CEGGGEF@FFCF>:FGG9E9,<9<CCEFFFG4GEE+DGBEFG<=FFGGFGG;E7F>?38DDD:C?;1CFD?0';<)AGFF<7<@0C>GGGDG>FD8>&,8FD>:7EE<+,@,@99=?FF=A:+,6,,A;EBB4,C>+E=?CC=7GFFA;AE9,,FFE,EE=C,E=CF=AEF8DCC,?=,FFFC,99FEEGF@EGGGGGGGGGGGGEFFB6<F@,FE,E,,GF9GGFGFFAGCGGEF,GFGGGF7GFCCC,FFECEAGGGGGGGGGGGCCCCC
@s101 413
TGAGGAATATTGGTCAATGGACGCAAGTCTGAACCAGCCATGCCGCGTGCAGGAAGACGGCTCTATGAGTTGTAAACTGCTTTTGTACGAGGGTAAACTCACCTACGTGTAGGTGACTGAAAGTATCGTACGAATAAGGATCGGCTAACTCCGTGCCAGCGGCCGCGGTAATACGGAGGGTTAAAGCGTTATACGGATTTATTGGGTTTAAAGGGTGCGTAGGCGGTTTGATAAGTTAGAGGTGAAATCCCGGGGCTTAACTCCGGAACTGCCTCTAATACTGTTAGACTAGAGAGTAGTTGCGGTAGGCGGAATGTATGGTGTAGCGGTGAAATGCTTAGAGATCATACAGAACACCGATTGCGAAGGCAGCTTACCAAACTATATCTGACGTTGAGGCACGAAAGCGTGGGGAGCAAACAGGATTAGATACCCT
+
FGGGGGFGGGGGGGGGGGGGFDCGGGGEF9<DFGGGGGGFFGC<:FFFGDGGGGFDFGCCFFDFGGGAFFGGGGGFFFGGGGGGGFFACBCCFCFGFGCFGGGGGGEGEFGGCAFA,E?EGFEGGFFEFCD@FF8D:ACAFCB+=+=FFEG8:F+>>,D?@@:C88CF<FGGGG87*<FEGG9$739<<7,=%?<1*?F:@;)FC?6=:*>@CC4>E=G=AGDCD5C>;A72=CCA@*5*>,FC9CCFCEGE<DDFAGDC7@@GCFGGF6FBEFEFFED==,F9GFGEGGGGEF;CGFGF8FCFFGGGGGF>C@E8F<FECF>C>FCE;@CA,CDGGGGGGDEAFGGGGGGGGGGGGFGDGGGGGGGGGGGGGGGFFFE9GGGGFFGGGGEGGGCGCGGGGGGGFCEDGGGGFCEECFGGGGGGFGGEFFGCCCCC
@s101 414
TGAGGAATATTGGTCAATGGACGCAAGTCTGAACCAGCCATGCCGCGTGAAGGAAGACGGCTCTATGAGTTGTAAACTGCTTTTGTACGAGGGTAAACTCACCTACGTGTAGGTGACTGAAAGTATCGTACGAATAAGGATCGGCTAACTCCGTGCAAGCAGCCGCGGTAATACGGAGGGTTCAAGCGTTATCCGGATTTATTGGGTTTAAAGGGTGCGTAGGCGGTTTGATAAGTGAGAGGTGAAATCCCGGGGCTTAACTCCGGAACTGCCTCTAATACTGTTAGACGAGAGAGTAGTTGCGGTAGGCGGAATGTATGGTGTAGCGGTGAAATGCTTAGAGATCATACAGAACACCGATTGCGAAGGCAGCTTACCAAACTATATCTGACGTTGAGGCACGAAAGCGTGGGGAGCAAACAGGATTAGATACCCT
+
@EFFGEGGGGG9FCEFGFGGGFGGGGGGGFFGGGDFFFFCFFGGDGEBE,DFFGE,A<7@F7FGGG,C9F9C?EEFF9ED?,FF<?D?FC?CF7<E95CFGGFGGG7=FFGGFFCGF99F?E9,C?EFFE<FGAGGGFCF9F3+7DEBDFFFC<+>+CFFFGG<>+3>FG7:F,7<C>CDC,<>,7CC?>*=?.68CDC=4+:FC#1CC<FC277@C2C>04C?BFD:57#-3<DE+GF9FC?EE,<7@=6GGCD9EC+36)-CE>DF/@AA3,F=4;?3CGGFGFC8@5,FFGGGGFGGGGGGDECFE@<99FFFFGGFA9EGFDEE;EFACDGGCFFDA,FFGGGGGGFF@FFF@,CFFGEGGFGGEE<GGGGGCFA<FDDGGGFCGGFEGGGFGGGGGGGFGGGGGGGEEFGFGFAFGEGGFFEDFDFCCCCC
@s101 415
TGAGGAATATTGGTCAATGGGCGAGAGCCTGAACCAGCCAAGTAGCGTGCAGGATGACGGCCCTATGGGTTGTAAACTGCTTTTATAAGGGAATAAAGTGAGCCTCGTGAGGCTTTTTGCATGTACCTTATGAATAAGGACCGGCTAATTCCGTGCCAGCAGCCGCGGTAATACGGAAGGTCCGGGCGTTATCCGGATTTATTGGGTTTAAAGGGAGCGTAGGCCGGAGATTAAGAGTGTTGTGAAATGTAGACGCTCAACGCCTGCACTGCAGCGCGAACTGGTTTCCTTGAGTACGCACAAAGTGGGCGGAATTCGTGGTGTAGCGGTGAAATGCTTAGATATCACGAAGAACTCCGATTGCGAAGGCAGCTCACTGGAGCGCAACTGACGCTGAAGCTCGAAAGTGCGGGTATCGAACAGGATTAGATACCCT
+
GGGGGGGGGGGGGGGGGGGGGGGGGGGGGGGGGGGGGGGGGGFGDGEGCGGGGDGGFFEGGGGGGGGGGGGGGG<EFGGGGFGGCEFGGGGEFE,AFFGGGGGFDFGGCGGGGGGGGGGGFGGGGDGGGGGGGGDACEFFFGF>EECFGGGGGGGGGGCFGGFFECFGFGCCEF7FG7BFFGGDEGEGF0EF:>BC=EEF7@:CFGFE7C2B8FF3>9EF;GGGGFCDFGEF='+#C*<9<FCFCFCGG>ECCGCF>FG/<G:D2;,FFGFB@EDGGD8F?FGF@DGFGGGGDEECDGGGGGGGGGGGGGE>+8CCEF8FGF@+AGEGEE9FDFGGGFFFFCGGFGGGFGGFGGEDGGGF7GDDFFEFFFCFF<GGGGGFEGGGGGGGGGGGGFGGEFF8FFGFFEGGGGGGGGGGGGGFDEFFFGEFGGFCCCCC
@s101 416
TGAGGAATATTGGTCAATGGACGCAAGTCTGAACCAGCCATGCCGCGTGCAGGATGACGGCTCTATGAGTTGTAAACTGCTTTTGTACGAGGGTAAACGCAGATAAGTGTCTCTGTCTGAAAGTATCGTACGAATAAGGAACGGCTAACTCCGTGCCAGCAGCCGCGGTAATACGGAGGATTCAAGCGTTCTCCGGATTTATTGGGTTTAAAGGGTGCGCAGGCGGTTTGATAAGTTAGAGGTGAAAGTTCGGGGCTCAACCCTGAACGTGCCTCTAATACTTTTGAGCTAGAGAGTAGTTGCGGTAGGCGGAATGTATGGTGTAGCGGTGAAGTGCTTAGAGATCATACAGAACACCGATTGCGAAGGCAGCTTACCAAACTATATCTGACGTTGAGGCACGAAAGCGTGGGGAGCAAACAGGATTAGATACCCT
+
DGGGFFEGFGFGCGGGGAECFFGGG@:EFGFGGGGGFGBE9CFGGGGGGGGGGGDC@FFGGGGE,CFE,C<FEGDGCFGGCFGCCGGFF7C@F?=BCEEGGCF9C,,F9@,,<BFGFF,,A<FECFF+:E+=4D>CFDGF,3@FC7>>,FGFGGCCGGGFBA<FCGG7>FEF9D7<C:C<,4>CG99<<**4C<*:=5F9@>,?9F776FCF9A<?E7?#2?;*>B=BG@:C9C?-<03EFC@;,;0.:B87DEEF-FCCE<CGF<CEGGDFF6>4-;9=+,,DGGFE;C,A*GGFD=E:DFCFCC@BEFE;=;EFF<CE,GEC=>7AE@=A9,<@,<F@GGFFFAFEC,,@,@ECFFF>FEF<EAFGF<EFGGGFCCFCFAGDFGFCGGFGGGGEFFC,ECFGEGGGGGGFE9FDFGFFFGGFFAGDC,C6-B@<
@s101 417
TGAGGAATATTGGTCAATGGACGCAAGTCTGAACCAGCCATGCCGCGTGCAGGATGACGGCTCTATGAGTTGTAAACTGCTTTTGTACGAGGGTAAACGCAGATACGTGTATCTGTCTGAAAGTATCGTACGAATAAGGATCGGCTAACTACGTGCCAGCAGCCGCGGTAATACGGAGGATTCAAGCGTTACCCGGATTTCTTGGGTTTAAAGGGTGCGTAGGCGGTTTGATAAGTTAGAGGTGAAATTTCGGGGCTCAACCCTGAACGTGCCTCTACTACTGTTGAGCTAGAGAGTAGTTGCGGTAGGCGGAATGTATGGTGTAGCGGTGAAATGCTTAGAGATCATACAGAACACCGATTGCGAAGGCAGCTTACCAAACTATATCTGACGTTGAGGCACGAAAGCGTGGGGAGCAAACAGGATTAGATACCCT
+
@CDFGCFGGGGGGCFG<FF?FFCFEEEGGFGGGGDFGFCFFCFGGG76FGGGGGFDFGEGGCGGGGGGGGGGCFFGGGGGEFCE9EFGFFFGGGGGCFGDFFGG9?=<=EGFGGGEDGGGGGEAEAFCA>@:BBEEFG=,5:CEBCEGFF,@FGCD+,>@<><FE+<CF7BEFG:FGGEDGF,@C@CFFC7*,>CCC:E9:+,<A74<:F<<C3B->6:5;;*465:+:73<:@D8>*3@>80A1<CF5F>D:EECE>FFGF9D1@3<8+=4:?;E@(?)?9@E9E,GGFAD>FGFD=+7EGGFECGF=>C9,9FEEDGGGF8C5C>>D;<EEEFCDF?,E8FFCGFCFF9EFGGGCEFC:GGGGGEGGFFGGFF<7FGDGGGGGGGGGGGGGFFGGGGGFGFGGDGGFGGGGGGGFCGGEGFGGGGGGGFB?CCC
@s101 20568
TGGGGAATATTGCACAATGGGGGAAACCCTGATGCAGCGACGCCGCGTGGAGGAAGAAGGTCTTCGGATTGTAAACTCCTGTTGTTGAGGAAGATAATGACGGTACTCAACAAGGAAGTGACGGCTAACTACGTGCCAGCAGCCGCGGTAAAACGTAGGTCACAAGCGTTGTCCGGAATTACTGGGTGTAAAGGGAGCGCAGGCGGGAAGACAAGTTGGAAGTGAAACCCATGGGCTCAACCCATGAACTGCTTTCAAAACTGTTTTTCTTGAGTAGTGCAGAGGTAGGCGGAATTCCCGGTGTAGCGGTGGAATGCGTAGATATCGGGAGGAACACCAGTGGCGAAGGCGGCCTACTGGGCACCAACTGACGCTGAGGCTCGAAAGTGTGGGTAGCAAACAGGATTAGATACCCT
+
C<FFDEEGGGGGGGGGGGGGFGGGGGGGEFGGGGGGGGGGEGGFGGE+FCFGGGGGGGGGGGGFGGGGGGGGGGAFGCFGGGFGGGGGGGFCGGFFGGGGGGGGGGGGGGGGGGGGGGFFFDF>FCF@FDFG>FF?FG,<FF>FEDFDGGEFG:CCGDGFGGGGGFFGG@D/FFGGGGGGGGGGGGEG?DGC;CFFEGGFEEGEGGFFGFBCBF?=@?G;:GFGEECGD8CDGGDDCGFFGGDD=<DAFCGGFFC@FDEA=FF<GFFFFGGGFGG=GGG=?GDGGGGGGGGGFGEGGGGGGGGGFGGFGGFGFFFECGFFGEGGGGGGFEGGGGGGGECEGGGFFCFGGEGGGGGGGGFGGGGGGFGGGGGGGGGGGGGGGGGGFGGGGGGGGGGGGGGFGGGGGGGGGGGCCCCC
@s101 419
TGAGGAATATGGTCAATGGGCGAGAGCCTGAACCAGCCAAGTAGCGTGCAGGATGACGGCCCTATGGGTTGTAAACTGCTTTTATAAGGGAATAAAGTGAGAGTCGTGACTCTTTTTGCATGTACCTTATGAATAAGGACCGGCTAATTCCGTGCCAGCAGCCGCGGTAATACGGAAGGTCCGGGCGTTATCCGGATTTATTGGGTTTAAAGGGAGCGTAGGCCGGAGATTAAGCGTGTTGTGAAATGTAGATGCTCAACATCTGCACTGCAGCGCGAACTGGTTTCCTTGAGTACGCACAGAGTGGGCGGAATTCGTGGTGTAGCGGTGAAATGCTTAGATATCACGAAGAACTCCGATTGCGAAGGCAGCTCACTGGAGCGCAACTGACGCTGAAGCTCGAAAGTGCGGGTATCGAACAGGATTAGATACCCT
+
BFGGGGGGGGGGGGFFGFE@FGEGEGFFFGG<FFFGGFFFGGFFGGEGGGGGGGGGGGDEGGD<EFGGFFGGGGGGGGGGGGGGGGGAEDFFGGGFGGGGGFGFGEGGGCFGGGGGFEGGGGGGGGDDFGGGGGGGD9FEGGCEGGGGGFDFFGGGFGG87DFCEGGGGGGGGGD7FFGCGDEDE@=E414C2CC8?:?BGCGGC><CF?DCGGCC@CCEGCGF;8#GFFC8EGEC=GF>:0;::CEFFFAFGFF>CDBECF<FCCCC>GFGGGFEE4=DCGG:FDD=FEFDF>FGFFEE9EFGGGFC8FEFFEECGGFFFEE=CCFFFFFFCGGGGGDGDFAGFGFGGEFGGGGGGGGGEEFGGGGGGGGGGGGGGGGGGGGGGFGGGGGGEGGGGGGGGGGFEGGGGGGGGGGGGGDGGGGFCGFGGECCCBC
@s101 420
TGGGGAATATTGCACAATGGGGGAAACCCTGATGCAGCGACGCCGCGTGGAGGAAGAAGGTCTTCGGATTGTAAACTCCTGTTGTTGGGGAAGATAATGACGGTACCCAACAAGGAAGTGACGGCTAACTACGTGCCAGCAGCCGCGGTAAAACGTAGGTCACAAGCGTTGTCCGGAATTACTGGGTGTAAAGGGAGCGCAGGCGGGAAGACAAGTTGGAAGTGAAATCTATGGGCTCAACCCATAAACTGCTTTCAAAACTGTTTTTCTTGAGTAGTGCAGAGGTAGGCGGAATTCCCGGTGTAGCGGTGGAATGCGTAGATATCGGGAGGAACACCAGTGGCGAAGGCGGCCTACTGGGCACCAACTGGCGCTGAGGCTCGAAAGTGTGGGTAGCAAACAGGATTAGATACCCT
+
FFGGGGFGGGFGGGGGGGGGGEGGGGGGGGGFGGGFCGDGGGGGGGG@FGGGGFFGCFGGGGGFGGGFFGGFGGGGGGGFFFGGFGGGGGGGGGGFE<FEFEGGGEFGGGGGGGGGGGFGGGCCFFGGGGGGGGGGGGCDCG@F7CEGGGGCGFGC@FFGCFGGDECFEGCCFECFDGGFDCFC8FFG48??B@4CG>?5>CGEE;G>?;FFFFDFE8F9;EFGFFG*FGDCFCFCECCGFCEGGFGC;EDF70@FFFGGGFEDGFFCD8FD9FFDGGCFDFEEECGECFB,DD@+DGGGGFE>BGEFFFFFC@EECFFFGEF>GGGFE<FGEFGGEGGGGEE<F@7FCGGGGFGGGGGGGGGGGFGEEFFDGGGGFGGFFCGGFDGGGGGFGFGFFFFFFFGGGGGGGGECCCCC
@s101 421
TGAGGAATATTGGTCAATGGGCGAGAGCCTGAACCAGCCAAGTAGCGTGCAGGATGACGGCCCTATGGGTTGTAAACTGCTTTTATAAGGGAATAAAGTGGGGCTCGTGAGCTCCTTTGCATGTACCTTATGAATAAGGACCGGCTAATTCCGTGCCAGCAGCCGCGGTAATACGGAAGGTCCGGGCGTTATCCGGATTTATTGGGTTTAAAGGGAGCGTAGGCCGCAGGTTAAGCGTGTTGTGAAATGTAGGGGCTCAACCTCTGCACGGCAGCGCGAACTGGCTTGCTTGAGTACGCACAACGTGGGCGGAATTCGTGGTGTAGCGGTGAAATGCTTAGATATCACGAAGAACTCCGATTGCGAAGGCAGCTCACGGGAGCGCAACTGACGCTGAAGCTCGAAAGTGCGGGTATCGAACAGGATTAGATACCCT
+
EFEEFGFGGGGGGGGGFGGGGGGGDCFGGGGGGGGGCGGGGGGGGGDGFGGGGGFFGGEGGGGGGGGGFGFFCG9FGGFGDA9EGGGGGGGGGDFFA?E9FECCGGGGGGGGFGGGDGGGGCFGGEGGGGCFGGGGGGGGGGFGGGGGGGGGG@FE<<FEFFDFGDCCGGG@,?@FEE@E:@7=CFDEGCG8+<<@E5C?F7FEF<3=CFG@GGDFGF>5(4?GGFFGEEGGG>GDD4GGCGFCGGG0F?AGGEGFG3<8CF=CDEGGG<@EEE9<CDFDGF><<F=A,@GGD@++DGGFDGD=C+GGEFGFCFGCGF@GGFGGFGGGFGGE@E<CGGGGGDF8GGGGGFGFECC,CFFF7CECFFFFGGGGGGGGGGGGGGGGFGEF7C67GFECFEGGGGFDE@GGGGGGGGGGGGGFGFFEGFGGGGGCCCCC
@s101 422
TGGGGAATATTGCACAATGGGCGCAAGCCTGATGCAGCCATGCCGCGTGTATGAAGAAGGCCTTCGGGTTGTAAAGTACTTTCAGCGGGGAGGAAGGGAGTAAAGTTAATACCTTTGCTCATTGACGTTACCCGCAGAAGAAGCACCGGCTAACTCCGTGCCAGCAGCCGAGGTAATACGGAGGGGGCAAGCGTGACTCGGAATTACTGGGCGTAAAGCGAACGCAGGCGGTTTGTTAAGTCAGATGTGAAATCCCCGGGCGCAACCTGGGAACTGCATCTGATACTGGCAAGCTTGAGTCTCGTAGAGGGGGGTAGAATTCCAGGTGTAGCGGTGAAATGCGTAGAGATCTGGAGGAATACCGGTGGCGAAGGCGGCCCCCTGGACGAAGACTGACGCTCAGGTGCGAAAGCGTGGGGAGCAAACAGGAGTAGATACCCT
+
EEFFF@FFGGGFGGGGGFFDGC@FFGGGG9FGFGGGGDFCE,CEFD7+6FAFGGGF9F8,FDFGCFG>FBC:FDFG<FG9BFGGGGCECE=C+84EC6BF:FFFAAFFC<FFGAFFCFGGGG9FF9F+BDEFCC8@@FCFGFFGGGG7CC*<3DFGC:FFGGCGGFFFGD7=E8<FF<C<C*:1C*=58C@8:1%4)C:ACC:0<.;2AFFC8*?:>9>3-:CFFDG:EEG>CGC<,3<?#F>C+:F@@?:5=F:DGFCB?,8,8FGFFFFFFFE@+3,,,D5+=+ECCFB<@,,,F=F>>C+ECGECFCEGGFCA=CBDECE8GCEC@5:8>=@,,7FF6GFFDF;EFFF?GGGGFGGFEGGGGEEDFFF=GECGGDGEFFFGGGGGGFEFCEF@GGGGGGFFCGEF<GGGGGGGGGFFGGFFEFGGF<,F9GFGCCCCC
@s101 423
TGGGGAATATTGCACAATGGGCGCAAGCCTGATGCAGCCATGCCGCGTGTATGAAGAAGGCCTTCGGGTTGTAAAGTACTTTCAGCGGGGAGGAAGGGAGTAAAGTTAATACCTTTGCTCATTGACGTTACCCGCAGAAGAAGCACCGGCTAACTCCGTGCCAGCAGCCGCGGTAATACGGAGGGTGCAAGCGTTAATCGGAATTACTGGGCGTAAAGCGCACGCAGGCGGTTTGTTAAGTCAGATGTGAAATCCCCGGGCTCAACCTGGGAACTGCATCTGATACTGGCAAGCGTGAGTCTCGTAGAGGGGGGTAGAATGCCAGGTGTAGCGGTGAAATGCGGAGAGATCTGGAGGAATACCGGTGGCGAAGGCGGCCCCCTGGACGAAGACTGACGCTCAGGTGCGAAAGCGTGGGGAGCAAACAGGATTAGATACCCT
+
C@FGGGGGGGGFGCEFEGDCFGGGGCEGGFGFGGGGDGFGGEFGCGE7@FFGGGGG9FC<FF@CEECDEEGG,CF9FFGE?BFGFFEFGGEGGGGF+BEFFFDGGFGGGGGGF<<FDAEFECFD,BC>FGGGGGGEFEG8FGFGGFGGEC@FGGFCGGG:<@FF7:C:@C@CEG*<AAE****4<8/=6,+;8*/;EFGFGG5;<@@72<85?C/-;9F33;G<?+C8C4;:GCF??=F?CC=CEGFFC9?72GEGGBD8D->D/:879BDBF8:E?7>@<FC@9+>><+::<@,GEEF>:6EEF8C8GGGFCFFFGECFE8GFFFFCE>E7GGGGGC@CB4?,@GGGGFGGFFAF<9@C7+FFEF@GFGGGGFCFCGGGGGGGGGGGGFF@GGGGGGGFCFEGFGCGFCGGDGGEGGECDFEEEDGGGGFGGGFF@CCCC
@s101 424
TGAGGAATATTGGTCAATGGACGAGAGTCTGAACCAGCCAAGTAGCGTGCAGGATGACGGCCCTATGGGTTGTAAACAGCTTTTATAGGGGAATAAAGTGAGCTACGTGTAGTTTTTTGCATGTACCCTATGAATAAGGACCGGCTAATTCCGTGCCAGCAGCCGCGGTAATACGGAAGGTCCGGGCGTTCTCCGGATTTATTGGGTTTAAAGGGAGCGTAGGCCGGAGATTAAGCGTGTTGTGAAATGTAGATGCTCAACATCTGAACTGCAGCGCGAACTGGTTTCCTTGAGTACGCATAAAGTGGGCGGAATTCGTGGTGTAGCGGTGAAATGCTTAGATATCACGAAGAACTCCGATTGCGAAGGCAGCTCACTGGGGCGCAACTGACGCTGAAGCTCGAAAGCGCGGGTATCGAACAGGATTAGATACCCT
+
CFEFGGGGGGGCEGGGGGGFF8FFFEGGGGGGGGGGGGGGGGGGGGGEGGGGGGGGFGDEG7FCFFGGDFGDFGFGFGGGGGGGGG9F9EGCFGGGGGGGGGGGGGGGCABGFFFFGGGGGA,7FFGGGGDFGGGGFGGGCFGGGG>=9<FGGGGGGGGGGDECC>FGCCFFFF>CCF>FFGC<=CEGF:*;CEFGEGG9@@,<7F?BE8CFCFG-C>A<@DECFDE;CCE6FFGAF>C?;87E?CE=AFCDDFC8F=9F:CFACFFFCC>-<EC>$GFEFD<=GDGFFDCC)C=@GGGGGDCGEGFCGFGGFDGGGGGFEEEGFGEGDFC,A<DFFGF8GGGFFFGFFFGF<CGGEDA,EF?,GGFEGGGGGGGFFF=+GGGGGGGGFCCGGGGFCE:FGGFCGDGGGGGGEGGGGGFGGGGGFCGGGF@CCCCC
@s101 425
TGAGGAATATTGGTCAATGGACGAGAGTCTGAACCAGCCAAGTAGCGTGCAGGATGACGGCCCTATGGGTTGTAAACTGCTTTTATAAGGGAATAAAGTGAGAGTCGTGACTCTTTTTGCATGTACCTTATGAGTAAGGACCGGCTAATTCCGTGCCAGCAGCCGCGGTAATACGGAAGGTCCAGGCGTTATCCGGATTTATTGGGTTTAACGGTAGCGTAGGCCGGAGATTAAGCGTGTTGTGAAATGTAGACGCTCAACGTCTGCACTGCAGCGCGAACTGGTTTCCTTGAGTACGCACAAAGTGGGCGGAATTCGTGGTGTAGCGGTGAAATGCTTAGATATCACGAAGAACTCCGATTGCGAAGGCAGCTCACTGGAGCGCAACTGACGCTGAAGCTCGAAAGTGCGGGTATCGAACAGGATTAGATACCCT
+
FGFGGGGGGGGGGFFFGGGGGGGGDGGGGGGGGGCGGGFGGGFGFGGGGGGGGGGGGGGGGGGGGGGGGGGGGFGGGGGGGGGGGGFFGGGGGCFFFGFGCFFGGG@<EFGGGGGGFGGGGGGGGGFFGGFDGGGGGGCFGGGGGE7CEDFFGD@@DFFGG8<DEEGGGGGFACCGGGGGGGD9FF>F<FBCCFFGG=FG7C;<<BCFF5F#;920F;<D?DEGC@D:?5=@CGFDCECEDF4=9GFE>B@3>7BBD>EE=FDGFAE>-?=EGF>DGD8A1?ED=,G=GFGFDGGEGGEFD?AFEGGGFDEAD?=ECDDAEB8E5GEEEGE@<GGFD?5,F8GGFGEGFGFGDCGEEFGGGGFCGFFGFCFGGGGGGGFGGGGGGGFGCGGGEGGGGGGGGGGFF@EGGGFGEEGCGGCEDFGGF9GGGGFACCCC
@s101 20675
TGGGGAATATTGCACAATGGGGGAAACCCTGATGCAGCGACGCCGCGGGGAGGAAGAAGGTCTTCGGATTGTAAACTCCTGTTGTTGAGGAAGATAATGGCGGTACTCAAAAAGGAAGGGAAGGCTAACTACGTGCCAGCAGCCGCGGTAAAAAGTAGGTCCCAAGCGTTGTCCGGAATTACTGGGTGTAAAGGGAGCGCAGGCGGGAAGACAAGTTGGAAGTGAAATCCATGGGCTCAACCCAGGAACTGCTTTCAAAACTGTTTTTCTTGAGTAGTGCAGAGGTAGGCGGAATTCCCGGTGTAGCGGTGGAATGCGTAGATATCGGGAGGAACACCAGTGGCGAAGGCGGCCTACTGGGCACCAACTGACGCTGAGGCTCGAAAGTGTGGGTAGCAAACAGGATTAGATACCCT
+
EGG8:FGGGGC9FGFFFF9F,BCEGGGDEF,@,FFF,B++8@:+@FG+@:7C7CFGDBEEGF9,,B=C+F,,55CEEF8,:,5F<E,5:=B,,,,CD,8,6:>BFCGGF,=F<:@F,:**8,*35@>BGCFC7F8*>AC>F,<:*=<FCBCFC,:,?2<F<,47+:*=F4</8?8C9<<6CF=C9GFG891:,7;5CEGDCEC?DEF6GFDBAE>39=CCAFFAFC7FGCDFCECGGDFD><7,,CA@8F@DD<B@,,,FEEB3,,D99DFFBD@,D,@,,A9FE6FCF8?EA,DEEC7FGFEE>GGGGGGGDGGGGGGFFEECEGFF<FEFFEFEEE<F@DGFFFBEFGFF@,FFFE<GFFF8GGFGGDGGGGGGGGGGGGFGGFGGGGGGGGGFFEFFC,GGGGEFGGFCCCCC
@s101 21116
CGAGGAATATTGGTCAATGGGCGAGAGCCTGAACCAGCCAAGTAGCGTGCAGGAAGACGGCCCTATGGGTTGTAAACTGCTTTTATATGGGGATAAAGTGAGCTACGTGTAGTTTATTGCAGGTACCATATGAATAAGGACCGGCTAATTCCGTGCCAGCAGCCGCGGTACTACGGAAGGTCCAGGCGTTATCCGGATTTATTGGGTTTAAAGGGAGCGTAGGCCGGAGATTAAGCGTGTTGTGAAATGTAGACGCTCAACGTCTGCACTGCAGCGCGAACTGGTTTCCTTGAGTACGCACAAAGTGGGCGGAAGTCGTGGTGTAGCGGTGAAATGCTTAGATATCACGAAGAACTCCGATTGCGAAGGCAGCTCGCGGGAGCGCAACTGACGCTGAAGCTCGAAAGTGCGGGTATCGAACAGGATTAGATACCCT
+
GEFGGGGGG9<FGFFGGGFGGGEGGGGGGG,CFFGGGGABFGFGGGGGDEGCFCFGFECFGGGGGFFGGEEGFGGGGGGGCAFGGFF?<EGGEFFFGCFAEDAFGGGGFGGGGGGGGGCF,EBGGGGFDFFGGDGFGGGGGG+FE7:BFGCGGGGGDFGFFCFGGGG7FF*?C9FC*6>7CC9CCF6CF,E?GB<B55FFGE<FFGGGGC@C;8=:DFGFFGGGGGGCFC:GGGGFG@:GGGGGE@FGGGGF3;DDF<>@8CCD92>EGGGDGGGGGE;CGGGGGGD36AGGFEEFEGDE353>FEEFGEEEB@467GGGGGGGFE@GFFFC?,?>FEGFF9AFGGGGGFFEAFDGFFACBGF7GGFGGGGGF:GGGGGGGGGGGGGGGFCEGGGGGGGGGGGFFGGEGGGGEFFFGGFFGGGGGGGGGGGCCCBC
@s101 428
TGAGGAATATTGGTCAATGGGCGAGAGCCTGAACCAGCCAAGTAGCGTGCAGGATGACGGCCCTATGGGTTGTACACTGCTTTTATACGGGGATAAAGTGAGCCACGTGTGGCTTATTGCAGGTACCGTATGAATAAGGACCGGCTAATTCCGTGCCAGCAGCCGCGGTAATACGGAAGGTCCGGGCGTTATCCGGATTTATTGGGTTTAACGGGAGCGTAGGCCGGAGATTAAGCGTGTTGTGAAATGTAGACGCTCAACGTCTGCACTGCAGCGCGAACTGGTTTCCTTGAGTACGCACAAAGTGGGCGGAATTCGTGGTGTAGCGGTGAAATGCTTAGATATCACGAAGAACTCCGATTGCGAAGGCAGCTCACTGGAGCGCAACTGACGCTGAAGCTCGAAAGTGCGGGTATCGAACAGGATTAGATACCCT
+
EFFGGGGGGGGGGGGGGGFGGFFFCGGGGDEGGGGGGGGGGGCFGGGGGGGGGGGGGGGGGGGGFGGGGFGDFG,<FFFEFGGGGGGGGGGG7FGGFCGGFFGGGFFDFFGGGGGCEGGGFFGGGGGCFGFFDFFF<FD9FDFGDG7FCFFC8FB@GG?FGFGGGGFEGEFFGGFEEGGE<BF8CF=FFGCFCCFDGCF.F#CEFFCEE>G#C8G;E>A;6:8?7>D<FCECC<C<C5>EFF>E@,:GFGGGGGGBCGGCGFEFGGGDF:A?<GFE;5+DFGFGCFCDFDFFDG@BCGFFFAGGGGGGGFGFDDC7EF==DEEE>B7EGGFCEFA@DEDGFFFCFFFGGGGGGGGECGFGGGGFFGGGGGGGGGGGFFEGGGGGGGFGGGGGGGGGGGGFDGGGGGGGGEGEGGGFGGGGGGGFGGGGGFGCCCCC
@s101 429
TGAGGAATATTGGTCAATGGGCGAGAGCCTGAACCAGCCAAGTAGCGTGCAGGAAGACGGCCCTATGGGTTGTAAACCTCTTTTATATGGGGATAAAGTGAGCTACGTGTAGTTTATTGCAGGTACCATATGAATCAGGACCGGCTAATTCCGTGCCAGCAGCCGCGGTAATACGGAAGGTCCGGGCGTTCGCCGGATTTATTGGGTTTAAAGGGAGCGTAGGCCGGAGATTAAGCGTGTTGTGAAATGTAGATGCTCAACATCTGCCCTGCAGCGCGAACTGGTTCCCTTGAGTACGCACAAAGTGGGCGGAATTCGTGGTGTAGCGGTGAAATGCTTAGATATCACGAAGAACTCCGATTGCGAAGGCAGCTCACTGGAGCGCAACTGACGCTGAAGCTCGAAAGTGCGGGTATCGAACAGGATTAGATACCCT
+
CAAFGFGGGGGGGGGGGGFGCFEGGGGGGGFGGGGGGGGGGGGGGGGGGGGGGGGGGGFGCFGGGGGGGGGEG?EFCE,BFFFFGGGGGGGC:+EFFGGGGGGGGGGGFGFGAFDFFGCFGFGFCGGFFG,FFG,,:<EFFFCGECCFGDDGFEDEGD<DF::@C6FDCG7:FF*>FGGGGF>B>FGGE7$'?<>EC?FGD7#13B<9C?FFCF@?C;E@D<DG@DE>E5BC<CC&C*FE@EFFCFDGGFFEE?>B.GGGFFF(7>8$FF:EGGGG@F?==8F<F@DFD>,?)FC7GGCGFCE?GGGGGGFFF?ECEEGGGGEEFGGGGGFDDGFDFGFGGFFFFDGFF9FGDFEGE=GFFGGGGGGGGGFGGFGGGGEGEGGGGFFFGFFGGGGGGGGGGGGFGGGGGGGFGGFFGGFFGGGGGGGGGDGCCCCC
@s101 430
TGAGGAATATTGGTCAATGGACGCAAGTCTGAACCAGCCATGCCGCGTGCAGGAAGACGGCTCTATGAGTTGTAAACTGCTTTTGTACGAGGGTAAACTCACCTACGTGTAGGTGACTGAAAGTATCTTACGAATAAGGATCGGCTAACTCCGTGCCAGCAGCCGCGGTAATACGGAGGATTCAAGCGTTATCCGGATTTATTGGGTTTAAAGGGTGCGTAGGCGGTTTGATAAGTTAGAGGTGAAAGCCCGGGGCTTAACTCCGGAACTGCCTCTAATACTGTTAGACTAGAGAGTAGTTGCGGTAGGCGGAATGTATGGTGTAGCGGTGAAATGCTTAGAGATCATACAGAACACCGATTGCGAAGGCAGCTTACCAAACTATATCTGACGTTGAGGCACGAAAGCGTGGGGAGCAAACAGGATTAGATACCCT
+
DECFGGGGGGGFGGGGGGGGGGGGCGGGGFGGGGGGGGGC<FF<FGGGGGGGGGGGGEEGGCFGGGGAFGGGGCGGGGGGGGGGFECCDCFE+?FFGGFFFGG9FGEFGECEFED,B<F<FDGDEFE,5E<FGGGGFFFGFGC:CFEF8FFGDEGGGGGGFGGFGGGGGGDFCFGGGDGGGFG@CBC/;FG,FFGGC9C/@C6FA;CC7FFFF>G<*:EE?0CC:GGCFD,CACF<GFFCFC?FGC:#3@4C@8EBGF>3==>EGCEC8C:BG;CF6;DD6@E<C8,<,<FGEFCGFGGFE==?9+EGEFEFFGGF>?7EDGGDAGECGFE,DFCCFFFCFGFGGGGDFFFDECB@@<GGEDGGGGGGGGFFGFGGGEF?@EAGGGGGGFDGGGGEFFEDCGGGGGGFC@FFCFFGGGGGGGGGFGGGGGFCCCCC
@s101 431
TGAGGAATATTGGTCAATGGGCGGAAGCCTGAACCAGCCAAGTAGCGTGCAGGATGACGGCCCTATGGGTTGTAAACTGCTTTTATGCGGGGATAAAGTGGGCCACGCGTGGTCTTTTGCAGGTACCGCATGAATAAGGACCGGCTAATTCCGTGCCAGCAGCCGCGGTAATACGGAAGGTCCGGGCGTTATCCGGATTTATGGGGTTTAAAGGGAGCGCAGGCCGCCGGGCAGGCGTGTTGTGAAATGCAGTAGCTCAACGTCTGCACTGCAGCGCGAACTGCCCAGCTTGAGTGCGCGCAACGTTGGCGGAATTCGCCGTGTAGCGGTGAAATGCTTAGATATGGCGAAGAACTCCGATTGCGAAGGCAGCTGACGGGTGCGTAACTGACGCTCATGCTCGAAAGTGCGGGTATCGAACAGGATTAGATACCCT
+
GGGGGGGGGGGGGGGFFFFGFFGEEGGGFFFGGGGGGGGGGGGGGGGFGGGGGGGGGGGGGGGGGGGGGG7FFFGGGFGGGGGGGGFGGGGGGGGFFFEFGFFFFGCFGGGGGFGFGGGF<CFGGFDEEE77,@CC;FFGGF7CCEGGGGFGGGGEGCDFGCFGEEGGGEGGCGGGGGDGGFFEDEGC>>*A9C8E=5C>GG#EA93;CFGC9CC3C9C?89CCBFE<BEG*C3<37;F?8:-C1:<F<,.C9#CB+B1<GFDEB>,:>,>*:<CF*A=;CF@F<8EF9<?G=FEFC7CF,D3+FE@GGGEDF87GCEB:GF@+=F7E9FF=CDFGFFGFGGFC7GGGGGGGFF@6DGGGGCGGGGFGGFEGEFFBGGGGGGGGGGGGGFCEGGGFCGGGGGGGGEGGGFGCECFGGGGGFGFFFFDCGGGCCCCC
@s101 432
TGAGGAATATTGGTCAATGGGCGAGAGCCTGAACCAGCCAAGTAGCGTGCAGGAAGACGGCCTTATGGGTTGTAAACTGCTTTTGTAAGGGAATACAGTGAGTCTCGTGAGACTTTTTGCATGTACCTTATGAATAAGGACCGGCTAATTCCGTGCCAGCAGCCGCGGTAATACGGAAGGTCCGGGCGTTATCCGGATTTATTGGGTTTAAAGGGAGCGTAGGCCGGAGATTAAGCGTGTTGTGAAATGTAGACGCTCAACGTCTGCACTGCAGCGCGAACTGGTTTCCTTGAGTACGCACAAAGTGGGCGGAATTCGTGGTGTAGCGGTGAAATGCTTAGATATCACGAAGAACTCCGATTGCGAAGGCAGCTCACTGGAGCGCAACTGACGCTGAAGCTCGAAAGTGCGGGTATCGAACAGGATTAGATACCCT
+
F@CEGFGGGGGGGFGGGGGGGGG:+FFFGGGGGG@CFFDF<FFEGGEECBCFGGGGGGGGGGECEFGGGGCBFGGDGGG@9,C<F<FCDFFE<FD,B,:<FF<BECGFFGGG9?AFFF@GGGGGGFGGFGGGFDEE?FA<EF7FGDGFG9F9=3=@FFF7,@B,@C7FC7>ACAC@EG@CFFCCE7C<:**,?FEEEECFCCFFGG?>GBF4?6CA<1=F<6CF:>FCC>F@<AF=GGG<;CGFF@=9FF.ECCFFFD/7CGCAF;7,CCB5ECCE6GFGGFFE@CFC@,FCFGGGEE,F=?9GGGECGEFGGGGGGGGGGFECFGGEFEGGGGGGGFGFGGFFAGGGGFGGGEFF:FFCF7GFGGGGGFGGFEFGFGGGGGGGGFFGEFBCGGFGFEGGFGGGFEGGGGGGGEFCGGGFDGGGGGGGFFCB@CAB
@s101 433
TGAGGAATATTGGTCAATGGACGAGAGTCTGAACCAGCCAAGTAGCGTGCAGGATGACGGCCCTATGGGTTGTAAACTGCTTTTATAAGGGAATAAAGTGAGTCTCGTGAGCCGTTTTGCATGTACCTTATGAATAAGGAACGGCTAATTCAGTGCCAGCCGCCGCGGTAATACGGACGGTCAGGGCGTTATCCGGATTTCTTGGGTTTAAAGGGATCGTAGGCCGGAGATTAAGCGGGTTGTGAAATGTAGACGCTCAACGTGTGCACTGCAGCGCGAACGGGTTTCCTTGAGTACGCACAAAGTGGGCGGAATTCGTGGTGTAGCGGTGAAATGCTTAGATATCACGAAGAACTCCGATTGCGAAGGCAGCTCACTGGAGCGCAACTGACGCTGAAGCCCGAAAGTGCGGGTATCGAACAGGATTAGATACCCT
+
GGGGGGG8EAEGGEAC9EEFDGEGD6@EFFCGGGFGGF,EFEGG,CF@CDGFDCFGFFCECG@DEFGGFC7FGGCEFGGGFEFCFGGGFFGFGGFFCE<?9,?EDFEF@EC<B+B=F7,<EF9?C,E,C9<,,8=C,89E4AC7++3,ADD,BFFCFDCC7>@FGGG>:3>CEG7B7*5*>7*=2,7FFGGD9CE@GG:E++?<F<<<=CCEFG7)+-27:,/*0=+43#,F2<+/*#7C;&7=C9?CFF46*A;CGFF<<@7,=,,<>D3*3<8ECD86+=8GGFGFD=?A08+8+9GGGFAGCE:GGF?;6F7GGDD,A96+=GEEABFFEFGF>C<8FC<9,GFCCFFDEC7GCCDBGGGEF@<BFFFGFEF<EFCDGFDGCFCFCC;EFFFFEC:EGGGGCGGEGGGFFEFCFFFBFFGGGFFCF@GCCCCC
@s101 434
TGAGGAATATTGGTCAATGGGCGAGAGCCTGAACCAGCCAAGTAGCGTGCAGGATGACGGCCCTATGGGTTGTAAACTGCTTTTATAAGGGAATAAAGTGAGCCTCGTGAGGCTTTTTGCATGTACCTTATGAATAAGGACCGGCTAATTCCGTGCCAGCAGCCGCGGTAATACGGAAGGTCCGGGCGTTATCCGGATTTATTGGGTTTAAAGGGAGCGTAGGCCGGAGATTAAGCGTGTTGTGAAATGTAGTTGCTCAACATCTGCACTGCGGCGCGAACTGGTTTCCTTGAGTACGCACAAAGTGGGCGGAATTCGTGGTGTAGCGGTGAAATGCTTAGATATCACGAAGAACTCCGATTGCGAAGGCAGCTCACTGGAGCGCAACTGACGCTGAAGCTCGAAAGTGCGGGTATCGAACAGGATTAGATACCCT
+
EGGGGGGGGGGGGGGCFGGGGGGGGGGGGGGGGGGGGGGGGGFGGGGECFGGGGGGGGGGGGGGGGDGGGGGEFGGGGGGGCGGGGGGGGGGGGGFFGGGGFFGGGGGGGGGGFGGGGGGG9CFGEGGGGFGGGGGGGGFGGGGGGGGGCFGGGGGGGGFGGGGGGDGGGGGGGGG?>:CFGGG$EEF<CEFFGEG?CGFF>GGGG6<FGGG3?FDC<C@28DDGFF@E>CGE=@<GDGGFFBDDFCFFCFGFFFCEFGGFGGFGGGCGGGEFFDEGE9:FCGGFFFFGGGGFF>@GGGFFFGGGGGGEFFD8?CCGFFFFFGGFGGGFGGECGGGGFB8FGFFGFGGGGGGGFEGDGGGFCE<FGGGGGGGGGGEFFEGGGGGGGGGGGFEGGGFGGGGFGGFGGGGGGGGGFFDGGGFFFGGGGFFFGFCCCCC
@s101 435
TGGGGAATCTTAGACAATGGGGGCAACCCTGATCTAGCCATGCCGCGTGAGTGATGAAGGCCTTAGGGTTGTAAAGCTCTTTCAGCTGGGAAGATAATGACGGTACCAGCAGAAGAAGCCCAGGCTAACTCCGTGCCAGAAGCCGCGGTAATACGGAGGGGGCTAGCGTTGTTCGGAATTACTGGGCGGACAGCGCACGTAGGCGGACCGGAAAGTCAGAGGTGAAATCCCAGGGCTCAACCTTGGAACTGCCTTTGAAACTATCGGTCTGGAGTTCGAGAGAGGTGAGTGGAATTCCGAGTGTAGAGGTGAAACTCGTAGATATTCGGAGGAACACCAGTGGCGAAGGCGGCTCACTGGCTCGATACTGACGCTGAGGTGCGAAAGCGTGGGGAGCAAACAGGATTAGATACCCT
+
E@FGDFGGGACFDGGGGGGFF,CFGFGGG9FFEFGGFGGG9EEA@FGC@E7FGGGEGGGFGGG,E,CFFGDGGGF9DFFCEFDEFF<D8CFFEFFEGGGFGDGGGGGGG8,BEFGGGCCFGGFFCCDEE9D8F@=C+?FGFCDFGGGCEGE,,3@@F3:*>7*<EGGGFC*=,<:FGGGFFF9,28*=*18CFGGEC:FC@?:0C:7;EEGC#>,7<*0784:.@?7C:3C@FFE:0CC0;FAFE;>FC8-FGFE80C?+=8@7FFB8,,<A)E=CCF=F9A,FG@F9FFGGGFEE7B4,A,E48A,9,9FFB?FBDC?8E8F?:GFFFEDE:C,DDD8GGGF@F7:GGGGGGFD<GFFFFGCFCEFFEGGFFDFEEFDEGFFGGGGGGGEFFCCGFGGGFAGFB,FGGGGCCCCC
@s101 436
TGAGGAATATTGGTCAATGGACGAGAGTCTGAACCAGCCAAGTAGCGTGCAGGATGACGGCCCTATGGGTTGTAAACTGCTTTTATAAGGGACTAAAGTGAGTCTCGTGAGACTTTTTGCATGTACCTTATGAATCAGGACGGGCTAATTCCGTGCCAGCAGCCGCGGTAATACGGAAGGTCCGGGCGTTATCCGGATTTATTGGGTTTAAAGGGAGCGTAGGCCGGAGATTAAGCGTGTGGTGAAATGTAGATGCTCAACATCTGCACTGCAGCGCGAACTGGTTTCCTTGAGTACGCACAAAGTGGGCGGAAGTCGTGGTGTAGCGGTGAAATGCTTAGATATCACGAAGAACTCCGATTGCGAAGGCAGCTCACTGGAGCGCAACTGACGCTGAAGCTCGAAAGTGCGGGTATCGAACAGGATTAGATACCCT
+
CEEDCF@@FFGGGGGGG9CEFGGGGGGGGGGGGGGGGGFDGGFGGGGGGGGG?EGECE:FCEEGG?FF<FFFEEFGCCFFFEFDCGFG9EGF,,:AEFGGG@???<E+BFEFFCFGGFEGFGGG9C<B<EGGGC9,?<?DF+3C@+,DFGCFFFFCF9DC=:F,8:>>5*:3@EGG:<B7BC,>7CEGCF*=,?<C3=//:8$5>775<>@@5>:AC5?/9:8DF:E#;CFF66E>E7A?#/F:9,<.;@7FEA?8A;>F:GGGGGFG<>CDGGGGGFDFDEFCGGFB6,GF58+F8FGFCGGGGGDGGC?9>6+=7FDGGFCE@GCGGFGGFFFBAEFDF;CFFGGGFGCFFGGGGGGGGFEGGFFGGGFGFFGGGFGGEGF9GGGGEEEGGGGGGFGGGGGGFCGGGEFECE,GGGGFFGGGFDGGFFFCCCCC
@s101 437
TGAGGAATATTGGTCAATGGACGAGAGTCTGAACCAGCCAAGTAGCGTGCAGGATGACGGCCCTATGGGTTGTAAACTGCTTTTATAAGGGAATAAAGTGAGTCTCGCGAGACTTTTTGCATGTACCTTATGAATAAGGACCGGCTAATTCCGTGCCAGCAGCCGCGGTAATACGGAAGGTCCGGGCGTTATCCGGATTTATTGGGTTTAAAGGGAGCGTAGGCCGGAGATTAAGCGTGTTGTGAAATGTAGATGATCAACATCTGCACTGCAGCGCGAACTGGTTTCCTTGAGTACGCACAAAGTGGGCGGAATTCGTGGTGTAGCGGTGAAATGCTTAGATATCACGAAGAACTCCGATTGCGAAGGCAGCTCACTGGAGCGCAACTGACGCTGAAGCTCGAAAGTGCGGGTATCGAACAGGATTAGATACCCT
+
AFFGGEFGGGGGGGGGGGFGGGGGGGG<EFFGGGGGGGGGGGFGGGGCCGGGGDGGGGGGGGGCGGGGGGGGGGCFFGGFAFEFGGGGGGEFGGGGGDDGG?FFGGGCFGCFCGGFFDGEGGCFFGGGG9,AEFFFGGGGGFEGGGDGFGGFGGGDGGGGGGGGCCBEGG@FFGDFGGGGFGGGG@DGC9ECGEEEGGGGG=CFCFF7@@AFDGGFGBGD@FDGGGGDFC:CFGFBG>CFCG#FAFEEBFB9,,@),GGEFB@FFGGGFF<9?@@=6E==6CGFEGGF?EBA5FDFEGGGGGFFGDGDGGFE?FC>GGGFGGDGBGGDGFGGFFGECEE,A,CFFGGFEAGGGGFF:GFGGEGGFDFGF@GGGGGGGGGGGGGGGFCGGCBEGGGGGGECFCGGGGGGGGFFGGGGGGGGGGGGFFGGGGGCCCCC
@s101 438
TGAGGAATATTGGTCAATGGACGCAAGTCTGAACCAGCCATGCCGCGTGCAGGAAGACGGCTCTATGAGTTGTAAACTGCTTTTGTACGAGGGTAAACTCACCTACGTGTAGGTGACTGAAAGTATCGTACGAATCAGGGTCGGCTAACTCCGTGCCAGCAGCCGCGGTAATACGGAGGATTCAAGCGTTATCCGGATTTATGGGGTTTAAAGGGTGCGTAGGCGGTTTGATAAGTTAGAGGTGAAATCCCGGGGCTTAACTCCGGAACTGCCTCTAATACTGTTGGACTAGAGAGTAGTTGCGGTAGGCGGAATGTATGGTGTAGCGGTGAAATGCTTAGAGATCATACAGAACACCGATTGCGAAGGCAGCTTACCAAACTATATCTGACGTTGAGGCACGAAAGCGTGGGGAGCAAACAGGATTAGATACCCT
+
9CEFGGGGGGGFGGGGGGFCFFCFG+CFGCFFFGGGDGGGFFFFFGGEGGGGGGGCDECFC=CFG9,CEFFFGCFFGGGGFGFFCGGGGGGEF@EFGA<F<FG9EGFFGAFFFABCCFFFFGG,<,?CE@C@E=8@D,A,:A=+66>FFGGF:<<FGCCBFGGCCC@E:CCGFGGGEDCFFC<B,,=:CFC,<>;<:CC,FG'CCCFE7C<FC?@F@?F@9;C4D3:75ECGGGGCF=?.FGFG?609GGDGG@E7E,<B<@>EFE=GEEF<9ECCF;93DFFEF,ECE,FGEGFGGFGGGGGFGGGGEDC,>,FCE9FGFGEB==7FFFGEEFCFGFFCGGGGGGFF?EFF7BGGGFF:7GGFGGGGGGGGGGGG>FCFEGGFGGGGGGGGGGGFCGF<FFFCCCGGFGFGGGGFGGGFGFGGGFGGGGFCCCCC
@s101 20324
CGAGGAATATTGGTCAATGGGCGAGAGCCTGAACCAGCCAAGTAGCGTGCAGGATGACGGCCCTATGGGTTGTAAACTGCTTTTATAAGGGAATAAAGTGAGTCTCGTGAGACTTTTTGCATGTACCTTATGAATAAGGACCGGCTAATTCCGTGACAGCAGCCGCGGTTATACGGAAAGTCCGGGCGTTATCCGGATTTATTGGGCTTAAAGGGAGCGTAGGCCGGAGACTAAGCGTGTTGTGAAATGTAGGTGCTCAACATCTGCACTGCAGCGCGAACTGGTTTCCGTGAGTACGCACAAAGTGGGCGGAATTCGTGGTGTAGCGGTGAAATGCTTAGATCTCACGAAGAACTCCGATTGCGAAGGCAGCTCACTGGAGCGCAACTGACGCTGAAGCTCGAAAGTGCGGGTATCGAACAGGATTAGATACCCT
+
GGGGGGCFFCFGGGGGGG<EEGGDEGDGGGGGGGGGGFFCFEAFGGGGGGFDFDGFFFCFEGGGF@FFGEFGGGFC<FFGGGGGGGDGGCFEGCFGGGGGGFGDGGGF8EFFFFCFGGGGGFGGGGGGGFFGGGGGGDFFFCFCC@FGGFGFEFG7CGG7<FFGGGGGBE79,<3>FF*>>BFCFFGGGGG*<F,=ACFFG@:CC<:,EFFF@F@=GFGF?EECGGGGGCC:FCC:GFGGGG<AF;<GGGFGGFF<FA$G<G>GGFF@DF<9DGGF9E@600GGGEEB,8GGFDGGGGGGGGGGGGGGGGGGGFEDGGFBFGFB5GF?FFFDEEFEAEC,GEC,GGGGGF<GGGGGF7FEFCE@FEDGGGGGF9FFGFEEGGGGGGDGEFCDGFGGCGGGGGGEFFGGGDGGGFGGGGGFGGGGGGGGGGFBCC<C
@s101 440
TGAGGAATATTGGTCAATGGACGAGAGTCTGAACCAGCCAAGTAGCGTGCAGGATGACGGCCCTATGGGTTGTAAACTGCTTTTATAAGGGAATAAAGTGAGTCTCGCGAGACTTTTTGCATGTACCTTATGAATAAGGACCGGCTAATTCCGTGCCAGCAGCCGCGGTAATACGGAAGGTCCGGGCGTTATCCGGATTTATTGGGTTTAAAGGGAGCGTATGCCAGAGATTAAGCGTGTTGTGAAATGTAGATGCTCAACATCTGCACTGCAGCGCGAACGGGTTTCCTGGAGTACGCACAAAGTGGGCGGAATTCTTGGTGTAGCGGTGAAATGCTTAGATATCACGAAGAACTCCGATTGCGAAGGCAGCTCACTGGAGCGCAACTGACGCTGAAGCTCGAAAGTGCGGGTATCGAACAGGATTAGATACCCT
+
GGGGGFFGGGGG9EFGGFFGCFGEFEGGGGGGFFGGGGGGGGFG9FF:CFGGGGGGGGEDGGEGFGGGFGGGGFD<FCFGFCEGGGGG9F@,<FEEGGGGFFEGGC8C:+8FGGGEFB+EFG,CFG,@?EE<@B,CFFFFGGGGG7C,C,,CA@>BCFD+5<<DE8FCC@FC9FGDGGDC,9>FGDEGGD7CFGE7CG@?@FG9CE<<7CEF9,C);1CB((2:=*3)5:,>+:C9C9,;85@E@2,.==E@3<+>7:FDFG=D=<9FGGGE8E>C6BD=D)C>:FFB,=,C)F=BE=,?=?4,DGGEC8C9,9,@>,FEEAE8=C=FDEEAGFBD@C5,?;9FGGGFGGGGGGFF,FGEGF@GGFEGFFFFFCACFFGGGECGGGFGGEFCFGFF@@F8FDGGFEF7EGGGGGGFGGGGGGGGGCGFGGF@CCCC
@s101 441
TGGGGAATATTGGGCAATGGGCGAAAGCCTGACCCAGCAACGCCGCGTGAGGGAAGAAGGGTTTCGGCTCGTAAACCTCTGTCCTATGGGACGAAGGAAGTGACGGTACCATAGGAGGAAGCCCCGGCTAACTACGTGCCAGCAGCCGCGGTAATACGTAGGGGGCGAGCGTTGTCCGGGATGATTGGGCGTAAAGGGCGCGTAGGCGGCCGGCTAAGTCTGGAGTGAAAGTCCTGCTTTCAAGGTGGGAAGTGCTTTGGATACTGGGGGGCTGGAGTGCAGGAGAGGAAAGCGGAATTACCGGTGTAGCGGTGAAATGCGTAGAGATCGGTAGGAACACCAGTGGCGAAGGCGGCTTTCTGGGCTGAAACTGACGCTGAGGCGCGAAAGCGTGGGGAGCAAACAGGATTAGATACC
+
EFEGGGGGGGGGGFGGGGGG?FGGFGGGGGGGGGGGFFDFFGGGGGG@FGG?FB=FGGCFG@DEGGGGFEG7B?DGGGGEGGGG9FGAFGGFG@FGCFGGGC,<BFFBF<?FFGGGEGGC<FBE7:FFECFFGGGD,<>CG778DFE@FCE<<F@A;FG<:F@FCEE:EDE=EEC2958#*+C:<3<CFCG8>E#6;B;E?@DDGGDEG=:,2,#@/.+>8C>+EFC/4<FC@C,D>,EBFFEC@:FGFB6CFF<GGFE<++@7EFF7GGGDF8GFGGCB9DE,B,8F<7EC?E6,C+@@+:FB@8GGGGGGFF,ECGCFDFFFFFF:DGGFDFFGGGGGGFGGGECFC:FGFGGGGGGGGGGGGGGGFFGGGFGGGFF7GGGGGGGEGGGGGGGGGFGGGGFGGGGGGGGFCCCCC
@s101 442
TGAGGAATATTGGTCAATGGACGCAAGTCTGAACCAGCCATGCCGCGTGCAGGAAGACGGCCCTATGAGTTGTAAACTGCTTTTGTACGAGGGTAAACTCACCTACGTGTAGGTGACTGAAGGTATCGTACGAATAAGGAACGGCTAACTCCGTGCCAGCAGCCGCGGTAATACGGAGGATCCAAGCGTTGTCCGGACTTACTGGGTGTAAAGGGAGCGCAGGCGGGCAGGAAAGTTGGAGGTGAAATCCATGGGCTCAACCCATGAACTGCTTTAAGAACTGTTTTTCTTGAGTAGTGCAGAGGTAGGCGGAATTCCCGGTGTAGCGGTGGAATGCGTAGATATCGGGAGGAACACCAGTTGCGAAGGCGGCCTACTGGGCACCAACTGACGCTGAGGCTCGAAAGTGTGGGTAGCAAACAGGATTAGATACCCT
+
E@EFGDCFGGGFGGGGGCEFGGG7@FGAFGFGFGGGGGGGFC8@:FGGGGGC,FFGGGGGG+@CFFF,EC?FFAFGFGFFBEFG9ECEF7CF4@FEF<F9ECF,=FEGFE8ECE,B,EE8F,=EF?,C=>AFEGGGGGGD,:3BEGDGDFGGGGGD><>CGGFFE>FGGGGGC@FFGFE<F,4?7<5CFF7CFFGGG*4<7:<EC<?.4<BC?<FFDBE39:EG>8*#2>##<@C)<@3##GGGEE7@41G1F;8FDDFFC<39,,,E,GED9,,,6,29GGF@ED<FAACGEF@,=,>,,GD?E6EC>GFFD46>8++AEEE>5GEF9E,C@@FEGFGF?>FCF>,CF9CF:ECC<,<@@,GGGCGGGEFFE<@6FEA,,,F8GGFEGEFGGGFFECGGGFFGFGGEGFFGGGGEF<FGGGGGGGGGGFFCCCCC
@s101 443
TGAGGAATATTGGTCAATGGGCGGAAGCCTGAACCAGCCAAGTAGCGTGCAGGATGACGGCCCTATGGGTTGTAAACTGCTTTTATGCGGGGATAAAGTGGGCCACGCGTGGTCTTTTGCAGGTACCGCATGAATAAGGACCGGCTAATTCCGTGCCAGCAGCCGCGGTAATACGGAAGGTCCGGGCGTTATCCGGGTTTATTGGGTTTAAAGGGAGCGCAGGCCGTGGGCTAAGCGTGCCGTGAAATTCTGTCGCTCAACGGCAGACGTGCGGCGCGAACTGGTCCACTTGAGTACGCGGGACGTTGGCGGAATTCGTGGCGTAGCGGTGAAATGCTTAGATATCACGAAGAACTCCGATTGCGAAGGCAGCTGACGGTAGCGCAACTGACGCTGAGGCTCGAAAGTGCGGGTATCGAACAGGATTAGATACCCT
+
CGGGFFGGFGGGGGGCCCFFGGCFGGGGDGGGGGGGGGGGGGGGGGGGGGGGGGGGGFGGGGGGGCFGGGGEFGGGGGGGGFFGGGGGGGGGGEGGGGGGGFGGGGGGGGGGBFFFGGDGGCFGGCFFGGGGGGGGGGGGGFGGGGGGGGGGFCFGGGGFFFFFECEDEC<+22;FGF@FB9CFGC=8:CGGGGG>*:8>CFGGG,C58<F;44-#;9C@>BC7:>1FCGC6;6C:>CB?8E3FA>FC@FE=>CFFGFD<CF=</?BF<8??EE>C:D8CCEFD<GFF@BDG=C+C6DGFC=6:=+>GF?EE=8GGEGGGB:CC8GEEDEC9,AFDE<,8FAAFB,FGGGFE,=EFFCGGGEF<FEFFBAEFEFFFFFGGEFGGGEEGGGGGGFFEFGGFGGGFFGGGGGGFEFGGGGGFGGGGGGGGFCCCCCCC
@s101 444
TGAGGAATATTGGTCAATGGACGAGAGTCTGAACCAGCCAAGTAGCGTGCAGGATGACGGCCCTATGGGTTGTAAACTGCTTTTATAAGGGAATAAAGTGAGTCTCGTGAGACTTTTTGCATGTACCTTATGAATAAGGACCGGCTAATTCCGTGCCAGCAGCCGCGGTAATACGGAAGGTCCGGGCGCTATCCGGATTTATTGGGTTTAAAGGGAGCGTAGGCCGGAGATTAAGAGTGTTGTGAAATGTAGACGCTCAACGTCTGCACTGCAGCGCGAACTGGTTTCCTTGAGTACGCACAAAGTGGGCGGAAGTCGTGGTGTAGCGGTGAAATGCTTAGATATCACGAAGAACTCCGATTGCGAAGGCAGCTCACTGGAGCGCAACTGACGCTGAAGCTCGAAAGTGCGGGTATCGAACAGGATTAGATACCCT
+
FFGGGEFGGGGGGGGGGFGGGGGGGGGCFFGGGGGGFFGGGGGFEFGGC@FGGEGEFFGEGGGGGGGGFGG7FFFGGGGGGFGGGFA,C,BDEFDFGGGGGGGGGGGGGGGGGFGFC<7EEGGGGGGGA9EFFGFFGGGGFFCGEGEDF9FGG@FGGDEGFGGGCGGD@CEG@,8FFGGGG9F?GGCC<<:;8<>CD9=A@E+;F<64<7<9B?E/<3C>6?5CFD5CB@C7CC>4FDGFF@5,CFFCCCDGF?6@59CDC33D@5<F::C9CGGGGGGGGEEGGF@DDA?E8@++CGEFECGDF>GGGDFD@4+EEGFAGFDGBECGFFFCFGGGFC5DA8GGGGGGFCGFGGEE@7GCFCEFFGGGGFFGGFGFFFGGGGGGFGDGFFFCGGFE<GGFGGFGGFEGEC8FGFGGGGGGGGGGGGGCGGGCCCBB
@s101 445
TGAGGAATATTGGTCAATGGACGAGAGTCTGAACCAGCCAAGTAGCGTGCAGGATGACGGCCCTATGGGTTGTAAACTGCTTTTATAAGGGAATAAATTGAGTCTCGTGAGACTTTTTGCATGTACCTTATGAATAAGGACCGGCTAATTCCGTGCCAGCAGCCGCGGTAATACGGAAGGTCCGGGCGCTATCCGGATTTATTGGGTTTAAAGGGAGCGTAGGCCGGAGGTTAAGCGTGTTGTGAAATGTAGACGCTCAACGTCTGCACTGCAGCGCGAACTGGTGTCCTTGAGTACGCACAAAGTGGGCGTAATTCGTGGTGTAGCTGTGAAATGCTTAGATATCACGAAGAACTCCGATGGCGAAGGCAGCTCACTGGAGCGCAACTGACGCTGAAGCTCGAAAGTGCGGGTATCGAACAGGATTAGATACCCT
+
FGFFGFGGGGGGGGGGGGGFAACGGFC,CEFFGGGGGGGGGG9EEF7CC:FGGGGFGGGGGDGGG8?EEG7F=C6CFE,EDFGGEGFGG?EDFGG9E,,,5,<??FGGFE:?,5@9@EG9?FEGGGGGGG<FGGGGGG9B,4CBEEEGFGEFB><FDF,:@>@=33>FFECFFD77E*>7F,2<*>:C:=*;8<5B*=<C/(<?CFG/<+?;974;89@>.?5D<>C-50GF>7C::7FCGFDC?CGGGGCF<CF@EF>7GFF@33,,:?CA@3+8+8++++FA3,AGE8C9)EA4CC,,=5@,=DGFCD<,6D@+GF@4DEFGDEC,CDFF<9FB;?FFE,FFCFFGFFFGECCC@EEBC,F@GFCFEGFGFEGGGGDGGFDGGGEGEF@GGFF<E@GGFEFGGGGFGGGGEGGGGFGFCGGGGGGGGGGCCCCC
@s101 446
TGAGGAATATTGGTCAATGGACGAGAGTCTGAACCAGCCAAGTAGCGTGCAGGATGACGGCCCTATGGGTTGTAAACTGCTTTTATAAGGGAATAAAGTGAGAGTCGTGACTCTTTTTGCATGTACCTTATGAATAAGGACCGGCTAATTCCGTGCCAGCAGCCGCGGTAATACGGAAGGTCCGGGCGTTATCCGGATTTATTGGGTTTAAAGGGAGCGTAGGCCGGAGGTTAAGCGTGTTGTGAAATGTAGAGGCTCAACCTCTGCACTGCAGCGCGAACTGGTCTTCTTGAGTACGCACAACGTGGGCGGAATTCGTGGTGTAGCGGTGAAATGCTTAGATATCACGAAGAACTCCGATTGCGAAGGCAGCTCACGGGAGCGCAACTGACGCTGAAGCTCGAAAGTGCGGGTATCGAACAGGATTAGATACCCT
+
FEFGGGGGGGGGGGGGGGGCFFGEGGGGGGGGGGGGGGGGGGGGGGEEGGGGGGFGGG7FGGGFFGFFCGGGGGGGGGGGGGCGGGGFGGGCFGGGGFGGGGGGBFGGCCB<FEFFGGDFFDEGGFGGGFEGGGGGGFGCEC@EDCC<DFGGF<FEGF8DFC<FEEGDEGEGFF8FGCFBFGFD'>7FFC:CFFFGC<<1F7CG?F?4FGFE;><FGBG>?DDD<CG?FC>FBCGACDGGFF>EC@CCCF<@,EFGGGFF:>EGG?8<AFGDGGGF1;1>FGFF8AF5D@FE8GEBC=8B,AEGGGGGGFCDDGGGGGGFGGGGFGGFGGFFEEFDGGGFFAGGGGGGFGFGFGGFCDFDGGGGGGEGGGGGFGEFGGGGGGGGGGGGGGGGGGGGEGGGFGGGFGGGGFGGGGGGGFGFGGGGGCGGFGGCCCCC
@s101 447
TGAGGAATATTGGTCAATGGACGCAAGTCTGAATCAGCCATGCCGCGTGCAGGAAGACGGCTCTATGAGTTGTAAACTGCTTTTGTACGAGGGTAAGCTCACCTACGTGTAGGTGACTGAAAGTATCGTACGAATAAGGATCGGCTAACTCCGTGCCAGCAGCCGCGGTAATACGGAGGATTCAAGCGTTATCCGGATTTATTGGGTTTAAAGGGTGCGTAGGCGGTTTGATAAGTTAGGGGTGAAATCCCGGGGCTTAACTCCGGAACTGCCTCTAATACTGTTAGACTAGAGAGTAGTTGCGGTAGGCGGAATGTATGGTGTAGCGGTGAAATGCTTAGAGAGCATACAGAACACCGATTGCGAAGGCAGCTTACCAAACTATATCTGACGTTGAGGCACGAAAGCGTGGGGAGCAAACAGGATTAGATACCCT
+
EFFFG@<FEFFGGGFGGGFGGC+CFFGACEFGGFGGGGGGGDGGGGCFEGGFGGGFFGEGEFGFGDGCCC9<?<EFFAE,9<CCEGGGEFEFDBEEDF,EFGGGAF7EF<EFF,EE@FFGAF?<FDFGG8=:F=E7FGGGED7C@FGGGGGGGGG+FA<+<>>,++8F*@:;,@FGCE<CD;DFFAF7**=8;>EECFEC?CFFFG<B>G>9-1:)<6FD&,:C>3:9FC<C#FD<G3)#CDFCCF@EFCGGGFGGGFF:FCCGGFGGGGDFFB,GGE==7FFFFAGGGEDA*GGGGE@++GGGGEGFB>C@4,GFDDDCDFEGFEEEEFCEEEBFFGGGGFC,,CDGGGGGGFECEFGGFFGDFF@GGFFDGFGFGGGGGGGGGCGEGGGGGFGGGGEFFEEDFCGGGGEF@GGGGFEFBAGFFFGGFGGCCCCC
@s101 448
TGAGGAATATTGGTCAATGGGCGAGAGCCTGAACCAGCCAAGTAGCGTGCAGGATGACGGCCCTATGGGTTGTAAACTGCTTTTATAGGGGAATAAAGTGAGCCACGTGTGGTTTTTTGCATGTACCCTATGAATAAGGACCGGCTAATTCCGTGCCAGCAGCCGCGGTAATACGGAAGGTCCGGGCGTTATCCGGATTTATTGGGTTTAAAGGGAGCGTAGGCCGGAGATTAAGCGTGTTGTGAAATGTAGATGCTCAACATCTGAGCTGCAGCGCGAACTGGTTTCCTTGAGTACGCATAAAGTGGGCGGAATTCGTGGTGTAGCGGTGAAATGCTTAGATATCACGAAGAACTCCGATTGCGAAGGCAGCTCACTGGGGCGCAACTGACGCTGAAGCTCGAAAGCGCGGGTATCGAACAGGATTAGATACCCT
+
EFGGGGGGGGGGGGGGGGFGGGGEEGGGGGGGGGFGGGGGGGGFGGGGEGGGGGGGGFGGGGGGGGGGGGGGGFFGFGGGGGGGGGGGGGGCEGGGGGGGGGGGGGGFGFGGCFGGGGGEGGGGFCCGFD?FG<FFGGGFGGEGGGDGGGGGGEDGGFFGGCAGEDGGGGGFD;CFEE>GGFDB*=EGGGGGGG7B*/FF7F=FFG:F:CGGFFG>EDFB0CCGFFGCGEFGCGGAE5CEFCFC<FGFFF;D3A<GGGGGGGFGFF)9CFF>GGGF>ECEDGGF=DDBA8FEDGEEEGFEEFFGFECGEFGGGEDGEGGGE:EC=@+@FGGFGFDEFE<DFAF?BFECGFF?CCCGFDF?@FCCDDFF@8GGGGGGEFEGGFCGGGGGGGGGGGGGGEGGGGGGGGGGGGGGEGF8GGEFGGGGGGGFC,GCCCAC
@s101 449
TGAGGAATATTGGTCAATGGGCGAGAGCCTGAACCAGCCAAGTAGCGTGCAGGACGACGGCCCTATGGGTTGTAAACTGCTTTTATAAGGGAATAAAGTGAGTCTCGTGAGACTTTTTGCATGTACCTTATGAATAAGGCCCGGCTAATTCCGTGCCAGCAGCCGCGGTAATACGGAAGGTCCGGGCGTTATCCGGATTTATTGGGTTTAAAGGGAGCGTAGGCCGGAGATTAAGCGTGTTGTGAAATGTAGTGGCTCAACCTCTGCACTGCAGCGCGAACTGGTCTTCTTGAGTACGCACAACGTGGGCGGAATTCGTGGTGTAGCGGTGAAATGCTTAGATATCACGAAGAACTCCGATTGCGAAGGCAGCTCACGGGAGCGCAACTGACGCTGAAGCTCGAAAGTGCGGGTATCGAACAGGATTAGATACCCT
+
BFGGGGGGGGGGGGGGGGGGGGGGEGGGGGGGGGGGGGGGGGGGGGGGGGGGGGGGGGDGCFGGGGFFGEGGEGGGGGGGGGGGGGGGGGGGGGGGGGGGGGGGGGGGGGGGGGGGGGGFGCCFGGGGGGGGGGGCDFD,3@FC==BDFG,CFGFEGFGFGGGGGGGGGDGGFFGGGGEEGGGGGGECFGGFG??GGDFGGFCGCC<FGCGCFG*DF@F<;9:CFFGDC5E:EGGFGCGGGGD@G@CCFFA>DGFDFGCG=GGFFG=F9D<9CF?:6@.GGGFD@GCFFFFFDC=BCFB?,DCGGGGGECEB>DB>GGGGGGGGFGGFGDGFEGGGECGFFDGGGGGGGFFFFGGGGGGGGGGGEFEGGGFFCGGFCFGGGGGGGFFCGF@DGGGGFGGGGGGGGGGDGGGGGGGGGGFEGGGGGGGGGFF@CCCC
@s101 450
TGAGGAATATTGGTCAATGGACGCAAGTCTGAACCAGCCATGCCGCGTGCAGGAAGACGGCTCTATGAGTTGTAAACTGCTTTTGTACGAGGGTAAACTCACCTACGTGTAGGTGACTGAAAGTATCGTACGAATATGGATCGGATAACTCCGTGCCAGCAGCCGCGGTAATACGGAGGATTCAAGCGTTATCCGGATTTATTGGGTTTAAAGGGTGCGTAGGCGGTTTGATAAGTTAGAGGTGAAATCCCGGGGCTTAACTCCGGAACTGCCTCTAATACTGTTAGACTAGAGAGTAGTTGCGGTAGGCGGAATGTATGGTGTAGCGGTGAAATGCTTAGAGATCATACAGAACACCGATTGCGAAGGCAGCTCACTGGAGCGCAACTGACGCTGAAGCTCGAAAGTGCGGGTATCGAACAGGATTAGATACCCT
+
CGEGGGGGGGGGGGGGGGFEFFGGEEGFGGGGG8F,4BAFFEFG7FB@FGGGGGGDFGEGGEGGGGFFEFGGGGFGGGFGGGGGGGGGGGGGGCF,ED?FFFGG,F:F8BFCFEGGGG<EFE?AEDFGECDEGGFGGGG9,:C7+>CF@,,@FGGGGGGGGC,<C6FG7:FF9CEFCCCFGCF9F,9FFFBBFFFGGEEGC7<<:F4CFGGGDFGFC7FB@FEF>@A3;C@7FFFAC:FEF@9:<C55GFDGFCGGGFFB=<=8FEE<EC<*,<,FG;8D8EAA?<A5D<CGCGGGGGGGEDEGFGGEFF@,GGFFFCGGGGGE>CEGGGGFFEA=;GFCFDCA<GDEGGGGGGGGGGGGGGGGGGGGFGFGGGGGGGGGGGEFGGFGGFGGGGGGGEGGGGGFFFGGGGGGGGGGGGFFFFGFE9FGGGGCCCCC
@s101 451
CGAGGAATATTGGTCAATGGGCGAGAGCCTGAACCAGCCAAGTCGCGTGAGGGATGAATGGTCCATGGCCTGTAAACCTCTTTTGTCAAGGAGGAATAAATTGCACGTGTGCGATCTTGCCAGTACTTGACGAATAAGCATCGGCTAACTCCGTGCCAGCAGCCGCGGTAATACGGGGGATGCGAGCGTTATCCGGATTTATTGGGTTTAAAGGGCGCGTAGGCGGGACGCCAAGTCAGCGGTAAAAGACTGCAGCTAAACTGTAGCACGCCGTTGAAACTGGCGCCCTCGAGACGAGACGAGGGAGGCGGAACAAGTGAAGTAGCGGTGAAATGCTTAGATATCACTTGGAACCCCGATAGCGAAGGCAGCTTCCCAGGCTCGATCTGACGCTGATGCGCGAGAGCGTGGGTAGCGAACAGGATTAGATACCCT
+
GG7CGGGGGGFGGGGGGGFECGGGGGEGG@FGGGGGGGFFGGFG7FG@FFGGGFGGGGGGFFFGGGFGFGGGGGGGFGGGGGFGGGGGFFFGGGGFDGGGFFGDFGFGGFGGGDFGGGGGDGGGFFGGFGGEGGGGGGFGD=7:EF+FF<EFGEGGFGGFCFGGGGGECGGGCFGDGGGEGCGGDC*FC@*8CGGEGC56CFC7CE*CGFFFCEE38CDFCBGGF0EEEACEDFE7<C<CEECGCCGFFF<CE?CAE;0CFBFFCC:+EC?>FFGGFCCE>AF3>CF+ADFDB8GFDGFCE8CE8FGGEF=9GGGGGGGGGEC@ECFEFGGCEEECF<@GFGFFDGFFFGFEGGGGGGEEGGGGGGGGGGGGGGGGGGGGGGGGGGFEGFEGFGGGGGGEEFGGCGGGFGGGFGGGGFFFGGGGGGGGGGCCCCC
@s101 452
TGAGGAATATTGGTCAATGGGCGTAAGCCTGAACCAGCCAAGTCGCGTGAGGGATGAAGGTTCTATGGATCGTAAACCTCTTTTATAAGGGAATAAAGTGCGGGACGTTTCCCGTTTTGTATGTACCTTATGAATAAGGATCGGCTAACTCCGTGCCAGCAGCCGCGGTAATACGGAGGATCCGAGCGTTATCCGGATTTATTGGGTTTAAAGGGTGCGTAGGCGGCCTTTTAGGGTAGCGGTGAAAGTCTGTGGCTAAACCATAGAATGGCCGTTGAAACTGGGGGGCTTGAGTATGTGTGAGGTAGGCGGAATGCGTGGTGCAGCGGTGAAATGCATAGATATCACGCAGAACCCCGATTGCGAAGGCAGCCTGCCAAGCCATGACTGACGCTGATGCACGAAAGCGTGGGGATCAAACAGGATTAGATACCCT
+
CEFGGGGGGGGGGGGGGFGGGGGGGGGGGGGGGGGGGGFGGGEFFGEFGGGGGGDCGFFF<<FGGGFCGGGFFFGGFEFGFAFGGGGGFGGGGGGGGG5CFGGG7FEGFGGGGGGGGGGGGGFGDAFGGGC<B<9E5?FFEDEGDCEGFFGGGGGG?9CFFGDC8CFFGGGG,?EF7F*>7BFCF7=EFG8*C<<75=CEFG9FC:1=@,<9CC>5C126,2(6C:?;21C976+')0C8ED38=GC@6/GF@9;,:#E0C@3D@AE@@+B5B=7,,3+++GGGEFB,,E?C*CD?DFE4DA,FE6@GDF?,@87EGGGGFF=60=7FFDE;@EFFFFE=GF9EEF@FGFBEC@77=A:7CEF7GFAGGGGFC@,E7GF=FCGGGGGGGGGGGGGFE@CFGGFFFEGGEFCGGEGGFFFEGGGGGFFCGGGCCCCC
@s101 453
TGAGGAATATTGGTCAATGGACGCAAGTCTGAACCAGCCATGCCGCGTGCAGGAAGACGGCTCTATGAGTTGTAAACTGCTTTTGTACGAGGGTAAACTCACCTACGTGTAGGTGACTGAAAGTATCGTACGAATAAGGATCGGCTAACTCCGTGCCAGCAGCCGCGGTAATACGGAGGATTCAAGCGTTATCCGGATTTATTGGGTTTAAAGGGTGCGTAGGCGGTTTTATAAGTTAGAGGTGAAATCCCGGGGCTTAACTCCGGAACTGCCTCTAATACTGTTAGACTAGAGAGTAGTTGCGGTAGGCGGAATGTATGGTGTAGCGGTGAAATGCTTAGAGATCATACAGAACACCGATTGCGAAGGCAGCTTACCAAACTATATCTGACGTTGAGGCACGAAAGCGTGGGGAGCAAACAGGATTAGATACCCT
+
BFEGFFGGGGGGGGGGGGFEGGCGGGGFGGGFGGGGGGFGGGGGGGGFGGGGGGGGGGGGGEGGCCEGAFFCFGEFAFGFFGGGFFGGGCGGGCAFFB<FFGGGGGGGGGFFFFFGGGDGGFFFGGCG8@F>FGGGGGDFEDCEGGCFF<DEDGDFGCCFGGGFE8CGBFGD;FFGGEC*<,,@CCCGG*BC=FGCEGF:F7BGFFCFFAC?5?FAE?GFFCE>C3256#<5CGGEF=A:GFFFGE@=GFCEGFCG>GGFEFCGFGFGGGF?C>:GCGG<D/FC,9GF8GFGFGFFEGGEEGGGGGGEGFF;BEFFE9GFFFC@8B7GGGGGGF9GGGFFGGGDGGGEGGGFEFEGGGGGFGEFFGGGGGGGGGGGFGFFFGGGGGGGGFDGGCGGGGGFEGGGGFFGGGGGFGGFF<@@GGGGFCGGFDGCCCCC
@s101 20136
TGAGGAATATTGGTCAATGGGCGGAAGCCTGAACCAGCCAAGTAGCGTGCAGGAAGGCGGCCCTCCGGGTTGTAAACTGCTTTTAGTTGGGAATAAAACGGGGCTCGTGAGCCCCCTTGCATGTACCATCAGAAAAAGGACCGGCTAATTCCGTGCCAGCAGCCGCGGTAATACGGAAGGTCCGGGCGTTATCCGGATTTATTGGGTTTAAAGGGAGCGTAGGCCGGAGATTAAGCGTGTTGTGAAATGTAGGGGCTCAACCTCTGCACTGCAGCGCGAACTGGTTTCCTTGAGTACGCACAAAGTGGGCGGAATTTGCGGTGTAGCGGTGAAATGCTTAGATATCACGAAGAACTCCGATTGCGAAGGCAGCTCACTGGAGCGCAACTGACACTGAAGCTCGAAAGCGCGGGTATCGAACAGGATTAGATACCCT
+
,@FGGGGGGGGDGGGGFGB,BEFGFE:D<FEFGFGGCFFGGGGGFGEF@@CCDFFA,CFCE7>@E7>FGEEG79,AFFGGD,ECFFGF9=FEEDGGGGGGG7B+@FGGGGGGGDFEE8<BCFAFFGAFF,<<FFGFGDCCFCCDECFGGF;F8F@FFCCBF@FFCB@<**48?B@?EGCC=:BFECE?CCG5CFDCD6;;AC#=4;C:)62@A@8:C;GF3EGGFGGGF9;CDGGBEGB>9F<;-:<GFFD>FEG5FFFFCGGGGF+4CDB/CA+>1B9=6GGFA@DF@,79*:CB7F8F9FFGGGGFDGCABE87EF:GGGGEFGEGFGGGFCGF9FFCF=,,FGGGGEFA,?:EDGF@GGEFGGEFECGFEGGFEFCGGGGF9FEGFACC@<GGGGGGGGGGFEGGFCCFGFEFCFACFGGGGGGGFGFCCCCC
@s101 455
TGTGGGATATTGCACAATGGAGGAAACTCTGATGCAGCGACGCCGCGTGAGTGAAGAAGTATTTCGGTATGTAAAGCTCTATCAGCAGGGAAGATAATGACAGTACCTGACTAAGAAGCCCCGGCTAACTACGTGCCAGCAGCCGCGGTAATACGTAGGGGGCAAGCGTTATCCGGATTTACTGGGTGTAAAGGGAGCGTAGACGGAACGGCAAGTTTGAAGTGAAATACCCGGGCTTAACTCGGGAACTGCTTTGAAAACTGTCGATCTAGAGTGTCGGAGAGGTAAGTGGAATTCCTGGTGTAGTAGTGAAATGCGTAGATATCAGGAAGAACACCGGAGGCGAAGGCGGCTTACTGGACGATAACTGACGTTGAGGCTCGAAAGCGTGGGGAGCAAACAGGATTAGATACCCT
+
DFFGGEFFGGGGGGGGGGGGC@FGGGGDEFGFFGGGGFGGGGGGDGGEEEGGGGGGFGFFCA<FGFGCFGGGGGFFFGGCD,EFGGFGGGGGGGFGGGGGGGGFGGGGGFGFFGGGGGGGGGGGDGGGGGGGGGGGGGFGGGFGEGGE7FFFFGCFGG7CFGEFBF><<C@FFFGGFG<GGGFFFGCC/@CGGGGGEC@CDDFGFGDCGGGGFD@;C@3;<9FGFFF7FEGFEGCFGGG7GFBCGF>GGFDBFGFFC@C7DFGFFB,<A<?ADGGF>GGG9C#=GGGGF=,GGD@+GGGGFE;97FFGGGGGDFFGDEC,CFGGGGGFF,EF7?F@+>GGGGGGFGEGECGFCGGGGGGGGGGGGDFEGFFEFEGGFFEGGGGGGEGE>FFGFFFEFGGGFFGFFAGGGGGCCCCC
@s101 456
TGAGGAATATTGGTCAATGGACGCAAGTCTGAACCAGCCATGCCGCGTGCAGGAAGACGGCTCTATGAGTTGTAAACTGCTTTTGTACGAGGGTAAACTCACCTACGTGTAGGTGACTGAAAGTATCGTACGAATAAGGATCGGCTAACTCCGTGCCAGCAGCCGCGGTAATACGGAGGATTCAAGCGTTATCCGGATTTATTGGGTTTAAAGGGTGCGTAGGCGGTTTGATAAGTTAGAGGTGAAATCCCGGGGCTTAACTCCGGAACTGCCTCTAATACTGTTAGACTAGAGAGTAGTTGCGGTAGGCGGAATGTATGGTGTAGCGGTGAAATGCTTAGAGATCATACAGAACACCGATTGCGAAGGCAGCTTACCAAACTATATCTGACGTTGAGGCACGAAAGCGTGGGGAGCAAACAGGATTAGATACCCT
+
[truncated: 17,249,908 more chars]
