# Supplementary material for: Compositional distinction of gut microbiota between Han Chinese and Tibetan populations with liver cirrhosis
Source: PeerJ. 2021 Sep 15;9:e12142. doi: 10.7717/peerj.12142 (PMC8449536; doi:10.7717/peerj.12142)
Supplement: Supplemental Information 8 [file peerj-09-12142-s008.zip]

Archive with 5 entries (5 files):
- HLC6.clean.fastq
- HLC7.clean.fastq
- HLC8.clean.fastq
- HLC9.clean.fastq
- HLC10.clean.fastq
