# Supplementary material for: Compositional distinction of gut microbiota between Han Chinese and Tibetan populations with liver cirrhosis
Source: PeerJ. 2021 Sep 15;9:e12142. doi: 10.7717/peerj.12142 (PMC8449536; doi:10.7717/peerj.12142)
Supplement: Supplemental Information 8 [file peerj-09-12142-s008.zip › HLC6.clean.fastq]

@s1501 33361
TGGGGAATATTGCACAATGGGCGCAAGCCTGATGCAGCGACGCCGCGTGAAGGATGAAGGTCTTCGGATCGTAAACTTCTATCAGCAGGGAAGAAACCATGACGGTACCTGACTAAGAAGCCCCGGCTAACTACGTGACAGCAGCAGCGGTAATACGTAGGGGCAAGCGTTATCCGGAATTACTGGGTGTGAAGGGTGCGTAGGAGGCGATTTAAGTCAGATGGGAAAACTCAGGGCTCAACCTTGATACTGCATCTGAACCTGAGTTGCTAGAGTGCAGGAGAGGAAAGCGGAATTCCGAGTGTAGCGGTGAAATGCGTGGAGATTCGGAGGAACACCAGTAGCGAAGGCGGCTTTCGGGACTGTAACTGACGCTGAGGCACGAAAGCGTGGGGAGCGAACAGGATTAGATACCCT
+
AEECG@@8CC,CFGGG,,C<FECFGGG,C@FFD<EE<B67@CC+@B=>::F,,CAFE,CF<D9EE=:C=CCFG,A?,B<FECGGCFEGF++BFCFFGDFDFGDCDFG+E9?FGGFD8AFCF,>@C++>B:CFFE@F@,>CCC8>>,,,5F:CEFGEC9:>CCC<FFCF<<<5<,?CECF76<F,CC816#*36<C*=C58C5/A.@1GC3;9;83=*,GFF>:AE;@@>D<@8+63,,7<:D3,EC,,3,,,=,,8,,37,,C<8,9FD@8,D<3,8DFA8=?BB5++7GFEF@88+GFE?CFEC=CCC?EC:++F@,AC,5,CF8++CFBFF8,8FDF@@CCC@,6,F@@F8CCF@@8<<F@EDFECBEC,F@A,C,<EB<FEC6,6:EFF@GFBC,EFE<AE,A,EFCGFCCCCC
@s1501 39948
TGGGGAATATTGCACAATGGGTGCAAGCCTGATGCAGCGACGCCGCGTGAAGGATGAAGGTCTTCGGATTGTAAACTTCTATCAGTAGGGAAGAAAGATAGCTTCGGCTATCCTGACGGTACCTAACTAAGAAGCTCCGGCTAACTACGTGCCAGCAGCCGCGGTAATACGTAGGGAGCAAGCGTTATCCGGATTTACTGGGTGTAAAGGGTGCGTAGGCGGCTTGTTAAGTCAAAAGTGAAATTTCGGGGCTCAACCCCGGAGCTGCTTTTGAAACTGGCGAGCTAGAGTGTGGGAGAGGAAAGTGGAACTTTGAGTGTAGCGGTGAAATGCGTAGAGATTCAAAGGAACACCGGTAGCGAAGGCGGCTTTCTGGACCATTACTGACGCTGAGGCACGAAAGCGTGGGGAGCAAACAGGATTAGATACCCT
+
FFGGGGGGFFGFGGGCGCFC<<@CGFCFDDGGGGFGGG+=FEEE7:@@FFDF<FDDFGFFDFFEF<B:FCGFFGGGEFGGGGGGG<EFECFGFFGFGGGFFGGGGGFGGGFGGGCGF=:FGEGGGGGGGGDGEGFCFCFEEGGCDCFGEFFF<C<<FG<CGGGGFB<,@9FD9F@:CFGGGGGGGDCEGGFEE:<CGG>F6?,85CFG<CFFG>FGG@5C>?EGGEF?9CF>CFGGFD@CFGG0FE;EF7D>DBC@F7E><CC/8<FFFFEFFC?D;GGFCC5F>9,,BF6GGFCE;FCCEDF?FAEE9EFGGGE<FEEC5FFFCFF@@7FFEF<,GCGGGGFAFFGECF7FGFFEFEFCFF>GGEGGCFGGGGFEGGDEDFFGGEFEGF8FFFFDCDGFCCFDFDCDCEDFFFFFCAGGGGGGGCGCCCCC
@s1501 3
TGGGGAATATTGCACAATGGGCGAAAGCCTGATGCAGCAACGCCGCGTGAAGGATGAAGGTCTTCGGATTGTAAACTTCTATCAGTAGGGAAGAAAAGTAGCGTAAGCTACTCTGACGGTACCTAACTAAGAAGCTCCGGCTAACTACGTGCCAGCAGCCGCGGTAATACGTAGGGAGCAAGCGTTATCCGGATTTACGGGGGGTAAAGGGTGCGTAGGCGGCTTGTTAAGTCAAAAGTGAAATTTCGGGGCTCAACCCCGGGGCTGCTTTTAAAACTGGCGGGCTAGAGTGTGGGAGAGGAAAGTGGAACTTTGAGTGTAGCGGTGAAATGCGTAGAGATTCAAAGGAACACCAGTAGCGAAGGCGGCTTTCTGGACCATTACTGACGCTGAGGCACGAAAGCGTGGGGAGCAAACAGGATTAGATACCCT
+
F@FGGGGGGGGGGGGGFGGGFGGGGGGGGGGGGGGFGGCFFGGGGGGGGGGGGGGGGGGGGGGGGGGGGGGGGGGGGGGGGGGGGGGGGGGGGGFFGGGGGGGGGGEGAFGGFGCGGGGGGGGGGGGGFEFGFFGFGGEGGGGFGACCEG@FFEC?FGGF7EGGECEBFGG6?FDGGEDGFGGGFE*8?:CCCCFC@.%?75#CCCGGGGGFGCCBG1CC<>GD65CGGF@<EEE;<@::E7@C<C4CBF8FGGF:FFCCF>*3:D<?C0<;<F9C2C@?$:#C=,CGBGEGGGFF=<;FGGE?C,<,AGFFGFE,GFC>=:4E;9FFFFC>CGFFGGEEAE9FFCFGFEC<8GGGGGECFB7GGGGGGGGGGGGGFGGGGGFFCF;GGGGF<FF,GGFGGGGGGGGGGFFDGFGFGFGGGGGGFFDCCCCC
@s1501 4
TGGGGAATATTGCACAATGGGCGCAAGCCTGATGCAGCGACGCCGCGTGAAGGATGAAGGTCTTCGGATCGTAAACTTCTATCAGCAGGGAAGAAACCATGACGGTACCTGACTAAGAAGCCCCGGCTAACTACGTGCCAGCAGCCGCGGTAATACGTAGGGGGCAAGCGTTATCCGGAATTACTGGGTGTAAAGGGTGCGTAGGCGGCGAGTTAAGTCAGATGTGAAAACTCAGGGCTCAACCTTGAGACTGCATCTGAAACTGAGTTGCTAGGGTGCAGGAGAGGAAAGCGGAATTCCGAGTGTAGCGGTGAAATGCGTAGAGATTCGGAGGAACACCAGTAGCGAAGGCGGCTTTCTGGACTGTAACTGACGCTGAGGCACGAAAGCGTGGGGAGCGAACAGGATTAGATACCCT
+
C<CFGGGGGGGGGGGGGGGGGGGGGGGGGGGGFGGDDFCFGGGGGGGGGGGGGGGGGGGGGFFGGGEEGGEGGGGGGGGGGGGGGGGGGDGCFFGGGGGGGFGEGGGDGGGGGGGGCFGFGGGGGGGGGGGFGCEFACDFCFE,DGEGGD>CEFGFGGCFCFEEGDC:FF=CFGCFFE@7FF/8.C=C;8/5+:5<CFE*99;EEC:E*8D#CEFFG8F>A;FE9<EAEBD8CFC7CDED>9?FDGGBDDBE<#;9A8GE@GFFF?FC<F8GFDDFFG>GGGDBCED=+FGGE@>D@@ECE<F:GGFGGGGGGFGGGGDGGGGGGFDGGFFFFA7F8F?GFCEGGGGEFGEEFGGGGGGGGGGGGGGGGGGEGGGGGGGGGFFGGGFFGGGGDGGGGGGFCFGGGGGGGGGGGCCCCC
@s1501 37209
TGGGGAACATTGCACAATGGGCGCAAGCCTGATGCAGCGACGCCGCGTGAAGGATGAAGGTCTTCGGATCGTAAACTTCTATCAGCAGGGAAGAAACCATGACGGTACCTGACTAAGAAGCCCCGGCTAACTACGTGCCAGCAGCCGCGGTAATACGAAGGGGGCAAGCGTTCTCAGGCCTTACTGGGTGTACAGGGTGCGTAGGCGGCGTTTTAAGGTAGATGTGAAAACTCAGGGCTCAACCTTGAGACTGCATCTGAAACTGGGTTGCTAGAGTGCAGGGTAGGAAAGCGGAAGTCCGAGTGTAGCGGGGGAATGCGTAGAGAGTCGGAGGAACTCCAGTAGCGAAGGCGGCTTTCTGGACTGTAACTGACGCTGAGGCACGAAAGCGTGGGGAGCGAACAGGATTAGATACCCT
+
6,,CC6B,;;EEFFCFFGGCCCFF7FCF<A<C,C<CFFCC+@7FFGGGGGCCGG9FEFFG,E,CCC@@?FC,,B=A@5B<EA@FFFGF?+4<F?FEG,,EDFF::>+8,C9<8,5C<D,,F,+:=3::CCFFF,@@FF@CFCG8>,@3>G:<+@F;<*6F:<@EF7:<FCB**4<FCF,*?F9CCCCC0C?E7<CF*:CEG5?C865CC8-$72@771#=<7<C;FCG.5AC8>@>:FFCDDCF@;@,3,,,:7,=;=98,,,F>,F=9<DD5=+GEB3,A8,,AE?7::GEE;84+=7AA,A9@GBC@:A,<,C@=F7<C9F9F686+<B96EGEC,B9,:B,FB=:CGGECDGFEC;@<A@F9GGEEFFB8C<?CE@,EDE4@<7@GDGFFCF8EGF<FFCGFGGGFGGGGCC@CC
@s1501 22240
TGGGGAATATTGCACAATGGGCGAAAGCCTGATGCAGCAACGCCGCGTGAAGGATGAAGGTCTTCGGATTGTAAACTTCTATCAGTAGGGAAGAAAGATGGCTTCGGCTATCCTGACGGTACCTAACTAAGAAGCTCCGGCTAACTACGTGCCAGCAGCCGCGGTAATACGTAGGGAGCAAGCGTTATCCGGATTTACTGGGGGTAAAGGGTGCGTAGGCGGCTTGTTAAGTCAAAAGTGAAAGTTCGGGGCTCAACCCCGGAGCTGCTTTTGAAACTGGCGAGCTAGAGGGTGGGAGAGGAAAGTGGAACTTTGAGTGTAGCGGTGAAATGCGTAGAGATTCAAAGGAACACCAGTAGCGAAGGCGGCTTTCTGGACCATTACTGACGCTGAGGCACGAAAGCGTGGGGAGCAAACAGGATTAGATACCCT
+
FEFGGGGGGGGGGGGGGGGGCGGGGGGGGGGGGGF,<FFFFGEDCGEFGGFFGGFGFECEEFE<FFG,CGF,AFGECEFFFFFGGGDCFGGDFGGG<8FFGCFF=@CF<CCFGFGGGGGGGD9AFGGFGFDDF,D=B<FCG@BGFGG<CFCGC9,@A7>F@73C>*63FCF9FF>CG*::C8*=*8*,@FEED<?,4<?F6:+<.5?0CF>FGFF>>CE3>:;CGGGFB<CFCCCFFFCE6<35C+C>8CCFCGGFCFGEFGFFGE>CFFFGCEE?6EGF?B7FFFAD?F6FFEGF@<;BEGGFFFC9,;AGGGGEGGGGFGCGGGF@B:ECGEFGGFGGGGGGCFAFEFF@GGFEGEGFFGDGEEGGGEF@AEA9FFGDGGGGGCFGGGGGFEFF@EDFFCGGGGGCC<GFFCGGGGFFGGGGGGFCCCCC
@s1501 34509
TGAGGAATATTGGTCAATGGACGAGAATCTGAACCAGCCAAGTAGCGTGCAGGATGACGGCCCTATGGGTTGTAAACTGCTTTTATGCGGGGATAAAGTGGGCCACGCGTGGTCTTTTGCAGGTACCGCATGAATAAGGACCGGCTAATTCCGTGCCAGCAGCCGCGGTAATACGGAAGGTCCGGGCGTTATCCGGATTTATTGGGTTTAAAAGGAGCGCCTGCCGCCGGGCAAGCTTGTTGTGAAATGCAGTCGCGCAACGTCTGCACTGTAGCGCGAACTGCCCGGCTTGAGTGCTCGCAACGTTGGCGGAATTCGCCGTGTAGCGGTGAAATGCTTAGATATGGCGAAGAACTCCGATTGCGAAGGCAGCTGACGGGCGCGTAACTGACGCTCATGCTCGAAAGTGCGGGTATCGAACAGGATTAGATACCCT
+
FGGGFGGGGGFGGGGGGGGFFFGGGGGGGCFGGGGGGGGGGGFGGGGF,@FCFGFFFGGEG+@CFGGGDGEGDGGGGFFFGE9<FGF,BEGEGGGFGGGGGFGGGFGGEFEGFDEGGGEFFFEFDAFGGG7FFGFFGGAADDBE>FFFFFGGGGGGGGECCCEEGGFCGEGG@FE:C7FGGGGGGC:***2*<CE85CEFCF,@6@/C*899+<CD8>*7#0DE8:EDEE>>>*2.#4211<7B5<<>31*FBCE=*<++F:FFGC<33,4*:CC:<@9C4***@++<>@,FCD8>8+@+,:+CFCFB+,DC4+>@4+=?EDB83>::FA<:,GGFDFF8EDBCFBB,F,9F<C+DEFFCGGEEECEFGGFFGFB6:FC7CECGGGFEGFCECE,ECGGDGGFE<GGGGGGCGFAGGGF@DGGGGFGGGGFCCCCC
@s1501 8
TGAGGAATATTGGTCAATGGGCGAGAGCCTGAACCAGCCAAGTAGCGTGCGGGAAGACGGCCCCATGGGTTGTAAACCGCTTTTGATTGGGAACAAAGAGCGCCACGTGTGGTGCGTTGCGTGTACCTTTCGAATAAGCATCGGCTAATTCCGTGCCAGCAGCCGCGGTAATACGGAAGATGCGAGCGTTATCCGGATTTATTGGGTTTAAAGGGAGCGTAGGCCGGCTGTTAAGTCAGCGGGCAAATGTCAGGGCCCAACCGTGGGATGCCGTTGATACTGGCGGCCTTGATTTCACGCAGGGAAGGTGGAATTCGTCGTGTAGCGGTGAAATGCTTAGATATCACGAAGAACTCCGATTGCGAAGGCAGCCTGCCAGGCCGTGACTGACACTGATGCACGAAAGCGTGGGTATCGAACAGGATTAGATACCCT
+
EEFGGGGGGGGGFFGGGGGGFGGGDGDGGGGGFGGGGGGGGGGGGGGG7FDEFD@FGGEGGEGEEGGGGGGGGGGGG,CFGDGGGCGFGGG<F7<AF?<FFFFGGEGFGGGGGCFGGCCFG=FEGFG9<9=FFGCEFFD<@BCFE@EFGFFFCGG*CCFGGGGGGGGGGD@FGGEE7FEDF@FFFCCF:CEG?FEG5=GCC*9CCCC5;F997,8>;6*)-7C6)0:):EFC7+<-3<:0,*#:0<#F<4**?C>E@**853,>D>,+GC5:B3,@,+=6>8+:D?F8FFC;5@4++6,=5@4,8E@F9GF8DE=+CE=EEB@1>=AECFE?9?=,-F=9964<68FEAFF<FEC@:==@,CDFEFGGGGFBFEFC,@GDGGGDECFGFFECDGFFDFD@EGGGGGGGFFEEGGGGGGGGGGGF<FGGFGCCCCC
@s1501 9
TGGGGAATATTGCACAATGGGCGCAAGCCTGATGCAGCGACGCCGCGTGAAGGATGAAGGTCTTCGGATCGTAAACTTCTATCAGCAGGGAGGAAACCATGACGGTACCTGACTAAGAAGCCCCGGCTAAATACGTGCCAGCAGCCGCGGTAATACGTAGGGGGCAAGCGTTATACGGAATTACTGGGTGTAAAGGGTGCGTAGGCGGCGATTTAAGTCAGAGGTGAAAACTCAGGGCTCAACCTTGAGACTGCATCTGAAACTGAGTTGCTAGAGGGCAGGAGAGGAAAGCGGAATGCCGAGTGTAGCGGTGAAATGCGTAGAGATTCGGAGGAACACCAGTAGCGAAGGCGGCTTTCTGGACTGTAACTGACGCTGAGGCACGAAAGCGTGGGGAGCGAACAGGATTAGATACCCT
+
FGGGGGGGGGGGGGGGGGGCGGGGGGGGGFGGGGGF<FGGGGEF7FCCFGGGGGGGFFFFFF<EFFDE:FE<FFFGGGGGFGGGGGGCFGF7EEGGGGGCFAEEFFC7?AFG8DDF@AD<FCGCFF+=7E,@B9DE8FCCGGGGGDE>EC1>FF9?DGG@::FCCE7C*=:;FC+<C:<FFCFC,?<)28.,:+.37)29F>EG:CEGE@;@9CBFF<G4B2#D6:@@40@@CGGFC?D><CF,,#3,GFGF=8@6:D=@==D9FFGGGGF<FD)B,8@,GGEEE:FFC:CDF=@+6+E?@,FFECAC7GEFF9DGFC8FC3?8FDFCFGCCGGEGGFFF?GGGGGGEEGGFFCCFGFFGGGGGGGGGGGGF7GGGFF<8GDFEGGFFECF?GGGFCFCGGGGGGGGGGGGGFCCCCC
@s1501 10
TGGGGAATATTGCACAATGGGGGAAACCCTGATGCAGCAACGCCGCGTGAGTGATGACGGCCTTCGGGTTGTGAAGCTCTGTCTTTGGGGACGATAATGACGGTACCCAAGGAGGAAGCCACGGCTAACTACGTGCCAGCAGCCGCGGTAATACGTAGGTGGCAAGCGTTGTCCGGATTTACTGGGTGTAAAGGGTTCGTAGGCGGCGAGTTAAGTCAGATGTGAAACAGCAGGGCTCAATCTTGAGACTGCATCTGAAACTGAGTTGCTAGAGTGCAGGGGAGGAAAGCGGAATTCCGGGTGGAGCGGTGAAATGCGTAGAGATTCGGAGGAACACCAGTAGCGAAGGCGGCTTTCTGGACTGTAACTGACGCTGAGGCACGAAAGCGTGGGGAGCGAACAGGATTAGATACCCT
+
FGFGGGGGGGGGGFFFGGGGGGGGGGGGGGGFFGGGGF<FFGDEGGGFGGGEFGGGGGGGGG:FF?FE9CFGGFG<FEFFFGDGGGC8FF4@CGEGGGGGGGEGGEFGF7<FDB@CCFGGGGGGG:EGGFCFFF7ECEFFF:E:*:>CFCCEGFGFC:B,?FG:98<FFGC3B?BFF4FCFGCGGGEEC9<C;CC+*:88<F5+>>888#?@<AC@1BE4>907==9)##/,GDA80$D)#>73@7AFCF>FFB>#9877C<,8F9DGGF9F::,,+DC:,FGGF=?+8,ACFD8+++>,F968>:BCE9AE8C:C>CE9F@??,6+CA,,B,:8GDFECFDGFGC@CCFAF@FE<GFEFFCEFGDFGEGFEGDFEFFB,6CGGEFGFGFFGEGFGFGGGGGGGGCGGGGGCCCCC
@s1501 11
TGAGGAATACTGGTCAATGGGCGAGAGCCTGAACCAGCCAAGTAGCGTGCAGGAAGACGGCCCTATGGGTTGTAAACTGCTTTTATAAGGGAATAAAGTGAGCCTCGTGAGGCTTTTTGCATGTACCTTATGAATAAGGACCGGCTAATTCCGTGCCGGCAGCCGCGGTAATACGGAAGGTCCGGGCGTTATCCGGATTTATTGGGTTTAAAGGGAGCGCAGGCCGGAGATTAAGCGTGTTGTGAAATGTAGACGCTCAACGTCTGCACTGCAGCGCGAACTGGTTTCCTTGAGTACGCACAAAGTGGGCGGAATTCGTGGTGTAGCGGTGAAATGCGTAGATATCACGAAGAACTCCGATTGCGAAGGCAGCTCACTGGAGCGCAACTGACGCTGAAGCTCGAAAGTGCGGGTATCGAACAGGATTAGATACCCT
+
FGGGGDFGGGGGGGGGFFGGGGGGGGGGGFGGGFGCFFFGFGEFFGGGGGGGGGGGGFGGGGGGFFGGGGGFCFGFGGFGGGGFEFGAAFGGGDGFFGFGDGDFFFGGGGGGGGG8FGGGGGGGGGGGGGFFFFFEFFGDEFGGG8@FGGFC<FFEGGGGGEGD*;@@FEGFFFGDGG:FC9:*CFCCFFC>F,=CECEG7+7<9FC70@154<A589G@9>>D<DD>C=<<<CE5878;@@@G5<=FGGE@DEFF>FDCF:'E=>#GGFF<>EC7B628GGGGGGDGGFCF5F8:EE8C,<GFFCEDGFFFBFCC>F8BGGE@8C7FEFFC,F7E@-F9C,9FB,C,GF9GFGF7@?=CC7FGGGGGGFEEGAECFGDEGFGGGGGGEFCFFGGFFDGGGGFEGGGGGGGGEFGGGGFFFFGGGGGFFCGCCCCC
@s1501 12
TGAGGAATATTGGTCAATGGGCGAGAGCCTGAACCAGCCAAGTAGCGTGCAGGAAGACGGCCCTATGGGTTGTAAACTGCTTTTATATGGGGATAAAGTGAGTTACGTGTAACTTATTGCAGGTACCATATGAATAAGGACCGGCTAATTCCGTGCCAGCAGCCGCGGTAATACGGAAGGTCCAGGCGTTATCCGGATTTATTGGGTTTAAAGGGAGCGTAGGCCGCCCCTTAAGCGTGTTGTGAAATGCCGCGGCTCAACCGTGGCACTGCAGCGCGAACTGGGGGGCTTGAGTGCACGCAACGCAGGCGGAATTCGTGGTGTAGCTGTGAAATGCTTAGATATCACGAAGAACTCCGATTGCGAAGGCAGCTCACTGGAGCGCAACTGGCGCTGAAGCTCGAAAGTGCGGGTATCGAACAGGATTAGATACCCT
+
AFFGGGGGGGGGGGGGGGGGGGGGGGGGGGGFFGGGGGGGGGGGGGGGDGGGGGFGGGCGGGGGGCFCDFEGGFFGGGGGFF9FGG9F<FGGG7FFGGGGGGGGGGGFCFDFGGGGGGEGG?FGFGGFGFGC,CFGGGGGGGGGCDGGDFGGDDFGGG83>AFG8+@FGEGGFGGGGGGGGGGGGFCCFCE:B><C7:F:C+FCFFCEGGF?BCFFE@GDFFGD>;572C=FCEF;=7FG2<>F969@F4GEFFGFEB>>:7:FGG-=C'@:CGGF8DDD=GGEGF@F?88GEFFDGE@C+:=FF6GGGFFDD8EC7=GFFDF@)E>,FGFBFFFCGGFFF;FFDFFFFEFEGF@C@FGFGGEDFFFFGFFFFGGEGGGGGGDFGGFE@GFFE9GGFEGGFDGGGGGGGGGFGGGGEGFDGGGGGGGFGGGCCCCC
@s1501 25933
TGGGGAATATTGCACAATGGGCGAAAGCCTGATGCAGCAACGCCGCGTGAAGGATGAAGGTCTTCGGATTGTAAACTTCTATCAGTAGGGAAGAAAGATAGCTTCGGCTATCCTGACGGTACCTAACTAAGAAGCTCCGGCTAACTACGTGCCAGCAGCCGCGGTAATACGTAGGGAGCAAGCGTTATCCGGATTTACTGGGTGTAAAGGGTGCGTAGGCGGCTGGTTAAGTCAAAAGTGAAATTTCGGGGCTCAACCCCGGAGCTGCTTTTGAAACTGGCGAGCTAGAGTGTGGGAGAGGAAAGTGGAACTTTGAGTGTAGCGGTGAAATGCGTAGAGATTCAAAGGAACACCAGTAGCGAAGGCGGCTTTCTGGACCATTACTGACGCTGAGGCACGAAAGCGTGGGGAGCAAACAGGATTAGATACCCT
+
FFFGEGGGGGFGGGGGGGGGGGGCF7FGGFFFFGGGGGFGGGGDEGGFGG@CFF9EFEFGCD<EFGEGGGGGG<5CFC<FGGGGFGGFGEFFGGGC<EGG9FFGG7BFGEGGCGGGGEEGGGGA9A,EF?DBFDFF,<:>F:FFFFFGG,<@FCGGGG7DC7:C:*:BEFF::F<C,1=C/:FEECEF9,87BCF/FGE<>B5:<FF<CF7DC=E7CC8@C@>D3F?GB?D790FFCC@@C9@@F7@7@>>9DFC@GGFCCB/FGGGE<,@%?@@:>GGGFFFE=AEA6CGFD8FAEC,5,EFEDE@=;4F=@,FFGGGEDCFFFEC,6:CCFEGFFGGGFFAF9EGGFECFGEE@6CGGGGGGGDGFGCGGGGDFEFFCFECGGFCFFGGFAGGFFGGEC7GGGGEDCFFFGFCCFGGGGGGDGFE@CCCC
@s1501 29847
TGAGGAATATTGGTCAATGGGCGTAAGCCTGAACCAGCCAAGTAGCGTGAGGGATGACTGCCCTACGGGTTGTAAACCTCTTTTGTTTGGGAATAAAGTGCGGGACGTGTCCCGCATTGCATGTACCATTTGAATAAGGACCGGCTAATTCCGTGCCAGCAGCCGCGGTAATACGGAAGGTCCGGGCGTTATCCGGATTTATTGGGTTTAAAGGGAGCGCAGGCCGTGGGTTAAGCGTGTCGTGAAATTCCGTCGCTCAACGGCGGACGTGCGGCGCGAGAGGGTCCACTTGAGTACGCGGGACGTTGGCGGAATTCGTGGTGTAGCGGTGAAATGCTTAGATATCACGAAGAACTCCGATTGCGAAGGCAGCTGACGGTAGCGCAACTGACGCTGAGGCTCGAAAGTGCGGGCATCGAACAGGATTAGATACCCT
+
FGGGGGGGGFGFGFG<FGFFGGGGGGGGGGGGFGGGGFFD<FEFGGDGG:FGCFFGGGGFGGGGEEF@FFGGG@FFGGGFFA<EGFFFGFFEF@EEEEFGGGDGGGEGCFFFGGGGGCGGGAGGGFGGG=FCEGGADEFEFB+>EGGGGFGDFG7CFFGGFGGGGCEGG*CFCFGGGE7@<CFEGG5C<CFGC<*<7ACFGDCG?E<EEFEGGGCFG:CD);21CGGDA8C8C=?AG5;C68<C95<F7::B<<GGD=1<4FCEFGFGF>F@*C:C+8:#$#B8,,3E@,A>*FC=C7C7=A6+FE>:C8@,+8@+8FFBFFC>)FBF9CC,,?FE=9F8FDF<EDECF?9,,GC:EDGEGGEFFAGGEC,@B,CDED@B>GCFC,9CE@,@CFFFCFB8GFF@8CEFEGGGGFGGGGFADFFFFGGGGFFCCCCC
@s1501 29494
TAGGGAATCTTCGGCAATGGGGGCTACCCTGACCGAGCAACGCCGCGTGAGCGAAGAAGGTTTTCGGATCGTAAAGCTCTGTTGTAAGAGAAGAACGTGTGTGAGAGTGGAAAGTTCACACAGTGACAGTAACTTACCAGAAAGGGACGGCTAACTACGTGCCAGCAGCCGCGGTAATACGTAGGTCCCGAGCGTTGTCCGGATTTATTGGGCGTAAAGCGAGCGAAGGCGGTTTAATAAGTCTGAAGTTAAAGGCAGTGGCTTAACCATTGTTCGCTTTGGAAACTTTTAGACTTGAGTGCAGAAGGGGAGGGTGGAATTCCATGTGTAGCGGTGAGATGCGTAGATATATGGAGGGACACCGGTGGCGAAAGCGGCTCTCTGGTCTGTAACTGACGCTGAGGCTCGAAAGCGTGGGGAGCAAACAGGATTAGATACCCT
+
@<C9FGGGGGGGGGGGGGGGGGCEGGGGG9FFFFEGF@@EFGEGGGE+FFGGDEG7FFEFGGC<EGGEFDFGGGGCGEG,ECFGFGGFFGCEEFFFEGGGGGGFCGGGGFGGGGGGGGGFGGGGGGGC9C<FFG9AFGCDGGGCBFF+CFEDGGGCGG7>FFCCGDGFDCF5<F:CFFGGC,<*=-1,=FC8:@*=7/CCE=8*;<7<CC@EFG>CG>:CBEC:G#&*1/;;9@3>@FFCCCC,7:EGGGFGCF?1CGGGGFFFFGGFCACFGCGF><CE?83=DA,,GGF?5EFAF+B45,,,=>=:BD>8,GFGFE9CCGCFCAC@B9EGFFEC:+CC@DE5CGGFE,C8CDFFBE?@+::@,7CF@C,,:@EGFFEGGFEBDACFDFEC::;FGGDGGGGGF8GGGGGGGGGGFGGGF<<E@CGGGGFDGF@FC9CCC
@s1501 41430
TGGGGAATATTGCACAATGGGCGCAAGCCTGATGCAGCCATGCCGCGTGTATGAAGAAGGCCTTCGGGTTGTAAAGTACTTTCAGCGGGGAGGAAGGGAGTAAAGTTAATACCTTTACTCATTGACGTTACCCGCAGAAGAAGCACCGGCTAACTCCGTGCCAGCAGCCGCGGTAATACGGAGGGTGCAAGCGTTAATCGGAATTACTGGGCGTAAAGCGCACGCAGGCGGTTTGTTAAGTCAGATGTGAAATCCCCGGGCTCAACCTGGGAACTGCATCTGATACTGGCAAGCTTGAGGCTCGTAGAGGGGGGTAGAATTCCAGGTGTAGCGGTGAAATGCGTAGAGATCTGGAGGAATACCGGTGGCGAAGGCGGCCCCCTGGACGAAGACTGACGCTCAGGTGCGAAAGCGTGGGGAGCAAACAGGATTAGATACCCT
+
EDF8CFEFCFCDGGGGGGFB,;@FGGGGGGGG9FFGG?EFFGFF@CE@F@FFFFGA?CCCFGDCFDCCFGDGCFGEACF@,EFGGGGDGGECEEFECD8FGCFFGAAFFGFFGGGGFDDEGGGFGFGE@F:DFEGGGGG@GFGGFGF@CGGDGGGGGGGGGGFFGFFG7FFGDGG:AFGFGGE<=FGDFE+*;;5*29,@C5CCF@FC7C*CCC85;7EDB=4*CECDGG>4CCE<;FC<@FFF7?F,;CF3CFG?9>;,;DF<<CF:9;DDEFDC7CFCFGFC:CFF>8=,,,CFF;@++7FFDFC:FB>8FGGFF@@,8C?GGFFB@=B+FDE?<:=CC7GGFGFFF,?,FFCGDEDGEGGGECFC7FCFF@:GDECC<8EFEEFGGGGGGFB+:<8EEGFFEGGGGFCCDGGGGGFEFF@<EAGGGGGGGGGECCCC@
@s1501 17
TGGGGAATATTGCACAATGGGCGCAAGCCTGATGCAGCGACGCCGCGTGAAGGATGAAGGTCTTCGGATCGTAAACTTCTATCAGCAGGGAAGAAACCATGACGGTACCTGACTAAGAAGCCCCGGCTAACTACGTGCCAGCAGCCGCGGTAATACGTAGGGGGCAAGCGTTATCCGGAATTACTGGGTGTAAAGGGTGCGTAGGCGGCGATTTAAGTCAGATGTGAAAACTCAGGGCTCAACCGTGAGACTGCATCTGAAACTGAGTTGCTAGAGTGCAGGAGAGGAAAGCGGAAGTCCGAGTGTAGCGGTGAAATGCGTAGAGATTCGGAGGAACACCAGTAGCGAAGGCGGCTTTCTGGACTGTAACTGACGCTGAGGCACGAAAGCGTGGGGAGCGAACAGGATTAGATACCCT
+
DGGGGFGGGGGGGGGGGGGGFGGGGGGGGGGGGGGGAFEGGGGGGGGGGGGGGGGGFGAFFGGFGGGGGGGGGGFFFGGFGAECGGGGFDFEG=8BFFFGGFGGGGGGGGGGGCFFEGGFGCCGCGEG+@CFGGC>,@FG<BF:EGGGGGGE*<9C:,,<FG<FEE@FFG7C?FCF?GEE78FFGF?F8ACFGGFC861*==>DDDB:CGDD>;C=F>,C@4FB;):@<<:,<DF@F3:F>:0;#FD,D>9FC88,GGG@?36DC,FC,FFCFFDGGGGE84,FC<A8?BC>FBD@+@4<@,ECDGFGEEFGD;EGGGCGGFGGGGGGFCC<AGGGFDGGFGGFGGGF7GGGGGGGGGFGGGGGGGGGGGGGFDGGCGGGGCGGGGGGGGGFGGGGGGGGGGGGGGGGGGFGGCCCCC
@s1501 18
TGAGGAATATTGGTCAATGGGCGAGAGCCTGAACCAGCCAAGTAGCGTGCAGGATGACGGCCCTATGGGTTGTAAACTGCTTTTATAAGGGAATAAAGTTTGAGTCGTGACTCATTTTGCATGTACCTTATGAATAAGGACCGGCTAATTCCGTGCCAGCAGCCGCGGTAATACGGAAGGTCCGGGCGTTATCCGGATTTATTGGGTTTAAAGGGAGCGTAGGCCGGAGATTAAGCGTGTTGTGAAATGTAGACGCTCAACGTCTGCACTGCCGCGCGAACTGGTTTCCTTGAGTACGCACAAAGCGGGCGGAATTCGTGGTGTAGCGGTGAAATGCTTAGATATCACGAAGAACTCCGATTGCGAAGGCAGCTCACTGGAGCGCAACTGACGCTGAAGCTCGAAAGTGCGGGTATCGAACAGGATTAGATACCCT
+
FEGGGGGGGGGGGGGGGGGGGGGGGGGGGGGGGGGGFGFFGGGGGGGGGGGGGFGGFGGGFGGGGGFGGGGGGGGGGGGGFGGGGGGGGGGFFGGGGGGGGGG7FGGGGGGAAFGGGGGGGGGGGGG9FGG9<FGGGGGGGGGEGGGGGGGGGFFGFGGDGC8FEE>BBF7AFE8FECFGFFGEGG**4<E,?FFGGDC:++*9AFFFEECBGGD;<6C578;6?@G@CCGDF:FFGFGEEC5==2<=B=5CC>?6DD3*EC2F;??FFFF7+DE@/B4%,F:GGFCD=>CD8F8EGFE<EAC7GGGGEFGCGGGEC=+BCFB61CGFFECC5,?=@EACF8F:DGGGGGGGFCECGGGDGDGGGGGGGGGGFEDFFECGGGEGGFFCCCB7GGGGGGGGGGGGGGGGGGCFEGGGGGFCFCGGGGGFFGCCCCCC
@s1501 19
TGGGGAATATTGCACAATGGGCGCAAGCCTGATGCAGCGACGCCGCGTGAAGGATGAAGGTCTTCGGATCGTAAACTTCTATCAGCAGGGAAGAAACCATGACGGTACCTGACTAAGAAGCCCCGGCTAACTACGTGCCAGCAGCCGCGGTAATACGTAGGGGGCAAGCGTTATCCGGAATTACTGGGTGTAAAGGGTGCGTAGGCGGCGATTTAAGTCAGATGTGAAAACTCAGGGCTCCACCTTGAGACTGCATCTGAAACTGAGTTGCGAGAGTGCAGGAGAGGAAAGCGGAAGTCCGAGTGTAGCGGTGAAATGCGGAGAGATCTGGAGGAATACCGGTGGCGAAGGCGGCCCCCTGGACGAAGACTGACGCTCAGGTGCGAAAGCGTGGGGAGCAAACAGGATTAGATACCCT
+
ECFGGFGDGGGGGGGGGGFF8FGGGGGGGFGGGGGGGGGGGGGGGGGGGGGGGGGGGF9EEFGGGGFGFGGGGGGGGGGGGFGGGGGGGGCFGGGG=EF9EFG7FEFCGGFGGGGGGGFF@FGGGGGEGGGG9FG8>DBDFFGGFGEGGG:FGGGFGCFGGED7B8*=FD*;E7FFGCFGGFGF#<FG$FG=CCF.ACAEGDGGECE>GGDDGCE;+<7@D;DD9=F?G7F#/:D8B>5C#@8GFCF9CFFFFAF=<FFGFG@@<C8+E8E5'FDDDF8CGFD?,FFF:GEEEF>>7CGGFAFC@+BFEEDEGFFF@>>B,+GFEA,FFCDAGF9GGGEC<DGGGGGGDGGDGGEEDFF:GFEDFGCGFCEDGGGFEDGEGGGDGGFCDEEGFFCDFGFGFFGGGGGGGFECGCCCCC
@s1501 20
TGAGGAATATTGGTCAATGGGCGCGAGCCTGAACCAGCCAAGTAGCGTGCAGGACGACGGCCCTATGGGTTGTAAACTGCTTTTATGAGGGGATAAAGTGTGGGACGTGTCCCATATTGCAGGTACCGCATGAATAAGGACCGGCTAATTCCGTGCCAGCAGCCGAGGTAATACGGGAGGTCCGGGCGTTATCCGGATTTATTGGGTTTTAAGGGAGTGTAGGCCGTTTGTTAAGCGTGTTGGGAAATGGCGGGGCGCAACCGGGGCATTGCATCGCGAGTGGGCAGACTGGAGTGCGCAGGAAGTAGGCGGAATTCGTCGGGTAGCGGTGAAATGCTTAGATATGACGAAGAACCCCGATTGCGAAGGCAGCCTGCTGTAGCGTAACTGACGCTGAAGCTCGAAAGCGTGGGTATCGAACAGGATTAGATCCCCT
+
EGGGGGFGGGGGGGFCFAE8FGDGGGCEFCFCFGGFFFG?,CFGFGEGGGGGGGGGCEEGCGGGGGGFGF,@FDGFGGG9C,@DFFD,CFGDD@F<FG@EDCGGGFGGCFGGFDD<DGCEGFFGGGFECE:73EDGFCFCCFCCEG*FFG9=C,@@CGGGGGF>B*5C:C,BB,1114<7=7CFGGDGGE**0<:8E*2<**0+<;;*//<@@6A@G(0/))+8*887C>AF9+A0CFFB,8114+*C<:4**ECGDDFCGGGC>49B>38*:+C>?86++6,,,,:,,,,,8C+:+@DEDAA==DFB8,ACFFDCDFE:A,B=)@4E=,,;EA,B,C:,<=?A,,FCF<?8:C@6:FFCF7C,FDBEB,GGFFF8CDC:CGGGGFACEGGEGGCF<@CGGGGGGGEFCFADECF8DGGFFCFEE9FGGF@-CB@@
@s1501 30205
TGGGGAATATTGCACAATGGGCGCAAGCCTGATGTAGCGACGCCGCGTGAAGGATGAAGGTCTTCGGATCGTAAACTTCTATCAGCAGGGAAGAAAATGACTGTACCTGACTAAGAAGCCCCGGCTAACTACGTGCCAGCAGCCGCGGTAATACGTAGGGGGCAAGCGTTATCCGGATTTACTGGGTGTAAAGGGAGCGTAGACGGCACGGCAAGCCAGATGTGAAAGCCCGGGGCTCAACCCCGGGACTGCATTTGGAACTGCTGAGCTAGAGTGTCGGAGAGGCAAGTGGAATTCCTAGTGTAGCGGTGAAATGCGTAGATATTAGGAGGAACACCAGTGGCGAAGGCGGCTTGCTGGACGATGACTGACGTTGGGGCTCGAAAGCGTGGGGAGCAAACAGGATTAGATACCCT
+
FFGGGGGGGGGGGGGGGGGGGGGGGGGGFAFEFGGGGGFFEGGGGGGGGGGGGGGGGGCCEFFCF@FFGGGGGGGGGGGGGGGGGGGGGGCGGGFFGGGGGFGGCGGGGGGGGGGGGFGGGGGGGGDGGGGGGGGGGGGGGGGGGGGG?GGG>GGFDFGGGGGG<CCGG?GGG?G?GGGGGG#GGGGGGGGFFFEFEGGEGGGFGGGCGGGGEECFF9CF9FFGFGGGGGGGGGGGGGGGGGGGGGFGGGFFFD.GFCCFDGGFGF<FGCFFFGEGGFGGEGFFG,<AAFFECDAFFFFFEFF=>GGFE?F?,GGGGFGFGFGGGGGGGGGGGGDF8GGGFDF?GGEGGGGGGGGGGGGGGGGGGGGGGGDEFBGGGFE@GGGFGGGGGGGGGFGGGFFFFGGGGGGGGGFC<CCC
@s1501 41594
TGGGGAATATTGCACAATGGGCGCAAGCCTGATGCAGCGACGCCGCGTGAAGGATGAAGGTCTTCGGATCGTAAACTTCTATCAGCAGGGAAGAAACCATGACGGTACCTGACTAAGAAGCCCCGGCTAACTACGTGCCAGCAGCCGCGGTAATACGGAAGGTCCGGGCGTTATCCGGATTTATGGGGTTTAAAGGGAGCGTAGGCCGGAGATTAAGCGTGTTGTGAAATGTAGACGCTCAACGTCTGCACTGCAGCGCGAACTGGTTTCCTTGAGTACGCATAAAGTGGGCGGAATTCGTGGTGTAGCGGTGAAATGCTTAGATATCACGAAGAACTCCGATTGCGAAGGCAGCTCACTGGGGCGCAACTGACGCTGAAGCTCGAAAGCGTGGGGAGCGAACAGGATTAGATACCCT
+
C<FFGGGGGGGGGGGGGGGGFC@BEGGGGGGGGGGGFGGEFFGEGDGGGGGGGGGGGGAEFGE9FGEGEFGFGGGDGGFFGFGGGGGGFFF8FGGGGGGFGFGGEG7CFCA>FFGCFGGGGGFG7FG>7FGFDGGDFGFFGFGGGG:CFGGGGFGGGC>7CE:CFE=FG1:<C7<C?F?8<GG=#GGFC8EG>ECF,1<:@CDCCCEFFCGGGGC7FBFC:FGGGDDFDGGGGCFDFGFFDG4CF;<@?<<FFC:GGF8FCCGGGGGGD=@B?A?F@E>GFB,AFGFGGGCGFGDF>:EFDGDGGGFEDGGGGGFFFF;?5=<=,,GGGGGGFFCCFFC,FECEEFGGGGGGFFCFEGGFF:EC7<GFGGFECCGGGGEEGGGEGGGGGGGGGGCCEGGGGGGGGFCGGFGFGCCCCC
@s1501 23
TGGGGAATATTGCACAATGGGCGCAAGCCTGATGCAGCGACGCCGCGTGAAGGATGAAGGTCTTCGGATTGTAAACTTCTATCAGCAAGGAAGAAACCATGACGGTACCTGACTAAGAAGCCCCGGCTAACTACGAGCCAGCAGCCGCGGTCATACGTAGGGGGCAAGCGTTATCCGGACTTACTGGGTGGAAAGGGTGCGTAGGCGGGGTTTTAAGGCAGACGTGAGACCTCGGGGCTCAACCGTGAGGCTGCATCTTGAACTGAGTTGCTAGAGTGCACGAGAGGAAGGCGGAATTCCGGGTGTAGCGGTGAAATGCGTAGAGATTCGGAGGAACACCAGTAGCGAAGGCGGCTTTCTGGACTGTAACGGACGCTGAGGCACGAAAGCGTGGGGAGCGAACAGGATTAGATACCCT
+
FGFFGGGFFGGGGGGGGGGGGGGGC7CDFFGGDFFGGGGGCF:FEGGEEGGGGGGGFFA8ED?FGFGC,,:?E,C,?EEEFAEF<A,,,B4EAFFGCEFCE,5B:8+BB@EFEF9C<DD>@<<@@+CF7D@DCF7+8<<@><DF?FEEE:>*>,3?D@7>:B*F7*4CF@*8<*+81F7*4+??,8+<,/*/2+**/::;C;8DD<C1(5,@:C@:7*:4*,,8+:=,41***3*DFFFEF@@D,3,,3,F,9=7,78,,=9FFD>>E,?=9,A6,6+,6+3,?>B,68+GDEB88@6@++,FFB4=E=FFFFC@,@4,-:,?CF@?+8,E<<,BCF<GGDDGDGFCCGGGFFFFFE9EFGGF<9GEEEC7GGGGFGGFF:B<EF@GFF:@DFFGFCFCCCDGGGGGGGGGDFCCCCC
@s1501 24
TGGGGAATATTGCACAATGGGGGAAACCCTGATGCAGCAACGCCGCGTGAGTGATGACGGCCTTCGGGTTGTAAAGCTCTGTCTTCAGGGACGATAATGACGGTACCTGAGAAGGAAGCCACGGCTAACTACGTGCCAGCAGCCGCGGTAATACGTAGGTGGCGAGCGTTGTCCGGCTTTACTGGGCGTAAAGGGAGGGTAGGCGGACTTTTAAGTGAGAGGTGAAATACCCGGGCTCAACTTGGGTGCTGCATTTCAAACTGGAAGTCTAGAGTGCAGGAGAGGAGAATGGAATTCCTAGTGTAGCGGTGAAATGCGTAGAGATTAGGAAGAACACCAGTGGCGAAGGCGATTCTCTGGACTGTAACTGACGCTGAGGCTCGAAAGCGTGGGGAGCAAACAGGATTAGATACCCT
+
GGGGGBFGGGGGGGGGGGGCGGGGGGGGGGGGGGGGFFFGGGGGGGGFGGGGGGGGGFEFGEGGGGGGGGG7AFFEBFFGGFEFEGGGGGGGGGFEEGGGDG7B?EFFAADFFGGG8,CFGGGED+>FGGGGGFGGGFDGG,::8BEGGD7@FGGFBFECCFCC@E:=B:*=@FGG**<FEC@@GGC>?8:/2<8#2#D+9DECEE#C58C,:B+13,?-$CCC=C==<CAEFFD;:?,5,BEEFD?E:DADBF9F@C3?+CFAGFB,AFCEEFGFDFGEAF9GF=E9C9B=@,4,FEFFFCE@)ECDGFCE:=?C8FCGGGGFGGGGFE9FCGFGFGFF@CC=ADGGE8GGGGGFE<=?GGGFE9GGFFCGGFEF8GEFDC<GGGGGGGGGFCCGGGGGGGFFE<GGGGGCCCC@
@s1501 25
TGAGGAATAATGGTCAATGGGCGAGAGCCTGAACCAGCCAAGTAGCGTGCAGGATGACGGCCCTATGGGTCGTAAACTGCTTTTATAAGGGAATAAAGTGGGAGTCGTGACTCTTTTTGCATGTACCTTATGAATAAGGACCGGCTAATTCCGTGCCAGCAGCCGCGGTAATACGGAAGGTCCGGGCGTTATCCGGATTTATTGGGTTTGACGGGAGCGTAGGCCGGAGATTAAGCGTGTTGTGGAATGTAGACGCTCAACGTCTGCACTGCAGCGCGAACTGGTTTCCTTGAGTACGCACAAAATGGGCGGAATTCGGGGTGGAGCGGTGAGATGCTTAGATATCACGAAGAACTCCGATTGCGAAGGCAGCTCACTGGAGCGCAACTGACGCTGAAGCTCGAAAGTGCGGGTATCGAACAGGATTAGATACCCT
+
<FGGGGGGGGGFGGGFGFFFDFEEEFGGGEFGGGGGGGGGFGFGGFEFGEFGGGGGGGDGGGGGGFGGGGGDBCFGGGGGGGCDEFGGGGCCE<FFGGGFDGFC:FGDGCDCFFFGAFEGGGGGGEGGGAFFDGGGGGGGGGCF7BECFGGGEF7BF9FF@FFFGEGGG:FGCECFCCFD,?C<7B*<<:CGGGGGGGE97+%CFD1FG#6$.1?;54A539DD?D88FCC13FF<C*BB8>7,#=<<D8:C@*86DC@**<CC;CCFFCDFGGGGGFCFD@B,@F@F?8FF9FC=CC,FCC,,,CF@B,F@=CC+E@+FFA6+)F7=,EC,AAFFCEE@B;FEDCGFGGEFFGGF7GFF@GFFAFGGGFGFDGFGGFFE@GGGGGDF7GGEGFEEGGGGGGGFCEGFGGGGGGGGFGGFGGGGGGGGGGFCCCB6
@s1501 26
TGGGGAATATTGCACAATGGGCGCAAGCCTGATGCAGCGACGCCGCGTGAAGGATGAAGGTCTTCGGATCGTAAACTTCTATCAGCAGGGAAGAAACCATGACGGTACCTGACTAAGAAGCCCCGGCTAACTACGTGCCAGCAGCCGCGGTAATACGTAGGGGGCAAGCGTTATCCGGAATTACTGGGTGTAACGGGTGCGTAGGCGGCGATTTAAGTCAGATGTGGAAACTCAGGGCTCAACCTTGAGACTGCATCTGAAACGGAGTTGCTAGAGTGCAGGAGAGGAAAGCGGAGTTCCGAGTGTAGCGGTGAAAGGCGTAGAGATTCGGGGGAACACCAGTAGCGAAGGCGGCTTTCTGGACTGTAACTGACGCTGAGGCACGAAAGCGTGGGGAGCGAACAGGATTAGATACCCT
+
FGGGGGGGGGFGGGGGGGGFFGGGEGEFGGGGGGGGGG7CFG@CFGGGGGGGGGGGEGFGGGAEGFEGEGGFFFFFCFGFGGGFFGGDEGCFGGGGGF8FGGFEGGGGGC,BFGDFFGGGG?+>CECGG?<FFCCFGG@CF7<FFC@FEGGEEGG9F,?FGGGGGGGCDE7CDCCEEEDDFGF,<?CF;;#+3##00EE&9.+;A+(?C=2<CC;@EEF;7,,:/ECACAC:'GFFB@,FF@CD@,B;8GD9=9;8,GF8?@+68,6,DD=9,3*GFGGDE8E?9FGF:C@@:9,++@=F8?FFB@14+>GGFF@,@>DGFCA,FF7FCCFFGGEFDGFFDFFFEEFBDEGGGGFGGGFGFFGGGGFGFGGF@CGGGDEGEDFFFCCCCGGFGGGEDGGGGEGGGFEC,,FCF<CCCC
@s1501 27
TGAGGAATATTGGTCAATGGGCGAGAGCCTGAACCAGCCAAGTAGCGTGCAGGATGACGGCCCTATGGGTTGTAAACTGCTTTTATAAGGGAATAAAGTGAGTCTCGTGAGACTTTTTGCATGTACCTTATGAATAAGGACTGGCTAACTCCGTGCCCGCAGCCGCGGTAATACGGAAGGTCCGGGCGTCATCCGGATTTATTGGGTTTAAAGGGAGCGTAGGCCGGAGATTAAACGTGTTGGGAAATGTAGATGCTCAACATCTGCACTGCAGCGCGAACTGGTTTCCTTGAGTACGCACAAAGTGGGCGGAATTCGTGGTGTAGCGGTGAAATGCTTAGATATCACGAAGAACTCCGATTGCGAAGGCAGCGCACTGGAGCGCAACTGACGCTGAAGCTCGAAAGTGCGGGTATCGAACAGGATTAGATACCCT
+
CFFGGFGGGGGGGGGGGGG@FGFCFFGGFGGGGGGGGGGD6EFFGGGGCGGGGGGGGGGGGGGFGFGFGGGGGDFGGGGGFFFGFGGGGGGFC8BEGGFGGGFGDFGGGGGD95BEF9:FCGFEFGGFCA,EFFCFBFCF8,4A,=9F@,CFEFGCD,>>CFDDE8>FFE7=@DF>*FGG:CGGGG7FF*6:,<<C=:?:,;#C?>41C/7B9FF)43?87:2=7+=:C4:5EGC-65C8CF#EFFEFGF&A523.F;FFDB=9@A+,;9FA:EE>*D9=6CFGC=D@ED97)C8EE9=EA<F@GDF=CCEEBD@E@GFF:FDE9FGFE@94?9GEECEDFFF?GGF?GGGGGEEGGGGGGGGGGGGGGGFF@<FC@FCGDEGGGGEF@GFGGGGGDEEE,GGFFGGGGGGGGGGGGFEFGFGFF9GGGFGCCCCC
@s1501 40418
TGGGGAATATTGCACAATGGGCGAAAGCCTGATGCAGCAACGCCGCGTGAAGGATGAAGGTCTTCGGATTGTAAACTTCTATCAGTAGGGAAGAAAGATAGCTTCGGCTATCCTGACGGTACCTAACTAAGAAGCTCCGGCTAACTACGTGCCAGCAGCCGCGGTAATACGTAGGGAGCAAGCGTTATCCGGATTTACTGGGTGTAAAGGGTGCGTAGGCGGCTTGTTAAGTCAAAAGTGAAATTTCGGGGCTCAACCCCGGAGCTGCTTTTGAAACTGGCGAGCTAGAGTGTGGGAGAGGAAAGTGGAACTTTGAGTGTAGCGGTGAAATGCGTAGAGATTCAAAGGAACACCAGTAGCGAAGGCGGCTTTCTGGACCATTACTGACGCTGAGGCACGAAAGCGTGGGGAGCAAACAGGATTAGATACCCT
+
FDGFDEEFGGGGGGGGGGGFFGGGGGGGGCFFGDGGGGFGGGGGCF@FGGGGGGDGGGGDFFGGCFEGGGFGGFGFGGGGGFGGGGGGGGGGGGGGGFGGGDFFGGDGGGFGGAFFFF7FGGGGGGGGGGFGGGGGGFGGGEEDGGGGGGGFGGGGGGFEEGEGCCEFFFGGG7FEGDD?C@FGGECF9<3=BCCF9ECFFGCGC:>FF9<CC:C<8C8ECACFGG@@FGFC9F>6FFDFCD5<:C4GGFFFGFF?FGGGGE>F>1EEGFGFED7@>GGGGGFFCF?FDFCFEGGGFE9FGGCECFEE@9AGGFFAFE@@)GFEEAEFCC?+GGFFFGFFDGGGFDGFBCGFFGGGGGDGGFEGGGGGGGFGGGGGGGGGGFGGGEFGGFGFFF>GGGFGEGGEGFEFCEEFDGFGGGGGGGGGGGF<CC@C
@s1501 29
TGGGGAATATTGCACAATGGGGGAAACCCTGATGCAGCAACGCCGCGTGAGTGATGACGGCCTTAGGGTTGTAAAGCTCTGTCTTCAGGGACGATAATGACGGTACCTGAGGAGGAAGCCCCGGCTAACTACGTGCCAGCAGCCGCGGTAATACGTAGGTGGCGAGCGTTGTCCGGATTTACTGGGCGTGAAGGTAGCGGAGGCGGACTTTTAAGTGAGGTGTGAAATACCCGGGCTCAACTTGGGTGCTTCATTTCAAACTGGAAGGCTAGAGTGCAGGAGAGGAGAATGGAAGTCCTAGGGTAGCGGTGAAATGCGTAGAGATTAGGAAGAACACCAGTGGCGAAGGCGATTCTCTGGACTGTAACTGACGCTGAGGCTCGAAAGCGTGGGGAGCAAACAGGATTAGATACCCT
+
EFGGGGGCFGGCFGGGGGGDFGDD@EFFGGGFFGGGGFEDFFCFFGCFECCGGGGGGGDGCFECFDGGECE:9CFFGGGFAFFGFFFAFD+BCC7:EC<A,F7FDF<BEGFEGEGEGGC<++@F+@FF8FGFGFC8F,@@C<,,@8:FEC>FC,>DFFFG::<C=:*1C*=CCEEGE**><C9,?<*<:#66:A&*:*/19DEC:9:87195D;@F?AF*,@3>9:49/C+B8FDB=,F:##F=<D/FA4,0,?@A4,+=FFFA,?:,CFEF>E8E?GFGE=,5,;ACFGF=988@>,EB9,66)=>@4GGC7GGEGEFDA,GFCFFFFC5:,9C6,9,?@=CGGF@FFEC,,F@GGGGGGGDFFFCDFF7GGF8F@EF?GF<@:DFDF?GFFFFGFCEEGFFFDAFCGGE9CCCC
@s1501 30
TGGGGAATATTGCACAATGGGGGAAACCCTGATGCAGCAACGCCGCGTGAGTGATGACGGCCTTAGGGTTGTAAAGCTCTGTCTTCAGGGACGATAATGACGGTACCTGAGGAGGAAGCCACGGCTAACTACGTGCCAGCAGCCGCGGTAATACGTAGGTGGCGAGCGTTGTCCGGATTTACTGGGCGTAAAGGGAGCGTAGGCGGACTTTTAAGTGAGATGTGAAATACCCGGGCTCAACTTGGGGGCTGCATTTCAAACGGGAAGTCTAGAGTGCAGGAGAGGAGAATGGAATTCCTAGTGTAGCGGTGAAATGCGTAGAGATTAGGAAGAACACCAGTGGCGAAGGCGATTCTCTGGACTGTAACTGACGCTGAGGCTCGAAAGCGTGGGGAGCAAACAGGATTAGATACCCT
+
GGGGGGGGGGGGGGGGGGGGGGGGGFGGGGGGGGGFFFGGGGGGGGGFGGGGGGGGFGGCGGFFFGCCFFGGGGGDGDGGGGGGGFGC9FDFEEFGGGGGGGGGGGGGGFGGGGGGGGGGG8FFCEEGGFGGGGFFFGGEAFFGGGGGD>>;BBFFDGG9,FC71:BCFFFECGEG**=,?C,<FFF@<<CFGGE@EGE>CCE<:C:>GD@?F@7/E897>B?>6@2+<?CFF'@,7FFFCF:@A8*,>B<9CGGGE@6:94C6EDC<F<C@DGAG8FDF@A=CDCGGFGCFEGDGFEE,E:GE9GEFGGFCC:CGECCFGGFFCFFEDFFFBC8GFCFC,GGFF:BGFFFE,FGGGGGFF9GGDC<GGGGCGGDFFGGGF@A8GEGGGFGGGGGGFE,FFGGGFEEGGGFCCCCC
@s1501 41485
TGGGGAATATTGCACAATGGGGGAAACCCTGATGCAGCGACGCCGCGTGGAGGAAGAAGGTCTTCGGATTGTAAACTCCTGTTGTTGGGGAAGATAATGACGGTACCCAGCAAGGAAGTGACGGCCAACTACGTGCCAGCAGCCGCGGTAAAACGTAGGTCAAAAGCGTTGTCCGGAATTACTGGGTGTAAAGGGAGCGCAGGCGGGAAGATAAGTTGGAAGTGAAATCTATGGGCTCAACCCATAAACTGCTTTCAAAACTGTTTTTCTTGAGTAGTGCAGAGGTAGGCTGAATTCCCGGTGTAGCGGTGGAAGGCGTAGATATCGGGAGGAACACCAGTGGCGAAGGCGGCCTACTGGGCACCAACTGACGCTGAGGCTCGAAAGTGTGGGTAGCAAACAGGATTAGATACCCT
+
EDFCGGEGFFDEGGGG<@EDFFGG,EFGCFGFF@FFGGGGC@+@FFFFC7F?CEGGFAFF<ECEECFFC7<,5EEF@FF,,9,9:FFGFG=?FG9?<@9,C77FFC,FFCE@<FCF?FGGGGEDCG7DFCFBF,4+33F*D@:,@CEG<EGC@G7,<CC<,,,@>2,4:**3B?B@C1*,?CFFFG@EFEF0#=&/4/@8?E84:88=CC@#DCFC,<@7@F:D8FCBG$:<7GFE75<EFED@@F6B@8:<FCF,C)+9;FC=<8F;'FC8BA6C@,8,,?=B,,ABC,,DFF>CGEDGGGEGBF7FEFE:,,+FBCF@FEFFCEF=A<9F@@EEGGFEGGGFF:@EG@FFFECGFFFFBC,<EFC7EGFEGGGGGGGDFBEE9FF@FCGGGGFEE,C;DEGGGCFFGFGCCCCC
@s1501 32
TGGGGAATATTGCACAATGGGCGAAAGCCTGATGCAGCGACGCCGCGTGAGTGAAGAAGTATTTCGGTATGTAAAGCTCTATCAGCAGGGAAGAAAATGACGGTACCTGACTAAGAAGCCCCGGCTAACTACGTGCCAGCAGCCGCGGTAATACGTAGGGGGCAAGCGTTATCCGGATTTACTGGGTGGAAAGGGAGCGCAGACGGCACTGCAAGTCTGAAGTGAAAGCCCGGGGCTCAACCCTGGGACTGCTTTGGAAACTGGAGGGCTAGAGTGCTGGAGAGGCAAGCGGAATTCCTAGTGTAGCGGTGAAATGCGGAGATATTAGGAGGAACACCAGTGGCGAAGGCGGCTTGCTGGACGATGACTGACGTTGAGGCTCGAAAGCGTGGGGAGCAAACAGGATTAGATACCCT
+
BFGGGGGGGGGGGGGGGGGGGGGGGGGGGGGGCGGGGGGEGGGGGGG>FGEGGGGGGGC<FFDGFGGBFF?FGGGGGGGGGFFEGDFGGGGBFGGGGFGGCFGGGGGGGFGGGFBFGGFFEFEFDFFF,>FFFGGGGGF7<FGF87B7@CEFGFFFGGGGGGCFDFGGC<<5FFEE7FEGGGGFGG*F*1B?CF@631:CD4D@8EG5:CCC@32/;5<7=@GCA6<FC>5CEGGD8EFDGGGGGGG?FFF?9GDFCCD=:8<#CGGFC??F8GFFGGEC4EBCGGGFDFE@,D,?GFGGFFC+AFCGFGFDC@+C@:,FGEGFFFEFF9FEDFFEA@FFCGGGGC@FBEFFFEGGGGGGGGGGGGECGFFGF8EEEGGGEGGGEFGGGGEFFDAGGGFFFGGGGFFGGGE@CCCA
@s1501 38888
TGGGGAATATTGCACAATGGGGGAAACCCTGATGCAGCAACGCCGCGTGAGTGATGACGGCCTTCGGGTTGTAAAGCTCTGTCTTTAGGGACGATAATGACGGTACCTGAGGAGGAAGCCCCGGCTAACTACGTGCCAGCAGCCGCGGTAATACGTAGGTGGCGAGCGTTGTCCGGATTTACTGGGCGGAAATGGAGCGTAGGCGGACTTTTAAGTGAGATGTGAAATACCCGGGCTCAACTTGGGTGCTGCATTTCAAACTGGAAGTCTAGAGTGCAGGAGAGGAGAATGGAATTCCGAGTGTAGCGGTGAAATGCGTAGAGATGAGGAAGAACACCAGTGGCGAAGGCGATTCTCTGGACTGTAACTGACGCTGAGGCTCGAAAGCGTGGGGAGCAAACAGGATTAGATACCCT
+
FEF8FE7AFFDGGGGGGGGC@FGGGEGGGDFGGGGGGGCECFGGGGGFGGGGGGGGGGGGG=F?FGGGGGGGGGFFFFGGGGGAFGFFFGGGCF:FFGGGGDFGGGGGGGGGD@GGGGGG<CGFEGG<B9FCGGCCE9CD@C3GEGGGGG<CG9FC:<C<@FFCC>E1@=:?C=@CF@F?::1F7C9G#EGC0<E8GFFFAEGGCCCFFEGGFGGFGGGFDGFCCAC8FFGGGGG6:5CFGF.GGFEFFECFGFFECGGGGGGGFFF<>95E?FCCGGGGGFACA,E@E9FF>FECB9,CFC@+>GGGFCF?C@CFDCCGGEDEE,GDCDFGEDGGEF@GFCF@GECFD@GGFFFFGGGGGGGGFGFGGGF@GDGFFFB8DFFFEFGGGGFFGFCGGGGFGGFA<@9CF<GCCCCC
@s1501 34
TGAGGAATATTGGTCAATGGACGAGAGTCTGAACCAGCCAAGTAGCGTGCAGGATGACGGCCCTATGGGTTGTAAACTGCTTTTATAAGGGAATAAAGTGAGTCTCGTGAGACTTTTTGCATGTACCTTATGAATAAGGACCGGCTAATTCCGTGCCAGCAGCCGCGGTAATACGGAAGGTCCGGGCGTTATCCGGATTTATTGGGTTTAAAGGGAGCGTATGCCGGAGATTAAGCGTGTTGTGAAAGGTAGATGCTCAACATCTGCACTGCAGCGCGTACTGGTTTCCTTGAGTACGCACAAAGTGGGCGGAATTCGTGGTGTAGCGGTGAAATGCTTAGAGATCACGAAGAACTCCGATTGCGAAGGCAGCTCACTGGAGCGCAACTGACGCTGAAGCTCGAAAGTGCGGGTATCGAACAGGATTAGATACCCT
+
DFFFFGGGGGGAEGGGGGGF<FEFGGGGGGGCGGGGGGGGGGFGGGGGGGGGGGGGGGGGGDFGFDEE8F7=FFFGGGGGGGGFGFFFGGFGGGFGEGCEFGEFF9E<FFGGDGGGGGCFF,<FFGGFGFGFFGGGGG9CFFEFD>CFEFFGGCGGGGGGEGGFEEGEEECAFGGGGGG7FFGCEFEFFCE=;CBE55F1<DFFFG7<*CFFFDEFE3:/2(:9<7CCEC;<>@C9CCGF9F;EFCF#F-@9/9,>@:CF=A<0<9FACD89>868+8+FGGGFGGFCEBF?8CECDGFFAFDGFGGEEDFDDEE>EFFDFFCC5GEE499,,9FGGFEDC,,GGGGGGGFDFCGGDGFCDGGGGFGGGGDGGGGGGGGGGGCCFFAGGGFEFFGFGFGGGGGGFFGGGGGGGGGFGGFEGGGGGGGGGGFB@C9C
@s1501 35
TGGGGAATATTGCACAATGGGGGAAACCCTGATGCAGCAACGCCGCGTGAGTGATGACGGCCTTCGGGTTGTAAAGCTCTGTCTTCAGGGACGATAATGACGGTCCCTGAGGAGGAAGCCACGGCGAACTACGTGCCAGCAGCCGCGGTAATACGTAGGTGGCAAGCGTTGTCCGGATTTACTGGGCGTAAAGGGGGCGTAGGCGGACTTTTAAGTGAGGTGGGAAATACCCGGGCTGAACGTGGGTGCTGCAGTGCAAACTGGAAGTCTAGAGGGCAGGAGAGGAGAATGGAATTCCTAGTGTAGCGGTGAAATGCGTAGAGATTAGGAAGAACACCAGTGGCGAAGGCGATTCTCTGGACTGTAACTGACGCTGAGGCTCGAAAGCGTGGGGAGCAAACAGGATTAGATACCCT
+
C<F@FBFGGGGGGGGGGFEEGGGCFGFEFFGGGFGEGFEEFGDCCDC@FFFGFGGGFFGE:FFGGCEG,BFEE,EF99AFGFCEGFGGFF7:>6+4BFGFFGEE+CEGC8,:DFGFDCFG?FCCE+8FC,,>3DFFFGFFF36FECEG7F7@@FGE<:FFCFD+5C*1=@CC8BCC:**:?B9>FC6:18C?5F5&*7>4AD?<EC*4EA<F@3>6:+3#>8+<<,,@::@77?@73,FB+7F=A@=EA,C3,54,,@3?6,B?E9EC=A99)4,E@,CB,8=<<,B59;B,>8=8E5=<BEC@)ECCFCFA:@FC?GFFFDFDDFFAGFFEFF<GDFDF:GGGFFBE@GGGGCGEAAGF<FGFFF;@@FEGFAGGFGGGGGGFB@CGGGGGFEFFGGFFECGGFCFGGGFCCCCC
@s1501 36
TGGGGAATATTGCACAATGGGCGCAAGCCTGATGCAGCGACGCCGCGTGAAGGATGAAGGTCTTCGGATCGTAAACTTCTATCAGCAGGGAAGAAACCATGACGGTACCTGACTAAGAAGCCCCGGCTAACTACGTGCCAGCAGCCGCGGTAATACGTAGGGGGCAAGCGATATCCGGAATTAATGGGGGTAAAGGGTGCGTAGGTGGCGGATTAAGTCAGATGTGAGAACGCAGGGCTCAACCGTGAGACTGCATCTGAAACTGAGTTGCTAGAGTGCAGGAGAGGAAAGCGGAATTCCGTGTGTAGCGGTGAAATGCGTAGAGATTCGGAGGAACACCAGTGGCGAAGGCGGCTTTCAGGACTGTAACTGACGCTGAGGCACGAAAGCGTGGGGAGCGAACAGGATTAGATACCCT
+
DFFGG@CFGGGDGGGGGFFG8FCFCFEFGCGGFFGGGGDCGGCCFGDEEEFCFGGGCFFEEEFGGGGGDGGDE,BA9DEDEECGDDE8FGFCFCEFG@E9FCG7FEFDDGF,AF,CADDFG,>F7:+@FDGA@FE>C7FE,D<8B@33@*5>FCCFG:,,*=BFEGGGCC*;*=;<F:<CG7F,,,<:**:EGGFDE6+8C<29;#>88C*2;BF=;:006<F>FCA#AF+%<@8@6,:3+B==9D7,3F>><FF<,,A=9D6DC,8C,<AD,DDFFGFCE=A<E9E=+=?4FBD8>@7=@,D?GG>@4,FEC,C?BCGGGGF=FCB++GGC?FGFDGGFEF@,GFGGGGGGGGFC,CCEFE<GEDGGFEGEBGGGGGGGGGEGGGGGGGEGGGEDCGGGGFFGGFGGGGGGFCCCCC
@s1501 35920
TGGGGAATATTGCACAATGGGCGCAAGCCTGATGCAGCGACGCCGCGTGAAGGATGAAGGTCTTCGGATCGTAAACTTCTATCAGCAGGGAAGAAACCATGACGGTACCTGACTAAGAAGCCCCAGCTAACTACGTGCCAGCAGCCGCGGTAATACGTAGGGGGCAAGCGTTATCCGGAATTACTGGGGGTAAAGGGTGCGTAGGCGGCGATTTAAGTCAGATGTGAAAACTCAGGGCTCAACCTTGAGACTGCATCTGAAACTGAGTTGCTAGAGTGCAGGAGAGGAAAGCGGAATTCCGGGTGTAGCGGTGAAATGCGGAGAGATTCGGAGGAACACCAGTAGCGAAGGCGGCTTTCTGGACTGTAACTGACGCTGAGGCACGAAAGCGTGGGGAGCGAACAGGATTAGATACCCT
+
FEGGG@FGGGGCGGGGGGEFGFD@FGGGGGGGGGEFGGGGGGGGGGGGEEGCGGGGGGGFFGFCFGEEFGGDGGGGGGGGFFCFGGGGCEGGGGGGGGGGGGGGGCFDFGGGFF<DC,:,AFFGGEFFGFGGGDCCFCFFFG<<@D7@FCFGG9FGGFFGGGFGGGGDGGFECFC<*=::FFF<-GCC,8C9?FFF=FEECEEDEEEG0:.CCGD=FFEGA@<FGF@@F=F/EDF@8?CFAFFFAA@9<C?=GFC39F=@<=?=DAFACEEFCF?FDFFFGFFGGEF?CCE@FE>D78EC>,B<ECFDGGGFFAGGGGGE9GGFECFCCGGFEEEE@C,@FF@:GEFECGGGGGGGFF<GGGFGGGFDE>GGGGGGGF9FFDFGGGGGGGGGFGCGFGEEEFGGGGGGGGGGECCCCC
@s1501 30517
TGGGGAATATTGCACAATGGGCGCAAGCCTGATGCAGCCATGCCGCGTGTATGAAGAAGGCCTTCGGGTTGTAAAGTACTTTCAGCGGGGAGGAAGGGAGTAAAGTTAATACCTTTACTCATTGACGTTACCCGCAGAAGAAGCACCGGCTAACTCCGTGCCAGCAGCCGCGGTAATACGGAGGGTGCAAGCGTTAATCGGAATTACGGGGCGTAAAGCGCACGCAGGCGGTTTGTTAAGTCAGATGTGAAATCCCCGGGCTCAACCTGGGAACTGCATCTGATACTGGCAAGCTTGAGTCTCGTAGAGGGGGGTAGAATTCCAGGTGTAGCGGTGAAATGCGTAGAGATCTGGAGGAATACCGGTGGCGAAGGCGGCCCCCTGGACGAAGACTGACGCTCAGGTGCGAAAGCGTGGGGAGCAAACAGGATTAGATACCCT
+
CFGGGEGCGGFFGGGGGGFFGGCEGEGGGFGGCEFGGGGGCFGGCFC@EGGFFGGGGGGCFGFFGGGDFBFFGEFEFGGGFGGGFGEGGG>CFGGGG7FGGGGGGGGGGGGGFFGEGFG,C9DFGGGGGGGGFCGDGGGGGFGGGGE@CFEEGGFGGGGGDGFGFFF8FGG?EGGGEGFG7=FFCF:FGCGGG8>>CFFG==E><EF#CFFFGGC.:?65)FGGG;EBGEGFGGFFGGFF6FC@C?@+:D6C?GC@F:FEC?<9:FGGGGGFGCGEEGGGFCGFFDFECF9FE<<FF:C>+CDFCFB+GEFFFEEC6,C>E8GGGGF@CFF:EE9GF@GGGGFGFDDFE,GGFE<FECGGGGGGGFDECFFCGDGFCGGDGFCB,GGGGFFCEF;EEF?GGGGGGGGGDFEGEGGGGGFCFGFFEFGGGFGGGGFF@CCC@
@s1501 39
TGGAGAATATTGCACAATGGGCGCAAGCCTGATGCAGCGACGCCGCGTGAAGGATGAAGGTCTTCGGATCGTAAACTTCTATCAGCAGGGAAGAAACCATGACGGTACCTGACTAAGAAGCCCCGGCTAACTACGTGCCAGCAGCAGCGGTACTACGTAGGGGGCAAGCGTTATCCGGAATGACTGGGGGTAAAGGGTGCGTAGGCGGCGATTTAAGTCAGATGTGAAATCTCAGGGCTCAACCTTGAGACTTGATCTGAAACGGAGTTGCTAGAGTGCATGAGAGGAAAGCGGAATTCCGAGTGGAGCGGTGAAATGCGTAGAGATTCGGAGGAACACCAGTAGCGAAGGCGGCTTTCTGGACTGTAACTGACGCTGAGGCACGAAAGCGTGGGGAGCGAACAGGATTAGATACCCT
+
B<EFGGGCGGGCGGFGGGEGGGDGGGGGGGGGGGGFCGDGGGGGGGC:@FDFGGGGGFFGFFA<EF7=BFCFGGGGC,CFFGA<9BD<FE+ECF<,E8FGGGGGCFGCD??FFC,CF<A=,BFFE+>+8>@,3B>@<<:<,+,@,,4,5@>**@9C:>,,1>CCC=*<FF7**25,:7*<F#75$<CF,806A+#25CB5:9=:CD>:<+@3;6E0@*CC7,,,7CC:2,F85,+,:6EFF<CF<FF=@88,3*,87,,,+==,5,A8,A,988*F=A,C4B7<9GFFC:=8GFFD+CED8,EF@+)GEGGFF;=7CEDFFFGDDGGCGFFCCB@EFEF9CEBDGFFEGEGGGGGGFGGFDGGGGGDGGFGGGGGFGFCFEGFGGDC,GCGGGFC<FGGGGFGGGGGGGGGGGCCCCC
@s1501 40
TGGGGAATATTGCACAATGGGGGAAACCCTGATGCAGCGACGCCGCGTGAGTGAAGAAGTATTTCGGTATGTAAAGCTCTATCAGCAGGGAAGAAAATGACGGTACCTGACTAAGAAGCCCAGGCTAACTACGTGCCAGCAGCCGCGGTAATACGTAGGGGGCAAGCGTTCTCCGGAGTTACTGGGTGTAAAGGGGGCGTAGACGGTAAAGCAAGTCTGAGGTGAAAGCCCTGGGCGCAACCCCGGGAATGCTTTGGAAACTGTTGAACTAGAGTGCTGGAGAGGTAAGCGGAATTCCTAGTGTAGCGGTGAAATGCGTAGTTATTAGGAGGAACACCAGGGGCGAAGGCGGCTTACTGGACAGTAACTGACGTTGAGGCTCGAAAGCGTGGGGAGCAAACAGGATTAGATACCCT
+
@EEFGDGGG,FGGGGGGFFFFGGGGGGGG-CFAAEEEFEEGGGGEGG=>:CFFGGG,CEEFE9DFED,ECAFDC@EEBBFGGGFFGGGGGBDFBEGGFGCGG=FCCFGG8FFG?<FFF8FF,BAFFFDG,CFBF8FGG=C><C@3+45@CFEFFCBFGEC*>*CB:<<*=**<9@FC*4222B:<CEB*,9<+?=*:*BE-*2CDCF@9>C<<7F*,C<6$870@/7,@6,#F;?+3+CFF>3+,@,C,?D:=<=C,63+69B@A,C<,5,,<FFFE@@:,,BB,E?CF8FF8D,=>,,<?A>4)4,AGGGE8=F=@-,65,,,,FEFFGEFFC@FAA,CC:@FE8,EFCGGGFEEC@GGFGGGFFGGGGFGFCGFDGEFFCGGCEGGGGF@CCDFFD@EEAFGGGGGGFGCCCCC
@s1501 32082
TGGGGAATATTGCACAATGGGGGAAACCCTGATGCAGCGACGCCGCGTGGAGGAAGAAGGTCTTCGGATTGTAAACTCCTGTTGTTGAGGAAGATAATGACGGTACTCAACAAGGAAGTGACGGCTAACTACGTGCCAGCAGCCGCGGTAAAACGTAGGTCACAAGCGTTGTCCGGAATTACTGGGTGCAAAGGGAGCGCAGTCGGGAAGACAAGTTGGAAGTGAGATCCATGGGCTCAACCCATGAACTGCTTTCAAAACTGTTTTTCTTGAGTAGTGGAGAGGAAGGCGGAATTCCCGGTGTAGCGGTGGAATGCGTAGATATCGGGAGGAAGACCAGTGGCGAAGGCGGCCTACTGGGCACCAACTGACGCTGAGGCTCGAAAGTGTGGGTAGCAAACAGGATTAGATACCCT
+
FGGGGGGGGGFF,FGGGGGFFGGEFFGGGGGFGGGGFGCFDFEGEGGCFCCCFGGGGGCF:CF9<FGC>EEGGGFA,CFGGFFG<,BFGGGCGGE9<9<<ECEEGGGGGECFGC8DBFFCFFDGD+8,:CFG@,8BD,>+D3>@CF:CCCCGD@*,>,5@9<FC9B,1*<<6:FC*1<B:F>>CFF?E#8,/3F7*E@FC@C&88,::?E-,@>0=A9>49>2@.>:/C;1E<><5<#/<+A<C;<,,ACF9>C>:93+=0@>FDD,A,FFF9F8<D788EC5E:+:C?4==@A+>:@CGFF@+*GFFA@AE?C:C@9,DD>:@FC6@FFEFC<,AEEAEDDGGGGGGGF8F@C<<GFFE9F@DFECGGGECGGGGGGFB,FFE,EGEEGGGGFGEC6,GGGGGGGGDGGGCCCCC
@s1501 42
TGGGGAATATTGCACAATGGGGGAAACCCTGATGCAGCGACGCCGCGTGAGTGAAGAAGTATTTCGGTATGTAAAGCTCTATCAGCAGGGAAGAAAATGACGGTACCTGACTAAGAAGCCCCGGCTAACTACGTGCCAGCAGCCGCGGTAATACGTAGGGGGCAAGCGTTATCCGGATTTACTGGGTGTAAAGGGAGCGTAGACGGTAAAGCAAGTCTGAAGTGAAAGCCCGGGGCTCAACCCCGGGACTGCTTTGGAAACTGTTTAACTAGAGTGCTGGAGAGGTAAGCGGAATTCCTAGTGTAGCGGTGAAATGCGTAGAGATTATGAGGAACACCAGTGGCGAAGGCGGCTTACTGGACAGTAACTGACGTTGAGGCTCGAAAGCGTGGGGAGCAAACAGGATTAGATACCCT
+
FFGGGFEGGEGGGGGGGGDFFGGGGGGGGGGGGGGGGGGGGGGGGGD@FGGGGFFF9EECFFCFFFGFGGGFGGGGGDGGGFAFFGGGFEFGGD=BFGGGGGGGCFGGFFGGGGFGG8FGGEEEEGEGFFFGGFF7DCAFFGFGGGGG7FFFFCDFG7<FEGGEFGGGEEEGGGEEECG?@@EFG@EC&<??BF>CE=EEDGCFCCC@EFG,CFC@7@C@FA:<@GGGGGDD:5-3*>07FD'FE*EFCGGFFGFEFFFC?49EEBC?@#<8,FGGFFFCE?9F<EF@GFGE>@E@ECE?E9>+)B89B@<9848EE<EDC,,AFFC,FFFF@C8E8GGGFCDFF@7GC7F<GGEF<E=FFGGGGGFDGGGGFCGGGGGGGGGGGGFCGFEGGGGGGGFEFGFFDGGDGFF-CCCC
@s1501 29739
TGAGGAATATTGGTCAATGGACGAGAGTCTGAACCAGCCAAGTAGCGTGCAGGATGACGGCCCTATGGGTTGTAAACTGCTTTTATAAGGGAATAAAGTGAGTCTCGTGAGACTTTTTGCATGTACCTTATGAATAAGGACCGGCTAATTCCGTGCCAGCAGCCGCGGTAATACGGAAGGTCCGGGCGTTATCCGGATTTATTGGGTTTAAAGGGAGCGTAGGCCGGAGATTAAGCGTGTTGTGAAATGTAGATGCTCAACGTCTGCACTGCAGCGCGAACTGGTTTCCTTGAGTACGCACAAAGTGGGCGGAATTCGTGGTGTAGCGGTGAAATGCTTAGATATCACGAAGAACTCCGATTGCGAAGGCAGCTCACTGGAGCGCAACTGACGCTGAAGCTCGAAAGTGCGGGTATCGAACAGGATTAGATACCCT
+
EEFGGFGGGGGGGEGGFGGFDEGGGGG8<EEFGGGGGGGGGFCCFFGGGGGGGGGGGCFFGGG<FEFFGGGCFFGGGFGGACFGCGGGGGGDFGGGGGGFGG,BFDF?FFGFFEGGGGGGGC@FFGFF9FFGGGGFGCFGEFGGGGEDFGGGGGGGGGDFGGFGECFE<<FFFFGCEEEGFFGGGDGDG@F7BFGGCEG@AC-EFC2CB6<7F?FGC@C7B:C67;E<C7;CFF7<EDEDAFCGEFG>FGFGGFD<0B:@@3F9GCF3D,FCFFCEEE6DDECFB,><?>FA*EEF7CEGGFGGF>GF@FECB>+DGFD=CFDEBEGGGFFCCGGFAFF;C,F:8CGFDDCFFB7EE@FC+GEGGEGGGGFGGGGGF@F@:@7GGEDGGFCCC,<FGFGGEGFFGGGGGGGGEFFGEGFEECGGGFFGGGGCCCCC
@s1501 44
TGAGGAATATTGGTCAATGGACGAAAGTCTGAACCAGCCAAGTAGCGTGCAGGATGACGGCCCTCTGGGTTGTAAACTGCTTTTAGTTGGGAATAAAAAGAGGGACGTGTCCCTTATTGTATGTACCATCAGAAAAAGGACCGGCTAATTCCGTGCCAGCAGCCGCGGTAATACGGAAGGTCCAGGCGTTACCCGGATTTATTGGGTTTGAAGGGAGCGCAGGCGGTGGCGTAAGTCAGTTGTGAAATCGTGCGGCTTAACCGTGCAATTGCAGTTGATACTGGTGCGCTTGAGTGCACACAGGGATGTTGGAATTCATGGTGTAGCGGTGAAATGCTTAGAGATCATGAAGAACTCCGATCGCGAAGGCATATGTCCGGAGTGCAACTGACGCTGAGGCGCGAAAGTGTGGGTAGCAAACAGGATTAGATACCCT
+
FECFGGGGGGGEGGGGGGGGGGGGGGGDGGGGFGFGGGGGFGF9FGGGGGGGGGGGG<FGGGGGG@FFGGGGGGGGFGGFGGGGGGFGFGGGGGGFGGAFFABFC@FGEFFECCEFFDCGF9@EGGGEFGGFDF?8EFFCFCFFGCGDC,3CDG7CGGFGF7FF86F:3@FDF9EGGGGGC,>DCEF*=<C6;F@85*8<+;F,,<F7**;;BFE5@9E*9:>5#/03C=E8@?FB7@@ECF9E@<C*47,+%?ACFC>@CEG,7&:@<?,2CCFAEFGC4CC++++5,,4,8EDADFE=,FCFA8D:,EF>9,,E9ECDGFDGAGGGFGGFFF9D=C9FF@,4,,CCDBEFC?C:F@4+C7F=FEFFEB@<FEGEEBE4569FDGFFGECFFFGF@FFC,GGGGFGDGGGFFFC,GGGFDGGGGGGGGFFCCCCC
@s1501 26614
TGGGGAATATTGCACAATGGGCGCAAGCCTGATGCAGCGACGCCGCGTGAAGGATGAAGGTCTTCGGATCGTAAACTTCTATCAGCAGGGAAGAAACCATGACGGTACCTGACTAAGAAGCCCCGGCTAACTACGTGCCAGCAGCCGCGGTAATACGTAGGGGGCAAGCGTTATCCGGAATTACTGGGTGTAAAGGGTGCGTAGGCGGCGATTTAAGTCAGATGTGAAAACTCAGGGCTCAACCTTGAGACTGCATCTGAAACTGAGTTGCTAGAGTGCAGGAGAGGAAAGCGGAATTCCGAGTGTAGCGGTGAAATGCGTAGAGATTCGGAGGAACACCAGTAGCGAAGGCGGCTTTCTGGACTGTAACTGACGCTGAGGCACGAAAGCGTGGGGAGCGAACAGGATTAGATACCCT
+
EFGGGGGG@FGGGGGGGGGGGGGGGGGGGGGGGGGGGGGGGGGGGGGGGGGGGGGGGGGGFGGGGGGGGGGGGGGGGGGGGGGGGGGGGGGGGGGGGGGGGGGGGGGGGGGGGGGGGGGFGGGGGGGGGFFGFGGGEGGGGGGGGGDGGGEGGGGGGGGGGGGGGEEFGGBEGGGGGGGGGGGGGGCG@=ECEGGGGGGDGGGGGGEGGGGFFBGGGFFFAFGGGGGGGGGGGFGGGGGGGFFGFGFFGFFFFFFGGGGGGGCFGGGGGCGGFGFFGGFGGGFGFGGGGGF?GGGGGGEFGFGFCGFGGGFGFEGEGGCGGFF9GGGGGGGGGGCF8GFGGGFDGGGGGGGGGGGGGGGGGGGGGGGGGGGCBGGGGGGGGGFGFGGGGGGGGGGGGGGGGGGGGGGGGGGGGCCCCC
@s1501 46
TGAGGAATATTGGTCAATGGGCGAGAGCCTGAACCAGCCAAGTAGCGTGCAGGATGACGGCCCTATGGGTTGTAAACTGCTTTTATAAGGGAATAAAGTGAGTCTCGTGAGACTTTTTGCATGTACCTTATGAATAAGGACCGGCTAATTCCGTGCCAGCAGCCGCAGTAATACGGAAGGTCCAGGCGTTATCCGGATTTATGGGGTTTAAAGGGGGCGTAGGCCGTGAGGTAAGCGTGTTGTGAAAGGTAGGCGCCCAACGTCTGCACTGCAGCGCGAACTGCTTCACTTGAGTGCGCACAACGCCGGCGGAACTCGTCGTGTAGCGGTGAAATGCTTAGATATGACGAAGAACCCCGATTGCGAAGGCAGCTGGCGGGAACGTAACTGACGCTGAAGCTCGAAAGCGCGGGTATCGAACAGGATTAGATACCCT
+
FGFGGFGGGGGGGGGGGGGGGGGGGGGFGGGGGGGGGFGGGGFGGGGGGGGGGGGGGGGGGGGGGGGGGGGGGGGGGGGGGDGFGGGGFFGGGGGGGGGGGGAFGGGGG8FFGGGGGGGGGGGGGGGGGGGGGGGGGEFEFGDEGGDGGGGGGGGGGGGGGGGFBEE@FFGGGGCEEFFFFFG9FF;<>>ECECF;CEGG<E%EFGGGEC??BFE>D9E@7>GF=FFFECGC<FC@ECEFCFCC+<9#5*.EF8FGGC4<C6;#0CB.,:CB77B5-?=55GGDFGFDDGGGAFCF8C@F>@6>@8@BFEABECCGEFB?GGECAGEFGFF;,FFEGGGGGDAGD@EGGF?F7BFCGGFCC=EFFECGFGFGDFGF>GGGEAGGGFEGGGGGGGGGEFFE@DGGGFGGGGGGGGGGGGGFFFGFGFGGGEGCCCCC
@s1501 39843
TGGGGAATATTGCACAATGGGCGCAAGCCTGATGCAGCGACGCCGCGTGAAGGATGAAGGTCTTCGGATCGTAAACTTCTATCAGCAGGGAAGAAACCATGACGGTACCTGACTAAGAAGCCCCGGCTAACTACGTGCCAGCAGCCGCGGTAATACGTAGGGGGCAAGCGTTATCCGGAATTACTGGGTGTAAAGGGTGCGTAGGCGGCGATTTAAGTCAGATGTGAAAACTCAGGGCTCAACCTTGAGACTGCATCTGAAACTGAGTTGCTAGAGTGCAGGAGAGGAAAGCGGAATTCCGAGTGTAGCGGTGAAATGCGTAGAGATTCGGAGGAACACCAGTAGCGAAGGCGGCTTTCTGGACTGTAACTGACGCTGAGGCACGAAAGCGTGGGGAGCGAACAGGATTAGATACCCT
+
CFGGGGGGGGGFGGGFFGGGGFGGGGGGGGGFGCGGGGGGGGFEGGGGGGGGGFF,ECFFFGFGGG7CFGEGGFFGGCFGFC<FGGFGFGGGGG,A,AFF9FFEGGFE9AFGGGGGFDGGCDDEGC:FCEFFGDBD<FGGGGGCFGG7FG*>CBFFDC:AFECBCEG@F;7=CFGGEG:F?)CGCC?FFG8CFG7EGFGGGCEGGGFE>EEAABFFFFF@FCAGGDE4CCCFGGGGFG5F9GFBECFGGGGFFFCEC703<@@BFAFFC.DFCA,F?FGGGG=GGDEFF:EFFGFFEGGDA,GFGDACC5E??<:GGGCFAGGDCFC:=CEFGGBEFFGDGGGGGEDGEEEGGGF@FEDF<GGF<EGGGGEEFGGGGGGGGGGGFGGGGGGGGGFFGGEFDGFGGGGGGGGDGCCCCC
@s1501 48
TGGGGAGTATTGCACAATGGGCGCAAGCCTGATGCAGCGACGCCGCGTGAAGGATGAAGGTCTTCGGATCGTAAACTTCTATCAGCAGGGAAGAAACCATGACGGTACCTGACTAAGAAGCCCCGGCTAACTACGTGCCAGCAGCCGCGGTAATACGTAGGGGGCAAGCGTTATCCGGAATTACGGGGTGTAAAGGGTGCGTAGGCGGCGATTTAAGTCAGATGTGAAAACTCAGGGCTCAACCTTGAGACTGCATCTGAAACTGAGTTGCTAGAGTGCAGGAGAGGAAAGCGGAATTCCGAGTGTAGCGGTGAAATGCGTAGAGATTCGGAGGAACACCAGTAGCGAAGGCGGCTTTCTGGACTGTAACTGACGCTGAGGCACGAAAGCGTGGGGAGCGAACAGGATTAGATACCCT
+
CFDGGGGGGGGGGGGGGGFGGGGGGGGGGGGFGGGGGGGGGGGGGGGGGGGGGGGGGFEC=FFDFGGE@EFFGFGGGGFGGGGGGGGGGGFGGGGGEGFGGGGGCGGGGGGGGGGGGGGFGFFGGGGGGGGGGGCCFGGGGFGFG>EFGGEEGGGGC:CF7C*::8*9<:*=EFBFGG7FF@FG$CFG:CCGFGEGDGE;CDDGGGGGCE:EEEEEFFGF4;FFFFGF?EFFFFE@FFECB@DEFCF;FFGGGFDCGFG;<E=BDFD<DGEE7<<GGFGGGF@<C?,CF+CFA=FFEEEDE,E,@@)FEFFFF9EEDGGFEEE,EGGDEDA?AGGGGGGFF+:EEFEE@EEGGFEFGGGGGGGGECGFC:CF@GGFFCFGGFEGGGF@GEGFEGEGEGGGGEFEGGDFFGGGGCCCCC
@s1501 39422
TGAGGAATATTGGTCAATGGACGAGAGTCTGAACCAGCCAAGTAGCGTGCAGGATGACGGCCCTATGGGTTGTAAACTGCTTTTATAAGGGAATAAAGTGAGAGTCGTGACTCTTTTTGCATGTACCTTATGAATAAGGACCGGCTAATTCCGTGCCAGCAGCCGCGGTAATACGGAAGGTCCGGGCGTTATCCGGATTTATTGGGTTTAAAGGGAGCGTAGGCCGGAGATTAAGCGTGTTGTGAAATGTAGACGCCCAACGTCTGCACTGCAGCGCGAACTGGTTTCCTTGAGTACGCACTAAGTGGGCGGAATGCGTGGTGTAGCGGTGAAATGCTTAGATATCACGAAGAACTCCGATTGCGAAGGCAGCTCACTGGAGCGCAACTGACGCTGAAGCTCGAAAGTGCGGGTATCGAACAGGATTAGATACCCT
+
DFGGFGFGG9E9FFGFGGGGGGEDFFFGGGGFGGGGGG9FGGFGGGCFGGFEGGGGGGGGGGG7FGFGGFGGGGGGGGEFCFG<EFFG9FFCF85CE,FGGGFF,:8?B<<EFCFCAE7DFE9EE9,BFFDA<FGEFDDFEFF7FGGFGGGCC<+:B,D7FECC+>FE:*>FFFG>:F@BFEC><*CFC>G-87BF??FG7E:BE7FG*C2F<<C6C:7=7=:.)GF>FGFC<:C?DGF?8-.C<EGD?5.52@8<CFDF7C:DFFFCC?;?1@.:ED=8=:GF=,FG@,,GFCDGGEC5@,FA:GFCEFE94++EDFEFFFEC=CB9EFGE<?,C,FE,F;F=E<FFFECEE?+GGGFCGDGGGECGGFFEFGGF<,CECGCDF<@CB@8GGGGGGGGFD7FFGGGGGFF<F@GF@FEAGFFGF<GFFE@@CA6A
@s1501 31818
TGGGGAATATTGCACAATGGGGGAAACCCTGATGCAGCGACGCCGCGTGAAGGAAGAAGTATCGCGGTATGTAAACTTCTATCAGCAGGGAAGGTAATGACGGTACCTGACTAAGAAGCCCCGGCTAACTACGTGCCAGCAGCCGCGGTAATACGTAAGGGGCAAGCGATATCCGGATTTACTGGGTGTAAAGGGAGCGTAGGCGGCGGAGCAAGTCAGAAGTGAAAGCCCGGGGCTCAACCCCGGGACGGCTTTTGAAACTGCCCTGCTTGATTTCAGGAGAGGTAAGCGGAATTCCTAGTGTAGCGGTGAAATGCGTCGATATTAGGAGGAACAGCAGTGGCGAAGGCGGCTTACTGGACTGACAATGACGCTGAGGCTCGAAAGCGTGGGGAGCAAACAGGATTAGATACCCT
+
9F<C:FC@FEG9E<EEEFFG,@@EEFFECD8CFFG9@<7=FG@F@+++8BF6EFGGGCE<F?C,B@F+44?,C,5A,B?FDDFBBFBFCB<FG+A?FA,EBB:?@?<FFF8B<F8DF<D8=:=7+>FFFCGF7>,+@=,:3@,FEFCC:>EF;F<BC,@:B*=<F*<F*3=8,>CC1**2,C92<<*81<C+><C*:CEC=,>,/:8:9838827:3=?;@<GG?@GDC:;8FE/931<FG@CEFE>GCDGFGFE@CFE=8DB:'/;#8CAADB8E8,8E>A,A8E=B+E@4,B=@,,,,A,4B=@,?E<C,CCFC+@6,@EC,FFDEAECC,EEC,8FGGCCAA@,@C:GGFAFFDEAEE,FF@<6,68,+FACC,@,@@,A,@F@7@<B<E6CC=9GFF9FFECEEC,F<C@6<
@s1501 30793
TGGGGAATATTGCACAATGGGCGCAAGCCTGATGCAGCGACGCCGCGTGAAGGCTGAAGGTCTTCGGATCGTAAACTTCTACCAGCAGGGAAGAAACCATGACGGTACCTGACTAAGAAGCCCCGGCTACCTACGTGCCAGCAGCCGCGGTAATACGTAGGGGGCAAGCGTTATCCGGAATTACTGGGTGTAAAGGGTGCGTAGGCGGCGTTTTAAGTCAGATGTGAAAACTAAGGGCTCAACCTGGAGACTGCATCTGAAACTGGGTTGATAGAGTGCAGGAGAGGAAAGCGGCATTCCGAGTGTAGCGGTGAGTTGCGTAGAGATTCGGAGGAACACCAGTAGCGAAGGCGGCTTTCGGGACTGTAACTGACGCTGAGGCACGAAGGCGTGGGGAGCGAACAGGATTAGATACCCT
+
EDEFFGGGGFFDGGGGFGGDFE:BFFGGG?FFGFEFGEG+@FDEEGE@7:F,E,<FGFGFCCC9EFEEGGCAEGFFGCFF<FFADFECFGGCFGGGFGGF9,BFF+BFAF9FFGG9B<FDFGGGEEDEG,FCFGGEC+>CC<:F@FCECEE@C9FE7D<FGGCC@=F:C:<=<<F9:FEFCCCCC9C7,;*<<3A9EGE58?;>EFGECG#>;CE.;7CD:@CF2??F7CC.,/@-8@&8E@8@:#@CG:6CFFGFFFC8<72CF#FC,5'<CC<C=B;F>ADEB<AFEEC@,,,+8++FF,@E@+@GF<FAC9++EGGGFDGDGGDEDFB,<B,:,666DCFCBFFB6:FBEFC:GGDEEEFFEGFECGFB,GFAC@CFGGF@FEFFCEC8FFEE,GGGFFAECGGFAGGGGCCCCC
@s1501 23164
TGGGGAATATTGCACAATGGGGGAAACCCTGATGCAGCGACGCCGCGTGAGTGAAGAAGTATTTCGGTATGTAAAGCTCTATCAGCAGGGAAGAAAATGACGGTACCTGACTAAGAAGCCCCGGCTAACTACGTGCCAGCAGCCGCGGTAATACGTAGGGGGCAAGCGTTATCCGGATTTACTGGGTGTAAAGGGAGCGTAGACGGTAAAGCAAGTCTGAAGTGAAAGCTCGGGGCTCAACCCCGGGACTGCTTTGGAAACTGTTTAACTAGAGTGCTGGAGAGGTAAGCGGAATTCCTAGTGTAGCGGTGAAATGCGTAGATATTAGGAGGAACACCAGTGGCGAAGGCGGCTTACTGGACAGTAACTGACGTTGAGGCTCGAAAGCGTGGGGAGCAAACAGGATTAGATACCCT
+
ACEFGEEECFFFGGGGGGGGGGGGGGFFGGGFGGGGFFGGCFGGGGGCEEGGCEDFFGF<C9FGGFGFFGGFGGGFGGGGC9FGGGFGGGGEGGGG,5B9CFECD7EGGGGFGGGGGGGFFDGGGEGGGGG8@F@FGFG+@BF@>CFFF@FGGGGGGGDEFFEEFF:@<F-;<CCCFFF9FE0FGGGG<CGGGFD,8CGEE=3/D>;B?GGFFGGEF@?,69DFGEECF2CCEFGGFEFCCGGEFEGDGGGGGGGFGGEFDFCAFFFCFG7EBGGGGGGGGGFGFEGGGGGGFGGGFEE?FEGGEEFCAAC,:F?EEAFFF9GGGGGGFGFFEGGGGGGGDGGGGEGGGGGGGGFFGFFGGFFGEGGGGF<GGECGFGGGGGGEFFGGGGGGGGGGGFGGGGGGGGGGGGGCCCCC
@s1501 53
TGGGAAATATTGCACAATGGGCGCAAGCCTGATGCAGCGACGCCGCGTGAAGGATGAAGGTCTTCGGATCGTAAACTTCTATCAGCAGGGAAAACACCATGACGGTACCTGACTAAGAAGACCCGGCTAACTACGTGCCAGCAGACGCGGTAATACGTAGGGGGCAAGCGTTATCCGGAATTACTGGGTGTAAAGGGTGCGTAGGCGGCGGTTTAAGTCAGATGTGAAAACTCAGGGCTCAACCTTGGGACTTCAGCTGAAACTGAGTTGCTAGAGTGCAGGGGAGGAAAGCGGAATTCCGAGTGTAGCGGTGAAATGCGTAGAGATTCGGAGGAACACCAGTAGCGAAGGCGGCTTTCTGGACTGTAACTGACGCTGAGGCACGAAAGCGTGGGGAGCGAACAGGATTAGATACCCT
+
<FGGFFG<CEFEGGDGGGGE<CBFFCFGGGGGAFFGFGGGGGGGGGC+@B=EFF,AE?5C<?<,?FCGC:BBE@FC@?B?A5CDFGGECECFAD,?B+B,,CFEEEGGGBD:B<FFGEGF8D<FF:+6B86>DCBDFCF<A<>>,,53@@:>FGGCF>FFEGFFB=*::CB**4?CCCDF@+?FF96:,=45<<CCEF>;CD>>8+:E88/?5,7,@;-)7,;A;2205C608<C<;@#=;FF@863,,=F>:*39GGGD=?2,838,DEB,GFD<=CGF@4,EFEC8ECCDGED=+@B=GGGFC85@>,=;FC4,BCCFE=F8?,C:EFGFFEDGGGGFFFGEGFFBCBFGGGGGGFFEFFEGGGFEFFEFF@6=@FCD7DGFF8FEGDGGGGGF7GEGGGGGGGGGGFDGGCCCCC
@s1501 28159
TGGGGAATATTGCACAATGGGCGCAAGCCTGATGCAGCGACGCCGCGTGAAGGATGAAGGTCTTCGGATCGTAAACTTCTATCAGCAGGGAAGAAACCATGACGGTACCTGACTAAGAAGCCCCGGCTAACTACGTGCCAGCAGCCGCGGTAATACGTAGGGGGCAAGCGTTATCCGGAATTACTGGGTGTAAAGGGTGCGTAGGCGGCGACTTAAGTCAGATGTGAAAACTCAGGGCTCAACCTTGAGACTGCATCTGAAACTGAGTTGCTAGAGTGCAGGAGAGGAAAGCGGAATGCCGAGTGTAGCGGTGAAATGCGTAGAGATTCGGAGGAACACCAGTAGCGAAGGCGGCTTTCTGGACTGTAACTGACGCTGAGGCACGAAAGCGTGGGGAGCGAACAGGATTAGATACCCT
+
CFGFGGGGGGFGGGGGGGGEFGGGGGGGGGGGGGGGGG7FGFGGEGGGCGGGGGGGEGGGFGGGGGGGEGGGFFGGGGGGGGGGGFAFGGGGGGGGGGGGGGGGGGGGGGGGGGGGFGGGGGGGGGGE7FFGGGGG8<FFGGGGFFEGFGFFGFGGGFFF>E@GGGGCGGCEFCGGGGDDCC<FFBCGCEC7CC?FGGGEE>GGG>GE8C8CGEGGGFCFCDCCC79CGF<CFFC/FGD<CFFGGFD7@9FCC795F?CEFFGFG@CC?FFFFGDFBFFFECCE<FE8BB@CE;>+@+@+?9,F>>57=9GGFGGEGGGDECA4=4,GGGF9GFCC8GE@E=,:F<FFCGFCGFA<E-,ECGGGGGGGFGF@FFFGGF@CB,<CFD;BCFGECC7FFF7F<B<FFCGDEFGCEBCCCC
@s1501 55
TGGGGAATATTGCACAATGGGGGAAACCCTGATGCAGCGACGCCGCGTGGAGGAAGACGGTCTTCGGATTGTAAACTCCTGTTGTTGAGGAAGATAATGACGGTAGTCAACAAGGAAGTGACGGCTAACTACGTGCCAGCAGCCGCGGTCAAACGTAGGTCACAAGCGTTGTCCGGAATTAATGGGTGTAAAGGGAGCGTAGGCGGTAAGACAAGTTGGAGGTGAAAGCCATGGGCTCAACCGAGGAACTGCGTTGAGTACTGGTGTTCTTGAGTAGCGCAGGGGTAGGCGGAATTCCCGGTGTAGCGGTGGAATGCGTAGATATCGGGAGGAACACCAGTGGCGAAGGCGGCCTACTGGGCACCAACTGACGCTGAGGCTCGAAAGTGTGGGTAGCAAACAGGATTAGATACCCT
+
EFGGGFGGGGGGGGGGGGFGGFE:CGGGGGGGGGGABFDEFGGGGGGCCC=FGG@FG,?F=FFEFGG+BB8FGGGG?EFG,CFG8?,<FFG4=E<C?<EFFCF?B+,,8,CD,<,>A,3,,B++=@F8B,=3<,3D<ED<>FEF883C**1,@,6>C,*8?,>BF=C+41*32<CCFE>2,+7CF8+/*.42;<<44>C)9<C16:/:9C#<,:C;<;6,,FB5,1,,,?,,:6FECEF83*,,,,9:CCF<3,>,@,+==>B,==,>ACAF5F8788@+88,E8C??4,FD88+7CF8BCE@604+GGCGEF@:C8GGGGEEF:GGGFE<GEEF@EFFCGGGFFGGGGGFE,DECGFEFGGFC69GGGFFGGFFF@GGDGGFF@E@@GGGGGFGFFCGFCFGGGFFGGGGCCCCC
@s1501 23011
TGAGGAATATTGGTCAATGGGCGAGAGCCTGAACCAGCCAAGTAGCGTGCAGGATGACGGCCCTATGGGTTGTAAACTGCTTTTATAAGGGAATAAAGTGGGTCTCGTGAGACTTTTTGCATGTACCTTATGAATAAGGACCGGCTAATTCCGTGCCAGCAGCCGCGGTAATACGGAAGGTCCGGGCGTTATCCGGATTTATTGGGTTTAAAGGGAGCGTAGGCCGGAGATTAAGCGTGTTGTGAAATGTAGATGCTCAACATCTGCACTGCAGCGCGAACTGGTCTCCTTGAGTACGCACAAAGTGGGCGGAATTCGTGGTGTAGCGGTGAAATGCTTAGATATCACGAAGAACTCCGATTGCGAAGGCAGCTCACTGGAGCGCAACTGACGCTGAAGCTCGAAAGTGCGGGTATCGAACAGGATTAGATACCCT
+
CDFGGFGGGGGGGGGGGGGCFGGGGGGGGGGGGGGGFGGFGGGGFFGFGEFGGGGGGGGGGFGGGGGGGGGGGGFGEGGFGGGGGGGFGGGGGGGGDCFGGEFGGGGGGGGGFGGGGGGFGFCFGGGGGGGGGGEGGGGGG@FEGGGFGEFFEFGDGFFGCDEGEEGEGGGGFGGGGGEGGG9CCFGCB*:FGG#BECFFGFGFCF<//CF;GF$FGBG:4CA>FGEEG87@0<>4GGGGGGFGEGGFG;CCCFG29CGGFCEC<FFGGFF,5F:F>>CCDGGFB=DB,A,D5FEGEACFF9AFB@+GGGGGGEC7GGGGFEB@*DDCFFE,?FEE=,GGGFDEEFFCB9?BE:GGGFGE@FF7GGGGGA@DCGGFFEEGGGGGGGFGGGGGGGGFDFGGGDGGGGGGGGGGGGGGGGFGFFFF<9GGGGGCCCCC
@s1501 57
TGGGGAATATTGCACAATGGGGGAAACCCTGATGCAGCGACGCCGCGTGAAGGAAGAAGTATCTCGGTATGTAAACCTCTATCAGCAGGGAAGATAATGACGGTACCTGACTAAGAAGCCCCGGCTAACTACGTGCCAGCAGCCGCGGTAATACGTAGGGGGCAAGCGTTATCCGGATTTACGGGGTGTAAAGGGAGCGTAGACGGTGTGGCAAGTCTGATGTGAAAGGCATGGGCTCAACCCGTGGACTGCATTGGAAACGGTCATACTTGAGTGCCGGAGGGGTAAGCGGAATTCCTAGTGGAGCGGTGAAATGCGTAGATATTAGGAGGAACACCAGTGGCGAAGGCGGCTTACTGGACGGTAACTGACGTTGAGGCTCGAAAGCGTGGGGAGCAAACAGGATTAGATACCCT
+
GGGGEGEEFGFCFGGGGGGCFEEGGGGFGGGGGGGGGGGGGGGEGGGEGEGGF8BEFEF9CEEEFG<CEFCFFFGCGGGGGG9FGGFFDFGGGGGGGGGGG@C@FCFGGGGFEGGCFFFFFG>FCFFFFGGGCF8D>CFGGGFFEGEGC:>FF,><FGGGDGGGGFG7<F<7FG?CCF=F9?$FFF?@1EFF9CCCEGEGGDEFEGGGFEGG?:889FCD9FEC?EC?@>FGGDGFD>F:C:>EGDGGFFF;,<DF@,D)=#,$8,3<;GF8)>$@4BEG@D>FFAB+EDE>DD9,FFFDFE8+BGEEEEC;C=?EGFFGGGGFFFGGECFGFFC:4<?EGEDGFEEFC+FC9F9GGFEGGGGGFGGGFFFBFFGEGGGGGGGGGGGGGGGDEGGGGFGGGGGGGFGGGGECCCCC
@s1501 58
TGGGGAATATTGCACAATGGGCGCAAGCCTGATGCAGCGACGCCGCGTGAAGGATGAAGGTCTTCGGATCGTAAACTTCTATCAGCAGGGAAGAAACCATGACGGTACCTGACTAAGAAGCACCGGCTAACTACGTGCCAGCAGCCGCGGTAATACGTAGGGGGCAAGCGTTATCCGGAATTACTGGGTGTAAAGGGTGCTTAGGCGGCGATTTAAGTCAGATGTGAAAACTCAGGGCTCAACCTTGAGACTGCATCTGAAACTGAGTTGCTAGAGTGCAGGAGAGGAAAGCGGAATTCCGAGTGTAGCGGTGAAATGCGTAGAGATTCGGAGGAACACCAGTAGCGAAGGCGGCTTTCTGGACTGTAACTGACGCTGAGGCACGAAAGCGTGGGGAGCGAACAGGATTAGATACCCT
+
DFEFEGEGGGGGGGGCFGGGGGGGGGGGGGGGGCFGGFCGGGGGDGGGGGGGGGGGGGGFGGGEGGGGGGGGEFFGGCFGGGGGGGGGFGFGDGGGGF,CFFFC:BFCFGGCEBFFGFF@F,B<:>FCGFGGGGGGCFGC@D,3BDCFEC<FCE,7D,?DFGDGG?CCFD**82?FCF@EGFEF?FEGG84CC?E5/33;$01:C<D7;?#=/>:FF@@8<)9FCAC7;CA-<FGFGD@F38<-0DGD?FDE:9F4C1C:D=F=FD89D?8C,CDFEF8AFF=A7<?6B??8FFFFCCGFE,F:C>=@+9FFC9EGDGFEFFGGEF87GGGEEFCGFCFF<EF?EGF:@GGEGF@GFFEFGFGGFFAGGGCGGGGFFFAGGEFCFGGGGEFFGGFE7GGGGGGFGFE,GGGGGCCCCC
@s1501 34952
TGGGGAATATTGCACAATGGGCGCAAGCCTGATGCAGCGACGCCGCGTGAAGGATGAAGGTCTTCGGATCGTAAACTTCTATCAGCAGGGAAGAAACCATGACGGTACCTGACTAAGAAGCCCCGGCTAACTACGTGCCAGCAGCCGCGGTAATACGTAGGGGGCAAGCGTTATCCGGAACTACTGGGTGTAAAGGGTGCGTAGGCGGCGATTTAAGTCAGATGTGAAAACTCAGGGCTCAACCTTGAGACTGCATCTGAAACTGAGTTGCTAGAGTGCAGGAGAGGAAAGCGGAATTCCGAGTGTAGCGGTGAAATGCGTAGAGATTCGGAGGAACACCAGTAGCGAAGGCGGCTTTCTGGACTGTAACTGACGCTGAGGCACGAAAGCGTGGGGAGCGAACAGGATTAGATACCCT
+
FGGGEFGGGC<DFFGGGG<FCGGGGGGGGGGGFFGFAGCEGEGEGGEGGGFG88FFDFEFGGD9FFFDBEFFGGFFGGGGGGGGGGDFG7FFGGGGGGGGGGGGGGG:EDGGGGGGGGGGGGGGDEGGGGGGGGGGFFGGACFFFGCFFGF@@FFGG9FFGGGGGGG<F:=CC=GGGGGCFGGC>GGGFGE@EG?FD*FEEBEE7;DFGGGFFFC?FBDFCFFGGF<;97D<6@C@;CDFGGFFGF@,=FAFF8@4@5<:,<<FF7CDEDE?FD?GGGGGGGGGGFCD8+GGFEE>C7ED:DFF@=>F:FEECE??,DGFC=9FFC@C7FGGGFCFCFFF?FGGGGGEFFFCFFFDFFBFFDFGGGGGFFCCBEFAEDAFGGGGGGGGGGGGGFEC@F@GGFEFGGGGGGGGFC<CCC
@s1501 22053
TGGGGAATATTGCACAATGGGCGCAAGCCTGATGCAGCGACGCCGCGTGAAGGATGAAGGTCTTCGGATCGTAAACTTCTATCAGCAGGGAAGAAACCATGACGGTACCTGACTAAGAAGCCCCGGCTAACTACGTGCCAGCAGCCGCGGTAATACGTAGGGGGCAAGCGTTATCCGGAATTACTGGGTGTAAAGGGTGCGTAGGCGGCGATTTAAGTCAGATGTGAAAACTCAGGGCTCAACCTTGAGACTGCATCTGAAACTGAGTTGCTAGAGTGCAGGAGAGGAAAGCGGAATTCCGAGTGTAGCGGTGAAATGCGTAGAGATTCGGAGGAACACCAGTAGCGAAGGCGGCTTTCTGGACTGTAACTGACGCTGAGGCACGAAAGCGTGGGGAGCGAACAGGATTAGATACCCT
+
FFGGCGGGFFFGGGGGGGGGCGFCEFFGGEGGGGGGFFFCFGGGGGGGGGGGGFGGGGCGGGFGGGGGGEEGDFGGGGGGGGGGGGGGGGGGGGGGGGGGGGGDCGGGGGGGGGGGFGF=FGGGFFEFGFGGGGEFAEGGFFGCFFCEGDFEGGGGGEFGFGGG7B5<FGF:<1=<FEG@FC<F3CCG8CC@=CE92=GFFEEGGFGGEG;CDF=@FDFCGD?FEFE@<FF@F7FEFDFFECGGGFG6EFFBBFFCECFFF:FFFGGGGFE<CFFGFF@GGGGGGGGFC=FB>,ECECC+FDGFDGAGEFDGFA,GGGGFC,F=F77GCFC,FFCGGGFGGGGFCFGGDGGCGGGGFDGGGGGGGGFGDEGEEFGEGGGFGGFGGGGGGGGGGGGGEF@GEFGGGFCGGGGGGCCCCC
@s1501 61
TGGGGAATATTGCACAATGGGCGCAAGCCTGATGCAGCGACGCCGCGTGAAGGATGAAGGTCTTCGGATCGTAAACTTCTATCAGCAGGGAAGAAACCATGACGGTACCTGACTAAGAAGCCCCGGCTAACTACGTGCCAGCAGCCGCGGTAATACGTAGGGGGCAAGCGTTATCCGGAATTACTGGGGGTAAAGGGTGCGTAGGCGGCGATTTAAGTCAGATGTGAAAACTCAGGGCTCAACCTTGAGACTGCATCTGAAACTGAGTTGCTAGCGTGCAGGAGAGGAAAGCGGAATTCCGAGTGTAGCGGTGAAATGCGTAGAGATTCGGAGGAAAACCAGTAGCGAAGGCGGCTTTCTGGACTGTAACTGACGCTGAGGCACGAAAGCGTGGGGAGCGAACAGGATTAGATACCCT
+
CFGGGGGDFGGGGGGGGGFGFG@FFGGGGFFFGC9CFFGGGCEGGGGFGD?FFFGGGECGGGGGGGGGGDCFGFGGGGGGGGGGGGGFGGGGGGGGFGGGGGGEFGGDGGGGA<EGGGFDDCGGGGGGCGGGGGGGGGGG8CGCG8EGGGDCE,3<C><BFECF78F+CB48<5>FCG>GG9<8C<=2+>E?GGC<GC<>C>>CEGEGG:8EGFD?FAC?4<,CFFG4??FFC#868@*BFDF@EFF9GFDF:CDCFCB><CF;FEFGCGCD:A$B8E8FEA;FEFFGGGGDFD=+C+CB9,FFEDFGB9B;F9BCGGFFE,AAGGGGGGE5E96C,@=9FCECF?4@7GGGGGGGGGGGFFDD@,GFE7FBBGGFFBFGGFGGGGCGGDGFCF@GGGGFF<GGFGGGFFGGECCCCC
@s1501 25175
TGGGGAATATTGCACAATGGGCGCAAGCCTGATGCAGCGACGCCGCGTGAAGGATGAAGGTCTTCGGATCGTAAACTTCTATCAGCAGGGAAGAAACCATGACGGTACCTGACTAAGAAGCCCCGGCTAACTACGTGCCAGCAGCCGCGGTAATACGTAGGGGCAAGCGTTATCCGGAATTACTGGGGGTAAAGGGTGCGTAGGCGGCGATTTAAGTCAGATGTGAAAACTCAGGGCTCAACCTTGAGACTGCATCTGAAACTGAGTTGCTAGAGTGCAGGAGAGGAAAGCGGAATTCCGAGTGTAGCGGTGAAATGCGTAGAGATTCGGAGGAACACCAGTAGCGAAGGCGGCTTTCTGGACTGTAACTGACGCTGAGGCACGAAAGCGTGGGGAGCGAACAGGATTAGATACCCT
+
FFGGGGGGGGGGGGGGGGGGGGGGGGGGGGGGGGGGFGGGGGGGGGGGGGGGGGGGDFCFCCEGGGGGDGGFGGGGGGGGGGGGGGGGGGGGGGGGGGGGGGGGGGGGGGGGGGGGGGGGGGGDEDEEDGGGGGGFEFBFFFFFGGGGGGGGGGG;GCFGGDFECFG@GFGGCGGGGGDGGGFGGGG#CCCFGFFDGGAD@CGGFEGGG7GCEGGFEFCFFAG<FECFGGGGGGGGGFGFGFGF=CFFGGEFGGFFFFGFFD<F<GFFGECC?FF=GGGFF<FFFC?7CGFCFEE7GGEFEGDEEFGFGGFGGGFCEDGGDFDEGGDFFDFCF:GGGGFGGGGGFFFCGGGGGGGGFGGGGGGGGGGGGGGGGGGGGGGGGGGGGEFGGGFGGGGGGFE9FGGGGGGFGGGGCCCCC
@s1501 63
TGAGGAATATTGGTCAATGGGCGGAAGCCTGAACCAGCCAAGTAGCGTGCAGGATGACGGCCCTATGGGTTGTAAACTGCTTTTATGCGGGGATAAAGTGGGCCACGCGTGGTCTTTTGCAGGTACCGCACGAATAAGGACCGGCTAATTCCGTGCCAGCAGCCGCGGTAATACGGAAGGTCCGGGCGTTATCCGGATTTATTGGGTTTAAAGGGAGCGTAGGCCGGAGATTAAGCGTGTTGTGAAATGTAGATGCTCAACATCTGCACTGCAGCGCGAACTGGTTTCCTTGAGTACGCACAAAGTGGGCGGAATTCGTGGTGTAGCGGTGAAATGCTTAGATAGCACGAAGAACTCCGATTGCGAAGGCAGCTCACTGGAGCGCAACTGACGCTGAAGCTCGAAAGTGCGGGTATCGAACAGGATTAGATACCCT
+
GGGGGEFGGGFAGGGGGGGG?FGEFEGGGFGGGGGFGGGFGGGFCGGGGGGGF:EFCFGGGGGGGGGGGGEFGDEFGGGGFEFGGGAEFGGCGGGGGGGGFGCF=>>=F:>CF9FFFGGGFFFGGGGGGGCGGGCFA:FAFGGGDEE:;FFFEGGDGC,FFGFF75<B=CGFB98<1<<FGFFEGGGGCEEGGGGG*:CCGG4GFG7*/2<:9<CFGBEF?DGD:8@>F;?<FF9'C-CF*GFAF9CGGFCGGFG>DEC;5FGE<C8ADFF<3FEE>8++2GFGGFCF=AAD:>+CGGFF4E9FEEGGDFBDDDC@+444A:8@)CEFGECAC9??>EC,A,@,,GFFGGGGFFCDGFECCEF7GGFGFGGFB,FGFF@GDGGFF<FCFF@EGE;@DGCFFFGGGGGDFBACEFGGGGFFGFFGGGGFFGGCCCC<
@s1501 39783
TGGGGAATATTGCACGGTGGGCGAAAGCCTGATGCAGCGACGCCGCGTGAGCGAAGAAGTATTTCGGTATGTAAAGCTCTATCAGCAGGGAAGATAATGACGGTACCTGACTAAGAAGCACCGGCTAAATCCGTGCCGGCAGCCGCGGTAATACGTATGGTGCAAGCGTTATCCGGCTTTACTGGGTGAAAAGGGAGCGCAGGCGGTGCGGCAAGTATGCTGTGGAAGCTCGGGGATCAACCCCGGTACTGCATTGGATACTGTCGTACTAGAGGGTCGGAGGGGTAAGCGGAATTCCTAGTGTAGCGGTGAAATGCGTAGATATTAGGGGGAACACCAGTGGCGAAGGCGGCTTACTGGACGATAACTGACGCTGAGGCTCGAAAGCGTGGGGAGCAAACAGGATTAGATACCCT
+
E,EEEC,EFFFGGGFFGGGG+DFGGDGFGGG6,<CEEFGEFG7FEFG+>:8,CCEG@FGC<BF,CFDCF<BCFEC?CBEFFGFCFGFF+@==@F9?CA?,C?BBC:FF,FFFGGG9FFGFE@>FE7B>F9,>FFC+8:5<:>FFGGDFC:7,<,1,8CF,7C9<7?C=<F**<<C4*4*,:<,72;CE*0+<<C*8=8>CC?CE>C*:8<9:<610#(39FC=6#<</@#G@FE:&,><<=FC8/::@G@B:=>@939,CEBF:8,DD=C,8*8+8++7?+EEF?+?B=8,E9,E8FFFFEBCC=F=AFAE?CECC@,E8E9E?,D+>:,FEB9<EGGGGDGGGGFFCGGFF,ED<EB@,@FCFFCFGGFC@;,CE<EGFDEFFC@GGFEFEF@<GFE@CGGFEEEFGFGFACCCB
@s1501 25778
TGGGGAATATTGCACAATGGGCGAAAGCCTGATGCAGCAACGCCGCGTGAAGGATGAAGGTCTTCGGATTGTAAACTTCTATCAGTAGGGAAGAAGAGTAGCGTAAGCTACTCTGACGGTACCTAACTAAGAAGCTCCGGCTAACTACGTGCCAGCAGCCGCGGTAATACGTAGGGAGCAAGCGTTATCCGGATTTACTGGGTGTAAAGGGTGCGTAGGCGGCTTGTTAAGTCAAAAGTGAAATTTCGGGGCTCAACCCCGGAGCTGCTTTTGAAACTGGCGAGCTAGAGTGTGGGAGAGGAAAGTGGAACTTTGAGTGTAGCGGTGAAATGCGTAGAGATTCAAAGGAACACCAGTAGCGAAGGCGGCTTTCTGGACCATTACTGACGCTGAGGCACGAAAGCGTGGGGAGCAAACAGGATTAGATACCCT
+
GFFGGGGGGGGGGGGGGGAFFGGGGGGGGGFGGGGGGGGGGGGGGGGCEEFGGEGGGGFFGGGGGDFFGGFGGFGGGGFGGGFGGGGGGGDGEGGGFF9EGGGGGGGGGGGFFFFEEEGGGGFGFGFGGGCGFFGCFFDCFGGGGGGGGGGGG,@FGGGGGGD@>;:CF?G>DFGGGCFGGC6C)8C)<C8EGGFGGGCF?F<F<FFGFGG9*,B@EEGFGGGF?DFFGGFGFCFFA@3ACCDEF=GGFFCGEFEGG1DDGG:FGGFGCFFFGGGGGGGGEFCE89<F5EGGFCFDDEFGGFACF9@E@4FFFFEE=,CCAGGFFC,,CGGEDE<FF>C5ECGGF<EB,EFGFGGGGGGFGEEGGGGGFFGGFGFFGGGGFGGGGGGGGFGGDGGGGFGDEFGGGGGGGFEEE@AFECGGEAGGGGFCCCCC
@s1501 28838
TGAGGAATATTGGTCAATGGACGAGAGTCTGAACCAGCCAATAGCGTGCAGGAAGACGGCCCTATGGGTTGTAAACTGCTTTTATAGGGGGATAAAGTGTGTCACGTGTGGCATATTGCAGGTACCCTATGAATAAGGACCGGCTAATTCCGTGCCAGCAGCCGCGGTAATACGGAAGGTCCGGGCGTTATCCGGATTTATTGGGTTTAAAGGGAGCTTAGGCCGTCTTATAAGCGTGTTGTGAAATGTCGGGGCTCAACCTGGGCATTGCAGCGCGAACTGTGAGACTTGAGTGCGCAGGAAGTAGGCGGAATGCGTCGTGTAGCGGTGAAATGCTTAGATATGACGAAGAACTCCGATTGCGAAGGCAGCCTGCTGTAGCGCAACTGTCGCTGAAGCTCGAAAGCGTGGGTATCGAACAGGATTAGATACCCT
+
EFFGGGGGFDGGGGGGGG<FAAEFGGGDGGGGGGGGGGFFGGGGFGFGGGGGGGGGGEGCCG<EFEGFE@7FEGEFFGGDFG9FGGGGGGGGFGFGGGGGGGGGGGGGGGGGGGGGGGGGGGFFDFGF<FGFGGGGFFGGGDEGGGGG9FGC<DEFD7FGGGCFG>7FCCFGGGE@CFE:DFDEE7?>7@;FG<<<55:;FFGFFC>GF1@@AEEC5/0*780<5:CDGF@CF<@*/<?8FGGCF?C:7GEFCDEGGDGGGGFGF9BFD?FEC0FFFCCEGE'FDB=@>FE?C6GGFGGGFFFF8FCEGFBB@87GFGEGFEC=F?,GFEFDGF<9FF@@4CFCFFGFGEE8FDGCFF:FCGGGFGGGFFCFCGGGGGGDGGGCGEGGGGGGGGGGGGGGGGGGGGGGGGFGGGGGGFEGGGGGGGGE<D@9@-C
@s1501 38715
TGGGGAATATTGCACAATGGGAGAAACCCTGATGCAACGACGCCGCGTGGAGGAAGAAGGTCTTCGGATTGTAAGCTCCTGTTGTTGAGGAAGATAATGACGGTACTCAACAAGGAAGTGACGGCTAACTACGTGCCAGCAGCCGCGGTAAAAAGTAGGTCACAAGCGTTGTCCGGAATTACTGGGTGGAAAGGGAGCGCAGGCGGGCAGACAAGTTGGGGGTGAAATCTATGGGCGCAACCCCTAAACTGCTTTCAAAACTGTTTTTCTTGAGTAGTGCAGAGGTAGGCGGAACTCCCGGTGTAGCGGTGGAATGCGTAGATATCGGGAGGAACACCAGTGGCGAAGGCGGCCTACTGGGCACCAACTGACGCTGAGGCTCGAAAGTGTGGGTAGCAAACAGGATTAGATACCCT
+
AFFGGGCEFGGCFGGGGGGG,<:FFFGFFEFGC9FG,;FFG7CF7B@@C7F8F,BAEFF?F?D<CDEC,C,CEG9,CF,EE,:,:9,BFC,=FFFFFGFFG7FFFEA<FFFGG<<AF<F,CF>FGF+D8ECG:F,@>,3>C,:F+>FCE@FG,,8,@3BFCFFGGGFE1**4,,<*6CB8F9F9FGF*77<E9<<+<==1,//*18+#2;#8?<:9:4<,:@5,,25,,CFEFB8@,3+37F@,3,FFE8F=,B8<F;DFGDB>,CB:FF9CFF8B@<=:BECFFB:EFE@464+B7FEEDGGGFCGGFGFFCEFF@FCDGEFCGGGFFGGF@:,C,@GGC@C,FCEGGGFC,,9GGCFEGCFDFCEGEGGGFCGFD@GFGEF<GFGEEFEEDGGGEFCFFCGGFAGFEFCCCCCC
@s1501 68
TGAGGAATATTGGTCAGTGGACGGAAGTCTGAACCAGCCATGCCGCGTGCAGGATGACGATCCTATGGATTGTAAACTGCTTTTGTACAGGAAGAAATGTAGTTACGTGTAACTATTTGACGGTACTGTAAGGATAAGGACAGGCTAACTCCGTGCCAGCAGCCGCGGTAATACGGTGGGTTCGAGCGTTATCCGGAATTATTGGGTTTAAAGGGTTCGTAGGCGGGTTTGTAAGTCAGTGGCGAAATCTCCTTGCTTAACTAGGGAATTGCCGTTAATACTGTGAGGCTTGAATCAGTAGGAAGTAACTAGAATATGTAGTGTAGCGGTGAAATGCTTAGATATTACATGGAATACCAATTGCGAAGGCAGCCTGCTGTAGCGCAACTGACGCTGAAGCTCGAAAGCGTGGGTATCGAACAGGATTAGATACCCT
+
FGGGGFGGGFGGGGGGGGFFGGGGGGGGFFGGFGGGF<FGGCFEFGGGGGGGGGGGGGGEGGGGFFFGGGG<CFEFGFGGGFGGFEGGGGGGGGGGGGGGGGGCGGCGFGGGGGGGGGFCGGE?+?9EEFDGFF,,??FFG,AFDFFGGGGGCFGGGGGCFCD8BCFGGDGF=C+CC*CFCECF<<*>>F7DFGGEEDFFGGGGGG=C7C:B?FEFE@G:5=)=5*+7E2@==E:6<F<@8++6#:/6.::>3#A@AB7>9?@9CFGGGGF>?FFDAAF=DFFEFB?,39?9*<9,,,E9E9,9E@9<C4,E>4E9FEE<:A@+FFEC4,,=FFFF9FF9GEA9,66,,FFF@C<C8A<GGGGGGGGGGECDGGFFAE=CDGGGGFEGGFBEGGEFB+GFD:FCGEEBGFDCGGGGGFFFGGGGGGGFGGF-CCBC
@s1501 32289
TGGGGAATATTGCACAATGGGGGAAACCCTGATGCAGCAACGCCGCGTGAGTGATGACGGCCTTAGGGTTGTAAAGCTCTGTCTTCAGGGACGATAATGACGGTACCTGAGGAGGAAGCCACGGCTAACTACGTGCCAGCAGCCGCGGTAATACGTAGGTGGCGAGCGTTGTCCGGATTTACTGGGCGGAAAGGGAGCGTAGGCGGACTTGTAAGTGAGATGTGAAATACCCGGGCTCAACTTGGGTGCTGTATTTCAAACTGGAAGTCTAGAGGGCAGGGGAGGAGAATGGAATGCCTAGGGTAGCGGTGAAATGCATAGAGATTAGGAAGAACACCAGTGGCGAAGGCGATTCTCTGGACTGTAACTGACGCTGAGGCTCGAAAGCGTGGGGAGCAAACAGGATTAGATACCCT
+
FFGGGGGGGGGGGGGGGFECEFDGGGGGG8FFFFGGGEFFGGGGGGGCFEGEFGGGGGGGGG>FFGFGCF7FGF<,FEFFCFE?FFGGGGGGGD7FFFFGGGBFBFGFGGG7FG@:F<EGGGGGGCF8,@CC+:DDF<<@F8,DFECG>1C;<FG1>5B@CG<F:E@ECG.8CCE>:7CGGG>F<CFE'1A0+C##<5CFFE@,GFFFCA:<:F@6CGF2@9GF=3=@::ECF@?8@,B88D7EEE@A,=:+DFEC,7,;=;?9,,E<4A99*:,B4:FF,EEFEAGFGGGGFE>,@:,5E8E>=GFGFFGGFGGFEEC,,,FAC,GGFDGGGGGGFFEFFEEFGF:FFEGGFGCGGGGGGGGGGGGGGGGGGDGFFGGGFCEFB@GFGGGFGFFGFFGFGGGGF9FGGFFCCCCC
@s1501 70
TGGGGAATATTGCACAATGGGGGAAACCCTGATGCAGCGACGCCGCGTGGAGGAAGAAGGTCTTCGGATTGTAAACTCCTGTTGTTGAGGAAGATAATGACGGTACTCAACAAGGAAGTGACGGCTAACTACGTGCCAGCAGCCGCGGTAAAACGTAGGTCACAAGCGTTGTCCGGAATTACTGGGTGTAAAGGGAGCGCAGGCGGGAAGACAAGTTGGAAGTGAAATCCATGGGCTCAACCCATGAACTGCTTTCAAACCGGTTTTTCTTGGGTAGTGCAGAGGTAGGCGGAATTCCCGGTGTAGCGGTGGAATGCGTAGATATCGGGAGGAACACCAGTGGCGAAGGCGGCCTACTGGGCACCAACTGACGCTGAGGCTCGAAAGTGTGGGTAGCAAACAGGATTAGATACCCT
+
EGGGGFGGFGFGGGGGGGGFGGGGGFGGGGGGGGGGEGGGGGEEGGGGGGGFGGGGGGGGGGGGGGGGGGGGFEDGGGGGGGGGGGGGGGGGGGAEFFGGFECEGGGDFE,DFGGGGGEGGGGGDGFGFDGG>FCC+@FGFDGGGGDGGGGDF?E:8F*FF<DFGGFGG@CGGG?GGC<FGG1:FE/F><2BCFE7E;=C=DGDFCFF?D>BEEFFGGGEAFFCFFCF?,7AFF3@0FCFCGGFF><47DBCGFE8C@C%0'CGGFA>CCEA5EFFFED@CEFGF>>GGGFD=D8CE@+DF@E=5GGE,EDF=@EEFFFGGGGGGGGGGDFFCFFFFFCGECF7FFFGGGGGGGFGF@FFGGGGGGGGGC@GGFGGGGGGFDFGDDGGGGGFGGGGGGFFGGGGGDGGFGGCCCCC
@s1501 71
TGGGGAATATTGGGCAATGGGCGCAAGCCTGACCCAGCAACGCCGCGTGAAGGAAGAAGGCTTTCGGGTTGTAAACTTCTATTAAGTGGGAAGAGCAGAAGACGGTACCACTTGAATAAGCCACGGCTAACTACGTGCCAGCAGCCGCGGTAATACTTAGGTGGCAAGCGTTGTCCGGATTTACTGGGTGTAAAGGGCGTGCAGCCGGGAATTCAAGTCAGTTGTGAAATCTCAGGGCTTAACCCTGAAACTGCATTTGAAACCGTATGTCTGGAGTGCCGGAGGGGTAATCGGAATTCCTTGTGTAGCGGTGAATTGCGGAGATATAAGGAAGAACACCAGTGGCGAAGGCGGATTACTGGACGGTAACTGACGGTGAGGCGCGAAAGCGTGGGGAGCGAACAGGATTAGATACCCT
+
5@@AE,FFGGGAFFCGGG9CEFGGGGGGFFFGFFGGGGCEFEE7CEG@CEFEGCGF,C<DCFGGF>C7CFEGGCF9?CFG,9BFFA<<<<EECFG8<FFG?GDGCGFG9AFGF<FGFGFCF8FGGG7C:>>,,BEECF@D87,<DDDGGEF*FD;B,7@>FF,F>>98>F<8*;;BGG7F79@C?9?GCF8BB:,B::8=C<FF<C>E:#?2.3%7<899<#::C:@#:FF7:05<2C7)<FCFF;3;B>:GFC9CE@>8+6CGD9DBD:15,A5FC:4+B?@DBFF6B++>CFGFE=89@5:D8@8@C>B;C=8+7EBC,GF=DGFFADGGFF@FFC,A8FB7CGGDGGGGGFA,FAGFGEDEGGGDFDGEFGGGGEEGGFE@CGGGGGEEGGGGGGGGCFGFEGFCGGGGGCCCCC
@s1501 25070
TGGGGAATATTGCACAATGGGCGCAAGCCTGATGCAGCGACGCCGCGTGAAGGATGAAGGTCTTCGGATCGTAAACTTCTATCAGCAGGGAAGAAACCATGACGGTACCTGACTAAGAGGCCCCGGCTAACTACGTGCCAGCAGCCGCGGTAATACGTAGGGGGCAAGCGTTATCCGGAATTACTGGGTGTAAAGGGTGCGTAGGCGGCGATGTAAGTCAGATGTGAAAACTCAGGGCTCAACCTTGAGACTGCATCTGAAACTGAGTTGCTAGAGTGCAGGAGAGGAAAGCGGAATTCCGAGTGTAGCGGTGAAATGCGTAGAGATTCGGAGGAACACCAGTAGCGAAGGCGGCTTTCTGGACTGTAACTGACGCTGAGGCACGAAAGCGTGGGGAGCGAACAGGATTAGATACCCT
+
DFFDGGGGGGGGGGGFGGG?CFGGGGDFFFGFGFGGGFGGGGGGGGGGGGGGGGGFEFFEDFFGGGGGEGEGG8?EFGGFCCFFFFGFGGGGGGGGGGG?AFG@CE<7FFDGGGGGFGGFCCCF7CF7F:FGGGGGGFGGFFDADF:*3CCE7DFG:CCG7FGGGGCCFCF.FGGFG>GEFGGG><<FFE?<<FGG>F58EGGGGGED8=EC'CFBFF@CC6<CFF>9EGE%:CF2CFFFGDB8<AE3FGGGGF;EAD@;FFGF?=BDGFC)GGBGGFFFEGGF=EF?GGDEFB>+++EDF<B98+*>+FAFF9@,GECGFCFDCFGGGGFEGGFCDFF<GF7FC@GGGGGGFGGGGDFDGGGGGGGFFEFGFGGFDFGGGCGEFFC>GGFGGGGGGGGGGGGGGFF9GGGGGCCCCC
@s1501 73
TGGGGAATATTGCACAATGGGCGCAAGCCTGATGCAGCGACGCCGCGTGAAGGATGAAGGTCTTCGGATCGTAAACTTCTATCAGCAGGGAAGAAACCATGACGGTACCTGACTAAGAAGCCCCGGCTAACTACGTGCCAGCAGCCGCGGTAATACGTAGGGGGCAAGCGTTCTCCGGAATTACTGGGTGTAAAGGGTGCGTAGGCGGCGATTTAAGTCAGATGTGAAAACTCAGGGCTCAACCTTGAGACTGCATCTGAAACTGAGTTGCTAGAGTGCAGGAGAGGAAAGCGGAATTCCGAGTGTAGCGGTGAAACGCGTAGAGATTCGGAGGAACACCAGTAGCGAAGGCGGCTTTCTGGACTGTAACTGACGCTGAGGCACGAAAGCGTGGGGAGCGAACAGGATTAGATACCCT
+
DGGGG@FFFGGGGGGGFGGGGGGGGGGGGGGGGGGFGGGGGGGGGGGGGGGGGGGGGGFGFGGFGFGG7FGGGGGGFFGGGGGGGGFGGGGGGGGGGGGGGGGGGGGGGGFGGGGGGGGFGFGGGGGCGGGFGGGGGGGGGC7D:EEFGG@BFGGGGA:CFEGGGGCECEF5*=CFGGGGDFFFC<?C<F=GCEF?GGGGGGGEEDEG9?8,@AC@FA38<F@:1EEF7?E?EFGBCCF8GDDC6AC>@CD?FFC>GGGFECGDF<GDDFEAGGFGGFGFEE=FAFGFC:DGFDFFCDEDFCGGGGFGGGGFGEFEFEDCC=F=CB:CCF?AFFCFFEEGFGGGGFFGFGGGGGFGGFFGGGGGGGGGGGGGGGGGGFFCGGGGGGGGGGGGGFGGGGGGGGGGGGGGGGGGGCCCCC
@s1501 74
TGGGGAATATTGCACAATGGGCGCAAGCCTGATGCAGCGACGCCGCGTGAAGGATGAAGGTCTTCGGATCGTAAACTTCTATCAGCAGGGAAGAAACCATGACGGTACCTGAATAAGAAGCCCCGGCTAACTACGTGCCAGCAGCCGCGGTAATACGTAGGGGGAAAGCGTGATCCGGAATTACTGGGTGTAAAGGGTGCGTAGGCGGCGATTTAAGTCAGATGGGAAAACTCAGGGCTCAACCTTGAGACTGCATCTGAAACTGAGTTGCTAGAGGGCAGGAGAGGAAAGCTGAATTCCGAGTGTAGCGGTGAAATGCGTAGAGATTCGGAGGAACACCAGTAGCGAAGGCGGCTTTCTGGACTGTAACTGACGCTGAGGCACGAAAGCGTGGGGAGCGAACAGGATTAGATACCCT
+
CFGFGEGGGGFGGGGGFFEFCCFGGEGFGEFGGGGGGGGE+@@EEC+7=FFDFEDDFFGG<?EAFEEFBFEBFFFGEDF?FCEDF?EGDCF8CFGF<E8EFGGGG7+CFCC<,CCDF9FGF<FCCFG7FFG<<F:FFF+@FEF8@DCCEGCCFG,>:,,3*4C<**4+<:C*<4+?7<@<BE<BFEB?)<C>EF>G=7,88GEGECC<5?,0A;FFGC=DDFF@#9=7<C##/8DDED?GEFF6<0B6D=B9F<,?F=@,+62,C8>?FGGGFF:,,GFF@BACEAGGF,F@,E@++C>+@9=AC>5@+@9,5,,DEEFEDDFFECGF>GFE@<BC<@CEGFC:EDF@@GF7FGGGGGFC8GGGFAAAFEGGFEEDGGCGGFGCFFF:GFDGGFCEBGGGGFFFFFGCGGGFFCCCCC
@s1501 37623
TGGGGAATATTGCACAATGGGCGCAAGCCTGATGCAGCGAAGCCGCGTGAAGGATGAAGGTCTTCGGATCGTAAACTTCTATCAGCAGGGAAGAAACCATGACGGTACCTGACTAAGAAGCCCCGGCTAACTACGTGCCAGCAGCCGCGGTAATACGTAGGGGGCAAGCGTTATCCGGAATTACTGGGTGTAAAGGGTGCGTAGGCGGCGATTTAAGTCAGATGTGAAAACTCAGGGCTCAACCTTGAGACTGCATCTGAAACTGAGTTGCTAGAGTGCAGGAGAGGAAAGCGGAATTCCGAGTGTAGCGGTGAAATGCGTAGAGATTCGGAGGAACACCAGTAGCGAAGGCGGCTTTCTGGACTGTAACTGACGCGGAGGCACGAAAGCGTGGGGAGCGAACAGGATTAGATACCCT
+
CF@FGGGGGGGCFFFGFCFFGFGG7FGGGGGGGGGGFFFE+@C<FE@FFGGFGGGGGGG?EFEGFGC?FGGFA<FGEGEFGGFDCFGG7FBEFCEG4AF@FFFGGGGGCFGGGGDGGCGGFFFEFFDEBFGGG8CDCCFCFGDFGG@<FFEEFGGCC:@A7>FECEBFDG7;E:>:E?D7FAF?FF<=8<FGFGGFCF>C?CEEC<EECEDC=GFDF9AC<=CCFGF7EFFGGFGFFFD<FFCCF/>.7FCC8G=,FD=3=C=0E<EF?9AEBD3D#@AC,4,9FFE>?:DEGEE887E=A9AACE=GFAEGFCDFFBGECDFFFFGGGEF?@GEFGGGGFEGFFFE@DGGGGGFFCCGGGGFGGGEGGGEGEGF@,FCFFDFFFFEEGGGGECGGGGGF@@FGGGGGGGF8GCCCCC
@s1501 42668
TGGGGAATATTGCACAATGGGGGAAACCCTGATGCAGCAACGCCGCGTGAGTGATGACGGCCTTCGGGTTGTAAAGCTCTGTCTTCAGGGACGATAATGACGGTACCTGAGGAGGAAGCCACGGCTAACTACGTGCCAGCAGCCGCGGTAATACGTAGGTGGCGAGCGTTGTCCGGATTTACTGGGCGTAAAGGGAGCGTAGGTGGACTTTTAAGTGAGATGTGAAATACCCGGGCTCAACTTGGGTGCTGCATTTCAAACTGGAAGTCTAGAGTGCGGGAGAGGAGAATGGAATTCCTAGTGTAGCGGTGAAATGCGTAGAGATTAGGAAGAACACCAGTGGCGAAGGCGATTCTCTGGACTGTAACTGACGCTGAGGCTCGAAAGCGTGGGGAGCAAACAGGATTAGATACCCT
+
CEGGEFGGGGGGGDFGGGF@E@FGGGGGGFGGGFGGGGGGGDG@@FEE+BFGGGGGGG>7@FFGGDEGGGGGD5FFGFGGGGGGGGGGFFFGGGGGFF<F9FFEGGGCFFGG8FEGGFGGGGCEGG:FGFGGDGGGGGGDGGGGGGGDC@G@@FGFGGGGGFCE7CEFGD:EB:BFFG8GGGGGEGFGE>E@B<)AEGGDECECFG;81E;GFFFF@FFC=AGGC8CFCEEFGB8CEBBE<FFGGGGF>GEADGGGFFFAFCGFGGGGFGEGFGGGGGGGFFCFGEF<EEAGFCGE8CGGFC@+5CEGGGFCF?EF7FDGGGGGGGGGGGGFCFGGFGGGGEE@F@,GFCFAGGFE,FGGFCGGGGF@GFDGGGGGGGGFF:FDGEGDGGGGGGFFFFDDE9GFAGFGGGFC<@@B
@s1501 77
TGGGGAATATTGCACAATGGGCGCAAGCCTGATGCAGCCATGCCGCGTGTATGAAGAAGGCCTTCGGGTTGTAAAGTACTTTCAGCGGGGAGGAAGGGAGTCAAGTTAATACCTTTGCTCATTGACGTTACCCGCAGAAGAAGCACCGGCTAACGCCGTGCCAGCAGCCGCGGTAATCCGGAGGGTGCAAGCGTTAATCGGAATTACTGGGCGTAAAGCGCACGCAGGCGGTGTGTTAAGTCAGATGTGAAATCCCCGGGCTCAACCTGGGAACGGCATCTGATACTGGCAAGCTTGAGTCTCGTAGAGGGGGGTAGAAGTCCAGGTGTAGCGGTGAAATGCGTAGAGATCTGGAGGAATACCGGTGGCGAAGGCGGCCCCCTGGACGAAGACTGACGCTCAGGTGCGAAAGCGTGGGGAGCAAACAGGATTAGATACCCT
+
FG,EFFGGGGGGGGGFGGGG8FGE@FGGGGGG9,FGEGGGGGGGGGGEG:FGFGGGGGDGGG<EF?EGFFCBCEGCFF?FF?-CE?=:4C=>+6B=7FFG+,B,>E<D9FGD<FFG9D9BFGFGGGGGFF>D,>8ECF,,36>:,>B@CE*:<<*>CFF7:<FFC,C<CC@EE88FC,,=FCFEC;*/,:<FE858F?CFGC,FC7CGCF<6?E$8:5<B7'<C5B94:7CD#GGCF9:5<:0C69C$9BC::AEECCDCE&>GC@6,:F@B7@$EFF?ACF,F;?FFD>,:,9<FD8@@+@+,9EGGEF3FFD@9DB@,==,@FF:EC5GEFFFGFFDGGDFGGEFGFFB,=GFEGGGGFGDGDFFEFFFFGGFBGFEGEEB:C=D<9GFFGGDFCC,EGFCGDGEGFF:GCGGGGGFGGGGFGGGGGGGFFGGGCCCCC
@s1501 78
TGGGGAATATTCCACAATGGGCGCAAGCCTGATGCAGCGACGCCGCGTGAAGGATGAAGGTCTTCGGATCGTAAACTTCTATCAGCAGGGAAGAAACCATGACGGTACCTGACTAAGAAGCCCCGGCTAACTACGTGCCAGCAGCCGCGGTAATACGTAGGGGGCAAGCGTTATCCGGAATTACTGGGTGTAAAGGGTGCGTAGGCGGCGATGTAAGTCAGATGTGAAAACTCAGGGCTCAACCTTGAGACTGCATCTGAAACTGAGTTGCTAGAGTGCAGGAGAGGAAAGCGTAATTCCGAGTGTAGCGGTGAAATGCGTAGAGATTCGGAGGAACACCAGTAGCGAAGGCGGCTTTCTGGACTGTAACTGACGCTGAGGCACGAAAGCGTGGGGAGCGAACAGGATTAGATACCCT
+
FFGGGGGGGGGGGGGGGGGGGGGGGGGGGFGGGGGGGGGGGGGEGDEGGGFGGGGGGFGGGGGFGF,BFGGGGFGGGGGGGG?FFFFCFFGGGGGGG,EFFED@FEGGGFDFFGGF8?EFGDEGGGGFFFGGFGGGDGGFFFGFGGGEGG>>FFGGFFFFGEGGEGFCFGFC@EFG7FCCEG<FEFCFAEC?GGG?CGGCDGE>E9CE5E,71@:73-AF36D@+E;@ECFC,CF@E>8FDFFFC,<,?D1D><,BCDC9@DFFF?GGGFF,DEDBFFCGEF6?=C<CF:=><,,D7CCBFCDDEEBEEFGGFC=8,>GFFFF8GGGF:GD<GEEECEAAAFFGFCF@BFDGGGGGGGGGGGFDGGFFGEFCFGGGFF<GGFFGGGGGGGGGGGGGGGGGGGGGGGGGGGGGGCCCCC
@s1501 79
TGAGGAATATTGGTCAATGGGCGAGAGCCTGAACCAGCCAAGTAGCGTGCAGGATGACGGCCCTATGGGTTGTAAACTGCTTTTATAAGGGAATAAAGTGAGTCTCGTGAGACTTTTTGCATGTACCTTATGAATAAGGACCAGCTAATTCCGTGCCAGCAGCCGCGGTAATACGGAAGGTCCGGGCGTTATCCGGATTTATTGGGTTTAAAGGGAGCGTAGGCCGGAGATTAAGCGTGTTGTGAAATGTAGAGGCTCAACCTCTGCCCTGCAGCGCGACCTGGTCTTCTTGAGTACGCACAACGGGGGCGGAATTCGTGGTGTAGCGGTTAAATGCTTTGATATCACGAAGAACTCCGATGGCGAAGGCAGCTCACGGGAGCGCAACTGACGCTGAAGCTCGAAAGTGCGGGTATCGAACAGGATTAGATACCCT
+
DFGGGFGGGGGGGGGGGFFFGGGGEGGGGGGGGGGGGGFFFFEGFGDFGGGGGFFFGGEGEGG7FFGGGGGEGFEGGGGGG9?FEGGGGGGFGGGGGFGFCGGGGGG7FGGGFFFGGGGGFFGGGGGGGGDEFGFFGGDFGFGGGGF?FEAFFGGGGGCGC:FFCDFCFGDCGFGG7FEGGGGGCFG*=**,,74=GGGGG7,,?ACE7CAFCF778.18*$86?;:>EGGGC<72E8CCF<FG:95BF@A;:,6>#8<>CE@CCED+>CF?>5+:1:6#8?EFFFF9E,FC=36+==+C@<EC@+:FFD<@@>@EGGGFDFE@)EEEC9,@,9=4;C<9ACF:@FCGFE?FEC8,C=DGF,GGGFGGGGGGGFCGGGGGGGGGFEC@CFGFF9ECEFEGGGGGGDGCGGDCGGGGGGGFFGFGGFFGGFFCCCCC
@s1501 80
TAGGGAATCTTCCACAATGGGCGAAAGCCTGATGGAGCAACGCCGCGTGGGTGAAGAAGGTCTTCGGATCGTAAAACCCTGTTGTTAGAGAAGAAAGTGCGTGAGAGTAACTGTTCACGTTTCGACGGTATCTAACCAGAAAGCCACGGCTAACTACGTGCCAGCAGCCGCGGTAATACGGAAGGTCCGGGCGTTATCCGGATTTATTGGGTTTAAAGGGAGCGTAGGCCGGAGATTAAGCGTGTTGTGAAATGTAGAGGCTCAACCTCTGCACTGCAGCGCGAACTGGTCTTCTTGAGTACGCACAACGTGGGCGGAATTCGTGGTGTAGCGGTGAAATGCTTAGATATCACGAAGAACTCCGATTGCGAAGGCAGCTCACGGGAGCGCAACTGACGCTGAAGCTCGAAGGTGCGGGTATCGAACAGGATTAGATACCCT
+
GEFGGGGGGFGGGGGGGGFGGGGGGGGGGEGGGGGGGGGGGGGGGGGFGEEGGGGGGGEFGGFGGFGGGGGGGGGGGGG?FFGGGGGGGGGGCFFGGFGGGGGGDGGGAFGGGFG9@FFFGGGGGGGDFFFGGGAFGGGGFGGGGGG7FDEGGGGGGGGGGGGFGGG>FGGEEGGGGGGFCEGGG@7FFGEGGGG*=GFGGG>ECE:FFCG8EEFFF2C):<*5<@G4<<>E8ED,<43EDGGFD@C47B2ECFC2CCF8888F@CC7::CFFC<?++@BECE6:+,8@><FE?FFF8@=FEFCF8FGEGEE?BFGGFGGGDGGFFECE=FEEEE<A?CFF9FGGGFGGFFFCACCFFGEGF7F@77GGGEEFFFGGGFF<FFGGGGGGGGGGFGGGFF<DGFB<CFFGGGEDGGGGGGGGEGFFFGGGFCGGFCGCCCCC
@s1501 29038
TGAGGAATATTGGTCAATGGACGAGAGTCTGAACCAGCCAAGTAGCGTGCAGGATGACGGCCCTATGGGTTGTAAACTGCTTTTATAAGGGAATAAAGTGAGTCTCGTGAGGCTTTTTGCATGTACCTTATGAATAAGGACCGGCTAATTCCGTGCCAGCAGCCGCGGTAATACGGAAGGTCCGGGCGTTATCCGGATTTATTGGGTTTAAAGGGAGCGTAGGCCGGAGATTAAGCGTGTTGTGAAATGTAGATGCTCAACATCTGCACTGCAGCGCGAACTGGTTTCCTTGAGTACGCACAAAGTGGGCGGAATTCGTGGTGTAGCGGTGAAATGCTTAGATATCACGAAGAACTCCGATTGCGAAGGCAGTTCACTGGAGCGCAACTGACGCTGAAGCTCGAAAGTGCGGGTATCGAACAGGATTAGATACCCT
+
;EFGGGGGGGCFGGGGGGGGGGGGGGGFGGGGGGGGFG@EFGAFEFGGGGGAFCFGGGGGG@FDGFGGGGGGGGGGGGGGG,EFEEFEA@FGD<CEGGGGGGGGGGGGGGGGCFGFGGGFFGGGGGGFCBFGGGGGGGGGGFGGC:CBFFGFGFCCFFDFGA8FCDFCFFGGAFGDGGG7:,:>DGGGG<F=,;FFECE1;=:<<FB=FFCF@,GGGFGFFGGFD>E>C<DCE@GFGFCBFGFFCG=GD@6FDE,FGGGFFFFFFFEFECEFCGEECF4:C$FGGF,,9BFE5GECEEBFGGGFB@+EGFEEFD>8=GGGGGEEAC:FFEFGEFFFAEF;?,DGGGGGFFEEE:FFEFFDGGGGFE9GGGGGGGDGCGGGEGGGGGDGEFCGGGGGGGGGGGGFGEGCGEFGGGGGGGCCFCGGGGGGGGFA-9CC
@s1501 82
TGAGGAATATTGGTCAATGGGCGAGAGCCTGAACCAGCAAAGTAGCGTGCAGGATGACGGCCCTAGGGGTTGTAAACTGCTTTTATAGGGGAATAAAGTGAGCCACGTGTGGTTTTTTGCAAGTGCCCTATGAAGAAGGACCGGCTAATTCCGTGCCAGCAGCCGCGGTAATACGGAAGGTCCGGGCGTTATACGGATTTATTGGGTGTAAAGGGATCTTAGGCCGGAGATTAAGAGTGTTGTGAAATGTAGATGCTCAACATCTGAGCTGCTGCGCGGACGGGTTTCCTTGATTACGCATAAGGTGGGCGGAATTCGTGGTGTAGCGGTGAAATGCTTAGATATCACGAAGAACTCCGATGGCGAAGGCAGCTCACTGGGGCGCAACTGACGCTGAAGCTCGAAAGCGCGGGTATCGAACAGGATTAGATACCCT
+
FGFGGGGGFCFGCCFFGFGDCEFEEGGGGGGGGDGGGG4EEFCFGGGFCFGGGFFEFCFG>FCGG,CA:B+:,C??EAEFF9F<FGFAFGGDG8FFF9CFCGG?EFFF<BFE,C,B=+=CF,A?FGA,FB<FA9=EFABCF@CC8+8<B,@<CFFF<C@C77>3>5>F:**>@DC:FCE7<>24<C*<F*:E+7=C**=C7CGGFFF97<CCCF7)/(&/-28>6/D2256C<<C+<6=9<@=5,CFFFF>,998:,GFC@,@3,3,,@,C:+54353+0=+8@CGFDCGFA87E:EGFF==8+CCGFGGFEE?C@DDEFGFB6>@+@=@,9,E9,4GGFGFE:?,EFFFB9CFF7?F8CF:GFFB,EF8FFBE9GGCGEDGGFDGGFDECEFFF@8CGFFGFCCF@:@@8GGGGFGGGGFEEFF9GFFGF<CCCC
@s1501 28796
TGGGGAATATTGCACAATGGGCGCAAGCCTGATGCAGCGACGCCGCGTGAAGGATGAAGGTCTTCGGATCGTAAACTTCTATCAGCAGGGAAGAAACCATGACGGTACCTGACTAAGAAGCACCGGCTAACTACGTGCCAGCAGCCGCGGTAATACGTAGGGGGCAAGCGTTATCCGGAATTACTGGGGGTAAAGGGTGCGTAGGCGGCGATTTAAGTCAGATGTGAAAACTCAGGGCTCAACCTTGAGACTGCATCTGAAACTGAGTTGCGAGAGTGCAGGAGAGGAAAGCGGAATTCCGAGTGTAGCGGTGAAAGGCGTAGAGATTCGGAGGAACACCAGTAGCGAAGGCGGCTTTCTGGACTGTAACTGACGCTGAGGCACGAAAGCGTGGGGAGCGAACAGGATTAGATACCCT
+
E<CFGGGGCGGGGGGGGGF@FGGGGGGGGGGGGGFGGGGGGGGGGGGGGGGGGCFFGGFGFFGFGGGGGGG<FGGGGFGGFCD<,BCC7CD8FFGGFFGGGCFEGGC=??FGGFFGGGGDG8DFGGGDF,=FFG7>,3@>FFGGGBCEFG<1<FE9>?CFDEF@:EFFGG<5*<CFGGE**<FF(FC=#=FGC@9?EFCEGGCEC9?58?;<?;@C>;<E7=@:11@@<<8:BGFD;50;>@GGFD<<CFFCE=8=@;F3@F?GGFFC>3<#9FFGFFE<==;E9GGG@DGFFC9BGGEFF<GGGE=GGFGFEF@F:F@<,=AA:B:::GGFGGEFFC:,<FFCGFGGGGGEFGGGGGGGFGGGGGFEF7GGFGGGGFDCGGFGGGGGGGGGDGEFGGGGFFDFGGGCGGGGGCCCCC
@s1501 42271
TGGGGAATATTGCACAATGGGCGCAAGCCTGATGCAGCGACGCCGCGTGAAGGATGAAGGTCTTCGGATCGTAAACTTCTATCAGCAGGGAAGAAACCATGACGGTACCTGACTAAGAAGCCCCGGCTAACTACGTGCCAGCAGCCGCGGTAATACGTAGGGGGCAAGCGTTATCCGGAATTACTGGGTGTAAAGGGTGCGTAGGCGGCTATTTAAGTCAGATGTGAAAACTCAGGGCTCAACCGTGAGACTGCATCTGAAACTGAGTTGCTAGAGTGCAGGAGAGGAAAGGGGAATTCCGAGGGGAGCGGTGAAATGCGTAGAGATTCGGAGGAACACCAGTAGCGAAGGCGGCTTTCTGGACTGTAACTGACGCTGAGGCACGAAAGCGTGGGGAGCGAACAGGATTAGATACCCT
+
EFGGGGGGGGFFFGGFGGFFFGGGGGGGGGGGDCFGGGGFGEEEGGGGGGFFGGG8FF,CEFF<F7CFCE>FGEFGEEFGGGGGCFGGFG@F+AE,A<F9FEFCEF7F,?FFGFG=8,,3FDGE+>CGCF<,,:@>:DCF83@CCFFD@<<>FEFD7<,<FFGGGGCFG***<F<CGGGEFC/?::CG7/*<,A:<5:?8?;CEEFGD(#,0;C<>C1:DAC==CF@F4<>-F7FD;(,+<CGF.C@CGGF7>CCACA</:EGGF@FBE?=FDFDE@<8GFCECDC5,,4:,GFGGECGC@4+4@+AF@,AEFCFEGEEFE8GGGEGFBCF<AA6,,E<DE@,7GFEGEGGFCC,C,C8GFE@FFFC,E:FEFCGGGGFGFD<DGF@DGFEDEFCFCGFFEFGGGCFGGGGF@C@CCC
@s1501 29940
TGGGGAATATTGCACAATGGGCGCAAGCCTGAAGCAGCGACGCCGCGTGAAGGATGAAGGTCTTCGGATCGTTAACTTCTATCAGCAGGGAAGAAACCATGACGGTACCTGACTAAGAAGCCCCGGCTAACTAAGTGCCAGCAGCCGCGGTAATCAGTGGGGGGCAAGCGTTATCCGGAATTACTGGGTGTAAAGGGTGCGTAGGAGGCGATTTAAGTCAGATGTGAAAACTCAGGGCTCAACCTTGGGACTGCATCGGAAACTGAGTTGCTAGAGTGCAGGAGAGGAAAGCGGAAGTCGTGGTGTAGCGGTGAAATGCGTAGAGATTCGGAGGAACACCAGTAGCGAAGGCGGCTTTCTGGACTGTAACTGCCGCTGAGGCACGAAAGCGTGGGGAGCGAACAGGATTAGATACCCT
+
FE8EFDGGGGGG9CEGGGF8EFG@@CCGFFGG,@EFCCGG:FD+CFFFDFGGGGFFCCCFCC?FC7FC,CE,,:D<FGCEFGGF<DG8FF?A+=FF4<FFC,?C7C==?FF,BF<>8D?,,,B=3>C++@<,@,,@,@3@,+:3DD*5CC1>:B@,8,,86F:CCECFG5;C;5<<5:8:86A:CF+;0*/<<,:<*2/:?E>*:#53#'CGF?76@89=<,<@=@=3,0%>,,7CC38F;>CFF@,#F89CC0=7@,=6:@,D>,=F?57,,A8F@,B9,3@,,9F>+4GGEE@++C>+4,CGGGFFCEAGFE?=@GDEFFFGFCB478?E<FEFCEFC,CF@EDFC6@B7FFF@@AFECFC,,FCGEEF@+@FF<FC,@,6FFCBF@+@,EF@,7EFF<FAFFGGGFCGGGCCCCC
@s1501 27054
TGGGGAATATTGCACAATGGGCGCAAGCCTGATGCAGCGACGCCGCGTGAAGGATGAAGGTCTTCGGATCGTAAACTTCTATCAGCAGGGAAGAAACCATGACGGTACCTGACTAAGAAGCCCCGGCTAACTACGTGCCAGCAGCCGCGGTAATACGTAGGGGGCAAGCGTTATCCGGAATTACTGGGTGTAAAGGGTGCGTAGGCGGCGATTTAAGTCAGATGTGAAAACTCAGGGCTCAACCTTGAGACTGCATCGGAAACTGAGTTGCTAGAGTGCAGGAGAGGAAAGCGGAATTCCGAGTGTAGCGGTGAAATGCGTAGAGATTCGGAGGAACACCAGTAGCGAAGGCGGCTTTCTGGACTGTAACTGACGCTGAGGCACGAAAGCGTGGGGAGCGAACAGGATTAGATACCCT
+
EFFGGGGGGGGDGGGGGGGECFGGGGGGGGGGGGGGGGGGGGGGGGGGGFGGGGGGGGCGGGFGFGEGFGGGGGGGFGEFGFGGGGGGGGGGGGFGGDFGGGGGGGGGDGGGGGGGGGGGGGEGGG7@FGGGFGECFFGGGGFBCFCFEDCGG9BFGGGC@CFG7CGFFGC=EFCGGE7F-CE@:9?F8::CF?ECEGDE?>8@E?8CCE5+GFFFG2CFFFFCFFF@97CECFGEE?<F:<,DB=:7DCGEBFG+.,87CGG:F@GGFGAFCC=EEDDACGFE=EAD::8FGGEGEEE@F,FAE7AF7GFFGFFGGGDC,GGFEGGGEFE5?<6C,EGGGFC:@<EB,@ECGFF<GFEFFGGGGGGEECEGGCEE,<CGGGFEGFCFGGEGGGGFEEGGGGGGGGFGFEF@CCCCCC
@s1501 38969
TGGGGAATATTGCACAATGGGCGCAAGCCTGATGCAGCGACGCCGCGTGAAGGATGAAGGTCTTCGGATCGTAAACTTCTATCAGCAGGGAAGAAACCATGACGGTACCTGACTAAGAAGCCCCGGCTAACTACGTGCCAGCAGCCGCGGTAATACGTAGGGGGCAAGCGTTATCCGGAATTACTGGGTGTAAAGGGTGCGTAGGCAGCGATTTAAGTCAGATGTGAAAACTCAGGGCGCAACCTTGAGACTGCATCTGAAACTGAGTTGCTAGAGTGCAGGAGAGGAAAGCGGAATTCCGAGTGTAGCGGTGAAATGCGTAGAGATTCGGAGGAACACCAGTAGCGAAGGCGGCTTTCTGGACTGTAACTGACGCTGAGGCACGAAAGCGTGGGGAGCGAACAGGATTAGATACCCT
+
CFGGGGGGGGGFGGGGGGGGGGGGEGGG8FFFGGGGGGGGGGGG@FGGGGGGGGGGFFGFFGFCF<B@:FEFFFEFDGGGGGGGGGGGGGFGEGGFFA=FGGGGGGGGGGFGGFFFGGGGG?GGGGDGGGGGG,C:<C>@DFFFGGGGGCFEGGGGG9DEGGEGGE@.FEF6<CCFEG=GFFGGGGGG@=E9C9CF5=@;:CEDE;#:CFCFAGGGFFFFG)CFGGF@GGGFGGFGGE/F=GGDEDGEGF@?FGB9CC9D=EFFGDFGDFFFFFBGFGGGGGGFFGGFC?CFE>D>@6+BA5,<CEAGEGGGFGC7F:BAC,C8EFCGGGGFGE=FEGGGGFGEGFGCBGGFFGGGGFFFAGGGGGGGFGGGFGGGFF9GGFGGFGGGGGGGEGGGGGGGGFCGGGGFGFF8GCCCCC
@s1501 30282
TGAGGAATATTGGTCAATGGGCGAGAGCCTGAACCAGCCAAGTAGCGTGCAGGATGACGGCCCTATGGGTTGTAAACTGCTTTTATAAGGGAATAAAGTGAGCCTCGTGAGGCTTTTTGCATGTACCTTATGAATAAGGACTGGCTAATTCCGTGCCAGCAGCCGCGGTAATACGGAAGGTCCGGGCGTTATCCGGATTTATTGGGTTTAAAGGGAGCGTAGGCCGGAGATTAAGCGTGTTGTGAAATGTAGATGCTCAACATCTGCACTGCAGCGCGAACTGGTCTCCTTGAGTACGCACAAAGTGGGCGGAATTCGTGGTGTAGCGGTGAAATGCTTAGATATCACGAAGAACTCCGATTGCGAAGGCAGCTCACTGGAGCGCAACTGACGCTGAAGCTCGAAAGTGCGGGTATCGAACAGGATTAGATACCCT
+
FGGGGGGGGGGGGGGGGGGGGGGGGGGGGGGGGGGGGGGGGGGGGGGGGGGGGGGGFGEGGGGGF<FGGGDGGGFGGGGGGGGGGGGGGDFFGGGEGGGGGGGGGGGGGGGGGGGGGGGGGGGGGGGGGGGGGGGGGGGGGGDFGGGGGGGGGGGGGGCFGGGGGGGGGGGGGGGGDGGGGGG@G3EGGGCCEF>GGGGGEFG<FFEDEGGGGGGF@AFGEE?=CEGGGGGGGEFEGGEECCFFFGG<GGGGFGGGGGGGGFFGGGGGGFEGFFFGEEE..:AGGGFFFGGGFGEFGGGGGGGFGGGGGFAGFFGGGGGFGGGGAGGGGGGGGFGFCFF8GGGGFGGGGGGGFCF@B7E4+GGGFGFGGGGGFGGDGGGGGGGGGFGGGECEGGGGGGGGGFFFGGGGGGGFGGFGGGFEEGGGGGGGGGFCCCCC
@s1501 89
TGGGGAATATTGCACAATGGAGGAAACTCTGATGCAGCGACGCCGCGTGAAGGATGCAGTATTTCGGTATGTAAACTTCTATCAGCAGGGAGGAAAATGACGGTACCCGACTAAGAAGCCACGGCTAACTACGTGCCAGCAGCCGCGGTAATACGTAGGGGGCCAGCGTTAGCCGGATTTAATGGGTGTAAAGGGAGCGTAGACGGCACGGCAAGCCAGATGTGAAAGCCCGGGTCTCAACCCCTGGACTGCTTTTGAAACGGTTTAACTAGTGTGCTGGAGAGGTAAGCGGAATTCCTAGTGTAGCGGTGAACAGCGTAGACATTAGGAGGAACACCAGTGGCGAAGGCGGCTTACTGGACAGTAACTGACGTTGAGGCTCGAAAGCGTGGGGAGCAAACAGGATTAGATACCCT
+
;6CC@6@EFFEFDGGGFAFECEFB<,;CFEGDC<FFGGGCFCEECCF+@=DFGFG<4CF?E9CF,C@CGGGFFGGGGGDAC,CEFGGGFEEC=CD<E<EFGDGEG?F9F>CGGFGFF8FG,>C:C@+D<;DFE,,@<F,<FFFFBEEG**>9;D*7>FEF7*4*6**<<=C*<B8<:<B:F+,,?,+**85>;CE**/2*9C;9;C*58(C:@,'513$*@4F9@431F:>@+5,6,@+3>+>@,8?C,8D5GFEF86++6,B9,<,,@8A4)B8E=,@A,E@<8EC8+95@9@4,@9=FF=>6)7EEFC5484,+FED=<@C4,9FD<9FF:FC<AD8DFCEDD7CGGEFFEE9GFFDA?AGFEC,7CCD@EECGGGGFDGGFEEGGGGGEFCGCFGFFFGFGGFFDF@E<CCCC
@s1501 90
TGGGGAATATTGCACAATGGGGGAAACCCTGATGCAGCAACGCCGCGTGAGTGAAGAAGTATTTCGGTATGTAAAGCTCTATCAGCAGGAAAGAAAATGACGGTACCTGACTAAGAAGCCCCGGCTAACTACGTGCCAGCAGCCGCGGTAATACGTAGGGGGCAAGCGTTATCCGGATTTACTGGGGGTAAAGGGAGCGTAGACGGTTTTGCAAGTCTGAAGTGAAAGCCCGGGGCTTAACCCCGGGACTGCTTTGGAAACTGTAGGACTAGAGTGCAGGAGAGGTAAGTGGAATGCCGAGTGTAGCGGTGAAATGCGTAGAGATTCGGAGGAACACCAGTAGCGAAGGCGGCTTTCTGGACTGTAACTGACGCTGAGGCACGAAAGCGTGGGGAGCGAACAGGATTAGATACCCT
+
GCEFGGGGGGGGFGGGGGGGGGGGCFGGGGGGGGGGGGGDFF@FGGGGGEFFGGGGCFFFE<FDFFGCFGGGGGGFFGGGGGGGFGGGFDFFGEGGGFFGGGCFGGGGGGGGGGGGGGGGFGGGCCGGGFFFGFFFGF@DCFEBE7@F:**@FDEFFG>FGD7C:FGGCF+:FFG9*CFGGDCF<C#FFCFGGGGC<5EE6<;9C8*GCCFGCGF6F=>>6@FFFFGFGCC@CECFE>GEGFFEFFFGGGGFGF;FEG=CGCFCDFGC6,BABGGGGFFGGGGGGGFDGFFFACB7GDFEGFEEAEEEEGGF@GGGD9GGEEF=CCGGECFFEFFGGGFEC7GGGECGGGGGGGFGFFGEDGGGGGGGGF;FEGGFFFFFFCEECGGGGGEGFGDGGGGGGGGGGGGGGGGCCCCC
@s1501 42815
TGGGGAATATTGGTCGATGGGCGAGAGCCTGAACCAGCCAAGTAGCGTGCAGGATGACGGCCCTATGGGTTGTAAACTGCTTTTATGCGGGGATAAAGTGAGCCACGTGTGGCTTATTGCAGGTACCGCATGAATAAGGACCGGCTAATTCCGTGCCAGCAGCCGCGGTAATACGGAAGGTCCGGGCGTTATCCGGATTTATTGGGTTTAAAGGGAGCGTAGGCCGTCTGGTAAGCGTGTGGTGAAATGTCGGGGCTCAACCTGGGCATTGCAGCGCGAACTGTCAGACTTGAGTGCGCGGGAAGTAGGCGGAATGCGTCGTGTAGCGGTGAAATGCTTAGATATGACGAAGAACTTCGATTGCGAAGGCAGCCTGCTGTAGCGCAACTGACGCTGAAGCTCGAAAGCGTGGGTATCGAACAGGATTAGATACCCT
+
FFGGGGGGGGGGGGGGEGGEGGGGGGGGFGGGGGFGGGGGGGCFEGGGGGGGGGGGGGGGGGGGG<FFFEFGGGGGGGGGGGGGGGGGGGGGGGGGGGGGGGGGGGGGGGGCFDFGGGGGGGGGGGGGGGGGGGGGGGGGGGGGGGEGG9FGGGGGGGGGGGFGGGGGGGGGGF7FFG@GGGGGGGGCGGECGGGGGD@G9EGGGG1;C9<EFD,GGFGGFEEEFEGGGGEF<FG3F8;:#FD<GGGGGFGGGGGG*CGFFCDCDFCFGGCCGF@G6C==?FFCFGF@D=F@DDDGGGGCFF?@CEGGGGGFECE@GGGFEFC@5GGGFFFFCFGF@C?,FDC8?GGGGFGGFD@,,GFCFGFFFE@GFGFGGGGFECGGGGGGGFFDGGFGGGFCD@GDGGGGEDGGGFGGGGGGGGFEGGGGGGGGGFF<CCCC
@s1501 29695
TGGGGAATATTGCACAATGGGCGAAAGCCTGATGCAGCAACGCCGCGTGAAGGATGAAGGTCTTCGGATTGTAAACTTCTATCAGTAGGGAAGAAAGATAGCTTCGGCTATCCTGACGGTACCTAACTAAGAAGCTCCGGCTAACTACGTGCCAGCAGCCGCGGTAATACGTAGGGAGCAAGCGTTATCCGGATTTACTGGGTGTAAAGGGTGCGTAGGCGGCTTGTTAAGTCAAAAGTGAAAGTTCGGGGCTCAACCCCGGAGCTGCTTTTGAAACTGGCGAGCTAGAGTGGGGGAGAGGAAAGTGGAACTTTGAGTGTAGCGGTGAGATGCTTAGAGATTCAAAGGAACACCAGTAGCGAAGGCGGCTTTCTGGACCATTACTGACGCTGAGGCACGAAAGCGTGGGGAGCAAACAGGATTAGATACCCT
+
EFGGGGGGGGGGGFGGGCFF8F:FFGGGGGGGFGGGGGG8FFFGGGGGGEFGGGGGGGGGGGGGGGGGGGFGGGGGGGGGEEFGGGGGGCGGGGGGGFGGGFC9FEEGGFFGFGGGGGGGGGGGGGGFGGGGCG@D=CECGEGGCFFFGGGCEFGGGCFG>CCECC*@FFG:,3F@CEGFGFGG@C8FG?F8GEGG>G:C=9:75?8EGCE;ECCD5=A:@FF>ED>:;D?<CF>3B@3FE;F$FE+>CGD::<>4EFEGFG=B88BCCGC,7-=<88=+BC8C=?9FBF6F7GGGGFCFA@,?FE=E9,,AE=EAFFCB5>7E?FC5,GE==-E;?,<FEC9C<9FFCGGGFGGFC@GGFCBEGGGGEEEFGEEBGDFC,GGGFB;GGFGGGGGEFCFFEGGEGGGGGGGGFC<BDFGECGGFFGECCCCC
@s1501 28441
TGGGGAATATTGCACAATGGGCGCAAGCCTGATGCAGCGACGCCGCGTGAAGGATGAAGGTCTTCGGATCGTAAACTTCTATCAGCAGGGAAGAAACCATGACGGTACCTGACTAAGAAGCCCCGGCTAACTACGTGCCAGCAGCCGCGGTAATACGTAGGTGGCGAGCGTTGTACGGCTTTACTGGGCGTAAAGGGAGCGTAGGCGGACTTTTAAGTGAGAGGTGACATACCCGGGCTCAATTTGGGTGCTGCATTTCAAACTGGAAGTCTAGAGTGCAGGAGAGGAGAATGGAATTCCTAGTGTAGCGGTGAAATGCGTAGAGATTAGGAAGAACACCAGTGGCGAAGGCGATTCTCTGGACTGTAACTGACGCTGAGGCTCGAAAGCGTGGGGAGCAAACAGGATTAGATACCCT
+
DEFGGEGGGGFAFGFG8FFGGGGGGGGGGGGGGFGGGDGGGEGG7FECF7,EF8FG8FFDFDFGGF7EGGGGGFFFGFCGGCA9@FFGG:4BFGGFG<AEEGFEGGGGGGFGGDF<=FGC8FGGDF7>FDGFG<BFD?F9C:,,3:7FGG@:>D,,=,?<FC<F,=CC*=<8EF,<<<*1=::<F,<F9A46A2BA:CDC:@;CEC@5CEFEFC<F@4:.'<<D=:E/D=6+CEB6:,.?C1#;CED?FC<?FFACCG#'3CE??:AGGGCE9A:6FGEC8FFFFGGFFAF>>DDEFDFF?BCE@8AFBCE=F<?,,@>-C,949CGFDE6@,@GFEF8GFDFECFF:CFDCFC,C@A<F@ECGGGGGFFFFFGGDEC,CB,<EGF,DGGGFCCFCFGGGF<GGFGGEFFC@EBCCCC
@s1501 28039
TGGGGAATATTGCACAATGGGGGAAACCCTGATGCAGCGACGCCGCGTGAGCGAAGAAGTATTTCGGTATGTAAAGCTCTATCAGCAGGGAAGATAATGACGGTACCTGACTAAGAAGCACCGGCTAAATACGTGCCAGCAGCCGCGGTAATACGTATGGTGCAAGCGTTATCCGGATTTACTGGGTGTAAAGGGAGCGCAGGCGGTTCGGCAAGTCTGATGTGAAAGCCCGGGGCTCAACCCCGGTACTGCATTGGAAACTGTCGTACTAGAGTGTCGGTGGGGTAAGTGGAATTCCTAGTGTAGCGGGGAAATGCGTAGTTATTAGGAGGAACACTAGTGGCGAAGGCGGCTTACTGGACGATAACTGACGCTGAGGCTCGAAAGCGTGGGGAGCAAACAGGATTAGATACCCT
+
DGFFG@FGGGGCFGFGGGGGGDGGG<FFE8,EEGGGGG++@FFGCFGGGGCFGGGEFGAEEFGGGFG+=B,CFFGFFFFEGGFGGGGGFCFGEGGFGGGGGGDGGGGGGGGGGGGGGGDGDGGGGDGGGGGGFECBFGD<BBCGGGECFGGCFGGFFFFG9CFGFCF7<<FGEFGD@*<<,<CCCFF@F<FGGGD7:34<:EGGECE#:84@EEECCFF<FF+GGF:CGG:CCGGED:@CC7CEFD=DDC<=:@7?=@9A6&<CFC/F=FA68@GGEE@:#AE:FD<?EAE9>4;98@DAFFB@>>+EF,FA,77GEE<,:,,,9C8EC,EF@EDFECFF:C,DEB,CGEGGGGGFFCFEGFGFGFC6@F@FFECE8GGGGFFFEEF7GGGGGGGFECFEFGGGFGGFEGGCCCCC
@s1501 27523
TGGGGAATATTGCACAATGGGCGCAAGCCTGATGCAGCGACGCCGCGTGAAGGATGAAGGTCTTCGGATCGTAAACTTCTATCAGCAGGGAAGAAACCATGACGGTACCTGACTAAGAAGCCCCGGCTAACTACGTGCCAGCAGCAGCGGTAATACGTAGGGGGCAAGCGTTATCCGGAATTACTGGGTGTAAAGGGTGCGTAGGCGGCGATTGAATTCAGAGGTGAAAACTCAGGGCTCAACCTTGAGACTGCATCTGAAACTGGGTTGCTAGAGTGCAGGAGAGGAAAGCGGAAGTCCGAGTGTAGCGGTGAAATGCGTAGAGATTCGGAGGAACACCAGTAGCGAAGGCGGCTTTCTGGACTGTAACTGACGCTGAGGCACGAAAGCGTGGGGAGCGAACAGGATTAGATACCCT
+
CFGGGGGGGGGGGGGGGFFFFFGGGGGGFGGFGCFFCFC@EGGGGGGGEGGGGGGGGGGGGEFGEG>ECGGGGGGGGGGGGGGGGGGGGGGGEFGCFGGFAGGGEGGGGGGGGCGGDFGGGGGE:CF@:DFGFFEG8EF,DCE,@,78@C><CFGGGCCGGGGG*:E::FFE=FFEEGF<C<FG@FGGCC:CBCFCCF<EGC>EE,CG5B8E@#09#A>7<9<GC@FFGC;#62:@'9#,;DDE6@<,:DF>3CC6C,3<CG9>9#FF?C9<DFFGDB,C,?,,@EFGCFGGFE9@+@+D9,,=C=5C8DGFFE7EGGEFD8FAGGGDECFADFEFFGFFGGFFEDFEGGGEGFFGGGGGGGGGGGGGFGCC,GGFGFEGED<@GFCCF:FGGECFGGGGGFFGFGCGGGGDGCCCCC
@s1501 96
TGAGGAATATTGGTCAATGGACGAGAGTCTGAACCAGCCAAGTAGCGTGCAGGATGACGGCCCTATGGGTTGTAAACTGCTTTTATAAGGGAATAAAGTGAGAGTCGTGACTCTTTTTGCATGTACCTTATGAATAAGGACCGGCTAATTCCGTGCCAGCAGCCGCGGTAATACGGAAGGTCCGGGCGTTATCCGGATTTATTGGGTTGAAAGGGAGCGTAGGCCGGAGATTAAGCGTGTTGTGAAATGTAGACGCGCAACGTCTGCACTGCAGCGCGAACTGGTTTCCTTGAGCACGCACAAAGTGGGCGGAATTCGTGGTGTAGCGGTGAAATGCTTAGATATCACGAAGAACTCCGATTGCGAAGGCAGCTCACTGGGGTGCAACTGACGCTGAAGCTCGAAAGTGCGGGTATCGAACAGGATTAGATACCCT
+
EFGGGGGGGGGGGGGGGGGGGGGGGGGGGGGGGGGGGGGGGGDFDGGGGGGGGGGGGGGGGGGGGGGGFFEE:EGGGGGGGGGGDGFGGGGGGGGGGFGGGA<FGFGGGGGEAFGGGGD@FFFAF?FGGGGGGFFFGDFGFDEGEGGGGGFDGGFGFGGGCGGFCECFGEGGGGGE*:F7@EFGGGGGEEGFG;FE=GGGF;3<A71=*2<CFFFF<;FF?>;CCCGFCEFF<1C9EE>E>@=B<:DGF:=::>>>,GFFF<FC@>9F:889:+0;CE8?68FGGGF@DEAFDFEGGFGGGFEFFEEGECGFDFGGGGGGFFEE@GEECGFFAGFCFFF8GFGF@GGGGFF?9F:@@GGC@GF@FFFGGGGGGGGGGGGGGGGGGGFGGGGGGFFFFGGGGGGGGGGGGGGGGGFAEGGGGGGGGGGGGFFCCCCC
@s1501 97
TGAGGAATATTAGTCAATGGACGAGAGTCTGAACCAGCCAAGTAGCGTGCAGGATGACGGCCCTATGGGTTGTAAACTGCTTTTATAAGGGAATAAAGTGAGAGTCGTGACACTTTTTGCATGTACCTTATGAATAAGGACCGGCTAATTCCGTGCCAGCAGCCGCGGTAATCCGGAAGGTCCGGGCGTTATCCGGATTTTTTGGGTTTAAAGGGAGCGTAGGCCGGAGCTTAAGTGTGTTGTGAAATGTAGACGCTCAACGTCTGCACTGCAGCGCGAACTGGTTTCCGTGAGCACGCACAAAGTGGGCGGAATTCGTGGTGTAGCGGTGAAATGCTTAGATATCACGAAGAACTCCGATTGCGAAGGCAGCTCACTGGGGTGCAACTGACGCTGAAGCTCGAAAGTGCGGGTATCGAACAGGATTAGATACCCT
+
DFGGGEFFGGG,CFGFGFGGGGGGCFGFFFGGGGGGGGGGGGGGGGEGCGGGGGGG8F@CFGGEECFFGGGGGGFGGGGGGGGGGGFFFFECGFFFFGGGGG?,B?@FGGC,BFGCGFG9FGCFFFGGGGGGCFDFGGFBFF=C7>BFFGGGGFDFFGF+>8FFGGG7FFGE,=*5CF7FGGGG7FE>FEB5BFE9/F?0$1*<447=/<;?E1C32,?2=GCC<=986'7<,<1)F9>,,CC:@E?GGF@8*>D>8F:@+D=7FFD=C8GFGCB+68+=6FDD+=GC=9EE8:+C6FFEEADGGEFB@8GFDEGGGFDCFAC85F7GGGFFE9GF;GFGGDA8GFECGCGEGF@:CGGGF,GGGFFGGGGGGGGGFFF@,C,FGGGGGGFGGGGGGGGFGGGGFGEGGGGGGGGGGGFBGGFGF<GGGGGCC<CC
@s1501 40322
TGAGGAATATTGGTCAATAGGCGAGAGCCTGAACCAGCCAAGTAGCGTGCAGGATGACGGCCCTATGGGTTGTAAACTGCTTTTATAAGGGAATAAAGTGAGCCTCGTGAGGCTTTTTGCATGTACCTTATGAATAAGGACCGGCTAATTCCGTGCCAGCAGCCGCGGTAATACGGAAGGTCCGGGCGTTATCCGGATTTATTGGGTTTAAAGGGAGCGTAGGCCGGAGATTAAGCGTGTTGTGAAATGTAGATGCTCAACATCTGCACTGCAGCGCGAACTGGTTTCCTTGAGTACGCACAAAGTGGGCGGAATTCGTGGTGTAGCGGTGAAATGCTTAGATATCACGAAGAACTCCGATTGCGAAGGCAGCTCACTGGAGCGCAACTGACGCTGAAGCTCGAAAGTGCGGGTATCGAACAGGATTAGATACCCT
+
AFGGGGGGGGGGGGGGGGGGGGGGGGGGGGGGGGGGGGGFGGGGFGDGCGGFGGGGGGGGGGGFGGGGGGGGGGGGGGGGGGGGGGDGGGGGGGFGGGGGGGGFGGGGGGGFGFFGGGGGGGGGGGGGGGGFGGGGGGGGGG>GGGGDEGGGFGGGGGGGGGGGGGGGGGGGCFGGGGGGGGGGGDGGGEFEF?FGEGGGGG>GGGFDGGG?FGEFGEGEF;CECEGDFGFFGGG>GFGGGGGFGGFFFFAD@9GGFGGGGGCFFFGCCEGGGEEDGGEGFGGGGGGGGGFGFGEFDGGGGGGGEC:GCGFFFFC@>CGGGGGE9CFFGGGGCGGGGFFGGGFCDFEGFGGGGGGGEGGGFFC@FGGGGGGGGGFCGGEF@DGGGFCGGGFGGGGGFGGGFEGGGGGGGGGGGGFGGGF<GGFGGGFAGGF<C@9C
@s1501 42205
TGGGGAATATTGCACAATGGGCGCAAGCCTGATGCAGCGACGCCGCGTGAAGGATGAAGGTCTTCGGATCGTAAACTTCTATCAGCAGGGAAGAAACCATGACGGTACCTGACTAAGAAGCCCCGGCTAACTACGTGCCAGCAGCCGCGGTAATACGTAGAGGGCAAGCGTTATCCGGAATTACGGGGTGGAAAGGGTGCGTAGGCGGCGATTTAAGTCAGATGTGAAAACTTAGGGATCAACCTTGAGACTGCATCTGAAACTGAGTTGCTAGAGTGCAGGAGAGGAAAGCGGAATTCCGAGTGTAGCGGTGAAATGCGTAGAGATTCGGAGGAACACCAGTAGCGAAGGCGGCTTTCTGGACTGTAACTGACGCTGAGGCACGAAAGCGTGGGGAGCGAACAGGATTAGATACCCT
+
FF8FGGGGGGGGGGFGGGGGGGFCEGGGGGGG9CFGGF:FGE@FFGGGGGGFC=,EFGFGEFFED7??FG7,EEFF@FFFGGGFCFGGGGCFGFFG?EGFGGFD4FB:FFFFGGGGGFG=<F<FEFD7+@@,E3CF8CEF8@F8CC<@>FE*>CFD@3<C*@C<CB::B:*3<C::F:4FF7FC+GEF(C*#08;81<.>DC8*A?:CDGC7:@9CFAD@@4GG68C,,<>,#3DF>*DF</GFB7,:7F=73,GDAFDCD@?EBBCFF9D?5A+B8F@DF?>A,FGGFB@>>>,C@=6+,?GF@6*GCGFA<,,CFCDCC3A,B4,++<F?AC7F8E@EE>7:FBF@BF@C<GFEC-EE;;@GFFCAFGGGFBCFEF@GGGEGGGGGGGGGGGGGGGGFFFFGGGGGGGGCFCCCCC
@s1501 100
TGGGGAATATTGCACAATGGGCGCAAGCCTGATGCAGCGACGCCGCGTGAAGGATGAAGGTCTTCGGATCGTAAACTTCTATCAGCAGGGAAGAAACCATGACGGTACCTGACTAAGAAGCCCCGGCTAACTACGTGCCAGCAGCCGCGGTAATACGTAGGGGGCAAGCGTTATCCGGAATTACTGGGTGTAAAGGGTGCGTAGGCGGCGATTTAAGTCAGATGTGAAAACTCAGGGCTCAACCTTGAGACTGCATCTGAAACTGAGTTGCGAGAGTGCAGGAGAGGAAAGCGGAATTCCGAGTGTAGCGGTGAAATGCGTAGAGATTCGGAGGAACACCAGTAGCGAAGGCGGCTTTCTGGACTGTAACTGACGCTGAGGCACGAAAGCGTGGGGAGCGAACAGGATTAGATACCT
+
CF8FE@FFGGGGGGGCFF@8E8CGGCFGFFGGGGGGGG+@FGG>FEGG:FCFF8FG,CA<GFFEG?EGEGGGGGCFGGFFDEGCCG9,BEFFCGGCGFFDDACCFGGG9FFGGGGGFFDCCFFFGCGGGGGGGC+,,DFD,6,,@8CC@B::FCFGF?3FDGFGGGC7<FBEG*B:BEGFGGGFC,<<,2:@FG++:6A59>::>-8E8;8;GFF)*@2734F6;FCBCGG?:7E?C@C8A>F9@CDACGGF>F:;C:C)<@FFD8GGFEE#41#@A=3#E=,BCC=FEF@,,ACGEE77FEECC:@DEE=FF?@,=C=D@?@,CFE@EF9AEAC9,?,A@ECDDFDF:FGFFE<8AC<F@FEDGFGFEGGFFFD8GFFGECFEGGGEEEFDGGEFGGGGGGFCGGCFFGGFCCCCC
@s1501 101
TGAGGAATATTGGTCAATGGGCGAGAGCCTGAACCAGCCAAGTAGCGTGCAGGATGACGGCCCTATGGGTTGTAAACTGCTTTTATACGGGGATAAAGTGAACCACGTGTGGCTTATTGCAGGTACCGTATGCATAAGGACCGGCTAATTCCGTGCCAGCAGCCGCGGTAATACGGAATGTCCGGGAGTTGTCCGGATTTCGTGGGTTTCAAGGGAGTGTAGGCCGTCTGTTATGCGTGTGTTGAAATGTTGGGGTGCAACCTGGGCATTGCAGCGCGGACTGGCAGACTTGTGTGCGCAGGAAGTAGGCGGAGTTCGTCGTGGAGCGGTGAAATGCTTAGAGATGACGAAGAACTCCGATTGCGAAGGCAGCCTGCTGTAGCGTAACTGACGCTGAAGCTCGAATGCGTGGGTATCGAACAGGATTAGATACCCT
+
AC;,EFFFFEFGFF@EGGECFFC7FECD,CFGGG<DFGFEGGEFGGGECFGGG@E,4CCFCFGCF<FGGGEECFA6EFFE?9FGGGFF8C7FGGFFGA<,BFFGGGG=EE=8+9,:?ECECFF8F<FEFGD@,C9,8DC>B+@FDGDGGGGEF<F7DA7<@<7D887<:<:=<,1>>F*8,,7<*<4:8,<58-4-*<07$;F<==7=.(/((,318(B81735<CC:;,?=1B:9C<@D3,252,,*FF88@,@,,@8,:GC@,3,CC@+*+>+>3,++D,>,C,<<@3+,)@++6EF<8F;AA4+CC6<94+@+EEECD=@+)8,>;;C45,9@>C,,A@9BB8<CF,DFEF7,,A<FF?8,?9FGEFAFCF@CC9CFGGGGGGGGEBBGGGEEACGGGGFECCGGGGFCGFAGGGFCFFGGGGGGGFD<CCCC
@s1501 29283
TGGGGAATATTGCACAATGGAGGAAACTCTGATGCAGCGACGCCGCGTGAGTGAAGAAGTATTTCGGTATGTAAAGCTCTATCAGCAGGGAAGATAATGACGGTACCTGACTAAGAAGCACCGGCTAAATACGTGCCAGCAGCCGCTGTAATACGTATGGTGCAAGCGTTATCCGGATTCACTGGGTGTAAAGGGAGCGTAGGTGGCTGTGCAAGTCAGAAGTGAAAGCCCGGGGCTTAACCCCGGGACTGCTTTTGAAACTGTGCGGCGGGAGTGCAGGAGAGGTAAGTGGAATTCCTAGTGTAGCGGTGAAATGCGTAGATATTAGGAGGAACACCGGTGGCGAAGGCGGCTTACTGGACTGTAACTGACACTGAGGCTCGAAAGCGTGGGGAGCAAACAGGATTAGATACCCT
+
AFGGG>FGGGGCGGGCEG@EDFCGFCF9EGGGGFFGFGDGCGGGGGGFGGGGF9CF,C=CFFGGFFCFGGGGGGGFF,=FGAFFGFFFGGGGGGG?FGGFGGGEGGGGGFFGGGGGGGGCFGGGGDGFDAFGFFCEFD,=B>BCEG+@CD9,3@CFC,DFC,BFCCCC:>FC;FFG7C>CEG>GGC,8*8@@EF@:EGGACCFCCFFFGG8;C<<:FCFFEFFF:FF>FFGGCFE3EFCGGGGGGGFF8GGGGFEFDCC??C@:=@>F6#GGFGGFGF?GGGFFCFFFGGEE>8C,EC,FGGGGFGEDEEEC,FECE?E@EDGGGGGGGEECC86+@GGF:GGGFCCECEGGGGGGGGGGGGGGE<GGGGGGGGGFGEEFFEGDGGGGFE@@GFGGFFCEA<GFA<B9F@GCCCCC
@s1501 40042
TGAGGAATATTGGTCAATGGGCGAGAGCCTGAACCAGCCAAGTAGCGTGCAGGAAGACGGCCCTATGGGTTGTAAACTGCTTTTATAAGGGAATAAAGTGGGAGTCGTGACTCTTTTTGCATGTACCTTATGAATAAGGACCGGCTAATTCCGTGCCAGCAGCCGCGGTAATACGGAAGGTCCGGGCGTTATCCGGATTTATTGGGTTTAAAGGGAGCGTAGGCCGGAGATTAAGCGTGTTGTGAAATGTAGTGGCTCAACCTCTGCACTGCAGCGCGAACTGGTCTTCTTGAGTACGCACAACGTGGGCGGAATTCGTGGTGTAGCGGTGAAATGCTTAGATATCACGAAGAACTCCGATTGCGAAGGCAGCTCACGGGAGCGCAACTGACGCTGAAGCTCGAAAGTGCGGGTATCGAACAGGATTAGATACCCT
+
FDCFGGGGGGGGGGGGGGGG8FGGGGGGGGGGGGGGGGGCFGEGGGGGGGGGGGGGGGGGGGGGFGGGGGGGGGGGGGGGGFGGGGGGGGGGGGFGGGGGGGFGG,:FGGCFGGGGGGGGGGGGGGGGGGGGGFFEGGGGG7@FEGGGGDEFGGGGGGEFGGGGGGGEEE7,3>FEGEGGG9B@FGGGEFG6FGGGGE=FG+<FCFC=<C:CFFG7C?FDE:59?EGDC@<<8<CBC7EFFEFFCCGGGC=E)6FGCGGGFFCCDFGFGGFC.EFFFFDDGGFCD<=:=C9F?FCBDGGGEF@GGGGGGGGE@8EEGGGGFFGGFGGGFFFEFFEGGGFFEFGEFGGGFE<EGFCGECGGGGGGFGGGGGGGEFCCCCGFFGGGGFGGGGFCGGGGFCGGFGGGFFGGGGGGFGFGGGGEFGGGGFGGGGFCCCCC
@s1501 104
TGGGGAATATTGCACAATGGGCGCAAGCCTGATGCCGCGACGCCGCGTGAAGGATGAAGGTCTTCGGATCGTAAACTTCTATCAGCCGGGAAGAAACCATGACGGTACCTGACTAAGAAGCCCCGGCTAACTACGTGCCAGCAGCCGCGGTAATACGTAGGGGGCAAGCGTTATACGGAATTTCGGGGGGTAAAGGGTGCGTAGGCGGCGATTTAAGTCAGATGTGAAAACTCAGGGCGCAACCTTGAGACGGCAGCTGAAACTGAGTTGCTAGAGTGCAGGAGAGGAAAGCGGAATTCCGAGTGTAGCGGTGAAATGCGTAGAGATTCGGAGGAACACCAGTAGCGAAGGCGGCTTTCTGGACTGTAACTGACGCTGAGGCACGAAAGCGTGGGGAGCGAACAGGATTAGATACCCT
+
GGGGGEFF<DFFGGCFGGFGEFGDGECFGCFGFFF,@FFGGEDEEGEFGDFCFA@C8F,C,CECFDE:+@@GFDFG<FAA?9EFG?,>FE=FGGGGC8DEGGFC7@DFF<,3BADC,F9B<DCECFEEGGFGGGGCFGFCC:,3DD@CCCFCEGFD77,,*1*F::<<CECAC8+C7C*;5<+5(B:;,).1AFC@GG7ED25:C<:C*8;;7$E@CA,#458F>C<@FE<<8EC837#-C@FBB<CD@366:*,,=C@,+=+@5,B9F<@,,F=ED?8EE?FF=F?FCEED?,>6CGE<E5GFEE=C8BE,GFGGGE8AGFFEFDGGGDCFGFCFGFGFGF@CEDFF7GGGGGGGGGFGGGGGGGFFC,GGGGGGGFGGGFFGFGGGGGGGGGEFBCGFFFGGGGFAGGGFGCCCCC
@s1501 23403
TGAGGAATATTGGTCAATGGACGAGAGTCTGAACCAGCCAAGTAGCGTGCAGGATGACGGCCCTATGGGTTGTAAACTGCTTTTATAAGGGAATAAAGTGAGTCTCGTGAGACTTTTTGCATGTACCTTATGAATAAGGACCGGCTAATTCCGTGCCAGCAGCCGCGGTAATACGGAAGGTCCGGGCGTTATCCGGATTTATTGGGTTTAAAGGGAGCGTAGGCCGGAGATTAAGCGTGTTGTGAAATGTAGATGCTCGACATCTGCACTGCAGCGCGAACTGGTTTCCTTGAGTACGCACAAAGTGGGCGGAATTCGTGGTGTAGCGGTGAAATGCTTAGATATCACGAAGAACTCCGATGGCGAAGGCAGCTCACTGGAGCGCAACTGACGCTGAAGCTCGAAAGTGCGGGTATCGAACAGGATTAGATACCCT
+
FFF@FGGGGGGFGGGGAFGGGGGGGGGFGFGGGGGGCGGFEGFDFGGCFGGGGGGGFFEGGEFGCFGGGGGGCFFGGGFGFGGGGGGGGGGFGDEFGGGGGGFGFEGGGCFGCFGGGGGGGGGGFFGFG=E9EFGGGGGF?FGGGGGFGGGGGGGGGGGGGGGGGGGGGC:EFFGGEFEGGGF>GGG><0FFGGGGGDGGGGF@CG><7;BEFFFFE:FD??ECCGG:9CGGGG?<EGGFGFGGGF@?FFC:B@@EFF8F=<3FFFEBDFGFEGGCFC7E4DEF<CFFCD?GFGE?CD@GGFE8GGEGGFE>BE87CB+,GGGEAFFECFGGGGGGGGGFGDF@F@FGGFFEFFEEFGGCF7GGGGGGFFCDGGGGGGGGGGGGE9GGFB,GGGGFGEGGGGGGGGGGFFFFGGGGGFFDFGGGGGGGGGGCCCCC
@s1501 32473
TGGGGAATATTGCACAATGGGCGCAAGCCTGATGCAGCCATGCCGCGTGTATGACGAAGGCCTTCGGGTTGTAAAGTACTTTCAGCGGGGAGGAAGGGAGTAAAGTTAATACCTTTACTCATTGACGTTACCCGCAGAAGAAGCACCGGCTAACTCAGTGCCAGCAGCCGCGGTAATACGGAGGGTGCAAGCGTTAATCGGAATTACTGGGCGTAAAGCGCACGCAGGCGGGTTGTTAAGTCAGATGTGAAATCCCCGGGCTCAACCTGGGAACTGCATCTGATACTGGCAAGCTTGAGTCTCGTAGAGGGGGGTAGAATCCCAGGTGGAGCGGTGAAATGCGTAGAGATCTGGAGGAATACCGGTGGCGAAGGCGGCCCCCTGGACGAAGACTGACGCTCAGGTGCGAAAGCGTGGGGAGCAAACAGGATTAGATACCCT
+
CFGFFEEGGFGGGGGGGGAEFFGGGGGGEFGGGGGGGG,=FFFG7FGBBC<FGG,@EE>FFGGGGFEFEE7?EDEF?<FEFGGGGGGD7F4CFGGGGCD7FFFGGGGGGGGGGFGGGGGGGFCD,CFF+=+CAFGGGGGGGCCCFGGGDGGGGGGG:CCCFGG,<ECCB:*4=:*=FGGC7<B@BF8G@F:CEAEEFGGGD=C@050A9CFD?C8=C6:85FFGFGDDG>G#DEC9F:@7<CCF6@CFGGEC(GGGGF:EE:FCAFFFDCGFFGEA?CD=@CEFCCFGFGGGG@,,F8E>EGGGFFF@GDFGFB9GECE8FDFFFEE44BF7FFGFE@?7F@DGCF9EF?CGGGFGFFFEF@>FC:EC7F,CC@+CDCFCFF>GGGGGGFFCEEFF:FCF,8GGGEDGGGFGGGGEEEGGGFGFFFGFGGCGFE,FCCCCC
@s1501 107
TGGGGAATATTGCACAATGGGCGCAAGCCTGATGCAGCGACGCCGCGTGAAGGATGAAGGTCTTCGGATCGTAAACTTCTATCAGCAGGGAAGAAACCATGACGGTACCTGACTAAGAAGCCCCGGCTAACTACGTGCCAGCAGCCGCGGTAATACGTAGGGGGCAAGCGTTATCCGGAATTACTGGGTGTAAAGGGTGCGTAGGCGGCGATTTAAGTCAGATGTGAAAACTCAGGGCTCAACCTTGGGACTGCATCTGAGACTGAGTTGCTAGAGTGCAGGAGAGGAAAGCGGAATTCCGAGTGTAGCGGTGAAATGCGTAGAGATTCGGAGGAACACCAGTAGCGAAGGCGGCTTTCTGGACTGTAACTGACGCTGAGGCACGAAAGCGTGGGGAGCGAACAGGATTAGATACCCT
+
CFGGGGGGGGGGGGGGGGGGGGGGGGGGGGGGGGGGGGGGGGGGGGGFGGGGGGGGFGGGGGGGGGGGGGGGGGGGDGGGGDBEFGGGGGGGGGFGGGGGGGGGGGGGFGGGGDGGGGFGGGCGGGEFGFGFGGG7<DFD8><,@@CCE7FEG9@BC>CAC77FCE:<EG:CFGFGDGGDF@<FCFFF<=CGGGEFG@FE>/2:;<EGCC8=81DFG;0+44@F?F9@CCGFE@?GGGFFFFDFEEF#FDCF<BFC<F>0F;DCFCGGGGGFCFDFCGGGFD@E9CFGGGDFDBD=>++:4,FFGGFGGFGFCE7FFDFGGGGGGGGGGGEGFGFCGFDGGGGGGGGGEGDGGDCFGGFFFEFFFEFFFGGGGGGGGGGGGFFFGGEFGGGGEGDGEGGGGFGGGGGGGGGGGCCCCC
@s1501 28560
TGGGGAATATTGCACAATGGGGGAAACCCTGATGCAGCACCGCCGCGTGAGTGATGACGACCTTCGGGTTGTAAAACTCTGTCTTCAGGGACGATAATGACGGTACCTGAGGAGGAAGCCACGGCTAACTACGTGCCAGCAGCCGCGGTAATACGTAGGTGGTGAGCGTTGTCCGGATTTACTGGGCGTAAAGGGAGCGTAGGCGGACTTTTAAGTGAGATGTGAAATACCCGGGCGCAACTTGGGTGCTGCATTTCATACTGGAAGTCTAGAGTGCAGGAGAGGAGAATGTGATTCCTAGTGTAGCGGTGAAATGCGTAGAGATTAGGAAGAACACCAGTGGCGAAGGTGATTCTCTGGACTGTAACTGACGCTGAGGCTCGAAAGCGTGGGGAGCAAACAGGATTAGATACCCT
+
CE<FEGEGFFFCGFGGGGEFF7F7FFG8FG8AFFF@,;=,@CFEFGGFGGDG9EBFFF@FC++CFFGGECFFE@,,:5AE?5@B?<AD9FFGGGCFEGCFCC=FCC99FFFFDEGEEFABFF@EECE,,93FCF,DCC,<<>@C7FC71CFGFGFG:,>>CC*<<E7C<7C:<<FD7CFFGGGF:F=FC**=+,<C5*:CC=5<*::?899F7,3@F)AF<<AF<<D>FC:+:>C9*9?<=B/CFF@>3:56C98.**#@,@<,,C:,9,5,98=E8<A,9?:F<9F<E,4,,,,=,5,CFDB>5>7CD<FEB??>9C,CA=6,E,@FFF9A,:8FBB,@,BC7EFCGGFE9GGGFF<@E9F9FEAFFB6,EF8EC,CBB:,GFFGGGF<7DGF@EC,@<AFEFFEEGGFFC<@C<
@s1501 28362
TGAGGAATATTGGTCAATGGGCGAGAGCCTGAACCAGCCAAGTAGCGTGCAGGATGACGGCCCTATGGGTTGTAAACTGCTTTTATAAGGGAATAAAGTGAGAGTCGTGACTCTTTTTGCATGTACCTTATGAATAAGGACCGGCTAATTCCGTGCCAGCAGCCGCGGTAATACGGAAGGTCCGGGCGTTATCCGGATTTATTGGGTTTAAAGGGAGCGTAGGCCGGAGATTAAGCGTGTTGTGAAAGGTAGACGCTCAACGTCTGCACTGCAGCGCGAACTGGTTTCCTTGAGTACGCACAAAGTGGGCGGAATTCGTGGTGTAGCGGTGAAATGCTGAGATATCACGAAGAACTCCGATTGCGAAGGCAGCTCACTGGAGCGCAACTGACGCTGAAGCTCGAAAGTGCGGGTATCGAACAGGATTAGATACCCT
+
FFGFGGGGGGFCFFGGGGD8ECFGGGGG8EFFGGGGGCFGGG9ECFGEGGGFGGGGGGDGGGGGGGGGGGEEGGGGC<EFAFFGGGGEC,EFCFFFEFGGGGG?FFDFGGFFGGFFGGGGFGGGGFFGGGGFCEGGGG?C,A3F7F+5CDCFA,<FF9=;DFFF$:3F=FCCCFFD>FFGGG@C+EE@GGGDCCE4<=FFCG#GC:?C0:?<@C54C::;35?C?CD=E8?1F:DEFFF>6F?F>A?0>>EGFGGFGGF-CC<AGGGGGFF7CGGEED=AFGGGFDF8GFFFFFBB6FGGFFBEB+DGGFFEB=+DGGGF=A8+)EEGFCF9EAFEE<,8ECFFEF8GGGGGGFGFCGGGGGGGGFGGGFGGGGGGFFGGGFCFGGGGGF@GGGGGGGEEE@FGGGGGGGGGGGGGGF9EFGFGFGGGF8GCCCCC
@s1501 34025
TGGGGAATATTGCACAATGGGCGCAAGCCTGATGCAGCGACGCCGCGTGAAGGATGAAGGTCTTCGGATCGTAAACTTCTATCAGCAGGGAAGAAACCATGACGGTACCTGACTAAGAAGCCCCGGCTAACTACGTGCCAGCAGCCGCAGTAATACGTAGGGGGCAAGCGTTATCCGGATTTACTGGGTGTAAAGGGAGCGTAGACGGCTTGGCAAGTCTGATGTGAAAGCCCAGGGCTTAACCCTGGGACTGCATTGGAAACTGTTAGGCTAGAGTGCAGGAGAGGTAAGTGGAATTCCTAGTGTAGCGGTGAAATGCGTAGATATTAGGAGGAACACCAGTGGCGAAGGCGGCTTACTGGACTGTAACTGACGTTGAGGCTCGAAAGCGTGGGGAGCAAACAGGATTAGATACCCT
+
ECEFGFGFGGGGGGGGGGGC<FGEGGGGGGGGFGGGEGGGGCFFGGGGGGGGGGGGGG9FEGGGGGEFEGGEFGGGFGGGGGGGGGGFGGGG>FGGGFGDAFGDGGGGGGGDFFGGGGGGGGGGGEGGGGGFGGGCFFDDCEEEDFCFFFGGFFGGGFFGC7CGGE>0C?FBFFFDGE*<B4:C5F5<8:1+?C5?CGDGGFCC@CFGGEDGGCF<>FGGF?7C5GD=8:8FFDFDECGCCF7FGDF>FFFGGFF?GFFEGF8EFG4GF<GGFFFGGFFDGF:GFF9D<EFAEBCFED8<E<FECC5C@FBGFF:FF:GEEAF,CGGGGGGGFFCGFEFFFF7GGFF7CGF7EGFGGFGFFFGGGGGGFGGFFBFEGGGGEDFCGGE;GGFEEFGFFGFCEFEAFEFAGFFCGCCCCC
@s1501 32722
TGAGGAATATTGGTCAATGGACGAGAGTCTGAACCAGCCAAGTAGCGTGCAGGATGACGGCCCTATGGGTTGTAAACTGCTTTTATAAGGGAATAAAGTGAGTCTCGTGAGACTTTTTGCATGTACCTTATGAATAAGGACCGGCTAATTCCGTGCCAGCAGCCGCGGTAATACGGCAGGTCCGGGCGTTATCCGGATTTATTGGGTTTAAGGGGAGCGTAGGCCGGAGATTAAGCGTGTTGTGAAAGGTAGAGGCTCAACATCTGCACTGCAGCGCGAACTGGTTTCCGTGAGTACGCACAAAGTGGGCGGAATTCGTGGTGTAGCGGTGAAATGCTTAGATATCACGAAGAACTCCGATTGCGAAGGCAGCTCACTGGAGCGCAACTGACGCTGAAGCTCGAAAGTGCGGGTATCGAACAGGATTAGATACCCT
+
FDGGGFGGGGGGGGGGGGFFFGGGG+CCE9FFGGGGE?FGGG,FFGGG7:FCFCGEA,BFC@FGFFFFGDFFGGGGFGFFF,CFAFG9,CEDFFDFF<FGGGGGGGGGGGGGGGGGGGGGGGFAEGGGGFCFEFGGGGGGGGGGGGGG,,ADEAG+BFFCGGGG+>:@*:FABDEG*>CFGGGDDGDF1=*=?CFC8?:57;:CC8<EEG?B8CF5E3EA8:=CEFED??;F<@>3:.>8@;FGEFG*FF:@)&,:C92E;<FCFECCFD#>B05?9C4=0:3:23+86,EF9FC=7FCGEGDGEGGEF8=99,GGGFCFBFFB57FCGFGFFGGGFEC;FGGGGGGFGGGFEF7GGF<@:C@@FFCFFEECGFFFFEGGGGGGGGGGGGEEGGGFE7GCGGGGF@F7FCGGGGGFFFE<FGGGGGFCGGFCCCA@
@s1501 112
TGGGGAATATTGCACAATGGGGGAAACCCTGATGCAGCGACGCCGCGTGAGTGAAGAAGTATTTCGGTATGTAAAGCTCTATCAGCAGGGACGATAATGACGGTACCTGACTAAGAAGCCCCGGCTAACTACGTGACAGCAGCCGCGGTAATACGTAGGGGGCAAGCGTTATCCGGATTTACTGGGTGTAAAGGGAGCGTAGACGGTTTGGCAAGTCTGATGTGAAAGCCCAGGGCTTAACCCTGGGACTGCATTTGAAACTGTTAGGCTAGAGTGCAGGAGAGGTAAGTGGAATTCCTAGTGTAGCGGTGAAATGCGTAGATATTAGGGGGAACACCAGTGGCGAAGGCGGCTTACTGGACTGTAACTGACGTTGAGGCTCGAAAGCGTGGGGAGCAAACAGGATTAGATACCCT
+
AEE8FEFEE<FFGGGGGG@CFGGGGGGGGFGGGGGGGGG@FGGEFGGCFFCFGEFE,C<<EFDEGGE7CF8ECFGGFEBFFA?EFFGGGGGGGGCFEGGGG7@F7FFGGGGGGGGGGGGGGGGCECCDFFGG>F88FCCFAF<FGGCCFCGGGGGDC,<CFEF7:;CFECFGFGEGGGG9,?9<<C?BB>CEFF4-:C@E<7C<CEGGGGE9FFC9:6C?69FGC?GF7GF>#683@FGF@@5;=FG5->:FDC03@7:68,4734CFC;G%.<.F8E@A9C,,9DEC,@59,8E=BEFEF,C6)CCFEFFAFC@GGFB=9,,,F@EGFEEEBFC<8FGGGGFFFEFGFCGGDGGGGFGGGGGGGFC,CDCFCAGGFGGEF:FFF:GDGGGGFGGGFDEFD<FGGFGGFEFCCCCC
@s1501 30278
TGGGGAATATTGCGCAATGGGGGCAACCCTGACGCAGCCATGCCGCGTGAATGAAGAAGGCCTTCGGGTTGTAAAGTTCTTTCGGTAGCGAGGAAGGCATTTAGTTTAATAGACTAGGTGATTGACGTTAACTACAGAAGAAGCACCGGCTAACTCCGTGCCAGCAGCCGCGGTAATACGGAGGGTGCGAGCGTTAATCGGAATAACTGGGCGGAAAGGGCACGCAGGCGGTGACGTAAGTGAGGGGGGAAAGCCCCGGGCTTAACCTGGGAATTGCATTTCATACTGGGTCGCTAGAGTACTTTAGGGAGGGGTAGAATTCCACGTGTAGCGGTGAAATGCGTAGAGATGTGGAGGAATACCGAAGGCGAAGGCAGCCCCTTGGGAATGTACTGACGCTCATGTGCGAAAGCGTGGGGAGCAAACAGGATTAGATACCCT
+
@FFGGFDGGGGGGGGGCGGFCF7BE<FFFGFGFCGGEGDFG8EFGGGGGGGGGGGGFDEEFGGDFGGGFFGGGGGG<FFF,CFEGGGCGG+C:FGDFGGCF9FGGGFFCEGGGGDFFFFG9BBFFGGGDFGFFGGGFGFFFGGGD@DF<F7@>FC9>F<CGGFFGFA:<CEGD@:FGFFEEF>CC<C@FCG*=<?CF?AC=CCCFG,<@F:D>&,9#*<C>F>EG3:5/2:#*:8&FD>9A>:@5#/#GGFCB7GGFEDECD=BCGGGGEADAF@C9FDGBCF8GGGGF@FC5=,GFDC,@4,FFFBFC+FEE<DGE=E>=+<E=DDGGACFFFC,FF:EDFFFGGGGFGGGGGGGFC<C6FFGF:C@7FF@GFF@C6,,E<F@,GGGFAAFGGGFGGEC,E7FCGCFGEEGGGFCCGGGGEFGEGGGGGGGFGFGCCCCC
@s1501 114
TGAGGAATATTGGTCAATGGGCGAGAGCCTGAACCAGCCAAGTAGCGTGCAGGATGACGGCCCTATGGGTTGTAAACTGCTTTTATAAGGGAATAAAGTGGGTCTCGTGAGACTTTTTGCATGTACCTTATGAATAAGGACCGGCTAATTCCGTGCCAGCAGCCGCGGTAATACGGAAGGTCCGGGCGTTATCCGGATTTATTGGGTTTAAAGGGAGCGTAGGCCGGAGATTAAGCGTGTTGTGAAAGGTAGACGCTCAACGTCTGCACTGCAGCGCGAACTGGTTTCCTTGAGTACGCACAAAGTGGGCGGAATTCGTGGTGTAGCGGTGAAATGCTTAGATATCACGAAGAACTCCGATTGCGAAGGCAGCTCACTGGAGCGCAACTGACGCTGAAGCTCGAAAGTGCGGGTATCGAACAGGATTAGATACCCT
+
FGGGGGGGGGGGGGGGGGGGGGGGGGGGGGGGGGGGGGGGGGGGGGGGGGGGGGGGGFGGGGGGGGGGGGGGGGFGGGGGGGGGGGGGGGGFEGGGGGGGGGGGGGGGGGGAFGGGGGGGGGGGGGGGGGGGGGGGGGGEGGGDEGCFGFGGGGGEGFGGCEFGGGGGG7FG;EGGGGGG@GGE@G=EGG@EEFFGE=FC@FCFFF?7=FCFFGGF@>F@6DCC@>EDGGG7EGF9DGGGFFFFC<C$GGGEFGD@DFGGFF:58FFFCCC?GGDGGGG7FDDFFFBB,8,E5ECGGGGGGCEGGGGGGGFE447EGGGGGFEGBGDEEGFEFFFFFFE8FE9GGGGGGGGGGC@CGGGGGEF@FFFGFEFGFGFFECGGGGGGGFGGGEFGGGGGFFGGGGGGGGGGGGGGGGGGGGFEGGGGGGGGF@FACBCC
@s1501 35527
TGGGGAATATTGCACAATGGGCGAAAGCCTGATGCAGCAACGCCGCGTGAGTGATGAAGGCCTTCGGGTCGTACAACTCTGTCCTCAAGGAAGATAATGACGGTACTTGAGGAGGAAGCCCCGGCTAACTACGTGACCGAAGCCGCGGCAATACGCAGGGGGCTAGCGTTATCCGGCTTTACTGGGCGTAAAGGGTGCGTAGGTGGTTTCTTAAGTCAGGAGTGAAAGGCTACGGCCCAACCGTAGTAAGTTCGTGAAACTGGGAAACTTGATGGCAGGAGGGGAAAGTGGATGTCCGATTGTAGCGGTGAAATGCGTAGATATTAGGAGGAACACCAGTAGCGAAGGCGGCTTTCTGGACTGTAACTGACACTGAGGCACGAAAGCGTGGGGAGCAAACAGGATTAGATACCCT
+
FGGGGGGGGGGGFDGGGGFCFFG7+@CEGGGG9@EGGGGGGE7FCCGGE=CCEEEEEAAEEFFF,=BFFCG@E+CFGDFEFEE=FGEFFGGFFDF9FAFD<?++:CFAFFFG=FEFGCFFF7BFGFFFF,EF:3:,+,3+55<3*@<**4*3?A<*81=C<C***4,=:1FF,?CE*/:C@+<<+/8C8*AC2<:)8CE32:>89;*,83<?F9C??FF@,5#$,E8F>32GFGG>+8C8C+=;AA:788++,,A,E;DGFEC85,BEC84+,88GCGF=A,9GGFAEEFB>+@@+9,5,CF8=CFA?<GFF@:7FEFFF=@FFCEAC9GGEFGEBC,F@,GFFBCGGFEGGGFCE,AA;F9FCFEGGGGFEFDFGGGFFDGFCEGGGGGGGFEAEECBC,FGGGGEGGGCCCCC
@s1501 116
TGGGGAATATTGCACAATGGGCGCAAGCCTGATGCAGCGACGCCGCGTGAAGGATGAAGGTCTTCGGATCGTAAACTTCTATCAGCAGGGAAGAAACCATGACGGTACCTGACTAAGAAGCCCCGGCTAACTACGTGCCAGCAGCCGCGGTAATACGTAGGGGGCAAGCGTTATCCGGAATTACTGGGTGTAAAGGGTGCGTAGGCGGCGATTTAAGTCAGATGTGAAAACTCAGGGCTCAACCTTGAGACTGCATCTGAAACTGAGTTGCTAGAGTGCAGGAGAGGAAAGCGGAATTCCGAGTGTAGCGGGGAAATGCGTAGAGATTCGGAGGAACACCAGTAGCGAAGGCGGCTTTCTGGACTGTAACTGACGCTGAGGCACGAAAGCGTGGGGAGCGAACAGGATTAGATACCCT
+
F@FGGGGGGGGGGGGGGGGFFGGGGGGGGGGGGGGGGGDCGGGGGGGGGGGGDEFGGGGGEFEGGGGGGG:FGGGGGGGGGFFGGGGGGGGGGGGGFGGGEGFGGGGGGFBFFFGGGGDFGGGGGGGGGGGBFGGG8FGGECFB@ECFGFGGGG,>DFFFFGGGGG<<FEFEFCEFE@1<<77C2F<GCFGGFDC/:?ECC>8DDDEFCG58@EC?>:FFBAGG5,397AFGCCFD?GCFCEGFFFF?DE:<:30<EFCD<?C><<B<GF<C5<<FFGGGFG=F;EGGGC@8FDDD>7GFGEFFEGBE@@@,GEFF@EEFF=FDB7GGGGGFGE@C8GFGEGGGGDF:FGGGGGGGGF8GGGGGGGGGGGGGFGGFGGFGGFFGGFGGGDGGGFGFFGGGGGGGGGFAGGGFGCCCCC
@s1501 30028
TGAGGAATATTGGTCAATGGGCGAGAGCCTGAACCAGCCAAGTAGCGTGCAGGATGACGGCCCTATGGGTTGTAAACTGCTTTTATAAGGGAATAAAGTGAGTCTCGTGAGACTTTTTGCATGTACCTTATGAATAAGGACCGGCTAATTCCGTGCCAGCAGCCGCGGTAATACGGAAGGTCCGGGCGTTATCCAGATTTATTGGGTTTAAAGGGAGCGTAGGCCGGAGATTAAGCGTGTTGTGAAATGTAGAGGCTCAACCTCTGCACTGCAGCGCGAACTGGTCTTCTTGAGTACGCACAACGTGGGCGGAATTCGTGGTGGAGCGGTGAAATGCTTAGATATCACGAAGAACTCCGATTGCGAAGGCGGCTCACGGGAGCGCAACTGACGCTGAAGCTCGAAAGTGCGGGTATCGAACAGGATTAGATACCCT
+
,EFFGGGGFGGGGGGGGGG8FGDGGGGGGGGGGGGGGG-EFGDGGGGGGGGGGGFFGGGGGGGFFCECGGGGGDEGGGGGGC9FGGGGCFGCFFGFFFGGGGGGGGGGGGG9FFGGGFGCFGGFFCFGGGGGGGGGGGCFGGEEGG=FGGFD=FFCFGGG<FC@CEGGGG*BFFGC7FECC:9<C@5*4C@FCFGF79FGGGG?CG8.<CCF/>/CE:EDFFGF?:E3CEGGF<C>GGGGC@=7,BC:C:FC?FCFGFF<@>;,FAGGGFEEFE@CFF4:8CEFD@F>>F3>*F8B>,GGGFFEDGGED@EA8>B8CB9:GFC+FEGFBDGGECFGGECFEDFECECGFDFEECEEFFFF7GGGFBFFF7GGFECC@CC@7GGGCGGGF@,GGGGGGGGGGEGFE@GGGGGGGGGGGGGGGGGGGGFGGFECCCCC
@s1501 118
TGGGGAATATTGCACAATGGGCGCAAGCCTGATGCAGCGACGCCGCGTGAAGGATGAAGGTCTTCGGATCGTAAACTTCTATCAGCAGGGAAGAAACCATGACGGTACCTGACTAAGAAGCCCCGGCTAACTACGTGCCAGCAGCCGCGGTAATACGTAGGGGGCAAGCGTTATCCGGAATTACTGGGTGTAAAGGGTGCGTAGGCGGCGATTTAAGTCAGATGTGAAAAAGCAGGGCTCAACCTTGAGACTGCATCTGAAACTGAGTTGCTAGAGTGCAGGAGAGGAAAGCGGAATTCCGAGTGCAGCGGTGAAATGCGTTGAGATTCGGAGGAACACCAGTAGCGAAGGCGGCTTTCTGGACTGTAACTGACGCTGAGGCACGAAAGCGTGGGGAGCGAACAGGATTAGATACCCT
+
A8FGGDGGGFGGGGFFDFGG?FCGGGGGGGGGGGCCFGGGGDFGEEGFFGGGGGGGFFFCECFGDFEBBFEGGGGDFGGGG<?FFGGGGGFGEDFFFFCFEAF:CF>@9CFGFFGGGGGGGFFCGG:CCFFAGGDD<BFCCCF<8@E>CF15>@@;F<C@CC7C8*<CFEBEE*>CFGC<*<9F,?<<;8*<+++A*AEE)9;CEFEGCD89FF@=<A3;44A?7?DF1C(#:CF?GF:B?C#9F7F0CFDFA<<3<;CC9F8::#D0F?489=*<DA8DE?,<>5A8FC=8C>>>4B+?@EE8885CECFEF@:?:>4::,GFEEEC=FFB9GGGFGFFGGGGGGF@@GCGFFFAFECFGGGGGGGGFF,;@CCF8CFFGGFCGGGGGGGFEFFDFGGGGEGFFFAEGGGGGCCCCC
@s1501 119
TGGGGAATATTGCACAATGGGGGAAACCCTGATGCAGCGACGCCGCGTGAGTGAAGAAGTATTTCGGTATGTAAAGCTCTATCAGCAGGGAAGAAAATGACGGTACCTGACTAAGAAGCCCCGGCTAACTACGTGCCAGCAGCCGCGGTAATACGTAGTGGGCAAGCGTTATCCGGATTTACTGGGTGTAAAGGGAGCGTAGACGGTAAAGCAAGGCTGAAGTGAAAGCCCGGGGCTCAACCCCGGGACTGCTTTGGAAACTGTTTAACTAGAGTGCTGGAGAGGTAAGCGGAATTCCTAGTGTAGCGGTGAAACGCGTAGATATTAGGAGGAACACCAGTGGCGAAGGCGGCTTACTGGACAGTAACTGACGTTGAGGCTCGAAAGCGTGGGGAGCAAACAGGATTAGATACCCT
+
<EFGGEGGGGGGGGGGGFFFFGGGGGGGGGGGFGGGGGGGGGGGGGGFCF7<FFGGGGGCCFGEFFCF<FFFFFF9FGFGDFEGGCFFFGGEGFFFGGGFGCGBFFGFGGG9DFFFGGGGCF@C+F>FD9BFEGG+DCE<FGFGEGGEFFEF9C>>DC:D<C@FGCFEG@F:<FEC:C72,?F,<F*<1,<<<F7:CGF997;<CC*1?<<,A8-#<512@3+<?:=;CCCBF:E6:7CFFG2=?C@<:0=:CFGFDC=#=,CC,EEC#+5.5B4B<CECCD>GCGGFEEA@8GGGF<8<A4>+5@CGD@=+7CFB4<,,@DGFCGFGEFFABEGGFFGGCGEB9FBGGGGGGGGGGFGDGGGGGGDGGFFCGGFBFGGGGGGFEEGDGFGFGGGGGFAEEGGGGF<CGGF@CCCC
@s1501 120
TGGGGAATATTGCACAATGGGGGAAACCCTGATGCAGCAACGCCGCGTGAGTGATGACGGCCTTCGGGTTGTAAAGCTCTGTCTTCAGGGACGATAATGACGGTACCTGAGGAGGAAGCCACGGCTAACTACGTGCCAGCAGCCGCGGTAATACGTAGGTGGCAAGCGTTGTCCGGATTTACTGGGCGTAAAGGGAGCGTAGGCGGACTTTTAAGTGAGATGTGAAATACCTGGGCTCAACTTGGGTGCTGCATTTCAAACTGGAAGTCTAGAGTGCAGGAGAGGAGAATGGAATTCCTAGTGTAGCGGTGAAATGCGTAGAGAGTAGGAAGAACACCAGTGGCGAAGGCGATTCTCTGGACTGTAACTGACGCTGAGACTCGAAAGCGTGGGGAGCAAACAGGATTAGATACCCT
+
EFGGGGGGFGGGGGGGGGGGGGGGGGGFGGGGGGGGGGGGGGGGCGGFGGGGGGGGGGGGGGFGGFGGGGGGGGGGGGGGGGGGGGF9FFGGGGGGGGGGGEEGG7FFGG@D8>EEGCDAFFEGGGGG8DFFG<DGGGCFGGGG>74*5>CFGCGFGGB3FFF3:ACEG@GGGGGGGGDCBC(FGG<GDC@F>?>7CEGGGDE7CG8CCCFEFCC><<FF6</GF4C7GGGFFGGF=5CGDCAEGF8GGGFFAEE4<E9=3DFGCE8-CFEADF8F?GF@FF9GGCDAFFGFB,FGGGGGE@C>5F=4FGFGFEFCGFGFFCGFEGGGGGGGGECFEF8EF:EDE@CGFEFF8GFCCCCFFFFDGGGGFFCGGGGFEE@@FGGFGGGGGGGGGGGGEFFFGGGGGGFGGGGCCCCC
@s1501 121
TGGGGAATATTGCACAATGGGGGAAACCCTGATGCAGCGACGCCGCGTGAGTGAAGAAGTATTTCGGTATGTAAAGCTCTATCAGCAGGGAAGAAAATGACGGTACCTGACTAAGAAGCCCCGGCTAACTACGTGCCAGCAGCCGCGGTAATACGTAGTGGGCAAGCGTTATCCGGATTTACTGGGTGTAAAGGGAGCGTAGACGGTAAAGCAAGTCTGAAGTGAAAGCCCGGGGCTCAACCCCGGGACTGGTTTGGAAACTGTTTAACTAGAGTGCTGGAGAGGTAAGCGGAATTCCTAGTGTAGCGGTGAAACGCGTAGATAGTAGGAGGAACACCAGTGGCGAAGGCGGCTTACTGGACAGTAACTGACGTTGAGGCTCGAAAGCGTGGGGAGCAAACAGGATTAGATACCCT
+
CFGGG@FGGGGGGGGGGGGGGGGGGFGGGDFGGGGGAEGGGGGGGGG@FGGGGFGGGGGGGGGGGGG@FGGDFGGGGGGGGFFFDGF<FEFEGGGGGGGGGGFGGGGGFGGGGGGGCGGGGGGDGGGGGGGGFGGGGFGGGDFFGGEGGFGFGGGGGGGGCFGFGGGDEDF=C@EEGGGGGGGG?F6:<<+<BFGGG><5GG8FGGGFEGGGGF@9FFCBD.37=BGFGGF@FDE>@+:@;C@5DEGFD>:#EFGFE;D66DCD<<ECC:<EBC?C4<CC,?9GGGGEEFBD?D,E8EECAFCC=CC>CEC:C>EEFFGGGFFC,FGGFAGFCCFC@EF@,CCDDGGGGFGFFE<FCGCFGGGGGGFDGFFCFGGGGGF8FFFDFFGGGFCGGFFGGFFEGGGFDFGGGFFCCCCC
@s1501 122
TGAGGAATATTGGTCAATGGACGAGAGTCTGGACCAGCCAAGTAGCGTGCAGGATGACGGCCCTATGGGTTGTAAACTGCTTTTATAAGGGAATAAAGTGAGTCTCGTGAGACTTTTTGCATGTACCTTATGAATAAGGACCGGCTAATTCCGTGCCAGCAGCCGCGGTAATACGGAAGGTCCGGGCGTTATCCGGATTTATTGGGTTTAAAGGGAGCGTAGGCCGGAGATTAAGCGTGTTGTGAAATGTAGATGCGCAACATCTGCACTGCGGCGCGAACTGGTTTCCTGGAGTACGCACAAAGTGGGCGGAATTTGTGGTGTAGCGGTGAAATGCTTAGATATCACGAAGAACTCCGATCGCGAAGGCAGCTCACTGGAGCGCAACTGACGCTGAAGCTCGAAAGTGCGGGTATCGAACAGGATTAGATACCCT
+
FGFGGGGGGGGGGGGGGGGGGGGGCGGGGFGGGGGGGGGEFGGGGGGGGGGGGGGGGGGGGGGGGGGGGGGGGGGGFGGGGGGGGGGGGGGGGGGGGGGGGGDGGGGGGGFGGGFGGGGGGGFGGGFGGGGGGCGGFGG9FGGGGGGGGGGGGFGGGGGGCFFGGGGGG:CFFGGGGGGGGGGECFGGCFGGGGDGDD:FFFGGGGGGDFEGG9<AE6CBDDGC<>E3CCCF?FGFED*68F@5C@FF;FFGGC3>#9:@0F@#;@,:CGF?<>-?9C82FGFD=8F=8FD95FC=E>,FF?=8GE=FCGFD===@CF8F:,CC=CCEGEC@9,<GCF9@C,?FFC,GGGGGGGGGGGGB@CEGGE9GGGGGDFD@FFEFDGGGFGFGGFFFFAGFEFFB<CGF<EEGGGGFEGGGGGGFGGGGGGGGGGF-CCCB
@s1501 36098
TGGGGAATATTGCACAATGGGGGAAACCCTGATGCAGCGACGCCGCGTGAGTGAAGAAGTATTTCGGTATGTAAAGCTCTATCAGCAGGGAAGAAAATGACGGTACCTGACTAAGAAGCCCCGGCTAACTACGTGCCAGCAGCCGCGGTAATACGTAGGGGGCAAGCGTTATCCGGATTTACTGGGTGTAAAGGGAGCGTAGACGGTTAAGCAAGTCAGAAGTGAAAGGCTGGGGCTCAACCCCGGGACTGCTTTTGAAACTGTTTAACTAGAGTGCTGGAGAGGTAAGCGGAATTCCTAGTGTAGCGGTGAAATGCGTAGATATTAGGAGGAACACCAGTGGCGAAGGCGGCTTACTGGACAGTAACTGACGTTGAGGCTCGAAAGCGTGGGGAGCAAACAGGATTAGATACCCT
+
FGGCGGGGGGFAFFFGGGG8FEGGGGGGGGGFEEGGGG@C:@CCEGGGGFEGGGGGGGGGFGGGGDCBEFFGFGGFGGFFEFFEGDFGGG<FG@FGGGGGFFE:FEGFGGGGGGFFFGGGGGG>@BGEFGGGF<BEDG<7,:,@>BBC:CF9FCE<>:>?FCFG:B*CF=F@FE8FE<1%/E(FFFFFGCFBBCC@C5E8CE>FGDC9=C9FEDF+<9C8@CCGC@C?GGGCF??D:C@CC=:=8FEA:DFGGGFEA;D7FFBCFGGGGDFF?FD8B48GE?=<B847EGGGFGFE8<:AGGEGBECGGGFEGGGEFF<GEDGGFFFFFEFFEECFFB9CGGGGG@@@C7FGFF@FEGFGFDGGGFCEGFDEGFGGGGGGFEFDCGGCEFGGGFCAECFFFFFFDGDGGGGCCCCC
@s1501 124
TGGGGAATATTGCACAATGGGCGCAAGCCTGATGCAGCGACGCCGCGTGAAGGATGAAGGTCTTCGGATCGTAAACTTCTATCAGCAGGGAAGAAACCATGACGGTACCTGACTAAGAAGCCCCGGCTAACTACGTGCCAGCAGCCGCGGTAATACGTAGGGGGCAAGCGTTATCCGGAATTACTGGGTGTAAAGGGTGCGTAGGCGGCGAGTTAAGTCAGATGTGAAAGCTCAGGGCTCAACCTTGAGACTGCATCTGAAACTGAGTTGCTAGAGTGCAGGGGAGGAAAGCGGAATTCCGAGTGTAGCGGGGAAATGCGTAGAGATTCGGAGGAACACCAGTAGCGAAGGCGGTTTTCTGGGCTGTAACTGACGCTGAGGCACGAAAGCGTGGGGAGCGAACAGGATTAGATACCCT
+
@FFGGGGGGGGFGGGGGGFG8FGGGGGGGGGGG9DFGGCFGGGGGGGGBFFGGGGGGDFFDFFGGGGGGGGGG8CFGGGFGDGGGGGFGGGF:FGGGGGGGGCGGGGGFGGGGGGGGGGGGGG@=>C@ECFFGDGGGGGGGGGGGDECFG*5CFGGGGGGCFFFCEC7*14=FGFCGGC8<+?FBFC728>AFGGG,*<EFDCECCGG4C@,>CFFFEDFGEFC7AFFEEC1FD::CF:<EF@FFD@7D<AFF89CECCCCECGGFGF9D6F<C>FCGGGFB'F>FF6EC@D,FF>8@8<FEGFDE>=>>9,<,,=FEFF9GGGEEFEGFE,<A7EEF,B8EGGF7DGDGF7GGFGGFF<@,GGGGGGCGGGFGFFGFFGGGGGGGGGGGGGGGGGGGGFFBFGGGGFGGGGGCCCCC
@s1501 36251
TGGGGAATATTGCACAATGGGCGAAAGCCTGATGCAGCGACGCCGCGTGAGCGAAGAAGTATTTCGGTATGTAAAGCTCTATCAGCAGGGAAGATAATGACGGTACCTGACTAAGAAGCACCGGCTAAATAAGTGCCAGCAACCGAGGTAATACGTATGGTGACAGCGTTATCCGGATTTACTGGGAGTAAAGGGAGCGCAGGCGGTGCGGCAAGTCTGATGTGAAAGCCCTGGGCTCAACCCCGGTACTGCATTGGAATCTGTCGTACTGGAGTGTCGGAGGGGTAAGCGGAATTCTTAGTGTAGCGGTGAAATGCGTAGATATTAGGAGGAACACCAGTGGCGAAGGCGGCTTACTGGACGATAACTGACGCTGAGGCTCGAAAGCGTGGGGAGCAAACAGGATTAGATACCCT
+
E<CF:CEGGGEFGGFGCFFD@F+6@FEGGGFGGAAFGG+>@7@+C@CC>,6F:7CF:FFCA,<,,C>B?FD@FFF<?,BEAAFFA,EF<FEFGGGFGCFFFEFGGEFEFFG,?FFF<CF8D@:6=68BBFFCBF,@,EFF8,8:F7*CF:C,,@38>>>8@:,,7,,>*><,@?FEG<*,@;,,77*888FG+,=<*9223=>EE8;8+/<;8/#6<<3:CE?:>C::@5,,*:3,B<F7FCGCEB=FCC,8CF@C,@2+DF@+@DC<,7,8*GGGGECF4=?<DB+B:>;,>,=>4,FEFA++=C:=,,FDFCEC,FCGF;CEFGFGGGGFCCC,,GGGFEFGGGGFFCGFFFEF8GEFGGFFEF@BEC@GGGGGCGF<C,E@C;DGGGCFAGGGFFEECFGGGGGGGFFCCCCC
@s1501 35175
TAGGGAATCTTCGGCAATGGGGGCAACCCTGACCGAGCAACGCCGCGTGAGTGAAGAAGGTTTTCGGATCGTAAAGCTCTGTTGTAAGAGAAGAACGTGTGTGAGAGTGGAAAGTTCACACAGTGACGGTAACTTACCAGAAAGGGACGGCTAACTACGTGCCAGCAGCCGCGGTAATACGTAGGTCCCGAGCGTTGTCCGGATTTATTGGGCGTAAAGCGAGCGCAGGCGGTTTAATAAGTCTGAAGTTAAAGGCAGGGGCTTAACCATTGTTCGCTTTGGTAACTGTTAGACTTGAGTGCAGAAGGGGAGGTTGGAATTCCATGTGTAGCGGTGAAATGCGCAGATATATGGAGGAACACCGGTGGCGAAAGCGGCGCTCTGGTCTGTAACTGACGCTGAGGCTCGAAAGCATGGGGAGCAAACAGGATTAGATACCCT
+
EGGAFGGGGFGDGGGGGGEFFGDGEGGGG@FGGGEFFEGGGGGGGGD6FFEEGGGGGGGGC?<FGEGE@FGGGGGGGGGGGGGGGGGGFFGGGGGFGGGFFFGGGGGGGGGGGGGGGGGGGGGGGGGGGGGF@CFGFFGCGFGE@<::FEDGGGGGGGGF7CECFGGFGGGGGGGGG9<,FF::BF7FFEGEGG5EEEFFED51AC9E5GGGFGE3>6<C9?53EC5>>>GDEEFAFFFEFFFD9=@7CG4DFGG5GG%GFCG8CCFFCC?FB?AG8BC>CC,8D?8FFB,A<>,EB9FFA;9DFGGFF<48,,D@,EBE=EA8EFEC+AGGGGGGFCCDGGGE9F=?=EAGGFBEC,B:8+@FDGF@FFFB7GECF:8GFADFGGFGGGGECGGGEGFGGGGGGGGGGEDF8EFGFFEEECCEFCGGGGGGFGGGCCCCC
@s1501 26841
TGAGGAATATTGGTCAATGGGCGAGAGCCTGAACCAGCCAAGTAGCGTGCAGGATGACGGCCCTATGGGTTGTAAACTGCTTTTATAAGGGAATAAAGTGAGCCTCGTGAGGCTTTTTGCATGTACCTTATGAATAAGGACCGGCTAATTCCGTGCCAGCAGCCGCGGTAATACGGAAGGTCCGGGCGTTATCCGGATTTTTTGGGGTTAAAGGGAGCGTAGGCCGTCTTATAAGCGGGTTGTGAAATGTCGGGGCTCAACCTGGGCATTGCAGCGCGAACTGGGAGACTTGAGTGCGCAGGAAGTAGGCGGAATTCGTCGTGTAGCGGTGAAATGCTTAGATATGACGAAGAACTCCGATTGCGAAGGCAGCCTGCTGTAGCGCAACTGACGCTGAAGCTCGAAAGCGTGGGTATCGAACAGGATTAGATACCCT
+
FGGGGFGGGGGGGGFFGGGFFGGGGGGGGEGGGGCGGGGGGFGG9EFGGGGGGGGGDEBFCFGFGDGFGGEGGGGGGGGCFGGGGGGGGFGDGGGFGGGCGFDGFG7F?FEAE<FFGFGCEFCFGGF,EC,ABFCGGGGGFGGGGG@CF9,<>>DGGCGF<@FFDEFGGGGFFG@CG@@@A9FC>FCEGGGGGGC82&F:$+4C=C#FEFF7<=4);@C@0C=D<CC@>;?9<1<5*#*12FD<D>AF>F>DGFC6,:@8FFGFFFG2@<@6<@377FDD@,><F<?<,C8F?C>>+F?8DFFFFE>GEGFAFGGEDGE@FFDGDE:EFFFF<9GGGGGGFCGFGGF<FF9ECFC7GGGGGFCFFGFGC<GGGFFFFFDCGGGFFFEFEGGGGGGGGGGGGGGGFBF7EEGGGGGGGFCCFFGFA9GGFGGCCCCC
@s1501 128
TGAGGAATATTGGTCAATGGACGCAAGTCTGAACCAGCCAAGTAGCGTGCAGGACGACGGCCCTCTGGGTTGTAAGCTGCTTTTATGCGGGGATAAAGTGGGCCACGCGTGGTCTTTTGCAGGTACCGCATGAATAAGGACCGGCTAATTCCGTGCCAGCAGCCGCGGTAATACGGAAGGTCCGGGCGTTATCCGGATTTCTTGGGTTTAAAGGGAGCGCAGGCCGTGGGCTAAGCGTGCCGTGAAATTCTGTCGCTCAACGGCAGTAGTGCGGCGCGAACTGGTCCACTTGTGTACGCGGGACGTTGGCGGAATTCGTGGTGTAGCGGTGAAATGCTTAGGTATCACGAAGAACTCCGATTGCGAAGGCAGCTGACGGTAGCGCAACTGACGCTGAGGCTCGAAAGCGCGGGTATCGAACAGGATTAGATACCCT
+
DFGGGGGGGGG<FFGGGGGEFFEGEFFFGGGGGGGGGGGGGGGGGGGGGGDAFGGGGGCCFGGGGGGGGGGGFCDFGGGGGCFGGGCGGGGGGGGGGGGGFDGGGGGGGEGGFGGGFGGGGGGGGFFGDGDFGGGGGGG9@CCCECGGGGGGDGFGGG@*<BFFEDGGGCF7BFGG@FCGGFGGGGG8:CECFF>EGCEG*:F+2;*;CF@@FGG5*3EEB0ED5@*.:*:EGGGBG:<8AE3:8:+<@F8=:CE:*#82<FG?(4#)F5@BCG>898C9>CCF,FC@,+D9)C=EECCCA+EBB=++?4<>49>+GGFGE?>+16+9@9B;@,GFDC,@A;FGFGFGFE<EE===CGGFEEEBA<DGGGGGGBB,8FFEGGGGGGFGGGFGGFGGGGGGGGGF@CEEDFCFEDFFEGGGGGFGGGGFGCECCCCC
@s1501 22652
TGGGGAATATTGCACAATGGGGGAAACCCTGATGCAGCGACGCCGCGTGAACGAAGAAGTATTTCGGTATGTAAAGTTCTATCAGCAGGGAAGGTAATGACGGTACCTGACTAAGAAGCACCGGCTAAATACGTGCCAGCAGCCGCGGTAATACGTATGGTGCAAGCGTTATCCGGATTTACTGGGTGTAAAGGGAGCGCAGGCGGTGCGGCAAGTCTGATGTGAAAGCCCGGGGCTCAACCCCGGTACTGCATTGGAAACTGTCGTACTAGAGTGTCGGAGGGGTAAGTGGAATTCCTAGTGTAGCGGTGAAATGCGTAGATATTAGGAGGAACACCAGTGGCGAAGGCGGCTTACTGGACGATAACTGACGCTGAGGCTCGAAAGCGTGGGGAGCAAACAGGATTAGATACCCT
+
FGGGGGGGGGGGGGGGGGGGGGGGGGGGGGGGGGGGGGGGGGGGGGGGGGGGGGGGGGGGGGGGGGGCFGGGGGGGGGGGGFGGGGGGGGGGGGGGGGGGGGGGGGGGGGGGGGFFGGGGGGGGGGGGFGGGGGGGGGGGGGGGGGGGGGGDGGGGGGGG=FDFG8FF<FFFGGGGDGE>:9FGGGGG5?ECFGDCEEEGGGGGGGFFGGGGGGGFG;GGGFFGFGEFFGGGGGGFGGFCGGFGGGDGGFFGGFGFGGG7F)GGGGGFFFGF5GGGEGGGFFFGGGF9GFAFFE9GGFFCF=EC@@,GGGGFFC:EGGGGFGGDFGGGGCEGEEGGEGEF:C7GGGGGGGGGGGGGGGGGGGGGGGFGGGGGGFCE?GGGGGGGCCGGGE@GGGGGGGGGGGGGGGGGGGGCCCCC
@s1501 33672
TGAGGAATATTGGTCAATGGGCGAGAGCCTGAACCAGCCAAGTAGCGTGCAGGATGACGGCCCTATGGGTTGTAAACTGCTTTTATAAGGGAATAAAGTGGGGCTCGTGAGCTCCTTTGCATGTACCTTATGAATAAGGACCGGCTAATTCCGTGCCAGCAGCCGCGGTAATACGGAAGGTCCGGGCGTTATCCGGATTTATTGGGTTTAAAGGGAGCGTAGGCCGCAGGTTAAGCGTGTTGTGAAATGTAGGGGCTCAACCTCTGCACTGCAGCGCGAACTGGCGTGCTTGAGGACGCACAACGTGGGCGGAACTCGTGGTGTAGCGGTGAAATGCTTAGATATCACGAAGAACTCCGATTGCGAAGGCAGCTCACGGGAGCGCAACTGACGCTGAAGCTCGAAAGTGCGGGTATCGAACAGGATTAGATACCCT
+
GGGGGGGGGGFFGGGGGGGGGGGGGGGGGGGGGGGGGGGGGGGGGGGGGGGGGGGGGGGGGGGGGGGGGGGGGGGGGGGGGGGFGGGGGGGGGGGGGGGGGGGGGGGGGGGGGGGGGGGGGGFGGGGGG,FGGGGGGGGGGFDCGGGGGGGGGGGGGFFGGGGGEEG>F7C@FGGGGG:CFGGGGGGGG@G:GGGGG?DFGDGGGGG?GGGGGGGFGB:B7EGGG>EF<CFF<FGBE>GGCEFGGCCGFFFGFEGBG<CCGECGFFDGCFCFGECGBGDGDGGFC,@C6,C9*+6GGGGGG<FCFCGCGEE=4C8=7GGGF<EE>GFAGGGEE9GFCGGFFEAFE7FFGF?ACEDGEFFFCGGGGGGGGGGGGGGGGGGGGGGGGGGGGFEEFF@FF@GFDC9GGGGGF@@GGGGGDGFGGGFGGGGGGGGCBCCC
@s1501 131
TGGGGAATATTGCACAATGGGCGCAAGCCTGATGCAGCGACGCCGCGTGAAGGATGAAGGTCTTCGGATCGTAAACTTCTATCAGCAGGGAAGAAACCATGACGGTACCTGACTAAGAAGCCCCGGCTAACTACGTGCCAGCAGCAGCGGTAATACGTAGGGGGCAAGCGTTATCCGGAATTACTGGGTGTAAAGGGTGCGTAGGCGGCGATTTAAGTCAGTGGTGAAAACTCAGGGCTCAACCTTGAGACTGCATCTGAAACTGAGTTGCTAGAGTGCAGGAGAGGAAAGCGGAATGCCGAGTGTAGCGGTGAAATGCGTAGAGATTCGGAGGAACACCAGTAGCGAAGGCGGCTTTCTGGACTGTAACTGACGCTGAGGCACGAAAGCGTGGGGAGCGAACAGGATTAGATACCCT
+
<D8FGGGGGGGGGGGGFFGGGGGGGG7FGGGFCCGFGGEGGGGGGGGGGGGFGCDGGGFGGGCG<CF?BGGGGFFFFGGGG?FCF<FFFGF,FFF<FC@9B<AFDC<FGFFGGCBFFFF8CFCE7+CFCGGFFFE:>7<D>CF<D,6F@*8@@FF>>>FCDGGGGGGFC*4;BCGFGDGCF7<E:C?51=7BCFFC5><561;;;GCCF;,3A8.=FAFC>$#@20A=0=C:6GGE?F@,>:7;FD,;CF9,C+F@;CE8=6+GFDFC,<3,5,*E=4,CGFACFFF@4+==E>98@+@<E<FEC@17GGGFCA,::C@EB,A,EF:C:6EA@<EFCC,FFF@CGGFFCGGEECAGEF8GGGGDFFE,GDGGGGF<EE,CB,8GGGEGGGGGGGCGDEGGGFGGGGGGGGGGGCCCCC
@s1501 34475
TGGGGAATATTGCACAATGGGCGCAAGCCTGATGCAGCGACGCCGCGCGAAGGATGAAGGTCTTCGGATCGTAAACTTCTATCAGCAGGGAAGAAACCATGACGGTACCTGACTAAGAAGCCCCGGCTAACTACGTGCCAGCAGCCGCGGTAATACGTAGGGGGCAAGCGTTATCCGGAATTACTGGGTGTAAAGGGTGCGTAGGCGGCGATTTAAGTCAGATGTGAAAACTCAGGGCTCAACCTTGAGACTGCATCTGAAACGGAGTTGCTAGAGTGCAGGAGAGGAAAGCGGAAGTCCGAGTGTAGCGGTGAAATGCGGAGAGATTCGGAGGAACACCAGTAGCGAAGGCGGCTTTCTGGACTGTAACTGACGCTGAGGCACGAAAGCGTGGGGAGCGAACAGGATTAGATACCCT
+
@EDF>FGFFCFCAFGFGGGG,FFGGGGGGGGGE9CFGGFGGGDGCEGGGGGGCDGGGGCDCFEFFFGEEEGGGGGGGGGG95EEGGGGGEGGGGGGGGGGGGGGGGGFGGGGGGCF<FF8F,CFGED7FFGF9EG8:*@=DFFECFEGGCFGGGGFF,?FGG:F<C@<C:1*88<?F9FGG%F+<7C5,*)0>==>CCEE55FE><C?*<5&F>9FCFFA9CFF@70CFFF<F7FCDEDGFF>FEFFC8EFC6,<8BBA:=<0#<:<CCF@,AGGGFE89FGGCC?FD::GEEC48+CDFFEFB@C*7CFDDGFEBFC@<,GFEF@,@+,CCDFCFE:,F@@,,GGFE:CGFFE8FEAGFGFF9FFEFCE@FCEGGGGGF@DECGGGFFCGGECEFGGFC@EBCGGFFGGGGFC9CCC
@s1501 33136
TGGGGAATATTGCACAATGGGGGAAACCCTGATGCAGCAACGCCGCGTGAGTGATGACGGCCTTCGGGTTGTAAAGCTCTGTCTTTAGGGACGATAATGACGGTACCTGAGGAGGAAGCCACGGCTAACTACGTGCCAGCAGCCGCGGTACTACGTAGGTGGCGAGCGTTGTCCGGATTTACTGGGCGTAAAGGGAGCGTAGGCGGACTTTTAAGTGAGATGTGAAATACCCGGGCTCAACTTGGGTGCTGCATTTCAAACTGGAAGTCTAGAGTGCAGGAGAGGAGAATGGAATTCCTAGTGTAGCGGTGAAATGCGTAGAGATTAGGAAGAACACCAGTGGCGAAGGCGATTCTCTGGACTGTAACTGACGCTGAGGCTCGAAAGCGTGGGGAGCAAACAGGATTAGATACCCT
+
FGFGGGGGGGGGGFGGGFFGGGGGEGGGGGGGGGFFGGFGGGFGGGGFGGEGFGGGGGGGGGFGGGGGEGGGGGGEGGGFF9FF9EFGGFFGGGDGEG9FCGGE@FGGGDFDDFGFGG8FGGGGG@FGGGGGGGGGGGB7<CFG@FEGCC*@FCFE,<FFCFE<::<>F<<GGGGGGGCGFF,FFGGGE>EGEFEAGGGGGGGCEG+:CFGGGGGED4@C>FFFC?8=<C@EFFDGFFF<FF=@GFE<GGGFFGF=A,FCCGF<.AC<CFAD8GFEBF?B5=FCA4B,<E;CEE9E8C,<FFECAGGFGFF<GDGGGFFGEFGGFFFCECCFEGGGFFBEGGEGGEEGF@DEGGGGGGGGF9GGGGGGGGGGGGGGGGGGGGGFCFGFGGGGGGGGE@FGFGGGGE<FFFGCCCCC
@s1501 134
TGAGGAATATTGGTCAATGGACGAGAGTCTGAACCAGCCAAGTAGCGTGCAGGATGACGGCCCTATGGGTTGTAAACTGCTTTTATAAGGGAATAAAGTGAGTCTCGTGAGACTTTTTGCATGTACCTTATGAATAAGGACCGGCTAATTCCGTGCCAGCAGCCGCGGTAATACGGAAGGTCCGGGCGTTATCCGGATTTATTGGGTTTAAAGGGAGCGTAGGCCGGAGGTTAAGCGTGTTGTTAAATGTAGATGCTCAACATCTGCACGGCAGCGCGAACTGGTTTCCTTGAGTACGCACAAAGTGGGGGGAATTCGTGGTGTAGCGGTGAAATGCTTTGATATCACGAGGAACTCCGATTGCGAAGGCAGCTCACTGGAGCGCAACTGACGCTGAAGCTCGAAAGTGCGGGTATCGAACAGGATTAGATACCCT
+
CFGGGGGGGGGGGGGEFGFGFFGGGE7CFFGGGFGGFGDFGGGFGGGGGDGGGEEGCECGGFGGF8FADGFGEFFGGGGGEEFDGGFGFEGFGFFFGCFGG?EFCFGGGGE9<,C9FDC,5,,CEFGFG9FCFGFGGGGGGF>>8CCGCFG9FG7CFFFFGGGGGGDGGGGF8E*:F7*@,@B*>CEFCFGDFC*:EDCGFFF,<*<CF<<BC:C?*1BDF>CC;;ECG,:C<CC<FDC;C75#26:,,@<>,AB:;;FCCCCC<C9@8#<-BE>DGE==DDGFGF<B,A?<8C=+EC,F=8,,GC>64,<D4EEGGFGFFGC>=F@,A;EEA<A>@:,,GDFFGFGCFFEFF?7EDGGGGGEGFEFEECGGGGGFECEDGGGGGGFBCB6FGEEEFCFFC@FGGGGGGGGGEGGGDGGFGGGGGGGGGGECCCCC
@s1501 135
TGGGGAATATTGCACAATGGGCGCAAGCCTGATGCAGCGACGCCGCGTGAAGGATGAAGGTCTTCGGATCGTAAACTTCTATCAGCAGGGAAGAAACCATGACGGTACCTGACTAAGAAGCCCCGGCTAACTACGTGCCAGCAGCCGCGGTAACACGGAGGGGGCAGGCGTTATCCTGACTTACGGGGGGTAAAGGGTGCGTAGGAGGCGATTTAAGTCAGAGGTGAAAACTCAGGGCTCAACCTTGGGACTGCATCTGAGACTGGGTGGCTAGAGTGCAGGAGGGGAAAGCGGAATTCCGCGTGTAGCGGTGAAATGCGTAGAGATTCGGAGGAACACCAGTGGCGAAGGCGGCTTTCTGGACTGTAACTGACGCTGAGGCACGAAAGCGTGGGGAGCGAACAGGATTAGATACCCT
+
CEFCGFFGFGGFG@FFGGGGDCGGEG7DFGGGGGGGGGGGCFGGGGGFGGF,EFFGFGGFCEFGGGG:C>CFGGG<FGGFAFEF98FF+>FFGGGF8FFFEEECCFFG9C,>F,,CFA,,BB@@>+3++@D3@3:3>++:3>F8BFEB7**><,3?:**41<:FC:**=<4*1;+<,7,8?9C?0<CD8:*/33<+:FC897C?C1F250,D,?@9F6796,,@9<<77,FCD:>DD:@,CE+@:,:,?E9CGFDDFC;>+=FD8,,,,C,F==*F=,8@@+8A,D56++B,?FBD>EE=>+FFEC=GDDFGGFC@7GGF?FFFFFB+7GFGGGEFCGEFA78@EFFEGGGGGGFC@C@FFC@,CFEAGGGGGGGGFEA<B,6GGGFCGGGFGGGGDGGEGFGGGGGGGGGGGCCCCC
@s1501 136
TGGGGAATATTGCACAATGGGGGAAACCCTGATGCAGCGACGCCGCGTGGAGGAAGAAGGTCTTCGGATTGTAAACTCCTGTTGTTGGGGAAGATAATGACGGTACCCGACAAGGAAGTGACGGCTAACTACGTGCCAGCAGCCGCGGTAAAACGTAGGTCACAAGCGTTGTCCGGAATTACTGGGTGTAAAGGGAGCGCAGGCGGGAAGACAAGTTGGAAGTGAAATCTATGGGCTCAACCCATAAACTGCTTTCAAAACTGTTTTTCTTGAGTAGGTCAGAGGTAGGCGGAATTCCCGGTGTAGCGGTGGAATGCGTAGATATCGGGAGGAACACCAGTGGCGAAGGCGGCCTACTGGGCACCAACTGACGCTGAGGCTCGAAAGTGTGGGTAGCAAACAGGATTAGATACCCT
+
EDEFGGGGGGGGGGFGGGGG@EGGGGGGGFGGGFGGGGGGFGGGGGGGGEFGGGGGCFEFFFEF9=FC7CCGFGGG,CF5<CFFEGGFGGCF:F9FGFC@FGCFGG9FF+F7FGFFF8CEGFGEEGGGGGF?+@FCFAFFD77FEEE7FDG,<<C,@<<FGGGC9@:CFC7C,+:=FBC:,):C-F;G<,;FFGEFGDGB>DDC>ED5>88D?528,D>7;CFCE#7FD9@,:CGFEEGFGFDECFGFF>6FGFGBDFCF>DB,GGFB@AFA2B-:6##.9F>8?@7GEEDDBB@EB@EGGDEGFGDEFEAA=8,8,EFFF>CB7GGFF@@CFFFE8F@GGGGFFEEGEF?FEF9GGFFFGGGGGGGGGEFEGGGFFGGGGEFGFFGGGGGFGGFFD9GGGGFEFGFGGGGCCCCC
@s1501 137
TGGGGAATATTGCACAATGGGCGCAAGCCTGATGCAGCGACGCCGCGTGAAGGATGAAGGTCTTCGGATCGTAAACTTCTATCAGCAGGGAAGAAACCATGACGGTACCTGACTAAGAAGCCCCGGCTAACTACGTGCCAGCAGCCGCGGTAATACGTAGGGGGCAAGCGTTATCCGGAATTACTGGGTGTAAAGGGTGCGTAGGCGGCGATTTAAGTCAGATGTGAAAACTCAGAGCTCAACCTTGAGACTGCATCTGAAACTGAGTTGCTAGAGTGCAGGAGAGGAAAGCGGAATGCCGAGTGTAGCGGTGAAATGCGTAGAGATTCGGAGGAACACCAGTAGCGAAGGCGGCTTTCTGGACTGTAACTGACGCTGAGGCACGAAAGCGTGGGGAGCGAACAGGATTAGATACCCT
+
DFDGGG7EGGGGGGGGGGGGFGGGGGGGGGGGGGGGGGDCFGGGGGGGGGGGGGGGGGGGGGGGGGEFCGGGGDBFFGGGGGGGGGFGGGFFGGGGGGGGCGGGGGGGGGGGGGGDFCFGGGGGGGGGGGGGGGGGGGGGGGGGGGGDEGFFCFFFF:FFEG;6EEG?F7<?FEGFG?7FFGFGGCCF2;<74AE'EFEAFG>:EFGGEG>EFFC:>:FFFF;FF=C:CFGFFF><C@0@F>8F6CF>D>9E<6,DBA>=CFE99FFEDCFDAG7E<FFFFGEFDFFGGCFGFDE8=@GDE<GF>4=GGGGGGCECCGGGFGGGFFF7GEF9GGEFFGFGGGGGGGFGEGGDFGGGGGFGGGGGGGGFFFGGEGGGFDFGGGGEGFCDGGGGGGGGEGGGGGGGGGGGGGGGGCCCCC
@s1501 138
TGGGGAATATTGCACAATGGGCGCAAGCCTGATGCAGCGACGCCGCGTGAAGGATGAAGGTCTTCGGATCGTAAACTTCTATCAGCAGGGAAGAAACCATGACGGTACCTGACTAAGAAGCCCCGGCTAACTACGTGCCAGCAGCCGCGGTAATACGTAGGGGGCAAGCGTGATCCGGAATACCTGGGAGTAAAGGGTGCGGAGGCGGCGGTTGAAGTCAGATGGGAAAACTCAGGGCTCAACCTTGGGACGGCATCTGAAACTGAGTTGCTAGAGTGCAGGAGAGGAAAGCGGAATTCCGAGTGTTGCGGTGAAATGCGGAGAGATTCGGAGGAACACCAGTAGCGAAGGCGGCTTTCTGGACTGTAACTGACGCTGAGGCACGAAAGCGTGGGGAGCGAACAGGATTAGATACCCT
+
EFGFGGGG9FGFGGGGFFFGGGG7FEGGGGGGGF@FGGGGECEECGGFGGDDGG9FEFGFGFGGGGGGBF?BFFF9?EFAFGEFG<FDCFFECEFDG=ABF,,?+B<FC,,:BAD,,??<C<<7+83<>@F@,,@D,@+@<DB8@>@>F@FGC9@,*37<=:<:@57+<<:3<B+,*4*=1+,,7<48,2AF%<@*96:2=(2DC?>3**,,@7@,,=FC<5,,*GGAB2F:D3+FGF6@F>FCCE=+@3+,,FFC3:,,CC?>B,D:,DAC<DFGGFGE8<;FCEFGF?84EFGFC7DFE?@,4+)@6,DEEC=,+C8:,8FFF@EC@FE@CFC@CF8@GGF7GF@C@7EFFAAECDEC=EEFGGGFFGGEEGGFGFA@,,FGF?GGGGGGEFEGGEECGGGGGFE<GGGFGCCCCC
@s1501 139
TGGGGAATATTGCACAATGGGCGCAAGCCTGATGCAGCGACGCCGCGTGAAGGATGAAGGTCTTCGGATCGTAAACTTCTATCAGCAGGGAAGAAACCATGACGGTACCTGACTAAGAAGCCCCGGCTAACTACGTGCCAGCAGCCGCGGTAATACGTAGGGGGCAAGCGTTATCCGGAATTACTGGGTGTAAAGGGTGCGTAGGCGGCGATTTAAGTCAGATGTGAAAACTCAGGGCTCAACCTTGAGACTGCATCTGAAACTGAGTTGCTAGAGTGCAGGAGAGGAAAGCGGAATTCCGAGTGTAGCGGTGAAATGCGTAGAGATTCGGAGGAACACCAGTAGCGAAGGCGGCTTTCTGGACTGTAACTGACGCTGAGGCACGAAAGCGTGGGGAGCGAACAGGATTAGATACCCT
+
DFGGGFGGGGGGGGGGGGGFCGGGGGGGGGGGGGGGGGGGGGGGGGGGGGGGGGGGGGFFGEGGGGGGGGGGGGGGAFGGFCAFGGGGGGGGGGGGGDFFCGGGGGGGGGGGGGGGGGFFFGGGG>FEEGGGGGEG8CCFGDGGGGG>EFB@FGGFGGGGG?GGGG;C@ECEGGG?GGG<C5GGCCFGGB:ECCECEGDECGCGGD@CGE8ECFF9FEGGBBFFFGGFGCGFGGGGFD8GFFFGG7CBFFFGC6FCGFEC<=AAFFF@FD=91F9FCFFDE?8FDEE+F:CDC@8B=+E=@CA,DE=EEEGGGFCGGEEFGGFDB:7F:GGGGGFF8E,DGFGCF7GF@GGGGFGGGFFGGGGGGGGGGGGECGGDGGGGGGFGGGEFGDGGGFEGGGFGCGGGGGGGGGGGGCCCCC
@s1501 25544
TGAGGAATATTGGTCAATGGACGAGAGTCTGAACCAGCCAAGTAGCGTGCAGGATGACGGCCCTATGGGTTGTAAACTGCTTTTATAAGGGAATAAAGTGAGCCTCGTGAGACTTTTTGCATGTACCTTATGAATAAGGACCGGCTAAGTCCGGGCAAGCAGCCGCGGTAATACGGAAGGTCCGGGCGTTATCCGGATTGGTTGGGTTGAAAGGGAGCGTAGGCCGGAGATTAAGCGTGTTGTGAAATGTAGACGCTTAACGTCTGCACTGCAGCGCGAACTGGTTTGCTTGAGTACGCAGAAAGGGGGCGGAATTCGTGGTGTGGCGGTGGAATGCTTAGATATCACGAAGAACTCCGATTGCGAAGGCAGCTCACTGGAGCGCAACTGACGCTGAAGCGCGAAAGTGCGGGTATCGAACAGGATTAGATACCCT
+
EFCFGGGGGGGGCCFGGGGGFGG@@FGDGGGGF<FGGG8FEF<<FGGGGGFGGGGGGGGGGGGGE8FGFGD76EC?F?CFGGGCFFEDFFF44,C,C,C5@FE,BBF4=<4FFGGGGGGFFGGF5B<8BF5?<EEE<E=<=4>++>>F,5C=B+>:CFFGGGCC@>F<<<CD@?FE*F:<:,,>*CEGGF**+>C@ECB##8C8=31=#C<?CFC.C786-C5CFGG>G97<<EE2<<F<@F>;>CF1<6-:5310,#F7@F2A773@=GF@+:EEC>,=8DFB,DB,@3FGFGE=>C,,,AA+@+8+4,?;7EE@C=:F7F@8*+FEEDC,GFEA,,FFEDE<=,FDFFFGGFC6FA8GGDGGFFFFFFEE<FFCGF@@+EFC69GGGFBDGGGGFCF@7GGFFC@7F7GFF8GFGGGFFGGGGGGGGFGCCCCC
@s1501 36570
TGAGGAATATTGGTCAATGGACGAGAGTCTGAACCAGCCAAGTAGCGTGCAGGATGACGGCCCTATGGGTTGTAAACTGCTTTTATAGGGGGATAAAGTGTGCCACGTGTGGCATATTGCAGGTACCCTATGAATAAGGACCGGCTAATTCCGTGCCCGCAGCCGCGGTAATACGGAAGGTCCGGGCGTTATCCGGATTTATTGGGTTTAAAGGGAGCGTAGGCCGTCTTATAAGCGTGTTGTGAAATGTCGGGGCTCAACCTGGGCATTGCAGCGCGAACTGTTAGACTTGAGTGCGGAGGAAGTAGGCGGAATGCGTCGTGTAGCGGTGAAATGCTTAGATATGACGAAGAACTCCGATTGCGAAGGCAGCCTGCTGTAGCGCAACTGACGCTGAAGCTCGAAAGCGTGGGTATCGAACAGGATTAGATACCCT
+
DFFFDGGGGGGFFFGGFGFFGGGGGGGGGGGGFFDFFFGFGGEFFGGGGGGDFGFDGGGGGGGFFCFGGGGFGGDFGGGGADFFDFFG9FGEC:FCEFG<EFFFFGGG=FFCFFFGGGGGGCFDEFDEFGGDAFFEGGGGC@>CGCFGGGG9FFCEG,>7FEGGEGGDFEE7;FG<1>FFFGGGDGGGGG7*>FFGGC<&EGC:;GCG>00<9@>0C2?DFFEFGE:78E31ACF?FGEFFGDECC7DF@GGE8:@>C8A:EFCFAF8C,EEF92C>CC=>DE%,,:8DCCDAF+8+4,9>AE<F>7FB,@,7C@+B>+FEDFCBGFEDFC,FEFE@,GFECEFGFFFGF<E<FDFEGEEGFC@FF@GGFC@,,FFGGGGEF:F<GGGGGGGGGFE8GGGGGGGGEGGGGGGGGGGEGGFGGGGECGGGFCB<CCC
@s1501 142
TGGGGAATATTGCACAATGGGCGCAAGCCTGATGCAGCGACGCCGCGTGAAGGATGAAGGTCTTCGGATCGTAAACTTCTATCAGCAGGGAAGAAACCATGACGGTACCTGACTAAGAAGCCCCGGCTAACTACGTGCCAGCAGCCGCGGTAATACGTAGGGGGCAAGCGTTATCCGGAATTACTGGGGGTAAAGGGTGCGTAGGCGGCGATTTAAGTCAGATGTGAAAACTCAGGGCTCAACCTTGAGACTGCATCTGAAACTGAGTTGCTAGAGTGCAGGAGAGGAAAGCGGAATTCCGAGTGTAGCGGTGAAATGCGTAGAGATTCGGAGGAACACCAGTAGCGAAGGCGGCTTTCTGGACTGTAACTGACGCTGAGGCACGAAAGCGTGGGGAGCGAACAGGATTAGATACCCT
+
DFGGGGGGGGGCFGGGGGGECGGGGGGGGGGGGGGGGGGGGGGGGGGEEGGGGFFFGGGGGGFFGGGGGGGGGGGGGGGGGDFGGGGGGGGGGGGGGDGGDGFDEGGGGGGGGGGGGGGGGGCEFGGGGDCF<FGFFGGGFF,@8FECEE:CGGG?:,@@FGCFEG<:<FEEE@CA<:=3<(?C@F4-'11EECCCDF@=BDEEG?:EGD;@>CCEFDFGFFCFFCE?GFCCGCGCDF;F?EGGFECFFFB=C<96,CFCCEDFF@CFDFEFAF5FECCFFG58:EGFCEEFEEFCEGEDECGFEE>EB,EE54,@7CGGGFFDDFGF7GFGGGGFGGFGFEGGGGGEDGGGGGGFFAFFFGGGGFFGEECGFGGEFE,GGDFCFDCFEGGGGGFE,GGGGFGGGFGGGCGGGCCCCC
@s1501 37694
TGGGGAATATTGCACAATGGGCGCAAGCCTGATGCAGCGACGCCGCGTGAAGGATGAAGGTCTTCGGATCGTAAACTTCTATCAGCAGGGAAGAAACCATGACGGTACCTGACTAAGAAGCCCCGGCTAACTACGTGCCAGCAGCCGCGGTAATACGTAGGGGGCAAGCGTTATCCGGAATTACTGGGTGTAAAGGGTGCGTAGGCGGCGATTTAAGTCAGATGTGAAAACTCAGGGCTCAACCTTGAGACTGCATCTGAAACTGAGTTGCTAGAGTGCAGGAGAGGAAAGCGGAATTCCGAGTGTAGCGGTGAAATGCGTAGAGATTCGGAGGAACACCAGTAGCGAAGGCGGCTTTCTGGACTGTAACTGACGCTGAGGCACGAAAGCGTGGGGAGCGAACAGGATTAGATACCCT
+
FFGGGGGGGGGFGGGGGGEEAEFGGGGGGGGFGGGGGGGGGGGGGGGFGGDGGGGG8FGGGGGGGGDECGGGFGFFGGGGGFGGCFGGGDFGGGFGGGGGGGGGEGGGGGGGFGGCCGGFGGGFEGGGGGGGFFC8FFGF<CEBCF7<CE>>F?<BF:FFEGGGG>7:<C<CFFGF:FF<FAFF@FFG71/+8<C2EG>5EEEGGCGG>GDCFFCFC=FFEFGGFGGGGGGFGFGGFGFCGDDFGFF=FFFFFE9GFFGECE:GFCDGCC9FGGFGGGGGGGDCCGFD@:GGEECFCGGGGFGGGE9GDGGGGGGGGGGGFFGFGF:@FFF9GGEFFGEE8F6,GGFGEGGEGGGGGGGGGGGGGGGGFGGGGGFDCFFGGGGGGGEGGGGGGGGFFEGGGFGGGGGGGGGCGCCCCC
@s1501 22433
TAGGGAATCTTCGGCAATGGGGGCAACCCTGACCGAGCAACGCCGCGTGAGTGAAGAAGGTTTTCGGATCGTAAAGCTCTGTTGTAAGAGAAGAACGTGTGTGAGAGTGGAAAGTTCACACAGTGACGGTAACTTACCAGAGAGGGGCGGCTAACTACGTGCCAGCAGCCGCGGTAATACGTAGGTCCCGAGCGTTGTCCGGATTTATTGGGCGTAAAGCGAGCGCAGGCGGTTTAATAAGTCTGAAGTTAAAGGCAGTGGCTTAACCATTGTTCGCTTTGGAAACGGTTAGACTTGAGTGCAGAAGGGGAGAGTAGAATTCCATGTGTAGCGGTGAAATGCGTAGATATATGGAGGAACACCGGTGGCGAAAGCGGCTCTCTGGTCTGTAACTGACGCTGAGGCTCGAAAGCGTGGGGAGCAAACAGGATTAGATACCCT
+
G9FGGGGGGGGGFEFGGGGFFCGGGFGGGDFGGGGGGGGGGGGGGGGFGCFGGGGGGGGGCFGGGGGGCGGGGGGGGGGGGFFGGFGGFFGGGFFFDGGFGGGGG9FEGGGGCEFGGFGGGGGG9EGGG>FGGGGGGFGGCFD7C8CCE@F<FGGGFFDFGFCGGGGGFCBCFGEDE?FDGFFFGFGGGCE8?>*:7CEGGD#:<0,==FFGFGE=5:EC9:EGGDEDEFGE9ECFA=FCCFF;E9@BC=5,<FC<FC09D;F><FFGF6++.@+FGGAE9GD@F6,B<DFB,8FCF8GGFFEGGFCEE?9E5?CGF?:,FDCFF<EC4>GGGGEFA,CBCDFFDFDFFFAFCFFDFEF@@7GGGFCDGFC,7GFCFCCFFFFGGGGGGGGGGGGGGGGGFGGGGGEGGEGGGGGGGEFAFE<GFGGGGGGGGFFF@CCCC
@s1501 22966
TGGGGAATATTGCACAATGGGCGCAAGCCTGATGCAGCCATGCCGCGTGTATGAAGAAGGCCTTCGGGTTGTAAAGTACTTTCAGCGGGGAGGAAGGGAGTAAAGTTAATACCTTTGCTCATTGACGTTACCCGCAGAAGAAGCACCGGCTAACTCCGTGCCAGCAGCCGCGGTAATACGGAGGGTGCAAGCGTTAATCGGAATTACTGGGCGTAAAGCGCACGCAGGCGGTTTGTTAAGTCAGATGTGAAATCCCCGGGCTCAACCTGGGAACTGCATCTGATACTGGCAAGCTTGAGGCTCGTAGAGGGGGGTAGAATTCCAGGTGTAGCGGTGAAATGCGTAGAGATCTGGAGGAATACCGGTGGCGAAGGCGGCCCCCTGGACGAAGACTGACGCTCAGGTGCGAAAGCGTGGGGAGCAAACAGAATTAGATACCCT
+
EFFGGGGGGGGGGGGGGGGGGGGGGGCGGGGGGDGGGGGGFGGGGGGGGEGGGGEFGGGGGGGGGGGFGGGEGGGGGGGGGFGF,EEGEGGEGGFEFGGGGGGGGGGDGFGGGGGGGCC=F=FGGGGGGFGGFGGGEGGFFGGGGGGGGGEEGGGGGEGGGGGGGGGDFCFGGGGGGGCFEEE:F<=CFGGGGCEC=CFGEGGGGCG8:AFGGGC>@F9<0B8=CCGDDGG;*GGF@9FG<<@F<GFBCB:7:GGGE@FDGFGFGEGGFGGFFFGGEGGGFFG<F?GGCD,CCCF<@*F=@CFGFDCDGGFDGFEDGEFF8FFFGGGEGEC7GGGGF>GGGGGGFFAF=9FDFE<AFEC7FBFCGGGGGF7EGGGF@FDGFGGFEFFCDGGFGGF@EF8GGGGGEGFGFGGGGGGGGFGDGGGGGGGGGGGGGGGE@CCCC
@s1501 40503
TGGGGAATATTGCACAATGGGCGCAAGCCTGATGCAGCGACGCCGCGTGAAGGATGAAGGTCTTCGGATCGTAAACTTCTATCAGCAGGGAAGAAACCATGACGGTACCTGACTAAGAAGCCCCGGCTAACTACGTGCCAGCAGCCGCGGTAATACGTAGGGGGCAAGCGTTATCCGGAATTACGGGGTGTAAAGGGTGCGTAGGCGGCGATTTAAGTCAGATGTGAAAACTCAGGGCTCAACCTTGAGACTGCATCTGAAACTGAGTTGCTAGAGTGCAGGAGAGGAAAGCGGAATTCCGAGTGTAGCGGTGATATGCGTAGAGATTCGGAGGAACACCAGGAGCGAAGGCGGCTTTCTGGACTGTAACTGACGCTGAGGCACGAAAGCGTGGGGAGCGAACAGGATTAATACCCT
+
FFGGGDFFGFFFGGGGFFGFDFGGEFGGGGGGFCFGGGCFGGGGEGGGGEGGFEGGGEFGCFFGGDCFFGGAEGGGFGGDGFGGGGGGGCCCFGCGGGGGGGGGGGGGGGGGGGGGGGGGGCA3CF>EGGGGGG8FCFGG8CGGG7FCEGGGGFFGFFFFBFEECE<CF::C@<<CFGCFFGGG)CFC08:FFE9A5FCCG<8CE9>E*GCGFD>DF?C,5,@EFC>CF9/6E@DDDC88FFG:FFC;DCFFD<<D<3C<FCECD=B<1;A=A6<8@E,?FE<;GGG@E:EE9D>@6+C7FAE:@*+F4,A<,9,:B89?@9FE?7CGCFC,FC8C,EEGGGGGGGF:@GF7GGFGF,FGFFE@,9GGGGEGFFCEFEFGEFE@E8GGF7FE@DGGCFCGEEAFF<AFECAE,CC@C
@s1501 28808
TGGGGAATATTGCACAATGGGCGCAAGCCTGCTGCAGCGACGCCGCGTGAAGGATGAAGGTCTTCGGATCGTAAACTTCTATCAGCAGGGAAGAAACCATGACGGTACCTGACTAAGAAGCCCCGGCCAACTACGTGCCAGCAGCCGCGGTAATACGTAGGGGGCCAGCGTTATCCGGAATTACTGGGTGTAAAGGGTGCGTAGGCGGCGATTTAAGTCAGATGTGAAAACTCAGGGCTCAACCTTGAGACGGCATCTGAAACTGAGTTGCTAGAGTGCCGGAGAGGAAAGCGGAATTCCGAGTGTAGCGGTGAAGTGCGTAGAGATTCGGAGGAACACCAGTAGCGAAGGCGGCTTTCTGGACTGTAACTGACGCTGAGGCACGAAAGCGTGGGGAGCGAACAGGATTAGATACCCT
+
CEEGDF:FFGGGFEGFGGGCBEFGDGGGGFGCCEGEGE@FGGGGGGGGGGGFGGGGFGG9CFG9FFCF:CFFDDGEGGGGGGGGGGGGFGDF7FFFGG<FFGGGGGGGFFDF<FGGGGGGGFFGDEGGGGGGGGEF?FCA<:F,B<>B:F*CEFG@F:FFGGCGD8@<FGCEF*<FCFGGGF%?1:CF<9:<>F9$5EEGECEEG>?;:GDE3FCC?=@F=ACFFGG7FDE?F,F8@CCFFDF>CCF:@7?)<:F@@FGEFG=FGCFBFGGDDB8</C>.A:,<FF<@+BB@E=>4+7@7FCFF8GAGGGGFEA8+C@,C5,A,C:DECFFCEFBE@FCFEEGFGGGGEFGEGF,FGGFEF<<GGGGFF@@F@@GFDGDFE8GGGGF;GGEGFFEF@FEFEFGGGFE,GGGCGCC<CC
@s1501 148
TGGGGAATATTGCACAATGGGCGAAAGCCTGATGCAGCAACGCCGCGTGAAGGATGAAGGTCTTCGGATTGTAAACTTCTATCAGTAGGGAAGAAAGATAGCTTCGGCTATCCTGACGGTACCTAACTAAGAAGCTCCGGCTAACTACGTGCCAGCAGCCGCGGTAATACGTAGGGAGCAAGCGTTATCCGGATTTACTGGGTGTAAAGGGTGCGTAGGCGGCTTGTTAAGTCAAAAGTGAAAGTTCGGGGCTCAACCCCGGAGCTGCTTTTGAAACTGGCGAGCTAGAGCGTGGGAGAGGAAAGTGGAACTTTGAGTGGAGCGGTGAAATGCGTAGAGATTCAAAGGAACACCAGTAGCGAAGGCGGCTTTCTGGACCATTACTGACGCTGAGGCACGAAAGCGTGGGGAGCAAACAGGATTAGATACCCT
+
FEGGGGGGGGFGGGGGGGGGFGGGGGGGGGGGGFGGGFCFFGGGGGGGGGGGGGGGFGGGGGECGGGFGCFGGGGGEFGGGFFGGFGGGGGGGGGGGGGFGCEGFEGGGGGGFDEEFGEGFCFFFGFGGCDGGGGGFGGGGCFGFCEEGGFGGFFCFFFGGGEGCEEC,?:,@DCEFG7FCC:<<@C=GFGDEFE65ECE?C,=C@7FECC9F>F>G:9:,24>E<F9FFF:ECFDCGCB:<.+>GDGGGCFCEEGGGF=:@,C:EA6CDFF=C=E7GECBC,F8DGGAEEFEGF<CFBF?8GCGEDFD>E>8FEBGE@4>F7FFFGCGGECGFGGGGGGFF<9GFGFEFFGFEGFFEGGFGGGGEFGGGFGGGGGGGGFACGGGGCEGFEEGGGFFCFGGGGGGGGGGGGGFFFFFGGGGGGGGGGCCCCC
@s1501 40930
TGGGGAATATTGCACAATGGGCGCAAGCCTGATGCAGCGACGCCGCGTGAAGGATGAAGGTCTTCGGATCGTAAACTTCTATCAGCAGGGAAGAAACCATGACGGTACCTGACTAAGAAGCCCCGGCTAACTACGTGCCAGCAGCCGCGGTAATACGTAGGGGGCAAGCGTTATCCGGAATTACTGGGTGTAAAGGGTGCGTAGGCGGCGATTTAAGTCAGATGTGAAAACTCAGGGCTCAACCTTGAGACTGCATCTGAAACTGAGTTGCTAGAGTGCAGGAGAGGAAAGCGGAATTCCGAGTGTAGCGGTGAAATGCGTAGAGATTCGGAGGAACACCAGTAGCGAAGGCGGCTTTCTGGACTGTAACTGACGCTGAGGCACGAAAGCGTGGGGAGCGAACAGGATTAGATACCCT
+
6FFGGGGGGGGGGGGGGGGGGGCGGGGGGGFGGGGGGGGGGGGGEGGGGGGGGGGG@FEF@EFGGEGGEGGFG?DFGGGGGGGGGGGGFGGGGFFGFGGGGGGGGCFGGGGGGGGGGDFFFGFGGGGGCDFGFGGGGGGGGGGCEGEGEGCGGGGGG@CFF7CEGGGCGE@E?GGGGG?GG?G9?B2F?C1<7CFGCECCEGGGGCGGEG9FGEFGGF<GFFDEF@CD?FG3?GGGGGGFFFFFEGFCGGFFFGFFDFGDGGGGGGGGFGGFFGFGGGGGGGFFFEED+=CDGFGGGGGGGFFCEEAECFGGGFECFFD<,,F=B77EEFFEDAFEGGEECFB,F@GEDGGGGGGGGGGGGGGGGFGGFFCF@FGFGGFGGEFGFDDGGGFGGGFCBEGGGEFGGGGGGGGGGCCCCC
@s1501 150
TGGGGAATATTGCACAATGGGCGCAAGCCTGATGCAGCGACGCCGCGTGAAGGATGAAGGTCTTCGGATCGTAAACTTCTATCAGCAGGGAAGAAACCATGGCGGTACCTGACTAAGAAGCCCCGGCTAACTACGTGCCAGCAGCCGCGGTAATACGTAGGGGGCAAGCGTTATCCGGAATTACTGGGTGTAAAGGGTGCGTAGGCGGCGATTTAAGTCAGATGTGAAAACTCAGGGCTCAACCTTGAGACTGCATCTGAAACTGAGTTGCTAGAGTGCAGGAGAGGAAAGCGGAATTCCGAGTGTAGCGGTGAAATGCGTAGAGATTCGGAGGAACACCAGTAGCGAAGGCGGCTTTCTGGACTGTAACTGACGCTGAGGCACGAAAGCGTGGGGAGCGAACAGGATTAGATACCCT
+
EFGGGGGGGGGGGGGGGGGGGGGGGGGGG@FGGGGGGGGGGGGGGGGGGGGGGGGGGGGGGGFGGDGGGGGGGGGGDGGGGC?EFGGGGGGGGGGGGGGGGGFEEGEGFGGGGGFEGGGGGFGGGDEECDFGFFGGFGGCFFFGGGGCEGC<F9FFGACGGGGC@CFFDDFGGGFGGGGGGFCF3=FG7;)<?FF;EGGCD.88A0EGEE@9@A?FD<@FF><D7;ABFGGFD8@48>8=CFFFF:99>6AFGFGFCFEDCCDGF@GGF9@5.<>DFGGCFCD<GFFFGCGGFED+BE>D@,FFC85:4EE@FFCFCCGFCDF8C@7FFFEAFECF8GFFFGFBFCFF@CGFGEGGF9GGGGGGFFGGGGEEFFGGGEFFGGFEGGGGGGGGGGGGGGGGGFFGGGGGGGGGGCCCCC
@s1501 33862
TGGGGAATATTGCACAATGGGGGAAACCCTGATGCAGCGACGCCGCGTGAAGGAAGAAGTATCTCGGTATGTAAACTTCTATCAGCAGGGAAGATAGTGACGGTACCTGACTAAGAAGCCCCGGCTAACTACGTGCCAGCAGCCGCGGTAATACGTAGGGGGCAAGCGTTATCCGGATTTACTGGGTGTAAAGGGAGCGTAGACGGTGTGGCAAGTCGGATGTGAAAGGCATGGGCTCAACCTGTGGACTGCATTGGAAACTGTCATACTTGAGTGCCGGAGGGGTAAGCGGAATTCCTAGTGTAGCGGTGAAATGCGTAGATATTAGGAGGAACACCAGTGGCGAAGGCGGCTTACTGGACGGTAACTGACGCTGAGGCACGAAAGCGTGGGGAGCGAACAGGATTAGATACCCT
+
CFGG7FFGGGCEGGGGGGGCFGGC@CFFFDFGGFGGFGGGGGFFGGG@CGGG8FFFEFGFGGGFF=FFFGG9FEDFAFGFCEFGGGGGGEGCGFGFFGFGGGGGGGGGDGGGGGGGGGGGGDDGGGGGGGGGGGFGGGGGGGCF<CCG>FGFCFB??FGDGECGCG7FE-C>G>DGGGG?GGGGGG8F63?>?FGDG>GGGGGCC::DD?E>CF@5>#FFFE:9?CD@FFFGGGFF8<EECCGFGGFGDDFFGEFFE<E=EEGGCF?.,<C**F@<*GEG?FE:FGFBCF@,>FGGGEFFFECB5FCFFGFEBE:C7ECCF;AFCGGGE9FGF=CA<GFGGF@CFF@GEDGGFFC<CFEGGEGGGGGGGEDGGGGFEFCCEEFCEGGGGFEGGGGGCFEECGGGFCGGGFFCCC9C
@s1501 152
TGAGGAATATTGGTCAATGGGCGAGAGCCTGAACCAGCCAAGTAGCGTGCAGGATGACGGCCCTATGGGTTGTAAACTGCTTTTATAAGGGAATAAAGTGGGGGTCGTGACTCTTTTTGCATGTACCTTATGAATAAGGACCGGCTAATTCCGTGCCAGCAGCCGCGGTAATACGGAAGGTCCGGGCGTTATCCGGATTTATTGGGTTTAAAGGGAGCGTAGGCCGGAGATTAAGCGTGTTGTGAAATGTAGTTGCTCAACATCTGCACTGCAGCGCGAACGGGTTTCCTTGAGGACGCACAAAGTGGGTGGAATTCGTGGTGTAGCGGTGAAATGCTTAGATATCGCGAAGAACTCTGATTGCGAAGGCAGCTCACTGGAGCGCAACTGACGCTGAAGCTCGAAAGTGCGGGTATCGAACAGGATTAGATACCCT
+
FGGGGGGGGGGGGGGGGGGFGGGGGGGGGGGGGGGGGGGGGGEFFGDGGGGGGGGGGFFGEGGGFFGGGGGGGFFGGGGGGGGGGGGGFFGGGGGGGFGGGFGGGGGG>FGGGGGFGGGGGGGGGGGGFGGGGGGGGGGGGFGGGGGGGFGGGFGGCFGGFGGGGECEGGGGGGGGGEECC9?FFGDCFCCFFDEG*1CC:C7CG6AG7F<E1CEF70E>1:CGFBGCBE<FC=GAF>EGEF@5:1GGGFDGGFFE@::FF@BCDGFEFCG?FGGCEF===%8GGDFCE=A7)@+FEAFE@,9EB@?,EFGGD>B8GGGDDFDE=GC@=EE;DDECGFFFF6GF7FB,,CECFFCCC,GGCGEGGFFFFFGGGEEFCECFCGGF9GFGEEFGGFAGGGGF@CFFGEGFEGDFGGGGGGGFDCFGGGFGFEEACCCC
@s1501 153
TGGGGAATATTGCACAATGGGCGAAAGCCTGATGCAGCAACGCCGCGTGAAGGATGAAGGTCTTCGGATTGTAAACTTCTATCAGTAGGGAAGAAAGATAGCTTCGGCTATCCTGACGGTACCAAACTAAGAAGCTCCGGCTAACTACGTGCCAGCAGCCGCGGTAATACGTAGGGAGCAAGCGTTATCAGGATTTACTGGGTGGAAAGGGTGTGGAGGCGGCTTGCTAAGTCAAAAGTCAGATTTCGGAGCTCAACCCCGGAGTTGATTTTGAAACTGGCGAGCTAGAGTGTTGGAGAGGAAAGTGGAACGTTGAGTGTAGAGGTGAAATGCGGAGAGATTCAAAGGAACACCAGTAGCGAAGGCGGCTTTCTGGACCATTACTGACGCTGAGGCACGAAAGCGTGGGGAGCAAACAGGATTAGATACCCT
+
DFG8F@FGGDGGGGGGGGFECFCCEECFG@FFFFGGGGDFGGGGEGC::FCFEEGFDFFCEEF9FC7CFGGGFFGFEE9FGAAGGGGGGGEC7ABEFGGGGFFGFFEGGGDEFCGB,B@FFGG,ADFE9DFGG?8@DFC>F7=D8DAFE<@<<FE+F,3DF7*11=C,DAFD:@CEFCCC,=FE*=5<F9+CCB:ECC8,*1+<*4CCC::-=%<#:4>@09*/E@9.,<<@FC<@3*+,@,,9+:8@:,7,,@=FCFC6,,BDFE>+8GEFE:+2+CF>+5,5,,BE8B1,,,EA,5CCFFFEB,E@@9@,EEE,94,,1,,F;EFE@48,+C,8A8DFDDCGGF<CGGDGEEEEGGEFGCB7@+F8EGGEECACGFGFCE9EEEFEGGFEAGF@C@A<B8@>GFCFCFFFFFFEEGGFCGGGGFDBCCCC
@s1501 154
TGGGGAATATTGCACAATGGGCGAAAGCCTGATGCAGCAACGCCGCGTGAAGGATGAAGGTCTTCGGATTGTAAACTTCTATCAGTAGGGAAGAAAGATAGCTTCGGCTATCCTGACGGTACCTAACTAAGAAGCTCCGGCTAACTACGTGCCAGCAGCCGCGGTAAAACGTAGGGAGCAAGCGTTATCCGGATTTACTGGGGGTAAAGGGTGCGTAGGCGGCTTGCTAAGTCAAAAGTGAAATTTCGGGGCTCAACCCCGGAGCTGCTTTTGAAACTGGCGAGCTAGAGTGTGGGAGAGGAAAGTGGAACTTTGAGTGTAGCGGTGAAATGCGTAGAGATTCAAAGGAACACCAGTAGCGAAGGCGGCTTTCTGGACCATTACTGACGCTGAGGCACGAAAGCGTGGGGAGCAAACAGGATTAGATACCCT
+
FFGGGGGGGGGGGGGGFGGGGGGGGGGGGGGGGGGGGGGGFGGGGGGGGGFAFGFGFGGGAFGGGFGEFGGGGGGGGGGGGGGGGFGGGGGFFGD<E<FGGFFCF7CF7:?FGGGGGGGGGGFGAFGDGF=AFD88FDFFC7FGGGGFF8,CCFFGGGGFEGGECEG,,>F:<DGGGDGFDGFFBCE>GFC>CCCC7@,CCF#=F?F9:FG>E7<>E>GFFFGG;>,FGF@<@9GC;ECEB,:9C?FF>EFG@:GGGGF>EGD>EC@FGGGFEE<GDGFEFC5FEAGGFF>FGFGGEA,FFFEAFE9FF@>,GGGEGFGDFGGGGGFFF=8EDF<8E8FGGFC@<AFGGF8F<CGGC7GFGGCFFCGGFFCGGGGGGGGGGGGGGGGGGGGFFGEFGGGGGGGGEGGGGGFFFGGFGGGGFGGGGGGCCCCC
@s1501 29446
TGGGGAATATTGCACAATGGGCGCAAGCCTGATGCAGCGACGCCGCGTGAAGGATGAAGGTCTTCGGATCGTAAACTTCTATCAGCAGGGAAGAAACCATGACGGTACCTGACTAAGAAGCCCCGGCTAACTACGTGCCAGCAGCCGCGGTAATACGTAGGGGGCAAGCGTTATCCGGAATTACTGGGTGTAAAGGGTGCGTAGGCGGCGATTTAAGTCAGATGTGAAAACTCAGGGCTCAACCTTGAGACTGCATCTGAAACTGAGTTGCTAGAGTGCAGGAGAGGAAAGCGGAATGCCGAGTGTAGCGGTGAAATGCGTAGAGATTCGGAGGAACACCAGTAGCGAAGGCGGCTTTCTGGACTGTAACTGACGCTGAGGCACGAAAGCGTGGGGAGCGAACAGGATTAGATACCCT
+
AFGGGDFGGGGGGGGGGGGGGGGGGGGGGCGGFFGGGGGGGGEGGGGGGGGGGGGGGGEFFGGGG7BEEGGGGFFFGGGAF9FGGGGGFGGGGGGGGGGGGGGGGGGGGGEGGGGFFGGGGCFGGGGCGGGGF@CBFGFCFGG@FFGGGGFFGCC;CCDCEGGGGGFEGG<>ECFGEGGGGFFGFCFG2>>EFGG9GGE>EGGEGFGGCG@&CFGEF6GFF@FCCCFFG3FCFFFBGDGGFCGGGFG7GGGGGGGGCFFGFGGGGDGFGFFF9FFGFFGFGGFFEFECCFFEBC9@@+B7E5GGGGFGGGFF<<=7GGGGFEF;GGGFCEE<GECCEGFDFGGGGCFGCFEDGGDEGGDGGGGGGGGFEGGFFGGFFGFGE@GGGGDDGGF@GGGGGGEF@EFGFFGFFGGGGCCCCC
@s1501 31124
TGAGGAATATTGGTCAATGGACGAGAGTCTGAACCAGCCAAGTAGCGTGCAGGATGACGGCCCTATGGGTTGTAAACTGCTTTTATAAGGGAATAAAGTGAGTCTCGTGAGACTTTTTGCATGTACCTTATGAATAAGGACCGGCTAATTCCGTGCCAGCAGCCGCGGTAATACGGAAGGTCCGGGCGTTATCCGGATTTATTGGGTTTAAAGGGAGCGTAGGCCGGAGATTAAGCGTGTTGTGAAATGTAGACGCTCAACGTCTGCACTGCAGCGCGAACTGGTTTCCTTGAGTACGCACAAAGTGGGCGGAATTCGTGGTGTAGCGGTGAAATGCTTAGATATCACGAAGAACTCCGATTGCGAAGGCAGCTCACTGGAGCGCAACTGACGCTGAAGCTCGAAAGTGCGGGTATCGAACAGGATTAGATACCCT
+
DFGGGGGGGGGFGGGGGGGGGGGGGGGFGGGGGGGGGGGGGGGGGGEEEGGGGGGGGGGGGGGGGGGGGGGGGGFFGGGGGGGGGGGFGGGGCF@DGGFFGGGGFGGGGGGEFGGGGGGGGGGGGGGGAFGGGGGGGGG@FEFGGGGGGGGGGGGGGGGGGGGGGGGGGGGGGGGGGGCGGGGGG@GGGGGGGGGGDGG@G.FGGGF)GGGCFC8CGDEFBCCFGG5+CGGFEEGFGGGGGGFGCCGF=CGGGGGFFGGFDGFDGFD9FGGEGGGGGGEEGGGGGGFA9=FF?FBBEGD<GGGFGGGFFBC@7@GGGGGGGGC>5CFFF?<FGFGGEFC8FFF<EGGGGFGGGGGGE@FGFDCFGGDGGGGGGCGFFFDGGGGFDFEFCF;GGGGF<GGGGFFFGGGGGGGGGGGGGGGCGGGGGGGGGDGCCCCC
@s1501 41340
TGAGGAATATTGGTCAATGGGCGAGAGCCTGAACCAGCCAAGTAGCGTGCAGGATGACGGCCCTATGGGTTGTAAACTGCTTTTATAAGGGAATAAAGTGAGAGTCGTGACTCTTTTTGCATGTACCCTATGAATATGGACCGGCTAATTCCGTGCCAGCAGCCGCGGTAATACGGAAGGTCCGGGCGTTATCCGGATTTATTGGGTTTAAAGGGAGCGTAGGCCGGAGATTAAGCGTGTTGTGAAATGTAGATGCTCAACATCTGCACTGCAGCGCGAACTGGTTTCCTTGAGTACGCACAAAGTGGGCGGAATGCGTGGTGTAGCGGTGAAATGCTTAGATATCACGAAGAACTCCGATTGCGAAGGCAGCTCACTGGAGCGCAACTGACGCTGAAGCTCGAAAGTGCGGGTATCGAACAGGATTAGATACCCT
+
FFGGGGGGGGCFFGGGGGF8,EFEECEEEFGGFFCEGG4EEFEFGFCFFG,CEGCFGGGEEEGGF<EF8C?@FGGGGFGG9F,=EGDG,C,CF<FFEGFFFFGGFGGGGGG9FGF9FGGGFEGFGFFFGFGGGGGG?F,<?=FCCFEBFGGGGGDG<3@CCFGGGGGGG7FFAC:CCFEGC@:>FFC@F7:C<<<@E68C>>G?C?FF/:C<:<:A<2:?56CCC8:=;@=>3<F?CEEF;FFFD;E@FC;<C=E@2@/:FF?C:FD@@CC6?C+C@DC5E@:DB8:,,?FGFC@86,,FFFAAGEF84,=9846+C?+,CE8>):DGGGGFGGFC,CFFFFGGGGFFFEE,EF@CFDFFFCCAC,GGGDGGFFCGGGECDGGFCCFGGEFGGGGGE7GFFCFEFGGGGFGGGFFFGGCDFGGGGGFFFCF8CCCC
@s1501 21437
TGGGGAATATTGCACAATGGGCGCAAGCCTGATGCAGCCATGCCGCGTGTATGAAGAAGGCCTTCGGGTTGTAAAGTACTTTCAGCGGGGAGGAAGGGAGTAAAGTTAATACCTTTGCTCATTGACGTTACCCGCAGAAGAAGCACCGGCTAACTCCGTGCCAGCAGCCGCGGTAATACGGAGGGTGCAAGCGTTAATCGGAATTACTGGGCGTAAAGCGCACGAAGTCGGTTTGTTAAGTCAGAGTTGATATCCCCGGGATCAACCTGGGAACTGGATCTGATACTGGCAAGCGTGAGTCTCGTAGAGGGGGGTAGAATTCCAGGTGTAGCGGTGAAATGCGTAGAGATCTGGAGGAATACCGGTGGCGGAGGCGGCCCCCTGGACGAAGACTGACGCTCAGGTGCGAAAGCGTGGGGAGCAAACAGGATTAGATACCCT
+
9FFGGGEGGFFGGGGGGGFG8DFGGGEGGFGFFFGGGGGGFFE<7FCBCGGG9FFGGG,99CFCCF=FGCEGGEFG<<<FFGGGDDCG7FEGDG?,+@BFF,C9F,<DFAAFFFGDEGFFGFFF<FCBFGGGG73@>C@CFG,D8F>@7F7CCFEFG7>1>FCC>CFGGDGD*1*=:<BF7E***85FGF+***28:<FG==>CFFCF88;53*2#13/,%4CD$;F,9:FGFC7CCCFFA?974,,=,4,CCF75C:??,>,,>F7FFFCCFF@8,=<,CD;>,6F<:+::<@,:EDC8+@DFDCF7GGGGFEDFGFEEF8GDFFF86AEFED?FC+CGGFFFCF>?,EGFGFCGFFFGGGGGGGGECE7EGGGEC@+@,FB:7EFGGGGGDGGFGGGGGGGEFGEFFEEGGGFE@FDGGFGGFFGFFF9GGGGGCCCCC
@s1501 159
TGGGGAATATTGCACAATGGGCGCAAGCCTGATGCAGCGACGCCGCGTGAAGGATGAAGGTCTTCGGATCGTAAACTTCTATCAGCAGGGAAGAAACCATGACGGTACCTGACTAAGAAGCCCCGGCTAACTACGTGCCAGCAGCCGCGGTAATACGTAGGGGGCAAGCGTTATCCGGAATTACTGGGTGTAAAGGGTGCGTAGGCGGCGATTTAAGTCAGATGTGAAAACTCAGGGCTCAACCTTGAGACTGCATCTGAAACTGAGTTGCTAGAGTGCGGGAGAGGAAAGCGGAATTCCGAGTGTAGCGGTGAAATGCGTAGAGATTCGGAGGAACACCAGTAGCGAAGGCGGCTTTCTGGACTGTAACTGACGCTGAGGCACGAAAGCGTGGGGAGCGAACAGGATTAGATACCCT
+
CFGGGGGGGGGGGGGGGGGGGGGGGGGGGGGGGGGGGGGGGGGGGGGGGGGGGGGGBFGFGGGGGFGGFGGGGGGGGGGGGGGGGGGGGGGGGGGGGGGGGGFGGGGGGFGEGGGGGGGGGGGGEGGGGGGGFGGFDGFGGGGGGFGGGGGGGGGGGFFG@7CFDCC@7;=ACFGGGGDGGGCFCC?FF>89F7<:CFEGGGGGDCCE>ECCCCFGFECDF@=ECFF9FGFF:7FFCD8@3BCFFCF;8BCFDFGFD7CFGGGGGFGGGGGDC6)GEGEFGGGGGGGFF:F?GCGGGECFE?GGEE=GECEGGFEGFEFDF9GGGGGE@FFEGGCCEDFFFEECGDGF@GGGGGGGGGGGGGGGGGGGGGGFBEGGGFFGGGGGGFCGGGGGGGGGGGGGGGGGGGGGGGGGGCCCCC
@s1501 160
TGAGGAATATTGGTCAATGGGCGAGAGCCTGAACCAGCCAAGTAGCGTGCAGGATGACGGCCCTATGGGTTGTAAACTGCTTTTATGCGGGGATAAAGTGAGCTACGTGTAGCTTATTGCAGGTACCGCATGAATAAGGACCGGCTAATTCCGTGCCAGCAGCCGCGGTAATACGGAAGGTCCAGGCGTTATCCGGATTTAATGGGTTTAAAGGGAGCGCAGGCGGCGGCGTAAGTCAGTTGTGAAATCGTGCGGCTTAACCGTTCAATTGCAGTTGATACTGCGTCGCTTGAGTGCACACAGGGATGTTGGAATTCATGGTGTAGCGGTGAAATGCTTAGATATCATGAAGAACTCCGATCGCGAAGGTATATGTCCGGAGTGCAACTGACGCTGAGGCTCGAAAGTGTGGGTATCAAACAGGATTAGATACCCT
+
@FFGGGGGGFGFGGGEFGE<FGGGGGGGFFGGGGGG8FFFGFGGGFEF@GFFGGGGF@FGGGGGGGFFGGGEGG?FGGGGGGFDFGGGGGE@::E?EEFFGCFGDFFFGFGGFFEEFGGG9C=FFFGGGGGG>EFGGGDF8DFGEGCGCEGCFFFEGGGGGF7CGEEFGGGGGFFGCGGGC@2:,2*CF7BFCGGG@CG8$#7BAF<;D'5<CF:?D4F=:7FDC<DDE:GFEF@0D*C:<A9CFCEEF@.8FCC;EF.8:<:=#GG<<><53/AC>3=,(<::C:GFFA,FDGGFGFFFGGFFE,DEE9F;FGFFEAGFCFGGBGEGCGFE@9GGFGGGGEEDEEF9GFDGGEGGDGGGGFCDFGEEC,E@@GF:EFGGGGFGGGGDGGFGGFGEGGGGGGGGFGGGGGGGGFGGGGFGGGGGGGFGGGECCCCC
@s1501 161
TGAGGAATATTGGTCAATGGACGGAAGTCTGAACCAGCCAAGTAGCGTGCAGGATGACGGCCCTATGGGTTGTAAACTGCTTTTATGTGGGGATAAAGTGAGGGACGTGTCCCTTATTGCAGGTAACACATGAATAAGGACAGGCTAATTCCGTGCCAGCAGCCGCGGTAATACGGAAGGTACGGGCGTTATCCGGATTGATTGGGTTTAAAGGGAGCGTAGGCCGTTTGTTCAGCGTGCTGTGAAATGTCGGGGCTCAACCTGGGCATTGTAGCGCGAACTGGCAGACGTGAGTGCGCGTGAAGTAGGCGGAATTTGTCGTGTAGCGGTGAAATGCTTAGATATGACGAAGAACTCCGATTGCGAAGGCAGCCTGCTGTAGCGCAACGGACGCTGAAGCTCGAAAGCGTGGGTATCGAACAGGATTAGATACCCT
+
A<CEFGGFFEF9FGEFCGDFGG@FGGG<FDGFGGGGFFEFGGGDCCC6@FGC,,B?FG7CGGG7@C?F8FEGGFFFGGG9E?FGGGGE<CFCFBFA,?9EFFCGEGGDCG8FGGGFAFFFF9FF,,:?8=EB,EFA<,:,A,+FFF8FE@FFGGGG7B,B<F<@88<FC**@3,8>CBF:,2?F*>*<FGGGF;FE5C:2*;/CC<4#=BCF+<F:B)B>39GF.8F>9F?8)C?/,7F<,@C=2,=EGCE9>8C4=DD=*,:6F?9F7,@*GEEC>E==+FDFD>B:,8@8)F=>+EEC,7,=<GBDEFF;>,8GGDEEGF8+88,EGGE=<<,FFFFDC,<A,7GGFFFC,F:GFDF7FEC@F@AFB,E@,88FCGEGGGDGEFE7+CEFGFC@CCFEDEGGCEGGGFGFFDFGDFGFGGGGGFDGGGFCC@CC
@s1501 162
TGGGGAATATTGCACAATGGGCGCAAGCCTGATGCAGCGACGCCGCGTGAAGGATGAAGGTCTTCGGATCGTAAACTTCTATCAGCAGGGAAGAAACCATGACGGTACCTGACTAAGAAGCCCCGGCTAACTACGTGCCAGCAGCCGCGGTAATACGAAGGGGGCCAGCGTTATCCGGAATTACTGGGTGTAAAGGGTGCGTAGGCGGCGAGTTAAGTCAGATGTGAAAACTCAGGGCTCAACCTTGGGACTGCATCTGAAACTGATTTGCTAGAGTGCAGGAGAGGAAAGCGGAATTCCGGGTGTAGCGGTGAAATGCGTAGAGATTCGGAGGAACACCAGTAGCGAAGGCGGCTTTCTGGACTGTAACTGACGCTGAGGCACGAAAGCGTGGGGAGCGAACAGGATTAGATACCCT
+
GGGGGGGGGGGFFFGGGGGFGGGEEGGGGGGGFAFGGGGGCFGDGGGGGGGGGGGGGFFGEGDDCFG:7FCEEFGA@FF9FE@FFGGGGG+EFCEF,=ED5,BCE?3BDGFCGGAC8<8===+8CFEG@FD9FF7,33DF8CCGGGGC@CF@CFEFF76CCFGGC**<B713=<,<;<<<C2?3:FFF8;EG(?=CCGF:5>5DE;8E*+5#@/@>C+9C@<FF9@2/=5,<2<F888GFFFCGF=,,FGFFEDF9A;=CDC8@:,,FA,FFBF=GFCFE@E;EDEB8C:DGGDDDC8>6+,FGEGFGGGGGFCGFEEDCF8F;GCCB:@GGEGE<GFFEEFF7GGGEGGF@8FFF<EGGGFE@AGFGGGGGGGGGGGFDF<<GGF@GF@GGGGGGFFFFEFGGGGGGCGGGGCCCCC
@s1501 163
TGGGGAATATTGCACAATGGGCGCAAGCCTGATGCAGCGACGCCGCGTGAAGGATGAAGGTCTTCGGATCGTAAACTTCTATCAGCAGGGAAGAAACCATGACGGTACCTGACTAAGAAGCCCCGGCTAACTACGTGCCAGCAGCCGCGGTAATACGTAGGGGGCAAGCGTTATCCGGAATTACTGGGTGTAAAGGGTGCGTAGGCGGCGATTTAAGTCAGATGTGAAAACTCAGGGCTCAACCTTGAGACTGCATCTGAAACTGAGTGGCTAGAGTGCAGGAGAGGAAAGCGGAATTCCGAGTGTAGCGGTGAAATGCGTAGAGATTCGGAGGAACACCAGTAGCGAAGGCGGCTTTCGGGACTGTAACTGACGCTGAGGCACGAAAGCGTGGGGAGCGAACAGGATTAGATACCCT
+
FFGGGGGGGGGGGGGGGGGGGGGGGGGGGGGGGGGGGGDDGEGGGGGCFCGFGGGGGGGGGGAEFGGEEGGGGGGFFGGGD?CAFGGGGGGGGDGGACFGFFCEFCFG9D<<FC9FDFGGGFFGFGDGGGGGFCEFCFGFDGGGGFGGEGGGGGGGF3>FGDCCEEC<FEECFFGGCFGGGGG:FFGG-FGG0:<F5?GE<2;;C<GGC5/,80FFFAF=,63FCCC@F4F>ED@<;7<CEFG<9DDFG>9EGFFAACD29FFDC8,8,<8FAA6F=CCAGGCGGGFCEECFGFD>>+CFEAFFEB0>7CC@FECFGEEEFGFFEFGEGGGGFGGGGGGGGGGGGGGGEGGGFFGGGFB,GGGGGGGGGGGGGGGGGGGGGGEEGFEEGGFFGGGGGGGGGGGGGGGGGGGGGCCCCC
@s1501 32052
TGGGGAATATTGCACAATGGGCGAAAGCCTGATGCAGCGACGCCGCGTGAGTGAAGAAGTATTTCGGTATGTAAAGCTCTATCAGCAGGGAAGATAATGACAGTACCTGACTAAGAAGCCCCGGCTAACTACGTGCCAGCAGCCGCGGTAATACGTAGGGGGCAAGCGTTATCCGGATTTACTGGGTGTAAAGGGAGCGTAGGGGGCTAGGTAAGCCAGGTGTGAAAGCCCGGGGCTCAACCCCGGGATTGCACTTGAAACTACTTAGCTAGAGTGCAGGAGAGGTAAGTGGAATTCCTAGGGTAGCGGTGAAATGCGTAGATATTAGGAGGAACACCAGTGGCGAAGGCGGCTTACTGGACTGTAACTGACACTGAGGCTCGAAAGCGTGGGGAGCAAACAGGATTAGATACCCT
+
FC8EGCFGGFC9FCFGGGGG8CCGCFGGGFGG9EFFE,7=CEEEFGE+@:CAFFAFEFGCCFGGGCE=EFGEEBFDDFGCAFGFCEFGGGDCGFD<??EGGGFG9FEDGG8,EDFFG<F8FGCFGGGGGGCGEDFE<BFGGGGDDEFG*CE;=?ECFC<:**1<CF*<*1=C@C<=<FDGCFFCCF<<#9?F87FC5*::CEG**CCFDC@31<C0<>CDFFFCDG@FFDDGEFG@B=@@C+CCF?A?9EFAD2GGFCFE9<FGGFFE.?C?/AD<CDFAE?(A9GG?AE>GGFC,E8E<C,GGBCC?FBE:,ECF,FE;,CCDGGGGFDFF7DEC,AE@7GGGF:GGGGGGGGGGGGGGGGFAF9EGGGGFFDGGGGEGGGGGGDDGGGGGGFFGGFFFGGGGGGGGGGFCCC@C
@s1501 22934
TGGGGAATATTGCACAATGGGCGCAAGCCTGATGCAGCGACGCCGCGTGAAGGATGAAGGTCTTCGGATCGTAAACTTCTATCAGCAGGGAAGAAACCATGACGGTACCTGACTAAGAAGCCCCGGCTAACTACGTGCCAGCAGCCGCGGTAATACGTAGGGGGCAAGCGTTATCCGGAATTACTGGGTGTAAAGGGTGCGTAGGGGGCGATTTAAGTCAGATGTGAAAACTCAGGGCTCAACCTTGAGACTGCGTCTGAAACTGAGTTGCTAGAGTGCAGGAGAGGAAAGCGGAATTCCGAGTGTAGCGGTGAAATGCGTAGAGATTCGGAGGAACACCAGTAGCGAAGGCGGCTTTCTGGACTGTAACTGACGCTGAGGCACGAAAGCGTGGGGAGCGAACAGGATTAGATACCCT
+
DCECGEG?FGGGGGGGGGGGDGGD@@FGFFFGFFGGGGGGGGGEEFGDGGGGGGGDEFGF<FEGGGGDEGGGGFFEFGGGGGFGDCAG?CDFCFGFFGGGGGEFFC+:EEFC@F9BFGGGF=BFEGGDFGGFGGEDC7:F<F@<F8<FGG*>:FFGF<E<CCEEGG*<F@*/=<,<C<7<FCFFFD?F2;8@EG@C5EG5:ACCE+1:*FFFFBE:FF7/63@FF8EFGGGCFGGFGB,@,:D<=CC);FFFFC#@AFD@C@9,DB:B:@1?<FBEFDD:CFCEDA?CECE@EA97@CFAA,FFB>?EEGFFC,=:@B9,A,C,?,CF6,CA?:?CE6AF<EEFF7BCCGGGEGGGGGFFAEC,,E<FEFBB8GFECGGFFFFFF<B,F7GGGFEF@GFE9F@FFGGFGGGGGCCCCC
@s1501 42887
TGGGGAATATTGCACAATGGGCGCAAGCCTGATGCAGCGACGCCGCGTGAAGGATGAAGGTCTTCGGATCGTAAACTTCTATCAGCAGGGAAGAAACCATGACGGTACCTGACTAAGAAGCCCCGGCTAACTACGTGCCAGCAGCCGCGGTAATACGTAGGGGGCAAGCGTTATCCGGAATTACTGGGTGTAAAGGGTGCGTAGGCGGCGATTGAAGTCAGATGTGAAAACTCAGGGCTCAACCTTGAGACTGCACCTGAAACTGGGTTGCTAGAGTGCAGGAGAGGAAAGCGGAATTCCGAGTGTAGCGGTGAAATGCGTAGGGATTCGGAGGAACACCAGTAGCGAAGGCGGCTTTCTGGACTGTAACTGACGCTGAGGCACGAAAGCGTGGGGAGCGAACAGGATTAGATACCCT
+
FG8CFGGGGGGGGGGGGGGGGGGCCFGGGGGGFFGGGGGGEG7F@FEFEBGGGGGGG9,FCF5EEFFF@+CAFEFGFGDAEEC<?DF8@F=FGGCGG,B<?FFC@FFG9DG8<EFG?9<<D8<:=>C+FGEGGGGF,D>E>EFGGG<F7C:>:F9F7:5#C?=;7=<CC@6/C@:7#FCFG::<CGGGFFFE@2>@>E<9?:BC<5/G59E2E*FDF>@3@=9?1D<<0D@<D:G:GGGGGFGFB@E/GFEGGE<%%/GEDDECE,<<2BCFAGFGE=,FCF9C8<FFB+EEC4,FEE@:EFFDGGFGGGGGF<:@:==8E=E,GGF@+,E?<GEFCFGE,>,:EGFC@GEEFGGGFDFFGGGCFGFACGGFFGGFGGGGGF@GGGGDGGGGGGGGGGGGGFFGGGGGGGGFFCCCCC
@s1501 167
TGAGGAATATTGGTCAATGGGCGCGAGCCTGAACCAGCCAAGTAGCGTGCAGGATGACGGCCCTCTGGGTTGTAAACTGCTTTTATAAGGGAATAAAGTGAGTCTCGTGAGACTTTTTGCATGTACCTTATGAATAAGGACCGGCTAATTCCGTGCCAGCAGCCGCGGTAATACGGAAGGTCCGGGCGTTATCCGGATTTATTGGGTTTAAAGGGAGCGTAGGCCGCAGGTTAAGCGTGTTGTGAATTGTGGGGGCTCAACCGATGAACTGCAGCGCGTACTGGCTGGCTTGAGTACGCACAGCGGGGGCGGAATTCGTGGTGTAGCGGTGAAATGCTTAGATATCACGAAGAACTCCGATGGCGAAGGCAGCTCACGGGAGCGCAACTGACGCTGAAGCTCGAAAGTGCGGGTATCGAACAGGATTAGATACCCT
+
FFGGGGFFGGGGGGGGGGGGCFG++@F@FGGGDFGGGGGGGGGGGGGGGGGGGGFGGGGGGGGE,CFGGGGGGGEFGFGGGGCFCE<9CFFAFGFFGFFG,5,C?E=DE,:,5CFFFG79FDFFFGGGGA<BFGFGGGGAFFDGEGG=DFGGGGCFGEEGG7FGGGGGGG::DD7>F:C:FFG@FD=FFFGEGGG7EGB:FFG:A@GGGGCEGG>>8>C7((78%>8*>+:-C<C)<4F>;F:=<<#/41*B1CC2:>C=>,7,,3,CFCF5@@++3,+?C,B8,,399,@GDCC=3,GF@3+B>6>B?,F@8>+C8?GGFE@+AGEGGFF9A<<>4-9GGGFFECE,FFEFCB+CC:DFB,FCFF<FFFFC,C7CF<EC:C7GGGGGGGFGFF<FB+F8@GGGGFF@GFGGGGGFGFEDGGGGGGCGFGFCCCCC
@s1501 26089
TAGGGAATTTTCGGCAATGGGGGAAACCCTGACCGAGCAACGCCGCGTGAAGGAAGAAGGTTTTCGGATTGTAAACTTCTGTTATAAAGGAAGAACGGCGGCTACAGGAAATGGTAGCCGAGTGACGGTACTTTATTAGAAAGCCACGGCTAACTACGTGCCAGCAGCCGCGGTAATACGTAGGTGGCAAGCGTTATCCGGAATTATTGGGCGTAAAGAGGGAGCAGGCGGCAGCAAGGGGCTGTGGTGAAAGCCTGAAGCTTAACTTCAGTAAGCCATAGAAACCAGGCAGCTAGAGTGCAGGAGAGGATCGTGGAATTCCATGTGTAGCGGTGAAATGCGTAGATATATGGAGGAACACCAGTGGCGAAGGCGACGATCTGGCCTGCAACTGACGCTCAGTCCCGAAAGCGTGGGGAGCAAATAGGATTAGATACCCT
+
FGFGGCDFFGCDEGGGGGCFGGGGGGGGGGGGGGCFFGG8F:CEGGG>FGGGGGGGGFDGGC<DFGGFGGGGGFFGGGGFFFGGGGFDCFDGGFGGGGGDCFGGGGGFGGGGGGGGGG9FEGGGGFGG77F9EED9BFGEGGGDFGGEGGGG?7F@F@:@FCFGGGGCCFGE<FEGG?FFFGGD?CC>6CC5>?CCCCFCECGFFFD?GCFGGCCBF?2>??GDE>F??EGGGGECCECC,:FD>FF5C?FD:GGGFE;FF<<DFF?GGFG<4<?GGFEC?FFDFFFGGEC549BCFF?F>,FGCGEC<@=CECFGDE@,D<F<,GGEDECAFCE@CEGGGGGGGFFFGGFFFAA?,FFCFD=FCCB@F,:FDFFGGGGGGFGGGGGGGGFCC@@GGGGGGGGGEEGGGGGFEGGGGGGGGFFGGGGGGGGGGGFB9CCC
@s1501 39016
TGGGGAATATTGCACAATGGGCGCAAGCCTGATGCAGCGACGCCGCGTGAAGGATGAAGGTCTTCGGATCGTAAACTTCTATCAGCAGGGAAGAAGCCATGACGGTACCTGACTAAGAAGCCCCGGCTAACTACGTGCCAGCAGCCGCGGTAATACGTAGGGGGCAAGCGTTATCCGGAATTACTGGGTGTAAAGGGTGCGTAGGCGGCGATTTAAGTCAGATGTGAAAACTCAGGGCTCAACCTTGGGACTGCATCTGAAACTGAGTTGCTAGAGTGCAGGAGAGGAAAGCGGAATTCCGAGTGTAGCGGTGAAATGCGTAGAGATTCGGAGGAACACCAGTAGCGAAGGCGGCTTTCTGGACTGTAACTGACGCTGAGGCACGAAAGCGTGGGGAGCGAACAGGATTAGATACCCT
+
CCEGGGGGGGGGGEGGGGGF8FFGGGGGGGGGCFFGGGGGFG@FCGGGGGGGGGGGGGGGEFDFGCFECCFFEGDFCFGGGGFFGGGFGGGGGFGGGGFGGGGGGGGGGFGFGFFFCC<FF<<7@3FE@FDFGGGFFGFGGGGGF,>FE@5>:CGF7F?CCFEG71<CGCCEFGAE?GCFG,><3F?GEFGFGE9C5CF>EGEG>?E98CE2:C@0F?,/CCGGGFC=CC;FDEF<DC8DF=7CGF:#8GGDE=250EFCFGEFG9@GGFEA9FFFDFFFFB=:,FFD7CGGGE8>7C@4,,:,++)F7GGGGFCC?@,C,,E8GFF@C6FFGGGGECEE<DGGGGGGEGF@8GGFFCGGGGF9GGGGGF@F@GGFGGGFF<<EEFCFFCGDGGGFGGGGGGGGGGGGGGGGGCCCCC
@s1501 25202
TGAGGAATATTGGTCAATGGACGAGAGTCTGAACCAGCCAAGTAGCGTGCAGGATGACGGCCCTATGGGTTGTAAACTGCTTTTATAAGGGAATAAAGTGAGTCTCGTGAGACTTTTTGCATGTACCTTATGAATAAGGACCGGCTAATTCCGTGCCAGCAGCCGCGGTAATACGGAAGGTCCGGGCGTTATCCGGATTTATTGGGTTTAAAGGGAGCGTAGGCCGGGGATTAAGCGTGTTGTGAAATGTAGACGCTCAACGTCTGCACTGCAGCGCGAACTGGTTTCCTTGAGTACGCACAAAGTGGGCGGAATTCGTGGTGTAGCGGTGAAATGCTTAGATATCACGAAGAACTCCGATTGCGAAGGCAGCTCACTGGAGCGCAACTGACGCTGAAGCTCGAAAGCGTGGGTATCGAACAGGATTAGATACCCT
+
EFEFFGGGGGGGGGGGGGGGGGGGGGGGGGGGGGGGGGGFCFFGGGEGGGFGGGGGGGGGGGGGGFGGGGEGGGGDFGGGFGGCFEFGGGGGGGGFGGDGFGEDGGFFFGEFGGGGFFFGGCFG9FGGFFFCFGCFFGF5?=>FEGDFFD?FC=DEGGGF@FFFGEEGGFG<AFGGGGGDFGGGEGBCGGE8;FEG5:F3@C7CEFF<,FCFGFEFCAEEFF44@C<#F=GEFBGFGC@CFFGF=5A=GF>GF:GGGDFGFE@A@>#EGGC83;CFCA8FCFGGFGFF?GGE?DGF@,FED?FFGGGGGGGGFEEECGEFFFDGFGGGGGGDCFFGGGGGFGFE?GFFGGGGDEGFEGGDGDGGGFEGGFCEGEEGGGEGGGGGGFGGGGFEGGFGF@GGGCGGEGGGGGGGGGGEGGFFGGGGGGGGGGGCCCCC
@s1501 171
TGGGGAATATTGCACAATGGGGGAAACCCTGATGCAGCGACGCCGCGTGGAGGAAGAAGGTCTTCGGATTGTAAACTCCTGTTGTTGAGGAAGATAATGACGGTACTCAACAAGGAAGTGACGGCTAACTACGTGCCAGCAGCCGCGGTAAAACGTAGGTAACAAGCGTTTTCCGGAATTACTGGGTGTAAAGGGAGCGCAGGGGGGAAGAGAAGTTGGAAGTGAAATCCATGGGCTCAACCCATGAACTGTTTTCAAAACTGTTTTTCTTGAGTAGTGCAGAGGTAGGCGGAATGCCCGGGGTAGCGGTGGAATGCGTAGATAGCGGGAGGAACACCAGTGGCGAAGGCGGCCTACTGGGCACCAACTGACGCTGAGGCTCGAAAGTGTGGGTAGCAAACAGGATTAGATACCCT
+
@EFGGEEGGGGGGGGGGFGGGGGGGGGGGGGGGGGFGGGGGGDGGGGFGGGGGGGGGGGGGGFFGGE=FGGGDGGGCFGGGGGGCGGGGG=FFDEGGFGGGGDGGGGGGFFGGGGGFFGGGC:=>+C8F9FGGG8E<,@BF>7CCE7*5>CFFCG@FFG>,7?;2,=<=<*=FCCC*=:?F9$CFFAE1FG@<C@)17:8.3:#:8>8,<2#0>;@70FF;=CA=9,7?FFCD@B8-GC@8@F8AFFF:@:#21=8E3=26FF=8C,CGFAD=F@,3,8,6,9=F=BEC8C@,8B+84CDA,B+@F8E>,E@,:CECFBFGEEFCEEFE,FF@GGGFGFGGGGEFCCGGGFE9GCF<C;,?DC8FFF7EGFBDGGFCGGEFGGGCEGGGGGFGGGGDE9FGGGFF@AGGGGCCCCC
@s1501 172
TGGGGAATATTGCACAATGGGCGCAAGCCTGATGCAGCGACGCCGCGTGAAGGATGAAGGTCTTCGGATCGTAAACTTCTATCAGCAGGGAAGAAACCATGGCGGTACCTGACTAAGAAGCCCCGGCTAACTACGTGCCAGCAGCCGCGGTAATACGTAGGGGGCAAGCGTTATCCGGAATTACTGGGTGTAAAGGGTGCGTAGGCGGCGATTTAAGTCAGATGTGAAAACTCAGGGCTCAACCTTGAGACTGCATCTGAAACTGAGTTGCTAGAGTGCAGGAGAGGAAAGCGGAATTCCGAGTGTAGCGGTGAAATGCGTAGAGATTCGGAGGAACACCAGTAGCGAAGGCGGCTTTCTGGACTGTAACTGACGCTGAGGCACGAAAGCGTGGGGAGCGAACAGGATTAGATACCCT
+
FGGGGGGGGGFGGGGGGGGGGGGGGGGGGFGGGGGGGFGGGGGGGGGGGGGGFGGGFGGGGGFFFDEFGGGGGGFFFGGGFGGGGGGGGGGGGGGGGGGGGGGGDGGGFGFGGGGGGGFFDD7FFFGGGGGGGGGGGGGGAEGGGGGGGGCCGGGGF9FG@BEGEGG7B</6CFFFCEEGGGG=CFGG/C5<FGE==F5CDD8>CCFE9:GGEFFFFA;C<>@>CFC@GFEFF:@DFE;GGFF=CA;9FADGGFGCFFFCCGGFF<FCFD9F:FEGGGFEEGFFEFFECF7GGC?EC@BCDCGGGGADGFBE9FGEFCBFA=AD@FC@CD?9GGFFCGFFCGEDGGF@DGGEGFGCGFFFGGGGGGGFEDGF@CFFF@9GGFFBF8FCGGGGGGFC8GGGGGGFGGGGGGFGGCCCCC
@s1501 173
TGGGGAATATTGCACAATGGGGGAAACCCTGATGCAGCGACGCCGCGTGGAGGAAGGAGGTCTTCGGATTGTAAACTCCTGTTGTTGAGGAAGATAATGACGGTACTCAACAAGGAAGTGACGGCTAACTACGTGCCGGCAGCCGCGGTAAAACGTAGGTCACAAGCGTTGTCCGGAATTACGGGGTGTAAAGGGAGCGCAGGTGGGAAGGCAAGTTGGAAGTGAAATCCATGGGCTCAACCCATGAACTGCTTTCAAAACTTTTTTTCTTGAGTAGTGCAGAGGTAGGCGGAATTCCCGGTGTAGCGGTGGAATGCGTAGATAGCGGGAGGAACACCAGTGGCGAAGGCGGCCTACTGGGCACCAACTGACGCTGAGGCTCGAAAGTGTGGGTAGCAAACAGGATTAGATACCCT
+
DGGGEGGGGGGCGGGGGGGGGGGGGGGGGGGGFGGGGGGGGGGGGGGC@FGFGGGGGCEFCFEFGGGEGGGGGGFFGFGGGGGGGGEFGGGEDFGGGGGGGGGGGGGCCFGGGCCGGCF9DC7FGGGGGDFGGFFGCGGGE:EG7ECC<*CFF:C,<,<FFC<FCECF:FGGFGGGDGGGFG+C?C2CECC;BG>CEE>CCC;#:?G:>;3CCC>:,4?6*/FCF?;FA@,F@FFGCGGGGF8:FEA?D@>+9F@1E=?:#@#<<CBC8CFD9FC9E=8%:?=,F6GEEFF@>FEB+C@GGFCE9F7EEEC97F@GFGGGFCCECGGGGFFCEFCC8GGEEBCFFECGGGGGGGGFEDFFFEGGGFFF:GGGGGEF8GGGGGGGGFGGGFCFGGGGGEFFDFGGGGFGGGFBCCCC
@s1501 174
TGAGGAATATTGGTCAATGGACGCAAGTCTGAACCAGCCAAGTAGCGTGCAGGATGACGGCCCTCTGGGTTGTAAACTGCTTTTAGTTGGGAATAAAGTGCACCACGTGTGGTGTTTTGTATGTACCATCAGAAAAAGGACCGGCTAATTCCGTGCCAGCAGCCGCGGTAATACGGAAGGTCCAGGCGTTATCCGGATTTATTGGGTTTAAAGGGAGCGCAGGCGGACCTTTAAGTCAGCTGTGAAATACGGCGGCTCAACCGTCGAACTGCAGTTGATACTGGAGGTCTTGAGTGCACACAGGGATACTGGAATGCATGGTGTAGCGGTGAAATGCTCAGATATCATGAGGAACTCCAATCGCGAAGGCAGGTATCCGGGGTGCAACTGACGCTGAGGCTCGAAAGCGTGGGTATCGAACAGGATTAGATACCCT
+
AF<CF<FGGGGGGGGGGGGGGGGGGGGGGGGGGGGGGGGGFGFGGGGGFGGGGGGGGGGGGGGGGGCGGGGGGGGGGGGGGF9EGGGGGGG@FGGGGGGGFGFGGGGGGGGGCFGGGGGGGGGGFFFFGGGGGGF@FDEFGFFGGGGGGFFFGGGGGG7<FCFFGGGEEG7<FFGGGFECFGGGGGGGCE15CCFDEG=><D'GDGG4DFC9088;:(6)@DCCBFGGGFGGFGG<937,FEDFCC@9:GEGGDDBGGGGCFFC#=GGFEF6CC6A;@D9GGFGFFF?GGGGFGFFCFFFFFFGFE<@9F?D=@9GGGGDGGEEFGGGGFF9ACFGFFFGGEB,GGGGGFFF?FGDE@FFGEFFGGFGGGFGGGGGGGGGGG@GGGGGGGGGGGGFGGGGGGFGGEGGGGGGGGGGGGFGGGGGGFEGFCGCCA8A
@s1501 24582
TGGGGAATATTGCACAATGGGCGCAAGCCTGATGCAGCGACGCCGCGTGAAGGATGAAGGTCTTCGGATCGTAAACTTCTATCAGCAGGGAAGAAACCATGACGGTACCTGACTAAGAAGCCCCGGCTAACTACGTGCCAGCAGCCGCGGTAATACGTAGGGGGCAAGCGTTATCCGGAATTACTGGGTGTAAAGGGTGCGTAGGCGGCGATTTAAGTCAGATGTGAAAACTCAGGGCTCAACCTTGAGACTGCATCTGAAACTGAGTTGCTAGAGTGCAGGAGAGGAAAGCGGAATTCCGAGTGTAGCGGTGAAATGCGTAGAGATTCGGAGGAACACCAGTAGCGAAGGCGGCTTTCTGGACTGTAACTGACGCTGAGGCACGAAAGCGTGGGGAGCGAACAGGATTAGATACCCT
+
FGCGGGEGGGGGGEFGGGGGDFGEEGG8FFGGDEEGFFFFF@FGFGGGGEFGGGGGGGGG=F<EFFGC@::49<B?@EF,A?-E<8FFGGCFC<FG89BFEE<4@C+?FDDFDD,>>AEDF836>BFGEFFCG<CC,@DD>@@FFGCDE:*5<C7>@:>CC;3=<C0FCF:?FFC<CF:C<.>CFEFGFFE:=+C=*5DFGFAEG7FE5F;@@AFGGF<B<CE@CFE=:F:@C/GGFD=2G<FFAC@9D.EFFGEFF?FD,=CBD):5'CECEGFGGEB:CGEFFFFD7EDFGGED7DGFF<BEEGFGFEFGGGF7GGGFDGGFGGFCBFFCGGGGFGFFFC7GGFGGGGGGGGGGGGFFFGGGGGFGFDGFFGF<GFFFCBFGGGGGGGGGGGEGGGF9GFFGGGGGGGGGGCCCCC
@s1501 176
TGGGGGATATTGCACAATGGGGGAAACCCTGATGCAGCGACGCCGCGTGGAGGAAGAAGGTTTTCGGATTGTAAACTCCTGTCGTTAGGGACGATAATGACGGTACCTAACAAGAAAGCACCGGCTAACTACGTGCCAGCAGCCGCGGTAAAACGTAGGGTGCAAGCGTTGTCCGGAATTACGGGGTGTAAAGGGAGCGCAGGCGGACCGGCAAGTTGGAAGTGAAAACTATGGGCTCAACCCATAAATTGCTTTCAAAACTGCTGGCCTTGAGTAGTGCAGAGGTAGGTGGAATTCCCGGTGTAGCGGTGGAATGCGTAGATATCGGGAGGAACACCAGTGGCGAAGGCGACCTACTGGGCACCAACTGACGCTGAGGCTCGAAAGCATGGGTAGCAAACAGGATTAGATACCCT
+
CFGGGGGGGGGGGFGGGGGFFGGGGGGGGGGGGGGGGGGGGGGGGGE@FGFGGGGGGGGGFCFGGGGDGDGCGGGGFGGGFGGGGGFCGGCFGGGFGGGGGGGGGGGGGGGGGGGGGGGGGGGGGGGGGGGGCFGGGGGGGFFGGGGD1FFFGGGGGDEGGGGGGFCFGGG3EGEEGG<GGC$CGGGD0;FGGGG<CC?C<DGGGG5CGFEG<CEAG:E;=:<FFFG46FGFGGG?;CCGGF<EEEEFF4=?AFF8FG>GFFEG?GGGF6CA2GFED=8CFFDFEGGFFC?=,@7GGGGGFF=85GGFEECGGGGGGGCGGCCGGGGGFCGGEGGGGGGGFCGEFB7GGEGGFGGGGGGGGGGGGFGGGF@GGEGGGGGCFFFFGGFGGFGGGFGFGGFGGGGGGFGGGEF9CCCB
@s1501 177
TGGGGAATATTGCACAATGGGCGCACGCCTGATGCAGCCATGCCGCGTGTATGAAGAAGGCCTTCGGGTTGTAAAGTACTTTCAGCGGGGAGGAAGGGAGTAAAGTTAATACCTTTACTCATTGACGTTACCCGCAGAAGAAGCACCGGCTAACTCCGTGCCAGCAGCCGCGGTAATACGGCGGGTGCAAGCGTTAATCGGAATTACTGGGCGTAAAGCGCACGCAGGCGGTTTGTTAAGTCAGATGTGAAATCCCCGGGCTCAACCTGGGAACTGCATCTGATACTGGCAAGGTTGAGTCTCGTAGAGGTGGGTAGAATTCCAGGTGTAGCGGTGAAATGCGTAGAGATCTGGATGAATACCGGTGGCGAAGGCGGCCCCCTGGACGAAGACTGACGCTCAGGTGCGAAAGCGTGGGGAGCAAACAGGATTAGATACCCT
+
CDG8B88EFGG<EFGGFGFGFGEFG+@FGGGGGGGGGG8ED@FFGCGGEGGGFFFF,FECFF,EFGCECCGGGGGGGGGCE,CEFGEDED=FGE8B:CF>FGFGGGGGGDGF8FGFFFFGGGGFFCCBFF37,5@EDD,@FBF:8>D@:FGGGGGFGC>7F*7<CFCCGGEGD8C:2?<C78<CG>*1:<9CE**/77,;7DC/A@F?CGGGGG::A4:72B5D>>C5*<88858@C0@<'C2,?<@=+,.#5GG?EFCC@3,,F7E@CCGGGFGFA=83;D@=2+,F>>C:,,,8GD@++E7ADFFEFB,GFFF?6,DGFE88FCEEGFGEFEGFCC:=CBA,GGEAACGFFA,:EGFGFEEACC@=7GGCGGGE@7EGGFCEGGGGGGFEGGGGGGDGFGGGGEEGEF:FFGGGFGF9GGGEGGGGGFACGGGFCCCCC
@s1501 24014
TGAGGAATATTGGTCAATGGACGAGAGTCTGAACCAGCCAAGTAGCGTGCAGGATGACGGCCCTATGGGTTGTAAACTGCTTTTATAAGGGAATAAAGTGAGTCTCGTGAGACTTTTTGCATGTACCTTATGAATAAGGACCGGCTAATTCCGTGCCAGCAGCCGCGGTAATACGGAAGGTCCGGGCGTTATCCGAATTTATTGGGTTTTAAGGGCGCGTAGGCCGGAGATTAAGCGTGTTGTGAAATGTAGATGCTCAACATCTGCACTGCAGCGCGAACTGGTTTCCTTGAGTACGCACAAAGTGGGCGGAATTTGTGGTGTAGCGGTGAAATGCTTAGATATCACGAAGAACTCCGATTGCGAAGGCAGCTCACTGGAGCGCAACTGACGCTGAAGCTCGAAAGTGCGGGTATCGAACAGGATTAGATACCCT
+
<FCEGCGGGGD9EF@EFGGGEF7FGFFEFGGFGGFGB<FFFGFEGGCE7FGGGGGGFFFEFGGEFFEFFGC7CC,CED9FG9FGFGGGFEDEFC?FGFGFGGGCGEC<,BCFGGGGFFG,EEFGCFFGGGGAFFA;FFCFGGGCBF=FAF<FGGGGFF,D=,:=FE7BF+>3=@C@CEGE6E:CF7CFGC7;@CE*098//=C4,F34=#?9:<<#=9CF@@GE;:5+A9AFFFF<EFGGF;:GFFCFFFGGF9?CC6F@<>,CFCGFFE>+EB7GGGGFFFGGGFFB9FCF0+6FEE6,9A:@B6EEGDE,EBEFE=FFFFC>8:7AGGGFFGFEGFC8FCFEGGGFAF9GGFF@DGEGEEGFFEEGGGGGFFGGGEGGGGDGGGGGGDDGFAFGGGGGFCGDFGGGFGGGGGFGGFCFEBGFEGGGGGFCCCCC
@s1501 31170
TGGGGAATACTGCACAATGGGCGAAAGCCTGATGCAGCAACGCCGCGTGAGCGATGAAGGCCTTCGGGTCGTAAAGCTCTGTCCTCAAGGAAGATAATGACGGTACTTGAGGAGGAAGCCCCGGCTAACTACGTGCCAGCAGCCGCGGTAATACGTAGGGGGCTAGCGTTATCCGGAATTACGGGGCGTAAAGGGTGCGTAGGTGGTTTCTTAAGTCAGAGGTGAAAGGCTACGGCTCAACCGTAGTAAGCCTTTGAAACTGGGAAACTTGAGCGCAGGAGAGGAGAGTGGAATTCCTAGTGTAGCGGTGAAATGCGTAGATATTAGGAGGAACACCAGTTGCGAAGGCGGCTCTCTGGACTGTAACTGACACTGAGGCACGAAAGCGTGGGGAGCAAACAGGATTAGATACCCT
+
C<FGGGGFGGGGGGFGGGGGGGGGGGGGGFGGGGGGGGFGGGGGGGEGGD@FGGGGFG9FFGFFGGGGGGGCDFGGD<<?FFGGGGGGGFGGGGGGGFGGFGGGGGFFGGGGGGDGGGGGFEGGGGGGGGGGGGFEFFFGGGGGGGGGGGDGGGCFGGGG:BCFEEFCCGEFGGGG7CC@FF$<FEGG*:CC@GGCEGG<ECD4G>:F:<:GGFGCFFFC>52,<CFAGFFF>?DFF<CGCGCFFE<@FGFDF;A4E<C8DDCFEACCFGC58+FFGGGGEDFEE@CGFEACFGF8?A,EEEC5FC:9FGEB@:>7FGGFFFEFFFFFBEC7E8EBECF:7B7EC:GGEFFGGGF<FGGFFFAGFDGF<6F<EFC,GF4C,GGFCEGGGFFFFAGFFE<FGGGFCGGGCE<CCCC
@s1501 30166
TGAGGAATATTGGTCAATGGACGAGAGTCTGAACCAGCCAAGTAGCGTGCAGGATGACGGCCCTATGGGTTGTAAACTGCTTTTATAAGGGAATAAAGTGAGTCTCGTGAGACTTTTTGCATGTACCTTATGAATAAGGACCGGCTAATTCCGTGCCAGCAGCCGCGGTAATACGGAAGGTCCGGGCGTTATCCGGATTTATTGGGTTTAAAGGGAGCGTAGGCCGGAGATTAAGCGTGTTGTGAAATGTAGATGCTCAACATGTGCACTGCAGCGCGAACTGTTTCCTTGAGTACGCACAAAGTGGGCGGAATTCGTGGTGTAGCGGTGAAATGCTTAGATATCACGAAGAACTCCGATTGCGAAGGCAGCTCACTGGAGCGCAACTGACGCTGAAGCTCGAAAGTGCGGGTATCGAACAGGATTAGATACCCT
+
C,,CFFFGGGGGGGGGGGGGGGGC@FEDFGGGGGFGGFDGGGGGGGGGGDFGGGEFFECCEGGGGCGGGGGGEFGGGG9FGGFGCF<,CFGGG,CEFGGGFGFFDGGGGF@EGAFGFGGGGGGGGGGGGGFGGFGGGEFGGFEEGGGGGGAFFGGGGDFGGGGGGGGGG7CFGGGGGE:C-FGGGDEC<FFDBGGG<DFDGG0FF<?DEFGGGFG1G>FDBB5?<EG>CCFFFGGFGGGGGGGGCFGFFF=FFDDFFFGGGGE#<FFFFFC6=C7E6C@FCFFAB@FFFGF5GE@GGFBFCFCGDEFFEEEFFGGGGGGGGGEFGEFGGGFGFFGGGGGFGFDGGGGGGGGGEGGGGGGGGFCFFFGGGFEDC@<<CBCGGGGGFFGGGGGGGGGF7GGGGGGFGGFGGGGGGGGGGGEFGGGGGGGGGFCCCCC
@s1501 40896
TAGGGAATCTTCGGCAATGGGGGCAACCCTGACCGAGCAACGCCGCGTGAGTGAAGAAGGTTTTCGGATCGTAAAGCTCTGTTGTAAGAGAAGAACGTGTGTGAGAGTGGAAAGTTCACACAGTGACGGTAACTTACCAGAAAGGGACGGCTAACTACGTGCCAGCAGCCGCGGTACTACGTAGGTCCCGAGCGTTGTCCGGAATTATTGGGCGTAAAGCGAGCGCAGGCGGTTTAATAAGTCTGAAGTTAAGGGCAGTGGCTTAACCATTGTTCGCTTTGGAAACTGTTAAACTTGAGGGCAGAAGGGGAGAGTGGAATTCCATGTGTAGCGGTGAAATGCGTAGATATATGGAGGAACACCGGTGGCGAAAGCGGCTCTCTGGTCTGTAACTGACGCTGAGGCTCGAAAGCGTGGGGAGCAAACAGGATTAGATACCCT
+
EFFGGGGGGAFGGGGGGGFGFE>FGGGFFFGGFGGGEFGFGGGGEGG+6CFFGGGGGGFGGGGGGGGGGEGGGGGGGGFCFGFGFCGGGFGGGGGGDG@,=FGFF,<EDGGGFECFF<AA@EGGA9AFGFFD>F@EFDC@FFGGGGF@:FC7CFGGGGGGGGFFFFG@FBFGGGC:*?<CFFCCC,>FGGC@CFFF*ACFEGE*;@C;ACC9FEGGGF@77,CGGEECEEEGGD;,=@A>3AFF,ACEFF7?FGGCFFDCECFG7DAFGGGGEFC<=EFDDF8=CA;CFAB@8==A8*,,GFF<E@C?FD9EBEE4,>9FE8FFEGGGE=CFF<EC,FFGGGGGGGDGGFFFGFFCFB,7FGEFEGEF7F<CCFFFFCGGGGEFGGGFGGGGGGFEGGFGF@EGGGGGFGGGGGGGGGGGGFFFEGFFFE@GGFGGCCCCC
@s1501 42240
TGGGGAATATTGCACAATGGGGGAAACCCTGATGCAGCGACGCCGCGTGGAGGAAGAAGGTCTTCGGATTGTAAACTCCTGTTGTTGGGGAAGATAATGACGGTACCCAACAAGGAAGTGACGGCTAACTACGTGCCAGCAGCCGCGGTAAAACGTAGGTCACAAGCGTTGTCCGGAATTACTGGGTGTAAAGGGAGCGCAGGCGGGAAGACAAGTTGGAAGTGAAATCTATGGGCTCAACCCATAAACTGCTTTCAAAACTGTTTTTCTTGAGTAGTGCAGAGGTAGGCGGAATTCCCGGTGTAGCGGCGGAATGCGTAGATATCGGGAGGAACACCAGTGGCGAAGGCGGCCTACTGGGCACCAACTGACGCTGAGGCTCGAAAGTGTGGGTAGCAAACAGGATTAGATACCCT
+
DFGGGBFFGAFAFGGGGGF@EFGGGGFFGGFFGGDGGF7@FGGGEGFCCGEGGGFG?FFGGFCEFGGG@C<FGGGGGGGGGGFGGGGGGGGGGCGG9EF9F7CCGFGGGFCEGGGGCGFFC9=@CCGGGGGG78@EGF,>D<8BCG*>>FFGGGEE>:F,,?,,:CEF:**4<FEGGG7>GFGFC77.*8:CFE(<C;A8>=CC9:C7F>70<<>6FGGGDACCC<CDF;CFEFC50CGFFCFGCFF7>F<7F<D4>E5E*(>CCFGGDGDFCGCFFFGGGGGGFB+GGFE9GGE@>:7GGGEEBGGGGFEE=FFDFFFGFEFDGGGFCEEFCEAC<F@GGEGDFEFGGEFGGGGF@FCFGGGCGGEFC;;@F8CGGGGDGGGGGGGGGECGGGGGGGFGDFEF9GGGGGFCCCCC
@s1501 36823
TGAGGAATATTGGTCAATGGGCGAGAGCCTGAACCAGCCAAGTAGCGTGCAGGATGACGGCCCTATGGGTTGTAAACTGCTTTTATAAGGGAATAAAGTGGGGCTCGTGAGCTCCTTTGCATGTACCTTATGAATAAGGACCGGCTAATTCCGTGCCAGCAGCCGCGGTAATACGGAAGGTTCGGGCGTTATCCGGATTTATTGGGTTTAAAGGGAGCGTAGGCCGCAGGTTAAGCGTGTTGTGAAATGTAGGGGCTCAACCTCTGCACTGCAGCGCGAACTGGCTTGCTTGAGTACGCACAACGTGGGCGGAATTCGTGGTGTAGCGGTGAAATGCTTAGATATCACGAAGAACTCCGATTGCGAAGGCAGCCCACGGGAGCGCAACTGACGCTGAAGCTCGAAAGTGCGGGTATCGAACAGGATTAGATACCCT
+
FGGGGGGGGGGGGGGGGFGFFGGGGGGGGGGGFGGGGGGGFGAFGGGGGGGGGGGGGGGGGGGGFFFGGGGGGGGGGGGGGGGGCFGFFGGFA<FGGGGGGGGGGGGGGGGGFGGGGGGGGGGGGGGGGGGGGGGGGGGFGGGGGGGAFFGGGGGGGGGF7FEGEEGGGGGG<@FGGGGGGGG7<EGGEGCFCECGG?GGFGGGG<CGGGG@FGGFC:FGBFGGGDCDEGGGGGGFGGGFF@FGCFGGGGGGGGGFDFFFGFGFFGGGGFGF?EEEGFDGGGGGGGGGEGGFFC@+CCEEGDFGGGGGGGGGGGGGGGGGGFECFF>FCFGFGGGFFGGGFDC8DGGGGF@DDEGEEDGGGGGGGFGGGGGGDGGC7FGGGGGGGFFEGGGGGF<GFEGGGGGGFGGGGGGFGGGGGGGFGGGGGGGGGGGCCC@C
@s1501 184
TGAGGAATATTGGTCAATGGGCGAGAGCCTGAACCAGCCAAGTAGCGTGCAGGATGACGGCCCTATGGGTTGTAAACTGCTTTTATAAGGGAATAAAGTGGGTCACGTGTTACTTTTTGCATGTACCTTATGAATAAGGACCGGCTAATTCCGTGCCAGCAGCCGCGGTACTACGGAAGGTCCGGGCGTTATCCGGATTTATGGGGTTTAAAGGTAGCGTAGGCCGGAGATTAAGCCTGTGGTGAGATGTAGAGGCTCAACCTCTGAACTGCAGCGCGAACTGGTCTGCTTGAGTACGCACAACGTGGGCGGAATTCGTGGTGTAGCGGTGAAATGCTTAGATATCACGAGGAACTCCGATTGCGAAGGCAGCTCACGGGAGCGCAACTGACGCTGAAGCTCGAAAGTGCGGGTATCGAACAGGATTAGATACCCT
+
DFFFGGGGGFFGGFGGGGGGFDG7:C@FGEFFEGGGFG=FCFE,CFE,BFFFGGGGCEFFC@@,6,C<EF7:FEC?F,C=E9FFGFGE,CF,AABEG<CEE<@A@AFD=B,,B?@D?<CGGG9GGGABFG<?BF,,??E<<FEEGDEFGA<<>F7FFC,:38F<@ECFF7*7=@CGGG7B:5>>7C5C:C*:?,=E9C=2DE;7<,24#5?<30(;F,8?28<*42=86#/0,,6),*@>,F>GF:<,;CE:3:CC<DF:FFC,;7,,:6<5F78333+=?@B>,,8,EFDC)B8B63484,+>EC:F:FF=@9+8@7=A,GDE5@@,=EC,AFF>4CBFFGFEE8C7EAFEFC:,GEEF@?FDFF@,GGFF7<B<CDGDGGGFEGGGGCB7GECFEGGFGGGGFFFEGEGGGFFFGFGFE9GGGGGGGGGCCCCC
@s1501 38884
TGGGGAATATTGCACAATGGGGGAAACCCTGATGCAGCAACGCCGCGTGAGTGATGACGGCCTTCGGGTTGTAAAGCTCTGTCTTCAGGGAAGATAATGACGGTACCTGAGGAGGAAGCCACGGCTAACTACGTGCCAGCAGCCGCGGTAATACGTAGGTGGCGAGCGTTGTACGGATTTACTGGGCGTAAAGGGAGCGTAGGCGGACTTTTAAGTGAGATGTGAAATACCCGGGCTCAACTTGGGTGCTGCATTTCAAACTGGAAGCCTAGAGTGGAGGAGAGGGGAATGGAATTCCTAGTGTAGCGGTGAAATGCGTAGAGATTAGGAAGAACACCAGTGGCGAAGGCGATTCTCTGGACTGTAACTGACGCTGAGGCTCGAAAGCGTGGGGAGCAAACAGGATTAGATACCCT
+
ECFGGGGFGCFFGGGGGGGG<FGFGGCGCCFGFFFGGGGG@FGCFEG@FG?FGGGFFFCFGG?CAFGG<FGC<BF9FDFF9FGFCGGGFG@8@ECDFCGFFGGEFGCDCB<CF@@FFFCGDAEF>+>DFDGFCCDCFC<>AC@CCFBFC713DFF,F@FF9<CC7**FGGG8,7C:C*<<8<#?CF*F:CBCF7EF4CFBC:C98C,#=6FE69GFB7BC98/)35/5<CC<DEGFE9F2:@GGGFD<CGDFGFFF;9AGGGGEEC<,FEAGFF=4,,A,EE=B:,,<,,9C8E,D8=A,E9GEAGGGFFAEEGGGGFFFDAFCGGGFFGGF@E8FFEDGGEGGFB7GDCGGGGGFEEGGFEE<FCF>GGFGGGFD@EEFFGGGEGGGGGEGGGGGGFGFGGGGGGGFGGGCCCCC
@s1501 21374
CGGGGAATATTGCACAATGGGGGAAACCCTGATGCAGCGACGCCGCGTGGAGGAAGAAGGTCTTCGGATTGTAAACTCCTGCTGTTGAGGAAGATGATGACGGTACTCAACAAGGAAGTGACGGCTAACTACGTGCCAGCAGCCGCGGTAAAACGTAGGTCACAAGCGTTGTCCGGAATTGCTGGGTGTAAAGGGAGCGCAGGCGGGAAGACAAGTTGGAAGTGAAATCCATGGGCTCAACCCATGAACTGCTTTCAAAGCTGTTTTTCTTGAGTAGTGCAGAGGTAGGCGGAATTCCCGGTGTAGCGGTGGAATGCGTAGATATCGGGAGGAACACCAGTGGCGAAGGCGGCCTACTGGGCACCAACTGACGCTGAGGCTCGAAAGTGTGGGTAGCAAACAGGATTAGATACCCT
+
GFFGGGGGGGGGGGGGGGGGGGGGGGGGGFGGGGGGGGGGGGGGGGGEGGGGGGGGGGFGGGG<EGEFGGGGGGGGGGGGGGGGGFGGFGGGGGGGGGGGGGGGGGGFGGGGGGGGGGGCGGGGGDGFGGGGGEFGGGGGGGGGCFGGFCCFCCEGGGDFGGGGFFGGGGGGGGGGGGG@GG>GFGEG6CG9FGEFGGDEGGD5FGGC>7GFFFGFGFFFAFFFGFGFGGGGGGGGGGF<8FFGFCGGGFFGFGGGGGFGGGDGFGCFEFFFBFFGGGGGGGFGGGGGGGFEGGCGGEEGGGECFGGFFGFGFEGFDF@FEBCEGGGGFFGF@FCFFEDEFCGDFGGGGGGFGGGGGGGGGCF8GGGGGGGGGGGGFGGGGGGGGGGGGGGGFGFCCGGGGGFGGF9FGGGCCCCC
@s1501 30433
TGGGGAATATTGCACAATGGGCGCAAGCCTGATGCAGCGACGCCGCGTGAAGGATGAAGGTCTTCGGATCGTAAACTTCTATCAGCAGGGAAGCAACCATGACGGTACCTGACTAAGAAGCCCCGGCTAACTACGTGCCAGCAGCCGCGGTAATACGTAGGGGGCAAGCGTTATCCGGAATTACTGGGTGTAAAGGGTGCGTAGGCGGCCATTTAAGTCAGATGTGAAAACCCAGGGCTCAACCTTGAGACTGCATCTGAAACTGAGTTGCTAGAGTGCAGGAGAGGAAAGCGGAATTCCGAGTGTAGCGGTGAAATGCGTAGAGATTCGGAGGAACACCAGTAGCGAAGGCGGCTTTCTGGACTGTAACTGACGCTGAGGCACGAAAGCGTGGGGAGCGAACAGGATTAGATACCCT
+
EF@EFF,FFCAFD<FFFGCFFFG7@:@FEFCFFFGGG,4=@FF:FEEEFFGGGG@FDGEFFF<C9,BCF@F9<FGA<FGG,,BABDFGGGC<=,AF<ACE<,B7+B==,E<33DCF8,8<F8B+@FGC:FDFGE73,+@@@<3FFGF>:C>5>DFC<B:3=FEFE@*<<7>BB7<<64</CF:,?FCF?:/0++>>>CE::4CEGFEC9$@:;@FDGF<CCCCC7GD2:<@#)@ECFCGGGE58C<8,,C*:/CGD.FFGFDE><<AGFE69,E1FEACCFB6,=5?+++DGGGE>7E@4A9GFF@=FGFE<GGDGGGCDGFGFEF=F7GFE9F7FF@FF@EGDGGGCFGGGFFFE,FECGGFFGGGFEGGC;GGGF@9CGGFGGGGGFFFCFFGFECGGGDGGGGGFFGGGGCCCCC
@s1501 188
TGGGGAATATTGCACAATGGGCGAAAGCCTGATGCAGCGACGCCGCGTGAGCGAAGAAGTATTTCGGTATGTAAAGCTCTATCAGCAGGGAAGATAATGACGGTACCTGACTAAGAAGCACCGGCTCAATACGTGCCAGCAGCCGCGGTCATACGTATGGTGCAAGCGTTATCCGGATTTACTGGGTGTAAAGGGAGCGCAGGCGGTGCGGCAAGTCTGATGTGAAAGCCCGGGGCTCAACCCCGGTACTGCATTGGAAACTGTCGTACTAGAGTGTCGGAGGGGTAAGCGGAATTCCTAGTGTAGCGGTGAAAGGCGTAGATATTAGGAGGAACACCAGTGGCGAAGGCGGCTTACTGGACGATAACTGACGCTGAGGCTCGAAAGCGTGGGGAGCAAACAGGAGTAGATACCCT
+
CFFFFEGGGGGGFFGFGFGFFGG@FFEGGGGGGGGGFGDCFGCFFGGFEFGGBFGGF8C9C?EFGFD+A=FEEF@EFGFE,ACFGGFGGGFGGGGGGGFCGCCFGGFFGGGGFFGGGGGGGDGGGG+<DFFC<FFGFGGGFC7,>EEGC11@CFGFGFG:;C@F9E:FGE8:@CEF><FCF;8CFDEF78+B3CF7C,=8<<E>CGEEEEDCFC<>GFCBFF&GF9?9?>*/DGEEGF@#GE5EC>DF:=>@==3FE4CF88C:@GGGGGFGEGECEEEC8=DFGEFBBCFFD8>,FBF<FECCBGGE@9GEC9+CDC:,@ACFDFE,EDEE7FFCDBGFDCCDFF@FCC6FGFGGFCGFEC<EGFFGECGGGFGGGGGGGGGFCEEGE@GGGGGGFGGGGGGFF,FFFCGCCCCC
@s1501 33833
TGGGGAATATTGCACAATGGGCGCAAGCCTGATGCAGCCATGCCGCGTGTATGAAGAAGGCCTTAGGGTTGTAAAGTACTTTCAGCGGGGAGGAAGGGAGTAAAGTTAATACCTTTGCTCATTGACGTTACCCGCAGAAGAAGCACCGGCTAACTCCGTGCCAGCAGCCGCGGTAATACGGAGGGTGCAAGCGTTAATCGGAATTACTGGGCGTAAAGCGGACGCAGGCGGTTTGTTAAGTCAGATGTGAAATCCCCGGGCTCAACCTGGGAACTGCATCTGATACTGGCAAGCTTGAGTCTCGTAGAGGGGGGTAGAATTCCAGGTGTAGCGGTGAAATGCGTAGAGATCTGGAGGAATACCGGTGGCGAAGGCGGCCCCCTGGACGAAGACTGACGCTCAGGTGCGAAAGCGTGGGGAGCAAACAGGATTAGATACCCT
+
FEFGGFEFGGGGGGGGGGG@DGGGGGGGFFGGGGGGAFEFFGGGGGGFEGGGGGGGGAFGGGFGGGGGGGGCGGGGGGGGGGGFFGFGGGEGGGGGDCGGFCEFDGGGGGGGGGGGGGGG<FGGFGGGGGGGGGGGFCE8,>FF8FDC7CGGCGGGGGGDEGGCFFCGGDEGEGCCFG@*C:<CGGGC8FGGGC:CGFFDE=*#<?CG:FFGGGE>5=:5#129C7EEEFGCC?GGFGCFGC7C@<89F68;EFGFGGC?>,3<BGGEGGGGGGGGGF?E6F@<@CGF@,,>,,FFGFGC=CFD,ECCDGGGF@,FBCEE8GGGFE78+)GGDEFFE4BEGGFFGGGFFGGAFCFFFFGDGGFFF>GFCFGDGGGFCCGFC8GGGGGGGGGDGGGGDGGFDGGGEGCGGGGGGGGEGGGFFEFFFGGGFGGFGGGGCCCCC
@s1501 25258
TGAGGAATATTGGTCAATGGGCGAGAGCCTGAACCAGCCAAGTAGCGTGCAGGATGACGGCCCTATGGGTTGTAAACTGCTTTTATAGGGGAATAAAGTGAGCCACGTGTGGTTTTTTGCATGTACCCTATGAATAAGGACCGGCTAATTCCGTGCCAGCAGCCGCGGTAATACGGAAGGTGCGGGCGTTATCAGGATTTATTGGGTTTAAAGGGAGCGTAGGCAGGTGATTAAGCGTGTTGTTGAATGTATGTGCTCAACATCTGGACTGCAGCGCGAACTGGTTTCCTTGAGGACGCATAAAGTGGGCGGAATTCGTAGGGTAGCGGTGAAATGCTTAGATATCACGAAGAACTCCGATTGCGAAGGCAGCTCACTGGGGCGCAACTGACGCTGAAGCTCGAAAGCGCGGGTATCGAACAGGATTAGATACCCT
+
<CFFF=FFF9@FGGGF?FFFFGGG7:@<F-EEGGGGGGGBF8EFGGFFGGGADG,ECFCEEFGGCAFGFGD:BE?FFGGG99FFGGA,,CFFEEGF9F<AEGEFGFGC894B:BE=FCF9FFFGGGGCFFFGGFEF?,A5<B3FECF8FF9<FGG7FCFFGGF,3*@*@*>:FF>>>*>7:,@*:CEG<:7B+,<>CG,79+?CE*4C*<0++<);C48(-<25#8:#2<::99432C8:F8+,,>,4,@,7,,D@,,9FFB>A@7,D<6FCC:B8+3,,,FDDDB88,B??AC@FCC,,FCAAB+++EE<FF8>+CFFF:,@85C@:EAC9,,9EE<,399F?GFEFFF@FCB+CFAA4@CEEEGECFECFF9CFCF:@,E@,GGFGFC@GFF@<8FGF8FDC>GGFDEFF@,CFCFB=6,CE<ACFF@F@<--A
@s1501 22603
TGGGGAATATTGCACAATGGGCGCAAGCCTGATGCAGCGACGCCGCGTGAAGGATGAAGGTCTTCGGATCGTAAACTTCTATCAGCAGGGAAGAAACCATGACGGTACCTGACTAAGAAGCCACGGCTAACTACGTGCCAGCAGCCGCGGTAATACGTAGGGGGCAAGCGTTATCCGGAATTACTGGGTGTAAAGGGTGCGTAGGCGGCGATTTAAGTCAGATGTGAAAACTCAGGGCTCAACCTTGAGACTGCATCTGAAACTGAGTTGCTAGAGTGCAGGAGAGGAAAGCGGAATTCCGAGTGTAGCGGTGAAATGCGTAGAGAGTCGGAGGAACACCAGTAGCGAAGGCGGCTTTCTGGACTGTAACTGACGCTGAGGCACGAAAGCGTGGGGAGCGAACAGGATTAGATACCCT
+
CEDFGGGGGGGGGGGGGGGGFGGGGGGGGFGGGGGGFGGGGGGGGGGGGGGGGGGGGCFGEFGFGDEEF@FGGGGGGGGFFCFGGGFGGEEEFGGG8EGFGFGGDGGGGGGGGGGGGGGGGG,@FGGCFFF,3,@887>FC7F83:@CFGGEG9;,F<FGEB:F<:CFDF=;FFFFEF<FF6F=G:CFFFG9@FC595;2<2>>14CEDCED;;FE@/37<CGFDF:@:FCFFDC0?8;=F=9>@8@,DGGG=DF<CFG>==8GF=GGGGFA9A9FDE8=A,,GGGFD@FDFA=@D7GGFFCGGEE@7FFFEE<::CGDFF8DGF>7GGCGFGGCEFGEFGGGGGGFF:EFCGGGGFA<F<GGFGGGGFGFB;GGGGGGGEFF7GGGGGCGFGFFFFEFFGFFGCGGGGGF8GCCCCC
@s1501 192
TGGGGAATATTGCACAATGGGCGCAAGCCTGATGCAGCGACGCCGCGTGAAGGATGAAGGTCTTCGGATCGTAAACTTCTATCAGCAGGGAAGAAACCATGACGGTACCTGACTAAGAAGCCCCGGCTAACTACGTGCCAGCAGCCGCGGTAATACGTAGGGGGCCAGCGTTATCCGGAATTACTGGGTGTAAAGGGTGCGTAGGCGGCGATTTAAGTCAGATGTGAAAACTCAGGGCTCAACCTTGAGACTGCATCTGAAACGGAGTTGATAGAGTGCAGGAGAGGAAAGCGGAATTCCGAGTGTAGCGGTGAAATGCGTAGAGATTCGGAGGAACACCAGTAGCGAAGGCGGCTTTCTGGACTGTAACTGACGCTGAGGCACGAAAGCGTGGGGAGCGAACAGGATTAGATACCCT
+
DFGGGGGGGGGGGGGGGGGGFGGGGGGGGGGGGGGGGGGGGGGGGGGEE:FGFFGGGFGGGGGFFGEECCCFGFDFGFGFGGGFGGGGGGGGDD?B<DFGGFFGGGGGFGGGGGG9FEG,FEGGGFGGCCACFGGGGGGGGFG8DDGFFG:FGFD;FFGGGGGGD*CCFG@EGG9?7@<FF?9=@<CF8;3<?CFF>?C>7/;CC:CEEGD9GGFFFEFC@BAFFF=CCFF@CCF@F>,;@BFD=8F=@FGFGFC<FFF@E68.FAACCC.,7<3GFGFF7F#ACE<=:CEEE@=>=+E<E<FFBE5DEECGFFF:F>@-9GGFEEF7DGFCEF7@AECFFGGGGFF@,GGGGF@GFFGGFGGGFF<FCFGFCGGGGFCGGGFGGFCCGGGGGGGGGGGGGFGGGGF9GGGGGCCCCC
@s1501 193
TGGGGAATATTGCACAATGGGCGCAAGCCTGATGCAGCGACGCCGCGTGAAGGATGAAGGTCTTCGGATCGTAAACTTCTATCAGCAGGGAAGAAACCATGACGGTACCTGACTAAGAAGCCCCGGCTAACTACGTGCCAGCAGCCGCGGTAATACGTAGGGGGCGAGCGTTATCCGGAATTACTGGGTGTAAAGGGTGCGTAGGCGGCGATTTAAGTCAGTTGTGAAAACTGAGGGCTCAACCTTGAGACTGCATCTGAGACTGAGTTGCTAGAGCGCAGGAGAGGAAAGCGGAATTCCGAGTGTAGCGGTGAAATGCGTAGAGATTCGGAGGAACACCAGTAGCGAAGGCGGCTTTCTGGACTGTAACTGACGCTGAGGCACGAAAGCGTGGGGAGCGAACAGGATTAGATACCCT
+
FGFGGGGGGGGGGGGGGGGGFGGGGGGFGGGGGGGGGGGGGGGGGGGGGGFDGGGGGGGGFG<FFGGEEGGFGGGGAGFGEFFGGC<FFGBFCDGGCFG9<FGGGGGGGGGGGGGFCFGCF<FCC>F:<DF9FEE>@<FA<C7FD@BFGGFGFGGFFG:CBFGGCE<CDC>CG=C<;C:CEF<@CFGFCE8E7<.C::;C>.;EGDCGGDC8@>@8FBAA@%@:'951,=C@#DF?GF=E0FFC<CCFF<ABFGA,@89;CGGFE(GGGFE<?A<G'FC:FFCFB<F@=?GGFGGGECC=4,FFDE=F7FFGGFEF@@,5?CFDEFF:BDE<FGEGE<F?8GGFEFFFCGGGGGGFFCC<GGGGGF@FGGGGGGGGDGEFGFCDGGGGGGGFGGGGGGGGGGGGGGGGGGGGGCCCCC
@s1501 194
TGAGGAATATTGGTCAATGGGCGAGAGCCTGAACCAGCCAAGTAGCGTGCAGGAAGACGGCCCTATGGGTTGTAAACTGCTTTTATAAGGGAATAAAGTGAGTCTCGTGAGACTTTTTGCATGTACCTTATGAATAAGGACCGGCTAATTCCGTGCCAGCAGCCGCGGTAATACGGAAGGTCCGGGCGTTATCCGGATTTATTGGGTTTAAAGGGAGCGTAGGCCGGAGATTAAGCGTGTTGTGAAATGTAGAGGCTCAACCTCTGCACTGCAGCGCGAACTGGTCTTCTTGAGTACGCACAACGTGGGCGGAATTCGTGGTGTAGCGGTGAAATGCTTAGATATCACGAAGAACTCCGATTGCGAAGGCAGCTCACGGGAGCGCAACTGACGCTGAAGCTCGAAAGTGCGGGTATCGAACAGGATTAGATACCCT
+
DGGGGGGGGGGGGGGGGGGGGGGGGGGGGGGGGGGGGGGCFGGGGGGGGGGGGGGGFGGGGGGGGGGGGGGGGGGGGGGGGGGGGGGGGGGEFGGGGGGGGGGGGGGGFGGGGGGGGGGGGFGGGGGFGAFGGGGGGGGDGCB=7CEGFGGCFGFGGGGGGGGGEECFCDFGGGGGGDGGGGDEGGGGGFEGG@?GD=FGGGGCFGC=EFCGFGGFE?ED<>GGFGGFE;7:FCFDGGFDCFFE9:CGGF<GEGGFGG=@>FGGFFEFFFGB4GGGEECGFFGGFDGDGFF?)FGGGGGGFDFFGGGFGGFD+DECGGGGFFB@=GC9EAFAFFGGGGGGGDEFFGFFEGGGGGGGGFF?:,GFFFFGGGGGGGGGGGGGGGGGGGFGGEGGGGGGGGGGGGGGGGGGGGGGGGGGGGGFGGGGGGGGGGGCCCCC
@s1501 41198
TGGGGAATATTGCACAATGGGCGCAAGCCTGATGCAGCGACGCCGCGTGAAGGATGAAGGTCTTCGGATCGTAAACTTCTATCAGCAGGGAAGAAACCATGACGGTACCTGACTAAGAAGCCCCGGCTAACTACGTGCCGGCAGCCGCGGAAATACGTAGGGGGCAAGCGTTATACGGAATTACTGGGTGTAAAGGGTGCGTAGGCGGCGATTTAAGTCAGATGTGAAAACTCAGGGCTCAACCTTGAGACTGCATCTGAAACTGAGTTGCTAGAGTGCAGGAGAGGAAAGCGGAATTCCGAGTGTAGCGGTGAAATGCGTAGAGATTCGGAGGAACACCAGTAGCGAAGGCGGCTTTCTGGACTGTAACTGACGCTGAGGCACGAAAGCGTGGGGAGCGAACAGGATTAGATACCCT
+
BEFGGGGGF<<FDGGGGGAFGCFGCEGF8EGGG,CCEG+4@F:FFCEFGGGGGGGGGFFGFGGFGGDGGGGDFFBFFGG9FFGGCFAFFEGGGE<EEEFFGGGGGGGGGGDFGFGGCAFGGF7C@3>CCGFG9>8FGG7BFEGG:FG@FG***?,,@>FCFBCEBE@$1<1<@F,CFC11CGC?/F=:8:-E><CFDG>#>49E8:?ECC=CCF@:FFGFCFFE@9F=F;GFGGFFCGGFCEGFD>=9FEGGF<FBC9FFCFDCDDBF<A9F<F?FDB,,,GA9FFAEB+8,C,=+8CEFECGFGE=CCFFFC5CGEEDDGGGECGGGGGGGGGEFCEEDFFE@@DCF@GGGFCGGGGGF@GGFGDGGCGFGEGGGGGGGFDFFF@FBEEGFGGEE@GCFBBGGGGGFFGGGGC9CCC
@s1501 196
TGGGGAATATTGCACAATGGGGGAAACCCTGATGCAGCGACGCCGCGTGGAGGAAGAAGGTCTTCGGATTGTAAACTCCTGTTGTTGAGGAAGATAATGACGGTACTCAACAAGGAAGTGACGGCTAACTACGTGCCAGCAGCCGCGGTAAAACGTAGGTCACAAGCGTTGTCCGGAATTACTGGGTGTAAAGGGAGCGCAGGCGGGAAGACAAGTTGGAAGTGAAATCCATGGGCTCAACCCATGAACTGCTTTCAAAACTGTTTTTCTTGAGTAGTGCAGAGGTAGGCGGAATTCCCGGTGTAGCGGTGGAATGCGTAGATATCGGGAGGAACACCAGTGGCGAAGGCGGCCTACTGGGCACCAACTGACGCTGAGGCTCGAAAGTGTGGGTAGCAAACAGGATTAGATACCCT
+
FCFFF@FGGGGGGGGGGGGGGGGGGGGGGFGGGGGGGGGGGGGGGGGFEGGFGDGGEFGGEFFGFGGEGECFGGEGGGGGCFGGG<8FGGDFGGGGGGGGGDGGGGGGGGGGGGGGGGGFFGGGGEGGGCFCEF@FGGF7@F7FEEGGGEGGFCGDED7?;7FCG@,=CFEEFGCFEGFGGG?FGG:FCFF3=FGE=CECCDGCEC;=C>C?F,,:2#C4<F<FF8E;FDE=@:C:@7GGGGFCFDCD6=?EGGEFCDGGGEB:9FCFGGFA>C<?FGE?FF<FFEBEF>?>8GGC@++FA,B>)GEE9EC=4,CGDCF9C+EGEGGGDFDF@CACFDCEGECDF@7EECCGFECGGFABGFC8GGFGGGEGFFGGGGE<GFFGFCCGGDFFCGFGGFDFEBFFFGGGGGGCCCCC
@s1501 197
TGAGGAATATTGGTCAATGGGCGAGAGCCTGAACCAGCCAAGTAGCGTGCAGGAAGACGGCCCTATGGGTTGTAAACTGCTTTTATAAGGGAATAAAGTGAGCCTCGTGAGGCTTTTTGCATGTACCTTATGAATAAGGACCGGCTAATTCCGTGCCAGCAGCCGCGGTAATACGGAAGGTCCGGGCGTTATCCGGATTTATTGGGTTTAAAGGGAGCGTAGGCCGGAGATTAAGCGTGTTGTGAAATGTAGACGCTCAACGTCTGCACTGCAGCGCGAACTGGTTTCCTTGAGTACGCACAAAGTGGGCGGAATTCGTGGTGTAGCGGTGAAATGCTTAGATATCACGAAGAACTCCGATTGCGAAGGCAGCTCACTGGAGCGCAACTGACGCTGAAGCTCGAAAGTGCGGGTATCGAACAGGATTAGATATCCT
+
EGGGGGGGGGGGGGGGGGGFGGGGGGGGGGGGGGGGGGGFGGGGFFGGGGGGGGCFGGGGGGGGGGGGGGGGGGGFGGGGGGGGGGGGGGGFGGGGGGGGGGGGGGGGGGGGGGGGGGGGG9FFFGGGGGGGGGEFGGGGCFFGGDEGGGGGCGGDFGGFGGFGC8CF7FFGGFGG/FBCGGGG1GCG@FG:?FEG<<<BCD=AFFEDE:C60@CEG3:D;DECGFEDGECGGGF<E*ED8@:<<<FGGFEEC;>8-7C@FFF0FC/<=2C?GFDFE@+DFCGFCFFFE8CA0GGDGFFFGGGGGEGEGEBD+8CECF=,GFGGBE8EE=FAF<?GE99FF8FGGGGGF9GEFGEGGGGGGGGGGGGGGGGGGGGGGGEGGGGGGGFGGGFGGGFFGGGGGGGGGGGGGGGGFGGGGGGFGGGGGGGGGFF9CCCC
@s1501 26165
TGAGGAATATTGGTCAATGGGCGAGAGCCTGAACCAGCCAAGTAGCGTGCAGGACGACGGCCCTATGGGTTGTAAACTGCTTTTATAAGGGAATAAAGTGAGTCTCGTGAGACTTTTTGCATGTACCTTATGAATAAGGACCGGCTAATTCCGTGCCAGCAGCCGCGGTAATACGGAAGGTCCGGGCGTTATCCGGATTTCTTGGGTTTAAAGGGAGCGTAGGCCGGAGATTAAGCGTGTTGTGAAATGTAGTGGCTCAACCTCTGCACTGCAGCGCGAACTGGTCTTCTTGAGTACGCACAACGTGGGCGGAATTCGTGGTGTAGCGGTGAAATGCTTAGATATCACGAAGAACTCCGATTGCGAAGGCAGCTCACGGGAGCGCAACTGACGCTGAAGCTCGAAAGTGCGGGTATCGAACAGGATTAGATACCCT
+
GGGGGGGGGGGGGGGGGGGGGGGGGGGGGGGGGGGGGGGGGGGGGGGFGGGGGGGGGGGGGGGGGGGGGGGGGGGGGGGGGGGGGGGGGGGGGGFGGGGGGGGGFGGGGGGGCFGGFGGGGGGGGGGGGGGFGGGGGGFGGGGGGGGGGGGGGGGGGGFGEFGGGGGDCFG@GGFDGGFFGCGGGGGGGGGGFGGG?GEG,9GGFG<F/FCFGGGFD@FFDF=?EGFCEEGGGGG>EFGGGGFGCFGFCDA@FFGFGFFCGGGGF=GGGFF>B>=F7FD=B8FF=<FC3GGF5F=FCGGGCGGGGGGGGGGGFDGGGGGGFAE@DGGFC,?FFDGFCFDFFFE@CGGGGGGFEGGFGGGGGDGGGGFGGGGGGGGGGFFGGGGGGGGGGGGGGGGGGGGGFGGGFGGEGCGGGGGGGGGFFFGGGGGGGGGCCCCC
@s1501 199
TGGGGAATATTGCACAATGGGCGCAAGCCTGATGCAGCCATGCCGCGTGTATGAAGAAGGCCTTCGGGTTGTAACGTACTTTCAGCGGGGAGGAAGGGAGTAAAGTTAATACCTTTACTCATTGACGTTACCCGCAGAAGAAGCACCGGCTAACTCCGTGCCAGCAGCCGCGGTAATACGGCGGGTGAAAGCGTTAATCGGCATTACTGGGCGTAAAGCGCACGCAGGCGGTTTGTTAAGGCAGATGTGAAATCCCCGGGCTCAACCTGGGAACTGCATCTGATACCGGCAAGCTTGAGTCTCGTAGAGGGGGGTAGATTGCCAGGGGTAGCGGTGAAATGCGTAGAGATCTGGAGGAATACCGGTGGCGAGGGCGGCCCCCGGGACGAAGACTGACGCTCAGGTGCGAAAGCGTGGGGAGCAAACAGGATTAGATACCCT
+
@EFGGGFGGGGGGGGGFACC8FFGGGGGGGGGGGGGCF,EFFFGEFE@FGFGGGGGEFGGGGFFEFGCCFEF<E,BFFGFEFFGEFGGGGCCG7A<C7DEGCFGAFFFC<<AFFGFGCF9DFFC<EGEGGGGFEGGGG7FFGG8>DFFGDGCF@9FFGE@FFFF7E7A,=CEECGGA2?FG**:>1C*:CFCE:;EFCC57)/8@::9?FEGGGDBGFC70-*@>>EF5C:FC7<0+/<+,37?C:9@9=-CFGE?GD<7:5092CC78;2B79<E8A<E?E103*4DGFFFF9,:F5C5FEEE=,F:C>6F3,=<3,,8,3++B,,+6AGEEB9B,+7FB6<,+EGFCFF=,F<FFE<7@=CE::CGFF@+7GGEF@CGE@8,B=GGGGFFF@EGGGFF8BEEDGGFFCCGGGF@FGFCGGGFDFFGFGGFF@,C-CCC@
@s1501 200
TGGGGAATATTGCACAATGGGCGAAAGCCTGCTGCAGCAACGCCGCGTGAAGGATGAAGGTCTTCGGATTGTAAACTTCTATCAGTCGGGAAGAAAGATAGCTTCGGCTATCCTGACGGTACCTAACTAAGAAGCTCCGGCTAACTACGTGCCAGCAGCCTCGGTAATACGTAGGGAGCCAGCGTTATCCGGATTTACTGGGTGGAAATGGTGCGTAGGCGGCTTGTTAAGTAAAAAGTGAAATTTCGGGGCTCAACCCCGGAGCTGCTTTTGAAACTGGCGAGCTAGAGTGTGGGGGAGGAAAGTGGAACTTTGAGTGTAGCGGTGAAATGCGTAGAGATTCAAAGGAACACCAGTAGCGAAGGCGGCTTTCTGGACCATTACTGACGCTGAGGCACGAAAGCGTGGGGAGCAAACAGGATTAGATACCCT
+
AFFFGEDFFEFCGGGGG@EFEGEGGGGGGFF<E8FGGGGCFD@E@FBFEF7EFGGGGGGDFFFFGC=BFGGGFGFFGGGFGG<AEG,C7FBBFGF@BCGGGGGGG+B:FE<FGFFDFFGEFG9DDFDF<DFACDCDBECFGC@C@GGGGGG7>,@CFFFC,,6F:,C,,>*5?,BC,*1*,6*<=+7,CBG>*1=?$+#<=D791))/(3.(*>6((D<<F;47GGFG@F:-,GGGFF9FC;;9@333>,D>,DEFCF7GD8GBE><?=,@,=C3=08@@=?,FGFCEDGGF?@B4,,;F?,B,ECFE44GGGF8<F9GGA@,4AAFAGGFC6GGGGGGGFF9<@,,E@GGFDGGFC@DFEECGGGGGGFF<CC<FFGGFF<FEGFFGGGGGGGGGGGGGGGGGGGGGFC9GF<GFFCCGFF@FGGGCCCCC
@s1501 41105
TGAGGAATATTGGTCAATGGACGAGAGTCTGAACCAGCCAAGTAGCGTGCAGGAAGACGGCCCTATGGGTTGTAAACTGCTTTTATAGGGGGATAAAGTGTGCCACGTGTGGCATATCGCAGGTACCCTATGAATAAGGACCGGCTAATTCCGTGCCAGCAGCCGCGGTAATACGGAAGGTCCGGGCGTTATCCGGATTTATTGGGTTTAAAGGGAGCGTAGGCCGTCTTATAAGCGGGTTGTGAAATGTCGGGGCTCAACCTGGGCATTGCAGCGCGAACTGTGAGACTTGAGTGCGCAGGAAGTAGGCGGAATTCGTCGTGTAGCGGTGAAATGCTTAGAGATGACGAAGAACTCCGATTGCGAAGGCAGCCTGCTGTAGCGCAACTGACGCCGAAGCTCGAAAGCGTGGGTATCGAACAGGATTAGATACCCT
+
EFGFACFGGGGGGGGGGFFGGGGGGGGGGGGGGGGGGGGFCFFGGGGGGGGGGGGGFFECFGGGFFGGGGGGGGGGGGGEDGCAFFGGGCEGGEGGGFFGGGGGGGDGGGGGGGGGGGDEECEGGGGGFFGEFGFDFGGGGGGGGEEFFFFFEBFCGGGGEEDGGGGGGGGGGGGGGGGGFFGEGG=GGGGGFF<B<AEFG,GFGGC>EFFF?CCFEDD<?FGFEEEBG9AC?C@2/$FC;DCEC@C74:GGGFD>@FF80@,?GFBB@D?6EFCCCGGGFFFDF9AC6,,CBGEFCGF?CFGGGCGGECFDE=7GEFF7F<GGFGGGGGGFGGFFE9FFCE,GGFE?GGGGGCGGGGE@7GGGGFGFFC,GFEFGGGFC:DEFDGGGGGGEFCEF@CBA,BFGCGGGGGGGEDGGGGGFGGFGGGGGGGGCCCCC
@s1501 30656
TGGGGAATATTGGACGATGGGCGAAAGCCTGATCCAGCGACGCCGCGTGAGTGAAGAAGTATTTCGGTATGTAAAGCTCTATCAGCAGGGAAGAAAATGACGGTACCTGACTAAGAAGCCCCGGCTAACTACGTGCCAGCAGCCGCGGTAATACGTAGGGGGCCAGCGTTATCCGGATTTACTGGGTGTAAAGGGAGCGTAGACGGTGATGTAAGTCTGAAGTGAAAGCCCGGGGCTCAACCCCGGGACTGCTTTGGAAACTATGTGACTAGAGTGTCGGAGAGGCAAGTGGAATTCCCAGTGTAGCGGTGAAATGCGTAGATATTGGGAGGAACACCAGTGGCGAAGGCGGCTTGCTGGACGATAACTGACGTTGAGGCTCGAAAGCGTGGGGAGCAAACAGGATTAGATACCCT
+
FGFGGFGGGGFGGGGGGGGGGGGGGGGGGGGGFGGGGGFGGGGGGGGCFEGGGFGFF=E<FDFGFFEFEFCGGGGGGGFGGGGGGGGGFGFFGGFFGGGGGGGGGGGGGGGGGGCGGGGGFGGGGGGGGGGGGGDGGGGGFGGGFGGGGGGGGGG3DG>CFGG*CFGGGDGGGGGGGCGGGGGGGF&GGCC@FGGEDEGGGGEECGEC,?FFFFGGGFGCF@%GGFF6F=EEGGGGFGGFGGGGGGGGGGGEGF?FG6<C><?:FGGFGGF:.@2FFGGDFGGGGFF?FGE;8GE8FCFDFA66*@=EE<FFCDEGEFCDF9FE8GGFE5BF:C,<BECGGGGGFCFGGGGGFCGF<@GFCGGDGGEDGGGGGGGGGGFFF7FGGGGGGGGGFFCD@C9FEDFGGGGFFEECCCCC
@s1501 203
TGAGGAATATTGGTCAATGGGCGAGAGCCTGAACCAGCCAAGTAGCGTGCAGGATGACGGCCCTATGGGTCGTAAACTGCTTTTATAAGGGAATAAAGTGGGGCTCGTGAGCTCTTCTGCATGTACCTTATGAATAAGGACCGGCTAATTCCGTGCCAGCAGCCGCGGTAATACGGAAGGTCCGGGCGTTATCCGGATTTATTGGGTTTAAAGGGAGCGTAGGCCGCAGGTTAAGCGTGTTGTGAAATGTAGGGGCTCAACCTCTGCACTGCAGCGCGCACTGGCTTGCTTGAATACGCACAACGTGGGCGGAATTCGTGGTGTAGCGGTGAAATGCTGAGATATCACGAAGAACTCCGATTGCGAAGGCAGCTCACTGGAGCGCAACTGACGCTGAAGCTCGAAAGTGCGGGTATCGAACAGGATTAGATACCCT
+
ACFGGGGGGGGGGGGADFFGGGGGGGGGGGGGGGGGGGGGGGFGGGGGGGGGGGGGGGGGGGGGGGFGGGGEGGGGGGGGFGGGGGGGGGGGGFGGGDFCEFGGGGGGGGGGGGEFGFGGGGGGGGGG9FGGGGGGFDGGGGCCCECFGGGGGG?CGCEFFGGGDEGGCF7FGGFGD:CFGG@FFGCF6:,2?>,=EGAFFF+<F5<=7@FFFGG4:6E:?9DFFB>:EEFC9C?FFDCE-FGFFFFFFD/@@8C1CGFCG@<FF;C<;<F5EE>=76(GFD>F=GFD,C9D8B+FGGGC@E>GGGGGDF?E>?EDDFFF:FGGBGGE9GEFFEGF;F<FFEGF?GGGGGFFGEGGGGGGGGGFF9FGE@AF<<GGGGGGGGGGGGEGFF@CFFGGGCGGGEGFE@FFFGGFEGGGGGGFGGGGGGGGGGGCCCCC
@s1501 30864
TGGGGAATATTGCACAATGGGCGCAAGCCTGATGCAGCGACGCCGCGTGAAGGATGAAGGTCTTCGGATCGTAAACTTCTATCCGCAGGGAAGAAACCATGACGGTACCTGACTAAGAAGCCCCGGCTAACTACGTGCCAGCAGCCGCGGTAAAACGTAGGTCACAAGCGTTGTCCGGAATTACTGTGTGTAAAGGGAGCGCAGGCGGGAAGACAAGTTGGAAGTGAGATCCATGGGCTCAACCCATGAACTGCTTTCAAAACTGTTTTTCGTGAGTAGTGCAGAGGTAGGCTGAATTCCCGGTGTAGCGGTGGAATGCGTAGATATCGGGAGGAACACCAGTGGCGAAGGCGGCCTACTGGGCACCAACTGACGCTGAGGCTCGAAAGTGTGGGTAGCAAACAGGATTAGATACCCT
+
GGG@@FEGGGGCGGGGGCF,6CFEFFGGFGG8EGDEAE@FGGG@CCC8@CFEF<EFFFFFFA,?FGGE:CC?F<B5?CF,CDF,B@CFFDDFGGGGGGFFFGEGGGGGAFCG8,FGGGFFFGCCF:CCFFGFF<EF8D@FGCD3:F<*:FFCFGGCF:F,<?CFD;,<FEF?<*?,C:FGGGG3?>#728?;:0=6>F:5,A>::=38C8):E#<D8@FAFECCF6C#E9A76,%88C2*<9CEGEACFGGFF9FFF;D>1C=1B=07>C@#FE61#<FGFFE9FFFE?B54,A>8GGGGGGGFEB8@+<F@C@4,C=DFGGGEEEFCB,F,E9:GCEF@GGFGGDGFCCCGGFEGGFGGFGGGGGGGGGEGGFFFGFGGGFFFFC,FF@-GFFFFFGGF<<FGGGDFGCGF@A@@CC
@s1501 25156
TGGGGAATATTGCACAATGGGCGCAAGCCTGATGCAGCGACGCCGCGTGAAGGATGAAGGTCTTCGGATCGTAAACTTCTATCAGCAGGGAAGAAACCATGACGGTACCTGACTAAGAAGCCCCGGCTAACTACGTGCCAGCAGCCGCGGTAATACGTAGGGGGCAAGCGTTACCCGGAATTACTGGGTGTAAAGGGTGCGTAGGCGGCGAGTTAAGTCAGATGTGAAAACTCAGGGCTCAACCTTGAGACTGCATCTGAAACTGAGTTGCTAGAGTGCAGGAGGGGAAAGCGGAATTCCGAGTGTAGCGGTGAAATGCGTAGAGATTCGGAGGAACACCAGTAGCGAAGGCGGCTTTCTGGACTGTAACTGACGCTGAGGCACGAAAGCGTGGGGAGCGAACAGGATTAGATACCCT
+
EFGGGGGGCFGGGGGGGGGFFGGGGGGGGEGGGGGGGGGGGGGGGGGGGGGGGGGGGGDFFFFGGGGGGGGGFGGGGGGFFFGFCGGGFGGFGGGGFGGCCCGGCFGGGFGGGGGGFGGGGGGE:FGGGGGFGGGF8FGGFGGFEFFDGG*>*3@FFFFFGGGEG>FBFCFGEDFG<F7FF09@9?FG@<8C9CFGCECCEG>>CDEGGGD#FFE9@9C=A3CC?9EFGGGGGGGF>>FDF<FF=FF?DFFGCFDGFDDCEFFFFAFC99FADC+?GFFFGFCFGGFEFEEGFE8BCCGCFAE==7AEEGGFFAFCGEGFGEF;GGEC:E?FGFB@C:,GCFEGGDGFDGGGGGGGGGGGGGGGGGGGGFEGFGGGGGFGGGGGGDCGGGGGGGGGGGGGGGGFFGGECGGGGCCCCC
@s1501 38144
TGGGGAATATTGCACAATGGGGGAAACCCTGATGCAGCGACGCCGCGTGAGTGAAGAAGTATTTCGGTATGTAACGCTCTATCAGCAGGGACGATAATGACGGTACCTGACTAAGCAGCCCCGGCTAACTACGTGCCAGCAGCCGCGGTAATACGTAGGGGGCAAGCGTTATCCGGAGTTACTGGGTGTAAAGTGAGCGTAGACGGCTTGGCAAGTCTGGTGTGAAAGCACAGGGCTTAACCCTGGGACTGCATTGGAAACTGTTAGGCTAGAGTGCAGGAGAGGTAAGTGGAATTCCTAGTGTAGCGGTGAAATGCGTAGATATTAGGAGGAACACCAGTGGCGAAGGCGGCTTACTGGACTGTAACTGACTGTGAGGCTCGAAAGCGTGGGGAGCAAACAGGATTAGATACCCT
+
EDCCFEGGGGAFGGGGFFAFDFEGGGGGGGGFCFFGFECFC@ECEGD+8?CFEEFFFFF,CFF,CFFCGFGGGG,?C+BFF<EFCGDF@+BBCGCBCCDEEGCFGGGGFG8FG9>,CFC,8B:FE7FFGGGF>:,+@;7<D:FGGEFE5>CFEFG9<FCCG:7*4;<<1*1*?<*11*=,7CFFGGGGEF;A>9CEGFGGCG>ECCE5DEG)99;:1+@#C@7@,3<@E*F=CFDD8*FFCFF,=FF<C,9D0<0.GD=(8A:/,<?CD8EEF==<><AA9FF=9EF9=GFCEEE@FC,EDEECAC?AEAC,?,,CFCFDDGDFGFCDFFEFB@GEFFFF@EFBC,,CFCFF9<<FE@BFGFGEECAFFCCEC,GFE7EFD,GGDGGCGFCCF6CF<<9FFFFFE,GGEFFCCCCC
@s1501 207
TAGGGAATCTTCCACAATGGGCGAAAGCCTGATGGAGCAACGCCGCGTGGGTGAAGAAGGTCTTCGGATCGTAAAACCCTGTTGTTAGAGAAGAAAGTGCGTGAGAGTAACTGTTCACGTTTCGACGGTATCTAACCAGAAAGCCACGGCTAACTACGTGCCAGCTGCCGCGGTAATACGTAGGTGGCAAGCGTTATCCGGATTTATTGGGCGTAAAGGGAACGCAGGCGGTCTTTTAAGTCTGATGTGAAAGCCTTCGGCTTAACCGGAGTAGTGAAGTGGAAACTGGGGGACCTGAGTGCAGAAGAGGAGAGTGGAACGCCATGTGTAGCGGTGAAATGCGTAGATATATGGAAGGGCACCAGTGGCGAAAGCGGCTCTCTGGTCTGTAACTGACGCTGAGGTTCGAAAGCGTGGGTAGCAAACAGGATTAGATACCCT
+
FFGGGGGEGGGGGGGFGGGGGGGGGGGGGFFFGF?FGGFFGGGGGGCFFGGGGGGGGGGFDFCGFGDE:FGGGGFGFDGEFFFFGGGGGFG<<8EFEFEEFGGGEFFDEFFGGGFFGGGCDFGGGGGGE7><FGGGGGGGGGGGE77C:FGGFEGGGGG8FFG:8:>BFFBE7*1=A<F<FFAEGGG<FGFDG:FEC?FCGD14:>?CCEFGGEE8@#<76?C<<>CD8CGGDF>7:@AEC3=@,,D?9F)CDGC'ECGBA=CG?FGF?0FE<E9=$A:DC<,36+>CFA,FC,,8E6F=B=;9B;8BF:4B,FFE+=B8EE9FBA,8@8>,EAEC4@,EEGFFDE,F9FECEFA,9,C8GFGFGGGFBEF@>EEFGDGGGEFGGGGGGGGGGGEFFGGGECGGGGEFGGGGGGGFGGFGGFFFFGGGF@@E9GGGCCCCC
@s1501 208
TGGGGAATATTGCACAATGGGCGCAAGCCTGATGCAGCCATGCCGCGTGTATGAAGAAGGCCTTCGGGTTGTAAAGTACTTTCAGCGGGGAGGAAGGGAGTAAAGTTAATACCTTTGCTCATTGACGTTACCCGCAGAAGAAGCACCGGCTAACTCCGTGCCAGCAGCCGCGGTAATACGGAGGGTGCACGCGTTAATCGGAATTACTGGGCGTAAAGCGCACGCAGGCGGTTTGTTAAGTAAGATGTGAAATCCCCGGGCGCAACCTGGGAACTGCATCTGATACTGGCAAGCTTGAGTCTCGTAGAGGGGGGTAGTATTCCAGGTGTAGCGGTGAAATGCGTAGAGATCTGGAGGAATACCGGTGGCGAAGGCGGCCCCCTGGACGAAGACTGACGCTCAGGTGCGAAAGCGTGGGGAGCAAACAGGATTAGATACCCT
+
A@CFGGGGGDFFGGGGGGAF@FFGGCEGGFGGGGGGGGGGFFFGEGGE7@AFFGGAFGDGGG88EFGGFGGC9CFGGGGGGFFFCFGEGD:7FCFGEGGGEEFFD<FFGGGG<FGCGGCFGFGFGFEG+DB>B@@E7+D8CCCFFFF7C:FG8,>?<CDFGGGGC@FAFGDC78CF:FGGGCFGC<=FC,BCEEE5CF9FDGG5FCG7@FFFE*::F<7:6>597$?+E=;::8;FF7<EE/:@F:8F9@;?EF78:<*1/#;E#:C9FFF?FF@BF@:9=E=F?FCGGGGF@@,88*B6+68;D?DGEGGF=<=<6,D8,DDDFDE@6)GGGFC,9:GGGGGGGGE?:FFGFEABFCCCFCGGGDEEFGGEFC7@GGGGGEGF?GGGGGFFFGECGGGFFGGGGGGGGFGGEEGGGGFFGGGFGGGGGGGGGGEACCCBC
@s1501 39495
TGGGGAATATTGCACAATGGGCGCAAGCCTGATGCAGCGACGCCGCGTGAGGGATGGAGGCCTTCGGGTTGTAAACCTCTTTTATCGGGGAGCAAGCGTGAGTGAGTTTACCCGTTGAATAAGCACCGGCTAACTACGTGCCAGCAGCCGAGGTAATACGTAGGGTGCAAGCGTTATCCGGAATTATTGGGCGGAAAGGGCTCGTAGGCGGTTCGTCGCGTCCGGTGGGAAAGTCCATCGCTTAACGGTGGATCCGCGCCGGGTACGGGCGGGCTTGAGTGCGGTAGGGGAGACTGGAATTCCCGGTGTAACGGTGGAATGTGTAGATATCGGGAAGAACACCAATGGCGAAGGCAGGTCTCTGGGCCGTTACTGACGCTGAGGAGCGAAAGCGTGGGGAGCGAACAGGATTAGATACCCT
+
E8CAB,FFGFGGFGGGGGF,EFGGCFCFFE8E<@CFF?CFGGGGGG@@CFGGGGGGCCCFCFGGGGGGGEGGCEDFFGGGGGGGFGFGDFCCCGFEFF3FFEFGGFFGGGFGGGGFEGGGGGFGGGGGDGGGFFGGGGDE:DGGGGGG7:*1<=FG@;CC,FFGGGC:F,7BCCFGG?FD1GE0F@=FGGG=4+2A0<AEGG>GGGG>GGGDE>CEGFGC@F:CFC>#EBFCFEFFGDFGEC58<<CGGGFFC?7GEGGGFGFEEEFGGGGGGEA?GEFEEC=GFGGGFCB?<,GFE,EE>GCCGGGGGDFFDGGFF9GEGGFFAF=@7DDGGGGGGEECGFFCFFEEDAE<E:,8GGGGF@ECGGGGGGFGGGGEGDGGGFGGGGFFD;EGGGGGGGGGGGGFEFGGGF9GGGGGCCCCC
@s1501 34861
TGGGGAATATTGCACAATGGGCGCAAGCCTGATGCAGCGACGCCGCGTGAAGGATGAAGGTCTTCGGATCGTAAACTTCTATCAGCAGGGAAGAAACCATGACGGTACCTGACTAAGAAGCACCGGCTAACTACGTGCCAGCAGCCGCGGTAATACGTAGGGGGCAAGCGTTATCCGGAATTACTGGGTGTAAAGGGTGCGTAGGCGGCGATTTAAGGCAGATGTGAAAACTCAGGGCTCAACCTTGAGACTGCATCTGAAACTGAGTTGCTAGAGTGCAGGAGAGGAAAGCGGAATTCCGAGTGTAGCGGTGAAATGCGTAGAGATTCGGAGGAACACCAGTAGCGAAGGCGGCTTTCTGGACTGTAACTGACGCTGAGGCACGAAAGCGTGGGGAGCGAACAGGATTAGATACCCT
+
EGFCGGGGGGGGCFGGGGGG@FGEGGGGGGGGGFGGGFFGGGDGGGGGGGGGGGGGG<EG=EFGGCF:,CFBCGFFFGGGGGGFGGFCFG7EFDFFF8F9FGFGGGCCAFEGGGGGFGGGE,BBFC::=F><FGGEGGFGFFGGGG7FEGEC7@B;13,><FDE7BCCF+,=CE?FEGG;F:?CGFFFGEGGFGG@5E88E>>CE906EGF9FFF@C(@<79F@<C@331FC@FFGGF@AGGFFFC7,CFFFFED<<BCFFGDG:#;8EDDFAA+FFFFFFFGE7:A84:B,,B@4+87@FAGGGE>GDGFFFECBGFGGFDFFCDGGDFF<DF:E8<FDCEGGGDGC:GGGF<88FEA9DFAC,GGGGGGC@GGCGGGFGCGGGFEGGGGGGFEGGGGFF@CFFCFGGGGGGCCCCC
@s1501 211
TGAGGAATATTGGTCAATGGGCGAGAGCCTGAACCAGCCAAGTAGCGTGCAGGATGACGGCCCTATGGGTTGTAAACTGCTTTTATAGGGGGATAAAGTGAGCTACGTGTAGCTTATTGCAGGTACCCTATGAATAAGGACCGGCTAATTCCGTGCCAGCAGCCGCGGTAATACGGAAGGTCCGGGCGTTATCCGGATTTATTGGGTTTAAAGGGAGCGTAGGCCGGAGATTAAGCGTGTTGTGAAATGTAGATGCTCCACATCTGCACTGCAGCGCGAATTGGTTTCCTTGAGTACGGACAAAGTGGGCGGAATGCGTGGTGTAGCGGTGAAATGCTTAGATATCACGAAGAACTCCGATTGCGAAGGCAGCTCACTGGAGCGCAACTGACGCTGAAGCTCGAAAGTGCGGGTATCGAACAGGATTAGATACCCT
+
DGGGGGGGFFGGGGGGGGFCFGEEGGGGGGGGGGGGGGGGGFGGGGGGGGFFGGGGFGGGGGGGGGGGFGGFGFGGGGGGGGGGGFFGGFEEDCGGFFGGGGGGGGGGGGGDGGGGFGGGGGGGGDFGGGGFG9;DFDD@FFGGGGG<F3BDFGGGGGCEGGGGGD7><F:7,2>EFDCD<CCCEGD7FC*89>BCGC8CGG>DGF1:>+<@F7E-C;<D/52542:+:B<7C4C9EFGGCCCEECFAF@$@7AD6;7'E<CCC<ECFF;GACC>EGD==+FFFA3,,,CFFDFA86@,GGF><GGGGEEEDC=+8CB+FE9EC=EEEEFE@C5,BDC,?9,GEGDFCGFGGDFCGDGF@GCECFE@BE8FFFCGGFFGGGGDFFGFGGGFFGGGGGGGGFGGGGGGGGGGFEFFCGGGFGGGGGGGGF@GCCCCC
@s1501 34709
TGGGGAATATTGCACAATGGGCGAAAGCCTGATGCAGCAACGCCGCGTGAAGGATGAAGGTCTTCGGATTGTAAACTTCTATCAGTAGGGAAGAAGGATAGCTTCGGCTATCCTGACGGTACCTAACTAGGAAGCTCCGGCTAACTACGTGCCAGCAGCCGCGGTAATACGTAGGGAGCAAGCGTTATCCGGATTTACTGGGTGTAAAGGGTGCGTAGGCGGCTTGTTAAGTCAAAAGTGAAATTTCGGGGCTCAACCCCGGAGCTGCTCTTGATACTGGCGAGCTAGAGTGTGGGAGAGGAAAGTGGAACTTTGAGTGTAGCGGTGAAATGCGTAGAGATTCAAAGGAACACCAGTAGCGAAGGCGGCTTTCTGGACCATTACTGACGCTGAGGCACGAAAGCGTGGGGAGCAAACAGGATTAGATACCCT
+
CEFGGEEFFEFGFGGGFFF8@FGGDCEGGGGF9@6EEGF8CFDG>EFF7CFGFGEEGEEF<EF9E<FFG:CC?FF,CEG9BCFGGGGGFDGGC8=,EFGFGAEEG:FGFFCBFFGGEG7FF@FGGFGGGGDF<,@DFFFCGGCFGFGG7,8@CFFGG7<@FGFGCCECFGGGFFECCG7FFFB11<5=FFGB?<?<FC:=4%#81%55C:FBE<5DCEGEFE;EECGC3@9+<9C;@7#9B@D#GE*BD>@18A<FG@EEF>8CF=GGFAF)DC#EGFF=>C<E=<9FFCGGFE<FGFFGFGFAFGFEC,FAFFEGF<>8=F@5GFGGGGGGGGFCFGGCGGDGFDFFCC,9CGGFCCC@FF@CECGGGGGGGGGFGGGGDFGFBGGGGGGGGGF8FCE8@FDGGGGFEDCFFCCFGGGFGGCAGGECCCBC
@s1501 213
TGGGGAATATTGCACAATGGGCGCAAGCCTGATGCAGCGACGCCGCGTGAAGGATGAAGGTCTTCGGATCGTAAACTTCTATCAGCAGGGAAGAAACCATGACGGTACCTGACTAAGAAGCCCCGGCTAACTACGTGCCAGCAGCCGCGGTAATACGTAGGGGGCAAGCGTTATCCGGAATTACTGGGTGTAAAGGGTGCGTAGGCGGCGAATTAAGTCAGATGTGAAAACTCAGGGCTCAACCTTGAGACTGCATCTGAAACTGAGTTGCTAGAGTGCAGGAGAGGAAAGCGGAATTCCGAGTGTAGCGGTGAAATGCGTAGAGATTCGGAGGAACACCAGTAGCGAAGGCGGCTTTCTGGACTGTAACTGACGCTGAGGCACGAAAGCGTGGGGAGCGAACAGGATTAGATACCCT
+
EGGGGFGGGGGGGGGGGGGADFGGGGGGGGGGGGGGGGGGGGGGEFGFGGGGGGGG=AFFEEFFGGGECFEGGGDEDFGGGGBGF8EGGGFFGFGGEEFGFGGGGGGCGGGCDAFFGGGEGD<FGDE:CGGGGGEF?FGGGGGGFEGGCECFGGDFGGFFGG7EEEE:EEFGFFGGGGGEC@GC+9CG8;ECF99<57CADEEGG>GEGG>#CF@@CA,=:AD@/FG9?CG8:<@FGFECGFB0@(@4FF<EFGD<C::7===,DDDGGF=?GE<F4E@9GGFFDE?6C+>EC@,8GECA,CFECB0@>@CGFF:@EEBC<=<8F:EGEGFAGGEFCGFGGDGGGGFF7GGGGGF?FGGGGGGGGFFAEEEFCGGCGE@FCFCCEGF@GGGGGGGFFEGGGGFGGGGGGGGGFCCCCC
@s1501 36893
TGGGGAATATTGCACAATGGGGGAAACCCTGATGCAGCAACGCCGCGTGAGTGATGACGGCCTTCGGGTTGTAAAGCTCTGTCTTCAGGGACGATAATGACGGTACCTGAGGAGGAAGCCACGGCTAACTACGTGCCAGTAGCCGCGGTAATACGTAGGTGGCAAGCGTTGTCCGGATTTACTGGGCGTAAAGGGAGCGTAGGCGGACTTTTAAGTGGGATGTGAAATACCCGGGCTCAACTTGGGTGCTGCATTTCAAACTGGAAGTCTAGAGTGCAGGAGAGGAGAATGGAATTCCTAGTGTAGCGGTGAAATGCGTAGAGATTAGGAAGAACACCAGTGGCGAAGGCGATTCTCTGGACTGTAACTGACGCTGAGGCTCGAAAGCGTGGGGAGCAAACAGGATTAGATACCCT
+
F@CFGGGGGGGGGGGGGGFFFGGGGGGGG@EGGGGGGGGGGGGG@CE@CEEGFGGFF9FCGE@FFDCEFFGGGFGGGGFAFGGGGGEFGCEFGGGFGFGFGGDGGGGGGFEFGGGG8FGDFGGGGGGGGGGGDGGGGGGGCGGGEGGGGG@EGCFFCCCFFGGGGGCEEDFECFGGEDEGGG>GGG<FGGGGFGGFECE:EEGF4>;8FE;9FGGAG?FG@B;G9GFCFECFB:/@8DFFGFFFGGGGGGGGGG#GFGECGGGGGEBCGFEAFGFGGF?GGGFCCFEFGGGEE8FGFBDDEF77=7,<FEE9DGGF8E,CFFGGGGGGGFDGGFEAFFDGFEEGFECCF8GGGFECCFGGGFGGGGDGEF7GGGGGGGGGFC,GGGGGGGEFCE9FFCEEGGGGGGGFGGGCCC@C
@s1501 215
TGGGGAATATTGCACAATGGGCGCAAGCCTGATGCAGCGACGCCGCGTGAAGGATGAAGGTCTTCGGATCGTAAACTTCTATCAGCAGGGAAGAAACCATGACGGTACCTGACTAAGAAGCCCCGGCTAACTACGTGCCAGCAGCCGCGGTAATACGTAGGGGGCAAGCGTTATCCGGGATTACTGGGTGTAAAGGGTGCGTAGGCGGCGATTTAAGTCAGATGTGAAAACTCAGGGCTCAACCTTGAGACTGCATCTGAAAGTGAGTTGCTAGAGTGCAGGAGAGGAAAGCGGAATTCCGAGTGTAGCGGTGAAATGCGTAGAGATTCGGAGGAACACCAGTAGCGAAGGCGGCTTTCTGGACTGTAACTGACGCTGAGGCACGAAAGCGTGGGGAGCGAACAGGATTTGATACCCT
+
F@FGGGGGGGGGGGGGGGGGGGGGGGGGGGGGGGGGGGEEEGGGGGGGGGGGGGGGGGGGFGFGGGG@BFE8FEFFF<FGFGGGFFGGGGCFEGGGGGGGFFFGGGGGF9FCFGGGFGFGGCFGGGGGCFGCGGGC<FFGCEGG7CE*>F>C@FCEGEFGDGGGGGGGFGFEGCCF@7#4C/%3<C?C?859C>@8EGE;7->DDC>E;CCGFGC=F4#0C;<7CAGBFCEFEFF<FD<A@:F;C:@,<F>GG9,D9AFC?C#FC,FAFCF<C<6GFF8AGF;DAEE?@FDGCAGGE=@?E?FDEC5CEGGFE9@7F=,EA,CCBF?CCFA99GGGGGGGFE@=DGFGCEC:GFC?GGGGGGFEFFGGF@DECGFFGFFGGEFGGGF@GGGFCD6FGGGGGFGGGGGGCGGGGCCCCC
@s1501 31395
TGGGGAATATTGCACGATGGGGGAAACCCTGATGCAGCAACGCCGCGTGAGTGATGACGGCCTTCGGGTTGTAAAGCTCTGTCTTCAGGGACGATAATGACGGTACCTGAGGAGGAAGCCACGGCTAACTACGTGCCAGCAGCCGCGGTAATACGTAGGTGGCGAGCGTTGTCCGGATTTACTGGGCGTCAAGGGAGCGTAGGCGGACTTTTAAGTGAGATGTGAAATACCCGGGCTCAACTTGGGTGCTGCATTTCAAACTGGAAGTCTAGAGGGCAGGAGAGGAGAATGGAATTCCTAGTGTAGCGGTGAAATGCGTAGAGATTAGGAAGAACACCAGTGGCGAAGGCGATTCTCTGGACCGTAACTGACGCTGAGGCTCGAAAGCGTGGGGAGCAAACAGGAGTAGATACCCT
+
C@DEEEFGGGFFGGGGDFD:F;FGGGGDFFGGGGCGGGFFEEEECEE:=FGGGGG<EFC@FFEGGGGGC7@CGGGGGGEGFEFCGFGG9=DFGGEEGGGGGCEFGGGC<FGGFGG>FFFFGD=C=:FE,,:DCFGGGC,8<:<FDEGGGGG@FGGECC=?CF4GGGC<BF9;?FF>#CF=FCFGGF8>E-C=CGEDGFF?EC@68?8EECEFCC:C:5FGGGDFC5,B@CGFGGG,/,;CCCGGGC>GGDBC<FGFGG=CB:E<BFFFEFC9*A#:EFFFBFECGFGFGEE9,94,A9,,ECE>5GEFGFFC,EGGGFDGGGGGGFAGGGFFFFCEEE@::EF7A6@EDFGGCGGGGFDEFB7GGGGEF;8C8FGGGEEDFCGDFCGGGGGGFDEFCFCCFFGFA9FEGGFCCCCC
@s1501 217
TGAGGAATATTGGTCAATGGACGAGAGTCTGGACCAGCCAAGTAGCGTGCAGGATGGCGGCCCTATGGGTTGTAAACTGCTTTTATAAGGGAATAAAGTGAGTCTCGTGAGACTTTTTGCATGTACCTTATGAATAAGGACCGGCTAATTCCGTGCCAGCAGCCGCGGTAATACGGAAGGTCCGGGCGTTATCCGGATTTATTGGGTTTAAAGGGAGCGTAGGCGGGAGATTAAGCGGGTTGTGAAATGTAGACGCTCAACGTCTGCACTGCAGCGCGAACTGGTTTCCTTGAGTACGCACAAAGTGGGCGGAATTCGTGGTGGAGCGGTGAAATGCTTAGATGTCACGAAGAACTCCGATTGCGAAGGCAGCTCACTGGAGCGCAACTGACGCTGAAGCTCGAAAGTGCGGGTATCGAACAGGATTAGATACCCT
+
9FFGGGGGGGGGGGGGGGGGFFGGGGGGGGAFFGDGFFFFGFFDEFFEGGGGGGGG,@FGGGGGGGCFGGGCFGF<FGGGGGGGFGGGGFGF?EFFGGGGGGEGGGGGGFGGGGFFFFGCGGDF,<FGGCFFGGG9EFGGGDEBEGDFFGGGGG7FFGGGGFDGEEGGGGDFF;:>FEGGGDFGGGDFFE83>FFD6EG7GGGCFCF*<FCFFFGFGFGFF4GF#?E5GD;E?:@2:':G,FCEC3=-.=<FCC@8@@FC+3)CA>B>>@C?$7CF7==FFGFD<FF<9AEGDC6FGFFE@,D8GEFEGGFD8>=48+,GGFC6AGE9AEFFF?D?FFECEFGGGGFGGGGFFGGGGGGGFEGFGFCE@FFGGFFFGFEEEGGGGGGGGEFEFAGGGEGGGGGGGGGGGGGGGGGFGGGFGGGGGF9GGGFCCCCC
@s1501 218
TGAGGAATATTGGTCAATGGGCGAGAGCCTGAACCAGACAAGTAGCGTGCAGGATGACGGCCCTATGGGTTGTAAACTGCTTTTATAAGGGAATAAAGAGGGTCCCGTGTGAATTTTTGCATGTACCTTATGAATAAGGACCGGCTAATTCCGTGCCAGCAGCCGCGGTATTACGGAAGGTCCGGGCGTTATCCGGATTTATTGGGTTGTAAGGGAGCGTAGGCCGCAGGTTAAGCGTGTTGTGAAATGTAGGGGCTCAACCACTGCACTGCAGCGGGAACTGGCGTGCTTGAGTGCGCACGACGTAGGCGGAATTCGTGGTGTAGCGGTGAAATGCTTAGATATCACGAAGAACTCCGATTGCGAAGGCAGCTCACGGGAGCGCAACTGACGCTGAAGCTCGAAAGTGCGGGTATCGAACAGGATTAGATACCCT
+
AF@FF8EFE,C,CCFEC9;CEFEGE@:8<-F@C8CEE,9=CE9EFD@BCE@EEB<<ACEFD7F,C<,CFGCC,9FAFCE9<?F<E,5,5CE8A,CE,C,,:+BE,=74C,4B@,<A<?=FG9F9<,C<EEGGGCF,ED9A<D7:BEC:3<CFF8+@=>>+@B,,>@C:*:5,3;BCF*1>?;9><75<C7C:29346<C2(5#FFF7*,#3?38:,<0F;;22)4CCCC>,F*:=(616,F<2,<2,4,1*GG=,C::>@><,A;@,>,683+8+,,3<;=+@@+=B,,@FA)=6++>846,B=E=++B>EFFFCBB=D,GFEC8FBFFFGFGEGFE<FGGFGFACEFGF<FCC@,,A,,F8EFFBDGFFCE:<:GGGF@+@+9<GFGGGGGGFFFE+GGFDGGGGFCF:GGF?GFGEGFGGGGFFGGGGGCCCCC
@s1501 219
TGAGGAATATTGGTCAATGGGCGAGAGCCTGAACCAGCCAAGTAGCGTGCAGGATGACGGCCCTATGGGTTGTAAACTGCTTTTATAAGGGAATAAAGTGGGTCACGTGTGACTTTTTGCATGTACCTTATGAATAAGGACCGGCTAATTCCGTGCCAGCAGCCGCGGTAATACGGAAGGTCCGGGCGTTATCCGGATTTATTGGGTTTAAAGGGAGCGTAGGCCGCAGGTTAAGCGTGTTGTGAAATGTAGGGGCTCAACCTCTGCACTGCAGCGCGAACTGGCTTGCTTGAGTACGCACAACGTGGGCGGAATGCGTGGTGTAGCGGTGAAATGCTTAGATATCACGAAGAACTCCGATTGCGAAGGCAGCTCACGGGAGCGCAACTGACGCTGAAGCTCGAAAGTGCGGGTATCGAACAGGATTAGATACCCT
+
AFGGFFCFFDFGGFGGGGGFGGGGGGGGGGGGGGGGGGGGGGGGFGDFDEGGGGGGGGGGGGGGGFFGGCGCEFGGGGGGG9FGFGGGGGGGGGGGGGG9F8FFGFGGGGGGGGGCFFDFDA9FEGGGFGGDGGGFDFGFGGGGGGGGGGGGGGGGGGGG7FGF7E>G@FE,@>>F<F7@ADGGDGEGGGEC+CC8ECFG7C@@CC7>*?:CFF?AG;G<;CDDF4<DCA9:E9D?GF:D@F#E:C=;>'?GGFF;FGGFGGCFC;>E8,>>F@C@>D9=0?FGFDFB,8AADFC=GGECG@FGCC7FCEC,66E@CFDGFFEE=GGGDFGGFDFE=FF=94,GGGGGFCFA,EEFCGGGGGGDGFEGGGGGGGDGGGGGGGGGFGGGEFCGECGGGGEFGGGGFGEGGGEFGGGGGFAFFGFF<@9GF?FCCCCC
@s1501 220
TGGGGAATATTGCACAATGGGCGCAAGCCTGATGCAGCGACGCCGCGTGAAGGATGAAGGTCTTCGGATCGTAAACTTCTATCAGCAGGGAAGAAACCATGACGGTACCTGACTAAGAGGCCCCGGCTAACTACGTGCCAGCAGCCGCGGTAATACGTAGGGGGCAAGCGTTATCCGGAATTACTGGGTGTAAAGGGTGCGTAGGCGGCGATTTAAGTCAGATGTGAAAACTCAGGGCTCAACCTTGAGACTGCATCTGAAACTGAGTTGCTAGAGTGCAGGAGAGGAAAGCGGAAGTCCGAGTGTAGCGGTGAAATGCGTAGAGACTCGGAGGAACACCAGTAGCGAAGGCGGCTTTCTGGACTGTAACTGACGCTGAGGCACGAAAGCGTGGGGAGCGAACAGGATTAGATACCCT
+
<CFGGGGGGGGGGGGGGGGFGGGGGGGGGGGFGEGFFEEFGDGGGGCFE:FGGGGGGGGFFGDGGGGGCCFGDGGFFGGGGG<FGGGGGGGGDFGGCGGGGF8FGGGGGGCFFGFGFGCEFFGGGGGGDFGFCFGG8FDFGGGGCFGGGG1:@C9ACFFGGEFDDEFC8>>83.;?:FEFG7::FFFG5ECG@7+8<6G=FDA;C@EGGCGE>8=>9</CFEC@2/==GFC.6CF@CB?F=<FFC,@9DC4@9B8?GFE6<6?FDAGFGFFFFF5FFF89EE=E@C5++:8GE@,CCDE=FBGGDE>F=9FFE@=?:=F?FGFFGF@>EFC,,<GF@C=GGF7F:7C,7GGGGGGGGGGFGGGGGGGGGGGGGEF@GGEFFFF7FGGGGGGGGGGCFGGFGGFFGGGGGGGGFCCCCC
@s1501 41466
TGAGGAATATTGGTCAATGGGCGAGAGCCTGAACCAGCCAAGTAGCGTGCAGGATGACGGCCCTATGGGTTGTAAACTGCTTTTATAAGGGAATAAAGTGAGCGAAGTGCCGCTTTTTGCATGTACCTTATGACTAAGAACCGGCTAATTCCGTGCCAGCAGCCGCGGTAATACGGAAGGTCCGGGCGTTATCCGGATTTATTGGGTTGTAAGGGAGCGTAGGCAGGAGATTAAGAGTGTTGTGAAATGTAGGGGCTCAACATCTGCACTGCAGCGCGAACTGGTTTCCTTGAGTACGCACAAAGTGGGCGGAATTCGTGTTGTAGCGGTGAAATGCTTAGATATCACGAAGAACTCCGATTGCGAAGGCAGCGCACTGGAGCGCAACTGACGCTGAAGCTCGAAAGTGCGGGTATCGAACAGGATTAGATACCCT
+
AFGGGGF?FGGCG<FFGGGGD,@C7:FFFGEEFFF@CFDFFG9CFGGGDGDFC@<B<,8@CCEFF8CEFF@C,?ACD,:EEFFFF<E9,C,:EE,CAEECE@FFC+:FFGFGCE7FGGEFG9,,<5EFG99C,5;,E89B3FF+@CC8C,CFGF7B+FFD<>BD:C:*@CCFGF:5>:::,?34C@8CFE7;:48=??1.)>C9<::C(#7<FF6CE;C7>:CE#C=<E>CG?A7+E=FF@D=7><?,BF:@0#,F<F=38C?:=FD,CGC>GFE@=3=FDFEFGGFF@8,90:6FC9@FAGF@FC>++ED@+,F:B7EB,EFE?=:EFFEC<FFD@?,8EDC=8EEFFFFFFCFF,FF?:EGFFF@GGGFC7,GGGGGFGDF9GFFEECGGGFCGFGGFDGFEE7GGGGGFGGGGGFAFFF@AFAGFFGGCA-CC
@s1501 21736
TGAGGAATATTGGTCAATGGGCGAGAGCCTGAACCAGCCAAGTAGCGTGCAGGATGACGGCCCTATGGGTTGTAAACTGCTTTTATAAGAGAATAAAGTGAGCCTCGTGAGGCTTTTTGCATGTACCTTATGAATAAGGACCGGCTAACTCCGGGCCAGCAGCCGCGGTAATACGGAAGGTCCGGGCGTTATCCGGATTTATTGGGTTTAAAGGGAGCGTAGGCCGGAGATTAAGCGTGTTGTGAAATGTAGATGCTCAACATCTGCACTGCAGCGCGAACTGGTTTCCTTGAGTACGCACAAAGTGGGCGGAATTCGTGGTGTAGCGGTGAAATGCTTAGATATCACGAAGAACTCCGATTGCGAAGGCAGCTCACTGGAGCGCAACTGACGCTGAAGCTCGAAAGTGCGGGTATCGAACAGGATTAGATACCCT
+
CGGGGGGGGGGGGGGGGGGGGGGGGGGCF8FFGGGGGGGGGGGGGGGGCGGFGGGGGGGGGGGGGGGGGGGGGGGGGGGGGFGGGGGGDEGGFGGGGGGGA9FFFGGGFGGCF,<EGGEGGF9FGGGFGGGGGGGDGGGGGGGGGGGGG=DGGGGGGGGFGGGGGGGGGGECEGGGEGGGGGFEF@GGGGG>G9<?7ECFFFFFCF<CF<ECFGGFC>G4@?8ECFE#/B>7FCG@B:EEGGGFEGFFGGGGGFFGCGFFGGGGDFBCFFGGGFCGEGDCFFFFE@FD9CFFFBECGGGF=BGGGGGGGDE;448GEFF@GGGE@C7GDGGGFGGGGEGFGFGGGFEGFC,D@EFCEGGEF:EGFEEFGFGGGGGF@FBGGGGGGGGGGGGDGFGGGGGGGGGFDGGEGGFCGGGGGFEFFCGGGGFDGGGCAA-C
@s1501 223
TGGGGAATATTGCACAATGGGCGCAAGCCTGATGCAGCGACGCCGCGTGAAGGATGAAGGTCTTCGGATCGTAAACTTCTATCAGCAGGGAAGAAACCATGACGGTACCTGACTAAGAAGCCCCGGCTAACTACGTGCCAGCAGCCGCGGTAATACGTAGGGGGCAAGCGTTATCCGGAATTACTGGGTGTAAAGGGTGCGTAGGCGGCGATTTAAGTCAGATGTGAAACCTAAGGGCTCAACCTTGAGACTGCATCTGAAACGGAGTTGCTAGAGTGCAGGGGAGGAAAGCGGAATTCCGGGGGGAGCGTGGAAATGCGTAGAGATTCGGAGGAACACCAGTAGCGAAGGCGGCTTTCTGGACTGTAACTGACGCTGAGGCACGAAAGCGTGGGGAGCGAACAGGATTAGATACCCT
+
DFFGGGGGGGGGGGGGGGGGGGGGGGGGGGCFFGGGGGGDGGGGGGGGGGGGGGGGGGGGGGCFGGGFFGGGDECFFGGGGGGGGGGGGGFGGGGGGGGDGGGGGEGDFGGGGGGFCFFGGFEFGGGGGGGGFGGGDF@FGGGFGFEFCEFFEGGGGGCFGGDGEEGF7CCGGG9CCGFCCCFGF9?G:CCF?CCEGGE83/;:C?*:8ED>>8:9F9C?><FGFFF6C+*0++02ED*;EG:=@7D26@?E<C7<2?DD:997@8<:/?76<,;<+<7<8C*53?,=++@DEBFFCB=+@+++++=>+9,,F9,4,4@-:,,9,F@7EFA?C,7E@FGFF@8,,4,8,C@@F@8EC;6;CFC,,,FF@EC@,CC<FA@DB,@@DDBBB::CFGGE7GFCF9FAGGGGGGGGFCC9BC
@s1501 26694
TGAGGAATATTGGTCAATGGGCGAGAGCCTGAACCAGCCAAGTAGCGTGCAGGATGACGGCCCTATGGGTTGTAAACTGCTTTTATAAGGGAATAAAGTGAGCCTCGTGAGGCTTTTTGCATGTACCTTATGAATAAGGACCGGCTAATTCCGTGCCAGCAGCCGCGGTAATACGGAAGGTCCGGGCGTTATCCGGATTTATTGGGTTTAAAGGGAGCGTAGGCCGGAGATTAAGCGTGTTGTGAAATGTAGATGCTCAACATCTGCACTGCAGCGCGAACTGGTTTCCTTGAGTACGCACAAAGTGGGCGGAATTCGTGGTGTAGCGGTGAAATGCTTAGATATCACGAAGGACTCCGATTGCGAAGGCAGCTCACTGGAGCGCAACTGACGCTGAAGCTCGAAAGCGTGGGTATCGAACAGGATTAGATACCCT
+
DFEFGGCFFFGGGGGGGGGGGGGGEGGGGGGGGGGGGGGGGFFCFGGEDGGGGGGGGGGGFGFGGGFGFGGDGGGGGGGGGFGGEFGGGDDEDGGGGGGGGGGGCFEDFGGGGGGGGGGGGGGDFGDGGFGCFCFGGCFFFGGEGGGGG9FFF<7C:43BF=>FCE=GGGCGG;CGGDGEGGGEGDGGGDGCCC=F5EG?F0GGFF<FGFF'FC=@:@FFDFGGGGEFFDGEF:FDGGGGGGGFGFGFGGCDFEGGCFFFFFD9GGFGGGGDGDGGEFE=CFGFCFGFEECA?CEFEGFGE<GGEDCCGFGCGFGGGGFFFGGEAGGFGGEDGFFFEEGGGECGGGGDFEE,FFGFEGFF+GGGFAFGFFGGGFFFFGGGGGDGGGFGGGEFFFCGGGGGFGFCGGGGGFDEGGGFGGGFGGGGGGGGGGFCCCCC
@s1501 29280
TGGGGAATATTGCACAATGGGCGCAAGCCTGATGCAGCGACGCCGCGTGAAGGATGAAGGTCTTCGGATCATAAACTTCTATCAGCAGGGAAGAAACCATGACGGTACCTGACTAAGAAGCCCCGGCTAACTACGTGCCAGCAGCCGCGGTAATACGTAGGGGGCAAGCGTTCTCCGGAATTACTGGGTGTAAAGGGTGCGTAGGCGGCGATTTAAGTCAGATGTGAAAACTCAGGGCTCAACCTTGAGACTGCATCTGAAACTGAGTTGCTAGAGTGCAGGAGAGGAAAGCGGAATTCCGAGGGTAGCGGTGAAATGCGGAGAGATTCGGAGGAACACCAGTAGCGAAGGCGGCTTTCTGGACTGTAACTGACGCTGAGGCACGAAAGCGTGGGGAGCGAACAGGATTAGATACCCT
+
CFGGGCFGGCFFGGEFGGFF?FGGGEGG@@<;CEF@FFCFGGG7FG>CF7FGFFGGGGD9C<-,ECC=?:FGFFFGGGGGG9FFG<AFDEEGGFFGGGGGGCFFDGG7DGGGGCB=FFEFGGGG7C@FFGGGECEGEGGDFGFFG7@CE>*<1<@9>,?FEG>F*=*<*C481*,7<F9FFCFGC:@:,:C<F99@EGG5:<=:A66ECE9C;AFEFFGFC;;=#@;.3*,D6CD@8C>:3>99=GC>DF9FC?C9E:@F78GGFDFB<?=FC,+GGGGGGGGGGF?+=B@8EE@4>@+@FC9,C8)EGGGFFEC7FEGF9GE,FBCGGGF9F?69,@8AB=,FBBC@FFCCGGGGGFCEGFFCF,9EFFGFCGGGDGFGE@GGGCFEF@7GGGGECCEFDFGGGGCGGGGGGCCCCC
@s1501 38928
TGAGGAATATTGGTCAATGGGCGAGAGCCTGAGCCAGCCAAGTAGCGTGCAGGATGACGGCCCTATGGGTTGTAAACTGCTTTTATAAGGGAATAAGGCGAGTCTCGTGAGACTTTTTGCATGTACCTTATGAATAAGGACCGGATAATTCCGTGCCAGCAGCCGCGGTAATACGGAAGGTCCGGGCGTTAACCGGATTTATTGGGTTTAAAGGGAGCGTAGGCCGGAGCTTAAGCGTGTTGGTAAATGTAGGCGCCCAACGTCTGCACTGCAGCGCGAACTGCTTCACTTGAGTGCTCACAACGCGGGCGGAACTCGTCGTGTAGCGGTGAAATGCTTAGATATGACGAAGAACCCCGATTGCGAAGGCAGCTGGCGGGAACGTAACTGACGCTGAAGCTCGAAAGCGTGGGTATCGAACAGGATTAGATACCCT
+
CCF@FGGGGGFGGGGGGDA;,CBFGGGGGGGGGGGGGGGFEFCEFGCC,8@CFGGGGFGGGGGGGGFG?C7CF<FFGFECFGF<9E9EFGDF8FDGDF?+CF+<<E8DFAFEFGG<EAE9FFFGA<<<FFGFFD9EFCDC<DF+6>BFG,DDF3DCFGGGGCF,CC7B*BEGFF>FGGGDFG9FCGGGG7**2<7BE7FDC+<:FF<*FF927?CF85E<18C=AE8$C#:CC<:<C7:B@F)1ECE/<C<EE@D=23:><;;7,09B>:E=*@2@,:,;FB>83,3C,3,,*=9D>7++++37>++EECC,>>CCCC=8B@E@=ECFGGGFFCGGFEGDFEGGGGGFD<6,+6@CCDB7FDGFFC<FE@8FFC@7FEFFFEGGGGFEF>GGGGGFB@EE?GGGGGGDGGGFGGGEC<5BCEGGF,GGGGGCCCCC
@s1501 29031
TGGGGAATATTGCACAATGGGGGAAACCCTGATGCAGCGACGCCGCGTGGAGGAAGAAGGTCTTCGGATCGTAAACTCCTGTCGTTGGGGACGATAATGACGGTACCCAACAAGAAAGCCACGGCTAACTACGTGCCAGCAGCCGCGGTAAAACGTAGGTGGCAAGCGTTGTCCGGAATTACTGGGTGTAAAGGGAGCGCAGGCGGAAGGACAAGTTGGAAGTGAAACCCACGGGCTCAACCCGTGAACTGCTTTCAAAACTGTTTTTCTTGAGTGGTGTAGAGGTAGGCGGAATTCCCGGTGTAGCGGTGGAATGCGTAGATATCGGGAGGAACACCAGTGGCGAAGGCGGCCTACTGGGCACTAACTGACGCTGAGGCTCGAAAGCGTGGGGAGCAAACAGGATTAGATACCCT
+
EFGGGGGGGGGGGGGGGGGGFEGGGGGGG8FGGGGGGG@FFGGGGGGG7CFGGGGGDGGGGDGGGDFEGGGGGGGGGGGFGAFGGDGGGGGGGG7CGFFGGGGDCGGGDFGGCFGGFFGGGGGEGGGGGFFGGFGGGGGGCFGGBFEGGEGGGGGFFFCCFFG?GFGGECCEFFFGGGGGGG*FGGFGEDFGGGGFGGGEGG>GGGCCGGCGFGGAA?EGFGGFF<GCGGGEGGGFE:EGGFFGGGGGGGGFFFC@GGGGGGGGGGGFGFGGBFGGECDFGFB?GEGFGGGGGFGGEFCFGGEGFGCFEFGGGECGFC5EGGGGGGEFC,9GCEFFCFFGGGGGGDGGGGFC9FGFGGGGGGFGGFFCEGFDGFGGGGGFFCGGEFGEGGEGGEEFF<EFFGGGGFGGGGGCCCCC
@s1501 21674
TGAGGAATATTGGTCAATGGACGAGAGCCTGAACCAGCCAAGTAGCGTGCAGGATGACGGCCCTATGGGTTGTAAACTGCTTTTATAAGGGAATAAAGTGAGAGTCGTGACTCTTTTTGCATGTACCTTATGAATAAGGACCGGCTAATTCCGTGCCAGCAGCCGCGGTAATACGGAAGGTCCGGGCGTTATCCGGATTTATTGGGTTTAAAGGGAGCGTAGGCCGGAGATTAAGCGTGCTGTGAAATGTAGATGCTCAACATCTGCACTGCAGCGCGAACTGGTTTCCTTGAGTACGCACAACGTGGGCGGAATTCGTGGTGTAGCGGGGAAATGCTTAGATATCACGAAGAACTCCGATTGCGAAGGCAGCTCACGGGAGCGCAACTGACGCTGAAGCTCGAAAGTGCGGGTATCGAACAGGATTAGATACCCT
+
DGFFFGGDGFGGGFGFGGEF,CFGGGGFGFGGGGGGGCDGGGFFEGGFGGDFGDGGGGEGGDE6EFGGFFEEGFFGGCEGFGGGGGFGCGGGGG@FFGGGGGF?FGGGGF@,EFGGFFGGF9CEFGGGGGGGGGGGGAEFCFGGGGGGGGGGGGGDGGGEGFFGGGGDGFGGGGGGGGEEFEAFFFGGGGG@FC1>G?CE?EFCF,FC>FFCC(EFF;<=>0CCCE:>CEGFDGGBEGG,<<:CFFGFFFB>C1:@EFFCE,ACC8?F=CEEG@:EECD;6GGFGDDFGF<A5@CBCA=C=A4+FG@GGFGFD98+69+8FA:E9GFFE,AEF9FAAGGGGFGGD@EDE,E,@FB:C<E,7FC@GE<GFECCGDGF@,EE@GGGFDCDGGGGGGGGCFGGECFE@FGGEFFGGGGGEEC5B9FFCFECGFE<9CCC
@s1501 229
TGGGGAATATTGCACAATGGGCGCAACCCTGATGCAGCGACGCCGCGTGGAGGAAGAAGGTCTTCGGATTGTAAACTCCTGTTGTTGAGGAAGATAATGACGGTACTCAACAAGGAAGTGACGGCTAACTACGTGCCAGCAGCCGCGGTAAAACGTAGGTCACAAGCGTTGTCCGGAATTACTGGGTGTAAAGGGAGCGCAGGCGGGAAGACAAGTTGGAAGTGAAATCCATGGGCTCAACCCCATGAACTGCTTTCAAAACTGTTTTTCTTGAGTAGTGCAGAGGTAGGCGGAATTCCCGGTGTAGCGGTGGAATGCGTAGATATCGGGAGGAACACCAGTGGCGAAGGCGGCCTACTGGGCACCAACTGACGCTGAGGCTCGAAAGTGTGGGTAGCAAGCAGGATTAGATACCCT
+
FGEFGGGGGGGFGGGGGGGGGGGGGGGGGGGGGGGGGGECCGGGGGGCFGGGGGGGEGCFFFCFGFGFFFGFFGGFGGGGGEGDFFFGGGGFFGGGGGGCECCFC+FEGGGGGG8FEFGGFGEGGEEGGGGGGFGGGGFGGGGGCEEGDBC3FFC:FGGFGCFCCEFGGGC?FFGGGGGFGGEFFF=F;5<?335BEGE82BEDFFFCFGGFFC,;AD;<<F;B=@G,GFGGD:GGGEGGFC<FE@31,8EC8:FBA@:>CEGF@@FF?&CG=/GEDGFE.<FDDFGGFF>FDE@++GDGGGF>G=>EFFFF=7C:GGGGGGCEF=GEGFAGGEFGFCGGGFGEFFFEEGGEECFGGFFEAGGGGGGFGEGGGGGGGGGGFGDGGFGGGGGGGGGGGFF<FGGGGGGGGGGF@CCCC
@s1501 230
TGGGGAATATTGCACAATGGGGGAAACCCTGATGCGGCGACGCCGCGTGAAGGAAGAAGTCTCTCGGTATGTAAACTTCTATCAGCAGGGAAGAAACCATGACGGTACCTGACTAAGAAGCCCCGGCTAACTACGTGCCAGCAGCCGCGGTAATACGTAGGGGGCAAGCGTTATCCGGAATTACTGGGTGTAAAGGGTGCGTAGGCGGCGATTTAAGTCAGATGTGAAAACTCAGGGCTCAACCGTGAGACTGCATCGGAAACGGAGTTGCTAGAGTGCAGGAGAGGAAAGCGGAATTCCGAGTGCAGCGGTGAAATGCGTAGAGATTCGGAGGAACACCAGTAGCGAAGGCGGCTTTCTGGACTGTAACTGACGCTGAGGCACGAAAGCGTGGGGAGCGAACAGGATTAGATACCCT
+
EFFGCDGGGGGGGGGGGGGGGGGGGGFFFFGD<FF@FGGEGGEECGGFGGFGFGGGFEFA,,,CEFG+9BF<CFEFGFFFGG<FCG,BBFBFDGGEGFGGGGF@+:DEGDDFFFGGGGG88>7F@@E7FDFF<CE8D@DFFFGGGG8>FGEDGGF,<<B,::CE@5*1:FE=:3BCECDE>:<=9<?C7C>7<D@B>:>EDG=C:7F@3+5/F=<CD5GD7<7?@CF@:5@@CEEFFFGCBB@:#FF=>.9CF?#,E8F8?==,<#FFAD8D<F8AEB,=E4,FAEED7BCFAD>@++=4,,GFC>@FCDF=C,:8,B,FBDFGGDFF+CBFBECEGGGGFDEGGGGDGGGGCC,GGCGGFEGGFGFAEDGEEGGGFFAGGFFGFDEEGGGGGGFFCGGGFFFGFFE,GGGGGCCCCC
@s1501 34959
TGAGGAATATTGGTCAATGGGCGAGAGCCTGAACCAGCCAAGTAGCGTGCAGGATGACGGCCCTATGGGTTGTAAACTGCTTTTATAAGGGAATAAAGTGAGAGTCGTGACTCTTTTTGCATGTACCTTATGAATAAGGACCGGCTAATTCCGTGCCAGCAGCCGCGGTAATACGGAAGGTCCGGGCGTTATCCGGATTTATTGGGTTTAAAGGGAGCGTAGGCCGGAGATTAAGCGTGTTGTGAAATGTAGATGCTCAACATCTGCACTGCAGCGCGAACTGGTTTCCTTGAGTACGCACAAAGTGGGCGGAATTCGTGGTGTAGCGGTGAAATGCTTAGATATCACGAAGAACTCCGATTGCGAAGGCAGCTCACGGGAGCGCAACTGACGCTGGAGCTCGAAAGTGCGGGTATCGAACAGGATTAGATACCCT
+
DFFFGGGGGFGGGGGGGGGGGGGGGGGGGGGGGGGGGGGFGGFGGGGGGEGGGGGFFGGGGGGGGGGGGGGFFFFGGGGGGGGGGGGGGGGGGEAF<EAFGG9,BFCGGG7<EFGGGGEGGGFGGGGGGGGGGGGFGGGGGGGGGGGGGGGGGGGG<FFECCCFFEGGGGGGFGGGFGCG>FFEGGGGGGG5FGGFCGGGG==GGGCGGCEGGGGFGFGF:>CFGGG@EGGEFG>DGGGFFGGGGGFAFFCFC,FEGGFGG9GFGGGGGGGEGGGGGGAAFFGFB3>,GFFC:F=CEFFFFEA4@8DDGGGFFCCDEFDGGGGE>EGFGGFFCAGFGGE8EGGF<GGGGGGGGGGGFFGGGGGGGGGFGGGGGFFGFCCGGFCGGGFEGEDGGGEF,FGGGEGGGGGGGEEDEFAGGGFEFDGGGGGGGGGCCCCC
@s1501 32334
TGGGGAATATTGCACAATGGGCGAAAGCCTGATGCAGCAACGCCGCGTGAAGGATGAAGGTCTTCGGATTGTAAACTTCTATCAGTAGGGAAGAAAAGTAGCGTAAGCTACTCTGACGGTACCTAACTAAGAAGCTCCGGCTAACTACGTGCCAGCAGCCGCGGTAATACGTAGGGAGCAAGCGTTATCCGGATTTACTGGGTGTAAAGGGTGCGTAGGCGGCTTGTTAAGTCAAAAGTGAAATTTCGGGGCTCAACCCCGGAGCTGCTTTTGGAACTGGCGAGCTAGAGTGTGGGAGAGGAAAGTGGAACTTTGAGTGTAGCGGTGAAATGCGTAGAGATTCAAAGGAACACCAGTAGCGAAGGCGGCTTTCTGGACCATTACTGACGCTGAGGCACGAAAGCGTGGGGAGCAAACAGGATTAGATACCCT
+
FGGGGGGGGGGGGGGGGGGGGGGGGGGGFGGGGGGGGGGGGGGGFFFFGGGGGGGGGGGGGGGGFGGEBGGGGGFFDGGGG<FGGGGGGGFGGGGGGGGGGGGGFF<EFFGGGCGGGGGGGGGGGGGGGGGGGGGGGGGDGEGGGGGFGGGGGGGGGC7DFDFEFGGCFGGGGGGGGCF@FFFECFEC:<FCCFEGGG9F62+FF8CCFG<GGCG;G95FGFGGFGEFGGGGEFFC@CFFBF*@3FGGGDFGGC@?@FGDGGDGDDDCFGGFAFDD+AGFGFEGGF<FBDGGGGFFADGGGFGFGGFDF=FEE<FDGGDG>GGFEFGGF7DE@6FGGFFFGF9FB<GGGGGGGGGGEGGGGGGGGGGDGGFCGGFFEGFCFFFGECFDGFGGGGGGGEGGGGGGGGGGGEDGEGGGGGGGGGGGGGGCCCCC
@s1501 233
TGGGGAATATTGCACAATGGGGGAAACCCTGATGCAGCGACGCCGCGTGGAGGAAGAAGGTCTTCGGATTGTAAACTCCTGTTGTTGAGGAAGATAATGACGGTACTCAACAAGGAAGTGACGGCTAACTACGTGCCAGCAGCCGCGGTAAAACGTAGGTCACAAGCGTTGTCCGGAATTACTGGGTGTAAAGGGAGCGCAGGCGGGAAGACAAGTTGGAAGTGAAATCCATGGGCTCAACCCATGAACTGCTTTCAAAACTGTTTTTCTTGAGTAGTGCAGAGGTAGGCGGAATTCCCGGTGTAGCGGTGGAATGCGTAGATAGCGGGAGGAACACCAGTGGCGAAGGCGGCCTACTGGGCACCAACTGACGCTGAGGCTCGAAAGTGTGGGTAGCAAACAGGATTAGATACCCT
+
FFGGGGGGGGGGGGGGGGGGGGGGGGGGGGGGGFGGFGGGGGGGGGGC:FGFFGGGGGGGGGGGGGGGGGGCFGGGGGGGGGGGGGGGGGGGGFGGGGGGGGF@<FDFG<FGGGGGGG@FEGGGGGGBFFGGEGGFGEEGDFGGCEEEE:FFFFE:FFGGGGG9CGCGCE7CCFGGDGF?GGGGGG<><:@CFFG@EE;7C<E;?CE9B96F><F:9:>$@:?<<96FGGGCFCD:6>6CC9<EGF<9,9>67CGAFGC6@>F/GDEGFF@BDFA9FFFEEB9FFC7GGGFFFF7GGGGDFE86ACCEGFFAGGGGGGGGGEF7EGGGGFFGFFFDFFGFFFFAAEDGGGGGGGFGFGGGGCGGFFGF:GGGFFFGGGGGGGGGGGGGGFEFGFGFGGGFDGGGFCFDFFGCCCCC
@s1501 234
TGAGGAATATTGGTCAGTGGGCGAGAGCCTGAACCAGCCAAGTAGCGTGCAGGAAGACGGCCCTATGGGTTGTAAACTGCTTTTATAAGGGAATAAAGTGAGTCTCGTGAGACTTTTTGCATGTACCTTATGAATAAGGACCGGCTAATTCCGTGCCAGCAGCCGCGGTAATACGGAAGGTCCGGGCGTTATCCGGATTTATTGGGTTTAAAGGGAGCGTAGGCCGGAGATTAAGCGTGTTGTGAAATGTAGCCGCTCAACGTCTGCACTGCAGCGCGAACTGGTGTCCGTGAGTACGCACAAAGTGGGCGGAATTCGTGGTGTAGCGGTGAAATGCTTAGATATCACGAAGAACTCCGATTGCGAAGGCAGCTCGCTGGAGCGCAACTGACGCTGAAGCTCGAAAGTGCGGGTATCGAACAGGATTAGATACCCT
+
<EFGGGGGFGGGGGGGGGFDFGGGGGGGGGGGGGGGGGGGDFGGGGGGGGGGGGGGFGGGGEEFGGGGGGGGGGGGGGGGFFGFGGGGGGGGGGGEFFGGGGGGGGGGDFFGFGGFGGGGGGCFGGGGGGGCFGGGGGFGGGGGGGGGGGGGFGFGGG8<FFEGGGGCFC7:FGFGGGGGGFGGGGGGEEE5C9<:2/FFF>FFGC<@77<C9C@FEBG;;9GGFEGEG5?F4AF9C<GG/CFEFEG?=1-+*C?GCFG*;C-CA@:&;FEA8BCC9GFD=9D?>+@B,,CE8F8BDGGGGGGGGGGGEFEEDGECGGGGFGE>8=4CCFF@EEFGFGGFFE<8GFECFE@FFEEE:DGFCEEFFFGGGGGGGGGGFGGGGGGGDE@:FGFGGGGGGGGGGGGGFGGGGGGGGGGGGGGGGGGGGGGGGGGCCCCC
@s1501 35143
TGGGGAATATTGCACAATGGGCGCAAGCCTGATGCAGCGACGCCGCGTGAAGGATGAAGGTCTTCGGATCGTAAACTTCTATCAGCAGGGAAGAAACCATGACGGTACCTGACTAAGAAGCCCCGGCTAACTACGTGCCAGCAGCCGCGGTAATACGTAGGGGGCAAGCGTTATCCGGAATTACTGGGTGTACAGGGTGCGTAGGCGGCGATTTAAGTCAGATGTGAAAACGCAGGGCTCAACCTTGAGACTGCATCTGAAACTGAGTTGCTAGAGTGCAGGAGAGGAAAGCGGAATGCCGAGTGTAGCGGTGAAATGCGTAGAGATTCAAAGGAACACCAGTAGCGAAGGCGGCTTTCTGGACCATTACTGACGCTGAGGCACGAAAGCGTGGGGAGCAAACAGGATTAGATACCCT
+
FFCGGGDGFFFFGGGGFAGGGGEGGEFG@,ED9FGGGGGGGGGDEGF@FE,EFGGGGGGGGGGGGGGGGGGGG@EEFFGGFGG,E<CFFFEFGGGGCFGDGGG>CG@@FFFGGGFGGGGFG=A+CEDCGGGGGGGF8>FFFF@CBF@5@F*>C@FCGGGFF:<@EE:FGGGG:*CFEEGGG7,?FF<*2=CC02<**AEEGGC>E@>GEGC,2:F<9=98A6,@F9CFF+;%,'C%;,;,=C8BE7D<CFADFGGE@C>A&<=;FEBEAF4FE:4F=<9<GGEFBDB7EFDFEEE8@+B48FGGGE=GFFFFEFBEEGFE<6,4,E?C,<,DEFBF@CFE@@@EGGBCBFEFFFGGGGFC?FF@<EFCFCFCGGG@EFCFB,CEGGFEGEFCGGFGFGGGFFGGGGGGGGGGDCCCCC
@s1501 30845
TGGGGAATATTGCACAATGGGCGCAAGCCTGATGCAGCGAAGACGCGTGAAGGATGAAGGTCTTCGGATCGTAAACTTCTATCAGCAGGGAAGAAACCATGACGGTACCTGACTAAGAAGCCCCAGCTAACTACGTGCCAGAAGCCGCGGTAATACGTAGGGGGCAAGCGTTATCCGGCATTACTGGGTGTAAAGGGTGCGGAGGCGGCGATTTAAGTCTGATGTGATAATTGAGGGCTCAACCTTGAGACTGCATCTGAAACTGAGTTGCTAGAGTGCACGAGAGGAAAGCGGAATGCCTAGTGTAGCGGTGAAATGCTTAGAGATTCGGAGGAACACCAGTAGCGAAGGCGGCTTTCTGGACTGTAACTGACGCTGAGGCACGAAAGCGTGGGGAGCGAACAGGATTAGATACCCT
+
E<C@@CEGE,C@9CDEFFDF@EEFEG7<@FFFGFGFGG@F+C,:BCGFCEGGF8EGFAEE,E?FD,?CCFFFGGG,,FFFG9FE5EF8BEBD@=<EB,B,??E:CEFEGGGFC9FC=CD,,=+3>+B,D;=5E<683=><<,3BF><FFG:<ECFA:<,,6>FB<7:F7*1*8,,2C**4*7C:,,+88849B><F4=F&3&8@<,384:8E@F@383,,>,9=5,7,,7,>,F<8DE>,,E<,9E,,3BGFC6,,,ACACE?FFD8FC8DFCA?E>+84+,EA4?5+C+B8FC9,=,>,A,GGGGFEB?D9E<DFFFE<?;C,GFF@+<GFFFCCEAFFBGGDGFFEEFFFCC8FCGGFB;EEFGGGFF,B7GGEEAFCCDCB<FF@GGGFGFFCCBGGGGGGGF<GFCGDGCCCCC
@s1501 21287
TGAGGAATATTGGTCAATGGGCGAGAGCCTGAACCAGCCAAGTAGCGTGCAGGATGACGGCCCTATGGGTTGTAAACTGCTTTTATAAGGGAATAAAGTGGGGCTCGTGAGCTCCTTTGCATGTACCTTATGAATAAGGACCGGCTAATTCCGTGACAGCAGCCGCGGTAATACGGAAGGTCCGGGCGTTATCCGGATTTATTGGGTTTAAAGGGAGCGTAGGCCGCAGTTTAAGCGTGTTGTGAAATGTAGGGGCTCAACCCCTGCACTGCAGCGCGAACTGGCTTGCGTGAGTACGCACAACGTGGGCGGAATTCGTGGTGTAGCGGTGAAATGCTTAGATATCACGAAGAACTCCGATTGCGAAGGCAGCTCACTGGAGCGCAACTGACGCTGAAGCTCGAAAGTGCGGGTATCGAACAGGATTAGATACCCT
+
<FEFGGGGGGG9FGGGEFFGECGGGGGGGGGGGGGGGGGGGGAEFFEFEGGGGCGFFFFGGGGGGDGDGFGGGGGGG9FFDFGGGGFGGGFFGGGGFGFF9FGGGFCCFGDFC=F8FGGFFGGDEFGCFFGG,EFCEGGGGGEFE@FFEFGGG>++@AFGFFGGC+C@FEGEC;FFG*<FGGG=FGGGGG8:F,=C:FC925A>?<:=.<<04:CD:DGF8F:C*<87D#GGGGGFGCFG+C@CB<FFFD:B=8CEGC:FG@C<FDF,7GFEGF?E9E:5GEB8+GFB@,D35F>CGGGEGFDGEEDGEGGFFAF=:BFG@FEGFGEDEFEA9DCECCFAAEF=E<C7GGEFEC+7GGGGF@@,EFAGFFCFEE9CCC@CCCGGGFGGGGFGGGGGGGGGGGGFFGGGGFFCECFGGGGGGGGGGGGFFGGCCCCC
@s1501 43036
TGGGGAATATTGCACAATGGGCGCAAGCCTGATGCAGCGACGACGAGTGAAGGATGAAGGTCTTCGGATCGTAAACTTCTATCAGCAGGGAAGAAACCATGACGGTACCTGACTAAGAAGCCCCGGCTAACTAAGTGCCAGCAGCCGCGGTAATACGTAGGGGGCAAGCGTTATCCGGAATTACTGGGTGTAAAGGTTGCGTAGGCGGCGATTTAAGTCAGATGTGAAAACTCAGGGCTCAACCTTGAGACTGCATATGAAACTGAGTTGCTAGAGTGCAGGAGAGGAATGCGGAATTCCGAGTGTAGCGGTGAAATGCGTAGAGATTCGGAGGAACACCAGTAGCGAAGGCGGCTTTCTGGACTGTAACTGACGCTGAGGCACGAAAGCGTGGGGAGCGAACAGGATTAGATACCCT
+
CC@FEEFGFC@E9AEGGG<@FF6@CCGG@@EEGEFGFF746@6@C7C,CE<C8,CFE<C8,C,,<9,?,CEF,?FE5?FFEFFG<FCFFE=BFFGGF8FGDFFCEFGC9BFGFGCF8F<FFC@+>>C+C8DCC,>EFCCGF7F8FG++<F3*>@B,>7FFGDGGCGG6*86,<8=<::F#=$%7,7<8,C14<=7<)DEADCE>C3@9C92>>@;:FB0=9@%A:F@7AEC<9CG316==:(B<FA?C?C<8FFA>'5A9<:8CF@FGGGDFA83D?;.GEE49;EA@4+7FEA@+668+EGGGEB5EEAF?9E:FC@,FC6,,B4@F@@C,EEBC,GCGGGGGGFE8,F7GCEA8FFAFFCFGGGGFEEGFFEFDGGGFE@<DFD@EDFEFGGEGGGGGGDFDGFGGGDFDEB9CCC
@s1501 239
TGGGGAATATTGCACAATGGGCGCAAGCCTGATGCAGCCATGCCGCGTGTATGAAGAAGGCCTTCGGGTTGTAAAGTACTTTCAGCGGGGAGGAAGGGAGTAAAGTTAATACCTTTGCTCATTGACGTTACCCGCAGAAGAAGCACCGGCTAACTCCGTGCCAGCAGCCGCGGTAATACGGAGGGTGCAAGCGTTAATTGGAATTACTGGGCGTAAAGCGCACGCAGGCGGTTTGTTAAGTCAGATGTGAAATCCCCGGGCTCAACCTGGGAACTGCATCTGATACTGGCAAGCTTGGGTCTCGTAGAGGGGGGTAGAATTCCAGGTGTAGCGGTGAAATGCGTAGAGATCTGGAGGAATACCGGTGGCGAAGGCGGCCCCCTGGACGAAGACTGACGCTCAGGTGCGAAAGCGTGGGGAGCAAACAGGATTAGATACCCT
+
GGGGGGGGGFGGGGGGGGGGGGGGGGGGGGGFC9FFFGGGGGGGGGGCFGGGGGGGGGCFGGGGFGGGFGGGGDFFGGGGGGDCGGGGGGGGDEEFGGGGGGGGFGGCFGGGGGGGGGGGGDEGGGGGGFGGFGGGFGGCF@<CFGFGGGGEGCDGGGGGEE9FDGGCGGGGG77*:BCCDEGGE1CGGCGEGECEGGG@F-CFFACGGGGGEC;59>CD?>CCFE@DEGG<FGG<@BCFCFF<CG9@4=BF=C85DFGGEGBCGFCB7FGGFD4FGGG<FB:,C?E:>7CGC6+8,*@ECEEC,CFEGGGGFEFADE4,ECGFGGGGGFEFCFGGF?CGGE?C,E;E@FE8GFEEEC<EC@GGGFECFFB=FFGGEGF@GCFFDGGGGGGFF7FCFF8GFDGFEGGGGEFGGGGDFFFEGGGFGGGGGGGGGGGGCCCCC
@s1501 240
TGGGGAATATTGCACAATGGGCGCAAGCCTGATGCAGCGACGCCGCGTGAAGGATGAAGGTCTTCGGATCGTAAACTTCTATCAGCAGGGAAGAAACCATGACGGTACCTGACTAAGAAGCCCCGGCTAACTACGTGCCAGCAGCCGCGGTAATACGTAGGGGGCAAGCGTTATCCGGAATTACTGGGTGTAAAGGGTGCGTAGGCGGCGATTTAAGTCAGATGTGAAAACTCAGGGCTCAACCTTGAGACTGCATCTGAAACTGAGTTGCTAGAGTGCGGGAGAGGAAAGCGGAATTCCGAGTGTAGCGGTGAAATGCGTAGAGATTCGGAGGAACAGCAGTAGCGAAGGCGGCCTTCTGGACTGTAACTGACGCTGAGGCACGAAAGCGTGGGGAGCGAACAGGATTAGATACCCT
+
DFFGGGGGGGFFGGGGGFGGGGGCCCE8FFGGCFGGGGGGFF@+@CCFGGGGGGGGC,EFFG9FF7FCCCEGGFDFFGGGEFFGGGGFDGGFCFGGB=FFGGGGDGGDFGG8FAA=<9FFCDD7@CFGEFGC<CC@FFFGCFFGGFEF?7<<ABCGGGDCECFCCG7FGGCGGGDC@CF@CF?:CDFG,,,FCFFF.AC>CCCEECGG1:>8FCFFG5CF<1GE:C;@:CCCG5GFCFCGGGFC@3@,?F2GF@9/?9FCGFFGG@DF<D@-AGAFAC8)@CEEC9A+84F@GGEDC>B4?,EDGGDGGGFCFA:FF>,9FGFEB6,>+CFCDF=E@<,E<EB@C@FGCFF:FGGGGFFGGGFFCFGFGGGFGGFGGGEGGGFEFC@GF@FCFGGGGGGGGGGGGGGGGGGGGCCCCC
@s1501 241
TGAGGAATATTGGTCAATGGGCGAGAGCCTGAGCCAGCCAAGTAGCGTGCAGGATGACGGCCCTATGGGTTGTAAACTGCTTTTATAAGGGAATAAAGTGAGTCTCGTGGGACTTTTTGCATGTACCTTACGAATAAGGACCGGCTAATTCCGTGCCAGAAGCCGCGGTAATACGGAAGGTCCGGGCGTTATCCGGATTTATTGGGTTTAAAGGGAGCGTAGGCCGGAGATTAAGCGTGTTGTGAAATGTAGATGCTCAACATCTGCACTGCAGCGCGAACTGGTTTCCTTGAGTACGCACAAAGTGGGCGGAATTCGTGGTGTAGCGGTGAAATGCTTAGATATCACGAAGAACTCCGATTGCGAAGGCAGCTTGCGGTAGTGCGACTGACGCTGAAGCTCGAAGGTGCGGGTATCGAACAGGATTAGATACCCT
+
EGGGGGGGGGGGGGGGGGGEGGGGGGGFGGGG@FGGGGGGGGFFGGGGGGGGGGGFEFCGGGGFFGGGGGGGG?E<FFGGCFAFGGGGGGGGCGEFGGEFGGGGFGGCFGGGGGGFFFGGGGFGGFGGGGGGGGGGGGFFGDFGCCCDGFCEDDGGGGG,@F;G4EGGGGGGGFFDC@7F1B@CF>GG:E=GGGEGCFEGGF:FFC<FFE:FFC;>C9?)6<8FCEGFE@CBF@E>GGCGGG>E><@GGGFGFFFGCF@,3,ACGGGGGFF<EGFEFFFFGGGFDFA?EB??*CCBGFCFB9GGGECFEFE>D8GEEFFFFFGE>E>GGGFE<9FFFGGGFDDGEGGGFGGGFFGF@DGEGGGGGGGGGGGGGFCGGEB,GC@CGFF@FFBDGGGGGEGGGGGFCEGGGGGEGGGGGGGFGGGGFFFGGFGCCCCC
@s1501 242
TGAGGAATATTGGTCAATGGGCGAGAGCCTGAACCAGCCAAGTAGCGTGCAGGACGACGGCCCTATGGGTTGTAAACTGCTTTTATAAGGGAATAAAGTGAGTCTCGTGAGACTTTTTGCATGTACCTTATGAATAAGGACCGGCTAATTCCGTGCCAGCAGCCGCGGTAATACGGAAGGTCCGGGCGTTATCCGGATTTATTGGGTTTAAAGGGAGCGTAGGCCGGAGATTAAGCTGGTTGTGAAATGTAGTGGCTCAACCTCTGCACTGCAGCGCGAACTGGTCTTCTTGAGTACGCACAACGTGGGCGGAATGCGTGGTGTAGCGGTGACATGCTTAGATATCACGAAGAACTCCGATTGCGAAGGCAGCTCACGGGAGCGCAACTGACGCTGAAGCTCGAAAGAGCGGGTATCGAACAGGATTAGATACCCT
+
AFFGGGGGGGGGGGGGGGGGFFEGGGGCFCFGGGCEGGDFGF<FGGGCGGD,FGGGEG:BEFB@F,EEFFDEGGGFGGEFFFFDGGGG,ECCCFGGGGGFGGFGGCFFDGDAEGGGFGDGCGGGFGGGDFGGGGGGGGGGFFGDC7F>AFGFGGCGGGG+@F7FFGGCEFGGGGFC7F:,6CGF@GG74<:3CGG>EGFGEFFFF:CFCC<<=77>CB8F@BC:C?C3479FFCF4##CCF@FFD#<2@,$>>8CEFGD,9GCAFA>CGFF+B;GFC@DDF:CE><D:,3<D*E=B8E:=D<FFB=+?B8FE+887GGGFGFEC?B7FFFE9,FGGFEEFFCE,FGDFF?9B<CEEEGFFF7GGFFEF?CGGFC@CFFGGDGF<AEFCGFBGGFCEEFGGGGFGGGFCDEFFGGFEGEFFFGGGGGGGGFGCCCCC
@s1501 29985
TGAGGAATATTGGTCAATGGGCGAGAGCCTGAACCAGCCAAGTCGCGTGAGGGAAGACGGCCCTACGGGTTGTAAACCTCTTTTGTCGGGGAGCAAAGGACGCCACGCGTGGCGTGATGAGAGTACCCGAAGAAAAAGCATCGGCTAACTCCGTGCCAGCAGCCGCGGTAATACGGAGGATGCGAGCGTTATCCGGATTTATTGGGTTTAAAGGGTGCGTAGGCGGGACGGTAAGTCAGCGGTAAAATTGCGGGGCTCAACCCCGTCGAGCCGTTGAAACTGCTGTTCTTGAGTGGGCGAGAAGTATGCGGAATGCGTGGTGTAGCGGTGAAATGCATAGATATCACGCAGAACTCCGATTGCGAAGGCAGCATACCGGCGCCCGACTGACGCCGAAGCACGAAAGCGTGGGTATCGAACAGGATTAGATACCCT
+
FGGGGGGGGGGGGGGGGGE<FFGGGGGGGDFGGGGGGGGGGGGGCFFFGGGGGEGEFGGGGCGGFFEGGEECCFGGGGGGGGGGGGGGGGGGGEGGGGGGFGGGGGGGGCEGGGGGGGGGGGGGGGGGGGDGGGFGGGGGFG@FGCGC>,>3BFFDGGGGFFGGGGGGDGEGFGG>*4=CFGDE5C/::?>CFGGDGG6F7C7C?FCEGGGGFGCFG:FFF6>C5EGFDEG:8CF#5<?;?FFEG>8CC:CGGFGFC@FGGGGEGFEC8ECGGGFG;=FFGGDF8FF:7F@*:@FEFC9D9FGGGGGECGFB@+@GGEF?=:B5GC<GGFCFEGECEBGGFGGGGGF:,9GFF:C:,E@CGGFGFCGFFGGGGF>7FGGGGFEEGGGGGEFF>GGGGGGFGGFGGGGGGGGGGGGGFFEGFFGGGCGGGGCCCCC
@s1501 244
TGGGGAATATTGCACAATGGGCGCAAGCCTGATGCAGCGACGCCGCGTGAAGGATGAAGGTCCTCGGATCGTAAACTTCTATCAGCAGGGAAGAAACCATGACGGTACCTGACTAAGAACCCCCGGCTAACTAAGTGCCAGCAGCCGCGGTAATACGTAGGGGGCAGGCGTTATCCGGAATTACTGGGTGTAAAGGGTGCGTAGGCGGCGATTTAAGTCAGATGTGAAAACTCAGGGCTCAACCTTGGGACTGCAGCTGAGACTGAGGTGCTAGAGTGCAGGAGAGGAGAGCGGAATTCCGGGTGTAGCGGTGAAATGCGTAAAGATTCGGAGGAACACCAGTAGCGAAGGCGGCTTTCGGGACTGTAACTGACGCTGAGGCACGAAAGCGTGGGGAGCGAACAGGATTAGATACCCT
+
CG@FGCFGGGGGA@EGFGGFGGDC:FEGGGGGC<FGGGCE:C7:CFGGD,FGGFGGG?FFCF9FG:F7B++B,FF<5?<@BF<,9<FBFFBE4=FF<88,5?=:BC=+,,BFGGCFEA<,8+++8+@FCFEA9,@@@<,@,>DGF:3*5:1*1,3>*73,=B<:*=*=*F5=4@<.CF7CF@BA#GGF?CC<C+<C5C7>EC>?;85>:8>#>;DCC=2+?9CF2A3=0::<CFGDFCCADEFD@<F&CF(GGGF3C<E3,E6,>,:,C,,<,FBGGDD=>=9ADEC6+=GGGGECE=@4+,GGEB5GF9CGGFGFFE@<B@<FF:F::<F9AFGFE<BF87GGGGGFFGEC@FC8+7@<FFFDFGGGGGGGGEF<FEF8GFAGGGGFFDGGGGGGGGGGGGGGGGGGGGGGGCCCCC
@s1501 39537
TGGGGAATATTGCACAATGGGCGCAAGCCTGATGCAGCGACGCCGCGTGAAGGATGAAGGTCTTCGGATCGGAAACTTCTATCAGCAGGGAAGAAAACATGACGGTACCTGACTAAGAAGCACCAGCTAACTACGTGCCAGCAGCCGCGGTAATACGTAGAGGGCAAGCGTTATCCAGAATTACGGGGTGTACAGGGTGCGTAGGCTGCGATTTAAGTGAGTTGTGAAAACTCAGGGCTCGACCTTGGGATTGCATCTGGTACTGGGTGGCTAGAGTGCAGGGGAGGAAAGCGGAATTCGGAGTGTAGCGGTGAAATGCGTAGATATTGGGAGGAACTCCCGTAGCGAAGGCGGCTTTCTGTAGTGTAACTGACGCTGAAGCACGAAAGCGTGGGGAGCGAACAGGATTAGATACCCT
+
C<6E@FGDFGGGFFGGGGGGGGDG>@FGGGGGAEFGGG7@@FCGFEEGG?DEFFGGG??F4C<?F,B:,>7++8=:?EEADDE,,:,,:C=,+4EE-6<,4:FCFE<BBDA<FE<D<F<BF,,3,,B,<C=,C=88,5+>,<<DEFE7:B<::,<<877>*7>**=*<B*6;FF9;,,,,?BEC*=57C*4<,6><2=C?C;84;****+,;?,876*,,F9A@7,37,3,,@,7EE8B8,AFEC@@,,F3@,CD:@3,,,6,=+,A8,5,F9FFGEE@A+B,EBCE=?+FE;FDC@+4,,?EAB4@7FECGFE:@F@,,FEC9,,C6,@FB<C,B+,@8,>:EGF<:@E7@CFE@GGGF@,C,F<DGFGGF@GGGFC,,BACCGGGEGGGFFEF8F@FE9CFCGFF9GGGFF@CCCC
@s1501 34099
TGGGGAATATTGCACAATGGGGGAAACCCTGATGCAGCAACGCCGCGTGAATGATGACGGCCTTCGGGTTGTAAAGCTCTGTCTTTAGGGACGATAATGACGGTACCTGCGGAGGAAGCCACGGCTAACTACGTGCCAGCAGCCGCGGTAATACGTAGGTGGCGAGCGTTTTGCGGATTTACTGGGCGTAAAGGTAGCGTAGGCGGACTTTTAAGTGAGATGTGAAATACCCGGGCTCAACTTGGGTGCTGCATTTCAAACTGGAAGTCTAGAGTGCAGGAGAGGAGAATGGAATTCCTAGTGTAGCGGTGAAATGCGTAGAGATTAGGAAGAACACCAGTGGCGAAGGCGATTCTCTGGACTGTAACTGACGCTGAGGCTCGAAAGCGTGGGGAGCAAACAGGATTAGATACCCT
+
@,@@FEGEGFF,C<E6EF<F8B+@FFGDEGGGGGGFGFGCEFDD:F78@B,C,?EF?FBBEE,<C@>EGC+FFFGB?EFAB,E9F,55,B<FFEEDFCGGGG7CD7B<,,3+>EGGGGGGFF7CFG+FGFB<FFGFGFEF8,@F7<::1*>FGFCCFAFG,*,*4*4:***6#7(97<::>F<43C=CC8C6<F)8C:E*=/C9DEFB;@DF@C@90,3,@6C;A<F5CF@C>:?@ADF8,8++FDB8AEC,AC,FGD=DGFCFE55,,F<A+F8E?GGFF=9FA9F<FE;C,8E8B:,,F9+=@=:FAEE54FCGEEC,FCFGFCFAGEFE::,:8FEFC@@,F@@@@FF9GGGGFF<FAGGGGGGGGGGGGGGGFGGFFEFFFFGGGFEFFF9FAAFGFEFGGGGFEFFB9CCC
@s1501 247
TGGGGAATATTGCACAATGGGCGAAAGCCTGATGCAGCGACGCCGCGTGAAGGATGAAGGTCCTCGGATCTGTAACTTCCATTAGCAGGGAAGAAACCATGACGGTACCTGACTATGTAGACCCGGCTAATTACGTGCCAGCAGCCGCGGCCATACGTAGGGGGGAGGCGTTATCCGGAATTACTGGGTGTAAAGGGTGCGTAGGCGGCGAATTAAGTCAGATGTGAAAACTCAGGGCTCAACCTTGAGACTGCATCGGAAACTGGGTTGCTAGAGTGCAGGTGAAGAAAGCGGAATTCGGAGTGTAGCGGTGAAATGCGTAGATATTAGGAGGAACACCAGTAGCGAAGGCGGCTTTCTGGACTGTAACTGACGCTGAGGCACGAAAGCGTGGGGAGCGAACAGGATTAGATACCCT
+
EF8FGGGGGGGGF<FFGGGGGGG++FFGGGGFE<EGGGCE7F+@FGGED?FGGGCEF,?E4C,CECG7,+,,5CE,,C,,,@-,<,B,BF+EC8FF<,4,,588+4++,CF8FF<,,,5,,5,,8@CFDE,@CD+3:<+E<F<F833@CD7*1D,?<,7>CF1****:*/*:C5:00?9#;>7+<E78/8:9C<3C5F@6?*5CC;*83+,,CFFCD4,+>9GFFD@,33,,@,+3FFCD=B:,@,,,DFEEGEB=@53,E88CB,<CEDDC,D9E8,E78,,,A,E9++@EBE>B8C@,,,FFGGFGGGGGGF@@4BFFGGF@,A<,6,FA,GFE@6,A,@F:GGGGGGGF<GFC,,GGFEB6CC,DGGGFFGGGGE@,GF@GGGGGGGE8GGGCGEGGGGGGGGGGGGGGGCCCCC
@s1501 30053
TGGGGAATATTGCACAATGGGGGAAACCCTGATGCAGCAACGCCGCGTGAGTGATGACGGCCTTCGGGTTGTAAAGCTCTGTCTTCAGGGACGATGATGACGGTACCTGAGGAGGAAGCCACGGCTAACTACGTGCCAGCAGCCGCGGTACTACGTAGGTGGCGAGCGTTGTCCGGAGTTACTGGGCGTAAAGGGAGCGTAGGCGGACTTTTAAGTGAGATGTGAAATACCCGGGCTCAACTTGGGTGCTGCATTTCAAACTGGAAGTCTAGAGTGCAGGAGAGGAGAATGGAATTCCTAGTGTAGCGGTGAAATGCGTAGAGATTAGGAAGAACACCAGTGGCGAAGGTGATTCTCTGGACTGTAACTGACGCTGAGGCTCGAAAGCGTGGGGAGCAAACAGGATTAGATACCCT
+
A@CEEFGGGGGGGGGGFGGGGDGGGGGGGDGGGGGGGGGGGGGGGGGFGG,CFFGGGG@EGGFFGFGGGGDGGGGFG?FFGGGFEFG<E==DEC:BEGFDFGGGGGACGGGFAFGGFGFFGGDGG>GGFGGGG@ECDF:@F3,DCEEEEC*?EFCFCGDFCFFG7:1=FGG7CFGGCF<BFE3FFFCEECEFGGEAC=FAEEE@:E587<8F>9FFFFF@FC;F?C#?F8F3D=:==9FCED7GGFCC,AFGGFGFFCFFF9FDDGF@GF,GFF?F@8:FEC<CCEC9,FCGGGFE=,,9FGGGFGGGGFFE?FEFGFFFFDGGFEAGGGEDEFGFFFEFBGGFGGGGFE<9DFFE<ED@<?GGGGGGGGFEF?GGGGGF6@FGGFG@EAGGGGGFGFFFFFGGFGGGGF9CCCC@
@s1501 22160
TGAGGAATATTGGTCAATGGACGAGAGTCTGAACCAGCCAAGTAGCGTGCAGGATGACGGCCCTATGGGTTGTAAACTGCTTTTATAAGGGAATAAAGTGAGTCTCGTGAGACTTTTTGCATGTACCTTATGAATAAGGACCGGCTAATTCCGTGCCAGCAGCCGCGGTAATACGGAAGGTCCGGGCGTTATCCGGATTTATTGGGTTTAAAGGGAGCGTAGGCCGGAGATTAAGCGTGTTGTGAAATGTAGATGCTCAACATCTGCACTGCAGCGCGAACTGGCTTCCTTGAGTACGCACAAAGTGGGCGGAATTCGTGGTGTAGCGGTGAAATGCTTAGATATCACGAAGAACTCCGATTGCGAAGGCAGCTCACTGGAGCGCAACTGACGCTGAAGCTCGAAAGTGCGGGTATCGAACAGGATTAGATACCCT
+
EGGGGGGGGGGGFGGGGGGGGGGGGGGGGGGGGGGGGGGGGGEGGGEGGGGGGGDCDFFEGCFFFGGGGGGGGGGGGGGGFGGGGGFGGGGFFGFFGGGGGGGFGGGGGGGGGGEGGFFGFGGGGGGGFGFGF<,>FGGG@<FGGGGGGFGFFFFGGFFC:>DFGGGGGCGGGGCEFGGCFGCCFGDEG@EGFGGGGG8<9:>G99C8F+<CGGC;5>GD?F<CCGFFGG<>CEC?FCGGFCFEFFFFCGGGCDFGGGFFFGGFFGGGGBGCGGGFCFEGGGGGGGG@=6DF5FECGGGGGDGGFGGGGGGFCFCGGGF?BE@E>C:DFAE<BFD8@<EEC,DF8GGGGGGGGEGGGGGEFFEDFAFFGGGGFFGGFDDGFB:<E;EGGFBEE,CC@GGGFEFFEGGGFDGFGGGGGGGFFGGGFF,DGF<CA@CC
@s1501 250
TGGGGAATATTGCACAATGGGCGCAAGCCTGATGCAGCAACGCCGCGTGAGTGATGACGGCCTTCGGGTTGTAAAGCTCTGTCTTCAGGGAAGATAATGACGGTACCTGAGGAGGAAGCCACGGCTAACTACGTGCCAGAAGCCGCGGTAATACGTAGGTGGCGAGCGTTGTCCGGATTTACTGGGCGTAAAGGGAGCGTAGGCGGACTTTTAAGTGAGATGTGAAATACCCGGGCTCAACTTGGGTGCTGCATTTCAAACTGGAAGTCTAGAGTGCAGGAGAGGAGAATGGAAGTCCTAGTGTAGCGGTGAAAGGCGTAGAGAGTAGGAAGAACACCAGTGGCGAAGGCGATTCTCTGGACTGTAACTGACGCTGAGGCTCGAAAGCGTGGGGAGCAAACAGGATTAGATACCCT
+
CFFGE,BFFGGFGGGGFCCCFGFGGGGGGGFGGGGGFFFG8BFGGGG+@FGGGGGGGFCCEG?FGGEG,C@BECEEA<FF9FA<A<FDAC<,@FEFFGGFFC+BBFGGGGGFF+:CFGGGFC:@CE@FE9FDE88+=DE,DCGFGDE7>B*@BFGCF@C3BF?G0BE<4BEC@:B=0@=,7;$=?:*;=F=FGF@>@CE**EE?@5C?FCGF@<ACFADC<@=FFF?+<EC3>'>?F??AF<3<FC#<D@?F%::7:7>D*AFAF<F<9<,,?EDA=F4?>94,?,FF9EE@>>,8F=89FF>798?,FEAGC?+8EC,9?,:,,ECGGF9FGFE@8@FC@F:@F@6GFEE9GGE9?GGGGGGFC<EBEEC@8GGGFGGFGGGGGGGGGGFEGGFGFGGEGGGGGCGGGGECCCCC
@s1501 251
TGAGGAATATTGGTCAATGGGCGTAAGCCTGAACCAGCCAAGTAGCGTGAGGGATGACTGCCCTACGGGTTGTAAACCTCTTTTGTTTGGGAATAAAGTGCGGGACGCGTCCCGCATTGCATGTACCATTTGAATAAGGACCGGCTAATTCCGTGCTAGCAGCCGCGGTAATACGGAAGGTCCGGGCGTTATCCGGATTTATGGGGTTTAAAGGGAGCGCAGGCCGTGGGTTAAGCGTGTCGTGAAATTCCGTCGCTCAACGGCGGACGTGCGGCGCGAACTGGTCCACTTGAGTACGCGGGACGTTGGCGGAATTCGTGGTGTAGCGGTGAAATGCTTAGATATCACGAAGAACTCCGATTGCGAAGGCAGCTGACGGTAGCGCAACTGACGCTGAGGCTCGAAAGTGCGGGTATCGAACAGGATTAGATACCCT
+
CFCDFGGGGGGGGGGGGGGGGGGGGGGGGGGGGGGGGGGGGFGGFGGGGGGGGGGGGGDGGGGGGGGGGGGGGGGGGGGGGFGGGGGGGGGGGGFFGGGGGGGGEGGGGGGGGGGFGGGGGGGGGGGGAAFDFGGGGGGGCFFGGGGGGGGGGGGGGGGGGGGGGGGGGGGGGGGGGGEFGGGGGGG<?GGGGGGGCGGG@E%EGFFAEFCCFGGFG9E>BEGGDEE>FGECEGGFGEEGGG>EGGFFFGGGFGGFDFG:?GGCEGCGF.GGFGFGFEC8,GCGFF9DFCGGFGGFECCGCA+CD8GGGGGGD8@DEDDAGFCGFGFFFFFC5AFGGGFDF9DFGGFGGFFGGEFEGCGGGGGGGGFGGGGGGFCFGGGGGGGGGGGGGGGGGGGGGGGGFGGGGFGGGGGGGFGGGGEEEFGGGGGCGGGCCCCC
@s1501 33814
TGAGGAATATAGGTCAATGGACGAGAGTCTGAACCAGCCAAGTAGCGTGCAGGATGACGGCCCTATGGGTTGTAAACTGCTTTTATAAGGGAATAACGTGAGTCTCGTGAGACTTTTTGCCTGTACCTTATGACTAAGGACCGGCTCATTCCGTTCCCGCAGCCGCGGTACTACGGAAGGTCCAGGCGTTATACGGATTTCTTGGGTTTAAAGGGAGCTTAGGCCGGAGATTAAGCGTTTTGGGAAATGTAGATGCTCAACATCTGCCCTGGAGCGCGAACTTGTTGCGTTGAGTACGCACAAAGTGGGCGGAATGCGTGGTGTAGCGGTGAAATGCTTAGTTATCACGAAGAACTCCGATTGCGAAGGCAGCTCACTTGAGCGCAACTGACGCTGAAGCTCGAAAGTGCGGGTATCGAACAGGAGTAGATACCCT
+
A8FFEC,C@<,<CEACEEEFGGCFEG@FEA<@,CFF8FFAFG,CCCCC@FGGGGGFEF,8CCF,@E<CFCCE=,EFGAFG9<CEFGGG,<<8FEFF,4B4=@<FEGE<,AFG<AC?FDF,,,,C,,C@EFF,B?=>?AECFGDFG7+CFFGGF,,:F<F++>FG7++:*56,<@CDFEF@:<C,<C;CB*16,<<*4*=:+18<?F7<F,<:1**;2##39/,;CC=7/8F@DGFAC?:C>8+C<D7FF<2:,D:8;7,8:@CDEF@,D>8+GF@>+C,=@,<CC@+>,DFF:>68+?4FE5,FB8>++,=@7EEC7@A,F=8+0+7EDEE5A,5E,E99:,,,@EEC,5,EECFB8,@,EFDFGFCCFCEE<FFF,CGEGGFF<DGF:B7GGGFE,@F@CEFCDFFGGGGGCGGF@E9FEAFF<9F9E88CCCCC
@s1501 37661
TGGGGAATATTGCACAATGGGGGAAACCCTGATGCAGCGACGCCGCGTGAGTGAAGAAGTATTTCGGTATGTAAAGCTCTATCAGCAGGGAAGAAAATGACGGTACCTGACTAAGAAGCCCCGGCTAACTACGTGCCAGCAGCCGCGGTAATACGTAGGGGGCAAGCGTTATCCGGATTTACTGGGTGTAAAGGGAGCGTAGACGGCATGGCAAGCCAGATGTGAAAACCCAGGGCTCAACCTTGGGATTGCATTTGGAACTGTCAGGCTGGAGTGCAGGAGAGGTAAGCGGAATTCCTAGTGTAGCGGTGAAATGCGTAGATATTAGGAGGAACACCAGTGGCGAAGGCGGCTTACTGGACTGTAACTGACGTTGAGGCTCGAAAGCGTGGGGAGCAAACAGGATTAGATACCCT
+
@<FGGEGGGGGGGGGEFFFGGCFEFGGGGGFGFGGFGGGGFGGGEGG+>FGGGGGFECFE5CFGGFGFFFCGFGGFFFGGGFGGGGGGDE@EFGGGGGGGGGGGGGGGFGGAFGCFGGGEGGGGGDGGGFGGGGFGGGEFGGGGBCFFFDGGFGGFF72GGDEGG@FGEGFGGG9G?GDFFG.GGG@F@BF@F@FC:CC<E=ECFGGGFF8EEF8@57:@<49:FGFGGGE=CE5:D9FDFEFDFDFFGGFFFB@5<C<AF<@?FCFD=5;C8FCG@EFF>?#GCCFC7@9=8EGGFCFBF<ECA=:FEA<A7FB:>?<=F@,GFCGGGFEF@@FF@@@7EGEDF6,GGGGFGGFGDGF<GGGGCECGGGGGGGFEGGGFCEFFCFGGGGGFEFGGGGGGGFGGFGGGGFGCC@CC
@s1501 254
TGGGGAATATTGCGCAATGGGGGCAACCCTGACGCAGCCATGCCGCGTGAATGAAGAAGGCCTTCGGGTTGTAAAGTTCTTTCGGTAGCGAGGAAGGCATTTAGTTTAATAGACTAGATGCTTGACGTTAACTACAGCAGAAGCACCGGCTAACTCCGTGCCAGCAGCCTCGGTAATACGGAGGGTGCGAGCGTTAATCGGAATAACTGGGCGTAAAGGGCACGCAGGCGGTGACTTAAGTGAGGTGTGAAAGCCCCGGGCGTAACCTGGGAATTGCATTTCATAGTGGGGCGCTAGGGTACTTTAGGGAGGGGTAGAATTCCACGTGTAGCGGTGAAATGCGTAGAGATGTGGAGGAATACCGAAGGCGAAGGCAGCCCCTTGGGAACGTACTGACGCTCATGTGCGAAAGCGTGGGGAGCAAACAGGATTAGATACCCT
+
AFDFGEGGGGGGGGGGDGGGEGGGCGGGGEF<CFFG@FFFFGGGE7FC>F7FGGGGDF<EFGECGGGD9CFCFCFFEEFFAFC+@FFGGCF:F@DFGFGEFFFFFCFGGGGA9DFGGFF<,C,=F@FFFBDFFCGGC8D<8>FFEC<FC7<<FF93>B>7FEGGGGG:>,>CGGGCCGEF7:<FC+:CCGGG<*14*CC@CEG50<<?9EFC/*:8A8CC6?GG;1</:=3#11:?F@<FGG#:*$>:2/4CFFEFCF:EE=F3@7F9=C;:@,@,,=>;9,,,,+CFC8++G8E?,DE6<,FA?EC:??DCFGGCFEFE@EFA+EEDE>GCFFF<<GDEE@?E=,,CGFCFGF9<C,FCFFDEB@GECFFGGGGEGGGFF@,GGGGFGEFCGGGGGGGGGGGCEGGGFFEGGGGGFFGFGGGGGGGGGFEGGGGGCCCCC
@s1501 26196
TGGGGAATATTGCACAATGGGCGCAAGCCTGATGCAGCGACGCCGCGTGAAGGATGAAGGTCTTCGGATCGTAAACTTCTATCAGCAGGGAAGAAACCATGACGGTACCTGACTAAGAAGCCCCGGCTAACTACGTGCCAGCAGCCGCGGTAATACGTAGGGGGCAAGCGTTATCCGGAATTACTGGGTGTAAAGGGTGCGTAGGCGGCGATTTAAGTCAGATGTGAAAACTCAGGGCTCAACCTTGAGACTGCATCTGAAACTGAGTTGCTAGAGTGCAGGAGAGGAAAGCGGAATTCCGAGTGTAGCGGTGAAATGCGTAGAGATTCGGAGGAACACCAGTAGCGAAGGCGGCTTTCTGGACTGTAACTGACGCTGAGGCACGAAAGCGTGGGGAGCGAACAGGATTAGATACCCT
+
FFGGGEGGGGGGGGGGGGGGGGGGGGGGGGGFGGGGGGGGGGGGGGGGGGGGGGGGGGGGFC<FGGGGGGCFFGGFFFGGFGG9FGGGGGGGGGGGGGGFGGGGD==FFGC8=FGFGGADEB@FDGG7CFFGF<CD>FDFGCF:@FG>GD@FGFGGGGGCF?FEGE<5FG:#8C:C:FEFGFCFGGGGCF=@CFGD=FEEGGEGGGGGGGGFFEF<DFG>FFGFEEFB@FFEGGGGGFCD@FFCCEFFG>CGGFFFC:FFFFGGGGGGGGEGGGFF:GGFFGGGEFFGFCC8DFC@+GEDE?FEC>*CB<FC:,:7ECFF<FGGGFF7BGFFFGFFGGFFFGGGGGGGGGGGGGGGGGGGFEGGGGGGGGFFFGGGGGFGGGGGGFFGGGFCEFGGFGGGGEGGGGGGFGGGGCCCCC
@s1501 256
TGGGGAATATTGCACAATGGGGGAAACCCTGATGCAGCGACGCCGCGTGAGGGATGAAGGCCTTCGGGTTGTAAAGCCCTGTCTTCAGGGACGATAATGACGGTACCTGAGGAGGAAGTCACGGCTAACTACGTGCCAGCAGCCCCGGTAAAACGTAGGTGGCGAGCGTTGTCCGGATTTACTGGGCGTAAAGGGAGCGTAGGCGGGAGTTTAAGTTAGATGTGAAATACCTGGGCTCAACTTGGGAACTGCATTTAAAACTGGAAGTCTTGAGTGCAGCAGAGGAAAGCGGAATTCCCGGTGTAGCGGTGGAATGCGTAGATATTAGGAGGAACACCAGTGGCGAAGGCGATTCTCTGGACTGCAACTGACGCTGAGGCTCGAAAGAGTGGGGAGCAAACAGGATTAGATACCCT
+
DFGGGGGGGGGGGGGGGGGGGGGGGGGGGGGGGGGGGG+CFGGGGGEGG,,,8F,?E,CF<FDGGGG7FGGGGGG,,,BEEF-5C,,5?FDDGGGGGGGGGGGGGG?88<,+,BFEGG3,CFEGGDGGGGGGGGGGGGGGCBFG*CFGG:F,FBGGGGG;,6C:FC@GG?G)GG7FG<FCGGG,@F+FGGG5CEE@>>E*8>EDEE3#5,,EC@@4,#5>'@EGGDEF3:%#FEG>D@GGG.1,#8#*GF<F0AC##=FFGGGD,:0?DG#GFE>#,,C#=GFEE++++,FGFFC>@4+,E<DEEGGFEAC,GEGGFGFFE9,EC6,FC,,FFFE@DGFFECCBFGGGFEC,,;,,EEFADC,,,GGGGEGGGGGGGGGF@GGGDGFCGGGFE,GGGE9FGGGGGGGGGFACCCCC
@s1501 257
TGGGGAATATTGGTCAATGGACGAGAGTCTGAACCAGCCAAGTAGCGTGCAGGATGACGGCCCTATGGGTTGTAAACTGCTTTTATAAGGGAATAAAGTGAGAGTCGTGACTCTTTTTGCATGTACCTTATGAATAAGGACCGGCCAATTCCGTGCCAGCAGCCGCGGTAATACGGAAGGTCCGGGCGTTATCCGGATTTATTGGGTTTAAAGGGAGCGTAGGCCGGAGATTAAGCGTGTTGTGAAATGTAGACGCTCAACGTCTGCACTGCAGCGCGAACTGGTTGCCTTGAGTACGCACAAAGTGGGCGGAATTCGTGGTGTAGCGGTGAAATGCTGAGATATCACGAAGAACTCCGATTGCGAAGGCAGCTCACTGGAGCGCAACTGACGCTGAAGCTCGAAAGTGCGGGTATCGAACAGGATTAGATACCCT
+
DFGGGGGGGGGGGGGGGGGGGGGGGGGEFGGGGGGGFGFGGGFGGGCFEGGGGGGGGGGGGGGGGGGGGGGGGGGGGGFGGGGGGGGGGGGFGG=FGGGGGGGGDGGGGGFGFFGGGGGGGGCGGGGGGGGFGGG,CDFFE<CGDEGC8<FGGGDDGAFC@EEGGGGG?GGGGGGGGGGDGFGEGEDCFGGGFGDEE*C96<<GGFFFFGFGGG?)C1CD;>8DGGGFGGGGGFGFGFGGGF>GCEGFGF-GFGGGGGGFFGGGGGGGGGGFABFGGGCE>GGFC=+A,GFF5CEEEF=<9<GFEGGC@EB,GFEEEGGFGCCC>GGGFAFE<GGGEC,GGFGFEEGGFFAFGFEEGGGGGGGGFFEGGGGGGGGGCGEGDGGFCDFFGGFGGGGGGGGGGGGGGGGGGGGGGGGGGGGGGGGFGGGGGGGCCCCC
@s1501 23909
TGGGGAATATTGCACAATGGGGGAAACCCTGATGCAGCAACGCCGCGTGAGTGATGACGGCCTTCGGGTTGTAAAGCTCTGTCTTCAGGGACGATAATGACGGTACCTGAGGAGGAAGCCACGGCTAACTACGTGCCAGCAGCCGCGGTAATACGTAGGTGGCGAGCGTTGTCCGGATTTACTGGGCGGAAAGGGAGCGTAGGCGGACTTTTAAGTGAGATGTGAAATACCCGGGCTCAACTTGGGTGCTGCATTTCAAACTGGAAGTCTAGAGTGCAGGAGAGGAGAATGGAATTCCTAGTGTAGCGGTGAAATGCGTAGAGATTAGGAAGAACACCAGTGGCGAAGGCGATTCTCTGGACTGCAACTGACGCTGAGGCTCGAAAGCGTGGGGAGCAAACAGGATTAGATACCCT
+
DFGGGCFGGGGGGGGGGGGGGGGGGGGGGGGGGGGGGGGGGGGGGGGFGGGGGGGGGGGGGGGGGGGGGGGGGGGGGGGGFFGFGGGGGGGGGGGGGFGFGGGGGGGFGGD@FEGGGGGGGGGGGGGGGGGGGF@FGGGGGGGGGGCGG@FCGGG;EGGFGGG@GGEFGGC6FFFFEEG1:CFE>F<G0?AFGGG7CCGGGGGCFGE::CGGGCEBF?FFBFFGGGCFGGGGFEG>FFFFGGFGFGFFCGCFGGG?FF=GGGGEE9GGGFEFFGGGGGGGFFEEF;E<EFFE8FEDFGGFFAEB5ECEEGGGGCGE@DAEFAFGGGEAEFFF@CFFGFFF7EEDFCDGGGGGGGGGFFGGGGFGGGFECFCGGGGGGGGGGGGGGGGGGFGFEFGGGFFFFDGGGGFGGGGCCCCC
@s1501 29900
TGGGGAATATTGCACAATGGGCGAAAGCCTGATGCAGCAACGCCGCGTGAAGGATGAAGGTCTTCGGATTGTAAACTTCTATCAGTAGGGAAGAAAGATAGCTTCGGCTATCCTGACGGTACCTAACTAAGAAGCTCCGGCTAACTACGTGCCAGCAGCCGCGGTAATACGTAGGGAGCAAGCGTTATCCGGATTTACTGGGTGTAAAGGGTGCGTAGGCTGCTTGTTAAGTCAAAAGTGAAATTTCGGGGCTCAACCCCGGAGCTGCTTTTGAAACTGGCGAGCTAGAGTGTGGGAGAGGAAAGTGGAACTTTGAGTGTAGCGGTGAAATGCGTAGAGATTCAAAGGAACACCAGTAGCGAAGGCGGCTTTCTGGACCATTACTGACGCTGAGGCACGAAAGCGTGGGGAGCAAACAGGATTAGATACCCT
+
CFGGGCFGCEFFGGGGGGGFGGGGGEGGA<FGGGGGGGFECFGGGGGGGGGGGFDGGFG9FEFFGG7CC7FFGFFFCGGGF,?<EEGGGGGGGFGGGGGGGGGGF7CGCGDCFGFGFG7FGGCFGGFGGGGGFGGFGGGEE+BFG9,:>F8>+=8FGC7@*@CFGGD9FDDCCC>FFGEGGGFG;CGGG9<*5?<FGF:<9EC@F=AFFFC:F@F>C>C,/;2>;9?BCCG9?7@=FFGGGGCCF@GED8EF7<FC8;GEFD:?FFEGFFFFD;DDGEGGGEC?,9,=:7>GGGCF9A,<GFF<DFEED@>C,FDFGGFEAEBAFGFA:FCEEFFE9EEGFDEFFGGFCEF<DFFFF8GGGGFFBDGGGGFCEF@<DGFGGGGDGGFGGGGGGGGFGGGFCCE@GGGGGFFF<EDEFGGGGGGGFGF@CCCC
@s1501 24363
TGGGGAATATTGCACAATGGGCGCAAGCCTGATGCAGCGACGCCGCGTGAAGGATGAAGGTCTTCGGATCGTAAACTTCTATCAGCAGGGAAGAAACCATGACGGTACCTGACTAAGAAGCCCCGGCTAACTACGTGCCAGCAGCCGCGGTAATACGTAGGGGGCAAGCGTTAACCGGAATTACGGGGTGTAAAGGGTGCGTAGGCGGCGATTTAAGTCAGATGTGAAAACTCAGGGCGCAACCTTGAGACTGCATCTGAAACTGAGTTGCTAGAGTGCAGGAGAGGAAAGCGGAATGCCGCGTGTAGCGGTGAAATGCGTAGAGATTCGGAGGAACACCAGTAGCGAAGGCGGCTTTCTGGACTGTAACTGACGCTGAGGCACGAAAGCGTGGGGAGCAAACAGGATTAGATACCCT
+
FG<<F@EGGGGFGGG,CFA8@EFEGGECG<DF9<CGCFCE7FFGCFE=CFE9EFDCGG9EFFFGG7FGGGG8EFGG,C@EDFGGG8EF+=BFGGEDFGGGEGGEFCC7FCFF=,<B,CDBFG7FFCCF7FF9,,@,,@>CBCF,>7*>*<CFEFGG7>,,4**=<C<1C*6'=#'7F.=*;3?C199FF>9+<EFFGGC26:A=/<CFDDC;<?<4C9FB<6<:9@A,<6,2,7>EC4,BFFEFFCE=FFFDF?D@D@3@,7,FB8GD?,;C<A+B8B,C8=9F9EA8B8B,GGF=6++@@+FFCBAGDGFCGGECECFFC@,,GFCC@FE<EFBECC8FGGGF@B=:6:CGGF8E@F8E<<AF<ACFFEF@CCE,FDFGGFGEGGFCFGGGGFGF9ACE@<GGGGGFGGF@GCCCCC
@s1501 29382
TGGGGAATATTGCACAATGGGCGAAAGCCTGATGCAGCAACGCCGCGTGAAGGATGAAGGTCTTCGGATTGTAAACTTCTATCAGTAGGGAAGAAAGATAGCTTCAGCTATCCTGACGGCACCTAACTAAGAAGCTCCGGCTAACTACGTGCCAGCAGCCGCGGTAATACGTAGGGAGCAAGCGTTATCCGGATTTACTGGGTGTAAAGGGTGCGTAGGCGGCTTGTTAAGTCAAAAGTGAAATTTCGGGGCTCAACCCCGGGGCTGCTTTTGAAACTGGCGAGCTAGAGTGTGGGAGAGGAAAGTGGAACTTTGAGTGTAGCGGTGAAATGCGTAGAGATTCAAAGGAACACCAGTAGCGAAGGCGGCTTTCTGGACCATTACTGACGCTGAGGCACGAAAGCGTGGGGAGCAAACAGGATTAGATACCCT
+
FGGFEGFGGGGGGGFGGGFDFFGGCGGGGGGCFGGGGEFFFECEGGGGGGGGGGGGCGGGGG<EGGGGDEE<9FEEEFE<FFGCFGGDFGCGEFGFDGGEFCGFA<FGGGFCFGGGGDGGGGAEFDGGADDFGFF8FGGCEC=FFGGFEF<CF9<FFGGG>C@@FGC<;;>,@5=FGG@FFGGG<::3FF<;E:FEE8F<GF?<<9=<9FFGGCFDEDG=5D8CCDFFFCF>FD,;GGFGCEF:@CC<FGGGFGFFFGGGGC#F<>CECC@:,/ADEFEC=A,,8FAGFGGGGGFF9GFADE<,FDCGCEGGGGDFGGGGFGFDEFDA@CDGFFGGGGGGGGGCFFDF@98:8FCEGEGGGC:GF@C@@FGDFF@9GGGGGGFDGGFEGGGGGFGFFGGFECGGGGGGGGGGFEE@F9GGGGGGGGGCCC9@
@s1501 30991
TGGGGAATATTGCACAATGGGCGCAAGCCTGATGCAGCGACGCCGCGTGAAGGATGAAGGTCTTCGGATCGTAAACTTCTATCAGCAGGGAAGAAACCATGACGGTACCTGACTAAGAAGCCCCGGCTAACTACGTGCCAGCAGCCGCGGTAATACGTAGGGGGCAAGCGTTATCCGGAATTATTGGGTGTAAAGGGTGCGTAGGCGGCGATTTAAGTCAGATGTGAAAACTCAGGGCTCAACCTTGAGACTGCATCTGAAACTGAGTTGCTAGAGTGCAGGAGAGGAAAGCGGAATTCCGAGTGTAGCGGTGAAATGCGTAGAGATTCGGAGGAACACCAGTAGCGAAGGCGGCTTTCTGGACTGTAACTGACGCTGAGGCACGAAAGCGTGGGGAGCGAACAGGATTAGATACCCT
+
FGGGGGGGGGGGGGGGGGGGGGEGGGGGGGGGGGGGGGGGGGGGGGGGGGGGGGGGGGGGGGG9FFGG7FGGCFDFGGGGGGGGGGGGGGGGEGGGFGGGGGGDEGGGGGGGGGGGGGF8DFGCBFGGGFG9FAEGCFGGGGGGGGGGGGGGGGGFGC?GGGGGGGF@CE7?7F@FE@FBF9<#:=<F<C;FECCF;GGCEEEEG7?>DGGEECFFGFGC:@<@9D;DCE>3EGGGGGFFFECFFCCFG<FGGGEFFACCGGCFF9FBB@9=3<)B.A<EA4,GCGGGF@GFGFDDEEC<F9CFCB=GGGGGFCFGC7DFECGFGGGGGGFCFFCE8FEEGFEFGFGGGGGGGGGGGFFCEEFGGFGGGGEFCCGGGGGGFFFFFFGGGGGGGGGGGEEFCDGFFGGGGFGFFCCCCC
@s1501 25130
TGGGGAATATTGGACAATGGGGGAAACCCTGATCCAGCGACGCCGCGTGAGTGAAGAAGTATTTCGGTATGTAAAGCTCTATCAGCAGGGAAGATAATGACAGTACCTGACTAAGAAGCCCCGGCTAACTACGTGCCAGCAGCCGCGGTAATACGTAGGGGGCAAGCGTTATCCGGATTGACTGGGTGTAAAGGGAGCGTAGGTGGCATGGCAAGTCAGAAGTGAAAGCCCAGGGCTCAACCCTGGGACTGCTCTTGAAACTGTCAAGCTAGAGTGCAGGAGAGGTAAGTGGAATTCCTAGTGTAGCGGTGAAATGCGTAGATATTAGGAGGAACACCAGTGGCGAAGGCGGCTTACTGGACTGTAACTGACACTGAGGCTCGAAAGCGTGGGGAGCAAACAGGATTAGATACCCT
+
BFFGGEEGG9CFGGGGGGGGGGGGGEFGGGFGFGGGGGDGGGGGGGGCFGGGFGGGFFECEFFFFGDFDFGFGGGGFGGGFFGGGGGGGGGGGFEFGGGGGGGGGCEEFGGECFFGDFGGEGGGGFCGGGGGCF8+BD=D@,@FEGEF<CFGFDGBF@FFGGC0<<:FCGGGFF:CCFA#<FGFCFEFGF@F<FE@ECEA>EG72CCGGGGCAFEBCGFF@GGFFDEFFFGGGFCB:GDGGDFGGGFGEGFFGFFF:DFGEGFFCGEFG6,A.,D8D7@E3C;FEGGEGGFE8E;,8CFFGFE>BEFFDGFFEEGFDC6;FAEAGGGFDGGGGGGGFFGGGGGFGFDGGGGFF9GDGGGGGGGGGGGGGGFFFGGFFGGFFFGGGEGGGGGGGGGGGFFECCGGGGGGGGGCCCCC
@s1501 264
TGAGGAATATTGGTCAATGGGCGAGAGCCTGAACCAGCCAAGTAGCGTGCAGGAAGACGGCCCTATGGGTTGTAAACTGCTTTTATAAGGGAATAAAGTGAGTCTCGTGAGACTTTTTGCATGTACCTTATGAATAAGGACCGGCTAATTCCGTGCCAGCAGCCGCGGTAATACGGAAGGTCCGGGCGTTATCCGGATTTATTGGGTTTAAAGGGAGCGTAGGCCGGAGATTAAGCGTGTTGTGAAATGTAGACGCTCAACGTCTGCACTGCAGCGCGAACTGGTTTCCTGGAGTACGCACAAAGTGGGCGGAATTCGTGGCGTAGCGGTGAAATGCTTAGATATCACGAAGAACTCCGATTGCGAAGGCAGCTCACTGGAGCGCAACCGACGCTGAAGCTCGAAAGTGCGGGTATCGAACAGGATTAGATACCCT
+
AFGG?FGGGGGCCCFGGGGGGGGGGGGGG8FFFFDFGG8EFGGF9EFCFFGF8FEGGG7BFEGCFCFGGF7BCFGEFFGGD<FGD<FGGGGCC8FDGGGGFDGGGGEFG=?FGDGFA9>FFGGGFEFFAFCFFGGGFGDFE@FGGGGG9,,BDFCFFGFEGGF?:CFGGGG9FC@CCGEGF8?F<CEG<<:CFEFGCEFE=A3F9=<FE;FFGF0?B>CF;=;>CFGFFGFFCCB<<*<;;C8@0<9@FGEGC4<,FCFDGGFGFFEB:9-CEC>DGF=GGGFF8GFF@:,5*CCB+:FF9,:GFE=FEFEE>>@7GGGGGGGGEGDFCGGGFFFFGGDDC,GECFCGGGEECC7GEGGGGGGGFGFGGFECFGFGDGGGGGGGGFFGGEFCFAGGGGEFCFGGGGGEGGGFGGGGGGGEGGGGGGGFFFD<CC9C
@s1501 40854
TGAGGAATATTGGTCAATGGGCGCGAGCCTGAACCAGCCAAGTAGCGTGCAGGATGACGGCCCTATGGGTTGTAAACTGCTTTTGTGCGGGGATAACACACTCCACGTGTGGAGGTCTGCAGGTACCGCAAGAATAAGGAACGGACAATTCCGTGCCAGCAGCCGCGGTAATACGGAAGGTACAGGCGTTGTCCGGATTTATTGGGTTTAAAGGGAGCGTAGGCCGTGAGGTAAGCTTGTTGTGAAAGGGAGGCGCCCAACGGCTGCACTGCAGCTCGTACTGCCCGACTTGAGTGCGCACAACGCCGGCGGAGCTCGTCGTGTAGCGGTGAAATGCGTAGATATGACGAAGAACCCCGATTGTGAAGGCAGCTGGCGGGAACGTAACTGACGCTGAAGCGCGAAAGCGCGGGTATCGAACAGGATTAGATACCCT
+
@FEEGEFCF@C@FGFGFFF8@EBE+@@BF8EFFFFFDEEFG8FFGGGGGGFGDE8AFFGE@=BCECFC,CFGGFGGGGFFDFGGFBFEG@>=FCEF,FFAFEF8<DEGF>FGFDEF,C=,CDFFF<<FG++8DGCFGCF<,,8>**38@FEFGGFGG@FFC>FFG8*<FEEG<,<B7F7F:>FC,<C:C:**><C***;CF+,,28*1*<<++31C8)<975:C9/:>5<8CC<801**E<,9?+2*8F7=*=1:82C<<=*>9;GFGFC?=*<111,,:?:55*8,39D@@*@><83++B8+C:+388+=8=+GGECECFEC@*+GGGFDABEGF>-<8<DE,CCECAE?FC8++,66,E<<<GFFGGF8GEECCCFE@FE>FFFEF7GFDGFFB,:F@,EFGECDGGGGFFFCF;F9FCEEGGFGGGGGCCCBC
@s1501 266
TGAGGAATATTGGTCAATGGGCGAGAGCCTGAACCAGCCAAGTAGCGTGCAGGAAGACGGCCCTATGGGTTGTAAACTGCTTTTATAAGGGAATAAAGTGAGTCTCGTGAGACTTTTTGCATGTACCTTATGAATAAGGACCGGCTAATTCCGTGCCAGCAGCCGCGGTAATACGGAAGGTCCGGGCGTTATCCGGATTTATTGGGTTTAAAGGGAGCGTAGGCCGGAGATTAAGCGTGTTGTGAAATGTAGACGCTCAACGTCTGCACTGCAGCGCGAACTGGTTTCCTTGAGTACGCACAAAGTGGGCGGAATTCGTGGCGTAGCGGTGAAATGCTTAGATATCACGAAGAACTCCGATTGCGAAGGCAGCTCACTGGAGCGCAACCGACGCTGAAGCTCGAAAGTGCGGGTATCGAACAGGATTAGATACCCT
+
FGFGGGG@FFGGGGGGGGGFGGGGGGGGGGGGGGGGGGGGGGFGEGGGGGGGGGGGGGGGGGGFFFGGGGGGGGGGGGGGGFGGGGGGGGGGGGGGGGGGGGGGGGGGGGGGGGGGGFGGGGGGGDFGGGGFGGGGDGFGGGGGGGEFGGGGGF8FGGGGGGFFFGGGGCGGAFGGGGGG3GFCGGGFFG<DFGGCGGGFF0GGGGEGC<FF<CC=E@GGBFEGGGGFG?FFGGEFGGFEEFCEFGGFFFDGGB;C5FG=DGGGGGGGGGGGGCCC7G9:GGGGGGFDD=FB?F=:DGGGGFGGGGGGGGGGGFGCGGGGF7EGFGGGFAE?F9GGGGGGGFFDFGFGGGGGGFEF7GGEF@EDGGGGGGGGGGGGDFGEDGEGGGFEDGFGFFGGGDGGFEGFFGGGGGGGGFFCEGFGFDGGGGGFGGGCCCCC
@s1501 267
TGGGGAATATTGCACAATGGGCGAAAGCCTGATGCAGCAACGCCGCGTGAAGGATGAAGGTCTTCGGATTGTAAACTTCTATCAGTAGGGAAGAAAGATAGCTTCGGCTATCCTGACGGTACCTAACTAAGAAGCTCCGGCTAACTACGTGCCAGCAGACGCGGTAATACGTAGGGAGCAAGCGTTATCCGGATTTACTGGGTGTAAAGGGTGCGTAGGCGGCTTGTTAAGTCAAAAGTGAAATTTCGGGGCTCAACCCCGGAGCTGCTTTTGAAACTGGCGAGCTAGAGTGTGGGAGAGGAAAGTGGAACGTTGAGTGTAGCGGTGAAATGCGTAGAGATTCAAAGGAACACCAGTAGCGAAGGCGGCTTTCTGGACCATTACTGACGCTGAGGCACGAAAGCGTGGGGAGCAAACAGGATTAGATACCCT
+
EFGGGGGGGGFGG9FFGGGFCGGGGGGGGFGFGGGGGGGGGGGGGGGGGGGGGGGFFFFGFF,EFFEGGGGGGFGGGG9FGE9FFEGDFGFGGGGGGGGGFFFFFGGG@F<FGGCFGGGGGGGGGGGGGF8FEFG,>DFGG7FGFGGBCFFGGGGGC@,3<FFEFCCCGFGGFFEGGGG?C7EEFFECFCCC):<CFFFGGFFFGGGCBFECC:FECCGD=8?DGDFFFGGGGGF;FCDC@98@&GGGGGGGFEGFGGGGGGFFCCFD=A<9CC=FGGGEFFB<,F9GFFEGGECGFFEFEB<FBAE>,FGCGGFFGFC@BGGGGEE9FGGGGGEFECGGFFC9EEFGFEDCF=<C@BGGFFBGF:GGGGGGEFGGGGFGE<GGEGCGGGF@FGGDEGGGGGGGGGGGGGGGDEGFGFGGGGGGGGGCC@CC
@s1501 25209
TGGGGAATATTGCACAATGGGGGAAACCCTGATGCAGCAACGCCGCGTGAGTGATGACGGCCTTAGGGTTGTAAAGCTCTGTCTTCAGGGACGATAATGACGGTACCTGAGGAGGAAGCCACGGCTAACTACGTGCCAGCAGCCGCGGTAATACGTAGGTGGCGAGCGTTTTCCGGATTTACTGGGCGTAAAGGGAGCGTAGGCGGACTTTTAAGTGAGATGTGAAATACCCGGGCTCAACTTGGGTGCTGCATTTAAAACTGGAAGTCTAGAGTGCAGGAGAGGAGAATGGAATTCCTAGTGTAGCGGTGAAATGCGTAGAGATTAGGAAGAACACCAGTGGCGAAGGCGATTCTCTGGACTGTAACTGACGCTGAGGCTCGAAAGCGTGGGGAGCAAACAGGATTAGATACCCT
+
FCFAFGGGGGGGGFGGCGFG@FEEEGGCFGGGGGGGGGFGGGGGGGGC>E76EDAFGGGEFFCFEGGFGGGGGGGDG9BEFGADFFFGGGFEGDEC7D<@FF+BF:?CAF8FFFF:FFCDFGFED=@F,3>,:D,8@D7DDF<DEGGG@>*3,,@?F::BF*,**8<*=7**8?83FCFG8<C<8:=F<FEGFFE*C=E,:>:8>E,+'<<>A9E?F5CACC7F:D876CC+GFE@3,,FB=+6,>8<,6,ADFD5,FEFGE?C,<FF9,CFFGEDD9FCGF:FF>C<,,F9FE,8FFECGGEE>EEGEF<<:GGGGGGGGEEF6AFCA,EC@,DGGFGFCGGGFF@FDFFB8CE9GFFEFE<D@GGGGEEGGGFFGGC8GGGGGF@CGGGGGFGGGFEGGFGGGGGGFGGCCCCC
@s1501 269
TGGGGAATATTGCACAATGGGCGCAAGCCTGATGCAGCGACGCCGCGTGAAGGATGAAGGTCTTCGGATCGTAAACTTCTATCAGCAGGGGAGAAACCATGACGGTACCTGACTAAGAAGCCCCGGCTAACTACGTGCCAGCAGCCGCGGTAATACGTAGGGGCAAGCGTTATCCGGAATTACTGGGGGTAAAGGGTGCGTAGGCGGCGATTTAAGTCAGATGTGAAAACTCAGGGCTCAACCTTGAGACTGCATCTGAAACTGAGTTGCTAGAGTGCAGGAGAGGAAAGCGGAATTCCGAGTGTAGCGGTGAAATGCGTAGAGATTCGGAGGAGCACCAGTAGCGAAGGCGGCTTTCTGGACTGTAACTGACGCTGAGGCACGAAAGCGTGGGGAGCGAACAGGATTAGATACCCT
+
FGGGGGGGGGGGGGGGGGGGGGGGGGGGGGGGGGGGFFEGGGGGGGGGDGGGGDGGGGGGGG?FGGGEFGGGGGGGGGGGA<BGGGGGGGGGCCFGGGGGGGGGCF7FGGGGGG9F8<AFGGGGGGGDGGGGGGGFCC:FCEEFGFEGG*5=FFCFGGGGGFCE7CFGGG>E:F9C9FEGG?FFFGG#CCECCFGG?ECGGGEDDCGGGGGFGGGGFD>A=FGFFE@FGGCFGGGFGFCCFDFFFFFFC9FFA9:FFF@EGGGCCGGCFG<FEDAFFFGFFGGEEFB:CDFD;=CGCGDEBFFCGFEEEFF<<??,EDFF8GGFCB+><FDGFDEFGBFEFECF@E7EGEGFFFGGGGGGGGGGGGGGDGGGGGGGGGGGGGGGGFFB7GGEGGGGGGGFGGGGGGGGGGGGCCCCC
@s1501 22946
TGAGGAATATTGGTCAATGGGCGAGAGCCTGAACCAGCCAAGTAGCGTGCAGGATGACGGCCCTATGGGTTGTAAACTGCTTTTATATGGGGATAAAGTGAGTTACGTGTAGCTTATTGCAGGTACCATATGAATAAGGACCGGCTAATTCCGTGCCAGCAGCCGCGGTAATACGGAAGGTCCAGGCGTTATCCGGATTTATTGGGTTGAAAGGGAGCGTAGGCCGCCCCTTAAGCGTGTTGTGAAATGCCGCGGCTCAACCGTGGCACTGCAGCGCGAACTGGGGGGCTTGAGTGCACGCAACGCAGGCGGAATTCGTGGTGTAGCGGTGAAATGCTTAGATATCACGAAGAACTCCGATTGCGAAGGCAGCTTGCGGGAGTGCGACTGACGCTGAAGCTCGAAGGTGCGGGTATCGAACAGGATTAGATACCCT
+
FGGGGGGGGGFFFEEFGGGGGGGGGGGGGGGGGGGGGGGGGGGGGGEFGGGGGGGGGFEGGGGGG,CFGGGGGGGGGGGGGGGGGGGFGGGGGGGGGGGGGFFGGGDFGGGGGGGFGGGGGGGGGEGGDFGDEFFFGGGGGGG@CEGGG<F<DFGGGGGGGCGGGGDGGGGGG,:FGDGGGD:D<FGGGGGGGGGGGGFGFFGAEGGG&:<FGGGF@>FD;0CGCCBFEECCGG6)GFCGGGFFCF/GFB=><CCCGFFGFGDGFFDFFGEE7GGG:DC@CGGGGGEE9DA8+FDF=CGGGFC4,+CEGEB,D=CEEGGGGGGGFGGGGCGGFCGFEFEADFF?GFFGGGGGGFECEFGGGFFDGGCGGGGGGGGGGDEGGGFGGGGGFGFGGGGGGGGGGGGFFGGGGGGFGGGGGGFEGFFGGGGGGGGCCCCC
@s1501 40034
TGGGGAATATTGGTCAATGGACGCAAGTCTGAACCAGCCAAGTAGCGTGCAGGATGACGGCCCTCTGGGTTGTAAACTGCTTTTAGTTGGGAATAAAGTGCACCACGTGTGGTGTTTTGTATGTCCCATCAGAAAAAGGACCGGCTAATTCCGTGCCAGCAGCCGCGGTAATACGGAAGGTCCAGGCGTTATCCGGATTTAGTGGGTTTAAAGGGAGCGCAGGCGGACCTTTAAGTCAGCTGTGAAATACGGCGGCTCAACCGTCGAACTGCAGTTGATACTGGAGGTCTTGATGGCACACAGGGATACTGGAATTCATGGTGTAGCGGTGAAATGCTCAGATATCATGAAGAACTCCAATCGCGAAGGCAGGTATCCGGGGTGCAACTGACGCTGAGGCTCGAAAGTGCGGGTATCAAACAGGATTAGATACCCT
+
FGGGGGGGGGGGGGGGGFGCFFGGGGFCFE9,CFFDGFFCF@FAFGCCB@FG?CEFGGFGDGGDEFGGGFEGGGFGGCFFGGGGGCFGFFGFGGDFGGGFFGGGDFFGG<DGFGCEGGGGDC9F<EGGGGGGGGGGGECFGG7C+C@D9DDG8>DE<FGGF,@F>E@GGG7>FCFGGEDGCF,,,?FG7CFE?GGB*=FF+(F<F4G?G7@+68E?F@CGB42550>FD8FGGFG?FFFC>+/?CFGCCC6E=ED:EFCF:@CDEFF/&1,GGFDEC<=<=<FC8FEEFGEE95AGGFEF8DE5<,?<?E,E9EBEC<D,FGFC=B7FAACGF@EC,@,;D><,GGFCGFAF<AGGGGFCGGEDGGEF<,<GFFF@GGGGGGGGGF@GGEFGGGGGGGGGGGGGFDGGGGGGGDGGGFFGGFFF<<CGGEE<CCCC
@s1501 272
TGGGGAATATTGCACAATGGGCGCAAGCCTGATGCAGCGACGCCGCGTGAAGGATGAAGGTCTTCGGATCGTAAACTTCTATCAGCAGGGAAGAAACCATGACGGTACCTGACTAAGAAGCCCCGGCTAACTACGTGCCAGCAGCCGCGGTAATACGTAGGGGGCAAGCGTTATCCGGAATTACTGGGTGTAAAGGGTGCGTAGGCGGCGAGTTAAGTCAGATGTGAAAACTCAGGGCTCAACCTTGAGACTGCATCAGAAACTGAGTTGCAAGAGTGCAGGAGAGGAAAGCGGAATTCCGAGTGTAGCGGTGAAATGCGTAGAGATTCGGAGGAACACCAGTAGCGAAGGCGGCTTTCTGGACTGTAACTGACGCTGAGGCACGAAAGCGTGGGGAGCGAACAGGATTAGATACCCT
+
CFEFCGGGGGDCFGGFGGGGFGGGGGGGGGGGGCGGGGGGGDGGGGG7+BFFGGGGGGE?FGGG<<7??CF@FFCFFGGCFFGGGGGF=FFF+EFGEGCFAFGG:CCCFF9FFGGGGGG@FGGG7@FEFFEFC<CBDFGGFFF<BD<@FGCEDCFFGGGFFE@GDECF7CFGCGGGG77CEC>F9<6<FBC@FFEGG=@;:?:C;65@C8C.FGDFCAGF@,DA:GECFGFE:<8F>@3,B>B,@FF<D7,FFGCDAFF7,63,GFGGGF6,C8+,DA8EE,,GFF9E@CECFECFC8CBEEFCC7FGGFFFFA??@=FFFFGDEF7EFFEFDFCFCGFGGEGGFDEGCF:7GGGGGGGGFFAFFGGGFGDGGECFF,FGF@C7GGGGGGGGGFEFCEGGGFFGGGGFEGGGGCCCCC
@s1501 273
TGGGGAATATTGCACAATGGGCGCAAGCCTGATGCAGCGACGCCGCGTGAAGGATGAAGGTCTTCGGATCGTAAACTTCTATCAGCAGGGAAGAAACCATGACGGTACCTGACTAAGAAGCCCCGGCTAACTACGTGCCAGCAGACGCGGTAATACGTAGGGGGCAAGGGTTACCCGGAATTACTGGGTGTACAGGGTGCGTAGGCGGGGATTTAAGTCAGATGTGAAAACTCAGGGCTCAACCTTGAGACTGCATCCGAAACTGAGTTGCTAGAGTGCAGGAGAGGAAAGCGGAATTCCGAGTGTAGCGGTGAAATGCGTAGAGATTCGGAGGAACACCAGTAGCGAAGGCGGCCTACTGGGCACTAACTGACGCTGAGGCTCGAAAGCATGGGTAGCAAACAGGATTAGATACCCT
+
BCEFEGGGGFGGGGGGGGGGGGGGGEGFGGDEFGGGCF@CGGEE@C7@FGGGGG<FFFDFGGFGGGGGC@FGFGGF<EFGG?<FFGFEFEEFEGGG<<BFGDFGDFF+?@5D@FFG=<?AF,7F:B+6B@C=F>8,8>FF,8@<7C:*@CC@G;B;B<C@>F=CCEF$#;<*8#14B<:CFC<@14C@FC8C;9FF:7DABA>FC68E,:CGF>FCFFGG<D=FCGF@:@>,FGGGDGGGGFFF@F,7DGCGFEFB+FD=;FFEF<FE5<>FFGFF8GFGGGGFFFFECCCGGGGEEECFF<GGGGFGGGGGGGFGGGFFFEFFGDEECGGGGGDGFECFFCB,GGGGGGGGGGGGGGGFFGGGGGGGFFGEFGGGGGGGGGFGFF9GFF9GGGGGGGGGCGGGGGGGGGGGGCCCCC
@s1501 40261
TAAGGAATTTTCGGCAATGGAGGAAACTCTGACCGAGCAACGCCGCGTGAGTGATGAGGGCCTTCGGGTTGTAAAGCTCTGTTGTAAAGGAAGAATGTATAGAAAAGGAAATGTTTCTATAGTGACGGTACTTTACTAGAAAGTCACGGCTTACTACGTGCCAGCAGCCGCGGTAATACGTAGGTGGCAAGCGTTATCCGGATTTATTGGGCGTAAAGGGTGCGCAGGCGGATTGTTAAGTTCGAGGTGAAAGCGTTGGCCTCAACCCAATATAGCCCTAAATACTGGCAATCTAGAGTGCAGAAGAGGGTAATGGAATTCCATGTGTAGCGGTAAAATGCGTAGATATATGGAGGAACACCAGCGGCGAAGGCGGTTACCTGGTCTGTAACTGACGCTGAGGCTCGAAAGCGTGGGGAGCAAACAGGATTAGATACCCT
+
FGFDGGGGFGGGGGGGGGGGFGGGGGGGGGGGGGGGGGGGGGGGCFGFGGGGGGGGGFGGGGFGGGGGGGGFGAFFGCFFGGGGGFFGGDFGGGFGGGGGGGGGGGGGGGGGGGGGGDGGGGGGGCGDEEECFGGGGGFF<F8FFFFCFGGGGGFGFGGGFFCGGGDGGDGGDGG79,DBFGGGGCEGGGGGGFGEFGGGGDEGF<B:<FFBC=CBGAF>36CFEGGECEE5CGGFEFFGGGFE<GGE@>EEFCFFGGFDFAEGGFCFGGG@FCFGD<;AE@=@,FFA@E?EE?,E?DGFFCGDDF:EFFFFFGFGFGGCFFE@GF@+FE7FFEE<?7DGGFC3<9GGGGGFEEFDCCDE>:>GGGGGGFFGF@GFF<FCFGGFE9F<<9FGGEFGGEGFGGGF<CFFF7GGGGGGGFFFFFBFECGGGGGGGGFCCCCC
@s1501 36736
TGGGGAATATTGCACAATGGGGGAAACCCTGATGCAGCAACGCCGCGTGAGTGATGACGGCCTTCGGGTTGTAAAGCTCTGTCTTCAGGGACGATAATGACGGTACCTGAGGGGGAAGCCACGGCTAACTACGTGCCAGCAGCCGCGGTAATACGTAGGTGGCGAGCGTTGTCCGGATTTACTGGGCGTAAAGGGAGCGGAGGCTGACTTTTAAGTGAGATGGGAAATACCCGGGCTCAACTTGGGTGCTGCATTTCAAACTGGAAGGCTAGAGTGCAGGAGAGGGGAATGGAAGTCCGAGTGTAGCGGTGAAATGCGTAGAGATTAGGAAGAACACCAGTGGCGAAGGCGATTCTCTGGACTGTAACTGACGCTGAGGCTCGAAAGCGTGGGGAGCAAACAGGATTAGATACCCT
+
EFFG7@FFGGGGGGGGGGGFGGDGGGGGCFGGGGGGGGGFFCEEDEGFEGEGFGD<AF=:CFFFFD@FGGDFA<CEFFGGCGG9FFFGGFFCGGGE@<<FGG7:A7?FFGFGGC@@FEFF,DFEGEFFGGGGECGG@F7@FFGFCGGG:<@@<<F<:FFGF*<=:C@FGC*=<CE@::5<:<++<**8/:8CCFG86CC'24;2#==:@C9F#FFB<@67<8,,7843<9E@B:E=CCF<C9FEAEF>F>@,6F<C9<<9@FFEFFF0,C,<0B4E:8FGBC,/8,,5;FEAE>+7CB,FE=@=8=7FEE<A47GGGF<FFCDGFE,FGGFE@CFG@F<@B87@CBCEDGGFB@?GGFFFE?GGGF@CEFF@EAFF8DGFGEFD@F7GEFEGGGGGF<FFGGGGGGFCF<DCCCCC
@s1501 27837
TGGGGAATATTGCACAATGGGCGCAAGCCTGATGCAGCGACGCCGCGTGAAGGATGAAGGTCTTCGGATCGTAAACTTCTATCAGCAGGGAAGAAACCATGACGGTACCTGACTAAGAAGCCCCGGCTAACTACGTGCCAGCAGCCGCGGTAATACGTAGGGGGCAAGCGTTATCCGGAATTACTGGGTGTAAAGGGTGCGTAGGCGGCGATTTAAGTCAGATGTGAAAACTCAGGGCGCAACCTTGAGACTGCATCTGAAACTGAGTTGCTAGAGTGCAGGAGAGGAAAGCGGAATGCCGAGTGTAGCGGGGAAATGCGTAGAGATTCGGAGGAACACCAGTAGCGAAGGCGGCTTTCTGGACTGTAACTGACGCTGAGGCACGAAAGCGTGGGGAGCGAACAGGATTAGATACCCT
+
CEFGGEFGGGGGGGGGGG@,BCFEGGGGGGGGGGGGGG@CGGGGGGGEGGGGCCFGDECFFGGGGFGDEGGCGGGGGGGFGGGCDGGCECFGGGGGGCFF?FGEGGGDFFGGGGFGFGGFGGGD>:+++@FFGGEGFFGCC:F<DGGGGD:FEED9F?FGC7*F@C8:CB<C8CFCEG@FF?C9<:6F8CGG9FEGGGGC8/;CC?9C:EC@?;9?CBCF>7%GE@<?F7E7>8C::3#<GEC6,AC;@14>8:F>A.C@FG+D?ACCFB<DFGEF?GFF@=@FFFFD+-DGFEECBCC:=:FAC85ECE9,E??,,8,E@CA,EGF>EFF?BCB@@<FFA+@7FBE8,GGGFFEF?FGGGGGGGGGGFGG@FGGGFFAFC<EEGFFEEGGGGGEFFEEGDFFGEGE9GCGFFCCC9A
@s1501 277
TGAGGAATATTGGTCAATGGACGAGAGTCTGAACCAGCCAAGTAGCGTGCAGGATGACGGCCCTATGGGTGGTAAACTGCTTTTATAAGGGAATAAAGTGAGTCTCGTGAGACTTTTTGCATGTAACTTATGAATAAGGACCGGCTGATTCCGTGCGAGCCGCCGCGGTAATACGGAAGGTCCGGGCGTGATCCGGATTTATTGGGTTAAAAGGGAGCGTAGGCCGGAGATTAAGCGTGTTGTGAAATGTAGACGCCCAACCTCCGTACTGCAGTGCGAACTGGTTTTCTTGAGTGCCCACAAAGTGGGCGGAATTCTCGGTGTAGCGGTGAAATGCTTAGATATCACGAAGAACTCCGATTGCGAAGGCAGCTCACTGGAGCGCAACTGACGCTGAAGCTCGAAAGTGCGGGTATCGAACAGGATTAGATACCCT
+
@F,6CEFGGGGGCCFFGGGGFGGECF+@FAFF96CEFG8FEG@FFGGGG@C6FFCFFCFEE@CFF,CA<F,7,BF<FG9,5ACED9FFFG<F89A9F9,5B,55,?,+B?BFGGDF9E+,CFEF,,<EBF9,B@,4B,4CBF+CE7CF?F@D=FGF+3+++@+3@5:>>*>ED9@*<<1CFCE7@FC*<**+,78C7**,:=-<C;<)#C:<C41/C68>:259<E3>5,,C6264-GEFEC?F.D,2<1EE<<5@*,D88++@+>,EGD<F>8+@+=@,BGGFF=:,3,<A?B6+6+8C,A,CGEC4C@BC,,87E=C=:,@C?EFFGDGGDFGEC<FAC,DFFDF6E9FEC?C8?D,@@,7GGFDGFFAGFFCGFCCFC+:9CFEEFEGGFFFEB@GGGFFGFF@7F@GEEFC,GEGGGGGGGGGGGGGCCCCC
@s1501 278
TGAGGAATATTGGTCAATGGGCGAGAGCCTGAACCAGCCGAGTAGCGTGCAGGATGACGGCCCTATGGGTTGTAAACTGCTTTTATAAGGGAATAAAGTGGGGCTCGTGAGCTCCTTTGCATGTACCTTATGAATAAGGACCGGCTAATTCCGTGCCAGCAGCCGCGGTAATACGGAAGGTTCGGGCGTTATCCGGATTTATTGGGTTTAAAGGGAGCGTAGGCCGCAGGTTAAGCGTGTTGTGAAATGTAGGGGCTCAACCTCTGCACTGCAGCGCGAACTGGCTTGCTTGATTACGCACAACGTGGGCGGAACTCGTGGTGTAGCGGTGAAATGCTTAGATATCACGAAGAACTCCGATTGCGAAGGCAGCTCACGGGAGCGCAACTGACGCTGAAGCTCGAAAGTGCGGGTATCGAACAGGATTAGATACCCT
+
CGADGGGGGGGGGGGGGGGGGGGGGGGGGGGGGGGGGGFFFGFGGGGGGGGGGGGGGGGGGGGGGGGGGGGGGFGGGFFGGGGGGGGGGGGFFCGGGGGGFGGGGGGGGGCFFFGGGGGGGGGFGGGGGFGFFGGGGGGGGGGGGGG<9CFGG7<FGGGFFFFGEGGGG@FGFCFGGGGGGGGGGGGGGDGFFGEGGGGGGGFDFB<CGFFFFF:FEFGF?EGFFA<<EC;EGFGACECED@2FFC9@D*>CFACDDGFFGGGGGDF9CF><>FFE@ECEFGG?,EB,FCFD:7EGGGECFEFEFGGFDDGGE>EEEGFEF?DGEC7CAF9F9GFFFGGGGEE?DD8FGFGGDGGGGFF,@4GFFDGGF<FFCGGGGGGGGGGGGGGEF7FGGGGGGGGGGGGGGFCGGEFFDGFGGGGGGGGGGGGGGGGCCCCC
@s1501 30384
TGGGGAATCTTGCACAATGGGCGAAAGCCTGATGCAGCGACGCCGCGTGCGGGAAGAAGGCCTTCGGGTTGTAAACCGCTTTCAGCAGGGACGAGGCGATAAGTGACGGTACCTGCAGAAGAAGCCCCGGCTAACTACGTGCCAGCAACCGCGGTAATACGTAGGGGGCAAGCGTTATCCGTATTCATGGGGCGTAAAGCGCTCGGAGGCGGTCTGTTGGGTCGGGAGTTAAATCCGGGGGCTCAACCTCCGTTCGCTCCGGATACCGGCAGACTGGAGTTTGGTAGGGGAAGGTGGAATTCCTAGTGTAGCGGTGGAATGCGTGGATATTAGGAAGAACACCAGTGGCGAAGGCGGCCTTCTGGGCCATAACTGACGCTGAGGAGCGAAAGTTAGGGGAGCAAACAGGAATAGATACCCT
+
FG8CFGGGGGGGDGGGGGGF,EFGEGG?F@CE<CFGGGGG7FEEFGEGGG7FGGG@E,CFGGFEEDBEBGECFFGEFFDCCC<FFGG8FC<E++3@FF@:FEF<DF<:F+>FGGCGGC<:,>FFFGGEGDEDGGCF;,633<B=E<F,4@<@EE7C<,?CB,,==:CEDG8FGC*8CFCF>-,382+C)5CC5CD::5237=6*8#1:8778*C:1*,*C2*5,GEC?B?D>1*>;7@+@,,>,:8F@+++++=366++8,,F>CEF<E<FF548,C0+?CEEA+8DCF<FGF9GFE8>C4,,E,GFFE>CFECEFADEFF@:,,C;DFE,GDGFCC,@C,8F@EECC7FECGGF8FBC8GGEFFF8F9EGEGGGGGGGGGFEE,FF9GFFFGFGGFGGGF<<FFADFGF<AGFFGCCCCC
@s1501 280
TGAGGAATATTGGTCAATGGGCGAGAGCCTGAACCAGCCGAGTAGCGTGCAGGATGACGGCCCTATGGGTTGTAAACTGCTTTTATAAGGGAATAAAGTGGGGCTCGTGAGCTCCTTTGCATGTACCTTATGAATCAGGACCGGCTAATTCCGTGCCAGCAGCCGCGGTACTACGGAAGGTTCGGGCGTTATCCGGATTTATTGGGTTTAAAGGGAGCGTAGGCCGCAGGTTAAGCGTGTTGTGAAATGTAGGGGCTCAACCTCTGCACTGCAGCGCGAACTGGCTTGCTTGAGTACGCACAACGTGGGCGGAACTCGTGGTGTAGCGGTGAAATGCTTAGATATCACGAAGAACTCCGATGGCGAAGGCAGCTCACGGGAGCGCAACTGACGCTGAAGCGCGAAAGTGCGGGTATCGAACAGGATTAGATACCCT
+
GGGGGGGGGGGGGGGGGGGG8FFGGGGGGGGGGGGFCFG7FEGGGGGEGGGFGFGG8F@FFEGGGGGGGGGGGGGGGGGGGGGGGGFFCFGGGGGGGGGGGGGGEGGGGGGGAFGFGGGGGGGGGGGGGGGGFD,;CFGGGDFEEGGFGCCFGGGGGGGEGGGGGGEEGE*?FGGGGDEFGGGGEGEGGGGGF:BCC5<F<CFFFG*21AEGFFGFGFGG<FG=FG9:C=CEAC:ACBGGGG::@EG-FGA?FEGD*GGDCG?FGGGFDFGFFGFF<CEEDGGF<8FDB>AGFGEFECGFB@FCGGGGGGGGGEGEDF@GGGGGEE?F9DGGFGGF@9FDE;GFDD4C9GCFGFCBEDGFC,F<FF<GFFGFF,FADGGGGGGGGGGGGGGGFGGEGCF@,GFGFCCCGEGGGFF@FEFFGGGGGGGGGGGCCCCC
@s1501 281
TGAGGAATATTGGTCAATGGGCGAGAGCCTGAACCAGCCAAGTAGCGTGCAGGATGACGGCCCTATGGGTTGTAAACTGCTTTTATAGGGGCATAAAGTGAGTCACGTGTGATTCTTTGCATGTCCCCTATGAATAAGGACCGGCTAATTCCGTGCCAGCAGCCGCGGTAATACGGAAGGTCTGGGCGTTATCCGGCTTTACTGGGTTTAAAGGGAGTGTAGGCCGGTGAGTAAGCCAGTTGTGAAATGTAGGGGCTCAACCGCTGCCCTGCAGCGCAAACTGGTCATCTTGAGTATGCACGACGTGGGCGGAATTCGTGGTGTAGCGGTGAAATGCTTAGATATGACGAAGAACTCCGATTGCGAAGGCGGCTCACGGGGGTTCAACTGACGCTGAAGCTCGAAAGTGCGGGTAGCGAACAGGATTAGATACCCT
+
AFCFG8FGGGGGFCEFGFFEA<FG@F:FGGGGF@FDFF8=CE6,CFCFGGGGGFGGGEFE@EEFC,CFGF,66AEECFFFFFFE<FG,CE:4@FGFG<EF9CFFAAFF<F7F,C5,5CFECE<F,@5BFGFACDFFDF9<,+@+3>+B<,93>F+:+=FGD:3:@C<:>C:E;,5F*6><,,,3689F=:*><<4B##44.#5>?F7<<:B2F?<):1B4<ED:<<2+++,>=:6),*<,FC+CFB7>,F>1*EB2,F>*@@*5<3*,GGECC+38,,B@=>B,,,,,GFFF=C,,+++3++A+F=BFGFE9DE87B++<GFGGFGGGGFGFGFEEE<FFE4,E:,:<F<AEGF@,C:,,6,GGGEEEF@,FB6,8F:BB,,,,6CGGGGGGGGGFB+EE,GGGGGF+@+GGGFB+GCGGFGFFGGGDFGGCCCCC
@s1501 282
TGAGGAATATTGGTCAATGGGCGGAAGCCTGAACCAGCCAAGTAGCGTGCAGGATGACGGCCCTATGGGTTGTAAACTGCTTTTATGCGGGGATAAAGTGGGCCACGCGTGGTCTTTTGCAGGTACCGCCTGAATAAGGACCGGCTAATTCCGTGCCAGCAGCCGCGGTAATACGGAAGGTCCGGGCGTTATCCGGATTTATGGGGTTTAAAGGGAGCGTAGGCCGTCTTATACGCGTGTTGTGAACTGTCGGGGCTCAACCTGGGCATTGCAGCGCGAGCTGGGAGACTTGAGTGCTCAGGAAGTAGGCGGAATGCGTGGTGTAGCGGTGAAAGGCTTAGATATGACGAAGAACTCCGATTGCGAAGGCAGCCTGCTGTAGCGCAACTGACGCTGAAGCTCGAAAGCGTGGGTATCGAACAGGATTAGATACCCT
+
ACCEFFDGGCFCEGGECCACEGEECFFCGFFFGFDDGGDFGDECFGGCCGCEFGGGDF7:FFFGG,5CEC,7FFGFGGGFGAF<EGGFGBFFCGGDGA<?DF7FGDFEGGGC8=FGCGAF9F,:@<F@73CEBFEGGGG>FGECEGGGC;@>8D7C*?7C:2=<<*CD:CEGFEFGGFEB,;,11:EC8CGGG:AEEE,8D,$<<GC??6A,<41)11CG(<EGF?8>9C66,#/,:*GFBC=,,>*;5*5CF>6,D@@87>,6:7@,CFFC===7F66,,,,5,,FF,,FE:B,=8,;B,C9FFE=B?@996+@=@FA,E=CB5GCFCFE9,4,F@C5;9@9@7FGGF<9FE,@CC7EB+GEF?9,<F@F@,GGECFDEGFB9CEEEC;EGFDFF8CGGFGGGEEGEFFFCCCGFGF9GGFFDFAEGGGGCCB9C
@s1501 283
TGGGGAATATTGCACAATGGGGGAAACACTGATGCAGCGGCGCCGCGTGAGCGAAGAGGTATTTCGATATGTAAAGCTCTATCAGCAGGGAAGAAGAAATGACGGTACCTGACTACGAAGCACCGGCTAAATACGTGCCAGCAGCCGCGGTAATACGTATGGTGCAAGCGTTATCCGGATTTACGGGGGGTAAAGGGAGCGCAGGCGGAAGGCTAAGTCTGAGTTGAAAGCCCGGGGCTCAACCCCGGTACTGCATTGGAAACTGGTCATCTAGAGGGTCGGAGGGGTAAGTGGAATTCCTAGTGTAGCGGTGAAATGCGTAGAGATTCGGAGGAACACCAGTGGCGAAGGCGGCTTACTGGACGATAACTGACGCTGAGGCTCGAAAGCGTGGGGAGCAAACAGGATTAGATACCCT
+
FDGGEFCGGCFACGDGGGG8@FGC7FG,EEFGGGFGFFEDGCGGC=FF+?F@FCFFFGGEG9F<FF+<FFGFF@FGGFGGC9EFGGF,A+:?=FDGE,EE9,C+3BFEFGGFDF?8CE8E=DFFGDCFFFFAC9:>,>:,DCF38@FCFEFEG9AFFFGGGF;,7?33=CEEGG:<>E$=;@9<#EC7<<7CCC9?#*8?+:88.>8CCA>C,:CC@FC;<1%#1A,;DGGE>B@3CB5+>FC;+GFEBC<@B<<F@9A@,C@,FB?EC9DCFF<G:GEGF76AA=:,C,F@9,EFA@FCFCF9CCFE@CGFE?,EEEFC<,9,,CC:>F?@@FCDFGFFFC,:7EGC:FFB@GGGFE@FGEFFGDFE;EGFCEEE<FCGGFFDGCEEGEGGGGGGGGGFGFDFGGGGGEFEFCCCCC
@s1501 27924
TGAGGAATATTGGTCAATGGGCGAGAGCCTGAACCAGCCAAGTAGCGTGCAGGATGACGGCCCTATGGGTTGTAAACTGCTTTTATAAGGGCATAAAGTGAGTCTCGTGAGACTTTTTGCATGTACCTTATGAATAAGGACCGGCTAATTCCGTGCCAGCAGCCGCGGTAATACTGAAGGTCCGGGCGTTATCCGGATTTATTGGGTTTAAAGGGAGCGTAGGCCGGAGATTAAGCGTGTTGTGAAATGTAGATGCTCAACATCTGCACTGCAGCGCGAACTGGTTTCCTTGAGTACGCACAAAGTGGGCGGAATTCGTGGTGTAGCGGTGAAATGCTTAGATATCACGAAGAACTCCGATTGCGAAGGCAGCTCACTGGAGTGCAACTGACGCTAAAGCTCGAAAGTGCGGGTATCGAACAGGATTAGATACCCT
+
GGGGGGGGGAF9FCFFGCEG8FFF@FEFGDGGGGGGGGGGGG<FFFFBFDGFGGFFFC7FCEGFGGGGCGGD:CFGGGGGG,CFGG,CF==+AFFFCFFGGE9<,BF+BCF<FEGEGGE@FGC<FFGFF,?EEF,EFF@EFEGGGEGGGGGF>BDFGGCCFAC:545FF>DGGF#=;FFG>GGEGGE;FEFGGGDC?=F%CCEGFFFE;=8?,,<AE-CA>:A?+;C9DD53<:C9F;<A83CEDEFB8,)6:E<@>,DCG=:#8B/CEGC=B@>:'<#@,CDCB388,=EC*B@++:49,,:8FCCB4,E>4,8B7E@FFFGEAEEGGGGGGFBEEE<,DDGGGFGDGF9F<@GFGGGEFCGGFF<E,CEFCEC<F@FA,E,GGFFGGECEE<E,EGGF@@F9GEGGGGGFGGGGGGFEDGGGGGFFF<ECCC@C
@s1501 29884
TGGGGAATATTGCACAATGGGCGCAAGCCTGATGCAGCGACGCCGCGTGAAGGATGAAGGTCTTCGGATCGTAAACTTCTATCAGCAGGGAAGAAACCATGACGGTACCTGACTAAGAAGCCCCGGCTAACTACGTGCCAGCAGCCGCGGTAATACGTAGGGGGCAAGCGTTATCCGGAATTACTGGGTGTAAAGGGTGCGTAGGCGGCGATTTAAGTCAGATGTGAAGACTCAGGGCTCAACCTTGAGACTGCATCTGAAACTGAGTTGCTAGAGTGCAGGAGAGGAAAGCGGAATTCCGAGTGTAGCGGTGAAAGGCGTAGAGATTCGGAGGAACACCAGTAGCGAAGGCGGCTTTCTGGACTGTAACTGACGCTGAGGCACGAAAGCGTGGGGAGCGAACAGGATTAGATACCCT
+
GGGGGGGGF<FGGGGFEFEE@FEGGGGGGGGGGFGGEEEGGD>CEEDFGGGGGGGGGGGGFGEGGGDGGGGGFFFGGGDFG<FGGGGFCEFEFGGGEFGGGFGEGCGGGGGGGGGGDFGGGGFGGGGGGGGFAGGF<@CCFFGG>FFGGDG7CECFF,@FGGGGGGF@F@#8<<FFDGGEGFFC:CC;<F9GGGF<5CEECEC>EFG99C339F@FC=8F<=FCE@#EDAFCFFGGGGFFFBFF9GFBGFFCB8:@7EF1CF<GFFGFF<DF=FBGF=GGFECFFGFD7CGFF>4+GEC<FAGFEC=GGGGF<FCF@7DC<,A;GGGGCFF9FEEECGGFFF@:7GGGEGGGGGGFCFGGGGGGGGGGGF7B;EGGGFEFB4E@EFCGGGGGGGGGGGGFEEE9GGGGGGGGGCCCCC
@s1501 25205
TGAGGAATATTGGTCAATGGACGAGAGTCTGAACCAGCCAAGTAGCGTGCAGGATGACGGCCCTATGGGTTGTAAACTGCTTTTATAAGGGAATAAAGTGAGTCTCGTGAGACTTTTTGCATGTACCTTATGAATAAGGACCGGCTAATTCCGTGCCAGCAGCCGCGGTAATACGGAAGGTCCGGGCGTTATCCGGATTTATTGGGTTTAAAGGGAGCGTAGGCCGGAGATTAAGCGTGTTGTGAAATGTGGATGCTCAACATCTGCACTGCAGCGCGAACTGGTTTCCTTGAGTACGCACAAAGTGGGCGGAATTCGTGGTGTAGCGGTGAAATGCTTAGATATCACGAAGAACTCCGATTGCGGAGGCAGCTCACTGGAGCGCAACTGACGCTGAAGCTCGAAAGTGCGGGTATCGAACAGGATTAGATACCCT
+
FGFGGGGGGGGGGGGGGGGGGGGGGGGGFEDFGFGFEADFGFGGGGGGGGGGFB@=AFEGEGGGGEFGFFGGGGGGFGGGGGGFFGFGGCFF=FGEGFGEF9ECFC<FFFGFFFFGGGGCGGDGFGCFFGGFG<F;FFGFF+F@CGGFC<FFFGG7FADCGGGGCEGD<FGCFCB7F7FGFGGDEEEGGCE8;=FEEEF<<C<GGFCC578BFG@FE3CEBFC=GGGBDEE7CC>>GCC8EFFGFFDB@9#:C9<=2;GFFGFEFGCEGGF@8EEGCFCEDGFC>D<FDB<FFGGFEB>5,EDGGGGGGGFD=E8@=FFFGGEC9C@ADEADFFFCAFGFGGGGFDCFGEBFFGCBFFA,:GFGFFCGDGGGF@CGFFGGGGGGCFGGGGFDGGGFGGGGGGGFECGEGFFGGGGGGGGGGGGGGGGGGGGCCCCC
@s1501 287
TGGGGAATATTGCACAATGGGCGCAAGCCTGATGCAGCGACGCCGCGTGAAGGATGAAGGTCTTCGGATCGTAAACTTCTATCAGCAGGGAAGAAACCATGACGGTACCTGACTAAGAAGCCCCGGCTAACTACGTGCCAGCAGCCGCGGTAATACGTAGGGGGCAAGCGTTATCCGGAATTACTGGGTGTAAAGGGTGCGTAGGCGGCGATTTAAGTCAGATGTGAAAACTCAGGGCTCAACCTTGAGACTGCATCTGAAGCTGAGTTGCTAGAGTGCAGGAGAGGAAAGCGGAATGCCGAGTGGAGCGGTGAAATGCGTAGAGATTCGGAGGAACACCAGTAGCGAAGGCGGCTTTCTGGACTGTAACTGACGCTGAGGCACGAAAGCGTGGGGAGCGAACAGGATTAGATACCCT
+
GGGGGGGGGGGGGGGGGGEAFGGGGGGGGGGGGGGGGGDCGGGGGGEFGGGGGFGGGGGGGFFFGGGG@GGGGGGFGGGGDGAEGGGFFGGGGGGGGGGGGGGGGGCDGFFGGGGGGGFFFGGGDEDEGGGCC@CBFGGGFC8FGGG7>EF<FGGFG>@FGGGGGEFDGG?C=G<<?C7FFGEFFGCC<:FC8FEFDEEGCG>EE@:/CEE8C;EFF=6@>@:GCCG;FFFFGFGFGGF=ED7C?3A;FC?GGF?FGDD79#<EFFGFDFC-:FBF%GGGCEEA,FCDFCFGFEEC@+8DA<FF>+97@GGFFDCF@EGGGGFEF7GGGGGFGFGGGGGGGGGGGGGEGGGGFGGGGG@FGGCGGGGGFFGCFGGGGGFGGGGGGGGGGGGGGGFE@GGGGGGGGGGGGGGGGCCCCC
@s1501 288
TAGGGAATCTTCGGCAATGGGGGCAACCCTGACCGAGCAACGCCGCGTGAGTGAAGAAGGTTTTCGGATCGTAAAGCTCTGTTGTAAGAGAAGAACGTGTGTGAGAGTGGAAAGTTCACACAGTGACGGTAACTTACCAGAAAGGGACGGCTAACTACGTGCCAGCAGCCGCGGTAATACGTAGGTCCCGAGCGTTGTCCGGATTTATGGGGCGTAAAGCGAGCGCAGGCGGTTTAATAAGTCTGAAGTTAAAGGCAGTGGCTTAACCATTGTTCGCTTTGGAAACTGTTAAACTTGAGTGCAGAAGGGGAGAGTGGAATTCCATGTGTAGCGGTGAAATGCGTAGATATATGGAGGAACACCGGTGGCGAAAGCGGCTCTCTGGTCTGTAACTGACGCTGAGGCTCGAAAGCGTGGGGAGCAAACAGGATTAGATACCCT
+
GFGGGGGGGGGGGGGGGGF8FGGEFGGGGGGGGGGGGGGGGGGGGGGFEGGGGGGGGGCGGDEFFCFCFGGGGGGGGGGGGGGGGGGGGGGGGGGGGGGGGFGGFGGGGGGGGGFFGGGGGGGF=BFGGGGGG<FG=FGGGGGGGEGFGGGGDGGGGGGFFGCGGGGFCFFGGGGGGGGFGFGCE:FGG=89>FC1>1CFCE>;%92<#CFFGGDFE?7>>DA>;?EFDGGGFFGFCFC<F<FGDCFFFG>FE<FGDFFGGGFGFGCCGGFEFC==2=AGGFCEFGGGFEEFF98F=5DFFGGGG?@EDFAF?CFFAE@CEDFA9FDCGFGEFFFEDGGGGFAEGFE9FGGGGGFGGFCCEGEGEGGGEGGEFFEFGGGFFGGGGGGGGGGFGGGGGGGGGGGGGGGFGGGGGGGGGGGGGGDGGFGFGGGGGGFFCCCCC
@s1501 23694
TGAGGAATATTGGTCAATGGGCGAGAGCCTGAACCAGCCAAGTCGCGTGAAGGATGACGGCCCTATGGGTTGTAAACTGCTTTTATAAGGGAATAAAGTGAGTCTCGTGAGACTTTTTGCATGTACCTTATGAATAAGGAACGGCTAATTCCGTGCCAGCAGCCGCGGTAATACGGAAGGTCCGGGCGTTATCCGGATTTATTGGGTTTCAATGGAGCGTAGGCCGGAGATTAAGCGTGTTGTGAAATGTAGAGGCTCAACCTCGGCACTGCAGCGCGAACTGGTCTTCTTGAGTACGCACAACGTGGGCGGAATTCGTGGTGTAGCGGTGAAATGCTTAGATATCACGAAGAACTCCGATTGCGAAGGCAGCTCACGGGAGCGCAACTGACGCTGAAGCTCGAAAGTGCGGGTATCGAACAGGATTAGATACCCT
+
GDDGGGGGGGGGGGGGFGGFECEEEECFFFGFFGGGGGAE@FC,BFGEG,<FFGGGG<B@+>+,C=ED8F:+4CFEGGC9,CFFGGGGFFGG,=<EDCEFFDEABC?F<FC,,B<EFGDFGFGFCGFDFC,7<A;E,,AC,:BBD@F,?D,CFGFDGFD+@=DFEEFE@E:<F>FECG:B>B<5>7=@<*4,4?F:/CECCCBFFF@@*2<?,<?A=AC>:166::?C548:83<<EFFDCE:@<9<7CG,F>CC.8:DECC.>6FF@CFF-(F&97;CD,/B*=,<?9A99*+8==E8+=,4>B+C>GFFE=@+7E@F=,9GGFFCA9GCEDGGFEDCFFGE8FCCCF<9F<CCGFFAEE>GFFEFCC,GGGGGGF@CF7EDF,FGGGEGGGFGFE:GGGGGFFFFCGDGGGEAFGGFEFGGGGGGGGGFCCCCC
@s1501 29085
TGGGGAATATTGGACAATGGGGGAAACCCTGATCCAGCGACGCCGCGTGAGTGAAGAAGTATTTCGGTATGTAAAGCTCTATCAGCAGGGAAGATAATGACAGTACCTGACTAAGAAGCCCCGGCTAACTACGTGCCAGCAGCCGCGGTAATACGTAGGGGGCAAGCGTTATCCGGATTTACTGGGTGTAAAGGGAGCGTAGGTGGCATGGCAAGTCAGAAGTGAAAGCCCAGGGCTCAACCCTGGGACTGCTTTTGAAACTGTCAAGCTAGAGTGCAGGAGAGGTAAGTGGAATTCCTAGTGTAGCGGTGAAATGCGTAGATATTAGGAGGAACACCAGTGGCGAAGGCGGCTTACTGGACTGTAACTGACACTGAGGCTCGAAAGCGTGGGGAGCAAACAGGATTAGATACCCT
+
EFGGGGGGGGFGGGGGGGGFAFGGGGGGGGFFFGGGFG7FGGGGGGGEGGGGGGGGGGF?FFCGGFGFFGGGGGGGGGGGGGGGGGGGGEFFEFGGGGGGFFGGGFAFGGFGGGGGGGGGGGEGGGGFGGGGGGGGGGCFCCGGGGGGGGGGGGGGGECFGGGGGGGGGGGGGG>GGG@GCG>GGGFG;::FGGGFEGGG7EGECGFCADCFGGGGGFGCFF@FGGGGGGDGGGG38CFEEFGDDFGGFGFGGGGGEEF?GFFFAC<EFFGGFGDFGGGGFF9FFF<CGE@FEE;,D?@GFEE@9GGGGGFBFDGF8FFEA,?GGGGGGDFFCCFDEGGGGGEF9FCGGGGGGGDGFEFEDGGGGFGGGGEFEGGGGGGGGGFGGGGGGGGGGGGGGGFFGGGGGGGGGGGCCCCC
@s1501 36280
TGGGGAATATTGCACAATGGGCGCAAGCCTGATGCAGCCATGCCGCGTGTATGAAGAAGGCCTTAGGGTTGTAAAGTACTTTCAGCGGGGAGGAAGGGAGTAAAGTTAATACCTTTGCTCATTGACGTTACCCGCAGAAGAAGCACCGGCTAACTCCGTGCCAGCAGCCGCGGTAATACGGAGGGTGCAAGCGTTAATCGGAATTACTGGGCGTAAAGCGCACGCAGGCGGGTTGTTAAGTCAGATTTGAAATCCACGGGCTCAACCTGGGAACTGCATCTGATACTGGCAAGCTTGAGTCTCGTAGAGGGGGGTAGAATTCCAGGTGTAGCGGTGAAATGCGTAGAGATCTGGAGGAATACCGGTGGCGAAGGCGGCCCCCTGGACGAAGACTGACGCTCAGGTGCGAAAGCGTGGGGAGCAAACAGGATTAGATACCCT
+
FFCGGGGGGGFEGGGGFGFAEGGGGGGGGFGGDFGGGGFF<<FFGGGGGGGGGFGGFF8EEGCEGGGGFGGEGDEEFFFGGGGGGGGGGGGGGGGFGGGGGGGGGGGGGGGGGGGGGGGGCFD<FGGGGFEGGGGGGGGFGGDDGFCFEGFFFGGGGGGGGGGGGG8FFEEGEGF<:FGGDGGGGD?CGGCGGCDEGGFC8EEFFGC'CGGGEGGFG4<DEFGGE&C7EGG#>EGFFFCF:C7CG-GFGGFG>GG+CGGGG>FDF7CCFGGFFGFGBGEGFE@+;GCGFGF@GE<DF8G>C7GGF?GEC@=DCFF=EE>8GF?GGGF@8)DFDFGFE@CGGGFFFEGFAGE<GFCEGFFB>CGGFC@C=GFEGGGGGDGGGGGGGGGGGGFADGGGDGEGEFGFFC,GEGEGGGFEFGFEFFFEFFGGGGGGGGGGCCCCC
@s1501 292
TGGGGAATATTGCACAATGGGCGCAAGCCTGATGCAGCGACGCCGCGTGAAGGATGAAGGTCTTCGGATCGTAAACTTCTATCAGCAGGGAAGAAACAATGACGGTACCTGACTAAGAAGCCCCGGCTAACTACGTGCCAGCAGCCGCGGTAATACGTAGGGGGCTAGCGTTATCCGGAATTACTGGGCGTAAAGGGTGCGTAGGTGGTTTCTTAAGTCAGAGGTGAAAGGCTACGGCTCAACCGTAGTAAGCCTTTGAAACTGGGAAACTTGAGTGCCGGAGAGGAGAGTGGAATTCCTAGTGTAGCGGTGAAATGCGTAGATATTAGGAGGAACACCAGTTGCGAAGGCGGCTCTCTGGACTGTAACTGACACTGAGGCACGAAAGCGTGGGGAGCAAACAGGATTAGATACCCT
+
EGGGGFGGGGGGGGGFCEEFFGCGGGGGGFFGFGGGCFGGGGGGGGGEEGGGGGGGDFGGGGFGGCFEFGGGFEGGGCGFGEFGGDGGGGCEGGGGG8FCFFGGDGGGGGGGGGGFDFGGGGGGGGGGEFGF,@CGDGG9FFGGGDFGEG:>FGFGDFGGGGDGGGFFFDEGGCFFGGD<=FGGGG6:CCGEECCG6>GGGGGGGFCFEDFFGGC4CA+C@9FCFF=@GC88EGC8CEEFAFFBFGF>>GFFGF<BACFFG8B?AEFECDB<AFGFE41:CGFFB,GEEE9A9E=EFCFF?CFB>*GEED=GFFF=>,CF;A,CEFGGF??GFCAFFFFCDCCDFFECCEGFFGGGFFFGGF9GGECFF9FFFGFGGGGGFCFFF:@GGGGGGGGGGEFFEFFGGGGGFFECCCCCC
@s1501 25099
TGAGGAATATTGGTCAATGGACGAGAGTCTGAACCAGCCGAGTAGCGTGCAGGAAGACGGCCCTATGGGTTGTAAACTGCTTTTATAAGGGAATAAAGTGAGTCTCGTGAGACTTTTTGCATGTACCCTATGAATAAGGACCGGCTAATTCCGTGCCAGCAGCCGCGGTAATACGTAGGGGGCAAGCGTTATCCGGAATTACTGGGTGTAGAGGGTGCGTAGGCGGCGATTTAAGTCAGATGTGAAAACTCAGGGCTCAACCTTGAGACTGCATCTGAAACTGAGTTGCGAGAGGGCAGGAGAGGAAAGCGGAATTCCGAGTGTAGCGGTGAAATGCGTAGAGATTCGGAGGAACACCAGTAGCGAAGGCGGCTTTCTGGACTGTAACTGACGCTGAGGCACGAAAGCGTGGGGAGCGAACAGGATTAGATACCCT
+
EDFFGGFFFGGGGGGCFGFFFGGGEGGGGGGFFGGGGGGGFFFGGGGGGGGGGDFFFFEGGGGGGGGGGGGEGGGGGGGGGGGGGGGGGGEBB8AFFFGGGGGGGGGGGGGGGGGGGGGGGGGGGGGGGGGGGDGGECFFGGGGGGGGGEGFGGFGF,=DFGEFDGGGCCC:,3>?,FGGGGGGGGGCFFC8FCFGE5<FCCFGGG.G949CFF=?GBE5?FGGGE:@ECCFF9@>96C@:FFFGGG4FCFCFGCEGGGDGFFAFCGCFF<1A?FFE@FFFFF<C+:8+,=ED8DGGCFF=ACFCCFB:@EE=>EDGGFDDBCBDGEFGGGF@,,CACFGGGGGEGGEE<<ABFFFDFGGEFGFFC@GEGGGGFGGFGGGFGGGFFECCFCGGGGGFGGGGGGFGBEFGFGFFC:GDGGGGGGGGGGGGGFCCCCC
@s1501 294
TGGGGAATATTGCACAATGGGCGCAAGCCTGATGCAGCGACGCCGCGTGAAGGATGAAGGTCTTCGGATCGTAAACTTCTATCAGCAGGGAAGAAACCATGACGGTACCTGACTAAGAAGCACCGGCTAACTACGTGCCAGCAGCCGCGGTAATACGTAGGGGGCTAGCGTTATCCGGAATTACTGGGCGTAAATGGTGCGTAGGTGGTTTCTTAAGTCAGAGGTGAAAGGCTACGGCTCAACCGTAGTAAGCCTGTGAAACTGGGAAAATTGAGTGCAGGAGAGGAGAGTGGAAGTCCTAGTGTAGCGGTGAGATGCGTAGATATTAGGAGGAACACCAGTTGCGAAGGCGGCTCTCTGGACTGTAACTGACACTGAGGCACGAAAGCGTGGGGAGCAAACAGGATTAGATACCCT
+
EEGGDF7FGFGGGGGGFFGFGFGEGGGGDCF<6<EFFFEGGGGGGGEBCFEGGGGFFF<=4CFEFG:C+C@FGGFGGFF9?CCF9<FGFDF,FEFGGGGGGG<7C=D=DEFGGCFGGF9,B,:F:7=F@DAFCBE:BFCFGG:D:F73C<FFC9FGC,<FEF<C7CC<<C:CE:<CCECFGCCF9:?F78E;F;#9=CEC;=CCC@8-/>FGGCC99<2::<?3,8.6?3++@CFEE,<CBFF=@:CBGF7FD:2$E9E7CFFFGFCA4%EFE?<B@>F<F>4,@B9F?<>,,>9,E>595<EB85@4FE9,5+@4@7FE=C,EFF<E,E9GGEFC,,EA@@B,<B@8F:CF@EGGFACFCGFFDGGFFCEC6,8CGFGGGFGGGF@DGEEB@DF<E8GEEF<FFAECAFCFCCCCC
@s1501 25686
TGGGGAATATAGGTCAATGGACGCAAGTCTGAACCAGCCAAGTAGCGTGCAGGATGACGGCCCTCTGGGTTGTAAACTGCTTTTAGTTGGGAATAAAGTGCACCACGTGTGGTGTTTTGTATGTACCATCAGAAAAAGGACCGGCTAATTCCGTGCCAGCAGCCGCGGTAATACGGAAGGTCCAGGCGTTATCCGGATTTATTGGGTTTAAAGGGAGCGCAGGCGGACCTTTAAGTCAGCTGTGAAATACGGCGGCTCAACCGTCGAACTGCAGTTGAGACTGGAGGTCTTGAGTGCACACAGGGATACTGGAATTCATGGTGTAGCGGTGAAATGCTCAGATATCATGAAGAACTCCAATCGCGAAGGCAGGTATCCGGGGTGCAACTGACGCTGAGGCTCGAAAGTGCGGGTATCAAACAGGATTAGATACCCT
+
FGGGGDGGGGGGGGGGGFGGGGGGGGGGGGGGGGGGGGGGGGGGGGGFGGGGGEGFEG7FGCGGFFFGGGGGGGGFGGGGGGFGGGGG9FGEFFF,EFGFGGGGGGGGGGGGGGGCFGCFFGGGGGGGGGGGGGGGGGF8<FGGGGCFFECGGGGGGGGGGGGG@GGGGEGGFFGGDGCCFFECBBEEGGEGGGDDG=FEGGGFFGGGGFGEDG75FEDDFFEGGFGFEGGGGFFFGGCCCGECGGGF@>:GCFFFC=FFFGGGGGGFGFFFGGFEF=#AGGFF@GFF,GFDFCGGGGGGEEE9GFGFFGEE;CGGGGGFGGGE=F7GFEC,,EAEEC,FGEE;FGGGFDCFDFEE?DGEC7CGGGGFC,FGGEGF7CGGGGGGGGGGGGGFGFGFDFC8C7GGFGGGGFFGGFGGGGEFGGGGGGGGGGFCCCCC
@s1501 27466
TGGGGAATATTGCACAATGGGCGCAAGCCTGATGCAGCGACGCCGCGTGGAGGATGAAGGTCTTCGGATCGTAAACTTCTATCAGCAGGGAAGAAACCATGACGGTACCTGACTAAGAAGCCCCGGCTAACTACGTGCCAGCAGCCGCGGTAATACGTAGGGGGCAAGCGTTATCCGGAATTACCGGGTGTAAAGGGTGCGTAGGCGGCGATTTAAGTCAGTGGTTAAAACTCAGGGCTCAACCTTGAGACTGCAGCGGAAACTGAGTTGCGAGAGTGCAGGAGAGGAAAGCGGAATTCCGAGTGTAGCGGTGAAATGCGTAGAGATTCGGAGGAACACCAGTAGCGAAGGCGGCTTTCTGGACTGTAACTGACGCTGAGGCACGAAAGCGTGGGGAGCGAACAGGATTAGATACCCT
+
AFGFGGGFG@@@EFGGGGFFCCBGCGGGGCEE,CFGAFF@FGGGFGGFFGEGGGGDGGC9CEECGF>E:FE<FEFFGGGFGCFEFFGGFED=?FEGB6FEGGGD7FEGGGGGEFGCDGFFDGGG+6@@BDGGGG>D,@73@F:C,>CDCEF7>F,,8<3@CGGG:E*84=EE=7B@CC7<C,<F,/5*2:1@FFFCC57=F?;?A0:C@>,0FCBD<98/6$68,*3=:A>::,7CF:,CF@33@3,,:FFD@++++,,F;;DC?<EEFC=,FE8,DCDFGFFFFFCGFBEGGFGGDGGGFCFCGGBC8GE9<C,?,F>C9DFA@C7F@6??FE7FFECEFE@@GD9FCEF@FD@GFC,GGGGGGFFACFCEGGFFFGFGFFFEGGDGGGGGGGGGFGFECGGGGGGGGGGGFC<C@C
@s1501 37208
TGGGGAATATTGCACAATGGGCGCAAGCCTGATGCAGCGACGCCGCGTGAAGGATGAAGGTCTTCGGATCGTAAACTTCTATCAGCAGGGAAGAAACCATGACGGTACCTGACTAAGAAGCCCCGGCTAACTACGTGCCAGCAGCCGCGGTAATACGTAGGGGGCAAGCGTTATCCGGAATTACTGGGTGTAAAGGGTGCGTAGGCGGCGATTTAAGTCAGATGTGAAAACTCAGGGCTCAACCTTGAGACTGCATCTGAAACTGAGTTGCTAGAGTGCAGGAGAGGAAAGCGGAATTCCGAGTGTAGCGGTGAAATGCGTAGAGATTCGGAGGAACACCAGTAGCGAAGGCGGCTTTCTGGACTGTAACTGACGCTGAGGCACGAAAGCGTGGGGAGCGAACAGGATTAGATACCCT
+
EFFGGGGGGGGGGGGGGGGFFGDGGGGGGGGGGGGGGGFCGGGGGGGGGGGGGGGGGGGGFGGGGGGGEEGGGGGGFGGGGGGGC<FFGGGGGGGGGGGGGFCEGGGGGGGFGGGGGGGGGGGGGGGGGCGGCFEF8CFGFFGGFGDEGGFFGGFFG:FFGGGGGDCCFDF.FFGGGGGGG?FGGFFGFE:FGGGGGFFEFGEGGGGGGGGGGFGGGFGGFDGGGGGDGGFFG9FDCE6<CGGFFFGFGGGGGFFEFFGD,ADFFCF@AGE<<EDGGGGGGGFFGGGFFCGGE;FFGGGDF9GFF7BGCGGFFAECFDFEFAGGGGGGFF?9GGEDFEGGFF@7GGGECF@+FGGGGFGGGGGGGFFFFGGGGGGGFA<FC<FEGEFFGGGGEDGGFFEFFFDGGGGGGGGGGCCCCC
@s1501 36254
AGAGGAATATTGGTCAATGGGCGAGAGCCTGAACCAGCCAAGTAGCGTGCAGGATGACGGCCCTATGGGTTGTAAACTGCTTTTATACGGGGATAAAGTGAGCCACGTGTGGCTTATTGCAGGTACTGTATGAATAAGGACCGGCTAATTCCGTGCCAGCAGCCGCGGTAATACGGAAGGTCCGGGCGTTATCCGGATTTATTGGGTTTAAAGGGAGCGTAGGCCGTCTGTTAAGCGTGTTGGGAAAGGTCGGGGCTCAACCTGGGCATTGCAGCGCGAACTGGCAGACTTGAGGGCGCAGGAAGTAGGCGGAATTCGTCGTGTAGCGGTGAAATGCTTAGATATGACGAAGAACTCCGATTGCGAAGGCAGCCTGCTGTAGCGTAACTGACGCTGAGGCTCGAAAGCGTGGGTATCGAACAGGATTAGATACCCT
+
,CEFGGGGGGGGGGGGGGG?FFFFGEGGE@F6EFFGGGFFGG<DGG7@7@FGFGGGGGGGCF=FG89A@FGGFEFFGDGGFGGGGGGGGGGE@CFGGFGGGGGFFGGF?FGGGFF8FGGFE=EEGGGGGGGCEAFGGGGGGGGGGGGGGGGDCBFGFGG7<FCGC*@FEFGDGCFGEG@G@@CEFGCGGGC7<<FBEEC,+>C:F@C0EF7@AFG4E>>9.*?FGG/GFCC:@EF2C>GGGC68D>9#>0GEFGE:E@@CF@DDCFCAFD>48:CCCC7?A8GEDACEFFF<AC+GGGGFGFFCE>+B8,CF>>GEB+EGGGGGBGGGDFFCGFFGEEF@FFC@ECGF<EEFAGGDGFFGGGFBAE9FB,GFDFGDGGFCEGEFGFDGGF@GGGGDEGF8@GGGEGGDGGGGGGGGGFECGFGGGGFEGCGCCBAC
@s1501 35790
TGGGGAATATTGCACAATGGGCGCAAGCCTGATGCAGCGACGCCGCGTGAAGGATGAAGGTCTTCGGATCGTAAACTTCTATCAGCAGGGAAGAAACCATGACGGTACCTGACTAAGAAGCCCCGGCTAACTACGTGCCAGCAGCCGCGGTAATACGTAGGGGGCAAGCGTTATCCGGAATTACTGGGTGTAAAGGGTGCGTAGGCGGCGATTTAAGTCAGATGTGAAAACTCAGGGCTCAACCTTGAGACTGCATCTGAAACTGAGTTGCTAGAGTGCAGGAGAGGAAAGCGGAATGCCGAGTGTAGCGGTGAAATGCGTAGAGATTCGGAGGAACACCAGTAGCGAAGGCGGCTTTCTGGACTGTAACTGACGCTGAGGCACGAAAGCGTGGGGAGCGAACAGGATTAGATACCCT
+
@FFGG@FFFGGFGGGGGGAEFGFCFGEF@FFFGFFFGGGEGGGGGGGGGGEFGG@FFGAFEF9,CF@FGDGDFFFGG,BFFCFCFEC,=@B@@=EF@CFFGGFGGGGGGFCDF9?DCEFFDEGCFDFCEGGCFC8@FC<D,<F<7,>>FC*1>9F@C,<CCEFC*8<FFG::<<<,=:<FG7<<#B<FA0(39=<>5::EG5<CEECC>CA@;;E,<+:@86*ECCCCFD@@%7GFCG=GEC<(=9FCGGGGD??B6:9FFFGF<<FFGFD,DGFFD8GGGF;FBFFD=:EEGFDEB7BFFEFFB7DFCFEEE?=CEGGGGGGGGGGECGGGFGEFC<<9GGFGGGGGGGGDGGGGGFFAEF<GGFCFFCGGFGGGGGFFGFFGGGGGGGGGGGGFCCCFCGGGGGGGFGGGDCCCCC
@s1501 300
TGGGGAATATTGCACAATGGGGGAAACCCTGATGCCGCAACGCCGCGTGAGTGATGACGGCCTTCGGGTTGTAAAGCTCTGTCTTCAGGGACGATAATGACGGTACCTGAGGAGGAAGCCACGGCTAACTACGTGCCAGCAGCCGCGGTAATACGTAGGTGGCGAGCGTTGTCCGGATTTACTGGGCGGAAAGGGAGAGTAGGTGGACTTTTAAGTGAGATGGGAAATACCCGGGCGCAACTTGGGTGCTGCATTTCAAACTGGAAGTCTAGAGTGCAGGAGAGGAGAATGGAATTCCTAGTGTAGCGGTGAAATGCGTAGAGATTAGGAAGAACACCAGTGGCGAAGGCGATTCTCTGGGCTGTAACTGACGCTGAGGCTCGAAAGCGTGGGGAGCAAACAGGATTAGATACCCT
+
FEGG77@FGGFAF9FGGGG8E7FEGGGGGD,@FFF,CF:@CCEFGECFGF,CEC9FGGCFEG@EDFF@AFGGG??<FGGG<CAFFGGGGGGGGCFEFG<?FG7FFGGF9BFFCF@GGGDEGGC7FFEGE,FG7>D*@FCFFGFFEGEGB::AFGGFGG><,<FC:C@:CF*B9F@F9-FC::*FGGDE&?8;<+;###E;18%<5C8EGGFG39CC87C2D<#DEEF?FCFE@EE/75<0:</<BGGDCC9@9EGFGFB>FGGEG5GFDGGGFB.<9FGF?<AGGGF9CCF@8FGFFFE?CCEEACC,FGGFDEF@>C6,FFFECFFCGFGFFE8EGGGGFFECEFFFDCGGGFGFFFCEGGGGGGFFC@FCGDEFFGEGGEFGGFF:@FFFGFCGFFFEEAGGGGGGGCFCCCCC
@s1501 41767
TGGGGAATATTGCACAATGGGGGAAACCCTGATGCAGCAACGCCGCGTGAGTGATGACGGCCTTCGGGTTGTAAAGCTCTGTCTTCAGGGACGATAATGACGGTACCTGAGGAGGAATCCACGTCTAACTACGTGCCAGCAGCCGCGGTACTACGTAGGTGGCGGGCGTTGTCCGGATTTACTGGGCGTCAAGGGAGCGGAGGCGGACTTTTAAGTGAGAGGTGAAATAACCGGGCTCAACTGGGGTGCGGCATTTCAAACTGGAAGTCTAGAGTGCAGGAGAGGAGAATGGGATTCTTAGTGTAGCGGTGAAATGCGTAGAGATTAGGAAGAACACCAGTGGCGAAGGCGATTCTCTGGACTGTAACTGACGCTGAGGCTCGAAAGCGTGGGGAGCAAACAGGATTAGATACCCT
+
ADDGECFDFGGGGGGGFAB,,BFGGFF<FGFGAFFGGGEGGDCGGGG7@=CFFGGGGFF7@F@FGCGGGGC@,?@<CFEDEFGGGD,,:??=44@=FGF9F7+B<F<FA>F7,+=+D,>8F>F+38=A>DF8:FEFGFC+,@><FC33FF*<A;>>,,>;,1=1**4=4C:;CEEDE859EC<@38CC8*;;<:;1,/$#21;,8:;52DF=@,F<CD<;9C@853,6+5+++D?D=B>:++++=86+C=B,E5,E9E=ADDBA<,A<4EFF?BE<@<9,>4,A?BC,B@9,9CE>9,,CGF@B9EEGGFGFEFBGDC,FGFGE@FGGGGFF@F@FFFD@7@EFF7CGFGGGFFFFGCF@F9FECC@CF@GGGGFC,GGGFEGGCEFBFCGFE9GGGFGGGGGGGGGGGFC,@BA-
@s1501 24537
TGAGGAATATTGGTCAATGGGCGAGAGCCTGAACCAGCCAAGTAGCGTGCAGGATGACGGCCCTATGGGTTGTGAACTGCTTTTATAAGGGAATAAAGTGAGAGTCGTGACTCTTTTTGCATGTACCTTATGAATAAGGACCGGCTAATTCCGTGCCAGCAGCCGCGGTAATACGGAAGGTCCGGGCGTTATCCGGATTTATTGGGTTTAAAGGGAGCGTAGGCCGGAGATTAAGCGTGTTGTGAAATGTAGATGCTCAACATCTGCACTGCAGCGCGAACTGGTTTCCTTGAGTACGCACAAAGTGGGCGGAATTCGTGGTGTAGCGGTGAAATGCTTAGATATCACGAAGAACTCCGATTGCGAAGGCAGCTCACTGGAGCGCAACTGACGCTGAAGCTTGAAAGTGCGGGTATCGAACAGGATTAGATACCCT
+
CFFGGGGGGGGGGGGGGGGFGGGGGGGGGGFGGGGGGFFGGGGGGGGGGGGGGGGGGGGGGGGFGGGGGGGGG>FGGGGGGDFGGGGGGGGDFGGGGGCFGGGGGGGGGGGGGGGGGGGGGGGGGGGFGGGGAFFFGGGGGGGGGGGGGGGGGGGGGGG9CGGGGGGGGGEGGGGD?FGG@>CCEGGGEGEGGGGGGGGGGGGGGGGGGGGGGGGFGFGFFFGGGGGFGGGGGGFFGGGGGGGGGFGFFBDGGGFGFGFFFGFGGGGGGGEEEGGGGGGFEGGGFFGGGF<CDCECEF8EFGCGGGGGGGGGEGECCGFCGGEC5EEECGGGFFGGGGGFFF<F8GGGGGGGGFEGCCGGGEGGFFFGE@FGGGGGGGGGGGGFCFFGFFGGGGGGGGGGGGGGECGGGGFFGGGGGGFFGGGGGGGGGFGCCCCC
@s1501 303
TGGGGAATATTGCACAATGGGGGAAACCCTGATGCAGCAACGCCGCGTGAGTGATGACGGCCTTCGGGTTGTAAAGCTCTGTCTTCAGGGCCGCTAATGACGTTACCTGAGGAGGAAGCCACGGCTAACTACGTGCCAGCCGCCGCGGTAATACGTAGGTGGCGAGCGTTGTCCGGCTTTACTGGGCGTAAAGGGAGCGTAGGTGGTCTTTTAAGTGAGCTGTGAAATACCCGGGCTCAACTTGGGTGCTGCATTTCAAACGGGAAGTCGAGAGGGCAGGAGAGGAGGATGGAATTCCTAGTGGAGCGGTGAAATGCGTAGAGATGAGGAAGAACACCAGTGGCGAAGGCGATTCTCTGGGCTGTAACTGACGCTGAGGCTCGAAAGCGTGGGGAGCAAACAGGATTAGATACCCT
+
FFDGGECFFFG9FFGFGGFGG>GFCEFFGGGGGFFGGGGGGEGGGGGFB=:FFGG9EFFEGE,CECG7CF7F<E9,?BFGFFFGGGGCFF+B++@FGFEAFG+:,BFF9,<+,=:+:,BB<B>BFCC,>FCGCFFCC,>F*@CEEGFCF*<@;FEFF7<CFDC*1*=7<F==FGGD).GGGF'9FFFG<8<C<F:2::C8><;'<8'<DFFFCGGFF=:'6F0E@2D862;EGFB@$F<C,:+@FA>=,7,,,5,B7@8B@,CB:C886,<B?F8GGGFE=CCFF=B,9,?>84>@4,?5?944*@?,FGGEEFCEGFC=GEE9,,EFGFGFBFFF<=A@FFC<FGEDFCFEFDA<D8GFA,FF@FFEGGGGGGGE<GGGGGGGFFCC@C,GFFFFFFFCGFGGF<GGFFGCCCCC
@s1501 33679
TGGGGAATATTGCACAATGGGCGCAAGCCTGATGCAGCGACGCCGCGTGAAGGATGAAGGTCTTCGGATCGTAAACTTCTATCAGCAGGGAAGAAACCATGACGGTACCTGACTAAGAAGCCCCGGCTAACTACGTGCCAGCAGCCGCGGTAATACGTAGGGGGCAAGCGTTATCCGGAATTACTGGGTGTAAAGGGTGCGTAGGCGGCGATTTAAGTCAGATGTGAAAACTCAGGGCTCAACCTTGAGACTGCATCTGAAACTGAGTTGCTAGAGTGCAGGAGAGGAAAGCGGAATTCCGAGTGTAGCGGTGAAATGCGTAGAGATTCGGAGGAACACCAGTAGCGAAGGCGGCTTTCTGGACTGTAACTGACGCTGAGGCACGAAAGCGTGGGGAGCGAACAGGATTAGATACCCT
+
FGGGGFGGGGGGGGGGGGG<FFGGGF:FGG@EFGGGGGFFGEGGGGGGGGGGGGGGGGGGEEFGGCE>7>EFDGFFFGGGGGGGGG<FFGFEG?EGFGDGGGGGGGGDFDGGGFGGGGGGGGGGGGGGGGGD<FC>@FFFFGGFEA*5FE7FCEFFGCGGDGDGGGC<CC<87FGCF@:CF7FF3FG;FA:CEGDC=CAEGGD>EGGGGG1FFGF0CEFFFBCF8;FG;BGFDD<:;D@<CG8=F9FDCFFD?;?GF?AC:@CCF8E?E@,7FA5GGFFCGG>E;EB=:EEF9GE=C>+AE<GFB+FFCF@9EA?,GGGGGFGCGEEECFE,9GEGCE@6F@7GGFGGEGGGFFBC66@CDFGGFFGGGGGEGGGDGFGGFBF@GGFEGDGGGFEDGGGGGFFFGGGGGGGGGCCCCC
@s1501 37283
TGGGGAATATTGCACAATGGGCGCAAGCCTGATGCAGCGACGCCGCGTGAAGGATGAAGGCCTTCGGATCGTAAACTTCTATCAGCAGGGAAGAAACCATGACGGTACCTGACTAAGAAGCCCCGGCTAACTACGTGCCAGCAGCCGCGGTAATACGTAGGGGGCAAGCGTTATCCGGAATTACTGGGTGTAAAGGGTGCGTAGGCGGCGATTTAAGTCAGATGTGAAAACTCAGGGCTCAACCTTGAGACTGCATCTGAAACTGAGTTGCTAGAGTGCAGGAGAGGAAAGCGGAATTCCGAGTGTAGCGGTGAAATGCGTAGAGATTCGGAGGAACACCAGTAGCGAAGGCGGCTTTCTGGACTGTAACTGACGCTGAGGCACGAAAGCGTGGGGAGCGAACAGGATTAGATACCCT
+
CFGGGGGGGGGGGGGGGGGGGGGGGGGGGGGGGGGGGGCFGGGGGGGGGGGGGGGGGGAFGGEGGGGGGGGEGGGGFGGGGCGGGGGGGGFGGGGGGGGGGGGGGGGEGGGGGGGGCGFGGGGGGGGGGGGFGGGGFGGGGGGGGFGGGFC<FGF<FCFCFGGGGGGFGGFGGGGFGGCFFFGG@FGG-CC<CFGFFDEEEEEEE:EGGG>GFGFFGFGFFFCFGGGGGGGCGFGDGGGGGGGFFBFDGDAFGG<AGEFFGGGFCFGGGFBAFGFGGGGGGGGGFGGGFCEE>4,FC>7FGFGGF>EGGGGGGGGGGDGEGGGGGGGGGGGEBE7GGFE@GGGGGGFGCGE>GGGGFFGGGGGGGGGGGGFC,CGGEF9GGGFGGGCFGGGGGFFDGGGGGEFGGGFAGGFECCCCCC
@s1501 40365
TGAGGAATATTGGTCAATGGACGAGAGTCTGAACCAGCCAAGTAGCGTGCAGGAAGACGGCCCTATGGGTTGTAAACTGCTTTTATAGGGGGATAAAGTGTGCCACGTGTGGCATAATGCAGGTACCCTATGAATAAGGACCAGCTAATTCCGTGCCAGCAGCCGCGGTAATACGGAAGGTCCGGGCGTTATCCGGATTTATTGGGTTTAAAGGGAGCGTAGGCCGTCTTATAAGCGTGTCGTGAAATGTCGGGGCTCAACCTGGGCATTGCAGCGAGAACTGTGAGACTTGAGTGCGCAGGAAGTAGGCGGAATTCGTCGTGTAGCGGTGAAATGCTTAGATATGACGAAGAACTCCGATTGCGAAGGCAGCCTGCTGTAGCGCAACTGACGCTGAAGCTCGAAAGCGTGGGTATCGAACAGGATTAGATACCCT
+
EGGG8,FFFFGGGGFFFFGGGGGGGGECEFGGGGGGGGGGGGGGGGEFGGGGGGGGFEFGGGGGGGFG8CCEGGGGFGGGG9FGGGFGFFDGGGGGCFGGGGGGGGGCGGGGGGGGGGGGGGGGGGGGGGFFGGGGFGGGGGGFFCCFGGGGGGGGGGGGGGGGDGFFGGGGGGCGGGGG>G@<FFG28GGGGFGGGGCG7<F:FFC9D8<FFGGAEEGF?==EAFE>GFEGFDGFGGGCFE=GFGGCGFFGCEEFGGGFFGGCGGFGFGF>F?5B#ADA1DFFE,<<GEDG?EGEEGGGGF9GGGGGGGGFCCC7GGGFFF@88FFFGGFAAFEBFGGGGGGGGGF@@,FEC6C:F@B,BCF@FFFGGFGGFGGGGGGGGGGGCGGGF@CGGGGGGGGGGGFFFGFGGGGGGFFGGGFGGGGGF<GGGGGCCCCC
@s1501 307
TGAGGAATATTGGTCAATGGACGAGAGTCTGAACCAGCCAAGTAGCGTGCAGGATGACGGCCCTATGGGTTGTAAACTGCTTTTATAAGGGAATAAAGTGGGAGTCGTGACTCCTTTTGCATGTACCTTATGAATAAGGACCGGCTAATTCCGTGCCAGCAGCCGCGGTAATACGGAAGGTCCGGGCGTTATCCGGATTTATTGGGTTTAAAGGGAGCGTAGGCCGGAGATTAAGCGTGTTGTGAAATGTAGGGGCTCAACCTCTGCACTGCAGCGCGGACTGGCTTGCTTGAGTACGCACAACGTGGGCGGAATTCGTGGTGTAGCGGTGAAATGCTTAGATATCACGAAGAACTCCGATTGCGAAGGCAGCTCACGGGAGCGCAACTGACGCTGAAGCTCGAAAGTGCGGGTATCGAACAGGATTAGATACCCT
+
EGFGGGGGGGGGGGGGGGGGGGGGGGGGGGGGGGGGGGGFGGGGFGGGGGGGGGFGGGEGGGGGGGGGGGGFFFGGGGGGGGGGGGGGGFGGGGEGGGGGGFGGGGGGGGGGGGGGGGGGGGGGGGGFGGGGGGGGGGGGGGGGGGGGGGGGGGGFGGGGGGGGGDCFEEGGGGF??GGGGGGDFGGG?GGGFGGGGCFGGGG7?FFFAFEGFFGFD3@D;FGGGGG>GGGGGGGFGFF?GGFGFFDFFGFEFGGFGGGGFCFGFEGGFEC4<F7GGFEGFGGGFFGGBBDFDEGFGFFFFFDGGECEGGGGGGGGGGGGFFGCDGEFFFF<AFFFFFAGGGGGFGFGFGFFGGGGGGGGGEEGGFFGGFDGGGGGGGGGGGGGGFFGGFFGGGGGGGGGGDGGGGGGGGGFGFGGGGGEFGGGGGGGGGGCCCCC
@s1501 31940
TGAGGAATATTGGTCGATGGGCGAGAGCCTGAACCAGCCAAGTAGCGTGCAGGATGACGGCCCTATGGGTTGTAAACTGCTTTTATAAGGGAATAAAGTGGGAGTCGTGACTCTTTTTGCATGTACCTTATGCAATAAGGACCGGCTAATTCCGTGCAAGCAGCCGCGGTAATACGGACGGTCCGGGCGTTATCCGGATTTATTGGGTTTAAAGGGAGCGTAGGCCGGAGATTAATCGTGTTGTGAAATGTAGACGCTCAACGTCTGCACTGCAGCGCGAACTGGTTTCCTTGAGTACGCACAAAGTGGGCGGAAGTCGTGGTGTAGCGGTGAAATGCTTGGATATCACGAAGAACTCCGATTGCGAAGGCAGCTCACTGGAGCGCAACTGACGCTGAAGCTCGAAAGTGCGGGTATCGAACAGGATTAGATACCCT
+
CFFGGGGGGGGGGEF7FGDGGGGGEDC8CEFFGGGGGGGGGGGFFCGGGGEDFEFGGGEEFEG=ACFFFEFEGFGGGGGGGGGGGAFGGFGGGF9FFFD9FDG@FGGG>FFFGGFGFGGGGGGGG9CFGEGGGGEF<D95=CFDGGGGGGGCFG,+++8=C<F,>B3CFBFCA9FF@F**:FBFEGGECFDEEFFFEE+CG7BFCCGGGG6CGCFFF<E>6/*7CC;@EGCFG?<#EGCF>-@CE>0<7DAFFGGFG5ECFC:<1CB@CE<C<F@8CEE#F?DGGGFDGDGDGAEECDGFF@A9GEBEF>CE=B4+EGGFEE@GC=77FEGFDDGFGFEFECFFF=<FF:,GFCCEGGGGECC@DACFFF8GGGFEE<C@GGDGGFFCFCC@EFCFFFFE<GGGFC7GGGGGGGGGGEGECCEGEADGGE@EBCCCC
@s1501 309
TGGGGAATATTGCGCAATGGGGGAAACCCTGATGCAGCGACGCCGCGTGAGCGATGAAGTATTTCGGTATGTAAAGCTCTATCAGCAGGGAAGATAATGACGGTACCTGACTAAGAAGCTCCGGCTAAATACGTGCCAGCAGCCGCGGTAATACGTATGGAGCAAGCGTTATCCGGATTTACTGGGTGGAAAGGGAGCGTAGGCGGTCCTGCAAGTCTGATGTGAAAGGCCGGGGCTCAACCCCGGGACTGCATTGGAAACGGTAGGACTAGAGCGTCGGAGGGGTAAGTGGAATTCCTAGTGTAGCGGTGAAATGCGTAGAGATTAGGAGGAGCACCAGTGGCGAAGGCGGCTTACTGGACTGTAACTGACGTTGAGGCTCGAAAGCGTGGGGAGCAAACAGGATTAGATACCCT
+
C<FEFGCGGAF9FFGGE@EFGDGEGGGEGGC<FGGGFFG:CFCFGGGFDGGGG:==FFFEEDCFGFGGFGGGGGGGGGGGGFCFGGDEFGGGGGGGGGGAFFGGGGCFDFGGGDFFFFGDGGGGGGGGFCGGFGGFFGGGFEEGDGGGFDGGGFGFG;:CFFFGGFGGCFEFF,<@FGEFCF=GFG:/#8B<@FGFEEG:CECCEE>CEFFCBE>BG0<C1977C;;9FCEEE8C085+8+:BE@EEFFFB?9:@#:2C@6#0:+3<CG;G:>CAE>:EC9@?GGGGCFGFC98DCDEGFD?8+*E?E=C,9GCFB>CF=A@,EAAFE,<<B,,CC4,,B,@@GFCCGFFEFGCFC,AGGGGGFGF<,@CC@C?,DGF@<8GGFDFDEGGGGGFFGGFEDFGGECFGEFEC,CCCC
@s1501 310
TGGGGAATATTGCACAATGGGCGCAAGCCTGATGCAGCGACGCCGCGTGAAGGATGAAGGTCTTCGGATCGTAAACTTCTATCAGCAGGGAAGAAACCATGACGGTACCTGACTAAGAAGCCCCGGCTAACTACGTGCCAGCAGCCGCGGTAATACGTAGGGGGCAAGCGTTATCCGGAATTACTGGGTGTAAAGGGTGCGTAGGCGGCGATTTAAGTCAGATGTGAAAACTCAGGGCTCAACCTTGAGACTGCATCTGAAACTGAGTTGCTAGAGTGCAGGAGAGGAAAGCGGAATTCCGAGTGTAGCGGTGAAATGCGTAGAGATTCGGAGGAACACCAGTAGCGAAGGCGGCTTTCTGGACTGTAACTGACGCTGAGGCACGAAAGCGTGGGGAGCGAACAGGATTAGATACCCT
+
DFGFGBFGGGGGGGGGGFGGGGGGGGGGGGGGGGGGGGEGGGFGGGGGFEGGGGGGGGDFGGGGGGGGE@EGGG@EEGGGGFGGGGGGGGGGGGGGFGGGFGGGGGGGGGGGGGGGGGGCFG=FGGGGGGGGFGGGDGGDGFGGGGGGGG@FDGGGGGGGGGGGGG:FCCFGGCGGGGBEG-?F<FGF<F<G<FFFCGE,CEEGG9CGDGC9BCDCFFFDA@GGGCFFGEGE?1FGFECGDFFFFFFAGGCEFFADEFDC=EGFCCFFDFGGGFFF@FGFEF;FEC8+CGGGFE8D+7GFGFFFB7D@7GFAGFEGF>F<BACFF@77@?GFGGEDGGEGGGDGGGFGFGGGGGGGGGFAFFEGFFGGGGGEFCE8FE9GGGF7GF@GGDGGGGGGGGGGGFGGGGFAGGGGGCCCCC
@s1501 26341
TGAGGAATATTGGTCAATGGGCGAGAGCCTGCACAAGCCAAGTAGCGTGCAGGATGACGGCCCTATGGGTTGTAAACTGCTTTTATAAGGGAATAAAGTGAGGCTCGTGAGACATTTTGCATGTACCTTATGAATAAGGACCGGCCAATTCCGTGCCAGCAGCCGCGGTAATACGGAAGGTCCGGGCGTTATCCGGATGTATTTGGATTAAAGGGAGCGTAGGCCGGAGATTAAGCGTGTTGTGAAATGTAGATGCGCAGCCTCTGCACTGTAGCGCGAACTGGTCTTCTTGAGTACGCACAACGTGTGCGGAAGTCGTGGTGTAGCGGTGATATGCTGAGATATCACGAATAACACCGATTGCGAAGGCAGCTCACGGGAGCGCAACTGACGCTGAAGCTCGAAAGTGCGGGTATCGAACAGGATTAGATACCCT
+
ACGGFCFDFAEFGE9<CCA,6C7@+@CFFFFGGF-CEACFGD9@FGFF:,@9@FFF89CB+@CCCF,,<,,@BFFGGFFCAEFGGGGCCFGF<=A?FEFDF9,4,,>=FG7<A,B?FGDFGDF9:<5<@9EFFGFCE<EA=F3+6+33D9DDFCGFEF=7<DCCE7:*3<*,3,3*>CEG,,7*7<***4CCFCEG7C*5:+8,8,,,8C,B@@FFD;ED01/#3:5>FA@++<E2E7FC:>FC5:8%>F9F8*1**<88+:FGGC==C@3+FCC+6,62,,B:<>8D9D550+=C>9++4<:CB+=4B=,48+CB+:+,EA7EAFF8CEC?C,A,CC,=E;CA@<EEE59,8,8,CCF@CECDFFCFFC@C@@7ECDGFC@:ECCCDFGFF99FGGFC8FGGDC+GGFF@<CFCF@FDFFFGGGGGGGFC<8-C@
@s1501 312
TGGGGAATATTGCACAATGGGCGCAAGCCTGATGCAGCCATGCCGCGTGTATGAAGAAGGCCTTCGGGTTGTAAAGTACTTTCAGCGGGGAGGAAGGGAGTAAAGTTAATACCTTTGCTCATTGACGTTACCCGCAGAAGAAGCACCGGCTAACTCCGTGCCAGCAGCCGCGGTAATACGGAGGGTGCAAGCGTTAATCGGAATTACTGGGCGTAAAGCGCACGCAGGCGGTTTGTTAAGTCAGATGTGAAATCCCCGGGCTCAACCTGGGAACTGCATCTGATACTGGCAAGCTTGAGTCTCGTAGAGGGGGGTAGAATTCCAGGTGTAGCGGTGAAATGCGTAGAGATCTGGAGGAATACCGGTGGCGAAGGCGGCCCCCTGGACGAAGACTGACGCTCAGGTGCGAAAGCGTGGGGAGCAAACAGGATTAGATACCCT
+
FGGGGGGFGGGGGGGGGGGFGGGGGGGGGGGGFGGCFGGFFDFGEGGGGGFGGGGGGG@FGGGGGGGGFEGGGGGGGGGGGGGGGGGGGGFCGEFGGGGGEGF<FEG9FGGFGGGGGGGGGGGGGGGGGGGGGGGGGGGGGGGGEFFEGGGGGGGGGCFGGGGGGGGGGGGGGGGGG,FFG7CFG7;7CC+09:1;EG9CG=:CFCG8<CC?CEFC:><798CCC1GGGGGFBGFFC?CEE//FFEFCA><<ECCCDGCC?CCFCGGFCGGGFE%GGGGGGGCACDGGGGGFFEBCGFGEFGGFFGGEGGGGFFFGGGGGCFGGGGGECDGGGGGFD@F:EEC,GGGFFAGFFGGGGGFCGGGGGGGEDF7@GGF@CGEGGGGGGGFGGGGGGGEEGGGGGGGFEGGFFGGGGGGGGGGGGGGGFGGGGGFGGGGGCCCCC
@s1501 21562
TGAGGAATATTGGTCAATGGGCGAGAGCCTGAACCAGCCGAGTAGCGTGCAGGATGACGGCCCTATGGGTTGTAAACTGCTTTTATAAGGGAATAAAGTGGGTCACGTGTGACTTTTTGCATGTACCTTATGAATAAGGACCGGCTAAGTCCGTGCCAGCAGCCGCGGTAATACGGAAGGTCCGGGCGTTATCCGGATTTATTGGGTTTAAAGGGAGCGTAGGCCGGAGATTAAGCGTGTTGTGAAATGTAGAGGCTCAACCTCTGCACTGCAGCGCGAACTGGTCTTCTTGAGTACGCAGAACGTGGGCGGAATTCGTGGTGTAGCGGTGAAATGCTAGATATCACGAAGAACTCCGATTGCGAAGGCAGCTCACGGGAGCGCAACTGACGCTGAAGCTCGAAAGTGCGGGTATCGAACAGGATTAGATACCCT
+
AFFGGFFGFGGGGGGGGGGGGGGGGGGGGGGGGGGGGGGGGGGGGGGGGGGGGGGGFFFGGGGGGGGGGGGGGGGGGGGGGGGGGGGGGGG=FFGGGGGGCGEFCFGGGGGGGFGGGGDGGCFFGGGGGGCFFFGGGGGGGGGGGGGGF<FFFGGGGGGGGGGGGGGGGGGGDGGGD<FEGGGGGGGGGGGGGGGGGFGGGGGCCF:*EFCCEGEFG@GG?BGGGDE;<8CEG>F=EDEFEGFGFFFE?'>D3DEBFCFFFFFFFD9?6>:C@FC=CGGGF8FF=<FGFF==+C7C:C,>,FF:CCFB@,F;FAF:4D7F8GGBCEFFGBFAA?FC<<=EEGGGGGGGGGGGEEEDGGGGGGGGF<GGGGGFFDGGGGGGGEGGFGGDGGGF<GGFGGGGGGGGGGFECGGGGGGGGGGGGGGGGGGFGGCCCCC
@s1501 36368
TAGGGAATCTTCGGCAATGGGGGCAACCCTGACCGAGCAACGCCGCGTGAGTGAAGAAGGTTTTCGGATCGTAAAGCTCTGTTGTAAGAGAAGAACGTGTGTGAGAGTGGAAAGTTCACACAGTGACGGTAACTTAACAGAAAGGGCCGGCTAACTACGTGCCAGCAACCGCGGTAATACGTAGGTCCCGAGCGTTGTCCGGATTTATTGGGCGTAAAGCGAGCGCAGGCGGTTTAATAAGTCTGAAGTTAAAGGCAGTGGCTTAACCATTGTTCGCTTTGGAAACTGTTAAACTTGAGTGCAGAAGGGGAGAGTGGAATTCCATGTGTAGCGGTGAAATGCGTAGATATATGGAGGAACACCGGTGGCGAAAGCGGCTCTCTGGTCTGTAACTGACGCTGAGGCTCGAAAGCGTGGGGAGCAAACAGGATTAGATACCCT
+
CFGGGGFGGFFGGGGGGGFF@;CGGGGGG8FFDGDGGGG,EFGGCFGCFCFGGFGGGF@DFGGDCGEFFFGGGGGGGGGFDFGGGGGGGGFGDGFCEGGGGFGGGGGDGGGGGCFFGGFGGGGGGG<FFEECAFFC,@FFFGAB7++@FDFFFGGGCGC<:DB9CFC,<<<5FGGCG,?:F:F>@<CGCG7E@C7CCCFC;C;:;C,<E7<>:EGFE:@C5<EG30:EE?CE:CE@ACGF?<F@E337D=FEFCE>C<FD@::F<CCE,GGGGGGDFFGGFGGF=DC9C,EE@CDGGFGCFBFFB,FFE8DFFFEGDE9E8E9GDE<C@):BF@99FC@FFCEC,FGGFGGGGGGFC8,+@CGGFCBC7FF:FF:GGGFFFFGF@A@FFDFEC>EGGGGGFGGGFFGGF@ECCEGEF@ECEFFFE@9GGFAGGGGGCCCCC
@s1501 27008
TGGGGAATATTGCACAATGGGCGCAAGCCTGATGCAGCGACGCCGCGTGAAGGATGAAGGTCTTCGGATCGTAAACTTCTATCAGCAGGGAAGAAACCATGACGGTACCTGACTAAGAAGCCCCGGCTAACTACGTGCCAGCAGCCGCGGTAATACGTAGGGGGCAAGCGTTATCCGGAATTACTGGGTGTAAAGGGTGCGTAGGCGGCGATTTAAGCCAGATGTGAAAACTCAGGGCTCAACCTTGAGACTGCAGCTGAAACTGAGTTGCTAGAGTGCAGGAGAGGAAAGCGGAATTCCTGGTGTAGCGGTGAAATGCGTAGAGATTCGGAGGAACACCAGTAGCGAAGGCGGCTTTCTGGACTGTAACTGACGCTGAGGCACGAAAGCGTGGGGAGCGAACAGGATTAGATACCCT
+
EDFDEGGGGGGEFGGGGCFE8EFGGGGGGFGGGFGGGF@8C@GGGGGFCFGGGGG8FFF?=EFAF7FEGGEGF8?E?EFGGGGGCE,FEGGGGGFGFFFGGGGG>FECFFFFGGFGGGGC8=<CFEF:+DFC,3B>C<@FDFF8FDC@7:>*>,F9C:<C<@FGGCC:FF48*<EGGGGGGFGFEAC20;?+@FEGDFECEC?=;/CG;=DGDFF:9@6FF4DFEFG@CEC@3CE@;78FCC7D9EC,DFDFD5F;=GF=GCCFE,@A?EF<,F8ECGGGGF=,B?FDB4GGGGEFDFBB+,FEE8=GGGFEC,GECFGGGFGGGFF@7FE@<E6@FF<9EEB,FCGFCC7DGGGGF<8GFGGEGGFGDGGFCGFGGF9DEFC7GFC7FEFGEGGDGGGGFEAGGGGAGCFFECCCCC
@s1501 24037
TGGGGAATATTGCACAATGGGCGCAAGCCTGATGCAGCGACGCCGCGTGAAGGATGAAGGTCTTCGGATCGTAAACTTCTATCAGCAGGGAAGAAACCATGACGGTACCTGACTAAGAAGCCCCGGCTAACTACGTGCCAGCAGCCGCGGTAATACGTAGGGGGCAAGCGTTATCCGGAATTACTGGGTGTAAAGGGTGCGTAGGCGGCGGTTTAAGTCAGATGTGAAAACTCAGGGCTCAACCTTGAGACTGCATCTGAAACTGAGTTGCTAGAGTGCAGGAGAGGAAAGCGGAATTCCGAGTGTAGCGGTGAAATGCGTAGAGATTCGGAGGAACACCAGTAGCGAAGGCGGCTTTCTGGACTGTAACTGACGCTGAGGCACGAAAGCGTGGGGAGCGAACAGGATTAGATACCCT
+
CFCDGGGGGGGGGGGGFGGGGGGGGCGGGGGGGGGGGGFGGGGGGGGGGGGGGGGGGFDEFGCFFGEECFGGGFGFFGGGGGFGGGGGGGGGGGGGGGCGGGGDGGGGGGGGGGGGFFGGGGGGGGGEGGGGF?EGFGGAFGGCGGGCGGCCGGGGGB?GGGGFFGF:<FBEFFFD.FGCGGGFCFGG,AEGGGCE>AGEFF@EGECGGGD=DFACGFGC<9FGGGFACFGGGGGFEFFCFGGGGGFFDBFDFFGFCFG<FFGGGFGGGF@DBDBFCGFFGGGEEFEGF=CF>;FGEECFA,8GGGAGECGFGFDGGFFF9GGGGEFEGGGGGGEGGGGGGGECGFFFCGGGGFCGGGFFGGGGGGGGF@7GGGGGGGFGGGGGGGGGGGGGGGEFFFDFGFFCGGGGGGGGFCCCCC
@s1501 26064
TGGGGAATATTGCACAATGGGGGAAACCCTGATGCAGCAACGCCGCGTGAGTGATGACGGCCTTCGGGTTGTAAAGCTCTGTCTTTAGGGACGATAATGACGGTACCTGAGGAGGAAGCCACGGCTAACTACGTGCCAGCAGCCGCGGTAATACGTAGGTGGCGAGCGTTGTCCGGATTTACTGGGCGTAAAGGGAGCGTAGGCGGACTTTTAAGTGAGATGTGAAATACCCGGGCTCAACTTGGGTGCTGCATTTCAAACTGGAAGTCTAGAGTGCAGGAGAGGAGAATGGAATTCCTAGTGTAGCGGTGAAATGCGTAGAGATTAGGAAGAACACCAGTGGCGAAGGCGATTCTCTGGACCGTAACTGACGCTGAGGCTCGAAAGCGTGGGGAGCAAACAGGATTAGATACCCT
+
FGFGGFFGGGGGGGGGGGGGGGDGGGGGGFGGGGGGGGGGGGGGGGG@FFGGGGGGGGGEGGGGGGGGFGGGG9FEFAFGACF9FCGGGGGGGGEGGGGGGGGGGGGFEGGGGEGGGGGDFGGGGGEGGGGGGCGGGGGGGGGGGGGGGGG3G6GGGGGFFCFE@EEGCFF)GDEFCCFGGGGGGGFE-F<CFGEDGGG1DF;:FEACE7GFCAF@=BGFFD-GEEF?FGFGDEGFFGFDFFDCFC5FFE<FGGGFDFGFFEFAFDEAEGFBBGGGGGGGEA,<FGFFFGGGFEE>ECFFFEEC?B,FGGGGGGGGGGGGGGGGGGGGGGFGGGGGFECGDFDFGFBGGGGGGGGGGGEGGGDGGFFGGEGGGGGEFGGGGGF8GEECGGGGGDGGGGGDGFGGCGGGGGFCCCCC
@s1501 40895
TGGGGAATATTGCACAATGGGCGCAAGCCTGATGCAGCGACGCCGCGTGAAGGATGAAGGTCTTCGGATCGTAAACTTCTATCAGCAGGGAAGAAGCCATGGCGGTACCTGACTAAGAAGCCCCGGCTAACTACGTGCCAGCAGCCGCGGTAATACGTAGGGGGCAAGCGTTATCCGGAATTACTGGGTGTAAAGGGTGCGTAGGCGGCGATTTAAGTCAGATGTGAAAACTCAGGGCTCAACCTTGAGACTGCACCTGAAACTGGGTTGCTAGAGTGCAGGAGAGGAAAGCGGAATTCCGGGTGTAGCGGTGAAATGCGTAGAGATTCGGAGGAACACCAGTAGCGAAGGCGGCTTTCTGGACTGTAACTGACGCTGAGGCACGAAAGCGTGGGGAGCGAACAGGATTAGATACCCT
+
FGGGGGEGGGGGGGGGGGG8BF7FEFDGGGGGGGGGFGGGGGEGFGGFEGGGGGGGFGGGGGEGGFFEEGGGCB=FEEG<@AFDGGGGGGGEFFGCDEFFC8?7FC@ECGGGGGGGGGGGG?EFCEEDGGFFF:84>FFFDFF@FF>:EEG7FGGGGF@CCFEGGGFFG7**8=?FE7F8EGGG,,%C?EE9<<C>EGGDEEEGGGGGD:17,1FCEBCCC=;FFCAA<@F@<@FFDGG>=FF<@3,2GFDC3;.,C5C;F@@9+,,D9FEC,CDD>D8,FE=<F<FBB4DCE9@>7EB+4,FFE@1FC9GGGFDCEFFGGFC,B?7F+GGFFFFEF@<F8EFCGFFGEGEGFFCGGGCGFFDGEFGGEGCCEFD8FGEGGFGGGD7GGGGGGFC<EGGGFEGGGGGFGFFGGCCCCC
@s1501 34987
TGAGGAATATTGGTCAATGGGCGAGAGCCTGAACCAGCCAAGTAGCGTGCAGGATGACGGCCCTATGGGTTGTAAACTGCTTTTATAAGGGAATAAAGTGGGTCACGTGTGACCTTTTGCATGTACCTTATGAATAAGGACCGGCTAATTCCGTGCCAGCAGCCGCGGTAATACGGAAGGCCCGGGCGTTATCCGGATTTATTGGGTTTAAAGGGAGCGTAGGCCGGAGGTTAAGCGTGTTGTGAAATGTAGAGGCTCAACCTCTGCACTGCAGCGCGAACTGGTCGTCTTGAGTACGCACAACGTGGGCGGAATTCGTTGTGTAGCGGTGAAATGCTTAGATATCACGAAGAACTCCGATTGCGAAGGCAGCTCACGGGAGCGCAACTGACGCTGAAGCTCGAAAGTGCGGGTATCGAACAGGATTAGATACCCT
+
<FGFGGGGGCFFGGGGGFE@FFG7@FGGGGFGGGFFGGFFGEE9EDCFG>FGFGGGF<CEFGEF=C?FFGGGGAFGG9FGGGFGCFGCD<C,A,559EFGGGFGGGCGCGDFGGGGGGGGGF,E9,CFFFGF,54:,,E??DFGGGGGDFF9=BEF>@FGGFFG77>FFEGF9AEFFG><@@7*5=*F<C@CFGGF6@F%>FGGG-#'FCCGGD75B7:@DF5DFEECE#<CC<<2C>CC@875CGCCF9D:CFF:8@FFFF@78<C@,GG?GGC@>EF@$DF@@>,C=8,,F@>3DF?B46DFGEFF88BDFGGFGFA,GFGEAGF?CFF9<CGF@AGGGGGFFF=GFBADE=EF>FGF7EDCF@<GGGGGGGGGGFCBCGEGGFEB,DFFE9GFFF7@GEGGGEGEF:FGFFGGFECA<EGGCBFFGGFC@-CC
@s1501 320
TGGGGAATATTGCACAATGGGGGAAACCCTGATGCAGCAACGCCGCGTGAGTGATGACGGCCTTCGGGTTGTAAAGCTCTGTCTTCAGGGACGATAATGACGGTACCTGAGGAGGAAGCCACGGCTAACTACGTGCCAGCAGCCGCGGTAATACGTAGGTGGCGAGCGTTGTCCGGATTTACTGGGCGTAAAGGGAGCGTAGGCGGACTTTTAAGTGAGATGGGAAATACCCGGGCTCAACTGGGGTGCTGCATTTCAAACTGGAAGTCTAGAGTGCAGGAGAGGAGAATGGAATTCCTAGTGTAGCGGTGAAATGCGGAGAGATTAGGAAGAACACCAGTGGCGAAGGCGATTCTCTGGACTGTAACTGACGCTGAGGCTCGAAAGCGTGGGGAGCAAACAGGATTAGATACCCT
+
C6CFGDGGGGGGGGGGGGGGFFBGGGCEFFFGGFFGGGGGGGGGGGGFGGGGFGGFG<CFE+CFGFGGGDFEGGGGGGGFGG9FAFFF9EGGGG+B?A5FB:FF<B?FFGGC8F:@=FFFED:FC@>,B=FF@<8+@<<;F<,8*:6CF71DDGF*9FC;:=FCFF>FF>CB8#=CEGCEFEB:C=5<9CC>8A/*BAD?5GDCF@@:EE9FFFC=98E;E:+C;@33++88<D6,GGF>=>+EDF@=<FA,E:4,C;B>;;CCF9<@4,DGFGCGGFGGFGGGFFE9FFGGDE=98FF,GFDGBECFFEFC,FEE8C,GGGGGEFFFGGGGGFFFFFFGGEGFFGDGGFFF<FGFFGGFBGFGGFFEGEFGGGGGGGGGGEFF@>GFFGEFFEAFCAGGGFFGGFFFGGGCCCCC
@s1501 321
TGGGGAATATTGCACAATGGGCGCAAGCCTGATGCAGCGACGCCGCGTGAAGGATGAAGGTCTTCGGATCGTAAACTTCTATCAGCAGGGAAGAAACCATGACGGTACCTGACTAAGAAGCCCCGGCTAACTACGTGCCAGCAGCCGCGGTAATACGTAGGGGGCAAGCGTTATCCGGAATTACTGGGGGTAAAGGGTGCGTAGGCGGCGATTTAAGTCAGATGTGAAAACTCAGGGCTCAACCTTGAGACTGCATCTGAAACTGAGTTGCTAGAGTGCAGGAGAGGAAAGCGGAATTCCGAGTGTAGCGGTGAAATGCGCAGAGATTCGGAGGAACACCAGTAGCGAAGGCGGCTTTCTGGACTGTAACTGACGCTGAGGCACGAAAGCGTGGGGAGCGAACAGGATTAGATACCCT
+
CFFGGGGGGGGGGGGGGGGGGGDGEEGGGGGGGDFFGGGGGGGGGGGGGGGGGGGGCFGF<FGGFCEEEGGGGFGGGGFFGGGGFGGGGGGGGGGGGGFGGGGGGGGGGFGGGFFGGFGGGDGGGEGGDGGFGGGGFFGGGGFGGFFGGGC>CG@FGFFGGGGGGE@<@E@EFFGC?GG>FC7::FGG<?CEFGGGGGGGGGGGGFEGEGGCFGFFEBG>>2;CCF@@FFGGGGGF@CGGGGGGF:CFFGFGCCDDGFDEFGFEA@?FGFCA2DFGFEEFFFADAEA+F>GFE,FGGECFGFGGGGFGGGGGFC,GEE=A9GGFGEGDCFEE<GGFFGFGFGFFECFGCGFDGGFCFF8EFGGGGGGGGGGECGF<DGGGGFGGGGEFFGGGGGGGGGGGE@GGFGDGGGGGGCCCCC
@s1501 34732
TGGGGAATATTGCACAATGGAGGAAACTCTGATGCAGCGACGCCGCGTGAGTGAAGAAGTATTTCGGTATGTAAAGCTCTATCAGCAGGGAAGAAAATGACGGTACCTGACTAAGAAGCCCCGGCTAACTACGTGCCAGCAGCCGCGGTAATACGTAGGGGGCAAGCGTTATCCGGATTTACTGGGGGTAAAGGGCGCGTAGACGGCGCCGCCAGTCTGAAGTGAAATACCCGGGCTCAACCTGGGAACTGCTTTGGAAACTGTGTTGCTAGAGTGCAGAAGAGGTAAGCGGAATTCCTAGTGTAGCGGTGAGATGCGTAGATATTAGGAAGAACACCAGTGGCGAGGGCGGCTTACTGGACAGTAACTGACGGTGAGGCGCGAAAGCGTGGGGAGCAAACAGGATGAGATACCCT
+
FFEFG,BFGCE<FGGCGGGG,@:@6CEFFGFFGGGGCF+@FFGGGGFF:B?F?GGE9F<EFCEGAFCC8F8C<FG?EEFAFFFFGG9,4@D?@F<?EA,?<7B:FEFGGGG,,CEFFC@<?C:F7FDF<FDGEFDFDDFGGGFGGFGEE*@,,>:FF7B7FFFGE*1<<CEGGCEC@*4CFGG9,<*<1=CCC,;*:C8*:>CFE5E85:E>)EEF?@<C8C;CFE,?7+0/8@:01+$;B92,6@929D:7:CE7FF7<E<BC<B<A8E<?0<9B8,9,C7,4E7=B@FFE=,E=,C4,A,FE8=@C<FC?+GFF49,AF;F5,69<<,GFEFC6ECBFBEC4F:+F7@AC,FFF,CFF;FGFFC;@EEGFEFEFEC@@,EGGECE7GGEFGDGGGFF<FGGGGF9FFB<<CCCC
@s1501 40040
TGAGGAATATTGGTCAATGGGCGAGAGCCTGAACCAGCCAAGTAGCGTGCAGGATGACGGCCCTATGGGTTGTAAACTGCTTTTATAAGGGAATAAAGTGGGGCTCGTGAGCTCCTTTGCATGTACCTTATGAATAAGGACCGGCTAATTCCGTGCCAGCAGCCGCGGTAGTACGGAAGGTCCGGGCGTTATCCGGATTTATTGGGTTTAAAGGGAGCGTAGGCCGCAGGTTAAGCGTGTTGTGAAAGGTAGGGGCTCAACCTCTGCACTGCAGCGCGAACTGGCTTGCTTGAGTACGCACAACGTGGGCGGGATTCGCGGTGTAGCGGTGAAATGCTTAGATATCACGAAGAACTCCGATTGCGAAGGCAGCTCACGGGAGCGCAACTGACGCTGAAGCTCGAAAGTGCGGGTATCGAACAGGATTAGATACCCT
+
EGGGFEGGGGGGGGGGGGG@FFGGGGGGFGGGGGGGGGFGGGGGGGGG7FGGGE?FFCFEGGGCFGGGGGDFGGGGGGGG,CFFGGEGGGFGGGGGGGGGGGGGGGCCGFEFF8FGGGGGGGGGGGGCGFGGGGFGFGGGGGGDFEGBF=FEGCDFFG<FF@8FEDGEGDGGGGGD:>CGFDGCCEE:#C==GGG4CGCCF>GCF;GE?@<??:8F<;GFFEEFDFFFC@FCD>FA*9<EFGGGCCF#EFFFFCDDGFFGGGGFAGFGGCGGFG>B8@):?B<;,FCF9@3=5GEFED7GFBBGFC@F@@8,@+7ECGGGGFEEBGFCFGGF9DCFEF98E9FGFFFDGGEE=CECGGGFC:@FFAEGGFCGGFGGDGGDGGGGGGGGGEFFEAGGGGGGFCFDCGGGGEFFDFF,GGGGGGGGCGCEE6-CCCCC
@s1501 38267
TGGGGAATATTGCACAATGGGCGCAAGCCTGATGCAGCGACGCCGCGTGAAGGATGAAGGTCTTCGGATCGTAAACTTCTATCAGCAGGGAAGAAACCATGACGGTACCTGACTCAGAAGCTCCGGCTCACTACGTGCCAGCAGCCGCGGTAATACGTGGGGAGCAAGCGTTATCCGGATTTAATGGGTGTAAATGGTGCGTAGGCGGCTTGTTAAGTCAAAAGTGAAATTTCGGGGCTCAACCCCGGAGCTGCTTTTGAAACTGGCGAGGTAGAGTGTGGGAGAGGAAAGTGGAACTTTGAGTGTAGCGGTGAAATGCGTAGAGAGTCAAAGGAACACCAGTAGCGAAGGCGGCTTTCTGGACCATTACTGACGCTGAGGCACGAAAGCGTGGGGAGCAAACAGGATTAGATACCCT
+
66,CF:6EFFA9C<9EFFF,;,8@FFGF,6EF<DFGGFEBE7FFGGGGCEFGF,CFFE,C,EFAF,=B?CCGGG<FFG9F<,<<EFG,9CCGCFGGGA8FCGFGE:F+DFGGFG,DFD<FFEFD+3=F+8>EFFDF<E7C<FC,DFGGE>:CF,8F:@FCEGDCCF83FF<*<BCFEG>**2,,77(F,=FE9?$2*:<8CEECEC>;C:FB70(F</,2,><CE?F9GGGCEGFFFCDEFEFGG5FCCG3BB1ADDA<C<=CGF@8:C:#<0GDF?F:BGGGGFDADFA>C=C,9,>,49B=<CEAC?9,,FCC:GGGFCGF9?E?FAE@CFFCFFF8D?GF:GFFBEGF>FC;;FC,FAAGGGGGFEC@@BCFFFFFFFBFEEGCFGGGE@GEF<F6,DC5CFFDFFF@@DCA-@C
@s1501 29406
TGAGGAATATTGGTCAATGGGCGAGAGCCTGAACCAGCCAAGTAGCGTGCAGGATGACGGCCCTATGGGTTGTAAACTGCTTTTATACGGGGATAAAGTGGGCCACGTGTGGCTTATTGCAGGTACCGTATGAATAAGGGCCGGCTAATTCCGTGCAAGCAGCCGCGGTAATACGGAGGGTCCGGGCGTTATCCGGATTTATTGGGTTTAAAGGGAGCGTAGGCCGTCTGTTAAGCGTGTTGTGAAATGTCGGGGCTCAACCTGGGCATTGCAGCGCGAACTGGCAGACTTTAGTGCGCAGGAAGTAGGCGGAATTCGTCGTGTAGCGGTGAAATGCTGAGATATGACGAAGAACTCCGATTGCGAAGGCAGCCTGCTGTAGCGTAACTGACGCTGAAGCTCGAAAGCGTGGGTATCGAACAGGATTAGATACCCT
+
A8EFGGF?FAFFGGGGGF@D<CFGGGCCFEEGGGFEFGGFGGGG9@@FGGGFGEGCEFCFGCG?FCGFGGCE,?EFGGFGF,EFFA?FFGG+@+9EEEFCCF7DCFEDE<FFC<EFFFGGGGFGGGG+>>A8DDC9FAFGGC7BE+C8=CGGGCGG+>FGCGGGGGDG@FGDGC7FC>*=FFFGGGDCCF**+<FCGG7:C9CC+8:8EGGFF2CGE5:A18-CED29FFEGGCFBEFEEFGCF9DCD>:6@*C@@##=@:6C;FFF@FE>9#:0:E=@8889GGBBCAFA,9F@4+<FE><?@<B+CFFEE>@>C==F=E<EGA@,FE?ECAEA,GFE=ADFF@CF<F<EFE@@:@FE,EGFDFCEGFFFGF@FDGGEGGGDFGGFGFEBCC,AGGGED@GGF7EGEFCFCDGGGGGFEA@DGGGAAGCGCCCCC
@s1501 35813
TGGGGAATATTGCACAATGGGCGCAAGCCTGATGCAGCGACGCCGCGTGAAGGATGAAGGTCTTCGGATCGTAAACTTCTATCAGCAGGGAAGAAACCATGACGGTACCTGACTAAGAAGCCCCGGCTAACTACGTGCCAGCAGCCGCGGTAATACGTAGGGGGCAAGCGTTATCCGGAATTACTGGGTGTAAAGGGTGCGTAGGCGGCGATTTAAGTCAGATGTGAAAACTCAGGGCTCAACCTTGAGACTGCATCTGAAACTGAGTTGCTAGAGTGCAGGAGAGGAAAGCGGAATTCCGAGTGTAGCGGTGAAATGCATAGAGATTCGGAGGAACACCAGTAGCGAAGGCGGCTTTCTGGACTGTAACTGACGCTGAGGCACGAAAGCGTGGGGAGCGAACAGGATTAGATACCCT
+
EFGGGGGGFGGGGGGFGGGFFFGGGGGFCGGGGGGGGGGDGEGDFGGFGGGGGGGGGGFGFFEGFGGGEGEFGGGGCFGGGGGGGGGGFGGGGGGGGGGGGGGGGGGGGGGGGGGGCFFGG8FGGGGGEGGGFGG7DFFFCFFEGGGGGE7<CGCGF:FCECFGGC@<CFE=>GG??GG@F@EGFGG>@A>FFF755C>CFB==2@ECDE;@D>@<FF>:@CGD<8CEAFGF6CF=A=8F=GFFFFC,0EFEGGFDEAFAGFFD@8FEFC?DFC258GG=FE8AFFED7CB@,E>7B+>:A,DE==*GFCCEFA@C,,=?<,,,B:B6GF?9DDCFCFEEGGECGFFB,B7GGF@GGGEGGGGGFGFFFEEF;GFFFGFGFFFFFE@CGGGDGFCDGGGGFFFGFGGFEFGGGCCCCC
@s1501 31694
TGAGGAATATTGGTCAATGGACGCAAGTCTGAACCAGTCAAGTAGCGTGCAGGATGACGGCCCTCTGGGTTGTAAACTGCTTTTAGTTGGGAATAAAGTGCACCACGTGTGGTGTTTTGTATGTACCATCAGAAAAAGGACCGGCTAATTCCGTGCCAGCAGCCGCGGTAATACGGAAGGTCCAGGCGTTATCCGGATTTATTGGGTTTAAAGGGAGCGCAGGCTGACCCTTAAGTCAGTTGTGAAAGACGGCGGCTCAACCGTCGAACTGCAGTTGAGACTGGTGGTCTTGAGTGCACAAAGGGATACTGGAATTCATGGTGTAGCGGTGGAATGCTCAGATATAATGAAGAACTCCAATCGCGAAGGCAGGTATCCGGGGTGCAACTGACGCTGAGGCTCGAAAGTGCGGGTATCAAACAGGATTAGATACCCT
+
FEFFGFFGEFG9CCFGGFGGEFGGGGGFGGGGEFGGG9CFEFF9FGGGGCDFGG?EFFEGC@CFFCEDGFE+CFGCFGEFAF9=AB<CEC@E,4?<CEDCAFE<EDGGF,B+9DF+BF8A?BF?FGG9E@FCGG,E<:FFC7FCE@+,<DFCAF7+DFFF@DFGGGG*@F7;@F@ECGG*D9:<FF>CF7<F9F@C=*C999>2<*=0*F<FGF>F*1C?5>:7#94*:/29AF>5,/C#C@FFGG7+0>8>E>88:@BB+3?BFFFF,GGFF=@@C,,===B+,,B,,=F8FGDB,9,:,5FCEE5,5EFE@9GE;<=DGGGGBEGGGFC,9AF=4,<GFCC,C,9?<FFF66FCB7C@CFDFFE9GF<<F8GGCC7GF8FGF<FC@C@6+CGFF8GGGGGFF;C@6C@FFGFFFGEFEEDGGGGGGFCGC@BCC
@s1501 41336
TGGGGAGTATTGCACAATGGGCGCAAGCCTGATGCAGCGACGCCGCGTGAAGGATGAAGGTCTTCGGATCGTAAACTTCTATCAGCAGGGAAGAAACAATGACGGTACCTGACTAAGAAGCCCCGGCTAACTACGTGCCAGCAGCTGCGGTAATACGTAGGGGGACAGCGTTATCCGGAATTACTGGGTGTAAAGGGTGCGTAGGCGGCGATTTAAGTCAGATGTGAAAACTCAGGGCTCAACCTTGAGACTGCATCTGAAACTGAGTTGCTAGAGTGCAGGAGAGGAAAGCGGAATTCCGAGTGTAGCGGCGAAATGCGTGGAGATCCGGAGGAACACCAGTAGCGAAGGCGGCTTTCTGGACTGTAACTGACGCTGAGGCACGAAAGCGTGGGGAGCGAACAGGATTAGATACCCT
+
CEFCEEEEGFF9<FFGGGCC,CFFFGGGGGGGGGFG<@FGGDGGGGGEEEFDGGGGGFEGGFFFGFDF@FFFE,BBFCCFGGGGGGGGFEGGGFFGG8F=<FGGGGGG,EFFG9FGGGGGFGGEFEFGGF<,=8CF8+@FCFGAC7@CFGGEGEBDCAFGEGGG**8<CFF5CCFF?F5FC>?<<9C;F<<FFE7<=AFAEGCCC*CDC9>:ACC@<FF=@F,C<@<CFFF@?F8F@>8,CFEFC;D=BBFFFGGFGF9C@=G>GFFC?F@C58,A?D,GFD>,AFFGGGGGGE>@>+E@?BDA@6)ECE@=C54@7+>CE2<FGGGF@,<,<?:C<C,FDEEEGFCF,GFCGFGGFF<FFFBGGGFC;@:C,GGFGGGGF@EGGFCCEEGGGGGGGGGGFAEGGGGGFCGEFCCCCC
@s1501 41816
TGAGGAATATTGGTCAATGGACGAGAGTCTGAACCAGCCAAGTAGCGTGCAGGATGACGGCCCTATGGGTTGTAAACTGCTTTTATAAGGGAATAAAGTGAGTCTCGTGAGACTTTTTGCATGTACCTTATGAATAAGGACCGGCTAATTCCGTGCCAGCAGCCGCGGTAATACGGAAGGTCCGGGCGTTATCCGGATTTATTGGGTTTAAAGGGAGCGTAGGCCGGAGATTAAGTGTGTTGTGAAATGTAGATGCTCAACATCTGCACTGCAGCGCGAACTGGTGTCCTTGAGTACGCACAAAGTGGGCGGAATGCGTGGTGTAGCGGTGAAATGCTTAGATATCACGAAGAACCCCGATTGCGAAGGCAGCTCACCGGAGCGCAACTGACGCTGAAGCTCGAAAGTGCGGGTATCGAACAGGATTAGATACCCT
+
GGGGG@FGGGGGGGGGGGGFGGGG>FG<FCFFFGGGGFGGGGGGGGGGGG@FGGDFF,B:FEGGGGDGGGFFGGG9FEGFFGGGGGGGGGGFG?F<CEGC9E,<?FGFGGC,55?FG=FBF,AFGGFCFFGGGGGGGGG<,DFGGGGGAFFGG8>FGGGGFFCGGGGGGGGGGGGE**:<C:FE*C5FFGGGGGGGGD=<CCG@C<<<.C6GG9FCGFGD8>E6<C=3/:=<FEG#>;C@#FFFCFG772;D:CFGECFFE5=EBC9@FGGF+@75+1=98GFFB,8,,DAF?FB:=?,B@,:8B+GGGGE8++@@GGGGDAEEFGGGGEC5,,<DE9F;<DA<GFFGF9FF>F@CEDGGGFEDGGEGGFCGE<@7GEFB7+FC9FGGGF@FFGGFF:EF<EFGGGGGF@GGGGGGGGGFGGGGGGGGGGGCC@CC
@s1501 33881
TGAGGAATATTGCACAATGGGCGCAAGCCTGATGCAGCGACGCCGCGTGAAGGATGAAGGTCTTCGGATCGTAAACTTCTATCAGCAGGGAAGAAACCATGACGGTACCTGACTAAGAAGCCCCGGCTAACTACGTGCCAGCAGCCGCGGTAATACGTAGGGGGCAAGCGTTATCCGGAATTACTGGGTGTAAAGGGTGCGTAGGCGGCGATTTAAGGCAGATGTGAAAACTCAGGGCTCAACCTTGAGACTGCATCTGAAACTGAGTTGCTAGAGTGCAGGAGAGGAAAGCGGAATTCCGAGTGTAGCGGTGAAATGCGTAGAGATTCGGAGGAACACCAGTAGCGAAGGCGGCTTTCTGGACTGTAACTGACGCTGAGGCACGAAAGCGTGGGGAGCGAACAGGATTAGATACCCT
+
DGGGGGGGGGGGGGGGGFFFEFEGGGGGGGGGGGGGGGGGGGGGGGGGGGGGGGGGGGGGGGGGGGGGEGGFGGGGGGGGGGGGGGGGGGGGGGGGFGGGGGGGGGGGGGGGGGGGFGFFF>FEGGGGGGGGGGGGGGGGGGGGGGGEGGFGGGFGGGGGGGGGGGGFGFF=G4GFGGGE@CCFEGGG@FECFEFF=C=8?ECEEFECCFCFGFF7@%@FF@8@AEGFG?CFGGGGFFF5FCDFEEFCFGFGGFDCF7CCEFDDFFGGGEC=BFFGEG9<FFDCCF?>+BGGECF@GEEDA,FEC@8F@F?,F<C=GCDEFDGFGE@GF8FGGFCE,FDGBDGFEFGDEFF7GDFGF<GGGGGFGF@C,:,@EGGGFF,GFBC:ECGFGGGGGGGGGGFFGECCGGGGGGGEFCCCCC
@s1501 331
TGGGGAATATTGGGCAATGGGGGAAACCCTGACCCAGCAACGCCGCGTGAAGGAAGAAGGCCTTCGGGTTGTAAACTTCTTTTACCAGGGACGAAAGAAATGACGGTACCTGGAGAAAAAGCAACGGCTAACTACGTGCCAGCAGCCGCGGTAATACGTAGGTTGCAAGCGTTGTCCGGATTTACTGGGTGTAAAGGGCGTGTAGGCGGAGATGCAAGTTGGGAGTGAAATCCATGGGCTCAACCCATGAACTGCTCTCAAAACTGTATCCCTTGAGTATCGGAGAGGCAAGCGGAAGTCCGAGTGTAGCGGTGAAATGCGTAGATATTAGGAGGAACACCAGTGGCGAAGGCGGCTTGCTGGACGACAACTGACGCTGAGGCGCGAAAGCGTGGGGAGCAAACAGGATTAGATACCCT
+
E@FGGFGGGGGGGGGFGGGECEGGGGGGGFGGGGGGGGFFGGGGGGGGGGGGGGGGFGGGGGGGGGGGGGGGEGDFGGGGGAFGFFGGGGGGCFDGGGGGEGGGGGGFFGGG?FDGGFGGGGGGGGGCF8FGGGGC<ACDFEG8CCEFG@FFD:@FCFGGGGGDFGG=>EFEGGG,?FG9FF@FF=F<G8:3GGG<FC5CCDCAEGDFGGGGFFFFCGFGFFDFFBGF@E?CEFF>;>8<C<FGFGEAEBF?F?669DDGFFD=8FFF:GF@8GGFFCFC>GGGFDFC@F:@>GGE@+@++4<FE>C8@=EDFFDBBFCFFEDGGGGGFCGECFEDFFFCFCGCCC7FEGGGGGGGGGF?GEGGGGGGGGGGEEGGGGFEGFGEDGFGGGGGGFEGGGGGGF@FFGGFGGGGGGCCCCC
@s1501 332
TGGGGAATATTGCACAATGGGCGCAAGCCTGATGCAGCGACGCCGCGTGAAGGATGAAGGTCTTCGGATCGTAAACTTCTATCAGCAGGGAAGAAACCATGACGGTACCTGGCTAAGAAGCCCCGGCTAACTACGTGCCAGCAGCCGCGGTACTACGTAGGGGGCAAGCGCTATCCGGAATTACTGGGTGTAAAGGGTGCGTAGGCGGGGATTTAAGGCGGATGTGAAAAGTCAGTGCTCAACCTTTGCACTGCAGCTGAAACTGAGTTGCTAGAGTGCAGGTAAGGAAGGCGGAAGTCGGGGTGTAGCGGTGAAATGCGTAGAGATTCCGGGGAACACCAGTAGCGAAGGCGGCTTTCTGGAGTGTAACTGACGCTGAGGCACGAAAGCGCGGGGAGCGAACAGGATTAGATACCCT
+
GFFEDB@<F9<,CFGGGGG,CC7:C::D<C,;@EDDDF7FFC+6@7:+6C<FFEE=C9CF=,,CE7@?FCF,44?<9?5,EAEGG8FCE++48EEE,AFFAADC7FF7BFF8BFGFFADCEFG=:=C+@,<,,@>:<FG33<<FF@>E@ECGCC,?*=<C7CFG75*=@F*=*B:<*<C*<8,<+<CF;C*<+<+0*:;;/78D?018(:8-FCC<C)1#>#@::=#=??#<<?5;FFFCFE83,,,,,AGGGFGD@,,;7GFEC,<=C,,F,FDFA,@88,,,@,53++CEFD=@+>8++::E@+8GECEAEAEFFCD<,8FGFF@+++9,,E:E:,?E97B7GGF@DGF:<EAC6,FFCFC,,F@GFGGEFEGCGFF<FF@GGGE@C+C7GFF@F7GGFGFFEGGGGGF8GCCCCC
@s1501 333
TGAGGAATATTGGTCAATGGGCGAGAGCCTGAACCAGCCAAGTAGCGTGCAGGATGACGGCCCTATGGGTTGTAAACTGCTTTTATAAGGGAATAAAGTGAGCCTCGTGAGGCTTTTTGCATGTACCTTATGAATAAGGACCGGCTAATTCCGTGCCAGCAGCCGCGGTAATACGGAAGGTCCGGGCGTTATCCGGATTTATTGGGTTTAAAGGGAGCGTAGGCCGGAGATTAAGCGTGTTGTGAAATGTAGATGGTCAACATCTGCACTGCAGCGCGAACTGGTTTCCTTGAGTACGCACAAAGTGGGCGGAATTCGTGGTGTAGCGGTGAAATGCTTAGATATCACGAAGAACTCCGATTGCGAAGGCAGCTCACTGGAGCGCAACTGACGCTGAAGCTCGAAAGTGCGGGTATCGAACAGGATTAGATACCCT
+
FGGGGGGGGGGGGGGGGGFFGGGGGGGGGFGGGGGGGGAFGGGFGFGGDGGGGGGGGGGGGGGGGGGGGGGEGGGGGFGGGFGGGGGGGGGGCFGGGFGGGG8FGGEFGGGFFFFGGGGGGGGGGGGGGGGGGGFEFGFFFFGGGGGGGGFGGGGGGGGGGGGGGGGGGCCF;FFGFCBFGGGGGGGG7@BF9FFCCCGF@=:B?F4=?F:+BF=?E@C5>;EDFFF>EE?FGFFBGBFBABDACCDCF@4CC33$@CGGGGGFG?C?GF7B?=1>CGF$<EBDFGFCFDC,DEE?EGDGGGD@CE@FEB99FGCC@+CFEFCDAECADEE;<,,8D<F9FF<AFGGGGGFGFGEEGFGGGEE@DF9GGGGGGEGGFEDFCCEDGGFCGGFGGGFGFFGGFGGGGGGGGGGFGGGGFGEAFGGGGGGGFFFCCCCC
@s1501 32745
TGAGGAATATTGGTCAATGGACGGAAGCCTGAACCAGCCAAGTCGCGTGCAGGATGACGGCCCTCTGGGTGGTAAACTGCTTTTATGCGGGGATAAAGTGGGCCACGCGTGGTCTTTTGCAGGTACCGCATGAATAAGGACCGGCTAATTCCGTGACAGCAGCCGCGGTAATACGGAAGGTACGGGCGTTAACCGGATTTATTGGGTTTAAAGGTAGCGCAGGCCGCCGGGCAAGCGTGTTGTGAAATGCAGTCGCTTAACGTATGACCGGCAGCGCGAACTGCCCATCTGGAGTGCGCGCAACGTTGGCGGAATTCGCCGTGTAGCGGGGAAATGCTTAGATATGGCGAAGAACTCCGATTGCGAAGGCAGCTGACGGGTGCGTAACTGACGCTCATGCTCGAAAGTGCGGGTATCGAACAGGATTAGATACCCT
+
GGGGGGGGD<FEA<E<;EDF,C:BFGGGG,@FFFGFFGCB6E;,@FEE7FGGGE@F<C:@FEF7,EC,=C,>,CF9EFDFGCCEBD9?:++>:+:5BF,,<E+4==7=7++==<,CFGCF9F8FDAAC7FC+,E,,EDBCC73:7*68F9@FC3*>FFE73<<<CE*<:<:<,<C77:CE,,,=<FECEGE*+2/5:;/<:<9@6>2AC,,0AF+2>9:8.::8C/*:<:*2C<4#;0C+,,FE><+B,CC4*4CB8,@BC?,,F=4*125*5*1>33?9DD8,,,3:,<5,*F>C87:C=,A+:+GGGFGDD+CB8++4GGDGFGGFCF<D?EF8@9GDFGGGF=,7F<FEFCF:@CGFGCE?GGGGGE@FFFCB7FCCC,CF,GFGFC+FC8C,@GGGFCFGE7F@@:GFGFF8GGGFGGGGGGFFFCFCC@CC
@s1501 23566
TGGGGAATATTGCACAATGGGCGCAAGCCTGATGCAGCGACGCCGCGTGAAGGATGAAGGTCTTCGGATCGTAAACTTCTATCAGCAGGGAAGAAACCATGACGGTACCTGACTAAGAAGCCCCGGCTAACTACGTGCCAGCAGCCGCGGTAATACGTAGGGGGCAAGCGTTATCCGGAATTACTGGGTGTAAAGGGTGCGTAGGCGGCGATTTAAGTCAGATGTGAAAACTCAGGGCTCAACCTTGAGACTGCATCTGAAACTGAGTTGCTAGAGTGCAGGAGAGGAAAGCGGAAGTCCGAGTGTAGCGGTGAAATGCGTAGAGATTCGGAGGAACACCAGTAGCGAAGGCGGCTTTCTGGACTGTAACTGACGCTGAGGCACGAAAGCGTGGGGAGCGAACAGGATTAGATACCCT
+
EFGGGGGGGGGGGGGGGGGGGGGGGGGGGGGGGFGGGGGGGGGGGGGGGGGGGGGGGGGGGGGGGGGGCFFGGGFGFGGGGGGGGGGGGGGGGGGGGGGGFAFGDGGCGGGFFFAFGGAFGGFGEGG:FDEGGGGEGGGGGFGGEGGEFFFGGGF,D,DFGGGGGGFCF:FGEGGGGEECCFEGGFEF?F8E?GGGDGCFFGGGDDCGEA<7CCGGGFE@:<FGFEFF?EGFDGGFFECGGGFGD:DFGFAFD=FF9DFDFDFGGGGGCGFGFGFGFFFCFGFECFFE7CF8GFF@+@>GGGGFE8FGGFFFGFGGGGGGGGGGEFC7GGGFFF?CGGD<FC@7GGGFFGGEGFFDGFGGGGGGGGGFFGFEFEGGGFFFE@FEGGFEGGGGGGGGFFGGGFFCFFFGGGGGGCCCCC
@s1501 27050
TGGGGAATATTGCACAATGGGCGCAAGCCTGATGCAGCGACGCCGCGTGAAGGATGAAGGTCTTCGGATCGTAAACTTCTATCAGCAGGGAAGAAACCATGACGGTACCTGACTAAGAAGCCCCGGCTAACTACGTGCCAGCAGCCGCGGTAATACGTAGGGGGCACGCGTTATCCGGAATTACTGGGTGTAAAGGGTGCGTAGGCGGCGATTTAAGTCAGATGTGAAAACTCAGGGCTCAACCTTGGGACTGCATCTGAAACTGAGTTGCTAGAGTGCAGGAGAGGAAAGCGGAATTCCGAGTGTCGCGGTGAAATGCGTAGAGATTCGGAGGAACACCAGTAGCGAAGGCGGCTTTCTGGACTGTAACTGACGCTGAGGCACGAAAGCGTGGGGAGCGAACAGGATTAGATACCCT
+
EFGGGGGGGGGGGGGGGGBEFGGGGGGGGFGGGGGGGGEFGGGGGGGGGGGGGGGG8FGGCFDEFFGGGDGGGGGGGGGGGGGFGFFFGDFGGGGGG8EGGGGGCFGGFGCFGGGGGGGGGGFDGGGGGF7FGCCC8FFDCFGFFFEGGGGGGCFFGFFFEEEGFG;<CF78CFFFGGGGFGGGGG>F3;?C?F99<52:?5*2;:;E3=/C5;@=@1<66B?CE@<@CFFC6GGECC88<EGD@,@#AE,,9FE>CDFD@A8F><BEGF:<;B3FEFD9EB;GFDDFCBCD=;FGGEC?GEFC@4)=@GEFGGF?CGFFC9EGGGDGGGGCGGEFC@,GGFFCFFGC:EFDGGGGGGGGGGGGGGFGGGFEBGGGGGFGGGFDGFEGGGGCGGGGGGGGFEGGGGGGFGGGFCCCCC
@s1501 337
TGGGGAATATTGGACAATGGGGGGAACCCTGATCCAGCCATGCCGCGTGTGTGAAGAAGGCCTTTTGGTTGTAAAGCACTTTAAGCGAGGAGGAGGCTACCGAGATTAATACTCTTGGATAGTGGACGTTACTCGCAGAATAAGCACCGGCTAACTCTGTGCCAGCAGCCGCGGTAATACAGAGGGTGCAAGCGTTAATCGGATTTACTGGGCGTAAAGCGAGCGTAGGTGGCCAATTAAGTCAAATGTGAAATCTCCGGGCTTAACTTGGGAAGTGCATTCGATACTGGTTGGCTATAGTATGGGAGAGGATGGTAGAACTCCAGGTGTAGCGGTGAAATGCGTAGAGATCTGGAGGAATACCGATGGCGAAGGCAGCCATCTGGCCTAATACTGACACTGAGGTGCGAAAGCATGGGGAGCAAACAGGATTAGATACCCT
+
EFFGGGGGGGGFGGGGGGFFGGGG:FFGGFFGFCGGFGGG9EFFECCFCCG<<FGGGGAFGGDCACFEBDFGGGGGGGGGGGFFCGG7FCEGD*+@@FGG,C@@EGGGGGDFGF9BFEFGGGGGGGGE7BFGFCGGGC1<BF:ACCFGG=FE5CGGFGDGGFGG68CCC*:CEEG>CFFE9:90:;A/8CFCGEEC579A358E:%/<$961062<'595=)CD504;1;#3;@C:><@:FC?7D39FD@7,,==+87A,,EFF,?==9GFD=?,E?5F<GCDC=3GEGFF@FE,,,,*GFEFF@E,EFGFGFE<,E>9,=8=EDFA:>=5EEE;E?E?@F@,-@,F8BCFFFFFC<FAFE@EFFEEEGFF<FB@GGGFFCGGGFFGGGGGGGGGFF<FFFFFGGEGGFEFGGGCEGFGGGGGGDGFCGGGFGGFGGCCCCC
@s1501 34286
TGGGGAATATTGCACAATGGGCGAAAGCCTGATGCAGCAACGCCGCGTGAAGGATGAAGGTCTTCGGATTGTAAACTTCTATCAGTAGGGAAGAAAGATAGCTTCGGCTATCTTGACGGTACCTAACTAAGAAGCTCCGGCTAACTACGTGCCAGCAGCCGCGGTAATACGTAGGGAGCAAGCGTTATCCGGATTTACTGGGTGTAAAGGGTGCGTAGGCGGCTTGTTAAGTCAAAAGTGAAATTTCGGGGCTCAACCCCGGAGCTGCTTTTGAAACTGGCGAGCTAGAGTGGGGGAGAGGAAAGTGGAACTTTGAGTGTAGCGGTGAAATGCGTAGAGATTCAAAGGAACACCAGTAGCGAAGGCGGCTTTCTGGACCATTACTGACGCGGAGGCACGAAAGCGTGGGGAGCAAACAGGATTAGATACCCT
+
FGGG>@CFGGGFGGGGFGGGGGGGGGGGG?GGGFFGGGFFGDEGGGGFGGFGGGGGGGGGGGFFGD@=FGGGGGGGGGGFGGGGGEFGGCFGGGG@GGGGGGGCFEBFGGGGGFC@FEGGGGFGGGGGGGGGGGCFFGEGGGGGG,8DFGGGGGGGFGGFGGGGGG@@CACFEGGGF@FGGGGEGGGGFGF<CCEGF=7F=E$CF>GGG@GGGDGDCE=GGFEEDAFFGGGFFCFD:D$FEGGFGGFFGGFGDGFFFFGEGG@D>8BC>CGFFCBGFFFEGFBFAEEB6@>>+FGFFF9F9F?AEEC,,4AEFGGFGGDGFF7FFGGGFB:CBF6EGFCGGFEFEC,@BC,,<9GGGFFEGGCCEEGGFFGGGGGGGGGGGF@CGCFBC=,GGGGFGGGF@GGGGGFFFGGF<FDEFGGGFGGGGFGC@CCC
@s1501 36993
TGAGGAATATTGGTCAATGGGCGAGAGCCTGAACCAGCCAAGTAGCGTGCAGGATGACGGCCCTATGGGTTGTAAACTGCTTTTATAAGGGAATAAAGTGGGAGTCGTGACTCCTTTTGCATGTACCTTATGAATAAGGACCGGCTAATTCCGTGCCAGCAGCCGCGGTAATACGGAAGGTCCGGGCGTTATCCGGATTTATTGGGTTTAAATGGAGCGTAGGCCGTCTGTTAAGCGTGTTGTGAAATGTCGGGGCTCAACCTGGACATTGCAGCGCGAACTGGCAGACTTGAGTGCGCAGGAAGTAGGCGGAATTCGTCGTGTAGCGGTGAAATGCTTAGATATGACGAAGAACTCCGATTGCGAAGGCAGCCTGCTGTAGCGTAACTGACGCTGAAGCTCGAAAGCGTTGGTATCGAACAGGATTAGATACCCT
+
EFFFGFGGGGGGGGGGGFFGGGGGEGGGGFGGGGFGGGGFGGAE,EBCGGGGGGGGGGEGDFGGGGGGGGGGGFDFGGGGEFGGGGGGGGGGGGFGGGGGGGGGCGGGGGGGGGGGGGGGGGGGGGFFGGGFGGGGGGGGGFEGGDGGGGCGGGGDFGFCFGGGGGGGGGGFFFF>FEGEFGGGDFCF:FGGGG6GEGDCG>FCFC?4F8CCEFGFGFFFBGGGFEE:;@FG=FF>EDF?;DFFE@E?:CGGGFGFE7F@CF@9FBGDDFDGGGGGEEEEGGGG.GGEECFFAGGGGGGGGGGGGEF:>8,E>>CEGGGFGGGGFGGFE9FFGGGGGGFFGGGDDGGGGGGGFFGDGGGGECEDFDGGGGGGGFFGGGGGGGGGGFDGFEFGGGGGF@,@CDGFGEEGFC,GGGGGCFEEFFGGGGGGGGGCCCCC
@s1501 28971
TGGGGAATATTGCACAATGGGCGCAAGCCTGATGCAGCGACGCCGCGTGAAGGATGTAGGTCTTCGGATCGTAAACTTCTATCAGCAGGGAAGAAACCATGACGGTACCTGACTAAGAAGCCCCGGCTAACTACGTGCCAGCAGCCGCGGTAATACGTAGGGGGCAAGCGTTATCCGGAATTACTGGGTGTAAAGGGTGCGTAGGCGGCGATTTAAGTCAGATGTGAAAACTCAGGGCTCAACCTTGAGACTGCATCTGAAACTGAGTTGCTAGAGTGCAGGAGAGGAAAGCGGAATTCCGAGTGTAGCGGTGAAATGCGTAGAGATTCGGAGGAACACCAGTAGCGAAGGCGGCTTTCTGGACTGTAACTGACGCTGAGGCACGAAAGCGTGGGGAGCGAACAGGATTAGATACCCT
+
E8C<CECGGC<EFGFFFG9<<@@FEGGGGGGGGFDGGEFCFD:CGEEEGGFGGFGCAE<FGGEGGGEG7FEFFFGGGFGGGGGGGGGGGGGGGGGGGGGGGGFGGDGCFF,,B9DGF9F<DFFGEEEFEFG9CFDGFCFFCFGC,>F<CF:>F9@BCFCC7:<FG7C+=C<A7FFGGGGCFFCCEGGG8C83<CCEECF56:88CFCGDFEEAFFF@A9@16?@3;@7,<CGGCFEFF6CGFCFFEF=GFGEDDGGFFF@EGGC?FEFAGA<EFBGFGGGFFEABEEDGEGFEE8D8+E==,EA>@FGEGFFE5C7GGFCCDGGEEEEGFGGFEEGEFDFDCCCGGFCC@GCFA8FFFFEEFGGFGGFE@EDFGGFGGFFGGFGGGGGGGGFGFFFFGGGFFGGGGGGGGGGGCCCCC
@s1501 37874
TGGGGAATATTGCACAATGGGCGCAAGCCTGATGCAGCGACGCCGCGTGAAGGATGAAGGTCTTCGGATCGTAAACTTCTATCAGCAGGGAAGAAACCATGACGGTACCTGACTAAGAAGCCCCGGCTAACTACGTGCCAGCAGCCGCGGTAATACGTAGGGGGCAAGCGTTATCCGGAATTACTGGGTGTAAAGGGTGCGTAGGCGGCGATTTAAGTCAGATGTGAAAACTCAGGGCTCAACCTTGAGACTGCATCTGAAACTGAGTTGCTAGAGTGCAGGAGAGGAAAGCGGAATTCCGAGTGTAGCGGTGAAATGCGTAGAGATTCGGAGGAACACCAGTAGCGAAGGCGGCTTTCTGGACTGTAACTGACGCTGAGGCACGAAAGCGTGGGGAGCGAACAGGATTAGATACCCT
+
FGGGGGGGGGGGGGGGGGGGGGGGGGEGGGGGGGGGGGGGGGGGGGGGGGGGGGGGGGGGFGFGGGGGEGGGGGFGGGGGGGGGGGGGGGGFGGGGGGGGFGGGGGGGGGFGGGGGGGGGGGGFC@FEEGGGGGGGGGGGCGGFGGGGGGCFFFGGGCFGGGGGGGGGGGEEFGGGEEGFG?GGGGGGCF>GG@GE>CFCEGGGDFEE??9E>FEFGFGB8ACFF@E=@FEGGGGGGGGFDD?F@8F=FGGGGGGGGGGGGF?FCGGFFGGFDGFF8GGGFGCCGGGGGEGGGEE4+GGFF9GDGGFGCAFEF?7FFGGGGGFAB,CGFFGFGFCEGF@GGGGEGFF@CGGGGGGFGGGGGGGGFFCFFGEFFGGGGGGGGFE@FDBDGGGGGGGGGGGGFFGGGGGGGFGGGCCCCC
@s1501 342
TGGGGAATATTGCACAATGGGCGCAAGCCTGATGCAGTGACGCCGCGTGAAGGATGAAGGTCTTCGGATCGTAAACTTCTATCAGCAGGGAAGAAACCATGACGGTACCTGACTAAGAAGCCCCGGCTAACTACGTGCCAGCAGCCGCGGTAATACGTAGGGGGCAAGCGTTATCCGGAATTACTGGGTGTAAAGGGTGCGTAGGCGGCGATTTAAGTCAGATGTGAAAACTCAGGGCTCAACCTTGAGACTGCATCTGAAACTGAGTTGCTAGAGTGCAGGAGAGGAAAGCGGAATTCCGAGTGTAGCGGTGAAATGCGTAGAGATTCGGAGGAACACCAGTAGCGAAGGCGGCTTTCTGGACTGTAACTGACGCTGAGGCACGAAAGCGTGGGGAGCGAACAGGATTAGATACCCT
+
FGGGGGGGGGGGGGGGGGGGFGGGGGGGGGGGGFEFGFEGGGGGEGGGGGGGGGGGGGGGGGGGGGGGGGGGGGGGGGGGGDEGGGGGGGGGGFGGGGGGGGGGGGGGGGGFGGGGGDGGG=FGCFGGGGGGGFGGFGGGGGGGGGGGGGEGFGGGFGGGGGGGGG><FFFEG>GCC3EGGGDFFGEC;CEFGGFF5FBFGG8>C9E>CE;;=CFFGFG=34FCF??CFFGG@GGFFCEFFEFGGFF9DFCGGGFFFGC=?EGGFEFGGGFDFGDGAGGGGGFEFEA+GFGGFGED7CEDE?GFGGBGECGA?ECF:EGF9GFFEGGGGGGGGFFEFFGGGGGGGGGGDGGGFGGGGGGFGGGGGGGGGGGFFGGGGGGGGFGGGGGEGGGGEFFDBGGGGGGGGGGGGGGGGCCCCC
@s1501 26345
TGGGGAATATTGCACAATGGGGGAAACCCTGATGCAGCGACGCCGCGTGGAGGAAGAAGGTCTTCGGATTGTAAACTCCTGTTGTTGGGAAAGATAATGACGGTACCCAACAAGGAAGTGACGGCTAACTACGTGCCAGCAGCCGCGGTAAAACGTAGGTCACAAGCGTTGTCCGGAATTACTGGGTGTAAAGGGAGCGAAGGCGGGAAGACAAGTTGGAAGTGAAAGCTATGGGCTCAATCCATAAACTGCTTTCAAAACTGTTATTCTTGAGTAGTGCAGAGGTAGGCGGAATTCCCGGTGTAGCGGTGGAATGCGTAGATATCGGGAGGAACACCAGTGGCGAAGGCGGCCTACTGGGCACCAACTGACGCTGAGGCTCGAAAGTGTGGGTAGCAAACAGGATTAGATACCCT
+
CAFGGGGGGGGGGGGGGGGFGGGGFFGFGGGGGGGGGGGGEGFGGGG=FEEEEEEFGFGFFFGFGFGGGGGFGGGGGFGGGGFGFGGGGDGGCFFFGGGGGGGGGGGGGGGGGGGGGGGGFGGGGGGCAFFGGGCFGGFGGEFGEGGGEGEGGGECFCGFGFFGGFGEGGG>GGGCFGFGFGGGGGGGGGGGGCEFGEEEEGGFEGGEFFFGGFF@FADFFFC=<@C#EFFCFGGFGCCCADCGGFFG@FF83C1FFEGFFBECCGGFGGGGDFFCAGF9FEFEF+EDFFF=@8EDGFCGFFCCFGGGGGFE47F7FFFGFEGDGGGGGGGGCFFFADFGFCEFGFCGEGGGGGFEGGFFAGGGGGFGGGGGGGGGGGGGGGGFGGGFCGFGGGGG?GFEFEGGGGGGGGGCCCCC
@s1501 23022
TGAGGAGTATTGGTCAATGGACGCAAGTCTGAACCAGCCAAGTAGCGTGCAGGATGACGGCCTTCTGGGTTGTAAACTGCTTTTAGTTGGGAATAAAGTGCACCACGTGTGGTGTTTTGTATGTACCATCAGAAAAAGGACCGGCTAATTCCGTGCCAGCAGCCGCGGTAATACGGAAGGTCCAGGCGTTATCCGGATTTATTGGGTTTAAAGGGAGCGCAGGCGGACCTTTAAGTCAGCTGTGAAATACGGCGGCTCAACCGTCGAACTGCAGTTGATACTGGAGGTCTTGAGTGCACACAGGGATACGGGAATTCATGGTGTAGCGGTGAAATGCTCAGAGATCATGAAGAACTCCAATCGCGAAGGCAGGTATCCGGGGTGCAACTGACGCTGAGGCTCGAAAGTGCGGGTATCAAACAGGATTAGATACCCT
+
FGGDGGGGGGFGGGGFFGGEFGEGGGEEG9FGGGGFGFFGGG<FGGGEGGGGAFCGCFGGGGF8FAEFEEFFGFGFGGFGG<9FDFFCAEGGCGFFFE@EGGGGGFGGGGGGGGGGGGGGFGGGGGFFGGGFGGDFGGGFGGGGEGGFGFGGGGGCFFGGG8FGGGG7FGGEFCCFGG>EFGGGGGGGGGGFCFEFGGGGG5@CCFGGGF<D@FC:G>FDFFGGGEDDGEC9FEC;,9:9FGFFGCFFGB::>FEDC=CB+@CG>>CBDCBFFG;F>F<C?@=?,8EB44,,5F=8,,8F>?DEE8EE@,FE@=,GFDGGGFC>)CB<FA99C=?C,<<DE4,FGFGGFF@,C=8GGFF=7GF7FF@FFCGFCDGGCEGGGGGEECGGGGGEGFDGGGC8D:GFCEEGGFFFGGGGGGGFDFGGCFGGGCFC@@@A
@s1501 345
TGGGGAATATTGCACAATGGGGGAAACCCTGATGCAGCGACGCCGCGTGAGCGAAGAAGTATTTCGGTATGTAAAGCTCTATCAGCAGGGAAGATAATGACGGTACCTGACTAAGAAGCCCCGGCTAACTACGTGCCAGCAGCCGCGGTAATACGTAGGGGGCAAGCGTTATCCGGATTTACTGGGTGTAACGGGAGCGTAGACGGCAAGGCAAGGCTGATGTGAAAACCCAGGGCTTAACCCTGGGACTGCATCGGAAACTGTCTGGCTCGAGTGCCGGAGAGGTAAGCGGAATTCCTAGTGTAGCGGTGAAATGCGTAGATATTAGGAAGAACACCAGCGGCGAAGGCGGCTTACTGGACGGTAACTGACGTTGAGGCTCGAAAGCGTGGGGAGCAGACAGGATTAGATACCCT
+
CFGGGFGGGGGGGGGGGGFGGGGGGGGGGGGGGGGGGGGGGGGGGGGGGEGFCEGGFCFFGEFGGFGFFGFGG9FGGGGGGCGGGGGGGGDFFGFGGGGGGGGGGGGGGGFFCFFGGCGCGGGGGCGGGGGGGGGGGGGG@EFGGGGGGGFFFFFGGGGGDDFE7AC:FBCEGGGG7FG9AEGGGGFGFEG+*:C/,:*?C5>7;E++:CC3F@C&<F?,<3-<8CF?GFE@8CC6:7>0C<C>FGGDEE>9C>EFDAD=+BB,@,FB+=+F::EEEB8GFGEFE8F7EFFFF>9E@?=BD@B6)+>>=EE=EF?8>9FC?=AFGGGGGGGGGGGGGGGGGGDFFEEGFGFFFAFGGGGGGGGGGFGEEFFGFEDGFEGGGGGGGGGGF<F6GGGGEEFFGGGGGFCGFEACCCCC
@s1501 346
TGGGGAATATTGCACAATGGGCGAAAGCCTGATGCAGCAACGCCGCGTGAAGGATGAAGGTCTTCGGATTGTAAACTTCTATCAGTAGGGAAGAAAGATAGCTTCGGCTATCCTGACGGTACCTAACTAAGAAGCTCCGGCTAACTACGTGCCAGCAGCCGCGGTAATACGTAGGGAGCAAGCGTTATCCGGATTTACTGGGTGTAAAGGGTGCGTAGGCGGCTTGTTAAGTCAAAAGTGAAATTTCGGGGCTCAACCCCGGAGCTGCTTTTGAAACTGGCGAGCTAGAGTGTGGGAGAGGAAAGTGGAACTTTGAGTGTAGCGGTGAAATGCGTAGAGATTCAAAGGAACACCAGTAGCGAAGGCGGCTTTCTGGACCATTACTGACGCTGAGGCACGAAAGCGTGGGGAGCAAACAGGATTAGATACCCT
+
FFGGGFGGGGGGGGGGGGGGGGGGGGGGGFGGGGGGGGGGGGGGFGGFEGGGFGGGDFDGGGFGGGGGGGGGGGGGGGGGGGGGGGGGGGGGGGGGGGGGGGGGGGGDGGFGGGGGGGGGGGGGGGGFEGGGFGGG@FGE@FEGGCFGGGGGGGGGGGGG7CFGEEGDGGFDFFDGGGGG?<C@>FDFGGGGGDEGFFCFFG#F>:FGGGGGGEG@E?C@GFFCD@9GGGG57<F@:7+C=EEEEFDEC@FFEEF@FGGEEGDCBGGBFEGFBDDCGGFCBGCE=A?A)CGDFFFFCGGGFGGGFFEFEDGEF<EAE:=@)GGGGGF@7C=ECGGGFGGGGGGGFEFGGFEC<FDFGGGGGGEGGGGGGGGGGGGGGGGGGGGFEGEGGGGGGGGFFGFFGGGGGGGGGGFGGGFGGGGGGGGGGGGCCCCC
@s1501 347
TGAGGAATATTGGTCAATGGACGAGAGTCTGAACCAGCCAAGTAGCGTGCAGGATGACGGCCCTATGGGTTGCAAACTGCTTTTATAAGGGAATAAAGTGAGTCTCGTGAGACTTTTTGCATGTACCTTATGAATAAGGACCGGCTAATTCCGTGCCAGCAGCCGCGGTAATACGGAAGGTCCGGGCGTTATCCGGATTTATTGGGTTTAAAGGGAGCGAAGGCCGGAGATTAAGCGTGTTGTGAAATGTAGATGCTCAACATCTGCACTGCAGCGCGAACTGGTTTCCTTGAGTACGCACAAAGTGGGCGGAATTCGTGGTGTAGCGGTGAAATGCCTAGATATCACGAAGAACTCCGATTGCGAAGGCAGCTCACTGGAGCGCAACTGACGCTGAAGCTCGAAAGTGCGGGTATCGAACAGGATTAGATACCCT
+
FFDGGGGGGGFGGGGGGGGGGGGGGGGFGFGGGGGGFFFFEECEFGGGDGGGEFGFFGGGGFGFGGGGDAFF,E<DGFGGG,EFGGGGGFGFGCFGFFGGFFFF9<EFGGGDFGGGGGGGGGGGGGGGGGGGFGFGGGGFGGGDGGGGGGGGGC=FGGGG,@AFE+@BBCEFGG7<7F7FCGGFGGGGGECF?FEEG*+?++$F<GG>9GGG9AFF>67#-7:CFBG3::F:CECFGF@FGGFC=<@@@7,<,<D><F=@#9F9=C?FF,C5F>6+>E6=+CGFF,B<8DCF9F===C,GGFFCCGGGGGFFE8E@G@FF@:CGFFB9EFFGFF9GCFGGGEGGGGFC9FECFBCC,FE:EFCBBACCGFFFFE<<FDGEDGGGFEFFFFBGGGGGGGGGFEGGFEGEGEGFEGGGGGGGFCGGGGGGGGFCCBCC
@s1501 37709
TGGGGAATATTGCACAATGGGCGCAAGCCTGATGCAGCGACGCCGCGTGAAGGATGAAGGTCTTCGGATCGTAAACTTCTATCAGCAGGGAAGAAACCATGACGGTACCTGACTAAGAAGCCCCGGCTAACTACGTGCCAGCAGCCGCGGTAATACGTAGGGGGCAAGCGTTATCCGGAATTACTGGGTGTAAAGGGTGCGTAGGCGGCGATTTAAGTCAGATGTGAAAACTCAGGGCTCAACCTTGAGACTGCATCTGAAACTGAGTTGCTAGAGTGCAGGAGAGGAAAGCGGAAGTCCGAGTGTAGCGGTGAAATGCGTAGAGATTCGGAGGAACACCAGTAGCGAAGGCGGCTTTCTGGACTGTAACTGACGCTGAGGCACGAAAGCGTGGGGAGCGAACAGGATTAGATACCCT
+
EDFGGCGGGGGGGGGGGGGGGGGGGGGGGGGGGGGGGGGGGGGGGGGGGEGGGGGFFFFGGGGFGGDGGGGGGGGGGGGGGGGGGGGFGGGGGGGGEFFFGCFGGGFGGGGGGGGGGGGGGGGDGGGGGFGFGFEGCFFGGGGAC>CFGGFGD9;?FA<FGGGGGGGFGEC8<3FGEGDGGGFF:FGGFFGF97,<E7DDCGEC<CEE>EEEGDGFG<DE<FGGE<CCC@FGGDF@8CGFCCCGGFD:C<>GGDBFGGFCEFGGGGCAFFFFFE<06FCECGEF;CFF?7DGFFE7BE@DB?==@+AF7ECEGF4,FFGFGGFFF7GFEGGGGGFEGGFGGEGGGGGC@GECGGGGGF8FFFEFGGGFFGGGGGGFFEAGGGGGGFGGGGGGGGFFGGGGGFGFGGGGFGFGFCCCCC
@s1501 31468
TGGGGAATATTGCACAATGGGCGCAAGCCTGATGCAGCGACGCCGCGTGAAGGATGAAGGTCTTCGGATTGTAAACTTCTATCAGCAGGGAAGAAACCATGACGGTACCTGACTAAGAAGCCCCGGCTAACTACGTGCCAGCAGCCGCGGTAATACGTAGGGGGCAAGCGTTATCCGGAATTACTGGGTGTAAAGGGTGCGTAGGCGGCGATTTAAGTCAGATGTGAAAACTCAGGGCGCAACCTTGAGACTGCATCTGAAACTGAGTTGCTAGAGTGCAGGAGAGGAAAGCGGAATTCCGAGTGTAGCGGTGAAGTGCGTAGAGATTCGGAGGAACACCAGTAGCGAAGGCGGCTTTCTGGACTGTAACTGACGCTGAGGCACGAAAGCGTGGGGAGCGAACAGGATTAGATACCCT
+
DFGGCEEGFFGCFGGGGFG8<FGGGGGGGGGDGCFGGGEGGGGGGGGCGGECFGGGGGGGDFGGGGGGGG?FGFDDEFGFGGGGGGGGGGGFGFGGG8FG9,EFDFGGGGGGGGGFGGGGGGGGGGGGGGGGABEG?FGG8FG@F:*5CC>FFCAAFFCFGC:FFCG:F@2CEFFFEGGGFFFGCCEF<ECC<EEFDGGCGE581CGEEGFDA;C:;BC>FGFFC=C7@<;1EC>CCG),FBC>C8CF@FFFC=FCGGFE<C6:C9<<DF3?<E8A6GGGFE8FFEEFF+CEGGGFFCDEF9GFEGAEGGGGGFEFGGGFE;,FFFCE7FAEFGEF@FGGGGGEGGGGDGGFE,FGGGF<FGGEEADFE@:@FGGFEGFGGGGDGGEEFCEGGGEDCGCEDECGGFEAGGGF9CCCCC
@s1501 350
TGGGGAATATTGCACAATGGGGGAAACCCTGATGCAGCAACGCCGCGTGAAGGATGAAGGTTTTCGGATCGTAAACTCCTATCAATAGGGACGAAGAAAGTGACGGTACCTAAATGAGAAGCCCCGGCTAACTACGTGCCAGCAGCCGCGGTAATACGTAGGGGGCAAGCGTTATCCGGAATTCCTGGGGGTAAAGGGAGCGTAGGCGGCACGCCAAGCCAGATGTGAAAGCCCGAGGCTTAACCTCGCGGATTGCATTTGGAACTGGCGAGCTAGAGTACAGGAGAGGAAAGCGGAATTCCTGGTGTAGCGGTGAAATGCGAAGATATTAGGAAGAACACCAGGGACGAAGGCGGCTTTCTGGACTGAAACTGACGCTGAGGCTCGAAAGCGTGGGGAGCAAACAGGATTAGATACCCT
+
EFGGGGGGGGGGGGGGGGGGGGGGGGGGGGGGGGGGGGGGGGGGGGGGGGGGGGGGGGFF<EF@FEGBCFG<@DFGFGGGGGGGGFGGFGGGDFC:CGGGGGFGGGGGGGGGGGGGGGGGFGF<FGGG7CFGGGGGGGGGGBC>ECFFCFC*>:AFGFBFFFFEEECCGGGG*;7C:FG7FG7,<<<,=*:*:8@CG58;<DC#282:EEE>CCFFD?*7(<;F@B@FF@CF6CGCFFGFFCFEC@2DEFF=DEC9FF;AD=+=FCEEF?CE;C4C<C<<CCECFE=ADFF7GFGGFDFDEGGFE9GGBGEFFGGFEGFGGEFCFE,GGGFGF<DFB@@E@EA:7GFFFFCF:GGFGCAEEFFFGGGGGGFGGGGGGGGFFFFAF>GGDGGGGFGGGGGGGGFFE9GF@F,GGGECCCCC
@s1501 21580
TGGGGAATATTGCACAATGGGCGCAAGCCTGATGCAGCGACGCCGCGTGAAGGATGAAGGTCTTCGGATCGTAAACTTCTATCAGCAGGGAAGAAACCATGACGGTACCTGACTAAGAAGCCCCGGCTAACTAAGTGCCAGCAGCCGCGGTAATACGTAGGGGGCAAGCGTTATCCGGAATTACTGGGTGTAAAGGGTGCGTAGGCGGCGATTTAAGTCAGATGTGAAAACTCAGGGCGCAACCTTGGGACTGCATCTGAAACTGAGTTGCTAGAGTGCAGGAGAGGAAAGCGGAATTCCGAGTGTAGCGGGGAAATGCGTAGAGATTCGGAGGAACACCAGTAGCGAAGGCGGCTTTCTGGACTGTAACTGACGCTGAGGCACGAAAGCGTGGGGAGCGAACAGGATTAGATACCCT
+
FGEFEFGGGGGFGGGGGGGGFGGGGGGGGGGGGGGGGGGGGGDGGGGGGGGGGGGGFGEGGGFGGGGGDDE<FGGGGGGCGGGCGGGGGGFGGGGFGGGGGFFGGGFGGGFGGGGGB9BEFF?>EFGDFFGFG,8D9FEGFGGGFGF7:FF*CFG?:?<F*CFECE*BDFF@GF<FFG7FG@GFFGGG:BCC8><F55E8EECEGDEC*18:CC9FE?CFABFCGED<:@@,5<CDFE=@,>+@-@3#BD69<C<DGFFD@FGFG,FEFF;9CD9B,<E:=E=AFGFGGFFGFEED+@7<EAF,GGFC7DGFEA?:EGGGFEFAB:GFFEE,GFGFFFGGFGFCF7F7EGFFBEAFGGGFGGGGGGGGGGGGFGGFGFEGGFE@FGGGGGGGFF@GGGGGGGGFFGGFAGF8GCCCCC
@s1501 352
TGAGGAATATTGGTCAATGGGCGAGAGCCTGAACCAGCCAAGTAGCGTGCAGGATGACGGCCCTATGGGTTGTAAACTGCTTTTATAAGGGAATAAAGTGGGGGTCGTGACCTCCTTTGCATGTACCTTATGAATAAGGACCGGCTAATTCCGTGCCAGCAGCCGCGGTAATACGGAAGGTCCGGGCGTTATCCGGATTTATTGGGTTTAAAGGGAGCGTGGGCCGGAGATTAAGCGTGTTGTGAAATGTAGACGCTCAACGTCTGCACTGCAGCGCGAACTGGTTTCCTTTAGTACGCACAAAGTGGGCGGAATTCGTGGTGTAGCGGTGAAATGCTTAGATATCACGAAGAACTCCGATTGCGAAGGCAGCTCACTGGAGCGCAACTGACGCTGAAGCTCGAAAGTGCGGGTATCGAACAGGATTAGATACCCT
+
FFGGGGGGGGFGGGGFGGGEGGGGDEGGGGGGGGGGGGGEFGGGGGEGGGGGGGFGGGEGGCEGCFE@FFGGGGGGGGGGGGGGGCGGGGGEFFGGGFFGFFGGE7F@78FGFGGGGGGGFFFFFFGGGA<AFF,@FF?<EGGDG7CGGGGAFGFDGGG<@F<FC8:@GGFGGGFFEF*:,?CFGGDFG@GGGGEDEEFC7EFFGG<?0<<CC9CFC9G6#+<CF:E@=>4:CFEFFC5;A:=651A?B>5FCF6GFCD@:DE3:8,,FGEACGGE>FDD8FFFFA=,E89,0CC?C9FF=84CF>@BF8GGGFGEGGGGFGEC9FGGGFC,AAGDGGFFEAFGGGGGGGFFFFEFFGGGGGGGGFFGFFCGGGEGGFDGGGGGGGFGGGGGGGGFGCGFFDFFGGGGGGGGGGGFFFCFGGGGCFADGGFCC@9C
@s1501 353
TGGGGAATATTGCACAATGGGCGAAAGCCTGATGCAGCAACGCCGCGTGAAGGATGAAGGTCTTCGGATTGTAAACTTCTATCAGTAGGGAAGAAAGATAGCTTCGGCTATCCTGACGGTACCTAACTAAGAAGATCCGGCTAACTACGTGCCAGCAGCCGCGGTAATACGTAGGGAGCAAGCGTTATCCGGATTTACTGGGTGTAAAGGGTGCGTAGGCGGCTTGTTAAGTCAAAAGTGAAATTTCGGGGCTCAACCCCGGAGCTGCTTTTGAAACTGGCGAGCTAGAGTGTGGGAGAGGAAAGTGGAACTTGGAGTGTAGCGGTGAAATGCGTAGAGATTCAAAGGAACACCAGTAGCGAAGGCGGCTTTCTGGACCATTACTGACGCTGAGGCACGAAAGCGTGGGGAGCAAACAGGATTAGATACCCT
+
F@FGGGGGGGGGGGGGGGGC<FEFGGGGGGGGFGGGGGGGGGGGEGGGGEFDF=AFFFGGC?FFGGGFGEGFEGGG<FGGFG?@DGGFFGGGGGEECCC,<F@FAC7FDF<4=F9?=CECFDFFC@FGGGG9EF,6BEB7:7CDD9FFGB,+>BC+FFGGGGFD8CE9DACDF,4CC7<F,:*CC7C*,<**3=FC+<<?6C+FF9EGGGG=B867:6DCD7><FD>?0,<EE2-,3F;FE@,+9C+C<)FGFE@==:>8C,BD6,:*,?EFDC?6+DE>7B,E,FCGFGGGFFDF=A@AFDDCGGE;E>E@,,@<EA6+)EEFEFFADGGEFE,DE,F9,C,<<95@EE@@AEA+,,FFA@@FF:GFEFGGGGFF?GGGGGFGEGFGGGEEFGGGGGGGFFEGGGGFD@GGGFFFGGGGGGGFEGGCCCCC
@s1501 354
TGAGGAATATTGGTCAATGGGCGAGAGCCTGAACCAGCCAAGTAGCGTGCAGGATGACGGCCCTATGGGTTGTAAACTGCTTTTATAAGGGAATAAAGTGGGTCACGTGTGACTTTTTGCATGTACCTTATGAATAAGGACCGGCTAATTCCGTGCCAGCAGCCGCGGTAATACGGAAGGTCCAGGCGCTATCCGGATTTATTGGGTTTAAAGGGAGCGTAGGCCGCCCCTTAAGCGCGTTGTGAAATGCCGCGGCTCAACCGTGGAACGGCAGCGCGAACTGGCGGGCTTGAGTGCACGGAACGCAGGCGGAATTCGTGGTGTAGCGGTGAAAGGCTTAGATATCACGAAGAGCTCCGATTGCGAAGGCAGCTTGCGGGAGTGCGACTGACGCTGAAGCTCGAAGGTGCAGGTATCGAACAGGATTAGATACCCT
+
GGFGGGGGGGGGGGGGGGGGGGGGGGGGGGGGGGGGGGGFFGGGGGGGGGGGGGGGGGGG>EEDGGGGGFGGGGGGGGGGGGGGGGGGFGGGGGGFGG9BEGGGGGGGGGGGGGGGGFEDGCGGFGGGGGGFGGFGGF@DGGGDCEGFGGGGGGGGGGFGGGGG7CFEGGGGGFGGGGGGGGGFFFFCFCCEEF*=7C<FG+?<FF:F*>FF;FG4E>GEFBEFFD57EG5F::A>FEEEFGFE7CCF<F8:<?EF:CGGGEGCF>,0@%FFCC8>-E98>GGDDGFB8FF>*FCB6BB4+EEGGFEFF8EE4,EGGFFFFGGE>ECFCFFA?E8GGFEDFEB,DGGGGEDAC@C6@GFGGCCDFGFFBBCEGFCFGGCGGECGGFEBEGGGGGFGGFFDE<GFFGGGGGGGGGGGGGGFGGGGFGGGGGFCCCCC
@s1501 355
TGGGGAATATTGCACAATGGGCGCAAGCCTGATGCAGCGACGCCGCGTGAAGGATGAAGGTCTTCGGATCGTAAACTTCTATCAGCAGGGAAGAAACCATGACGGTACCTGACTAAGAAGCCCCGGCTAACTACGAGCCAGCAGCCGCGGTAATACGTAGGGGGCAAGCGTTATCCGGAATTACTGGGTGTAAAGGGTGCGTAGGCGGCGATTTAAGTCAGATGTGAAAACTCAGGGCTCAACCTTGAGACTGCATCTGCAACTGAGTTGCTAGAGTGCAGGAGAGGAAAGCGGAATTCCGGGTGTAGCGGTGAAATGCGTAGAGATTCGGAGGAACACCAGTAGCGAAGGCGGCTTTCTGGACTGTAACTGACGCTGAGGCACGAAAGCGTGGGGAGCGAACAGGATTAGATACCCT
+
AFFGGGGGGGGGGGGGGGGGFGGGGGGGGGGGGGGGGGGGGGGGGGGGGGGGGGGGGGGGGGFEGGGGDGGGGGGGFFGGGCBFGGGGGGGGGGGG8EGGGCFEGEGEGGGFFFGGGGF88:>CF:CFGGGGGF8+8<@FFEFFGG8FGCC<:@FGC<:CGGGGDECGGE*8=;9<*F@<FFFFFGGGFEG?FGGGEE853DFGG?G>5?C;;C?@C<9B><EG?FEFCEDEEFGFGB@F0FB.FDD#F<FFFDC,<:F%F7G>D8FF8C5>$;3E2GGGFG2E5?FE?+BDFBBD@+B6+,,FCEAGGGGGFDF?CE@5:,,=@@FGGGGCCEEEFF8CFGGGGGGEGGGGFFDGGGGGGGGGGGGGFDGFCDGFFFADGGFGGGEDGGFCFFGGFGGGGEGGGFF,GGF?GCCCCC
@s1501 35966
TGGGGAATATTGCACAATGGGCGCAAGCCTGATGCAGCGACGCCGCGTGAAGGATGAAGGTCTTCGGATCGTAAACTTCTATCAGCAGGGAAGAAACCATGACGGTACCTGACTAAGAAGCCCCGGCTAACTACGTGCCAGCAGCCGCGGTAATACGTAGGGGGCAAGCGTTATCCGGAATTACTGGGTGTAAAGGGTGCGTAGGCGGCGATTTAAGTCAGATGTGAAAACTCAGGGCTCAACCTTGAGACTGCATCTGAAACTGAGTTGCTAGAGTGCAGGAGAGGAAGGCGGAATTCCGAGGGTAGCGGTGAAATGCGTAGAGATTCGGAGGAACACCAGTAGCGAAGGCGGCTTTCTGGACTGTAACTGACGCTGAGGCACGAAAGCGTGGGGAGCGAACAGGATTAGATACCCT
+
DFGGGGGGGGGGGGGGGGGGFGGGGGGGGFGGGGEGGGGGGGGGGGGGGGGGGGGGGGGGGGGFGGGGGGGGGGGGGGGGGGGGGGGGGGGGGGGGGFFFGFFEGGGGGGGGGGGFFDFGGFGGGGGGGGGG<BC@DGGGEFG:EFGGGGF7FFGGGGCAFGGGGGGFGGCGGGGCC?CFFFGG%FCF8C>GG?EG@GGECGGGGEGGGEDC>;CDGFF:CFCGCFGFG7EFG7FFCD@FGGGGGGC4DFDFC7DCGGGFFGFGF7GGFGDE9=5G;E>CGF:FCGGGGEEFEGGGGC@FFE<=EDFEC??F9FEFF+CGGGFAGGGGF@FAEGGGCFFGGFFEGFGGEFGEGGFFE-A@FGEFGGGGFEC@@GGDGFAGE?FDGGEGGEGGGGGGFGEFAGGGGGGGGGGGGCCCCC
@s1501 357
TGGGGAATATTGCACAATGGGGGAAACCCTGATGCAGCAACGCCGCGTGAGTGATGACGGCCTTCGGGTTGTAAAGCTCTGTCTTTGGGGACGATAATGACGGTACCCAAGGAGGAAGCCACGGCTAACTACGTGCCAGCAGCCGCGGTAATACGTAGGTGGCGAGCGTTGTCCGGATTTACTGGGCGTAAAGGGAGCGTAGGCGGACTTTTAAGTGAGATGTGAAATACCCGGGCTCAACTTGGGTGCTGCATTTCAAACTGGAAGTCTAGAGTGCAGGAGAGGAGAATGGAATGCCTAGTGTAGCGGTGAAATGCGTAGAGAGTAGGAAGAACACCAGTGGCGAAGGCGATTCTCTGGACTGTAGCTGACGCTGAGGCTCGAAAGCGTGGGGAGCAAACAGGATTAGATACCCT
+
FFFGGGGGGGGGGGGGGGGGGFEFEFFGFFFGGGGGGGGGGGGGGGGGGGGGGGGFFGGCGGFGGGGG=CFGFGGFGGDCCDEFFGCFGGGGC:FEGGGGFGGGGGDFGFFGEEDFFGGG8>EDECGDE,@FCDBFEEFF,@:ABCCEFGDFGBFFGGD,3F:*:CEG@F@EFFGG<<B9<22<:56C8=:1.(A=:5<A=>EFEG+<E<FEFFE7F;@,GFCAC2?CEC6<388=@<C8,+=3FDFA:E,DGFE;>E?@FGFAGGFC8CEE5GFE8GGF=<FAA=F<BEDE9@48C?@?=FEEAC8FEDE,??4EFGDDE@8C,GFFE9GGFFFE=GGFBEF7FFBGGFDCFFFFFFCGGGFFGGEFF;FFFGFGFGGGGGGFC,GFGFEFFC9DCGGGGGGGGGGGFE@<CCCB
@s1501 358
TGAGGAATATTGGTCAATGGGCGAGAGCCTGAACCAGCCAAGTAGCGTGCAGGAAGACGGCCCTATGGGTTGTAAACTGCTTTTGTGCGGGGATAAAGTGTGCGACGTGTCGCGCATTGCAGGTACCGCACGAATAAGGACCGGCTAATTCCGCGCCAGCAGCCGCGGTAATACGGAAGGTCCGGGCGTTATCCGGATTTATTGGGTTTAAAGGGAGCGTAGGCCGTGCTTTAAGCGTGTTGTGAAATGTAGACGCTCAACGTCTGAATTGCAGCGCGAACTGGGGCACTTGAGTGCGCACGAGGCAGGCGGAATTCGTGGTGTAGCGGTGAAATGCTTAGATATCACGAAGAACTCCGATTGCGAAGGCAGCCTTCCGGCCCGCCAATGACGCTCATGCTCGAAGGCGCGGGTATCAAACAGGATTAGATACCCT
+
FGFGGGGGGGGGGGGGGGGGGGGGGGGGGGGGGGGGGGGFFGFGGGGGGGGGGGGGGGDGGGGGGGGGGGGGGGGGFGGGGGCFGGFGGGGGGGGGGGGGGGGGGGGGGFGGGGGDCGGGGGCGGGGGEEGGGGGGGGGFGGGGGDDFGGGGEGEFG@:FGFDGGGGGGGGGFGGEGGG>@FFCEGDGE5>>CGGG:?E61:FCEFAEGGG@FCEFG>C<?DCFFDEFDFFG<FG>GGC9CGFGC<FFFFFGD?A>GGFCCEFGGFEC><F6ADDFCFFCGCFFC;,9GF7FFGGFEEGGEGGGFGFGGGD=6CEC7F8F=FDC=C8=DGFEFCGFFFC8E,?,8FB@FC,DF?GGGGGGGGGGGF<GGGGFEGGGGGF>GEEGF9FGDGGGGGGGCGGGGGFFFGGGGCEEFEAGGGGFFCGGFEGFGFFACCBC
@s1501 36215
TGAGGAATATTGGTCAATGGGCGGAAGCCTGAATCAGCCAAGTAGCGTGCAGGATGACGGCCCTATGGGTTGTAAACTGCTTTTATGCGGGGATAAAGTGGGCCACGCGTGGTCTTTTGCAGGTACCGCATGAATAAGGACCGGCTAATTCCGTGCCAGCAGCCGCGGTAATACGGAAGGTCCGGGCGTTATCCGGATTTATTGGGTTTAAAGGGAGCGCAGGCCGCCGGGCACGCGTGTTGTGAAATGCAGTCGCTCAACGTCTGCACTGCAGCGCGAACTGCCCAGCTTGAGTGCGCGCAACGTTGGCGGAATTCGCCGTGTAGCGGTGAAATGCTTAGATATGGCGAAGAACTCCGATTGCGAAGGCAGCTGACGGGTGCGTAACTGACGCTCATGCTCGAAAGTGCGGGTATCGAACAGGATTAGATACCCT
+
EFFGGGGGGGFGGGGFFGGFGGGGGGGGGGGGGGGFCGGFFGFEFGCFCEFGFGGGGGGGGGGGGGGGGGGFGGFGEECFGACE,<?F:FGGGDD,BFF9AAFFGFCEGGGGGGFGGGGFFFGGGGFGG@FFF9EG9FCEGGGGGGEGGGGGGGGGGCCCFGGGG>7FFFGFFGGFDECCGCFEGGG8CCE;@CE?G?EFFGGCCFEGE:<CF@DFGBCD@>DGCDCCCFCC8#E:GGFDFF?GGEFGDGF=A6:>:7G@>CEFGGGFFGFEGEEDE@8C@,CCBGGF,@,FEECC@>7B,,A+>8FCF@,FECCCB@7:GFGGFGGGGGFBGFGGFAGFGE9GGGGGFFFFFB:FEGGGF,GGGGGGGFFGGFBCDEGGDGGGGGGGGFCGGGGFF@B,,:FGGFF:GFFEGGCAGGGFFFGGGGGGGGGCCCCC
@s1501 39950
TGGGGAATATTGCACAATGGGGGAAACCCTGATGCAGCGACGCCGCGTGAGCGAAGAAGTATTTCGGTATGTAAAGCTCTATCAGCAGGGAAGAAAATGACGGTACCTGACTAAGAAGCACCGGCTAAATACGTGCCAGCAGCCGCGGTAATACGTATGGTGCAAGAGTTATCCGGATTTACTGGGTGTAAAGGGCGCGTAGACGGCTGTGTAAGTCTGAAGTGAAAGCCCGGGGCTCAACCCCTGGACTGCTTTGGAAACTATGCAGCTAGAGTGTCGGAGAGGTAAGTGGAATTCCCAGTGTAGCGGTGAAATGCGTAGAGATTCGGAGGAACACCAGTAGCGAAGGCGGCTTTCTGGACTGTAACTGACGCTGAGGCACGAAAGCGTGGGGAGCGAACAGGATTAGATACCCT
+
<EEFGEFECFGCCGGGGGFCE@+FEGGGGGGGFCCCAF+@BFGG@EF@=CGGGEGDCFEGG9BFFG@4BFCGFF9FGGGFGGGGGGFGGCFFGFGGGG,5?B@CGCFFGGGFGGGGGGGFFGGGDE+F9FFBFC7FFCGGC8>FGGGGGGG@CFGGGF:CFGG,>E,<FGGCFGGCCE7CEF#DFGFF#2<FGF<->EC?:52:77/4D,:3:2<FEF?#6C@FD,CFGGECF6@98:9#23B:*EE>CG=9FDAFCCCC89@FA,?B8CCA?@44.<GEEEDGFGEEFGE>,EE88E9FDFCE=ECFE,,C:?,B>FFCGFGEGF@8GGFE?,6C,<GGEFFDFC@F@+<GFF8GFCGFFE9FFFF>GE;GGGGFFGF@FGGDEGGFECDGGF:@,FFAGGGGGGGGGGGCCCCC
@s1501 35758
TGAGGAATATTGGTCAATGGGCGAGAGCCTGAACCAGCCAAGTAGCGTGCAGGATGACGGCCCTATGGGTTGTAAACTGCTTTTATAAGGGAATAAAGTGAGAGTCGTGACTCTTTTTGCATGTACCTTATGAGTAAGGACCGGCTAATTCCGTGCCAGCAGCCGCGGTAATACGGAAGGTCCGGGCGTTATCCGGATTTCTTGGGTTTAAAGGGAGCGTAAGCCGGAGATTAAGCGTGTTGTGAAATGTAGACGCTCAGCGTGTGCACTGCATCGCGAACTGGTTTCCTTGTGTACGCACAAAGTGGGCGGAAGTCGTGGTGTAGCGGTGAAATGCTGAGATATCACGAAGAACTCCGATGGCGAAGGCAGCTCACAGGAGCGCAACTGACGCTGAAGCTCGAAAGTGCGGGTAGCGAACAGGATGAGATACCCT
+
FFFGGD@FGGGGGEFGGGGGDGGGGGGGG?FFFFFGFGEFGGDGGGGEEGFG8FGDGGGGGGEGGCFGGE@CE<FEGGGGCCEGGGFGC<8CFFGGG9EEGGGFGFEGCGGFGGFFGFEGGGGCFG,@EF?FCAAD9?,8F==>BF:BFGFDGF=CFDF7<<<@333CF@*>,=DFFF*>>B,>CFEGGBF,@FCE+4.4$#8FFE#=#5>73@?:C7?D;78+6?8==B721:F6<7F7C@FFCF>?37>>BEGFB7@*B>3,8@,FF9F@+++3+E=DCFFA:,,=3+77*8+?4,<E99E?EC:F@EEB>4+@+D7F<,>4>GF:FFF95?EC,C,FFFACGGGFC,AFC?>,88,,C@DFE@EFE<9FDGGGFACC@6+,EFCCEECEGFGGF:GCGEF<FCGGFFEGC7F7GGGFGGFBAF@EFGF<CCCC
@s1501 21958
TGAGGAATATTGGTCAATGGACGAGAGTCTGAACCAGCCAAGTAGCGTGCAGGATGACGGCCCTATGGGTTGTAAACTGCTTTTATAAGGGAATAAAGTGAGCCTCGTGAGGCTTTTTGCATGTACCTTATGAATAAGGACCGGCTAATTCCGTGCCAGCAGCCGCGGTAATACGGAAGGTCCGGGCGTTATCCGGATTTATTGGGTTTAAAGGGAGCGTAGGCCGGAGATTAAGCGTGTTGTGAAATGTAGTTGCTCAACATCTGCACTGCAGCGCGAACTGGTTTCCTTGAGTACGCACAAAGTGGGCGGAAGTCGTGGTGTAGCGGTGAAATGCTTAGATATCACGAAGAACTCCGATTGCGAAGGCAGCTCACTGGAGCGCAACTGACGCTGAAGCTCGAAAGTGCGGGTATCGAACAGGATTAGATACCCT
+
FGGGGFGGGGGGGGGGGGGGGGGGGGGGGGGGGGGGGGGGGGGGGGGGGGGGGGGGGGGGGGGGGGGGGGGGGGCGFFDGGGGGGGGGGGFCFFFFGGGGGGGGGFGGGGGGGGGGGGGGGGGGGGGGGGGGGGGGGGGGGGGGGGGGGGGGGGGDGGGGGGGGGGGGGGGGGGGGEEGGGGGG>FEGGGCEGGGG?CCF+=FGGG?CFGFGGCCFG:C5@GEGGGGFGGGGFGFFGGGGGGFGGCGFFFGFDFFGFGGGGFGGGFCGGFGGEFGGEEBFGGGGGBFCEFCA5EEEDGGGFEFFFDGGGGEA@6+DGGGGGFEGEE=FGGGF<FFFGGGGGGGFFGGGGGGGGGGGGGGECGGGGGGGGFGEFGGGE@GGGGGGGGGGGGGGGFGGEFGFFGGGFGGGGGGGGGGGGGGGGGGGGFGGGGGCCCCC
@s1501 363
TGGGGAATATTGCACAATGGGCGCAAGCCTGATGCAGCGACGCCGCGTGAAGGATGAAGGTCTTCGGATCGTAAACTTCTATCAGCAGGGAAGAAACCATGACGGTACCTGACTAAGAAGCCCCGGCCAGCTACGTGCCAGCAGCAGCGGTAATACGTAGGGGGCAAGCGTTATCCGGAATTACTGGGTGTAAAGGGTGCGTAGGCGGCGATTTAAGTCAGATGTGAAAACTCAGGGCTCAACCTTGAGACTGCATCTGAAACGGAGTTGCTAGAGTGCAGGAGAGGAAAGCGGAACTCCGAGTGTAGCGGTGAAATGCGTAGAGATTCGGAGGAACACCAGTAGCGAAGGCGGCTTTCTGGACTGTAACTGACGCTGAGGCACGAAAGCGTGGGGAGCGAACAGGATTAGATACCCC
+
EGGGGGGGGGGGGGGGGGGGGGGGGGGGGGGGFGGGGF@:FFGGGGGGGGGGFGGGGGGGFGGGGGGGGGG8BFGFCEGDFEFGGGGGGGFFGGGGG?FGGGGG>FG7FFGGGGGGGGGFGFGGGGGGGGGGGGGG?GGGGGGFF,@EEGGGCGGFF,7:FCFCCEFDC@CEDF9<FGGGE7CFFF<F<FC9&C<C:6C<GGEDDCGC;?;5/FCF<A,/4$<9/?@;F#FFEBGD?>2@CFBCC7E?DF<GDCF@GFCDCD=-=/FE,9D?.A6B8GGFGGGGGFA=C=E>EE>>6>CBF?FFDEFGEGEFGFEFCEFC,DF=F?,EGGF?F?=C8E8AGF@>FGGF:7GGGGFF<C,EFF<GGGGGGGGFCGGGFGGGGGGGGGFGGGGGGF@F>GGGGFGGGGGGGGGGGCCCCC
@s1501 364
TGAGGAATATTGGTCAATGGGCGAGAGCCTGAACCAGCCAAGTAGCGTGCAGGATGACGGCCCTATGGGTTGTAAACTGCTTTTATAAGGGAATAAAGTGGGGCTCGTGAGCTCCTTTGCATGTACCTTATGAATAAGGACCGGCTAATTCCGTGCCAGCAGCCGCGGTAATCCGGAAGGTCCGGGCGTTATCCGGATTTATTGGGTTTAAAGGGAGCGTAGGCCGGAGATGAAGCGTGTTGTGAAATGTAGGGGCTCAACCTCTGCACTGCAGCGCGAACTGGTCTTCTTGAGTACGCACAACGTGGGCGGAATTCGTGGTGTAGCGGTGAAATGCTTAGATATCACGAAGAACTCCGATTGCGAAGGCAGCTCACGGGAGCGCAACTGACGCTGAAGCTCGAAAGTGCGGGTATCGAACAGGATTAGATACCCT
+
DGGGGGGGGGFGGGGGGGGFGGGGGEGGGGGGGGGGGGFGGGGGCFGFGGFGGGGGGGGGGGGGCFFGGFGGGGFFGGFGGGGGGFGCAFF?DFGGEFGGGGGGGGGGGGGG,=,AFFGGDFDGGGGGGGGGFFFGFGGDFGGGGGGGGGGGGGGGGFGGGGGGGDGGD@FF9BEE71FFFF?FEF5C<CEFGFGGEC>F@FCFFC:#FFF5GG:>E;G4<:/D:BG1CEF'63GFGFE>EGFDA<956*(*-,??FCF$#F;CC?.E:@E<7@1C0E===GFGGGGGFFDE)FECECCFDF=GECGGGGGGEFCDGEDGFFEC>CEEFECA9,GGGGFEEACDGGFC,CGGGEEEEDGGGGEGGGDGGGGGGGGGGDFEDGGGGGGGGGFGGFF@FCF@@FF@8FECFGGFGGGGGGGGGGGGGGGGGGGCCCCC
@s1501 365
TGGGGAATATTGCACAATGGGGGAAACCCTGATGCAGCGACGCCGCGTGAGTGAAGAAGTATCTCGGTATGTAAAGCTCTATCAGCAGGGAAGATAATGACGGTACCTGACTAAGAAGCACCGGCTAAATACGTGCCAGCAGCCGCGGTAATACGTATGGTGCCAGCGTTATCCGGATTTACTGGGTGTAAAGGGAGCGCAGGCGGTGCGGCAAGTCTGATGTGAAAGCCCGGGGCTCAACCCCGGTACTGCATTGGAAACTGTCGTACTAGAGTGTCGGAGGGGTAGGCGGAATGCCTAGTGTAGCGGTGAGATGCGTAGATATTAGGAGGAACACCAGTGGCGAAGGCGGCTTACTGGACGATAACTGACGCTGAGGCTCGAAAGCGTGGGGAGCAAACAGGATTAGATACCCT
+
AF@FGGGGGGGGGGGGGGGG<FGGCGGFGGGEEFGGFGFGFEGEGGGFGGDGGGGGDGFFECFFGGF?<FGAFGGFGG8FGGGF<FFGGGCFGGGFGA<@,?@BDFEEGGFEEF,DFFD>DFGGGG7<,@AC+C3=<FDFGGFBGGGCGE*DDCF:,<>>FFG,>D@FF:FEFGDGC:CFCFFFGGGG*2??FCE7:CC79)?C8E:??EGGGDF?<)<#3@AC,7+9?F;@CEE6FFA3;:34?E,FC=:#>@D@E660+<@>:FFB8D9GFG<@6C+C8+?EFE?+GFD;D8C==5>:FFGE=DGGGFE44,CC,-9FFC,GF@GCGFFGGGEEFFFGGGFCFFDGC7GGGGFFGFEGFGGGGGGGEEGGGGGF8GGGFGF<CGF+FCGGGGGGGFFGGGEE9DGGFE8CCCCC
@s1501 38821
TGAGGAATATTGGTCAATGGGCGAGAGCCTGAACCAGCCAAGTAGCGTGCAGGATGACGGCCCTATGGGTTGTAAACTGCTTTTATAAGGGAATAAAGTGAGTCTCGTGAGACTTTTTGCATGTACCTTATGAATAAGGACCGGCTAATTCCGTGCCAGCAGCCGCGGTAATACGGAAGGTCCGGGCGTTATCCGGATTTATTGGGTTTAAAGGGAGCGTAGGCCGGAGATTAAGCGTGTTGTGAAATGTGAATGCTCAACATCTGCACTGCAGCGCGAACTGGTTTCCTTGAGTACGCACAAAGTGGGCGGAATTCGTGGTGTAGCGGTGAAATGCTTAGATATCACGAAGAACTCCGATTGCGAAGGCAGCTCACTGGAGCGCAACTGACGCTGAAGCTCGAAAGTGCGGGTATCGAACAGGATTAGATACCCT
+
CFGGGGGGGGGGGGGGFGGGGGGGGGGGGGGGGGGGGGGFFGCEFGGFGGGGGGGGGGGGGGGGGGEGFGGGGFGGGGGGAFFGGGGGGGGGGGGGGGGGGGGGGGGGFFGGGGGFGGEGGGGGGGGGGGGGGGFFGGGGFGGGGGGGGGGGGGGGGGGG,>DFCECFG::CF9FGGGGGGGCCFGGE:GFFGG7GGGF3GFGGGGGDGGGGFGGFF=FG?:;>>GF>AEFFFFG>CDGGGFGD=CEFF:$#9DFC<@GF<8(7@FF<7GC>7GGC+@@D?GFEDGEF?CDF?EDGGGFGGGFFGGGGGGFFGFGDE?+AED8DAEFE?9EEDGGGGGFDFFGGGGGGGFGGGGGGGGGGFFCBC,CFC8EGGGGGGGGGDGGGGGFGGGFGF9GGFEGDFFFCGGGGEGGGGGGGDGF@GGGGGFFGF?GCCCCC
@s1501 367
TGAGGAATATTGGTCAATGGACGAGAGTCTGAACCAGCCAAGTAGCGTACAGGATGACGGCCCCATGGGTTGTAAACTGCTTTTATAAGGGAATAAAGTGAGTCTCGTGAGACTTTTTGCATGCACCTTATGAATAAGGAACGGCTAATTCCGTGCCAGCAGCCGCGGTAATACGGAAGGTCCGGGCGTTATCCGGATTTATTGGGTTTAAAGGGAGCGTAGGCCGGAGATTAAGCGGGTTGTGAAATGTAGACGCTCAACGTCTGCACTGCAGCGCGAACTGGTTTCCTTGAGTACGCACAAAGTGGGCGGAATGCGTGGTGTAGCGGTGAAATGCTTAGATATCACGAAGAACTCCGATTGCGAAGGCAGCTCACTGGAGCGCAACTGACGCTGGAGCTCGAAAGTGCGGGTATCGAACAGGATTAGATACCCT
+
EGG<FFFGGFGGGGGGGGGGGGGGGGGGGGGGGGGGGGGGGGGGGGGGDFGGGGGGGGGEGGGGGGGGGGGGEFCFGGGGGGGGGFCFGFGGGGGGGGGGFFGGEFGGGGGGGGGGGGGGGGGGGGGFGGGGGGGGFFG<,AFGGGGGGFFDFF@FDAFFFFFGGEGCEGDGGADEGGGGDBFFGGGCFFGDFGEGGD@CFGDC@;C:<:4<F<<6:6C563CC=:EBEE4=<F:6C,@<EGFDGFGEA>?EGGEE,G><CED<@FF<8EF7A>EFBG8=6CFD>,=<@878)F87GGFFD?GGGEF:?8FAB6C7C<DEFC46)CC9B=?,<FGGGGGGFGGGFDCEF9EFGEFGFCGEFCF<E99GGGFFGGGGGGGGGGGGGFEGGGGGGGGFGGGGGGGGFGGEGGGGGGFGGGGGGGGGGFGFF@GCCCCC
@s1501 34463
TGAGGAATATTGGTCAATGGGCGGAAGCCTGAACCAGCCAAGTCGCGTGAGGGAAGACGGTCCTACGGATTGTAAACCTCTTTAGCCGGGGAGTAAAGTGCGTGACGGGTCACGCATTGAGAGTACCCGGAGAATAAGCATCGGCTAACTACGTGCCAGCAGCCGCGGTAATACGTAGGGGGCAAGCGTTATCCGGAATTACTGGGTGTAAAGGGTGCGTAGGCGGCGATTTAAGTCAGATGGGAAAACTCAGGGCTCAACCTTGAGACTGCATCTGAAACTGAGTTGCTAGGGGGCAGGAGAGGAAAGCGGAATTCCGAGTGTAGCGGTGAAATGCGTAGAGATTCGGAGGAACACCAGTAGCGAAGGCGGCTTTCTGGACTGTAACTGACGCTGAGGCACGAAAGCGTGGGGAGCGAACAGGATTAGATACCCT
+
6CF@FFFGGGGGGGGGGGFGFGGGGGG@E,EFGGGGGGGGGGGGGGGGGGEGGC<@DECEGGGGGGGGGGGFEEAFEFGGGGGGGGFEEG7CFFCFGGGFGGGDEGGGGEFGGCFGGEFFEGFGGGFGGDFCGDFGGFC9FGG@FFGGGGGGDGCFEGGGGFFDDEG7*=FFGGG@9FCE:FGGGGFEGEEGFGG=G#?E@G=GGF?E6?CFFFCFCE>*.>GGCEE9>;<C@G7;=5<0CF13BFFC5@9FGGF>:8<<-<D,D<CF<EF5?CF2@C7C=EC3CGEB,F@3+=,E8AEF,F;A?7GCGGEE@@+@=7A,GGFC5GFBFGFDF7GFD?,CFCB7FC==GEFGGFFE@E<FGGGGFCCGGFGGGEGGGGFGGCGGGGEFEGGEE<F<EGF<GGDFE;EEEFGGEGCEFC9EDFFFADGGGFFCCCCC
@s1501 369
TGGGGAATATTGCACAATGGGCGCAAGCCTGATGCAGCGACGCCGCGTGAAGGATGAAGGTCTTCGGATCGTAAACTTCTATCAGCAGGGAAGAAACCATGACGGTACCTGACTAAGAAGCCCCGGCTAACTACGTGCCAGCAGCCGCGGTAATACGTAGGGGGCAAGCGTTAGCCGGAATTACTGGGTGTAAAGGGTGCGTAGGCGGCGATTTAAGTCAGATGTGAAAACTCCGGGCTCAACCTTGAGACTGCATCTGAAACTGAGTTGCTAGAGTGCAGGAGAGGAAAGCGGAATTCCGAGTGTAGCGGTGAAATGCGTAGAGATTCGGAGGAACACCAGTAGCGAAGGCGGCTTTCTGGACTGTAACTGACGCTGAGGCACGAAAGCGTGGGGAGCGAACAGGATTAGATACCCT
+
F8FGGGGGGGFGGGGGGGGGGGGGGGGGGGGCFGGGGGGGGDGGGGGGGGGGGCFGGGGGFFFGGGGGGGGFFGCFFGGGGGGFGGGGGGDE7FFDGGGGGGGGGECFGGGGGGGF8FGGGGGGGGGGG7CFFFDE<FFGCFFFGGEEEE<<CBFFGG9FEGGGEGCCCFG57#?CEG7FF,BF'CC72;E@EGGGD/4;@DEEGDCG5FCEGCFFF6<FFFGFCFGFEGG2?FGFED8GGFDCC<E>CFFFCC;C=;>7F=FFF:EF59FAGEDGGGGGGGFGGFFEC:BBE;8@+7GFEBFFGCFEDFFFGFCFCDGGGGGFECGGGFGEFGGGGGFGGEGGFBEFGGGGGGGGGGGGGGGGGGGGGGGGCGGGGGGGGGFGGGGGGGGGGGGGGGGGGGGGGGFAGGGGGCCCCC
@s1501 370
TGAGGAATATTGGTCAATGGGCGAGAGCCTGAACCAGCCAAGTAGCGTGCAGGATGACGGCCCTATGGGTTGTAAACTGCTATTATAAGGGCATAAAGTGGGAGTCGTGACTCCTTTTGCATGTACCTTATGAATAAGGACCGGCTAATTCCGTGCCAGCAGCCGCGGTAATACGGAAGGTCCGGGCGTTATCCGGATTTATTGGGTTTAGAGGGAGCGTATGCCGGAGATTAAGCGTGGTGTGAAATGGCGCCGCTCAGCGTCTGCACTGCGGTGCGAACTGGTTGCCGTGAGGACGCACAAAGTGGGCGGAAGTCGTGGTGTAGCGGTGAAATGCTTAGATATCACGAAGAACTCCGATTGCGAAGGCAGCTCACTGGAGCGCAACTGACGCTGAAGCTCGAAAGTGCGGGTATCGAACAGGATTAGATACCCT
+
FGGGGGGGGGGCFFGGGGFGFGCGGGGGGGGGGGFGFDGGFFCEEFGEDGDGGEGGGGGGGGE<F6?FFGGCFGF9?FGGF,CEFGFDFFG+AEAEFFE<<F,BCAFGGGDFGFFGGCFFCFG<AFGEFGAFF<=FGGGG@CCGGGDD9FFGGGGEGFGCFCFCEGGDE>@DF>8CGGEDFFCFEGGEC*;C9<1755+C++,,7:4:BA,<;,<)*4:)425GFC:#54E44:C9E5=+FC;++174*4*4*>CF8><*GCF,GGFCC53*+8+F@C+F=8=6++++E=DE:@++=8,599>A4+F?7>DGC@+GEDDFFFB88GCCGGFGGGFD=ED?C,,=F@EFGF<F=BDEGGFGF:EDEE@EFF<CCAGGGGEC@C:FC,EEFCBGGF<FB+GD@EGGEC@+F@<FDGFGGGFAGGGGGGGGGFFCCCCC
@s1501 371
TGAGGAATATTGGTCAATGGGCGAGAGCCTGAACCAGCCAAGTAGCGTGCAGGACGACGGCCCTATGGGTTGTAAACTGCTTTTATAAGGGAATAAAGTGAGTCTCGTGAGAATTTTTGCATGTACCTTATGAATAAGGACCGGCTAATTCAGTGCCAGCAGCCGCGGTAATACGGATGGTCCGGGCGTTATCCGGCTTTATTGGGTTGAAAGGGAGCGTAGGCCGGAGATTAGGCGAGTTGTGAAATGTAGGGGCTCAACCTCTGCACTGCAGCGGGAACTGGTCTGCTTGAGTACGGACGACGTGGGCGGAATTCGTGGTGTAGCGGTGAAATGCTTAGATATCACGAAGAACTCCGGTTGCGAAGGCAGCTCACGGGAGGGCAACTGACGCTGAGGCTCGAAAGTGCGGGTAGCGAACAGGATTAGATACCCT
+
GGEGGGGGGGGF@CFFFGGGG<FG+@@FFGGCCEGFDGGGCF,CE@@FFC7EEGGFGGGCE@>F@,C@DF77,CFFFEEB?ABEG<D5EA=EF<FGF<F<9FFF,EF@<8+F,:?,,C:F,AEEFDE<ECCGGAA,CBF<B3+:@++===F,<,7BA=<3,8<ABCG7:::A,;EB**1<>D,<FFDB71C*E;=1#<:C@;5FC;,=#$7C8AE6:(?;<8*:?C?8?1@6<*F57*1,CB7GG@@7:>*>*CGGFFFFD:9A@@:DCFC:+8+7,EGGGGFD33,,6@,=8GED=@++3+@+ECBBC8FDGGEB=<GFFFGGFFEEFFF;DFGGF<E8FGFEF<F<GF@FEC@7F@9+@7GGGFFFFE,8DFBFC6CEE6,CGGFGGGGGGFEFF7GGFCFGFBEBF:FGF@C+GFGFGGGGGGGGGGGCCCCC
@s1501 23768
TGAGGAATATTGGTCAATGGGCGAGAGCCTGAACCAGCCAAGTAGCGTGCAGGATGACGGCCCTATGGGTTGTAAACTGCTTTTATAAGGGAATAAAGTGAGTCTCGTGAGACTTTTTGCATGTACCTTATGAATAAGGACCGGCTAATTCCGTGCCAGCAGCCGCGGTAATACGGAAGGTCCGGGCGTTATCCGGATTTATTGGGTTTAAAGGGAGCGTAGGCCGGAGATTAAGCGTGTTGTGAAATGTAGACGCTCAACGTCTGCACTGCAGCGCGAACTGGTTTCCTTGAGTACGCACAAAGTGGGCGGAATTCGTGGTGTAGCGGTGAAATGCTTAGATATCACGAGGAACTCCGATTGCGAAGGCAGCTCACTGGAGCGCAACTGACGCTGAAGCTCGAAAGTGCGGGTATCGAACAGGATTAGATACCCT
+
DFGGG@FGFFGGGGGGGGGGDGGGGGGGGGFGGGGGFGGGGGGFGGEGDGGG88@BFFGGGGGFGGGGGGGGG9FGGGGGGFGFGGGGFGGGFCECGGGGG<FGGGGFGGG,CDFGGGGGGGGGGGGGGGGCFFGGGGFGFGGCEGGGGGFGGGGGGGGDGGGGGEGGGGGGGCCF>FEG=GGEGDCFGGG>GGCGGGG'FGFGGFCFGGGGGGGFD>CA?>CFGG<<FDGGGGGFG>CDFG=DC>@9F9CFFFFGFF@C@C>7GFFGGFGGE=G95@3@@GDGGGGFDFDE?F6FEGGGFGGFECGGGGFEF@GGEGGFACEGBGCAEF<CAGFGFF<EF9FDFFCCEEGGGGGGGGGGFGFBEECGF<GGGGFF8ECEDGGGGFEE@F;FFGCGDDGGGFGFFGGGEGF<GGGGGGGFGGFE9FFGGFGCCCCC
@s1501 38237
TGAGGAATATTGGTCAATGGACGAGAGTCTGAACCAGCCAAGTAGCGTGCAGGATGACGGCCCTATGGGTTGTAAACTGCTTTTATAGGGGAATAAAGTGAGTCTCGTGAGACTTTTTGCATGTACCTTATGAATAAGGACCGGCTAATTCCGTGCCAGCAGCCGCGGTAATACGGAAGGTCCGGGCGTTATCCGGAGTTATTGGGTTTAAAGGGAGCGTAGGCCGGAGATTAAGCGTGTTGTGAAATGTAGATGCTCAACATCTGAACTTCAGCGCGAACTGGTTTCCTTGAGTACGCACAAAGTGGGCGGAATTCGTGGTGTGGCGGTGAAATGCTTAGATATCACGAAGAACTCCGATTGCGAAGGCAGCTCACTGGAGCGCAACTGACGCTGAAGCTCGAAAGTGCGGGTATCGAACAGGATTAGATACCCT
+
CFGGGGGGFG9FGF9FGG@BFFGGGGGFFGGGGGGGC,DFGGFGGGC:BEFGGFFFFFFECECF8,C<E8=:FGGGCGFFF,FGCFDCF8:>FGG<<FE?F<FC9FFFGCBECGFAF,CCGCFDGGAF9B9FFFGFGGGGDCCFGCEGFFGGC>DCFF8FGGG,+>@FFE*>FF:F3FE<:?FDFG5FGGDFCF@F7'F6F@:FFGFC<8<<F:BDF*=69::?7?FGGEAEFEFADF>GFFA9;AFE@FFGF>D9GC@#/13C9ECF<@#9>CF87E=@DEFFB,=,D@FFD=GEGFD@E9F8FCF:8EC,D@BC@FFFEFFCEF@,BE<,GFEC,C?;<GGFCD8FFFA6668,CFECEDGFFFCEEDFFCEFDEEGFCGGGGGFFCEFFFAFGF@GGGGGFF@C@DGGGGFFFGGGGGFFFFFGGGFECA-CC
@s1501 32004
TGGGGAATATTGCACAATGGGCGAAAGCCTGATGCAGCAACGCCGCGTGAAGGATGAAGGTCTTCGGATTGTAAACTTCTATCAGTAGGGAAGAAAAGTAGCGTAAGCTACTCTGACGGTACCTAACTAAGAAGCTCCGGCTAACTACGTGCCAGCAGCCGCGGTAATACGTAGGGAGCAAGCGTTATCCGGATTTACTGGGTGTAAAGGGTGCGTAGGCGGCTTGTTAAGTCAAAAGTGAAATTTCGGGGCTCAACCCCGGAGCTGCTTTTGAAACTGGCGAGCTAGAGTGTGGGAGAGGAAAGTGGAACTTTGAGTGTAGCGGTGAAATGCGTAGAGATTCAAAGGAACACCAGTAGCGAAGGCGGCTTTCTGGACCATTACTGACGCTGAGGCACGAAAGCGTGGGGAGCAAACAGGATTAGATACCCT
+
EGGGGGGGGGGGGGGGGGGCGGGGGGGGGGGGFGGFFGFFGGGGGGGEGGGGGFGGGGGGGFGGGFEDFGG9,EBFDCFGGGGGGGGGGGCFGGEGGGGGGGGGGGFFGFGGGDFDGGCCGGGFFGGGGGGGGGG@FF++>FFGGGGGGGFGF9FGGFGFGDGGC@C@DGGGC5=EFGDGCFCFFG=FGG?FGC-FFG=FFG:CCEGG<FEFG=C?;GGEFGGGGGGFG2?AG7C4CDCFFFGGGGFGGFC?CEGCGGGEFF8>CFGGGGFDD@<==-GGGGFGGFCA9FCGGGFEFGFGFGFEGEE==AGF:GF9GGGGFGGGGGFDBDECCFGGF8GGGGGGGFGFGGFGFC<F7GFGGGFFGGGGGGGGF@E5GFGGGGGGGDFEGGFEACGFFGFFGGGCGGGGFGGGGGGFGGGGGGGGFFGCCCCC
@s1501 375
TGGGGAATATTGCACAATGGGGGAAACCCTGATGCAGCAACGCCGCGTGAGTGATGACGGCCTTCGGGTTGTAAAACTCTGTCTTCAGGGACGATAATGACGGTACCTGAGGAGGAAGCCACGGCTAACTACGTGCCAGCAGCCGCGGTAATACGTAGGTGGCGAGCGTTGTCCGGATTTACTGGGCGTAAAGGGAGCGTAGGTGGACTTTTAAGTGAGATGTGAAATACCCGGGCTCAACTTGGGTGCTGCATTTCAAACTGGAAGTCGAGAGTGCAGGAGAGGAGAATGGAATTCCTAGTGTAGCGGTGAAATGCGTAGAGATTAGGAAGAACACCAGTGGCGAAGGCGATTCTCTGGACTGTAACTGACGCTGAGGCTCGAAAGCGTGGGGAGCAAACAGGATTAGATACCCT
+
FFGGGGEGGGGGGGGGGGGGGGGGGGGGGGGGGGGGGGGGGGGGGGGGGGGGGGGGGGGGGGGGGEGGDFGCGGGGGGGGGGGGGGGGGGGGGGGGGCGGGGGGGGGGFFGGGGGEFGGGGGGGGGGGGGGGGGGFFGFGBBFGCE@EFGEFFGGGGFCGGGFFEGGEGGDEECGG>GDFGFGGGGGGE>EFGG32>>EGD>DC7C;CEGFG>CGB9<FFB9/GFFF<GGGFGGG>,DGDEF<EFFFAE4F?EEGFGG==FFGF7GFE6#<EBGGGFFGFAGFF:,FFFGGGGGFGFFF?@FEB5FCGGGFCF@7DFGGDECCAFEGGFGEE,GGEGGFCGGFDFECGGGGGGGGEF<A@GGGCGFFF:GFGGGFFGGGEGGGGGGGGGGFFFE@EGFFEGGGGGGGGFF<CCCCC
@s1501 376
TGGGGAATATTGCACAATGGGCGCAAGCCTGATGCAGCGACGCCGCGTGAAGGATGAAGGTCTTCGGATCGTAAACTTCTATCAGCAGGGAAGAAACCATGACGGTACCTGACTAAGAAGCCCCGGCTAACTACGTGCCAGCAGCCGCGGTAATACGTAGGGGGCAAGCGTTATCCGGAATTACTGGGTGTAAAGGGTGCGTAGGCGGCGATTTAAGTCAGATGTGAAAACTCAGGGCTCAACCTTGAGACTGCATCTGAAAATGAGTTGCTAGAGTGCAGGAGAGGAAAGCGGAATGCCGAGTGTAGCGGTGAAATGCGTAGAGATTCGGAGGAACACCAGTAGCGAAGGCGGCTTTCTGGACTGTAACTGACGCTGAGGCACGAAAGCGTGGGGAGCGAACAGGATTAGATACCCT
+
DFGGGGGFGGGGGGGGGGGG8EEGGGGGGGGGGGGGGGGGGGGGDGGGGGGGGGGGGGFGFGFFGGCFFGGGGGGGGGGGG9FGFGGGGGGGGGGGGGGGGGGGEGGGFGGGFFFFFGGGGCGGGEEGCGGC<FGC8FFGCFGFFGDGGGFFFG@DFA@:<FFGGGGC::*=<8=CF8EDGGFG<GGG78*3<CF?EEE8CG?GGCEEGG>C@;DFGFGFFCDFFFEFGGGFCCFCGFGGFC?GFC,9>FFFFFDA@DGDGF0EF@FFGC8G>E=GDF?GGF=EEGFFFEDGFGE>>7CD@5FF@+)EEFDE9,C=7CFFE998@EDGGFB9BGGGCFCGGGFC:FFB,CGGGGFGGGDGFGFFFGGDDGDFCGGFEGGGGFFEGFCGGGGFCFCE@GGGFFGGGGGGGGGGGCCCCC
@s1501 377
TAGGGAATCTCCGGCAATGGACGGAAGTCTGACCGAGCAACGCCGCGTGAGTGAAGAAGGTTTTCGGATCGTAAAGCTCCGTTGTAAGAGAAGAACGAGTGTGAGAGTGGAAAGTTCACACTGTGACGGTATCTTACCAGAAAGGGACGGCTAACTACGTGCCAGCAGCCGCGGTAATACGTAGGGCCCGAGCGTTGTCCGGATTTATTGGGCGTAAAGCGAGCGCAGGCGGTTAGATAAGTCTGAAGTTAAAGGCTGTGGCTTAACCATAGTACGCTTTGGAAACTGTTTAACTTGAGTGCAAGAGGGGAGAGTGGAATTCCATGTGTAGCGGTGAAATGCGTAGATATATGGAGGAACACCGGTGGCGAAAGCGGCTCTCTGGCTTGTAACTGACGCTGAGGCTCGAAAGCGTGGGGAGCAAACAGGATTAGATACCCT
+
FGGGGGGGGFGGGGGGGGGGGGGGGGGFGFGGGGGGGGGGGGGGGGG@>CCGGGGFFFFGEFGGGGGEEGGGGGGAFEDGFGGGGGGGGEFGGFGFFGDEFAFGFFC<FGGGGGGGCFFGGDGFGGGGGEFGGGGGADGCFBFFCECGDCFG>D@FFGEFG7F9DEFCFC:8FCECE,CFF@FFG+=:FEEC*<<8EGFGD3;?*F9<<EGGFG5.;:FF;?E5F<97@=EG#GE>D;E<8@4@FCFF@,<C?GFGGFFGGFCFCBFAFGGE:@@A>FB,;FC9C+9<<GFDB=E=F=EDE=,>@==DGEAF?99EDDD=@>,8CGGDGAC+,FAF;?7GGDFF=C,,GFF@EE9FA??>@F@E?@@@CFF:CGGGGGDEFEGFECFFGGGFEGFGEGDCGGGGGFDFFGEGEEDGFGGGGFEGEEFGGFFFGF8F@CCCC
@s1501 378
TGGGGAATATTGCACAATGGGCGCAAGCCTGATGCAGCGACGCCGCGTGAAGGATGAAGGTCTTCGGATCGTAAACTTCTATCAGCAGGGAAGAAACCATGACGGTACCTGACTAAGAAGCCCCGGCTAACTACGTGCCAGCAGCCGCGGTAATACGTAGGGGGCAGGCGTTATCCGGAATTACTGGGTGTAAAGGGTGCGTAGGCGGCGATTTAAGTCAGATGTGAAAACTCAGGGCTCAACCTTGAGACTGCATCTGAAACTGAGTTGCTAGAGTGCAGGAGAGGAAAGCGGAATTCCGAGTGTAGCGGTGAAATGCGTAGAGATTCGGAGGAACACCAGTAGCGAAGGCGGCTTTCTGGACTGTAACTGACGCGGAGGCACGAAAGCGTGGGGAGCGAACAGGATTAGATACCCT
+
EGEFGGGGGGGGGDGGGGGG8EFEDEGGGGFC@@FCGGGGGGGGGEGGGGGGGGGGGGFGFF,CFFGD+FE@CFD9FFGGC95EDFGGGG<BC@FF,6E9A?FG>=<7?FCFDF<FGD:,B8FFFE7@<@EAC<>@,B7F8C,<B:CG<F@7:@CFG,>BFGDGG=*=:CBEGGGCGG7FGGGGFGEDAEECF89<00)26>0;8+**.=1CFCD*A87A6)0@/EF,<E@:@<@8F:,:=>8@9:C,9>93:#2$AE:C9?@FC1A<?C66<C*9CF.4,:,,,58+:CCEC4,DEC>@E,GCEEAFBCEGGGGFGCDDGGGFB=7@CEE5CFBEC,A9E@@DGFF@B@CGEEEC,CEGEF@@GGFFCCCF@GGF@GGGF<6FGGFFF7F8GGGGGGGGGFFFGFGGGGGGGCCCCC
@s1501 25310
TGGGGAATATTGCACAATGGGCGCAAGCCTGATGCAGCGACGCCGCGTGAAGGATGAAGGTCTTCGGATCGTAAACTTCTATCAGCAGGGAAGAAACCATGACGGTCCCTGACTAAGAAGCCCCGGCGCACTACGTGCCAGCAGCCGCGGTAATACGTAGGGGGCAAGCGGTATCCGGAATTACTGGGTGTAAAGGGTGCGTAGGCGGCGATTTAAGTCAGATGTGAAAACTCAGGGCTCAACCTTGAGACTGCATCTGAAACTGAGTTGCTAGAGTGCAGGAGAGGAAAGCGGAATTCCGAGTGTAGCGGTGAAATGCGTAGAGATTCGGAGGAACACCAGTAGCGAAGGCGGCTTTCTGGACTGTAACTGACGCTGAGGCACGAAAGCGTGGGGAGCGAACAGGATTAGATACCCT
+
FDEFF@CFGGGGGFGFFGCFFGGGCFGGGGGGFFDGGGGGGGGEGEGGGGGGFFGGFGGGGGGFFFGEF@FD?FFGGGFGDFGGGGCFGGFGGGFEGFF9<,8+=F+4D,=FGGGC=DFD8F7>BCC+++>FFFGEGG@FFD,,6D>:CG=CFGGGG,7<F*<36*@:BG#3<FFFCEECCFECGGGGFE99707@EFGGE>CCG;7?8GE@,:A7C<<:<;@F:CC#F:G@:@FCGDG,<:B=CEC46C8C:+(FC?FF9<FDD<<9FF@9=E?E@:,9?FGFFGFD++GGGE@GE@EA=9GGGGFF7EEFC,EGEBGGGGGGFBEC:FC,FGEGGGEFEBFBGGGCGGGGGGGFDFGDFF<C9ACGF:DGFEGFFFGGGD<EFCFFGDGFEGGGGGGFFEAFGGGFGGGGGCCCCC
@s1501 34984
TGAGGAATATTGGTCAATGAGCGAGAGCCTGAACCAGCCAAGTAGCGTGCAGGAAGACGGCCCTATGGGTTGTAAACTGCTTTTATAAGGGAATAAAGTGGGAGTCGTGACTCTTTTTGCATGTACCTTATGAATAAGGACCGGCTAATTCCGTGCCAGCAGCCGCGGTAATACGGAAGGTCCGGGCGTTATCCGGATTTATTGGGTTTAAAGGGAGCGTAGGCCGGAGATTAAGCGTGTTGTGAAATGTAGACGCGCAACGTCTGCACTGCAGCGCGAACTGGTTTCCTTGAGTACGCACAAAGTGGGCGGAATTCGTGGTGTAGCGGTGAAATGCTTAGATATCACGAAGAACTCCGATTGCGAAGGCAGCTCACTGGAGCGCAACTGGCGCTGAAGCTCGAAAGTGCGGGTATCGAACAGGATTAGATACCCT
+
EFFGGGGGGFEGGGGGFGGGGGGGGGEGGFGGGGGGGGGFEFFGAFGEGGGG@FGFGGGGGGGEGGFDFGGCGFFFGGGGGCGGGGGGGGFFEGGGGGGGGCGGGGGGG8BFGGGFGGGGGGGGGGGGGGGGGGGGGGFFGE@CEEEGGGGGGGGGGGGFDFGGGDGGGDG7C>FEFC;;:?C;EEEEC34=FGGF8?EGFE3FG=<F765<FG73=<AA?GECEEEBEGGFG@F>GCGGGEDDAFFD?*CDFF:@#@BDFG=GGFCGGGGDGGEGCC=9GGGGGF8FF>D<5@CGGFFGGGGFGGGFDFEFFEB+EGGGGGDGFGCGGEGFE9GGGGGDFBC,CCE@GFFG@GGGFDE:GGGEGFGFGGGGGGGCGGGGGFEGGFCGGGGGGGGGGFECDGGGGGGGGGGGFFCGGGGGFGGGGGGGGGGCCCCC
@s1501 28635
TGGGGAATATTGCACAATGGGGGAAGCCCCGATGCAGCAACGCCGCGTGAGTGAAGAAGTATTTCGGTATGTAAAGCTCTATCAGCAGGGAAGAAAATGACGGTACCTGACTAAGAAGCCCCGGCTAACTACGTGCCAGCAGCCGCGGTAATACGTAGGGGGCAAGCGTTATCCGGATTTACTGGGTGTAAAGGGAGCGTAGACGGCGAGACAAGTCTGAGGTGAAAGCCCGGGGCTCAACCCCGGGACTGCTTTGGAAACTGCCTTGCTAGAGTGCTGGAGAGGTAAGTGGAATTCCTAGTGTAGCGGTGAAATGCGTAGATATTAGGAGGAACACCAGTGGCGAAGGCGGCTTACTGGACAGTAACTGACGTTGAGGCTCGAAAGCGTGGGGAGCAAACAGGATTAGATACCCT
+
EF8,+@FFGGGCGGGFFGE,AFFGGCFFFDGGGDEFF@A,:FFGGGGCFEFFGGGGGGC?F9F,E@F79FFFGF9FFGFFFFGGGGGCGEGDCFCEECADGEG@FCFGGEF9F<,:FDE@@FCEF+CG8;DF:DEFGG,>FB<CFEEG<FGDEF<>8>;>>FGGGGG5(GCGFF579??<C=9FFF7<12/>DB@;@672::><?CDB9D88@?FFB<C7$F<@:>@CDGGGGEECD+@+0@+CFD,><FGDDA,CGEE#2>F@?FF9@@DF9EEB,E8F,DEGCFF?EE,E@8BFE9FCEFEC=7C9FF<9C7GEFFGGGGGGGGGFGGFEBECGGDGGEEF<GECGEFCGGGFFGGGGGGFGFCC7FEFCECGGDFCE8DGGGGGGGGGGFGGFF9FFE@GGGGFCGGGCCCCC
@s1501 382
TGGGGAATATTGCACAATGGGCGCAAGCCTGATGCAGCGACGCCGCGTGAAGGATGACGGTCTTCGGATCGTAGACTTCTATCAGCAGGGAAGAAAACATGACGGTACCTGACTAAGAAGCCCCAGCCTACGACGAGCCAGCAGCCGCGGTAATACGTAGGGGGCAAGCGTTATCCGGAATTACTGGGTGTAAAGGGTGCGTAGGCGGCGGTTTAAGTGAGTGGTGAAAGGTAGGGGCTCAACCTCTGGACTGCAGCGGGAACTGGGTTGCTTGAGTGCAGGGGAGGAAGGCGGAATTCGTGGTGTAGCGGTGAAATGCGTAGAGATTAGGAGGAACACCAGTAGCGAAGGCGGCTTTCTGGACCGTAACTGACGCTGAGGCACGAAAGCGTGGGGAGCGAACAGGATTAGATACCCT
+
DF<FGGGGGGGGCFGGGGGGGGG76FGGGGFG@CDFGF>F+F@+@FEFGEGGGGGGG,?F8C7EE7F+87?<F@F,9F9??F?55,CFGG7F7EEF,48,,,B3=FD+,5B,=F9,><>B<,+3++:+,8,+@:+*3**@:FBGG7>FEEE7CF;AF<?,71<5*<*CF:6:FB92462,2+<1FFFFG><E<36:*7E;F=9D<:2::*+)@D<<@6,*6,,F;7<=4,,6***,EC8FA>@,7,,>6CGGGEF:@,,,GDGEF=@FCCFA,GEEA,6,+48<E?C+4+GGFGFD4=@++,@FGE=GEFFFFA,7FC8?AFFD<C<,,6FA,GFCECA5,+@7GDFGGGF@8GFC,,GGEF;,,E,FCGGFBGGGGGE?GF@GGGEFC+F8FF@,@:GGGFGGGFFC9GGGGCCCCC
@s1501 383
TGAGGAATATTGGTCAATGGGCGAGAGCCTGAACCAGCCAAGTAGCGTGAAGGATGAAGGTCCTACGGATTGTAAACTTCTTTTATACGGGAATAAAGTTTCCTACGTGTAGGATTTTGTATGTACCGTATGAATAAGCATCGGCTAACTCCGTGCCAGCAGCCGCGGTAATACGGAGGATGCGAGCGTTATCCGGATTTAGTGGGTTTAAAGGGAGCGCAGACGGGGGATTAATTCAGTTGTGAAAGTTTGCGGCTCAACCGTAAAATTGCAGTTGATACTGGTTTCCTTGAGTGCAGTTGAGGCAGGCGGAATTCGTGGTGTAGCGGTGAAATGCTTAGATATCACGAAGAACCCCGATTGCGAAGGCAGCTTGCTAAACTGTAACTGACGTTCATGCTCGAAAGTGTGGGTATCAAACAGGATTAGATACCCT
+
FGEFEFGGGFGDGGDGGGFFEFG:@@@FGFEFGGFGGCF@F<6EFGG7CEFGF@@FFDEGEFGCEFDFEC:CGGGGGGGGGFGGGDGGF@@FD@EFFGFCCAEEFGDFFFGGGFD<<FC<FFF<FGGG@7F@AEEDFFG9,A+BCF@EFEFFG<DGGGA@D8,D>6F8FFGFC98*<:FE@7,CF:EG>FC,?9<*=GC>3#<BF27**?<+?;0#=>7;>;*#@?A-,CEGG7#3,/FB@C4:F-<?F>=9F6>96:F>;FFDFEFFGFF@C169,3B<3:.CGE=<FEE9*DGGDFGFD?E=@C@B?,E;+,C87F>,CE>E=EC9FCGFFFF?FE:,F=B,,,E7FC,EEGGF7GFGGDGGGF9GGGGGGGFCDGFAFGGGFGGGGFFFFEFEFDGGGGGGGGGGEFFEGGGGGFEFGGFGGGGGFCDA<BA@
@s1501 384
TGAGGAATATTGGTCAATGGGCGAGAGCCTGAACCAGCCAAGTAGCGTGAAGGATGAAGGTCCTACGGATTGTAAACTTCTTTTATACGGGAATAAAGTTTCCTACGTGTAGGATTTTGTATGTACCGTATGAATAAGCATCGGCTAACTCCGTGCCAGCAGCCGCGGTAATACGGGGGATGCGAGCGTGATCCGGATTTATTGGGTTTAAAGGGAGCGCAGACGGGAGATTAAGTCAGTTGTGAAAGTTTGCGGCTCAACCGTAAAATTGCAGTTGATACTGGTTTCCGTGAGTGCAGTTGAGGCATGCGGAATTCGTGGTGTAGCGGTGAAATGCTTAGATATCACGAAGAACCCCGATTGCGAAGGCAGCTTGCTAAACTGTAACTGACGTTCATGCTCGAAAGTGTGGGTATCAAACAGGATTAGATACCCT
+
<FFGGFGCFDCFGGGGGGEGGGGGGGGGGGGGGGGGGGGGGGFGGGCCCGGGGGGFCCFGGFGGGGGGEEEFGGGGFFEFDF-FGGGGGGGGFCFCEFFGGAFGGGDGGEGDG9AADFCEFGGGGFFCD@FDGGGGFFGD9=FFECBFGFFGGGDC77A<>,3@7@FE@CCFFF7C*3><*>CCC7=CC**25<<CE?<;FDGF9B<@7F<-0<;5C9>5>93*:FDCE=C5CF<3@7B;@'9<F<9C:>+@+,,8FC=3=+FEF=@5,,,6;>,E=,GF==C@CFFB68EA0===@,CFFCCAE@4++FFE+@+=GFGF:FC8:+,4E@CA,9E?=<:,9,<FGGGEFGFDEB:@7FE7GFC@EGGDGGGGGGGFECE;9GGGGGFGFDGEFFFGGGGGFGGGGFFDFFEEDFGGGFFFGGGGFCFFGGGCCCCC
@s1501 28161
TGAGGAATATTGGTCAATGGACGAGAGTCTGAACCAGCCAAGTAGCGTGCAGGATGACGGCCCTATGGGTTGTAAACTGCTTTTATAAGGGAATAAAGTGAGTCTCGTGAGACTTTTTGCATGTACCTTATGAATAAGGACCGGCTAATTCCGTGCCAGCAGCCGCGGTAATACGGAAGGTCCGGGCGTTATCCGGATTTATGGGGTTTAAAGGGAGCGTAGGCCGCAGGTTAAGCGTGTTGTGAAAGGTAGGGGCTCAACCTCTGCACTGCAGCGCGAACTGGCTTGCTTGAGTACGCACAACGTGGGCGGAATTCGTGGTGTAGCGGTGAAATGCTTAGATATCACGAAGAACTCCGATTGCGAAGGCAGCTCACGGGAGCGCAACTGACGCTGAAGCTCGAAAGTGCGGGTATCGAACAGGATTAGATACCCT
+
CFGGGEFGGGGGGFGFGGGCFGGGGGGGGGGGGGGGGGGGGGGGGGGGGGGGGGGGGGGGGGGGGGGGGGGGGGGGGGGGGGGGGGGGDGGGGGGGGGFGGGGGGDGGGGDGGGGGGGG@EBFFGFGGFFCFFGGGFGGGGGGGEGGDEFGGGGGGGGFGGGFGDGDGGGGGGGGGC>FGGGGGDFG:<F7:FF4DA>FB=D,FCCEFGGC@EF@GGEFGBCEECGFGGDGGGGGEGGGCD<CFGGF0C7=GGGFGFGCFGD<CFFGFFGGFFGGFFF@=@CGFC,8,,A<CFGC>CFFB4,GGGGEGGEFCGFC8GGDFGFGC=E>GFGGEE9GEEFGGFA<GFDFGGGGGGGEFF<E,C,GDGGGGGGDFEFGGDGDGGGDGGGGDEF@GGFFD8CGGGGGFGEF@C7GGGGGGGGGFFGFFE<GGGGGCCCCC
@s1501 23729
TGAGGAATATTGGTCAATGGGCGAGAGCCTGAACCAGCCAAGTAGCGTGCAGGATGACGGCCCTATGGGTTGTAAACTGCTTTTATAAGGGAATAAAGTGGGAGTCGTGACTCCTTTTGCATGTACCTTATGAATAAGGACCGGCTAATTCCGTGCCAGCAGCCGCGGTAATACGGAAGGTCCGGGCGTTATCCGGATTTATTGGGTTTAAAGGGAGCGTAGGCCGGAGATTAAGCGTGTTGTGAAATGTAGACGCTCAACGTCTGCACTGCAGCGCGAACTGGTTTCCTTGAGTACGCACAAAGTGGGCGGAGTTTGTGGTGTAGCGGTGAAATGCTTAGATATCACGAAGAACTCCGATTGCGAAGGCAGCTCACTGGAGCGCAACTGACGCTGAAGCTCGAAAGTGCGGGTATCGAACAGGATTAGATACCCT
+
GGGGGCFGGGGCFGGGGGFDGGGGGGGGGGGGGGGGGGGGGGGGGGGGGGGGGGGGGGGGEGGGGGGGGGGFGGGGGGGGGGGGGGGGGFGFGGFGAAFGCGCGGGGFGGFGGGGGGGGGFGGGGGGGGGCFGGGGGFGFCFGGGGGGGGGGGG?FGGFGGFFGGGGGB@FG@FFGGGGDFGGGGGGEGEFFFGGGG@FGF#=<F5<CFCCFF@G.2<:51:;=CEEB9=@EGFGDF9A;FGEEEEFGGGC@<@D7:EECFGG>CFB<@FCC>F9GGDEC?GGGFGGF=,GGFFECDGEC,C4=B+GFC8@E=E,EGGGGFGDEBGCACGFA9GGGGFEGFGFCEGGGGGGGEFFC:FGGFEEGGGEGGEFEFFGGGGGFGGGGGGFGGGGEGGFFBCGFGDGGGGGGGGGGGGGGGGGGFGGGGGGGGFFCCCCC
@s1501 387
TGGGGAATATTGCACAATGGGCGCAAGCCTGATGCAGTGACGCCGCGTGAAGGATGAAGGTCTTCGGATCGTAAACTTCTATCAGCAGGGAAGAAACCATGACGGTACCTGACTAAGAAGCCCCGGCTAACTACGTGCCAGCAGCCGCGGTAATACGTAGGGGGCAAGCGTTATCCGGAATTCCTGGGTGTAAAGGGTGCGTAGGCGGCGATTTAAGTCAGATGTGAAAACTCAGGGCTCAACCTTGAGACTGCATCTGAAACTGAGTTGCTAGAGTGCAGGAGAGGAAAGCGGAATTCCGAGTGTAGCGGTGAAATGCGTAGAGATTCGGAGGAACACCAGTAGCGAAGGCGGCTTTCTGGACTGTAACTGACGCTGAGGCACGAAAGCGTGGGGAGCGAACAGGATTAGATACCCT
+
<FFGGGGGGGGGGGGGGGGGGGGGGGGGGGGGDFGGGAFGGGGGFGGGGGGGGGGGGGGGFFCDCFGEGGGGGGFCFGGGGGFFGGGGGGGFDGFGGGGGFCFGGEFGGGG8FCDGGGFCFG7@>:EFGFGGGFGGFFFGGGGCEFGEGGF:F9@CF,:FGEG7CE7CG7*=FFGFGGG@FF,,CEFGF>8CF,??5=CAGFA?;#>C/:85C>9@75<F<6GGF;@6@EG@FCF@GFEGFGFCFGG;GFFE>C;<D9EC==FDEF<<<GFF=F=E=FAAFA8E>AFE:?EDGGFD7GGDE<FF@6FDEGGGGD>EFC?CGGGGFF::CFFFGGGGGFCEFCFDGFGFCGGDGFFCC,GGCAGFGGGGFCGCBEFFAFGGGGFGGFC@GGGGDGGGGGGGGGGGGGGGGGGGGCCCCC
@s1501 27205
TGGGGAATATTGCACAGTGGGCGCAAGCCTGATGCAGCGACGCCGCGTGAAGGATGAAGGTCTTCGGATCGTAAACTTCTATCAGCAGGGAAGAAACCATGACGGTACCTGACTAAGAAGCCCCGGCTAACTACGTGCCAGCAGCCGCGGTAATACGTAGGGGGCAAGCGTTATCCGGATTTACTGGGTGTAAAGGGAGCGTAGACGGCTTGGCAAGTCTGATGTGAAAGCCCAGGGCTTAACCCTGGGACTGCATTGGAAACTGTTAGGCGAGAGTGCAGGAGAGGTAAGTGGAATGCCTAGTGTAGCGGTGAAATGCGTAGAGATTAGGAGGAACACCAGTGGCGAAGGCGGCTTACTGGACGGTAACTGACGTTGAGGCTCGAAAGCGTGGGGAGCAAACAGGATTAGATACCCT
+
@FGGGGGGGGGFGGGGGFFFGGDGEGGGGGGGGGGGGGCEGGGGGGGGGGGGGGGGGGGGGGGGGGEECEEFGGGFGGGGGCFFGGGGGDCFGGGGGGGGGGDCGGGGGGGGGGGGGGFFGGGGGGGGGGGGGFGG8CGGGGGFGGD@FGGCF;FGGFGGGGGGE>8:F;/?E:CGGG?9=CFGFD=5#;892CEC=DBCDDEC:CC;?EE5C8EFCACE<AFFGDCFGFFGF8<BCBFFFCGGGGFEFF9@:+F=FGFF@DEGGCFFCB:#9FEF?GGGGGGFCE5,CDAEC@,,C,GGGGFE7G@7CFCGF<:CGE6GFGGFGGGEGGGCFDC@GGFGGGF@GFE:CGGGGGGGFGF:GGGGGGGGGGGGFGFFGGGEGFF>GFFFGGGGEGGFEF8DGFFFGGFFGGGGFCCCCC
@s1501 389
TGAGGAATATTGGTCAATGGGCGAGAGCCTGAACCAGCCAAGTAGCGTGCAGGATGACGGCCCTATGGGTTGTAAACTGCTTTTATAAGGGAATAAAGTGGGAGTCGTGACTCCTTTTGCATGTACCTTATGAATAAGGACCGGCTAATCCCGTGCCAGCAGCCGCGGTAATACGGAAGGTCCGGGCGTTATCCGGATTTATTGGGTTTAAAGGGAGCGCAGGCCGCCGGGCAAGCGTGTGGTGAAATGCAGTCGCTCAACGTCTGCACTGCAGCGCGAACTGCCCAGCTTTAGTGCGCGCAACGTTGGCGGAATTCGCCGTGTAGCGGTGAAATGCTTAGATATGGCGAAGAACTCCGATTGCGAAGGCAGCTGACGGGTGCGTAACTGACGCTCATGCTCGAAAGTGCGGGTATCGAACAGGATTAGATACCCT
+
FGGGGGGGGGGGGGGGGGGGCGFGGGGGGGGGGGGGGGGGGGGGGGGGGGGGGGGGGGGGGGGDFGGGGGGGGGGGGGGGGGGGG9FGGGCDFGGGGGGGGFE?FFGGGGGGGGFGGGGGGFGGGGGGGGGGGFFGGDFFGGEFGC8FAGGGGFDGF,<FFGGGEGGCFGGC9DFGG*>>DD@*<CCE*=1;F9*8EGB:<*CCA7<<>GFGCC<9:9EB>FGGB<?EG==CE;F;F57:.,CC9CFDGFGGCFEF1C:CFCE9;GGF@GC>G=?FED:?>5CCFD,FA>8,)GEFCGC>CGGGGGGGGGGGGDGGDGGC=4@+5GGGFE?4EGFDEFFDECE:7GGDGGGGFF>F@FGDFFEEGGGGFEGGGFFBEC@CGGCGFF<ECF7EFDFEFGGFFGFGGGGDGGGGGFGGGGFGGFGGGGGFEDFBCCCC
@s1501 22483
TGGGGAATATTGCACAATGGGGGAAACCCTGATGCAGCGACGCCGCGTGGAGGAAGAAGGTCTTCGGATTGTAAACTCCTGTTGTTGAGGAAGATAATGACAGTACTCAACAAGGAGGTGACGGCTAACTACGTGCCAGCAGCCGCGGTAAAACGTAGGTCACAAGCGTTGTCCGGAATTACTGGGTGTAAAGGGAGCGCAGGCGGGAAGACAAGTTGGAAGTGAAATCCATGGGCTCAACCCATGAACTGCTTTCAAAACTGTTTTTCTTGAGTAGTGCAGAGGTAGGCGGAATTCCCGGTGTAGCGGTTGAATGCGTAGATATCGGGAGGAACACCAGTGGCGAAGGCGGCCTACTGGGCACCAACTGACGCTGAGGCTCGAAAGTGTGGGTAGCAAACAGGATTAGATACCCT
+
@FFEGCEGGGGGFGFGGGGGG;CEEFGGGGGGGGGGGGGGGGGDEGG>FGGGGGGGGFGGGEGFGFFGGGFGGGGF?FGGDEDFBFFFGEFGFGFFDFGFCCCFGG9FGFGGGFFGFEF+:FGGEFEFFGGGGGFDFGGGGGG7C@EGEFGGGGEF>>EF9,?BCGG@B*FECFGGGGGG:B0:FGFG4:EDF@CCCEGGGGGDGGG@?C88CC>@@.:C@@FFFFE?GGGGFCGFEC?CGGCEF9<CCFFF>AF9F>::D@<B@FGFGFBA+FGFFFEFEDGGGDGGFCGGGGGGEF7EGGGGBGGFF@,E8,GEEE<CGGGGEGGGFDEECEFFEE8CF:B,FGGGGGGF<9FEE@AFGFGGGGGFEF;FEAEGGGGFFGGFFFECEGGFGGGFFFGFGGGGGGGGGGGCCCCC
@s1501 21731
TGGGGAATATTGCACAATGGAGGAAACCCTGAAGCAGCAACGCCGCGTGAGTGATGACGGCCTTCGGGTTGTAAAGCTCTGTCTTAAGGGACGATAATGACGGTACCTGAGGAGGAATCCACGGCTAATTACGTGCCAGCAGCGGCGGTACTACGTAGGTGGCGGGGGTTATCCGGATGGTGTGGGCGTAAAGGGGGCGTAGGTGGACTGTTAAGTGTGATGTGAAATACCCTGGCTCAACTTGGGTGCTGCATTGCGAACTGGAAGTCTAGAGTGCAGGAGAGGGGAATGGAATTCCTAGTGTAGCGGTGAAATGCGTAGATATTAGGAAGAACACCGGTGGCGAAGGCGATTCTCTGGACTGTAACGGACGCTGAGGCTCAAAAGCGTGGGGAGCAAACAGGATTAGATACCCT
+
EF,CFEGGG9FFE<EFGGFG,;F7<FA6F@FG,,C@FGG<FFC7@FFFGG:CFFFFEGC@FG=EC,?C,FC,5BF9EF@EFA?E5,C,BE<+4+44B5,9,B=FDFAFFFF@=FED?,,B,,B+8:+8,3@3333=<<F7<>B+833*5*=<;,*883=FD7C****1//*3<CCE?***++@B<8FGE5E0:<8***@A:C?C<5=3,,D;D<<::,@,,A7FAED@:8+,,3,=F<FBB+D8FF><:EB2C>886,39DFFC?8C,=?,60FD8@9,?=:A4?,,5,,;A88>,8,A,FF=>>EGFEGFA:FCFFCFDE9,FDAFAF<DEFF@@+8,,,CGFGGEGGFC6@C,-,FGGGCGGCGE@+GFGGGFE8@FFB,BEECE@EAGFE6;6C,AECFFFGFFGGGFCCCCC
@s1501 27356
TGAGGAATATTGGTCAATGGGCGAGAGCCTGAACCAGCCAAGTAGCGTGCAGGAAGACGGCCCTATGGGTTGTAAACTGCTTTTATAAGGGAATAAAGTGAGCCTCGTGAGGCTTTTTGCATGTACCTTATGAATAAGGACCGGCTAATTCCGTGCCAGAAGCCGCGGTAATACGGAAGGTCCGGGCGTTATCCGGATTTATTGGGTTTAAAGGGAGCGTAGGCCGGAGATTAAGCGTGTTGTGAAATGTAGACGCTCAACGTCTGCACTGCAGCGCGAACTGGTTTCCTTGAGTACGCACAAAGTGGGCGGAATTCGTGGTGTAGCGGTGAAATGCTTAGATATCACGAAGAACTCCGATTGCGAAGGCAGCTCACTGGAGCGCAACTGACGCTGAAGCTCGAAAGTGCGGGTATCGAACAGGATTAGATACCCT
+
@FGGGGGGGGGFGGGGGGGGCFGGGGGGG8FFGGGGGGGGFFFFGGGGGGGGGGGGDFGGGGGGGGGGGGGGGG9FFGGGA<@EFGGGGGGGFCE<FEGGGGGGGGGGGGDGGGGGGGGGGGGFGGGGGGGGGFGGGGGGGGGGGGGFGGGGGGGGGG@,@FFFCEGGGGGGGGGGDGDG7FFGGCEGEE>FGFEGG5FF?FGFGGCCF?F5AC7FEEGDFF>FGEGEGGFG==G5CGECCG.GG,GGFFCCE@C5FFEFGECFFDFGGGF<FECFCEE>D;FFD338@,,DD7EFGGF?>FGGEGFCC@@EFFGGEBDFFDECAB7EA9,<,CFEFFC,E;<FFGGFFBCC,F7EFGGGFFC@<9GGGGGGGGGGGGGGFCGGGCFCFB,GGGF9FGGEDB9ECCCGGFGFFFFFEFFC@CGGFFFFGGGCCCCC
@s1501 42118
TGGGGAATATTGCACAATGGGCGCAAGCCTGATGCAGCGACGCCGCGTGAAGGATGAAGGTCTTCGGATCGTAAACTTCTATCAGCAGGGAAGAAACCATGACGGTACCTGACTAAGAAGCCCCGGCTAACTACGTGCCAGCAGCCGCGGTAATACGTAGGGGGCAAGCGTCATCCGGAATTACGGGGTGTAAAGGGTGCGTAGGCGGCGATTTAAGTCAGATGTGAAAACTCAGGGCTCAACCTGGAGACTGCATCTGAAACTGAGTTGCTAGAGTGCAGGAGAGGAAAGCGGAATTCCGAGTGTAGCGGTGAAATGCGTAGAGATTCGGAGGAACACCAGTAGCGAAGGCGGCTTTCTGGACTGTAACTGACGCTGAGGCACGAAAGCGTGGGGAGCGAACAGGATTAGATACCCT
+
CDEGEFGGGGGCGGGGGGGGDFGGGGGGFCGGGEFGFD@@:C7FCGGGGGGGGFCFFFFG<<CAFEEGCC?=EFFF9AFAF<FGGGGG+@D=FF=BBFFGDGFGGEFCFGGGGGGGEFCFG<+FFFFGEFG9F8+@,FGCGFCAFG7FEDGGGFF<FFFFG:<FFDCCFD<*<8C?CGGGF:/<$*CE>E1@F?CA>CE2FC8E>@GDDFF;C;GGGFGGFA;CFGGGGDC<9GFF;GFFCC5AF/8BFF>;?8GFFEFFC=.FCFGGGGFEAA.GFF<+CE#FFGFCC?7F9CDEE=8B<,FGGGFGF?EC,C,CGDGGFEE8CDGGGFECGFEFFGDFE77GGGFC@F@DGGGGGFGFGGGGGGGGFFEFBGGGGGFFB4ECFC@7GEGGEFCE,GGGFFEFGGGGFGGCFCB9BC
@s1501 394
TGGGGAATATTGCACAATGGGCGCAAGCCTGATGCAGCGACGCCGCGTGAAGGATGAAGGTCTTCGGATCGTAAACTTCTATCAGCAGGGAAGAAACCATGACGGTACCTGACTAAGAAGCCCCGGCTAACTACGTGCCAGCAGCCGCGGTAATACGTAGGGGGCAAGCGTTATCCGGAATTACTGGGTGTAAAGGGTGCGTAGGCGGCGATTTAAGTCAGATGTGAAAACTCAGGGCTCAACCTTGAGACTGCATCTGAAACTGAGTTGCTAGAGTGCAGGAGAGGAAAGCGGAAGTCCGAGTGTAGCGGTGAAATGCGTAGAGATTCGGAGGAACACCAGTAGCGAAGGCGGCTTTCTGGACTGTAACTGACGCTGAGGCACGAAAGCGTGGGGAGCGAACAGGATTAGATACCCT
+
FGGGGGGGGGGGGGGGGGGFGFGGGGGGGGGGGGGGGGGGGGGGDGGGGGGGGFGGGGGGGGGGGGGGDGGGGGGGFGGGFCFGGGFFGGGGEGGGGGGGGFGGCFGGGGGGGFGFFEGGGCFGGGGGGGGGGGGGGGGGGGGFGGGGGGCCFGGFGGGGGGGGGGGFGECEG7FCCECFG@FG.CGGFCCFFGE9CG?EG<EEG>GGDGGDGGFFCBFF7<CD@FG;G;C6:CGFGFCBECFF9CGEFFDGGFGCGGG@CGGGC<FFGG,D?FBGGGGGGGDE:GFGF?FEEFE6+88=8,GFEE=E@FGGFFB:7GDGGGGFEECEGGGFGGCE@CGFGGGGGFFF:GGGGGGGGGFAFGGGGGFGFGDGFGGFFGGGGGFGFGGGGGGGGGGGFFFGFFGGGGGGGGGFGCCCCC
@s1501 395
TGGGGAATATTGCACAATGGGGGAAACCCTGATGCAGCGACGCCGCGTGAGTGAAGAAGTATTTCGGTATGTAAGGCTCTATCAGCAGGGAAGAAAATGACGGTACCTGACTAAGAAGCCCCGGCTAACTACGTGCCAGCAGCCGCGGTAATACGTCGGGGGCAAGCGTTATACGGATTTACTGGGTGTAAAGGGAGCGTAGACGGTTAAGCAAGTCTGAAGTGAAAGCCCGGGGCTCAACCCCGGGACTGCGTTGGAAACTGTTTAACTAGAGTGCTGGAGAGGTAAGCGGAATTCCTAGTGTAGCGGTGAAATGCGTAGATATTAGGAGGAACACCAGTGGCGAAGGCGGCTTACTGGACAGTAACTGACGTTGAGGCTCGAAAGCGTGGGGAGCAAACAGGATTAGATACCCT
+
FGCFGGGGFGGGFFGGGFFFC@FG:@F8FFDGFCFGCF7FGG@EGGGFEGGGGGFGFGFEFEFGGGD7=F?<BFCEEDEEFGAA<F?EBF<E@<FFGGGGGGCCD:EEFGCFBF8?A8<F<BFCGEC<,C=A:<,3<,@C<<7@8**>FCGGFFGG,*<BFFG*:*41FCF=,?FG>?<,2<9=CF7;7%C3@641B6<,C)377=C'=CC:9CFCCGFD>D7FEC:9CCFEDGC:-45+C<;@:CD>:CF5$FGGDAD9D9F9??C@EF%E1BC;@9FF?60:E4+7FCDFFDA@E9FFGGC69EGGGEE==EFGFEGGGGGGGFGFEC5ECCC,<B<GGGFFF@GGDEGFFGFGFFCFE,9GFGGGGGFFEFFEFEFGGDGGEGFCGDGGGGGGGEGFGGGGGGGGGGGCCCCC
@s1501 21911
TGGGGAATCTTCCACAATGGGCGAAAGCCTGATGGAGCAACGCCGCGTGGGTGAAGAAGGTCTTCGGATCGTAAAACCCTGTTGTTAGAGAAGAAAGTGCGTGAGAGTAACTGTTCACGTTTCGACGGTACCTAACCAGAAAGCCACGGCTAACTACGTGCAAGCAGCCGCGGTAATACGTAGGTGGCAAGCGTTATCCGGATTTATTGGGCGTAAAAGGAACGCAGGCGGTCTTATAAGTCTGATGTGGAAGCCTTCGGCTTAACCGGAGTAGTGCATTGGTAACTGGGAGACTGGGTGGCAGAAGAGGAGAGTGGGACTCCATGTGTAGCGGTGAAATGTGTAGATATATGGAAGAACACCAGTGGCGAAAGCGGCTCTCTGGTCTGTAACTGACGCTGAGGTTCGAAAGCGTGGGTAGCAAACAGGATTAGATACCCT
+
AEFFGGGAF@CEFGGGGAE8<@EGGGGGGGFFGGGGGGGGGC+C:FGFC:EGC<<BDEFF8CCFGG>7B+B,:,BFEF7@<B?<?FGDG9ADGGFE<FGAF?FG+5FEAFGFGEGGFFGDDDCGGCFCE+C=FG?F,,,FCFF,:D<<F7:FFFD93<>AF*7,*6,@,<1=C1=7,C@BFFG77>*:FCFDE<1#==?F-#CF./>E>GDFE>>:5?=>66FD<4:C7:@842@#;F>E@@&9D<>@3#6CC@39@7FAE,GFC@83,,=>C8,FFEA4,9,DD@,B?C,BB,944+,,5,,EA>A,:=>49B>94,9:ED9AC:5CCACC?@9C,5,C9,EC,,CEC,CGGFEAECFFC4,GGGGGDGGEEEF8EDFC@8FFFGGGGGGGEGEFDFGGFGFFFD@FGGC7GGGFCCGGFEE6CEAFGFFFFC8F<CCCC
@s1501 397
TGAGGAATATTGGTCAATGGGCGAGAGCCTGAACCAGCCAAGTAGCGTGCAGGATGACGGCCCTATGGGTTGTAAACTGCTTTTATAGGGGAATAAAGTGAGCTACGTGTAGTTTTTTACATGTACCCTATGAATAAGGACCGGCTAATTCCGTGCCAGCAGCCGCGGTAATACGGAAGGTCCGGGCGTTATCCGGATTTATTGGGTTTAAAGGGAGCGTAGGCCGGAGATTAAGCGTGTCGTGAAATGTAGATGCTCAACATCTGAACTGCAGCGCGAACTGGTTTCCTTGAGTACGCATAAAGTGGGCGGAATTCGTGGTGTAGCGGTGAAATGCTTAGATATCACGAAGAACTCCGATTGCGAAGGCAGCTCACTGGGGCGCAACTGACGCTGAAGCTCGGAAGCGCGGGTATCGAACAGGATTAGATACCCT
+
CFFFGGGGF<FAGFGGGGGFFGEGEGGGGGGGGGGGGGGGGGGFFFEFGBEFGGGGFFFGGGGGGFFGGGGGCGGGGGGGGGGGGGGGGGDEGEFGGGGGGGGGGFEEFFGG9FGGGG?FGGAFFGDFGGG9EFDFGGGGGGEE78@@==DFDFFFF>FGGGFF>EF@:5:A,;DF>FFGG9C@>EGGEC8C99CC6CFGCCF:<C=<FFGFC?C3=4CE2CA7?>8;?=7A6+2)ECC8DFFE=5<#GFGGGGC?7FE=FAC1GFGGFD95EE>FCCCC=CF8FGFGFFFDDCECCCACFC,EGGGGGFE@4,GGGGGGGEGGFGGE;A@=A,A>AEE@GGGGFGGGGGFCEC6,GGGGFCB7FGFFEFFFCFGGGGGEGGEGGFCGGFF@EFFFFEGGGGGEGGGGGEGFGGGGFEC,GGGGGGGGGFGCCCCC
@s1501 398
TGGGGAATATTGCACAATGGGCGCAAGCCTGATGCAGCGACGCCGCGTGAAGGATGAAGGTCTTCGGATCGTAAACTTCTATCAGCAGGGAAGAAACCATGACGGTATCTGACTAAGAAGCCCCGGCTAACCACGTGCCAGCAGCCGCGGTAATACGTAGGGGGCAAGCGTTAACCGGAATTACGGGGTGTAAAGGGTGCGAAGGCGGCTATTTAAGTCAGATGTGAAAGCTCAGGGCTCAACCTTGAGACTGCATCGGAAACTGAGTTGCTAGAGTGCAGGAGAGGAAAGCGGAATTCCGAGTGTAGCGGTGAAATGCGTAGAGATTCGGAGGAACACCAGTAGCGAAGGCGGCTTTCTGGACTGTAACTGACGCTGAGGCACGAAAGCGTGGGGAGCGAACAGGAGTAGATACCCT
+
DAEEF@FGGGGGGGFGFGGCAF7EGEGGGCFFGGGGGGCGGCFDEEEGC@DCFGGGGEGGGGGGGGGGGGG,BEDGCFA,<E@F,EF8DFGGEGFFFGGFFFGG7FF+EF9FGCFFFGDFFF?F7:36BDE,3<BCB@F98FCCE745>:FC<;BC><>FDG7:8EB:@C:***5<:*<*CF,,&???79FEB<29A<8/,#-/3*F=+5,E7,GGGFG@>,;CCEB9<6GF8@DE>>8CCE<9CGF9?FD9F>@+3,DC=9A,C,3,?<DC,A1DDF@9FEDF;FFFCEFCEE,>GE@CGFGFC6FGEFCEC9DFF>>C,DA,EDFF7FGEFGFF8E<GGCF>GGGFCGGGGGGGGGGGGGGGGGGGFCGEFDGGGGGGGGEGGGGGGGFFCFFFEGGFEFGGFFB,GGGGGCCCCC
@s1501 399
TGGGGAATATTGCACAATGGAGGAAACTCTGATGCAGCGACGCCGCGTGAAGGATGGAGTATTTCGGTATGTAAACTTCTATCAGCAGGGAAGAAAATGACGGTACCTGACTAAGAAGCCCCGGCTAACTCCGTGCCAGCAGCCGCGGTAATACGGAGGGTGCAAGCGTTAATCGGAATTACTGGGCGTAAAGCGCACGCAGGCGGTTTGTTAAGTCAGATGTGAAATCCCCGGGCTCAACCTGGGAACTGCAGCTGATACTGGCAAGCTTGAGTCTCGTAGAGGGGGGTAGAATGCCAGGTGTAGCGGTGAAATGCGTAGAGATCTGGAGGAATACCGGTGGCGAAGGCGGCCCCCTGGACGAAGACTGACGCTCAGGTGCGAAAGCGTGGGGAGCAAACAGGATTAGATACCCT
+
GGGGGGGGGFGGGGGGGGGGFFGGGGGGGGGGGGGGFGDEFGGGGGGEEGGGGGGGFFGGGFFFGGGFGGGG9FFGGGGGGCEGFGGGGGF8@EFGGCFGGGDGGFGGFCGGGGGGGGGGGGGEGGDGGGGGGGGGGGGGGGGGDCCF><CFGGGDFGDGG@FFGDGFEBF=C@CFGC:>>CFC<CFGGG;GF9<=EEE?;D>EEE7+CA@;GC@FFC@,9GGGF8CFCCCFCE?FFF<<FCFGFFGGFF2;0.E-F@C9@<GFG6GGE>7D6F6CGGGDEGGGGGGGFGFGD@,8EFF=@EEC=ECECBFE7C:EBE?8GFF=CEFFE9GGEC7F:7GGC@EFGEGGGGGGGGGGGGGGGGGGGFC@EGFCGDGGGGGGEEGDE:GGEGGGGGGGGGGFDGGGGGGGGFECCCCC
@s1501 39551
TGGGGAATATTGCACAATGGGCGAAAGCCTGATGCAGCAACGCCGCGTGGGTGATGAAGGCCTTCGGGTCGTAAAACTCTGTCCTCAAGGAAGATAATGACGGTACTTGAGGAGGAAGCCCCGGCTAACTACGTGCCAGCAGCCGCGGTAATACGTAGGGGGCTAGCGTTATCCGGATGTACTGGGCGTAAAGGGTGCGGAGGTGGTTCCTTAAGTCAGGAGTGAAAGGGTACGGCTAAACCGTAGTAAGCTCTTTAAACTGGGAAACTTGAGTGCAGGAGAGGAAGGTGGAATTCCTAGTGTGGCGGTGAAATGCGGAGATATTAGGAGGAACACCAGTTGCGAAGGCGGCTCTCTGGACTGTAACTGACGCTGAGGCACGAAAGCGTGGGGAGCAAACAGGATTAGATACCCT
+
EFDFEEGGGFFGGGGFFGGDCEEGGEGCGGGGFGGGGFGGEGGGGGEFFF=CFFGGGF9EFGGGG7FEFFGGEFFGGGC?FGGFFGG8FFFCEGFGGGGGGCFGGEDFFGGGGD@FGF?C@CGCFEFFGGG,FA8BFA,:@<:<F7FF>FGCFFFGACFE@EEGGFDGGGGDFGGGGD#AF=%FF@FFEE;>5GG*#)1$8GGCF>GF:<;E@@AC;,@CFD8EFFDC@#8++AC@C)EFCCC35A,7:8677=/*'0:CFFGGFFGECGFFGGGE?CB2EEDE=GFGGFE8E9,,=9,GFB@*:EDGGECE@@F@E,CC;FFCFC,B5,E@E@,@EE++4,<CBCB@@FC@<AE<GGGEGEFC;C:CF@@C<<F6,F@,CDGEGF>GGGGGFEEADGGFGGFDGGGGGGCCCCC
@s1501 401
TGGGGAATATTGCACAATGGGCGAAAGCCTGATGCAGCAACGCCGCGTGAGTGATGAAGGCCTTCGGGTCGTAAAACTCTGTCCTCAAGGAAGATAATGACGGTACTTGAGGAGGAAGCCCCGGCTAACTACGTGCCAGCAGCCGCGGTAATACGTAGGGGGCTAGCGTTATCCGGATTTACTGGGCGTAAAGGGTGCGTAGGTGGTTTCTTAAGTCAGGAGTGAAAGGCTACGGCTCAACCGTAGTAAGCGTTTGAAACGGGGAAACTTGAGTGCAGGAGAGGAAAGTGGAATTCCTAGTGTAGCGGTGAAATGCGTAGATATTAGGAGGAACACCAGTAGCGAAGGCGGCTTTCTGGACTGTAACTGACACTGAGGCACGAAAGCGTGGGGAGCAAACAGGATAGATACCCT
+
<CFFEFFGGGFGGGGGGG@,CE7CCFGGGFEFGGGFEFGGGGGFEEGBGGGEEGGGGGA=FFGGFGEG=FCFGGGGFGGFFFGGGGGGCF8CGGGGGGGGGGGEGFGGG<FF@FEGGFFGGGCGD@FFFGGGGGGFGGGGGGGGGGGEFE:FGGGF<DEGEEE@BCCEGGGFFGGGEE1,?,,FFB5=C=.AEFDFCCEF?C?FC96;9<:,<CFFF4E@FCC@29FED7FG68>FEGGGCEGGFF:97BB##<=EGG>@#CFFBEFGDF85@380ECFFFGFD?FC@<;GGGGGGFF;:@65FE8CFDFF@,EECADFC,GGFFGFEEDF:C8EEGFGDGGGGFCBF@E,,DGGGGFGGEFF9FGGGGFFEFFF<DFC<7GGGEGGFE8,FGFFFECF<GFFGFAE8GCCCCC
@s1501 41768
TGAGGAATATTGGTCAATGGGCGTAAGCCTGAACCAGCCAAGTAGCGTGAGGGATGACTGCCCTACGGGTTGTAAACCTCTTTTGTTTGGGAATAAAGTGCGGGACGTGTCCCGCATTGCATGTACCATTTGAATAAGGACCGGCTAATTCCGTGCCAGCAGCCGCGGTAATACGGAAGGTCCGGGCGTTATCCGGATTTATTGGGTTTAAAGGGAGCGCAGGCCGTGGGTTAAGCGTGGCGTGAAATTCCGTCGCTCAACGGCGGACGTGCGGCGCGAACTGGTCCACTTGGGTACGCGGGGGGTTGGTGGGATTCGTGGTGTAGCGGTGAAATGCTTAGATATCACGAAGAACTCCGATTGCGAAGGCAGCTGACGGTAGCGCAACTGACGCTGAGGCGCGAAAGTGCGGGTATCGAACAGGATTAGATACCCT
+
EGFGGGGGGGGGCEFFFFAFCGGFGGGGGGGGGFGGGGCGEGFGGGGGGCGGGGGG@<EFGGFGG@FG7F7:FFGGGGFGGCF99E88EF,,<AE?EE@FDGGDGE7F?8FGGGGD7BAAFFG<FGG@C,EEFAFGBFCDGGBFGEC>,=C=FGCC@FF:FGGFC@F<5<5>3>FFE@CFAF9**1*:<:*4<:<<CG7:+=CGFF9.E82@CCE.E)/)8::C:C:4FCA:8C8=:D5#0GGC?E:)EFECFGE<:489BGGEF=2B>*FC@@C@*=,EC<@:,,3,@7FGA@5+>:+@+?++FE8?4,8,+=@6@4+GFFB83:=FDE@5EEFC4C9,FE9FFC,,F<AE,FEGF?B,:C@GGFGGFCFFCB,9GGGF7EFEFAAGGGFGGGFEDGF@,DGEFEGGF@EGEFC8GGFGFGGGGGGGFGGCCCCC
@s1501 403
TGGGGAATATTGCACAATGGGCGCAAGCCTGATGCAGCGACGCCGCGTGAAGGATGAAGGTCTTCGGATCGTAAACTTCTATCAGCAGGGAAGAAACCATGACGGTACCTGACTAAGAAGCCCCGGCTAACTACGTGCCAGCAGCCGCGGTAATACGTAGGGGGCAAGCGTTATCCGGAATTACTGGGTGTAAAGGGTGCGTAGGCGGCGATTTAAGTCAGATGTGAAAACTCAGGGCTCAACCTTGAGACTGCATCTGAAACTGAGTTGCTAGAGCGCAGGAGAGGAAAGCGGAATTCCGAGTGTAGCGGTGAAATGCGTAGAGATTCGGAGGAACACCAGTAGCGAAGGCGGCTTTCTGGACTGTAACTGACGCTGAGGCACGAAAGCGTGGGGAGCGAACAGGATTAGATACCCT
+
CGFGGGGGGGGGGGGGGGGGGGGGGGGGGGGGGGGGGGGGGGGGGGGGGGGGGGGGGGGGFFEFGGGGGGGGEFGGGGGGGA@D@FGGGGGGGGGGGGGGGGGGGGGGFGGGGFFGFGGFGFGGGGGD+@FFGFGGFGFGGGGGGFEFGGEFEGDGGGGGEEGGDCCC:F@CGGGFGD@FGFGCGGGGGGEFDF@FGGGAFDFDCC>E,E:F@5FGGFFF<>7:B9#9FCF@E6GECF8FBFFFEGGFGFD>FDGFFCFGFC2GEEGFFDGG@EFGGFG=FF,F=EFGG@EDEE86GEGDECGFEGFGGGGFFF7GDGFFFFD;EFCECGFEDGGGGGFCEEGGGGGGFGGGGFFGGGGFGGGGGGGGGGGGGGGGGFF@ECE@GGFEGGGGGGGGFFEGGGGGGGGGGGGGGCCCCC
@s1501 404
TGGGGAATATTGCACAATGGGCGCAAGCCTGATGCAGCGACGCCGCGTGAAGGATGAAGGTCTTCGGATCGTAAACTTCTATCAGCAGGGAAGAAACCATGACGGTACCTGACTAAGAAGCCCCGGCTAACTACGTGCCCGCAGCCGCGGTAATACGTAGGGGGCAAGCGTTATCCGGAATTACTGGGTGTAAAGGGTGCGTAGGAGGCGATTTAAGTCAGATGTGAAAACTCAGGGCTCAACCTTGAGACTGCATCTGAAACTGCGTTGCTAGAGTTCAGGGGAGGAAAGCGGAATTCCGAGTGTAGCGGTGAAAGGCGTAGAGATTCGGAGGAACACCAGTAGCGAAGGCGGCTTTCTGGACTGTAACTGACGCTGAGGCACGAAAGCGTGGGGAGCGAACAGGATTAGATACCCT
+
CEFGGCFGGGGGGGGGGFFGGGEEGGGGGGGGECFFGGEGGGGGGGGGGGGGGGGGFFFFFCDFG@FE7FEFFFGGGGFCF<CFGG9FGCDECFFGFGGGGGGGGGG:F9B<D,<FFG,AD:>:+8CFGGGEFGEF<<<<B<F<ECGCGDCFGDG,17<<CEEGGDC<FFC=E*5?7C7FC+:+0<?C;*/39CCGEGEE>988-#5>C?*,>@:=F9G=>%39'58=F.CFC>F?C8DCFG:2GE;CGGGGGFFBEC32?<<C8%AF?,8C590E,BFF@4,EEECD7FC?CGD@+>8+9,@GEE87@,GFE?CA+E8CGFE=GECC>C:5@B,C<C5<BF:CGGFECGC@EE@C,CCEEGGGGGFGGFGGFEC=@F9GCCFCECF@7FFGGDFD@C@69DFGFGGFFDF,E@CCA6
@s1501 405
TGGGGAATATTGCACAATGGGCGCAAGCCTGATGCAGCGACGCCGCGTGAAGGATGAAGGTCTTCGGATCGTAAACTTCTATCAGCAGGGAAGAAACCATGACGGTACCTGACTAAGAAGCCCCGGCTAACTACGTGCCAGCAGCCGCGGTAATAAGTAGGGGGCAAGCGTTATCCGGAATTACTGGGTGTAAAGGATGCGTAGGCGGCGATTTAAGGCAGATGTGAAAACTCAGTGCTCAACCTTGAGACTGCATCTGAAACGGAGTTGCTAGAGTGCAGGAGAGGAAAGCGGAATTCCGAGTGTAGCGGTGAAATGCGTAGAGATTCGGAGGAACACCAGTAGCGAAGGCGGCTTTCTGGACTGTAACTGACGCTGAGGCACGAAAGCGTGGGGAGCGAACAGGATTAGATACCCT
+
FFFGGBFFGGGGGGGCFGGFGFCGGGGGGFFGGFGGGG>FGGEG7@CFGGGGGGGGGF<CCE,,C<FGGGGGGGGGGFGGGFGGGGGGFGGGEGGGFFCG,:FEEGGGFABFDGGGDGGGG8FC:BEFEFF9@>>DF7@CADF,@C*@FE:FF;F,@CFG9C1<BCF@7<FEE*>CGGGGGGGFF,7C,/:CFF:<#23*<18CCDFC5:FCECF@,*,#3)/D<=C8FF,9?@F(8C=;B3>;C3<DGFGD,5@8,AF=66+8<<FGFD,,9@D<8GDE@8,9CGGFFEFGGGD?EE8B@<GB@4)F>FFFEA4,7EFEE99,FF7GDGFFE9GFEF<FFF@EFACGEGGEGFFDGECFCECGGFEF@GFC;@FEFFGGGGGFGGFEGFGGGGEF7F@F9EFFGGGFGGGGGCCCCC
@s1501 406
TGGGGAATATTGCACAATGGGCGCAAGCCTGATGCAGCGACGCCGCGTGAAGGATGAAGGTCTTCGGATCGTAAACTTCTATCAGCAGGGAAGAAACCATGACGGTACCTGGCTAAGAAGCCCCGGCTAACTACGTGCCAGCAGCCGCGGTAATACGTAGGGGGCAAGCGTTATCCGGAATTACTGGGTGTAAAGGGTGCGTAGGCGGCGATTTAAGTCAGATGTGAAAACTCAGGGCGCAACCTTGAGACTGCATCTGAAACTGAGTTGCTAGAGTGCAGGAGAGGAAAGCGGAATTCCGAGTGTAGCGGTGAAATGCGTAGAGATTCGGAGGAACACCAGTAGCGAAGGCGGCTTTCTGGACTGTAACTGACGCTGAGGCACGAAAGCGTGGGGAGCGAACAGGATTAGATACCCT
+
FFGGGGGGGGGGGGGGGGGGGGGGGGGGGGGGGGGGGGCFGGGGGGGGGGGGGGGGGGGGGGGGGGGGGGG<FFFGGGGGGGGGG@FGGGGGGGGGGFGGGGGGGGGGGGGGGGGGGGF8FFGGGCFGFGGFGGEEEFGGGCGFGG>FGGCFGGFGG,<CFE=GGD@<G7;C<3?F>GEGG7CC@FCGCEGGG?CFG@C@EDDEG6CG9>CAF;FCFECDBBCF8FGFG4C.E<GCE+#GFAGGGGFDCE9D<EF9AFC3A?7GG?GFGFB-FGFGGGFCGFCFFFE6F:GFFE@6C+B7F?GFGGBGGGGGGFGGEGGGGF?8DGGGGGGFGGGFFGGFGGGEGGGFCGGGGGGGFGGGGGGGGGGGGGGGGGGGGGFGGGGGGFGGGGGGGGGGGGEFFEGGGGGFGGGGGCCCCC
@s1501 29224
TGAGGAATATTGGTCAATGGACGAGAGTCTGAACCAGCCAAGTAGCGTGCAGGATGACGGCCCTATGGGTTGTAAACTGCTTTTATAAGGGAATAAAGTGAGAGTCGTGACTCTTTTTGCATGTACCTTATGAATAAGGACCGGCTAATTCCGTGCCAGCAGCCGCGGTAATACGGAAGGTCCGGGCGTTATACGGATTTATTGGGTTTAAAGGGAGCGTAGGCCGGAGATTAAGCGTGTTGTGAAATGTAGATGCTCAACATCTGCACTGCAGCGCGAACTGGTTTCCTTGAGTACGCACAAAGTGGGCGGAATTCGTGGTGGAGCGGTGAAATGCTTAGTTATCACGAAGAACTCCGATTGCGAAGGCAGCTCACTGGAGCGCAACTGACGCTGAAGCTCGAAAGTGCGGGTAGCGAACAGGATTAGATACCCT
+
AE<FGGGGGGGGGGGGFGDFGGGGGDEFGDCFGGGGGGGGGGCFFG7F@FFFFGFGGGGGGGEGGGGEGGCFFGDFGGGGGFGGGGGCF9FFGGGFG,FAFGGGGGGFGGGGGGGCGGGGGGGGGGFGFFFGG,4@F9CEFEE++FBD9<FFE83+FG?FGFGEGDGDEGGGC;7FGEGGGFFGGGGFGG*<,@<<::<,<CFFG/,-:<:FGFGG:5688A>13CEC?E1FGGFAF8C9@@>EFFEFC89E@@<8GGF@FGFGGFFA6D<9BC>DGD9:GGGFDDF==A5A5F@++A@FCF<E:+CBEFF>+@EGCFA?@EB+AFCCE;GDFFF<@CC,9,GGDGFFFEDFAF@8,?F@GGGGFF9GGF@FF<DGGGGGFFEGGFCB@,FCGFCFDGGGGFGGGGGEFCEFFF:+GGGFFFEFFFAFGGGCCCCC
@s1501 408
TGGGGAATATTGCACAATGGGGGAAACCCTGATGCAGCAACGCCGCGTGAGTGATGACGGCCTTCGGGTTGTAAAGCTCTGTCTTCAGGGACGATAATGACGGTACCTGAGGAGGAAGCCACGGCTAACTACGTGCCAGCAGCCGCGGTAATACGTAGGTGGCGAGCGTTGTCCGGATTTACTGGGCGTAAAGGGAGCGTAGGCGGACTTTTAAGTGAGATGTGAAATACCCGGGCTCAACTTGGGTGCTGCATTTCAAACTGGAAGTCTAGAGTGCAGGAGGGGAGAATGGAATTCCTAGTGTAGCGGTGAAATGCGTAGAGATTAGGAAGAACACCAGTGGCGAAGGCGATTCTCTGGACTGTAACTGACGCTGAGGCTCGAAAGCGTGGGGAGCAAACAGGATTAGATACCCT
+
FFGGGEGGGGGGGGGGFGGGGGGGGGGGGGGGGGGGGGGGGGGGGGGFGGGGGGGGGGGGGGGGGGGGGGGGGGGGGGGGGGGGGGGGGGGFGGGGGGGGGGGGGGGGGDGGGGGGGGGGGGGGGGGGGGGGGGFGGGGGGGGGGGGGG7CFGGGGGGG=97FGCC<;FGGGGGGGCGGGGG>FFG<EF@>FGGG9GFGFFDGCEE8CEFGGFFF?:+<9>A@E@BCFGGGGGDD>7>DEGGGGGF=F:FFGFGGECEDF9CFDDFF<ADFF<GGGGGGGGGGGGFGFEGGGDDFEDCEAFF>85F=FGGGFF@GGGGFGGGFEGFEFGGGGGGFECFCGGGGFGGEGGGGFGGGGFGGGGGGGGGFGGGGGGGGGGGGGGGGGGGGGGGGGGGFGGFFFFEGGGGGGGGGCCCCC
@s1501 409
TGGGGAATATTGCACAATGGGCGCAAGCCTGATGCAGCCATGCCGCGTGTATGAAGAAGGCCTTCGGGTTGTAAAGTACTTTCAGCGGGGAGGAAGGGAGTAAAGTTAATACCTTTACTCATTGACGTTACCCGCAGAAGAAGCACCGGCTACCTCCGTGCCAGCAGCCGCGGTAATAAGGAGGGGGCAAGAGTTTATCGGAATTAATGGGCGTAAAGCGCACGCAGGCGGGTTGTTAAGTCAGATGGGAAATCCCCGGGCTCACCCTGGTAACTGCATCTGATACTGGCAAGCTTGAGGCTCGTAGAGGGGGGTAGAATTCCAGGTGTAGCGGTGAAAGGCGGAGAGATCTGGAGGAATACCGGTGGCGAAGGCGGCCCCCTGGACGAAGACTGACGCTCAGGTGCGAAAGCGTGGGGAGCAAACAGGATTAGATACCCT
+
9CEFEEGGGGC<FGGFFFAAFFGGGGGGGGFGGGGGGGGFF8<FCEE@C:FGGGFG9EDEF<CGF@CEFGG@GGDF,C5,B?EAE?4FFDC7:CEFFGGGGGGDGG,8C<F<BFGG<ADDFFGGFG7=DFGFGGECBCFFGG,8@,@FCEEE,,><FGG@FFF:E,3,<CFGDEGGGC,2FG71***:EE8*;+2+33<CDDC8<+9CCCGCEE8>17@-11:C3;C<==;/:AGCF:?7<0:5<CC#C?4#:7CC@F,D>**@**7EE7,37,;E?=>E7,;F=+FFF@,GFFGGGCF=CGFGF?EGGEEBFF@<7,9@,>BCGFACE=C@FEFFACC++@?,9GGFAC,8FFEFF9DCFEEE@FCEGFCFGGGFCF@EFGGGEFGGGFFCC@;@7GFEGGGGGGEEGGGGEFF@GGGGGGEGGGGGGGFGFGFC-CCCA
@s1501 21094
TGGGGGATATTGCACAATGGAGGAAACTCTGATGCAGCGACGCCGCGTGAGTGAAGAAGTAGTTCGCTATGTAAAGCTCTATCAGCAGGGAAGAAACCATGACGGTACCTGACTAAGAAGCCCCGGCTAACTACGTGCCAGCAGCCGCGGTAATACGCAGGGGGCAAGCGTTATCCGGAATTACTGGGTGTAAAGGGTGCGTAGGCGGCGATTTAAGTCAGATGTGAAAACTCAGGGCTCAACCTTGAGACTGCATCTGAAACTGAGTTGCTAGAGTACAGGAGAGGAAAGCGGAATTCCGAGTGTAGCGGTGAAATGCGTAGAGATTCGGAGGAACACCAGTAGCGAAGGCGGCTTTCTGGACTGTAACTGACGCTGAGGCACGAAAGCGTGGGGAGCGAACAGGATTAGATACCCT
+
AFFFGFGGGFEFGGGGGGGCFDGGGG8FFFFGGGECEE@>FGGG:@F8@CEFCGFGFDDFGGGFDFFEG:FFGGDFFCF,A,BGFGGGGDCGGFAFF8FGGGGCC:FEFFGGGGGGGGGGG8FFGGGEFGFGFGGG?CCAFGGFGFEEGDCEGGG;CEGGGC2:<888=FCEGCG,FEGGGFGGECCG>E=;@:<C/EC5FE>GEECGGFCBD>FCFCFGFCCFC?D7E=B<FCFD:=FC<GGGDF:FGGFEDADFECFCEFCFGGFAFF=7,FD9BFGGGGGGFEFFGDGGFGEBCEC?,9GFC>)FFGFCFC7@EEDGGDGD7GGGGGGFGGFEFGFGFFCCF<EFGGE@8GGGGGFFGGGGGGFAFFFF;GGGFGFC,<GEGFGCGF@CGGEECGGGGFECGGGGGGFFGC<CCC
@s1501 24371
TGAGGAATATTGGTCAATGGACGAGAGTCTGAACCAGCCAAGTAGCGTGCAGGATGACGGCCCTATGGGTTGTAAACTGCTTTTATAAGGGAATAAAGTGAGTCTCGTGAGACTTTTTGCATGTACCTTATGAATAAGGACCGGCTAATTCCGTGCCAGCAGCCGCGGTAATACGGAAGGTCCGGGCGTTATCCGGATTTATTGGGTTTAAAGGGAGCGTAGGCCGGAGATTAAGCGTTTTGTGAAATGTAGATGCCCAACATCTGCACTGCAGCGCGAACTGGTTTCCTTGAGTACGCACAAGGTGGGCTGAATTCGTGGTGTAGCGGTGAAATGCTTAGATATCACGAAGAACTCCGATTGCGAAGGCAGCTCACTGGAGCGCAACTGACGCTGAAGCTCGAAAGTGCGGGTATCGAACAGGATTAGATACCCT
+
@EEGFFFF@FFGGFGGA<EFGFGGGGGGGCFDFGGF,BDBFE;CEFCFGE@FFGFGFCFDF@FFE,E@@9FCCGFGG,<FE,<CEBFFC<F<E,CF,,C?,<?FFGGCEGGC9EED<F:FFGG,EGF9FF<:F9@FEFFF8DE7CFGCCCFC,,+B:@<BB:FC78::38C,@,5>CFGF7C,5>FE@<7<EFFFCG5+,1?&CCFCDEF1BFG87C5=;5::CGCC,=C?><C7*@A#>FFGFFFDAECE:9<A8#4@<FBC8?FCF7>@=FC?E8=1=GGGFF<B,64,?*C68+E?B8,9+B8EAE@,F@8EC@?GFFF=7@F7<GGGFEEB<,C,@:,,E8FF<EFFFE8+EEFGGFFFDEE9GE<GF@GDFGGEGF@CE9@EGFGGGGGFGF@EE8FFE8FEEEBEGGGFAGEFFGGGFCFAAFGGC@A<C
@s1501 22478
TGGGGAATATTGCACAATGGGGGAAACCCTGATGCAGCGACGCCGCGTGAGTGAAGAAGTATTTCGGTATGTAAAGCTCTATCAGCAGGGAAGATAATGACGGTACCTGACTAAGAAGCTCCAGCTAACTACGTGCCAGCAGCCGCGGTAATACGTAGGGAGCAAGCGTTATCCGGATTTACTGGGTGTAAAGGGTGCGTAGGCGGCTTGTTAAGTCAAAAGTGAAATTTCGGGGCTCAACCCCGGAGCTGCTTTTGAAACTGGCGAGCTAGAGTGTGGGAGAGGAAAGTGGAACTTTGAGTGTAGCGGTGAAATGCGTAGAGATTCAAAGGAACACCAGTAGCGAAGGCGGCTTTCTGGACCATTACTGACGCTGAGGCACGAAAGCGTGGGGAGCAAACAGGATTAGATACCCT
+
EFGGGGGGGGGGGGGGGGGGGGGGGGGGGGGGGGGGGFGGGGGGGGGFGGGGGGGGGGF?FCEGFFGFGGGFGFGGGGGGGCFGGGGGGGFGGGGGGGDGGGGGGGGGGGGGGGFGGGGEFGGGGGGGGGGGGGGGGGGGGGGGGGGGGGGGGGGFF<FFFGEFFGGGGGGGGGGGGFGGGGGGGGGF1?EFG/GFGG7C=CF@FE;:E>CEGCEFEFF:F=:FGGGFF@CCGGGEE;FGGGFGGG<GGGF?CFGADDA@CEEGGEBC:AGGFGEGGGGGGGFGGGGFFFGFFEGGCFE?B,EE>GGGGGF?7GEGFGGGGGGFFAGGDGFFEGGGCEGGEEGFEDGGGGGGGEFGGGGGGGGGGEGGGGGGGGGEDGGGGGGGGGGGGGGGGGGGGGGGGFGGGGGGFGGCCC9C
@s1501 22919
TGGGGAATATTGCACAATGGGCGCAAGCCTGATGCAGCGACGCCGCGTGAAGGATGAAGGTCTTCGGATCGTAAACTTCTATCAGCAGGGAAGAAACCATGACGGTACCTGACTAAGAAGCCCCGGCTAACTACGTGCCAGCAGCCGCGGTAATACGTAGGGGGCAAGCGTTATCCGGAATTACTGGGTGTAAAGGGTGCGTAGGCGGCGATTTAAGTCAGATGTGAAAACTCAGGGCTCAACCTTGAGACTGCATCTGAAACTGAGTTGCTAGAGTGCAGGAGAGGAAAGCGGAATTCCGAGTGTAGCGGTGAAATGCGTAGAGATTCGGAGGAACACCAGTAGCGAAGGCGGCTTTCTGGACTGTAACTGACGCTGAGGCACGAAAGCGTGGGGAGCGAACAGGATTAGATACCCT
+
<CFFGFGGGFGGGGGGGGGGGGGGGGGGGGGGGGGCEECEGGGEFGGFCFGGGGGGFGGGAFGGGDGGEGDFGGGGGGGGGGGCCGGGFGEGDGGGDGGGFFGGGGFGGGGGGFGFD<CB8FF>FFGGG8A<DCCFEFFGFFGGGFDBFGF:@EC@FF9A@:CECGE7FF:C<FFFGGEFG7CCFGGGG<533CFFE@>4?CCGC-8@*>@8CCGGGA@7@FFFFGGFFGG33,EF?EEGGFFEC;F>@F>CC@;BCFEFFGGFGCFDD<,FFDDGGGFGFFFBEFC6:CCCEA,4:C7<A,FFGE>GGGGFFD=:GGGGGGGGCGFF7GFAEGGGEEFFCGFEECFGEE@@FGFGGGGGGGGGGGFFCFGEGGE@GGFGFCFEGGCEGGGGGGGFEFEGEGGGFGFGGGGGECCCCC
@s1501 23118
TGGGGAATATTGCACAATGGGCGCAAGCCTGATGCAGCGACGCCGCGTGAAGGATGAAGGTCTTCGGATCGTAAACTTCTATCAGCAGGGAAGAAACCATGACGGTACCTGACTAAGAAGCCCCGGCTAACTACGTGCCAGCAGCCGCGGTAATACGTAGGGGGCAAGCGTTATCCGGAATTACTGGGTGTAAAGGGTGCGTAGGCGGCGAGTTAAGTCAGATGTGAAAACTCAGGGCTCAACCTTGAGACTGCATCTGAAACTGAGTTGCTAGAGTGCAGGAGAGGAAAGCGGAATTCCGAGTGTAGCGGTGAAATGCGTAGAGATTCGGAGGAACACCAGTAGCGAAGGCGGCTTTCTGGACTGTAACTGACGCTGAGGCACGAAAGCGTGGGGAGCGAACAGGATTAGATACCCT
+
@FFGGGGGGGGGGGGGFGGFCGGGGGGGGGGGGGGGGGGGGGGGGGGGGGGGGGGGFFFGGGF9CDEEBGFFGGGGGGGFGGGGGGGGFGFFGDGGGGGGGGGEGGGGGGGGGGGGFGFGGGGGG:FFGFGGGGGGGGGGBFFEFGGGEG@EGGGG>:@FGGGGEG<=@F*;FCGDFECC:CCGFGGG8<4<?FGGDFGEG2>>?3:8:?/=D=@/:@FE:@/D(GFFCAA<CFGFFD=FFCFGGFD7C:2;+;<CFEFCDFGFD<DBFC9<GEFGGFGGE8FGFEB=EFDFFFEC@+GDGFDGGGFGEFFAF@7GFEGGGGGFCFCGGGFCGF=C<DA@CFF@@EGF@GGEGGGGFGFEFFGEEFDEDGF@,FF8GGGGGEF@GC,:GFGGEGGGGGGGFFGF@GGFGGFFDCCCCC
@s1501 41888
TGGGGAATATTGCACAATGGGCGCAAGCCTGATGCAGCGACGCCGCGTGAAGGATGAAGGTCTTCGGATCGTAAACTTCTATCAGCAGGGAAGAAACCATGACGGTACCTGACTAGAAGCCCCGGCTAACTACGTGCCAGCAGCCGCGGTAATACGTAGGGGGCAAGCGTTATCCGGAATTACTGGGTGTAAAGGGTGCGTAGGCGGCGATTTAAGTCAGATGTGAAAACTCAGGGCTCAACCTTGAGACTGCATCTGAAACTGAGTTGCTAGAGTGCAGGAGAGGAAAGCGGAATTCCGAGTGTAGCGGTGAAATGCGTAGAGATTCGGAGGAACACCAGTAGCGAAGGCGGCTTTCTGGACTGTAACTGACGCTGAGGCACGAAAGCGTGGGGAGCGAACAGGATTAGATACCCT
+
FGDGGGGGGGGGGGGGGGGGGDGEGGGGGFGGGGGFGGGGGGGGGGGGGGGGGGGGGFGGFCECGEFFGGGGFEFGGGGGDEFFGGGGGGGEEDFGGGFFFGGGGGGGGGFGGGFFFFCFFFCEDGFGGGGGGGFF<FGGGGGGFCEEG@FGGGG@FGGGGGGF<EF;CC8;?FFGEEGGCFGFGGC@F9G:<CFGGGAGEEDEFGEDEG;FEFFGFFF@CDGGGF<FCFF8EF:CD>F9CFDF@AFGGGFFFFB;DCCC:8><9FFGF@2=A+EFFFG=@FCFF?8::?,FGGFECCCE9E9=7EDGGGGGFC?@FFGFAGGGGGEF=A<CFCFFFEEAGGGEGFFDGDGGGGGGGFGGGGGGGGGFFCC;EFCGFAFFBFDGGFCEEGGGGGGFF7GE@FEBC@,GGGGGCCCCC
@s1501 41018
TGAGGAATATTGGTCAATGGGCGAGAGCCTGAACCAGCCAAGTAGCGTGCAGGATGACGGCCCTATGGGTTGTAAACTGCTTTTATAAGGGAATAAAGTGAGTCACGTGTGACTTTTTGCATGTACCTTCTGAATAAGGACCGGCTAATTCCGTGCCAGCAGCCGCGGTAATACGGAAGGTCCGGGCGTTATCCGGATTTATTGGGTTTAAAGGGAGCGTAGGCCGGAGATTAAGCGTGTTGTGAAATGTAGATGCTCAACATCTGAACTGCAGCGCGAACTAGTTTCCTTGAGTACGCGTAAAGTGGGCGGAGTTCGTGGTGTAGCGGTGAAATGCTTAGATATCACGAAGAACTCCGATTGCGAAGGCAGCTCACTGGGGCGCAACTGACGCTGAAGCTCGAAAGCGCGGGTATCGAACAGGATTAGATACCCT
+
GGGGGGGGGGGGGGGGGGE8ECCGGGGGGGGGGGEGFFCFGGAECFCFEGGGGGGGGGGGGFGGGGEEGGGEGFGGGGGGG,CFGFG9<FG:AFGFFFGGGFEEFGEGGFGGGFGGGGGFFGCFGGGG,,AFFGAFFFE<FFCEGGGGGGGGGFGGGGFFGGFGGGGGFGGE,3<FGGDDFGF7FED7<<FC9<F:/*C8F7<FG?<<F5FG;:FCGFGD;CEGCEFGF;;:?7F:*1CC;EGC<<D;?@?FF?FFC<#:GFBGF=;@GGGF?GEF7=ECEDDGGGCG@F9ED@+EGGGGGGGFGGGFFB99,+B+8FF<CGECFGGGFGGGEAEE@<,3,,AB8FFFE<,GGFGGGGGGGEGFGGGGGDGFGGGG>FEGGGGGGGGEGGGGGGGGGGGGGGGFGGC7GGGGGGGGGGFEGGGGFFF9GGGCCCCC
@s1501 417
TGAGGAATATTGGTCAATGGGCGAGAGCCTGAACCAGCCAAGTAGCGTGCAGGATGACGGCCCTATGGGTTGTAAACTGCTTTTATAAGGGAATAAAGTGAGTCTCGTGAGACTTTTTGCATGTACCTTATGAATAAGGACCGGCTAATTCCGTGCCAGCAGCCTCGGTAATACGGAAGGTCCGGGCGTTATCCGGATTTATTGGGTTTAAAGGGAGCGTAGGCCGGAGATTAAGCGGGTTGTGAAATGTGGAGGCTCAACCTCTGCACTGCAGCGCGAACTGGTCTTCTTGAGTACGCACAACGTGGGCGGAATTCGGGGTGTAGCGGTGAAATGCTTAGATATCACGAAGAACTCCGATTGCGAAGGCAGCTCACGGGAGCGCAACTGACGCTGAAGCTCGAAAGTGCGGGTATCGAACAGGATTAGATACCCT
+
FGGGGGGGGGGGGGGGGGF8FGGGGGGGGGGGGGGGFGGFFGGGFFGGGGFFGCGGGGGCFGGGFGFFGEFGGFFGGGGGFGGGGCGFFG8,EF=DFFGGGGGGFG8FEGGFGGGFGGDG?E9CFEGGGGGCF,@FEF9AF@F+@BCA<B@ADF+7FGFBF,@<,@FCEGGG<3BCGC><DFGGE75F<@7E,?<E5*F,++@C,FF>BCF++?4.*2<./,**)885C@<@CE7.1**C-CE<<<9FF>,B>C86D@3,*CB9A>,CEFC>F@@8C@+?8CFFDEGFFCFD=8++ED88,8+7@=7FFDED4>7C7:7FDFC>5F@E,@?9CEA,9<,,E=FA,7DFEA@5FF>,7GEC@:?4?E?GGFFGGGGGGGDGFG@<FGEEFB,>GGFFGGGGFCGGGGGDFCGGGGFGGGGFDGGFFFFAFFGCCCCC
@s1501 29253
TGGGGAATATTGCACAATGGGCGCAAGCCTGATGCAGCGACGCCGCGTGAAGGATGAAGGTCTTCGGATCGTAAACTTCTATCAGCAGGGAAGAAACCATGACGGTACCTGACTAAGAATCCCCGGCTAACTACGTGCCAGCAGCCGCGGTAATACGTAGGGGGCAAGCGTTATCCGGAATTACTGGGTGTAAAGGGTGCGTAGGCGGCGATTTAAGTCAGATGTGAAAACTCAGGGCTCAACCTTGAGACTGCATCTGAAACTGAGTTGCTAGAGTGCAGGAGAGGAAAGCGGAATTCCGAGTGTAGCGGTGAAATGCGTAGAGATTCGGAGGAACACCAGTAGCGAAGGCGGCTTTCTGGACTGTAACTGACGCTGAGGCACGAAAGCGTGGGGAGCGAACAGGATTAGATACCCT
+
GGGGGGGGGGGGGGGGGGGGGGGGGGGGGGGGGGGGGGGGGGGGGGGGGGGGGGGGGGGGFGGGFFEFGGGGFGFGGGGGGGGGGGGGGGGGGGGGGGGGGGFGGGFGGGGGFGGGFGDGGGGGGGGDEGGGGGGGGGGGCC8CFFECGGGGGGG9F:CGGGGGGG>FGGCGEBFFFGGGGGGFCC8F8A*<9?GFGGGE>EEEGFGECG8?3F@CFFGGFF<ECCF;D.@C@0<DFFEDC2FGF:F,FFGEGD<FEFGGGGGDA3<<<CCAB@DB68432EFE,:,+4+7DDE@GE>8@=9GGDE5F:F@FFF?@FFDFGFF;EE>F:FFECCCFFE8FEEF@EDA,CDFCFC,E,FBCEEFGGGGFFF7;CEF<FC,@F<6EGF@;EGGGGFGGEGFFFACGGGGFFGGFGCCCCC
@s1501 419
TGAGGAATATTGGTCAATGGGCGAGAGCCTGAACCAGCCAAGTAGCGTGCAGGATGACGGCCCTATGGGTTGTAAACTGCTTTTATAAGGGAATAAAGTGAGTCTCGTGAGACTTTTTGCATGTACCTTATGAATAAGGACCGGCTAATTCCGTGCCAGCAGCCGCGGTAATACGGAAGGTCCGGGCGTTATCCGGATTTATTGGGTTTAAAGGGAGCGTAGGCCGGAGATTAAGCGTGTTGTGCAATGTAGACGCTCAACGTCTGCACTGCAGCGTGAACTGATCTCCTTGAGTACGCATAAATTGGGCGGAATTCGTGGTGTAGCGGTGAAGTGCTTAGATATCACGAAGAACTCCGATTGCGAAGGCAGCTCACTGGGGCGCAACTGACGCTGAAGCTCGAAAGCGCGGGTATCGAACAGGATTAGATACCCT
+
FGGGGGGGGGGFGGGGGFGGGGGGGGGGGGGGGGGGGGGGGGGGGGGGDGGGGGGGGGGGGGGGGGEGGGEEGFGGGGGGGGGGGGGGGGFFFGGFGGGGGGCEAEGGGGGGFFFFGFGGGGGGGGGFGGGGGGE;F9FCGFGGEGGGFGFG8F@FFGGF8FEFEGGGGGGGGGGGGGGGFCFFEEE@GGG5CFGDEGC<FGCCGEFC+FFFGGGAE>EBF.CFFD56ECCFG>GAEF>;>E>E,C<,F@E>FFGFEGD9CFFFE>9<@,GBGD@C%@=9FCGFGFF8FFE9)3+=CD9C,C6B4GGGGGFE=4>78A=,F:EEBCCFGGGGFFCD;FFCFD9GCGDGGFDCFGGGGGGGGF?,A,FEF?GGFGGFGEEEGGGGGFFGGGGGGFFCGFGGGGGFEGGGECGGGGGFEFFFFFEFGF9FE8FCCCCB
@s1501 420
TGGGGAATATTGCACAATGGGCGCAAGCCTGATGCAGCGACGCCGCGTGAAGGATGAAGGTCTTCGGATCGTAAACTTCTATCAGCAGGGAAGAAACCATGACGGTACCTGACTAAGAAGCCCCGGCTAACTACGTGCCAGCAGCCGCGGTAATACGTAGGGGGCAAGCGTTATCCGGAATTACTGGGTGTAAAGGGTGCGTAGGCGGCGATTTAAGTCAGATGTGAAAACTCAGGGCTCAACCTTGAGACTGCATCTGAAACTGGGTTGCTAGAGTGCAGGGGAGGAAAGCGGAATTCCGAGTGTAGCGGTGAAATGTGTAGAGATTCGGAGGAACACCAGTAGCGAAGGCGGCTTTCTGGACTGTAACTGACGCTGAGGCACGAAGGCGTGGGGAGCGAACAGGATTAGATACCCT
+
AEFGGFGGGGGGGGGFGGGGGGGGEGGGGGGGGGGGGGEEFEGGFGGGGG@EFFGGCDFGEFFGGGGCCFGFFGGGFGGCF9?FGGFGGGGGGFGGGFGFFGCFGGGGGFGFGFGGGGGGG87CCEGDF8>AFGDF,@FFFFFGFCE7FG@EFCF9C,:>*=<F>CEFF:<CEGCEGGEGGFFFFC<GCF:9AC<-:C>CD5<EEGC>/?:CFCC@F>FFF;ED7CE<7CFFDFF<D@6>.>FB3DFE8FGFDGC9CFD8A=+:8#<AFFGF>D=FDB,@,C*GFFC@+=+>B4,>8+CDE<GGGGAGEE=,C,,A99,E@=9,66,CF8FEEDEE@FCDFFGGGGGFFGEEEFEGFCDECGFEGGGGGDGGFEFGGFEGF@FFFCEFGCECGGGGGGGGGFGFGGGGGGGGFC@CA6
@s1501 37704
TGAGGAATATTGGTCAATGGGCGAGAGCCTGAACCGGCCAAGTAGCGTGTAGGATGACGGCCCTATGGGTTGTAAACTGCTTTTATAAGGGAATAAAGTGAGTCTCGTGAGACTTTTTGCATGTACCTTATGAATAAGGACCGGCTAATTCCGTGCCAGCAGCCGCGGTAATACGGAAGGTCCGGGCGTTATCCAGATTTATTGGGTTTAAAGGGAGCGTAGGCCGGAGATTAAGCGTGTTGTGAAGTGTAGTGGCTCAACCTCTGCACTGCAGCGCGAACTGGTTTTCTTGAGTACGCACAACGTGGGCGGAATTCGTGGTGTAGCGGTGAAATGCTTAGATATCGCGAAGAACTCCGATTGCGAAGGCAGCTCACGGGAGCGCAACTGACGCTGAAGCTCGAAAGTGCGGGTATCGAACAGGATTAGATACCCT
+
CFGGGGGGGGGFGGGGGFFGGGGDGGGGG?FGGGG7FGGEGGGGGGGGG:FGGG,EFGGGGGGGGGGGGCFGGGGGGGGGFGGDGGGGGGGF?FGCFGGGFGFGGGGGFFEFGGGGGGGGGGGGGGGGGGGGGGGGGCFGFGGGGGFCFGGFGGGGGGGGCFGGGGGGGG@GGGGGGGGGGFGCE:CF<GEC9F,?FDCFGG#FGGFGGGDFGGGFGBEDB=GEGGGDEEGGGDDBGGGEGGGGCF,@FG<F%??>EGGGG6F;9CCGFFFFDECEFGFE9FEFC,B,D>=D5FB7ED:FCDA+GEEGF@EC=8EGGGGFFE7CBGCFAFFFFEFFE<C,,C7EC:7GGGGGEEGGFGFF@,B,GGGGGGGGGGGGEDEGGGGGGFFGGF@FF9GGGGGGFF@GFGGGGGGFDGGGGF<DFFGGGGGGGFFCCCCC
@s1501 422
TGAGGAATATTGGTCAATGGACGCAAGTCTGAACCAGCCAAGTAGCGTGCAGGACGACGGCCCTCTGGGTTGTAAACTGCTTTTAGTTGGGAATAAAGTGCACCACGCGTGGTGTTTTGTAGGTACCATCAGAAAAAGGACCGGCTAATTCCGTGCCAGCAGCCGCGGTAATACGGAAGGTCCAGGCGTTATCCGGATTTATTGGGTTTAAAGGGAGCGTAGGCGGACCTTTAAGTGAGCTGTGAAATGCGGTGGCTCAACCGTCGCACTGCAGTTGAGACTGGAGGTATTGAGTGCACACAGGGTTACTGGAATTCATGGTGTAGCGGTGAAATGCTCAGATATCATGAAGAACTCCAATCGCGAAGGCAGGTATCCGGGGTGCAACTGACGCTGAGGCTCGAAAGTGCGGGTATCAAACAGGATTAGATACCCT
+
GGGGGGGGGGGGGGGGGGGGGGGG:FGAFGGGGGGGGGGGGGGGGGGGGGGGGG7FEGGGGGGGCFGGGGGGGGGEFFGGGCFCFFEFGGG<FFGGGGGG<FF<FFG7BF@@4BF:FFG<F,DFGGGGGG,CDG=FGGGGGGGGGGGGGGGGGGGGGGGGGGGGGGGGGGGGGFCGEGDGDGG$FGFEBFGGGGG?GGFGGG7<FEFGGF@C?CEFGFE#ADE@:>3>>,=>DFE##*2/CC@CAEGF#+@E$DE937GFCF6C#@$C,@=6;D67,,+?68FC7,B8,8,=8,;E@9@B,,9,B@,59,FD9;ECA9CCFDC@0DEGGFF,AFFFGFFGGGFFA,CAGGGGEEFG?F7GFCGGGGGGGFFCFB6+:@F7CF9GFFF7GGFGGFDF@:GGGGGGF@GCGFGGGGGGE<FFDGGGGGGGGGGCCCCC
@s1501 41317
TGGGGAATATTGCACAATGGGGGAAACCCTGATGCAGTGACGCCGCGTGAGTGAAGAAGTATTTCGGTATGTAAAGCTCTATCAGCAGGGACGATAATGACGGTACCTGACTAAGAAGCCCCGGCTAACTACGTGCCAGCAGCCGCGGTAATACGTAGGGGGCAAGCGTTATCCGGATTTACTGGGTGTAAAGGGAGCGTAGACGGTAAGGCAAGTCTGAAGTGAAAGCCCGGGGCTCAACCCCGGGACTGCTTTGGAAACTGTTTAACTAGAGTGCTGGAGAGGTAAGCGGAATGCCTAGTGCAGCGGTGAAATGCGTAGATATTAGGAGGAACACCAGTGGCGAAGGCGGCTTACTGGACAGTAACTGACGTTGAGGCTCGAAAGCGTGGGGAGCAAACAGGATTAGATACCCT
+
FGGGEDGGGGGFGGGGGGGGGCFGFGGGGGGGGFFGFGGGFGGGGGG7FGCGGFGFFFGEGFFGGGDFFGGGGGCFGGGGGGGGGGGGCBFGFEEEGGGGGGGG<FGFGGGGGFGGGGGFF@EGEEGGGGG@EGFGGG?FFGGGGGGGFEGGGGFFGDEDGCBFFGGFEGEFFGGE7FGGGG>GGGGGGGG9/?FDGGGGGDE??52CEEFFFFA=:=1FGFGG>FGFGGEF?FGFDFCFGGGGFGCDGGGGGGFFCF@DCGFEGFFGGECFFGFF:GFFC?AFE>GGGGFFE>9,89CFFBEC8FCFGGF<CGGGGGCDE9,GGGGFF<FA,FCGDCGFGGGGGEGFE>GGGFEE<EFFCGGGGECCEGGGGGGGGGGEFCFF@,GGGGDGFFGFFFEFGGGGGDGGGFFCCCCC
@s1501 424
TGGGGAATATTGCACAATGGGCGCAAGCCTGATGCAGCGACGCCGCGTGAAGGATGAAGGTCTTCGGATCGTAAACTTCTATCAGCAGGGAAGAAACCATGACGGTACCTGACTAAGAAGCCCCGGCTAACTACGTGCCAGCAGCCACGGTAATACGTAGGGGGCAAGCGTTATCCGGAATTACTGGGTGTAAAGGGTGCGTAGGCGGCGATTTAAGTCAGATGTGAAAACTCAGGGCTCAACCTTGAGACTGCATCTGAAACTGAGTTGCTAGAGTGCAGGAGAGGAAAGCGGAATGCCGAGTGTAGCGGTGAAATGCGTAGAGATTCGGAGGAACACCAGTAGCGAAGGCGGCTTTCTGGACTGTAACTGACGCTGAGGCACGAAAGCGTGGGGAGCGAACAGGATTAGATACCCT
+
BFGGGGGGGGGGGGGGGGGGGGDGGGGGGEGFGGGGGGGGGGGGDGGFGGGGGGGGEFGGGGGGGGGGGGGGGGGGGGGGGGGGGGGGFEGGEGGGGFGGGGGGGGGGGGGGGGFGGGDFFFGGFFGGGGGGGGGGGGGGGGGGGGGGGGFF@EFGGGGGGGGGG=C<:FCEFGGGGGGGGCEG+GFGFEEFC@FG@CCAADGGGDFECGDGGGFFFACFA<9C9@FFGFGGFFFCCD8,<E@FGGGFGGFDDBDCGGGFCGGGFDD<CCE9:EFF8A:EEE;C>5:+C@CDA@,=B+E@F?DGEC5GEGEGGF=7FE?AF@FC@F7GGGF9GGGEFGFFGGGGGGGGCGGGGGGFGFGGGGGGGGGGGGGGEGGGGFEGGGGGGGGGGCGGGGGFCEGGGGGGGGF<GGGGGCCCCC
@s1501 23736
TGGGGAATATTGCACAATGGGCGCAAGCCTGATGCAGCGACGCCGCGTGAAGGATGAAGGTCTTCGGATCGTAAACTTCTATCAGCAGGGAAGAAACCATGACGGTACCTGACTAAGAAGCCCCGGCTAACTACGTGCCAGCAGCCGCGGTAATACGTAGGGGGCAAGCGTTATCCGGGATTACTGGGTGTAAAGGGTGCGTAGGCGGCGATTTAAGTCAGATGTGAAAACTCAGAGCTCAACCTTGAGACTGCATCTGAAACTGAGTTGCTAGAGTGCAGGAGAGGAAAGCGGAATTCCGAGTGTAGCGGTGAAATGCGTAGAGATTCGGAGGAACACCAGTAGCGAAGGCGGCCTTCTGGACTGTAACTGACGCTGAGGCACGAAAGTGTGGGGAGCGAACAGGATTAGATACCCT
+
EFGFGGGFFGG9,EFGGGGG,CFGGGEGGGGEF9F@<F:+@FEEGG@FCFGGGGGGG9,EFFGDFDFGEGEGGGFFFGFFGGGGGGGEFCFFGGGGGGGGGGGGGGGGGG9FGFFDCCGGF<FDEGG>CB<CCFGGFGGGFFG:FGGEB@FE+FG<FCFC*CFC75F1<C78C7FEFG,<FFF5F1=8,3;$<F7072:5?:?=?8<C8FCD@CFD>1C9>/F@:@C??9CGG7D3=FD:C<,BCFFDGF>C<F9D9;F3;EDA:,>?,?@,A8+EFF8??,,GGGFFFF=,>9FE=GDFEFFFCE8EFGF,E?74:@,GGGFGFC=7CGF9FBFFEF?FGCCDGEFCGGF7FC8FGGEDCFAGGGECFF@GFEGCFB,GGCGGGGFGGFCF@D:D@GEE9GGGGGFGGGGF@<CCCC
@s1501 426
TGGGGAATATTGCACAATGGGCGAAAGCCTGATGCAGCGACGCCGCGTGAGCGAAGAAGTATTTCGGTATGTAAAGCTCTATCAGCAGGGAGGATAATGACGGTACCTGACTAAGAAGCACCGGCTAAATACGTGCCAGCAGCCGCGGTAATACGTATGGTGCACGCGTTATCCGGATTTACTGGGTGTAAAGGGTGCGTAGGCGGCTTGTTAAGTCAAAGGTGAAATTTCGGGGCTCAACCCCGGAGCTGCTTTTGAAACTGGCGAGCTAGAGTGTGGGAGAGGAAAGTGGAACTTTGAGTGTAGCGGTGAAATGCGTAGAGATTCAAAGGAACACCAGTAGCGAAGGCGGCTTTCTGGACCATTACTGACGCTGAGGCACGAAAGCGTGGGGAGCAAACAGGATTAGATACCCT
+
FGGGGGGGGGGFFFFGGGGGGGGGGGGGGGGGGFGGCGGGGGGGGDEFEFFGCFG@FGGAEFCGGGG+BFGGGGFEFFFEGEGGGGGGGCD@:FDFGGGDAFGGGGGFGGGGGGGGCDGCDECCGCFFGGGGGGGGGGGGG@FFGG7><FGGGGGFFGFC@:FF,*1==CECCFGE:EGGGGGFGF7C4:<FGC:#8/:-DC>#/C>>GEFFFEF@F?>4$GF=AF@?F:<FF/GGFFECFC;=CEDDBGGGGGFFGCF=CEFCFE8FGF<A5FDF0=E8DE#:CFCCCDFFD@AGGGGGFGGE>DGGGGGCC@@@,C,9CC?FGF9AEA<GGGFC<9F=7EEGF:CGGGGFEFCGDGGGEFDFADC7ECFGGGGFDGGFEEGGGEGGGGGGGGGGGGFFFGGGGGGGGGFCCCCC
@s1501 28073
TGGGGAATATTGCACAATGGGCGAAAGCCTGATGCAGCAACGCCGCGTGAAGGCTGAAGGTCTTCGGATTGTACACTTCTATCAGTAGGGAAGAAAAGTAGCGTAAGCTACTCTGACGGTACCTAACTAAGAAGCTCCGGCTAACTACGTGCCAGCAGCCGCGGTAATACGTAGGGAGAAAGCGTTATCCGGATTTACTGGGGGTAAAGGGTGCGTAGGCGGCTTGTTAATTCAAAAGTGAAATTTCGGGGCTCAACCCCGGCGCTGCTTTTGACACTGGCGAGCTAGAGTGTGGGAGAGGAAAGTGGAACTTTGAGTGTAGCGGTGAAATGCGTAGAGATTCAAAGGAACACCAGTAGCGAAGGCGGCTTTCTGGACCATTACTGACGCTGAGGCACGAAAGCGTGGGGAGCAAACAGGATTAGATACCCT
+
EFC8FF@FFFFFGDGGGGG8<EFGCFEFFFA<<CFGGGGGGGCGGGGEG>FGG,6EF,FE<FCFEGGG>F8,5,B<CF9,<,5<@<E<EF??C8EEGFFEEFFGFEFFCFF?DC,<EEEFGG<FAF<F9FF9FDGD,AFCFECDFAFAFE>+>=3@3>FC333:>B>@DFCDF@C7CC*<<FGGCE?<<FCEC:@FFGF<7,#=*22:??>FF;CCC:28?9CE588FC9#<,,>@3FFF;D:9+3>@*:6D3<7>>DDE:@+?FFF=,AE:58+6+C@6+E<<;FGGFGEE=??,,A<FCB?,FGFDE9=9GEF?FGGGFGGGGGFF:?:@GFFDA,E9GFFCEE@@@FEBCCFFCGGGGGGGFF8GEGGGGGFFFFF<C<<GGFFEGGGGFDGGFGGFECGEFCFFCFCFACGFFGFGGGGFFE@@CCCC
@s1501 31966
TGGGGAATATTGCACAATGGGCGCAAGCCTGATGCAGCGACGCCGCGTGAAGGATGAAGGTCTTCGGATCGTAAACTTCTATCAGCAGGGAAGAAACCATGACGGTACCTGACTAAGAAGCCCCGGCTAACTACGTGCCAGCAGCCGCGGTAATACGTAGGGGGCAAGCGTTATCCGGAATTACTGGGTGTAAAGGGTGCGTAGGCGGCGATTTAAGTCAGATGTGAAAACTCAGGGCTCAACCTTGAGACTGCATCTGAAACTGAGTTGCTCGAGTGCAGGAGAGGAAAGCGGAATTCCGAGTGTAGCGGTGAAATGCGTAGAGATTCGGAGGAACACCAGTAGCGAAGGCGGCTTTCTGGACTGTAACTGACGCTGAGGCACGAAAGCGTGGGGAGCGAACAGGATTAGATACCCT
+
FGGGGEGGGCGGGGGGGGGGGGGGGGGGGGGGGGGGFGCFGGGGGGGFGGGGGGGGGFGDE<EGGGGGGGGGGFFAEGGGGGGGGGGGGGGGCFGGGGGGFFGGGGGDDFFGGGFGGGGDGFGCFDEE@CFGFF@:@FGFFFFFGFGGGG@FEGGGGGGGGDEGGGGCG7=CFFBFGGCGG@GF(FGG?C>FGGGFGGGDE??C>EEGEGE<FFFDGFG<FBFCFFGDGGFFGFGGGGGFFFGFE%E>FGFFFAGFFFFF:DFCFECCCEG4)A,E>FCGFGEF9GFEGBGGGGGFDFB4F9DE>45GFEA,55,F:DGGGGFCEC7GGGE<AF=CAC9,BGGGE<FGDGGCGGGF@9FFGGFGGGF<C@GGGGGGFFFGG@F@FCFCCCGGGFCFFGGGGECGGGCGGGGGGCBB<C
@s1501 429
TGGGGAATATTGCACAATGGGCGCAAGCCTGATGCAGCGACGCCGCGTGAAGGATGAAGGTCTTCGGATCGTAAACTTCTATCAGCAGGGAAGAAACCATGACGGTACCTGACTAAGAAGCCCCGGCTAACTACGTGCCAGCAGCCGCGGTAATACGTAGGGGGCAAGCGTTATCCGGAATTACTGGGTGTAAAGGGTGCGTAGGCGGCGATTTAAGTCAGATGTGAAAACTCAGGGCTCAACCTTGAGACTGCATCTGAAACTGAGTTGCTAGAGTGCAGGAGAGGAAAGCGGAATTCCGAGTGTAGCGGTGAAATGCGTAGAGATTCGGAGGAACACCAGTAGCGAAGGCGGCTTTCTGGACTGTAACTGACGCTGAGGCACGAAAGCGTGGGGAGCGAACAGGATTAGATACCCT
+
FGGGGGGGGGGGGGGGEGGGGGGGGGGGGGG<EDG9FGGFGGGGGGGGEGGGGGGGGGGGGGGGFFGGGGGFGGGGGGGCFGGGFDGGGGFGDGGGGGGGGGGGGGGGGGGGGGGGGGGEFGGGGGGGGGGGGFCDFGGG<>FFG7CFCCFEGGGGGFCCGGGGGG@<FF*AF*=FEGEG8FF=9FEGCE8F?ECFCGGEDGEDACEE;?;E8ACBF>EFGFFGFCAEE?C8??F?F8@;=FFGGGGGGGGFFFC?A9GFF==:C<D:GFDAA84D8GGFFFGGGGFFFBDDEGGEEDGFFCGGE=BGGFFE?GEDGGFC,DF=ECEGGGGGGGGGFFFGGGGEEEF77GDECGGGGGFFGGGGGGGGFGGFFGGFE@FGGGGGGGGGGGGGGGGGGGGGFFGGCGGGGGGGGCCCCC
@s1501 430
TGGGGAATATTGCACAATGGGCGCAAGCCTGATGCAGCGACGCCGCGTGAAGGCTGAAGGTCTTCGGATCGTAAACTTCTATCAGCAGGGAAGAAACCATGACGGTACCTGACTAAGAAGCCCCGGCTAACTACGTGCCAGCAGCCGCGGTAATACGGAAGGTCCGGGCGTTATCCGGATTTATTGGGTGTAAAGAGAACGTAGGCCGTCTGTTAAGCGTGTTGTGAAAGGTCGGGTCTCAACCTGGGCATTGCAGCGCGAACTGGCAGACTTGAGTGTACAGGAAGTAGGTGGAATTCGTCGTGTAGCGGGGAGATGCTTAGATATGACGAAGAACTCCGATTGCGAAGGCAGCCTGCTGTAGTGCAACTGACGCTGAAGCTCGAAAGCGTGGGTATCGAACAGGATTAGATACCCT
+
A8E8FBCFCC<<AFFG,;F@FF:CEECFFEEAF9FFGFGGGEGE7+8CCGFFC,,,9=CE=FCFDECE:F+:<B<?F,F,AE9FAC<,+6+B@FEEFGGGGGG@+CFCFEFGGGB><FE8D<FG+3=@C,<>FFG@<F><DCE:,D7*>7:<*7,F:FE@7<:<9C@C*<C?<*4?;/F7,;;@+C?8C&724:'$0:<@:>8:/0448:;;F<165)@;FCGC9:E,*CE>@7>3,6?F<>B@3,,,,,AB8*67ECDE9=?EFF?D<A=AFA9DDC@6EF@<,=B@,B9,?9+@=7@FEFCE@+>E@7@,,A,CED4<F?,,GGEDFEGGEFC8+DGFFFF=@DEEDFCFFFDFGFFECGFFGFACFCGDEGGGFEF@GFCFE8EEFC7FGDGCFGGGGGCGFGFCEEF8FCCCCC
@s1501 431
TGAGGAATATTGGTCAATGGGCGAGAGCCTGAACCAGCCAAGTAGCGTGCAGGATGACGGCCCTATGGGTTGTAAACTGCTTTTATAAGGGAATAAAGTGAGTCTCGTGAGACTTTTTGCATGTACCTTATGAATAAGGACCGGCTAATTCCGTGCCAGCAGCCGCGGTAATACGGAAGGTCCGGGCGTTATCCGGATTTATGGGGTTTAAAGGGAGCGTAGGCCGGAGATTAAGCGTGTTGTGAAATGTAGAGGCTCAACCTCTGCACTGCAGCGCGAACTGGTCTTCTTGAGTACGCACAACGTGGGCGGAAGTCGTGGTGTAGCGGTGAAATGCTTAGATATCACGAAGAACTCCGATTGCGAAGGCAGCTCACGGGAGCGCAACTGACGCTGAAGCTCGAAAGTGCGGGTATCGAACAGGATTAGATACCCT
+
BFGGGGGGGGGGGGGGGGGGGGGGGGGGGGGGGGGGGFGGGGGGGGEFGGGGFGGGFGGGGGGFGGGEGCFGCCDFGGGGGFFGGGGGGFG,ADFFGGGGGGGGAFGGGGGGGGGGGGGGGGGGGGGGGGGGGDFGGGGGGCGGGGGGGGGFFGGGGAFFFGGGGGFGGFGGGFFGGGEEFGGGGGGGEG3CFGC=GGCC:1#<FG74<FFGG?GFB.<58<DCFCGGFEGFCFF>EFEGGGFGG7:9-BF>2<CDFGABF:CDFFG<GGC?7@6FGECFF9GGDBB:,,FD5FEFCDGGF@D7CGEGGEDD8E@CEGGEEGGGBFBC,,9,,AAE@C,DFFC,,@<GGGGGGFGGGFGGFDFCFF9GGGGGGGEFGGGGGGGGFF<CGDGGGFCF8GGFDF?FFGGGF@DEGGFGGGFFGGGFF9GGGGF<CCCC
@s1501 432
TGGGGAATATTGCACAATGGGCGCAAGCCTGATGCAGCGACGCCGCGTGAAGGATGAAGGTCTTCGGATCGTAAACTTCTATCAGCAGGGAAGAAACCATGACGGTACCTGACTAAGAAGCCCCGGCTAACTACGTGCCAGCAGCCGCGGTAATACGTAGGGGGCAAGCGTTATCCGGAATTACTGGGTGTAAAGGGTGCGTAGGCGGCGATTTAAGTCAGATGTGAAAACTAAGGGCTCAACCTTGAGACTTCATCTGAAACTGAGGTGCTAGAGTGCAGGAGAGGAAAGAGGCATGCCGAGTGTAGCGGTGAAATGCGTAGAGATTCGGAGGAACACCAGTAGCGAAGGCGGCTTTCTGGACTGTAACTGACGCTGAGGCACGAAAGCGTGGGGAGCGAACAGGATTAGATACCCT
+
FFGDEFGGGGFFFGGGGGCEEFDGGGGGGGGGGGGGGGGGGGGFEGDEGFGGGGGDGGEFFGA?FEEECGGB<FFGEGGF9,<CFFGGGGGFGGGFGGGGGGDGGGGGGGFFFGGGGGGGGGGGGFGFCDCGGFGCFGGG8CFFE:C:CDCCFGC;F7:3C<FGDEFEGG78FF@CED7*:??F9CEC&C47987:=F<C,9&1;9>?:C88,@<9G<?@AB<G;=<7C7:@,>C6EDG6B>FA:GF;B<=>4;FBAGD>FF?FFF>,,<<<EE#FFGGFCA=FAFFFDBA,:9,C@77@FAFGDE=F8C49CA?@C>EAF8FAGGF:7EE5A9@EGFEE@F@GGCGEEFGFF@E8GFEEAGFGGCFF<EF@BEGGGGGGGFGGGFCEB:@ECGGGGGGGGEFGFF@,FGGFGCCCCC
@s1501 433
TGAGGAATATTGGTCAATGGGCGAGAGCCTGAACCAGCCAAGTAGCGTGCAGGATGACGGCCCTATGGGTTGTAAACTGCTTTTATAAGGGAATAAAGTGAGTCTCGTGAGACTTTTTGCATGTACCTTATGAACAAGGACCGGATAATTCCGTGCCAGCCGACGCGGTACTACGGAAGGTCCGGGGGTTATCCGGATTTATGGGGTGTAAAGGGAGCGTAGGCCGGAGATTAAGCGTGTTGTGAAATGTAGTGGCTCAACCTCTGCACTGCAGCGCGAACTGGTCTTCTTGAGTACGCACAACGTGGGCGGAATTCGTGGTGTAGCGGTGAAATGCTTAGAGATGACGAAGAACTCCGATTGCGAAGGCAGCCTGCTGTAGCGTAACTGACGCTGAAGCTCGAAAGCGTGGGTACCGAACAGGATTAGATACCCT
+
CGCFGEFGGGGGFEGEFGGGGGG7CFGGGGGGFCFGGGGF8FCFFGGGG:FEGG<FFFGFGGGGG8FEFGDG:?FFCCFGGGGE9F<ADD,,A=FAA?BF<EFGGGD?FDEFFGGGFGGGGFCFFGCGFFF9FCFGCF:=FGF>+@CF9DFE@,+@FG@F+C:3++@>F7*,37>::F*>F9BFGE5*4<*+5<=E5??.@F#?4C<#C,02A?*3:=:44/0=?:C7F>:E01GACFEFF?FC/,C==7CE:EFD:FFFF<5,,>0>=GE6GGGF0C9D6FF<DBDB@,DF:C=+C@4+,,D=EDGEFE?E>,@GECDG@AB@8ECCFFGDFAFD;<FDC;,GF=66FACFFB:BCFGGGGGGFFGGGFEFCGFEDGGEFCB<FGGGGFFGGFFA@+@,8GGGGGGGGGGFECF@FCBDDGGGGGGGGGGCCCCC
@s1501 434
TGAGGAATATTGGTCAGTGGACGAGAGTCTGAACCAGCCAAGTAGCGTGCAGGATGACGGCCCTATGGGTTGTAAACTGCTTTTATAAGGGAATAAAGTGAGTCTCGTGAGACTTTTTGCATGTACCTTATGAATAAGGACCGGCTAATTCCGTGCCAGCAGCCGCGGTAATACGGAAGGTCCGGGCGTTATCCGGATTTATTGGGTTTAAAGGGAGCGTAGGCCGGAGATTAAGCGTGTTGTGAAATGTAGACGCTCAACGTCTGCACTGCAGCGCGAACTGGTTTCCTTGAGTACGCACAAAGTGGGCGGAATTCGTGGTGTAGCGGTGAAATGCTTAGATATCACGAAGAACTCCGATTGCGAAGGCAGCTCACTGGAGCGCAACTGACGCTGAAGCTCGAAAGTGCGGGTATCGAACAGGATTAGATACCCT
+
FGGGGGGGGGGGGGGGGGGGGGGGGGGGGGGGGGGGGGGGGGGGGGGGGGGGGGGGFGEGGGGGGFGGGGGGGFEGGGGGGGGGGGGGFGGGGGFGGGGGGFGGGGGGGGGGFFGGGDCGGGGGGGGGGGFGGGGGGGGGGGGGGGGGGGGGFGGEGGGGGGGFGGEGGGD:@;DGGGGDFGG4EE5CFE8BCGCGGGF@GFGF?,?<C;<C;CFA86CFDGGGFFGFE>FCEEGAGDGGFC>C=3FEF@:BCGEB7GGGGGFDGFFFC???GGGGEFDCGGGFDGGGGGFGDFGGGGGFAFGGGGGGGGFE@,BEGGGGGGB6BGGGFFFAGGFECFEDGGGGGGGGFGGFCGGGFGGGGDGGGGGGGGCGGGGFGGGGGFGFAGGGGGGGGGGGGGGFCGGGFEEGGGGEGGGGGGGFGGGGGFGGGGGCCCCC
@s1501 23958
TGGGGAATATTGCACAATGGGCGCAAGCCTGATGCAGCGACGCCGCGTGAAGGATGAAGGTCTTCGGATCGTAAACTTCTATCAGCAGGGAAGAAACCATGACGGTACCTGACTAAGAAGCCCCGGCTAACTACGTGCCAGCAGCCGCGGTAATACGTAGGGGGCAAGCGTTATCCGGAATTACTGGGTGTAAAGGGTGCGTAGGCGGCGATTTAAGTCAGATGTGAAAACTCAGGGCTCAACCTTGAGACTGCATCTGAAACTGAGTTGCTAGAGTGCAGGAGAGGAAAGCGGAAGTCCGAGTGTAGCGGTGAAATGCGTAGAGATTCGGAGGAACACCAGTAGCGAAGGCGGCTTTCTGGACTGTAACTGACGCTGAGGCACGAAAGCGTGGGGAGCGAACAGGATTAGATACCCT
+
FGGGGCFGGGGGGGGGGGGGGGGGGFGGGFGGGGGG<FFGGGGGGGGGGGGGGGGGGGGGGGGFFFFGGGGGGGGGGGGGGGGGGGGGGGGDGGGGGGFGDGGGGGGGGGGGGFGGGGGGGGGGGDEFGGGG9FEF>FFGGGF<E@DGGFE<E6FGGG?FECFGGG:CGGDCF>GFGGG:FFFFGGGG-CEGGCFEE6FGGFDEEFECFE7GGFFFG?FFFA:GFFFFFGG1GGGFFFGDEDFGGFE?GGGGG8:<GGGFCEFDF?FFGGGFGGFGFECGGGGGGFFGF@GGFE9@+DED:,FGGGFGEFGGFGGGFEGGGGFFDGGGFGGGGGGGGGFGGGGGFGFC:GGGGGF8GGGGGGGGGGGGGGGF@GGFGFFGGGGGGFGGGGGGGFGFCGEGFFGGGGGGGGGGGCCCCC
@s1501 436
TAGGGAATCTTCGGCAATGGGGGGCAACCCTGACCGAGCAACGCCGCGTGAGTGAAGAAGGTTTTCGGATCGTAAAGCTCTGTTGTAAGAGAAGGACGTGTGTGAGAGTGGAAAGTTCACACAGTGACGGTAACTCAACAGAAAGGGACGATAAACTACGTGCCAGCAGCCGCGGTAATACGTAGGTCCCGAGCGTTGTCCGGGTTTATTGGGCGTAAAGCGAGGTCAGCCGGTTTAATAAGTCGGAAGTTAAAGGCAGTGGCTTAACCAGTGTTCGCTTTGGAAACTGTTAAACTTGAGTGCAGAAGGGGAGAGTGGAATTCCATGTGTAGCGGTGAAATGCGTAGATATATGGAGGAACACCGGTGGCGAAAGCGGCTCTCTGGTCTGTAACTGACGCTGAGGCTCGAAAGCGTGGGGAGCAAACAGGATTAGATACCCT
+
FGGG;EGGGGGGEFFGGGEFGGG:FGCGG:F=<=FFGEEEFGEE@EEGFF:FF=DFDFFCCDGGDDFFGGGGCCF+,,,>=@@F9:F,=3,@@F:<A*11>F>,CC9C8<::<FGC,@;;;F*<,,<C@811<,<+,,?2<<,<B*;*4<****+0,30:@CF8AEF888C5C:E:E*<9@CF6/A<<9CE>C8C***+309:8C@@CF(CF<>:>:4/560,/$&>9;#*CF>D=3@,@*030,3:,+,B@2A<>:7GE?GF>>>=D>,,C@+3+B*=FEFGD?+?,9F?EC<DEDF5EDB=,E,GFBFBADFFFGGFDBEGE@=FGGGFGGGGGEF=:=GGGGGEE<=<ACGGFGFFFGEFC<GGDGFFFC@GGGGGGGEGFFFDGGGGGGGGEFGGGGGFGGGGGGGGGGGGGGGGGGGGGGFFGGGGGGGGGGCCCCC
@s1501 437
TGAGGAATATTAGTCAATGGGCGAGAGCCTGAACCAGCCAAGTAGCGTGCAGGAAGACGGTCCTATGGGTTGTAAACTGCTTTTATAAGGGAATAAAGTGAGTCTCGTGAGACTTTTTGCATGTACCTTATGAATAAGGACCGGCTAATTCCGTGCCAGCAGCCGCGGTAATACGGAAGGTCCGGGCGTTATCCGGATTTATTGGGTTTAAAGGGAGCGTAGGCCGGAGATTAAGCGTGTTGTGAAATGTAGACGCTCAACGTCTGCACTGCAGCGCGAACTGGTTTCCTTGAGTACGCACAAAGTGGGCGGAATTCGTGGTGTAGCGGTGAAATGCTTAGATATGACGAAGAACTCCGATTGCGAAGGCAGCTTACAGTAGTGTAACTGACGCTGAAGCTCGAAAGTGCGGGTATCGAACAGGATTAGATACCCT
+
CFGGGGGGGGGGGGGGGGGGGGGGGGGGGGGGGGGGGGGGGGGGGGGGGGGGGGGGGGGGFEGFGGFFGGGFGGGGGGGGGGGFGGGGGGGGGGGGGGGGGGGGGGGGGGGGGGGGGGGGGGGGGGGGGGGGGGGGGGGFGGGGDEEGGGGGGGGGGGGGGGGFGGGGG>CGGGGGGDFFFF9F>GDGGGG,E,=CEFCG7CCFFEBFGGF98<6FE@GFF9ECFFGGF=G=GGGAGCEGGFFGGGFE@7CECCC6GGGGGGGGGFFCGGGEGGGGGGGFCGGGFEGFFFEFDEGGGGGFGGGGGGGGGGGGGGGGED>F8FGC=F7CFCGGFGGFFGGGGGGGGGFGGGCEC8ECEFFGFGEFGGGGGGGGGGGFFGGGGGGGGGGEEEFGGGFEGGGGFGGGFGGGGGGGGGGGGGGGGGGGGGGGGGGCCCCC
@s1501 438
TGAGGAATATTGGTCAATGGGCGAGAGCCTGAACCAGCCAAGTAGCGTGCAGGAAGACGGCCCTATGGGTTGTAAACTGCTTTTATATGGGGATAAAGTGAGCTACGTGTAGTTTATTGCAGGTACCTTATGAATAAGGACCGGCTAATTCCGTGCCAGCAGCCGCGGTAATACGGAAGGTCCGGGCGTTATCCGGATTTATTGGGTTTAAAGGGAGCGTAGGCCGGAGATTAAGCGGGTTGTGAAATGTAGATGCTCAACATCTGCACTGCAGCGCGAACTGGTTTCCTTGAGTACGCACAAAGTGGGCGGAATTCGTGGTGTAGCGGTGAAATGCTTAGATATCACGAAGAACTCCGATTGCGAAGGCAGCTCACTGGAGCGCAACTGACGCTGAAGCTCGAAAGTGCGGGTATCGAACAGGATTAGATACCCT
+
AFAEFFGGGGGGGGGGFGFFFGGGDFFGGGGGGFGGGGGGGG<FGGGDGGGGGGGFGGGGGGGGGGGGGGGGGGFFGGGGGCFF9FFGFGGGGGGGGA?<FFGGGDGGGGGCFGGGGGGGGGGGGGGGGGGGG9EGGAEGFFGGGGGGGFFGGF7CFGGGG8>FCEGGGG>AFCFEGGGGGGD:FEEECCEFGGGDGDGGF;F0C5<B7>GC9?C:E;E>?6C6FEG:F@7+@AF<8*FGGFFCEF<B,BFFG38AFFGGGGFGGEFFC7C?2:>86FB4?FFGFE=5D>85DF@?6,,B9FGGFEGGF=?@@,E@7D><=:@6)+4EFFEE??DGFCA8E9,,8GGGFFBF=:FDGFFB@BF<?DGFFECFFFDFGGGGEFFC<<ACGFCFAFGGFBB,@7FGGGGGGEFGEF9FGFFFFFFEBEFFFFGCCCCC
@s1501 439
TGAGGAATATTGGTCAATGGGCGAGAGCCTGAACCAGCCAAGTAGCGTGCAGGATGACGGCCCTATGGGTTGTAAACTGCTTTTATAAGGGAATAAAGTGAGTCTCGTGAGACTTTTTGCATGTACCTTATGAATAAGGACCGGCTAATTCCGTGCCAGCAGCCGCGGTAATACGGAAGGTCCGGGCGTTATCCGGATTTATTGGGTTTAAAGGGAGCGTAGGCCGGAGATTAAGCGTGTTGTGAAATGTAGAGGCTCAACCTCTGCACGGCAGCGCGAACTGGTCTTCTTGAGTACGCACAACGTGGGCGGAATTCGTGGTGTAGCGGTGAAATGCTTAGATATCACGAAGAACTCCGATTGCGAAGGCAGCTCACGGGAGCGCAACTGACGCTGAAGCTCGAAAGTGCGGGTATCGAACAGGATTAGATACCCT
+
EGGGGGGGGGGGGGGGGGGGGGGGGGGGGGGGGGGGGGGGGGGGGGGGEGGGGGGGFFFGGGGGCEGGGGGGEGGGGGGGDEFGGGGGGGFFGGGGGGGGGGGGGGFGGGGGGGGGGGGGGGDGGEFFFGGGGFGGFGGGGGGGGGGFGFGGGGGGGGGGGGGFBCEFGGGGGCFC*>FC7DCEGGGG<@CCG95:75<C@FFGGFF7CFG@GGCFC9FEFCGGFEGEGGFE<FG@EFGCEF<<9CGF?@9F?<BCFGF=EDECGECF@#GBFFCCEFF=D8GGGEFC,,F<:F?7GGGF=GGGF>CFGGGFFCDGDGGGFFGEBCEF@EEFE9GGGGF=A,<FFCFGGF9GGFFCEDF7GGGFFECGGGFFFDCGGGGGGGGGGCGGGGFEGGGGFGGGFGGFGGGGGGGGGGGGGGGFGGGGGGGGGGGCCCCC
@s1501 440
TGAGGAATATTGGTCAATGGACGAGAGTCTGAACCAGCCAAGTAGCGTGCAGGATGACGGCCCTATGGGTTGTAAACTGCTTTTATAAGGGAATAAAGTGAGTCTCGTGAGACTTTTTGCATGTACCTTATGAATCAGGACCGGCTAGTTCCGTGTCAGCAGCCGCGGTAATACGGAAGGACCGGGAGTTATCCGGATTTATTGGGTTTAAAGGGAGCGTAGGCCGGAGAGTAAGCGTGTTGTTAAATGTAGACGCTCAACCTCTGCACTGCAGCGCGAACTGGTTTCCTTGAGTACGCACAAAGTGGGCGGAATTCGTGGTGCAGCGGTGAAATGCTTAGATATCACGAAGAACTCCGATTGCGAAGGCAGCTCACTGGAGCGCAACTGACGCTGAAGCTCGAAAGTGCGGGTATCGAACAGGATTAGATACCCT
+
@FEFGGGFFGGFGGGF9EFE9FCGGFE@E-E,<CDGGGGCEF,CCFGGGGGGGGG=A,@CFFCFFCDG?E7=,<?FFDFF9,<EE?FFGGE8E,CEGFD9FF,?BE=BFGGGGGCE@<F9,:@FGGA,<=<?@@;,5ECEBDFCC@E8F,BDFEF3,<>C,>C=E63F*@<,FD>FC*<*,,1>FC*<FFE9BCC7/*+?@:,,2C**<<<9+668=1<84;>C#;:*7:$F<2>9:CD,D,22,EC:,C:8@*:@53,3:+9GFCD<7>>9C>67C;D==8FF3,8C?DA5)4=8+@,,=A,,GEDGGGFB@==+@GGFFEE=>EGGGGE;A9GGFCGFFEGFFCGGGF<FEGGEDGFCGGF@FFFFF@,<@EFF<@GGGGGGEAFGEBCFGFFFFEGCF7GGEGGDGGGFFGGGGFC@GGGGECE9GFEB@CC@
@s1501 34855
TGAGGAATATTGGTCAATGGGCGAGAGCCTGAACCAGCCAAGTAGCGTGCAGGAAGACGGCCCTATGGGTTGTAAACTGCTTTTATAAGGGAATAAAGTGAGCCTCGTGAGGCTTTTTGCATGTACCTTATGAATAAGGACCGGCTAATTCCGTGCCAGCAGCCGCGGTAATACGGAAGGTCCGGGCGTTATCCGGATTTATTGGGTTTAAAGGGAGCGTAGGCCGGAGATTAAGCGTGTTGTGAAATGTAGACGCTCAACGTCTGCACTGCAGCGCGAACTGGTTTCCTTGAGTACGCACAAAGTGGGCGGAATTCGTGGTGTAGCGGTGAAATGCTTAGATATCACGAAGAACTCCGATTGCGAAGGCAGCTCACTGGAGCGCAACTGACGCTGAAGCTCGAAAGTGCGGGTATCGAACAGGATTAGATACCCT
+
@FFGGGGDGGGFGGFFGGGGFGGGGGGGGGGGGGGGGGFGGG<EEG7FEGGGGGFFCFGGGGFFGFAFGFEECFGGGGFFDFFGGGGFGFGGGGFFGFGGGGGCGGGEGGF8FGGGGGGGF9BFDFFEFFGFGGFGFCGGGGGGGEFGFFGGGFCEGGGGGGGGGGGGCGEEGGG:6FCEFGEEEFGFG7BFEFGEGGE:%=CFCFF77+?CGFGC<8EG;>CFGGE3EGGGGGG<CGEDFGFB2;<GGFC@@<ADCGFFEEFF<FC=FCEC@FGGGFCADGGC8FFB,=?A*GGEDGGGEA,FEC7FC@,GCE>>CD:CFCF8)CCAEGE<A<GGGGGDEDEFEFAGGE9FGFFCB7EFF,GFGEFGFEFGFFFFFFDGGGGGDFCGF@7FGEGGFEGGGCFGGGGEEEC<FFAFGGFECECGGGGAGFE<CCCC
@s1501 26949
TGAGGAATATTGGTCAATGGGCGAGAGCCTGAACCAGCCACGTAGCGTGCAGGATGACGGCCCTATGGGTTGTAAACTGCTTTTATAAGGGAATAAAGTGGGGCTCGTGAGCTCCTTTGCATGTACCTTATGAATAAGGCCCGGCTAATTCCGTGCCAGCAGCCGCGGTAATACGGAAGGTTCGGGCGTTATCCGGATTTATTGGGTTTAAAGGGAGCGTAAGCCGCAGGTTAAGCGTGTTGTGAAATGTCGGGGCTCAACCTCGGCACCGGAGCGCGAACTGGCTTGCTTGAGTACGCACAACTTGGGCGGAATTCGTGGTGTAGCGGTGAAATGCTTGGATATCACGAAGAACTCCGATTGCGAAGGCAGCTCACGGGAGCGCAACTGACGCTGAAGCTCGAAAGTGCGGGTATCGAACAGGATTAGATACCCT
+
CDFF8EFGGG9FGGGGGFFABECB@FFGGFGGGGEGGG9C,@CFCF@FCFGEGGFGGGCFDCE@FC,CEF74BBFFG99FFCGGFGGGF,?EFGF,?,,59BDGGGGG8EEFAFGGDFCECEFGF9B,<,F9GGGGFGC,BBFEG++=D=FFF@@FGGF+85,3*3**1>:,@9*>CBF*F,@77CG*<<BE?A<FE*8<+4<F,<FF5,0<C765EDF6'(:5A2?7C9C<92A#1=CF33,C;>*8<4*114<8,7D*CEF@,:53++++GEGDF@AD8>>CF=89FBFAFGEFCGEB@,7?+6CBC8>,9,6+7GGDF<@884FGFFC55,<C9C,,<E9CEFCC?5,D<FFEFFF7CCB@AC9EFEFEDGEFFCEGF@GGCGFB@CC@@?@C,GGCD@<E8GGGCCGEF@DGGF@@<AEGGFDBCB<,CC@A
@s1501 443
TGAGGAATATTGGTCAATGGGCGAGAGCCTGAACCAGCCAAGTAGCGTGCAGGATGACGGCCCTATGGGTTGTAAACTGCTTTTATAAGGGAATAAAGTGAGCCTCGTGAGGCTTTTTGCATGTACCTTATGAATAAGGACCGGCTAATTCCGTGCCAGCAGCCGCGGTAATACGGAAGGTCCGGGCGTTATCCGGATTTATTGGGGTTAAAGGGAGCGTAGGCCGGAGATTAAGCGTGTTGTGAAATGTAGACGCTCAACGTCTGCACTGCAGCGCGAACTGGTTTCCTTGAGTACACACAAAGTGGGCGGAATGCGTGGTGTAGCGGTGAAATGCTTAGATATCACGAAGAACTCCGATTGCGAAGGCAGCTCACTGGAGCGCAACTGACGCTGAAGCTCGAAAGTGCGGGTATCGAACAGGATTAGATACCCT
+
DFFGF;EEFGGGGGGGFGGGGGGGDFEGGFGGGGGGGFGGGGGGGGECFGFGGEGGGGGGGGGCF?FGEFEFGG,CFGGGGGGGGGGGGGGGGGGFFEFGGBC?4E=@A,4FFGFGFGGGGGGGGAFGGGFGGGGGGGG9FFFD8EG,CF9AFGGEB><F7CEA@EFGGGDG9BCFGGGGCFAF7<GE@F7:595*:=3<:#CC<?,=;36.2%;5><E@39<5FDG7?C?<E.7AEFFEGDF:#=<?F=*31./9@1>:FF8CGD5C@%GFEF8@>F#8?DCF<FA<?<C?*FCB@,@,CECCEEFC?4C4+C@+@FDGGGEEFGGFCDCA9FGEGGF@F=<8FCGFA9GGDGGGFFFEGGEFGFGFGGGGGGGF@FGGEGGGD<CFCGFFFFFEDFFE,GGGFCGGGFCEEDGGDGGGGFFGGGGFFEC8-@BA
@s1501 444
TGGGGAATATTGCACAATGGGCGAAAGCCTGATGCAGCAACGCCGCGTGAAGGATGAAGGTCTTCGGATTGTAAACTTCTATCAGTAGGGAAGAAAGATAGCTTCGGCTATCCTGACGGTACCTAACTAAGAAGCTCCGGCTAACTACGTGCCAGCAGCCGCGGTAATACGTAGGGGGCAAGCGTTATCCGGAATTACTGGGTGTAAAGGGTGCGTAGGCGGCGATTTAAGTCAGATGTGAAAACTCAGGGCTCAACCTTGAGACTGCATCTGAAACTGAGTTGCTAGAGTGCAGGAGAGGAAAGCGGAATTCCTAGTGTAGCGGTGAAATGCGTAGAGATTCGGAGGAACACCAGTAGCGAAGGCGGCTTTCTGGACTGTAACTGACGCTGAGGCACGAAAGCGTGGGGAGCGAACAGGATTAGATACCCT
+
EFDFCFGGGGGGFGGGGGGGGGGGGGGGGGGGGGGGGGGGGGGGGGGGGDFGGFGGGFGFGGFFGGGFGGGFG9EFGGGGGGGG<?FGGGGGGGGGGFGGGGGGGDGCECFGGGAEEFGEGD?FGGGGEECF?<DFGFFGG@:BEGGGCF,F@<FFCC<<CFFEG*6FGGGFGCCFE7C7::FG%F5:FF?6C1?B97<F;?7CFFFCGGG*C2F>#2?<9FDC>BFB<E=7D<FAFBCC9,=:CCED?FFCGGFDFGADF<GFGGGGD9E=9399GGGGGGGGFAFFED?EGFGGGGGFFFF@GGDFF@,FE9,9FBEE>@+9F;FA6@?EGFC@EAEGFFGGGFEFFE,GFFFFCEF7GGDGGGGGGGGFCGFFFFGGGGGGGGFGGGFECGGFF>GGGGGGGGGGGGGGGGGGGGGGFCGGGFFCCCCC
@s1501 30154
TGGGGAATATTGCACAATGGGCGCAAGCCTGATGCAGCGACGCCGCGTGAAGGATGAAGGTCTTCGGATCGTAAACTTCTATCAGCAGGGAAGAAACCATGACGGTACCTGACTAAGAAGCCCCGGCTAACTACGTGCCAGCAGCCGCGGTAATACGTAGGGGGCAAGCGTTATCCGGATTTACTGGGTGTAAAGGGAGCGTAGACGGCGGCGCAAGTCTGAGGTGAAATACCCGGGCTCAACCTGGGAACTGCTTTGGAAACTGTGTTGCTAGAGTGCTGGAGAGGTAAGCGGAATTCCTAGTGTAGCGGTGAAATGCGTAGATATTAGGAAGAACACCAGTGGCGAAGGCGGCTTACTGGACAGTAACTGACGTTGAGGCTCGAAAGCGTGGGGAGCAAACAGGATTAGATACCCT
+
GGGGGEGGGGGGGGGGFGGGFGEGEGGGGGGGGGGGGGEGGGDGGGGGGGGGG?FFFE?CGGDGGGGGGGGGFGGGGGGGGGGFGGGGGGFEDFGGGGGGGGGEEGGGGGGGGG,CDDGGGCGGGEGGGGGGGFGGGGGG8FGCFGGGGGGEGG9FFGGGGGCEE8:<FC:CE2GGGGFFD<FE:F=E'<:EB>CC/*;FFG8CC8CDGDCC@>=FC=FFFFF=GGGCFFGGFEDGGFCFFGGFEFFGGGFGGGFGGGF<CGGGFCDE<FEC?GBFGFF=GF0F<FECF7GGGGGFECB?A,GGGGBGEGGGGFDGGGGGGGGD<GGGGFFAGF@@GFGGGGFEEGGGGGFDGGGGGGGGGFEFGGGGGGGGEGGGGGGGGFFGGGGGGGGGGGGGGGDFCFFGGGFFGGFFFC9CCC
@s1501 35828
TGAGGAATATTGGTCAATGGGCGAGAGCCTGAACCAGCCAAGTAGCGTGCAGGATGACGGCCCTATGGGTTGTAAACTGCTTTTATAAGGGAATAAAGTGAGTCTCGTGAGACTTTTTGCATGTACCTTATGAATAAGGACCGGCTAACTCCGTGCCAGCAGCCGCGGTAATACGGAGGGTGCAAGCGTTAATCGGAATTACTGGGCGTAAAGCGCACGCAGGCGGTTTGTTAAGTCAGATGTGAAATCCCCGGGCTCAACCTGGGAACTGCATCTGATACTGGCAAGCTTGAGTCTCGTAGAGGGGGGTAGAATTCCAGGTGTAGCGGTGAAATGCGTAGAGATCTGGAGGAATACCGGTGGCGAAGGCGGCCCCCTGGACGAAGACTGACGCTCAGGTGCGAAAGCGTGGGGAGCAAACAGGATTAGATACCCT
+
CGGGGGGGDGGGGGGGGGGGFGCGGFGGGGGGEFCFGGGFGFFGGGE@FGGGGGGGFGGDFGGFFFGGGFGEGGGDFGGGGGGGGGGGGGGGFFDFFGGGGGEFCGGGGGEFFGBCFFDFGGGGGGG9FGGGGCFGGGFGGGGGGGGG8,CBE<+BF>FCFGGGGGDGEGEGFFGD@BFGGGGGGGGGECGGGGGGGCF<FG,EF<<EG@CGGAF>GAE1+E=ED>FCFFEFEC7/AE<;GGFF<9@GD<?/CFFGGGF@C;:FGG>FFE8/8<20@7@EFGEFEAFDFFFFFCCCB+F<,GGGGFFF@AEE>4,F@EFGFFGEDGFEBF?@F:CFFGGGF;A@F<GGGGGE<FDGCCGEEEGCF?@FEFGEGGGGGGGGFGGGFF<GGFCECFCFGGEFGGGGGGGFEFGGGGGGFEF@FGGGFFFGGFEACCCC
@s1501 43093
TGAGGAATATTGGTCAATGGACGCAAGTCTGAACCAGCCAAGTAGCGTGCAGGAAGACGGCCCTCTGGGTTGTAAACTGCTTTTAGTTGGGAATAAAGTGCACCACGTGTGGTGTTTTGTATGTACCATCAGAAAAAGGACCGGCTAATTCCGTGCCAGCAGCCGCGGTAATACGGAAGGTTCAGGCGTTATCCGGATTTATTGGGTTTAAAGGGAGCGCAGGCGGACCTTTAAGTCAGCTGTGAAATACGGCGGCTCAACCGTCGAACTGCAGTTGATACTGGAGGTCTTGAGTGCACACAGGGATACTGGAATTCATGGTGTAGCGGTGAAATGCTCAGATATCATGAAGAACTCCGATCGCGAAGGCAGGTATCCGGGGTGCAACTGACGCTGAGGCTCGAAAGTGCGGGTATCAAACAGGATTAGATACCCT
+
@AEGGGGGGGGGGFGGGFDFDFEGGE@FFGFGGGGGFGGFGGGFFGGFGGGGGEFGFFF@FGGCGGGGGGEFGGGGGGGGGGGGGGFGGGGGGGFFGFFGGGGGGGEB=EFGGDGGGGGGGGGFGGGGGFGGEGE8FEGFGGGGDGGGGGGGGGGGGGFGGGGGGGGGGGGCDFFGGGGGGGGF9/9;E7FEBGGGC*5FGGGGGGGG,@<B9FGAG5CCBAE=:;?CDCGGGFFFGD:@C@7F@539CDECCDD6@2CGGGGGFECF:F60GGGFD@D=8:FEFCE?EGGFBGGGGGFEDDGFFGCEC,9D@C;GGGGFEFFE@C?EGFFEF@FGGGGGFCC9AFCCGGFFFFCF:GF7EGGEGGGGE9GGGGGEGGGFCGGFGGFFFGFFC,GGGGGFGGFEGGGGGGGGGGGGGGFFFFGGGGFFGGGCCCCC
@s1501 24765
TGGGGAATATTGCGCAATGGGGGAAACCCTGACGCAGCAACGCCGCGTGAATGAAGAAGGCCTTAGGGTTGTAAAGTTCTGTTGACGGGGACGATAATGACGGTACCCGTTGAGGAAGCCACGGCTAACTACGTGCCAGCAGCCGCGGTAATACTTAGGGGGCAAGCGTTATCCGGATTTACGGGGTGAAAAGGGAGTGTAGACGGCTTGGCAAGTCTGATGTAAAAACCCAGGGCTTAACCCTGGGACTGCAGTGGAAACTGTTAGGCAAGATTGCAGGAGAGGTAAGTGGAATTCCTAGTGTTGCGGTGAAAGGCGTAGATATTAGGGGGAACACCAGTGGCGAAGGCGGCTTACTGGACTGTAACTGACGTTGAGGCTCGAAAGCGTGGGGAGCAAACAGGATTAGATACCCT
+
A,CECEG?FEFGGGGCGGGF<@CFGGGGGGGCGCCCGFFFFFGGGGG@BBFCFCFEEEC-:95CC?<BACFEDAEE,CF,?AFCFG74+>@CC=BCFG?FA7==DGG,@BD+>BDFF,=F8,353@FGFGGGF::@FF,@@,,@8*<:<BC9FF,3C@,8:F:FFCF@*CF*:,144=EG-5<=@2&##?8<CG>E6#253<:C63#D@@A9E9@*<G@>9@0+4+3,DE@,+EFFEFD,CFGFCD=C,6,=C,@,:,,=4@F8FFFC4,?83,?E@,E,DC,A99FC:,,C>,E,E,F?B<@8*8?E@C,,:4+FDCEFE>9A,CFCA,E:,@CC,FGGGGGCGFCGFCGGGGFF8FCGGFGGGGFF@CCEEFFGGGF@FFGDF:EEFECDEC9FGEFGGF<GGGFGFCGCCCCC
@s1501 38097
TGGGGAATATTGCACAATGGGCGCAAGCCTGATGCAGCGACGCCGCGTGAAGGATGAAGGTCTTCGGATCGTAAACTTCTATCAGCAGGGAAGAAACCATGACGGTACCTGACTAAGAAGCCCCGGCTCACTACGTGCCAGCAGCCGCGGTAATACGTAGGGGGCAAGCGTTATCCGGAATTACGGGGTGTAAAGGGTGCGTAGGCGGTGAATTAAGTCAGATGTGAAAACTCAGGGCTCAACCTTGAGACTGCATCTGAAACTGAGTTGCTAGAGTGCAGGAGAGGAAAGCGGAATGCCGAGTGTAGCGGTGAAATGCGTAGAGATTCGGAGGAACACCAGTAGCGAAGGCGGCTTTCTGGACTGTAACTGACGCTGAGGCACGAAAGCGTGGGGAGCGAACAGGATTAGATACCCT
+
DFGGGGGGGGGGGGGGGFFCGGGGGGGGGGGGGGG9FF7CCFGEGGEFGEFEEFFFGGG8CFGAFGGGGGGGGFFGGGGGGGGGGGGGGGGFGGGGFGGGGGGFGGEGCFFGGGFGFGGGGGE@CFFF+>EFF<ECCFFF8@F<FGGGGGGGGGGGGGGGGDGGEG*=C:<5=<F<GC3G=GGG#FFFCF:C?E=>CFE=FBACEFEC#:,#@*BDFFFC?=A@9F=<,<FCFCGFFGD=CC9>CGFCFGFFGGCGGFFDGGDD?><FCFFBFF5FDE<FFGEF,?ACEFGFEECEE7E:A,FFBB9C+EFGF@8?@C7AD9EGGGGGFGEAEA:C@F8FGFEEC7G@@GF@GGFGGGFGGFFFFFF6FGGF@@GGGGGGGFFDFGEDGGGGGGGGCGGGFFGGGGGGGGGGGCCCCC
@s1501 25496
TGAGGAATATTGGTCAATGGGCGGAAGCCTGAACCAGCCAAGTAGCGTGCAGGATGACGGCCCTATGGGTTGTAAACTGCTTTTATAAGGGAATAAAGTGGGGCTCGTGAGCTCTTTTGCATGTACCTTATGAATAAGGACCGGCTAATTCCGTGCCAGCAGCCGCGGTAATACGGAAGGTCCGGGCGTTATCCGGATTTATTGGGTTTAAAGGGAGCGTAGGCCGCAGGTTAAGCGTGTTGTGAAATGTAGGGGCTCAACCTCTGCACTGCAGCGGGAACAGGCTTGCTTGAGTACGCACAACGTGGGCGGAATTCGTGGTGTAGCGGTGAAATGCTTAGATATCACGAAGAACTCCGATTGCGAAGGCAGCTCACTGGAGCGCAACTGACGCTGAAGCTCGAAAGTGCGGGTATCGAACAGGATTAGATACCCT
+
FGGGGGGGGGGGGGGGGGFFGGGCEGGGGGGGGGGGGGGGGGGGGGGGGEGGGGGGGGEGGGGGGGGGGGFGGGGGGGAEFGGGGGGGCFGFGEFGGGGG,<FF>FFFE<:8,,,CBFGCFGDDDDFGFDFGDGGGFFGABECGC=CFCFGFFE<FCGC@@FFGGDGDFE:FFGGE:CFEGGGG7FC8C7+=CGFG*8CC9:FFGF8-C<<CFDG>D<F0=<8/%8,0/7EC;DA6/DGGGGFF<5,,7D*:<FCC?EF@E@'3@0,<2DE>6<+8,,@73,F<:,,9GGGGFGGGEEC8@4DCGGEEGGFE8@+C7GDGFEDGFGGGGGFGF9GGGGGGF=CFECFGGGFFFFC>GGGCF6C7FFEGGGFEDECDDF@,:@@F<<GGGF@DDAGFF7FDFGGGGGGFF:F@GGGFF,GFGGGGGGGGGGGCCCCC
@s1501 451
TGGGGAATATTGCACAATGGGCGAAAGCCTGATGCAGCAACGCCGCGTGAAGGATGAAGGTCTTCGGATTGTAAACTTCTATCAGTAGGGAAGAAAAGTAGCGTAAGCTACTCTGACGGTACCTGACTAAGAAGCTCCGGCTAACTACGTGCCAGCAGCCGCGGTAATACGTAGGGAGCAAGCGTTATCCGGATTTACTGGGTGTAAAGGGTGCGTAGGCGGCTTGTTAAGTCAAAAGTGAAATTTCGGGGCTCAACCCCGGAGCGGCTTTTGAAACTGGCGAGCGTGAGTGTGGGAGAGTAAAGTGGATCTTTGAGTGTAGCGGTGAAATGCGTAGGGATTCAAAGGAACACCAGTAGCGAAGGCGGCTTTCTGGACCATTACTGACGCTGAGGCACGAAAGCGGGGGGAGCGAACAGGATTAGATACCCT
+
DFFGGGGGGGG9FEGCFG9F6CCFGFGGGFFGGGFFGGEAEFFGGC@@FGGGGFFFFGGGGFFGGGGGGGEDGGGFFGGCFFFGGGF9F7FFC<E<EFFGGGEGGGGFGEFFFDAAFC:CEGGG9C8FFEFG?FFGF?++CFFFFA9<F,:>FDB+@>F7BF<FEE*,7?C,,>*=F<FFFDFC:+:<,?CGC7*5C?,?CFCGGF:F:F:9B*?58:/=>F5>GDFC<27+2+?$F@+CB9@7C@1@GFDD,7>@GEE>FB::5DF?DC,DE;+6C@83+B+B,,,3<F=EFCF=8E@,,FFDDD?@4,E9F@FGGE>6):44B=C,@C?C@4,,9,,@?<DCC,GFFC9,,GGEFEGD,@CCF7GGGGFGGFFDGGGGFFEF:CBCFFFEDFEDFCEGGCF@C+FD@CGGEGGEGGGGFGFDGFFCCCCC
@s1501 452
TGGGGAATATTGCACAATGGGCGCAAGCCTGATGCAGCGACGCCGCGTGAAGGATGAAGGTCTTCGGATCGTAAACTTCTATCAGCAGGGAAGAAACCATGACGGTACCTGACTAAGAAGCCCCGGCTAACTACGTGCCAGCAGCCGCGGTAATACGTAGGGGGCAAGCGTTATCCGGAATTACGGGGTGTAAAGGGTGCGTAGGCGGCGATTTAAGTCAGATGTGAAAACTCAGGGCGCAACCTTGAGACTGCATCTGAAACTGAGTTGCTAGAGTGCAGGAGAGGAAAGCGGAATTCCGAGTGTAGCGGTGAAATGCGTAGAGATTCGGAGGAACACCAGTAGCGAAGGCGGCTTTCTGGACTGTAACTGACGCTGAGGCACGAAAGCGTGGGGAGCGAATAGGATTAGATACCCT
+
FFGGGGGGGGGGGGGGGGGFGFGGGGGGGFGGGGGGGGGEGGGGCFGEGGGGGGGGGFGCGGGGGGGGGGGGFFFGGGGGGDEGGGGGFFGGGGGGGGGGGGGGGGGGGGGGGGGGGGFEGFGGGGGEEDGFGFGFGGGGGGGGGGDEGG>CG@FFG@FGGGE<BEC7C@<CEGFFDFGCFGFC+FCF4CEFFF5<=EC=FDGCC9F:DDFFCCCFGBGFDAEGFFFFGEDCGGG:5@#F>@@GGFFBCGCEB;C>D9FFD?<D?,GF?F@4CC?FCECGE48FGGE8GFCDC;FE8EB7ECFGGGBC7EEFE,=GGGGGGFGGGEGEGGFAFGEFGGFGGGGDGGGGDGGGGGGFGGGGGGGGGGGCGGGGFGGGGFAGGFFGGGGCGDGGGGGFEGGGGFCGFFCGGGGGGCCCCC
@s1501 30313
TGGGGAATATTGCACAATGGGCGCAAGCCTGATGCAGCGACGCCGCGTGGGGGATGACGGCCTTCGGGTTGTAAACTCCTTTCGTCAGGGACGAAGCGAAAGTGACGGTACCTGGATAAGAAGCACCGGCTAACTACGTGCCAGCAGCCGCAGTAATACGTAGGGTGCGAGCGTTGTCCGGAATTACTGGGCGTAAAGAGCTCGTAGGTGGGTTGTCGCGTCGTTTGTGTAAGTCCACGGCTTAACTGTGGGATGGCAGGCGATACGGGCATAACTTGAGTGCTGTAGGGGAGACTGGAATTCCTGGTGTAGCGGTGGAATGCGCAGATATCAGGAGGGGCACCGAGGGCGAAGGCAGGTCTCTGGGCAGTAACTGACGCTGAGGAGCGAAAGCATGGGTAGCGAACAGGATTAGATACCCT
+
6CFEFEGGFFFFGGGGFFG?CF@EEGGGGGGGGFGGFFEGGGGGDGGF:EEGGGGGEFBFCFCA<B?7EFEGFFFGGGGG9,?EGGGGFFGFEC@FFGGEEGGFFCCECG7FFFF8A9>9FGFGGGGGGGCGGDGFGGGGGG,:BFF<7<FGD:F?,CFGE9*CF@CCFC7EF*AEE@FGGEGGGGC9FG5@EECC5C<:C?<;?;@EEGE,:>CCCEFD53>:CCEGGDFFGCC2:C@:8#1:@8=<8FGGGGGD<6CF>DAC8DEDCDFA?8,?8F@:5,7GGGFCFFGFF@BGED8888>?DE,9BE=C@=BC9,@DFF8,<,CFECFFC?:,D:,C@F7BE@,CFBE69F8EGGGFFE,EFFFEFCGFC:F@;CC<EC,CC@@,F9FEDE9GGCFC@C@F<AACFFGFGDFFAB<CCC
@s1501 21723
TGGGGAATATTGCACAATGGGGGAAACCCTGATGCAGCGACGCCGCGTGAAGGAAGAAGTATCCCGGTATGTAAACTTCTATCAGCAGGGAGGATAATGACGGTACCTGACTAAGAAGCCCCGGCTAACTACGTGCCAGCAGCCGCGGTAATACGTAGGGGGCAAGCGTTATCCGGATTTACTGGGGGTAAAGGGAGCGTAGGCGGCGGAGCAAGTCAGAAGTGAAAGCCCGGGGCTCAACCCCGGGACGGCTTTTGAAACTGCCCTGCTTGATTTCAGGAGTGGTAAGCGGAATTCCTAGTGTAGCGGTGAAATGCGTAGATATTAGGAGGAACACCAGTGGCGAAGGCGGCTTACTGGACTGACAATGACGCTGAGGCTCGAAAGCGTGGGGAGCAAACAGGATTAGATACCCT
+
AFG,@FGFGGGDFGGFFFG<ECEFFGGGG@FGGGGGFF@CCF:CFCG@=EGGG8<FCFF9EFF,:=F4>=FEFGGF9FGGAEEFACFFFEEGCGGGFEB9FE7BF7AFFGFGGGGGGG88>FFGEFEAFGGGEGGGFCDCFFGFCGGD:E738?E,<:>7CFG7=EE7<:8=CEF<19CFA9<FE0#*#5<<<CE8E<C=?EG=CEDGE??E@8:67.FFCA??9@:=7:E:F:A<BEFFFFGGGCCB7C=CCF<FDG*=CFGGD,EEFCFA>?8B4<FC95,DFEC??,@>49,E,CF?GFEDFF:FFFF9@C?=,CCAFE?9EC,CFEFE@,@:EE:?,FEDFCCEEDGEEGGGGFGGGGFFF9FDGGGGGGGGGGEF<EFC7EGGGGGGGFGGEGFGFFGGGDGGGFGCCCCC
@s1501 31305
TGGGGAATATTGCACAATGGGCGCAAGCCTGATGCAGCGACGCCGCGTGAAGGATGAAGGTCTTCGGAGCGTAAACTTCTATCAGCAGGGAAGAAACCATGACGGTACCTGAATAAGAAGCCCCGGACAACTACGTGCCAGCAGCCGCTGTAATACGTAGGGGGCAAGCGTTATCCGGAATTAATAGGTGAAAAGGATGCGTCGGCGGCGAGTTAAGTCAGATGGTAAAACTCAGGTCTCAACCTTGAGACTGCATCTGAAACTGAGTTGCTAGAGTGCAGGAGAGGAAAGCTGAATTCCGAGTGTAGCGGTGAAATGCTTAGAGATTCGGAGGAACACCAGTAGCGAAGGCGGCTTTCTGGACTGTAACTGACGCTGAGGCACGAAAGCGTGGGGAGCGAACAGGATTAGATACCCT
+
D8F8@FFGGGG9FGCFGGD,,CFDB+8FFFFCDEFGDE=CFFC@EG@:+?DF8EED<?C9FCE?FEFC+C@F=CCEFFG,CE,FFFG8?7+9F@E,BEFF<?F7++BB?993,B<FFD<,,:B:@B++8<@FF8GGFGFA8>CDBEC7*1>F@FGG:FCF*>*<@7=1F71*<C9C<:CEF,>,,,3?,<,,7?,8*+<,?*/:2:@4:4-#<:?C;9,ED6A9,,9ECB<>6,+B3,8CC,33?,A,@FFFA,AFFFDC9?=,,,,,A8,99FBF?B>A=B,?<AF;FF?,,@,:EF:7FCGFCC>=CFGFFE<FC@;<?E9;B6:6+:9FGFCFFC<FDB@CGFE,FF7GGF8EGFEFFFFFGFF9FGDFC@GE@,,<B,@GCFF@GGEFCFFGCGEFEFFGGGGGGFE8GCCCCC
@s1501 456
TGAGGAATATTGGTCAATAGGCGAGAGCCTGAACCAGCCAAGTAGCGTGCAGGATGACGGCCCTATGGGTTGTAAACTGCTTTTATAAGGGAATAAAGTGAGTCTCGTGAGACTTTTTGCATGTACCTTATGAATAAGGACCGGCTAATTCCGTGCCAGCAGCCGCGGTAATACGGAAGGTCCGGGCGTCATCCGGATTTATTGGGTTTAAAGGGAGCGTAGGCCGGAGATTAAGCGTGTTGTGAAATGTAGACGCTCAACGTCTGCACTGCAGCGCGAACTGGTTTCCTTGAGTACGCACAAAGTGGGCGGAATTCGTGGTGTAGCGGTGAAATGCTTAGATATCACGAAGAACTCCGATTGCGAAGGCAGCTCACTGGAGCGCAACTGACGCTGAAGCTCGAAAGTGCGGGTATCGAACAGGATTAGATACCCT
+
GGGGGGGGGGGFGGGGGGGGGGGGGGGGGGGGGGGGGGFGFFFGGGGGEGGGGGGGGGGGGGGGGGGGGGGGGGGGGGGGDFGGGGGGGFGFGGGGGGGGGGGGGGGGGGGGGGGGGGGGGGGGGGGGGGGGGGFGGGGGGGGGGGGFGGGGGGFGGGGGFFGGGGGGGGGGGGFGCGFEGGGGGGGGGGG>FGCGGGGGDFGGF57<CEGGGGGFC<GABGGGFFGFFEC=FGFFGCFDCGFGGGGGFFFGFCC>DGFFGGGGGFGFGGFFGGGFBD?EFGFGGGFEFFD?)GEGGGGGGGGGGGFECBD;BFGGGGGGGGGGAF8CAGGGFEFECFFDEFCECGGGGGGGGGGGGGGGGEEFFFDGFB9GGGGGFGGGGGGGGGFGGEGGGGGGGEGFFGGGGGGGGGGGGGFGGGFFGGGGGGGGGGGCCCCC
@s1501 457
TGAGGAATATTGGTCAATGGACGAGAGTCTGAACCAGCCAAGTAGCGTGCAGGATGACGGCCCTATGGGTTGTAAACTGCTTTTATAAGGGAATAAAGTGAGTCTCGTGAGACTCTTTGCATGTACCTTATGAATAAGGACCGGCTAATTCCGTGCCAGCAGCCGCGGTAATACGGAAGGTCCGGGCGTTATCCGGATTTATTGGGTTTAAAGGGAGCGTAGGCCGGAGATTAAGCGTGTTGTGAAATGTAGATGCTCAACATCTGCACTGCAGCGCGAACTGGTTTCCTTGAGTACGCACAAAGTGGGCGGAATTCGTGGTGTAGCGGTGAAATGCTTAGATATCACGAAGAACTCCGATTGCGAAGGCAGCTCACTGGAGCGCAACTGACGCTGAAGCTCGGAAGTGCGGGTATCGAACAGGATTAGATACCCT
+
EGGGGGGGGGGGGGGFFGCGGGGGGGGGGGGGGGGGGGGGGGGGGGGGGGGGGEGGGGGGGGGGGGGGGGGGGGGGGGGGFGGGGGGGGFEFGGGGGGGGGGFFAFGGGGGGGGGGGGGGFGGFDFGGGGGGGGGGGGGFFDEEGGGGGFGGGGGGGFEGGGGFEEGGGGGDFGGGGGGEGGGCGGGDCFG=GG7CEGE97/CCCFCGGGGGFGEFE@GFFDGGGGGFFFFGGCCAE7CGGFCGFGFCGGFF@DFG5G9G>GGGGGF<GGEA:DGEBC2D=GGGGGDD=FFFDFAEECFFE?9GEEGGF8FD6DDGDGGGGGGGFGCE9FFCECEGEFD8GFE8FCGFGFFFGGFDGGGGGGGGGFCGGGGGGGGGGGGGGGGGFFC@,GGGGGGGGGGGFGFGGGGGGFGFEFGGGGGEFGGGGGGGGGGCCCCC
@s1501 30876
TGGGGAATATTGCACAATGGGCGCAAGCCTGATGCAGCGACGCAGCGTGAAGGATGAAGGTCTTCGGATCGTAAACTTCTATCAGCAGGGAAGAAAACATGACGGTACCTGACTAAGAAGCCCCGGCTAACTACGTGCCAGCAGCCGCGGTAATACGTAGGGGGCAAGCGTTATCCGGGATTACTGGGTGGAAAGGGTGCGTAGGCGGCGATTTAAGTCAGATGTGAAAACTCAGGGCTCAACCTTGAGACTGCATCTGATACTGGGTTGCTAGAGTGCAGTAGAGGAAAGCGGAATTCCGAGTGTAGCGGTGAAATGCGTAGAGATTCGGAGGAACTCCAGTAGCGAAGGCGGCTTTCTGGACTGTAACTGACGCTGAGGCACGAAAGCGTGGGTAGCGAACAGGATTAGATACCCT
+
EG,FGGGGGGGGCCFGGGGEGGG+@CGGFFGG9CFGFF@@@F77FGFGGGFGGGGGGF9=CF?EFFG>::CAC<FGFFEFEF,,B,?F+@+BB8FG8AE<FCB++B4F<F9EF,,B,,,:B<+3@++@3@,,C>C>,5<F<F<FD:C7@:@CCDCG77731C@FCGC=;7*3C@:<FG#<F:/<:FFGFE-3:2@EBE8>?:::E5:0*/:=>GCCF?<A@,CGFFF7<9,BCFCF==DFGFDFE,,B,B9DAFF=;FF=,@8CB,GFAA4,,E5EE9EDC,AGFFC+F7GFGFFFE8@+E,FFEGAEFFGGFA?:CFGFF;FBGGF=7DF?,GEC6,GE@7F:F<F@GGGEEFFFE9GGGEFGGGEFGGGGFGGFGF<DGFEGGGGGF>GGGF@,F6B,GFFGGFFGGGGGGCCCCC
@s1501 29011
TGAGGAATATTGGTCAATGGACGAGAGTCTGAACCAACCAAGTAGCGTGCAGGATGACGGCCCTATGGGTTGTAAACTGCTTTTATAAGGGAATAAAGTGAGTTTCGTGAGACTTTTTGCATGTACCTTATGAATAAGGACCGGCTAATTCCGTGCCAGCAGCCGCGGTAATACGGAGGGTCCGGGCGTTATCCGGATTTATTGGGTTTAAAGGGAGCGTAGGCCGGAGATTAAGCGTGTTGTGAAATGTAGATGCTCAACATCTGCACTGCAGCGCGAACTGGTTTCCTTGAGGACGCACAAAGTGGGCGGAATTCGTGGTGTAACGGTGAAATGCTTAGATATCACGAAGAACTCCGATTGCGAAGGCAGCTCACTGGAGCGCAACTGACGCTGAAGCTCGAAAGTGCGGGTATCGAACAGGATTAGATACCCT
+
@FFGGGGGGGGGGFFGGGGGGGGGGBEFGGFGGGGGGEGEDFFGGGGEEEGGGGGGGGEGGGGGGGGCEGGGGFFGGGGGFEFGGGGGGGG@FCEFFFGGGFD,<<FGGDGDGGGGGGEFFFGGFFEDFGGGGGGGGGGFFGGGGGEGGGFDFGGGGGGGGGDGGG7<<:>CFFCEC***66<B@7:<F74;<F@C?GFGC+FFC;?/C1<CFFGA=6EB:>7=62:CCG?F>EF9@0DEGGF9*CFFGGFFF<38AFF@CDEFFFGGDGGDEEEC@@4=8BB8<<D8E=,?9C+CEFA59<EFEGGGEGFAFFEGGFD<GF@B)A7FFF<,GGF@,FAGFDC,CFEFFC,FF@GGGGGGGGGGGF<GGEF<ECEEGFEGGGGGGEFEGF;EGFFGGGGGGGGEGGGFC@FFGGGGGGDGFFGGFCGGGGFCCC<C
@s1501 30160
TGGGGAATATTGCACAATGGGCGAAAGCCTGATGCAGCAACGCCGCGTGAAGGATGAAGGTCTTCGGATTGTAAACTTCTATCAGTAGGGAAGAAAGATAGCTTCGGCTATCCTGACGGTACCTAACTAAGAAGCTCCGGCTAACTACGTGCCAGCAGCCGCGGTAATACGTAGGGAGCAAGCGTTATCCGGATTTACTGGGTGTAAAGGGTGCGTAGGCGGCTTGTTAAGTCAAAAGTGAAATTTCGGGGCTCAACCCCGGAGCTGCTTTTGAAACTGGCGAGCTAGAGTGTGGGAGAGGAAAGTGGAACTTTGAGTGTAGCGGTGAAATGCGTAGAGATTCAAAGGAACACCAGTAGCGAAGGCGGCTTTCTGGACCATTACTGACGCTGAGGCACGAAAGCGTGGGGAGCGAACAGGATTAGATACCCT
+
GFGGGG:FGGGGGGGGGGFFEGGGCGGGG8FGFGFGGGFEFGEFGGGGGGGGGGGGGGGGGFFFG@EEGGGGGGGGGGGGAAEAEFGEG7FGGGFG@FGGFGGGGGGG?FCFFFEGGGGEGGGGGGGGGGGGFFGFGGGGGGEGGGGFGFFDGGGG<EFEGGGGGGGCCGG?FGGGGGGGGGGGGGDFGGGGGGGGGG6FDGFGCCFF@FECGDEGGFGFDFGGGGGCGGF@CFFF@FFGGFBEEGGFCGGGGFCCGFFGGGGGGGGFFGGE;CFGGGEFFF8FDEBB5FCFFEFCCF<GFEFEFEE=EECGFFFFGGGC5GFFFEEBCCFCDC9=C,DGFF9<EFEEGFF@@GFCCDGGGGEF:DGGGGGGGGGGGFGGGGGGGGCEGGGFDGGGFCFFCEGDGGGGGGGGGGGFFGGGGGGGGGGCCCCC
@s1501 36396
TGGGGAATATTGCACAATGGGGGAAACCCTGATGCAGCAACGCCGCGTGAGTGATGACGGCCTTCGGGTTGTAAAGCTCTGTCTTCAGGGACGATAATGACGGTACCTGAGGAGGAAGCCACGGCTAACTACGTGCCAGCAACCGCGGTAATACGTCGGTGGCGAGCGTTGTCAGGATTTACGGGGCGTAAAGGGAGCGTAGGCGGACTTTTAAGTGAGATGTGAAATACCCGGGCTCAACTTGGGTGCTGCATTTCAAACTGGAAGTCTAGAGTGCAGGAGAGGAGAATGGAATTCCTAGTGTAGCGGTGAAATGCGTAGAGATTAGGAAGAACACCAGTGGCGAAGGCGATTCTCTGGACTGTAACTGACGCTGAGGCTCGAAAGCGTGGGGAGCAAACAGGATTAGATACCCT
+
[truncated: 17,812,624 more chars]
