# Supplementary material for: Compositional distinction of gut microbiota between Han Chinese and Tibetan populations with liver cirrhosis
Source: PeerJ. 2021 Sep 15;9:e12142. doi: 10.7717/peerj.12142 (PMC8449536; doi:10.7717/peerj.12142)
Supplement: Supplemental Information 8 [file peerj-09-12142-s008.zip › HLC7.clean.fastq]

@s1701 33361
TGAGGAATATTGGTCAATGGGCGAGAGCCTGAACCAGCCAAGTAGCGTGCAGGATGACGGCCCTATGGGTTGTAAACTGCTTTTATAAGGGTATAAAGTGCGAGTCGTGAATATTTTTGCATGTACCTTATGAATAAGGACCGGCTAATTCCGTGCCAGCAGCCGCGGTAATACGGAAGGTCCGGGCGTTATCCGGATTTAATGGGTTTAAAGGGAGCGTAGGCCGGAGATTAAGCGGGTTGTGAAATGTAGACGCTCAACGTCTGCACTGCAGCGCGAACTGGTTTCCTTGAGGACGCACAAAGCGTGCGGAATTCGTGGTGTAGCGGTGAAATGCTTAGAGATCACGAAGAACCCCGATTGCGAAGGCAGCTGACTGGAGCGCAACTGACGCTGAAGCTCGAAAGTGCGGGTATCGAACAGGATTAGATACCCT
+
C<FEGGGGGAFEFDFCCFGC8EF+FEEFD@CGDFFGGGCGG8FGGGGG:BDFGCFCEFFGDEDFG<F8F<CFGGGFFCFGGGFD<E99FF49:,:,,55:,7?++B7+C8+,,5<,<F75A,5,BEF,8,7CFFAADFGC,B:7EGGGGAFFGF+BD,3@DEF,@BFGGD*@<9>:17>FFGC>**/4<*FF+><CC=1<C+<F?FCCF<<9@<C;C>E3<1;6+:5/:2;?C??21,EEF@:B>AE1/<0615,.*,+F8FDC<A78F3:?CDCEED8AD=>33::,35,?>C+8CFCF=CFB8+@+C8A>48CGGDA:<9+45EF9EFFE,FGGFFFFGFGEAFGGE?C,++8+FC<C@EGDFEGGCFC<A:,CD<FF@+EEEECGGGFFC9DFF@B4,FFFCEFCGGGFEEGGDGGFGGGGGGGGGGGCCB<@
@s1701 43652
TGAGGAATATTGGTCAATGGACGAGAGTCTGAACCAGCCAAGTAGCGTGCAGGATGACGGCCCTATGGGTTGTAAACTGCTTTTATAAGGGAATAAAGTGAGTCTCGTGAGACTTTTTGCATGTACCTTATGAATAAGGACAGGCTCATTCCGTGCCAGCAGCCGCGGTAATACGGAAGGTCCGGGCGTTAACCGGATTTATTGGGGTTAAAGGGAGCGTAGGCCGGAGATTAAGCGTGTTGTGAAAGGGAGACGCTCAACGTCTGCACTGCAGCGCGAACTGGTTTCCGTGAGTACGCACAAAGTGGGCGGAATTCGTGGTGTAGCGGTGAAATGCTTAGATATCACGAAGAACTCCGATTGCGAAGGCAGCTCACTGGAGCGCAACTGACGCTGAAGCTCGAAAGTGCGGGTATCGAACAGGATTAGATACCCT
+
DGGGGGGGGGGGFGGDGGGGGFGDFGEDFGGGGFFGGG=FCFEGGGGGGGGGGGGGG<FGGGGGD8FGFEFGFGGFG9F?FGED9,EFGGFFEG5,C<@EGDF,BE944?+C<?A<<FFGCF9A?FFE<,E,CEEF9E9<F8BBFG,C?F?F,A>:FGG7,>,>C>EBFBFE<F@EGGG>CGFCF>>CF<F*?CC<=5FCFCFGGD*=C*8+2C=5E>GE6:F:CECBGG?@+6<)<9F<;7%FC#,/57A:+88@B::@:<;C#?5C8>:7:C@C@;@78DFA:CF=D,GGFF>@EFDBAFCAEDGFC8E>DCEDED?GFABC=EEFGDE?,DFFE<C8EECFDFFFDDGGEC+CFEE>EGGGGFFGFFCDF<FCCF@@+EFF9<@EFEFGGGGGFDGDEGGGFEGFF:FFC?GFGGGFFGGGGDFCGGGCCCCC
@s1701 3
TGAGGAATATTGGTCAATGGGCGAGAGCCTGAACCAGCCAAGTAGCGTGCAGGAAGACGGCCCTATGGGTTGTAGACTGCTTTTATACGGGGATAAAGTGAGCCACGTGTGGCTTATTGCAGGTACCGTATGAATAAGGACCGGCTAATTCCGTGCCAGCAGCCACGGTAATCCGGAAGGTCCGGGCGTTATCCGGATTTATTGGGTTGAAAGGGAGCGTAGGCCGTCTGTTAAGCGTGTTGTGGAATGTCGGGGCTCAACCTGGGCATTGCAGCGCGAACTGGCAGACTTGAGTGCGCAGGAAGTAGGCGGAATTCGTCGTGTAGCGGTGAAATGCTTAGATATGACGAAGAACTCCGATTGCGAAGGCAGCCTGCTGTAGCGTAACTGACGCTGAAGCTCGAAAGCGTGGGTATCGAACAGGATTAGATACCCT
+
DF<EFDFGGGGGGGGGGGEEEFCFCCGFG<FGGGGGGGGGFGGGGGGGDGGGGCGGFGFCGGGFFEFCDGGGGGGGGGGGGFFGGGGGGEEGGC?FGGGGGFG=EFCDFGF>FFFCGGF,CFGGAAEE@FGGGGGGGFGFGGGGGCEGCGGFGF7FGGGGG7:FGF7BDBGF,@CFG7*>F>>**4=CCC@FBFEGGGGGFGGF9+CA#>'C?F=4A9C:6);5<9CDD=E@<#7=C7C28C5?#FECGGG;@4CB6,59:#F9F?CGGGC:@++76C=2+=B?59GFE,FGBFCE>@,GGFF??==CB8F@+,4++:B8FD>E=78ED=C4@<A>AFACGFEEFGGGFF?C,C@,GGF7FFF??AEEF<EF<<<8<FGGEGGGGGGECC;@D9FFGGE@F@EDGFGGGFGFEGFFGGGGFGFE@,GGFGGCCCCC
@s1701 4
TGAGGAATATTGGTCAATGGGCGAGAGCCTGAACCAGCCAAGTAGCGTGCAGGATGACGGCCCTATGGGTTGTAAACTGCTTTTATAAGGGAATAAAGTGAGAGTCGTGACTCTTTTTGCATGTACCTTATGAATAAGGACCGGCTAATCCCGTGCCAGCAGCCGCGGTAATACGGCAGGTCCGGGCGTTATCCGGATTTATTGGGTTTAAAGGGAGCGTAGGCCGGAGATTAAGCGTGTTGTGAAATGGGGACGCTCAACGTCTGCACTGCAGCGCGAACTGGTTTCCTTGGGTACGCACAAAGTGGGCGGAATTCGTGGTGTAGCGGTGAAATGCTTAGATATCACGAAGAACTCCGATTGCGAAGGCAGCTCACTGGAGCGCAACTGACGCTGAAGCTCGAAAGTGCGGGTATCGAACAGGATTAGATACCCT
+
CFAEGGGGFGGFGGGGGGGGGGGGGDEGGGGGGGGGG?FGGGGGGGFFGGGGGGGGGGCFGGGGGGGGFGGGGFGFGGGGGGGGGGFGGGGGGGFC?FFGFGGGGGGFE@DEAFGFGGGFGGFFGGFGFGGGGE9EG<FEFGGGGGGFF<DFGGGGGGGFFGGGGDFFGGGGGGGG*:<FGGGG:7EE@@ECFGG7EGGE+7F,C@<FFCCG9CFFE0:)(-;=F>CDG#7-CC?-/,5:CE;9;+F6@*)2C33B34C>7F>>CFFGFGFBFC>CEECGGEFD#F<:,+,7)+++6E,,,,4,B+7GCDCD=,=+7CEEFFGC>DDFGFF9GGGEEFC,F=<=B,=FGGEFE?=7C@FCF@F@GGFGFCCF@FFECFGGGGGFFFE>GGEGGGGGF7EBDFGFE@FEF:FFEGGGGGGFGGGGFFFCFFGCCCAC
@s1701 37209
TGGGGAATATTGCACAATGGGGGAAACCCTGATGCAGCGACGCCGCGTGAGCGAAGAAGTATTTCGGTATGTAAAGCTCTATCAGCAGGGAAGAAAATGACGGTACCTGACTAAGAAGCACCGGCTAAATACGTGCCAGCAGCCGCGGTAATACGTATGGTGCATGCGTTATCCGGATTTACTGGGTGTAAAGGGAGCGTAGACGGGGTGGCAAGTCTGATGTGAAAACCCGGGTCTCAACCCCGGGACTGCATTGGAAACTGTCAATCTAGAGTACCGGAGAGGTAAGCGTAATTCCTAGTGTAGCGGTGAAATGCGTAGATATTAGGAGGAACACCAGTGGCGAAGGCGGCTTACTGGACGGTAACTGACGTTGAGGCTCGAAAGCGTGGGGAGCAAACAGGATTAGATACCCT
+
EF,CCEGGGGGGGDGFGGGGGGGGCFFGFFGGAAEFFG+>CFE+@FE+@:=6@F+=FD@,E?5FEF78=DF<FFFDFGDFGAFAF@FGGEFFGCGGG9FGFGGGFGFGFGF,CECFGGGG,AFG7:BCGFGFG<DCFFFGG<A@CFGEGDGCFCDB<,?D3>,F,6<C>7<F;C2FE=4*CC#?FCFF<<EC?FF@@CFABC=3;C#(;>:.),@;0;>0FA@FF@7*;C/8@E#CCEGFCF36,F8FFGGGFCFGGCGDE><,,EDAA<<FFGGGGCDF9EDCD84+E>4DGFEE>,GGGEEB0GEGGGGF:CCFFFF=E=B<FEECDE9ACFEC@@<GGGGFCCCGEC@GFFDFFGGGGEGGGFGGGFFFFEFGF7GGGEEFFCC+CCF@EGFFF<CFE<GGFF<GGGGCCCCC
@s1701 22240
TGAGGAATATTGGCCAATGGGCGAGAGCCTGAACCAGCCAAGTAGCGTGCAGGATGACGGCCCTATGGGTTGTAAACTGCTTTTATAAGGGAATAAAGTGAGTCTCGTGAGACTTTTTGCATGTACCTTATGAATAAGGACCGGCTAATTCCGTGCCAGCAGCCGCGGTAATACGGAAGGTCCAGGCGTTATCCGGATTTATTGGGTTTAAAGGGAGCGTAGGCCGTTTGGTAAGCGTGTTGGGAAATGTCGGGGCTCAACCTGGGCATTGCAGCGCGAACTGTCAGACTTGAGTGCGCAGGAAGTAGGCGGAATTCGTGGTGTAGCGGTGAAATGCTTAGATATGACGAAGAACTCCGATTGCGAAGGCAGCCTGCTGTAGCGCAACTGACGCTGAAGCTCGAAAGCATGGGTATCGAACAGGATTAGATACCCT
+
GGGGGGGGGGGGGGGGGGGGGGGGGGGGGGGGGGGGGGGFGGEFGGGCGGGGGFGGFGEGGGGGGGGGGGGGGGGGGGGGGGGGGGGGGGGAFGGGGGGGGGGGGGGGFGGGGGGGGGGGGGGGGGGGGGGGGGGGGGGGGGGGGGFGCGGGFGGGGGGGGGGGGDGGFEEGEGGGCGGGGGGGGGGGGGGFFGDCCGG<GDCGGG<C:FG9FFFA81FDDC>?FEADGGFCEGGFGCE>FF*GFFGFFFFGFEGF@FFFFFGGGGGG<FEEGEGEEGFGGFGGGGFDFEFF5FGGGGF9GFFEFECFDFFGCGF@F:9,FD88FGEFFFEEAEDEFFFAGFF@GGGGGGGFFGF:FEF:C:EGGGEGGFFEFGGGGGGGGGGFF9CGGGFGGGGGGGGGFGGGFFFGGGGFGGGGGGGFGGGGFEGGGGGCCCCC
@s1701 34509
TGAGGAATATTGGTCAATGGACGAGAGTCTGAACCAGCCAAGTAGCGTGCAGGATGACGGCCCTATGGGTTGTAAACTGCTTTTATAAGGGAATAAAGTGAGTCTCGTGAGACTTTTTGCATGTACCTTATGAATAAGGACCGGCTAATTCCGTGCCAGCAGCCGCGGTAATACGGAAGGTCCGGGCGTTATCCGGATTTATGGGGTTTAAAGGGAGCGTAGGCCGGAGATTAAGCGTGTTGTGAAATGTAGACGCTCAACGTCTGCACTGCAGCGCGAACTGGTTTCCTTGAGTACGCACAAAGTGGGCGGAAGTCGTGGTGTAGCGGTGAAATGCTTAGATATCACGAAGAACTCCGATTGCGAAGGCAGCTCACTGGAGCGCAACTGACGCTGAAGCTCGAAAGTGCGGGTATCGAACAGGATTAGATACCCT
+
EFGGGGGGGGGAFGGGGGEEGGGGGGGGGFGGGGGGGGGGFEFGAFGGGGGGGGGGGGGGGGGGGGGGGGGGGG<FGGGGF9<FGGFGGCGGGGGGGFGGAFFGGGGGGFGFGGFGGGDGGFGGGGGGGFGGGGFEFGGFFF+CEGGGFGGGGGFDGGGGGGGGGGGGGGGF,3*FGGGE@GFE0GGF@GG>EG7<:CGG<G#GFFF?C5CFFFG-9?GF@::<<CEGEEGGEEF>GF@FCGGGFDEFGFDGFFBE@2:FCB<C8FF4DCF95+@>@,2E@,GFGGF@GEGF5C8GDGFFF?EGCDFFGCEC8EGGDGGFFB:BBF:DFGGGGGGGFFEDF8E8GGGGGFCFECCC@FEFEGGGGF<GGGGGGGGFFEGGGGDGFFDFCFBEFEDFC@GGGGGGGGGGFFFEGGGGGGF@DGGGGGGGGGGCCC@C
@s1701 8
TGAGGAATATTGGTCAATGGACGAGAGTCTGAACCAGCCAAGTAGCGTGCAGGATGACGGCCCTATGGGTTGTAAACTGCTTTTATAAGGGAATAAAGTGAGTCTCGTGAGACTTTTTGCATGTACCTTATGAATAAGGACCGGCTAATTCCGTGCCAGCAGCCGCGGTAATACGGAAGGTCCGGGCGTTATCCGGATTTATGGGGTTTAAAGGGAGCGTAGGCCGGAGATTAAGCGGGTTGTGAAATGTAGACGCTCAACGTCTGCACTGCAGCGCGAACTGGTTTCCTTGAGTACGCACAAAGTGGGCGGAATTCGTGGTGTAGCGGTGAAATGCTTAGATATCACGAAGAACTCCGATTGCGAAGGCAGCTCACTGGAGCGCAACTGACGCTGAAGCTCGAAAGTGCGGGTATCGAACAGGATTAGATACCCT
+
CFCGGFFFGGGFGGGGGGGGGGGGGGGGGGGGGGGGGGGGGGGGGGGG>FFGGGGGGGECGGGGGGGGGGGGGGGGGGGGGGGGGGGGGGGGGGGGGGGGGGGGGGGGFGGFGGGGGGGGGGGGGGGGGGGGGGGGGGGGGFGGC7CGGGGGGCGGGGGGGGFGDEGFEGGGFGGGDGGGGGFDGGC@F7*<?5:E4CFGFG#CFF?F=@<C?C?A@@GE?>EGFCFDEEGG>C<AF'CE>G@CEF@@F.ECG@8@:CD@;FGFGFDCFFE?C:ECB=EE?FGFF<><?GGGDGGFGGFC,?AGGGGEF?GCDFECEB7GGFC@5GECEEFGFFGGGGFDFGGGGGGCAGFF8EGGGGGF@GDGGEEFFE9EGGGGGGGGEGDGGGGGGGGGGGDGFFGDGGGFFGGGGGGGGGGGGGDEFGGGGGGGGGGCCCBC
@s1701 9
TGAGGAATATTGGTCAACGGACGAGAGTCTGAACCAGCCAAGTAGCGTGCAGGATGACGGCCCTATGGGTTGTAAACTGCTTTTATAGGGGGATAAAGTGTGCCACGTGTGGCATATTACAGGTACCCTATGAATAAGGACCGGCTAATTCCGTGCCAGCAGCCGCGGTAATACGGAAGGTCCGGGCGTTATCCGGATTTATTGGGTTTAAAGGGAGCGTAGGCCGGAGATTAAGCGTGTGGTGAAATGTAGACGCTCAACGTCTGCACTGCAGCGCGAACTGGTTGCCGTGAGTACGCACAAAGTGGGCGGAATTCGTGGTGTAACGGTGAAATGCTTAGATATCAAGAAGAACTCCGATTGCGAAGGCAGCCCACTGGAGCGCAACTGACGCTGAAGCTCGAAAGTGCGGGTATCGAACAGGATTAGATACCCT
+
E8CFFGDGGGGGGFGGGFGCEGGGGGGFGFGGGGGGGGFFGGGGGGGGGGGGGGCFGGGGGGGGGGGGGGGGGG9CFGGF9EFGGGGGCGGFEEGFGGGGGGEFFCCGGFGGFFFFGF<FC9FFFFG,<DFGGGGFGGG9FCBC7EEGGCCFGGCEGGGFFGGFEEEG@FGFF98CDC:FFFGGGG=F:7EFGGDEGGF@GE$=CCEE8+<EFFF>>@C@;C;CFCGDGG<>CC9487DC#F>=5<8@FF:GF=GE@:<7@C71@@8=CCF>GGG>/:==D>B+B>++@,FG=F=FCE@CFGFFC6EECBF@>BC>GFDFF;@>>=B9FEFEGFGDGGGGE=?=CFDGGEAEFFGGEFF@:GFA,9GGGGEE?EFC8FCCGGGFCFFEFF;EGF@GGEGFEGGGFGGGCGGGDGGGGGGEEGGGGGGGGGGCBCCC
@s1701 10
TGAGGAATATTGGTCAATGGACGAGAGTCTGAACCAGCCAAGTAGCGTGCAGGATGACGGCCCTATGGGTTGTAAACTGCTTTTATAGGGGGATAAAGTGTGCCACGTGTGGCATATTGCAGGTACCCTATGAATAAGGACCGGCTAATTCCGTGCCAGCAGCCGCGGTAATACGGAAGGTCCAGGCGTTATCCGGATTTATTGGGTTTAAAGGGAGCGTAGGCCGTGTGGTAAGCGTGTTGTGAAATGTCGGGGCTCAACCTGGGCATTGCAGCGCGAACTGTCAGACTTGAGTGCGCAGGAGGTAGGCGGAATTCGTCGTGTAGCGGTGAAATGCTTAGATATGACGAAGAACTCCGATTGCGAAGGCAGCCTGCTGTAGCGCAACTGACGCTGAAGCTCGAAAGCGTGGGTATCGAACAGGATTAGATACCCT
+
EFFFGGGGGGGGGGGGGGGGFGGC@FGFFGGGGFFGGGGGGGECFFGFEGGGGGGFGGEGGEEFFCGG?AC@FEEFFGG?FGGGGGFCDGE7FDGGG9EFFGGFCGGFGGGGFG9,BEFFGGGGGGGGG8F9CF9=CFFCFBFEDEEDF9AFFGFGGGFEF@FGGGC@C>@A@FFGGGGGGGG9CCFCGG8FCFF87*CCFF0C:?:CEFFGGG<AF>G@09104/*#;@7FCCF9CCF6@GFC9E=0C75CD@E6D8F,CF<>F<,DGGF-C>6/./:66BC,,,C<=,DGAGGCC=,,=5,,F8FEGFFF?DC+EC@8GF>E=F8C@EC,,GGE>9GGGGGF=FE=GF?EGGGGGGFCF?EFFCEFCB<FF8EFDDFCGGEGFGFEEGFDGGGFF@GDCCGGEEGGGGGGGGGCGGGGGGGGGGGGGFFCCCCC
@s1701 11
TGAGGAATATTGGTCAATGGACGAGAGTCTGAACCAGCCAAGTAGCGTGCAGGATGACGGCCCTATGGGTTGTAAACTGCTTTTATAGGGGGATAAAGTGTGCCACGTGTGGCATATTGCAGGTACCCTATGAATAAGGACCGGCTAATTCCGTGCCAGCAGCCGCGGTAATACGGAAGGTCCGGGCGTTATCCGGATTTATTGGGTTTAAAGGGAGCGTAGGCCTTTTGGTAAGCGTGTTGTGAAATGTCGGGGCTCAACCTGGGCATTGCAGCGCGAACTGGCAGACTTGAGTGCGCAGGAAGTGGGCGGAATTCGTCGTGTAGCGGTGAAATGCTTAGATATGACGAAGAACTCCGATTGCGAAGGCAGCCTGCTGTAGCGCAACTGACGCTGAAGCTCGAAAGCGTGGGTATCGAACAGGAGTAGATACCCT
+
DGGGGFGGGGGGGFGFFGGGGGGGGGGGGGGGGGGGGGGGGGGGGGGGGGGGGCFFD,BFGGGG,CFDGGGGGGGGGGGGAAFEGGGGGGGCGGGGGGGGGDAEFGGFGGGDGGGGGGGGFGCFEFF<EFCEFFB;FGGCGGGGGGGFGFGFGGFGGGGGFGFECCGGG>GEEFCCCEGGGGFGCEED@FCCGGGG=EG4@GGGGG<<C?CFFF@F=1:)5>E4-#*GCC?4C<F=EEGGEEFGF9AGFCGEFDE?EG:8;CECFFF@FD@:>>6CC@42+=>,GCFF?>GG>FGEGGFFFBFFFE:CC8A,D=@CCEC:FFEC@BCFCFEAFECECFE=FEGGGGGFFFGFCGGGCDFFF?F7GGGGFEFF<68GGFGGGGGGGFGGGGGGGFFGGFFF,GGGFEGGGGGGEFGGFFFEFGGGF9GGGGGCCCCC
@s1701 12
TGAGGAATATTGGCCAATGGGCGAGAGTCTGAACCAGCCAAGTAGCGTGCAGGATGACGGCCCTATGGGTTGTAAACTGCTTTTATAGGGGGATAAAGTGTGCCACGTGTGACATGTTGCAAGTACCCTATGAATAAGGCCCGGCTAATTCCGTGCCAGCAGACGCGGTAATACGGAAGGTACGGGCGTTACCTGGCTTTATTGGGGTTAAAGGGAGCGTAGGCCGTGATGTAAGCGTGATGTGAAATGCGCGCGCTCAACGTCTGCACGGCAGCGCGGACTGGTTTGCTTGAGTACGCACAAAGTGGGCGGAATTCGTGGTGTAGCGGTGGAATGCTTAGATATCACGAAGAACTCCGATTGCGAAGGCAGCTCACTGGAGCTCAACTGACGCTGAAGCACGAAAGTGCGGGTATCGAACAGGATTAGATACCCT
+
FGDGGGGGGGFGGGGGGGGG,EFGDGGCFFGGCFGGGGFGAFE,CEFGDCFA<FGGGGGGGGDFC,EF8EG>BFGGGFFG9FG@F?,CC<CB+4=FGG,?E<E,,CCFFGD,B<,:,8:F9,,:CEGCEF,,@<;;FF9,>CFG>BEE9CECCFFDGCCEC7,F>CFF*@F,,318FG7CA,,1<:/<*4C*2,,**2<,:CF9<C*=*<2CBA:;=3201C3)9>+C5+,EC<4(7+,,@<=4,?:4***4*@CGGEF@3,E7@:+CF8F5F@+36,+=+DD===4,E6,GDGGF8>,C,,F<EEEF@8FED@@4+A+CFFE@5GEEFDE,FCEC=EFDFE<,,,<CFE,DFF@6BFB:DFC7GFEFEFC,,9F<GGGGFEC,6CGGGGGFFAF@E,FA,FFGEEGDFCGGGFFCGGGGGGGFE,GGGGGCCCCC
@s1701 25933
TGAGGAATATTGGTCAATGGGCGAGAGCCTGAACCAGCCACGTAGCGTGAAGGATGACGGCCCTCTGGGTGGAAAACTGCTTTTATAAGGGAATAAAGTGAGTCTCGTGAGACTTTTTGCATGTACCTTATGCATAAGGACCGGCCAATTCCGTGCCAGCAGCCGAGGTAATACGGAAGGTCCGGGCGTTATCAGGATTTATTGGGTTTAAAGGGAGCGTAGGCCGGAGATTAAGCGTGTTGTGAAATGTAGACTCTCAACGTCTGCACTGCAGCGCAAACTGGTTTCCTTGAGTACGCACAAAGTGGGCGGAATTCGTGGTGTAGCGGTGAAATGCTTAGATATCACGAAGAACTCCGATTGCGAAGGCAGCTCACTGGAGCGCAACTGACGCTGAAGCTCGAAAGTGCGGGTATCGAACAGGATTAGATACCCT
+
CFCFGGGGG<FFGFGGGGGGGGGG:FGGGGGG@FFFGG8F,FC,CCFFG,CFGGGFGECGG:7C<,CFGG7C,5CF,CD<EAFD5AF<<FC449C,EEF9C5C?9,B4B<BFGF,?FFC?,,AA?,@A9,7E,E;>E,A>FF=7C+@,3<@,3D+>7=>83,,@@35C*@=3;>*86>1*?9,::FCEF*=@:,<?++8?$2?FB;28*4,5,80>8-6-(<)7*>=3,,,1:>>457>,GGFFF:E9D@AE7,,G?GCFC>:,FF>D:?C=+B@83,,D@,8DFB>:,<F?04@4@9FBEA=<=@8+@FC47FGGEDEEGEGEBGFB@AGFCFGGFFGDFB?EEFFDDGFGFB@,FFF,C:F@FF<EFC,@,E6CFC@ECC@AFCF@FFBEFE,F@:F<CCGEC:C@FCGFCF9@GFFEGGFGGFFDGFGB@@CC
@s1701 43475
TGAGGAATATTGGTCAATGGACGAGAGTCTGAACCAGCCAAGTAGCGTGCAGGATGACGGCCCTATGGGTTGTAAACTGCTTTTATAAGGGAATAAAGTGAGTCTCGTGAGACTTTTTGAATGTGCCTTATGAATAAGGACCAGCTAATTCCGTGCCCGCAGCCGCGGTAATACGGAAGGTCCGGGCGTTATCCGGATTTATTGGGTTTAAAGGGAGCGTAGACCGGAGATGAAGCGTGTTGTGAAATGTAGACGCTAAACGTCTGCACTGCAGCGCGAACTGGTTTCCTGGAGTACGCACAATGTGGGCGGAATTCGTGGTGTAGCGGTGAAATGCTTAGATATCACGAAGAACTCCGATTGCGAAGGCAGCTCACTGGAGCGCAACTGACGCTGAAGCTCGAAAGTGCGGGTATCGAACAGGATTAGATACCCT
+
@FFDGGGGCFCAFFFGGGFGGGFGGEGGGGCFGGGGCFFGFFGGGGDF7FGGGGFGGGGGGGDDCAFEGEFE@CEEFGGDF,,:,CFDCFFFGFFFEGGGGDG9BEFGFGG9,CAF9FF+?FGGGGGGGDDGFFFG<EECBE+:CBFFFDDFGGGGF,>:FFC<+8>@<CGFAF7<B:F*@:F7FG*=<FE,@?:*;C<A+><FGF58?,8F.81*==B88*#<GGD2:EE#/<0BCCFDGGGF>:CC$FECFECFE#<FEGG;@F7EDGF97EE@@=:*,FDCFBCB8A,F:@8F=AGE=7,+DC7DEE;>+,GGEFEE@FC89C?EDE<5A,AFEC<FFFE,ECCGFFEE=FEB:@A,BF:7FAAFF?GGCFF@DDFCBC@,CFCEC@;BE5<GGCGGGFAGDFFCEGGFDFGGGGDBEEGGGGEFDECA@-CC
@s1701 29494
TGGGGGATATTGCACAATGGGGGAAACCCTGATGCAGCGACGCCGCGTGGAGGAAGAAGGTTTTCGGATTGTAAACTCCTGTCGTTAGGGACGATAATGACGGTACCTAACAAGAAAGCACCGGCTAACTACGTGCCAGCAGCCGCGGTAACACGTAGGGTGCAAGCGTTGTCCGGAATTACTGGGTGTAAAGGGAGCGCAGGCGGACCGGCAAGTTGGAAGTGAAAACTATGGGCTCAACCCATAAATTGCATTCAAAACTGCTGGCCTTGAGTAGTGCAGAGGTAGGTGGAATTCCCGGTGTAGCGGTGGAATGCGGAGATATCGGGAGGAACATCAGTGGCGAAGGCGACCTACTGGGCACCAACTGACGCTGAGGCTCGAGAGCATGGGTAGCAAACAGGATTAGATACCCT
+
BFD8CGGGG<FAEGG<FGGF8C:FGCGGGG8FG9FGGGGGG7FDGGGEGCCFGGGG<EFG@EE@ECEGD:FFGGGGFGG<AE?+B:DF8FFDEG>CFG99DEEGGGGC>DBEFC=FGGD>,:>3<>FCFGGG7FCDEGCG8,3>E@FCFF:,@F?@F7F;5:7:CCFC<FFCF6:CF:CFGEB<<52A/FGGGF>GD<ECEGGECE:8C:5>FF@8FGC<;E5752<@#GGDFFD?1CFB8<9FFAFF>=<D,&B,DCD=@,:+,A3,9<EDFFD86,:=99EGFGGFGFF>?GGC7>+EFGGGFGGFGF?<F@=?:C,8FDFCB+FGGFGFECFC,FFC7GEFGFCGGGFFFEFEGGGFFC8,<FFEEFBBCEGGGGGFE@A,,GGGGGFGGCFE@FCEFFGGGGGGGGGCCCCC
@s1701 48423
TGATGAATATTGGTCAATGGGCGGAAGCCTGAACCAGCCAAGTAGCGTGCAGGATGACGGCCCTATGGGTTGTAAACTGCTTTTATGCGGGGATAAAGTGGGCCACGCGTGGTCTTTTGCAGGTACCGCATGAATAAGGACCGGCTAATTCCGTGCCAGCAGCCGCGGTAATACGGAAGGTACGGGCGTTATCCGGGGTTATTGGGTTTAAAGGGAGCGTAGCCCGCAGGTTAAGCGTGTTGTGAAATGTAGGGGCTCAACCTCTGCACTGCAGCGCGAACTGGCTTGCGTGGGTACGCACAACGTGGGCGGAATTCGTGGTGTAGCGGTGAAATGCTTAGATATCACGAAGAACTCCGGTTGCGAAGGCAGCTCACGGGAGCGCAACTGACGCTGAAGCTCGAAAGTGCGGGTATCGAACAGGATTAGATACCCT
+
EGGGGGGGGGFFGGGGEGC<,C:FGEGFGFDGGGFGFDFDFFGGGGG,BCGGGFGGFFF:@FFCGGDGGGGGGGGGEGGGGGDFGFGD7>CFE@,FGGGGCEF<>FFEGCCCGGGGFGFGF9CFAFGGDE7BFDGFCFFFFFFEE7*@FC@EF:<FFGF>,<CBFEE=<F*>:FGE*<*=F9<*<C*:/8:;?FGDG*C?FE#?C#:;C<<2<C8>EEFB:9#9FECBE>?)<F7FGGGGGFFGG@;@<6*B>2/56GGFFGDGFCFGFCEE>EC++7,<FGGFC@+:6+>EFF>CE:+CBA+EF>C:CCE4@,C+EFC=EC@@*E@GFFFA,<,FFF9FFEA8FGFGGGGGGGFGF>E7EFCFDDEGFDCFF@EFGGGGGGGGGGGDGFFEGGGGGGGGGGGFA@EGGEFFEGGFCGF@DGGFF@9FGFFCA-<A
@s1701 17
TGGGGAATCTTGCGCAGTGGGGGGAACCCTGACGCAGCGACGCCGCGTGCGGGACGGAGGCCTTCGGGTCGTAAACCGCTTTCAGCAGGGAAGAGTCAAGACTGTACCTGCAGAAGAAGCCCCGGCTAACTACGTGCCAGCAGCCGCGGTAATACGTAGGGGGCGAGCGTTATCCGGATTCATTGGGCGTAAAGCGCGCGTAGGCGGCCCGGCAGGCCGGGGGTCGACGCGGGGGGCTCAACCCCCCGAAGCCCCCGGAACCTCCGCGGTGTGGGTCCGGTAGGGGAGGGTGGAACACCCGGTGTAGCGGTGGAATGCGCAGATATCGGGTGGAACACCGGTGGCGAAGGCGGCCCTCTGGGCCGAGACCGACGCTGAGGCGCGAAAGCTGGGGGAGCGAACAGGATTAGATACCCT
+
FFFGGEGGGGGGGGGDEEFFFGGDGGGBFFFGGGGGGGGGGGGGGGGGDGEGGCFGGGGGDFFGGGGGC@FGGGFGGGGG7FECGFGGCECECCFCFGGCFFGEFGGGFGGEGGGGGGGGFFEEEGDGFGGGGGGF5C7@CGGGGGGGGEGGFFD5,@FEEDE5EE>*8:CCCC?8:CEEFEEGECC88EE;CE+:7E8CDDCECCEC/?EGG>:>58EEGCG>>:89DGCEGGG;:8:3FFFEC*C;8#E<5:?>CD>DE?:=*7BGC27?C:64#+>:+GDGFFD:FC,@=@+@3+>EFFA@6=FCFE9CA==:C8FDDC4+=:EGFFDFF:F@8+CGGEC@FF:7GDEEFC7FECFCFC,CGFF@CFFBFFFFC,FGEGFFC<GGCFEGGEF:GEGFDGGGFE,GEFE6-CCCC
@s1701 18
TGGGGAATATTGCACAATGGGGGAAACCCTGATGCAGCGACGCCGCGTGGAGGAAGAAGGTCTTCGGATTGTAAACTCCTGTTGTTGAGGAAGATAATGACGGTACTCAACAAGGAAGTGACGGCTAACTACGTGCCAGCAGCCGCGGTAAAACGTAGGTCACAAGCGTTGGCCGGAATTACTGGGTGTAAAGGGAGCGCAGGCGGGAAGACAAGTTGGAAGTGAAATCCATGGGCTCAACCCATGAACTGCTGTCAAAACTGTTTTTCTTGAGTAGTGCAGAGGTAGGCGGAATTCCCGTTGTAGCGGTGGAATGCGTAGATATCGGGAGGAACACCAGTGGCGAAGGCGGCCTACTGGGCACCAACTGACGCTGAGGCTCGAAAGTGTGGGTAGCAAACAGGATTAGATACCCT
+
ECFGGGGGGGGFGGGFGGGGFGG7FGGFFFGGGFFFGGCFGGGGGGG:FGEFFGFGGGGGGFFGFCFEF@FGGGGGFFGGGFGGGGGECEGGGGDECGGGFGFED+CEFGG9FFFFGCGGGGG7CFC,3>=DFFFGGGGGGFG<C>>F>C:>FDGF,F7>CCFC9:::C**,344*=*1<78?FCGFC5F;3??GFECF>3C:D<8?5,07A>A>1/7D><B9;=7F=E<AE@EB@:@FEEGB@,>2A:8FA:#B6>CC,:FFA3D=B8BDF9FA,=,E=@7,AB+GGGGFGECE@E7EB,,@+5@EFFFDA87FCDF9F9>=FCFE@FFFFGFCCEA,?7GGFF7@F@+FEGCGGGGGCDFCAGFGGGDGGGGGFFGGFGCFFAGGGGGGGGFGFAEFFGGGGGGGGFGGCCCCC
@s1701 44107
TGAGGAATATTGGTCAATGGGCGAGAGCCTGAACCAGCCAAGTAGCGTGCAGGATGACGGCCCTATGGGTTGTAAACTGCTCTTATAAGGGAATAAAGTGAGAGTCGTGACTCTTTTTGCATGTACCTTATGAATAAGGACCGGCTAATTCCGTGCCAGCAGCCGCGGTAATACGGAAGGTCCGGGCGTTATCCGGATTTATTGGGTTTAAAGGGAGCGTAGGCCGGAGATTAAGCGTGTTGTGAAATTTAGACGCTCAACGTCTGAACTGCAGCGCGAACTGGTTTCCTTGAGTACGCACAAAGTGGGCGGAATTCGTGGTGTAGCGGTGAAATGCTTAGATATCACGAAGAACTCCGATTGCGAAGACAGCTCACTGGAGCGCAACTGACGCTGAAGCTCGAAAGTGCGGGTATCGAACAGGATTAGATACCCT
+
EFGGGFFFFFFGGGGCGFGF8FFGGGFGF?FFGGGGGGGGGGGGGGGGGGGGGGGGGGGGGFF7FFFGGGGGGGGGGGGGAAGGGGFFGGEBFGDGGGG9@EEF=<FEGGG,EFGGGGGGGGGFFGGGGFA9FFCFFDGGGGDGG+>FFCGFGAFEGD<F@FGD@CFGB7*<FFGGGGGGFGFEGG=<F@<FE:<F*A@<C=GFCCEG7<:FFGD8B@GF5,ACGG1FGF=F@GG>DGGGGFGGDC7$#66C+<EDGGD@?CFFFGCFG7C@?@=C@GC>5CFFCFDD@,?,5F>:CEFAGFAGGGF?7=EC+,CECECDGGGE9EGFF<FGFFFEAC<,GFF9,CGGGFFGCF:FCEFCBB:FGFGGDGFFEFFEGGGGE@CEC6<@7DEGGGGFCCGFFEFECGGGE@ECFCECGGGFFFGFCGGGGGGCCC@C
@s1701 20
TGAGGAATATTGGTCAATGGACGAGAGTCTGAACCAGCCAAGTAGCGTGCAGGATGACGGCCCTATGGGTTGTAAACTGCTTTTATAGGGGGATAAAGTGTGCCACGTGTGGCATATTGCAGGTACCCTATGAATAAGGACCGGCTAATTCCGTGCCAGCAGCCGCGGTAATACGGAAGGTCCGGGCGTTATCCGGATTTATGGGGTTTAAAGGGAGCGTAGGCCGTGTGGTAAGCGTGTTGTGAAATGTCGGGGCTCAACCTGGGCATTGCAGCGCGAACTGCCAGACTTGAGGTCGCAGGAAGTGGGCGGAAGTCGTCGTGTAGCGGTGAAAGTCTTAGATATGACGAAGAACTCCGATTGCGAAGGCAGCCTGCTGTAGCGCAACTGACGCTGAAGCTCGAAAGCGTGGGTATCGAACAGGATTAGATACCCT
+
FGGGGGGGGGGGGGGGFGGGGGGGGGGDFGEGGGFFGGGGGGGGGGEGGG@GF,BF<FFGGGGGGFGGGGGGGFGGCFGGGDGFGAEFGGGGGGFFFGCC<EFF?FGCFFGGF8F8FGGGGGGFDFGFGGGFDAF,EFFFDGBEGGCFGCEFG,+3@3,@@@FFGGEGFDEG9FFFGCFGGFGCCC?FC7*;BCBE**=97C#GGEB*3*F?FGGFG(F@?>C;:>>*);5FFEF==//?0CF4,CA=@7E@F<CBEGC@FG,,CCB7:FC::CCFB@/=75CCB9FC?8DD5@+8=B>99==8?@+FFC?96>4EC@+CFCGC=FCBEFFC9C,,9FDDE8B=BCCEGGFFC=>,,,A,7GDF=<,EGF8F@<EFEE@CGGGGFDGGFFFCE?EFBFGFEFFC,@C7F,GGEF<<;FEEECGGGGFAF@,CCAA-
@s1701 30205
TGAGGAATATTGGTCAATGGACGAGAGTCTGAACCAGCCAAGTAGCGTGCAGGATGACGGCCCTATGGGTTGTAAACTGCTTTTATAGGGGGATAAAGTGTGCCACGTGTGGCATATTGCAGGTACCCTATGAATAAGGACCGGCTAATTCCGTGCCAGCAGCCGCGGTAATACGGAAGGTCCAGGCGTTATCCGGATTTATTGGGTTTAAAGGGAGCGTAGGCCGTTTGGTAAGCGTGTTGTGAAATGTCGGGGCTCATCCTGGGCATTGTAGCGCGAACTGTCAGACTTGAGTGCGCAGGAAGTAGGCGGAATTCGTCGTGTAGCGGTGAAATGCTTAGATATGACGAAGAACTCCGATTGCGAAGGCAGCCTGCTGTAGCGCAACTGACGCTGAAGCTCGAAAGCGTGGGTATCGAACAGGATTAGATACCCT
+
DFGGGGGGGGGGGGGGGGGGGGGGGGGGGGGGGGGGGGGGGGGGGGGFGGGGGGGGGGGGCCFGGGGGFGCGGGGGGGGGG9EGGGGGGGGGGDGGEEFGFFGGGGGGGGGGGGGGGGGGGGGGFFGGFFGGGGGGGGGGGGGG+BEFGFGGGFGGGFG@7<CDCEGFFGGGGDFGGCC7FGCFG@FGGG7FFCCEGGGG+3<?FG<FD?;FFF7FC:F>?FDFDGEGFEGGF7C<E@CCFGGGGGGFGGGGGFEDD,3D<FGGGF@8CC@=@ECECC;=EDFFFEC@,=A35C=@6ECF9AF=FC+F8EDCD8B7GGECGEF@5GGFFGFEAFEF>GF@DFE:GGGGGGFGF?@GCCE,7GGFDFDFCECGFAGGFGGEGGGGGGFDGECEGGGGGFFCGGGGGGGGGGGFEFFGGGFFFGGGGFFGFDGCCCCC
@s1701 41594
TGAGGAATATTGGTCAATGGACGAGAGTCTGAACCAGCCAAGTAGCGTGGAGGATGACGGCCCTATGGGTTGTAAACTGCTTTTATAAGGGAATAAAGTGAGAGTCGTGACTCTTTTTGCATGTACCTTATGAATAAGGACCGGCTAATTCCGTGCCAGCAGCCGCGGTAATACGGAAGGTCCGGGCGTTATCCGGATTTATTGGGTTTAAAGGGAGCGTAGGCCGTTTGGTAAGCGTGTTGTGAAATGTCGGGGCTCAACCTGGGCATTGCAGCGCGAACTGCCAGACTTGAGTGCGCAGGAAGTAGGCGGAATTCGTCGTGTAGCGGTGAAATGCTTAGATATGACGAAGAACTCCGATTGCGAAGGCAGCCTGCTGTAGCGCAACTGACGCTGAAGCTCGAAAGCGTGGGTATCGAACAGGATTAGATACCCT
+
EGGGGGGGGGGFGGGGGFFGGGGGGFGEGGGGGGGGGGGGGCFGGGGCFGGGGGGGGGGGGGG<FECGGGGGGGGGGGGGGFGGFGGFGGGGGGGGGGGGGGGGGGGFGGGGGGGGGGGGGGGGGGGGGGGFFFGGGGGGGGDGGGGGGGGGGGGGGAFGFCFFGGGGGGGGGGFGDCCEFGGGGGEEGDGD0@F=GGFFGG>GFF<FGGGGGGGFGFGF;EEEGGE0GFD(FFGDGGGGGFGC@?FFGGGGGGGGGFGGFFDCGGGFGGF=>DECFEG@7CF<GGGF==BE5GECDGFGGGFGGDGGEE>44,E@CFDGGGC7FGGFGGGGFFFCDFGFGFCFFEFCFCCGGGFEDGGGGGGGGGGGEFGGGFGFFGGGGGGGFAGGGGGGGFGGGGGGGGGGGGGGGGGGGGGGCGFGGGGGCFGGFFGCCCCC
@s1701 23
TGGGGAATATTGCGCAATGGGGGCAACCCTGACGCAGCCATGCCGCGTGAATGAAGAAGGCCTTCGGGTTGTAAAGTTCTTTCGGTAGCGAGGAAGGCATTTAGTTTAATAGACTAGGTGATTGACGTTAACTACAGAAGAAGCACCGGCTAACTCCGTGCCAGCAGCCGCGGTAATACGGAGGGTGCGCGCGTTAATCGGAATAACTGGGCGGAAAGGTCACGCAGGCGGTGACTTAAGTGAGGCGTGAAAGCCCCGGTCTTAACCTGGGAATTGCACTTCATACTGGGGCGCTAGAGGACTTCAGGGAGGGGTAGAATTCCACGTGTAGCGGTGAAATGCGGAGAGATGTGGAGGAATACCGAAGGCGAAGGCAGCCCCTTGGGAATGTACTGACGCTCATGTGCGAAAGCGTGGGGAGCAAACAGGATTAGATACCCT
+
AEEGEGGGGF9<FFGGGGGGGGGGGFGGGGGGGGGGEGGGGGGGCEG7FFGFFFGGGG8EGGGGGGGGFGGGGEEF9FFGGGGDGGGGG:FFE:E,FGFDFF,@FFACD9<AFFFGGGG@F9F<DEGG?D@9FFGGGGGGCGGGFFF@@@*@CC,7:BFCCFG?>6DF:@**=:C@F,?:7:*=E<*<:*=*:::;:F<CCCEGGFC<EFGF>*:<GFC*))+*83E30GE#+/::6??FA<1C5AE;>D0EECCE@@4$3,9:81FFFGC/GF3C;,:;:F,+D>8F=6++C7,?A*?,:,,@,DGEFBGFEFD,D,=9>8<EFGGGEFGEFCEFF?,CGCC,GGFECFGGFE@A<9CC,CDE7@CEEEEEEGGGGEEGFGEFFGGGGGGGGGEFEEA<<9GEEGGGGGEGGGGGGFFFEGGFFFFFEF6F9GFDCCCCC
@s1701 24
TGGGGAATATTGCGCAATGGGGGCAACCCTGACGCAGCCATGCCGCGTGAATGAAGAAGGCCTTCGGGTTGTAAAGTTCTTTCGGTAGCGAGGAAGGCATTTAGTTTAATAGACTAGGTGATTGACGTTAACTACAGAAGAAGCACCGGCTAACTCCGTGCCAGCAGCCGCGGTAATACGGAGGGGGCGAGCGTTAATCGGAATAACTGGGCGTAAAGGGCACGCAGGCGGTGACTGAAGTGAGGTGTGAAAGCCCCGGGCTTAACCTGGGAATTGCATTTCATACTGGGGCGCTAGAGTACTTTAGGGAGGGGTGGAATTCCACGTGTAGCGGTGAAATGCGTAGAGATGTGGAGGAATGCCGAAGGCGAAGGCAGCCCCTTGGGAATGTACTGACGCTCATGTGCGAAAGCGTGGGGAGCAAACAGGATTAGATACCCT
+
FGGGGGGGGGGGGGGGGGGGGGGGGGGGGGGGGGGGGGGGGGGGGGGFGGGGGGGGGFFGGFEGGGGGFGDGGGGGCGGGGGFDEGGGGGGGGDF@:EGGFFGGFAGGGG,5CFGGGGDG?FFFDGGG@DFFFFFFEGGGGFFGFGCCFFG@CFFCFEEGGCFGGGFFGGGGFGC=:FC7:8CFG*:48:*2?8?C:<3@DCA8:C?3:CFGG0=:8<9>4*89@B87:7E:E?:##7<943=FFDGGFGE7EC;+7F@@@,9E@8A<:F<FF=CDFF<EC;CF=0GGEE7CCGDFCFF8E9>FGFF=8+CF=A@,DDB9ECFE?CGEE=F@GGGGF@BBEFCEFF=EGGGGGGGGEFC@BC=FFFGEFEGEGGFCCF7DFDFEFGGFCF,EGGEGFFEFGGGGGGGFGEFGGGGGFFEEFEFFEDGGGGGGGF8GCCCCC
@s1701 25
TGAGGAATATTGGTCAATGGACGAGAGTCTGAACCAGCCAAGTAGCGTGCAGGATGACGGCCCTATGGGTTGTAAACTGCTTTTATAGGGGGATAAAGTGTGCCACGTGTGGCATATTGCAGGTACCCTATGAATAAGGACCGGCTAATTCCGTGCCAGCAGCCGCGGTAATCCGGAAGGTCCGGGCGTTATCCGGATTTATGGGTTTTAAAGGGAGCGTAGGCCGTTTGGTAAGCGTGTTGTGAAATGTCGGGGCTCAACCTGGGCATTGCAGCGCGAACTGCCAGACTTGAGTGCGCAGGAAGTAGGCGGAATTCGTCGTGGAGCGGTGAAATGCTTAGATATGACGAAGAACTCCGATTGCGAAGGCAGCCTGCTGTAGCGCAACTGACGCTGAAGCTCGAAAGCGTGGGTATTGAACAGGATTAGATACCCT
+
DFGGGGGGGGGGGGGGGGGGGGGGGGG@FFGFGGGGGGGGGGFGGGGECGGGGGGGGGGGGGGGDDFGFGGFGGGGGGGGDFGGGGGFGGGGFCGFGGCGEFGGGGGGGGGGGGGEACAFGGGGGGGGGGGGG9DFGGGGGGGGGGE>=D@FFFFDGFFGFFGGC8FCFGG@,@CFEDFCGGGGGGGGGD@FGGGG*7C<FF$;<#<CCCC3<CE7C9GFDGDC9B85?E>89:==F5CB;E<G7<A-DGEECGFGGGC7CFFFGF94=8@4760CB:96+=B,F?,DGFDA)@CFEE9FAE>FFE=:F=<4+8@8+FEBAF@+BGEC@,,4?EE@=CECE=FE7F<FGFGFEFCCGGGGCGDGGFEBB,GGGGGCFFDGGGGGGGGGGGGGGGGGGGGGGGGDCGGGGGFFGGGGGGGGGGGGGGGGGFFCCCCC
@s1701 48162
TGAGGAATATTGGTCAATGGGCGAGAGCCTGAACCAGCCAAGTAGCGTGCAGGATGACGGCCCTATGGGTTGTAAACTGCTTTTATAAGGGAATAAAGTGAGTCTCGTGAGACTTTTTGCATGTACCTTATGAATAAGGACCGGCTAATTCCGTGCCAGCAGCCGCGGTAATACGGAAGGTCCGGGCGTTATCCGGATTTATTGGGTTTAAAGGGAGCGTAGGCCGGAGATTAAGCGTGTTGTGAAAGGTAGACGCTCAACGTCTGCACTGCAGCGCGAACTGGTTTCCTTGAGTACGCACAAAGTGGGCGGAATTCGTGGTGTAGCGGTGAAATGCTTAGATATCACGAAGAACTCCGATTGCGAAGGCAGCTCACTAGAGCGCAACTGACGCTGAAGCTCGAAAGCGCGGGTATCGAACAGGATTAGATACCCT
+
<FCFGGGGGGFGGFGGCFCEGGGGGGGGFF8FGGGGGGDFGGEGFFEFCFGGGGGGEFFEDGGGFGGFGGGCFFGGGGFGFGGGGGGGGDGGGGG5EFFGFGGGGGFFFGGGFFCGFFCGGGGGGGGGGGG9FFFFGGGGGGE7FCEGAFFFGBFGGGGGCFFFG+<CFGCFFGGGDCGGFFCBCEGGEEGGGGGG5::F89FFC=<FC::@4?FF<85CEE8E5??D>EFFFFF57=;DGGFC?CC-GGEFFGGC8<C@E>3AFFGGGGFFF3/@CDEEGGGGGGFFFDA7*GE=DGEC,?5=7GEECC@97FB8CFFF<<FDDFBF?AF<??DFEC9EA,DFCFEEGGDDFGDGGGGF:GGGGGGGGGGGGFEE9GFGDGEGCGCGGGEGGGFE8EGFC,GGGGGGGDGFEGGGGGFEGGGGGGGGGGGCCCCC
@s1701 27
TGAGGAATATTGGTCAATGGACGAGAGTCTGAACCAGCCAAGTAGCGTGCAGGATGACGGCCCTATGGGTTGTAAACTGCTTTTATAGGGGGATAAAGTGTGCCACGTGTGGCATGTTGCAGGTACCCTATGAATAAGGACCGGCTAATTCCGTGCCAGCAGCCGCGGTAATACGGAAGGTCCAGGCGTTATCCGGATTTATTGGGTTTAAAGGGAGCGTAGGCCGTTTGGTAAGCGTGGTGTGAAATGTCGGGGCTCAACCTGGGCATTGCAGCGCGAACTGTCAGACTTGAGTGCTCAGGAAGTAGGCGGAATGCGTCGTGTAGCGGGGAAATGCTTAGATATGACGAAGAACTCCGATTGCGAAGGCAGCCTGCTGTAGCGCAACTGACGCTGAAGCTCGAAAGCGTGGGTATCGAACAGGATTAGATACCCT
+
CFFGGFGGGGGGGGGGGGGFDFGGGGGGGAFGGGGGGGGGGGGGGGDFGGGGGGGGFFFGGGGFGGGGGGGGGGFGGGGFEE?EBEDGGGGGG:FEGGGCEFFFFFGGGGGGGGCG9E,5B,=FDEGFFF8FFGGGGC@FGCCCECEGFGGGF<CCF9D>F7FDCC*C*5>@,,>>*>@FFF9:@CFF<*:,?FB7*5+<;DC:@FC*=<?++?@:8(F5(:;66;#87EG>6+@@C>G,;@5=2,A96@<C@C>./,GEC=CGFGCCECFBGGCC3#464CCCC,5,,8,,)F=B3,,?9A;FGEGDC@C486@7GFE=CF@48CE@>,GAA99,,FFCF8F8?EFGGGFFEC7GGFGFFDGGGFFF@8FGGGGG@@CC7GDGGGGGE@EGFF,FF7GGGGGFEBEGFFGEEAGFGFDEFGGFCGGGGFECCC@C
@s1701 40418
TGAGGAATATTGGTCAATGGGCGAGAGCCTGAACCAGCCAAGTAGCGTGCAGGATGACGGCCCTATGGGTTGTAAACTGCTTTTATAAGGGAATAAAGTGAGTCTCGTGAGACTTTTTGCATGTACCTTATGAATAAGGACCGGCTAATTCCGTGCCAGCAGCCGCGGTAATACGGAAGGTCCGGGCGTTATCCGGATTTATTGGGTTTAAAGGGAGCGTAGGCCGTTTGGTAAGCGTGTTGTGAAATGTCGGGGCTCAACCTGGGCATTGCAGCGCGAACTGCCAGACTTGAGTGCGCAGGAAGTAGGCGGAATTCGTCGTGTAGCGGTGAAATGCTTAGATATGACGAAGAACTCCGATTGCGAAGGCAGCCTGCTGTAGCGCAACTGACGCTGAAGCTCGAAAGCGTGGGTATCGAACAGGATTAGATACCCT
+
FFGGGGGGGGGGGGGGGGGGFGGGGGGGGFGGGGGGGGGGGGGGDGGGGGGGGGGGGGGGGGGGGGGGGGGGGGFGGGGGGGGGGGGGGGGGGGGGGGGGGGDGFGGFGGGGGGGGGGGGGGGGGGGGGGFDFFGGGGGFGGGGGEGGGFGGGGFGGG?G=GGGGGEGGGGGGFGGEGEGGGG@GGGGGGG0GGF?E5CGGGGFFG@C.@FFGGDFGBGFEFDEG-G0GGFF<CCFGGGC8CCFBFCGGEDGGGGDFG>GGF:CGG@EFFGEGGEGECE>GGFGGGDFDDFGEGEGCFFGGGGGGGGGGFGFFEC@7GFBA,EB*GGGGFGGEFCGGGGGGGGGGGEGGFFFC,@CDGGGGGGGGDFGGDGGGFGGFFDGGGGGGGGGGGGGGFGGGFGFGGGGGGGGFDFFDGGGGGGGGGGGGFAEGGGCCCCC
@s1701 29
TGAGGAATATTGGTCAATGGGCGAGAGCCTGAACCAGCCAAGTAGCGTGCAGGATGACGGCCCTATGGGTTGTAAACTGCTTTTATAAGGGAATAAAGTGAGAGTCGTGACTCTTTTTGCATGTACCTTATGAATAAGGACCGGCTAATTCCGTGCCAGCAGCCGCGGTAATACGGAAGGTCCGGGCGTTATCCGGATTTATTGGGTTTAAAGGGAGCGTAGGCCGGAGATTAAGCGTGTTGTGAAATGTAGACGCTCAACGTCTGCACTGCAGCGCGAACTGGTTGCCTTGAGTACGCACAAAGTGGGCGGAATTCGTGGTGTAGCGGTGAAATGCTTAGATATCACGAAGAACTCCGATTGCGAAGGCAGCTCACTGGAGCGCAACTGACGCTGAAGCTCGAAAGTGCGGGTATCGAACAGGATTAGATACCCT
+
DFGGGGGGGGGGGGGGGGFCGGGEGEEGGGGGGGGGGGFFGGEGGGGGGGGGGGGGGG>FGGEGGGGGGGGEGGGGGGGGGGFGGGGGGGGBFGGGGGGGGGBFGGGGGEGGCFGGGGGGGGGGGGGGFGGGGGFFFGGGGGGGGGGGGGGGGGGGGGGGGFGGDEGCGEGGGGFEGDGCF9FEGGGGGGGG?GGGDEGGFG:CFFG<C>:1C@GAEB?>?C>C47CBE9?:CFGB>7FD>@789<@6@B@@>>?9@,9*C8@,0;.@<DC94ECGEFFDD:>DAB::,A<F=C==C,45,FFFGGGFGFA@48@BGFFFEFCE=@,9FGE=EBECDFFDECEDGGGGFFGGDF7GEGGGGFGGGGGGGCGGGF<<GGGGGGGGFFEGGGGGGFFDGFF<@GGGFEGGGDGGGGGGGFFDGGGGGGGGGGGCCBCC
@s1701 30
TGGGGAATATTGCACAATGGGGGAAACCCTGATGCAGCGACGCCGCGTGGAGGAAGAAGGTCTTCGGATTGTAAACTCCTGTTGTTGAGGAAGATAATGACGGTACTCAACAAGGAAGTGACGGCTAACTACGGGCCAGCAGCCGCGGTAAAACGTAGGTCACAAGCGTTGTCCGGAACTACTGGGTGTAAAGGGAGCGGAGGCGGGAAGACAAGGTGGAAGTGAAATCCATGGGCTCAACCCATGAACTGCTTTCAAAACCGTGTTTCTTGAGTGGTGCAGAGGTAGGCGGAATTCCCGGTGTAGCGGTGGAATGCGTAGATATCGGGAGGAACACCAGTGGCGAAGGCGGCCTACTGGGCACCAACTGACGCTGAGGCTCGAAAGTGTGGGTAGCAAACAGGATTAGATACCCT
+
@FFFGGGGGGGGGGGGGGGGGGGGEGFGGGGGGGGGGGGGEEGGGEE@FG7GGGGGGEFCEFDFGFB:@FFFCEG,AFFDFFFGEFGGGGGFGFG,EFF<FFEF7C9?FGGFFFF8FGGGD,CE77FD,,<>FEEBF>FCFF,FEEEGGGGF,3CFD:F,,7,,,;:CGGG8CCCGGG*2FCCCBF*<=:C99CEECE>*)9C*:>E**<2=<2;#34DCB;>G=:;&>59EFFF5%@6>@<F,C;;D::,<3:+@+E6FDBB6,F@C9,B8=3,,@,@59AFCGEEDGFCDFCEGEC>FFF4+=FCGGGFF:ECGEEC9A=GGGGGDC,9@BEEFF?BF:FGFF@FEC@,F9AGFGGFE<<@CGGFCGGCEGGGGF@GFGGGGGFF:GGFFECFGEFEFFGGGGGGGGGGCCCCC
@s1701 49979
TGGGGAATATTGCACAATGGGGGAAACCCTGATGCAGCAACGCCGCGTGAGTGAAGAAGTATTTCGGTATGTAAAGCTCTATCAGCAGGAAAGAAAATGACGGTACCTGACTAAGAAGCCCCGGCTAACTACGTGCCAGCAGCCGCGGTAATACGGAGGGGGCAAGCGTTATCCGGATTTACGGGGGGTAAAGGGAGCGTAGACGGTTTTGCAAGTCTGAAGTGAAAGCCCGGGGCTTAACCCCGGGACTGCTTTGGAAACTGTAGGACTAGAGTGCAGGAGAGGTAAGTGGAATTCCTAGTGTAGCGGTGAAATGCGTAGATATTAGGAGGAACACCAGTGGCGAAGGCGGCTTACTGGACTGTAACTGACGTTGAGGCTCGAAAGCGTGGGGAGCAAACAGGATTAGATACCCT
+
DFGGGGGGGGGGGGGGGGGGGGGGGGGGGGGGGGGFGFFAFGDGGGGBFGGGGGGGFGCEEFFGGGG@EFGGGGGGGGGGGGGG<DFFG:FGFGGGGFGGAFEGFG9FFGFDAFFFFGGFGGGGGFEGGFFGDDF7FGGGGCBFCGEGG7FFEGG**>FCFDG>FFEFCEFCEFGGGGEGGF.<FG'F=CCFCFCEDDEGGGEDEG4GCC:FGGGFGDFF9F<DCGGFFDFEGGGG>GEGEGGGGGGDGD88:EAGGFEEGGGGGGG<9=EE:<8GGGGG:F>EGFGGGFFDGGGGGGGGGGCB*CEEE@9FCEGEEGFCFGFFGFGGFEDFEGGGGGFC,FDFFFBFC7GGGGGGGGFGGGGGGGGGGFFEFFGGGEGGGGGGGGGGGGGGGGFGFGGFFGGGGGGGGFGCCCCC
@s1701 32
TGAGGAATATTGGTCAATGGACGAGAGTCTGAACCAGCCAAGTAGCGTGCAGGATGATGGCCCTATGGGTTGTAAACTGCTTTTATAGGGGGATAAAGTGTGCCACGTGTGGCATATTGCAGGTACCCTATGAATAAGGACCGGCTAATTCCGTGCCAGCAGCCGCGGTAATACGGAAGGTCCGGGCGTTATCCGGATTTATTGGGTTTAAAGGGAGAGTAGGCCGTTTGGTAAGCGTGTGGTGAAAGGTCGGGGCTCACCCTGGGCATTGCCGCGCGAACTGCCAGACGTGGGTGCGCAGGAAGTAGGCGGAATTCGTCGTGTAGCGGTGAAATGCTTAGATATGACGAAGAACTCCGATTGCGAAGGCAGCCTGCTGTAGCGCAACTGACGCTGAAGCTCGAAAGCGTGTGTATCGAACAGGATTAGATACCCT
+
DEGFGFGGGGGGGGFG<FGGGGGGGGGFFGGGGGGGG?GFGGGGGGC,6C7FFEGGGGGGFFGGGGGGDGECC9EEFFGGGFFGGGFEFGGG+:FGGFFAFGGGGGGGFGGGD,,9BA,CA,??FCFFEGG9EEFGGGGDGGCEEEGGGGGGGGGGGGCFFFCFC>>CCBF,,;DCFCFDGGGEGGCGG*42+711/2CFG>92?B*:F@9CC?@4*,87))AGFE82+:?840>BF5C=#8.;<9<#1*;:C5CCCCD#CF</C@@:@-70+DEC5E:C0@C8FD:+1++8)++>EE;CEAGGFEEGGFFB=9+B7@489,>>5ECB9EC,9?E>99C3?=FEEBF=C,@CCCFCDCE@FDEFFB9FC,FFCGFCCGGGFF@E@<EB:EBEGFGGECB,8GGFC@FFCFECGGFGGGGEGGGGDGGGFFFCCCCC
@s1701 38888
TGAGGAATATTGGTCAATGGACGAGAGTCTGAACCAGCCAAGTAGCGTGCAGGATGACGGCCCTATGGGTTGTAAACTGCTTTTATAAGGGAATAAAGTGAGAGTCGTGACTCTTTTTGCATGTACCTTATGAATAAGGACCGGCTAATTCCGTGCCAGCAGCCGCGGTAATACGGAAGGTCCAGGCGTCATCCGGATTTATTGGGTTTAAAGGGAGCGCAGGCGGACCTTTAAGTCAGCTGTGAAATACGGCGGCTCAACCGTCGAACTGCAGTTGATACTGGAGGTCTTGAGTGCACACAGGGATATTGGAATTCATGGTGTAGCGGTGAAATGCTCAGATATCATGAAGAACTCCAATCGCGAAGGCAGGTATCCGGGGTGCAACTGACGCTGAAGCTCGAAAGTGCGGGTATCGAACAGGATTAGATACCCT
+
GGGGGGGGGGGFGGGGGGFGGGGGGGGFGFGGGGGGGGGGGGGGFGGFEGGGGGGGGGDGGGGFEAFFGGGGGGGFGCFGGDGGGGGGGGG=FF<FGGGGGGGGEGGGGGFFGGGGGGGGGGGGGGGFFGGCGGGGGDGFGGGGGGGGGGGGGGGGGGGF,DFGGGGGGGGGGGGGGGDGFCGGGG>7>C@FGGCEGGGGGF3FGGGGGFC?GCFFEDFFFBCC79:CGGGFCCGFF?<9GFCDGGGFFD:>5?EFD:FCGGGGDGGGGGGGGGF?FADE79EAFGCF9<GGFDGFGGGFDFFDGF=FFEFAFFFFFFGGGGGGADEEEBFC5FFFAGCGF>@EFFGEGGGFGFGGFFCC@GGFFFEFE9GGFGGEEEGGGGGGGGGFCGEGGGGGGGGGGGGGFGGFGGGGGGGGGGGEGGGGGGGGGFGCCCBC
@s1701 34
TGGGGGATATTGCACAATGGGCGCAAGCCTGATGCAGCGACGCCGCGTGCGGGATGACGGCCTTCGGGTTGTAAACCGCTTTTGATCGGGAGCAAGCCTTCGGGTGAGTGTACCTTTCGAATAAGCACCGGCTAACTACGTGCCAGCAGCCGCGGTAATACGTAGGGTGCAAGCGTTAACCGGAATTATTGGGCGTAAAGGGCTCGTAGGCGGTTCGTCGCGTCCGGTGTGAAAGTCCGTCGCTTAACGGGGGATCTGCGCCGGGCACGGGCGGGCTGGAGTGCGGTAGGGGAGACTGGAATTCCCGGTGGAACGGTGGAATGTGTAGAGATCGGGAAGAACACCAAGGGCGGAGGGAGGTCTCTGGGCCGTTACTGGCGCTGAGGGGCGAAAGCGTGGGGAGCGAACAGGATTAGATACCCT
+
FDFGGGGGGGGEGGGGGGGGGGGGGGGGGGGGFGGGGGDGGGGGGGEGEGGGGGGGGFGGDED<,DFE=FGEGGGAEGGGGGFGE<ADGGGGGGGFDGFGGGGGGGGG<F,,,@BFFFEGGGGGGFGGGGGGC>?CCFFDFGGGGFGCAFGGD:FGGEFFCF<FFGE,;C?+CGGCE5*33CEEGFG<FGGFF>EEEG5C77>@@E88CEE?ECEBE(/50(1C7BGFG4E+/<?6<?E@:?5?:CFFF@%/91=:CFGG8EFE@.=8EFEBGGG/DGF,FEC=BD<GCDFC,FC,,FB@=8C8@=BAF@,8A==@,EEC=@=;C,+@=7BEGGGFEEF:CFC,GFBC:@+,,FCB,FDF<D<,FEC=7FC,FC:@@+CC,EC,FB,E@GFEEE@F8GGFC8@CGFGGEEE<EGDGFGCCCCC
@s1701 35
TGAGGAATATTGGTCAATGGACGGAAGTCTGAACCAGCCAAGTAGCGTGCAGGAAGACGGCCCTATGGGTTGTAAACTGCTTTTATACGGGGATAAAGTGAGCCACGTGTGGCTTATTGTAGGTACCGTATGAATAAGGACCGGCTAATTCCGTGCCAGCAGCCGCGGTAATACGGAAGGTCCGGGCGTTATCCGGATTTATTGGGTTTAAAGGGAGCGTAGGCCGTTTGTTAAGCGGGTTGTGAAATGTCGGGGCTCAACCTGGGCATTGCAGCGCGAACTGGCAGACTTGAGTGCGCGGGTAGTAGGCGGAATTCGTCGTGTAGCGGTGAAAGGCTTAGATATGACGAAGAACTCCGATTGCGAAGGCAGCCTGCTGTAGCGTAACTGACGCTGAAGCTCGAAAGCGTGGGTATCGAACAGGATTAGATACCCT
+
FGGGGFGGGGGFGGGGGGGFFGGGEEGGGGGGGGGGFGGEFGGGGFGEGGGGGGGGGGGEGGGDF@9EDGGGGGFGFGGGFFGGGFGFGGDGGGDFDGF9FFGGCF@FG<@F@D8E9AFG,<FFFGGGG7EEFGFGGGGGGGDGDCGFFFGCFDFGGGGGGDGFGGDEGEGFA;FFEGCGFGGDC:CFF*83?CCD:C@F++7<FFGFD7<?+?=-C9<B(CCF4</>?EG8<:</F8<60:FGEE5?7C:E>:?,7E<::CCFFCDCC*:5GDEC>3==8FFDD<EEGFF=)=+F==48,8,AGEF@=,9CE88C=B8BCFB4AEEFFCFA?9<8DFA@C,E@GEF<FGFF<::C?=E?@,==GGGGF@CCFFFGFGGGGGGGGFAEFCC@FGGGGFGFFFGGE@GCGGGGDGGGGGGGE9GGGGGGFGGCCCCC
@s1701 36
TGAGGAATATTGGTCAATGGGCGAGAGCCTGAACCAGCCAAGTAGCGTGCAGGATGACGGCCCTATGGGTTGTAAACTGCTTTTATAAGGGAATAAAGTGAGAGTCGTGACTCTTTTTGCATGTACCTTATGAATAAGGACCGGCTAATTCCGTGCCAGCAGCCGCGGTAATACGGAAGGTCCGGGCGTTATCCGGATTTATGGGGTTTAAAGGGAGCGTAGGCCGGAGATTAAGCGTGTTGTGAAATGTAGACGCTCAACGTCTGAACTGCAGCGCGAACTGGCTTCCTTGAGTACGCACAAAGTGGGCGGAATTCGTGGTGTAGCGGTGAAATGCTTAGATATCACGAAGAACTCCGATTGCGAAGGCAGCTCACTGGAGCGCAACTGACGCTGAAGCTCGAAAGTGCGGGTATCGAACAGGATTAGATACCCT
+
GGGGGGGGGGGGGGGGEGGGFGGGGFGGGGGCFGFGGGGGGFFGGGGGEGGGGGGGFFGGGGGGFCEFGGGDGGFFGGGGGCGGGG9FFGG8<AFFGGGGGGFFDGDCFFG9FFGGGGGGGGGGGCFGGGFGGGGGFFF<ADCFEEEFGGGGG8@FGFAFF7FFGGGCFEGGGGGGGGGGGDF7FFGGGGB3BFCE?GGGGC#<FG7:F;:;99.:EBGE;DEGF@92CC*FGGF7?<FD8CFCFC:FF:8>>8DGCFD>FAGGGGFGGGGFGEEE>ECDGGGGFF,8GGFGD>8?ECEE,9FEGDGFGGGGE?GGEFF?FFGGAFB9FAGGGGGGFGFDADBEDGFGGFFGFCEFGFGGGDGGGGGGFFCGGGGGGFGECGDGGGGGGGEGGDGFGGGGGGGGGGGGGGFFGGFGGGCGGGGGGGGGGGGCCCCC
@s1701 35920
TGAGGAATATTGGTCAATGGGCGTGACCCTGAACCAGCCAAGTAGCGTGCAGGATGACGGCCCTATGGGTGGTAAACTGCTTTTATAAGGGAATAACGTGAGAGTCGTGACTCTTTTTGCATGTACCTTATGAATAAGGCCCGGCTAACTCTGAGCCAGCAGCCGCGGTAATACGGAAGGACCGGGAGTTATCGGGCTGGACTGGGTTTAAAGGGAGCGTAGGCCGGAGATTAAGCGAGTTGTGCAAGGTATACGCTCAACGTCTGCACTGCTTCGCTAGCTGGTGTCCTAGAGTACGCACAAAGTGGGCGGAATTCGTGGTGTAGCTGTGAAATGCTTAGATATCACGAAGAACACCGATTGCGAAGGCAGCTCACTGGAGCGCAACTGACGCTGAAGCTCGAAAGTGCGGGTATCGAACAGGATTAGATACCCT
+
CE@EF<CF<<CEFEFGFGDDB<@+@B,;<@CEFEDGGF,<FFEECFDFE,,6FB,A=<BCC@7,=86E<C,+=9CCDFGC,E,,9@FFGCDE=,,9,8,+4BEG<9><:,4C,9,CFDC9AFGCCB9FFCFBFA,,5C:<,++88C7=,8>,<,BB3@,B8<,>+@>F55>,,76:*1>>,55<<C*<*?,@;*4<*=+*2*,2<<8*8FEFFFFFC05.:>**3::3?8C<C7+48**::<//+<C*8*%#A@:61CB<+<<C,C@<GE@6++3,8,,,=8+,,,A9DC,9*++4@5<C9,9,B=EB>949+48GC7?8FFCF>A,,C,DA<?D@E-9FC,C8C,6FGEF@6?B,FFEC88:FFC,CDF9F9E<F,FGEF@:,C,FDEGCECA,FDCDFDGGGGGGFF@FFEDFGGGGFFGGGGFFGGFE,CC<C
@s1701 30517
TAGGGAATCTTCGGCAATGGACGGAAGTCTGACCGAGCAACGCCGCGTGAGTGAAGAAGGTTTTCGGATCGTAAAACTCTGTTGTAAGAGAAGAACGAGTGTGAGAGTGGAAAGTTCACACTGTGACGGTATCTTACCAGAAAGGGACGGCTAACTACGTGCCAGAAGCCGCGTTAATACGTAGGGTGCAAGCGGTAATCGGAATTACTGGGCGTAAAGCGTGCGCAGGCGGTTCTTTAAGACAGATGTGAAATCCTCGGGCTTAACCGGGAAATCGCAGTTGTGACTGCAGGACTAGAGTTCATCAGGGGGGGGTGGAAGTCCAAGCGTAGCAGTGAAATGCGCAGATACTTGGAAGAACACCAATGGCGAAGGCAGCCCCCTGGGATGCGACTGACGCTCATGCACGAAAGCGTGGGGAGCAAACAGGATTAGATACCCT
+
DF96FC@EFFFGGDGEFGFFFGGGGDECA9FFFG+@@F7FCCEGEF@8>B=FGGGGG,CFE<<,?+8::FFGGGFGFF9E9E9FE9EAF=F,4AFECC:BEDG9EAEGEFGFF<5,CFEFGG?,,CFCEGFC>FCF9:>FCB=<87<@7<FCCFBF;F:,@:@,2,??FGGG*4<BE@FC*7?<<7*81?FC*8*4=EB<C5*8=,<?,2>*88:@85C*,8?***:)8:88:58##;F@,);C<,@@:7,,,*4****CCFG>@F>3,>7**F:4:,,+CF>3,7,8ED=<E,8DCF7E=,,<,+8=+GGECGFE>>9,,9+9++C7FGFGGGGGFDDGF>+<,?9,FFF<DE9FGGFEEF=?BCC7DGGFFFFFCF7CCFFFFAEGGGFEFGGGFCFFGFGGEDFGGFF6@+FFGGFE9GGFEE<FCGFE,FGGF@CCCC
@s1701 43868
TGAGGAATATTGGTCAATGGACGAGAGTCTGAACCAGCCAAGTAGCGTGCAGGATGACGGCCCTATGGGCTGTAAACTGCTTTTATAGGGGGATAAAGTGTGCCACGTGTGGCATATTGCAGGTACCCTATGAATAAGGACCGGCTAATTCCGTGCCAGCCGCCGCGGTAATACGGAAGGTCCAGGCGTTATCCGGATTTATTGGGTTTAAAGGGAGCGTAGGCCGTTTGGTAAGCGTGTTGTGAAATGTCGGGGCTCAACCTGGGCATTGCAGCGCGAACTGCCAGACTTGAGTGCGCAGGAAGTAGGCGGAATTCGTCGTGTAGCGGTGAAATGCTTAGATATGACGAAGAACTCCGATTGCGAAGGCAGCCTGCTGTAGCGCAACTGACGCTGAAGCTCGAAAGCGTGGGTATCGAACAGGATTAGATACCCT
+
G?FEGFGGGGGFFGGFGGGG9FFG7FGFGGGGGGGGGGGFFDDFDFG7CFGG@FFGGGGEGGGGGGGCGGG@FFGGGGGGFFGFGGGGGGDG>:EFGG<FGGGGGGGGGGGGGGGCGGGGGGDFGGFG9FFCBDGGGFFFGGGGGGGGGGGGD<FGCGFG7BCCFEGDFEGGGGGGGGGC,,<FEGFFFGGDGGGGEGG)GG>G9FCEGGCFFGDGE@E;#EC?CEGFCEGGG0@8<5CCFG@GGFEFGFFGFGG?GGF<+;CFCFF9D/FF?F:EFC):&CCCADGG?<DFAGCEEF9FGGGGECEFGF9ED8BC>=7FE@B8BDEGDGE9F9CFEEEDFGGCGGFCGFFE<F7C7FGCGGGGGFDGCCGGGCEDA@GGGFDGGGGGCF;DGGGGE@C<C7GF7GGGGFGFGEFDGGFFB<,GGGGGGGF<B@CC
@s1701 40
TGAGGAATATTGGTCAATGGACGAGAGTCTGAACCAGCCAAGTAGCGTGCAGGATGACGGCCCTATGGGTTGTAAACTGCTTTTATAAGGGAATAAAGTGAGTCTCGTGAGACTTTTTGCATGTACCTTATGAATAAGGACCGGCTAATTCCGTGCCAGCAGCCGCGGTAATACGGAAGGTCCGGGCGTTATCCGGATTTATTGGGTTTAAAGGGAGCGTAGGCCGGAGATTAAGCGTGTTGTGAAATGTCGGGGCTCAACCTGGGCATTGCAGCGCGAGCTGTCAGACTTGAGTGCGCAGGAAGTAGGCGGAAGTCGTCGTGTAGCGGTGAAATGCTTAGATATGACGAAGAACTCCGATTGCGAAGGCAGACTGCTGTAACGCAACTGACGCTGAAGCTCGAAAGCGTGGGTATCGAACAGGATTAGATACCCT
+
GGFFGGGGGGGGGGGGGGGGGGGGGGGGGGGGGFGGGGFFFGCFGGGFGGGGGGGGGGGGGGGGGGGGGGGGEGFEDFGDGGGGGGGGGGGGGGGGGGGGGGGGGGFFFFGGGCGGGGGFGGGF9FGFGGGGGGGGGGGDGGGGGGGGGGGGFG<CGGGGGFGGGGGGGGGGFFGGGCEGGG9FGGGGGG:B?FF8**8<:G)GGG2CFFFF=F@4GF4;B>>4GGGDEFEFFG</85GGCFFGACF99CGGFEGFGGFG@ACFGGC>FAFB$?EC8DCGFEG9GECB9A360B6CCGGFCFFFECF:ECFD@@+8@F7CFFGE>GEE@;FCF9FD9<FFC;FF<CEGGFDFGGGF@7GGGEFAFFBGCEFC6FGGDFEFGGGGGGGEDGGGFFFFFEEEFEGGECF>GGGGGECFGGGFFFEFE,GGGFGCC<CC
@s1701 32082
TGGGGAATATTGCACAATGGGGGAAACCCTGATGCAGCGACGCCGCGTGAGCGATGAAGTATTTCGGTATGTAAAGCTCTATCAGCAGGGAAGAAAATGACGGTACCTGACTAAGAAGCACCGGCTAAATACGTGCCAGCAGCCGCGGTAGTACGTATGGTGCAAGCGTTATCCGGATTTACTGGGTGTAAAGGGAGCGTAGACGGAGTGGCAAGTCTGATGTGAAACCCCGGGGCTCAACCCCGGGACTGCATTGGAAACTGTCAATCTAGAGTACCGGAGAGGTAAGCGGAATTCCTAGTGTAGCGGTTAAATGCGTAGATATTAGGAGGAACACCAGTGGCGAAGGCGGCTTACTGGACGGTAACTGACGTTGAGGCTCGAAAGCGTGGGGAGCAAACAGGATTAGATACCCT
+
FGGGGFGGGGFGGGGGGGGGGCBCFFGFGFGGGGGGGGGGGGGGGGEF+CFGGDGGGF<FGGGGGG>FGGGGGGFGGGGGGFGFGGGGGGGGFGGGGGGGGGGGGGGFGGGGGFGGGGGGGGEGGGGGGGGGGGCFFGGGGGGGGGGGGGGGGGGGGGGGG93FGGDGGGGGGGGGGG/FFGGGGG)@7FF@GGGC:CFGGGDGGG8GG@ECGFFFFGEFFFDEC:C$;EECEG:5$FEFECCGFGGGGGGGGGFFF<EC=(GCEGDBD<CBBF6FDDGFCEAGGE@EGCGFCGFEEEDEDFBEAFEFFC,<FCF@8AFAF@?FGGGFB,CF,FGGGGGGFDFCGGEFGGGGGGGFFCFEFGGGGGGGGGGDGDGGGGGGFFGGGFFDGGGGGECDGFFGFGGGGFGGGFGCCCCC
@s1701 42
TGGGGAATATTGCGCAATGGGGGCAACCCTGACGCAGCCATGCCGCGTGAATGAAGAAGGCCTTCGGGTTGTAAAGTTCTTTCGGTAGCGAGGAAGGCATTTAGTTTAATAGACTAGGTGATTGACGTTAACTACAGAAGAAGCACCGGCTAACTCCGTGCCAGCAGCCGCGGTAATACGGAGGGGGCGAGCGTTAATCGGAATAACTGGGCGTAAAGGGCACGCAGGCGGTGACTTAAGTGAGGTGTGAAAGCCCCGGGCTTAACCTGGGAATTGCATTTCATACTGGGTCGCTAGAGTACGTTAGGGGGGGGTAGAATTCCACGTGTAGCGGTGAAATGCGTAGTGATGTGGAGGAATACCGAAGGCGAAGGCAGCCCCTTGGGAATGTACTGACGCTCATGTGCGAAAGCGTGGGGAGCAAACAGGATTAGATACCCT
+
F8FGDGGGGFFGGGGGGGEFGGGGGGGGGGFFGGGGGGGFFCFG7FF8CEGGGGGGGGGGGGGGDCEFCFGFFGGGFGGGGFEGEGGDGGGGEGFGGFGGGGGFFGGGEFG,:EFGGGEEGFFGGAFEGGGFCFGGFGFFGG7FFFE@>:CFGC@EFG@CEFFGG?FFFEGGGGDFCFFFE8<:F*77EEEEC888E7,:3*;EFG?+AFGGE*:5C9CB11855B9<5<22;<A9CF;CEF<EGF>9(06+=C<9EGGGGFFFGCB@<;EF@FED<7A@9?9??CFFF@++GB><D=F@:+8D=EC@++DBB<,?D8FE=EE8FEGGGAGEBE45,@,EC@:,,A,?,==8EGGGFEDGF,DFCGGGGGGFGGGEGGGGGGGGDGGGGGFEGGGGEF=,CFGGGGFFFECGEGEC@FDEGGGGFGCGGGGFGGGGCCCCC
@s1701 29739
TGAGGAATATTGGTCAATGGACGAGAGTCTGAACCAGCCAAGTAGCGTGCAGGATGACGGCCCTATGGGTTGTAAACTGCTTTTATAGGGGGATAAAGTGTGCCACGTGTGGCATATTGCAGGTACCCTATGAATAAGGACCGGCTAATTCCGTGCCAGCAGCCGCGGTAATACGGAAGGTCCAGGCGTTATCCGGATTTATTGGGTTTAAAGGGAGCGTAGGCCGTTTGGTAAGCGTGTTGTGAAATGTCGGGGCTCAACCTGGGCATTGCAGCGCGAACTGTCAGACTTGAGTGCGCAGGAAGTAGGCGGAATGCGTCGTGTAGCGGCGAAATGCTTAGATATGACGAAGAACTCCGATTGCGAAGGCAGCCTGCTGTAGCGCAACTGACGCTGAAGCTCGAAAGCGTGGGTATCGAACATGATTAGATACCCT
+
AFD9EFFGGFFGGFGGFGB<FGGGGCF8FAFFGCEFFDGGGGAFGGGBFGGF?F,AAF7FEGCFFGGGFGCEEDFGG9EFFGGGGFEGAFGGGGDBDD9?FFGGGFGGGGCFGAEGAFFFGC=EDAGG9,A:CFFGGGGDFD+8+>FF9ACBFGGG<=,@CFFF7CFGGGGGGC77*C*<<2<CFCFGGGG7EB<7C5<,<C9,<,*=-#2>9:B4F48<3=*+3:41:E>E?:-219C8;32@C9ECFDEFEDE<8>,BF7GGGCC9@8:7C<>:7D=6,,3DF=C<,3,D>@CE@FDGFAGGEEFF>D@=@+B+E>GGFF=8=GEFEGGGACFE,-FDFAF:CF=GGFFFFF@CGGGGGF@DEAGGFCFGFDGFFE@BEECFGEE@ECCE<FFFEC;@CBGFCF@CFECCFGGFEF@FEB5EGGDGGGFCCCCC
@s1701 44
TGGGGAATATTGCGCAATGGGGGCAACCCTGACGCAGCCATGCCGCGTGAATGAAGAAGGCCTTCGGGTTGTAAAGTTCTTTCGGTAGCGAGGAAGGCATTTAGTTTAATAGACTAGGTGATTGACGTTAACTACAGAAGAAGCACCGGCTAACTCCGTGCCAGCAGCCGCGGTAATACGGAGGGTGCGAGCGTTAATCGGAATAACTGGGCGTAAAGGGCACGCAGGCGGTGACTTAAGTGAGGTGTGAAGGCCCCGGGCTTAACCTGGGAATTGCATTTCATACTGGGTCGCTAGAGTACTGTAGGGAGGGGTAGAAGTCCACGTGTAGCGGTGAAATGCGTAGAGATGTGGAGGAATACCGAAGGCGAAGGCAGCCCCTTGGGAATGTACTGACGCTCATGTGCGAAAGCGTGGGGAGCAAACAGGATTAGATACCCT
+
AE@FGGGGEEFGGGGGGGGGGGGGGGGGGGGGGGGGDCFGFEGGGGGEGGGGGGGGDGGGGGGFGGGG<FCFGGGGGFGGFGDFDGG@CCCFGGGDEFF@9E<FGFAFDFCFA9<FFF,AF9,?DEECEFGGG9@8>,D,B><,3@>CFD7CFGFGGCFFC7,>EECFF7>**:*8@FFGD**4C8*=C=4CECCE5FFDDGC*<@99@CC*<51.::G@6?29@B>DCF='=,:;ACGGBCF4,'@7<FA#>@C:>C,:@,FF,@EDDF>,C,AF9C>AF9DD=+FFEGDGFDACADE=C@,,ED=8F<F?FE@,D9@,GB:4+A,EEBGEFGGFC4@48DC5,FFEFFCGGGFABF7GFEDCBFGGGFEEFB,@:+C8DFCGGGFF9FGAEGEFEFFCEF@:EEEGFEEGDGGGGGGGGGGGFGGGGGGFFF8FCCCCC
@s1701 26614
TGAGGAATATTGGTCAATGGCGAGAGCCTGAACCAGCCAAGTAGCGTGCAGGACGACGGCCCTATGGGTTGTAAACTGCTTTTATAGGGGAATAAAGTGAGTCTCGTGAGACTTTTTGCGTGTACCTTATGAATAAGGACCGGCTAATTCCGTGCCAGCAGCCGCGGTAATACGGAAGGTCCGGGCGTTATCCGGATTTATTGGGTTTAAAGGGAGCGTAGGCCGGAGATTAAGCGTGTTGTGAAATGTAGACGCTCAACGTCTGCACTGCAGCGCGAACTGGTTTCCTTGAGTACGCACAAAGTGGGCGGAATTCGTGGTGTAGCAGTGAAATGCTTAGATATCACGAAGAACTCCGATTGCGAAGGCAGCTCACTGGAGCGCAACTGACGCTGAAGCTCGAAAGTGCGGGTATCGAGCAGGATTAGATACCCT
+
AFGGGGGGGGGGGFGGGGGGGGGGGGGGGGGGGGGGGGGGGFGCGGGGGGGGDFCECCFCGGF8CFFF<FF?9CFGGGGGGGGGGGGGGGDGGGGGGGDFFGGFDFCD?FGGGGGGGGGEGGGGGGFGGG9DFAAFCD9FGGGGGGG9FCFF<7FFCGGGGGGGDGGGGGGGE<6BCGG?CEGGG7E4<:.F@FDDGB?198CFG%CC6<DCFECEGFGGED?<DGEC;;GFCGDGCFDFGGGFCFFFD=B7CCC:GGGEGFFCFCC:CC+7FE9GFAFGGDGFD<C8GGGFE@849FGGGGGGGGGGGFCEEB:GGGFGGGGFGGGGGGGGGGGGGGGGGGGGFCGGGGGFEGGGGGGGGGGGGGGGGGGGGGGGGEGGGGGFCGGGGGGGGGGGGGGGGGGGGGCF:FFGGFGGGGGGGGGGGGGGGGCCCCC
@s1701 46
TGGGGAATATTGGTCAATGGACGAGAGTCTGAACCAGCCAAGTAGCGTGCAGGGTGACGGCCCTATGGGTTGTAAACTGCTTTTATAGGGGGATAAAGTGTGCCACGTGTGGCATATTGCAGGTACCCTATGAATAAGGACCGGCTAATTCCGTGCCAGCAGCCGCGGTAATACGGAAGGTCCGGGCGTTATCCGGATTTATTGGGTTTAAAGGGAGCGCAGGCCGTTTGGTAAGCGTGTTGTGAAATGTCGGGGCTCAACCTGGGCATTGCAGCGCGAACTGCCAGACTTGAGTGCGCAGGAAGTAGGCGGAATGCGTCGTGTAGCGGTGAAATGCTTAGATATGACGAAGAACTCCGATTGCGAAGGCAGCCTGCTGTAGCGCAACTGACGCTGAAGCTCGAAAGTGCGGGTATCGAACAGGATTAGATACCCT
+
FFGFG@EFFGGGGGGGGGFEGGGGGGGFGGGGGGFGGGGGGGGGGGGGGGGGGGGDGGGEFEGGGFCFGGGGGGGGGGGFEFGGGFDGFGGGGGGGGGDFGGGGGGGGGGGGGGGGAFAFGGGGGGGGDFFFC?FGGGFFGGGGGGGGGGGGG<FEG9DDFGG7BE@FGEGGGGGGCFGGFBFGGGCCC7CFGGGEEEF@@F=ACF4EC2+:3,;@E>?>1DCG@EC4GGGFFCE=CGC?;FCCGGC6CDGGFCCCF@95.<;FGGFAAFF>FB@FCGD==DCDGFFCFFDFAEE@EEFGGEFFGGGGGGGFEEC7GF8=ECEDFGGFAEE;GFFFGFEGGGCGFGFDFEGE=?@,CGGGGEGGGEEFEFGFFEECGGGGGFCCEGGEGGFDGFGGGEGFFGGGGGGGGGGGEFFAGGFGGGGGFFGFGGGCC@CC
@s1701 39843
TGAGGAATATTGGTCAATGGACGAGAGTCTGAACCAGCCAAGTAGCGTGCAGGATGACGGCCCTATGGGTTGTAAACTGCTTTTATAAGGGGATAAAGTGAGAGTCGTGACTCTTTTTGCATGTACCTTATGAATAAGGACCGGCTAATTCAGTGCCAGCAGCCGCGGTAATACGGAAGGTCCGGGCGTTATCCGGATGTATTGGGTTTTAAGGGAGCGTAGGCCGGAGATTAAGCGTGTTGTGAAATGTAGACGCTCAACGTCTGCACTGCAGCGCGAACTGGTTTCCTTGAGTACGCACAAAGTGGGCGGAATTCGTGGTGTAGCGGTGAAATGCTTAGATATCACGAAGAACTCCGATTGCGAAGGCAGCTCACTGGAGCGCAACTGACGCTGAAGCTCGAAAGTGCGGGTATCGAACAGGATTAGATACCCT
+
CGGGGFGD<FCGGGGGGGGGGGGGEGGEFGGFFFGGE8AF@F@FFGGEECFFGDDDAFFGGGG,CEEGGGGGGFFFFGEFGGAFFF,CFD=>CFF<E9,CFGAF<E7BFGG<E?EFG@FGGGDFFFE9C:AF<B;=EFFF@@FGGG7F,CF,<DFCGGG7FFFF>:@CFGCCD,6:@FC:D<F:1>:F*CFGFCFCC7+7/+:F<C>*=#?@<621<5FF>:;=?+CBFC<<C<+5E.GGGCE@,E<><3*::GGF@,7:8@85<@4,,CCDGGGGDFD@8GGGGGFDFADD5CCGGGGEFCDF=GFC7FEE+D@C8A+=F9GE=DFEEEC?DFEFEC,AD8GFGGGGGFGGFFDGGGGGF7GGF@6FC8DFEFGGEFEGGGGGGFCDGFFGGFCEGFC<GGGGFEEGGGGFEGGFEGGFGGGGGGGFGFGCC@CC
@s1701 48
TGAGGAATATTGGTCAATGGACGAGAGTCTGAACCAGCCAAGTAGCGTGCAGGATGACGGCCCTATGGGTTGTAAACTGCTTTTATAGGGGGATAAAGTGTGCCACGTGTGGCATATTGCAGGTACCCTCTGAATAAGGACCGGCTAATTCCGTGCCAGCAGCCGCGGTAATACGGAAGGTCCGGGCGTTATCCGGATTTATTGGGTTTTAAGGGAGCGTAGGCCTGTTGGTAAGCTGGTTGTGAAATGTCGGGGCTCAACCTGGGCATTGCAGCGCGAGCTGCCAGACCTGAGTGCGCAGGAAGTAGGCGGAATTCGTGGTGTAGCGGTGAAATGCTTAGATATGACGAAGAACTCCGATTGCGAGGGCAGCCTGCTGTAGCGCAACTGACGCTGAAGCTCGAAAGCGTGGGTATCGAACAGGATTAGATACCCT
+
CFGGGGGGGGGGGGGGGGGGGGGGGGGFGGGGGGGGGGGGFGGGGGGGGGGGGGGG@FGGGGGGGGGGGFGG=DFFFGGGGFGGGGGGCCFGGGGGGGAEEFFGCFGGFGGGGGDFBEGFGFGGGGGG,4,,?FDEFGGGGGGGGE@FG9CFFFGGCEFFCEFGGGDFF*FFGGCDFCEG7<C:<CGEFCGEEG:8/*89:7FFGG<7C*32<CFFG0?@?CE6+#*0,/7/20:)#-CB;@+9@<FB??4CDED6@:88;FGGFFDGFF@3:+8@38=+CD=8,9D?EF8D5CC@@8FCE<CFFE?@BCGGGGGGEA9,?,EC=DCFFFD@@<FDFFE@E4,E?7FDGFGFCGFDGGGEGGFF:,,ECEFFFGGG@?GGGGGGGGGGGFFGGGGGGGGFDGGF7GGGGGFCCDFGGGFFGGGGGGDAFGGCCCCC
@s1701 39422
TGGGGAATATTGCACAATGGGGGAAACACTGATGCAGCGACGCCGCGTGGAGGAAGAAGGTCTTCGGATTGTAAACTCCTGTTGTTGAGGAAGATAATGACGGTACTCAAAAAGGAAGTGACGGCTAACTACGTGCCAGCAGCCGCGGTAAAACGTAGGTCACAAGCGTTGTCCGGACGTACGGGGTGGAAAGGGAGCGCAGGCGGGAGAACAAGTTTGAAGTGAAATCCATGGGCTCAACCCATGAACTGCTTTTAAAACTGTTTTTCTTGAGTAGTGCAGAGGTAGGCGGAATTCCCGGTGTAGCGGTGGAATGCGTAGATATCGGGAGTAACACCAGTGGCGAAGGCGGCCTACTGGGCACCAACTGACGCTGAGGCTCGAAAGTGTGGGTAGCAAACAGGATTAGATACCCT
+
CEFC7FEGGGGGGFGGGGGAEFEC7EC,;EFC9CFFFG7FGGBF77@+@@C<7FCFGFGCEFD,5,8?+4EF5,CCE<E9???AAF<EFCBC,?C<B9D<,FFGDGC<EF9<>CEGC,,C<9BCEECGGGGFCEFFFCFC@,@>+@BE*>FGFEFCEFDFG7,8<E<B*6::,<CFGF**41144*<,&2557AE5=9:0:5C0,CC4,?7;CC>@@$F;F?FCF,FGF@,7@@6EGGGDFC<;@9FC:@36,C83,,6+=@FEFFB59F?DFFD?@GGF?GGFFGGFC8GGF>7EC6@<E5@@)@8,GGGFFF@@7FFA<==CGGFFAEB,7GFGFGGGGEGGFCDFF:FE,<EGEFFFFFGFCAC7EGGGGGGFFBF<,DGGGGGGFEF@E<GGFAGGGFGGGGGGGGGCCC9C
@s1701 31818
TGGGGAATATTGCACAATGGGGGAAACCCTGATGCAGCGACGCCGCGTGAGCGATGAAGTATTTCGGTATGTAAAGCTCTATCAGCAGGGAAGAAAATGACGGTACCTGACTAAGAAGCACCGGCTAAATACGTGCCAGCAGCCGCGGTAATACGTATGGTGCAAGCGTTATCCGGATTTACTGGGTGTAAAGGGAGCGTAGACGGAGTGGCAAGTCTGATGTGAAAACCCGGGGCTCAACCCCGGGACTGCATTGGAAACTGTCAATCTAGAGTACCGGAGAGGTAAGCGGAATGCCTAGTGTAGCGGTGAAATGCGTAGATATTAGGAGGAACACCAGTGGCGAAGGCGGCTTACTGGACGGTAACTGACGTTGAGGCTCGAAAGCGTGGGGAGCAAACAGGATTAGATACCCT
+
EGGGGGGGFFGGGGGGGGGGFGGGGGGGGFGGGGGGGGDGGGGGGCGFEGGGGGGGGGGGGGGFGGGFFGGGGGGGGGGGGGGGGGGGFGGFGFCBFGGGGGGGGGGGGGGGGGGGGGGGGGGGECGGGGFGGGGGGGGGGGGGGGGGEDG@CFGGGFGGGCFGGG:=FGG>GGGGDG8FGGGCFCEGFFFGGGECCEGGGDEEEE8GGFGD<EFCGFGGFFGFGG>EFG5FEGG6?FCFGGGGGGGGGGFGGFDGGGGC=CFFECFEGEGGFGBGGGGGEE9GGGG?GGFE98@,GFFEGFECFGGGGFFBECEECEFAGGGGGGFFGFGGGFDGFGFFEGGGGF@GGGGGGGGGGGGGGGGFF9E7GGGGGFGGGGFE9:ED,EGGGGDGGGGFGGGGGFGGGDGGGGGCCCCC
@s1701 30793
TGAGGAATATTGGTCAATGGACGAGAGTCTGAACCAGCCAAGTAGCGTGCAGGATGACGGCCCTATGGGTTGTAAACTGCTTTTATAAGGGAATAAAGTGAGTCTCGTGAGACTTTTTGCATGTACCTTATGAATAAGGACCGGCTAATTCCGTGCCAGCAGCCGCGGTAATACGGAAGGTCCGGGCGTTATCCGGATTTATTGGGTTTAAAGGGAGCGTAGGCCGGAGATTAAGCGTGTTGTGAAATGTAGACGCTCAACGTCTGCACTGCAGCGCGAACTGGTTTCCTTGAGTACGCACAAAGTGGGCGGAATTCGTGGTGTAGCGGTGAAATGCTTAGATATCACGAAGAACTCCGATTGCGAAGGCAGCTCACTGGAGCGCAACTGACGCTGAAGCTCGAAAGTGCGGGTATCGAACAGGATTAGATACCCT
+
FGGGGGGGGGGGGGGGGGGGGGGGGGGEGGGGGGGGGGFGGGGGGGGGGGGGGGGFFFCGGGGGGGGGGGGGGGGGGGGGGGGGGGGGFGGGGGCEFGGGGGGGGGGGGGGGGGGGGGGFFGGGGFGGGGGFFGEGGGGGGFGGGGGFFFFGGGCEFFGGFGG8FGGCGFGGGGFGGC:FCCGCFCEGBFEFGGGGG:DFGGFF>F:FC8<<<F>0<3FA3=1*97EFGGGGG>FBGGFECFFGCCEFGF@<?ECC:FCC=CGGF=AFGFFDGGGF>FEDBECFGGED98GGFGGEGGGGFGFGGE:FEFD9GGDEGFFDFFF>=@,E9FB,9EAFDGGGGCFFGGGGDFFEA?:CGFB7EGFCF@9GFFGGGFGF@EEGGGGGGGFGGGGGGGGGFCGGGGGGFDGGGGGGGGGGGF<FF9GGGGFGGGGCCCCC
@s1701 23164
TGAGGAATATTGGTCAATGGACGAGAGTCTGAACCAGCCAAGTAGCGTGCAGGATGACGGCCCTATGGGTTGTAAACTGCTTTTATAAGGGAATAAAGTGAGTCTCGTGAGACTTTTTGCATGTACCTTATGAATAAGGACCGGCTAATTCCGTGCCAGCAGCCGCGGTAATACGGAAGGTCCGGGCGTTATCCGGATTTATTGGGTTTAAAGGGAGCGTAGGCCGGAGATTAAGCGTGTTGTGAAATGTAGACGCTCAACGTCTGCACTGCAGCGCGAACTGGTTTCCTTGAGTACGCACAAAGTGGGCGGAATTCGTGGTGTAGCGGTGAGATGCTTAGATATCACGAAGAACTCCGATTGCGAAGGCAGCTCACTGGAGCGCAACTGACGCTGAAGCTCGAAAGTGCGGGTATCGAACAGGATTAGATACCCT
+
EGFGGGFGGGGGGGGGGGGDDFGGGGG<FGGGGGGGGGGGGGCFGFGGDGGGGGGGGGEEGGGFGGGGGGGFGFFFGGGGGFFGGGGGGGGFFGGFGGGGGGGGGGGGGGGGGGGGGGGGGGGGEGGGGGGGGFGGGGGGGGGGGGGGGGGFGGFGGGFGGGGGGDGGGGGFFGFEBFEGGGGGGFGGG@GG>CECDCCFG>=GEGFG:FCCFCDFC>GGF=CCFGEDGGGGEGGFGFFGGGFC>F,GGGFGFEECCCFFCFFFGG#<FBGGGGGGDFADGGGFF,GFGGGGD:CGGGEFFF9FGE=CGFGGD8F:GGGGGFEEFGGFA,F?DFAGGGFFF>9E8GGGGFFE<?:@@DFC:GF7FC9FEE,ECCGGFECFCGGFE,FEGGFGGGFECGGFGGGGFGGGGFCGGGGGGGGFGGGGGGFFFCFCCCCC
@s1701 53
TGAGGAATATTGGTCAATGGACGAGAGTCTGAACCAGCCAAGTAGCGTGCAGGATGACGGCCCTATGGGTTGTAAACTGCTTTTATAGGGGGATAAAGTGTGCCCCGTGTGGCATATTGCAGGTACCCTATGAATAAGGACCGGCTAATTCCGTGCCAGCAGCCGCGGTAATACGGAAGGTCCAGGCGTTATCCGGATTTCTTGGGTTTAAAGGGAGCGTAGGCCGGGGATTAAGCGTGTTTGGAAATGTAGACGCTCAACGTCTGCACTGTAGCGCGAACCGGTTTCCGTGAGTACGCACAAAGTGGGCGGAATGCGTGGTGTAGCTGTGAAATGCTTAGATATCACGAAGAACTCCGATTGCGAAGGCAGCTCACGGGAGCGCAACTGACGCTGAAGCTCGAAAGTGCGGGTATCGAACAGGATTAGATACCCT
+
@FGGGGGGGGGGGGGGGCEFGFEFFGGGGCFFGGGGGGGFGGGGFGGGEGGGGGGGGG@EGGGGAEAFGGGEGF<CFGFF,9CFFFFGFC:FG@ABFFGGGGGG,:@:?FDE7=FDFGGGGFGE9FFFGG8FGADF<BF=FGDEDECGGEGGG7+@FGCGGFFG*:FFE1FCGGGD>F7<:9<C,<:<=7B*5FF*=7GF1+CCGF<C7C,5?9?)=;C@;2*7<5:)F;2<**E@F;;,@/#2,0:@71*B>EE?E>:8*@,<@53,,,5*>:>@B8+=6+FEF>@=8@FC)=18@,DF=FFCGGFB+@5,8>CCC7GF?,9,8F>,A;?F<<GGGGFDF;?A,DFCFF?5CCCGFEDF@CFFFDFGFGGFFCEF@,GGDGGGGGGGGF;GFDFGFCGFFCEGFEC7GGFGGGGGGGGFEDGGGFGGGGGCCCCC
@s1701 28159
TGAGGAATATTGGTCAATGGGCGAGAGCCTGAACCAGCCAAGTAGCGTGCAGGATGACGGCCCTATGGGTTGTAAACTGCTTTTATAAGGGAATAAAGTGAGTCTCGTGAGACTTTTTGCATGTACCTTATGAATAAGGACCGGCTAATTCCGTGCCAGCAGCCGCGGTAATACGGAAGGTCCGGGCGTTATCCGGATTTATTGGGTTTAAAGGGAGCGTAGGCCGGAGATTAAGCGTGTTGTGAAATGTAGACGCTCAACGTCTGCACTGCAGCGCGAACTGGTTTCCTTGAGTACGCACAAAGTGGGCGGAATTCGTGGTGTAGCGGTGAAATGCTTAGATATCACGAAGAACTCCGATTGCGAAGGCAGCTCACTGGAGCGCAACTGACGCTGAAGCTCGAAAGTGCGGGTATCGAACAGGATTAGATACCCT
+
DFGGGGGGGGGGGGGGGGGGGGGGGGGGGGGGGGGGGGGDFGGFGGFGGGGGGGGGGGGGGGGGGGGGGGGGGGFEFCFFFGGGGGGGGGGFFGGGGGGGGGGFGGGGGGGGGGGGGGGGGGGGGGGGGGGGGGGGGGFGAFEEEGGGGGGGGGFGGGGGGGGFGGGGGEGGGGG?FEECGGGGEGGG:F7BFFGGGGCFFG6GFF<EGGGFFFGFGBCA7CECFEDE<<<FFCF<EFGGFCGGGCGGGGGGGGGFFGGFFCCFGFCCGGGGGGGGGEEFFFFFF>,5?GGF?GGFGGEFACGGGGEGGGFFF@GGGFF?BFCGFGFFEEEBEFFDGGGGFFFB<GGCECGGGFGDGGGDGGGFFGFGGFGGGFGFGEGGEGGGGGGGGF@GFGGFFFGGGGGGGGGGGDGGGGGGGGGEGGGGGGGGFDGCCCCC
@s1701 55
TGAGGAATATTGGTCAATGGACGAGAGTCTGAACCAGCCAAGTAGCGTGCAGGATGACGGCCCTATGGGTTGTAAACTGCTTTTATAAGGGAATAAAGTGAGTCTCGTGAGACTTTTTGCATGTACCTTATGAATACGGACCGGCTAATTCCGTGCCAGCAGCCGCGGTAATACGGAAGGTCCGGGCGTTATCCGGATTTATTGGGTTTGAAGGGAGCGTAGGCCGGAGATTAAGCGGGTTGTGAAATGGAGATGCTCAACATCTGACCTGCAGCGCGAACTGGTTTCCTTGATTGCGCACAAAGAGGGCGGAATGCGTGGTGTAGCGGTGAAATGCTTAGATATCACGAAGAACTCCGATTGCGAAGGCAGCTCACTGGAGCGCAACTGACGCCGAAGCTCGAAAGTGCGGGTATCGAACAGGATTAGATACCCT
+
FGFGGGGGGGGGGFGGGGGGGGGG@FGEGGGGEEFGGGDFGG<FGGGEGGGFG7FGGGGGGGCFG8EFF<:>CEEDFGF<,CF,?<EGGGFFGEEFFGGFCFFDCGCFGGGEBC,AE@>F<C<?EEDFDFEF<@@;,6CC=BC+3BCDDE@AFFF7+3><DFGF++@CF@FA,@CFGGGDEFFGEGGGGE*;6,<:CGGGGDGCF;C2F(>308=;C1@318;6?>B+?1::#=C9E%CFGGFF=<99D/,CCAFCD=C7#0<3<<#-,AF?<G@<&C==?CFF<D:,D<DA03++=,@,7,>,:+F:B=B=@64+8CF@CECE5F@,@=A=CGFCE5FDGGFE<<GC<,9FCB+C@7=:F@@?FE<FCF9GFCFEFGEGGGGFCAFGFCCFC:7FFBB,,GGFFCEFEEGF@,AEGGGGGGGGGGGGGGGCCCCC
@s1701 23011
TGAGGGATATTGGTCAATGGACGAGAGTCTGAACCAGCCAAGTAGCGTGCAGGATGACGGCCCTATGGGTTGTAAACTGCTTTTATAAGGGCATAAAGTGAGAGTCGTGACTCTTTTTGCATGTACCTTATGAAGAAGGACCGGCTAATTCCGTGCCAGCAGCCGCGGTAATACGGAAGGTCCGGGCGTTATCCGGGTTTATTGGGTTTAGAGGGAGCGTAGGCCGGAGATTAAGCGTGTTGTGAAAAGTAGAGGCTCAACGTCTGGACTGCAGCGGGAACTGGTTTCCTTGAGTACGCACAAAGTGGGCGGAATTCGTGGTGTAGCGGTGAAATGCTTAGATATCACGAAGAACTCCGATTGCGAAGGCAGCTCACTGGAGCGCAACTGACGCTGAAGCTCGAAAGTGCGGGTATCGAACAGGATTAGATACCCT
+
FGGGG7FGGGGGCEFGGGGGGEGG@FEEFGGGFCFGGG<EEG@FGGGGGDGGGGFFG<FG@66FEEFFGGDFFGG,CEEF<F9=<@FFGG,,:A,FFEA?DFFF,C>FEGC<DAB<B<>9E9FEFGE,5A?9?,,,BAFA,>>B:3+8F,3:BB=+B9DFGGGDF7@CFFGDCGGGG>:B%D@CFG?FG<=7<<8=#2A1C9BEFF:<,4$<<0/=?8:D:@?CFGEE8,739AFA>@GFGFFCD>7#0@::F8FF@27@FDFDF:#FFFFCC=+B%D?C?FGGFFDB8FBFDCC=B,4<4,=,F8>7GFDE>8C7GFGGFEBGEGGEDGGGFDFEE-E8GDGGGGGDGF<FGEFB7DB@F7GGGFDFFC,E,96-FGC@:C796FGGGGFEGDGFB+GGGGGGGCFCGDGGGDFDGFGFFFGGGGGGGGGCCCCC
@s1701 57
TGGGGAATATTGCACAATGGGGGAAACCCTGATGCAGCGACGCCGCGTGGAGGAAGAAGGTCTTCGGAGTGTAAACTCCTGTTGTTGCGGAAGATAATGACGGTACTCAACAAGGAAGTGACGGCTAACTACGTGCCAGCAACCGCGGTAAAACGTAGGTCACAAGCGTTGTCCGGAATTACTGGGTGTAAAGGGAGCGCAGGCGGGAGAACAAGTTGGAAGTGAAATCCAGGGGCTCAACGCATGAATTGCTTTGAAAACTGTTTTTCTTGAGTAGTGCAAAGGTAGGCGGAACTCCCGGTGTAGCGGTGGAATGCGTAGATATCGGGGGGAACACCAGTGGCGAAGGCGGCCTACTGGGCACCAACTGACGCTGAGGCTCGAAAGTGTGGGTAGCAAACAGGATTAGATACCCT
+
EFEFFGGGGGGGGDFGGGFEFFG7FFEGGGGGFFGGFG>FFGDGGGGGGGGGGGGGGGGEEFC9F7F++B,@,AFAAFCD8FG<FEG,FF7:FF<EEGEA<FFFGG9FB=<FFF<DF8F9=>F7+5<,@C=<@,,@>;D*@,3>@CEDCCFGGCE<F7F,,:C<2,3=*1<EEGDGGGD:,??B@:*<C,?99B@*:7::0?5/6?8#?2:A;C<8,/0,+CGGF:<6@>4**,C?@@<8*,@3@@,,,@:+;E7,,,9+?EB3,FAF=@F@D=D,AE35,,68FCCFFBDAD@8EB6>BE9EC:8+8GGF=:?+>>FFDC+:F=:@+FA5B@:,6,F@CC,GFCC7DEDFCCFFGECGFDFC<CGGGFCFEGFFBF7EEGCFGFGGGF<F<FFGCFCFEGGGGGGGGGGGCCCCC
@s1701 58
TGGGGAATATTGCACAATGGGGGAAACCCTGATGCAGCGACGCCGCGTGAGCGATGAAGTATTTCGGTATGTAAAGCTCTATCAGCAGGGAAGAAAATGACGGTACCTGACTAAGAAGCACCGGCTAAATACGTGCCAGCAGCCGCGGTAATACGTATGGTGCAAGGGTTATCCGGAATTACTGGGTGTAAAGGGGGCGTAGACGGGGTGGCAAGTGTGATGTGAAAACCCGGGGCTCAACCCCGGGACTGCATTGGAAACTGTCAATCTAGAGTACCGGCGAGGTAAGCGGAATTCCTGGGGTAGCGGTGAAATGCGTAGATATTAGGAGGAACACCGGTGGCGAAGGCGGCTTACTGGACGGTAACTGACGTTGAGGCTCGAAAGCGTGGGGATCAAACAGGATTAGATACCCT
+
EFFGGGGGGGGGGGGGFGGGFFGGGGGGGFGGGGGGGGGG@FC@FGGGGGGFFGGGFGF<FGEFFGG,4D85BFGFG,FFFDAA?FD<FGCFGFGGG9?EFG>BFGFGGFGFGBDFGGFDFAFDG:FGGFFAFC,8C<>FFCA>8CE:FEFG;CCFGAFFFGCFC9*=FEGF,BEG**1?CFGGCG:FG9FF93G2D2??>73322&2;CCEC4;9)0<@@<<C=4:97,E>C8F@#@21>DCCC8EFCFGFD=,F83=DDFB<<3<,CF@D9B?CCC@6+,,EFEC=FCE@D8EDD+@+F8ECFGGGGFC@?@,GDFFEE4<9GDGFFF<GGF@@:@,EGGGGGE:GGGGGGGGGGGGGFCCGGGGGGGFFF<GFFCGFGGGGFFCEF8GFEFC,F<GGGGGGGCGGGGGCCCCC
@s1701 34952
TGGGGAATATTGCACAATGGGGGAAACCCTGATGCAGCGACGCCGCGTGAGCGATGAAGTATTTCGGTATGTAAAGCTCTATCAGCAGGGAAGAAAATGACGGTACCTGACTAAGAAGCACCGGCTAAATACGTGCCAGCAGCCGCGGTAATACGTATGGTGCAAGCGTTATCCGGATTTACTGGGTGTAAAGGGAGCGTAGACGGAGTGGCAAGTCTGATGTGAAAACCCGGGGCTCAACCCCGGGACTGCATTGGAAACGGTCAATCTAGAGTACCGGAGAGGTAAGCGGAATTCCTAGTGGAGCGGTGAAATGCGTAGATATTAGGAGGAACACCAGTGGCGAAGGCGGCTTACTGGACGGTAACTGACGTTGAGGCTCGAAAGCGTGGGGAGCAAACAGGATTAGATACCCT
+
@FGGFE7FGCFAFGGFGGFFFCCFCFG<CGFGCFGFGGC@FC:FGGGEEC:DGGGGFG??E9FF<FE:F@FGFGE,EEFFGGGGGGFGGD<EEGG@FGGGFEGGGGGGFDGA?FGGGD8CBFCC:FCFGGFF7@D7DFGGG<@CEE*FFCGFFEF:C;DFBAACA9=<*=CCFGCFCEEGCFFCCFFG@<FFFFE?C,<:<:7C;A1C#?E>C>F4:=7,7,#D=1<CECCCEGD,FF:CFGG-EFEF@D<=<AC/FFG@6$A,3:9?DA3C=C=<6CF?E?;FFGGCDFE=,,F@EEEAFF@+17DGGGGGGEC@7CE?GFCECF<8FAFFGGGGFGFFC@B,,,:@@@GEDGGCFEFCGFC<GFEFGE<FCFGFGGGFFFFF@@@+FGGGGGEGFEB<DFFFDE9GGECCC@CC
@s1701 22053
TGGGGAATATTGCACAATGGGCGCAAGCCTGATGCAGCGACGCCGCGTGAGGGATGGAGGCCTTCGGGTTGTAAACCTCTTTTATCGGGGAGCAAGCGAGAGTGAGTTTACCCGTTGAATAAGCACCGGCTAACTACGTGCCAGCAGCAGCGGTAATACGTAGGGTACAAGCGTTATCCGGACTTATTGGGCGTAAAGGGCTCGTAGGCGGTTCGTCGCGTCCGGTGTGAAAGTCCATCGCTTAACGGTGGATCTGCGCCGGGGTCGGGCGGGCTGGAGTGCGGTAGGGGAGACTGGAATTCCCGGTGTAACGGTGGAATGTGTAGATATCGGGAAGAACACCAATGGCGAAGGCAGGTCTCTGGGCCGTTACTGACGCTGAGGAGCGAAAGCGTGGGGGGCGAACAGGATTAGATACCCT
+
EECFGDFGGGGC9CEEGGFGFG7@CCFFFGGGGFGGGF@@:CCFDGGF77CDCGGDF<,FFGGGGGGGGGG:<FDFFDEF9?FGCEGGGG>BFF8<AFGGGECGGFAFFG9CDEFFEGFFGGFEFGGGGGG7FGGABCGGGGGB<2><6>,<FGGE9@,<,,8:=CF8C@F>*=CG:F2<CC**7<+FF,<FGCC*::F8E6;;:#;8::;12*2:/229<3?<C<81><@FC2<=<1?:/)FEF@FFFF?,CDE:7:@EC@5**+F>CGGGF=>,EDGEGEFDB8@GFD;FFEFEF>>BCC>EGGFDEEDFEC,FGFFEFGFFFE@+::GGGFFAF@E7GEEFFFC7GCFFEE8GGGGF?F@EFFGGFGGEEEDGEGGGEFGFCF7GGC@GGGGGGGFGGEEFFCB@GGGGCGDDCCCCC
@s1701 61
TGAGGAATATTGGTCAATGGACGAGAGTCTGAACCAGCCAAGTAGCGTGCAGGATGACGGCCCTATGGGTTGTAAACTGCTTTTATAGGGGGATAAAGTGTGCCACGTGTGGCATATTGCAGGTACCCTATGAATAAGGACCGGCTAATTCCGTGCCAGCAGCCGCGGTAATACGGAAGGTCCGGGCGTTATCCGGATTTATTGGGTTTAAAGGGAGCGTAGGCCGGAGATTAAGCGTGTTGTGAAATGTAGACGCTCAACGTCTGCCCTGCAGCGCGAACTGGTTTCCTTGAGGACGCACAAAGTGGGCGGAATTCGTGGTGTAGCGGTGAAATGCTTAGATATCACGAAGAACTCCGATTGCGAAGGCAGCTCACTGGAGCGCAACTGACGCTGAAGCTCGAAAGTGCGGGTATCGAACAGGATTAGATACCCT
+
GGGGGGGGGGGGGGGGGGGGGGGGGGFFFGFGGGGGCFGGGGGGGGGGGGGGGGGGGGGGGGGGGGGGGGGEGGGGGGGGGGFFGGGGGGGGGEFFFFGGGGGGGGGFGGGGGFGGGGGGGFFGFFGGGGGGGGGFFGFFGGGGGGGGGGFGGFGGGDDG3FFG@EGEFFGCEC7FF*>FGG?CCFGF7F8>FFGGEEGCCE%C9C<C*:BFGCC78FG@;9EFFCE:C>EG:+@<GECC6EFEBEG@D.C>*EB3)8;@GGCDF@<#0<GBCGGGGFC=D8FFCGEDFDGF=F8FEGFFA?>,==CFCBA4+GGGGFGFCGGGBEGFEFGGFFEDEFFGGEC,FGGEFGGF<?EFEFCGGGGFGGEFGGGGE<F<GGGGCGFFGGGGFF@GGFEAFGGGDDGF@GGGGGGGGGGGGGGGGGGFFF9GFGFCCCCC
@s1701 25175
TGAGGAATATTGGTCAATGGGCGAGAGCCTGAACCAGCCAAGTAGCGTGAGGGAAGACTGCCCTATGGGTTGTAAACCTCTTTTGTTTGGGAATAAAGTGCAGGACGTGTCCCGCATTGCATGTACCATTTGAATAAGGACCGGCTAATTCCGTGCCAGCAGCCGCGGTAATCCGGAAGGTCCGGGCGTTATCCGGATTTATTGGGTTTAAAGGGAGCGTAGGCCGGAGATTAAGCGTGTCGTGAAATGTAGACGCTCAACGTCTGCACTGCAGCGCGAACTGGTTTCCTGGAGTACGGACAAAGTGGGCGGAATTCGTGGTGTAGCGGTGAAATGCTTAGATAGGACGAAGAACTCCGATTGCGAAGGCAGCCTGCTGTAGCGCAACTGACGCTGAAGCTCGAAAGCGTGGGTATCGAACAGGATTAGATACCCT
+
FEFGGGGGGGGGGGGGGGGGGGGGGGGGGGGGGGGGGGGGGGGGGGGGGGGGGGGGGGCCFFGGG?FFDGGGGGGGGGGGGGGGG=EFFGGGG?GGGGCFCGG8?DG?B,BFGE=CF7,CF<?FCFGEABE<FGDFFFFDG@FEDCFGFFGGF,=:F@,@,>FFEGF<FGG7,@FC7*>>:CFFGE=FFE7BF@<BCGEF?ECFGGEDGCC4CGGFD:+);<C9><:)::;FC7847GF>#C=D<CF1?FAG:7A,:F<F<*<@6FCE<9GEDGGFC;EGEGFF8GGCFD,F?F@,@4,9CFFEF>@7GFFFFFF7GGGGFEB+AC:=FCEAGEFGEE,FFDC4,FEGGGFGEC7GGGGGGGGGGGFFGGFCB88EDC:EECGFDFFGGGGGGGFEF7GF@GGGGGGGGGGGGGFCDGGFFEGGGGGGGGGCCCCC
@s1701 63
TGAGGAATATTGGTCAATGGACGAGAGTCTGAACCAGCCAAGTAGCGTGCAGGATGACGGCCCTAGGGGTTGTAAACTGCTTTTATAGGGGGATAAAGTGTGCCACGTGTGGCATATTGCAGGTACCCTATGAATAAGGACCGGCCACTTCCGCTACAGCAGCCGCGGTAATACGGAAGGTCCGGGCGTTATCCGGATTTATTGGGTTTAAAGGGAGCGTAGGCCGTTGGGTAAGCGGGGTGTGAAATGTCGGGGCTCAACCTGGGCATTGCAGGTCGAACTGCCAGACTTGAGTGCGGAGGAAGGGGGCGGAATTCGTCGTGTAGCGGTGAAATGCTTAGAGATGACGAAGAACTCCGATTGCGAAGGCAGCCTGCTGGAGCGCAACTGACGCTGAAGCTCGAAAGCGTGGGTATCGAACAGGATTAGATACCCT
+
FGCFGEFGDGGGGEGGGFGGFGGE:FG@EFGG<FGGGGGECFC@FGGGGGE<FGGGGGGGGGCFF,EFCE7>=F9AGG9=<F5,9,5CFGC+C8BFEA55,555,F+BFF=:B=F8FFEB?FG<A,5,,@:C<,3E?9F5,=C+++8+6,>F++++8><D,,@:@:C*F**,,?>1*=<BC@,CEF*1=*1*+?**7E721::,,24&6$4<:?C>88E37:;7?:#;):CCB=<(*/*,,C@:,=*4**CB@CB:CDB:FFF?FB>9:EB:<5+,>,98GE=,7B:3==8FAF@838,,=8,7@6+CC8C@9,=@=:7:FDGE5GGFGFE;@,CGGGF=GD9FBF67GF<EFB:@FCFEB7EFCFCF@DEC@99,,F@,C+@,,FF>GGEGGGF<E@EFCGGGEEGGFFGGGGGGFC9@GGGGGGGGGGGCCCCC
@s1701 39783
TGGGGAATATTGCACAATGGGGGAAACCCTGATGCAGCGACGCCGCGTGGAGGAAGAAGGTCTTCGGATTGTAAACTCCTGTTGTTGAGGAAGATAATGACGGTACTCAACAAGGAAGTGACGGCTAACTACGTGCCAGCAGCCGCGGTAAAACGTAGGTCACAAGCGTTGTCCGGAATTACTGGGTGTAAAGGGAGCGCAGGCGGGAGAACAAGTTGGAAGTGAAATCCATGGGCTCAACCCATGAACTGCTTTCAAAACTGTTTTGCTTGAGTAGTGCAGAGGTAGGCGGAATTCCCGGTGTAGCGGTGGAATGCGTAGATATCGGGAGGAACACCAGTGGCGAAGGCGGCCTACTGGGCACCAACTGACGCTGAGGCTCGAAAGTGTGGGTAGCAAACAGGATTAGATACCCT
+
ECF8FFEFFGCFGGGGFFGGGGGGGGGGG@EFCEGF9F7BFC7FGGGFGGGGGEGGGFFEGFFFGFGGGGGFFGGGGGGGGGFGFCGGGGGG8<FGGGGGGD7FDGGG9FGGFGFGFGGFGA7@CED<FCFGGG7EGGFGGFFGGGGGFGGG?FGFGFGGGGGGGGGGB:%&C:F:7CCF.<<BF>EDCFGC9FB=:03/?E?8CCE#<?>GGC8=8.GFA;FGGGFFGEFG@CD3,@@DEFDE@C>F::C61F>39E?@;DFFGG:#8DF8=3.?DACCFG?@G6+CB,=899+>ECDGF<B4=FGFF<EA@,7FF<DC:+ECFCGGGCGE@E<F@EFFGDGGGE@GGGGGGGGGFF@<E8FF<FGGGGGGF?FGGFC8FFGFFFGGF@FGGGFDF<EFFFBGGGGFFGGCCCCC
@s1701 25778
TGAGGAATATTGGTCAATGGACGAGAGTCTGAACCAGCCAAGTAGCGTGCAGGATGACGGCCCTATGGGTTGTAAACTGCTTTTATAGGGGGATAAAGTGTGCCACGTGTGGCATATTGCAGGTACCCTATGAATAAGGACCGGCTAATTCCGTGCCAGCAGCCGCGGTAATACGGAAGGTCCGGGCGTTATCCGGATTTATTGGGTTTAAAGGGAGCGTAGGCCGTTTGGTAAGCGTGTTGTGAAATGTCGGGGCGCAACCTGGGCATTGCAGCGCGAACTGCCAGACTTGAGTGCGCAGGAAGTAGGCGGAATTCGTCGTGTAGCGGTGAAATGCTTAGATATGACGAAGAACTCCGATTGCGAAGGCAGCCTGCTGTAGCGCAACTGACGCTGAAGCTCGAAAGCGTGGGTATCGAACAGGATTAGATACCCT
+
CFF@FGGGGGGGGGGGGGGGGFGGCEEGFFGGGGG8EFGGG?FGGGG@FGGGGGFFGGDCEGGGG<<F8FG7FGGGA<FGFFGGGGCGCFGEGGGGGG9FGGFGDGFB8FGGFGGGFF9FFFGFGCGG?FGAFFEFFGGFFGFCCE@FGGGDF87@FFGFFG<,+BFEGEEFFFGG>CCGGGD<B7:CCFCGGG@@EGF7@#GEEFE;G,80@9>68>EB>CE6CEC<EE?/<@7B@=FFFFCE2CFEF59FCEGB7CCCEGGGFFFEFFD?@C7C>;9FEGDB<9FC,CDE?CCGEA?GGE=FEEFC?9,BGECGC==+GFECAFEF<,FFAA9FEC<C?;9DFF=CF<??DFF:CFF7DEF<A,<FCDFCECCGFGEFCFCGGGGGGGGGGFGGGFF<FCF@EEGGGGGFECDGGGGGFGGGGGGGGGGCB@AA
@s1701 28838
TGGGGAATATTGCACAATGGGGGAAACCCTGATGCAGCGACGCCGCGTGAGCGACGAAGTACTTCGGTATGTAAAGCTCTATCAGCAGGGAAGAAAATGACGGTACCTGACTAAGAAGCACCGGCTAAATACGTGCCAGCAGCCGCGGTAATACGTATGGTGCAAGCGTTATCCGGATTTACTGGGTGTAAAGGGAGCGTAGACGGAGTGGCAAGTCTGATGTGAAAACCCGGGGCTCAACCCCGGGACTGCATTGGAAACTGTCAAGCTAGAGTACCGGAGAGGTAAGCGGAATTCCTAGTGGAGCGGTGAAATGCGTAGATATTAGGAGGAACACCAGGGGCGAAGGCGGCTTACTGGACGGTAACTGACGTTGAGGCTCGAAAGCGTGGGGAGCAAACAGGATTAGATACCCT
+
BFGGGGGGGGFGGGGGGGECEFGGGGGGGFGGGFGGGGGGGF@FGGCC@FFFECGGGGE<DFFFFGG:FGGGGGFCAFGCFGGGFFGGG7=FF4BF,EF9FECFFFFGGGGGG<FDGGGGGGGGGG@FFFGGGGFGGGGGGCCFCGGDFGGGGGGFGGGGFGGGFCF?87,8FGGGC9<(<C:FFC9:FFE<GGGFGGG8EEE<0EE6?CCC8AF;>:7/9CC;CCCEECCEFFGE8@::;F8EGGGGGGFGCCCFD=+:@#GFCE7#3A<BAGFCGGFE>C>GFEF?:,AC,CE8=E8EB,B7>DGFE9A54,ECAE?EC,,99GFC?:,@@C<@9<7C,EEGFB,EGGGGGFFGGGFCD6<GFFEECECCFGGDFEGFGGGGFEGGGDEDGGGGGGGFEGGGFDGDGFEACCCB
@s1701 46023
TGGGGAATATTGCACAATGGGGGAAACCCTGATGCAGCGACGCCGCGTGGAGGAAGAAGGTCTTCGGATTGTAAACTCCTGTTGTTGAGGAAGATAATGACGGTACTCAACAATGAAGTGCCGACTAACTACGTGCCAGCAGACGCGGTAAAACGTAGGTCACAAGCGTTGTCCGGAATTACTGGGTGTAAAGGGAGCGCAGGCGGGATGACAAGTGGGAAGTGAAATCTAAGGGCTCAACCCATAAACTGCTTTCCAAACTGTTTTTCTGGAGTAGTGCAGAGGTAGGCGGAATTCCCGGTGTAGCGGTGGAATGCGTAGATATCGGGAGGAACACCAGTGGCGAAGGCGGCCTACTGGGGACCAACTGACGCTGAGGCTCGAAAGTGTGGGTAGCAAACAGGATTAGATACCCT
+
C@FFECC<@FFGF,EF<9E,,8@@FFGG,,;E;6665B+@@CC@CE:=:+,C=7,,,:E44CF?CCECCGGGGGGGGGFGFFF,4:BEBCFG8E9,5EDCA@FG?:BEG,<,F,5?<FD<,,3+8@F,,7,88B@+<33>>C3@EC*@C*8;,F>>FA><,?D>BFF71**;CFFD:F*,2C9FFC8>GGF@CFCC:*7;9::;C<8=):7-?56*&9848GFBC,33%DD#@GGFD7:C@3$:;@F<F8D@F7C;.E?9CA=<EC>A:<#,#34#4C5/,:E;GGGGGFEFCF@4+++GGF:>FGGFFFFE?@CCFFGFE>F:GF:8@@,C@EFCE@<CFGEEEEFGFGDGF@CGDGEE;,,,FFGGGGGGGGFGFCGGFEGDFGGGECGFFFGGFAFFEGGDCAGGGGGCCCCC
@s1701 68
TGGGGGATATTGCACAATGGGGGAAACCCTGATGCAGCGACGCCGCGTGGAGGAAGAAGGTTTTCGGATTGTAAACTCCTGTCGTTAGGGACGATAATGACGGTACCTAACAAGAAAGCACCGGCTAACTACGTGCCAGCAGCCGCGGTAAAACGTAGGGTGCAAGCGTTGTCCGGAATTACTGGGTGTAACGGGCGCGCAGGCGGACCAGCAAGTTGGAAGTGAAAACTATGGGCTCAACCCATAAATTGCTTTCAAAACTGCTGGCCTTGAGTAGTGCAGAGGTAGGTGGAAGTCCCGGTGTAGCGGTGGAATGCGTAGATATCGGGAGGAACACCAGTGGCGAAGGCGACCTACTGGGCACCAACTGACGCTGAGGCTCGAAAGCATGGGTAGCAAACAGGATTAGATACCCT
+
CFGFGGGEGFGGGFGGGGGFGGGGGGGGGGFGGGGGCFDEFGGC@7F@FEEFFGGGGFFFGC?FCCGBBF@FEEFGDGG??B<DF7+B8<?FGG+BCCGCFGGCBFDFGG83=CCF,3,8>7FFE+FG,,>D7:D::D:<FF7AGGGG@*FC;F@<C@**+1=?B@*8***=,?8*=BF;F91<7&2;*%3$/A8#<78:>C;9D79;@,CBF>,EAFGGEF9A<7@2>8,,+38GFEFB:,=:C,FFGGFBF<=FEE8@GGFF<BB,E=9E7EDAFGFFFE9GF8,GGFFDE>7@@=GFFFC>@F@,E@CEF@:GDAGCGGEC@GGFFAGGFEFFEFDEGFCCF@ECCCC<FGGGGFFEGGGGGGGGGGGGGGGGEFCE8EFCCDGGGGFGGFGGFEE<BCGGFCDGGGGCC@BC
@s1701 32289
TGAGGGATATTGGTCAATGGACGAGAGTCTGAACCAGCCAAGTAGCGTGCAGGATGACGGCCCTATGGGTTGTAAACTGCTTTTATAAGGGAATAAAGTGAGTCTCGTGAGACTTTTTGCATGTACCTTATGAATAAGGACCGGCTAATTCCGTGCCAGCAGCCGCGGTAATACGGAAGGTCCGGGCGTTATCCGGATTTATTGGGTTTAAAGGGAGCGTAGGCCGGAGATTAAGCGTGTTGTGAAATGTAGACGCTCAACGTCTGCACTGCAGCGCGAACTGGTTTCCTCGAGTACGCACAAAGTGGGCGGAATTCGTGGTGTAGCGGTGAAATGCTTAGATATCACGAAGAACTCCGATTGCGAAGGCAGCTCACTGGAGCGCAACTGACGCTGAAGCTCGAAAGTGCGGGTATCGAACAGGATTAGATACCCT
+
ACGFGGGGGGGGGGGGGGGGGGGGGGGGGGGGGGGGGGFFGGGGGGGGGGGGGGGGGGFGGGGGGGGGGGGFEGGGGGGGFGGGGGFGGGGGGGGGGGGGGGGGEGFCFGFGGGGFGGGGGGGGGGGGGGGGGGGGGGGFGGGGGGGGGGGGGGGGGFGGGGGGGGGGGGGFFFGEFFC:FFGGGGGGGG>GEC<;EGEFFG>FFGFGGGGGGG@FBDGF?=;ECGGGGEGGGFGFG/;CGGGGCGGGFGCC:>DFGGGG<@FG,GDEGGFFFFFECEEGGGGFFD+=>B7F<++CCGFFE<CGGEFFGGFEDECEGGEFFEFC=CBCDACGFCEFEE9DFFC8DCGGGFDFFFEEGGFF7GEFGFGGGGGGGGGGGGGGGGGGGGGGGGFGGGGEGFFGGGGGF@GGGGGGGGGFEFFEFGGGGFGGGGGCCBCC
@s1701 70
TGGGGGATATTGCACAATGGGGGAAACCCTGATGCAGCGACGCCGCGTGGAGGAAGAAGGTTTTCGGATTGTAAACTCCTGTCGTTAGGGACGATAATGACGGTACCTAACAAGAAAGCACCGGCTAACTACGTGCCAGCAGCCGCGGTAAAACGTAGGGTGCAAGCGTTGTCCGGAATTACTGGGTGTAAAGGGAGCGCAGGCGGACCGGCAAGTTGGAAGTGAAAACTATGGGCTCAACCCATAAATTGCTTTCAAAACTGCTGGCCTTGAGTAGTGCAGAGGTAGGTGGAATTCCCGGTGTAGCGGTGGAATGCGTAGATATCGGGAGGAACACCAGTGGCGAAGGCGACCTACTGGGCACCAACTGACGCTGAGGCTCGAAAGCATGGGTAGCAAACAGGATTAGATACCCT
+
GGGGGGGGGGGGGGGGGGGGGGGGGGGGGGGGGGGGGGGGFFGFGEGFGGGGGGGGGGCFGGGGGGGFFGGGGGGGFGGFEGFGGGGGGGGDFCFFGGGGGGGGGGGGGGGGGGGGGGGGGGGGGGGGGGGGDGGGFGGFGGGGCEEGFGGGGGEGGGGGGGGFDFGGFGGGGGGGGGGFGGGGGG9DE>E7C@GGE*<8CGG<EGDCC<=5>:@/<<CF;C:E:=>FGGGGGGGD,<FFFFF=8GGGGFD8F9>C>FF7=8BA<BC,AA1:DGGFGFFF9A,EGGGFF9FDGFEECF8GGFB6)CBEFAFFGGEGEE,GGGGCCGGGFAGFBFECFFGGF@F7FFEGGGFGGGGGGFCCGGGGGGGGGGGGFFFFGGGFGGGGFGGGGGGGGGGGGGGGGGGGGGGGGGGCCCCC
@s1701 71
TGAGGAATATTGGTCAATGGGCGAGAGCCTGAACCAGCCAAGTAGCGTGCAGGATGACGGCCCTATGGGTTGTAAACTGCTTTTATAAGGGAATAAAGTGAGTCTCGTGAGACTTTTTGCATGTACCTTATGAATAAGGACCGGCTAATTCCGTGCCAGCAGCCGCGGTAATACGGAAGGTCCGGGCGTTATCCGGATTTATTGGGTTTAAAGGGAGCGTAGGCCGGAGATTAAGCGTGTTGTGAAATGTAGTTGCTCAACATCTGCACTGCAGCGCGAACTGGTTTCCTTGAGTACGCACAAAGTGGGCGGAACTCGTGGTGTAGCGGTGAAATGCTTAGATATCACGAAGAACTCCGATTGCGAAGGCAGCTCACTGGAGCGCAACTGACGCTGAAGCTCGAAAGTGCGGGTATCGAACAGGATTAGATACCCT
+
GGGFGGGGGGGGGGGGGGGGAFFGGGEFGGGGGGGGGFFGGGGGGGGFGGGGGGGGGFGEFEEFFFFEGGDGGGGFGGGGGGGGGGGGGGGGGGGGGGG9FGB?EFFGGGGAFCFGCFEC,EFE9FGFFGGGGCA,<EDFEFFEGGCGGDGGGCFGFGFDFGGFCCCGGFGGG97C@GGGGGGGGGGGGEECCCFG5A:F>5?FFF<*=?C<?CGAGDFDBFG5CB>:EE9>@CC2BBFGG=>GFC@,7CDA:7FCCCFF@@FFGGGGGGF>@GEEE=?GGGGGGGBA8F?CDFCBEBEF@,G<F6F=C6EAEC8EGGGGFACCFGGFFGGFFAA=EFCGFAFABFDFGGFFFECFGGGEGGEGGGGGGFGGGFFEEF>EFGGGGGGGGEBFGEFEFC@B,GGGEEGGGGGGGGGGGGGGGGGGGGGGGGGCCCCC
@s1701 25070
TGAGGAATATTGGTCAATGGGCGAGAGCCTGAACCAGCCAAGTAGCGTGCAGGATGACGGCCCTATGGGTTGTAAACTGCTTTTATAAGGGAATAAAGTGAGTCTCGTGAGACTTTTTGCATGTACCTTATGAATAAGGACCGGCTAATTCCGTGCCAGCAGCCGCGGTAATACGGAAGGTCCGGGCGTTATCCGGATTTATTGGGTTTAAAGGGAGCGTAGGCCGGAGATTAAGCGTGTTGGGAAATGTAGACGCTCAACGTCTGAACTGCAGCGCGAACTGGTTTCCTTGAGTACGCACAAAGTGGGCGGAATTCGTGGTGTAGCGGTGAAATGCTTAGATATCACGAAGAACTCCGATTGCGAAGGCAGTTCACTGGAGCGCAACTGACGCTGAAGCTCGAAAGTGCGGGTATCGAACAGGATTAGATACCCT
+
CGGGGFFGGGGFGGGGGGGGGGGGGGGGG?FGGEFGGGGGGGGGGGD@CGGGGGGFFGGGGGGGGGGCFFGGGFFGGGGGGGGGGGGGGGGGFFAEEFCF<=BFFFGGGGGGGGCEFECEGFAFGFGGGFEFFGGGGGGCFGGGGGGGGDGGG<=@FGGGGGGGGGDGGGGACFFCGCGGFDGEDF?<A<FGGFEFECF-@:=FGGBFCFFG9::AF@FFEGECEGF:EE(GFF@<E5FGCF7GGDFGGFCFGFG>GGFFFEGGGCG7-DEFFG:@>GGGGFGGGGF=?FGDF@6+=GGGGFEF7GGGGGEBC@GGGGDF<<@+5GGFGGFFEE,CFAGGGCGGFFE<FFGGGFEGGGGGEGGGGFDGGFFGGGGGGGGGGGGGGGFGFCCGGGGGGDGGF7GGGGGGGDGGF8GGCFGGGGGGGFGGGGGCCCCC
@s1701 73
TGGGGAATATTGCACAATGGGGGAAACCCTGATGCAGCGACGCCGCGTGAGCGATGAAGTATTTCGGCATGTAAAGCTCTATCAGCAGGGAAGAAAATGACGGTACCTGACTACGAAGCACCGGATAAATACGTGCCAGCAGCCGCGGTAATACGTAAGGTGCAAGCGTTATCCGGATTTACTGGGTGTAAAGGGAGCGTAGACGGAGTGGCAAGTCTGATGTGAAAACCCGGGGCTCAACCCCGGGACTGCTTTTGAAACTGCAGGGCTAGCGTGCAGGAGGGGCAGGTGGAATTCCTAGTGTAGCGGTGAAATGCGGAGATATTAGGAGGAACACCAGTGGCGAAGGCGGCTTGCTGGACTGTAACTGACACTGAGGCTCGAAAGCGTGGGGAGCAAACAGGATTAGATACCCT
+
DGFGGBFGGGGGGGGGGGEF,BF@@@FFGGGEFFGGGGDGGGDFEGEFGGEFEGGGGGGGGF9EAFGG:FF,CFG,EEEGGGEFF8FCDG@AFFGGGGCFEEDGGGFFGG<FD,B+B+>AF8FC+@CFDFEC+>D@<F@<F7<:BE>*<*CAEFE,?,=C3,77?4<CFGGGC@8F**1,<F:FGGGG<6?;EFFDEEFG5;8D:A#=2':>656146C)CFFE?@19FFCEGGGC:C<EGFF88B8F:8B9=8@,8,FD=8E,DF?=6@+8)F8<8E>?+<DB9,?,GEC,9FC,GCEFFCGEAECFEEDFECCEEE9GGGFEFFGFF<@FC:9CAE,EGGGFFCEGGGGGGC?DC<FFFCFF9GEGGGGFCGGGFGFCGEFGFGGEECGGGGGGGFGFGGGGGGFGGGGCCCCC
@s1701 74
TGGGGAATATTGCACAATGGGGGAAACCCTGATGCAGCGACGCCGCGTGGAGGAAGAAGGTCTTCGGATTGTAAACTCCTGTTGTTGAGGAAGATAATGACGGTACTCAACAAGGAAGTGACGGCTAACTACGTGCCAGCAGCCGCGGTAAAAAGTAGGTCACAAGCGTTGTCCGGAATTACTGGGTGTAAAGGGAGCGCAGGCGGGAGAACAAGTTGGAAGTGAAATCCTTGGGCTCAACCCATGAACTGCTTTCAAAACTGTTTTTCTTGAGTAGTGCAGAGGTGGGCGGAATTCCCGGTGTAGCGGTGGAATGCGTAGATATCGGGAGGAACACCAGTGGCGAAGGCGGCCTACTGGGCACCAACTGACGCTGAGGCTCGAAAGTGTGGGTAGCAAACAGGATTAGATACCCT
+
DFFFGCGGGGGGGGGGGGEFFGGGGGGGGFFGGGGGGGGGGCECGGGCEGGGGGGGGGCFFGGGGGGEFGFAEBFGGGGGFGGGFFGFGGGGGG9?CEGFCFEGGGGGGFDCF8FGGGGGGCCFE:FCCCFGGCFGFF?FGCBFGGGGF:7,<,6>,@C,,><,?C7FGG7*<CGCF7<F9+37FCFG#/;<9FF*=6FFG38?CEG@:528FF@6GGEC89=@2<@C@3#':@F8:7FEEE@ECFFGEDFCCFCA?0CDDB:3<<8:,A:=6GFDEAFFFC@+F@+GGGGFGFB8+:@FDFE>5GCE@45EC:C>8FGDGC:@EGGGFGGGGFFFEA?EGEGFFBBCFDGGGGGGFEEFGGGGGGGGGGGGGGGGGGGGGGGFEFEGGFFCGGGGD<FFGGGFF<ECE?FCCCCC
@s1701 37623
TGGGGAATATTGCGCAATGGGGGCAACCCTGACGCAGCCATGCCGCGTGAATGAAGAAGGCCTTCGGGTTGTAAAGTTCTTTCGGTAGCGAGGAAGGCATTTAGTTTAATAGACTAAGTGATTGACGTTAACTACAGAAGAAGCACCGGCTAACTCCGTGCCAGCAGCCGCGGTAATACGGAGGGTGCGAGCGTTAATCGGAATAACTGGGCGTAAAGGGCACGCAGGCGGTGACTTAAGTGAGGTGTGAAAGCCCCGGGCTTAACCTGGGAATTGCATTTCATACTGGGTCGCTAGAGTACTTTAGGGAGGGGTAGAATTCCACGTGTAGCGGTGAAATGCGTAGAGATGTGGAGGAATACCGAAGGCGAAGGCAGCCCCTTGGGAATGTACTGACGCTCATGTGCGAAAGCGTGGGGAGCAAACAGGATTAGATACCCT
+
FFG8FEFGFFGFGGGGGGGGFGGGGGGFGGGGGGGGGGGGGGGGGGGBCGGGGGGGGGEFGGFDFEGGEEGGGGGGGFGGGFGGGGGGGGGGDFGGGGGGGGGGGGGGGGGGGGGGGGFGGGGGFGDFFGGGGGGGGGGGGGGGGGGGGGGGGGGCCGGGGGGGGGGGGGGGGGGDFGFGG@G<:FGDECEEG>CDFGFFGGCGGGF>EGFGG<EGGF?DFFEGF@GGEFGGGD@GGECC@FCGGGGGCFFGEGGEGGFFGGFGGFFGGGG?GEGEAGGGFGGGFGGGCGGGGGGGGFFGFFF,GGFEF7FCFFFDGEE=7BAF7GGGGFGGGFGGFCFFC7GGGGGGGGFGGGGGFEDEGGGGGEGGGGGGGGGGEGGGFGGGGGGGGGGGGGGEGFAFFGGGGECFF,GGGGGGGFCGFGFCFDGGGGGGFGGGCCCCC
@s1701 42668
TGGGGAATATTGCACAATGGGGGAAACCCTGATGCAGCGACGCCGCGTGGAGGAAGAAGGTCTTCGGATTGTAAACTCCTGTTGTTGAGGAAGATAATGACGGTACTCAACAAGGAAGTGACGGCTAACTACGTGCCAGCAGCCGCGGTAAAACGTAGGTCACAAGCGTTGTCCGGAATTACTGGGTGTAAAGGGAGCGCAGGCGGGAGAACAAGTTGGAAGTGAAATCCATGGGCTCAACCCATGAACTGCTTTCAAAACTGTTTTTCTTGAGTAGTGCAGAGGTAGGCGGAATTCCCGGTGCAGCGGTGGAATGCGTAGATATCGGGAGGAACACCAGTGGCGAAGGCGGCCTACTGGGCACCAACTGACGCTGAGGCTCGAAAGTGTGGGTAGCAAACAGGATTAGATACCCT
+
FFGGGGDGGFGGGGGGGGGGGGGGGGGGGGGGGGGGGGGGGGGGGGGGDGGGGGGGGGGGFGDGGGGFGG@EGGGGGGGGGGGGGGGGGGFGFGGGGGGGGGDGGGGGGGGGGFGGGGGFGGFDEGGGGFGF:>CGGGGGGGF@GGGGGGGGGGGCFFDGGGGGGGG@GGG><CGGGGG?GGGGGG8@=<CCGGEBC@<5CDG<EFGGGFFGGGGCGFF==FGG9>FDFGGGFGG?EEGFFCECEFGFFGFE<F@@:C@<=>C<8EFAGGGGFGGG?GGGGGFGGGGGGGGF@,GEF>GGGFDGAEFGFCGGGGGGGGGCF@:EGGGGF<DG@GGGGGGGGDGGGFFEGFFGGFFFFCFECGGGGFFGGGGGGGGGGGF8FFGFFGGGGGGFGGGGGGGFFFFGGGGGGGGCCCCC
@s1701 77
TGAGGAATATTGGTCAATGGACGAGAGTCTGAACCAGCCAAGTAGCGTGCAGGATGACGGCCCTATGGGTTGTAAACTGCTTTTATAGGGGGATAAAGTGTGCCACGTGTGGCATATTGCAGGTACCCTATGAATAAGGACCGGCTAATTCCGTGCCAGCCGCCGCGGTAATACGGAAGGTCCAGGCGTTATCCGGATTTATTGGGTTTAAAGGGAGCGTAGGCCGTTTGGTAAGCGGGTTGTGAAATGTCGGGGCTCAACCTGGGCATTGCAGCGCGAACGGCCAGACTTGAGTGCGCAGGAAGTAGGCGGAATTCGTCGTGTAGCGGTGAAATGCTTAGATATGACGAAGAACTCCGATTGCGAAGGCAGTCTGCTGTAGCGCAACTGACGCTGAAGCTCGAAAGCGTGGGTATCGAACAGGATTAGATACCCT
+
CFFGGGGGGDFGGGFCGGFGGGGG>FGFGGGGGGFGGG,ACFEFFGGFECFGGGGGFG,CFDE7F@DC8F7::CFFGGFGGGGCEGGGGGGGDG8,FDCFF,E<EFFG?4C@GGAFF9EFDC?FFEEFC@,?EE9@9<9A,6@CE7@EGGCD,DDFGFF7+5@7*35>FC::@,111><*?,@ABF*1=1C8;)7.7080D;:FF7G;A2459<@AE(1.2DDC@C;*:F<);FG4F'<C9@>=C@:5>C.@C=8B@A>3<,FCFFGFFGE@78+@>66C=,3,C55,DFAA)GE@4FFE=C4<DEF:C8FAB>+DEFC+F9GDFGEGGGGGFFFCFFGFGGGGF@GFFGGGFBF:FBE:@FDGGGFGE@FGFFGGGGGGGFEEAEEGFFFBC,F@8EGGFCGGECGGGFCEC8GFGGGFFFGGGFGFE@GCCCCC
@s1701 78
TGAGGAATATTGGTCAATGGACGAGAGTCTGAACCAGCCAAGTAGCGTGCAGGATGACGGCCCTATGGGTTGTAAACTGCTTTTATAAGGGAATAAAGTGAGAGTCGTGACTCTTTTTGCATGTACCTTATGAATAAGGACCGGCTAATTCCGTGCCAGCAGCCGCGGTAATACGGAAGGTCCGGGCGTTATCCGGATTTATTGGGTTTAAAGGGAGCGTAGGCCGGAGATTAAGCGTGTTGTGAAATGTAGACGCTCAACGTCTGCACTGCAGCGCGAACTGGTTTCCTTGAGTACGCACAAAGTGGGCGGAATTCGTGGTGTAGCGGTGAAATGCGTAGATATCACGAAGAACTCCGATTGCGAAGGCAGCTCACTGGAGCGCAACTGACGCTGAAGCTCGAAAGTGCGGGTATCGAACAGGATTAGAACCCT
+
CFFFGFGGGGGGGGGGGGGGGGGGGFGGGFFGGGGGGGFGGGGGGGGGGGGGGGGFFGGGGGGGGGGGGGGEEGGGGGGGGFGGGCCFFGGGGGGGGGGGGGFGCFCGGGGGFAFDFGG?FGGGGGCGFGGFFFGGGGGGGGGGGGGGGGGFGFCFFGCFCFGGGGGGG::58@CEGGGGCCF7FGGGGG@>CF7CEEF9:F>FCFCFD,2B?FGFGBGEFFDFFCG>7FFGG?FAGEGGGGFGE=<F@6:CDF>9F@FGGGGFF@,3:@CF:C8B7G=D=<FGGEDD,FC:7GGGGGGGF9DGGFFEE<F@+FGCCD<?DDEACEDGGFGFF6,C=,FEDCGGFGGGFFGGFEDDGFFFCEGGGEEGGFFFEFFGGGEDDGEDEFEGGGFGGFCGFFGF8GGGFEGGGGGFDGGFGFCGGGGGFFCEBGCCCCC
@s1701 79
TGGGGAATATTGCACAATGGGGGAAACCCTGATGCAGCGACGCCGCGTGGAGGAAGAAGGTCTTCGGATTGTAAACTCCTGTTGTTGAGGAAGATAATGACGGTACTCAACAAGGAAGTGACGGCTAACTACGTGCCAGCAGCCGCGGTAAAACGTAGGTCACAAGCGTTGTCCGGAATTACTGGGTGTAAAGGGAGCGCAGGCGGGAGAACAAGTTGGAAGTGAAATCCATGGGCTCAACCCATGAACTGCTTTCAAAACTGTTTTTCTTGAGGAGTGCAGAGGTAGGCGGAATGCCCGGTGTAGCGGTGGAATGCGTAGGTATCGGGAGGAACACCAGTGGCGAAGGCGGCCTACTGGGCACCAACTGACGCTGAGGCTCGAAAGTGTGGGTAGCAAACAGGATTAGATACCCT
+
CFFFGGGGGGGGGGGGGGGGGGGGGGGGGFGGGGGGGGGGGGGDGGGFGDGGGGGGGGGGGG9FGGGGGGGGGGGGGGGGG<FFEEGGGGGGGGGCFFGGGGGGGGGCFGGGGGGGGGFFGGGGGEDGGAFGGGGGGGGGGGGFEEEG7C<FGGEGFGGGFGGGGGFE@GD:GFGDG=<FGGF@F;C>;C>>EGGCE*:#5)C??)EGF>>:CGGEC;CF>@9E@:CCF@,GFFGFFFFGGGFCGFE<@FFFGGGDC>7DFDEFFGFA<CEA<G>FD@>#=E,FFECGGGFCFB>8CC4EF9GGFGGEFF?GGGGGGGFDFCCFGGGFDFGGCF<FFGFGGGGGGGGGGGFGGFGGFGGFFCEFFAGGGGGGGGGGGGGGFDGGGGGGGGGGGGGGGECFGFFFADGGGGGCCCCC
@s1701 80
TGAGGAATATTGGTCAATGGACGAGAGTCTGAACCAGCCAAGTAGCGTGCAGGATGACGGCCCTATGGGTTGCAAACTGCTTTTATAAGGGAATAAAGTGAGTCTCGTGAGACTTTTTGCATGTACCTTATGAATAAGGACCGGCTAATTCCGTGCCAGCAGCCGCGGTAATACGGAAGGTCCGGGCGTTATCCGGATTTATTGGGTTTAAAGGGAGCGTAGGCCGGAGATTAAGCGTGTTGGTAAATGTAGACGCTCAACGTCTGCACTGCAGCGCGAACTGTTTTCCTTGAGGACGCACAAAGTGGGCGGAATTCGTGGTGTAGCGGTGAAATGCTTAGATATCACGAAGAACTCCGATTGCGAAGGCAGCTCACTGGAGCGCAACTGACGCTGAAGCTCGAAAGTGCGGGTATCGAACAGGATTAGATACCCT
+
FFGFGGGGGGGGGGGGGGGGGGGGGGGGGGGGGGGGGGFDFGGGFGGGDGGGGGGGGGGGGGGFFFGGGGGGGG<FGGGGFFGGGGGGGGGFFGGAFFGFGGFG9?FEGGGGGGGGGGEGGGGGFFAFFEFGGFGGGGGGGGGGGGGGGGFGGGGGGGGGGGGGD8FGGGGCFGGGFEGG:EFGDF7CF7*CEF<7*5=C>7:<AC*<:F@FG@G5@?E@89;>?@E3:/;<<<E42*F>8C##:(B63@4CF=CFG0F:7GF3@;)@<E<:+:+@3D==0,B,FAFFA7,,)@14=A8A=9F?8++GF>?,8,8=CD+?FD>B)GGGGGF95,,FD<BFCD9GFGFGGGFADGGFGGGGEFFCGFDGGGGGGGGGGFGCDGGGGGGGGGGGGGGGFEGFFGGFGGGGGGGGGGGGGGGFGGGGFGGGFCFCCCCC
@s1701 29038
TGGGGAATATTGCACAATGGGGGAAACACTGATGCAGCGACGCCGCGTGAGCGATGAAGTATTTCGGTATGTAAAGCTCTATCAGCAGGGAAGAAAATGACGGTACCTGACTAAGAAGCACCGGCTAAATACGTGCCAGCAGCCGCGGTAATACGTATGGTGCAAGCGTTATCCGGATTTACTGGGTGTAAAGGGCGCGTAGACGGAGTGGCAAGTCTGATGTGAAAACCCGGGGCTCAACCCCGGGACTGCATTGGAAACTGTCAATCTAGAGTACCGGAGAGGTAAGCGGAATTCCTAGTGTAGCGGTGAAATGCGTAGATATTAGGAGTAACACCAGTGGCGAAGGCGGCTTACTGGACGGTAACTGACGTTGAGGCTCGAAAGCGTGGGGAGCAAACAGGATTAGATACCCT
+
<CECE,BAFGGFGGGGGFF8@CFGDFG,EEFGGGGGGGGGGGC77FFGCGGGDFEGFFEGFGGCFGGFEGEDFFGGGGGGGFGGGGGGGDFGGCFFGGGF,CCFGGCFGGDDCF,DFFGFGDF7CFGDDDF9DFGGGGGG>FFGGG@CGGGGGCG>FCA>@:F<<DFFGEEC<FFGC*CFFC<?FEEE1>FCCF7*:,?6=F?F6G5E8,;EFG<7#0>D>A+C<:F>F7CEEFDDB@>>:@/AC>>BFGFCGF8,31@CGDEF,<%CEACFFB6@<E=<,<;<?4:44@99,E9GGFGFGGEDAF7AF?9DC7:77AGFFFGGGGFCE<@,@CDCEEECGGGFE@GGDGGGFFCF8GGGGGGGGFFGGGFEGFFF6FCFDGGF;EF@CGGFGEGGGFDGGGGGGFFFGFGCCCCC
@s1701 82
TGAGGAATATTGGTCAATGGGCGAGAGCCTGAACCAGCCAAGTAGCGTACAGGATGACGGCCCTATGGGTTGTAAACTGCTTTTATAAGGGAATAAAGTGAGTCTCGTGAGACTTTTTGCATGTACCTTATGAATAAGGACCGGCTAATTCCGTGCCAGCAGCCGCGGTAATACGGAAGGTCCGGGCGTTATCCGGATTTATTGGGTTTAAAGGGAGCGTAGGCCGGAGAGTAAGCGTGTTGTGAAATGTAGACGCTCAACGTCTGAACTGCAGCGCGAACTGGTTTCCTGGAGGACGCACAAAGTGGGCGGAATTCGTTGTGTAGCGGTGAAATGCCTAGATATCACGAAGAACTCCGATTGCGAAGGCAGCTCACTGGAGCGCAACTGACGCTGAAGCTCGAAAGTGCGGGTATCGAACAGGATTAGATACCCT
+
FFGGGGGGGGGGGGGGGGFFGGGGGGFGGGGGGGGGGGGGGGGGGGGGCFGGGGEEFFGGGGGGGGGGFCFFFFGGGGGGCGGGGGGGGFGEGCCFGGGFGGFFGGFEGGGGGGGGGGGGGGGGGFGGGFGGGGFFFFGGGGEGGGDCGGGGGGGGFGFFFFFGGGGG>**@=DFGDGGGF9?>FEEFG@EB?FCB5:CCC>FGGG?=C@@F@GGFGF<)0:ECFFG3CF#BC=C2:*CEFGFGGFF5B?EBF@;BCCD=)<<,C;#>@BEA:GGECD/32FDCFF7F,8,,:@+CGGDGFFCFEGGEE?E;@,=B8=4,FCB6)CEECGGGF@?D@-CFGFAFFGGGFGFCGFCGGFCGGCE@GGFEGGGGGGGGGGDFCGGGGGGGGFBEGFFBEC@GGGGGGCGGGDGFCDGGGGFFFDGGGCGGGGGCCCCC
@s1701 28796
TGAGGAATATTGGTCAATGGGCGAGAGCCTGAACCAGCCAAGTAGCGTGCAGGATGACGGCCCTATGGGTTGTAAACTGCTTTTATGCGGGGATAAAGTGAGCCACGTGTGGCTTATTGCAGGTACCGCATGAATAAGGACCGGCTGGTTCCGTGCCAGCAGCCGCGGTAATACGGAAGGTCCGGGCGTTATCCGGATTTATTGGGTTTAAAGGGAGCGTAGGCCGTCTGATAAGCGTGTTGTGAAATGTCGGGGCTCAACCTGGGCATTGCAGCGCGAACCGTCAGACTTGAGTGCGCGGGAAGTAGGCGGAATTCGTCGTGTAGCGGTGAAATGCTTGGATATGACGAAGAACTCCGATTGCGAAGGCAGCCTGCTGTAGCGCAACTGACGCTGAAGCTCGAAAGCGTGGGTATCGAACAGGATTAGATACCCT
+
FGGGGGGGGGGGGGGGGGGA@FGGGGGGGGGGGGGGGGGGGGGGGGGGGGGGGGGGGGGGGGGGGGGGGGGGGGGGGGGGGGGGGGGGGGGGGGFFGGEGGGGGGGGGGGGGGGGGGGGGGGGGGGGGGGCFFCGGGGGGGGBFGEGGFGGCFGGGGGG@7FFGEGEGG7FGFGGGGGDDACGDEGGGEEGGGGEC=5CFEFG@CC:>3FCEGGE>GF=B:BEFFGF:5C9?FCF2F@G?,@7CAFE?GFAGGGGC6FC1FCFFDG@;FCCC7EGFCGGEE=AFGEFDDD8F:++76GFGGF?<E>7GGFA;@,GGEGGFF,GGEGGGGGGDGGGFEGFFGGGFGGFCF9GECGGGGGGGGGGGGFFGGGGGGGGGGGGGGGGGGGFGGGCGGGGGGGGGGGGGGGGGGGGGGGFFGGGFGGGGGGGGGGGCCCCC
@s1701 42271
TGAGGAATATTGGTCAATGGACGAGAGTCTGAACCAGCCAAGTAGCGTGCAGGATGACGGCCCTATGGGTTGTAAACTGCTTTTATAAGGGAATAAAGTGAGAGTCGTGACTCTGATTGCATGTACCTTATGAATAAGGACCGGCTAATTCCGTGCCAGCAGCCGCGGTAATACGGAAGGTCCGGGCGTTATCCGGATTTATTGGGTTTAAAGGGAGCGTAGGCCGGAGATTAAGCGTGTTGCGAAATGTAGACGCTCAACGTCTGCACTGCAGCGCGAGCTGGGTTCCTTGAGTACGCACAAAGTGGGCGGAAGTCGTGGTGTAGCGGTGAAATGCTTAGATATCACGAAGAACTCCGATTGCGAAGGCAGCTCACTGGAGCGCAACTGACGCTGAAGCTCGAAAGTGTGGGTATCGAACAGGATTAGATACCCT
+
EFGGGEGGGGGGGDGGGGGG@AFGEGG8E<EFFFGGGGGGGGFGGGGGGGGGGGGGGGGGEGDFGFGGGGDCGGGGGFFFGGGFGG,5CFFE@FFFGFDGFGGG,CFF7B@9<B,,CFGGG,5EFG9A5A<FFFDGGDF9FGGGEGGCGGADFGGGGDGC<>FAFD::FCCFGGGGF7CC>FFGGG5FGGGG9FFGC7BFGC>GFG0C<C<FFC>;C2F>EFE?:>5<>?EGDGG9E>EGCF8C7CEFGGFGBEGFF;+<@<CDFF8CFFC6GF=3=C58#?FG#CB,8FCGFDE?=DFF9FF@FGFFB+E>8+>E@?ABA5C85EFFEEC<A9FF,CGGGEECFFCCEFBEE@F7GGGGECGGFC9EC,GFFCFF8FFFCGGFGEEGCFFEGGGFFDEFFCFC9FF@B,GFGFC,GGEEECGFF9GFGGGCCCCC
@s1701 29940
TGAGGAATATTGGTCAATGGACGAGAGTCTGAACCAGCCAAGTAGCGTGCAGGATGACGGCCCTATGGGTTGTAAACTGCTTTTATAAGGGAATAAAGTGAGTCTCGTGAGACTTTTTGCATGTACCTTATGAATAAGGACCGGCTAATTCCGTGCCAGCAGCCGCGGTAATACGGAAGGTCCGGGCGTTATCCGGATTTATTGGGTTTCAAGGGAGCGTAGGCCGGAGATTAAGCGTGTTGTGAAATGTAGACGCTCAACGTCTGCACTGCAGCGCGAACTGGTTTCCTTGAGTACGCACAAAGTGGGCGGAATTCGTGGTGTAGCGGTGAAATGCTTAGATATCACGAAGAGCTCCGATTGCGAAGGCAGCTCACTGGAGCGCAACTGACGCTGAAGCTCGAAAGTGCGGGTATCGAACAGGATTAGATACCCT
+
FGGGGGGGGGGGGGGGGGCEFGGGGGEFGGGGGFF8EFFEFFEGGGG:CF@F8FGGCDCF+CECFFCFEFGC@FAFGGEFGFGFGGFGGGGDGF9EFFEFGFGFFFFGC8CFGGGGGGGGGG9?EGGGGGFGGGFGFCFFGFDGGEEGGGFGCFFGGGGGGFGG7CF+@3@:EFGGG7127@FCC*8<4FE:CFEEGGFEFEGFCEC?F1CGGCG<C>CFFE=GD8FCGGGGG7F<C>CECGFFFCF;FD8@+5;+C@FEEF@FFGCFCC>=GF>::CC4?GGGGED=D=?9FEEB:<B<FFFCEGEE>D>ADCDGGGFBED@@FGEFGFFA,FFFGGEFB=9B,GGGGGGGFCGCF<GGGGGGGGFFA<FECFCGGFGEDGGGGF6C@F@CGGGGFGGFFGFFFCGGGGFCGEFFFFAEEGGGGGGGEECCCCCC
@s1701 27054
TGAGGAATATTGGTCAATGGGCGAGAGCCTGAACCAGCCAAGTAGCGTGCAGGATGACGGCCCTATGGGTTGTAAACTGCTTTTATAAGGGAATAAAGTGAGAGTCGTGACTCTTTTTGCATGTACCTTATGAATAAGGACCGGCTAATTCCGTGCCAGCAGCCGCGGTAATACGGAAGGTCCGGGCGTTATCCGGATTTATTGGGTTTAAAGGGAGCGTAGGCCGGAGATTAAGCGTGTTGTGAAATGTAGACGCTCAACGTCTGCACTGCAGCGCGAACTGGTTTCCTTGAGTACGCACAAAGTGGGCGGAATTCGTGGTGTAGCGGTGAAATGCTTAGATATCACGAAGAACTCCGATTGCGAAGGCAGCTCACTGGAGCGCAACTGACGCTGAAGCTCGAAAGTGCGGGTATCGAACAGGATTAGATACCCT
+
CGGGGGGGGGGGGGGGGGGGGGGGGGGGGGGGGGGGGGGGGGFGGGGGGGGGGEEFGGGGGGECFGGCGEFFGGGGGGGGFGGGGGGGEFGGGGGGGGGGGCFGGGGDCGGGGFFGGGGGGGGGGEGGGGGGGEC,C<EFFFGGGGGGGEGGGCCEGGGC@FFFEGGDGGGGGGGGGGG>BFFFGGD:CCCEGGCF2=EF7C>GFG:FFFC9:?<>75CA;ECGGGGFGGFC1=C2FEGGBE<9D<ACF7BFG:8@*GGCEGGGGGGGGDFFGFC7,C:FGGGGGFABFGGGFFBCDGGFGFEGF@EGDFAFFGGGGGGGFDGEBGFEAEFA9FF<@FB,GFCBFCDGEF<GFCEF7GGGGGDGGGGGGGGGGGGGGGGCGGGGGGEDGEFGGGGGGGFGFGF<DDGGGGGEGGGGGFFFCDGGCGGGGGGCCCCC
@s1701 45068
TGGGGAATATTGCACAATGGGGGAAACCCTGATGCAGCGACGCCGCGTGGAGGAAGAAGGTCTTCGGATTGTAAACTCCTGTTGTTGAGGAAGATAATGACGGTACTCAACAAGGAAGTGACGGCTAACTGCGTGCCAGCAGCCGCGGTAAAACGTAGGTCACAAGCGTTGTCCGGAATTACTGGGTGTAAAGGGAGCGCAGGCGGGAGAACAAGTTGGAAGTGAAATCCATGGGCTCAACCCATGAACTGCTTTCAAAACTGTTTTTCTTGAGTAGTGCAGAGGTAGGCGGAATTCCCGGTGTAGCGGTGGAATGCGTAGATATCGGGAGGAACACCAGTGGCGAAGGCGGCCTACTGGGCACCAACTGACGCTGAGGCTCGAAAGTGTGGGTAGCAAACAGGATTAGATACCCT
+
FGGGEEFGGFGFGGFGGGCF8CFCGGGGGGGGG<CFGGGGGG:FGFGCGGGGGGGGGGGGGGFFC@:?BF@EDFFGGGGGEFGFGGGFFG<EFDFFGGGGGGGGGGGGFGGGGGGGGGFGGGEGGGGGGGCGGGGGG9F+@8BFGGGGGGGG9:F:FGD,CFCFGGCF77'GFGGGGDFF@FGFGG=@:<C?GGGC=5<C?CE>EFGGGGGGGGCFCAFFGGGGEFFD:CGG7>A?7FFGGFFFGFGGFFDCGCC60AFEFFGFFGGGGGGBFDECGGGFGFECGGGEDFCFE@E7GGGFGGFC=F@,FFF?7EGGEGGGGGEFCFFGFGGGEEGGGGGGGGFBFCEGGGGGGGGGGGEFGGGGGGGGGGFGGGGGGGGGFCGGGGGGGGGGGGGGGGGGGGGGGGGGGGGCCCCC
@s1701 30282
TGAGGAATATTGGTCAATGGACGAGAGTCTGAACCAGCCAAGCAGCGTGCAGGATGACGGCACTATGGGTTGTAAACTGCTTTTATAGGGGGATAAAGTGTGACACGTGTGGCATATTGCAGGTACCATATGAATAAGGACCAGCTAATTCCGTGCCAGCAGCCGAGGTAATACGGAAGGTCCGGACGTTATCCGGATTTATTGGGTTTAAAGGGAGCGTAGGCCGTTTGGTAAGCTTGTTGTGAAATGTCGGGGCTCAACCTGGGCTTTGCAGCTCGAACGGCCAAACTTGAGGGCGCAGGAAGTAGGCGGAATTCGTCGTGTAGCGGTGAAATGCTTAGATATGACGAAGAACTCCGATTGTGAAGGCAGCCTGCTGTAGCGCAACTGTCGCTGAAGCTCGAAAGCGTGGGTATCGAACAGGATTAGATACCCT
+
CEFDF<FFGFGGGGGFGG<@A;@FGGGFGAFG<EFGGE@FFFCGGGEFCCFA,C<?DGFGC+@CCEF,CCC7?EECGGGGGGGCF,?E,EFGE+,?FGFFGG,,95BFCFGGFFGC,<ABD,,,,CF,5:,7FGGCFC,:,BDA8FGCA,,,B@D>@>3BDCEB=+5<FE9,=,366*5@<F,@F*11>*C=C9<CC5:+59FC8?3F@F:BBCB#@;'0/:;C5:75FBFBC@A?);62D8=7,<>)DC3GC>::5FE.1@F<F>5%>FF9:@3>+>===,:+8<,59=>A9+6@CFCF9:A5ACCB8,@9+=CB>+FF8CEE5::EED?A95?CCFC=EE9@F@EDE9FGFCCCFBB,ECC,EGDC,9@F<DFC@,GGF7FCFEC7F@+FC,FEECGEGEFGFCGGGGGFGFGFEGEFE9GEA@FCGF@@A66A
@s1701 89
TGGGGAATATTGCGCAATGGGGGCAACCCTGACGCAGCCATGCCGCGTGAATGAAGAAGGCCTTCGGGTTGTAAAGTTCTTTCGGTAGCGAGGAAGGCATTTAGTTTAATAGACTAGGTGATCGACGTTAACTACAGAAGAAGCACCGGCTAACTCCGTGCCAGCAGCCGCGGTAATACGGAGGGGGCGAGCGTTAATCGGAATAACTGGGCGTAAAGGGCACGCAGGCGGTGACTTAAGTGAGGTGTGAAAGCCCCGGGCTTAACCTGGGAATTGCATTTCATACTGGGTCGCTAGAGTACTTTAGGGAGGGGTAGAATTCCACGTGTAGCGGTGAAATGCGTAGAGATGTGGAGGAATACCGAAGGCGAAGGCAGCCCCTTGGGAATGTACTGACGCTCATGTGCGAAAGCGTGGGGAGCAAACAGGATTAGATACCCT
+
AFFGGGGGGGGDFGGGGGGGFGGGGEFFGGGGGGGGGGGGGGGGGGGFFEDGG<FGGGGGFGGGGFGGFGGGGGGGFGGGGGGGGGGCGGCFEEFEFGGFGFGGGGGGGGGGGGECDGFFFFGG7BEGGFGGGGGGGGFFGFGGGGFGGGE7FGGGGGGGGGGGGFCGGGGGGGGG?FGGGGGGD*5?GCGGG:CE5F?55D;;FGFCC-;FG866C5<BF?>CDE?>EG=&GFFF>;<FCF*CCFGE@BB9DGC@EGFGGFFDB@>FECD?F>4EAGGDFE6<C+GGGGFBF,??F7FEEE,@CGGEE?GGEE>,E8GF8ECF7FF>@0GGFEAGFF@CEFGGGGFE:EGGFFEFECCAGGGGGGGGGGFGGEFCCF@GGGGGFGGGGGGGGGFBCGGGGGFECGEFDFCGEGGGECGFGEGDEDGGGGGGGGGFCCCC@
@s1701 90
TGAGGAATATTGGTCAATGGACGAGAGTCTGAACCAGCCAAGTAGCGTGCAGGATGACGGCCCTATGGGTTGTAAACTGCTTTTATAAGGGAATAAAGTGAGTCTCGTGAGACTTTTTGCATGTACCTTATGAATAAGGACCGGCTAATTCCGTGCCAGCAGCCGCGGTAATACGGAAGGTCCGGGCGTTATCCGGATTTATTGGGTTTAAAGGGAGCGTAGGCCGGAGATTAAGCGTGTTGTGAAATGTAGACGCTCAACGTCTGCACTGCGGCGCGAACTGGTTTCCTGGAGTACGCACAAAGTGGGCGGAATTCGTGGTGTAGCGGTGAAATGCTTAGATATCACGAAGAACTCCGATTGCGAAGGCAGCTCACTGGAGCGCAACTGACGCTGAAGCTCGAAAGTGCGGGTATCGAACAGGATTAGATACCCT
+
CFFGGGGGGGGGGGGGGGGFGGGGGGGGGGGGGGGGGGGGGGFEFGGFGGGGGGGGGGGGGGGGGGFGDGGGGGGGGGGFFGGGGFGGGGGFGDGGGGGGGGGGGGGGGGGGGEFGGFGGGGGGGGGGGGFFGGG;FGGFGFCCEGGFEBCCFGGE8D@@FFFGGEGGGGGGGGGGGGGG<DFFGGDGGGGGGGGG55<,:+?<CFFGCC9++?:#:417(46D95E3CC6=<<E<GGFCFGFGC<==F6*2<C88:<7<CF>#;B68<E5*>?>E>CDFGGGDC>F>,7,,3++86E8EF<FFF>EEGEE,@84+=A8GGGEC@=89EDC=9EF?;<F8FCCGFFFGGFC9GGGGC@E@FFGFFGFGGGGF@GGFFCGEGGGGDGGGGGFGGFDFFDEGGGGGFFGGGGGGGGGGGGGGGGGGGGGGGFGCCCCC
@s1701 43780
TGAGGAATATTGGTCAATGGACGAGAGTCTGAACCAGCCAAGTAGCGTGCAGGATGACGGCCCTATGGGTTGTAAACTGCTTTTATAAGGGAATAAAGTGAGAGTCGTGACTCTTTTTGCATGTACCTTATGAATAAGGACCGGCTAATTCCGTGCCAGCAGCCGCGGTAATACGTATGGTGCAAGCGTTATCCGGCTTTACTGGGTGTAAAGGGAGCGTAGACGGAGTGGCAAGTCTGTGGTGAAAACCCGGGGCTCAACCCCGGGACTGCATTGGAAACTGTCAATCTAGAGTACCGGAGAGGTAAGCGGAATTCCTAGTGTAGCGGGGAAATGCGTAGATAGTAGGAGGAACACCAGTGGCGAAGGCGGCTTACTGGACGGTAACTGACGTTGAGGCTCGAAAGCGTGGGGAGCAAACAGGATTAGATACCCT
+
DEGFGGGG,@FAFGCFFEG8FGGGGGGFFGGGGGGGGGFFGGCFGGGE@:DEGGGGFGE@+@FFGGFGGFDGEGGGADFGGFGGGFGGGGGFF@FCAFFGGGDFGFEFGGG9EFFEFGGGGGGGGFGGGGFFGGFEGGCEEFGFECFFAF9EF=<BFGGGGGGGGGDDCG:EF>C::FCFG99>>DFECFE7EFG:*=F,4<;C<F8C<CCF?>BG>FG+431AEE*?=FDEFFF>,<A%#FCFD7<-CGGEFBC3,;<GGEF<FDC97DCD*CGFF3D1GGGGGFC<,,,<+444C+A,@?AB5+7BEEE94,9E@EF?FGGE=GFGGEFFFCGGFF?9FECA,GFGFCGFFEFGFEGGGEEFFGGGGFFFFFCGGGGGGGGGGFGECGFGFEFGGGGFFEFDFFEDGFGFCDGFCEE@@CGGGGGFGGGCCCCC
@s1701 44405
TGAGGAATATTGGTCAATGGACGAGAGTCTGAACCAGCCAAGTAGCGTGCAGGATGACGGCCCTATGGGTTGTAAACTGCTTTTATAGGGGGATAAAGTGTGCCACGTGTGGCATATTGCAGGTACCCTATGAATAAGGACCGGCTAATTCCGTGCCAGCAGCCGCGGTAATACGGAAGGTCCGGGCGTTATCCGGATGTATTGGGTTTAAAGGGAGCGTAGGCCGTGTGGTAAGCGTGTTGTGAAATGTCGGGGCTCAACCTGGGCATTGCAGCGCGAACGGCCAGACTTGATGGCGCAGGAAGTAGGCGGAAGTCGTCGTGTAGCGGTGAAATGCTTAGATATGACGAAGAACTCCGATTGCGAAGGCAGCCTGCTGTAGCGCAACTGACGCTGAAGCTCGAAAGCGTGGGTATCGAACAGGATTAGATACCCT
+
E<FFGGGGGGAFGGGGGGGFGGGGGFGGFGGGGGGGFGCFFGFGFGFFGGGGGGFGFFFFFGGGGDDGGGCEGGGGF9FF<FGGFGGGGF+CCFF9FFEGCGFFGGGGDFGDDFBFGGGGFFGGGGGF9FFCFFGEGGGFFEEFFEDGGGGGCFFGEG7+,5@D<7BF:>F@@;F77FGCD@:FGCEG:C*A?F4:63#<<<FCCF<*0.222CCFE6>944CDCEE#?E7C<<E<<5GFCDFGC;FBCDEFD>CBC3>8+CGGGGGCCGGBCG7C=:E>.#00;FEFA85A*+GGEE9EFFFFFGCGEGEGCC+GGGGFGEC>ACDGFFC9FCECFE5@EFDGECGGGGCGDBFFC@GGFEDGGDEDEFFF@<GFFFGGGFDGFFGGGFEGGGGGF:FFE@FFEGGGGFFGGFCGGFCEE@AFF,FFGGGCCCCC
@s1701 28441
TGAGGAATATTGGTCAATGGACGAGAGTCTGAACCAGCCAAGTAGCGTGCAGGATGACGGCCCTATGGGTTGTAAACTGCTTTTATAAGGGAATAAAGTGAGTCTCGTGAGACTTTTTGCATGTACCTTATGAATAAGGACCGGCTAATTCCGTGCCAGCAGCCGCGGTAATACGGAAGGTCCGGGCGTTATCCGGATTTATTGGGTTTAAAGGGAGCGTAGGCCGGAGATTAAGCGTGTTGTGAAATGTAGACGCTCAACGTCTGCACTGCAGCGCGAACTGGTTTCCTTGAGTACGCACAAAGTGGGCGGAATTCGTGGTGTAGCGGTGAAATGCTTAGATATCACGAAGAACTCCGATTGCGAAGGCAGCTCACTGGAGCGCAACTGACGCTGAAGCTCGAAAGTGCGGGTATCGAACAGGATTAGATACCCT
+
EGGGGGGGGGGGGGGGGFFGGGGGGGGGGGGGGGGGGGFGGGGAFGGGGGGGGGGGGGGGGGGFFFGGGGGG:FGGGGGGGCGGGGGGCFEFDGGGGEEGGGGGDCGGGD>FGGGGGGGGGGGGFGGGGGGFG?=E?9EAADFGEEGGG9FGFGFEEFGG8FC8C>:C+@@ECGGDGDCG3GGGGGGGGGD7;>EEGGGCFF0DFFEEGGGGCF8@EBEFFCE=CGG:E@F+<?C>CGGFFC-GGGGGGFFEC>CEEFD>@3:7;8,FGC<5GGEDED1>?GDED<CF@,FAFF6F>=4,9?GGFCEGGFGGF8GGGGFFE,GEDE:F?5E5,FFFCFDE?,CF,GGDGF9FC87EEGGDGFCFFE@GF<EEAFFEEFGGGGEGGFCGGF;FE9AGFCGFFDGGGFGGEGGGGGFGGGGFFGGGGFGEGGGCCCCC
@s1701 28039
TGGGGAATATTGCACAATGGGGGAAACCCTGATGCAGCGACGCCGCGTGAGCGATGCAGTATTTCGGTATGTAAAGCCCTATCAGCAGGGAAGAAAAGGACGGTACCTGACTAAGAAGCACCGGCTAAATACGTGCCAGCAGCCGCGGTAATACGTATGGTGCAAGCGTTATCCGGATTTACTGGGTGTAAAGGGAGCGTAGACGGAGTGGAAAGTCTGATGTGAAAACCCGGGGCTCAACCCCGGGACTGCATTGGAAACTGTCAATCTAGAGTACCGGAGAGGTAAGCGGAATTCCTAGTGTAGCGGTGAAAGGCGTAGATATTAGGAGGAACACCAGTGGCGAAGGCGGCTTACTGGACGGTAACTGACGTTGAGGCTCGAAAGCGTGGGGAGCAAACAGGATTAGATACCCT
+
,C<FGFGGGGGGGGGGGGGF@@FDEFGGE@<C<CFG<ECFE@FFF@F:+BFEFEGG,CFGFE<,CFG:FC8BAFG9F,:BDFBFAFC<<FDFECEFG,+4EC=3DGGFCCFGFDDFGCCFFFGEFCFGGGGGCC7@DCBE,8>FEGG>FGC9@CCFFCB,7,CF@EDGG@FFFFGGGGCFGF<CFGGG*8FFECE27C8*;=:71;*:',;%2AE?>5EFFF9FC:=*>@C@EEG42<+3GGGE9=E>DGFEA9C78C:CE7E=1C<FFC,A9E45GFF89FCFE8==DE9FGFFE8CF?FA7@=F?,GGFC8,+7D9CGFA9FFGFC<,CGGGFEEE6DFCFEEB,GGGFDEF@GFGC>F:<EAGFEFFDEFFEF,EECGGGFFFGEFEGGFGCGEEEFFGGGGGDFF<9<CCCC
@s1701 27523
TGGGGCATATTGCGCAATGGGGGCAACCCTGACGCAGCCATGCCGCGTGAATGAAGAAGGCCTTCGGGTTGTAAAGTTCTTTCGGTAGCGAGGAAGGCATTTAGTTTAATAGACTAGGTGATTGACGTTAACTACAGAAGAAGCACCGGCTAACTCCGTGCCAGCAGCCGCGGTAATAAGGAGGGTGCGAGCGTTACTCGGAATAACTGGGCGTAAAGGGCACGCAGGCGGTGACTTAAGTGAGGTGTGAAAGCCACGGGCTTAACCTGGGAATTGAATTTCATAATGGGTCGCGAGAGTACTTTAGGGAGGGGTAGAATTCCACGTGCAGCGGTGAAATGCGTAGAGATGTGGAGGAATACCGAAGGCGAAGGCAGCCCCTTGGGAATGTACTGACGCTCATGTGCGAAAGCGTGGGGAGCAAACAGGATTAGATACCCT
+
FGGGGE>FFCF9DGGGGGDGGGCECCFCCGGCCGG7CG8?E8FECFGFGGGGAFF,,C8EFFD<FF7FFC7FFFFG<FFFFF9::=AF,@CBECEFGGG,B<F<FGFFAD9?F9<F,BF9CFGFGFGGGGGGGGGGG,@BF@CA:@DFCGE*FFFFFDCFGGF7FCF,DEDEFFECC;,?@9*==+:7:8:8EFDE5FAE57E-6E69FFFCEEGBCF<78<9BC<<*+:?,18FGGCGEAC=B>1F7D918E@3+6C@*FGGFC7@,GFB9FEEC#GAGFC7:3,GGEFC>84,<EDB=599@9F:F@7GFD?,EEEC,7DGF??=@+A7GFF=C54,,C7FFAADE8FE8FE9GFC,EF,EEC7EBAEFFGGDEGGGGFGECGF<FGGGFEGEGGGGF9FEEEGGFGGGGFECFDGGGGGGGFGGGGFFGFFCGCCCCC
@s1701 48195
TGGGGAATATTGCACAATGGGGGAAACCCTGATGCAGCGACGCCGCGTGGAGGAAGAAGGTCTTCGGATTGTAAACTCCTGTTGTTGAGGAAGATAATGACGGTACTCAACAAGGAAGTGACGGCTAACTACGTGCCAGCAGCCGCGGTAAAACGTAGGTCACAAGCGTTGTCCGGAATTACTGGGTGTAAAGGGAGCGCAGGCGGGAGAACAAGTTGGAAGTGAAATCCATGGGCTCAACCCATGAACTGCTTTCAAAACTGTTTTTCTTGAGTAGTGCAGAGGTAGGCGGAATTCCCGGTGTAGCGGTGGAATGCGGAGATATCGGGAGGAACACCAGTGGCGAAGGCGGCCTACTGGGCGCCAACTGACGCTGAGGCTCGAAAGTGTGGGTAGCAAACAGGATTAGATACCCT
+
GGGFGFGGGGGGGGGGGGGGGGGGGGGGGCGGGGGG,EC@FGGG@FGFGGGGGEGFGF@FEFFCGF7CFEGGGGGG9FGFE<FGGDGFFF=EFGGGFCFGGGEGGGGGGGGGGGGGGGGGGGGGDGGGGFGF@FCFFFFFF<@FFFGECGGGGGGC:>EABEEFGGFEFDG:FGEGGGGFGGGCGEFD<9FG2F:CE<2G@GGGDEGCCECGFCE:@FFC=?ED?9EFFCGF>CC?DCEF<@DGCCD:CD:?FFCFFGGGECFBB3%B=FC?DFFG@CFAFC:AF8?F@F;=4=+CB+DGFE@C9CGFCFAGC:@F8C9GE>CEDGFCEFGF=<EC8BEEFFCBE7EGGGGCCGFEGFCDGGFGF9EGGFBGF@GFAGGGGEGGGGGGGGGFGGGGGGGGGFGGEGGFGCFCCCCC
@s1701 97
TGGGGAATTTTGGACAATGGGGGCAACCCTGATCCAGCCATGCCGCGTGCAGGATGAAGGCCTTCGGGTTGTAAACTGCTTTTGTCAGGGACGAAAAGGACCGTGTTAATACCATGGTCTGCTGACGGTACCTGAAGAATAAGCACCGGCTAACTACGTGCCAGCAGCCGCGGTAATACGTATGGAGCAAGCGTTATCCGGATTTACTGGGGGTGAAGGGAGTGTAGGTGGCCAGGCAAGTCAGAAGGGAAAGCCCGGGGCTCAACCCCGGGACTGCTTTTGAAACTGCAGGGCTAGAGTGCAGGAGGGGCAAGTGGAAGTCCTAGTGTAGCGGTGAAATGCGTAGATATTAGGAGGAACACCAGTGGCGAAGGCGGCTTGCTGGACTGTAACTGACACTGAGGCTCGAAAGCGTGGGGAGCAAACAGGATTAGATACCCT
+
BFGGGGGDEFGGGGGGGGGCFGEGGGGGGGGGGGGGGG7=FFGFGGGGCGGGGGGGFFFGGGGFG@FEEGGGGGGGFGGGGGGGGGFGGGGGCFGGGGGGGGGGGGGGGF?9FEAFFGGGG9EFFGGGGGGGDGFFGGGFGGEFFEC@CGGGGGGGGGG>G7=F7:FGGGGDGCCEGFFFFGCFGFGGGFGGEFFCFGFGGDGCFGF3GGG#AC#B<:F>:8E7=?CFCFCCDGF@<@FF9C3CFG,.=7C@GFGGCCFDF=EF:DGFCFC,F=EC?GGF@>,8DFFCECGFDEA<FBGGGGGEF?@DBE,E?E4C4@,,GFFCDGFGC8C>4@;C47BF=,GEGFAE;CGGGGFEF,9,9GFF=CEC4F7@GECFGGGGGGGGGGGGGGFGFFGGFCEGGGGGGFGGGGCEGEFFFGFEF8FEBGFGGGFGGGFECCCCC
@s1701 40322
TGAGGAATATTGGTCAATGGGCGAGAGCCTGAACCAGCCAAGTAGCGTGCAGGATGACGGCCCTATGGGTTGTAAACTGCTTTTATAAGGGAATAAAGTGAGAGACGTGACTCTTTTTGCATGTACCTTATGAATCAGGAACGGCTAATTCCGTGCCAGCAGCCGCGGTAATCCGGAAGGTCTGGGCGTTCTCCGGATTTATTGGGTGTAAAGGGAGCGTAGGCCGGAGGTTAAGCTTGTTGTGAAATGTAGACGCTCAACGACTGCACTGCAGTGCGAACTGTTTTCCTTGAGTACGCACAAAGTGGGCGGAATTCGGGGTGTAGCGGTGAAATGCGTAGATATCACGAAGAACTCCGATTGCGAAGGCAGCTCACTGGAGCGCAACTGACGCTGAAGCTCGAAAGTGCGGGTATCGAACAGGATTAGATACCCT
+
FFFGEFFFGGGGGFG<<FFFCCFGCEEFGDGGFFFFGG@EFGCGGGGGGGGGEGDFGCFG+F@FGCF<FF:C,,CFE,C,,:CFEG<FCGGFGCFFFC<<,E,A+BF=+BF,,?9FGGG,EF95BC<,,4E,<,,,:,A,<>=@BFE@C<<<B=<CFBF7F>D7+8>FG5*>,7@F@C7@2D,,?BDFG76:@<<<:=+:/83AFF.(988?,,</B;5:A><?172#:#,2@99*,FC;GFGFGFGGFGC>@8E<66C>+38FFCGGCE:,++>>+@2=DBF<B83:=,BC*F88+,F<9?E?FCEFEEE@+E@@444,FE>CFFFEE<C,87EC@,CCFDFE<C:<<A,GFF>6@B,@FGGGGFEFFE9GCFGEGFCC+@@,,FFEGFBCDGFDE:;FFCFGFCGGFCGGFFA<EFFFDFGGGE9GGGFCCCCC
@s1701 42205
TGAGGAATATTGGTCAATGGACGAGAGTCTGAACCAGCCAAGTAGCGTGCAGGATGACGGCCCTATGGGTTGTAAACTGCTTTTATAGGGGGATAAAGTGTGCCACGTGTGGCATATTGCAGGTACCCTATGAATAAGGACCGGCTAATTCCGTGCCAGCAGCCGCGGTAATACGGAAGGTCCAGGCGTTATCCGGATTTATTGGGTTTAAAGGGAGCGTAGGCCGTTTGGGAAGCGTGTTGTGAAATGTCGGGGCTCAACCTGGGCATTGCAGCGCGAACTGTCAGACTTGAGTGCGCAGGAAGTAGGCGGAATTCGTCGTGTAGCGGTGAAATGCTTAGATATGACGAAGAACTCCGATTGCGAAGGCAGCCTGCTGTAGCGCAACTGACGCTGAAGCTCGAAAGCGTGGGTATCGAACAGGATTAGATACCCT
+
FFGGGGGGGGGGGGGGGGGGGGGGGCGGGGGGGGGGGGG-FGFGGGGGGGGGGGGGGFFDEGGGGGFGDGGGGGFGGGGFCEFGGGGGF87CG7FFGGGGGGGGGGGGGGGDGGGGGGDFGEGGFGEFFGFGGGAFGGFDFC@EC7BBFGGCGGG:FFFFCFGGGGGGGEEFGGCFG7*>FGFF:BFEGGGGGGGGGEGG@G>GGG:F@CC999FECDGF::8<EFFGEE>*:=::GGG>GF:@?AECFCFEGGEGDFGF$FFGFG=FGGFFCG=C7@:=GCFDGF?FGGGGDGGFCGD<E?FFGGGDEFFB>@ECGGG@FFDGEGEFCFE9DEFGFCAGFFCFCCGGGGGFFBGGGGGGFEGGGFAFDFFGGGCGGGGGGGGGGCGGDE@GGDGGGEGGGGGGGEGGGFGFGGGFDGFGFGGFGGGGF@FCB<CC
@s1701 100
TGAGGAATATTGGTCAATGGACGAGAGTCTGAACCAGCCAAGTAGCGTGCAGGATGACGGCCCTATGGGTTGTAAACGGCTTTTATAGGGGGATAAAGTGTGCCACGTGTGGCATATTGCAGGTACCCTATGAATAAGGACCGGCTAATTCCGTGCCAGCAGCCGCGGTAATACGGAAGGTCCGGGCGTTGTCCGGATTTATTGGGTTTAAAGGGAGCGTAGGCCGTTGGTAAACGTGTTGTGAAATGTCGGGGCTCCACCTGGGCATTGCAGCGCGAACTGCCAGACTTGAGTGCGCAGGAAGTAGGCGGAATTCGTCGGGTAGCGGTGAAATGCTTAGATATGACGAAGAACTCCGATTGCAAAGGCAGCCTGCTGTAGCGCAACTGACGCTGAAGCTCGAAAGCGTGGGTATCGAACAGGATTAGATACCCT
+
CFGGGEFGGGGGFFGGFGFFGFGGCEGEFGGGGGGGGGGGGGEEGGGFDEFGGGGGFFFFCCE@G<FGGFGCCEFGGEGG7>@=,BFGGCC7C=FGGG<AFEC,<EGCEFFEGGFGGGFGGGGGGGGGGFFFFEAF9AD><>FFE888FFFG<D<@CFDGEEGFECCE:>FCCC8:C1<C:<F<CFGGGD*3BB<:*A=FCEFCC,49;@9@FG==GBGBF);<<>GC<CC4A#>F&%C@8C57<7>EFC8@D>#=1$,>7E@@5:<9E@3<+@8+82+6@8CDDFDDF,8)GC@6FGFCEDC=+@@FD9GE>7GE>EFA9GEA>,>4@,C<<GFFFFFFEC,=,<GDGEC6B6CF<CGGGFFFGGGFB8FF8ECFGGGGGGGGGF>GDFEFFFF8GGGFDGCCEGDGGFCEFFCEFFFFFFE,9GGFGFCCCCC
@s1701 101
TGGGGAATATTGCACAATGGGGGAAACCCTGATGCAGCGACGCCGCGTGGAGGAAGAAGGTCTTCGGATTGTAAACTCCTGTTGTTGAGGAAGATAATGACGGTACTCAACAAGGAAGTGACGGCTAACTACGTGCCAGCAGCCGCGGTAAAACGTAGGTAACAAGCGTTGTCCGGAATTACTGGGTGTAAAGGGAGTGAAGGCGGGAAGAAAAGTTGGAAGTGAAATCCATGGGCGCAACCCATGAACTGCTTTCAAAACTGTTTTTCTTGAGTAGTGCAGAGGTAGGCGGAATTCCCGGTGTAGCGGTGGAATGCGTAGATATCGGGAGGAACACCAGTGGCGAAGGCGGCCTACTGGGCACCAACTGACGCTGAGGCTCGAAAGTGTGGGTAGCAAACAGGATTAGATACCCT
+
CFGFG:FGEFGCGGGGGGGGGGGGGFGGGGGCGGFGGGGGGGGGGGGFEGGGEFFGGGGGGFCCACF:FGDFGGGGGGGGFFFGGGGGGGGGGGGGGGGGGGGGGGGFGGGGGGGGFGGGGGGGECCGFGGGGGGG<9BEDFGG>EGGEGGGCFGCF>7F,;,?E6CF:C*ACFGGGGGE9C9:FFCCEDGFF=G>C#8%3C:DACE8;5##9CDAEGFDDFFGFFGGG<2EBFG/#CFF<?G>FC9FE=>0<D@=@8::+FGDGGGFFFCGD@?FFGGFCF?FE6GGGGFFD,CEC>=EFE>EBC>EFFEFCEFEGFFCF8FFEEGGGGFDEFGGFFGGFEECGGGGEFGGGFAFGFEEGGGGGDEFBFFEGFFEGGF8GGFCFGGGGGGGGGGGGFFFFGGGGF<GGGGCCCCC
@s1701 29283
TGAGGAATATTGGTCAATGGACGAGAGTCTGAACCAGCCAAGTAGCGTGCAGGATGACGGCCCTATGGGTTGTAAACTGCTTTTATAAGGGAATAAAGTGAGAGTCGTGACTCTTTTTGCATGTACCTTATGAATAAGGACCGGCTAATTCCGTGCCAGCAGCCGCGGTAATACGGAAGGTCCGGGCGTTATCCGGATTTATTGGGTTTAAAGGGAGCGTAGGCCGGAGATTAAGCGTGTTGTGAAATGTAGACGCTCAACGGCTGCACTGCAGCGCGAACTGGTTTCCTTGAGTACGCACAAAGTGGGCGGAATTCGTGGTGTAGCGGTGAAATGCTTAGATATCACGAAGAACTCCGATTGCGAAGGCAGCTCACTGGAGCGCAACTGACGCTGAAGCTCGAAAGTGCGGGTATCGAACAGGATTAGATACCCT
+
FGGGGGGGGGGGGGGGGGGGGGGGGGG<FDFGGGGGGGGFGGGGGGGFGGEGGEEFGGFGGGGFGGGGGGGGGGEGGEFGGGGGGG9CCFGGGGGGGFFFCG<F,C@GGGG<F,5<ECFGGGGGGGGGGCFFGGGGGFGFGGGGEGGGCGGGGFGGGA>FFGGGGGGGGGG@FFGGGDGGGGGGGGGFGGGFGGEGCGGGGGGGGGGD<GGGFFGACAG;;>GGGG91C56FGGG>CBE46EFCCCCD?/$C>GGGGGCFFGFFDE63CGF?7FDGEFDA>CFFA:,,GGGFFGEGGFE@D?A,EGEGGGGGGGGGGGGGGFC7FGFEGGGGGGFFGFCFE;9GFDEGGGFFFEGGGGGEDGEDGFFGFGGGGGFGGFF:GGGGCFGGGGGGGGGFF7GGGGGGGGFCGGGGGGGGGGGFGGGGGGFGGDGCCCBC
@s1701 40042
TGGGGAATATTGCACAATGGGGGAAACCCTGATGCAGCGACGCCGCGTGGAGGAAGAAGGTCTTCGGATTGTAAACTCCTGTTGTTGAGGAAGATAATGACGGTACTCAACAAGGAAGTGACGGCTAACTACGTGCCAGCAGCCGCGGTAAAACGTAGGTCACAAGCGTTGTCCGGAATTACTGGGTGTAAAGGGAGCGCAGGCGGACCGGCAAGTGGGAAGTGAAAACTATGAGCTCAACCCATAGATTGCTTTCAAAACTGCCGGCCTTGAGTAGTGCAGAGGTAGGGGGAATTCCCGGTGTAGCGGTGGAATGCGTAGATATCGGGAGGAACACCAGTGGCGAAGGCGACCTACTGGGCACCAACTGACGCTGAGGCTCGAAAGCATGGGTAGCAAACAGGATTAGATACCCT
+
CFCEFFGGGGGGGGGGGGGG@EFGGGGGGGGGGGGGFGCFEGEECECFGGGGCFGGGFEGFGFFGEECCFCACDFGGGGGGGGG,A8FGGGGGFGFGFGF9?ECGGFFGGFG<BDGFFGFFFGCGDECFCFGGFGGGG:FGGG@EE>CFFECFGGF:3<FFGGGGFFEGGGGGGGE@G7FFGFFFBAFFD,?<CC*:5EGGDC?EE54-CCE?689#%CF;F?EGDF5:,<C7,A72<F>@8CDFG@$<4@FDG<=@EC@GFC4<>?C=@CFDFDGDFGF6F9GF@C>@,FAGGEC@@:<FFEE=F:DECAFDGGGFF?@A=>FEGGGFEFGGGFFFF<GGFEBEC:FF@F<GEGFGGF<EFC8FCGGGFEEFGGFCEFFGGGGFEGCFGGGGGFF<EEEDGGGGGGGFFGCCCCC
@s1701 104
TGAGGAATATTGGTCAATGGGCGAGAGCCTGAACCAGCCAAGTAGCGTGCAGGATGACGGCCCTATGGGTTGTAAACTGCTTTTATAAGGGAATAAAGTGAGAGTCGTGACTCTTTTTGCATGTACCTTATGAATAAGGACCGGCTAATTCCGTGCCAGCAGCCGCGGTAATACGGAAGGTCCGGGCGTTATCCGGATTTATTGGGTTTAAAGGGAGCGGAGGCCGGAGATTAAGCGTGTTGTGAAATGTAGACGCTCAACGTCTTCACTGCAGCGCGAACTGGTTTCCTTGAGTACGCACAAAGTGGGCGGAATTCGTGGGGTAGCGGTGAAATGCTTTGATATCACGAAGAACTCCGATTGCGAAGGCAGCTCACTGGAGCGCAACTGACGCTGAAGCTCGAAAGTGCGGGTATCGAACAGGATTAGATACCCT
+
EFGGGGGGGGFDFGG@EFFFCFGGE@FEFGGGGGGGGGG@FFFGGGGGCEGGGGGGGGGGGGFCGGAEGGGGGGFG?FFGGGFGGGGGEFG8EGFFGGGCCFGGEFC@:BD9FGGGGF>EFGGE9,CFCEFDGFGAFFGGEGGGCE7FFDD9F@@EFCFFF=CFGGEG@7*:FFGGGCCEFF:*FECE*1*2,>FC>=8CCF9,?C47C,??+8:5C9=$8:C=?*F;?2<<*:16C7:FFB>==@,?D><7C32,/CF8*F@3,3,,,,75C@>C8C6+DCEFDGFDEB<FFGEGEF8DCDDBFEFB8B?9+,>EEF7B,,EE=C>,FEGE9<AD=C:,CDE:FEEFGFECEF:CGGFGGEDGFAGGGGGGGFGGFFEGGGGGGGFGGFFGFAFFGFEE8DGFGGEGEDFEFFGGEFFCGGGGGGGFGGGCBBAA
@s1701 23403
TGAGAAATATTGGTCAATGGGCGAGAGCCTGAACCAGCCAAGTAGCGTGCAGGATGACGGCCCTATGGGTTGTAAACTGCTTTTATAAGGGAATAAAGTGAGTCTCGTGAGACTTTTTGCATGTACCTTATGAATAAGGACCGGCTAATTCCGTGCCAGCAGCCGCGGTAATACGGAAGGTCCGGGCGTTATCCGGATTTATTGGGTTTAAAGGGAGCGTAGGCCGGAGATTAAGCGTGTTGTGAAATGTAGACGCTCAACGTCTGCACTGCAGCGCGAACTGGTTTCTTTGAGTACGCACAAAGTGGGCGGAATTCGTGGTGTAGCGGTGAAATGCTTAGATATCACGAAGAACTCCGATTGCGAAGGCAGCTCACTGGAGCGCAACTGACGCTGAAGCTCGAAAGTGCGGGTATCGAACAGGATTAGATACCCT
+
FGDGFFFGGGGGGGGGGGGCFGGGGGGGGGGGGGGGFGGGGGFGGGGCFGGGGGGGGGGGGGGCFEGGGGGFGGFGFDGGGGFDGGGFEFGGGGFGGGGGGGGGGGGFGGGGGGGFGGGGGFGGGGGGGGGGGGGGGGGGGGGGGGGGGGGGGGGGGGFGFDFGGGGGGG*>FGDEEG>GFFFGGGGGG@GGGGEGCFFCFGGGGGFGCFCGGGGFG>GFBGEGGGGFGG<<CGGDGGGGGGGGGFGFGFFGG@FCGGGFGGGGGFGGGGGGGGGGGGFFGGGGGGGGGGGGFGGFGGFFFGGGGGGFGGGGGFEGGFEF,FGC5C@,AEFEFGGGGGGGGGF8GGGGFFAGFEEFCEGGGGGEFGFGGCGGFGGFGFDGGGGGCFGGGFFGGGFF@GGGGGGGGGGCEGGGGGGGFFCFGGGGGGGGGGGCCCCC
@s1701 32473
TGAGGAATATTGGTCAATGGGCGAGAGCCTGAACCAGCCAAGTAGCGTGCAGGACGACGGCCCTATGGGTTGTAAACTGCTTTTATAAGGGAATAAAGTGAGAGTCGTGACACTTTTTGCCTGTACCTTATGAATAAGGACCGGCTAATTCAGTGCCAGAAGCAGCGGTAATACAGAAGGTCCGAGCGTTATCCGGATTTATTGGGTGTAAAGGGAGCGTAGGCCGGAGATTAATCGTGTTGTGAAATGTAGACGCTCAACGTCGGCACTGCAGCGCGAACTGGTTTCCTTGAGTACGCACAAAGTGGGCGGAATTCGTGGTGTAGCGGTGAAATGCTTAGATATCACGAAGAACTCCGATTGCGAAGGCAGCTCACTGGAGCGCAACTGACGCTGAAGCTCGAAAGTGCGGGTATCGAACAGGATTAGATACCCT
+
<,CE,C6,CFEFG9EFFGGC8CGG7CFGGFGGE<FEFF,=FGFGGGGF,CFFFCFGG>CFF7+,C,C=,:4>:EEFAFFB,:E9?EF,@FFCF,=EE?,C@,C<,5@F@,?,BF,?,5CE,C<FFG<D,,A,B,,CD9,5B<+>CGG8F,D,,:3@>3>,35@F,,*56C@,;>,7<?AFG9F>*1**<*<CC,*<7ECD)8<>:BG-<C6D=3,37;CA18*/);:1,F<<,**6FC<9B@E@:D923DB*>8@,3:@@5*:@,:,AG@C+DECC:C+?6DGFFFFGFDAC5:CBC7,F>C,AC>+?>GGGGGDECEDBGFDG=CDFFC5,9GFFE?E=F=ACFCFGGGFFFGEEDFFCGGEFGGGGFCFE9CC9GCFF7GGGGGFFCF@EF9EC,:ECFGGGEFCFCECFDF@,GFFFD9GGGFGGFEFACA-C
@s1701 107
TGAGGAATATTGGTCAATGGGCGAGAGCCTGAACCAGCCAAGTAGCGTGCAGGATGACGGCCCTATGGGTTGTAAACTGCTTTTATAAGGGAATAAAGTGAGAGTCGTGACTCTTTTTGCATGTACCTTATGAATAAGGACCGGCTAATTCCGTGCCAGCAGCCGCGGTAATACGGAAGGTCCGGGCGTTATCCGGATTTATGGGGTTTAAAGGGCGCGTAGGCCGTTTGTTAAGCGTGTTGTGAAATGTGGTGGCTCAACCAGGGCATTGCAGCGCGAACTGGCAGACTTGAGTGCGCAGGAAGTAGGCGGAATTCGTCGTGTAGCGGTGAAATGCTTAGATATGACGAAGAACTCCGATTGCGAAGGCAGCCTGCTGTAGCGCAACTGACGCTGAAGCTCGAAAGCGTGGGTATCGAACAGGATTAGATACCCT
+
AFGGGGGGGGGGGGGGGGEFGGGGGGDFGGGGGGGGGGGGFFEGGGGGGGGGGGCCF@FEGGGFG8FGFFFGGGCFEGGGGFFGGFEGFGGFFFFEFFGGCFFGGGGFGDGG<FGF9FE9<AEFDFGGGGGGGG;EGGDEA@EGG>8=F,8CA<<>FFGGGGFFB><FFF@CFFGGECGEFFGDCF54**:5;9<8ECG9C@8C<B7*5E-E8?<#C,FE>>57<CCDFGG662A4<<>/FCFGG3<9B=,8?=C?>EF@:7D<EFFCC,F5EC6GGD='18FFF9BBFA,F=F>GGGGGFFDBDCCC>FBFGGDGGC7GGGEEAC,FE9C;<??D@FF9C4C9A:FGFFFGGGGGEGF7ECGFGFFGGFEGDE?GGGEDFGGGFFFEGFFEDGGGGGGFCDGFFFGGGGGGGGGGGFAFGGGGGGGGGGGCCCCC
@s1701 28560
TGAGGAATATTGGTCAATGGACGAGAGTCTGAACCAGCCAAGTAGCGTGCAGGATGACGGCCCTATGGGTTGTAAACTGCTTTTATAAGGGAATAAAGTGAGTCTCGTGAGACTTTTTGCATGTACCTTATGAATAAGGACCGGCTAATTCCGTGCCAGCAGCCGCGGTAATACGGAAGGTCCGGGCGTTATCCGGATTTATTGGGTTTAAAGGGAGCGTAGGCCGGAGATTAAGCGTGTTGTGAAATGTAGACGCTCAACGTCTGCACTGCAGCGCGAACTGGTTTCCTTGAGTACGCACAAAGTGGGCGGAATTCGTGGTGTAGCGGTGAAATGCTTAGATATCACGAAGAACTCCGATTGCGAAGGCAGCTCACTGGAGCGCAACTGACGCTGAAGCTCGAAAGTGCGGGTATCGAACAGGATTAGATACCCT
+
FGGGGGGGGGGGGGGGGGGGGGGGGGGFGGGGGGGGGGGGGGGGGGGGGGGGGGEFGGGCFGGDGGGGGGGGGFGGGGGGGEGGGGGGGGGGFFFFGGGGGFGGGGFDGFGGGGGGFGGGGGGGGGGGGGGGGGGGGGGGGGGGGGGGFGGGGGFGG9=FFGGGGGFEFGGGGGGGCF?FFGFECFEGGGCGGGGGGGGGGE%GGGBCFFFCCFGFGFGFFFGGFGGC<9GGGGFAGFFEGFFFGCGGFC?>CCFCCDGGGGGGGGGFGFF<GGGGGD=EGGFFF8CFDF<C*7GGGFGEAGGFGGGGGFE;BFGGGGGFGGGGEGFFEFFDFFFGGGGFGGFGGGGFGFFFC6DGGGGGFEEGGGGGGGGGGGCAGGGGGGGGGGFGFF7GGGGGGGGGGGGGGGGGGGGGFFGGGGFFEFGGGGFGGGGCCC@C
@s1701 28362
TGGGGAATATTGCACAATGGGGGAAACCCTGATGCAGCGACGCCGCGTGGAGGAAGAAGGTCTTCGGATTGTAAACTCCTGTTGTTGAGGAAGATAATGACGGTACTCAACAAGGAAGTGACGGCTAACTACGTGCCAGCAGCCGCGGTAAAACGTAGGTCACAAGCGTTGTCCGGAATTACTGGGTGTAAAGGGAGCGCAGGCGGGAAGACAAGTTGGAAGTGAAATCTATGGGCTCAACCCATAAACTGCTTTCAAAAATGTTTTTCTTGAGTAGTGCAGAGGTAGGCGGAATTCCCGGTGTAGCGGTGGAATGCGTAGATATCGGGAGGAACACCAGTGGCGAAGGCGGCCTACTGGGCACCAACTGACGCTGAGGCTCGAAAGTGTGGGTAGCAAACAGGATTAGATACCCT
+
DFGGGGGGFGGGGGGGGGG8EEGDGGFFGCFGFGGGGGGGFEGGGGG>CCFCFFGGGGGGAEFGGGG:CFGGFGG,CDBFGEEFAGFGGGGDGG<?AFCGFG7CFGGFF==FFFDGGCB,CDCFEE+=>,9@3@4>>F77EF<FGG:C>>F@F9FFGG>FEFGGC::<C,*&?=/<>GG>FF=FGG:FFCBFFCF=C@CF@F:CDFD=,=7,:?GFGDE@A@CGFFC4?CC>9GEDCFFF8FBE8EDC,BFFG=FED@,>$BC>#3A?<CCFFF8DB<@<,7,A=@+EF=<>9,C@BCEEA<=CDEFEEGFEC=EEGEC;GCE@,:FFGFFGEFFFFGFDGGGGGGGGGFGFFEAFFC<DGGF<GGGGGEFCF@GFCCGFEGGFFEGDGFGGGGGGGGFCGGGFGGGGGGGCCCCC
@s1701 47343
TGGGGAATATTGCACAATGGGGGAAACCCTGATGCAGCGACGCCGCGTGGAGGAAGAAGGTCTTCGGATTGTAAACTCCTGTTGTTGAGGAAGATAATGACGGTACTCAACAAGGAAGTGACGGCTAACTACGTGCCAGCAGCCGCGGTAAAACGTAGGTCACAAGCGTTGTCCGGAATTACTGGGTGTAAAGGGAGCGCAGGCGGGAAGACAAGTTGGAAGTGAAATCCATGGGCTCAACCCATGAACTGCTTTCAAAACTGTTTTTCTTGAGTAGTGCAGAGGTAGGCGGAATTCCCGGTGTAGCGGTGGAATGCGTAGATATCGGGAGGAACACCAGTGGCGAAGGCGGCCTACTGGGCACCAACTGACGCTGAGGCTCGAAAGTGTGGGTAGCAAACAGGATTAGATACCCT
+
EFGGGGGGGGGGGGGGGGGFFGCGGGGGGGGGGGFGFGGGGGGGGGGFEGFGCEGGGGGG@FFFGGGGGGFGGGFGEGGGGEFFG8EFGG?FGGGGGGGGGGGGFGGGGGGGG?FGFGGGGGGGGCGGGGGGGGFFFGGCGGGGGGCGFEGGFC@>FFCFGG:FGGFECFEEGGGGG@BFFCGGGGGG9<>C<G7<ECEEGGGCCFFC?GGFFCFFCAEFF@<FGFG6AFGF:AF4GGEC<FCFDGGGGDFFFGGF9CF98GGGCFFFFGGFFGF9GFFCGFDF<DFEGGE@@9+@=EDGFGDGFGGGGFF<C=7GGGEFECB=7GGGFEEFCCCGCFGGFC@,FGGGFBFGGGDGGFGGGGFCGEGGEFECGGGGFF;8GGF9GFGGGGFGGGFFFFEFFEFCFGGGGGGCCCCC
@s1701 32722
TGAGGAATATTGGTCAATGGGCGAGAGCCTGAACCAGCCAAGTAGCGTGCAGGATGACGGCCCTATGGGTTGTAAACTGCTTTTATACGGGGATAAGGTGGGCCACGTGTGGCTTATTGCAGGTACCGTATGAATAAGGACCGGCTAATTCCGTGCCAGCAGCCGCGGTAATACGGAAGGTCCGGGCGTTATCCGGATTTATTGGGTTTAAAGGGAGCGTAGGCCGTCTGTTAAGCGTGTTGTGAAATGTAGGGGCTCAACCTGGGCATTGCAGCGCGAACTGGCAGACTTGAGTGCGCAGGAAGTAGGCGGAATTCGGCGTGTAGCGGTGAAATGCTTAGATATGACGAAGAACTCCGATTGCGAAGGCAGCCTGCTGTAGCGTAACTGACGCTGAAGCTCGAAGGCGTGGGTATCGAACAGGATTAGATACCCT
+
DFGGGGGGGGGGGGGGGGGGGGGGGGGGGGGGGGGGGGGGGDGGGGGFGGGGFGGFGFGGGGGGGGGGGGEEGGGGGGGGGDGGGGGGGGGEGGGGG<FGGGGGGGGFGGFEGGGGGGGGGGGGGGGGGGGGGGGGGGGGGGGGGGGGGGGGGGGGGGCGCFGGEGGGGGGGFGGGGDGDGGFGGG?E@F:FGG5GGGED+<.GGFGE>F=GGGGDG?GGFEGGGGC7CG,CEGG>FFEGCGGDF>?:FC=FFDEDCGGGGGGGGGF<GGGGGFEECG9EGGGGGB?<98<FEGCFB=,9GEFGFC7EEECF>>7EEC7FGFEC8GGFGGGCGGFFCGGGGFFFGGFGCDFCDFDFCDDGGGGFFGCC:<FGGFGFFGGGGGGFGGEFCF@GGGGGGGGGGGGGGGGGGGGGGGGGGGFECGGGGGGFF8GCCCCC
@s1701 112
TGAGGAATATTGGTCAATGGACGAGAGTCTGAACCAGCCAAGTAGCGTGAAGGATGACGGCCCTATGGGTTGTAAACTGCTTTTATAAGGGAATAAAGTGAGTCTCGTGAGACTTTTTGCATGTACCTTATGAATAAGGACCGGCTAATTCCGTGCCAGCAGCCGCGGTAATACGGAAGGTACGGGCGTTATCCGGATTTATTGGGTTTAAAGGGAGAGTAGGCCGGAGATTAAGCGTGTTGTGAAATGTAGACGCTCAACGTCTGCACTGCAGCGCGAACTGGTTTCCTTGAGTACGCACAAAGTGGGCGGAATTCGTGGTGTAGCGGTGAAATGCTTAGATAGCACGAAGAACTCCGATTGCGAAGGCAGCTCACTGTAGCGCAACTGACGCTGAAGCTCGAAAGTGGGGGTATCGAACAGGATTAGATACCCT
+
FGFGGFGGGGGGGGGGGGGGGGGGGGGGGGGGGFGGGGGFGGGGGGGGG,CAFGGGGGGGGCFGGGGGF<FFGGGFFFCEFFGGFGGA9FFFGGGCGFGGGGFG?AGGGGG9FFFGFGGGGGGGGGGFGGGGGGGGGGGFGFGGGGGGGGGGGGDCGGGGGGGFGGED>CGGCEGGG7FDF,?F7CCEGG7EGGEGEG>,;@<,<::B*57?9FCF@(=;77C4A35>C-C7+:<4=@G>,F2<<<7=FF0><8CGFFFDCD<7/FCF-C@0?GE@5::C==FCF,B>,A,FDGEF@,8E=84,7E:?:,C4+8@CGF8<9466)@,9@9CC,,<D9C9=FD@A:<=D<5?FEB+C@=A?@,DFGGCGEFCEA,,<,<@++B+CEDFEFB,CCCECGEGF@7GE<C@+@,GGGFF,CFF<GFFCGGGGGEFB<C@C
@s1701 30278
TGGGGAATATTGCACAATGGGGGAAACCCTGATGCAGCGACGCCGCGTGGAGGAAGAAGGTCTTCGGATTGTAAACTCCTGTTGTTGAGGAAGATAATGACGGTACTCAACAAGGAAGTGACGGCTCACTACGTGCCAGCAGCCGCGGTAAAACGTAGGTCACAAGCGTTGTCCGGAATTACTGGGTGTAAAGGGAGCGTAGACGGAGTGGCAAGTCTGATGTGAAAACCCGGGGCTCAACCCCGGGACTGCATTGGAAACTGTCAATCTAGAGTACCGGAGAGGTAAGCGGAATTCCTAGTGTAGCGGTGAAATGCGTAGATATTAGGAGGAACACCAGTGGCGAAGGCGGCTTACTGGACGGTAACTGACGTTGAGGCTCGAAAGCGTGGGGAGCAAACAGGATTAGATACCCT
+
FFGGG@FGGGGGGGGGGGFFGGGGGGGGGCGFFGGGGGGGFGGGEGGGECFGGGGFEFEC=FFGGFGCFGGCFGGGFFFGFFGGFFFFDFFDGFGGGFGGDFCGGGFFFGGFGGGGGGGGGGGGD:+C<FGGGGCFGGGGGGF73B8F<<FCCFFGG>F;9<FECCFCCC:CFFGGGGG89FFFFGDGG<FGG?:::E3=EGC7AC;CGC>GBFC7<?C<A@3<8AF?GGGGEFEGFGGEGGEGGGGBB=B?=A;A=;DD8FCCFF<9<9A9+<CBECGF9A99:+=+FGEFFFE8FCGEGGEB)FGFGFFGFGGGF<AGGFGGGFFFGFGGEEFFFGFGGGGGGGGGGGGGGFFEF:GFB6,GFFGGGGFGFCGFFCFDFEFGFCGEGGGFFGGFGEGFFGGGGGDGGGGCCCCC
@s1701 114
TGGGGAATATTGCACAATGGGGGAAACCCTGATGCAGCGACGCCGCGTGGAGGAAGAAGGTCTTCGGATTGTAAACTCCTGTTGTTGAGGAAGATAATGACGGTACTCAACAAGGAAGTGACGGCTAACTACGTGCCAGCAGCCGCGGTAAAACGTAGGTCACAAGCGTTGTCCGGAATTACTGGGTGTAAAGGGAGCGCAGGCGGGAGAACAAGTTGGAAGTGAAATCCATGGGCTCAACCCAGGAACTGCTTTCAAAACTGTTTTTCTTGAGTAGTGCAGAGGTAGGCGGAATTCCCGGTGTAGCGGTGGAATGCGTAGATATCGGGAGGAACACCAGTGGCGAAGGCGGCCTACTGGGCACCAACTGACGCTGAGGCTCGAAAGTGTGGGTAGCAAACAGGATTAGATACCCT
+
<EFGGCFGGGGGGGGGGGGFFGGGGGGFGGGGGGGGGGGGGGGGGGG7FGGGGGGEFFGFGFGGGGGGGGGFFGGGGGGGGEFFFGGGGGGGGGGGGGGGGDGGGGGCGGGGGG?EGGGFGGGGGGGGCGGGEGGFGGGGG<AFGGGDCFGGGGGGGGGFGGGGGG7F7FFC:EDF@CGCDG,GGGGGCB8FFFG>:CEEGGEGDGG8:>CGGGC-GGFGFFCFFBF?FF@A?FFD:EGGGGF:&DGFFFD?>ECFE0FDGGFDGFF,63,F8B'GGGGGGFD>FGFFGEB>,@+GGFEF9,6+=FEECFFF=CGGFGGGGGGGGGCGGFGGEFFF8GFEGGDFGF@DGGGGGGGFGGFFGGGDGGGEGEGDGGFDGGGGGGGGGGGGGGGGGGGGGGGFGGGFCGGGGGFBCCCC
@s1701 35527
TGGGGAATATTGCGCGATGGGGGCAACCCTGACGCAGCCATGCCGCGTGAATGAAGAAGGCCTTCGGGTTGTAAAGTTCTTTCGGTAGCGAGGAAGGCATTTAGTTTAATAGACTAGGTGATTGACGTTAACTACAGAAGAAGCACCGGCTAACTCCGTGCCAGCAGCCGCGGTAATACGGAGGGTGCGAGCGTTAATCGGAATAACTGGGCGTAAAGGGCACGCAGGCGGTGACTTAAGTGAGGTGTGAAAGCCCCGGGCTTAACCTGGGAATTGCATTTCATACTGGGTCGTGAGAGTACTTTAGGGAGGGGTAGAAGTCCACGTGTAGCGGTGAAATGCGTAGAGATGTGGAGGAATACCGAAGGCGAAGGCAGCCCCTTGGGAATGTACTGACGCTCATGTGCGAAAGCGTGGGGAGCAAACAGGATTAGATACCCT
+
FFGGGFCGFGGGGGGGGGGGGGGGGGGGGFFGGGGGGGGGGGGGGGGCGGGGGGGGGGGGGGFFGGGGEFCEFGGDFFGGGCF@FGGGGGGGGGGGGGGGFGGGGGFGGGGG,CFGGGA<ECEA<FGEDGGFFGGGGGGCFD<<CGFEGGGGGGGGGCFGGFFGGFFGGEGGDGGGFFFGDDGGGEEDGEGGGEGDGGCF5EG<?GCCCEGGGEEG>FGGEFGGG2EDDEE@C4<1ECC<7FCFFFC%<CFEECB6;GGGG@CFFGGGGGGFFG?FGFGGFGFE=,CF7C:::,,FFGCCFFE=GGEEF7FFEFE;=@=8DCBFFA,++*GGGGGGCECGDGFAFADGGGGGGFFFFCGGGGFF@7CFDEGGGGGEEF7FFFFGGFGGFFFGGEE:GFFFDFGFEEEGGGGGGGGED,FFGFC;BEGGFFEFGGGGCCCCC
@s1701 44126
TGGGGAATATTGCGCAATGGGGGCAACCCTGACGCATCCATGCCGCGTGAATGAAGAAGGCCTTCGGGTTGTAAAGTTCTTTCGGTAGCGAGGAAGGCATTTAGTTTAATAGACTAGGAGATTTACGTTAACTACAGAAGAAGCACCGGCTAACTCCGTGCCAGCAGCCGCGGTAATACGGAGGGTACGAGCGTTAATCGGAATAACTGGGCGTAAAGGGCACGCAGGCGGTGACTTAAGTGAGGTGTGAAAGCCCCGGGCTTAACCTGGGAATTGCATTTCAGCCTGGGTCGCTAGAGTACTTTAGGGAGGGGTAGAATTCCACGTGGAGCGGTGAAATGCGTAGAGAGGTGGAGGAATACCGAAGGCGAAGGCAGCCCCTTGGGAATGTACTGACGCTCATGTGCGAAAGCGTGGGGAGCAAACAGGATTAGATACCCT
+
FCFFGGDGGGGGGGGFEGFGGGGGGGGGGGGGGGGG,@,A,<@FEFGFCFFFGGGGGG<9EECFGCCFF=FEEFGGGGFFA,CCFGGEGGDF>@=8?FD8FEFG9<FGGFGCFBFGFG,B,A?,,CF,3DFGFFCD8D,,,@<8,,@@C*FEFEFDCGFD@*@F:,>:DCEGE:FGFGGG>FEGG-+88:CDEGC>;+:*CE5CFF6A:6@=E/?=G?7>?4*</-47CC8#=4;BCDF>9>7FC-;=CFD:DF<:8GGFGFCBCCDEDGFE3FEC9+<C>63++CE:F:=7ED9,C+@,5BA=CE==F=GFEEFE>,>E7@8F7FCE8BGFGFFC5?,FCDCFD8GFA,GGFE@DFED:8,,C48CB,FC@FECCBB@8CFGGGEEFDE,@@:@@CC,;,<CCF@7GFEEGCGFGGGGGGFFF@9GGFF@GFEDGCCCCC
@s1701 30028
TGGGGAATATTGCACAATGGGGGAAACCCTGATGCAGCGACGCCGCGTGAGCGATGAAGTATTTCGGTATGTAAAGCTCTATCAGCAGGGAAGAAAATGACGGTACCTGACTAAGAAGCACCGGCTAAATACGTGCCAGCAGCCGCGGTACTACGTATGGTGCAAGCGTTATCCGGATTTACTGGGTGTAAAGGGAGCGTAGACGGAGTGGCAAGTCTGATGTGAAAACCCGGGGCTCAACCCCGGGACTGCATTGGAAACTGTCAATCTAGAGTACCGGAGAGGTAAGCGGAATTCCTAGTGGAGCGGTGAAATGCGTAGATATTAGGAGGAGCACCAGTGGCGAAGGCGGCTTACTGGACGGTAACTGACGTTGAGGCTCGAAAGCGTGGGGAGCAAACAGGATTAGATACCCT
+
FGGGGG@FGGGGGGGCFAEGGGGGGGGGGGGGGGGGGGGGGGGGGGGGG@EGFGGGGGGGG<?EFCFCFGGGGGGGGGGGGGGGGGGGGGGGGGGGGGGFGGGFDGGGGGGGGFCFGGGGGGG7CCFGGGCFGGGGGGGGGGGGGGGGCE*?FFGGGGGG,FCF<4=:F<GF9FG?GGG@GG%GG:.<CFCFFC?FEGG77CGGGFGGDGGGGFGFFFFFAGFFFF9:CGGFFFE?GEFFGGGG8CEFGGGGFCD?F<<@FEF?GGFADEFF?FEFFFGD(/CGF@F:>ED@8=CFCAFFEA4+5F?,FCF?F=:EEGGGGGGGGGGGGFFE,FEFEE@DGEEFFC:GGGGCFGGGGEDGGGFFF<E>GGFGGGGGFGGDFEE@FBFCEFEGGGGGGEFEFFGGEE<GGGGCCCCC
@s1701 118
TGAGGAATATTGGTCAATGGACGAGAGTCTGAACCAGCCAAGTAGCGTGCAGGATGACGGCCCTATGGGTTGTAAACTGCTTTTATAAGGGAATAAAGTGAGTCTCGTGAGACTTTTTGCATGTACCTTATGAATAAGGACCGGCTAATTCCGTGCCAGCAGCCGCGGTAGTACGGAAGGTCCAGGCGTTATCCGGATTTATTGGGTTTAAAGGGAGCGTAGGCCGTTTGGTAAGCGTGTTGTGAAATGTCGGGGCTCAACCTGGGCATTGCAGCGCGAACTGCCAGACTTGAGTGCGCAGGAAGTAGGCGGAATTCGTCGTGTAGCGGTGAAATGCTTAGATAGGACGAAGAACTCCGATTGCGAAGGCAGCCTGCTGTAGCGCAACTGACGCTGAAGCTCGAAAGCGTGGGTATCGAACAGGATTAGATACCCT
+
FEFGGGGGGGGGGGGGGGGGGGGGGGGFGFGGGGGGGGGGGGGGGGGGGGGGGGGGGGGGFGGCGFFGDGGGGGGGGGGGGFGGGGFFG?FFGGFFGGEFFGGGGGFGGGGGG<EGGGGGGGGGGGGGCGFGGGGFGF9EFGEDGGGGGGGGCFCEGGGGGG@D@6CGFFGFGGGGGGGG:>DCFCFGGGGGGGDCGCFFGCFGFGCE7FF93?F:=5FA?DGCA>E7CEGFFGG<F2FC;@7ECC<@FGGGFGGFGGGFFGFECECE70>5FFEE;D+:+/DC>3,CGD6,5@>GGGGGGFFEFC@FEFEAEDEECFGF=EBC5DEFDEC,?EFGGFA,94E@,EFGGGGEDDGGCCF::GGGGGFGEFGGFFEFEFGEGGGFFGGGEGFEGF9FB+GGGGGGGGGFFGGGGGGFGGF@FAEGGGGGGFGCCCCC
@s1701 119
TGGGGAATATTGCACAATGGGGGAAGCCCTGATGCAGCGACGCCGCGTGAGCGATGAAGTATTTCGGTATGTAAAGCTCTATCAGCAGGGAAGAAAATGACGGTACCTGACTAAGAAGCACCGGCTAAATACGTGCCAGCAGCCGCGGTAATACGTATGGTGCAAGCGTTATCCGGATTTACTGGGTGTAAAGGGAGCGTAGACGGAGTGGCAAGTCTGGTGTGAAAACCCGGGGCTCAACCCCGGGACTGCATTGGAAACTGTCAATCTAGAGTACCGGAGAGGTAAGCGGAATTCCTAGTGTAGCGGTGAAATGCGTAGATATTAGGAGGAACACCAGTGGCGAAGGCGGCTTACTGGACAGTAACTGACGTTGAGGCTCGAAAGCGTGGGGAGCAAACAGGATTAGATACCCT
+
AFFGGFGGGFGGGGGGGGFGGGGGGDGFFGF@FEGGGGGGGGGGDGEFFGGGGGGGECFFFAFGGGGGGGGGGGGGGGGGGGGF9FG<DFFEGGGGGGGGGCGGGGGGGGGGCFF,EFGGFFGGGGGGGGGGGGGGGGFFFCFGGGGDBFEGGGGGFFCGFC@F@FDECGDECCECEGGGGG3@FG5GB5FF@GG7C>C<9D;9:E;GFDCCBD10CC>>88=,/990?FEBCC??EEF@CF>CFFEA0AB;>CFADAD?F9EFECFCBC<F1563GE8F?FEFDEFB7FA9,,9,,,E,A,645GGGGGFGFEFC>D<FDEAFECFFE,FD:FEFDFGFFDGGGFFGGGGFEFECCFFGGGGGGGEDFCCGDGFF8GGFDGGFC7GGGGEGFDFCFECEGFFGGGGGFFCCCCC<
@s1701 120
TGGGGAATATTGCACAATGGGCGCAAGCCTGATGCAGCGCCGCCGCGTGCGGGATGACGGCCTTCGGGTTGTAAACCGCTTTTGATCGGGAGCAAGCCTTCGGGTGAGTGTACCTTTCGAATAAGCACCGGCTAACTCCGTGCCAGCAGCCTCGGTAATACGTAGGGTGCAAGCGTTATCCGGAATTATTGGGCGTAAAGGGCTCGTAGGCGGTTCGTCGCGTCCGGTGTGAAAGTCCATCGCTTAACGGTGGATCTGCGCCGGGTACGGGCGGGCGGGAGTGCGGTAGGGGAGACTGTAATTCCAGGTGTAACGGTGGAATGTGTAGATATCGGGAAGAACACCAAGGGCGAAGGCAGGTCTCTGGGCCGTTACTGACGCTGAGGAGCGAAAGCGTGGGGAGCGAACAGGATTAGATACCCT
+
<EFFGGGCFGG,EGFFGGGG8DFGGGGGGGFFGGGGGG@+@CFCCEFFFE@FGDEEFG:C7FCFGFFGGDDGFGGGG@FGF=5BBC?ACCFEEFB=@C<D,+8@D6+:@CFGG9<FDFCCEFGC9EFFGD3C>*?>C,:<@FDGFE@F<FF,8*1=FCG9B7?,8C*81=FF?EEFEDCFG@EF*;6CG:+:CCGC7/+3:**2:8*;5>?*/**08:5577?DDFG<<:3#39FCCF7FCE3#8<A7DF<>7-#1+3*7>>?C8=/<@:F>6@>1,,FAF>EE8E=CFFFGFC9,4?,>94,,:,,,C6+=?CFE=BC599=9C5,C+8+?7FFDF9F@CGFAEF=,C@?A9GE@FCC@ECCFC78GFGGGFGGGGEGGEFEAFGCGEED@:GGGGCGGGGGEGFFFGGGGEFFFGGCCCCC
@s1701 121
TGGGGAATATTGCACAATGGGGGAAACCCTGATGCAGCGACGCCGCGTGGAGGAAGAAGGTCTTCGGATTGTAAACTCCTGTTGTTGAGGAAGATAATGACGGTACTCAACAAGGAAGTGACGGCTAACTACGTGCCAGCAGCCGCGGTAAAACGTAGGTCACCAGCGTTGTCCGGAATTACTGGGTGTAAAGGGAGCGCAGGCGGGCGATCAAGTTGGAAGTGAAATCCATGGGCTCAACCCATGAACTGCTTGCAAAACTGGTCTTCTTGAGTAGGGCAGAGGTAGGCGGAATGCCCGGTGTAGCGGTGGAATGCGTAGATATCGGGAGGAACACCAGTGGCGAAGGCGGCCTACTGGGCACCAACTGACGCTGAGGCTCGAAAGTGTGGGTAGCAAACAGGATTAAATACCCT
+
DFFGGFGGGGGGGFGGGGGGGGGGGEFGGGGG9<FGGGGGFGDC@FFFGDGGGGGGGFDFFFAFGGG=FGG,EFGGGGGGGGGGFCFGGG=BFFFGGGG<,BCFFGC9F@FDCG8=ACFGGFEE+@:FFEGFBFGF<9FDFDCCE@BFFCGFGFE4>>@,.7D%8>9=FCCECFGGGGFFGGFGGG6C<7CCF<<57@CEGDE@8C?#9F=GF;B6;C?>;FGG>EC9+3E9<&@6FEC<7CGGFFGGF?D5DC,63,6=GGGGFB,9FDCGEF@B3,,5,9D@E?+GGGGGD@4+C:DFFFECFGGGGFF=?ECCEDFGFEGGGGGFGGGFBGFEFGGGFEGGGGGGGDFGGGGGGGFE?DFCGGGGGGGGGGGGGEGGGGGGFGGGGFFFDFFFFAGGGGGGGGDGFGGCCCCC
@s1701 122
TGGGGAATATTGCACAATGGGGGAAACCCTGATGCAGCGACGCCGCGTGAGCGATGAAGTATTTCGGTATGTAAAGCTCTATCAGCAGGGAAGAAAATGACGGTACCTGACTAAGAAGCACCGGCTAAATACGTGCCAGCAGCCGCGGTAATACGTATGGTGCAAGCGTTATCCGGATTTACTGGGTGTAAAGGGAGCGTAGACGGAGTGGCAAGTCTGATGTGAAAACCCGGGGCGCAACCCCGGGACTGCATTGGAAACTGTCAATCTAGAGTACCGGAGAGGTAAGCGGAATTCCTAGTGTAGCGGTGAAATGCGTAGATATTAGGAGGAACACCAGTGGCGAAGGCGGCTTACTGGACGGTAACTGACGTTGAGGCTCGAAAGCGTGGGGAGCAAACAGGATTAGATACCCT
+
<FFGGFGGGGGGGGGGGGGGGGGGGGGGGGGDFGGGGGDGGGGGGGGGGGGGGGGGGFFFGGGGGFGFFGGGGGGGFGGGGGGGGGGGGGGGGGGGGGGGGGDEG7FAGGGGGGGGGGGGGGGGGGEFGGGGGGGGCFGGGGGGGGGDGGGG@FBCFFFGGGGCFGGGEGC;CGGDGGCGCCBCDFGGGCGGGGGCE=FFDGF:CE*?EG@EGCFFGAG?<AFCB;AEGF=EE:@4#CCGGGFCCCE@E/BFFFG3CCD:CFGGGGFEBCGGEC@<:EGFDECFEC+DEGGFDDC,GFGGGGGGFGE>DEGF:EGGGGGFF;C;FDGFF9GFCFCGGGGGDGGGFEEGGGGECGGFGGGFDDGGGGGFEGF@FAFGFGF@DGGGGGGGGGGGGFFGGGGGGGFGGEGFGGGCCCCC
@s1701 36098
TGGGGAATATTGCACAATGGGGGAAACCCTGATGCAGCGACGCCGCGTGAGCGATGAAGTATTTCGGTATGTAAGGCTCTATCAGCAGGGAAGAAAATGACGGTACCTGACTAAGAAGCACCGGCTAAATACGTGCCAGCAGCCGCGGTAATACGTATGGTGCAAGCGTTATCCGGATTTACTGGGTGTAAAGGGAGCGTAGACGGAGTGGCAAGTCTGATGTGAAAACCCGGGGCTCAACCCCGGGACTGCATTGGAAACTGTCAATCTAGAGTACCGGAGAGGTAAGCGGAATTCCGAGTGTAGCGGTGAAATGCGTAGATATTAGGAGGAACACCAGTGGCGAAGGCGGCTTACTGGACGGTAACTGACGTTGAGGCTCGAAAGCGTGGGGAGCAAACAGGATTAGATACCCT
+
EFFCGGGGGGGGGGFFGGF@EFGGFGGFGGCEFFGGGG@@FFGGGGGFGCGGGGGGGGFFGGGGGFDGGFFGFGA=FFGGGFEGGGEFGEGGGGGGGG<,CCFFFGFFCFGCGGGGGCFGFGGGGEGGGF9FFFDFFGFC,<AGCGGGGGGGGGGF:FFCFG9F;<CC:<FGGGGGGGGGGG*FGGGGFEGGDF@GGEFGG=EGGG688EFEGFCF<<FFFF;CF>?EGGGCFFG;:EGGGGDGGGGGGGFGFCGGGGC<GGFCGGGFFFAE?GGGEEGGFACF>8GGGGEE@=8EGD8DGGFCFGFGFFC54FGGGFCGF@<,CFFGFFGF7GFF?FFGC@C,CC7GGFFFFGFGGFCGGGGGCGGGGGFFFGGGGGGGGGGGFCGGGGGGGGGGGFGGGGGGGFGGGGFBCCCC
@s1701 124
TGGGGAATATTGCACAATGGGGGAAACCCTGATGCAGCGACGCCGCGTGAGCGATGAAGTATTTCGGTATGTAAAGCTCTATCAGCAGGGAAGAAAATGACGGTACCTGACTAAGAAGCACCGGCTAAATACGTGCCAGCAGCCGCGGTAATACGTATGGTGCAAGCGTTATCCGGATTTACTGGGTGGAAAGGGAGCGTAGACGGAGTGGCAAGTCTGATGTGAAAACCCGGGGCTCAACCCCGGGACTGCATTGGAAACTGTCAATCTAGAGTACCGGAGAGGTAAGCGGAATTCCTAGTGTAGCGGTGAAATGCGTAGATATTAGGAGGAACACCAGTGGCGAAGGCGGCTTACTGGACGGTAACTGACGTTGAGGCTCGAAAGCGTGGGGAGCAAACAGGATTAGATACCCT
+
EGGGGGGGGGGGGGGGGGGGGGGGGGGGGGGGGGGGGGGGGGGGGGGFCFFGGGGGCGGFGFGGGGGGGGGGGGFFGGGGGGFGGGGGGGGGGGGGGGGGGGGGGGGEFGGGGGGGGFFDGGGGGGGGGGGGCFFFGGGGGGFGGGGGGGGGGFGFGCF,@:FGCFFGGEF,B;CFGGCGDG>GGGF@#3CC;<FC<:F:C<CFE>8:9GC8CFC=CDGFC<EF:5C=GGE@GC6ECF<CFCCDFFGDGGFGGGF<FC0=6(9FFGCGFFEE7EGGGGGGDGGGGGCGGGFGF@9FFFE?FF6==CGGGEFC=,@89C9FE;EEGGGFA,GFCGGGGGGGGGGFFC@FGEGGGGGFGEGGGGDGGGGGGGGGGGGGGGGGGDGGGGGGGGGFGGGGFGGEFAGGGGGGGGGCCCCC
@s1701 36251
TGGGGAATATTGCACAATGGGGGAAACCCTGATGCAGCGACGCCGCGTGAGCGATGAAGTATTTCGGTATGTAAAGCTCTATCAGCAGGGAAGAAAATGACGGTACCTGACTAAGAAGCACCGGCTAAATACGTGCCAGCAGCCGCGGTAATACGTATGGTGCAAGCGTTATCCGGATTTACTGGGTGTAAAGGGAGCGTAGACGGAGGGGCAAGTCTGATGTGAAAACCCGGGGCCCAACCCCGGGACTGCATTGGAAACTGTCAATCTAGAGTACCGGAGAGGGAAGCGGAATTCCGAGTGTAGCGGTGAAATGCGTAGATATTAGGAGGAACACCAGTGGCGAAGGCGGCTTACTGGACGGTAACTGACGTTGAGGCTCGAAAGCGTGGGGAGCAAACAGGATTAGATACCCT
+
CFGGGGGGFGGCDGGFF9FFGGGGGFGGGGGGGGGEEG7C@CFFFFGGGGG?CF8:FFFFGGFAEFGGGGFGFGGFAFG<ECFFFFGGGGGGGGGGGGGGEDEC+CF?9B<CDGGG9DF@F8==EGGGGGFGGF7CGC<F<>DFE7CECF:CCFGF@,6><<,<C<CFEGECGFGDE5CFGG41@CCF#?B31F7CEEGE5:E5AC8/#<88<CC=FE7CC@3;7C>4CG:FFEECCFEGGGGEFCEECFCGGGFGGFEE95FC;CB0/FFD=B6EC>GF2FAFB+GCGEEEB+EGEB=GFF@+5GGFGDFFB@4GFEGGGFGF?<CE?9FGGGGGGDFEFEFCFGEGEEE6;,GGGGGGGEFFGGGGGGFCGGGGGGEE,GDFGGGGGGGGFGGGFCFCEDAFGFGGGGGCCCCC
@s1701 45574
TGAGGAATATTGGTCAATGGGCGAGAGCCTGAACCAGCCAAGTAGCGTGCAGGACGACGGCCCTATGGGTTGTAAACTGCTTTTATAAGGGAATAAAGTGAGTCCCGTGAGACTGTTTGCATGTACCTTATGAATAAGGACCGGCTAATTCCGTGCCAGCCGCCGCGGTAATACGGAAGGTCCGGGCGTTATCCGGATTTATTGGGTTTAAAGGGAGCGTAGGCCGGGGATTTAGCGTGTGGTGAAATGTAGTGGCTCAACCTCTGCACTGCAGCGCGAACTGGTCTTCTTGAGGACTCACAACGTGGGCGGAATTCGTGGTGTAGCGGGGAAATGCGTAGATATCACGAAGAACTCCGATTGCGAAGGCAGCTCACGGGAGCGCAACTGACGCTGAAGCTCGAAAGTGCGGGTATCGAACAGGATTAGATACCCT
+
GFGCFFGGGGGGGGGGGFFE<FEGGGGGG8FGGGGGFGGGFGGCEFGGGGGGGGGGEGGGGGGGEEEFCGGGGGGGFGGGE9EFGGFGGGFCGGGGGGGC9EFFGGG<FFGGG<@EFGGGFGGGFFGFFCF,DB;EGGGGGCFGGGGGGGGGD=FGGGGG@7>>>CECFGGGFC7:CFCEGFF7CGGE:F**<C7BE*+89>FGGDG5ECFGGG>F578>>3?@C>5)2/;;09+.:=;D%:FE,<8;C>?4:D6D5@:)#38CCFECFCF?@C3?688:>AFGF@FD=A?D?A35,,3+@DA:EEF?8,@,88GGGFA,FE@+*C8<E9F57CB:9-<,GGGFFFAGGFEA=?FEC6,46BDFEF@FGGGGGF:F>GGEDGGGGGDGGEGEGGGGFEFDFFFFE@GDGDFGGGGF>GECACGGGFGFFFF@CCCC
@s1701 26841
TGGGGAATATTGCACAATGGGCGAAAGCCTGATGCAGCAACGCCGCGTGCGTGAAGAAGTATCTCGGTATGTAAAGCTCTATCAGCAGGGAAGAAAATGACGGTACCTGACTAAGAAGCCCCGGCTAACTACGTGCCAGCAGCCGCGGTAATACGTAGGGGGCAAGCGTTATCCGGATTTACTGGGTGTAAAGGGAGCGCAGGCGGACCGGCAAGTTGGAAGTGAAAACTATGGGCTCAACCCATAGATTGCTTTCAAAACTGGTGGCCTTGAGTAGTGCAGAGGTAGGTGGAATTCCCGGTGTAGCGGTGGAATGCGTAGATATCGGGAGGAACACCAGTGGCGAAGGCGACCTACTGGGCACCAACTGACGCTGAGGCTCGAAAGCATGGGTAGCAAACAGGATTAGATACCCT
+
F<EFGGGGG9FGGGGGGGGCFGEGGGDGGFGFD<FFGG?FGGCFEGG:C,CFEGGGGCFFG,CEFDCFDGGGGFB<EEEFGAFDEFG<FE<E=FFFGG,5?F7CFFFFGGF?,CFFGGFF+BCCF=EFGAD8BBE7FEG@<<F<+BF*@>*,8@D:DBC*>*=<CCFEC:7C2*CC<@8,?6:=<F<<<>?:BC>1EC:8:78:?CC5,=FCB6D;3*F:+G>GFC@=8C:<FGFFF>F2GGCDD<=0GFFFGFEFBAD@D8F+F3+,9FEA3DFDFAE,FE9FA84FB,FE,==EEEGFFFEB?>7=F=EF7GGGGGGFGB@+GFCFF@<FCFEEF<FB,GGGGGGGGGGFGFCGGFFGGGCCCFGGFCEGGFFFCDGFF7FGGFFFEFGFGGGGFEFGGGGFGGGGGGGCCCCC
@s1701 128
TGAGGAATATTGGTCAATGGACGAGAGTCTGAACCAGCCAAGTAGCGTGCAGGATGACGGCCCTATGGGTTGTAAACTGCTTTTATAAGGGAATAAAGTGAGTCTCGTGAGACTTTTTGCATGTACCTTATGAATAAGGACCGGCTAATTCCGTGCCAGCAGCCGCGGTAATACGGAAGGTCCGGGCGTTATCCGGATTTATTGGGTTTAAAGGGAGCGTAGGCCGGAGATTAAGCGTGTTGTGAAATGTAGACGCTCAACGTCTGCACTGCAGCGCGAACTGGTTTCCTTGAGTACGCACAAAGTGGGCGGAATTCGTGGTGTAGCGGTGAAATGCTTAGATATCACGAAGAACTCCGATTGCGAAGGCAGCTCACTGGAGCGCAACTGACGCTGAAGCTCGAAAGTGCGGGTATCGAACAGGATTAGATACCCT
+
FDGEGGGGGGGGGGGGGGGGGGGGGGGGGGGGGGGGGGGFFGGGGGGGGGGGGGGGGGGGGGGDFFFGGGGGGFFFCEFGGFFFGGGGGGFEG8ECFGGGGGGGGGGGGGGGCFGGGGGGGGGGGGGGGGDGGGGGGGGCFGGGGGGGGFGGGGGGGGCFFGCFEG>@FCFGFFGEGGGGFFFG7FGDGECEFCFEDGGGFF=BFFF<:/4CGG>FG@EFFFGGGGD=<>7CEGF>F@FEFGFGEFFB<.GE>:@@:CGGFGFGF>ACGGGECEGDGE=C>FFC98GGGDCFDCCEGFFE@,4<B+GFFCFF@,EEB@8=F?EEFGDGFDE9FGGFEC,DGGE:GGGGGGGGECC@CGFEFFEFFFFFGGGGGAGGGGDFCGGGDFEF:EFDGDGEEFEGGGGGGGGGGGGFGGGGGGGEEEDGFE,GGGGCCCCC
@s1701 22652
TGAGGAATATTGGTCAATGGGCGAGAGCCTGAACCAGCCAAGTAGCGTGCAGGAAGACGGCCCCATGGGTTGTAAACTGCTTTTATAAGGGAATAAAGTGAGCCTCGTGAGGCTTTTTGCATGTACCTTATGAATAAGGACCGGCTAATTCCGTGCCAGCAGCCGCGGTAATACGGAAGGTCCGGGCGTTATCCGGATTTATTGGGTTTAAAGGGAGCGTAGGCCGGAGATTAAGCGTGTTGTGAAATGTAGACGCTCAACGTCTGCACCGCAGCGCGAACTGGTTTCCTTGAGTACGCACAAAGTGGGCGGAATTCGTGGTGTAGCGGTGAAATGCTTAGATATCACGAAGAACTCCGATTGCGAAGGCAGCTCACTGGAGCGCAACTGACGCTGAAGCTCGAAAGTGCGGGTATCGAACAGGATTAGATACCCT
+
FGGGGGDFGGGGGGGGGGGGGGGGGGGGGGGGGGGGGGGGGGGGGGGGGGGGGEFGGGGGGGGGGGGGGGGGGGGGGGGGGGGGDFFGGGGGGGGGFGGFGGGGGGGGGGGGGGGGGGGGGGGGGGGGGCEFGGGGFGGGGGGGGGGFEGGFFAFGGGGGGBCG;GGGGEGGFEGGGGGG5DEFG<GGEG8AFGEGFCCFFGGGCC;GFAFGGGEFEFGDFCGGFFGFFFEGGGGFGFGGGGFFD@GGF><BFGGFFAGFCCCFBEGEGGGGGEEF@E;FGFGGGFGGFFFGFCCF>FFGEDFFGGGGDGFGGFB7DGGGGFDGFGGGGFGGGGEGFAAGEFE=DGGGGGFGGGGFCGGGGGGGFGGGGGGFGGGGFAGGGGGGGFEGGGGGGGGGGGGFDGFGFGGGGGGGGGGGGGGGGGGGGGGGGGGCCCCC
@s1701 33672
TGAGGAATATTGGTCAATGGACGAGAGTCTGAACCAGCCAAGTAGCGTGCAGGATGACGGCCCTATGGGTTGTAAACTGCTTTTATAGGGGGATAAAGTGTGCCACGTGTGGCATATTGCAGGTACCCTATGAATAAGGACCGGCTAATTCCGTGCCAGCAGCCGCGGTAATACGGAAGGTCCGGGCGTTATCCGGATTTATTGGGTTTAAAGGGAGCGTAGGCCGGAGATTAAGCGTGTTGTGAAATGTAGACGCGCAACGTCTGCACTGCAGCGCGAACTGGTTTCTTTGAGTACGCACAAAGTGGGCGGAATTCGTGGTGTAGCGGTGAAATGCTTAGCTATCACGAAGAACTCCGATTGCGAAGGCAGCTCACTGGAGCGCAACTGACGCTGAAGCTCGAAAGTGCGGGTATCGAACAGGATTAGATACCCT
+
FGFGGGGFFGGGGGGFGGGFGGGFGGGGGGGGGGGGGGGGGGGGGGGGGGGGGGG?FFCGGGGGGGGAFGGGGGGGGFGGGFGGGGFGGGGGGGAEFGGGGGGGGDEGGGGGGFFGGGGGGGGGGGFFGGFCGAEFFFGGGGGGGGGGGGFGGGGGGGGFGGGGGDFGGGGGGGGGGGGGCGGGGGGDFFGFGGGG57F@@CFFGF@<F<B/:@EFGFGC:4CFGGGFGGGG@FGAGFGGGGGGGGGD9BEGGGGE,GGGGGGGGGGFGGGGGGGGFCEGFGGG@GGEFFGFDGGGGGGGGGGEFEGFDGFFF>B+EF@EFGEB@E?FGGGGGGGGGGGGGFGGF@GGFEGCFEDGFGGGGGCFFFAGGGGF9GGGGGGGGGGGGGFGGEFGGGGGGGEGGGGGGGGGGGGGGFFGGGCFGGGGGGGGGGGCCCCC
@s1701 131
TGAGGAATATTGGTCAATGGACGAGAGTCTGAACCAGCCAAGTAGCGTGCAGGATGACGGCCCTATGGGTTGTAAACTGCTTTTATAAGGGAATAAAGTGAGTCTCGTGAGACTTTTTGCATGTACCTTATGAATAAGGACCGGCTAATTCCGTGCCAGCAGCCGCGGTAATACGGAAGGTCCGGGCGTTATCCGGATTTATTGGGTTTAAAGGGAGCGTAGGCCGGAGATTAAGCGTGTTGTGAAATGTAGACGCTCAACGTCTGCACTGCAGCGCGAACTGGTTTCCTTGAGTACGCACAAAGTGGGCGGAATTCGTGGTGGAGCGGTGAGATGCTTAGGTATGACGAAGAACTCCGATTGCGAAGGCAGCCTGCTGTAGCGCAACTGACGCTGAAGCTCGAAAGCGTGGGTATCGAACAGGATTAGATACCCT
+
AFEGFGGGGGGGGGGGGGGGGGGGGGGGGGGGGGGGGGGFGGGGGGGGGGGGGGGGFGGEGGGGGGGGGGGGGFGGGGGG<EAFFGGGGGGFGGGGFEGGGGGGGGGFGGGGGGCFGGG9FFGGGGFGFFGGGGFGGGGGGGEGGGGGGGGGFFDFF9FG<FGGGGGGGGGGGGGGGGGCAFGGCF>GGG@:;FGGGGGF7F>FEFFGDCE<GGG-E9@DDDEFFE>)CGGEC:E5ECGEFG7EC*FCF@;C:FEB8CDFFECF;EGGFG>3$CGCBC=:6:EGF>F8@F,?5CECGFEA=,GF:6GGED<,>98+@F@FEA+>A@CBEFE9,EFGFEE@A,<:DEEFFFCGGEDGCFFF@EFCF<9FGGGFDGDGEF@BGGGGGCEGGGFEGGGGGGGGGGGGGGGGGGGGGFGGEFCFFGGGFFCGGGGCCCCC
@s1701 34475
TGGGGAATATTGCACAATGGGGGAAACCCTGATGCAGCGACGCCGCGTGAGCGATGAAGTATTTCGGTATGTAAAGCTCTATCAGCAGGGAAGAAAATGACGGTACCTGACTAAGAAGCACCGGCTAACTACGTGCCAGCAGCCGCGGTAATACGTATGGTGCAAGCGTTATCCGGATTTACTGGGTGTAAAGGGAGCGTAGACGGAGTGGCAAGTCTGATGTGAAAACCCGGGGCTCAACCCCGGGACTGCATTGGAAACTGGCAATCTAGAGTACCGGAGAGGTAAGCGGAATTCCTAGTGTAGCGGTGAAATGCGTAGATATTAGGAGGAACACCAGTGGCGAAGGCGGCTTACTGGACGGTAACTGACGTTGAGGCTCGAAAGCGTGGGGAGCAAACAGGATTAGATACCCT
+
FA@CFEGGGGFFGGGGGGGF?CEGGGGGGGGGGFGGGGEGGGGGGGGFGGGGGGGGGGGFGGG,FF7CFGGGGGDEFAGGGCGGGGGGFFGG:F8FEGGGGGDGGEGGGFGFGGFGGGGGGGGGGGGD,93,CFGGGGGFF<FFEGGGGCB;FDFFGE:,@FFGGF7CB/65@C*F7:<FFGGGCCC@<6CFGGE<CEC#ACCGGGCF<>ECFA>AF.?D4?GGGGECF=EEFFE?FCEEGFDGGFD<9FCGFGGFFCEFGFC#9FF2=A9ADF:F<GGGGGGGGGEEGGGE@CGE8FGGF9@B5=EGGFF9CFCGGGFDED,5CGGGGEFA868FFGECCGC7FFCGGGFCCGGFFDGEFC9GFC6,CDEGGGGGGGGGGGFFGGGGGGEGGF<GFEAFFFFFEAFGGGGCCC9C
@s1701 33136
TGAGGAATATTGGTCAATGGGCGAGAGCCTGAACCAGCCAAGTAGCGTGAAGGATGAAGGTCCTACGGATTGTAAACTTCTTTTATACGGGAATAAAGTTTCCTACGTGTAGGATTTTGTATGTACCGTATGAATAAGCATCGGCTAACTCCGTGCCAGCAGCCGCGGTAATACGGAGGATGCGAGCGTAATCCGGATTTATTGGTTTTAAAGGGAGCGCAGACGGGAGATTAAGTCAGTTGTGAAAGTTTGCGGCTCAACCGTAAAATTGCAGGTGTTACTGGTTTCCTTGAGTGCAGTTGAGGCAGGCGGAATTCGTGGTGTAGCGGTGAAATGCTTAGATATCACGAAGAACCCCGATTGCGAAGGCAGCTTGCTAAACTGTAACTGACGTTCAGGCTCGAAAGTGTGGGTATCAAACAGGATTAGATACCCT
+
@FFGGGGGGGGGGGGGGG@EDEEB@FGGGFFGFGGGGGGGFFFFFGGFGGFGGGGGG9<EFGGGGGGCCFFGGGGEFGDGGGGGGGG?FFGGG8FFFDEE?BFDG9FE<FDGGGGCGGGGGGGGGGGGEGFGF9EEFFEGGGGGEGGGFDFFGGGGGG@FF8>DFGGGFC<DDCC*@CFECG><*1;C<*4*6@F4?E?F@1?B<#>F902%<?@<7>GD+,55@C1G9DECEGG95:F:FE#;EACDC@:@<FGGEEBF@FCGDAEDFGCD<F%FC,3,,=,FEB,=,FGGFGFEGGGGGEFEED@FC8FEB8CECF7FGGGGAF4,DFGFAE<FE<C8GDFFFC8GGGFFB@+F,FF?7GFFGF9DFCEGFE,EDFE@FDAFEECEGGGGGFFDE+GGFGGGGGGGGFC<GGEF<CEBFDGGGFGGGDGCCCCC
@s1701 134
TGAGGAATATTGGTCAATGGGCGAGAGCCTGAACCAGCCAAGTAGCGTGCAGGAAGACGGCCCTATGGGTTGTAAACTGCTTTTATAAGGGAGTAAAGTGAGTCTCGTGAGACTTTTTGCATGTACCTTATGAATAAGGACCGGCTAATTCCGTGCCAGCAGCCGCGGTAATACGGAAGGTCCGGGCGTTATCCGGATTTATTGGGTTTAAAGGGAGCGCAGGCCGCCGGGCAGGCGTGTTGTGAAATGCAGTCGCTCAACGTCTGCACTGCAGCGCGAACTGCCCGGCTGGAGTGCGCGCAACGTTGGCGGAATTCGCCGTGTAGCGGTGAAATGCTTAGATATGGCGAAGAACTCCGATTGCGAAGGCAGCTGACGGGTGCGTAACTGACGCTCATGCTCGAAAGTGCGGGTATCGAACAGGATTAGATACCCT
+
<FFGGFGFGGGGGGGGGGGGGGGGGGGGGGGGGGGGGGGGGGFGFGGGGGFDGEGGGGGGGGGGGFGGGG@FFGGGGGGG9<-FGGGGGGGEFGGFEGGGGGGGGGFFGFGGGGGGGGGGGGGFGGGGDF99AGGGGGGD@DFGDEEGGGFGGGGDGGGG?CGBCCEFEEGGGGGGGGGDGGFGGEEG7:EFCF@C=ECF7F/GGG3).?FG99?9C>GB>BGD:DDDGC8/4#D?GFC;;F<C=@9CC@GEFC>FCGGFC>FCFFEGFGGF)EDGGG=C>EECCGF>,B@75GGGGGEEEFFEGGGGCEAFGGGGECEEFCEGBGEFE9GFE9GGGGGGGGF7EGGGGFCGGFEBGGGGGGGGGGGGGFFGF6CFGEGGGECFGFGGGGGGGF@CFGGGFEFGFECCGEGFGFGGGGGEGGGGGGGGGGGCCCCC
@s1701 49785
TGAGGAATATTGGTCAATGGACGAGAGTCTGAACCAGCCAAGTAGCGTGCAGGATGACGGCCCTATGGGTTGTAAACTGCTTTTATAAGGGAATAAAGTGAGAGTCGTGACTCTTTTTGCATGTACCTTATGAATAAGGACCGGCTAATTCCGTGCCAGCAGCCGCGGTAATACGGAAGGTCCGGGCGTTATCCGGATTTATTGGGTTTAAAGGGAGCGTAGGCCGGAGATTAAGCGTGTTGTGAAATGTAGACGCTCAACGTCTGCACTGCAGCGCGAACTGGTTTCCTTGAGTACGCACAAAGTGGGCGGAATTCGTGGTGTAGCGGTGAAATGCTTAGATATCACGAAGAACTCCGATTGCGAAGGCAGCTCACTGGAGCGCAACTGACGCTGAAGCTCGAAAGTGCGGGTATCGAACAGGATTAGATACCT
+
EFFGGGGGGGGGGGGGGGFFGGGEFGGGGFGGGGDCFGGGGGFFGGEFGGGGGGFGGGGGGGGFGDFGGGGGGGGGGGGGGGGGGGGGDGGGGGGGGGGGGEGGGGGFGGGAFGGGGGGGGGGGGGGGGGFFGGCGGGGGGGGGEGEGGGGGGFFGGGGGGGGGGEGGEDGGGGGG>FEGGGGGGGEGGGDFGGGGGGGGF6E<FGCGGGGFF@GGGBGDEC?6?EGGGDGF<CE?GDGCFD@;A@D=FCFG5CD@@:GFEGGGFGCDFEC@FGCF>ECEFGGGGGGGCCFDCCEEGFEE<GF<EF=EEEGF>8B87FBFF@85EDEECF@9FDFFECCAD?9FGF=GFEFC,CGGGGGGFEFCF9GGGGFFF9FCFGGGEGDGFFAGFF@FCFEFC7EEF:GGGGEEDGFEDGGGGFEDGGFGFFEEAGCCCCB
@s1701 136
TGGGGAATATTGCACAATGGGGGAAACCCTGATGCAGCGACGCCGCGTGAGCGATGAAGTATTTCGGTATGTAAAGCTCTATCAGCAGGGAAGAAAATGACGGTACCTGACTAAGAAGCACCGGCTAAATACGTGCCAGCAGCCGCGGTAATACGTATGGTGCAAGCGTTATCCGGATTTACTGGGTGTAAAGGGAGCGTAGACGGAGTGGCAAGTCTGATGTGAAAACCCGGGGCGCAACCCCGGGACTGCATTGGAAACTGTCAATCTAGAGTACCGGAGAGGTAAGCGGAATGCCTAGTGTAGCGGTGAAATGCGTAGATATCACGAAGAACTCCGATTGCGAAGGCAGCTCACTGGAGCGCAACTGACGCTGAAGCTCGAAAGTGCGGGTATCGAACAGGATTAGATACCCT
+
AFGGGBFGGGGGGGGGGGEFGGDGGGGFFFGCGGDGGG@CGGGGGGGGGGGGG@FEEFGCFFCCFFEFFFBEFFGGGFGFGGGGGGGFGGG<FFG<FFGGGGD@7BFEFGGGGCFGGGGGFGGGGGGGGFGGGG8CFGGGFCFEEGEC@F<FF,@FF?CAFAAFC?*<=CEGCCC<7=FGGC,4,=0GCFFC9FFCEDFGGDEFEEC4'&FE8C?*G?CC9CFFFFG0E7:EEGB:6EGFCF7CFDE<E72DF@9BED:=GGGGGFDCC98,/GE=6C:CDE@FD8GGDFEE>,E4,<E<CCC@8CEEFGFE@=CGGGFDFFFFFCCFE<FFE:FCDFGCGGGGFFCEGGGFCF9FGGEFCDEGFDGGEEBGFDGGGFGGCGGGEGGGGGGGGGGGEGFGGGGGGGGGGGGCCC<C
@s1701 46273
TGGGGAATATTGCACAATGGGGGAAACCCTGATGCAGCGACGCCGCGTGAGCGATGAAGTATTTCGGTATGTAAAGCTCTATCAGCAGGGAAGAAAATGACGGTACCTGACTAAGAAGCACCGGCTAAATACGTGCCAGCAGCCGCGGTAATACGTATGGTGCAAGCGTTATCCGGATTTACTGGGTGTAAAGGGAGCGTAGACGGAGTGGCAAGTCTGATGTGAAAACCCGGGGCTCAACCCCGGGACTGCATTGGAAACTTGCAATCTAGAGTACCGGAGAGGTAAGCGGAATTCCTAGTGTAGCGGTGAAATGCGTAGATATTAGGAGGAACACCAGTGGCGAAGGCGGCTTACTGGACGGTAACTGACGTTGAGGCTCGAAAGCGTGGGGAGCAAACAGGATTAGATACCCT
+
EFGGGFEGGGFCFGGGGGGDGGGGGGGGEFGGGFFGGF7CFGGGGGGFGGGGGGGGGGGFGC9FFEC=F7FGGGGFGGGGGGGGGGGCFGFFGGGGGFGGGGGGGGGGGGGGGGGGGGGGGGGGGEGGGGGCGFFDGCF<CFFGGGGGCEF,FGG@CCFGGGGGGGGGEGC:CG:G?EFFGF-FGG<GCBFGFGGGG5C)=CFFGG5GFCE>FFG>FFGFFB7FDFCFGGEFFGC8@ACCCEDEGFGFGFF<DAFGGGFGG8#-<CC.FGGGFF@FBEEGED;<FCGF88E;B8B@8FE:DC@C=@GGFE59,8@CB?,=C,<;AF=6E<EE6C<,A<<?,BCGF@EFGCEC@CAGF7DGGGGGGGGGGGFEGGFCEEF<@DFGFCFDGGEGEFFGFGFEFDF<EFCGGFGCCCCC
@s1701 20852
TGGGGAATATTGCACAATGGGGGAAACCCTGATGCAGCGACGCCGCGTGAGCGATGAAGTATTTCGGTATGTAAAGCTCTATCAGCAGGGAAGAAAATGACGGTACCTGACTAAGAAGCACCGGCTAAATACGTGCCAGCAGCCGCGGTAATACGTATGGTGCAAGCGTTCTCCGGATTTACTGGGTGTAAAGGGAGCGTAGACGGAGTGGCAAGTCTGATGTGAAAACCCGGGGCTCAACCCCGGGACTGCATTGGAAACTGTCAATCTAGAGTACCGGAGAAGTAAGCGGAATTCCTAGTGTAGCGGTGAAATGCGTAGATATTAGGAGGAACACCAGTGGCGAAGGCGGCTTACTGGACGGTAACTGACGTTGAGGCTCGAAAGCGTGGGGAGCAAACAGGATTAGATACCCT
+
AFGGGGGGGDAFGGGGGGGFGDEGEFGGGGGGGGGF<FGGGGGGGGEFGGGGGEGFGGCEEFGGGFCBBFFGFGGGGGGGGAFGGGGGGGDFGGGGGGGGGGGFGGFGGGGGGFGGGGGGGGDFGGGGGGGGCFFGGGGGGGFGGGGGGGGGDGG:?CCGGGGG99FFFC&CCEFG7@F?GGGGGG<G8CFFGGGFE<EGGGGFGE,ACFFGCFGFGFDG<FC@:<C?GCCGFEG>?C@CFEFEFFEFFF?;FFFFFCFCFGDFCF?3?<<?<G5EECGGFF=EFEECGGFEE9@,F=8FFC@EBGEGFAC,,@GGGFFGGDEAF<C8FCB,@CGGFDEFCEGFFCEEGDGGGGGGGFGFFB,FFF@GGGGGFF<GFGF?FFFGGEECCDFFFDGGGFFFGGGGGGGGGGFACCCC
@s1701 43862
TGGGGAATATTGCACAATGGGGGAAACCCTGATGCAGCGACGCCGCGTGGAGGAAGAAGGTCTTCGGATTGTAAACTCCTGTTGTTGGGGAAGCTAATGACGGTACTCAACAAGGAAGTGACGGCTAACTACGTGCCAGCAGCCGCGGTAAAACGAAGGTCACAAGCGTTGTCCGGAATTACTGGGTGTAAAGGGAGCGCAGGCGGGAGAACAAGTTGGAAGTGAAATCCATGGGCTCAACCCAAGAACTGCTTTCAAAACTGTTTTTCTTGAGTAGTGCAGAGGTAGGCGGAATTCCCGGTGTAGCGGTGGAATGCGTAGATATCGGGAGGAACACCAGTGGCGAAGGCGGCCTACTGGGCACCAACTGACGCTGAGGCTCGAAAGTGTGGGTAGCAAACAGGATTAGATACCCT
+
;CFEFCEFFFGGGFGGGGGDGCEGGGFCFG?F<FFGFEEGGGGGGEFGGGGGGDFG8,CFFGCFFF@FEGGGFGEFGGGFGFFGEGGFGGGG7,5C<<?EGECFGGGGDFGGG8,BF8FFFGG7CEEDFGGGFF7FFGFG88FG>FFCCF:F9AC*1<*?:FCEGFGE<:CAB,<FGGGGC<<FFFF8)?2>CGG7E<CC@CCE>5>C>:6FE>25GGGFCF@CCFCBFGGFF:C@,<CF:3:,#FEF7DGGF:7/3<ECGFFDFFEFDFF8=B+5@,=<GE9DE7=F>,;EEE>+@+7EDA4+8C7FGGEFCGF@7FA?C8+>?:EGF<GF@E@F6AFF@EF@ECCGGCGGEEC@B,E@BGGFGFFEEGFDGFGFBEGGGGFE@FGBEEFFGGGGFFEFCFFCFFEEE8GCCCCC
@s1701 50015
TGGGGAATATTGCACAATGGGGGAAACCCTGATGCAGCGACGCCGCGTGGAGGAAGAAGGTCTTCGGATTGTAAACTCCTGTTGTTGAGGAAGATAATGACGGTACTCAACAAGGAAGTGACGGCTAACTACGTGCCAGCAGCCGCGGTAAAACGTAGGTCACAAGCGTTGTCCGGAATTACTGGGTGTAAAGGGAGCGCAGGCGGGAGAACAAGTTGGAAGTGAAATCCATGGGCTCAACCCATGAACTGCTTTCAAAACTGTTTTTCTTGAGTAGTGCAGAGGTAGGCGGAATTCCCGGTGTAGCGGTGGAATGCGTAGATATCGGGAGGAACACCAGTGGCGAAGGCGGCCTACTGGGCACCAACTGACGCTGAGGCTCGAAAGCGTGGGGAGCAAACAGGATTAGATACTCT
+
C<FGGGGGGGGGGGGGGGGGGGGGGGGGGGGGGGDGEGDGGGGGGGGCC+?FGCGGGGGGGGGGFFFFGGGGFGGGFGFCGFGGFF@FGGFFGGGFGGGFGGG@GGDGG8ACFFGGGGGGGGGGGEGG8;FGGGGGFAFFGGFFEEGDFGGGGGGGFGGF9;BF447<8CGEGG?GGGGGGGGGGGFC4<EGGGDGGGGAEGGCEFFFFCCGGCG9GGGFFAFFG:@+FGFCGFFFGFFGGGFGFCEFGGF7:F8DFDFDFFGGF?GFCFFDFGFAGGFGGGGGECGGGGFE8FEGGGDGFF@@*8EFA,EFCGGGGGFGGGGDGGGGF,FEGFDFDGGCEGGGFBEGGGGGGGECEGGGGGGGFFFGGGGGGGCGGGGGGGGGGGGGGGGGEEFFEGGFFFGGGGGGFGGCCCCC
@s1701 36570
TGGGGAATATTGCACAATGGGCGAAAGCCTGATGCAGCGACGCCGCGTGAGTGAAGAAGTATTTCGGTATGTAAAGCTCTATCAGCAGGGAAGAAAATGACGGTACCTGACTAAGAAGCCCCGGCTAACTACGTGCCAGCAGCCGCGGTAATACGTAGGGGGCAAGCGTTATCCGGATTTACTGGGTGTAAAGGGAGCGTAGACGGAGTGGCAAGTCTGATGTGAAAACCCGGGGCTCAACCCCGGGACTGCATTGGAAACTGTCAATCTAGAGTACCGGAGAGGTAAGCGGAATTCCTAGTGTAGCGGTGAAATGCGTAGATATTAGGAGGAACACCAGTGGCGAAGGCGGCTTACTGGACGGTAACTGACGTTGAGGCTCGAAAGCGTGGGGAGCAAACAGGATTAGATACCCT
+
FGGGGGGGGGGGGGGGGGGGGGGGGGGGGGGCFGGFFGGGGGGGEGGFGEGGGGDF<EGGGFGGFGG@FGGGGGGGGGGGFBFGGGGGGGFGGGGGGFGGGGGGGGGGGGGGGGFFGGGGGGGGGEGGGGFGEFGGGGGGCAEG@FEDFFGGGGCFGFEGGGGGGGGGGGGGGGGGGEGGGGGGDFFG=;FGGGGFCEGGGDEFEGDFGF>CGCFGGFFGFCCE>C9EGGDEFGGDEFFFGGGGGGGGGC>FCFDDF?FFGDCGGGDGGGFFFGCGFGGGFFGGGGGGGGGFCGGGGGGFGGGEAF@GGFEC:7GGGGGFGEGGGGGCF9GGGGGGGF?GGGGFGFDGGGGGGGGGGGGGGGGGGGFCGDDGGGGGFGGGGGGFEGGGGGGGGGFGFCCDFCGGGGGGGGGCCCCC
@s1701 142
TGAGGAATATTAGTCAATGGACGAGAGTCTGAACCAGCCAAGTAGCGTGCAGGATGACGGCCCTATGGGTTGTAAACTGCTTTTATAAGGGAATAAAGTGAGAGTCGTGACTCTTTTTGCATGTACCTTATGAATAAGGACCGGCTAATTCCGTGCCAGCAGCCGCGGTAATACGGAAGGTCCGGGCGTTATCCGGATTTATTGGGTTTAAAGGGAGCGTAGGCCGGAGATTAAGCGTGTTGTGAAATGTAGAGGCGAAAAGTCTGCACTGCAGCGCGAACTGGTTTCATGGAGTACGCACAAAGTGGGCGGAATTCGTGGTGTAGCGGTGAAATGCTTAGATATCACGAAGAACTCCGATTGCGAAGGCAGCTCACTGGAGCGCAACTGACGCTGAAGCTCGAAAGTGCGGGTATCGAACAGGATTAGATACCCT
+
AFFGGFGGGFGGGGGGGGGGGGGGGGGFGGGGGGGGGGGGGGGFGGGGGGGGGGFGFGGGGGGGGGG@FGGGGGGGGGGGG,FFGGGGGGGFGGGGGGGFGFCGAFGGGGGFFFF9AFGGGCEGGGGGGGGGGGFGGG???DFGGGGGGGGGGGFGGGGGGFGFGGGG7<C7FGGCCCFCAFGGEGEFGGE,?FEEEDF(CFGGGG:C;G:<2<FFE;<><BCFF28+>@GGEEFFGFGCEFFG=CFFFBAEF#5:,$19'8CGFF'GGGGFFCCC@;?CBFFFCFDC,A,<DGGGGGFGAGFFGGGGF8GF@8EECGGGGFC>FGGGGGGFGFGFFC,GFCFF<FFEF<GGGGCGFDGGGFCGGGGGGGFEFGGGGGGGGGGGFEFF:CGGGGGFGGGGFGGFEEEGGGGGEFGGGGGFFGGGDF9GGGGCCCCC
@s1701 37694
TGAGGAATATTGGTCAATGGGCGAGAGCCTGAACCAGCCAAGTAGCGTGAGGGATGACTGCCCTATGGGTTGTAAACCTCTTTTGTTTGGGAATAAAGTGCGCCACGTGTGGCGCATTGCATGTACCATTTGAATAAGGACCGGCTAATTCCGTGCCAGCAGCCGCGGTAATCCGGAAGGTCCGGGCGTTATCCGGATTTATTGGGTTTAAAGGGAGCGCAGGCCGTCGGCTAAGCGTTCCGTGAAATACCGTCGCTCAACGGCGGCCGTGCGGCGCGAACTGGTCTACTTGAGTACGCGGGACGTTGGCGGAATTCGTGGTGTAGCGGTGAAATGCTTAGATATCACGAAGAACGCCGATTGCGAAGGCAGCTGACGGTAGCGCAACTGACGCTGAGGCTCGAAAGCGCGGGTATCGAACAGGATTAGATACTCT
+
CFFGGGGGGGGGGGGGGGFC?FEGGGGGGGGGGGGFFGDFGGGGFGEGEG7EEFG>FFFGGGGGGGGFGGGGGGCFG@FAEAF9FFGG,:FCGGG?BFGGGGGGGGDGFGGGGGGGGGFFFGFGGGGG<DF,<FAFF<:FDF@7F=C<CF<<>DCCGGGGC7@F@E@@**>C33**><F7,77:F::@F<@24?FF2*8C@9C9?FFCGFGGGC5<8)857BEGGGG-E>ED/CC?5C/EC<+C92<5EEEF=::5/C=CFGGEEGE>E8>97ECF<@,7GFCGCFGGFF9D5@6++ECCGFDCFGGFB>;ED,BBBGFFEFFC?FCFEF@A,C?B,<<GGGFEB,CFFFF@C@8+:CE@GEFFDCCCDFFGGFGFEGGGGGGGFDFFDGF@8GFE@GGGGGGFECFFE:GGGGFGGFCFGFGGGGFFGFFCA-CA
@s1701 22433
TGAGGAATATTGGTCAATGGACGAGAGTCTGAACCAGCCAAGTAGCGTGCAGGATGACGGCCCTATGGGTTGTAAACTGCTTTTATAAGGGAATAAAGTGAGTCTCGTGAGACTTTTTGCATGTACCTTATGAATAAGGACCGGCTAATTCCGTGCCAGCAGCCGCGGTAATACGGAAGGTCCGGGCGTTATCCGGATTTATTGGGTTTAAAGGGAGCGTAGGCCGGAGATTAAGCGTGTTGTGAAATGTAGACGCTCAACGTCTGCACTGCAGCGCGAACTGGTTTCCTTGAGTACGCACAAAGTGGGCGGAAGTCGTGGTGTAGCGGTGAAATGCTGAGATATCACGAAGAACTCCGATTGCGAAGGCAGCTCACTGGAGCGCAACTGACGCTGAAGCTCGAAAGTGCGGGTATCGAACAGGATTAGATACCCT
+
FGGFG<EEGGGGGGGGGGGGGGGGGGGFGFGGGGGGGGGFFGGGGGDGGGGGGGGGGGGGGGGFGGGGFFGGFGGGGGGGFGGGGGGCFFGGGGGFGGGGGGGGF9BDFGDEDEGFEFGGGGGGGGGGGGGGGGGGGGFFGGGGGGGFDGGGGF7FGGGGGGGGGG7FGGGCGGGG7BFGGGG>CCDGGGDGGG>FAEGGG8CFFF7F8?FG?FFDFAGG3C:CFGG=GGC79FFAFDEEGGFF?:GCFB:@0<:DC=E9FFCCF@1F@<C6FF7FCCFCFGGFFGGFFFFF5GGCEFFF9CEDECCFC8>AC@+EDGGEFGECBC,GGGGFE9FFAFCDA,,GFDF<F9GFEC7CEGG@GGEFEFCFE8GFFAGFFFCDGE:FCEEFB,87GGFC,GGFGFFGFGGGGEGGEFGGEGFE99EF9FCFF@,A@88A
@s1701 22966
TGAGGAATATTGGTCAATGGACGAGAGTCTGAACCAGCCAAGTAGCGTGCAGGATGACGGCCCTATGGGTTGTAAACTGCTTTTATAAGGGAATAAAGTGAGAGTCGTGACTCTTTTTGCATGTACCTTATGAATAAGGACCGGCTAATTCCGTGCCAGCAGCCGCGGTAATACGGAAGGTCCGGGCGTTATCCGGATTTATTGGGTTTAAAGGGAGCGTAGGCCGGAGATTAAGCGTGTTGTGAAATGTAGACGCTCAACGTCTGCACTGCAGCGCGAACTGGTTTCCTTGAGTACGCACAAAGTGGGCGGAATTCGTGGTGTAGCGGTGAAATGCTTAGATATCACGAAGAACTCCGATTGCGAAGGCAGCTCACTGGAGCGCAACTGACGCTGAAGCTCGAAAGTGCGGGTATCGAACAGGATTAGATACCCT
+
EGGGGGGGGGGGGGGGGGGGGGGGGGGGGGGGGGGGGGGFGGGGGGGGGGGGGGGGGGGGGGGGGDFGGFGGGFGGGGGGGFGGGGGGGGGGGGGGGFGGGGGGGGGGGGGFGGGGGGGGGGFGFGGGGGGGGGGGGGGGGGGDCBFFGGGGGFGGGGGG3GGGGGGGG>>>EFGDGGGGGEGEGGGGEEGFFGGGGDFFGG-GGGGGGGFGGFGFGFGGDGGGGGGFGEGGGFG>GFGFEGFGGGGFGGGE?@B>9FGFFGFGGD8<EGGEFFCEFE;GGGGGGF@<FGGF<=8FCC,?DFGFGGGGGGGGCGGGGGGGGFEEAEFFFAEDGDAEE-F8FFGGGGGGGGGGGFFFBFFEGGGGGGCGGGGGGGGGGGGGGGEGGGFGGFCFCFCGGGGGFGGGGGGGGGGGGFCCGGGGGGGGGGGGGGGCCCCC
@s1701 40503
TGAGGAATATTGGTCAATGGACGAGAGCCTGAACCAGCCAAGTAGCGTGCAGGATGACGGCCCTATGGGTTGTAAACTGCTTTTATAGGGGGATAAAGTGTGCCACGTGTGGCATATTGCAGGTACCTTATGAATAAGGACCGGCTAATTCCGTGCCAGCAGCCGCGGTAATACGGAAGGTCCGGGCGTTATCCGGATTTATTGGGTTTAAAGGGAGCGTAGGCCGGAGATTAAGCGTGTTGTGAAAGGTAGACGCTCAACGTCTGAACTGCAGCGAGAACTGGTTTCCTTGAGTACGCACAAAGTGGGCGGAATGCGTGGTGTAGCGGTGAAATGCTTAGATATCACGAAGAACTCCGATTGCGAAGGCAGCTCACTGGAGCGCAACTGACGCTGAAGCTCGAAAGTGCGGGTATCGAACAGGATTAGATACCCT
+
EFGGGGGGGGGGGGGGGGGGGGGGEGGGGGGGGGGGGGGGGGGGGGCFCCFGGGCGGGGGGGGGGGGGGDCGGGAEGGGGGGGGGGG9FFGGGGGGGGGFGFGGGGGGGGGG@FGFGFC9EFGGFGG9?A?F<FCFDGDF=FGGGGGGFGGFCCGGGGGGCFGGGGGGGGGGGGCCE*>*6CFECEGGGG@CFGCFGGG(CFFFGGG7:?AFGFGFG>EGBB<?<C=+BC73:@EAEC>;;GGF9:5#,6*C@4A>=FGF@53.;:#0,GF??GB3)C8FEFFG>F:,DGDF?EBB4,65B?,,?6GGGFEE@7C+EGGFFACC5GFE9FF9FFGGGGGGGGE:8GGGGGE<C6@FFFGGGDGGFECFFE9DFGGGEAC@4@6E,C6GGFFF9E<FE7FFGGGFFGGFC:ECEFGGFCAFFGGGGFFGGGGCCCCC
@s1701 28808
TGGGGAATATTGCACAATGGGGGAAACCCTGATGCAGCGACGCCGCGTGAGCGATGAAGTATTTCGGTATGTAAAGCTCTATCAGCAGGGAAGAAAATGACGGTACCTGACTAAGAAGCACCGGCTAAATACGTGCCAGCAGCCGCGGTAATACGTATGGTGCAAGCGTTATCCGGATTTACTGGGTGTAAAGGGAGCGTAGACGGAGTGGCAAGTCTGATGTGAAAACCCGGGGCTCAACCCCGGGACTGCATTGGAAACTGTCAATCTAGAGTACCGGAGAGGTAAGCGGAATTCCTAGTGTAGCGGTGAAATGCGTAGATATTAGGAGGAACACCAGTGGCGAAGGCGGCTTACTGGACGGTAACTGACGTTGAGGCTCGAAAGCGTGGGGAGCAAACAGGATTAGATACCCT
+
EFGGGGGGGGGGGGGGGGGFFGGGGGGGGGGGGGGGGGEGGCEGGGGFFGGGGGGGGGGFGGFGGFGFFGGGGFGFGGGGFFGGGGGGGGGFCEGGGEFGGGGGGGGGGGGGGGGGGGGGGGGGGGGGGFGFGCCGFGGGGGGFGGGGGDGGGGGGGDGFGFGGGFGG:GGFGGGGEFEGGGGGGGGGGGGGGGGEEEGEDGA9CGACFGGGC?CFFFGFCFDGFGG4FEDGGGGGGGFCF7>ECFEEGGGGFACGGFFFGGGGGGF,,<FFAEEEGGGGGGFFGGGGGGGFDFFGDE8FFGGGBGFDFGFGFEGGGGGGGGGGFGGGF<EF@FFFDGGGFDGFFGFGGGGGGGGGGGGGGGGGGGGGGGFGFECGGGGEFCFGEGGGGFGFFGGGGGGGGGGGGGGGGGGCCCCC
@s1701 148
TGGGGAATATTGCACAATGGGGGAAACCCTGATGCAGCGACGCCGCGTGGAGGAAGAAGGTCTTCGGATTGTAAACTCCTGTTGTTGAGGAAGATAATGACGGTACTCAACAAGGAAGTGACGGCTAACTACGTGCCAGCAGCCGCGGTAAAACGTAGGTCACAAGCGTTGTCCGGAATTACTGGGTGTAAAGGGAGCGCAGGCGGGAAGACAAGTTGGAAGTGAAATCTATGGGCTCAACCCATAAACTGCTTTCAAAACTGTTTTTCTTGAGTAGTGCAGAGGTAGGCGGAATTCCCGGTGTAGCGGTGGAATGCGTAGATATCGGGAGGAACACCAGTGGCGAAGGCGGCCTACTGGGCACCAACTGACGCTGAGGCTCGAAAGTGTGGGTAGCAAACAGGATTAGATACCCT
+
AFCFGGGGGGGGGGGGGGGGGGGGGGGGGGGGGGGGGGGGGGGGGGGFGGGGFGGGGGGGGGGCGGGGFGGGGGGGGGGGGGGGGGGGGGFFGGGGGGGGGGGGGGGGGGGGGGGGGGGGGGGGGEGGGGGGGGGGGGGGFGGGGGGEG@CFGGGDG@FGGGGGFFFGGFD4F@CFGCEFGGGGFGGGEFE>ECBCGGGEGGGGGGG>EGCGGDGFGFFB<DCGFBGCCC?87DFEFEGFGGFGGFGGGFFGFFGFFECDFFCA?GGFFFGGDD:AGGGGGFFDFEGCF8GGGF7CGGEGDF@6)FCGFGGF@GEEFE9GFGGGGGGGGGGGEGGGFCGGFCEGGFCEECGGFGGGGFAEFCGFGGFGEEGGGGGGGGGGGGGGGGFFGGGGGGGGGGGFFGGGGFGGGGGCCCCC
@s1701 40930
TGAGGAATATTGGTCAATGGACGAGAGTCTGAACCAGCCAAGTAGCGTGCAGGATGACGGCCCTATGGGTTGTAAACTGCTTTTATAAGGGAATAAAGTGAGTCTCGTGAGACTTTTTGCATGTACCTTATGAATAAGGACCGGCTAATTCCGTGCCAGCAGCCGCGGTAATACGGAAGGTCCGGGCGTTATCCGGATTTATTGGGTTTAAAGGGAGCGTAGGCCGGAGATTAAGCGTGTTGTGAAATGTAGACGCTCAACGTCTGCACTGCAGCGCGAACTGGTTTCCTGGAGTACGCACAAAGTGGGCGGAATTCGTGGTGTAGCGGTGAAATGCTTAGATATCACGAAGAACTCCGATTGCGAAGGCAGCTCACTGGAGCGCAACTGACGCTGAAGCTCGAAAGTGCGGGTATCGAACAGGATTAGATACCCT
+
CFGGGFGGGGGGGFGDFGGFFGGGGGGFGFGGGGGGGGGGGGGGGGGEGGGGGGGGGEFGFGGGGGGGGGGEGFGGGGGGGGAFGFGGGGGGGGFGGGGGFGE?FAFGGGDGGGGDGGGGGGGGGGGGGGGGGGGGGFFGGGGGDGGGGGGGGCFE@EFGGFGGFGGGGGGGFGGEFGGGFFGGGGGGG@GGCGGC.7C<75FEF<F=@F@;FF<7@:EGFEEEGGGGGGGGCFGFGGGGA@@GFGFGGGCF@CCEGGGGGD9GGGFCC@GGGGGGCCCFGGFFFEF@DA,GFCCGGFFAFFFF?=+GFFFA7?GEGGGFFDGGFGFEGGGGGGGFECC,EECCCGGGFGGGGGGGGGGCFFGFFFEGGGGGGGGFEFEGGGFFAGGGFB8@<,9GGDGGDGGFEGGGGGGGGGGGGGFFCGGGGGGGGEFCCCCC
@s1701 150
TGGGGAATATTGCGCAATGGGGGCAACCCTGACGCAGCCATGCCGCGTGAATGAAGAAGGCCTTCGGGTTGTAAAGTTCTTTCGGTAGCGAGGAAGGCATTTAGTTTAATAGACTAGGTGATTGACGTTAACTACAGAAGAGGCACCGGCTAACTCCGTGCCAGCAGCCGCGGTAATACGGAGGGTGCGAGCGTTAATCGGAATAACTGGGCGTAAAGGGCACGCAGGCGGTGACTTAAGTGAGGTGTGAAAGCCCCGGGCTTAACCTGGGAATTGCATTTCATACTGGGTCGCTAGAGTACTTTAGGGAGGGGTAGGATTCCACGTGTAGCGGTGAAATGCGTAGAGATGTGGAGGAATACCGAAGGCGAAGGCAGCCCCTTGGGAATGTACTGACGCTCATGTGCGAAAGCGTGGGGAGCAAACAGGATTAGATACCCT
+
FGGGGGGGGGGGGGGGGGGGFGGGGGGGGGGGGGGGGGGGGGGGGGGCFGGGGGGGGEFGGGDGFGGGFGGGGDFFFGFGGGEEGGGGG>EEDGF<=FFGGGGGGGGGGGGGGFGGGGGGGGGGGGGGFGGF<DGG@CFFFGECEF@@BCFGCFGGGGGGGCAFGGGGDGGGGG>C@FFC@CGGG:5@FCCEGG5/:CCCCC85:C?:=C88E78BABGF?=?<<@CC:FEED*7FDCCA2>BFDCGFEB:<EFC:8<?CEFFGGFF<FFFFFEGDFGAGF;CD=6GGFF885AE<?2FCFDCEC,?6F7GFEC,<=BDC+>49+GGEC:DEE=@FECFFEFGGGGFEDGGGGFFFEFD8CFGGF@FGGGGGGFC7GGGGEEGFGGFEFCEGGGGGGGGGGGGGGGGGGGEGGGGGGGGGGGFFEGGGGGGGGGCGCCCCC
@s1701 33862
TGGGGAATATTGCACAATGGAGGAAACTCTGATGCAGCGACGCCGCGTGAGTGAAGAAGTAGTTCGCTATGTAAAGCTCTATCAGCAGGGAAGATAGTGACGGTACCTGACTAAGAAGCTCCGGCTAAATACGTGCCAGCAGCCGCGGTAATACGTATGGTGCAAGCGTTATCCGGATTTAATGGGGGTAAAGGGAGCGTAGAGGGAGTGGCAAGTCTGATGTGAAACCCCGGGGCTCAACCCCGGGAATGCATTGGAAACTGTCAATCTTGAGTACCGGAGAGGTAAGCTGAATTCCTAGTGTAGCGGTGAAATGCGTAGATATTAGGAGGAACACCAGTGGCGAAGGCGGCTTACTGGACGGTAACTGACGTTGAGGCTCGAAAGCGTGGGGAGCAAACAGGATTAGATACCCT
+
FFGGGGDFGFGGGGGGFG@BEEFGGGG9FDGDFGGFGGFECCGFCFC@BFCEEGGGGGG?F,<CECBFCGCFEEDCFFGFCFGGGGG8E=BEFEACFGGCF7FGG>CFGGGGGGGGFCF,E=CFECCGGFFDDF88FFFFGGGG3>FEGGGGDFG,,>FFGF9,;D>FCCGGFFGCE@;/9#3FCC#C:/FB@FD3B9;=0*F#8:1?)=<3:8F6C74@FFCFCC4#GECGFF>6D3++DCFB9C,<,D:,,F;A5,7=E>C,EC::,4,B<B66+@DDBFDGGFB9EC,9,ED@@9AEGGFEAEFAEEFC,F@@,EA=EAAECFCEE,CA=E<C<EE7C@CCGGECFDFFEGFGGGGEDEGGGCGGGGGGFEFFCFB,F>GF@CGGGGGGGCGF@CCFEDGGGGGGGFGCCCCC
@s1701 152
TGGGGAATATTGCACAATGGGGGAAACCCTGATGCAGCGACGCCGCGTGAGCGAAGAAGTATTTCGGTATGTAAAGCTCTATCAGCAGGGAAGATAATGACGGTACCTGACTAAGAAGCCCCGGCTAACTACGTGCCAGCAGCCGCGGTAATACGTAGGGGGCAAGCGTTATCCGGACTTACTGGGTGTAAAGGGAGCGTAGACGGCAAGGCAAGTCTGATGCGAAAACCCAGGGCTTAACCCTGGGACTGCATTGGAAACTGTCTGGCTCGAGTGCCGGAGAGGTAAGCGGAATTCCTAGTATAGCGGTGAAATGCGTAGATATTAGGAAGAACACCAGTGGCGAAGGCGGCTTACTGGACGGTAACTGACGTTGAGGCTCGAAAGCGTGGGGAGCAAACAGGATTAGATACCCT
+
EGGGGEGGGGGGGGGGGGGGGGGGGGGGGGGFFGGGGGCFGGGEFGGGGGGGGGGGEFGGGCFAFFE:EFGGGFGGGGGGFGFFGGGGGGGFGGFFGGGGGGGGGGGGGGGFGGGGGGGGGG7CFGGGG9C7FF7CC<FCA:<FGGGGGGGG9DFBF,1CFGGDFF7FCF<@CFEGGGEFCFAFFFCE:9<FGFG<E5?877:?CE*2;>08CD*=D8::<>>C7BGDGFEGF::2;<C@EGGFFBFF@5?F7CC?F9C?8GGFFDFBA<FDBFCF>GFC@F>FFECGDFCF8D=8FFFGFG>B5F>>FAFFCGFGGGGEC8EFFF<9GGGGFF8FGGGEF?=,:GFGF:FF<GGGGFEEEDGGGGGGFFDFFGGGGGGGGGGGGEGGEFEDFGGGGFFFGGFFGGGCGGGCCCCC
@s1701 153
TGAGGAATATTGGTCAATGGACGAGAGTCTGAACCAGCCAAGTAGCGTGCAGGATGACGGCCCTATGGGTTGTAAACTGCTTTTATAAGGGAATAAAGCGAGTCTCGTGAGACTTTTTGCATGTACCTTATGAATAAGGACCGGCTCATTCCGTGCCAGCAGCCGCGGTAATACGGACGGTCCGGGCGTTATCAGGATTTCTTGGGTTTAAAGGGAGCGTAGGCCGGAGATTAAGCGTGTTGTGAAATGTAGACGCTCAACGTCTGCACTGCTGCGCGAACGGGTTTCCTTGAGTACGCACAAAGTGGGCGGAATTCGTGGTGTAGCGGTGAAATGCTTAGATATCACGAAGAACTCCGATTGCGAAGGCAGCTCACTGGAGCGCAACTGACGCTGAAGCTCGAAAGTGCGGGTATCGAACAGGATTAGATACCCT
+
FFDGGG?FGGGGGGGGFGGGFFGGGGG@F9FGGGGGGGGGGGACFGGCGEGGGGGGGGGG>EEEGGGGGGEGGGGGGGGFD<?FCGGGFEFGGGGFDGGGG@:<F<EBFGGGGGGGGGGGGF<FFGGGGGGFGG;CFCE9FDEGGG7DCBFC<,@CF=FFDGFE7CFFFGGEGGGGE7*>FEG:CF=CFGDFF9>B+<F2*:GE?CF7;C%CCFEFGFG64GD99::65;CF:FC2GF<:F@>=<<C?<@*>*8;B:C48;8;,FCC736@9+CC:E@+=++FD<GD,9FDC=:+B6,,EE<68DGGDEFAE6@+EGGGGGDGE=FB>4EF;ECFGDDFFGGFC@7D7F<,CFFF@FEEGGFEDFE@FEGGFCGGGGFDGGGGGFFEGFFFFDCGGCDGGGGGGFGGGECGFGGGGGGGGFF@FGGGGGGGCCCCC
@s1701 154
TGAGGAATATTGGTCAATGGACGAGAGTCTGAACCAGCCGAGTAGCGTGCAGGATGAAGGCCCTATGGGTTGTAAACTGCTTTTATAGGGGGATAAAGTGTGCCACGTGTGGCATATTGCAGGTACCCTATGAATAAGGACCGGCTAATTCCGTGCCAGCAGCCGCGGTAATACGGAAGGTCCAGGCGTTATCCGGATTTATTGGGTTTAAAGGGAGTGTAGGCCGTTTGGGAAGCGTGTTGTGAAATGTCGGGGCTCAACCTGGGCATTGCAGCGCGAACTGTCAGACTTGAGTGCGCAGGAAGTAGGCGGAATTCGTCGTGTAGCGGTGAAATGCTTAGATATGACGAAGAACTCCGATTGCGAAGGCAGCCTGCTGTAGCGCAACTGACGCTGAAGCTCGAAAGCGTGGGTATCGAACAGGATTAGATACCCT
+
<FEFFCCCFC@<FGGGFFF8FFCGG+@CFDFFGFGGGC,:BCFGGGGGGCFGFG@FE@FDGFGCFG9EGFEDFEEFGFFGDAFFGFFFEFCEGEFFA99CFDE<F9CGGGGGGGFGF9@FFGGGGGG9FGGGGGGCFF><<D3+C78BF<9CDA<F@<FF,8<FB6CFEFGFD,87*6C7?,C2::EE@7EFFC*B*=B9+;CC9*4<<?BFCFGFE(<+5)C8<8*02A:#CEE038CGGFFC3,38,**B3::DD><>FFFFE>39FD89FC>@EC?2FGGFFFGDDFFA0=8:DGFFCF@CBC+FC=BGE?CEE:CFGEEE=GGGECFDDGGGF<@DGGFE@GGGECFFEFFEC7GGGGGFFEFFCFFGFDEEAFCCEFF9AFEFFCCGGGGGGGGGFCGGFCGGEGGGGGGGGGFEDGFGGGGGGGGCC@CC
@s1701 29446
TGAGGAATATTGGTCAATGGACGAGAGTCTGAACCAGCCAAGTAGCGTGCAGGATGACGGCCCTATGGGTTGTAAACTGCTTTTATAAGGGAATAAAGTGAGTCTCGTGAGACTTTTTGCATGTACCTTATGAATAAGGACCGGCTAATTCCGTGCCAGCAGCCGCGGTAATACGGAAGGTCCGGGCGTTATCCGGATTTATTGGGTTTAAAGGGAGCGTAGGCCGGAGATTAAGCGTGTTGTGAAATGTAGACGCTCAACGTCTGCACTGCAGCGCGAACTGGTTTCCTGGAGTACGCACAAAGTGGGCGGAAGTCGTGGTGTAGCGGTGAAATGCTTAGATATCACGAAGAACTCCGATTGCGAAGGCAGCTCACTGGAGCGCAACTGACGCTGAAGCTCGAAAGTGCGGGTATCGAACAGGATTAGATACCCT
+
BFGGGFFGGGGCFGEGGGGGGFGGGGGGGGGGGGGGGGGCEFCFFGGECGGCGGGDDFGGGGGDEFGCGGGDGGGFGGGGGGGGGGGGGGF?F8CCEGFGFFGFEF<FDFGFGGGGGGDFGGGGFGFFGGGGGGGFGGGGEC:FDGGGGGGGDFDEFDF>,@FFCE>+F:BFFC@FGEGD7@FFGGGEEGG7,<BEG51BCF/<FFG,GFF2FC=A9#F@4F5:CEGD?#AEGGGAFCGGFEDGGGGFF@BDGG@>3CGFGFGGGFFDCEE8DGGGEDD4GGGGF=7F>A,85CCFDGGF=A9FDGGEF8C,B@+GEF:?GF@+5B7ECFFGFGGGGFFCFCDGCGGGFD9ECFC@FGGGGGGGGGGGGGGGGGGECFEEDGCFEGFGGEFGGGGFGGGGGGGGGEGFGEGGGGGFGGGFDGFGGGGGGGGCCCCC
@s1701 31124
TGGGGAATATTGCACAATGGGGGAAACCCTGATGCAGCGACGCCGCGTGGAGGAAGAAGGTCTTCGGATTGTAAACTCCTGTTGTTGAGGAAGATAATGACGGTACTCAACAAGGAAGTGACGGCTAACTACGTGCCAGCAGCCGCGGTAAAACGTAGGTCACAAGCGTTGTCCGGAATTACTGGGTGTAAAGGGAGCGCAGGCGGGAGAACAAGTTGGAAGTGAAATCCATGGGCTCAACCCATGAACTGCTTTCAAAACTGTTTTTCTTGAGTAGTGCAGAGGTAGGCGGAATTCCCGGTGTAGCGGTGGAATGCGTAGATATCGGGAGGAACACCAGTGGCGAAGGCGGCCTACTGGGCACCAACTGACGCTGAGGCTCGAAAGTGTGGGTAGCAAACAGGATTAGATACCCT
+
EFGGDFG@FGGGGGGGGGEFFGGGGGGGGGGGGGGGGGGFGGGGGGGEGGEFGGGGFGGGGGFGGGGGGGGGGGGGGGGGFFGGGGGGGCFEGFCGGFAFGGGDGGGGGGGGDGGFGFGFGGGGGGGFGGGGDGGGGGGGGFGGGGDGGEGGGDGFGGGDFGF9?.=C>A;488CE9FF@9<A,?F=F>@<CFGEF5DC:CEC>FDGFDDAFFGGFF@GFCFEEGCF;GGFFGGF:FCFFGGGGFCCGGGFGGEE8EFDC8D0%FF<E,DEA*FDDFGGGFGEEC+@DGGFE=@+CDECFGGFGFF@:,FFF?:EGFCC=<GGGGGGGF<DGGFGGGGFFGEFDEB,ECCF9GGGGGGGGGGGGGGECGFB7GGGGGGGFD@E,<FGGGGFEFDGGGGFEGGGGDGGGGGGCCCCC
@s1701 41340
TGGGGAATATTGGTCAATGGGCGAGAGCCTGAACCAGCCAAGTAGCGTGCAGGATGACGGCCCTATGGGTTGTAAACTGCTTTTATAAGGGAATAAAGTGAGAGTCGTGACTCTTTTTGCATGTACCTTATGAATAAGGACCGGCTAATTCCGTGCCAGCAGCCGCGGTAATACGGAAGGTCCGGGCGTTATCCGGATTTATTGGGTTTAAAGGGAGCGTAGGCCGGAGATTAAGCGTGTTGTGAAATGTAGACGCTCAACGTCTGCACTGCAGCGCGAACTGGTTTCCTTGAGTACGCACAAAGTGGGCGGAATTCGTGGTGTAGCGGTGAAATGCTTAGATATCACGAAGAACTCCGATTGCGAAGGCAGCTCACTGGAGCGCAACTGACGCTGAAGCTCGAAAGTGCGGGTATCGAACAGGATTAGATACCCT
+
CEFGGGGGGGGGGGGGGGFEEFGGGGGGFFGGGGGGGGGGGGFGGGCFEFGGGGGGGGEGFGGGGGGEFGFGGGGGGGGGGCFGGGGGFGCFGGCFGGGFGGGFFGGGGGFFGGGGGGGCFGFGGGCGGGGGGGGGFGGGGCGGGGGGGGGGGGGGCFFGGGGGG<FEGGC?<CFD:FGGGGG<<FGGG@:CCBFCEEFGGG.GGFFG98<FCCEFEBFFFGEC?GGGGGGGGGGFGGGGGFFDFC7DFFFFFEC@<FFB@FGDFGGGGGGGEFCEC=9DDFBE:GGFFFFF5F>CEFFE9FFDGGGEGFGFDFCCGFCFGDECAGGGFGGEEFDE;GGDFEFGFGFGFGCFGGGFGGGGGGGGFEFGF<FEGGGGFGGFDGGGFF<GGGEFF?;C8GGFCCFEFBF:FGGFGFGGGGGEDFAGGGFGGGF@C@CC
@s1701 21437
TGAGGAATATTGGTCAATGGACGAGAGTCTGAACCAGCCAAGTAGCGTGCAGGATGAAGGCCCTATGGGTTGTAAACTGCTTTTATAGGGGGAAAAAGTGTGCCACGTGTGGCATATTGCAGGTACCCTATGAATAAGGACCGGCTAATTCCGTGCCAGCAGCCGCGGTAATACGGAAGGTCCAGGCGTTAGCCGGATTTATTGGGTTTAAAGGGCGAGTAGGCAGTTTGGTAAGAGTGTTGTGAAATGTCGGGGCGCAACCTGGGCATTGCAGCGCGAACTGTCAGACTTGAGTGCGCAGGAAGTAGGCGGAATTCGTCGTGTAGCGGTGAAATGCCTCGATAGGACGAAGAACTCCGATTGCGAAGGCAGCCTGCTGTAGCGCAACTGACGCTGAAGCTCGAAAGCGTGGGTATCGAACAGGATTAGATACCCT
+
EFFGGCFGGGDGGFGGGFGGGFFGEGGGGGGGGGGGFG?EGFGGGGGEFEGFEFGFF9CF<@FFGGFFFF@FFGGGGAFGFGGGFCGGGGC+++:4=C,CBFAF9EEE<E<C+EFF9,C@FFF=AE,8BD=FFFFEFFFE,BCFGE@=F9FDD=@+BFGD<,@<FE@:F*3,@FF:*>*:>FFC,?C**1<*7,*1*=+8+18CFC=<C?:,CA>*=)217BGG+;;7<FC;<#3/E?CF@6E;?BC7.:5F>511#/<2:A?:DC7#3,<*+<#<4EEGGCF9<FD=,==GFGEF@88,,8>FB4+?C@>,>,=8@>@+FGEEBC@EE@BA?:=F@:4,BAF:7FC@FB<?CB8,@DDCFB@@FE9F:E8F7EE:@@@C@GDGDFEGCGFGGGGGF:GGFGGFCBF:EDE8GGGFFC<FDGGGGGGGFFFBCC@B
@s1701 159
TGGGGAATATTGCACAATGGGGGAAACCCTGATGCAGCGACGCCGCGTGGAGGAAGAAGGTCTTCGGATTGTAAACTCCTGTTGTTGAGGAAGATAATGACGGTACCCAACAAGGAAGTGACGGCTAACTACGTGCCAGCAGCCGCGGTAAAGCGTAGGTCCAAAGCGTTGTCCGGAATTACTGGGTGTAAAGGGAGCGCAGGCGGGAGACCAAGTTGGAAGTGAAATCCATGGGCTCAACCCAGGAACTGCTTTCAAAACTGGTTTTCGTGAGTAGTGCAGAGGTAGGCGGAATTCCCGGTGTAGCGGTGGAATGCGTAGATATCGGGAGGAACACCAGTGGCGAAGGCGGCCTACTGGGCACCAACTGACGCTGAGGCTCGAAAGTGTGGGTAGCAAACAGGATTAGATACCCT
+
D@FFEEGGGGGGGFGEFFGGCFGEGFGGGEFF<FFCE8C@@FGGGGECGE,ECGGGF,<FAFFGGDFFCEFGG9BEFFGGGEG9FGGGGA=,44CABFF,CF7CGF,C<7CDFFFGGGCGGGCGCGGG=;FEECBCDCDFF><@B@@F<FC@;FFC7CE,>,3?CC:<*:*43BC@C:1C,5<<,?:E44?ECFE%<5<C<DCEEFC9D4##;F>2<<F?;F=,@1<C9CFFCCCD@3+F7C=@,3BFF>C8===,;3+6+@8,3++:=FCFDFD9GE=<@?=FFEEEC8E=?FC8@+CCDFDE=C7GFGGGGGFB>-BCCEFC,GGFCGGGEF@FCDEGFFF=E@DGGGFFEDFGGGFFF?FDGGGGGGGFFDFFGCGFEEGFFFGGGFFFGFCGFEGGGGGGFFGGGFGCCCC@
@s1701 160
TGAGGAATATTGGTCAATGGGCGAGAGCCTGAACCAGCCAAGTAGCGTGCAGGATGACGGCCCTATGGGTTGTAAACTGCTTTTATAAGGGAATAAAGTGAGTCTCGTGAAGCTTTTTGCATGTACCTTATGAATAAGGACCGGCTAATTCCGTGCCAGCAGCCGCGGTAATACGGAAGGTCAGGGCGTTATCCGGATTTATTGGGTTTAAAGGGAGCGTAGGCCGGAGATTAAGCGTGTTGTGAAATGCGGCCGCTCAACGTCTGCACTGCAGCGCGAACTGGTTTCCTTGAGTACGCACAAAGTGGGCGGAATTCGTGGTGTAGCGGTGAAATGCTTAGATATCACGAAGAACTCCGATTGCGAAGGCAGCTCACTGGAGCGCAACTGACGCTGAAGCTCGAAAGTGCGGGTATCGAACAGGATTAGATACCCT
+
FFGGGGGGGGGGFGGGGGFEFGGGGGDGGGGGGGGGFFFFGDGGGGGFGGGGGG,FECFFGGGFGFGGCFGGCFGGGGGG9FFGGGGDFGG<EFGGGFGF99<,,:BFDE+,:EF?FGGGGGGGGGFAEFFGFD=;FEFGGFD>E=>DBFFG<=DFGECC,@3@BCGGGEGABF7:7FFEGF7::>CCCCE,?F7E55+FDC,GFF=F*FCGCF*5D<F@@DC9,;#10$CCCFGFGFF:08+9:=E******5GFE@*>55,9,>3<FGDFGGGCGACFFFB,,335=DF?DF@4@,E5=C98F>@DECFE9,CB7GGGFFDE9BC9FFE9FFGGGFAEE;FFGGGGGGDFFCCFCCF@GEECGGGFEB9GGF9CF,GGGGGDEFFGGFCGGD<@4+FB:,FGGFEEEGGEFFGGGGGFGFGGGGGGGGGCCCCC
@s1701 161
TGAGGAATATTGGTCAATGGGCGAGAGCCTGAACCAGCCAAGTAGCGTGCAGGAAGACGGCCCTATGGGTTGTAAACTGCTTTTATATGGGGATAAAGTGAGTTACGTGTAGTTTATTGCAGGTACCATATGAATAAGGACCGGCTAATTCCGTGCCAGCAGCCGCGGTAATACGGAAGGTCCGGGCGTTATCCGGATTTATTGGGTTTAAAGGGAGCGCAGGCCGCCGGGCAAGCGTGTTGTGAAATGCAGTCGCGCAACGTCGGCACTGCAGCGCGAAGTGCCCAGCGTGAGTGCGCGCAACGTTGGCGGAATTCGCCGTGTAGCGGTGAAATGCTTAGATATGGCGAAGAACTCCGATTGCGAAGGCAGCTGACGGGTGCGTAACTGACGCTCATGCTCGAAAGTGCGGGTATCGAACAGGATTAGATACCCT
+
FFFGGGGGGGGFGGGGGGGGFFFGGGGGGGGFFFFGCGGGGGGGGGGGGGGGGGGGFGGGGGGGGGGCFGGGEGGGGGGG,AFFDGFGCFGGGGGGGGGGGFFGGGGGGGGA9FDEGGGGGGGGGGGGCGA<<A@FGGGGGGGGDEGEGGGGGFFE<EFGGGGGGGGGGGGGGFGGGG7FF,2CCCEC<FGGC,*:A*+:2+7?FF*C*,,5+?7=@01)-3C:)5700+2;/::0>GE5,F:2+<43+**C=3*:**F@C=**,?,,>C:*GC8C*730*@@**@83,CF<=FEGGEC@DD>CGGGEF>?,+CCCC=@+E,CGAF7GGEGCFFFGDEA9?,F:7BCCGGGFEGCGFFFEGGC<GGFFGGFGGGGGGGGGGGGGDFDGGGGGGGGGEEGFEGGGGGGGGFFFGFGGGFGFGGFGGDGGFEECCCCC
@s1701 162
TGAGGAATATTGGTCAATGGACGAGAGTCTGAACCAGCCAAGTAGCGTGCAGGATGACGGCCCTATGGGTTGTAAACTGCTTTTATAGGGGGATAAAGTGTGCCACGTGTGGCATATTGCAGGTACCCTATGAATAAGGACCGGCTAATTCCGTGCCAGCAGCCGCGGTAATACGGAAGGTCCGGGCGTTATCCGGATTTATTGGGTTTAAAGGGAGCGTAGGCCGTTTGGTAAGCGGGTTGTGAAATGTCGGGGCTCAACCTGGGCATTGCGGCGCGAACTGCCAGACTTGAGTGCGCAGGAAGTAGGCGGAATTCGTCGTGTAGCGGTGAAATGCTTAGATATGACGAAGAACTCCGATTGCGAAGGCAGCCTGCTGTAGCGCAACTGACGCTGAAGCTCGAAAGCGTGGGTATCGAACAGGATTAGATACCCT
+
EFGGGGGGGGGGGGGGGFFFFGGGGGGGGGFEFGGGGGGGGGGGGGGGGGGGGGGGGGGGGCGGGFGGGGGGGGGGGGGGGGGFGGCFGGGD++::EEFEDA,AFGDGGGGGGGGGGGGGFGGGGGGGFFFAFFGGGGG<,=>FGGCFCFGGGECFGG@FCCBF7C>FGGGADF7:E<<*,?>CE:EFGCGGGGGGEFC3C>CC9C<<3G?9.<=>F?GB;;E=GF=F9FF<<FE<C*FECFEGFC=EFC8EFDB>=FF+CEFDGGDC;B3##DGC<E?D=@?A:<?CA,CA)C>7>E=,DA@,,C:GGGEBD>E@@F>+FFEE9F=E=CE9GCGGAEE8FGDGFE<EFFE?,F@@FGFGEFCGFF9@BBCCCDFF<FCGFC+F,FFDFFCGGGGGGGGGGGGGCGGDGGFFEGGEFFGGGGGGGGGGGFCCB@CC
@s1701 163
TGAGGAATATTGGTCAATGGGCGAGAGCCTGAACCAGCCAAGTAGCGTGCAGGATGACGGCCCTATGGGTTGTAAACTGCTTTTATAAGGGAATAAAGTGAGAGTCGTGACTCTTTTTGCATGTACCTTATGAATAAGGACCGGCTAATTCCGTGCCAGCAGCCGCGGTAATACGGAAGGTCCGGGCGTTATCCGGATTTATTGGGTTTAAAGGGAGCGTAGGCCGGAGATTAAGCGTGTTGTGAAATGTAGACGCGCAACGTCTGCACTGCGGCGCTGACTGGTTTCCTTGAGTACGCACAAAGTGGGCGGAATGCGTGGTGTAGCGGTGAAATGCTTAGATATCACGAAGAACTCCGATTGCGAAGGCAGCTCACTGGAGCGCAACTGACGCTGAAGCTCGAAAGTGCGGGTATCGAACAGGATTAGATACCCT
+
CFFGGEFGGGGGGGGGGFFEFGGGGGGGGGGGGGGGGGGGGGGGEGGFFGGGGGCGFGGGGGGF,CFGFG7CFFGGGGGGFFGGGGGGGGGBAFFFFGGGFGA<FGGGGGGGGGGFGGGGGGFGGGGGGGFDGGGGACFFGFGD@ECFGGGGGGGGGGGGGGGGEGG>F@CCFGGG7CFGGFFG7FEGG*;E9CC@ECFCCFFGDCC=FCC@?GE/4(:#/4EG*>:CE<7#3CF>EE<CG>;FB1C=@F5+FCC5,2*:E@7;@,,8+33*+++8,,+=6GFCCGFCE3FGFGGFCC?GGGGFF4:GGGF>8EC8GGGGFGEE5GGGGFF4<CFFEFA8C,C@GFFFFEAEEEGF@,B:GDGGGGGGGFFGGFE<GFGGGGCGGGGGGGFEGGGFE+FFFFFFFGGGGEFCGFFGGGGEGFFFGGGGF8FCCCCC
@s1701 32052
TGGGGAATATTGCACAATGGGGGAAACCCTGATGCAGCGACGCCGCGTGAGCGATGAAGTATTTCGGTATGTAAAGCTCTATCAGCAGGGAAGAAAATGACGGTACCTGACTAAGAAGCACCGGCTAAATACGTGCCAGCAGCCGCGGTAATACGTATGGTGCAAGCGTTATCCGGATTGACTGGGTGTAAAGGGAGCGTAGACGGAGTGGCAAGTCTGATGTGAAAACCCGGGGCTCAACCCCGGGACTGCATTGGAAACTGTCAATCTAGAGTACCGGAGAGGTAAGCGGAATTCCTAGTGTAGCGGTGAAATGCGTAGATATTAGGAGGAACACCAGTGGCGAAGGCGGCTTACTGGACGGTAACTGACGTTGAGGCTCGAAAGCGTGGGGAGCAAACAGGATTAGATACCCT
+
EFFGGGEGGGGGGGGGGGGGGGGGGGGGGFGFGGGGGGEGGGGGDGGFGGGGGFGGGGGEECFFGFG=FGGGGGGGGGGGGGGGGGFGGGGGGGFGGGGGGGGGGCGFGGGGGGGGGGDGGGDFGGGGGGGGG0FGGGGCFFCFGGGGGG)FGGC?<;CFGCCGG9CF@CG>FGGGG5G(EFGGFGFF=F9FCFGFGGF@EEACC12FCCF5)CCCGGFGFF<GFGFGGGGGGGG<D<FGGGGGFFGGGGFGGGGGGGFFCFGG<GGFGFAFDCC>>FFCGFCFD>B?@E9A>89@E:,<GGGEFGGGCFE<F7GGGFBGGFFCGGGGFFEF=CGGGGGGGECFGEGGF>GGGFCFGGGGGGGGGGGGFFFCEF@GGGGGGGFFEDGGFFCFDGFFGFEECCGGGGGGGF9CCCC9
@s1701 22934
TGGGGAATATTGCACAATGGGGGAAACCCTGATGCAGCGACGCCGCGTGGAGGAAGAAGGTCTTCGGATTGTAAACTCCTGCTGTTGAGGAAGATAATGACGGTACTCAACAAGGAAGTGACGGCTAACTACGTGCCAGCAGCCGCGGTAAAACGTAGGTCACAAGCGTTGTCCGGAATTACTGGGTGTAAAGGGAGCGCAGGCGGGCGATCAAGTTGGAAGTGAAATCCATGGGCTCAACCCATGAACTGCTTTCAAAACTGGTCGTCTTGAGTAGTGCAGAGGTAGGCGGAATTCCCGGTGGAGCGGTGGAATGCGTAGATATCGGGAGGAACACCAGTGGCGAAGGCGGCCTACTGGGCACCAACTGACGCTGAGGCTCGAAAGTGTGGGTAGCAAACAGGATTAGATACCCT
+
FGGGGGGGGGGGGGGGGGGGCFGGGGGGGGGGGGGGGGGGGGGGGGGCGGCFGFGGGGFGGGGFGFGGGGGGGGGGGGGGGGGGEEFFGGGGGGFFFGGGGGGFGGFGGGGGGGEGG8DFGGGGEGEGGFB<FFGFG9,BFCGCECFFFFCFGFBFGGGG<CF;?CFG0CF%GGGGGEG:GGGGGG<CBAFGFFCFGGGGGGG*8DE?GC>CG926A<>FF@GF?FFDGFD<GGFFEGGGGGG>GGGFFF?<EFEFGFFD=GGF7CB<GGGGBGGGGFFFFGGGGECC=FEA9,:GEECFFA@+5GGGFFEFC7CECFFAFE@CGGGFGGFEEEFGFF<CEEGFGGGGGEGGCGGGFECGGGGDGGFGEGCDGGEGFGGCGGGGGGGGGGGGGGGGGGGFGGGGGGGGGGGCCCCC
@s1701 42887
TGGGGAATATTGCACAATGGGGGCAACCCTGATGCAGCGACGCCGCGTGAGCGATGAAGTATTTCGGTATGTAAAGCTCTATCAGCAGGGAAGAAAATGACGGTACCTGACTAAGAAGCACCGGCTAAATACGTGCCAGCAGCCGCGGTAATACGTATGGTGCAAGCGTTATCCGGATTTACTGGGTGTAAAGGGAGCGTAGACGGAGTGGCAAGTCTGATGTGAAAACCCGGGGCTCAACCCCGGGACTGCATTGGAAACTGTCAATCTAGAGTACCGGAGAGGTAAGCGGAATTCCTAGTGTAGCGGTGAAATGCGTAGAGATGTGGAGGAATACCGAAGGCGAAGGCAGCCCCTTGGGAATGTACTGACGCTCATGTGCGAAAGCGTGGGGAGCAAACAGGATTAGATACCCT
+
F@EGGGGGGGGGGGGGGGGG8FEGGGGFECFFFGFGGGGGGGGGGGGEGGGGGGGGGGGGGFGFGGGEFFFGFFGFGGGEFGGFGGGGGGGGGFGAFGGGGGGFGEGGGGGGDGGGGGGFEFGGGGGGGGGFGGGGGGGGGGGGEGGGEGGGGGGGGFFC<F,FCE@FEFCFGGGDDEGGGF#C<CCGEFGGF94CEDGEGGGGGGDC2;EGGF?=G?EGFCCB>CC;CFEGFGGD?GFFGGGGGGGFGFCDDFGGFCGFGEGFFGE9CFFFFC6AEEGGDFCGGECFC8AE>,E>>,GGFGCC>>DGGFFA7CFF>C,,FAGGGGGGFEFD@FFF@CGGGFC7GGGGGGGGC@FEFGGFGCGGFFGGFECEGFFDGGGGGGGEFBGGGGFFGGDFDCGEGGGGGGECFFFCCCCC
@s1701 167
TGGGGAATATTGCACAATGGGGGAAACCCTGATGCAGCGACGCCGCGTGAGCGATGAAGTATTTCGGTATGTAAAGCTCTATCAGCAGGGAAGATAATGACGGTACTCAACAAGGAAGTGACGGCTAACTACGTGCCAGCAGCCGCGGTAAAACGTAGGTCACAAGCGTTGTCCGGACTTACGGGGTGGAAAGGGAGCGCAGGCGGGAAGACAAGTTGGAAGTGAAATCCATGGGCGCAACCCATGAACTGCTTCCAAAACTGGTTTTCTTGAGTAGTGCAGAGGTAGGCGGAATTCCCGGTGTAGCGGTGGAATGCGTAGATATCGGGAGGAACACCAGTGGCGAAGGCGGCCTACTGGGCACCAACTGACGCTGAGGCTCGAAAGTGTGGGTAGCAAACAGGATTAGATACCCT
+
FEEEGDEGGGGGFGGG8FFGGGGGDFGGGGGGGGGGGGCEFGGGEG7FGGGGGEG@FGGFAFFGGGD7EGG9FGEAFCEGGFFEEGGGGGCC+,BEFFE@FGGBFDFEGCGFCFCFFC@<DEC+C+>3<AFFCDD?FFA7EFFGEEE:F7FGGFGFCFG?C:F9DFFGC@C/<;CFG*:FFC*<BF7#$*?BFC+#E;75C98*3:>1CCEDFEC@C:FD@<<9C+3#FCD$8ECC#;:@@CD:=D;+,D<A=,3,7:C6E,+,=>,FGFGGEF@58@3,@DD8,+7F@B<4,@+B>7@BDE@+:7CDC@<;B@EE@9:,9+>B?E@<CFCBFC6C8FECCEEFGE@GGF@GFADFECA,ADBAFFFGGGEGFFCFDGGGGGGGGGGGGGGGGGGGGFFFFEGGGFGGGDGCCCCC
@s1701 26089
TGAGGAATATTGGTCAATGGACGAGAGTCTGAACCAGCCAAGTAGCGCGCAGGATGACGGCCCTATGGGTTGTAAACTGCTTTTATAGGGGGGTAAAGTGTGCCACGTGTGGCATATTGCAGGTACCCTATGAATAAGGACCGGCTAATTCCGTGCCAGCAGCCGCGGTAATACGGAAGGTCCGGGCGTTATCCGGATTTATTGGGTTTAAAGGGAGCGTAGGCCGTTTGGTAAGCGTGTTGTGAAATGTCGGGGCTCAACCTGGGCATTGCAGCGCGAACTGCCAGACTTGAGTGCGCAGGAAGTAGGCGGAATTCGTCGTGTAGCGGTGAAATGCTTAGATATGACGAAGAACTCCGATTGCGAAGGCAGCCTGCTGTAGCGCAACTGACGCTGAAGCTCGAAAGCGTGGGTATCGAACAGGATTAGATACCCT
+
AFGGGGGGGGEGGGGGGGGGGGGGGGG,CEGGGGGGGG8=FF,EFGGGGGGGGGFFGGGGGGGGGCAFGGGGGFFGGFFFFFGGFGAFGGGGGDFFGGGGGGGGGGGGGGGGGGGFGGGGF<CFFFGGFGCF9FGGG?CCA:FGCGGGGGGGGCEGGGGGGGGFGGGGGGGCFFGGGEGGGGGEEGGGGGG>C;G>*:EG7?ECF:EE>F8FCGGGGFGG?=CFG>>GFCC<@FF?GGEBCFGGF:GFGGFGFGEDEGF@FC>CGGFFFFDCCC@::CEFDEC8GFFC9>FC*GGCCGFGFE9GGGGGGGDFFGEDGFCBFGE8FFCF<@E<,DGGGGFGGEFGGGFGGGFAA?FB@DF,F@EF<C,FB,<F7FFAECB@GGGDGGGGFC@DGFFGGGGGGGGGEGGGF?GGFFGGGFFFDCGFEFGGGFF<C9BC
@s1701 39016
TGAGGGATATTGGTCAATGGACGAGAGTCTGAACCAGCCAAGTAGCGTGCAGGATGACGGCCCTATGGGTTGTAAACTGCTTTTATAGGGGGATAAAGTGTGCCACGTGTGGCATATTGCAGGTACCTTATGAATAAGGACCGGCTAATTCCGTGCCAGCAGCCGCGGTAATACGGAAGGTCCGGGCGTTATCCGGATTTATTGGGTTTAAAGGGAGCGTAGGCCGGAGATTAAGCGTGTTGTGAAATGTAGACGCTCAAAGTCTGCACTGCAGCGCGAACTGGTTTCCTTGAGTACGCACGAAGTGGGCGGAATTCGTGGTGTAGCGGTGAAATGCTTAGATATCACGAAGAACTCCGATTGCGAAGGCAGCTCACTGGAGCGCAACTGACGCTGAAGCTCGAAAGTGCGGGTATCGAACAGGATTAGATACCCT
+
CFFGGGGGGGGGGGGGGGGGGGGGGGD<FGGGGGFGGGDGGGFDCFGC:FGGGGAFGFGGFFFF@CFGGFCFGGFFGGGGDCFCGGGGGGGECCDGGGGGGG9AFEFFGFFCFGGFGGGGGGGGFGGCFFGGGFGGGGGCFF@FEECFDGGGGGGGGGGCFDF,@CGD:FGGGG7C:FCEFFFGG@CFE7**?FEGGGGG?C<FAF<C;CCFGGGFD@C);=EGCE5+:88<<C75GGGGFEGFFEGFF-ECCED>GGGD'@8,EC@BCGGGEGCEEGEEDCFFD,B8D@GGDF@+B4+,+,:BEEFFF8E9D8@GEB+<GGGC?B7FFEFF@59GGGGGGGGGFF@GGCGFFGGGGFGGEEGGGFFFGGGGGGGGGGF:CGGF9FGGEGEGGGGGGGGGD7FFGDGDGEFFDFGGGGGGFGFGF<GGGGFCCCCC
@s1701 25202
TGAGGAATATTGGTCAATGGACGAGAGTCTGAACCAGCCAAGTAGTGTGCAGGATGACGGCCCTATGGGTTGTAAACTGCTTTTATAAGGGAATAAAGTGAGTCTCGTGAGACTTTTTGCATGTACCTTATGAATAAGGACCGGCTAATTCCGTGCCAGCAGCCGCGGTAATACGGAAGGTCCGGGCGTTATCCGGATTTATTGGGTTTAAAGGGAGCGTAGGCCGGAGATTAAGCGTGTTGTGAAATGTAGACGCTCAACGTCTGCACTGCAGCGCGAACTGGTTTCCTTGAGTACGCACAAAGTGGGCGGAATGCGTGGTGTAGCGGTGAAATGCTTAGATATCACGAAGAACTCCGATTGCGAAGGCAGCTCACTGGAGCGCAACTGACGCTGAAGCTCGAAAGTGCGGGTATCGAACAGGATTAGATACCCT
+
EFGGGGGGGFGGGGGGGGGGGGGGGGGGGGGGGGGGGGGGGGAFGFGGGGGGGGGGGGGGGGGGGGGGGFGGGGGGGGGGGFGGGGGGGGGGGGGFGGGGGGGGGGGGGGGGGGGGGGGGGFGGGGGGGGGGGGAFGGG,FFGG>CFGGFFFGGFGGCFGCGGGGEGGE+@DFDC@?GGGGGGGGEGGGE-,7CFEECGG7&CFFG><CCEGG2C5EDGD@FEGEEE8GFFECFC<CFC?-C:FCE@CB8CEFFFGFCD>CGGGGGGGG>GECGGF8>3DDGCFD=DGFFCFFF@B+FGGEC9FFE@EDFFEC::+GFFF=FDGFEGGGFFA9GGGGGFGFFFGGGGGGFGFEF@6EGFCCGGGGGFGGFFGGGGGGGGGGGGGGGGGGGFGGGGGGGGGFFFGGGGGGGGGGGGGGGECDGFFF<GGGCGCCCCC
@s1701 48461
TGAGGAATATTGGTCAATGGGCGAGAGCCTGAACCAGCCAAGTAGCGTGCAGGATGACGGCCCTATGGGTTGTAAACTGCTTTTATAAGGGAATAAAGTGAGCCTCGTGAGGCTTTTTGCATGTACCTTATGAATAAGGACCGGCTAATTCCGTGCCAGCAGCCGCGGTAATACGGAAGGTCCGGGCGTTCTCCGGATTTATTGGGTTTAAAGGGAGCGTAGGCCGGAGATTAAGTGTGTTGTGAAATGTAGATGCTCAACATCTGCACTGCAGCGCGAACTGGTTTCCCGGAGTACGCACAAAGTGGGCGGAATTCGTGGTGTAGCGGTGAAATGCTTAGATATCACGAAGAACTCCGATTGCGAAGGCAGCTCACTGGAGCGCAACTGACGCTGAAGCTCGAAAGTGCGGGTATCGAACAGGATTAGATACCCT
+
FFFGGGGGGGGGGGGGGGGGGGGGGGDGGGGGGGGGFFGFFFFGEFGEGGGGGGGGGGGGGGGGGGGGGGGEFGFGGGGGGGGGFEAFGGGFGFFFGGGGFFFGGGGCGGGDFGGGGGGGGFGGGGGGGAFFF<DFFGGGFGGG7BFFFG,FGGGGGFFGGGGGGGGGGEFGGGGG7<FECF@GDGGGG7'*?FD0CFFGD.CFFFFGG?F<CA77>DGF5<CD7GGFFE9FCC76FGGFFG<F<CE9FFECF@@7CGFD<1<9FGFE8GF>@C>D1E@76DFF,CEF>8,F5GCB>GGFGGGFGGGEGGFEGGGDGGGGGGGGDC@FFCF@9?GGDDFCGECCFEGDFCBFCFCF7GGEGGGGGGGGGGGGGGFGC<GGGGGGGFCCCFB:FEFGGDGGF:GGFEGGGGGGGGGGGGFFF<FEFGFGGGGCCC9C
@s1701 172
TGAGGAATATTGGTCAATGGACGAGAGTCTGAACCAGCCAAGTAGCGTGCAGGATGACGGCCCTATGGGTTGTAAACTGCTTTTATAGGGGGATAAAGTGTGCCACGTGTGGCATATTGCAGGTACCCTATGAATAAGGACCGGCTAATTCCGTGCCAGCAGCCGCGGTAATACGGAAGGTCCGGGCGTTATCCGGATTTATTGGGTTTAAAGGGAGCGTAGGCCGTTTGGTAAGCGTGTTGTCAAATGTCGGGGCTCAACCTGGGCATTGCAGCGCGAACTGCCAGACTTGAGTGCGCAGGAAGTAGGCGGAATTCGTCGTGTAGCGGTGAAATGCTTAGATATGACGAAGAACTCCGATTGCGAAGGCAGCCTGCTGTAGCGCAACTGACGCTGAAGCTCGAAAGCGTGGGTATCGAACAGGATTAGATACCCT
+
FFFGGGGGGGGFGGGGGFFGDFGGGGGGGFGGGGGGGGFFGG<CFGG@CGGGGFGGGGGGGGGGGGGGGGGGGDDFGGGGGGGGGGGGGGGGGGGGGGFGGFFFCFFCFECFGCFFAFGGGGGGGGGGGGCFGFGGGGDFFGGGGGGGGGDFEFDFFGGGGGFGGEGFECEE@FGGFCFGGGGGGEGEG>=EEGGGGGEF7::BCC4=C,2AFG66?4'#(3;DFE8FFDFC<<<-:(;3;@0#:3A*>98CDGGB,1D@8AFGGE<@;D@4FFEFE;=6=DD?FF?,D<FF8@8GE8FGD96@CGG@B9946CC7GFC@FECE8:CFEFFAGFGFBCE=C4<GGEGFGFGGCCC@GFGGFF=,C,9GFFCFFCGE<GC7GGEGGFFFBCCGGGGGFGDF@DGGGEGEGFEGFFGEEEF<CEF9F9GGGEECCCCC
@s1701 173
TGAGGAATATTGGTCAATGGACGAGAGTCTGAACCAGCCAAGTAGCGTGCAGGATGACGGCCCTATGGGTTGTAAACTGCTTTTATAAGGGAATAAAGTGAGAGTCGTGACTCTTTTTGCATGTACCTTATGAATAAGGACCGGCTAATTCCGTGCCAGCAGCCGCGGTAATACGGAAGGTCCGGGCGTTATCCGGATTTATTGGGTTTAAAGGGAGCGTAGGCCGGAGATTAAGCGTGTTGTGAAATGTAGACGCTCAACGTCTGCACTGCAGCGCGAACTGGCTTCCTGGAGGACGCACAAAGTGGGCGGAATTCGTGGTGGAGCGGTGAAATGCTGAGATATCACGAAGAACTCCGGTTGCGAAGGCAGCTCACTGGAGCGCAACTGACGCTGAAGCTCGAAAGTGCGGGTATCGAACAGGATTAGATACCCT
+
AEFGGGGGGGGGGGGGGGGGGGGGDFG@FFFGFFFGGFGF<DGGGGDGGEGGGGGG<FEFCEFGFEFGGGGGGG9FGGGG,5EEGFGGFFG8FFFFGGFCGCGGFGGGGGGDGGGGGGEGGGGG9FGGGGGGGGGGGGCFFGGGDGGGGFFAEFGGGGD7FAFEEEFGGF*@,@DFGCFGF9DF@FGGEGGGFGC85*8C;7<FGG@@*?<CCFG)=1F;/)21>D45EDGC;G4>G<>?8C>EF:@7F?>=>GGFCF<:@8>GFAFGGCC5<F@/GFFDFFF8FGDA,,,,5C+7EGFEFEDB?+GEC@C,@@>8GDFBA:660++,FGFFCFF>,C,=5,AFEFGGFA,FDFFC>EFF:GCBCC,FE,EFC,FEFCDGGGGGFFGGGEBEFEAGGFFE8GGGGDGGGGGFFFGGGGFBGGGGEC,GGGGCCCCC
@s1701 174
TGGGGAATATTGCACAATGGAGGAAACTCTGATGCAGCGACGCCGCGTGAGTGAAGAAGTATTTCGGTATGTAAAGCTCTATCAGCAGGGAAGATAATGACGGTACCTGACTAAGAAGCACCGGCTAAATACGTGCCAGCAGCCGCGGTAATACGTATGGTGCAAGCGTTATCCGGATTTACTGGGTGTAACGGGAGCGTAGGTGGCTGTGCAAGTCAGAAGGGAAAGCCATGGGCTCAACCCATGAACTGATTTCAAAACGGTTTTTCTTGAGTAGTGCAGAGGTAGGCGGAATTCCCGGTGCAGCGGTGGAATGCGTAGATATCGGGAGGAACATCAGTGGCGAAGGCGGCCTACTGGGCACCAACTGACACTGAGGCTCGAAAGTGTGGGTAGCAAACAGGATTAGATACCCT
+
FFGGG@FGGCFAEGGGGGGGGFGGGFGGGGFAGGGGGGGGGCGGGEF@CFGGFFGGGGGGGGCFG@F:EGGGDCD9E9EFG9CFGGGG7FFG7EFEGGGGFGEGGFGGGGGG<FE9FGGGGGECECFDFGGFG@DFF9@DFFEFEDG>CGGFFACFFCEF;F9FF7FFBF:,<B8CG@CGFFCAFDGGFCG;EED7*1?>CDF:>FF+8,22D@6A<<C@$3+1.CC75>@ACFDFD@63#FFF@3<F@?=&:FC<CDFCC#+FCGGFDDFA6FGF?GG<GF9GGE@BBD<,9,=4+CCFEEC8=ECEEFFFC48889999+8+GGFF??AFCGFGFF<?,=@FEGEFGGGGGGGEFFFFAFGGFEC<,GGGFGFGGGGDGEDFFGGGGGFGGGGGGGEFGGGFCGGGGFECCC@C
@s1701 47707
TGGGGAATTTTGGACAATGGGGGCAACCCTGATCCAGCCATGCCGCGTGCAGGATGAAGGCCTTCGGGTTGTAAACTGCTTTTGTCAGGGACGAAAAGGACCGTGTTAATACCATGGTCTGCTGCCGGTACCTGACGAATAGGCACCGGCTAACTACGTGCCAGCAGCCGCGGTAATACGTAGGGTGCAAGCGTTAATCGGAATTAATGGGCGTACAGCGTGCGCAGACGGTTCTGTAAGACAGATGTGAAATCCCCGGGCTCAACCTGGGAATTGCATTTGTGACTGCAGTATTAGAGTTTAGCAGAGGGGGGTGGAAGTCCAAGTGTAGCAGTGAAATGGGTAGATATTTGGAAGAAAACCAATGGGGAAGGCAGCCCCCTGGGATGCGACTGACGCTCATGCACGAAAGCGTGGGGAGCAAACAGGATTAGATACCCT
+
GGGGGCCFCEGFGGG<FEGC8BB7FGGGGGFGGCFCFG=F9CFGGGGGGGGGFGFGGGFGFGFGADFCGGDFF???FEFFCE:FDDFFGGFF++68+EEFFFFGEEFAFCGEFFGG?<D,3CFA,B:7+@+8=FF8CFCF@3:@EBD:*<**@FGF8>@8@FA<BDEG,*14*1*6<2FFFFC:C+/BFE9CE7F@5CC7/*8@@E,<,<,AE*25?6</43;C=CG);CCEC5+)3*<+<C*>@,DE7,9CCEC@3F>55(,:?C#<>@;,DD@,,9B,AE963,@:,,5<<,8,A3,6,,,<8=446+B:==,CE@=E@,?EEA9FEDCFEFA<@545,,FFD?=AGGGGFF?AFC,,,,GEA,,B,FE<FFC@7:@:9EE<@+6+FCC,>FC+EFFFCAFFB,CA6;@C+FEGGGGGGFFEEDFGGCGFEF6,CCCCC
@s1701 46893
TGGGGAATTTTGGACAATGGGGGCAACCCTGATCCAGCCATGCCGCGTGCAGGATGAAGGCCTTCGGGTTGTAAACTGCTTTTGTCAGGGACGAAAAGGACCGTGTTAATACCATGGTCTGCTGACGGTACCTGAAGAATAAGCACCGGCTAACTACGTGCCAGCAGCCGCGGTAATACGTAGGGTGCAAGCGTTAATCGGAATTACTGGGCGTAAAGCGTGCGCAGGCGGTTCTGTAAGACAGATGTGAAATCCCCGGGCTCAGCCTGGGAATTGCATTTGTGACTGCAGGACTAGAGTTCATCAGAGGGGGGTGGAATGCCAAGTGTAGCAGTGAAATGCGTAGATATTTGGAAGAACACCAATGGCGAAGGCAGCCCCCTGGGATGCGACTGACGCTCATGCACGAAAGCGTGGGGAGCAAACAGGAGTAGATACCCT
+
E@FGGGGGGGGGGGG8AFEFFG+@EFGFFFFGGGFFFGCEF<FFGDEFGGFFGDGGGGGGGGGDGGG>EEEFGGGGGGGGAEEFGGGG8FGFFCF4CAEGFFFFFFG9FAFGFEGG?FFEGGGGFFGGGGEG99DFGGFDD==FGGGCCCFFGGGGGGEFGGFGGGDDGGGEG*:<;@,=<>CCC+:BGCGDFFE*:EEFEE*=FBGFFGGDG;*>?=<C4;CG6*:5EFE?1CC7C3<,+37?;,GFEGCE#GGCGF@CGGFGFFG>EGD9GG>FABCGGFCCE1FFFGFDFFFBFDFECECF<8F=CCCCAFFECE9@,EC4,FD;E7GFFFE<CF?:GFFFAGFF9GFEGFFFF@F7GD?E@GFCC?ECGGGEE@EFC8GGFCGGGEFFGDGFEF<GGGGGFGEFECDGGGGEGEGGGFGFFFGGEE,GGGGGCCCCC
@s1701 177
TGAGGAATATTGGTCAATGGGCGAGAGCCTGAACCAGCCAAGTAGCGTGAAGGATGAAGGTCCTACGGATTGTAAACTTCTTTTATACGGGAATAAAGTTTCCTACGTGTAGGATTTTGTATGTACCGTATGAATAAGCATCGGCTAACTCCGTGCCAGCAGCCGCGGTAATACGGAGGATGCGAGCGTTATCCGGATTTATTGGGTTTAAAGGGAGCGCAGACGGGAGATTAAGTCAGTTGTGAAAGTTTGCGGCTCAACCGTAAAATTGCAGTTGATACTGGTTTCCTTGAGTGCAGTTGAGGCAGGCGGAATTCGTGGTGTAGCGGTGAAATGCTTAGATATCACGAAGAACCCCGATTGCGAAGGCAGCTTGCTAAACTGTAACTGACGTTCATGCTCGAAAGTGTGGGTATCAAACAGGATTAGATACCCT
+
EFGGGGGGGGGGGGGGGGGGFGGGGGGGGGGGGGGGGGGCFFFGGGGFFGGGGGGGGGGGGGGGCFFGFGGGGGFGFGGGGGGGGGGGGGGEFGGGGCFGGG<EF<FFGFDGCEBFGGGGGGGGGGGGGGGGDGGCEFFEC@FGGGDFGGCGGGFGGGGDGGGGGGGGEGGGFGGGGEGGCFGGF>EG:<EGGGFGD=BF8CGGFGFFDFCFGFDAE>F@@DCD@FGGGCBFFFCCFFEEFGFGGGCF@@<CFEF?GGGFGEGGGGGGGGG>GFBG<4AFGGGGGGFFEF?=DFDFGGGGGFDGGGGGGFFFCGGDGFEAFGGEFF@FE;,DGFGFAFFFGGGGGGGGCGGGGFGCFCFFCGEGGE?GGGFEAFFAF@CGGGGGGGGGGGFGGGGGGGGGGGGGGGGGGFGFGGFFGGFFFGGGGFGGGGGCCCCC
@s1701 24014
TGGGGAATATTGCACAATGGGGGAAACCCTGATGCAGCGACGCCGCGTGAGCGATGAAGTATTTCGGTATGTAAAGCTCTATCAGCAGGGAAGAAAATGACGGTACCTGACTAAGAAGCACCGGCTAAATACGTGCCAGCAGCCGCGGTAATACGTATGGTGCAAGCGTTATCCGGATTTACTGGGTGTAAAGGGAGCGTAGACGGAGTGGCAAGTCTGATGTGAAAACCCGGGGCGCAACCCCGGGACTGCATTGGAAACTGTCAATCTAGAGTACCGGAGAGGTAAGCGGAATTCCTAGTGTAGCGGTGAAATGCGTAGATATTAGGAGGAACACCAGTGGCGAAGGCGGCTTACTGGACGGTAACTGACGTTGAGGCTCGAAAGCGTGGGGAGCAAACAGGATTAGATACCCT
+
DFGGGGGGGGGGGGGGGGFFGGEFGGGGGGGGFGGGGGGGGGGGGDEFGGECFFGG,C<CFEFFAEGFFGGGGGGGGGGGGCFGGGGGGGGGGFGFGGGGGGGGG7EFGGGCGGGGGGGGGGGGGGGGGGGFGGFCFGGCGGFGGGGGGGGDFGGFFFGGFGG:BFFG<:8;<FFGG7FFGFGGGGGGGE@GGGGGGDFCEGEGGGFGGGF>FC:A<?FFC<<CCGFGGECGG>DC%FCGFF@C=EGFEF:D;E>=FF<<>%?9EDCCE==9/F6GECCFDFEECGGFE@?GFFFGGGGGGGGGDC:9A?F<EFGGFEAGGFEF<FF8DFF??CGFF@F?EFBGGGEGGDGGGFFE;:GGFGGFGGGGGGGGGGFGDGGFDGGDGGGGGGGGFGGGGGGFGGGGGGGGGGGCCCCC
@s1701 31170
TGGGGGATATTGCACAATGGAGGAAACTCTGATGCAGCGACGCCGCGTGAGTGAAGAAGTATTTCGGTATGTAAAGCTCTATCAGCAGGGCAGCAAATGACGGTACCTGACTAAGAAGCCCCGGCTAACTCCGTGCCAACAGCCGCGGTAATACGTAGGGGGCAAGAGTAATCCGGATTTCCTGGGTGGCACGGGAGCGTAGACGGCGACGCAAGTATGAATTGAACTACCCATGCTCAACCTGGGAACTGCTTTGGAAACTGTGTTGCTAGAGTGCTGGAGAGGTAAGCGGAATTCCTAGTGTAGCGGGGAAATGCGTAGATATTAGGAAGAACACCAGTGGCGAAGGCGGCTTACTGGACAGTAACTGACGTTGAGGCTCGAAAGCGTGGGGAGCAAACAGGATTAGATACCCT
+
E,C@F7FGGGFGGGG9EGF8F8@EFGG9EDF,<FGGGGEFGFGGCEE@=BFFFFDC5CF<AD<FGFDBEF@EFEE<C<FGGFBFFGGGF78DB+94=?FFFEGCFGGF9FFFFF8FEF<ADFF=>@B<,,,7BF8CF<,@<F?CCGGCC@FGEG738>:FD*:466,8C,711<FF>FFGG@FGCF0+*,4+***8=<<EGGG78A8C*18*1:*/+6>7A$<CCC1EFGD##0D@=1FD::#;CE/,78GFAC,/CF??0,B:<FC<;C96#D?@CF?@4?FB5+::>8DE@,=@,GCGGFGEA@+DC,FC,=CF6FE,EDFF<<9GFGFFFDGFGGFFFGGFFC:FFFFCGFGGGGGEEC9DFC67GGFGGGGGFGEE:,9FCGGDGGGFFFCC8FFFDGGGEFFGFDGCCCCC
@s1701 30166
TGAGGAATATTGGTCAATGGACGAGAGTCTGAACCAGCCAAGTAGTGTGCAGGATGACGGCCCTATGGGTTGTAAACTGCTTTTATAAGGGAATAAAGTGAGTCTCGTGAGACTTTTTGCATGTACCTTATGAATAAGGACCGGCTAATTCCGTGCCAGCAGCCGCGGTAATACGGAAGGTCCGGGCGTTATCCGGATTTATTGGGTTTAAAGGGAGCGTAGGCCGGAGATTAAGCGTGTTGTGAAATGTAGACGCTCAACGTCTGCACTGCAGCGCGAACTGGTTTCCTTGAGTACGCACAAAGTGGGCGGAATTCGTGGTGTAGCGGTGAAATGCTTAGATATCACGAAGAACTCCGATTGCGAAGGCAGCTCACTGGAGCGCAACTGACGCTGAAGCTCGAAAGTGCGGGTATCGAACAGGATTAGATACCCT
+
GGGGGGGGGGGGGGGGGGGGGGGGGGGGGGFGGGGGGGGGGGFGCFGGGGGGGGGGGGGGGGGGGDFGGGGGGGFGGGGGGGGGDFGGGGGGGFGGFFFGGGGGGGGGGGGGGGGGGGDECEDFFGGGGGFGGGCFGGGGGD::C@C<DFF<8=DEGGFFF=@FCEEGEGGGACFGGDCGGGGGG>EGGGGGG@:FECDF0;?FFG5C58?:,?@A@:<36:=C4CFFCGDF<CC::CE*FD5;A9EFFDCGFDEEGF@+7GGGGGFAG>DDFC8EC,*85GGGDF8FCFFFDCGFE<=AGEFGGGFCGGFGE@7CCBBFFGGGFEGGGGGFCAGGGGGGFEFFEDFFGGGGGGFEC@<7GCGFFGGGGGGGGGGGGGGGGGGGFF,GGFFCE9DGGGGFCGGGGGGGGGGGGGGGGGFFFCGGGGGGGGGCCCAC
@s1701 48093
TGGGGAATATTGCACAATGGGGGAAACCCTGGTGCAGCGACGCCGCGTGGAGGAAGAAGGTTTTCGGATTGTAAACTCCTGTCGTTAGGGACGATAATGACGGTACCTAACAAGAAAGCACCGGCTAACTACGTGCCAGCAGCCGCGGTAAAACGTAGGGTGCAAGCGTTGTCCGGAATTACTGGGTGTAAAGGGAGCGCAGGCGGACCGGCAAGTTGGAAGTGAAAGCTATGGGCTCAACCCATAGATTGCTTTCAAAACTGCTGGCCTTGAGTAGTGCAGAGGTAGGTGGAATTCCCGGTGTAGCGGTGGAATGCGTAGATATCGGGAGGAACACCAGTGGCGAAGGCGGCCTACTGGGCACCAACTGACGCTGAGGCTCGAAAGTGTGGGTAGCAAACAGGATTAGATACCCT
+
GGGGGCGGGGGGGGGGGGGGGGGGGGGGGGGGGGGGGGGGGGGGGGGFGGGGGGGGGGFGGGFGGGGGDGGGGGGGGGGGGGGGGGGGGGGGGGGGGGGGGGGGGGGGGGGGGGGGGGGGGGGGGGGGGFFFGGGFFE7FGGGGGGGGGGGGGGGGGFCFFGEGGFFCFGDEGG?GGGGGGGGGGG<GGF@GGGGFGGGGGGGGGDDGGDGC>C(EFGGGGFGGGGGGGGGFGGGFGGGGFFGFCFGAFGFGGGGFGGGFGFFD?GFCC(FD>G@/DGFCFE<GGGFCGGE>@GE@B+:?,EB@)GCEFEEECF,:?DGGGEF=,DGFE,C9:FFFCGEF@F:FFECFGEGGGGGFFGFFFCGGGFEGCC@FFE<FAEECC@EFFFGEGGGGGFFE8<AFE9GGGGFGGGGCCCCC
@s1701 42240
TGAGGAATATTGGTCAATGGACGAGAGTCTGAACCAGCCAAGTAGCGTGCAGGATGACGGCCCTATGGGTTGTAAACTGCTTTTATAGGGGGATAAAGTGTGCCACGTGTGGCATATTGCAGGTACCCTATGAATAAGGACCGGCTAATTCCGTGCCAGCAGCCGCGGTAATACGGAAGGTCCGGGCGTTATCCGGATTTATTGGGTTTAAAGGGAGCGTAGGCCGGATGGTAAGCGTGTTGTGAAATGTCGGGGCTCAACCTGGGCATTGCAGCGCGAACTGCCAGACTTGAGTGCGCAGGAAGTAGGCGGAATTCGTGGTGTAGCGGTGAAATGCGTAGATATCACGAAGAACTCCGATTGCGAAGGCAGCCTGCTGTAGCGCAACTGACGCTGAAGCTCGAAAGCGTGGGTATCGAACAGGATTAGATACCCT
+
FGGGGGGGGGGGGGGGGGGGGGGGGGG@FGGGGFGGGGGGGGGFGGGGGGGGGGGGFFBGCFEGGDGGFGGECFGGGGGGFFGGGGG<EFECGGGGGGGFGGECFF@=FGFEF8<EFFFGFFGCFFEGBEFGFFFFGFGF3D@CEGCFGGGGG<>FFCGGDFF@CEGGDGG7CGGGGGEG:FCFGGGGFGGGGGFGGG73<)FCFF8;CCEGGGGFG>GFF?GFCC*.>:7&<@F<ECEFFGFCFFGEDECFD:E>CCCEFFGECGFA:EF?AG3C6==6*CF8C,5,D8GF?@+4+A59><GCGGGGGGEEDE4++B9,8DGGFGEGGGGFGEGGE<GGGEC,C,C<FDE?C=CFCGFDGGGGGGGGGGCF<@@-CE@+GGGGGGFGGGGGGGGFF7GGFGGGGFF7GFGGGGGGGGFCGGGGGGFGGGGCCCCC
@s1701 36823
TGAGGAATATTGGTCAATGGACGAGAGTCTGAACCAGCCAAGTAGCGTGCAGGATGACGGCCCTATGGGTTGTAAACTGCTTTTATAGGGGGATAAAGTGTGCCACGTGTGGCATATTGCAGGTACCCTATGAATAAGGACAGGCTAATTCCGTGCCAGCAGCCGCGGTAATACGGAAGGTCCAGGCGTTATCCGGATTGATGGGGTTTAAAGGGAGCGTAGGCCGTTTGGTAAGCGTGTTGTGAAATGTGGGGGCTCAACCTGGGCATTGCAGCGCGACCTGTCAGACTTGAGTGCGCAGGAAGTAGGCGGAATTCGTCGTGTAGCGGTGAAATGCTTAGATATGACGAAGAACTCCGATTGCGAGGGCAGCCTGCTGTAGCGCAACTGACGCTGAAGCTCGAAAGCGTGGGTATCGAACAGGATTAGATACCCT
+
E<AFC,CFGDGGDFEGGGF8<FEGCFGGG9EFCEFGGG<AEFFGGGGCEGDGGEFGGGFGGGGGF8<@8F@:CDCFFFGG,EGFGGEG9EG+@?EC9?FCFAFFCG>FFFFC+E9FFCAFF9CFGGB,8E8,5FEFEFCEG,AB7=8=<@C9<F7CFFFCEC@<@BFC>F*,=FFE:@*FCFFCC?*5>=6?BFCG*C:%FG:CE<F@C?:AFF7;<)F??:=C@FF4DFGEFG<8:8@7GECACFC5E.#:F>GGGGGFC8C@8GF@6CF<F8@:9CC-$CC=A=9FGGDF*GGFC>,GFFCDE88DGGFGGEBEB>>8EE=@0=7EGFFGEDAFA9GGGFECCDFCAGEEE7=:F@BCGCE@A6,CFC<F4,FCFFCC@@+FAFC@FCEGGGGGF7F@FFF@GEGF;GGGGFF?GGFEECGGGFECFGEC@@CC
@s1701 184
TGAGGAATATTGGTCAATGGACGAGAGTCTGAACCAGCCAAGAAGCGTGCAGGATGACGGCCCTATGGGTTGTAAACTGCTTTTATAAGGGAATAAAGTGAGTCTCGTGAGACTTTTTGCATGTACCTTATGAATAAGGACCGGCTAATTCCGTGCCAGCAGCCGCGGTAATACGGAAGGTCCGGGCGTTATCCGGATTTATTGGGTTTAAAGGGAGCGTAGGCCGGAGATTAAGCGTGTTTTGAAATGTAGATGCTCAACATCTGCACTGAAGCGCGGACTGGTTTCCTTGAGTACGCACAAAGTGGGCGGAATTCGTGGTGTAGCGGTGAAATGCTGAGATATCACGAAGAACTCCGATTGCGAAGGCAGCTCACTGGAGCGCAACTGACGCTGAAGCTCGAAAGTGCGGGTATCGAACAGGATTAGATACCCT
+
FGGGGGGGGGGFGGGGGGGG9FFGGFG<EAFGGGGFGGCFFG,CCCE@FFFGGGGGGEFGGEG@GCF@FGGGGGEFGGGGGGGGGGGFFCGGGGFGGAFGGDFFFGGFFGGGGGFFGGGGFFFGGGGGGGF,,C@EGACEAFFG8@CDEGGGGGGG7F83>DDGGGEGGCGACF77*6CBA@CEEGEGGGDF;3*4><F9;:<9<2C;F'?B<8C2DDC=@GC=*<:527CF>2<)FCCEC8=5/<:7CC@D29FD7GF@>CB;D9;FFF<5C=>7E>+=+GGGF8B,@,?88C=+6FCFFEDGDGGGGFFGEDE=GFGGFEEC5F7FEEC4?,<DEC,DAC,FGGFFAF<EFGFB:CE7ECEFGDDGGDFFA,GE<FEEGGGGGFCC7FFGGGGGGEGGFCDFEGGGGGEGGGDGGFFGGGGGGFFFGGGCCCCC
@s1701 38884
TGGGGAATATTGCACAATGGGGGAAACCCTGATGCAGCGACGCCGCGTGGAGGAAGAAGGTCTTCGGATTGTAAACTCCTGTTGTTGGGGAAGATAATGACGGTACTCAACAAGGAAGTGACGGCTAACTACGTGCCAGCAGCCGCGGTAAAACGTAGGTCACAAGCGTTGTCCGGAATTACTGGGTGTAAAGGGAGCGCAGGCGGGAGAACAAGTTGGAAGTGAAATCCATGGGCTCAACCCATGAACTGCTTTCAAAACTGTTTTTCTTGAGTAGTGCAGAGGTAGGCGGAATTCCCGGTGTAGCGGTGGAATGCGTAGATATCGGGAGGAACACCAGTGGCGAAGGCGGCCTACTGGGCACCAACTGACGCGGAGGCTCGAAAGTGTGGGTAGCAAACAGGATTAGATACCCT
+
,C@CFEGGFFE<FGGGFGGCCFDGGGGGGFCGGGFGGGGGEEGFEGECEGEFGGGF=EFGFCFFGFCFFECFGGGGGGGFFFFGGGGGGGEGGGCGFGGCFDFE@F<FGGGGGC<<FFGFGGGGGCGGGCC7FFCDFGCFEGGGGGEF>FCFGGGGGGDCFGGGFFFGGGGCG9FEGGGCFGGGGF@*=<CCC9<CE53'3CGEFEG+:FGFGG?FFFGFF4GG?7C4FFGGGFD<2FFGCFCC9FEFCF?=EFE=FGC:8FGGGCCCGFFF9:6@DGFEDA>>@GGGDFCB8E@++GGGA=@8)C>8EA,A8+,@,?,GGGFFF7GDGFGEBDGFFF@GFEGFFEBGGGFGGCGGGGGFFFGFFFDFB+EFC:,GFGEDGFEF<<GGGGGGGGGGGGFADFGGGGF9CFGCCCCC
@s1701 21374
TGAGGAATATTGGTCAATGGACGAGAGTCTGAACCAGCCAAGTAGCGTGCAGGATGACGGCCCTATGGGTTGTAAACTGCTTTTATAAGGGAATAAAGTGAGTCTCGTGAGACTTTTTGCATGTACCTTATGAATAAGGACCGGCTAATTCCGTGCCAGCAGCCGCGGTAATACGGAAGGCCCGGGCGTTATCCGGATTTATTGGGTCTAAAGGGAGCGTAGGCCGGAGATTAAGCGTGTTGTGAAATGTAGACGCTCAACGTCTGCACTGCAGCGCGAACTGGTTTCCTTGAGTACGCACAAAGTGGGCGGAATTCGTGGTGTAGCGGTGAAATGCTTAGATATCACGAAGAACTCCGATTGCGAAGGCAGCTCACTGGAGCGCAACTGACGCTGAAGCTCGAAAGTGCGGGTATCGAACAGGATTAGATACCCT
+
FGGGGGGGGGGGGGGGGGGGGGGGGGGGGGGGGGGGGGGGGGGGGGGGGGGGGGGGGGGGGGGGGGGGDF:FGGDFGGGFGGGGG9FCFFGFGF,CFFFGGGFFGGGFFGGGGGGCFGGGGGFGGGGFDGGGFGFGGGDFFFEDEGGAFGGGFF?F>FFFCF?GC=FEG4GGFFGGGGGGGFEGG@GGGE,1EC;EGCFGGGGCFGGC;9FGGCEGFBEGE?CFCFCFB;FFFCEEECCEC@=@,DAGEFB<@@@>?GGFGFCFGGGCFEG@AGGE==,GFFGGGEFB@=C8*GGEEFFGGGGGEEF@:8EE8ECE7FB4EF@E?@:FFGGFGFFCFGGGGFGEFFGGGFGGFCFFF7FCGGEEFEFGFEFGGGGGGFFEGFGGGGGGGGGGGGGGGGGGGFFGGGGF7EGGGGGGGGGFGGGGGGCGGGGCC<CC
@s1701 46358
TGAGGAATATTGGTCAATGGACGAGAGTCTGAACCAGCCAAGTAGCGTGCAGGATGACGGCCCTATGGGTTGTAAACTGCTTTTATAGGGGGATAAAGTGTGCCACGTGTGGCATATTGCAGGTACCCTATGAATAAGGACCGGCTAATTCCGTGCCAGCAGCCGCGGTAATACGGAAGGTCCGGGCGTTATCCGGATTTATTGGGTTTAAAGGGAGCGTAGGCCGGAGATTAAGCGTGTTGTGAAATGTAGACGCTCAACGTCTGCACTGCAGCGCGAACTGGTTTCCTTGAGTACGCACAAAGTGGGCGGAATTCGTGGTGTAGCGGTGAAATGCTTAGATATCACGAAGAACTCCGATTGCGAAGGCAGCTCACTGGAGCGCAACTGACGCTGAAGCTCGAAAGTGCGGGTATCGAACAGGATTAGATACCCT
+
FGDFGGGGGGGGGGGGGGFBFFEG7EGGGGGGGECFGG?FFG@FFFGEGDECFGGFCCCGCCEF<CFDGEBF6FGFGFEDCFFGGGGGGGEE7:,AEAG9EFFCGGGGDD?7<CFGGGGF,?8=FFGGDEDCFGDEDFFGGCFDEFEB<E<FFGGDGGE@,<D7::FEFC7DAFEF:FGGGG9:*FEGGG@*B7745E593=6FGG7;@2@7>CCFC6E78CEGGEGGGEFGCCDBC;:>48CFCF5/=@<:9CFFGGFD>;3;3DAE8GCCGFBC:ECECGGGFD8,,DFC5CBGGF=B9DC,FEFFC@GCF@B+ED=BEDEC0GEFE@CCGGGGGGGGGGFGGGGGGGFFEBFBCBE@F@CGGGGFEFAGGGGFGGFFECGGGGGGGGCDFAGGGCGGGGGFGGGGF7FCGEF<GGGFGGGGGF<GGGGCCCCC
@s1701 188
TGAGGAATATTGGTCAATGGACGAGAGTCTGAACCAGCCAAGTAGCGTGCAGGATGACGGCCCTATGGGTTGTAAACTGCTTTTATAAGGGAATAAAGTGAGAGTCGTGACTCTTTTTGCATGTACCTTATGAATAAGGACCGGCTAATTCCGTGCCAGCAGCCGCGGTAATACGGAAGGTCCGGGCGTTATCCGGCTTTATTGGGTTTAAAGGGAGCGTAGGCCGGAGATTAAGCGTGTTGTGAAATGTAGACGCTCAACGTCTGCACTGCAGCGCGAACTGGTTTCCTTGAGTACGCACAAAGTGGGCGGAATTCGTGGTGTAGCGGTGAAATGCTTAGATATCACGAAGAACTCCGATTGCGAAGGCAGCTCACTGGAGCGCAACTGACGCTGAAGCTCGAAAGTGCGGGTATCGAACAGGATTAGATACCCT
+
FGGGGGGGGGGGGGGGGGGGGGGGGGGFGGGGGGGGGGGGGGFFFGGGEGGGGGGFGGGGFGGFGGGGGGGGGGGGFGGGFGGGGGGGGGGGFGGFFEFGGGGGGGGEGGGGGFFFGGGGGGGGGGGFGFGGCFGGGGGFF7CEEEGGGGGGCAFDDADF,@FF@CFGGCEFGFCFG@CFDCFGGGEECCGF<FG>*:<:7C+FGG2=FC;CCFGFC;FE<::*=7GC;=@F:FCAFDDEGE7@<BE?D6GE:CFFGC:@@;3AFE6DFFG?7CEGBG4=F=GGGGF@DCEA=7=C=9@B99FGFEGEFDFDD9@+EFGGGGGEAFC>CFF9@59B,CF9F;,:8GGGFF<GGGGFDGGGGGGGFGGGGGFGGGFECGGGGGGGGGFGGEFGFFGFGGGGGGGFE@GGGGFAEFFGGGFGFGGGGFFGGFGCCCCC
@s1701 33833
TGAGGACTATTGGTCAATGGACGAGAGTCTGAACCAGCCAAGTAGCGCGCAGGATGACGGCCCTATGGGTTGTAAACTGCTTTTATAAGGGAATAAAGTGAGAGTCGTGACTCTTTTTGCATGTACCTTATGAATAAGGACCGGCTAATTCCGTGCCAGCAGCCGCGGTAATACGGAAGGTCCGGGCGTTATCCGGATTTATTGGGTTTAAAGGGAGCGTAGGCCGGAGATGAAGCGGGTTGTGAAATGTAGACGCTCAACGGCTGCACTGCAGCGCGAACTGGTTTCCTTGAGTACGCACAAAGTGGGCGGAATTCGTGGGGTAGCGGTGAAATGCTTAGATATCACGAAGAACTCCGATTGCGAAGGCAGCTCACTGGAGCGCAACTGACGCTGAAGCTCGAAAGTGCGGGTATCGAACAGGATTAGATACCCT
+
AFGGGG8FFGGGGGGGGGFGFFFGGGGGGGGGFGGFCDGFFFCFGDFGGGGCF6<BFGGGGGGFG<CFFGCE:CEAGFGGGFFFD<?FF,F:EFGCFGGGGFGGGGEFEGGFEFEFFEFDGFCEFGG9BDAGD,8,EEGEDFCDGEGGFC9F8<<BF,,DFFGF7BCCGGCGGG**6>CFGFG:BFE=.FEG<G<EGGEFF>FFEF?C363CGF8F=@ED?=ECC?EFF>E&<<965)19CCFD?CG?FDECFBGFF=@AC:$7FFF><GDGFF=6$6/;9GGF<F:8,,GDD:E:EEFFDGCGGGFFDGFED,CE7FFAE,F@>F?,EFGCFCGGFEF;FEFA67FEGF<FCEGFEDDGF@GGGECFE,GGGGGGFGGGGFCGDCFFGFCGGFFEA+GGFGGGECFGGGGGGFFECEE@C9EGGGGGGGGCCCCC
@s1701 45832
TGAGGAATATTGGTCAATGGACGAGAGTCTGAACCAGCCAAGTAGCGTGCAGGATGACGGCCCTATGGGTTGTAAACTGCTTTTATAAGGGAATAAAGTGAGTCTCGTGAGGCTTTTTGCCTGTACCTTATGAATAAGGACCGGCTAATTCCGTGCCAGCAGCCGCGGTAATAAGGAAGGTCCGGGCGTTATCCGGATTTATTGGGTTTAAAGGGAGCGTAGGCCGGAGATTAAGCGTGTTGTGAAATGTAGTTGCTCAACATCTGCACTGCAGCGCGAACTGGTGTCCTTGAGTACGCACAAAGTGGGCGGAATTCGTGGTGTAGCGGTGAAATGCTTAGATATCACGAAGAACTCCGATTGCGAAGGCAGCTCACTGGAGCGCAACTGACGCTGAAGCTCGAAAGTGCGGGTATCGAACAGGATTAGATACCCT
+
AFGGG,CF9FFFGGGGGGDGGFFGGGGDG9ECFGGGGGGGFFGGGGF@:CFGGGGGGGGCGFEGGGGEFECEEF<EE9FG,BEFFCFCFGEF<AFGFEFGDEG9AFFA,,:FF,F<<9@CC95AEGFEGCE,8,CEE?,8EFFCCFC=<8@FF<+BBFGGCFGGGGFGGEG,@=,7FFF:CC:5>C:*=F@;@BCCE?<21>?BFG<3>83:FE>?CBCD)2;C;EG55;87>>C9FGC9FFFE7(@>@:B@:.#7@F?C?9C;GGGF>><+$:6ECE%DB7B,B,A,,A5?*C+8+F,FC,?8CEF=?E@,+CFCGFDFFFF@5F>FFFC,FGFE=5<,9DEC@@GGF9GGGFC,@,@8+BB?GGGFGGGGECGGFC:,:GGGGFGGFF,EGGGFGEGFD@GF@EE@@+FGGGGGGGGFGGEFFFGGGGGCCCCC
@s1701 22603
TGAGGAATATTGGTCAATGGACGAGAGTCTGAACCAGCCAAGTAGCGTGCAGGATGACGGCCCTATGGGTTGTAAACTGCTTTTATAAGGGAATAAAGTGAGTCTCGTGAGACTTTTTGCATGTACCTTATGAATAAGGACCGGCTAATTCCGTGCCAGCAGCCGCGGTAATACGGAAGGTCCGGGCGTTATCCGGATTTATTGGGTTTAAAGGGAGCGTAGGCCGGAGATTAAGCGTGTTGTGAAATGTAGATGCTCAACGTCTGCACTGCAGCGCGAACTGGTTTCCTTGAGTACGCACAAAGTGGGCGGAATGCGTGGTGTAGCGGTGAAATGTTTAGATATCACGAAGAACTCCGATTGCGAAGGCAGCTCACTGGAGCGCAACTGACGCTGAAGCTCGAAAGTGTGGGTATCGAACAGGATTAGATACCCT
+
FGCGGGGGGGGG@EFGGGGGCFG:@FGCGGGGFCFGGGCFFGCFGGGGGE@FGGGG<EFGGGGGGGGGFGEC=EFGGG9BFFGGC??5CF@4A=F?EFGGGGG<FC<F,EC<FDEG9CC9FGG?FGGCA9FFG9EG<EEAFGEDE@FFFCFEGCF7DFDDFGCC@>FF<FC;,,<**5<CC9FF**116*1:3784C(?5:F1CCFB<CB??EFEABDF@DFC96ECC=E<=5*C6CBF@C7<FEE?#@769@<ED:<@3;,,=;F8<@,F@67EF:E,EDEFF><=8GFGE?F@4EC,54,4<F8C:CFGFF:@+=?@EGGEEBCEFFCFC@E?>,?EEFFFF<D,@GCGF@FC,7FFCF7GGGGGGGFGF9GFEGGF@7:EE,AGGGFFGFCFF@:F<DGGGFEB6B,GFF@F,GGGGGFFGGFGGGGGCCCCC
@s1701 192
TGAGGAATATTGGTCAATGGGCGAGAGCCTGAACCAGCCAAGTAGCGTGCAGGATGACGGCCCTATGGGTTGTAAACTGCTTTTATAAGGGAATAAAGTGAGTCTCGTGAGACTTTTTGCATGTACCTTATGAATAAGGACCGGCTAATTCCGTGCCAGCAGCCGCGGTAATACGGAAGGTCCGGGCGTTATCCGGATTTATTGGGTTTAAAGGGAGCGTAGGCCGGGGATTAAGCGTGTTGTGAAATGTAAACGCTCAACGTCTGAACTGCAGCGCGAACTGGTTTCCTTGAGTACGCACAAAGTGGGCGGAATTCGTGGTGTAGCGGTGAAATGCTTAGATATCACGAAGAACTCCGATTGCGAAGGCAGCTCACTGGAGCGCAACTGACGCTGAAGCTCGAAAGTGCGGGTATCGAACAGGATTAGATACCCT
+
CFFGGGGGGGGGGFGGGFFGGGGGGGGGGFFGGGGGGGGGGGGGGGGGGGGGGFFGGGGGGGGGGCFGGGGGGGGGGGFGGGGGGGGGFFGGFGGGGGGGGGGGGGGGGGGGGGGGGGGGGGGGGGGGGGGGGGGGGGGDFFFGGGG<FFFGGGGGGGGGCFEEGGGGGC3DFGGGEGGGEF9>EGGGGGGGFGC7ECGFGGGBFG<7<<BC;F78CDF@?CGG7C?#;1A?6:24>?629EGECFEGFB:#0>;DFCGGEGFFFGFG/GF?GGGGECDFFCGFD,GFD<C55GDFEDFGGGGGGGGGCDEBEF>7EFDFFFGCAGGFGGF=9GGGFCFFEFDCFGGFCFFGFFGGCGE?7FEEFGFGFDGGGGGGDGFCFC>GGGGGGGGGGGGFFCGGGGGGGGGGGGGGGGGGGGFFEGFFGGGGGGGCCCCC
@s1701 193
TGGGGAATATTGCACAATGGGGGAAACCCTGATGCAGCGACGCCGCGTGGAGGAAGAAGGTCTTCGGATTGTAAACTCCTGTTGTTGAGGAAGATAATGACGGTACTCAACAAGGAAGTGACGGCTAACTACGTGCCAGCAGCCGCGGTAAAAAGTAGGTCACAAGCGTTGTCCGGAATTACTGGGTGTAAAGGGAGCGCAGGCGGGCGATCAAGTTGGAAGTGAAATCCATGGGCTCAACCCATGAACTGCTTTCAAAACTGGTCGTCTTGAGTAGTGCAGAGGTAGGCGGAATTCCCGGTGTAGCGGTGGAATGCGTAGATATCGGGAGGAACACCAGTGGCGAAGGCGGCCTACTGGGCACCAACTGACGCTGAGGCTCGAAAGTGTGGGTAGCAAACAGGATTAGATACCCT
+
FEGGGFGGGGGGGFGGGGGGDGGGGGGEE@GCDEFGGFGGGGGGGGGCCCEGGGGFFFGGGFAFGGGGGGGGGFFF9<FDFBBFGGGGGGGFDFFGGGGC,?@:FEBDDFFGGCGEGGGCFFGGGFCFFC=FCFCCFCEC8,>@8E>C@CEF@,>,@<C?><CGFGG:?C7=CB@C7CFFFGGGG<)G:6;C><C&=;C*5??7@CECDC:FCFGECCF>@GFCC.ACFCC7:CD?#@8CE6>?-CFF?EBF=E3><CGFGGGEEECFGFC>4C@/GFE,@?4FGGFEGFFDFGEDGEGGFFGEFGDGGFGGF7FEEFGGF8FCEFB6EGFFEGEFFGGGGGGGGEGGGGFEF<FEGFF@GGGGGGGGGECGGGGGFGGGGEFFADGGGGGGFFGGGGGFGGGGGGGGGDFCCCCC
@s1701 194
TGAGGAATATTGGTCAATGGACGAGAGTCTGAACCAGCCAAGTAGCGTGAAGGATGAAGGTCTTACGGATTGTAAACTTCTTTTATAAGGGAATAAACCCTCCCACGTGTGGGAGCTTGTATGTACCTTATGAATAAGCATCGGCTAACTCCGTGCCAGCAGCCGCGGTAATACGGAGGATGCGAGCGTTATCCGGATTTATTGGGTTTAAAGGGAGCGCAGACGGGTCGTTAAGTCAGCTGTGAAAGTTTGGGGCTCAACCTTAAAATTGCAGTTGGTACTGGCGTCCTTGAGTGCGGTTGAGGTGTGCGGAATTCGTGGTGTAGCGGTGAAATGCTTAGATATCACGAAGAACTCCGATTGCGAAGGCAGCACACTAATCCGTAACTGACGTTCATGCTCGAAAGTGTGGGTATCAAACAGGATTAGATACCCT
+
FGGGGGGGGGGGGGGGGGGGGGGGGGGGGGGGGGGGGGGFGGGGGGGCGCGGGGGGGGFGFFFFFCEECFFFGGGGGGGGGGGGGGGFFGGFGGGGGGCFDFCFGGGGGGGGGGCCFGG8@FGGFFGFGGGGGGGGGGGGCGGGGFGGGGEFGGGGGG8FGGFGGDEGGEDGGGGGGGGCFFFGGGGGGG@>CGFGEEGGG0GDGGC0FGCCFGGFG@GB>@:C@FG@EG:GFFFA@FGCCFEAAFFFFC:CDGG?DFG<>9DCF@2CEFEDB>@;=#D=6FCG>48AEA8GBF=:?8@9,<ECE6F=FCFFB8C7GGGFFGDEAF@9B=<EA<FE9GGDE,DGFGGGCEGFF@DGEGGGEGGFGGGFF<9FFGGGGGF=C:DFEDDGEFFGGGGGGDGGDGGFECGEGGGFFGGGGGFEFFGGGFCGGGGCCCCC
@s1701 41198
TGGGGAATATTGCACACTGGGGGAAACCCTGATGCAGCGACGCCGCGGGGAGGAAGAAGGTCTTCGGATTGTACACTCCTGTTGTTGAGGAAGATAATGACGGTACTCAACAAGGAAGTGACGGATAACCACGTGCCAGCAGCCGCGGTAAAACGTAGGTCACAAGCGTTGTCCGGACTTACTAGGTGAAAAGGGAGCGCAGGCGGGAGAACAAGTTGGAAGTGAAGTCCATGGGCTCAACCCATTAACTGCTTTCAAAACTGTTTTTCTTGTGTAGTGCAGATGTAGGCGGAATTCCCGGTGTAGCGGTGGAATGCGTAGATATCGGGAGGAACACCAGTGGCGAAGGCGGCCTACTGGGCAACAACTGACGCTGAGGCTCGAAAGTGTGGGTAGCAAACAGGATTAGATACCCT
+
D@EE@C7CDFC<FGFF,C@@,@7F@FGEFFG8<CEFA,4FFDEEC:C+=4FF7FFFFFE@F9AFGB++??BBF58<5BEBFE,B,B<A@EG8<DFFF,FEGGGGGGGGGG,FFF<FCCEF9FEC*F:8E>C*:<8DCD::8,8<F*1C**=B@9CCC*<FC,8FC;@+4:*3<<FEG7C,+0<+38)9#/10C@C8:>C5C*=*,F@=/;<CC621<@FEABECCD#CF>D@<FG4CC>:,09E@,DF>@8,,F@,C=22GD=B,DF8DF>A*F8AD<C,9EA,GEEB48E>8GEGGEGFFA@+AF7GGCFCF@:GFFGGGECF@FCCGFFF:C,FEB,EECCBDCGGFF@GDGGGGFDCD8C,FFE@@@BEFBCECFGDCFF9C,GGGGGGGFFGEC<EE9GGEGGCGGFCCCCC
@s1701 196
TGGGGAATATTGCACAATGGGGGAAACCCTGATGCAGCGACGCCGCGTGAGCGATGAAGTATTTCGGTATGTAAAGCTCTATCAGCAGGGAAGAAAATGACGGTACCTGACTAAGAAGCACCGGCTAAATACGTGCCAGCAGCCGCGGTAATACGTATGGTGCAAGCGTTATCCGGATTTACTGGGTGTAAAGGGAGCGTAGACGGAGTGGCAAGTCTGATGTGAAAACCCGGGGCGCAACCCCGGGACTGCATTGGAAACTGTCAATCTAGAGTACCGGAGAGGTAAGCGGAATTCCTAGTGTAGCGGTGAAATGCGTAGATATTAGGAGGAACACCAGTGGCGAAGGCGGCTTACTGGACGGTAACTGACGTTGAGGCTCGAAAGCGTGGGGAGCAAACAGGATTAGATACCCT
+
FFGGGGGGGGGGGGGGGGGGGGGGGGGGGGGG9FGGGGGGGGGGGGGGGGGGGGGGGGGAFGGGGFGFGGGGGGGEGFGGGGGGGGGGFGFBFFGGGGGGGGGGGGGGGFCFGGGGGGGGGGGGGGGGGGGGGGF7<AFFGG@FGGGGFFFFFGGGGGGGGGGGGG7FGDGGGFGGGGGG@GFFCFFG4CF;EGGCCEGGGGCFEG/C<#EG;?;@CCGFFFC:;=;9DGEEGEE>#BC:EEBECGG@=>ACFGE;FDD76(GD=BB/FFGEDF=<:EFG9<9FFGEBFFFFFE>,GGGGGGGGAFEGGFE9FCEECFFFEDEEDGGGFFFB:E<E<FFF:FCCA77GGDGGFGGGGGEFFB6GFGGGFGGGGGGGGGGGGFFGFCGGGGGGGGGGGFGGGGGGGCGGGGGCCCCC
@s1701 197
TGAGGAATATTGGTCAATGGACGAGAGTCTGAACCAGCCAAGTAGCGTGCAGGATGACGGCCCTATGGGTTGTAAACTGCTTTTATAAGGGAATAAAGTGAGTCTCGTGAGACTTTTTGCATGTACCTTATGAATAAGGACCGGCTAATTCCGTGCCAGCAGCCGCGGTAATACGGAAAGTCCGGGCGTTATCCGGATTTATTGGGGTTAAAGGGAGCGTAGGCCGGTGATTAAGCGTGTTGTGAAATGTAGACGCTCAACGTCTGCACTGCAGCGCGAACTGGTTTCCTTGAGTACGCACAAAGTGGGCGGAATTCGTGGTGTAGCGGTGAAATGCTTAGATATCACGAAGAACTCCGATTGCGAAGGCAGCTCACTGGAGCGCAACTGACGCTGAAGCTCGAAAGTGCGGGTATCGAACAGGATTAGATACCCT
+
E@FFGGGG9<FFGFGGGGGFFGGEGGGGGFFGFG@FGFFDEGCFGGGGGGGFFEGGGFGGEGEDFCF@EFGD@FFGGGGGAEFG9EEGCFEGD,CECGGGG9E999FFG8+<:,?FF@CGG<DFFGGGGG?ACFFFGGGFCD77+3+,?,,E<D7@@D8+,@FFE+@CGG::;FFGGG7CFFGD*>**4=CCFGED:EFFC+<:AF*<*<7CGG<FG/*0)DC77>/#:4:*6C:-:.C?C=9B+<<7@6<43ED3*8*>CFD,;3,FCBC@>B=++;CFFGGFFB,,@,FFD:6B>E=F,C@<GGG:?,FD88C@DFFEGDEB)F@4=GFE9DFEFFF@E4<E?FCDFDCEAGEGGGGFF?EFE<9GFFAGGGFFCFDGGEGGFFCFFECEGGGFFCGFDGGFGEGGFGFGGGGGGGGFGGGGGGFGGCFCCCCC
@s1701 26165
TGGGGAATATTGCACAATGGGCGCAAGCCTGATGCAGCGACGCCGCGTGCGGGATGGAGGCCTTCGGGTTGTAAACCGCTTTTGATCGGGAGCAAGCCCTTCGGGGTGAGTGTACCCTTCGAATAAGCACCGGCTAACTACGTGCCAGCAGCCGCGGTAATACGTAGGGTGCAAGCGTTATCCGGAATTATTGGGCGTAAAGGGCTCGTAGGCGGTTCGTCGCATCCGGTGTGAAAGCCCATCGCTTAACGGTGGGTCTGCGCCGGGTACGGGCGGGCTGGAGTGCGGTAGGGGAGACTGGAATTCCCGGTGTAACGGTGGAATGTGTAGATATCGGGAAGAACACCAATGGCGAAGGCAGGTCTCTGGGCCGTCACTGACGCTGAGGAGCGAAAGCGTGGGGAGCGAACAGGATTAGATACCCT
+
DFGGG@FGGGGGGGGGGGGGGGGGGGGGGGGGGGGGGGGGGGGGGGGFGGGGG@FFGGGGGGGGGGGGFGGGGGFFGGGDGFGGG9FGFG@FGGEFEDDDGGGGGGDGCGGGGGGGGGGGGGFGGFFGGGFEGGDGGGGGGGFFFGFFGGFFFGGGGCGGGGGGFG<FFGGGGFGFGG>CFGGGG>CEGDEEGFGFE58?FGGGE8?E?CEGGGG>EDG>:GGC<EGDE=F@FCGAGFG>CFFEGGFB:DGGGFGFCFFGDEGGGGEEEGGGGGGGFCFGF5G=GGGGGGGGGFAFEFGGEE=7FGGGGGFEGFGGGGFFGFEGFFGGFFEEGFEGF9GGGGFGGGFFGFCBDFFCGFCGGGGDFGEDGGGGGFCFFGFCGGGGGGGGEGGGGGGGGGGGGGGEGGFGFGGGGFGGGDDGCCCCC
@s1701 199
TGAGGAATATTGGTCAATGGGCGAGAGCCTGAACCAGCCAAGTAGCGTGCAGGATGACGGCCCTATGGGTTGTAAACTGCTTTTATAAGGGAATAAAGTGAGAGTCGTGACTCTTTTTGCATGTACCTTATGAATAAGGACCGGCTAATTCCGTGCCAGCAGCCGCGGTAATACGGAAGGTCCGGGCGTTATCCGGATTTATTGGGTTTAAAGGGAGCGTAGGCCGTGTGGTAAGCGTGTTGTGAAATGTCGGGGCTCAACCTGGGCATTGCAGCGCGAACTGTCAGACTTGAGTGCGCAGGAAGTAGGCGGAATTCGTCGTGTAGCGGTGAAATGCTTAGATATGACGAAGAACTCCGATTGCGAAGGCAGCCTGCTGTAGCGCAACTGACGCTGAAGCTCGAAAGTGCGGGTATCGAACAGGATTAGATACCCT
+
CGFFGGFGGGGFGGGGGGFFGGGGDGGGGGGGGGGFGGFGGGFGGGGGGGGGGGGFEGECGEGFGGGGGGEGGGGGGGGGFEGGAFGGGGGGGGGGGFGCFFDGGGGGGGGGGGGGGGGGGGGGGFFF9EGFGGGG9?E<FFG7EGGFFFFGGGGGGGFGGGGGGCGGGCG:DCFDGGGCCFAFDECGGDCGGGGGGGGGD>F9FF<FECFFCFFFD9<;49=FFF>#;A?8A<E)CDGE9@>=<:@5GGGGF:>,21>,:8<DGGFFEC@<FECFC@6=GGGFFFEDCFCF5F>CGGGAC?=@E8@DGDBDCEE7CCGGFE@+>DGGGFGCFFF?F<9CFD<GGF<GGGE?FB7GEGGECEECFF9FFCFEEDFGGGGGGGFFFGFCGGCEGGFFFGGFFGGGGGGGGGGGGGGGGGGGGGGGGGGGGFGCCCCC
@s1701 200
TGAGGAATATTGGTCAATGGGCGAGAGCCTGAACCAGCCAAGTAGCGTGCAGGATGACGGCCCTATGGGTTGTAAACTGCTTTTATAAGGGAATAAAGTGAGAGTCGTGACTCTTTTTGCATGTACCTTATGACTAAGGACCGGCTCATTCCGTGCCAGCCGCCGCGGTAATACGGAAGGTCCGGGCGCTATCCGGATTGTATGGGTTTAAAGGGAGCGTAGGCCGTTTGGTAAGCGTGTTGTGAAATGTCGGGGCTCAACCTGGGCATTGCAGCGCGAACTTGCAGACTTGAGTGCGCAGGAAGTAGTCGTAATTCGTCGTGTAGCGGTGAAATGCGTAGATATGACGAAGAACTCCGATTGCGAAGGCAGCCTGCTGTAGCGCAACTGACGCTGAAGCTCGAAAGTGCGGGTATCGAACAGGATTAGATACCCT
+
EEGGGCF?FGGGGGGGGGGGGGGGGG@FGGEF,C,EF8FFGGDFGFEGCEFGFGGGGGCECGGFDE<CFG=CCF<?FGGDG9FFCAFFFCCFFCCFFGCFFCF8,E+?7FDFEFGGFGE<DGGG9CEGGFFG9,C>FF@FGFGFE7+A?:B@E@DECFC+3CEEE+@FGGGG9DC@GEGGDGEGEEEC*41;?CEE**8+2+72<F@<:<FFF>GFG>::?;5065/%C9CEF:=2:@CGFF:C@=C4@@;8>;C6#CGFD>3@:>F@;9FECCGE>E++=,<,F<><23,,)=6GEFAD,DD?:+?B7D?;@,CC=47CF:BC5:7FDGFF?7FC>-GGF8FGGF<FGEFGFEGF@FE@:7@,DDGF@CGGGGGGGGGGGGGGFFC>FF@GGGFD<@EFCEFE<FDGCFGFEFF<GGGFGGFGGGGGGGFCC<-C
@s1701 41105
TGAGGAATATTGGTCAATGGGCGAGAGCCTGAACCAGCCAAGTAGCGTGCAGGATGACGGCCCTATGGGTTGTAAACTGCTTTTATAAGGGAATAAAGTGGGTCACGTGTGACTTTTTGCATGTACCTTATGAATCAGGACCGGCTAATTCCGTGCCAGCAGCCGCGGTAATACGGAAGGTCCGGGCGTTATCCGGATTTATTGGGTTTAAAGGGAGCGTAGGCCGGAGATTAAGCGTGTTGTGAAATGTAGAGGCTCAACCTCTGCACTGCAGCGCGAACTGGTCTTCTTGAGTACGCACAACGTGGGCGGAATTCGTGGTGTAGCGGTGAAATGCTTAGATATCACGAAGAACTCCGATTGCGAAGGCAGCTCACGGGAGCGCAATTGACGCTGAAGCTCGAAAGTGCGGGTATCGAACAGGATTAGATACCCT
+
DFGGGGGGGGGGGGGGGGEFGGGGGGGGGDFGGGGGGFFGGGGGGGGGEGGGGGGGGGGGCEGCFGGGGGGGGGGGGGGGGGEGGGGGGGGGGGGGGGG9CFGGGGGFGGGGGFGGGGGGGGGGGGGGGGGGGGA,AEFDFGGGGGGDAFGGGGGGFFGGGGGGGGGGGGGG=FGDDG7CDCGC1F:GG@GGGGGGGGEFGF>FFG<FGEEFCFCACDGFFFDGFFGDECF7<CF9CCED;C7F?<>.?><EFFFECCFC=FFECF?9EFF<;C3FCD=CFFGGGGGGCDCC*FCFGGEGFDA7FCGGGGFDD@E7EFDFFFGGBGGGFFEFAFGFEGGGGGGGFGGFDE<F<GGGFDFGGFEFGGGGGGGGFFGGGGFEGGGGGFFGFECGGGGGGEGGGGGGGFEGGGGGGGGGGGFFFFGFGGGGGGGCCCCC
@s1701 30656
TGGGGAATATTGCACAATGGGGGAAACCCTGATGCAGCGACGCCGCGTGAAGGAAGAAGTATCTCGGTATGTAAACTTCTATCAGCCGGGAAGATAGTGACGGTACCTGACTAAGAAGCACCGGCTAAATACGTGCCAGCAGCCGCGGTAATACGTATGGTGCAAGCGTTATCCGGATTTACTGGGTGTAAAGGGAGCGTAGACGGAGTGGCAAGTCTGATGTGAAAACCCGGGGCTCAACCCCGGGACTGCATTGGAAACTCTCAATCTAGAGTACCGGAGCGGGAAGCGGAATTCCTAGTGTAGCGGTGAAATGCGTAGATAGTAGGAGGAACACCAGTGGCGAAGGCGGCTTACTGGACGGTAACTGACGTTGAGGCTCGAAAGCGTGGGGAGCAAACAGGATTAGATACCCT
+
DFGGGGEGGGC<FGGGGGGFGGGGGGGGGGGGGGGGGGDGCFGGGGGCEGFGGGGGGGGGG9FFFFFFGGGGGGFGGGCGGFGGG,,7=F>CGGGGGGGGGGDGCEGGGGGGGGGGGGGDGEEDECFGGGGGFGFDGGDGGFEFGGGGGFGGFFFGGFGEG2:CCFFFG=GCGGDGEGFGGGGFGGFG@@:BGGD?EDDEGEEEC?CGGGAE3FB@EFFCCACGGFFFGGGGFEC6GEF:GEGGGGGGGGGFGGFCFCFFFA,D<DFCE@E9FEEFCGGGEA$E=+F@CE;=8CFE,E@EEEEEAFFGGFGGEC@GGF<GF@,F9FFGGGGGCGGGFDFFFGDFFCCGGGFF<FFGGGGGGGGGGGFGGFCGGFCFEGGGGFEFCFGGGGGFEFGGFGFGGGGGGGGGGGGCCCCC
@s1701 203
TGAGGAATATTGGTCAATGGGCGAGAGCCTGAACCAGCCAAGTAGCGTGCAGGATGACGGCCCTATGGGTTGTAAACTGCTTTTATAGGGGGATAAAGTGTGCCACGTGTGGCATATTGCAGGTACCCTATGAATAAGGACCGGCTAATTCCGTGCCAGCAGCCGCGGTAATACGGAGGGTGCGAGCGTTAATCGGAATAACTGGGCGTAAAGGGCACGCAGGCGGTGACTTAAGTGAGGTGTGAAAGCCCCGGGCTTAACCTGGGAATTGCATTTCATACTGGGTCGCTAGAGTACGTTAGGGAGGGGTAGAATGCCACGTGTAGCGGTGAAATGCGTAGAGATGCGGAGGAATACCGAAGGCGAAGGCAGCCCCTTGGGAATGTACTGACGCTCATGTGCGAAAGCGTGGGGAGCAAACAGGATTAGATACCCT
+
CFGGGGGGGGGGGGGGGGGGGFGGGEFGGGGGGGGGGGGFFGGGGGGGGGGGGGGGGGGGGGGGGGGGGGGGGFEFGGGGGGGGGGGFGFGGGFGGGGG?FGFGFGGGGGGDGGGGFGFGGGGGGFGGGGGGGGGGGGGFGGGGGG@GGGGFCAC7FCGGGGGGGGFGGGGGGGGGG@EEGDD:FEGGGGCC?A<EGG;FF=:F<CGG:EGFFE@EC?ED@GGC<D:;EFFFF<G<F=>;CF=5E=CF2?8CGEEFE>8>CFG:GGFGFDF?FB5FDFF@DBF=C@3C,,5?DFEF@,=8?C8F<GFFFC?@EAE@GGGGFFCCFGEEE;F9=FGEGGGFE,C,GGGGFCGF<FCGC@FC,EGDFFDGGGGFGFGEFGEGGGGCGGGGGGGDGGGGGGGGGEFGFCGGGGGGFGGGGGFFGGGGGGGGGGGCCCCC
@s1701 30864
TGAGGAATATTGGTCAATGGACGAGAGTCTGAACCAGCCAAGTAGCGTGCAGGATGACGGCCCTATGGGTTGTAAACTGCTTTTATAGGGGGATAAAGTGTGCCACGTGTGGCATATTGCAGGTACCCTATGAATAAGGACCGGCTAATTCCGTGCCAGCAGCCGCGGTAATACGGAAGGTCCAGGCGTTATCCGGATTTATTGGGTTTAAAGGGAGCGTAGGCCGTGTGGTAAGCGTGTTGTGGAATGTCGGGGCTCAACCTGGGCATGGCAGCGCGAACTGTCGGACTTGAGTGCGCAGGAAGTAGGCGGAATTCGTCGTGTAGCGGTGAAATGCTTAGATATGACGAAGAACTCCGATTGCGAAGGCAGCCTGCTGTAGCGCAACTGACGCTGAAGCTCGAAGGCGTGGGTATCGAACAGGATTAGATACCCT
+
FFFGGGDGFDGAGFGFGGAFGGGGDGGEG9FFEDFFGGGGGGFFGGGGGGGGEG8FGGEGGGGGE@FGGGGGGGGGGFGFF,FEFDEDGGGG77FFGGFFGF9FGG7+BFGGGGGGGCF9FGGGGGCGGGGBFFDFGGGGG+@CGEGGG9F9>FGG<9FFFFC,+4:FF7F72<F@:F*>DFFFCF5FCF*=;<FB**9<CG::CF*<=A9F,?FA50CB?=7/7C;(<5EF=8?4E<>C@EF,#<CCC>5F@DC7:5:@:8:5;ABCF+<94:08$,:*5F:>8,,,FDFFFGGCCA<,,CF=E+:=88GFDE@46@FBCECEBFCCEE9A9FF<GGGGFGGFGDECC9GFF,GEEGFDGGDCF@DFC,FEGDFGGGGGGEF<GGGGGFEGFFGGFFGFDGGGEGGGEF8GGFCGGE@BCFEFCGGGGGFCC@BC
@s1701 25156
TGAGGAATATTGGTCAATGGGCGAGAGCCTGAACCAGCCAAGTAGCGTGCAGGATGACGGCCCTATGGGTTGTAAACTGCTTTTATAAGGGAATAAAGTGAGTCTCGTGAGACTTTTTGCATGTACCTTATGAATAAGGACCGGCTAATTCCGTGCCAGCAGCCGCGGTAAGACGGAAGGTCCGGGCGTTATCCGGATTTAATTGGTTTAAAGGGAGAGTAGGCCGGAGATTAAGCGTGTTGTGAAATGTAGACGCTCAACGTCTGAACTGCAGCGCGAACTGGTTTCCTGGAGTACGCACAAAGTGGGCGGAAGTCGTGGTGGAGCGGTTAAATGCTGAGATATCACGAAGAACTCCGATTGCGAAGGCAGCTCACTGGAGCGCAACTGACGCTGAAGCTCGAAAGTGCGGGTATCGAACAGGATTAGATACCCT
+
<FD@FFGGGGGGGGGGGGGGGGGGGFGGGGGGGF<FFGG<CF@EFGGCCF@FGEFGFDGGGGGGD8FFFDF:BAF<EGGGGGG,CFCEEGFED,9EEAEFCDFGGFGGAEE???,?<ECFGDFAEFCFE=FFGEAGGDEFEDCEGGCD9E,FDBFGGFFFD8<<C8FGGG7,=<@CCF7F<,>>CE5<**=237=FE*<,2+2,7<<*+<,52<FAE#=C?4:/=<?-C12<9=<8*,<?,,=22>7?F@?4*FFGCFF@<<9@3:,,,@C7<36++C3DD>B,,C7>8=AD5:@?B=EB9<6B+47DGGFA84++CDC<FBB6*>+<9,,:5:,,A<,,<EC,E?GGGFE<=C:B7@F:BCC<E<@A8F@<,FCC@8@ECCB@E@CC7EFCE@CFECBA,,E<8DDGDGGGDGFECEFFAACGGFF,C6C8CCCC
@s1701 38144
TGGGGAATATTGCACAATGGGGGAAACCCTGATGCAGCGACGCCGCGTGGAGGAAGAAGGTCTTCGGATTGTAAACTCCTGTTGTTGAGGAAGATAATGACGGTACTCAACAAGGAAGTGACGGCTAACTACGTGCCAGCAGCCGCGGTAAAACGTAGGTCCAAAGCGTTGTCCGGAATTACTGGGGGTAGAGGGAGCGCAGGCGGGAGAACAAGTTGGAAGTGAAATCCATGGGCTCAACCCATGAACTGCTTTCAAAACTGTTTTTCTTGAGTAGTGCAGAGGTAGGCGGAATTCCCGGTGTAGCGGTGTAATGCGTAGATATCGGGAGGAACACCAGTGGCGAAGGCGGCCTACTGGGCACCAACTGACGCTGAGGCTCGAAAGTGTGGGTAGCAAACAGGATTAGATACCCT
+
<FCFGEEGG<@FGGGFGC@,BFG@FEEE,,@FEFFGFDFGGGCF+@@=7C?CBGGGGGFFFE<<FC-?F=F,,5CE9?FF=:BFFFGFDF@EGFGGGGDGD@@FD+CFFGGF,BEGGGF@FFGCG>CDGDADCF,@@<@F,D,DF<*F*>CCC9CCD,CFF,,</234636BF>GD7F@<C#CCC(.8/-/.=>?C1/8*8GDEFCGF?GFGCFFB<<D,=9@+3:CECC:<>33,DFEFCFF9FC=,FFDAFF@<93,EEF=<DD=5@3<A+>6,,?,GGFEBECFC@>9ED?EB@@@4FC+8EF>A?CC,CCGGDC,=,+7CGEGGFE9<:E8CFED@B@8,ABGGGDFFGGGFFEFFGGGGFFFFF@FEGGGGGGGGGGGGFGFCDFCEFEEC,C,EGGGGE@GCGCGCC@CC
@s1701 207
TGGGGAATATTGCGCAATGGGGGAAACCCTGACGCAGCAACGCCGCGTGATTGAAGAAGGCCTTCGGGTTGTAAAGATCTTTAATCAGGGACGAAGAAAATGACGGTAACTGAAGAATAAGCTCCGGCTAACTACGTGCCAGAAGCCGCGGTAATACGTAGGGAGCAAGCGTTATCCGGATTTAATGGGTGTAAAGGGCGCGCCGGCGGGACGGCAAGTTGGAATGGAAATCTATGGGCTTAACCCATAAACTGCTTTCAAAACTGCTGGTCTTGAGTGATGGGGAGGCAGGCGGAATTCCGTGTGTAGCGGTGAAATGCGTAGATATACGGAGGAACACCAGTGGCGAAGGCGGCCTGCTGGACATTAACTGACGCTGAGGCGCGAAAGCGTGGGGAGCAAACAGGATTAGATACCCT
+
EEFFGFGGGGGGGGGGGGGGGGGG>FFGGGFCEGGGGGGGGGGFEEGFF:EEGCEFD,EFCE8CD+BCFGGGGDFFFFGG9EFGGGGGGGGFGCC:B=ECDDCG:CFG7FGGGGCGGAFFFGAFDDGGGEGGGGGGG?FGGG,<>@6F*FC:B>,C>F,?CFEFE=FCCF@AB78<FFG<FGF,,81?A<883<F.C=;49C6#:C:EEG&CCCC>3-5@5=3:#*&=<<CD,<:F@;C3CCFE?FC@DGFFEB,;<7,@86==>B3,F3,FA,,*@FFDEC8,,>AA=?B+,E9,87>EC><EFEGAEEGGGFFECCED<EFFE<FEF>=EAGFEDF<FFGGGGFD@C:EGGGGGFFFEFFGGEE@GEGGFB6:GCFE@GGGGGFCCEGGGGEGGFGGGGGGEGGGGGFFFGGCCCCC
@s1701 208
TGAGGAATATTGGTCAATGGGCGAGAGCCTGAACCAGCCAAGTAGCGTGCAGGATGACGGCCCTATGGGTTGTAAACTGCTTTTATAAGGGAATAAAGTGAGTCTCGTGAGACTTTTTGCATGTACCTTATGAAGAAGGACCGGCTAATTCCGTGCCAGCAGCCGCGGTAATACGGAAGGTCCGGGCGTTATCCGGCTTTATTGGGTTTAAAGGGAGCGTAGGCCTGAGATTAAGCGTGTTGTGAAATGTAGACGCTCACCGTCGGAACTGCAGCGCGAACTGGTTTCCGTGAGTCCGCACAAAGTGGGCGGAATTCGTGGTGTAGCTGTGAAATGCTTAGAGATCACGAAGAACTCCGATTGCGAAGGCAGCTCACTGGAGCGCAACTGACGCTGAAGCTCGAAAGTGCGGGTATCGAACAGGATTAGATACCCC
+
CEFFGGGGGGGGGGGFFGG?FFGGGGEG<CFFEFFGFGGG8FC@CFEEGGFGG@BFCFEEFGG,FCFFGEGCCFGGD9<FE?EFGGGGFGGGGGGGEFGDGGGG9E8BFGGGGG9EFFGFFGGGFGFGFFGGGGGGGGGF=A:7CECFEF9FG87>B<B>,,:F@CFG:FGDGGCCCG@BFFC<7FEF<FE*<CF77*=,CFB<,=14*?99;CF4?0?:6,520&;5E#<CF<C1ECF:%-C@=3<9@+EB5:C>7C8**@6+,,9EFFE?>+>:8C26=,EFGGGF1,83)@++89=?8F4<DEEBBFC@+8GEE@B,FFDFDE9,CE<E@,E=AFFDE,,8GGGGFF55=B+@,FGFCEDFEA@FCEC,DEGGGFGDGGGGFC;,DFFGGFGGFCGGFGFF?GGGGGGGGGGGFGE@CFGGCFF9GFC9C<BB
@s1701 39495
TGAGGAATATTGGTCAATGGACGAGAGTCTGAACCAGCCAAGTAGCGTGCAGGATGACGGCCCTATGGGTTGTGAACTGCTTTTATAAGGGAATAAAGTGAGTCTCGTGAGACTTTTTGCATGTACCTTATGAATAAGGACCGGCTAATTCCGTGCCAGCAGCCGCGGTAATACGGAAGGTCCGGGCGTTATCCGGATTTATTGGGTTTAAAGGGAGCGTAGGCCGGAGATTAAGCGTGTTGTGAAATGTAGACGCTCAACGTCTGCACTGCAGCGCGAACTGGTTTCCTTGAGTATGCACAAAGTGGGCGGAACTCGTGGTGTAGCGGTGAAATGCTTAGATATCACGAAGAACTCCGATTGCGAAGGCAGCTCACTGGAGCGCAACTGACGCTGAAGCTCGAAAGTGCGGGTATCGAACAGGATTAGATACCCT
+
ECFGGGGFGGGGGGGGGGGGGGGGDFEEFCGGGG<FEGGFGGGGGGEF>EFGGGGGGFGGFFEFGCFGGGGFCCFGGG?FFGFGGGGGGGGFGGGCEGGFGFG<FGGGGGDGGGGGAFGGGGGGGFGGGGFDEGGF<<FFGGGGGGGG9<FFFGGGFGFGGCFF=+@CCEGGFGGE7FEGFGFEDGG2F3=FFCGC**1554:EF<.=@BC@GGGAC4+A@GCF68C@?F;GF>DFGFC?8DCGGGFCF@<FGGF8GGE@E<39,=7FCD>DEEEDGG;=DDC8<=,@GFCDFGFADGGF>FFGFEGGFEFE=CGGDGGFGEGGFGEFE?E5A9EFGGEDA8<,FC,GFDGFGFGFEGFCDGGGFFFFE,GGCGGGGGGGGGGGGGGGGGFDGGGGGGGGGGGGFDGGGEGGGGGGGGDFGGGFCGGGF8GCCCCC
@s1701 34861
TGAGGAATATTGGTCAATGGACGAGAGTCTGAACCAGCCAAGTCGCGTGAGGGATGAAGGATCTATGGTTCGTAGCCTCTTTTATAAGGGAATAAAGTGCGGGACGTGTCCTGTTTCGTATGTACCTTATGAATAAGGATCGGCTAACTCCGTGCCAGCAGCCGCGGTAATACGGAGGATCCGAGCGTTATCCGGATTTATTGGGTTTAAAGGGTGCGTAGGCGGCCTTTTAAGTCAGCGGTGAAAGTCTGTGGCTCAACCATAGAATTGTCGTTGAAACTGGGGGGCTTGAGTATGTTTGAGGCAGGCAGAATGCGTGGGGTAGCGGTGAAATGCATAGATATCACGCAGAACCCCGATTGCTAAGGCAGCTTGCCAAGCCATGACTGACGCTGATGCACGAAAGCGTGGGGATCGAACAGGATTAGATACCCT
+
FGGGGGGGGGGGGGGGGGGGGGGFGGGGGGGGGGGGGGGGGGCGGGGGGGGGGGFGGGCGDFGFGGDCGGGGGG7FGGGGGGGFFGEFGDCFFFFFGGFGGGGGGGGGGGGGGGGGGGGGFFEGGGGGGGGGGGGGGGGGGGGGGGGGGGGGGGGGGGGGGGG>FGEFGGGGGFGGGGDCCFGG:FGGGECFGGGGD5F:CFCFGF?G<?CFFFEDEE?74>ECEGG5FC?ACCC<=CCCG8D@@9CDCDFC@DGGG=@CF@<9?<><<@=3C8)F,<?EF:F@CF9D8FE@E>,EFF=,<48FE9FEC4,>6++CGGGFGEC9@,ECGCGECDGFFFDGGEF?>GDFCFEC77F@,FF<@@,,,CFC6,DB,GEC:<CGFGGGGGFCGGGGGGFFGGFDDGF;@GGGFFFGGGF,FB@DFEE9CGGGFGCCA@C
@s1701 211
TGAGGAATATTGGTCAATGGACGAGAGTCTGAACCAGCCAAGTAGCGTGCAGGATGACGGCCCTATGGGTTGTAAACTGCTTTTATAAGGGAATAAAGTGAGTCTCGTGAGACTTTTTGCATGTACCTTATGAATAAGGACCGGCTAATTCCGTGCCAGCAGCCGCGGTAATACGGAAGGTCCGGGCGTTATCCGGATTTATTGGGTTTAAAGGGAGCGTAGGCCGGAGATTAAGCGTGTTGTGAAATGTAGACGCTCAACGTCTGCACTGCAGCGCGAACTGGTTTCCTTGAGTACGCACAAAGTGGGCGGAATTCGTGGTGTAGCGGTGAAATGCTTAGATATCACGAAGAACTCCGTGTGCGAAGGCAGCTCACTGGAGCGCAACTGACGCTGAAGCTCGAAAGTGCGGGTATCGAACAGGATTAGATACCCT
+
<FFGGGGGGFGGGGGGGGGGGGGGDGGEFFGGGGGGGGFGGGGGGGGGGGGGGGGGGGEGEFGGGGGGGFCGGAFG<FGF<FFGGGGGFGGFG8FAFGDGGFGGGGFEEFGDGGGFGGGGGFGGGGGEEFGFGGGDGGGCGG@CECGFDFGGGGGGGGGF@GGGC>:F:FEGGFFGGGGGF=C7EFEGFEB5=9FCE5:FGGFFGGFE<GFFFGEFGFD@<<EDGCC8=E=:=EG/8.&;;@FE,<F,<>AFGCB8:FGGGGGGGGGGFCC27G>:/GFCFDEFA,=B,8,78GCBEGGGEEDAEGGEC8C4+D7GGGGGGFB>>F,GFFE,CFDGDGFDEFFGFCC@D<FGGEGG@GF@+@@,?BDFD8GGGGGGGFDGGGFCGGCGFFBFFFFGGGGGGGFFFGGGGGGGGGGGGGGFGGGGFGAGGGCCCCAC
@s1701 34709
TGAGGAATATTGGTCAATGGGCGAGAGCCTGAACCAGCCAAGTAGCGTGCAGGATGACGGCCCTATGGGTTGTAAACTGCTTTTATAAGGGAATAAAGTGAGAGTCGTGACTCTTTTTGCATGTACCTTATGAATAAGGACCGGCTAATTCCGTGCCAGCAGCCGCGGTAATCCGGAAGGTCCGGGCGTTATCCGGATTTATTGGGTTTAAAGGGAGCGTAGGCCGGAGATTAAGCGTGTTGTGAAATGTAGACGCTCAACGTCTGCACTGTAGCGCGAACTGGTTTCCTTGAGTACGCACAAAGTGGGCGGAATTCGTGGTGTAGCGGTGAAATGCTTAGATATCACGAAGAACTCCGATTGCGAAGGCAGCTCACTGGAGCGCAACTGACGCTGAAGCTCGAAAGTGCGGGTATCGAACAGGATTAGATACCCT
+
GGGFGGGGGGGGGGGGGGGGGGGGGGGGGGGGGGGGGGGGGGGGGGGGGGGGGGGGGGGGGGGFGGFGGGFGGGGGGGGFFEDGGGGGGGGGGEFFFGAFGGGGGGGGCFGGFGGGGGGGGGGGGGGGGGGGGGAFGGGFGG7FE@CDGGGGGGGGGGGGGGGGGGGGGCFG,E7FCF@CGFGEGGGGGGG0G=GEG$FGF7=FF<GG5ECFGFD*8<GGEFCC?EGD?2*EFFG;FE>;2F@@<?3GGGGF9CGGDGFGCFCGGGGGGFECFECF9E9=EGFGGGGEFD99GDECGGEFGFGFFDGEEGB9DFDEGFFFGGFDAFCCCGCFEFEGGGGGFCGGGCGGFGGFFGGGGGGFCF@GGGGGGGGGDGGGGEGGGGDGGGGGGGGGGGGGGGGGGEGGGGGGGGGGGGGGFF9GGGGGGGGGFF8CCCCC
@s1701 213
TGAGGAATATTGGTCAATGGACGAGAGTCTGAACCAGCCAAGTAGCGTGCAGGATGACGGCCCTATGGGTTGTAAACTGCTTTTATAGGGGGATAAAGTGTGCCACGTGTGGCATATTGCAGGTACCCTATGAATAAGGACCGGCTAATTCCGTGCCAGCAGCCGCGGTAATACGGAAGGTCCGGGCGTTATCCGGATTTATTGGGTTTAAAGGGAGCGTAGGCCGTTTGGTAAGCGTGTTGTGAAATGGCGGGGCTCAACCTGGGCATTGCAGCGCGAACTGCCAGACTCGAGGGCGCAGGAAGTAGGCGGAAGTCGTCGTGTAGCGGTGAAATGCTTAGATATGACGAAGAACTCCGATTGCGAAGGCAGCCTGCTGTAGCGCAACTGACGCTGAAGCTCGAAAGCGTGGGTATCGAACAGGATTAGATACCCT
+
FCGGGFGGGGGFGGGGGGGGGGGGGGGGGGGGGGGGGGGGGGGGGGGGGGGGGGGGGGGGGGGGGGGGGGGGGGFGGGGGGGGGGGGGGGGGGGFGGGGGGGFGFFEGGGGDGCGDFGGGGGGGGAGGGGGFFCF@FGGF<DEGGGGEFDGGGGGGGGGGFGGGEDFGGGGGCCCCGGGGG9FFGEGD7BCCFGGG5CFFFGC@F@<EC4A9CF@?GFC537::FE;.C6>C<<A<GBFC>CC9A949=*.GFCEFGGGFD@C<FC:FGFE>5<4>3:+:4FCFDEB3EF=A5@+>DGCCGF>CB=:C?GEAB@@>8GGCFFEEBC@E=GGFA99GGFFFE=FGDGGGGFGGFF@FBAEEFGDGGDFGGCGGFFCGGGGGGGGGGGFFGEFEGGGGFGGGFGGGGGGGGGGEGGGGGGGFGFGGGGEDGGGCCCCC
@s1701 36893
TGGGGAATATTGCACAATGGGGGAAACCCTGATGCAGCGACGCCGCGTGGAGGCAGAAGGTCTTCGGATTGTAAACTCCTGTTGTTGAGGAAGATAATGACGGTACTCAACAAGGAAGTGACGGCTAACTACGTGCCAGCAGCCGCGGTAAACCGTAGGTCACAAGCGTTGTCCGGAATTACTGGGGGTAAAGGGAGCGCAGGCGGGAGAACAAGTTGGAAGTGAAATCCATGGGCTCAACCCATGAACTGCTTTCAAAACTGTTTTTCTTGAGTGGTGCAGAGGTAGGCGGAATGCCCGGTGTAGCGGTGGAATGCGTAGATATCGGGAGGAACACCAGTGGCGAAGGCGGCCTACTGGGCACCAACTGACGCTGAGGCTCGAAAGTGTGGGTAGCAAACAGGATTAGATACCCT
+
<8<@E:FG9EGGFGGFFGGC,,@FCCF<:,C,E@E<FFECG>:FEFG876B,?,B7A=EEFE9EC@E:FG8?@CFG9E=FGD<FFEFEF,<<48?<<FFA<BF?<@C<?BFGG8<,,D,,<>B>CFGGGFFCC3:::DFG<FF73*@7>*><,,58>FBCFB<;3BCC*<@;F<FBF8=$68?:<F-;48F9?C:@CEECEDG>EFGF?8888C8>AF?,38CFCC7@.31<F:E:B<@<+C=C8<@7C:8=C9CDDC:=D:B,GGGFGGGGDB,,BA?8@GGGGECDEEEC,8=>>+7FFGEC5GGEFFGFEEFFD?<9GGGGGEFDFFCFCEFC@FFC,@CFGEDGG@FFE6D@EF<EED:GFGGC:CFFDCGFCEEFFEFEAEGCB,<FE,9GFCF@GGGGGGFGF8FCCCCC
@s1701 215
TGGGGAATATTGCACAATGGGCGCAAGCCTGATGCAGCGACGCCGCGTGCGGGATGGAGGCCTTCGGGTTGTAAACCGCTTTTGATCGGGAGCAAGCCCTTCGGGGTGAGTGTACCCTTCGAATAAGCACCGGCTAACTACGTGCCAGCAGCCGCGGTAATACGTAGGGTGCAAGCGTTATCCGGAATTATTGGGCGTAAAGGGCTCGTAGGCGGTTCGTCGCGTCCGGTGTGAAAGCCCATCGCTTAACGGTGGGTCTGCGCCGGGTACGGGCGGGCTGGGGTGCGGTAGGGGAGACTGGAATTCCCGGTGTAACGGTGGAATGTGTAGATATCGGGAAGAACACCAAGGGCGAAGGCAGGTCTCTGGGCCGTCACTGACGCTGAGGAGCGAAAGCGTGGGGAGCGAACAGGATTAGATACCCT
+
<FFFGGGGGGGGGGGGGGGGGGGGGGGGG98FGGGGGGG>EGGGGGGGGGGGG@EGGFFGGGGGGGGGGGGGGGGGGGFGG<FFGFGGGGGGGGEFGGGGGGGGGGGEFFGGGGGGG9CFGGGGGGFGGFFGGGDGGGGGGFC:EFGF:<EC<<7FFFE:FFGF99<EEC@EGGF78?E5;FGGG5C5FEEGGGGEGGEGG7?C8:;CE>C57CE5:383:'CD.<:BC:CCA6E=F:CEF?@CEF500&GGGGGBCB<C5@:EEGEC9CCE@7EGF:/?+)EGEC8DGFF8?,;CFGGF@44+BGGGF?AE>8F@DGECC9GGGGFE9E6CGGGGGGFFF?=CE<FGF@FEFC<,FFCGGGEGFCDGGGGGGGGFFFCFEFFFF8GFCECGGEEGGGGGGGFDGGGGFGGGGFCGGGGGCCCCC
@s1701 31395
TGAGGAATATTGGTCAATGGACGAGAGTCTGAACCAGCCAAGTAGCGTGCAGGATGACGGCCCTATGGGTTGTAAACTGCTTTTATAAGGGAATAAAGTGAGTCTCGTGAGACTTTTTGCATGTACCTTATGAACAAGGACCGGCTAATTCCGTGCCAGCAGCCGCGGTAATACGGAAGGTCCGGGCGTTATCCGGATTTATTGGGTTTAAAGGGAGCGTAGGCCGGAGGTTAAGCGTGTTGTGAAATGTAGACGCTCAACGTCTGCACTGCAGCGCGCACTGGTTTCCTTGAGTACGCACAAAGTGGGCGGAATTCGTGGTGTAGCGGTGAAATGCTTAGATATCACGAAGAACTCCGATTGCGAAGGCAGCTCACTGGAGCGCAACTGACGCTGAAGCTCGAAAGTGCGGGTATCGAACAGGATTAGATACCCT
+
CFGGFCEEGGCFGGGGGGGGGGGGGGGAFCFFCFFFGGGGGGGGCGEFGGGGGGGGDGEFG@FGGGGGFGG+6CFGGGGGFGFGGGGGFFGGGFFEEFFFFDAFFGGG<F?FFFFDGGGGGGEGGGFGGGGGGGGGF?FGGGGGD78BFABFDGGGGGFC<FEFCEEGEF@:EFFCFG7CFFFDFGC*14EFGGGD5*:FC7BFGG94F@:<<CEFFB@B;C:>F:C5C#<899@BGC@FAFG3FCFFCF@3A36>GGCFF>GD9F<C0-6.CEEC@C$?>FGFF8FGDF9D:+GEGGGGD,=8EEC?C8=@+FE7GGGFDDF@=F@,=B<?EFA4B9GGFFFFACFD,F<?6?B:CFFF7GEBEFCFF@AGGGFFFFC@@GGGFCFGGFCCGGFCGGGGGGGGFGGGGDGFGGGGGGFEDFBFFGGGFCGCCCCC
@s1701 217
TGAGGAATATTGGTCAATGGACGAGAGTCTGAACCAGCCAAGTAGCGTGCAGGATGACGGCCCTATGGGTTGTAAACTGCTTTTATAAGGGAATAAAGTGAGTCTCGTGAGACTTTTTGCATGTACCTTATGAATAAGGACCGGCTAATTCCGTGCCAGCAGCCGCGGTAATACGGAAGGTCCGGGCGTTATCCGGATTTATTGGGTTTAAAGGGAGCGTAGGCCGGAGATTAAGCGTGTTGTGAAAGGTAGACGCTCAACGGCTGAACTGCAGCGCGAACTGGTTTCCGTGAGTACGCAAAAAGTGGGCGGAATTCGTGGTGTAGCGGTGAAATGCTTAGATATCACGAAGAACTCCGATTGCGAAGGCAGCTCACTGGAGCGCAACTGACGCTGAAGCTCGAAAGTGCGGGTATCGAACAGGATTAGATACCCT
+
GGGGGFGGGGCCGGGGGGGGGGGGGGG@FCFGGGGGFGGGGGEFGFEGGGGGGGGGFGGGGDGFGCFGGGGCGEFGGGGGGGGGGGG9FFGGGGGGGGGGGG?BDFGGF,F<FG<EFGGGGFGGGGGFGFCE9FGGGGGGFGGGGGGFGB,DEEGEGCEFGG@@CEGDGGGGGGGGDGGGCEFFGGGGG7=>FFGGGGGG7@AC:FCG72:2C:F.;.2#65739;1#F<:<1<76E?=88@255@(#FD81*@688:7F@,77GFFGFGE>DGDFECFD??FF@+6=6,5,)=E@@,+5,?9EF8DGF=C9+,6=>:+8GFEC=ECGGGGFBFCDDFBCC,A8=GGGGGGGGGEDGFACGEEDFEFGCFGGGGGGGFEFC7GGGGGGGGEGGGGFE7GFDGGGFFF:EGGGGGGGDFDFFCFGFGGGF<CCCCCC
@s1701 218
TGGGGAATATTGCACAATGGGGGAAACCCTGATGCAGCGACGCCGCGTGGAGGAAGAAGGTCTTCGGATTGTAAACTCCTGTTGTTGAGGAAGATAATGACGGTACTCAACAAGGAAGTGACGGCTACTACGTGCCAGCAGCCGCGGTAATACGTAGGGTGCAAGCGTTATCCGGATTTACTGGGCGTAAAGGGAGCGTAGACGGAGTGGCAAGTCTGATGTGAAAACCCGGGGCTCAACCCCGGGACTGCATTGGAAACTGTCAATCTAGAGTACCGGAGAGGTAAGCGGAATTCCTAGTGTAGCGGTGAAATGCGTAGATATTAGGAGGAACACCAGTGGCGAAGGCGGCTTACTGGACGGTAACTGACGTTGAGGCTCGAAAGCGTGGGGAGCAAACAGGATTAGATACCCT
+
EEGGGGGGGGGGGGGGCFFEGGGGFGGGGGGGGGGGGGDEGDGGGGGGGGGGGGGGGGGGGGGGGFFFGGGGGGGGGGGGFFFGG8=FFGEGGGGGGGGGGGCBFGGGGGGDGFFGGGFGGGGGEDGGGGGGGGGGCGC8FGGGGGGECFFFGGGGGGGFGGGGGFGCC*:CCEG7FGGGF;FGG<E7<CFGG9GGGC:E;DD8F<DGFCFFFCCFG:CF99FC@F>CF8CEGGG>:>FGGGEFE:FGGFFCA9GFFF?8CEF9FFGG>FGBGGEGEFGGGGFEEGCE@<=8EE8FECEGFEC>FBFFFCDGGCGDEB=F=<DEGGFFCFC,FF@DECEGDEGGDGGGGGGGGFEGGGEGGGGGFGGGGGGGGGGGGGGGGGGGGGGGGGGFFGGGGFFGGFGGGGGGGF@CCCC
@s1701 219
TGAGGAATATTGGTCAATGGACGAGAGTCTGAACCAGCCAAGTAGCGTGCAGGATGACGGCCCTATGGGTCGTAAACTGCTTTTATAAGGGAATAAAGTGAGTCTCGTGAGACTTTTTGCATGTACCTTATGAATAAGGACCGGCTAATTCCGTGCCAGCAGCCGCGGTAATACGGAAGGTCCGGGCGTTATCCGGATTTATTGGGTTTAAAGGGAGCGTAGGCCGGAGATTAAGCGTGTGGTGAAATGTAGACGCTCAACGTCTGCACTGCAGCGCGAACTGGTTTCCTTGAGTACGCACAAAGTGGGCGGAATTCGTGGTGTAGCGGTGAAATGCTTAGATATCACGAAGAACTCCGATTGCGAAGGCAGCTCACTGGAGCGCAACGGACGCTGAAGCTCGAAAGTGCGGGTATCGAACAGGATTAGATACCCT
+
AFFGGGGGCFGGGGGGGGGGGGGGGGGGGGGGGGGGGG?FEFFGGGGFGGFGGGGGGGGGGGGGGGFGGGGGGGGFGGGGGGGFFGGGGGGGGGGGGGGGGGGGGGGGGG>EGDGGGG7E9?AEEFGEFGGEFGCEGCFGGGFEEGGGGGGGFGFDFF,>>BDGGCECFFGAFGGGFFFFGG9FFFGGCFE5<::B*5??+;7F<<=;FFF99C:AC;>%2CECF:=7EEC=<EF@F>@G2E>:<<<A=7EEFGFFFGF@C>5,@@<.@,F<,&=C,&9=DDFF<FGFFDFEDFCC>GGGDF>,CGGEGGF@?GDGGGGGFGGGBEEAFFCFFFFD;CFGFCFFFGGGFFAGFFDGGGFF+GGFGGGGGGGGGFEFGGFEDGGGGFC@+GFEFGGFFFFCCGGGGGGGGGGGGGGGGFCFGGGGGGFGGGGCCCCC
@s1701 220
TGAGGAATATTGGTCAATGGACGAGAGTCTGAACCAGCCAAGTAGCGTGCAGGATGACGGCCCTATGGGTTGTAAACTGCTTTTATAAGGGAATAAAGTGAGCCTCGTGAGACTTTTTGCATGTACCTTATGAATAAGGACCGGCTAATTCCGTGCCAGCAGCCGCGGTAATACGGAAGGTCCGGGCGTTATCCGGATTTATTGGGTTTAAAGGGAGCGTAGGCCGGAGATTAAGCGTGTTGTGAAATGTAGACGCTCAACGTCTGCACTGCAGCGCGAACTGGTTTCCGTGAGTACGCACAAAGTGGGCGGAATTCGTGGTGTAGCGGTGAAATGCTTAGATATCACGAAGAACTCCGATTGCGAAGGCAGCTCACTGGAGCGCAACTGACGCTGAAGCTCGAAAGTGCGGGTATCGAACAGGATTAGATACCCT
+
@FGGGGGGGGGGGGGGFGGGGGGGGGGGGFFGFGFGGGGGGFC<FGGGGGGGGGGGFCBEEGGFGGGGFGGGGGGGGGGFFFGGGGGGGFGFGGEEFGGAFGGGFGDFFGGGGFGGGGDGGFEGGCFFGGGFFFGGGGGGGGEGGDGGGFGGGGFGG9FGGGGGCEEEFGGGGGGG77>FGFFG@GEC:;BFFGEE/CGGCFGGE,CF/6?EFFFFG6FF;2DDFFGFCEFFF6<9EBCGF?FC<<=,2FGGFGDD7>@D<>;GGGGGGE7>@C8DC@8==DGGEF>B,,GGFF8@GGGDFF@,F>::GGCF>D8CBFGGGGGC==4,AECAFFE=AC9FE;A=@F@GF<CFGGGGCEDDGFFFGFEGGGGGFFCFFFGGGGGGFFCGGCGGFFCGGGFF<GGFGGGGFEGFGGGGGGGFFGFFGFGGGGGCCCCC
@s1701 41466
TGAGGAATATTGGTCAATGGGCGAGAGCCTGAACCAGCCAAGTAGCGTGCAGGATGACGGCCCTATGGGTTGTAAACTGCTTTTATAAGGGAATAAAGTGAGAGTCGTGCCTCTTTTTGCATGTACCTTATGAATAAGGACCGGCTAATTCCGTGCCAGCAGCCGCGGTAATACGGAAGGTCCGGGCGTTCTCCGGATTTATTGGGTTTTAAGGGAGCGTAGGCCGGAGATTAAGCGTGTTGTGAAATGTAGACGCTCAACGTCGGCACTGCAGCGCGAACGGGTTTCCTTGAGTACGCACAAAGTGGGCGGAATTCGTGGTGTAGCGGGGAAATGCTTAGATATCACGAAGAACTCCGATTGCGAAGGCAGCTCACTGGAGCGCAACGGACGCTGAAGCTCGAAAGTGCGGGTATCGAACAGGATTAGATACCCT
+
FGGFCFFGEECEGGGGFFGGBF7@FGGGGG<EFGFFGFGFGFFGFEG@FFGGGGFGGFFGG@FGGFAFFGGFFG,FFGCFF<FGGGDC,EFAF<9CEGGF,,?FGCCD>+AFGGGFGGGFFFCGGGGGGFGCGGGGGGGFGGCCGG:FDFBD8>FGGGCDDCD<@CEEG7<5<,6*@C<<FFE>CGGCBC*=;FDEE=@CFFFACFBE8*2?<@7=C?FAB@E8FDCDGGGGDE;?<>8E/CE@@FGBC;0>':CD>37>C>3C#C<F78>CB:@:+8A61+FB8,<B,FGEFCBB8,@?EBA8B7CGF8AE@,=7GF?FEFGEA@+,9,CFFE9GFGGC?9C@E7DGFGGFC8+=7GFF:EC7DEECC,GGGGGFCEGFFCGFCFEF7EEEFE<GFEFCFGGFDGFCGGFCCFGFCGGGFGFGGEEEC,-@BCCC
@s1701 21736
TGAGGAATATTGGTCAATGGGCGAGAGCCTGAACCAGCCAAGTAGCGTGCAGGATGACGGCCCTATGGGTTGTAAACTGCTTTTATAAGGGAATAAAGTGAGAGTCGTGACTCTTTTTTCATGTACCTTATGAATAAGGACCGGCTAATTACGTGCCAGAAGCCGCGGTAATACGGAAGGTCCGGGCGTTATCCGGATTTATTGGGTTTAAAGGGAGCGTAGGCCGGAGATTAAGCGTGTTGTGAAATGTAGACGCTGAACGTCTGCACTGCAGCGCGAACTGGTTTCCTTGAGTACGCACAAAGTGGGCGGAATTCGTGGTGTAGCGGTGAAATGCTTAGATATCACGAAGAACTCCGATTGCGAAGGCAGCTCACTGGAGCGCAACTGACGCTGAAGCTCGAAAGTGCGGGTATCGAACGGGATTAGATACCCT
+
@CFGGDFGFGFG<FGGFFA<EFEDGGGDF<FGFFFFG8DFGGGGGG@C@@F<F:<FFCFGEF>7CDCCEEFEFF,CFCCFFGGFAFGGG9CBFGFGGF9,C<A@,C>BC@FFFGGDEC+=FGGGGAEGFFFCE<EG<ACDF7+:CCCEGG,DFGCF+=F,,8<@++@CCEF,@,>FG*1>2CF*=::*<F<*,?<F55:C+9F,8***18C,?91*/7:<BC8.4:C2EE?#16<@GDE><@@F:>#;>*::@3FD@#@C@A@>@/,D:@7GEF8F@F9,FCGDGFB:,8C?57CF>9CFEB,FGEEE==9GFEEGGGGFFGCC>CFDGFFC,E<FFCC9C8GGFFEGEFCEC8>B@CGGGGGGGFGGGFFF9FCECF@7CGEGF<EEGGGGGGGGFCDGGGGGGEFGDFF<CCGFCC,CGEGGGGGGGGGCCCCC
@s1701 223
CGGGGGATATTGCACAATGGGGGAAACCCTGATGCAGCGACGCCGCGTGGAGGAAGAAGGTTTTCGGATTGTAAACTCCTGTCGTTAGGGACGATAATGACGGTACCTAACAAGAAAGCACCGGCTAACTACGTGCCAGCAGCCGCGGTAAAACGTAGGGTGCAAGCGTTATCCGGATTTACTGGGTGTAAAGGGAGCGTAGACGGAGTGGCAAGTCTGATGTGAAAACCCGGGGCTCAACCCCGGGACTGCATTGGAAACTGTCAATCTAGAGGACCGGAGAGGTAAGCGGAATTCCTAGTGTAGCGGTGAAATGCGTAGATATTAGGAGGAACACCAGTGGCGAAGGCGGCTTACTGGACGGTAACTGACGTTGAGGCTCGAAAGCGTGGGGAGCAAACAGGATTAGATACCCT
+
GGGGGGGGGGGGGGGGGGGGFGGGGGGGGGGGGGGGGGGGGGGGGGGEEGGGG+FFGGGGFGGGGGCFCGGFGFGFGGG9FGGFGGGGGGGGGGDFE9FGGGCFFGGGGFFGGGGFGFGFGGGGGGEGGGGC@FCGCCFGGGGGGEGEFG>FGFGGF@FE<@ECGDFGGDCFGGGGC*;@FGGFGGFG?CCFGF885CECC<8CCC58CCCE,<C;G8<FFC=:@B;7?GDEFFDGE@CEFGF6DGE>EDBEGCC=67FD8FFFFFAD<GGF.C0G@GFFDE=DGCF+C>C,48EE>58BE4ED=GEFDECFGFFE89GDGGGGGGGGFAEE:C66,?GFEGGGGGCGGGGGGGGGGGGGGGGGGGGGGD<EGGGGGGGGGGFEEFGGGGGGGGFGGFEFGFGFCGGFEEFCCCCC
@s1701 49747
TGGGGAATATTGCGCAATGGGGGCAACCCTGATCCAGCCATGCCGCGTGCAGGATGAAGGCCTTCGGGTTGTAAACTGCTTTTGTCAGGGACGAAAAGGACCGTGTTAATACCATGGTCTGCTGACGGTACCTGAAGAATAAGCACCGGCTAACTACGTGCCAGCAGCCGCGGTAATACGTAGGGTGCAAGCGTTAATCGGAATTACTGGGCGTAAAGCGTGCGCAGGCGGTTCTGTAAGACAGATGTGAAATCCCCGGGCTCAACCTGGGAATTGCATTTGTGAATGCAGGACTAGAGTTCATCAGAGGGGGGTGGAATTCCAATTGTGGCAGTGAAATGCGTAGATATTTGGAATAACACCAATGGCGAAGGCAGCCCCCTGGGATGCGACTGACGCTCATGCACGAAAGCGTGGGGAGCAAACAGGATTAGATACCCT
+
EEFGGGGGGFFCFGGGGGFGGGGGGGGGGGGGCGGGGFGGGGE<FFEFGFGGGEFGGFFGGGFFFGEGFEGEGGGFFGGGGGFFEFGGGGGGGGGGFFGGDFGEGGGGGGGGGGGGGGGGGGDFFBFEEFFGCGGFCDGGGGG<DFDGGGEGGGGGGGGFG79,B>:FFGGGFGECFGBECFGGGGGCFGFGGF<7=;<:8CF<FA9@EGGFG8:<87FG9<7CE8CCCFE8:615FF3::<DCG??50G==>C:EEEGGF:DA<8>CEC;DCF>C=,FGFDC@5FCED9FE<,FFGFF@,,9FGEF7FECF8GE>,@,F9ECA,,FF85GFDCEEDGE:CFDE,EGFFGGGGF@<,=CFC,BCGF@F7GGGFE7DGGGGGFF@AGGGFFAGEGGFBCEFCAFFFGGFFGGGE@GGFFCFGFCB@FGGGGFEGFGCCCCCC
@s1701 29280
TGAGGAATATTGGTCAATGGACGAGAGTCTGAACCAGCCAAGTAGCGTGCAGGATGAAGGCCCTATGGGTTGTAAACTGCTTTTATAAGGGAATAAAGTGAGAGTCGTGACTCTTTTTGCATGTACCTTATGAATAAGGACCGACTAATTCCGTGACAGCAGCCGCGGTATTACGGAAGGACCGGGGGTTATCCGGATTTATGGGGTTTAAAGGGAGCGTAGGCCGGAGTTTAAGCGTGGTGTTAAATGTAGACGCGTAACGTCTGCACTGCAGCTCGAACTGGTTTCCTTGAGTACGCACAAAGTTGGCGGAATTCGTGGTGTAGCGGTGAAATGCTTAGATATCACGAAGAACTCCGATTGCGAAGGCAGCGCACTGGAGCGCAACTGACGCTGAAGCTCGAAAGTGCGGGTATCGAACAGGATTAGATACCCT
+
=6,C6FF8CAFGFFGGFF,<968BC@+,;6E@FA,CEFDEAC,;CEE:,6CCFC8,=,:@CEC,9:EEF8CFEGCA,6,A?B-<FBC?EDF8FF,9<CFFGGG,,,@4BFGFFF9<ADF9F9FAEFF,A:FFGA;EC,C<BF++8+@BD9,?,,A+B@,,38@D@CFF@F+,A@CF:C>F#3*5,5#5-1B12262=5:<$;*E@<C<9FFFFC;4CDCD@C=CFCFC5,7@EGC277*,;,=7,:D<;18*>F@6*,B<:@39@>,CF>:,++>,>FA@8CGFD,E8=CFADF886GF@45A8B++CDFF@+EECEFF<GFC7FC?BC<A99?FFFF<=C,,<GGGGFE?E8?8,:7FCECGF?99GFEF@F9GGFGGFC@@<GFC,EEFC9FEC<FF8C@E<FF@77CGFFC,GGGFFEFGFGGGGGGGC<@-C
@s1701 38928
TGAGGAATATTGGTCAATGGACGAGAGTCTGAACCAGCCAAGTAGCGTGCAGGATGACGGCCCTATGGGTTGTAAACTGCTTTTATAAGGGAATAAAGTGGGTCTCGTGAGACTTTTTGCATGTACCTTATGAATAAGGCACGGCTAATTCCGTGCAAGCAGCCGCGGTAATACGGAAGGTCCGGGCGTTATCCGGATTTATTGGGTTTAAAGGGAGCGTAGGCCGGAGATTAAGCGTGTTGTGAAATGTAGACGCTCAACGTCTGCACTGCAGCGCGAACTGGTTGCCTTGAGTACGCACAAAGTGGGCGGAATTCGTGGTGTAGCGGTGAAATGCTTAGATATCACGAAGAACTCCGATTGCGAAGGCAGCTCACTGGAGCGCAACTGACGCTGAAGCTCGAAAGTGCGGGTATCGAACAGGATTAGATACCCT
+
CFGFGGGGGGGGGF<EFGGGGEGGCCFFF<FGGE@FGGFFGGF,<F@FEGFFGGCECAFGDFECECFF,C,@=CFFF?FF9FFE5AC,,CF,=,5CAF<,,BCG89EFGGEGDBB<,EC,@FCFFFGGC,,FFFG;EF,,,:=CF:>BB?DFB5>F@C>BDFD,+48CGGGG9D:C@3:7?FFCED5BEBCBCFEFCC@GG+C:C7<1<2<?CF,3/;F;?FEG6:>#<E?CC<C<>9EF;<B,9>(,::<C#9@6FF7F@@,>FC::,8>+>>+@+,9=CCAD3,7CFC<A@CCCGF,@45,FF>7FEE9F@8GGEDDFAGFC>BC9D@C?AFEE@,C,CGEFCDEFGEAF<CFFEDE7@GGGFGGGGGFF@FFF<FBCFGGGGFAC@CCCF9FD<CGGFGGGFGGC@+FFGGGGGFE6F9FGGFAGGFGC<CCC
@s1701 29031
TGAGGAATATTGGTCAATGGGCGAGAGCCTGAACCAGCCAAGTAGCGTGCAGGATGACGGCCCTATGGGTTGTAAACTGCTTTTATAAGGGAATAAAGTGAGAGTCGTGACTCTTTTTGCATGTACCTTATGAATAAGGACCGGCTCATTCCGTGCCCGCAGCCGCGGTACTACGGAAGGTCCGGGCGTTATCCGGATTTATTGGGTTTAAAGGGAGCGGAGGCCGGAGATTAAGCGTGTTGTGAAATGTAGACGCTCAACGTCTGCACTGCAGCGCGAACTGGTTTCCTTGAGTACGCACAAAGTGGGCGGAATTCGTGGTGTAGCGGTGAAATGCTTAGATATCACGAAGAACTCCGAGTGCGAAGGCAGCTCACTGGAGCGCAACTGACGCTGAAGCTCGAAAGTGCGGGTATCGAACAGGATTAGATACCCT
+
FGGGGCDGGFFGFGGGGGGFCFGGGGGDGGGGGGGGGGGGFFFGFGGGGGGFFEGGGGGGGGGFGGGGGEGGG9ACEFGGGC<<FFFCAEFEFGFGGGGGGG,,BF7FEGGGFFGGGGGGGCFFEF<EFG,4BFGGGG9=FFE78++CCD,C>DFED,@CFFCFE8CFF**2,?@CGGDGGGG*<*4C*<CCCC*=17BC<4F:CCFF?FFGFCG3C72%<?GG?C87<,,%?93>FC>?<528D;D;?>4A3GGFFFEF0C=B<@@<D0C6@C:G>56:<E<FCFB,E>AA5C=:FF8C4C=,C7GEEEE,=EE@+D+GF=E@>@,AC,,EF?GFEC9=A,D8GGFFFGGGFFC@GGF7+GE@ECEGGGGGFGGGGCGGGGGFCFEGFB,7GGGGFEGGGDGGEEEFE7GGGGGEGFF@FGGFF,FGGGGCCCCC
@s1701 21674
TGAGGAATATTGGTCAATGGACGAGAGTCTGAACCAGCCAAGTAGCGTGCAGGATGACGACCCTATGGGTTGTAAACTGCTTTTATAAGGGAATAAAGTGAGTCTCGTGAGACTTTTTGCATGTACCTTATGAATAAGGAACGGCTAATTCCGTGCCAGCAGCCGCGGTAATACGGAAGGTCCGGGCGTTATCCGGATTTATTGGGTTTAAAGGGAGCGTAGGCCGGAGATTAAGCGGGTTTGGAAATGTAGACGCTCAACGTCTGAACTGCAGCGCGAACGGGTTTCCTTGAGTACGCACAAAGTGGGCGGAATGCATGGTGTAGCGGTGAAATGCTTAGATATCACGAAGAACTCCGATTGCGAAGGCAGCTCACTGGAGCGCAACTGACGCTGAAGCTCGAAGGTGCGGGTATCGAACAGGATTAGATACCCT
+
<FGEFEGGFFGGGGFGFGDCAFGGGGGEFCGGFGGCEGFGGGAFEFECCGC<FGC8FE@,@@B,@8FE8FG>FGDFAFFGGFGGGGG9?E<,EFDEEEFGG9EFF9<FGGCF,ECGGFEFCFE,,<EFGGFGFGGG,<,E,8FFG7:FGGGGCFFFGF8F<AA<FEEGFGEGGGFDE*::B,7*C:EFE:*,;C/9.,87C,F:CFFE1BBBFF;<C8FF?C4DDGFBE9GFFCFF5*<>8/#94><4=C>9=>FFCF<><4#7B@/GEAC@@+BC:@=@++DEF<FEF=<GFDEC8FCB@,4E8+GCEE<E=9,,E<FBFFEEFGFFFEC,5EE>,<AAGFFGGGCGGFAFEB:CCCGGGGECE<DFF8AFCFFF?FF@GGGGGGGGFFB@F?FE<C:,GGGGGGFEGGGFEFGGGGGGGGGGGGGGGGGCCCCC
@s1701 229
TGGGGAATATTGCGCAATGGGGGCAACCCTGACGCAGCCATGCCGCGTGAATGAAGAAGGCCTTCGGGTTGTAAAGTTCTTTCGGTAGCGAGGAAGGCATTTAGTTTACTAGACTAGGTGATTGACGTTAACTACAGAAGAAGCACCGGCTAACTCCGTGCCAGCTGCCGCGGTAATACGGAGGGTGCGAGCGTTACTCGGACTAAATGGGCGTAAAGGGCACGCAGGCGGTGGTGTAAGTGAGGTGTGAAAGCCCCGGGCTTAACCGGGGAATTGCATTTCATACTGGGTTGCTAGAGTACGTTAGGGAGGGGTAGAATTCCACGTGTAGCGGTGAAATGCGTAGAGATGTGGAGGAATACCGAAGGCGAAGGCAGCCCCTTGGGAATGTACTGACGCTCATGTGCGAAAGCGTGGGGAGCAAACAGGATTAGATACCCT
+
EFFGGEFGFFFGGGGGGGGGGGGGBEEGGFGGDCGGGGGFF8EECGG@CFFGGGGGGGGFGG8FGGGGFCFGEFGFEDEFGFFECFFDEG>+>BEFFEFFGGGGGGGG,B9DDGGFFGC,DFGFFGCCFGFG9D6DDCF@8,,@BCF<>@5@@FF:C:*33F@,*,6<<F7?CCCE9,=:BEDFC<:@E>CDE<<**32;DG/*2++3+<EFG?8;FA7.((29)7*7><5*2##7>9CFFF7CE9CC?6@1*55++F87;<EGGF:,ECCGGDE,<75,@9=D=FCB>8,,E3?,F5D@8=,,F=C8B++FFF@,>8B>+=B98ECCEAFCGGFFF7CFC?DAFEAB,AC,FEB<GEF,BFGGFBCCFFFFFB87GGF8CCF=GGFFGGGGGGGFCEAE9GGGGGDGGGGGEGGEFCFEFAFFEFFEFFFGGGGGCCCCC
@s1701 230
TGAGGAATATTGGTCAATGGGCGAGAGCCTGAACCAGCCAAGTAGCGCGCAGGATGACGGCCCTATGGGTTGTAAACTGCTTTTATAAGGGAATAAAGTGAGAGTCGTGACTCTTTTTGCATGTACCTTATGAATAAGGACCGGCTGATTCCGTGCCAGCAGCCGCGGTAATACGGAAGGTCCGGGCGTTATCCGGATTTATTGGGTTTAAAGGGAGCGTAGGCCGGAGATTAAGCGTGTTGTGAAATGTAGACGCTCAACGTCTGCACTGCAGCGCGAACTGGTTTCCTTGAGTACGCACAAAGTGGGCGGAATTCGTGGTGTAGCGGTGAAATGCTTAGATATCACGAAGAACTCCGATTGCGAAGGCAGCTCACGGGAGCGCAACTGACGCTGAAGCTCGAAAGTGCGGGTATCGAACAGGATTAGATACCCT
+
FFGGGGGGGGGGGGGGFFGGDGGGGGGGGFFEGGGGGGGGGGGGGGGFEGGGGGGGGGGGGGGGGGGGGFEFGFGGGGGGGGGGGGGGGGGGFGGFGGGGGCGEGGGGG?7?EFGGGGGGGGGGGFCGGGGG9FGFGGGGGFEDCGGFGFFGFGGGG9@FDGGGGECC@CFG9D7CECCGG?C>CF::<<EFF9E;EGGFFF<BFFG=>/AGG@G&2&<>;B*9?@4,?51C@F@=F8GFFG>FCFFCFFE@:98BGGGDFG=EFCDCDFCEGFE>>8EEBFGF*F<FE=?GFF>C=DFC,AGGGGEGFDF>6FEECF7FGGGGFGGGGEF9,EEFDFGDFFGGGGEFEF@FCFCGGFFF7GGGFFGGGGGGEGGGGCGGGGGGGAGGGFBEGFGF@CGGFDFECEFGGGGFGGGGGGFFGGGGGFFCGGGCCCCC
@s1701 34959
TGGGGAATATTGCACAATGGGGGAAACCCTGATGCAGCAACGCCGCGTGAGTGAAGAAGTATTTCGGTATGTAACGCTCTATCAGCAGGAAAGAAAATGACGGTACCTGAATAAGAAGCCCCGGCTAACTACGTGCCAGCAGCCGCGGTAATACGTAGGGGGCAAGCGTTATCCGGATTTACTGGGTGTAAAGGGAGCGTCGGAGGTTTTGCCAGTCTGCAGTGAAATCACGGGGCTGAACCCCGGGGCGGCTTTGGAAACTGTAGGACTAGAGGGCAGGAGAGGTAAGTGGAATTCCTAGTGGAGCGGTGAAATGCGTTGGTATTTGGAGGAACACCAGTGGCGATGGGGGCTTACTGGACTGTAACTGACGGTGAGGCTCGAAAGCGTGGGGAGCAAACAGGATTAGAGACCCT
+
<FFGGEEGGAFFGGGGGGF<FGGGEGFDGEGGGGGFFFC-CEFD@FGB@:EFDGA<CF8--?<FFGDFGGDFGC,BFGGFF9FFAF9E<BE8,AE@FACFG+4CF7AGE,,CFFEFEF8FG+>BF7F<3EC=>B=DGFBFFFGGDGDDCEGGCGF9,37***<*<BE+*<*/8>F7*1=C9<FFGGC7C,?CGGE*CEG8*****2*;98,++209<*+*)5<?CEG*++<FEG87:#:2+2C@6+6+6,B6,,;CC4448:9,A<5,,?,,6,,EB=8F@F=E:,,EEE@,4E,E=<FFDBB+57FC,,,,,@+C@89,5,,9<C,@@9E@::,F@@BEF@FFEC+@8,FCE9GFFFF?GCCDFFEEEGFC@<FAECFFFFGFFCFC7FGGGGGGDGFBACFGCF@9EE,CCCCC
@s1701 32334
TGAGGAATATTGGTCAATGGACGAGAGTCTGAACCAGCCAAGTAGCGTGCAGGATGACGGCCCTATGGGTTGTAAACTGCTTTTATAGGGGGATAAAGTGTGCCACGTGTGGCATATTGCAGGTACCCTATGAATAAGGACCGGCTAATTCCGTGCCAGCAGCCGCGGTACTACGGAAGGTCCGGGCGTTATCCGGATTTAGTGGGTTTAACGGGAGCGTAGGCCGTTTGGTAAGCGTGTGGGGAAATGTCGGGGCTCGACCTGGGCATTGCAGCGCGAACTGCCAGACTGGAGTGCGCAGGAAGTAGGCAGAATGCGTCGTGTAGCGGTGAAATGCTTAGATATGACGAAGAACTCCGATTGCGAAGGCAGCCTGCTGTAGCGCAACTGACGCTGAAGCTCGAAAGCGTGGGTATCGAACAGGATTAGATACCCT
+
FFFEFGGGGGGGG<FFEGGGGEGGECFEC<FFGDGGGFFFCFE9EGEGGCFGGFFGGF:EFECGFGFF@FGD8AFCCCFGA99CE9FFGD+FC7EF?EFEA?,,?F+44BF@E89BAFFAFFGGGGF,EE8,E@9EDFFE,D:@=FDFFFFFF8+BFGGFCC,@<>@FF@<C@F<CCFEGFGGDG>6<=1**:83<.18CC'8#FCF@>8:>@B?37DF;0=>?:5GC,FEGC<:1<9?C#<#<<:=0:)CCFB@<C:CCGGFC<@;<:D@=F+B@:;@=6FGGGFDAD8,A*FB:+?A?,FF<FC,FF;,GEC@+7C:8GFGGFGFFGFE<@FCFECCDEE,A6,,FFAFFGC>,7DB,FFE@FFFFF8@E@E8CGGEGGFC@9,GGGGGGGGGGFBEF8GGFDFGGGGFDGGF?GFGGGGGGGGGGGGGCCCCC
@s1701 48893
TGGGGAATATTGCACAATGGGGGAAACCCTGATGCAGCGACGCCGCGTGAGCGATGAAGTATTTCGGTATGTAAAGCTCTATCAGCAGGGAAGAAAATGACGGTACCTGACTAAGAAGCACCGGCTAAATACGTGCCAGCAGCCGCGGTAATACGTATGGTGCAAGCGTTATCCGGATTTACTGGGTGTAAAGGGAGCGTAGACGGAGTGGCAAGTCTGATGTGAAAACCCGGGGCTCAACCCCGGGACTGCATGGGAAACTGTCAATCTAGAGTACCGGAGAGGTAAGCGGAATTCCTAGTGTAGCGGTGAAATGCGTAGATATTAGGAGGAACACCAGTGGCGAAGGCGGCTTACTGGACGGTAACTGACGTTGAGGCTCGAAAGCGTGGGGAGCAAACAGGATTAGATACCCT
+
CCGGDFGGGGGGGGGGGGGFC@EDGGGFFGGGFGGGGG7FFGDEGGD=FG7FFG?F9EFFGGGEFFE=<FCGFG9BFGGGGEGGEFGGGCFGGGGGGGGGGGFG+?EF<FGGGGGGFGFGGGGGGFGGG;FGFDGFCFEFFFGGFGCE<:BFF;FF9FF:,:DFD9:<FFC:FF7F:<,7CC?EEF:C5CC<CA4<:5CFG48E;EEGGFG>;<FF:ECDC@5><9<0C@EGG<@1/>7@@;>GFGGFG==<FA#FFCD=C@7DEGCEGCAB<EEF>GFE:FFF;ECGGGGGE@,FFDFFGFEB5GGGGGGFGF=EGGGGFEFFFDGGFBGFCFCFFGGGEEF?FGCGGGGGGGFFFFEEEGGGGGFDGFFGGGGCGGGGFGF<GGGGGGGGGGGGCE9GFECGGGGGGGGCCCCC
@s1701 48140
TGGGGAATATTGCACAATGGGGGAAACCCTGATGCAGCGACGCCGCGTGGAGGAAGAAGGTCTTCGGATTGTAAACTCCTGTTGTTGAGGAAGATAATGACGGTACTCAACAAGGAAGTGACGGCTAACTACGTGCCAGCAGCCGCGGTAAAACGTAGGTCACAAGCGTTGTCCGGAATTACTGGGTGTAAAGGGAGCGCAGGCGGGAGAACAAGTTGGAAGTGAAATCCATGGGCTCAACCCATGAACTGCTTTCAAAACTGTTTTTCTTGAGTAGTGCAGAGGTAGGCGGAATTCCCGGTGTAGCGGTGGAATGCGTAGATATCGGGAGGAACACCAGTGGCGAAGGCGGCCTACTGGGCACCAACTGACGCTGAGGCTCGAAAGTGTGGGTAGCAAACAGGATTAGATACCCT
+
EFFGEGGGGGGGGGGGGGGGGGGGGGGGGGGGGGGGGGFFGGGGGGGGGGGGGGGGGGGGGGGGGGGFDGGGGGGGGGGGGGFGGGGFFGGGGGGGGGGGGGGGGGBFGGGFGGGGGFFGGGGGGGGGGGFGGCGGGGGGADCGGGEFCGGGFFGGGGGGCFGGGFE?GGGGGGGGGGGGGGGFGGCFFACFGFEFGGGGDEGDEGGC<EGGG?EFGAGFFFGGEGGGGGGGGGG6%<EFGFGGGGGFGFFGGGGFGGGD>GGGGGGGGGGFBGE>@;FEE@9GGECFBEEC,8>+ECCFGGGGAGGFFFFE?@GFD??AFC:@CGGGFED@:EF@FEF?FCGFFC:GGGGGGFGGGGGGGDGGGGGGGGGGGGGGFGGFFFFGGGGGGGGGGGGGFEFFGGGGGGGGGGGCCCCC
@s1701 35143
TGGGGAATATTGCACAATGGAGGAAACTCTGATGCAGCGACGCCGCGTGAAGGATGAAGTATTTCGGTATGTAAACTTCTATCAGCAGGGAAGAAAATGACGGTCCCTGACTAAGAAGCCCCGGCTAACTACGTGCCAGCAGCCGAGGTAATACGTAGGGGGCAAGCGTTATCCGGATTTACTGGGTGTAAAGGGAGCGTAGACGGCACGGCAAGCCAGATGTGAAAGCCCGGGGCTCAACCCCGGGACTGCATTTGGAACTGCTGAGCTAGAGTGTCGGAGAGGCAAGTGGAATTCCTAGTGTAGCGGTGAAATGCGTAGATATTAGGAGGAACACCAGTGGCGAAGGCGGCTTGCTGGACGATGACTGACGTGGAGGCGCGAAAGCGTGGGGAGCAAACAGGATGAGATACCCT
+
6CFFGDCFGGGGFFGGGGGGGGGGGGGFGGGGGGF,CFEGGGGGFFD8@CCAFC9=A?9<CFEFCFCCCCFFG9AAA<C,,,<,CEBEGDGGGE9?8AFAFGG@+@F,EBCEF,BFAFFBF7CCEC:FFCGGGGGDFFGGFGFGG+@F@FFCFF><D:<CEEF*4:CFGCE>FC7<**=FFFGC7:/F<<:;F9GFG?GE=C&0FDCGCFCB<E:<FF@2@8312:B:F88<EG<6GF@9FC<?EEDB<3>11B,CED=8GFFD:%8GBFDFDB0@3@FE@EBBA4,EE;;GGEA8FE@FGEC+DFB:A,C?BCEE?GFFFEGFGGDGGFGFEC8EFEGFEEGFFC7FC+CCB,C:,8@<DFC,EFCECC6,DA,B,CF8,FEF@FF:GGFGFFAEGFBEAGGFFA,GGGGCCCCC
@s1701 30845
TGAGGAATATTGGTCAATGGACGAGAGTCTGAACCAGCCAAGTAGCGTGCAGGATGACGGCCCTATGGGTTGTAAACTGCTTTTATAGGGGGATAAAGTGTGCCACGTGTGGCATATTGCAGGTACCCTATGAATAAGGACCGGCTAATTCCGTGCCAGCAGCCGCGGTAATACGGAAGGTCCAGGCGTTATACGGATTTATTGGGTTTAAAGGGAGCGTAGGCCGGTTGGTAAGCGTGTTGTGAAATGTCGGGTCTCAACCTGGGCATTGCAGCGCGAACTGTCAGACGTGAGTGCGCAGGAAGTGGGCGGAAGTCGTGGTGTAGCGGTGAAATGCTTAGATATGACGAAGAACTCCGATTGCGAAGGCAGCCTGCTGTAGCGCAACTGACGCTGAAGCTCGAAAGCGTGGGTATCGAACAGGATTAGATACCCT
+
EGGGGGGFGFCGGFGFGGG8EFGDDGG<FGGGGGGGGFFGGGGGGGGDGG7FEG8FEFE:FGGGGGGGFCCGGGGGGGCGGBFGGGGGCFGEGGGGE9CFFGFFFGGGGGG=DCF,EFCFD,BFFEEBE=FGGGFFDF9FEFCGGGGGGGGGGGGGG,@EGG7DBECEGG*,5FGGCEEFGGGC,<E<FCGC,@FC=3<BFDGGGG:FDAC96?CAF;FB6=EC<D*DB?7):C4285<89FFFCD:@CC4<D9*,;6#FF@,32:CFF(FDB:2>685C>C<,+,3,DCFD9C@:+ECEE<AFC=+@>EDE@8+84A+8FFC=8EBF@EC5,DDE>5<,C,F:7@GFEEAB,CF@F<B,:@CB<E9EEE@FB,,,FEB@CECC<GF7GGEEGGGDA7B,GGFGGDF7F<FD@,AGFF@@CGGGGCGGGGGCCCC@
@s1701 21287
TGGGGAATATTGCACAATGGGGGAAACCCTGATGCAGCGACGCCGCGTGGAGGAAGAAGGTCTTCGGATTGTAAACTCCTGTTGTTGAGGAAGATAATGACGGTACTCAACAAGGAAGTGACGGCTAACTACGTGCCAGCAGCCGCGGTAAAACGTAGGTCACAAGCGTTGTCCGGAATTACTGGGTGTAAAGGGAGCGCAGGCGGGAGAACAAGTTGGAAGTGAAATCCATGGGCTCAACCCATGAACTGCTTTCAAAACTGTTTTTCTTGAGTAGTGCAGAGGTAGGCGGAATTCCCGGTGTAGCGGTGGAATGCGTAGATATCGGGAGGAACACCAGTGGCGAAGGCGGCCTACTGGGCACCAACTGACGCTGAGGCTCGAAAGTGTGGGTAGCAAACAGGATTAGATACCCT
+
CFGDGGGGGGGGGGGGGGGGGGGGGGGFGGGGGGGGGGGGGGGGGGGFEGGGGGGG8FGGGGGGGCFFGGGGGGGGGGGGGGGGGGGGGGGGGGGGGGGGGGGGGGFGGGGGGFFGCGGGGFGGGGGGGGGGDGGGGGGGGFGGGGGGGGGGGGGGGGGGGF9GGGFGGGGGGGGGG::FFF-GGGFG;CFEGGGCGEFFCGGGGGGEGEGFGGGFGGGGFFFGGGGFGGGFGGGDGFGGGGGGGFFFFGAFDFFBGDFGGGGGGGFFFFFA<FFGGGGGGGGGGECGGGGFF@EB8+DGFDCC>GGGGGFGCDFGFEAGGEEGCGGGGEGADFCFGGEGCDEDF@7GEGGGGGGGGGGGGGGGGFGGGGFGFCGGGGGGGGGGGGGGGGGGGGGGGFFAFGGGGGGGGGGCCCCC
@s1701 43036
TGAGGAATATTGGTCAATGGACGAGAGTCTGAACCAGCCAAGTAGCGTGCAGGATGACGGCCCTATGGGTTGTAAACTGCTTTTATAGGGGGATAAAGTGTGCCACGTGTGGCATATTGCAGGTACCCTATGAATAAGGACCGGCTAATTCCGTGCCAGCAGCCGCGGTAATACGGAAGGTCCAGGCGTTATCCGGATTTATTGGGTTTAAAGGGAGCGTAGGCCGTTTGGTAAGCGTGTTGTGAAATGTCGGGGCTCAACCTGGGCATTGCAGCGCGAACTGCCAGACTTGAGTGCGCAGGAAGTAGGCGGAATTCGTCGTGTAGCGGTGAAATGCTTAGATATGACGAAGAACTCCGATTGCGAAGGCAGCCTGCTGTAGCGCAACTGACGCTGAAGCTCGAAAGCGTGGGTATCGAACAGGAGTAGATACCCT
+
FGGGGGGGGGGGGGGGGGGGFGGGGGGFGGGFFGGGGGGGGGGGGGGGGGGGGGGGGGGGGGGGGGGGFGGFFFGGGGGGGDGGGGGGGDFGGGGGGFGFGGGGEGGGGGGGGGGFFGGFEGGGGGGGGGGGFGDE<FCBFGEGGGGEGGGGGGGGGGGG7CACEDGGGGGGGGGCGGGGDFFFGD=*CCFGGGGDCGGGGFFA9FCFGFG@G@GFGFDC<EEFCC8GEECGGFG7>,/;8F<C:FG=GF9FGGGF888ACG?FFGGD>C:96F:C7GE=DFF8AF,<,F>>0+=FCFAFEE;BFC@B849,+B@+7F>8A,>45F7FDFC,59GFEGGFFGGE7FF@FE@B,B6,@BGEGFC@FE<GCCGGGCGF:EB=7F@9EC,,FCECF9FGCGEGGGGGGFGGGGGFGGGGGGFBDGGFF,F9FEFCC<9C
@s1701 239
TGAGGAATATTGGTCAATGGACGAGAGTCTGAACCAGCCAAGTAGCGCGCAGGATGACGGCCCTATGGGTTGTAAACTGCTTTTATCGGGGGATAAAGCGTGCCACGTGTGGCATATTGCAGGTACCCTATGAATAAGGACCGGCTAATTCCGTGCCAGCAGCCGCGGTAATACGGAAGGTCCAGGCGTTATCCGGATTTATTGGGTTTAAAGGGAGCGTAGGCCGTTTGGTAAGCGTGTTGTGAAATGTAGGGGCTCAACCTGTGCATTGCAGCGCGAACTGTCAGACTTGAGTGCGCAGGAAGTAGGCGGAATTCGTCGTGTAGCGGTGAAATGCTTAGATATGACGAAGAACTCCGATTGCGAAGGCAGCCTGCGGTAGCGCAACTGACGCTGAAGCTCGAAAGCGTGGGTATCGAACAGGATTAGATACCCT
+
FGFGGGGGGGGFGGGGGGGGGGGCEGGCGGGGGGFGGGGGGGGGGGG7FGGGGGCFGGGGGGGFGECFGGGGGGGGGGGGGCCFGG,<@FC>GCFGFCFGFG+:BFEDFFFFF=,,<EDFGCFFFBDF,D@FGGGGGGGCGGGDGGGGGGGFFGFGGGGGGGGGEE>FCCE7FF*=CF::?FGGCFGFFGCACFE?GGE<7C=DGG3A2FGGGGDFG650,CCDF>/09CF=9:GFGFC>FF==CFC9>5-':AFCCF.E:@#@#D98GGGFGEEEEDCDDFFDCCC8,@<D=ECDGFD8DAGBB6+GGFB;FFC=GF@=GGGEFGEFGGGFFGGGGFEFC9BDF@FGGDGFF@GGGGGC:GGFEFFFCGGFE:@BC,GEGGGGGGGF:GFFFGGGGGGGGGFGGEGEFFFGGGGGGGFFGGGGCEFAGFGCCCCC
@s1701 240
TGGGGAATATTGCACAATGGGGGAAACCCTGATGCAGCGACGCCGCGTGAGCGATGAAGTATTTCGGGATGGAAAGCTCTATCAGCAGGGAAGAAAATGACGGTACCTGACTAAGAAGCACCGGATAAATACGTGCCAGCAGCCGCGGTAATACGTATGGTGCAAGCGTTATCCTGATTTACTGGGTGTAAAGGGAGCTTAGGCGGAGGGGCAAGTCTGATGTGAAACCCCGGGGCTCAAGCCCGGGACGGCATTGGAAACTGTCAATCGAGAGTACCGGAGAGGTAAGCGGTATTCCTAGTGTAGCGGTGAAATGCTTAGATATTAGGAGGAACACCAGTGGCGAAGGCGGCTTACTGGACGGTAACTGACGTTGAGGCTCGAAAGCGTGGGGAGCAAACAGGATTAGATACCCT
+
FCCFGC>@AFFG9EFF8@FAEFGDCEGGGFEGGGGGGGCFGGG7:+CFGGG?FEGGFFC<E<9,,CF+8C7+?,F8FGG9B<E9@FE<FD+?FGGGGG,<?F7C7EFGFFGFGGCGEFDFFFE+>3><CDC9<>DDFF?<F<@F*>*<B:7DGFCFFCCC;,<:CGCFB*1,@C,8FF,;<EB9CFF>F:+3B,****,,+*,5<//2**1:88@026386AC9=*4*7::B6,,,4+,8++6++3+C6@,9>D;C>3+62>FCFF=:+,,A5++8=8EF9F@?<=++=4?>,8E44,E<GFDE=F8EC4<,,,C9,-9FCGFE9<GEFA?9CFGFDE,F@GGFEB:EEC8@,CEFA:EEFCGGFGGGGFFEFCGFGGGFC,FFFCGDGFGGGFEFEFFEGFGGGGFFF8F@CCCC
@s1701 241
TGAGGAATATTGGTCAATGGACGAGAGTCTGAACCAGCCAAGTAGCGTGAAGGATGAAGGTCCTACGGATTGTAAACTTCTTTTATAAGGGAATAAACCCTCCCACGCGTGGGAGCTTGTATGTACCTTATGAATAAGCATCGGCTAACTCCGTGCCAGCAGCCGCGGTAATACGGAGGATGAGAGCGTTATCCGTATTTATTGGGTTTAAAGGGAGCGCAGACGGGTCGTTAAGTCAGCTTGGAAAGTTTGGGGCTCAACCTTAGAATTGCAGTTGATACTGGCGTCCTTGAGTGCGGTTGAGGTGTGCGGAATTCGTGGTGTAGCGGTGAAGTGCTTAGATATCACGAAGAACTCCGATTGCGAAGGCAGCACACTAATCCGTAACTGACGTTCATGCTCGAAAGTGTGGGTATCAAACAGGATTAGATACCCT
+
@FFCF@FFGG9FFGGCFGEFFFGGGGGE@FEFGGGFFFFEFGEEFFGGECCEDF9FGECC6CFFGFC:C@F=FFFF9FFC<FDGAFCF<FGGEFDFFGFDF<FFFG++8C7E+?=EF8FGCAC<ECEFCFGGGGFG,?:<FF7B+>CEEB,>>F7++,3+6FD>C6<B*@5,DD:*<C>B@7,,3@5:=;/4;/=%*88+13F<7F<FGCCCG94';9B:34)2>E7A:7FF@,:>C7:>3,<=@33+<6::+@,8@D>,,<:,,,CFFE>3,,DGF@9@3>FC>BA,,4?=*F8EE=EF@FDFB=CEFEA,>ECEC=:CFDE85CF:E,:,5,DF@CC,9;C<CFC<F<CF8FFFFFA,+,EDEFEGGGGGGGGE@GFCGGGGGGGFEC@CEDGGGGGGGGGEAGGGGFC6CGGGGEDFDGGFF9GFGGFCBCCC
@s1701 242
TGAGGAATATTGGTCAATGGACGAGAGTCTGAACCAGCCAAGTAGCGTGAAGGATGAAGGTCCTACGGATTGTAAACTTCTTTTATAAGGGAATAAACCCTCCCACGTGTGGGAGCTTGTATGTACCTTATGAATAAGCATCGGCTAACTCCGTGCCAGCAGCCGCGGTAATACGGAGGATGCGAGCGTTATCCGGATTTATTGGGTTTAAAGGGAGCGCAGACGGGTCGTTAAGTCAGCTGTGAAAGTTTGGGGCTCAACCTTAAAATTGCAGTTGATACTGGCGTCCTTGAGTGCGGTTGAGGTGTGCGGAATTCGTGGTGTAGCGGTGAAATGCTTAGATATCACGAAGAACTCCGATTGCGAAGGCAGCACACTAATCCGTAACTGACGTTCATGCTCGAAAGTGTGGGTATCAAACAGGATTAGATACCCT
+
CFFGGFGGGGGGGGGGGGGGGGGGGGGGGGGGGGGGGGGGGGGGGGGEGGGGGFGGGGFGGGGGGGGGGGGGGGGGGGGGGGGGGGGGGGGGGGGGGGEGGGGGGCF7FGGGGGGGFGGGGGGGGGGGGGGGGGGGFGFGGGGGGGGGGFGGGGGGGGGGGGGG@GGG2FG<GA@F?EEEGGG@CEDGGGGGGGG?=FFFFGFFFF<FCFCCFGGFGFG5@BDGGGGEGGFGGGGA@>FFCC?,:<9GEB>@FCGGFC<:FGFGGFEF:EC=CGF9GFFD?GGFCCFECGGF?GGGGGGGGGGGGEC@DGGF@E>7GGGGFFDDDGGGGGGAEGGGGGGFFD@8GFFGGGEGGGGGGFEGGGGGGGFFGCGGGGGGGGGGGGGGGGGGGF@GGGGGGGGGGGGGFFGGGGGGGGGGGGGGGGGGGGGGGGGCCACC
@s1701 29985
TGGGGAATATTGCACAATGGGGGAAACCCTGATGCAGCGACGCCGCGTGAGCGATGAAGTATTTCGGTATGTAAAGCTCTATCAGCAGGGAAGAAAATGACGGTACCTGACTAAGAAGCACCGGCTAAATACGTGCCAGCAGCCGCGGTAATACGTATGGTGCAAGCGTTATCCGGATTTACTGGGTGTAAAGGGAGCGTAGACGGAGTGGCAAGTCTGATGTGAAAACCCGGGGCTCAACCCCGGGACTGCATTGGAAACTGTCAATCTAGAGTACCGGAGAGGTAAGCGGAATTCCTAGTGTAGCGGTGAAATGCGTAGATATTAGGAGGAACACCAGTGGCGAAGGCGGCTTACTGGACGGTAACTGACGTTGAGGCTCGAAAGCGTGGGGAGCAAACAGGATTAGATACCCT
+
DGGGGGCFGGGGGGGGGGGGGGGGGGF8FFG@FGGGGGEEGGGGGGECFEDGGGGGGF<<C<CFGGGFEGGGGGDCFAFDGFCFGGDFFGGGGGFAFGGFGGGGGGGGGGGFGGFFFFGGGGGGG7EG,=DC@CFGGGGGGFFGEGGGEGGG<FGFGGFFGFGGCFFFGGCEGGGGGGGGFG,EFGEGFCF9CG0CGGEEGEEG>E;FC,?CF@AFFBG9FFEFEEF>FEBCFGGFB::CFGC#AFFFF37DAFFFA#<DF>GGGGGGGFDFFF<@4@GG?DFGFCB:GGFEGE9FGFFBF=GGFGGFCFAFEEFEFC98GFFCFCEFC,C@7CFFGGFF@CC7FFFGFCGGFDGFF@GGGGGGGGFDGFFGGFGGCEGFGFFFB,GGGGGGFFGFEFFFCGGGFFFGGGF@CCCC
@s1701 244
TGGGGAATATTGCACAATGGGGGAAACCCTGATGCAGCAACGCCGCGTGAGTGAAGAAGTATTTCGGTATGTAAAGCTCTATCAGCAGGAAAGAAAATGACGGTACCTGACTAAGAAGCCCCGGCTAACTACGTGCCAGCAGCCGCGGTAATACGTAGGGGGCAAGCGTTATCCGGATTTACTGGGTGTAAAGGGAGCGTAGACGGTTTTGCAAGTCTGAAGTGAAAGCCCGGGGCTTAACCCCGGGACTGCTTTGGAAACTGTAGGACTAGAGTGCAGGAGAGGTAAGTGGAATTCCTAGTGTAGCGGTGAAATGCGTAGATATTAGGAGGAACACCAGTGGCGAAGGCGGCTTACTGGACTGTAACTGACGTTGAGGCTCGAAAGCGTGGGGAGCAAACAGGATTAGATACCCT
+
FGAFGGGGGGGGGGGGGGGGCEGGGGGGGGGGGGGGGGGGGGGGGGG:FFEGGGGGGGGGGGGFGGGGFGFG<FGFGGGGGGGGGG?FGCFGGGFGGGGGGGGGGGGGGCEGGGFGGGGCFGDFGGGFFGGGEDDEFDGGGGGGGGGGEG@FBFFGGDGFEDGEFGGGGEEGGGG=>FE:GGFC<FFGFFFGGGGFEEGGGGCFGC::GGGGGFGECFFE@?F=>@FFFFGGGGGGGFGFFGFEEF=CDGGFGGGGGG@CF@CFCGFCCCCFFGGFGGGGFF9GGGGFGGFED>E,GFFAGFEBFGGFEFEECEGGFFFGFGGFE9GGGFFEC<GEGGGGGGGGF@FGEGGGGGGGGGGGGGFGGGFGGGGGGFFFDGGGGGGGGGGGGGGGGGEGEEFFFFGGGGGGGGGCCCCC
@s1701 39537
TGGGGAATATTGCACAATGGGGGAAACCCTGATGCAGCGACGCCGCGTGGAGGAAGAAGGTCTTCGGATTGTAAACTCCTGTTGTTGAGGAAGATAATGACGGTACTCAACAAGGAAGTGACGGCTAACTACGTGCCAGCAGCCGCGGTAAAACGTAGGTCACAAGCGTTGTCCGGAATTACTGGGTGTAAAGGGAGCGCAGGCGGGAGAACAAGTTGGAAGTGAAATCCATGGGCTCAACCCATGAACTGCTTTCAAAACTGTTTTTCTTGAGTAGTGCAGAGGTAGGCGGAAGTCCCGGTGTAGCGGTGGAATGCGTAGATATCTGGAGGAACACCGGTGGCGAAGGCGGCCTACTGGGCACCAACTGACGCTGAGGCTCGAAAGTGTGGGTAGCAAACAGGATTAGATACCCT
+
CFGGGGGGGCGGGGGGGGGFGGGGGGGGGEFF9EFDFGGGGGEFGGGGGGGDGGGGGE<F<EFFG7CC+BEEDGGG9AEFGFFFDFG9FE,B<CCGGGFGGGGGGGGGFFGF<FFGGFFFGGGD:8>==FGDGGGGG9B<D<DFGECECCF,@FE@FDGFDC?FCF:FGE3=FFCCD@7/FFFFGFFFE9CFDFD@EGGEGGGEEGGCCEECEFFBCGF=@8C;C:CFGCD@<CF@7EC<CF@BFFG9=D<EF7<7;CCFGF9GGFCFCGFDFF=?A?E?EAFGGE=C?@FEE>+7B@EFFFCG>7EFCEF9C@FGFFECEE<,FE,FE5CFCB6CBCFCGDGDECCEF+,EBGFFFGFEGCB,GGGGGGGGGFEF8GGCFFFCFGGGGGGGGGGGFC@@GGGGGGFGF<C@CCCC
@s1701 34099
TGGGGAATATTGCACAATGGGGGAAACCCTGATGCAGCGACGCCGCGTGAGCGATGAAGTATTTCGGTATGTAAAGCTCTATCAGCAGGGAAGAAAATGACGGTACCTGACTAAGAAGCACCGGCTAAATACGTGCCAGCAGCCGCGGTAATACGTATGGTGCAAGCGTTATCCGGATTTACTGGGTGTAAAGGGAGCGTAGACGGAGTGGCAAGTCTGATGTGAAAACCCGGGGCGCAACCCCGGGACTGCATTGGAGACTGTCAATCTAGAGTACCGGAGAGGTAAGCGGAATTCCTAGTGCAGCGGTGAAATGCGTAGATATTAGGAGGAACACCAGTGGCGAAGGCGGCTTACTGGACGGTAACTGACGTTGAGGCTCGAAAGCGTGGGGAGCAAACAGGATTAGATACCCT
+
CFFGEBFGGFGFGGGGGGFGGDGGGGGGGGGGGGGGGGGGGGGGGGGFFGGGGEFGGGGFGGGGGFC:=DFECAFGAFDCF9BFFGFGGC@@EGF=FAFFFGGGFEGGGGGCFFEGGGFG8FFFGDEDFGFDFFG8<CFGFFEFG7FCFFGGGE<?@BD333,,?D<F:<*;FFG6F:E9FGG<FFGGFDFC<FG>:7EFE5/<AE8:,EBC<CC29GEG<FEFCE>#DCCF@>E5#@F@;EC@EEGGGGF@<9FFCF#GFA?:DDC<@EGG>GE=C7FF,?:EFEC=CFCE9,EFE5:5AFCE=GCGGF?@,BCF@C9,C,?GFFF<F<DFB:CCD@FGGFEEFCGGGGGGGGFFC@EFGGGGGFEBCFFGGCFEEFGGGCFFBDGFEEGGE9FFECC5CGGDGF<GGGGCCCCC
@s1701 46930
TGAGGAATATTGGTCAATGGGCGAGAGCCTGAACCAGCCAAGTAGCGTGCAGGACGACGGCCCTATGGGTTGTAAACTGCTTTTATATGGGGATAAAGTGAGCTACGTGTAGTTTATTGCAGGTACCATATGAATAAGGACCGGCTAATTCCGTGCAAGCAGCCGCGGTAATACGGAAGGTCCAGGCGTTATCCGGATTTATTGGGTTTAAAGGGAGCGTAGGCCGCCCCTTAAGCGTGTTGTGAAATGCCGCGGCTCAACCTGGGCACTGCAGCGCGAACTGGGGGGCTTGAGTGCACGCAACGCAGGCGGAATTCGTGGTGTAGCGGTGAAATGCTTAGATATCACGAAGAACTCCGATTGCAAAGGCAGCTTGCGGGAGTGCGACTGACGCTGAAGCTCGAAGGTGCGGGTATCGAACAGGATTAGATACCCT
+
F@CFDGFGGFA9FGGGGGGFEGGEGGGGG,BFFFGGFCDGGD9FGGC@CGGGGGGGGFGGGGGGGFGGGGGGGB?,CFGF,,CFEGAF5E8:?CFFGFGG<<8?EFGCE<,CEDGGGGGFGGF,,,?EFFC,DF9DFGG=FFFEGCFGGGDC=FBF+,@FFC<<7:FGGGGD@@DFGCF*,@,7CFDF<::CF90996CCC9FEGFF>;FCF9<FC8D;5@3:?GGEDEE;C8CC4F&CFGGFF<<:>:C:EEGA>8C96>@,-@FG<CBC57C+?48@@0CEGGGFFDFDA9F?DGF>:8++CC@FECEEE>@EE7FFCGGGGFGGGFGGFF5,<@CE,FDEGF7GFGGGGECFF7DFCGGF9DF9GGGFGF7FF@,GGGGGECFGEGGFGDGGF<@CFC8GEF:ECC7GGGGGGGGGFFGFGGGFFGFGCCC@C
@s1701 47935
TGAGGAATATTGGTCAATGGGCGAGAGCCTGAACCAGCCAAGTAGCGTGCAGGATGACGGCCCTATGGGTTGTAAACTGCTTTTATAAGGGAATAAAGTAGGAGTCGTGGCTCCTTTTGCATGTACCTTATGAATAAGGACCGGCTAATTCCGTGCCAGCAGCCGCGGTAATACGGAAGGTCCGGGCGTTATCCGGATTTATTGGGTTTAAAGGGAGCGTAGGCCGGAGATTAAGCGTGTTGTGAAATGGAGACGCTCAACGTCTGCACTGCAGCGCGAACTGGTTTCCTTGAGTACGCACAAAGTGGGCGGAATGCGTGGTGTAGCGGTGAAATGCTTAGATATCACGAAGAACTCCGATTGCGAAGGCAGCTCACTGGAGCGCAACTGACGCTGAAGCTCGAAAGTGCGGGTATCGAATAGGATTAGATACCCT
+
EGGGG8DFGEGGGGGGGGFFGGGGGGGGGGGGGGGGFGGGGGGGDGEGGGGGGGGGGGCFGGGDGGGGGFFFGGFGGFFFEEFDGGGGGGGGGGGGGGGGGGGFGGEGFGGCFGGGGGDGFFCGGGGGGGGGGGAEFGGDFFGGE@EGGGGCGGGGGGGGD:FGGGGGGG7;EFGGDGGGGGGGG>GGGGG9GGGF?GG6@C8FFFB?C7CFGGGGGFGD@GEFC>>CGEFFGGGFGGGGGFGGE9?GF#EF?@5>FGGGFGFFFB:EFCFFGGDGGGGFFEFAD>:,,CEFFGGFEGCGGFEGGGFB8,,==EC8EGFFDGGE>F7GGGGGGFGGGFAGGGGGGGGGGFA?DGFGFGGGGGCDF@FFCCAGFFGGFFCGGGGGFGFCDGFDGGFFCCCDGGFGFGGCFGGGGGGGGGGGGGGGGGGGGGGCCCCC
@s1701 22160
TGAGGAATATTGGTCAATGGACGAGAGTCTGAACCAGCCAAGTAGCGTGCAGGATGACGGCCCTATGGGTTGTAAACTGCTTTTATAGGGGGATAAAGTGTGCCACGTGTGGCATATTGCAGGTACCCTATGAATAAGGACCGGCTAATCCCGTGCCAGCAGCCGCGGTAATACGGAAGGTCCGGGCGTTAGCCGGATTTATTGGGTTTAAAGGGAGCGTAGGCCGTTTGGTAAGCGTGTTGTGAAATGTCGGGGCTCAACCTGGGCATTGCAGCGCGAACTGCCAGACTGGAGTGCGCAGGAAGTAGGCGGAATTCGTCGTGTAGCGGTGAAATGCTTAGATATGACGAAGAACTCCGATTGCGAAGGCAGCCTGCTGTAGCGCAACTGACGCTGAAGCTCGAAAGCGTGGGTATCGAACAGGATTAGATACCCT
+
FGGGGGGGGGGGGGGGGGGGGGGGGGGGGGGGGGGGGGGGGGGGGGGGGGGGGGGGGGGGGCGGGGGGGGGGGGGGGGGGGGGGGGGGGGGGGGGGGGGGGGGGGGGGGGGGGGGGGGGGGGGGGFGGGGGGGGGGGGGFGFCBEEGGGFFGGGGG7=ADGFGC8EFG?GGGG3DGFGGGGGGFFGGCG;@#>FGGGGDGF::FFGFFECFFGGGFGFF@?GGFCEG36E<CCEC?F?FGGFFCFCFFFGEGGGGDE3FFF:<>FFGGGGGGGGGGFGGGCGFFGFC,,,,GFGGGECGGGFFGCEGGGGFGGGGGGGFEGGDGBGGGGGFFCAGGCGGGGGGGGGGGGFCGGGGGDFDGGGGGFGFGGGGGFFEFFE@BEGGGGGGGGDFGGGGGGGGGGGGGGGGGGGGGGGGGGGGFFFGGGFGEEGGCCCCC
@s1701 250
TGAGGAATATTGGTCAATGGACGAGAGTCTGAACCAGCCAAGTAGCGTGCAGGATGACGGCCCTATGGGTTGTAAACTGCTTTTATAAGGGAATAAAGTGAGAGTCGTGACTCTTTTTGCATGTACCTTATGAATAAGGACCGGCTAATTCCGTGCCAGCAGCCGCGGTAATACGGAAGGTCCGGGCGTTATCCGGATTTATTGGGTTTAAAGGGAGCGTAGGCCGGAGATTAAGCGTGTTGTGAAATGTAGACGCTCAACGTCTGCACTGCAGCGCGAACTGGTTTCCTTGAGTACGCACAAAGTGGGCGGAATTCGTGGTGTAGCGGTGAAATGCTTAGATATCACGAAGAACTCCGATTGCGAAGGCAGCTCACTGGAGCGCAACTGACGCTGAAGCTCGAAAGTGCGGGTATCGAACAGGATTAGATACCCT
+
FGFGGGGGFGGGGGGGGGFGGGGGGGGGGGGGFGGGGFGGGGCGFGGGGGGGGGGGEFFGGGGCC8@FGGGGGGGGGGGGGGGGGGGGFEFFGGGGGGGGGGEGGGGGGFFFCGGGGGGGGGGGGGGGGDFGGGGGGGGCGGGGGGGGGFFGGD:>FFG7DGGGGGGGGG;GFG:FFGEGGGFEGGGFFE7EGGGGGGG?G>EF?=<FCCFCCCFAG9FC@>EFDGGFGGFFFGGAF>GGG=59FDF=FFGGFFGGGFGFFFFFGGGGGGFEEFGGDGFGGGGGGF,GFGFGFGGGGGGGEFCGGGGGGEFFGGGGGFBAFGCGFECGGGFFGGGGDGGGFGGGGGGGGGGGGGGGGGGGF@GFFFEGFCGGGFGFFGGGGGGFGGGGGGFGGGGGGGGGGGGGFGFFFFECGGGGGGGFDGGGGGFGGGGCCCCC
@s1701 45662
TGAGGAATATTGGTCAATGGACGAGAGTCTGAACCAGCCAAGTAGCGTGCAGGATGACGGCCCTATGGGTTGTAAACTGCTTTTATAAGGGAATAAAGTGAGTCTCGTGAGACTTTTTGCATGTACCTTATGAATAAGGACCGGCTAATTCCGTGCCAGCAGCCGCGGTAATACGGAAGGTCCGGGCGTTATCCGGATTTATTGGGTTTAAAGGGAGCGTAGGCCGGAGATTAAGCGTGTTGTGAAATGTAGACGCTCAACGTCTGCACTGCAGCGCGAACTGGTTTCCTTGAGTACGCACAAAGTGGGCGGAATTCGTGGTGTAGCGGTGAAATGCTTAGATATCACGAAGAACTCCGATTGCGAAGGCAGCTCACTGGAGCGCAACTGACGCTGAAGCTCGAAAGTGCGGGTATCGAACAGGATTAGATACCCT
+
CGGGGGGGGGGGGGGGGFFFDGGGGGGFGGGGGGGGGGFFGGEFGGGGGGGGGGGGGGGGGGGFGGGGGGGGGG<FGGGGGGGGGGGGGGGGGGGGGGGGGGGGGGGGGGGGGGGCFEGGGGGGGGGGGGGGGGFGGGGGGGGGGGGFGAFGGGGGGGGGGFGGGGGEGEGGGGFGGGGGFFFGGGGGGFGGGGGG<GG@FGGGGFEGGFGG:FGFF>FGFFGGGFGGGGGGGGG@CDGGGGFFCGGGGGGFFGGGGGF<FEGCGFFFGGGGGEEEGGFCDGGGGGF=8DD?5F6FGFCGGDF?GGGFCCFED@GGDGFGGFF7>GCGFCFA?FFDGFGGFCFFF7FFGGGGGGGGGGGEFDEEFGGGGFGGGGGGFGGDGGGGGGGGGGFGGGGGGGGGGGGGGGGCGGGGGGFFGFDGFGGGGGGGF8FCCCCC
@s1701 33814
TGGGGAATATTGCACAATGGGGGAAACCCTGATGCAGCGACGCCGCGTGAGCGATGAAGTATTTCGGTATGTAAAGCTCTATCAGCAGGGAAGAAAATGACGGTACCTGACTAAGAAGCACCGGCTAAATACGTGCCAGCAGCCGCGGTAATACGTATGGTGCAAGCGTTATCCGGATTTACTGGGTGTAAAGGGAGCGTAGACGGAGTGGCAAGTCTGATGTGAAAACCCGGGGCTCACCCCCGGGACTGCATTGGAAACTGTCAATCTAGAGTACCGGAGAGGTAAGCGGAATTCCTAGTGTAGCGGTGAAATGCGTAGATATTAGGAGGAACACCAGTGGCGAAGGCGGCTTACTGGACGGTAACTGACGTTGAGGCTCGAAAGCGTGGGGAGCAAACAGGATTAGATACCCT
+
@FFDGGGGGGEFGGGGGGGFGGGGEGGFGGGGGEFGDFCGGFGECGGFFGGGGGGGGGAEGF9FFEF@FGGFFEFFGGFEGGGGGGGGGGGGGGFGGGGGGGGGGDGGGGGGGGGGGFF@DFGGGGGGGFGGGEGGGGFGGGDGGGDEFDGGGGGGGGGG;CFCBE:FGCEGGGGDGGGGG>GG:5#<=<FGGCEGC5FC>=@CCE8<E=E<?FGGGFFGFFGGGG>GGGGFFCE@/:C#DFGDFGGGGGGGFF@@FGG;G<B?CDECFGCF=CCG@GGGFEFGGGGFDGECE8F@8C,GGGGGFGFFFFC<CCGGFGFFFGGFAGGGFAF@:DGGEDGGGGGFF@:@@DGF9GGFFGGGGGFCGGFGGGGGGGGGGGGFCDGGEEEGGFEFGFAFGFFFD9GGF9GGGFFCCCCC
@s1701 37661
TGGGGAATATTGCACAATGGGGGAAACCCTGATGCAGCGAAGCCGCGTGGAGGATGAAGGTCTTCGGATTGTAAACTCCTGTTGTTGAGGAAGATAATGACGGTACTCAACAAGGAAGTGACGGCTAACTACGTGCCAGCAGCCGCGGTAAAACGTAGGTAACAAGCGTTGTCCGGAATTACTGGGTGTAAAGGGAGCGCAGGCGGGAGAACAGGTTGGCAGTGAAATCCATGGGCTCAACCCATGAACTGCTGTCATAACGGTGTTTCTTGAGTAGTGCAGAGGTAGGCGGAATTCGCGTTGTAGCGGTGGGATGCTGAGATATCGGGAGGAACACCAGTTGCGAAGGCGGCCTACTGGGCAGCAACGGACGCTGAGGCTCGAAAGTGTGGGTAGCAAACAGGATTAGATACCCT
+
FGC<CEEDFFFCFAFDFGCE,BC@:F8FGGGGCFEFGG+B+@:8@FGEF@CFGG8FF,EFEA-CD7F=F:=?EGGA,<5,,CE?BEF,E?,A8,,?F,C?FGC=FFFFAED5E<FFCCECFFE7::FDDFG?B,@+B<FGG883@F@@@CG;A@@>,3>,7@>,7,8>>**=<;1<:**,7CC@FC0CF,?52,<2CEC*3:1C8?C/>6;E?CE7:<,(.DAFD;D?C7<<+1>4#/.C68$,=E0>7871@,,,8+=33+=:,,>AGF9@F8@,>?7,CD>DB++=?,@848+++++E,F:GAGEECE4,,9FC,-9EF>F@,CC@DB<A:E@EB66B77GGFBCCF@,<9<CC,6,@9C,7F6C@+EGGGFECB7GFCCGEECGEECGGEE;,6,GGGGGFEGFFFDGCCCCC
@s1701 254
TGGGGAATATTGCGCAATGGGGGCAACCCTGACGCAGCCATGCCGCGTGAATGAAGAAGGCCTTCGGGTTGTAAAGTTCTTTCGGTAGCGAGGAAGGCATTTAGTTTAATAGACTAGGTGATTGACGTTAACTACAGAAGAAGCACCGGCTAACTCCGTGCCAGCAGCCGCGGTAATACGGAGGGTGCGAGCGTTAATCGGAATAACTGGGCGTAAAGGGCACGCAGGCGGTGACTTAAGTGAGGTGTGAAAGCCCCGGGCTTAACCTGGGAATTTCATTTCATACTGGGTCGCTAGAGTACTTTAGGGAGGGGTAGAAGTCCACGTGTAGCGGTGAAATGCGTAGAGATGTGGAGGAATACCGAAGGCGAAGGCAGCCCCTTGGGAATGTACTGACGCTCATGTGCGAAAGCGTGGGGAGCAAACAGGATTAGATACCCT
+
DFGGGGGGGGGGGGGFGGGGGGGGGGGGGGGGGGGGGGFFFGCFGGGFGGGGGG9FGGFFGG<EFFGGFGGGGGGGGGGAECEGGGGGGGFGGGGGDFF8?FCFEGFDAC@DD@CG@FFGFCF9EGGGFGGGGFEFFFFFGGGFGGGGCGD*@F,ECFGGGGGFFGGGGD*:CGGEFGCGFCCCECE<F=EGGECECCF6=EG<F7CFGGFGGFEB@AA<?ECDGCDGGEC@:==,27D>3<C<GGFC>:@6CG@5BEED?0D5GGGGGGGGGFD18BA<?;FCECB@C@++GAFFE;?,FGD@GGGEFDE<FDE9F@@,EGGGEGGGE?ECEACF9GFFEDFBDA4C,GFEEFEF@FECGGGGDCGGFF<9DEGFEGGGGFFEAGGGGGFGGGGGGFFCGGGGF;7GGGGGGGGGGGFFDFCGGGGGGGGGFF8ECCCCC
@s1701 26196
TGGGGAATATTGCGCAATGGGGGCAACCCTGACGCAGCCATGCCGCGTGAATGAAGAAGGCCTTCGGGTTGTAAAGTTCTGTCGGTAGCGAGGAAGGCATTTAGTTTAAAAGACTAGGTGATTGACGTTCACTACAGAAGAAGCACCGGCTAACTCCGTGCCAGCAGCCGCGGTAATACGTAGGGTGCGAGCGTTAATCGGAATAACTGGGCGTAAAGGGCACGCAGGCGGTGACTTAAGTGGGGGGTGAAAGCCCCGGGCTTAACCTGGGAATTGCATTTCATACTGGGTCGCTAGAGTACTTTAGGGAGGGGTAGAATTCCACGTGTAGCGGTGAAATGCGTAGAGATGTGGAGGAATACCGAAGGCGAAGGCAGCCCCTTGGGAATGTACTGACGCTCATGTGCGAAAGCGTGGGGAGCAAACAGGATTAGATACCCT
+
E@@FCFFFFGGGGGGGGGFGDFCGGGF8FFFGGG7FFFFEC<FFECF6CCFFGG<9FACA,CCECFCCFB@FFGFEAFEF,:@F:FGGGGDEFFA,+,,BEF<F,5?,F,CBB=FAC<AFCCGFFGGE<33><==DFA:,@BFBF,@FGGDFGGGFGGGGGGCFGGDC7F@CFGGGGFGF:+*=F:*1<<88*1<**+2;558C?CC7:CFGG>CE>#9C?=CC7:<#27<*.4<56FCE8>#62:DGD@,07CGGGGFFGGBFC<GFDCFDFGF78:C,ED@,D8@CFC+@,@,9GDF@<,8,FDB=B<D,DD@9;ECFEFFFGF<B7BDFFGGGF@ECGGGGFFDGGGGGFC,5FCFDFE<FF@GEGFECFGECF@6,ECGGE9AFF<@GGGFGEGCFEE@CDGGGFCGGGGGGGGFCFFFEFGGGGGGGGGGGCCCCC
@s1701 256
TGGGGAATATTGCACAATGGGGGAAACCCTGATGCAGCGACGCCGCGTGAGCGATGAAGTATTTCGGTATGTAAAGCTCTATCAGCAGGGAAGAAAATGACGGTACCTGACTAAGAAGCACCGGCTAAATACGTGCCAGCAGCCGCGGTAATACGTATGGTGCAAGCGTTATCCGGATTTACTGGGTGTAAAGGGAGCGTAGACGGAGTGGCAAGTCTGATGTGAAAACCCGGGGCTCAACCCCGGGACTGCATTGGAAACTTTCAATCTAGAGTACCGGAGAGGTAAGCGGAATTCCTAGTGTAGCGGTGAAATGCGTAGATAGTAGGAGGAACACCAGTGGCGAAGGCGGCTTACTGGACGGTAACTGACGTTGAGGCTCGAAAGCGTGGGGAGCAAACAGGATTAGATACCCT
+
CFGGGFGGGGGGGGGGGGGGCGGGGGGGGGGGGGGGGGDGFEEGGGGGGGGGGGGGFGF<FFGGGFFBFFGGGGGGGGGFFAEEGGGGCFFC8AFFGGGGGGGGGGGGGGGGFFGGGFFGGGGGGEGGEDGFG9>EGGGGA3,@:CGEGFCEGGGGG?CG6FGFFCCF>GGGGGGG1<CFFE=GGG<C7BFGGG5FE=E<EDGFEC;CAFFGGCF9?69;@FFGEGFFGG5EFGG@30A@8CB@CFEEECFDCFFFB<CCG=#FGFEDE<#C1C@6CFFGGFCEGGGGDFEA>>CGFCBFFFGEBE>GGGGFC:@ED<,;E@6,,EFCFAEF=F@FEE<GFCFEF@:GGGGGGFGGGCGGGEGGGGGEDGFEFDFAEFGGGGFFBFGGGGGGGGFGEAGFFFGGGGGGFGGCCCCC
@s1701 47492
TGAGGAATATTGGTCAATGGACGAGAGTCTGAACCAGCCAAGTAGCGTGCAGGATGACGGCCCTATGGGTTGTAAACTGCTTTTATAAGGGAATAAAGTGAGAGTCGTGACTCTTTTTGCGTGTACCTTATGAATAAGGACCGGCTAATTCCGTGCCAGCAGCCGCGGTAATACGGAAGGTCCGGGCGTTATCCGGATTTATTGGGTTTAAAGGGAGCGTAGGCCGGAGATTAAGCGTGTTGTGAAATGTAGACGCTCAACGTCTGCACTGCAGCGCGAACTGGTTTCCTTGAGTACGCACAAAGTGGGCGGAATTCGTGGTGTAGCGGTGAAATGCTTAGATATCACGAAGAACTCCGATTGCGAAGGCAGCTCACTGGAGCGCAACTGACGCTGAGGCTCGAAAGTGCGGGTATCGAACAGGATTAGATACCCT
+
FGGGGGGGGGGGGGGGGGGGGGGGGGGDGGGGGGGGGGGGGGGGGGGGGGGGGGGGGGGGGGGGGGGGGGGGGCFGGGGGGG9FGGGGGGGGGGGGGFGGGGGGGGGGGGGGGGGGGGGGGGGGGGGGGGGGGGGGGGGGGGGGGGGFGGGGGGGGGGGGGGGGGGGGGGGGGGGDFEGGGGGGGGGE?GGGGGGGD/GGGGFGGGGGGGGGGGGFC>CGBFC?GFGGGFFGGGGFG<EGGGGGGGGGGGFGFCFFGGGGGFGFGGGGGGGGGFGDFG,=8GGGGGGGGGGGFGGGGFGGGFE?GGGGGGFE8CDGGGGGFF@8)F@CDGGGGGGGGGFAC,GGGGGGGDCFDCEGGGGGGGGFGFCGGGGGGGGFEGGGGGGGGFFEGFCGGGGFGGGFGGGGDFGGGGGGGGGGGGFGGGGGGGGGGGGCCCCC
@s1701 23909
TGAGGAATATTGGTCAATGGGCGAGAGCCTGAACCAGCCAAGTAGCGTGCAGGATGACGGCCCTATGGGTTGTAAACTGCTTTTATAAGGGAATAAAGTGAGAGTCGTGACTCTTTTTGCATGTACCTTATGAATAAGGACCGGCTAATTCCGTGCCAGCAGCCGCGGTAATACGGAAGGTCCGGGCGTTATCCGGATTTATTGGGTTTAAAGGGAGCGTAGGCCGGAGATTAAGCGTGTTGTGAAATGTAGACGCTCAACGTCTGAACTGCAGCGCGAACTGGTTTCCTTGAGTACGCACAAAGTGGGCGGAATTCGTGGTGTAGCGGTGAAATGCTTAGATATCACGAAGAACTCCGATTGCGAAGGCAGCTCACTGGAGCGCAACTGACGCTGAAGCTCGAAAGTGCGGGTATCGAACAGGATTAGATACCCT
+
FGGGGGGGGGGFGGGGGGGDFGGGGGGGGGGGGGGGGGFGGGGGGGGGEGGGGFGGGGGGFEGCGGGGGGGGGFFGGGGFFFFFGGGGGGGFGFEEF?FFFBFGFFF+:EFFGB?AFGGGGGGGGFGGGGGGGGGFGGGFFFGGGGGGFD,C<=FGGGGGGGGCEGGDGDEGFFG?GCFGGFEG@GGGGGE7CGEC7F?FFCFEFEFFFF?$C?D:@@EG:4C=DGGFGCCFGAC?E7>>CF@5A:FFF@AGF@FG>GGGGGGGGGGF:<FGGGGG?GGGCEFF,GGF>6,9*GGFECFGGGGFCEEF?=E,FE=C>GFCDFCCFEB9EAC,<FFDEFEDF9<DGGGGGECFE7GGGGFCFFGGGF9GGGGGGGGGFFCB+FEFC,,GGGFGFF9ECFGGGFFF@GGGGGGGGGGGGGGFCGGGGGGGGGGCCCCC
@s1701 29900
TGAGGAATATTGGTCAATGGACGAGAGTCTGAACCAGCCAAGTAGCGTGCAGGATGACGGCCCTATGGGTTGTAAACTGCTTTTATAGGGGGATAAAGTGTGCCACGTGTGGCATATTGCAGGTACCCTATGAATAAGGACCGGCTAATTCCGTGCCAGCAGCCGCGGTAATACGGAAGGTCCGGGCGTTATCCGGATTTATTGGGGTTAAAGGGAGCGGAGGCCGTTTGGTAAGCGTGTTGTGAAATGTCGGGGCTCAACCTGGGCATTGCAGCGCGAACTGCCAGACTTGAGTGCGCAGGAAGTAGGCGGAAGTCGTCGTGTAGCGGTGAAATGCTTAGATATGACGAAGAACTCCGATTGCGAAGGCAGCCTGCTGTAGCGCAACTGACGCTGAAGCTCGAAAGCGTGGGTATCGAACAGGATTAGATACCCT
+
FGGGGGGGGGGGGGGGGGG8FGGGGGGGGDGGGGGGGGGGGGGGGGGGGGGGGGGGGGGGEGGGGGGCEGDCGGGGGGGGGGGGGGFGGGGGGGGCFFFCFFFGGGGFGGGGGGFGGGGGGGGFFAFGGEEGGGGGDFGGGGGGDEGGGGGGGFGGGGGGGGFGGDEC>CGFGDFGEGGGGGGGG@EEBCEF@FEGDDD:@C@9FG*CEC7CEFGFE>G*,=?CFD:GGG5#<&EBGFGGFA7C<<<DGGGGGEEFGFGGGCFFFF<*:FCCFCEFBF>1#CFDDFGGFGFGFGGGGFDCDFEAB6BBCC>FC8+GGGEFFF:C>GDGGF?CEAFF=GGDGGGGGGFCF<BC,FC7CGGGGGGFGGGGGGGGFGFEGGGGGGGGGGGGFCBGGGGGGEGGGGGFEGGFGGFGGGGGGGGFFGGGGGGGGGGCCCB@
@s1701 47850
TGAGGAATATTGGTCAATGGACGAGAGTCTGAACCAGCCAAGTAGCGTGCAGGATGACGGCCCTATGGGTTGTAAACTGCTTTTATAGGGGGATAAAGTGTGCCACGTGTGGCATATTGCAGGTACCCTATGAATAAGGACCGGCTAATTCCGTGCCAGCAGCCGCGGTAATACGGAAGGTCCGGGCGTTATCCGGATTTATTGGGGTTAAAGGGAGCGTAGGCCGTTTGGTAAGCGTGTTGTGAAATGTCGGGGCTCACCCTGGGCATTGCAGCGCGAACGGCCAGACTTGAGTGCGCAGGAAGTAGGCGGAATTCGTCGTGTAGCGGTGAAATGCTTAGATATGACGAAGAACTCCGATTGCAAAGGCAGCCTGCTGTAGCGCAACTGACGCTGAAGCTCGAAAGCGTGGGTATCGAACAGGATTAGATACCCT
+
EFFGGFFGGGGGGGGGGGGFGGGGG@:FGGGGGGGGGGFGGGGGGG7BFGGFFGGGFGGFGGGGGFDGG8:FFGGCF9<D?AEGGGGGGGDG+@FFBACFFFGGG9B7FFFGGGGGCFAB?F<FFGGGGGDFGGGGGGDFDDFG@FCGGGGGFGBFF9,@@FFGGEGGGGGF@FGGGE:CFGG>F<=@<C<8CFGG.*=A1>F9F1)<?19>CFD<>>57>EGCBC:<GFC@C<96@DGFGFF>:<<=.#7CFFGDCFF$EGGGGFFEECC8CEGE@F=@5%#ACFDC,FDB5F>@+FE,CGDFC>GFCFFEB8B8CFCC,CEE=ECF@?C,DGGGGFEFGFFGGGGGGGFFCC@ECFE<9FDDGFCGGGGGGGGGFGGGGGGFFFC7GGEGGFFC,CF8GGGGEGGGGGGGGGGGGFC@B,GGGGGGGGGCCAAA
@s1701 49552
TGAGGAATATTGGTCAATGGGCGAGAGCCTGAACCAGCCAAGTAGCGTGCAGGATGACGGCCCTATGGGTTGTAAACTGCTTTTATAAGGGAATAAAGTGAGAGTCGTGACTCTTTTTGCATGTACCTTATGAATAAGGACCGGCTAATTCCGTGCCAGCAGCCGCGGTAATACGGAAGGTCCGGGCGTTATCCGGATTTATTGGGTTTAAAGGGAGCGTAGGCCGGAGATTAAGCGTGTTGTGAAATGTAGACGCTCAACGTCTGCACTGCAGCGCGAACTGGTTTCCTTGAGTACGCACAAAGTGGGCGGAATTCGTGGGGTAGCGGTGAAATGCTTAGATATCACGAAGAACTCCGATTGCGAAGGCAGCTCACTGGAGCGCAACTGACGCTGAAGCTCGAAAGTGCGGGTATCGAACAGGATTAGATACCCT
+
DFGGGG?GGGGGGGGGFGFGGGGGGGGGGGFGGGGGGGGGGGGGGGGGGGGGGGF@FFGGCGGFGGGGGGGGGGGGGGGGGGGGGGGFGGGGGGFFFGGGGGGGGGEGGGFFGGGGGGDGGGGGFGGGGGCCGGGGGFGFGGGGGGGGGGGGGGDGGGGGGGGFGE:FFGGGGGGGGGGGG>GG@G=FGGGGCFCFEEGGGGGFFFFEGGGFGGGGGFGGDCCFDCFFFEFFFGGFGCGCFGGGGGGGGDEC7>GGGFGFCGFFGGGFCGGDGGGGCD@=6EFGFF<FGDFC?GGGEGGGGFGGGGGGGE=>8FGGGGGF,<GGBGGGGGGDFGGGEFCFGE9FFGEFDAGGFF>EGGGFFCGGGGFGGFGF9GGGEFGGGGGGGGGGGGCGGDGGGGGGFFEE,GGGGFFCDCGGGFFFFGGFGGGGGFFCCCCC
@s1701 30991
TGGGGAATCTTGCGCAATGGGGGGAACCCTGACGCAGCGACGCCGCGTGCGGGACGGAGGCCTTCGGGTCGTAAACCGCTTTCAGCAGGGAAGAGTCAAGACTGTACCTGCAGAAGAAGCCCCGGCTAACTACGTGCCAGCAGCCGCGGTAATACGTAGGGGGCGAGCGTTATCCGGCTTCATTGGGCGTAAAGCGCGCGTAGGCGGCCCGGCAGGCCGGGGGTCGAAGCGGGGGGCGCAACCCCCCGAAGCCCCCGGACCCTCCGCGGCTGGGGTCCGGGAGGGGAGGGTGGAACACCCGGTGTAGCGGTGGAATGCGCAGATATCGGGTGGAACACCGGTGGCGAAGGCGGCCCTCTGGGCCGAGACCGACGCTGAGGCGCGAAAGCTGGGGGAGCGAACAGGATTAGATACCCT
+
GGGGGGGGGGGGGGGGGGGDGGGGGGFFEGCGGDGGGGGGGGGGGGCFCEGGGGGCCF<FGGGFCFFGFGGGGFFGGGGGFGGGGGGG>@CFGGGFGGGGFGGGGFGGGGGGGGGGGGGGFFGGGGGGGGGGGGGGGFFGFGGGGGE>E>EGFGDGCFGGGGGEEEEEEGGGGFGGG58>FCG#F1;.E>EGF7CC*>58CEDEFGE5CEED/:CEGDGGGGGDEGGFDEEEEGC>5=;C:?>EEGG@<<1=FGD>E<=(*=CCC>/E>8<2F?CC?EEC#FGFEEFGFF;CC@8++8@+F>9E>9F+EFFGEFC4ECC<,?==:CGGGGGFFB8++FCDEGEC<FB,GGCGEE@GFGEGGGGGGECCEEGCEGGGDGGGGGGFFFFGGGGGGGGGGGGFFFGGGF<GGGGGCCCCC
@s1701 25130
TGAGGAATATTGGTCAATGGGCGAGAGCCTGAACCAGCCAAGTAGCGTGCAGGATGACGGCCCTATGGGTTGTAAACTGCTTTTATAAGGGAATAAAGTGAGAGTCGTGACTCTTTTTGCATGTACCTTATGAATAAGGACCGGCTAATTCCGTGCCAGCAGCCGCGGTAATCCGGAAGGTCCGGGCGTTATCCGGATTTATTGGGTTTAAAGGGAGCTGAGGCCGGAGATTAAGCGTGTTGTGAAATGTAGACGCTCAACGTTTGCACTGCAGCGCGAACTGGTTTCCTTGAGTACGCACAAAGTGGGCGGAATTCGTGGTGTAGCGGTGAAATGCTTAGATATCACGAAGAACTCCGATTGCGAAGGCAGCTCACTGGAGCGCAACTGACGCTGAAGCTCGAAAGTGCGGGTATCGAACAGGATTAGATACCCT
+
@EFFGCFGGGGFGGGGGGGGGGGGGGGGGGGAFFGGGGGGGGEGGFGGEEFFGGGGGG@GGGGGGF?FFGGGGGDGGGCFFCEFFGGGFGFFDFGFGF,<FGGGGGGGCEC9AAFFDFEEGFAFGGGGGGGGGGGGGGGGGGCGEFGGGFDFFGFCGG,DF<FGECFFGGGG,=FEEGGGGGF<7BEF:CC@FFGG><F1:2&CCFGGD<BFG9C5EE,@=GCC<;?5.E<CC>GBEGGG;F=ECF7G=6CGCFE@CF>@C;;$2CGFGFF>GEDFEDE><FGFGF<FDEEG?FCB+,8E,?>EF=:F?8EE=:GGGFFFGGGDDCCFF?@C,?,FGGFCECEDFCFFFCGGFCGGGGGGGECGFGGGGCGGFCGFE,GGGGDGGGGDGF;GGDFGGGGFGGGGGGGGEEF8GGGGGGFFFGGFGGFCC,FCCCCC
@s1701 264
TGAGGAATATTGGTCAATGGACGAGAGTCTGAACCAGCCAAGTAGCGTGCAGGATGACGGCCCTATGGGTTGTAAACTGCTTCTATAGGGGGATAAAGTGTGCCACGTGTGGCATATTGCAGGTACCCTATGAATAAGGACCGGCTAATTCCGTGCCAGCAGCCGCGGTAATACGGAAGGTCCGGGCGTTATCCGGATTTATGGGGTTTAAAGGGAGCGTAGGCCGGAGATTAAGCGTGTTGTGAAATGTAGACGCTCAACGTCTGCACTGCAGCGCGAACTGGTTTCCTGGAGTACGCACAAAGTGGGCGGAATTCGTGGTGTAGCGGTGAAATGCTTAGATATCACGAAGAACTCCGATTGCGAAGGCAGCTCACTGGAGCGCAACTGACGCTGAAGCTCGAAAGTGCGGGTATCGAACAGGATTAGATACCCT
+
FFGGGGGGGGGGGGGGGGGGGGGGGGGGGGGGFGGGFGGGFGFGGGGGDGGGGGGGGGGGGGGGGEFGGGGGGGGGFFGGGGGGFFGGGGGGGGFFGGGGGGGGGGGGGGFCEGGAFGGGGGGGGGGGGGGFGGGGGFFFFDGGGGGGGGGGGF7FGGGFGFCFFGGCFCCEGFFGGGGGGGGGGGEC<F/2?BFEECFC$E#FGGCCFFCECF=@C>GGF<EGGGGFCCFC<AFAGDGGGF4FFFDFC>-E>@:69CFCGCGF3>3:7D8<CFCF:EGE@FEEF<F,8D8FDF=C@DFF@5AGE>GGGGGEFFGEEF:BA5B7EGGGGGF<E9GGE<EAGGFEFCC?GGDGGFGGGGGGGGGFFFFGGFFF9FFFFFGFGGGCGGFGGFFEFFGFGDGGFEFGGGF@GGGGGCFGEGFFEEGGGGGGFGGCCCCC
@s1701 40854
TGAGGAATATTGGTCAATGGGCGAGAGCCTGAACCAGCCAAGTAGCGTGCAGGATGACGGCCCTATGGGTTGTAAACTGCTTTTATAAGGGAATAAAGTGAGTCTCGTGAGACTTTTTGCATGTACCTTATGAATAAGGACCGGCTAATTCCGTGCCAGCAGCCGAGGTAATACGGAAGGTACGGGCGTTATCCGGGTTTAGTGGGTTTAAAGGGAGCGTAGGCCGGAGATTAAGCGTGTTGTGAAATGTAGATGCTCAACATCTGCACTGCAGCGCGAACTGGTTTCCTTGAGTACGCACAAAGTGGGCGAAATTCGTGGTGTAGCGGTGAAATGCTTAGATATCACGAAGAACTCCGATTGCGAAGGCAGCTCACTGGAGCGCAACTGACGCTGAAGCTCGAAGGTGCGGGTATCGAACAGGATTAGATACCCT
+
FGGGGGGGGGGGGGGGGFGGFGGGGGGGG8FFGGGGGFGFFFFFGGGGGGFFFGGGGGG7FGGGGGGGGGGGGGCGG9CFGCFGGGGGGGGGDGG9FFGFD<FGGGFGGGFGGGGGGGGGGGGF9FGGGGGGGG9=BFF<,BFFGDEGGCGGGGGGEF8FFGGGC+3F+@FF9FCGGG:FE,@FFGGGGGGG?GE:6/81<%=FCC?FEFFGFFDFGFGA/=*5)/C5,9GFE7GEECFAFEGGGF9FFF>?F@;?BFFFAGGFFF@EF@+6?GGDFD=8$;CFGFF>,FCE9++BECEDEAGFBEEFCE9,@,7GGGGE<F>7BFCFCFC,CGFFECC9:,AF8GDGGGGF@F7C:<FGGGEFGE@FFGGGGFFFDEEEEEGGGGGGEF@EGGGF?GGF@GGDGFDGGGEGGGGGFF9E<GFGGGGGGFGCCCCC
@s1701 266
TGAGGAATATTGGTCAATGGACGAGAGTCTGAGCCAGCCAAGTAGCGTGCAGGATGACGGCCCTATGGGTTGTAAACTGCTTTTATAGGGGGATAAAGTGTGCCACGTGTGGCATATTGCAGGTACCCTATGAATAAGGACCGGCTAATTCCGTGCCAGCAGCCGCGGTAATACGGAAGGTCCGGGCGTTATCCGGATTTATTGGGTTTAAAGGGAGCGTAGGCCGGAGATTAAGCGTGTTGTGAAATGTAGACGCTCAACGTCTGCACTGCAGCGCGAACTGGTTTCCTTGAGTACGCACAAAGTGGGCGGAATTCGTGGTGTAGCGGTGAAATGCTTAGATATCACGAAGAACTCCGATTGCGAAGGCAGCTCACTGGAGCGCAACTGACGCTGAAGCTCGAAAGTGCGGGTATCGAACAGGATTAGATACCCT
+
DGGGGGGGGGGGGGGGGGGGGGGGGGGGGGGGGGGGGGGFGGEFFGGGGGGGGGGGGFFFFGGGGGGGGGGGGGGGGGGGGGGGGGGGGGGGGGGGGGGGGGGGGGGGGGGGGFFGFGGGGGGGGFGGGGGGGFGGGGGGGGGGGGGGGGGGGCFGGGGGGGGGGGGGGGGGGGGGGGGGGGGGGGDGGGGGGGGGGGFGGGGGGGGGGFFCFFFDE6GGFDGGGGGFGGGGGGEBGCEGGGCF=<GGF>AGGGGGGGGEFF9FFG7B@FGF7GGGGFDCGGGGGFGDEBCA*FBGGGGFCFFGGGGGGFGFGGGGGGGGFFEGBEGFGGGGGGGGGGGGGGFFEGFFGFGGGGGGGGF@@EGGGGGGFFGGGGGGGGGGGGGGGCFGGGGGGFEFFGGFCEGGGGEGGGGFGGGGGGGFDAGGGF9GGGGCCCCC
@s1701 267
TGAGGAATATTGGTCAATGGACGAGAGTCTGAGCCAGCCAAGTAGCGTGCAGGATGACGGCCCTATGGGTTGTAAACTGCTTTTATAGGGGGATAAAGTGTGCCACGTGTGGCATATTGCAGGTACCCTATGAATAAGGACCGGCTAATTCCGTGCCAGCAGCCGCGGTAATACGGAAGGTCCGGGCGTTATCCGGATTTATTGGGTTTAAAGGGAGCTTAGGCCGGAGATTAAGCGTGTTGTGAAATGTAGACGCTCAACGTCTGCACTGCAGCGCGAACTGGTTTCCTTGAGTACGCACAAAGTGGGCGGAATTCGTGGTGTAGCGGTGAAATGCTTAGATATCACGAAGAACTCCGATTGCGAAGGCAGCTCACTGGAGCGCAACTGACGCTGAAGCTCGAAAGTGCGGGTATCGAACAGGATTAGATACCCT
+
@FFGFFGGGGGGGGGGGGGFFGGGGFGCGFGFFGGGGGGGGGCCFGGFCGGGGGGGGGGGDFGCGFFG?EFFGGGGGFGFGGGGGGGFFGGGGGGGGGGEFGGGFFGGCFGGGGFDGGGFG<AFFGDGGGGGGGDFGFFGFFFGE7BFFGFGGGGD7<FFFGF7C>BEGDFB,2>:<F1>22CEE<5FEGEF,>CEC8FGF99FCF:?;GGFCFGF50#F>F:DFE3=77CFFF@)/FFB@E7F@>?DAD>CCEFGFFFDEGG3FE@FDEF5<FF;FE*2?GGGFF8DCFFGFF8?DGGF9A:FB+CGGE?E4CCCGGF=GFEEDC7GFFAFFEGGCFC;FGGGFGGGGGFGFFB:@GFFCGE?GFFGGFGGFEFE<C7GGGGGGF@EC7EGGGGGGGGFFF9GGEGEGFFDEEGGGGFFGGGGGGGFGGGCCCCC
@s1701 25209
TGAGGAATATTGGTCAATGGACGAGAGTCTGAACCGGCCAAGTAGCGTGCAGGATGACGGCCCTATGGGTTGTAAACTGCTTTTATAGGGGGATAAAGTGTGCCACGTGTGGCATATTGCGTGTACCCTATGAATAAGGACCGGCTAATTCCGTGCCAGCAGCCGCGGTAATACGGAAGGTCCGGGCGTTATCCGGATTTATTGGGTTTAAAGGGAGCGTAGGCCGGTGGGTAAGCGTGTTGTGAAATGTCGGGGCTCAACCTGGGCATTGCAGCGCGAACTGGCAGCCTTGAGTGCGCAGGAAGTAGGCGGAATTCGTCGTGTAGCGGTGAAATGCTTAGATATGACGAAGAACTCCGATTGCGAAGGCAGCTTGCTGTAGCGCAACTGACGCTGAAGCTCGAAAGCGTGGGTATCGAACAGGATTAGATACCCT
+
CFGGGDFGGGGGGGGGGGGGGGGGGGGDGGGGGGG@B@FGGGGGGGGGGGGGGGGGGGGGGGGFFGGGDGGGGGGGFGFGFFGGGFGCGGG7@GFGGGFGCFDF,CFFGGGGG?F,FFEGC+BFA?F@FGGGDFFDGGFF@EFGGGDGFFFGGGGGG;FEFGFGGGGGG>FFGGGGGDGGGFGE7FGGGGGFGGGG5@FEF?FFGG<C;ACE?@CFGDD)6CC=CG-7#4C::<EBF:EFCFCC?FCF7@*@1CFD8,@9F:@50FF>=6GCDGGGED9:BFF+,,B,DGGFDC@+CD;:,,FEA=+CC@,GGCF864=+GFC8EEFA9,C,CAF=FF<ECDFED:E,GGEF8GEDCCFGGGGGGGGGGGEFB,,<FFC7GDGGGFEGEGEGGGGGGFGFCFFFCFF7C,GGGFGGGGFGFGGFFFF<FFGCCCCC
@s1701 269
TGAGGAATATTGGTCAATGGGCGAGAGCCTGAACCAGCCAAGTAGCGTGCAGGATGACGGCCCTATGGGTTGTAAACTGCTTTTATAAGGGAATAAAGTGAGAGTCGTGACTCTTTTTGCATGTACCTTATGAATAAGGACCGGCTAATTCCGTGCCAGCAGCCGCGGTAATACGGAAGGTCCGGGCGTTATCCGGATTTATTGGGTTTAAAGGGAGCGTAGGCCGGAGATTAAGCGTGTTGTGAAATGTAGACGCTCAACATCTGCACTGCAGCGCGAACTGGTTTCCGTGAGTACGCACAAAGTGGGCGGAATTCGTGGTGTAGCGGTGAAATGCTTAGATATCACGAAGAACTCCGATTGCGAAGGCAGCTCACTGGAGCGCAACTGACGCTGAAGCTCGAAAGTGCGGGTATCGAACAGGATTAGATACCCT
+
@FFFGGGGGCFGGGGGGGGGGGGGGDGGGGGGFGGGGGGGGGGGGFFGGGGGGEEFFFEGGGG7EFGGGGGGGGDGGGGGGGGGGGGGGGGFGGGGGEGFFGFGFGEGGFGGGGGGGGGGGGGGGGGGGGGGGGGFF<FGGGGDGGDGGFGGGGFGEFFCFCAGEGGEGGE:FFFC:FCGGGGGFFEEGGGCFFCECGGG;EFFFGE<C:<9BCEACDCDBBEDFECBE:GFFGGDEGGFFF+9>=EFCFGGGGFD:GF<FCFGGGGGGGGB(GGGEEE@,@GFCF@36,FF:F8CGFFEGEF<FEB7GGFEEFGGGD?FFBC7EGGGFFFCFEC@GFDFEEFFAC=GGGGGFF=7FDEGGFEFEFCGGGGFEFGGFGGGGGGGFDGGGGFEGFAEGGGGFGGFFFGGGGGGGGGGGGGFGGGGGGGGF?GCCCCC
@s1701 22946
TGAGGAATATTGGTCAATGGACGAGAGTCTGAACCAGCCAAGTAGCGTGCAGGATGACGGCCCTATGGGTTGTAAACTGCTTTTATAAGGGAATAAAGTGAGTCACGCGTGACTTTTTGCATGTACCTTATGAATAAGGACCGGCTAATTCCGTGCCAGCAGCCGCGGTAGTACGGAAGGTCCGGGCGTTATCCGGATTTATTGGGTTTAAAGGAAGCGTAGGCCGGAGATTAAGCGTGTTGTGAAATGTAGACGCTCAACGTCTGCACTGCAGCGCGAACTGGTTTCCTTGAGTACGCACAAAGTGGGCGGAATTCGTGGTGTAGCGGTGAAATGCTTAGATATCACGAAGAACTCCGATTGCGAAGGCAGCTCGCTGGAGCGCAACTGACGCTGAAGCTCGAAAGTGCGGGTATCGAACAGGATTAGATACCCT
+
FGGGGGGGGGGGGGGGGGFGGGGGGGGGGGGGGGGGGGGGGGGGGGGGGGGGGEGGGGGGGGGGGGGGGGGGGGGGGGGGGGGGFGGGGGGGGGGGGGGGGGGGGGGGGGGGGGGGGGGGGGGGGGGGGGGGGGGGGGGGGGGGGGGGGGGGGGGGGGGGFCFFGGGGGGEFGFFGGEGEGGGGGGGGGGGGGGGGCGF(FCGGGGEGGFGGGGDFG?CD?CCGGGGGGFC<CFGFGGGGGGFGGGGGGE>FBGFFEFFFFGGGGGFGGGGC=GGGGGDBDCGGGGFGECGEFEEEGGFFFGGGGEGGGDGGGGGGGGGFGFEC>GGGGGGGGGGFFGFEGGFCGGGGGGGFFGGGGGGGGFGFFFDEDGGGGGGGDGGGDGGGGGGGDGFGGGGGGGGGGGGGGGGGGGGGGGGGFFAEFGGGGFGGFFGCCCCC
@s1701 40034
TGGGGAATATTGCACAATGGGGGAAACCCTGATGCAGCGACGCCGCGTGGAGGAAGAAGGTCTTCGGATTGTAAACTCCTGTTGTTGAGGAAGATAATGACGGTACTCAACAAGGAAGTGACGGCTAACTACGTGCCAGCAGCCGCGGTAAAACGTAGGTAACAAGCGTTGTCCGGAATTACGGGGTGTAAAGGGAGCGCAGGCGGGAGAACAAGTTGGAAGTGAAATCCATGGGCTCAACCCATGAACTGCTTTCAAAACTGTTTTTCGTGAGTAGTGCGGAGGTAGGCGGAATTCCCGGTGTAGCGGTGGAATGTGTAGATATCGGGAAGAACACCAATGGCGAAGGCAGGTCTCTGGGCCGTTACTGACGCTGAGGAGCGAAAGCGTGGGGAGCGAACAGGATTAGATACCCT
+
FGAEG:C,FGFFGCFGGG9FEF:FBGG?FCFD@<FGGGCGGGFGGGGEGGGG7FG8ED8FFGFGGGGDFE8EFDEGFGGGGGGGGCFG=FE<,EFGG9A:CFBFFGE?D=,FDF,==85BFFG>F7FFFGGG7>>+:DAB@FFG>F*@FEG@FFG:FB@>,78DFFGFFF7;CFEFGC7?3.1FCF@75,>?CCC>DEB7CEC5CCDB888A,/;19?FCDGCCD?<>C6E=7DCD>7FD7ECGDGEE:8GCCEB+<7CCG#<GFFE835F<?CD=A<9<GECGGCEC@,,F8DB+C>@ADF=85F@GGFFAEFFFFFF=<>FCCF,GGFFFFCFC8EE=C@C7FFFEF8AGGGGGGGGEC:EFGGFFFEGGGGGFFGGGGEFDFGGGGGGGFE@GGGFFEFFGFFGGGGGCCCCC
@s1701 272
TGGGGAATATTGCACAATGGGGGAAACCCTGATGCAGCGACGCCGCGTGGAGGGAGAAGGTCTTCGGATTGTAAACTCCTGTTGTTGAGGAAGCTAATGACGGTACTCAACAAGGAAGTGACGGCTAACTACGTGCCAGCAGCCGCGGTAAAACGTAGGTCACAAGCGTTGTCCGGAATTACTGGGTGTAAAGGGAGCGCAGGCGGGAAGACAAGTTGGAAGTGAAATCTATGGGCTCAACCCATAAACTGCTTTCAAAACTGTTTTTCTTGAGCAGTGCAGAGGTAGGCGGAATTCCCGGTGTAGCGGTGGAATGCGTAGATATCGGGAGGAACACCAGTGGCGAAGGCGGCCTACTGGACACCAACTGACGCTGAGGCTCGAAAGTGTGGGTAGCAAACAGGATTAGATACCCT
+
GGGGGGGGGGGGGGGGGGGGGGGGGGGGGGGGFGGGEG@FFGGGGGG@FGGFFCFGCEFGGGGGGGGBFGGAGGGGCEFFGGGGGF<EFGGGGGFFGGGGGGGEFGGGGGGFFGGGGGG<@FGEE:FFG9FEEFFFFACGGGGCEGEDG@F,DFEGF>GGGF@G:BBFFFCCFGEGGEFGGGGGGFEF/FFFFCFBEBFEGGGGEEG=/A79FD;F:FFDABCC78=ACGGGGFF6<7BAFD>EGFFGD?FDCC,,0FDGGFFCFFF;GF<D=A7B=<EGFG#<F>=7F@FE4GEGGFF=FC4+>GGGGEGF@F7GGGGFCGCEDBBEF9GGGFFC<FFEFFEFEGDGGFGGGGGGGFGGGGGGGGGGGGFGGGGFGGEGFGFGGGGGGGGGGGFFCCGGGFGGGFGGGFGCCCCC
@s1701 273
TGAGGAATATTGGTCAATGGGCGAGAGCCTGAACCAGCCAAGTAGCGTGCAGGATGACGGCCCTATGGGTTGTAAACTGCTTTTATAGGGGAATAAAGTGAGAGTCGTGACTCTTTTTGCATGTACCCTATGAATAAGGACCGGCTAATTCCGTGCCAGCAGCCGCGGTAATACGGAAGGTCCGGGCGTTATCCGGATTTATTGGGTTTAAAGGGAGCGTAGGCCGGAGATTAAGCGTGTTGTGAAATGTAGACGCTCAACGTCTGCACTGCAGCGCGAACTGGTTTCCTTGAGTACGCACAAAGTGGGCGGAATTCGTGGTGTAGCGGTGAAATGCTTAGATATCACGAAGAACTCCGATTGCGAAGGCAGCTCACTGGAGCGCAACTGACGCTGAAGCTCGAAAGTGCGGGTATCGAACAGGATTAGATACCCT
+
FGGGGGGGGGGGGGGGGGGGGGGGGGGGGGGGGGGGGGGGGGFGGGGGGGGGGGGGGGGGGGGGGGGGGGGGGGFFGGGGGFGGGGGGGGGGCFGGGGGGGGD8=FGGGG+,FFGGGEGGGGGGGGG=FGGGFGG9FGGGGG?GGGGGGGGGGGGGGG@G?GGGGGGGG=GGFFDEGGGGGGGGCEEGG7GGGGGGGGG@G>7FGG:FEFFGGFGFC;FA4FGGGGGFGCC99EG?GBGGFGFGEFGFFGFGG:CGGGFGFGGFFF7FGFF8?EGDGFCEE?FFADB5@3<?5ECGGFGGGE?CGGGGGGGF=DGGGGGGGGGEFGDGGGGGFFGEFF,GFGFGGGGGGFFFGGEGCEFF:FFDGFGGGFGGGGGGGGGGGGGGGDGGGGGGFGFFA+GFFCFGFGGGGGGGGGGGGGFDCGGFEFGGGGGCCCCC
@s1701 40261
TGAGGAATATTGGTCAATGGGCGAGAGCCTGAACCAGCCAAGTAGCGTGCAGGATGACGGCCCTATGGGTTGTAAACTGCTTTTATAAGGGAATAAAGTGAGTCTCGTGAGACTTTTTGCATGTACCTTATGAATAAGGACCGGCTAATTCCGTGCCAGCAGCCGCGGTAATACGGAAGGTCCGGGCGTTATCCGGATTTATTGGGTTTAAAGGGAGCGTAGGCCGTTTGGTAAGCGTGTTGTGAAATGTCGGGGCTCAACCTGGGCATTGCAGCGCGAACTGCCAGACGTGAGTGCGCAGGAAGTAGGCGGAATTCGTCGTGTAGCGGTGAAATGCTTAGATATGACGAAGAACTCCGATTGCGAAGGCAGCCTGCTGTAGCGCAACTGACGCTGAAGCTCGAAAGCGTGGGTATCGAACAGGATTAGATACCCT
+
DFFGGGGGGGGGGGGGGGGGGGGGGGGGGGGGGGGGGFGFGGFGGGGGGGGGGGGGGGGGGGGGGFGGGGGFGGGGGGGGGFGGGGGGGFGFFGGGGGGGGGGGGGGGGGCFGGGGGGGGGGGGGGGFGGGGGGGGGGGGGFGGGGGGGGCFFGGGDFGGFFDFEEFGGGGGGGGGGGGGGG@@GGCFGGCBFFFGG=CFGGGGGGGGGG?FGGDGEEGGDEGGCG77CECFGGGFGGGGFGGGGDFFG>FFFEGDCEECGF8FFF5FEFDECE>E@C0:>GGFGFDD=8GGFFCGGGCFGGGGGEGGGDGE=8EGGFCGGFGGFGCGGGGFFEEDFGGDFDE8EGGGGFGGGCGGCGGGGGGGFGFGGFGGFCGFCFCB:GGGGGGGGEFGFDGGGEGFFEFDGFC@GGGGGGGGGGGGGGGGGGGGGGGC9CCC
@s1701 36736
TGAGGAATATTGGTCAATGGACGAGAGTCTGAACCAGCCAAGTAGCGTGCAGGATGACGGCCCTATGGGTTGTAAACTGCTTTTATAAGGGAATAAAGTGAGTCTCGTGAGACTTTTTGCATGTACCTTATGAGTAAGGACCGGCTAATTCCGTGCCAGCAGCCGCGGTAATACGGAAGGTCCGGGCGTTATCCGGATTTATTGGGTTTAAAGGGAGCGTAGGCCGGAGATTAAGCGTGTTGTGAAATGTAGACGCTCAACGTCTGCACTGCAGCGCGCACTGGTTTCCTTGAGTACGCACAAAGGGGGCGGAATTCGTGGTGTAGCGGTGAAATGCTTAGATATCACGAAGAACTCCGATTGCGAAGGCAGCTCACTGGAGCGCAACTGACGCTGAAGCTCGAAAGTGCGGGTATCGAACAGGATTAGATACCCT
+
AFGFGGGGGGGGGGGGGGG8FFGGGGGDC9FFGFGGGGGFFGEEFGGGGGGGGGGFCF:FEE@7@8CFFFCFFGGGGGG9FF9FFGGGG?FCFCFFFCFFGFFFGGGGFGGFFFGFGGGGGGCFGGGGGGFFFFGFGGFGAFEGGGGGFFGA8BF++CFCFGGGCGCCGGGGDCFC7F:<BFCF>GGC:CGDFCEC53=FCGFFFG*=<AFGFF42FDGD=>=+GFC/:.F7:<F2:DF>CCFE<@9E@041<;GFFFCFFFF7/E<FGEC;=73@3:6@8/<8=,<BE8<C5:CBGGFC,E@B>47CCFEEB4=CB=+EGFEE>FC9DAGFECFF=9F=E;GFFFE6,GFF=@GEEFCCCF@7FDGGFFFFFFFEGFEGFCCFF9FCC@,>FFAE,BCFCEGFCBBDGDGGC<E8FEB@FGGFGGFGGGFCCCCC
@s1701 27837
TGAGGAATATTGGTCAATGGACGAGAGTCTGAACCAGCCAAGTAGCGTGCGGGATGACGGCCCTATGGGTTGTAAACTGCTTTTATAAGGGAATAAAGTGGGAGTCGTGACTCCTTTTGCATGTACCTTATGAATAAGGACCGGCTAATTCCGTGCCAGCAGCCGCGGTAATACGGAAGGTCCGGGCGTTATCCGGATTTATTGGGTTTAAAGGGAGCGTAGGCCGGAGATTAAGCGTGTTGTGAAATGTAGACGCTCAACGTCTGCACTGCAGCGCGAACTGGTTTCCTTGAGTACGCACAAAGTGGGCGGAATTCGTGGTGTAGCGGTGAAATGCTTAGATATCACGAAGAACTCCGATTGCGAAGGCAGCTCACGGGAGCGCAACTGACGCTGAAGCTCGAAAGTGCGGGTATCGAACAGGATTAGATACCCT
+
FGGGGFFGGGGGGGGGGGGEGGGGGGGFGCFGGGFGGGGFGGEGGGGGGGCGGGGGGGGGGGGG=FGGGGGGG?FGGGGGFAFGGGGGGFGFGGEFFAFGGGFGGGGGGGGGGGGGGGGGGGGGGGGGGGGGGGGCFFCCAFGGGGGFFGGGGGGGGGGGGGFGCEGGGEGGGGG@?GFGGFG8GEECGG>E9F?EDGFG7FGGGGCFFDGGGGDGGFE<?EGFGGGFF@CFGGDDFEGGGFCFFGGGGF:FFGGDEGFGEFFCGFGFFFGGFFFGCEF=FGGGFGCF@,GGFGDFGGGGGGGGGGGGDGGGGGGGEGGGGGGGAGFFC,FE9FCGGFGFGGGFGGGGGGGFFEGEFFGGGEC,GFFFCGGGGGGFCFDGGGGGGFFGGGEGGGGGGGGGGGGGGGGGFGGGGGGGGGGFGGGGGGGGFEF@CC<C
@s1701 277
TGGGGAATATTGCACAATGGGGGAAACCCTGATGCAGCGACGCCGCGTGAGCGATGAAGTATTTCGGTATGTAAAGCTCTATCAGCAGGGAAGAAAATGACGGTACCTGACTAAGAAGCACCGGCTAAATACGTGCCAGCAGCCGCGGTAATACGTATGGTGCAAGTGTTATCCGGATTTACTGGGTGTAAAGGGAGCGTAGACGGAGTGGCAAGTCTGATGTGAAAACCCGGGGCTCAACCCCGGGACTGCATTGGAAACTGTCAATCTAGAGTACCGGAGAGGTAAGCGGAATTCCTAGTGTAGCGGTGAAATGCGTAGATATTAGGAGGAACACCAGTGGCGAAGGCGGCTTACTGGACGGTAACTGACGTTGAGGCTCGAAAGCGTGGGGAGCAAACAGGATTAGATACCCT
+
CFGGGGGGGGGGGGGGGGGCGGGGGGGGGGGGGGGGGGGGGGGGGGGGGGGGGGGGGGGFGGGGGFGCFGGGGGGGGGGGGGGGGGGGGGGGGGGGGGGGGGGGGGGGGGGGGGGGGGGFGGGGGGGGGGGGGGGGGGGGGGGGGGGG?DG?GGGCFGGFGFGGGD<FGGGGGGGGGBFGGG6FF<FG:FGGGGG85>FGGGGGGEEGEFFGFFD6,:C;FD#@DGFFFGGBEEG>@>FFGFGGGGGGFGGGFEFGGECFGGGGG9GF@CCGFGEFGGGGFFGGGGC?FEEEEGGCGGGGGGGGFGGGGGGFFFEEGGGGGGFCGGGGGFGECFFEGGFGFCEEFCCFGGGGGGFGGEGGGGGGGGGDGGGGGGFGGGGGGGGGGFGGGGGGGGGGFFFFFGGGFFGGGGGCCCCC
@s1701 278
TGGGGAATATTGCACAATGGGGGAAACCCTGATGCAGCGACGCCGCGTGAGCGATGAAGTATTTCGGTATGTAAAGCTCTATCAGCAGGGAAGAAAATGACGGTACCTGACTAAGAAGCACCGGCTAAATACGTGCCAGCAGCCGCGGTAATACGTATGGTGCAAGTGTTATCCGGATTTACTGGGTGTAAAGGGAGCGTAGACGGAGTGGCAAGTCTGTTGTGAAAACCCGGGGCTCAACCCCGGGACTGCATTGGAAACTGTCAATCTAGAGTACCGGAGAGGTAAGCGGAATTCCTAGTGTAGCGGTGAAATGCGTAGATATTAGGAGGAACACCAGTGGCGAAGGCGGCTTACTGGACGGTAACTGACGTTGAGGCTCGAAAGCGTGGGGAGCAAACAGGATTAGATACCCT
+
GGDGGGGGGGGGGGGGGGGGFGGGGGGGGGGGGGGGGGGGCFGGGGGGGGGGGGGGAFGFGGGGGGGGFFCFFFGGFGGGGGGGCGGGGGGFEEGGGGGGGGGGGGGGGGGGGGGGGGG8>DGGG>FFFGGFGFGGCFCGGCF<CGGGGF7DFFDFF,3DDCGCGD;F;FFGGGDGG:FGG>G?FGCC;<CFGEE8=5FCEG5=GF/ACFG*,CD=E;:#69@FDED@6@,/F:E3<FC@GFCEFGG75AFCGGFCFGGGFEC'AC:+9?CC8:$FE:F8FGFCFEC@FCB>,DE8CCF:FFECBGGFFFDGGEFCEFGGGGGGFFFFFCFGGGFFGGECGFECFGFGGFEEFGGGGGGGGGGGGFCDGGGGGGGGGGGGF>GF@>GGGGGGGGGGGDGGGGGGGGGGGGGCCCCC
@s1701 30384
TGAGGAATATTGGTCAATGGGCGAGAGCCTGAACCAGCCAAGTAGCGTGCAGGATGACGGCCCTATGGGTTGTAAACTGCTTTTATGAGGGAATAAAGTGGGTCACTTGTGACTTTTTGCATGTACCTTATGAATAAGGACCGGCTAATTCCGTGCCAGCAGCCGCGGTAATACGGAAGGTCCGGGCGTTATCCGGATTTATTGGGTTTAAAGGGCGCGTAGGCCGGAGATTAAGCGTGTTGTGAAATGTAGAGGCGCAACCTCTGCACTGCAGCGCGAACTGGCCGTCTTGAGTACGCACAACGTGGGCGGAATTCGTGGTGTAGCGGTGAAATGCTTAGATATCACGAAGAACTCCGATTGCGAAGGCAGCTCACTGGAGCGCAACTGACGCTGAAGCTCGAAAGTGCGGGTATCGAACAGGATTAGATACCCT
+
CF9F8F@FCE@FGFGFF9,6BFEGDGEFG88FFGGCD8FFGFEFEG@CCFFG,CFGGCEE:@CC<CEFDDFCFGGGFGAFFAFFFGG9,CFB8FFFC9,9FFC<E<,,:F8F,B<FDDGFFGFFG9FF9,?,,<BF<<CDFGD@ECE,9B,C<DD7CDDFFFGDFCBE**@A@=C*F:*:,@C7F7:F<*-42<CFGCG,,C>FFDFE>89;CC0.=<+9?88:/?7;CC;FCFC)EE<GGFFFA->$@GCF?0?>$9C5:C:C4CD@F8@+7C@3+C36+F@+3=,FDDGG?GEBCA++,,ECGGFCB8=GEEEDGGFGFFEGAE@DE?F@DFFGFDGGE,C8FC<FF?B9GFCCCD@,GGGFGFEFF8GGGGFEGGEGGFDFCAFGCF@GFA<GFCGGFEFGGCF@G@EFEFC,GGFE<9FFFCGFFGGCC9CC
@s1701 280
TGGGGAATATTGCGCAATGGGGGCAACCCTGACGCAGCCATGCCGCGTGAATGAAGAAGGCCTTCGGGTTGTAAAGTTCTTTCGGTAGCGAGGAAGGCCTCTAGTTTAATAGACTAGGTGATTGACGTTAACTACAGAAGAAGCACCGGCTAACTCCGTGCCAGCAGCCGCGGTAATACGGAGGGGGCGAGCGTTAATCGGAATAACTGGGCGTAAAGGGCACGCAGGCGGTGACTTAAGGGGGTTGTGAAAGCCCCGGGCTTAACCTGGGAATTGCATTGCATACTGGGTCCCTAGAGTACAGTAGGGGGGGGTGGAATCCGACGTGTAGCGGTGAAATGCGTAGAGATGTGGAGGAACACCGATGGCGAAGGCAGCCCCTTGGGAATGTACTGACGCTCATGTGCGAAAGCGTGGGGAGCAAACAGGATTAGATACCCT
+
FEGG7FDAFGFFCC+CCEG,@F:+@DCFF8<FFC,F+FAF<8FFEGE==?,C,6?FF8EEFGCDECFEF7CFGFG9<@EFFG97BFGGA>F+CEG@FD,B<F,?<?F,CFF95,8AFFF9<3C9AFFFFGFF<B,6<>,,3@FGGG75:C@GF,,,>FCCDFFFGGFFFGGGGG<C:F:C:EFCG7=C*:?CCC5:E<CF*:*2300AC+:8E83<(BC,(<C<<>F:/:C</#81C<:8#*2=,@,>><4*/71***FGGD>@,CC@D,@,3,9D38,C,C:BGGFF@=:,,=,<DDDB=C,,++C==7GF<E95@++64@+FBFF879GFFDFEA7GGGFFGGFE@ECC:CEC,BB8,8GFF@,@GGGGGGGFFF@,C,@F@E,,F9EAFFEGFGGEF6C+C6CFF<CFB@GGFGGGGGGDGFFFFGGGGGGGGCCCCC
@s1701 281
TGAGGAATATTGGTCAATGGACGAGAGTCTGAACCAGCCAAGTAGCGTGCAGGATGACGGCCCTATGGGTTGTAAACTGCTTTTATAAGGGAATAAAGTGAGTCTCGTGAGACTTTTTGCATGTACCTTATGAATAAGGACCGGCTAATTCCGTGCCAGCAGCCGCGGTAATACGGAAGGTCCGGGCGTTATCCGGATTTATTGGGTTTAAAGGGAGCGTAGGCCGGAGATTAAGCGTGTTGTGGAATGTAGATGCTCAACATCTGCACTGCAGCGCGAACTGGTTTCCTTGAGTACGCACAAAGTGGGCGGAAGTCGTGGTGTAGCGGTGAAATGCTTAGATATCACGAAGAACTCCGATTGCGAAGGCAGCTCACTGGAGCGCAACTGACGCTGAAGCTCGAAAGTGCGGGTATCGAACAGGATTAGATACCCT
+
<FFGGFFGGFGFGGGGGGGGGGGGGGGGGFGGGGGGGGGGGGFGGGGEGGGGGGGGGGDGGGGCGGFGGGGGGFFGGGGGGGGGGGGGGGGGFFGGGGGGGGGGGGGGGGGGGGGGGGGGGGGGGGGGGGGGGGFFGGGGGGDEGGGFGGGGGGGGGGGGGGGGGGGGGGGGFCGGGGGG>GGEGGGGGCECFGGGGGGEFF+GGGFGGGFGGG*<C@GGFGGGGGFDECFDGGGEGGGGGGFGGGGGGFFC:@FFGGFFFGGGGFFGGGGGGGEGFCCGD8CFFGGGGGDF5EEFGGGGFF9GGGFGGECE+@+EGGGGGGGGEGGEC,GGGFFCEFCGECFFF@FGGGGGGGGGECF:GGGFGGGGGGGGGGGGGGGGGGGFFGGGGGFEGGGF8GGFFGGGGFGGGGGGGGGGGGGEGGEEEDGGGGGCCCCC
@s1701 20782
TGGGGAATATTGCACAATGGGGGAAACCCTGATGCAGCGACGCCGCGTGGAGGAAGAAGGTCTTCGGATTGTAAACTCCTGTTGTTGAGGAAGATAATGACGGTACTCAACAAGGAAGTGACGGCTAACTACGTGCCAGCAGCCGCGGTAAAACGTAGGTCACAAGCGTTGTCCGGAATTACTGGGTGTAAAGGGAGCGCAGGCGGGAGAACAAGTTGGAAGTGAAATCCATGGGCTCAACCCATGAACTGCTTTCAAAACTGTTTTTCTTGAGTAGTGCAGAGGTAGGCGGAATTCCCGGTGTAGCGGTGGAATGCGTAGATATCGGGAGGAACACCAGTGGCGAAGGCGGCCTACTGGGCACCAACTGACGCTGAGGCTCGAAAGTGTGGGTAGCAAACAGGATTAGATACCCT
+
FFGGGGGGGGGGGGGGGGGGGGGGGGGGGGGGGGGGGGGGGGGGGGGFGGEGGGGGGGGGFGFGGGGC?FGFGGGGFFFDDFFGGGGGGGGGGGGGGGGGGGGDGG9AFGGGGGFGGGGFGGGGGGGGGGGGGGGGGGGGGGFGCGGGGGEFGCEGG8GC<CFGGFGGGD@CGGGGGGGGGGGGGG6BCE<A@FE9CEFFGEGCEGGFEEEGGFDF'CFFDC:C?EFFGEGGGGGGFEGFFCF;GDCGGGGECCE6CFGFGGCB.DEGGCFFDFA.CGGFGFCGFCF:F8FFEFC7EFEEFGDDDEGGFFDFBGCGFFGGGGGGGGGGGGFGDFGFFFFC7CEGGGFGGGGEGDFGGGFFE<B,DGGC>FFEGGGGGGGF8GGGGGGEGGGFFFEFGFGEFGEGGGGFGGGCCCCC
@s1701 283
TGAGGAATATTGGTCAATGGGCGAGAGCCTGAACCAGCCAAGTAGCGTGCAGGATGACGGCCCTATGGGTTGTAAACTGCTTTTATAAGGGAATAAAGTGAGAGACGTGACTCTTTTTGCATGTACCTTATGAATAAGGACCGGCTAATTCCGTGCCAGCAGCCGCGGTAATACGGAAGGTCCGGGCGTTATCCGGATTTATTGGGTTTAAAGGGAGCGTAGGCCGGAGATTAAGCGTTTTGTGAAATGTAGACGCTCAACGTCTGCACTGCAGCGCGAACTGGTTTCCTTGAGTACGCACAAAGTGGGCGGAATTCGTGGTGTAGCGGTGAAATGCTTAGATATCACGAAGAACTCCGATTGCGAAGGCAGCTCACTGGAGCGCAACTGACGCTGAAGCTCGAAAGTGCGGGTATCGAACAGGATTAGATACCCT
+
GGFFGFGGGGGGGGGGGFEEFGGGGGGGGGGGGGGGGGGFGGFGGGGDGGGGGGAGCFFGGGGGGFFGGFGGGGGGGGGGG<EEGGF9CF8<AFFFEEFG9FCG+BFGE@@?FCE<<FGGG,,9CFGGGGCGGGGGFGGGEFGGGDFFFGGGGCFECFFFCF<FFGGGGGG8GGGB?FFG>GG=GG?GGGGGGCF<2GFE@F<FFGEFCFFGFG@FC@CDFF>DGGGFF@GF@B74>##:GFCF@<CGGCEGF<GFFFGDE#GF9GEFCDCGGGGGGF@C>GGG3GGFFFFFD7DGGGGGGFGGGEGGEFGFBGDGGGGGFFC>>E7GGGGGGFGFECEFGGFFGGGGGGGFGF7GGGFEC@GGGFGGGGGGGGGFGFGGGGGGGGFEFEEGGGGGGGGGGEFGFFFGGGGGGGGGGGGFGGGGGGFCFGFCCAAB
@s1701 27924
TAGGGAATCTTCGGCAATGGGGGCAACCCTGACCGAGCAACGCCGCGTGAGTGAAGAAGGTTTTCGGATCGTAAAGCTCTGTTGTAAGTCAAGAACGAGTGTGAGAGTGGAAGGTTCACACTGTGACGGTAGCTTACCAGAAAGGGACGGCTAACTACGTGCCAGCAGCCGCGGTAATACGTAGGTCCCGAGCGTTGTCCGGATTTATTGGGCGTAAAGCGAGCGCAGGCGGTTTGATAAGTCTGAAGTTAAAGGCTGTGGCTCAACCATAGTTCGCTTTGGAAACTGTCAAACTTGATTGCAGAAGGGGAGAGTGGAATTCCATGTGTAGCGGTGAAATGCGTAGATATATGGAGGAACACCGGTGGCGAAAGCGGCTCTCTGGTCTGTAACTGACGCTGAGGCTCGAAAGCGTGGGGAGCGAACAGGATTAGATACCCT
+
FGGCCFGGGGGGGGGGGGFFFE@FGGGGFGGGG8BFFGGGGGGGGGG@FGCGGGGGGGGGFGCFGFFGGGGGGGGGGDGAFGGGGGGGGGGGGGGGGEEGGGGGGGGGGGGGGGGGGFFGGFDFGGFGGGGGGGGFFEFGGGGGCGGGGEGGGGFFFGGGCFGGGFGG7F7*FFEC*?9BFCFFFGDF7FCEGG8?==<=EG,;?F7<CFAFFGEGGFCFBBGEGE8GEGGGE>E:<EEF:GDFF<<@C72DCGFFGGGGGC5CFGGGGGGGCGEEB1F9)D?@F=DGDF??GEC,,+,GGGFFBGEEB<AE<FFFA>>98>,8FECEC=F=?E9FA,?7GFEFDA,,EEEDEEAFF:EECF7FF7@FFF@CFFEFF@FC9FFGFFCFFCAGDGGFGGGGGGGEFGEGFCGGGGGGFFGGGEGF@EECEA,9GGGGCCCCC
@s1701 29884
TGAGGAATATTGGTCAATGGACGAGAGTCTGAACCAGCCAAGTAGCGTGCAGGATGACGGCCCTATGGGTTGTAAACTGCTTTTATAAGGGAATAAAGTGAGTCTCGTGAGACTTTTTGCATGTACCTTATGAATAAGGACCGGCTAATTCCGTGCCAGCAGCCGCGGTAATACGGAAGGTCCGGGCGTTATCCGGATTTATTGGGTTTAAAGGGAGCGTAGGCCGGAGATTAAGCGTGTTGTGAAATGTAGACGCTCAACGTCTGCACTGCAGCGCGAACTGGTTTCCTTGAGTACGCACAAAGTGGGCGGAATTCGTGGTGTAGCGGTGAAATGCTTAGATATCACGAAGAACTCCGATTGCGAAGGCAGCTCACTGGAGCGCAACTGACGCTGAAGCTCGAAAGTGCGGGTATCGAACAGGATTAGATACCCT
+
CFGGGFGGGGGGGGGGGGFGGGGGGGGFGCGGGGGGGFGGG8FGGGGGGGFGGGCFGGGEGFGGGFGGGGGEGGGGGGDGFFFGGGFGGGGFGGGGGGGGFGGFDFGGG8FEEFFAEGGGGGGGGGGGGGGGGGGGGGGGGFEDCCEBFGGF<FGGF9CFFFGGGCED:F@7,,@7CFGGG9C*CCEFFEGGCG<FE*>C7DFGGG.'F>8F9C@FGFFF?:E>G:C4C8C<G7)<E>>:<9@F>@ECGF>FG:8:/>8@<CFCC>83,EEC>E@C19065FGGGF,<FDF?)C>=EA@BFAEFC@+F>>=@+,GEEFGFEFFC5GGGF;EE9GGGBCF8FFAFEFECGFCGGGGFEGGFF@EFECEFF8DGDGDFGFGGGGGGGGFGGGEEFAGFC@CFC7EGGGFDGEDFEGGGEFDFEGGGGGGGGFGCCCCC
@s1701 25205
TGGGGAATATTGCACAATGGGGGAAACCCTGATGCAGCGACGCCGCGTGAGCGATGAAGTATTTCGGTATGTAAAGCTCTATCAGCAGGGAAGAAAATGACGGTACCTGACTAAGAAGCACCGGCTAAATACGTGCCAGCAGCCGCGGTACTACGTATGGTGCAAGCGTTGTCCGGAATTACTGGGTGTAAAGGGAGCGCAGGCGGGAAGACAAGTTGGAAGTGAAATCTATGGGCTCAACCCATAAACTGCTTTCAAAACTGTTTTTCTTGAGTAGTGCAGAGGTAGGCGGAATTCCCGGTGTAGCGGTGGAATGCGTAGATATCGGGAGGAACACCAGTGGCGAAGGCGGCCTACTGGGCACCAACTGACGCTGAGGCTCGAAAGTGTGGGTAGCAAACAGGATTAGATACCCT
+
FEFGGGGGGFFEFFGGGGGFGGGGGGGGGGGGGGGFBE+CCCFEGEGFGGEGCCFGGFA,CEC<F<>BE7EAEFFGFFGGF,CFAFGGGEFEEFGFFGFGG@FFGCEFFGC<FFCFGGGFGFFCF@CG<,CFC>EGGFEFG<C@@E@FFC5>FFEFDF<8CF<FEF7FGGGGGC2@@:C<?<GGFF9C7?BGCC:#*=C5=ECEEDE=@C>CCGCFGE<FD,?CEF,,<,9GF@&<6>@FEFAFFGFFFFGGGFED=BAEFDFB<FD?33CE@<8CDB?FGFECGEEF?8EDFF8+GECFFFCE>@EF:=,F=7GECFA8FGFCDGEFF<GGEEGFFGGGGEEFFEEF@EFGGFGGGGFEGFGGGGGGGEGGGGFE8EGGFGGFFDDGGGFFFFFGGGGFFFGGFE,GGGGCCCCC
@s1701 287
TGAGGAATATTGGTCAATGGGCGAGAGCCTGAACCAGCCAAGTAGCGTGCAGGATGACGGCCCTATGGGTTGTAAACTGCTTTTATAAGGGAATAAAGTGAGTCTCGTGAGACTTTTTGCATGTACCTTATGAATAAGGACCGGCTAATTCCGTGCCAGCAGCCGCGGTAATACGGAAGGTCCGGGCGTTATCCGGATTTATTGGGTTTAAAGGGAGCGTAGGCCGGAGATTAAGCGTGTTGTGAAATGTAGACGCTCAACGTCTGAACTGCAGCGCGAACTGGTTTCCTTGAGTACGCACAAAGTGGGCGGAATTCGTGGTGTAGCGGTGAAATGCTTAGATATCACGAAGAACTCCGATTGCGAAGGCAGCTCACTGGAGCGCAACTGACGCTGAAGCTCGAAAGTGCGGGTATCGAACAGGATTAGATACCCT
+
EGGGGFGGGGGGGGGGGGGGGGGGGGGGGGGGGGGGGGFGCGFGGGGGGGGGGGGFGGEGGEGGGGGGGGDGGGGFGGFGFGGGFGGGGGC<AFGGGGGGGGGGGGGGGGGFGGGGGGGGGGGGGGGGGGGGGGFGGGGF@EGGGGDGGGGGGGGGGGG<CDGGGGGGFE@,CFFGG:CC=GF7?GEC>DE@FGGGGGGCFG>GFCFBECCCEG@FGBGFFFGF:GGFG.DGEEG>G)GGFGGF?CG6FCACG9GFGCEGGGGGFFCGFF7EEECEFG>E9;GFFC3FFGGGFFBEGGGFGDCGGDEEGFGFFGDGCB4EE<EB9CFDGGGGGGGGFFFGGEGGGGGGGGGGGGGGGFGGEGGGGGGGGGFGGGGGGGGGGGGGGFGGGGGGGGGFGGGGGGGCGGGGGFGFC@E<EGGEFGFGF,GGGGGCCCCC
@s1701 288
TGAGGAATATTGGTCAATGGACGAGAGTCTGAACCAGCCAAGTAGCGTGCAGGATGACGGCCCTATGGGTTGTAAACTGCTTTTATAGGGGGATAAAGTGTGCCACGTGTGGCATATTGCAGGTACCTTCTGAATAAGGACCGGCTAATTCCGTGCCAGCAGCCGCGGTAATACGGAAGGTCCGGGCGTTATCCGGATTTATTGGGTGTAAAGGGAGCGTAGGCCGGAGATTAAGCGTGTTGTGAAATGTAGACGCTCAACGTCTGCACTGCAGCGCGAACTGGGTTCCTTGAGTACGCACAAAGTGGGCGGAATTCGTGGTGTAGCGGTGAAATGCTTAGATATCACGAAGAACTCCGATTGCGAAGGCAGCTCACTGGAGCGCAACTGACGCTGAAGCTCGAAAGTGCGGGTATCGAACAGGATTAGATACCCT
+
F<<FGGGGEGGGGCFGGGGGGGGGGGGEFGGGGGFGFGFF<FE<DFGGGGGGGGFGGGGGEGCF<8FFGG>@CBFGGGEFEFF9<FGGGGECE7F,EEFGGC9E9EFGGE7FEDG8DFCFFE@EA<FF9,,AEE4C?C9<DF+FEEFGCDFEBFFECFGCCC<FCE:F:.@;C?<:F*)8#576-2:FB772C<C6C=F?F13FCFF#GFD<C@<FE<CG<EDGFFF8E59C:GE>CCCEFGGG9EE??C><7E?FDACC>@15-F7@EDGCAF?G>EEEEBFA,FDGGB9GFFB8=A8F>,FCFB+GGGGGFGGCGGGFGGEEDGGGGGGCGGGGE9GGGFEA,,,FF<FF<F=,GGFCFFFGGFFGGECFEF9FGGGF7C@FFGGGGGGGGFFEEBGGFFFEGGFEG@GGGGGEGGGFFGGGGGGFGGGCCCCC
@s1701 23694
TGAGGAATATTGGTCAATGGGCGAGAGCCTGAACCAGCCAAGTAGCGTGCAGGATGACGGCCCTATGGGTTGTAAACTGCTTTTATAAGGGAATAAAGTGAGTCTCGTGAGACTTTTTGCATGTACCTTATGAATAAGGACCGGCTAATTCCGTGCCAGCAGCCGCGGTAATACGGAAGGTCCGGGCGTTATCCGGATTTATTGGGTTTAAAGGGAGCGTAGGCCGGAGATTAAGCGTGTTGGGAAATGTAGACGCTCAACGTCTGCACTGCAGCGCGAACTGGTTTCCTTGAGTACGCACAAAGTGGGCGGAATGCGTGGTGTAGCGGTGAAATGCTTAGATATCACGAAGAACTCCGATTGCGAAGGCAGCTCACTGGAGCGCAACTGACGCTGAAGCTCGAAAGTGCGGGTATCGAACAGGATTAGATACCCT
+
5CFFGGFGGGFFGGGGGGAFGGGGGGGGGGGGFFGFGG=FGGGGGGGEGGGGGGGGGGGGDEEEGGEFGGGG7FGGGGGGGFAFGGGGGGGGGFGFCEGGGGCFGGGGG84BFG,<FF:FGGGGGF9FAEDGG?;DFGEFFGDGG7C=DFGGGFGGFFGFFGDBE+F<FEEGG;:F::CGCCFGC@CFCFEGGGD<;:FCFA:ECC;=:<4?CFCF>DED64/=CFG+,@CA=::<E.;,<F59FDFFG>E5<38D>GGC@F;GGGGEF>77@C6DGGFD8>GGGGGDE=,GFGEFBC,GFCDGFEGDGGE9CC@+7GGFGGEEBC7AEFDFFCGGGGGGGGF?FCFGGGGGFF@E@7FGGGEFFFEGFEEEGGGGGFEEGGGFF9EGEF@EEAGGGCCF@GGGFCEGFCAEGGGEFGFFCCGGGGFGFCGCC@CC
@s1701 29085
TGAGGAATATTGGTCAATGGACGAGAGTCTGAACCAGCCAAGTAGCGTGCAGGATGACGGCCCTATGGGTTGTAAACTGCTTTTATAAGGGAATAAAGTGAGAGTCGTGACTCTTTTTGCATGTACCTTATGAATAAGGACCGGCTAATTCCGTGCCAGCAGCCGCGGTAATACGGAAGGTCCGGGCGTTATCCGGATTTATGGGGTTTAAAGGGAGCGTAGGCTGGAGATTAAGCGTGTTGTGAAAGGTAGACGCTCAACGTCTGCACTGCAGCGCGAACTGGTTTCCTGGAGTACGCACAAAGTGGGCGGAATTCGTGGTGTAGCGGTGAAATGCTTAGATATCACGAAGAACTCCGATTGCGAAGGCAGCTCACTGGAGCGCAACTGACGCTGAAGCTCGAAAGTGCGGGTATCGAACAGGATTAGCTACCCT
+
CEEGFFF@EFGG<EGDDFEFFGCGGEGGGGDFGFFEGG,AEGGGGGGGGE@ECFGGGFFGGGEFFGGGGGGG?@FFGGFF?9?EFGFGGEGFDEFFF9FF<=5BFFGGGGGGGGFEGDEGGCG9A<E<EGCE,C,=:,?=FEGGGGGGGG99<DF7DF8F8@D@@CGGFC3EF,>FC@<*,@D7CCEC:4*,8@>F9:+3CC&CFG<8F8:<F,<;::=A:58<#8:1;5CE?1C9<9>:$F<C.>,6FCB>@<>,>;><@E,7C>7CFF@=63@@-=:GFFDDBD+<DA,FDCCB@,<AE?C,B++?@,,>4,C=++?,F,DGBEEFGGFDGFFFE?E@FDFECFFGGEEECGFFB<FDGGEFECCC,DE,9FE@EFEF@ECFGFEDGECFGGGGGEEF@7FFFGGEGGFEC8GGGGGGGGGGGGGFC,,CCCCC
@s1701 36280
TGAGGAATATTGGTCAATGGACGAGAGTCTGAACCAGCCAAGTAGCGTGCAGGATGACGGCCCTATGGGTTGTAAACTGCTTTTATAAGGGAATAAAGTGAGTCTCGTGAGACTTTTTGCATGTACCTTATGAATAAGGACCGGCTAATTCCGTGCCAGCAGCCGCGGTAATACGGAAGGTCCGGGCGTTATCCGGATTTATTGGGTTTAAAGGGAGCGTAGGCCGGAGACTAAGCGTGTTGTGAAATGTAGACGCGCAACGTCTGCACTGCAGCGCGAACTGGTTTCCTTGAGTACGCACAAAGTGGGCGGAATTCGTGGTGTAGCGGTGAAATGCTTAGATATCACGAAGAACTCCGATTGCGAAGGCAGCTCACTGGAGCGCAACTGACGCTGAAGCTCGAAAGTGCGGGTATCGAACAGGATTAGATACCCT
+
FGGGCFGFGGGFGGGGGGGGGGGGGGGFFCFEFGGGGGGGFGFGFGEGGDGGGGFDEFEGEFGGFGGFGGGGEA6EFGGGGFFGGGGGGEGGGGGGGCGGGGDGDF8FFGGGGGGEFFGCFGFGGGG9FEGGGGGGFGGGGFGG:FBADCG9AFFGGGG7F86@BEEAFG9EGGGGGGG=GGF@DGGGGG:;;FBF>CF@FG%GFF7CEFE9?AC4<3<86;DGGFC>CD8@7CF?E)E8D@=80FE;9.EGFFG>$?FFCGBDFA:>2F<>DGGGFCGE8DD?<CB,E@GF5GCCGGFGEGGGGECF@EFE>=C87FCEFECEADGFEF9,<AF@,F<CE=<FGE@GGGGGDFCC@FE@CGGGGGFGGGGGGGGFGGGGGGGGGFGGEF@DGGGGGGGGGGGGFFGCGGGGGGFGGGFBGGGGGGGFGFFC@6-B
@s1701 292
TGAGGAATATTGGTCAATGGGCGAGAGCCTGAACCAGCCAAGTAGCGTGCAGGATGACGGCCCTATGGGTTGTAAACTGCTTTTATAAGGGAATAAAGTGAGTCTCGTGAGACTTTTTGCATGTACCTTATGAATAAGGACCGGCTAATTCCGTGCCAGCAGCCGCGGTAATACGGAAGGTCCGGGCGTTATCCGGATTTATTGGGTTTAAAGGGAGCGTAGGCCGTTTGGTAAGCGTGTTGTGAAATGTCGGGGCTCAACCTGGGCATTGCAGCGCGAACTGCCAGACTTGAGTGCGCAGGAAGTAGGCGGAATTCGTCGGGTAGCGGTGAAATGCTTAGATATGACGAAGAACTCCGATTGCGAAGGCAGCCTGCTGTAGCGCAACTGACGCTGAAGCTCGAAAGCGTGGGTATCGAACAGGATTAGATACCCT
+
CGGGFGFFFGGGGGGGGGGGCGGGGGGFGGGGGGGGGFFFFGFFFGGGDGGGGGGFFGFGGGGGGGGGGGGGGGGGGGGGGGGGGGGGGGGGGGFFFGGGGGFGGGGGGGGCFGFGGGGGGFGGGGGCFFGGGGFGCGFFGGGGGGGGGFGGGC<CGGG?FFFGGGGGGGGGGGGGGGDGG:FGGGGDGGC>GGGECC<>=F=EFG<;FFCB?F?FGFGD;GCC>E*AFGF>?EGF:(GGFGFGGGCC@CEEDDDBCFGCCGF@,CFFCDGDGEDGE=>>@::,>@C8,GGGBGGDGGGFGEGEFGEECEFEE>+C7BC8B,EEBEGGGFGFC?E=;FFGGE9EBB=GGFGFC?F@CDFECGF7GF@GGGFGFGGFFFEEGGGGGGGGGGGGGFGFFGFA@GGGEGGGGGGGGGGGGGGGGGGGGGGGGGF@CCCC
@s1701 25099
TGAGGAATATTGGTCAATGGGCGAGAGCCTGAACCAGCCAAGTAGCGTGCAGGATGACGGCCCTATGGGTTGTAAACTGCTTTTATAAGGGAATAAAGTGAGTCTCGTGAGACTTTTTGCATGTACCTTATGAATAAGGACCGGCTAATTCCGTGCCAGCAGCCGCGGTAATACGGAAGGTCCGGGCGTTATCCGGATTTATTGGGTTTAAAGGGAGCGTAGGCCGGAGATTAAGCGTGTTGTGAAATGTAGACGCTCAACGTCTGAACTGCAGCGCGAACTGGTTTCCTTGAGGACGCACAAAGTGGGCGGAATTCGTGGTGTAGCGGTGAAATGCTTAGATATCACGAAGAACTCCGATTGCGAAGGCAGCTCACTGGAGCGCAACTGACGCTGAAGCTCGAAAGTGCGGGTATCGAACAGGATTAGATACCCT
+
GGGGGGFGEGGFCFFGGGGGGFGGEGEGGFFGGFGGGGGGCFEFFGDGDGGFGGGGGGGCC@FG,CEF<FD:4AEEFGFFEF<E??FECF,B<EFDGGGGG9<BFGFFCD:<<BEC,BCFGF?<EFGF,4FCE,EE,5=CFF73FB@FFGDFEFGFGGCD<FFG@EF<F@BECFC7>CC@FFG>EEEFF6G>E?FFG:BFGG$GGF<;7,2/?C'(C6CB;EEGCGFCE?EF<9GFGFC:BF6FEFC@GGCF(438FGFFCFFDGGFF-FF7=C7F@D0FGFFFDF=FFDAF:@+87??C,:4CF8EFFFE9CDEGECGE=9DGBFB9FE<A59FFE9DEGCFFCFGFGGGGFEGDEFF7@7GFGGGGGFEGGGGGGFFCCFFC,GFGEGFGGGGFECGF<GGGFGGGG@FEFCGGGGGFD9GFDGFGFCCCCCCC
@s1701 294
TGGGGAATATTGCGCAATGGGGGCAACCCTGACGCAGCCATGCCGCGTGAATGAAGAAGGCCTTCGGGTTGTAAAGTTCTTTCGGTAGCGAGGAAGGCATTTAGTTTAATAGACTAGGTGATTGACGTTAACTACACAAGAAGCACCGGCTAACTCCGTGCCAGCAGCCGCGGTAATACGTAGGGTGCGAGCGTTAATCGGAATAACTGGGCGTAAAGGGCACGCAGGCGGTGACTTAAGTGAGGTGTGAAAGCCCCGGGCTTAACCTGGGAATTGCATTTCATACTGGGGCGCTAGAGTACTTTAGGGAGGGGTAGAATTCCACGTGTAGCGGTGAAATGCGTAGAGATGGGGAGGAATACCGAAGGCGAAGGCAGCCCCTTGGGAATGTACTGACGCTCATGTGCGAAAGCGTGGGGAGCAAACAGGATTAGATACCCT
+
EFGCFGGGGGFFGGGCFGGFGEGGGGGGGFGGGGGGGGGGDFGGEGFFGE7FGGFCFFEFFF8FFGEE,CFGGGGFFFGGGGGGCFG@FGGGEC?EGFF,,CCD,BEFEAFFGE,:FD<FFGG9FFG>FDDD<FGD,C:BFFGCDCFB7FFCGFAG:FGFFGFF:DC:C:FEE@FGGFGG2CFBCC=7F<BCG1*=ECFD5EE@66+3=FF785<><AE<<;C=CEGCCCFFFFEACCED<C7@C9GC@C,+*EDGGGFB;FGFBFFFC:FEA@E9=;CDCF=;D>CCC8+@F;??9DGFEE98FFC@FFDFBGE<F@ECCB,A:D@C@5DGGFEC,,C:ED9GGFGFA?B7GGCFGFFFGGGGGFGF@GGFGE7CGEFFDFF@9FFGGGGGGGGGDGGGFGGFCGEGGGGGGGGFGGFAFGCDFFGGGGGGGGGGCCCCC
@s1701 25686
TGAGGAATATTGGTCAATGGACGAGAGTCTGAACCAGCCAAGTAGCGTGCAGGATGACGGCCCTATGGGTTGTAAACTGCTTTTATAAGGGAATAAAGTGAGAGTCGTGACTCTTTTTGCATGTACCTTATGAATAAGGACCGGCTAATTCCGTGCCAGCAGCCGCGGTAATACGGAAGGTCCGGGCGTTATCCGGTTTTATTGGGTTTAAAGGGAGCGTAGGCCGGAGATTAAGCGTGTTGTGAAATGTAGACGCTCAACGTCTGCACTGCAGCGCGAACTGGTTTCCTTGAGTACGCACAAAGTGGGCGGAATTCGTGGTGTAGCGGTGAAATGCTTAGATATCACGAAGAACTCCGATTGCGAAGGCAGCTCACTGGAGCGCAACTGACGCTGAAGCTCGAAAGTGCGGGTATCGAACAGGATTAGATACCCT
+
EFFGGGGDEFGGGDGGGGGGGGGGDEGCFGGGGGGGGGGGGGGGGGGGGGGGGGGGGGGGGEG7<=FGGGEGGGFGGGGGFGGGGAC5ECG8FFFFGCEF<DD<FGGGGGF?FG<9EEGGCFGGGGGCCDGEEFGGGGGGGGEGGGGFGGGFGD=FFDGGFFFGGGCGEEGGG9<CFGGGGGGEDEGCFGCGGGG8#4F@9B?FG><?F@G)26:=EFC=?:C4CEG3CFFGGGDAFEGFCCFECF,DFF9CFFG>DFFFCCA<GGFFGFEGGDEGCEC8,DFDDGFB8FFFD:GFCAAE,GFGGEGCGGGF:FEDFGFGGGGGEE7EFFDFECGGGGGFFFGGDEECAGCGECFFF<FGGGGGFEGGGCGGGGGGFGGGGGFFF<<EEFFDGFC,CGGGGGGGGGGGF>GFDGGFDGGFDAGGFFGGFCGCCCCC
@s1701 27466
TGAGGAATATTGGTCAATGGGCGAGAGCCTGAACCAGCCAAGTAGCGTGCAGGATGACGGCCCTATGGGTTGTAAACTGCTTTTATAAGGGAATAAAGTGAGTCTCGTGAGACTTTTTGCATGTACCTTATGAATAAGGACCGGCTAATTCCGTGCCAGCAGCCGCGGTAATACGGAAGGTCCGGGCGTTATCCGGATTTATTGGGTTTAAAGGGAGCGTAGGCCGGAGATTAAGCGTGTTGTGAAATGTAGACGCTCAACGTCTGAACTGCAGCGCGAACTGGTTTCCGTGAGTACGCACAAAGTGGGCGGAATCCGTGGTGTAGCGGTGAAATGCTTAGATATCACGAAGAACTCCGATTGCGAAGGCAGCTCACTGGAGCGCAACTGACGCTGAAGCTCGAAAGTGCGGGTATCGAACAGGATTAGATACCCT
+
EGGGGEFGGGGGGGGGGGFGCFGGGGGGGGGGGGGGGGGGGGGGGGGGGGGGGGFGGFEEGGGGGGGGGGGGEDFGGGGGGFGGFCFGGGGCGGEGFFGGGGGGGGGGGGGGGGGGGGGGFCFGGGGGGGGGGEGGGFF<GGGGGDGGGGGGGGGGGGGGGGGGGGGEGGGGGGGDDGGGGGGGGGGGGEG6GDFGCCGG@7CGGGGGGGGFGGGFDDGFFGDGGGGGGFEFGGGFGGGFFGFCDEC7GGDEGGFGGFGGEFFFGGCFFGF>FF6C9EDEGGGGCC83,,DE5GGFDFGGEGGGGGGGGFFFEGGGGGGGGGEEBE>GFFC,9FGGGGGGGDGGGGGGGGGGGGGGGGGGFFFDFFFGGGGGGFFGFGGGGGGGGGFGGGFGGGGGGEGGGGGGFFGGGGGGGGGGGGGEGGGGGGFDF@GCCCCC
@s1701 37208
TGAGGAATATTGCACAATGGGGGAAACCCTGAAGCAGCGACGCCGCGTGAGCGAAGCAGGATATCGGAATGTAAAGCTCTATCAGCAGGGACGAAAATGACGGTACCTGACTAAGAAGCACCGGCTAAATACGTGCCAGCAGCCGCGGCAATACGTATGGTGAAAGCGTGATCCGGATTTACTGGGTGTAAAGGGAGCGTAGACGGAGTTGCAAGTCTGATGGGAGAACCCGGGGCTCAACCCCGGGACTGCATTGGAAACTGTCAATCGAGAGTACCGGAGAGGTAAGCGGAATTCCTAGTGTAGCGGTGAAATGCGTAGATATTAGGAGGAACACCAGTGGCGAAGGCGGCTTACTGGACGGTAACTGACGTTGAGGCTCGAAAGTGCGGGGAGCTAACAGGATTAGATACCCT
+
@6,,C;EEFEFFFFGGGA@@EB@@FFDCC,<C,6CEEC@EED+:FC++66,,6+64+CCCC@,,<BE+4+,9<?,BFDGFF9EE?,C,?8++@=7CEGGGEGG+>@F9<,,,C,DDCGF,<=FGD+CAF9,D<D>C<,,883,C**>F7*4,<:<?E,,,3@<BC2,*4*4B,C:*1**8?FE@<:</4,25+<<7:2?8:8;:*;0*,B;A@<F6,>59D@,75,8?FC8>:CGFCE@@7+CCF>>,,FB,BB7,39GF?FC8:,,B@78,1=8>BC68,EAA<@:EGE>>,EADFF=?A,+8*8,,DEC58778,E@,:,F?<,C<9BFF@FGFB@@@FC@@=7CGGGEFEFC<6,GEGDGGFDEE>GEFFA?FECB;,GFFC88+8+FCCF9FC,EB<<GGEDGFEGFCCCCC
@s1701 36254
TAGGGAATCTTCGGCAATGGGGGCAACCCTGACCGAGCAACGCCGCGTGAGTGAAGAAGGTTTTCGGATCGTAAAGCTCTGTTGTAAGTCAAGAACGAGTGTGAGAGTGGAAAGTTCACACTGTGACGGTAGCGTACCAGAAAGGGACGGCTAACTAAGTGCCAGCAGCCGCGGTAATACGTAGGTCCCGAGCGTGGTCCGGATGTATGGGGCGTAAAGCGAGCGCAGGCGGGTTGATAAGTCTGAAGTTAAAGGCTGTGGCTCAACCATAGTTCGCTTTGGAAACTGTCAAACTTGAGTGCAGAAGGGGAGAGTGGAATGCCATGCGTAGCGGTGAAATGCGGCGATATATGGAGGAACACCTGTTGCGAAAGCGGCTCTCTGTCTTGTAACTGACGCTGAGGCTCGAAAGCGTGGGGAGCAAACAGGATTAGATACCCT
+
EC,@FCEEGAFGGGDCFFEE@F7F@C@CC8FGGGGG@+@FFGGFEGG@:CFFAF9EDDFGF9C,CF7??FE=FFDF99F?9E<EF,<FEFCAEFF<:FCF=EF9<C<BFFB@FGB<9CAFFEGDAAB++@<7F+8@<3@,DFAD><<DF*35FFF9C,>@CD>CF@:,>8=*44<<FGGC7<CC<<9FF@:B*44**1<8*:8<#,,F+<CF>ECGG.3:>=GEG)84&-;+#;C2C;FC;2:<CF<CBFGEFFGGGGFEE>.DF>FC@;@<:7;>+17;?@86<=,,<?<<,,A833EGGGGFEEFFE==E<E@:9,49,FCDGEGGGEEF:?C,E=87>8-6,E;GGGGGF?5?F:F8F<B,F7EGFECF@FECF,FDECF<,GGGGEFCCFCCGGFFGFFFFFEFD7GFCGFEFFE,FEFDFCFGGGEGGGFGCCCCC
@s1701 35790
TGGGGAATATTGCACAATGGGGGAAACCCTGATGCAGCGACGCCGTGTGGAGGAAGAAGGTCTTCGGATTGTAAACTCCTGTTGTTGAGGAAGATAATGACGGTACTCAACAAGGAAGTGACGGCTAACTACGTGCCAGCAGCCGCGGTAAAACGTAGGTCACAAGCGTTGTCCGGAATTACTGGGTGTAAAGGGAGCGCAGGCGGGCGAGCAAGTTGGAAGTGAAATCCATGGGCTCAACCCATGAACTGCTTTCAAAACTGGTCGTCTTGAGTAGTGCAGAGGTAGGCGGAATTCCCGGTGTAGCGGTGGAATGCGTAGATATCGGGAGGAACACCAGTGGCGAAGGCGGCCTACTGGGCACCAACTGACGCTGAGGCTCGAAAGTGTGGGTAGCAAACAGGATTAGATACCCT
+
GGGFGEEGGGGGGGGGGGGGFEEFGGGGGFFEGGGGGGDGGGGEFC:CDCGGGGGGGGGGGGDFGFGGGGGGGFGGFGGGGGGGGGGGGGGFGGGGGFGGGGGGGGGGGFGGGGGGGGGGGGGGGGGFGGGGGGGGGGGGGFGGGGDGEDFGGGGGGG45GGFGG1CC<?GEFFEGGGGGGGGCCF<GC;FFGGECC=BF?CGCE>C:<C#9EFCCFDF;@EGGGEDGGF?GGGFF@FFFGGFFCGGFFC@GFGFD;DFDEEGF@F?,D9DD+GGGGGGFEA,GFEGECFDE8GE7GGGGGGEE>EGFGFFFGGEFGFF@GGFCGGGGGCGGGFFEE8BEEGGEFFCGGGGGGGGGGGGFF?GGGFC@:FDGGGFGCFGGFCF@FEBEGGGGGGDFFFFFFGGGGGGGGGGCCCCC
@s1701 300
TGGGGAATATTGCACAATGGGGGAAACCCTGATGCAGCGACGCCGCGTGAGCGATGAAGTATTTCGGTATGTAAAGCTCTATCAGCAGGGAAGAAAATGACGGTACCTGACTAAGGAGCACCGGCTAAATACGTGCCAGCAGCCGCGGTAATACGTATGGTGCAAGCGTTATCCGGATTTACTGGGTGTAAAGGGAGCGTAGACGGAGTGGCAAGTCTGATGTGAAAACCCGGGGCTCAACCCCGGGACTGCATTGGAAACTGTCAATCTAGAGTACCGGAGAGGTAAGCGGAATTCCTAGTGTAGCGGTGAAATGCGTAGATATTAGGAGGAACACCAGTGGCGAAGGCGGCTTACTGGACGGTAACTGACGTTGAGGCTCGAAAGCGTGGGGAGCAAACAGGATTAGATACCCT
+
FFGGGGGGGGGGGGGGGGGGGGGGEGGGGGGGGGGGGGGGGGGGGGGGGGGGCGGGDGGEFDFGGGGFGGGGGGGGGGGGGDFFGGGGGGGFEGGGGGGFGGGGGGFGGGGFGFGGGGGGGGGCE@FFGGGGGGGGGGGG,@>FGGGGGFGGGGGGGCBEFFF<FCCGGFEFGGGGG@FGGGF:FG,DCCCCFFFCGDGG5CD?CE,:,@>ECGFBF<GGGGGFGGGFGGGEFFGG=F>GGGEGGGGCGGGFGCGGGGFFFCC%GFFC=:FE<C>F@DGFBEFGGDGGGFE@@EFGFGFGGGGGFE:AACGD:FCGGGGGGGGGGGFEFEFFEFDGGFGGGGGFGGGGGGGGFGGGGGGGGGGGGGGGGGGGGGGGGGGGFEFGGGGGGGGGGFCGGFGGFFGFFAGGGGGCCCCC
@s1701 41767
TGAGGAATATTGGTCAATGGACGAGAGTCTGAACCAGCCAAGTAGCGTGCAGGATGACGGCCCTATGGGTTGTAAACTGCTTTTATAGGGGGATAAAGTGTGCCACGTGTGGCATATTGCAGGTACCCTATGAATAAGGACCGGCGAATTCCGTGCCAGCAGCCGCGGTAATACGGAAGGTCCGGGCGTTATCCGGACTTATTGGGTTTAAAGGGAGCGTAGGCCGGAGATTAAGCGTGTTGTGAAATGTAGACGCTCAACGTCTGCACTGCAGCGCGAACTGGTTTCCTTGAGTACGCACAAAGTGGGCGGAATTCGTGGTGTAGCGGTGAAATGCTTAGATATCACGAAGAACTCCGATTGCGAAGGCAGCTCACTGGAGCGCAACTGACGCTGAAACTCGAAAGTGCGGGTATCGAACAGGATTAGATACCCT
+
FGGGGGGGGGGGGGGGGGDFDGGGGGGGGGGGGGGGGFFD<FFFGGGGGGGGGGGGGGGGDFGGGGFGGGGEGGGGGFGGGGGGGGGGGDE@FFEGFGFAFGGGGGGFGGGGGGGGGGGGGGGGGFGGFFCFFGGFBDEGDFGGD+@+FFBFFGFGG;:EGFFGGGGGGGGGGGCD7FGDGCGGGGGGGGG2CFFECEC<E1<FFG7ACFFFFGGF<5EGF98:FGD:GG79<9@>FDECGFGFECFGGFEFE7@CD<C/CG6EFGGGGCGDFGBEFE4:98=GFGGFE,FGFDEFGECEFGFGEEDGFFBADE6+CF?FFAGGFGEGGGFEBFGGE<FEE;FDFFFFFFFGGGDFCFFCGGCFCGGGGGGGGGGFCFCEEGGGGDFGGGGGGFFF@;DGFGFFFGGGGGGGGGEGFF<FGGGGGGGGGGGCCCCC
@s1701 24537
TGAGGAATATTGGTCAATGGACGAGAGTCTGAACCAGCCAAGTAGCGTGCAGGATGACGGCCCTATGGGTTGTAAACTGCTTTTATAAGGGAATAAAGTGAGTCTCGTGAGACTTTTTGCATGTACCTTATGAATAAGGACCGGCTAATTCCGTGCCAGCAGCCGCGGTAATACGGAAGGTCCGGGCGTTATCCGGATTTATTGGGTTTAAAGGGAGCGTAGGCCGGAGATTAAGCGTGTTGTGAAATGTAGACGCTCAACGTCTGCACTGCAGCGCGAACTGGTTTCCTTGAGTACGCACAAAGTGGGCGGAATTCGTGGTGTAGCGGTGAAATGCTTAGATATCACGAAGAACTCCGATTGCGAAGGCAGCTCACTGGAGCGCAACTGACGCTGAAGCTCGAAAGTGCGGGTATCGAACAGGATTAGATACCCT
+
@FFGGGGGGGGGGGGGGGFFGGGGGGGGGGGGGGGGGGGFGGGGGGGGGGGGGGGGGGGGGGGGGGGGGGGGGGGGGGCGGGGGGGGGGGGGGGCFGGGGGGGGGGGGGGGFGGGGGGGGGGGGGGGGGGDCCGGGGGGGGGGGGGGGGGGGGGFFDD8F8DDGGGGGGEGGDGGCFGGGGGGGGGC8CFE7@CFGGGGD9<FG=GGGGGG@EFC?D<FGFGGGGGG<FGGGFFGBCDGGDAGGFEE;=C3B<FDB<GGFFGGGDEFCGGGFDFEEEDCGGGGFGGGFBC9GFGGGGGFFGFFGGGGBEGGGFGGFDGGFEF>+5GGGGFCFEFFDGF@EGFGF@FEGGGGGFGF>GEFCEF@@FFFGGECGGGGGGGGGGEGGCFEGGF@DFCGFGFGFCEGFGDGGGGGGGGGGGGGGGGGGGGGGGGGCCCCC
@s1701 303
TGGGGGATATTGCACAATGGAGGAAACTCTGATGCAGCGACGCCGCGTGAGTGAAGAAGTATTTCGGTATGTAAAGCTCTATCAGCAGGGAAGAAAATGACGGTACCTGACTAAGAAGCACCGGCTAAATACGTGCCAGCAGCCGCGGTAATACGTATGGTGCAAGCGTTATCCGGATTTATTGGGTTTAAAGGGAGCGTAGGCCGGAGATTAAGCGTGTTGTGAAATGTAGACGCTCAACGTCTGCACTGCAGCGGGAACTGGTTTCCTTGAGTACGCATAAAGTGGGCGGAATTCGTGGTGTAGCGGTGAAATGCTTAGATATCACGAAGAACTCCGATTGCGAAGGCAGCTCACTGGGGCGCAACTGACGCTGAAGCTCGAAAGCGCGGGTATCGAACAGGATTAGATACCCT
+
CEFGEGGGGGFFCGGGGFGGGGGGGGGFGGGGGGGGGGGGGGGGGGGFFGGGFGGGEGGGGGFGFGGFGGGGGGGGGGEFGGGGGFGGGGFGGGGGGGGGGGEGGGGGGGGGGGGGGGGGGGGGGGGGGGGGGGGGFGFGGGGFGGGGDGGGGGGFGGGGCC9B?GFFEGGGGGGGGGFCGFCFGGEEGDFGGGGCEEFGGGGG:CE>>--F<<A@CD>1@3;CGEF6CC<791GGGGGGGEGGGCD@FGCGGECB$2;FGFDF0FCBFG<F?EC9@EC<,?:FFEBCC@ACD@>C8+A,GGEEDGFAGGFDFEEFGFGGFGFE=4C<FFBEFF>?DEA,FCGFGFFGFFDGFF9GE:FC:EEFF9GGGGGGGFEFE@GGFGGFGDGGF@GGGGGGGCFFFEGFGGGFFEACCCBC
@s1701 33679
TGAGGAATATTGGTCAATGGACGAGAGTCTGAACCAGCCAAGTAGCGTGCAGGATGACGGCCCTATGGGTTGTAAACTGCTTTTATAGGGGGATAAAGTGTGCCACGTGTGGCATAGTGCAGGTACCCTATGAATAAGGACCGGCTAATTCCGTGCCAGCAGCCGCGGTAATACGGAAGGTCCAGGCGTTATCCGGATTTATTGGGTTTAAAGGGAGCGTAGGCCGTTGGGTAAGCGTGTTGTGAAATGTCGGGGCTCAACCTGGGCATTGCAGCGCGAACTGCCAGACTGGAGGGCGCAGGAAGTAGGCGGAATTCGTCGTGTAGCGGTGAAATGCTTAGATATGACGAAGAACTCCGATTGCGAAGGCAGCCTGCTGTAGCGCAACTGACGCTGAAGCTCGAAAGCGTGGGTATCGAACAGGATTAGATACCCT
+
EGGGGGFFGGGGGGGGGGGF?FEFGGGEGGGGGGGGGGGGGGFG9EFG@EGGGGDGEFCGEGGGGCFGGGGFGGGGFGFGGCFGGGFFF<FGGCE?E9FFGGGG9FFGGGGEGCFGGGGG9F<FFGGFCG8FFGGGGGGFGGGGGGDBDGGGFFGDFFGGGFFF@EGEGGGD@,>FGG7<FCGF7FGGG@EFFFFG=EF6E=%9F38CFF>FFGGF;:C;375=EG?>0CCGFGG7:7CCFGGGGFGGE@CC8CDBEF<2>/D@@FG2??EGGGEGED:=8@:,,B,<6=C8*F+EGEDEC,4,AE7GGGGGFFEGEF@+FAGC=GGFFFF@95,E=F,8F;9FCFE7FCFFGGGGGGGEFB@,DFEGEGFF<,AC8GDGGGGGGFFFEFCGFDEFEFGGGFFFCGGDGFFFGGGGGFCEFCGGGGGGGGGC@9CC
@s1701 44205
TGGGGAATATTGCGCAATGGGGGCAACCCTGACGCAGCCATGCCGCGTGAATGAAGAAGGCCTTCGGGTTGTAAAGTTCTTTCGGTAGCGAGGAAGGCACTTAGTTTAATAGACTAGGTGATTGACGTTAACTACAGAAGAAGCACCGGCTAACTCCGTGCCAGCAGCCGCGGTAATACGGAGGGTGCGAGCGTTAATCGGAATAACTGGGCGTAAGGGGCACGCAGGCGGTGACTTAAGTGAGGTGTGAAAGCCCCGGGCTTAACCTGGGAATTGCATTTCATACTGGGTCGCTAGAGTACTTTAGGGAGGGGTAGAATTCCACGTGTAGCGGTGAAATGCGTAGAGATGTGGAGGAATACCGAAGGCGAAGGCAGCCCCTTGGGAATGTACTGACGCTCATGTGCGAAAGCGCGGGGAGCAAACAGGATTAGATACCCT
+
FGGGGGGGGGGGGGGGGFEGGGGGGGGGGGGGGDGGGGGGGGGGGGDFGGGGGGGGGGFGFGGGGGGGEGEGGGGGGGGGGGGGGGGGGGGGGGGFGGGGGGGGGGGGGGGGFCGGGGGGGGGCGGGGGGGGGGGGGGGGEGGFGGFECGGGFGFGGGGGGGGGGGGGGGGGGG:FFFGGGGGGCGGCFBFGGGGGG>?DECE<GGG*FGG<GECDFFFGEBAEG8:BGGDDFGCCFGGGFFFGGGGGGGBCFCFFEGGDB:GFFGGGFGGDGFFFGGFFGFCCDD8GFC=+9AEFD?GGGGGGFGGGGFGGGGGDFBACEGGGDGGGGFGGGGF<@BCGGGGGGGGGGFF8FE@CFFGFFCGF@CEFGEE@FGFFFGDGFFGEFGGGGGFFG@CFGGFDGGGGGGDGGGGGEECEDCEGGGGFFCCGGGGGGGGFCCCCC
@s1701 47010
TGAGGAATATTGGTCAATGGACGAGAGTCTGAACCAGCCAAGTAGCGTGCAGGATGACGGCCCTATGGGTTGTAAACTGCTTTTATAAGGGAATAAAGTGAGTCTCGTGAGACTTTTTGCATGTACCTTATGAATAAGGACCGGCTAATTCCGTGCCAGCAGCCGCGGTAATACGGAAGGTCCGGGCGTTATCCGGATTTATTGGGTTTAAAGGGAGCGTAGGCCGGAGATTAAGCGTGTTGTGAAATGTAGACGCTCAACGTCTGCACTGCAGCGCGAACTGGTTTCCTTGAGTACGCACAAAGTGGGCGGAATTCGTGGTGTAGCGGTGAAATGCTTAGATATCACGAAGAACTCCGATTGCGAAGGCAGCTCACTGGAGCGCAACTGACGCTGAAGCTCGAAAGTGCGGGTATCGAACAGGATTAGATACCCT
+
FGGGGGGGGGGGGGGGGGFGGGGGGGGGGGGGGGGGGGGGGGFGGGGGGGGGGGGGGGGGGFGCEGFGGGGGGGCFGGGGGGGGGGGGAFFFGGGGGGGGGGGGGGGGGGGGGGGGGGGGGGGGGGGGGG9AFGGAFGGGGGEGGGGCGGGGGGGGGGGDEC:GGGGG1GGGGGGGG:FGGFG@ECGG?D7:CGGEGFC<FEFGFG>FGFFF@FFGGFFFFGGEFGGFEEFCFFGEGDE>GG:9FGFCF@BF:EGGFA>FGGFGGGGGGGGF>GGF=;:=FFGGGGGGGFCC*:@7GGFEFFFFEEGECGGGGGGGGGGGGGGGFGGGGGFE9GGGGFGFF9GGGGGGGGGGGGGGGGGGGGEGGGGGGGGGGGGFGGGGGGGGGEEGGGFGGFGGE@GGGGFFEFFFGGFGGGGGGGGFGGGGGGGGGGGCCCCC
@s1701 307
TGAGGAATATTGGTCAATGGGCGAGAGCCTGAACCAGCCAAGTAGCGTGCAGGATGACGGCCCTATGGGTTGTAAACTGCTTTTATAAGGGAATAAAGTGAGAGTCGTGACTCTTTTTGCATGTACCTTATGAATAAGGACCGGCTAATTCCGTGCCAGCAGCCGCGGTAATACGGAAGGTCCGGGCGTTATCCGGATTTATTGGGTTTAAAGGGAGCGTAGGCCGGAGATTAAGCGTGTTGTGAAATGTAGACGCTCAACGTCTGCACTGCAGCGCGAACTGGTTTCCTTGAGTACGCACAAAGTGGGCGGAAGTCGTGGTGTAGCGGTGAAATGCTTAGATATCACGAAGAACTCCGATGGCGAAGGCAGCTCACTGGAGCGCAACTGACGCTGAAGCTCGAAAGTGCGGGTATCGAACAGGATTAGATACCCT
+
FGGGGFGGGGGGGGGGGGGGGGGGGGGGGGGGGGGGGGGGGGFFGGGGGGGGGGGGGGGGGGGFGGGGGGGGGGGGGGGGGAFGGGGGGGGFGGGGGGFGGGGGGGGFDGGGGGGGGGGDCF9,CFFGGGGGGGGGGGGFGGGGGGGGGGGGGFCC>@FGGGFGGGEGFFEGFGGGGECGGGG0FGGGGGGGGGGGGDGGGGGGFG-;FFFFGFGFG9EG?GGDDC88EFFFFEGBF@GGEECGGGGDF?CGGCGFD;5<@>CCFGFFFDC?:@6/FDCEFDFFFF=CFGGGFGGGGGGFDC,AGEGGF=B9+6+7BB+EEFDG?EGGFCGGGFFGGFF;F@<,8CFGFE<GEC7C,GGFC,GFFE@FCGGGGDGFGGFEDGGGFGGGFCCEFGGGGGGGFGGGGGGEDEFCGGGGGGGFGGGFFEGGFEGCCCCC
@s1701 31940
TGAGGAATATTGGTCAATGGACGAGAGTCTGAACCAGCCAAGTAGCGTGCAGGATGACGGCCCTATGGGTTGTAAACTGCTTTTATAAGGGAATAAAGTGAGCCTCGTGAGGCTTTTTGCATGTACCTTATGAATAAGGACCGGCTAATTCCGTGCCAGCAGCCGCGGTAATACGGAAGGTCCGGGCGTTATCCGGATTTATTGGGTTTAAAGGGAGCGTAGGCCGGAGATTAAGCGTGTTGTGAAATGTAGATGCTCAACATCTGCACGGCAGCGCGAACTGGTTTCCTTGAGTACGCACAAAGTGGGCGGAATTCGTGGTGTAGCGGTGAAATGCTTAGATATCACGAAGAACTCCGATTGCGAAGGCAGCTCACTGGAGCGCAACTGACGCTGAAGCTCGAAAGTGCGGGTATCGAACAGGATTAGATACCCT
+
CFGGGGGGGGGGGGGGGGGGGGGGGGGGGGDGGGGGGGGGGGGGGGGGGG@FGGGFFD7CEGG7F8<FFGGD@FGGGGGFGFGGG9EGGFGGGFDCF9FFD@FGGGGGGGGGGGGGGGGGGGGGFCGFGGGGGGEG?9FFGGGEGGG8<DFFGGGGGGGGF?DGGGGCEEFFAFFGGG*CF9C@:<EFF7<7BFGEFFF<EC0C?><FE?A>9<??@'CD>9EGGGF@F@@FC=EBC<CE3F,C;DEEFGGF<7E<=GGGFFCF7FF+@#@6B:0C@E4:3GGGDFDCFDDFDGEFC9E,ADGGGGGFC8E>9,7GGGGFEFFEBF:CCFFE@FFGGFGFE=FGGFEF,FEFGF7GFCFF7ECFFEECFFAF<AEFB:CGGGEGGE6GEFCCF<,DDCF@CFFEE@GGGGFGGGGDFGFFACGGGGGGGGGCCCCC
@s1701 309
TGGGGAATATTGCACAATGGGGGAAACCCTGATGCAGCGACGCCGCGTGAGCGATGAAGTATTTCGGTATGTAAAGCTCTATCAGCAGGGAAGAAAATGACGGTACCTGACTAAGAAGCACCGGCTAAATACGTGCCAGCAGCCGCGGTAATACGTAGGGTGCAAGCGTTATCCGGATTTACTGGGTGTAAAGGGAGCGTAGACGGAGTGGCAAGTCTGATGTGAAAACCCGGGGCTCAACCCCGGGACTGCATTTGAAACGGTCAATCTAGAGTACCGGAGAGGTAAGCGGAATGCCTAGTGTAGCGGTGAAATGCGTAGATATTAGGAGGAACACCAGTGGCGAAGGCGGCTTACTGGACGGTAACTGACGTTGAGGCTCGAAAGCGTGGGGAGCAAACAGGATTAGATACCCT
+
A<F<@CFFGCEFGGGGGAC,6,@FCEFEFGGGGA9FE,:CEEGG>CE+@FGGG+,8<FECE,<CFEF:=FCFGGFAFGG9E?AE<EECCEB=FFE8FGGGGGGC<=AFCGGEFDGFGGGGGG@E+3BFG9FCGCEFFC,>F<@3CEGG*>FC,>:><,>C7*6FCEC<FE?GFC*4CB<FFGGGGGGGCF528=<9CE7=<582;?3?&0FECC8135D5+9#7*<5CDGEECFGFG@F$CFGE<D=CFEC:CC@@GD@@6,9E,EB,@?@9+?+:C@EGGGFFAEGECE<E,EE8FFFFE?44*6,=FDFEF7GGGEGFGGFGGGFEA,FAEFEE==FFDGGGF7GGGGGGGFGGFBDFFGGGGGGGGGFECFFFCGFFCFFDECGGGFEGGGGGCGFEAEFFF<CGGECCCCCC
@s1701 310
TGGGGAATATTGCACAATGGGGGAAACCCTGATGCAGCGACGCCGCGTGGAGGAAGAAGGTCCTCGGATTGTAAACTCCTGTTGTTGAGGAAGATAATGACGGTACTCAACAAGGAAGTGACGGCTAACTACGTGCCAGCAGCCGCGGTAAAACGTAGGTAACAAGCGTTGTCCGGAAGTACTGGGTGTAAAGGGAGCGCAGGCGGGAGAACAAGTTGGACGTGAAATCCATGGGCTCAACCCATGAACTGCTTTCAAAACTGTTTTCCTTGAGTAGTGCAGAGGTAGGCGGAATTCCCGGTGTAGCGGTGGAATGCGTAGATATCGGGAGGAACACCAGTGGCGAAGGCGGCCTACTGGGCACCAACTGACGCTGAGGCTCGAAAGTGTGGGTAGCAAACAGGATTAGATACCCT
+
C8CCFBCFFFGGGGGGGFFFGGGGEGCFBFGGCFFGFG+@@@FCFGGGGGBFGC<FGGGFFFGFG?==?:F,<@EBFDGGGFGFF8FDFGF@GD,?FGGGA4C:DFFEFG8EAFGGGGGGGGGGCECFFGFFGGBCFFF@CEECBEFCC:>>FFCC:FEF,7,32,<CFGG8@;F:=F#CFFF+G@,,4FFF:>C-=CE68C>588EA>2'<CD?:9=:C(82@C>:FGCCE:;8DE8FF>FCE@C,C@D2FFDEDFC9CDFFGGFFFDCFA=B.E8A9F?EEFFCEFEE?,>,+GGF:AF?BC5CFGFFFGFGGGFFFCGCECEFC@E<FFECGGGGGGEFGFFFGGEGEEE<FFFCCFFFGGGGGGGFC@,FCGGGFFGGGGEEEEFDCFGGGGF<FE@FGGGGGFGGGCCCCC
@s1701 26341
TGGGGAATATTGCACAATGGGGGAAACCCTGATGCAGCGACGCCGCGTGGAGGAAGAAGGTCTTCGGATTGTAAACTCCTGTTGTTGAGGAAGATAATGACGGTACTCAACAAGGAAGTGACGGCTAACTACGTGCCAGCAGCCGCGGTAAAACGTAGGTCACAAGCGTTGTCCGGAATTACTGGGTGTAAAGGGAGCGCAGGCGGGAAGACAAGTTGGAAGTGAAATCCATGGGCTCAACCCATGAACTGCTTTCAAAACTGTTTTTCTTGAGTAGTGCAGAGGTAGGCGGAATTCCCGGTGTAGCGGTGGAATGCGTAGATATCGGGAGGAACACCAGTGGCGAAGGCGGCCTACTGGGCACCAACTGACGCTGAGGCTCGAAAGTGTGGGTAGCAAACAGGATTAGATACCCT
+
DFFGGFCFGGGGGGGGGGGGGGGGGGGGGGGGGGGGGGDFGGGGEGG>F7CGGGGGGGGFGG9FGFFFGGGGGGGGGGGGGEGFGGGGGGGGGGGGGGGGGGGGGGGGGGGGGGGGGGGFFGGGGEGDCDFFEGGFFGGGFFFGGGGGGGGGGGGGGGGGFFGGFCFFFECCGGGGGGGGGG=:FF,FFFFGGFG7CCC5>CEDEEGFGGD9DB@B<CGF>D9=<FFFF@CGGGGDC>CGFFCGGFGFFFB9GGGGFF:CFFG8GGGGGBGGFGFFEF9<GEFGGGGGGGFF?FBFCGGGGGGEEGGGGGEFBGDGGGDFFE7F@GGGGGGGEFGGFGGFGDGGGGGGGFFFAGGGGGFFGGGGGGFGGEBEGGGGGGGGGGGFGGGGEGFFGGGGGGGGGFGFE9GGGGGCCCCC
@s1701 48305
TGAGGAATATTGGTCAATGGACGAGAGTCTGAACCAGCCAAGTAGCGTGCAGGAAGACGGCCCTATGGGTTGTAAACTTCTTTTATAAGGGAATAAAGTGAGAGCCGTGACTCTTTTTGCATGTACCTTATGAATAAGGCACGCCCAATTCCGGGCCCGCAGGCCGGGTAATTAGGAAGGACCGGGCGTTTTTCGGAGTTTATTGGGTTTAAAGGAGCGGATGCCGGAGATTAAGCGTGGTGGGAAATGTAGACGCTCAACGTCTGCACTGCAGCTCAAACTGGTTTCCTTGAGTACGCACGAAGTGTGCGGAATTCGTGGTGTAGCGGTGAAATGCTTAGATATCACGAAGAACTCCGATTGCGAAGGCAGCTCACTGGAGCTCAACTGACGCTGAAGCTCGAAAGTGTGGGTATCGAACAGGATTAGATACCCT
+
EGGGGGGGGGGGGGGFFGFBFFG@FGF<FGGGGGGGGGGGGFFAFGGGDCCFGG,EFGGG7FEDGGGGDGGGGEEFGC,CF<FFEF,?<EFG,4CFFG?F9,?<+,84@BDGGE,5A,+5E,F?,5E,5A5?9FCGG,C,,83@:++B,,5E,++6C:3<@38@***>F<F,,,,>,?<F,,1*=C5<*=*1*?<<8*=C7+<,8:2<:8?F9<@*'0?()#11AGE2;>,<+<CAE76$A@-/EF7#8B:9@+,6+,<:+F9@<=8B8,B,<D8,,,FFGGFF<DE:,<FF5B48@@+:+,GGF@++=8F@884+FFBDEA@8*4,GEFF?FCFF@9FFGFFGFGGGGCFFCFCGEGGEGFC?GGEFGFFFFAFFC,BB,FE,FGEEFCCGDGFGGEGE?GFFC,C8B,GGGGGGGGFFFCGGGGGGFCGCA6AA
@s1701 21562
TGAGGAATATTGGTCAATGGGCGAGAGCCTGAACCAGCCAAGTAGCGTGCAGGATGACGGCCCTATGGGTTGTAAACTGCTTTTATAAGGGAATAAAGTGAGTCTCGTGAGACTTTTTGCATGTCCCTTATGAATAAGGACCGGCTAATTCCGTGCCAGCAGCCGCGGTAATACGGAAGGTCCGGGCGTTATCCGGATTTATTGGGTTTAAAGGGAGCGTAGGCCGGAGATTAGGCGTGTTGTGAAATGTAGACGCTCAACGTCTGCACTGCAGCGCGAACTGGTTTCCTTGAGTACGCACAAAGTGGGCGGAATTCGGGGTGTAGCGGTGAAATGCTTAGATATCACGAAGGACTCCGATTGCGAAGGCAGCTCACTGGAGCGCAACTGACGCTGAAGCTCGAAAGTGCGGGTATCGAACAGGATTAGATACCCT
+
FGFGGGGGGGGGGGGGGGGGGGGGGGGGGGGGGGGGGGGFGFEFGGGGGGGGGGGFGGGGGGGGGGGGGGGGFFGGGGGGGGGGGGGCFFGGGGGGGGGGGGGGGGGGGGGGFGGGGGGGGGGG,@EFEGGGGGGGGGGGGGGEEGG8EGFGGGCCGGGGG8FGGGGGGGDDEFGGGGGGGGFCEGG<G7G2G?GGGGG@GG>GGGGGGGGGFFFDDFGF?<EFGGG@CCG?:EF?GDFFFFFFFGGF;GFCCGGGGFFFFECE:EFEC?FCCF>GFFCCGGGF@FBB9GGGFGCFCF8<9EGGGDEGGFGE8>C7EF=FGGGGBE:ECFE9FFFEE?C,F>,FGFF@GGGFEGGGGGGEF@GGGFGGGGGGEGGFGFGGDGGGGGGGGFFEGGGGGGGGGGGGGGGGGEFCGGGGGGGGGGGGGGGGGGGCCCCC
@s1701 36368
TGGGGAATATTGCACAATGGGGGAAACCCTGATGCAGCGACGCCGCGTGGAGGACGAAGGTCTTCGGATTGTAAACTACTGTTGTTGAGGAAGATAATGACGGTACTCAACAAGGAAGTGCCGGCTAACTACGTGCCAGCAGCCGCGGTAAAACGTAGGTAACAAGCGTTGTACGGAATTACTGGGGGGAAAGAGAGCGCAGGCGGGGGAACAAGTTGGAGGTGAAATCCATTGGATCAACCCATGAACTGCTTTCAAAACTTTTTTTCTTGAGTAGTGCAGAGGTAGGCGGAATTCCCGGTGGAGCGGTGGAGTGCGTAGAGATCGGGAGGAACACCAGTGGAGATGGCGGCCTACTGGGCACCAACTTACGCTGAGGCTCGAAAGTGTGGGTAGCAAACAGGATTAGATACCCT
+
A<E,CF@F9CE9FFFAFE9<@@7BBFC<C8ECCFCFF,+@6@BBCFCF=@8,BC:>@FCBFFE,E+=C+CB?FCFGC,BB=C?EFGF?A,:BBEFFEDGDFCFEFGGG9,3F,,BD,=D99DFDG>>C@C,DC,,+:=3>FC,,>F@GFGGGDCFF:,=F;,8,<C::*<FE,717*<C8<<,7,<*=*/;EF,2*=CBA:EEEC28+/:=.1:>@7;:,7,2@F#:C@;C,#8:#3*;,@CF>7<AGF@<5,C:=7,,E6++FGEFC=FEF@B6,8GGFGF?F=EDGCCA=@,7DGFFB,=483+C8EA:,++@:>6,=B8GDGDEF@@@FFFCC,@DFE@C,A@+FEEGE9GFAFDA@F8GGFFF<@,F@CAEC8F;AFGFGCFDDEFECGFF<,@9B<FFFGGGCFEE@@9CC
@s1701 27008
TGGGGAATATTGCACAATGGGGGAAACCCTGATGCAGCGACGCCGCGTGGAGGAAGAAGGTCTTCGGATTGTAAACTCCTGTTGTTGAGGAAGATAATGACGGTACTCAACAAGGAAGTGACGGCTAACTACGTGCCAGCAGCCGCGGTAAAACGTAGGTCACAAGCGTTGTCCGGAATTACTGGGTGTAAAGGGAGCGCAGGCGGGAGAACAAGTTGGAAGTGAAATCCATGGGCTCAACCCATGAACTGCTTTCAAAACTGTTTTTCTTGAGTAGTGCAGAGGTAGGCGGAATTCCCGGTGTAGCGGTGGAATGCGTAGATATCGGGAGGAACACCAGTGGCGAAGGCGGCCTACTGGGCACCAACTGACGCTGAGGCTCGAAAGTGTGGGTAGCAAACAGGATTAGATACCCT
+
<FFFGGFGFGGGGGGGGGGGGGGGGGGGGGGGGGGGGGEGGGGGGGGGGGGGGGGGGFFGGGGGGGGGGDGGGGGGGGGGGFGGGGGGGGGGGGFFGGGGGGGGGGGGGDGGGGGGGGGDGDFGGGEGGGGGDGGGGGFGFDFDGGGGGGGGGFGFCDFFFGGGGFFGGGGGFG<GGGGGGFGGEFGGFCFFGG@CGGDEGGGGGGGFGGGGFFD=,GGFCGGGGGGGGGGGFGGGFEGGGGFFFGGGGGGFBAFFGA>EF?DGGGGEFFE<ACFFD9F?FFCGFCGDGGGFECGEE@CFGGECEGGGFFGGGF>GGGFGF==7GGGGGGGGCECE?GGGGFGFFEGGGGGGGGGGGGGGGGGGGGGGGGEGGGGFFGGCGGGGGGGGGGGGGGFGGGGFFCGGGGGGGGGCCCCC
@s1701 24037
TGAGGAATATTGGTCAATGGGCGGAAGCCTGAACCAGCCGAGTGGCGTGCAGGATGACGGCCCTATGGGTTGTAAACTGCTTTTATGCGGGGATAAAGTGGGCCACGCGTGGTCTTTTGCAGGTACCGCATGAATAAGGACCGGCTAATTCCGTGCCAGCAGCCGCGGTAATACGGAAGGTCCGGGCGTTATCCGGATTTATTGGGTTTAAAGGGAGCGCAGGCCGCCGGGCAAGCGTGTTGTGAAATGCAGTCGCTCAACGTCTGCACTGCAGCGCGAACTGCCCAGCTTGAGTGCGCGCAACGTTGGCGGAATTCGCCGTGTAGCGGTGAAATGCTTAGATATGGCGAAGAACTCCGATTGCGAAGGCAGCCGACGGGTGCGTAACTGACGCTCATGCTCGAAAGTGCGGGTATCGAACAGGATTAGATAAAAT
+
AFEFGGGFG<EFGGGCCCCFGFGGEGGGGGGGGGFGGGGCFFFGGGDGGGGGGGGGGFGGGGGGC<FEDE7FFDFFFEAFGCFGFGGGGFCFGFFFFG9FDBFFEGCFGFGDDGFFG9,<,DFGFAB@F@FEFFFFFGGGDF>B>><FGGGGC,6*8<FGGGGGC:CFGFGGC,:<7CFDC73/:CC?<5C:ECEC.<CGFGFFG91*A89<E??>EEGC6CDGC?57CC8:EFF>>5<>%::ECF7>4:=F=CECCECG=GGG<FFFDDC><EGEGFD9ECA<FFFD,FCD5FGGEEB@DD8@FGGGGGDDFGGFF@+GGGEEBGGGFGEFGGGGFEGGFAGGGGDGFGGGEGGGECGGGEEFFFEE@C7GGDECGEB:7F7GGFC::@7GGGFGFFC<@GGF<EGGGGGGGGGGGGGGGGGGGGGGFC@86--8
@s1701 26064
TGGGGAATATTGCACAATGGGGGAAACCCTGATGCAGCGACGCCGCGTGAGCGATGAAGTATTTCGGTATGTAAAGCTCTATCAGCAGGGAAGAAAATGACGGTACCTGACTAAGAAGCACCGGCTAAATACGTGCCAGCAGCCGCGGTAATACGTATGGTGCAAGCGTTATCCGGATTTACTGGGTGTAAAGGGAGCGTAGACGGAGTGGCAAGTCTGATGTGAAAACCCGGGGCTCAACCCCGGGACTGCATTGGAGACTGTCAATCTAGAGTACCGGAGAGGTAAGCGGAGTTCCTAGTGTAGCGGTGAAATGCGTAGATATTAGGAGGAACACCAGTGGCGAAGGCGGCTTACTGGACGGTAACTGACGTTGAGGCTCGAAAGCGTGGGGAGCAAACAGGATTAGATACCCT
+
CAFGGGGGGGGGGFGGGGG?EGDGGFGGGGGGFGGGGFFE+FFEEGGGGGCCGGGFFGECFDFGG=FBFGGGFGAAFFGGGGGGGGGGGG<FFFGGFAFCFGGFGGGGGGG<DDGAFGGGGGGGG7FDFGCFGGGGGGGGGGGCEFEGFEFG9ADF:CF@BFG:F;<=B:FECF7F>GF?<F%GGFCGG9FGGG8FGCCGDCG??E2CCE>,G<:8F=:CCGGGGGCFDFC>CEECC=@0FCF>EEECEGBCBFE693#=C<FDC;C?<?FF9CB8<<E8FFEFEB+CGGFF@FGFF<EGGGGGFGFFFFEE@GFFDF,DC9,4AGGGFDF?:FGGGGGGGGGGGGCGGGGGFGGF8GGEGGDGGGFDGGFGGDGGFGGGFGGEFGGGGGGGGFFGGFFFFGGGGGGGGGGCCCCC
@s1701 40895
TGGGGAATATTGCACAATGGGGGAAACCCTGATGCGGCGACGCCGCGTGGAGGAAGAAGGTCTTCGGATTGTAAACTCCTGTTGTTGAGGAAGATAATGACGGTACTCAACAAGGAAGTGACGGCTAACTACGTGCCAGCAGCCGCGGTAAAACGTAGGTCACAAGCGTTGTCCGGAATTACTGGGTGTAAAGGGAGCGCAGGCGGGAAGACAAGTTGGAAGTGAAATCTATGGGCTCAACCCATAAACTGCTTTCAAAACTGTTTTTCTTGAGTAGTGCAGAGGTAGGCGGAATTCCCGGTGTAGCGGTGGAATGCGTAGATATCGGGAGGAACACCAGTGGTGAAGGCGGCCTACTGGGCACCAACTGACGCTGAGGCTCGAAAGTGTGGGTAGCAAACAGGATTAGATACCCT
+
DFGGGGGGFGGGGGGGGGGGGGGGGGGGGGGFFGGDGGDGGFGGGGGC@GGGGGGGGGFGGGGGGGDB?FGGGGGFGGGFGGGGGGGGGGGGGGGFGGGGGGGGGGDFGGGGGFFGGGGGGGGGGECGGGG@CFFGGGGGGGGGGDEGGFGFGFG@FGGGGGGGGGFGGD7CFGGGGFGGFGGGGG5GGFGGGFGCECGGGGGGGGGG>FFDC?8BCCGGGFF@F<G@C6:07FFFGGGFCFGGD9;GGFFGFEE@C<<9,FFB<ED>CCGGBGFFGAGDGGGGFDGDGFECDGC7GEGGDF@78:+GGGGF@7DC7GAGGGECEGFGFFGGEFDGE@?GGFCFGDFEC7FECFGGGGGGGGGGGGECDGGGGGGGGGGGGGGGGGGEFCGGGGGGFFFFGGGGGGGGGGGCCCC@
@s1701 34987
TGGGGAATTTTGGACAATGGGGGCAACCCTGATCCAGCCATGCCGCGTGCAGGATGAAGGCCTTCGGGTTGTAAACTGCTTTTGTCAGGGACGAAAAGGACCGTGTTAATACCATGGTCTGCTGACGGTACCGGAAGAATAAGCACCGGCTAACTACGTGCCAGCAGCCGCGGTAATACGTAGGGTGCAAGCGTTAATCGGAATTAATGGGCGTAAAGCGTGCGCAGGCGGTTCTGTAAGACAGATGTGAAATCCCCGGGCTGAACCTGGGAATTGCATTTGTTACTGCAGGACTAGAGTTCATCAGAGGGGGGTGGAATTCCAAGTGTAGCAGTGAAATGCGTAGATATTTGGAAGAACACCAATGGCGAAGGCAGCCCCCTGGGATGCGACTGACGCTCATGCACGAAAGCGTGGGGAGCAAACAGGATTAGATACCCT
+
FGF8FG7E8FFCEGGGGGGGFEGGGFFGFFFGGGGGGGGGFGGGGGCF7EGG8:AFEGAAFGCFFFFGGGGCC,CFGAF,,CA<EFGGFFFFEGDGFG7EEGGFFFFCCEFGFGGG>FDF@EF,?BBEC:>>3@E7:F:<=CFFCGGC<C**,,@E:EF>FFFFFG8FCFCCGFCGGGG7FFE7<<?<C<CGC=C<CF:F*:8886#3)<8GDC*)6/$)(@29E@?7GGGGFCBA7CECBFF>E7.271?EGCEC;.FC;7,FF@DFFFC>:,@<+,,FC9,,,=DFAGFE<,,,A+EDED<<8,EFFGEFFFGFFFCFGFDF9FGGGEGFFEA<,,:@6C<9F?DCFGGGF<FFF:FDC8AEEFCEDDEFFB7FBB7GGF?GGGGGGEEFEGGGEGF<@EFF@E@FFCFF:EGGEAGFE@EFECGGGGGGGFE,CCCCC
@s1701 320
TGAGGAATATTGGTCAATGGACGAGAGTCTGAACCAGCCAAGTAGCGTGCAGGATGACGGCCCTATGGGTTGTAAACTGCTTTTATAGGGGGATAAAGTGTGCCACGTGTGGCATTTTGCAGGTACCCTATGAATAAGGACCGGCTAATTCCGTGCCAGCAGCCGCGGTAATACGGAAGGTCCGGGCGTTATCCGGATTTATTGGGTTTAAGGGGAGCGTAGGCCGGAGATTAAGCGTGTTGTGAAATGTAGACGCTCAACGTCTGCACTGCAGCGCGAACTGGTTTCCTTGAGTACGCACAAAGTGGGCGGAATTCGTGGTGTAGCGGTGGAATGCGTAGAGATCGGGAGGAACACCAGTGGCGAAGGCGGCCTACTGGGCACCAACTGACGCTGAGGCTCGAAAGTGTGGGTAGCAAACAGGATTAGATACCCT
+
EGGGGGGGGGGGGGGGGGGGFGGGGGGAFGGGGGGGGGGGGGGGGGGGGGGGGGGGGGFGGGGGGGGFFFGD@FGGGGGGGGGGGGGGGGGFC7FFEFGGFGGGGGGGGGGG7=F,CFFGG9FFFGGGGGGGGFG9FFFGGGGGGGGEGGGGGGGGGGGGGGGGE??GGFG8GGGGGGGGGGGEEGGGG?GGFGGGEGGGGFGFFFCFEFFCFF53GFGGBGGGGGGFGFCEGGG8CDG<GGFGGGGFCFCFG7FEGGG@6/AEEF#@CFG<AGFGGFGFGFGFDFFCDGFGFGEF>GFF,F:GGGGFF8FEFGECGFFAB,BB5GCFGGGFFCCGFDGDF@+C?@?8F<,ECF@CDGFEGFFFA7EGFF<GFCAGGFGEE,EEGGGGGGGGFFGGE@GFGGGGGGF;C,GGGGGFE9GGGGGGGFCGGFGCCCAB
@s1701 321
TGGGGAATATTGCACAATGGGCGCAAGCCTGATGCAGCGACGCCGCGTGAGGGATGGAGGCCTTCGGGTTGTAAACCTCTTTTATCGGGGAGCAAGCGAGAGTGAGTTTACCCGTTGAATAAGCACCGGCTAACTACGTGCCAGCAGCCGCGGTAATACGTAGGGTGCAAGCGTTATCCGGAATTATTGGGCGTAAAGGGCTCGTAGGCGGTTCGTCGCGTCCGGTGTGAAAGTCCATCGCTTAACGGTGGATCCGCGCCGGGTACGGGCGGGCTTGAGTGCGGTAGGGGAGACTGGAATGCCCGGTGTAACGGTGGAATGTGTAGATATCGGGAAGAACACCAATGGCGAAGGCAGGTCTCTGGGCCGTTACTGACGCTGAGGAGCGAAAGCGTGGGGAGCGAACAGGATTAGATACCCT
+
FGGGGGGGFFGGGGGGGGGGGGEGGGGGGGGGGGGGGGGGGGGGGGGGGGGGGGGGGGGGGGFGG?FGGGGGGGGGGGGGGFFGGGGGGGGGGGFCFGGGGGGGGGGGGGFGGGGGGGAFGGGGGGDFGGGGGGGGGGGGGGGGGGGGFGGGGFGGFGGGGGFGGFGGGGGGGGGCGGGG?DGGGFG%GGG=GGGE=GGGG6@EEEFDEGG:C8C:GFCDBFGGG5F@FACEGGGA;::GDFFGC@GGFFCFFGFFCGFFEEG=EFCEEGGGGB=DGFGGGGFGCGEGGFEF<9GFEFEB+E7FEGFEB:,7FGGGDEEFGGGFF<=GGEGGGGGFFBFFGGGGGCGGGFGGGFCFGGGGGGGGGGGGGGCGGGGGGGGGGDGF7EEGGGGGDGGGGGFGFGGGGGGGGGGGGGGGCCCCC
@s1701 34732
TGGGGAATTTTGGACAATGGGGGCAACCCTGATCCAGCCATGCCGCGTGCAGGATGAAGGCCTTCGGGTTGTAAACTGCTTTCGTCAGGGACGAAACGGACTGTGTTAATACCATGGTCTGCTGACGGTACATGAAGAATAAGCACCGGCTAACTAAGTGCCAGCAGCCGCGGTAATACGTAGGGTGCAAGCGTGAATCGGAATTACTGGGCGTAAAGCGTGCGCAGGCGGTTCTGTAAGACAGATGTGAAATCCCCGGGCTCAACCTGGGAATTGCATTTGTGACTGCAGGACTAGAGTTCATCAGAGGGGGGTGGAATTCCAAGTGTAGCAGTGAAATGCGTAGATATTTGGAAGAACACCAATGGCGAAGGCAGCCCCCTGGGATGCGACTGACGCTCATGCACGAAAGCGTGGGGAGCAAACAGGATTAGATACCCT
+
@E8ECCF,C<CE7FFGGGD8?FEGGG@FEF@EFFFFGGGFFFG<FFCB7@7EFE<F,C,CDF,C9D7BFF7:?FAC?AEFFCFC,?FFGGFGGGCF++4+C+BCF<,EFGG,,C<,BCFF=9<>ACCGGB>,,CEFGGDFBEB==C7@FFCF8,,@,77@9F9C*6>>FECEC:F*CFCCFG@BC<ECCB88;8&.=<9FG>:?BFG@8?<CEC;2FF?D@<5<CEGDDCE2;C)/F<A,3<>17,<C@4,3:CC>FFEEE/;FFFGC8AC>80FB9C?8@E.-E8FFCGFAA>A?CFFAE;??5,::BCEGFE;>E,GGGFGFE?CC>+CEFEFFE?7FF4-5,A9AEEDGGGGGGFGFF8?9?FEF7GGFFF:CBEGDGGGDGCEF@GFEB@B+FFGE<<GF<FEFCCCGDGGDFFGFFFF@ECFCGGGGFF,E<CCCC
@s1701 40040
TGAGGAATATTGGTCAATGGACGAGAGTCTGAACCAGCCAAGTAGCGTGCAGGATGACGGCCCTATGGGTTGTAAACTGCTTTTATAAGGGAATAAAGTGAGTCTCGTGAGACTTTTTGCATGTACCTTATGAATAAGGACCGGCTAATTCCGTGCCAGCAGCCGCGGTAATACGGAAGGTCCGGGCGTTATCCGGATTTATTGGGTTTAAAGGGAGCGTAGGCCGGATATTAAGCGTGTTGTGAAATGTAGACGCACAACGTCTGCACTGCAGCGCGAACTGGTTTCCTTGTGTACTCACAAAGTGGGCGGAATTCGTGGTGTAGCGGTGAAATGCTTAGATATCACGAAGAACTCCGAGTGCGAAGGCAGCTCACTGGAGCGCAACTGACGCTGAAGCTCGAAAGTGCGGGTATCGAACAGGATTAGATACCCT
+
FGGGGGGGGGGGGGGFGFFGGGGGGGGGGGGGGGGGGD=EAFEGGGGGGGGGGGGGFGCGEFGGGGGGFGGGGG?FFEGGFEFFGGGGGGGDGFGFFGGFFGGGGGGFFFGFGGGGGGGFGGGG9EFDDFGGGGD=CEFGGG@CEGGGGGGGGGGGCGGGGFFG>EGGGGEFFGGGGFEGGFGGGGECFGG=G?GG6*C3DGGG<GCFG@C9FFFAF>FD>?CFCDG<$DD;ACG=E5CGFGGGGGGGGCEFCFEFDG=:EBFGGGGGGGGGGFFGGFED?GGF8GFB8DCA+FCB=,CEFFA8GDGFB@9GE=ECDDFCGF@85GEE?,,A,GGGGFCDC,FGFD<GFAGGDC>+,GGF7GF7GGGGGGGGFECFEFFGGGGFEDDC@FCCF<9GGGGGGGFEFGGGEEF<GGGGFFFEGFGGFGFAGFF<CC@C
@s1701 49694
TGAGGAATATTGGTCAATGGACGAGAGTCTGAACCAGCCAAGTAGCGTGCAGGATGACGGCCCTATGGGTTGTACACTGCTTTTCTAAGGGGATAAAGTGTGCCACGTGTGACATATTGCAGGTACCATATGAATAAGGACCGGCTAATTCCGTGCCAGCAGCCGCGGTAATACGGAAGGTCCAGGCGTTATCCGGATTTATTGGGTTTAACGGGTGCGTCGGCCGGTGGTTAAGCGTGTTGTGAAATGTAGGGGCTCAACCTGGGTATTGCAGCGCGAACTGTTATACTTGAGTACGCAGGAAGTAGGGGGAATGCGGCGTGGAGCGGTGAAATGCTTAGATATGACGAAGAACTCCGATTGCGAAGGCAGCCTGCTGTAGCGCAACTGACGCTGAAGCTCGAAAGCGTGGGTATCGAACAGGATTAGATACCCT
+
EGGGGGGGGGGGGGGGGGFFFGGGGG@<CEFGGGFGGGGDFGFGGGGFGGCFFGGGGGGGGGGGGGGGGGGGGG,EEAFFGFGC,CE,C=F+@+4CCEAA,FFEGG>F<FF,C,E,5A<9B,<FCAE,<=5A,B9EEFGFGG7>:CEGGG9<>><BFCFGGGGGEB+@FDEGCCEGGC*FF9<DF,:FEEGCC<CF8*13CGGBFFF7:FC,<<F)C5C9)88**2*3#/,8<=@92C>/CD??5',19:*@*B8883<88,,,,8,@<DE7C:+>68,=A3<,,,5,=<,F:@+++8EAF<ACGE7CF,EGC>@+@:++FAB+BGGFDFC,CFGF=AFE?E<EF?E7FEAE@C>,B,GEF7GFDEFEFEFFEDG@GF@:@@@FFDEEEFCFFEEFGEF@GGGGDFF:EDCGGGGCGGGGFFFGGFEDGGFCC@CC
@s1701 29406
TGAGGAATATTGGTCAATGGACGAGAGTCTGAACCAGCCAAGTAGCGTGCAGGATGACGGCCCTATGGGTTGTAAACTGCTTTTATAGGGGGATAAAGTGTGCCACGTGTGGCATATTGCAGGTACCCTATGAATAAGGACCGGCTAATTCCGTGCCAGCAGCCGCGGTAATACGGAAGGTCCAGGCGTTATCCGGATTTATTGGGTTTAAAGGGAGCGTAGGCCGTTTGGTAAGCGTGTTGTGAAATGTCGGGGCTCAACCTGGGCATTGCAGCGCGAACTGTCAGACTTGAGTGCGCAGGAAGTAGGCGGAATTCGTCGTGTAGCGGTGAAATGCTTAGATATGACGAAGAACTCCGATTGCGAAGGCAGCCTGCTGTAGCGCAACTGACGCTGAAGCTCGAAAGCGTGGGTATCGAACAGGATTAGATACCCT
+
EEGGGGGGGGGGGGGFFGGGFGGGGGGDGGGGGGGGGGGGGGFFGGGGGGGGGGGGFFGGFGGGGGGGGGGGGGFFGGGGGFGGGAEGGGGGGGGGGGGGGGGGGGGGGGGGGFGGFFGGGGGGFGGGGGGGGGGGGGGGGGGGGGGGFCFGGGGGGGGGFGGGFGFGGGGGGGGGGGGGGFFGGGD?GGDGFG;CG3FGGFGGFFFFGGFGEDFAEBFGFFDGGGFFGGGGGGFBGGGGGGGGGDGFD>GGGGGFEFFFFCGGGGCGFCGGGFCEEFD==@GDGGFECGGGFGGEFGFCFFDGGGGGGGEFFECDGF:CGGEGFGFEFAFEE,<:,CA,GF<F?FEGGFFGCGGGEGGGGGGGFGGGGGGGFF<GCCGGGGEGCGEGGGFCGGFGFGGFFCGF;FGGGGGFGGGGGGFEFFGGGGGGGGGCB<@C
@s1701 48948
TGAGGAATATTGGTCAATGGGCGAGAGCCTGAACCAGCCAAGTAGCGTGCAGGATGACGGCCCTATGGGTTGTAAACTGCTTTTATAAGGGAATAAAGTGAGCGACGTGTCGCTTTTTGCATGTACCTTATGAATAAGGACCGGCTAATTCCGTGCCAGCAGCCGCGGTAATACGGAAGGTCCGGGCGTTATCCGGATTTATTGGGTTTAAAGGGAGCGTAGGCCGGAGATTAAGCGTGTTGTGAAATGTAGTGGCTCAACCTCTGCACTGCAGCGCGAACTGGTCTTCTTGAGTACGCACAACGTGGGCGGAATTCGTGGTGTAGCGGTGAAATGCTTAGATATCACGAAGAACTCCGATTGCGAAGGCAGCTCACGTGAGCGCAACTGACGCTGAAGCTCGAAAGTGCGGGTACCGAACAGGATTAGATACCCT
+
FEGGGGGGGGG9FGGGGGGFGGGGGGGGDFGGGGGGFGFFEEFGGGGGGGGGGGGGGGCGGFGFF@?FFFGEGGGGGGGGGGGGGGFFGGFEFGCFGFGGGGGGEFGGGGGGGGGGGGGGGGFCAGGGGGGGFFGFGG9E>BFGGGG<AFG9BE@EGEFFGGGGDGDFG*>:@CCCGGEEGCFCECC??GFFFGGCGGGGC+EFF?<@C6<CEGGFD>G*<>GCGGG=3E?@FFGBGEFF;CFG:EGFGECFDGGFGFCFGGFGGFGGG:GDGGDGGGF>@0DGGGGFCDA?FGCFGF7=E8GGGGGEGGGGFFGGGDFDFFEC5B:DFDCE<GGGFC99A,9GGFE<<FCGCCGGGGGGGGE@FFFGFCGGGGFFFC+EGGGGFGGGGGGGFGGGGGGGGGGGECGFFDGGGGGGGFFEGFGGGGGGGFGCCCCC
@s1701 31694
TGAGGAATATTGGTCAATGGGCGAGAGCCTGAACCAGCCAAGTAGCGTGAAGGATGAAGGTCCTACGGATTGTAAACTTCTTTTATACGGGAATAAAGTTTCCTACGTGTAGGATTTTGTATGTACCGTATGAATAAGCATCGGCTAACTCCGTGCCAGCAGCCGCGGTAATACGGAGGATGCGAGCGTTATCCGGATTTATTGGGTTTAAAGGGAGCGTAGGCTGGAGATTAAGCGTGTTGTGAAAGTTAGACGCTCAACGTATGAACTGGAGCGGGAACTGGTTTCCTTGAGTACGCACGAAGTGGGCGGAATTCGTGGTGTAGCGGTGAAATGCTTAGATATCACGAAGAACTCCGATGGCGAAGGCAGCTCACTGGAGCGTAACTGACGTTGAAGCTCGAAAGTGTGGGTATCGAACAGGATTAGATACCCT
+
@FEFGGGGGGGGGFGGGGFFGGGGGGGGGCGGGGGGGGGGGG,CFGGGGDEGGGGGGGCFFGFFGGCFGDE=FGGFGGGGAFEGGGGGGGGGGGGGGGF<FGFGGGGDFEGGACEFGGEFFGFFGGGCFFFEGGGGGGGEAEFGGGGGG<CGEFGE7EFFBECFGGGGFGDFCGCGGG7FCFGEEGGGEEFFGGGGCEGGG?FF?FF7::/C:<3AGF@<@>5;(;E:C>0CFFG#1.GEFFDGFE7,4F@@+-EFBCF8;%$%3CEFE98+F6+,,33=88FB<E<5,8AE?C6+4+494,,,B+6DC8>99,+EBCDF4=EC=>:DFFFC,E<C;GFCC,EA,CDGFFC@CB@8CDEBB,GFGFGGFFGFGEF@EC+:FC:F9GGGFCC@<,C,@+GGGGGGGGGC@,FFGFFFC<CEGFFFFGGGGGGCCC<C
@s1701 41336
TGAGGAATATTGGTCAATGGACGAGAGTCTGAACCAGCCAAGTAGCGTGCAGGATGACGGCCCTATGGGTTGTAAACTGCTTTTATAGGGGGATAAAGTGTGCCACGTGTGGCATATTGCAGGTACCCTATGAATAAGGACCGGCTAATTCCGTGCCAGCAGCCGCGGTAATACGGAAGGTCCGGGCGTTATCCGGATTTATTGGGTTTAAAGGGAGCGTAGGCCGGAGATTAAGCGTGTTGTGAAATGTAGACGCTCAACGTCTGCACTGCAGCGCGAACTGGTTTCCTTGAGTACGCACAAAGTGGGCGGAATTCGTGGTGTAGCGGTGAAATGCTTAGATATCACGAAGAACTCCGATTGCGAAGGCAGCTCACTGGAGCGCAACTGACGCTGAAGCTCGAAAGTGCGGGTATCGAACAGGATTAGATACCCT
+
EFGGGGCFGGGGGGGGGGGGGGGFGGGGGGGGGGGGGGGGFFGGGGGGGGGFGGGGGGGGGGGFGGGGFGGGGGDFFGGGDFGGGGGGGGGEF+EFFGGGGGGGGGGGGGGGGGGGGGGG9=FGFGGGGF<FFGG,FFGD=DFGGGGGGGGGGGGGGGGFGGGGDGGGGGGGGGFGGGGGFGGGG@CFCF<8BFEC9*<FECFGGGFFEGFCGFGFEDGAEEEGGG7DGGGGFGGFGGGGGGFEGFGGGGECGCFGGGGGGGGGGGGGGGGGGGGGEF@CGGGGFF>FGGGGFGGGGEDFEEGEEGDGF?GGGCGGGFFAGFEB5GDGGFFCFAFC,ECCFAGFGGGGGFGGAFCFCFGDGGGGGGGGGEGGGGGGFGEGCGGGGGGGFF@GF9GGGGGGGGGFFFGGFCGFGGGGGGGGGFAFC,GGFGGCCAAA
@s1701 41816
TGAGGAATATTGGTCAATGGACGAGAGTCTGAACCAGCCAAGTAGCGTGCAGGATGACGGCCCTATGGGTTGTAAACTGCTTTTATAGGGGGATAAAGTGTGCCACGTGTGGCATATTGCAGGTACCCTATGAATAAGGACCGGCTAATTCCGTGCCAGCAGCCGCGGTAATACGGAAGGTCCAGGCGTTATCCGGATTTATCGGGTTTAAAGGGAGCGTAGGCCGTTTGGTAAGCGTGTTGTGAAATGTCGTGGCTCAACCTGGGCATTGCAGCGCGAACTGTCAGACTTGAGTGCGCAGGAAGTTGGCGTAATTCGTCGTGTAGCGGTGAAATGCTTAGATATGACGAAGAACTCCGATTGCGAAGGCAGCCTGCTGTAGCGCAACTGACGCTGAAGCTCGAAAGCGTGGGTATCGAACAGGATTAGATACCCT
+
CEFGGGEFGGGGGAFFGGGGGGGG@FG@FCFGGFGGFFGF<8FGGGEGGGGDFGGGFGGGEFGGGGGGGG>FGDFCFFGGGGGGGGCFFGGGGGGGG9?9,,CEGCFGGGGGFFEFGGFGGGGFFGGF,EDFGGGADGGEBFGGEE:=AEEGGGGGGGCFGG?CCEGGGGGGGGGGGGGGGGG9FGGGE77,@FFG6EFGDF$GFG?CFB<;B<E:C5<;6:E%<62<38<C?FG>GDED-FCDCFGFC:-D6>CBGC@<-AC@8CF@,D<FF<.EF@:C>9<,AFCFA=FA*GEC7FEBEEE=:8+=B+9,+@+C@+:EGGFB>@,9,<FFEFBC,ECDEDFCB?,GE?9GGCF@7GGGFFCCGFFGF<FF@6,@GFEGGGGFFGGGGFCGGGFFC+GGGGGGGGGGFCGFGFFCGGDGGGGGEFGGGGGCCC@C
@s1701 33881
TGAGGAATATTGGTCAATGGGCGAGAGCCTGAACCAGCCAAGTAGCGTGCAGGATGACGGCCCTATGGGTTGTAAACTGCTTTTATAAGGGAATAAAGTGAGAGTCGTGACTCTTTTTGCATGTACCCTATGAATAAGGACCGGCTAACTCCGTGCCAGCAGCCGCGGTAATACGGAAGGTCCGGGCGTTATCCGGATTTATTGGGTTTAAAGGGAGCGTAGGCCGGAGATTAAGCGTGTTGTGAAATGTAGATGCTCAACATCTGAACTGCAGCGCGAACTGGTTTCCTTGAGTACGCATAAAGTGGGCGGAATTCGTGGTGTAGCGGTGAAATGCTTAGATATCACGAAGAACTCCGATTGCGAAGGCAGCTCACTGGGGCGCAACTGACGCTGAAGCTCGAAAGCGCGGGTATCGAACAGGATTAGATACCCT
+
EFGFGGGGGGGGGGGGGGGFEFGGEGEGGGGGGGGGGGGGGGGGGGGGEGGGCFGGFFFGGGG@FGGGGGGGGGGCEGGGGFGGGGGGGGGGFFEAFGFGGGFGFFEGGGGDGGFGGGGGGGGGEGGGGGFGFGGGGGFFDFCCEF@FGFGGGFGGGGGGGGGGGC>CEEGGGGGGCEGFF:F?GGGGGGG9GGGGGGGGD9FCCCBFECEFFF@GGDD5<EEGGGGGGGDGGGGFFFC86GGGFFGGGGFGGDCFCF:FGFGCFFCGFGGFAGEEBE=E,8GGGGF@C@CFFFCGGF<GGGGGGGGFC8ECFEEGGFFCDCF+BGGFAGGCFAGF=AGGGFFFGGGGFEGGGGFFF@DEEGGDFGEFECGGGGGGGFGF7ECFFGFEGGGGGGGGGGGGFFAGGEGGGGGGGGGFCGGGGGGGGGGGGGGCCCCC
@s1701 331
TGGGGAATATTGCACAATGGGGGAAACCCTGATGCAGCGACGCCGCGTGGAGGAAGGAGGTCTTCGGATTGTAAACTCCTGTTGTTGAGGAAGATAATGACGGTACTCAACAAGGAAGTGACGGCTAACTACGTGCCAGCAGCCGCGGTAAAACGTAGGTCACAAGCGTTGTCCGGAATTACTGGGTGTAAAGGGAGCGCAGGCGGGAAGACAAGTTGGAAGTGAAATCCATGGGCTCAACCCATGAACTGCTTTCAAAACTGTTTTTCTTGAGTAGTGCAGAGGTAGGCGGAATTCCCGGTGTAGCGGTGGAATGCGTAGATATCGGGAGGAACACCAGTGGCGAAGGCGGCCTACTGGGCACCAACTGACGCTGAGGCTCGAAAGTGTGGGTAGCAAACAGGATTAGATACCCT
+
DCFGGEGGGGGGGGGGGGGFGGGGGFGGGGGGGGGGGGDGGGGGGGGFGDFGGGGGGGGEGGGGGGGFEGGGGGGGGGGGGGGGGGGGGGGFGGGGGGGGGGGGGGGGGGGGGGGGCCFGDGEDGFGGGGGGGGGGGGFFFFGGGGGGGGEFGGGGGGGGGGGGGGGGG=GC<CE?GGGFGG:CFF?FFFGGGGGEE@FECDCDEEG=?EF;CFC:9;<;:C<FF<CC?>4<FGGF?CGFCDE=@;3FGGD?=AF9FFF:+;><GGFFFFAFAD:CGGGEGF?GGGGGGFEAFFEC8>8FFF=@5EGFEAGFC::GGGFGGE:=7GGGFBGFCEFF8FDGGGGFE@EGGGGGGGGGEGGGGGGGGGFGGGGGGGGGGGGFGFGGGGGGGGGGGGGGGFFGGGFGGGGGGGGCCCCC
@s1701 332
TGGGGAATATTGCACAATGGGGGAAACCCTGATGCAGCGACGCCGCGTGAGCGATGAAGTATTTCGGTATGTAAAGCTCTATCAGCAGGGAAGAAAATGACGGTACCTGACTAAGAAGCACCGGCTAAATACGTGCCAGCAGCCGCGGTAATACGTATGGTGCAAGCGTTATCCGGATTTACTGGGTGTAAAGGGAGCGTAGACGGAGTGGCAAGTCTGATGTGAAAACCCGGGGCTCAACCCCGGGACTGCATTGGAAACTGTCAATCTAGAGTACCGGAGAGGTAAGCGGAATTCCTAGTGTAGCGGTGAAATGCGTAGCTATTAGGAGGAACACCAGTGGCGAAGGCGGCTTACTGGACGGTAACTGACGTTGAGGCTCGAAAGCGTGGGGAGCAAACAGGATTAGATACCCT
+
FFGGGFGGGGGGGGGGG9F8FGGGGGGGGGGGGGGGGGGGGGGDGGD=FGGGGCFGGEFFGGFGGEFCFGGEGGGGGGGGGGGGGF?FGEFGGGGGGFFGC7FGGGGGGGGDFFCFGGGGGGGGGDGGGGGGGGGGGG@FFCFC8EEGG:CECFG:CGGGGGFGG?CE:FGFGGGE*6<:<CFF7FGG<:4CCFC?EEFFDC<7<C*;;FGDFC<738?6<ACGFFGFGGGGCGGB8@C@@FCCFGG+33CFFBDGGF?D;FFCCGFB?ECA;<<CGGGG9B;DFEGB@FFFFBE4>:,FFFECBF7GGEC,,CCE6FF?9,GFGFFFE9GFCFFGFFGFFEGFFFEGGEGFF9GGGCC>GGGGGGGGGFFEGF?GGGGGGGGFCFGGGGGGFGFGGGFGFGGGGGGFE?GCCCCC
@s1701 333
TGGGGAATATTGCGCAATGGGGGCAACCCTGACGCAGCCATGCCGCGTGAATGAAGAAGGCCTTCGGGTTGTAAAGTTCTTTCGGTAGCGAGGAAGGCATTTAGTTTAATAGACTAGGTGATTGACGTTAACTACAGAAGAAGCACCGGCTAACTCCGTGCCAGCAGCCGCGGTAATACGGAGGGTGCGAGCGTTAATCGGAATAACTGGGAGTACAGGGCACGCAGGCCGTGACTTAAGTGAGGTGGGCAAGCCCCGGACTTAACCTGGGAATTGCATTGCATAGTTGGTCGCTAGAGGACTTTAGGGAGGGGTAGTATTCCACGTGTAGCGGTGTAATGCGTAGAGATGTGGAGGAATACCGAAGGCGAAAGCAGCCCCTTGGGAATGTACTGACGCTCATGTGCGAAAGCGTGGGGAGCAAACAGGATTAGATACCCT
+
<8FFDCGGGDF9C;@FGGGGFGCFEGEGGGG8F:CGGDFFFFGF7CG>CFFGGFFGGDCFGFGFGGGGFEEGFFFF,BFF9E<:FGGCECFEGDFGGGFFEFCACAEFDFGFGFGGGGG,FFDCED>GGFFFDCD8>E,,:3>DFF8><F@FGGG:CEGEC6,,>:B8FFFE<::FC,,<FC7:F+*1<CGED8C*:<A5C3*8++<9++2*/13*@4C>:?><5@>%3#7?C527(9GF<>8C:<3***4*1*++@7,3E,CCF7F<,;E,DCE=0=:7,63+++3+EF8+?,5,A0,6,=8@58:@B46FCE><9,,48+,F:F9C>06+,C45,,?,@,-CFCD?8<@CE<9A56,FF7<E:7CB4A,,,GFCB7GFFEAEGFAGGGGGE7F@BAEC5,BF@FGGGFFGF@FGGE9@C6<GFECFA@,DEECE8C@A-
@s1701 32745
TGGGGAATATTGCACAATGGGGGAAACCCTGATGCAGCGACGCCGCGTGGAGGAAGAAGGTCTTCGGATTGTAAACTCCTGTTGTTGAGGAAGATAATGACGGTACTCAACAAGGAAGTGACGGCTAACTACGTGCCAGCAGCCGCGGTAAAACGTAGGTCACAAGCGTTGTCCGGAATTACTGGGTGTAAGGGGAGCGCAGGCGGGAGAACAAGTTGGAAGTGAAATCCATGGGCTCAACCCATGAACTGCTTTCAAAACTGTTTTTCTTGAGTAGTGCAGAGGTAGGCGGAATGCCCGGTGTAGCGGTGGAATGCGTAGATAGCGGGAGGAACACCAGTGGCGAAGGCGGCCTACTGGGCACCAACTGACGCTGAGGCTCGAAAGTGTGGGTAGCAAACAGGATTAGATACCCT
+
<FFGGFCEGGGAGFFCGGFE<BFGGGGGGGFGFGGGGGFGGGGG@BCCCGGGGGGGFGFGFFAFGEECCGGFECEFGGGGFFFGECFGGFFFGF,CFFGGGGGEGEG<FGFFEFGGGGGGGG7FGGGGGGGGGGGG<F>DFFF<EGGGFGGGGGGFGGGC=FFF?FFF@FGGGGGEG<F8F9:=<8@G@BFGFGGGEGGFGGG>CEG:4ECFGFC9FDEC4@<EFGFGG7CFCFGF?CFACFGGGGGCG7;CFC<C:C7C+8EFEF8F=F7=)8D:FFF<GFCFGECGDFB9>=E7ECDGEFEE@=GFFCEE8,CGFAEE4,@=+GGFGFFA,ECF@CFGGFBFC@,7GGFGGGGFBGFFACGGGGFCFB,EGGGGGGFCGEFE;8GGGGFCFGGGFEE@BADGDFF9EEC<CCCC
@s1701 47394
TGAGGAATATTGGTCAATGGACGAGAGTCTGAACCAGCCAGGTAGCGTGCAGGGTGACGGCCCTATGGGTTGTAAACTGCTTTTATAGGGGGATAAAGTGTGCCACGTGTGGCATATTGCAGGTACCCTATGAATAAGGACCGGCTAATTCCGTGCCAGCAGCCGCGGTAATACGGAAGGTCCAGGCGTTATCCGGATTTATTGGGTTTAAAGGGAGCGTAGGCCGTTTGGTAAGCGTGTTGTGAAATGTCGGGGCTCAACCTGGGCATTGCAGCGCGAACTGCCAGACTTGAGTACGCACAAAGTGGGCGGAATTCGTGGTGTAGCGGTGAAATGCTTAGATATCACGAAGAACTCCGATTGCGAAGGCAGCTCACTGGAGCGCAACTGACGCTGAAGCTCGAAAGTGCGGGTATCGAACAGGATTAGATACCCT
+
DFDFGGGGGGGGGGGGGGFFGGGGGGGGGGGGGGGGGGGFCFGGGGGGGGGGGGGEFGGGGGGGGGGGGGGGGGGGGGGGGGGGGGGGGGGGGGGGGGGGGGGGGGGGGGGGGEGFGFGGGGGGGGGGGGGGGGGGAFFFDDECEFGGGFGGGGGGGGGGGGGGGGGGGGGGE;CEGGGGGGGFCGGFGGEGG6GGGDGGGD0GGG?>GFGG6FFFCEG>:;GG>>CG;GGGFGG?GCGGGC;EECC=FFEGCGGFGGGGFC?GGGGGEFGFCGGGED=E>FD8CGFC8FFF5EE?CFDGGFFDDGFC@FE=4=B+GGDGE,FCAC?,AAE,FE<C,<FE?4,FFDDDDFGDAEFB7FFB@GEDGFEFFFFGGGGGGGEGGGGGGGGGEFB@,?F@<EGGGGGFCGGGGGFFEGGGGGFFFGGFDGGGFFGCCCCC
@s1701 44224
TGGGGAATATTGCGCAATGGGGGCAACCCTGACGCAGCCATGCCGCGTGAATGAAGAAGGCCTTCGGGTTGTAAAGTTCTTTCGGTAGCGAGGAAGGCATTTAGTTTAATAGACTAGGTGATTGACGTTAACTACAGAAGAAGCACCGGCTAACTCCGTGCCAGCAGCCGCGGTAATACGGAGGGTGCGAGCGTTAATCGGAATAACTGGGCGTAAAGGGCACGCAGGCGGTGACTTAAGTGAGGTGTGAAAGCCCCGGGCTTAACCTGGGAATTGCATTTCATACTGGGGCGCTAGAGTACTTTAGGGAGGGGTAGAAGTCCACGTGTAGCGGTGAAATGCGTAGAGATGTGGAGGAATACCGAAGGCGAAGGCAGCCCCTTGGGAATGTACTGACGCTCATGTGCGAAAGCGTGGGGAGCAAACAGGATTAGATACCCT
+
FGGFGGDFGGEGGGGGFGFCDGDGGGGGGGGGGGFGGEGGGGGGGGGCGGGGFGGGGGCGGGFFGFCFFGGGGFGGGGDFFGGGGGGGGGGEGGFFGGGGGDGGGGF9C<DFFGGDGGGGGGGFGGGDCFFGGGGGFG7<FG8DEGFGGG7FFGFFGGGGGFGGG@>FFGGGCFEGGGGGDGGCF**<::CEGEG*5:F>EGG1FFGFCC@8C:8C>6<C5@CGGGGCCFFD=B<)CD@7;@FDFE;?GF?CCGG5CFEEEGGCCCF)FGGFDE:+A2=D?C<=+C@C@@+:F=??FD<><9F?FFEGF7GGGEAFC,,,47FFFFBF=A@,9B;DA?:FFDCF=?DGGGF<FF,GGGGFEGGGFCFGGFF9FF@+ECCFCGGGGGDGGGGF@@FFGF8EFFEEGF:C,C;GGGFEDFCCFCEAFGGGGGGGGFGGCCCCC
@s1701 337
TGAGGAATATTGGTCAATGGACGAGAGTCTGAACCAGCCAAGTAGCGTGCAGGATGACGGCCCTATGGGTTGTAAACTGCTTTTATAAGGGAATAAAGTGAGTCTCGTGAGACTTTTTGCATGTACCTTATGAATAAGGACCGGCTAATTCCGTGCCAGCAGCCGCGGTAATACGGAAGGTCCGGGCGTTATCCGGATTTATTGGGTTTAAAGGGAGCGTAGGCCGGAGATTAAGCGTGTTGTGAAATGTAGACGCGCAACGTCTGCACGGCAGCGCGAACTGGTTTCCTTGAGTACGCACAAAGTGGGCGGAATTCGTGGTGTAGCGGTGAAATGCTTAGATATCACGAAGAACTCCGATTGCGAAGGCAGCTCACTGGAGCGCAACTGACGCTGAAGCTCGAAAGTGCGGGTATCGAACAGGATTAGATACCCT
+
DFGGGGGGGGGGGGGFGGGGGGGGGGGFGGGGGGGGGGGGGGFGGGGCFGGGGGGGGGGGGGEFG@DFFG>FEGECCEGGGGFGFGGGGGGGGGGGGGFFGGEGE9FGCFFGFGGGGEBEGGCEFFGGGFFGGGGGGGGGGFGGGGGF<FGGGD<FG9@FGGG<8@C>E@FGCFFGGGEGGGG@@FGGFGGC9FFGDECCF9G?AF<FCFF;<?F:<0C;39::@D>#0>2#C0<4F>FECF:=<'C9=FC@>C8C$7DD::CAFGGC@,@*:6B@38++6GFCCBFB9FFF5GGGGGGFFE@<F8@GGFE,8FGEEECFDFGGBC8=EFFAEBGFE998GFEFCGEFA99FFCFBDGGGGGGFFFFGGGGFF9GFE@@C7F7GFGEGGGFGFE@GGFFADFFGFGGGGGGGGGGGGGGFGGGGGGGGF@CCCCCC
@s1701 34286
TGGGGAATATTGCACAATGGGGGAAACCCTGATGCAGCGACGCCGCGTGGAGGAAGAAGGTCTTCGGATTGTAAACTCCTGTTGTTGAGGAAGCTAATGCAGGTACTCAACAAGGAAGTGACGGCTAACTACGTACCAGCAGCCGCGGTAAAACGTAGGTCACAAGAGTTGTACGGAATTACGGGGTGTCAAGGGAGCGCAGGCGGGGTAACAAGTTGGAAGTGAAATCCATGGGCTCTACCCATTAACTGCTTTCATAACTGTTTTTCTTGAGTAGTGCAGAGGTAGGCGGAATTCCCGGTGTAGCGGTGGAATGCGTAGATATCGGGAGGAACACCAGTGGCGAAGGCGGCCTACTGGGCACCAACTGACGCTGAGGCTCGAAAGTGTGGGTAGCAAACAGGATTAGATACCCT
+
EGGGGGGGFFGF9EFFFGFFCCF@@8@,BFGC9CC,;F+B+@@FGGGB@CEFGF@DFEGGF9-FF<E@+=B5FCFD9?BF8A,?FF,EF,,9E<,:CF9,,:BEFG,B<F8=F@FDF8FFFF++@F@FD9DDE8,33:,8>BF,+**@>>>,,,5>FFFC,<3<>,,=@;CECFF*=CF:9F1?;GA<1)7?<C)CCCBCE=2=:>0##,3#2;A7,4>33@7301CFGGGF>87E>@>FF@,,,,ACFGFGFFC:9,73,@+8GFGF6<?8+<8B,FA8=9DFF>4?>F9C,@CCB>=BFFEG>>+?GGFFCCGGGDFFF@7GGDGGGGFFCFDC,FE?77F<F@,E@F@@,FCC,FB?DFCCGGF7GGGECFGFGFGE@EGFFCGEF9FFFFFEEEFGFGFGGGGFFE@<CCCC
@s1701 46759
TGAGGAATATTGGTCAATGGACGAGAGTCTGAACCAGCCAAGTAGCGTGCAGGATGACGGCCCTATGGGTTGTAAACTGCTTTTATAAGGGAATAAAGTGAGTCTCGTGAGACTTTTTGCATGTACCTTATGAATAAGGACCGGCTAATTCCGTGCCAGCAGCCGCGGTAATACGGAAGGTCCGGGCGTTATCCGGATTTATTTGGTTTAAAGGGAGCGTAGGACGGAGATTAGGCGTGTTGTGAAATGTAGACGCTCAAAGTCTGCACTGCAGCGCGAACTGGTTTCCTGGAGTACGCACAAAGTGGGCGGAATTCGTGGTGTAGCGGTGAAATGCGTAGATATCACGAAGAACTCCGATTGCGAAGGCAGCTCACTGGAGCGCAACTGACGCGGAAGCTCGAAAGTGCGGGTATCGAACAGGATTAGATACCCT
+
CF@CA,C@@FEFFGGGGGGDFGFEEECCFGGGGGGFGFG@DFDCFFE@@FGG@CE@AF7FEGG7A<,C@8B:FFG<FGGF<EFFAAFE,,C4AAEE9FGGGGG9?,BFGGEGDF9FGGG9FEEGAEFDFGG,EFGFD99?FD@EGEEGGGGEDFFF@ECF8,:BCEF+8<F,<,*>FGGGF,FF>>?:FC7CCCFEGGCBC?G,<?BF:,?CC,4;*:<585*+<8C*?8@FC$FFD*CECFGGF=,><**EC@:6F@@6#<1CF:<@7,&10<3>+D=ADGFB<8+BGDFC*8+@EC,C9F9FF7GFF8;AD=B+CF:F<EC85GFEFGFE+EFF@,ECC,F8ADFCGFFGFEEEEDGEGGF@FAFFE8FECGF@<F:@C>FF<<EB7FFF@,FGGGGFF7FC8GGGF@FGGFCGGGGEFFEFF9FGFFC6-AAA
@s1701 28971
TGAGGAATATTGCACAATGGGGGAAACCCTGATGCAGCGACGCCGCGTGGAGGAAGACGGTCTTCGGATTGTAAACTCCTGTTGTTGAGGAAGATAATGACGGTACTCAACAAGGAAGTGACGGCTAACTACGTGCCAGCAGCCGCGGTAAAACGTAGGTCACAAGCGTTGTCCGGAATTACTGGGTGTAAAGGGAGCGCAGGCGGGAGAACAAGTCGGAAGTGAAATCCATGGGCTCAACCCATGAACTGCTTTCAAAACTGTTTTTCTTGAGTAGTGCAGAGGTAGGCGGAATTCCCGGTGTAGCGGTGGGATGCGTAGATATCGGGAGGAACACCAGTGGCGAAGGCGGCCTACTGGGCACCAACTGACGCTGAGGCTCGAAAGTGTGGGTAGCAAACAGGATTAGATACCCT
+
DF,CFFGGGGGGGEFGGGGCF@BFCF@FGFGG96EFGGDGEG@FGGGEGCFGGGCFG,BFC@8E<DG@CCCFCGGGD<=9FFG94E,?AF8FDD<FFE,5AF7FGGED,,:,B3,BDAB5C?C77++:DDD>+33><DFCD@C93>3@;7<1F?FC<3>581F3%;?FG#1=BFGGGGFEFGBFEF;EFCB;EFB>B2;:DGEC?EGF?E;:;EC2<GG?CGGFCA9D9EFGGGGGGGGCF<@;CE3GGGFGG7F),0DDF><5F7@+D0GGFFB>,#D8,FFBF@+GGGGGGGGGC:CFGFE@>GF?FFFB=EGEFAFGGEFFFC,6AECGFEECFE=@C:EGGGGGGFEFE@FGGGGEF<C<GGGGGGGGGGEGGEGGGGGGGGGGEDGGGGGGF9GFGGGGGGGGGGGCCCCC
@s1701 37874
TGAGGAATATTGGTCAATGGACGAGAGTCTGAACCAGCCAAGTAGCGTGCAGGATGACGGCCCTATGGGTTGTAAACTGCTTTTATAGGGGGATAAAGTGTGCCACGTGTGGCATATTGCAGGTACCCTATGAATAAGGACCGGCTAATTCCGTGCCAGCAGCCGCGGTAATACGGAAGGTCCAGGCGTTATCCGGATTTATTGGGTTTAAAGGGAGCGTAGGCCGTTTGGTAAGCGTGTTGTGAAATGTCGGGGCTCAACCTGGGCATTGCAGCGCGAACTGTCAGACGTGAGTGCGCAGGAAGTAGGCGGAATTCGTCGTGTAGCGGTGAAATGCTTAGATATGACGAAGAACTCCGATTGCGAAGGCAGCCTGCTGTAGCGCAACTGACGCTGAAGCTCGAAAGCGTGGGTATCGAACAGGATTAGATACCCT
+
@FFGGFECGGGGGGGGGGGFCGGGGGGFGGGGGGGGGGGGGGFGGGGFGGFGGGGGGGFEGFFGGGGFFGEFFGGGGGGGGGGGGGGFGGGFGGGGGGGGGGGGFGCE=FGGGGGFFGGGGGGGGGGGGGGGGGGGGGGFFGGGGGGGFGGGGGGGG9CGFGGGFEGGGEGGGGGGEGGDFFEFF7CEFGGGG;:CEDCFGG>GGG?EG/49CCFGGFGGF?EGFC*<+288C=F?EEGGGGGGFFGFFF=G1FEECFG:DCECFGFFGGGAFD>F:C+DFFG.7FGF88GGBEGEEFFE=CE9F@+FGGFE>CDGGFC?FF:8DFEAGGGGGFCGGGGDF=DGGGGGFFDA<EGECGGGGFCAGGFGCDAGGGFFFF@7GGGGFCFGGGEGGGGGGGGFGGGGGGF@7GGGGGGFGFEFGFGF9GCGGGFCC?CC
@s1701 342
TGAGGAATATTGGTCAATGGGCGGAAGCCTGAACCAGCCAAGTAGCGTGCAGGATGACGGCCCTATGGGTTGTAAACTGCTTTTATGCGGGGATAAAGAGGGCCACGCGTGGTCTTTTGCAGGTACCGCATGAATAAGGACCGGCTAATTCCGTGCCAGCAGCCGCGGTAATACGGAAGGTCCGGGCGTTATCCGGATTTATGGGGTTTAACGGGAGCGCAGGCCGCCGGGCAAGCGTGTTGTGAAATGCAGTCGCTCAACGTCTGCACTGCAGCGCGAACTGCCCAGCTTGGGTGCGCGCAACGTTGGCGGAATTCGCCGTGTAGCGGTGAAATGCTTAGATATGGCGAAGAACTCCGATTGCGAAGGCAGCTCACTGGAGCGCAACTGACGCTGAAGCTCGAGAGTGCGGGTATCGAACAGGATTAGATACCCT
+
FGGGGGGGGGGGGGGECEFFFGGGGGGGGFGGGGGGGGFF<EFGGGGGGGGGGGGGGGGGGGGGGGGGGGEGGFGGGGGGGFGGCFFGDGGDFGGGGGGGGGGGGGGGG:CGGGGGGGGGGFGGCFGGGGDGGCCAFGGGGGGGGGGGGGGGGGGGGGGGGGGGGEGFG*112>BFCEFDF?FCDGECGG8FGFGGGGGG7E/C<C39G8<$*::#?;GE29DDFFC*@C2:58C9C9GGGF<GFGGDFFEGD:?C;7C#F@:C*CD<?FG?B>>?CEE;CCFF7C>F@+GFAGGFCGCC8>=FDGGGDFFADBC=B@++GFGE8@BFEGGCFFFFFEFGGGFGGGGGGGGGCF>,DFGFGGE@F<FGFFFFGGGFC<CCDGGGFGGGGGGGGGGGGGGGFFFFGEGGGGGGGGGGGGFFGGGGGF9GGFEB@CCC
@s1701 26345
TGGGGAATATTGCACAATGGGGGAAACCCTGATGCAGCGACTCCGCGTGGCGGAAGAAGGTCTTCGGATTGTAAACTCCTGTTGTTGAGGAAGATCATGACGGTACTCAACAAGGAAGTGACGGCTAACTACGTGCCAGCAGCCGCGGTAAAACGTAGGTAAAAAGCGTTGTCCGGAATTACTGGGGTTAAAGGGAGCGCAGGCGGGAGAACAAGTTGGAAGTGAAATCCATGGGCTTAACCCAAGAACTGCTTTCAAAACTGTTTTTCTTGAGTAGTGCAGAGGTAGGCGGAATTCCCGGGTTAGCGGTGGAATGCGTAGATATCGGGAGGAACACCAGTGGCGAAGGCGGCCTACTGGGCACCAACTGACGCTGAGGCTCGAAAGTGTGGGTAGCAAACAGGATTAGATACCCT
+
DFG8@C@<FGEECCFGGGGFGGGGGGGEG,ECFEC,,@4:F+@FCGG:F:6++7C@,F8EF9?F,FEEGFE<FFEFFG=?AF9AFC8A,BFFFGF,BEC9F:CFFGGFGFGFF,BDFCF,CF+@@F>D8>>FFFGGGGGGG,@FCE@DFGGGFGCCE,>F;F,@,*6=<744>FC7@7CEFC,:;=&6$>FD0F<CE7C:EG>E>?C=/CEFGDF*E4<>,A@FCG?@G*@CEF686#3<+@,.$FFFE<B1:GE;BFDAGGFB,B,8@,,8+D8FGGF=EC:GCEGEBFEA48>+>F7A?4@=:++FGFFE4@,ED?,DF8@@@@,,FAFE@,FF<A@F7C:<F@@FFF@C@<9;,EAE?8FC,,CEEGGGF8FFFGGGFCFCGFEGGGFCGFDEFC;,ECGGGGGGF8FBB@-C
@s1701 23022
TGGGGAATATTGCACAATGGGGGAAACCCTGATGCAGCGACGCCGCGTGGAGGAAGAAGGTCTTCGGATTGTAAACTCCTGTTGTTGAGGAAGATAATGACGGTACTCAACAAGGAAGTGACGGCTAACTACGTGCCAGCAGCCGCGGTAAAACGTAGGTCACAAGCGTTGTCCGGAATTACTGGGTGTAAAGGGAGCGCAGGCGGGAGAACAAGTTGGAAGTGAAATCCATGGGCTCAACCCATGAACTGCTTTCAAAACTGTTTTTCTTGAGTAGTGCAGAGGTAGGCGGAATGCCCGGTGTAGCGGTGGAATGCGTAGATATCGGGAGGAACACCAGTGGCGAAGGCGGCCTACTGGGCACCAACTGACGCTGAGGCTCGAAAGTGTGGGTAGCAAACAGGATTAGATACCCT
+
EFGGGGCF@EFGGGGGGGGFGEGGGGGFFFGGGGFGGGGEGGFFEGGFEE@AFGGGG8EFG<FCGGGD:BEEGGGGDGGCFEGGGCGGFFGGFFGGGGCGGG7FFGGGGGGGGGGGGFDFGGGDGGGGGGGGGGGGGG,@<FFFCG7FFGDGGGGCGGEGGGGGDEFGCGGGGGGGGFGGGGGGGC,CC9<C@A?GGGFGGGGGGGGE?EC@EFFDGFFF@FFGGG>,<<GGGFC@;:FC%GGGGCFGFGGGGFC8<C=<DFGFCFBCDFFFFGFGGGFFGEECECCEEEE=9=77GFEFFDFGEGDFFFFGEEGGEC5,CE@=,GGGFEEE7ECC<EAFCF@@@F:GG@FFFGGFGCCGGGGGGGGCCCCGGGGGGFDFGGF@EDGFEAGFGGGGDGFFFGGGGGGGGGGCCCCC
@s1701 44626
TGGGGAATATTGCGCAATGGGGGCAACCCTGACGCAGCCATGCCGCGTGAATGAAGAAGGCCTTCGGGTTGTAGAGTTCTTTCGGTAGCGAGGAAGGCATTTAGTTTAATAGACTAGGTGATTGACGTTAACTACAGAAGAAGCACCGGCTAACTCCGTGCCAGCAGCCGCGGTAATACGGAGGGTGCGAGCGTTAATCGGAATAACTGGGCGTAAAGGGCACGCAGGCGGTGACTTAAGTGAGGTGTGAAAGCCCCGGGCTTAACCTGGGAATTGCATTTCATACTGGGTCGCTAGAGTACTTTAGGGAGGGGTAGAATTCCACGTGTAGCGGTGAAATGCGTAGAGATGTGGAGGAATACCGAAGGCGAAGGCAGCCCCTTGGGAATGTACTGACGCTCATGTGCGAAAGCGTGGGGAGCAAACAGGATTAGATACCCT
+
AFGGGGGGGFGGGGGGGGFGGCEGGGG,BAEGFGGGGGGGGGGGEGG@FGGGGGD9EFAEFGFGGFEDFGGEAFEGFGFFFFGGGGGG<FGGGGFCGGGGGFGGFGGGGGGGGGGGGGGGGCFGGFGCFGGGGFGGCGFFDECFFEE:FEECFGFGEFCCGGFFGGGGGGGGGGGGGGGGGEGCGGGGGGGGGFE8=8<ECEE:CC81CFGGG??)A=:D:B'$C@=E?FF:C;CFFDFF$@GGGGC?GGGGGGGCGGGGGEDGGGGGGGFDFDEF<GFFCDFG@GFGGFC@B=E9GFGDECGGGGGGE@CGGFGGE4C,87GGGGGGGFGF<FGGAEGGGGGFDGGGGGGFEA9FECFCF:GGGCEF7F@@GGGECCCEDGGFGGFGGGFECGC@GF=FCECGGGGGGF@GGGGGGFF9F@DFFGGGGGGGGGGGCCCCC
@s1701 346
TGGGGAATATTGCACAATGGGGGAAACCCTGATGCAGCGACGCCGCGTGAGCGATGAAGTATTTCGGTATGTAAAGCTCTATCAGCAGGGAAGAAAATGACGGTACCTGACTAAGAAGCACCGGCTAAATACGTGCCAGCAGCCGCGGTAATACGTATGGTGCAAGCGTTATCCGGATTTACTGGGTGTAAAGGGAGCGTAGACGGAGTGGCAAGTCTGATGTGAAAACCCGGGGCTCAACCCCGGGACTGCATTGGAAACTGTCAATCTAGAGTACCGGAGAGGTAAGCGGAATTCCTAGTGTAGCGGTGAAATGCGTAGATATTAGGAGGAACACCAGTGGCGAAGGCGGCTTACTGGACGGTAACTGACGTTGAGGCTCGAAAGCGTGGGTAGCAAACAGGATTAGATACCCT
+
EFFGGGGGGGGGGGGGGGEFEGGGGGGGGFGGGGGGGGGGGGGGGGGD:FFGGGGGGGGGGGGGGGG7FCFGGGGGFEGFFGFDGGGGGGGGGGGGGFGGGGGGGGGGFGGGGGGGGGGGGFGGGGCFGGFGGGGGGGGGGGGGDD@FCFGGGGCEFFC8CEFFF?C<<FGGGFGGGG;G:2<CCDEEECF9;FECEDF5:CDDFA4FCFGGGGF@:?C@CFC729:@CCGGECEBC7FFGCEED8FFC=<?F89FGF?:8FCF@CGFGFE8;FGGGGGFCFDB9+GCC?FFF?E9,DFGGFCC5GEFGEGFCC7GFEAFGGFFGGGGFFFGGGGGFGCF7ECEFFFGGGGGGGGGGGGGGGGEGGEDGGFGGGGGGGGGGGGGEGGGGGGFGGGGGFFEFGGGGGGFGGGCCCCC
@s1701 347
TGGGGAATATTGCGCAATGGGGGCAACCCTGACGCAGCCATGCCGCGTGAATGAAGAAGGCCTTCGGGTTGTAAAGTTCTTTCGGTAGCGAGGACGGCATTTAGTTTAATAGACTAGGTGATTGACGTTAACTACAGAAGAAGCACCGGCTAACTCCGTGCCAGCAGCCGCGGTAATACGGAGGGTGCGAGCGTTAATCGGAATAACTGGGCGTAAAGGGCACGCCGGCGGTGACTTAAGTGAGGTGTGAAAGCCCCGGGCTTAACCTGGGAATTGCATTTCATACTGGGTCGCTAGAGGACTTTAGGGAGGGGTAGAATTCCACGTGTAGCGGTGAAATGCGTGGAGATGTGGAGGAATACCGAAGGCGAAGGCAGCCCCTTGGGAATGTACTGACGCTCATGTGCGAAAGCGTGGGGAGCAAACAGGATTAGATACCCT
+
FCCGGGGFGGGGGGGGGGGGGGGGGGGGGGGFGGGGGGGFGCFFGGGCEGGGGGGGGGGGGGGGFGGGECGGGGGGGGGGGFGGGGGGFFDGGG+CFGGGGGFFGFGGGFFGGGGGGGGGGFFGFCGGGGFFGFGGGGCFGGGGGGGGGGGGF?FFGCF*>FCGGGGGGGGGCEGGGGGGGGGGG7C<CBEGGGE*CE,ADGE>+<C7<CFG98E@G<C66?54;#98=CGGG@F@,CFG9FFGGGFFFFF9>FC:EDDC,DAD:+<9FFFFFFEBAGFFFC,:=+D+:F:6,,FC905;EF@FCGGEC+FCFF;AD9,>7@DGEGFC+=GEEBFECF=FEEFGD<8GFGF<FGDGFECFBFDFCFC@7GF@GGGGGGDGFEFGGGGGGGFF:,GFGGGGGFGGGGGGGGGGGGGGGGGFGGGFEGGGGGGGGFEFCCCCC
@s1701 47822
TGAGGAATATTGGTCAATGGACGAGAGTCTGAACCAGCCAAGTAGCGTGCAGGATGACGGCCCTATGGGTTGTAAACTGCTTTTATAGGGGGATAAAGTGTGCCACGTGTGGCATATTGCAGGTACCCTATGAATAAGGACCGGCTAATTCCGTGCCAGCAGCCGCGGTAATACGGAAGGTCCAGGCGTTATCCGGATTTATTGGGTTTAAAGGGAGCGTAGGCCGTTTGGTAAGAGGGGTGTGAAATGTCGGGGCTCAACCTGGGCATTGCAGCGCGAACTGACAGACTTGAGTGCGCAGGAAGTAGGCGAAATTCGTCGTGTAGCGGTGAAATGCTTAGAGATGACGAAGAACTCCGATTGCGAAGGCAGCCTGCTGTAGCGCAACTGACGCTGAAGCTCGAAAGCGTGGGTATCGAGCAGGATTAGATACCCT
+
FGGGGGGGGGGGGGGGGGG8FGGGGGGFGFGGGGGGGGGGGGFGGGGGGEFGGGGG@E@FGGGFFF9FGFC:FGFGGGGGAEGGGCEFFFGGGGFGFGGGGGGGCFGGGGGGFGGFGGFGGGGGG9AEGF,CEG=EFGF9FFFE7CEFFFEAFGGCDG7FF,8@CC7FFGCACFGEEEGGGGGGGGGCFFG@9FC<*8:CCG9CF7FFG8?><F7C<5=)8>E6<<&C9B8=A<<#1#'-<<9F0<EEEF=CEFE@4,:@>33A7F:9F7:@EFC@:=@:E9CBEC,B=DDA*+3+B8FD9BFCGGGEFE=,88CBGGFCGFE@ADFFAFFFDDFFC,F=?@,CD=E<CEFFC:CC@D<@F>EDFDEFFCGGGGFFFGDGDGGGGECCEC8CDFEF8GGGFGEGFGGGGFFGGGCGGGGGFFFFCFEGDCGCCCCC
@s1701 31468
TGAGGAATATTGGTCAATGGGCGAGAGCCTGAACCAGCCAAGTAGCGTGCAGGATGACGGCCCTATGGGTTGTAAACTGCTTTTATAAGGGAATAAAGTGAGCCTCGTGAGACTTTTTGCATGTACCTTATGAATAAGGACCGGCTAATTCCGTGCCAGCAGCCGCGGTAATACGGAAGGTCCGGGCGTTATCCGGATTTATTGGGTTGAAAGGGAGCGTAGGCCGGAGATTAAGCGTGTTGTGAAATGTAGACGCTCAACGTCTGAACTGCAGCGCGAACTGGTTTCCTTGAGTACGCACAAAGTGAGCGGAATTCGTGGTGTAGCGGTGAAGTGCTTAGATATCACGAAGAACTCCGATTGCGAAGGCAGCTCACTGGAGCGCAACTGACGCTGAAGCTCGAAAGTGCGGGTATCGAACAGGATTAGATACCCT
+
FGGGGFGGGGGGGGGGGGGGGFGGGGGGGGGGGGGGGG?FFGFGGGGGDGGGGGGGGGGGGGGFGGGGCGEEGFGCAF9EEGGGCFGGEGGGAFFGGGF9<AFGCDCF?EECE,@,EE7BEEBACFGGGGCFCD;;EEGG<FGCEGG,,@F,>FGEECE@@BCCD3@CGG7;,,6*3@1<FG9>FCCFF7<<;BFF*2+81CAFF:)62=4@<?*;CDGF.C5=68C2C<,3<:FF541.9F:ED:C>1:.@.+<53.C<C;9FC9GFF@F9=>@83,66+,F8D8F@9C<FFC=88FA5E,?<E6@+GFEC7DCGEEFBGGEG9GGGFFF,5,AEEC9AFDGFF=EGGE<F@F7FCBE767@BC,GFFE@FC<@CFFFB@+7CGGGGEEF@GCDFB+EFCGGFFFF@FCGFCACCGFEEGFGGGGGGGGGCCCCC
@s1701 350
TGGGGAATATTGCACAATGGGGGAAACCCTGATGCAGCGACGCCGCGTGGAGGAAGAAGGTCTTCGGATTGTAAACTCCTGTTGTTGAGGAAGATAATGACGGTACTCAACAAGGAAGTGACGGCTAACTACGTGCCAGCAGCCGCGGTAAAACGTAGGTCACAAGCGTTGTCCGGAATTACTGGGTGTAAAGGGAGCGCAGGCGGGAAGACAAGTTGGAAGTGAAATCTATGGGCTCAACCCATAAACTGCTTTCAAAACTGCTTTTCTTGAGTAGTGCAGAGGTAGGCGGAATGCCCGGTGTAGCGGTGGAATGCGTAGATAGCGGGAGGAACACCAGTGGCGAAGGCGGCCTACTGGGCACCAACTGACGCTGAGGCTCGAAAGTGTGGGTATCGAACAGGATTAGATACCCT
+
EFFGGGGGGGGGGGGGGGGGGGGGGGGGGFGGDEGGGGGECFGCFGGBFCEGGGGGGGGGFGCF9FGBCEGFFFGGGGGGGAFE?FDGGGFG<<EFFCFEFFGCGGFFDFG<=<DFFFAFGGGGG:@==FFCFFG+FFGGFEEF@CEGGDEDF?F@:>F<,@F<2:<FF:7C,?CF7FF8FFCCCF:E:3;2$<C*:)C817C8:EE(?5'<FF>=97>6)<2CFFE?GF?+ECC@0<CFG><EDGGF889??C8997C9CD9,FFDFE?@F9<@<4CB@GGDEGGFFEDGGD@4++@=GGGEC=@CEGFGFF@@EGFFFGGC@+GFFF@AEEFFECFFF@GGGGGGGGF@F9DFCEEDFFFF8GFF:EC@FFFGGGGGGGGGGFFGGGFGFGGGGGGGFGGGGGFFGGGGCCCAC
@s1701 21580
TGAGGAATATTGGTCAATGGGCGAGAGCCTGAACCAGCCAAGTAGCGTGCAGGATGACGGCCCTATGGGTTGTAAACTGCTTTTATAAGGGAATAAAGTGAGTCTCGTGAGACTTTTTGCATGTACCTTATGAATAAGGAACGGCTAATTCCGTGCCAGCAGCCGCGGTAATACGGAAGGTCCGGGCGTTATCCGGATTTATTGGGTTTAAAGGGAGCGTAGGCCGGAGATTAAGCGTGTTGTGAAATGTAGACGCTCAACGTCTGCACTGCAGCGCGAACTGGCTGGCGTGAGGACGCACAACGTGGGCGGAAGTCGGGGTGTAGCGGTGAAATGCTTAGATAGCACGAAGAACTCCGATTGCGAAGGCAGCTCACTGGAGCGCAACCGACGCTGAAGCTCGAAAGTGCGGGTATCGAACAGGATTAGATACCCT
+
CFGGGGGGGAGGGGGGGFEF8FGGGGDGGEFFGGGGGG8=FGEFEFFGG7FGGEFFFGGGGFG7F,CEFGFFGGEEGGGGGFGFFGGFGGF?FGFDGGFGGGGGGGGGGGG9EEECG?EG95FEFGGGGGGGGFG@FFG9,A+BCGGGCFGGG8CF<FD<CCCGFGEGGDEAF,3**6>FG,<>FGCFF@EGGF@@EE:?9E,C;<9<)?AFGGFFG6FD69EGDGDDCEFDFGFAFCFCEF7C9C,,8:-C<3;>G*D>:FCF>A7F51@2*<*@C:@CDFFD>=+3,:<D5@+B@8++3<GGGGFBEEC=++7B>@+44,@B5GEFFCE?<A?EEC?EE;C9,,9C@FAFCC7,CFFC@FB,F<9FFFEFEFGF@<DGGEFFGF@EFC,FFAEGGGGGGGF@CCGGFCECDGGGGFEFGGGGGGFGGFGCCCCC
@s1701 352
TGAGGAATATTGGTCAATGGACGAGAGTCTGAACCAGCCAAGTAGCGTGCAGGATGACGGCCCTATGGGTTGTAAACTGCTTTTATAAGGGAATAAAGTGAGTCTCGTGAGACTTTTTGCATGTACCTTATGAATAAGGACCGGCTAATTCCGTGCCAGCAGCCGCGGTAATACGGAAGGTCCGGGCGTTATCCGGATTTATTGGGTTTAAAGGGAGCGTAGGCCGGAGATTAAGCGTGTTGTGAAATGTAGACGCTCAACGTCTGCACTGCAGCGCGAACTGGTCTCCTTGAGTACGCACAAAGTGGGCGGAAGTCGGGGTGTAGCGGTGAAATGCTTAGATATCACGAAGAACTCCGATTGCGAAGGCAGCTCACTGGAGCGCAACTGACGCTGAAGCTCGAAAGTGCGGGTATCGAACAGGATTAGATACCCT
+
CGGGGGGGGGGFGGGGGGGGGGGGGGGGGFGGGGGGGGGGFGFGGGGGGGGGGGGGGGGGGGGGGGGGGGGGGGGGGGGFGGGGGGGFGFGGDFGGGFGFGGFGFEFGFGGGGGGFGGGGGGGGGGGGGGGGGFFFAFCBFDCGGDEGGGFGGGFCFGGFEGGG+CFGGGGFGGGGDGGFFFGGGG>*:<B6FGEGC,CFDFGEFG1F@FCGGGGFEFGFD9*C7GG>GA?:EFGFGGE?8,DACCGGGGCECEDGGFGFEFCGGGG=GGGDGGGFCECEBGFGFFDA=A9GFGGGGGGFAGFGGGFEFGE>=6CEB@+EFGGEFGGGGGGEFCGGFFEDFDFE8GGGGGGGGGGCEGFEECGGGFDGGFFECFGF8GGGGGGGGGEGGFFGGDGGFEEF<GGGGGGGGGGFGGGGGGGGGGGGGGGGGGGCCCCC
@s1701 353
TGGGGAATATTGCACAATGGGGGAAACCCTGATGCAGCGACGCCGCGTGGAGGAAGAAGGTCTTCGGATTGTAAACTCCTGTTGTTGAGGAAGATAATGACGGTACTCAGCAAGGAAGTGACGGCTAACTACGTGCCAGCAGCCGCGGTAAAACGTAGGGTGCAAGCGTTGTCCGGAATTACTGGGTGTAAAGGGAGCGCAGGCGGACCGGCAAGTTGGAAGTGAAATCCATGGGCTCAACCCGTGAATTGCTTTCAAAACTGCTGGCCTTGAGTAGTGCAGAGGTAGGTGGAAGTCCCGGTGTAGCGGTGGAATGCGTAGATATCGGGAGGAACGCCAGTGGCGAAGGCGACCTACTGGGCACCAACTGACGCTGAGACTCGAAAGCATGGGTAGCAAACAGGATTAGATACCCT
+
EFFGGGGGGGGGGGFGGGGGGGGGGGGGGGGGGFGGGGGGGGDGGGGGGCFGGCGGG<FFEFAFGGGCCFFFGGGF?<F9FEFGEGDFFGCEFFFGGFFFEF>CFGCGF<=FGC7ADGCFFGGGG+BBFGFC:>FGGEGGCFFCBE8FGFEF@CFFGGGD::EG,51F<FECFGGGGGGFCFC<FGCGG9B9BFG0C::?DDE*FD?:CGEF>D;A9FF;9FCFE4<8,F7E@0CCEBF7GGGECB>>?FB:7CF>6:C7DFFCFFE=A;F<7FD?@0=?DEGFGFDFFEFE9@=7@4+EFGGGFGGFE,,EFGGGGGF@F?+CCGFCEEEGFGGGFGDGFGGCGGGEGGFEGGGFGGGGGFGGGGGGGGGGGGGGFC<GFGGFGGF@@GGGFGGGF@DGFGGGGDGFGGGCCCCC
@s1701 354
TGAGGAATATTGGTCAATGGGCGAGAGCCTGAACCAGCCAAGTAGCGTGCAGGATGACGGCCCTATGGGTTGTAAACTGCTTTTATAAGGGAATAAAGTGAGTCTCGTGAGACTTTTTGCCTGTACCTTATGAATAAGGACCGGCTAATTCCGTGCCAGCAGCCGCGGTAATACGGAAGGTCCGGGCGTTATCCGGATTTATTGGGTTTAAAGGGAGCGTAGGCCGGAGATTAAGCGTGTTGTGTAATGTAGACGCTCAACGTCTGCGCGGAAGCGCGAGATGGTTTCCTTGAGTACGCACAAAGTGGGCGGAATGCGTGGTGTAGCGGTGAAATGCTTAGATATCACGAAGAACTCCGATTGCGAAGGCAGCTCACTGGAGCGCAACTGACGCTGAAGCTCGAAAGTGCGGGTATCGAACAGGATTAGATACCCT
+
CFGGDGGFGGFGGGGGGGGCGGGGGGGGGGGGFFGFGGGFEFFDFGEG7FGGGG@FGGGGGGGFGGEFGGFGCFGFGGGGCE<FGGFCAFE:A,9?FDEFGF,E<EFGGF@FCCFGGGD9,:,EE9BFGFAEGFGGFC9<FF>FGGEDDFEDFGDG=EDGE@FFGGG>CCFGGAFEF*5:F2FGC<5:F48:9?F@:CCFGFGFEGG**CAF9,=A89CD?>86)7C55=F+:++)28<;88F=#<9@==091:82:,7FCE5**3+@7>+*:C>>73++=FDFFB,,@3CF:4+B6C,GFE>,8++B+=<C8+@+C7FGGF>B1+7FFEA;C5A8;C:,<;EA:,67AEFEE?867,A,:EB7FA,BB<A<,@6<,8@GGGEF9GFGECFFC9<C,@CB8FGGFF@+@FFCEGFAGFDCGGGFAF9GF<EAA8<A
@s1701 355
TGAGGAATATTGGTCAATGGGCGAGAGCCTGAACCAGCCAAGTAGCGTGCAGGATGACGGCCCTATGGGTTGTAAACTGCTTTTATAAGGGAATAAAGTGAGAGTCGTGACTCTTTTTGCATGTACCTTATGAATAAGGACCGGCTAATTCCGTGCCAGCAGCCGCGGTAATACGGAAGGTCCGGGCGTTATCCGGAGTTATTGGGTTTAAAGGGAGCGTAGGCCGGAGATTAAGCGTGTTGTGAAATGTAGACGCTCAACGTCTGCACTGCAGCGCGAACTGGTTTCCTTGAGTACGCACAAAGTGGGCGGAATTCGTGGTGTAGCGGTGAAATGCTTAGATATCACGAAGAACTCCGATTGCGGAGGCAGCTCACTGGAGCGCAACTGACGCTGAAGCTCGAAAGTGCGGGTATCGAACAGGATTAGATACCCT
+
GGGGGEFGG9ECFGGGGCFD<EGGGGGGGGGGGGDFGGF8FFGFGGGF@FE<AFGGFEFDECFDEEFECFCF@EFFGGGGGEGGGC,CEFFECGGG9FGGGGGGDFGDEGGC?FGGGFCFGGGGFGGGGGGGGCGGCFDEFC7F@+>DD<FD8DDF+,>FD,<FCEDGGDD=,>DFEDEDFCF@7<ECFG**2?CE**=FFCEFFGF(<><F?<@.C2?8(92CC;EFC#FF9FGBG5$C:@=;9FC=FF99>.':;7>FC@#FAD6B>:C>@EEF8F@DDBCFFFB<9=9,0>+CGGFFEFDGFGCFGGE9?FGGGGFFF:B80:,FEGFA9,,GFFFDF8E,EFFF9GFFFGEEDEGGGGC==F@@8GGGGGGGGFECCGGFCGFGCEFGFCAFFGGFGGGGGGGDGGFFGFGGGF<CGGGGGGGFF?F@CCCC
@s1701 35966
TGAGGAATATTGGTCAATGGGCGAGAGCCTGAACCAGCCAAGTAGCGTGAAGGATGAAGGTCCTACGGATTGTAAACTTCTTTTATACGGGAATAAAGTATCCTACGTGTAGGATTTTGTATGTACCGTATGAATAAGCATCGGCTAACTCCGTGCCAGCAACCGCGGTAATACGGAGGATGCGAGCGTTATCCGGATTTATTGGGTTTAAAGGGAGCGCAGACGGGAGATTAAGTCAGTTGTGAAAGTTTGCGGCTCAACCGTAAAATTGCAGTTGATACTGGTTTCCTTGAGTGCAGTTGAGGCAGGCGGAAGTCGTGGTGTAGCGGTGAAATGCTTAGATATCACGAAGAACCCCGATTGCGAAGGCAGCTTGCTAAACTGTAACTGACGTTCATGCTCGAAAGTGTGGGTATCAAACAGGATTAGATACCCT
+
FGGGGGGGGGGFGGGGGGGF@FGG7FGGGFGGGFGGGGFEGGGGGGGFGGGGGEEFFGGGGGFGGGGGGGEGGG,FFFFFFCFCFGGGGGC7@D?FFGGGGGGGGGGGGGGGG9E<FFG<F<EGFGG7FFGGGG,C5AFC,,=FGGEDF?DF:B7CFFFGGFDGGGGGGGGFFCG=FCEFCFDFFFE:FC#4BC/<<??AFG%FFGBCF,+CFDD>GAGF@@<C=<F@9BCAFFD>F@0@63EGC5A:F><FFB8:EGG=CEEDFAGGFGDA2D=A48,#1EGE?F<<D<8CDFCE,FFEFFGGGFDF=+=94>+EEGFFFE@88:GGGGFA<FGFDGEGGGFCFFFCF@9A+F:EDGGF:CEBFF<FF8FF<FGFDGFGGGGGGFFGGGFGFGFFGEGFF@FGFFGGGGGGGGGGEFAFFFGFFFGGFCGCB<CC
@s1701 43617
TGGGGAATATTGCACAATGGGGGAAACCCTGATGCAGCGACGCCGCGTGGAGGAAGAAGGTCTTCGGATTGTAAACTCCTGTTGTTGAGGAAGATAATGACGGTACTCAACAAGGAAGTGACGGCTAAATAAGTGCACGCAGCCGCGGTAAAACTTAGGTCACAAGCGTTGTCCGGAATTACTGGGGGTAAAGGGAGCGCAGGCGGGAAGACAAGTTGGAAGTGAAATCTATGGGCTCAACCCATAAACTTCTTTCAAAACTGTTTTTCTTGAGTAGTGCAGAGGTAGGCGGAATTCCCGGTGTAGCGGTGGAATGCGTAGATATCGGGAGGAACACCAGTGGCGAAGGCGGCCTACTGGGCACCAACTGACGCTGAGGCTCGAAAGTGTGGGTAGCAAACAGGAGTAGATACCCT
+
C@CF+=66;,CCFGGGGGDFGGGGGCF6FFFFGGGFEG7>@F:@:FCCEE7FEDEFFFE4FF9F9CCF7CAEFEF9E,AAE5<?BFCB4B=<<EFC,F@CAF>BD@F9E8FFGGDFGF=C9,B7:@FD,,C,,8@;,,3+8+@<7@:<FD:F;:,3?B9DF7<FG@,+11F:CFB:FGG,*3.'?7#</87BC@>@76=2*15=CC@@F?FC??C9F6C=3;36@,CFFEFD68,F:<:BF?FFF=9FFD3?F==6,@22=@+FCFB53,A8+=E9GFGEFEEGGGFFDEC,E>7EDGECGFC68::<FGEC?,@CD<C=?C@+FGGFF9FECEE<,<E@,GGGGDGGGFDGGGGGGGEAB8EGFFCGEFF@AFFGF@,GGDGGGFGGGGGFGGGGGFFEF9AFF<CGGGFCC<CC
@s1701 358
TGAGGAATATTGGTCAATGGGCGAGAGCCTGAACCAGCCAAGTAGCGTGCAGGACGACGGCCCTATGGGTTGTAAACTGCTTTTATGCGGGGATAAAGTGTGGGACGTGTCCCATATTGCAGGTACCGCATGGATAAGGACCGGCTAATTCCGTGCCAGCAGCCGCGGTAATCCGGAAGGTCCGGGCGTTATCCGGATTTATTGGGTTTAAAGGGAGCGTAGGCCGACCCTTAAGCGTGTTGTGAAATGTCGGGGCTCAACCTGGGCACCGCAGCGCGAACTGCCAGACGTGAGTGCGCAGGAAGTAGGCGGAATTCGTCGTGTAGCGGTGAAATGCTTAGATATGACGAAGAACTCCGATTGCGAAGGCAGCCTGCTGTAGCGCAACTGACGCTGAAGCTCGAAAGCGTGGGTATCGAACAGGATTAGATACCCT
+
CFFGGGGGGGGGGGGGGGGGGGG7FFGGGGGGGGFFGGGGFGGGGGGGGGGGGGDCFFGGGGGGFFGGGGFE@EFCFGGGGGFGGGGFGGGGDDGGGGGGGGE:AFGGGGFGGFGCG<,8333@FFGE>EDEF,,@@F,<FDF>C@8>BC<,?DFEGGCF,<<C*=CC<FCC9+:<1<<FAF@FGG=8:*C8+<E=G<G2::+C:;:-8<9ECC80C;E@DDC79;:FB;66=0<4:*ECGGC:=,:**33CGGEC88FFDCGGCCECF8C5<:+EEE9?==B6+,=B1,GGAFC@=>ADFF@5@E7GDGF@8BEE@FBCFDGGAFGFFGF;EE?FFF<8GFF8FB,7EGGGFF7F=FFGF@EGGGGGGGFFFFGGGEGDEFCE9GGGGGEGGFFFF7GGFGGGGGGGGCGGGGGFGGGGGGGGGGGGGGGCCCCC
@s1701 36215
TGAGGCATATTGGTCAATGGACGAGAGTCTGAACCAGCCAAGTAGCGTGCATGATGACGGCCCTATGGGTTGTAAACTGCTTTTATAAGGGAATAAAGTGAGTCTCGTGAGACTTTTTGCATGTACCTTATGAATAAGGACCGGCTAATTCCGTGCCAGCAGCCGCGGTAATACGGAAGGTCCGGGCGTTTTCCGGTTTTATTGGGTTTAAAGGGAGCGTAGGCCGGAGATTAAGCGTGTTGTGAAATGTAGACGCTCAACGTCTGCACTGCAGCGCGAACTGGTTTCCTTGGGTACGCACAAAGTGGGCGGAATTCGTGGTGTAGCGGTGAAATGCTTAGATATCACGAAGAACTCCGATTGCGAAGGCAGCTCACTGGAGCGCAACTGACGCTGAAGCTCGAAAGTGCGGGTATCGAACAGGATTAGATACCCT
+
<CE,,,BFF9<EGEFFFGEGFFGGGGDEEFGGGFGG84CCEFEEGGD::FF,CFFGGGGDGCFEACEF8@F@FGGGEGGFG9FG,@FGG9CC8<=EE9FAFCE9EFFFCFGGCFCGFGGGGGGDFFGAFFGFFG;;FG:B?FFDF7CFGGFGGFDEG9@@FEBBC7FCG<CEB;DFGGGGGC>@CC5CG**4@883#'43AG>GFGEGC:?:CCCGF>?);::+::EGG;CFGDC>CFGGE5E@<0<?>$>GE;D?C:<F6<CGGEBC<A<ECE>37@@97FGGF8D=67FADGGF@GF<FGEGGGFCEE9,+,C7DGGFFGGGEGCFEFC@5,FFCFFDA;,E8GGGGEBB<BGDGGGGGGGGGFFGGGFFCGGF?GGFFCGFCFCGGGGGGGGGGFF8@DGEFEGGFGGGGFEGGFAEGGGGGGGGGGGCCCCC
@s1701 39950
TGAGGAATATTGGTCAATGGGCGAGAGCCTGAACCAGCCAAGTAGCGTGCAGGATGACGGCCCTATGGGTTGTAAACTGCTTTTATAAGGGAATAAAGTGAGAGTCGTGACTCTTTCTGCATGTACCTTATGAATAAGGACCGGCTAATTCCGTGCCAGCAGCCGCGGTAATACGGAAGGTCCGGGCGTTATCCGGATTTATTGGGTTTAAAGGGAGCGTAGGCCGGAGATTAAGCGGGTTGTGAAATGTAGACGCTCAACGTCTGCACTGCAGCGCGAACTGGTTTCCTTGAGTACGCACAAAGTGGGCGGAATTCGTGGTGTAGCGGTGAAATGCTTAGATATCACGAAGAACTCCGATTGCGAAGGCAGCTCACTGGAGCGCAACTGACGCTGAAGCTCGAAAGTGCGGGTATCGAACAGGATTAGATACCCT
+
FGFFGGGGGFFFGGGGGGD8BDFGGGGGGGGGGGGGGGFFGGDFFGEG>FGFGGGGGGGEGGGGGFC=FGCFGCFGD<<F9?FCGGGGEEFFGGGGGGCFDGGD<FDACGGGGG99CAFDA9FGGGGGGGGG<F9BD9F<FFEGGGGGFGGGCFFDGGGGFD?DF7>F@GGGFC:*CFCFCFGGCEGEGGGFFG?GGEEG3;?CFFB458:2BC*:F37);C70CECGGGGCCGCB>1ECG@=5<EFCFDA@9<CFECCEDGGAFC7FF,:CEFBDFE>=;GGFFGDDCGGFFEGFEF=<EFE8GCGEF@9,4877GGFEGGF@5GGFGGFEDGGGDFGFGFFF<FFGFDEFCFCFGGFFCFBDEEGFGGGF@FCEFCEGCFGFF,@GFB,BF9GGEGGFFBAAGGGGGEFFGFGGGFEAGGGGGF<GGGGCCCCC
@s1701 35758
TGGGGAATATTGCACAATGGGGGAAACCCTGATGCAGCGACGCCGCGTGGAGGAAGAAGGTCTTCGGATTGTAAACTCCTGTTGTTGAGGAAGATAATGACGGTACTCAACAAGGAAGTGACGGCTAACTACGTGCCAGCAGCCGCGGTAAAACGTAGGTCACAAGCGTTGTCCGGAATTACTGGGTGTAAAGGGAGCGCAGGCGGGAGAACAAGGTGGAAGTGAAATCCATGGGCTCAACCCATGAACTGCTTTCAAAACTGTTTTTCTTGAGTAGTGCAGAGGTAGGCGGAATTCCCGGTGTAGCGGTGGAATGCGTAGATATCGGGAGGGACACCAGTGGCGAAGGCGGCCTACTGGGCACCAACTGACGCTGAGGCTCGAAAGTGTGGGTAGCAAGCAGGATTAGATACCCT
+
CFGGGGGGGGGGGGGGGGGGGGGGGGGGGGGGGGGGGGGCGGGGGGGFEFCFFCEFDFEFCFFGGGGGGGGGGGGGGGGGGGFAFDGGFGGGGGGFGFGGGCFFEEGGGGGGGG?FGGCGGGCEGGG@FFGGGGGGGGFFEFFGGGGGGGG;FFFCGGGGCFGGGF@FC7CEFC7FGGG?GFGFFGGG>FGG?GD<G>>GGC858?CCEGGF:>;+E@E+AC<F<C3FFFFGFEGDE<@FD@F>FGFGGGEDFBC7C9EE>FCFFDC>8DF>03,AFFFDBFCFF8+?+,9FDE78CGGDFEE@EGGGGEFF7CGGGFFCGGEFC:GGEAGEEFFGFEA@EFC,GGGFFEGGF<FE?GFECGFFE9EFFEFEGGFFEGDGGGGGFGGFDFFFFGFGFCCGGGGGGGGGGGGCCCCC
@s1701 21958
TGGGGAATTTTGGACAATGGGGGCAACCCTGATCCAGCCATGCCGCGTGCAGGATGAAGGCCTTCGGGTTGTACACTGCTTTTGTCAGGGACGAAAAGGACCGTGTTCATACCATGGTCTGCTGACGGTACCTGAAGAATAAGCACCGGCTAACTACGTGCCAGCAGCCGCGGTCCTACGTAGGGTGCAAGCGTTAATCGGAATTACGGGGCGTAAAGCGTGCGCAGGCGGTTCTGTAAGACAGATGTGAAATCCCCGGGCTCAACCTGGGAAGTTGAGGTGTGACTGCAAGACGAGAGTACATCAGAGGGGGGTGGAATTCCAAGTGTAGCAGTGAAATGCGTAGATATTAGGAGGAACACCAGTGGCGAAGGCGGCTTACTGGACGGTAACTGACGTTGAGGCTCGAAAGCGTGGGGAGCAAACAGGATTAGATACCCT
+
EFDFGFEFFFFDEGGFGGFCEGGGGGFGCFFGE<FEFCGFGGCFGGGCFGGGGDFGGGFFFGEF<D?FDG:FD,EDGFFFGFAEFFFGFCFGGG7:FG+AFEFFFGA,5CFEG<E9@55B>AD>FCF:FFD@<DCC,C:9DFAB9E<:+@C@FGFGGCF8FGFGGFDGGGDG7C7*,@FEGFGECFEEFFG1<,8#2%4CD3FFGFE9E22<E81F=+)-57>5#8?<@5811EGEC@CCFEFEF=C=3<.+5C>+8<@8>,=9>3=CGD@9,8@,,A+3,8,D66,,,3,B+=,??7F@,CFFFF>FF@>CBEC?,4A99,EFFFFEE=E?FGFGF@=:ED<,,FCA<9DFDE<EC6CEC<CE:C@,,EEGEGFFDFGGG<CEFFEEFC,DCFFCDGFFFAGGE<@DF:F@+FFEF@CDGGFCFFFF@E,AFFE<CCC@9
@s1701 363
TGAGGAATATTGGTCAATGGACGAGAGTCTGAACCAGCCAAGTAGCGTGCAGGATGACGGCCCTATGGGTTGTAAACTGCTTTTATAGGGGGATAAAGTGTGCCACGTGTGGCATATTGCAGGTACCCTATGAATAAGGACCGGCTAATTCCGTGCCAGCAGCCGCGGTAATACGGAAGGTCCGGGCGTTATCCGGATTTATGGGGTTTAAAGGGAGCGTAGGCCGGAGATTAAGCGTGTTGTGAAATGTAGACGCTCAACGTCTGCACTGCAGCGCGAACTGGTTTCCTTGAGTACGCACAAAGTGGGCGGAATTCGTGGTGTAGCGGTGAAATGCTTAGATATCACGAAGAACTCCGATTGCGAAGGCAGCTCACTGGAGCGCAACTGACGCTGAGGCTCGAAAGTGCGGGTATCGAACAGGATTAGATACCCT
+
@FGGGGGGGGGGGGGGGGGGFGGGGGDGGGGGGGGGGGGGGGGGGGGGFGGGGGFGFGEGEGGGGGCDFFGGGGGAFGGGGFGGGGGGGGGGG7FGGGFGEGGFFF7FEGGGFFF8FGEGGGFGGFGE,@FFGG9EGGDFGGCFDCECGGGGGGFGDFFFFGGGC8FCGGCGFGGGGCCC,DFCEBCEFCE8>CF6=:CCCG#FFGCE>@FFGG>@GB?88>EFFEFFE9EFEG9DCF@EFFD:CGFGDFCFGGCGGF7@0><GC;4=FBGFFF>@BEG:6=FGGFB,FDAD5FEFCGGF8F9DCGEGF8E9+,+BEDGGFFCE8F>9,;FAA9CGFAFCFD9GGGFDE?<FEEGGCCGGGGGGGFFFGGFGGGGEF8EGGGGGGDFGEF@CGGGFFGFB:CFGFGGGGGFAGGGGGFF@GFGGGGGGGGGCCCCC
@s1701 364
TGGGGAATATTGCACGATGGAGGAAACTCTGATGCAGCGACGCCGCGTGAAGGATGAAGTATTTCGGTATGTAAACTTCTATCAGCAGGGAAGAAAATGACGGTACCTGACTAAGAAGCCCCGGCTAACTACGTGCCAGCAGCCGCGGTAATACGTAGGGGGCAAGCGTTATCCGGATTTACTGGGTGTTAAGGGAGCGTAGACGGCACGGCAAGCCAGAGGTGAAAGCCCGGGGCGCAACCCCGGGACTGCATTTGGAACTGCTGAGCTAGAGGGTCGGAGAGGAAAGTGGAATTCCTAGTGTAGCGGTGAAATGCGTAGATATTAGGAGGAACACCAGTGGCGAAGGCGGCTTGCTGGACGATGACTGACGTTGAGGCTCGAAAGCGTGGGGAGCAAACAGGATTAGATACCCT
+
BF@FGFEGGGGGGGF,CFEGG@FGCE@FGGGG9CFGGGGG:FE+CFGFGGGGGGGGG9E<?,5C<EFBCFDFFGGCDGFE<F?<?CGGFG@FG8FGGGGGDEGEFGAGGGFFEBF9FGDD<FG+++>3BEFFCFGGGDG@<<@<88C*@<*7@>F><5FCFGGGC8*=FDGGCC8FF7<BF79@FG6CF#B;>CF*>0<CDD3GCC8*:?<EC:CBF0FC1F=<C@;CF::EGGGC#8CCCE=CC>-8,;C+,D36EED=<BB8<?988#BD88#3CGFFAC5GE8FAFGGGEE;GFFCFFDB>BGEGFCFEC=EGGFCFGGGFFGFFE9FEEEGFGGGG@GGFFEDGGFDEACE8FF:GGGFEF9GDGGFGGGFFCGGGGGGGCFGDGGGGGGGGFCCFGFGGGFGGGGGCCCCC
@s1701 365
TGGGGAATATTGCACAATGGGGGAAACCCTGATGCAGCGACGCCGCGTGGAGGAAGAAGGTCTTCGGATTGTAAACTCCTGTTGTTGAGGAAGATAATGACGGTACTCAACAAGGAAGTGACGGCTAACTACGTGCCAGCAGCCGCGGTAAAACGTAGGTCACAAGCGTTGTCCGGAATTACTGGGTGTAAAGGGAGCGCAGGCGGGAGAACAAGTTGGAAGTGAAATCCACGGGCTCAACCCATGAACTGCTTTCAAAACTGTTTTTCTTGAGTGGTGCAGAGGTAGGCGGAATTCCCGGTGTAGCGGTGGGATGCGTAGATATCGGGAGGAACACCAGTGGCGAAGGCGGCCTACTGGGCACCAACTGACGCTGAGGCTCGAAAGTGTGGGTAGCAAACAGGATTAGATACCCT
+
GFDGGBGGGGGGGGGGGGGGGGGGGGGGGGGGGGGGFGGGGGGGGGGFE@FGGGGGGGFFGGCFGGGBEEG9@FGGCFGGFFFCFGFGFGFFGGGGGGFGC@EGGGFFFBFF=FDGGFCFCFGGEGGC<;=FEGDFGGGCCF<F>78:FG*>FGGGGGGCFGG,?;<EGGFEGCEEGGFF,57FC7%<C9@?FB@CE5:2@C>>?CE1?E+#7:76D>C?9D:54=E;@:E:C>D86CFEECBE@9GF@6:0:CC4@::C??<D@<:E?>FD5D=,@,@,@AFCGDGGFFGGGF@7E@4,GEC=5F@CFGGFGGGGEC,FC+BEGGFFA,GFCEEC<EGGCCGGGGGGGFEFDCDFGF?CGGGDGGGGCGGGGGGGGGGGGGGGGGGGGGGGGGGGFDGFFFGGCFFGGGGCCCCC
@s1701 38821
TGAGGAATATTGGTCAATGGGCGAGAGCCTGAACCAGCCAAGTAGCGTGAAGGATGAAGGTCCTACGGATTGTAAACTTCTTTTATACGGGAATAAAGTTTCCTACGTGTAGGATTTTGTATGTACCGTATGAATAAGCATCGGCTAACTCCGTGCCAGCAGCCGCGGTAATACGGAGGATGCGAGCGTTATCCGGATTTATTGGGTTTAAAGGGAGCGCAGACGGGAGATTAAGTCAGTTGTGAAAGTTTGCGGCTCAACCGTAAAATTGCAGTTGATACTGGTTTCCTTGAGTGCAGTTGAGGCAGGCGTAATTCGTGGTGGAGCGGTGAAATGCTTAGATATCACGAAGAACCCCGATTGCGAAGGCAGCTTGCTAAACTGTAACTGACGTTCATGCTCGAAAGTGTGGGTATCAAACAGGATTAGATACCCT
+
FFFGGGGGFGCFGGGFGGGGFGGGGGGGGFGGGGGGGFGGGGGGGGGGDEDFGGGG@EAFFGGGGGGGGGGGGGFGGGGGGGGGFFFGGGGGGGDFGGGGGGGGGGGGGGGGGGGDFGGGF9FFFGGGGGGGGGGGGGGGGGG>>FFGGFGG>FG:FFGFCGDFFGGGFFGGGGGDDG@::FGEFGDFFG*,CGGEGGGG7:FGCE<FG@>GGGGF>FGGEFGGGGGCGGGFCGD8,G@<FFDEEFCGF1FGGGGGGFFDCCEDDFCFFFFFF<DGGFFFGFFFGFCF9FGGFFFE8FGFFA,FDD?++49,+@@GGGGGF98+5GF?<,GFAEA6,E9GF=,E<@CCF9FCEGGEDEFGEEC8F9CFC<EC8CGFE<@5CFDGFGGGFDC,GFGE@GEFGGGFAGGEFFFFFEGGGGFECFGGEE@GGFGCCCCC
@s1701 367
TGAGGAGTATTGGTCAATGGACGCAAGTCTGAACCAGCCAAGTAGCGTGCAGGATGACGGCCTTCTGGGTTGTAAACTGCTTTTAGTTGGGAATAAAGTGCACCACGTGTGGTGTTTTGTATGTACCATCAGAAAAAGGACCGGCTAATTCCGTGCCAGCAGCCGCGGTAATACGGAAGGTCCGGGCGTTATCCGGATTTATTGGGTTTAAAGGGAGCGTAGGCCGGAGATTAAGCGTGTTGTGAAATGTAGACGCTCAACGTCTGCACTGCAGCGCGAACTGGTTTCCTTGAGTACGCACAAAGTGGGCGGAATTCGTGGTGTAGCGGTGAAATGCTTAGATATCACGAAGAACTCCGATTGCGAAGGCAGCTCACTGGAGCGCAACTGACGCTGAAGCTCGAAAGTGCGGGTATCGAACAGGATTAGATACCCT
+
DFGGGGCFGC<FCGFGGGGGFGGGGGGGGGFGGGGGFGFGGGFFGGGGGGGGGCFFGGGGGGFEEDEGGGGGGGGGGGGGGGGGGGGGGGGFEDFEFGGGGGGGGGGGGGFGGGGGDEGGFGGGGGFGGGGGGGGGGEEFG=FEGGGGGGGGGC7FGGGGGGGGC>FDGCGAFFGGGGGGGFEFCDC@<@EGGFEGCCC?:CFGFC<>CFEGFC<FGFGFF<CD@FG>E@?<<::9EFGEGCFFFEFFFF29CFC@5D:@+FEFFFFE8,GFGGGGEE6?=CGGCGGFDDDC)>=:CGFGGE9GGGGFC8FCDD+CGGGGEFCGBGE@FEFA<FE?DFCFFD?:8FEGFCGGGGEGCFGFGGGGGGGGGECFGFGFCGGGGGGGGGFCBCEGGGFFCGGGFCFGGFGGGGFGDGGGGGGFGGFFGGGGFGFCCCCC
@s1701 34463
TGAGGAATATTGGTCAATGGACGAGAGTCTGAACCAGCCAAGTAGCGTGCAGGATGACGGCCCTATGGGTTGTAAACTGCTCTTATAAGGGAACAAAGTGAGAGTCGTGACTCTTTTTGCATGTACCTTATGAATAAGGACCGGCTAATTCCGTGCCAGCAGCCGCGGTAATACGGAAGGTCCGGGCGTTATCCGGATTTATTGGTTTTAAAGGGAGCGTAGGCCGTTTGGTAAGCGGGTTGTGAAATGTCGGGGCGCAACCGTGGCATTGCAGCGCGAACTGCCAGACTTGAGTGCGCAGGAAGTAGGCGGAATTCGTCGTGTAGCGGTGAAATGCTTAGATATGACGAAGAACTCCGATTGCGAAGGCAGCCTGCTGTAGCGCAACTGACGCTGAAGCTCGAAAGCGTGGGTATCGAACAGGATTAGATACCCT
+
EFGGGGGGGGGFGGGGGGGCDGGGFCGGGGGGGGGGGGGGGGGCFGGEEGGGCFDFFFE@FFGCGGGGGGGGGFGGGGFFFGCFAGGFCECFFGG8FGGGGG<=EFEGGGGGGGGGGGGFGGGGGGGGGFGFGGGGGGG=E=CCEECDGFGCF<E@FEBCGFFG77+CCCFDEG7<CFEDFFEFGGGDCG<@;FGGGGGFGA#EF#A15:5F9FC5EFE29>>GGD:FGFGF=<C<F,)EFGFG?4<DF>=9>>:>#*<FF>6*EFF;89AEFC?C,82DCDB<FF<C63,A9DGGC8<CGGFA=EB??,E;B8=7GFEFA,C@)>,AC,FFFGGGFFE8ECE8DC,FE?<FEFECF@GGGGFD:,DEC<8CF8GFGGEEDGGFFGEFGGGGGGGGGFGGGGFD;FGGFFFFGGGGGGFEFCGGFFEFFEF@CCBB
@s1701 369
TGAGGAATATTGGTCAATGGACGAGAGTCTGAACCAGCCAAGTAGCGTGCAGGATGACGGCCCTATGGGTTGTAAACTGCTTTTATAAGGGAATAACGTGAGAGTCGTGACTCTTTTTGCACGTACCTTATGACTAAGGACCGGCTAATTACGTGCCAGCAGCCGCGGTACTACGGAAGGTACGGGCGTTATCCGGCATTATTGGGTTTAAAGGGAGCGTAGGCCGGGAATTAAGCGTGTTGTGAAATGTAGACGCTCAACGTCTGCACTGCAGCGCGAACTGGTTTCCTTGAGGACGCACAAAGTGGGCGGATTTCGTGGTGTAGCGGTGAAATGCTTAGATATCACGAAGAACTCCGATTGCGAAGGCAGCTCACTGGAGCGCAACTGACGCTGAAGCTCGAAAGTGCGGGTATCGAACAGGATTAGATACCCT
+
AEDFFCF8FF<9A@EEFGGGGGEGFC+CFFGGGEFF8EFEFFGGGG@FGGGG8,6AF9B@CFEG,6:CFFEGGGGGGGA,C5C=FBEG9FEFFGGF,=BAE=F@,CF+8?DCFFF9FGC9C,9==BF999?<@B,>CE,:F7FE@C=FCB,:BFB=7@,>,,3@BDFFGCB,,@87<*5*6,71>ECFCC85?<**2*>7;=GF:F7,=637/227C;:8:>G5<2:##4/:49B@C7ED,AC@@7FCGCCC>548FGF:CF<ECFFE,GGBCF>@8C9A8D<F>8GFGFC,)@+:CF8FDF,FGGGGFCB,@+E8GFFGGFEC>B>>9ECAADGCCECDFFFFFFFCEAAGGGEEEFGFDGGGGGFGGGDGGGGGGGEGDGGGGEFGGC;GGGGGGGGFGGGF?GFFB7EGGGGGGGGFGGGGFFF<FAGCBA-A
@s1701 370
TGGGGAATATTGCACAATGGGCGCAAGCCTGATGCAGCGACGCCGCGTGAGGGATGGAGGCCTTCGGGTTGTAAACCTCTTTTATCGGGGAGCAAGCGAGAGTGAGTTTACCCGTTGAATAAGCACCGGCTAACTACGTGCCAGCAGCCGCGGTAATACGTAGGGTGCAAGCGTTATCCGGAATTATTGGGCGTAAAGGGCTCGTAGGCGGTTCGTCGCGTCCGGTGTGAAAGTCCATCGCTTAACGGTGGATCCGCGCCGGGTACGGGCGGGCTTGAGGGCGGTAGGGGAGACTGGAATTCCCGGTGTAACGGTGGAATGTGTAGATATCGGGAGGAACACCAGTGGCGAAGGCGGCCTACTGGGCACCAACTGACGCTGAGGCTCGAAAGTGTGGGTAGCAAACAGGATTAGATACCCT
+
FFGGGGGGGGGGGGGGGGGGGGGGGGGGGGGGGGGGGFFGGGGGGGGFGGGGGGGGGFEFGGGGGGGGGGGDGGGGGGGGGGGGGGGGGGGGGGGGGGGDGGFGGGGFGGGGGGGGGGGGGGGGGGGGGGFGGGGGGGGGGGGFFGCFGGGEGFGG@FGD9CBEEGGCGGFGGEGFCFFGDGGGG:E*EGGGGECC?GEGGFEG<;GGGGG8ECEECFEEBF>DFGF>C<CFF?BE;7EFE=DFCCFGGEEEEC>C?CDGFGEDD;EEE<GFA:DCC@@)GGGGGGGGGGFFEFE?99,+EGGGFFEDGDEGGEDFEEEAGGFF=A+GGCEGGFAGGEGFFDFEGDGGGGGFGFDGGGGGGGGGGGGGGGGGGGFFEGFCGGGGGGGGFFGGGGGGGGGGGGFGFGGGGGGFGGGFCCCCC
@s1701 45194
TGAGGAATATTGGTCAATGGGCGAGAGCCTGAACCAGCCAAGTAGCGTGCAGGATGACGGCCCTATGGGTTGTAAACTGCTTTTATAAGGGAATAAAGTGAGAGTCGTGACTCTTTTTGCATGTACCTTATGAATAAGGACCGGCTAATTCCGTGCCAGCAGCCGCGGTAATACGGAAGGTCCGGGCGTTATCCGGATTTATTGGGTTTAAAGGGAGCGTAGGCCGGAGATTAAGCGTGTTGTGAAATGTAGACGCTCAACGTCTGCACTGCAGCGCGAACTGGTTTCCTTGAGTACGCACAAAGTGGGCGGAATTCGTGGTGTAGCGGTGAAATGCTTAGATATCACGAAGAACTCCGATTGCGAAGGCAGCTCACTGGAGCGCAACTGACGCTGAAGCTCGAAAGTGCGGGTATCGAACAGGATTAGATACCCT
+
FGGGGGGGGGGGGGGGGGFGGGGGGGGFGGGGGGGGGGGGGGGGGGGGGGGGGEGGGGGGGGGGGCGGGGGGDFFFGGGGGGGGGGGGDFGGGGGGGGGGGGFDGGGCEGGGGGEGGGG<<FAFGGGGGGGGDCDFFFGEGGGGGGGGGGGGGG7>DFFFFFGGGGGGGEGGFCFCEEGGGGGFGGGGGGGGGGGFCCG-><)F<GCFG<CFFFGFGFE>0CCG@FFFFEGGGGC>BEF;@=<D,<<EC::F@<8>5:FECFF>FC?FF9@CF@0F7F@=8ECFFABB,FF?DF68+A,C9,FB=DFF@,@;=,CCGGGFF?>+AGGGFEDFFGGGGGGGGFEFE<EDE,GGFEGECD@FFFGGGGDFFEDGGGGEECECDGGFFC<GFF@FEEEC<+EDC7FFCEGGGGGGGGFGFF<CFE@GFFGGGFGCA@-A
@s1701 23768
TAGGGAATCTTCGGCAATGGGGGCAACCCTGACCGAGCAACGCCGCGTGAGTGAAGAAGGTTTTCGGATCGTAAAGCTCTGTTGTAAGTCAAGAACGAGTGTGAGAGTGTAAAGTTCACACTGTGACGGTAGCTTACCAGCAAGGGACGGCTAACTACGTGCCAGCAGCCGCGGTAATACGTCAGTCCCGAGCGTTGTCCGGATTTATTGGGCGTAAAGCGGGCGCAGGCGGGTTGATAAGTCTGAGGTTAAAGGCTGTGGCTCAACCATGGTTCGCGTTGGAAACTGTCAAACTGGAGTGCAGAAGGGGAGAGTGGAATTCCATGTGTAGCGGTGAAATGCGTAGATATATGGAGGAACACCGGTGGCGAAAGCGGCTCTCTGGGCGGTAACTGACGCTGAGGCTCGAAAGCGTGGGGAGCGAACAGGATTAGATACCCT
+
EFGFEGGGGGAFGGGGGGGGDEC:FGFFGGGGGFFGECEEG>FGDGG+CFEGGGGGGGGGGAFFGGGC7B@EEFG,BFF9,FF,FFGG9A9A,5?<@C+B?A9CEFGGG,CFFFFF?ADFFBFGCEA@FF?FF9BD3@FF7<,,77,+<FFCCGFGFGDFECFE>8A:FF7CEE:<F,7<F:**4?C,:*=*44*;**3<5>8/*,,<@CCC5>:6;>FC3#67C<CCC>8C+CE7#1FB;,>3<9#:7<B:<@:<?C@BB4F3@8,833+5+7+B6,9FDFC?=6,,:,,,@=>,GFGFD@,A8>+:GGDB,FGGEEFE4=59,A,C=5CCEEFFE?@+FCGGGFD<C55,CFAFA=B@:@+,:=CGEFC@+GGGFF8FF8C:@+B,GFFCGGGFGGGGGGGFE8GGGGFFFGGGGGGGGFFGGGGGGGGGGGGFBCCCC
@s1701 38237
TGGGGAATATTGCACAATGGGGGAAACCCTGATGCAGCGACGCCGCGTGGAGGAAGAAGGTCTTCGGATTGTAAACTCCTGTTGTTGAGGAAGATAATGACGGTACTCAACAAGGAAGTGACGGCTAACTACGTGCCAGCAGCCGCGGTAATCCGTAGGGGACAAGCGTTATCCGGATTTACTGGGTGTAAAGGGAGCGTAGACGGTGGGGCAAGTCTGATGTGAAAGGCATGGGCTCAACCTGTGGACTGCATTGGAAACTGTCATACTTGAGTGCCGGAGGGGTAAGCGGAATTCCTAGTGTAGCGGTGAAATGCGTAGATATGAGGAGGAACACCAGTGGCGAAGGCGGCTTACTGGACGGTAACTGACGTTGAGGCGCGAAAGCGTGGGGAGCAAACAGGATTAGATACCCT
+
<FFGGGGFFE<EECGF<FC,BF7@FFGEGFGDG96CFGBFGGCFFD76@@EF:F<FFCEFD?FEFCFB:C<FGGGF<FGFFE9??BFFG,5:A8,<CFFFGGGGGGCCFFGF8<FFGFFCFDE++@:A=FCF+88+FFGFFFFCCFGGG7BF9DF<>FGG7*4*<CBC:8C;,?FFDE?FF8<EFF?FE@CC1<?<<:?::E;A;51G#C>CC65:/=FD3CFGFGFD<7GCGFCD.;ACCD8FCGCFD1;8CCGGGD:@.F<A<:C9=FGEFFCC+7GGGGGFE7GEEE=F8E9CGDFFGGGGEF7GGGFCEFEE@FCFGFFA,,GGGCFFCFGGCDFGFFGGGEFGGECFFC,F@GGF@GFFEDDDGGGGFB@GGFC@,GGGEFC7GGEGGGGGFFEGGGGGGGGGGFGCCCCC
@s1701 32004
TGGGGAATATTGCACAATGGGGGAAACCCTGATGCAGCGACGCCGCGTGAGCGATGAAGTATTTCGGTATGTAAAGCTCTATCAGCAGGGAAGAAAATGACGGTACCTGACTAAGAAGCACCGGCTAAATACGTGCCAGCAGCCGCGGTAATACGTATGGTGCAAGCGTTATCCGGATTTACTGGGTGTAAAGGGAGCGTAGACGGAGTGGCAAGTCTGATGTGAAAACCCGGGGCTCAACCCCGGGACTGCATTGGAAACTGTCAATCTAGAGTACCGGAGAGGTAAGCGGAAGTCCTAGTGTAGCGGTGAAATGCGTAGATATTAGGAGGAACACCAGTGGCGAAGGCGGCTTACTGGACGGTAACTGACGTTGAGGCTCGAAAGCGTGGGGAGCAAACAGGATTAGATACCCT
+
@FFGGGGGGGGGGGGGGGGGGCGGGGGGGGGGFGGGGGEEFGGFGGGGGFFGGGGEGFFGGGGGGCFFGGGGG<BCFFFFGFGGGGGGGDFDFFGGGGDFGGGGGGGGGGGGGGGGGCDFGFGEEDGGFGGGFFFCGGGFGFGFEGGGGGDGGGGGFGGGCFCGFGGEFBFGG9FGGGGGGFGGGGGG:CFCE?7FGEGGGGGGGGEDE9FGGCE1EB5/FFCCF;FGFECFFG>6EEFGGGGEGDE<FGA?FGGEF9DFCFFFF<FCFFEA@DEC7FFF>C=GGGGGGGE>,=8GGGFECGF@=C=FFFE<C@DGGEC8EAFFFDGGFEFD7FFDGGFFGC@FBC:GDGGGGGGGGGGGF7EGGGGFGGGEGGFFGGGGGGGGGEGGGGGFFGGGFCFGFGGGGFFFGGGCCCCC
@s1701 375
TGGGGAATATTGCGCAATGGGGGCAACCCTGACGCAGCCATGCCGCGTGAATGAAGAAGGCCTTCGGGTTGTAAAGTTCTTTCGGTAGCGAGGAAGGCATTTAGTTTAATAGACTAGGTGATTGACGTTAACTACAGAAGAAGCACCGGCTAACTCCGTGCCAGCAGCCACGGTAATACGGAGGGGGCGAGCGGTAATCGGAATAACTGGGCGTAAAGGGCACGCAGGCGGTGACTTAAGTGAGGTGTGAAAGCCCCGGGCTTAACCTGGGAATGGCATTTCATACTGGGTCGCTAGAGTACTGTAGGGGGGGGTAGAATTCCACGTGTAGCGGTGAAATGCGTAGAGATGTGGAGGAATACCGAAGGCGAAGGCAGCCCCTTGGGAATGTACTGACGCTCATGTGCGAAAGCGTGGGGAGCAAACAGGATTAGATACCCT
+
FGFFGGCFFGGGGEC+CEFF<7::FF8EGGGGGGGFGGGGG?FE:FFCFGGGGGGGCC8E<E,FF@?FCCFCFGGGEFGGFAEGFGGGGGFDCEF@FFGGGGGGG9ABFAFGGF9DF8,C9BCF?DFG7EEGGG?ED9FDFFFCGFGDFGDFF,>>DFCFGGGG>CFGFFGEGFCFCGGGGGB@E***F:CED*2*:+3;CCEFFF:CC8C8EEEDGAC@?=;73>:23?5:ECG;ECCC3CCBC9C978EC?C6#8CCEB9;FFCCFFGEBD:3,?;>CCEAC;:6CFGDDFA978*:,,,@8F===C+FEGFE59,99EECFEGEEC>DCFDFEF=@ECFDFDGFE@EGFGFC<BGGGF@FGEEFDGGGGGGECGGGFAGFGGFFGGFFCCECEFAEGGFGEEEGGDEDGGGFF@GFFGGGFFGGGGGFGFE,GCCCCC
@s1701 43296
TGAGGAATATTGGTCAATGGACGAGAGTCTGAACCAGCCAAGTAGCGTGCAGGATGACGGCCCTATGGGTTGTAAACTGCTTTTATAAGGGAATAAAGTGAGAGTCGTGACTCTTTTTGCATGTACCTTATGAATAAGGACCGGCTAATTCCGTGCCAGCAGCCGCGGTAATACGGACGGTCCGGGCGTTATCCGGATTTATTGGGTTTAAAGGGAGCGTAGGCCGGAGATTAAGCGTGTTGTGAAATGTAGACGCTCAACGTCTGCACTGCAGCGCGAACTGGTTTCCTTGAGTACGCACAAAGTGGGCGGAATTCGTGGTGTAGCGGTGAAATGCTTAGATATCACGAAGAACTCCGATTGCGAAGGCAGCTCACTGGAGCGCAACTGACGCTGAAGCCCGAAAGTGCGGGTATCGAACAGGATTAGATACCCT
+
FGGGGGGGGGFGGGGGGGGGGGGGGGGGGGGGGGGGGGGGGGGGGGGGDGGGGGGGGGGGGDFGGGGGGGGGGGFEEGGGGFCFE<5EFAFFF8E5FEGGFFGGGGGGDFFGGGGFGGGGGGGGGFGGGGCFGGGFGGGGGGEDFDGGGGGGGGGGGGGGGDC=FGGGGEEFGFFC@*1CFGG7CF:E@?CCCFEGGGGF7EGFCC<@@FCCFFGAEBGG?C5:<FD<,?AC@FGEGGECGGGGFEFFGG<FFFCDGEC9CCGFGGGGGG<CCCCGCG=E$=<GGGD<EFDE5C>?B9=<C?ABB+:F7E;E8GEEEGGGGFEB5GGGGFGGCGGFGGFCE=GGGGGFGFFFA:GGGGGGGCGFFFFFAAGGFE9GGFEGGGEFFFEF@FEGGGGGGGFCEEF9CFF>GFF6GGFGEGFEFFGGGFFFFFGCCCCC
@s1701 44983
TGGGGAATATTGCACAATGGGGGAAACCCTGATGCAGCGACGCCGCGTGGAGGAAGAAGGTCTTCGGATTGTAAACTCCTGTTGTTGAGGAAGATAATGACGGTACTCAACAAGGAAGTGACGGCTAACTACGTGCCAGCAGCCGCGGTAAAACGAAGGTCACAAGCGTTGTCCGGAATTACTGGGTGTAAAGGGAGCGCAGGCGGGAGAACAAGTTGGAAGTGAAATCCATGGGCTCAACCCATGAACTGCTTTCAAAACTGTTTTTCTTGAGTAGTGCAGAGGTAGGCGGAATTCCCGGTGTAGCGGTGGAATGCGTAGATATCGGGAGGAACACCAGTGGCGAAGGCGGCCTACTGGGCACCAACTGACGCTGAGGCTCGAAAGTGTGGGTAGCAAACAGGATTAGATACCCT
+
DFGGGGEGGGGGGFGGGGGFGGGGEGGGGGGGGGGGGGGGGGC:EGC@CCFGGGGGGGGGEGAFFGGGEFGGDA@FFFGFFFF9=FFFGGGGGFGGFFG<FFCCCFGGGGGGGEFGGGGGFC@FDE7FGGGGCFCGGGCFFCFGGGGDGGGFGGG*B*:>FGFC,6=<CC7ACFGGEDF<EF-FFG;C<:CECFGGGGDCGGG=CEC5:5?,72<F<EFC?@<0FD<FF7GGGFFFC:GFFC<ECGGF;EFCCGFAFC:5FBCBCFFFFGGGFFD3F@CGFFFGGGGGGFFGGGCC=@FFFDFC8CCFE<<FFGGFF??8GEEGGEGGGFGF:E,FCAACGFF,GFGGGGGGGCGGFGGGGGGGGGGGGGGGGGGGGGGGGGGGGGGGGGGGGGGGFGGGGGGGGFFGGEGCCCCC
@s1701 378
TGGGGAATCTTGCGCAATGGGGGGAACCCTGACGCAGCGACGCCGCGTGCGGGACGGAGGCCTTCGGGTCGTAAACCGCTTTCAGCAGGGAAGAGTCAAGACTGTACCTGCAGAAGAAGCCCCGGCTAACTACGTGCCAGCAGCCGCGGTAATACGTAGGGGGCGAGCGTTATCCGGATTCATTGGGCGTAAAGCGCGCGTAGGCGGCCCGGCAGGCCGGGGGTCGAAGCGGGGGGCTCAACCCCCCGAAGCCCCCGGAACCTCCGCGGCTTGGGTCCGGTAGGGGAGGGTGGAACACCCGGTGTAGCGGTGGAATGCGCAGATATCGGGTGGAACACCGGTGGCGAAGGCGGCCTACTGGGCACCAACTGACGCTGAGGCTCGAAAGTGTGGGTAGCAAACAGGATTAGATACCCT
+
EGGGGGGGGGGGGGGGGGGDGGGGGGGGGGGFGGGGGGGGGGGGGGGGGGGGGGGGGFFGGGGGGGGGGGGGGGGGGGGGGGEGFGGGGGGGGGG9BFFFGGGGGGFGGGGGGG6EFCFGGGGGGGGGFFFGGGGGGGFFGGGGGEGEGGGC@F9E:FGGGGGGGGGEGG>E@<<:ECE5EF7<FGGFGG5>FGG>CE5E,98CCEE8?CC8>:C>DFGFGEE<BF:3C?CEEGG@GFGE::>=?CEBB3B:*@AC?D,3888CD=:GGCFGGEF::=EE<GGGGGGGDF=E>C@@4C7EFFC@+)FCE@,GFBDGEEGFGGGGGDGGGFDDFC?@FEGGGGDGFFCEGGGGGGE9GFGGFFGGGGGFGGGGGGFEGFGGGFFFFECGGGGGGGGGGGGGFGGGGGGGGFFFCCCCC
@s1701 46481
TGAGGAATATTGGTCAATGGGCGAGAGCCTGAACCAGCCAAGTAGCGTGCAGGATGACGGCCCTATGGGTTGTAAACTGCTTTTATAAGGGAATAAAGTGAGAGTCGTGACTCTTTTTGCATGTACCTTATGAATAAGGACCGGCTAATTACGTGCCAGCAGCCGCGGTAATACGGAAGGTCCGGGCGTTGTCCGGATTGATTGGGTTTAAAGGGAGCGTAGGCCGGAGATTAAGCGTGTTGTGAAATGTAGACGCTCAACGTCTGCACTGCCGCGCGAACGGGTTTCCTTGAGGACGCACAAAGTGGGCGGAAGTCGTGGTGTAGCGGTGAAATGCTTAGATATCACGAAGAACTCCGATGGCGAAGGCAGCTCACTGGAGCGCAACTGACGCTGAAGCTCGAAAGTGCGGGTATCGAACAGGATTAGATACCCT
+
@F,CEFGG,@C9FFGGGGGGGFDGGGFFFCEF<FGGGG=FCFGDFGGGGG,FGGGCEE:F>CFFGGGGGGEGGGGAFFGC,?ADDFGDFF8=?<DAE,C?FC9<FF7D@F@5F9FFG9FFGFC<<,CE<FGEFDF9E<AAF=C:F+>BDF,C:DF?FG8+3@<F>EEEEEEG=FG7::CGFFG:EBC*=<*42<<CEEC+9+<,,*<CE::C9A70*,:73(;6<CG0;E5F8CFA15C>@@,22@?F>>1+13;CAE8DCCEFGFF@<C62$GEFB=:85#FFAB8,DBE53++4+,8EAFF8FCGGFC,C>=+EECGFAE@80EEGGGFF5,GFEF<,,4<,@GGFFFE?C8+,@EF,@7GFFFEFF8FFFFGGFFDE7GEFFDGFFCB:E9GF@CEFCCFFECGGGFF<GFF8GGFFDAFFFECGGGGCC@9C
@s1701 34984
TGAGGAATATTGGTCAATGGACGAGAGTCTGAACCAGCCAAGTAGCGTGCAGGATGACGGCCCTATGGGTTGTAAACTGCTTTTATAGGGGGATAAAGTGTGCCACGTGTGGCATATTGCAGGTACCCTATGAATAAGGACCGGCTAATTCCGTGCCAGCAGCCGCGGTAATACGGAAGGTCCAGGCGTTATCCGGATTTATTGGGTTTAAAGGGAGCGTAGGCCGTTTGGTAAGCGTGTTGTGAAATGTCGGGGCTCAACCTGGGCATTGCAGCGCGAACTGCCAGACTTGAGTGCGCAGGAAGTAGGCGGAATTCGTCGTGTAGCGGTGAAATGCTTAGATATGACGAAGAACTCCGATTGCGAAGGCAGCCTGCTGTAGCGCAACTGACGCTGAAGCTCGAAAGCGTGGGTATCGAACAGGATTAGATACCCT
+
FFG@FGFGGGGGGGGGGG,<FCCFGGGGGGGGGGGFFGFFGGFGGGGGGGGGGGGFFGGGDGGGGGGGGGGFGFFGGGGGGGGGFFCAEGFCEEGEGGFFGGGGGGGGGGGGGGDEFGFGFCFFFFGG9F8AFFGGCGCDGGDFC@FGFFGGGGGGFGGGCDFFGEEGGCGC9>FD*>>EF:?FC,=FF*<CFFGFC=:<CEGGGGGGGF@?+?@AE1704EC'CC*=$2CC@=6>=:GE;C:CC?C*CD>GDEGB,G@3DFCGFGGF@?F>><C=6C2=8EF8C,B<,FFD?>=7>FC<EDGGGGF=7E>;@F=>8C=+GFEC>FB?C,C9,CEECEC=A,GEFCEFFCEEFFCF47GGGGGEGFEGFF<EGGFDGEGGGGGGFFGGGGFEFEFCCEEGGGGFEDGGGGGGGGGGGGGGFGFGGECGE8GCCCCC
@s1701 28635
TGAGGAATATTGGTCAATGGACGAGAGTCTGAACCAGCCAAGTAGCGTGCAGGATGACGGCCCTATGGGTTGTAAACTGCTTTTATAGGGGGATAAAGTGTGCCACGTGTGGCATATTGCAGGTACCCTATGAATAAGGACCGGCTAATTCCGTGCCAGCAGCCGCGGTAATACGGAAGGTCCGGGCGTTATCCGGATTTATTGGGTTTAAAGGGAGCGTAGGCCGTTTGGTAAGCGTGTTGTGAAATGTCGGGGCTCAACCTGGGCATTGCAGCGCGAACTGCCAGACTTGAGTGCGCAGGAAGTAGGCGGAATTCGTCGTGTAGCGGTGAAATGCTTAGATATGACGAAGAACTCCGATTGCGAAGGCAGCCTGCTGTAGCGCAACTGACGCTGAAGCTCGAAAGCGTGGGTATCGAACAGGATTAGATACCCT
+
DGGGGGGGGFGGGGGGGGGGFGGGGGGFFGFGGFGGGGGFGFGGGGEGGGGGGGGGFCF@FFFFFGGGGGGGGGGGFGGGGGGFFGGGGGGGGGGF?BCEGFG9<FEFCFGGGFF@<FGGGFGGFECFGGGGGG9DFFGGGGGEGGFGGGGGGFFEGGGGG7<FFDEGGGGGBFFGGGBF7BEGGGGECC@FFGFGGDGG?<CFGF<<FCFGFGE4EFGFF<GGFE:8<CE>FFG2?>GEBFFGCGEGEC8GFAC:F:FC<FGFGGGFGF>6FC;::CA@C8B<CGFFDF8FAGGC6GFGGGECF>EEEE?FCCGGGGEDDGEE5DGGFE@,A?FGGGGGGGFDGEGGFF?EF?DGEGGCGEEFGFGGGFGGGGGGGGGGGGGGGGGGGGGGGGGGGGGGGGGGGGGGGGGGGGGGGGFFFGGGGFGGGGGCCCCC
@s1701 382
TGAGGAATATTGGTCAATGGGCGAGAGCCTGAACCAGCCAAGTAGCGTGCAGGATGACGGCCCTATGGGTTGTAAACTGCTTTTATAAGGGAATAACGTGAGTCTCGTGAGACTTTTTGCATGTACCTTATGAATAAGGACCGGCTAATTCCGTGCCAGCAGCCGCGGTAATACGGAAGGTCCGGGCGTTATCCGGATTTATTGGGTTTAAAGGGAGCGTAGGCCGGAGATTAAGCGGGTTGTGAAATGTAGACGCTCAACGTCTGAACTGCAGCGCGAACTGGTTTCCTTGAGTACGCACAAAGTGGGCGGAATTCGTGGTGTAGCGGTGAAATGCTTAGAGATCACGAAGAACTCCGATTGCGAAGGCAGCTCACTGGAGCGCAACTGACGCTGAAGCTCGAAAGTGCGGGTATCGAACAGGATTAGATACCCT
+
DFGCGGFFGDGGGGGGGGGFGG7FGGGGGFFGGGFGGGGGGGFGFGEGGGGGGGGFFFEGGGGFF=CFGGGGGGGGGGGGGGGGGGGGGGGGGGGG,@FDFGGG,@FFG8CEFDGGFGGGC@EGDFEAFF9?FGGGGGFGGGGFGGCBFCGFFGGGGGG7FFDGGGC7FG*@FG7@CEG75?FFDGG*=FCC>FB75CC:FFGGFGED7,2?+<<)C>GE?>G=@DD>=E9CCFF<E#@C8CBC9C97FFEGG9<*3CFCC@;8@:,%FFE@=78:6::CDGFGGGGGFFGGDFCFGGGGF<EAGGGEGFFGFGGGGF7GDF>6FEE>CFGCF??D=CE=A4,FFFFFAFGGFB@,GGGGGGGGGEF<GDFGGGGGGGFF7GGGFGFGGGCGGFGGGGFGFEFEFGGGGGGGGGFGGGGGGGGGGGGGFGGCCCCC
@s1701 383
TGAGGAATATTGGTCAATGGGCGAGAGCCTGAACCAGCCAAGTAGCGTGCAGGATGACGGCCCTATGGGTTGTAAACTGCTTTTATAAGGGAATAAAGTGAGAGTCGTGACTCTTTTTGCATGTACCTTATGAATAAGGACCGGCTAATTCCGTGCCAGCAGCCGCGGTAATACGGAAGGTCCGGGCGTTATCCGGATTTATTGGGTTTAAAGGGAGCGTAGGCCGTTTGGTAAGCGTGTTGTGAAATGTCGGGGCTCAACCTTGGCATTGCAGCGCGAACTGTCAGACTTGAGTGCGCAGGAAGTAGGCGGAATTCGTCGTGTAGCGGTGAAATGCTTAGATATGACGAAGAACTCCGATTGCGAAGGCAGCCTGCTGTAGCGCAACTGACGCTGAAGCTCGAAAGCGTGGGTATCGAACAGGATTAGATACCCT
+
GGGGGGFGGGGGGGGGGGGGGGGGGGGGGGGFFGGGGGGGGGGGGGEFGGGGGGGGGGFGGGGGGGGGGGGEEFGGGGDFG9FFGGGFGGGFGGFGGGGGGGGGGGGGDGGCFFFGGGEFGGGGGGGGGGGFGG9DFGGFGGDGGGGDDDFGFGGGGGF77AFFEE+FFE@FCFGGGEGGGGCCDE5*FCGFGGGC5E@FC739BFCDE<CCF<;<B>EEBFDG49:@<<GGF7:,%+GGFFFFGCCFFFAF=EGGD8=@>68#GF?<CGG<@@EF=,:46CGD>F5,88CGFGEF>CE<@94FEEGGGGFF?D8GGGEBEFE@=FCECFGFEEA8@5@,DGGGFGFGGFGFC,GGFCECGGEFFAFFECGGFG?FFEC=7FGGGFEGEFCGGGGGGGCGFGGF@CGGGGFFFFGGFGFEFGGGGFCGGGFCCCCC
@s1701 384
TGAGGAATATTGGTCAATGGGCGAGAGCCTGAACCAGCCAAGTAGCGTGCAGGATGACGGCCCTATGGGTTGTAAACTGCTTTTATAAGGGAATAAAGTGAGTCTCGTGAGACTTTTTGCATGTACCTTATGAATAAGGACCGGCTAATTCCGTGCCAGCAGCCGCGGTAATACGGAAGGTCCGGGCGTTATCCGGATTTATTGGGTTTAAAGGGAGCGTAGGCCGGAGATTAAGCGTGTTGTGAAATGTAGACGCTCAACGTCTGAACTGCAGCGCGAACTGGTTTCCTTGAGTACGCACAAAGTGGGCGGAATGCGTGGTGTAGCGGGGAAATGCTTAGATATCACGAAGAACTCCGATTGCGAAGGCAGCTCACTGGAGCGCAACTGACGCTGAAGCTCGAAAGTGCGGGTATCGAACAGGATTAGATACCCT
+
FEFGGFGGGGGGGGGGGGGGGGGGGGGGGGGGGGGGGGGGFGGFGGFFGGGGGGGGGGGGGGGGGGGGGFGCFAFFE9CCFCGGGGEGFGG8FFFGGGGGGFGGFFGFGFCFFGGGGGGGGGDGGGGGGGGGGGGGGGGEGG7CEECGGGGGGF7FFGDEG,DFDEGGEGGGGGGGCFCGFFEGGGGGGGGFFGDEEC@C:7<=C8<*C:CFGDCFE@GFFBEGF>G>EFC=1<79E;5>9CCGFCF<66<:FFC;>F>@*;2#FDFF>FA<EFEFB@2C9CCFE=D>,FFEDF8=EAEGGFEEB6EBC8?FB88+8F@ECEB@)=6@,,EC,GGGDCA9<8GGFFFGF<?F@EGEGFFEGGGFFFGGGGGGGGFEFGEGGGGGGFEDDF@EGGFFFGGGE@GGGGGGGGGGFCGFDFFFDGGFCDFGGGGCCCCC
@s1701 28161
TGAGGAATATTGGTCAATGGACGAGAGTCTGAACCAGCCAAGTAGCGTGCAGGATGACGGCCCTATGGGTTGTAAACTGCTTTTATAGGGGGATAAAGTGTGCCACGTGTGGCATATTGCAGGTACCCTATGAATAAGGACCGGCTAATTCCGTGCCAGCAGCCGCGGTAATACGGAAGGTCCGGGCGTTATCCGGATTTATTGGGTTTAAAGGGAGCGTAGGCCGGAGATTAAGCGTGTTGTGAAATGTAGACGCTCAACGTCTGCACTGCAGCGCGAACTGGTTTCCTTGAGTACGCACAAAGTGGGCGGAATTCGTGGTGTAGCGGTGAAATGCTTAGATATCACGAAGAACTCCGATTGCGAAGGCAGCTCACTGGAGCGCAACTGACGCTGAAGCTCGAAAGTGCGGGTATCGAACAGGATTAGATACCCT
+
EGGGGGGGGGGGGGGGGGGFGGGGGGGGGGGGGGGGGGGGGGGGGGGGGGGGGGGGGFGGGGGGGGGGGGGGGGGGGGGGGGGGGGGGGGGGGGGGGGGGGGGGGGGGGGGGGGGGGGGGGGFGGGGGGGDFGGGGGGGGGFFGGGGGGCFGG@GGGGGGGGGGGGGGGGEGFCF?EFGGGGGGGGGDFGEFFGGGGGGGDF>FCFFFEGG<FFFFGFGE<>GGFGGFGGGGGGGFGGGGGGFGFGFFGFFFGCEFDGFGEGDFGGGGGGEEFFFGFGD@8GGGGFGGFFGGFGGGGGECEEEBB+EGGGFEBE7GGGFGFFCCDGCGGGGGGGGGGGGGCFGGGGGGGGGGGEGGFGF@DDGFGGGGGGGFFCGGGGGGGGGGGGFF@FBGGGGGGGGGGGGGGGGFGGGGGGGGGGFBGFGFGGGGGGGCCCCC
@s1701 23729
TGGGGAATATTGCACAATGGGGGAAGCCCTGATGCAGCGACGCCGCGTGGAGGAAGAAGGTCTTCGGATTGTAAACTCCTGTTGTTGAGGAAGATAATGACGGTACTCAACAAGGAAGTGACGGCTAACTACGTGCCAGCAGCCGCGGTAAAAAGTAGGTCACAAGCGTTGTCCGGAATTACTGGGTGTAAAGGGAGCGCAGGCGGGAGAACAAGTTGGAAGTGAAATCCATGGGCTCAACCCATGAACTGCTTTCAAAACTGTTTTTCTTGAGTAGTGCAGAGGTAGGCGGAATTCCCGGTGTAGCGGTGGAATGCGTAGATATCGGGAGGAACACCAGTGGCGAAGGCGGCCTACTGGGCACCAACTGACGCTGAGGCTCGAAAGTGTGGGTAGCAAACAGGATTAGATACCCT
+
FFFGEBFCFGGGFGGGGDGGGGEGG,EFGFFFGFGGGFGGGEGGCFG:FFEGGGFGGFEGGGFFGCFFGDGGGGGGEFFFG?EGFEGEEE@=FFGGGFGGGGG=+CAFFGCFGG@FFGGGGGGGGGGFG9DFEFG8EGGFGGGGGGGGFGGG?,>>FFGGGCFGF@FECFCBFG?GGG<?GGGGGG-C<2FFFFC7::=EDEE<EGGEEGDCCFFCF;FCBFCGCE;FCCGGGFFDFEGFC<<E8FFFGCFFEGEFFDD@DFGDGFGGFCGF/D8DGGF=9F:GFECECEDA@,++@FCGGF@+DGF:DGFE@CCGGFDDA@+=?>DGFFFGEF8GFGGGFBB,GDGGGEGGFFCF8FGGGGGGGGEC,CCEFCFFFFC8GGGFFCEEFGGCGGFECC@@AGGGGCGFEFFCCCCC
@s1701 387
TGAGGAATATTGGTCAATGGACGAGAGTCTGAACCAGCCAAGTAGCGTGCAGGATGACGGCCCTATGGGTTGTAAACTGCTTTTATAAGGGAATAAAGTGAGTCTCGTGAGACTTTTTGCATGTACCTTATGAATAAGGACCGGCTAATTCCGTGCCAGCAGCCGCGGTAATCCGGAAGGTCCGGGCGTTATCCGGATTTATTGGGTTTAAAGGGAGCGTAGGCCGGAGATTAAGCGTGTTTTGAATTTGAGACGCTCAACGTCTGCACTGCAGCGCGAACTGGTTTCCTTGAGTACGCACAAAGTGGGCGGAAGTCGTGTTGTAGCTGTGAAATGCTTCGATATCACGAAGAACTCCGATTGCGAAGGCAGCTCACTGGAGCGCAACTGACGCTGAAGCTCGAAAGTGCGGGTATCGAACAGGATTAGATACCCT
+
<FGGGGEGFFFDGGFGGGGGGGGGGGCEFFGGGGGGGGCEFGEGGGEGGGGFG,FGFFC7FGG?EFGGFFEFGGGGGGDG<EFFGGGCFDEFGFFFFGGGGFGGGGGGGGGF9FFGFCFGGGFGD,C,FF9FGGFGFGGGGGC+B++BEFFCFGF7<>=C<FFGDE7@FG7F,7@CEEGC<DFGGGDFGGG>CGGGGGGG7:C,?/76)?@E9F7A=+526GCFA>+1:5AE<9C7E/658#0CC=#$+&<?:C8>:CD<7GAD<>6F3:@2389=+E=?DGFF<DB5@,5907@B=,,C9?9FFCGCF6F9=C8CEC>9,C4,=A44E@C4<FEE>C4,?=CGGGGGGGGGDC7C?7D@7CCDF<<FFFGGGFF@E@CGDGDGCGFGGGGDFFCAECGGGGGFAGGEGGFFGGGGGGFBGFEEFAGFF,GCCCCC
@s1701 27205
TGAGGAATATTGGTCAATGGGCGAGAGCCTGAACCAGCCAAGTAGCGTGCAGGACGACGGCCCTATGGGTTGTAAACTGCTTTTATAAGGGAATAAAGTGAGTCTCGTGAGACTTTTTGCATGTACCTTATGAATAAGGACCGGCTAATTCCGTGCCAGCAGCCGCGGTAATACGGAAGGTCCGGGAGTTATCCGGATTTATTGGGTTTAAAGGGAGCGTAGGCCGGAGATTAAGCGTGTTGTGACATGTAGACGCTCAACTTCTGCACTGCAGCGCGAACTGGTTTCCTTGAGTACGCACAAAGTGGGCGGAATTCGTGGTGTAGCGGTGAAATGCTTAGATATCACGAAGAACTCCGATTGCGAAGGCAGCTCACTGGAGCGCAACTGACGCTGAAGCTCGAAAGTGCGGGTATCGAACAGGAGTAGATACCCT
+
@FFFFGFGGDGGGGGGGGGGGGGGGGGGGFFGGGGGGGGGGGFGGGGFEGGGEG<FCECFGGGGD<EFGGEGGFDFGGGGGGGGFGGFF9FFGGCFFCB<DFGGGF,+BEF,BCBFGGGG9E,CFF,<DFFGGFG=?C,CB+@:++3,CFGG8<DF@<BG,DD,@87@1**?CFFCCCF:@FGFE**<FC<1>,=B6FC<9<71=+FFEF@,<?8F8#C8>CCCEFC,G9GE<>95C>:?FFCFE@;9DCEEF@6:,GC@3,9GFF7FFFCCGEEFCCE=DD<GFF8DFDFF5=6@CFF?BE?,FB>FCFB;8@@7GFGCGFDGFEFGGFFFGFFE,EFCF@,EFGGGGGGFFEGFFFGDGGGFGF@DGGFGFGGGGGGGGGGE<C,CFB,CFEF9F@C<DGFE8GGDGGGGGFCGGGFFFEDGF<ECC@<CCCCC
@s1701 389
TGAGGAATATTGGTCAATGGACGAGAGTCTGAACCAGCCAAGTAGCGTGCAGGATGACGGCCCTATGGGTTGTAAACTGCTTTTATAGGGGGATAAAGTGTGCCACGTGTGGCATATTGCAGGTACCCTATGAATAAGGACCGGCTAATTCCGTGCCAGCAGCCGCGGTAATACGGAAGGTCCAGGCGTTATCCGGATTTATTGGGTTTAAAGGGAGCGTAGGCCGTTTGGTAAGCGTGTTGTGAAATGTCGGGGCTCAACCTGGGCATTGCAGCGCGAACTGTCAGACTTGAGTGCGCAGGAAGTAGGCGGAATTCGTCGTGTAGCGGTGAAATGCTTAGATATGACGAAGAACTCCGATTGCGAAGGCAGCCTGCTGTAGCGCAACTGACGCTGAAGCTCGAAAGCGTGGGTATCGAACAGGATTAGATACCCT
+
DGGGGGGGGGGGGGGGGGGGGGGGGGGFFGGGGGGGFGGGGGGGGGGGGGGGGGGGFGGGGGGGGGFGGGGEGGGGGFFGGGGGGGGGGGGGGGGGGCFGGGGGGGGGGGGGGGGGGGGGGGGGGGGGGGGGGGGGGGGGGGGGGGCFFGGGGGFGG9FGGGG7BEEGGGGC9EFGGGDGGG97>FGG@F@FGGGGGGGGGFFFGGF<<2<EFGGFC6F833EC<54FCG@:+=<754EC:GDGGFGFFC:@/8GGGCFFFFGFFGFCCFCAF?>GFG#=6CCFGGF<9CDFFGGGDGGGFFB9GEDGGFGGGECEE@@FGFCBBGGFEC5,EE9FEE9FGGGGFF8FEC?GGCFCGGGFF7GFGGGGGFGGGFGFFGEGGGGGGGGGGGFGGGGGGGGGFGGFEDGGGGGGGGGGGGGFGGGGGGGGGGGCCCCC
@s1701 45549
TGAGGAATATTGGTCAATGGACGAGAGTCTGAACCAGCCAAGTAGCGTGCAGGATGACGGCCCTATGGGTTGTAAACTGCTTTTATAGGGGGATAAAGTGTGCCACGTGTGGCATATTGCAGGTACCCTATGAATAAGGACCGGCTAATTCCGTGCAAGCAGCCGCGGTAATACGGAAGGTCCGGGCGTTATCCGGATTTATTGGGTTTAAAGGGAGCGTAGGCAGTTTGGTAAGCGTGTTGTGAAAGGTCGGGGATCAACCTGGGCATTACAGCGCGAACTGCCAGACTTGAGTGCGCAGGAAGTAGGCGGAATTCGTCGTGTAGCGGTGAAATGCTTAGATATGACGAAGAACTCCGATTGCGAAGGCAGCCTGCTGTAGCGCAACTGACGCTGAAGCTCGAACGCGTGGGTATCGAACAGGATTAGATACCCT
+
FGFGG<EFFFGGGFGGFGGGGGGGGFFEFFGGGGGGGG?AEF<FAFFFEGGGGG?AFG,F7EGGGEFDGFGFGFFGGCGFD??FFGDGGGGEGGFDFGGGC<FCCFCFGGGG7,CEFFGGAF8=FG,EFGGA,CEGG<CDEFCFE+@3<CFFF3>C+,F+DBF<F7FFGGCAFGGGFGDGBDFEFEGDC*=FGGEG?C:A78CCCC@1F.<<9F:#1.C4<85:#:=9F:FF7;C4=,/:@>7?97C#=EGGGCE$:>E@ACFE&GC@;:-C@C:/@E:F?,F>CB838D==5@GEDGGGGGGFEB=@F@E>8,>C@EC7F=FE?F@,DE5,AGGFBE?C<AGGFCEFBE?C6?::?FFBCDGFF<<GFDGGEFFF8FECF@EEDE9GF@,GFAGGFCGGGGG@@7F7GEEEFF9ECGF@EGFFCFGFFDFC@B@C
@s1701 21731
TGAGGAATATTGGTCAATGGACGAGAGTCTGAACCAGCCAAGTAGCGTGCAGGATGACGGCCCTACGGGTTGTAAACTGCTTTTATAAGGGAATAAAGTGAGTCTCGTGAGACTTTTTGCATGTACCTTATGAATAAGGACCGGCTAATTCCGTGCCAGCAGCCGCGGTAATACGGAAGGTCCGGGCGTTATCCGGATTTATTGGGTTTAAAGGGAGCGTAGGCCGGAGATTAAGCGTGTTGTGAAATGTAGACGCTCAACGTCTGCACTGCAGCGCGAACTGGTTTCCTTGGGTACGCACAAAGTGGGCGGAATTCGTGGTGTAGCGGTGAAATGCTTAGATATCACGAAGAACTCCGATTGCGAAGGCAGCTCACTGGAGCGCAACTGACGCTGAAGCTCGAAAGTGCGGGTATCGAACAGGATTAGATACCCT
+
EFGGGGGGGGFGGGGGGGGGGGGGGGGEGGGGGGGGGGGGGCFGGGGGGGGGGGGGGGGGGGGGGFGGGGGGGFGGGDGEFFFGGGGGGGG@GGGGGGGGGGFGGGGGGGEFGGGGGGGGGGGGCFGGGGDABGG9EBFFFFDGEGEGGGGGGCCFGGGGF8DFFCFGGFGCCGFGCGGGGGGG@CEDCGGGGGGGD5F?G>GGEFFCEFFGGCC.E>CD>D886?EGGGGFGGGAGGEGFFCE>EFGGGFF99?D>AFCGF=:<GGFDEC>6EE@CF8=<GGGGFBB3>,F>CDECC,FGFDGGGGEGFEB@=EECGFGFFC>EGEGGGGFAD<F;E,FE;<,CDDGGGFCEFECGFF?@GGFFFFFGFGGGGGGFGGGGGGGGGFGGFBCGF<E8GGFGGGFGGGGGGGGGGGGGGGFFCGGGGGGGFE<CBAA
@s1701 27356
TGAGGAATATTGGTCAATGGACGAGAGTCTGAACCAGCCAAGTAGCGTGCAGGATGACGGCCCTATGGGTTGTAAACTGCTTTTATAAGGGAATAAAGTGAGTCTCGTGAGACTTTTTGCATGTACCTTATGAATAAGGACCGGCTAATTCCGTGCCAGCAGCCGCGGTAATACGGAAGGTCCGGGCGTTATCCGGATTTATTGGGTTTAAAGGGAGCGTAGGCCGTTTGAGAAGCGTGTTGTGAAATGTCGGGGCTCAACCTGGGCATTGCAGCGCGAACTGCCAGACTTGAGTGCGCAGGAAGTAGGCGGAATTCGGCGTGTAGCGGTGAAATGCTTAGATATGACGAAGAACTCCGATTGCGAAGGCAGCCTGCTGTAGCGCAACTGACGCTGAAGCTCGAAAGCGTGGGTATCGAACAGGATTAGATACCCT
+
GGGGGGGGGGGGGGGGGGGFFGGGGGGGGGGGGGFFFGGGFF@FGGFGGGGGGGGGGGGGGGGGGGGGGGCF@FGFFFGGGGGGGFGGGFFFG8FFFFGFFGGGGFGGGG7BFD9EAEFGGGGFGGGGGGFF<@B,C<@F=FC>++BFFGFFGCDFFBD@<FFGGGGGGEGCGFFGF@FGCFFGGGGGGGGCF9CEGEGGGG>FGF@:FFFGFG;/=>E>3>;CFG>BFG<$@FGBEDE<FFFFFGFGG>ECFGFCGDF6EFGGGFGGGFGGGEBCGFDF?DBBD@C58GGGFGGFEGGFGE?,8>GGGGGGF=EB8B+CFECGFGGFECGFEFDFE9FD?DEF7B<GGGFGFFFGGGGEEDGGFECGGFGGFFFCFGGGGGGGFFEFEGFGGGGGE@GGFFFDGGGGGGFEEGGGGGGEGGGGGGGGGGGCCCCC
@s1701 42118
TGAGGAATATTGGTCAATGGACGAGAGTCTGAACCAGCCAAGTAGCGTGCAGGATGACGGCCCTATGGGTTGTAAACTGCTTTTATAAGGGAATAAAGTGAGTCTCGTGAGACTTTTTGCATGTACCTTATGAATAAGGACCGGCTAATTCCGTGCCAGCAGCCGCGGTAATACGGAAGGTCCGGGCGTTTTCCGGATTTCTGGGGTTTAAAGGGAGCGTAGGCCGGAGATTAAGCGTGTTGTGAAATGTAGACGCTCAACGTCGGCACTGCAGGGCGAACTGGTTTCCTTGAGTACGCACAAAGTGGGCGGAGTTCGTGGTGTAGCGGTGAAATGCTTAGATATCACGAAGAACTCCGATTGCGAAGGCGGCTCACTGGAGCGCAACTGACGCTGAAGCTCGAAAGTGCGGGTATCGAACAGGATTAGATACCCT
+
FGGFGGGGGGGGGGGFEEFGFFEGE:FFGFFGGGGGGGFFFGEGGGEBFEFEFGGE8FCFEEFFGCGGFGGCCFFGGGG9E<BFFFFGG9DEGGGGGFGGGGGGGGG+A<@<<FGGGGEFG9FFGDGGFEFD<AEECFCCEFEG7CFGGABDGFGG@FFFFF?F+8@@GGFFEGGCE7::>EG7FEG@<:**,,8C=CF9+575CC<=8?FFDCFF7=50)3?+F?7?FC>8>FF7::>:C@GFCCDFCFFG9C47FA:F:>A3#9B@,,<+:A#88G:E3>DBCFD5,,?9DEEB6<8GGF=8FECEDGE;>+=+4BA,AAEB5GGGFGFFAE<FGGFGGA?=FFC,@,<CE?EF:B9:7DGFFC8FEDGGGGGGGGGEFGGGFFFC,@8:E9GGFCGGFEFEGGGGF@GFGGGGGGGEFFGGGGGGGFFCCCCC
@s1701 394
TGAGGAATATTGGTCAATGGACGAGAGTCTGAACCAGCCAAGTAGCGTGCAGGATGACGGCCCTATGGGTTGTAAACTGCTTTTATAAGGGAATAAAGTGAGTCTCGTGAGACTTTTTGCATGTACCTTATGAATAAGGACCGGCTAATTCCGTGCCAGCAGCCGCGGTAATACGGAAGGTCCGGGCGTTATCCGGATTTATCGGGTTTAAAGGGAGCGTAGGCCGGAGATTAAGCGTGTTGTGAAATGTAGACGCTCAACGTCTGCACTGCAGCGCGAACTGGTTTCCTTGAGTACGCACAAAGTGGGCGGAATTCGTGGTGTAGCGGTGAAATGCTTAGATATCACGAAGAACTCCGATTGCGAAGGCAGCTCACTGGAGCGCAACTGACGCTGAAGCTCGAAAGTGCGGGTATTGAACAGGATTAGATACCCT
+
FGGGGGGGGGGGGGGGGGGGGGGGGGGFGGGGGGGGGGGGGGGGGGGGDGGGGGFGFGGGGGGF8,CFFGGGGGGGGGGGGGFGGGGGGGGGGGGGGGGGGGGGGGGGGGGGGFGGGGCGGGGFGGGFFGFGEFGGGGGGGGCGGGGGGGGGGGGGGGGDGGFGGGGGEEGGGFGGGGGGGGGGGGGEFCGGGG?GDAFCF7BCFC7B6GGGGGGA@6GFFGEF:CCFFGFG7<=>E;GG(FFGE=FFFD@@*CGFFF5F<<8CGEEBC.@ACGEC>=8GGGFFGFBF9FFFDE>B?CFE=FDDEDG@B>FGEB+EDGGGGGGGFF7GGEC,DFC8@-9GGGGFBCFCF?AB8CEFGFGEGGFDGFAGGGGFDGFGGEGGGGGGGGGEGECGGGGGFFGGGDGGGGGGGGGGGGGGGGCGGGGGGGGGGGGCCCCC
@s1701 395
TGAGGAATATTGGTCAATGGGCGAGAGCCTGAACCAGCCAAGTAGCGTGAAGGATGAAGGTCCTACGGATTGTAAACTTCTTTTATACGGGAATAAAGTTTCCTACGTGTAGGATTTTGTATGTACCGTATGAATAAGCATCGGCTAACTCCGTGCCAGCAGCCGCGGTAATACGGAGGATGCGAGCGTTATCCGGATTTATTGGGTTTAAAGGGAACGTAGGCCGGGGATTAAGCGTGTTTTGAAATGTAGACGCTCAACGTCTGCACTGCATCGCGAACTGGTTTCCGTGAGTACGCACAAAGTGGGCGGAATTCGTGGTGTAGCGGTGAAATGCTTAGATATCACGAAGAACTCCGATTGCGAAGGCAGCTCACTGGAGCGCAACTGACGCTGAAGCTCGAAAGTGCGGGTATCGAACAGGATTAGATACCCT
+
DFGGGGGGFGFGGGGGGGFFCGDFGGDFGFGGGGGGGGGGGGGGGGGGGGGGGGGGGGGGFGCFGGGGGGEEEFFGGGFGGGGGGGGGGGGGGGGGGGGGGGGGGGGFGFGGCFGGGGF=EDCFDFGCBFFGGGGGGGGGGGGD7@@FGFFGDGGGFGGBFGGGEDC7<+@D;9BEEFFF:FFFEC*FFGGGGGDEC*<FCFCF9C:F*,7>CCF,8:@:;:8*0>C%C>?<F+>.>#28,#@C8C9E?@*E/9B@?FFF,>3AF;6BBB33++GEGFFA?FFFDCE=@,C58=CF@4,,AA,8FEFEC=?,@4@+CF@,CA@45CCCGGF;FDFB;<FDB=FDFGGGGGEAFGC@CDG@CFEDFFFGGEDGGGGFF8GGGGGGGFGGGGFEGGGGFFGFGGGGGGGGFGGDGGGGFECEGGGGGGGDGGGCCCCC
@s1701 21911
TGAGGAATATTGGTCAATGGGCGAGAGCCTGAACCAGCCAAGTAGCGTGAAGGATGAAGGTCCTACGGATTGTAAACTTCTTTTATACGGGAATAAAGTTTCCTACGTGTAGGATTTTGTATGTACCGTATGAATAAGCATCGGCTAACTCCGTGCCAGCAGCCGCGGTAATACGGAGTATGCGAGCGTTATCCGGATTTATTGGGTTTAAAGGGAGCGTAGGCCGGAGATTAAGCGTGTTGTGAAATGTAGACGCACAACGTCTGAACTGCAGCGAGAACTGGTTTCCTTGAGTACGCACAAAGTGGGCGGAATTCGTGGTGTAGCGGTGAAATGCTTAGATATCACGAAGAACTCCGATTGCGAAGGCAGCTCACTGGAGCGCAACTGACGCTGAAGCTCGAAAGTGCGGGTATCGAACAGGATTAGATACCCT
+
FGGGFGGGGGGGGGGGGGGGGGGGGGGGGGGGGGGGGG<FGGGGGGGECGFFGCEGGGG8CFF@F@FE>FG@FFGGGGFGGGGGGGEGCGE@CAEF,EFAFD9FFGGGGFGCFGGAFGE8<FEFFGGCD:EGGGGGGGGGEFFGEFEG8DGGCGFGFFG<E=<GGGGCCFGG;@F;@C#/C>FG@BE:FE5=FFC@DDGFGC3=FFGCFFFCCGGFC<@8(7C=CE5BA,6CC:>2DGGGFFFED<#?F:-9*):4(:@>CCGFCFC<GFE;@62>&B9FFDGGGFF<CFDF5F8FGGGFGEA<FB:EFEF?D8GGGGGGFE+CBE@EGGGGF?CEFCCFFEF@F=DGDFFGGGGFGGGGDGGGGGGGGGFEC9<FGGGGEGGGGGGGGGEFE@9F<:F8ECFFGGGGGGGFGGGGGGFGGGGGGEGGGGGCCC@C
@s1701 397
TGGGGAATATTGCGCAATGGGGGCAACCCTGGCGCAGCCATGCCGCGTGAATGAAGACGGCCCTCGGGTTGTAAAGTTCTTTCGGTAGCGAGGAAGGCATTTAGTTTAATAGACTAGGTGATTGACGTTAACTACAGAAGAAGCACCGGCTAACTCCGTGCCAGCAGCCGAGGTAATACGGAGGGTGCGAGCGTTAATCGGAATAACTGGGCGTAAAGGGCACGCAGGAGGTGACTTAAGTGAGGTGTGAAAGCCTCGGGCTTAACCTGGGAATTGCATTTCATACTGGGTCGCTAGAGTACTGTAGGGAGGGGTGGAATTCCACGTGTAGCGGTGAAATGCGTAGAGATGTGGAGGAATACCGAAGGCGAAGGCAGCCCCTTGGGAATGTACTGACGCTCATGTGCGAAAGCGTGGGGAGCAAACAGGATTAGATACCCT
+
DFFFGGGGGGGGGGGGGGGGC,FFEGF<FFFG,@FGGGGGFFF,@CE>7FFGDFFGF,,4@F+:=7BFBFC:<FFC?FGE?FEGEEF+:@7@@:FDF=F,,CAAF<FFGFAF9,B,:B><=EA,CFFGGFFA<F8C>9>>8,>3:>F*>>:CCGFFFECCF>7FC8CGFE:8:B,?<GFC:*4*=+=7C*::C*;;=9:@CCEGG9++<<8/:/808>F::?7E=BC;*2++2;#;,FGF=F9E1,=F<C4,**5+8FDBCE>9FB37,,69E,E,8@=,;D@+=GFGDGF>,=7<9EFEC8>=E4C4?+EGGFE,@=9E8+<>=CFE>AF=9GFFCF@EC8FFDEDFEGF<EFF@FFD@8GGGFCFEFGDCGGGGGGGF8GGGGGFGGFGFGGGGFFA9GFCGC@GGGGGGGGFGEE<FGFAFEEGGGFAGFGFFCCCCC
@s1701 398
TGAGGAATATTGGTCAATGGGCGAGAGCCTGAACCAGCCAAGTAGCGTGCAGGATGACGGCCCTATGGGTTGTAAACTGCTTTTATAAGGGAATAAAGTGAGTCACGTGTGACTTTTTGCATGTACCTTATGAATAAGGACCGGCTAGTTCCGTGCCAGCGGCCGCGGTAATACGGAAGGTCCGGGCGTTATCCGGATTTATTGGGTTTAAAGGGAGCGTAGGCCGGAGATTAAGCGTGTTGTGAAATGTAGACGCTCAACGTCTGCACTGCAGCGCGAACTGGTTTCCTTGAGTACGCACAAAGTGGGCGGAATTCGTGGTGTAGCGGTGAAATGCTTAGATATCACGAAGAACTCCGATTGCGAAGGCAGCTCACTGGAGCGCAACTGACGCTGAAGCTCGAAAGTGCGGGTATCGAACAGGATTAGATACCCT
+
AFGGGGGGGGGGGGGGGGGGGGGGGGGGGGGGGGGGGGGGGGDGGGGGGGGGG,FGEGGGGGGGGGGGGGGGGGGGGGGGFFGGGGGGGGGGFGGGGGGGGGGGGGGGGFGGGGGGGGGCFGGGGGGGGGGGGGC,EFD@FCGGGGDFGGGGGFGGGGGGGGEGGGGGGEGGF9CGGGGGCFGEGG=CC9@CEGGG-EEFGG>D5G:=/<>C0<CFDFE@@;EGF>GGG>F;FCDAGFGFFGCGGGGGGFEEEA>CGGCFEFEFGCCGGFGFGGGGEE8CDFGGGFGGCGGF=GECEF=FDFDEEGGGFFGFFFCE@FFFFFCEAGEEE=F=F?GFDFFCFFGGFGGGFFFFFGGFGGGGGGEFEGGGGFGGGGGFGGEGGGGGGGGGGGFGGGGGGGGGGGGFCFGGGGGGGGCGGGGFGGGGGGFGGGGCCCCC
@s1701 399
TGGGGAATATTGCACAATGGGGGAAACCCTGATGCAGCGACGCCGCGTGGAGGAAGAAGGTCTTCGGATTGTAAACTCCTGTTGTTGAGGACGATAATGACGGTACTCAACAAGGAAGTGACGGCTAACTACGTGCCAGCAGCCGCGGTAAAACGTAGGTCGCAAGCGTTGTCCGGAATTACTGGGTGTAAAGGGAGCGCAGGCGGGAGAACAAGTTGGAAGTGAAATCCATGGGCTCAACCCATGAACTGCTTTCAAAACTGTTTTTCTTGAGTAGTGCAGAGGTAGGCGGAATTCCCGGTGTAGCGGTGGAATGCGTAGATATCGGGAGGAACACCAGTGGCGAAGGCGGCCTACTGGGCACCAACTGACGCTGAGGCTCGAAAGTGTGGGTAGCAAACAGGATTAGATACCCT
+
FGGGGGGGGGGGGGGGGGGGGGGGGGGGGGGGGCGGGGEGGGGGGGGGGEEGGGEFGGFGFGFGGGG@FGFGGGFGGGGGGGGGGFCAFFF+@F+BFAGGGGGGGGGECEFF<BCA,BF@FACCF::<>;FF:D7C7FF@FDCGGGGG7*CFGGGEEF:FFGGC@C:1C7=;:BEEFEE*FGFGGG+C4?<2CDC1E=8>>8:>::8/C87%77@>D:CFAB+EGAFFB@AC<C>1GGC@<FED3FE@8,3DCFC@,32GGGFDA0<FD?9FDD=,8GG@CFDGGECGF?E9?FB+8+7FFFC49GE=FGF=@CGGGFAFA+>F=CCFF<EFB<FFFBEB@FF<GEEGFCCFFFF68GGFFCGFGGFDGGFGGGGGGGGGFGGGFGGGGGGGGGGGGGGGGGGGGCDGGFGCCCCC
@s1701 39551
TGGGGAATATTGCACAATGGGGGAAACCCTGATGCAGCGACGCCGCGTGGAGGAAGAAGGTCTTAGGATTGTAAACTCCTGTTGTTGAGGAAGATAATGACGGTACTCAACAAGGAAGTGACGGCTAACTACGTGCCAGCAGCCGAGGTAAAACGTCGGTACCAAGGGTTGTCCGGAATTACTAGGTGTGAAGGGCGCGCAGGCGGGAAGACAAGTGGGAAGTGAAATCCAGGGGCTCAACCCATGAACTGCTTTCAAAACTGTTTTTCTTGAGGAGTGCAGAGGGAGGCGGAATTCCCGGTGTAGCGGTGGAATGCGTAGGTATCGGGAGGAACACCAGTGGCGAAGGCGGCCTACTGGGCACTCACTGATGCTGAGGCTCGAAAGCATGGGTAGCAAACAGGATTAGATACCCT
+
EFCG>FEFDGGGGCFGFGFBBFCE@@FEF<FECEFGGF=C+@C6@CEFEGGCGGE<FFFC<EEFFFGF,CF,,B<,CEFFFGGGDC@F<F?FGFBFA,,,:BCBFFCGGA4FEG8<,3B<DFGGGEE8,CFGEFCEC,,::@,8@+33@,@C,:C>+1*5@*8@7:*CFFE8<?CFG77,>FC,?F+<<*>9CGG*:77<8=*;4?5#7;2C?1<=#F@3.82734<383+++@3,,:@D><@,@=9AF8B7AF6:,=3DEFC,B,B5>A,D+A,B@FE8E=:4:+@CB,@;@E@BC@:GFEC@>=8,CDE@47GGGFCFF8F7FE@E<9DECFCCCE<C:7GGGGGGGGDFFGGGF@EFFCE@FECGFGFAC,,FDFGGGGGGGDEFEEGFFFE9FCFDFEFGGGGGGGGCCCCC
@s1701 401
TGAGGAATATTGGTCAATGGACGAGAGTCTGAACCAGCCAAGTAGCGTGCAGGATGACGGCCCTATGGGTTGTAAACTGCTTTTATAAGGGAATAAAGTGAGTCTCGTGAGACTTTTTGCATGTACCTTATGAATAAGGACCGGCTAATTCCGTGCCAGCAGCCGCGGTAATACGGAAGGTCCGGGCGTTATACGGATTTATTGGGTTTAAAGGGAGCGTAGGCCGGAGATTAAGCGTGTTGTGAAATGTAGACGCTCAACGTCTGAACTGCAGCGCGAACTGGTTTCCTTGAGTACGCACAAAGTGGGCGGAATTCGTGGTGTAGCGGTGAAATGCTTAGATATCACGAAGAACTCCGATTGCGAAGGCAGCTCACTGGAGCGCAACTGACGCTGAAGCTCGAAAGTGCGGGTATCGAACAGGATTAGATACCCT
+
EEFEGGGGGGGGGGGGGGGGGGGGGGGGGADGGGGGFCFFGGFGGG@FGGGGGGGGGCFGGGGGGGGGGGGD:CFF9FGCEGFGGGGGFGFFGFGGGGGFGGGGGGGG,AFFGGGGG<FDG9EFFEGGGGGGDF@EFCFFGG7FEEGGGGGGGGG+BD>FFGGGGGF:F7>@@DCGGGGGGGGEEGGGGGGF,@FE9AF9DGGGFGGDGGG?GGDA83=A<C7FFEG0CCF9?ACAGEGEGF:EF=CBF:>@=EFFGGFFBGGGGFFEEEC89FDFB,48=CF6,F>,FD<D88+?DGEAFE,EFEEGGGGFFGGDGGGGFGGGFFEEE9FFGFFFFFFCE8GGGGFGGECGEBC@GFFF+GGGGFCGGGFFFGGGGFDGGGEGGGGGGGFGGGFFFFCGF@GGGGGGGGGGGGFFGGGGGGGGGGGFFGGCCCCC
@s1701 41768
TGGGGAATATTGCACAATGGGGGAAACCCTGATGCAGCGACGCCGCGTGAGCGATGAAGTATTTCGGTATGTAAAGCTCTATCAGCAGGGAAGAAAATGACGGTACCTGACTAAGAAGCACCGGCTAAATACGTGCCAGCAGCCGCGGTAATACGTATGGTGCAAGCGTTATCCGGGTTTACTGGGTGTAAAGGGAGCGTAGACGGAGTGGCAAGTCTGATGTGAAAACCCGGGGCTCAACCCCGGGACTGCATTGGAAACTGTCAATCTAGAGTACCGGAGAGGTAAGCGGAATTCCTAGTGTAGCGGTGAAATGCGTAGATATTAGGAGGAACACCAGTGGCGAAGGCGGCTTACTGGACGGTAACTGACGTTGAGGCTCGAAAGCGTGGGGAGCAAACAGGATTAGATACCCT
+
FGGGGGGGGGGGGGGEGGFDEFDGGGGFGGGGGFGGGGGGGEGGGGGEFGGGGGGGGGGEFGFGGGDBFGGGGFGFGGGGGGGGGGGGGFGFGGGGGGGFGG:FGGGGGFFGGGGGGGGGGGGGGEFGGGGGGFGGGGGFFGGFEGGG*<FFGGGA9;FGGDFGCCCC:CGGGGGGGCEGGDCF7C8F;GF@GGGC@ECFGE=<EDEG5EGG@C79>=C>2D9,,<C5GGGFFB?9:DG=GGEC@CEDDD?GFC16CCGGGEGFFDFF=.AA.EDGGGC=>DCFFEF+GGGGFECFF=A:A9EDAGFEC55@:7EFCFGFGGF;GGGGFEFA,:,F@FDEFEEFGGEGGEGEFGGGGGGGGGGGGFCGCDCEGGGFGGGFFCF<CFGGGGGGGGGGFFEFDFGGGFCGGFGCCCCC
@s1701 403
TGAGGAATATTGGTCAATGGACGAGAGTCTGAACCAGCCAAGTAGCGTGCAGGATGACGGCCCTATGGGTTGTAAACTGCTTTTATAAGGGAATAAAGTGAGTCTCGTGAGACTTTTTGCATGTACCTTATGAATAAGGACCGGCTAATTCCGTGCCAGCAGCCGCGGTAATACGGAAGGTCCGGGCGTTATCCGGATTTATTGGGTTTAAAGGGAGCGTAGGCCGGAGATTAAGCGTGTTGTGAAATGTAGACGCTCAACGTCTGCACTGCAGCGCGAACTGGTTTCCTTGAGTACGCACAAAGTGGGCGGAATTCGTGGTGTAGCGGTGAAATGCTTAGATATCACGAAGAACTCCGATTGCGAAGGCAGCCTGCTGTAGTGCAACTGACGCTGAAGCTCGAAAGCGTGGGTATCGAACAGGATTAGATACCCT
+
FGGGGGFGGGGGGGGGGGGGGGGGGGGGGGGGGGGGFGGGGGCFGGGGGGGGGGGGGGGGGGGGGGGGGGGGGGGGGGGGFGGGGGG,<CFFFGGGGGGGGGGGGGGGGGGGGGGGGGGGGGGGFFGGGGGGGGGGGGGGG+@FGGG>FDGGGGG:FGGGGGGGGGGGGGGGGGGGGGEGFGGGGG>CGEC8CF?C5CCFGGGGFG7FGCGCGGGFD?FFDD8FFBFFGGGG?FFAGFFGGC<GCFC:FFCDDCC9EDGGGGG;GC@9DGF@7CDGECECGGGFFD?52AFGFGGFEC8GGGGGGGGEFCFEFBB+ED+GFFEB5C7AGFGFE?FGGGGFFD9GE@FGGFDEEF+77FF@EFC,FDGGGFDGFFDF8FFGGGGGFGGGFEGGGFGGGEGGFCGGGDGGGGGGFGGGGGDGGGGGGGGGGGGCCCCC
@s1701 404
TAGGGAATCTTCGGCAATGGGGGCAACCCTGACCGAGCAACGCCGCGTGGGTGAAGAAGGTTTTCGGATCGTAAAGCTCTGTTGTAAGTCAAGAACGAGTGTGAGAGTGGAAAGTTCACACTGTGACGGTAGCTTACCAGAAAGGGACGGCTAACTACGTGCCAGCAGCCGCGGTAATACGTAGGTCCCGAGCGTTGTCCGGATTTATTGGGCGTAAAGCGAGCGCAGGCGGTTGGATAAGTCTGAAGTTAAAGGCTGTGGCTCAACCATAGTTCGCTTTGGAAACTGTCAAACTTGAGTGCAGAAGGGGGGAGTGGAATTCCATGTGTAGCGGTGAAATGCGTAGATATATGGAGGAACACCGGTGGCGAAAGCGGCTCTCTGGTCTGTAACTGACGCTGAGGCTCGAAAGCGTGGGGAGCGAACAGGATTAGATACCCT
+
GGGFGFGGGFGGGGGGGGEG@F7FGGGGGGGGFGGGGGGGGGGGGGG@EGGGGGGGFGGGAFGGGGGGEGEGGFGGGGGFE?FGGGFC@<EFEGFFGGGGGGGGGGGGGFGGGGGGADE?FCGGGG<=FGF=FFG;FFGGDC7DFCCCEFGCGGGGGGGFFFGGGFCCFFC8FG@CCFCFGCFDECFGGGGDEFCC57FC*9/2;C<@0?<EG?>@G?E?5:EGFFGFGG4G;8#-79<?E@BFC@,>ECEFFEGEFGGFF@,7FFEEGFGD>F5BDGGFFGD==+>5,GFAFGFAA8GGFAGGFCGGGGGGGGFB@,9E?GGGEFFEGFF7FFEEC8,GEFGFDA,FGGGGFECFFF@GGGGGGGGGFFGGGGGGGGGFFGGGGGGGGGGFEGGGGGGFGGGGGGGGGGFGGGGGGGGGGDGGGGGGGGGGGGFGCCCCC
@s1701 405
TGAGGAATATTGGTCAATGGACGAGAGTCTGAACCAGCCAAGTAGCGTGCAGGATGACGGCCCTATGGGTTGTAAACTGCTTTTATAAGGGAATAAAGTGAGTCTCGTGAGACTTTTTGCATGTACCTTATGAATAAGGACCGGCTAATTCCGTGCCAGCAGCCGCGGTAATACGGAAGGTCCGGGCGTTATCCGGATTTATTGGGTTGAAAGGGAGCGTAGGCCGGAGATTAAGCGTGTTGTGAAATGTAGACGCTCAACGTCTGAACTGCAGCGCGAACTGGTTTCCTTGAGTACGCACAAAGTGGGCGGAATTCGTGGTGTAGCGGTGAAATGCTTAGATATCACGAAGAACTCCGATTGCGAAGGCAGCTCACTGGAGCGCAACTGACGCTGAAGCTCGAAAGTGCGGGTATCGAACAGGATTAGATACCCT
+
DGGGGGGGGGGGGGGGGGFGGGGGGGGGGGGGGGCEFGGGGGGGGGGFEGGGGGGCFGGGGEGGGGGGGGGGGGGGGGGGFGGGGGGGGGGCEGFGGGGGGGFGFGGGGCF9FFGGGCCFFGGGGGCGGGGGGGGGFGGGGGGGG7@FGGGGGGGGFGGGCGGGGGDGGGG7;EGFCF7FFFFCFGGGEFGCFFGGGCEGGGGGG&GE#@AFFGG7GFGD@FGFF:CFGFC7CC@9CGFDCFFE:<9FFC8B@:CFGFF2CECFCFGFFGF?EC>=6/#GGGGFGGFDAFFFBGGGGGFF9GCFGEEEF?GE>=78EFGGGGECAGEFFCEEE9DFEFF9CGFFCGGGFAGGGGGGGGF:BCGGGGGGGGGGGGGGFCGGGGGGGFFDGFBGGGFFGGGGCEGGFGGGGGGGGGGGGFGFGGGGGGGGGGGCCCCC
@s1701 406
TGGGGAATATTGCACAATGGGGGAAACCCTGATGCAGCGACGCCGCGTGGAGGAAGAAGGTCTTCGGATTGTAAACTCCTGTTGTTGAGGAAGATAATGACGGTACTCAACAAGGAAGTGACGGCTGACTACGTGCCAGCAGCCGCGGTAAAACGTAGGTCACAAGCGTTGTCCGGAATTACTGGGTGTAAAGGGAGCGCAGGCGGGCGATCAAGTTGGAAGTGAAATCCATGGGCTCAACCCATGAACTGCTTTCAAAACTGGTCGTCTTGAGTAGTGCAGAGGTAGGCGGAATTCCCGGTGTAGCGGTGGAATGCGTAGATATCGGGAGGAACACCAGTGGCGAAGGCGGCCTACTGGGCACCAACTGACGCTGAGGCTCGAAAGTGTGGGTAGCAAACAGGATTAGATACCCT
+
DC<EGGGGGGGGGGGGGGGFGGGGGGGGGGGGGGGGGGGGGGG:CGGGGGGGEEFF,CEFGFFGFGGGGGGGGGFDEGFCFFGGGG?CFGFGEGGEAFGGGGGGGGFGGGGGGGGGGGGGGFGG7FEGFGGGDGGDGFGGGFFGGGGFGGGGGC:>FGGG;FFFGFF@BFEEFGGGEG7:F@FC<E6FF,BE2:F8CCEC58:8FCC98:#/7D@:;C<?A<<47BF79,<GFDC:>5:FGFF@CFCGCE><GGE:=60DGC>800BC#,<<*F<AD;GGGFFGGEFGEDEDBD+4++BFFEC8FC8CEEFC,@:B8CE9GGFF7GDGGFFEGGFFGGGGFCGGGCCEFFEFCGGFFFBFGGGGGGFGGFGGGGGGFGGFFEGGGFEFFGGGGGGGGFEEGFGGGGGGGFGCCCCC
@s1701 29224
TGGGGAATATTGCACAATGGGGGAAACCCTGATGCAGCGACGCCGCGTGGAGGAAGAAGGTCTTCGGATTGTAAACTCCTGTTGTTGAGGAAGATAATGACGGTACTCAACAAGGAAGTGACGGCTAACTACGTGCCAGCAGCCGCGGTAAAACGTAGGTCACAAGCGTTGTCCGGAATTACTGGGTGTAAAGGGAGCGCAGGCGGGAGAACAAGTTGGAAGTGAAATCCACGGGCTCAACCCATGAACTGCTTTCAAAACTGTTTTTCTTGAGTAGTGCAGAGGTAGGCGGAATTCCCGGTGTAGCGGTGGAATGCGTAGATATCGGGAGGAACACCAGTGGCGAAGGCGGCCTACTGGGCACCAACTGACGCTGAGGCTCGAAAGTGTGGGTAGCAAACAGGATTAGATACCCT
+
GGGGGBFGGGGGGGGGFGG?FEGGGGGGGGGGGGGGGGDGGGGGGGGFGGGGGGGGFGGGGGG9FFCCCGGGGGGGFFFGFFGGGGGGGGGGGGGGGCGGGGGDGGGGGGGGGGGGGGGGGGGGG7FGGGGGGGGGGGGFFGGGGGGG:CFGGGG@GGG=GGGGCCCEF3:CFFEGGDDGGGFFFGGG<GCFFFGFGGGFGGGGGGG>?ECFGFDACFCGFGFCF@FGGGEEGGGFECFFGFE>8CDFFGDEFGGBECGGGGGGFG<EC8GGFGFGGGGGGGFFGEGECFFFEEDGGCGGFFEGFE7GGFFAGGGGGGGGGGGFGGFFFFEGGEF@GGGGCDGFFEGGGGGGGGGGGEGGGGGGGGGGGGCGGGGGGGGGGGGGGGGGEGGGGFGGGFGGGGGGGGGFGGGCCCCC
@s1701 408
TGGGGAATTTTGGACAATGGGGGCAACCCTGATCCAGCCATGCCGCGTGCAGGATGAAGGCCTTCGGGTTGTAAACTGCTTTTGTCAGGGACGGAAAGGACCGTGTTAATACCATGGTCTGCTGACGGTACCTGAAGAATAAGCACCGGCTAACTACGTGCCAGCAGCCGCGGTAATACGTAGGGTGCAAGCGTTAATCGGAATTACTGGGGGTAAAGCGTGTGCAGGCGGTTCTGTAAGGCAGATGTGAAATCCCCGGGCTCAACCTGGGAATTGCAGTTGTGACTGGAGGACTAGAGTTAATCAGAGGGGGGTGGAATTCCAAGTGTAGCAGTGAAATGCGTAGATATTTGGAAGAACACCAATGGCGAAGGCAGCCCCCTGGGATGCGACTGACGCTCATGCACGAAAGCGTGGGGAGCAAACAGGATTAGATACCCT
+
FEEFGGDGGGGGGGGFGGFDEEGGGGGGGGGF9FFFGGFGGGGGGGEFGGGGGGGCFGGGGGGGG<EDC@CGGGGGGGGCFFGFGCGGGGGDFEGGGGGGGGGGGGGGGFFGGGGGGGGGGGGFFG7FGEEGGFGGGGGGFFGGGGGEGGFGGGDFGEF,FFGGGGGGGGGGG8EGGFDFAFAFC,:<FFGFG1=4A?CFCCF@<CFFG?,#.*=6;2<584;CFF?:E5CGGFEA@4<C#?27/GFC<<,ECCFGFEDBCFCD<=DDE>>EF9EC>,#<GDED=+DB,C9FC,A,B;C,A,A=8GFDEC8F=FDE;@,=>8,9CFE@,*EC,FFED@C@DGGGGGGGFFFGFCGGFEFGGFFGF=CDFFFEFC7CGEDGGGGGFFGGCFAGGGFFEFFFGGFGGGEFFC7GDGGGGGGFGGGFEFFGGGGGGFCGCCCCC
@s1701 43665
TGAGGAATATTGGTCAATGGACGAGAGTCTGAACCAGCCAAGTAGCGTGCAGGATGACGGCCCTATGGGTTGTAAACTGCTTTTATAAGGGAATAAAGTGAGAGTCGTGACTCTTTTTGCATTTACCTTATGAATAAGGACCGGCTAATTCCGTTCCAGCAGCCGCGGTAATCCGGAAGGTCCGGGCGTTATCCGGATTTATTGGGTTTAAAGGGAGCGTAGGCCGGAGATTAAGCGGGTTGTGAAATGTAGACGCTCAACGTCTGCACTGCAGCGCGAACTGGTTGCCTTGAGTACGCACAAAGTGGGCGGAATTCGTGGTGTAGCGGTGAAATGCTTAGAGATCACGAAGAACTCCGATTGCGAAGGCAGCTCACTGGAGCGCAACTGACGCTGAAGCTCGAAAGTGCGGGTATCGAACAGGATTAGATACCCT
+
CEGGGGFGGGGGFGGGGGGGGGDGGEGFG<FGGGGGGG8AFFDEFE@B:EGGGGGFFFFFGGDCCF<,F<=CGFFGGGGGG9FGGGG9CFG8AFGGFGGFGFEC5,C=CACAFGDEFF7DGD,EAGGE@EFE<F9E<FCFG+CCCFGGGGFGG,,>8DD8D,3@FEGGE:*@,,*@FEGFC:F7*CEEFFCFFFDECEDFG?9<CFF>GF@;E8EFD(<8;949+:85FGGGGGG:E.7>@;0C;?FFEDCGF+<<3:*<<8,72FCGFFCCC@+GGE4C8DFFFF7=@,AC*GC@E<8FDBFGF>:FC9,E@9@++B+FFFCC>GGFGFFF@A9>DF<GFD,GGFF@GFDGEB@FCFFEFBCGGFDEE8GGFFFCB,GGGGGFAFCF:CFDGGFGFGGFFEGEF>GGGDGGGGGGGFEEFFCFGFGGGGGCCCCC
@s1701 21094
TGGGGAATATTGCACAATGGGGGAAACCCTGATGCAGCGACGCCGCGTGGAGGAAGAAGGTCTTCGGATTGTAAACTCCTGTTGTTGAGGAAGATAATGACGGTACTCAACAAGGAAGTGACGGCTAACTACGTGCCAGCAGCCGCGGTAAAACGTAGGTCACAAGCGTTGTCCGGAATTACTGGGTGTAAAGGGAGCGCAGGCGGGAGAACAAGTTGGAAGTGAAATCCATGGGCTCAACCCATGAACTGCTTTCAAAACTGTTTTTCTTGAGTAGTGCAGAGGTAGGCGGAAGTCCCGGTGTAGCGGTGGAATGCGTAGATATCGGGAGGAACACCAGTGGCGAAGGCGGCCTACTGGGCACCAACTGACGCTGAGGCTCGAAAGTGTGGGTAGCAAACAGGATTAGATACCCT
+
CFGGGFFGGGGGGGGGGGGGGGGGGGGGGGGGGGGGGGGGGGGGGGGFGGGCGGGGGGGGGGFGGGGE:FGGGGGGFGGGGGFGGGGGGGG<AFEFGGC<FCFGFGDCDGGGFGGDGGGGGFEEGG:BEDGG@FF8FCFGGFGFB7CCCFGGGGG@GGG==GFCCFGGGEDEGA<CF<C>E@CFFFFGGCFGGEEFE=CGGEE>CEGCEE@C>CD1GGB534CCCC<BF?,@FFG@;CFGFFDC6FFCGGC@7B@F8EEGDFF=8B@FGGFG>F@3DDD2DA,GGEC:C8A6,,+GGGFDGGEGDEEFDAC@,GGGGGFGGCGFBE@GGGGGGFFGFGFFFCGGGGGGEEGGGFFGGFEFCGFFGGFGEGGFGFFF8GEGFCGGGGGGGGGGGGGGGGGFFDGFGGGGGGGCCCBC
@s1701 24371
TGAGGAATATTGGTCAATGGACGAGAGTCTGAACCAGCCAAGTAGCGTGCAGGATGACGGCCCTATGGGTTGTAAACTGCTTTTATAGGGGGATAAAGTGTGCCACGTGTGGCATATTGCAGGTACCCTATGAATAAGGACCGGCTAATTCCGTGCCAGCAGCCGCGGTAATACGGAAGGTCCGGGCGTTATCCGGATTTATTGGGTTTAAAGGGAGCGTAGGCCGTTTTGTAAGCGTGTTGTGAAATGTCGGGGCTCAACCTGGGCATTGCAGCGCGAACTGCCAGACTTGAGTGCGCAGGAAGTAGGCGGATTGCGTCGTGTAGCGGTGAAATGCTTAGATATGGCGAAGAACTCCGATGGCGAAGGCAGCCTGCTGTAGCGCAACTGACGCTGAAGCTCGAAAGCGTGGGTATCGAACAGGATTAGATACCCT
+
EGGGGGGGGGGGGGGGGGGGGGGGGGGGGCFGGGGGGGFFGGGGGFGFE,DGGGGGGEEGFFGGGGGDGGGGGFGGGGGGGGGGGGGGGFEGGDAAEEFGGGCFGGGGGGGGGGG=FGGGGGGFFGGGGGFGFFGGGFGFFFGE:ECGGD,BDGFGGGGFEFGGGC@GFGGGCGF771116?:FGGGGGG::CFFF**+<FG9:CF11B<C9C?C5F6C>>EG>6E<4<#E><3E?G;F:<:*@<3<ECGFGGGE485D?#<@FGGF6=:8#>@+>FC:=EDD8<3CC?F,F5>38+GFAACCFEECFBC>E8+++EF7FFF=>9FC9A@C,,?9:,5,GFFFGGDGGGFGFA?FCCEECF,FCGGGGF@FFB8GGFE@FCFDDCDEGGGGGFEFGFCGGD7GFF;GDGGGGGGGGFGCFFFGGGGGGGGGCCCCC
@s1701 22478
TGAGGAATATTGGTCAATGGGCGAGAGCCTGAACCAGCCAAGTAGCGTGCAGGATGACGGCCCTATGGGTTGTAAACTGCTTTTATAAGGGAATAAAGTGAGAGTCGTGACTCTTTTTGCATGTACCTTATGAATAAGGACCGGCTAATTCCGTGCCAGCAGCCGCGGTAATACGGAAGGTCCGGGCGTTATCCGGATTTATTGGGTTTAAAGGGAGCGCAGGCCGTGGGTTAAGCGTGTCGTGAAATTCCGTCGCTCAACGGCGGACGTGCGGCGCGAACGGGTCCACTTGAGTACGCGGGTCGTTGGCGGAATTCGTGGTGTAGCGGTGAAATGCTTAGATATCACGAAGAACTCCGATTGCGAAGGCAGCTGACGGTAGCGCAACTGACGCTGAGGCTCGAAAGTGCGGGTATCGAACAGGATTAGATACCCT
+
EFFGGGGGFGGGGGGGGGGDFGGGGECGFGDGGGFG8FGFFF@FGGEGGGGGGGGGGGGGGEGGGGGGGFEFGGFGF9FG?FEGGGGGGGGFGCFGGGGGGGFDFEGFGGCFFGGGGGGDGFGGGGGGGGGGGGGGGGGGGG7CEGEGGGGGGGFGGFGFDFGGEEGEGCGGEF>:CC1*5?C7FFE@GGEACC@<2*=FC+28>C3C7@?CE:CFE9GD;9EED5?FF@:2/<:5:EC=CF@;;CGECEE:1(501=*C;@C5C?CFGEE0*<@ECDEGG5D<#GDE9FGFFFEFEEFC8@+:D+GEFB?E?=+EFEGFGFEE=EGFFAC<<FF@GFECGFF8?GFFFFFFEB7BCEGCC:C,FC@C,C,FFEF7GEFFCCCCGGFEFB,>GGGGGGGF:,FFCC:7GEGFGGGGGFGF@GGGF<9DGGFCC@AC
@s1701 22919
TGAGGAATATTGGTCAATGGACGAGAGTCTGAACCAGCCAAGTAGCGTGCAGGATGACGGCCCTATGGGTTGTAAACTGCTTTTATAAGGGAATAAAGTGAGGGTCGTGACTCTTTTTGCATGTACCTTATGAATAAGGACCGGCTAATTCCGTGCCAGCAGCCGCGGTAATACGGAAGGTCCGGGCGTTATCCGGATTTATTGGGTTTAAAGGGAGCGTAGGCCGGAGATTAAGCGTGTTGTGAAATGTAGACGCTCAACGTCTGCACTGCAGCGCGAACTGGTTTCCTTGAGTACGCACAAAGTGGGCGGAATTCGTGGTGTAGCGGTGAAATGCTTAGATATCACGAAGAACTCCGATTGCGAAGGCAGCTCACTGGAGCGCAACTGACGCTGAAGCTCGAAAGTGCGGGTATCGAACAGGATTAGATACCCT
+
FGGGGGGGGGGFGGGGGGGGDGGGEGGCFGGGGGGGGG@FGGCGGGGGGGGGGGGGGGGGGGGD8AFGFFGGGGGGGGGGGGFGGGGGGGG,A<EFCGFDFFGEGGGGGGGFFGGGGGGGGGDFGEFEGGGG,E;ECFGDFGGGGG7FGDFEFG+7FFGFFFGDGDGGGE@E2<AFCGGG>GGGGGGGGG>FCF8GDFF6DE-GFFGCFGGCB<@7B99/(4;C7FFGEEFFDCEEGFEGGGFGGFF?FFA@7DC>EFF@F5,CFCFGGFGGGGEF:AE>EFF=9@CFGGGGFGECBFGFDFGGGEGGGGE;A,@GEFFFFFCDAGGGGFFAA?AGGFGGFDDGFFEGGGGFFFCGGFFB:CGGFFGGGFAGGGGFFFCCGGGGGGFGFFCGGFGGF@GFEGGGFGCGGGGGGGGFGGFCCGGGGFGGFCCCCCCC
@s1701 23118
TGGGGAATATTGCACAATGGGGGAAACCCTGATGCAGCGACGCCGCGTGAGCGATGAAGTATTTCGGTATGTAAAGCTCTATCAGCAGGGAAGAAAATGACGGTCCCTGACTAAGAAGCACCGGCTAAATACGTGCCAGCAGCCGCGGTAATACGTATGGTGCAAGCGTTATCCGGATTTACTGGGCGGAAAGGGAGCGTAGACGGAGTGGCAAGTCTGATGGGAAAACCCGGGGCTCAACCCCGGGACTGCATTGGAAACTGTCAATCTAGAGTACCGGAGAGGTAAGCGGAATTCCTAGTGTAGCGGTGAAAGGCGTAGATATTAGGAGGAACACCAGTGGCGAAGGCGGCTTACTGGACGGTAACGGACGTTGAGGCTCGAAAGCGTGGGGAGCAAACAGGATTAGATACCCT
+
AFGGGGGGGGGGGGGFFFFGG@7CCGGGG8CEGEFGGGGGGCFEGGGC@FGGECC@EFGGGGFEGCE,BDEGG<CCEFFFGGGGGGGEGG==@CFFGGGGGGGG+FEFGCFGGGG<FGGFGGGGGG@DFGGGDFCCFFFGGGG7FGGG3>@FGGGFCFGFFCCGGGFCFCCFGDGG7CFFFGGAFC:E+4<,/=C:@EE*:7*0<CAE,?@G<@FDF?F?=4#<FEFBGGGGGGGC8C<+7CECDGG<FEFGFFFFFFFGGFFGGGDF:<FEDFEF=EFG>FCGGGEFCGFE@>9GFCF,F9GEBF=FFDEDFE>GCDEEC;GFEF8GGECFEF<CDFFFFDDGGFEGDGGGGGGGDFB7GGGGEFC@7GGGGGGGGGGFGFGFCGGGGGGGFGDFGFGFGFGGGGBGGGFCCCCC
@s1701 41888
TGGGGAATATTGGTCAATGGACGAGAGTCTGAACCAGCCAAGTAGCGTGCAGGATGACGGCCCTATGGGTTGTAAACTGCTTTTATAAGGGCATAAAGTGAGTCTCGTGAGACTTTTTGCATGTACCTTATGAATAAGGACCGGCTAATTCCGTGCCAGCAGCCGCGGTAATACGGAAGGTCCGGGCGTTATCCGGATTTATTGGGTTTAAAGGGAGCGTAGGCCGGAGATTAAGCGTGTTGTGAAATGTAGACGCTCAACGTCTGCACTGCAGCGCGAACTGGTTTCCTTGAGTACGCACAAAGTGGGCGGAATTCGTGGTGTAGCGGTGAAATGCTTAGATATCACGAAGAACTCCGATTGCGAAGGCAGCTCACTGGAGCGCAACTGACGCTGAAGCTCGAAAGTGCGGGTATCGAACAGGATTAGATACCCT
+
EFGGGGGGGGGFGGGGGGGGGFGGGGGFG,CEFFGGGGGGGGGGGACEGGGGGGGDCECE@FEFGFAFGGGGCEFGGGGGGDAFGGFGFFG,AFAFFGGGGGFGGGFGFFDGFFGGGFGGGGGGGGGGGGGFAFECGGGD8DFGGFGDGGGG?DECCAAFGGGGGDEE:FDE@F@CCCCCGGFCEDCEFGG>G9FEEDGGGGFGGGCC?FEFGFC58/?;:ECGFGGFG=?E:FCACCGFFGFGFFD;CFAGGGF=C<;FGGFGGGC,@AEDFDGEGFEAGGGGF>BA6DAFFGDGEF@E9FA,FEGEEB;EFEGCCGFFFGE8=GFBFGFEF?DGGDGGFFFF8GFGFF<EGFEGGGFGFGGGFEGGFFDGGGGFFGGGGGGGGF<DGGFGFCDGGGGGGGGGFEGGGGGGGGGGGGFFEGGGGGGGGGFC9BCC
@s1701 41018
TGGGGAATATTGGGCAATGGGGGAAACCCTGACCCAGCAACGCCGCGTGAAGGAAGAAGGCCTTCGGGTTGTAAACTCCTTTTACCAGGGACGAAATTAATGACGGTACCTGGAGAAAAAGCAACGGCTAACTACGTGCCAGCAGCCGCGGTAATACGTAGGTTGCAAGCGTTGTCCGGATTTACTGGGTGTAAAGGGCGTGTAGGCGGAGATGCAAGTTGGGAGTGAAATCCATGGGCTCAACCCATGAACTGCTCTCAAAACTGTATCCCTTGAGTCTCGGAGAGGCACGCGGAATTCCTAGTGTAGCGGTGAAATGCGTAGGTATTAGGAGGAACACCAGTGGCGAAGGCGGCTTGCTGGACGACAACTGACGCTGAGGCGCGAAAGCGTGGGGAGCAAACAGGATTAGATACCCT
+
@FDGGEGGFGGGGGGGDFFGGC>FCFGFF8EFGGGGGGGGGEGGDFFGGGGGGGGGGGGGGGGFGGGGGGGEFFGGGGGGFGGFF<FGGGGFDG@FEFGGFFFGGGGGEFFGGGGGGGGG73BFFEFGCFFFCFF8FGGGGF@CGGGEGGD*FGF@CFCFECFF>EGFGGDEDGGGG@:FF?FEGFFCF;FGGGG2F>C<3?829CCFEGGDFCCFGFFF;6C5EECDCCFCFGGFGF@CFGGGFED<9GGF>F:CF@,F@=:DGGFGGCB?A9C@8+))GFFFF=GECF@EFED8@,FE==GGFB7BF=DGFGGC:CFDFECGFCF,GGFB,F@6<FFECGFF@:7GGCGGGGGGGFGGGGGGGGGGGGGFGGGFFGGGGECGDGGGGGGDFGFGGGFFDFFCCGFE,GGFGFCCCCC
@s1701 45804
TGGGGAATATTGCACAATGGGGGAAACCCTGATGCAGCGACGCCGCGTGAGCGATGAAGTATTTCGGTATGTAAAGCTCTATCAGCAGGGAAGAAAATGACGGTACCTGACTAAGAAGTACCGGCTAAATACGTGCCAGCAGCCGCGGTAATACGTATGGTGCAAGCGTTATCCGGATTTACTGGGTGTAAAGGGAGCGTAGACGGAGTGGCAAGTCTGATGTGAAAGCCCGGGGCTCAACCCCGGGACTGCATTGGAAACTGTCAATCTAGAGTACCGGAGAGGTAAGCGGAATTCCTAGTGTAGCGGGGAAATGCGTAGATATTAGGAGGAACACCAGTGGCGAAGGCGGCTTACTGGACGGCAACTGACGTTGAGGCTCGAAAGCGTGGGGAGCAGACAGGATTAGATACCCT
+
DGGCGGGGCFEFGGGGGGG<FEGGGGGGGGGGGGGGGGGGGGGGEGGGGGDFGGGGGGGFGGGGGGDFGGGGGGGGGFGCGGGGCGGGGGFGGFEFGGGGGGGEGGGGGGGGGGGGGGGGGGGGGGEGGGGGCDGCGGGGGGFGCFGGGGEGGFGCGGGFFFGFFGGGGCFF@GGGGGG9G>1GFGFGGGGGGFGGGGGGGEFFCC:EGGGGGGGGF6FGFFGGFF9B6;EGGGGGFCGEGEEGGGGGGGFGGFGFFFGFF<FFFFFGGFFEDGFGGGGGFEEFE6GFGGEE=4FDF=GFGGGC5FCFA,EF==@CB<F8EGFGGGGFEEEF@E:,FGGGGGGFCFEGEGGGFDGGFCGGGGGGGGGGGGFGGGGFEGGFFCFFECGFGFFGGGFF@9FGGGGGFAGGGGFCCCCC
@s1701 29253
TGAGGAATATTGGTCAATGGACGAGAGTCTGAACCAGCCAAGTAGCGTGCAGGATGACGGCCCTATGGGTTGTAAACTGCTTTTATAAGGGAATAAAGTGAGTCTCGTGAGACTTTTTGCATGTACCTTATGAATAAGGACCGGCTAATTCCGTGCCAGCAGCCGCGGTAATACGGAAGGTCCGGGCGTTATCCGGATTTATTGGGGTTAAAGGGAGCGTAGGCCGGAGATTAAGCGTGTTGGGAAATGTAGACGCTCAACGTCTGCACTGCAGCGCGAACTGGTGTCCTTGGGTACGCACAAAGTGGGCGGAATTCGTGGTGGAGCGGTGAAATGCTTAGATATCACGAAGAACTCCGATTGCGAAGGCAGCTCACTGGAGCGCAACTGACGCTGAAGCTCGAAAGTGCGGGTATCGAACAGGATTAGATACCCT
+
DFFFGFGGFGGGGGGFGGGGGGGGCFGEFFGF<F@FGG<<@CCEFGGGGGGGGGFGGGGGCCC@EFGAFC=FFGGCFFGGGGGGABFGGGCEFAFFGC9EDCBFCFFGGGGGGFGGGGGGGCFFFGGC,FFGF9ECEFEFE@C@@EG<D,DB=<+=:,,>C=CFEGGGGCBFAAFGCGF72@F4E@GGCC@C9?<E=E<?+2:BFF4=1=<EFE;A83=@;<;FCEEBGC=@4C8-C=:678#/3>>/F8EB:CED8AD:FBB3GCD@@@?<(CGGFG<FGF==A,D=8FFF>EEFGFGFGA9DEECC=8FGGE@EEB,4GF>45GFGFFFFGEDFFACFB@,A<GFGGF?ECBB7FFGGGGFFFAEDGGFFFECFGGEGGGGGGGFGGF;GGFGFF:GFFGGGGFGDGGGGGGGEGGFEEGGGGGGGGGGCCCCC
@s1701 419
TGGGGAATATTGCACAATGGGCGCAAGCCTGATGCAGCGACGCCGCGTGCGGGATGGAGGCCTTCGGGTTGTAAACCGCTTTTGATCGGGAGCAAGCCCTTCGGGGTGAGTGTACCCTTCGAATAAGCACCGGCTAACTACGTGCCAGCAGCCGCGGTAATACGTATGGTGCAAGCGTTATCCGGATTTACTGGGTGTAAAGGGAGCGTAGAAGGAGTGGCAAGTCTGATGTGAAAACCCGGGGCACAACCCCGGGACTGCATTGGAAACTGTCAATCTAGAGTACCGGAGAGGTAAGCGGAATTCCTAGTGTAGCGGTGAAATGCGTAGATATTAGGAGGAACACCAGTGGCGAAGGCGGCTTACTGGACGGTAACTGACGTTGAGGCTCGAAAGCGTGGGGAGCAAACAGGATTAGATACCCT
+
DFFGGGGGGGGGGGGGGGFGFFGGGGEGGCFGGGGGGGDGGGGGGGGB:CCFGEGGGGGGGFF<FFGG8FCFGADCFEG@?=DGGEGGGGGGGGGGFFFF8FF:CE7<FFEG<3@EGDGGGGCACFACGFCE::EEFGFFGGF:EFF8CC:FCCEGCFGGFGGF+97FF:EDFFF:BF**;EF>E8*;E,<EFFD:C=<EC<FGD<8,3C8?%A8*CBA.<;CC?FFF;<;=29,13C?CEG9;>#@1#EGGGGGGFBAFDFFED>9C8D>,F<9FE@<,?*EEFE=E=,A;FEECGCGDCFGFE>,,<FC@@1>GGGGGGEBEEFFE,GGGGFGCFAAGFB<ECEGCGGGGFGGCFFGGGFGGGGFF@GGGGGGGFFFFCEFEEFEEFFGGGGGGGGGGGGFDGFCGFFFGFEAGGGGFCCCCC
@s1701 420
TGGGGAATATTGCACAATGGGCGCAAGCCTGATGCAGCGACGCCGCGTGCGGGATGGAGGCCTTCGGGTTGTAAACCGCTTTTGATCGGGAGCAAGCCCTTCGGGGTGAGTGTACCCTTCGAATAAGCACCGGCTAACTACGTGCCAGCAGCCGCGGTACTACGTATGGTGCAAGCGTTAACCGGATTTACTGGGTGTAAAGGGAGCGTAGACGGAGTGGCAAGTCTGATGTGAAAACCCGGGGCTCAACCCCGGGACTGCATTGGAAACTGTCAATCTAGAGTACCGGAGAGGTAAGCGGAATTCCTAGTGTAGCGGTGAAATGCGTAGATATTAGGAGGAACACCAGTGGCGAAGGCGGCTTACTGGACGGTAACTGACGTTGAGGCTCGAAAGCGTGGGGAGCAAACAGGATTAGATACCCT
+
EFGGGFGGGGGGGGGGGGGGGGGGGGGGGGGGGGGGGGGGGGGGGGGGGGGGG>FFGGFGEFGGGGGGGGGGG9EFFGGDEFFFGGGGGGGGGGFFFDGGGFCFDGFGFGGGGGGDGGGGG@CFFFFFGGGGGGGGGGC9DFFF8EGGG?ECGGGGGGG*9<CE=CEFFGGGGGCFFGEE*<7CC8C5@9+:FFF;EECG@F@D5A,;<EG8GE>FFCGFF?GC>FD@?;EDC?@9CFGGGG::D,@987DGED86@B@1CFB,3E</909A@GFCCDFCFGC=GE>GGEF9FFE7FEFFAD8AGFFEFE:C>5GGGGFFC,:CEGGFFF=FC,?GGFFGGDGF<EFGGGGGGGGGGGFEA9GGGGGGGGGGFAGFGGGFFEFGFFGGGF7FGGGGGGGEFFGGGGGGGGGGGGDGGGGGCCCCC
@s1701 37704
TGGGGAATATTGCACAATGGGGGAAACCCTGATGCAGCGACGCCGCGTGGAGGAAGAAGGTCTTCGGATTGTAAACTCCTGTTGTTGAGGAAGATAATAACGGTACTCAACAAGGAAGTGACGGCTAACTACGTGCCAGCAGCCGGGGTAAAACGAAGGTCACAAGCGTTGTCCGGAATTACTGGGTGTAAAGGGGGCGCAGGCGGGAGAACAAGTTGGAAGTGAAATCCATGGGCTCAACCCATGAACTGCTTTCAAAACTGTTTTTCTTGAGTAGTGCAGAGGTAGGCGGAATTCCCGGTGTAGCGGTGGAATGCGTAGATATCGGGAGGAACACCAGTGGCGAAGGCGGCCTACTGGGCACCAACTGACGCTGAGGCTCGAAAGTGTGGGTAGCAAACAGGATTAGATACCCT
+
GGFFGGGGGGGGGGGGGGGGGGGGGGGGGFGFGGFGGGEGGGGGGEGFFGGGGGGCFGCFFGFEFC@CGGFDFGGGGDG9EFGGGFGGGGGGFFGGGFF9AC@:+8,,C,,CBF,D<,8<55+:73C<F=,=+@@E<C@7,,:@**5:*>?FD9<*8CEBFGFF:93126*:F<C*CCF;5;?<BC./*,8+<B8#56:C:EE8GGGCCEF/CGGFFBFF=8;5DC:G<FCD<FGGCGGFCGGCGGGFF@:9GFF0GA@C@,AFCGDACFGF?FGGGGG=GCGGGGEC=GFE8FE@C:7GCCFGBDGGGFE9C:FFCDGFF@CGGGGFF<FF@<FFEA,EGGGCF,EGGGGGGFGFFFDAFG@DF<C7BCFFGFFFEECGFDGGGGGGGGFGGFCFFFF@C,GGGGE9GFGCCCCC
@s1701 44380
TGGGGAATATTGCGCAATGGGGGAAACCCTGATGCAGCGACGCCGCGTGGAGGAAGAAGGTCTTCGGATTGTAAACTCCTGTTGTTGAGGAAGATAATGACGGTACTCAACAAGGAAGTGACGGCTAACTACGTGCCAGCAGCCGCGGTAAAACGTAGGTCACAAGCGTTGTCCGGAATTACTGGGTGTAAAGGGAGCGCAGGCGGGCGATCAAGTTGGAAGTGAAATCCATGGGCTCAACCCATGAACTGCTTTCAAAACTGGTCGTCTTGAGTAGTGCAGAGGTAGGCGGAATTCCCGGTGTAGCGGTGGAATGCGTAGATATCGGGAGGAACACCAGTGGCGAAGGCGGCCTACTGGGCACCAACTGACGCTGAGGCTCGAAAGTGTGGGTAGCAAACAGGATTAGATACCCT
+
EFGGGGGGGGGFGCCGGGGGGGGGGFGGGGGFGGGGGGCFGGGGGGGCFGGGGGGGGGGGGGGGGGGGGGGGGGGGGGGGGGGGGGGGGGGEGGGGFGGGGGGGGGADGGGGGGGGGGF=FGEEEEGGGCGGGGGGGGGGG8BCEGGGGGGGGCGGGGGGGGGGGGGGGG@EGG?GGCE,FF(FGGCGCCAFFFCBEGEGEGGGGGGCCC,AEGGFGFFF9;CEDCFFGCGGGFGECFGFCGEEGFFFC,D=EGGGGEED9CFC>7F>8,FF7DCFDGGFGGFGG=7GGCGE=@+ECGGGGGDG>GDGFGGCEGGGGFGGGGGFCGGDFGGFEFCFDGGGEGGGGEGGGGGGGGGFDFEECFCFGGEGGGEGGGGGGGGGGGGFGGEEGGGGGFFGGFEGFCGGGFCGGGGCCCCC
@s1701 41317
TGAGGAATATTGGTCAATGGGCGAGAGCCTGAACCAGCCAAGTAGCGTGCAGGATGACGGCCCTATGGGTTGTAAACTGCTTTTATAAGGGAATAAAGTGAGTCTCGTGAGACTTTTTGCATGTACCTTATGAATAAGGACCGGCTAATTCCGTGCCAGCAGCCGCGGTAATACGGAAGGTCCGGGCGTTATCCGGATTTATTGGGTTTAAAGGGAGCGTAGGCCGGAGATTAAGCGTGTTGTGAAATGTAGACGCTCAACGTCTGAACTGCAGCGCGAACTGGTTTCCTTGAGTACGCACAAAGTGGGCGGAATTCGTGGTGTAGCGGTGAAATGCTTAGATATCACGAAGAACTCCGATTGCGAAGGCAGCTCACTGGAGCGCAACTGACGCTGAAGCTCGAAAGTGCGGGTATCGAACAGGATTAGATACCCT
+
FGGGGGGGGGGGGGGGGGGGGGGGGGGGGGGGGGGGGGGGGGGGGGGFGGGGGEFGGGGGFGGGGGGGGGGGGGFGGGGGGGGGGGGGAEGGGGGGGGGGGGDGFGGGGGGGGGGGGGGGGGGGGGGGGGGGG<FGGGFGGGGGGGGGGGGGGGGGGGGGGGGFGGGGGGGGFGGGGGGGGGGGGEGGGGEGGGGGDG?GFFGGGGGGGFF@GGG5F1F>DEGGCCGDG=CFEGGFGCEFFE:GEGCFGGFG58ADGEG:8;:CCGGGGEC@B>#C?GGG?GGGGGFDAB9?5F@4EEF?FF:AGGGGGGE;>BC8DGGGFFEEBGCFAGF<C??E,F,FGGGGGGFGFFCEDBF@7GGGEGGCFFEFE,GF9GGGFEGGGGGGFCFEGEFFA9EGDFGGGGGGGGFGFCGFGGGEFFF<ECGGF9CFCFFBCCCC
@s1701 424
TGGGGAATATTGCGCAATGGGGGCAACCCTGACGCAGCCATGCCGCGTGAATGAAGAAGGCCTTCGGGTTGTAAAGTTCTTTCGGTAGCGAGGAAGGCATTTAGTTTAATAGACTAGGTGATTGACGTTAACTACAGAAGAAGCACCGGCTAACTCCGTGCCAGCAGCCGCGGTAATAAGGAGGGTGCGAGCGTTAATCGGAATAACTGGGCGTAAAGGGCACGCCGGCGGTGACTTAAGTGAGGTGGGAAAGCCCCGGGGTTAACCGGGGAATTGGATTTCATACTGGGTCGCTAGAGTACGTTAGGGAGGGGTAGAATTCCACGTGTAGCGGTGAAATGCGGAGAGATGTGGAGGAATACCGAAGGCGAAGGCAGCCCCTTGGGAATGTACTGACGCTCATGTGCGAAAGCGTGGGGAGCAAACAGGATTAGATACCCT
+
C<FGDFFGGGFGGGGGGGEAGGGGGGGFEDGCEG@FECFFGGGGGGG7CFFFGFGGGG8EEF<FGFEEFE@FGG@EEFGGGEFGGGGGGGGGGG8FG8FGGG<EFFGGGGGGF@DGGGEFFFFE<F@BDF7<,CFDGGDBCF,<DFGDGCGGGF,@FE:<7FCGGGFDFGF/<CCEGG,C<9CFC<CC<:E>CCCCF7CFD7CE@C69E8F*::5>8<C)3:8D3)87CE***2::<BC<54&<<8,#28$07F:ECD@7,CF:@>8,,,7,7,@3+3:C9GBFDD8@+F>>E6,??)?1,C8>?FEEB+6GFC;9=>9,E@BGGEGGEBF7CAFEAFFFC@-,CC;E8GFGFF?CBAD<EEFFEGGDFFE9GGGFCEF@@<;;,GEGEGFFFGGF@E,FGGGGGEEFGDGGGF8GFCGGFE<AFGGGFFGFGGFFACC<B
@s1701 23736
TGGGGAATATTGCACAATGGGGGAAACCCTGATGCAGCGACGCCGCGTGGAGGAAGAAGGTCTTCGGATTGTAAACTCCTGTTGTTGAGGAAGATAATGACGGTACTCAACAAGGAAGTGACGGCTAACTACGTGCCAGCAGCCGCGGTAAAACGTAGGTCACAAGCGTTGTCCGGAATTACTGGGTGTAAAGGGAGCGCAGGCGGGAGAACAAGTTGGAAGTGAAATCCATGGGCTCAACCCATGAACTGCTTTCAAAACTGTTTTTCTTGAGTAGTGCAGAGGTAGGCGGAATTCCCGGTGTAGCGGTGGAATGCGTAGATATCGGGAGGAACACCAGTGGCGAAGGCGGCCTACTGGGCACCAACTGACGCTGAGGCTCGAAAGTGTGGGTAGCAAACAGGATTAGATACCCT
+
FGGGGGGGGGGGGGGGGGGGGGGGGGGGGGGGGGGGGGGGGG@FGGGGGGGGGGGGGGGGGGGGGGGGGGGGGGGGGGGGGFECFFGGGGGGGGGGGFGGGGGGGGGGGGGGGGGGGGGGGGGGGGGGGGGGG8?GGGGGGGGGGGGGGGGGGGGFGGGGGFCF<BFFFGD8EFEGGGGGFCGGFFGGEFGGFGGFGEFEGDGEFEGFDEFGGGFFFGGGGFGFDFGFGFFFFGGGFFGGGGGGGF=FD>BCGFGFADGFGFGGGGGEGGGGFGGGGGGGGGFGGGGGC8EE8EC7GDGGGGGGDFCFFGGGFEGGGGGGGEGGGGGFF<GFCFFF8FFGGEDDE,EGEGGGGFGGGGFFGGGGGGGGGGGGGGGGGGGGGGGGEGGGGGGGGGGGGEGFFGGGGGGGGGGCCCCC
@s1701 426
TGAGGCATATTGGTCAATGGGCGAGAGCCTGAACCAGCCAAGTAGCGTGAAGGATGAAGGTCCTACGGATTGTAAACTTCTTTTATACGGGAATAAAGTATCCTACGTGTAGGATTTTGTATGTACCGTATGAATAAGCATCGGCTAACTCCGTGCCAGCAGCCGCGGTAATCCGGAGGATGCGAGCGTTATCCGGATTTATTGGGTTTAAAGGGAGCGCAGACGGGAGATTAAGTCAGTTGTGAAAGTCTGCGGCTCAACCGTAAAATTGCATTTGATACTGGTTTCCTTGAGTGCAGGTGAGGCAGGCGGAATTCGTGGTGTAGCGGTGAAATGCTTAGATATCACGAAGAACCCCGATTGCGAAGGCAGCTTGCTAAACTGTAACTGACGTTCATGCTCGAAAGTGTGGGTATCAAACAGGATTAGATACCCT
+
FGGGG,FFEDFGCCFGGGGGGFGGEGEGGGGGD@GGGGFGGG<EGGGEGEGGGF<FFFFGGGCGGAFE7FGG?<FE<??<,CFFFGGFFGEGF,9EGFGGD9?FGGCEEF,E,5A?<F<<FFED<,?B?FEE,@EF<EE,5,6+@@CFGFA=+8AC3?F=,@F,@+5>F3+D,EEGG>7833>F7F*>F7C,6>F@=*=@BC9<FF**42<3=6<AG6E@:B,7@7C388E;FFGFG=@<:CFGCFF53%3+3@8;/<GFG@E>,B9CCF?39+@<>8+GGFE8GFE,DEAA0B=8D4,,CG?F=6GFB8GFGGGEE=@GFAC>8C7E@,?4AGGFE?E=GGFA9,C<GF<FE@GCF<E::@GGGFCFGFDGFCGGEE9EAGGGGGGGGGFFC,@AFCGF?DGGGGGEGGGGFDF,GFGGGGGGGGGGGGGCCCCC
@s1701 28073
TGGGGAATATTGCACAATGGGGGAAACCCTGATGCAGCGACGCCGCGTGGAGGAAGAAGGTCTTCGGATTGTAAACTCCTGTTGTTGAGGAAGATAATGACGGTACTCAACAAGGAAGTGACGGCTAACTACGTGCCAGCAGCCGCGGTAAAACGTAGGTCACAAGCGTTGTCCGGAATTACTGGGTGTAAAGGGAGCGCAGGCGGGAGAACAAGTTGGAAGTGAAATCCATGGGCTCAACCCATGAACTGCTTTCAAAACTGTCTTTCTTGAGTAGTGCAGAGGTAGGCGGAATTCCCGGTGTAGCGGTGGAATGCGTAGATATCGGGAGGAACACCAGTGGCGAAGGCGGCCTACTGGGCACTAACTGACGCTGAGGCTCGAAAGTGTGGGTAGCAAACAGGATTAGATACCCT
+
CFFGGGGGGGGGGGGGGGGFGGGGGGGFGCFGGGGGGGGGGGGGGGG:B:FGFGGCFGGGGGGGGGGGEGGGGGGGGGGGGGFCFGCFGFGFGGGGGGGGGGCFFGGGGFGGGG8FFGF9FGGGGDFGGFGGGGFGGFGFGCGFGGGGEGGGGGGGGGGGGGGGGGGGG7E3FBCEC<:5FC+FGG8F*B?EFCF:CGEEEEC>FEEFF?AEGF:BBCFGB@EF5AFFFFFGGFFD6EGGGGGGGGFCDDB@FGF<EGFFDGFFBEGFFFFFFF>:FFFFFG=GFGGGGFEFGF@EDEGGGGGGFGGFGGGGCB@GGGFGGEFF:GGFGDGFCFGGCFFFGGGFGFCGGGGGFCGGGGGFGGGGGEFGGGCGGGGGGGGGCGFGEGGGGGGGGGGGGFFGGGGGGGGGGGGCCCCC
@s1701 31966
TGAGGAATATTGGTCAATGGACGAGAGTCTGAACCAGCCAAGTAGCGTGCAGGATGACGGCCCTATGGGTTGTAAACTGCTTTTATAGGGGGATAAAGTGTGCCACGTGTGGCATATTGCAGGTACCCTATGAATAAGGACCGGCTAATTCCGTGCCAGCAGCCGCGGTAATACGGAAGGTCCAGGCGTTATCCGGATTTATTGGGTTTAAAGGGAGCGTAGGCCGGAGATTAAGCGTGTTGTGAAATGTAGACGCTCAACGTCTGCACTGCAGCGCGAACTGGTTTCCTTGAGTACGCACAAAGTGGGCGGAATTCGTGGTGTAGCGGTGAAATGCTTAGATATCACTAAGAACTCCGATTGCGAAGGCAGCTCACTGGAGCGCAACTGACGCTGAAGCTCGAAAGTGCGGGTATCGAACAGGATTAGATACCCT
+
FEGGGDFGGGGGGGGGFGGGFGEGGGGGGFGGGGGGGGGFFGGGGGGGGGFFFGGGGGGGGCGGGGGGGGG>FFGGGGGGGGGGFF9CDFFGGDFGGG?FGGGGGGGGGGGGGGGGGGGGDEFFGGGGGGGGGFFFGG9,8AFGGGGGGGGGGGGGGGGGGGFGGGGGGGC;DFGGGDGGGGGECFGEG4CFFFG?GGGGG?FGFC@@>8BF$FD<FEGGFECGFGGCFCFFGGGBGEEDFFC@:FCFE:8F@CEFGGE6@EGGGG;<<7EC@E::=G,=FFFBFFF<8,GGAGECEDFC,5,GGGGFC8F@+=@+C77GFGF@)ECFFF?F<?C49E<,AED=9FFF69FFFEEGDFFFGGF7CF9GFA9GFCGGGGGGGGGGFDCEGGGGFDGFDFFEFCE@F@GGGDDEGFGFFE5@EFFF@,FFE8FCCCCC
@s1701 46990
TGAGGAATATTGGTCAATGGGCGAGAGCCTGAACCAGCCAAGTAGCGTGCAGGATGACGGCCCTATGGGTTGTAAACTGCTTTTATAAGGGAATAAAGTGAGTCTCGTGAGACTTTTTGCATGTACCTTATGAATAAGGAACGGCTAATTCCGTGACAGCAGCCGCGGTAATACGGAAGGTCCGGGAGTTATCCGGATTTATTGGGTTTAAAGGGAGCGTAGGCCGGAGATTAAGCGTGTTGTGAAATTTAGACGCTCAACGTCTGAACTGCAGCGCGAACTGGTTTCCGTTAGTACGCACAAAGGTGGCGGAATTCGTGGTGTAGCGGTGAAATGCGTAGATATCACGAAGAACTCCGATTGCGAAGGCAGCTCACTGGAGCGCAACTGACGCTGAAGCTCGAAAGTGCGGGTATCGAACAGGATTAGATACCCT
+
DFGGFFE,CEEGGGGGGG@8<,@CG6@,;,C@FFFFFGCGFF,CED7@,6FEEEGFFGEGF@FECFEG8FCC,@,CFFGCF,BFGGFGGGGFFG9E,,AEAC?FGCG@EDFCFFG?CGGEFGGGF?<<FAEFEF,,:995,,4?FC>FFEC,D><+BD9,8F<B:3+@FC>,@EFG><FDEFC**>*1<:A;,8=F5?+?EFBC9<B?F:<,,%1#18@512<9<='C;)3+#CCBF6CF;FF@D,C?,7EBCCCD>@C@@,DE<9F>>8+++>+EEDD==GDDC7GCA39,*@+BEC<CC74,8++B8>,47DCEC?9,@FFC<4,,=,GFE@F@9-,,GGFFFFFCCF9?==GF:,EEEF@,GGFFFECGCGEFEC@:GGF<<<ACF7GFF?<C,7GGGGGFEEGFECFEEFGFCGFEFFE9FFDEDCGCCAA@
@s1701 430
TGAGGAATATTGGTCGATGGACGAGAGTCTGAACCAGCCAAGTAGCGTGCAGGATGACGGCCCTATGGGTTGTAAACTGCTTTTATAAGGGAATAAAGTGAGTCTCGTGAGACTTTTTGCATGTACCTTATGAATAAGGACCGGCTAATTCCGTGCCAGCAGCCGCGGTAATACGGAAGGTCCGGGCGTTATCCGGATTTATTGAGTTTTAAGGGAGCGTAGGCCGGAGATTAAGCGTGTTGTGAAATGTTGCCGCTCAACGTCTGCACTGCAGCGCGCACTGGTTTCCTTGAGTACGCACAAAGTGGGCGGAATTCGTGGTGTAGCGGGGAAATGCTTAGATATCACGAAGAACTCCGATTGCGAAGGCAGCGCACTGGAGCGCAACTGACGCTGAAGCTCGAAAGTGCGGGTATCGAACAGGATTAGATACCCT
+
E@FGGGGGGGG9EGGFEGFEGGDGCCGFGFGGGGGGGGGFGGGGDFGF7FFGGGGGGGGGGGGGGGGGGGGGGG9EFGGGGADGCGGGGC??FFADCFFFDEEDGGGGGGEGGGCFGGGGGGCGFFAFFFGGGGFGFGDGFEFGGGGGGGGFFFG7BFEF<FGGGGEGGGGGGGFGGGGGGGGG>:EGGDDEG@CCG=FGCDG,,??FF,?C9<C)8:<511*7;58<=ECG?=26?10C;G:=EGF=>B###&6,<6C3:C,9@C@,:<79CEGCB:0E>GGFF<DB@858)F@:CA8FFGGFGGGGGGEB@,B7GGGGE?88>:7GE9FEFDF>=CF8E@9FBFF@@E9GFCFFEFGFGGEBA,AGC7FF@,GFCFDEEGGGFF@:@EF@EFFFGEGGFEFGGEEGF7EECFCF7GFFDEFAGCGGFEFCCCCB
@s1701 431
TGGGGAATATTGCGCAATGGGGGCAACCCTGACGCAGCCATGCCGCGTGAATGAAGAAGGCCTTCGGGTTGTAAAGTTCTTTCGGTAGCGAGGAAGGCATTTAGTTTAATAGACTAGGTGATTGACGTTAACTACAGAAGAAGCACCGGCTAACTCCGTGCCAGCAGCCGCGGTAATACGGAGGGTGCGAGCGTTAATCGGAATAACTGGGCGGAAAGGGCACGCAGGCGGTGACTTAAGTGGGGTGTGAAAGCCCCGGGCTTAACCTGGGAATTGCATTTCATACTGGGTCGCTAGAGTACTTTAGGGAGGGGTAGAATTCCACGTGTAGCGGTGAAATGCGTAGAGATGTGGAGGAATACCGAAGGCGAAGGCAGCCCCTTGGGAATGTACTGACGCTCATGTGCGAAAGCGTGGGGAGCAAACAGGATTAGATACCCT
+
GGGGGGGGGGGGGGGGEGGGGGGGGGGGGGGGGGGGGGGEFCFGGGGGGGGGGGGGGGGGGGGGFFGGFEG@FGGGFFGGGDFBFFGGFFGGGGGGGGGGGGGGGGGGGGGGFGGGGGGGGGGGGGGGGGGGGGGGGGFGGGFBFGG>FGGGGGGGGGGGGGFGGFFGGGGGGGGGGGGF:CGF@+AFECG5C::879CF59CFCFG=GGGGG#?322FEBB5555CBD5C4(;C,FEGF>>#EFFFFBGCCGGCDGGFF;A:FDGGGEGECFGGF<GFE>9DFED?FF:F7B;A,,7FCFGFGGGE>EFGGFFADFFD9B+8FGGFGE=@CFCFF9F7EGGGDGFDB:GGGFAFGEFFGCGGGGGGCCFA@GGEEGGGFCGFF@FGDF9FAGGGGGGGGFGGGGGGGFC@FGGGGFFDFFGGGGFGGFAFGGGGGCCCCC
@s1701 432
TGAGGAATATTGGTCAATGGGCGAGAGCCTGGACCAGCCAAGTAGCGTGAAGGATGAAGGTCCTACGGATTGTAAACTTCTTTTATACGGGAATAAAGTATCCTACGTGTAGGATTTTGTATGTACCGTATGAATAAGCATCGGCTAACTCCGTGCCAGCAGCCGCGGTAATACGGAGGATGCGAGCGTTATCCGGATTTATTGGGTTTAAAGGGAGCGCAGACGGGAGATTAAGTCAGTTGTGAAAGTTTGCGGCTCAACCGTAAAATTGCAGTTGATACTGGTTTCCTTGAGTGCAGTTGAGGCAGGCGGAATTCGTGGTGTAGCGGTGAAATGCTTAGATATCACGAAGAACCCCGATTGCGAAGGCAGCTTGCTAAACTGTAACTGACGTTCATGCTCGAAAGTGTGGGTATCAAACAGGATTAGATACCCT
+
FGFFGEFGGGGGGGGGGGGFGGGGGGGGGGGCFGGGGGGFFGGGGGGGGGGGGCFGGGGGFGGGGGFECGGGGGGGGGGGGGGGGGGGGGGGGGGGGGGGGAFGGGGGGF<,FEBFGGFEGGGGFEFDGGGGGGGGGGGGEGGGGEEFFFGAFGGGGGGGGACFGGGGGGEFFAFGE>FF@C@FEGGGGG=9FFFCEC<:FF:CFF7FE>:BBFG4G>FB8;/CCEGFGEFGGFGACBFGGFFF@FCCFFEGGEDFEEGFEGGGCGGFDFA*;FEAD3CD6GGGGGFGGGGFFGGDDCEDCB9GFGEGGGGF@8CGGGGEGGEE=GEEGEFC?C,,E-FDC,EGGFGFGGGGEEGFFFFCGGFCGGGGGGEFCGF9GGGFGGGGGGGGGGGGGGGGGGGGFGGGGGF@GGGGGGGFGGGGGGGGGGGGGGGCCCCC
@s1701 433
TGAGGAATATTGGTCAATGGGCGAGAGCCTGGACCAGCCAAGTAGCGTGAAGGATGAAGGTCCTACGGATTGTAAACTTCTTTTATACGGGAATAAAGTATCCTACGTGTAGGATTTTGTATGTACCGTATGAATAAGCATCGGCTAACTCCGTGCCATCTGCCGCGGTAATACGGAGGATGCGAGCGTTATCCGGATTTATTGGGTTTAAAGGGAGCCCAGACGGGAGATTAAGTCAGTTGTGAAAGTTTGCGGCTCAACCGTAAAATTTCAGTTGATACTGGTTTCCTTGAGTGCAGTTGAGGCAGGCGGAATTCGTGGTGTAGCAGTGAAATGCTTAGATATCACGAAGAACCCCGATTGCGAAGGCAGCGTGCTAAACTGTAACTGACGTTCATGCTCGAAAGTGTGGGTATCAAACAGGATTAGATACCCT
+
@<FG,CDFFGGE9EFEFGAFCFGGGE:EGGG<DDFCFEFGG8FFG<@B7FFGGDGC=6CFECFGGGEG=CGGFGFDCAEEFGEGFFGFFC@4@=9E?,CFFFCFF,?FFBAE9<F,,BF8@EAFFFGDGDGCF9E=FFCF9EE7E=@EFDDFGD+FGG,B>E9FE8+@FEF,BEEC*@B<FFC@<*@:F7@BFF*=:EE9C>F,?7=<F:79+<*5C0*56,;*8+;79@><,<::74+:@32A,<@FCFCB7D8D@+CF7EGGE@,F:E<BCFCDEEDCGGGFADFE,E=A0B,CGGEB,59FGGFCFFFC=,87EFECA,>,7?>,A9FA,ECCDCECFF?=:,AGF9FE+C@B7GGF@CECF9@FC7F@6,F@EFA,GGFFGFEEGFEGGGFB@FF<FFFFFCFE@FECFFGGGGFGGGGGFF@9GGFCCCCC
@s1701 434
TGGGGAATATTGCACAATGGGGGAAACCCTGATGCAGCGACGCCGCGTGGAGGAAGAAGGTCTTCGGATTGTAAACTCCTGTTGTTGAGGAAGATAATGACGGTACTCAACAAGGAAGTGACGGCTAACTACGTGCCAGCAGCCGCGGTAAAACGTAGGTCACAAGCGTTGTCCGGAATTACTGGGTGTAAAGGGAGCGCAGGCGGGAGAACAAGTTGGAAGTGAAATCCATGGGCTCAACCCATGAACTGCTTTCAAAACTGTTTTTCTTGAGTAGTGAAGAGGTAGGCGGAATTCCCGGTGTAGCGGTGGAATGCGTAGATATCGGGAGGAACACCAGTGGCGAAGGCGGCCTACTGGGCACCAACTGACGCTGAGGCTCGAAAGTGTGGGTAGCAAACAGGATTAGATACCCT
+
FFGCGGGGGGGGGGGGGGGGFG@FGGGGGGGGGGGGGGGGGGGGGGGFGGGGGGGGGGGGGGGGGGDEGGGGGGGGGGGGFGGGGGCFFGGGGGGGGGGGGGGGGGFFDGFGGGGGGGGGGGGGGGGGFGGGGCCFFGGFFGFGDGEGFFFGGGGFFFGGGFFFC5<=.F78CFGDGC+<FG=FFCF@92>CGGGGEGDF=GGDFEFC?CGGGG><GCFFGGGFE@<6F@<FC8GFFFGFFFEGFCFFCF?GGFGF9>FC6GFA=F:;=;GFDF@9EEE%-A,FGGGGGGE;88GGGGGGG@GE=GCDE,FFCGGGFECGGGGGFDGGFDGGEF<CFGGGFGEGGF>GGGGGGGGGGF@FGGEFGFGGGGFGGFGGGGGGGFEEEGEGGFGFFECGGFFFGFGEGGGGFFECCCCC
@s1701 49073
TGGGGAATCTTGCGCAATGGGGGGAACCCTGACGCAGCGACGCCGCGTGCGGGACGGAGGCCTTCGGGTCGTAAACCGCTTTCAGCAGGGAAGAGTCAAGACTGTACCTGCAGAAGAAGCCCCGGCTAACTACGTGCCAGCAGCCGCGGTAATACGTAGGGGGCGAGCGTTATCCGGATTCATTGGGCGTAAAGCGCGCGTAGGCGGCCCGGCAGGCCGGGGGTCGAAGCGGGGGGCTCAACCCCCCGAAGCCCCCGGAACCGCCGCGGCTTGGGTCCGGTAGGGGAGGGTGGAACACCCGGTGTAGCGGTGGAATGCGCAGATATCGGGTGGAACACCGGTGGCGAAGGCGGCCCTCTGGGCCGAGACCGACGCTGAGGCGCGAAAGCTGGGGGAGCGAACAGGATTAGATACCCT
+
FFF8FEGGGGFGGGGGGGFEFFGGGGGGGGGGFGGGGGGGGGGGGGGGGGGGGGGGGCCGGGGGGGGGGGEGGGGGGGG7CFGGGGGGGGGGGGGCFEBGGGGGGGFGGGGGGGGGGGCGGGGGGGGGGFFGGGGGGGGGGGGCFEG>EED>9CGF9CECGGDEEEEGEGGGFCEEG;A>F@G=GG5FECEC0CFEGCCECEEGCGEGGGGEG5E:?CEGECCCEC8<CEECEGGFGF?:9AD?E,DFE>::=CG7CEEC:E4=8F::@88FGFC5DDGG?GGGGGGGGGFFEC=EEGDGGGFEC@F@4AECE@=7FB?,9DC@+GGGGGGGF7F7FEFGEGGECFCFGEECFGCFCFGGGGFFCCFFGGGGGGGFGDEFCFCFGCGGGGGGGGGEGGGGECCGGGGGGGGFCCCCC
@s1701 436
TGTGGAATATTGGTCAATGGACGAGAGTCTGAACCAGCCAAGTAGCGTGCAGGATGACGGCCCTATGGGTTGTAAACTGCTTTTATAGGGGGATAAAGTGCGCCACGTGTGGCATATTGCATGTACCTTATGAATAAGGACCGGCTAATTCCGTGCCAGCAGCCGCGGTAATACGGAAGGTCCGGGCGTTATCCGGATTTATTGGGTTTAAAGGGAGCGTAGGCCGGAGATTAAGCGGGTTGTGAAATGTAGACGCTCAACGTCTGCACTGCAGCGCGAACTGGTTTCCTTGAGTACGCACAAAGTGGGCGGAATTCGTGGTGTAGCGGTGAAATGCTTAGATATCACGAAGAACTCCGATTGCGAAGGCAGCTCACTGGAGCGCAACTGACGCTGAAGCTCGAAAGTGCGGGTATCGAACAGGATTAGATACCCT
+
DFFGGGGGGGGGGGGGGGGGGGGGGGGGGGGGGGGGGGGGGG<FDGGEEGGGGGGGGGGGGGGGGGGGFFGGGFFGGGGGGGGGGGGGFGGGGGGFGGGGGGGGGGGGGGGGGGGGGGFGGGGGGGGGGGGGGGDGGGGGFGGGGEGFGGGGGDGGGGGFFGGGGGGGGEG,,2>CGGGGFCFF9GGGEG=CFGFDE=CFGG1GDGFEGCFGFF<FC>E.<DCGFDE@>EG>E=GAG#;8@CCAFGFFF@<CC+GGFG<EFC@FGFGCAD:A5GEC>:D=+GGGGGGGGFCGDFCCEGFAFE9FEGGGEGGGDEC8CGGFGFEEFGEGFFC4@AEBE9GGFCGF,FGFFGGGGGGGFEF,EEEDGGFGEAGGGGGGFAEGGGGFFFCGGGFGFCFFFFGGGGGDGGGGGEGGGGGGGGGGGGGGGGEAGGGCCCCC
@s1701 437
TGAGGAATATTGGTCAATGGACGAGAGTCTGAACCAGCCAAGTAGCGTGCAGGATGACGGCCCTATGGGTTGTAAACTGCTTTTATAAGGGAATAAAGTGAGTCTCGTGAGACTTTTTGCATGTACCTTATGAATAAGGACCGGCTAATTCCGTGCCAGCAGCCGCGGTAATACGGAAGGTCCGGGCGTTATCCGGATTTATTGGGTTTAAAGGGAGCGTAGGCCGGAGATTAAGCGTGTTGTGAAATGTAGCCGCTCAACGTCTGCACTGCAGCGCGAACTGGTTTCCTTGAGTACGCACAAAGTGGGCGGAATTCGTGGGGTAGCGGTGAAATGCTTAGATATCACGAAGAACTCCGATTGCGAAGGCAGCTCACTGGAGCGCAACTGACGCTGAAGCTCGAAAGTGCGGGTATCGAACAGGATTAGATACCCT
+
AFFGGFGGGGGGGGGGGGGGGGGGGGGGFFGGGGGGGGGGGGGGGGGEGGGGGGGGGGGGGGGGGGFGGGGGGGGGGGGGGGGGGGGGGGGGGGGGGGGGGGGGGGGGGGGGGGGGGGGGGFFGGDGGGGGGFGGGGGGGGGGEGGGGGGGGGGGGGGGGGGGGGGGGGFGGGGGGDGGGGG?@GGGGGGGGGGGGCEEGGGG<F;<<EGGGGGEFGDF@?5<CFFGCGGGG9CF<C<EEFC<8CFGGGC<7*4G@ECFCED/EFFGDGGEBGFGGEFDFGGGGGGGGGGGF=CGGGGGF=<CGGGGGGGEFGDB7EGGFF,DGFGEFFFE9,EFE9GGFFDGGGGGGGGGGEFDFGGGGGGGGGGEGGGGGGGGGGFGGGGGGGGGGGGEGGGGFGGGF<GGGFGGGGGGGGGFGGGGFGGGGGGGGFAGCCCCC
@s1701 47633
TGAGGAATATTGGTCAATGGACGAGAGTCTGAACCAGCCAAGTAGCGTGCAGGATGACGGCCCTATGGGTTGTAAACTGCTTTTATAAGGGAATAAAGGGAGTCTCGTGAGACTTTTTGCATGTACCTTATGAATAAGGACCGGCTAATTCCGTGCCAGCAGCCGCGGTAATACGGAAGGTCCGGGCGTTATCCGGATTTATTGGGTTTAAAGGGAGCGTAGGCCGGAGATTAAGCGGGTTGTGAAATGTAGACGCTCAACGTCTGCACTGCAGCGCGAACTGGTTTCCTTGAGTGCGCACAAAGTGGGCGGAATTCGTGGTGTAGCGGTGAAATGCTTAGATATCACGAAGAACTCCGATTGCGAAGGCAGCTCACTGGAGCGCAACTGACGCTGAAGCTCGAAAGTGCGGGTATCGAACAGGATTAGATACCCT
+
EFEGGGGGGGGGFCFGGGGGFGGGCGG8EEGGFAFGGGDEFF,CFGGGEGF9FGGGG<FGGGG7E,CF8:BC,<E?FFE99E,CFEFEFGAFEFDGF,,8AC7?<EFFFGG<?5,BE,6F<FF,<5B?,,:A?,,8B,C,,+8=>==<F<<=>,:=+3@<DDF<<+@FGB:E@FGGGG**6@7>FG5*=7C,B:CE**8C9?,2?F1CE?<:<<FA*):/,1:F?8C<E;:FC9E,>#22,GC@2<2)>-%&GC@8*,2@@@35@,,37FEE7FB:GB=ACFFBFA,8GFGF5FC7CCEFE?,?=67EE=9=7FGGEDFBGGGC8:,,CGFF9A9E@5E,FCE:C@F7EC<C<CFCCB,,GGGFGGFFFC,GGGF<@CBDGF@CCGFGGGGF9GFC,+GF,GGGGGGGGGGFDGGEF6FAFGGGFGGGGGGCCB9C
@s1701 439
TGGGGAATATTGCACAATGGGGGAAACCCTGATGCAGCGACGCCGCGTGAGCGATGAAGTATTTCGGTATGTAAAGCTCTATCAGCAGGGAAGAAAATGACGGTACCTGACTAAGAAGCACCGGCTAAATACGTGCCAGCAGCCGCGGTAATACGTATGGTGCAAGCGTTATCCGGATTTACTGGGTGTAAAGGGAGCGTAGACGGAGTGGCAAGTCTGATGTGAAAACCCGGGGCTCAACCCCGGGACTGCATTGGAAACTGTCAATCTAGAGTACCGGAGAGGTAAGCGGAATTCCTAGTGTAGCGGTGAAATGCGTAGATATTAGGAGGAACACCAGTGGCGAAGGCGGCTTACTGGACGGTAACTGACGTTGAGGCTCGAAAGCGTGGGGAGCAAACAGGATTAGATACCCT
+
DEGGGGGGFGGCGGFGGGGGGGGDGFGGGGGGGEGGGGGGFGGGGEGGGEGGGGGGGFGFGGGGGGGGDGGFGGGFGFGGGFFGFGGGGGEEGGGGGFFGGGGGFGGGDFGGGGGGGGGCFGGGGGGFGGGFDFGCFEGGGGGGGCCFFCGGGGGGGFGFF?FEC7<<CCGGGGGD*<<<BE>GG</GGD.?CFGGGG?*:/=CEE*2;CECFD7/>7F?<6EDF5A?EGGEDFCFDCC:F::CEEGBFFFGGGGGFD?>DEFDCCG6;EE>EGEC>3@EGFFGGGECEFGDF@,ECEGEGGEEAEBCGFGFEGGCCGGGGGFGGGGGGFFGGGFFF??@7GDGGFCGGEGGGGGGGEGGGGGFFGFDGGGGGFFGGGGGFGGGGGGGGGGGGGGGFCDFFEEGFAGGGGGCCCCC
@s1701 440
TGAGGAATATTGGTCAATGGGCGAGAGCCTGAACCAGCCAAGTAGCGTGCAGGATGACGGCCCTATGGGTTGTAAACTGCTTTTATAAGGGAATAAAGTGAGAGTCGTGACTCTTTTTGCATGTACCTTATGAATAAGGACCGGCTAATTCCGTGCCAGCAGCCGCGGTAATACGGAAGGTCCGGGCGTTATCCGGATTTATTGGGTTTAAAGGGAGCGTAGGCCGGAGATTAAGCGTGTTGTGAAATGTAGACGCTCAACGTCTGCACTGCAGCGCGAACTGGTTTCCTGGAGTACGCACAAAGTGGGCGGAATTCGTGGTGTAGCGGTGAAATGCTTAGATATCACGAAGAACTCCGATTGCGAAGGCAGCTCACTGGAGCGCAACTGACGCTGAAGCTCGAAAGTGCGGGTATCGAACAGGATTAGATACCCT
+
EEGGGGGGGGGGGGGGGGGGEGGG:FFGGGGGGGGGGGGGGGGGGGGGGGGGGGGGGGGGGGGGG@FGGGGGGGGGGGGGGGGGGGGGFGFGGGGGGGGGGG?E9EEGG<D,CEEFGGC,:AF<FFGGAEGGFEGGGGDFCFCF@EDFEFGFGFFEDEFCFCFGEEGGGGGGAGGGGGGGGGGGGG*<:<4<B>C04<&CFGGF@F:5C<FC?CF4B9>)-,:6?>FDCCA<CFE8@>CCCGC<9::EF@AD:CFGC9F.GGFC-,)7:,79DEDF>C+FFDB8F>+==8,8)@1+CFFF9ADGGGFCF8FGD8GGGGFE=E@+)EEEA@5,?,,GECA9FAGGEFGFFGGGGGGGGFGGGGGGGGGGGGFFF9FCGF=7GGGGGFFGGGFCGFGFE@F<DGGFGFCFGGGGGGGGGGGFGGGGGGGGFGGCCCCC
@s1701 45612
TGAGGAATATTGGTCAATGGACGAGAGTCTGAACCAGCCAAGTAGCGTGCAGGATGACGGCCCTATGGGTTGTAAACTGCTTTTATAAGGGACTAAAGTGAGTCTCGTGAGACTTTTTGCATGTACCTTATGAATAAGGACCGGCTAATTCCGTGCCAGCAGCCGCGGTAATCCGGAAGGTCCGGGCGTTATCAGGATTTATTGGGTTTAAAGGTAGCGTAGGCCGGAGATTAAGCGTGTTGTGAAATGTAGACGCTCAACGTCTGCACTGCAGCGCGAACTGGTGTCCTTGAGTACGCACAAAGTGGGCGGAATTCGTGGTGTAGCGGTGAAATGCTTAGATATCACGAAGAAATCCGATTGCGAAGGCAGCTCACTGGAGCGCAACTGACGCTGAAGCTCGAAAGTGCGGGTATCGAACAGGATTAGATACCCT
+
CEEAFFGGGGGGGGGGGGGCGGGGGGGFG9@DFFF<EGGGGGGGGGGFGCFFGDFGCCEGDEGGG@F8FF@76CCEDFFFGGFFGGGGGG=E,ACCB9<AF9EEGF?FGGGGGFCFFGGGCCA<<FGFDEGFGGGGGAECCFGGGDGFGG9,BFFGGDEC@FCDFC773:3>33:C**>FFGG**1/*<<<FF,<<>?:F97C@@FG#*?C2,8&5:>GCA:4<4:8>8BC:?=@5@GEFCCC@<FCCEFEF:0@@*22>.:F?6DCFEE637F#77DFGGFGFFF<D3,FFDC>?C?8EGGFBEDGFF8FEE=:+:B+EF9FCFGFCC,EF<9DFE?C=A@C,@GEDFB<C6,,GCCGGFCGGGF9FFCEC,,9FE8GEEEFFFEC@@CB@F5,EEFFE:,9F<GGGGGGGGGGFDGFEGGGGGFFGGFGCCCCC
@s1701 26949
TGAGGAATATTGGTCAATGGACGAGAGTCTGAACCAGCCAAGTAGCGTGCAGGATGACGGCCCTATGGGTTGTAAACTGCTTTTATAAGGGAATAAAGTGAGTCTCGTGAGACTTTCTGCATGTACCTTATGAATAAGGACCGGCTAATTCCGTGCCAGCAGCCGCGGTAATACGGAAGGTCCGGGCGTTATCCGGATTTAGTGGGTTTAAAGGGAGCGTAGGCCGGAGATTAAGCGTGTTGTGAAATGTAGACGCTCAACGTCTGCACTGCAGCGCGAACTGGTTTCCTTGAGTACGCACAAAGGGGGCGGAATGCGTGGTGTAGCGGTGAAATGCTTAGATATCACGAAGAACTCCGATTGCGGAGGCAGCTCACTGGAGCGCAACTGACGCTGAAGCTCGAAAGTGCGGGTATCGAACAGGATTAGATACCCT
+
CFFFGGGGGFFGGGFGGGGFGGGGGGDFF<AEFFFFFFCGGGGGGGGECCGGFCFGGGGGGGGDGGFGFFGFGGGFCFGGGGGGGGGFGGG,EEFGGDEGGGGCFFGGGFGFFGGGDGFCFG9EFGGFGGFGGFFGGGGGGGEFD>CFGGGGDADCD,@7FFFGEDFGEGGF,BFFEGG>FEFD8EEGFGGGCGGE=EF-?#5CCE:=8:?E<FD-C)BB?EEGFCG+=1;EFGGEGGEGG;FFD;G?FFCGGGGGGE>=GFAFFGD@28@.FC=@7>,EFDGFFEF@>>5<*GECGF@EFGGGF>=EEGFA8@>+GFFFF@GGFGGGF@,?,9GF;E9GGGE?FDED9E<FEC::GGGGFFEEGFAGEFFD@GFGFCGGGGEDGGGEGGFGGCGGGGGFCGGGGGF:GGFFGGGGGGGGGGGGGGGGGGGCCCCC
@s1701 443
TGGGGAATATTGCACAATGGGGGAAACCCTGATGCAGCGACGCCGCGTGGAGGAAGAAGGTCTTCGGATTGTAAACTCCTGTTGTTGAGGAAGATAATGACGGTACTCAACAAGGAAGTGACGGCTAACTACGTGCCAGCATCCGCGGTAAAACGTAGGTCACAAGCGTTGTCCGGAATAACTGGGCGTAAAGGGCACGCAGGCGGTGACTTAAGTGAGGTGTGAAAGCCCCGGGCTTAACCTGGGAATGGCATTTCATACTGGGTCGCTAGAGGACTTTAGGGAGGGGTAGAATTCCACGTGTAGCGGTTAAATGCGTAGAGATGTGGAGGAATACCGAAGGCGAAGGCAGCCCCTTGGGAATGTACTGACGCTCACGTGCGAAAGCGTGGGGAGCAAACAGGATTAGATACCCT
+
EFCFGEGGGGGGGGGGGGGGGGGGEGGGGGGGFGGGCF7CFFGFBFGCGEEGGGGGGFFGFFAFAFGEFG8EEGGGFCFFGGGGGGGGGGGGFG9EFGDGGGEEFGGGGFGGGGFFGGGGGGG7@::FFFGGGGGFGGFFG,:>C8>:CGGGGGGGGGGGGFEFGG7BF*<:C;@FG=F,7BC<:<;DEEEDFFFGG9<?D:/0308EF6FFCF@9EAEE880CAFCE@CC>CCE;A>DD?EF8FEE<>$D8,=;C,07C=0+CFF8?=E?8.E+<EC=FECGC6D8EE@<DDD98E8GFFA>CFF=>>,C==,CGGFFCACFFFA?GEAA??,E,@<FEEEGGGGGGG@DGFDFGGFFFFEEED9FDGGGDFC,AFGGGECEF@7GFFGEDFDEFE9GEGFGF<EGGGGF@@CCC
@s1701 444
CGAGGAATATTGGTCAATGGGCGAGAGCCTGAACCAGCCAAGTAGCGTGCAGGATGACGGCCCTATGGGTTGTAAACTGCTTTTATAAGGGAATAAAGTGGGAGTCGTGACTCTTTTTGCATGTACCTTATGAATAAGGACCGGCTAATTCCGTGCCAGCAGCCGCGGTAATACGGAAGGTCTGGGCGTTATCCGGATTTATTGGGTTTAAAGGGAGCGTAGGCCGGGGATTAAGCGTGTTGGGAAATGTAGACGCTCAACGTCTGCACTGCAGCGCGAACTGGTTTCCTTGAGTACGCACAAAGTGGGCGGAATTCGTGGTGTAGCGGTGAAATGCTTAGATATCACGAAGAACTCCGATTGCGAAGGCAGCTCACTGGAGCGCAACTGACGCTGAAGCTCGAAAGTGCGGGTATCGAACAGGATTAGATACCCT
+
FGGEGFGGGGGGGGGGGGGGGGGGGGGGGGGGGGGGFGGGGGCGGGGGGGGGGGGGGGGGGGGGGGGGGGGGGGGGGGGGGGGGGGGGGGGDFGFEFFGDFFGGFCGGGGFEFGFGGGECFGGGFGGGGGG,@FGGGGGDEGGGGGGGGD@FFC<FFFFGFCEFEGGGGGGGGGGGGGGGFGGGGGGGEG@>CEEGG5FFGF9BEF<FGC:CC9C5E;C;B>GF4;*#9EFFCFC=FDFE8C'DF=<=GGGGFGGF>FFD1FFFFEC>@9+FGDEG>D@?GGGGFCAB8<BFDEECGGGGCEGGGGGGGEGGED7EDGFFDFCEFECFE@,@,GFED?C8GEAA,GFGFAEF,CGEGGGGGGGFGGFGGGGGFGGGDFDGGGEGGGGGGGEGGF@GGGGGGGGFGGGGGGGFGGFADFFEFGGGGGGFGCGCCCCC
@s1701 30154
TGAGGAATATTGGTCAATGGACGAGAGTCTGAACCAGCCAAGTAGCGTGCAGGATGACGGCCCTATGGGTTGTAAACTGCTTTTATAAGGGACTAAAGTGAGTCTCGTGAGACTTTTTGCATGTACCTTATGAATAAGGACCGGCTAATTCCGTGCCCGCAGACGCGGTCATAAGGAAGGTCCGGGCGTTATCCGGATTTATTGAGTTTTAAGGGAGCGTAGGCCGGAGATTAAGCGTGTTGTGAAATGTAGCCGCTCAGCGTCTGCACTGCAGCGCGAACTGGTTTCCTTGAGTACGCACAAAGTGGGCGGAATGCGGGGTGGAGCGGTGAAATGCTTAGATATCACGAAGAACTCCGATTGCGAAGGCAGCGCACTGGAGCGCAACTGACGCTGAAGCTCGAAAGTGCGGGTATCGAACAGGATTAGATACCCT
+
CDFGGGGGGG9ACCFGGGFCG,:CEEGCC<C9FGGGGGGGGGGGGGF77CFEGE,AEE:@F7F,C,CEFG7CEEFGGGDE9?@EFFGCFF8<,49AFDEDGGGG,AFFFF7EF9EEFEC<FCCFCGDEFFDFGFGGFG,EE<:FCDEDF?@<=DC@7=:C=E7A<C8@F@@,;33,@7F7<,@<7@7B:<CGGG>CE7CGFGFF,?<<,,,<?C,)=9C>2>88:2+#0BCF<@C?:57C@2@640=FC=4**:6F8C8*FA@,F@<E@,37GFBFEFD=DB>>,,,:,D??===FGFB9D?9EB+CGGEE,+@8@>+:FA?8+)FCFBFF9DDFGECEDC,9FECGGGFEC,,7C@GCF@,C7F@GGEEEFB,EGFGGGECGGGGDGFGEGGGFF,68,@EFC,EGGGGGGGGCGGGFFABGGF,CEE<FCCCCC
@s1701 35828
TGGGGAATATTGCACAATGGGGGAAACCCTGATGCAGCGACGCCGCGTGAGCGATGAAGGATTTCGGTATGTAAAGCTCTATCAGCAGGGAAGAAAATGACGGTACCCGACTACGAAGCACCGGCTAAATACGTGCCAGCAGCCGCGGTAATACGTCTGGTGCAAGCGTTATCCGGATTTACTGGGTGTAAAGGGAGCGTAGACGGAGTGGCAAGTCGTATGTGAACACCCGGGGCTCAACCCCGGCACTGCATGGGAAACTGTCAATCTAGAGTACCGGAGAGGTAAGCGGAATTCCTAGTGTAGCGGTGAAATGCGTAGATATTAGGAAGAACACCAGTGGCGAAGGCGGCTTACTGGACAGTAACTGACGTTCAGGCTCGAAAGCGTGGGGAGCAAACAGGATTAGATACCCT
+
C<@D@CFCFGGGGGGGGGDFGGGGGF<F7AFFA<FAFE+F::+:BG:FGGCAE@FCEFG,CC<EE,@8BFF9<<AEGCFFA,5CE?FGGDF,+:AFFFEG9FGF7>D==C==F,CEBCE@DFE7C7CFEF,><FFGFC:<DD,,>@F:F*=;F;73,3<,343376*8=*<CF?FGG*C8,::7>C*:*,,5:>FDBC?E=*/CCE3*6;A56:5/,,#,F<3;@C=>852F7@FED:FDGC@3,:,<<D=1,C,7,,:9GFC,CFE5,8CGDC>8@+A,,,;8FB8++,CD>8;8EEA,AAC>DECFFGGDEEDFDDFFA=EC<,FFGEE@B68EA:,@CGGEF::GGGGFFF@E6,@CFFCFEF<F@C:<E8F8FCGGGFGGEFG@GFGFE<GFC@GGGGGGGFAFGFGCCCCC
@s1701 44158
TGGGGAATATTGCGCAATGGGGGCAACCCTGACGCAGCCATGCCGCGTGAATGAAGAAGGCCTTCGGGTTGTAAAGTTCTTTCGGTAGCGAGGAAGGCATTTAGTTTAATAGACTAGGTGATTGACGTTAACTACAGAAGAAGCACCGGCTAACTCCGTGCCAGCAGCCGCGGTAATACGGAGGGTGCGAGCGTTAATCGGAATAACTGGGCGTAAAGGGCACGCAGGCGGTGACTTAAGTGAGGTGTGAAAGCCCCGGGCTTAACCTGGGAATTGCATTTCATACTGGGTCGCTAGAGTACTTTAGGGAGGGGTAGAAGTCCACGTGTAGCGGTGAAATGCGTAGAGATGTGGAGGAATACCGAAGGCGAAGGCAGCCCCTTGGGAATGTACTGACGCTCATGTGCGAAAGCGTGGGGAGCAAACAGGATTAGATACCCT
+
@EFGGGGGGFAFGGGGGGGGFGGGGGGGGGGGGGGGGGGGCEGGGGG=CGGGGGGGGGGFGGFGGGGGEEFEGGGGFFGGGGGGDEGCFFFGGGGGGGGGGGGGGGFGGFGGFG9<FFFFGGGGGGGEGGGGGGGGGFGGGGGGFFC@FGCGGGGGGGGGGGCDCGGGFCFGGGGGFGGDGDGGCFEEG7FDCEGEC9425;G<FGF0FGG<G0CD?4F<D@>CF=EEGGECB:@7CGFFFEGGC;FAFCFCEECDECGGGGGBCGBEGGGFGFDFFGGGGFD<=GGGEEE>A,EAD=FEEEACFFEC+FGGGGF@@,9,CEFGGGGGGFGFBEEGDCFCFBEFCDDC,FFEDF9FFCDCCFB@,ECDGGFCFFFCGF@CGGFFA9GGGFEC,CGFDGGF<CF@CF:FGCCEDGG@<@GFFGGEEFFEFFAGGEFGCCCCC
@s1701 24765
TGGGGAATATTGCACAATGGGGGAAACCCTGATGCAGCGACGCCGCGTGGAGGAAGAAGGTCTTCGGATTGTAAACTCCTGTTGTTGAGGAAGATAATGACAGTACTCAACGCGGAAGTGACGGCTAACTACGTGCCAGCAGCCGCGGTAAAACGTAGGTCACAAGAGATGTCCGGAATTAATGGGTGTACGGGGAGCGCAGGCGGGAGAACAAGTTGGACGTGAAATCCATGGGCTCAACCCATGAACTGCTTTCAAAACTGTTTTTCTTGAGTAGTGCAGAGGTAGGCGGAATTCCCGGTGTAGCGGGGGAATGCGTAGATATCGGGAGGAACACCAGTGGCGAAGGCGGCCTACTGGGCACCAACTGACGCTGAGGCTCGAAAGTGTGGGTAGCAAACAGGATTAGATACCCT
+
EFGCFF,CEFGGGGGGFGGGG@GGCGGGG8F@F9FEFGG>CEFGFGG::CEFEFFFECCEFFD9EFEFEGGDFEFFC9F9F<FFGGGGGGGGGFGGGGFGGGGGGGE?FGGD+3=FECEGCCFFGDGGGGGGEFGFF;7CEFGFGGGC*CFFGFGFCF7<C<<;FE,@+,7>FFCFG'CF:#',6<,845/;#?88EGC5CC8>C+:+:C?<GGFA>:D?)3,CC;CG?C::FFF@;>FCFGECFFE@>:?2.BE>C9@F=8CEFC<E=@96*=+=@1FA,0GGGGF:C>;FECGE@CEFF?8E8GC:A,FC47GEGFFDFGDGGEGFA<FEEFEFEEFFGF>FGF@FCC8F9ECGFEFGF8GFFF<EFB@FFGFA<GGGGGGGGGGGGCGFEGECF9BEEFGFGFAFGGGCCCCC
@s1701 38097
TGAGGAATATTGGTCAATGGACGAGAGTCTGAACCAGCCAAGTAGCGTGCAGGATGACGGCCCTATGGGTTGTAAACTGCTTTTATAAGGGAATAAAGTGAGTCTCGTGAGACTTTTTGCATGTACCTTATGAATAAGGACCGGCTAATTCCGTGCCAGCAGCCGCGGTAATACGGAAGGTCCGGGCGTTATCCGGATTTTTTGGGTTTAAAGGGAGCGTAGGCCGGAGATTAAGCGTGTTGTGAAAGGTAGACGCTCAACGTCTGCACTGCAGCGCGAACTGGTTTCCTTGAGTACGCACAAAGTGGGCGGAATTCGTGGTGTAGCGGTGAAATGCTTAGATATCACGAAGAACTCCGATTGCGAAGGCAGCTCACTGGAGCGCAACTGACGCCGAAGCTCGAAAGTGCGGGTATCGAACAGGATTAGATACCCT
+
DGFFEFGGGGGCFFGFFFFCFFGGDFB<F,,EEG-CAFFECFCFF<:FFGGGFCFFGEGGGGCFC8FFGGG@CF,E?9FFFCE9EGGFF5CCF8C,CFFGGGF99<FGG,:?A<E9FECDF,BA9FCEFGGGGFFCE9:?FDGGGCC<,EDBF<FF7DD7EGCFCE:>8*@;=>FFEGDGFGFEEGCEC::CF?FF<:CC3FG<FC7)92?<:FG4CDGGFBEFF4>CEGFFGGFACGGGF@7FC+5#30*52<E@1AB83>/GAGFFGGGE=DGFFC#:,DFFB<<FGFEF*+3>GFD56,9FGEFFCGGGGGGEB+?=CGFC5DGFE<E9FE?C,-<,GGFFFFAGGGGGFFF7GGFGF:F<F9GGF@GGGGGFFGEGGGGGCGFGGGCGGEGFFCF8FGGGGGGEGCGGGGGGGGFFECGGGGGGGGGCCCCC
@s1701 50101
TGAGGAATATTGGTCAATGGGCGAAAGCCTGAACCAGCCAAGTAGCGTGCAGGATGACGGCCCTATGGGTTGTAAACTGCTTTTATAAGGGAATAAAGTGAGAGTCGTGACTCTTTTTGCATGTACCTTATGAATAAGGACCGGCTAATTCCGTGCCAGCAGCCGCGGTAATACGGAAGGTCCGGGCGTTATCCGGATTTATGGGGTTTAAAGGGAGCGTAGGCCGGAGATTAAGCGTGTTGTGAAATGTAGACGCTCAACGTCTGCACTGCAGCGCGAACTGGTTTCCTTGAGTACGCACAAATGGGGCGGAATTCGTGGTGTAGCGGTGAAATGCTTAGATATCACGAAGAACTCCGATGGCGAAGGCAGCTCACTGGAGCGCAACGGACGCTGAAGCTCGAAAGTGCGGGTATCGAACAGGATTAGATACCCT
+
CFFGGGGGGGGGGGGGGGGGGGGC@FGGGGGGGGGGGGFFGGGGGGGFEGGFGGFGGGGGGGGFEGGGGGGGGDFFGFGGFEGGGGGGCFFFDEEEGGGGGGGGGGGGFGC5EFGGGGGGGG9FEGGGGGGG9FFFFECF<D+@7@FGFGGFEFGGGGCF,@FGEE7FGEGCFFFFGEEGGFCEEGGGGGGGG?FE=GGGGD-FFC;GEGCFC?2:E7?>;>EGGGG#<C?::1CBF7C4@EFC(:C;<>6::FED:FDCFC,9EE@ECCE2<F8@4EC7,8BCF>,57,??*C>B+C,9DA,A+>FCEFE;@EEGECFGFACEAEEFA;C,FGFFF<FEFGF<FFC<FAEB,F@,7GGFC:FBFF<GF@FFFFGGGGEGGGGFCFC@+C7GGGFFEBFGF7GGGEGGDDGGGGFGGFFFGFFGAGCFEGGCCCCC
@s1701 451
TGAGGAATATTGGTCAATGGACGAGAGTCTGAACCAGCCAAGTAGCGTGCAGGATGACGGCCCTATGGGTTGTAAACTGCTTTTATAGGGGGATAAAGTGTGCCACGTGTGGCATATTGCAGGTACCCTATGAATAAGGACCGGCTAATTCCGTGCCAGCAGCCGCGGTAATACGGAAGGTCCAGGCGTTATCCGGATTTATTGGGTTTAAAGGGAGCGTAGGCCGTTTGGTAAGCGTGTTGTGAAATGTCGGGGCTCAACCTGGGCATTGCAGCGCGAACTGTCAGACTTGAGTGCGCAGGAAGTAGGCGGAATTCGTCGTGTAGCGGTGAAATGCTTAGATATGACGAAGAACTCCGATTGCGAAGGCAGCCTGCTGTAGCGCAACTGACGCTGAAGCTCGAAAGCGTGGGTATCGAACAGGATTAGATACCCT
+
FF9FGGGGGGGGGFGGGGGGGGGGGGGGGGGGGGGGGGGGGGGGGGGGGGGGG@@EEFGGGGGGGCGGGGGFGGGGGGGGGGGFGGGGGGGGGGGGGGGGGGGGGGGGGGGDGGGGGGGGDFGGGGGGGGFGEFEGGGGB>FEGGGGGGGGGGCFGG9FFGGGFE6>FGGGGDFGGGGCFFFE9CFCEFGGFFGGG?GGGGG>GGGG,GFGGGGG?G07)43EGFFCDFGGFFF9?C>CB5?C::CDGGF>EDEEFFAFGGGGGFEE<@GGDFF>CGGFE=FC9>,C<,<EF=EE@88=59GDDGDGFDDFACFCECBDFGGGGAFBCEFF,FGGFGGFGGGGGGGGGGGGGFFGGGGGGGEFGGGFGGGEGF@CE?GEF>GGGGGFEFF@GGGGGFEGGGFFFCFGGGGGGGGGGGGCEFGGGGGFAGGGCCCCC
@s1701 452
TGGGGAATATTGCACAATGGGGGAAACCCTGATGCAGCGACGCCGCGTGAGCGATGAAGTATTTCGGTATGTAAAGCTCTATCAGCAGGGAAGAAAATGACGGTACCTGACTAAGAAGCACCGGCTAAATACGTGCCAGCAGCCGCGGTAATACGTATGGTGCAAGCGTTATCCGGATTTACTGGGTGTAAAGGGAGCGTAGACGGAGTGGCAAGTCTGATGTAAAAACCCGGGGCTCAACCCCGGGACTGCATTGGAAACTGTCAATCTAGAGTACCGGAGAGGTAAGCGGAATTCCTAGTGTAGCGGTGAAATGCGGAGATATTAGGAGGAACACCAGTGGCGAAGGCGGCTTACTGGACGGTAACTGACGTTGAGGCTCGAAAGCGTGGGGAGCAAACAGGATTAGATACCCT
+
CFFGGEGGGGGAFGGGGGGGFGGGGGGGGGGFGGGGGGGGGGGGGGGFFGGGGGGGGGFGGGFGFGDFFGGGDFAFGFGGGGGGEGD@DDBFGEFGGGFGGDFGGGGCFFFFGG=DF,BFGGDGGGGGGGFFG98FGGGGGGGGGGGGGFEFGGFCAFGGC,CFG?BCC@FGGGGGE7CGGFFGGGFGCC+BFGD:55:47CC9;C>CFEF7FFFFF87,693#C5<:DFEGFGC9-@G8;CEGEGGFFD?GFGE3?D>==B<F<C@D8CE?7B@7=-FF92,FGGGBEFGFD=,FECFFGGGGFGGGGEF=CEBEEC,DFFFDGGGGFEGGCFFF@FFFCEGGGF7GGGGGFEGGGGF@D7GGGGGGED<GGGGGGGGGGGGGFCGGGGFFCGFFFFFACFDFDDFGGGGCCCCC
@s1701 30313
TGGGGAATATTGCGCAATGGGGGCAACCCTGACGCAGCCATGCCGCGTGAATGAAGAAGGCCTTCGGGTTGTAAAGTTCTTTCGGTAGCGAGGAAGGCATTTAGTTTAATAGACTAGGTGATTGACGTTAACTACAGAAGAAGCACCGGCTAACTCCGTGCCAGCAGCCGCGGTAATACGGAGGGTGCGAGCGTTAATCGGAATAACTGGGCGTAAAGGGCACGCAGGCGGTGACTTAAGTGAGGTGTGAAAGCCCCGGGCTTAACCTGGGAATTGCATTTCATACTGGGTCGCTAGAGTACTTTAGGGAGGGGTAGAATTCCACGTGTAGCGGTGAAATGCGTAGAGATGTGGAGGAATACCGAAGGCGAAGGCAGCCCCTTGGGAATGTACTGACGCTCATGTGCGAAAGCGTGGGGAGCAAACAGGATTAGATACCCT
+
DAFGGGGGGGGGGGGGGGGGGGGGGGGGGGGGG>FEGGFGGFGGGGGCFGGGGGGGGFFGGGFFFGGGEGGGGGGGGGGGGGGGGGGGGGGGGGGCGGGGGGGGGFGGGGGGGGGGGGFFGGGFGGGGGGGGGGGGGGGGGGGFEFFCFGGGGGGGGGFCFGGGGGDFGGGGGGGGGGGGDEEFEGGED@FGGGC8;FCF?EEFEGGGGGGFGGG>FF@GFFGGG5?E;CED@ECFGGFGGGGGGGGFGGFGGGGGFGC;@-GFGFE.FGGGFCDCD<DFF=EAC,GFFC:@C,,GGFFE?E,,GGGGF<GGFGFEC8E9GEDGGFFECAGGGEFC9@GGGFGGFFCGGGGGGFDEGFDC,GFECEGGGGFGGFCCFC>FFGGGFGGGGGGGGGGGGGGGFDFGGGGGGEFF@FGGGGGGGGFFFFGGGGGGGGGFCCCCC
@s1701 21723
TGAGGAATATTGGTCAATGGACGAGAGTCTGAACCAGCCAAGTAGCGTGCAGGATGACGGCCCTATGGGTTGTAAACTGCTTTTATAGGGGGATAAAGTGTGCCACGTGTGGCATATTGCAGGTACCCTATGAATAAGGACCGGCTAATTCCGTGCCAGCAGCCGCGGTAATACGGAAGGTCCGGGCGTTATCCGGATTTATTGGGTTTAAAGGGAGCGTAGGCCGTTTGGTAAGCGTGTTGTGAAATGTCGGGGCTCAACCTGGGCATTGCAGCGCGAACTGCCAGACTTGAGTGTACAGGAAGTAGGCGGAATTCGTCGTGTAGCGGTGAAATGCTTAGATATGACGAAGAACTCCGATTGCGAAGGCAGCCTGCTGTAGTGCAACTGACGCTGAAGCTCGAAAGCGTGGGTATCGAACAGGATTAGATACCCT
+
FGGGGGGGGGGGGGGGGGGGGGGGGGGGGGGGGGGGGGFGGGGGGGGGEGGGGGGGGGGGGGGGGGGGGGGGGGGGGGGGGGGGGGGG?FEEGGGGGGFGGGGGGGGGGGGGGGGGGGGGGGGGGGGGGGGGGGGGGFGGGGGGGGG>FFGGF<DCGGGGGGGGEDGGGEGGFCFGGGGGGGGG@GG?@GG=FGGG/EGFGG.GFFGDG?CFG7E5G@EA@GGEGGEFFEGDFGGFGGGGGGGDGGFGGCCFGFEDCGFGFFFGGGGFAGDGGEGGFGE:DGFFEF?C9A<GFGGGFFGFGFDFGGGFF8@98CCGGGGGGGGEFGGFFGDCGGGGGGCFF;GGGGGGGGGDDGGGGGGGEGGGGGFGGGDGGGGF@GGGFGGGGGGGGGGGGGGGGEGGGGGGEGGGGGGGGFGGGGF@FGGGGGGGGGFCCCCC
@s1701 31305
TGAGGAATATTGGTCAATGGACGAGAGTCTGAACCAGCCAAGTAGCGTGCAGGATGACGGCCCTATGGGTTGTAAACTGCTTTTATAAGGGAATAAAGTGAGTCTCGTGAGACTTTTTGCATGTACCTTATGAATAAGGACCGGCTAATTCAGTGCCAGCAGCCGCGGTAATACGGAAGGTCCGGGCGTTATCCGGATTTATTGGGTTTAAAGGGAGCGTAGGCCGGAGATTAGGCGTGTTGTGAAATGTAGACGCTCAACGTCTGCACTGCAGCGCGAACTGGTTTCCTTGAGTACGCACAAAGTGGGCGGAATTCGTGGTGTAGCGGTGAAATGCTTAGATATCACGAAGAACTCCGATTGCGAAGGCAGCTCACTGGAGCGCAACTGACGCTGAAGCTCGAAAGTGCGGGTATCGAACAGGATTAGATACCCT
+
FGGFG,EAFEGGGGGGGGCEGGGGDGGGFGGGGGGGGGG<FGFGGGGGGGGGFGGCEFCCCFGFGGGGGGDGEGFGFFFGGF9FGFGGGGGFFGG,AFA<FGFFGGFC<FCFGGFG9EF9?EFDFE9?FBCFF,,,CB,AFFEGGGEGFFG9BC,EFGEGGGDGDCFECCF7@,DEEGC*@FF@*:C1<CF8CFCGEEFFG;)<FC.<;:<E?C@FCFGF2:;*?8?8>C;C<3C4GGGFC@@DCGGFGG>B:6:7CFF7<BEGGCF#/CG1@CEE:EE)EGGGGGGFEFFF5GDGDGGF99F<FE@CB9,=8EC7GGGGEFC>:77C9,,,,9GGGFFEF=6,FFGGEEAEFCCGGGF?7FC,GCEFGFFGGGGGGGGGFF@FAFCFGGFCCEGF8GGE@GFEEEFGEEFFGFGFGFF@9GDGGFECDFFCCCCC
@s1701 456
TGGGGAATTTTGGACAATGGGGGCAACCCTGATCCAGCCATGCCGCGTGCAGGATGAAGGCCTTCGGGTTGTAAACTGCTTTTGTCAGGGACGAAAAGGACCGTGTTGATACCATGGTCTGCTGACGGTACCTGAAGAATAAGCACCGGCTAACTACGTGCCAGCAGCCGCGGTAATACGTAGGGTGCAAGCGTTAATCGGAATTACTGGGCGTAAAGCGTGCGCAGGCGGTTCTGGTAGACAGATGTGAAATCCCCGGGCTTAACCTGGGAAGTGCATTTGTGAGTGCAGGACTAGAGTTCATCAGAGGGGGGTGGAATTCCAAGTGTAGCAGTGAAATGCGTAGATATTTGGAAGAACACCAATGGCGAAGGCAGCCCCCTGGGATGCGACTGACGCTCATGCACGAAAGCGTGGGGAGCAAACAGGAGTAGATACCCT
+
FGGGGGGGFGFGGGGGGFFGGDFGDDGFGGGGGGGGGGGGFFGGFFFGGGGGF:,AFFGGGFGEFCE7FGGFFGCEF9FDFGFGGAFGGGG7CEGCGG7<ECFCAEFCFEGGFG<FDFGFDFGG,BC+8@:C=9DFGFEFFF><=>@++:<FE,3CFD<:CEDF@FDG>*>CFEE7;F,:7<,*<?EFC@FGG*:B5?9*5<7<FCF,,,**?887C2+)((;C))17=CG5*;F4+*2+9C@CCCE@?)%EEFE805,1;9>:AFFG=C0>8#.<<9D94C86C+=,,,,FC,DFEBD@,,@,EDGEEFGF<,9,9,,=8EEBCAEDGDF,@@,EEC::8?F@=599,,<9<?C<?,CCFA,5,FEGFD@,GGGEGF@FC,GFFFF+GGGGGEGGGGGFEGGGGFFGGGGGDF?EFGFFGGFGGGGDGF9FFFGGCCC9C
@s1701 457
TGGGGAATATTGCACAATGGGGGAAACCCTGATGCAGCAACGCCGCGTGAAGGATGAAGGTTTTCGGATCGTAAACTTCTATCAATAGGGACGAAGAAAGTGACGGTACCTAAATAAGAAGCCCCGGCTAACTACGTGCCAGCAGCCGCGGGAATACGTAGGGGGCAAGCGTTATCCGGAATTACTGGGTGTAAAGGGAGCGTAGGCGGCACGCCAAGCCAGATGTGAAAGCCCGAGGCTTAACCCCGCGGATTGCATTTGGAACTGGCGAGCTAGAGTACAGGAGAGGAAAGCGGAATTCCTAGTGTAGCGGTGAAATGCGTAGATATTAGGAAGAACACCAGTGGCGAAGGCGGCTTTCTGGACTGAAACTGACGCTGAGGCTCGAAAGCGTGGGGAGCAAACAGGATTAGATACCCT
+
[truncated: 17,738,662 more chars]
