# Supplementary material for: Compositional distinction of gut microbiota between Han Chinese and Tibetan populations with liver cirrhosis
Source: PeerJ. 2021 Sep 15;9:e12142. doi: 10.7717/peerj.12142 (PMC8449536; doi:10.7717/peerj.12142)
Supplement: Supplemental Information 8 [file peerj-09-12142-s008.zip › HLC8.clean.fastq]

@s1801 1
TGAGGAATATTGGTCAATGGGCGAGAGCCTGAACCAGCCAAGTAGCGTGAAGGATGAAGGTCCTACGGATTGTAAACTTCTTTTATACGGGAATAAAGTATCCAACGTGTAGGAGTTTGTATGTACCGTATGGATAAGCATCGGCTGACTCCGTGCCAGCAGCCGCGGTAATACGGCGGATGCGAGCGTTATCCGGATTTATTGGGTGTAAAGGGAGCGGAGATGGGAGTTTAAGTCAGTTGTGAAAGTTTGCGGCTCAACCGTAAAATTGCAGTTGATACTGGTTTCCTTGAGTGCAGTTGAGGCAGGCGGAATTCGTGGTGTAGCGGTGAAATGCTTAGATATCACGAAGAACCCCGATTGCGAAGGCAGCTTGCTAAACTGTAACTGACGTTCATGCTCGAAAGTGTGGGTATCAAACAGGATTAGATACCCT
+
EDGGG@FFGGFEFGGGGGFE@FEG:EGFGCCFGGGGGGEG@<ECEECGGGGGDFFFGD9FEFE@FGEF:@FFGGEFAGFGCFGFFFGG?CFDFGGFC,B9EFG,:FCDGGGG9C,4??D,B,,A,,B+:@,,,,=,A<,?,:?=CF7AF<<FFF3C+8@C,3><++<:<FFC,>***3**4*,*645<A<8=CAF88,CB;D9:6,F#4<<4:'=@>:7***2*AC?93,9=@FB8>?GFFF@EC=7:>+8C>@@8FGEGCGFFF@AF,=D;,BAFDC=6=FGFGF=BD8FCBFGFD;><,EDF<+7EF8F@+EC7=CECCGEB8GEE=;<,BFE>9FE9BDF:<,FFGFFEC@C77GFC+GEFF@AGGFGFGGGFCF@,EF,EFGFGGGFE@?E9GFGGFGGGGGGGGDGGGFCFFAFEGGGGGGGGGGGCCCCC
@s1801 2
TGAGGAATATTGGTCAATGGGCGAGAGCCTGAACCAGCCAAGTAGCGTGAAGGATGACTGCCCTATGGGTTGTAAACTTCTTTTATAAAGGAATAAAGTCGGGTATGCATACCCGTTTGCATGTACTTTATGAATAAGGATCGGCTAACTCCGTGCCAGCAGCCGCGGTAATACGGAGGATCCGAGCGTTATCCGGATTTATTGGGTGTAAAGGGAGCGGAGATGGATGTTTAAGTCAGTTGTGAAAGTTTGCGGCTCAACCGTAAAATTGCAGTTGATACTGGATATCTTGAGTGCAGTTGAGGCAGGCGGAAGTCGTGGTGTAGCGGTGAAATGCTTAGATATCACGAAGAACTCCGATTGCGAAGGCAGCCTGCTAAGCTGCAACTGACATTGAGGCTCGAAAGTGTGGGTATCAAACAGGATTAGATACCCT
+
AECFFFG8FEFGFGGGGGGGGGGGGGGGGGGGGGGGGFFFGGGFCFEGEGD9CFGCBFEEG,EFGGFGGGEGGGGGGGGG9,C<F9FGGF,BFEFGGGGGG7BFGGGFGG@FGG@FGGGGFGFGGGGAFFFCEEGGGGGCF=@@EGD8FFG<F<D7=BBFGC8DEE7<C+@DAFEEE>FFAFFG:CE8GC89FFEC7<=:7G0FF;C+::<C:74;=:7#4:1)ACFCGFF9FCGAD26F<@B5CFED=@=>+DC88E:>GGGGE;@FFGGF?@EFFDD@+@,AEEFE=FGF=B,,EC9B,<CF?@7FEEB=+46CEDD=FFCC9GDFFE9FFE?=,FFDFD<FCGGGFAGGECGGFEGCFECFGFEE@B,7GGGGCGGGGGFGGGF<FFGFGGFA8>F<EGGFGGGGEGGGGFGGGGFFFF@GGGGGGFGCCCCC
@s1801 3
TGAGGAATATTGGTCAATGGACGAGAGTCTGAACCAGCCAAGTAGCGTGAAGGATGAAGGTCCTACGGATTGTAAACTTCTTTTATAAGGGAATAAACCCTCCCACGTGTGGGAGCTTGTATGTACCTTATGAATAAGCATCGGCTAACTCCGTGCCAGCAGCCGCGGTAATACGGAGGATGCGAGCGTTATCCGGATTTATTGGGTTTAAAGGGAGCGCAGACGGGTCGTTAAGTCAGCGGTGAAAGTTTGGGGCTCAACCTTAGAATTGCAGTTGATACTGGCGTCCGTGAGTGCGGTTGAGGTGTGCGGAATTCGTGGTGTAGCGGTGAAATGCTTAGATATCACGAAGAACTCCGATTGCGAAGGCAGCACACTAATCCGTAACTGACGTTCATGCTCGAAAGTGTGGGTATCGAACAGGATTAGATACCCT
+
CCFGGGGGGGGGGGGGGGGGGGGGGGGGGGGGFGGGGGGGGGGGGGGFGGGGGGGGGGGGGGGGGGGGD>CFGGGGEFGGFGGGGGGGGGGGGGGGGGFFGGGGGGGFGGGGGFGGGGGGGGGGGGGGGGGGGFGFGGGGGGGGDGGGGGFFGGGGGFGGGGGFEC@<FEFFGGDFGGGCFGGGDE>FCCEGGGGEEG8FC=BF?F74CFFFCFC282F>0:EGEB>*BC@CFGFA<;2A#CDGGAFFB>>GEDE@FCGGGGEAC/GFFFFFGCEC<3DDDGFC@+FB=,8A5ECFCEFFD==?E6GFEGF>GGGGGGGFFFEG=GGFGGFFFGGGGFGGGEC,GGGGGGFGGFDCGFFFGGGGGGGGGFGGGGGGFCCCGDGGFFGGGF@FFFGGGDGF@GGGGGGGGGGGGGGGGF9FGGFEGGGGGGGCCCCC
@s1801 4
TGAGGAATATTGGTCAATGGACGAGAGTCTGAACCAGCCAAGTAGCGTGAAGGATGACTGCCCTATGGGTTGTAAACTTCTTTTATACGGGAATAAAGTGAGGCACGTGTGCCTTTTTGTATGTACCGTATGAATAAGGATCGGACAACTCCGTGCCAGCAGCCGCGGTAATACGGAGGATCCGAGCGTTATCCGGATTGATTGGGTTTAAAGGGAGCGTAGGCGGGCGCTTAAGTCAGTTGTGAAAGTTTGCGGCTCAACCGTAAAATTGCAGTTGATACTGGGTGTCTTGAGGACAGTAGAGGCAGGCGGAATTCGGGGTGTAGCGGTGAAATGCTTAGATATCACGAAGAACCCCGATTGCGAAGGCAGCTTGCTAAACTGTAACTGACGTTCATGCTCGAAAGTGTGGGTATCAAACAGGATTAGATACCCT
+
AFFFGGCGGGGFGGGGGFA<FGGGDGG<ECFGGGGGGGGGGGGGDGF:FFGGGGGCFCDFGGFFGGAEFA@CFCCFAFGCFEFGGGGGGDFBEFGFEFGFFG8DFDEEFGGGGG9FFG@AD,E,C5FGFGCAF9,4:A9?,:@E+++:ADF@CFDGGFCFGGGFE=CECG+,@F*>3@F@74DEC:7*1**2BF7*55=,9C,3=C*<F,@59<C?CFCD5019:5#>E=>;@CF#7;;%FC+@<<9,@@4C:=F8DDB9:=C@89GEADA96FED;,???FFA,A,B=5,,5:,EFCGGGE9ECF@EEFB9+++78@+<=GGGACGFEEE;@ECEFFFCFDEFCGF7FA,8C8@77GGGGEEDEFEA@,,8GGGGGFFFEGGGGFGGGGD8GDGGGGGECEGCFGGGGDGGGGGGGGFFGGGFGGGGGFFBCCCC
@s1801 21577
TGAGGAATATTGGTCAATGGGCGAGAGCCTGAACCAGCCAAGTAGCGTGAAGGATGAAGGTCCTACGGATTGTAAACTTCTTTTATACGGGAATAAAGTATCCTACGTGTAGGATTTTGTATGTACCGTATGAATAAGCATCGGCTAACTCCGTGCCAGCAGCCGCGGTAATACGGAGGATGCGAGCGTTATCCGGATTTATTGGGTTTAAAGGGAGCGTAGGCGGGCAGTAAAGTCAGCGGTCAAATGGCGCGGCTCAACCGCGTTCCGCCGTTGAAACTGGCAGCCTTGAGTATTCACAGGGTACATGGAATCCGTGGTGTAGCGGTGAAAGTCTTAGATAGCATGAGGAACTCCGATCGCGCAGGCATTGTACCGGGGCATTACTGACGCTGAGGCTCGAAGGTGCGGGTATCAAACAGGATTAGATACCCT
+
CFGCGFGGGGEFGGGGGGGGEGGGGGGGGGFGGGGGGGGGGGGGGGGGGGGGGGGFCFECEFGFGFGEFGG<FGGGGGGGGFGGGGGGGGGG+=,CC9C,,CFG,BEFB=BF,BFFGGFGGCAAFFGC==8=EFFGFEEEE@C783>8<??=3ADF+>D<FGDDB3+33@:,3,<@F7*CFC,>>18>B*;26FF7ACC9?EBFF0-C:F9CGE@:ECGG?GE7:FCBC?2#:<81<:GFG)#1;?EFF44:CC?5$CC7CFB38C@;GGD@FCFF@3@,:DF8FFB6,,5+,@58,8FGFEFEDE,EGFE=7GGGGFGGFCG>7FEFGFE,:,,DGGFF9,,?FC,GEFC<=GEFED7GFFBE6,FFFFE9GGGFEDE@GFCGGGFCGGGGGFFFFC@FFGGFFGGGDFGGGGGGFFFF<GGGGGFGFGCCCCC
@s1801 22240
TGAGGAATATTGGCCAATGGGCGAGAGCCTGAACCAGCCAAGTAGCGTGCAGGGCGACGGCCCTATGGGTTGTAAACTGCTTTTATAAGGGAATAAAGTGAGTCTCGTGAGACTTTTTGCATGTACCTTATGAATAAGGACCGGCTAATTCCGTGCCAGCAGCCGCGGTAATACGGAAGGTCCGGGCGTTATCCGGATTTATTGGGTTTAAAGGGAGCGTAGGCCGGAGATTAAGCGTGTTGTGAAATGTAGACGCTCAACGTCTGCACTGCAGCGCGGACTGGTTGCCTTGAGTACGCATAAAGTGGGCGGAAGTCGTGGTGTAGCGGTGAAATGCTTAGATATCACGAAGAACTCCGATTGCGAAGGCAGCTCACTGGAGCGCAACTGACGCTGAAGCTCGAAAGTGCGGGTATCGAACAGGATTAGATACCCT
+
CFGGCFG?FGEFFDGGGCGGEGGGFGGGF8FFEFGGGGFGGGGGD96FFGGGGGG:FFFGG>CDFCFFGGGGFGFGGGGDFC?AEFGGGGGFGGGGACFGGGFFGGGGFGDAEFGGGG>FFAFGFGGDGFFFGGCGFGGGCFE7@EFFGGA9FC@FGFFGGGGCFCCCFEGGGGCCEF*<FFFBEGGCCFGCCFE;:781FG>GGF)290<@7.;FE>ED:=34<CE3C;3833:?F8EGED)9FDEDF:@0FEE<;CF>C<@;@CEFGGGEF:7GGD@6C@>7DB+<8FAA5>>BCFE9FBCCEDGCF>4=+++GGGEEFCEC>C4,,,9CFFFEEC?;9@,EA=C,FDFE<B7ECECFGFC7C,ECEFEGGFCGFFEFCGGGGGGGEF@GGGGFACGGGEGDGGGGGFGFEEC,7GFFGGFGDGGGGGFBA-@A
@s1801 24393
TGGGGAATATTGCACAATGGGGGAAACCCTGATGCAGCGACGCCGCGTGAGCGAAGAAGTATTTCGGTATGTAAAGCTCTATCAGCAGGGAAGAAGAATGACGGTACCTGACTAAGAAGCACCGGCTAAATACGTGCCAGCAGCCGCGGTAATACGTATGGTGCAAGCGTTATCCGGATTTACTGGGTGTAAAGGGAGCGCAGGCGGTGCGGCAAGTCTGATGTGAAAGCCCGGGGCTCAACCCCGGTACTGCATTGGAAACTGTCGTACTAGAGTGTCGGAGGGGTAAGTGGAATTCCTAGTGTAGCGGTGAAATGCGTAGATATTAGGAGGAACACCAGTGGCGAAGGCGGCTTACTGGACGATAACTGACGCTGAGGCTCGAAAGCGTGGGGAGCAAACAGGATTAGATACCCT
+
AFGGGGGGGGGGGGGGGGGGGGGGGGGGGGGGGGGGGGGGFGGGGGGEGGGGGFGGGGGGGGGGGGGFGFDGGFAFGGGGGGFGGGGGGEFFGGGGGGGGGGGGGGGGGGGGGGGFGGFGGGGGGGGGFGGGGGGGFGFCFGGGDGGGGGGCGGGGGGGGGG=GFGG@GGGDEGGGGCGGGGG3GGGFF@@GGGGGGE>CCCEGECEGGGGC>:GGFDCGFBGGGGFFGGGGGFGFE<FFFFGGGGGGGGGFGDGGGGDFG6CFFGFGGFGFGFEDGGGGGFGGGCFF??,EA,,E9FFFFGF@>5C>GGFFFF@,FDCAFEFEGGGGGGGFFEGFF?GGGEDFFFGGGGEGGGGGGGFGGGGGFFGGGGEEGGF@GGGGGGGFEDGGGGGGGGGGGGGGGGGGGGGGGGGGCCCCC
@s1801 8
TGGGGAATATTGCACAATGGGGGAAACCCTGATGCAGCGACGCCGCGTGGAGGAAGAAGGTCTTCGGATTGTAAACTCCTGTTGTTGAGGAAGATAATGACGGTACTCAACAAGGAAGTGACGGCTAACTACGTGCCAGCAGCCGCGGTAAAACGTAGGTCAAAAGCGTTGTCCGGAATTACTGGGTGTAAAGGGAGCGCAGGCGGACCGGCAAGTTGGAAGTGAAAGCCACGGGATCAACCCGTGAATGGCTTTCAAAACTGCTGGCCTTGAGTAGTGCAGAGGTAGGTGGAATGCCCGGTGTAGCGGTGGAATGCGTAGATATCGGGAGGAACACCAGTGGCGAAGGCGACCTACTGGGCACCAACTGACGCTGAGGCTCGAAAGCATGGGTAGCAAACAGGATTAGATACCCT
+
FEGGGGGGCFGCGFGGGGGFGE@:CFFGGCFFGGGFGGGGGGGGGGG>FGFFGGGGGFCFGGGGGGGGGGC<FFFGCEFGFECFGFFGGFFFFFDFGC9,EFEFFGGGGFGGCGDFGGGFGFGGGEGGGGGGGDGGFGFGGGGF@EEGFGGGGGCEFFGGGG,@BFFFBC:CF?EEGCFGFGGGFF?EC=BEGGGG5*@>2DEGDD:*BD:E><?9,2>>883>F=@2C>>GGD@/6EFF:/FE;EGFF5)FFGGDG;G6AFG=DFFF?FF<:<.<FE9FFA9:GGFGFFB4,@7>7@@=FF>E8>=EGFCC,@7EGDEDFECFF@,FGEEF@CFEFGFF7FEDDECGGGGGGFGF8F<=E8GGGGGGGGFEFE8GGGGGGGFGGGGGGGGGGFFGCGEFFGGGGFGGGEE@CCCB
@s1801 9
TGGGGAATATTGGTCAATGGGCGAGAGCCTGAACCAGCCAAGTAGCGTGCAGGATGACGGCCCTATGGGTTGTAAACTGCTTTTATAGGGGAATAAAGTGAGTCACGTGTGATTCTTTGCATGTACCTTATGAATAAGGACCGGCTAATTCCGTGCCAGCAGCCGCGGTAATACGGAAGGTCCGGGCGTTATCCGGATTTATTGGGTTTAAAGGGAGCGTAGGCCGGAGATTAAGCGTGTTGTGAAATGTAGACGCTCAACGTCTGCACTGCAGCGCGAACTGGTTTCCTTGAGTACGCACAAAGTGGGCGGAATTCGTGGTGTAGCGGTGAAATGCTTAGATATCACGAAGAACTCCGATTGCGAAGGCAGCTCACTGGAGCGCAACTGACGCTGAAGCTCGAAAGTGCGGGTAGCGAACAGGATTAGATACCCT
+
EGGGGGGGGGGGGGGGGGGGGGGGGGGGGGGGGGGGFGGGGGGGGGGGEGGGGCGGFGGGGGGGGGGGGGEGGCEFGGGGFFGGGGGGGGG@ECGGFGGGGGDCFGGGGGCF,EEFEFGGGGGGGGGFGGGGGGAEFGGGGGGDGGGEGGGGGGGGGFGGDGGGGCFGGGGGGGCCFCGGGCFFEGGGGGGFGGGGG<G?FC@FBF@F/<F9C?GFG6CE?CGGFBD7<:,:C?F>G:FD6FFGGFGGF=ACC@;@=CGF6,,7ACF.7G<@@@6ECE+4?FFFGFD<FD,F9EDGGFDGGGGFEEGCFCE9GFEECFFAEA>8FGGGGGFFAECDEC,,FGGFFGGGFDFFFFFDGGGGCDGFFFFGGGGGGGGGGGGGGGGGGGFGGGGFGGFEFGGFCGGGFDGGGGGGEB:+EGGEGFGGGCGGGGGCCCCC
@s1801 10
TGAGGAATATTGGTCAATGGACGAGAGTCTGAACCAGCAAAGTAGCGTGCAGGATGACGGCCCTATGGGTTGTAAACTGCTTTTATAAGGGAATAAAGTGAGAGTCGTGACTCTTTTTGCATGTACCTTATGAATAAGGACCGGCTAATTCCGTGCCAGCAGCCGCGGTAATACGGAAGGTCCGGGCGTTCTCCGGAGTTATTGGGGTGAAAGGGAGCGTAGGCCGGAGATTAAGCGTGTTGTGAATGGGAGACGCACAACGTCTGCACTGCAGCGCGAACTGGTTTCCGTGAGTACGCACAAAGTGGGCGGAATTCGTGGTGTAGCGGTGAAATGCTTAGATATCACGAAGAACTCCGAGTGCGAAGGCAGCTCACTGGAGCGCAACTGACGCTGAAGCTCGAAAGTGCGGGTATCGAACAGGATTAGATACCCT
+
AFFFGGGGGGGGGGGGGGGGGGGGGGGGGGDFFFGGGG,AFGGGGGDFGGGGGGGGGGDGFGG@FCFGGGGGEEFFGGGGCFF9BFCFCFG8FECFFC9BFC9FGGCDFGGGGF9F9FFFFFGGAFGAFEDF?FCEGFCECFGGDEEFGGGFFG77FGGCA8,@>EFG:3>3@=*@CGECD,7>FFDFC:*6,3<@*/=::7FFGF7:**73BA:FEBG><0C4'9:452<CC.E>FFC?F8.2%<##3,;57424&7C8C80CFFCFCD8<<FB=@B9==EFF:B+3@3FC:+=4C>,<A?4@CGF?4,EE9,@+C?+<CE=GBGGGFFEFC??FADFEA,??FCFGFAFAEBDGGDA8+EF9AFGGF@GGFGGGGGGGGGGGF<@ECCCEGFC@GGGGGGGGFFGGGFGFGGGGGGFFFGGGE<GGGGGCCCCC
@s1801 11
TGAGGAATATTGGTCAATGGGCGAGAGCCTGAACCAGCCAAGTAGCGTGAAGGATGAAGGTCCTACGGATTGTAAACTTCTTTTATACGGGAATAAAGTATCCTACGTGTAGGATTTTGTATGTACCGTATGAATCAGCATCGGCTAACTCCGTGCCAGCAGCCGCGGTAATACGGAGGATGCGAGCGTTATCCGGATTTATTGGGTTTAAAGGGAGCGCAGACGGGAGATTAAGTCAGTTGTGAAAGTCTGCGGCTCAACCGTAAAATTTCAGTTGATACTGGTTTCCTTGAGTGCAGTTGAGGCAGGCGGAATTCGTGGTGTAGCGGTGAAATGCTTAGATATCACGAAGAACCCCGATTGCGAAGGCAGCTTGCTAAACTGTAACTGACGTTCATGCTCGAAAGTGTGGGTATCAAACAGGATTAGATACCCT
+
DFGGGAFGGGGGGGGGGGGGFGEGFGGGGGFGGGGG@EFGGGGGGGGCFGGGGFF84CEGGGGGGGGGGGFGGGGGGGGGGGGFGFFGGDC8>EGGGDFGGGGGFGFFGGGGCAFEGFGE9BE<99@C?+A<FGD9FGF9,?@EEC=,FDAFCG7+BAFCCDGGD8CF@FEDCF@@BCFFDG>FFEEECFG;CF>EGGDFD;@FFG<FGGG?G9>252CAC?EF<>CDGD=C@ECCD9CFG@CA<<9CEG?C>@C>,:FDF@9GFBEC=A#-;FDCAF@=.,FFFFF8GGFE5FFFFFFF8F9FCE@B=><@+8ECGGGGGFCE@=,EA=FFFEFB,FCCFACDCFFGFFCF@CCGFDGDGGGGF<@,FFFGFFEF9EGFGGGGGFGGGF@GGFCA@CEFGGGGFFGEGGGGGGGGFFAFGGGGGFGFFBC9CCCC
@s1801 12
TGAGGAATATTGGTCAATGGGCGAGAGCCTGAACCAGCCAAGTAGCGTGAAGGATGAAGGTCCTACGGATTGTAAACTTCTTTTATACGGGAATAAAGTATCCTACGTGTAGGAATTTGTATGTACCGTATGAATAAGCATCGGCTAACTCCGTGCCAGCAGCCGCGGTAATACGGAGGATGCGAGCGTTATCCGGATTTATTGGGTTTCAAGGGAGCGCAGACGGGAGTTTAAGTCAGTTGTTAAAGTCTGCGGCTCAAACGGAAAATTGCAGTTGTTACTGGTTTCCTTGAGTGCAGTTGAGGCAGGCGTAATTCGTGGTGTAGCGGTGGAATGCTTAGATATCACGAAGAACCCCGATTGCGAAGGCAGCTTGCTAAACTGTAACTGACGTTCATGCTCGAAAGTGTGGGTATCAAACAGGATTAGATACCCT
+
GG99EEGGGDFGGGGGGGG,@FEEGEGGGGGGGGCFFFGGGF9CE9BC,@FFGGGGGGGGFCGGGGGDGG:FFFGDFGGGGGGGGGGGGGGGDFGEFGGGGFFGF97BEB8?9C,:EFGGGGGGGGGGGD8?FGGGG,:AFCCFGGGFG9<DF>>CFFFFFGDFEGGGCF7<F;7::>F:,,,<B:>FGBE8<FFGGECC&44<,7#4C#7+??F)G1:;91:CF;E>=#:C;:<63*B5F>-,A@@@>@9GBD>6>C:@'@C+$FCFF=<?,F@CE,GD?FGCGFF<EFGFDFAF8CEE8FGFFDB>8+<,4,++CGEFA?DGBF794464?<AD,EB,FF9:GFAFF?,DE@+64,E@@CFDEC,B<<FFEFCFFCFC9EFGGGFFFC<FGGGGGEC@C:FFGFFC7GFCFGFCCFCEGFFA9@ECFEC@CB8A
@s1801 25933
TGAGGAATATTGGTCAATGGACGAGAGTCTGAACCAGCCAAGTAGCGTGCAGGATGACGGCCCTATGGGTTGTAAACTGCTTTTATAAGGGAATAAAGTGAGTCTCGTGAGACTTTTTGCATGTACCTTATGAATAAGGACCGGCTAATTCCGTGCCAGCAGCCGCGGTAATACGGAAGGTCCAGGCGTTATCCGGATTTATTGGGTTTAAAGGGAGCGCAGGCGGACCTTTAAGTCAGCTGGGAAAGTTTGGGGCTCAACCTTAAAATTGCAGTTGATACTGGCGTCCGTGAGTGCGGTTGAGGTGTGCGGAATTCGTGGTGGAGCGGTGAAATGCTTAGATATCACGAAGAACTCCGATTGCGAAGGCAGCACACTAATCCGTAACTGACGTTCATGCTCGAAAGTGTGGGTATCAAACAGGATTAGATACCCT
+
FGGGGGGGGGGGGGGGGGGGGGGGGGGGGGGGGGGGGGFFFGFGGGGGGGGGGGGGGGGGGGGGGGGGGGGGGGGGGGGGGGGGGGGGGGGCF<=FGFGGGGGCG,?FDGGGGGGGGGGGGGGGGGFGGGGGGGGGGGGGGGDGDGEFGGGGGGGGGGGGGFCFEGFGECFFFGGG7<FGDGGCCFG@C?GFFEC8*CCFGEFCGFFFGFGGG8G4FDGGEEGGFE;9C7DFFGC93@:@FF+FFGCFFF8CD<8CC<CFG>EG7CGGF9<DGF@9:#F=ECCE7:@+=8GGEEEFCGGEEEFCGGFCEGFFDCEEEFDGF?8+)EDGFGGFGGGFFECEF;FE8GGGGGFGAFCDGDGC7GEGGFFFGGGGGGGGFGGEGDGGFGFGEFFFCEGGGGGFGGGGGFGDFCF@FGFGF<EDFFGGGGF9GGFCCC9C
@s1801 14
TGGGGAATATTGCACAATGGAGGAAACTCTGATGCAGCGACGCCGCGTGAAGGATGAAGTATTTCGGTATGTAAACTTCTATCAGCAGGGAAGAAAATGACGGTACCTGACTAAGAAGCCCCGGCTAACTACGTGCCAGCAGCCGCGGTAATACGTAGGGGGCCAGCGTTATCCGGATTTACTGGGTGTAAAGGGAGCGTAGACGGCAAGGCAAGGCTGATGTGAAAGCCCAGGGCTTAACCCTGGGACTGCATTGGAAACTGTCTGGCTCGAGGGCCGGAGGGGTAAGCGGAATTCCTAGTGTAGCGGTGAAATGCGTAGAGATTAGGAAGAACACCAGTGGCGAAGGCGGCTTACTGGACGGTAACTGACGTTGAGGCTCGAAAGCGTGGGGAGCAAACAGGATTAGATACCCT
+
DFGGGFCGFGGDFGFGGGGGGGGGDEGGGFGGGGGGGGGEFGGGGGGGGFFGFDGGFEFCFFAGGFGF?FGF<EEGGGGAE9@F,BF<4@4EFCFFGGGFFGGG7FGGGGGCCFGGGGF8?>FEGC+F8EFGGG@DE9@CC>FFG8CFCF:FFE>:CF>7FFF:8CB<*1*/<CEGGGDFF?@9BF?E*2?;C<E;GE58978CCC0''$;8CC@+<+E9F>&<F:@#)D=;@ECBGFC?<8%;:CFF=DD6=:53>#9=FDE-.,@;0+8D5C.@:=>8+>#B:+++C?FDD@C9,54,GFC65ECCE;?@@,4>@9,@A,,FE?FAGGFFGFE@?A,7FC,DFGGGCCEGGGGGGGGFDF@C,FDEFFCBFDGGGGGDFGGFDDGGGGFF8FFGFC@EFDEGGGFGGF@BCCCC
@s1801 22731
TGAGGAATATTGGTCAATGGACGAGAGTCTGAACCAGCCAAGTAGCGTGAAGGATGAAGGTCCTACGGATTGTAAACTTCTTTTATAAGGGAATAAACCCTCCCACGTGTGGGAGCTTGTATGTACCTTATGAATAAGCATCGGCTAACCCCGTTCCAGCAGCCGCGGTAATACGGAGGATGCGAGCGTTATCCGGATTTATTGGGTTTAAAGGGAGCGCAGACGGGTCGTTAAGTCATCGGTGAAAGTTTGGGGCGCAACCTTAAAATTGCAGTTGATCCTGGGGTCCTTGAGTGCGGTTGAGGTGTGCGGAAGTCGTGGTGTAGCGGTGAAATGCTTAGATATCACGAAGAACTCCGATTGCGAAGGCAGCACACTAATCCGTAACTGACGTTCATGCTCGAAAGTGTGGGTATCAAACAGGATGAGATACCCT
+
@EGGGEFGGGGGGGGGGGGGFGDFGGGFGG9EEDFEGGFDGGCFFGFF7FFGFGGGCGFG<DFGGDFEFFGEFFG9FGFGGFGGGGGGCCCC8<FGGG<FCFCCFGGGGGGGDFGGCFGGG9EFFFFCGFGGGCFGFGGAEC:FEGE>CFGGDF,DFFGGGGGGDD@FFF:=;F7FF*>FFC><CCCC>FCCFF37EGF2FF'GFC<<<.<<CFD:<6=C;;EEEFGC9+-FA3CF>55>)<DGGG>F=EEC3:?3#EFB7B8E<EFF@FC4,CD<8<C&$GGG-D@D9DE89GEF8?,B,8EEE7F:EE9,++CE8C=,GFCC9EDFE<EE@<ECEFGFF@<,8CEGFFGFE8+B,<E,CEGFF<FFF<EF,,CGGGGGGGGGGEAGGGGFFFDGGGGEC:FGEFGGGFCFGGGFF9FFGGGGFB,FFCGCCCCC
@s1801 16
TGAGGAGTATTGGTCAATGGGCGAGAGCCTGAACCAGCCAAGTAGCGTGAAGGATGAAGGTCCTACGGATTGTAAACTTCTTTTATACGGGAATAAAGTATCCTACGTGTAGGATTTTGTATGTACCGTATGAATAAGCATCGGCTAACTCCGTGCCAGCAGCCGCGGTAATACGGAGGAGGCGAGCGTTATCCGGATTTATTGGGTTTAAAGGGAGCGCAGACGGGAGATTAAGTCAGTTGTGAAAGTTTGCGGCTCAACCGTAAAATTGCAGGTGATACTGGTTTCCTTGAGTGCAGTTGAGGCAGGCGGGAGTCGTGGTGGAGCGGTGAAATGCTTAGATATCACGAAGAACCCCGATTGCGAGGGCAGCTTGCTAAACTGTAACTGACGTTCATGCTCGAAAGTGTGGGTATCAAACAGGAGTAGATACCCT
+
DFFEGGGGGGGGGGGGGGGGGGGGGGGGGFFGGGGGFGGGGGGGGGGFFEFGGCGGFGEGDFGFGGGGDFCFFGGGGGDGGFFGGGGGGGG@FFFAGEGGGGGG9EEEFFGFGGGGGGGGGGGGFDGGCFFG9CEFCEFFCEC@7DCGGFGGGFFGGG87DFD<=CECFGGG,EFG8>F:#>>4>::FGGG>=F>CC<C:CD#<CF;FC=7B;,D@<:FBB9:@B>;>EC8FCGFCCBFGFEFGGGEA888CEGFFF>F;@FGGFGGG$DD5E=$GEA?9?CFDA,B82,AA*=,ECE@,,BDE<67:@+E>+>+E>=@EA=>@5FEECCC=9BDDCFFCFFFAFFEGE9GF:EDDGGGEGFCDFGGGGGEGFF9FCFGGGGFGGFEB7GGGFDGFGGGGGGGFGGGDGGGGGGGFGFDGGGEF6,FGGGGCCCCC
@s1801 17
TGGGGAATATTGCACAATGGGGAAACCCTGATGCAGCGACGCCGCGTGCGGGATGACGGCCTTCGGGTTGTAAACCGCTTTTGATCGGGAGCAAGCCTTCGGGTGAGTGTACCTTTCGAATAAGCACCGGCTAACTACGTGCCAGCAGCCGCGGTAATACGTAGGGTGCAAGCGTTATCCGGAATTATTGGGCGTAAAGGGCTCGTAGGCGGTTCGGCGCGTCCGGTGTGAAAGTCCAGCGCTTAACGGTGGATCTGCGCCGGGTACGGGCGGGCGGGAGGGCGGTAGGGGAGACTGGAATTCCCGGTGGAACGGTGGAATGTGTAGATATCGGGAAGAACACCAATGGCGAAGGCAGGTCTCTGGGCCGTTACTGACGCTGAGGAGCGAAAGCGTGGGGAGCGAACAGGATTAGATACCCT
+
FFGDE:CGGGFFGGGGGGGGGGGGGGGGGGGGGGGGGGGEEFGGGGEEFFGGGGGGGGDGGGGGFEEFEGGEAFFGGC:?FFGEAGFGGGFEFFCEG8CFCFEGDCGGGFFF,3BFFGECF<FFFFGFEGGGGCF9FFEGFFFFFCFAEFGG@CFGGGGGG<2=CCFFGGGGGGEGFFCGG7:?>E?E#C?FGGGEC:497DE>::378<:;>GGE13B7E6FCC>8?C<A?FFG<C7#89C5:=<EGGFFDCDFE<*GFDFGGDDCECFDGEF8CGG>F6EC@GGFEGFF8FCGGFDGGGEEFDFFC9,1DGE>C5EGFCGGFCFF@+B7GGGGFEBEEGGFGFCCBCDGGFGGFGFGGGFFGGGGDGGGGGCGGFEF@GGFEGGGCGGGGGGFFGFFF@ECGGGGGGGGEGGGEGCCCB-
@s1801 18
TGGGGAATATTGCACAATGGGCGCAAGCCTGATGCAGCGACGCCGCGTGAGGGATGGAGGCCTTCGGGTTGTAAACCTCTTTTATCGGGGAGCAAGCGAGAGTGAGTTTACCCGTTGAATAAGCACCGGCTAACTACGTGCCAGCAGCCGCGGTAATACGTAGGGTGCAAGCGTTATCCGGAATTATTGGGCGTAAAGGGCTCGTAGGCGGTTCGTCGCGTCCGGTGTGAAAGTCCATCGCTTAACGGTGGATCCGCGCCGGGTACGGGCGGGCTTGAGTGCGGTAGGGGAGACTGGAATTCCCGGTGTAACGGTGGAATGTGTAGATATCGGGAAGAACACCAATGGCGAAGGCAGGTCTCTGGGCCGTTACTGACGCTGAGGAGCGAAAGCGTGGGGAGCGAACAGGATTAGATACCCT
+
FFGGGEGFGGDFGGGG@GGGCFEGGEGGGCFGGGGGGGGGGGGGGGECECFGGGGG=CFFFGDCGGGGGGGDGGFGGFGGGGGGGDGGGGGGGGGFCCCEFGGGDGFGGGGGGGDGEGGGGAFFGGGG7CFGGGGGGGG>FG9FGGGGFCFEGDEFGFGF<FEGGGG:::FEFE@@*22FF7C8G?9.GGGGGEF?8FFGGGF8:<7CCGG>GEC:C::B9CDFFAC3+A68E87E<GGGE#<89=>GFF=*2G:<5GC@::CD>CEGC)DBF;?GF/C6F@F@?GGGFF=F@ACGGFD7GEGGGEGDGDFGGCGFFCEFGGGGGGGGEGGGFDFFE@FC,FGFC6DGGFF,FF8GGGGGGCGGGGGGGGGGGGCCGGGGGFGFCECGGGGGGGGGGEGFGGFGGGGGGGGGGGGGCCCCC
@s1801 19
TGGGGAATATTGCACAATGGGGGGAACCCTGATGCAGCGACGCCGCGTGGAGGAAGAAGGTCTTCGGATTGTAAACTCCTGTTGTTGAGGAAGATAATGACGGTACTCAACAAGGAAGTGACGGCTAACTACGTGCCAGCAGCCGCGGTAAAACGTAGGTCACAAGCGTTGTCCGGAATTACTGGGTGTAAAGGGAGCGCAGGCGGGAAGACTAGTTGGAAGTGAAATCCATGGGCTCAACCCATGAACTTCTTGCAAAACTGTTTTTCTGGAGTAGGGCAGAGGTAGGCGGAATTCCCGGTGTAGCGGTGGAATGCGTAGATATCGGGAGGAACACCAGTGGCGAAGGCGGCCTACTGGGCACCAACTGACGCTGAGGAGCGAAAGCGTGGGGAGCGAACAGGATTAGATACCCT
+
DFFGGFCCFGFGGGGGGDFGCGGGGGGGGGGGFGGGGFEGGGGGGGG>FCEGGDFGFGG@FCFGGGDCCEGFGGCFGGGGGFGGGGGG8FFGFGC>FGCFFEGGFEGG9F<FFF7CCG:9@FBF7:7B8CFGGGFFEGGGGGGGG*?>>EG?C?:;EGGGGFFCFG>CE5CGGGDGGG58@@2=EGCG?;7:9<0?GGE6DCD5?EE.C97,#F:F=F?593+:,<1,GGGG9DCGGEEFEGE;9@#7=@333<,,;==2==+D8F>F@3,8<F@,3,FFFGGFFE=B?,F,FFEECB@FAF8EAE@@9EFDF@@GFFC9BCB=7CGFGGGFBC8GEGFEGGGGF@7GGGGDGGFC8FCGGGFFGGGGGFCGGGGGFGGGGGFDE@GGGGED@F7GFFEGGGFFFGGGGGGCCCCC
@s1801 20
TGAGGAATATTGGTCAATGGGCGAGAGCCTGAACCAGCCAAGTAGCGTGCAGGATGACGGCCCTATGGGTTGTAAACTGCTTTTATAAGGGAATAAAGTGAGCCTCGTGAGGCTTTTTGCATGTACCTTATGAATAAGGACCGGCTAATTCCGTGCCAGCCGCCGCGGTAATACGGAAGGTCCGGGCGTTATCCGGATTTATTGGGGTTAAAGGGAGCGTAGGCCGGAGATTAAGCGTGTTGTGAAATGTAGAGGCTCAACAGCGGCACTGCAGCGCGAACTGGTTTCCTGGAGTACGCACAAAGTGGGCGGAATTCGTGGTTTAGCGGTTAAAGGCTGAGATATCACGAAGAACGCCGAGTGCGAAGGCAGCTCACTGGAGCGCAACTGACGCTGAAGCTCGAAAGTGCGGGTATCGAACAGGATTAGATACCCT
+
EGE9FFGGGGGGGGGGGGGG?FGGGGGGGGGFGFGFEF4EEFGGGCCFGGGGG@8AAEFEGGGFGGGGDF7FGFEFFFGGGGFGGFFGGFGFFCFG9?FFCG<FAFC+A<CAFDFFFF7AFGGGFEGEGDGDF@FGGGGGFGE7CEEGGFGGGGD7FFG+3@FGGCEFGEECEC:FFFFGGFFG7B=FGDE*;B<C5C7:+:B,<F3=%<C9C7:7;;?5355C?@5>FE613#C9:#6::?=:<;D7C<:D35CDA:FF*@*5,9FB@CFAGGE@6CD=6DD@@3+,=7,9)@+B=E@86,9?GECFC8B9+,EGEB,B9,+4)>44@,,,A,,?@-<FED@9:,,GFFFFBC@6,FF@+CC<A,BEC@EGE9F@@8GFEGGFC,67EFBFEF,GGGGDGGGF@:CCB+GGEFFEBFF@GGGF<FFFFEC-CC@B
@s1801 21
TGGGGGATATTGCACAATGGGGGAAACCCTGATGCAGCGACGCCGCGTGGAGGAAGAAGGTTTTCGGATTGTAAACTCCTGTCGTTAGGGACGATAATGACGGTACCTAACAAGAAAGCACCGGCTAACTACGTGCCAGCAGCCGCGGTAAAACGTAGGGTGCAAGCGTTGTCCGGAATTACTGGGTGTAAAGGGAGCGCAGGCGGGAAGACAAGTTGGAAGTGAAAACCATGGGCTCAACCCATGAATTGCTTTCAAAACTGTTTTTCTTGAGTAGTGCAGAGGTAGATGGGATGCCCGGTGTAGCGGTGGAATGCGTAGATATCGGGAGGAACACCAGTGGCGAAGGCGGTCTACTGGGCACCAACTGACGCTGAGGCTCGAAAGTGTGGGTAGCAAACAGGATTAGATACCCT
+
GGGGGGGGGGGFGGGGGGGGGGGGGGGGGGGGGGGGGGGGGGGGGGGCFGFGFEGGGGGGGGGGGGGFGGGGGGGGGGGGGGGGGGCFGGGGGGEEGFGFGGGGGGGGGGGGGG@FGGGGGGGGGGEGGFFGEGGGGGGFCGGGCGGEFGGGG9CFGGG>BFEFGGGGE@CGGDEF?GGF2:8C?FGG8;F?@?C85=CDGGGCDCG#EGDGGFCF;GGGAE<@1CFFGGGGFDE@,GGD>9@EGCFCB>C;/F=6?FFFDFF@FFFF==CD6D@#FAGFFE,EFADA,BF@,F@+EGGFGFC8AGDGGDGGGEFE6GGGGGGECGGGFAFFBC,FCFGGGGGGGGGGGGFGFFFFFFFGGGGGGGGGGGCGGFFEFCE?GEGFF@GGGGGFGGGGGGGGGGGGFFGFEAGCCC@C
@s1801 22
TGGGGAATATTGCACAATGGGGGAAACCCTGATGCAGCGACGCCGCGTGAAGGAAGAAGTATCTCGGTATGTAAACTTCTATCAGCAGGGAAGATAGTGACGGTACCTGCCTAAGAAGCCCCGGCTAACTACGTGCCAGCAGCCGCGGTAATACGTAGGGGGCAAGCGTTATCCGGATTTACTGGGTGTAAAGGGAGCGTAGACGGGGTGGCAAGTCTGATGTGAAAGGCATGGGCTCAACCTGTGGGCTGCATTGGAAACTGTCATACTTGAGTGCCGGAGGGGTAAGCGGAATCCCTAGTGTAGCGGTGAAATGCGTAGATATTAGGAGGAACACCAGTGGCGAAGGCGGCTTACTGGACGGTAACTGACGTTGAGGCTCGAAAGCGTGGGGAGCAAACAGGATTAGAGACCCT
+
FGGGG@FGGFCAFGGEFFGGDGGGGGGGGGGGGGGFGGGEFCFGGEDFEGGGGG@CF<EFFAFFFGG,?FGGGGGGFFGGGFFFGGGGGGBAFF?EFFGDGGGGGGGAF,BFGGGGGGG?GGDEEGGGGGGGGG8DBFFFFFFFEGGGEF7FFGGFGGD@EGEGFFDCCEF*?EGG:7FE@GGGG>C*42C9>FCCCG5*931+>3(?EG6EFG6#<&E4,@5B<@FFC:CCFGF:@<C@CFFG,<@#6=?FEGGGGE=>=9FAGCDBC8DDBGGGDGGFGFCFA=+B7>FF@8E,8<@54C@+@@,EEEF@?:C>,<FGFCFFEFFGF??C,@GF@GGGFCEFEB@FCDGGGF<GGDGGGGGGGGGGEGGGGEEFEDGGGFFFGEGGEGGGFGGGGFECFGGGGGEGE<,CCCCC
@s1801 23
TGAGGAATATTGGTCAATGGGCGAGAGCCTGAACCAGCCAAGTAGCGTGAAGGATGAAGGTCCTACGGATTGTAAACTTCTTTTATACGGGAATAAAGTGTCCTACGTGTAGGATTTTGTATGTACCGTATGAATAAGCATCGGCTAACTCCGTGCCCGCAGCCGCGGTAATACGGAGGATGCGAGCGTTATCCGGATTTATTGGGGTTAAAGGGAGCGCAGACGGGAGATTAAGTCAGTTGTGAAAGTTTGCGGCTCAACCGTAAAATTGCAGTTGATACTGGTTTCCTGGAGTGCAGTTGAGGCAGGCGGAATTCGTGGTGTAGCGGTGAAATGCTTAGATATCACGAAGAACCCCGATTGCGAAGGCAGCTTGCTAAACTGTAACTGACGTTCATGCTCGAAAGTGTGGGTATCAAACAGGATTAGATACCCT
+
GGFFFGGGGGGGGGGGGGGGFGEGGGGGGDFGCDGGGGGFFCFGGGGGGGGGGEEFGGFFGFFGGGGFCFEFCFFFE9<FFGAFGGE<FGGBFGGCFGGAFFEDAFEGFFFGFA?CFFGFEFFGGEECDGGGGCFGGGGFFFCCGFCFFBDG7A7CF8+@FF@ECEFCFCGF9EFECCFF@EC*>CC7CFCEFCFE57<?FD+FC@#F7B@F0F>->0<59C:?6.;>@/,CAFGFCCFGGFCB@5<@69<+:@?1CB=:#:EE=/=@GGGFGGF&F;DA?DE@FFFF?F,GEFFA=C,?8A9EE?GGGGGFD>4GGFD=FEEEAF@9=GF;<CFGEEE8EAFAFFFFCAFGGF@:@FFDGGGGGGGGFF<FCGGFFC9EGGGFE,FGGGGGFAGGGGGGFGGFFGGGGGGGGFFFGGGFFGGGCF<DFFFACCCB
@s1801 24
TGAGGAATATTGGTCAATGGGCGAGAGCCTGAACCAGCCAAGTAGCGTGAAGGATGAAGGTCCTACGGATTGTAAACTTCTTTTATACGGGAATAAAGTATCCTACGTGTAGGATTTTGTATGTACCGTATGAATAAGCATCGGCTAACTCCGTGCCAGCAGCCGCGGTAATACGGAGGATGCGAGCGTTATCCGGATTTATTGGGTTTAATGGGAGCGCAGACGGGAGATTAAGTCAGTTGTGAAAGTTTGCGGCTCAACCGGAAAATTGCAGTTGATACTGGTTTCCTTGAGTGCAGTTGAGGCAGGCGGAGTTCGTGGTGTAGCGGTGAAATGCTTAGATATCACGAAGAACCCCGATTGCGAAGGCAGCTTGCTAAACTGTAACTGACGTTCATGCTCGAAAGTGTGGGTATCAAACAGGATTAGATACCCT
+
CFGFGGGGGFGGGGGGGGGFFGFGGGCGGGFGGGGGGGF<FGGGGGGFGGFFGFCFAFEGFFGGGGGGFGGFFGFEGGFG9FFGFGGGGDGCFFGGGGGGAE,C@BFEFFE9D@AFGGGGGGECF<BCDDGGAFF9FGGFFCCC7B@D,CAFCFDCDEFGGGGFEEEGGGGGGFFG>@EB::CCEEG7FFGF,CCCCE?FF99C:CC:77/&5?C8>5F==DFC>*F>E<C><@8*CC<9<8CC@B?BF7E=7:F@,9@F@C:#GF<A<E59GGFDGCGG>GGGGEA=@8FGDFGGE=@,8A9FF=CGGGE9@++E@FGGCGDGAF89B@94GGE?DFGFFGGGFGGGGGFGF@@C@?F@+CCF:@,GGFFFGDGGCFGGGGGGGGFGGGGFFEEFGGFB<CGFCFGDGGGGGGGFGFAGFGGGGGDGGFCCCCCC
@s1801 25
TGAGGAATATTGGTCAATGGGCGAGAGCCTGAACCAGCCAAGTAGCGTGAAGGATGCAGGTCCTACGGATTGTAAACTTCTTTTATACGGGAATAAAGTGTCCTACGTGTAGGATTTTGTATGTACCGTATGAATAAGCATCGGCTAACTCCGTGCCAGCAGCCGCGGTAATACGGAGGATGCGAGCGTTATCCGGATTTATTGGGTTTAAAGGGAGCGCAGACGGGAGATTAAGTCAGTGGTGAAAGTGTGCGGCTCAACCGTAAAATTGCAGTTGATACTGGTTTCCGTGATTGCAGTTGAGGCAGGCGGAATTCGTGGGGTAGCGGTGAAATGCTTAGATATCACGAAGAACCCCGATTGCGAAGGCAGCTTGCTAAACTGTAACTGACGTTCATGCTCGAAAGTGTGGGTATCAAACAGGAGTAGATACCCT
+
DFGGGFFFGGGGGGGGGGFGFGDGGGGGGGGGGGGGCFCFFGFFGFGGGGGGGGGG,C699EEGGG7CCFGFGFDGGGFGGGGGGGGFGGCBFGGFDFEFGGCFGGE,BFF9FF9FA?FFGF9FF9FFFDF<EF9;EFFGGGGG+3BFGGFFEFFGGFEDGFDDEGGD7FEG,EC@>>B@<8FGG@ECFF7,,7<C=GGC@C)4,7=*F<:7C:>AC9C59*&DFDDBGC0DC@<*@5@;/EBCDFCE<&CB2DE8D>D4FC8E;@<F9G:'5AGFF@@3FGGEB77@@,FE;,FB,;E=,E9B,++C=CFFFCGGGF8C,,6E9GEFGGFEEE,8;C,,C,,CGGGGGFGFCC6+GFGGGCGGGGFFEA8F8FE,,69FFFFF@F@GGGFGFEFCGDGGFGGGGGGGFEECDFGGGGGGGGGFB,GDGFGCCCCC
@s1801 26
TGGGGAATATTGGGCAATGGGCGCAAGCCTGACCCAGCAACGCCGCGTGAAGGAAGAAGGCTTTCGGGTTGTAAACTTCTTTTAAGTGGGAAGAGTAGAAGACGGTACCACTTGAATAAGCCACGGCTAACTAAGTGCCAGCAGCCGCGGTAATACGTAGGTGGCGAGCGTCGTCCGGATTTACTGGGTGTAAAGGGCGTGCAGCCGGGCATGCAAGTCAGATGTGAAATCTCAGGGCTTAACCCTGAAACTGCATTTGAAACTGTATGTCTTGAGTGCCGGAGAGGTAATCGGAATTCCTTGTGGAGCGGGGAAAGGCGTAGATATAAGGAAGAACACCAGGGGCGAAGGCGGATTACGGGACGGTAACTGACGGTGATGCGCGAAAGCGTGGGGAGCGAACAGGATTAGATACCCT
+
CEGGEEG?DFGGGGGGFGDFGGGGGGGCGFGFGGFFEFGGGGCDEEGCFC7EFF<FGFEFCF,CF@DFFGGGGG9<FEEGAFFGGC5F9B<FFGC<@EE9<A9=?CEEFGCFGGGGGE9<FEAFG+6CBEFFGF,@C<DCGG,,@8@C>F>@F;9;F>FGGGF<@**5B*4**=*84C*8<+227?+*,81?EF:C*=:CDC@C<&8>C:CCF>@<94FB7,@:::C7,,6):GG5DFEF@<CE@#E59CF;=@;,D,GCC9DFGGGFB>9=CFDFC@8==B3BFDEDGCB8FFD@4,8<8,EE64)FB89,C4+,+=,EFCFD?,DDF??,CE=C,E9,,@,FEFFEDEGDGGFFFFF7GGGEFFEGFCGEFFFEFFB+CFCEGFCCGDFFGFCCGGGGFEFEFGGGGGGGGCCCCC
@s1801 27
TGAGGAATATTGGTCAATGGGCGAGAGCCTGAACCAGCCAAGTAGCGTGCAGGATGCCGGCCCTATGGGTTGTAAACTGCTTTTATAGGGGGATAAAGTGAGCTACGTGTAGCTTATTGCAGGTACCCTATGAATAAGGACCGGCTCATTCCGTGCCAGCAGCCGCGGTAATACGGAAGGTCCGGGCGTTCTCCGGATTTATTGGGTTTAAAGGGAGCGTCGGCCGTTTGTTAAGCGTGTTGTGAAATGTCGGGGCTCAACCTGGGCATTGCAGCGCGACCTGGGGGACTTGAGTGCGCAGGAAAGAGGCGGAATGCGTCGTGTAGCGGTGAAATGCTTAGATATGACGAAGAACTCCGATTGCGAAGGCAGCCTGCTGTAGCGCAACTGACGCTGAAGCTCGAAAGCGTGGGTATCGAACAGGATTAGATACCCT
+
AEFGGCFGGGGGGGGG@FF8@EGGGGEGGGGGGGG?FGGGGGGGGFEF@GFFFGG@,CCFFGGGGFFGGGGG76CFCEFDB,EACFFDGFCCG7FF?9EFGDGFDDC4EGFGGGGGGGGGGFGGGFF@FGFGFADGGFGFGGGG+>+FF9@=8FGGGGFGGGDGGDGGGCG,@;DFGGDG@;F@CF5FFC7*?C7C5>G8<;=<BC<%74:AFF:??BDB#7E*95C>9EFFC:CFGGCCCF>C7CCEF)4FGGGB1.@=:GF@@F@>F.C>C<8F>86++@+<3,D<,,=F=GEGGGGF9F@,,6EGGFF>>=@+=@CBEF>@:>@E;=E959?>,FF8@8CGGGFFFA,C:,DGFGGGE@GGGGGGGGFDFGFAFFDGGGGFCGGGEEFCGGGFFGGGGEGF:CGGGFFGEGFGCF<AFFGGGGGGGFFCCCCC
@s1801 24491
TGGGGAGTATTGCACAATGGGGGAAACCCTGATGCAGCGACGCCGCGTGGAGGAAGAAGGTCTTCGGATTGTAAACTCCTGTTGTTGGGGAAGATAATGACGGTACCCAACAAGGAAGTGACGGCTAACTACGTGCCAGCAGCCGCGGTACAACGTAGGTCACAAGCGTTGTCCGGAATTACTGGGTGTAAAGGGAGCGCAGGCGGGAAGACAAGTTAGAAGTGAAATCTATGGGCTCAACCCATAAACTGCTTTCAAAACTGTTTTTCCTGAGTAGTGCAGAGGTAGGCGTAATTCCCGGTGTAGCGGTGGAATGCGTAGATATCGGGAGGAACACCAGTGGCGAAGGCGGCCTACTGGGCACCAACTGACGCTGAGGCTCGAAAGTGTGGGTAGCAAACAGGATTAGATACCCT
+
DFGGGG+CFGFGFCFDFFGGFCCEEGGFGFGFC9@FGGGGGGEEGG7FFGC,F=FGF8FFGFGFGGGGCC8<EFBFCEGF??FE<EGFGG+?FFGGGGGGGGGGGGGFFBEFGFGGFFGF9,>FEGDEGF,@CCGG@=F+D>CF7@:FGG*>BFGGCCCFFFA=>B=8<*1*2CFGGFGGG;FCFC?F?F7<B3FF:EE>E=EC@?EE?F;GFD;>@CEG<GFFD:7,?<E6F>5BFFG<>CFA?GGGFCGE>9EF@=CE@8GEFC>F4<8,%<GFGDE;?E/CGGFEFDA,GFECGCCFB9EEFE:EBF<CF:FC,FGGF@6FF=CFFFE@6EGGEFGGFFECGE@GGGFGC<<F<AB@,CGDGFAGFEGGGGFGEFGGGGGFEFGGGGGFGGGGFEFAGGGGGGGGGCGCCCCC
@s1801 29
TGAGGAATATTGGTCAATGGGCGAGAGCCTGAACCAGCCAAGTAGCGTGCAGGATGACGGCCCTATGGGTTGTAAACTGCTTTTATAGGGGGCAAAAGTGAGCTACGTGTAGCTTATTGCAGGTACCCTATGAATCAGGACCGGCTAATTCCGTGCCAGCAGCCGCGGTAATACGGAAGGTCCGTGCGGTATCCGGAGTTAGTGGGTGTATAGGGAGCGTAGGGCGTTTGTTAAGCGAGTGGTGAAATGTCTGGGCTCAACCTGGGCATTGCAGTGCGAATTGTGGGACTTGAGTGCGCAGGAAGTAGGCGGAATTCGTCGTGTAGCGGTGAAATGCTTAGATATGACGAAGAACTCCGATTGCGAAGGCAGCCTGCTGTAGCGCAACTGACGCTGAAGCTCGAAAGCGTGGGTATCGAACAGGATTAGATACCCT
+
EFFFGGGGGGGGGGGFGFGG8EGGCFGFGGGGCCFFGGDCFGAEGFE@FGFGGDFGGCCFGGGGG8FF,EGGGGD<FE?A,CF9,CCEFCE+++:?EF,??EGGF<FFF=FC?EEGDFFAFGGFGC9FGG8<CB,,A9D8FEB+>>+DA,DF,,:+CDD+,>3>3@*5CFBGCBF7FC@*FFD7,<CF71:F?C7C5*=CC+,C?143<3%543<,B2<;?2C&*2#0?/5<5*5),*CE9FGFF:GE7F:,GFGGDCGFFFCF>:9EF;@*+++@+3+++CFD@,C5CDAA)GEC@,,<FFB<GC4++99FD@+8@+>+GF>48FCGFEF;CAGFDFE9FDFGFBCCCA,FFB@FFA,,GCDFF9FGE@@F7ECGFE>@+@+C<,FGGFCCAGF@E+EF8EFFB,GGGGGFEFAFF<FFFGGGFDGGFDGCCCCC
@s1801 30
TGAGGAATATTGGTCAATGGACGAGAGTCTGAACCAGCCAAGTAGTGTGCAGGATGACGGCCCTATGGGTTGTAAACTGCTTTTATAAGGGAATAAAGTGAGTCTCGTGAGACTTTTTGCATGTACCTTATGAATAAGGACCGGCTAACTCCGCGCCAGCAGCCGCGGTAATACGGAAGGTCCGGGCGTTATCCGGATTTATTGGGTTTAAAGGGAGCGTAGGCCGGAGATTAAGCTTGTTGTGAAATGTAGACGCGCAACGTCTGCACTGCAGCTCTAACGGGTTTCCTTGAGTACGCACAAAGTGGGCGGAATTCGTGGTGTAGCGGTGAAATGCTTAGATATGGCGAAGAACTCCAATTGCGAAGGCAGCTGACGGGTGCGTAACTGACGCTCATGCTCGAAAGTGCGGGTATCGAACAGGATTAGATACCCT
+
AFCEGGGFCFGGGGGGGGGGGGCGGGGFGGGGGGGGFGF@CFFFGGGGEGGGGGC<E,@FEGE@,66@CFCGG<FFGGGGCFGFGGGEDFGFB8FFEFF9FGGFGFG7FFCDG9FGGGDGGFFGFFGFGGGFG9@EGG,:4ACEEGEGD,?DFDGGGGGGGDDF+@+@<>@,@BF7@:C>,>,>C>EFF*B>FC78CGEF++7?>@C*C:CCC,<A70<<<5>/0;8;CC2<:CCA#CC>,C=C:79@FFF76<>8#D<3:FFFF@*3038*83#,3%8==+GGFF,<9<DF578B=,,F=<D,EDGEF8BB8,7@@+8EFF>+:=,@GGFA??FDFFC,9,F@,6,<GFFFCFFEA:,,@,C@F@9GEECFGGFB@CFGDGFFFDFDEGGGGCE<ACGFF@FFF@GCGGGGGGFCGFGFGGFFFFGFFDGCCCCC
@s1801 31
TGGGGAATATTGCACAATGGGCGCAGGCCTGATGCAGCCATGCCGCGTGTATGAAGAAGGCCTTCGGGTTGTAAAGTACTTTCAGCGGGGAGGAAGGGAGTAAAGTTAATACCTTTGCTCATTGACGTTACCCGCCGAAGAAGCACCGGCTAACTCCGTGCCAGCAGCCGCGGTAATACGGAGGGGGCACGCGTTAATCGGAATTACTGGGCGTAGATCGCACGCAGGCGGTTTGTTAAGTCAGATGTGAAGTCCCCGGGCTCAACCTGGGAACTGCATCTGATTCGGGCAAGCTTGAGACTCGTAGAGGGGGGTAGAATTCCAGGTGTAGCGGTGAAATGCGTAGAGATCTGGAGGAATGCCGGTGGCGAAGGCGGCCCCCTGGACGAAGACTGACGCTCAGGTGCGAAAGCGTGGGGAGCAAACAGGATTAGATACCCT
+
FFEGGEGGGGGGGFGGGGG@FEFGEDGGGGCFGGGGGGGGGGGGGGG@CGGGGGGGFGGGFGGGGGGGFFEEF<<EGD9EFF<FFCEEFGDGG:DGGC,=CFGGGGGGGGGGGGGGGGGGGGFFCFGEGGGFGGD+>FFDGGGGFEFCCG@EFG,CFCFFFFDGFC,CFEGGG8*<,?<FGE*=E*:8?*8:8?>:CC2@*11C+8A<8<@E.18#*)3)3229;(>3D:C>C;DC::7299GC?2C79+C5:@EDGF?GGFFFF@EF6@;3>9AE<=3;=C3*+9,@<7GGGFAEFDB+7DCEA?GGGGGGGFE?AEGFD@?CEAECGAF7FE;A@7GGGGFCFF=B?,,<FGFGGFFF:7EFGGGGGGFBFCF@:DEGGEGGEGGGGGGGGGGFEGGGGGEFGGGGDF@GFFFFGGGGGFFCGGGGGFF,GGGGCCCCC
@s1801 32
TGGGGAATATTGCACAATGGGCGCAAGCCTGATGCAGCGACGCCGCGTGAGGGATGGAGGCCTTCGGGTTGTAAACCTCTTTTATCGGGGAGCAAGCGAGAGTGAGTTTACCCGTTGAATAAGCACCGGCTAACTACGTGCCCGCAGCCGCGGTAATACGTAGGGTGCAAGCGTTATCCGGAATTATTGGGCGTAAAGGGCTCGTAGGCGGGTCGTCGCGTGCGGTGTGAAAGTCCATCGCTTAACGGTGGATCCGCGCCGGGTACGGGCGGGCTTGAGTGCGGGAGGGGAGACTGGAATTCCCGGTGTAACGGTGGAATGTGTAGATATCGGGAAGAACACCAAGGGCGAAGGCAGGTCTCTGGGCCGTTACTGACGCTGAGGAGCGAAAGCGTGGGGAGCGAACAGGATTAGATACCCT
+
FFFGGFGGGGGGGGGGGGG<CFCFDGGGGGGGFFGGFGGGGGD@FGGCGCFGGFF@=CCFGGGGGGGG<FGGGGGGGGGGGGGFGAE>FGDECFF=BFFCFGGG9@DFGGGFGGGGGGDFGDGFDGGGG77F,@@F8FFFGF,>CCB@:7<:CF*=:AFG?F<FD6==:?FGEEGD::::F*/A+0<9,<CF::/;=?G*7>8::;8*<8:*2*:<841<>(8CD9C55AF9<FB=2*5GFFGCFCC>B<>C+GGEAF::F>@7/;DGG7DBDGF><:8+=+C++CC8<FAC5<E,BGGEEC>CFCE>+)98=GEEEAFFFBGFFE8E@GEGGFE,BBF=EFE<C:GEFFAFFGFDGFCFFFFF:EEGGFFFC@C8EFA9F<GGFGEFF:FF7GGGGFCFGFF9EFGFEBFGGFGFCCCCC
@s1801 33
TGAGGAATATTGGTCAATGGGCGAGAGCCTGACCCAGCCAAGTAGCGTGAAGGATGACTGCCCTATGGGTTGTAAACTTCTTTTATAAAGGAATAAAGTCGGGTATGGATACCCGTTTGCATGTACTTTATGAATAAGGATCGGCTAACTACGTGCCAGCAGCCGCGGTAATACGGAGGATCCGAGCGTTATCCGGCTTTATTGGGTTGAAAGGGAGCGTAGATGGATGTTTAAGGCAGTTGTGAACGTTTGCGGCTCAACCGTAAAATTGCAGTTGATACTTGTTGCCTGGAGGGCAGTTGAGGCAGGCGGAATCCGTGGTGTAGCGGTGAAATGCTTAGATATCACGAAGAGCCCCGATTGCGAAGGCAGCTTGCTAAACTGTAACTGACGTTCATGCTCGAAAGTGTGGGTATCAAACAGGATTAGATACCCT
+
EFEGGFFGGGGGGGGGEFFDFFCF@FGGGGGG,FFFCEFFGGGGFFGGGFG,@F@FAFCEFFGF<E<CFGF>?CFECEGG,,CC?,FFFGFCFEFGFB<ECECGGGGF9?EFBED=E8CFGGGFGA<@EGGGG9,@BEEDEFGGEFEFC,5,=A8DDDAFGDCDEC@GECF<F;@3<:7F<8FFG7*><<8>CE:B*4<.;D7F??,=(?8BCC:8<-#*/@CFFFCC9=@,4<@)3*@/FE*F@5#9+C6EDE>6F@F>+@,FGFGDADC*;EEFFD?=6@,FAA+8EA+B8BECD;FF8E,<F?CC:8GFC=ECED88CEBC5GC>@EC,FGGGEC,,FAGDFGFGFGGGECEFC,?7GECGGFEFGFEF@9GGCFFFGCGGGGGFEGGFGFGFDCGFGEFGFEGGGGFECGGGGFGFECFFB9GFFDFCCCCC
@s1801 34
TGGGGAATATTGCACAATGGGGGAAACCCTGATGCAGCGACGCCGCGTGAGCGAAGAAGTATTTCGGTATGTAAAGCTCTATCAGCAGGGAAGATAATGACGGTACCTGACTAAGAAGCCCCGGCTAACTACGTGCCAGCAGCCGCGGTAATACGTAGGGGGCAAGCGTTATCCGGATTTACTGGGTGTAAAGGGCGCGTAGACGGCAAGGCAAATCTGATGTGAAAAATCAGGGCTTAACCCTGGGACGGCATTGGAAACTGTCTGGCTCGAGTGCCGTGGAGGTAAGCGGAAGTCCTAGTGTAGCGGTGAAATGCGTAGATATTAGGAAGAACACCAGTGGCGAGGGCGGCTTACTGGACGGTAACTGACGTTGAGGCTCGAAAGCGTGGGGAGCAAACAGGATTAGATACCCG
+
CEFGG:CFGFGGGGGGGGGFFE@FEGGGGGFGGGGGGGGGCFGDGGG7FGGGGGGE7CFFF,@<?BFCFG8@FGGGGGGGFCFGGGCDCE7FEAFFGCGGCG@FFGGGGG8AFFFGGGCFGGFCEEGDGGGGGFFCFA>CC@@FEGGGFCFGFE@DAACCFD::BF7CFGD/<;*<*1:<FFGCFGGGC9C++<//2C8:CDEFC<8>5;<571#2>@:;$@59#,A,'::CE@G<F8F@:?>@>4::+,F?DFCF@BD=08FFFB@++>36)BCEC@4,4?;B:6FFCCA,94,EC=CE8AC@=FCFB=C,=?,GCCECFD@A,FCFGFFEB69??F=8,:7CF@+GGCFFGGFF8@DGGFCFFC,,@C,GFF@GFGEE8GGGGGGGGGDGGGGGGEFFCFFEFCGGGGGCCCA-
@s1801 35
TGGGGAATATTGCACAATGGGCGCAAGCCTGATGCAGCGACGCCGCGTGAGGGATGGAGGCCTTCGGGTTGTAAACCTCTTTTATCGGGGAGCAAGCGAGAGTGAGTTTACCCGTTGAATAAGCACCGGCTAACTACGTGCCAGCAGCCGCGGTAATACGTAGGGTGCAAGCGTTATCCGGAATTATTGGGCGTAAAGGGCTCGTAGGCGGTTCGTCGCGTCCGGGGTGAAAGTCCATCGCTTAACGGTGGATCCGCGCCGGGTACGGGCGGGCTTGAGTGCGGTAGGGGAGACTGGAATTCCCGGTGTAACGGTGGAATGTGTAGACATCGGGAAGAACACCAATGGCGAAGGCAGGTCTCTGGGCCGTTACTGACGCTGAGGAGCGAAAGCGTGGGGAGCGAACAGGATTAGATACCCT
+
FGGGGGGFGGGGGGGGGFGFGGGGGGGGGGGGDGGFGGGGGGGGGGGFFGDGGGGGGCFEGGGFGGDEGGGGGGGGGGGGGGGGGGGGGGG:FFGGGGGGDGGGFEGGGGGGGGGGGGGGGGGGFGGGEEED@FFGGG7<FGGGFGGF:FEGGGGGGGGGGGGGCFGEGFCGGGG:C<FGGG1;<9CFC@FGGGD5=CFC39CE:;*CCEGC?CE>:B:>3-2<C/F%E?F+A:C<=BECCE<;FCFFC?4ACF>7957CFEGD#>CGGDGGGCFEF,C+F4GGGGEEF@FGF9GGFF@+GE7EFA,EB)FDGE9EF9FB>,FC=<@F@7C<FA,AA@EFF?,CFEFCFFF<FEFGGFFC,,EEFEGGFGGF@7CCDGFFFGGGGGGGGFEDGGGEGGFFEFFBEFGGGFAGGGGGCCCCC
@s1801 36
TGGGGAATATTGCACAATGGGGGAAACCCTGATGCAGCGACGCCGCGTGGAGGAAGAAGGTCTTCGGAATGTAAACTCCTGTTGTTGAGGAAGATAATGACGGTAATCAACAAGGAAGTGACGGCCAAATACGTGCCAGCAGCCGCGGTAAAACGTAGGTACCAAGCGTTGTCCGGAATTACTGGGTGTAAAGGGAGCGCAGGCGGGAAGACAATTTGGAAGTGAAATCCATGGGCTAAACCCATGAATTGCTTTCAAGAGTGTTTTTCGTGAGTAGTGCAGAGGTAGGCGGAATTCCCGGGGTAGCGGTGGAATTCGTAGATATCGGGAGGAACACCAGTGGCGAAGGCGGCCTACTGGGCACAAACTGACGCTGAGGCTCGAAAGTGTGGGTAGCAAACAGGATTAGATACCCT
+
F@EEF@FFGFFGFGGGGGGCFFGGGGG8CFFGGFGFFG74@CFGECECGDEFGGFFGGF8CC,?FD@B+B?FFGGG,FFFECFAFCFECAE=EE9BFG<FE=@FG+BEFF,<=B<F8,5,:<=@C8=F8=<=FG@8><FCF3,<@7@@FCFGFC7>A,BDC,@@E@*=FE7AFGG<*=*CEF<,,=;F*8+B>,<**=<*9C:?85**;>,,;?#FF;<94@<F6B96C78,,@5,5+@3+,,33>,8,,,DC,D==6+++D+D>=>:E@DF7CA<FFE:9GDFEGGFECGEFFCGGFEB4,CC8F4>E=,EA<9,GGFGGCCC::CFFDF@@C6C,EGGCEECEB,GECGFEAGGEFE<GGFCC,GGGFFFFGGGFFECDGGFCFGFFGGGGGFE;EGFGFFGGGFCGGF@CCC<
@s1801 21921
TGAGGAATATTGGTCAATGGACGAGGGTCTGAACCAGCCAAGTAGCGTGCAGGATGACGGCCCTATGGGTTGAAAACTGCTTTTATAAGGGAATAAAGTGAGTCTCGTGAGACTTTTTGCATGTACCTTATGAATAAGGACCGGCTCATTCCGTGCCAGCAGCCGCGGTAATACGGCAGGTCCGGGCGTTATCCGGATTTATTGGGTTTAAAGGGAACGTAGGCGGACGCTTAAGTCAGTTGTGAAAGTTGGCGGCTCAACCGTAAGATTGCAGTTGATACTGGGCGGCTTGAGTACAGTAGAGGCAGGCGGAATTCGTGGTGTAGCGGTGAAATGCTTAGATATCACGAAGAACTCCGATTGCGAAGGCAGCTTGCTGGACTGTAACTGACGCTGATGCTCGAAAGTGTGGGTATCAAACAGGATTAGATACCCT
+
FGFCECEGGGGGGGGGGGFFGGGDGCCCFDFGFFEFGG@FGEEFGCFFDFGAEFFGFFGGEGGFGCDFFFEGGGGGGGFFGAFFGGGGFGGE<?EEAFDFGGCDFGGFCFG<FGGEFCGGG9@FGAEF@,:<@@E=F9FFGFEGGE+>FGFFGDFF+CFFGFGC7:BEGGDCFGGG*CCFGGGDDEECGGGGFFEC5:<:9=?=CF@=F%@B37=:#7EG4=89:ECC+?@3<3,072<CF@,159BFCC#<?=D?D7FFC@FFFE#FF@C85<C3@9E8D0@@88+,=,?,7F=,?GGGEEFE=@+8+,9,7FEC7GFFGFC@?FFDEEC5,AA8E<CCFDFF87F@F9FEC,CCECGFCB,,FF9F@8@8@F8F8GFFGGGGGGGGFEF@GGGGDEGGF@FDCGGGEGFEFCGGGFDFCGGGGFEAGFECCCCC
@s1801 38
TGGGGAATATTGCACAATGGGCGCAAGCCTGATGCAGCGACGCCGCGTGCGGGATGACGGCCTTCGGGTTGTAAACCGCTTTTGATCGGGAGCAAGCCTTCGGGTGAGTGTACCTTTCGAATAAGCACCGGCTAACTACGTGCCAGCAGCCGCGGTAATACGTAGGGTGCAAGCGTTATCCGGAATTATTGGGCGTAAAGGGCTCGTAGGCGGTTCGTCGCGTCCGGGGTGAACGTCCATCGCTTAACGGTGGATCTGCGCCGGGTACGGGCGGGCTGGAGGGCGGTAGGGGAGACTGGAATTCCCGGTGTAACGGTGGAATGTGTAGATATCGGGAAGAACACCAATGGCGAAGGCAGGTCTCTGGGCCGTTACTGACGCTGAGGAGCGAAAGCGTGGGGAGCGAACAGGATTAGATACCCT
+
EFGGGEGGGGGGGGGGGGGFGGGGGGGGFGGGGGGGGGGGGGGGGGGGGGGGGGGGGGEEDGEFGGGDFFGGFFGGGGGGFGGGGGF7>FCGGG8BFGGGFFGGGGGGGGGFGGGGGGGGGFGFFGGCFC@CCE7DF,FCFFGGGGG8FGG71<BFCBCFGC?FFGG,CCGFGGG*<CFGFGGC:;+,<EGG5FE8EEEFCG>C88E5DE9EC*C@E:8:9?:35@84?2<C7#=*;>%<FB>8B<<FF>4F>;#57>CC@C>GG>?DEFCFCGF8FFF4@+EEGF@DFDCAEF,EFF@,@@+C@8E9FCE=E7CGGGGFFAFB<AGFEGEFCGGGFFFFE<GGFFGGGGGFE<GFE@GGGGFFCCCFDGGGGGGGECCFACF8GGCGGGGGGGGGGGFCGGGGF<FGGGGGGGFGGGCCCCC
@s1801 39
TGAGGAATATTGGTCAATGGGCGAGAGCCTGAACCAGCCAAGTAGCGTGCAGGATGACGGCCCTATGGGTTGTAAACTGCTTTTATACGGGGATAAAGTGAGCTACGTGTAGCTTATTGCAGGTACCGTATGAATAAGGACCGGCCAATTCCGTGCCAGCAGCCGCGGTAATACGGAAGGTCCGGGCGTTATCCGGATTTATTGGGTTTAAAGGGAGCGTAGGCCGTCTGTTAAGCGTGTTGTGGAAGGTCGGGGCTCAACCTGGGCATTGCAGCGCGAACTGGCAGACTTGAGTGTACAGGAAGTAGGCGGAATTCGTCGTGTAGCGGTGAAATGCTTAGATACGACGAAGAACTCCGATTGCGAAGGCAGCCTGCTGTAGTGCAACTGACGCTGAAGCTCGAAAGCGTGGGTATCGAACAGGATTAGATACCCT
+
EFGGGEFGGGGFGGGGFGGEGGGGGGGGGGGFGFFGGGGGGGFGGGGEGGGGGCFGFGCGDEGGGGGGGGGGGGGGGGGGGGGGGGAFGGGGGGGGGGGGGGGGGGGGGGGGGFFFGGGGCFFGGGGGGGFGGGGGGFFEFGGGEGGFGGFGGGFGGFGGGGGGGGEGGGFCFGFGE:F7<EGGGGDGCE1;B:BE-CF5:E:GGC.=**0+6:8%>),),9>CF=689FGGFFGACF:>/GFGGCE#<>5CGFEE@1F><;#CGEE@CFF>/C@:,;=)?FFECFE<9A,8BGFDCDFFEDFGGGGGGGFCEBC>7>C+FF=@)FB@CGF=@5,DFF9FD==EDFACFDFCEEGGGGGGEF@7FC,GGFGGGGGFEECGGGFGGGGCCEFGGGGGGGGGGGGFCEEGGFFFGFF<EGGFFGFGDFGGGFFCC@8C
@s1801 40
TGAGGAACATTGGTCACTGGACGGAAGTCTGAACCAGCCAAGTAGCGTGCAGGATGACGGCCCTATGGGTTGTAAACTGCTTTTATACGGGGATAAAGTGAGCCACGTGTGGCTTATTGCAGGTACCGTATGAATAAGGACCGGCTAATTCCGTGCCAGCAGCCGCGGTAATACGGAAGGTCCGGGCGTTATCCGGATTTATTGGGTTTAAAGGGAGCGTAGGCCGGAGATTAAGCGTGTTGTGAAATGTAGATGCTCAACATCTGAACTGCAGCGCGAACTGGTTGCCTTGAGTACGCACAAAGTGGGCGGGATTCGTGGTGTAGCGGTTAAATGCTTAGATATCACGAAGAACTCCGATTGCGAAGGCAGCTCACTGGAGCGCAACTGACGCTGAAGCTCGAAAGTGCGGGTATCGAACAGGATTAGATACCCT
+
FGGGG8EFGCC<FGGG;,CEFFGGGGGGGGGGGGG@EGGEFGGEECGGGGGGGGFGGGECFEGFF8FGGFCCGGCFGFGGDFFGGGGGFCEGGGEDFGGGGGD8FFGGFFGGGGG<FFFGGFFGGGGG+>FFG9CDFBFGGFE@E@BFFFF9=FCEFGGCFBF@:8FF>CGGC,DF>7CFDBCEFEGGGG*;?F>C55F9;CACCF<*42<C<C80:95.(78=FB5+::FCF9<9E5#,>C<@7<CBF@-@7,8CGGF8AF>9,9#F+7F?>>>ECD==8CFF<>+BFFCEDGEGEGFFE,9?CGGGGE=@+?C7DGFGGFE>5E@E=,,GFGFCAFGGGDC@DGGFGGGGGGGGCGGGGGFFFB@GGGGGGGFFFF>:EGGGGGGGGEGGGGFGFGFCDGGGFEFEGGGFGGGGGGFDFGGGFGGGFCGCCCCC
@s1801 27452
TGAGGAATATTGGTCAATGGACGAGAGTCTGAACCAGCCAAGTAGCGTGAAGGATGACTGCCCTATGGGTTGTAAACTTCTTTTATACGGGAATAAAGTGAGGCACGTGTGCCTTTTTGTATGTACCGTATGAATAAGGATCGGCTAACTCCGTGCCAGCAGCCGCGGTAATACGGAGGATCCGAGCGTTATCCGGATTTATGGGGTTTAAAGGGAGCGTAGGCGGACGCTTTAGTCAGTTGTGAAAGTTTGCGGGTCAACCGTAAAATTGCAGTTGATACTGGGCGTCTTGTGTACAGTAGAGGCAGGCGGAATTCGTGGTGTAGCGGTGAAATGCTTAGATATCACTAAGAACTCCGATTGCGAAGGCAGCTTGCTGGACTGTAACTGACGCTGATGCTCGAAAGTGTGGGTATCAAACAGGATTAGATACCCT
+
AFDFCCFEEFG9EGFGGGGGGEGC6@BECFGGGFFGFGCFGDGGGGG@FEFFGGGGGGGGGGGCCFGFCGGF=FFGGGGGGGGGGGGGFCF:FFG<E?EFGGFGGF7F@FGGGFGFFFE=5E9FF9B:FFGC<FEEE<FG,<B+>EFGFDF?FD<FGGFFGFGGGDGFGG7A=F@9#2*FF7FEGDCEEGG:CFEG?5C%<B+<?<BEECFFGF:AG57A?FCF7C65FE@E#,DA>7D@1C+F*<97(@DECC>$CDG=C6EGEC6CFF==>E<5F9=CF>GGGCB<@D99+A=<,E=,FFCEE=+EB4,,99E@B=F8FF@+?EFGFGFA<F<F9CC,C4CGGFFC,FCE<GGGFEGEF@FFEFCGGGFCFFGGEDB5EDGGGGEEEGCGGGGGGGGGGGGGFGGGGGFCGGGFDDEAFGFF@AGGFCDCCCC<
@s1801 42
TGGGGAATATTGCACAATGGGGGAAACCCTGATGCAGCGACGCCGCGTGGAGGAAGAAGGTCTTCGTATTGTAAACTCCTGTTGTTGAGGAAGATAATGACGGTACTCAACAAGGAAGTGACGGCTAACTACGTGCCAGCAGCCGCGGTAAAACGTAGGTCACAAGCGTTGTCCGGAATTACTGGGGGTAAAGGGAGCGCAGGCGGGAAGACAAGTTGGAAGTGAAATCCATGGGCGCAACCCATGAACTGCTTTCAAAACGGTTTTTCTTGAGTAGTGCAGAGGTAGGCGGAATTCCCGGTGCAGCGGTGGAATGCGTAGATATCGGGAGGAACACCAGTGGCGAAGGCGGCCTACTGTGCACCAACTGACGCTGAGGCTCGAAAGTGTGGGTAGCAAACAGGATTAGATACCCT
+
EEFFGGGGGGGGGGGGGGGGGGGGGGGGGGGGGGGC9FEEGGGGDGGCEGEGGGGGGGGGGGGGGG49?FFFGDFFCGGFGGGGGGGGGG8E8EEFCAFGFGGGFGFFFGGGGGGCGGGGGGGGGGFGGGG?CFCEEGGGFGFGCECGCEEG9>:FF>FFCF7;BFFGGGDEGGGEG7<-BFFCFF#75?CB?DC@=CC@5GE4F:C8CA8@F?>*/FED@<929=CF>CCGFF::*CFDEGBEFCAFFC<?DFC@@2=70'7<@DBC/DFF:F?D8;9=EEDEECFGEFGDFFEDGDGFAFECFGEFFDDFBEF86EGGFEGGGGGFCBFF:EFACCFGGECFE@7FCFCFDGFFCEA<GGGGGFFGEGGGGGGGGGGGGGGGGGGGGFFCFGGGGGGFFGGGGGGGGFGCCCCC
@s1801 43
TGGGGAATATTGCACAATGGGGGAAACCCTGATGCAGCGACGCCGCGTGGAGGAAGAAGGTCTTCGGATTGTAAACTCCTGTTGTTGAGGAAGATAATGACGGTACTCAACAAGGAAGTGACGGCTAACTACGTGCCAGCAGCCGCGGTAAAACGTAGGTCACAAGCGTTGTCCGGAATTACTGGGTGTAAAGGGAGCGCAGGCGGGAAGACAAGTTGGAAGTGAAATCCATTGGCTCAACCCATGAACGGCTTTCAAAACTGTTTTTCTGGAGTAGTGCAGAGGTAGGCGGAATTCCCGGTGTAGCGGTGGAAGGCGTAGATAGCGGGAGGAACACCAGTGGCGAAGGCGACCTACTGGGCACCAACTGACGCTGAGGCTCGAAAGCATGGGTAGCAAACAGGATTAGATACCCT
+
CDGGG7F@FCFGGGGGEDGG8CCFGGGGGGCFGG9FFGGGGGGD@FGGGGGFCBAFEEEGGGGGEFG=+BEFGGEFFGGDFGGGFGGC??<AE=5CE9CFFECFGF9FFGGGGGGGFCAFCDFCEGGGGGGFC@DGGE,:83@FC7>C>>FDC9<,>:F39F@9B,6+<:**8?EFCFFC:F9,286C=,+?F,42=EEGC?7??/@=/870AFD'35:;,@B7,A=FF7@,,86,,+C@+<F@,,6++,@D@<C8D9C3+GF=DFFF18,F9FACFFCA@E9FECGC=E?@,8@@GCBFCGGE>>+8GFCFE@CGFEF=?,@>+:GFE5B<BF@FE8CCBCGEF@,EFCFCFGGFFFFFF@@GFGEFGGGGGCGGGGGGGGGGGGGGGGGGGGEGGGGGGGGGE<GGGGGCCCCC
@s1801 44
TGAGGAATATTGGTCAATGGGCGAGAGCCTGAACCAGCCAAGTAGCGTGAAGGATGAAGGTCCTACGGATTGTAAACTTCTTTTATACGGGAATAAAGTATCCTACGTGTAGGATTTTGTATGTACCGTATGAATAAGCCTCGGCTAACTCCGTGCCAGCAGCCGCGGTAATACGGAGGATGCGAGCGTTATCCGGATTTATTGGGTTTAAAGGGAGCGCAGGCGGGAGATTAAGTCAGTTGTGAAAGTTTGCGGCTCAACCGTAAAATTGCAGGTGTTACTGGTGTCCTGTAGTGCAGTTGAGGCAGGCGGAATTCGTGGTGTAGCGGTGAAATGCTTAGATATCACGAAGAACCCCGATTGCGAAGGCAGCTTGCTAAACTGTAACTGACGTTCATGCTCGAAAGTGTGGGTATCAAACAGGATTAGATACCCT
+
FFEFGEFGGGGGGGGFGCEFFGGGGGG?FEFEGFGFFFF<FGGGGGE,FFGGGGGGCCCEFGGGGGDEGGFGGGFGAFGG9EFGFGGGGGDFC<EEFGCGGGGGGGGBFF,<F<<?EFFCFFCFAEA@DBFGG9=DFGG,,:=:7D7FF?DGGGF7>FF<D@C@EG>FGG7DFFGDD:B3>DFE:<CE*>*B,<:B5*=:++@FFF<:F1C6.GEF*0=936CDF@@7E:7C7AFAF2<9<@:@98C?GG?EC?E8/GGCGGGGGFBF7==6FB,;E,=+6FD<?7GF8,9,EAAFEFD=8?CF==CC@DEC8GECGDGFA=>8=C@,A=C,,9GGGGGDDE<AFCFFAEE@C@EDEFECCCGGGEFE@AAFGDGGFGGGFDF<GCFGGFCGGGGGGGEF<GGFFFGEFCE,FGGGGFEEFEGGGGGGGGFBCCCC
@s1801 26614
TGGGGAATATTGGTCAATGGACGAGAGTCTGAACCAGCCAAGTAGCGTGAAGGATGAAGGTCCTACGGGTTGTAAACTTCTTTTATAAGGGAATAAACCCTCCCACGTGTGGGAGCTTGTATGTACCTTATGAATAAGCATCGGCTAACTCCGTGCCAGCAGCCGCGGTAATACGGAGGATGCGAGCGTTATCCGGATTTAATGGGTTTAAAGGGAGCGCAGACGGGTCGTTAAGTCAGCTGTGAAAGTTTGGGGCTCAACCTTAAAATTGCAGTTGATACTGGCGTCCTTGAGTGCGGTTGAGGTGTGCGGAATTCGGGGTGTAGCGGTGAAAGGCTTAGATATCACGAAGAACTCCGATTGCGAAGGCAGCACACTAATCCGTAACTGACGTTCATGCTCGAAAGTGTGGGTATCAAACAGGATTAGATACCCT
+
CCEFGGDDFFEEGEGGGGGGGFGGGGGFGG9EFCFGGFBFCFC6EFGEGGF9ECEFFFGFDFE,EE7F7F@FCFGGGEFGGGGGGFG9,CFFA=FCFF?:@<@:EGGFGFFCCBF7FCEGG,,FED?F,A,?FG9EFE,EF8+BCC=FG9F<CFGGGF8FF?FCEECG@CFFGFG>*C@*>BFECF*1<F*:CCC*::?C##2CCE/BFFC=CCE4:8E>>(95FC>**:CC;ECA7/99;FC@AE;>FCA8FD?@7@F>;>0FD@9FF=FDB>9FC,D66GGDFA3:6:,GEDGGGFCF=FE?:4>EDDGGFGDDE@:F=EC@5DC:FGGFEA,E=?E8FD@<FD@GFFA<FEFF7FE@C:C8EFCF@9FFGECFE<FEDGDGGFGGGGFFFFGGFGGF<GFGGGGFGGGGGGGGGGFFGFFEGGFGGGFCCCCC
@s1801 46
TGAGGAATATTGGTCAATGGGCGAGAGCCTGAACCAGCCAAGTAGCGTGAAGGATGACTGCCCTATGGGTTGTAAACTTCTTTTATAAAGGAATAAAGTCGGGTATGGATACCCGTTTGCATGTACTTTATGAATAAGGATCGGCTAACTCCGTGCCAGCAGCCGCAGTAATACGGAGGATCCGAGCGTTATCCGGATTTATTGGGTTTAAAGGGAGCGTAGATGGATGTTTAAGTCAGTTGTGAAAGTTTGCGGCTCAACCGTAAAATTGCAGTTGATACTGGATATCTTGAGTGCAGTTGAGGCAGGCGGAATTCGTTGTGTAGCGGTGAAATGCTTAGATATCACGAAGAACTCCGATTGCGAAGGCAGCCTGCTAAGCTGCAACTGACATTGAGGCTCGAAAGTGTGGGTATCAAACAGGATTAGATACCCT
+
DFGGGGGGEGGGGGGGGGGGGGGGGEGGGGGGGGGGGGGGGGFGGGGGGGGGGGGGGGGGGGGGGGGGGGGEGGGGGGGGGGGGGGGGGGGGGGGGGGGGGGGGGGGGGGGGGDGGGGGGGGGGGFGFFGGGGGGGGGGGGGGEE7CFGGFGGGGGFGGGGGGFGGGGGGGGGGCGGGGG:@FFC>EFGGCFG9CE=8FF?GGDFGFB:=FF>FEFE;E;*:8FFF9;<CF,G*GCFCACFGGEFGFGGF>C7F?FGEGDA=A7#>EGGFE;A:<GACG=>D8A9FBE=,=8DGGGGFFCFF9GGGF8C,GD>FEDCC@,GFB65FCFCCFADE9D9FFF<D9FFFF<FEFCECEF7GGGGGGGGFGGGFGGGFGGFEE<GGGGGGGGGGGFGGGGGGGGCGGGGGGEFCFDGGGGGGGGGGGGGGGGGGGCCCBC
@s1801 47
TGAGGAATATTGGTCAATGGGCGAGAGCCTGAACCAGCCAAGTAGCGTGAAGGATGAAGGTCCTACGGATTGTAAACTTCATTTATACGGGAATAAAGTATCCTACGTGTAGGATTTTGTATGTACCGTATGAATAAGCATCGGCTAACTACGTGCCAGCAGCCGCGGTAATACGGAGGATGCTAGCGTTATCAGGATTTATTGGGTTTAAAGGGAGCGCAGACGGGAGATTAAGTTAGTTGTGAAAGTTTCCGGCTCAACCGTAAAATTGCAGTTGATACTGGTTTCCTTGAGTGCAGTTGAGGCAGGCGGAATTCGTGGTGGAGCGGTGAAATGCTTAGATATCACGAAGAACCCCGATTGCGAAGGCAGCTTGCTAAACTGTAACTGACGTTCATGCTCGAAAGTGTGGGTATCAAACAGGATGAGATACCCT
+
EFGFECFGCC<@FFGGGCFD@FGGGDFFGGGGGGGGFC@A@C,CDGCB7FFGC,CBFGG?CC<FGGGGDGCGGFGGFGCE,:EGGFFGGGGGFGEFAEFFCEEBEGEFEFFGCFFCFGCFGC9,5CE=FFGFGFGGFFCFGGCEE@E,38,A=AA@C?DFGF8ECEBEFFGAFCCE*>7CE@,,7,1*11>:D3<6<,8,4+,C@,==CA$?;CE-/9E+35CGGFD=>:A@7,3),98,=9C@,2,7<@6+EGGFD>FBC:AFC,,E,FA*CGFF@4+688EEF:,,DCDA9:,CD;@B@A>88DCEGE?FD8EE@FEC,9@+)>,>,@C9?<ED;6,@A;AFF7AGECGGGF@7CDA,7GGF=@9FEGGF8EFC9E9@<DGGFFC:B,FEFC6,CGGGFCGGGGGEGGFFFGGFGGGGFFFA9F9GGGFCCCCC
@s1801 48
TGGGGAATATTGCACCATGGGCGCAAGCCTGATGCAGCGACGCCGCGTGCGGGATGACGGCCTTCGGGTTGTAAACCGCTTTTGATCGGGAGCAAGCCTTCGGGTGAGTGTACCTTTCGAATAGGCACCGGCTAACTACGTGCCAGCAGCCGCGGTAATACGTAGGGTGCAAGCGTAATCCGGAATTATTGGGTTTAAAGGGAGCGTAGGCCGGAGAGTAAGCGTGTTGTGAAATGTAGATGCTCAACATCTGCACTGCAGCGCGAACGGGTTTCCTTGAGTACGCACAAAGTGGGCGGAATTCGTGGTGTAGCGGTGAAATGCTTAGATATCACGAAGAACTCCGATTGCGAAGGCAGCTCACTGGAGCGCAACTGACGCTGAAGCTCGAAAGTGCGGGTATCGAACAGGATTAGATACCCT
+
EFFGGGGGGGGGGEG,EFGGGGGGDGGGGGGGEFFGGGGGCGEGGGGGGGCFGGGGGGGGGECGGGEGCFC?EGGGDCF:FFGAFGGGGG@@FFF<FDFGGG:>D+3FCE@FFGGGGFGGFGC,,>FFFGG@CF@,,?>>FF<FFGGG,<F:7CF<B<,<,=7,48C,*=7C9B***28<+7:/8879F=FFE.27:<@;9;FGDF@5::)<?6+9>,F>CE=GFCD,FFEA;B<;;7D>CCFFGGFCECGGGFFCFF5GGGGEFCDC8?FF,GFGGFF=CC?>DFEC?AGGGGGEGF@>8>CGGGFFEEGBF=EDEF;<EC@,59,FEF:<GFFGGFFFBF7GGFF@CEFFGGGGGGFCGGFGGGGGGGGGGGGGGGGGGGFFCFFCBFGGEGGGGGGGGGGGGGGGGGGGGGGGGGCCCCC
@s1801 49
TGGGGAATATTGCACAATGGGGGAAACCCTGATGCAGCGACGCCGCGTGAGCGAAGAAGTATTTCGGTATGTAAAGCTCTATCAGCAGGGAAGAAGAATGACGGTACCTGACTAAGAAGCACCGGCTAAATAAGTGCCAGCAGCCGCGGTAATACGTATGGTGCAAGCGTTATCCGGATTTACTGGGTGTAAAGGGAGCGCAGGCGGGAAGACAAGTTGGAAGTGAAAATCATGGGCTCAACCCATGAATTGCTTTCAAAACTGTTTTTCTTGAGAAGTGCAGAGGTAGATGGAATTCCCGGTGGAGCGGTGGAATGCGTAGATATCGGGAGGAACACCAGTGGCGAAGGCGGTCTACTGGGCACCAACTGACGCTGAGGCTCGAAAGCATGGGTAGCAAACAGGATTAGATACCCT
+
@<FFGGGGGGGFGFGGFGGGDFGGGGGFGGGGGGGGGGG>FFFFGFEBEFCGGGGEEGG?FF<CFFG:BDFFCGGGGCFCDCBFFGGFGG=AFGGF==FGGGGGEGEFFC<CFFFFGGGG@F8FE@>=DA=F,@CFF,>FC<,@::BFCC:FDCCF,>;BE;<<:CF>FEC=,@CFG*<7F9:CFFG,<=C+9%<CGGB8D4:CCEGC5:>C?C8D+DC@0FGFFE@,09:7D63EC::F?6:1CFFGD@2<#2B><+:>C=7:3<DFGGCCGFF?>FFFECFFFFGFE?GFGD?CEC@+GCFB6AGC@,,FC,EBGDCEGGDEGGGGGFE<FEFCCFEFGFCCDGEF:FC@C,<GGFGEECGFCGGFGGFCEGDGFFBC<FFFFFGFFCCFCGGGGE@DFFGGGFGGGGFFBCCAB
@s1801 50
TGAGGAATATTGGTCAATGGGCGAGAGCCTGAACCAGCCAAGTAGCGTGAAGGATGAAGGTCCTACGGATTGTAAACTTCTTTTATACGGGAATAAAGTATCCTACGTGTAGGATTTTGTATGTACCGTATGAATAAGCATCGGCTAACTCCGTGCCAGCAGCCGCGGTAATACGGAGGATGCGAGCGTTATCCGGATTTATTGGGTTTAAAGGGAGCGCAGACGGGAGATTAAGTCAGTTGTGAAAGTTTGCGGCTCAACCGTAAAATTGCAGTTGATACTGGTTTCCTTGAGTGCAGTTGAGGCAGGCGGAATTCGTGGTGTAGCGGTGAAATGCTTAGGTATCACGAAGAACCCCGATTGCGAAGGCAGCTTGCTAAACTGTAACTGACGTTCATGCTCGAAAGTGTGGGTATCAAACAGGATTAGATACCCT
+
CFFGGGGGGGGGGGGGGGGFGGGGGGGGGGGGGGGGGGGGGGGGFGGFGGGGGGGGFFGGGGGGGGDGDGDGGGGGGGGGGGGGGGGCFGGGGGGGFGGGGGGGGGGGFGGGGFCEGFGGGGFGFFEEFGGGFCFEFGGGFA?CGGEDFFGGGGGGGFGGGGGGGGGGCFGGGGGGGC7@>43<F<>7FEG:<FF>5?FGGGGGGG.=*<FDCFGAEBCB:;;5@CE9E:FGDFF<GGGGFGFGCE9FGGCCFGF*:?EFEFGGCAD@CFGFGDDEF;88<DFGGFFED?=,BGGGGGGGGF@DFGEEF?EFBFGGGGEFGGEEBGGGEEFAAAGGFFFFFFGGFGGDE<CECGEGGGGFCDGGGGGGGGGGGGGGGGGGGGGGGGGGGGGGGGGGGEGGFEGFFGGGGGGGGGGGGGGGFGGGGGGGGGGCCCCC
@s1801 26641
TGGGGAATATTGGGCAATGGGGGAAACCCTGACCCAGCAACGCCGCGTGAAGGAAGAAGGCCTTCGGGTTGTAAACTTCTTTTACCAGGGGCGAAAGAAATGACGGTACCTGGAGAAAAAGCAACGGCTAACTACGTGCCAGCAGCCGCGGTAATACGTAGGTTGCGAGCGTTGTCCGGATTTACGGGGTGTAAAGGGCGTGGAGGCGGAGATGCAAGTTGGGAGTGAAATCCATGGGCTCAACCCATGAACTGCTTCCAAAACTGTATCCCTTGAGTATCGGAGAGGCAAGCGGAATTCCTAGTGTAGCGGTGAAATGCGTAGATATTAGGAGGAACACCAGTGGCGAAGGCGGCTTGCTGGACGACAACTGACGCTGAGGCGCGAAAGCGTGGGGAGCAAACAGGATTAGATACCCT
+
AEGGGFFGGGGGGGGGGGGGGGGGGGGGGGGFGEEFGGGGGDEFFGGGCGGFGFGG,FEFFGFGFFEGGGGGC?FGGGGGGGGGGGGGGGGGGGGGGGGGGFGGGGD+B=ADFGGFGGGFGGGGGGCFEGGG;FGEFCCGFGGGGG<CFG*=FFGGDFGFCC<::5F<CEGE:CGCCBEEEGFFF(FGF>,3ACFCCC>C7C&2>934G<CCGFCFGF@@<@>5C:CFG:CGGG@>EFG6FCDFECCF49D:DC=CFEC@FFDF?B,<3@E>,FC1B0EGGGD8FFEF=4+:8?,GFEGFF:FF9GGFGGGGEGFF@EGGGFGGGFC?GF@FFGGGGGFGGFC@B@7E7FGGGGGGGDC,BFGFGFGGGFEGGGGGGGGDGFCDEGGGFGGFGGGGGFDFF<FFGGGGGGGGC@CCCCC
@s1801 23164
TGGGGAATATTGGGCAATGGGGGAAACCCTGACCCAGCAACACCGCGTGAAGGAAGAAGGCCTTCGGGTTGTAAACTTCTTTTACCAGGGACGAAGGACGTGACGGTACCTGGAGAAAACGCAACGGCTAACTACGTGCCAGCCGCCGCGGTAAACCGTAGGTTGCAAGCGTTGTCCGGATTTACTGGGTGTAAAGGTCGTGTAGGCGGAGATGCAAGTCGGGAGTGAAATCCATGGGCTCAACCCATGAACTGCTTTCGAAACTGTAACCCGTGAGTATCGGAGAGGCAAGCGGAATTCCTAGTGTAGCGGTGAAATGCGTAGATATCACGCAGAACCCCGATTGCGAAGGCAGCCTGCCAAGCCATGACTGACGCTGATGCACGAAAGCGTGGGGATCAAGCAGGATTAGATACCCT
+
DF<FECFGGGGGGDGGGGGGGGGGGGGGGGGGGGGGGGCFG<FFGDGGGCFGGGFGG<=EFFCFFGGGFGC?FFCFFGGGFGGFAF9D7FFDCCCE+,BF+CFG@+CF:99FF,,B<DB,36+@@7CFGGGF<CFCB<BFGFC*@CCFE7:*<4,,8<F:<@F,=C:,24*381C,C:77F8F,?,:CF#:C/)2<9&)C8=*+F@?:8;4:8CB<<9<.A?9$F5$<<>CFFF+EF;C#E)?CC>77E883CC6FFC,@>:GGFFG8#::=$FF7@@3@+F?67,=4++=48EDGFCCF9A,B,EB9DGFFCF?,C@EFFECGGFGGDGEFDEECCFE:FA7EEGDFFEGGGFCC6,@C@FEEFAGFFFGEEF@GFGFFFEFEEFGGGGEGFGGGGGGGGGGFCGGGF9GGGGCCCCC
@s1801 53
TGGGGAATATTGCACAATGGGCGCAAGCCTGATGCAGCGACGCCGCGTGAGGGATGGAGGCCTTCGGGTTGTAAACCTCTTTTATCGGGGAGCAAGCGAGAGTGAGTTTACCCGTTGAATAAGCCCCGGCTACCTACGTGCCAGCAGCCGCGGTAATACGTAGGGTGCAAGCGTTATACGGAATTATTGGGCGTAAAGGGCTCGTAGGCGGTTCGTCGCGTCCGGTGTGAAAGTCACACGCTTAACGGTGGAGCCGCGCCGGGTACGGGCGGGCTTGGGTGCGGTAGGGGAGACTGGAATTCCCGGTGTAACGGTGGAATGTGTAGATATCGGGAAGAACACCAATGGCGAAGGCAGGTCTCTGGGCCGTTACTGACGCTGAGGAGCGAAAGCGTGGGGAGCGAACAGGATTAGATACCCT
+
EFDFGGGGFFGGGGGDEF<8EGEGCFGGGGGF9<EFFFGGEGGDGGE78CFGGGGGCE<F,DEGGGFCGGG@FGAFDGGGA?FFGGGDGGGGGGFDGGGGGGGGAFFGGGGG,C=@@=DG<EAC,<C7BCEG8@E,@FFCG:,3:D88FEFGG11*@<C:<,*1=:*=FGFF7C78=,<FFGDG7:99,<CFEC5;=CDED458**880::058:824:>1=8C?0C:#<33<2<+,*8?+CFC8*@,:<6**CB5*FB>C>EC7DEB@+GGD68+8)F@8+,GCGGGFFE<59FGFF>7GGFCFE9EB@FCFGAGGEEEFGFAD?@@+,CFGCFFF7GGFCFE=:@GGFCGGGGFFFF<,@EEFGGGGGFFDGFBCGGE@,EGCGGGFF,EGGGGGCC@FGFFFFFGFC9FGGGGCCCCC
@s1801 54
TGGGGGATATTGCGCAATGGGGGCAACCCTGACGCAGCAACGCCGCGTGAAGGATGAAGGTTTTCGGATTGTAAACTTCTTTTATTAAGGACGAAAAATGACGGTACTTAATGAATAAGCTCCGGCTAACTACGTGCCAGCAGCCGCGGTAATACGTAGGGAGCAAGCGTTGTCCGGATTTACTGGGTGTAAAGGGTGCGTAGGCGGCTTTGCAAGTCAGATGTGAAATCTATGGGCTCAACCCATAAACTGCATTTGAAACTGTAGAGCTTGAGTGAAGTAGAGGCAGGCGGAATTCCCCGTGTAGCGGTGAAATGCGTAGGGATGGGGAGGAACACCAGTGGCGAAGGCGGCCTGCTGGGCTTTAACTGACGCTGAGGCACGAAAGCGTGGGTAGCAAACAGGATTAGATACCCT
+
GGGGGGGGGGGGGGGGGGGGGGGGGGGGGGGGGGGGCEFGFGGGGGG>FGGGGGFGFGFGFFG?FFGFEGGGGFDFGGGGGGGGGGGGGCCFGEGGGEGGGGGGGGDGGGFEFGGFGGGGGGGGGGGCFGGFGGGDGGGFGEDGGGGDEEEGGC,FACGGGGG<CCCCDB@EFGG-@F?FGDCCFGG::5CC$/<;778C9:?*31::C;EE=F@FGCB7>CGGCGGEFFFC?EEDCGFFCFFGGD;EF7AC?;09GFCCE@FGDEB5<<8@FF?CC8;>?8FGGGGGGGFBE,BC7DGGFFECC1FCGGEFA7@4EBC,,FFCGGGGGEAGFCFFFFGGF7EDFCCCGE:FGFGGGGGFFGGFFGGEGEFGFFB@GFFGFGGGGCCGGGGGGGGGGGGGFGGFFFGGGGGGCCCCC
@s1801 55
TGGGGGATATTGCACAATGGGGGAAACCCTGATGCAGCGGCGCCGCGTGGAGGAAGAAGGTTTTCGGATTGTAAACTCCTGTCGTTAGGGACGATAATGACGGTACCTAACAAGAAAGCACCGGCTAACTACGTGCCAGCAGCCGCGGTAAAACGTAGGGTGCAAGCGTTGTCCGGAATTACTGGGTGTAAAGGGAGCGCAGGCGGGAAGACAAGTTGGAAGTGAAAATCATGGGCTCAACCCATGAATTGCTTTCAAAACTGTTTTTCTTGAGTAGTGCAGAGGTAGATGGAATTCCCGGTGTAGCGGTGGAATGCGTAGATATCGGGAGGAACACCAGTGGCGAAGGCGGTCTACTGGGCACCAACTGACGCTGAGGCTCGAAAGCATGGGTAGCAAACAGGATTAGATACCCT
+
EFGGGGGGGGGGGGGGGGGGGGGGGGGGGGGGGGGGGGGGGGGGGGGCGGGGGGFGFFGGGFGFGGGFEGGDGGGGGGGGGGEGGGGDDFGGGGEFGGGGFGCFGCFGFGGGGGGGGGCC<CFGGGGFFGGGDCGGFF@*D<::>7BF*4=CFGGGGGEGFFDG904F:*<AF9CFGGGGGCGGGG:?/'ACF72FEGG5C9EDEGGC53),F>>F9F@;;9E@7,<7=<2>@'C?8CG>A29FFGGGGGFCFF=6,,9C0=8A,AF<GFGGEGCEDEE,6?9GGGFB5D?@,9+8E>7GFGGC>GGGFEC@4FFEFFEDGGGGFGGGECGFFC<E<EEFEGGGFF7GGDGGGFGGFE=?GGGGGGGEGGGGGGFGDGGFGGFGGFGGGGGGFFGGGFGEFGGGFEGGGFGCCCCC
@s1801 23011
TGGGGAATATTGCACAATGGGCGCAAGCCTGGTGCAGCGACGCCGCGTGCGGGATGACGGCCTTCGGGTTGTAAACCGCTTTTGATCGGGAGCAAGCCTTCGGGTGAGTGTACCTTTCGAATAAGCACCGGCTACCTACGAGCCAGCAGCCGCGGTAATACGTAGGGTGCCAGCGTTATCCGGAATTATTGGGCGTAAAGGGCTCGTAGGCGGTTCGTCGCGTCAGGTGTGAAAGTCCATCGCGGAACGGTGGATCTGCGGCTGGGACGGGCGGGCTGGAGTGCGGTAGGGGGGACTGGAATTCCCGGTGTAACGGTGGAATGTGTAGATATCGGGAAGAACACCAATGGCGAAGGCAGGGCTCTGGGCCGTTACTGACGCTGAGGAGCGAAAGCGTGGGGAGCGAACAGAATTAGATACCCT
+
EFGGD7CEFGF9EFFF<FEEFGGG@FGGGCA<FCFGGFFFFEDFEGGEFEGEGG+=ACCCFGEGGFFE8FFGGGGGE@F7C=F?B,CFBFFFCF,B7+:,=DE:FCF7FAFFGGCGFFEFGG>C:DFCC::FEC,?>>A@*<*=FCFC:FC7*<C::<<?9F,:C*884<,<C*:CEEEGFEG;/+<7@FC9;;*8/*/<CC*2888E>*,*2**5=418,5:=#F>>EE>02<=-,=<=C45,,+DFGF?F<7*>*@46,,7C5+93+C@8+:,8@FGDCB+8,8+++7B:,?C5E>E@8CEC@=<CDGE8FEFEAC,,5FGEFFCC6+@,7FEE,<F89CC,,:,FEGFD<FFFC67@,GDECGGDEEF9GFGEGEEEGEEGFE,GEGFDGFF@ECFGGFGGFFFCEE<A6,FCFECCCCC
@s1801 57
TGGGGAATATTGCACAATGGGGGAAACCCTGATGCAGCGACGCCGCGCGAGCGAAGAAGTATTTCGGTATGTAAAGCTCTATCAGCAGGGAAGAAGAATGACGGTACCTGACTAAGAAGCACCGGCTAAATACGTGCCAGCAGCCGCGGTAATACGTATGGTGCAAGCGTTATCCGGCTTTACTGGGTGTAAAGGGAGCGCAGGCGGTGCGGCAAGTCTGATGTGAAAGCCCGGGGCCCAACCCCGGTACTGCATTGGAAACTGTCGTACTAGGGTGTCGGAGGGGTAAGTGGAATTCCTAGTGTAGCGGTGAAATGCGTAGATATTAGGAGGAACACCAGTGGCGAAGGCGGCTTACTGGACGATAACTGACGCTGAGGCTCGAAAGCGTGGGGAGCAAACAGGATTAGATACCCT
+
DFFCFBFGGGGGGGGGGFFGGGGGGFGGGGG8EFGGGGGGGGEGCFGGGGEGGFFD+BE?CCE<FG>BAFFGFGGGGGG9FFFFGFGGGGFFEGGGGGGFGG@FFGECCC@<AEGDFGGGGGGGGG7FFGCFGGE7BDEGGGGCFEECC*=BCBAF<C;FCF,3?,<C*<<8<<C<**<FGGGC82;FB<<<?:28=C6:33*8:CDDC:=2-@2<<9+,43CC67A@GECDEEE::#;9FGGF=;CG>D9ECC1,C,736+<7GGGGGGF<=#CE@++DGD@BA?@,FFGF;8,=,E<,AGECC8:CDE;F9,7@E?FGGFGFFGEFDEFFE,6CE<A,?FCFCF@@EGGGGGGGGFFGGGGGGGFEGGGGFGGCGGGGGFFEGEGEGGGGGGFGGGGGFGFGGGGGGGGGCCCCC
@s1801 58
TGGGGAATATTGGTCAATGGGCGAGAGCCTGAACCAGCCAAGTAGCGTGAAGGATGAAGGTCCTACGGATTGTAAACTTCTTTTATACGGGAATAAAGTGTCCTACGTGAAGGATTTTGTATGTACCGTATGAATAAGCATCGGCTAACTCCGTGCCAGCAGCCGCGGTAATACGGAGGATGCGAGCGTTGTCCGGATTTATTGGGTTTAAAGGGAGCGCAGACGGGAGATTAAGTAAGTTGTGAAAGTTTGCGGCTCAACCGTAAAATTGCAGTTTATAAGGGTTTCCTTTAGTGCAGTTGAGGCAGGCGGAATTCGTGGTGTAGCGGTGAAATGCTTAGATATCACGAAGAACCCCGATTGCGAAGGCAGCTTGCTAAACTGTAACTGACGTTCATGCTCGAAAGTGTGGGTATCAAACAGGATTAGATACCCT
+
EFGGGDGGGGFDGGGAFGFD@FGGGGGGGGGGGAFFGGFGGGGGGGGFFGGGGFGG?FDGFFFFGGGGEGGGGFFDGGGG9EFGGGGGDFG@CEEBBFG9F,EGGFG8E,AB@?,BAFG8CF9EA,B@FDFGGGGFFGFF,56:BFCC@B,>CFEED9=+<DAECEGGCFC3@,:@FGG<FFFG15C<****?F<C5*<C7C&FF><.FGCGGDGA54,58@09>@?#/3=,D9D6#FEE:CFB<C?GGF8C7D8D83ED+:?FD,9<F=@BEF@,,,26+4,EA8,5A<A,EGDFGCDGGGEEGGGGGCEADGGGGF>4B9CC5FC9FGFEA?,,FGGDGDE=B7EEA9,FGGGEFFFC@CF@FCGGGGGGGFCGGGGGGGFE<C<F@FFEGGFFEGGFGGGFFGGGGGFEGFGGGFFFDGGGGGGGGDDCCCCC
@s1801 59
TGGGGAATATTGCACAATGGGGGAAACCCTGATGCAGCAACGCCGCGTGAGTGATGACGGTCTTCGGATTGTAAAGCTCTGTCTTTAGGGACGATAATGACGGTACCTAAGGAGGAAGCCACGGCTAACTACGTGCCAGCAGCCGCGGTAATACGTAGGTGGCAAGCGTTGTCCGGATTTACTGGGCGTAAAGGGAGCGTAGGCGGCTTTTTAAGTGGGATGTGAAATACCCAGGCTCAACCTGGGTGCGGCATTCCAAACTGGAAGTCTAGAGTACAGGAGGGGAAAGCGGAATTCCTAGTGGAGCGGTGAAATGCGTAGAGATTAGGAAGAACACCAGTGGCGAAGGCGGCTTTCTGGACTGTAACTGACGCTGAGGCTCGAAAGCGTGGGGAGCAAACAGGATTAGATACCCT
+
EAFGGGGGGGGGGGGCFGGGGGGGGGGGGGGGGGGGGGGGGGGGGGGCC,BFFGFFFGGGGGFFGGGGGGGGCFEFGGGGAFECGFFGFGFGGGFFEGFFA@F@DGGGGFGGGGGGGEGGGDC>@FD<,;DFGGGGGAFGGGFGEGEGC<CGGGF,?>CCGG7>BC7BFD7*8?;F/=CFGGGGGFGE1=CF>F?81/6CD*GD?:&2;E@F>:F@@?F>/C<CC5%AF@FGF:FE@,>EGGGECFC@+,FDFE>CF@9?8AFA9FC5,E,5*C,EFGGGFFFA?=7:7FE;D@C@8C@,EF88>EEDFGEE@FGGFFFFF8FCGFGFGGGGGEEEEDECBDGGF@CGGGGGCGFGGGGGGGGGGGGGEEEGGGGGDGGFGFFEC:GGGGFFFFGGGFGGGGGGFDGGGDGCCCCC
@s1801 22053
TGGGGAATATTGCACAATGGGGGAAACCCTGATGCAGCGACGCCGCGTGAGCGAAGAAGTATTTCGGTATGTAAAGCTCTATCAGTAGGGAAGAAGAATGACGGTACCTGACTAAGAAGCACCGGCTAAATACGTGCCAGCAGCCGCGGTAGTACGTATGGTGCAAGCGTTATCCGGATTTACTGGGTGGAAAGGGAGCGCAGGCGGTGCGGCAAGTTGGATGTGAAAGCCCGGGGCTCAACCCCGGTACTGCATTGGAAACTGTCGTACTAGGGTGTCGGAGGGGTAAGTGGAATTCCTAGTGGAGCGGTGAAATGCGTAGATATTAGGAGGAACACCAGTGGCGAAGGCGGCTTACTGGACGATAACTGACGCTGAGGCTCGAAAGCGTGGGGAGCAAACAGGATTAGATACCCT
+
AE@FGGGGGGGGGGGGFFCEGGGGFGGGFFFGGG<D,E@CBEEGGGGFGGGGDFGGEG@CEAEGGG>8?DE9FG?FGFFFF9ECFFGGFGFFGGGDFFGFCCGGCD+CFAEFFGGFGGGGFD=BCGCFEFDGGGF,<<B@<FDF?F7CF*CFGCF7>DFF7@,8CEECDEDEFFGDGG:FGFG*FC@<F*<FCFF7CE*2*:CCECCC98:>,:FF6#,:?=?:AEEGCFAEEGG?8FF7<CF76GF>:,GDFFBDFC5EEC>CEB9C9:D7GFGGGGEGGEFF8GFF59E>4=8CFFCFFFCCDEFCEFFF9GFCF?GFFF@,FFEGFGFEEGFCFDGFFCEGGFB,GGGGGDGGGFGGFGGGCFFFDGGFGGGGF@GEFF>GFCCEGFFFGGFFFFEFFFGGGGGGGGFCCCCCC
@s1801 61
TGGGGAATATTGCACAATGGGGGAAACCCTGATGCAGCGACGCCGCGTGAGCGAAGAAGTATTTCGGTATGTAAAGCTCTATCAGCAGGGAAGAAGAATGACGGTACCTGACTAAGAAGCACCGGCTAAATACGTGCCAGCAGCCGCGGTAATACGTATGGTGCAAGCGTTATCCGGATTTACTGGGTGTAAAGGGAGCGCAGGCGGTGCGGCAAGTCTGATGTGAAAGCCCGGGGCTCAACCCCGGTACTGCATTGGAAACTGTCGTACTAGAGTGTCGGAGGGGTAAGTGGAATTCCTAGTGTAGCGGTGAAATGCGTAGATATTAGGAGGAACACCAGTGGCGAAGGCGGCTTACTGGACGATAACTGACGCTGAGGCTCGAAAGCGTGGGGAGCAAACAGGATTAGATACCCT
+
DFFGGGGGGGGFGGGGGGGFFGGGGGGGGGFFFDFGFGGGGGGGGGGGGGGGGGGGGGGEFGGGGGGFADDGFFGGGAEFD,CFGGGGGGGGGGGGFFEGDEEGGGGGGFGGGGGGFFGFGGGGDGGGGGGGGGFGFGDGGCGGFGGGDGGGGGFG:FGGGGGFGFFFFGGGGGGEEGCGCGGFFFG:F*EFGGG8GG<:67?EGEG=ECF<C#:>+:7F?DFDFFEFGGCECEGCDFCC9EFFGEDGGCBG=D@<GFE@CC>C:@D<FECCE=GGF=8>F@FFECFFDGE<D?D9FDEE,A,EEBGEEEF?C4BFC6GFFEFFC,GGGBCGFC<GGGGGGGGGFFEFGGGGGCGGGGCGGGGGGGGGGGFBGGGGGGGGFGCGGGGGGGGGGGGGGGGGGGGGGGGFGGGGCCCC<
@s1801 25175
TGAGGAATATTGATCAATGGGCGAGAGCCTGAACCAGCCGAGTAGCGTGCAGGATGACGGCCCTATGGGTTGTAAACTGCTTTTATAAGGGAATAAAGTGAGTCTCGTGAGACTTTTTGCATGTACCTTATGAATAAGGACCGGCTAATTCCGTGCCAGCAGCCGCGGTAATACGGAAGGTCCGGGCGTTATCCGGATTTATTGGGTTTAAAGGGAGCGTAGGCTGGAGATTAAGCGTGTTGTGAAATGTAGTGGCTCAACCTCTGCACTGCAGCGCGAACTGGTCTTCTTGAGTACGCACAACGTGGGCGGAATTCGTGGTGTAGCGGTGAAATGCTTAGATATCACGAAGAACTCCGATTGCGAAGGCAGCTCACGGGAGCGCAACTGACGCTGAAGCTCGAAAGTGCGGGTATCGAACAGGATTAGATACCCT
+
DFGGGGGGGFGGGGGGGGGGGGGGGGGGGGFGGGGGGFGGGGGGGGGGGGGGGGGGGGEGGEGFFGGFGGGCEGFGGGGGGGGFFGGGGGGFGGGGGGFCFFGGGGGGGGGGGGGGGGEGGGGGGGGGGGGGGGGGGGGGGGGGGGGGCGGGGGEGFGEFGGGFEEEGEGGFGGGGGFGDCGGGGCGEG@G=GGGGGFFFFGCB9F?CCFFFFDGGEFEC@:>98DCCCFGFE@GBGGGE@FB@0CCGGGFFGFFDGGGGGFGGGFFGGFDCGFCC@C8CDCGGGFGF8GFGFGDFGGGGFDFGGGFFECDAFFCGEFFGGGGE>GFGGFFEAGGGGGFGF9EEGGFGGGGGDGGGGGGE@DEFCGEFF@FFFCGF7FGECFDGGADGGFCFGGGGGGGFFFGGFGGGGEGGGGGGEGGFGGGGGGGGFCFCCC@<
@s1801 63
TGAGGAATATTGGTCAATGGGCGAGAGCCTGAACCAGCCAAGTAGCGTGAAGGATGAAGGTCCTACGGATTGTAAACTTCTTTTATACGGGAATAAAGTATCCTACGTGTAGGATTTTGTATGTACCGTATGAATAAGCATCGGCTAACTCCGTGCCAGCAGCCGCGGTAATACGGAGGATGCGAGCGTTATCCGGATTTATTGGGTTTAAAGGGAGCGCAGACGGGAGATTAAGTCAGTTGTGAAAGTTTGCGGCTCAACCGTAAAATTGCAGTTGATACTGGTTTCCTTGAGTGCAGTTGAGGCAGGCGGAATTCGTGGTGTAGCGGTGAAATGCTTAGATATCACGAAGAACCCCGATTGCGAAGGCAGCTTGCTAAACTGTAACTGACGTTCATGCTCGAAAGTGTGGGTATCAAACAGGATTAGATACCCT
+
CFGGGGGGGDGGGGGGGGGGGGGGGGGGGGGGGGGGGGGGGGCFGGG,FGGGGGGGGGGGGGGGGGGGGGGGGGGGGGFFCFGGGGGFFB7BCFGGGGGGGGFCFGGFFFCEE<EFGGGCE9AFF9FEDFDFGFFGFCEEEDFEGB=BFF<FGFGGGGGF88FGGGGGGCEGGGGFGGD7C8<B7>*>>FG>CE71*CFBCC+GGGBECCCFGGGFG9CADD?D@:?7E50F;>B6<'@E?BBC<@FGFFCE:FECGFC<CEFDGFFF@EEAFGGGD;<=;GGGFGEFE,EA*FAFCFEB8A@=BFCBB,EE@4@+8CFCEGE@5DGFFGFFC<?@,EE@FFGFFFFEFADFGGGCFDGCEGGGGGGGFCGGGGGGGGGGGGDGGGGEGGGGGGGGGGGFGGFFFGGGGGGGGGGGEFFEFGGGGGFGGGFCCCCC
@s1801 64
TGGGGAATATTGCACAATGGGCGCAAGCCTGATGCAGCGACGCCGCGTGCGGGATGACGGCCTTCGGGTTGTAAACCGCTTTTGATCGGGAGCAAGCCTTCGGGTGAGTGTACCTTTCGAATAAGCACCGGCTAACTACGTGCCAGCAGCCGCGGTAATACGTAGGGTGCAAGCGTTATCCGGAATTATGGGGCGTAAAGGGCCCGTAGGCGGTTCGTCGCGTCCGGTGCGAAAGTCCATCGCTTAACGGTGGATCTGCGCCGGGTACGGGCGGGCTGGAGTGCGGTAGGGGAGACTGGAATTCGCGGTGTAACGGTGGAATGTGTAGATATCGGGAAGAGCACCAATGGCGAAGGCAGGTCTCTGGGCCGTTACTGACGCTGAGGAGCGAAAGCGTGGGGAGCGAACAGGATTAGATACCCT
+
CFGGGGGGGGGGGGGGGGDGFGGGGEGGGFGGGGGGGGGGFGGEGFFFGGGGGGGEGGGGGGGGGGGGGGGGGFGGGGGEEGGCGGFGGGGGGGGGGGGGGGGCFE7<FFGGGGGGGFGGGGGGGDGGGDCFG7EGGFGGGFCFGGGCFGFGCECEGD:A<FFGGC7,<BF7FCE68EFFCCECEE*0G#CCAEECE-E9F<GGGE81CEGGECE::2/>C=:DDFG5<7=CE>=<3;A9/;9C*<<@@FGFD#5>:C:*/GC@C6DGGGEECGCDGFF=F8++8><@:D<DDC8<,F=>C+E@+EGGGEE=EEGFFAFAEEECFECEGFF:GCEFEE,:,CFFA<CCGFEFF@FFCFGGGFCCGGFDEGGGFF@FCCEGGGF@EF>GGGFCEFEGFGGGGFGCGFGGGGGGFGGFB,CCCCC
@s1801 25778
TGGGGAATATTGCGCAATGGGGGAAACCCTGATGCAGCGACGCCGCGTGAGCGAAGAAGGATTTCGGAATGTAAAGCTATATCAGCAGGGAAGAAGAATGACGGTACCTGACTAAGAAGCACCGGCTAAATACGTGACAGCAGCCGCGGTAATACGTATGGTGCAAGCGTTATCCGGATTTACTGGGTGTAAAGGGAGCGCAGGCGGGAAGACAAGTTGGAAGTGATATCCATGGGCGCAACCCATGAACTGCTTGCAAAACTGTTGTTCTTGAGTAGTGCAGAGGTAGGCTGAATTCCCGGGGTAGCGGTGGAATGCGTAGATATCGGGAGGAACACCAGTGGCGAAGGCGGCCTACTGGGCACAAACTGACGCTGAGGCTCGAAAGTGTGGGTAGCAAACAGGATTAGATACCCT
+
C<@,@8B<<F99FGFGDEGF8;@FGGGFD@@FFFGGGGD=CFGCCF:8+?B4@@BFC?E--B<BFFC+84BE9B,5F<<FAEEGGGGGGGBG+:EEGC9A<CFGCFF9F,>DFEGC3><DAEG7:CE<F>D,=F,,,*,3@,,@CCE@7F<<9FE*8?FFF,@<<<-3=6$3BCE)CF74&FGDAE27/42?,,?65C?EEDG,8CFFB:?>CEC:97<<56DFG9#@,,CCF@>+3,C@8+>FFFC9B@8BDF,,,D=3:=CFDD8::,<GFB36,8F9FEDAGGGFDE64E@@CGECGFB444)B@F<GEAB@F@,CC8FE=+C@?,AGDE6C9C,GFF@CGFFEEECCCC,9CGFEE<FCGGGGEDGF@GFECGFGGGGGEE;CF;BCECGGGFEDFDEEFGGGFCFECA@CCC
@s1801 66
TGGGGAATATTGCACAATGGAGGAAACTCTGGTGCAGCGGCGCCGCGTGAGTGAAGAAGTAATTCGGTATGTAAAGCTCTATCAGCAGGGAAGAAAATGACGGTACCTGACTAAGAAGCACCGGCTAAATACGTGCCAGCAGCCGCGGTAATACGTATGGTGCAAGCGTTATCCGGATTTATTGGGTGTAAAGGGGGCGCAGACGGGAGATTAAGTCAGTTGTGAAAGTTTGCGGCTCAACCGGAGAATTGCAGTTGAGACGGGATATCTTGAGTGCAGTTGAGGCAGGCGGAATTCGTGGTGTAGCGGTGAAATGCTTAGATATCACGAAGAACTCCGGTTGCGAAGGCAGCCTGCTAAGCTGCAACTGACATTGAGGCTCGAAAGTGTGGGTATCAAACAGGATTAGATACCCT
+
E,FDEGGGGGGFGGGGFGGGGGGFGGFFGGGAFGGFGG7>CFGGGGGFGGGGGGEGFFEEEAFGGGGCDGGGGEGCFFGGFGEGF?A@FF+BCFGGGEGFFGGGDDFGGGGGFGGGGFGGGGGGG+3BB9DGGGFFGFGGGFFGGGDGGE@<EGGFF,,>,27<DFFEFF>FGE;F7<?9C+)@CCC#<4C7BCE#*:7*171/FC?<7,',@:<934A9<FCC@CA@@++B3D=>6=CCC@:7,;GDCFC*E3AF>8+=8BAE9C,,=<A=5EFF?E99,EDB:+++CBC=6=E@,4CCD:@6BGGEFAGFECFD=-F@CGGGGCFDFBFGFB@+=@4+DGEGGGFGFB,GFEDF9F??CGFFAGGGEFGDAGFGGGGEGGGGGFGGGGGGFFAEFFA<EFGGGGGGGGGCCCCC
@s1801 67
TGGGGAATATTGCACAATGGGGGAAACCCTGATGCAGCGACGCCGCGTGAGCGAAGAAGTATTTCGGTATGTAAAGCTCTATCAGCAGGGAAGAAGAATGACGGTACCTGACTAAGAAGCACCGGCTAAATACGTGCCAGCAGCCGCGGTAATACGTATGGTGCAAGCGTTATCCGGATTTACTGGGTGTAAAGGGAGCGCAGGCGGTGCGGCAAGTCTGATGTGAAAGCCCGGGGCTCAACCCCGGTACTGCATTGGAAACTGTCGTACTAGAGTGTCGGAGGGGTAAGTGGAATTCCTAGTGTAGCGGTGAAATGCGTAGATATTAGGAGGAACACCAGTGGCGAAGGCGGCTTACTGGACGATAACTGACGCTGAGGCTCGAAAGCGTGGGGAGCAAACAGGATTAGATACCCT
+
FGGGGGGGGGGGGGGGGGGGGGGGGGGGGFFGGGGGGGGGGGGGGGGFGGDGGGGGEGGEFFGGGFGFFGGGGGGGGGGGGFGGGGGGGGGFGGGGGFFGGGGGGGGGGGGGFGGGGFDFGGGGGG>FGGGGGFG@@FFGGGGGFGGFGGGGGGGGFCCFGGGGGFFCFGGGGGFGG><FFGF99CC<FGF?FGG:FG7FDDGGDGGGD>FCCBCF@AC?>DGG:?<CEFGGGFE>E,CCGGGGEFGFGFFFGCDGFFFFCDGGGGGFCF56GFGGGGGG@>GGGGGGEFGF>8GGFGFEBGFCE=FC=EFFAFDGGGGGGGFAFFGGGGGFFGEGFEGFEEEGFGGGGGGGGGGGFFGGGGGGGGGGGGGGGGGGGGGGGGGGGGGGGGGGGGGGGGGGGGGGGGGGGGGGCCCCC
@s1801 68
TGAGGAATATTGGTCAATGGGCGAGAGCCTGAACCAGCCAAGTAGCGTGAAGGATGAAGGTCCTACGGATTGTAAACTTCTTTTATACGGGAATAAAGTATCCTACGTGTAGGATTTTGTATGTACCGTATGAATAAGCATCGGCTAACTCCGTGCCAGCAGCCGCGGTAATACGGAGGATGCGAGCGTTATCCGGATTTATTGGGTTTAAAGGGAGCGCAGACGGGAGATTAAGTCAGTTGTGAAAGTTGGCGGCTCAACCGTAAAATTGCAGTTGATACTGGTTTCCTGGAGTGCAGTTGAGGCAGGCGGAATGCGTGGTGTAGCGGTGAAATGCTTAGATAGCACGAAGAACCCCGATTGCGAAGGCAGCTTGCTAAACTGTAACTGACGTTCATGCTCGAAAGTGTGGGTATCAAACAGGATTAGATACCCT
+
@EFFFEFGGGGGGGGGGGGGGGGGGGGGGGGGGGGGEFFCFFFGGCFFGGGFGDFGGGGFGGGGGGGGGGGFGGFGGCGGDFGGGGGGGGGGGGGGGGGDGFDFGGGGGFGFFCFGGGGGGGGFGDFGGGFGG<@FFGGGFFCCGFGGGF,AFD7CFGGGGGGGGEGGGGGGGGFGGC@*:8EGGEGDCGGGGG>G=C<F01:FF-F7DCFGFFGFC>C>B?@974=>;.3(<CD:FFCDC@-8CC<=CF2=#FDDFGFBEC<=C8CFFDFAAGGGGDFD<FFFFCFE??,49F@=,;88=9,?8?GFE@,FCEB7GGFFGGE=8GGFGGGFC,FF>CFDA,,=,GFFFCGGGCCCGGGGGEC8GGEGGFCGGGFFGFFEGGGGGGGGGGGGFADGGFEFCGGFGGGEGGGGGGGGGGGGGFGGGGFAGGGCCCCC
@s1801 23715
TGGGGAATATTGGGCAATGGGCGCAAGCCTGACCCAGCAACGCCGCGTGAAGGAAGAAGGCTTTCGGGTTGTAAACTTCTTTTAAGAGGGAAGAGCAGAAGACGGTACCTCTAGAATAAGCCACGGCTAACTACGTGCCAGCAGCAGCGGTAATACGCAGGTAGCAAGCGTTGTCCGGCTTTACTGGGTGTAAAGGGCGGGCAGCCGGGTCTGCAAGTCAGATGTGAAATCCATGGGCTCAACCCATGAACTGCATTTGAAACTGGAGATCGTGAGTGTCGGAGGGGCAATCGGAATTCCTAGTGTAGCGGTGAAATGCGTAGATATTAGGAGGAACACCAGTGGCGAAGGCGGATTGCTGGACGATAACTGACGGTGAGGCGCGAAAGTTTGGGGAGCAAACAGGATTAGATACCCT
+
@CEFFEGGGGGGGFGGDGF@EFGCGGGG<FFFE8FFFF@EFGGGGGD+@FGGGEGFGFFG?F<<CFED=FFGFFGG@EBCED,,AB,?E@FGGF,,:9EFEE<BECEFGGCCDCFFBDFEGFGG7+==C=CFGGGG8FEGACFCF@,:@CF*@,@@+@:F7>,?<;;3*:C*FF:FGG7<F>?=FDEFGF@2CF9%*9:#>@<?41:C?CFE@<@@<;@0<=>:1F<9,@<CF#+EBE8E@D7?FEFFFF<CGFFE9DD;DDFFC9FB:+,,B?6CCECEFBFEGGF7?==EEE8GGGE=,FFFCC=EDGCE?,EECGGFFCC,C?F?FFFBFCFFFGGFGGFGCDFGGGGFFGGFGGFFCGGGGGGGGGGGGGGGGGDEG@BDGFGGFC-FGGFFFFFGFFGFGGGFGGGFCBCCCC
@s1801 70
TGGGGAATATTGCACAATGGGGGAAACCCTGATGCAGCGACGCCGCGTGGAGGAAGAAGGTTTTCGGATTGTAAACTCCTGTCGTTAGGGACGATAATGACGGTACCTAACAAGAAAGCACCGGCTAACTACGTGCCAGCAGCCGCGGTAAAACGTAGGGTGAAAGCGCTGTCCGGAATTAATGGGTGTAAAGGGAGCGCAGGCGGGAAGACAAGTTGGCAGTGAAAACCATGGGCTTAACCCATGAATTGCTTTCAAAACTGTTTTTCTTGAGTGGTGCAGAGGTAGATGGAATTCCCGGTGTAGCGGTGGAATGCGTAGATATCGGGAGGAACACCAGTGGCGAAGGCGGTCTACTGGGCACCAACTGACGCTGAGGCTCGAAAGCATGGGTAGCAAACAGGATTAGATACCCT
+
FAFGGFGGGGGGGGGGGGGGGGGGGGGGGFGFGFGGGGGGGGGEGGG@C+CFFGGGFGGGGGGGGGGCFGGGGGGGGGGFGGGCFGCFFGGGGG@FCCFGA+@FFFGDGGG?EB8FGDFGGGCCC<8C<AFGGC8CFF?7F<CFE@EGF<FFGDG,:FCD3**7?CFC7<:=C:/=CB2CF+:=9C,;6B@9<ED8C=C=>C::<EG7FD-A9FF;=,<)@;B=??F,C@5,+3,>9+C<CB=8@9GGCD,F:FC:FFFDD=:8F=,,DGFD)?@48;EBFFEFFE?55,F;8=7DGFGGGFCCAGGFB=DG@EFED<,?DCFF:CFCF?BFDGGGFGFEGGGGGGGGGGGF<GGFFECCFFGGFGFGGGFEF<GGGGFB<GGFAGGCCGGFFGGFFDFFCGGGFCGGGGGCCCCC
@s1801 71
TGAGGAATATTGGTCAATGGGCGAGAGCCTGAACCAGCCAAGTAGCGTGAAGGATGAAGGTCCTACGGATTGTAAACTTCTTTTATACGGGAATAAAGTATCCTACGTGTAGGATTTTGTATGTACCGTATGAATAAGCATAGGCTAACTCCGTGCCAGCAGCCGCGGTAATACGGAGGATGCGAGCGGTATCCGGATTTATTGGGTTTAAAGGGAGCGCAGGCGGGAGATTAAGTCAGTTGTGAAAGTTGGCGGCTCAACCGTAAAATTGCAGTTGATACTGGTGTCCGTGAGTGCAGTTGAGGCAGGCGGAATTCGTGGTGTAGCGGTGAAATGCTTAGATATCACGAAGAACCCCGATTGCGAAGGCAGCTTGCTAAACTGTAACTGACGTTCATGCTCGAAAGTGTGGGTATCAAACAGGATTAGATACCCT
+
DDGCGGGGGGGGGGGGGGGGGGGGGGGGGFGFFGGGGGGDFGEEGGGGGGGGGGDFCGFGGGEEFGGGCGGGGGFFEFGGA?FF9FGGGGGCEFCFCDGD<EFFGGGFFGGFE<,BEFFFFFFGGGGDGCGGGGGGG9:FF,AFFFGGGGFGGGFGFFGFGGGGGGG7FEGGG;>@*@C::CG@C<C7*8BFGFGGG5CF::FGFG*CCFCC<9<-=258>@EG?:?-;=9?FGG6@303<@BCFC,9>93++@=;4>CB?CD=FEGF:GGFFGGGD<6.D=B5++C46,GE8E@9,,EEFF>DDCGBCEDDDE88@4,,F:EB>GGGEC,AFEF4,F@8C8F:E@@FEDFEGCC:,GGGGGGFCFCGFFECAFFGFFCEGGGGGGGGGGFFGGGGGGFAC@FGFCEGGGGGGGGFFEFEFFGGDGFGGFGCCCCC
@s1801 25070
TGAGGAATATTGGTCAATGGACGAGAGTCTGAACCAGCCAAGTAGCGTGCAGGATGACGGCCCTATGGGTTGTAAACTGCTTTTATAAGGGAATAAAGTGAGTCTCGTGAGACTTTTTGCATGTACCTTATGAATAAGGACCGGCTAATTCCGTGCCAGCAGCCGCGGTAATACGGAAGGTCCGGGCGTTATCCGGATTTATTGGGTTTAAAGGGAGCGTAGGCCGGAGATTAAGCGTGTTGTGAAATGTAGATGCTCAACATCTGCACTGCAGCGCGAACTGGTTTCCTTGAGTACGCACAAAGTGGGCGGAATTCGTGGTGTAGCGGTGAAATGCTTAGATATCACGAAGAACTCCGATTGCGAAGGCAGCTCACTGGAGCGCAACTGACGCTGAAGCTCGAAAGTGCGGGTATCGAACAGGATTAGATACCCT
+
GGFFGGFGGGGGGGGEGGGGGGGGEGGGGFGGGGG@FGGGGGFEFFGGGGGGGGCFFGFECGG<E@<,CFGCFFGGGFGGFFGCFGGGGGGCDDGGGC<FFF,<FEG<<,?FFGGFGFGGGGGGGFG9F=?FFGFCE,A?,BEGGC=AAFGGGGGGFFGGGGG<:EFGGGGG;;BFE@FGFFDE>CEEFF7@;?*=CGGFGFCBFF<BC52<:9EFC>GG6:;-0:&GGGGF?9F?FDE8F;C@7?<FGF@?C>@71GDCC,;D1::3<EFFGF:GEE*EFDGFFD<B9EAE?ECFEF,E@?,B+8@4=@>=9,@7>?+FEE@49GDGFGGEEF<FC<6,ADC,F@EFFE,E@F@B,7F@+FC7GGFFCE,8,F<<9C@@FFCC<9EGGGGEGEGGECF<DEGGFGFEC@FGGGCGGGFBGGGFF<GGGGFA@CAC
@s1801 73
TGGGGGATATTGCACAATGGGGGAAACCCTGATGCAGCGACGCCGCGTGGAGGAAGAAGGTTTTCGGATTGTAAACTCCCGTCGTTAGGGACGATAATGACGGTACCTAACAAGAAAGCACCGGCTAACTACGTGCCAGCAGCCGCGGTAAAACGTAGGGTGCAAGCGTTGTCCGGAATTACTGGGTGTAAAGGGAGCGCAGGCGGACCGGCAAGTTGGAAGTGAAAACTATGGGCTCAACCCATAAATTGCTTTCAAAACTGCTGGCCTTGAGTAGTGCAGAGGTAGGTGGAATGCCCGGTGTAGCGGTGGAATGCGTAGATATCGGGAGGAACACCAGTGGCGAAGGCGACCTACTGGGCACCAACTGACGCTGAGGCTCGAAAGCATGGGTAGCAAACAGGATTAGATACCCT
+
EFCFGEGGGGGGGGGGGGEFGGGEGGGFFFGGFGFGGGGGGGGFGGGFFGGDFBFFGGGGGGGGAFGGDGGGGFFFFGGGGGDGGGGGGGFGCFEFECFGGGGGGGGGGGGGGGGGGGGGGFGGGDGGGGFGDGGGGGGGFFFGGGDGC<FFFEEGGGGGGECGGGGEFEGGFGDEC*;<EFFF?FCGGC0<?FE8EDGCDGG>F8D>E?C>CCF?#.@96FF=,92@:CDCFFFCF:C>8CCDFFFGFFA@=,B=>@+:6DGFC;B>:FE<DE=ADCEA8ECGF?GGFDFFGF@+CCC=F9EBAB84=E9A::CBGFDGFCC=CGGFE?FGFF8<GGGGGFDEFB:CDGGGGGGFFGGEGGGGGGGGGGGGGFGGFEFAGGGGGGGGGGGGGGGGGFFEEFEFGGGGGGGCCCCC
@s1801 74
TGGGGAATCTTGCGCAATGGGGGGAACCCTGACGCAGCGACGCCGCGTGCGGGACGGAGGCCTTCGGGTCGTAAACCGCTTTCAGCAGGGAAGAGTCAAGACTGTACCTGCAGAAGAAGCCCCGGCTACCTACGTGCCAGCAGCCGCGGTAATACGTAGGGGGCGAGCGTTATCCGGATTCATTGGGCGTAAAGCGCGCGTAGGCGGCCCGGCAGGCCGGGGGTCGAAGCGGGGGGCTCAACCCCCCGAAGCCCCCGGGACCTCCGCGGCTTGGGTCCGGGAGGGGAGTGTGGAACACGCGGTGTAGCGGTGGAATGCGGAGATATCGGGTGGAACACCGGTGGCGAAGGCGGCCCTCTGGGCCGAGGCCGACGCGGAGGCGCGAAAGCTGGGGGAGCGAACAGGATTAGATACCCT
+
,CCCFFGGGGGCFEGFGEFFGGGGDGGGGGGGGGGGGGGGGGGGEECEEEEGGGGGGGGGGGCGECFD>@C:FFCEE7FGDCFFFFFDF:8=FGG<FEGGFGAC:FAFFCF<<<C0<FGGC>E>5E>?,*3C6C@*2;+<F*;88EGEGGE*:<CC:FFGGEC:EGGGCC/;;9CEDAC*9+<7+<C8>CEDGE<?*/*:7CEGFEEC>88:8:*):0C3398<>>*777*:5:C(20C:CE/2::/>+*7<9CF><5#*2;+CBB:D:>*>>57C3?B:+1@@3:4@,CCF@,6338++3F=>=>F>8=;?4+:@6+D9GF@@+:CF?99EF:C@4+7A:EFB4?4,EFCCB,GEC,@BB?67E@B+++EF:C=,FCC6@ECAF<E@@@@C@@@:ECGFECGFCEEGGFFE6A<66
@s1801 23185
TGGGGAATATTGCACAATGGGCGCAAGCCTGATGCAGCGACGCCGCGTGCGGGATGACGGCCTTCGGGTTGTAAACCGCTTTTGATCGGGAGCAAGCCTTCGGGTGAGTGTACCTTTCGAATAAGCACCGGCTAACTACGTGCCAGCAGCCGCGGTAATACGTAGGGGGCAAGCGTTATCCGGAATTATTGGGCGTAAAGGGCTCGTAGGCGGGTCGTCGCGTCCGGTGTGAAAGTCCATCGCTTAACGGTGGAGCTGCGCCGGGTACGGGCGGGCTGGAGTGCGGTAGGGGAGACTGGAATTCCCGGTGTAACGGTGGAATGTGTAGATATCGGGAAGAACACCAATGGCGAGGGCAGGTCTCTGGGCCGTTACTGACGCTGAGGAGCGAAAGCGCGGGGAGCGAACAGGATTAGATACCCT
+
<CCFCFFGGFFFGGGCFEFFCFGGGGGGG8FFAFFFFGCCFFGGGGFCFGGE@FGGGGGGGGDGGFGGCC7FGGFGGGGCCFF,?FCFGGGEEGF,<FFGGGGGFDCFDCCEGC9FFGGGAB:FFGGEDGDE>:7?<CFGGGGCCF7<=<F**<F=CC<AFG:FEEG*<8CFCED8C>FF7CG8//<:9)FC,>EE--*)?C8@>D5,8C,0:'5EC?@<621:5@C.GCBC??9ACECB@?BC=C77F@,192)F2F5183CB4:#GGEFFGFF?GGFAE<G6GFDFFFDFFDDFFFFFA>+EEDGGFC80CGFFBEACFFGGFFDDEF@7GGFFECFGGGGFEF@GEFFF9,GGEFGFGF<GCEEGGGGGGFFFFBEGEEFFGGGGCGFB7GGGEGGFE7GFGGGFCGGGGGGGGGCCCCC
@s1801 76
TGGGGGATATTGCACAATGGGGGAAACCCTGATGCAGCGACGCCGCGTGGAGGAAGAAGGTTTTCGGATTGTAAACTCCTGTCGTTAGGGACGATAATGACGGTACTCAACAAGGAAGTGACGGCTAACTACGTGCCAGCAGCCGTGGTAAAACGTAGGTCACAAGCGTTGTCCGGAATTACTGGGTGTAAAGGGAGCGCAGGCGGGAAGACAAGTTGGAAGTGAAAGCCATGGGCTCAACCCATGAACTGCTTTCAAAACTGTTTTTCTTGAGGAGTGGAGAGGTAGGCGGAATTCCCGGTGTAGCGGTGGAATGCGTAGATATCGGGAGGAACACCAGTGGCGAAGGCGGCCTACTGGGCACCAACTGACGCTGAGGCTCGAAAGTGTGGGTAGCAAACAGGATTAGATACCCT
+
FGGGGEGGGGGGGGGGGGGGGGGGGGGGGGGGGGGFFGGGGGEEFGGFFC=CFFFFGFGGFGFGGGG?+BFDFFGFAFGGCFFFC+?CFGG<>F+BFGGGFGF@CG9>=FG9FFFAFDB9CGEE7BFGFFGGG@@FF=<BCCFGG11FE,DFFGG,83B,,?,C9,6+FF**<@EEE*4<F97CFF6<589C7GG5E=C*>;<9>:::;--%CFC:3*C@9FFG65F#9C97F@CD6C:><F@8#8@@,6.0#>@93FB>D@B;FFCFED9F=B,?68,,=E9GFE?C4,C4D8GEC>B:A9EDFFCDCFCE@=CE>FFCFCFDECCFFEFCCFC,FFCEF@DGF@EGGGFE<CGFGGFGE8@C,GGGGEFDGCCGGGGGFGGECGGGGGFGEDGGFFGFGGGGGGGGGGF@CCCC
@s1801 77
TGGGGAATATTGCACAATGGGCGCAAGCCTGATGCAGCGACGCCGCGTGCGGGATGACGGCCTTCGGGTTGTAAACCGCTTTTGATCGGGAGCAAGCCTTCGGGTGAGTGTACCTTTCGAATAAGCACCGGCTAACTACGTGCCAGCAGCCGCGGTAATACGTAGGGTGCAAGCGTTATCCGGAATTATTGGGCGTAAAGGGCTCGTAGGCGGTTCGTCGCGTCCGGTGTGAAAGTCCATCGCTTAACGGTGGATCTGCGCCGGGTACGGGCGGGCTGGAGTGCGGTAGGGGAGACTGGAATTCCCGGTGTAACGGTGGAATGTGTAGATATCGGGAGGAACACCAATGGCGAAGGCAGGTCTCTGGGCCGTTACTGACGCTGAGGAGCGAAAGCGTGGGGAGCGAACAGGATTAGATACCCT
+
<EFGGFGCFFGFGGGGGGGGGGEGGGGGG9EFFFGGGGGGGGGGGGGGGGGGDGGGGGGGGGGFGGEGGGGGGCFFC@FC++CFGFEFEGGGDGGGGGFADEEEGGEEGGGGGGFGGDECGGGGFGGGGGGGF:EGDGC:DFFGGGGG>@CBFFCBF7,2C7,<;E>24FBCCGGG7CDGCEGC5;7::1A8;A6:EEAF7C6CFF?88C?ED:EBEBE49(1FCD>#CC@FCCC0EC6+GGF?1=*GGGCGFDCDGF?CEECEEEE6GGGFGGF<ED:BEEEC8>+,EFABCEBACCGGFGGGGGGE9GGDFEFFE,EA=A=9FF8GGGDGGCFF?FB8C,FFFF@,CEDEC<FB8GGGGFF@B>+GGGGGGGGGGGEDGFE8GGCEDGFGFGGGFCCCFFGCGFGGGGGGEGGGGFCCCCC
@s1801 78
TGGGGAATATTGCACAATGGGGGAAACCCTGATGCAGCAACGCCGCGTGAAGGATGACGGTTTTCGGATTGTAAACTTCTTTTCTTAGTGACGAAGACAGTGACGGTAGCTAAGGAATAAGCATCGGCTAACTACGTGCCAGCAGCCGCGGTAATACGTAGGATGCAAGCGTTATCCGGATTTAATGGGTGTAAAGGGAGCGCAGGCGGGACTGCAAGTTGGATGTGAAATACCGTGGCTTAACCACGGAACTGCATCCAAAACTGTAGTTCTTGAGTGAAGTAGAAGCAAGCGGAATTCCGAGTGTAGCGGTGAAAGGCGTAGACATTCGGAGGAACACCAGTGGCGAAGGCGGCTTGCTGGGCTTTAACTGACGCGGAGGCTCGAAAGTGTGGGGAGCAAACAGGATTAGATACCCT
+
GFGGGGGGGGGGGGGFGGEF?FGFCEGFFGGGGGGGGGGGGGGCFGFCEGGGGGGGD?FE6BFFEFG@7BFFGFDBEFGGAFEFFGGGGGFGGD=+?BFGGFFFEGEDGE9EEFDFGGGC,CFFGDCF@@FF<EFC>FFGGGFGCCBFGCFFECC;B>>FFF>C?EF:C7>:FEGC;FG*1=BC,<<<B,8CGFCCGE8<,8F@5=F>GGCE>@,>@D7??@3@6,FFFGGGC?>)89>;8<=7AFEBC><CD,@4,7@FF9?9DF<DB<<DA8ACF7;??E:,,,FD=B+EFC4,9+@8+,,EE>@)DCBEE?=C<=@,E@9:9,,GDFFGE,9?F8CFA4:F@GGFEGGGEEGFFCCEE=A?9FFFGGGGEFEGF,FF@FDCFEF,GFGEFGFF9GFC,GFGGGGEFCGGGGCCCCC
@s1801 79
TGGGGAATATTGCACAATGGGGGAAACCCTGATGCAGCGACGCCGCGTGAGCGAAGAAGTATTTCGGTATGTAAAGCTCTATCAGCAGGGAAGAAGAATGACGGTACCTGACTAAGAAGCCCCGGCTAACTACGTGCCAGCAGCCGCGGTACTACGTAGGGGGCAAGCGTTATCCGGATTTACTGGGTGTAAAGGGAGCGTAGACGGCAAGGCAAGTCTGATGTGAAAACCCAGGGCTTAACCCTGGGACTGCAGTGGAAACTGTCTGGCTCGAGGGCCGGAGAGGTAAGCGGAATTCCTAGTGTGGCGGTGAAATGCGTAGATAGTAGGAAGAACACCAGTGGCGAAGGCGGCTTACTGGACGGTAACTGACGTTGAGGCTCGAAAGCGTGGGGAGCAAACAGGATTAGATACCCT
+
E@EDEEGGFGGFGGGGGGGGGGGGGGFCBFGCDFGGGGEEFGGGGGGFFGFGG@EEGGGEFFGGFFGBFGGGG9FGGGGGGCFGGGGGGGGGGGGGGGGGGFEGGGEGC9DF9CCDGGDGG@FC+=:CCDA@FC8DE7DCFGCFFEEFG:>*,@<@,7FC>F>7C8F+<FCECCCFFD7FFGFCFGG,;C?F?:9CEE5CD5:C98EE>81:8CGBA?F@A@81BFGFGCF@:7EA?FF@:GGGFF@@5DE:*<#7EG#9<=,GFD@FFFF42#E5GGGEB,A,EF=++7FFD>8@8E,94EAC6)EE9F;<;=C:EFC<=F;C:,GGFFGGGEGFFFF8?,EF@GFCFGGGGFGGFEFC7GGGGGGFGGGEFF?FGGGFGGGGFECGGGF@GGGFGFEFGGGGGFGGGGGGCCCCC
@s1801 80
TGAGGAATATTGGTCAATGGGCGAGAGCCTGAACCAGCCAAGTAGCGTGCAGGATGACGGCCCTATGGGTTGTAAACTGCTTTTATAGGGGAATAAAGTGAGCCACGCGTGGTTTTTTGCATGTACCCTATGAATAAGGACCGGCTAATTCCGTGCCAGCAGCCGCGGTAATACGGAAGGTCCGGGCGTTATCCGGATTTATTGGGTTTAAAGGGAGCGTAGGCCGGAGATTAAGCGTGCTGTGAAATGTAGGTGCTCAACATCTGAACTGCAGCGCGAACTGGTTTCCCTGAGTACGCATAAAGTGGGCGGAATTCGTGGTGTAGCGGTGAAATGCTTAGATATCACGAAGAACTCCGATTGCGAAGGCAGCTCACTGGGGCGCAACTGACGCTGAAGCTCGAAAGCGCGGGTATCGAACAGGATTAGATACCCT
+
DGFGGFCGGGGGGGGGGGGFFGGGGGGGGGGGGGGGGFGGGGGFGGGGGGGGGGGGDFEGGGGGFFGGGGGGCFGGGGGGGGGGGGGGGGGGGGFGGGGGGGGGGGDEGGGGGGGGGEDGGGGGGGGGGF8?BECCGGCFGGGGEGGGGGGGGFGG@FGGGDDCEGGGEGD,<DFFFCFEGGFGGGCF:CB1CCFC5=FFGGGF<FC8EECCFCEFD;FDFCCF4>C8<726A=F5CGFE,<-FGFFCDC>@A<E<FGDFE@:CF@CFGFG>GF:C@C=-$?FFGGDB,FDDDFDCGGED8F9EEGF:DGAGGGGGGGD8FGGGAF7FCGGF?AGEBFGFF8?GGFFCGGGGGEGEFEGFCGGFFGGGGGGGGGGGF7GFCFDGGGGGGGGGGGGGFGGFEGGGGFGDGGGFGGGGGGFFDGGGGGGGGGGCCCCC
@s1801 23193
TGAGGAATATTGGTCAATGGACGAGAGTCTGAACCAGCCAAGTAGCGTGAAGGATGACGGTCCTACGGATTGTAAACCTCTTTTATAAGGGAATAAAGTCTCCGACGTGTGGCAGCTTGTATGTACCATATGAATAAGCACCGGCTAACTCCGTGCCAGCAGCCGCGGTAATACGGAGGATGCGAGCGTTATCCGGATTGATTGGGTTTAAAGGGAGCGCAGACGGGTCGTTAAGTCAGTGGTGAAAGTTTGGGGCTCAACCGTAAAAGTGCAGTGGGTACTGGCGTCCTTGAGTGCGGTGGAGGTGTGCGGAATTCGTGGTGTAGCGGTGAAATGCTTAGATATCACGAAGAACTCCGATTGCGAAGGCAGCTTGCTGAACTGTAACTGACGTTCATGCGCGAAAGTGTGGGTATCAAACAGGATTAGATACCCT
+
CF,CEFFG9,CFGGGGGGGGCGG++7@6EDFGGGGGGGGCFFGEGGGGGGFGGGC?D,,+8@FFGFGG=BCEFGFGG,=FFGGGEE?,5EFCBDD<F,5,,9,+8@BFCF+4+488,9E,B<FFFFG,E,CFGGGGGG9?,:>FC>CG8=DFDFCCCG8FFGGFFCEGGG*<@BFG@7FC@7DE*4C<FFEG<CCEGGG+9CCC?F#=@C29CC<:55:1287C.>?98CCG,;E:7,>)#ACF@0C>>*ECD@>D<>:@:8,@,,>,?GF?FF98,,@=8B=7:3,,CGCF?:@7C?=B,A44B@F=@8BCA,FFGGGGGGEGAE7A9GFFE?CCE??=?,,8FGGFFBDEEC@,DGGDGGGFGGDFCFGFF;,,9C,?<9EGEFE7GGFAE9C,@@F@,GFFGEGDGFFFFFDFE9GGGGFFB@DGGFFBCCC@
@s1801 82
TGGGGGATATTGCACAATGGAGGAAACTCTGATGCAGCGACGCCGCGTGAGTGAAGAAGTATTTCGGTATGTAAAGCTCTATCAGCAGGGAAGAAAATGACGGTACCTGACTAAGAAGCCCCGGCTAACTACGTGCCAGCAGCCGCGGTAATACGTAGGGGGCAAGCGTTATCCGGATTTACTGGGTGTAAAGGGAGCGTAGACGGCGATGCAAGTCTGAAGTGAAATACCCGGGCTCAACCTGGGAACTGCTTTGGAAACTGTGTTGCTAGAGTGCTGGGGAGGTAAGCGGAATTCCTAGTGTAGCGGTGAAATGCGTAGATATTAGGAAGAACACCAGTGGCGAAGGCGGCTTACTGGACAGTAACTGACGTTGAGGCTCGAAAGCGTGGGGAGCAAACAGGATTAGATACCCT
+
FFFGGGEGGGFGGGGGGGGGGGGGGGGFGGGFGGGGGGGGGGGGGGG@CFGGGGGGGGGEFEEFGGGBFGGGGGGGGGGGGGGFGGGGGG+BCFGGF<FGFGGGGGGFFGGDGCE9AFGGFC@BCGCEFFGGGFFGFG7@@BCGDEBB3@3DAFG@,3>7@7*=7;:C:F:*FC7BEGCF9FFFFG7F4?5?CF?BEED2C5CFEC7?>72C@9//<2>F,52@F@CFGG?CGGC%@D63-@6=C;69F>:<AFGFD=+0=11AF<EC=<<E.D88#@EGDFAFEA7=78GFD>;8FFE<GFC8FGGEFCGDCC:DGGFCGFEFCGGGGGFF@EECCAE?,CFEEB,FCDGGFFFDFFFGGFFC@FCBGDCFFFF@8GF@DEFFCFGDGGGGGFGGGFCFFGGFFFGGGGFCCCCC
@s1801 83
TGGGGAATATTGCACAATGGGGGAAACCCTGATGCAGCGACGCCGCGTGAGCGAAGAAGTATTTCGGTATGTAAAGCTCTATCAGCAGGGAAGATAATGACGGTACCTGACTAAGAAGCCCCGGCTAACTACGTGCCAGCAGCCGCGGTAATACGTAGGGGGCAAGCGTTATCCGGATTTACTGGGTGTAAAGGGAGCGTAGACGGCAAGGCAAGTCTGATGTGAAAGCCCGGGGCTCAACCCCGGTACTGCATTGGAAACTGTCGTACTAGAGTGTCGGAGGGGTAAGTGGAATGCCTAGTGTAGCGGTGAAATGCGTAGATATTAGGAGGAACACCAGTGGCGAAGGCGGCTTACTGGACGATAACTGACGCTGAGGCTCGAAAGCGTGGGGAGCAAACAGGATTAGATACCCT
+
GEGGGGFGEEDFGGGGGGGGGGGGGGGGGFGGGGGGGGDEGGGGGGGFGGCEFGGGCGG9FAFCFFF=EDEGGGFGGDGGDG<FE,CF=FFFGGFEFCA<<FGEFFGGFCFFGGFADFGGGGGGDGD@,><,CGC@F9:<CF<@C71>::>DCFFFGDG7CBFGFFFCFE7;,<;<:<1,2?BF,=7C?0<9+<A*:*2/>58+25*:5CF?FF89?*3/#5:3=;CFE>>>EDG6,FCC;FFE,0*87*<03F;9GG*G>GF@@;;#=F9<#:6@+CEC8GFEF;<GGGFDBB@,@B,9GGGGAFBCEDF;GGGGFGGDEAFFF9FGFFGGFFFEAECGGGGGGGEGGGFFFFCGGEFEEFDGGFGGGGGGGGFFDGGFGGGFGCGGGGGGGGFGGFGFGGFGGGGGGGE@CCCC
@s1801 84
TGGGGAATATTGCACAATGGGGGAAACCCTGATGCAGCAACGCCGCGTGAGTGATGACGGCCTTCGGGTTGTAAAGCTCTGTCTTCAGGGGCGATAATGACGGTACCTGACTAAGAAGCTCCGGCTAAATACGTGCCAGCAGCCGCGGTAATACGTATGGAGCAAGCGTTATCCGGATTTACTGGGTGTAAAGGGAGCGTAGGCGGTACTGCAAGTCTGATGTGAAAACCCGGGGCTCAACCCCGGGACTGCATTGGAAACTGTAGGGCTAGAGTGTCGGAGGGGTAAGTGGAATTCCTAGTGTAGCGGTGAAATGCGTAGATATTAGGAGGAACACCAGTGGCGAAGGCGGCTTACTGGACGACCACTGACGCTGAGGCTCGAAAGCGTGGGGAGCAAACAGGATTAGATACCCT
+
FFGGEFGGGGGGGGGGGGGGEEGGGGGGGFFGFGGGGGCGGFGGGGGCFGGGGFGFFCFFE:@FCFGEFGGGGGGFAFGGGGF9@EFGDG7:CF@FGGFGGGGGD=FFGGGGGGGGGGGAFGGEG@:F=FGGGG8:FFGGGGGFG>EGGCGFG97,?,<<,<<CECFGGGD5FGECCGGG@ECC?FCC72>;@FGCC5:55:<D5C/#CE<EFFC1%*<6.6/GFFF?GGGGGEEFE4GFDDGGFGG.FFFC;CFF?F7CG30/0<B,;C,E<F:F-7CB0:>CC,,E<=9DD>,FFBE?FE@+)@7FFCFA?=7E6F<D<;EE<,FEE@EAFFGFGGGGGGGFEC@FFDFEFCGFGGGGGGGGGGFGGGGCE<@FCGGGFBGGF7GDGGGGFFFGFGGGGGGGGGDGGGECCCCC
@s1801 85
TGAGGAATATTGGTCAATGGGCGAGAGCCTGAACCAGCCAAGTAGCGTGAAGGATGAAGGTCCTACGGATTGTAAACTTCTTTTATACGGGAATAAAGTATCCTACGTGTAGGATTTTGTATGTACCGTATGAATAAGCATCGGCTAACTCCGTGCCAGCAGCCGCGGTAATACGGAGGATGCGAGCGTTATCCGGATTTATTGGGTTTAAAGGGAGCGCAGACGGGAGATTAAGTCAGTTGTGAAAGTTTGCGGCTCAACCGTAAAATTGCAGTTGCTACTGGTTTCCTTGAGTGCAGTTGAAGCAGGCGGAATTCGTGGTGTAGCGGTGAAATGCTTAGATATCACGAAGAACCCCGATTGCGAAGGCAGCTTGCTAAACTGTAACTGACGTTCATGCTCGAAAGTGTGGGTATCAAACAGGATTAGATACCCT
+
FGGGGGGGGGGGGGGGGGGGGGGGGGGGGGGGFGGGFGGGGGGGGGGGD@FGGGGGFE<ECEFGGEGE7CFFGGF?EFGGGGGGGGGFFGGDGGGGGGGGEFGGFGGCF=?<A<FFGGGEGGGGGGGCGFGGGGGGGGGFE,@FGGGGFC9FGGGGGGGGGGGGGGGDGGGGC9DF7<FC+'?>8<EG:C*#=FCEGFDE@EFBFGC:F@A2>BC:C@F83>;;>>>FC<:CCFF9769;FFFFFE@,+@&6+?FDGCFB;885;&?F=E@6EB+AE(9AFFGFFFE=@9GGDE2<8E,FFA>,E+=GGGFDDDGGGGGGGGGGFEEEABEEEEAD,FF@A8GGFGFGGGFGGFF7GGGGGGECGGGFF?FDFC,AFC,,BC<FEFGGFDDGGFGFDEGGGGGGGFGGFCECDAGGFCFDGGGGGGGFFFGCCCCC
@s1801 27054
TGGGGAATATTGCACAATGGGCGCAAGCCTGATGCAGCGACGCCGCGTGAGGGATGGAGGCCTTCGGGTTGTAAACCTCTTTTATCGGGGAGCAAGCGAGAGTGAGTTTACCCGTTGAATAAGCACCGGCTAACTACGTGACAGCAGCCGCGGTAATACGTAGGGTGCAAGCGTTATCCGGAATTATTGGGCGTAAAGGGCTCGTAGGCGGTTCGTCGCGTCCGGTGTGAAAGTCCATCGCTTAACGGTGGATCCGCGCCGGGTACGGGCGGGCTTGAGTGCGGTAGGGGAGACTGGAATTCCCGGTGTAACGGTGGAATGTGTAGATATCGGGAAGAACACCAATGGCGAAGGCAGGTCTCTGGGCCGTTACTGACGCTGAGGAGCGAAAGCGTGGGGAGCGAACAGGATTAGATACCCT
+
GCFFGEGGGGGGGGGGGAFCFGGGGG7CFGG8FGGFFFGGGGGGGGGB@EFGGGGBB@DBFFGCFDEGGGGGGFG<EFGGBEFGGGGGGGGGGF8DBCCC7FFFFGGFGGFG@B=DGFGGGG9EGGGDCFBFEGGF<FC:,8D:DDFFCGEGGCFEC@FF2?CF<CC+?:FGGG959FCGCEC>1?<3FFCFCE>EEGGG=8:EB?GGDEC>C>87C*:E;FC>D*EFFGE@7FGGGGFCE:E=FCGGGGEEFDF:CFCCCECC?ECFFEGFB338,5C=@3BFCF@FEEFFCAEDFA,=GGGGFFFCB5FGFGFE?,B9GDE,CFEFBCGGEFC?@:GGGGGDFDGGGGGFGFDFGGEGFGGGDGGGGFFFCCCBECEFFEFC7DGGGGFGGGGGGGGDGGGFFFGGGGEGGGGGCCCCC
@s1801 27154
TGGGGAATATTGCACAATGGGGGAAACCCTGATGCAGCGACGCCGCGTGGAGGAAGAAGGTCTTCGGATTGTAAACTCCTGTTGTTGAGGAAGATAATGACGGTACTCAACAAGGAAGTGACGGCTAACTACGTGCCAGCAGCCGCGGTAAAACGTAGGTCACAAGCGTTGTCCGGAATTACTGGGTGTAAAGGGAGCGCAGGCGGGAAGACAAGTTGGAAGTGAAATCCATGGGCTCAACCCATGAACTGCTTTCAAAACTGTTTTTCTTGAGTAGTGCAGAGGTAGGCGGAATTCCCGGTGTAGCGGTGGAATGCGTAGATATCGGGAGGAACACCAGTGGCGAAGGCGGCCTACTGGGCACCAACTGACGCTGAGGCTCGAAAGTGTGGGTAGCAAACAGGATTAGATACCCT
+
CFFFGGGGGGGGGGGGGGGGFGGGGDCCFEFCFGGGGFEEGECEGGGFGGGGGGGFFFGFEFEGGG>E+=EFGGEFEGFDFEFFFEGFFGGGGGGFFGFFCGDEGG9EFGGGGGGGGGGCFGGGGEGDFGG@FGGG@9F+DCDG@EGGGCFBCFCFG,:CC2FGGFFGBEGEC;)CEGG1FGGGF=GGC=CFFGG1*BFFGGGDEEE9:;@1:GCACCE68BBFCFF;:CF@CEF68+G=GGGFGDCFGGG1DF@:7>:@D@G?GEF??FDGF=8:GFCFBFFGGGGECEECF=:=CCGDGGEEEGGGGF9GC:FC@GGGGEF@?GFFFEB@EFGGFGGGGGEGFF@C@@<<,FGGFEF8FDFCC6FECEBBGEGFEFDFFCFCDCGGGGGGFGGGF<FAGGGGGFAFGEGCCCCC
@s1801 23449
TGGGGAATATTGCACAATGGGGGAAACCCTGATGCAGCGACGCCGCGTGGAGGAAGAAGGTCTTCGGATTGTAAACTCCTGTTGTTGAGGAAGATAATGACGGTACTCAACAAGGAAGTGACGGCTAACTACGTGCCAGCAGCCGCGGTAAAACGTAGGTCACAAGCGTTGTCCGGAATTACGGGGTGTAAAGGGAGCGCAGGCGGGAAGACAAGTTGGAAGTGAAATCCATGGGCTTAACCCATGAACTGCTTTCAAAACTGTTTTTCTTGAGTAGTGCAGAGGTAGGCGGAATTCCCGGTGTAGCGGTGGAATGCGTAGATATCGGGAGGAACACCAGTGGCGAAGGCGGCCTACTGGGCACCAACTGACGCTGAGGCTCGAAAGTGTGGGTAGCAAACAGGATTAGATACCCT
+
FFFDGGFGGGGFGGGGGGFCFGGGGGGGGGGFFGGGGGEGGG>FGGGFCGGGGGGGGGEFFF9EGGGGGGGGGGGGGGGGFFGFGCFGGGGFGGGGGGGGGDEGGGFGGGGGFFFGGGG9FGGGGGG8FFGGGC,DFF7FGGGGDECDGGGGCFGCEGGGDGGGGFCFGFGGGGGGGGGGGG#4<CC<?3?4B5E@EEGFDECA:ECCCC@,2CF>EFGGGGGFCEFFFAFFG<FDDCFEGGFGFCGGGFFA>CAFCFG:8FCGGFGGGFGFDF8FGFDCGFFFE+EFCE>9EE4+EC>FFGGG=GGF<EEE@F:FDCGGGEFCCEGFF@B@DGFF@EGGGCC@DE:GGGFGGGGGGFGFGF@AFGFGGGGGGGGGGGGFCGGFFGGGGGFFGGGGGGGGGGGFDGGGGFGCCCCC
@s1801 89
TGAGGAATATTGGTCAATGGACGAGAGTCTGAACCAGCCGAGTAGCGTGAAGGATGACTGCCCTATGGGTTGTAAACTTCTTTTATATGGGAATAAAGTGGGCCACGTGTGGCTTTTTGTATGTACCATACGAATAAGGATCGGCTAACTCCGTGCCAGCAGCCGCGGTAATACGGAGGATCCAAGCGTTATCCGGATTTATTGGGTTTAAAGGGAGCGTAGGCGGATTATTAAGTCAGTTTTGAAAGTTTGCGGCTCAACCGTAAAATTGCAGTTGATACTGGTAGTCTTGAGTGCAGCAGAGGTAGGCGGAATCCGTGGTGTAGCGGTGAAATGCTTAGATATCACGAAGAACTCCGATTGCGAAGGCAGCTTACTGTACTGTAACTGACGCTGATGCTCGAAGGTGTGGGTATCAAACAGGATTAGATACCCT
+
EFGGGGGGGGGGGGGGGGGGGGGGGGGGGGFFGFFGGCG+@FCFFDGGFGGGGGGGGFFFGEGGGGGGGGGFGGGCFGGGGGGGGGGGGGGGGGGGGFGGGGGGGGGGGGGGGFGGGGGDFGGGGGGGFGGGGGGGGGGG9FGGGGGGGGGGGBFG=CFGFED<CEFG@ECFGFCEGGGGGG?DFFFEGD@6?F7C53<?&6>GFF5C@F:;F?EAE6B>?FGFFFG@E@,:AAF>2+3<7#9%EEF=C<EECGFDGEGGF@E8ECE/=;E5EEE9,<FFFE@E?,=<?EFF9FCFGEFAD?9FGGDGFGFE@+@68GGGGGGGBGGFFE9GGFGDAGGGGGFFCGGFFC,CEB>GFFCEGGGGF<<GFFGGGGGFFE<,GGGGGGGGGGEGGGGGGGGGGFGGGGGGGGFGGGGGGGGGGGGGGFGGGGGCCCCC
@s1801 90
TGGGAATATTGCACAATGGGGGAAACCCTGATGCAGCGACGCCGCGAGAAGGAAGAAGTATCTCGGTATGTAAACTTCTATCAGCAGGGAAGAGATTGACGGTACCTGACTAAGAAGCCCCGGCTAACTACGTGCCAGCAGCCGCGGTAATACGTAGGGGGCAAGCGTTATCCGGATTTACTGGGGGTAAAGGGAGAGTAGACGGCTGGGCAAGTCTGATGTGAAATGCTGGGGCTCAACCCCGGGACGTCATTGGAAACTGCCCGTCTTGAGTGCCGGAGAGGTAAGCGGAATCCCTAGTGTAGCGGTGAAATGCGTAGATATTAGGAGGAACACCAGTGGCGAAGGCGGCTTACTGGACGATAACTGACGCTGAGGCTCGAAAGCGTGGGGAGCAAACAGGATTAGATACCCT
+
GFGGCE?FGGGGGGF@FE@CFGCGGFCFGGFGGGGGFDEFGFEGGG+@FFGGGGGGCFEFGA55<D@F,CEFFGG<?FEEEGGGCFGDGFFFFFFFGFFEFGGGGGFGGGF9E=FB3,BFECBCCED,BB,@D>CFAFF@<C,3B@C:FF@FDF>FDCECCEEG85*11=BF>8E<@=<,<9>C7*5*2<CEDE5?*7+57::851:E8#2C<0*FD73C@<CC:4%>:3CCEGD,<F+@EFCC:6@+,,D;CF@3@=06+77EGFB9AA45EE@+=FB4?,E<C::CFB=D@@,@?F9FFEEAFDGFFC,7F7CD<<EC,9GFGGGE@EGDFFF8F@F@=:=E@@GGEDGGGGGGGGGFD<C9FFEEGGGEDCGFGGDCGGGECDGGGEEFFFEFGFFEAGGGGGGGGGCCCCC
@s1801 91
TGGGGAATATTGCACAATGGGCGCAAGCCTGATGCAGCGACGCCGCGTGCGGGATGACGGCCTTCGGGTTGTAAACCGCTTTTGATCGGGAGCAAGCCTTCGGGTGAGTGTACCTTTCGAATAAGCACCGGCTAACTACGTGCCAGCAGCCGCGGTAATACGTAGGGTGCAAGCGTTATCCGGAATTATTGGGCGTAAAGGGCTCGTAGGGGGTTCGTCGCTTCCGGTGTGAAAGTCCCACGCTTAAGGGTGGATCTGCGCCGGGTACGGGCGGGCTGGAGTGCGGTAGGGGAGACTGGAATTCCCGGTGTAACGGTGGAATGTGTAGATATCGGGAAGTACACCAAGGGCGAAGGCAGGTCTCTGGGCCGTTACTGACGCTGAGGAGCGAAAGCGTGGGGAGCGAACAGGATTAGATACCCT
+
EFGGG@F@FGGFGGGGGGFFGGGGGGGGGGGGGGGFGGGGGGEGGGGFEGCCFGGGFGGGGGGEFGCFFGGGGGGGFGGEFGFFGGGGGGGEED,B<7FGFGGGG@@FFGGG9FGGGGGC<<FFGCGGGGGGGGDFGGGGD7CCF8@FGGFGG7B:C*,2?F<,4=CFEG:@FDE:*:FCFEGC:C69FC:EF>CEEGCECCE@EGCEFD58CC:>G40;($8CE<E3?223<:FCG:1#<CB:CE7#:DDCE;E@EC9C@?:3>19?>FF:FED@1@F8B+GGFEDD7FGFFDFGGF@6D=CCC@CFDC@1,EFFFEGFFC?BFE??4+>,7GF?<C:,ECF<FE4,GDGGFDGFBGEFEC8FCC:C@GGGGGECC@FGGGGGGGDGGGCFGGGFGFDCGFECFCFDFFFF9CFGGFCCCCC
@s1801 24784
TGAGGAATATTGGTCAATGGACGAGAGTCTGAACCAGCCAAGTAGCGTGAAGGATGAAGGTCCTACGGATTGTAAACTTCTTTTATAAGGGAATAAACCCTCCCACGTGTGGGAGCTTGTATGTACCTTATGAATAAGCATCGGCTAACTCCGTGCCAGCAGCCGCGGTAATACGGAGGATGCGAGCGTTATCCGGATTTATTGGGTTTAAAGGGAGCGCAGACGGGAGATTAAGTCAGTTGTGAAGGTTTGCGGCTCAACCGTAAAATTGCAGTTGATACTGGTTTCCTTGAGTGCAGGTGAGGCAGGCGGAGTTCGTGGTGTAGCGGTGAAATGCTTAGATATCACGAAGAACCCCGATTGCGAAGGCAGCTTGCTAAACTGTAACTGACGTTCATGCTCGAAAGTGTGGGTATCAAACAGGATTAGATACCCT
+
CFFFFCFGGGFGGGGGGGFGEFEGGGGGGGGGGGGGCGDGGGFGGGG@@CFGGGGGGGGGGGGGGGGGDFGFFGGFGGGGGGGGFFGGGGGGGGFFGGF:EFCGGGGGGGGCG?BCF8EFCFFGGGGGGGGGGFCGAFFE9E=CEGGCD?CFEFFGG9DGC8FGGCGEGDGGCFFDGFG>7FEFE7E@F7;;E>C?69?FFCF?F@<1*82<9CF:E;8>0=<;<*9#EDFFCFAA6/-GGGGGF=#=C8097GCE?.8FCECDFFECA8<CGBFFDA9>DEEF8F<FD6,81,,9,F9,DEEFFFCGE8@9,+GGGGGDGFCE=CBAGGGFFFFFFFF=?,EEGFEDEGFFCF7GFFGCCCGFGFGGF8FGF<EFGGGGFFFGGFDGGFGGGGGDFFCFC:FGDGGGGGGGGGGGECFEFGGGGGFGFFGCCCCC
@s1801 21544
TGGGGAATATTGCACAATGGGCGCAAGCCTGATGCAGCGACGCCGCGTGAGGGATGGAGGCCTTCGGGTTGTAAACCTCTTTTATCGGGGAGCAAGCGAGAGTGAGTTTCCCCGTGGAATAAGCTCCGGCTAACTACGTGCCAGCAGCCGCGGTAATACGTAGGGAGCAAGCGTTGTCCGGATTTACTGGGTGTAAAGGGTGCGGAGGCGGCTTTGCAAGTCAGATGTGAAATCTCTGGGCTCAACCCATAAACTGCATGTGAAACGGTAGGGCTTGAGGGAAGTAGAGGCAGGCGGAATTCCCCGTGTAGCGGTGAAATGCGTAGAGATGGGGAGGAACACCAGTGGCGAAGGCGGCCTGCTGTGCTTTAACTGACGCTGAGGCACGAAAGCGTGGGTAGCAAACAGGATTAGATACCCT
+
FFF8EGGGGACFFFGGGGGAFFGGGGGGGDCFFFFGGG7FC@FEFCE:FG7FEE,:,:,?B4-=C=F7FFGCAFFGGFFG9A,,CEFG>:=+8=F,?++6>FFG9FAFG,3<,68+88EF9DFA=@F<:<:*,8;=@FD,DF9:7>73>*<*4*4:;@<:,?<CC8C7<<+:***41<<:*=F<<A7CGFCFGG?9++<C*76:##:?5CEG8C63/8/9:<,>7.=95<9CDAF*:<3,;,7:@,<FGF=;:@,B+=33AA8@3+,CDFB+C98>80B,A;AAFFF=?FFCCC8GFE>C+EC@+FEC75CEFFC,?EF:C?FGFC=F8EEEFF9EE@FGGGEEF,GGGGECFCCGGFF8FBC;,@@GFCCGGGEEGGFCECF8,@EF<EEC@ECGGGFAGGGFFGGGGGGGGGGECCCCC
@s1801 94
TGAGGAATATTGGTCAATGGGCGAGAGCCTGAACCAGCCAAGTAGCGTGAAGGATGAAGGTCCTACGGATTGTAAACTTCTTTTATACGGGAATAAAGTATCCTACGTGTAGGATTTTGTATGTACCGTATGAATAAGCATCGGCTAACTCCGTGCCAGCAGCCGCGGTAATACGGAGGATGAGCGCGTTATCCGGATTTATTGGGGTAAAAGGGAGCTCAGACTGGAGATTAAGTCAGTTGGGAAAGTTTGCGGCTCAACCGTAGAAGTGCAGTTGATACTGGTTTCCTTGAGTGCAGTTGAGGCAGGCGGAATTCGTGGTGTATCGGTGAAATGCTTAGATATCACGAAGAACCCCGATTGCGAAGGCAGCTTGCTAAACTGTAACTGACGTTCATGCTCGAAAGTGTGGGTATCAAACAGGATTAGATACCCT
+
CFF9FFFCGGGGG<FEEFDFGCGG+@+6CDGGFFFFDGFAF@EFFGBBCFFCE,9EFFFGDC@AFGGGGGGCEFGGG,CEFFGGFFGGFGGGGGFFFCGG,BE9EGCFFFFFG9E,,EFFG?FDFG<FFFFEFGAEEEFCEC++@FE,A8,D>DFGD7FGGGGGG+>>CCEC=ED<***3,8,>,*=F@CGF,,<ECEF@8+,,<C*<*5,52<C686#>67<5$;?55C,GAF6039:D,82,=7,:578B:FB?=:B,B+,@,,DC,GF?FCEA,C@=6FF@EDB=94CF6B@,@,@5,8GGFFEF@?DF?DEC>9,EDAGGFF@,GGGGFFA8@FAGGGGFDFGGFGDFC@@+@A,,@@GFF9DGF@DGFECC69A9FCFGGFFFDGFGFAFCFBFEFGFFC,ECGGECCFFFFGFGGGGFGGF<FGGCCCCC
@s1801 27523
TGAGGAATATCGGTCAATGGACGCAAGTCTGAACCAGCCATGCCGCGTGCAGGATGACGGCTCTATGAGTTGTAAACTGCTTTTGTACGAGGGTAAACGCAGATACGTGTATCTGTCTGCAAGTATCGTACGAATAAGGATCGGCTAACTCCGTGCCAGCAGCCGCGGTAATACGGAGGATTCAAGCGTTATCCGGATTTATTGGGTTTAAAGGGTGCGTAGGCGGTTTGATAAGTTAGAGGTGAAATTTCGGGGCTCAACCCTGAACGTGCCTCTAATACTGTTGAGCTAGAGAGTAGTTGCGGTAGGCGGAATGTATGGTGTAGCGGTGAAATGCTTAGAGATCATACAGAACACCGATTGCGAAGGCAGCTTACCAAACTATATCTGACGTTGAGGCACGAAAGCGTGGGGAGCAAACAGGATTAGATACCCT
+
EFGGGGGGGGGFGGGGGGGGGGGGGGGFGGGGGGGGGGGFGGGGGGGGGGGGGGGGGGCFGEGGFFFFGGGGGGGGGGGGGGGGGGFFGGGCECFGGGCGEGEGGFGGGGGDGGFFFGG,B?FGFGFGGGGGGGGGGGGGGGGGGGGGFGGGGGFGGGFFGGGGGGGGGDGGGGGDEEE*<;FE@GGEFGGGGGGGC7?GGG%FFG?<FFC59FG5F<FEFDGGCC>9GE%C@=A4<:F?FG:G@FGFGFGGGG@?GGFGFD=7>;0FGFGE2GGF@8<==FC(FB,FA<A=;=D8FFC:+:7EFE@EDFGGGGFE@AGGGGGGBGFACGGFB9GGGGGGGGGGFFE@FGEEFFFFGGGGGGGGGDGGGFGGGGGGF@E<FFFFGGGGGFFGGA<GFFC:CGGFDGGGFFGGGGGFFCFFGGGGGGGGGGFCCCCC
@s1801 96
TGGGGAATATTGCACAATGGGGGAAACCCTGATGCAGCAACGCCGCGTGAAGGATGACGGTTTTCGGATTGTAAACTTCTTTTCTTAGTGACGAAGATAGTGACGGTAGCTAAGGAATAAGCATCGGCTAACTACGTGCCAGCAGCCGCGGTAATACGTAGGATGCAAGCGTTATCCGGATTTACTGGGTGTAAAGGGAGCGCAGGCGGGACTGCAAGTTGGCTGTGAAATACCGTGGCTTAACCACGGAACTGCATCCAAAACCGTAGTTCTTGAGTGAAGGAGAGGCAAGCGGAATTCCTAGGGGTGCGGTGAAATGCGGAGATATTCGGAGGAACACTAGTGGCGAAGGCGGCTTGCTGGGCTTTAACTGACGCTGAGGCTCGAAAGTGTGGGGAGCAAACAGGATTAGATACCCT
+
EGGGGGGGGGGGGGGGGGGGGGEGGGGGGGGGGGGGGGGGGGGGGGGGGGGGGGGGGGGG:F@<?FGGEEGGFFGGFFGGGGGGGGFC@BFGG+=FCGGGGGGGGGGGGGFGGGGGGGFGFGGCA>EGCEGGFGF@F<FCGCDGCG@FGCC:>CCGGC:CEED;D@>A2:<?FDFC<B:CFEE:2,+?F<*=9FF99E+<))***2:/:55:>CC*<3<F<:0*05+/<<+<C+C2:4$;FG=@:2+169.6,,03@E9@>61:EGFFAA8,8E9*5DC=8,,,=;B9+++:D?@,FC@4:++@+@+):899,5,8C>6+:,,E;=::@+:C,5C,9,6,,,@FF@,C8,+@66C,@C6,;9AFDGGGGGGGFCEGGFFEEEGF7FECFGGGGFFEECFC9FFE@FGFC,GGFFCCCCC
@s1801 97
TGAGGAATATTGGTCAATGGGCGAGAGCCTGAACCAGCCAAGTAGCGTGCAGGATGACGGCCCTATGGGTTGTAAACTGCTTTTATAAGGGAATAAAGTGGGAGTCGTGACTCCTTTTGCATGTACCTTATGAATAAGGACCGGCTAATTCCGTGCCAGCAGCCGCGGTAATACGGAAGGTCCGGGCGTTATCCGGATTTATTGGGTTTAAAGGGAGCGTAGGCCGGAGATTAAGCGTGTTGTGAAATGTAGATGCTCAACGTCTGCACTGCAGCGCGAACTGGTTTCCTTGAGGACGCACAAAGTGGGCGGAATTCGTGGTGTAGCGGTGAAATGCTTAGATATCACGAAGAACTCCGATTGCGAAGGCAGCTCACTGGAGCGCAACTGACGCTGAAGCTCGAAAGTGCGGGTATCGAACAGGATTAGATACCCT
+
FGGGGGGGGGGGGGGGGGGGGGGGGGGGGGGGGGGGGGGGGGGGGGGGGGGGGGGGGGGGGGGGGFGGGGGGGGGGGGGGCFGGGGGGFGFAFFFGGGGGGGFGGGGGGGGGGGGGGGGGGGGGGGGGGGGGGGFFEFGEFEGGEGGGGFCGGGGGGGGGGGGGGGGGGDGGGGGGCGGGGGGGGGGGGGGGGGGGEGG=C@FEFGE?GFF?GE=AE@CE28CFCDE):EGG?CGAG5GGFGCCC?C@F49CCEC@:7FC@A@CG@<FFFC<:F:ECGGA?GEGCGF<FFFF8@+GGGGGEFDFGDGGGGGEFFGGGDDEEE>6)F@9,GCDCEFGGFF8GGGFFCGGGEAGGGGGGGGGGGECFGGGGFGGFGGGGGGGGGGGGGFGGGFGGGGGGGGGGGGGGGGGGGGGGGGGGGGGGGGGGGGGGGGCCCCC
@s1801 98
TGAGGAATATTGGTCAATGGGCGAGAGCCTGAACCAGCCAAGTAGCGTGCAGGATGACGGCCCTATGGGTTGTAAACTGCTTTTATAAGGGAATAAAGTGGGAGTCGTGACTCCTTTTGCATGTACCTTATGAATAAGGACCGGCTAATTCCGTGCCAGCAGCCGCGGTAATACGGAAGGTCCGGGCGTTATCCGGATTTATTGGGTTTAAAGGGAGCGTAGGCCGGAGATTAAGCGTGTTGTGAATGGTAGATGCTCAAGGTCTGCACTGCAGCGCGATCTGGTTTCCGTGAGTTCGCACAAAGTGGGCGGAATTCGTGGTGTAGCGGTGAAATGCTTAGATATCACGAAGAACTCCGATTGCGAAGGCAGCTCACTGGAGCGCAACTGACGCTGAAGCTCGAAAGTGCGGGTATCGAACAGGATTAGATACCCT
+
@FFGFFFGFGGFGFGGCEECFGGGEGGFGCFFGGGGGGGGGDCFFGCFEEEC@CGG<FF@FFEFGD9,=EFECC?F9CFFGGGGGG,ED9AA<FGCFC?5FC8=FGEGEFD,EECCEDFGG9<FGGFDGEGGGC98EFFF8FBCEEGG9FDF@FCFGGGFCGGFGE7**<FDGC*>BEE*>9F7*<C7F7**3CCEC5FGFGFCF>*=CG:B+?7??9<759>C)5EE5,:#3>EAB;;>;,&/@5#1;89D7<68@9>,*@FCC;>CC@30+7C>>>=+GGGGFC::=,<A081++ADBAA,,=8FBFGFGD?ECEB+B,9GGBGGGGGFFCGGGGGFFDFBFCGED@CGGFEGGGGGGF@GDFFEEDCFGGFGGGFGEGDDGF@<EEDGGGGFGGCGE,GGGFGGGGDGEGGGGGGFCGGGGGGGFC,@BCCCC
@s1801 25376
TGAGGAATATTGGTCAATGGGCGAGAGCCTGAACCAGCCAAGTAGCGTGAAGGATGACTGCCCTATGGGTTGTAAACTTCTTTTATAAAGGAATAAAGTCGGGTATGGATACCCGTTTGCATGTACTTTATGAATAAGGATCGGCTAACTCCGTGCCAGCAGCCGCGGTAATACGGAGGATCCGAGCGTTATCCGGATTTATTGGGTTTAAAGGGAGCGTAGATGGATGTTTAAGTCAGTTGTGAAAGTTTGCGGCTCAACCGTAAAATTGCAGTTGATACTGGCGTCCTTGAGTGCGGTTGAGGTGTGCGGAATTCGTGGTGTAGCGGTGAAATGCTTAGATATCACGAAGAACTCCGATTGCGAAGGCAGCACACTAATCCGTAACTGACGTTCATGCTCGAAAGTGTTGGTATCAAACAGGATTAGATACCCT
+
EGGGGFFC<EFGGGGGFFFFCFGGGGGGEGFGGGGGGGFFGGGGGGGGDEGGGGCGGGGGGGGGGGGGGGGGGGFGGGGGGGGGGGGGGGGGGG9FGGGGGCCFGGGG<5EFFFGGGGGGGGGGGGFGGGGGGGGGFDG,BFGGGGGGGGGGGGGGGGGGGGGGECEGG7CCCFFCFC<*F@FFGEEGCFE5?CFEGGG==C<CFGG5GG<GGG7,C;;E>542=AF>CEGFGG?4<7GGGGGGGF<FFCBC78C9D7AB:8GGGDDD@FGFFG<DA9CFFGFFEFE<FEEE>@+CCGGGF=DF@EB=+=>ED8B@>GGF@GEC@F:GGF<<E??CC?,,A46,<@,FGE@@@C@:GFGDF:7@C6;FF<FFCF9FF9GGGGFE,DFCEGDCEFFFEEC<GGEF<CFCFC,GF@CGFAECA@BB,FFCCAF@9CCC
@s1801 100
TGAGGAATATTGGTCAATGGACGAGAGTCTGAACCAGCCAAGTAGCGTGCAGGATGACGACCCTATGGGTTGTAAACTGCTTTTATAAGGGAATAAAGTGAGTCTCGTGAGACTTTTTGCATGTACCTTATGAATAAGGACCGGCTAATTCCGTGCCAGCAGCCGCGGTAATACGGAAGGTCCGGGCGTTATCCGGAGTTATTGGGTTTAAAGGGAGCGCAGACGGGAGATTAAGTCAGTGGTGAAAGTTTGCGGCTCAACCGTAAAATTGCAGTTGATACTGGTTTCCTTGAGTGCAGTTGAGGCAGGCGGAATTCGTGGTGTAGCGGTGAAATGCTTAGATATCACGAAGAACCCCGATTGCGAAGGCAGCTTGCTAAACTGTAACTGACGTCCATGCTCGAAAGTGTGGGTATCAAACAGGATTAGATACCCT
+
CCCEFEFGGGGGGGEFFDGGFGGGCEGGGFGGGGGGFCFFGGFGGGGFGGGGGGGGGFFCE7FFGGFGGGGGGFGGFGGGFGG99FFGGDGCF8CDEFGGE@FGCEGGGGGFGGGADFFGGGGFFFGFGA5<EEGGGGFDCFGGGGGGGGFC@F+@>=,FCD,DCDEFCEEFGCFECFEGG,>>FFGGGG@7=9FBE/<,@DGGGG@#<3<?8#FFG>DFEF?;%<E9E=F@31/5E@FF#GFGGCCGGGGGF?D;?GGF>EGF@,GGFGGFGFFD@,F?GFCGGGGFGDEFDD8GGEGF?FGEE??+EGD=CGECGGGGGEGGBGCAFFFEACFECGGFE8FGGGGGGFGGGFECGGGEBGGGGGGGGCFD,FFGGGGGGGFGEGFFEEFDGFGGGGGGGGGFGFGGGGGFGGGGGGGFGGGGGGFGGGGCCCCC
@s1801 101
TGGGGAATATTGCACAATGGGCGCAAGCCTGATGCAGCGACGCCGCGTGCGGGATGACGGCCTTCGGGTTGTAAACCGCTTTTGATCGGGAGCAAGCCTTCGGGTGAGTGTACCTTTCGAATAAGCACCGGCTAACTACGTGCCAGCAGCCGCGGTAATACGTAGGGTGCAAGCGTTATCCGGAATTATTGGGCGTAAAGGGCTCGTAGGCGGTTCGTCGCGTCCGGTGTGAAAGTCCATCGCTTAACGGGGGGTCTGCGCCGGGTACGGGCGGGCTGGAGTGCGGTAGGGGAGACTGGAATTCCCGGTGTAACGGTGGAATGTGTAGATATCGGGAAGAACACCAATGGCGAAGGCAGGTCTCTGGGCCGTTACTGACGCTGAGGAGCGAAAGCGTGGGGAGCGAACAGGATTAGATACCCT
+
FGGGG@FGGGGGGGGGGGGGGGGGGGGGGGGGGGGGGGGGGGGGGGGGGGGGGGGGGGGGGGGFFGGGGGD@DFGGGGGGDGGAFFCFGGGCED<FBCFGFGGGGGGGFFGCFGGGCGGFCGFFGGGFGGGGGGFG@FGGFGGGGGD,<<:FE*<<@FFGGGFCFGG,<@F7FFE;8CC?9CGEE,0@F+FGGFE:@CFF7<?*4:@#GD:EECEGC?A>;C3B7<F>?1@@CC<:C#8=<:58CCF:<:*FCE:ECC7F?CDCE0;9CEECGGFC@GD#8+ECGGGFEDB5,DF<><66,C8E=CDGFC+5FGGFGGDGDFFD?:=?67>EFDGGGGF@EGGDFE?,FCFE<<GGGFGGGGGFGGGFGGFGGGGGGGGGGGGFGGEDEEFECGGGGGGGGFGEFFDFGGGGGGGGGCCCCCC
@s1801 102
TGGGGAATCTTGCGCAATGGGGGGAACCCTGACGCAGCGACGCCGCGTGCGGGACGGAGGCCTTCGGGTCGTAAACCGCTTTCAGCAGGGAAGAGTCAAGACTGTACCTGCAGAAGAAGCCCCGGCTAACTACGTGCCAGCAGCCGCGGTAATACGTAGGGGGCGAGCGTTATCCGGATTCATTGGGCGTAAAGCGCGCGTAGGCGGCCCGGCAGGCCGGGGGTCGAAGCGGGGGGCTCAACCCCCCGAAGCCCCCGGAACCTCCGCGGCGTGGGTCCGGTAGGGGAGGGTGGAACACCCGGTGTAGCGGTGGAATGCGCAGATAGCGGGTGGAACACCGGTGGCGAAGGCGGCCCTCTGGGCCGAGACCGACGCTGAGGCGCGAAAGCTGGGGGAGCGAACAGGATTAGATACCCT
+
FFGGGGGGGGGGGGGGGEFGGGGGGGGGGGGGGGGGGGGGGGGGGGGGGGGGGGGGEE<FDGGGGGGGGGGGGGGGGGD:7:CGFGGGGGGGGGGFCFFGCGGFFGGGGGGFGGGGGD8FFFGD5E5EGGGGGGGGGGGGGGFGGGGGGGGGGGGGFGFGGG5EGDEGEGGEFFGGDG5>EGG?<FGGGD>>GGGCEGEEDDGGG?E>7C;CC*:/8<EFB2CDEFDF=5CEDD:0<.:::8E>EE?@D*?:3C<DFC,>8F:CGG>DF=*FF=GGEGGFC-FCEEFFCFFCD+B8GCFCGGFDC5C4FGGF@447GEACCG>C++EGGGGFB:B=:B@EF:CECFB,EEC@FC@CGECGGGFGGGDGGECC@GFF@CGGFGFFE<AFBFEGFFABECFFEGGGGF<GFGFFAC@CC
@s1801 103
TGAGGAATATTGGTCAATGGACGCAAGTCTGAACCAGCCATGCCGCGTGCAGGATGACGGCTCTATGAGTTGTAAACTGCTTTTGTACGAGGGTAAACGCAGATACGTGTATCTGTCTGCAAGTATCGTGCGAATAAGGATCGGCTAACTCCGTGCCAGCAGCCGCGGTAATACGGAGGATTCAAGCGTTATCCGGATTTATTGGGTTTAAAGGGAGCGCAGACGGGACGGTAAGTCAGCTGTGAAAGTTTGGGGCTCAACCTTAAAATTGCAGTTGATACTGGCGTCCTTGAGTGCGGTTGAGGTGGGCGGAATTCGGGGTGGAGCGGTGAAATGCTTAGATATCACGAAGAACTCCGATTGCGAAGGCAGCACACTAATCCGTAACTGACGTTCATGCTCGAAAGCGTGGGGAGCAAACAGGATTAGATACCCT
+
CFGGGGGGGGGGGGGDCFGEFFGGGGGEGGGGGGGGGFFFFGGFFGGGGGGGF,BFDEEGGGFFGGDC9FFGGGGGGGGGAFGGGGGGGFDGGFGFFCGEFFE9FGF??FFEGFEFEFF,@,CFFGGGGCECEG8+CAD>AC++B@CBDGGFEGGGFGGGFEFGGGGGGEGFGGFFEG7=:CFGGCGG@FGF?@FEEECFGFCCFC7<7,?B;F@AB#<8,:;2758#CC#?A@9.,*6,0=9@,,C=>FEEBFFD7.,@,9C,F@,ECFF69F@,@3+==BF:7GF=E8,>8EEC8@6,,,,88+>+?,?@+C@+E@,EFA=+A@,E4C,=<GGFEC<DGGFCE,8GFGFGGFCGGGGGGGGGGFFGGGGGGEFFC,=7GEGGGGFCEGGGGGGGGGGGFGGFEEGGGGGGGGGGGEFEGGGGGGGGGFF<CCB<
@s1801 104
TGAGGAGTATTGGTCAATGGGCGAGAGCCTGAACCAGCCAAGTAGCGTGCAGGACGATGGCCCTATGGGTTGTAAACTGCTTTTATAAGGGAATAAAGTGAGTCTCGTGAGACTTTTTGCATGTACCTTATGAACAAGGACCGGCTAATTTCGTGCCAGCAGCCGCGGTAATACGGAAGGTCCGGGCGTTATCCGGATTTATTGGGTTTAAAGGGGGCGTAGGCCGGAGATTAAGCGTGTTGTGAAATGTAGTGGCTCAACCTCTGCACTGCAGCGCGAACTGGTCTTCTGGAGTACGCACAACGTGGGCGGAATGCGTGGTGTAGCGGTGAAATGCTGAGATATCACGAAGAACTCCGATTGCGAAGGCAGCTCACTGGAGCGCAACTGACGCTGAAGCTCGAAAGTGCGGGTATCGAACAGGATTAGATACCCT
+
DGGGGGGGGGGGGGGGGGGGGGGGGGGGGGGGGGGGGGGGGGGGGGGGGGFGGGGEGGGGGGGGGGGGDCFGGGGGGGGGGGGGGGGGGGGGGGGEGFGGGGGGGGGGGGGGGGGGGGGGGGGGGGGGGGGGGGGGGGGGGGGCEEGGGGGGGCFEGGGD=DFFEGGDGGGGGGGGGGGGGGGGEFDFD<@.GGGE<EBFCF,GG<FF:<FF;>->C<GFFDGGFFGFGGGGGGGFGGGGFGF@BFGC@9@ECCC?=FFFGFGFGCGGGGF>CA:C=D=DFDFFFAGFFA,C9FC:8GDFD?>FEE>EDFE>8+ECGGGGGGGGFECFGGFEFGFEDE,DEE@8GGGGGGGFEEEFGGGGGGGGGGGGGGFF@GGGFFDGGGGGGGGGGGGGGGGGGGGGFGGGGGGGGGGFGGGGGGGGGGGGGGGGGGGCCCCC
@s1801 23403
TGAGGAATATTGGTCAATGGACGAGAGTCTGAACCAGCCAAGTAGCGTGAAGGATGAAGGTCCTACGGATTGAAAACTTCTTTTATAAGGGAATAAACCCTCCCACGTGTGGGAGCTTGTATGTACCTTTTGAATAAGCATCGGCTAACTCCGTGCCAGCAGCCGCGGTAATACGGAGGATGCGAGCGTTATCCGGTTTTATTGGGTTTAAAGGGAGGGCAGACGGGTCGTTAAGTCAGCTGTGAAAGTTTGGGGCTCAACCTTAAAATTGCAGTTGATACTGGCGTCCTTGAGTGCAGTTGAGGTGTGCGGAATTCGTGGTGTAGCGGTGAAATGCTTAGATATCACGAAGAACTCCGATTGCGAAGGCAGCACACTAATCCGTAACTGACGTTCATGCTCGAAAGTGTGGGTATCAAACAGGATTAGATACCCT
+
CFEFGGGG9FFGFFGGGFG8EEGGFGGEGCFGGGGG@FGGGGEEEFEBFFFGGGGF8AEFE9CFGCGGC,,C,:CEEG,,6EF9FFFFF9EEEAFFFC<,,:=BF<:<A=<CCCC:E8<F9E<EE,@??,,FEGCFD?9<5,BGC@CFFEF<F++8=DFFG8D<C7>FE@FGFE:FGDDG7,:1***5><<,2=<C+@8<-:@,CCC<FD;#/80:8#1:1-29;?C**E=F;FGF97C@FFE33,,+>3@+<,D86,<FFFD:9DCCE,D?DB;AA,CE>@FB=?,,GFFE88E<4,A,8GEBA+7BCCFC>>CCCF:E?E7@AEFE9FFEA<FEACF8FCFAE9:9<CDGEB6,4D,DGGGGFFFFF9AFE6C-F@7,GGGGGGFGEDCEC<GGGGDGGEGGFDDEGFCE@,DEFE@E@GF@9<F,F<8CCBCC
@s1801 20572
TGAGGAATATTGGTCAATGGACGAGAGTCTGAACCAGCCAAGTAGCGTGAAGGATGAAGGTCCTACGGATTGTAAACTTCTTTTATAAGGGAATAAACCCTCCCACGTGTGGGAGCTTGTATGTACCTTATGAATAAGCATCGGCTAACTCCGTGCCAGCAGCCGCGGTAATACGGAGGATGCGGGCGTTATCCGGATTTATTGGGTTTAAAGGGAGCGCAGGCGGGTCGTTAAGTCAGCTGTGAAAGTTTGGGGCTCAACCTTAAAATTGCAGTTGATACTGGCGTCCTTGAGTGCGGTAGAGGTGGGCGGAAGTCGTGGTGTAGCGGTGAAATGCTTAGATATCACGAAGAACTCCGATTGCGAAGGCAGCACACTAGTCCGTAACTGACGTTCATGCTCGAAAGTGTGGGTATCAAACAGGATTAGATACCCT
+
FGGGGGGGGGGGGGGGGGGFGGGGGGGGGGGGFGGG?EDFGGGGGGGGGGFGGFFGGF9F:CEAFCFG@FFGGGGGGFGGGEFGGGG<FGFCGGGGGA,,BFGGGGGGGGFGGGGGFCFGGAAFGFGC?FGGGGGF,<AFFGGGGGGFFAFFCF<BFGFCDDFFGGGGGGGGGGGEGGGGG7CC@FGGGG*=FGEEECCFFG:FEF?>F5F?FDGFG>E/2:*#F;4;*<C5CGFBGFG?FFDGGGGG>GEDGFE6D7FFFCDCFFFGGDC=BFEFCFFD=C7CF4<<9FFF9FC>@,FC,CCF:>@7EE9>4@+GGFEFFFC89CFDEBC,FGFE9FFFECFGGGFF9FGGFCGGGFGGGEDGGFEFGFGFE,DEF@7+:FCF,GGGEDFC9AGGGGGFGF<FGGGEGGGGFGGGGFGGGGGGFCGGGGGCCCCC
@s1801 107
TGAGGAATATTGGTCAATGGACGAGAGTCTGAACCAGCCAAGTAGCGTGAAGGATGAAGGTCCTACGGATTGTAAACTTCTTTTATAAGGGAATGAACCCTCCCACGTGTGGAAGCTTGTATGTACCTTATGAATAAGCATCGGCTAACTCCGTGCCAGCAGCCGCGGTAATACGGAGGATGCGAGCGTTATCCGGATTTATTGGGTTTAAAGGGAGCGTAAGAGGGCAGTCAAGTCAGCGGTCAAATGGCGCGGCTCAACCGCGTTCCGACGTTGAAACTGGCAGCCGTGAGTATGCACAGGGTACATGGAATTCGTGGTGGAGCGGTGAAATGCTTAGATATCACGGGGAACTCCGATCGCGCAGGCATTGTACCGGGGCATTACTGACGCTGAGGCTCGAAGGTGCGGGTATCAAACAGGATTAGATACCCT
+
<C9EEGFGFGGGGGGGGGFFGGGGGFCFGFGGGGGGGGCFGGGGGGGCFGGDC8FFGGFFGFEEEFFCBFDCCFGGGF9FFDFGFFFACFFGFGFEFGFEF?7FEFGGGGGGGEF,B?FGGGGGAFGGC9ECGGGFGGGAFGGGGGCBDFGDDFGGDFGDCA@FE+5CC@FFGGFGGGEE7@,*>>EF:CEEC9CCECFC++3<FFF'4<FF9C3#0FEB()3#57C9;<C9GC@GD:B@C7444CE+494*>:6,,***DGGCB@+8+8*=FCACD=6+?GGF:FB88FC:FD,GGEB,=B<CFF,8,,AFGEGEGFFE:6+8EGE=@,,?F?CGFECGGF@CGFB?,FE<B7F:=F7EEGEFA<B<<C9GGGGFFCGGGGGGAGGEGEFFFEGGGGFEFGFGEFCCCGFGGGGF<GGGGGGGF<GGGFCCCCC
@s1801 108
TGGAGAATATTGCACAATGGGGGAAACCCTGATGCAGCGACGCCGCGTGGAGGAAGAAGGTCTTCGGATTGTAAACTCCTGTTGTTGGGGAAGATAATGACGGTACCCAACAAGGAAGTGACGGCTAACTACGTGCCAGCAGCCGCGGTAAAACGTAGGTCACAAGCGTTGTCCGGAATTACTGGGGGTAAAGGGAGCGCAGGCGGGAAGACAAGTTGGAAGTGAAATCCATGGGCTTAACCCATGAACTGCTTTCAAAACTGTTTTTCTTGAGTAGTGCAGAGGTAGGCGGAATTCCCGGTGTAGCGGTGGAATGCGGAGATATCGGGAGGAACACCAGTGGCGAAGGCGGCCTACTGGGCACCAACTGACGCTGAGGCTCGAAAGTGTGGGTAGCAAACAGGATTAGATACCCT
+
FGG<FFGGGGGGGGGGFGGGGGGGGGGCCFDGGGGGGGGGFGGGEGG8CFBEECGGECC<FGCFGGGGGGGFGGGGGFF<EFGGGGGFDEFFGGGDGGGFFD7FFGFGG+C=FCGGGGGCEFGEGGGGGGG7CFGGGCF+@@FCC>CFE*>FFFGGGGGG9:BFFFFC*<7CGF@CEF,?FFE<<F#C<9C<?7GCGGGC9DC>DDC=,2,3<;:0AFCFAF6@7BF5GD:DAFC<A:CC@C5AE;@=?E>@9>C<@,0%0,GGGFD,-,F=9DFFFFDB4,,FFC+FCF?>,DGEE:8FFAC=5EC8GFF=CCC@+C9GF>GGGGEGFFFGGFFF4ACGGEGGGGDF@+C969EE8GFFF8C8GFEFFC,GFDGGGGGGGGGGFGGGGGGFGFFGFE9FGGGGGGFFGGGCCCCC
@s1801 23326
TGGGGAATATTGCGCAATGGGCGAAAGCCTGACGCAGCGACGCCGCGTGGGGGATGACGGCCTTCGGGTTGTAAACCTCTTTCAGCAGGGACGAAGTTGACGTGTACCTGCAGAAGAAGCGCCGGCTAACTACGTGCCAGCAGCCGCGGTAATACGTAGGGCGCAAGCGTTGTCCGGAATTATTGGGCGTAAAGAGCTCGTAGGTGGCTTGTCGCGTCGGATGTGAAAGCTTGGGGCTTAACTCCAGGTCGGCATTCGATACGGGCTGGCTAGAGGTAGGTAGGGGCAAGCGGAATTCCTGGTGTAGCGGTGAAATGCGCAGATATCAGGAGGAACACCGGTGGCGAAGGCGGCTTGCTGGGCCTTACCTGATGCTGAGGAGCGAAAGCGTGGGGAGCGAACAGGATTAGATACCCT
+
EGGGGGGGGGGGGGGGGGGGGGGGGGGGGGGGGGGGGGGGGGGGGEGCGGGGGGGEFGGGGGEFGFGGFGGEGGGGGGGGGGGFFGGGGGGGGGG@>FGGGG@FFGGGGGGGGGGGGGGFGEGG7F@FGGGGDGGGGCCAFFFGGGECCFBCFGCF<BCFDF8C8?E8EEED/AEG>EEG>FGGGGDDGEGG53,47FCC:EGG6:F7C85;4<45*7E@6:CFCDF9FCEC5FC@>>GFF<ACC@<@D@(GFFC>7CDGEEEGGFCGF>:?G=FD9FGFCGGGGFCF@GGFGGGF>E=GGGFGEFGGGGGGGEEFGFFFGGFFGEGGGGGGFF=GFGGGGGGGFGF@GGGGGGGFGGGDGGGGGGGGGGGFGGGGFGFFFGGGGGGGGGGGGGGGGGGGGGGGGGGGGGGGCCCCC
@s1801 110
TGAGGAATATTGGTCAATGGACGAGAGTCTGAACCAGCCAAGTAGCGTGAAGGATGAAGGGCCTACGGATTGTAAACTTCTTTTATAAGGGAATAAACCCTCCCACGTGTGGGAGCTTGTATGTACCTTATGAATAAGCATCGGCTAACTCCGTGCCAGCAGCCGCGGTAATACGGAGGATGCGAGCGTTATCCGGCTTTATTGGGTTTAAAGGGAGCGCAGACGGGTCGTTAGGTCAGCTGTGAAAGTTGGGGGCTCAACCTTAAAATTGCAGTTGATACTGGCGGCCTTGAGTGCGGTTGAGGTGTGCGGAATTCGTGGTGTATCGGTGAAATGCTTAGATATCACGAAGAGCTCCGATTGCGAAGGCAGCACACTAATCCGTAACTGACGTTCATGCTCGAAAGTGTGGGTATCAAACAGGATTAGATACCCT
+
@FFGGCFGGFGCFGGGGGGGGGGGGGGGGGDFGFGGGGGGGGGGGGEGGGGGGGGF,@F<FDFFF?FGC@C=FGCFFFGGGGGGFGGGGGGGGGGGGGF=FDFCFGGGGG<FE,CFFGGCCFFGGGFGGGGGG,CEFA9?CFFGGFCFGCCFCFFEGF?FGGFGGGDGGC@D,=DFGCG7FFFGF@CCFE:CFGFD**=FGGGD:C<C7CCCEFDFG>BD96CF6,CE=GGB?#@6AF<FCG'C@=)6F=#<5*:?FB=CEC7A@=<@B=:3,<;FD<@=+6@6+,+CD<FB5ECCC8E@GFC@B=7:ED?,+,+46,DE:A66)=>=EE<GGFE>9CA8GEBCFGFDC,FGDFCFC=E=7FCDFGFFF<9GGDGGEF:,GGGDFF@FFCFCFCGGGGGFFEEAGFEGEGFGGGGFGFEECGGGGGDGGGGCCCCC
@s1801 111
TGGGGAATATTGCACAATGGGGGAAACCCTGATGCAGCGACGCCGCGTGAGCGAAGAAGTATTTCGGTATGTAAAGCTCTATCAGCAGGGAAGAAAATGACGGTACCTGACTAAGAAGCCCCGGCTAACTACGTGCCAGCGGCCGCGGTAATACGAAGGGGGCAAGCGTTATCCGGATTTACTGGGTGTAAAGGGAGCGTAGACGGCAAGGCAAGTCTGATGTGAAAGGCTGGGGCTCAACCCCGGGACTGCATTGGAAACTGTCCTGCTGGAGTGCCGGAGAGGTAAGCGGAATTCCTAGTGTAGCGGTGAAATGCGTAGATATTAGGAGGAACACCAGTGGCGAAGGCGGCTTACTGGACGGTAACTGACGTTGAGGCTCGAAAGCGTGGGGAGCAAACAGGATTAGATACCCT
+
AFGGGGGGGGGGGGGGGGGGGEGGGGGGGGGGGGGGGGGGGGGGEGGCEGEGGGGGGGGFGFFGGGGGGGDFDFGCFGGGGGGGGGGGFEAFGGGGGGGGGGGFGFGGFGGFGGGGGGGGGGCFEGGGGGGFG<BEC9>BGGG:EGGGBFCCGGFC:F>FEGD<1:=FEFD8<BCGGEGGGGGGGGGGCCFDGG<)E=EGCCED?DGFEDEFGFF>F<G?<FCC@4CFG<;:FCFD8CGFFGGGGGGF>EA69GFFG;D;D>FCCFBB8FGEBGEFAGGG>E0DEEF7GFEFF?FE,B8<GEBB>EEFE;E;:GFGFGFCF;A?FGGFA,EFC<<FGGGFEFGGGECEGGGGGFFFF@EEGGFCGGGGCGFGGGFFFGGGGFFCF7GGGGGFDE,DFDFFGGGGFGEAGGGCCCCC
@s1801 112
TGAGGAATATTGGTCAATGGGCGAGAGCCTGAACCAGCCAAGTAGCGTGAAGGATGAAGGTCCTACGGATTGTAAACTTCTTTTATACGGGAATAAAGTATCCTACGTGTAGGATTTTGTATGTACCGTATGAATAAGCATCGGCTAACTCCGTGCCAGCAGCCGCGGTAATACGGAGGATGCGAGCGTTATCCGGATTTATTGGGTTTAAAGGGAGCGCAGACGGGAGATTAAGTCAGTTGTGAAAGTTTGCGGCTCAACCGTAAAATTGCAGTTGATACTGGTTTCCTTGAGTGCAGTTGAGGCAGGCGGAATTCGTGGTGTAGCGGTGAAATGCTTAGATATCACGAAGAACCCCGATTGCGAAGGCAGCTTGCTAAACTGTAACTGACGTTCATGCTCGAAAGTGTGGGTATCAAACAGGATTAGATACCCT
+
FGGGGAFGGGGGGGGGGGFGGGGGGEGGGCGGGGGGGGGGGGGGGGGEGGGGGGGGFGGGGFEGGFGGGDEGGFGGGGGGGGGGGGGGGGGGGGGGGGGGGGGGGGGGGGCGGGGGGGGGGGGGGGGEGFFGGGGF?9FADGGGEGGGGAFFGGGGGGGGGGGGGGGGGGGCGGGEGGGCFGGGGGGGGGEGGEFGG<:CFGGCCF<CCEFFGG;:E9FDBF89<7CBE-@FCGGDFFCF<G2EGA@@9@/FFFFF*EGFG>EFBDCC9DFBGFEC;=D==GGGDF@==,GDDFCGGGGDGGFFFF@CE?FFDEB+GF@<FFEDBGGGFGGFECC?EGGGGGEGGGGGGFGGGGGFFCCEGGGGGGFGFF8GGFEGFDGFGGGGGGFGGGGGFFGGGGGGGGGGGGGGGGGFGGGGGGGFFGGFGFFGGGGCCCCC
@s1801 113
TGGGGAATATTGCACAATGGGGGAAACCCTGATGCAGCGACGCCGCGTGAGCGAAGAAGTATTTCGGTATGTAAAGCTCTATCAGCAGGGAAGATAATGACGGTACCTGACTAAGAAGCCCCGGCTAACTACGTGCCAGCAGCCGCGGTAATACGTAGGGGGCAAGCGTTATCCGGATTTACTGGGGGTAAAGGGAGCGTAGACGGCAAGGCAAGTCTGATGTGAAAACCCAGGGCTTAACCCTGTGACGGCATTGGAAACTGTCTGGCTCGAGTGCCGGAGAGGTAAGCGGAATTCCTAGTGTAGCGGTGAAATGCGTAGATATTAGGAAGAACACCAGTGGCGAAGGCGGCTTACTGGACGGTAACGGACGTTGAGGCTCGAAAGCGTGGGGAGCAAACAGGATTAGATACCCT
+
D@FCEEEFGFFGGGGGGGGDFGGGGGFFFFGGGAEGGGGDGGGGEGG>FFGFGGCG,EE<EDGGGGGCFGGGGFFE<FFFGFFGGGGCGGGGGC<FGD9FFGGGF7?AFGG9BFFGGFG<FCEEGGFGFGGGGGGGGGGGG7<FGGEG<EDFFFFFFF>FGCEE*@CF77**<+:CE:C89:CC<F#C7,>,99E,:4EEDG5<FGGDGEFEEGB6D;719F=:*0<CGFCD>F98C@<A<GF@C$CF>+8?AAFDGC+?FCDADFG81FDD=@,C=EFB8B;EE+FBCCE>8@>88,EAE,@C5FEAEDFA84,6GEFD@,FFCFC9A,FGFE8<FEAFC?,DGEDEEGGF9EGGF@GGFCCFEFC6,FCGFGFFFGGGGGGGGGGGGGGGGFGGGGEDGGGGGF9GGFFCCCCC
@s1801 114
TGGGGAATATTGCACAATGGGGGAAACCCTGATGCAGCGACGCCGCGTGGAGGAAGAAGGTCTTCGGATTGTAAACTCCTGTTGTTGAGGAAGATAATGACGGTACTCAACAAGGAAGTGACGGCTAACTACGTGCCAGCAGCCGCGGTAAAACGTAGGTCACAAGCGTTGTCCGGAATTACTGGGTGTAAAGGGAGCGCAGGCGGGAAGACAAGTTGGAAGTGAAATCCATGGGCTCAACCCATGAACTGCTTTCAAAACTGTTTTTCTTGAGTAGTGCAGAGGTAGGCGGAATGCCCGGTGTAGCGGTGGAATGCGTAGATATCGGGAGGAACACCAGTGGCGAAGGCGGCCTACTGGGCACCAACTGACGCTGAGGCTCGAAAGTGTGGGTAGCAAACAGGATTAGATACCCT
+
FFGGGGDGGGGGGGGGGGFFDGGGGGGGGGGGGGGGGGDDFGGGGGG:FGFGGGGGGGFGGGDGGGGEGDFGGGGGGGGAEFGCFGFGFGGGGGFGGFGGGGGGGGGGGGGFFGGGGGG9,DFGGGGGGGGGGGGGGGGGFFCFG7>BFCFFGGGGCGGGGGG9FFCGGDGEC?BFE:CF:BFFGGFEGG1FCCCCGD=<>?E>CEGD?GFCFGGEDDE?CF<DF@;CF<CGGFGD8CFFF@B;@ACDCEBFGGG4CD?FCCFFGGGDGGFGDDD<FE638A9GFEGGGGEEE@6+GGGGFB>65GGGFFFD@8@CDGFGGGGGGGDGGGGGFDFFGGGFCDGGGGGGGDGGGFGGFEEDGGGGGGFGGGGGGGGGGGGGGGGGGGGGGFGGGGGGGGGGGGGGGGGGGFF9CCCC
@s1801 115
TGGGGAATATTGCACAATGGGGGAAACCCTGATGCAGCGACGCCGCGTGAGCGAAGAAGTATTTCGGTATGTAAAGCTCTATCAGCAGGGAAGATAATGACGGTACCTGACTATGAAGCCCCGGCTAACTACGTGCCAGCAGCCGCGGTAATACGTAGGGGGCAAGCGTTATCCGGATTTACTGGGTGTAAAGGGAGCGTAGACGGCAAGGCAAGTCTGATGTGAAAACCCAGGGCTTAACCCTGGGACTGCATTGGAAACTGTCTGGCTCGAGTGCCGGAGAGGTAAGCGGAATTCCTAGTGTAGCGGTGAAATGCGTAGATATTAGGAGGAACATCAGTGGCGAAGGCGGCTTACTGGACTGAAACTGACACTGAGGCACGAAAGCGTGGGGAGCAAACAGGATTAGATACCCT
+
CFGGGFGGGGFGGGGGGGGGGGGGGGGFGGGGGGGGGGEGFGGGCGFFGGGGGGGGGGECCFFGGFEFGGGGGGGGGGGGGGGGGGGGGGFG@FEFGFGGGGGGGGEGGGGGGGGGGGGGGGGGGDGGGGGGGFFBEE:CGGGGCEDE>FGGG@7DFFGGGGG78CFE7GDC>GGG?DECFF(GGG;E:?CFFGEDGCGEDC8FEGGDEGF>>8CFDDFFAFCGFF?GFCDGFGG?GB<>@CA8GFFFF;B:CCD@;3C=EGFFEGGGGF4EDFCG6CEG=FCFEEF:EDGGD@,F@=@,F:C=)GCGGGF=7FGEDE9GGEGGFEFE5,B5,C,GA?CGEBGFFEGGEBEFGGGEGFGGGGGGGGFGGFGFFGGGGGGGGGF@GGGGGGFDCE9FFEGFFFGGGFGGGCFCCCCC
@s1801 116
TGGGGAATATTGCACAATGGGGGAAACCCTGATGCAGCGACGCCGCGTGAAGGAAGAAGTATCTCGGTATGTAAACTTCTATCAGCAAGGAAGATAGTGACGGTACCTGACTAAGAAGCCCCGGCTAACTACGTGCCAGCAGCCGCGGTAATACGTAGGGGGCAAGCGTTATCCGGATTTACTGGGTGTAAAGGGAACGTAGACGGTGTGGCAAGTCTGATGGGAAAGGCATGGGCTCAACCTGTGGACTGAATTGGAAACTGTCATACTTGAGTGCCGGAGGGGTAAGCGGAATTCCTAGTGTAGCGGTGAAATGCGTAGATATTAGGAGGAACACCAGTGGCGAAGGCGGCTTACTGGACGGTAACTGACGTTGAGGCTCGAAAGCGTGGGGAGCAAACAGGATTAGATACCCT
+
FCFEGCFGFGGGGGGGGGFGGGGGGGGGGFGGGCEGGF:FFGGGEEE8CEFGGGGFCF8EGGGGFGGGGG?FFGGGGGGFFEFGGGGGGFGGGDFFGGGGGGGGFGGGCFFG,??FF8F<DEGGGFGGGGGGGFFGGGG@<>BCGGD:@E*@FFG,@,>F@@F@7::CFGGGGGGG:FE9,?<FCFGG<=CEGDGF#CE/*D@7F?<G<<EFF9C*><GFAB#:28FFG7EGFCFGFCBEC3/FF@C=D??#=GF;ADG?CGGF?CE:8DFG;GEF8EC=FCGEG>?=EEB9,8,FEEECEECEAEGDFEC,:FCBDC:,@;,GFGGGFGFE,EFC,,FF@CF?GFCF:7DGGGGGFCFGGGGGGGGGGGGGGECGGGGGFGFEGGGGGGGFGGFGFFGGGGGGFGGFGGGCCCCC
@s1801 22534
TGGGGAATATTGCACAATGGGGGAAACCCTGATGCAGCGACGCCGCGTGAGCGAAGAAGTATTTCGGTATGTAAAGCTCTATCAGTAGGGAAGAAGAATGACGGTACCTGACTAAGAAGCACCGGCTAAATACGTGCCAGCAGCCGCGGTAATACGTATGGTGCAAGCGTTATCCGGATTTACTGGGTGTAAAGGGAGCGCAGGCGGTGCGGCAAGTCTGATGTGAAAGCCCGGGGCTCAACCCCGGTACTGCATTGGAAACTGTCGTACTAGAGTGTCGGAGGGGTAAGTGGAATTCCTAGTGTAGCGGTGAAATGCGTAGATATTAGGAGGAGCACCAGTGGCGAAGGCGGCTTACTGGACGATAACTGACGCTGAGGCTCGAAAGCGTGGGGAGCAAACAGGATTAGATACCCT
+
DFFDGGGFGGGFGGGGF<E@B7FEGGGCFFGGGGGGGGC7FCGCGGD+@FEFGDFGGGG<E<<FFEEFGCFGGGABCFGDGGFGG,CFGGGGGGGGFGFGGGD:CFEG9FGFGGGGEGFGGGGG>FGGGGGGGGF@FCFFGGG8FEGD>FGFFFCF@>;FGG9FCCFBFF7CC;CC<C;<:BF0?F2?C:FCFF8EGD2CCG?E5:CC:>FFCCFDFAD:FCFCDGFFCFFCCEG?FFGGGFDGGGGEGDF8D=CE@AA99C3>)C;ECCC4FBGGGGFCC+GGFFEAEFGGGE8FGGFFADEEE=GGE<EEA@,F7DAEDAAGGGGGFEEEF<EGF8FGGCGFCFGGGEGGGFGGFFGGGGGGGFFEGGGEGGFFGGFEGDGFC7GGGGGFFFFCEFGGFFGGGGGGGFFGCCCCC
@s1801 118
TGAGGAATATTGGTCAATGGGCGAGAGCCTGAACCAGCCAAGTAGCGTGAAGGATGAAGGTCCTACGGATTGTAAACTTCTTTTATACGGGAATAAAGTATCCTACGTGTAGGATTTTGTATGTACCGTATGAATAAGCATCGGCTAACTCCGTGCCAGCAGCCGCGGTAATACGGAGGATGCGAGCGTTATCCGGATTTATTGGGTTTAAAGGGAGCGCAGACGGGAGATTAAGTCAGTTGTGAAAGTTTGCGGCTCAACCGTAAAATTGCAGTTGATACTGGTTTCCTTGATTGCAGTTGAGGCAGGCGGAATTCGTGGTGTAGCGGTGAAATGCTTAGATATCACGAAGAACCCCGATTGCGAAGGCAGCTTGCTAAACTGTAACTGACGTTCATGCTCGAAAGTGTGGGTATCAAACAGGATTAGATACCCT
+
DFGGGGGGGGGGGGGGGGEFFGGGGGGGGGGGGGGGGFGGGGGGGGGEGGGGGGGGGF,CCFFGGGGGGGGFFFFGGGGGGGGGGGGGGG7CFGGGGGGGG9FFGGGGGGGGA,?EGGGGFGGGGDGGGFFGGGGGGCFGFGFGGGGGG:FFGGGDGAD<@FCE+8FFGGGFGGFCE*<@>,FFECCEGCG,,@CEGGDG@8GGGGDGECF;9CFF527>5:CC>DE;:A6B=9,=D?GGCFF=GEFGCF2:7CFGFEDFEEFGFF9B8<FBFEAFEA+<GGGFG@GGFEGE;,8FFGFDDEGFBDGGECGGGGGCCFGFF:B+=F=9F;C,BA9D;FDGGGFF,GFFFCFGGEEF>GGEEDGGGGGGGGFGGFGGGGFAFGGGGGGEGGGFFAGFGGGGFCFFGGGGGGGGGGGGGFEFFGGGGGGGGGGCCCCC
@s1801 119
TGAGGAATATTGGTCAATGGGCGAGAGCCTGAACCAGCCAAGTAGCGTGAAGGATGAAGGTCCTACGGATTGTAAACTTCTTTTATACGGGAATAAAGTATCCTACGTGTAGGATTTTGTATGTACCGTATAAATAAGTATCGGCTAACTCCGTGCCAGCAGCCGCGGTAATACGGAGGATGCGAGCGTTATCCGGATTTATTGGGTTTAAAGGGAGCGCAGACGGGAGATTAAGTCAGTTGTGAAAGTTTGCGGCTCAACCGTAAAATTGCAGTTGATACTGGTTTCCGTGAGTGCAGTTGAGGCAGGCGGAATTCGTGGTGTAGCGGTGAAATGCTTAGATATCACGAAGAACCCCGATTGCGAAGGCAGCTTGCTAAACTGTAACTGACGTTCATGCTCGAAAGTGTGGGTATCAAACAGGATTAGATACCCT
+
GGGGGGGGGGGGGGGGGGGGGGGGGGFGGGGGGGGGGGGFEFFGGGG:FEGGGGGGGGFCFFFGGFGGGGFGGGGGGGGGGGGGGGGCFEEGGGGGGAGBFGGGGGGGGFFGGGGGGGGGGG,AEGGEGGGGGGGGGGDGCFEECEEFFEFG7<CCGGGFF?FFGGGGGGGGC,@F3*@<FFGGEEEEGGGD<F:CEGGG$5%FFGF0CFGF?EE4E6F69B:CBEG3C;?><F@@DC@CFFFGGF,CD8670EG>=7CDCEGF=FDGDGGFF<=CFBB6=FEB:B@8@,FGFFFGGGGF8E9GD=?7EFFGEFCDGGFFA?EC:>EGGEC,AC589EEDADEA8FEGGFCGFCGFGGGGEF7@GGGGGCFF@EGFFEFFGGGF<FFCGGGGGGGGGGGFGGGGGGGEGGFGGGFCEEGEFGGGGGGGGGGCCCCC
@s1801 120
TGGGGAATATTGCACAATGGGCGCAAGCCTGATGCAGCCATGCCGCGTGTGTGAAGAAGGCCTTCGGGTTGTAAAGCACTTTCAGCGGGGAGGAAGGCGGTGAGGTTAATAACCTCATCGATTGACGTTACCCGCAGAAGAAGCACCGGCTAACTCCGTGCCAGCAGCCGCGGTAATACGGAGGGTGCAAGCGTTAATCGGAATTACTGGGCGTAAAGCGCACGCAGGCGGTCTGTCAAGTCGGATGTGAAATCCCCGGGCTCAACCTGGGAACTGCATTCGAAACTGGCAGGCTAGAGTCTTGTAGAGGGGGGTAGAAGTCCAGGTGTAGCGGTGAAATGCGTAGAGATCTGGAGGAATACCGGTGGCGAAGGCGGCCCCCTGGACAAAGACTGACGCTCAGGTGCGAAAGCGTGGGGAGCAAACAGGATTAGATACCCT
+
DFGGGFGGGGGGGGGGGGGFFGGGGGGGGGGGGGGGGGGGGGGGGGGEGGGGGGGGGGGGGGFGGGGGFGGGEFGGGGGGG9FGGGGGGGGGGG<<FGGGGGGGGGGFADDGGGEFGGEC@,FFGGGGFGGGGGGGCE::EEFCCGGC@CGGG,<FGGFGGGGGGGG,CEGEC:EEGFFFGD5:E8C>FFGGG88;559CC3EFFF@7FGGGE:::E<:56<5F=@G>DGGCFDFBCC@F$CFF?EC8@F:<GGG;EFCDC?CFD@C@9C@CGGGGFFGFEE;@;GFFDFFFE,=@8*DD<GGFFGFCGGGFFFEC@69,EFECED:GGFGEEGFFE:7DGGGFDFCFGFGGFDAGFEEGCFGGGGGGGFGFEGEGGGGGGGGGGGGGGGFFGGGGGFFGGGGGEGGGGF@GGGGGGGGFGGFGFFGGFGGGGGGFCCCCC
@s1801 121
TGAGGAATATTGGTCAATGGGCGTAAGCCTGAACCAGCCAAGTCGCGTGAGGGATGAAGGTTCTATGGATCGTAAACCTCTTTTATAAGGGAATAAAGTGCGGGACGTGTCCTATTTTGTATGTACCTTATGAATAAGGATCGGCTAACTCCGTGCCAGCAGCCGCGGTAATACGGAGGATCCGAGCGTTATCCGGATTTATTGGGTTTAAAGGGAGCGTAGGCCGGAGATTAAGCGTGTTGTGAAATGTAGAGGCTCAACAGCTGCACTGCAGCGCGAACTGGTTTCCTTGAGTACGCACAAAGTGGGCGGAATTCGTGGTGTAGCGGTGAAATGCTTAGATATCACGAAGAACTCCGATTGCGAAGGCAGCTCACTGGAGCGCAACTGACGCTGAAGCTCGAAAGTGCGGGTATCGAACAGGATTAGATACCCT
+
CFGGGGGGGGGGGGGGGGGFGGGGGGGGGGGGGGGGDFGGGGGGGGG:FGGGGGGGGFDFGGFGGGGGGGGGFGGGGFGGFFGGGFGGGGGFFFGGFGFGGGGGGGGGGGGG9AFGGGGGGGGGG9FGGGGGGGFGGGFFDFEGGGGG?=FGDFGGGGGGGFGFECCGGGGGFFFGGGGEC82D>1CFGGC:9FFDGGG'=CFGFE=FGFFECFEFG@F>60/DFFE3CG?EFFGAGFEGFGFE;9A@@@:<F':GFFFE<@#GGCCCGGG#/CDECC?DCGGGFGFF8DFE=+GGGE8EFFFFGGGGGGFD>=7EGF7ECFGG>ECEEFADCGFGFFFDGDFF8DGGGGGGFFGGGGGGGFGGGGFGGGGGFGGGGGGEDGGGGGECGGGGGGFE@DGGGGGGGGGGGGGGGGGGGGGFGGGGGGGGFE<CCCCC
@s1801 122
TGGGGAATATTGCACAATGGGCGCAAGCCTGATGCAGCCATGCCGCGTGTATGAAGAAGGCCTTCGGGTTGTAAAGTACTTTCAGCGGGGAGGAAGGGAGTAAAGTTAATACCTTTGCTCATTGACGTTACCCGCAGCAGAAGCACCGGCTAACTCCGTGCCAGCAGCCGCGGTAATACGGAGGGTGCAAGCGTTAATCGGAATTACTGGGCGTAAAGCGCACGCAGGCGGTTTGTTAAGTCAGATGTGAAATCCCCGGGCTCAACCTGGGAACTGCATCTGATACTGGCAAGCTTGAGTCTCGTAGAGGGGGGTAGAATTCCAGGTGTAGCGGTGAAATGCGTAGAGATCTGGAGGAATACCGGTGGCGAAGGCGGCCCCCTGGACGAAGACTGACGCTCAGGTGCGAAAGCGTGGGGAGCAAACAGGATTAGATACCCT
+
GFGGGDGGGGGFGGGGGGFEEFEGGGGGGGCEFGGGGGGGGGFGGGG:7BFFDFFGFFFDFGGGCF7EGDC=EFD<FGGCBB9F9FGGGG7@CEFCED8CF8FCAGFG<FGFFGGDGGCG,C<FFA@CFFGG,CEDC+DD:FGGFFGE:B7CGG?C,:*1C7;CBCCCFGE5:EEDF,<1<*=<F7ED,9ACG8CC*+0;C<58C++++:8>E?EF-)<@9=8<BDE:C<CGC8C/F<3,2F=:CFC:=96CC+>::DD8D/8F@CF@CDF?,,;3+9FFBE;CC?GD<ACGGFF7GDF?CC>=,E@>@DGGFF@5>DE,EC@FGGF@6)C7EGDGFCEGGGGGGGFCGGGGGFDFGEC+=:CFEC:@@CC8DGGGFFFCGFGGGGGGGGGFGFGEDGGCCGGCEGDGGGGGGGGGGGFFFGFGGGGFGGFGGGFFCCCCC
@s1801 123
TGAGGAATATTGGTCAATGGACGGAAGTCTGAACCAGCCATGCCGCGTGCAGGATGAATGTGCTATGCATTGTAAACTGCTTTTGTACGAGGGTAAACACAGATACGCGTATCTGCTTGAAAGTATCGTACGAATAAGGATCGGCTAACTCCGTGCCAGCAGCCGCGGTAATACGGAGGATCCGAGCGTTATCCGGATTTATTGGGTTTAAAGGGTGCGTAGGCTGTTTTTTAAGTTAGAGGGGAAAGCTCGACGCTCAACGTCGAAATTGCCTCTGATACTGAGAGACTAGAGCGTAGTTGCGGAAGGCGGAATGTGTGGTGTAGCGGTGAAATGCTTAGATATCACACAGAACACCGATTGCGAAGGCAGCTTTCCAAGCTATTACTGACGCTGAGGCACGAAAGCGTGGGGAGCGAACAGGATTAGATACCCT
+
DDGGGGGGFGGGGGGGGGFFGGGGGGGFGFGFGGGFGGGGGGGGGBFGGGGGGGGGGGFGGGGGEFFGGFCGGGGGGGGGGFGGGGGGGCGGGGGGGGGGGGGGGGGGGGDEGGCGFGGGGGGGGBFGGGGGGDEFGGGGFFGGGGGGGGGGGGGGFGGGGGGGGGGGG7CG;>FGEGGCF?EFC6=FGGGGGGGGDEFFD=#=CCFC@FFF9:FFE2=0(FGGGFGGGDCGFFC5B9C@DF-&4CCFF0CGGGF:8CBFBC;>GFFFA<7ABFFDC;FC=9A,E,C8,<F@)@=,8E@GC8+=9@:=B49,,=EEED7CEECG>GGGFFF4,9FFDC:6,FGFAFFDEEGF@FCEDGGGGGDGGGGGFE9FEGGGGGDGGGGGGGGEEGGGFGFCGGGFGGGFGGGGGGGFEGGGGGFFFFGGE9GFFF@CCCCC
@s1801 124
TGAGGAATATTGGCCAATGGACGAGAGTCTGAACCAGCAAAGTAGCGTGCAGGATGACGGCCCTATGGGTTGTAAACTGCTTTTATAAGGGAATAAAGTGAGTCTCGTGAGACTTTTTGCATGTACCTTATGAATAAGGATCGGCTAACTCCGTGCCAGCAGACGCGGTAATACGGAGGATCCGAGCGTTATCCTGATTTATTGGGTTTAAAGGGAGCGTAGGCGGACGCTTAAGTCAGTTGTGAAAGTTTGCGGCGCAACCGTAGAATTGCAGGTTATACTGGGCGTCTTGAGTACAGTAGAGGCAGGCGGAATGCGTGGTGTAGCGGTGAAATGCTTAGATAGCACGAAGAACTCCGATTGCGAAGGCAGCTTGCTGGACTGTAACTGACGCTGATGCTCGAAAGTGTGGGTATCAAACAGGATTAGATACCCT
+
CEFGF@EFCFFGGGGGF<FFG8CE+@FCF<EFGGGGFF,4CEFFGGC@7FFGFGGGFGGGGEGCGG9EDFFFCFEFFG9FECFFGGGCC9F,?,BEFE9FGGGG9<=+=EC9,,,BFFGGGG,5<AF,FF99FF,85C:,,:+:C++:D,<AFF<:FCDFFG,,=+:CFFC,@B8F*>C*,6>FF***17*;74*<9A87=C04:@C918#9+99=@::>;687>;8>DE=>,:@*:CCGFBB@,A7::83@+=8833+F:A,,,,>A8,=6A3,,,@==CEF77=E5,<99*FDEEE,DGFGFF8+C@@,9+>8+,,,ECFDGBF@9ECF9EFGFDGGGECF,7FF?GEAFFFFEGGGGFEGEDE<EFFEGGGGGGFF@EGGGGGGGGGGGGGGFCFC@DDGFGGEC@CFCFFGFFE,GGGGGEAF9FDE@CCCC
@s1801 125
TGAGGAGCATTGGTCAATGGGCGAGAGCCTGAACCAGCCAAGTAGCGTGCAGGATGACGGCCCTATGGGTTGTAAACTACTTTTATAAGGGAATAAAGTGAGCCTCGTGAGGCTTTTTGCATGTACCTTATGAATAAGGACCGGCTGATTCCGTGCCAGCAGCCGCGGTAATACGGAAGGTCCGGGCGTTATCCGGATTTATTGGGTTTAAAGGGAGCGTAGGCCGGGGATTAAGCGTGTTGTGAAATGTAGATGCTCAACATCTGCACTGCAGCGCGAACTGGTTTCCTTGAGTATGCACAAAGTGGGCGGAATTCGTGGTGTAGCGGTGAAATGCTTAGATATCACGAAGAACTCCGATTGCGAAGGCAGCTCACTGGAGCGCAACTGACGCTGAAGCTCGAAAGTGCGGGTATCGAACAGGATTAGATACCCT
+
EFGGGGGGGGGGGGGGEFFFCFGGGGGGGGGGGGGGFGFFFFFGGGGGGGGGGGGGGGGGGGGGGFFGGGGFGGGGGGGDFGFFCFFGGGGFGGGGGGGFFGG?FGGGGGGGGGGGGGGGGGFGGGFGFGGGGGGEFFGGCFGGGGC,E@DGCFGDGGGFGGGGGGGGGCFGC;FCGGCCCFFGDFDGCEECFG:CGCC@3@1FFG7.1,2<FCEF563=9GDFF3C#:DEF>EFAE><CG;>4C?@@FF6GGGG<=>FF<F@9EFCFF7DEGEGGEE=D1GFEAGFB2A,57F=<;9?FDFEGGGEF:8FFD8>7GGGGGGGGAB7FFFDEFGGE@?<GGFDFGGGGFF9GGEGGEDGGGEEGGGGGGFGGGGCGGGGGGGGGGGFGGFFCF9<EEEGDFGGGGGGGGGGGGGGGGGFEFEFGGFAFFE@CCCCC
@s1801 126
TGGGGAATATTGCGCAATGGGCGCAAGCCTGATGCAGCGACGCCGCGTGCGGGATGACGGCCTTCGGGTTGTAAACCGCTTTTGATCGGGAGCAAGCCTTCGGGTGAGTGTACCTTTCGAATAAGCACCGGCTAACTACGTGCCAGCAGCCGCGGTAATACGTAGGGTGCAAGCGTTATCCGGGAGTATTGGGCGTAAAGGGCTCGTAGGCGGTTCGTCGCGTCCGGTGTGAAAGTCCATCGCTTAACGGTGGATCTGCGCCGGGTACGGGCGGGCTGGAGTGCGGTAGGGGAGACTGGAATTCCCGGTGTAGCGGTGGAATGTGTAGATATCGGGAAGAACACCAATGGCGAAGGCAGGTCTCTGGGCCGTTACTGACGCCGAGGAGCGAAAGCGTGGGGAGCGAGCAGGATTAGATACCCT
+
AFGGGG>FGGGFGGGGGGGGGGGGGGGGGGGGGGGGGGGDGGDGGGGGGGGGGGGGGGGGGGGGGGGGGCEGGGGGGGG7FGGFGGGGGGGGGGGGGDGGGGGEGDGFFFEFGGGGDG7F:FGGGGFGG7CFGGGGFCGGF:CFFGG,CCGGDFG@EFDCEFEB8EG,<*89<588:>8CEC2#8#-,@CGD88:8CGGG=0?CBFG0;?<EC9:EE%C;CF:D3>CAFC:<EGGFF=77CFC@EF<>FGFFC:::+FDF>E@3CGDDGGECGGGGGF>8GEFEE>+GEGGE,B8F9FF8D+CGCEEF9CC=+GGGGFCCGF=DBCFGEGFDGGGGFFF:FGFC<A?FGEFF<GFE@8EGGFGGFEGFGGGGGGGGEFDGGEFDGGEGGGFEBGGGGGGFGGGGGCGGGGGF<GGGGFCCCCC
@s1801 26841
TGGGGAATATTGCACAATGGGGGAAACCCTGATGCAGCGACGCCGCGTGAAGGAAGAAGTATCTCGGTATGTAAACTTCTATCAGCAGGGAAGATAATGACGGTACCTGACTAAGAAGCCCCGGCTAACTACGTGCCAGCAGCCGCGGTAATACGTAGGGGGCAAGCGTTATCCGGATTTACTGGGTGTAAAGGGAGCGTAGGCGGGAAGACAAGTTGGAAGTGAAATCCATGGGCGCAACCCATGAACTGCTTTCAAAACTGTTTTTCTTGAGTAGTGCAGAGGTAGGCGGAAGTCCCGGTGTAGCGGTGGAATGCGTAGATATCGGGAGGAACACCAGTGGCGAAGGCGGCCTACTGGGCACCAACTGACGCTGAGGCTCGAAAGTGTGGGTAGCAAACAGGATTAGATACCCT
+
FFGFG@FEGGCEFFFG?FC<FGGGDEFG,FFF9FGGGGGEFCFFGGGGGGGFFGGFGGGFGFGGFG78EGGGGGGGGFGF<EFFDGGGGGGGGGCFAF9ECGGGGGGGGGFGFGGGGGGFG7FEGGFFGGGGGGGFGGGGGGGF@EE7@@CCGFG9D:FGCCE<CGGD3@;,CAFD7CF5FG:GFGG7*8AC@FCC:CEB@C?C>?>=GE?9FCFCCGGFD?CFEDGGEC?FFFFF#:FFFFGFGG@3</<9CFGCFG<GGFGGGG8A6CEF9DE?CF=FFFEFC7EEGE>6E@+GGGGGFE@+AB=,AFEF:EGGGFCFGGGGDGGEC,EFBE8GFDGGCCGGGEGGGEGGFFGFCE,GGGGGGGEGGGFEGFGGGGGGGGGGGGGGGGGFFGGFCFEEGEFFF@,CGFF,CCCC
@s1801 128
TGAGGAATATTGGTCAATGGGCGAGAGCCTGAACCAGCCAAGTAGCGTGAAGGATGAAGGTCCTACGGATTGTAAACTTCTTTTATACGGGAATAAAGTATCCTCCGTGTAGGATTTTGTATGTACCGTATGAATAAGCATCGGCTAACTCCGTGCCAGCAGCCGCGGTAATACGGAGGATGCGAGCAGCATCCGGATTTATTGGGTTTAAAGGGAGCGCAGACGGGCGATTAAGTCAGTTGTGAAAGTTTGCGGCTCAAACGTAAAATTGCAGTTGATACCGGTTTCCTTTAGTGCAGTTGAGGCAGGCGGAATTCGTGGTGTAGCTGTGAAATGCTTTGATATCACGAAGAACCCCGATTGCGAAGGCAGCTTGCTAAACTGTAACTGGCGTTCATGCTCGAAAGTGTGGGTATCAAACAGGATTAGATACCCT
+
<CAFGGGGGGGGGGGFEEFGFGG7FFFFFGGGGGGGCDDC<AFFCGGBFGFGGFFFFFA<FFFCFFFFBB7EFGGGFFGGG?EGGGGGFCGEGGGGGGFGGAFG,,@DDF@FG?FFFGGFGFGF9FDEG+4A9FGGE,8,,:4BE@CFF9,A>DFE7?B+<FFFCCFGCEGGGE+@:F>*,@,5CCEE,,62,41:54<A@CFC9A269=B:?CC28*);3950-BE8E77:,<?ACFGG>E*90$E@83+>:6:8FEBB%+<@A)C9CCC;;?;<7##3='B=C,B:,E8ADFAE=9,FE=,8EF::7FED9,+EBC,:9CCB)FC,;@C99,EF@:5,?,,AA6CF?AFF@8@6,A<CBGGGGFEDE,C,8GFD<FFGEGGGFEFGGDGGGFGGFEECFGGFEEEGGGGFFAFDFDEECGFFFFGDFFGCCC@C
@s1801 22652
TGGGGAATATTGCACAATGGGCGCAAGCCTGATGCAGCGACGCCGCGTGCGGGATGACGGCCTTCGGGTTGTAAACCGCTTTTGATCGGGAGCAAGACTTCGGGTGAGTGTACCTTTCGAATAAGCACCGGCTAACTACGTGCCAGCCGCCGCGGTAATACGTAGGGTGCAAGCGTTATCCGGAATTATTGGGGGTAAAGGGCTCGTAGGCGGTTCGTCGCGTCCGGTGTGAAAGTCCATCGCTTAAAGGTGGTTCTGCGCCGGGTACGGGCGGGCTGGAGGGCGGTAGGGGAGACTGGAATTCCCGGTGTAACGGTGGAATGTGTAGATAGCGGGAAGAACACCAATGGCGAAGGCAGGTCTCTGGGCCGTTACTGACGCTGAGGAGCGAAAGCGTGGGGAGCGAACAGGATTAGATACCCT
+
B,FEGGGFFAFGGCFFCFGGCF::F@CF<AFFFGGG@F7FFEGGCEC>BBCEEEGGGFBFGEF?AFFGCECGGG<FAFGGGGFFDFGFGGGDGGGD,@<@<FCFFGCCFGFCEGGGGGGFFFEFFGGGFDFGGCGGGCCE:>7FCFF+<BEFDEGFGECGF*,,43=8*80<<@CE:8@F?EG5*;C<<,:<C#8/>EC8*+,,6FB<?;#:>C:#?2+C<@B<CEG,FCFFFGD,C4<9+;?<CG.%GE>CF#:><?CEG7GGFEC@EEF:GGGDGFF>F%GDGGEDC:BFE:,,,DF@D@+B+GGFGGE=BFEGAFF?FEFGFEDGEC:+GGDGGGFCC,EE@@DGGEFGFGGGFGGGGGGE:GGEFGF9CFDGGGGGGGGDCF7GEGGGGGGGGGGGGEGGGGFFGGFFE9GGGFCCCCC
@s1801 130
TGAGGAATATTGGTCAATGGGCGAGAGCCTGAACCAGCCAAGTAGCGTGAAGGATGAAGGTCCTACGGATTGTAAACTTCTTTTATACGGGAATAAAGTATCCTACGTGTAGGATTTTGTATGTACCGTATGAATAAGCATCGGCTAACTCCGTGCCAGCAGCCGCGGTAATACGGAGGATGCGAGCGTTATCCGGATTTACTGGGTGTAAAGGGAGCGCAGGCGGGAAGACAAGTTGGAAGTGAAATCCATGGGCTCAACCCATGAACTGCTTTCAAAACTGTTTTTCGTGAGTAGTGCAGAGGTAGGCGGAATTCCCGGTGTAGCGGTGGAATGCGTAGATATCGGGAGGAACACCAGTGGCGAAGGCGGCCTACTGGGCACCAACTGACGCTGAGGCTCGAAAGTGTGGGTAGCAAACAGGATTAGATACCCT
+
FFFFGGGGGGFGGGGGGGCFGGGD@FGGGFGGGGGGGGGGGGGGGGGBFGGGGGFGGGDGFFGGGCFEDGFGGFGGGGGGFGGGGGG9FGGDGCFFGGGGGFGGGGGFGFFFG,?DGGG<ECGCFGF:FFDCAFGGGFFG9BFGGGGGGEGGGGFEGFG@3@D=EGGGFGGGF;EFF:CFGGGGGGGG9GGGGGGGGEEGGGGGFG,F6?9?;CC=C9FF7:EC:FGFGGFFGGF>=8:88CDFFGFFD4>CF<D@:F1D@GFCGGGGGFD+9C=CDDCG+FB8GGF>1,GGDGGGGA9<FE9FGECC?,GFFD>+EEGGFGGDADEFGGGGEFECDFEGF>FCGFEFFFGFBCCC<FFEEGEFEFGGGFCCGEFFFFCE9CGFGGFDGFEGGGGGGGGFCEFFFFEGGGGGGGGGGFFDGGGGGGGGGGGCCCCC
@s1801 131
TGGGGAATATTGCACAATGGGGGAAACCCTGATGCAGCGACGCCGCGTGAAGGAAGAAGTATCTCGGTATGTAAACTTCTATCAGCAGGGAAGATAGTGACGGTCCCTGACTAAGAAGCCCCGGCTAACTACGTGCCAGCAGCCGCGGTCATACGTAGGGGGCGAGCGTTCTCCGGATTTACTGGGTGTAAAGGGAGCGTAGACGGTGTGGCAAGTCTGATGTGAAAGGCATGGGCTCAACCAGTGGACTGAATTGGAAACTGTCGTACTTGGGTGCCGGAGGGGTAGGCGGAATTCCTAGTGTAGCGGTGAAATGCGTAGAGATTAGGAGGAACACCAGTGGCGAAGGCGGCTTACTGGACGGTAACTGACGTTGAGGCGCGAAAGCGTGGGGAGCAAACAGGATTAGATACCCT
+
FFGGGDGGFFGGCFFDGGGGFGGCGGGGGGGGGGGGGGCGCBFGGGG>CFFEFCGGGGGCF<C?FFG79FFDGGGDDGFCEFFAFGGGGFGEEF<A<?F9?@CF+@8,B=A<,:F9<=F,3++@+8BDE,,@BAC:>FCEFDDF*CCF<*8@@9F<:FCF@C7*1*144<*;C?>8>C8@FF(EFG*GE7E9@<>87CC>*<:CCC;+;8CFCAC?<:C><;9?@=;8<C-FFECE@3FE3<*CEFGGFA>(3<52C796+CF@.#,<+@&C>GEFB<@EFFEEF=++E?B>,FFGE:,,FFGE5>8,FGFF?=CCFGGGE@,=B9FFFA<FCC=:,?4@@CFCE@FEEC<FE<,668F@A,,C@9FGFEEGDAF@::FB7EFDFFGDGGGGFFDFEGCGGGGGGGFFFEC9CCCC
@s1801 25304
TGAGGAATATTGGTCAATGGGCGAGAGCCTGAACCAGCCAAGTAGCGTGAAGGATGACTGCCCTATGGGTTGTAAACTTCTTTTATAAAGGAATAAAGTCGGGTATGCATACCCGTTTGAATGTACTTTATGAATAAGGAGCGGCTAACTCCGTGCCAGCAGCCGCGGTAATACGGAGGATCCGAGCGTTATCCGGATTTATTGGGTTTAAAGGGAGCGTAGATGGATGTTTAAGTCAGTTGTGAAAGTTTGGGGCTCAACCGTAAAATTGCAGTTGATACTGGATATCTTGAGTGCAGTTGAGGCAGGCGGAATTCGTGGTGTAGCGGTGAAATGCTTAGATATCACGAAGAACTCCGATTGCGAAGGCAGCCTGCTAAGCTGCAACTGACATTGAGGCTCGAAAGTGTGGGTATCAAACAGGATTAGATACCCT
+
FCGGGGGGCGGAFGGGGGFGGGGGDGGGGFCFGFGGGGFGGGGGGGGEFFGGGGGGGGAFFFGFGGGDGFDF:6FEFGGGGGGFGGGGGGGGGGGGGFGGCCCFFDEGGCE@=E:CEFG,BFGFFCFGGFFFGGGGGGFEFF@CEGGFGEGGDFFCFGGGGGGGEGCFFFEFDACFG::<,@FFG==CC=>?BFDFC*<-9FGGDGF>EG@F8>C8@CC?B@CFE7@-EFG;GGF<<CF:E<:3C?GGFGFF#GFGFEGF:CFDEGGGGGGFDGEEF;<CGEEFBF:5CD8GFGFE8FFGGGGGGFC??8>C+>+CCDA,FFEE@GGGCGGEEEEF;BGGFEFGFFGFGFF@C,7DFFF@FGGGGFFGGGGGGGGGGGF@GFGGGFC6,GFCGGEE,GEE8EGGFEEGGGGGGEGGFC@DGFGGGGGGGFF8CCBC
@s1801 133
TGGGGAATATTGCACAATGGGGGAAACCCTGATGCAGCAACGCCGCGTGAGTGAAGAAGTATTTCGGTATGTAAAGCTCTATCAGCAGGGAAGAAAATGACGGTACCTGACTAAGAAGCCCCGGCTAACTACGTGCCAGCAGCCGCGGTAATACGTAGGGGGCAAGCGTTATCCGGATTTACTGGGTGTAAAGGGAGCGTAGACGGCGAGACAAGTCTGAAGGGAAAGCCCGGGGCTCACCCCCGGGACTGCTTTGGAAACTGCCTTGCTAGAGTGGTGGAGAGGGAATTGGCATTCCTAGTGTAGCGGTGAAACGCGTAGATATTAGGGGGGACACCAGTGGCGAAGGCGGCTTACTGGACAGTAACTGACGTTGAGGCTCGAAAGCGTGGGGAGCAAACAGGATTAGATACCCT
+
GGGGGGGGGDGGGGGGGGGGGGGGGEFFGEFFG9FGGGGGGGGEGGGCCFGGGGGGGGGEFC9?FFGGGGGFGGEEGGGGGGGGFGGGGGGGGGGECFGGGGDEGGF,?AF9FFFFGFDFGGGEGGGGGCFDFFFGGGGGFFGGGCCE:FFAFFE,@FCECEGFGGFEEE*,<B7C:F<CFGCCBF6<2:7@:<<87=CEDC;9CC;:,:/:8;88@2,9DC+FC>CGEEECGG<,:5=97E<CFEGFE:::<FF@DDF:46:0ACG.,<,86D=?$4=B%6+FE=C8,,:9,8@9,=9,E:C8878FGEE@86+69C<FF=FFGFEGFF9FFEEC,=FF:EFDE@ECCCFGECAE6,FFGGFF9FEEGFCEFFGFFGGFFCGFCGGGEFCEFGGFACFFGGGGGGGGEB<<CCC<
@s1801 134
TGGGGAATATTGCACAATGGGCGCAAGCCTGATGCAGCGACGCCGCGTGAGGGATGGAGGCCTTCGGGTTGTAAACCTCTTTTATCGGGGAGCAAGCGAGAGTGAGTTTACCCGTTGAATAAGCACCGGCTAACTACGTGCCAGCAGCCGCGGTAATACGTAGGGTGCAAGCGTTATCCGGAATTATTGGGCGTAAAGGGCTCGTAGGCGGTTCGTCGCGTCCGGTGGGAAAGTCCATCGCTTAAGGGTGGATCCGCGCCGGGTACGGGCGGGCTGGAGTGCGGTAGGGGAGACTGGAAGTCCCGGTGTAACGGTGGAATGTGTAGATATCGGGAAGAACACCAATGGCGAAGGCAGGTCTCTGGGCCGTTACTGACGCTGAGGAGCGAAAGCGTGGGGAGCGAACAGGATTAGATACCCT
+
AFGGGGGGCFGGGGGGFFGGGGGGGGGGGFGGGGGGGGGFGGGGEGGCGDFGGGGGGCEECEGGFGEGGGGGDEGCFFFGGGGGDFGGGEDCCFFF=FGGGGGFDGGGGGGFFGGGGCGGGGGGFGGGGGCFEA9BFGEFGEGGG@FDGC:CFGEC;<?F9:=FECFFF:F*<:ECF@FGGDE8<9CGFCFFGC5C=CFDGFF*2;9E6CE10#25CBG:9E<FE&F<=0122<9:FF+;?#8?<.FCDGE2BF8CFGFEEBEDCDCEC@FDF73C=)GGGEFFGECGEA,FFBFFDBD+GGC>GFFCC88EFD;FFEFCFGF9DEEEE@CFGCFGGEFGGEFFFCGGFECFGGDGGGGGEGGCDGGGGGGGGGGGGF@GGGGECGGGGGGGGGGGGGGGGGGGGFFFGGGGFFGGCCCCC
@s1801 135
TGAGGAATATTGGTCAATGGACGAGAGTCTGAACCAGCCAAGTAGCGTGAAGGATGAAGGTCCTACGGATTGTAAACTTCTTTTATAAGGGAATAAACCCTCCCACGTGTGGGAGCTTGTATGTACCTTATGAATAAGCATCGGCTAACTCCGTGCCAGCAGCCGCGGTAATAAGGAGGATGCGAGCGTTATCCGGATTTATTGGGTTTAAAGGGCGCGCAGACGGGTCGTTAGGTCAGCTGTGAAAGTTTGGGGCTCAACCTTAAAATTGCAGTGGATACTGGCGTCCTTGAGTGCGGTGGAGGTGTGCGGAATTCGTGGTGTAGCGGTGAAATGCTTAGATATCACGAAGAACTCCGATTGCGAAGGCAGCACACTAATCCGTAACTGACGTTCATGCTCGAAAGTGTAGGTATCAAACAGGATTAGATACCCT
+
@F@FGGGGGGGGGGGGGG@CFFGG7FGFGFGGGGGGFFGGGGGGGGGBFG@FGFGGFGFEFEGGFFE@FGCGFGGGGAGG,<FGG@FGFCFGGGGFFFF@FF:FDA:F8<DEGAFCECDFFGDGGGGFFGGGCFGEDGGGFFEDGDCG8EFFGGD7DFGG@><CCCFEGGDGD95EE:C*,63>>C*CFCCFCFEGGEF@FGC9<CC.<F9B9C3#4:ED@;*><BGF:,*72#@<C?:0<@C<CEDGGGCFFEEBE9<9,;CF;2DB@&EBGF9-9FB9@ECC:E8BFFEF5C=88E=B,F8BBCB@+E?9+,=87DEFEF>C9C,,,,9CAFFECC@6,F<A8FFFFGGF8C:DC@<CCCEGGFEBCGFFEC,CFFF4,GEFE9EFCGGGGGGGGGGGFGFFEAFGGGFGGGGGGGGGFGFGGGGDFDGCCCCC
@s1801 136
TGAGGAATATTGGTCAATGGACGAGAGTCTGAACCAGCCAAGTAGCGTGAAGGATGAAGGTCCTACGGATTGTACACTTCTTTTATAAGGGAATAAACCCTCCCACGTGTGGGAGCTTGTATGTACCTTATGAATAAGCATCGGCTAACTCCGTGCCAGCAGCCGCGGTAATACGGAGGATGCGAGCGTTATCCGGATTTATTGGGTTTAACGGGAGCGCAGACGGGTCGTTAAGTCAGCTGTGAAAGTTTGGGGCTCAACCTTAAAAGTGCAGTTGATACTGGCGTCCTTGAGTGCGGTTGAGGTGTGCGGAATTCGTGGTGTAGCGGGGAAATGCTTAGATATCACGAAGAACTCCGATTGCGAAGGCAGCACACTAATCCGTAACTGACGTTCATGCTCGAAAGTGTAGGTATCAAACAGGATTAGATACCCT
+
AFFGGFGGGGD9EGGCEEFFGGGGGGGGGGFGGGGGGFFFGFGFGGGFGGGGGFGGFFGF,EFFEGEGECEFGG,FCGGGGGGGAFGGGGGFGGGGGFD@<FFGFFGGDGGGGGEGGGGG9@FFEFFGGFFFGFEGGFGDEFDEBDEGGGGGGGGGGGFCB,>FCC:FGGE7FFC:<*FFGCFE**=FCCB:E;CCGGCC82<FD;>,CFA$,C@>G>FE6)#/<@G;,<@+BE7*555,#7+=23FGF>ECF8?$E55B=CCAC7DC,GEFFFBFF=D2=63:>B,88FCB=GE>DF><EA4@<8444,A,+=GEGEFFEFC>0F89,9<A,FFFDD@FEECEFFC7@,GGGFFC:EF7GFCFF<E<<BCFGGFGFFF7EGGGGGGGGFEGGFGGGGGGGGFFGFGGFFFGGGGGGEFEAGGGGGEAGFGCCCCC
@s1801 137
TGAGGAATATTGGTCAATGGGCGAGAGCCTGAACCAGCCAAGTAGCGTGAAGGATGAAGGTCCTACGGATTGTAAACTTCTTTTATACGGGAATAAAGTATCCTACGTGTAGGATTTTGTATGTACCGTATGAATAAGCATCGGCTAACTCCGTGCCAGCAGCCGCGGTAATACGGAGGATGCGAGCGTTATCCGGATTTATTGGGTTGAAAGGGAGCGCAGACGGGAGATTAAGTCAGTTATGAAAGTTTGCGGCTCAACCGTAAAATTGCAGTTGATACTGGTTTCCTTGAGTGCAGTTGAGGCAGGCGGAAGTCGTGGTGTAGCGGTGAAATGCTTAGATATCACGAAGAACCCCGATTGCGAAGGCAGCTTGCTAAACTGTAACTGACGTTCATGCTCGAAAGTGTGGGTATCAAACAGGATTAGATACCCT
+
DGFFGGGGGGGGGGGGGGGGGGGGGGGGGGGGGGGGGGGGGGGGGGGGGGGGGGGGGGGGGGGGDFGGFEGGGGGGGGCGGGGGGGGFGGGGGGGGGGGGFGCGFGGGGGGGGAFGGGGGGGGGGGGGGGGGGGFEGGGGGC?EEGEGGFEFGGGGGGGGGGGGGGGGGGGCBEGGGGGF7CGGE7@:4FCCEGEGGGGGGG=?FF<C#FFECFCFG2FA5@9?>@GFGGGGGCB699@EGFFGGGFGF9GGGFFGGGGFFDGGFB9DFGGFGFAGFEFGFGGGGFGF=CGGFGFE8GGGGFDAFFEEGEFDC87GGGFEFF@+5EEE;EDFFFGGGGGGFFAFGGGGGGDDCFDGGGF@7EGGGGGGGGFFEFFCFGGGGGGGFGGGGFDEFFGFGGGGFGGGGGGGGFGFGGGGGFFFGGGGGGGGGGGCCCCC
@s1801 20852
TGGGGAATATTGCACAATGGGGGAAACCCTGATGCAGCGACGCCGCGTGAGCGAAGAAGTATTTCGGTATGTAAAGCTCTATCAGCAGGGAAGAAGAATGACGGTACCTGACTAAGAAGCCCCGGCTAACTACGTGCCAGCAGCCGCGGTAATACGTAGGGGGCAAGCGTTATCCGGATTTACTGGGTGTAAAGGGAGCGTAGACGGTGTGGCAAGTCTGATGTGAAAGGCATGGGCTCAACCCGTGGACTGCATTGGAAACTGTCATACTTGAGTGCCGGAGGGGTAAGCGGAATTCCTAGTGTAGCGGTGAAATGCGTAGATATTAGGAGGAACACCAGTGGCGAAGGCGGCTTACTGGACGGTAACTGACGTTGAGGCTCGAAAGCGTGGGGAGCAAACAGGATTAGATACCCT
+
CFGGGGGGGGGGGGGGGGGGGGGGGGGGGGGGGGGGGGGGGGGGEGGFEGGGGGGGGGFFFGGGGGGFGGGGGGGFGGGGGGGDGGGFGGFGGGGGGGGCFFGGGGGGGGGGGGGGGGGGGGDBFEGGGGGGGGGGGGGDFG8FGGGGGGDGGGGG:FGGDGCEFEFCGG<<FFCCEFEGF@E.FGG@F4A97FGGGGDGEGGGGEG2A9EG6FCCCFEF>;FDFFGFGGGGGGCFGDFGGGFGGEEEGFFGF9<GFGFD=CFGGGFGGGF<F@GDGDFCG?GGGGGF=CEDC8FFEEE=FFF@E>GFGGGFE@CGGGGGGGGGGGGGFEAGGGGGGAFFGEGGGGGGGGGGGGFGGGGFC8GGGGGDGGGGGGGGGGGGGFGFC7EGGGGDGGGGGGGGGGGGGGGGGGGGCCCCC
@s1801 139
TGGGGAATCTTGCGCAATGGGGGGAACCCTGACGCAGCGACGCCGCGTGCGGGACGGAGGCCTTCGGGTCGTAAACCGCTTTCAGCAGGGAAGAGTCAAGACTGTACCTGCAGAAGAAGCCCCGGCTAACTACGTGCCAGCAGCCGCGGTAATACGTAGGGGGCGAGCGTTATCCGGATTCATTGGGCGTAAGGCGCGCGTAGGCGGCCCGGCAGGCCGGGGGGCGAGGCGGGGGGCTCAACCCCCCGAAGCCCCCGGAACCTCCGCGGCCTGGGTCCGGTAGGGGAGGGTGGAACACCCGGTGTAGCGGTGGAATGCGCAGATATCGGGTGGAACACCGGTGGCGAAAGCGGCTCTCTGGCTTGTAACTGACGCTGAGGCTCGAAAGCGTGGGGAGCAAACAGGATTAGATACCCT
+
FFGGGGGGGGGFGGGGGGGGGGGGGGGGGGGGGGGGGGGGGGGGGGGGGGGGGGGGGGGGGGGGGGGGGGGGGGGGGGGGGGGGG:FGGG7CFGGAGGAF2=FGGGFCFGGGGGG6AFGG@FGGEE:E?FDFC>FECG7CCFGFGGGGG>EGEF7EC?FGGGDE8118:CCE@FGECC8/<CFFFGFFGDDGDGC:::CEGGCE:CGCCC8C>(C?C8:::9G)<>:&:>GGEED>87;C8DFC;8C=.ECE6;>CFFFCDF8CDF@F<+#FCA@8:EFE7GGEFB+ECEDCDB@+E@CC<FFEB=ECEFFDDCEFEE<,9FCDGGGGEFECGCCECCGGEFCCCFF@CFCGGFCGFDGGGDFGGFGFGFFBFGEGGFGGGFEGFCGGGGGGFFGFFFFGFGGGGGGGGEF<CCCCC
@s1801 25544
TGGGGAATATTGCACAATGGGCGCAAGCCTGATGCAGCGACGCCGCGTGAGGGATGGAGGCCTTCGGGTTGTAAACCTCTTTTATCGGGGAGCAAGCGAGAGTGAGTTTACCCGTTGAATAAGCACCGGCTAACTACGTGCCAGCAGCCGCGGTAATACGGAGGATGCGAGCGTTATCCGGATTTATTGGGTTTAAAGGGAGCGCAGACGGGTCGTTAGGTCAGCTGTGAAAGTTTGGGGCTCAACCTTAAAATTGCAGTTGATACGGGCGTCCTTGAGTGCGGTTGAGGTGTGCGGAATTCGTGGTGTAGCGGTGAAATGCTTAGATATCACGAAGAACTCCGATTGCGAAGGCAGCACACTAATCCGTAACTGACGTTCATGCTCGAAAGTGTGGGTACCAAACAGGATTAGATACCCT
+
AAAFEFGGGGGGGGFEFG96EFGGGG><FGDFGGDG9F7F:F@FGGG:FDGGGGGG7FEFGGG,5=::EEGGGGGG,AEEFGGGFFG+@:F+4<FF7FGGGGBFGCFFGCEFDCGGE7EFGGGGGGDE<EEGGGGCFBF:BFGFFFFCGGD@FF7:@F9CCCFE@FF8CFCE@<*;8+<EE?CE?CF7E6,:*;6$<?CGEE5CEE>:>CDC8DFC?78=3,=>0@F;9@99CFF8FFF4@8FGGCDB9FFCFCF<=ADC7C?>=6/FCFF<FDFGG<GEFCCFFE,AGGGF:B9,E8=@+CEFCGGDGAF:FCFFGGGFEB?C,F=FDFDCD,EEFC@EF:7E,GFBBACFC,FGGFEE<GGF@7GGGGECC7FFFF9FFABGGGGFFEGGDGGGFFCGGFDEDGGGGGGGGGGGCCCCC
@s1801 23540
TGGGGGATATTGCGCAATGGGGGCAACCCTGACGCAGCAACGCCGCGTGAAGGATGAAGGTTTTCGGATTGTAAACTTCTTTTATTAAGGACGAAAAATGACGGTACTTAATGAATAAGCTCCGGCTAACTACGTGCCAGCAGCCGCGGTAATACGTAGGGAGCAAGCGTTGTCCGGATTTAATGGGTGTAAAGGGTGCGTCGGCGGCTTTGCAAGTCAGATGTGAAATCTATGGGCTCAACCCATAAACTGCATTTGAAACTGCAGAGCTTGAGTGAAGTAGAGGCAGGCGGAATTCCCCGTGGAGCGGTGAAATGCGTAGAGATGGGGAGGAACACCAGTGGCGAAGGCGGCCTGCTGGGCTTTAACTGACGCTGAGGCACGAAAGCGTGGGTAGCAAACAGGATTAGATACCCT
+
,E8FEGGGE<EFGGGGCCGGGGDGCFGFGCGFFGGGGGGGGGGEFEG=FGGGGGGGGFCCGEFDFGGGGGGGFF?FGGGGAFGFGGGFEFGFEC8FGGGDGGGDEGGGDGFADFGGGGGGGGGEGGEFEFCGFG,,8DFEGGGGGGGGECFC<FF7<FCCEFEG>EFF@FCDCFCFD7<C1G#?FFE1@8FGG9<E7C9EE#:CCCDC88C=:@C@C?FGAFC:<FDFDGGFGFD:G?GCGGF<8EDAFF=<@9GFFFC=F=EGF?A<FCC@FCF9G=FFFGGGGGFGGCEE@,DCGEDGCFA4+)GGGEFGFCFCEFDFDF8F@FF@<GDEFCCCC,8GGC@ECGGGGGEGGGGGGGGF=GGFFFGDGEECEGGGGGGGGFGGFEEGDGFEGGFFFCDEACGGGECGFGFGCCCAC
@s1801 142
TGGGGAATATTGCACAATGGGCGCAAGCCTGATGCAGCGACGCCGCGTGCGGGATGACGGCCTTCGGGTTGTAAACCGCTTTTGATCGGGAGCAAGCCTTCGGGTGAGTGTACCTTTCGAATAAGCACAGGCTAACTACGTGCCAGCCGCCGCGGTAATACGTAGGGTGCAAGCGGTATCCGGAAATATTGGGCGTAAAGGGCTCGTAGGCGGTTCGTCGCGTCCGGTGTGAAAGTCCATCGCTTAACGGTGGATCTGCGCCGGGTACGGGCGGGCTGGAGTGCGGTAGGGGAGGCTGGAATTCCCGGTGTAACGGTGGAATGTGTAGATATCGGGAAGAACACCAATGGCGAAGGCAGGTCTCTGGGCCGTTACTGACGCTGAGGAGCGAAAGCGTGGGGAGCGAACAGGATTAGATACCCT
+
CFFFGFGGGGGGGGGGGGGGDFGGGGGGGGGGGGGGGGEGGGGGGGGGGGGDECCGGGGGGGGGGGGGGGGGGGGGFGGGGGGGGGGGGDGEGGGGF<FGGFEFGG@ECFGGFCGGGGGGGGG>=F,>,@:FCFGGGFGG:<:>,?D*FFF*<<FFGEG99<<?:8F,17F7C7;*;?CCEEG>E*+3AEF68*86:*1<7D1)8;?8CGGC9/91??CBB>?FCC?CF7?<2A<4:?:3:CG=:<<<DGDGG?#C>DFGECFEGD=7GF>:ECF8?F>BGC>+,FC8@4B:,4,9EB@88@=GGGGGFDE==EDGGFCFE<BCFGGGGGFFDGEGFBEBFDE<FGEGGGGFE@GGGCF<EGFF>FFGGGGEGGGEFEGGGGGFGF@CCEFEGGGGGGGGGGGGGGFGGGGGGGGFCFCCCCC
@s1801 143
TGGGGAATATTGCACAATGGGGGAAACCCTGATGCAGCGACGCCGCGTGAGCGAAGAAGGATTTCGGTATGTAAAGCTCTATCAGCAGGGAAGAAGAATGACGGTACCTGACTAAGAAGCACCGGCTAAATACGTGCAAGCAGCCGCGGTAATACGGATGGTGCAAGCGTTATCCGGATTTACTGGGTGTAAAGGGAGCGCAGGCGGTGGGGCAAGTCTGATGTGAAAGCCCGGGGCTCAACCCCGGTACTGCATTGGAAACTGTCGTACTGGAGTGTCGGAGGGGTAAGTGGAATTCGTGGTGTAGCGGTGAAATGCGTAGATATTAGGAGGAACACCAGTGGCGAAGGCGGCTTACTGGACGGTAACTGACGTTGAGGCTCGAAAGCGTGGGGAGCAAACAGGATTAGATACCCT
+
FECFGFGGGGGGDFFGGGGGGGGGGGFFGGGGF<FGGGGEFEFGEGEFC@FFFCECC<F,E,,CF,C+=FGEFGF@FGGGGGGFGGF<FC4BFFG<E@FGCECDF389DFFGGGG8F?FGC8FG7=>FACFADCD7<+,3FFC>@771:F@*3;;C**=4<F,?:4C+<<<E<>;B*C*8:BF@FGC042A<C@E>FG:55C>8*:>08#>??8:F.<8C9@::67<5::BCEDC95CEDFC@7C9GGFB=,6GFFED=+=+8C83,9C=8,,)>C>@+4++<DA9,C,B4A>@8E@4+@,CEGEACEGFEC=FCC>CE:,@=,EFFGGFEEF,CC98@GGGGGGGGEGC:CFFGGGGGGGFC,F9GFFCD8GGFGGFEF8GEFGGGGGGFEGGFEFF<FFGGGGGGGGGFGCCCBC
@s1801 22433
TGAGGAATATTGGTCAATGGGCGAGAGCCTGAACCAGCCAAGTAGCGTGAAGGATGACTGCCCTATGGGTTGTAAACTTCTTTTATAAAGGAATAAAGTCGGGTATGGATACCCGTTTGCATGTACTTTATGAATAAGGATCGGCTAACTCCGTGCCAGCAGCCGCGGTAATACGGAGGATCCGAGCGTTATCCGGATTTATTGGGTTTAAAGGGAGCGTAGATGGATGTTTAAGTCAGTTGTGAAAGTTTGCGGCTCAACCGTAAAATTGCAGTTGATACTGAATATCTTGAGTGCAGTTGAGGCAGGCGGAAGTCGTTGTGTAGCGGTGAAATGCTTAGATATCACGAAGAACTCCGATTGCGAAGGCAGCCTGCTAAGCTGCAACTGACATTGAGGCTCGAAAGTGTGGGTATCAAACAGGATTAGATACCCT
+
EFGGGGGGGGGFGGGGGGGGGGGGGGGGGGGGCEGGGGGGGGFGGGGGFCGGGGGGFFFF9FFFGGFGGGGGGGGGFGGGFEGGGGGGGGGGGFGGGFFF@CGGGGGGGDGDFFGGGDGGFGGFGGGGGFGGGGFGGGF<,=?CCF>FGFGGEFGGGGGGGCEGGGGGGGGGGG?GG8C=FCCFC@EG@<<CFGGGG=F0CFFF?=BF>GGG4GGFG>GGEFAFGGGGGGGGGFGFGGFECGGFFFA>F=FG:EGFFEGFFGGGFGFEEECB@FECE7,==FFCF?<CDA,A+GFGGGEBFEFGGGDGECAC4++FC?9,FFGGAGGGGFEA5,ECAGGGFFFGFDFGGGGGFEGGFEGCFEF,FGGGGCGEFGGGGGGCGGGGGGGGGFCC,FGGGFC88CFDFFGGGEGGGGGGFFFFFGGGGGGGGGFCCCAC
@s1801 22966
TGAGGAATATTGGTCAATGGGCGCGAGCCTGAACCAGCCAAGTAGCGTGGAGGACGACGGCCCTACGGGTTGTAAACTCCTTTTATAAGGGGATAAAGTTGGCCATGTATGGCCATTTGCAGGTACCTTATGAATAAGGACCGGCTAATTCCGTGCCAGCAGCCGCGGTAATACGGAAGGTCCGGGCGTTATCCGGATTTATTGGGTTTAAAGGGAGCGTAGGCCGGAGATTAAGCGTGTTGTGAAATGTAGACGCTCAACGTCTGCACTGCAGCGCGAACTGGTTTCCTTGAGTACGCACAAAGTGGGCGGAATTCGTGGTGTAGCGGTGAAATGCTTAGATATCACGAAGAACTCCGATTGCGAAGGCAGCGCACTGGAGCGCAACTGACGCTGAAGCTCGAAAGTGCGGGTATCGAACAGGATTAGATACCCT
+
EGGGGGGGGGGGGGGGGGFFGGGGGGGGGCGGGGGGGGGGGGGGGGGF@FGFGGGGGFGGGGGGFFGGGGGGGGGGGGGGGDDGGGGGGGGEGGGGGGGGGGGGGGGGGGGGGGGGGGGGGGGGGGGGGGGGGCDGGGGGGGGGGGGGGGGGGGFDGGGGGGGG7BFGGGGGGGGGGFEGGGGGGGEEFG42BFCBEGEGFGFGGGFA><AE/<87<>GGE=8CGGGFGGGGGFF?<DGGGGGGGGGGFFGGFCECEGGFGGGG>GFCFGGC@CCGEEE68FCFGGGD==<FFCCCCGGGDAEDGGGFF@=EDECCGGGGFF@7FGCFFEEE9CFGFFF=:,EB8FFCGGGAEC7GGGGFFEGFFFEGGGEEC,GGGGGGGGGGGGGGGFFGGEFF@@;GGGGFFCGGGGGGGGGGGGFEGGGGGFFAFGGCCCCC
@s1801 25659
TGAGGAATATTGGTCAATGGGCGAGAGCCTGAACCAGCCAAGTAGCGTGCAGGATGACGGCCCTATGGGTTGTAAACTGCTTTTATAGGGGAATAAAGTGAGTCACGTGTGATTCTTTGCATGTACCCTATGAATAAGGACCGGCTAATTCCGTGCCAGCAGCCGCGGTAATACGGAAGGTCCGGGCGTTATCCGGATTTATTGGGTTTTAAGGGAGCGTAGGCCGGAGATTAAGCGTGTTGGTAAATGTAGGTGCTCAACATCTGCACTGCAGCGCGAACTGGTTTCCTTGAGTACGCACAAAGTGGGCGGAATCCGTGGTGTAGCGGTGAAATGCTTAGATATCACGAAGAACTCCGATTGCGAAGGCAGCTCACTGGAGCGCAACTGACGCTGAAGCTCGAAAGTGCGGGTATCGAACAGGATTAGATACCCT
+
CG9FFDDGGGGCFGGGFGGGGGGGGGGGGCFGGGGGGGFFGGGFGGGEGGGFDEGGGGEEDFG7FGFGCA:FFECFGGGFGGGGGGGGGGGD7EFGG9EGFGGGGFF<E,<AFFFGGDGGGGCGGGGGFFGGFFF,CEEA,DFGGGG8,DFF?<7>>AFDEEFGGGDGGE7EFFGG>CGC?FGGEGGGEGGGCFEGGGGCC>GFCC<:<#E;CFC0<8B9)ECFFEG@=:;??CFFGGECF8,#<F?=GGFGGGGFFFFFFGFE@<,@FGFC=GGCCDC3CFGGFEFB,8FF:FE:EGFEE9=8GEGFCGGGGEECDFCEEGGEAEFECGGGGGFF9GF8GGEEGGGGGFFFC?7FEGGEGGGFGFFFFFGFCCGGGFGGGGGGGCEFGGGGGFGGFGGGFEFGFFGGGGGGGFAFGGFFGGGGGGGGGGGCCA@B
@s1801 147
TGAGGAATATTGGTCAATGGACGAGAGTCTGAACCAGCCAAGTAGCGTGAAGGATGAAGGTCCTACGGATTGTAAACTTCTTTTATAAGGGAATAAACCCTCCCACGTATGGGTGCTTGCATGTACCTTATGAATAAGCATCGGCTACCCCCGTGCCAGCAGCCGCGGTAATACGGAGGATGCGAGCGTTATCCGGATTTATTGGGTTTACAGGGAGCGCAGACGGGTTGTTAAGTCAGCTGTGAAAGTTTGGGGCTCAACCTTAAGATTGCAGTTGATACTGGCGTCCTTGAGTGCGGTTGAGGGAGGCGGAATTCGTGGTGTAGCGGTGAAATGCTTAGATATCACGAAGAACTCCGATTGCGAAGGCAGCATACTAATCTGTAACTGACGTTCATGCTCGAAAGTGTGGGTATCAAACAGGATTAGATACCCT
+
D@EEGGGG<FGGGGGGGGGGGGGGDEG6CFF@FGFGFG=EAF<AFGECFGD<FFGGECCE9@EFE@CDCC7FFGGGGG?F,CFEFGGGGF,FFGG<FF,C@@=+9,F+,9,:4,BC?EG+,B??FF9BEE,,<E9EGCFE<F++@>B3,,+8C>++=<,BF:8D++>C<CFG97@>:**8,2>@*1=<41*6,=<@5CCC7:<:97:<C,,+<<CFGF7)14:7B>;;#E@,3:,*31,#,>1&<7<C<EGCFD8@,3,<<,3,3,,C,39:9FDC@,8?DC=>@,B,D<EA54==+B@F@A,=B6+=F8E>9=@+EC4,GGGGBGGGGFDEACE=E<,@F@,9,C:,EFAGFFCCCDA:GGGDGGFGF9@9C;,<EE5,<C,FFFC,GFFECAC,E+C8GGGGGGGGGGFEECGFCEEFFGGGGGGGFE<CC@@C
@s1801 148
TGAGGAATATTGGTCAATGGACGAGAGTCTGAACCAGCCAAGTAGCGTGAAGGATGAAGGTCCTACGGATTGTAAACTTCTTTTATAAGGGAATAAACCCTCCCACGTGTGGGAGCTTGTATGTACCTTATGAATAAGCATCGGCTAACTCCGTGCCAGCAGCCGCGGTAATACGGAGGATGCGAGCGTTATCCGGATTTATTGGGTTTAAAGGGAGCGCAGACGGGCCGTTAAGTCAGCTGTGAAAGTTTGGGGCTCAACCTTAAAATTGCAGTTGATACTGGCGGCCGTGAGTGCGGTTGAGGTTTGCGGAATTCGTGGTGTAGCGGTGAAAGGCTTAGATATCACGAAGAACTCCGATTGCGAAGGCAGCACACTAATCCGTAACTGACGTTCATGCTCGAAAGTGTGGGTATCAAACAGGATTAGATACCCT
+
AFGGGEFGFFGFGGGGGFGFFGGEEGGGGGGGGGEGGGGGGGGGGGGFGDGGGGGGG<FGFFGGGEFGDCFGFGGGGGGGGGGGGGGGGCCF@FGFGGFDGGGGGGGGCECGGGGGGFGGGGGGDAECGGGGGFFGGGGA?FFGDGGGAGGGGGGGGGFCFDBFGEECFFCF@AFGFE7@FCG:*5=FGGGGGFFGGGGFCGGGGDCFCF<CCCFF8&@>;@*=E20#*:*<;;><>@@B5F=FFCDF,3.D@@:D:D<@CFF=CCGGCGGFGFFF=;FFCC@8:++41,GG=GG@=9,549,+FDE>>F?E@,@+GGFFFFC=)GGFE,,EC,,FDFCFE,6ABCFFFADGGGGGGFE:FCEFFAFGFAFC@,@C<C74,BEGFGGGGGGFFCGFFCFCGGGGGGFDGDGFGGGGGGGGGGGGGGGGGGGCCCCC
@s1801 149
TGGGGGATATTGCGCAATGGGGGCAACCCTGACGCAGCAACGCCGCGTGAAGGATGAAGGTTTTCGGATTGTAAACTTCTTTTACTAAGGACGAAAAATGACGGTACTTAATGAATAAGCTCCGGCTAACTACGTGCCAGCAGCCGCGGTAATACGTAGGGAGCAAGCGTTGTCCGGATTTACGGGGTGTAAAGGGTGCGTAGGCGGCTTTGCAAGTCAGATGTGAAATCTATGGGCTCAACCCATAAACTGCATTTGAAACTGTAGGGCTGGAGTGAAGTAGAGGCAGGCGGAATTCCCCGTGTAGCGGTGAAATGCGTAGAGATGGGGAGGAACACCAGTGGCGAAGGCGGCCTGCTGGGCTTTAACTGACGCTGAGGCACGAAAGCGTGGGTAGCAAACAGGATTAGATACCCT
+
FFFGGGGGGGGGDFGGGGFGGEEGGGFGGGGGGGGGGGCGGGGEGGGFF=FFGGGGGFGFBB9BGGDBCFFDFGGFEGFEGGGGGGGGGGFG::FGGFFFF?@CF@FFCGGGGGGEFDGGDA<+>F:<>BDEF7ED<CBFEFGGGG>*1F*7C7<F,CF7:,*<8?7+114*=FFC*F@@C9B$FG,89230<F8EEC8:D98E#CFFE51@?9>7+6+@63C:BB?EF@CDGEC8@88BFF8C:GF?GECC?C<,0@,DDFFF<38#,8A,C*FDA4,9E?FB?A8+=GGFGGEGE7:7CGGGG=E@EFGFECFFED-FGGFFE8F7CFE9GGFFDGE<GGGFDGGFGGEFF@,FFGDFGGGFCFGGGFC;GGGGGFDFGDGGGGGECGDGFGGGFE9GGGGGGGDGGGGFCCCCC
@s1801 150
TGAGGAATATTGGTCAATGGGCGTAAGCCTGAACCAGCCAAGTAGCGTGAAGGATGAAGGTCCTACGGATTGTAAACTTCTTTTATAAGGGAATAAACCCTCCCACGTGTGGGAGCTTGTATGTACCTTATGCATAAGCATCGGCTAACTCCGTGCCAGCAGCCGCGGTAATACGGAGGATGCGAGCGTTCTCCGGATTTCTTGGGTTTAAAGGGAGCGCAGACGGGTCGTTAAGTCAGCTGTGAAAGTTGGGGGCTCAACCTTAAAATTGCATTTGATACTGGCGTCCTTGAGTGCGGTTGAGGTGTGCGGAATTCGTGGTGTAGCGGTGAAATGCTTAGATATCACGAAGAACCCCGATTGCGAAGGCAGCTTGCTAAACTGTAACTGACGTTCATGCTCGAAAGTGTGGGTATCAAACAGGATTAGATACCCT
+
DFGGFGGGGFFGGGGGGDGGGGGGGGGGGDGGGGGGGGGCFGFFGGGGGEFFF@FGGGGGGGGFAEFEEGFGDGGGGGGGGGGGGGGGGGGGGGGGGGGGGGGGGFFGGGDECC7FFFGFEFFGFEFFFGF,,CEEBFG?EFGGDF@FFEGGGFDFGGGGGCEGGGF@FCECCFGG@FF@FFFE<CC*FE1:C,=CCEGG+:,?FFB:CFCCFGGF>>G=2;CFE>>;*D:;AD7-8=<@C8-,,<@+4<8'F8CGEBCC0<CD?96FCEF?:#E9ECG=DB7CED,,6,8F5F+@C@FFD@DECEF@?8CED8E@7FFFA,EC=GEB;GF@E<EDGGFFECFA,@FFFGFGGGDGEFGGGGGGGGGGGFGGFGGFGGGFFGGGGGGGGGGGGGGGGEEGGGGGGGGGGGGGGGGGGGGGGGGGGGGGGGGCCCCC
@s1801 21288
TGGGGAATATTGCACAATGGGCGCAAGCCTGATGCAGCGACGCCGCGTGCGGGATGACGGCCTTCGGGTTGTAAACCGCTTTTGATCGGGAGCAAGCCTTCGGGTGAGTGTACCTTTCGAATAAGCACCGGCTAACTACGTGCCAGCAGCCGCGGTAATCCGTAGGGTGCAAGCGGTATCCGGAATTATGGGGCGTAAAGGGCTCGTAGGCGGTTCGTCGCGTCCGGTGTGAAAGTCCATCGCTGAACGGTGGATCTGCGCCGGGTACGGGCGGGCTGGAGTGCGGTAGGGGAGACTGGAATTCCCGGTGTAACGGTGGAATGTGTAGATATCGGGAAGAACACCAATGGCGAAGGCAGGTCTCTGGGCCGTTACTGACGCTGAGGAGCGAAAGCGTGGGGAGCGAACAGGATTAGATACCCT
+
<FFGGGCFGFGCGGGGGGGGGGGGGGGGGGEFGGFGGGEGGGGGGGGC@CGGGGGGGGGEGGFFGGGGFE7FGGG9FFGGGGGGGGGGGCECGGGEFFFFGGGC=EEEGCFFEFGGFFGGGGCGFDFFG>FGDGGFFGGGFF@EGGGGGGGDFGGGGGF,?FCFGG7<F@:+2CE*;:;CGGGGGFF7,):8C5CCE>8@7CE8@EE??E3?C<:BC9EC9>EDEGG(E;CFCFFDFFDC7;C>*2CEGDFCD;FCFFGFBBEE:E7#CC:7CFD8>AC#GGGGGFGFC?9C,,<,;C;A:EE@B7FE,@+DGGGGGGFCCDF=B,DGEBGGGEGGFFE,FGFB9BCFGGFFE@CCCDFGCGGFEFCGGGGGGF@EEFGFDGFGGGGGEGGGFGGGGGGGGGGGGGFGGGGGGGGGGGCCCCC
@s1801 152
TGGGGGATATTGCACAATGGGGGAAACCCTGATGCAGCAATGCCGCGTGAGGGAAGAAGGTCTTCGGATTGTAAACCTAAGTAGCCAGGGACGATAATGACGGTATCTGGAGAGTAAGCTCCGGCTAACTACGTGCCAGCAGCCGCGGTAATACGTAGGGAGCGAGCGTTGTCCGGAATTACCGGGTGGAAAGGGTGCGTAGGCGGGATGGCAAGTCAGATGTGAAATACCGGGGCTTAACCCCGGGGCTGCAGTTGAAACTGTCGTTCTTGAGTGAAGTAGAGGCAGGCGGAATTCCTAGTGTAGCGGTGAAATGCGTAGATATTAGGAGGAACACCAGTGGCGAAGGCGGCCTGCTGGGCGTTAACTGACGCTGAGGCACGAAAGCATGGGGAGCAAACAGGATTAGATACCCT
+
GGGGGGGGGGGGGGGGCFGDGGGGFGGGGGGGGGGGGGGGFEGGGGGFEGGGGGGEGFFFGGFFGGGCFGFFGGGEEGEFFGGCGFDCCCFFEC7FGGGGGGGGGCGGFEFE=FGGGGGD8FBFD=+>=,=,+B,@FFFEGF<AEEEG<:FFFEFGC@@FFC7@8**1*<*3,<8F**=C:=#<5221*/<FFGEGG=C?CCG68GFCC>;C,9F9>:F2+GDC:<E=EG-CDEGDCFC@C<:E@EEFDFB6D'E;<8>C+/ECFCA::GFGEGGFDFE/GF7<=+GGFDGGGFAEFAFEFFGGAGDGFDE=@GGEGGF@E;FGGGGGGFGFGFEE@CFGGGGFGEEGGGCGFFGFGGGF@,,GGGGEGGGFF<8GFGGFCGGGGGGFFGGGGGGGGEGGGGGGGGGGGGGCCCCC
@s1801 153
TGGGGAATATTGCACAATGGGGGAAACCCTGATGCAGCGACGCCGCGTGAGTGAAGAAGTTTTTCGGAATGTAAAGCTCTATCAGCAGGGAAGAAGAAAGACGGTACCTGACTAAGAAGCCCCGGCTAACTACGTGCCAGCAGCCGCGGTAATACGTAGGGGGCAAGCGTTATCCGGATTTACGGGGTGTAAAGGGAGCGTAGACGGAACAGCAAGTCTGAAGTGAAATGTAGGGGCTCAACCCCTAAGTTGCTTTGGAAACTGTTGATCTTGAGTACCGGAGGGGCAAGCGGGATTCCTGGTGTAGCGGGGAAATGCGTAGATATCAGGAAGAACACCGGTGGCGAAGGCGGCTTGCTGGACGGTAACTGACGTTGAGGCTCGAAAGCGTGGGGAGCAAACAGGATTAGATACCCT
+
EFFGGEGGGGGGFGFGGGGGCFF@CGFGGFGG9CFGGGGDFGECFGGGGGGGGGGGGGGFF,CFFG>,,BEFFGGEFGC9A55EFFF<FF?8+AE=EF8?AFFEGGGGG9EFFFD<DFGGDD=:CF+8,,C>DF8,@+@BFGDCGDDF>GC@9;FG>FF@DD>GCCC+*4*32<+**1<?F/6.CFG?:1C9+A?>F=>77FGC?A+=CCFG8;5:AFGF:+FF=?7=1C?ECC>8:?GCFFCFFC*BFBD<7AGFFFDCFC7F=3=AFG>4F<F=CGGECD<CFFD?=:=F@9,@4B4+EDGGGAFBBE,GE??DEFCA,?,FE9FFDFF?E>GEGGGGGGGGGGGGGEDFDF@EEGGFCGGGGGFFF,@CGFEFFGGECFGGFC:EFEFEFFE<FFCFEEGFFFECGGGGCCCCC
@s1801 154
TGGGGAATATTGCACAATGGGGGAAACCCTGATGCAGCGACGCCGCGTGAAGGAAGAAGTATCTCGGTATGTAAACTTCTATCAGCAGGGAAGATAGTGACGGTACCTGACTAAGAAGCCCCGGCTAACTACGTGCCAGCAGCCGCGGTAATACGTAGGGGGCAAGCGTTATCCGGATTTACTGGGTGTAAAGGGAGCGTAGACGGTGTGGCAAGTCTGATGTGAAAGGCATGGGCTCAACCTGTGGACTGCATTGGAAACTGTCATACTTGAGTGCCGGAGGGGTAAGCGGAATTCCTAGTGTAGCGGTGAAATGCGTAGATATTAGGAGGAACACCAGTGGCGAAGGCGGCTTACTGGACGGTAACTGACGTTGAGGCTCGAAAGCGTGGGGAGCAAACAGGATTAGATACCCT
+
FFGGGCFGGGGGGGGGGGGGGGGGGGGGGGGGGFGGGGEG@FGFGGEFGGGGGGGGGCF<FFGEFFG@FGGGGGGGGGGCFGFGGGGGGGFGGFFFAFGGGDGGGGGGGGGG9FGGGGGGGGFGGGGGGGFGGFGCFGFEGGCEEG>@C>FFFFGGGGDECGDECGGGE#CFFGGEDE@FA<<FGGGG:FCG8EG>:=1GGDEEGGGCGGGGGGFFG=G6AE7EFGFBA@0@FCD:GGF>CGGFDFE),ED5AGGGFC::FEDFF?B5AFCGDGFEEDGGGGGFGEB7GFF9@=EFE<8<GFEC>GGGGGFA@,ECDFCGFFE=FFGFFCEFC@GGGGGGGGGGGGGGGEFGGCFCCEGFGDGGGGGFEGGGGFCBFGGDDGGGGGGGGFCFGFFFCGGEGGGGGFFGGFFBCCCC
@s1801 155
TGGGGAATATTGCACAATGGGGGAAACCCTGATGCAGCGACGCCGCGTGAGTGAAGAAGTATTTCGGTATGTAAAGCTCTATCAGCAGGGAAGAAGAATGACGGTACCTGACTAAGAAGCACCGGCTAAATACGTGCCAGCAGCCGCGGTAATACGTATGGTGCAAGCGTTATCCGGATTTACTGGGGGTAAAGGGAGCGCAGGCGGTGCGGCAAGTCTGATGTGAAAGCCCGGGGCTCAAACCCGGTTCGGCATTGGAAACTGTCGTACTAGAGTGTCGGAGTGGTAAGGGGAATTCCTAGTGTAGCGGTGAAATGCGGAGATATTAGGAGGGACACCAGTGGCGAAGGCGGCTTACTGGACGATAACTGACGCTGAGGCTCGAAAGCGTGGGGAGCAAACAGGATTAGATACCCT
+
F@FGGC6C9EFFGGGGGFEFFGEFEGFFGGGGGGGGGG7FF@FBFGG:+B?F9:CEFE<EF9<CFFB?F@FFFEFGGGGGFCEFCGFGGGGCFFFGFGAFGCEEGGE,C?EFFFCFFCFGFFFEGCCCAFFGGGGGD7FGFGG,>CCFGEGDFGFF>:,?CFGC79:BC:FE,@FGGGE@FGGGGF**C*B++,7=C=?EDC>CCCE1?*2***2)+)3/-C@*,=<7FFCE?CG0@#3C.#><8:C++8,,;3,;=@362+@+@+,,8@,9E=CEFC68E8A9=GDB,:4,D>,9>,C,9?=8GAGEGCEEF7:C@>-9FEDBCFGGFA5C,,68EFFGFFF:4EB,FCFFFFCGFE@EGGFGFGFCFEF;FGFFA8GGGGGF8CCGGGGGEEE,EGFFFA9GGGGGDGFGCCCCC
@s1801 156
TGGGGAATATTGCACAATGGGGGAAACCCTGATGCCGCGACGCCGCGTGAAGGAAGAAGTATCTCGGTATGTAAACTTCTATCAGCAGGGAAGATAGTGACGGTACCTGACTAAGAAGCCCCGGCTAACTACGTGCCAGCAGCCGCGGTAATACGTAGGGGGCAAGCGTTATCCGGATTTACTGGGTGTAAAGGGAGCGTAGAGGGTGTGGCAAGTCGGATGTGAAAGGCATGGGCTCAACCTGTGGACTTCATTGGACACTGTCATACTTGAGTGCCGGAGGGGTAAGCGGAATTCCTAGTGTAGCGGTGGAATGCGTAGATATTAGGAGGAACACCAGTGGCGAAGGCGGCTTACTGGACGGTAACTGACGTTGAGGCTCGATAGCGTGGGGAGCAAACAGGATTAGATACCCT
+
FGGGGCFGGFFFGGGGGGGGFGGGEFFGGG<DGGG,@FEGCFGGGDGFGGGGE,?FFFGCE9F<FEF:EFGGGGFGCFFGGGFGGGFFGGFDGGGGG<FGGGGGGGGGAFCCFGGGGGGGGGE=CEDGF9<FG<7CFFFFG>AFGGCE1CEBFCFCA7<CFG7C8*48**<*?9BCFGGGCFCFGG7>.)<9?C8/8380&<7)28*FGD;CECB:5#<EDAB:5F<=FDED@CG1CF<:8:<@<FD9?E#FCC=,E@&78DFGF<<23=A,DF+ECCCED7=E?4:C=8FDEDE48EE,GGGEACE8EBC,C@CCGGGGGGGF9GGGGGFB7AGFFA,GDGGGGFFGGDFF9GGF@CGGGGGGGGGEGGFEGGGGFGFECDFGGDGGEFCCFEFGGGFFGGGGGGGGGGGCCCCC
@s1801 23252
TGGGGAATATTGCACAATGGGGGAAACCCTGATGCAGCGACGCCGCGTGAGCGAAGAAGTATTTCGGTATGTAAAGCTCTATCAGCAGGGAAGATAATGACGGTACCTGACTAAGAAGCCCCGGCTAACTACGTGCCAGCAGCCGCGGTAATACGTAGGGGGCAAGCGTTATCCGGATTTACGGGGTGTAAAGGGAGCGTAGACGGCAAGGCAAGTCGGATGTGAAAACCCAGGGCTTAACCCTGGGACTGCATTGTAAACTGTCGGGCTCGAGTGCGGGAGAGGTAAGCGGAATTCCTAGTGTAGCGGTGAAATGCGTAGATATTAGGAGGAACACCAGTGGCGAAGGCGGCTTACTGGACGGTAACTGACGTTGAGGCTCGAAAGCGTGGGGAGCGAACAGGAGTAGATACCCT
+
AECEGGGGGGGGGDGGDGGGGEGGGGFGGGDFFGGGGGGDFGDBFGEEGEGGGGCFEEF9CCFF<FE?EFG<CFG<FFFGFGD9EFGGEF<444CFGE@<EGGGFGFGGGGFFFDFDD@F<=BCF>FAFGGGGGC@FFGFFC8BECEEE*>D<FFC>:*<FCEC<FFEE:FGGGGEG**?,C#CFG6F<FC:@E>>CC??CFEGGGC>>405<:=130<=@F3;;;CF:7D;FCEB>CCFCD.<@F@GFFFF>><8,,,6+CC:++@EEAAGAFC:6,@:,,,,=@++GFF9@FE@@54,GFC>BECFFFGFCC:EFGGFGGFFE9C,E<<EEFFCFA4CCCGFFF@EF@<GCGDGGEGEGGGGGGDECDDEGGFFFDGGGGGGFFF@EDGFGFFCB,GGGGGFE,GGGGGCCCCC
@s1801 21437
TGGGGAATATTGCACAATGGGGGAAACCCTGATGCAGCGACGCCGCGTGAGCGGAGAAGTATTTCGGTATGTAAAGCTCTATCAGCAGGGAAGAAGAATGACGGTACCTGACTAAGAAGCACCGGCTAAATACGTGCCAGCAGCCTCGGTAATACGTATGGTGCAAGCGTTATCCGGATTTACGGGGGGTAAAGGGAGCGCAGGCGGTGCGGCAAGTCTGATGTGAAAGCCCGGGGCTCAACCCCGGTACTGCATTGGAAACTGTCGTACTAGAGTGTCGGAGGGGTAAGTGGAATTCCTAGTGTAGCGGTGAAATGCGTAGATATTAGGAGGAACACCAGTGGCGAAGGCGGCTTACTGGACGATAACTGACGCTGAGGCTCGAAAGCGTGGGGAGCAAACAGGATTAGATACCCT
+
@FEFGGGGGGGGGGGFGGFFB@FGEFGGGGGG9EDGFF7FBFGGCGGEGGGGE7FE+F,9<-?E9?F+4D85EFG9?FGCE,<BEGGGGG7?FFECEBFGGG+>8BFCF<E8<FFBFAF,,@DF+CCFFC,@FCD8+3@8FG@C7,3@*>CF9A<BDD98,,,?>,,+1<FC,C<C:=<F<,:*8CE#9FEC$<=3EE8C*571/:5GDE8F>C9F6:E:@@<:CFFCCG>>:<><>FFFFC<C>C@<GGFEFF=9C@99602F+B<,,,,3C9?27:GEF7FF@GGFE9EGCEFE8EFA945@=:C:AGFGGFF7FDC?3,,FFC9FFCCEFBD?GDEFGGGGGFGEGGEFFGF9GGCGGGGGGDFEGGGEGGGGGGGGGGGFFCCEGGGGGGGFGGGFFFGGGGGGGGGGCCCCC
@s1801 159
TGGGGGATATTGCACAATGGGGGAAACCCTGATGCAGCGACGCCGCGTGGAGGAAGAAGGTTTTCGGATTGTAAACTCCTGTCGTTAGGGACGATAATGACGGTACCTAACAAGAAAGCACCGGCTAACTACGTGCCAGCAGCCGCGGTAAAACGTAGGGTGCAAGCGTTGTCCGGAATTACTGGGTGTAAAGGGAGCGCAGGCGGGAAGACAAGTTGGAAGTGAAAACCATGGGCTCAACCCATGAATTGCTTTCCAAACTGTTTTTCTCGAGTAGTGCAGAGGTAGATGGAATTCCCGGGGTAGCGGTGGAATGCGTAGATATCGGGAGGAACACCAGTGGCGAAGGCGGCCTACTGGGCACCAACTGACGCTGAGGCTCGAAAGTGTGGGTAGCAAACAGGATTAGATACCCT
+
FGGGGGGGGGGGGGGGFFGGGEGGGGGFGGGGGGGGF?GGGGGGGGG@FGGGEGGGGGGGFFAEGGGGGGFGGGFFFGGGGFFGGGGGGGGGEFGFGFGFGDGGGGFGFGDGGGGGGFFGGGEEG>*@FGGFGG>8FCGFGDCEGGEGCCFGGFGFG@CCGGGGGGGGFDGGG9CGGGGGGG#4<>8E??CF9FGGEDE>CG5C:EFED>;CGGGF?#FF0CCE:42=:,:FCCF?CEGF-F<CC:@9,8A::CC+#=:>FGGF<GEFGFCBBFE?EFGFG</FFAFA@DF;8@+CEB><=,@=BFEE=ECC,C,DGGGGF6CF:FDGGFGGEFGGFGGGEGGGGFCF@GGGGGGGGFEFGGFEGGGEGCBGGGGGGGFDGFFGGGGGGGGFGGGGGFGECCGFFCFEFD@CCCCC
@s1801 160
TGGGGAATATTGCACAATGGGGGAAACCCTGATGCAGCGACGCCGCGTGGAGGAAGAAGGTCTTCGGATTGTAAACTCCTGTTGTTGAGGAAGATAATGACGGTACTCAACAAGGAAGTGACGGCTAACTACGTGCCAGCAGCCGCGGTAAAACGTAGGTCACAAGCGTTGTCCGGAATTACTGGGTGTAAAGGGAGCGCAGGCGGGAAGACAAGTTGGAAGTGAAATCTATGGGCTCAACCCATAAACTGCTTTCAAAACTGTTTTTCTTGAGTAGTGCAGAGGTAGGCGGAATTCCCGGTGTAGCGGTTGAATGCGTAGAGATCGGGAGGAACACCAGTGGCGAAGGCGGCCTACTGGGCACCAACTGACGCTGAGGCTCGAAAGTGTGGGTAGCAAACAGGATTAGATACCCT
+
GGGFGGFGGGGFGGGGGGGF?EEGEGGGGGGGGGGGCGGGGGGGCFF:=CFGGGGGGFEGGGGGFFCCGGG<EECCFGGGFGGGGFFFGGGFFFFGBFGGGGGGGGGCFG?CAFGGGGFGGFGGGEBFFGGFEG8FFGGFGECGGEEGGGGGFG1@FGGFE@FCG5FFFGD:F;0FFFFG9B9FGG+FBC9<4FFDGC:*9C8DBDGCGG<FFFCCF8FFF?<C7(<,FE?FGCFGGDGGFF>+;FE=?7,<>C=<CD=:D8GGGGG:@&C59GGFGFEA?E?GFE:CGGCGFGCDECGFGFCGBEEF=C,E@,GGGFFCF@+GCE7GFFEF:FCCA<FCGGGFGF7GEFGF<DFGFFAFGFF8GGGGGGFGGGGFGGGGFEGGFGGDGGGFGGGGFGFACFGGGGGGGGGCCCCC
@s1801 161
TAGGGAATCTTCGGCAATGGGGGCAACCCTGACCGAGCAACGCCGCGTGCGTGAAGAAGGTTTTCGGATCGTAAAGCTCTGTTGTAAGAGAAGAACGTGTGTGGGAGTGGAAAGTCCACACAATGACGGTAACTTACAAGAAAGGGACGGCTAACTACGTGCAAGCAGCCGCGGTAATACGTAGGTCCCGAGCGTTGTCCGGATTTATTGGGCGTAAAGCGAGCGCAGGCGGTTTAATAAGGCTGAAGTTAAAGGCAGTGGCTTAACCATTTTTCGCTTTGGAAACTGTTAAACTTGAGTGCAGAAGGGGAGAGTGGAATTCAATGTGTAGCGGTGAAATGCTTAGATATATGGAGGAACACCGTTGGCGAAAGCGGCTCTCTGGTCTGTAACTGACGCTGAGGCTCGAAAGCGTGGGGAGCAAACAGGATTAGATACCCT
+
FFFGGGGGGGDFGGGGEGGGGGGGGG8FGGGGGGGGGGGGGGEGGGG@C,:CFGGFC=EFEF<BFGGG7FEGFGGFGGGCDF@EFGGADDFEGEGGEGGGD,>C+BFFGFGGFGGGGGFGGGFFDFGG@EFCFEGFF<,,8@>FFGGCEEG7FFDF;CFCFG7FGCC8<<FDD>C>FGGG7+?FE9CC:=8:*:1;C5A29<;CC+3+@7AF5C>EE:@@61C75>>;E5:EC2=7@+@*5,;,@,15@7ECCGC?+7(9E;D,><,C8>E(F<>B1:@FE;E9ED9GFFB,EDC8GDE;FFEFE?GGF<AE,E;DFDCC9,,8<F:CCAEDFCE9GGGGFD<GGGEDFGGFFE9DFCFC,C=A+B@?7FFC:FCGFCCFFFGGGGGGGDGGGDECDFEGG@GGGGGGGGGGGGFGGGGGGFAGFGGGGGGGGGGFCCCBC
@s1801 162
TGGGGAATATTGCACAATGGGCGCAAGCCTGATGCAGCGACGCCGCGTGCGGGATGACGGCCTTCGGGTTGTAAACCGCTTTTGATCGGGAGCAAGCCTTCGGGTGAGTGTACCTTTCGAATAAGCACCGGCTAACTACGTGCCAGCAGCCGCGGTAATACGTAGGGTGCAAGCGTTATCAGGAAATATTGGGCGTAAAGGGGTCGTAGGCGGTTCGTCGCGTCCGGGGTGAAAGTCCAACGCTTAACGGTTGCTCTGCGCCGGGTACGGGCGGGCTGGAGTGCGGTAGGGGATACTGGAGTTCCCGGTGTAACGGTGGAATGTGTAGATATCGGGAAGAACACCAATAGCGAAGGCAGGTCTCTGGGCCGTTACTGACGCTGTGGAGCGAAAGCGTGGGGAGCGAACAGGATTAGATACCCT
+
;E8E@@C,C9@EAFGGF<C8ECCEGGGFF<ACGGGG9@BF@CCFGGD=BECFGGGGGEC+8C:FGF7:FCCFGGDADCEGG75<FF<+BFC:=FF?<F8FDF7CDGFCFGFGF9FGA9<FFGFGAEGGGGGG<CDF9DF>:,*<E:;C:,=C@*<*<<,<:72,88*,=@FFC**=:28C7+3+8,+,,0<<@FG5:=C+7**2*01*C<98>:CEC:8C<<1:C<;8?+14+2<7F=1**<,=**81C>4,6*7FB1*C::7+B7?66C=:CGDCEBA)@8C+,8?FD8F<,9<EE?>6+EDGCEEFDGCAE8=AEBFA8CF>-,9FC@:GFEEE9,B,C:E9C,,8,C99,<AB<ECF<C@CFCEF7FAFE,F@FFGGFFF8C@:C@FDCFGGGF@@:C,F;FBB6,GGFDF,C,C8CC@C
@s1801 163
TAGGGAATCTTCGGCAATGGGGGCAACCCTGACCGAGCAACGCCGCGTGAGTGAAGAAGGTTTTCGGATCGTAAAGCTCTGTTGTAAGAGAAGAACGTGTGTGGGAGTGGAAAGTCCACACACTGACGGTAACTTACCAGAAAGGGACGGCTCACTACGTGCCAGCAGCCGCGGTAATACGTAGGTCCCGAGCGTTGTCCGGGTTTATTGGGCGTAAAGCGAGCGCAGGCGGTTTAATAAGTCTGAAGTTAAAGGCAGTGGCTTAACCATTGTTCGCTTGGGAATCTGTTAAACTTGAGTGCAGAAGGGGAGAGTGGAATTCCATGTGTAGCGGTGAAATGCGTAGATATATGGAGGAACACCGGTGGCGAAAGCGGCTCTCTGGTCTGTAACTGACGCTGAGGCTCGAAAGCGTGGGGAGCAAACAGGATTAGATACCCT
+
FGGGGCGGGFFFGGGGGGGFFCCFGGGGGGGGGGEGGDEGGGGGCGGFFGGGGGGGGG8FGGFGGECEEFGEFFFFGDFGEB-EFGEFGGGGGE8EFDDEDCEF:DFCGFG@FG<EGGGGGD+@FDGGC+DFC9@9E7FFGGGF@EDFEEG>*?FFGF*>FF<EFF::F@*:<E7<<9<FF<<<72:CEEE5CE:>EGFGG3*:>88C+=<FF@C>EFF45>E7B>73::78:>:F793::,@@CF8=9,@A(D@,'<GGFGCFAC@FCFEEFCGFD:C,GGD=+DCC,,AC<,,EA*B,9FE>=CGGGGFCDFGFE=,,FFGGEE:ECAEC@,@5,CF:6FE<FE;<C,GGGFEFFCBCGC@FF,@77GGCGF7FDCEFGGGFGGGGGGGGFEB@FEGGGGGFFFDFFF>GGGGGGGFFGGGEFGGGGGGGGGGGCCCCC
@s1801 164
TGGGGAATATTGCACAATGGGCGCAAGCCTGATGCAGCGACGCCGCGTGCGGGATGACGGCCTTCGGGTTGTAAACCGCTTTTGATCGGGAGCAAGCCTTCGGGTGAGTGTACCTTTCGAATAAGCACCGGCTAACTACGTGCCAGCAGCCGCGGTCATACGTAGGGTGCAAGCGTTATCCGGACTTATTGGGCGTAAAGGGCTCGTAGGCGGTTCGTGGCGTCCGGTTTGAAAGTCCATCGTTTAAGGGTGGATCTGCGCCGGGTACGGGCGGGCTGGAGTGCGGTAGGGGAGACTGTAATTCCCGGTGTAACGGTGGAATGTGTAGATATCGGGAAGAACACCAATGGCGAAGGCAGGTCTCTGGGCCGTTACTGACGCTGAGGAGCGAAAGCGTGGGGAGCGAACAGGATTAGATACCCT
+
GGGGG,CGFGGGGGGGGCFFFFFGGGGGGGGGGGGCFFGGEGGGGE7FEGEGGGGGGGGEGFGGDFGGG7+CFGGGGGGGG@FAF<EDFGD@@BDD=D8FFGGGFG+@,3,@CC@=,:<F,@FGGD:FC::CBFFCCCGGF::FEGG,<CCFECGF*<::F77C@8F,=7B>:;*<C8C@9EG>::9,<,AE*1:8EEFC*5;,CE9*;E9EC75CC8&82*+CB@D7#F:A<CC<1A:7+,#GG<7.GGFC6,15<CCF5;@DEEDDEDF>CC8?(GG@>0@6GGGGGEE<,=CA@,,,@+6++EBCFC6)A8=FFFF,=,CBCGGGGEBFFEGGFEF=CC,=,C7GEGGFGGGFGFGF@F8FCBCDGFF,ECCC7FGGGGGGGGEGDGGECF7GFFF:GGGGGGGGGGGFCGGGGGCCCCC
@s1801 22934
TGAGGAATATTGGTCAATGGGCGAGAGCCTGAACCAGCCAAGTAGCGTGAAGGATGAAGGTCCTACGGATTGTAAACTTCTTTTATACGGGAATAAAGTATCCTACGTGTAGGATTTTGTATGTACCGTATGAATAAGCATCGGCTAACTCCGTGCCAGCAGCCGCGGTAATACGGAGGATGCGAGCGTTATCCGGATTTATTGGGTTTAAAGGGAGCGCAGACGGGAGATTAAGTCAGTTGTGAAAGTTTGCGGCTCAACCGTAAAACTGCAGTTGATACTGGTTTCCTTGAGTGCAGTTGAGGCAGGCGGAATTCGTGGTGTAGCGGTGAAATGCTTAGATATCACGAAGAACCCCGATTGCGAAGGCAGCTTGCTAAACTGTAACTGACGTTCATGCTCGAAAGTGTGGGTATCAAACAGGATTAGATACCCT
+
EGGGGGGGGGGFGFEGGFFFFFGEGGGGGFGGGGGGGGGGGGGGGGGGGGGGGFGG=DEGGGGGGFGFEGGGGGFEEGGGFGGGGGGGGFGGGGGFEFGGGDGGGGGGGGFFGFGFGCDFFFAEDFGGGGGGFFFFGAE?EE@FGGGGGFFGGGFDGGGGGGGGGGGGGGE;9>>GFDGGGGGG:>>E0GGGDC=GGGCFGGGGFFG0FFBFGF?FEEEGB9@CGGG@C;GGGFGF,:CDGF;=:DCFGGEFGGDDEGFFCGGGFGFG=FCDEDFFFD;GFGFGGGGE9FGFBFEGGFGGGFFGFEGF@GEC+=8CEGFGGGGGA>CFGGEDFGGFGGGFGGGGGFGCFEEFEFCGGGGGFEEFGFFGGGGGFGGGGGGGGGGGC<CGGGEFGGFCGGGGFFFFGGGGGGGDFFDGFFEEGGGGGGFGGGFCCCAC
@s1801 166
TGGGGAATATTGCACAATGGGGGAAACCCTGATGCAGCAACGCCGCGTGAAGGATGACGGTTTTCGGATTGTAAACTTCTTTTCTTAGTGACGAAGACAGTGACGGTAGCTAAGGGATAAGCATCGGCTAACTACGTGCCAGCAGCCGCGGTAATACGTAGGATGCAAGCGTTATCCGGATTTACTGGGGGTAAAGGGAGCGCAGGCGGGACTGCAAGTTGGATGCGAAATACCGTGGCTTAACCACGGAACTGCATCCAAAACTGTAGTTCTTGAGTGAAGTAGAGGCAAGCGGAATTCCGAGTGTAGCGGTGAAATGCGTAGATATTCGGAGGGACACCAGTGGCGGAGGCGGCTTGCTGGGCTTTAACTGACGCTGAGGCTCGAAAGTGTGGGGAGCAAACAGGATTAGATACCCT
+
FGGGGGGGGGGGGGGGGGGGGGGGGGGGGGGGGGGGGGGGGGGGGGG@FEGGGGGGGGGG7FGGGGEEFGGFGBFFGGGGGGGGGFGDBEGGGGGGGFGGGGGGGGGGEGGGGGGGG<FGGGG9,CCGFGG8FGFGGGGGGGFGDGGGFEG7FE7EGFCG7FCFFGGFGGD:8;C;,CFDFGG?CCF8C*8B*<CFGG>GGGEEEEEEEGC,=CC@<)ED9::>CFGBCE4733>4@@F@<@=E5?EED;FEFF?AFG<FFGDF8CFAFFD9EGGFGFEFCE?AF,EB8::CGC@==884=FFGGGGBB7EGEC4,7ECFGGFF,GGGF+CF9FB,EFFDFGGDGGGGF7GDGGGFGGGCGGGGEF9FGGGGGGGFAFGGGGCGEFEGFGGGGGGGFEFGGGGGGGGGGGGGGGCCCCC
@s1801 167
TGGGGAATATTGCACAATGGGGGAAACCCTGATGCAGCAACGCCGCGTGAGTGAAGAAGTATTTCGGTATGTAAAGCTCTATCAGCAGGGAAGATAATGACGGTACCTGACTAAGAAGCTCCGGCTAAATACGTGCCAGCAGCCGCGGTAATACGAAGGATCCGAGCGTTATCCGGATTTATTGGGTTGAAAGTGAGCGTAGATGGAGGTTTAAGTCAGGTGTGAAAGTTTGCGGCTCAACCGTAAAATTGAAGTTGATACTGGATATCTTGAGTGCAGTTGAGGCAGGCGGAATTCGCGGTGTAGCGGTGAAATGCTTAGATAACACGAAGAACTCCGATTGCGAAGGCAGCCTGCTAAGCTGCAACTGACAGTGAGGCTCGAAAGTGTGGGTATCAAACAGGATTAGATACCCT
+
ACFGGGGGFGFDFGGGGGFF8FGEGGGGGGC8FFGGFDCAFGGFGGE+@FCFGGGFGGG<AFECEFE,C,CF9FFGGGGAFAFGFAFGGGGFFFD,EEGGGD7=FEGCAFGGGGGCFF=,,4CF7@FFD,CAFD>8DDDFFFDF+8@FG7<,;DF*,358@F:FC*5><FFG@BEGE@*,7,,2<<7=')826)42:CE0,CDC932.@@>F?C@@E9#;6<?7@@<?CF9>FFE@:4F987FF49EA9AC#DF@9;@D=+FFA,?,?,GFGDE9C?C45E=DB,D=B==A>>EC>@++,CEBC9>,E=,E,9EDE><C,<ACCFCDFFEC,GFEF=DF:EFEFEADGF<GGFCFF@EC,CFGF<<GGGFFGGCGGFFBCFEF@EFGGGGFCGFEFCC<GFGGFFDGGGFGCCCCC
@s1801 26089
TGGGGAATATTGCACAATGGGCGCAAGCCTGATGCAGCGACGCCGCGTGCGGGATGACGGCCTTCGGGTTGTAAACCGCTTTTGATCGGGAGCAAGCCTTCGGGTGAGTGTACCTTTCGAATAAGCACCGGCTAACTACGTGCCAGCAGCCGCGGTAATACGTAGGGTGCAAGCGTTATCCGGAATTATTGGGCGTAAAGGGCTCGTAGGCGGTTCGTCGCGTCCGGTGTGAAAGTCCATCGCTTAACGGTGGAACTGCGCCGGGTACGGGCGGGCTGGAGTGCGGTAGGGGAGACTGGAATTCCCGGTGTAACGGTGGAATGTGTAGATATCGGGAAGAACACCAATGGCGAAGGCAGGTCTCTGGGCCGTTACTGACGCTGAGGAGCGAAAGCGTGGGGAGCGAACAGGATTAGATACCCT
+
EGGGGEGGGGGGGGGGGGDG@FGGCFGGGDCGGFFFGGGGGGGGDDFFFGGGGGGGGGGGGGGGGGGGGGGGGFGGGDD7FFEFGGGGGGGGDGGGGGGGGGGGGGGGGGGGGGGGCFGGGFGGGGGGFGEGGGGFGGGGGCFCFGG8CDCFGEGGG>FFCFCFFECCFGGGFEGGDGGG?8CEE8?@F0?FGFG;5CFFG5>@CF?EEGCD<:DEC-C::7CECEGDC:C?CFEC7:,F:FBCCE0CDDFFE>#ECFCECEECGG7@CGE>EGFCGFF#FCC#AFGFCFDGGFEEGB;@DDGDGGGGFFG=DGGFFFFFFFGE?,CFDFC7GGDF<EBBF7C,,FCGEF7FFGGGEFFEF@CGEGGGGGGGFF:BF6FFFDEFFECE@GGEGGGGGGFCCEGFFEEGGGEGGGGGGGCCB<C
@s1801 21659
TGGGGGATATTGCGCAATGGGGGCAACCCTGACGCAGCAACGCCGCGGGAAGGATGAAGGTTTTCGGATTGTAAACTTCTTTTATTAAGGACGAAAAATGACGGTACTTAATGAATAAGCTCCGGCTAACTACGTGCCAGCAGCCGCGGTAATACGTAGGGAGCAAGCGTTGTCCGGATTTACTGGGTGTAAAGGGTGCCGAGGCGGCTTTGCAAGTCAGATGTGAAATCTATGGGCTCAACCCATAAACTGCATTTGAAACGGTAGAGCTTGAGGGAAGTAGAGGCAGGCGGAAGTCCCCGTGTAGCGGTGAAATGCGTAGAGATGGGGAGGAACACCAGTGGCGAAGGCGGCCTGCTGGGCTTTAACTGACGCTGAGGCACGAAAGCGTGGGTAGCAAACAGGATTAGATACCCT
+
CEGGGEGEFGGGGGGGGGGGFGGGGGGFGFFEFG7CFGDFGGD=B>B+@F:F@EFGGFFEFGCFFC+?CFGFA<??FAC9EFFDAFGGGFGGEFFCFFFFGGGGGGGFEGF9AEFFGFFFFE@GCCFGEF9,@EFGFFGFGGFF@C@GGCFG:>EF,<:F:7B*4<<<F::C<C:BC*:?CFF7CCCCCCFG9:@CFG$#)::89>,1FC>3<,97<4@C3AG+:EC>7@;<C4F?D7CEFDFCEGC>EF@?E:=@@EDE@:#EGFDFCFFFEDF/FGGFEFE:DFFGEF8FAFE46CF7EFDCE9DEE@9C,FCGC7E<CFCFCGEGFF<EFFCFECEFFB4@,@EGGGEGGGFGFGGFGGGFFFGGFC@BEE8EE<GE?GGGGGGG@GF8GGGGFGGGFGGFGGGGFFE<CCCCC
@s1801 25202
TGGGGAATATTGGTCAATGGGCGAGAGCCTGAACCAGCCAAGTAGCGTGCAGGATGACGGCCCTATGGGTTGTAAACTGCTTTTATAAGGGAATAAAGTGGGTCTCGTGAGACTTTTTGCATGTACCTTATGAATAAGGACCGGCTAATTCCGTGCCAGCAGCCGCGGTAATACGGAAGGTCCGGGCGTTATCCGGATTTATTGGGTTTAAAGGGAGCGTAGGCCGGAGATTAAGCGTGTTGTGAAATGTAGACGCTCAACGTCTGCACTGCAGCGCGAACTGGTTTCCGTGAGTACGCACAAAGTGGGCGGAATTCGTGGTGTAGCGGTGAAATGCTTAGATATCACGAAGAACTCCGATTGCGAAGGCAGCTCACTGGAGCGCAACTGACGCTGAAGCTCGAAAGTGCGGGTATCGAGCAGGATTAGATACCCT
+
FGGGGGGGGGGGGGGGGGFEFGGGGGGGGDGGGGGGGGGCFFFGGGEFGEGGGGGGFGEGGGGGFGFGGGGGGGGGGGGGFGGGGGAFGFGFFCAEGGGF@EFFGGGGGGGAFGGGGGGGGGGGGGGGGGFGGGGFGFFGGGFGGGGGGGFGGC@EF9FG?FCGFGGGGGGGGGF>FEGG>FGGFD=>F7=FEFG@8C<>7A-FFGGGGC<::<CFGBCCDGGGFGGGEEFGGFGFGFGGGGGFFEF7FGFGGGGGGGGGFFGGGFFFF?FEFGGGGFDFGGFGGGF:E<GGFGGGGGGGFFE?GGGGGGFGGGCDGGGGGGGEAGF?FGGGGGGGGGGGFGFFFG@GFFFFEFGGGGGGFCGGGFGGGGGGGGGFEADGDGGGGGGGFC@GGCGGGGGGFEFGGEGGGGGGGFFGGGGGGGGGGGGGGFGCCCCC
@s1801 171
TGAGGAATATTGGTCAATGGACGAGAGTCTGAACCAGCCAAGTAGCGTGAAGGATGAAGGTCCTACGGATTGTAAACTTCTTTTATAAGGGAATAAACCCTCCCACGTGTGGGAGCTTGTATGTACCTTATGAATAAGCATCGGCTAACTCCGTGCCAGCAGCCGCGGTAATACGGAGGATGCGAGCGTTATCCGGCTTTATTGGGTTTAACGGGCGCGCAGACGAGTCGTTAAGTCAGCGGTGAAAGTTTGGGGCGCAACCTTATAATTGCATTTGATACTGGCGGCCTTGAGTGCGGTTGAGGTGTGCGGAATTCGTGGTGTAGCGGTGAAATGCTTAGATATCACGAATAACTCCGATTGCGAAGGCAGCACACTAATCCGTAACTGACGTTCATGCTCGAAAGTGTGGGTATCAAACAGGATTAGATACCCT
+
AFFGGGGGGFGGGGGGGAFD<FGGGGDGECEFGFFFDFGGGGDG9FG:7FFGGGGG<FD8EEDFDFDGGGGGGFGFGGGGF9AFGGGGFFG8FFFFGFECFGGGGGGGFFGG+AFEG?FEA<@C<@<FEEF<AFGFGGG9?,8:CFCEFGGCFGGEGGGGGGGGCCE+FGCE,7@FEDEGF7FFG*:>FCC>C;CC*?FC+1,27*4<7C@+;<:2*3/)-1**7)1):7C8;?,4<@@?,9B@,,,7:@C8@45+8,B3,:,3,,3C,D<;;,3,=C=DDGC=6:+,E8FE88+7GGGF=,,+?+7@+=A@9,B+EGGFFBC>>CB>,@C,,<EFDC<,<EDFCFEGAF9566+F7F?C+@:CGCGFCCEFFF9EDC:>GGGGGCCGGEFFGCFFEFGGFGGFFCEGGGFGGGGGFF<FCCGGGGFCGGGCCCCC
@s1801 172
TGAGGAATATTGGTCAATGGACGAGAGTCTGAACCAGCCAAGTAGCGTGAAGGATGACTGCCCTATGGGTTGTAAACTTCTTTTATACGGGAATAAAGTGAGGCACGTGTGCCTTTTTGTATGTACCGTATGAATAAGGATCGGCTAACTCCGTGCCAGCAGCCGCGGTAATACGGAGGATCCGCGCGTTATCCGGATTGATTGGGTTTAAAGGGAGCGTAGGCGGACGCTTAAGGCAGTTGTGAAAGTTTGCGGCTCAACCGTAAAATTGCAGTTGGTACTGGGCGCCTTGAGTACAGTAGAGGCAGGCGGAATTCGTGGTGTAGCGGTGAAATGCTTAGATATCACGAAGAACTCCGATTGCGAAGGCAGCTTGCTGGACTGTAACTGACGCTGATGCTCGAAAGTGTGGGTATCAAACAGGATTAGATACCCT
+
AEFGGGGGGGGGGGGGGGFFGGEGGGG<FGGGGGFGGFGGGGGFFFEF,CFFGGGGDF@FGGGGGC<EGGGGGGGGGGGGGGGGGGGFFE>BFGF,FFFFGGGGGFGGGFGGGGFAFFC<C?FGG9FGGGGFGGGGGGFFGGGEC@EFDFGGGGGGGGGFGDFDEGCFGGGGFGGGGGD*>EFG*17BC1EG?<6:C::%DFFGFFC*7?9,FGGFC9E#:4CFE+**BEE>E,6#@CFFCF=EG:<C@@<FFGCFFCFDGEGGG>GD#GF<>=@:,,D==4:C@+@ADFF9EF@,A;EAFGGGGGGFDFCCD=ECCCFFFFCGAFEBEE?EECGF>CF?A4<GGGGGFE9FGEFFEFGGGGGFFEE8F8@FB<F?GGFGGGFEGGGGDGGGGGGFGGGGF7GGEFGGGGFGF<GGFDFFGEEGGEGGGFCBCCBC
@s1801 173
TGGGGAATATTGCACAATGGAGGAAACTCTGATGCAGCGACGCCGCGTGACGGATGAAGTATTTCGGTATGTAAACTTCTATCAGCAGGGAAGAAAATGACGGTACCTGACTAAGAAGCCCCGGCTAACTACGTGCCAGCAGCCGCGGTAATACGTAGGGGGCAAGCGTTATCCGGATTTACTGGGTGTAAAGGGAGCGTAGACGGCACGGCAAGCCAGAGGTGAAAGCCCGGGGCTCAACCCCGGGACTGCATTTGGAACTGCTGGGCTAGAGTGTCGGAGAGGCAAGTGGAATGCCTAGTGTAGCGGTGAAATGCGTAGATATTAGGAGGAACACCAGTGGCGAAGGCGGCTTGCTGGACGATGACTGACGTTGAGGCTCGAAAGCGTGGGGAGCAAACAGGATTAGATACCCT
+
FGGGG7CFFFFGGGGGCFGGGGGGGGGGFGGGG9FGGDFGGGGGGGGC7B,BFGGGGGCCFFCGGGGFCFGFCDFGGGGGGGGGGC<FGEFFGCECFGGGGGDCGGGFGGGGGGFFGFGGGGGGG=FGGFA,=<,8F<<CFGGDGGCC*@:9F9DFCCCGG>7C:CFGGCCAECEEEE7,7<,,?CFCFFFGG<@BEGCCDDEGE=5+888CEEF43;CC(G<C<6EFC@&GF8C;DCF0<@<C@,:<BD?EF50;>?74F>;A6C#:,EAA5C@@+>@B4FB<B,E?ACFF@,C,CEGCGFGGFGEEGGFF?FC>,C:,:CFEDGFGFFFF=<FCECAFF:7GGF:GGGGGGGFGGEFFGGGGGGGGFFDC8<CFCGGGFEFGEEFGFCEFDEEEGFFFGGGF9GGGFGGCCCCC
@s1801 174
TGGGGAATATTGCACAATGGGCGCAAGCCTGATGCAGCGACGCCGCATGCGGGATGACGGCCTTCGGGTTGTAAACCGCTTTTGATCGGGAGCAAGCCTTCGGGTGAGTGTACCTTTCGAATAAGCACCGGCTAACTACGTGCCAGCAGCCGCGGTAATACGTAGGGTGCAAGCGGTATCCGGAATTATTGGTCGTAAAGTGCTCGTAGGCGGTTCGTCCCGTCCGGTGTGAAAGTCCATCGCTTAACGGTGGATCTGCGCCGCGTACGGGCGGGCTGGAGTGCGGTAGGGGAGACTGGAATGCCCGGTGTAACGGTGGAAGGTGTAGATATCGGGAAGAACACCAATGGCGAAGGCAGGTCTCTGGGCCGTTACTGACGCTGAGGAGCGAAAGCGTGGGGAGCGAACAGGATTAGATACCCT
+
9FGGD7@FFGGGGGGGGGGGFGGGGGGGFGGGDGGGGFFEGGGEEGGEED=FEFG@FFCCFECGG@FEFGGGGGGGGGF7FB@FGCFGEGG++:BFDG?EFGGDFE7FFGCAFGFGFC:FGGFGFGFF<C*@>>@D?F7F3,F*>BF8>CCGGEG7<7FGF:,?8A@,=FFGGB@7<<*?CGC:*/<:C=23#*?85.5C$725FGB<0<<A:)9:<1/#5FEGDDG9CC?=9:<2C%+<=GFGFCEDGF>?9,1*B@4EFC85@30+ECC@GFB,,38)+@CC8E<DEEFCDDCFFFED8>+CFEEE9C=08B=ECFFFE=FFDFCFCF7GEGFGFGFCC,,A:,?,FEDE9GFGGGGFDC,CGEEC@7GGFCGFF6GGGGF@GGCECEFF>GGGCFD@F@GGGEEEGGGGGGGGDD@CCCC
@s1801 24582
TGGGGAATATTGCACAATGGGCGCAAGCCTGATGCAGCGACGCCGCGTGCGGGATGACGGCCTTCGGGTTGTAAACCGCTTTTGATCGGGAGTAAGCCTTCGGGTGAGTGTACCTTTCGAATAAGCACCGGCTAACTACGTGCCAGCAGCCGCGGTAATAAGTAAGGGGCAAGCGTTATCCGGAATTATTGGGCGTAAAGGGCTCGTAGGCGGTTCGTCGCGTCCGGTGTGAAAGTCCATCGCTTAACGGTGGATCTGCGCCGGGTACGGGCGGGCTGGAGTGCGGTAGGGGAGACTGGAAGTCCCGGTGTAACGGTGGAATGTGTAGATATCGGGAAGAACACCAATGGCGAAGGCAGGTCTCTGGGCCGTTACTGACGCTGAGGAGCGAAAGCGTGGGGAGCGAACAGGATTAGATACCCT
+
CFGGGGGGGGGGGGGGGGGGDFDEGGGGGGFGFGGGGGCFEGGGGGGGGGDGEFDFFGFFGGGGGGDEGGGGFFGGGGGEEF?FFGFGGGGGGGGD@EGFGGGGGGGGGGCFGGGGGGCDFGCFFGDGGGEC@FFEECFGG>*FFGGGFGFC@<FFGEGF,2,2,22,1<<FFF@*1<*:+;C:?@CA,,3+A;C8=7:9:9*;;CE<;GFGG8*;:,3=:<C49<E,C<+9<;8GEC2+=;D:8CFCFF:CCFF7EFC7:>GEG=15FF@4F>F?FF88@+C6GFFDGGF9EFGGEFD=8DGGFCFEF?C:<ECEGGGFFGFB?E@FCE@B7GGGGFFGFDC8EF:GEGGGGFGFCFGGGGFCGGGGGEFCGGGEFGGGGGGGGGGGCFDGGGGGF@FGE@FDGFEAGGGGGGGGFGCCCCC
@s1801 176
TGGGGAATATTGCACAATGGGGGAAACCCTGATGCAGCGACGCCGCGTGAAGGAAGAAGTATCTCGGTATGTAAACTTCTATCAGCAGGGAAGATAGTGACGGTACCTGACTAAGAAGCCCCGGCTAACTACGTGCCAGCAGCCGCGGTAATACGTAGGGGGCAGGCGTTATCCGGATTTACTGGGTGTAAAGGGAGCGGAGACGGTGTGGAAAGTCTGATGTGAAAGGCATGGGCTCAACCTGGGGACTGCATTGGAAGCTGTCAGACTTGAGTGCCGGAGGGGTAAGCGGAATTCCTAGTGTAGCGGTGTAATGCGTAGATATTAGGAGGAACACCAGTGGCGAAGGCGGCTTACTGGACGGTAACTGACGTTGAGGCTCGAAAGCGTGGGGAGCAAACAGGATTAGATACCCT
+
F<FGGFGGEGG9FGGGGGGGCCFGGGGFGGGGGGGGGGDGGGGGGGGFFGCFGGGGFGGCFFEGFGGC,DFGFGGGGGGGGGFCF8FFGGGG7A?FFCEGGGGEEEGGGGGGF=<EFDFGGGGGG7BAFDFGC==7DFFGGC@FDC@FG*>,@FGFFF7CE7@:C8***<@C:+=C;=CC?>@BEG7=4>C;9$=:8::*9;:21>GGD7?(<>7037B;1@&9=<CC<,,3+8?@,,F@CC,=36,C9GGFFC=D=820+D?B,<,BEA,GDFEC+7GDGFD<E6F@@8FD@89E>B=?EE@+@GEEE9F=CF:GGGGFDGGF9EGGFGGGFFGE@AFCF@GGGGEGGGGGGGGCFFEEFFCGCGEGGFGGGFFGGGGFGGGGFFGFFFCFGGGGGGGGGGGGGGGGGGGCCCCC
@s1801 177
TGGGGAATATTGCACAATGGGGGAAACCCTGATGCAGCGACGCCGCGTGAGCGATGAAGTATTTCGGTATGTAAAGCTCTATCAGCAGGGAAGAAAATGACGGTACCTGACTAAGAAGCACCGGCTAAATACGTGCCAGCAGCCGCGGTAATACGTATGGTGCAAGCGTTATCCGGATTTACTGGGTGTAAAGGGAGCGTAGACGGAGTGGCAAGTCTGATGTGAAAACCCGGGGCTCAACCCCGGGACTGCATTGGAAACGGTCAATCTGGAGTACCGGAGAGGTAAGCGGAATTCCTGGTGTAGCGGTGAAATGCGTAGATATTAGGAGGAACACCAGTGGCGAAGGCGGCTTACTGGACGGTAACTGACGTTGAGGCTCGAAAGCGTGGGGAGCAAACAGGATTAGATACCCT
+
CFFGGGGGGGGGGGGGGGGGGGGBFGGGGGGGFGGGGGGGGGGGGGGGGEFEFGGGGGFC,<FFGGGFEGGGGGG<FFGGGGFFGFGG@FDEBFGGGFFEEGFGGDFGFGGGF@FCDFGG<BGGGB:D=EE<CC8+@=FFGGGF8*@F>F<FBFG:F93BD9<<B9F@=<E=@C7FG=<CFC<:;=:C=:9$5<67:CGEC/1CCE:EEGGGFCCFGFE4GFCFE/A+CF1CCEG@,0A#@:#ECCC@8*,92DF@F87:0#B,ACE8EF=FDFC=?EEC?E,@F84=>DFFF>8=CF@,FFC6)7EFFAC,EGGEEGGGGGFEEEAFF?AE7DFFF@CE@GFFFF:GG@FFEFEC<CGGGGGGGGGGGFEEFAGF@GFA@GGGDGGGGGGGFFFFFFFGGGGGGGGGGGGCCCCC
@s1801 24014
TGGGGAATATTGCACAATGGGGGAAACCCTGATGCAGCGACGCCGCGTGAGCGAAGAAGTATTTCGGTATGTAAAGCTCTATCAGCAGGGAAGAAAATGACGGTACCTGACTAAGAAGCACCGGCTAAATACGTGCCAGCAGCCGCGGTAATACGTATGGTGCAAGCGTTATCCGGATTTACTGGGTGTAAAGGGAGCGTAGACGGATGGGCAAGTCTGATGTGAAAACCCGGGGCTCAACCCCGGGACTGCATTGGAAACTGTTCATCTAGAGTGCTGGAGAGGTAAGTGGAATTCCTAGTGTAGCGGTGAAATGCGTAGATATTAGGAGGAACACCAGTGGCGAAGGCGGCTTACTGGACAGTAACTGACGTTGAGGCTCGAAAGCGTGGGGAGCAAACAGGATTAGATACCCT
+
EGFFFBCFFGGFFGGGGGGFFFECEGGGGFCCEEFD9E:FFFGGCFECGGGCFGGGCGGGFFGAGGGGGFFEGGGGGFGGGCGGGGFFGGFDGGGEFGGGGGD7DE9FGCGFGGFGGGGGGGGGGFCFGGD:DC@FFGFGGFFGGGCFCF<FFGED9>DFFGGGGFFGGC:;;B7=FCFC,C:CGGFCF:CFF?D>:7F:CGEEEG>GGCFCFFFFFACBFAEFGFFBFAE@FFGCDF>AEFEEADE>3C:/7F=FC8A9,E<DFGFA;<E<5GGFC=6C+C;FFDE<EGE9FFFGGFFEFBEB5GDGGGE?7FGCCEFDAGFFGFFGE9GCFEEFABB@,@8,,@CFFEFGGGGFDGGFFGGFFFFCFDFGGFGGGGGGFCFGGDGGGGGFFDFFECABGFFFE9AFGGFC9CCC
@s1801 179
TGAGGAATATTGGTCAATGGGCGCGAGCCTGAACCAGCCAAGTAGCGTGGAGGACGACGGCCCTACGGGTTGTAAACTCCTTTTATAAGGGGATAAAGTTGGCCATGTATGGCCATTTGCAGGTACCTTATGAATAAGCATCGGCTAATTCCGTGCCAGAAGCCGCGGTAATACGGAGGATCCGAGCGTTATCCGGATTTATTGGGTTTAAAGGGAGCGTAGTTGGATGTTTAAGTCAGTGGTGAGAGTTTGCGGCTCAACCGTAAAATTGCAGTTGATACTGGATATCTTGAGTGCAGTTGAGGCAGGCGGAATTCGTGGTGTAGCGGTGAAATGCTTAGATATCACGAAGAACTCCGATTGCGAAGGCAGCCTGCTAAGCTGCAACTGACATTGAGGCTCGAAAGTGTGGGTATCAAACAGGATTAGATACCCT
+
<FGGGCFGFFGGFGGGGG,CFGGGDEFGGGGGGGGGGGGGGGGGGGGC@GFFGGGGGGGGGFGCEGGGGGDEGGGGGGGGF9FGGGAEGGGGGGG9FGGGCCFFGC,EFFGGGGGGGFCFGCEFGGGGGGGGGGGGGGGFFGCEGGC,3FCECF<CGGF,8DFAE:CCEGGG<CGG>G@<F@FFGCEGEGEF<FF>5E7C7=F54F@C)FFGGGG$C:?.80#(@F;GFGEFGFB:>CCG$CGFE/EDFE=C>@>1CEC4CEGGGFFFF<CBE=F<FAFCGFCFGFGCFF?A*F8GGGCECF,CGFGEGFGF?FECBF?FDFCC=DGGGEEC,FFGGFF8GGGFFFGGGFGGFBGGGGGGGGGGF@DGF8EF8GGGC@5,FGGGGGFGGGGFFCCGFEF8GCGFGGGEGGFFGFF9FEFFGGGCFDGGGFE89CAC
@s1801 180
TGAGGAATATTGGTCAATGGACGAGAGTCTGAACCAGCCAAGTAGCGTGAAGGATGAAGGTCCTACGGATTGTAAACTTCTTTTATAAGGGAATAAACCCTCCCACGTGTGGGAGCTTGTATGTACCTTATGAATAAGCATAGGCTAACTCCGTGCCAGCAGCCGCGGTAATACGGAGGATGCGAGCGTTATACGGATTTATTGGGTTTAAAGGGAGCGCAGTCGGTTCGTTAAGTCAGCTGTGAAAGTTTGGGGCTCAACCTGAAAATGGCAGTGGAGACTGGCGTCCTTGATTGCGGTTGAGTAGTGCGGAATTCGTGGTGTAGCGGTGAAATGCTTAGATATCACGAAGAACTCCGATTGCGAAGGCAGCACACTAATCCGTAACTGACGTTCATGCTCGAAAGTGTGGGTATCAAACAGGATTAGATACCCT
+
AFFCF8FF@FGGGGGFGGGFGGGGGGGEGEGG<F@ECGAEAEFFGGGBFGFFFGGGGGGGFFGGGFF7B:,CFDGFGCECAFGFEFGFGGFF@EFEFA?4BG,?EEGFGGFF+<F:4,:BFFEGCFGFC9?,C<=EF9,5?,:FFFGG8<CA3A++:FFFG8,37=>C+3@EEDFGECFG7D:C:*7FF:*>;FC7C*=3++@;FE*=CFDG/F*.838A9@#753#0@E733@(-F;<3<@25,5,?BC+@:@8:@,BAFCC,DFGFF@BD>:>8,8+20++:EDE,=A,7)++F@=,,9E=:,+B:FD9>9,@+@,GGAC6+)FEEEC,A5,?8=CGFFD@FEFCCFFEGGGEGGGFEFCF8FGEFA,FE9C<FFFC@CDGGGGGGDFFFFAGFE@CEFEFDFFC,FGFGFFGDGGFEFGGGGGGFFGGCCCCC
@s1801 181
TGAGGAATATTGGTCAATGGACGTAAGTCTGAACCAGCCAAGTCGCGTGAGGGAAGACTGCCCTATGGGTTGTAAACCTCTTTTATAAGGGAAGAATAAGTTCTACGTGTAAAATGATGCCTGTACCTTATGAATAAGCATCGGCTAACTCCGTGCCAGCAGCCGCGGTAATACGGCGGATGCGAGCGTTATCCGGATTTATTGGGTTTAACGGGTGCGTAGGCGGTTTATTAAGTTAGGGGTTAAATATTTGGGCTAAACTCAATTGTGCCATTAATACTGTGAAACTGGAGTACAGACGAGGTAGGCGTAATAAGTTAAGTAGCGGTGAAATGCATAGATATAACTTAGAACTCCGATAGCGAAGGCAGCTTACCAGACTGTAACTGACGCTGATGCACGAGAGCGTGGGTAGCGAACAGGATTAGATACCCT
+
@FEDFAFFD<EFFGGFFGG8CFFFGGCGGGGFFGFGEFGGFECFFEGFGGGDEBFFECCFF,CCFFFGFGGGGGGGGGC,B5CFFEF9?E,,A@<,,CBEG9<EEAE=F?AE9EEFFG,B,A?EC,EFFFGGGGGGGDGF9BCBEFCEF<<<FGF+FFGGGGGFCEECCFGGG93B**5>CEFGCCE*=*88CC<CGCGC:;<<9BC@EC<+*=77:<G>:>5<F8:E2,@9FCDA<++#B;=7,1<F+8@,2#=4,A8<<:3C,,=,EF9AFCCFE?=87,,,GEFFDFD7FDC=>B=CFDCCE<7CB<,4=C,;DB?=,8>8+EE=,,4,<<=><B,FF<;E@EC5,E@8F@F7C<FGCEFCCEEEECC,FF@ECDGGFGFE9GDDFCGGFAECD8,:6EEC@CEGGFCGGGGGFFDECGGFC<CGFAACA<A
@s1801 182
TGAGGAATATTGGTCAATGGGCGAGAGCCTGAACCAGCCAAGTAGCGTGCAGGATGACGGCCCTATGGGTTGTAAACTGCTTTTATAAGGGAATAAAGTGAGTCTCGTGAGACTTTTTGCATGTACCTTATGAATAAGGACCGGCTAATTCCGTGCCAGCAGCCGCGGTAATACGGACGGTCCGGGAGTTATCCGGATTTATTGGGTTTAAAGGGAGCGTAGGCCGGAGATTAAGCGTGTTGTGAAATGTAGAGGCTCAACCTCTGCACTGCAGCGCGAACTGGTCTTCTTGAGTACGCACAACGTGGGCGGAATTCGTGGTGTAGCGGTGAAATGCTTAGATATCACGAAGAACTCCGATTGCGAAGGCAGCTCACGGGAGCGCAACTGACGCTGAAGCTCGAAAGTGCGGGTATCGAACAGGATTAGATACCCT
+
EGGGGGGGGGGGGGGGGGGGGGGGGGGGGGGGGGGGGGDGEFFGGGGGGGGGGGGGGGGGGGGGFFGGDGG@FECCEFGGGGGGGGGGGGFFGGGGGGGGGGGGGGGFFGGGGGGGGGGGGGGGGGGFFGGGGGGGGGGGGGGGEGGCFGGGGG7CFGF?FGDCEEGDGG7:C;>@E**CC:FEEG*<<F,?>;:CAC<ADG>FFC7<C5:<FCEAE;F;17E790:@EE?0<<C>E5>8FFB55<<EDF<FCEGCFF1D;B=DCCFC@8F>@GGG>E9=?B>>CGFFF8GGDGGFGFCGE==@GECGFEED@DCGEF7EFAGGFGEFAEEB?C<CGGGCE4?B@FGGGGDGGGEF7DACGEEDFF9FEGGGGGGGEGGGGDGGF9GGGGFGGGGFB:GGCGGGGGGGGGFGGGGGEFFFGGGGGGGGGGGCCCCC
@s1801 183
TGGGGAATATTGGGCAATGGGCGCAAGCCTGACCCAGCAACGCCGCGTGAAGGAAGAAGGCTTTCGGGTTGTAAACTTCTTTTGTCAGGGACGAGTAGAAGACGGTACCTGACGAATAAGCCACGGCTAACTACGTGCCAGCAGCCGCGGTAATACGTAGGTGGCAAGCGTTGTCCGGATTTACTGGGTGTAAAGGGCGTGTAGCCGGGAAGGCAAGTCAGATGTGAAATCCACGGGCTCAACTCGTGAACTGCATTTGAAACTGTTTTTCTTGAGTATCGGAGAGGCAATCGGAATTCCTAGTGTAGCGGTGAAATGCGTAGATATTAGGAGGAACACCAGTGGCGAAGGCGGATTGCTGGACGACAACTGACGGTGAGGCGCGAAAGCGTGGGGAGCAAACAGGATTAGATACCCT
+
CFGGGGGGGGGGGGGGGGGFFGGGGGGGGGGGFFGGGGFGGGGGGGG7CFGGGGGGGGGGGGGGGGGGGGGGGGGGGGGGGGGDEGGGGGGGG:FFEC9FEGGGGGCGFGGCAFEGGCCFGGGGDGGEGGGGAF:EDGE<FGCFGGGCGGCFGGGGCFGGGCGGFFGFFGGECGG;GGGEG?BF@FGF,<CG9<<<==F?CDF?GFGGFEC<?-@:FACCAAFEFFCF>GF=EEC3C>:CCC7GFD4DGE:FGFFFGF=7?EFGFCFFFG6>A2.FC7GGGF?FCGGGF?8GEE8GFGGFFFGFEB>CCB@=FE=EGGGGGGFDAEAGFFFCGFGFGGGFGFBCEDA7CGGGGGGGGGGGGGGGGFGGFGGGFFCA8F:GGEGGGGCDGGGGFFEFGFDFEEGGGGGGGGGGGCCCCC
@s1801 184
TGGGGAATATTGCACAATGGGGGAAACCCTGATGCAGCGACGCCGCGTGGAGGAAGAAGGCCTTCGGATTGTAAACTCCTGTTGTTGAGGAAGATAATGACGGTACTCAACAAGGAAGTGACGGCTAACTACGTGCCAGCAGCCGCGGTAAAACGTAGGTCACAAGCGTTGTCCGGAATTACTGGGTGTAAAGGGAGCGCAGGCGGGAGAACAAGTTGGAAGTGAAATCCATGGGCTCAACCCATGAAATGCTTTCAAAACTGGTTTTCTTGAGGAGTGCAGAGGTAGGCGGAATTCCCGGTGTAGCGGTGGAATGCGTAGATATCGGGGGGAACACCAGTGGCGAAGGCGGCCTACTGGGCACCAACTGACGCTGAGGCTCGAAAGCATGGGTAGCAAGCAGGATTAGATACCCT
+
FGFGGGGGGGG9EGGG<EFEDFGGDEFFGGGFGGGGGG+@FECEFGGFFC:FF:EGGGGGGGFFGFE=FCF<FFFF,EEGG<<?F=8FFGGGGG<ACFFFGGC+BEFAFGGGGGGGGG<D<9FF77FCFGF,+3>@<FFC8@FAEG7>FGCFFFGG8:7>,,7>CFCG@*<8CCEFGCFF:9:F<C*1=CCCCFGGCE:52CCCCE1(227$:6;642:<9<CD4?CC@?C@:EG%'@C%FFDC,9@8#,:0,<#);@DCF@C/FCGEFF9F>3,DDAGFFGGFFC8F@8C@88@6++8:FE=6>C+8FFC@+7FC?GFFA=EDGFF@:,FF@GFFCE@FEF@D?C7GGCFF,C<,@EGGFFFFFGFEEFCGGGGGGGF<@@,FFFFEEGGFGGGFCF8GE<FFFAGGGFGCCCCC
@s1801 185
TGGGGAATATTGCACAATGGGCGAAAGCCTGATGCAGCAACGCCGCGTGAAGGAAGAAGCCTTCGGGTCGTAAACTTCTGTCCTCAGGGAAGAAGAACTGACGGTACCTGAGGAGGAAGCCACGGCTAACTACGTGCCAGCAGCCGCGGTAATACGTAGGTGGCAAGCGTTGTCCGGATTTACTGGGCGTAAAGGGAGCGTAGGCGGACTTTTAAGTGAGAGGTGAATTACCCGGGCTCAACTTGGGTGCTGCATTTCAAACTGGAAGTCTAGAGTGCAGGAGAGGAGAATGGAATTCCTAGTGTAGCGGTGAAATGCGTAGAGATTAGGAAGAACACCAGTGGCGAAGGCGATTCTCTGGACTGTAACTGACGCTGAGGCTCGAAAGCGTGGGGAGCAAACAGGATTAGATACCCT
+
5EFEGGGGGG9FGGGGGGGFCFGGDFGGGGGGGGGGCFGGGGGGEEGGGGGFGGGGGGGGGGGGFF:FGFFGFFGEGGGGFAEEEG8FFFFGGGG,BEFGGFGDGGGCFGCFC8FGGDCGGGGGGGG7FGGGGGGGFFGFGGGGGDCCDCC7FFF>FGFGGC<CCFGGGGGEG<B*F*<F,C,,?CGFEFG5>F::-EGG5A?E-E:;C2@CC?;@25<?4+FFC;@#<77C@:?9EBFCFGD@GGD5<,;CCF<?C6::29AFGC??,EFAF:FGF?9E<=:C9CFC5F>FABD@,F=>,CFEB>@,AFGFA>EGE6GF9EDE,FFFGGFCEFEFECFGCF:@4CEFFGFGDCGFFFCFFCFGGFGCGEE@DFFDGGGGFDBFFCGEGGFGFEF,GGEFEFFGGGFCGGGGCCCC<
@s1801 21374
TGGGGGATATTGCACAATGGGGGAAACCCTGATGCAGCGACGCCGCGTGGAGGAAGAAGGTTTTCGGATTGTAAACTCCTGTCGTTAGGGACGATAATGACGGTACCTAACAAGAAAGCACCGGCTAACTACGTGCCAGCAGCCGCGGTAAAACGTAGGGTGCAAGCGTTGGCCGGAATTACTGGGTGTAAAGGGAGCGCAGGCGGGAAGACAAGTTGGAAGTGAAAACCATGGGCTCAACCCATGAATTGCTTTCAAAACTGTTTTTCTTGAGTAGTGCAGAGGTAGATGGAATTCCCGGTGTAGCGGTGGAATGCGTAGATATCGGGAGGAACACCAGTGGCGAAGGCGGTCTACTGGGCACCAACTGACGCTGAGGCTCGAAAGCATGGGTAGCAAACAGGATTAGATACCCT
+
CFGGGGGGGGGGGFGGGGGGGGGGGGGGGGGGGGGGGGGGGGGGGGGCCGFGGGGG<FFGGGGGGGGGGGGGGEEFFGGDGEFGFGGGGGGGGGGGGGGGGGGGGGGGFGGFGGGGGGGGGGGGGGGGGGGFGFGGGGGGGGDGGGGGFGDFGFGGGGGEGFEGF8FE<:F#GGGGE<:FCEGFGGGG,CCGGGCCG@G5=C?DFEGA7FF@FA@FF;GGFCFGFGFFGEGGGGGGGDECGFFDAGGGGGGCFFGFGGC:,<CCGFGGGFGGDECGFF?FGGGGFGGECGGGFGF>=7@44FGGEGGGGGGGEFFCGGGGGGFFCGGGGFGFFC@FFFDGGEEGGECGGGGGFDAGC@F@GGGFFFCGEFBGGF<GGGDCGGGFFGGGGGGFGGGGGGGGGGGGGGGGGFGCCCCC
@s1801 25666
TGGGGAATATTGCACAATGGGGGAAACCCTGATGCAGCGACGCCGCGTGGAGGAAGAAGGTCTTCGGATTGTAAACCCCTGTTGTTGAGGAAGATAATGACGGTACTCAACAAGGAAGTGACGGCTAACTACGTGCCAGCAGCCGTGGTAAAACGTAGGTCACCAGCGTTGTCCGGAATTACTGGGTGTAAAGGGAGCGCAGGCGGGAAGACAAGTTGGAAGTGAAATCCATGGGCTCAACCCATGAACTGCTTTCAAAACTGTTTTTCTTGAGTAGTGCAGAGGTAGGCGGAATTCCCGGTGTAGCGGTGGAATGCGTAGATATCGGGAGGAACACCAGTGGCGAAGGCGGCCCCCTGGACGAAGACTGACGCTCAGGTGCGAAAGCGTGGGGAGCAAACAGGATTAGATACCCT
+
GFCFGFGGGGGGFFGG8F,@FEGGGFCFGGG8CFGGCGGCGGG+@FE:FGGGGGGG<C=9CF<FA7@CFDF,<FFG,=FFFFCG<A,<BFGGD89?FC9@AF:+BF,,CF<B,,AB<F>9<F@+F:FDF,>,@<8D+@FCCEF73*35DCFDG,>>DFF>CCF,,>DGFECEFGG>B:B3CF=GGGGGEDE;=:F7EEE3;??=:C>::,2FECF=,&@FAGFFE?,->B@DFG<2?*8949CEF<;ECGF3,@<78<D0GFFFCCGFD3<D=E9>,2C7,,=8GCEFFCFCFFGGCBGGGGGGAFCAAE??8+F7FE<,,ECBFC=FFEFDBECC,=EEFB@<EFGGGGEGF:7FF@GGFGF9GGFGGEEEGFE<FFEEGGFF@7GGGDFDD<EFF<GFFGGGGGFCGGGCCCCC
@s1801 188
TGGGGGATATTGCGCAATGGGGGCAACCCTGACGCAGCAACGCCGCGTGAAGGATGAAGGTTTTCGGATTGTAAACTTCTTTTATTAAGGACGAAAAATGACGGTACTTAATGAATAAGCTCCGGCTAACTACGTGCCAGCAGCCGCGGTAATACGTAGGGAGCAAGCGTTGTCCGGATTTACTGGGTGTAAAGGGTGCGTAGGCGGCTTTGCAAGTCAGATGTGAAATCTATGGGCTCAACCCATAAACTGCATTTGAAACTGTAGAGCTTGAGTGAAGTAGAGGCAGGCGGAATTCCCCGTGTAGCGGTGAAATGCGTAGAGATGGGGAGGAACACCAGTGGCGAAGGCGGCCTGCTGGGCTTTAACTGACGCTGAGGCACGAAAGCGTGGGTAGCAAACAGGATTAGATACCCT
+
FGFGGGGGGGGGGGGGGGGGGGGGGFGGGGGGDGDGGGGGGGGGGGG4CFGGG<FGGGGGBFFGGGGCFGGGGGGGGGFGFGGGGGGGGGEFGGEGGGGGGGGGGGDFEDGGGGGGGGGGGGGDGDGGGGGGFGG>FFAFGGDGG8C>F<FDGGFG9CFCDGGCFCGCEC:EFGGEDGFF+GGGEFG@80FGG9EGGGEGG:EECCGGGGCFFGF@FAF?)FGGFFC@CCGGC9GGGGFGF-ED40=9GFEGG9;GGGGFDGGG<FDFF?AGGFGFGGEFF8GGFFFGGGGFGFD8EC=+DGGEEFGGGGGGF@7GGGFFFFFGGGGGFFBEFGFFF@<AF@EGFGF@GGE@F8CFGFGGFGGFGGGFGGGGGFGGFGGGGGGGGGGGGGGGGGGGGDGGFGFGGGGGFGFGCCCCC
@s1801 189
TAGGGAATCTTCCACAATGGGCGAAAGCCTGATGGAGCAACGTCGCGTGGGTGAAGAAGGTCTTCGGATCGTAAAACCCTGTTGTTAGAGAAGAAAGTGCGTGAGAGTAACTGCTCACGTTTCGACGGTATCTAACCAGAAAGCCACGGCTAACTACGTGCCAGCAGCCGCGGTAATACGTAGGTGGCAAGCGTTATCCGGACTTATTGGGCGTAAAGGGAACGCAGGCGATCTTTTAAGGCTGATGTGAAAGCCTTCGGCGTAACCGGAGTAGTGCATTGGAACCGGGGAGACCTGAGTGCAGAAGAGGAGAGTGGAACGCCACGTGTAGCGGGGAAATGCGTAGATATATGGAAGAACCCCAGTGGCGAAAGCGGCTCTCTGGTCTGTAACTGACGCTGAGGTTCGAAAGCGTGGGTAGCAAACAGGATTAGATGGCCT
+
F999CEGGF<CE9AF<6<<@CFGGEGG,CDA,,,66,@F<<FFCFCF:@FEGGCF<EGGFGFDFG7,:?7FFEF@C<C@@=EFFGGFEA<F<A8,F4AFGGGECE<E?FC,,?A?F?EE<FFGGGGGD@7<FFGGGGGGGF@F8@DE@:FGGGCEFGGGCF:>@C@D8><FEG@*8<CFGFFB*,85FFFGDCB<C5+<:85*<?F:CF?FF:0:.052:0=CDEFG7572**/%$<FFC3GGC;2<>FC7A:BB:#F88@,3537:C:@4>,C3<*3,;@87=+++F<??=F=,,,84,<8@6,;,,4<E<DF>E@6+++>B@4A,C65@+,9E,AECEE@<,,,,GCGCCC,A,<B@:,GCFGF7@,C,,+:CE68,CC,AE@FC9C6<<,@8,66,F@,+@F@FFC,7:@;<FC9FFFEEFFC,9EB,,,E,;-----
@s1801 25258
TGGGGAATATTGCACAATGGGGGAAACCCTGATGCAGCGACGCCGCGTGGAGGAAGAAGGTCTTCGGATTGTAAACTCCTGTTATTGAGGAAGATAATGACGGTACTCAACAAGGAAGTGACGGCTAACTACGTGCCAGCAGCCGCGGTAAAACGTAGGTCACAAGCGTTGTCCGGAATTACTGGGTGTAACGGGAGCGCAGGCGGGAAGACAAGTTGGAAGTGAAATCCATGGGCTCAACCCATGAACTGCTTTCAAAACTGGTTTTCTTGAGTAGTGCAGAGGTAGGCGGAATTCCCGGTGTAGCGGTGGAATGCGTAGATATCGGGAGGAACACCAGTGGCGAAGGCGGCCTACTGGGCACCAACTGACGCTGAGGCTCGAAAGTGTGGGTAGCAAACAGGATTAGATACCCT
+
GFGGGGGGGGGGGGGGFGFB@7CGGGGGFGGGGGGGGG@FGGGGGGGFFGEGGCFGGGGFGG,CEDCFGGFGGGGGGGGFFFDBEGGGGGGGGGCFGFGFGGGCECFGGGFGGGGGGGGFGGGDEGGGFGGGFCDFDFFGFFGDEGGGECGGDF@DFGD3>FFE,6@==FGGGGG/*<4-FG@<<FFG8?C$BCFDGGB65C>-DFGB7D78C:GFGEE??@.FD;CDF?GGFFFECCFEGGEGG=GGGGFE<C,1F@,7DFC'GFCCC2F8BFD?DF<CFCFGGGFFEEB==8@+@+6,GFCC)B4,B@?GGGEGFFAFGGGFCGGGFFEEBCCGFFGGGFGFGCC@@BE9GGFGGGGCFFGFGGGGGGGGGGGF8GGFGFGFFGGGGGGFFFGGGFFFFGGGGFGGGFGCCCBC
@s1801 22603
TGAGGAATATTGGTCAATGGGCGAGAGCCTGAACCAGCCAAGTAGCGTGAAGGATGAAGGTCCTACGGATTGTAAACTTCTTTTATACGGGAATAAAGTATCCTACGTGTAGGATTTTGTATGTACCGTATGAATAAGCATCGGCTAACTCCGTGCCAGCAGCCGCGGTAATACGGAGGATGCGAGCGTTATCCGGATTTATTGGGTTTAAAGGGAGCGCAGACGGGAGATTAAGTCAGTTGTGAAAGTTTGCGGCTCAACCGTAAAATTGCAGTTGATACTGGTTTCCTTGAGTGCAGGTGAGGCAGGCGGAATTCGTGGTGTAGCGGTGAAATGCTTAGATATCACGAAGAACCCCGATTGCGAAGGCAGCTTGCTAAACTGTAACTGACGTTCATGCTCGAAAGTGTGGGTAGCAAACAGGATTAGATACCCT
+
6EFGGGGGGGGGCFGGGGGGFGGGGGGGGGGFGGGFFEC,EFFFGGGF@8CF<CFEFEFGEGFCFGGGC@FCFGGGGGGGGGGDGGGGGGGGGGGGGGG9,BFGFFE=EFEGGF<F@FGFG9EFFGFGGFFEECGAFFGECFEGGF7DGGGDCFGDFFGGGGDGEGGGGGGGGGFCC:FFFFG=>BE?EDG@FGGGGGGG0=GGGGCCEFEGGGEF>DGGFE:@=EE=E5>FFGFAFFGFGGGG<@CFFGFGCGDDGCFBFCCFFC3F<GEB=FAFCF?GFGGFA8FFFGGGFGGFEFA,8A,GGGGFGFFF7EC7>?GEEBEGBF?FEGGGFDFC;?FFGFAGGFEC@FADDGGCGFF7GGGGGFCGGGGGGFDFGGFAFGFF9GGDGD<GFFGFF@GGEGGFCGGGFFCCFDE,GFGGGGFF9GGGGGGCCCCC
@s1801 192
TGGGGAATATTGCACAATGGAGGAAACTCTGATGCAGCGACGCCGCGTGAGTGAAGAAGTATTTCGGTATGTAAAGCTCTATCAGCAGGGAAGAAAATGACGGTACCTGACTAAGAAGCCCCGGCTAACTACGTGCCAGCAGCCGCGGTAATACGTAGGGGGCAAGCGTTATCCGGATTTACTGGGTGTAAAGGGAGCGTAGACGGCTTTGCAAGTCTGACGTGAAACTCCGGGGCTCAACTCCGGAACTGCGTTGGAAACTGTAAGGCTTGAGTGCCGGAGAGGTAAGCGGAATTCCTAGTGTAGCGGTGAAATGCGTAGATATTAGGAGGAACACCAGTGGCGAAGGCGGCTTACTGGACGGCAACTGACGTTGAGGCTCGAAAGCGTGGGGAGCAAACAGGATTAGATACCCT
+
FFFGGBFGGGGGGGGGGGGGCFGGGGGFGFGGGGGGFFGGGGGGGGGGGGGGGG9FEFEFGGGGGGGBFGFGGGGGGGGGGCFEFGGGGGGGFFEFGGGGGGGGGGGCCGFFGCFGGFF<FGGGEGGF@FGFDFDFGGGGGGGGGGGGF>CFFFGGDEFEFGGGC@FGCCE:FFGG@**CC:FFFGFF@FGGGFG9CGECCD/8;C#;8FFGGGCFG59=6BEG/=FF<C:8>6FDAF<B@FFGGGG>F@86=2E#FCD>@CF>72FCEFFFBGBGGGGGFFGGGGEF@8FECFE,E,>,A9GE=GGECGGECBCCFGGGF;<FCGGFDFFDFE8EEE=CGGEFFFCGGGECGGGFE7GGGGGGGFGGGGFCCGGGFGGGCGGDFGGGGGEFGGGFGGFFEGGGGEGGGFCCCCCC
@s1801 193
TGAGGAATATTGGACAATGGGCGGAAGCCTGATCCAGCAACGCCGCGTGAGGGATGACGGCCTTCGGGTTGTAAACCTCTTTCACCATTGACGAAGTCGCACAGTGTGTGTGGTGACGGTAGGTGGGGAAGAAGCACCGGCTAACTCCGTGCCAGCAGCCGCGGTAATACGGAGGGTGCAAGCGTTAATCGGAAATACTGGGCGTAAAGCGCACGCAGGCGGTCTGTCAAGTCGGAAGTGAAATCCCCGGGCTCAACCTGGGAACTGCATTCGAAACTGGCAGGCTAGAGTCTTGTAGAGGGGGGTAGAATTCCAGGTGTAGCGGTGAAATGCGTAGAGAGCTGGAGGAATACCGGTGGCGAAGGCGGCCCCCTGGACAAAGACTGACGCTCAGGTGCGAAAGCGTGGGGAGCAAACAGGATTAGATACCCT
+
CFCEFFGGGGFFGGGGGGGGGGGGGGGFGGGGGG<,E8EFFDEGGGGFEE:FGCFFFCFC:F@8FDCG,?FGGGGEEFGGGBFGGDFGFFEGGCFFFFFG7FEF?FGGGGGFEFGGGGGEFGGAFFGG@@ECFF,DFCF*>CFFE@EEC*>FEGGGGGGGGEEFEE@<FFG8*4*<CGCF,?8;??*;,<CECE*<9C,<77*:2/;E9FCGEC87/8:DCD:DB@C?FFGG<:C2#,CCFEBFGG?>BBD@,:::CGGEFFC@=0CA9FGFGFF8GGGF3<DFDDD>1===,GE?8@+FGGGGFFE>,GFGGGGGGGGGACC=@GEECFCEGGFGGFE:8F8GFFGFFFEGGGFEF=:<GEEGGGGGGGGGGGGGGGGGF9FGFFCGGFE8FGGGGGGGDGGGGGFDFDDE<GGFGGGGGGGGFGGCCCCC
@s1801 194
TGAGGAATATTGGTCAATGGGCGAGAGCCTGAACCAGCCAAGTAGCGTGAAGGATGAAGGTCCTACGGATTGTAAACTTCTTTTATACGGGAATAAAGTATCCTACGTGTAGGATTTTGTATGTACCGTATGAATAAGCATCGGCTAACTCCGTGCCAGCAGCCGCGGTAATACGGAGGATGCGAGCGTTATCCGGATTTATTGGGTTTAAAGGGAGCGCAGACGGGAGATTAAGTCAGTGGTGAAAGTTTGCGGCTCAACCGTAAAATTGCAGTTGATACTGGTTTCCTTGAGTGCAGTTGAGGCAGGCGGAATTCGTGGTGTAGCGGTGAAATGCTTAGATATCACGAAGAACCCCGATTGCGAAGGCAGCTTGCTAAACTGTAACTGACGTTCATGCTCGAAAGTGTGGGTATCAAACAGGATTAGATACCCT
+
GGGGGGGGGGGGGGGGGGGGGGGGGGGGGFGGGGGGGGFFFFGGGGGBFGGGGGFGFFFGGGGGGFEEFGCFGGGGGGGGCGGGGGGGGGGCFGGGGGGG<EFGEGGFGGFFGFFGGGG@DFGGGGGGGGEGGGGGFGGGGGDGEGGGGGFGGFGGGG8F<FFFEGGGGGGGFGGGEFGGF7,<<<CE@FCCGGG@8C<<8.36?;7<EFFC9FGFDBGABFCFFAEEGEFGGGG<FCCG(CFEF9E@C7GECDEGGF@GCFEC5AEFF<FBGGCGF;==+FCFFFFB8=A,*FCGGGGGGGFGF?GEC?FF?CCB8DCEGDGGFF>FFGFCDGGGEC,,GGGGFFGGGGGFGGGGGGF@GGGGFGDGGGGGGGGGGEFCGGGGFFEGGGGGGGGGFGGGGGGGCFGGGGFGGGGGGGGGGGGGGGGGGGGCCCCC
@s1801 195
TGGGGAATATTGCACAATGGGGGAAACCCTGATGCAGCGACGCCGCGTGAGCGAAGAAGTATTTCGGTATGTAAAGCTCTATCAGCAGGGAAGAAGAATGACGGTACCTGACTAAGAAGCACCGGCTAAATACGTGCCAGCAGCCGCGGTAATACGTATGGTGCAAGCGTTATCCGGCTTTACTGGGTGGAAAGGGGGCGCAGGCGGTGCGGCAAGTCTGAGGTGAAAGCCCGGGGCTCAACCCCGGTACTGCGTTGGAAACGGTCGTACTAGAGTGTCGGAGGGGTAAGTGGAAGTCCTAGTGTAGCGGTGAGATGCGTAGATATTAGGAGGAACACCAGTGGCGAAGGCGGCTTACTGGACGATAACTGACGCTGAGGCTCGAAAGCGTGGGGAGCAGACAGGATTAGATACCCT
+
EGGGGGGGGGGGGGGGGGGGFFGGGGGGGGGGGGGEGGGGGGGGGGGGGFGFGE@FFEF,,?FFGGG4ADGGGFE<FFGGGGGGGGGGGGGGGGGG,AE<FCFGF+8CFGCFGG<>DG8<FFF@FG@B<DFGG<F8FCF<FF7,D>8::>1F9F9FCF<FFCFC@FDFD:<;C9,*C7<@C9,#C<;5F4CC+#485C4:=>EC:FC0*3:C>:,<=F,7,%@9@?=95FEGGFGFG@1:@7:F=D80:+GBC,=;9,,+=8EF7F@,5FE<E<GEGEC@CGGGGEDEFACF@>@,CFEE5FFEE8CCEFEFE+CGEDC5,E=9FAGGGFE?FBCEFE=<GGGGFFEEGGGFF<FFCF,C;4GGF@@FGGGGECF8FB@,68GGFB7GGGGGGFDFFAC,GFGFGDFDGGGGCCCCC
@s1801 196
TGGGGAATATTGCACAATGGGCGCAAGCCTGACCCAGCAACGCCGCGTGAAGGAAGAAGGCTTTCGGGTTGTAAACTTCTTTTAAGAGGGAAGAGCAGAAGACTGTACCTCTAGAATAAGCCACGGCTAACTACGTGCCAGCAGCCGCGGTAATACGTAGGTGGCAAGCGTTGTCCGGATTTACTGGGTGTAAAGGGCGTGCGGCCGGGAATGCAAGTCAGATGTGAAATCCATGGGCTTAACCCATGAACTGCATTTGAAACTGTATTTCTTGAGTACTGGAGAGGCAATCGGAATTCCTAGTGTAGCGGTGAAATGCGTAGATATTAGGAGGAACACCAGTGGCGAAGGCGGATTGCTGGACAGCAACTGACGGTGAGGCGCGAAAGTGTGGGGAGCAAACAGGATTAGATACCC
+
EFGGGGGGGGGGGGGGGGGGGGGGGGGGGGGGGGGGGGGGGGGGGGG@FGGGGGGCFGGGGFFGGEGGGGGGGGGGGGG9EEGGGGGGGGGGGGGGGGGCEFGGFGGGGGGGGGGGGGGGGGGGG>FGGGGGGGGGGGGGGGGGGGGGGGGGGGGGGGGGCF@FGFGGF/>E7:FFG>7CEG=<>GGG>ECDGG=CEGC=A=DFCC$FEEEGGFGFG@GF4=C=FFGFGGGGGGFFFFGGGGGGFCECFFEFFGGGGFE>FGDGGEFGGGDFFDBFFGGGGFCGFEFBB7EEGGGFFFB9,9FDC=CGEFGFFCEFEC9CDEDDF<9,C:A9GGEFCFGGGGGGEGGFFGGGGFFFCFCEDGGGGGCFEGGGFEEFDC@FCDGGGGGFGGEEGFFF@FFFEFGGFEFFDGFFCCCCC
@s1801 197
TGGGGGATATTGCGCAATGGGGGCAACCCTGACGCAGCAACGCAGCGTGAAGGATGACGGTCCTCGGATTGTAAAATTTCTTTATTAAGGACGAAAAATGACGGTCCTTAATGAATAAGCTCCGGCTAACTCAATGCCAGCAGCCGCGGTACTACGACGGGAGCAAGCGTAGTCAGGATTTACTGGGTGTAAAGGGTGCGTAGGCGGCTTTGCAATTCAGATGTGAAATCTATGGGCTCAACCCATAAACTGCATTTGAAACTGTAGCGCTTGAGTGAACTAGAGGCAGGCGGGATTCCCCGTGTAGCGGTGAAATGCGTAGATATTAGGAAGAACACCGGTGGCGAAGGCGGCTTACTGGACGACCACTGACGCTGAGGCTCGAAAGCGTGGGGAGCAAACAGGATTAGATACCCT
+
CF,CFCEFGDEFFCCGEGGF,,CBBD<EFG<C,BCF:FFD<F7+@FFCG:<FGG=FF,,@B,+CC@+8+B,,,9<5@F<,AFFFCFG,EE,4+48B7FBD,,CBB++B,5CD=F,,8B3<<,,+8<3CCF,,,,,,8,@,@FG8F78*:>>*,73:*1*1=F7C@FF+4<*=<C9<7C,,2<A3CCCF.2<FGC:>5:591*/4#:90:;;<2;479#D76@<+AA:@5,EFD3:88<7@@GF<D;;@8,A@+3,,7=3+?8@@3+:+C=,DC*D=C,@,585,D=+?46+B6,>>GG@6:FGGE9E=EGFFE@,EGDFFCFFFFE<F9F?,ECFC=GGFCB,DFFF@FC@@,,C<,F,C@C@,6F9FB,CFGGGGGGGGGGGGD@FF7GGEEGFGFC,A,GGGF<9GGGGFC?CCC
@s1801 26165
TGGGGAATATTGCACAATGGGGGAAACCCTGATGCAGCAACGCCGCGTGAAGGATGACGGTTTTCGGATTGTAAACTTCTTTTCTTAGTGACGAAGACAGTGACGGTAGCTAAGGAATAAGCATCGGCTAACTACGTGCCAGCAGCCGCGGTAATACGTAGGATGCAAGCGTTATCCGGATTTACGGGGTGTAGAGGGAGCGCAGGCGGGACTGCAAGTTGGATGTGAAATACCGTGGCTTAACCACGGAACTGCATCCAAAACTATAGTTCTTGAGTGAAGTAGAGGCAAGCGGAATTCCGAGTGTAGCGGTGAAATGCGTAGATATTCGGAGGAACACCAGTGGCGAAGGCGGCTTGCTGGGCTTTAACTGACGCTGAGGCTCGAAAGTGTGGGGAGCAAACAGGATTAGATACCCT
+
DFGFGFEGGGGGGGGGGGGGECGGGGGGG8EGGGGGGGGGGGGGGGGFGGGGFFFFGFGF?FCFFD7CFDGGFGFF9FGCGGGGGGGGAFGGGGGGDGGGGGGGGGGGGGGGGGGGGGGGGGGGGGGGGDGGGCGCFCG>GGGGGG?F?CEGGGGGGGGGGGGGGGFFFGGGGG>FC;FFFEF2C#GG-4EGBCDFCG=CDED:CEEGGFCGGGGGGGFGFGFGGGGDFDEGGCC?GGGGGGGGC:GFDDFDGGGGGGFFF?=DD<CFFF?8BFCFFFGGFGFGGFGFEF=CEFE@=B+CDF<GGGGBGEFGEGCCC>GGF,GGEFFGGGGGFGGDGGGGGGGGEDGGGFGFGGGGGFGGGGGGGGGGGGGGECCF8GGGGGGGGFFCCEEFFEGGGGGGFGGGGGGGGFDGCGCCCCC
@s1801 199
TGGGGAATATTGGTCAATGGGCGAGAGCCTGAACCAGCCAAGTAGCGTGAAGGATGAAGGTCCTACGGATTGTAAACTTCTTTTATACGGGAATAAAGTATCCTACGTGTAGGATTTTGTATGTACCGTATGAATAAGCATCGGCTAACTCCGTGCCAGCAGCCGCGGTAATACGGGGGATGCGAGCGTTATCCGGACTTATTGGGTTTAAAGGGAGCGCAGACGGGATATTAAGTCAGTTGTGAAAGTTTGCGGCTAAACCGTAACATTGCAGTTGATTCTGGTTTCCTTGAGTGCAGTGGAGGCAGGCGGAATTCGTGGTGTAGCGGTGAAATGCTTAGATATCACGAAGAACCCCGATTGCGAAGGCAGCTTGCTAAACTGTAACTGACGTTCATGCTCGAAAGTGTGGGGATCAAGCAGGAGTAGATACCCT
+
@6CEGGG,EFGFCEGGDEFGEGGGGGGGGGGGGGGGFF@C<FFFGFG,8CFC@CFGCFEFGFCCFFGEFF>C9?FG9FGGG9FGGGGFFGGCFEBC?FG,B<<CDFCDE=FA9AFFFGGGDGAFF,C=FGEDFG;FF<?<EF+CEFEGD<,7BFDFDFFDG,,>7:F7@@7E,@@C@*=**6C<<C***14CC9=:/2BFG+2,?F4*/89+CCEF80?)109DD,8+*2AE30<36FGFC<)@;<A@1>2+1:B>@+FB+>:3,7,FC>CFF=D>,6++6FBE?8GF@4A8*F=C,E8B,A@4==4:GDFDD9+@>,DC8F68FGEA;=<,ACFFFFEDEEFGFCEEE,E<F@++:7GGF@=D:B@F<@<CGGGGFECFCGGGFFD>ECDCGFFEGGGFDGFFGFECFF<FC,<GF@;,<FE;,@@,FA<CCCCC
@s1801 200
TGGGGAATATTGCACAATGGGGGAAACCCTGATGCGGCGACGCCGCGTGGAGGAAGAAGGTCTTCGGATTGTAAACTCCTGTTGTTGAGGAAGATAATGACGGTACTCAACAAGGAAGTGACGGCTAACTACGTGACAGCAGCCGCGGTAAAACGTAGGTCACAAGCGTTGTCCGGAATTACTGGGTGTAAAGGGAGCGCAGGCGGGAGAACAAGGTGGAAGTGAAATCCATGGGCGCAACCCATGAACTGCTTTCAAAACTGTTTTTCTTGAGGAGTGCAGAGGTAGGCGGAATTCCCGGTGTAGCGGTGGAATGCGTAGATATCGGGAGGAACACCAGTGGCGAAGGCGGCCTACTGGGCACCAACTGACGCTGAGGCTCGAAAGTGTGGGTAGCAAACAGGATTAGATACCCT
+
FGGGGGGGGGGGGGGGGGGGGGGGGGGFGFGGGFGGEFEGECECGGGCGEGFGEGGGE<FGGEGGGD++?EFGFFGAEFGGFGG8FGGGGBFFGFGGFGGGGDGGG9BFF@FGF8FGFGGGCCFDCGG<>DF@,:,8>FCFGCACCCG:CFGGFG<CEEFGGGCFC>F:F7E:>EF?FFF9:F=4<)465<@8@C>:@<:CDGC?CF=;>>2,D8*ECD9CFB@?8E7<:6C9C8@#F>EF<AFACD:@6,+9C>F@,+??FF>FCD9@,98*B,FFDEFGCFFGEBFCD<GGGGGGEGGCGE>5CCGE=C@,FB@CFFFFGEEEGGEFEAGFFCDED<?@GGGGEFGGGGGGFEE,FFFGGGGGEFGGEGGGGGGFCGFDEFEDGGGFCFFFDFFFDGFFGGFGGGGGFDCCC<C
@s1801 201
TGGGGGATATTGCGCAATGGGGGCAACCCTGACGCAGCAACGCCGCGTGAAGGATGAAGGTTTTCGGATTGTAAACTTCTTTTATTAAGGACGAAAAATGACGGTACTTAATGAATAAGCTCCGGCTAACTACGTGCCAGCAGCCGCGGTAATACGTAGGGAGCGAGCGTTGTCCGGATTTACTGGGGGTAAAGGGTGGGTAGGCGGCTTTGCAAGTCAGTTGTGAAATCTATGGGCTCAACCCATAAACTGCATTTGAAACTGTAGAGGTGGAGTGAAGTAGAGGCAGGCGGAGTTCCCCGGGTAGCGGTGAAATGCGTAGAGATGGGGAGGAACACCAGTGGCGAAGGCGGCCTGCTGGGCTTTAACTGACGCTGAGGCACGAAAGCGTGGGTAGCAAACAGGATTAGATACCT
+
FGDGGGGDGGGGGGGGGGGGDFEGGGG@FGGGGGGGGGGGFDFDEEFFFGGGGGGGFCFFDFGGGGGGCGGGFGFFGGGDGFGGGGGGGG9=@BFGGGGGGFGGGGGGGGGFGGGGGGG9,BFFGEF>DFFFG@:DFFEGGGFGFEGGGEGFFGG<3::CF77788CDCCCC7BEBE*CF<E::9E5*:/ACCCCE<?#/>D9938E#>:EGGGC>*$27%@+7<@CBFGGF,D>>@<F<FG@CCC>9@,D<>CGGF9FDE@FF/.8)8,5,5,=99CGFA,>,GFD?:C+FE9+CC:7=:A,@147EFFGE@4?4CCFFADCGGGGEFF@EE:E<AA<<GGEGF@::GGGGGFFFCCECFGGFAE<,7FFCEFGFFEGGFDCGFF7EGFEFGFGGGC<E@FDGGFEFGFFCCCB<
@s1801 22270
TGGGGAATATTGCACAATGGGCGCAAGCCTGATGCAGCGACGCCGCGTGCGGGATGACGGCCTTCGGGTTGTAAACCGCTTTTGATCGGGAGCAAGCCTTCGGGTGAGTGTACCTTTCGAATAAGCACCGGCTAACTACGTGCCAGCAGCCGCGGTAATACGTAGGGTGCAAGAGTTATCCGGAATTATTGGGCGTAAAGGGCTCGTAGGCGGTTCGTCGCGTCCGGTGTGAAAGTCCATCGCTTAACGGTGGATCTGCACCGGGTACGGGCGGGCTGGAGTGCGGTAGGGGAGACTGGAAGTCCCGGTGTAACGGTAGAATGTGTAGATATCGGGAAGAACACCAGTGGCGAAGGAAGGTCTCTGGGCCGTTACTGACGCTGAGGAGCGAAAGCGTGGGGAGCGAACAGGATTAGATACCCT
+
DDGDGGGDGGGFGGGGGFG<FGGGGGGGGFEFGGGGGG7CEGGC@@+6@EEGEFFFFFGGGGGGGGGGFGGGGGGGGGD+?DFGGGFGGGGGGGFGDFCFGGGGGGGGGGGFGGGCGFCGFG@GGF:FCEEGDGGGGGGDCCFG9,<8=F<CCGGGGGG9<FBF<CE,<@GGG+7<+<FGGGGEEDC<CFC9E85/>CCGGGGC88EC?GEGD>:*15;<<BGGGDGDGGFC,CCFCCCFG=,/:?7:GGFFG>=@0FCF@;GGF@43<GGGGGF:CFD'E<@1AF7GFFGE9FFDFGEE@+CCFGGGFDE9FCGGFAFGGF=GFFFGEGGGGFGGFEECDGGFBB,F@ECGFEFC,FFF@FFGGGEEGGGFGGGGGFEGGGGFGGGGGGFDGGGGGFC@<GGGFEBC,FGFE<FGFDCCCCC
@s1801 203
TGGGGGATATTGCGCAATGGGGGCAACCCTGACGCAGCAACGCCGCGTGAAGGATGAAGGTTTTCGGATTGTAAACTTCTTTTATTAAGGACGAAAAATGACGGTACTTAATGAATAAGCTCCGGCTAACTACGTGCCAGCAGCCGCGGTAATACGTAGGGAGCAAGCGTTGTCCGGATTTACTGGGTGTAAAGGGTGCGTAGGCGGCTTTGCAAGTCAGATGTGAAATCTATGGGCTCAACCCATAAACTGCATTTGAAACTGTAGAGCTTGAGTGAAGTAGAGGCAGGGGGAATTCCCCGTGTAGCGGTGAAATGCGTAGAGATGGGGAGGAACACCAGTGGCGAAGGCGGCCTGCTGGGCTTTAACTGACGCTGAGGCACGAAAGCGTGGGTAGCAAACAGGATTAGATACCT
+
CCFGGGGGGGGGGGGFFCFGGGGGGGGGGGGFGGGGGGFFGGGGGGGCEGGGGGGGGGGGGG9FGGGEGGGGGGEGGGGGFGGGGGGGGFGGGGGGGGGGGGGGEGGGGGGGGGFGGGGGGGGGGGGGGGGGGGGGGGGGGGFGFGGEG@FCFGGGFFGGGGGFGGFFEEGGGGCEGGGCFGCFFFGF:CFFG?FGF=CGGGEG8EGGGGFGGGFAFCCB<7GGFFGFGG<C?FCD;@EGG8D;GGF?GDAF=C9C=D??EFGFD8:6FC8ABA=<<FGFE<@CGGF>CD,AD8CEE@=C7ED6):ECE@<FC,:6CCFFFF?A,GGCF?,DGCCCF?EEEGEECGGGGGEGGGGFF8GFEFAEEAGEGGGGGFGFFAGCCDCE@EFGGGGFGFEFGGFGGGGGGGFAEFGCCCCC
@s1801 204
TGGGGAATATTGGGCAATGGGGGAAACCCTGACCCAGCAACGCCGCGTGAAGGAAGAAGGCCTTCGGGTTGTAAACTTCTTTTACCAGGGACGAAGGACGTGACGGTACCTGGAGAAAAAGCAACGGCTAACTACGTGCCAGCAGCCGCGGTAATACGTAGGTTGCAAGCGTTGTTCGGATTTACTGGGTGTAAAGGGCGTGTAGGCGGAGATGCAAGTCGGGAGTGAAATCCATGGGCTCAACCCACGAACTGCTTTCGAAACTGTATCCCTTGAGTATCGGAGAGGCAAGCGGAATTCCGAGTGTAGCGGTGAAATGCGTAGATATTAGGAGGAACACCAGTGGCGAAGGCGGCTTGCTGGACGACAACTGACGCTGAGGCGCGAAAGCGTGGGGAGCAAACAGGATTAGATACCCT
+
CFGGGFCFGGGGGGGGGGGGGGGGGGGGGGGGGGGFGGGGGGGGCEFFGGGGGGGGGGGGGGGGG7FGGGGGGGGGGGGGFGGGGGGGGGGGGGGFGGGGGGGDFFGGGGGGGFGGGGGGGFFFGGGGGGGGCFGGCFCCGFGFGGGGGECEGCFGGGEGC>CGGCGFGCEEDEC*:***=8FFG:E;G880E;G?GC@FEGF@CDDFEDC;,FGFGCAFFFGDDGEBCFGGF@<:ECFGGGEGEGEGFFFFDFFBFGGGGC=DFD?CFFFFF<:989DGGFC:GF@FFGFCDB@,D@=+:,?GFB@=EEEE,F==?FEGFFFFDGGGGGFFEFE7=FC?FCFEDGGGGGGGGGGGGGFCEFFGGGGGDGDGGEGGGGFGGGGGGGGCFGGGGGGGGGGFGGGGGGGGFGFFF,CCCCC
@s1801 25156
TGAGGAATATTGGTCAATGGGCGAGAGCCTGAACCAGCCAAGTAGCGTGAAGGATGAAGGTCCTACGGATTGTACACTTCTTTTATACGGGAATAAAGTATCCTACGTGTAGGATTTTGTATGTACCGTATGAATAAGCATCGGCTCACTCCGTGCCAGCCGCCGCGGTAATCCGGAGGATGCGAGCGTTGTCCGGCTTTATTGGGTTTAAAGGGAGCGCAGACGGGAGATTAGGTCAGTTGTGAAAGTTTGCGGCTCAACCGTAAAATTGCAGTTGATACTGGTTTCCTTGAGTGCAGTGGAGGCAGGCGGAATGCGTGGTGTAGCGGTGAAATGCTTAGATATCACGAAGAACCCCGAGTGCGAAGGCAGCTTGCTAAACTGTAACTGACGTTCATGCTCGAAAGTGTGGGTATCAAACAGGATTAGATACCCT
+
<CFDG<EF,EFFFFFGGGFGCFGCFGEGFFFGGFCDEFD<<6;,;CFC,C,EEFE<EF<CFFE9FEFGGD7EFF9FGGFE9BFGFFCCFGEGGGGGFEFFF9<FFGGGF=AFE<BEC?<BDEB?<FCGFGGGFGGCGG:,<,?=7=4,C5,B:>CFGDG7+@B:CGGEF*>;,@@F*5*8DC,>6>CF*<*46@C**312+52:FFCG*<9,2,*/=5:/<>>6;881@:0CC#::>CGFCC,@A3EDC:B?CF=5C=FAG:D9CGGD?GDD@A>GFFF)?CEF<A,DGFGFDFF=>9GGFFFF<B@FCEE9C==DEFDFEF>+*F>FCEFE@?<E,,EGGGGEDFCDGGF8C@F@F<A+7GGGGFGGFF,GFGGGFF<@;9CGFGFGGGFGFECEEDGGFGFC,FEF@GGGGFC,F<ACFDFEFGGGGFFCCA8C
@s1801 206
TGGGGAATATTGGGCAATGGGCGCAAGCCTGACCCAGCAACGCCGCGTGAAGGAAGAAGGCTTTCGGGTTGTAAACTTCTTTTGTCAGGGACGAGTAGAAGACGGTACCTGACGAATAAGCCACGGCTAACTACGTGCCAGCCGCCGCGGTAATACGTAGGTGGCAAGCGTTGTCCGGATTTACTGGGTGTAAAGGGCGTGTAGCCGGGAAGGCAAGTCAGTTGTGAAATCCACGGGCTCAACTCGTGAACTGCATTTGAAACTGTTTTTCTTGAGTATCGGAGAGGCAATCGGAATTCCTAGTGTAGCGGTGAAATGCGTAGATATTAGGAGGAACACCAGTGGCGAAGGCGGATTGCTGGACGACAACTGACGGTGAGGCGCGAAAGCGTGGGGAGCAAACAGGATTAGATACCCT
+
DFGGGEGGGGGFGGGGGGGFGGFGGGGGGGGGGGGGGGFFGGGGGGG:FFGGGGGGGGGGCFGGGGGGDGGGGGGGG?FGFGGGGGGGGGGGGGGGGGFGGGGGGF=FGGG8<CFGFFG<FF8FGGDEFCFGFFEFDFF9FC*5BEEFGE<FFGGGCFGGG,<B8:FCFGFE:B+<CC:CFF?@=DFG<::2EG?F5CFBFCCC?9GEG:28E>>FG=F@5$3@2@F@G7?FFFC?EE::FF?E<AGD=FC=0<;ADFE,9D?D>8GGCF#EEF<F@:>EE8?FECED:=?=CDFDEE,:@,:4EEAGEDFGF;@:CEGFFFE=6FEGGFEAEGEGGGF8DF@EEGGDGGGGFGGGGGGGGGGGGGGGGGFGGGGFCGDGEGGDGGGGGGGGGGGGFGGGGFFFGGGGGGGGFCCCCC
@s1801 207
TGGGGAATATTGCACAATGGGGGAAACCCTGATGCAGCGACGCCGCGTGGAGGAAGAAGGTCTTCGGATTGTAAACTCCTGTTGTTGAGGAAGATAATGACGGTACTCAACAAGGAAGTGACGGCTAACTACGTGCCAGCAGCCGCGGTACAACGTAGGTCACAAGCGTTGTCCAGAATTACTTGGTGTAAAGGGAGCGCAGGCGGGAAGACAAGTTGGAAGTGAAATCTATGTGCTGAACCCGTAAACTGCTTTCAAAACGGTTTTTCGTGAGTAGTGCAGAGGTAGGCGGAAGTCCCGGTGTAGCGGTGGAATGCGTAGATATCGGGAGGAACACCAGTGGCGAAGGCGGCCTACTGGGCACCAACTGACGCTGAGGCTCGAAAGTGTGGGTAGCAAACAGGATTAGATACCCT
+
FCA8FFGGGFGGGGGGGF98EFGGGGGDGFGGGGGGGGG>FEGGGGGCGGGGGGGGGGF<FFGGGG7B?FGGG,EECFCEFFGFFDGAFG8FEEEEFCGGGG7FGGGFCFDFGFFBFGGGF9F@@7CGGGGGCGDGGGFEGGDDEGCFGG*<D@*><F7@<,<FCCCF:7*=CFE8B7<2,5,,?:C@2<;9<FDG557FDD8CECD8ED8C?A,8@6C6A,C=87C=3@F:<#0,@$@<6E>#;CC@B,F9:@<@FF'CD;=@+C@8,#?>=D,CGCE@FFFFFCFBB+5,9D7EGFCGDF8=8=+E=,E=,=@@,<569@6=7DECF9FE::,6:A,B@,@GGC,CF+EFGFGFC<A=CCGE@9FGGGGFFF?FGGGGGFGCFCGDEFCGFFEF8GGEGGGGGGGGGGGCCCCC
@s1801 208
TGGGGAATATTGCACAATGGGCGCAAGCCTGATGCAGCCATGCCGCGTGTATGAAGAAGGCCTTCGGGTTGTAAAGTACTTTCAGCGGGGAGGAAGGGAGTAAAGTTAATACCTTTGCTCATTGACGTTACCCGCAGAAGAAGCCCCGGCTAACTCCGTGCCAGCAGCCGCGGTAATACGGAGGGTGCAAGCGTTAATCGGAATTACTGGGCGTAAAGCGCACGCAGGCGGTTTGTTAAGTCAGATGTGAAATCCCCGGGCTCAACCTGGGAACTGCATCTGATACTGGCAAGCTTGAGTCTCGTAGAGGGGGGTAGAATTCCAGGTGTAGCGGTGAAATGCGTAGAGATCTGGAGGAATACCGGTGGCGAAGGCGGCCCCCTGGACGAAGACTGACGCTCAGGTGCGAAAGCGTGGGGAGCAAACAGGATTAGATACCCT
+
CEFGGFGGGGGGGGGGGGFFGGGGEGGGGGGGGGGGGGGGFFGGGGGFGGGGGGGGGG@FGGEGGGEGFGGGGGGGAFGGGGCGGGGGGGED>+:EEEGGGGFGGGGGGFGFEGGGGGGDFEGGGGGEFGGGGGGEGDGGGG?<,4@FFDGGFC9DFGGDG<<C@CCGGGGGGGGGGFFGG8F1FFCCGC?CDGGGGGFF*/CEEFG77?C*42:<5:<5*=:FD?>:=CEC8E>:F?,ECCFC%AACECBGCFD@CDDGG:>9CFCFFFFGEGFD?F9AGFEGCFGGGFFGGFFDF6F8CDGGEDC8GGGGGFE5,7,FBF8GF:FGE=FCE;EF9@+GGGGGGGGGGGGGGFCFGFD7@FCEGGGGGGGGGGGGGGFCCFF?GGGGGGDEGGGGGGGGGGGEGGGGGGGGGGGGFFGFFGGFFFGGGGGGGGGGCCCCC
@s1801 209
TGGGGGATATTGCACAATGGGGGAAACCCTGATGCAGCGATGCCGCGTGGAGGAAGAAGGTTTTCGGATTGTAAACTCCTGTCGTAAGGGAAGAGAAAGGACTGTACCTTACAAGAAAGCTCCGGCTAACTACGTGCCAGCAGCCGCGGTAATACGTAGGGAGCGAGCGTTGTCCGGAATGACTGGGTGTAAAGGGAGCGTAGGCGGGATGGCAAGTCAGATGTGAAACCGGAGGGCTCAACCTTCAGACTGCATTTGAAACTGCTGTTCTTGGGTGAAGTAGAGGTAAGCGGAATGCCTGGTGTAGCGGTGAAATGCTTAGAGATCAGGAGGAACATCGGTGGCGAAGGCGGCTTACTGGGCTTTTACTGACGCTGAGGCACGAAAGCGTGGGCAGCAAACAGGATTAGATACCCT
+
FGGGGGGGGGGGGGGGGGGGGGGGGGGGGGGGGGGGGGGGGGGGGGGFFGCGFGF@EDEGFFFGGGGEGGGGGGGGGGGFFFGGGGGGGGGGGFGGFEGGGGGGGGGGGGGGGGGGGGGGFFGGGGGGGGG,,B@EFGGGG<FFEGGGG<F*<@;F,?FGGGGFCC<=FFEDFGCFGGCFG8FFCGG,B<3FF@91FG>EDDEECEDG99C;@FF9>9CF><;FGFGEGC$F:@A>82:@2FF8FGEGDFDGFGF9FFG==EDC8FF@DGFA2#=AFG:GFDC>GF>CFEFFDB>4+GFGGGGECBGGGF;F=<5AD>-B8GFEFFGGFC,FGGGGGGGGGEFCGFF7GGDGGGGGGGGGDGGGGGFGGGEEGGGGGGFFGGGGGGGGGGGGGGGFF8AGGGGGGGGGGGCGCCCCC
@s1801 25559
TGGGGAATATTGCACAATGGGGGAAACCCTGATGCAGCGACGCCGCGTGAGCGAAGAAGTATTTCGGTATGTAAAGCTCTATCAGCAGGGAAGAAGAATGACGGTACCTGACTAAGAAGCACCGGCTAAATACGAGCCAGCAGCCGCGGTCATACGTATGGTGCAAGCGTTAACAGAATTTACTGGGTGTACAGGGAGCGCAGGCGGTGGGGCAAGACTGATGTGAAAGCCCGGGGCTCAACCCCGGTACTGTATTGGAAACTGGCGTACTTGAGTGGCGGAGGGGTAGGTGGAATTCGTAGTGTAGCGGTGAAATGCGTAGATATTAGGAGGAACACCAGTTGCGAAGGCGGCTTACTGGACGATAACTGACGCTGAGGCTCGAAAGCGTGGGGAGCAAACAGGATTAGATACCCT
+
CE<CFGGGGGGDGFGGGFFC@FEGCEAFGFGG,;CFGGFGGGD7CCF:FF7EFD:FC8<CF<<FGEF+B+B<<BBDEFFFGG?FF8FE@C@EB,A,AFGAD<+@CFCCC,B<C?,,,:DEA,B++@@<<8@@=D+++338@<F:B:E*1F:F,7=<?F9CF,,,7,8<*1*3*:2<+?<9C@9>FC@,14,24<<FGG*?/*8C*:E88*///?<>#84</)F438A?EG<;C:@4#8F;<++8+FC63>8,+C,=<C@D8CC>++@<,9A,F?C=B+>4=+:4<B,4,B;BED@,@>,A,GFCGAC,<?@99@,CGFGFEGGGGFE=EB9F@6,C,A@BCC7ECFGDGGCCECEDGGGFBB,DAGGGDGGGEGGGGFGGDGEGFFF@+F;EFC,FAGFGGGGGGGGGGGGGCCCCC
@s1801 211
TGAGGAATATTGGTCAATGGGCGAGAGCCTGAACCAGCCAAGTAGCGTGAAGGATGAAGGTCCTACGGATTGTAAACTTCTTTTATACGGGAATAAAGTATCCTACGTGTAGGATTTTGTATGTACCGTATGAATAAGCATCGGCTAACTCCGTGCCAGCAGCCGCGGTAATACGGAGGATGCGAGCGTTATCCGGATTTATTGGGATTAAAGGGAGCGTAGGCCGGAGATGAGGCGTGTTGTGAAATGTAGATGCTCAACGTCTGCACTGCAGCGCGAACTGGTTTCCTTGAGTACGCACAAAGTGGGCGGAAGTCGTGGTGTAGCGGTGAAAGGCTTAGATATCACGAAGAACGCCGATTGCGAAGGCAGCTCACTGGAGCGCAACTGACGCTGAAGCTCGAAAGTGCGGGTATCGAACAGGATTAGATACCCT
+
EGGGGGGFFGGGGGGGGGGGGGGGGGGGGGGGGGFFFGEF@FGGGGGFFFGGGGFFGGFFFFGFFGGGGGEFGGGGFFGGEAFGGGGFFGDFGGGGGGGGGGGF9FFFGGGGGC9FFGGFGGGGGGGGGGFGGGFFFGGGGGGGGGEFFGGGGGGGGGGGGGGGGGBFFC+@<9FEGG<FGGGGEDGFGGGFGGGGC44CCFFFF7#=0EF<?:-<F>GCE5<AEE@59?C4AEGFCCF>CC<C,>1:7:=>99CEF7F@<<F;FGFGCCC7B3#@3C9=CGDEFGCDD=,9*C@CGEDD9?,<GEF:>>,=7@CCGGFGGEB@ACFFE@C,5,@GGFFE?FE=C,FFGGE@=7++GGGGGGEFGFCGGGFGGFCE<ECGGGGGGFCGGFCGGFFGGGFEC@FCFEFGGGGGGGGFGGFGGFGGGGFGFCFCCC<C
@s1801 212
TGAGGAATATTGGTCAATGGACGGAAGTCTGAACCAGCCATGCCGCGTGCAGGAAGACGGCTCTATGAGTTGTAAACTGCTTTTGTACGAGGGTAAACGCAGATACGTGTATCTGCCTGAAAGTATCGTACGAATAAGGATCGGCTAACTCCGTGCCAGCAGCCGCGGTAATACGGAGGATCCAAGCGTTATCCGGATTTATTGGGTTTAAAGGGTGCGTAGGCGGTTTAGTAAGTCAGCGGGGAAATTTTGGTGCTTAACACCAAACGTGCCGTTGATACTGCTGGGCTAGAGAGTAGTTGCGGTAGGCGGAATGTATGGTGTAGCGGTGAAATGCTTAGAGATCATACAGAACACCGATTGCGAAGGCAGCTTACCAAACTATATCTGACGTTGAGGCACGAAAGCGTGGGGAGCAAACAGGATTAGATACCCT
+
<FGGGGGGGACFGGGGGGGGGGCCGGGFFCDEFFGGFGGGGGGGGDFF@CFGGCFCGGGGCEEGFGGGGGGGGGGFF<<FEGGGGGGFFEFGGEC<FFGGGEFGGFGGFGGFGGFGGGGCFGFE<?EFGFFFGDFEGGGG,BCFEGGFGFFGGGFGFFGGGFCCC@FGGEC,8>>FGCC73,<,<,;<F@@E9FGGE='D?FFFBFFC=6<F9CB588C;A>ECE?0'CEFFGG09CECC@,#@,5DDA*D<8CD8E<8:+27BAB,7F7DCCEFDF@GFD>488GGGGFFA+E9,GFFF8GEGECEEEE4,GGGFFAFFAAEG=FFEF;GCEA,FEFFEA;DEGFF6<ECGDGEFDFE:FCGFFGFGGGGGGEGFEGDF9DGFFFEF:D<GGGGFCGGGGGFF7GGGGFEC;CEGGGGFGFCGGFDGGGGCCCCC
@s1801 213
TGAGGAATATTGGTCAATGGGCGAGAGCCTGAACCAGCCAAGTAGCGTGAAGGATGACTGCCCTATGGGTTGTAAACTTCTTTTATAAAGGAACAAAGTCGGGTATGGATACCCGTTTGCATGTACTTTATGAATCAGGATCGGCTAACTCCGTGCCAGCAGCCGCGGTAATACGGAGGATCCGAGCGTTATCCGGATTTATTGGGTTTAAAAGGAGCGGAGATGGATGTTTAAGTCAGTTGTGAAAGTGTGCGGCTCAACCGTAAAATTGCAGGTGATGCGGGATATCTTGAGTGCAGTTGAGGCAGGCGGAATTCGTGGTGTAGCGGTGAAATGCTTAGATATCACGAAGAACTCCGATTGCGAAGGCAGCCTGCTAAGCTGCAACTGACATTGAGGCTCGAAAGTGTGGGTATCAAACAGGATTAGATACCCT
+
FGGGGGGGED<@FFGGGGCA<FGGGEFGCFGGGGGGGG<FFGGGDFGGGGFGG8FGFFDG-FEFC8FGFFDGGFCFDGGF9FGFGFFGGG<EFFGGGGGFDCE,@=FFGGG8FFFCGF@FCDFGFGGGGGGFCE;,AFB,E?FG=FGGG9<=FFGGGGGGGGGGGGC+>CFEFFGGGCC::,?D<:*FF::A@;:F57F3=C%C,<AE*EFG$?F1381#0E349<25,3,@9EB9,DC:D@,F@33@@#=@=DED,CGGGFF><B79A@8+9A,<786+=,B9E<A?98A9+E9?=A?B,GGGGGF7EEC99,+DECB<FEECAF@9CEE<EBACGGGGGFC:?CGFGFGFFF@F,,CEF:E@FDEGF8GF@FEF@C,B8ECCGGGGGGGGE?GGDGGGFDFEFFGGGFFEFGFFGFGFGGGGFGFGGGDCCCCC
@s1801 214
TAGGGAATCTTCGGCAATGGGGGCAACCCTGACCGAGCAACGCCGCGTGAGTGAAGAAGGTTTTCGGATCGTAAAGCTCTGTTGTAAGAGAAGAACGTGTGTGGGAGTGGAAAGTCCACACAATGACGGTATCTTACCAGAAAGGGGCGGCTAACTACGTGCAAGCAGCCGAGGTAATACGTAGGTCCCGAGCGTTATCCGGATTTATTGGGCGTAAAGCGAGCGCATGCGGTTAGAAAAGTCTGAAGTCAAAGGCTGTGGCGCAACCATTGTTTGCGTTGGAAGCTGTTTAACTTGAGTGCAAGAGGGGATAGTGGAATTCCAGGTGTAGCGGTGAAATGCGTAGATATATGGAGGAACACCTGTGGCGAAAGCGGCTCTCTGGCTTGTAACTGACGCTGAGGCTCGAAAGCGTGGGTAGCGAACAGGATTAGATACCCT
+
AEFAFGGGGGGGGEGGGGGGCFGDFFFGGGGGGGGGEGDGGGGGGGGFGDGGGGFFFFFGCFFGGGEDGGGGEFEFFGDGFGGAFGFFGGG<EGFFGD@<FF8BEGGGDGCGGDFAFGGGGGFGFFGGGEG7@FFG@CGFGGE>,5:7FEGFGGDGGFCF,4*8::E<<FE*1:BCFGGC:?BB>C@@@E>8EEC*1*AF5=A**<<,,,AFC5*1839C>@EG91//;0FC@@24,#<<#8#@31@50';@<:<58355+33+D<B33,8CDGE@6,FDB93+++B<,B@,5D=AF8FEA=F<FEFEB<9,,EEE,4EF==4,,A5>6)C7GGGEF:@@@DGFFF;CFC6,FB:EFFCEEBDAC,CDEFD@+ECFFB<?GFFFF9GGGGFAGFB8@88GGGGGGGEEE@GEEFFEFCF7GDGFCFFFGFGGGF@GCCCCC
@s1801 215
TGGGGGATATTGCACAATGGGGGAAACCCTGATGCAGCGACGCCGCGTGGAGGAAGAAGGTTTTCGGATTGTAAACTCCTGTCGTTAGGGACGATAATGACGGTACCTAACAAGAAAGCACCGGCTAACTACGTGCCAGCAGCCGCGGTAAAACGTAGGGTGCAAGCGTTGTCCGGAATTACTGGGTGTAAAGGGAGCGCAGGCGGGAATACAAGTTGGAAGTGAAAACCATGGGCGCAACCCATGAATTGCGTTCAAAACTGTTTTTCTTGAGTAGTGCAGAGGTAGATGGAATTCCCGGTGTAGCGGTGGAATGCGTAGATAGCGGGAGGAACACCAGTGGCGAAGGCGGTCTACTGGGCACCAACTGACGCTGAGGCTCGAAAGCATGGGTAGCAAACAGGATTAGATACCCT
+
EFFGGGGGGGFGGGGFFFA@<BCFGGGGGGGGGGGGFFECFGEGGGGF:=CEFGFGGFEGFA-BFGDFEE8FGGGGFCD<FFGGGDGGGGFE:CFEEGFGGG7FFGFFFGFD9DFFFFGGGC:FEFGFGFGGGCE>GGGFFGGFCC7CC<FGDF*8@,<1?FCBFFFGEECC:FFGGGG8CF,,<CEG67<9/388:5<*2:=:?E==6#8,CEG6?5@4@F=;:@-08<6ECC@3,GFF<?CFACAC7CB0,B7ED@8==,B,F8F:,F<A9FD5,,EBDD=<EF<EEEC9EEC@+=:GGFEC:CFEGFF?47GEGDGFFCFF+GFFA5<FBEFGEFEEGFFDGGGGGFEF9AGGGGFA<@,CGCEB,FC7GGGGFGDGGEGGEAFFC<GGGGFFF<FF9GGGFFGGGGGCCCCC
@s1801 25870
TGGGGAATATTGCACAATGGGCGCAAGCCTGATGCAGCGACGCCGCGTGCGGGATGACGGCCTTCGGGTTGTAAACCGCTTTTGATCGGGAGCAAGCCTTCGGGTGAGTGTACCTTTCGAATAAGCACCGGCTAACTCCGTGCCAGCAGCCGCGGTAAAACGTAGGTCACAAGCGTTGTCCGGAATTACTGGGTGTAAAGGGAGCGCAGGCGGGAAGACAAGTTGGAAGTGAAATCTATGGGCTCAAACCATAAACTGCGTTTAAAACTGTTTTTCTTGAGTAGTGCAGAGGTAGGCGGAATTCCCGGTGTAGCGGTGGAATGCGTAGATATCGGGAGGAACACCAGTGGCGAAGGCGGCCTACTGGGCACCAACTGACGCTGAGGCTCGAAAGTGTGGGTAGCAAACAGGATTAGATACCCT
+
AFGGGGGGGGGCGGGGGGFGGGEGGGCFGGGGFFG9@@FEGGGGGGGG+F>CEGDFFGGGGG@<FEBFBFCBBBFDG:F++B,5FGF7CFGE7@FGGG,CEFGGF7C<FCCFGGGGGFCCGGGFFFG@E7:B@@CG;<,1>:8F;,4?C88<:CF@<FCFCE<<7C,<FEG+8CE;:./,<AE7?FFG;CG?;.:1:6:1<2>:5:8CCC5CCGCFG@F>GFA:GFCFF7@,=9D<<F7+CCF,:F@,,ABFDGFFGFC#B,#D<FDGGGGFDGF97:GFFGCFBD8CF9GGGGGEEC89,+8EDGF<9C8BGGFGGGGEGGGGFFCF@7FDDGGE9FE@:E<<F@GGGGFGGFGGGGGDFGGDFCFEDGGGGDGEECGGGFGGGGFFGGGFEGGGGGGGGFF8FFECDGGGGGGGGGCCBBC
@s1801 217
TGGGGAATATTGCACAATGGGGGAAACCCTGATGCAGCGACGCCGCGTGGAGGAAGAAGGTCTTCGGATTGTAAACTCCTGTTGTTGAGGAAGATAATGACGGTACTCAACAAGGAAGTGACGGCTAACTACGTGCCAGCAGCCGCGGTAAAACGTAGGTCACAAGCGTTGTCCGGACTTACTGGGTGTCAAGGGAGCGCAGGCGGGAAGACAAGTTGGAAGTGAAATCCATGGGCTCAACCCATGAACTGCTTTCAAAACTGTTTTTCTGGAGTAGTGCAGAGGTAGGCGGAATTCCCGGTGTAGCGGTGGAATGCGTAGATATCGGGAGGAACACCAGTGGCGAAGGCGGCCTACTGGGCACCAACTGACGCTGAGGCTCGAAAGTGTGGGTAGCAAACAGGATTAGATACCCT
+
EFF<FFGFGGFGGGGGGGFFGCEGGGG8@EFGGFGGDGCFGGGDFEGCFGGGGGGGGGGGFGGGGGGGGGFFEEFFGGGGGFGFFAEFFFABFFGFGCGGGE7FFFGGGGFGGGFGGGGGGGDE7@FGGGGGD<8FFFGGDFFG7FEFGEGG;,CDFFGGGGGGFGDE<@C:FFC@F**8<CFGGG?G18<2C<:<CC:>@==5:>4CCCC,<;>9,,?6,FE=@@FG>0DC@5:02ECCFG$.F,DCG====C29?3=<E=CCGFFB(B/ED,B<>@D7C05GFGEF>4EE@4++C>:EGGGGFGFFE=<A,:?@,FGGFECCGGGFE,GE@DF9GFGFCF@,ECDGGGFDDFEGFFGGGGFGGEE7E@FGGFGFGGF8F:@9DGGGFGFGGGFF@FFEFGGGE9GGGGFCCCCC
@s1801 218
TGAGGAATATTGGTCAATGGGCGAGAGCCTGAACCAGCCAAGTAGCGTGCAGGATGACGGCCCTATGGGTTGTAAACTGCTTTTATAAGGGAATAAAGTGAGTCTCGTGAGACTTTTTGCATGTACCTTATGAATAAGGACCGGCTAATTCCGTGCCAGCAGCCGCGGTAATACGGAAGGTCCGGGCGTTATCCGGATTTATTGGGTTTAAAGGGAGCGTAGGCCGGAGATTAAGCGTGGTGTGAAATGTAGACGCTCAACGTCTGCACTGCAGCGCGAACTGGTTTCCTTGAGTACGCACAAAGTGGGCGGAATTCGTGGTGTAGCGGTGAAATGCTTAGATATCACGAAGAACTCCGATTGCGAAGGCAGCTCACTGGAGCGCAACTGACGCTGAAGCTCGAAAGTGCGGGTATCGAACAGGATTAGATACCCT
+
CFGFFGGFGGGGGGGGGGEFFGGGGGGGGCFGGGGGGGGAFGGGGGGGGGGGGGGGGGDFEGEFGGDFDFGCFFFFG9FGGGDGFGGFGFFFFFGGGGGGGGGGGGGC@FFDGFGGGGGG9,,:EFGGGEDGGCFFFFEEFFGGGGGGFGGCCFF@FBCFGGGFCEEEGCFGCG:FBFGCFEFGCFDEDF:*?FF>5*=,1::<9:1**82?C:*1C6ED@FC6C?9C=5;A23<'<7<#,@0:@#/.C:@<?E?EF@CBC8G>FF:EFE<+:C+CCD=+DFFFB,DFE,FD5F6CEA8FFACCFEFC>8C,>9+EEDCFFFC@5GGFEFE??,GGEFE3:,9@GGGGFAGGDC>B,,E,GGGGGFCFGFFFB,FE8EEEGGGGGGEDFCBFE<FGGDGGGGFFFGFCGFFFGFFF@C,DFAGFGFGGGFGCC@@C
@s1801 219
TGAGGAATATTGGTCAATGGGCGCGAGCCTGAACCAGCCAAGTAGCGTGGAGGACGACGGCCCTACGGGTTGTAAACTCCTTTTATAAGGGGATAAAGTTGGCCATGTATGGCCATTTGCAGGTCCCTTATGAATAAGCATCGGCTAATTCCGTGCCAGCAGCCGCGGTAATACGGAAGATGCGAGCGTTCTCCGGATTTATTGGGTTTAAAGGGAGCGTAGGCGGGCAGTCAAGTCAGCGGTCGAATGGGGCTGCTCAACCGCGTTCCGCCGGTGATACTGGCATCCGTGAGTATGCACAGGGTACATGGAATACGTGGTGTAGCGGTGAAATGCTTAGATATCACGAGGAACTCCGAGCGCGCAGGCATTGTACCGGGGCATTACTGACGCTGAGGCTCGAAGGTGCGGGTATCAAACAGGATTAGATACCCT
+
ECFFCFGGGGGGGGGGGGDFFGGGGGGGG?CFGFGGGGGGGGGGGFGFFGCGGGGEEGEGGGGGGGGGGGGGCFGAFGGGGGGGFGGAEDFEEDCFGFGGGGGGF,:FFDFGFCGFGGGGGG?,,:F<FFGGCDGGGGGGGFCFBFGGGFGGD<+CFF,:CCFG@EC7<FF,@FECF@<FC;:CC@GGGD4<FEFD=EFG?@2,,=*;;CC@?:>*27:)0)*+:E758?'#3706/:4+4172#>C*=6,<89@B?4**GFC>:::>>80=B38C36+6,<B>:::,,<=+E;EEE=F=9ECGGE?BFFEE,@+EA+EFF@EBC@9;FBA<EDGFBB;EE<,,A<GFCFE,GEGGC?++:@+,EFGFGGGFEGGCGGGGFADGFC,@EFDFFFFCGGGGGF@CEFEECGGGFF<FFFFCFAEFC<AD<ECCCCC
@s1801 220
TGAGGAATATTGGTCAATGGGCGAGAGCCTGAACCAGCCAAGTAGCGTGCAGGATGACGGCCCTATGGGTTGTAAACTGCTTTTATAAGGGAATAAAGTGAGCCTCGTGAGGCTTTTTGCATGTACCTTATGAATAAGGACCGGCTAATTCCGTGCCAGCAGCCGCGGTAATACGGAAGGTCCGGGCGTTATCCGGATTTCTTGGGTTTAAAGGGAGCGTAGGCCGGAGATTAAGCGTGTTGTGAAATGTAGATGCGCAACGTCTGCACTGCAGCGCGAACTGGTTTCCTGGAGTACGCACAAAGTTGGCGGATTTCGTTGGGTAGCGGTGAAATGCTTAGATATCACGAAGAACTCCGATTGCGAAGGCAGCCCACTGGAGCGCAGCTGACGCTGAAGCTCGAAAGTGTGGGTATCAAACAGGATTAGATACCCT
+
CFGGFFGGGGGGGGGGGGGFDGGGGGGGGGGGFFFGGGGFFGGGGGEFCEGGGGCFFGGGGGGFGFGGGGGGGGGGGGFF9FEGGGGGGGFFFEFFGFGGGGFFGGGDGGGADFGDGGGGFFGGGFFGGGGGGAFGGG@:F@CGEFFGFFFC8@FGGFCFFFG<CGGGG@GG9D7BCCGCFCF7EGGGGEGE9:=7=/B,1<ACFC<FCCAC,?FFDDGG@DCC+*?DEC@<))+6>,;@-ADCF71<>=9@F7@=8DD<@1D3;5EG=,:6FC+@+E?=D@,D=B+4,,4C:EEFEFA,EFEB9++CD@EE4+7FBCA5EACE9F:EAFFFGDFCGGGFFCFA,=8FF@FDFF@,GGFGGDGEF9FGGC<C,<ECCFCC>GGFC<,B,B,@D?FFB7GGGGGFCGEFFDGGFGGF<CECFGF<FGFFGDC@CCA-
@s1801 221
TGGGGAATATTGCACAATGGAGGAAACTCTGATGCAGCGACGCCGCGTGAGTGAAGAAGAATTTCGGTATGTAAAGCTCTATCAGCAGGGAAGAAAATGACGGTACCTGACTAAGAAGCACCGGCTAAATACGTGCCAGCAGCCGCGGTAATACGTATGGTGCAAGCGTTATCCGGATTTACTGGGTGTAAAGGGAGCGTAGGTGGCAAGGCAAGCCAGAAGTGAAAACCCGGGGGTCCACCGCGGGATTGCTTTTGGAAGTGTCATGCTAGAGTGCAGGAGGGGTGAGCGGAATTCCTAGTGTAGCGGTGAAATGCGTAGATATTAGGAGGGACACCGGAGGCGAAGGCGGCTCACTGGACTGTAACTGACACTGAGGCTCGAAAGCGTGGGGAGCAAACAGGAGTAGATACCCT
+
FGGCGGGGGDEAFGGGGGFGFFGGGGGGFGGGADFGEFEGGGEGEGGFFCCC?F?FFFF-:-<CDGG,E<8EEFGCGGGGF,@AFGGGFDFGGGDGGGGGGGGGCEFFGGFGGGGGGGGGGGGGGGGGGGGE<,@@FGGCDFGGGDEGGGGFFGGEGACFGC9BFEFC:>>DG9*:FCEDGFFFFF,<=<BCF9C:55F*::F9;C<D;C<8@<>5FCC9FFC@743:F8C<>@@%56(:+C>+3B7CDFF=<GGFGE8=+=>,D55,,A9GFGDCE<?:8EFDGEF=B8EC88E8@,,<E,EB)@EGGF9EEFF>,F9D<;CBC9GFA?C<,@@7+EF?7GF?GGEGGGGGFFGFGGGGGGGF9GGGGGGGFCGGGGGGGFCFFBF@GFECFECFCEGFEFGFE,GFGFGCCCCC
@s1801 21736
TGAGGAATATTGGTCAATGGGCGAGAGCCTGAACCAGCCAAGTAGCGTGCAGGATGACGGCCCTATGGGTTGTAAACTGCTTTTATGCGGGGATAAAGTGAGTGACGTGTCGCTCATTGCAGGTACCGCATGAATAAGGACCGGCTAATTCCGTGCCAGCAGCCGCGGTAATACGGAAGGTCCGGGCGTTATCCGGATTTATTGGGTTTAAAGGGAGCGTAGGCCGGAGATTAAGCGTGTTGTGAAATGTAGATGCTCAACATCTGCACTGCAGCGCGAACTGGTTTCCTTGAGTACGCACAAAATGGGCGGAATTCGTGGTGTAGCGGTGAAATGCTTAGATATCACGAAGAACTCCGATTGCGAAGGCAGCTCACTGGAGCGCAACTGACGCTGAAGCTCGAAAGTGCGGGTATCGAACAGGATTAGATACCCT
+
FGGGGGGGGFCFGGGGGDFFGGGGGGGGGGGGFFGGGGGGGDEEFGGEGGGGGGGGGGGGGGGGGGFGGGDEGGFGGGGGGGGGGGFGGGGEGGGGGGGGGCGAFFF@:FGGGGGGGADBCGGGGGGGGGEGGCFFGGFCFFGGG7F>A9DFCEGGGGF*2FFFBCFGGGGGC;FF<<FGDFGDFFGGG2;*4<CE>CA?0:CFFG+;:<8C<@*7>0:><GGGGFGFGFFGEGGFGGF@FGFCFGGGEGGGCEFFGGGGGGFC9FGGGFFDGFCE=C77,CFDA8GGFFDE:CGGGGCGGGCGGGFFGGGGFFEECGGGGGEDFGGFDGGGF?FDGGCGFAFGGGGFFAFGFFC@DGGGEGGFE@ECGFGGGGGFEE@GGGGGGGGFCC,EFCFDFFEF6@FFECGGGGGFGGGGGGFECCGGGEDCFFGCCCBC
@s1801 223
TGGGGAATATTGCACAATGGGGGAAACCCTGATGCAGCGACGCCGCGTGGAGGAAGAAGGTCTTCGGATTGTAAACTCCTGTTGTTGAGGAAGATAATGACGGTACTCAACAAGGAAGTGACGGCTAACTACGTGCCAGCAGCCGCGGTAAAACGTAGGTCACAAGCGTTGTCCGGAATTACTGGGTGTAAAGGGAGCGCAGGCGGGAAGACAAGTTGGAAGTGAAAATCATGGGCTCAACCCATGAATTGCTTTCAAAACTGTTTTTCTTGAGTAGTGCAGAGGTAGATGGAATTCCCGGTGTAGCGGTGGAATGCGTAGATATCGGGAGGAACACCAGTGGCGAAGGCGGTCTACTGGGCACCAACTGACGCCGAGGCTCGAAAGCATGGGTAGCAAACAGGATTAGATACCCT
+
FGGGGFFGGGG9FGGGGGGAFCGFCFG<@FGGGGGGGGGGFGGGGGGCFGEGGGGGGGGGGGFDGGGGGGGGGGGGGGGGGGGG<@AFCFFFGGGFGCFFGG>CGEFGGGGGGGGGGGGGGGGCCFCGGFDF=D=FCF,@CFFGGGGGEGGGGGGFGGGGGGGCFC:FF:7BFFGGGGGGEGFAFG6CF:82:CF<C1<=DC<8DEGGFE3DGFBCDDFF@FGC?FF1<#8G::@8+>CDD<@ACFFGGF<<BCEDCCC9$CCCFAF9GEGFBEFEGGFF@F<?F;GCE9EEGGGGGGGGGGGEAC+GGGGDEGGGGGGGEDGF>GGGE<CGFDFF@@FCGGGGF:@GGGFFFFFG@FDEE@GFCGCEGGCGFF:F8GEFC,EGGFF@FGFGGGGGGGDFGGFGGEGGGGF,CCBC
@s1801 26694
TAGGGAATTTTCGTCAATGGGGGGAACCCTGAACGAGCAATGCCGCGTGAGTGAGGAAGGTCTTCGGATCGTAAAGCTCTGTTGTAAGAGAAAAACGGCACTCATAGGGAATGATGAGTGAGTGATGGTATCTTACCAGAAAGTCACGGCTAACTACGTGCCAGCAGCCGCGGTAATACGGAAGGTCCGGGCGTTATCCGGATTTATTGGGTTTAAAGGGAGCGTAGGCCGGAGATTGAGCGTGTGGTGAAATGTAGACGCTCAACGTCTGCACTGCAGCGCGAACTGGTTTCCTTGAGTACGCACAAAGTGGGCGGAATTCGTGGTGTAGCGGTGAAATGCTTAGATATCACGAAGAACTCCGATTGCGAAGGCAGCTCACTGGAGCGCAACTGACGCTGAAGCTCGAAAGTGCGGGTATCGAACAGGATTAGATACCCT
+
FFFDEFFGCEFFGGGGDEFDG;7F:FGGGGGGGFGEGGGGGGGFGDG:FFGGAFGGDFFGGGGGGG@CC7FDGFF-CFGDCECGGGCGGGGGGFFDCFDGG8FGGGGCGGGGFF;FCCFGFCFGF,@E<FG@FGGGGGGGGGCFCGGC<C@EGGGGGGECCFCFGGGGGGEG>EGGFGCCCEEEGCG6CE>CEGGEG+CEGDGG92<70@>#:E@C;?FGFGEFEGDECCEGDE8?,=CGCC:BC3?9=CF.>7@FGGC8::F@8:FCGGG>GGD@@0C>:C/@:,8FFD,GGFFF<*GGGGGGGFF?FGGGGGGGFEDGECGGGFFCEA@CDFFFAA,AFGFCEF;<,FF?GGFFFFC:@FDGGGGGFFCGGGGGFGFGFCEDGGGGGGGFFEEFGGGGGGFF8GGGGFGGDGGGFFDECBEAEBGGGGGGGFGGCCCCC
@s1801 225
TGAGGAATATTGGTCAATGGGCGAGAGCCTGAACCAGCCAAGTAGCGTGCAGGATGACGGCCCTATGGGTTGTAAACTGCTTTTATAAGGGAATAAAGTGAGCCTCGTGAGGCTTTTGCATGTACCTTATGAATAAGGACCGGCTAATTCCGTGCCCGCAGCCGCGGTAATACGGAAGGTCCGGGCGTTTTCCGGATTTTTTGGGTTTAAAGGGAGCGTAGGCCGGAGATTAAGCGTTTTGTGTAATGTAGACGCTCAACGGCTGCACTGCAGCGCGAACTGGTTTCCTTGAGTACGCACAAAGTGGGCGGAATTCGTGGTGTAGCGGTGACATGCTTAGATATCACGAAGAACTCCGATTGCGAAGGCAGCTCACTGGAGCGCAACTGACGCTGAAGCTCGAAAGTGCGGGTATCGAACAGGATTAGATACCCT
+
FGGGGFGGGGCFGFAEGGGFGFGGGEEDGFGGFGGGGGGGDGFGGGGFGGGGGGGGFGFGCEGGGGGGGGGEE<EC,,EFCEAFDGEFD,CBFCCDFGC9F?ED8FGG,EEGGGFGG9?FGGFFGFGFFGGGFGGGF9=F7+>8+@D,7<CD8D@>,++8><FGG>C*16,?BCFEC@E,DFF7@*?4:*4,<<=1**2,=7:<*1;>CF<C915DE:0/**=7>:/B98*8:C57''>8@=7,,,FF>1>*8E@*>3+<>,B,3,@C@7DEDE@+@+===>,GFDEFFB90@4+7E=,9C,FGGG=B8@4>8EE@F=,FGC>0FCC?9C:,<A,BDF8F,GFFFC7GGFGGGEGGEGEEFEDFE<F<,FGGFGGGCCEGCCFGEEGF@CDGGGGGEGGGGGGFFFCGGF@GGFGGGGBFGGFE9FAFFGCCCCC
@s1801 226
TGAGGAATATTGGTCAATGGGCGAGAGCCTGAACCAGCCAAGTAGCGTGCAGGATGACGGCCCTATGGGTCGTAAACTGCTTTTATATGGGGATAAAGTGGGCCACGTGTGGCTTATTGCAGGTACCGTATGAATAAGGACCGGCTAATTCCGTGCCAGCAGCCGCGGTAATACGGAAGGTCCGGGCGTTATCCGGGTTTATTGGGTGTAAAGGGAGCGTAGGCCGGCTGTTAAGCGTGTTGTGAAATGTCGGGGCTCAACCTGGGCATTGCAGCGCGAACTGGCAGACTTGAGTGCGCAGGAGGTAGGCGGAATTCGTCGTGTAGCGGTGAAATGCTTAGATATGACGAAGAACTCCGATTGCGAAGGCAGCCTGCTGTAGCGTAACTGACGCTGAAGCTCGAGAGCGTGGGTATCGAACAGGATTAGATACCCT
+
EF9<FDGGFFGGGGGGGGFGGFFGEGEGG?FGGGGFGGGGFFFGGGGGGGGGGGGGGCFG:EEGFCEGFGDC=EFEFGGG9FFGGGG9FFDCCF=EGGGDEGG@CDCDFGCEGGGGECFG9=FFFFEFFGGGGGCDG<FDECFGGCGEGGFE<DEDC9<CGGGDG>@7>FGFGGGGGGG>,FFGFG=GGGGE@FC7*==:CE<CCF?(;,3@7)ACCB>C5:EC-8*8BC<A7644?9E9FF<FE@C8C7EFC@E3,D<<F6EDEDFF@<E9FC7@-:+=8DGFGCF@@A,A*GGCCE78E?5,F6GGGGGE@B7GCEF+CFE=5GGFFEGFEGGFE6FGGGGGFDFGGGDFEECDGEFCGEEEFAGGGFFGF<F;,,FEGGGFFAEGGGGGGGGGF:F:CCFFGFEFGGGGEGF<FCFEDFFGGGGGGGGCCCCC
@s1801 227
TGAGGAATATTGGTCAATGGGCGAGAGCCTGAACCAGCCAAGTAGCGTGCAGGATGACGGCCCTATGGGTCGTAAACTGCTTTTATATGGGGATAAAGTGGGCCACGTGTGGCTTATTGCAGGTACCGTATGAATAAGGACCGGCTAATTCCGTGCCAGAAGCCGCGGTAATACGGAAGGTCCGGGCGTTCTCCTGATTTCTTGGGTTTAAAGTGGGCGTAGGCTGTCTGTTAAGCGTGTTGTGATGTGTCGGGGCTCAACCTGGGCATTGCAGCGCGAACTGGCAGACTTGAGTGCGCAGGAAGTAGGCGGAATTCGTCGTGTAGCGGTGAAATGCTTAGATATGACGAAGAACTCCGATTGCGAAGGCAGCCTGCTGTAGCGTAACTGACGCTGAAGCTCGAGAGCGTGGGTATCGAACAGGATTAGATACCCT
+
FFGGGGGGGGAFFGGGGGGGGGCEFEEGFGFGGGGGFFFGGGDEEGBCEF,CFECFEFCFGGG=FGGFGGGGGGFFFGCEF9F@FGGFFGGGGECE95EFDGDEGGGGFFEEDEEFGDFGGGGG9EF7FFFDFGDEFGGG,B7CDEEGGGFGGCFGF9B3@B><*5@:CFGGGGGEFGGG@,7:C*C@:F1C9:,7:<,,+1<,?F*1<;<3?#;.:)87@D;**1*:<1,<1*<)<,=,<F<?4,*815>FCCFF87GCFFC8BF:CGFC7B@+:=C68AE=?5,?BDA,<5EEGGGGEGFGFDECEE@GFD>C7EFC?F<E@5EEFAFC,CFEC,FE8GGFA7EEGFFFFFFB@DGGFCE@CFF@FCE8F@CGGCGEGGFEF<F@GECCCGFFFFEGGFGGFGGGGGGGGGFF8FFAFBAGFF<GCFECCCCCC
@s1801 21674
TGGGGAATATTGCACAATGGGCGCAAGCCTGATGCAGCGACGCCGCGTGAGGGATGGAGGCCTTCGGGTTGTAAACCTCTTTTATCGGGGAGCAAGCGAGAGTGAGTTTACCCGTTGAATAAGCACCGGCTAACTACGTGCCAGCAGCCGCGGTAATACGTAGGGTGCAAGCGTTATCCGGAATTATGGGGCGTAAAGGGCTCGTAGGCGGTTCGTCGCGTCCGGTGTGAAAGTCCATGGCTTAACGGTGGATCCGCGCCGGGTACGGGCGGGCTTGAGTGCGGGAGGGGAGACTGGAATTCCCGGTGTAACGGTGGAATGTGTAGATATCGGGAAGAACACCAATGGCGAAGGCAGGTCTCTGGGCCGTTACTGACGCTGAGGAGCGAAAGCGTGGGGAGCGAACAGGATTAGATACCCT
+
GGGGGGGGGGGGGGGGGGGGGFEGGGGGGGGGGGGGGGGGGGGGGGGGGGGGGGGGGGFGGGGGDGGG=FF?F<EDGGGGAFGGGGB@CGCCCFEDGGGGGGGG<DFGGGGFGGG8CFGGGGGGGFFGC@@*@FDGGGDFGGGF>CGDGCFFD<@F9CFFGG:FE6<C<%CCE*C3=F<<5.,24,E4><FGGEC;>FGGD4CE5?FD?EGGGE:8A6CE>7CGCFFAFEC>>2?:AF#FFG:=::EF,<<FFFC@<:>CFGCGEEECGCGDE1DGG=G<B8GF#GGFFC,EC9GGGGFGGGCEEE,GE>=GFFFE9?<EBGGGGGGGGGGGGGGEFDGCFGFBB7GGGGGGGGGFGDCECGGEFC>GGGGFCGFFGFAGGGFDCGGGGGFGGGGGGGGGGGFFFFGGGGGGGGFGCCCCC
@s1801 229
TGGGGAATATTGCACAATGGGGGGAACCCTGATGCAGCGACGCCGCGTGAGCGAAGAAGTATTTCGGTATGTAAAGCTCTATCAGCAGGGAAGAAGAATGACGGTACCTGACTAAGAAGCACCGGCTAAATACGTGCCAGCCGCCGAGGTAATACGTATGGTGCAAGAGTTAACAGGATTTATTGGGTTTAAAGGGAGCGCAGACGGGAGATTAAGTCAGTTGTGAAAGTTTGCGGCGCAACCTTAAAATTGCAGTTGGTACTGGTTGCCTTGCGTGCAGTTGAGGCAGGCGGAATTCGTGGTGTAGCGGTGAAATGCTTAGATAGCACGAAGAACCCCGAGTGCGAAGGCAGCTTGCTAATCTGTAACTGACGTTCATGCTCGAAAGTGTGGGTATCAAACAGGATTAGATACCCT
+
FCFEG@CFGGGGFFGGGGGD,BF@FFG+BFFGG<?FFF7BFFC=FEC@CF+=FG7CCFG-<=FGG8C:<FG<@FGFGFFEFFG9=F9CFFGFG>CBAFGGGFE*>FF9,<<,8<<:3?CFGCCE*<CEFCG:<:F+8=CCC*=B8E5::EF,0+<83@+;C:<A@9:,;C9<,<+2*239+++3+<F8E58@+50#<C*:#1>E81CG=C:CGFC7+33CCFB;@052<C9?<F6:=-8AF:>#DC;8,:>:+,B8,,,DA0@3A=B+?C>48*GFFE?<,E:,FA@+BC,GDDGCGGFBCEDDCFG@GEEEECCGGFEA9=9E?,F<DFFEFF@@+C@@++GGGFF9GGGGGFE9EEE;A,@FC9ACGEFEGFAF@DDGGGGGFGGGGGFFCEEAFF<FEEGGFF,GGF8DCC?CC
@s1801 230
TGAGGAATATTGGTCAATGGGCGAGAGCCTGAACCAGCCAAGTAGCGTGCAGGATGACGGCCCTATGGGTTGTAAACTGCTTTTGTAGGGGGATAAAGTGAGCTACGTGTAGCTTATTGCAGGTACCCTATGAATAAGGACCGGCTCATTCCGTGCCAGCAGCCGCGGTAATACGGAAGGTCCGGGCGTTCTCCGGCTTCATTGGGGTTAAAGGGAGCGTAGGCCGTTTGTTAAGCGTGTTGTGAAATGTAGTGGCTCAACTAGGGCAGTGCAGCGCGAACTGGCAGACGTGAGTGCGCAGGAAGTAGGCGGAATTCGTCGGGTCGCGGTGAAATGCTTCGATATGACGAAGAACTCCGATTGCGAAGGCAGCCTGCTGTAGCGCAACTGACGCTGAAGCTCGAAAGCGTGGGTATCGAGCAGGATTAGATACCCT
+
EE<FFFCEFGGDGGGGFGFFFCFGDFCDFCFFGGGGGGFDFFFFEGCFGGGGGGFG<CCCFFG7CF<FGCCFCEFF9CFGFFCDFFD?EBFEGDF?EFEGFFFGG9FEGC<,<?BFAF,B,?<=EEBFCG?FG<EFGGFGG@CEGG7FGDFEFGGGFGFGFGC7*:CFFGC6@,DCEGGECCFD*<5FCC==FC<@*/42+9<AFF*:8ECE@EC98:*)63A9<C9<?C@CC?C)=>81C<4)12A:FC7CFEC*FCFF<<#,FB:;#?8*53>E@#226FF>7F<:,,=@5C=@+D,,E<<CGECC>8FB@8EEC@+:@+>+)CCFFGFFGGFC,C9,@8<EC,=D<?EB=B>,,FGEF@B,FE<C,C<@9:,FGGGGGF:9DAEGECFGGGGFA@E@C:EFGDFDFCECDFFEEF8FGFGGGGGGGFE,CCC<
@s1801 231
TGGGGAATATTGCACAATGAGGGAAACCCTGATGCAGCGACGCCGCGTGAGCGAAGAAGTATTTCGGTATGTAAAGCTCTATCAGCAGGGAAGAAAATGACGGTACCTGACTAAGAAGCACCGGCCAAATACGTGCCAGCAGCCGAGGTAATACGTATGGTGCAAGCGTTATCCGGATTTACTGGGTGTAAAGGGAGCGTAGACGGATGGGCAAGTCTGATGTGAAAACCCGGGGCTCAACCCCGGGACTGCATTGGAAACTGTTCATCTAGAGTGCTGGAGAGGTAAGTGGAATTCCTAGTGTAGCGGTGAAGTGCGTAGATATTAGGAGGAACACCAGTGGCGAAGGCGGCTTACTGGACAGTAACTGACGTTGAGGCTCGAAAGCGTGGGGAGCAAACAGGATTAGATACCCT
+
CFFGF7CFGGFFGGGGGGG,FFEFGGGFFGGGEGFGEDCFGGDF@EE:FCEGGGGG,:CFAFFFGG7BFGFFGDE<FEFGDAEEGGGGGDDFGEGGF9<E,BFFGE<FFGCFFGCBAEGD<<>CE7CF8:DFCDF?FF:DFCFFE*336,=FFFFFFCFFG9::DB*1F<<=9FFEFECAFFFGCC7FF9<>1C277=F;CCCECCC@4;53;C>33.7CGFB=C?E:GGEF@CE,?CB>@C=CFEGEDFFCEA@4FGG(DC8>FE-:7DCFFFCFFFFA7:,=?4:9,49>4,E,=,:CFDCC>C4GFBC,++>GGFGGGGEFF@FCE,<A:,8FEBFDFE7BCB:GEEGFEFGFEFGGGGGFEFFFFDCBE=GFGGF8GFEFFGGEGGGFFFFECFFEF<CGF<GGGFA@CCCC
@s1801 27692
TGAGGAATATTGGTCAATGGGCGAGAGCCTGAACCAGCCAAGTAGCGTGAAGGATGAAGGTCCTACGGATTGTAAACTTCTTTTATACGGGAATAAAGTATCCTACGTGTAGGATTTTGTATGTACCGTATGAATAAGCATCGGCTAACTCCGTGCCAGCAGCCGCGGTAATACGGAGGATGCGAGCGTTATCCGGATTTATTGGGTTTAAAGGGAGCGCAGACGGGAGATTAAGTCAGTTGTGAAAGTTTGCGGCTCAACCGTAAAATTGCAGTTGATACTGGTTTCCTGGAGTGCAGTTGAGGCAGGCGGAAGTCGTGGTGTAGCGGTGAAATGCTTAGATATCACGAAGAACCCCGATTGCGAGGGCAGCACACTAATCCGTAACTGACGTTCATGCTCGAAAGTGTGGGTATCAAACAGGATTAGATACCCT
+
AFDFGFGFCFFEGGGFGGCBFGGGGGGFEFDGGGFGGGGAC<FFFFC:CFGFGGGGGGGECFGGGGGGGGGCFFGGGDGGCGCGGFGGGGDCEGGGGGGFGGGGGGDE?FCFGFGGGGGEEGGGGGCEG7FFGGGFGGGGFFG:EGGFGGGGGGGGGGG7DDEFGDGFGGGGGFGG7FECF,8=GG=EG=GFGGGGG=EC=0FEGFFEEGDGGFGGGBGC5E<FC;F9CFF7,:75ADGG:GGGGFFDF:FG:>?FGDEFFFGGGDGF<<GFFDCG>1D=+GFEGFFF@5,EBEAGGGGFE,EF<8CE=B@96++@7GGFEFC=5GGFCECFFBDGFCECA,<BGGFCGGFF@+FFCBFDGGGCF8GFE<FEAGGGGFGDGGGGGGGGGGFGGGGGGGGGGFEGGGGGGGGGGGGGFGFFCGGGGGGGGGGCCCCC
@s1801 233
TGAGGAATATTGGTCAATGGGCGAGAGCCTGAACCAGCAAAGTAGCGTGAAGGATGAAGGTCCTACGGATTGTAAACTTCTTTTATACGGGAATAAAGTATCCTACGTGTAGGATTTTGTATGTACCGTATGAATAAGCATCGGCTAACTCCGTGCCAGCAGCCGCGGTAATACGGAGGATGCGAGAGTTATCCGGATTTATTGGGTTTAAAGGGAGTGCAGATGGGATATGAAGTCAGTTGTGAAATGTAGATGCTCAACATCTGCACTGCATCGCGACCTGTTTTCCTTGAGGACGTACGAAGTGGGCGGAATTCGTGGTGTAGCGGTGAAATGCTTAGATATCACGAAGAACTCCGAGTGCGAGGGCAGCGCACTGGAGCGCAACTGACGCTGAAGCTCGAAAGTGCGGGTATCGAACAGGATTAGATACCCT
+
EE@EFGGGDGGFGGGGGFGGGEFE@CBFFFGGGGGGGG,ACFEAFGGEGGDFDGGGFFEGFGFGGGG,@B@EEFFFGGFG9FGGFFG,CCFEGGG,FFFGFEGCEFB?F=FGFC9A9<<=FFGGG,,BFDFCE<@;FEE?,,BCEEF,A8,8+:+BF9F7,>,=:CFEFFG9,FC3BBC77,,51>:CC,,72<<17*83CC#CF<<-1<1=CF<58#=/>8,#:C<,$>8#,2CF@9,001CECGGGGFF7,FD<6@<<;<*9F<F.<,@3++:C3,608D>,F,FB6>55*8,>>8,B8,,<CECBC>CE>,CBEGFE9,8@8CCC,;,9@CEF;GEDA,54,,CFAB66C@FCE<FECGC@E,,C+7+@7,,C6,F:C7CF9ACGFFCF<?<@E7EE@BGFECGGGEFFGGGFF<CEFGGGGFGGFD<CCCCC
@s1801 234
TGAGGAATATTGGTCAATGGGCGAGAGCCTGAACCAGCCAAGTAGCGTGCAGGATGACGGCCCTATGGGTTGTAAACTGCTTTTATAAGGGAATAAAGTGAGTCTCGTGAGACTTTTTGCATGTACCTTATGAATAAGGACCGGCTAATTCCGTGCCAGCAGCCGCGGTAATACGGAAGGTCAGGGCGTTATCCGGATTTATTGGGTTTAAAGGGAGCGTAGGCGGGCAGTCAAGTCAGCGGTCAAATGGCGCGGCTCAACCGCGTTCCGCCGTTGAAACTGGCAGTCTTGAGTATGCACAGGGTACATGGAATTCGTGGTGTAGCGGTGAAATGCTTAGATATCACGAGGAACTCCGATCGCGCAGGCATTGTACCGGGGCATTACTGACGCTGAGGCTCGAAGGTGCGGGTATCAAACAGGATTAGATACCCT
+
EFGGGGGGGGGE9<FGGGF@FFGGGGGGGFFFFFFGGGGGGCEEGGGGGGGGGGGGGGGGFFEGGCCFFGDCGGFCFDGGGGGGGFGGFGGCFFGFGGGGGGFGGGGBFGEEGGFGFDEGGA<FGGGGGGGGFGGGGGGCG7+C7=CCDC9F<BDCFGGGGF?FDGGFGDGG9FF*@@*FFF7>@F:FEC*<@<<F*/<:9CD,?7<7:<F2,2*8<BF5.=<'<DC<8C,?<?9,134&<3$:;@E>48=2:585C85#+C>CGGF:;38CC3<E8+??FD<AA:,,FFA9EE,;GFB,?=FGGF9CFEC8DBCCA=9A9EE=CFE;B?5A,FFAFFEE;9,GGGF9@EE=BCDECB+@FGEE9FFFAFGGGGGGGGGGFFFAGGEFGFEF8FGFGGFD@FF8GGGGGGFGFFCFEF@GEGFAFCFGGFCCCCC
@s1801 24827
TGAGGAATATTGGTCAATGGGCGAGAGCCTGAACCAGCCAAGTAGCGTGAAGGATGAAGGTCCTACGGATTGTAAACTTCTTTTATACGGGAATAAAGTATCCTACGTGTAGGATTTTGTATGTACCGTATGAATAAGCATCGGCTAACTCCGTGCCAGCAGCCGCGGTAATACGGAGGATGCGAGCGTTATCCGGATTTATTGGGTTTAAAGGGAGCGGAGACGGGAGATTAAGTCAGTTGTGAAAGTTTGCGGCTCAACCGTAAAATTGCAGTTGATACTGGTTTCCTTGAGTGCATTTGAGGCAGGCGGAATTCGTGGTGTAGCGGTTAAATGCTTAGATATCACGAAGAACCCCGATTGCGAAGGCAGCTTGCTAAACTGTAACTGACGTTCATGCTCGAAAGTGTGGGTATCAAACAGGATTAGATACCCT
+
FGGGGGGFGGGGGGGGGGGFFGGGDGGCGFGGGGGGGGDFFGGGGGGGGFGGGGGGGFEGFGGGECCFDE7AFFGFGFEFFFFGGGGDGGGGGGGGFFGC<E<EEGGGGEF,CFG9EFFFCGBEFF@FDFFCGGGGGGFD9?=CEGGGFFGGGGGGGA@@FCF8BCCG:FGFGGGGE:@>/AFC:CEE7<<CFGGGC,CF9C?FFG7=3:FB:774<7<#48CCDCCCGGFFFGF40?CCAGE;,6FD7<+?>C8@G8GFC:>D??AFGDFCFF85,(+?DFE<?B,F@FE,8,;?EC,58FFB4=C:BF>E8GEEECFFGGEE=C+EEA,DCFGGFGGFFCGGF?FD<,@B@FGECFF7GEF<E9GGGFGGFGE9CFEBGGFFFFFGEGGFFFGFFCFDFEGGFFF;@EGGGGFEDDFFFDFFFF9DFEFBCCCC
@s1801 20664
TGGGGGATATTGCGCAATGGGGGCAACCCTGACGCAGCAACGCCGCGTGAAGGATGAAGGTTTTCGGATTGTAAACTTCTTTTATTAAGGACGAAAAATGACGGTACTTAATGAATAAGCTCCGGCTAACTACGTGCCAGCAGCCGCGGTAATACGTAGGGAGCAAGCGTTGTCCGGATTTACTGGGTGTAAAGGGTGCGTAGGCGGCTTTGCAAGTCAGATGTGAAATCTATGGGCTCAACCCATAAACTGCATTTGAAACTGTAGAGCTTGAGTGAAGTAGAGGCAGGCGGAATTCCCCGTGTAGCGGTGAAATGCGTAGAGATGGGGAGGAACACCAGTGGCGAAGGCGGCCTGCTGGGCTTTAACTGACGCTGAGGCACGAAAGCGTGGGTAGCAAACAGGATTAGATACCCT
+
EFGGGGGGGGGFGGGGGGGGGCEGGGG@C8FEFCCG@CE=,FEE7CFFFGGGGFGGGGFGGGGGGC@?CF<FGGFFGFFE9FGFGCGDEFFE:FGGGFGGFFGGGGCFCFFGGGGGGF<FEBFE7FFEGGGGFGEFGGGGGGC>FFDFGEGGGGGGGGGDGGGGGG8@EG7GDCGE,::6FG@,GGC.EEGG>F@>*=5/;<?CEFCCEGGGGCFFB@C@@),F;FD=DCF:C@F?:CFGFGGAFGGGFFF?DFC=F@FCGD>C0DFDFDFFD.@CGFGGGGF9FD@@GGGGFEE+@8F:EFFF8=F@EFF?E:7CGGGGEGEFF8GGGE9GGEFEGFFFGGGGDF:@GFCGFCGGGGGFGGGGGGGEF@B@DGGGFEGGFGGGFDGGGGGGGFCGGGGGFGGGGGGGGGFGCC<CC
@s1801 21287
TGAGGAATATTGGTCAATGGGCGAGAGCCTGAACCAGCCAAGTAGCGTGCAGGATGACGGCCCTATGGGTTGTAAACTGCTTTTATGCGGGGATAAAGTGAGTGACGTGTCGCTCATTGCAGGTACCGCATGAATAAGGACCGGCTAATTCCGTGCCAGCAGCCGCGGTAATACGGCAGGTCCGGGCGTTATCCGGATTTATTGGGTGTAAAGGGAGCGTAGGCCGTCTGTTAAGCGTGTTGTGAAATGTCGGGGCTCAACCTGGGCATTGCAGCGCGAACTGGCAGACTTGAGTGCGCGGGAAGTAGGCGGAATTCGTCGTGTAGCGGTGAAATGCTTAGATATGACGAAGAACTCCGATTGCGAAGGCAGCCTGCTGTAGCGCAACTGACGCTGAAGCTCGAAAGCGTGGGTATCGAACAGGATTAGATACCCT
+
GGGGGFGGGGGFGGGGFGGGGGGGGGGGGGGGGGGGGGGGEEFGFFFGGGGGGGGGFCFEGGGGGFGGGGFGEFFGGGGGGFGGGGGGGGGG>:=FFFGGGGGGGGGGGGGGG7FFGGGGGGGGGGGDGGGEEDD,=F=,DFGGEEFCFGFG8CFGGGCG,>CCFEGEFG*<EGGE*=7<CFGG*<:CFEEGFGGDGGCG7C8:CF/#;E?GGGGF83:)6=57CBA>=E:=?GEDFEGEFCCFFG77<9<FC>E>>C77FG:FFFF9BFF<9E>EED78DF:EC,AEDAFD?C>GEGCFBEAFB+DEEFFFC:@:C@7GFBCE>8:,AFC,,?<FDB<FEDEE7GFDFFGFF=7FCFGEGGGGGFGGEEEF@E8D8FEGGGGGGEFGFC@EE,FFFEGGFCGGGCE@GGGGGGGEBC9FFGGGGGFGGGGCCCCC
@s1801 238
TGGGGAATATTGCACAATGGGCGCAAGCCTGATGCAGCGACGCCGCGTGCGGGATGACGGCCTTCGGGTTGTAAACCGCTTTTGATCGGGAGCAAGCCTTCGGGTGAGTGTACCTTTCGAATAAGCACCGGCTTACTACGTGCCAGCAGCCGCGGTAATACGTAGGGGGCAAGCGTTATCCGGAATTATTGGGCGAAAAGGGCTCGGAGGCGGGTCGTGGCGTCCGGTGTGAAAGTCCATCGCTTAACGGTGGTGCTGCGCCGTGTACGGGCGGGCTGGAGTGCGGTAGGGGAGACTGGAATTCCCGGTGTAACGGTGGAATGTGTAGATATCGGGAAGAACACCAATGGCGAAGGCAGGTCTCTGGGCCGTTACTGACGCTGAGGAGCGAAAGCGTGGGGAGCGAACAGGATTAGATACCCT
+
CF8EGCFGGC<FGGGGFG<6@8+@CFEFGGGGA9E,E,CFGFCEGGGGGGGGGEGGFF,>:@FFEFC@EGEED<FEBC7F+BAFGCF7F+:FCF,:BDBFGFD+BFFFCGFG<=<C<A@FFF<;=:,,8>*<75D?>AF78,*82<BCGGGGEE**44?:FG,:*4:*1C*;8C>EG>89:8>8>F+0<AC<E*:#2:*,-22/*F0BC:21)/1*******5EC<FFCGF;<1,8FGFEECFB18,5F7D68,***7955+,+EC;07GC@EGFDD>8*FGGEFGGFEEEFFFCCE@9EE7ECFCGEGE7@A@4=E9F<8GGGGCGF>DEGEGGF,,?GGGGFFCGGGGGGF<GFFEFEFC?FF@@GGGGF9GGGECGGCFE,@<FEBFFGFGGGFFF7F@FFGFFGGGGGGGGGEGCCCCC
@s1801 239
TGAGGAATATTGGTCAATGGACGAGAGTCTGAACCAGCCAAGTAGCGTGCAGGATGACGGTCCTATGGGTTGTAAACTGCTTTTATAAGGGAATAAAGTGAGTCTCGTGAGACTTTTTGCATGTACCTTATGAATAAGGACCGGCTAATTCCGTGCCAGCAGCCGCGGTAATACGGAAGGCCCGGGCGTTATCCGGATTTATTGGGTTTAAAGGGAGCGTAGGCCGGCGATTAAGCGTGTTGTGAAATGTAGTTGCTCAACATCTGCACTGCAGCGCGAACTGGTTTCCTTGAGTACGCACAAAGTGGGCGGAATCCGTGGTGTAGCGGTGAAATGCTTAGATATCACGAAGAACTCCGATTGCGAAGGCAGCTCACTGGAGCGCAACTGACGCTGAAGCTCGAAAGTGCGGGTATCGAACAGGATTAGATACCCT
+
FGGGGGGGGGGGGGGGGGGGGGGG7FEFGGGCFGGFFF,EFFFGGGCFFGGCGGGGGGGGCFGGGGGGGGDEGFEFGGGGGFGGGGGGGGADGGGGGGGGGFGGGGGCDDC<,?FDFGDGGGGGGGGGGGGCFGFFFGCCFFGGGGGCFF9FG@EEFGCCDGGGEEFFB:+3,>C7*:*7,3@FEGD74=<:CGFEEEGGGFFFG3<89FGG?B>7GDEADEC:7EE9E@DCEFFBEEEGCF<CCCGGGG<CF@2<CEF2/<9GGDGGFE<9FDGEFE?85DGFFA88DEDC5F=CGGGE=E?<FEGGDFE,@CC>++GFFFGDAGF9FGEFC,,FAE?;D8AGGGGDEF<<,6EDGGGGGGEFFFDFFGGFFFFE?GGGGGGGCGFGGGGGFGFF<:B@GGGCGGGGGGGGGFC,FCE@EGGGGFFCGEE@B8-B
@s1801 240
TGAGGAATATTGGTCAATGGGCGAGAGCCTGAACCAGCCAAGTAGCGTGCAGGATGACGGCCCTATGGGTTGTAAACTGCTTTTATAAGGGAATAAAGTGAGTCTCGTGAGACTTTTTGCATGTACCTTATGAATAAGGACCGGCTAATTCCGTGCCAGCAGCCGCGGTAATACGGGAGGTCCAGGCGTTATCCGGATTTATTGGGTTTAAAGGGAGCGCAGGCGGTCTTATAAGCGTGACGTGAAATGCGGCGGCTCAGCCGTATGATGTGCGTCGCGAACTGTAGGACTTGAGTGTATTCGATGTCAGCGGAATTTGTGGTGTAGCGGTGAAATGCTGAGATATCACGAAGAACTCCGATTGCGAAGGCAGCTGACAAGGCTACAACTGACGCTAAAGCTCGAAAGTGCGGGTATCGAACAGGATTAGATACCCT
+
CGGFGFGGGGFGGGGGGGGGCGGGGGGGFCFGGGFGGGDFFGGGGGGFGGGG,BFFGFGGGDGGGGGGGGGGEFGGGGGGGGFGGGGFFFGGGGGFFFGGGGFGGGGGGGGDGCEFGGGGGGGGGGGGGGFGGGFGGFFFG<FGEEEDFGGGFGGGD9=<FFGGGGEGGGFE,3>F7EDE:BFGFFFFFGEGC@<FE5CFG+FCCFFGG?GG;F>FGBGGF3CGGGCDD3CGF>?:CFGGCF+GFF?FCDCEEEC8CGF@F63/FF81FCE>7C>/@::8=GF@<GFF5GGGFFF9FGGGGE?@CB6F?CDFD@>>4,7FFA,GC5FFAA9FAFGGGFC,DA=EA8GGGGGFFCFCGGFGGGGGGGFGFF<GFFEEC,FFFGGGGCCFGFBFEGGGGGGGGGGGGGGGEGCGFGGGGCGGFEFFGGFFFGGECCCCC
@s1801 241
TGGGGAATATTGCACAATGGGGGAAACCCTGATGCAGCGACGCCGCGTGAGCGAAGAAGTATTTCGGTATCTAAAGCTCGATCAGTAGGGAAGAAGAATGACGGTACCTGACTAAGAAGCACCGGCTAAATACGTGCAAGCAGCCGCGGTAATACGTATGGTGACAGCGTTATCCGGATTGACTGGGTGTAAAGGGAGCGCAGGCGGAGCGGCAAGTCTGATGTGAAGGCCCGGGGCTCAACCCCGGTACTGCATTGGAAACTGTCGTACTAGAGTGGCGGAGGGGGAAGTGGAATTCCTAGTGGAGCGGTGAAATGCGTAGATATTAGGAGGAACACCAGTGGCGAAGGCGGCTTACTGGACGATAACTGACGCTGAGGCTCGAAAGCGTGGGGAGCAAACAGGATTAGATACCCT
+
CDFGG:FFA@EDCGGGGFDF8FEGGCFCF8E<<FFGGG:+@@F+@:@@FEGGGEEGGGGGG9ECEFBBF<,CDFGGG,F++,:BE9CFFCBF:?<?<EEGGGGGGGCFFFGFA<>DBFF@GGFGCF+>CCFFCC@@F3@9+<DFDEGEECECBFF73D<CFFC;:,@,<CEEG9,=1418+?CFC*;8=*,?<<FFEGCG==>:8C**2*8:8::<08>,7<<19<F#A88*:CEFD>@90@#A3:8$3/3:7CC@<A@<=CC8++9?<;FDE:FCB+@FEEFE8E9GFEE>C9,@=,C4,,48+)B?9EAAF,F@FEFFCFDGGGFEFECF@BC<,FFGFFCGGFB@F@@CGGGFFF@BDGGGGGE@GFCFEECGGGGGFFFEC,@GGGGGFCGGGFFFBDEFGFGGGFCFCCCCC
@s1801 242
TGGGGAATATTGCACAATGGGGGAAACCCTGATGCAGCGACGCCGCGTGAGCGAAGAAGTATTTCGGTATATAAAGCTCTATCAGTAGGGAAGAAGAATGACGGTACCTGACTAAGAAGCACCGGCTAAATACGTACCAGCAGCCGCGGTAATACGTATGGTGCAAGCGTTATCCGGATTTACTGGGTGTAAAGGGAGCGCAGGCGGTGCGGCAAGTCTGATGGGAAAGCCCGGGGCGCAACCCCGGTACTGCATTGGAAACTGTCGTACTAGAGTGTCGGAGGGGTAAGTGGAATTCCTAGTGTAGCGGTGAAATGCGTAGATATTAGGAGGAACACCAGTGGCGAAGGCGGCTTACTGGACGAGAACTGACGCTGAGGCTCGAAAGCGTGGGGAGCAAACAGGATTAGATACCCT
+
FGGCG@CFFFEGGGGGGGGG8E7FGGGGGF@FGGGDGGGGGFGGEGGF>FGFGEGGEGGCEGGCFFD:FFGGG<EEEGGGFEFAAFFFGGGGGGGDEF?BEFECCFGGFGGGGGDFFGF?DCGD7C=FFFDGGGG,:FF8FFDECGG@CFFGAFGD8DFGEFFFD?<:<FF5<C@C*CC<FF92<7C,<<F9<,?F*8<F87C8?EG#*8?EG>5F:<@?F4<#:9C*CFFGGGEC@$@@@CCEEEGDDG)E=9FAB5-/<C@FGDGFFDC?F:GGFE@?C=CFFED?<FE;>,FEE8FFGFA@C:@,FA=9ECF@>8CGFEDFBFGFFDFFCBC6,FGFGGGFDFCEGGGFFFCGFDFCF@:F;,FFGEFBEFEFFGGGGGGFGEFGGGGGGGGFGGFE@E9GGFFGDGGGCCCCC
@s1801 243
TGAGGAATATTGGTCAATGGGCGAGAGCCTGAACCAGCCAAGTAGCGTGCAGGATGACGGCCCTATGGGTTGTAAACTGCTTTTATAAGGGAATAAAGTGAGCCTAGTGAGGCTTTTTGCATGTACCTTATGAATAAGGACCGGCTAATTCCGTGCCAGCAGCCGCGGTAATACGGAAGGTCAGGGCGTTCTCCGGATTGATTGGGTTTTAAGGGAGCGTAGGCCGGAGATTAAGCGTGTTGTGAAATGTAGTTGCTCAACATCTGCACTGCAGCGCGAACTGGTTTCCTTGATTACGCACAAAGTGGGCGGTATTCGTGGTGTAGCTGTGAAATGCTTAGAGATCACGAAGAACTCCGATTGCGAAGGCAGCTCACTGGAGCGCAACTGGCGCTGAAGCTCGAAAGTGCGGGTATCGAACAGGATTAGATACCCT
+
FGGGFGFECFGDGAFGGGFB@FGGGGGGG8CEFGGGBFFGGGGGFGFFGGGGGGGCFG7FEFE@FDF8,:BCFFFGFGGGGG9<FAFGGG,<FEFFFGGFGDGG8,:C9F,EE<BFFFF<F9F<EFGGCGGFF9E@FFF,EDFCGEGFFGGGGFGGGGGFGGGGGEEECF7DGGCC7BEDFC,>DFD7F@**@ACCE*8$4)<FGC78=#87?<7CGF,;5:==<8:2B:AC<3F@:CCFF=AA@:CCCGGF@A:@0<@88C;CF9?FF3C>:>7:=D?66GFFDFDBE8,90+@@CEEA4F9FC>FCC7E9+E7CCCA=9<9C<A4,@@E9<?9GECEDF@9FFFEEEA9F=EC7BFFGEF:DEFDFECACFC9CGGDGF@EFE66EC8+F9FGGGGGGGGFF8CGGGFCGGGEE>GFCFGGGGGGGF<FC<CCC
@s1801 244
TGAGGAATATTGGTCAATGGGCGAGAGCCTGAACCAGCCAAGTAGCGTGCAGGATGACGGCCCTATGGGTTGTAAACTGCTTTTATAAGGGAATAAAGTGAGCCTCGTGAGGCTTTTTGCATGTACCTTATGAATAAGGACCGGCTAATTCCGTGCCAGCAGCCGCGGTAATACGGAAGGTCCGGGCGTTCTCCGGATTTATTGGGTTTAAAGGGAGCGTAGGCCGGGGATTAAGCGTGTTGTGAAATGTAGTTGCTCAACATCTGCACTGCAGCGCGAACTGGTTGCCTTGAGTACGCACAAAGTGGGCGGAATTCGTGGTGTAGCGGTGAAATGCTTAGATATCACGAAGAACTCCGATTGCGAAGGCAGCTCACTGGAGCGCAACTGACGCTGAAGCTCGAAAGTGCGGGTATCGAACAGGATTAGATACCCT
+
FGGGGGGGGGGGGGGGGGGGFGGGGGGGGGGGGGGGGGGGGGGGGGGGGGGGGGGGGGFEEGGFGFGGGGGGGGGGGFGGGGGGGGG9FFFGGGGFFFGGGGGGGGGGGGGGGGGGGGGGEECFF9FFGGGGGGGG?F@=FF@FEGDGGGGCCFFCGFGGCGGGGGDEGGEFFGGGGCEGEFGGDGGGGC*4:C?F:#<?@17FGG<7F@>GFGCGDDGDEFEFGG8#F>CFGGGEGEFGDFGCCGFGGF*,CF<6CFF-FDCGF@,0GGEDC@0F:F6?C>FF>B3B6DGGFFCBB,GFFCFFB6GGGGGFGGGCGGGGFFGEAGGGGGF?EGGFECF8:,,?FCFGFFGEFGGGGGGGGGFFFF,FGGGGGGGGGGGGGGGGGFEEGFFGGGGGFFF<@EGGGGGGGFFGGGGGGGGECGGGGGGFGGGCCCCC
@s1801 245
TGAGGAATATTGGTCAATGGACGAGAGTCTGAACCAGCCAAGTAGCGTGAAGGATGACTGCCCTATGGGTTGTAAACTTCTTTTATACGGGAATAAAGTGAGGCACGTGTGCCTTTTTGTATGTACCGTATGAATAAGGATCGGCTAACTCCGTGCCAGCAGCCGCGGTAATACGGAGGATCCGAGCGTTATCCGGATTTATTGGGTTGACAGGGAGCGTAGGCGGACGCTTAAGTCAGTTGTGAAAGTTTGCGGCTCAACCGTAAAATTGCAGTTGATACTGGGCGTCGTGAGTACAGTAGAGTCAGGCGGAATTCGTGGTGTAGCGGTGAAATGCTTAGATATCACGAAGAACTCCGATTGCGAAGGCAGCTTGCTGGACCGTAACTGACGCTGATGCTCGAAAGTGTGGGTATCAAACAGGATTAGATACCCT
+
EFDGGGDCFFFFGGFGGFGCBEFG7FDFGECGFGGGGGFD@<EEGGEFGGGGGGGGGFGGGGG8E,EEFFEGGGDCFGGGF?@FFGGGGGGDFFCCEFC9FGGGGCC==,DFGGGGGGGGF9AFGFGDFFFGGGFFGGDCFFFEGGCFGDGGGGGGG9<+8FAF7BC7+@FDGGGFDGCEFF,67C?>FE7:FGEGGG@FCBCGGG,,/1+<?C@5<5FDEE7C=/87CFCF=<FB,:/C@@C>1C;GF@EC?@CBE+<B;EB;GF9DC6<@FGGGG:=<:C+<ACCGD8EE7GCFECGFBF?B,?FCB,C444847@F<8D=GFEF:FC,?5,GGDFFD?=<EFCEFE@<<,@GFCFEC+GGCGFDFFFEGGGFFFFECGFCGGF;@BC87DFGGGGFFFEEGGGGGF9@FGGGGFGFFGGGFF9GFFCGCCCCC
@s1801 246
TGAGGAATATTGGTCAATGGGCGAGAGCCTGAACCAGCCAAGTAGAGTGCAGGATGACGGCCCTATGGGTTGTAAACTGCTTTTATAAGGGAATAAAGTGAGACTCGTGAGACTTTTTGCATGTACCTTATGAATAAGGCCAGGCTCATTCAGTGCCAGAAGCCGCGGTAATACGGCAGGTCCGGGAGCTATCCGGACTTTATGGGTTTCAAGGGAGCGTAGGCCGGAGATTAAGCGTGTTGGGAAAGGTAGATGCTCAACATCTGCACTGCAGCGCGAACTGGTTTCCTTGAGGACGCACAAATTGGGCGGAATTCGTGGTGTAGCGGTGATATGCTTAGGTATCACGAAGAACTCCGATTGCGAAGGCAGCTCACTGGAGCGCAACTGACGCTGAAGCTCGAAAGTGCGGGTATCGAACAGGATTAGATACCCT
+
<,6EE6,CEFFCFA,CEFAEAFGG@C@,6CECFF<FFFG<FA<<<6C<A,,@9C@,<C7CCFCD8,@E@E,@F9<?CFFCDFCCE,CC<C<4AACD<F<ABB,:9,<,B4+,,B,EE=FD,<?55CC<,,,,,,,CAFFD=,84@A,AAF<,,,:,8,,,,8,>=+B:FG7;=FFG+5>>3,@@FD*><,,,23=*4*4,,,@;CF:*:,,7,8=<1)11=E@5?F2+,:C88*5*CFFB,:,FD7,,,@,<>75,;=B@,3,9AFF<CCF7FFC7>62+=BADGFB:,7,5*@+?DF=?@,,8+=@869,=>>=>ED@B=CCC==,49,<,,,AFDECEEAE887C7C,,AFB@@,@B::@7ECE9FFE9GCEF-<E@B7C:GEFC7GGEEF?,CF@@;,4EGFC@:@+6C@;,,,C,ECFCE5,FFFE@@@BA@
@s1801 247
TGGGGAATATTGCACAATGGGGGAAACCCTGATGCAGCGACGCCGCGTGAGCGAAGAAGTATTTCGGTATGTAAAGCTCTATCAGCAGGGAAGAAGAATGACGGTACCTGACTAAGAAGAACCGGCTAAATACGTGCCAGCAGCCGCGGTAATACGTATGGTGCAAGCGTTATCCGGCTTTACTGGGTGGAAAGGGAGCGCAGGCGGGGCGGCAAGTCTGATGTGAAAGCCCGGGGCTCAACCCCGGTACTGCATTTGATACTGTCGTACTAGAGTGTCGGAGGGGTAAGTGGAATTCCTAGTGTAGCGGTGAAAGGCGTAGATATTAGGAGGAACACCAGTGGCGAAGGCGGCTTACTGGACGATAACTGACGCTGAGGCTCGAAAGCGTGGGGAGCAAACAGGATTAGATACCCT
+
<FGGGGGGGGGGGGGGFFGGGDGE>EFG@DFFGFGGGGDEGFGGEGG@:=BFGGGGEGFCCEFFGFGCFFGGGGGGGGF9FFEGGGFGFGFGGGGGGGGGGGGGGGEGGGGGGCC,,CD,BB8FCC@CBFFGGGCF7>9@CFCFGGGDGFGG9FFF,,7>FDFCFGG+*=F*=FGGE*1CFCEC:C9*=#:E+8<E.(//*+EC:1:*/@8?<<CF<6<F@@FGGGCCAFFECEC9:>53EFC@693=B>9<GCD3,F@++GGDF:?,GAF?A5F>GGEGGGGFDGGGDGGE;9,E,E<E9GEB+AF7E@AE9?E7CGFFAGGFE9GGFC,EACCFGFCGGGGGDGEGG@@GFCFGGGGEF<F<FCGGGGFEEGF@F@ECFGDGFFGGGGGCGGGGGFEAGGGGGGGFFGFGCCCCC
@s1801 248
TGGGGAATATTGCACAATGAGGGAAACCCTGATGCAGCGACGCCGCGTGAGCGAAGAAGTATTTCGGTATGTAAAGCTCTATCAGCAGGGAAGAAGAATGACGGTACCTGACTAAGAAGCACCGGCTAAATACGTGCCAGCAGCCGCGGTAATACGTATGGTGCAAGCGTTATCCGGATTTACTGGGTGTAAAGGGAGCGCAGGCGGTGCGGCAAGTCTGATGGGAAAGCCCGGGGCTCAACCCCGGTACTGCATTGGAAACTGTCGTACTAGAGTGTCGGAGGGGTAAGTGGAATTCCTAGTGTAGCGGTGAAATGCGTAGATATTAGGAGGAACACCAGTGGCGAAGGCGGCTTACTGGACGATAACTGACGCTGAGGCTCGAAAGCGTGGGGAGCAAACAGGTTTAGATACCCT
+
EGGGDGGGFFGGGGGGGFF,;CBEGGGGG<FGCFGGCCGGGGDC@FEF7CGGGFFGEFF<EFCEFC7FFFC<,CA<FFFCE,CFFGGGDDGGGGFFFGFGFGDGGGG9FEGGGGGGGFGG?FGGGGGDGGCFDDG8@DF<<FFGBFD<@:FGFGGG9CE8FGGGFFCFFF7CFGF*<:FCGGFGCFCC:1F,>CEDGEDGGDF*5:CCE->,?B>,+9D:,D302<7:78>DGFE9>DGGGD<C>9*/,1AGFDFCCDF9+2+8,>:F<0FB8+7/F(EEEFFFGEFF,CFGFCE@,FEF<FGGE@>7EAFC5CECF=<,;FGGGGGGGGFFFFE<<E@<CGFC@5,BC@+GGFGFC<F@E<DF9GFFGGFGGEA,@FFCFGFFF@GGGGGFDC@9D@GFEGGGGFFFEE8<CCCCC
@s1801 22160
TGGGGAATATTGCACAATGGGGGAAACCCTGATGCAGCGACGCCGCGTGGAGGAAGAAGGTCTTCGGATTGTAAACTCCTGTTGTTGAGGAAGATAATGACGGTACTCAACAAGGAAGTGACGGCTAACTACGTGCCAGCAGCCGCGGTAAAACGTAGGTCACAAGCGTTGTCCGGAATTACTGGGTGTAAAGGGAGCGCAGGCGGGAGAACAAGTTGGAAGTGAAATCCATGGGCTCAACCCATGCACTGCTTTCAAAACTGTTTTTCTTGCGTAGTGCAGAGGTAGGCGGAATCCCCGGTGTAGCGGTGGAATGCGTAGATATCGGGAGGAACACCAGTGGCGAAGGCGGCCTACTGGGCACCAACTGACGCCGAGGCTCGAAAGTGTGGGTAGCAAACAGGATTAGATACCCT
+
GGGF::@FFGGGGGGGGGGGGDGGGGGGGFFFGCFGFF@EFEGEGGGFGGGGGGGGGGGG<EFGGGGEDGFFGGGGGGGCGFGGFGGGGGFGGGGGGGGGGGGGGGGFGGGGGGGGFGGGGGGGGGGGG99,>FFGGFFGGGGGGGDCGGGFG?FFG,<F9?FFFGFGGGDGGGGGE4*8986FFGCEFFGGGGGG==E775C?<CCFECFGC@FFFF@9$82??;;GG=FC=FFG;EGGGGFGFF'9FGFGGFCF@7C:GGEF@FFFGGFF$GEBD9FGGG>GGDGGGFDFFCE@ECCFFFCC5GCGGGGGGGGGFCFGGGEEEGGGF<GGEGFFGGGGGGGGFGFF@EGGGGGGGGFGGGGFGFFGGGGGGEEGGGGFFEGGEDGGGGGGGGGGECAGFGGGGGGGGFGCCCCC
@s1801 250
TGAGGAATATTGGTCAATGGGCGAGAGCCTGAACCAGCCAAGTAGCGTGCAGGATGACGGCCCTATGGGTTGTAAACTGCTTTTATAGGGGAATAAAGTGAGCCACGTGTGGTTTTTTGCATGTACCCTATGCATAAGGACCGGCTAATTCCGTGCCAGCAGCCGCGGTAATACGGAAGGTCCGGGCGTTATCCGGATTTATTGGGTTTAAAGGGAGCGTAGGCCGGAGATTAAGCGTGTTGTGAAATGTAGATGCTCAACATCGGAACTGCAGCGCGAACTGGTTTCCTTGAGTACGCATAAAGTGGGCGGAATGCGTGGTGTAGCGGTGAAATGCTTAGATATCACGAAGAACTCCGATTGCGAAGGCAGCTCACTGGGGCGCAACTGACGCTGAAGCTCGAAAGCGCGGGTATCGAACAGGATTAGATACCCT
+
A@FFGGGGGGDGGGGGGGFGDG7E+CGGGGGGGGGFGGGGGGDGGGGFGGGGGGGGGGGGGDGFGDFGGFG7FGFGFGGGFGGGGGGGFGGCGGGGGFDGGDFFGGGFF8FC,DEGGC7DFGAFEEFCFG??,C=;BFGFGGGGGCEFDE9FGCFGGGGGGA@FFGGGGGFGD9<CFCGC,<FFGDED:7FCCC<FG5=FDFGGCCFEE,,+@9CGC:8943/<6?EDE5%+=699E38EFD=,=20EC@#?396D<,;:CF<*@@;F<D:@7EB=8C78GGGFGF::6A?EFECFC<@FGFDDFGGECBC94+ECCB7GFF@8)@GGFFFCF?FE;CGFE8E,GGFGFEFB,B@CCCGGGGDFFFFGGFGGGGGGGGGFEE@DGGGGGGGGGGGGGDGGGGGGGFGEGGGGGGGGGGGFFGGGFFGGGFFCCCCC
@s1801 251
TGGGGAATATTGCACAATGGGCGCAAGCCTGATGCAGCGACGCCGCGTGCGGGATGACGGCCTTCGGGTTGTAAACCGCTTTTGATCGGGAGCAAGCCTTCGGGTGAGTGTACCTTTCGAATAAGCCCCGGCTAACTACGTGCCAGCAGCCGCGGTAATACGTAGTGTGCAAGCGTTATCCGGCATTATTGGGCGTAACGGGCTCGTAGGCGGTTCGTCGCGTCCGGTGTGAAAGTCCATCGCGTAACGGTGGATCTGCGCCGGGTACGGGCGGGCTGGAGGGCGGTAGGGGAGACTGGAATTCCCGGTGTAACGGTGGAATGTGTAGATAGCGGGAAGAACACCAATGGCGAAGGCAGGTCTCTGGGCCGTTACTGACGCTGAGGAGCGAAAGCGTGGGGAGCGAACAGGATTAGATACCCT
+
D<FEGGGGGCGEGGGG,CFFCEEGFGGG<CCCAFFGGGDFCFGGDGGGCFGDECGGFFCE:FGGGGG@4FFGGGFGGGGCCFGG7CFCFGG@EG>,>=BBFFEGGDF<F,@=,@FFGGGFFGD,FF8+@CECF@C7F;EEFF>GF@FFF8<=C@FFGG9FGGCC:*8,><A92*C*;88@+***1*3,3999E@EC>C+****12*/CCG??E*:*C>18.7?.?:C<C9?+++@?:=**5A4*6+,<F>,,>,7C7GGFEEFCE90DCC>=FB>,F@3*@+DGGGGGGFGE>?CC,FC,@EBCCEDEFC@)EFFFE9F,DGGDGGGGGFDGGGGGFFEFECEEEC@DEGFF,DGFADFGFC-FF@C7CEF9GFGEGFCF?CEFGF@B,GGGGGGFFGGGGCGGGFFGFFGGGGGGFFCCCCC
@s1801 252
TGAGGAATATTGGTCAATGGACGAGAGTCTGAACCAGCCAAGTAGCGTGAAGGATGACTGCCCTATGGGTTGTAAACTTCTTTTATACGGGAATAAAGTGAGGCACGTGTGCCTTTTTGTATGTACCGTATGAATAAGGATCGGCTAACTCCGTGCCAGCAGCCGCGGTAATACGGAGGATCCGAGCGTTATCCGGATTTATTGGGTTTAAAGGGAGCGCAGACGGGAGATTAAGTCAGTTGGGAAAGTTTGCGGCTCAACCGTAAAATTGCAGTTGAAACTGTTTTCCTTGGGTTCAGTGGAGGCAGGCGGAATTCGTGGTGTAGCGGTGAAATGCTTAGATATCACGAAGAACCCCGATTGCGAAGGCAGCTTGCTAAACTGTAACTGACGTTCATGCTCGAAAGTGTGGGTATCAAACAGGATTAGATACCCT
+
DAFFGFFGGGFGGGGGGCFGGGGGGEGEFFGGGFGFFFFGGGEGGEGGDGFCEGGFFEFFFGFGFF9E8FEGFF9<,CFGFFAFFGGA=FECFFGF<FEFGGFDGGG<FGDFFFCG?FF?BBF<BF@++AACEECGBAF=,4=+@FFGG99F@DFFE,@<FCDF77>FFGGG9FFF><@>C:F>>CCDFEFCF9CFGEGG@:9<:7B*81<C:8:5=><3=::7-DCDGE@93A@:8:C8<D,@7'@43@=F+5C,DEB>CC?7,@F9DDC+@F;A:,+3+>B,,GC=8F?8*=4,8E?B4EGGFECGEFEE>8+EC<AF=,C=8FEFFFE?,FCFB-EC:,CEEC,66:,:6677:FF@FDGFFCCFFFGGDF,@,<9ECFECAECFCFFGF<ECDGEDFGGDDCEEC@C8GGGFCCFFFGGGGGGFE;-CCCCC
@s1801 253
TGGGGAATATTGCACAATGGGGGAAACCCTGATGCAGCGACGCCGCGTGGAGGAAGAAGGTCTTCGGATTGTAAACTCCTGTTGTTGAGGAAGATAATGACGGTACTCAACAAGGAAGTGACGGCTAACTACGTGCCAGCAGCCGCGGTAATACGGAAGGTCCGGGCGTTACCCGGCGTTATTGGGTTTAAAGGGAGCGTAGGCCGGAGATTAAGCGTGTTGTTAAATGTAGATGCCCAACATCTGCACTGCAGCGCGAACTGGTTTCCTTGAGTACGGACAAAGTGGGCGGAATTCGGGGTGTAGCGGGGAAATGCTTAGAGATCGCGAAGAACTCCGATTGCGAAGGCAGCTCACTGGAGCGCAACTGACGCTGATGCTCGAAAGTGCGGGTATCGAACAGGATTAGATACCCT
+
CEFE@FEDFCFGGGGGGGEFD@FGGFFCCDFFFGGGGGDFEGE+CCE>CECGCE8A=EFFFGFG9C=++B=FEFFFGGCF8FFCEFFFFGAEF@,CFAF,EC7?FGC,?FEEGGD<FGFGGGG7FGGGGFCCFG?7@FEGGCF<EFCEEGG@;DGFD*<*@FFCCE:CGGGECF:C**4=**3+<@858@C?9FG>5:CCC5ECC*?*/*2++02:8>FFF@5#5:1FB@ACFC94%2<<:C<F;2<AF@8322,7-86:/CF<GF>DEC#C.>6B6,,F9<A,F47GGFEBB>>+88+4@FDGFEE=C,FCBEEC=FE=C,4:@6,@EFEDFEFCC@E@:EEGGFFGGFGFFE<ECFEE>FBEEEEEFFGGGGFFC+GFFCGGFGGGGEGFC8FFCC,EFFGGGGGFFGEA<CCC
@s1801 254
TGGGGAATATTGCACAATGGGGGAAACCCTGATGCAGCGACGCCGCGTGGGGGAAGAAGGTCTTCGGATTGTAAACTCCTGTTGTTGAGGAAGATAATGACGGTACTCAACAAGGAAGTGACGGCTAACTACGTGCCAGCAGCCGCGGTAAAACGTAGGTCACAAGCGTTGTCCGGAATTACTGGGTGTAAAGGGAGCGCAGGCGGGAAGACAAGTTGGAAGTGAAATCTATGGGCTCAACCCATAGACTGCTTTCAAAACTGGTTTTCTTGAGTAGTGCAGAGGTAGGCGGAGTTCCCGGTGTAGCGGGGGAATGCGTAGATATCGGGGGGAACACCAGTGGCGAAGGCGGCCTACTGGGCACCAACTGACGCTGAGGCTCGAAAGTGTGGGTAGCAGACAGGATTAGATACCCT
+
EGGGGEGGGFGGGGGGGGGGGGGGGGGGGGGF9EFGGGCEFGGGGGGGD=7BEEGGFF8E=EFFFGG:BF8FCEEFFGGGFEDFFFFEFGGGGG,8BDGDGG>@FGGGCCGG8DAFGGGFFF@CCGGGGF<FEFFFFGGGGFFGCECGCGGGGGGGGGC<CAFGGFC<<C:CGGGGE*<FF?:,?CEEFGFF7FE>5>E**:/:?E8+:C>8<;ECGFGC4FFEFCC,9:C:FFD0D>CEDF<#3,A0F/FC?GG?9@F?F7@$<CGFFGCGBFA9DE<,FF9GGGCEEGFE6+EB+@FGFDDE>=+EE,GF:EF78F<CA=+@F@GGFGFE@9EGFDFF7EF7E:@CC+FFCC,FAFGGGFGFFFC@7C@CGFGGGGF<FBFC,AEFC6C,FFFE6,,@AFGFA,9EFEFA66<C
@s1801 26196
TGAGGAATATTGGTCAATGGGCGAGAGCCTGAACCAGCCAAGTAGCGTGAAGGATGAAGGTCCTACGGATTGTAAACTTCTTTTATATGGGAATAAAGTATCCTACGTGTAGGATTTTGTATGTACCGTATGAATAAGCATCGGCTAACTCCGTGCCAGCAGCCGCGGTAATACGGAGGATGCGAGCGTTATCCGGATTTATTGGGTGTAAAGGGAGCGCAGACGGGAGATTAAGTCAGTTGTGAAAGTTTGCGGCTCAACCGTAAAATTGCAGTTGATACTGGTTTCCTTGAGTGCAGTTGAGGCAGGCGGAATTCGTGGTGTAGCGGTTAAATGCTTAGATATCACGAAGAACCCCGATTGCGAAGGCAGCTTGCTAAACTGTAACTGACGTTCATGCTCGAAAGTGTGGGTATCAAACAGGAGTAGATACCCT
+
CFGGGGGCCGGGGGGGGGF@CGGDGGGGGGFGGFGGGFDCFG9FGGGCFCFGGGGGGFAFFGGAFGGGGGCGGGGGGGGGCEFGGGGGGDGGGGGGGGGGGGGGGGGGDAFFC,,CFGGGGGGGGGDEEFGGGG9EBFGGGGGGGGGFGGFG@@FFG9FDCCFFGG)FEG@GGGGGGGDEFFFEGG?CF@FGGG>EGGGGCFG<C77#FFFFFGGGF1??;ADGEGFEA9CGFFFFF#FCFGFG+CDCCF7C<CEGDDGGGGGFAC-FFF6CGGFFCCGFGGGGFGDE=4CEFGFGGGGCFF9FEGCCECCCD8GGGFDEC<:C9:+EFC,FB?A=BC,8C,?8GGFFGGGDGEGGGGGGGE>GF@EGFFGGGGGFFFEGFGGGFFGGEGGFGGGFEGFF@FC,@GGFF<GEGGGGGGGFGGGF@,GCGGGCCCCC
@s1801 256
TGGGGAATATTGCACAATGAGGGAAACCCTGATGCAGCGACGCCGCGTGGAGGAAGAAGGTCTTCGGATTGTAAACTCCTGTTGTTGAGGAAGATAATGACGGTACTCAACAAGGAAGTGACGGCTAACTACGTGCCAGCAGCCGCGGTAAAACGTAGGTCACAAGCGTTGTCCGGAATTACTGGGTGTAAAGGGAGCGCAGGCGGGAGAACAAGTTGGAAGTGAAATCCATGGGCTCAACCCATGAACTGCTTTCAAAACTGTTTTTCTTGAGTAGTGCAGAGGTAGGCGGAATTCCCGGTGTAGCGGTGGAATGCGTAGATATCGGGAGGAACACCAGTGGCGAAGGCGGCCTACTGGGCACCAACTGACGCTGAGGCTCGAAAGTGTGGGTAGCAAACAGGATTAGATACCCT
+
EFGDGDGGGGGGGGGGGGGGFGGGGGGGGFFDGGGGGG@>FGGGEGFEGGDFGGGGGFFGGGGGGGGFFGGFFGGGFGGFGB?FA<FEFCEFFGGFFFG,FFGGFGFAAEAFGGGGGGGCFGECDEGGGGGGDFFG@9DFCBFGGGGGFDFGGGGBFGDGGGFGGGCFGE@GGGEGGGGGFDFFFGFDEG>FGGGBEECFFEE??CGEE2C@AECFCBGCFFFEGFG,F<6F:8D?:@:FC@FD,@CCFGFG=CEF7@9DFGFFCGBECC<>DF@,,FC9DFECF6GC@GDFE>==7DEFFF>+0C>=CGGGEFFC7F@;?=CB7GGGF,FF6CDF<FGFGEGGFGGGGEFGFCGFFF<@GFCFFCFCFGFGGGGGGGGGGGGFGGGGGGGFGGGGGGFEFEFF@B,GGGGCCCCC
@s1801 257
TGGGGAATATTGCACAATGGGCGCAAGCCTGATGCAGCCATGCCGCGTGTATGAAGAAGGCCTTCGGGTTGTAAAGTACTTTCAGCGGGGAGGAAGGGAGTAAAGTTAATACCTTTGCTCATTGACGTTACCCGCAGAAGAAGCACCGGCTAACTCCGTGCCAGCAGCCGAGGTAATACGGAGGGTGCAAGCGTTAATCGGAATTACTGGGCGTAAAGCGCACGCAGGCGGGTTGTTAAGTCAGATGTGAAATCCCCGGGCTCAACCTGGGAACTGCATCTGATACTGGCAAGCTTGAGTCTCGTAGAGGGGGGTAGATTTCCAGGTGTAGCGGTGAAATGCGTAGAGATCTGGAGGAATACCGGTGGCGAAGGCGGCCCCCTGGACGAAGACTGACGCTCAGGTGCGAAAGCGTGGGGAGCAAACAGGATTAGATACCCT
+
<@FFDCCGGGACFFGE<E,6,,FEFGCGFGGGDCEFGFECEFGFCFEFGC:FEGGGGGG9:CFFEF:CFGFCFFF9FGGCEEGGGCGG7@@FGGFEC7FGGCCDFGCGGGGGFGGGFCAFGGG9FFFFFFFFDCEEF7FB8A8D@F5>F7CFDGCDC>5F@:<GFGGGFF*:7CFFGGFFDFGDGF=CF:9CE171*9<:***/<9CCFF>FGCD3(@*7)4;FF??9CC8*>?C85FFB6CC3<FC<;;??79>>;C@8>2,GFCFFCF;>,AGGGGF@@CB=++3D78C>3,GFF:C6B+7FGGEF>FCGEAC,=C,FFF8FDFE48AFEFCAEE+7GFCFFFGFE@GGFFB9GGED>CGFF@7GGFE7GGGFCGEFCDGGEFFGGGFEAF@@GFF8GFE@7GGGGF7GGGGF@8AFGGGFDEE<GGGGGGGFECCCCC
@s1801 23909
TGGGGAATATTGCACAATGGGGGAAACCCTGATGCAGCGACGCCGCGTGGAGGAAGAAGGTCTTCGGATTGTAAACTCCTGTTGTTGAGGAAGATAATGAAGGTACTCAACAAGGAAGTGACGGCTAACTACGTGCCAGCAGCCGCGGTAAAAAGTAGGTCACAAGCGTTGTCCGGAATTACTGGGTGTCAAGGGAGCGCAGGCGGGAAGACAAGTTGGAAGTGAAAATCATGGGCTCAACCCATGAATTGCTTTCAAAACTGTTTTTCTTGAGTAGTGCAGAGGTAGATGGAATTCCCGGTGTAGCGGGGGAATGCGTAGATAGCGGGAGGAACACCAGGGGCGAAGGCGGTCTACTGGGCACCAACTGACGCTGAGGCTCGAAAGCATGGGTAGCAAACAGGATTAGATACCCT
+
C<FGGGGGFGG,CFFGGFGFGGGGEGGFEEGGGFGFGGGGEGGGDGG:FGGFCCFC@FG<FFF?EFGFEFCEFDGG?AFFFGGDF8BF=FGFFCFFCFGF,CFF?EEFGGGGGFGGGGFGGGGG7FFCDFAF@DFGGFGGGCCB:CFD@FGG,,1?,3?<FCCGGC6>77<:F;8FECCCCC?BCC<7-%7$9:2=DEEFGGEAC)G:D>BCEGFFB7EF><)7>>9F@#:@:@@,,CCF>A@CCFBGFC?:C8</=3#GGCF>,FBD@8,>+B,CF<C:,CGGCGF<E9AC=8GGDEGF=,EE9GFCA,EDEF?GGFFGGEC@+GGFEBFGFFFGGFB:,@CEB@EGGGFF@,GDGFFGGGGGGF<GGFCGFGFGGGDGEBE6,FGFFGGFGGGGFFEFFCGGGEGGGFFCCCCC
@s1801 23634
TGAGGAATATTGGTCAATGGGCGAGAGCCTGAACCAGCCAAGTGGCGTGCAGGATGACGGCCCTATGGGTTGTAAACTGCTTTTATAAGGGAATAAAGTGAGTCTCGTGAGACTTTTTGCATGTACCTTATGAATAAGGGCCGGCTAATTCCGTGCCAGCAGTCGCGGTAACACGGAAGGTCCGGGCGTTATCCGGATTTCTTGGGTTTAAAGGGAGCGAAGGCCGGAGATTAAGCGTGTTGTGAAATGTAGGGGCTCCACCTCGGCCCTGCAGCGCGAACTGGTTTCCTTGAGTACTCACAAAGTGGGCGTAATTCGTGGTGTAGCGGTGAAATGCTTGTATATCACGAAGAACTCCGATTGCGAAGGCAGCTCACTGGAGCGCAACTGACGCTGAAGCTCGAAAGTGCGGGTATCGAACAGGATTAGATACCCT
+
<FFE@@EEFGGGCFFGFF,,4@+76@CFA<FEFCCEFFF?GG<@<@@F+8CD?EGG8:@+8@CFFFFGF<:C:A9C<FFF<CEFEGF<E,CD@FFGGGGA9<<,?FDGGF:EEDEGGC:FDFE,:5<FGEDGFAF;FG<B:F+@FEFF<,3:,3+CGGFGEF,@>6F7C33,>CEDD>B<FFCEG**<1=B8+,1=C*+8++<FFG<F722?9:@4:)/)-(1::*:8C@:=+<C:EEEE,;E;7><D3<=:>*3@3*+3>:>5+++@7>3+=C7FCA8==ED8DFBA,EEDBGFCE<EB9CAF84+:EE>;@44+8+GFFDC>8@,ECE?CFGFC99<,,D9E:,CC,,9?,8+B@,B,BCF7FGFDE8GFB,,FCGGFC::<CF,GFC@CGFCFCCGF@@DE<F>E@+FEE@DGEFE@DFCCGFAAGFFCCB@C
@s1801 24363
TGGGGAATATTGCACAATGGGGGAAACCCTGATGCAGCGACGCCGCGTGGAGGAAGAAGGTCTTCGGATTGTAAACTCCTGTTGTTGAGGAAGATAATGACGGTACTCAACAAGGAAGTGACGGCTAACTACGTGCCAGCAGCCGCGGTAAAACGTAGGTCACAAGCGTTGTCCGGAATTACTGGGTGTAAAGGGAGCGCAGGCGGGAAGACAAGTTGGAAGTGAAATCCATGGGCTCAACCCATGAACTGCTTTCAAAACTGTTTTTCTTGAGTAGTGCAGAGGTAGGCGGAATTCCCGGTGTAGCGGTGGAATGCGTAGATATCGGGAGGAACACCAGTGGCGAAGGCGGCCTACTGGGCACCAACTGACGCTGAGGCTCGAAAGTGTGGGTAGCAAACAGGATTAGATACCCT
+
FFFGGGGGGGGGGGGGGGGGFGGGGGGGGGGGGFGGGGGGGFGGGGGGEGGGGGGGGGGGGGGGGGGGGGGGGGGGGGGGGGFGGGGGGGGGGGGGGGGGGGGGGGFGFGGGGGG?GGGDFGGGGCGGGGGGGGGGGGGGGGGGGGGGCFGDGGG@GGGGGGGGGGGFF<CGG?GGGGFGGGGGGGGGC@FGGG@@DGGGGGGGGGGGGGGGGGGB@GFFAAFGGGGGFGGGGFGGDFGC8EBGCFFGGFFFGEFFGGGGGDE8GFFF6FFFFF#FDFEC,E9FFBEGGFEFGFGGGCCGGGGGEE7GGGFE:@FC:GGGGGGGGGGFE?GFCF8GFGFGGEEFEC@GGEGGGGGGGGGGGGGFGGFGGF;GGFGGFGGGGDGFDGGGGGGGGGGFGGFEGGGGGGGGGGGCCCCC
@s1801 261
TGAGGAATATTGGTCAATGGGCGAGAGCCTGAACCAGCCAAGTCGCGTGAGGGAAGAATGGTCTATGGCCTGTAAACCTCTTTTGTCAAGGAAGAATAAGGATGACGAGTCATTCGATGCCAGTACTTGACGAATAAGCATCGGCTAACTCCGTGCCAGCAGCCGCGGTAATACGGGGGATGCGAGCGTTATCCGGCTTTATTGGGTTTAAAGGGCGCGTAGGCGGGACGGCAAGTCAGCGGTAAAAGACTGCAGCTAAACTGTAGCACGCCGTTGATACTGGTGACCTCGAGACGAGACGAGGGAGGCGGAACAAGTGAAGTAGCGGTGAAATGCATAGCTATCACTTGGAACCCCGATAGCGAAGGCAGCTTCCCAGGCTCGTTCTGACGCTGATGCGCGAGAGCGTGGGTAGCGAACAGGATTAGATACCCT
+
C,EFFGGGG9<@9FFFGFEFFFGF@FFFGDFDFEFGGGGFGFDFCEG@CFFFGEF:9C<9=CFEG9FFFGFGCFGFGCEFFCCFFFG9FGD<E8FDFFGE,CFGFG:C+8EF9E,<5<F7FG8,,CF9<F@FCC8DFDGE,:8+3=:FCF,,>>++DFDEFG8FCGGG*C*;FAC*:F7*C*=<FEGEFF<*7C@:*=<CEGF/2<8;FF::F,:5>086<@D?EDD<CFC9CC?=3:CCDGF9ECF8F6GGAA3*5<FDF=AFDFCF8:9C<E@AD$9?::,,B+>+<@F;>6,,,@:+A,EFGFC+E=9,4,4,E9?9DEC=@F=FBFFFC,<=AC8C,<,,E<FBA=FDGCDF?E@,B@,GEE@C@@<7C6-B@E@7:GGFGEDGFB@F9GFCC@:@,GDGCEGGFFE>GGGGGFFFCFCBDGGGFF,CCCC
@s1801 262
TGAGGAGTATTGGTCAATGGACGAGAGTCTGAACCAGCCAAGTAGCGTGAAGGATGAAGGTCCTACGGATTGTAAACTTCTTTTATAAGGGAATAAACCCTCCCACGTGTGGGAGCTTGTATGTACCTTATGAATAAGCATCGGCTAACTCCGTGCCAGCAGCCGCGGTAATACGGAGGATGCGAGCGTTATCCGGATTTATTGGGTTTAAAGGGAGCGCAGACGGGTCGTTAAGTCAGCTGGGAAAGTTTGGGGCTCAACCTTAAAATTGCAGTTGATACTGGCGTCCTTGAGTGCGGTTGAGGTGTGCGGAATTCGTGGTGTAGCGGTGAAATGCTTAGATATCACGAAGAACTCCGATTGCGAAGGCAGCACACTAATCCGTAACTGACGTTCATGCTCGAAAGTGTGGGTATCAAACAGGATTAGATACCCT
+
FGGFGFCFFFGGGGGGGGGGGGG+FGDGGAFGGGGGGGDGGDFGGGGFGDGGGGGEEFGGFGGFGGGGGGGGED<EFGGFGGGGGGGGGGGGGFGGGGFGGGGGGGGGGFEED<FGGGGGGGGGGGGGGGGDGFGFGCC?EFGGGGGGGFGGGGGGGGGG<<FGEGEGBF@GFGGGE@E=FGGGGEDFEFFGGFBFEG>GG9FGFGC>@9<EGGGFEBGGED::=EGDGD>9>@C3,GF7CF(=;<9:<CBC<@EEDE>?CGF9GGGGGE<7FB4:CDFCCFGGBEB84,DE5GGGEFGGGF?+F=C=EFAF@EE7ED4CADB6):7FA,FC?C<E@?E9,=,FECGGCEEFE@@@EFGFF>GFGEDGFEFFEC,-GGFCGGGGGFFGFFFGGFCC<GGED,GFDDGGF@FEGGGEFGGFGGFGFGGFEFGCCCBC
@s1801 25130
TGAGGAATATTGGTCAATGGACGAGAGTCTGAACCAGCCAAGTAGCGTGCAGGATGACGGCCCTATGGGTTGTAAACTGCTTTTATAAGGGAATAAAGTGAGTCTCGTGAGACTTTTTGCATGTACCTTATGAATAAGGACCGGCTAATTCCGTGCCAGCAGCCGCGGTAATACGGAAGGTCCGGGCGTTATCCGGATTTATTGGGTTTAAAGGGAGCGTAGGCCGGAGATTAAGCGTGTTGTGAAATGTAGATGCTCAACATCTGCACTGCAGCGCGAACTGGTTCCTTGAGTACGCACAAAGTGGGCGGAATTCGTGGTGTAGCGGTGAAATGCTTAGATATCACGAAGAACTCCGATTGCGAAGGCAGCTCACTGGAGCGCAACTGACGCTGAAGCTCGAAAGTGCGGGTATCGAACAGGATTAGATACCCT
+
EGGGGGGGGGGGGGGGGFFGGGGGGGGGGGFGGGGGGGGGGGGGGGGGGGGGGGGGAFCEGGGCFGGGGGGEEGFGDFGGG9FGGGGGGGGFGGGGGGGGGGGGGGGGFGGGGGGGGGGGGGGGGGGGGGGGGGFGFGGFGGFGGFGGGGGGGGGGGGGGGGGFFDGGGGGGGGGGGCFDFGGGGEEGGGCBFGGGGGGGGF6FFFFD-GGGGGG>D<FDFFGGGGGDGGG?7C@8CGGGGGGGGGFEGGFGEGFGFFEFGGGGGGGGGFEF:FCGEGDGDDFF9F=36,95ECEGGGEEEAFGGGCGGFFEGGGGGGEGGGGBGGGGGGFCEFGGGFDFCEEFD<@GF<DFEGGGCFGGGGGGF@GGGEGGGGFFCGGGGGGFFCF@FCEGGGGFGGGFGGGGGGGGGGFGGGGGGFFCFGGGFF9GGGCCCCC
@s1801 264
TGGGGAATATTGCACAATGGGGGAAACCCTGATGCAGCGACGCCGCGTGAGCGAAGAAGTATTTCGGTATGTAAAGCTCTATCAGCAGGAAAGAAGAATGACGGTACCTGACCAAGAAGCACCGGCTAAATACGTGCCAGCAGCCGCGGTAATACGTATGGTGCAAGCGTTATCCGGATTTACTGGGTGTAAAGGGAGCGCAGGCGGTGCGGCAAGTCTGATGTGAAAGCCCGGGGCTCAACCCCGGTACTGCATTGGAAACTGTCGTACTAGAGTGTCGGAGGGGTAAGTGGAATTCCTAGTGTAGCGGTGAAATGCGTAGATATTAGGAGGGACACCAGTGGCGAAGGCGGCTTACTGGACGATAACTGACGCTGAGGCTCGAAAGCGTGGGGAGCAAACAGGATTAGATACCCT
+
@FEFGDEGGGGGGGGGGGGGGDGGGGGECFCFGGGGGGGGGGGGGEG:CFG8FGGGEFGGGCFGGFGEGFD,A,CFGGGFGGGGGFFGG=DECFGFFGGGFGGEEGGDFGGGGGGGGGCEGGFGGG>FFFFGGGGGGFGFGGGGFGGGG7FE@FF::DFGGGFGGFEFEE@*<CFGGGGGGGG.FFF?CCCFFGF##D:FECDG:<CEDC:EEG>C>FFFF4?0GGGGGGFGGGG@83EEGGGGGGGDCDBFDCGGFFE-9CCEC:A?GD@FGAEEGCGGFD?BBGFDFGGEFE@GGEB8<GGGEAGGFEFGGGGGGGGFCFADGFFGGGFBC6,<CGFF7GF:BA@GGGFE,FGGFGGGGGGGGGGEGGGDGGGGGGGGGGGFCEFGGGGGDECFFFE@<D<FFB,GFGFDCCCCC
@s1801 27598
TGGGGAATATTGCACAATGGGGGAAACCCTGATGCAGCGACGCCGCGTGGAGGAAGAAGGTCTTCGGATTGTAAACTCCTGTTGTTGGGGAAGATAATGACGGTACCCAACAAGGAAGTGACGGCTAACTACGTGCCAGCAGCCGCGGTAAAAAGTAGGTCACAAGCGTTGTCCGGAATTACTGGGTGTAAAGGGAGCGCAGGCGGGAAGGCAAGTTGGAAGTCAAATCTATGGGCTCAACCCATAAACTGCTTTCAAAACTGTTTTTCTTGAGTAGTGCAGAGGTAGGCGGAATTCCCGGTGTAGCGGTGGAATGCGTAGATATCGGGAGGAACACCAGTGGCGAAGGCGGCCTACTGGGCACCAACTGACGCTGAGGCTCGAAAGTGTGGGTAGCAAACAGGATTAGATACCCT
+
@EEFGGGGGGGGFDGGGGGGCGGC@FGDEEGF@EAAEFCEGGGG7+CF@CFGGGGFFGFFEF<<EFGECGE5@FCFCFGGF<F949E,@C:@+AFGGGEGG7F4FFGCCECFGFF8F,>>FFGGGGGGGFGBF,,@@FF+DFGFEC:CFFGG9,18,7,@,2CF:2,<*6F?FBFGG>FCFGCCF:*#4+?CEFC7=6<EC8C::;'+<1#;:B@@.2FF=C88FCCCCGGC>:GGGE=>D>:GGCF3ADG<<FC12,:=:D@FCFCFCG,/<B>DD<8#4<:FFB=FF@;,8@7GE:>B95B@8C@FFGE9DFDGFFFGGGGGGGFGGGFGFC<E8GFGFBF7ECBFE@FGFCFGFGDGDGF<FC9GGGFEGGGGGFGFGFFC;EGCGGGGFGGFFCGFFCGGGGGGGGGCCCAC
@s1801 266
TGAGGAATATTGGTCAATGGGCGAGAGCCTGAACCAGCCAAGTAGCGTGAAGGATGAAGGTCCTACGGATTGTAAACTTCTTTTATACGGGAATAAAGTATCCTACGTGTAGGATTTTGTATGTACCGTATGAATAAGCATCGGCTAACTCCGTGCCAGCAGCCGCGGTAATACGGAGGATGCGAGCGTTATCCGGATTTATTGGGTTTAAAGGGAGCGCAGACGGGAGATTAAGTCAGTTGTGAAAGTTTGCGGCTCAACCGTAAAATTGCAGTTGATACTGGTTTCCTTGAGTGCAGGTGAGGCAGGCGGAATTCGTGGTGTAGCGGTGAAATGCTTGGATATCACGAAGAACCCCGATTGCGAAGGCAGCTTGCTAAACTGTAACTGACGTTCATGCTCGAAAGTGTGGGTATCAAACAGGATTAGATACCCT
+
GGGGGGGF9EECFGGDFGFGGGGGGGGGGGGGGGGEFGEFGGFGGG:BFEGGGGGGCGCCEFGCFGGGGGGEGGGGGFGGGGGGGGFGGGGGGGGGGGGGGGGGGGGDFGGGGGGGGGGGFGGGFFGGGGGGGGGGGFGGGGGGGGGGGGGGGGGGGG?<<FG8CEGGGGGGGGGD7FEGFGGEEG3FEF7CGGGEGC@:53F?:FF@FGFDBFCFC5FDB>F;GC9;?E8FGF?5,:CFEFFCA<AGFFFFFEG;FCCBFGGGGFGGGGGGGFED<7:C>CEB'4,5,GGF5GDFEC,,GFE<FGGC7FEC=4CECDGECD>@9GDGFFF:,,,,=C<,FEEA6<@<@A,B++EGDFEC7EC,GFDGFDGGFGGGDFGCGGGGECGFEFCEFEFFGGC8GGGGGFC>FCFDFCDGFF,FFGFC,E<CGGGCCCCC
@s1801 267
TGAGGGATATTGGTCAATGGGCGAGAGCCTGAACCAGCCAAGTAGCGTGAAGGATGAAGGTCCTACGGATTGTAAACTTCTTTTATACGGGAATAAAGTATCCTACGTGTAGGATTTTGTATGTACCGTATGAATAAGCATCGGCTAACTCCGTGCCAGCAGCCGCGGTAATACGGAGGATGCGAGCGTTATCCGGATTTATTGGGTTTAAAGGGAGCGCAGAAGGGAGATTAAGTCAGTTGTGAAAGTGTGCGGCTCAACCGTAAAATTGCAGTTGATACTGGTTTCCTTGATTGCAGTTGAGGCAGGCGGAAGTCGTGGTGTAGCGGTGAAATGCTTAGATACCACGAAGAACCCCGATTGCGAAGGCAGCTTGCTAAACTGTAACTGACGTTCATGCTCGAAAGTGTGGGTATCAAACAGGATTAGATACCCT
+
EGGGGGGGGGGGFFFFFGG?FFGGGGGGGFGGGGGGGGFFFGFFGGGGGGGGGFGG,C<FFGCGFFC@BBE<EFF?EEFGFCFFGGGGGGGGCFFGGFGGGGFGGGDAEFFGGGE,E9AEFGFDFGGD<@FGGGFEBFFFEECCGGEGD<?DCGG7FCCDCFFEGEGEGDGGCGCFEEDFG,:F**;CFGD7;<FFEE#@=9:C?48<*82<C<2)C8F79<6-?5CFFEG>,<FA>E<89@CGFFEF8#++BD=@8.CFFCCGG5FC71<79FDDF3?6:DFEGFB,,F=F4,CF8EE?8GFEFD:=7>GDE@8EGFB=E<>DBGCFF@E9FFGFE<E=DE?FGGFFFACGCCFFBAA,+EGFFFFEGGFGFFGGGGFB@F<FEEC@7FDGGFGGGGGGGGGFFDEEF<FFGGEGGFFFCGEFCE,CGGGCCCCC
@s1801 25209
TGGGGAATATTGCACAATGGGGGAAACCCTGATGCAGCGACGCCGCGTGAGCGAAGAAGTATTTCGGGATGTAAAGCTCTATCAGCAGGGAAGAAGAATGACGGTACCTGACTAAGAAGCACCGGCTAAATACGTGCCAGCAGCCGCGGTAATACGTATGGTGCAAGCGTTATCCGGATTTACTGGGTGTAAAGGGAGCGCAGGCGGTGCGGCAAGTCTGATGTGAAAGCCCGGGGCTCAACCCCGGTACTGCATTGGAAACTGTCGTACTAGAGGGTCGGAGGGGTAAGTGGAATTCCTAGTGTGGCGGTGAAATGCGTAGATATTAGGAGGAACACCAGTGGCGAAGGCGGCTTGCTGGACGACAACTGACGCTGAGGCGCGAAAGCGTGGGGAGCAAACAGGATTAGATACCCT
+
C<,CCFGGGGGFGGGGGGGFFGGGGGGGGGGGGGGGFDG7BF@FFGG7>F7EFGGC?EF,95,F9C:+@CFGFGGDFGGGGGGGGGEDDGFFGGFFGGGGFGEGGGGGGGGGGGFGGGGGCCAF@FGFCFGGGGFG7<DCFACFGGGEDCCFGG;C3?,?,@FGEGG7FFFGGGGGEGCF?GFGGGG<:?>FDGGFFE48:=EE:EDEGC??::/C<B<@/<@8C@FFC@>CGGGFCDCGEFGF>=FECDFCA@CDGFGGGFGFBFDFACFA8+@+7.BFC#<FFFF<<GGFCFECEE=E,@,8+DGGFEFF,::FF=C,DA,9FECEFFC69:FEEED=CGFC<FF@CCCGFFGGGFFF8GGGGFC<GECFGGFFGGGF>GGGFCCF7C@GGEECGFFFFF<FGEFFCFF9CCCCC
@s1801 269
TGGGGAATATTGCACAATGGGCGCAAGCCTGATGCCGCGACGCCGCGTGAGGGATGGAGGCCTTCGGGTTGTAAACCTCTTTTATCGGGGAGCAAGCGAGAGTGAGTTTACCCGTTGAATAAGCACCGGCTACCTACGTGCCAGCAGACGCGGTAATACGTAGGGTGCAAGCGTTATCCGGAATTATTGGGCGTAAAGGGCTCGTAGGCGGTTGGTCGCGTCCGGTGGGAAAGTCCATCGCTTAACGGTGGATCCGCGCCGGGTACGGGCGGGCTTGAGTGCGGTAGGGGAGACTGGAATTCCCGGTGTAACGGTGGAAGTTGTAGATATCGGTAAGAACACCAATGGCGAAGGCAGGTCTCTGGGCCGTTACTGACGCTGAGGAGCGAAAGCGTGGGGAGCGAACAGGATTAGATACCCT
+
<EF8FEGF@CFGGGEEFFG<FGCEEGGFGGGGG,<,++@FFGGEGGC>F:BFDFFCAEAF-=B,EFDFGGEFFF,FFDFCC,<CE<@==@:FGC?FCECEGE,<<,CFGEF=FFGDCCFGECCFGF<FCEGG,>EEFGGB@*?,>><,=<CFE:CF9F,CCC:C<2*8:7<C7CFG7C,8<;:C?@?CCEFGGC>>:+22:=5E?5@EFGG*?**7:5ECDB57F9F($;,EFF78CC8:50F:A9<,1F=4*<1<0*DGCC+936CGEF7B8,FD<57C78CGFFGFGGFE<,E=48FE>B@CEC,>85A>??A,5,,:,EGDGFEC+BFEC,GGECC7FB,FFB@,@FFGGGGFGFGGGFF8EFGGGGGEEF@,BCFEF@FCCCCEC,;CGGGGGFDCEBGGGF<DGFFE9FFGB@CCC
@s1801 22946
TGGGGAATATTGCACAATGGGCGCAAGCCTGATGCAGCGACGCCGCGTGAGGGATGGAGGCCTTCGGGTTGTAAACCTCTTTTATCGGGGAGCAAGCGAGAGTGAGTTTACCCGTTGAATAAGCACCGGCTAACTACGTGCCAGCAGCCGCGGTAATACGTAGGGTGCAAGCGTTCTCAGGAATTATTGGGCGTAAAGGGATCGTAGGCGGTTCGTCGCGTCCGGTGTGAAATTCCATCGCTTAGCGGTGGATCCGCGCCGGGTACGGGCGTGCTTGAGTGCGGTAGGGGAGACTGGAATTCCCGGTGTAACGGTGGAATGTGTAGATATCGGGAAGAACACCAATGGCGAAGGCAGGTCTCTGGGCCGTTACTGACGCTGAGGAGCGAAAGCGTGGGGAGCGAACAGGATTAGATACCCT
+
G,EFCGG,<<@EFGFFFF9@EFGCEGGGD8,;C<@EFECCC7C6@@@=F@FFG:D,,CEFGGGGGGC>FFGGGGDGEFGGGGGGGGGGGG>FEGEGGC>F:CBFGGGCFGGFDGGGGFGFFF<AFFEGG:*@:CEG>FFGGGGG7>FFDEGCEGGCFGFF,?:FCFGCFF,;*<F**2,<?::CF:>ACC*CEC??5?CG.68E:8E:5:*0:/:<=</<:*/BCCC=700:#31*)*E@>CFC*@C<,F=*>7EC*F@8CF6+@CDF>CF,B,>,DEEGECD<7CEFEA,F<EGGGGFGGGC:BFF=8)ECFGGFFEFGFE9GGFEFFGGGGGGGFCFDF8GFDGGGGGGFGGFFF@,C-F@FFF7FGFFGGGFFDGFGGGGGCGGGGGGGGGGGGGGGGGGGEBAGGGGGGGFGCCCCC
@s1801 271
TGGGGAATATTGCACAATGGGCGAAAGCCTGATGCAGCGACGCCGCGTGAGTGAAGAAGTATTTCGGTATGTAAAGCTCTGTCAGCAGGGAAGAAAATGACGGTACCTGACTAAGAAGCCCCGGCTAACTACGTGCCAGCAGCCGCGGTAATACGTAGGGGGCAAGCGTTATCCGGATTTACTGGGTGTAAAGGGAGCGCAGACGGCATTGCAAGTCTGAAGTGAAAGCCCGGGGCTCAACCCCGGGACTGCTTTGGAAACTGCAGGGCTAGAGTGCTGGAGAGGCAAGCGGAATTCCTAGTGTAGCGGTGAAATGCGTAGATATTAGGAAGAACACCAGTTGCGAAGGCGGCTTGCTGGACAGTAACTGACGTTCAGGCTCGAAAGCGTGGGGAGCAAACAGGATTAGATACCCT
+
CEFGCEGGGGGGGFFFGGGG@C@FEFGGFGECFGGGFF7FEEF7FFEFGGEFGGGGBDFFFGGGGGEF<FFGGGG?EGGFFFFGGGGCGGGGD?EF=EGGGGDFFEGGGGGGGFCECFGG=FFGGCCFGFD<=FGCDC:FFFFDDGFGEB*CFGGFGGGGGEC7FF*FGFG=GGGEG7FCFF=FGFCECC@9CD?<EGGFFGGECEED@DEDCE?>FFGFFFDE?DAEEC3@FEGGGGGGCGG@CEDC><FCE23DAFFFGFF=8EB>,C<F>8ECEFFB8E>GFD::DFE9BEE@E<E9GGEC5FFCE;9GGFGGD-GGGFGAGGFFCCFFCEFEF8F@6,CDFF,GGGGFFF<FGGGFFCEF<GFGF@<EEA<<FGGGGGGGGGGEGFEGFE9GFAFFGGGGF9GFEFFCCCCC
@s1801 272
TGAGGAATATTGGTCAATGGACGGGAGTCTGAACCAGCCAAGTAGCGTGAAGGATGACTGCCCTATGGGTTGTAAACTTCTTTTATACGGGAATAAAGTGATCCACGTGTGGATTTTTGTATGTACCGTATGAATAAGGATCGGCTAACTCCGTGCCAGCAGCCGCGGTAATACGGAGGATCCGAGCGTTATCCGGATTTATTGGGTTTAAAGGGAGCGTAGGTGGTTTGTTAAGTCAGTTGTGAAAGTTTGCGGCTCAACCGTAAAATTGCAGTTGATACTGGCAGTCTTGAGTACAGTAGAGGTGGGCGGAATTCGTGGTGTAGCGGTGAAATGCTTAGATATCACGAAGAACTCCGATTGCGAAGGCAGCTCACTGGACTGCAACTGACACTGATGCTCGAAAGTGTGGGTATCAAACAGGATTAGATACCCT
+
EEGFGGGGGGGGGGGGFGFFFFGGGGGEGEFGGGGGGGGGGGGGGGC:FGGGGGGGFFEFFGGGGGC,CFFEGFBFGGGGGGGGGG<FFDFBCFGGAEFGGGGGGFGFC8FFFGFGGGGGFGGGGGGGFEEFGGCFGFFFCFGGGFCGGFGGGGGGFGFGGGGGGD=GG7@BCF3@<CB>4D:<F*?CCFG=@9<FGC4CFCGFGGFEG><FGGC7<5F5>B<<?C#8@,3CFEEFCFGFGGGE?E;GGGFCCGCFCFCDF;CGFFCFFF<49FDF<2=(0GFGFGGC,FFGFEE9EEE9DECGFCFF@9,@,DGGGGFGGGEC5:::EFC5,,EFEE,GFAE?,FFGGGFDFEEDCFGC@FF@EEFFDGGGGGGGFGGGGDGGGGEGFCFFFF8GGGGGF>GFDEGEGGGGFCCFEGCFGGGGFEGFF?FCCBAA
@s1801 273
TGGGGAATCTTGCGCAATGGGGGGAACCCTGACGCAGCGACGCCGCGTGCGGGACGGAGGCCTTCGGGTCGTAAACCGCTTTCAGCGGGGAAGAGTCAAGACTGTACCTGCAGAAGAAGCCCCGGCTAACTACGTGCCAGCAGCCGCGGTAATACGTAGGGGGCGAGCGTTATCCGGATTCATTGGGCGTAAAGCGCGGGTAGGCGGCCCGGCAGGCCGGGGGTCGAAGCGGGGGGCTCAACCCCCCGAAGCCCCCGGAACCTCCGCGGCTTGGGTCCGGTAGGGGAGGGTGGAACACCCGGTGTAGCGGTGGAATGCGCAGATATCGGGTGGAACACCGGTGGCGAAGGCGGCCCTCTGGGCCGAGACCGACGCTGAGGCGCGAAAGCTGGGGGAGCGAACAGGATTAGATACCCT
+
EGGGGGGGGGGGGGGGGGGG,C@F@FGFGFGGGGGGGGGGED@FDEFCFGGGGGGGGGCFGGGGGGGG,1CBFFGGGGGCGGGFGGGGFGDGEGF<<EGG:CGGGGGGGGGGGGGGGGGGFFG58EDGFGGFFG8F58:CGGFGGGGED/:>CFGGGC888EDEEC?8EGGGF?EGG5C*<7CCFGFDCEG8E7,:C=*/:C;@CEGGGGEGG>C<E>EGDDC2AC*9EDEGGDG9*98C+>:;E?8DC*::=EC*?C8:-*/9>::C=170@6FB18AD9:GFFC8GGED@838+>=CF8FA6+5C:?C,GFEEGGEFFGF=:7FCDGGFFA+?>+FCGDEF?,F=:@7+FB,DC@,FFFC@,GF@@+7B8:F8EF:EGGGGFFC@FFEGGGFC7F,E<AFAFF<AGGF@<CCBA-
@s1801 26129
TGGGGAATATTGCACAATGGGGGAAACCCTGATGCAGCGACGCCGCGTGGAGGAAGAAGGTCTTCGGATTGTAAACTCCTGTTGTTGAGGAAGATAATGACGGTACTCAACAAGGAAGTGACGGCTAACTACGTGCCAGCAGCCGCGGTAAAACGTAGGTCACAAGCGTTGTCCGGAATTACTGGGTGTAAAGGGAGCGCAGGCGGGAAGACAAGTTGGAAGTGAAATCCATGGGCTCAACCCATGAACTGCGTTCAAAACTGTTTTTCTTGAGTAGTGCAGAGGTAGGCGGAATTCCCGGTGTAGCGGTGGAATGCGTAGATATCGGGAGGAACACCAGTGGCGAAGGCGGCCTACTGGGCACCAACTGACGCTGAGGCTCGAAAGTGTGGGTAGCAAACAGGATTAGATACCCT
+
FEGGECFGGGG9FEFFGGGCG;FFCEFGGG?FFGCGGGCGEGG+CFEFCFEGGGF8FF@FFCFFCFEC+FFEFCFFGFGGG?FFGGGFE8<?4EDF?9AFFECFGGCGFFGGGFFGGGGGGGGGGDGGGGGGGFFEFFGEC<8<:CF7>FCF;9FFGE>C;,8F@87<FG7EG,FFGGGG:FGGGGGE#5FFGGCFG=7;:ED10:C8;D5,F>?+FGFF@<CFB@%DC<GGF@,6B:@AC9AFDC9FEEB6,D7=EDD=CFF?GGFD8GGGFFD<D558GFGGGECGDE;E>,+CCGGGGGFC5EFAEECF?:CCCC?FF6FFCEFEE@FFFAFGFGFFCCE@FGDGGGGGFEDGFF@@GFEFF<<GGDFFGGGGGGGGDEDGGGGGGGGFFGEFFFAFGGGFE<GGEAECCCCC
@s1801 275
TGGGGAATATTGCACAATGGGGGAAACCCTGATGCAGCGACGCCGCGTGGAGGAAGAAGGTCTTCGGATTGTAAACTCCTGTTGTTGAGGAAGATAATGACGGTACTCAACAAGGAAGTGACGGCTAACTACGTGCCAGCAGCCGCGGTAAAACGTAGGTCACAAGCGTTGTCCGGAATGACTGGGTGTAAGGGGAGCGCAGGCGGGAAGACAAGTTGGAAGTGAAATCCATGGGCTCAACCCATGAACTGCTTTCAAAACTGTTTTTCTTGAGTAGTGCAGAGGTAGGCGGAATTCCCGGTGTAGCGGTGGAATGCGTAGATATCGGGAGGAACACCAGTGGCGAAGGCGGCCTACTGGGCACCAACTGACGCTGAGGCTCGAAAGTGTGGGTAGCAAACAGGATTAGATACCCT
+
C8FFFGEGGFGG9<FFGAEGGCGGGGGGGFFFFFEFFFGDFFDCCEC7>FEGGGGGGGGGGGAFFGDEFBFGFGCF9EFGGBBFG<DGGGFGGGCCFGCFCGD+FEB??EFGGFFGGGG9DGGGDFGCFC<DGGFGF9DDCEF<+@CC*FFCFG68<F:>?FFCC8;C?CFGGFGC8FG0CF1FCBE><:92CC?EG9:?>?CDEGGC>CCFFG@9F@8C@?AF@<FFFCFCFFDCFF38GGFGGGEFGFFGGGGFF@EFGFGGGGFA2FF14CDFGGGG1FEFFGGGDGE9FFGGGGGFFFEC5C=EFDGFDGF@GGGFECGGGGGGFEGF7@FEECGGG@7GGGGGGGGGGFGGFDFEGGGGGGFEDGFDGGGGGFC8FDGGGGEGGGFGGFGGGGGGGGGGGCGGFAF@BBCC
@s1801 27837
TGGGGAATATTGCACAATGGGGGAAACCCTGATGCAGCGACGCCGCGTGAGCGAAGAAGTATTTCGGTATGTAAAGCTCTATCAGCAGGGAAGAAGAATGACGGTATCTGACTAAGAAGCACCGGCTAAATACGTGCCAGCAGCCGCGGTAATACGTATGGTGCAAGCGTTATCCGGATTTACTGGGTGTAAAGGGAGCGCAGGCGGTGCGGCAAGTCTGATGTGAAAGCCCGGGGCTCAACCCCGGTACTGCATTGGAAACTGTCGTACTAGAGTGTCGGAGGGGTAAGTGGAATTCCTAGTGTAGCGGTGAAATGCGTAGATATTAGGAGGAACACCAGTGGCGAAGGCGGCTTACTGGACGATAACTGACGCTGAGGCTCGAAAGCGTGGGGAGCAAACAGGATTAGATACCCT
+
@CEFECFGGGGGGGGFGGGFGGGGGGGGGGGGGGGGGGECFGFE:FFFFGGEFGGGGGGEF9CCEEGCFFGFFFGGGFGGG9FEFGGGFEGGEFFEBFEECFECGFFGGGGGGGG8BEGFEGGGEC7FFFGGFCFGFGG8>FAF@CFGGGGE9,,>,3?DF@F:CCCCCCEEFEFGDCGEGD@%FCF3<'FF,71=C=8E<*;;32:29::<,E=F;<GGGGFCF>9::F6FGGG6GGECGGF@B>>C=DDC=?<4B8CC7=7GFCE@(EE49:FEGGG=GGGGGFD??CGEB88,,EC:<F9GGBC?,FEGCC@,GFEEDF8FA,CGGFFGF7FGFGGFFFGGGGFCGGGGGGGFGFGGGFFGFFEEGGGGGGGGGGGGGGFFDEFGGGGGGGGGGGGGFGGGFGDGGGFFCCCCC
@s1801 277
TGGGGGATATTGCACAATGGGGGAAACCCTGATGCAGCGACGCCGCGTGGAGGAAGAAGGTTTTCGGATTGTAAACTCCTGTCGTTAGGGACGATAATGACGGTACCTAACAAGAAAGCACCGGCTAACTACGTGCCAGCAGCCGCGGTAAAACGTAGGGTGCAAGCGTTGTCCGGAATTACTGGGTGTAAAGGGAGCGCAGGCGGACCGGCAAGTTGGAAGTGAAAACTATGGGCTCAACCCATAAATTGCTTTCAAAACTGCTGGCCTTGAGTAGTGCAGAGGTAGGTGGAATTCCCGGTGTAGCGGTGGAATGCGTAGATATCGGGAGGAACACCAGTGGCGAAGGCGACCTACTGGGCACCAACTGACGCTGAGGCTCGAAAGCATGGGTAGCAAACAGGATTAGATACCCT
+
F?FCEFCFGGCFGGGGGGG8FGGGEFGGGGGGGGGCEGGGGGGGEGGEGGGGGGGGGGGGGGGGGGGGGGGGGGFGCCGG=FFFGGGGFGGFGGGGFFFGGGGGGCFGGGGGFGGGGGGGGGEEEDFGGGGGGGGGGGGGGCFFCGGG=FGGGGGGGGGDG>FGGCFE*FGGGGD>@FGCBFFBCCCE>E4G7F@FGGD5@AE5>CE>EGGECC:CGDFGFF$F<:C:CCCF@FCD@:<9=CC?FFGF@>F?EG;4,@<D?CDC9GF>,AFFFF7?CECCGFCGGGFFE@9,8EC=8BFFFCEGBC@GGFGGGGFGGF<FFCEF7DDGF@F9,CEGF@<CEECDF7GGGGGGGGFFGGGGGGGGGGEGDFCFE<C<GGFADCEF9GGGFCGGGGFD8FCEFGGGGGGGFE@CCCCC
@s1801 278
TGGGGAATATTGCACAATGGGGGAAACCCTGATGCAGCGACGCCGCGTGAGCGAAGAAGTATTTCGGTATGTAAAGCTCTATCAGCAGGGAAGAAGAATGACGGTACCTGACTAAGAAGCACCGGCTAAATACGTGCCAGCAGCCGCGGTAATACGTATGGTGCAAGCGTTATCCGGATTTACTGGATGTAAAGGGAGCGCAGGCGGTGCGGCAAGTCTGATGTGAAAGCCCGGGGCTCAACCCCGGTACTGCATTGGAAACTGTCGTACTAGAGTGTCGGAGGGGTAAGTGGAATTCCTAGTGGAGCGGTGAAATGCGTAGATATTAGGAGGAACACCAGTGGCGAAGGCGGCTTACTGGACGATAACTGACGCTGAGGCTCGAAAGCGTGGGGAGCAAACAGGATTAGATACCCT
+
FEFFG@EGGGFGGGGGGGGE<FEFGGGFEFGGGGGFGGGGGGGGFGGFEECFGGGGFFF<<FEEGCF?FGGGGFGFG9F9FCGGGGDEGGFGGGGFEGGGFGGGGGGGGF<FGGGGGFGGGGGGEGGEFFGDCFECFFDFGGGGGGGDGGGG@99F?FCF<FGGGGGFCCFGFF?BG7F:CEG<FGFFFFGG9$>;GE9FEGGGGEGE7*?FFC<5*<?C;FEGF:<FGGFFFEG>5B@@FGGDEFFFGEFGGFGFFEGACC?GEEF@FAFEA<F>FCGGGGFGFBEFFEDE=@>DFGFAEEA++BGEFGGFEF@EGGFGGF89GGGGFC,CGEGFECFGGGGGGGGEGGGGGGGGF<FGFFGFCFGGGGFCGGGGFCGGGGGGGFEGGGGGFEF9GGFFEDCGGFGGFGGGCCCCC
@s1801 27047
TGGGGGATATTGCGCAATGGGGGCAACCCTGACGCAGCAACGCCGCGTGAAGGATGAAGGTTTTCGGATTGTAAACTTCTTTTATTAAGGACGAAAAATGACGGTACTTAATGAATAAGCTCCGGCTAACTACGTGCCAGCAGCCGCGGTAATACGTAGGGAGCAAGCGTTGTCCGGATTTACTGGGTGTAAGGGGTGCGTAGGCGGCTTTGCAAGTCAGATGTGAAATCTATGGGCTCAACCCATAAACTGCATTTGAAACTGGAGGGCTTGAGTGAAGTAGAGGCAGGCGGAATTCCCCGTGTAGCGGTGAAATGCGTAGAGATGGGGAGGAACACCAGTGGCGAAGGCGGCCTGCTGGGCTTTAACTGACGCTGAGGCTCGAAAGTGTGGGTAGCAAACAGGATTAGATACCCT
+
EFGFGGGGGGGGGDGEGGGGGGG7FGGGGGGGGGGEFGFGGEGGGGGEFFGFGGGGGGGGEFCFGDG@FGGGGGGGGGGF<FGCEFCGGGFG>CFEGCGFFDGGEG7D,E3,BFFFFFFFEF,F@++@F>FF8*,,@@A3*<8DCC:C7==:@AB<8:::<08FF?:<FGGG5CFF7FGG?9;:FFF(>ECC$<>EGD=DCC>8CCGCC@<1CCD@<7AFCFFFFEGEE<9?GGF@:F:GGFFFFAAA>CFCCGC6DD@F=9@1#A0#3EA<F<F,?,DB<FF@EB6GFE@AEF?+EGGGGGE@7FGGFEGCEC@,>GGGGGFF=DEGEDFFF:FFGGGCEGGGFFGGGGEGGGGF8FGGGGF9GFCGGGFFGGGGGGECECGGGGGGGGGGGGGGGGGGGGGGGGGFGGGGCCCCC
@s1801 280
TGGGGAATATTGCACAATGGGGGAAACCCTGATGCAGCGACGCCGCGTGGAGGAAGAAGGTCTTCGGATTGTAAACTCCTGTTGTTGAGGAAGATAATGACGGTACTCAACAAGGAAGTGACGGCTAACTACGTGCCAGCAGCCGCGGTAAAACGTAGGTCACAAGCGTTGTCCGGAATTACTGGGTGTAAAGGGAGCGCAGGCGGGAGAACAAGTTGGAAGTGAAATCCATGGGCTCAACCCATGAACTGCTTTCAAAACTGTTTTTCTTGAGTAGTGCAGAGGTAGGCGGAATTCCCGGTGTAGCGGTGGAATGCGTAGATATCGGGAGGAACACCAGTGGCGAAGGCGGCCTACTGGGCACCAACTGACGCTGAGGCTCGAAAGTGTGGGTAGCAAACAGGATTAGATACCCT
+
GCGGGGDGGGGGGGGGGGGGGGGGEGGGGGGGGFGGGGGGGGGGGGGCGGGGGGGGGGGGGGGDGGGGGGGGGGGGGGGGGEFGGFGGGFFGGGAFFGGGGGFGGGGGGGGGGFFGGDGGGCCEGEGFGGGGGGGGGGGGGGFGB:FGEFGDCFGGGGCGGG8E@EGGG'CEFGFGCEGG99:B?ECC;?:?EEG@EGGFECEEEGG2;;@,,DAF@GFE7<ADGGCGF&<:D8C88@FCGGGGCGGGGGFGFF:<<D#<FGF<FGFEDFFFFE>GFGCFEAEGGGFEGGE;BFCCDGGGGGGGAEDGGF<ECEFF8GGGEEC::G@FE<FFCF8FGFBFGGFDCCEGGGGGFCFFFGFFGGGGGFGGGGGGFE8GGGGGGGFEC<EGGGGGGGFECAFFGGGGGFFFGGFCCCCC
@s1801 281
TGAGGAATATTGGTCAATGGACGGAAGTCTGAACCAGCCATGCCGCGTGCAGGAAGACGGCTCTATGAGTTGTAAACTGCTTTTGTACGAGGGTAAACGCAGATACGTGTATCTGCCTGAAAGTATCGTACGAATAAGGATCGGCTAACTCCGTGCCAGCAGCCGCGGGAATACGGAGGATCCAAGCGTTAGCCGGATTTATTGGGTTTAAAGGGTGCGTAGGCGGGTTAGAAAGTCCGCGGTGAAATTTTTGTGCTTAACACCAAGCGTGCCGTTGATACTGCTGGGCGTGAGTGTAGTGGCGGTAGGCGGAATGTATGGTGTAGCGGTGAAATGCTTAGATATCACGAAGAACCCCGATTGCGAAGGCAGCTCACGGGAGCGCAACTGACGCTGAAGCTCGAAAGTGCGGGTATCGAACAGGATTAGATACCCT
+
CCFFFFGGGDFFGFGGGGGFGG:+BC@CFFGGGGGGGGGGGGGGGGGGGGGGFDFGGGGCF:F@FGEF9FGFGEFGGGGFFGGG9FE<===CFG<EFC7CFGG9EEGGGGGGGGAFG9<<5?BFGEGGCFGFGG8DGGFD,3C:CCF=8BFFCC7@CFC<C@<,@CFC*>B>:FB**4=C@EFFF:8<F*C*,?<B=*<FG+F@F7*C5EFF9C6.*$*13:ACGD+9B98#ACC84+*1C9CGCFE)FD6#5ADE;@@,+,FB@*++@3@+FGGDF9=DCDB,C@<F=,,FFD,<EFF>+7CAFE?CC4CE@,FE=?FFA=EC=EEGGEGFFDGFE<,D?,,EE?GGGDGFFB77:FE=@,ECEFC<FGFGGF>GDGFEGGGGGGGGGEEF9DFFB+EECDFADDGEFCGGGGGFCF<FGGGGGGGFGGGCCCBC
@s1801 20782
TGGGGAATCTTCCGCAATGGGCGAAAGCCTGACGGAGCAACGCCGCGTGAGTGATGACGGCCTTCGGGTTGTAAAGCTCTGTGATCGGGGACGAACGGTCAGCAGACGAATACTCTGCTGAAGTGACGGTACCCGAATAGCAAGCCACGGCTAACTACGTGCCAGCAGCCGCGGTAATACGTAGGTGGCAAGCGTTGTCCGGAATTATGGGGCGTAAAGCGCGCGCAGGCGGCTTCTTAAGTCCATCTTAAGAGTGCGGGGCTTAACCCCGTGATGGGATGGAAACTGAGAGGCTGGAGTATCGGAGAGGAAAGTGGAATTCCTAGTGTAGCGGTGAAATGCGTAGAGATTAGGAAGAACACCGGTGGCGAAGGCGACTTTCTGGACGACAACTGACGCTGAGGCGCGAAAGCGTGGGGAGCAAACAGGATTAGATACCCT
+
FFFFGGGGGGGGGGGGGGE@FGGGGGGGGFEGGGGGGGGGGGGGGGGGGGGGGGGGGGFGGGFGGGGGGGGGGGGGGGGGGGGGGGGGGGEGGGGEGGGGGGFGGGGGCFGGGGGGGGFGGGGGCFGGGGGDGGGGGGGGGGG:FGGCGGG:FFGG9FCFGCFFGG7<:*=ECF7<CFFFGCFC@<CGF8EC84?ECCFG=C,:>:0E#EEE;G5>E>9D>>EDD>/GD<C>CEC<FCF:<3<E>,CFFFAFEE:<CCFDFDC7>EE<:EEDFDFDDCDDCFF:CCGF<F8GGFD<F?GGDGGGGGGFFFEGFFE?;F=,:F@GFGFEEEGEFGGGFGCEGFGGGGGGFAGGFFFGF=CEGGGGGGGGFFGGGGGGEGGGGCGGGGGGF<GFGGFBGGGGFCGGCGGGGEFGGGGGGGGGGGFFGGGGGGGGGGGGCCCCC
@s1801 283
TGGGGAATATTGGGCAATGGGCGCAAGCCTGACCCAGCAACGCCGCGTGAAGGAAGAAGGCTTTCGGGTTGTAAACTTCTTTTGTCAGGGACGAGTAGAAGACGGTACCTGACGAATAAGCCACGGCTAACTACGTGCCAGCAGCCGCGGTAATACGTAGGTGGCAATCGTTGTCCGGATTTACTGGGTGTAAAGGGCGTGTAGCCGGGAAGGCAAGTCAGATGTGAAATCCACGGGCTCAACTCGTGAACTGCATTTGAAACTGTTTTTCTTGAGTATCGGAGAGGCAATCGGAATTCCTAGTGTAGCGGTGAAATGCGTAGATATTAGGAGGAACACCAGTGGCGAAGGCGGATTGCTGGACGACAACTGACGGTGAGGCGCGAAAGCGTGGGGAGCAAACAGGATTAGATACCCT
+
FCG@F@FFGGGCFFGGGGGGGG>FGGGGGDFGFGGGGGGGGGGGGGGFGGGGGGGGGGGGGGGGFGCFFGGFGGGGGGGAFGGGGGGGGGFGGGDEFGGGGFFGGGGGGGGGGGGG@FGGGGGGGGGGGFGGGGGGGGGGGFGFFCFGGG>FGGGGGFGGGGGGGD5$FEEEF>GGGGG8G9?FCCCGFF@FFFGGGGG@GGGGECEFGC9DECGFGAB:FF;GGFDC<FGGGGGFGGFFGGGFEG89GGEGGGGGGGFFGCFFCGGGGGCGGFBGE:CCFF@GGGGGEFE899,8DFDCGFGGGGFGGGFFGEEF47GFE=D;GGGGGGGFFFFFDGF@CGF@EGFCEGGGFC@GGGGGGGGGGGGFCGGGGGGGGGFGGCC7FGF7GF@<@FEACFCE<FDFEGFEDGGFE@CCCC
@s1801 24506
TGAGGAATATTGGTCAATGGGCGAGAGCCTGAACCAGCCAAGTAGCGTGAAGGATGAAGGTCCTATGGATTGTAAACTTCTTTTATACGGGAATAAAGTATCCTACGTGTAGGATTTTGTATGTACCGTATGAATAAGCATCGGCTAACTCCGTGCCAGCAGCCGCGGTAATACGGAGGATGCGAGCGTTATCCGGATTTATTGGGTTTAAAGGGAGCGAAGACGGGAGATTAAGTCAGTTGTGAAAGTTTGCGGCTCAACCGTAAAATTGCAGTTGATACTGGTTTCCTTGAGTGCAGTTGAGGCAGGCGGAATTCGTGGTGTAGCGGTGAAATGCTTAGATATCACGAAGAACCCCGATTGCGAAGGCAGCTTGCTAAACTGTAACTGACGTTCATGCTCGAAAGTGTGGGTATCAAACAGGATTAGATACCCT
+
E8CFFFGGCFF9EGGGGGEFAFGGGGGGGGGGFFGGGGGFEGEFGGGEGCFGCGGGGG9CCAF<FCG<FGGCGFCGCFFEFBFGGGCGFGG=FGGGGFGGGGGGFFGFFEFGFDCEFGGGA?FGGGC7FGA8E?DDCFA<CDCG7CFCF9<FFDDGFAF?DFGGGGGFGDGGGGGGGCG@FBCFE>EEG:9EFFGC5<@??:FGGGGGGD=GGG=AE:>+,@97:GGFGAFGGGGB:9EFGGGEACFCEDAG?EDFFGEFDGGFFAF==AF?GGGGGFE2CFFGGEAC9CE408FDEFFGGE=E?87CC8EDFECGDGFFFCGEAEEF<9GGF9FDF<E8FGGGFE@GGFFF@B@+:FFGF:@8DFFGFFGFFGGGGGGFFCGFF<FGGGGFE@EGGGGGFGGFFGFCGGFFGGGEEFFE<GGGGGFGGGFCCCCC
@s1801 21183
TGGGGAATATTGCACAATGGGGGAAACCCTGATGCAGCAACACCGCGTGAGTGAAGAAGTATTTCGGTATGTAAAGCTCTATCAGCAGGGAAGAAAATAACGGTACCTGACTAAGAAGCACCGGCTAAATACGTGCCAGCAGCCGCGGTAATACGTATGGTGCAAGCGTTATCCGGATTTACTGGGTGTAAAGGGAGCGCAGGCGGTCTGGCAAGTCGGAGGTGAAAGCCCGGGGCTCAACCCCGGGACTGCATTGGAAACTGTCAGACTAGAGTGTCGGAGAGGTAAGTGGAATTCCTAGTGTAGCGGTGAAATGCGTAGATATTAGGAGGAACACCAGTGGCGAAGGCGGCTTACTGGACGATAACTGACGCTGAGGCTCGAAAGCGTGGGGAGCAAACAGGATTAGATACCCT
+
BF8FFCEGGGFGGGGGGGGGGGGGGGGGGGGGGGGGEGFFGAF:CEGCFGGGGGGGFGGFGGGGGGGFGGF,?CF9F?FFEEFGGGDEGGFGGGGGGG9<EFEGFEGGGGDAE,?FGFCEGFEDGEGGGDGF7EEGCC87B8>DGGGGF:+@9<F>B;>F=FFGGG>GFFEGGGGGGG7FFG,@FC,?/3C@EGD:C>FEEGG:CCCECGGFG:C6<#F>$<=CDFFFGC>EGFC>DFC?:E@EGGGFDE>A?FFFGGGGCDBCFFFCDFAGFECGC:EE@FCDC,F?FGFGFCFAEBC?GFDGFGGFF9FE48,GFC<,DFEGFF<FGDGFEFEFFGGEFCC@A@EEECGGGGFFEEEF<DFCECCGFEFFD8FF8EGFEECFGGGGGGGGGGGGGGGFF9GGGFCGGGGCCCCC
@s1801 25205
TGAGGAATATTGGTCAATGGGCGCAGGCCTGAACCAGCCAAGTAGCGTGAAGGATGACTGCCCTATGGGTTGTAAACTTCTTTTATAAAGGAATAAAGTCGGGTATGTATACCCGTTTGCATGTACTTTATGAATAAGGATCGGCTAACTCCGTGCCAGCAGCCGCGGTAATACGGAGGATCCGAGCGTTATCCGGATTTATTGGGTTTAAAGGGAGCGTCGATGGATGTTTAAGTCAGTTGTGAAAGTTTGCGGCTCAACCGTAAAATTGCAGTTGATACTGGATATCTTGAGTGCAGTTGAGGCAGGCGGAATTCGTGGTGTAGCGGTGAAATGCTTAGATATCACGAAGAACTCCGATTGCGAAGGCAGCCTGCTAAGCTGCAACTGACATTGAGGCTCGAAAGTGTGGGTATCAAACAGGATTAGATACCCT
+
FGGFGGGGGGGGGGGGGGGF?FGGEFGGFFDFGFGGGGCFGGFFEEC:FEGCFCFGGGDFGGFCFGF8FGEGGGGCFGGGGGGGGGFGGGFGFFF9EDEEGGGGGGGGGFCFEGD7FFEGGGGGGGGGGEGFGFEGGFFF<ACGGGDG<AFDGGGGDFFGGGFGGGGDGEGFFGCEFEGEGGFGGGGGED8;GG0GDEGGGG#GGF<=GG?G:F<(@8F9%9:@9CEF?GFFFGD>CDFFGFCCCEECC0GGGGGFFFCFCB:DCDGGFFF?FAFGG;A@8CFCFF<AFDFGFGFDGED?GGFDCGCEGFFGD@@46=:EFECCEGGGGFF559FDECFCFCGFDGGGECGGEBF@DGGGEGFFGGGGGFGEEAGFFC,8FFEGGEFGFGGGGGGGGGEECC9GFCEDGEFFGGGGFFEFFEGGGGGFGGGCCCCC
@s1801 287
TGAGGAATATTGGTCAATGGGCGAGAGCCTGAACCAGCCAAGTCGCGTGAGGGAAGAATGGTCTATGGCCTGTAAACTTCTTTTGTCAAGGAAGAATAAGGATGACGAGCCATTCGATGCCAGTACTTGACGAATAAGCATCGGCTAACTCCGTGCCAGCAGCCGCGGTAATACGGGGGATGCAAGCGTTATCCGGATTTATTGGGTTTAAAGGGCGCGTAGGCGGGACGGCAAGTCAGCGGTAAAAGACTGCAGCTAAACTGTAGCACGCCGTTGAAACTGTTGACCTCGAGACGAGACGAGGGAGGCGGAACAAGTGAAGTAGCGGTGAAATGCATAGATATCACTTGGAACCCCGATAGCGAAGGCAGCTTCCCAGGCTCGTTCTGACGCTGATGCGCGAGAGCGTGGGTAGCGAACAGGATTAGATACCCT
+
EFGGGFGGGGGGGGGFGGGDBFGGGGGGGFGGGGFGGGFGGGGGGGGCGGGGGGFEGFGFGFF9EGGGGCFFCEDGGGGGGCCGGGFGGGGCFGGGGGGGGFEGGGEGGGCFDBFGGGGGGGGDGGGGGGGGGGGFGFGFFGGGGGGGGFGGGGGGGDDGFGGGFEGGGGGGGGGGGGFFFGGGG9CEGCGGGGEGGGGDFGFGGE8<BEGGF9D;>:EGE=C9DDEDCD>3>E>7?FE<FFGEGFEFFGFGC?<?8FCEGF@FCGF7CGG=CGDC@=CFD=<<A>@=,A>*CD8EGGFGE,FEEFFCDGGGEGGGGFFE87>BEFGGFE<AGGE;FGGGGGFGFAEB?EBFGFCBBGFF:B7GGFFEEEEEFE<CCFGGGGGGGGEGGFGGGGGGGGGGEGGGDGGFGGGGGEGFFAEEGGGGGGFGFGCCCCC
@s1801 288
TGAGGAATATTGGTCAATGGGCGAGAGCCTGAACCAGCCAAGTCGCGTGAGGGAAGAATGGTCTATGGCCTGTAAACTTCTTTTGTCAAGGAAGAATAAGGATGACGAGCCATTCGATGCCAGTACTTGACGAATAAGCATCGGCTAACTCCGTGCCAGCAGCCGCGGTAATACGGGGGATGCAAGCGTTATCCGGATTTATTGGGTTTAAAGGGCGCGTAGGCGGGACGGCAAGTCAGCGGTAAAAGACTGCAGCTAAACTGTAGCACGCCGTTGAAACTGTTGACCTCGAGACGAGACGAGGGAGGCGGAACAAGTGAAGTAGCGGTGAAATGCATAGATATCACTTGGAACCCCGATAGCGAAGGCAGCTTCCCAGGCTCGTTCTGACGCTGATGCGCGAGAGCGTGGGTAGCGAACAGGATTAGATACCCT
+
FGFGGFGGGGGGGGGGGGFGGGGGGGGGGGGGGGGDBFGDFGEFCGG6@CGGGGGGGGDF<9?FGGGGGFDFFGGGGGGF<EFFFGFGGFGFGGGGGGFFGFG?DFGGGGGGGGGGGGGGGGGF9FGFG:AFGGDFGF9BFFECCGGGGGGGGGGGGGGGGGG7<EFFEFCGFGGGGGGGGGGGGF*=F7FFFGGGC?F:9:FGGGG4GFF@FGG3:DG;@CC6CCC;:8??C<C43EC<AEFG>EF>D?6CCEFFG7>@C.C,EF+0<>6EF:GF@C9FGFAFFB@+,D8DF>,>8F<ED<FEBEFEGDE>,,;FGGFCGGE>F@,DEGFAFFE@EFDC,DFGFGGGFGGEFC7GGFE@@GGGDEFFFGGGGFFGCFBEGGGFFFGGGCGGFGGGGDEECE,ECGEGGFFGGGGEFGGGGGGGGGGGGGCCCCC
@s1801 23694
TGAGGAATATTGGAAAATGGGCGAGAGCCTGAACCAGCCAAGTAGCGTGCAGGATGACGGCCCTATGGGTTGTAAACTGCTTTTATACGGGGATAAAGTGAGCCACGTGTGGCTTATTGCAGGTACCGTATGAATAAGGACCGGCTAATTCCGTGCCAGCAGCCGCGGTAATACGGAAGGTCCGGGCGTTATCCGGATTTATTGGGTTTAAAGGGAGCGTAGGCCGTCTGTTAAGCGTGTTGTGAAATGTAGGGGCTCAACCTGGGCATTGCAGCGCGAACTGGCAGACTTGAGTGTACAGGAAGTAGGCGGAAGTCGTCGTGTAGCGGTGAAATGCTTAGATATGACGAAGAACTCCGATTGCGAAGGCAGCCTGCTGTAGTGTCTTTGACGCTGAAGCTCGAAAGCGTGGGTATCGAACAGGATTAGATACCCT
+
CGGGGGGGGGG<,,6;CFFDGGGGGGGGGGGGGGGGGGGFGGGGGFFCCGGGDDGGFGC@CGGGGFFGFGGGGGGGGGGGGFGGGGGFGGG:FEGGGGFGGCFCCFEFFFGGGGG?EGGFGGGDFGGGCFCFF9BEGFG=BEG7F:+DFDFGFCC:FGFGGGFFFC:CE@FG99:FFGGG<,CEE<C:FCEFGGG@5C<ACCGCFF:;G=FC;C7*E?FF8:>CAC:;-*:FG=EEEGFF9F:?EC06C>0CGGED@FCCFGGFFGFFD;GGGDGGBC4:08F?C@BA6,FF7FDEEFGGE?,GF7FFECE48++8=FE:F<DG>GGGFGE9GFDGFGGGFGFCGCEEFGGDA@CG@BA7GGGGGGEGGGFGF8ECFFGFFFC;,,,,8,BGGGGFA7GFFGGGEGGGGGGGGFGFBFECEEFGFC,GGGGCCCCC
@s1801 290
TGAGGAATATTGGTCAATGGACGAGAGTCTGAACCAGCCAAGTAGCGTGAAGGATGACTGCCCTATGGGTTGTAAACTTCTTTTATATGGGAATCAAGTATTCCACGTGTGGGATTTTGTCTGTACCATATGAATAAGGATCGGCTAACTCCGTGCCAGCAGCCGCGGTACTACGGAGGGGGCGAGCGTTCATAGGAATAACTGGGCGGAATGGGCACGCAGGCTGCTATTTAAGTGAGGTGTGAAATCCCTGGGCTTAACCTGGGAATTGCATTTCAGACTGGTTAGCTAGAGTACTTTAGGGAGGGGTAGAATTCCACGTGTAGCGGTGAAATGCGTAGAGATGTGGAGGAAGACCGAAGGCGAAGGCAGCCCTGTGGGAATGTACTGACGCTCATGTGCGAAAGCGTGGGGAGCAAACAGGATTAGATACCCT
+
FFCFFFAD;FGGDDFEGGF@DC@@F@CEEEGFGGGFGGFACFEF<F@FCEEDEFGGGE<EFFDGDFFGGF@@FEFCGFG,C?,FFGGGFCF8E8,:=EEGFGC,C,?:<,+BCF8@F?A<,,,EEFGGEGFFGG,9,C:,,,B+>+6AF<FFFBEGFF<DCDFDFCFGEF+,@A:F7****5*4:B*4<=*>,,<?C9,?CGCC@FD66;2#2*A<E7/'-5CC#:17CA;C,A@3:0@3@@;@54,3:+,,<333F==F7@FFDC85,3,89B@,,>6?=>:,<,<B=,,B7FEAEF=F8CCCCFAEE@,>4C,C>@GCE9GEAF4,GGGF@?@@8EEDFDGFGGGEC,BC98,C:F@?7@CGGDGGCF<@:;6-,AGGFEFE<FFEGGFGGDF@FGEGGEFDB,GCBF@CFFFGFGGGFGGGCGGGGGFBC@B-
@s1801 25971
TGGGGAATATTGCACAATGGGCGCAAGCCTGATGCAGCGACGCCGCGTGAGGGATGGAGGCCTTCGGGTTGTAAACCTCTTTTATCGGGGAGCAAGCGAGAGTGAGTTTACCCGTTGAATAAGCACCGGCTAACTACGTGCCAGCAGCCGCGGTAATACGTAGGGTGCAAGCGTTATCCGGATTTACTGGGTGTAAAGGGAGCGTAGACGGCTGTGTAAGTCTGAAGTGAAAACCCGGGGCTCAACCGCGGGATTGCTTTTGGAACTGTCATGCTAGAGTGCAGGAGGGGGGGGCGGAAGTCCTGGTGTAGCGGTGAAATGCGGAGATATTAGGAGGAACACCGGAGGCGAAGGCGGCTCACTGGACTGTAACTGACACTGAGGCTCGAAAGCGTGGGGAGCAAACAGGATTAGATACCCT
+
D<FGGDGGGGGGGGGGGGGGGGGGGECFGGFGGGGGEF7FGG:FGGGFFFCFEGGGGGGGGGGF?FDGEFGGGGGGGGG9CEFFGGGGGGGCGFGFBFGG7FFGDEDFFGGGGCCFGGFGFGGGGGGGDGDDGGDFGGGGGGF:DEFFFGCFDCGDFGGGFEFGGFCEG<CFDGGGGGGGDBCEGFC,>FF88858<7<EGEDG?:EG=);CEE1;G<CC9FFGG1,>EF@FGEE:EGGEGGCE?CFCEC@D0CCFGGGGCD8<@:3>A@F9GD5AF9F?GF<FFGGEGFBC7GEEE,=9+8,+,GGF>5B,GF??<GEFF>:,CEGEF9GGGGDFE:B6@@+@C,B,,EF@GGGGFFGFGFFDEEGGFGGF9CGEFEGGGFFFEC@EFCBCCFEFGGFFFFCBFDAGGGGGGGGFCCBB8
@s1801 292
TGGGGAATATTGCACAATGGGGGAAACCCTGATGCAGCGACGCCGCGTGAAGGAAGAAGTATCTCGGTATGTAAACTTCTATCAGCAGGGAAGATAGTGACGGTACCTGACTAAGAAGCCCCGGCTAACTACGTGCCAGCAGCCGCGGTAATACGTAGGGGGCAAGCGTTATCCGGATTTACTGGGTGTAAAGGGAGCGTAGACGGGGTGGCAAGTCTGATGTGAAAGGCATGGGCTCAACCCCTGGACTGCATTGGAAACTGTTAGTCTTGAGTGCCGGAGAGGTAAGCGGAATTCCTAGTGTAGCGGTGAAATGCGTAGATATTAGGAGGAACACCAGTGGCGAAGGCGGCTTACTGGACGGTAACTGACGTTGAGGCTCGAAAGCGTGGGGAGCAAACAGGATTAGATACCCT
+
FFGGGGGGGGGGGGGGGGGGGGGGGGGGGGGGGGGGGGGGGGGEFGE@F7CDFGFGFE8CFFGG9FDB<FFDFG@CFGEGC,?FFDA8<FDFFEFFFFE<AFEFGGGGFGGFBFGGGGFGGGGGG>:D8DGGGFFG7CFFGE<>EEBB>@FCDEG,<DE:CCC7<1<=:<CG9CFDF@E?FG#FFG.<<:ECB>89>CFEEG/#(;+;EDC>@>GFFE>7@@E@:;3:=F,<>DF3A<>@DGFECF<D<E7=CFAEEC<@C/B5A8>#D<8BFC>@C4A8$5AAE@+DGFEEDFEE8,:CFCEG=BFCGFE@,B=C,CED@8EADFFDC,<EFECFEBBBGGGFFB7GFEFFFFFGGFCEBEGGFGFCFGDEGGFCGGGFF>FGCFGGEECGGFDEC,FCGFDGGGGFF<FCCCCC
@s1801 25099
TGGGGAATATTGCACAATGGGGGAAACCCTGATGCAGCGACGCCGCGTGAAGGAAGAAGGATCTCGGTATGTAAACTTCTATCAGCAGGGAAGATAATGACGGTACCCGACTAAGAAGCCCCGGCTAACTACGTGCCAGCAGCCGCGGTAATACGTAGGGGGCAAGCGTTATCCGGATTTACTGGGTGTAAAGGGAGCGGAGACGGTGGGGCAAGTCTGATGTGAAAGGCATGGGCTCAACCCGTGGACTGCATTGGAAACTGTCATACTTGAGTGCCGGAGGGGTAAGCGGAATTCCTAGTGTAGCGGTGAAATGCGTAGATATTAGGAGGAACACCAGTGGCGAAGGCGGCGTACTGGACGGTAACTGACGTTGAGGCTCGAAAGCGTGGGGAGCAAACAGGATTAGATACCCT
+
FG8@FFGGGEECGGGGGFEGGEGGGGGGG8FFDGGFFGDF@F>@:FEFGGG?FGAFGFG,C=F99EB+AFC?EFEE9<EFFFBFGGC@FFAFEF,?FGGFGGGGGG<FEFGDFFF9FFDGGGGGFGGGGA9B:FCG+,<7DC<FEGFCFGEF<FC8FCFGEGGCCB:<BCEF<CFGG7*2,2<BC77;:0A)61;-85C*:?C/;C>9#>70C78CD=;D8GEE<<FFF#AFD@:64>CFEFFEEB8FDFB6,FFCFCFGCF=C085:<BD<-ECC7:ECCFGFGDF?C8FFGE;FFEF9GGEEFGGFCFCFGGEF@,GGGFAFC,F,FCB@?:C,GGFGF@CDF:7GCF@:C9GFGGGEF@FGGGFFF@8GGGFGGGGGGGGFECF:EDGGGGGFC<GFGFGFGGGGGGGCCCCC
@s1801 294
TGAGGAATATTGGTCAATGGACGAGAGTCTGAACCAGCCAAGTAGCGTGAAGGATGAAGGTCCTACGGATTGTAAACTTCTTTTATAAGGGAATAAACCCTCCCACGTGTGGGAGCTTGTATGTACCTTATGAATAAGCATCGGCTAACTCCGTGCCAGCAGCCGCGGTAATACGGAGGATGCGAGCGTTATACGGATTTATTGGGTTTAAAGGGAGCGCAGACGGGTCGTTAAGTCAGCTGTGAAAGTTTGGGGCTCGACCTTAAAATTGCAGTGGATACTGGCGTCCTTGTGTGCGGTGTAGGTGTGCAGAATGCGTGGTGTAGCGTTGAAATGCTTAGGTATCACGAATAATTCCGATTGCGAAGGCAGCACACTATTCCGTAACTGACGTTCATGCTCGAAAGTGTGGGTATCAAACAGGATTAGATACCCT
+
AEFGG<FEGFGGFG,EEGF8FF7FGGGFFGGGGF<E@FFCFFF<FC76BFGGFGG,4<,C-CFFFGG@F:,CFFFFG96@C?EFGGGGAFCFFFGFGGCEFFGGCD++BFC>CFGGC<8ECF9,@5C?@9<<EFGGA5E?FFCE+AFFGEGFCGFFFGFEGFDD+=FCFGGGGGGGGGGG7@@CE>E<CCG>,@@CG:+?=,@CC:8=E,<E,2<5:57C1.15+/:*2:4FBAF@<533@EC33<,@C30G@E@76+,,=FF>,=:C,FC+9=C,A362+B>48,B,,+:9*@8F@9,4,,<C<AB,=@,@844+B49,DEC@)@,9,=?E,EFF=CA9:,C?EC6FEEC6:,,GGGGGFF@4E@C,GDFAGFF@EC:,GGGGGGE@EFCCCDC9GGF@GGFAADCDFDA<DDFDCCC@@FFFEGDDGGGCCCCC
@s1801 25686
TAGGGAATCTTCGGCAATGGGGGCAACCCTGACCGAGCAACGCCGCGTGAGTGAAGAAGGTTTTCGGATCGTAAAGCTCTGTTGTAAGAGAAGAACGTGTGTGAGAGTGGAAAGTTCACACAGTGACGGTAACTTACCAGAAAGGGACGGCTAACTACGTGCCAGCAGCCGCGGTAATACGTAGGTCCCGAGCGTTGTCCGGATTTATTGGGCGTAAAGCGCGCGCAGGCGGTTTAATAAGTCTGAAGTTAAAGGCAGTGGCTTAACCATTGTTCGCTTTGGAAACTGTTAAACTTGAGTGCAGAAGGGGAGAGTGGAATTCCATGTGTAGCGGGGAAATGCGTATATATATGGAGGAACACCGGTGGCGGAAGCGGCTCTCTGGTCTGTAACTGACGCTGAGTCTCGAAAGCGTGGGGAGCAAACAGGAGTAGATACCCT
+
FGFGEEFFFFEFFGGDF@FDB;FGGGGGECF,EFGGGGGGGGG>CGG:FF@FDFGGAFGGGGGGGGGGBFGG=,?EE<?EBF9EFGD9E<<BECFECFFGGFBECEFACGGGGFFEFFGGGGDGFFCGDGGGFGFFG7FFAEF@FFFCFDGEGGGFGFC8:C:DF>FCFFEGGC*FCCFFFFCGFGGFG@CEGGF*CC<+**22;9CGG7,CFEGFEF:79(:<*2C:EGGE*2;23?C8:CDGGC@=3$6FDFC@<CF<F;EC<@/FD?F@/@3;$%C86C6C:,FAB@<?F6<<=9:,,>,A4,FDA:4B,FE;A>E9,89E5F9C=5=8?A,F<7@,FDCC9,DC=<EEFA,B688+@::E?@4B,:,,F:@DGEDGFGGFCECFFEFC,8,@@C,C@CF<E<FB8B,GGCFEF@@,C@;,ACFFCF,FDFFE8@-CC
@s1801 27466
TGGGGAATATTGCACAATGGGGGAAACCCTGATGCAGCGACGCCGCGTGAGCGAAGAAGTATTTCGGTATGTAAAGCTCTATCAGTAGGGAAGAAGAATGACGGTACCTGACTAAGAAGCACCGGCTAAATACGTGCCAGAAGCCGCGGTAATACGTATGGTGCAAGCGTTATCCGGATTTACTGGGTGTAAAGGGAGCGCAGGCGGTGCGGCAAGTCTGATGGGAAAGCCCGGGGCTCAACCCCGGTACTGCATTGGAAACTGTCGTACTAGAGGGTCGGAGGGGTAAGGTGAATTCCTAGTGTAGCGGTGAAATGCGTAGATATTAGGAGGAACACCAGTGGCGAAGGCGGCTTACTGGACGGTAACTGACGTTGAGGCTCGAAAGCGTGGGGAGCAAACAGGATTAGATACCCT
+
EDFGGFCEGGGGGGGGG9FGGGGGGGGGGGFFFGGGFG@FGDGGGGGGGGGGGGGGFFGFGGGGGFG+:+=BACAFFAFFGGGFDGGGFGGEE@,B<EEGGGGGGGGGGGGGGGGFFGGGGGFEEDFFGGGFFC;:<>CB3<CBEGGECCF7,,>F>BGGC<,,DFGGGGGGGGGCFG:CEGGCEGG2<4<CFGGGGE*<5CCCC<?1#C<ED:C:<':?96<#,341GEFEEGFFEDCF?F75EGCEGGFCAE<@E<@?<6EGFFA<GFFBGDF87CCFFEF:F=FFEC,4=4,;@><=CE<@@)EEGFGFDCEEFGDB=FGDFAC=FE9DFCC<CEE8CFFGGGCBFFCEEDEC<8CDGGFDGFADGGGGGGGGFDCCFGGGGGGGGGGGGGGGGFDFFDGGGGFAEF8FCCCCC
@s1801 297
TGGGGAATATTGCACAATGGGGGAAACCCTGATGCAGCGACGCCGCGTGAGCGAAGAAGTATTTCGGTATGTAAAGCTCTATCAGCAGGGAAGAAGAAATGACGGTACCTGACTAAGAAGCACCGGCTAACTACGTGCCAGCAGCCGCGGTAATACGTATGGTGCAAGCGTTATCCGGATTTATTGGGTGTAAAGGGAGCGCAGGCGGAAGGTTAAGTCTGATGTGAAAGCCCGGTGCTCAACCCCGGTACTGGAGTGGAAACTGGTCTTCTAGAGTGTCGGAGGGGTAAGCGGAATGCCTAGTGTAGCGGTGAAATGCGTAGATATTAGGAGGAACACCAGTGGCGAAGGCGGCTTACTGGACGATAACTGACGCTGAGGCTCGAAAGCGTGGGGAGCAAACAGGATTAGATACCCT
+
,;,;CBFCFFDFDDFGG9,A@7FGGGFFCGGGGDFG,FB:@C+@FDF7CEGGF8CCFFDCE9-EEEG+=BF,C@@,ECAA<<BFGCFGCF+4=EFA<FFGGGGG>BCC?<D8FGG9<<AFF<,<+8>:F>3<FGEFDF@DCFF<DC**@:*5+7@,*7>,,<@9,?;87C*1<<C<CCCCEG9,7<+C7*47<:::5,<<**+=8-:<C9,5#(@7?/#?>2@F:FD;1**5*F@,E8@++FE>CEDDDB,@:+,,CBA333+8<=A:,,,FC,5F@4++48+?FBF=8+@CDEEEC,E9,9FEC7AGGGGGFFEEDFDD?;A49EE<C6B?FC,EF<8E@C@:F@C,@FGGGFF@9GGGGGFCEC,GFCGGGGGGGGFCGGGGGDFBCCGGGEEC,FFAGGGGGGGGGGGFGCCCCC
@s1801 298
TGAGGAATATTGGTCAATGGGCGAGAGCCTGAACCAGCCAAGTAGCGTGAAGGATGAAGGTCCTACGGATTGTAAACTTCTTTTATACGGGAATAAAGTATCCTACGTGTAGGATTTTGTATGTACCGTATGAATAAGCATCGGCTAACTCCGTGCCAGCAGCCGCGGTAATACGGAGGATGCGAGCGTTATCCGGAGTTATTGGGTTTAAAGGGAGCGCAGACGGGTCGTTAAGTCAGCTGTGAAAGTTTGGGGCTCAACCTTAAAATTGCAGTTGATACTGGCGTCCTTGAGTGCTGTTGAGGTGTGCGGAATTCGTGGGGGAGCGGTGAAATGCTTAGATATCACGAAGAACTCCGATTGCGAAGGCAGCACACTAATCCGTAACTGACGTTCATGCTCGAAAGTGTGGGTATCAAACAGGATTAGATACCCT
+
EFGGGGGGGGGCFGFFGGGGGGGGGGGGGFGGGGGGGGGGGGGGGGGGGGGGGGGGFGFFGGGGGGGGGGGFGGFGGGGGGGGGGGGGGGGGGFGGGGGGGGGDGGGGGD@EFEGGFGGGGGGGGGGDGGGGGGGGGGGGGGCDEFGGGFGGCFGGFFG@FCFGGCGFGGGGGGGGEGEGGGFGGEGGGGGGGF<F-'FEGG>GG>:<:FGGGF7<CDG3>EFCDDC4@E??CFGAFGGF=@$?EGGGFC6EDGG=C,<FDCFFEGFGGGG?FDFGF@D9CEFGDEFFE<E8FDD88,GFDF8GGGF>CCE@99C=BCF@,,+7BGGGGDFFA??=FGFGFDE:8GFGGGCFDFFFEFGCF@FF<GGGGGGFFGFCGGGGGGGGGFEGGGFFGE<GFCGGGDGFGGGGGGGDGFFCFEBBAFGFGAGGGGGCCCCC
@s1801 23280
TGGGGAATATTGCACAATGGGGGAAACCCTGATGCAGCGACGCCGCGTGAGCGAAGAAGTATTTCGGTATGTAAAGCTCTATCAGCAGGGAAGAAGAATGACGGTACCTGACTAAGAAGCACCGGCTAAATACGTGCCAGCAGCCGCGGTAATACGTATGGTGCAAGCGTTTTCCGGATTTACTGGGTGTAAAGGGAGCGTAGACGGTGTGGCAAGTCTGATGTGAAAGGCATGGGCTCAACCTGTGGACTGCATTGGAAACTGGCATACTTGAGTGCCGGAGGGGTAAGCGGAATTCCTAGTGTAGCGGTGAAATGCGTAGATATTAGGAGGAACACCAGTGGCGAAGGCGGCTTACTGGACGGTAACTGACGTTGAGGCTCGAAAGCGTGGGGAGCAAACAGGATTAGATACCCT
+
CDDGGFGGGGGGCFGGGFFGGGGG@EFGGGGGCEFGGFFEGGE:FFGFFCCABFEEGGF55C<FEFGDFGGGGGGGFGEGGGGGGGGGFGGG??FFGGGFGGGGGGDGF9DCCFFFDFGGGGFD:@:EFGFG9FGCDFGGGGGGGGCECC@F9<,*?F9FD<<9FCCC:F**8CCEFF7F@;F&<CF#</EGBAFEFC>:>E6;3?8/8FAC)73>1@+954CFFEA,1A>66FC:F@FFB8@F@<FFC@?GGFFE9F6C2CGG#DF<@9CDD0@8E;7CG9GFEGGECGGGGGFE8E@E9GFC>*GFGGGGDGDGEFC,FFGFGFEF?GGGFFEF@CGGGGGGFFDDGGEGGGFEC@,7GGGFGFCF7GGGFF,GGGGGGGGGFC7GFFGGGGGGGGGGGGGGGGGGGGGGCCCCC
@s1801 300
TGAGGAATATTGGTCAATGGACGAGAGTCTGAACCAGCCAAGTAGCGTGAAGGATGAAGGTTCTATGGATTGTAAACTTCTTTTATACGGGAATAAACGGATCCACGTGTGGATTTTTGCATGTACCGTATGAATAAGGATCGGCTAACTCCGTGCCAGCAGCCGCGGTAATACGGAGGATCCGAGCGTTATCCGGATTTATTGGGTTTAAAGGGAGCGTAGATGGGTTGTTAAGTCAGTTGTGAAAGTTAGCGGCTCAACCGTAAAATTGCAATTGATGATGGCATTCTTGAGTACAGTTGAGGTAGGCGGAATTCGTGGTGTAGCGGTGAAATGCTTAGATATCACGAAGAACTCCGATTGCGAAGGCAGCTTACTAACCTGTAACTGACATTGATGCTCGAAAGTGTGGGTATCAAACAGGATTAGATACCCT
+
CFFC@FGGGGFCEEGDEFFGGGGGDGGGGGGGGGGGGGGGGGGFGGG:FCCEFGGGFFGGFAFGGGGG9F<EFFFFGFCFGFGGGGGAFGGCFGGGGFGGG7@FCFGFGGG+,=D<FFFGGGGGFCGDFGGGGGGGGG:=8B74>ACA8AFFGFFDG9AFFDCGGCFGEGGFCACFGCF7DCCFC7CFGGCF@C<C*7F9B,@?FGFGDFGGCCFFE>:F/@4;CEG+#3'=8985C,FFFCC,0<=#0C+EF/F8>/A<C;,/,@-GCFFFF,+C589#%FF?,5,B,9?,+EDF@,=<8<9FF87EDGFAFDGGGFA4DGGC=CCCE;C?<GGDFGGGGGGEDCGF69GE8C@:GGFCFCEFEE@FCCGGGGGFCF<@FC<FCFCGEE<GFGGFGGGGGGFGGFGFB@@FA<<EC;5;CDDGGFGGGGFC@C<C
@s1801 24639
TGAGGAATATTGGTCAATGGGCGAGAGCCTGAACCAGCCAAGTAGCGTGAAGGATGGAGGTCCTACGGATTGTAAACTTCTTTTATACGGGAATAAAGTATCCTACGTGTAGGATTTTGTATGTACCGTATGAATAAGCATCGGCTAACTCCGTGCCAGCAGCCGCGGTAATACGGAGGATGCGAGCGTTATCCGGATTTATTGGGTTTAAAGGGAGCGCAGACGGGAGATTAAGTCAGTTGTGAAAGTTTGCGGCTCAACCGTAAAATTGCAGTTGATACTGGTTTCCTTGAGTGCAGTTGAGGCAGGCGGAATTCGTGGTGTAGCGGTGAAATGCTTAGATATCACGAAGAACCCCGATTGCGAAGGCAGGTTGCTAAACTGTAACTGACGTTCATGCTCGAAAGTGTGGGTATCAAACAGGATTAGATACCCT
+
@FGGGGGGGFGGGGGGGGEFBFGGGGGGG?FGF@FGGGGFFGFGGGGGGGGGGGGFFFCFGGGGGGGGGGE=FGGGGFGF,CFGGGCFGDGFGGGFFGGGGGGGDGGGG@DFGF,CFGGFGGGFGAEFGGCFDGGGGFDE?<FCCFDGGGGGGCBFGGGGFDEGGGGGGGGGGGF7FFDCFG7><>C<=F4:EFCCE<D,:F@0?F<#F8<C9<>>:6=?9GFEG?52/5CFFG8<8;</F@:?F7FFGCEA67C8GFC<7EFFFC>AEBCDFF@AC,*DBFCFE8B,6,FFDF=@D5,,GFGGGGGGGGDF@@+ECF=8GFFE5:8EEEFEFBEEFEFFFFF8CGGFDE<E:@CCGGGEGFF8FE@F@<E;,FGGDGGCFCFFGGGGGGF@FCGFEGGGFCFFGFGDGFFAFFGGGGGFGFGGGGFCGGGCCCCC
@s1801 24537
TGAGGAATATTGGTCAATGGGCGAGAGCCTGAACCAGCCAAGTCGCGTGAGGGAAGAATGGTCTATGGCCTGTAAACCTCTTTTGTCAAGGAAGAATAAGGATGACGAGTCATTCGATGCCAGTACTTGACGAATAAGCATCGGCTGACTCCGTGCCAGCAGCCGCGGTAATACGGAGGATGCGAGCGTTATCCGGATTTATTGGGTTTAAAGGGCGCGTAGGCGGGCCGGCAAGTCAGCGGTAAAAGACTGCGGCTAAACTGTAGCACGACGTTGAAACTGTGGACCTCGAGACGAGACGAGGGAGGCGGAACACGTGAAGTAGCGGTGAAATGCATAGATATCACTTGGAACCCCGATAGCGAAGGCAGCTTCCCAGGCTCGTTCTGACGCTGATGCGCGAGAGCGTGGGTAGCGAACAGGATTAGATACCCT
+
FGDGGGGGGGGGGFGGGGGGGCFG@F@FGGGGGCGFGGFF<FEFFGGGGGGGGGGGFG9C@FDGCCGDGE9DFFGDGGDE=EAE<<,99C=EFEGGEF<F?=<8FGCCGCFF,@55E<EFFFGGA5,9B=?=FBE6,,AB9?3>7:+,:5?AF3F73@D<DFF8+3@:FFCD,@@F*:*16,:>@FGGG*=EF<<<177,1+,7?<<6=<C$<,=*34:)19CF<F8'1<?,4/AAFDF6@CFGECF?5C4F@#C@@GFFFCFFGC>5>@%7@9ED>CFD=CF'C+7EFFF?B633,=3>FGFE8B:B8E@A?,9,EF?5,E8DEEGGGGGGGFFA-FFEAFGGEFC,FFGGEEF@F<:=:FFCE,GGF@GGGGCC<@@7FF:ECGGGGEGGGFEGGGCCGGFCFGGGGFEEEGGCGGGEGGGGGGGGFFCCCCC
@s1801 303
TGGGGAATATTGCACAATGGGGGAAACCCTGATGCAGCGACGCCGCGTGAGCGAAGAAGTATTTCGGTATGTAACGCTCTATCAGCAGGGAAGAAAATGACGGTACCTGACTAAGAAGCACCGGCTAAATACGTGCCAGCAGCCGCGGTAATACGTATGGTGCAAGCGTTATCCGGATTTACTGGGTGTAAAGGGAGCGTAGACGGATGGGCAAGTCTGATGTGAAAACCCGGGGCTCAACCCCGGGACGGCATTGGAAACTGTTCATCTAGAGTGCTGGAGAGGTAAGTGGAATTCCTAGTGTAGCGGTGAAATGCGTAGATATTAGGAGGAACACCAGTGGCGAAGGCGGCTTACTGGACAGTAACTGACGTTGAGGCTCGAAAGCGTGGGGAGCAAACAGGATTAGATACCCT
+
FGGGGGGGGGGGGGGGGGGGFCFGGGCFGGGGGGGGEFGGGGDGGG78CGGGGGGDGGFGFGDGGGC=FFF?EE,8FE?<FGCFGGFFFGGGGGGGGGGGGGGGGGGGCFGCD<FGGFDGGGCFEEGGGDGGGFEFFGGCFFCGEGDGEF>EFGG9FCFC<:9FFEFCGEFCGGCE7FGFF,72>:715<9FGFFFD=E;EGGGGCC8D=C8F5>9F37C?FGDC<ECGGGGCGFD>CECF;@+8@CDC/GEEFFFFG59C@EC3?CCDCCFD<,88FC;@F@FFFFBBE@9@,;FE,???9EGAECFGFF9,?:@,FGD<;?9,GFCFFFF:ECFGFFFCCB@?6:FF7F6<CDC,CFE@CFGFC<,FFFGGGGEFF@,DFADCCGEFFGGFECC,AE@GGGFGGFEGGFCCCCC
@s1801 304
TGAGGAATATTGGTCAATGGACGCAAGTCTGAACCAGCCATGCCGCGTGCAGGAAGACGGCTCTATGAGTTGTAAACTGCTTTTGTACTAGGGTAAACTCAGATACGCGTATCTGACTGAAAGTATAGTACGAATAAGGACCGGCTAACTCAGTGCCAGCAGCCGCGGTAATACGGAGGGTCCAAGCGTTATCGGGATTTATTGGGTTTAAAGGGTGCGTAGGCGGTTAGATAATTAAGAGGTGAAATACCGGTGCTTAACACCGGAACTGCCTCTAATACTGGTTAGCTAGAGTATAGTTGCGGTAGGCGGAATGTATGGTGGAGCGGTGAAATGCTTAGAGATCATACAGAACACCGAGTGCGAAGGCAGCTTACCAAGCTATTTCTGACGTTGAGGCACGAAAGCGTGGGGAGCAAACAGGATTAGATACCCT
+
CEFDFGFGC<FGGFGGGGCECFG7@@FFDFFGCECDFGGGFFCFGDGGGCFGGGGGGGGGCF@=AFEC9FDEFECAF<FF<EF@FEFCF9ADEFEGGGD<,BFDFGGEFGEFFGGGFCF=FGEE<CFADBFFE<EFFAF@DF:FD>FDF9FBFGG9BFAFGG@,@EGD:FE9EAFB*>BC::,3,74=B7*<C*4CEG@C+=FECF<C@CFFGGDA<>C5);A+CFDCF@,68(&,#@<,<C4C87:8@:CDB@CEEDCF9F<94GGCE>C9;<.1:==,:74#E@?<,,@C+?,<,E@6+@7<B47EC4,>,EF@,,EFAA++:DGGFEFFFGGGGFGGE8C,9FFEF9AB@@@,C@D@+@DGGGFGGFFGGGFFFCEDFFGFEC9GGFDFC=CGFCCEECGFEFGEGFGFFF<CGFEFCGFEEGGGGGGCCCCC
@s1801 23166
TGAGGAATATTGGTCAATGGACGAGAGTCTGAACCAGCCAAGTAGCGTGAAGGATGAAGGTCCTACGGATTGTAAACTTCTTTTATAAGGGAATAAACCCTCCCACGTGTGGGAGCTTGTATGTACCTTATGAATAAGCATCGGCTAACTCCGTGCCAGCAGCCGCGGTAATACGGAGGATGCGAGCGTTATCCGGATTTATTGGGTTTAAAGGGAGCACAGACGGGTCGTTAAGTCAGCTGTGAAAGTTTGGGGCTCAACCTTAAAATTGCAGTTGATACTGGCGTCCTTGAGTGCGGTTGAGGTGTGCGGAATTCGTGGTGTAGCGGTGAAATGCTTAGATATCACGAAGAACTCCGATTGCGAAGGCAGCACACTGATCCGTAACTGACGTTCATGCTCGAAAGTGTGGGTATCAAACAGGATTAGATACCCT
+
AFGGGFGGGGGGGGGGGGG<FFEFGGGFGGGGEFCFFGG@EEEGGGGCFGGGGGGFDFFGDFGGGGFF@FE8?EFFGGGGGGGGAFGGGGGGGGGGGEFGGGGG8FGFEGGC+,BFG<FGGGGGGGFGCGGFGEFGGGFFFFCCDGBADEGGGGGGGG?=3FEGGGGGGGGFF9F*@:FFF@CE@FE*FF88FCFE#C/F/=ECFFB=1ACEC;C983#57,;>EEC;EE:3D@66CFCCFGGF@<@F<C>CGF>?DGFFCFGGGCFFDGGFA?.GF@FEEGGGFF<<FFF<5GGGDGF,CGFEGEFCC@EGFGGGGDGGFEGEBGGFGGGFCDFE9GECGFFFF@GDGGFFFC@@@DDCEDGFGFGGGFFFGGGFGE@4,GGGGFFGFFCGGFGFGGGGGGGFCFGGGGGGGGGGGGFGFGFFGDGGGGGCCCCC
@s1801 306
TGGGGAATATTGCACAATGGGGGAAACCCTGATGCAGCGACGCCGCGTGAAGGAAGAAGTATCTAGGTATGTAAACTTCTATCAGCAGGGAAGATAGTGACGGTACCTGACTAAGAAGCCCCGGCTAACTACGTGCCAGCAGCCGCGGTAATACGTAGGGGGCAAGCGTTATCCGGATTTACTGGGTGTAAAGGGAGCGTAGACGGACTGGCAAGTCTGATGTGAAAGGCGGGGGCTCAACCCCTGGACTGCATTGGAAACTGTTAGTCTTGAGTGCCGGAGAGGTAAGCGGAATTCCTAGTGTAGCGGTGAAATGCGTAGATATTAGGAGGAACACCAGTGGCGAAGGCGGCTTACTGGGCGGTAACTGACGTTGAGGCTCGAAAGCGTGGGGAGCAAACAGGATTAGATACCCT
+
FGGGGGGGGGGGGGGGGGGFGGGGGFGFGGGFEGGGGGGGGGGGGGGFGEFGGGGGGGGGC9EF,CFFGGGGGGFFGGGGGGGGGGGGFEGGCGGGGGGGGGGFFGGGGGGGGGGGGGGGGGGEGGGGGG><F<EGGG?<FGFDGGEFFGFFGAF@EFEC7EFGGGGGGGGGGGGGGCCF<FCEFF8<F<FGGF@:**::CEGGEC889E<?A?CD?CFGFF976CCF8FGEGG<F@FGGGGDGDCCD8F3;=3<FF@-=?@<C,81:@C7,1EGDGCFECE#<E+C:@EC9,,;CFF@EGCE85CC9E;C,?@7F8<E=D;B;CEC,B5E?B6FC@,,@CB7FGC:F@@CE,,GGFCC@GEFGFFC,,C::GFFGGGGFGGFFEFFCFFDFFCAGGFCEFFECFGGGGGGCCCCC
@s1801 307
TGGGGAATATTGCACAATGGGGGAAACCCTGATGCAGCAACGCCGCGTGAAGGATGACGATTTTCGGATTGTAAACTTCTTTTCTTAGTGACGAAGACAGTGACGGTAGCTAAGGAATAAGCATCGGCTAACTACGTGCCAGCAGCCGCGGTAATACGTAGGATGCAAGCGTTATCCGGATTTACTGGGTGTAAATGGAGCGTAGACGGCAAGGCAAGTCTGATGTGAAAACCCAGGGCTTAACCCTGGGACTGCATTGGAAACTGTCTGGCTCGAGTGCCGGAGAGGTAAGCGGAATTCCTAGTGTAGCGGTGAAATGCGTAGATATTAGGAAGAACACCAGTGGCGAAGGCGGCTTACTGGACGGTAACTGACGTTGAGGCTCGAAAGCGTGGGGAGCAAACAGGATTAGATACCCT
+
EFFDG,BFFFCFGGGFGGG8FCEFFFFGGGGF9@FFGGGF6@C:FCGEGEGFFCAFFGG@-:CFD7F=FF8,@EFBEFF<?FCEFFGGG9<CF+>4FCEEEEGFC:FFGG9E,BEFFDFFFGCFF+8:<CFG=F8B<F+BFF<DFB,>:>CF7CFGFGGFFGGF7CB89:FGFGF;F8EECB4FB?<F:C:7,<1%+*6==FC:7.:=FA:?EE3CC@+89F;CGGGFC:4BDEEB8EEFGF@7FDE<F3>FGF9=,CED3@<FGF<CGFCG<<<?CCB@GFF9:A4,8?7CE;@,4@8FCFCGDDC=EGFGFE?:B?6,-FFE;F;?,FEGGGGGFGEGF@DGGGGF7EGGGFFB9GGFGFC,7GGEGFGGFCGGGGGGGGFGFDFBGGGGGGGGGGGGDGGFFGGGFF9FCFACCCC
@s1801 308
TGGGGAATATTGGTCAATGGACGAGAGTCTGAACCAGCCAAGTAGCGTGAAGGATGACTGCCCTATGGGTTGTAAACTTCTTTTATACGGGAATAAAGTGAGGCACGTGTGCCTTTTTGTATGTACCGTATGTATAAGGATCGGCTAACTCCGTGCCAGCAGCCGCGGTAATACGGAGGATCCGAGCGTTATCCGGATTTATTGGGTTTAAAGGGAGCGTAGGCGGACGCTTAAGTCAGTTGTGAAAGTTTGCGGCTCAACCGTAAAATTGCAGTTGATACTGGGCGTCTTGAGTACAGTAGAGGCAGGCTGAATTCGTGGTGTAGCTGTGAAATGCTTAGATATCACGAAGAACTCCGATTGCGAAGGCAGCTTGCTGGACTGTAACTGACACTGATGCTCGAAAGTGTGGGTATCAAACAGGATTAGATACCCT
+
EFFFEGDFGGGDGGGFGGGGGGGGGGDGFGGGGGFF,B,=EFGGGGGGEGGGFGGGGGFGFGGFGGGGGGGBFFGGGGGGAEAAFGGGFEGGGGGFEGGGGGGGGGDFGGGGGGGGGGGGGGGGFFGG7FCGGGGGGGGGGGGGEGGGGGGGGGGGFFGGGGGGGGGGGGGFGGGGDGG7:CGGGG5FCCFGCGGGGGG9?13F9FF>FCCCBC;CEFGGB@<9CDC7E9<GFFG><CCCFGF5<CGGGFFC=EE@.G@9?GFFFGFGGCFFAB=F<CFF?FFF>+8F8EE,=A,<,9CDCE,FF?8FE@,EFGGGGGF<F<9EDFFDF=9?DF?EECF@EFFDEFF<F,9FFFC:C@<FCCB<F@<8F@FFGGGFGGGGGGGGGGGGGGFFE<GF9GFCGGGFGGGGFFCCFGFGGGDGFGGGGGFDDFC,A-AA
@s1801 309
TGGGGAATATTGGTCAATGGACGAGAGTCTGAACCAGCCAAGTAGCGTGAAGGATGACTGCCCTATGGGTTGTAAACTTCTTTTATACGGGAATAAAGTGAGGCACGTGTGCCTTTTTGTATGTACCGTATGTATAAGGATCGGCTAACTCCGTGCCAGCAGCCGCGGTAATCCGGAGGATCAGAGCGTTATCCGGATTTATTGGGTTTAAAGGGAGCGTAGGCGGAAGCTGAAGTCAGTTGTGAAAGTGTGCGGCTCAACCGTAAAATTGCAGTTGGTACTGCGCGGCTTGAGTACAGTAGAGGCAGGCGGAATTCGTGGTGTAGCGGTGAAATGCGTAGATATCACGAAGAACTCCGATTGCGAAGGCAGCTTGCTGGACTGTAACTGACACTGATGCTCGAAAGTGTGGGTATCAAACAGGATTAGATACCCT
+
@CFFFFGGGGGGFFGGGFFEFCFGEGGFFGGGGGDFGGGGGGGAFGGFGGGGGGGGGFACF-CECCFFDG7@FGGGAGGGFGFCAFFGGGECGFGGEFGGGGGGGGDGFBFFFGFGFGGFGGFEC@<CCFFG<EAF,CF@,4?FEDGGGGCGGGDGFDFF><ECFCC7FC:>,@<CF:<*>F,,374>FCFE:FEE*8<BC:,F<2,31,2:82:(@=FDA;<:A8:0CDE#GGGFF=@2EFGGFCECEC>:@866FCF<EDF>@CA=<9GGGF,FC,=CGC@+@+B,FFDF;FE@9EEGGGFE?6::E=9F>CGECF=<EFDGFFBAAFGFEEF@@-GGGFBEGDGDFFCA8EDF@GF8+7GGGFFGFFEGGGGGFGFDGGFCGFEGGGGFC=FF;8GGGGGFDCGGFGFEF9F@GGF@FDGGGGFDGGGCCCCC
@s1801 310
TGGGGAATATTGCACAATGGGGGAAACCCTGATGCAGCGACGCCGCGTGAAGGAAGAAGTATCTCGGTATGTAAACTTCTATCAGCAGGGAAGATAGTGACGGTACCTGACTAAGAAGCCCCGGCTAACTACGTACCAGCAGCCGCGGTAATACGTAGTGGGCAAGCGTTATCCGGATTTACTGGGTGTAAAGGGAGCGTAGACGGACTGGCAAGTCTGATGTGAAAGGCGGGGGCTCGACCCCTGGACTGCATTGGAAACTGTTAGTCTTGAGTGCCGGAGAGGTAAGCGGAATTCCTAGTGTAGCGGTGAAATGCGTAGATATTAGGAGGAACACCAGTGGCGAAGGCGGCTTACTGGACGGTAACTGACGTTGAGGCTCGAAAGCGTGGGGAGCAAACAGGATTAGATACCCT
+
DGGGGGGGGGGGGGGGGCGAFGGGGGGGGGGGGGGGGGGGGGGGGGGFFGGGCAFGGGGGGGGCFGGFGGGDGGGGGGGGGGFGGGGGGGGFGGFFGGGGGGGGGGGGGCGGGGGGGGGGGGGGGGGCGGGGGGGGGGGGGFFGGGGGGGGGGGGFGGGGGFFFGGGFGGGGGGGGGCG@@>7ACF-GEFGFGDGGGGGGGGGGGGFEEFF8G>F7FFFGFFEFECEFFFGGGGC8CCEFEEEEGGGGEC>FFGGGGEF=AB<GFGGF8GGGFGGGGGGGGF=GGGF:GGGFGFECGAEAGGGGAEBAEFEC,DDGGGGGGGFGGGGGFFGFFFGFGCAC,GGFGF7GGDGGGGGGGGGGGGGGFGEGEGFFEFGGGGGGGGGGGGGGGGGGGGFGGGGEFGFGGGGGGFFCCCCC
@s1801 26341
TGGGGAATATTGCACAATGGGCGCAAGCCTGATGCAGCGACGCCGCGTGCGGGATGACGGCCTTCGGGTTGTAAACCGCTTTTGATCGGGAGCAAGCCTTCGGGTGAGTGTACCTTTCGAATAAGCACCGGCTAACTACGTGCCAGCAGCCGCGGTAATACGTAGGGTGCAAGCGTTATCCGGAATTATTGGGCGTAAAGGGCTCGTAGGCGGTTCGGCGCGTCCGGTGGGAAAGTCCATGTCTTAACGGTGGATCTGCGCCGGGGACGGGCGGGCTGGAGTGCTGTAGGGGAGACTGGAATTCCCGGTGTAACGGTGGAATGTGTAGATATCGGGAAGAACACCAAGGGCGAAGGCAGGTCTCTGAGCCGTTACTGACGCTGAGGAGCGAAAGCGTGGGGAGCGAACAGGATTAGATACCCT
+
E@<FGGGGGGGFGGG9E<,F8F7FCFGGG?<FCCFGGEECFCGGGGDBCEGGC:F7E,8:FEFFGGGGGGDGFGGGG+@CEFFFG9FFGCCEGGGGCGFEFGGC<F77>FF<FDDFFFGGGGGFCGEFG7FCC>?D9FCC>B@EGC@:CF7<=FGGEGGCFGEECGD,<<C+FFEGEE82@CECEGFC,<7F5::8EGG,+:8@>E8EGE9EC1:7*&*2,@:<5EG>6,C9=1E4,B?8#(,211>>GGCF?,**C51+<>B<C6DGGGEE@FGCFAA*FDFDCGFFE=C,,?8?=;;E98+EF+=EBB+?A@GEEC,,F<4=-<D?+C>?78GDECFEE@GFFB>,GGFFC,E<CDFF8FAFGGFGGGGGGFCGGFGFFFFEFGEGGGGFEGGGGFDGFFGGGGGGGGGDGGGFFE@CCCC
@s1801 312
TGAGGAATATTGGTCAATGGGCGAGAGCCTGAACCAGCCAAGTAGCGTGCAGGATGACGGCCCTACGGGTTGTAAACTGCTTTTGCTGGAGAATAAAACGCCCCACGCGTGGGGCCTTGCATGTATCCAGTGAATAAGGACCGGCTAATTCCGTGCCAGCAGCCGCGGTAATACGGAAGGTCCGGGCGTTATCCGGATTTATTGGGTTTAAAGGGAGCGCAGGCGGAGGATCAAGCCAGCCGTCAAATGTCGGGGCTCAACCCCGTTGAGCGGTTGGTACTGGTTCCCTTGATTGCGGGAGAAGAAGGCGGAACTCGTGGTGTAGCGGTGAAATGCATAGACATCACGAAGAACTTCGATTGCGAAGGCAGCCTTCCGGCCCGCCAATGACGCTCATGCTCGAAGGCGCGGGTATCAAACAGGATTAGATACCCT
+
EGFGGGGGGGGGGGGGGGG8BFGFGGGGGGEGGGGGGGGGFFGGGGGGGGGGGGGGFGGG:FGGGGGGGGGGGGGGGGGGGCGCDGGGGGFFGFFGFGGGGGGGGGGGGGGGGGGF@<FGGGCGGGGGGFFGGGG;FFGFFGGGGEGGDEFGGGGGFEFC,6<@*>FECEGCFGGEGGGGFGGDGCGGGG85@::8EEC6FGGGGFCEGFEFF7EDG@G3*AGEG5:9CC,AECG<FG>C<9:>;EC@EE@FFCDCB<CFG>EGG6;C5<'F;E@57#+9CC::F>,,@,GEECDGGGGGGFD=B+B+C@,BBDE>GGFA9@=8ECDFEGGEE<BE?ADEDECFFGGGFFFFGEGFGF@FEEDFGFGEFFE7DGECCGGGGGGGGGGFGFFFGGFFGGGGGFGGGGGGGGGGGFGGGGFGGGGGGGGGGGCCCCC
@s1801 21562
TGAGGAATATTGGTCAATGGACGAGAGTCTGAACCAGCCAAGTAGCGTGAAGGATGACTGCCCTATGGGTTGTAAACTTCTTTTATACGGGAATAAAGTGAGGCACGTGTGCCTTTTTGTATGTACCGTATGAATAAGGATCGGCTCACTCCGTGCCCGCAGCCGCGGTAATACGGAGGATGCGAGCGTTATCCGGATTTATTGGGTGTAAAGGGAGCGCAGACGGGAGATTAAGTCAGTTGTGAAAGTTTGCGGCTCAACCGTAAAATTGCAGTCGATACTGGTTTCCTTGAGTGCAGTTGAGGCAGGCGGAATTCGTGGTGTAGCGGTGAAATGCTTAGATATCACGAAGAACCCCGATTGCGAAGGCAGCTTGCTAAACTGTAACTGACGTTCATGCTCGAAAGTGTGGGTATCAAACAGGATTAGATACCCT
+
CFFFGG@DDFFGGGGGGGGG<EE@CGGEGGCFGFDGECF<EDFGGGGEFCEFGGGGGA<ECC@8CFFECC:CFFFGGGFFFCDFDECCFGGGGGF9<FB,C=8DEGGGFF7FGD<FFF=?EFF?,BFCFFFF95E;?E,,:?CEGG7=<?BDBD7=@,CE++@CFCEGEGCC9F*@7*C1,5:CC<:CFGGC@G/E=78:3:<ECFC#=,,>FC3:C8=790C7=EE><8>FGGGAFFFCFGF>=3;8@::<FB@6#2EFEGGFDCAAAEB4==D:FFCF?FFF@GFCEA=F?EGGGFGEDF:GFF=:EFE=>4EDGGGFFAC85ECFAF?AGGFFFGGGFAGF8GADGFGGFEEGCDD@+7GGFFFGGGGGGFDGDFGGFGGGGFGGGFDGGGGGGFC;,CFFGGGGGFGGGGGGFEFFEDGGGGGGGF8CCCCC
@s1801 314
TGGGGGATATTGCACAATGGGGGAAACCCTGATGCAGCGACGCCGCGTGGAGGAAGAAGGTTTTCGGATTGTAAACTCCTGTCGTTAGGGACGATAATGACGGTACCTAACAAGAAAGCACCGGCTAACTACGTGCCAGCAGCCGCGGTAAAACGTAGGGTGCAAGCGTTGTCCGGAATTACTGGGTGTAAAGGGAGCGCAGGCGGGAAGACAAGTTGGAAGTGAAAATCATGGGCTCAACCCATGAATTGCTTTCAAAACTGTTTTTCTTGAGTAGTGCAGAGGTAGATGGAATTCCCGGTGTAGCGGTGGAATGCGTAGATATCGGGAGGAACACCAGTGGCGAAGGCGGTCTACTGGGCACCAACTGACGCTGAGGCTCGAAAGCATGGGTAGCAAACAGGATTAGATACCCT
+
FC<FGGGGGGGGF9FGGGFGGFGGDGFGGGGGFGGGGGEGFGEGGGGGGGGGGGFFFFGGEEFFGDG:+FCFGFFFAFGGGFGGEFFGGGDBF@EEGA?9<FDGGGGGCFGGGGGGGFGFG,>BEGG3D;FGEF,8<CGGGGGFGGGEGEF,@C:<FCC?2FFEFF:BFG@.FGGGGG:8<>9FFC0CC=FCFGE>==C>>=841:E:@26?FGF9<EC>=C;GC;<DF8F<<9F@8F<@>,,GGGGF>D8=,D>@,#3=GGF8GFE#:CFDFGFE>,<ECFE,FB8A,FCFEFEB@8:GFFDGAGGGGGF?4,DFFGGGGGFFBC@FFECFEDDFGFGGGDGFGGGGGGGGFEGGGF8FGEGGGGGGGGFEGGGFGEGF8FFGFCFAC9GGGGGGF@FGGGGGGGGGGGGCCCCC
@s1801 27008
TGGGGAATATTGCACAATGGGGGAAACCCTGATGCAGCGACGCCGCGTGAGCGAAGAAGTATTTCGGTATGTAAAGCTCTATCAGTAGGGAAGAAGAATGACGGTACCTGACTAAGAAGCACCGGCTAACTACGTGCCAGCAGCCGCGGTAAAACGTAGGGTGCAAGCGTTGACCGGAATTACTGGGTGTAAAGGGAGCGCAGGCGGGAAGACAAGTTGGAAGTGAAAACAATGGGCTCAACCCATGAATTGCTTTCAAAACTGTTTTTCTTGAGTAGTGCAGAGGTAGATGGAATTCCCGGTGTAGCGGTGGAATGCGTAGATATCGGGAGGAACACCAGTGGCGAAGGCGGTCTACTGGGCACCAACTGACGCTGAGGCTCGAAAGCATGGGTAGCAAACAGGATTAGATACCCT
+
CFGGGEGGGGGGGGGGGGGGGGGEGGGGGGGGGFGGGGGGEGGGGGGGGGGGGGGGGGGEGGGGGGGFGGFGGGGFGGGGGGGDGGGGGGFGGG8BFFFGGGG7BFECEF@8?D9=F,33<F=CC:3F@FD,8>D,@FF8>8<F8:@FEEFGG9,8:6CF3,*4?B<:1;8C#C@F9<2F,CB#CF?#FC9E8>;8CC@FB'E>;:>CB:5:-C>EA6FGGFF5=3C>DD$6?FGFD>FFFFF/FGGGF9;FAC9>AFFD;?=DGFFF<,A<A7E?<GFE8GFDGGGFE9GF9GGF:EGGGGGE8FGGFGGFE7CFECFDFFGGGEGGGGEFCCGGFFFEEFDGGGGGGGGGFFFGGGGGFGGGGFGGGGGGGGGGGGGGGFGGGGGGGGGGEFAFEGGFGGGGGGGFGGGFC@CCC
@s1801 24037
TGGGGGATATTGCACAATGGGGGAAACCCTGATGCAGCGACGCCGCGTGGAGGAAGAAGGTTTTCGGATTGTAAACTCCTGTCGTTAGGGACGATAATGACGGTACCTAACAAGAAAGCACCGGCTAACTACGTGCCAGCAGCCGCGGTAAAACGTAGGGTGCAAGCGTTGTCCGGAATTACTGGGTGTAAAGGGAGCGCAGGCGGACCGGCAAGTTGGAAGTGAGAACTATGGGCTCAACCCATAATTTGCTTTCAAAACTGCTGGCCTTGAGTAGTGCAGAGGTAGGTGGAATTCCCGGTGTAGCGGTGGAATGCGTAGATATCGGGAGGAACACCAGTGGCGAAGGCGACCTACTGGGCACCAACTGACGCTGAGGCTCGAAAGCATGGGTAGCAAACAGGATTAGATACCCT
+
ECFGGGFG@9FGFAEFFGFECCFGGGG<BDFGGGGGGGE7FCEEED>@:FCFGGGGGCEFFG9DBFGGEBFGGFGFAFGCEDEGBCFGGFGF@C:=8DDFDGGGGCFGGGGFGFGGCFDFGDGEEEGGG9FFFFGDGGGG8>F8*>:CCGGGG9C:FFEGBFFGCFCC1<CCC:FGG7CF;:6FCF8EECG?9FG<CE>8:>E@C>3**:AFC7GACECCE<27<#@DF;FEGF@%0#+CFF@CCGG#82,7<AB@FFFDGFG=GFFFG#:009@<GFE89E9?C,DCE;;CEGEB=CBFFGGE>CCB<ACFCC=>8CFEC=FF:GGFC,FGFECE@AGEEDGGFCEGGEFCFCFGGFEADFGDGFFGGEFEGFGGGGGFF@AGDFFDGFGFFGFGGFE,CE;E9F9FGCGCCCCC
@s1801 26064
TGGGGAATTTTGCGCAATGGGGGCAACCCCGACGCAGCAACGCCGCGTGCGGGACGACGGCCTTCGGGTTGTAAACCGCTTTCAGCAGGGAAGACCTAAGACGGTACCTGCAGAAGAAGCCCCGGCTAACTACGTGCCAGCAGCCGCGGTAATACGTAGGGGGCGAGCGTTATCCGGAATGATTGGGCGTAAAGCGCGCGCAGGCGGCCGCTCAAGCGGGACCTCTAACCCCGGGGCTCAACCCCGGGCCGGGTCCCGAACTGGGCGGCTCGAGTGCGGTAGGGGAGGGCGGAATTCCAAGTGTAGCGGTGAAATGCGCAGATATTTGGAAGAACACCGATGGCGAAGGCAGCTCTCTGGGCCGTCACTGACGCTGAGGCGCGAAAGCCGGGGGAGCGAACAGGATTAGATACCCT
+
EFGFGGG8FFGGGGGGGGGFFGGGEGGGG7FGGGGGGGGFCFGGGGGGGGGGGGCFEECEGGD8FFGGBF73DFGFFGDGGGGGGGGGGDFECDEGDFGGCGGGGG7=;FF@FCA,>FGGFGGGGGGEG:FG8FGGEFGE*CAC=CC7CCEGFFGFC@FGGGGEGCE8:EEEE7<;EC>5EGGGGGGFGCEECC9:7C*2:ECC::E58;81;:9FFEEGF;EDECC:EFDDFEEBCCGE?FF5CGG>>CFEG>EDFE9CCEFCC3C>:@0F>GBC>FFGFFDGGE>+EFC6,4;8E,F<E,:6=DEFGGFEFEC@=GFFFEFF9GGGF<<CEFECGGGGFEFEFC,GFEFGEFFCFGFCDDGGGFFC7GGEE8FF:BFCGGFEEFGGFC@GGGEGGGEFDGGGFGGGGGFCCCC@
@s1801 318
TGGGGAATATTGCACAATGGAGGAAACTCTGATGCAGCGACGCCGCGTGAAGGATGAAGTATTTCGGTATGTAAACTTCTATCAGCAGGGAAGAAAATGACGGTACCTGACTAAGAAGCCCCGGCTAACTACGTGCCAGCAGCCGCGGTAATACGTAGGGGGCAAGCGTTATCCGGATTTACTGGGTGTAAAGGGAGCGTAGACGGCACGGCAAGCCAGATGTGAAAGCCCGGGGCTCAACCCCGGGACTGCATTTGGAACTGCTGAGCTAGAGTGTCGGAGAGGCAAGTGGAATTCCTAGTGTAGCGGTGAAATGCGTAGATATTAGGAGGAACACCAGTGGCGAAGGCGGCTTGCTGGACGATGACTGACGTTGAGGCTCGAAAGCGTGGGGAGCAAACAGGATTAGATACCCT
+
FFGGGDEFFGGGGGFGGEFFEFGGGGGGFGFFGFGGGGCGGGGGGGG@FGGGGGGGFGFFCAE<EFEFFGEFGGGFGGGFGGGGGGGGGGFGEGGGGGGGGGGGGGGGFGGGEFGGGGG8=FFGDEFEGGGGGGGFFGF7D8DFEGEGC5FG;CE:FE@EDEEEBBFF=5F3CGGEGGCGFFGFFGFE;:FFGGD@C?FGGGGFCDDC@CEGDDFFFFFG@@CCCFGGGG5@EGGGGECGGGCC@EGG9FF6FGGFFEB=FGGGCF<GGFDGFGGEEGFCCGFGGEE9CFEFCE;FEFCBFEEG>FGGGGFACGGGGFGFE=AFDEFFF9GGFCGGFFCFB8,<FGFGGGGGGEGGFC@EFFGGFGGGGFCGGGGF?GGFFGFGFGGGGGGGGFFGGGGGGFGGGGGGGGGCCCCC
@s1801 319
TGAGGAATATTGGTCAATGGACGAGAGTCTGAACCAGCCAAGTAGCGTGAAGGATGAAGGTCCTACGGATTGTAAACTTCTTTTATAAGGGAATAAACCCTCCCACGTGTGGGAGCTTGTATGTACCTTATGAATAAGCATCGGCTAACTCCGTGCCAGCAGCCGCGGTAATACGGAGGATGCGAGCGTTATCCGGAGTTATTGGGTTTAAAGGGAGCGCAGACGGGTCGTTAAGTCAGCTGTGAAAGTTTGGGGCTCAACCTTAAAATTGCAGTTGATACTGGCGTCTGTGAGTGCGGTTGAGGTGTGCGGAATGCGTGGTGTAGCGGTGAAATGCTTAGATATCACGAAGAACTCCGATTGCGAAGGCAGCACACTAATCCGTAACTGACGTTCATGCTCGAAAGTGTGGGTATCAAACAGGATTAGATACCCT
+
CFFFGGGGGGGCGGGGGGGGGGGGGGGGGGGGGGFGGGGGGGGGFGGGC7FGCG9EFFFGEFFGGCEC,FEFFGGG<F9FFFFGGGGFGGGFGGGGGG=BF,BFGGGGGGFDEECEFGGFFCFGF<EFGDFG9FGCFF9A?FFGGCCG8AFGEGGCGGGFFFFGEGGE:F>CFG<7@<CECFFE7F*BCFGFGFC7E%F;CE.GGFFFCF@C@F-*=5?55A4:C>,:5CDDFFF<97<,DCGFFD<DCEEGEGGG;9C,9FB@<AEGCFFDADB@C,?==<FB;E:8,DGGFGEDGGFB,F<FF8@+EE@=68>+EF@FECEGAFCA@AGFAF<D9FFE,GFCGGFGFDF@ECCGGFFBC:FFGFFGGGFEDEF@A,::GGGGGFGGGGFGE?EDGGGGGGGGGGGGGGGGGGGFA<FFGGGGGGFGFDFCCCCC
@s1801 320
TGGGGAATATTGCACAATGGGCGCAAGCCTGATGCAGCCATGCCGCGTGTATGAAGAAGGCCTTCGGGTTGTAAAGTACTTTCAGCGGGGAGGAAGGGAGTAAAGTTAATACCTTTGCTCATTGACGTTACCCGCAGAAGAAGCACCGGCTAACTCCGTGCCAGCAGCCGCGGTAATACGGAGGGTGCAAGCGTTAATCGGAATTACTGGGCGTAAAGCGCACGCAGGCGGTTTGTTAAGTCAGATGTGAAATCCCCGGGCTCAACCTGGGAACTGCATCTGATACTGGCAAGCTTGAGTCTCGTAGAGGGGGGTAGAATTCCAGGTGTAGCGGTGAAATGCGTAGAGATCTGGAGGAATACCGGTGGCGAAGGCGGCCCCCTGGACGAAGACTGACGCTCAGGTGCGAAAGCGTGGGGAGCAAACAGGATTAGATACCCT
+
EEGGGGGGGGGGGGGGGCF,,E@FGG7FGGGGGGGGGFGGGGGG@FGFGGGFGFFGGGGFDGG?FGGGGGGGGFGFGFGGCFGGGGGGGGGGGGGGGGGGGGGGGGGGGGFGGGGGGFFGGGGGGGGGFFGGCGGGGGGGGG?:DGGGGGCECFGGGGGFGGCFFGEGGGGGGGCFC,?FGGGCFGGGFGGGC;EEGF<F=EGFGC@6CF><EEEDC=CDBEGGG6=<C:EF;/8FF?AF@FGG9CF#F<93,EG>@EGDC>FFGFF>CGGGGGGCCF<GFD;CFC9FCFF8GFC<8FDGGGGGGGGGGGFGDGGGFFAF8GFGGFFEC5GEFFGGGGGGGGFGGGGGGGGGGGGGGFGGEEFGGDGGEFECGG@GGGGGGGGGGGGGGGGFGEGGGGGF<EC@CECGGCFEEGGEGGGGGGFAFGGGGGFGGGFF@CCCC
@s1801 321
TGAGGAATATTGGTCAATGGACGAGAGTCTGAACCAGCCAAGTAGCGTGAAGGATGACTGCCCTATGGGTTGTAAACTTCTTTTATATGGGAATAAAGTATTCCACGTGTGGGATTTTGTATGTACCATATGAATAAGGATCGGCTAACTCCGTGCCAGCAGCCGCGGTAATACGGAGGATCCGAGCGTTATCCGGATTTATTGGGTTTAAAGGTAGCGTAGGTGGATTGTTAAGTCAGTTGTGAAAGTTTGCGGCTCAACCGTAAAATTGCAGTTGAAACTGGCAGTCTTGAGTACAGTAGAGGTGGGCGGAATTCGTGGTGTAGCGGTGAAATGCTTAGTTATCACGAAGAACTCCGATTGCGAAGGCAGCTCACTAGGCTGCAACTGACACTGATGCTCGAAAGTGTGGGTATCAAACAGGATTAGATACCCT
+
EFAFFGGGGGGGFGGGGGGFGGGGGGDFGFFFGGGGGGGGEEEFGGGFGGGGGGGGGFCEEGGF<8FFFFG@CFFGG9FGGGGGGGGGDFGFGGGGGGGGGGGGGGGFGGGGGFFGGGFGFGGGCGFGGFEGGB;FGGGFF?FCGGGGGGGGGF+FFF@FGCFDEEFCFGGC9=CCGGGECG7<@*C7F>@2;FF>*C@FG>/CCGFG;GG9>8'(58C*8>FG>DGFGFF=<EF8<:CE,B1F=@CE7@B+<DEC@(:CGGGDGGGF@FF?GF9GEF#+/FGGFGGGF8FGDC,FCGGGFFECC6FCEEE=7E=+DGGGEF8C8CF=E=CAFEFE8GGEC,<EC,8GFFFF8C:C,FE@FBEDFGGGGGGGDGGFEFFFF?GGEFFGGFC@GGEE9GGFGGGGGGGFFGFEGGGGGGFEFGFGDFFGGFF<BCCC
@s1801 322
TGGGGAATATTGCACAATGGGGGAAACCCTGATGCAGCGACGCCGCGTGGAGGAAGAAGGTCTTCGGATTGTAAACTCCTGTTGTTGAGGAAGATAATGACGGTACTCAACAAGGAAGTGACGGCTAACTACGTGCCAGCAGCCGCGGTAAAACGTAGGTCACAAGCGTTGTCCGGAATTACTGGGTGTAAAGGGAGCGCAGGCGGGAGAACAAGTTGGAAGTGAAATCCATGGGCTCAACCCATGAACTGCTTTCAAAACTGTTTTTCTTGAGTAGTGCAGTGGTAGGCTGTATTCCCGGGGTAGCGGTGGAAGGCGGAGATATCGGGAGGAACACCAGTGGCGAAGGCGGCCTACTGGGCACCAACTGACGCTGAGGCTCGAAAGTGTGGGTAGCAAACAGGATTAGATACCCT
+
FGGGGGG@FEEGGGGGF,BFGCEEGGGGEGGGGGGGCC7CFGD7FCFG:FECFGGFDCFFGGGCFGGGDGFDFGGGFFCF?EDGGGDDDGFEGGGFFGFGGGGGGGGFGGFGGCFCBFFGGFGGDGDGGGGGGGG?<=F<<B8F8:5@:FGGFDCBFGG;CFGGFGGFF<FEGG:BFBFGGGGGF*0FC9FCCFGDCDECCCCCEEDC:GFGGGFAA6CF9F<>2(CF7@<#<F>*'CGCGGGCG@33C>:=<D>:A,=?=CFDF?>5DA3C?<*E,<>587,B,8FFFE89,E@C7FFD9,=@0FF,FA,A:::FBC,=?66+,FEEA,@9BCDGGGGGGEF<F@BF7:C99GGFCF@,GGGGFCC,,GFEGFGDCGEGGDFCCFCGGGGFGEFFEDFGGGFFGGFFFFGCCCCC
@s1801 323
TGAGGAATATTGGTCAATGGGCGAGAGCCTGAACCAGCCAAGTAGCGTGAAGGATGAAGGTCCTACGGATTGTAAACTTCTTTTATACGGGAATAAAGTATCCTACGTGTAGGATTTTGTATGTACCGTATGAATAAGCATCGGCTAACTCCGTGCCAGCAGCCGCGGTAATACGGAGGATGCGAGCGTTATCCGGATTTATTGGGTTTAAAGGGAGCGTAGGCGGACGCTTAAGTCAGTTGTGAAAGTTTGCGGCTCAACCGTAAAATTGCAGTTGATACTGGGCGTCTTGAGTACAGGAGAGGCAGGCGGAATTCGTGGTGTAGCGGTGAAATGCTTAGATATCACGAAGAACTCCGATTGCGAAGGCAGCTTGCTGGACTGTAACTGACGCTGATGCTCGAAAGTGTGGGTATCAAACAGGATTAGATACCCT
+
<FFGGGGGGGGFGGGGGGFFGGGGGGGGGGGGGGGGGGGGGGFFGGECFGGGGGGGGGGGGGGGFGGFGGG=FGGFGGGGGFGGGGGFGGGGGGCFGGGGGGFGGGG<FDFGG<F?FGDFFFGGGGGGGGGGGGGFGGGGACFGGGGGGFGGGGGGGGCGGGGFGDGEGGGC9FFGGGGCFDEEFCGDGE@ECEFGGGGGFE+<FFE>CF=92<CGGB7.BFE:CEGDGGGDFFC9>CEFDGGGGGAFF:C?+GGGFCBF;CEDEEDDC:FGGFDF<<+=:@9EE@GGFA9,;GGFGFA,B<<GECC@DEGGEE7DGGGGCGGDFGFEFCEF@GFGGGGFF8F:8CGFGGGF@GDGGGGGGGECGFCGGE@GGGGGGGGGGGGGGGGGGEFGGGGGDEGCGGGGDEGGGGGGGGGGGGFFGGGGDCGEGGGCCCCC
@s1801 21281
TGGGGAATATTGCACAATGGGCGCAAGCCTGATGCAGCGACGCCGCGTGCGGGATGACGGCCTTCGGGTTGTAAACCGCTTTTGATCGGGAGCAAGCCTTCGGGTGAGTGTACCTTTCGAATGAGCACCGGCTCACTACGTGACAGCAGCCGCGGTAATACGTAGGGTGCAAGCGTTATCCGGAATTATTGGGCGTAAAGGGCTCGTAGGCGGTTCGTCGCGTCCGGTGTGAAAGTCCATCGCTTAACGGTGGATCGGCGCCGGGTACGGGCGGGCTGGGGTGCGGTAGGGGAGACTGGAATTCCCGGTGTAACGGGGGAATGTGTAGATATCGGGAAGAACACCAAGGGCGAAGGCAGGTCTCTGGGCCGTTACTGACGCTGAGGAGCGAAAGCGTGGGGAGCGAACAGGATTAGATACCCT
+
@FDGGBCGGGGFGGGGGGGF<A@EFGGDG<@C<<EFGGGG:FEEDECCGGCCCFGGGGC+C:=F@FGGGG7CFCGGFG+>?=<EEBADEGCFGGFB<=FFFDCFGG7<,88@9@FDG9C@C7,,,,@CFCGD1*?>C,2>,>>C;938FFFF7BFEEGFCCF:FF5:,=EGFD:FCC5899*/*:8+:9@79/1*2C>*<:E86;:82C;*8CC>6?;EG>>:<5::,>4FC&E852F64$<+;=*<:4F9C44**5EE@7GFCE:8>EGDEGFB=388*+3EEGFGD>EDCDFC,,B98GFF7FFAFE@8*BEFA,FEDGGGGGGEGGFEFFCFF9FE:C@CF<,@,EGGFF9FE@<DAFFGFGF@@EGGFEEEGGFDC8EE@EFCGFEC8,C7C@GF:F:F7GFGGGGGGGGGGGGCCCCC
@s1801 325
TGGGGAATATTGCACAATGGGCGCAAGCCTGATGCAGCGACGCCGCGTGAGGGATGGAGGCCTTCGGGTTGTAAACCTCTTTTATCGGGGAGCAAGCGAGAGTGAGTTTACCCGTTGAATAAGCACCGGCTAACTACGTGCCAGCAGCCGCGGTAATACGTAGGGTGCAAGCGTTATCCGGAATTATTGGGCGTAAAGGGCTCGTAGGCGGTTCGTCGCGTCCGGTGTGAAAGTCCATCGCTTAACGGTGGATCCGCGCCGGGTACGGGCGGGGTTGAGTGCGGGAGGGGAGACGGGAATTCCCGGTGTAACGGTGGAATGTGTAGATATCGGGAAGAACACCAATGGCGAAGGCAGGTCTCTGGGCCGTTACTGACGCTGAGGAGCGAAAGCGTGGGGAGCGAACAGGATTAGATACCCT
+
CFCFGFFFFGFFGGGG<FFGGGGGGGGGGGDDFGGGFGGGFGGGDGGGDGGGGGGGFFF7=FFGGGGGGGDEGGGGGGGGGGGFGGGGEEG:CF<B=CGGG7=FGGGAFGFGGGGGDFGGGGFGGGGGG:>B:DAFGGGGGFF?DFGGGDGGDCC7FGFGFGEEGFECAFG>FCG@*CFGGG:58:FFGGFDGE8;CF7C6C:;78AC,7:2:8:./55:15>CC:?#G9F?C<<5<57CE(5CF7GF:C>=?6679@::EECD:;EEC.GFC'>8FBEEC<C=:DGFF?8F=7E9FCE4884+9EAC=1,7FE9@<,F9GGGFE<@>7B,<ECEAE86<:,,EF:CFDFDFGFECCB8FFA6@+F7GGGGFGGFBGGGFFFECEEEGFCFGCGGEF@GGGGEFE<FACFGF@FDGCCCCC
@s1801 27573
TGGGGAATATTGCACAATGGGGGAAACCCTGATGCAGCGACGCCGCGTGGAGGAAGAAGGTCTTCGGATTGTAAACTCCTGTTGTTGGGGAAGATAATGACGGTACCCAACAAGGAAGTGACGGCTAACTACGTGCCAGCAGCCGCGGTAAAACGTAGGTCACAAGCGTGGGCCGGAATTACTGGGTGTAAAGGGAGCGCAGGCGGGAAGACAAGTTGGAAGTGAAATCTATGGGCTAAACCCATAAACTGCTTTCAAAAATGGTTTTCTTGAGTAGTGCAGAGGTAGGCGGAAGTCCCGGTGTAGCGGTGGAATGCGTAGATATCGGGAGGAACACCAGTGGCGAAGGCGGCCTACTGGGCACCAACTGACGCTGAGGCTCGAAAGTGTAGGTAGCAAACAGGATTAGATACCCT
+
FCCCFECFGGG9FGGGFGFFEGGGGGGCC8FG9CAFFFEFGEGGGGGFGGEFEFGGGGEF<EDFGGCEGGGFFFFCEGFGEF?FEGGGGGEG@<FFGGGGGGDGFFFEDGGGGGGGGGGGFGDC7CFGCCFFEGG+<F,>B,,8@FCEFG*DFGGFEGEGGGGCFF=FC*9+CC7116<?B@1FCFFG:8C9<<F:42:65?=CE=8:FD><F:EBFCFECGGF=CA:@<<8,<>:8#7<;FGFFCGFF67=FC<FGC2<0D=/GC;D@:FA5B+F@<=8EE:FFCC@:8E@,=7C=CGGFGEE9F:EC5,@@CEE@?EGGEC@87GGFGGFEECFB,8EECGGGECC7CFGGFGEGGGFFFEEGFFGGEEGGGEGGGGGFDGFFAGGGGGGGGGGDFEFDF9GGGGGFGGC<B<C
@s1801 26693
TGGGGAATATTGCACAATGGGGGAAACCCTGATGCAGCAACGCCGCGTGAAGGATGACGGTTTTCGGATTGTAAACTTCTTTTCTTAGTGACGAAGACAGTGACGGTAGCTAAGGAATAAGCATCGGCTAACTACGTGCCAGCAGCCGCGGTAATACGTAGGATGCAAGCGTTATCCGGATTTACTGGGTGTAAAGGGAGCGCAGGCGGGACTGCAAGTTGGATGTGAAATACCGTGGCTTAACCACGGAACTGCATCCAAAACTGTAGTTCTTGAGTGAAGTAGAGGCAAGCGGAATTCCGAGTGTAGCGGTGAAATGCGTAGATATTCGGAGGAACACCAGTGGCGAAGGCGGCTTGCTGGGCTTTAACTGACGCTGAGGCTCGAAAGTGTGGGGAGCAAACAGGATTAGATACCCT
+
FDGCG@FGGFFGGGGGGGGGGGDEGGGGGGGGGGGGGGGGGGGGGGDCEGCFFGGFGGGGFGGGGGDGGGGGGGGGGGGGGGGGGGFDGFGG>CCCCCGGGGGGGGGGGGGGG@FDFFGGGGGGGCGGFGCFFDGGFGGGGGF<:F@7+3FCCGGGGFGCGGGGCFFF@CFEFEG;;CFEGGGD9CFCG$0<FG?GG12=CE7:CC>EEGCC:;@CFFE:@B<FE=BFC@7FEFC<F;DGFCFFGFGFGGFAGFFFF<8D@F77GFDFB.049,E<DCEGFFFDFFGF7FEDFEFEC@EEDA,FFCEBF:EEFF<BFFF8GGEC,FFF7GGF@EE:<FF8FGGEEF<EGGGF@<F@FGGGGGGGGGFGGGGGGGGGFGGGGGGGGGFEGGGGGEGGFDFGGGFGGFGGGGGGGGCCCCC
@s1801 328
TGAGGAATATTGGTCAATGGGCGAGAGCCTGAACCAGCCAAGTAGCGTGCAGGACGACGGCCCTATGGGTTGTAAACTGCTTTTATAAGGGACTAAAGTGAGTCTCGTGAGACTTTTTGCATGTACCTTATGAATAAGGACCGGCTAATTCCGTGCCAGCAGCCGCGGTCATACGGAAGGTCCGGGCGTTATCCGGATTTATTGGGTTTACAGGGAGCGTAGGCGGGACACCCAGTCAGCGGTCAAATCCAGAGGCTCAACCTCTGCCTGCCGTGGAAACTGGAGTTCTTGAGTGAGCGAGAAGTACGCGGAATGCGAGGTGTAGCGGTGAAATGCATAGATATCACGCAGAACTCCGATTGCGAAGGCAGCGTACCGGCGCTCAACTGACGCTGAAGCACGAAAGCGTGGGGATCGAACAGGATTAGATACCCT
+
@FFGGFFG?CFAFFGGDEF8CFGGGGCDFGGGECGF@@4A8CEF9FGCC:FE8FFFEC@=@C@FC,CEEF::FFF<FGGGDCFGCEFCE9EG=B<9<9FEFFFGGFGFF=+8CFFGCE>EFGG,,5CFF9FG,<E;F,,<<=F7CCCG<<FC8F<@F=7+@C<F88:7F*52<,,8*>*=<FD@:**=F<CCB:<**=<:D>F,<7*1*++398C<*3:<1;8957C3>::;*;8<+*C:F=<CCE*919'>>>5?(FC*36*9;+3CC>E@AC$CC@:C4,F4>B,2,,C9>6D6C8FDC38+CC>CFCD>@8=7=9BA:>EBGGGGGGD?@,9;?C@DFFA,,F:FFEDC6CF7E@CECGGGGEFFCGGEFF@@+FCC,E,DGGGEE@GFFFFDFC,C:BDFF@77GFCCFGFDGGGGGGFB9FFF@8CCCC@
@s1801 329
TGAGGAATATTGGTCAATGGGCGAGAGCCTGAACCAGCCAAGTAGCGTGCAGGACGACGGCCCTATGGGTTGTAAACTGCTTTTATAAGGGAATAAAGTGAGTCTCGTGAGACTTTTTGCATGTACCTTATGAATAAGGACCGGCTAATTCCGTGCCAGCAGCCGCGGTAATACGGAATGTCCGGGCGTTATCCGGATTTATTGGGTTTAAAGGGTGCGTAGGCGGGACACCAAGTCAGCGGTCAAATCCAGAGGCTCAACCTCTGCCTGCCGTCGAAACTGGAGTTCTTGAGTGAGCGAGAAGTACGCGGAATGCGAGGTGTAGCGGTGAAAGTCATAGATATCACGCAGAACTCCGATTGCGAAGGCAGCGTACCGGCGCTCAACTGACGCTGAAGCACGAAAGCGTGGGGATCGAACAGGATTAGATACCCT
+
CECFFGGGGGGGGDFFGFGF8@FE+CFFGGGGGGDFGCEF@FE<FFGGGG?FGDCCCFGGCFEGF,,=@EFGGGGCFGGGFGGGGGG@EF8AE8,EFDEG?EEFGGFFFGEFE?FFGGEFGDFF@FFF,,A<FF9DFGFGFDEEECCF<@=9D>F@GDGFGECF>?EEFFCE,?BF*C*,2@2<FG=FG>7EFFEG5CF:FD:<FF:FECA++<8);8C5(484<7:7:55FE>/-A=0CG5>=??C=?4<?,644/>=@:CC*.CFF:>3$81$A,6665<C,,FGD<DFD>C8+B3?:A;<DEF7@CGGCB=4+?DEGGGGAGEE@EB=E5,,A?E8GGFEB:7CFC9E=8+B,==F=7CDBFA@+B,C,>FC7+@++,6,FE<FGFBCC<@GFF@66EGF:DE>GGGGEFF<F@@@GFGGGGGFFE<C@@<C
@s1801 21349
TGAGGAATATTGGTCAATGGGCGAGAGCCTGAACCAGCCAGGTAGCGTGAAGGATGAAGGTCCTACGGATTGTAAACTTCTTTTATAAGGGAATAAACCCTCCCACGTGTGGGAGCTTGTACGTACCTTATGAATAAGCATCGGCTAACTCCGTGCCAGCAGCCGCGATAATACGGAGGATGCGAGCGTTATCCGGATTTATTGGGTTTAGAGGGAGCGCAGACGGGAGATTAAGTCAGTTGTGAAAGTTTGCGGCTCAACCGTAAAATTGCAGTTGATACTGGTTTCCGTGAGTGCAGTTGAGGCAGGCGGAATTCGTGGTGTAGCGGTGAAATGCTTAGATATCACGAAGAACCCCGATTGCGAAGGCAGCTTGCTAAACTGTAACTGACGTTCATGCTCGAAAGTGTGGGTATCAAACAGGATTAGATACCCT
+
CFGGGGGGGFGGGGGGDFGGGGGGGFGGGGGGGGGGGGGGGGFGGGGCFGGGGFAF,CCEFEFCGGFGBFGGFGGGGGGGGFGGGGGGGGGGGGGGGGGGGGDGGGGGGGGGGGGGGGFGGGGGGGGGGGGGFGFGCEEE98FFGFGGGGGGGEGEGGGGGGGDFGGFGGGGGGDGGGGGGGGG7CCFGGCFGGGGDGGGGFFFCD,?FF<EGGGB<F0DBFGGDEG>E<<GGGGF>4+,<=C@FCGGFFFGCGDCECGFCFEDFA:GCGFDAC-E24;=9FGGC=C+@?DEFFFGGFFGGDD=CFCCGGGGFCFCCGGFFE8+*=BFCFFDGFECGGFGGDGGGGGGGGGGEGGCFGFGEGGGGGGGGGGGFFGGGFCFGFEACGFC@<CGGGGGGGGGECGFD?GGGF@GGGGGGGGGGFGGFGGGGGGCCC@@
@s1801 331
TGAGGAATATTGGTCAATGGACGAGAGCCTGAACCAGCCAAGTAGCGTGCAGGATGACGGCCCTATGGGTTGTAAACTGCTTTTATAGGGGAATAAAGTGAGCCACGTGTGGTTTTTTGCATGTACCCTATGAATAAGGACCGGCTAATTCCGTGCCAGCCGCCGCGGTAATACGGAAGGTCCGGGCGTTATCCGGATTTATTGGGTTTAAAGGGAGCGTAGGCCGGAGATTAAGCGTGTTGTGAAATGTAGTTGCTCAACATCTGCACTGCAGCGCGAACTGGTTTCCTTGAGTACGCACAAAGTGGGCGGAATTCGTGGTGTAGCGGTGAAATGCTTCGATATCACGAAGAACTCCGATTGCGAAGGCAGCTCACTGGAGCGCAACTGACGCTGAAGCTCGAAAGTGCGGGTATCGAACAGGATTAGATACCCT
+
,CFAFDFGGGG9FGGGGGGCFGGGGCGGGGGGGGCFFFGF<FFGFGEGDEGGGGGGFGEEGGGGGGFDEGG7?FFGGGGGF<EE9FCE<ECFFGGGFFGDGGGGGGGGGGGDFFGGFCFFGGGGG,CBE8=9,,,3?FDEFC:CEG@BFFDFFF77F,@DE++@:*>>FF*,<,=C@FGGGGFGECCEFC>GFFGDE8F20:+<<;A5>80<+B;;=1?78CGGCGGGGC:040C4<0FCFFFFFCE+7>,F=<88GGGGGGGGGGGGCE:?>EGC+FD=8CFGGGFC=8C5)@8FGGFGGGFGEDDGFCEDFDCE@DEBFFC8)CB=EF?9FGFC6FB,E;F8GGGGGGGGFCGF@FA,F7C<FF9GGGF?GGGGFGEGGGGGGGEDEEEGFC,FGGGGGGFGGGGGGGGGGGGGGGGGGGGGGGCGGGGCCCAB
@s1801 332
TGGGGAATATTGCACAATGGGGGAAACCCTGATGCAGCGACGCCGCGTGAAGGAAGAAGTATCTCGGTATGTAAACTTCTATCAGCAGGGAAGATAGTGACGGTACCTGACTAAGAAGCCCCGGCTAACTACGTGCCAGCAGCCGCGGTAATACGTAGGGGGCAAGCGTTATCCGGAATTATTGGGCGTAAAGGGCTCGTAGGCGGTTCGTCGCGTCCGGTGTGAAAGGCCATTGCTTAACGGTGGATCCGCGCCGGGTACGGGCGGGCTGGAGTGCGGTAGGGGAGGCTGGAGTTCCCGGTGTAACGGTGGAATGTGTAGATATCGGGAAGAACACCAATGGCGAAGGCAGGTCTCTGGGCCGTTACTGACGCTGAGGAGCGAAAGCGTGGGGAGCGAACAGGATTAGATACCCT
+
D,CFGFEGFGF9FFGGGGGGGGGDGGGGGGGG9<CFEGEGGGGGGGGCECCFGGGGGGGACFAFFGGCFDGFGGFFFGGGGGCFEDGGFGF8BFGFGGGGFEG:BFEGGGDEFFFGC@FFF+>7=>FFGCGGEF8@FGF7FCEGECEG@7CFF?EFFBCFGGE**4*<:<<*<?EEGCGCCFFFFGF:4*8C97A8*CCC>D>?8C88**/*/**0<7?<>A:<7@C=3<5;C,;<3CCFFDC;EEEF-#C33:7GGB=3>EF>8EDFG>GGAEEF@?D<GGEFF@F,=@,D@+=+GEDFGGGE>AEFE9GGFEEDDF<=C+:GFC8GF<,GGFCF?C,?BGEGFDE@FFEGGGGGFF>+GDFF<EFGGGFGGGGGFGGGGGGFCCGGGGGFFCBEGFGFGGGGGGGGGFFCCCCB
@s1801 333
TGGGGAATATTGCACAATGGGGGAAACCCTGATGCAGCGACGCCGCGTGGAGGAAGAAGGTCTTCGGATTGTAAACTCCTGTTGTTGAGGAAGATAATGACGGTACTCAACAAGGAAGTGACGGCTAACTACGTGCCAGCAGCCGCGGTAAAACGTAGGTCACAAGCGTTGTCCGGAATTAATGGGTGTAAAGGGAGCGCAGGCGGGAAGACAAGTTGGAAGTGAAATCCATGGGCCTAACCCATGAACTGCTTTCAAAAATGTTTTTATTGAGTAGTGCAGAGGTAGGCGTAACTCCCGGTGGAGCGGTGGAATGCGTAGATATCGGGAGGAACACCAGTGGCGAAGGCGGCCTACTGGGCACCAACTGACGCTGAGGCTCGAAAGTGTGGGTAGCAAACAGGATTAGATACCCT
+
F8FFGGGGGGGFGGGGGGGGGGDGGFGGGFCEGGG99FFEFFGC:ED@C:FEBCEF<F<FAFGGGF7C4+BFFD,C,FFGD??EG@FFFGGGEFGCEFDCFGGGGCC?FFFGG8FGGC<F,<=>7BFFFFGFEFCC@FGDFCCGGGGGE::>FFGGG7:=FG7F9;,8<7*=@FCEGGGGG+2C9F?G*?CGF><CG=ECDGECEEC=?E78C;CBF>F?<<EFFF<41+:&@A53#F@C82FE?BF?F,29DC<=@;-%1<GFFGFB#/FF=<E*FCGGFFDFFEAF8+8,6++ECEEEFA4+8CC8=9,@7FCGGFE8E8@CEEC<?<@<69,,,EFCCCGCFGECCGGGFGGGGGGGGGEGGGGGFC;GE@CF8GF8FCFGGFCCEFCEEFFFFAFFE@GEEF9GF8GCCCCC
@s1801 23073
TGAGGAATATTGGTCAATGGGCGGGGGCCTGAACCAGCCAAGTAGCGTGAAGGATGAAGGTCCTACGGATTGTAAACTTCTTTTATACGGGAATAAAGTATCCTAAGTGTAGGATTTTGTATGTACCGTATGAATAAGCATCGGCTAACTCCGTGCCAGCAGCCGCGGTAATACGGAGGATGCGAGCGTTATCCGGATTTATTGGGTTTAAAGGGAGCGCAGACGGGAGATTAAGTCAGTTGTGAAAGTTTGCGGCTCAACCGTAAAATTGCAGTTGATACTGGTTTCCTTGAGTGCAGTTGAGGCAGGCGGAATTCGGGGTGTAGCGGTGAAATGCGTAGATATCACGAAGAACCCCGATTGCGAAGGCAGCTTGCTAAACTGTAACTGACGTTCATGCTCGAAAGTGTGTGTATCAAACAGGATTAGATACCCT
+
CDFFEGGGGGGFG<FFGGGGFEFGGGGG:FCFGGGGGGFFFDFFCGGBFEEF,BFG8FFFEEFGFFGCEGEFFFFFGGGGGGGGGGGG?=>BFGGGGGGGGFGGD,B5EFCDED=<F9DFADFFFEGG+53D=@FGGGGFF8+>EGCGGGGGG@CGG9FC:,:>:CF@FEGFGGGDGGGG,,2***=FGGGGGDC=@5+E@.F<9CBE>@*FG1EFD9<C@?G7?;8>*8;FG<FFF?CGFA@E,@,FEEC7@;8@587FFCFFF<AGGEFCFGFDEFG2DFGGFFB:,<FE8GDF89<FFFFEFGFFB8,=9+6+B8+,<9@+BGGGGCGF::CC@,<;E9FECEGGGF<B+C@+F7GFGDGGFFDGGGGFFF9FFFC,GGGGGFFGFCC,CC,9FGEFGFDEAFGGGFC,GGFEFGFFFEAGGFEGGGFCCCCC
@s1801 23566
TGGGGAATATTGCACAATGGAGGAAACTCTGATGCAGCGACGCCGCGTGAGTGAAGAAGTATTTCGGTATGTAAAGCTCTATCAGCAGGGAAGAAAATGACGGTACCTGACTAAGAAGCACCGGCTAAATACGTGCCAGCAGCCGCGGTAATACGTATGGTGCAAGCGTTATCCGGATTTACTGGGTGTAAAGGGAGCGGAGGTGGCAAGGCAAGCCAGAAGTGAAAACCCGGGGCTCAACCGCGGGATTGCTTTTGGGACTGTCATGCTAGAGTGCAGGAGGGGTGAGCGGAATTCCTAGTGTAGCGGTGAAATGCGTAGATATTAGGAGGAACACCGGAGGCGAAGGCGGCTCACTGGACTGTAACTGACACTGAGGCTCGAAAGCGTGGGGAGCAAACAGGATTAGATACCCT
+
@@EFGGGGFFFGGGGGGEFFFGGGGGGGGGFGECGGGFCFEFGGEGGCEGGCGEFGGGEFF9?EGC+BFG,?FFFFGGGGF9FEDFCEG>F@FFE,BCEGGGCGGGGG9?FCFGFGG?FGF8FGDCGGGFDCCFGFGGCF<8<8FDGGFGDGFCE,>CC<,FFFF9FCFCF,@3:C<CF<@@C4@@FGC:;BFF=CGG<&*>C02:=:FFF:FF:>CC:E;F?FD<@F5EE@GFE@E<CFGGGEFCE75EEFEDCC:C==;ACGFB1C<97F5GGGGGECEFFGFGF@GGGFGFGE8EFGGFEG>GGGGGGGCEEGGEF@GGGGGGGEFFEBFEGGGGF@,GDGGF@GCDGGFFFFFGGGGGGGGGFFFDGGFGGGCGGGGGGGGEGDGGGGFGFFFGGFGGGGGGGGGGGCCCCC
@s1801 27050
TGGGGAATATTGCACAATGGGGGAAACCCTGATGCAGCGACGCCGCGTGAGCGAAGAAGTATTTCGGTATGTAAAGCTCTATCAGCAGGGAAGATAATGACGGTACCTGACTAAGAAGCCCCGGCTAACTACGTGCCAGCAGCCGCGGTAATACGTAGGGGGCAAGCTTGATCCGGATTTACTGGGTGTAAAGGGAGCGTAGACGGCAAGGCAAGTCTGATGTGAAAACCCAGGGCTTAACCCTGGGACTGCATTGGAAACTGTCTGGCTCGAGTGCCGGAGAGGTAAGCGGAATTCCTAGTGTAGCGGTGAAATGCGTAGATATTAGGAAGAACACCAGTGGCGAAGGCGGCTTGCTGGACGGTAACTGACGTTGAGGCTCGAAAGCGTGGGGAGCAAACAGGATTAGATACCCT
+
AGEGGFGGGFGGGGGGGGGGGGGGEFGCFFGCGGFGGGDGGGGGGGGGGGDGGGGFECFFEGGGFEGGGGGFGGGEGGFCGGGGGGGGGGGGEFGGGGGGDEDFGGGGGGGGGDGGGGGG7CGGGCFGFD>F:FG:FFGGGGFGGDFEGD>9;;FGGFGGGG?>;6F,F#<CG?GGGGDGCCCFFFGG4@><CC9>=?GGGEDC<E4FF::E9G?3?FFCFGFFDEG4<A>DGFCEE7CGECD9FFC<:FFFGDGFF;FFFDFB:<CFC88A9EEDCCEGDA=FGGF:DGFGDGGGGGGGFE@+<GGFF9EE@:F@FFGFFAE9FGGGFCGGGGFEFFFFFEDFE:EFGGFGGGGGGGGGGFFGEFGGFE@FFDFEGGGGGGGGGGGGGFFGGGGGGEGGGGGGGCGGGGGCCCCC
@s1801 337
TGGGGAATATTGCACAATGGGGGAAACCCTGATGCAGCGACGCCGCGTGAGCGAAGAAGTATTTCGGTATGTAAAGCTCTAACAGCAGGGAAGAAAATGACGGTACCTGACTAAGAAGCACCGGCTAAATACGTGCCAGACGCCGCGGTAATACGTATGGTGCAAGCGTTATCCGGATTTACTGGGTGTAAAGGGAGCGGAGACGGCTGTGTAAGTCTGAAGTGAAAGCCCGGGGCTCAACCCCGGTACTTCTTTGGAAACTAGGCAGCTAGAGTGTCGGAGAGGTAAGTGGAATGCCCAGTGTAGCGGTGAAATGCGTAGATATCACGAAGAACTCCGATTGCGAAGGCAGCTTGCTGGACTGTAACTGACGCTGATGCTCGAAAGTGTGGGTATCAAACAGGATTAGATACCCT
+
F@FGGCFGFCGDFGGGGGGG,@FGGGGFCEFGGGGGGGGGGGDFFGE:CF:CFFFGEGFCFFDFFFE7=EF,CFAF?FGGG,?FGFGGGBFFGFGCCB,E9F:BD@FGGG=FECAFD<=FF8E>@:FFG9=9<EFFFGE,**3@EE7F*1<FG,=?8;<FFFGF,,4<4<:FGGG@*<:CAEFFGF:G<<E@;G5#:29+97;+88;;>'9F<CF>#FFF@@;,1@'CGFF><E?D?C++F@36F>=BAB8BFCE=@,6+=,:,,,5,=F?A)GGFCEEEA998FAAGFDC,,,E@DCE,FD>GBGGFABCEC@GEFEF?98<CF<C7E<9DCGGGGFF@C7GGFGFCGCGGGGGFCGDEEC;<C9FFEF;GGE8FGEF<FGGGEFF:;FFFGGFF8FFEF9FGGGGFFFACCCCC
@s1801 338
TGGGGAATATTGCACAATGGGGGCAAGCCTGATGCAGCGACGCCGCGTGCGGGATGACGGCCTTCGGGTTGTAAACCGCTTTTGATCGGGAGCAAGCCTTCGGGTGAGTGTACCTTTCGAATAAGCACCGGCTAACTACGTGCCAGCAGCCGCGGTAATAAGTAGGGTGAAAGCGTTATCCGGAATTATTGGGCGTATAGGGCCCGTAGGCGGTTCGTCGCGTCCGGTGTGAAAGTCCATCGCTTAACGGTGGAGCTGCGCCGGGTCCGGGCGGGCTGGAGTGCGGTAGGGGAGACTGGAATGCCCGGTGTAACGGTGGAATGTGTAGATATCGGGAAGAACACCAATAGCGAAGGCAGGTCTCTGGGCCGTTACTGACGCTGAGGAGCGAAAGCGTGGGGAGCGAACAGGATTAGATACCCT
+
EFFF@FECFGGGGGGGFGGG?FGGEGGGGGGGGDGGGGDG@FGGGGGGGGGGGGGGGGGGGGGGGCGGGFE+<FEGF7FBFFF9FFFGDGE:C7FE7>>AFGGCG7FFGGGGG9D<ABC<@EEA>3,>:EFGFG7DCFGD@F>C;:7AEFGEBFEFGGG,,27<E9B<<*?+<EGCFDE,<CGCEE29CC+2CCC87*,3*9;**:E5C>+2:/2@E1*571#1>FEC<7=2:9E#19,<CEFGE<:CD<7243&CECFD8GF@>8.+CFC=:C=/FGF=GEEGGFDFFFE<;CB9EFGFBB+88+FD;EE=<GGEE,FFCGFCGFGF87EGGGGFGFF7FFGEFE,:FC@FC6@EF<FE,FEFFC7GDGF9GGFFF@GGGGF8FGFF@F@@@GGDGDGGGGGFFBEGGGGGGGGGGFCCCCC
@s1801 24139
TGAGGAATATTGGTCAATGGGCGAGAGCCTGAATCAGCCAAGTAGCGTGCAGGATGACGGCCCTATGGGTTGTAAACTGCTTTTATAAGGGAATAAAGTGAGCCTCGTGAGGCTTTTTGCATGTACCTTATGAATAAGGCCCGGCTAATTCCGTGCCAGCAGCCGCGGTAATACGGAAGGTCCGGGCGTTATCCGGATTTTTTGGGTTGAAAGGGGGCGTAGGCCGGAGATTAAGCGGGGTGTGAAGGGTAGTGGCGCAACATCTGCAGTGCAGGGGGAGCTGGGGTCGGTGAGTACGCACAAAGTGGGCGGAATTCGTGGTGTAGCGGTGAAATGCTTAGATATCACGAAGAACTCCGATTGCGAAGGCAGCTCACTGGAGCGCAACTGACGCTGAAGCTCGAAAGTGCGGGTATCGAACAGGATTAGATACCCT
+
CGGDGGCFEDGGGGGGGGGGGGGGGGGGGGGGGGGGGGGGEGFFGGGGGFGGFGGGGGEEGGGGGGFFGGGFGGGGGGCFCDDFEFG,CF?EGGGGGG9FG=C,BBEGCB+,?FDEFGGGGGFAAFGGGF?,<C,4F<E,,+8CE7=FD<DFEA7+FEG<FF,@CCCF@B33@9DFE*>CDF<>CG5BEBC8B,*4**8?++**4:98*31C?<6#4.?;.?A?<FC$>2;&3<C<C**,@FC:,4,B>5,<*FEB;;@,,33,D8,:,D@+C@+8,>6,C7F@+3+3,GGFDC@8=C8<,,,8F@GGGFFE=84E@F@GE=F@)F,GGGF?,CEF,FF;F=,FEC9,E9,FFCF:EGFCGGEFGGFGGGFFDC,CGF@C7GGGGEFGGGEGFAFE6+EGFGFGGGGGGGGFEFGGGFGCGGGGGGGFGGECCCCC
@s1801 340
TGGGGAATATTGCACAATGGGCGCAAGCCTGATGCAGCAACGCCGCGTGCGGGATGACGGCCTTCGGGTTGTAAACCGCTTTTGATCGGGAGCAAGCCTTCGGGTGAGTGTACCTTTCGAATAAGCACCGGCTAACTACGTGCCAGCAGCCGCGGTAATACGTAGGGTGCCAGCGTTATCCGGAATTTTTGGGCGTAAAGGGCTCGTAGGCGGTTCGTCGCGTCCGGTGTGAAAGTCCATCGCTTAACGGTGGATCTGCGCCGGGTACGGGCGGGCTGGAGTGCGGTAGGGGAGACTGGAATTCCCGGTGTAACGGTGGAATGTGTAGATATCGGGAAGAACACCAATGGCGAAGGCAGGTCTCTGGGCCGTTACTGACGCTGAGGAGCGAAAGCGTGGGGAGCGAACAGGATTAGATACCCT
+
FGGGGGG@FCCFFGGGGGGG8FGGG@FGC<FCFFFGE?EFGGGGEGG@:CFGGDGGFCB7FEEFG<B:9?=FG9FDFGG>FDFGGG?F+CFGGGDFDFFCFGDGFGCF>FFD@9FFCFEFCFFCF,DBFG@FFEGGGG7FCC7BFGF,><<FEEGCC*,?CB,7:5F,41+5C*:*=CF9,/C*:++,0%>>;24*2234+7-*(;131)9:9/91:/<*:7><77FFGGFA044,C/7F=B,*7C=>>>,CFCGEBC9F<EF>4+99EFCEF=B,<FGAF6GGGGGGGGFFDC,ACF@DF7GE@7EFEDC8?EFE9GFA,GFE<FGF>F:CFGGGGFB=FFFDGFC7GEDFE@GGFGFFF8CDCCGEGGGFGGGGGFGGGGFFGFEGGGGEDF>GGFGGGGGGGGFGGGGGGGGGFGCCCCC
@s1801 25176
TGAGGAATATTGATCAATGGGCGAGAGCCTGAACCAGCCGAGTAGCGTGCAGGATGACGGCCCTATGGGTTGTAAACTGCTTTTATAAGGGAATAAAGTGAGTCTCGTGAGACTTTTTGCATGTACCTTATGAATAAGGACCGGCTAATTCCGTGCCAGCAGCCGCGGTAATACGGACGGTCCGGGCGTTATCCGGATTTATTGGGTTTAAAGGGAGCGTAGGCTGGAGATTAAGCGTGTTGTGAAATGTAGTGGCTCAACCTCTGCACTGCAGCGCGAACTGGTCTTCTTGAGTACGCACAACGTGGGCGGAATTCGTGGTGTAGCGGTGAAATGCTTAGATATCACGAAGAACTCCGATTGCGAAGGCAGCTCACGGGAGCGCAACTGACGCTGAAGCTCGAAAGTGCGGGTATCGAACAGGATTAGATACCCT
+
FEGFFGGGGGGGGGFGGFFFGGGGGGGGGGGGGGGGGGGE@CCFFGGECEG9DGGDEFGEGGGGGFFGGGGEEGGGGFGGGEGFFGGF9FF<FFEFFGGGGGGGFGGGGGGGGGGGGGCGGFGGGGGGGAFAFGGGGDDFGCEEE@CGDFGGGFGGGGCFFFGGGGGGGEGDFGGGG**4=FGGCGCC0:=EC:CCC8B?,FACFFEEGGD3;AEFC>>ABC:6DDB/B#F<<<&BG?GGG>=/CCFGGGGGDFFGFGFFFGDFCGGGFCCCCGGGGGFGFDDFD<3AGFDF5FB+GGGGE<?DGGGGGGGGFCECEGGFGFGGFGDGFEEECGGGGGGFE;E8C,8GGFGFDFCCGGGFCFEGFFFGGGGGGFDFGFDGGGGF9FCF@B@EGGGGGGGGFCFEE7F:E@GGGGGGFCEAFCGGGGGGGGGCCCCC
@s1801 342
TGGGGAATATTGCACAATGGGGGAAACCCTGATGCAGCGACGCCGCGTGAGCGAAGAAGTATTTCGGTATGTAAAGCTCTATCAGCAGGGGAGAAGAATGACGGTACCTGACTAAGAAGCACCGGCTAAATACGTGCCAGCAGCCGCGGTAATACGTATGGTGCAAGCGTTATCCGGATTTACTGGGTGTAAAGGGAGCGCAGGCGGGCAGTCAAGTCAGCGGTCAAATGGCGCGGCTCAACCGCGTTCCGCCGTTGAAACTGGCAGCCTTGAGTATGCACAGGGTACATGGAATTCGTGGTGTAGCGGTGAAATGCTTAGATATCACGAGGAACTCCGATCGCGCAGGCATTGTACCGGGACATTACTGACGCTGAGGCTCGAAGGTGCGGGTATCAAACAGGAGTAGATACCCT
+
<FFGECFGGFFFGFGFGGGDGGGGGGGGGGGGGGGFFF7@FDGGGGG@=CEGFGGGGE4CF,CFEGGCBGGGEEB<EBGGGCFCFGGCD7C6FGGGGGGGGGECGGGFGGGGGGGGGGGGGGCF@FGGGGFFGFC8CCAGGFFGGD8>FCCFEE;ECCGGDFFGGFFFGGGC<;EECEGDAFGFGGF?F*B9BCF7*2*29D98?-GGGGG=878??639/<CCE0A6FFC:58C9E5C9>FF@5DGGGGGEF9FFC+C>FGDDFCC?F,AC-C6CGF7<=+>B:=?5<@,=B8CCED@,B:C>)GCAE;CA9E<FDC5,FCFCGEFGFCGEF6BB4+7:@BF:F@<FCF@FECF@CGFEFGFFEFCGFB8EFGF@EEGFFFFFFGGFECE8GGGDGGFCFFEE@,F9GGF@C@CC
@s1801 26345
TGGGGAATATTGCACAATGGGCGCAAGCCTGATGCAGCGACGCCGCGTGCGGGATGACGGCCTTCGGGTTGTAAACCGCTTTTGATCGGGAGCAAGCCTTCGGGTGAGTGTACCTTTCGAATAAGCACCGGCTAACTACGTGCCAGCAGCCGCGGTAATACGTAGGGTGCAAGCGTTATCCGGAATTATTGGACGTAAAGGGCTCGTAGGCGGTTCGTCGCGTCCGGTGTGAAAGTCCATCGCTTAACGGTGGATCTGCGCCGGGTACGGGCGGGCTGGAGTGCGGTAGGGGAGACTGGAATTCCCGGTGTAACGGTGGAATGTGTAGATATCGGGAAGAACACCAATGGCGAAGGCAGGTCTCTGGGCCGTTACTGACGCTGAGGAGCGAAAGCGTGGGGAGCGAACAGGATTAGATACCCT
+
EFGGGG@EFG<AFGGGGGG?FFFGGEEGC,CFGGFGGFEGGGGGGGGGGGGEGGGGGGFGGGGGED@FEFGGGFFGGGG7CEGGDDGCFGGGGGDCFGGGGGGGGGGCFCFCGGAFGGGGGGGFGFFGGGEGGGGFD9B@B8FFGGGEGBCCBEGE:<CGGG9<CDC?FGGGGF<;CEGGFEG:C>E?FGGFGGEC*AC@FGE<CC;CEGCGGC::>BC3BFEFEEF:GFC?FGG8FFGEG5DDF8@CGGCGGCCFGGGF>EFC@:7<EFC>GGFEDDB8G>GGFGGGGFDDBF89FECEEC77GEGGGGE5GEFGFECGGGGCGGGGEEEFGGGGEFGCCDFFFFGFEC@E9<FCFGFECFA?GFFGGGGGGGGGGGGGGGGFGGDEEGGEGGDGGGGEFBGFGGFGGGGFFGGGFF@CCCC
@s1801 23022
TGAGGAATATTGGTCAATGGGCGAGAGCCTGAACCAGCAAAGTAGCGTGAAGGATGAAGGTCCTACGGATTGTAAACTTCGTTTATACGGGAATAAAGTATCCTACGTGTAGGATTTTGTATGTACCGTATGAATAAGCATCGGCTAACTCCGTGCCAGCAGCCGCGGTAATACGGCGGCTGCGAGCGCTATCCGGATTTATTGGGTTTAAAGGGAGCGCAGACGGGAGATTAAGTCAGTTGTGAAAGTTTGCGGCTCAACCGTAAAATTGCAGTTGTTACTGGTTTCCTTGAGTGCAGTTGAGGCAGGCGGAATTCGTGGTGTAGCGGTGAAATGCTTAGATATCACGAAGAACCCCGATTGCGAAGGCAGCTTGCTAAACTGTAACTGACGTTCATGCTCGAAAGTGTGGGTATCAAGCAGGATTAGATACCCT
+
E8F9EECGGGGG,CEF<C<,BF:7@@@FCDF@DECF?F,<CFEFC,+68BDFFFF?,CFD8,6,E9BF@FGF9?FGGGFF,,:C@EC9,4CFGGDFFGG9A9A9FC+BAEFCFGGGGGGGGGFGDBE:?F8:EFGD,?EE,,+8@FFGG,?FF++3FF=7DFD>@>FGFDCC<CF7**>*=**<<<=77CF8C9B<#'#7;>?F:?CEE>7CCD5#C:?D86=*F:GGFGEDC8@A/FDEC>/=-99D>>3:EFFEDACBC+8,?@C?,C,,<:,A8,=6GDGFFB,AD8E<+EDGFFFF8=:E:+DFEE>4+,7+7C,C,GEDBCCC9ADE:,:69B,9C,CGFCGF9FFF@67C:GGEF@GDF9FGFCGGCFF@EEC,,GGGFFFEGGFDFEGFFEFAFEFF<CGGGFDEGDEC?FCGGGGGGFACFEF@CCCC
@s1801 345
TGGGGGATATTGCGCAATGGGGGCAACCCTGACGCAGCAACGCCGCGTGAAGGATGAAGGTTTTCGGATTGTAAACTTCTTTTATTAAGGACGAAAAATGACGGTACTTAATGAATAAGCTCCGGCTAACTACGTGCCAGCAGCCGCGGTAATACGTAGGGCGCAAGCGTTGTCCGGATTTACTGGGTGTAAAGGGTGCGTAGGCGGCTTTGCAAGTCAGATGTGAAATCTATGGTCTCAACCCATAAACGGCATTTGAAACTGGAGAGCTTGAGTGAAGTAGAGGCAGGCGGAATGCCCCGTGTAGCGGTGAAATGCGTAGAGATGGGGAGGAACACCAGTGGCGAAGGCGGCCTGCTGGGCTTTAACTGACGCTGAGGCACGAAAGCGTGGGTAGCAAACAGGATTAGATACCCT
+
BFGFGG7CEEDGGGGGGGGGCFDFGDGFFCFDGGEDGGFFGGDGF>C@FFCFGGGFDFFAB?<FGGGG7FEEED<BDFF9FEFFCGGGFCFFGGGGGFGGCFEGGGGFFFDFGGF9F<FGGGCC@C7:FFGFFFG,>F;FG,,@,*>>7:**@CE*@?FG7,<*1:<+CF:E@BE@1=FE9:0<FGGGGGF+<C78C=C6*11;<75GG>F75D@?G<C-1ACG7AB@CE><D:@%><FCC8CFCFE@36,B?GFFF=@9==DB9GFDCD<FFDFCA,GGDFF9F=6CEEBE;@>=+EF7CFCEC5GCFFE<;C,?GDFF=FAEGGGGFF@ECCCGGCEGGGGECGEFCFFEFF<8DGGGGGGGGGFGGGGCFFCGFAFB,FGGGGFF7@FC8GGGGGFGGGGGGGGGGGGGCCCCC
@s1801 346
TGGGGAATATTGCACAATGGGGGAAACCCTGATGCAGCGACGCCGCGTGAGCGAAGAAGTATTTCGGTATGTAAAGCTCTATCAGCAGGGAAGATAATGACGGTACCTGACTAAGAAGCCCCGGCTAACTACGTGCCAGCAGCCGCGGTAATACGTAGGGGGCAAGCGTTATCCGGATTTACTGGGTGGAAAGGGAGCGTAGACGGCAAGGCAAGTCTGATGTGAAAACCCAGGGCTTAACCCTGGGACTGCATTGGAACCTGTCTGGCTCGAGTGCCGGAGAGGTAAGCGGAATTCCTAGTGTAGCGGTGAAATGCGTAGATATTAGGAAGAACACCAGTGGCGAAGGCGGCTTACTGGACGGTAACTGACGTTGAGGCTCGAAAGCGTGGGGAGCAAACAGGATTAGATACCCT
+
GFFFGFFGGGGFFFGGGGGGGGGGGGGGEGGGGCGGFG7FGDDCFEGFGGGGGFFE4EEFFACECFE=FDFEDGFGGGGDDEFGD@FFD7+FGFGFAEEDFCEGGCEFFGFGGG8DGGGGGGG@FGF,,CFGEFFGGD@FE<>CGGD@<7>FF?7F<F7<FCEGGGGG:FE8FGGGGGE?6B=GGFCC#>8<F7?CEGC=GGGCECC:,E>EFFCFC?>D6@>DF@E@EFGE@:>%;?GFEGDDGCF<FG?FDFCECFD.4?DA><@?FG7FDF6F6EE/@A#EGGG@EF?@,=E=49FFF?B=AGGDFFE,=EGEFFCGGGFGGFGGGGGFBFFAAFGFBCGGF::FEEFE9FGF8FFFFGGGGEEGCFCFF8DEGGGGFGGGGGGGGGGGGGFGGGGGGGGGGFGGFGGCCCCC
@s1801 347
TGAGGAATATTGGTCAATGGGCGAGAGCCTGAACCAGCCAAGTAGCGTGAAGGATGAAGGTCCTACGGATTGTAAACTTCTTTTATACGGGAATAAAGTATCCTACGTGTAGGATTTTGTATGTACCGTATGAATAAGCATCGGCTAACTCCGTGCCAGCAGCCGCGGTAATACGGAGGATGCGAGCGTTATCCGGATTTATTGGGTTTAAAGGGAGCGCAGACGGGAGATTAAGTTAGTTGTGAAAGTTGGCGGCTCAACCGTAAAATTGCAGTTGATACTGGTTTCCTTGAGTGCAGTTGAGGCAGGCGGAATTCGGGGTGTAGCGGTGAAATGCTTAGATATCACGAAGAACCCCGATTGCGAAGGCAGCCTGCTAAACTGTAACTGACGTTCATGCTCGAAAGTGTGGGTATCAAACAGGATTAGATACCCT
+
@FFGGEFFGGGGGGGGGGG@CGF7+FFGGEGGGGFGFFGFGGGGFGG,:FDFGGGGFDFAEEEFFGGCE@FEFFFGGFGGGGGGFGFG8C>:FGGGGFFFFGGGGGGEF<EFFFE,:FFEFFGGGGGGGGGGGGGGGF:F,=@@EEGGGGGA7F7FFFGGCFGGEE@GGG@FGGFDE*@8D::FC7?C1CC,<,=E=EEFFFG<FDBGGFFGGGGFC9E:(77D7.4+:772@<C5,?>9<<'<;@A@@+#2+?C>63>FFFE,362DA:=5;GFDD@D=6,?F?4,=?A,GEGFF=;=<=A98FFFB78FFDEC+B@+CDDCC5F7CEEC9,??8><<FEFC:A,C<F<DB68:7,B,C:CFCGGEGGGFF@,GE@C;,GFC9GGGGGCEGFEGGGFGGGGGFFFEB-EF<GGFGFAEFGGGFE9GFGGGCCCCC
@s1801 348
TGGGGGATATTGCACAATGGGGGAAACCCTGATGCAGCGACGCCGCGTGGAGGAAGAAGGTTTTCGGATTGTAAACTCCTGTCGTTAGGGACGATAATGACGGTACCTAACAAGAAAGCACCGGCTAACTACGTGCCAGCAGCCGCGGTAATACGTAGGCTGCAAGCGTTGTCCGGATTTACTGGGTGTAAAGGGCGTGTAGGCGGAGATGCAAGTTGGGAGTGAAATCCATGGGCTCAACCCATGAACTGCTCTCAAAACTGTATCCCTTGAGTATCGGAGAGGCAAGCGGAATTCCTAGTGTAGCGGTGAAATGCGTAGATATTAGGAGGAACACCAATGGCGAAGGCAGGTCTCTGGGCCGTTACTGACGCTGAGGAGCGAAAGCGTGGGGAGCGAACAGGATTAGATACCCT
+
FFGGGGGEGGGGGGGGGGGGGGGGGGGGGGGGGGGGGGGGGGGGGGGFGGGGGGGGFFFGFCAFGGGFGGGGGGGGGGGGGGGGGGGGGFFFDCFGGGGGGGGGGGGFGG8FGGFGGGGGGGGGGGGGGGGGGGGGGGGGGFFFGEEG7FGGGGGFGG7FGGDFFGGDG77:CFGGGCFCGGGGGGGGC<GG>CC@<2C>=CECGCBC@D<$FFC57DD7<@;<?=FGGGGGGCFB6GGFGF7@F@;FDGFG:@E8DC'=FFGGGFFDG8CDCGGFGGGG@GGGD6GEDGGGFFFFFEGFGGGGFGEEFBFBC7EGGGGGGGGGGGGGGEFFFE=FDGGFFBGFFF9GFEGGFGGGGGGGGFEGGGGGGF@EGGGFEGFCGGGGEGGGGGEGGGGGGGGFGGGGGFGGGGFCCCCC
@s1801 349
TGGGGGATATTGCACAATGGGGGAAACCCTGATGCAGCGACGCCGCGTGGAGGAAGAAGGTTTTCGGATTGTAAACTCCTGTCGTTAGGGACGATAATGACGGTACCTAACAAGAAAGCACCGGCTAACTACGTGCCAGCAGCCGCGGTAATACGTAGGCTGCAAGCGTTGTCCGGAGTTACGGGGTGTAAAGGGCGTGTAGGCGGAGATGCAAGTTGGGAGTGAAATCCATGGGCTCAACCCATGAACTGCTCTCAAAACTGTATCCCTTGGGTTTCGGAGAGGCAAGCGGAATTCCTAGGGTAGCGGTGAAATGCGTAGATATTAGGAGGAACACCAATGGCGAAGGCAGGTCTCTGGGCCGTTACTGACGCTGAGGAGCGAAAGCGTGGGGAGCGAACAGGATTAGATACCCT
+
D,CEFFEFGFFGGGGGGGF,;B7CFGGGGGFGFFGGAFCCGEEGEGGFEEGGCFFGFGFFEFGFGGEGGEGGFFGGFGGFGGGFGGG7=FFDGE7F7DFGGGGEGCFEFGGGG8FGGFGGGG:CFEGGFGG?FFDDGGFGGDGGGGGGGEGGGGGGGFFC7:F:B@FF<:*;FGGGG*CC@@#C:<,2#60<>CEEF:8>@?CCFE>0>CC:C:F=@DFE#3/0=5;@F6?FF:B@,.GBB>ACGC@>=GFF7A,5C990DFFF:.CFD@8@)@6+6CFFDFDF?+4+F?F@4?E8E9,5F,E@5GECE;F4,,@>,FEFE@?DGGFFC9EF8::6,?9:@E@4E6BGFEDDECFC<DGGGGGGGGE@GF@CF=,GFGGCGGFFC:GDGGGGGFGGCGGF<CFFFCGGGF<@@BA-
@s1801 350
TGAGGAATATTGGTCAATGGGCGAGAGCCTGAACCAGCAAAGTAGCGTGAAGGATGAAGGTCCTACGGATTGTAAACTTCTTTTATACGGGGATAAAGTATCCAACGTGTAGGATTTTGTATGTACCGTATGAATAAGCATCGGCTAACTCCGTGCCAGCAGCCGCGGTAATACGGCGGATGCGTGAGTTATCCGGATTTATTGGGTTTCAAGGGAGCGCCGCCGGGAGATTAAGTCAGTTTTGAAAGTTTGCGGCCCAACCTTAAAATTGCAGTTGATACTGGTTTCCTTGAGTGCAGTTGAGGCAGGCGGAATTCGTTGTGTAGCGGTGAAATGCTGAGATATCACGAAGAACCCCGATTGCGAAGGCAGCTTGCTAAACTGTAACTGACGTTCATGCTCGAAAGTGTGGGTATCAAACAGGATTAGATACCCT
+
E@DFGF@FFGDGGGGGGGGGFEEFGGGGGGGGGF<FFEAFEFFGGGGBCFF9FE6ECFFFDFFCFCFCCC@,CEE9FCFFFGAGFAE<FGC7@CFGGGFEE9<,,:+BBFEFFFG9CFGFGFGA,C,?<D<EFCE,F,8A<<:3@D=DFD:AEGFDGFCF=F8F8+CC@*@,@@***5>=C*64*1*8?,?<?AFB*7:,:1,2?<FC*,72>FC)4-/5((1/@.@>CC;CFG:@@95<>&?8EEG?.78C:::,#&,<:C#8>=;?C9C<76FGD,DD=FF8F<CF@,@GFGGF84@8=8GFE9888,GF>CGEB===F:EEACEE=@,C,FEED95CGFFFE,:,:,:EGFB7FCECE7GGGGGGGFFGDGGFFECFFGFGFFGGFFFADFFEA:CE8EGGFGEEFFGFFCFDGGCFCGGGGGFAGDACCCCC
@s1801 21580
TGGGGAATATTGCACAATGGGCGCAAGCCTGATGCAGCAACGCCGCGTGCGGGATGACGGCCTTCGGGTTGTAAACCGCTTTTGATCGGGAGCAAGCCTTCGGGTGAGTGTACCTTTCGAATCAGCACCGGCTAACTACGTGCCAGCCGCCGCGATAAGACGTAGGGTGCAAGCGTTATCCGGAATTATTGGGCGTAAAGGGCTCGTAGGAGGTTCGTCGCGTCCGGTGTGAAAGTCCCTCGCTTAACGGTGGATCTGCGCCGGGGACGGGCGGGCTGGAGTGCGGGAGGGGAGACTGGAATTCCCGGTGTAACGGTGGAATGTGTAGATATCGGGAAGAACACCAATGGCGAAGGCAGGTCTCTGGGCCGTTACTGGCGCTGAGGAGCGAAAGCGTGGGGAGCGAACAGGATTAGATACCCT
+
,C<866:,CCFFFFGGGGF8EECEGCCGFGCEF9CF@F,;,@CE:@@F+@FGCEFEAF@B:CEGGCFCEFGFDCFFFEECFF9CCFCC=FCB7FDFGFC9A+F@CGCDFGDFG,38FDFGGF7DFGCDFGCEEGEGGGFEC@CGEGC1CC*=1<*48*,?FCF:F*18CEF;C*<14;*,<8:5:FC,9:9+**11*7:+C5*8;E?E5>,258C68.2931:1C=?BG(75<AE=43*#;A<+27=<C:E<:F9@FC05::D@@3GGFEEGEGGGGF@5FEECCC+GGFCFBE<FGGEFGGECC7EF<C@0A7GFFFEE?E=FFFGFGGFEEDFAE?B,C,C,B,CFCEBF@,E?FFF@CEFDGGGGGFF9GGGGGGGGGGFDGGGGGGFDGFGGGGGFEBCFCFFCCGGGFFGFFGCCCCC
@s1801 352
TGAGGAATATTGGTCAATGGGCGAGAGCCTGAACCAGCCAAGTAGCGTGAAGGATGAAGGTCCTACGGATTGTAAACTTCTTTTATACGGGAATAAAGTATCCTACGTGTAGGATTTTGTATGTACCGTATGAATAAGCATCGGCTAACTCCGTGCCAGCAGCCGCGGTAATACGGAGGATGCGAGCGTTATCCGGATTTATTGGGTTTAAAGGGAGCGCAGACGGGCGATTAAGTCAGTTGTGAAAGTTTGCGGCTCAACCGTAAAATTGCAGTTGATACTGGTTTCCTTGAGTGCAGTTGAGGCAGGCGGAATTCGTGGTGTAGCGGTGAAATGCTTAGAAATCACGAGGAACCCCGATTGCGGGGGCAGCTCACTGGAGCGCAACTGACGCTGAAGCTCGAAAGTGCGGGTATCGAACAGGATTAGATACCCT
+
DFGGGGGGGGGFGGGFGGGGFFGGGGGGGGGGGGGGGGGGGCEFGGGFGGGGGFGGEFGGFFGGGEFFGGGFGFFGGGGG,,CEGGGGGEGG7BDDGGGGG9BFG<FEDFFGGG?<,FFFFEFGGFEFGGG,EFG9FAFGGF7FGGEGGGGGCF7EGGFG,>DFGGGFEEFGGBBF*FFC:E7CCEGCFDCFFGEGE9FG7FG:<C<FCFC>GGG:<>FE(/19<@D&=>2<BF?9-FEFFC:2:ACAF*>E<<>3,<<@CGG3,>EE9FF2GFFD@#')FD,F@,<=?DFF*BFECGFD=A,@DD7GEEAED8CBCF>9EGC+FFC,FFDA,<D8E-GGF=,GGGGFF9EFCCDF?,DC7EF>=@FFGFFF9GFCFF=?CGGGFGGGFECBC<AFF7GGFGGF?GGFCDFD@8GGGFEFGGFFAFF<FCGCCCCC
@s1801 353
TGGGGAATATTGGGCAATGGGCGCAAGCCTGACCCAGCAACGCCGCATGAAGGAAGGAGGCTTTCGGGTTGTAAACTTCTTTTAAGAGGGAAGAGCAGAAGACGGTACCTCTAGAATAAGCCACGGCTAACTACGTGCCAGCAGCCGCGGTAATACGTAGGTGGCAAGCGTTGTCCGGATTTACTGGGGGTAAAGGGCGTGCAGCCGGGTCTGCAAGTCAGATGTGAAATCCATGGGCTCAACCCATGAACTGCATTTGAAACTGTAGATCTTGAGTGTCGGAGGGGCAATCGGAATTCCGAGTGTAGCGGTGAAATGCGTAGTTATTAGGAGGGACACCAGTGGCGAAGGCGGATTGCTGGACGATAACTGACGGTGAGGCTCGAAAGCGTGGGGAGCAAACAGGATTAGATACCCT
+
DFGGGGGGGGGGGGGGGGGGGGGGGGGGGFGGGGGGGGGGEEGGGG7BFGGGD,FFCCFFGGGGGEGGGCFGGGGGGGGGEGGFFFCFGGGFCFGFGGGGGGGDCFGGGGGGGGGGGGGFGGFFGDGG@FGCFGGE@GGG8F@FDDGGGGEGGGDGGC,D:7DFGDFCCF7CFEEEGG@EG?B9FF<@**:EFF9B==7CDCCE8><:C2/2;1ED;;D=:DEC=;<F<GGCFEFFG4,CCC:CCEDAFC<GDD53@7/>9CF@,9:B:59=@A6FFFE8>F?F=9ED?++DCD8GEEE?4<FA64)C>E=FE9?:FC@:,9<,GGFECBE95:,E,@EA??@EE?GGEGF:EFECGGGEGGGGGFFGGGEFCEFEGGGGGGGGGGGGGGGGGGGGGGGGGFGGFFCGGGGFGCCCCC
@s1801 354
TGGGGAATATTGGGCAATGGGCGCAAGCCTGACCCAGCAACGCCGCGTGACGGAAGGAGGCTTTAGGGTTGTAAACTTCTTTTACGAGGGAAGAGCAGAAGACGGTACCTCTAGAATAAGCCACGGCTAACTACGTGCCAGCAGCCGCGGTAATACGTAGGTGGCAAGCGTTGTCCGGATTTACTGGGTGTAAAGGGCGTGCAGCCGGGTCTGCAAGTCAGGTGTGAAATCCATGGGCTCAACCCATGAACGGCATTTGAAACTGTAGATCTTGAGTGTCGGAGGGGAAATCGGTATTCCTAGTGTAGCGGTGAAATGCGTAGATATTAGGAGGAAGACCAGTGGCGAAGGCGGATTGCTGGACGATAACTGACGGTGAGGCTCGAAAGCGTGGGGAGCAAACAGGATTAGATACCCT
+
FGGGGGCGGGGGGFGG8FFFGFGGGCEDGGFGGGFGGGGFFEGCCEEFGG7?@CFEGFGGGGG@,:CCFFFFGGGGF9?F<BFF,CDGGGGGDAF=EFCEFGCEEGGGGGGGGGGGGFG9FFDFFCGG:DFG,@EEFGG9<FCGFG>CBC*>CCFFGCGD:F?ECF3:<CCC*6<BBFECGFC:9:0C,<*?9FCF<EE)C>83*;CEGC?F@77#(.<76$@%97@@<:GFC9FD@>6F#8#FEC=,.98#><3DEAC>793CEA9GFD?4.,<CGFDGCB,4@@,6F>=+:4,,488DE9A9@6)GEGEEC,C=FE?GGGFCCAF9GF?,@@<<,DCAECB,GGEB,FECFFFGGGDFDGGFC@,FECDGGGFF8GGFGFD:GCCGGFCF@EGGGGGFEAGFEGF<GGGGFCCCCC
@s1801 355
TGAGGAATATTGGTCAATGGGCGCAGGCCTGAACCAGCCAAGTGGCGTGAAGGATGACTGCCCTATGGGTTGTAAACTTCTTTTATAAAGGAATAAAGTCGGGTATGTATACCCGTTTGCATGTACTTTATGAATAAGGATCGGCTAACTCCGTGCCAGCAGCCGCGGTAATACGGAGGATCCGAGCGTTATCCGGATTTATTGGGTTTAAAGGGAGCGTAGATGGATGTTTAAGTCAGTGGTGAAAGTTTGCGGCTTAACCGTAAAATTGCAGTTGATACTGGATAGCTTGAGTGCAGTTGAGGCAGGCGGAATTCGTGGTGTAGCGGTGAAATGCTTAGATATCACGAAGAACTCCGATTGCGAAGGCAGCCTGCTAAGCTGCAACTGACATTGAGGCTCGAAAGTGTGGGTATCAAACAGGATTAGATACCCT
+
CFGFGCFEGGGGGGGGGGGGGGGGGFGGGGGGGGGGGGGGGDFGGGGGGGGGGGDEFFFGGGGGGFGGGGGGGGGGGGGG9FGGGGGGGGGGGFFGGAEFGDEFGFCFGGGGGGFGFFGGGGGDEFFDGGGGGGGGGGGFE8:FGGC@FFFGGGGGGGGGGGGGGGGGE@EG<ACFF:FC7FFGFBCFF@CFFGGGE?FGGGGCCCG7CECCFCC=F=@589?CFFBFGGFGGFG>,/:<#DGGGGFBFFCFFFGFGGEGFFGGGGFGGGF<CFCCE0DCFDB8,?B,FE48FGFF?EFFGGGGGGGFC?FE=,+EGGE8FGDGFGGGGGF9FCGD9C9GFCGFGGGGGGGGGCGGCDGDGFE8GGFEGEFGGGGF<E<,GGGGGFEGGGGGGGGGGGFFFEFGGGGGGGGGGGGGGGFGGGGGGCGFGFGCCCC<
@s1801 356
TGAGGAATATTGGTCAATGGGCGAGAGCCTGAACCAGCCAAGTAGCGTGCAGGATGACGGCCCTATGGGTTGTAAACTGCTTTTATAAGGGAATAAAGTGGGGCTCGTGAGCTCCTTTGCATGTACCTTATGAATAAGGACCGGCTAATTCCGTGCCAGCAGCCGCGGTAATACGGAAGGTCCGGGCGTTATCCGGATTTCTTGGGTTTAAAGGGAGCGTAGGCCGCAGGTTAAGCGTGTTGTGAAATGTAGGGGCTCAACCTCTGCACTGCAGCGCGAACTGGCTTGCTTGAGTACGCACAACGTGGGCGGAATTCGTGGTGTAGCGGTGAAATGCTTAGATATCACGAAGAACTCCGATTGCGAAGGCAGCTTGCTGGACTGTAACTGACGCTGATGCTCGAAAGTGTGGGTATCAAACAGGATTAGATACCCT
+
DGGGGGGGGGGGGGGGFFFG?EFGGGGGGGGGGGGGDGGGGGGGGGGGDGGFGGGGGGGGGGGGGGGGGGGEGGGGGGGGGGGGGGGGGGG,FFFFGGGGGGGGGGGGCFDCCFGGGGGGGGGGGGGGCFGGGGGGGGGGGGG7@EGCGGGGGGGGGGGGGGGGGDGCFGGG9EGGCGGGFGFEGGGGGGGCGGGFEE@@$:FFGG?4FCEE+2;0:9CF2<CGFGGFEE78FGC4@GFCGF@A<ECFFCDC>@E6CEGCDFDCGGF'GEGEEFCFB@9=/FGGGGGGFEGF9GCFGGGGGCFEGEGDE?GGGGE7GGGGDGGEBEEEEGEEAGGGGFFDE@,GCEGGF?9E@F7GEFFGGGEFGFGGGGGGGGGGGGGGGGGGGFE:CGFGGGGGGGGGFEFFCFEGGGGGGGGGGGGGGGGGGGGGFFFCCCCC
@s1801 357
TGAGGAATATTGGTCAATGGACGAGAGTCTGAACCAGCCAAGTAGCGTGAAGGATGAAGGTCCTACGGATTGTAAACTTCTTTTATAAGGGAATAAACCCTCCCACGTGTGGGAGCTTGTATGTACCTTATGAATAAGCATCGGCTAACTCCGTGCTAGCAGCCGCGGTAATACGGAGGATGCGAGCGTTATCCGGATTTATTGGGTTTAAAGGGAGCGCAGACGGGTCGTTAAGTCAGCTGTGAAAGTTTGGGGCTCAACCTTAAAATTGCAGTTGATACTGGCTTCCTTGAGTGCGGTTGAGGTGTGCGTAATTCGTGGTGTAGCGGTGAAATGCTTAGATATCACGAAGAACTCCGATTGCGAAGGCAGCACACTAATCCGTAACTGACGTTCATGCTCGAAAGTGTGGGTATCAAACAGGATTAGATACCCT
+
EGGGGGGGGGGGGGGGGGGGGGGGGGGGGGGGGGGGGGGGGGGGGGGEGGGGGGGGGGFGGFFGGGGGGGGGGGGGGGGGGGGGGGGGGG@FGGGGGGG>BE7FFGDDGGGGC4+CGFGGGGGGFGFGGD9FGGGGAFDF<E@C7D8FFC?DGG<CGGGFF9F@EEFGGGDG9EFF:C><AFF:**C:FF7BCCCCE=<<CFCFE8FCFGFGFGD)425/+9:<:>578;D;C=7CD=?8,<C@9CFGGEECDDEFFDDCC,AFCFFFFB:*,,>0E9B<8@<,,,E:8A668:>EEE>GD=4BF6FBFD?,F?GGDGFEE9EEAF7GECFE,FFFFC@EE;ECGFGFF?5,FCC8,FCBGGGGGECFGGFGFGGGGGGGGGGGGGEEEFCFGGCGGGGFFGGGFFGGGGFFFFFGGGGGFGGGGGGGGGFCCCCC
@s1801 358
TGGGGAATATTGCACAATGGGGGAAACCCTGATGCAGCGACGCCGCGTGAAGGATGAAGTATTTCGGTATGTAAACTTCTATCAGCAGGGAAGAAAATGACGGTACCTGACTAAGAAGCCCCGGATAACTACGTGCCAGCAGCCGCGGTAATACGTAGGGGGCAAGCGTTATACGGATTTTCTGGGTGTAAAGGGAGCGTAGACGGCGATGCAGGCCAGATGTGAAAGCCCGGGGCTCAACCCCGGGACGGCATTTGGAACGGGAGGGCTAGAGTGTCGGAGAGGAAAGTGGAATTCCTAGTGTAGCGGTGAAAGTCGTAGATATTAGGAGGAACACCAGTGGCGAAGGCGGCTTGCTGGACGATGACTGACGTTGAGGCTCGAAAGCGTGGGGAGCAAACAGGATTAGATACCCT
+
CEGFG@CFCFFFGFFFGGGFFFGGGGGGGGGGG9C@FGGDGEGGCGGFEGGGGGFFEE?CFGFDFDECCFGGGFGGDGGGGCFGGGGGGGGGGGGGE,BEEF7?BCAFFG,EEFF,D,BFFEGE+BFGDFFGG@8ECFFFCDFGCECG>*>;,>C:FCCC@C7FC@C<<4:8,4C:44BB,5FF@FGGCD+?CFCCEDE1<<E?<//+#2,*<#:*,87;<@+C7@+DGGGGF@C,,>>+B7@@++6F@,CDGGDEF@+6++8,6:,5,B?FD>8@>7GFGF@:<,,??9<B8BE@,F8B9,>68EC9CGGE@=6,FEC8@,EC6,EFD<FGGGGGGFCC@EC7GFF7EC@@@E<<<FGFGGGECF@DGFDFFGGGGGFF,GGFCCEEEFGGGGGGGGFFGGGGGGGGGGGCCCCC
@s1801 359
TGGGGAATATTGCACAATGGGGGAAACCCTGATGCAGCAACGCCGCGTGAAGGATGACGGTTTTCGGATTGTAAACTTCTTTTCTTAGTGACGAAGACAGTGACGGTAGCTAAGGAATAAGCATCGGCTAACTACGTGCCAGCAGCCGCGGTAATACGTAGGATGCAAGCGTTATCCGGATTTACTGGGTGTAAAGGGAGCGCAGGCGGGACTGCAAGTTGGAGGTGAAATACCGTGGCTTAACCACGGAACTGCATCCAAAACTGTAGTTCTTGAGTGAAGTAGAGGCAAGCGGAATTCCGAGTGTAGCGGTGAAATGCGTAGATATTCGGAGGAACACCAGTGGCGAAGGCGGCTTGCTGGGCTTTAACTGACGCTGAGGCTCGAAAGTGTGGGGAGCAAACAGGATTAGATACCCT
+
FFGGGGGGGGGGGGGGGGGGGGGGGGGGGGFFGGGGGGGGGGGGGGD@CGGGFFFFGGGGFFFDFGGGGGDFGGGGGGGGGGGGFGGGFGFFGFE+BEFGGFFGGGGGEFFFGGGGGGGGGGFFGFEDGGGEGGGDGE7@CEGF@GGDGGGGGGGDD>FGFFFGGGFFGGEEGGGGGGGGGCCCGFFDGFBECFCBCE7*/CB@?C<EEG=9<=AFF.@@-F:#DDEAEC=GCC5%:>CCG.BB@@8C,,GEE<D=3C7D:CFGE>D<FFF<A09FGGFD;;FEFCGFDCCF>?99+B@++4,DFEC8:@EE,<A,:FE6?EFECD@F7@AE,FB,8FFAFFCCEEFFGEGEFGGFFFGCFDFFAAGGGGGGEGGF?EA?FEFGFFFFGGGGFFDCGFGCF<DGGGGGFGGF@GCCCCC
@s1801 360
TGAGGAATATTGGTCAATGGACGAGAGTCTGAACCAGCCAAGTAGCGTGAAGGATGAAGGTCCTACGGATTGTAAACTTCTTTTATAAGGGAATAAACCCTCCCACGTGTGGGAGCTTGTATGTACCTTCTGAATAAGCATCGGCTAACTCCGTGCCAGCAGCCGCGGTAATACGGAGGATCCGAGCGTTATCCGGATTTATTGGGTTTAAAGGGAGCGTAGATGGATGTTTAAGTCAGTTGTGGAAGTTTGCGGCTCAACCGTAAAATTGCAGTTGATACTGGATTTCTTGAGGGCAGATGAGGCAGGCGGAATTCGTGGTGTAGCGGGGAAATGCTTAGATATCACGAAGAACTCCGATTGCGAAGGCAGCCTGCTAGGCTGCAACTGACATTGAGGCTCGAAAGTGTGGGTATCAAACAGGATTAGATACCCT
+
FFGGGCEFGGGCGGGGGGGGGGGEEGGGGGGGGGGGGGGDFGFGGGGGECGGGGGGGGADEFGGGGGG,BEEGG9EEG9FGGGGGGGGG,EFCFGGGG,FFGGGGGGDAFGG+?CFGGGGGGGDGGGFB,C<?AEEGGGGFA@EEGGG8FG<@<A@FFGGGGGGGGFFFGGGGGC:@CEFFCG7*5*CFCEFGGGD5*<F@DFFGF*F*CCFGGEAE:C5?@':@<G6CGCGGGG:ABGEFC3E::,?FF6=>=:,7CEFC>BCCEEGGFG>FB6C<'?D6EE?FA8C,<8A)F=E@9,,,,,EFECBF8DD@>@7@<8FEFEEAF@E>,,CGGFCCC,DFFC:EDC,GGDECC7GF?A,E@CFFEFGGGEF@,FFECA,<ECCGFEFGFGGGGGGGGGGGFGGGFGGGEEEEGGGGGGFGFGF9GEDFDECCA8B
@s1801 361
TGGGGGATATTGCACAACGGGGGAAACCCTGATGCAGCGACGCCGCGTGGAGGAAGAAGGTTTTCGGATTGTAAACTCCTGTCGTTAGGGACGATAATGACGGTACCTAACAAGAAAGCACCGGCTAACTACGTGCCAGCAGCTGCGGTAAAACGTAGGTGGCCAGCGTTGACCGGATTTACGGGGTTTAAAGGGCGTGCCGCCGGGTCTGCAAGTCAGATGTGAAATCCATGGGCTCAACCCATGAACTGCATTTGAAACTGTAGATCGTGAGTGTCGGAGGGGCAATCGGAATGCCTAGTGTAGCGGTGAAATGCGTAGATATTAGGAGGAACACCAGTGGCGAAGGCGGATTGCTGGACGATAACTGACGGTGAGGCGCGAAAGTGTGGGGAGCAAACAGGATTAGATACCCT
+
FFGGGGGGGGGGGGGGGGEGGGDGGGGFGEGGGGGGGGGGFCFGGGGFGGFGGGGGGGGFAFFGGGG@FFGGEEEGCFFCFFEFGGGGGGGGGGCE@FGGGGGGFGGG9CGGGGGGGGG8CEE:EGEGFFCG>F7>DD,>D,33:F*CFFGGGFGFDFDFAFF3CCFG>7<#>/EFDEEGCF0<C@7',9@CEGCBFG1;#7?:CEGGCDCFF:FEC9@,$4CFFFDECDFCCGG@8@FF7FDCECCFFF>C=F@DAADDGFE:=B7GG&F=DECGGEECFFCFED@B+FFCFGGF?FFFGFE@>F@FGGAA47FGGGGGGDEFEF8GGGGFCCCEGGGGEGGFGC:GGGGGGGGGGGGGGGGFFFAGGGGGGGFGGGGGGGGF<DGGGGGGGGFFGGGGGGGGGGGGGFGCCCCC
@s1801 21958
TGAGGAATATTGGTCAATGGGCGAGAGCCTGAACCAGCCAAGTAGCGTGAAGGATGAAGGTCCTACGGATTGTAAACTTCTTTTATACGGGAATAAAGTATCCTACGTGTAGGATTTTGTATGTACCGTATGAATAAGCATCGGCTAACTCCGTGCCAGCAGCCGCGGTAATACGGAGGATGCGAGCGTTATCCGGATTTATTGGGTTTAAAGGGAGCGCAGACGGGAGATTAAGTCAGTTGTGAAAGGTTGCGGCTCAACCGTAAAATTGCAGTTGATACTGGTTTCCTTGAGTGCAGTTGAGGCAGGCGGAATTCGTGGTGTAGCGGTGAAATGCTTAGATAGCACGAAGAACCCCGATTGCGAAGGCAGCTTGCTAAACTGTAACTGACGTTCATGCTCGAAAGTGTGGGTATCAAACAGGATTAGATACCCT
+
EE,FGGGGGGGGGGGEFGGGGGGGGFGGGGGGGGGGGGGGGFGFGGGGGE@FGFFFGEDFGGFGGGCF@GG8F?EGGGGGGGFGGGGGGGGGGE?EGGGCFGGGFFGFFGFCGGGGGGGGGGGGGGGDGGGGGGEGD9FFFC@FGF=FFGGFGG7BCEFFCFDGGGGD@FFGGGGGCEE@DFG<CB>FFG@C9EEGGGGCFFACCF;<7F>FF?1/8/=D:>D;>9CCEG<GGGG?FGGG@<FE<EGG'GEFGFD8DGGFGGGG;CECGFEFDC@CE9@,9FEFEF8FCDGFBGGFDGFC@F@GGGDGDGGGGEGGGFCGEEEGEF:EA9GFGGGGFEGGGFFA7FFDFE<FCFCFC7F@7GGDFE@F8FGGGGGFC6EFGGGGGGEGEEFGGGGECGGDGGGGEFGEGGFEFFFFGGFEFCGGF9DGGGGCCC9C
@s1801 363
TGGGGAATATTGCACAATGGGCGAAAGCCTGATGCAGCGACGCCGCGTGAGCGAAGAAGTATTTCGGTATGTAAAGCTCTATCAGCAGGGAAGATAATGACGGTACCTGACTAAGAAGCACCGGCTAAATACGTGCCAGCAGCCGCGGTAATACGTATGGTGCAAGCGTTGTCCGGAATTACTGGGTGTAAAGGGAGCGCAGGCGGAACGGCAAGTTGGAAGTGAAAACTATGGGCTCAACCCATAAATTGCTTTCAAAACTGCTGGCCTTGAGTAGTGCAGAGGTAGGTGGAATTCCCGGTGGAGCGGTGGAATGCGTAGATATCGGGAGGAACACCAGTGGCGAAGGCGACCTACTGGGCACCAACTGACGCTGAGGCTCGAAAGCATGGGTAGCAAACAGGATTAGATACCCT
+
CCFGGGGGGFGGGGGGGGGFFGGFFGGGGGGG,EFFGGGGFGGGGGEFFCGGGGGGGGGEGFFCFEG=DGFGFFGGGGGGGGCFGGCFGGEDFFBEGG9FFFFFEGEGGGCEECF<EAECEFEGC+3FFGGCB<DCFGFFCG@GGGGGECC@FGFD:<FGGFFAF>6<FFGGGFEEGE:F9C<,CFFGEFG?5<F;3.<CDDD9:?1#2?E,><;7F;FF4@@@=.<2CAFGFFGFGGFBA.=:GFGFFGFFGFCDFGFFC@EDCCC>FFFE>F::,,FD>?5=FFFFEFE;9,GGGCEEEE=+AGE>FGFGGGGDFGGGFC>:7GGGGFCGGFFGFFACGGGGGF@EGGFFEDFGCGGGGGGGGFGFEFBEFCFBDGGGGGGGGGGFEFFEEDGGGFFFGGGCEGGGF8FCCCCC
@s1801 364
TGGGGAATATTGCACAATGGGGGAAACCCTGATGCAGCAACGCCGCGTGAAGGAAGACGGTTTTCGGATTGTAAACTTCTGTTCTTAGTGAAGAATAATGACGGTAGCTAAGGAGCAAGCCACGGCTAACTACGTGCCAGCAGCCGCGGTAATACGTAGGTGGCAAGCGTTGTCCGGAATTACTGGGTGTAAAGGGAGCGTAGGCGGGATGCCAAGTCAGCTGTGAAAACTATGGGCTTAACTTGTAGACTGCAGTTGAAACTGGTATTCTTGAGTGAAGTAGAGGTTGGCGGAATTCCGGGTGTAGCGGTGAAATGCGTAGATATTCGGAGGAACACCGGTGGCGAAGGCGGCCAACTGGGCTTTAACTGACGCTGAGGCTCGAAAGTGTGGGGAGCAAACAGGATTAGATACCCT
+
FGGGDGGFGGFGEGGGGGGGGGGGGGGGGGFGGEGDGDGGGGGCFGGGGGGGGGGGGGCFCEGGFFEEGG?CBDFGFGG<AFGGGGGGGGGGCFF9FFFGGGGDGGGFEGFGFGGGFGFGFGGGDCCCFG9=DFGGCG9CFFGGGGGBECFGGGGF:DECGGGGFGC+<FEGFGGGGGDFEC:<:FF,<<CBF57B>=*=CD;C0FCEE388<:CFGA73*4FCB7<=?EGG=DF?FGF=9DCED;<FDFFCC9699D@C?6FCDCDC8GGFE9F:D8@E,<CGCDE7FEDC>,CC>6:>,DECGBEE>@E?,7C7ECEB,GEDBF7@@F9FFGGGGDGGEDFEDGFEEECCGGGGGGGGFFF9GFF,GGGFFGGGGGGGEFEFCFEEGGGGGGGGFEEEBGFFGGGGGGFFACCCC
@s1801 365
TGAGGAATATTGGTCAATGGACGAGAGTCTGAACCAGCCAAGTAGCGTGAAGGATGAAGGTCCTACGGATTGTAAACTGCTTTTATAAGGGAATAAAACCTCCCACGTGTGGGAGCTTGTATGTACCTTATGAATAAGCATCGGCTAACTCCGTGCCAGCAGCCGCGGTAATACGGAGGATGCGAGCGTTATCCGGATTTATTGGGTTTAAAGGGAGCGCAGACGGGTCGTTAAGTGAGCTGTGAAAGTTTGGGGCTCAACCTTAAAATTGCAGTTGGGACTGGCTTCCGTGAGTGCGGATGAGGTGTGCGGAATTCGTGGTGTAGCGGTGAAATGCTTAGATATCACGAAGAACTCCGATTGCGAAGGCAGCACACTAATCCGTAACTGACGTTCATGCTCGAAAGTGTGGGTATCAAACAGGATTAGATACCCT
+
EGFGGGGGGGGGGGGGGGFGGGGDGGGCFFGGGGGGGGGFFFFGGGGCC:FGFGFDF,CF,CFGGGEE@@FFGGGGGG,CFGGGGGF<FFGFF8EFF,C?,4CFEFGFGGGGGG:+,AF<FDGF9<EFAFF<FFGGGGDE?ECGEC7FDEEGD7C:BFFF8,@F7CFEGGGGGGGGGGGE77D7*>?3-G;7CFFGCC<;DDFFCA,<<5FGFGCAEBFB>9#;,:/,GGF=CFF<#9C,CFC@A,<6+%+CD5::.F6<C@@>7>:<FE0BFC.CD##<DCC54++4,,8E5F=FCC4,,,8EFCFFGEF@9,88=FFEE=@+>DGFCCEEFAFFAFGGFGF:D7F@EFAEC@7C@GFEFBGGFEBBECEC,<FCFC,=@:DGGFCGGFFFF<C@F:GDGGGFFCF:GGGGGGGF@9FGGGGGGFCGGGGCCCCB
@s1801 27153
TGGGGAATCTTGCGCAATGGGGGGAACCCTGACGCAGCGACGCCGCGTGCGGGACGGAGGCCTTCGGGTCGTAAACCGCTTTCAGCAGGGAAGAGTCAAGACTGTACCTGCAGAAGAAGCCCCGGCTAACTACGTGCCAGCAGCCGCGGTAATACGTATGGTGCAAGCGTTATCCGGATTTACTGGGTGTAAAGGGAGCGCAGGCGGTGCGGCAAGTCTGATGTGAAAGCCCGGGGCTCAACCCCGGTACTGCATTGGAAACTGTCGTACTAGAGTGTCGGAGGGGTAAGTGGAATTCCTAGTGTAGCGGTGAAATGCGTAGATATTAGGAGGAACACCAGTGGCGAAGGCGGCTTACTGGACGATAACTGACGCTGAGGCTCGAAAGCGTGGGGAGCAAACAGGATTAGATACCCT
+
FGGGGGGGGGGGGGGGGGGGGGGGGGGGGGGGGGGEFGCGGEGGGGGGGGGGGGGGGEEGGGGGGGGGGGGGGGGGGGGGGGGGGGGGGGGCFGGGGGGGGGGGGGCFEGGGGG?FGGGFFGGEEG5CFFGGGGFEGGGGGDCEFGEGGGGD?GGGEGGGGGGGG?GGGG<GFGGGECEGCFFGFGF@G9C9@FGGGGEGDEEEGGGEGCGEEECB9?FCA>FGGGFFGGGGGGC>CDGGGGGGGGE:GFCGGFGGFGGGGEGGGFFACFFCGFGGGDGFGFGGGGGFGGFBFFGGGGFE<E9GEEECGGFFA7EFGGFFCGFADACGGGEFFCFFFFGFFBGDGGGCGGEFDCGFGGGGGFGFCGDGGGEFGGGGGGGGFGDGGGGGGGGGFEDFEGGGGGGGGGGGGGGGCCCCC
@s1801 367
CGGGGGATATTGCACAATGGGGGAAACCCTGATGCAGCAACGCCGCGTGAAGGATGACGGTTTTCGGATTGTAAACTTCTTTTCTTAGTGACGAAGACAGTGACGGTAGCTAAGGAATAAGCATCGGCTAACTACGTGCCAGCAGCCGCGGTAATACGTAGGTCACAAGCGTTGTCCGGCATTACGGGGTGTAAAGGGAGCGCAGGCGGGGGAACAAGTTGGAGGTGAAATCCATGGGCTCAACCCATGAACTGCTTGCAAAAGTGTTTTTCTTGAGTAGTGCAGGGGTAGGCGGAATTCCCGGTGTAGCGGTGGAATGCGTAGATATCGGGAGGAACACCAGTGGCGAAGGCGGCCTACTGGGCACCAACTGACGCTGAGGCTCGAAAGTGTGGGTAGCAAACAGGATTAGATACCCT
+
GEFGGGGGGGGGFGFCEEDEF7@FGGGGGGFGGGGGGGGGGGGGGG7FFGGGGGGGGGGG:FGGGGDEFC8?FG,EB9F,?B?AGGFFGGGFGG@F:FFGDC9F>:+>CG9@9<BFCGFGC9EFGGGGCGGG9F@EFFEF<CCA7DFFGCC<@CA:,<FGFC<:BCG9<7F*:7;C6:8#:1):31=?70A:??FFFC&*/FB2DC?EEE.E;>;?>C>7D>4#F;C@:A6CGFD@2.<GGGFCE:,9GCCF,>8><,,7,66+@+,<<GCD89B:D,BFE8+6+,FFCBGEEFE88@EC=GGFGC+@C899@,@4,FB8C,=?++B@EF<?<F@@,,FFGFEGGGFFFCGGDGF<9FCFECFGGGFFAFGEFFGGGFFGFGFGEGGGGGGGGFCCGGFFFF@GGGGCCGGFE,ACCC@
@s1801 368
TGGGGAATATTGCACAATGGGGGAAACCCTGATGCAGCGACGCCGCGTGGAGGAAGAAGGTCTTCGGATTGTAAACTCCTGTTGTTGGGGAAGATAATGACGGTACCCAACAAGGAAGTGACGGCTAACTACGTGCCAGCAGCCGCGGTAAAACGTAGGTCACAAGCGTTGTCCGGAATTACCGGGTGTAAAGGGAGCGCAGGCGGGAAGACAAGTTGGAAGTGAAATCCATGGGCTTAACCCATGAACTGCTTTCAAAACTGTTTTTCTTGAGTAGTGCAGAGGTAGGCGGAATTCCCGGTGTAGCGGTGGAATGCGTAGATATCGGGAGGAACACCAGTGGCGAAGGCGGCCTACTGGGCACCAACTGACGCTGAGGCTCGAAAGTGTGGGTAGCAAACAGGATTAGATACCCT
+
F8FGGGGGGGGGGGGGGGFGGGGGGGGGGGGGGFGGFFGGGGGGGGGFGGGGGGGGGGGGGGFFGGGGGGGGGGGGGGGGGGGGGGGGGGGGGGGGGGGGGGGGGGGFFFGGGGGGGGGGFGGGGGGGGGGGGGFGG<CCGGFGGGGGGGDGGGEFEFEFFGGGDC7FEFGGGGGGGGGGGG>DCF=<*+E;9EC24>FEGGGGGG=GEEE83:>?CCCE,32=@,@=CFFGFGF@;GFFFCECFFGFFGDG?EC=A@7FFFC?FGFCG?FDBF@(FF@?DB/GGGEGDDCB@>>+GB>FFF>B)GGGE=<C?C=>FGGGFEFEGDGFF<GFCAGFD8EC7CCCGFCEF7GGGGGGFGFFFFGDGF@>GGFGGGFFCFCCFBFF<FGDGGFDGFGFGF@FDDFGGGGGGFF<CCCC
@s1801 369
TGAGGAATATTGGTCAATGGGCGGGAGCCTGAACCAGCCAAGTAGCGTGGAGGACGAAGGCTCTATGGGTCGTAAACTCCTTTTTTGCGGGAATAAAGTTCGCCACGTGTGGCGTTTTGCATGTACCGCACGAATAAGGATCGGCTAACTCCGTGCCAGCAGCCGCGGTAATACGGAGGGTCCGAGCGTTATCCGGATTTATTGGGTTTAAAGGGAGCGTAGGTGGGCGCGTAAGTCAGTTGTGAAAGTTCGCGGCTCAACCGCGGAATTGCAGTTGATACTGCGGGCCTTGAGTGCAGCAGAGGTGGGCGGAATTCGTGGTGTAGCGGTGAAATGCTTAGATATCACGAGGAACTCCGATTGCGAAGGCAGCTCGCTGGACTGTTACTGACACTGATGCTCGAAAGTGTGGGTATCAAACAGGATTAGATACCCT
+
FGGGGGGGGGGGGGGGGGGGCFGEGGGEGGGGGGGGGGGFFGGGGGGEG@FGGGEGDFGGGCFGGGFGGGGFEGEGGGEGGFGGFF:FFGGGGGGGGGGFGGGGGGCDFGGEGGEGDGGGGGGGGGGDDE<CFGGGGFFG3@FGGGCGF;CGGFGDGGGGGFFGGCGGGGGGFC@DC8C*;CFGEGDG55>>FGGGGGG<FG>GGG:CEDGGGGG*84<B9BGG4DD9$=FF@CF2><GGGGFGGFFCC?EEDDDF=@CFF@CDEGDFGGFDDC@CA7-CCCF#GGF@D=FA*GFFFEE,FGGFF6GGGGGFFGGDGGGFGGGGFFCEDGGGGGGGGFGFFDEGGFGGGE@FGGGGGGGGGGGFFE@@FFEFDGGFFGGGFECGGGGGGGFFEFGGGGGGFCFGGFGGGGFFFGGGGEGGGGGFECGGGFGCCCCC
@s1801 370
TGGGGAATATTGCACAATGGGGGAAACCCTGATGCAGCGACGCCGCGTGAGCGAAGAAGTATTTCGGTATGTAAAGCTCTATCAGCAGGGAAGAAGAATGACGGTACCTGACTAAGAAGCACCGGCTAAATACGTGCCAGCAGCCGCGGTAATACGCATGGTGCAAGCGTTATCCGGATTTACTGGGTGTAAAGGGAGCGCAGGCGGTGCGGCAAGTATGATGTGAAAGCCCGGGGCTCAACCCCGGTACTGCATTGGAAACTGTCGTACTAGAGTGTCGGAGGGGTAAGTGGGATTCCTAGTGTAGCGGTGAAATGCGTAGATATTAGGAGGAACATCGGTGGCGAAGGCGGCTTACTGGGCTTTTACTGACGCTGAGGCTCGAAAGCGTGGGGAGCAAACAGGATTAGATACCCT
+
EFGFG7BFGGGGDGGGGGF8CFGGGGF<FAFGGGG9EFEGGGFGFGGF7FEGGGGEEFFGFFGFF8CCEFFGGFGFG<EFG9FFFD?FGD7EF<EFGG9<FFGDGGFFGGGGGGGGADFFGF>FGGGEGFGGGGGGG?C8CCGFFEEEGGEFGGC*8<FCA:FFDFC+F@@CFF9:@EF@FGC<FF=CG>?EFFDGFE6=CCDCGFC098CC5F=6#.'?4CGGCFGFG:<CCEG>86CFGGGGDF>3GGFD=;D?GGDFD=@CC6C<FEFAF<GGE8GCDFGGGGGDGGGGGGEE8F?FAGGGE=CEDGEC9C@,GGGGGGGGGFGGGEFAEE6DE@GGGGGGGFCCFFGGGGGGGGGGGGGGGGGEFCF;GGGFCFGGGFDGFGGGGGGGFGGGF@DFGFGGGGEGFGFGCCCCC
@s1801 371
TGAGGAATATTGGTCAACGGGCGAGAGCCTGAACCAGCCAAGTAGCGTGCAGGACGACGGCCCTATGGGTTGTAAACTGCTTTTATAAGGGAATAAAGTGAGCCTCGTGAGGCTTTTTGCATGTACCTTATGAATAAGCATCGGCTAACTCCGTGCCAGCAGCCGCGGTAATACGGAGGATGCGAGCGTTATCCGGATTTATTGGGTTTAAAGGGAGCGCAGACGGGTCGTTAAGTCAGCGGTGAAAGTTTGGGGCTCAACCTTAAAAGTGCAGTGGATACTGGTGTCCTTGAGTGCGGTTGAAGTGTGAGGTATGCGTGGGGTAGCGGTGAAATGCTTAGATATCACGAAGAACGCCGATTGCGAAGGCAGCACACTAATCCGTAACTGACGTTCATGCTCGAAAGTGTGGGTATCGAACAGGATTAGATACCCT
+
DGFGGFGGGFGGGGGGGCEGGGGG7FFGGGFGGGGGGGGGEDFFGGEGGGGGGGGGGCGGGGEGGGGGGCCEEFGGGGGGCFGGG?<5EDGG8EEFFB5<D@FGGFGGGGGGB<=FGGGFFFCGGGFD,3AFEGGGFGGGGGGGDGDGG<F@CFFFG<ADFGGGDDGGGGGFGGDE6BCCE,<@:CEGGGGGGBFE55+?7>9::F*;80<C97C)C>G@1(1*7>8)2>=E*::<+/DG<B@FD@:8$%,:D5D8@9F@CC,=$<=C#0,:3<6,,DD=++33,F<CE,AF:++:@4,<,9,,8==,?,A4+@++CCC=4,>C=C7AFAF,@E,8A<F@?;C=F7GFA,@E@@@+EDF@BCFA?@9EFCF<;,FGGF@,C7:C,<E@EEF@E<FCGGEE,EGF9FGDGFF@F,C,B,@FEFFEACDGGGGCCCCC
@s1801 23768
TGGGGAATATTGCACAATGGGGGAAACCCTGATGCAGCGACGCCGCGTGAGCGAAGAAGTATTTCGGTATGTAAAGCTCTATCAGCAGGGAAGAAGAATGACGGTACCTGACTAAGAAGCACCGGCTAAATACGTGCCAGCAGCCGCGGTAATACGTATGGTGCAAGCGTTATCCGGATTTACTGGGTGTAAAGGGAGCGCAGGCGGTGCGGCAAGTCTGATGGGAAAGCCCGGGGCTCAACCCCGGTACTGCATTGGAAACTGTCGTACTAGAGTGTCGGAGGGGTAAGTGGAATTCCTAGTGTAGCGGTGAAATGCGTAGATATTAGGAGGAACACCAGTGGCGAAGGCGGCTTACTGGACGATAACTGACGCTGAGGCTCGAAAGCGTGGGGAGCAAACAGGATTAGATACCCT
+
AFGE@FEFGGGCFGGGGGF@ECFCGGGFGAFFDFFFFFCGGGGGGGGFFFGGG7FF8EFCFFDEFEGCFGGGGFGGGGGGG,EEFGEGDEFGGG?FEGGGGGGDGGGGGGGGGFGGGGCFGGGGGGGGGGGFF@E,@F=>DFAEGEB@D:FG@CGGE9ACFC:@CFFGDCC5F@FFGGCFGG,<CEF-C0FGFGC9GE7:GGECGEGGDECECC27CAFC=<9271A6CF7EGFGFGFBFCCEFBC81DGDFDFB=@F==<DGGF@DEDFC8@*C<FECEGFFFDFDDFGGGGE=E>@CF9GGFC5EFEFFEA::488A6,DEDGGGEGF<AEFFFFB,DF,GGGFF:EGGGGGGGFGGGGFCFC,EC:EF@EGFGFAGFADEGFEGGGGGGGGGFFFEFC@EFGGGGGGGGCCCCC
@s1801 373
TGGGGAATATTGCACAATGGGGGAAACCCTGATGCAGCAACGCCGCGTGAAGGATGACGGTTTTCGGATTGTAAACTTCTTTTCTTAGTGACGAAGACAGTGACGGTAGCTAAGGAATAAGCATCGGCTAACTACGTGCCAGCAGCCGCGGTAATACGTAGGGGGCAAGCGTTATCCGGATTTACTGGGTGTAAAGGGAGCGTAGACGGATGGACAAGTCTGATGGGAAAGGCTGGGGCTCAACCCCGGGGCTGCATTGGAAACTGCCCGTCTTGAGTGCCGGAGAGGTAAGCGGAATTCCTAGTGTAGCGGTGAAATGCGTAGATATTAGGAGGAACACCAGTGGCGAAGGCGGCTTACTGGACGGTAACTGACGTTGAGGCTCGAAAGCGTGGGGAGCAAACAGGATTAGATACCCT
+
FGGGGGGGGGGGGGGGGFFFGGG:FGGGGGGGGGGGGGF=FGGGGGG:CFGGFFGGGGEEBCFFFGDEGGGGGGGGAFGGGGGGGGGGFFF5FFGGEGGGFD9FFEGGGGCFEEFGGGGGGGGGGEGGGGGGGGFGF8FGE8@D@FDGGC*@FGG9CFGEGEFGGC7<F7<CC78<,*=<CGC:,#=<F)CG@GG:=5+F<ECCC8<ACC8EG6:<GFGF=C1F:#GGGGFC@#C:E?;8:@CGGGGGFFDGGFAFA=CGD==CCFC@7GGFCFF5GGCEEGGGGGGGDFCGGFF@,C,>B=9GGGDAGCCBGFF,GGGGFEDFDEFDEEEDEGFCDGFFEDFCFF@FDEGGFFFCGFFGGFEFGGGCGFGGFFGGFFEGEFB<GGGEDGGGGGGGGGGGFFEFEFGGGGGGGGCCCCC
@s1801 374
TGGGGAATATTGCACAATGGGGGAAACCCTGATGCAGCAACGCCGCGTGAAGGATGACGGTTTTCGAATTGTAAACTTCTTTTCTTAGTAACGAAGACAGGGACGGTAGCTAAGGAATAAGCATCGTCTAACTACGTGCCAGCAGCCGCGGTAATACGTAGGGGGCAAGCGTATTCCGGATTTACAGGGTGTAAAGGGAGCGTAGACGGATGGACAAGTCTGTTGTGAAAGGCTGGGGCTCAACCCCGGGGCTGCATTGGAAACTGCCCGTCTTGAGGGCCGGAGAGGTAAGCGGAAGTACTAGAGTAGCGGTGAAATGCGTAGATATTAGGAGGAACACCAGTGGCGAAGGCGGCTTACTGGACGGTAACTGACGTGGAGGCTCGAAAGCGTGGGGAGCAAACAGGATTAGATACCCT
+
EFFCFFF8EFGFGGGFGGFFED:F7FFGGECEGG,C<A=,<@BFEGGGDGFFF,=4A<FFEEGGCE,=,DFFFFGFFEECFCAFGGGFE,BCFGG+8=E8+4:BC7+++,BFFG8F8>@FEFGFDC+,BDFFD==7B,@+<,:@FGGCC*5>FEGCFG,8,15::=CC*<:?**,<<C@EEGD9C,+?*,=:ECECC5+18CEE5?7FE@18FECF98EF*##@96@FG>F5;86)D>8>;C@GCF8EC>8,CGFDD;;;EC=CCBCCF@84/=E:@0@:7E8=E;GF>B+@E<9D>9@:5=99,>@0@4>4=C,,4,6,EC=9;9EDDGGFEF<@CDCE?=?GEDGFFCGGEGFFCGFFB@EGGFGGGGGGGF@EA,BFEECFFFCEGGCEFFFFGFFFCAFDEFFC6FGFBECCCCC
@s1801 375
TGGGGAATATTGCACAATGGGGGAAACCCTGATGCAGCAACGCCGCGTGAAGGATGACGGTTTTCGGATTGTAAACTTCTTTTCTTAGTGACGAAGACAGTGACGGTAGCTAAGGAATAAGCATCGGCTAACTACGTGCCAGCAGCCGCGGTAATACGTAGGATGCAAGCGTTATCCGGATTTACTGGGGGGAAAGGGAGCGCAGGCGGGAATGCAAGTTGGATGGGAAAGACCGTGGCTTAACCACGGAACTGCATCCAAAACTGTAGTTCTTGAGTGAAGTAGAGGCAAGCGGAATTCCGAGTGTAGCGGTGAAATGCGTAGATATTCGGAGGAACACCAGTGGCGAAGGCGGCTTGCTGGGCTTTAACTGACGCTGAGGCTCGAAAGTGTGGGGAGCAAACAGGATTAGATACCCT
+
GGGGGFEGFFGGGGGGGGGGFEGGGGGGGGFFGGGGGGGGGGGGGGGFGGGGGGGGGGGGBCGGGGF?FGGGGG9EEEGGFEFAEGGGGGGCFGG:CCA8FGGDGGGG7BAFF,4CEDDFFGGGA>F=FE=FFGF8><3DA@CF@7EGD<7*@>FGGGFGC*?>:D>F@CB1<C,@C*4*=C:;,@185,8#02*;55/;)(8EE51:CG:#FD6=FGEFCGF:@$<,A@+5@3>,GGGGGF>C@,EC,9DFF=6=83=9ECDDGGEDB,:6,FCEGCFFEE,GFDFB+BB78FFD?EEC<8?GGDGFFBEF;EE?GGGDGGGGGGGF7GGGCGFGGFFGE=CDGEFFFDGGEGCGFF@GGGFCGGCGGGGGGFGGGGGGGGFDGGGGGGDGGGGGGGGGFFE9GGF<9GGGGGCCCCC
@s1801 376
TGGGGAATATTGCACAATGGGCGCAAGCCTGATGCAGCGACGCCGCGTGAGGGATGGAGGCCTTCGGGCTGTAAACCTCTTTTATCGGGGAGCAAGCGAGAGTGAGTTTACCCGTTGAATAAGCACCGGCTAACTACGTGCCAGCAGCCGCGGTAATACGTAGGGTGCAAGCGTTATCCGGAATTATTGGGCGTAAAGGGCTCGTAGGCGGTTCGTCGCGTCCGGTTTGAAAGTCCATCGCTTAACGGTGGATCCGCGCCGGGTACGGGCGGGCTTGAGTGCGGTAGGGGAGACTGGAATGCCCGGTGTAACGGTGGAATGTGTAGATATCGGGAAGAACACCAATGGCGAAGGCAGGTCTCTGGGCCGTTACTGACGCTGAGGAGCGAAAGCGTGGGGAGCGAACAGGATTAGATACCCT
+
FFGGGGGGGGGGFFGGGGGGGGGGGGGGGGGGGGGGFGGFGCFGGGG=FGGGG7F:DEFFGGFGGGGGGGGGGGGGGGGCGFGGGGFGFGGGGGGGGGGGGGGGGGGGGGGGGGGGGGGFGGGGGGGGGGGGFGGGGGGGEGGGGGFGGGCEGGGGGFGFGGGCECFGEFGGDGG:CFFGEG85E:?EFGC+*7EGGGGEGFFG8AEG?EE;8*:>88:G;CGF@3#CCCFCEFG=GF?FE@C<87CFB>41CC6>7EDGFBECCDCFG@GGGFGGGFGDGEFGE=CGEB,FADFFGGGGCC@7E:=EB8GGGGGGGFF<FDGFDC+EFGGGFFF<ECFCC8CEF7CGGGGFGGFFGGGGGGGEEGGGGGGGGGEFGGFFCGGGGGGGGGGGGGGGGGGGGEGFECDGFFGGGGGFCCCCC
@s1801 377
TGAGGAATATTGGTCAATGGACGAGAGTCTGAACCAGCCAAGTAGCGTGCAGGATGACGGCCCTATGGGTTGTAAACTGCTTTTATAAGGGAATAAAGTGAGTCTCGTGAGACTTTTTGCATGTACCTTATGAATAAGGACCGGCTAATTCCGTGCCAGCAGCCGCGGTAATACGGAAGGTCCGGGCGTTATCCGGATTTATTGGGTTTAAAGGGAGCGTAGTCCGGAGATTAAGCGTGTTGTGAAATGTAGATGCTCAACATCTGGACTGCAGCGCGAACTGGTTTCCTTGAGTACGCACAAAGTGGGCGGAATTCGTGGTGTAGCGGTGAAATGCTTAGATATCACGAAGAACTCCGATTGCGAAGGCAGCTCACTGGAGCGCAACTGACGCTGAAGCTCGAAAGTGCGGGTATCGAACAGGATTAGATACCCT
+
FGGGGFFGGGGGGGGGGGGGGGGGGGGGGGGGGGGGGGFDCECC<FGGEGGGGGGGGGGGGGGGGFGGGGGGGGGGGGGGGGGGGGGGGGGGGGGGGGGGGGGGGGGGGGGGGGGGGGGCGGGGGGGGGGGGFGGGGGFGGGGGGGGGGFGGGGGGGGGGFFGGGEGGG:FG;FFGGGEFGGFFGGGGGCGGGG7CEG;GGGCCGG?EEFFGGFGFG>EA;2#9<FCCD57:CGGFGGFEF@@CGG<BFFDGFEC>:=FCE@<DF<#FCFF?CF8F>C?5+@<FA,,=FAFC:CEFGGGFFED8DGGGF>FFGEC@>FFBBE>GBEEE@AFFEEGGGGGGGGFDGGGGGE<9EB=@CGGGGEEFF<AGEEAFA@C9,DEGGGGGGGEGGF@GGFEECDGFD:<FFGGGGGGGGFEC@FF@FFGGGGGDGFFCCCCC
@s1801 378
TGGGGAATATTGCACAATGGGCGCAAGCCTGATGCAGCGACGCCGCGTGAGGGATGGAGGCCTTCGGGTTGTAAACCTCTTTTATCGGGGAGCAAGCGAGAGTGAGTTTACCCGTTGAATAAGCACCGGCTAACTACGTGCCAGCAGCCGCGGTAATACGTAGGGTGCAAGCGTTATCCGGAATTATTGGGCGTAAAGGGCTCGTAGGCGGTTCGTCGCGTCCGGGGTGAAAGTCCATCGCTTAACGGTGGATCCGCGCCGGGTACGGGCGGGCTTGAGTGCGGTAGGGGAGACTGGAATTCCCGGGGTAACGGTGGAATGTGTAGATATCGGGAAGAACACCAAGGGCGAAGGCAGGTCTCTGGGCCGTTACTGACGCTGAGGAGCGAAAGCGTGGGGAGCGAACAGGATTAGATACCCT
+
FFGGGGGGGGGCCFGGGDF<8@+CFEGGGFGGGGGGGGGGGFGGGG@E@FFGGFG7FD8FEFEFGGGGGEFGGGGGCFFD<FFGGGG>DFE@EFBBFC:FC+B<EDGGFFG,>CCD@D<FDGGGGGGGGGC7,<EGGDG@:@,DFF7F7:F<F=E7,FGCF9<F>0*+,CF5<:CB<CCG:771F<=ACC5>EC>EGCF8:;3?6B>;3?8/:CC:G9EF>>ECC$?(EG9ECC:=+798E=:4#:GFFF47<EE?GDC@2BB9588GF5FGF=B=A)DGFCF8CGGGGF8GGGFC7,?B>C7CFF9EC>=@>9GGFEA?FBGGCGDFFEGGFFCFE?C,G?EE+,GGFFGFGGFGGFGGGGGGECGGGGGGGFCCEE,GGGGECGDGGGFGGGGGF@F@ECGFGFGGFF9GGGGGCCCCC
@s1801 25310
TGAGGAATATTGGTCAATGGACGCAAGTCTGAACCAGCCATGCCGCGTGCAGGAAGACGGCTCTATGAGTTGTAAACTGCTTTTGTACGAGGGTAAACTCACCTACGTGTAGGTGACTGAAAGTATCGTACGAATAAGGATCGGCTAACTCAGTGCCAGCAGCCGCGGTAATACGGAGGATTCAAGCGTTATCCGGATTTATTGGGTTTAAAGGGTGCGTAGGCGGTTTGATAAGTTAGAGGTGAAATCCCGGGGCTTAACTCCGGAACTGCCTCTAATACTGTTAGACTAGAGAGTAGTTGCGGTAGGCGGAATGTATGGTGTAGCGGTGAAATGCTTAGAGATCATACAGAACACCGATTGCGAAGGCAGCTTACCAAACTATATCTGACGTTGAGGCACGGAAGCGTGGGGAGCAAACAGGATTAGATACCCT
+
DGGGG?FGGCFCGFGGGCFFECBFFGGCFFGGEFGGCECCCFGGGGGDGGFGGGG<FF@@FGGGGGGCFGFG9EFFEGFDFGGGGGGFECFE7F@FFDBFE<EE<F@,B<FFFFGGGFFG,:EFGFFGGD+BFC88BF9C=D+CCCEG833,8@9BFFGGFGG:@:CFF:@FA>CFGG7:D>,7@F6FE7FFGEGE55FCCG?>9F=**8<FFF>A@2D32>FFCE<+@=9<<FC,<:CCE<@84+/4:7CFD@CE?FBAFFCBC:C;>:C>%FEE9EF@#<<@:<B?CE5E<A,E8FC@EDF?E@EC@FCGGFDEE<FGGGCC5C7GFDF<F??C9FGDGFGGFAC<6FA<:@F@@GGGDGGFFE9GGFGGFGGGFC9EGGEFGFGGGGFEF@GEDFB<CFFFGGGGGGGGFE@FFEGFFDGGGGGGFB9<CCC@
@s1801 380
TGGGGAATATTGCACAATGGGGGAAACCCTGATGCAGCGACGCCGCGTGAGCGAAGAAGTATTTCGGTATGTAAAGCTCTATCAGCAGGGAAGAAGAATGACGGTACCTGACTAAGAAGCACCGGCTAAATACGTGCCAGCAGCCGCGGTAATACGTATGGTGCAAGCGTTATCCGGATTTACTGGGTGTAAATGGAGCGCAGGCGGTTCGGCAAGTCTGATGGGAAAGCCCGGGGCTCAACCCCGGTACTGCATTGGAAACGGTCGTACTAGAGTGTCGGAGGGGTAAGTGGAATTCCTAGTGTAGCGGTGAAATGCGTAGATAGTAGGAGGAACACCAGTGGAGAAGGCGGCTTACTGGACGATAACTGACGCTGAGGCTCGAAAGCGTGGGGAGCAAACAGGAGTAGATACCCT
+
DEFGE@:FFGFFGGGGGGGGGEGGGGG<FFFGGGG9FFGEGEGGGGGEEGGGGGCFCFG?<,,<FFE?EFFFE?EFFGGG,,CFGGGGDEFDGGGGGCGFABFGFGGG99BFFFGGCFG=,BDFFF+CF,3EC+@,+@FFGFCG:8BFFGGGFC9F3<,?:F,?C,3<EFG5:9;*1**FF9:,?F*,**?7<&>?=5**8<EE>GCC#18:E@7C=AC99<,#9=AFGCCA*@C6D6FEFG4EEE@63@1FF8<<BD8+2=#EGGE@A3??GEGEEEGGG?FGFFGFA?=<;D=4,GFEA:A++5@CEAFDE:EEGGFGFF=?E,GCGFECAECGGFFE,9E:,F:@BECF9FFCGGGFAGFFCF<@GECBCEFAGFFB,D7FCGEGGF8EFDA@F8C,;,,@@<,<GGFGCCCCC
@s1801 381
TGGGGAATATTGCACAATGGGGGAAACCCTGATGCAGCGACGCCGCGTGGAGGAAGAAGGTCTTCGGATTGTAAACTCCTGTTGTTGAGGAAGATAATGACGGTACTCAACAAGGAAGTGACGGCTAACTACGTGCCAGCAGCCGCGGTAAAACGTAGGTCACAGGCGTTGTCCGGAATTACTGGGTGTAAAGTGAGCGCAGGCGGGAAGACAAGTTGGAAGTGAAATCCATGGGCTCAACCCATGAACTGCTTTCAAAACTGTTTTTCTTGAGTAGTGCAGAGGTAGGCGGAATTCCCGGTGTAGCGGTGGAATGCGTAGATATCGGGAGGAACACCAGTGGCGAAGGCGGCCTACTGGGCACCAACTGACGCTGAGGCTCGAAAGTGTGGGTAGCAAACAGGATTAGATACCCT
+
FFAFGGGGGGGGGGGGGGGGGGGGEGGGGGGGGFGGGGGGGGGGGGD@FGGGGGGGGGGFGGFFGGEFEGCEGGFGFGGGGGGFFFDGFFFFFFFGGGGGFEEGCC<FGGGG,=FGGGG?<AFGGEEBFDC8><DGGGGGGCGE:8@@FEFCC9>FFGGFGFGGGG@CG**4?CEGCFFFFGDGFG=(),?F8'<-4:CCDGEEFGGB;878CC?*@.FGGF=7/AGGFDGGGGGGFEF@+,,AD@,C@FB+BD@,C37E=FCA=<A?6,,D*B,,=,>,GEC@FGGF:>8=FFCECGGGGGEB=GGEDC,ACGFEFF<@F=GGGGGGF?AE:C@FFGEFF@GFEB@GFEFFAFAGGE?FGFEFGGGGGEGEF?GGGGGFFEGGGGGGGGGGGGFGGGGEFDGGGGGGFF@CCCCC
@s1801 382
TAGGGAATCTTCGGCAATGGGGGCAACCCTGACCGAGCAACGCCGCGTGAGTGAAGAAGGTTTTCGGATCGTAAAGCTCTGTTGTAAGAGAAGAACGTGTGTGAGAGTGGAAAGTTCACACAGTGACGGTAACTTACCAGAAAGGGACGGCTAACTACGTGCCAGCAGCCGCGGTAATACGTAGGTCCCGAGCGTTGTCCGGATTTAGTGGGCGTAAAGCGAGCGCAGGCGGTTTAATAAGTCTGAAGTTAAAGGCAGTGGCTTAACCATTGTTCGCTTTGGAAACTGTTAGACTTGAGGGCAGAAGGGGAGAGTGGAATTCCATGTGTAGCGGTGAAATGCGTAGATATATGGAGGAACACCGGTGGCGAAAGCGGCTCTCTGGTCTGTAACTGACGCTGAGGCTCGAAAGCGTGGGGAGCAAACAGGATTAGATACCCT
+
B<EAFFGGGG9FGGGGGGG8FGDGGGGGGCFGGGGGGGGGFGGGGGGF=:FFGGGGCFGGFFCGGGGE+FEFGGGFGGGGFGDFDGGFFCGEGDFFGGGGF8FEGCF<A@FFFGGD<?EFEEGDCGGGGGGD<EFGGGFF@FFFGGFFF7@FG7<,?D<FGGGFGGEFGB<5CECC*?9CCCGGG,AGE:C;<@62CEGGDC18;+9%CCF@@@8@,4AFF09CFBCDEEGEC?FCFDD:C<@9FG?8,1E<<F:GFFDDF9<=FFD>=16C@FEDD9DD3E@=+?,,,,5,,,8?=54,,AE,F8>GFBEE,5E<9,9,8EFE<GGEE=C>FGGEB@C@EGGC@E4C,GFC<C,FE::F@7EGGGGFCGGEEGGGGGF8GCGGGGGGGGGGGGGEGGGFF8GGFGGGFEEGGFFEGGGCGFF<AGGGGGGGGGGGCCCCC
@s1801 383
TGAGGAATATTGGTCAATGGGCGAGAGCCTGAACCAGCCAAGTAGCGTGCAGGATGACGGCCCTATGGGTTGTAAACTGCTTTTATAAGGGAATAAAGTGAGTCTCGTGAGACTTTTTGCATGTGCCTTATGAATAAGGACCGGCTAATTCCGTGCCAGCAGCCGCGGTAATACGGAAGGTCCGGGCGTTATCCGGATTTATTGGGTTTAAAGGGAGCGTAGGCCGGAGATTAAGCGTGTTGTGAAATGTAGATGCTCAACATCTGCACTGCAGCGCGAACTGGTTTCCTTGAGTACGCACAAAGTGGGCGGAATTTGTGGTGGAGCGGTGAAATGCTTAGATATCACGAAGAACTCCGATTGCGAAGGCAGCTCACTGGAGCGCAACTGACGCTGAAGCTCGAAAGTGCGGGTATCGAACAGGATTAGATACCCT
+
CFGGGEFFGFGGGGGGGGGFGGGGGGGGGGGGGGGGGGGGGGGFGGGGGEGGGGGDEGGGG@F<EFFGGGGE:<FGGFGGGFDGGGFGGGGFGGFFFGGGGGGGGGGGGC@<FGGGGGDGFFGGGGGGGGGGGGGGGGGFGDFDGDEGDFGGGGGGGGGGGGFCE+CEGGGGGG7FGCEEC9CEEFG2GGGGCFEG?GG9FF>EFG<CGGA848:48>F>2DGGEFC7GFDC9@C93)-CFD@C@A@5@@982AFE3E=7EFDG9=FFFDB9GEGE>E=;+B8D8GFFCEFF57ECCE>,,,DGGGGGGGFB=9ECECGGF=6==GGDFFF9AGFGFGGGGGFFECCFGFE?<CEDGFGE@GDFFFCGGGGGGGGGGGGDGGGGCGGGGFCGGGGGGGGGGEAFFDGGGGGGGGGGGFFGGGGGGGGGFDGCCC@C
@s1801 384
TGGGGAATATTGCACAATGGGGGAAACCCTGATGCAGCGACGCCGCGTGAGCGAAGAAGTATTTCGGTATGTAAAGCTCTATCAGCAGGGAAGAAGAATGACGGTACCTGACTAAGAAGCACCGGCTAAATACGTGCCAGCAGCCGCGGTAATACGTATGGTGGAAGCGTTATCCGGATTTACTGGGTGTGAAGGGAGCGGAGGCGGTGTGGCAATGCTGAGGTGAAGGCCCGGGGATCAACCCCGGTACTGCATTAGAAACTGTCGTACTAGAGTGTCGGAGGGGTAAGTTGAATGCCTAGTGTAGCGGTGAAATGCGTAGAGATTAGGAGGAACACCAGTGGCGAAGGCGGCTTACTGGACGATAACTGACGCTGAGGCTCGAAAGCGTGGGGAGCGAACAGGATTAGATACCCT
+
AFFGGGGGGGGGGGGGFFGDFEGCFG<EGGGFGGGGGGDF:FEGGDFCFCB,+>FGGGG<C?EFFGG+8BFFGEFE<?FDC?FGFGEGGDG@=8FF,A<F9DFEFDFAFCF8FFFGDF@FFFCGGG>EG9@D<C>,33@F<F<>BEEGGFEGGGGFF9BE7CC**4<<<1***+4<BF@:<C,,?C=,*1*<<,5*;58C)9<:8<8*/#:8,,A;=C0<,:C?9<**45*5@355,<3*7GFBCFD9GF;,;;<,,FD=DDECBFC5<9C,A)7GGGGECEA?FF,5,F@,A>>9,FEE?FFEE=GGFFFF9F@GGGGGGF@,FEA<=AFEFFCDGGGFGECF7FCBF:@GFFCC6A@GGGGFE,EF>FCFCCGF@DCB,@GGGGEGGFFCCB8FGGEGGGGGGGGGFF<GC9CCC
@s1801 24439
TGAGGAATATTGGTCAATGGACGAGAGTCTGAACCAGCCAAGTAGCGTGAAGGATGAAGGTCCTACGGATTGTAAACTTCTTTTATAAGGGAATAAACCCTCCCACGTGTGGGAGCTTGTATGTACCTTATGAATAAGCATCGGCTAACTCCGTGCCAGCAGCCGCGGTAATACGGAGGATGCGAGCGTTATCCGGATTTATTGGGTTGAAAGGGAGCGCAGACGGGTCGTTAAGTCAGCTGTGAAAGTTTGGGGCTCAACCTTAAAATTGCAGTTGATACTGGCGTCCTTGAGTGCGGTTGAGGTGTGCGGAATTCGTGGTGTAGCGGTGAAATGCTTAGATATCACGAAGAACTCCGATTGCGAAGGCAGCACACTAATCCGTAACTGACGTTCATGCTCGAAAGTGTGGGTATCAAACAGGATTAGATACCCT
+
EFDFGGGGGGGDGGGGGFGGGGGGGGCFGGGGGGGGGGG@E<CCECFCGGGGGGGGGGGFGGDGGGGGGGD<FFC?FGGCFFEGGFCFAF<EGGGGGFFGGFGGGG>FEEFGGGGGCGGFGFGGGGGFGGGGEGCGFEFFFFFGGGGGFD,D7FFGFA8@CFGGGECFFGGGGFGGE*<:CGGDG@CEC;EFGG?G?EF;CEFC?F=C#CF99F<A15<>9<9;CEDECGCADF8?:@:;GGFC@3<BFGECEEC6D?FF/GCE=FCFF<E8CF;,;;DGEC=FCB88E::A*F=C@F8?,FEDF>F@FGFFA,C+GGFE:<@>*E=GFCGEFFFF9FF;CDAE,GGGFFGFEF7FCF=,FECGFC,GGFGGGFGE9GECEGGGGGFGGGFGGFF,9GFGFGGGGGGGDFEEE<GGFGGEGGGGFFAGGGGCCCCA
@s1801 23729
TGAGGAATATTGGTCAATGGACGCAAGTCTGAACCAGCCAAGTAGCGCGCAGGATGACGGCCCTCTGGGTTGTAAACTGCTTTTAGATGGGAATAAAGTGTGGCTCGAGAGCCATTTTGTATGTACCATCAGAAAAAGGAACGGCTAATTCCGTGCCAGCAGCAGCGGTAATACGGAAGGTCCAGGCGTTCTCCGGATTTATTGGGTTTAAAGGGAGCGTAGGCCGTTTGGTAAGCGTGTGGTGAAATGTCGGGGCTCAACCTGGGCATTGCAGCGCGAACTGTCAGACTTGAGTGCGCAGGAGGTAGGCGGAATTCGTCGTGTAGCGGTGAAATGCTTAGATATTACGAAGAACTCCGATTGCGAAGGCAGCCTGCTGTAGCGCAACTGACGCTGAAGCTCGAAAGCGTGGGTATCGAACAGGATTAGATACCCT
+
<ECCFFGGGGGFG,CFFGGGEF@ECFG6FDFFEGGGGF,ACECFFGE+@+@@CF<FEAFGGFFDE=E=84,@8E<?DFE=F,EAEF,<FFDFA,CFFF<EGAFF8EF+4B:BFFGGGEFBFBFDD,C,B,AA<C,33=C,8>>C:++:<@<3D>FC7FFGFC:D:DCFEGC2@B*166>FG?89:F4=:B**,81<:C:457-FF=0::<A%2><:<2DF@??9?>C,C/<;'98)=:CE/$CGD><@G*8:CC>,FCF@@3CGFFFF5;FF?+@8+C68+,,B,<:89FA8*FC@E=5<=C,,AEF:CGFE==>8474+FFC>5F,DGGGF?,C,AFF8FDF?FDEGFEAFE=FEB<::GGGGGGGGFAECCCGGFGGGGF@F9GFC,CFEE9GFE+GGFCGGGGGGGFE<GFCGCDCFFGGGGGFGGFF@CCCC
@s1801 387
TGGGGAATATTGCACAATGGGCGCAAGCCTGATGCAGCGACGCCGCGTGCGGGATGACGGCCTTCGGGTTGTAAACCGCTTTTGATCGGGAGCAAGCCTTCGGGTGAGTGTACCTTTCGAATAAGCACCGGCTAACTACGTGCCAGCAGCCGCGGTAATACGTAGGGGGCGAGCGTTATCCGGATTCATTGGGCGTAAAGCGCGCGTAGGCGGCCCGGCGGGCCGGGGGTCGAAGCGGGGGGCTCAACCCCCCGAAGCCCCCGGAACCTCCGCGGCTTGGGTCCGGTAGGGGAGGGTGGAACACCCGGTGTAGCGGTGGAATGCGCAGATATCGGGTGGAACACCGGTGGCGAAGGCGGCCCTCTGGGCCGAGACCGACGCTGAGGCGCGAAAGCTGGGGGAGCGAACAGGATTAGATACCCT
+
GGGGGGGGGGGGGGGGGGGFGGGGGGGGGFGGGGGGGGGGGGGGDGGFCGGDGEGGGGEGGGEGGGGDBFF:FA?BFGGGCEGGGGFFCGDGGGGDCGGGGGGGGGFGCFGCE9BFGGGFCFGGGGFFGG7FCFFGCFFGEGGGGFGAFGFC:<FCFFFGGEF<F8FEGGGGDEE?CE*<EE5:;AFGFF?GFFGG7E80:<:>8C8::E?8C5?@G02#E:4#GEG@EC:E?*;*:5GGGGFEGD?>E85C<@A9DECGFEEC:2C8BA8@:DF1GGFC@5CGGE<FEGFB8EGFGC=8@++C>+GGGEEACCEE9FF@ECGGFFFFC=FEGGGFGFF=EFGGFGEGGEGFEFGGEFEGFFEDGGGGGGGCFCEGFBGGGGECGGEGEGGFGGGGGGGDFFGEF9GFGGGF<GGGGGCCCCC
@s1801 27205
TGAGGAATATTGGTCAATGGGCGGGAGCCTGAACCAGCCAAGTAGCGTGCAGGACGACGGCCCTATGGGTTGTAAACTGCTTTTATAAGGGAATAAAGTGAGCCTCGTGAGGCTTTTTGCATGTACCTTATGAATAAGGACCGGCTAATTACGTGCCAGCAGCCGCGGTAATACGGAAGGTCCGGGCGTTATCCGGCTTTATTGGGTTTAAAGGGAGCGCAGACGGGAGATTAAGTCAGTTGTGAAAGTTTGCGGCTCAACCGTAAAATTGCAGTTGATACGGGTTTCCTTGAGTGCAGTTGAGGCAGGCGGAATTCGTGGTGTAGCGGTGAAATGCTTAGATATCACGAAGAACCCCGATTGCGAAGGCAGCTTGCTAAACTGTAACTGACGTTCATGCTCGAAAGTGTGGGTATCAAACAGGATTAGATACCCT
+
?FGGFFFFCFGGFGGFGGEC8FFEGGEGGGGGGGFEFGFEE@EFFF@6?CFGGGGEFEBEFFFCFGGGGE7=FFFEFFFGDEEFGGEF<EFFFGFGFGGFFGGCFCCDGGECDFGGFGEDGGGCDDF,,7CDGGC,@F9,@@BFGGG:FA;EC<F7DGGF,2:,>::C:F*>C9FFG7@FC9F8EDG>F:;;7<;8**2C++3B?@<@,?A8CFE7G3E*43/0@CE*>CED;>F*<D<@1A58<;3D:@60CGCCD7FFBFDGGFGGF=A6,D@,,8E?87GEDF=E4FFE9B9FFFE<GEFF?+FCDFFE8@GGGGGFFGGGEGF=@AFFE<FAE6<DC,C,AGFGFE<@DGE@@,A46FB@GD?GGGGGGGGF<EFF9FGGGGGGGGFGGGFEGGGFGGGFFEGEGFFCGGGFGFFFEGGFAFFGGGGCCCCC
@s1801 389
TGGGGAATATTGCACAATGGGCGAAAGCCTGATGCAGCGACGCCGCGTGAGTGAAGAAGTATCTCGGTATGTAAAGCTCTATCAGCAGGGAAGAAAATGACGGTACCTGACTAAGAAGCCCCGGCTAACTACGTGCCAGCAGCCGCGGTAATACGTAGGGGGCAAGCGTTATCCGGATTTACTGGGTGTAAAGGGAGCGCAGACGGCGATGCAAGTCTGGAGTGAAAGCCCGGGGCTCAACCCCGGGACTGCTTTGGAAACTGGATGGCTAGAGTGCTGGAGAGGCAAGCGGTATTCCTAGTGTAGCGGTGAAATGCGTAGATATTAGGAAGAACACCAGTGGCGAAGGCGGCTTGCTGGACAGTAACGGACGTTCAGGCTCGAAAGCGTGGGGAGCAAACAGGATTAGATACCCT
+
AFGGGFGGGGGFGGGGGGGGGGGGGGGGGGGGGDGFGGEGGGGGDGEFGGGGGGGGGFFGGCGAFFGFGGGGFGGGGGGDGFFFGGFGGGFGGGGGGGFFFGGGGGGGGGGGDGGGGGGGGGGGGGGGGGAFGGGGGGGGGFGFGGDGCFEFFGGGGFGGGGG*6@C<FGG8FGGGGG7FFF>FFF;C;FG9EFEEEGG;CDE<FE?=55,?CF@6B7>>482FEC997C5GFFFF3B><EGGGGGGFDDC?CCGE;@9DFFC,B<FDFEEA#EFC,GGGGGFFGFCCDEE9,@,E8@@EECEEAGE=EGGFECFGFCDDFCAFFCGFGFFB?@GGFAGGGGGGF@7F@@@FGGGGGFFFGGGGEFE@,@C@FB<GGGGGFGGGGFGGGGGGGFFFF9FDEGFGGCFGGGFA9CCC
@s1801 22483
TGAGGAATATTGGTCAATGGGCGAGAGCCTGAACCAGCCAAGTAGCGTGCAGGATGACGGCCCTATGGGTTGTAAACTGCTTTTATAAGGGAATAAAGTGAGTCTCGTGAGACTTTTTGCATGTACCTTATGAATAAGGACCGGCTAATTCCGTGCCAGCAGCCGCGGTAATACGGAAGGTCCGGGCGTTATCCGGATTTATTGGGTTTAAAGGGAGCGTAGGCCGGAGATTAAGCGTGTTGTGAAATGTAGATGCTCAACATCTGCTCTGCAGCGCGAACTGGTTTCCTTGAGTACGCACAAAGTTGGCGGAATTCGTGGTGTAGCGGTGAAATGCTTAGATATCACGAAGAACTCCGATTGCGAAGGCAGCTTGCTGGACTGTAACTGACGCTGATGCTCGAAAGTGTGGGTATCAAACAGGATTAGATACCCT
+
CFFFGFG8EF<FCFFGGGFGCFGGGGGGF@DCFFGGGGGGGGFFGG:F@FGGGGGGGGGGGGGGDFFFFFDCFE?FGGGGGGFEFGGGGGF<AFEFGFFGGCC?<FGFGGGCDF9,CFEGGGGGGGGGGFE:FFGGFFGGGFGGGGGFBEDGGFGGGGGGGG?ACCFEEGFFGGG7F<:FBFFC@F5CC:CCGFEGG/F?:#EFCF?BGCC@:;FAEEFG?4;+DFE=;E@FGGG<E;GEGGGCG?#9FD;F6<:6EF<<F==7FFF<@FFFGGGFCE@CFGGGE4E?6,A9*@+B@5,EECF94@7F>,FEDE8=>,,:AFGGFGGFGGFEEGGGGFEDE9,E8DEFC,CGFCGGGGFDGEEFFE<FF,EGGGGGGGGFGFGFCGFFFCGFFCGFFGGF@DGGGFGGFFFCEGGGGEF<FDFFFE<DCGGCCCCC
@s1801 21731
TGGGGAATATTGGTCAATGGGCGAGAGCCTGAACCAACCAAGTAGCGTGAAGGATGAAGGTCCTACGGATTGTAAACTTCTTTTATACGGGAATAAAGTATCCTACGTGTAGGATTTTGTATGTCCCGTATGAATAAGCATCTGCTAACTCCGTGCCAGCAGCAGCGGTAATACGGAGGATGCGAGCGTTATCCGGATTTATTGGGCTTAAAGGGAGCGCAGACGGGAGATTAAGGCAGTTGTGAAAGTTTGCGGCTCAACCGTAAAATTGCAGTTGATACTGGTTTCCTTGAGTGCAGTTGAGGCAGGCGGAATTCGTGGTGTAGCGGTGAAATGCTGAGATATCACGAAGAACCCCGATTGCGAAGGCAGCGTGCTAAACTGTAACTGACGTTCATGCTCGAAAGTGTGGGTATCAAACAGGATTAGATACCCT
+
ECCE7FGFGGF,CFCEGGFGCFGGDFGGGFGGGGFGF:7@FFFFGGDFFE7F?FFG8E<CCEGFFGC@7:=FFGG9FFCEEGF9E<9EFE>CFGGGGGGGAFCFEAF,BF<F,=E99<B,EA<E<?C7A@E8FGFG9FFFEF,,CDCFGC<8=AC+BFCFG@A,,@BCC3>EF=>+8><@F,@*@@57F7EGGFE1?F<9+CA;,94C8<B<@FE4*&,*/2&7,B9F@#:<39@#:6CFCFC@,;@@>++C+F@7,+3B7FFD,@DDFEB8FF>9FGFGGFGFFB,:GEEFDEAE>,,,,A9B,44:=4<A:A+7CB,AE<=@)B,,CFDCFF?4,-,CGGGFFFC9C,C,CBCC8,EF@EEFGFEE:@FF6,FAFFFEEGGFE<<GGFDDGFEFFEFB67GFFFEEGEGGGGFAFFE<FFEFE<GGFFDCCCCC
@s1801 27356
TGGGGAATATTGCACAATGGAGGAAACTCTGATGCAGCGACGCCGCGTGAAGGATGAAGTATTTCGGTATGTAAACTTCTATCAGCAGGGAAGAAAATGACGGTACCTGACTAAGAAGCCCCGGCTAACTACGTGCCAGCAGCCGCGGTAATACGTAGGGTGCAAGCGTTGTCCGGAATTACTGGGTGTAAAGGGAGCGCAGGCGGACCGGCAAGTTGGAAGTGAAAACTATGGGCTCAACCCATAAATTGCTTTCAAAACTGCTGGCCTTGAGTAGTGCAGAGGTAGGTGGAATTCCCGGTGTAGCGGTGGAATGCGTAGATATCGGGAGGAACACCAGTGGCGAAGGCGGCCTGCTGGGCTTTAACTGACGCTGAGGCACGAAAGCGTGGGTAGCAAACAGGATTAGATACCCT
+
EGGGGGGFFDFGGGGGGGGGG?FGFDG9CEFCFGGGGGGDFGGEE7F@CFGGGGDGGGGGGGGGGGGEGGGGGF@EFGG9FFFGGGFFFGGGGGGFGGGGFGCGGGGGGGFF9FGGDFGFGGG=FEE8DFGGGGGGFGFC<>DGGGGGFGGGGGGG3FGDF<BCFFGEC/*+<F0FG>EFGCFGFFFEB8?>?B77#C@75B<F,EEGCGFFFFFAFGF>9@*DGGDFGGFGFFDBGEFDDCFEAFGF@@8=:FC?CFGGGGF@<F><GGFD8B+CFGFFFE2FE>,EC=<8,,+ED@FGGGE>EEGGGGFECGGDEF@EA+GGDGGEE9GFFF?GFGGFFCGFFGDGGGGGGGF<FFFCFGGGGGGGGEBEE<8FAFGFFGFGGGGGGGGGGGGFGF@FFGGGGFFGGDFCCCCC
@s1801 393
TGGGGAATATTGCACAATGGCCGCAAGCCTGATGCAGCGACGCCGCGTGCGGGATGACGGCCTTCGGGTTGTAAACCGCTTTTGATCGGGAGCAAGCCTTCGGGTGAGCGTACCTTTCGAATAAGCACCGGCTAACTAAGTGCCAGCAGCCGCGGCAATACGTAGGGTGCAAGCGTTATCCGGAATTATTGGGCGTAAAGGGCTCGTAGGCGGTTCGTCGCGTCCGGTGTGAAAGTCCATCGCTTAACGGTGGATCTGCGCCGGGTACGGGCGGGCTGGAGTGCGGTAGGGGAGACTGGAATTCCCGGTGTAACGGTGGAATGTGTAGATATCGGGAAGAACACCAATGGCGAAGGCAGGTCTCTGGGCCGTTACTGACGCTGAGGAGCGAAAGCGTGGGGAGCGAACAGGATTAGATACCCT
+
CFGGGGGGGGGGGGGGGGGGFGGGDEFGGGGGFFGGGGGGGGGGGGGGGGGGGGGGGGGGGGGGGGGGGGEGFCGGGGGGCFGFGGGEGDEGGF8BFFGFFGGGGGCFFGGEEGGGGCGGDC>FEGGGGEDCCGGGFG,3CFAFGGGGGG,CE>E*<7<9,=?FCGDFGGG7AC>*AEECF5CCE5<<1@EG=51*:>F?*3-):;:5GE7EG8<5EC8?*F@FGDGFF7A'<762C9:<:C;/FGFEGF?FE5CGDFBC8;EDCC242DGGFEF/5,:5GEEGFCGCFCGFCFFCEECD,>@CF@EDFEE=FGEAGFE?FA?GGGFD>CCCDGGGFDF@ECFE9CF7EGDFFGGGGGGF8F<GFCGEEGGGFGGGGFGGGGGGGGGGGGD@FEDGGGGGFEGGGGGGGGGGGGGGFFCCCCC
@s1801 394
TGAGGAATATTGGTCAATGGGCGAGAGCCTGAACCAGCCAAGTAGCGTGAAGGATGACTGCCCTATGGGTTGTAAACTTCTTTTATAAAGGAATAAAGTCGGGTATGGATGCCCGTTTGCATGTACTTTATGAATAAGGATCGGCTAACTCCGTGCCAGCAGCCGCGGTAATACGGAGGATCCGAGCGTTATCCGGATTTATTGGGTTTAAAGGGAGCGTAGATGGATGTTTAAGTCAGTTGTGAAAGTTTGCGGCTCAACCGTAAAATTGCAGTTGATACTGGATATCTTGAGTGCAGTTGAGGCAGGCGGAATTCGTGGTGTAGCGGTGAAATGCTTAGATATCACGAAGAACTCCGATTGCGAAGGCAGCCTGCTAAGCTGCAACTGACATTGAGGCTCGAAAGTGTGGGTATCAAACAGGATTAGATACCCT
+
FFGGGGGGGGGGGGGGGGGFGGGGGGGGGFGGGGGGGGGGGGGGGGGFDGGGGGGGGGGGGGGGGGGGGGGEGGGDGGGGGD9FGGGGEFFGGFFGGGGGGGGFGGGGGADFFFGGGGGGGGGGGGGGGGGGGGGGGGDFCECGGGB<DFGFGGGGGGGGFDF@@6FCGGGGFFGGGGDFGGGGCCEEGGGG?E7BCEG2DCB;CC1<=C<9:FFA@=EDF=7719?CEADFFF,83FCEEGCC,<C@B@4C>CEFDEGDGGGGGGGGGFFDFB6GFED6-FE.FFEE9GGGD<,CGFE<CEGDGGCGGFC@8@+7EFDCDFEE5CDFFFFCGFFDFEA9FD9FDGGFGF9GGGFFFGGGEEEFGGFGEFFGFGGGGGFFGGGGGGGGFGGGGGGGGGGGGGGGGFGGGGGGGGGGGFFFGGGGFC9GGGFCCC<C
@s1801 395
TGGGGAATATTGGGCAATGGGCGCAAGCCTGACCCAGCAACGCCGCGTGAAGGAAGAAGGCTTTCGGGTTGTAAACTTCTTTTAAGAGGGAAGAGCAGAAGACGGTACCTCTAGAATAAGCCACAGCTAACTAAGTGCCAGCAGCCGCGGTAATCCGTAGGTGGCAAACGTTGTCCGGATTTACTGTGTGTAAAGGGCGTGCAGCCGGGTCTGCAAGTCAGATGTGAAATCCATGGGCGCAACCCATTAACTGCATCTGAAACTGTAGATCTTGAGTGTCGGAGGGGCAATCGGAATTCCGAGTGTAGCGGTGAAATGCGTAGATATTAGGAGGAACACCAGTGGCGAAGGCGGATTGCTGGACGATAACTGACGGTGAGGCGCGAAAGTGTGGGGAGCAAACAGGATTAGATACCCT
+
@88ECE@EFFDGGCFDCEEDC6:FE@@8FGEGGDFGGFFEF7CFCGG@FDFFFFDG@E=FFDEGGG7C,BFGGGDF,A?A?,BFFEAFCEE<FFEEG,,4E8D:FEDE,B?,CFCGFGGGGFCF,:=FDEGGF,38,=8D,>,BFGCE7F*@BF,@@CCFCFC@FE9,2:FCFC9CFG:*CFFC<A,?@F;?98<492C=C6<C@/,4-8>:,73><68F>'F=9A9#0CD,<>>35+@<7><>7,,,,@>,<0,B,A76++?E9AD?88=D=A1C+F=87GEDCGGGCB8=GGGE@B8:,BEA>607DGFDFA:B?>,GGGGEAFE,GEGFEECC,GD@GGE@:FC@BCGCC:,,F8<CEFEC9DEF@CFB,EFFFC@GGGGGGCEFF7@,GGFFCFGE<FFGGGFDGFFF,ABC@C
@s1801 21911
TGGGGAATATTGCACAATGGGGGAAACCCGGATGCAGCAACGCCGAGTGAAGGATGACGGTTTTAGGATTGTAAACTTCTTTTCTTAGTGACGAAGACAGTGACGGTAGCACAGGAATAAGCATCGGCTAACTACGTGACAGCAGCAGCGGTAATACGTAGGATGCAAGCGTTATACGGATTTACTGGGTGTAAAGCGAGCGCCGGCGGGACTGCAAGTTGGATGTGAAATACCGTGGTTTAACCACGGAACTTCATCAAAAACTGTAGTTCTGGAGTGGAGTAGAGGCAAGCTGAATTCCGAGTGTAGCGGTGAAATGCGGAGATGTTCGTGGGAAATCCAGTGGCGAAGGCGGCTTGCCGGGCTTTAACTGACGCTGAGGCTCGAAAGTGTGGGGAGCAAACAGGATTAGATACCCT
+
F<FFDCEGGAFGGGGC@,AB,BFEEF,C:++@FFFEF8:E@FEGGEG,C??EF<,,A:B+8BB<,C=C<DE,A<A?EF<FE,<?<5CECC5<+6=-BF8,?AFFD+BB?E,,8,:<B,C:?9B?,+8:D:,,=<EE<,,8CD:,,>,,@<E7@F,;,3,@:C9,,,8?C*>1CCF,3,:7:FGF,3CAFF*=9@,,+28=:7:*=:*:EG/?FFGF940;67=@=7#,2,5DEC@7>5#'EEFF:,;731DF=.@3:31,@=FEDC?B>:<,,,3+8=A,A9EEA,?7=,5,49FCFEC77?,A?+4*::A;5,C7?:?@<,8A4@+:6=C,,<,,,,,,B,7CB,<FEEGGED77GEEBF@<E<FFCCE:FB8CF<EGFGGFF@@AFFCEFC69,,,@?FFA@BBEECACGFCACCCB
@s1801 397
TGAGGAATATTGGTCAATGGGCGAGAGCCTGAACCAGCCAAGTAGCGTGAAGGATGAAGGTCCTACGGATTGTAAACTTCTTTTATACGGGAATAAAGTATCCTACGTGTAGGATTTTGTATGTACCGTATGAATCAGCATCGGCTAACTCCGTGCCAGCAGCCGCGGTAATACGGAGGATGCGAGCGTTATCCGGATTTATTGGGTTTAAAGGGAGCGCAGACGGGAGAGTAAGTCAGTTGTGAAAGTTTGCGGCTCAACCGTAAAATTGCAGTTGGTACTGGTTTCCTTGAGTGCAGTTGAGGCAGGCGGAATTCGTGGTGTAGCGGTGAAATGCTTAGATATCACGAAGAACCCCGATTGCGAAGGCAGCTTGCTAAACTGTAACTGACGTTCATGCTCGAAAGTGTGGGTATCAAACAGGATTAGATACCCT
+
AFGGGGGGGGGGGGGGFGGGFGFGGGGGGCFGGGGGGGGGGGFGEGGEGGGGGGFGGFGFGGGGFFEGFGEGEGFFFGFGGGGGGGGGGGGGGEFDGGGAA<EB9EFEGF?EFAFFFFGGGGGFFEC7<DFFGGG,ECFFCFGGGG7,,,BD7++@FFDGFG?DC85@BF+@9=DFEG7>F@AF*>5>*=EC;>FE/:CFCFFGGG:7<F@CE>:;E->8@;#5F?9>D9#=#FF6C7FE9FFC@CGGCC>E:CD@#>B=8>A7FEEDCEFFFCAF=#D80CB=?8FFA=FGDFFGGGGGFE?GE@7EEFDE@=GEGFGEA98EAB>9,FCC5AFE=?FFFA<ECGFFFDFFEEGEDFGGFCC<9FCFF8FC,FFFFGGGGGGGGGE@7DGFGGGGGGFFDGGFFFDEDGGFGFFGGFEFFGGGFFFGGGGCCCCC
@s1801 398
TGGGGAATATTGCACAATGGGGGAAACCCTGATGCAGCGACGCCGCGTGAGCGAAGAAGTATTTCGGTATGTAAAGCTCTATCAGCAGGGAAGAAGAATGACGGTACCTGACTAAGAAGCACCGGCTAAATACGTGCCAGCAGCCGCGGTAATACGTATGGTGCAAGCGTTATCCGGATTTACTGGGTGTAAAGGGAGCGCAGGCGGTGCGGCAAGTCTGATGTGAAAGCCCGGGGCTCAACCCCGGTACTGCATTGGAAACTGTCGTACTAGAGTGTCGGAGGGGTAAGTGGAATTCCTAGTGTAGCGGTGAAATGCGTAGATATTAGGAGGAACACCAGTGGCGAAGGCGGCTTACTGGACGATAACTGACGCTGAGGCTCGAAAGCGTGGGGAGCAAACAGGATTAGATACCCT
+
DEGGGGGGGGGGGGGGGGGGGGGGGGGGGGGGGGGGGGGGGEGGGGGFGGGGGGGGGGGGGFGFGGGBEFGCGGGGGCFGGGGGGGGGGGBEGGGGC8FFGFG7FFFFGADFCFGGGGGGGGGG:FFFFGGGGGGGGGG8FBFGGDGGGGGDGFGG<FGGGGGGGGFEGGF=CCGGGGCGGGG>GGGFF@FF>C9GGGDGGGCGDGGGG>GGGGFF84<@;5FCCF>CGGGEEGGFGFFGFGGGEEGFFDGF=EFEAFD9EGGGEGFFCAFFGDF@@=CEF@F>EC8B9GGFD>@,,GDGEEACC8EEFDGGGFCECCFFFGFGGGFGGGFGFFEFGFFDGGDGGGGGGGGFGGGGGGFBEGGGGGGEGGGFGGGGFGGGGGGGFGGGGGGGGFEAGGGGGFGGGGFGFFGGCCCCC
@s1801 399
TGGGGGATATTGCACAATGGGGGAAACCCTGATGCAGCGACGCCGCGTGGAGGAAGAAGGTCTTCGGATTGTAAACTCCTGTCGTTAGGGACGATAATGACGGTACCTAACAAGAAAGCACCGGCTAACTACGTGCCAGCAGCCGCGGTAAAACGTAGGGTGCAAGCGTTGTCCGGAATTACTGGGTGTAAAGGGAGCGCAGGCGGGAAGACAAGTTGGAAGTGAAAATCATGGGCTCAACCCATGAATTGCTTTCAAAACTGTTTTTCTTGAGTAGTGCAGAGGTAGATGGAATTCCCGGTGTAGCGGTGGAATGCGTAGATATCGGGAGGAACACCAGTGGCGAAGGCGGCCTACTGGGCACCAACTGACGCTGAGGCTCGAAAGTGTGGGTAGCAAACAGGATTAGATACCCT
+
DFFFGGGCGGGGGGGGGGGGGEGGGGGGGGGFGGGGGGGGGGGGGGGGGEBGGGGGGGFFGGGGGGGGGGGGGGGGGGGGGGGGGGGGGGGGGGGGGGGGGGGGGGGGGGGGGEFFGGGGGGGGC>FGGGGGGGFGGGGFGGGGEGGGGDGGGGGC@FGGGGGGGGEEFB7=F?GGGCF@GG,GG1GGGGG@GGCFG8E>DGE7CEG:FED:EFC>CFGF>:DC==E=DGGFFFF<CF<DFFF=:BDFFFFGFFFDGDFFGE@F=BCC8@FF:FFFGCFEGFCFFGFFFGFC@,C>GCEFEC6+)F=FABEA,=FCCFEDE=+GGGGGFFFGCCGGGGFGEECAFCDGGFFFCGGGFF<8GGFAFGGGDGGGGGGGGGGGGGGGGFGEGGGGGGGFFF<FEGGGGGGGGFF9CCCC
@s1801 400
TGGGGAATATTGCACAATGGGGGAAACCCTGATGCAGCGACGCCGCGTGAGCGAAGAAGTATTTCGGTATGTAAAGCTCTATCAGCAGGGAAGAAAATGACGGTACCTGACTAAGAAGCACCGGCTAAATACGTGCCAGCAGCCGCGGTAATACGTATGGTGCAAGCGTTATCCGGATTTACTGGGTGTAAAGGGAGCGTAGACGGCTGTGTAAGTCTGAAGTGAAAGCCCGGGGCTCAACCCCGGGACTGCTTTGGAAACTATGCAGCTAGAGTGTCGGAGAGGTAAGTGGAATTCCCAGTGTAGCGGTGAAATGCGTAGATATTGGGAGGAACACCAGTGGCGAAGGCGGCTTACTGGACGATGACTGACGTTGAGGCTCGAAAGCGTGGGGAGCAAACAGGATTAGATACCCT
+
GFGFGFEGGGGEFGGGGGGGGGGGGGGGGFGGGGGGGGGGGGGGGGGCFGGGGGGG@EFFGGGFGGGFGGGGGGGFGGGGG<FGGGGGGGGGGGGGGGGGFGGGGGGGGFCGGEGGDFCFGGGGGDGGGGGGGGCCDFGGGGGFEGGGGGGGGGFFCFGGFGGGGGFGGEGGGGGGDGGGG>GGGGGG@<E??FG8@CFGDGEGGCGEFGFCF@FFGFFFADGFC@FEEEEEGFGEFDGCGGGEEEGFA5B:FFGDGCFCFFGGGFGGD;EA<ECGGGGGDGGGDEDGFGGGGC@8GGFEFGEEBGGGGGFE?8,GGFGFGFFGFGGGFGGGGGGGGGGGGGEFFFBEEDGGFFGGGFEGGGGGGGFGFD<GGFFGGGGGFGGGGFGGGGGFFFGGGGFEFFCGGGGGGGGCCCCC
@s1801 401
TGAGGAATATTGGTCAATGGGCGCAGGCCTGAACCAGCCAAGTAGCGTGAAGGATGACTGCCCTATGGGTTGTAAACTTCTTTTATAAAGGAATAAAGTCGGGTATGTATACCCGTTTGCATGTACTTTATGAATAAGGATCGGCTAACTCCGTGCCAGCAGCCGCGGTAATACGGAGGATCCGAGCGTTATCCGGATTTATTGGGTTTAAAGGGAGCGTAGATGGATGTTTAAGTCAGTTGTGAAAGTTTGCGGCTCAACCGTAAAATTGCAGTTGATACTGGATATCTTGAGTGCAGTTGAGGCAGGCGGAATTCGTGGTGTAGCGGTGAAATGCTTAGATATCACGAAGAACTCCGATTGCGAAGGCAGCCTGCTAAGCTGCAACTGACATTGAGGCTCGAAAGTGTGGGTATCAAACAGGATTAGATACCCT
+
GGFGGGGGGGGGGGGGGGGGGGGGGGGEGGGGGGGGGGGFFGGGGGGGGGGGGGGGGGGGGGGGGGGGGGGGGGGGGGGGAFGGGGGGGGFFFGGFGGGGGGGGGGFFFGGGGGGGGGGGDDGGGGGGGGGGGCEGGGGGGGGDGGGGGGGCFGGGGGGGGGGG>EGGGGGGGGGGFGGCFFGGG@EGFG=0CFFGGGGGDGGGGGFF)CFGGCG)C;GDDF+CFF9:GFGGGGFAFF@:?FCFCAFFCB3CDGGFD@CFGGFFA;9GGFFFGFDE9.(=?GGFFFGFFFGGFGGFCGGGFFFGGGGGEGFGEGGGEGFAGFE8AGGGGFGFCDFBFFGEDCFFGGGGGFGGGGGFGCGDGGGGGFEGFDEGGDGGGF9AGGGGGGGGGGGGGGGGFGGFGGGGGGGGGGGFGGGGGGFGGGGGGGGGGGGCCCCC
@s1801 23655
TGGGGAATATTGCACAATGGGGGAAACCCTGATGCAGCGACGCCGCGTGAGCGAAGAAGTATTTCGGTATGTAAAGCTCTATCAGTAGGGAAGAAGAATGACGGTACCTGACTAAGAAGCACCGGCTAAATACGTGCCAGCAGCCGCGGTAATACGTATGGTGCAAGCGTTATCCGGATTTACTGGGTGTAAAGGGAGCGCAGGCGGTGCGGCAAGTCTGATGTGAAAGCCCGGGGCTCAACCCCGGTACTGCATTGGAAACTGTGGTACTAGAGTGTCGGAGGGGTAAGTGGAATTCCTAGTGTAGCGGTGAAATGCTTAGATATTAGGAGGAACACCAGTGGCGAAGGCGGCTGACTGGACGATAACTGACGCTGAGGCTCGAAAGCGTGGGGAGCAAACAGGATTAGATACCCT
+
EECDFCFGFGGFGAFEFGGG,8:@CFEFGGGGFGGG9FFGF7CEGGGFGCC<FGGEFGGC5C,BE<FFFGF@FFGFGGGE,5,,9FGGGGC<B<F,BBFGGGGG+BBFGFDGGGFGGFFFF@<>:F+CDFGA9DF,+@FCGGG>F7C<>CGDFFEC?DAFFGCG:,B:FEEGGGFGE7**CFC@CCC,1<FCF,<CE:4<*5@E=/E=>:C88CFC/9+<31F1F@==E;8>EFE3855358C.EGGFE@F>CC:CDF=E=8FF8#<2<=F,D9FC><,@B7FFF?=5,EACGFE=8BEE<BECE>DGGFFE@<FFEC,,FGGGGF@GFE5<C7GFF@@<EFCBF<,:FFEFFF@,E6,7FFD<9FFF7FC,FGGGGGGGGGGFFCDFGGFCCFFFFEAAECFGGFECCGFGCCCCC
@s1801 403
TGAGGAATATTGGTCAATGGACGCAAGTCTGAACCAGCCATGCCGCGTGCAGGAAGACGGCTCTATGAGTTGTAAACTGCTTTTGTGCGAGAGTAAACGCTCTTACGTGTAAGAGCCTGAAAGTATCGTACGAATAAGGATCGGCTAACTCCGTGCCAGCAGCCGCGGTAATACGGAGGATCCCAGCGTTATCCGGATTTATTGGGTTTAAAGGGTGCGTAGGCGGTTTGATAAGTTAGAGGTGAAATACCGGTGCTTAACACCGGAACTGCCTCTAATACTGTTGAACTAGAGAGTAGTTGCGGTAGGCGGAATGTATGGTGTAGCGGTGAAATGCTTAGAGATCATACAGAACACCGATTGCGAAGGCAGCTTACCAAACTATATCTGACGTTGAGGCACGAAAGCGTGGGGAGCAAACAGGATTAGATACCCT
+
AFGFGGGGFGFFGFGGGGACFF@FGGGGGFGGGGGGGGEGCGGGGGGGGGGGGGGGGGGGDGGGFGGGGGGFFFGGGGGGCDFGGGGGFEFFFFFFGGGC+CFGCFGGGGGFGFGFCEFFGADFD<CCGGFGGF8EGGGGGGDDGECGGFDA7>>>DFCFGEFGGGCDCFEEGGGGGGGGCFF,C8?C:<C>0CFE=GGGFGGEFFFDGGGG;<FFG0CD>F5*<B<3AFFFEF@:7,@GDF?CCGGFFFEGG=FGGGEFFBCEF=0FFE96G>FEDE=66DA<<E,EA,=A;AEE=87CCGGGGGFDGDF,DF@F9AGGGGGEADEGGGGGGGGFDC58FGFFGGGGFGFEF@GGGGGGGGFFGGGGGGGGGGGGEFFFGFGGGGGGGGGGGFEFGGGEFEGFCEGEGGGGGGGGGGFFEGGGGGGGGFGCCCCC
@s1801 404
TGAGGAATATTGGTCAATGGGCGAGAGCCTGAACCAGCCAAGTAGCGTGAAGGATGAAGGTCCTACGGATTGTAAACTTCTTTTATACGGGAATAAAGTATCCTACGTGTAGGATTTTGTATGTACCGTATGAATAAGCATCGGCTAACTCCGTGCCAGCAGCCGCGGTAATACGGAGGATGCGAGCGTTATCCGGATTTATTGGGTGTAAAGGGAGCGCAGACGGGAGATTAAGTCAGTTGTGAAAGTTTGCGGCTCAACCGTAAAATTGCAGTTGATACTGGTTTCCTTGAGTGCAGTTGAGGCAGGCGGAATTCGTGTGTAGCGGTGAAATGCTTAGATATCACGAAGAACCCCGATTGCGAAGGCAGCTTGCTAAACTGTAACTGACGTTCATGCTCGAAAGTGTGGGTATCAAACAGGATTAGATACCCT
+
<FGGGGGGGFFGGGGGGGGEGGGGGGGGGGGGGGGGGGGFGGCFGGGGGGGGGFFGCGFFFGGGGGGDGEGGGGCDFDGGGGGGGGGGGGGGGGGG<DFGGGGGGGGEEGGGGGFFGGF8FGGEFAE7?@FGGFFGGCAFFDEGGGEGCBFFGGGGGGGFFGGFEEGGGGGGGGGGGGGGGCBFGG*C<<E8=F@:,8:<::FC?B<$F>GFCF7;::1=7955>CGFFF9=F@CA6FCCGEFGGGGFFC=C7?E7BBCFCECFFEGGFFF>9BE=E6=<5FECGGG?A,<5ACFGEFFGGFCFGGFFCFGGCGGEDEFA,GGFGGFFGFA,9GF9FGFGGGGGGFFE9F8@GGGGGGGGGEGGFFEGGGGGGGFCFAGFGGGFECFEFDFGGGGFGEGGEFFGFGGGGGGGGGGGGGFFFFGGGGCGGGCCCCC
@s1801 405
TGAGGAATATTGGTCAATGGGCGAGAGCCTGAACCAGCCAAGTAGCGTGAAGGATGAAGGTCCTACGGATTGTAAACTTCTTTTATACGGGAATAAAGTATCCTACGTGTAGGATTTTGTATGTACCGTATGAATAAGCATCGGCTAACTCCGTGCCAGCAGCCGCGGTAATACGGAGGATGCGAGCGTTATCCGGATTTATTGGGTTTAAAGGGAGCGCAGACGGGAGGTTAAGTCAGTTGTGAAAGTTTGCGGCTCAACCGTAAAATTGCAGTTGATACTGGTTTCCTTGAGTGCAGTTGAGGCAGGCGGAATTCGTGTGTAGCGGTGAAATGCTTAGATATCACGAAGAACCCCGATTGCGAAGGCAGCTTGCTAAACTGTAACTGACGTTCATGCTCGAAAGTGTGGGTATCAAACAGGATTAGATACCCT
+
EGFGGGGGGGGGGGGGGGGGGGGGGGGGGGGGGGGGGGGGGGGGGGG@FGGGGGGGGGCGGGGGGFGGDGEGGGGGGGGGFFFGGGGGGGGGEGGGGFGGFDFFFGGGFGGGFFGGGGFEGDFGGFGEFGGGGEEFAFGGGGGGGGGDFCFGFFEGGGCF8:DF>+>CFGGGGCFFGGGFGFDFF:EGG>7GGGGG26=F7:F=C83=7%?;;FFAC*A<FCC@B;<7:#DFFFG<:@7AFCCGCFDGGE@G7EE.5CF9/FEA>DFCDGG+?GGGFD@=?DCF,E,,FB@BEDAGEEDE8DEFDA4?4,AFDE>8FBCGFC@)+GGGGFDFFFFFFEDGGFGGGGFE9FEFEGGEGFEFCC8GGGGGGFGGGFGGGGGGGGGGGGGGGGGGGGGFGFD@CFFCGGGGGGGGGGGGFFEGCFFGFGGGFGCCCCC
@s1801 406
TGGGGAATATTGCACAATGGGGGAAACCCTGATGCAGCGACGCCGCGTGAGCGAAGAAGTATTTCGGTATGTAAAGCTCTATCAGTAGGGAAGAAGAATGACGGTACCTGACTAAGAAGCACCGGCTAAATACGTGCCAGCAGCCGCGGTAATACGTATGGTGCAAGCGTTATCCGGATTTACTGGGTGGAAAGGGAGCGCAGGCGGTGGGGCAAGTCTGATGTGAAAGCCCGGGGCTCAACCCCGGTACTGCATTGGAAACTGTCGTACTAGAGTGTCGGAGGGGTAAGTGGAAGTCCTAGTGTAGCGGTGAAATGCGTAGATATTAGGAGGAACACCAGTGGCGAAGGCGGCTTACTGGACGATAACTGACGCTGAGGCTCGAAAGCGTGGGGAGCAAACAGGATTAGATACCCT
+
DFFGFFGGGAFGGGGGGGGGGGGG,EFGGGGGGGGGGGGGGGGFGGGFDGEFGGGGGGGEGGGGGGC8BFGGGGGGGGG9?,CBFEFEEGGEFGF@,:BAFFEGGGGGGGGGCF9<F9,=FEDC:FGGGFC,@CFGCBFCGGFGGGDGGGGD@FG7,><DFCFFGGF::FCGFGGG@:FGC9BGGF:<C*B,CD<CFG;E32C8+=ED?#C83EGF<?<BA,<:BFFFCE@FCGE9/*<@:>;C8F>DC>BFD,C.C@602;/=@<@FCC@58+F=>++@4+A,7:,9,9E:9,4,8F?8,FC86BC=>DEFA7=CE?GF9EAEFAFFEC,FBCC<FABE?FEEGGECGGFGCGFFE@6?F<GGFAFCCFB,@FFGGFF:B,GGFCEGGGGEFFACF8FGFGGGGGGGGGFC@CCB9
@s1801 407
TGGGGAATATTGCACAATGGGGGAAACCCTGATGCAGCGACGCCGCGTGAGCGAAGAAGTGTTTCGGTATGTAAAGCTCTATCAGCAGGGAAGAAGAATGACGGTACCTGACTAAGAAGCACCGGCTAAATACGTGCCAGCAGCCGCGGTAATACGTATGGTGCAAGCGTTATCCGGATTTACTGGGTGTAAAGGGAGCGCAGGCGGTGCGGCAAGTCTGATGTGAAAGCCCGGGGCGCAACCCCGGTACTGCATTGGAAACTGTCGTACTAGAGTGTCGGAGGGGTAAGTGGAATTCCTAGGGTATCGGTGAAATGCGTAGATATTAGGAGGAACACCAGTGGCGAAGGCGGCTTACTGGACGATAACTGACGCTGAGGCTCGAAAGCGTGGGGAGCAAACAGGATTAGATACCCT
+
CFGGGGGGGCFGGGGGGGGGGGGGGGGGGGGGGGGGGGGDGGGGGGGFFGGGGGGGGGGFGCEGGGGCFGGGGGGGGGGGGFEFFFGGGGGGCGFGGGGGGGGGGGGGGGGGGGGFGGGGGGGGDGGGGGGGGGFGGFFGGGGGGGEGGGGGGGGGCEGGGGGGG79FGGGGCCECEEDGGCFFGGFBC<EF@G8:C7*<CGGECGG>E8EGEEEF5=#F;4;CFGG>EEGEEFGFG*CGGGF=ECE9FDGGFFFGF@G0=8GGDEGFFAE5?8GGGGGGGFGGGGGGFGGGF8EFF@@E5A,B6)+EGFGFEC@,GFGF=5=E9CGGGF<FFGGFFGFGDEGGFGEEGGGGFGGGGFGGGGGGGFCFGGGGGGGGGFGGGGFGGCDGGGGGGGGGGGFF@FDFGGGGGGGGCCCCC
@s1801 408
TGGGGAATATTGCACAATGGGGGAAACCCTGATGCAGCGACGCCGCGTGAGCGAAGAAGTATTTCGGTATGTAAAGCTCTATCAGCAGGGAAGAAGAATGACGGTACCTGACTAAGAAGCACCGGCTAAATACGTGCCAGCAGCCGCGGTAATACGTATGGTGCAAGCGTTATCCGGATTTACTGGGTGGAAAGGGAGCGCAGGCGGTGCGGCAAGTCTGATGTGAAAGCCCGGGGCTCAACCCCGGTACTGCATTGGAAACTGTCGTACTAGAGTGTCGGAGGGGTAAGTGGAATTCCTAGTGTAGCGGTGAAATGCGTAGATATTAGGAGGAACACCAGTGGCGAAGGCGGCTTACTGGACGATAACTGACGCTGAGGCTCGAAAGCGTGGGGAGCAAACAGGATTAGATACCCT
+
CFCFGGGGGGGGGFGGGGGGGGGGGGGGGGGGFGGGGGGGGCEGGGEFGGGGGGGG:CECFGGGGGGGGGGGGGGDGGGFFEEFGFGF7FD,CFGGGGGGGGDDGGGGGGGCFDF@FGGGGGGDFGGGGFD<FCF7FGGG<@DFGD7FFF*>FGG7>FGG7FGBE;CBCC*4@CCEEGGGGGG>GGG==#CG9FF.=51EGDGG>CEEGEEG:@>F<7+944C<F?F9C:EGEFDBB,:ECGGGEFEB>B6GFDC9CFGG6C<FFGFEFCGCGFFCCEC=G=GEGGGGEEGFE@8E=8==9A,C80GGGGGGGFEEGFFGGGGFEGGGGFEABCGGGGGGGGGGCFGFGGGGGGGFFFEEDGGGFGGGGGGGEDDFDE>GGGGGGGGGGFDDGFF<GGGGFGGGGGGGGGGGCCCCC
@s1801 409
TGAGGAATATTGGTCAATGGGCGAGAGCCTGAACCAGCCAAGTAGCGTGAAGGATGAAGGTCCTACGGATTGTAAACTTCTTTTATACGGGAATAAAGTATCCTACGTGTAGGATTTTGTATGTACCGTATGAATAAGCATCGGCTAACTCCGTGCCAGCAGCCGCGGTAATACGGAGGATGCGAGCGTTATCCGGATTTATTGGGTTTAAAGGGAGCGCAGACGGGAGATTAAGTCAGTTGTGAAAGTTTGCGGCTCAACCGTAAAATTGCAGCTGATACTGGTTTCCTTGAGTGCAGTTGAGGCAGGCGAAATTCGTGGTGTAGCGGGGAAATGCTTAGATAGCACGAAGAACCCCGATTGCGAAGGCAGCTTGCTAAACTGTAACTGACGTTCATGCTCGAAAGTGTGGGTATCAAACAGGATTAGATACCCT
+
EFFGGGGGGGGFGGGGGGGGGGGGGGGGGGFFGGGGGGGFEFFGFFGBFGGGGGGCFFGGGGGGGGGGGGGFGGGGGGGGGFGGGGGFGEDEGGGGGGGGGGGGGGGGGGGFGGA<DAFGGFGGGGGGFFFFGGFGFGFGADBFEGEGGGGGGGCF+FGGGCFGGGGDGCGGGGFEDEGF:8,>>>EEGG7EGGGGGGGF7DA:9FBF7GGGGGGFC:FE)1BCBF9>CC;FAFGEFFF>E<,-<FF@@92+:CDF?DGB;GFFFE>FC6<*CGGGGA:5=DGGGGFEE,DF8FFF?GE@FA>8CDFGE@<,+,+84?DC,4665GCEC,FEEFEFFDGGFDEA,FDGFFFGGFGFCFDGFCEFE@9GFFFFFGFDFCEEC@<A<E<GGGGGGGGGGGGGFGGFGGGGGGGGGCGGGGFEGGGGGGFFFGGCCCCC
@s1801 21094
TGGGGAATATTGCACAATGGGGGAAACCCTGATGCAGCGACGCCGCGTGAGCGAAGAAGTATTTCGGGATGTAAAACTCTATCAGCAGGGAAGAAAAATGACGGTACCTGACTAAGAAGCACCGGCTACATACGTGCCAGCAGCCGCGGTACTACGTATGGTGCACGCGTTATCCGAAGTTACTGGGTGTAAAGGGAGCGCAGGCGGTTCGGCAAGTCTGATGTGAAAGCCCGGGGCTCAACCCCGGTACTGCAGTGGAAACGGGCGTACTAGAGTGTGGGAGGGGGAAGTGGAAGGCGTAGTGTAGCGGTGAAATGCGTAGATATTAGGAGGAACACCAGTGGCGAAGGCGGCTTACTGGACGATAACTGACGCTGAGGCTCGAAAGCGTGGGGAGCAAACAGGATTAGATACCCT
+
EE,CF@EGGGGGFFGGGFDFGFGGEFFGGGGG<@FFGGFGCEDFGGGFGGG8FFEGEGF--?CCEFC+4C79<EF,C?E,5CE9BEFGGG<BC,A,:AFGGEGGGGDCC9D>BF9FEGG8FB<:7=@C,@=;@,@,+:,<DFG8CFD*:F:7DB9*3?;FF9<><,;1=<:*2?9B*4*8C<B>:<*,*4F+<1?F.?4:CECC/8C/*/28-C3<5*#0&3CFGC747@EGFF>@?,8BFF>@+GFDC3>36,C9DFD8=@+F=BC,5,?,E5C8B4+CB+GFFC,E9FAE=8,+=+,=<GGDE=FCFE?C5:EFGFDGGFE<A?9FAC,<FGFE<GGDFC7GGFFBEEDFGGE@CB,CGFF@AEAEGGGGGGGGGGCB,,GGGCGGGGGGFFE9,E,GGFAGGGECFGDDCCCCC
@s1801 24371
TGAGGAATATTGATCAATGGGCGAGAGCCTGAACCAGCCAAGTAGCGTGAAGGAAGACGGCCCTATGGGTTGTAAACTGCTTTTATAAGGGAATAAAGTGAGCCTCGTGAGGCTTTTTGCGTGTACCTTATGAATAAGGACCGGCTAATTCCGTGCCAGCAGCCGCGGTAATACGGAAGGTCAGGGCGTTATCCGGATTTATGGGGTTTAAAGGGAGCGTAGGCCGGAGATTAAGCGTGTTGTGAAATGTAGACGCTCAACGTCTGCACTGCAGCGCGAACTGGTTTCCTTGAGTACGCACAAAGTGAGCGGAATTCGTGGGGTAGCGGTGAAATGCTTAGATAGCACGAAGAACTCCGATTGCGAAGGCAGCTCACTGGAGCGCAACTGACGCTGAAGCTCGAAAGTGCGGGTATCGAACAGGATTAGATACCCT
+
AFGGGAFGGGFFGFGGFDFDGFGGGGGGGGGGDFDFF@DFGFAFGFGFG,@EE@EGGFGEBFC7FFCFEFGFGGBEF9FGGGGFGGGGFEFFGGGFGGFFFGGE,BFGGFEGGFGGFGGG@FFGGEEAFGFGCDDDFFGFF+@77CFGG9DGGFGG+CF7FFC,@@FEGGEG,,6CFCCFGG,2,<CEEC7F>9=C6=<<@G$;@F'=F<A?GGGACDEGF>>6CEC@CCC?=EF<>CFE@C:C>>D=?FAG?C?D5,FFFFF@F<?FGEF6CFC>=3@>@,GED,8DD3,C*++BE:85@<;?EC=+EFE=:FFCEFC<A,CCAEF,<CEDFFF8GCEAA4<,=F<GGFGFAFFC:A,,@:@EF9GGGGGGGFEC,,CF@ECGGFFFEFFGGGGFGGGGFGFFCGGFEEEF+GGGGGGFGFFF@,FCF<CCCCCC
@s1801 22478
TAGGGAATCTTCGGCAATGGGGGGAACCCTGACGCAGCGACGCCGCGTGCGGGACGGAGGCCTTCGGGTCGTAAACCGCTTTCAGCAGGGAAGAGTCAAGACTGTACCTGCAGAAGAAGCCCCGGCTAACTACGTGCCAGCAGCCGCGGTAATACGTAGGGGGCGAGCGTTATCCGGATTCATTGGGCGTAAAGCGCGCGTAGGCGGCCCGGCAGGCCGGGGGTCGAAGCGGGGGGCTCAACCCCCCGAAGCCCCCGGAACCGCCGCGGCTTGGGGCCGGTAGGGGAGGGTGGAACACCCGGTGTAGCGGTGGAATGCGCAGATATCGGGTGGAACACCGGTGGCGAAGGCGGCCCTCTGGGCCGAGACCGACGCTGAGGCGCGAAAGCTGGGGGAGCGAACAGGATTAGATACCCT
+
EFFGGGGGGGGGGGGGEFFFFDGGGGGGGGGGGGGGGGGGGGGGGGGGGGGGGGGGG3@FGGFGG7FEGGGGGGGGGGGGGGGGGGGGGGGGGGGCFGGGGFGDBGGGGGGGGGGGGGGGGGGGGGCEGGGGGGGGGFGGGGGGCGGEGGGGGGGFEGGGGGGC*:CE>EGGE@FEGEC?C7CFGCCC>CE8FFFCEG588=>E<EE5?EGDGGE:08GCC;C.C?8:>CGEGEEB88;9CGGGGGGFGEDC*;F/FE::78#7CEFFFDECGE@*DEFFB>GGFD8FDFD=D>@@+CGFFAA=B5GGGFFGGEFFGGFFFFGDGGGGGGGGFEFGFGEGFFCCDC,,GGGEGGGGGGFDGFGGGEGCDGGFGGGGGGGGGGGGGDGF>GGGGFGGGGGGGGGGGGGGFGGGCCCCC
@s1801 22919
TGAGGAATATTGGTCAATGGGCGAGAGCCTGAACCAGCCAAGTAGCGTGAAGGATGAAGGTCCTACGGATTGTAAACTTCTTTTATACGGGAATAAAGTATCCTACGTGTAGGATTTTGTATGTACCGTATGAATAAGCATCGGCTAACTCCGTGCCAGCAGCCGCGGTAATACGGGGGATGCGAGCGTTATACGGATTTATTGGGTTTAAAGGGAGCGCAGACGGGAGATTAAGTCAGTTGTGAAAGTTTGCGGCTCAACCGTAAAATTGCAGTTGATACTGGTTTCCTTGAGTGCAGTTGAGGCAGGCGGAATTCGTGGTGTAGCGGTGAAATGCTTAGATATCACGAAGAACCCCGATTGCGAAGGCAGCTTGCTAAACTGTAACTAACGTTCATGCTCGAAAGTGTGGGTATCAAACAGGATTAGATACCCT
+
CFGGGGGGC9FFGGGGGFFEFG>CDEFFG8FFGGGGGGFCGGFC,CC,:FEGGGGGGGGD@CEF<,B@E7CFDDGFGFFDF99<FEFCEFEGFFEDFFCFA9FEFGGFGGGGAE9CEFEFEFC,B,,89A<8FF,457=FFFEEDB@BFFGGEGGCDDFF,D@CCEFDGG7;FBC**5<5*>=FFCEGGCCF+CFGEEB:E7C,<*<FEF<FCEGFGFG349C7?8E>=7CFFEF9:9>,@7:89;,?GGEF=:@6:8:D=@5DCDCC,GGGGGGF=6==DFGGGCF?@99,+A=,FCGFE<A,@CFDEE;FCFGEEF?,FAB+5@GFGFE9,9FCE<6,FGFECGFGFGGFFEFCF7B,GEEGGGEFFFAFFGGGGFFCFGGFGGFCFEGGFBGEDGGGGGGGGFGGGGFGGGGGEFF<FCGGGGGGFE<ACCA@
@s1801 23118
TGAGGAATATTGGTCAATGGACGAGAGTCTGAACCAGCCAAGTAGCGTGCAGGGAGACGGCCCTATGGGTTGTAAACTGCTTTTATAGGGGGATAAAGTGTGCCACGTGTGGCATATTGCAGGTACCCTATGAATAAGGACCAGCTAATTCCGTACCAGCAGCCGCGGTAATACGGAAGGTCCGGGCGTTATCCGGATTTATTGGGTTTAAAGGGAGCGTAGGCCGTCTTATAAGCGTGTTGTGAAATGTCGGGGCTCAACCTGGGCATTGCAGCGCGAACTGTGAGACTTGAGTGCGCAGGAAGTAGGCGTAATTCGTCGTGGAGCGGTGAAATGCTTAGATATGACGAAGAACTCCGATTGCGAAGGCAGCCTGCTGTAGCGCAACTGACGCTGAAGCTCGAAAGCGTGGGTATCGAACAGGATTAGATACCCT
+
FDFGGGG?FFCGGGGGFGE8FGGGGGGCGFDFFGGGGGGFGGFGGFF@FEFGFEFEGGGGGGGFG@FGFGEGGGGGGGGGGGGEGGGFFFGGGFEDFFFFGGGGGGDD@FGCFGGGFFGGEEFFGGGGG?BFC@EGGFGGGGGGGDGGGGGGGGFFGGGGFFGF76>FFGGGGGGE*<FCFFGDEG=FGGD:GAFF:E*FFCCGGF0F0FCFFGCFG@EF<E>FDFF@<ECGGFGFGGGFC@>CF<F2GGFGCFC??CE<FF82FFGF=DFFFGGFCEEC?FFF:CF?DDCGEGG>GGGGGGEFEEGEC@9,>,8EEC7FEE@+5F=:A,FA5FFFEE9FFGF?GFFFFFB?=87F:CFDGGDFFEDGGAGEGFCCFEEGGGGGGGGECEGEGGGF@GGGFGFFC@GDGFFDGGGGEFBC<FEGGGGDFEC,CCCC
@s1801 415
TGGGGAATATTGCACAATGGGCGCAAGCCTGATGCAGCGACGCCGCGTGCGGGATGACGGCCTTCGGGTTGTAAACCGCTTTTGATCGGGAGCAAGCCTTCGGGTGAGTGTACCTTTCGAATAAGCACCGGCTAACTACGTGCCAGCCGCCGCGGTAATACGTAGGGTGCCAGCGTTATCCGGAATTATTTGGCGTAAAGGGCTCGTAGGCGGTTCGTCGCGTCCGGTGTGAAAGTCCATCGCTTAGCGGTGGATCTGCGCCGGGTACGGGCGGGCGGGAGTGCGGTAGGGGAGACTGGAATTCCTGGTGTAACGGTGGAATGTGTAGATATCGGGAAGAACACCAATGGCGAAGGCAGGTCTCTGGGCCGTTACTGACGCTGAGGAGCGAAAGCGTGGGGAGCGAACAGGATTAGATACCCT
+
EFF8CCGGGCF<FGGGGGF?FF+C@CEGGG@FGDGGDC7@:FFEGDGGGGGGG7CE=:8CECF<=?:EFG>@ADGGF@FC?D-A7<FF>FE:@CB8==A9BBCEG7F,,@FDGGFCGEC<FG7F,:,<DEGCEGGC@;AFF,5>,<8**4<7<@FCCEGGCF,<7*<,<:*<C588;5C,0;*12+30<<+:7@?C7CCF148//F>41*5;2)1,A2/<==(75EC<GGC9=,=,*C:C5C8=45**FF>9?6**3C>@8>76@6DGGEF7GGF=<CF5GEFGGGGGGGGFAFBFFFF@8@+@4+GFECE>=GEDFF;FFGFEGGGF@=@,GGFGGGGFFFGFAGGFCF@FDGGF@EGFGFEF@CEDEGGGGGFF@7GGGFF8GGGGGGGGGEDFDFD@EFGGGEFGGGGFAFCGGGCCCCC
@s1801 416
TGGGGGATATTGCACAATGGAGGAAACTCCGATGCAGCGACGCCGCGTGAGTGAAGAAGTATTTCGGTATGTAAAGCTCTATCAGCAGGGAAGAAAATGACGGTACCTGACTAAGAAGCCCCGGCTAACTACGTGCCAGCAGCCGCGGTAATACGTAGGGGGCCAGCGTTATCCGGATTTACTGGGTGTAAAGGGAGCGTAGACGGCGACGCAAGTCTGAAGTGAAATACCCGGGCTCAGCCTGGGAACTGCTTTGGAAACTGTGTTGCTAGAGTGCTGGAGAGGTAAGCGGAATTCCTAGTGTAGCGGTGAAATGCGTAGATATTAGGAAGAACACCAGTGGCGAAGGCGGCTTACTGGACAGTAACTGACGTTGAGGCTCGAAAGCGTGGGGAGCAAACAGGATTAGATACCCT
+
DF8FGGGGGGGGGGGGGGGGGFGGGGGGGFFGGGGGFFEGGGGGGGG@FGGGGGGGGGGFG<CEG?FFFDGGGGGEGGGGGG?EFFGGGGGGGGGGFGGCFGGCFGGGGGGGGGGGGGGGGGEDGCFGDFGGGGGGGFGGGGGFEGGGGEGGGGGCFGGGGGG*4*<FC@FC<EGGGG@FEG*CFF:CECF:FG@85CEGD39<BEEGGCGEGDC@EC<=5<A:F=EFGD=F=>@8DFFFGG>GGGACGGE:><DFE6DD@?C88GG=E0EFEECFGEEE(C=<E8C=C8GGFGFEF?8GGGGCBGGFECEC4:C=D?,@A,E9FFFFFCGF@GGGGF<F:FGGGEEEECGGGGGGGGGGGGFGGGGGDGGGGGFFGGF8FGGGGGGDGGGFGGGGE@@BDAGGGGGGGGGCCCCC
@s1801 417
TGAGGAATATTGGTCAATGGACGAGAGTCTGAACCAGCCAAGTAGCGTGAAGGATGACTGCCCTATGGGTTGTAAACTTCTTTTATACGGGAATAAAGTGAGGCACGTGTGCCTTTTTGTATGTACCGTATGAATAAGGATCGGCTAACTCCGTGCCAGCAGCCGCGGTAATACGGAGGATCCGAGCGTTATCCGGATTTATTGGGTTTAAAGGGAGCGTAGGCGGACGCTTAAGTCAGTTGTGAAAGTTTGCGGCTCAACCGTAAAATTGCAGTTGATACTGGGTGTCTTGAGTACAGTAGAGGCAGGCGGAATTCGTGGTGTAGCGGTGAAATGCTTAGATATCACGAAGAACTCCGATTGCGAAGGCAGCTTGCTGGACTGTAACTGACGCTGATGCTCGAAAGTGTGGGTATCAAACAGGATTAGATACCCT
+
FGGGGGGGGGGGGGGGGGGGGGGGGGGGGGGGGGGGGGGGFGGGGGGGGGGGGFGGGGGGGGGGGGGGGGGGGGGGGGGGGGGGGGGGGGGGGGGGGGGGGFGGGGGFGGGGGGGGGGGGGCEEDEFDGFGGGGGGGGGGFGEGGGDGGFGGGGGGGGFGG8FGE>CGGGGGFGGG<@@C<FFGGCCGGGDFGFGCEGGGG.GGGGFGGGGGGGGFEA@:-4DGFCC79;@EEEFEFCFC@FFG=CDGGGGF>EGDCGGGGGG?GFFFAGGFGGCDDBFD?ECFGGGGFFEE7GFFFGEEEFGGE6GGF8FDDCGGGGFF::C>5GGGFEFFFEGFADFFGFFGGGGGGGGEECDGGGGGGEGGGGGGGGGGGGGGGGGGGGGGGGGGGGEGGGGGGGGGGGGFEGGGGGGGGGGGGGFFGGGGGGGGGGGCCCCC
@s1801 20568
TGGGGAATATTGCACAATGGGGGAAACCCTGATGCAGCGACGCCGCGTGGAGGAAGAAGGTCATCGGATTGTAAACTCCTGTTGTTGAGGAAGATAATGACGGTAAGCAACAAGGAAGTGACGGCTAACTACGTGCCAGCAGCCGCGGTAAAACGTAGGTAACCAGCGTAGTACGGAAGTAATGGGTGTAACGGGGGCGCAGGCGGGAAGACAAGTTTGAAGTGAAATCCATGGGCTCAACCTATGAACTGCTTTCAAAACTGTTTTTCTTGAGTAGTGCAGAGGTAGGCGGAAGTCTCGGTGTAGCGGTTGAATACGTAGATATCGGGAGGAACACCAGTGGCGAAGGCGGCCTACTGGGCACCAACTGACGCTGAGGCTCGAAAGTGTGGGTAGCAAACAGGATTAGATACCCT
+
@CEED7C8@@E<,CEFGEA@B@B@,@EE,,;C,,;,,5:4:FG@EGE>EF@CB:FC,=C<-:-<54B:B:AB?,<,5<E9F,,5E,4BFD8F<,,CCF5B5=:FD+,C<>DFGGGGD,:8C5C>>+:<BD,3@,4@BFD+>>3@*55*5CCFGGGBC:CF;,<,7,8=1*=;,7=:FE:<,<>?<C+*48<+;:**/:8*:?C5C;E?588/:;B<7#:;#C8F@7FF<,,FF@?E>,E@@:,,CFCECGFE<,>@,,:,CDBD,>B,6,A8DFEAE<F<9F=CGC7BB8C;DE8E@+7FFFEGAGC?9,,E=AC,=9,,FGF>:C,E@@CFCCCF@@A:EGFDEEGGF@DEE<FFEE<B5,@FGGFDFEF@C8CC,EEE:,FEFGGGGGGGGGGGDFFEFAGGGGFEE8GCCCCC
@s1801 419
TGAGGAATATTGGTCAATGGACGAGAGTCTGAACCAGCCAAGTAGCGTGAAGGATGACTGCCCTATGGGTTGTAAACTTCTTTTATACGGGAATAAAGTGAGGCACGTGTGCCTTTTTGTATGTACCGTATGAATAAGGATCGGCTAACTCCGTGCCAGCAGCCGCGGTAATACGGAGGATCCGAGCGTTATCCGGATTTATTGGTTTTAAAGGGAGCGTAGGCGGACGCTTAAGTGAGTTGTGAAAGTGTGCGGCTCAACCGTAAAAGTGCAGTTGATACTGGGGGTCTTGAGTACAGTAGAGGCAGGCGGAATTCGTGGGGTAGCGGTGAAATGCTTAGACATCACGAAGAACTCCGATTGCGAAGGCAGCTTGCTGGACTGTAACTGACGCTGATGCTCGAAAGTGTGGGTATCAAACAGGATTAGATACCCT
+
CFGGFEFGGGGGGGGGGGGGGGCGGGGGGGGGFGGGGGFGFGGGGGDCGGGGGGGGGGEFDGGCFGFFCGGGEGGGGFFG9<CFGGDFG7=,@8CCFFGGFG8FFF>B<,+CFCFECEEFCFGGGFGGGGFFFF,4EEC9EECCC8CEFGFEFGGGDCEGC=AF7=>@CC7E3@*7<@EGGCGC7>*5*8B5?FC7=E79==<<?#5ECCA=9@=88&DDACC9>.:77>7C./<0#9;,0CF;:3,@@$57+8>,F>8,++?=@=B?8D,:CFDC,,?6+E@=,,B:,EE<*C9:,4C,4?=E<+=FF??EDDB7C@4C?9@6)7CFFFE99,E?FFF8FE,,BGFFE?A9AEGGCDFEGDGFGGFFF@,DFFF@CC=,GGGFGFFF:GF:@,C@EEEACBFFCEECEFGGGGGF8GGGFCGFGGGGFB<CCCCC
@s1801 420
TGGGGGATATTGCACAATGGGGGAAACCCTGATGCAGCGACGCCGCGTGGAGGAAGACGGTTTTCGGATTTTAAACTCCTGTCGTTAGGGACGATAATGACGGTACCTAACAAGAAAGCACCGGCTAACTACGTGCCAGCAGCCGCGGTAAAACGAAGGGTGCACGCGTTGTCCGGAATTACTGGGCGTAAAGGGAGCGCAGGCGGGAAGACAAGTTGGAAGTGAAAACCATGGGCTCAACCAATGAATTGCTTTCAAGACTGTTTTTCTTGAGTAGTGCAGAGGTAGATGGAATGCCCGGTGTAGCGGTGGAATGCGTAGATATCGGGAGGAACACCAGTGGCGAAGGCGGTCTACTGGGTACCAACGGACGCTGAGGCTCGAAAGCATGGGTAGCAAACAGGATTAGATACCCT
+
FFEGGDEGGGGGGFGGGG@F,CC+CFF<FFGGFDGGGGGEFFGGGGGEFGGGGGGGF,=:CFGFEG:=?F,5EFGF9FGFGF<D+BD?DFCFEE=>F9C<E@ECFGGGDAFGC<DFEBFGG<FGGGGFFFGGGDDFEGGGGG,>CE7E<*CGGGG*1<FBCFGGC8CF<:7CFGGGG55<?99<CF**2:C>:?C*/:8:5):8:EE5,/26DEF:3C@<3B-@*9C503<AF)C88FF@A@(#16>,>8>0:,,:@8+6+@B,===A,,DF7DE?EA@FFGGFAEB,CE<@49++C>@4EF8C5CDFEEAFEDEC8FGGFEEFF@F=AEFFCC@<EE@EGEFAEC:CFEFE9@GGGFEDEEFC8,C@+GCFE=,GCFC,CGGFGGGECFFDGGFDDEE@FGGGGGGFFDGCC@@6
@s1801 421
TGAGGAATATTGGTCAATGGACGAGAGTCTGAACCAGCCAAGTAGCGTGCAGGATGACGGCCCTATGGGTTGTAAACCGCTTTTATAAGGGAATAAAGTGAGTCTCGTGAGACTTTTTGCATGTACCTTATGAATAAGGACCGGCTAACTCCGTGCCAGCAGCCGCGGTAATACGGAAGGTCCGGGCGTTATCCGGATTTATTGGGTTTAACGGGAGCGTAGGCCGGAGATTAAGCGTGTTGTGAAATGTAGATGCTCAACATTTGCACTGCAGCGCGAACTGGTTTCCTTGAGTACGCACAAAGTGGGCGGAATTCGTGGTGTAGCGGTGAAATGCTTAGATATCACGAAGAACTCCGATTGCGAAGGCAGCTCACTGGAGCGCAACTGACGCTGAAGCTCGAAAGTGCGGGTATCGAACAGGATTAGATACCCT
+
FGGGGFGGGGGGGGGGGGFGGGGGGEGGGGGGGGGGGGGGGG9FFGDGGGGGGGGGGGGGGGGGGGDGGGDGGGGFGGGGGGGGGGGGGGGEGGGGGGGGGGGGGGGGFGGGGFGGGGDGGGGGGGGGGGGGGGGGGGGGGGGGGGGGGGGGGGGGGGFFGGGGGCF:3BEGB9DFEFCGCFFFGGGG@:BFGG:8CEFFFGCFFGF<FG?*>?E>>9:B>27CFBE@CFB:@GGAGFFGFCC:GFGFFAECFACE@3:GGGGCEFGEDCF5GGEDE=B=6GFDGGGE?A,DBGGFGGFGGFF?GDGGGGFFD8GGDGGGFF=6)EEFGFE;CFFGGFFFFCGFA7FGGECFFBEGGGGGGFC<EECGGGGFCFFE8FCGGGGGGFGGCGGDGGFGGGF?GGFGGGGGGGGGGFGGGGFFGGGGGGGFF,CCCC<C
@s1801 422
TGAGGAATATTGGTCAATGGGCGAGAGCCTGAACCAGCCAAGTAGCGTGAAGGATGAAGGTCCTACGGATTGTAAACTTCTTTTATACGGGAATAAAGTATCCTACGTGTAGGATTTTGTATGTACCGTATGAATAAGCATCGGCTAACTCCGTGCCAGCAGCCGCGGTAATACGGAGGATGCGAGCGTTATCCGGATTTATTGGGTTTAAAGGGAGCGCAGACGGGAGATTAAGTCAGTTGTGAAAGTTTGCGGCTCAACCGTAAAATTGCAGTTGATACTGGTTTCCTTGAGTGCAGTTGAGGCAGGCGGAATTCGTGGTGTAGCGGTGAAATGCTTAGATATCACGAAGAACCCCGATTGCGAAGGCAGCTTGCTAAACTGTAACTGACGTTCATGCTCGAAAGTGTGGGTATCAAACAGGATTAGATACCCT
+
<FEFGGGGGGGGGGGGGGEDFGGGGGGGGGGGFGGGGGFGGGGGGGGFGGGGGGGFFGGGGGGGGGGGGGEEFG9FFFGGGGGGGGGGGGGBGFGFGGGGGGGGGGGFG8FGG99CFGGCFGGGGGGGGG@FAFGGGGGGGG+FCC@FGDGGGFFGGABDA:<FGEFCFGGGD@FGFCE*,?CFGG>FG:EC:9GE/>FFGGG?CF@10CF119F:E@GFFBCCEECCFCCFGGFAFFE?<BE=FFEEF>(CGGGDEFGFFGDGFEGFADF5BB4FEGFDGGGGFFGEDDF<8FAF=9FAEFGGECFBFGFE9,+GEEBCBF=4)GGEAGFEAGGDDFGGGCGGFFGGGFFF7GGFB?FF:GFCFEFGGGGGGGGGFGGGGGGGGCFGGGFCFGGFGGF@CGFGGGGGGGFCGGGGFFGGGGGFGGGCEB<B@@BA
@s1801 23391
TGGGGAATATTGCACAATGGGGGAAACCCTGATGCAGCGACGCCGCGTGAGCGAAGAAGTATTTCGGTATGTAAAGCTCTATCAGCAGGGAAGGAGAATGACGGTACCCGACTAAGAAGCACCGGCTAAATACGTGCCAGCAACCGCCGTAATACGTATGGTGCAAGCGTTATCCGGATTTCATGGGTGTAAAGGGAGCGCAGGCGGTGCGGCAAGTCTGATGTGGAAGCCCGGGGCTCAACCCCGGTACGGCATTGGAACCTGTCGTACTAGAGTGTCGGAGGGGTAAGTGGAATTCCTAGTGTAGCGGGGAAATGCGTAGATATTAGGAGGAACACCAGTGGCGAAGGCGGCTTACTGGACGATAACTGACGCTGAGGCTCGAAAGTGTGGGTAGCAAACAGGATTAGATACCCT
+
FFF<FEEFFCGGGGGGGGFFE7FGGCFGG8FGCE@FGF@@FGGGGGGFGGGGEGGGGFE5CEFFFFCBEDGED@<BFFFEFFFGF=FCEG7?F7EEFG,FFFGGGGDG9@BFF@D,=>A<,DDGDFGGFFEGGGF7EFCFF?,@@>E*><F<CFGB,?,F77?BCEEFCF9A*2?8FG;7F+),GCC'FCECC<9C?GGA5<EC5<C57/C:>>2=<.,:5C<8GC,:1;CEEFC@8>GEFFGDGFCB38$<?,DCCF6:$&EF>=CGGFFAF+GEFDEFB8F=FE@<?,GFGECFE8A=,GFEB)EEFC,??CF:GFFEGGDGGGFGGGGFFFE?FEFFEGGF<FCCFC:GFF,FFEEF==CEGGGGGGGFEGGGGEGGGGGGGFFGGGGGGGGGGECFFFGGGGDGGGGFCCCCC
@s1801 424
TGGGGAATATTGGGCAATGGGCGCAAGCCTGACCCAGCAACGCCGCGTGAAGGAAGAAGGCTTTCGGGTTGTAAACTTCTTTTAAGTGGGAAGAGTAGAAGACGGTACCACTTGAATAAGCCACGGCTAACTACGTGCCAGCAGCCGCGGTAATACGTAGGTGGCAAGCGTTGTCCGGATTTACTGGGTGTAAAGGGCGTGCAGCCGGGCAGGCAAGTCAGATGTGAAATCTCAGGGCTTAACCCTGAAGCTGCATTTGAAACTGTATGTCTTGAGTGCCGGAGAGGTAATCGGAATGCCTGGTGTAGCGGTGAAATGCGTAGATATAAGGAAGAACACCAGTGGCGAAGGCGGATTACTGGACGGTAACTGACGGTGAGGCGCGAAAGCGTGGGGAGCGAACAGGATTAGATACCCT
+
EFGFGGEGGGGDGGGGFGFGFGGGGGGGGGGGGGGGGGGGGGGGGGGEFGGGGGGGGGGGGFFCGGGGFGGGGGGGGGGFGGGGGGGGGGGGGGGFFFGGGGGGGGGGGGGGGGGGFFEGGGGGGCEGGGGGGGEGFGCFGGG<CCGGDEGDGGGGD:FGDF9FFG9>FGFCF8CFEGGEG=FFGCEF$C89<FF57EGG<DGFFDCFFCD#CFFFG+C453>F#F7GGGGFF9C:@E@CGGF@C+,@<?0GGGGDEFFEDE@FGFFB:5(<FGFGGGGDFGGGGEDEF?CBBC@>,+CA@,FEGGFGEGDGFA:BF>FGFDE;GGGGGGFEECCEFGFFFECGGGGGEGGGGGGGGGGGGGGGGGGFECEGFGGGGEGGGGGGGGGGGGGGGGGGFGGGGFGGGGGGGGGFFBCCCC
@s1801 23736
TGGGGAATATTGCACAATGGGCGCAAGCCTGATGCAGCGACGCCGCGTGCGGGATGACGGCCTTCGGGTTGTAAACCGCTTTTGATCGGGAGCAAGCCTTCGGGTGAGTGTACCTTTCGAATAAGCACCGGCTAACTACGTGCCAGCAGCCGCGGTAATACGTAGGGTGCAAGCGTTATCCGGAATTATTGGGCGTAAAGGGCTCGTAGGCGGTTCGTCGCGTCCGGTGTGAAAGTCCATCGCTTAACGGTGGATCTGCGCCGGGTACGGGCGGGCTGGAGTGCGGTAGGGGAGACGGGAATTCCCGGTGTAACGGTGGAATGTGTAGATATCGGGAAGAACACCAAGGGCGAAGGCAGGGCTCTGGCCCGTTACTGACGCTGAGGAGCGAAAGCGTGGGGAGCGAACAGGATTAGATACCCT
+
@EEFGGGFCGGFGGGGGGGGGGEGGGGFGFGGGGGGGG+@C@EGCE@CFG>FEGGFFGGEFGD8FDEGFFGFGG9FDFG@F<EGEDGGGDEGGGGGGG8<FFGGGGFGGGGA<FFGGCEFFGCGGGFG7FEEFDFGGGGGG,<FGCFFFG@FG*<<FGGFGGFCFCB,=FBGFGGED2A99C?>E5A<?CGGFC8:C:EGGGC;;:5B:?%?E8*95./<4=8:=FEFG,<@F98A<<F<EGCFFC7<FDFFE7<<CECEEECFCC?DGFF@GGD8GFF5ECGECGGDGGGB=B,79EE@@+GGFGF?E@48:7FEFAFGGGGGGGGE@+EDEGGFFDB?CCGEB94,CCGFECEGFDGECGGGEFEF>FGEFDGGFEGGFFC8GEEGCGDECGGGFGGEF@GGGFADGGGGFFGGFGCCCCC
@s1801 20675
TGAGGAATATTGGTCAATGGACGAGAGTCTGAACCAGCCAAGTAGCGTGAAGGATGACTGCCCTATGGGTTGTAAACTTCTTTTATACGGGAATAAAGTGAGGCACGTGTGCCTTTTTGTATGTACCGTATGAATAAGGATCGGCTAACTCCGTGCCAGCAGCCGCGGTAATACGGAGGATCCGAGCGTTCTCCGGATTTATTGGGTTTAAAGGGAGCGTAGGCGGACGCTTAGGTCAGTTGTGAAAGTTTGCGGCTCAACCGTAAAATTGCAGTTGATACTGGGCGTCTTGAGTACAGTAGAGGCAGGCGGAATTCGTGGTGTAGCGGTGAAATGCTTAGATATCACGAAGAACTCCGATTGCGAAGGCAGCTTGCTGGACTGTAACTGACGCTGATGCTCGAAAGTGTGGGTATCGAACAGGATTAGATACCCT
+
FGGDDFFFGGAFGGGGGGFCFFGGGGG<FCAFFGFGGGCFGGFGCFGG:BFEDFFGCFCEFGGCFFGGGE7@FCFGGGGG9FCGFGG9FCFFFFEFGFGG9EFCCCFFEEFAAFFGGGDFFGGGGFGEFCC8BFFFGAFFD8FC7FEF>D,AFF<F<FFGGCFGGGFCCCGC9<>CFEGFGGGGCCCCG@#3@C>DEEFFGEGGF<9=FECFCGEF75F866';=*&9?#>EE#88/9<CC@GFFAF@:@+C<:C@'CEFGC59C?FGDGGFD=@:43@C?FF@8B<F@<9FFFGEEE9GE?A,F>+?@CEEDFEGGGFGF<FGBGFE@,F9CFFFGECGGGGGGGGGGGGFEEEGF@8GGFBF9GGGGGGFAE89FFFF@GGGGGGGGGGGGGGFCCGGGGGGGGGGGGGGGFFFCFCGGGGGGGGGGFGCCCCC
@s1801 22550
TGGGGAATATTGCACAATGGGGGCAACCCTGACGCAGCAACGCCGCGTGCAGGAAGAAGGTCTTCGGATTGTAAACTGTTGTCGCAAGGGAAGAAGACAGTGACGGTACCTTGTGAGAAAGTCACGGCTAACTACGTGCCAGCAGCCGCGGTAATACGTAGGTGACAAGGGTTGTCCGGATTTACTGGGGGTAAAGGGCGCGTAGGCGGGCTGTCAATTCAGGCGTGAAGTACCGGGGCTTAACCCCGGGGCTGCGATTGAAACTGACAGCCTTGAGTATCGGAGAGGAAAGCGGAATTCCTAGTGTAGCGGTGAAATGCGTAGATATTAGGAGGAACACCAGTGGCGAAGGCGGCTTTCTGGACGACAACTGACGCTGAGGCGCGAAAGTGTGGGGAGCAAACAGGAGTAGATACCCT
+
;CC,FCFGGGF<EGEFGCGE,@+@CCFFCFGGGGCGGFGCFG:F7FEF7CF9<=FFGGCFFGF<C<=CFGEFFGGGE?CFF<CFEG+@FFEF7AAFDE8EFGFFEGGGCCGGGFFC?DFGFDFABCGGGGGC@DF+3@CCGF7:3>C**5*>C@BCCF:3,<FGFFFC:,10,*=:?*CCFG=2<=?FG-72&;9C406CDC8/3;88E&6:B:,@@#4GE<,,:C>:=*:*@C7FCCGGGGFEGFC7C>F3C>+==C,9DFD@=D=B,B8?FEGDEC?7F8FFFFFCD=+DEFE4,C,,FFDGGEDFGFEE<,A4,@F@FE?,=C9GGGEF@@C,9FF@F<=CB@,A7:F@+,GGFAF<,EGDFFGFFCGFB,@F8CF@FEEFCF@GGGGGGGDFE<C@FGGEFGGF,GGFGGCCCCC
@s1801 26799
TGAGGAATATTGGTCAATGGGCGAGAGCCTGAACCAGCCAAGTAGCGTGAAGGATGAAGGTCCTACGGATTGTAAACTTCTTTTATACGGGAATAAAGTATCCTACGTGTAGGATTTTGTATGTACCGTATGAATAAGCATCGGCTAACTCCGTGCCAGCAGCCGCGGTAATACGGAGGATGCGGGCGTTATCCGGATTTATTGGGTTTAAAGGGAGCGCAGACGGGAGATTAAGTCAGTTGTGAAAGTTTGCGGCTCAACCGTAAAATTGCAGTTGATACTGGTTTCCTTGTGTGCAGTGGAGGCAGGCGGAATTCGTGGTGTAGCGTTGAAATGCTTAGATATCACGAATAACCCCGATTGCGAAGGCAGCTTGCTAAACTGTAACTGACGTTCATGCTCGAAAGTGTGGGTATCAAACAGGATTAGATACCCT
+
CFGC?CFGFFEDEFGGGGG@FGGGDGGGFFGGGG9FGGFFEFFFGGE,CFGGGGGGFFGFEEFGFFGGDGGFGGGGGGCFFGGFFGGE<FGECDFF<FE?,,9?A<BFF4<EF@DFGGFAFCEAFEG7+AFEFFFGGGA,5ACG7AEF@FGGCF=@BFGGGGF3@CEEFGGGGGGGG*:CC,@F*C>FGE7;6=FEGGFCF7:F=CF@GGGF@FF>CAFD5>8AFECCC99EBAE;FDCE7CGGC?<FC7>9B:CFD=FB8GGGF9GFD9@71B,C:<=EDFF8GGFE=+@A+F@CEDEB,FGGGFC?4,,;@FECBCFDEE@6)8,A,9DFADFGGFFD?,@F8GFE@@<,EFC+CFGGF7ECEGFGFFGGGGFDFF9EFF<C<GFFF?FGFDECGGGFGFCEFCGEGGGGGFGGEF<B<FGGGGGGGFGCCCCC
@s1801 429
TGGGGAATATTGGGCAATGGGCGCAAGCCTGACCCAGCAACGCCGCGTGAAGGAAGAAGGCTTTCGGGTTGTAAACTTCTTTTGTCAGGGACGAGTAGAAGACGGTACCTGACGAATAAGCCACGGCTAACTACGTGCCAGCAGCCGCGGTAATACGTAGGTGGCAAGCGTTGTCCGGATTTACTGGGTGTAAAGGGCGTGTAGCCGGGAAGGCAAGTCAGATGTGAAATCCACGGGCTCAACTCGTGAACTGCATTTGAAACTGTTTTTCTTGAGTATCGGAGAGGCAATCGGAATTCCTAGTGTAGCGGTGAAATGCGTAGATATTAGGAGGAACACCAGTGGCGAAGGCGGATTGCTGGGCGACAGCTGACGGTGAGGCGCGAAAGCGTGGGGAGCAAACAGGATTAGATACCCT
+
FGGGGGGGGGGFGGGGGGGGGGGGGGGGGGGGGGGGGGGGGGGGGGGGGGGGGGGGGGGGGFEFGGGGFGGEFGGG<FFGGGGGGGGGGGGGGDFGGGFFGGGGGGGGGGG8FDGGGGGGGFFCFEGGGEFGGGGGFGGGCFGGGGGGGGFCFFGDFGGGEFFCFCECGEFGGC9<FGGFFGCCFFGF(GE?C<?FGDGECD9D@<:EGGGGG>FCDBF@<<ECFFGFCFFG6DFFECCGGGGGFGG>DGGGFEGFAF=8CGGGGGGGGFEAF:9F87ECEE#GFFGFGEGGGD8GFE8EE:FFGE=GGGGFFFFCFEGFGFDDEC9CGGE<FFFFFFFDGGFEGFFCEGFEFGGGGGFF:GGGGGGGGGFFCFEGGGGGGGGGGGGGGGGFGECEGGGFGFFFFEGDGCGECCCCCC
@s1801 430
TGGGGAATATTGCACAATGGGCGCAAGCCTGATGCAGCGACGCCGCGTGCGGGATGACGGCCTTCGGGTTGTAAACCGCTTTTGATCGGGAGCAAGCCTTCGGGTGAGTGTACCTTTCGAATAAGCACCGGCTAACTACGTGCCAGCAGCCGCGGTAATACGTAGGGTGCAAGCGTTATCCGGAATTATTGGGCGTAAAGGGCTCGTAGGCGGTTCGTCGCGTCCGGTATGAAAGTCCATCGCTTAACGGTGGATCTGCGCCGGGTACGGGCGGGCTGGAGTGCGGTAGGGGAGACTGGAATGCCCGGTGTAACGGTGGAAGGCGTAGATATCGGGAAGAACACCAATGGCGAAGGCAGGTCTCTGGGCCGTTACTGACGCTGAGGAGCGAAAGCGTGGGGAGCGAACAGGATTAGATACCCT
+
CFGGGGFGGGGGGGGGGGGDGGGGGGGGGGGGGGGGGGGGGGGGGGGGGGGGGGGGGGGGGGGGGGGEFGEEGGGGGGGDFGGGGGGGGGGGGGGGGGGGGGGGGGGFGCFGGGFGGGGGGGGGGGGGGGGGGGGFFGGDFGGFFGGGGGGGCC:CFGFCGGFFG57<FGGGGG7=FGGGGGG5C@F7CECFG<G=E54FG3>EA84FFCDEC9::C1CDFBCDEF9<=FGFFGGFGFCFFE;/;EGFFFFGGCCCE>CF8@3@EE06:>C+EGGGFDE5F>GGFGE?FDAFDEC<,GGDD++E:@8GGDC5GCCEGGF@A+GGGGGF@@GDGGGGFFFEFEEEFFCFECFEBEFCDEEFCE,AF>CDGGGGGGGFF@EGEFE@GF:F7FC@GGGGGGGGFCGGGFEFFGGGGGGGFGCCCCC
@s1801 431
TGAGGAATATTGGTCAATGGACGAGAGTCTGAACCAGCCAAGTAGCGTGAAGGATGAAGGTCCTACGGATTGTAAACTTCTTTTATAAGGGAATAAACCCTCCCACGTGTGGGAGCTTGTATGTACCTTATGAATAAGCATCGGCTAACTCCGTGCCAGCAGCCGCGGTAATACGGAGGATGCGAGCGTTATCCGGCTTTATTGGGTTTAAAGGGAGCGCAGACGGGTCGTTAAGTCAGCTGTGAAAGTTTGGGGCTCAACCTTAAAATTGCAGTTGATACTGGCGTCCTTGAGTGCGGTTGAGGTGTGCGGAATTCGTGGTGTAGCGGTGAAATGCTTAGATATCACGAAGAACTCCGATTGCGAAGGCAGCACACTAATCCGTAACTGACGTTCATGCTCGAAAGTGTGGGTATCAAACAGGATTAGATACCCT
+
FGGGGGGFGFGGGGGGGGGGGGGGGGGGGGGGGGGGGGGGGGGGFGGCFGGGGGGF=FFGGGGGGFGGGGGEFGGGGGGGGFGGGGGGGGGGGGGGGG,CFFEGGGGGGFGGGGGGFGGGCFGFGGGGGGGGGGGGGGGGF<C:EGGGGFGCCFGGGGGGGGGGEG>EGGGGGGGE:FGCFGFE7>CGGGGFGGG@*C@FDC:FG);GG7F9BFG?D@C0/9:C3BG:EE8GGC7.FFFEGGC9:EEGGGCBFEG:CFEGGGGGGGGGFFGDBB%CD>=(GEFF7GE==8?,5CEC88GFF=8GGEF@FFF=6CDGGEDGFFC85F@4,,<F,<,D9EB,EFGGGFFGFGEFDEEFBDF7GGEFGGFGGGGGGGGGFFGGGGGGGFFGGFFGGCGFFGGFFGGGFFGGGGGGGGGGGGGGGFEGGGFGFGGCCCCC
@s1801 432
TGGGGAATATTGCACAATGGGGGAAACCCTGATGCAGCGACGCCGCGTGGAGGAAGAAGGTCTTCGGATTGTAAACTCCTGTTGTTGGGGAAGATAATGACGGTACCCAACAAGGAAGTGACGGCTAACTACGTGCCAGCAGCCGCGGTAAAACGTAGGTCACAAGCGTTGTCCGGAATTACTGGGTGTAAAGGGAGCGCAGGCGGGAAGACAAGTTGGAAGTGAAATCTATGGGCTCAACCCATAAACTGCTTTCAAAACTGTTTTTCTTGAGTAGGGCAGAGGTAGGCGGAATTCCCGGTGTAGCGGTGGAATGCGTAGATATCGGGAGGAACACCAGTGGCGAAGGCGGCCTACTGGGCACCAACTGACGCTGAGGCTCGAAAGTGTGGGTAGCAAACAGGATTAGATACCCT
+
DEFFGGGGGGFGGGGGGFEDFGGGGGGGGFFFDGGGFG7FFGG>CGG:CC7FGGGGGGGGGGGGGGGEE@FEGGGFGG?FGGGCGGGGGGGEGGGCFFGGGGCFDCF?EFEGFFGGGGGGFFGGGFGGGGGGGGGCCAFGGGGDCECFFGGGFFGGG<*8@CGGG=FFGE@EGEDEGE@FGGEF7C%:<BC?CGGGGGGCDGD;CEE:D581FF:?,:DF@E?7@@E?CG?7GDF><>:CFGFFE@FGFGEDD.C@E:C==<A:FCFE6CFA5B*<:#9GGFDCGGGFFGFFED+@C7DGFFDGFEEDAEEFF?FEBEFGFGGGGGFE9FGGFECEFFFECCF<A,7GGEGGFGFGFFCFF8GGFGEEGGFEF@@FGGGFGFFEDGGF;FECFEFGFC9EFGGGF9GGGFFCCCCC
@s1801 433
TGAGGAATATTGGTCAATGGACGAGAGTCTGAACCAGCCAAGTAGCGTGCAGGATGACGGCCCTATGGGTTGTAAACTGCTTTTATAAGGGAATAAAGTGAGAGTCGTGACTCTTTTTGCATGTACCTTATGAATAAGGACCGGCTAATTCCGTGCCAGCAGCCGCGGTAATACGGAAGGTCCGGGCGTTATCCGGATTTATTGGGTTTAAAGGGAGCGTAAGCCGGAGATTAAGCGTGTTGTGAAATGTAGACGCTCAACGTCTGCACTGCAGCGCGAACTGGTTTCCTGGAGTACGCACAAAGTGGGCGGAATTCGTGGTGGAGCGGTGAAATGCTTAGATATCACGAAGAACTCCGATTGCGAAGGCAGCTCACTGGAGCGCAACTGACACTGAAGCTCGAAAGTGCGGGTATCGAACAGGATTAGATACCCT
+
AFGGGGGGGGGGGGGGGGGCGGGGGGGGGGGGGGGGGGGGGGGGGGGGGGGGGGGGGGGGGGGGGFGGGGGGGGDGGGGGGGGGGGGGGDGGGGFGGGGGGGGCFGGGGGGFGGGGGGGGGGGFGGGGGGGGGGGGGGGFGGGGGGGGGGGGGGGGFFFGG:DGGCFCCGGA,3DEG**@@FFFGGGCC*CFFCFG5CEA;C$FFG:E;FGFFG<)=(:577CC:FGFFCFFD>F=GGEGGCGECFEBGGEC@EF?CFFD>AGC6@C7FEC:GGDGGF;GGGGFGGGF,=,95EC?DFDFDGFFC4+EFGGFB>=+GGGGFFC8FGGFCAFAFCDFFGF@FD98DGGGGGGGGFGGGFGEGGGGGGGGGFGGFGGGGGGGGGGGGGGGGGFGGGGGGGGGFCGGGDGGGGGGGGGGGGFEGGGGGGGGGGGCCCCC
@s1801 434
TGGGGGATATTGCACAATGGGGGAAACCCTGATGCAGCGATGCCGCGTGGAGGAAGAAGGTTTTCGGATTGTAAACTCCTGTCGTAAGGGAAGAGAAAGGACTGTACCTTACAAGAAAGCTCCGGCTAACTACGTGCCAGAAGCCGCGGTAATACGTAGGGAGCGAGCGTTGTCCGGAATGACTGGGTGTAAAGGGAGCGTAGGCGGGGTGGCAAGTCAGATGTGAAACCTGAGGGCTCAACCTTCAGACTGCATTTGAAACTGCTGTTCTTGAGTGAAGTAGAGGTAAGCGGAATTCCTGGTGTAGCGGTGAAATGCGTAGAGATCAGGAGGAACATCGGTGGCGAAGGCGGCTTACTGGGCTTTTACTGACGCTGAGGCTCGAAAGCGTGGGGAGCAAACAGGATTAGATACCCT
+
GCEGGGEFFGGFGGGGGGGCFFGEED@CEEFFGGGGGGGGFGGGGGG@FFCFGGGGGGGGGGGGGGGD7:FGGGFA@FGGGG<FGGEE8FBEF<FEFFFGGF8FGGGGGDEDEF<<DAFGF8=FFE7BDFGGG:=BF<9F,@FFCEGEGFFG,,7@8><C:FDCEC@=FF*3CFEC*<4*?;9>?C=2*4>9><9;C5:C#72;6>E>)54;252CEFFCA.AFE@CB?>#:@:@>C5FGGEFF@0'786FFC;C64D>D9FGF@CDCC@/-92F<?A@;?F<D9GGGFGGGGGGFD>FGFFFC89GGGGEF,GFFEFDGGEDFGE<8GGFAFCFC:CGGGGGGGGGEEEGFFB<FEFFFEFF<@FFFGGGFGGFGGGGEGFEGCEGGGGGGGGGGGGGGGGGFGFGFGGGFB@B<C
@s1801 23958
TGAGGAATATTGGTCAATGGACGAGAGTCTGAACCAGCCAAGTAGCGTGAAGGATGAAGGTCCTACGGATTGTAAACTTCATTTATAAGGGAATAAACCCTCCCACGTGTGGGAGCTTGTCTGTACCTTATGAATAAGCATCGGCTGCCTCCGCGCCAGCAGCCACGGTAATCCGGAGGTTGCGAGCGTTATCCGGATTTATTGGGTTTAAAGGGAGCGCCGACGCGTCGTTAAGTTAGGTGGGAAAGTGTGGGGCTCAACCGTAAAATTGCATGTGATACTGGCGTCCTTGAGGGCGGTTGAGGTGGGCGGAATTCGTGGTGTAGCGGTGAAATGCTTAGGTATCACGAAGAACTCCGATTGCGAAGGCAGCACACTAATCCGTAACTGACGTTCATGCTCGAAAGTGTGGGGATCAAACAGGATTAGATACCCT
+
GGGFFFGEFGGG@6CEFGGGGGGG@F:FF9FFA<FFFGDF@EE@FFCFFGGFGGGGG9<E9CEFG@CF@@:8AEF,CCC,,<,?E5FAEFCFEGFFG9,8?BB?FF7+,BFD:B:+::,9,@FAB,C5,,?:,5,C,,,E<5??4A++,,BFC+@=F7>B3=DF,38FGFEG9FF@F:F3@AB>*>5CF7C2,>FF5*+CE,:?FC8<<F,C+8<)*31.(:41/#40$62;5;>/,1*,,E7>9,C8@*@8+F6?FB3:+8,,,,,=9FGA933DC,,EGGF=7>8,,A,43+=:6AA,8FFF:8:+@CFE@87GECA,FFGGAEF<DFFAE,E@FFF?5,@4C,E7A@,ECB+849<CEGEFGFGFF<<C;,CCEC4,,F@EFCEEFFFGFAACGFFF<EECGFC,GFCCC,FEFGFFGGGGGFFFGFGCCCCC
@s1801 436
TGAGGAATATTGGTCAATGGACGAGAGTCTGAACCAGCCAAGTAGCGTGAAGGATGAAGGTCCTACGGATTGTAAACTTCTTTTATAAGGGAATAAACACTCCCACGTGTGGGAGCTTGTATGTACCTTATGAATAAGCATCGGCTAACTCCGTGCCAGCAGCCGCGGTAATACGGAGGATGCGAGCGTTATCCGGATTTATTGGGTTTAAAGGGTGCGCAGACGGGTCGTTAAGTCAGCTGTGAAAGTTTGGGGCTCAACCTTAAAATTGCAGTTGATACTGGCGTCCTGGAGTGCGGTTGCGGTGTGCGGAATTCGTGGTGTAGCGGTGAAATGCTTAGATATCACGAAGAACTCCGATTGCGAAGGCAGCACACTAGTCCGTAACTGACGTTCATGCTCGAAAGTGTGGGTATCAAGCAGGATTAGATACCCTC
+
BFGGGGGGGGGGGGGGGGGFFGGGGEFFFCFGGGGGGGGFGGGGGGEBEGGGGGGGGFGGGFFGFFGEFGGFGDEFFGFGDGGGGGGFGCFGGGGGGE<EFGFGGGGGGGGGGGGGGGG@EGGFABGGFGGGFGFAEGGEDGGGEGDFFGGGGG@EGGGGGGG,8CGGGGGFGGFEG@ECFGGEGCGGGE7DFGGG==ECFG@9C76<F,>FFFG)=<CB@68<B1:7CEE',AD<AFF<@D;@CFG?CGFCDCEBGGFC@<1EEC@.FC@:+EFFFC:#+=C=>=833@,3>8FE7CGGF=+EGDGEFB@5+,++>=,,F9FEC>EEE9F9E,EE9=?A=9DF8CGGGCCGFGEGE@F:GGEFFDBAE<A,GGFFF@ECCDGGFFEFC88GGFEFDFGFFCFCCFGDGFECEFAFFFCGGFGFGFEFCF8GCC<C9
@s1801 437
TGAGGAATATTGGTCAATGGACGAGAGTCTGAACCAGCCAAGTAGCGTGCAGGATGACGGCCCTATGGGTTGTAAACTGCTTCTATAAGGGAATAAAGTGAGTCTCGTGAGACTTTTTGCATGTACCTTATGAATAAGGACCGGCTAATTCCGTGCCAGCAGCCGCGGTAATACGGAAGGTCCGGGCGTTATCCGGATTTATTGGGTTTAAAGGGAGCGTAGGCCGGAGATTAAGCGTGTTGTGAAATGTAGACGCTCAACGTCTGCACTGCAGCGCGAACTGGTTTCCTTGAGTACGCACAAAGTGGGCGGACTTCGTGGTGTAGCGGTGAAATGCGTAGATATCACGAAGAACTCCGATTGCGAAGGCAGCTCACTGGAGCGCAACTGACGCTGAAGCTCGAAAGTGCGGGTATCGAACAGGATTAGATACCCT
+
DFGGGGGGGGGGGGGGGGGGGGGGGGGGGGGGGGGGGGGGFGFGGGGGGGGGGGGFGGFEGGGGGEEFDGFFGGGGGGGGEFGGGGGFFFE,AFFFFGGGGFFGGDGCFGGFGGGGGGGGF9<FCFCFGGGGGGG,EAFFGGECCGGFGGFFGGGDFGGCFGGFECGCGEFGCEFFD*@CFDGGGGGCFCB7C;3E>ED%;7CFGGF/FFDGGGGFGFF??B*7+>GCEC?+C<=<ECCEGG>FCGFC@920:ED@::CF2D<AGFFE3,>,GEEE>DB8FGFDCA=B8FFA):A+CFDC,AGCGGGEGGFFDCE>E<E=GGGEAGGGGGGFCFCED-FFGFE:E<@FGDFDDGGGGGGGEEEFFGFGFFGGGFFGGFEF:GEGGCFGEF@GGGGGGGGFFGGFAGGGGGGEEE<GGGGFGGGGGFGGGFGCCCCC
@s1801 438
TGAGGAATATTGGTCAATGGGCGAGAGCCTGAACCAGCCAAGTAGCGTGAAGGATGAAGGTCCTACGGATTGTAAACTTCTTTTATACGGGAATAAAGTATCCTACGTGTAGGATTTTGTATGTACCGTATGAATAAGCATCGGCTAACTCCGTGCCAGCAGCCGCGGTAATACGGAGGATGCGAGCGTTATCCGGATTTATTGGGTTTAAAGGGAGCGCAGACGGGAGATTAAGTCAGTTGTGAAAGTTTGCGGCTCAACCGTAAAATTGCAGTTGATACTGGTTTCCTTGAGTGCAGTTGAGGCAGGCGGAATTCGTGGTGTAGCGGTGAAATGCTTAGATATCACGAAGAACCCCGATTGCGAAGGCAGCTTGCTAAACTGTAACTGACGTTCATGCTCGAAAGTGTGGGTATCAAACAGGATTAGATACCCT
+
GGGGGGGGGGGGGGGGGGGGGGGGGGGGGGGGGGGGGGGGGGGGGGGGEEGGGGGGGGGFDFFGGGDFGGCFGGGGFGGGGGGGGGGG?EGBFGFGGGGGFGFGGGGGGFGGCFGGFFGGDFGGGGGGGGGGGGGGGCFGGFGGGGGGGGGGGBFGGGGGGGGGGGGGG7EFFAFGGGDEF;CFDEEFCFGGGCGG=EFFFE$GFFFG>GGGCFGFF:<>@DEGF>GCA:CFGGGB<=EDCFFGGFGFEGGFFFGFDDCFFFGGGECGGGGFGGA;@4+D88FF=FGFGF?A*GFFFFGFGGFGFGGGGFF;FF8GGGGFGGDG>CEAFGF;GFGF;FGGGGGGGGGGGGFGFF@FCDGGGGGGGGGGGGFGGGGGGGGGGGGGGGGGGGFGGFGGGGGGGGFGGGGGGGFGGGFGGGFFGGGGGGGFG?GCCCCC
@s1801 20324
TGGGGAATATTGCACAATGGGGGAAACCCTGATGCAGCGACGCCGCGTGGAGGAAGAAGGTCTTCGGATTGTAAACTCCTGTTGTTGAGGTAGATAATGACGGTACTCAACAAGGAAGTGACGGCTAACTAAGTGCCAGCAGCCGCGGTAAAACGTAGGTCACAAGCGTTGTACGGAATTACTGGGTGTAAAGGGAGCGCAGGCGGGAAGACAAGTTTGAAGTGAAATCCATGGGCGCAACCCATGAACGGCGTTCAAAACTGTTTTTCTTGAGTAGGGCAGAGGTAGGCGGAATTCCCGGTGGAGCGGTGGAATGCGTAGATATCGGGAGGAACACCAGTGACGAAGGCGGCCTACTGGACACCAACTGACGCTGAGGCTCGAAAGTGTGGGTAGCAAACAGGATTAGATACCCT
+
EFG8F@FF@FGGGFGGGGF8,BFFCDGGGGGGEFFGGGGCGGG+CFECF7FGGGFFFGGGFFFGGGEB:FCG?<?9B?FFGFFFFFG9,EE=FC<FFFFFFGDFGGAFGGGGGGGGEDG@CFC@FE+>DEB,@F3@3@A3,C@FFC*<>5<CF:B>>,6?<,<FC::CG7C*,21=:F<B,,?::7=F<,?C9?+=:8C6=EG<GGE>?9C?<'72#-FF3F:2:8GFFFFC@C>##5@@;FGEF3EFC#B<#C<,@C,==GED=,FF@8EF;B,=4,DGFFEFGGCB?9,=8@ECCDGFF9++AC@=EGGGCECFD,C8EEEF=GGGFE@F@EFEFFGGF@ACECFECCEEAFFCC<GGGGGGGGFGGFFFDFFE,GGGGGGFFDF7FFFGFAAGGGGGFGFFFFGGGGGCCCCC
@s1801 440
TGAGGAATATTGGTCAATGGACGAGAGTCTGAACCAGCCAAGTAGCGTGAAGGATGACTGCCCTATGGGTTGTAAACTTCTTTTATACGGGAATAAAGTGAGGCACGTGTGCCTTTTTGTATGTACCGTATGAATAAGGATCGGCTAACTCCGTACCGGCAGCCGCGGTAATACGGAGGATCCGAGCGTTATCCGGATTTATTGGGTTTAAAGGGAGCGTAGGCGGACGCTTAAGTCAGTTGTGAAAGTTTGCGGCTCAACCTTAAAATTGCAGTTGATACTGGCGTCCTTGAGTGCGGTTGAGGTGTGCGGAATTCGTGGTGTAGCGGTGAAATGCTTAGATATCACGAAGAACTCCGATTGCGAAGGCAGCACACTAATCCGTAACTGACGTTCATGCTCGAAAGTGTGGGTATCAAACAGGATTAGATACCCT
+
DFGGGGGGGGGGGGGGGGGGGGGGGGGGGGGGGGGGGGGFGGGFGGGGGGGGGGGGGGGGGGGGGGGGGGGGGFGGGGGGGGGGGGGCFGG:FGFGFGGFGGGGGGGGGGGGGGGGGGGGGGGGGFGEFGGGGGGGGGGGGGGGGGGGGGGGGGGGGGGGGGGGGGGGGGGGCECF@EGD<FGGGEGCFC1:BGE#=EG9G>GFCG<FGG?FCFGFGFGF=DEFFFDC?1>C9>F=<GFEFGFEF;6GFCGEFGGGF?GFFGFFCFGGGF9@9F;C>,D==GFFFF<8?E<FAGGF>E=FFE8FGGF:FFFB@@++GGGGGGEB:6,,DEE9FFEGDCFCFFCGFFGGGFFFFGGEDGGGGGFCGGFGF9GGGGGFGFB7GGGGGFGGGGGGGGFGGGGGGGGGGGGGGFECGGGGGFFFFGGGGGGGGGGCCCAC
@s1801 27747
TGGGAATATTGCACAATGGGGGAAACCCTGATGCAGCGACGCCGCGTGAGCGAAGAAGTATTTCGGTACGTAAAGCTCTATCAGCAGGGACGAAAATGACGGTACCTGACTAAGAAGCACCGGCTAAATACGTGCCAGCAGCCGCGGTAAAACGTAAGGAGCAAGCGGTATCCGGATTTACTGGGTGTAAAGGGAGCGTAGACGGCGGTGTAAGTCTGAAGTGAACGCCCGGGGCTCAACCCCGGGACTGGTTTGGAAACTATGCAGCTAGTGTGTCGGAGAGGTAAGTGGAATTCCCAGTGTAGCGGTGAAATGCGTAGATATTGGGAGGAACACCAGGGGCGAAGGCGGCTTACTGGACGATGACTGACGTTGAGGCTCGAAAGCGTGGGGAGCAAACAGGATTAGATACCCT
+
FG8FEGGC9,,CEFGFFFFDFGGGGGG,CDFGGAFGG+CECFEGGGEFEFGGGG@:F<5CFEGG8CFFEECF=:,:CA9?,@?,:,B+@D++8@:>E5A9?C3BFEC<FF,EF<9F8,BD=CDCFGG9,FGC,>3@<,*3<C,3:7>F*>,<>:,<,<<,,6<FFC7*=<*+,*=<FCCF,<,74+**8>CE,*2:1<5;5C,8;5#,#98@<C=<<7,,@,1:4115**7F6F@,7@<+@+GFFF88@3+<@ACF=?3+C,:,B,:333+*F>GGFEB,A,B:@,FGGAC,8FE=4=EA=>8)GGFE;<9@F?:7GGGGFGGFGDGGEFE?=EF7DB8,7F7EB,GEFFE,FGFFFC@CGFGGFAEGGGGGGFGFGGGDGGGGGGEGF>GFGGGGGFFCGFGGGGGFEEB@-@6
@s1801 26949
TGAGGAATATTGGTCAATGGGCGAGAGCCTGAACCAGCCAAGTAGCGTGAAGGATGAAGGTCCTACGGATTGTAAACTTCTTTTATACGGGAATAAAGTATCCTACGTGTAGGATTTTGTATGTACCGTATGAATAAGCATCGGCTAACTCCGTGCCAGCAGCCGCGGTAATACGGAGGATGCGAGCGTTATCCGGATTTATTGTGTTTAAAGGGAGCGCAGACGGGAGGTTAAGTCAGTTGTGAAAGTTTGCGGCTCAACCGTAAAATTGCAGTTGATACTGGTTTCCTTGAGTGCAGTTGAGGCAGGCGGAATTCGTGGTGTAGCGGTGAAATGCTTAGATATCACGAAGAACCCCGATTGCGAAGGCAGCTTGCTAAACTGTAACTGACGTTCATGCTCGAAAGTGTGGGTATCAAACAGGATTAGATACCCT
+
FFFFGFFFGGDGGAFGGGGFGGGGGGG@FEFGGGGCFFGCFFFGGGEEFGGGGFAFGGGEFFFFGGCFDGGGFGGGGGEFGGGGGGGG8BFGEEGFDFGG<FGGGGGGGC8FG@?FGGFGG9?FF?F7+AFFGGGFFGGGA<F:EGGGCAFGCFF@7B8FC=DFG8FGGGDFFDCC*CEDG@GDE*=FCF14CCFG0<=?:=#@%FC/F:FE98:)=>GDB;*7<EGB2GGFEEFBDCF>FFFAE/<FFF2>>BC98:ED#>GGFGGFGGFE=AEF@48@,GGGGEE,,<AGBFFDDGGGGGGFD6EF?FCFFEF@?7A<EE@@*7?:EEC,EFFDEAC,A,EAEFCF9DFA@BC6,EB,F@C<FF<GGGGFEGEEAFGGGGGFFEF@CDFEECGFGGFDGGFCGGDEFFE,CGGGGFAGGGGEFEGGGGFACCCC
@s1801 443
TGAGGAATATTGGTCAATGGACGAGAGTCTGAACCAGCCAAGTAGCGTGAAGGATGAAGGTCCTACGGATTGTAAACTTCTTTTATAAGGGAATAAACCCTCCCACGTGTGGGAGCTTGTATGTACCTTATGAATAAGCATCGGCTAACTCCGTGCCAGCAGCCGCGGTAATACGGAGGATGCGAGCGTTATCCGGATTTATTGGGTTTAAAGGGAGCGCAGACGGGTCGTTAAGTCAGCTGCGAAAGTTTGGGGCTCAACCTTAAAATTGCAGTTGATACTGGCGTCCGTGAGTGCGGTTGAGGTGTGCGGAATTCGTGGTGTAGCGGTGAAATGCTTAGATATCACGAAGAACTCCGATTGCGAAGGCAGCACACTAATCCGTAACTGACGTTCATGCTCGAAAGTGTGGGTATCAAACAGGATTAGATACCCT
+
BEGFGGGGGGFFGGGFGGGGGFGGGGGDFFFGGGGGGGGGGG9ECFCBFGGCFFGDFEDFEGGGGGGGEGGF<EGFFGGGGDFGGGCF<CFFDDGGGGC,BFEFGGG+EFFGDCFGGGFFGGGGGGGGDAEGGGGGGGGGGGC7C>8AFFGGGFF7FFFCDEFGGGGGGG@:DFCE<C:<EFCF7CEGG7CGGFEE:<<F7C=GFF74*?FG?C?A76787FC7F-?4:CC>AEG><;+3@F>GFECCFB#8CEGF@<<<F>A@CEGEFBB-E:+9<=:DCBACDEFC@,FE5CCDDFF@FF,FE=:>BDA>@D+C7D7E:F>C=:7GGEGEDFCEFFF9E=<,DGGGE?5AFF>GF@EECGFDEC,@GFFFECE<DECEGFEFFDFGGFCGGGGFGGGGGGGGFGGGGGGGFF<AFFFGGGFGGGFGGGGCCCCC
@s1801 444
TGGGGAATATTGCACAATGGGCGCAAGCCTGATGCAGCGACGCCGCGTGAGGGATGGAGGCCTTCGGGTTGTAAACCTCTTTTATCGGGGAGCAAGCGAGAGTGAGTTTACCCGTTGAATAAGCACCGGCTAACTACGTGCCAGCAGCCGCGGTAATACGTAGGGGGCGAGCGTTATCCGGATTCATTGGGCGTAAAGCGCGCGTAGGCGGCCCGGCAGGCCGGGGGTCGAAGCGGGGGGCTCAACCCCCCGAAGCCCCCGGAACCTCCGCGGCTTGGGTCCGGTAGGGGAGGGTGGAACACCCGGTGTAGCGGTGGAATGCGCAGATATCGGGTGGAACACCGGTGGCGAAGGCGGCCCTCTGGGCCGAGACCGACGCTGAGGCGCGAAAGCTGGGGGAGCGAACAGGATTAGATACCCT
+
FGGGG:FGGGGGGGGGGGGGGGGGGGGGGGGGGGGGGGGGGDGGGGG:FGGGGGGGGGCGGGGGGGDGGGGGDEFGGGGGGGFGGGGGGGGGGGDFFEFGGGGGFGGGGGGFFGGGGGGGGGFGGFGGGGGGGGGGFGGFGGGGFGGGCCCFGFGFFAG7?EFGGGCFGGGGGGGG57CEGGGGGGE)?FC<G<CECE?E5>EGCEEGGGGG7C?EG2EDF?GEE@G5*::C:8GEGFGGCFC:0EE:@??GDDECCGGGF?598E#AEGDGF:F:GAC;:EGFF6GGFFGFFD=CDCC>3GEEGGGEC:@7CGGGE@=@CCCACFC>+GGGGGGGFCFCBCGGGGGGEGEDGGGGFGGGGGGGGGGGGGGGGGGFFGFFEDGGGGGGGGGGGGGGGFEEGGGGFGGGGGGFCGFFBBCCC
@s1801 445
TGAGGAATATTGGTCAATGGGCGAGAGCCTGAACCAGCCAAGTAGCGTGCAGGATGACGGCCCTATGGGTTGTAAACTGCTTTTATACGGGGATAAAGTGAGCCACGTGTGGCTTATTGCAGGTACCGTATGAATAAGGACCGGCTAATTCCGTGCCAGCAGCCGCGGTAATACGGAAGGTCCGGGCGTTATCCGGCTTTATTGGGTTTAAAGGGAGCGTAGGCCGTCTGTTAAGCGTGTTGTGAAAGGTCGGGGCTCAACCTGGGCATTGCAGCGCGAACTGGCAGATGTGAGTGTACAGGAAGTAGGCGGAATTCGTCGTGTAGCGGTGAAATGCTTAGATATGACGAAGAACTCCGATTGCGAAGGCAGCCTGCTGTAGTGCAACTGACGCTGAAGCTCGAAAGCGTGGGTATCGAACAGGATTAGATACCCT
+
CGFGGFGGGGGGGGFGGGGGGGGGGFGGGGGGGGGGGGGGGGGGGGGGGGGEFGGGGFGGGGGGGGGGGGGGGG,FFAGFFFFGGG<FFEDEEFFFGGGGFFFFGGGFCF7FFGGGGGGGCFGFFGGGGGGGDGGGGFGGG+>CEEGGGGCFEGFFFGCGGGGGGDGGGD::FFFFEFECG?FGDE=CFED>FGGG**1?C+<C:*8;*A9733;<A(C>?>54;CD6?,<C=:E@EFFGGGFGFC@#GFCGF?EC0F9@@:ED;5CF@9F>@:=+GF??=?F99EB8,@GFBGGEAFGFEF@5<CGEEGEAFFEEB@BC4,BGAGGFFEC4E<FD=C:3GE<D7GEF?AB@8EGGGGGGGGGGGECFB,FF8GGFFE@=FGGGGGGGGEFGGGCGGGGGGGGGGDGGGGGFGGGGGGFEFFGGGFGGGF<AC<AC
@s1801 446
TGGGGAATATTGCACAATGGGCGCAAGCCTGATGCAGCGACGCCGCGTGAGGGATGGAGGCCTTCGGGTTGTAAACCTCTTTTATCGGGGAGCAAGCGAGAGTGAGTTTACCCGTTGAATAAGCACCGGCTAACTACGTGCCAGCAGCCGCGGTAATACGTAGGGTGCAAGCGTTATCCGGAATTATTGGGCGTAAAGGGCTCGTAGACGGTTCGTCGCGTCCGGTGTGAAAGTCCATCGCTTAACGGTGGATCCGCGCCGGGTACGGGCGGGCTTGAGTGCGGTAGGGGAGACTGGAATTCCCGGTGTAACGGTGGAATGTGTAGATATCGGGAAGAACACCAATGGCGAAGGCAGGTCTCTGGGCCGTTACTGACGCTGAGGAGCGAAAGCGTGGGGAGCGAACAGGATTAGATACCCT
+
FFFGGGGGGGGGGGGGGGGFGGGGGGGGGFGGGGGGGGGGGGGGGGG>FGGGGGGGFFFGGGGGGGGGGGGGGGFGGGGGGGGGDFGGGGGGGGGGGFFDGGGGG9FGGGGGGGDFEFADFGGGGGGGGGEDGGGGC:DFG@FFF7EGGCGGG71FFGGFGFGGGGGGGDGGGEGCFFGCFCGCGCCG:?GGGEGGFGCEGGGEE<9*D;A7;8:38>GFFFEGE385C<CFE<GCB<AEGGECAGGC@F>5CEECG>@GEGECCDCEG7GGGGEGG=GCGGFC5GF><B65,,EFFD8C8ECGGFF=6@FGGEEBFFF<F9F@8GEC47GGGCFDEGFFFEEGEEEEGGGEFFFGGGFFE<ECGGGGGGFGGGGFGGGGFEGGEGGGDFCGGGFGGGGFGGGGGGGGGGGGGGGGCCCCC
@s1801 447
TGAGGAATATTGGTCAATGGGCGAGAGCCTGAACCAGCCAAGTAGCGTGAAGGATGAAGGTCCTACGGATTGTAAACTTCTTTTATACGGGAATAAAGTATCCTACGTGTAGGATTTTGTATGTACCGTATGAATAAGCATCGGCTAACTCCGTGCCAGCAGCCGCGGTAATACGGAGGATGCGAGCGTTATCCGGATTTATTGGGTTTAAAGGGAGCGCAGACGGGAGATTAAGTCAGTTGTGAAAGTTTGCGGCTCAACCGTAAAATTGCAGTTGATACTGGTTTCCTTGAGTGCAGTTGAGGCAGGCGGAATTCGTGGTGTAGCGGTGAAATGCTTAGATATCACGAAGAGCTCCGATTGCGAAGGCAGCTCACTGGAGCGCAACTGACGCTGAAGCTCGAAAGTGCGGGTATCGAACAGGATTAGATACCCT
+
CFGGGGGGGGGGGGGGGGGGGGGGGGGGGGGGGGGGFGFFGGCFGGG7CFGGGGGGGGCFGGGGGGGGGGGFGGGGGGGGGGGGGGGGGGGGGGGGGGGGGGGGGGGF<4EFGFGGFGGGGGCGGFGGGGGGGGGGGGGGGGGCEFC=FGGGGGGGGGFBECFGEGGGEGGGGFDFG7FCFC@>C<EGGD:E<CCECEGGGF>GGGEGGFGGG2GAEFG>FBC<>BG@E=:EFBFBCCCEFFB8CFFDGF8E@EEE:>FFFFED@CCGGGFBGCGFE3FD?==GGGGFEAA?*FGGGGF=?GCGFDEFGFF@BCCGGGGGGFGGBGGGFFFE99FEEFBFA,E8GGGGGGFFFGFF,GGEFCC@GGFGGFGFE,GFCGFGGGGGFDGGGGFGGFGGGGGGGGGGGGGGGEGGGGGGGGGGGGGGGGGGGGFCCCBC
@s1801 24765
TGGGGAATATTGCACAATGGGGGAAACCCTGATGCAGCGACGCCGCGTGGAGGAAGAAGGTCTTCGGATTGTAAACTCCTGTTGTTGAGGAAGATAATGACGGTACTCAACAAGGAAGTGACGGCTAACTACGTGCCAGCAGCCGCAGTAAAACGTAGGTCCCAACCGTTGTCCGGAATTACTGGGTGTAAAGGGAGCGCAGGCGGGAAGAAAAGTTTGAAGTGAAAGCCATGGGCTTAACCTATGAACTGCTTTCAAAACTGGGTTTCTTGAGTAGTGCAGAGGTAGGCGGAATTCCCGGTGTAGCGGTGGAAGGCGTAGATATCGGGATGAACACCAGTGGCGAAGGCGGCCTACTGGGCACCAACTGACGCTGAGGCTCGAAAGTGTGGGTAGCAAACAGGATTAGATACCCT
+
GCFGGGGGFGGFDDFGGGGFF;@7@FCEFGGGF<@FGD:FGGGGGGGFGFBFGGGGFFFGFEEFGGGGDCA<FGG<,:EFFEDFGFDF,EDGFC,EFEA@<FDCCFCD,BEFGFC<8,B9FD:7B@+BBCF:=F?:FFEDF<,3:E*@>C,8;>:<F@FG9,6>7**56*=852:FGGC:?F,:,F*F12C?2<**=)9CDG;C7C:$,@##9D@+8$@342,33:C@,:,D>@,37,=@::,,F@>,FFB+,:+,,@=58FB,,FFFGGGGDD6,3,A,DFEFF8C@E=>8@8C@+7:<GFFC5>4?FGF=@A+@><AGGGEF@=<CC,@EEFFEF<D?,GGGGGCCCEEF@,C8GGGFGFC8GGGGGGFDGGGGFGGGGGFD<GGDGFGGGFGFFEEEDEGGFFE9GGGCCCCC
@s1801 449
TGAGGAATATTGGTCAATGGGCGAGAGCCGGAACCAGCCAAGTAGCGTGAAGGATGAAGGTACTACGGATTGTAAACTTCTTTTATACGGGAATAAAGTATCCTACGTGTAGGATTTTGTATGTACCGTATGAATAAGCATCGGCTAACTCCGTGCCAGCAGCCGCGGTAATACGGAGGATGCGAGCGTTATCCGGATTTACTGGGTTTAAAGGGAGCGCAGACGGGAGATTAAGTCAGTTGTGAAAGTTTGGGGCTCAACCGTAAAATTGCAGTTGATACTGGTTTCCTTGAGGGCAGTTGAGGCAGGCGGAATTCGTGGTGTAGCGGTGAAATGCTTAGATATCACGAAGAACCCCGATTGCGAAGGCAGCTTGCTAAACTGTAACTGACGTTCATGCTCGAAAGTGTGGGTATCAAACAGGATTAGATACCCT
+
BFFGG,CEGGGGGGGGCAFGGFFGGGCF<+@FGGFGFFFFFFFFD,8BBCC<C<FFGGGGG9EFFGGFGGFG?AFFFGGGFCC<FFEGGGCC:FF<FF@FGDCGGBC,B<EE9F??<B<9CFEFFAFDEEGGGFCFFGGGGGC7CDEE89,AFFFCFFDCFGFCC+8*<F@FGFGGF7F7>,,>FCE*=<C:C@@B*:F9:+>:7<+4:F,+2,=58(<869C7<:>>G5@,#C?:02<<:@+;C@0F49+<#DFDD:FFB+DCGGEFCFFD@FFF@@?6+@CGEBB:,8,F5E=9CGFF@,@BDC7FEEEDFFECGGGEDGE=57CEFFF9FGFD>AE8A,@8EFAGGGGF@@7ECGGGGGE8GFE8FFGGGGGCGFDEFGFGFC<FCCCEFEGGGGGGGGFFGGGGGGFFGGGGGFAEDGGGFFEFGFGCCCBC
@s1801 25496
TGAGGAATATTGGTCAATGGGCGAGAGCCTGAACCAGCCAGGTAGCGTGCAGGATGACGGCCCTATGGGTTGTAAACTGCTTTTATAAGGGAATAAAGTGAGAGTCGTGACTCTTTTTGCATGTACCTTATGAATAAGGACCGGCTAATTCCGTGCCAGCAGCCGCGGTAATACGGAAGGTCAGGGCGTTATCCGGATTTATTGGGTTTAAAGGGAGCGTAGGCCGGAGATTAAGCGTGTTGTGAAATGTAGTTGCTCAACATATGCACTGCAGCGCGAACTGGTGTCCTTGAGTACGCACGAAGTGGGCGGAATTCGTGGTGTAGCGGTGAAATGCTTAGATATCACGAAGAACTCCGATTGCGAAGGCAGCTCACTGGAGCGCAACTGACGCTGAAGCTCGAAAGTGCGGGTATCGAACAGGATTAGATACCCT
+
FGGGGFGFGGGDGGGGGGFGGGGGGGEFGGGGGGFGGGFFGGGGFFGGGGFECFDCEGGGFFGCF?FFFEFGGGFGFGGGAFEGCG9FEE8FC=D9FCEEADFGGGGEGGGGGGGFG9FFGCDFGGGCEGGGFGG9EFFFG7FFGGEFGGFGEF@FFGGGGGFGG+C<CCEF9A7>C7*13D,<<@:<*:FCEGEG7*77C@<<?CC>CF1B0?<0F6<;:>C=DECCFGG@@=GBGGGFGFCACCEFCF@:F>A,E;9E=FC,FFD,FD>0?<#><GGDDFFFF,EF?GGGFGEC8CDEGFAECCCEGFFGGGGGGFD<FFEDAF7GGFGFDCGGGGGGGGED8FEGGGGGFFFGFDFECGGGGGFFFFGGGGGGGGFC:GGGAAEEFFBFCGGFCEGGGGGDFGGGGEFFFFGGGFAFGGFFA9GGGGGCCCCC
@s1801 451
TGGGGAATATTGCACAATGGGCGCAAGCCTGATGCAGCGACGCCGCGTGCGGGATGACGGCCTTCGGGTTGTAAACCGCTTTTGATCGGGAGCAAGCCTTCGGGTGAGTGTACCTTTCGAATAAGCACCGGCTAACTACGTGCCAGCAGCCGCGGTAATACGTAGGGTGCAAGCGTTATCCGGAATTATTGGGCGTAAAGGGCTCGTAGGCGGTTCGTCGCGTCCGGCGTGAAAGTCCATCGCTTAACGGTGGATCTGCGCCGGGTACGGGCGGGCTGGAGTGCGGTAGGGGAGACTGGAATTCCCGGTGTAACGGTGGAATGTGTAGATATCGGGAAGAACACCAATGGCGAAGGCAGGTCTCTGGGCCGTTACTGACGCTGAGGAGCGAAAGCGTGGGGAGCGAACAGGATTAGATACCCT
+
BEFGGGGGGGGGGGGGFGGGGGGGGGGGGGGGGGGGGGGEC@CEFGGGFGGGGGGGGGGGDGDGGGGGGGGGGGGFGEGGGGGGGGGGGGGGEGGGGGGGGGGGGDFEFGFGGGGGGGGGGGGGGGFGGDCECFGFGGFGG>CGGG>,<FGGGGGGGGGGGF::CED2CGCGC*B<<;CEFCC8C5<9C)EGFFG9G?8@DC:C;EGECE7:C*:>E1>#:C>F7FGFGFGG3CFC::13CC5888F7CCGFGB>:C:>CEGGGE6?6CDECGGF8FGF4G;GGGE7GGGGFFEFEFF;8?B+GGGGFGGGFGGGEFEGEFFEEGGGFGGGGGGGFEFFF<CFA?,C7GGGFFFGFFEGGGFGFGGGGGGGGGGFEF@GGFE@,GFEGFGGGEGGCGGGFFGGGGFBFFGGGGGGGFDCCCCC
@s1801 452
TGAGGAATATTGGTCAATGGGCGAGAGCCTGAACCAGCCAAGTAGCGTGAAGGATGACTGCCCTATGGGTTGTAAACTTCTTTTATAAAGGAATAAAGTCGGGTATGGATACCCGTTTGCATGTACTTTATGAATAAGGATCGGCTAACTCCGTGCCAGCAGCCGCGGTAATACGGAGGATCCGAGCGTTATCCGGATTTATTGGGTTTAAAGGGAGCGCAGACGGGAGATTAAGTCAGTTGTGAAAGTTTGCGGCCCAACCGTAAAATTGCAGTTGATACTGGTTTCCTTGAGTGCAGTTGAGGCAGGCGGAATTCGTGGTGTAGCGGTGAAATGCTTAGATATCACGAAGAACCCCGATTGCGAAGGCAGCTTGCTAAACTGTAACTGACGTTCATGCTCGAAAGTGTGGGTATCAAACAGGATTAGATACCCT
+
CGGGGGGGGGGGGGGGGGGGGGGGGGGGFFFGGGGGGGGGGGGGGGGGGGGGGGGGGGFGGGGGGGGGGGGGGGGGGGGGCFFGGGFGGDFEFFGGGGGGGDGGGGGGGCFFFGGFGEGGGGGGGGGGGCGGGGGG<AFGGGCGGGEGGGGGGGGGGGGGGFD<CEEGGEFGFGGGDGGCFF::CFCF*CEFGCF77:=A@FGFGG293<FFFFEFC@CA(:8CEFE@CE;FFFG=:CFCE@9@E@,CFFFDGGGEEDGGFDFD;CFF@EEFDFAE@%9?03<GGGGF?E<GDF=?,9GGGFFF@CCEEDC>D@8EEF@GGGGDBGGGGFDEAGGFCFFFGGGF8GGFEAGGGGDGDFFF@GGFFFGGGGGGGGGGGGGGEGGGFGFGGGGGGGGGGGGFFGGFEAEGGFECGGFGGFEGFFGGGDFGF8GCCCCC
@s1801 24026
TGGGGAATATTGCACAATGGGGGAAACCCTGATGCAGCGACGCCGCGTGAGCGAAGAAGTATTTCGGTATGTAAAGCTCTATCAGCAGGGAAGAAAATGACGGTACCTGACTAAGAAGCCCCGGCTAACTACGTGCCAGCAGCCGCGGTAATACGTAGGGGGCAAGCGTTATCCGGATTTACTGGGTGTAAAGGGAGCGTAGACGGCTTTGCAAGTCTGATGTGAAAGGCGGGGGCTCAACCCCTGGACTGCATTGGAAACTGGGAGGCTTGAGTGCCGGAGAGGTAAGCGGAATTCCGAGTGTAGCGGTGAAATGCGTAGATATTAGGAGGAACACCGGAGGCGAAGGCGGCTCACTGGACTGTAACTGACACTGAGGCTCGAAAGCGTGGGGAGCAAACAGGATTAGATACCCT
+
EEGFEFGGGDFFGGGGGGGGGCGGGGGGGGGGCEGGGGEEGGGGGGGGGGGGG7CFDGFFGFCGG8FFGGCFFFD?FGGFG9EGGG?FFECFGGGFGGFGGGEGGGGGGCFCEFGGGGGGGCDEE7FGGGGFEFCGGFFGGGGGGGGGGGGGGGGGGGDFE7<C:CFGGGGGGGGGGGGGGGGGFGFGECFGGG<4C51E@E:<EECEEGECGGF?<AGFF@E7,<AC@EGGGGFBCEFG0GE8G@FDFGGDD@F=C<AE6AB3FACFDGGGFFCEEECF=E?AE@=FC@>;E4@+7A,FDC8@:7C,FEF<BEGGGGGGGGFECGGGFFA@CF@:F:DECCF7GGGGGDF@9CGGGGFGGGGGGGFFEC,GFGGF?EGGFCGEFECGGGGGFFEFGGGGGGGGDCGGGGF@CCCC
@s1801 21723
TGGGGAATATTGCACAATGGGCGCAAGCCTGATGCAGCGACGCCGCGTGCGGGATGACGGCCTTCGGGTTGTAAACCGCTTTTGATCGGGAGCAAGCCTTCGGGTGAGTGTACCTTTCGAATAAGCACCGGCTAACTACGTGCCAGCAGCCGCGGTAATACGTAGGGTGCAAGCGTTATCCGGAATTATTGGACGTAAAGGGCTCGTAGGCGGTTCGTCGCGTCGGGTGTGAAAGTCCATCGCTTAACGGTGGATCTGCGCCGGGTACGGGCGGGCTGGAGGGCGGTAGGGGAGACTGGAATTCCCGGTGTAACAGTGGAATGTGTAGATATCGGGAAGAACACCAATGGCGAAGGCAGGTCTCTGGGCCGTTACTGACGCTGAGGAGCGAAAGCGTGGGGAGCGAACAGGATTAGATACCCT
+
EFGGECGGGEFCFAFCFGGFAFGGGGGGGGGGGGGGFGCFFFGCFGGGGG7FGEGG=F7CGGGGGGGGGGGG9FGGECGEGGGG><,FFGGDED3:+@<<,FB:FG7<><FAC,,@FFFGGGFGFG,DEEBFGDECGC,*,8=FC,<,6,,=7B74F=>F972<C5@,=FEFC1C;;8*:9*:?*;82C,C6+<3$91@E#:,$4;:/>91::2**:<;18B81*EF9F+<,>,,3*4,17FCC7B,@F@,256*@8CEFF>7+GCECEFCCFD:,,FB*F37=AA+GGFGGFEF<AFC=,F:>GGGGGGCBFFFFFE,,CEFCGGFFB++CFC?E?,DFE,EFEFEGC77F9DGFA8GEF<AGFB:F@@ECGFDGGFGGGGGFGGFGGGGGGGGGGFCGGDGFFFEFGGGGGGGGGGCCCCC
@s1801 455
TGGGGAATATTGCACAATGGGGGAAACCCTGATGCAGCGACGCCGCGTGAGCGAAGAAGTATTTCGGTATGTAAAGCTCTATCAGCAGGGAAGATAATGACGGTACCTGACTAAGAAGCCCCGGCTAACTACGTGCCAGCAGCCGCGGTAATACGTAGGGGGCAAGCGTTATCCGGATTTACTGGGTGTAAAGGGAGCGTAGACGGCAAGGCAAGTCTGATGTGAAAACCCAGGGCTTAACCCTGGGACTGCATTGGAAACTGTCTGGCTCGAGTGCCGGAGAGGTAAGCGGAATTCCTAGTGTAGCGGTGAAATGCGTAGATATTAGGAAGAACACCAGTGGCGAAGGCGGCTTACTGGACGGTAACTGACGTTGAGGCTCGAAAGCGTGGGGAGCAAACAGGATTAGATACCCT
+
FFGGGGGGGGGGGGGGGGGGGGGGGGGGGGGGGGGGGGGGGGGGGGGFGGGGGGGGGGGDFFDGGG7BFGGGGGFDGGGGGGGGGGGGGGGGGGGGGGGGGGGG@EGFGGGGGFGGGGGGGGGGGGCGGGGGGGGGGGGGFGFGGGGGGGGGGGFFGGGGGGGGGGGGGGGGGGGG7F?2?=3GGG<GC@CGGD;>G>EFDD9CEGGFECFCCFFFG4FGCD,CF;CFEFGGGGGGFFGFFGFGGCGFFF<FGFDFE@=6A/C>FCFFCCBF;F7FECFFFFEFFGGEDGFGGEFCFF@FFEEE=GEFFFFF=C,EDC:,@=CFEEFGFDGGGFFGFDFGFEGFFDGGGGGGGGGGGGGFDGGGGGGGGGFGGFFDDGGGGGGGGGGGGGGGFFFGFFDFGGGGGGGGGGGCCCCC
@s1801 456
TGAGGAATATTGGTCAATGGACGCAAGTCTGAACCAGCCAAGTAGCGTGCAGGAAGACGGCCCTCTGGGTTGTAAACTGCTTTTAGTTGGGAATAAAAAGAGGGACGTGTCCCTTATTGTATGTACCATAAGAAAAAGGACCGGCTAATTCCGTGCCAGCAGCCGCGGTAATACGGAAGGTCCAGGCGTTATACGGATTGATAGGGTTTAACGGGAGCGTCGGCAGTCTTATAAGCGTGTTGTGAAATGTCGGGGCTCAACATGGGCATTGCAGCGCGAACTGTGTGACTTGTGTGCGCAGGGAGGAGGCGGAAGTCGTCGTGGAGCTGTGAAATGCTTAGATATGACGAAGAACTCCGATTGCGAAGGCAGCCTGCTGTAGCGCAACTGACGCTGAAGCTCGAAAGCGTGGGTATCGAACAGGATTAGATACCCT
+
FGFGGGGGG9E<FGGGGGFCGGGGGGFFGGFFFF8EGGCFGGEECFEB@CEFF7FF,,CEEEEDG,CCFF@EGGADCFF<EFF@,99,,C=,AFD<FF,4BAF>@@BBBFGFFGG?F<FGG9E@EFFGG9,,C54==F@FC>FGEEGFGFGGGGGGGFG<FGGFG6CE@CF7@EFDD*>:6?FG7CFE=488,3=C=*8+2@,,,<<+*2<+*=<>*,C)(-/>)029+:<E<AF>E@GE:E>?C9CF?*6*7CE0EGG4CC*:;?D@,8F*>C@/+@0/0(9(:3:,,=86)F6+46,?6A,EB6+EC8C9++>+C@BBA999)9,,@,,4?9FDEDFDF8FF=B<D,,F?C86B448=C=:<GFFGGF@@7EF8GFBFEGFFFAFGC,GEEFAB8FF8FGGGGGGGGFDFGGCGGGFE<9FF<<GFE,FAA-9B
@s1801 457
TGGGGAACATTGCACAATGGGGGAAACCCTGATGCAGCGACGCCGCGTGCGGGATGACGGCCTTCGGGTTGTAAACCGCTTTTGATCGGGAGCAAGCCTTCGGGTGAGTGTACCTTTCGAATAAGCACCGGCTAACTACGTGCCAGCAGCCGCGGTCATACGTAGGGTGCAAGCGTTATCCGGAATTATTGGGCGTAAAGGGCTCGTAGGCGGTTCGTCGCGTCCGGTGTGAAAGTCCATCGCTTAACGGTGGATCGGCGCCGGGTACGGGCGGGCTGGAGTGCGGTAGGGGAGACTGGAATTCCCGGTGTAACGGTGGAATGTGTAGATATCGGGAAGAACACCAATGGCGAAGGCAGGTCTCTGGGCCGTTACTGACGCTGAGGAGCGAAAGCGTGGGGAGCGAACAGGATTAGATACCCT
+
EFGGGGDGGECGGGGGGGGGGGGGGGGGGGFGFGGGGGGGFEGGGGGGDGGGGGGGGAFFGGGGGGGG<F@@EGGGGGGCCFFGGGGGEGGGGG<FFFFGGGGG,@<CEAFFGGGGFGGGFGGG9CGGGEFCFDGFCFGGGFGGGGGCGAFEECF=EGGGFFFCCDE<F7B?C7EF5C*<CGGG>+<,,<:+;*:0C=AE47*A:C>8C895CCC?::/:4:7FGEFBFC=CCGG+@=FF?E=)AEFF77F>9;,8%C308GGGC:;CEDGCCGGGFGF5@<GEEFGD=>C,,GEE=8D88@+EDGGFC>>)FE@DFFFCAECFGGGFGGGGGGFGGFFEGGFFFCGEFGFFFEFD8FGGGGGGGGGGGGGGGGGGGFGGGGGGGGEGGGFDGGGGGGGEFFFCGFFGFFFGFDGGFEACCCC
@s1801 21575
TGAGGAATATTGGTCAATGGACGAGAGTCTGAACCAGCCAAGTAGCGTGAAGGATGACTGCCCTATGGGTTGTAAACTTCTTTTATACGGGAATAAAGTGAGGCACGTGTGCCTTTTTGTATGTACCGTATGAATAAGGATCGGCTAACTCCGTGCCAGCAGCCGCGGTAATACGGAGGATCCGAGCGTTATCCGGATTTATTGGGTTTAAAGGGAGCGTAGGCGGACGCTTAAGTCAGTTGTGAAAGTTTGCGGCGCAACCGTAAAATTGCAGTTGATACTGGGTGTCTTGAGTACAGTAGAGGCAGGCGGAATTCGTGGTGTAGCGGTGAAATGCTTAGATATCACGAAGAACTCCGATTGCGAAGGCAGCTTGCTGGACTGTAACTGACGCTGATGCTCGAAAGTGTGGGTATCAAACAGGGTTAGATACCCT
+
FFGFGGGGGGGGGGGGGCDFEFGGGGGGGGGGGGGFGGGFCFGGGGGG7FGGGGGGGGGGGGGGGGGGFGGCFGGFGGGGFGGGGGFGGGGBFGGFGGGGFGGGGGGAFGGGF,CEGFGGGGGGGEE?F7EEFGGGFFFFGFFFECEFGFGDGGGGGGGF==DFGGCEGEFGGGGGGCG<,3@@>7EBFFGGGGGGE=FCFFFFEG<3E?AAFF79::CDDF8C=:1BGC=EEFC>F9<GFA<EG:9=CF?FGDG57GDGEDGGF;DFGF:DEFC:E:A=EFGGFB?,DA<A7DFFDECGFAEGFFCCE?GGFFECBDGCFDGE>@@GFFFA?9FFEFFGGFEFFD<EGFGFDEEGEDGEGGFDGFGGFGGGGGGGFGFFGGGGGFFGEGGGGGGGGGGGGGGFF<EDEGGGGFCGGGFFFFGFFGGGGGGCCCCC
@s1801 459
TGGGGAATATTGCACAATGGGCGCAAGCCTGATGCAGCGACGCCGCGTGAGGGATGGAGGCCTTCGGGTTGTAAACCTCTTTTATCGGGGAGCAAGCGAGAGTGAGTTTACCCGTTGAATAAGCACCGGCTAACTACGTGCCAGCAGCCGCGGTAATACGTAGGGTGCAAGCGTTATCCGGAATTATTGGGCGTAAAGGGCTCGTAGGCGGTTCGTCGCGTCCGGTGTGAAAGTCCATCGCTTAACGGTGGATCCGCGCCGGGTACGGGCGGGCTTGAGTGCGGTAGGGGAGACTGGAATGCCCGGTGTAACGGTGGAATGTGTAGATATCGGGAAGAACACCAATGGCGAAGGCAGGTCTCTGGGCCGTTACTGACGCTGAGGAGCGAAAGCGTGGGGAGCGAACAGGATTAGATACCCT
+
A<FFGGGGGGGACEFFGGGCCF@FDCFGGFG,FFGGGGGGGGGGGGE>C:FFGGGECC<C@FGGGGGGGGGGGGGGGGFGGDFGGGGGEDEEGGCGGDEGGGGG<C?D<FFAFDFGGGDFFG<,@CFE>C*BFGGGGC>FG>DGGCFGGGDC7FFGFGGCFF,<E@@F,<FFEGGEGG<::81*?9CFGGGGG8:?GCCED<CE78F?#:C0E5>52<:<>BE.<EF5GF:0,%<CB6/;8;51,EF@:FD;CF>BED59:EGG:C:EE>EF<#=@D5FCB8FGDGFDBECFFFGFCDD@+EFC=44B619GFGFEECFFD9EEFF>F77GGEA,GF=C7ADA,=:FC49FCGFFGGGGFCFE@GGGGGGFGGEGCGGFFFEGE@GGGDF@ECEDGGGF@F@GFCFFGGGGGGGGFACCCC
@s1801 460
TGGGGAATATTGCACAATGGGGGAAACCCTGATGCAGCGACGCCGCGTGGAGGAAGAAGGTCTTCGGATTGTAAACTCCTGTTGTTGGGGAAGATAATGACGGTACCCAACAAGGAAGTGACGGCTAACTACGTGCCAGCAGCCGCGGTAAAACGTAGGTCACAAGCGTTGTCCGGAATTACTGGGTGTAAAGGGAGCGCAGGCGGGAAGACAAGTTGGAAGTGAAATCTATGGGCTCAACCCATAAACTGCTTTCAAAACTGTTTTTCTTGAGTAGTGCAAAGGTAGGCGGAATTCCCGGTGTAGCGGTGGAATGCGTAGATATCGGGAGGAACACCAGTGGCGAAGGCGGCCTACTGGGCACCAACTGACGCTGAGGCTCGAAAGTGTGGGTAGCAAACAGGATTAGATACCCT
+
EFGGGEGGGGGFGGGG89CEGGGGEGGCG@CEFFFFFGGGFFDGGGEFFGGGGEFGGFGGAF9?FFEFGGF5EDECDGGGGFCEFEGGGGGDE,,BBFCFEFGGGFGFGF7FFFGGGGFFFGGD7FGGG,@BF,8B+@D*DFC,3*4>CFFEG,<<<,<?CCCC:C<<*<*/<?-F?GF8FFCFFG+F18?:??#></:CGDEDBC@7>;DCC8;@=6GF<C>GC7E4F:FDGEF?8@<<FF@,=;E<CD:3:B@9?30=6GGGFBFB9DFA*DA:,C>:,,,,FA+7GDFGFFCECE@@FFEC9GEE9@9DFCDE@CEEC>GGGGGGD?DCDFDFGGFEGGGGGFFGGFCCBC9EGF@@FFB<E<ECGEFGGGF@@:GGFCGGFFEEGGGGFEGFF9GEFEGGGGGGGGGCCCCC
@s1801 25187
TGAGGAATATTGGTCAATGGGCGAGAGCCTGAACCAGCCAAGTAGCGTGAAGGATGAAGGTCCTACGGATTGTAAACTTCTTTTATACGGGAATAAAGTATCCTACGTGTAGGATTTTGTATGTACCGTATGAATAAGCATCGGCTAACTCCGTGCCAGCAGCCGCGGTAATACGGAGGAGGCGAGCGTTATCCGGATTTATTGGGTTTAAAGGGAGCGCAGACGGGAGATTAAGTCAGTTGTGAAAGTTTGCGGATCAACCGTAAAATTGCAGTTGATACTGGTTTCCTTGAGTGCAGTTGAGGCAGGCGGAATTCGTGGTGTAGCGGTGAAATGCTTAGATATCACGAAGAACCCCGATTGCGAAGGCAGCTTGCTAAACTGTAACTGACGTTCATGCTCGAAAGTGTGGGTATCAAACAGGATTAGATACCCT
+
[truncated: 17,241,793 more chars]
