# Supplementary material for: Compositional distinction of gut microbiota between Han Chinese and Tibetan populations with liver cirrhosis
Source: PeerJ. 2021 Sep 15;9:e12142. doi: 10.7717/peerj.12142 (PMC8449536; doi:10.7717/peerj.12142)
Supplement: Supplemental Information 8 [file peerj-09-12142-s008.zip › HLC9.clean.fastq]

@s201 1
TGAGGAATATTGGTCAATGGGCGAGAGCCTGAACCAGCCAAGTAGCGTGCAGGATGACGGCCCTATGGGTTGTAAACTGCTTTTATAGGGGAATAAAGTGAGCCACGTGTGGTTTTTTGCATGTACCCTATGAATAAGGACCGGCTAATTCCGTGCCAGCAGCCGCGGTAATACGGAAGGTCCGGGCGTTATCCGGGTTTATTGGGTTTCAAGGGAGCGTAGGCCGGAGAGTAAGCGTGTTGTGACATGTAGAGGCGCAACCTCTGCACTGCAGCGCGGACTGGTCTTCTGGAGTACGCACAACGTTGGCGGAAGTCGTGGTGTAGCGGTGAAAGGCTTAGATATCACGAAGAACTCCGATTGCGAAGGCAGCTCACGGGAGCGCAACTGACGCTGAAGCTCGAAAGTGCGGGTATCGAACAGGATTAGATACCCT
+
,CFGG<FGGGGGGGGGFECF?FCEFGGF8E<EFFFGGGFFGFFFGGCFFGGFFGGGGDEGGGDGGFGGGGDF:FFGFGGGGACGGCGGGFGDG8EFG<CAFGGFG8FF@FFGGGGGGGGGGGGAFFFCF=AFGGGG<9BFDFFFEE@C,F=B>C<FCC@CCGGG>?FGGGGGC;C>1>>C:?CF7C*44<C>C9FC/*+=F7:<:F*C;+00+385>(7302(7=282:=2::*C6**CF;;CCC::FF7,4*11*,8GGGFD=@;,3,B@5<88338+2+DB,@::,,5,5)C=8+9@+8GGGF@+FF><=@6+DEFD4=E@EACC9E@?9EFBF9GFE?CFBACEFF<@CF?:B@F<@E>GFC,AGEECDGGDGFGCGGGGDFFCGGFBFFFGGF:C<FGFGFCDGGDGGGFDGGGF@EGGFGGGGFFFCCA-A
@s201 2
TGAGGAATATTGGTCAATGGGCGAGAGCCTGAACCAGCCAAGTAGCGTGCAGGATGACGGCCCTATGGGTTGTAAACTGCTTTTATACGGGGATAAAGTGAGCCACGTGTGGCTTATTGCAGGTACCGTATGAATAAGGACCGGCTAATTCCGTGCCAGCAGCCGCGGTAATACGGAAGGTCCGGGCGCTATCCGGATTTATTGGGTTTAAAGGGAGCGTAGGCCGTCTTTTAAGAGTGTTGTGAAATACTGTCGCTCAACGACAGAGGTGCAGCGCGAGCTGGGAGACTTGGGTGCGCGGAATGCAGGCGGAATTCGTCGTGTAGCGGTGAAATGCTTAGATATGACGAAGAACTCCGATTGCGAAGGCAGCTTGCAGTAGCGTAACTGACGCTGAAGCTCGAAAGTGCGGGTATCGAACAGGAGTAGATACCCT
+
CFFGGGGGGGGGGGGGGGGGGGGGGGGGGFGGGGGGGGGFGGGGGGGGGGGGFEGGGGGGGGGGGFGGGGGGGGFGGCGFFEGGGGGGGGDGE>EEFFFFCFGFGGGGGCDGGGGGCFGGGGGGGGGGGGGGGDFDFGGEFFFGGGGGGGAFGGFGGGGFEDD7>*<<FGGGDF@FCCEGGFGGGGGFEB*3+>*B5C<EFG9,,<<EGGGGGGGFGFGB6)CC95*:0CCGFGD#:=FG:>$C4047=5<9'2EC:@*7+=@:9D-FD>F5FC>>+@2+?DC>3C9B8+66)ECE8E8FGFFGFGEC:DFFDFC7=8+4FE8C>EEGEFFC95,8E<,=C,@,FEFEFFFF<C:FFGGGFFEDFE@FGGGGGGGFCEFGGGGGGFAGEFCGGGGGGGEFCDGFF7GGDCC<F@9GGGGFFGGFF9GFFGGCCC@C
@s201 3
TGAGGAATATTGGTCAATGGGCGGAAGCCTGAACCAGCCAAGTAGCGTGCAGGATGACGGCCCTATGGGTTGTAAACTGCTTTTATGCGGGGATAAAGTGGGCCACGCGTGGTCTTTTGCAGGTACCGCATGAATAAGGACCGGCTAATTCCGTGCCAGCAGCCGCGGTAATACGGAAGGTCCGGGCGTTATCCGGATTTATTGGGTTTAACGGGAGCGCAGGCCGCCGGGCAAGCGGGTGGTGAAATGCAGTCGCGCAACGTCTGCACTGCAGCGCGAACTGCCCAGCGTGAGTGCGCGCAACGTTGGCGGAATGCGCCGTGTAGCGGTGAGATGCTTAGATATGGCGAAGAACTCCGATTGCGAAGGCAGCCTGCTGTAGCGCAACTGACGCTGAAGCTCGAAAGCGTGGGTACCGAACAGGATTAGATACCCT
+
FFGGGGGGGGGGGGGECFFF8FFGCFGGGGGGGGGGGGFDGGGGGGGGGGGGGGGGFFGFGEEFGFFFGGGGFGCFGGGGGGGGGGGGEGGGGEGGGGGFGCFEFGGGGGGGGGGGGGGFFGFGFGFG>CGGGGGGGGEFGGGDGGGGGGGG,>FFGGCECFGGGCCGFGGGFGFGEDGGGGEEGG=EEEEGEC?GEGEGGGG7CFCGGGG+;>EEGFEDF0EGDFGFC=EGGFC<*)CC1>>9<92/1=8E>::6#FC8)CGFFF7FBF<3.C0C@G53258<:@:<C,GC9B6EGGE:8FD@F>C7GGGFB+@+B=+=A,C=5EEGGFGCFDAD;?@,5,FGGGFCFC,EEF+F7FGEFC?7FFFGECFGGGFGFFEB7GGFCGGGGECEGEGGGFGF8EGF@7GCGGFEEECF7GFFFFFGFCFGFFFACCCC
@s201 4
TGAGGAATATTGGTCAATGGGCGTAAGCCTGAACCAGCCAAGTAGCGTGAGGGATGACTGCCCTACGGGTTGTAAACCTCTTTTGTTTGGGAATAAAGTGCGGGACGTGTCCCGCATTGCATGTACCATTTGAATAAGGACCGGCTAATTCCGTGCCAGCAGCCGCGGTAGTACGGAAGGTCCGGGAGTTATCCGGATTTATTGGGTTTAAAGGGAGCGTAGGCCGGAGATTAAGCGTGTTGTGAAATGTAGATGCTCAACATCTGCACTGCAGCGTGAACTGGTTTCCTTGAGTACGCACAAAGTGGGCGGAATTCGTGGTGTAGCGGTGAAATGATTAGATAGCACGAAGAACTCCGATTGCGAAGGCAGCTCACTGGAGCGCAACTGACGCTGAAGCTCGAGAGTGCGGGTATCGAACAGGATTAGATACCCT
+
FFGGGCFGGGGGGGGGFGGGGGGGGGGGGGGGGGG8FGFGGGGFFGEFGGGGGGFEDFFFGGFGGGGGGEGGGFFGGGFGGGGGGGGG8?FFGEGFGGGGGGGB>FGGGGCFGGGFGGGG9DFGGGGGGFGF,,CECFGFBF:>CB@GFGGFF<BEF<FCFGFGGGDFF7FFGGGG71<FF@GGGG-3C6G7E;E5CE8<:C=CCF7CE<4F7<EFG9FEDFC>9:EEG5D:CFF>FBCC.G@CF<CGGGGGFEFGFCFFCF:CFGGFFCF*>?@3#F8GFEGGGGGFFBFC)C6++6,:,<FGGGGGGGGGD>+B+BEFECCDAC7ECEFEDGGGFFEFGFF9,GFGFFEFFFEGFFGGEFDGGGGGGGGGGFFEFFGGEFEF9FGGGGGGGGGGGGGGGGGGGFGGGGGGGGF@GGFEGGGGGGGGGGGCCCCC
@s201 21577
TGAGGAATATTGGTCAATGGGCGAGAGCCTGAACCAGCCAAGTAGCGTGCAGGATGACGGCCCTATGGGTTGTAAACTGCTTTTATAAGGGAATAAAGTGGGGCTCGTGAGCTCCTTTGCATGTACCTTATGAATAAGGACCGGCTAATTCCGTGCCAGCAGCCGCGGTAATACGGAAGGTCCGGGCGTTATCCGGATTTATTGGGTTTAAAGGGAGCGTAGGCCGCAGGTTAAGCGTGTTGTGAAATGTAGGGGCTCAACCTCTGCACTGCAGCGCGAACTGGCTTGCTTGCGTACGCACAACGTGGGCGGAATTCGTGGTGTAGCGGTGAAATGCTTAGATATCACGAAGAACTCCGATTGCGAAGGCAGCTCACGGGAGCGCAACTGACGCTGAAGCTCGAAAGTGCGGGTATCGAACAGGATTAGATACCCT
+
CFCFGGEFGGGGGGGGGGC<FGGGGGGGGGGGGGFGGGFFGFFFGGGGG@FGFEGDEFFGEGGCF8E8FFFGGGFGDGGGGGGGGGGGGF?CD8DFGGCF<FFGGGGGGGGGGGG8EEDGFGDGGGGGAFGGFCFGFGGFCEC>CGGFGGGGGD7CFFFFGFFFEGGGGGGGFGGGCF@FFFGGGEGEGE7B@CFE$=FGGG-FG=@FFC?<EFEBEEGF<8EFGGD:EGCCCFCBGGGGDG*F>CCGGF8FF:CGGGGGGFGGGGGGGGECGGGGGGD?GDGGGCB:+:>3*EGFC97EGFFGGGDGGGFA@DB+GGFFA9EC@GGGFGGFCGGFAF<DF;BADFGGGF9GCECGDGFCGEGGGGGGFEEGGGEFCGEFGGDGGFGGGGGCGGGGGGGGGGFGGGGGGGGGGGGGGGGFGGGGDGFEFFEBBA-C
@s201 22240
TGAGGAATATTGGTCAATGGGCGAGAGCCTGAACCAGCCAAGTAGCGTGCAGGATGACGGCCCTATGGGTTGTAAACTGCTTTTATACGGGGATAAAGTGAGCTACGTGTCGCTTATTGCAGGTACCGTATGAATAAGGACCGGCTAATTCCGTGCCAGCAGCCGCGGTAATACGGAAGGTCCGGGCGTTATCCGGATTTATTGGGTTTAAAGGGAGCGTAGGCCGTCTGTTAAGCGTGTTGTGAAATGTCGGGGCTCAACCTGGGCATTGCAGCGCGAACTGGCAGACTTGAGTGTACAGGAAGTAGGCGGAATTCGTCGTGTAGCGGTGAAATGCTTAGATATGACGAAGAACTCCGATTGCGAAGGCAGCCTGCTGTAGTGCAACTGACGCTGAGGCTCGAAAGCGTGGGTATCGAACAGGATTAGATACCCT
+
CFD@FCFCFFGGGGFGFGF8FGGGCGGFF8AFF@CFGGGGGGFFGGGGGGGGGGGFGGGGEFEFCFE<FFGEGGEFGAGE<5E=EGGGFGCFDGDGG<F<5FDAF<FB?<,+B+FE<FGGGCFFF?FC==,,<EFFGC,,3BCCC7FDG<<FF,++><CFFGGGG*FCGGGFGGG**61<F,CFCFC:<FEFCEEFE2823A+:<C==)&,<FGE7CBF;,EGE?C&*?>?+82<*>/FCF@9@5D@C>>EGFFEE9<<D+@,6CCC,CGGDGGEF7E==D=FEBB:8,F8DFGFGE?F<EA,<E8GEGCGGGFGGEGFFGGFE>C:GGFFE,C5:,GGGFFF@FEE@GGGGF@CCCGFGGCFBFE,D@@<CD,E@FFFCGF<E9CFDEFFCFB8GGGGGGGGGFCGDGGGGGGGGFE9FGGGGGGGGGGGCCCCC
@s201 24393
TGAGGAATATTGGTCAATGGGCGAGAGCCTGAACCAGCCAAGTAGCGTGCAGGATGACGGCCCTATGGGTTGTAAACTGCTTTTATAAGGGAATAAAGTGAGTCTCGTGAGACTTTTTGCATGTACCTTATGAATAAGGACCGGCTCATTCAGTGCCAGCAGCCGAGGTAATACGGAAGGTCCGGGCCTTCACCGGATTGATTGGGTTTAAAGGGAGCGTAGGCCGGAGATTAAGCGTTTTGTGAAATGTAGAGGCTCAACCTCTGCACTGCAGCGCGAACTGGTCTTCGTGAGTACTCACAACGTGGGTGGAATTCGTGGTGTAGCGGTAAAATGCTGAGATATCACAAAGAACTCCGATTGCGAAGGCAGCTCACGGGAGCGCAAGTGACGCTGAAGCTCGAAAGTGCGGGGATCGAACAGGATGAGATACCCT
+
EGGGF,CFGGGGFFGGGGF@6CFEG:FDFFGGGGEFE8,EEGGGF@@CECC<ECCEA@FGGGCD,<C==:BBFE@CG9FFA,<FFFFGGGCCF8=FBFFGGCA<EE<DFFEG<5C?A,=FGA@FF,AEEGG?EF,,5:EECBBF+>+C9,@,8@DDF,:FB,B=++38@DC;CFGFC**>F9CCEEC*8,7,83=,?CC$4=;8-1F7>B<,::20=4?;9:?C?FC4CGECE1C4:,=?9FD;7#<CC:E>CF<D3,39883,DFCBC@C@+>3:@9CFFFFAB+8+,DCA=5,<4,:?E8A68>=B:,DFDFEFEFD,GF@+*::<?,9C5,<CEC,GE@<FEC,<6,,<C,@,GFFGGEFDF<<FGFFFFFGFEECB4F@FFC@,EEFEGGGGF@F<8GFFC>GGGGFEF,CGGFF@FGFFF6;@FFFCCCCC
@s201 8
TGAGGAATATTGGTCAATGGGCGAGAGCCTGAACCAGCCAAGTAGCGTGCAGGCTGACGGCCCTATGGGTTGTAAACTGCTTTTATAAGGGAATCAAGTGGGGCTCGTGAGCTCCTTTGCATGTACCTTATGAATAAGGACCGGCTAATTCCGTGCCAGCAGCCGCGGTAATACGGAAGGTCCGGGCGTTATCCGGATTTATTGGGTTTAAAGGGAGCGTAGGCCGCAGGTTAAGCGTGTTGTGAAATGTAGGGGCTCAACCGCTGCACTGCAGCGCGAACTGGCTTGCTTGAGTACGCACAACGTGGGCGGAATTCGTGGTGTAGCGGTGAAATGCTTAGATATCACGAAGAACTCCGATTGCGAAGGCAGCTCACGGGAGCGCAACTGACGCTGAAGCTCGAAAGTGCGGGTATCGAACAGGATTAGATACCCT
+
EFFFGFFGGFGGGGGGGGGGGGGGCCFGGGGGGGGGGGGGGGGGGGGGGGGGG+EFCFFGGGGGGFGGG8FFEEFGGGGGFFGGGGGEEFGE8=,B<BDEFCBCCGGGGCEE,AA?E<,CE9B,,FGGGGGFFF;DG9FCGGGGGEEFGGGFFGGEGGGDGGGFC5F@:>>EF@7*>FF@?EGD7*5BEEGGGGCEC*<FG>CCFF*1*<7+0<*./787(4*>?58>GC=C7'4(C)*B@C<,22<7F>8AC5?2,77@:5,@9;8>3D39:@+CEFFGGGF@8GF=FFCC)C>FCCC=8<DECGFFGFGF=?EGGGGGGFGGA@,CDFGEF<<FD-B,E;AGFGGFDFE<FFEDGGGGGF7FFAEGGGGGFF:C7CDGDGGGGGGGGGGGGCGF@FGFCEGGGGGGGGGFGGGGGGGFFGFGF@CDGGGCCCCC
@s201 9
TGGAGAATATTGCACAATGGAGGAAACTCTGATGCAGCGACGCCGCGTGAGTGGAGAAGTAATTCGTTATGTAAAGCTCTATCAGCAGGGAAGATAGTGACGGTACCTGACTAAGAAGCTCCGGCTAAATACGTGCCAGCAGCCGCGGTAATACGTATGGAGCAAGCGTTATCCGGATTTACTGGGTGTAAAGGGAGTGTAGGTGGCCATGCAAGTCAGAAGTGAAAATCCGGGGCTCAACCCCGGAACTGCTTTTGAAACTGTAAGGCTGGAGTGCAGGAGGGGTGAGTGGTATTCCTAGTGTAGCGGTGAAATGCGTAGATATTAGGAGGAACACTAGTGGCGAAGGCGGCTCACTGGACTGTAACTGACACTGAGGCTCGAAAGCGTGGGGAGCAAACAGGATTAGATACCCT
+
EFGGGFGGGGGGGGGGGFCGGGCFEFGFGGGGGGGFGGGGGGGGGGG@EGGGGGGGFGG9EGDGGGEFFFGGGGGGFGGFDFCFFGEFGG<<FFFFGGGGGGEGGCFCGGGFFGGGGGGFGGGGGGGGGGGGF>D7FFFDD=DGGGGGGGGFGGGGG9:@FFGGFECF:CFCFFGEGGC@@G%GFG0<<>@C;FGC>)<2@;FC<CCFF,9=CF>;<GFFE@/E@,@@?F7EFDB8FEFAFF;EF3:78FGFDFDFFDFC<<CCGFFGG6EA#=:GDGGE?GFGGFE,F>,9,E=E><FF:?E@)GGGFCFE?BEB6GFFGFFGGFFFFFGGEFFFEGFDGGEDFFBCB7FFFFCGGGCGGGGGGGGGGGGFEGGGGGGGGGGGGFGGGGGGGGGGGGGGGGGGGFGGGFGCCCCC
@s201 10
TGGGGAATATTGCACAATGGGGGAAACCCTGATGCAGCGACGCCGCGTGGAGGAAGAAGGTCTTCGGATTGTAAACTCCTGTTGTTGGGGAAGATAATGACGGTACCCAACAAGGAAGTGACGGCTAACTACGTGCCAGCAGCCGCGGTAGAACGTAGGTCACAAGCGTTGTCCGGAATTACTGGGTGTAAAGGGAGCGCAGGCGGGAAGACAAGTTGGAAGTGAAATCTATGGGCTCAACCCATAAACTGCTTTCAAAACTGTTTTTCGTGAGTAGGGCAGAGGTAGGCGGAATTCCCGGTGTAGCGGTGGAATGCGTAGATATCACGAAGAACTCCGATTGCGAAGGCAGCTCACGGGAGCGCAACTGACGCTGAAGCTCGAAAGTGCGGGTATCGAACAGGATTAGATACCCT
+
DGGFGGGGGGDFGFGGGGGGGGGGGGGGGGGGGGGGGGGDGGGGGGD@FGGGGGGGFF8FGGFFFGGDFEGFGCFGGGGGGGCGGGGGGGFGEGFFGGGFFGFGGGGGFGDCFGGGGFFGGGGGGG7FGGGGDCCFFGGGCEFDB7BEEFGCGFBFFGGGGGGGGG,CF7FEEFEEEG7FEG9<:70<F:C6/>CCEGGG8>1),19+F;@CFG;6F;1E@?:6@4@,3<EGFECGGGG<<A82AFFF>88<7=::@@66+8GFGGEF=,F,5D=:,>,,F9GGFCFEECE=,D7EGECFDFC>=GGGGCGGF>GEGFGGGFGGGGGGGDGFEC@,GGGGFB@FFGEFGFCGGFCCGFEGGGDGGGGGGEFGGGGFFFEGGGGGGGGGGGGFGGGFGGFFEGGGFE<GGGGCCCCC
@s201 11
TGAGGAATATTGGTCAATGGGCGAGAGCCTGAACCAGCCAAGTAGCGTGCAGGATGACGGCCCTATGGGTTGTAAACTGCTTTTATAAGGGAATAAAGTGAGCGACGTGTCGCTTTTTGCATGTACCTTATGAATAAGGACCGGCTAATTCCGTGCCAGCAGCCGCGGTAATACGGAAGGTCCGGGCGTTATCCGGATTTATTGGGTTTAAAGGGAGCGTAGGCCGGAGATTAAGCGTGTGGTGAAATGTTGGGGCTCAACCTCGGCACGGCAGCGCGAACTGGTTTCCTTGAGTACGCACAAAGTGGGCGGAATGTGTGGTGTAGCGGGGAAATGCTTAGATATCACGAAGAACTCCGATTGCGAAGGCAGCTCACTGGAGCGCAACTGACGCTGAAGCTCGAAAGTGCGGGTATCGAACAGGATTAGATACCCT
+
E<EGGFGGGGGGGGGGGFGGFGGGEEGGGGGGGGCEEFFCFFFFGGDFG>CGGGGGGGGGGGGFGCFGAFGGGGGGFCFGF<FGGG<,E@CE,AFFFGGGGGGGGGGDGG8:@FGFFGG9EF9FFGC9FFCDGGGGFGFGFFFDCGG8>@CFGFFFGGFGGGGGGGGGG>FCFCC7F:<:FFGGGFGGEF7FF9<CCECFGGGGGG;8C;?:GG>3:;EE:0;5=;.;9#2<A1<2=*2;#GFE=5<*>C/:FFGDD8<FC>3CFE>3B6F>B:8+>=36+,B68,=A,DFDDF@88>>?GED=C6:CC=<44,++8GF@GGGGFGEFC,EA,,FD;<,CGGCAB,CGF9GEFF=C7EF:@B??CFGGGGGGGFCCC6=F7DGF<@CGGCCGGGGGECGF8GFFCCF>GEFFFEAGGGGGGGGFGGFGGGGCCCCC
@s201 19812
TGAGGAATATTGGTCAATGGGCGAGAGCCTGAACCAGCCAAGTAGCGTGCAGGATGACGGCCCTATGGGTTGTAAACTGCTTTTATAAGGGAATAAAGTGAGAGTCGTGACTCTTTTTGCATGTACCTTATGAGTAAGGACCGGCTAATTCCGTGCCAGCAGCCGCGGTACTACGGAAGGTCCGGGCGTTATCCGGATTTATTGGGTTTAAAGGGAGCGTAGGCCGGAGATTAAGCGTGTTGTGAAATGTAGACGATCAACGTCTGCACTGCAGCGCGAACTGGTTGCCTTGAGTACGCACAAAGTGGGCGGGATTCGTGGGGTAGCGGGGAAATGCTTAGATATCACGAAGAACTCCGATTGCGAAGGCAGCTCACTGGAGCGCAACTGACGCTGAAGCTCGAAAGTGCGGGTATCGAACAGGATTAGATACCCT
+
FGGGGFGGGGGGGGGGGGGG8FFFGGGGGCGGGGGGFGFFGFCFGGGCEGGGG><EFFGECGGGG8FFDFCEEGGGGGFF9,BEFGFFGGCFFGGFDFFGGG,BFGF+CF+5FG9FFGDFGGGGGCFAGGFGG,@EFF?DFGGGGD7<BFCCFC@EDFEFFFFGGDDGGG*DFA>FE<>:FGGEGGCECEE5?FCEE=BF+;/9B+C7.,12?C@:*92>:7EEFEG7C68+<@C)C/GGGGGD7CCEFF8>:>>#?@A@6;57>F8CGGFFGGEF6>$EFED?>:+,=>CFDC8B@9,<,?:EDGFF@4,@GFGE@C:<A,+7>C@,<9,CCGGF=?A,<9FDCD<DBCB?8CGEDGFCFDFDEDFFCAGGFCFECFGFB@+;,EFEGGFGGGGFF@GFFFGFC:7GF+EFFD<F7FAEFCEFECGGGDGCCCCC
@s201 13
TGAGGAATATTGGTCAATGGGCGAGAGCCTGAACCAGCCAAGTAGCGTGCAGGATGACGGCCCTATGGGTTGTAAACTGCTTTTATACGGGGATAAAGTGAGCCACGTGTGGCTTATTGCAGGTACCGTATGAATAAGGACCGGCTAATTCCGTGCCAGCAGCCGCGGTAATACGGCGGGTCCGGGAGTTATCCGGATTTATTGGGTTTAAAGGGAGCGTAGGCCGGAGATTAAGCGTGTTGTGAAATGTAGTGGCTCAACCTCTGCACTGCAGCGCGAACTGGTCTTCTTGAGTACGCACAACGTGGGCGGAATTCGTGGTGTAGCGGTGAAATGCTTAGATATCACGAAGAACTCCGATTGCGAAGGCAGCTCACGGGAGCGCAACTGACGCTGAAGCTCGAAAGTGCGGGTAACGAACAGGATTAGATACCCT
+
CFFGFFGGGGGGGGGGGGGFGGGEFGGGGGGGGGGGGGGGGGGGGGGGGGGGGGGGGGGGGGGGGGFGFGGGGGGGGGGGGGGGGGGGGGGGGDGEFGGGGGGGGGGCCGG>G?FGGGGGGFGE9FFGFGGGGGGGGGGFFFGCCG+DA,,DFFFGGGGGG:EGECBC@CC7FCDE*1*=FCF:BE5CC?<7::>7C=?<FFGFFF:.;<9<9;8>;;4.4CCGFFG)CE>9FFC9*7GFFFFGFCFCF@A7,@;6FDG=D>79C:ECC8F(>:7E>&5=,:EFF<B,FDBC===+@,7CGGGEGGF=GFEGDD>EGGDFEF>C=78>FEC;,9FFAFGE?,EA87CFF?<FCGGGCBA,C:F<F<FDEGGGGFDGGGGGDGGGGFFGFE;EGFFFEEGGFFGGFEGGGGGGF8FGGGGGGGGFAGFGGGGCCCCC
@s201 14
TGAGGAATATTGGTCAATGGACGAGAGTCTGAACCAGCCAGGTAGCGTGCAGGATGACGGCCCTATGGGTTGTAAACTGCTTTTATATGGGGATAAAGTGAGCCACGTGTGGCTTATTGCAGGTACCGTATGAATAAGGACCGGCTAATTCCGTGCCAGCAGCCGCGGCAATACGGAAGGTCCGGGCGTTATCCGGATTTATTGGGTTTAAAGGGAGCGTAGGCCGGAGATTAAGCGTGTTGTGAAAGGTAGACGCTCAACGTCTGCACTGCAGCGCGAACTGGTTTCCGTGAGTACGCACAAAGTGGGCGGAATTCGTGGTGTAGCGGTGAAATGCTTAGATATCACGAAGAACTCCGATTGCGAAGGCAGCTCACTGGAGCGCAACTGACGCTGAAGCTCGAAAGTGCGGGTATCGAACAGGATTAGATACCCT
+
DFGGGGGGGGGGGGGGGGGGGGGGGGGGGGGGGGGGGGGGEFFGGGGCEGGGGGGGGGDGDGGGGGGGGGEGGGGGGGGGGFGGGGGFGGGGGGGGGGGGGGGGGGGBEEGGGGFF9<FGGGGGGGGGFGFGGCFGGCECEFGGGEGGGGGGG8@FGFGGGGGGGEGGGCFCBFDGDCCE<2<BEFGGGGGGGGGCCE:B++7C?F7:FFC6?CEFE<<>(CCFFEG>CFC<FFG@>4FFGGFGGGF#FFEC@>B>ACDG0<CGFED<E?@B<<BFC@?2=FDFGGFG@8GGDCECE98FAA=,EGGF=8FFGGGEGGGGFCCC@F7ECAFC<FGGGFGFFFF8GGGGGFFGFECGEGGGGGGDFC,EGFGGGGGGEFFGCGGGGGFEGGFEFAEE<CGGGGGGGGGGGGGGGGGGGGGFGGGGFGGGGGGCCCCC
@s201 22731
TGGGGGATATTGCACAATGGGGGAAGCCCTGATGCAGCGACGCCGCGTGAGGGAAGACGGTCCTCTGGATTGTAAACCTCTGTCTTCGGGGACGAAACGAGACGGTACCCGAGGAGGAAGCCACGGCTAACTACGTGCCAGCAGCCGCGGTAATACGTAGGTGGCAAGCGTTGTCCGGATTTACTGGGTGTAAAGGGAGCGCAGGCGGTGCGGCAAGTCTGATGTGAAAGCCCGGGGCTCAACCCCGGTACTGCATTGGAAACTGTCGTACTAGAGTGTCGGAGGGGTAAGCGGAATTCCTAGTGTAGCGGTGAAATGCGTAGATATTAGGAGGAACACCAGTGGCGAAGGCGGCTTACTGGACGATAACTGACGCTGAGGCTCGAAAGCGTGGGGAGCAAACAGGATTAGATACCCT
+
DEF,@EEGFGFCFGGGGGF@8FEGGGGGGG8FFEFGGG7FGGG7>7FFEGDCGGGGFF7CGGGGGGGD9EEFFG<FFGGGGGGGGDGGGG77CFGGGDGGCECEEGGFFGGGGGGGGGGGFGGGGC>FG,DEGGGFGGC,:CFFD7:<FE;7F<C<<F1FEFFFFGG<<:4(3219CG.<<(?C:C@F#<C4;CF><CE>EF<CE:2::D:?FFGFF8<4?9<F?FCDB>2CDEF:BF6GC<CF7EE,GF>,F=3,FEE,7,+EGGGGGFCF,G?@64+GGFFFGGGGGFGFEE8=EFCEFAGGGGAGFADGF@@EGGGGGGGGFCGGFGGGGFBDGFEEFF7GGGGGGGGGGGGGGGGGGGGGGGGFF7GGEGGGGGGGGGGGGEGGGGGGGEFGGGFGGGGGGGGGGGGGGCCCCC
@s201 16
TGGGGAATATTGCACAATGGGCGCAAGCCTGATGCAGCCATGCCGCGTGTATGAAGAAGGCCTTCGGGTTGTAAAGTACTTTCAGCGGGGAGGAAGGGAGTAAAGTTAATACCTTTGCTCATTGACGTTACCCGCAGAAGAAGCACCGGCTAACTCCGTGCCAGCAGCCGCGGTAATACGGAGGGTGCAAGCGTTACTCGGAATTACTGGGCGTAAAGCGCACGCAGGCGGATTGTTAAGGCAGATGTGAAATCCCCGGGCTCAACCTGGGAACTGCGGCTGTTACTGGCAAGCTTGAGTCTCGTAGAGGGGGGTAGAGTTCCAGGTGTAGCGGTGGAATGCGTAGAGATCTGGAGGAATACCGGTGGCGAAGGCGGCCCCCTGGACGAAGACTGACGCTCAGGTGCGAAAGCGTGGGGAGCAAACAGGATTAGATACCCT
+
<CEEGFGGDGFDFGGEDG<CFFEGGGGGG9@CCAFFEBF8EGGFCDEG7CFFGA<E?DFFGGGGGGGGEGGFCGGGFGG9EAFGDFGGGG+>FG=E:7,BFF9CE5EFFGFGGGC9AF<FGGGGGGEE7DF,33+B>7CBFGFCFCFE<7:FCFFF8FF@F7<F@@<FCFGGGG7CCFFFC*1*18*12<9EE8;C*09C3/;*ACEF7CCF5E>)14CE9>GGF?CEGC9#2;83/??2#77?;,C:<62+:<C;CFD7,1CF>F6(;@*CGFC@**,>,7,+:CD>3,<GF?7@7=36>+FD>FFCGFDGGGGGED,6,CFGGFF>B>FC8GEC,@:CDGFCCGFFF?EE=,FDFFF@@7FFBFF:,F8,EGGGE@7BE@FE@E@CGCGFEEGF7FFFGFC@CFF?C,FC7EF:@@C@<8EFB@DCECFFGFCGCCC@<
@s201 17
TGGGGAATATTGCACAATGGGCGCAAGCCTGATGCAGCCATGCCGCGTGTATGAAGAAGGCCTTCGGGTTGTAAAGTACTTCCAGCGGGGAGGAAGGGAGTAAAGTTAATACCTTTGCTCATTGACGTTACCCGCAGAAGAAGCACCGGCTAACTCCGTGCCAGCAGCCGCGGTAATACGGAGGGTGCAAGCGTTAATCGGAATTACTGGGCGTAAAGCGCACGCAGGCGGGTTGTTAAGTCAGATGTGAAATCCCCGGGCTCAACCTGGGAACTGCATCTGATACTGGCAAGCTTGAGTCTCGTAGAGGGGGGTAGAAGTCCAGGTGTAGCGGTGAAATGCGTAGAGATCTGGAGGAATACCGGTGGCGAAGGCGGCCCCCTGGACGAAGACTGACGCTCAGGTGCGAAAGCGTGGGGAGCAAACAGGATTAGATACCCT
+
GFGGGGGGGGGGGGGGGGF@CFEFGGGGGGGGGGGGGGGG9FGFCFEFGEGGGGGGFGEGGGDFFFEGG>FGGGGGGGGG,EFGGGGGGGFGGGFFGGGGGFGGGGGGGGGGGGGCFGFGGGGGGGGFFGGFGGGGFCFGGGGGGGGGGGGGGGGGGGGGFGF,;=F@AGGGCGG7<FFG@EFEGEECFG<EG8CC=FCG6>CGGFG>GCCFGEE@>6C9/1*9B<>CGDG$>;C?79,9EFGGFFF7EF::CEFEGGD?>6<>,CFFE@@@5AFF9=<E;F>/FGGF>,E3>F@GF>@6:>BCGGFBGGGGGF@8@,,,EFFEF=CECAGGGFFECGFFEDFFDE,DE,GGGF9FEFFCEDGGGEGGGGGDGGGFCCCGFF@GGFGFFGFFCGGGGGGGGGGGEFCFGEGGGGGGGGFGFF<DFFGGGGGGGGGGCCCCC
@s201 18
TGAGGAATATTGGTCAATGGGCGAGAGCCTGAACCAGCCAAGTAGCGTGCAGGATGACGGCCCTATGGGTTGTAAACTGCTTTTATAAGGGAATAAAGTGGGTCACGTGTGACCTTTTGCATGTACCTTATGAATAAGGACCGGCTAATTCCGTGCCCGCAGCCGCGGTAATACGGAAGGTCCGGGCGTTATCCGGATTTATTGGGTTTAAAGGGAGCGTAGGCCGGAGATTAAGCGTGTTGTGAAATGTAGACGCTCAACGTCTGCACTGCAGCGCGAACTGGTTTCCTTGAGTACGCACAAAGTGGGCGGAATTCGTGGTGTAGCGGTGAAATGCTTAGATATCACGAAGAACTCCGATTGCGAAGGTAGCTCACTGGAGCGCAACTGACGCTGAAGCTCGAAAGTGCGGGTATCGAACAGGATTAGATACCCT
+
GGFGGGGGGGGGGGGGGGGGGGGGGGGGGGGGGGGGGGGGCF<FGGGGGGGGGGGGGFFGGGGGGGGGGCCFGGGGGGGGGEFFFFGGGGGFGFGFFGGG?FFGGGGGFF7FGGGDGGGGGGGGGGGGGGFGFFCGGGC<FCFGGEEGCGGGCFGGG8=BFGGGGGEEFGGE;BCFGDGGFFF>@:5FGEC*CFGEEEG9@F=FFG?<E<<96?F>FFGF<<GG;@GFG5F:EFC=F/GFF@GFDCC=@FAC:=DGF:E>:@*,,FFCG=FA@CCFBC9GGGFD8GFB,CGF=8+BEGFFFF@=@GGGGGGD88CCGF8BCDE8BF7GEE?,GGFD9-GGGGFE=FFFFFGGFFCGCGFGGGEGGGEF9GGGFFFFGGGGEGGGGFCFDGGGGFFF<FC8<GGFGGGGGGGGEGGGGGGEGGGGGGGGGGGCCCCC
@s201 19
TAGGGAATCTTCGGCAATGGGGGCAACCCTGACCGAGCAACGCCGCGTGAGTGAAGCAGGTTTTCGGATCGTAAAGCTCTGTTGTAGGAGAAGAACGTGTGTGAGAGTGGAAAGTTCACACAGTGACGGTAACTTACCAGAAAGGGACGGCTAACTACGTGCCAGCAGCCGCGGTAATACGGAGGTCCCGAGCGGTGTCCGGGTTTATTGGGCGTAAAGCGGGCGCAGGCGGTTTAATAAGTCTGAAGTTAAAGGCAGTGGCTTAACCATTGCGCGCTTTGGAAACTGTTAAACTTGAGTGCAGAAGGGGAGGGTGGAATTCCAGGTGTAGCGGTGAAATGCGTAGATATATGGAGGAACACCGGTGGCGAAAGCGGCTCTCTGGTCTGTAACTGACGCTGAGGCTCGAAAGCGTGGGGAGCAAACAGGATTAGATACCCT
+
BEFGDCE<E9@FGGEGEGGCFGGGGFGCBEFGGGG7FF@FFGGFC@F7@FFFE?FE,CC=E<FCFGFCEGE@FFDFFEF9F,<EFEGGFGGGDEFGGGGFFEBFGGGGGGGGGGFGFFGGFGEGGGAFE8FFFGEFAFCCFFFB@C@CGGGGE@CGE7>,3FFGFCFCFFG=:CC*4:?AE*1*48:FDCDC**22CEG0,D##/.+11<B:9C-B>6@*/#69;:C@=1>@77;FFFC7=F=CG927E<)FD>,4,72ED5,GFD>@9@0+3#C<:D<FFE,===ED9F<<FFBFA1FAGGAGEFFECF8F,CFE>8=8@89,?AAC>)GDFFEAEECEGFCC,GFF@FAGGGFFE,CB@BEGEDEF7FGFCGGFF:AFFCGGGGGGGFGGGGF@GFFDF@CEDFCGF@BEGGGGGGFEGGGGGGGGGGGDGF8GCCCCC
@s201 20
TGGGGAATATTGCACAATGGGGGAAACCCTGATGCAGCGACGCCGCGTGAAGGAAGAAGTATCTCGGTATGTAAACTTCTATCAGCAGGGAAGATAATGACGGTACCTGGCTAAGAAGCCCCGGCTAACTACGTGCCAGCAGCCGCGGTAATACGTAGGGGGCAAGCGTTATCCGGATTTACTGGGTGTAAAGGGAGCGTAGACGGTGTGGCAAGTCTGATGTGAAAGGCATGGGCTCAACCCGTGGACTGCATTGGAAACTGTCAGACTTGAGTGCCGGAGGGGTAAGCGGAATTCCTAGTGTAGCGGTGAAATGCGTAGATATTAGGAGGAACACCAGTGGCGAAGGCGGCTTACTGGACGGTAACTGACGTTGAGGCTCGAAAGCGTGGGGAGCAAACAGGATTAGATACCCT
+
DFGGGGGGFGDFGGGGGGGFGGGGGFGFGGFGFGGGGGG>FGGGGGGGGGGGGGGECFGC?FC5EFGCE@E@<BEGGFFGGFGGFFGFFGGGGFDFG,EEFGCCFEFFEFG,?BFGDBF?CFGGGCFGGGGGCFC@FGFGGFFG7BEFFGCECGG,,>*<:FGGFEDFE7BFF9BFE*CCGCFGGFFCC,<<F?/CGDC#>/3#>32AAEGGG?;#<6@6,GCC@,;9A,1:<:CC6FEGFGEF<,D79F>8;FFCE;C62FFGFC,E?FA8)DE@+@CGFGGFCEEFDGFD@,,FFB>AB?@+FGGGGGFECE@GGFFFFEECFFFFA,GFEFDGFEECB?7GGGGGGGGGGGGGGGGGGGGGGGGGFCDCFGFFFGGGGGGGGGGGGGGGGFFEDEFBFFGFEEEEFB<CCCCC
@s201 21
TGGGGAATATTGCACAATGGGGGAAACCCTGATGCAGCGACGCCGCGTGGAGGAAGAAGGTCTTCGGATTGTAAACTCCTGTTGTTGAGGAAGATAATGGCGGCACTCAACACGGAAGTGACGGCTAACTACGTGCCAGCAGCCGCGGTAAAACGTAGGTCACAAGCGTTGTCCGGAATTACTGGGTGTAAAGGGAGCGCAGGCGGGAAGACAAGTTGGAAGTGTAATCCATGGGCTCAACCCATGAACTGCTTTCAAAACTGGTTTTCTTGAGTAGTGAAGAGGTAGGCGGAATTCCCGGTGTAGCGGTGGAATGCGTAGATATCGGGAGGAACACCAGTGACGAAGGCGGCCTACTGGGCACCAACGGACGCTGAGGCTCGAAAGTGTGGGTAGCAAACAGGATTAGATACCCT
+
FGGGGGGGGGGGGGGF<FF@@@FGGGGGGGGGGFGGGGGGC:CGGGGFE>BFGGFGFGGG8F<F<DFEEGGGGFFG<A<FCFGFGFAFAEFD84<<AEC9FC7+8FCFEFGG++=@FGGFGDFC>@+<FCF@FF@DFFGF8CCEGG7<=FEFFG@FCCEGGGGG+=F@<FG/GGE@FGFG?9#@<@:CEFC@C799<53:DDGDB:C>EECFFFC64.C4'8+4#@29><FCBDF<D@CFC7*8@8,@33:?7<>@6CD40FE(FF@C8@DF/D6;-,C#GFFFGGFC7?FCB=B+84+4A,CE5CCEADFCC>GEDCB8FEF=7@,CFEEF,GGFEFEF@@,<F@7GGF@FC<EC<GGGGFGFEEC@+GGGGGGGGGF@8GGEFFEGGGGGGGGGEFGFFCGGFCGGGFGCCCCC
@s201 22
TGGGGAATATTGCACAATGGGCGCAAGCCTGATGCAGCCATGCCGCGTGTATGAAGAAGGCCTTCGGGTTGTAAAGTACTTTCAGCGGGGAGGAAGGGAGTAAAGTTAATACCTTTGCTCATTGACGTTACCCGCAGAAGAAGCACCGGCTAACTCCGTGCCAGCAGCCGCGGTAATACGGAGGGTGCAAGCGTTAATCGGAATTACTGGGCGTAAAGCGCACGCAGGCGGTTTTTTAAGTCAGATGTGAAATCCCCGGGCTCAACCGGGGAACTGCATCTGTTACTGTCAAGCTTGAGTCGCGTAGAGGGGGGTAGAATTCCAGGTGTAGCGGTGAAATGCGTAGAGATCTGGAGGAATACCGGTGGCGAAGGCGGCCCCCTGGACGAAGACTGACGCTCAGGTGCGAAAGCGTGGGGAGCAAACAGGATTAGATACCCT
+
E@FGGGGGGGGGGGGFGEFFAFGGGGGGGFFGCGGGGGGFFFGFGGDGGEDGGGGGGGGGGGGGFFBFFGGGGGGGFGGGGFGGFGGGGGFEGGGGGGGGGGGGGGGGGGGGGFD9DEDDGGDFFGDEFFGGFGGD:FFCGGGGGGGGGGGGGGGGGFGGCFCCFFCFGFCEFGGG,?:<F7CEGC=@FGFGE;C8*<9CDDGGGFCE:FGFGGDBD<<79;EGEFEBCEE<?+7FC@FC+FC?79CD==<=GGE:=/92:,2EFG>#CEFC>>/FFGB97@,+:79@3,@3@4CCF=8+++=EF?EDGFFF5ADFGGE=GGGGGGFEB9GEFFEEGCGEGGGGGGEA:GGGGGGGFFFGEDFFGGGC7GGGGGEGGGGGGGEGGGGGGGGGGGEGGGFGGFGGFF@GGF7GGGGGGGFAGGE<FFGGGGGGGGGGCCCCC
@s201 23
TGGGGGATATTGCGCAATGGGGGAAACCCTGACGCAGCAACGCCGCGTGGAGGATGAAGGTCTTCGGATTGTAAACTTCTTTTATTAAGGACGAAGAAAGTGACGGTACTTAATGAATAAGCTCCGGCTAACTACGTGCCAGCAGCCGCGGTAAAACGTAGGGTGCAAGCGTCGTCCGGAATTACTGGGTGTAAAGGGAGCGCAGGCGGGCATGCAAGTTGGAAGTGAAAACTATGGGCTCAACCCATAGCCTGCTTTCAAAACTGCGTGTCTTGAGTAGTGCAGAGGTAGGCGGAATTCCCGGTGTAGCGGTGGAATGCGTAGATATCGGGAGGAACACCAGTGGCGAAGGCGGCCTACTGGGCACCAACTGACGCTGAGGCTCGAAAGCATGGGTAGCAAACAGGATTAGATACCCT
+
GGGGGGGGGFGGGGGGGGGGGGGGGGGGGGGGGGGGGGGGGGGGGGG@BF:FD=FGEFGDEEFGFGGGGGFGGGGFAEGF?FDGGGGGGGGGGDGGGGGGGF9DFGG@F<BFGGGGG9D>FGEFFGDGGGGGFEFGGCGFGGGGGGGC>EF*CFF99F,,3*1?8=FGCFC=FEC<FEF?GGCF>FEFGFE8C;6<E>.=5C83C:CEDD88:;;?<<<GGGGCF<EB@CFGFFEF@:3;F>DCG9?@C<DFC8@:FC::AC=C+FEF;F2CGGDGD=EGDFF9GFCFGCEFB?,DFCBCC7GFFEEAEGGFEEGEFF8EED@E4=@,GECAEGFCGFFFEFGGGGGGGGGGGGGEAGF?GGGGGGGFFF>GGCGGFGGGGGCGGGGFFGFFGGGGGGGGFGFGGGGGGGGGFDCCCCC
@s201 24
TGAGGAATATTGGTCAATGGACGAGAGTCTGAACCAGCCAAGTAGCGTGCAGGATGACGGCCCTATGGGTTGTAAACTGCTTTTATAAGGGAATAAAGTGAGAGTCGTGACTCTTTTTGCATGTACCTTATGAATAAGGACCGGCTAATTCCGTGCCAGCAGCCGCGGTAATACGGAAGGTCCGGGCGTTATCCGGATTTATTGGGTTTAAAGGGAGCGTAGGCCGGAGATTAAGCGTGTTGTGAAATGTAGACGCTCAACGTCTGCACTGCAGCGCGAACCGGTTTCCTTGAGGACGCACAAAGTGGGCGGAATTCGTGGTGTAGCGGTGAAATGCTTAGATATCACGAAGAACTCCGATTGCGAAGGCAGCTCACTGGAGCGCAACTGACGCTGAAGCTCGAAAGTGCGGGTATCGAACAGGATTAGATACCCT
+
CGGGGGGGGFFFGGGGGFGGFFGGGGGFGAFGFGGGG8FFGGGDFGGEGGGGGGGGDFFGGGGGFGGGGGGEFGFFGFGGGGCGGGGFGFGGGGGGGGGGFFGGFGCFGFGF?FGGGGGFGGGGGGGGGGGGFGGGEFGGGFEEGGGGGGGGGGGGGGGGGGGCCECGGGGGAFCFGGGGCGCGGGGCG0EFF;8C57FCFGGFEF:&FC<F?CFFE;EEFF<CF*?8FEGFE=GFGDGGGGFCEA=7GF5>C@8>@1B>C@CFFCFCCF@6@DGDGED=CEFFBFC@D>CF@F6EE9CGFGFFDGFFC?F>4,CGGGGGFGGGFGGFCGFFC?ADFFFCGGGGFGGGGFGGGGGFDGGGF7EFFA,GGGGGGGGF?GGGGGDGGFFGEFFGFCGGGGGGGGGGGGGGGGGGGGGGGGFFFGFE9FGGGAGCCCCC
@s201 25
TAGGGAATCTTCGGCAATGGGGGCAACCCTGACCGAGCAACGCCGCGTGAGTGAAGAAGGTTTTCGGATCGTAAAGCTCTGTTGTAAGAGAAGAACGTGTGTGAGAGTGGAAAGTTCACACAGTGACGGTAACTTACCAGAAAGGGACGGCTAACTACGTGCCAGCAGCCGCGGTAATACGTAGGTACCGAGCGTTGTCCGGCTTTATTGGGCGTAAAGCGAGCGCAGGCGGTTAGATAAGTCTGAAGTTAAAGGCTGTGGCTTAACCATAGTACGCTTTGGAAACTGTTTAACTTGAGTGCAGAAGGGGAGAGGGGAATTCCATGTGTAGCGGTGAAATGCGTAGATATATGGAGGAACACCGGTGGCGAAAGCGGCTCTCTGGTCTGTAACTGACGCTGAGGCTCGAAAGCGTGGGGAGCAAACAGGATTAGATACCCT
+
FEFGGGGGGGGGGEGGGGGF8FGGGGGGGGGGGGEFGGDEFGGGGGGFFFEFGFGGFF<CFFFGGEFEEECFGGG9FFF9CFEFGFCFGGGGFGGGDDD8FFGGGGGFFGGGGF<,FFFGGGFGGGGCCCGG<C;CGGG8FCFF,@CE*>@CGC7>FFGG>7*,?8F3BCBEGGGE:FGGG+7*<?+?F<*=ED*/:79<9)*2*;CF=<CDFGG3CBA=>5C*8@;DD*>E>C@;F>3,<@D@3<:9@.7CCF1E>7>FF>GEDF=FCFD:4<6FFE;8FF;C=A,F?AFF,=FEF<FDB;=E=FFD8GD?,,9FD=DB8EA@,GFGG>C8GGFGF?C?6=FECF=9GGEGGFCGGDEGF@EFFF@GCE7CFGGGFFFFFFC,FGGGGFF@C,GGGGGGGFGF8FEFGGGGCGGGGGFFFFE<CFGFGFFEGF@GCCCCC
@s201 26
TGAGGAATATTGGTCAATGGGCGAGAGCCTGAACCAGCCAAGTAGCGTGCAGGATGACGGCCCTATGGGTTGTAAACTGCTTTTATAAGGGAATAAAGTGAGCCTCGTGAGGCTTTTTGCATGTACCTTATGAATAAGGACCGGCTAATTCCGTGCCAGCAGCCGCGGTAATACGGAAGGTCCGGGCGTTATCCGGATTTATTGGGTTTAAAGGGAGCGTAGGCCGGAGATTAAGCGTGTTGTGAAATGTAGATGCTCAACATCTGCACTGCAGCGCGAACTGGTTTCCTTGAGTACGCACGAAGTGGGCGGAATTCGTGGTGTAGCGGTGAAATGCTTAGATATCACGAAGAACTCCGATTGCGAAGGCAGCTCACTGGAGCGCAACTGACGCTGAAGCTCGAAAGTGCGGGTATCGAACAGGATTAGATACCCT
+
FGGGGGGGGGGGGGGGGGGGGGGGDGGGGGGGGGGGGGFGGGGGGGGGEGGGGGGGGGDGGGGGGGGFGGGFFGGGGGGGGGGGGGGGGGGGECFGGGGGF9FGGGGGGGGFGGGGGGGGGGGGGGGGGGGDFFFFGGGFFGFGEGGGGDDFGGGGGGGGGFFGCEGGGGGFGGGGCGEGGFGGGE5CFGGGGGDGG<FF77:FFC1BCECF??EFC;EB?2GGF4C3:>6CEGG=GCEGGGFGG79DGF:D>ACD3:9DFCB@CCF<8D;<1:EE8C6:+FDGFB8CFDAGD>+FGGDBEGGFEGFEFFF96CECCF8<GFEG=ECEGFFGGFFFGGGGGGFF<GGDGGGGFGF:EGGCGGGGGGFGGGGGGGFF88GGGGGGGGGGGEFGGGGGGGGGGGGGFGGGGFFFGGGGGGGFGGGGF<FDFDGCCCCC
@s201 27
TGGGGAATATTGCGCAATGGGGGAAACCCTGACGCAGCAACGCCGCGTGATTGAAGAAGGCCTTCGGGTTGTAAAGATCTTTAATCAGGGACGAAACATGACGGTACCTGAAGAATAAGCTCCGGCTAACTACGTGCCAGCAGCCGCGGTAATACGTAGGGAGCAAGCGTTAACCGGATTTACAGGGTGTAAAGGGCGTGCAGGCGGGCCGGCAAGTTGGAGGTGAAATCCGGGGGCTTAACCCCCGAACTGCTTTTAAAACTGCTGGTCTTGAGTGATGGAGAGGCAGGCGGAATTCCGTGTGTAGCGGTGAAATGCGTAGATATACGGAGGAACACCAGTGGCGAAGGCGGCCTGCTGGACATTAACTGACGCTGAGGCGCGAAAGCGTGGGGAGCAAACAGGATTAGATACCCT
+
DFFGGBFGGFGGGGGGCFGGGGGGG@FGGC<<FGGGDGGGGGGGGGGF@FFGGGGGGG?FGGDGFFCEFG>FGGGGGGGGGFCFF@FFGGGGGGCF@FGGGD7>FFFFGF@F9<F9<FC>FGFCCFFGGGA<FC::@EACGGF:FGGDC*>FFG,=::,FCFGGCCCFE:B=*2+*411=FC,,??C:F*<A+<C*2<::51C88==>#>CG7,=76+<@C+A:<,407*::*>:DBCCF>C:C>C@;CF88=,F@,D9?B=FA8DB:,2DA8*FEBFAFF8A,GGGFCB=E98688CCE==BEB1>7FFGFA:=7GGGGGGD8FA,GGGGGFDFFDFCGGGGGGGF@GGGGGGGGGFGEGFGGGGGGGGGFGGGGGGGGGGGFGGFGGGGEGGGGGGGGFGGGGGGGGGGGCCCCC
@s201 24491
TAGGGAATCTTCGGCAATGGGGGCAACCCTGACCGAGCAACGCCGCGTGAGTGTAGAAGGTTTTCGGATCGTAAAGCTCTGTTGTAAGAGAAGAACGTGTGTGAGAGTGGAAAGTTCACACAGTGACGGTAACTTACCAGAAAGGGACGGCTAACTACGTGCCAGCAGCCGCGGTAATACGTAGGTCCCGAGCGTTGTCCGGATTTATTGGGCGTAAAGCGAGCGCAGGCGGTTTAATAAGTCTGAAGTTAAAGGCAGTGGCTTAACCATTGTTCGCTTTGGAAACTGTGAAACTTGAGTGCAGAAGGGGAGAGTGGAATTCCATGTGTAGCGGTGAAATGCGTAGATATATGGAGGAACACCGGTGGCGAAAGCGGCTCTCTGGTCTGTAACTGACGCTGAGGCTCGAAAGCGTGGGGAGCAAACAGGATTAGATACCCT
+
@FGCGGGGFFF9DGGGGGFGGE7EGGGGGGGGGGGDFGD<FFDGCFE>@4BFFFFGFGGGFGGGF:@CCCGGFGFGEFEFGFGGGGGCCFFGGEFF7FFAFFGGGGGGGGGGGGGGGGFGGGGEFGDFEEGFD=FFFCFEFGFCFGFGEGGDCFGGGGGGFGFF?CGCFGGGGGGGGGGFGC,*4?7FC@F>@F1CGE,<8ED;?,,C<<=:C9CG>>+>>>C5CEEGGGGGCAGFCC=:?9CFFFCDCFFFCF@4:F@ECCGDCEGGFGGGGDED1GGF9F=+DDGFC,CFC9FFA+CFF;GGFFEGFF9F?GEGFEDE8GGFFGGGGFGGFF9GGFCGGGGGGGGGGFCFFFDFFEGGEGGGGGGGGGFECGGGFGFGF@GGGGGGGGGGGGGGGGGGGGGGGFEFGGGGGGGEGGFFGGGGFCDGGGGFFGGGCC@CC
@s201 29
TGAGGAATATTGGTCAATGGACGAGAGTCTGAACCAGCCAAGTAGCGTGCAGGATGACGGCCCTGTGGGTTGTAAACTGCTTTTATAAGGGAATAAAGTGAGAGTCGTGACTCTTTTTGCATGTACCTTATGAATAAGGACCGGCTAATTCCGTGCCCGCGGCCGCGGTAATACGGAAGGTCCGGGCGTTATCCGGATTTATGGGGTTTAAAGGGAGCGTAGGCCGGAGATAAAGCGTGTTGTGAAATGTAGAGGCTCAACCTCTGCACTGCAGCGCGAACTGGCTTGCTTGAGTACGCACAACGTGGGCGGAATTCGTGGTGTAGCTGTGAAATGCTTAGATATCACGAAGAACTCCGATTGCGAAGGCAGCTCACGGGAGCGCAACTGACGCTGAAGCTCGAAAGTGCGGGTATCGAACAGGATTAGATACCCT
+
DFGGGGGGGGGGGGGGGGGGFGGEGGGGGGGGGGFGFGGFGGGGGGGGGGGGGGGGGGGGGGGGGFGGGGDFGGFFFGGGGGGGDFGFGGGDE@DF,AABEFGGGFGDFGGGGGFFCF7E9FCEGFGGF4,CFF;EGGG,EFBEEEDGAAFFFFFG33@FCEDFEDB<FFGG;CCFDCCGGFGGGDEGG@C3><:;5,C8/3+C:EC;89?67,68C9E=2DAF@GG8E5:#CE7AEFFC*G=E@/7GGGGE:<FGE:8F7FGFGDGGF?E>:GDGGGFGGGGFFDB5,FAA=ECGGF==D=@7FGGGGGF@8EE=CGGGGFD@5A,4ECFCEFFFFFGGGGF:ADGGGGGGFEGFGGGGGGGFGGGGGGGGGGGGGFGGGGGGGGGGFEFGGGGGGGGGGDGGFGGGGGGGGGGGGGFFGGGGGGGFFGGCCCCC
@s201 30
TAGGGAATCTTCGGCAATGGGGGCAACCCTGACCGAGCAACGCCGCGTGAGTGAAGAAGGTTTTCGGATCGTAAAGCTCTGTTGTAAGAGAAGAACGAGTGTGAGAGTGGAAAGTTCACACTGTGACGGTAACTTACCAGAAAGGGACGACTAACTCCGTGCCAGCAGCCGCGGTAATACGGAGGGTGCAAGCGTTAATCGGAATTACTGGGCGTAAAGCGCACGCCGGCGGTTTGGTAAGTCAGATGTGAAATCCCCGGGCTCAACCTGGGAACTGCATCTGATACTGGCAAGCTTGAGTCTCGTAGAGGGGGGTAGAATTCCAGGTGTAGCGGTGAAATGCGTAGAGATCTGGAGGAATACCGGTGGCGAAGGCGGCCCCCTGGACGAAGACTGACGCTCAGGTGCGAAAGCGTGGGGAGCAAACAGGATTAGATACCCT
+
GGGGGGGGGGGGGGCEEGEFGGGGGGGGGGGGGFEGEEGGGGGGGGGFECGGGGGGGCGGCEFCGDGEGGGGGGFFG??FEGGGGGGGGGGGGGGCCCCFGFAFFGGGGCC<?FDFAEFGGFGGF,,8=@@7DFFGFGGFFFCFF:@+@3:CFGGCBC@FCGGFF@CDCFGGGGC7F:EFGGFC<77F*:CF5@*B*:<FCD*;;@9C:+3CFE5B5?<F7>EDB6#1:5EGCC<*#FGFG5777+28=?C?DF<F:5244#',#GF@CCFC9;,D@+7339F@<D6GF@FGED,GEFDF8CDFDGDEDEFFCGFE,B@,,FEB@EFEECBGGFGEEGFF@GDFFFFAGGGGGFGFFFFGCFGFGGGEGFFEEGF7DGGEGFGGGGGGFFCFCEFEGEGGGGFGGGGDFCGGGGGGGGGGGGGFFCCEFGGGGGGGGCCCCC
@s201 31
TGAGGAATATTGGTCAATGGACGGGAGTCTGAACCAGCCAAGTAGCGTGCAGGATGACGGCCCTATGGGTTGTAAACTGCTTTTATAAGGGAATAAAGTGAGTCTCGTGAGACTTTTTGCATGTACCTTATGAATAAGGACCGGCTAATTCCGTGCCAGCAGCCGCGGTAATACGGAAGGTCCGGGCGTTATCCGGATTTATTGGGTTTAAAGGGAGCGTAGGCCGTCTGTTAAGCGTGTTGTGAAATGTCGGGGCTCAACCTGGGCATTGCAGCGCGAACTGGCAGACTTGAGGGCGCAGGAAGTAGGCGGAATGCGTCGTGTAGCGGTGAAATGCCTAGATATGACGAAGAACTCCGATTGCGAAGGCAGCTCACTGGAGCGCAACTGACGCTGAAGCTCGAAAGTGCGGGTATCGAACAGGATTAGATACCCT
+
EGGFGGGGGGGGGGGGGGGGGGGGGFGGGGGGGGGGCFFGGGGGGGGGGGGGGGGGGGEGGGGGGGGGGGGGG?FFGGGGGGGGGGGGFFFGCCFGGGGGGGGGGG,FFGGGFGGGGGEGGGGGGGGGGGFGEGGFGGGGGGGDDGGGFGGGGGGGGGGGFFGGE6CEFB*DCEGG7<FGGGA:FECFGG@>9CCG@DEE@F0?FGBE3F<E9<FAG6C58DEF@>9:FC<G7<F>C7DGGGGGGGGGFB<GGGGFGFFDBFFDGGFCDCE?CFEEEE==FDCCCGFFFFGGBF6C6F;<DEFEF6GFGGF=6+@6=C=FFF>>)GGF=CC,AF?>>9,,GGGGGGGGEGFBEEGGGGFDGGGFFEGGGGGGGFGGGGEGFGGGGGGGGGEEFFGGGGGFFGGGGGGDGGGGGGGGGGF<FGGGGGGGGFDCCCCC
@s201 32
TGAGGAATATTGGTCAATGGACGAGAGTCTGAACCAGCCAAGTAGCGTGCAGGATGACGGCCCTATGGGTTGTAAACTGCTTTTATAAGGGAATACGGTGAGTCTCGTGAGACTTTTTGCATGTACCTTATGAATAAGGACCGGCTAATTCCGTGCCAGCAGCCGCGGTAATACGGAAGGTCCGGGCGTTATCCGGATTTATTGGGTTTAAAGGGAGCGTAGGCCGGAGATTAAGCGTGTTGTGAAATGTAGATGCTCAACATCTGCACTGCAGCGCGAACTGGTTTCCTTGAGTACGCACAAAGTGGGCGGAATTCGTGGTGTAGCGGGGAAATGCTTAGATAGCACGAAGAACTCCGATTGCGAAGGCAGCTCACTGGAGCGCAACTGACGCTGAAGCTCGAAAGTGCGGGTATCGAACAGGATTAGATACCCT
+
AFFGGFGGGGGGGGGGFFFFGGGGGFEFGGGGGGFFGGFFGGEFGGGG7FGGGGGGGAFEGFGGGGGGGG7CGFECFFEG9FGGGGGGFGGFFFF,A7ECGGCEC9<BFDFFFAFGGGDGGGGGGGGGDGFGGGGGGGGFFA>GGGE>FB<FEGC+B,@FCGGG@CEG>@@DA@FF::C<?DCFDE=FFF@,BFFE55C@G>G9FC<<#&*B9:/)=085(<:7F@E>E>CF:C?>D>CD3/&@E;E:D9+CD7FF7;C;EGFGGCCFF6@3<C?FFEE=0,GF9D,D8DCGDFDGGGGGGFFGFE=CFD5;EGGEGGGGFFC6BFEEF;FEDEEB9FGFFAEA,GEFEAGGGGEFGGGGGGFAE@9FFGGF99GGFFGCF@+9FGFFC7GGGGGGGGGGGGGGGGGGGGGFGGGGGGGFEFGGGGGGGGGCCCCC
@s201 33
CGGGGAATATTGCGCAATGGGCGGAAGCCTGACGCAGCGACGCCGCGTGGGGGATGACGGCCTTCGGGTTGTAAACCTCTTTCAGCAGGGACGAAGCTAGCGTGACGGTACCTGCAGAAGAAGCGTCGGCTAACTACGTGCCAGCAGCCGCGGTAATACGTAGGGCGCAAGCGCTGTCCGGAAGTATTGGGCGTAAAGAGCTCGTAGGCGGTTTGTTGCGTCCGTCGTGAAAGCCCACGGCTTAACTGTGGGTCTGCGGTGGATACGGGCGGGCTAGAGGCAGGTAGGGGAGCATGGAATGCCCGGTGTAGCGGTGAAATGCGCAGATATCGGGGGGAACACCGGTGGCGAAGGCGGTGCTCTGGGCCTGTACTGACGCTGAGGAGCGAAAGCGTGGGGAGCGAACAGGATTAGATACCCT
+
GGCFGGGGGGGGGGGGGGGF8E@CEEGGGGGGGGGFFGGGGGGGGGG4FF7EFGGEFGGGGGEFFGGGGGG@FGFFGGGGFG9FGFGCGGGGG7FCFEFGGG:FFFGGGFGFG9:CFC8:,8:FFFGEGGGGGGFFFCBCGCFFGGFF@?CEDGEG:<@FFFEEEFEC>EGG8*28EFFG58:*<,+<@F*AE>85*03;F7@E588E6EG88?:>*87>1<:=74DD:C=:C+;,2.CC/#9A#1+:+GD>#*EF>C>;FD3*;CC@<8,,,99FGEF?<CD@+,GGFD8D,,>F>=@++CECGGFB+@@=FEE<,?:CC=EBCE6EF:EF+FDEF?8@GCCGGEGGFFB:GGGGGGGFFFFCGGDFDFFDGFCBFFGGGGFF7GEFGFCGCGFCDGGGGGGDGGGGGGGGGGGGCCCCC
@s201 34
TGGGGAATCTTCCGCAATGGACGAAAGTCTGACGGAGCAACGCCGCGTGAACGATGAAGGTCTTCGGATTGTAAAGTTCTGTGATCCGGGACGAAGGCACCAATTGAGAACATTGATTGATGTTGACGGTACCGGAAAAGCAAGCCACGGCTAACTACGTGCCAGCAGCCGCGGTAATACGTAGTTGGCAAGCGTTGTCCGGAATTATTGGGCGTAAAGCGCGCGCAGGCGGCCGGGCAAGTCCATCTTAAAAGCGTGGGGCTTAACCCCAGGAGGGGATGGAAACTGCAGGGCTGGAGTGTCAGAGGGGAAAGTGGAAGTCCTAGTGTAGCGGTGAAATGCGTAGAGATTAGGAAGAACACCGGTGGCGAAGGCGACTTTCTAGACGACGACTGACGCTGAGGCGCGAAAGCGTGGGGAGCAAACAGGATTAGATACCCT
+
F<FGGGGGGGGGGGEFGGGGGFGGGGGGGGGDCFEGFG7FGGGGDGGFGGGFGGGGGGFEFEEFGGG??FGGGFFFFGGGGGAEFGFFGGGGGGG:FCFGGACGCFFFFFGBDDGG9DF,EFG=D<AFGGGG<CE7:FCCFFGFGGGC>B:FGFFFG7<,,><FFFF<F7CECGGFFG:<*+,=*,2CF@FCCE=:E*0<7C>5;++209CC58:>*(9*(1?<B)*51C=E8CE%1.;CC567:30;@F@91@7;1>:3@,2<FCFCEEC$>@FF?GGGFGF?8?FD>,+F>8CC?5GFFAGE>GGF?ED??E;GFCFGGGGFGFF>6)8+9ECGFEECEGF<,A8EE9CGGGEAFB6CF>F=FFGFAAGEGGFCCFFCDEC8GGFC6F9FCGGGEFGGGDGGGGGGGGGGGGGGGGFAGGGGGGGGGF,GGFCGCCCC<
@s201 35
TAGGGAATCTTCCACAATGGGCGAAAGCCTGATGGAGCAACGTCGCGTGGGTGAAGAAGGTCTTCGGATCGTAAAACCCTGTTGTTAGAGAAGAAAGTGCGTGAGAGTAACTGTTCACGTTTCGACGGTATCTAACCAGAAAGCCACGGCTAACTACGTGCCAGCAGCCGCGGTAATACGTAGGTGGCAAGCGTTATCCGGATTTATTGGGCGTAAAGGGAACGCAGGCGGTCTTTTAAGTCTGATGTGAAAGCCTTCGGCTTAACCGGAGTAGTGCATTGGAAACTGGGAGACTTGAGTGCAGAAGAGGAGAGTGGAACTCCATGTGTAGCGGTGAAATGCGTAGATATATGGAAGAACACCAGTGGCGAAAGCGGCTCTCTGGTCTGTAACTGACGCTGAGGTTCGAAAGCGTGGGTAGCAAACAGGATTAGATACCCT
+
FFFGGGGGGGGGGGGGGGGCGGGGGGGGFGGGF<EFFGFFEGGGGDEFGFGGGGGGGGFGGGGGGFFE?F7FDF=FGGGFFGGGGGGGGGFCFFFEFEFAECECGFGGGGGGGGGGDGG@EF@F7FGGEGGGGCD9DGGGGDCD>EEECGDCFFA3@FF8DGGGCFCCFE7;>:EFF,3F:EFGGG7FFGFGG<<CFFGGDDFCGGC1FG=:CC05C>73382:2>9;3@9'+@2,GAD<331GFFC@F<<99CC,C>@@,GCF@+@FECFEDF;F5GGFDE@=++8B85,CF9AFE><=GGF@9F?9FFD<,B9?D@9,8DAF?EFECFEDFGGGGGFGGEEFDE=9GECEEEC9EGFEFFFGEGFE7FD77GGFGGGGF@8FFGGGGGGGGGGFCGGGGEGGGFFEGGFGFFFFEFFGGGGFGCGGGGGFGGGGCCCCC
@s201 36
TAGGGAATCTTCGGCAATGGGGGCAACCCTGACCGAGCAACGCCGCGTGAGTGAAGAAGGTTTTCGGATCGTAAAGCTCTGTTGTAAGAGAAGAACGTGTGTGGGAGTGGAAAGTCCGCACAATGACGGTATCTTACCAGAAAGGGACGGCTAACTACGTGCCAGCAGCCGCGGTAATACGTAGGTCCCGCGCGTTATCCGGATTTATTGGGCGTAAAGCGAGCGCAGGCGGTTAGATAAGTCTGAAGTCAAAGGCTGTGGCTCAACCATAGTTTGCTTTGGAAACTGTTTAACTTGAGTGCAAGAGGGGAGAGTGGAATTCCATGTGTAGCGGTGAAATGCGTAGATATATGGAGGAACACCTGTGGCGAAAGCGGCTCTCTGGCTTGTAACTGACGCTGAGGCTCGAAAGCGTGGGTAGCGAACAGGATTAGATACCCT
+
GGGGGGGGGGGGGGGGGGGDFGEGGGGGGGGGGGCEGGGFGGGGGGGBCFEEGGGGFGGC<FFGGGGD:FFFGGGGDGGGGGGGGGGFGGG,4AFFGCFGG8EFGGGGGGFGGGGGGGGEGGDDFFGEGEFFGCFFFCC<DDGFFG7FFE:FFFGGGGGGGGGGGGFFGGGGFGG:FFGGGGDCFF:F7C**2?:CE*0C<6':;@F<<:A85CCDG?F?1*89B>DGC<:CFFCF4,C><5FFFGF7;,9:0FF@8#?FFGDFGGF6@CGDD>,AFCFFF=DFDGGGFGFE@=@FFFGFFGGGGGEFAB8DEGGFE8DE8GGFGGGGE9DEGFEF;BBGEGE@=F8GFGFGFFEF<DFFEFGGGGGEEGGEGGGGGEFGGGFDFCGGGFECFBGDGGGGGGGGFFGGGGGGGGGFGGGGGGFGGF9FFFGGGGE@CCCCC
@s201 21921
TGAGGAATATTGGTCAATGGACGAGAGCCTGAACCAGCCAAGTAGCGTGCAGGACGACGGCCCTATGGGTTGTAAACTGCTTTTATAAGGGAATAAAGTGAGGCTCGTGAGACTTTTTGCATGTACCTTATGAATCAGGACCGGCTAATTCCGTGCCAGCAGCCGCGGTAATACGGAAGGTCCGGGCGTTATCCGGATTTATTGGGTTTAAAGGGAGCGTAGGCCGGGTATTAAGCGTGTTGTGAAATGTCGTGGCTCAACCTCTGCAGTGCAGCGCGAACTGGTTTTCGTGAGTACGCACAACGTGGGCGGAATTCGTGGTGTAGCGGTGATATGCTTAGAGATCACGAAGAACTCCGATTGTGAGGGTAGCTCACGGGAGCGCAACTGACGCTGAAGCTCGAAAGTGCGGGTATCGAACAGGATTAGATACCCT
+
<FFGGGGGGGGGGGGGGAFE,EFGGGG?FGGGGGGGGGDFFFC@EFGGGGGGGG@FFGGGGGGGFFGGGGGEGGFFGGGGGCFFGFG,FFG,EFGGGGFGDF,+4EECG8=FF9F9FGGGG9FGGGD@FFGGGGC,EAFGGDE>F>F<FGGFCC7:FGGGGGGFGGGGGGGGGGCGGGDDFGGGEGGCFFGGCEF>GFE@@GGCF<CG-7<CGG=4C>EGBB3GE8<#,2@FF=GEGGEC;G:CFGFFFG)>#?FFFFGEGG>25;C8#32?FCEE;8C=?A3B3+88,,5,FF@8BA+F,ED+GEGEGFDE=DECCGGGF9GGFGEEC,5,,GGFE?5,C,<FF7AGGGFFC86,FFFGFBB,DCCCC,GFEDBC@GCCGGGGGFGGGF@GGF<CCEGEDEEFF@@+F@FFECGGGGFFDF@GGGGGGGGCCA@A
@s201 38
TGAGGAATATTGGACAATGGGCGAGAGCCTGAACCAGCCAAGTAGCGTGCAGGATGACGGCCCTATGGGTTGTAAACTGCTTTTATAAGGGAATAAAGTGAGTCTCGTGAGACTTTTTGCATGTACCTTATGAATAAGGACCGGCTAATTCCGTGCCAGCAGCCGCGGTAATACGGAAGGTCCGGGCGTTATCCGGATTTATTGGGTTTAAAGGGAGCGTAGGCCGGAGATTAAGCGTGTGGTGAAATGTAGTGGCTCAACCTCTGCACTGCAGCGCGAACTGGTCTTCTGGAGTTCGCACAACGTGGGCGGAATTCGTGGTGTAGCGGTGAAATGCTTAGATATGACGAAGAACTCCGATTGCGAAGGCAGCCCGCTGTAGCGCAACTGACGCTGAGGCTCGAAAGCGTGGGTATCGAACAGGATTAGATACCCT
+
@EFGGGGGGGGGG,EFGGCECFGGGGGGGGGGGGEFGGGGFGEGGFFGCFGCG:<=EACFEGGGGGFFFC:CGFFFFGFGGFGGGGFGGDG@FEEFFGGGGEFGGFE@FF+BFFGGGGGGGFGGGGC?CEFGGGGGFFGGDFGDEGGCFGGAFFGCCFGCGGGFDGGGGGGGGGGGGEGGGGFGGGEFEGDCC>FFGGG.;;FCF9</.F:EFE@FDDGE;8295:?DGGGCCFEFGDCC1@=CC<<A@FDFCC>>/GCBF;?CFE>AC.GEFG:E>G8CGGF><BB=?<E>=81+=9CC@,>F>DEFF=BBB>GGGGGGFFC6=E8EAGFFC?EGGGGGFGGF<C,FGFFGFCEDGGGGGFEGGFFFB7GGEGCC:ECEEGCF9GFFF@CFFE,FCGGGGGGGDFGFGFEEDGGGGGEEFEAGGGGGGCFCCCAC
@s201 39
TGAGGAATATTGGTCAATGGGCGAGAGCCTGAACCAGCCAAGTAGCGTGCAGGATGACGGCCCTATGGGTTGTAGACTGCTTTTATAGGGGAATAAAGTGAGCTACGTGTAGTTTTTTGCATGTACCCTATGAATAAGGACCGGCTAATTCCGTGCCAGCAGCCGCGGTAATACGGAAGGTCCGGGCGTTATCCGGATTTATTGGGTTTAAAGGGAGCGTAGGCCGGAGATTAAGCGTGTTGTGAAATGTAGATGCTCAACCTCTGCACGGCAGCGCGAACTGGTCTTCTGGAGTACGCACAACGTGGGCGGAATTCGTGGTGTAGCGGTGAAATGCTGAGATATCACGAAGAACTCCGATTGCGAAGGCAGCTCACTGGAGCGCAACTGACGCTGAAGCTCGAAAGTGCGGGTATCGAACAGGATTAGATACCCT
+
FGGGGGGGGGGGGGGGGGGG<FGDDGGGGGGGGGGFGGGGFGFGGGEGFGGGGGGGGGGGGGGGGGGGGGGEGGFG9FGGGFGGCGGFGGGDF?EFGGGGGGGCEFGGGE<<CFGDFF@?EDGGFGFFFGFA?EEFFGGEF@:BCGEDFFFFGDFGFGFCCCFEGGGFEGFCFF7CF5><FCFGGGEE*=B*C,<C=7C0CF3F9A4:C<:<C@F2<3?):C9767C@=96@@C<9GFD?'39C=3:=<@7D>#CB8DC8**,ACGEF>6+*37>E>E7FD?FDF8F?=A,7)F@4=D8C4<>CGGGGDGGFCCE>EFB8GGDCAC7FCEC49GE>9-,FGGGFDGDEFFEAFB7C@GFGGGGGGFFEFGGGGFFC,,FGGF7FFFGGEGGGGGGGGGGGGGGGFEGGGGGGGFDGGGGGGGGGF9GGFGF@CCCC
@s201 40
TGAGGAATATTGGTCAATGGGCGAGAGCCTGAACCAGCCAAGTAGCGTGCAGGATGACGGCCCTATGGGTTGTAGACTGCTTTTATAGGGGAATAAAGTGAGCTACGTGTAGTTTTTTGCATGTACCCTATGAATAAGGACCGGCTAATTCCGTGCCAGCAGCCGCGGTAATACGGAAGGTCCGGGCGTTATCCGGATTTATGGGGTTTAAAGGGAGCGTAGGCCGGAGGTTAAGCGTGTTGTGAAATGTAGAGGCTCAACCTCTGCACTGCAGCGCGAACTGGTCTTCTTGAGTACGCACAACGTGGGCGGAATTCGTGGTGTAGCGGTGAAATGCTTAGATATCACGAAGAACTCCGATTGCGAAGGCAGCTCACGGGAGCGCAACTGACGCTGAAGCTCGAAAGTGCGGGTATCGAACAGGATTAGATACCCT
+
CGGGGGFGGGGGGGGGGGFE8FGGGGGGGFGGGGGGFGGGGGGGGGGGGGGGGGGGGGEGEGGEGEFGGGGGGGCFGCGFD<FGGGFGFFG7:EFFFCFGEDFGF<FFFFFG<FAFFGGGGGGGGGGFGGGGGGGF,,,BF7CFGE@EC<DDGG?FGGGGGFDGD><FFGGGCFGGEF@G,?FFFGCG*:CGCGCGGE:<CC#AFG714$<B9<FFB::><DEFFCG:2#=<<<G@EEGG<=>=C,3:9>>C7<>@,F>:E:2AA9:=@,D>@GGEED==+DF@FD8?63A?)F=8CECFE@F@FDGGGFD>8>+GGGGGGFEE>FDFFAEAC,9DCCA,FGGGGGGGGGGFFF=7CDE,:GGGGFFFGGFF@7GFGD+CEGGGGGFGGGFGGFFCF7GFFFGFFDGFC:GGGGGGGGGGGGGFFECGGGGCCCCC
@s201 22414
TGAGGAATATTGGTCAATGGGCGAGAGCCTGAACCAGCCAAGTAGCGTGCAGGAAGACGGCCCTATGGGTTGTAAACTGCTTTTATGCGGGGATAAAGTGAGCCACGTGTGGCTTATTGCAGGTACCGCATGAATAAGGACCGGCTAATTCCGTGCCAGCAGCCGCGGTAATACGGAAGGTCCGGGCGTTATCCGGATTTATTGGGTTTAAAGGGCGCGTAGGCCGTCTGATAAGCGTGTGGGGAAATGTCGGGGCTCAACCTGGGCATTGCAGCGCGAACTGTGGGACTTGAGTGCACGGGAAGTAGGCGGAATTCGTCGTGTAGCGGTGAAATGCTTAGATATGACGAAGAACTCCGATTGCGAAGGCAGCCTGCTGTAGCGCAACTGACGCTGAAGCTCGAAAGCGTGGGTATCGAACAGGATTAGATACCCT
+
DFGGGGCGFDEGGFGGGGGGGGGGGGDGGGEFGGGGGGFFGCFFGGG7@@FFGGGGGGGFGGGGGCF8EEFB:E6EGFEFAFGG9EEF>FEECC?CC9@?E9FFFFE+E?EGGGGGDCEGGGFGGGF7EF7FCDA;B=BECGGDEGCF9=,C<DFGGD,@FF<FE7EGG*<7@FFGCGGC:7CCF<CE*:C2+<C84FA'9A%GFE70?C;9A9:#:9C<>5;>CCFCCC7,,<E4EGEE:,(F;C5GGGEFFC?E@@CFC@A6GC@>GFGBCC=B6G@:,@A,B,FC@A3,<F?F8<@FGEDFFGGFC>E94DE7EEFBEBEEAG>GGGFDFGFFAECGGGGCGGFGGFAFC?GFCCGGGFGGGGGGGGGGGGGGFGGGGGGFFFFDGFCFC,EC,GGGGGGGGGGGF@GFGGGGGFEFDAFB<BGGGGGCCCCC
@s201 42
TGAGGAATATTGGTCAATGGACGAGAGTCTGAACCAGCCAAGTAGCGTGCAGGGTGACGGCCCTATGGGTTGTAAACTGCTTTTATAAGGGAATAAAGTGAGTCTCGTGAGACTTTTTGCATGTACCTTATGAATAAGGACCGGCTAATTCCGTGCCAGCAGCCGCGGTAATACGGAAGGTCCGGGCGTTATCCGGATTTATTGGGTTTAAAGGGAGCAGAGGCCGGAGCTTAAGCGTGTTGTGAAATGTAGTGGCTCAACCTCTGCACGGCAGCGCGAACTGGTCTTCTTGAGTACGCACAACGTGGGCGGAATTCGTGGGGTAGCGGTGAAATGCTTAGATATCACGAAGAACTCCGATTGCGAAGGCAGCTCACGGGAGCGCAACTGACGCTGAAGCTCGAGAGTGCGGGTATCGAACAGGATTAGATACCCT
+
FGFGGFGGGGFGGGGGGGGGGGGGCEEFGGGGFFGFGGGGGGFFFGGGDGGGGEGGGGEGGEGGGDGGGGEGEFGGGGGGFGGGGGFGFGGGD@EFGGGGGGFFGGFEGFBE@FGGGGGGGGGGDFGGGGFG,FCFGGGG=EGG++3BFFGGGGGDGFGGGGGGGGFGGGDGFFFGGGGGGGGGGGG7FGD>FGCEEGGD;CBFF0F7GG.B/?/#:1##45DF::C07->CCFGAG8*2CGFDCEF?GFFGFEE>D,.2;>#D;635<#8:F@9+-8=8?DFFD8F3,<,?3663+9@C=<DGEEGGGGEFBD@DGFGGF,>+>C7C4,F@<GDFGFF@E;BA,GGGGFA?FC7F7<FCGEEGFFFGGGDDFD@F7DGFDGDFECGGFEGGGGFFGGF@ECFFFCEEC@GGGFGGGGFEFEFBGGGGGGGCCCCC
@s201 19570
CGAGGAATATTGGTCAATGGACGAGAGTCTGAACCAGCCAAGTAGCGTGCAGGATGACGGCCCTCTGGGTTGTAAACTGCTTTTAGTTGGGAATAAAAAGAGGGACGTGTCCCTTATTGTATGTACCATCAGAAAAAGGACCGGCTAATTCCGTGCCAGCAGCCGCGGTAATACGGAAGGTTCAGGCGTTATCCGGATTTATTGGGTTTAAAGGGAGCGCAGGCGGCGGCGTAAGTCAGTTGTGAAATCGTGCGGCTTAACCGTGCAATTGCAGTTGATACTGCGTCGCTTGAGTGCACACAGGGATGTTGGAATTCATGGTGTAGCGTTGAAATGCTTAGATATCATGAAGAACTCCGATCGCGAAGGCATATGTCCGGAGTGCAACTGACGCTGAGGCTCGAAAGTGTGGGTATCAAACAGGATTAGATACCCT
+
FGGGGGGGGGGGGGGEF9FFFFGGGEG@EAFGGG@FFGF<CEEFGGGGGGGGGGGDCEFEFFGGGGGFGFE>FGGG,FGGGFGGGG9FAFGFFGGGGGGGGGGDFGCFGGGGGGGGGGCFFCFGFFAFCDFFGFGGGGGGGGGEGDGGGCGGGGGGCEGGGGFGGG@GGGGGGGGGGCFGEFGGGGGGECGEG9C<C/CFGGGGGG:<FCCFFGGFG9GDF>GCGGCDEGG*CEEFFF8<DFFG)<<BCC?GCEC;>:GFEFFGGFFE8>=+/EGGGFFEGCC>?CBFFGFF9<DGGGFGEFGF@?GGGGFDEEGGGEEFEGGGDFCA,FCA9FGGGGGFF=C,FGGGDCGGGGGGEEF>FFGFFGGCD9FGGGGEGGGGGGFEGGGGEGFGGGGGGGGGFGGGGGGGGGGFGGGGFFEFEEFGGGGGF<F@CCCC
@s201 44
TGGGGGATATTGCGCAATGGGGGAGACCCTGACGCAGCAACGCCGCGTGAAGGATGAAGGTCTTCGGATTGTAAACTTCTTTTATTAAGGACGAATAAAGTGACGGTAATTAATGAATAAGCTCCGGCTAACTACGTGCCAGCAGCCGCGGTAATACGTAGGGAGCAAGCGTTGTCTGGATTTACTGGGCGTCAAGGGTGCGTAGGCGGCTTTGCAAGTCAGATGTGAAATCTATGGGCTCAACCCATGGCCTGCATTTGAAACTGCAGAGCTGGAGGGAAGTAGAGGCAGGCGGAATTCCCCGTGTAGCGGTGAAATGCGTAGAGATGGGGAGGAACACCAGTGGCGAAGGCGGCCTGCTGGGCTTTAACTGACGCTGAGGCACGAAAGCGTGGGTAGCAAACAGGATTAGATACCCT
+
DFFGEC@CDGGFGEGGCCEFGGFGDFFGGAEGFEGG@FFGGEEEEEGFG@C<CCFGGFGGGC9<BBFFCCEEFGGGGGFEF9EFG9BFFGG<FGG4=FGCF<,CFCFB=FF,?95<D@,BBEF8=B@FGG,338@+@<FGGFEC@@@FEGC5*1@;C=C,=C7,1?<@::F?*888227,79<9=3<>@;EE#4=?CEGGGD2>2:?FE;2;<0<@>.)@;<,2@#:CC6(F>D7<E??GECF@,@68+E<,,EDFC9AD,CA=,:,,:,D6A+A8:,DDCFFGGGGF?FB?8EB9,4+7@C:D:>@)EEGFFFF7B?GFFCCGGFAB,7<F9GFEFF<EGGGGEEGF7CEGGF@B<@CEGDED@,CGGGGGFEEFAFDGGEBFGGGGGGGGGGFFGGGGGFFEFGGFGGGF<<CCCCC
@s201 20765
TGAGGAATATTGGTCAATGGACGAGAGTCTGAACCAGCCAAGTAGCGTGCAGGATGACGGCCTTATGGGTTGTAAACTGCTTTTATAAGGGAATAAAGTGAGTCTCGTGAGACTTTTTGCATGTACCTTATGAATAAGGACCGGCTAATTCCGTGCCAGCAGCCGCGGTAATACGGAAGGTCCGGGCGTTATCCGGATTTATTGGGTTTAAAGGGAGCGTAGGCCGGAGATTAAGCGTGTTGTGAAATGGAGACGCTCAACGTCTGCACTGCAGCGCGAACTGGTTTCCTTGAGTACGCACAAAGTGGGCGGAATTCGTGGTGTAGCGGTGAAATGCTTAGATATCACGAAGAACTCCGATTGCGAAGGCAGCTCATTGGAGCGCAACTGACGCTGAAGCTCGAAAGTGCGGGTATCGAACAGGATTAGATACCCT
+
EFFFFFGFG,EFGGGGGGGFGFGGGGGEGFGGFGGGGGGFGGFGFGGGGGGGGGGGGGGGEDFEFDFGGFCGEGGF?EGGFGGCGFGGGCEFFGFGGGGGGGGGGGFGFCCGGGGGGGCGGGGGFGGFGGGF<FGGGGFF<FEGGEEGFFGFGG@FEFFFG@8BFEEGGFGGCE7FGGCFGFFDFCEECFB,6<B:?9F;2E6=?<<FEFFGDF@FC<?=;:=?FGGGF:F<2<CB>5GGGGCFGFFFF#E<<ECGCC@<3CCGGGFGGE@?4FCEFD:=GGGG3GCFCGGGFCGGGGFFGGGGGGGGGFEE7GC@GGGFFGGG>GGGFGD<EDGGGGGFGFE,CFCGFFGGDEGGGGGGGGGGGGEGFCGGGFCGGGGDGGGGGGFGFFCGGGGGGGGGGEFGGGGGGGGGGGGGGGCFGGFFF@AGGFGCCCCC
@s201 46
TGAGGAATATTGGTCAATGGGCGCGAGCCTGAACCAGCCAAGTAGCGTGCAGGATGACGGCCCTATGGGTTGTAAACTGCTTTTATAAGGGGATAAAGCGAGCGACGTGTCGCTTTTTGCATGTACCTTATGAATAAGGACCGGCTAATTCCGTGCCAGCAGCCGCGGTAATACGGAAGGTCCGGGTGTTATCCGGATTTATTGGGTTTAACGGGAGCGTAGGCCGGGGATTAAGCTTGTTGTGAAATGTAGGGGCTCAACCTCTGCACTGCAGCGCGAACTGGTTTCCTTGAGTACGCACAAAGTGGGCGGAATTCGTGGTGTAGCGGTGAAATGCTTAGATATCACTAAGAACTCCGATTGCGAAGGCAGCTCACTGGAGCGCAACTGACGCTGAAGCTCGAAAGTGCGGGTATCGAACAGGATTAGATACCCT
+
FGEGGGGGGGGGGGGGGGGGGGG+@FGGGGGGGGFEFGGGDDFGGGGEGGGGGEGGGFEGGFGEFCC=8CFGEFFGGGDF9<9FGGGAFFGECGFGGDFG>FEEGCFEFGGCFF=F9<FFGGFDEGGGFGGGFGGF9F@E=F:CE7EGC,CF?D:@EFGGF:FGDEFEGECACFFDCC@EGGGFGE*<1=B+?FBE=<?9>C#@<-8#;CC##22=<88)79CFF&E@>;:EC5C>#7F?@F:AE@C7C7E7GGDFDC<D<@7;FD,37GGDB@=@@6+8DCGDGFD:,39E9FEFC>8?DCDFEEECGFF@@,447FFDE,BE@GCFCGF;GGFC9FF9GFCGGFFC,FGGEFEGFEFEGEFFEFBFGFFGFGFCFC@CGGGGGGFGGFFGGGGGGGGFFEFCFDGGEEFFGFGDGFGFFGGGGGCGGGFCCB<C
@s201 47
TAGGGAATCTTCGGCAATGGGGGCAACCCTGACCGAGCAACGCCGCGTGAGTGAAGAAGGTTTTCGGATCGTAAAGCTCTGTTGTAAGAGAAGAACGTGTGTGAGAGTGGAAAGTTCACACAGTGACGGTAACTTACCAGAAAGGGACGGCTAACTACGTTCCAGCAGCCGCGGTAATACGTAGGTCCCGAGCGTTGTCCGGATTTATTGGGCGTAAAGCGAGCGCAGGCGGTTTAATAAGTCTGAAGTTAAAGGCAGTGGCTTAACCATTGTTCGCTTTGGAAACTGTTAGACTTGTGTGCAGAAGGGGAGAGTGGGATTCCATGTGTAGCGGTGAACTGCGTAGATATATGGAGGAACACCGGTGGCGAAAGCGGCTCTCTGGTCTGTAACTGACGCTGAGGCTCGAAAGCGTGGGGAGCAAACAGGATTAGATACCCT
+
DFFGGGGGG9ECG>FGDGG8FFGGGGCFGGGGGGGDFEEFEFGGDGGGCCF<FFFGGGG?EFEGFGGGGCEFFFFEAFF9<EFGGGGGFFGFGC8?:F+:BBFDCFGFGFGGGCGDFGFFF7BFEGG+:B@>@E=D,@FC7CG8DE7*@*>*>:?CGFDG,>>FEE332CC5<C8**,?C@:<CF?FB71B>8FC?:=<<C)**2++2<79@5:?BE6F49<>C55:7=E*?/88>C973AC49,@9DE9:9CGG02<39C>CDFGGCCEFB+<@=(8:6,>,?DD=FC?,C<1<@,*43,,DGCEF>,,,=4,,:9,DE99,,DGFC>@EECEFF;@+CC6EDDA,AEF9@CFFEBF@GGF@A,@,ECFF@FFEFDECFC,FFEGGGGFFEECCGGEDDGFEGFGEFGGFCEEFDFEE<FEC@EFEFDFCE9GE8@CCCA
@s201 48
TGAGGAATATTGGTCAATGGACGAGAGTCTGAACCAGCCAAGTAGCGTGCAGGATGACGGCTCTATGGGTTGTAAACTGCTTTTATAAGGGAATAAAGTGAGTCTCGTGAGACTTTTTGCATGTACTTTATGAATACGGACCGGCTAATTCCGTGCCAGCAGCCGCGGTAATACGGATGGTCCGGGCGTTATCCGGATTTATTGGGTTTAAAGGGCGCGTCGGCCGGAGATTAAGCCTGTTGTGAAATGTCGACGCTCAACTTCGGCACTGCAGCGCGTACTGCGTTCCTTGAGTGCGCACAAAGTGGGCGGAATTCGTGGTGTAGCGGTGAAATGCTTAGATATCACGAAGAACTCCGATTGCGAAGGCAGCTCACTGGAGCGCAACTGACGCTGAAGCTCGAAAGTGCGGGTATCGAACAGGATTAGATACCCT
+
<FEFGFGGCFGGFGGGGGDGFFEG+8@;EEFCFFFGGGGFFGGGGGGGGCGGFEGGFG:@:@CCFFFG?EFGEAFFFG,EEEGGGGG,5CFFGDCFFFFFFF?55ABFD8F?E,C<9E7AFFFFFG,5<EFGGGGG,+@C:=FFGE=CAF?FC7+=F9=FCEGGC>FD*BFG@,DC7*>DFDAC*>*<FFGF;>FC**1?@+<<:F*4C<<B+8<.40C)-8:<75;0++<0<<75#,<?AFC::::/=**B5*DFC=;8***3,,@3>>E5BB>C3=+=C68+>,,59<3,9F@+48,5AC,=F=4+B,EDFEEEEDCFFE=6@FEGEEFAFEAF=-FGE=AFGGGGGFGFA?>:7=E:GGGFFGGGGGGGFC<FFE=@CC@F<AFGFB@GGF<F;+DFFCFEDDGFB+CFGGGGCCCFDCGGGGFDE8GCCCCC
@s201 49
TAGGGAATCTTCCACAATGGGCGAAAGCCTGATGGAGCAACGCCGCGTGGGTGAAGAAGGTCTTCGGATCGTAAAACCCTGTTGTTAGAGAAGAAAGTGCGTGAGAGTAACTGTTCACGTTTCGACGGTATCTAACCAGGAAGCCACGGCTAACTACGTGCCAGCAGCCGCGGTAATACGTAGGTGGCAAGCGTTATCCGGATTTATTGGGCGTAAAGGGAACGCAGGCGGTCTTTTAAGTCTGATGTGAAAGCCTTCGGCTTAACCGGAGTAGTGCATTGGAAACTGGGAGGCTGGAGTGCAGAAGAGGAGAGTGGAACGCCATGTGTAGCGGTGAAATGCGTAGATATATGGAAGAACACCAGTGGCGAAAGCGGCTCTCTGGTCTGTAACTGACGCTGAGGTTCGAAAGCGTGGGTAGCAAACAGGATTAGATACCCT
+
GGGGGGGGGGGGGGGGGGGGGGGGGGGGG?FFGGGGGFFGGDFGGGG@FFEGGGFGGGGFGFGGFGGGCGGGGGGGGGGGGGFGGGGGGGGFEGGFGFGGGFGGGGGGGGFFGGFGGGGGFGGGFDCGGGGGGGEFGDGFGGGGCGGGCECF,@FABFCFGFFGF?CCGGG:::CFFGGGF@AF<FCGDC@8C<<:CFFGGGD<CFGGGGG>CC>:;7@>:=,4)$:FD5CC=@,E<37>),30(<GFBA5/C7<8C@FFCDF@@++D=CFEDF9FFFFDD@;9?FGGFE@GFA,,FEF;FCEAFFADDE=B,ECF6C>@,89@,EEC==GDGGGGGGEEGGFADAAFF@9CGGGGGGGEE8CGFCGGGGFEDGGGGGGGFFF@FGGGFGGGGGGGEF8GFFGGFFEGGF:GDGGGGGGGFFCGGGGGGGGGGGGGCCCCC
@s201 50
TGAGGAGTATTGGTCAATGGGCGAGAGCCTGAACCAGCCAAGTAGCGTGCAGGATGACGGCCCTATGGGTTGTAAACTGCTTTTATAAGGGAATAAAGTGAGTCTCGTGAGACTTTTTGCATGTACCTTATGAATAAGGACCGGCTAATTCCGTGCCAGCAGCCGCGGTAATACGGAAGGTCCGGGCGTTATCCGGATTTATTGGGTTTAAAGGGAGCGTAGGCCGGAGATTAAGCGGGTTGTGAAATGTAGATGCTCAACACCTGCACTGCAGCGCGAACTGGTTTCCTTGAGTACGCATAAAGTGGGCGGATTTCGTGGTGTAGCGGTGAAATGCTTAGATATCACGAAGAACTCCGATTGCGAAGGCAGCTCACTGGGGCGCAACTGACGCTGAAGCTCGAAAGCGCGGGTATCGAACAGGATTAGATACCCT
+
DGGFGEEGGGGGGGGGGGGFGGGDGGGGGGGGGGGGGGFGGGGGGGGFGGEFGFGGFDGGGGGFGGGGGGGGEF?FFGGGGG?F,CFFFGD8FFGFGGGGGGGGGGGGG?FCC9?EEFCFCAF?BEEEFFDFGGGG<DFFDCC7EGE>EGFGGG?CFGGF@F?EGEFGGG7,FGC>:<:CBFGGEE*:<78C?9<CEG>FGG:=?8?=F?;CBFEF76C5;:CF@>8DE<FG?FF2>#EFGF<E$C3,F@,,#DFEFDFGFCGFFB?FFGGDFC:7CFF?FGGFEGCF?CDF5F@36E9C@,AGFCEGGDGD@+C=@FGF?EC>5FCFGGFCF?<GFFDGFGGGFGEGGGGGGFFB7FFDGGF7FFFGGGFFGFFECEC7GEGGGGGGGEFGFAFE@GGFGGGF@GGGGGGGGGGGGGGFFFGFF<FFEGGCCCCC
@s201 51
TGAGGAATATTGGTCAATGGGCGAGAGTCTGAACCAGCCAAGTAGCGTGCAGGATGACGGCCCTATGGGTTGTAAACTGCTTTTATAAGGGAACAAAGTGAGTCTCGTGAGACTTTTTGCATGTACCTTATGAATAAGGACCGGCTAATTCCGCGCCAGCAGCCGCGGTAATACGGAAGGTCCGGGCGTTCTCCGGATTTATTGGGTTTAAAGGGAGCGTAGGCCGGAGATTAAGCGTGTTGTGAAATGTAGTGGCTCAACCTCTGCACTGCAGCGCGAACTGGTCTTCTTGAGTACGCACAACGTGGGCGGAATTCGTGGTGTAGCGGTGAAATGCTTAGATATCACGAAGAACTCCGATTGCGAAGGCAGCTCACGGGAGCGCAACTGACGCTGAAGCTCGAAAGTGCGGGTATCGAACAGGATTAGATACCCT
+
5CFGGGGCFGGGGGGFGGGGGGGGGGG<FFGGGG@EGGFFGGCFGGGGGGGGGDGGFGDGFGGGGGGEGFEGEGGGGGGGCFGGGGEFG=B@FCF=FFEGGGGFGFGGGGGGGGGGGGGGGGFGGGGEGGGGF,CFFFF9D+8>CCEGGCFFG+++5<<+D,:>8*>F:<>7@FGGGG7CAFEF*4*=<C*1<FFDE<<7@+,<:F.=8:9E25CFG8F:6D:C<23=:C>=164)*91,,39C::CCGGFB@8FD@,,F:@9C@GGGGCF>FC8++,==+CGGGFFF@6,,87CGGGGGGFDCF>GGFEC>8CE7EGGFFFEB:7GFDEC9,EGFF<F8E8DF<GFFA9GGFF=F7GGECEEFGEEFFFEFGGECGGGGGGGGGFECGFCGGFAGGEGFFEGGF>GGGGGGGFGGGFFCGGGGFEGGGGGCCCCC
@s201 23164
TGGGGAATATTGCACAATGGGCGAAAGCCTGATGCAGCGACGCCGCGTGAGTGAAGAAGTATTTCGGTATGTAAAGCTCTATCAGCAGGGAAGAAAATGACGGTACCTGACTAAGAAGCCCCGGCTAACTACGTGCCAGCAGCCGCGGTAATACGTAGGGGGCAAGCGTTATCCGGATTTACTGGGTGTAAAGGGAGCGCAGACAGCACCGCAAGTCTGAAGTGAAGGCCCGGGGCTCAACCCCGGGACTGCTTTGGAAACTGCAGGGCTAGAGTGCTGGAGAGGCAAGCGGAATTCCTAGTGTAGCGGTGAAATGCGTAGATATTAGGAAGAACACCAGTGGCGAAGGCGGCTTGCTGGACAGTAACTGACGTTCAGGCTCGAAAGCGTGGGGAGCAAACAGGATTAGATACCCT
+
EEGGGFGGGGFGGGGGGGFGGFEGGGGGGGGFFFGGGGGEGGGGGGGFEGEFFGGGGGGEE9FG9FECFG?FEDFEFFGGGGFFGGGGDEFGGGFFGGFGGGGGGGGGGGFEFE8?FFF,3FFGGGGGGFCGGF@GE<B>,@AFEEGD>@C9C;>3>>FGGGGGG:==4<CFGGEGGFEG9:?:FG<C43F5>BEFCEDEEEC,7/*;CEC>C>CFFFECAFF=#,C5ECEDFEC6FCDGGGEEFGG>B@6@<FFECCCEFFFF;FF<6:,E6B-EE?EEFF?FEFGCE@C=>@EE>A,GFA@EAE=FAFC<F?@CD9EEFFFC<FGGGGGGEFFFEBCFFEF7F@7F7EFFFGGGGFGFGGGGGFAGGGDEGGGGGGGGGGGGGGGGGGEGGGGGFGFFDCGGGFC9GGGCCCCC
@s201 53
TAGGGAATCTTCGGCAATGGACGAAAGTCTGACCGAGCAACGCCGCGTGAGTGAAGAAGGTTTTCGGATCGTAAAACTCTGTTGTTAGAGAAGAACAAGGACGTTAGTAACTGAACGTCCCCTGACGGTATCTAACCAGAAAGCCACGGCTAACTACGTGCCAGCAGCCGCGGTAATACGTAGGTGGCAAGCGTTGTCCGGATTTATTGGGCGTAAAGCGAGCGCAGGCGGTTTCTTAAGTCTGATGTGAAAGCCCCCGGCTCAACCGGGGAGGGTCATTGGAAACTGGGAGACTTGAGTGCAGAAGAGGAGAGTGGAATTCCATGTGTAGCGGTGAAATGCGTAGATATATGGAGGAACACCAGTGGCGAAGGCGGCTCTCTGGTCTGTAACTGACGCTGAGGCTCGAAAGCGTGGGGAGCAAACAGGATTAGATACCCT
+
EEFFFGGGGGFGGGGGGGGGGGGDGGGGGGGGGGFGGGGGGGGGGGG>FBCFGGGGFGEGAFGGGGDGEGGGGGGGGGGGGGGGGGGGGGGGFGGGGGFGGGGGFGGGGGGGGGGGGGGGGGGGGGGGGGGGG,@CFGGGGFGDDFGFG@EGGFCFGGG8FFGDFFFGGGGEGEGEG,,CCFFGF?5,,<CEE<*8ECFEDGGEFF7A:?*CGC>5FFE5*,:*77EDGGECFCC<FF<C<<GF:GGFGF>GEC:GBCC@/4CEFFGGGEG8GED;9;9AFF?CC=8GGF<?<,FDFBGGFGGFFGGGGGEE9GGFD8CFCFE8GGGE@AFGGFEEGFGEEGFBFGCGGGGGGGFGFCFGGFGGGGGFGFCEGGGGGGGGGGFFGGFGGGFFGGGGGGGGGGGGGGGGGGGGGGGEGGGGGGFE@GGGGGFGGGGGCCCCC
@s201 54
TGAGGAATATTGGTCAATGGACGAGAGTCTGAACCAGCCAAGTAGCGTGCAGGATGACGGCCCTATGGGTTGTAAACTGCTTTTATAAGGGAATAAAGTGAGTCTCGTGAGACTTTTTGCATGTACCTTATGAATAAGGACCGGCTAATTCCGTGCCAGCAGCCGCGGTAATACGGAAGGTCCGGGCGTTATCCGGATTTATTGGGTTTAAAGGGAGCGTAGGCCGGAGATTAAGCGTGTTGTGAAATGTAGATGCTCAACATCTGCACTGCAGCGCGAACTGGTTTCCTTGAGTACGCACAAAGTGGGCGGAATTCGTGGTGTAGCGGTGAAATGCCTAGATATCACGAAGAACTCCGATTGCGAAGGCAGCTCACTGGAGCGCAACTGACGCTGAAGCTCGAAAGTGCGGGTATCGAACAGGATTAGATACCCT
+
FGGGGGGGGGGGGGGGFGGFGGGGGGGGGGGGGGGGGGGGGGGGGGGGCFGGGGCFFFEGGGGFGGFGGGGGGGGGGGGGGGGGGGGGFGG@FCFGGGGGGG?FGGGGGGCDFGGGGGGGGGGGFFCFCGFFGGGGGFGGGGGGGGGGGGGFGGGGFGGGGGGGGGGGEGGG9,DCFGG7:5@FDECFGG@>EFECEGFFCGGCE7>=FCBDEC@FGDGFD7DDF@GBG5F?CGG=>>GFGGE@7:E7>FCGFEFC7CGFCGGDFGGGFCCAGG>GGGFCGGFFDGFB,8A9)C+FGGGF=<9GGGGGGGGF6FE@CFFGGGEB)GEEFGGGEGGE@CE8GCFA<GGGGFGFFEGGGGGGGGEFFFGGGGGGGGGGFGGGFGDGGGFGCGFGGGGFGCGCFGGGEEECGFGGGGCFGGGFGGGGFGGGGFFACCCC
@s201 55
TGGGGAATATTGCACAATGGGGGAAACCCTGATGCAGCGACGCCGCGTGGAGGAAGAAGGTCTTCGGATTGTAAACTCCTGTTGTTGAGGAAGATAATGACGGTACTCAACAAGGAAGTGACGGCTAACTACGTGCCAGCAGCCGCGGTAAAACGTAGGTCACAGGCGTTGTCCGGAATTACTGGGCGTAAAGGGAGCGCAGGCGGGAAGACAAGTTGGAAGTGAAATCCATGGGCTCAACCCATGAACTGCTTTCAAAACTGTTTTTCTTGAGTAGTGCAGAGGTAGGCGGAATTCCCGGTGTAGCGGTGGAATGCGTAGATATCGGGAGGAACACCAGTGGCGAAGGCGGCCTACTGGGCACCAACTGACGCCGAGGCTCGAAAGTGTGGGTAGCAAACAGGATTAGATACCCT
+
CEGGG@FFGGGGGGGGEFGGGCFGCGGGGGGGGGGFGGGGG@FGGGGGGGDFGFGGGGGGGGGGGCEEGEGFGGGGGGGGGFGG@FFGGGGFGFFFGGGGGGFGGGFGGGGGGGGGGGGGGGGGEGGGGGGGGGGGGGFGDFFGE8CFEEEFGGGGFGGG9DCCECFFFFGEFG:DEGGGGD>GGGGGCFG39,CFEDGGC8CEEGGF?D;CC,A7CCFFCFC,C4A6GDGGGC?GGGGF@AFGGG*CGGG7EFC:AFG=DGGFDBCFD<FGED=<D<3<6GFGGGGFGGFE=D7ECCGFECEB=EEE9CGF?CGEFFEFFEGGGGGGFGFFBDEFA@FEGEGGFGGGGGGGGGGGGE@EGGGFGGGGFDGGGFFFFGGGGGGGGGGGGGGGGGGGGGGFEDGFF9GGGGGCCCCC
@s201 23011
TGAGGAATATTGGTCAATGGGCGAGAGCCTGAACCAGCCAAGTAGCGTGCAGGATGACGGCCCTATGGGTTGTAAACTGCTTTTATAAGGGAATAAAGTGAGCCTCGTGAGGCTTTTTGCATGTACCTTATGAATAAGGACCGGCTAATTCCGTGCCAGCAGCCGCGGTAATACGGAAGGTCCGGGCGTTATCCGGATTTATTGGGTTTAAAGGGAGCGTAGGCCGGAGATTAAGCGTGTTGTGAAATGTAGATGCTCAACATCTGCACTGCAGCGCGAACTGGTTTCCTTGAGTACGCACAAAGTGGGCGGAATTCGTGGTGTAGCGGTGAAATGCTTAGATATCACGAAGAACTCCGATTGCGAAGGCAGCTCACTGGAGCGCAACTGACGCTGAAGCTCGAAAGTGCGGGTATCGAACAGGATTAGATACCCT
+
FG9E8<EEGEFGGGGGFFGGCFFGGGGGGGGGFFFGGGGCFFCEEGCFFEGGGGGGGGCEGGEGGGGGGEFGGGGGGGGGG9ACEFGGGGGGGGGGGGGGGFGGGGGGG?EFFFGGGGGGGGGFGCFFFGGGGGGGGGGGGGGGGDGGGGGGGGGFFFGGGGGGGGGGGGGGGG7*>FEDC/FFDC=CF<<;<?<<*:*F@CCGGF?C@?FE<CFFGFGG<=>CFEEGGEGGGGGFGCEFCFFDGDF4CEEAFFGGGGFA9GGFFEGGGFFGEC8CBECD?GFF?GGFGCGGFF8GGGGGGECEBDGFGFGGGGGGGGFGGGGE=GGGFAEB<9FGGCGCFFGGGGCGGGGFGFDFFDF@GF@@FFGGGGFGGGFFCFEGDGGFAC@CGGGGGGGF<CEGGGGFGGGGGGFDGGGGGGCGGFGGGGGFDGGCC@BC
@s201 57
TGGGGAATATTGCACAATGGGGGAAACCCTGATGCAGCGACGCCGCGTGGAGGAAGAAGGTCTTCGGATTGTAAACTCCTGTTGTTAGGGACGATAATGACGGTACCTAACAAGGAAGCACCGGCTAAATACGTGCCAGCAGCCGCGGTAATACGTATGGTGCAAGCGTTATCCGGATTTACGGGGGGTAAAGGGGGCGTAGACGGCTGTGTAAGTCTGAAGTGAAAGCCCGGGGCTCAACCCCGGGACTGCTTTGGAAACTATGCAGCTAGAGTGTCGGAGAGGTAAGTGGAATTCCCAGTGTAGCGGTGAAATGCGTAGATATTGGGAGGAACACCAGTGGCGAAGGCGGCTTACTGGACGATGACTGACGTTGAGGCCCGAAAGCGTGGGGAGCAAACAGGATTAGATACCCT
+
GGFGGGGGGGGFGGGGGGGFCFC@@CFEEGGGGGGGGDEEGGGDCEC+FGGGGGGGGGGGEF,EFFF:CFFFG9FFCFE9FECFFFGGGGDC:8+=FGFE9FEGGEGF?FFGCEGGGFG<BF7F@:FFFFECFC,:CF:+<>@FEE8FB5>,,7>CF9:83,,?<C*+*=<CC9*=<:CGDF'EEF-/':/?9:<0#39=CD2+2:C#;9<3AC,9)-065AC=BFGFGGGGGGGFCC@@FCB:CCD>F58ECGGGFE7@=EE8=##GGG=F9GCFC@E:,?EDGGGFGGFE8FE@8,=<?E@45C@9GFFA@,@BEFGGF=9:?GGGGFGGFEGGGGGGGEGFFGFGGGGFGCGGEEGGGGGGGGFGGGGGGEFGEGGGGGFGGGF@GFGGGGGGFF9AAE@FFGGGGGGCCCCC
@s201 58
TGGGGAATATTGGGCAATGGGCGCAAGCCTGACCCAGCAACGCCGCGTGAAGGAAGCAGGCTTTCGGGTTGTAAACTTCTTTTAAGTGGGCAGAGCAGAAGACGGTACAACTTGAATAAGCCACGGCTAACTACGTGCCAGCAGCCGCGGTAATACGTAGGTGGCAAGCGTTTTCCGGATTTACTGGGTGTAAAGGGCGTGCAGCCGTGTAACCAAGTCAGATGTGAAATCTCAGGGCTCAACCCTGAAACTGCATTTGAAACGGTGTATCTGGAGTGCCGGAGAGGTAATCGGAATTCCTTGTGGAGCGGTGAAATGCGTAGATATAAGGAAGAACACCAGTGGCGAAGGCGGATTACTGGACGGTAACTGACGGTGAGGCGCGAAAGCGTGGGGAGCGAACAGGATTAGATACCCT
+
AFEGGBCFGFGGGDGGGFEGGGGGEEGGGGFGGFGGGGGGGGFEEFG+@?EGGGDE,CFFG8FFFGCC,BFGGEFGEFF99EAFCA9<F<+4??D4E48FCEA:+?<B,<,=FFGCFF?B?>FFGDC@:@@FBEE3<B@BFCA<77@<FF*C7<,,F,,8C<DG@C<:<@6***,8CC<FGG,7:<CF/<89<G-F>GG9DGF>C;C#DC61##@,'<F27AEFC5<:9,:#9F@:FGGEEFFGC=;;>F:ECFDBCD8=+608F9FDFBA5,B5GE=>EE,8E4AD>?=BEE>9@,,D?8A:E>+>C7FFFFC4,C==<9GGFFFFGGEGGGGEGGGEEECCCEFGGGGGGFFGF<GGGEGGGGGGGF>GEFEEE8GEGGFCB,@EGGGGFEGGGGGGEFFCGFF@F@FGGGCCCCC
@s201 59
TGAGGAATATTGGTCAATGGGCGAGAGCCTGAACCAGCCAAGTAGCGTGCAGGATGACGGCCCTATGGGTTGTAAACTGCTTTTATAAGGGAATAAAGTGAGTCTCGTGAGGCTTTTTGCATGTACCTTATGAATAAGGACCGGCTAATTCCGTGCCAGCAGCCGCGGTAATACGGAGGGTCCAGGCGTTATCCGGATTTATTGGGTTTAACGGGAGCGTAGGCCGGAGATTAAGCGTGTTGTGAAATGTAGATGCTCAACATCTGCACTGCAGCGCGAACTGGTTTCCTTGAGTACGCACAAAGTGGGCGGAATTCGTGGTGTAGCGGTGAAATGCTTAGATATCACGAAGAACTCCGATTGCGAAGGCAGCGCACTGGAGCGCAACTGACGCTGAAGCTCGAAAGTGCGGGTATCGAACAGGATTAGATACCCT
+
FFFGFFFGGGGFGGGGGGGGGFGGGGGGGFGGGGGGDFFDGGGGGGGGGGGGGDGFGFGGFGGFG8FGGGGEE?DEEEFG9FGGGGGGGGGGGDFGGGFGGGFFFFGGGFGGFGG@9=FGC<FFGFGAFGFFFGGGGGGGGGEFEGGGGGGFCFFEF9DEEECGDGGGGDGGGGGG@F7EFFGGGGGGEF8FC;CE*88?+=0<F;C9FGF85CC)B1<@=CDDCFFGEAAF>#5::>:E@@@CFAFCB@>FFAFFDGGGGCEF;DFCFB@?C@07GGCD6=F=A,A,DF<CDB8C@,@EE5FGFGFBDCEA?DGGGGGFEF@6)GE>,,GFEA,DDFGEA,?9,GEFF<EFCEEF7FFGGDGGGGFF>FGFC9GGGFEGGGGGFGFGGCGGGGGFAGGGFDGFDFCGGGGFGGGGGGFEGGGGGGFCFFFCCCCC
@s201 22053
TGAGGAATATTGGTCAATGGGCGAGAGCCTGAACCAGCCAAGTAGCGTGCAGGATGACGGCCCTATGGGTTGTAAACTGCTTTTATACGGGGATAAAGTGGGCCACGTGTGGCTTATTGCAGGTACCGTATGAATAAGGACCGGATAATTCCGTGCCAGCAGCCGCGGTAATACGGAAGGTCCGGGCGTTATCCGGATTTATTGGGTTTAAAGGGAGCGTAGGCCGGAGATTAAGCGTGTTGTGAAATGTAGATGCTCAACATCTGCACTGCAGCGCGAACTGGTTTCCTTGAGTACGCACAAAGTGGGCGGAATTCGTGGTGTAGCGGTGAAATGCTTAGATATCACGAAGAACTCCGATTGCGAAGGCAGCTCACTGGAGCGCAACTGACGCTGAAGCTCGAAAGTGCGGGTATCGAACAGGATTAGATACCCT
+
EFGFGGGGGGDGGGFGGAF@6CFGGGGGGGFGFCDFFGGGFC,EFGGGGEFGGGFGGGGGGFFEFFFGGGEGGGGGGGGG9FGGFEFFEFFGGD?EFGGC@FFGGFEGGCG7F,AEFFDGF<<<?F93+ADD9FCGGGGCDFGG7+>3@,EEGGGG7FF?FG,FCEGGC7>,<<FEEGGDFGFC<B=EGGEC@CFEDGFGGGDDGFFA><@363*3<5?0(34<EEG>GFFCGGGA5CC>3AA@7CFAGFC@,7@37<@C9GGFCG?GF6GGGFCGGGGFGGGFFGFDD=?A5GECBA,CF?E8GEFBEFGGGGEEGGFGGFCEAGGGFC,<CGGGFFAFGGFFFGGFGGGFFFC7EGGGGDGGGGGGGGGGGGFGGFEFCGGGF9FDEFEGGFGGGGGGGGGEC7GGFEGGGFFGGGDFFFGGFFGGGGGCCCCC
@s201 61
TGAGGAATATTGGTCAATGGGCGAGAGCCTGAACCAGCCAAGTAGCGTGCAGGAAGACGGCCCTATGGGTTGTAAACTGCTTTTATAAGGGAATAAAGTGAGTCTCGTGAGACTTTTTGCATGTACCTTATGAATAAGGACCGGCTAATTCCGTGCCAGCAGCCGCGGTACTACGGCAGGTGCGGGCGTTATCCGGATTTATTGGGGTTAAAGGGAGCGTAGGCAGGAGATTGAGCGTGTTGTGAAATTTAGATGCTCACAATCTGCCCTGGAGCGCGATCTGGTTTCCTTGAGTACTCACAAAGTGGGCGGAAGTCGTGGTGTGGCGGTGAAATGCTTAGAAATCACGAAGAACTCCGATTGCGAAGGCAGCTCACTGGAGCGCAACTGACGCTGAAGCTTGAAAGTGCGGGTATCGAACAGGATTAGATACCCT
+
@<CFGFGGGFGCDFGGGGGGGGGGGGGGGFFDF,DEEDD@FFGGGGGGGGGGGFFGF<CFGEGGGGGG<=BFFFDFFGGGGCFAFFGGGFGFGGGGGGFFFFFFGFGFGGCFF?DFGGGGF9FGGFA<59EGDCEFEFEEA+8B878BF@,3=3@F7<DF=FCCB+<BB7*,<@B@*<**>,,1*<*44C8G9,<C=E7FC7<9CF*1*200+,2)14E7:6>7*0:7E*:<+<*.*03@28+;,,,,,@,D:CCE@@:,,,38+4:,338*+E@C+@6++CFA,=,52FCC*C3,;,FFAA9FEGF@CBE=86+BEFD=B,>C=E=DC,E=?,FFDCAFE@,EBDEF?5BECEC@:@F@GGGGGFCGFE9GGGE,C<8,+GFGFGE7FC@GFDFFGGGFFFEFFGGGGGGGF8E8GGGFFGDGF9GGFGGCCCCC
@s201 25175
TGGGGAATATTGCACAATGGAGGAAACTCTGATGCAGCGACGCCGCGTGAAGGATGAAGTATTTCGGTATGTAAACTTCTATCAGCAGGGAAGAAAATGACGGTACCTGACTGAGAAGCCCCGGCTAACTACGTGCCAGCAGCCGCGGTAATACGTATGGTGCAAGCGTTATCCGGATTTACTGGGTGTAAAGGGAGCGCAGGCGGTGCGGCAAGTCTGATGTGAAAGCCCGGGGCTCAACCCCGGTACTGCATTGGAAACTGTCGTACTAGAGTGTCGGAGGGGTAAGCGGAATTCCTAGTGTAGCGGTGAAATGCGTAGATATTAGGAGGAACACCAGTGGCGAAGGCGGCTTACTGGACGATAACTGACGCTGAGGCTCGAAAGCGTGGGGAGCAAACAGGATTAGATACCCT
+
FFDGGGGGGF@EGGFGGGGGFGGGGGGGGCFGGFGGGFCFFGGGGGGCEGFGGGGGGFGCFFEEGGGFFGGGGGGGGGGGGGGGGGFGGGFFG@DFGGGGGGGGG7EFGGGGGGGFGFFGFGGGGDGGGGGGGGGGGCGGGGFGGGGGDFG9,@FFGFCG<FGFA>CFEFEGFFGGGGGG@GGGFGFG:A;EGGGBE5FCEGG>*8GGEF>>6:C:C,E4AGCEC7:CEEC8EFC@8F<>CCGGGFEFG=8DGG;FC@C9GGFC@GGCDA7DFGGG@EEGGFEGGGCGGGGFEGCGGGFFGFFCFGGGFCFA?7GGGFCDF><DGGGGGCFFFFF<FFGGEDGGGDGGGFGGGGGGGGGGGGGGFGGGGCB@,F<F8GGFGGGGGGGGGGGGGGGGGFGFGFGGGFDFGGGCCCCC
@s201 63
TGAGGAATATTGGTCAATGGGCGAGAGCCTGAACCAGCCAAGTAGCGTGCAGGATGACGGCCCTATGGGTTGTAAACTGCTTTTATAAGGGAATAAAGTGAGTCTCGTGAGACTTTTTGCATGTACCTTATGAATAAGGACCGGCTAATTCCGTGCCAGCAGCCGCGGTAATACGGAAGGTCCGGGCGTTATCCGGATTTATTGGGTTTAAAGGGAGCGTAGGCCGGAGATTAAGCGTGTTGTGAAATGTAGATGCTCAACATCTGCACTGCAGCGCGAACTGGTTTCCTTGAGTACGCACAAAGTGGGCGGAATGCGTGGTGTAGCGGTGAAATGCTTAGATATCACGAAGAACTCCGATTGCGAAGGCAGCTCACTGGAGCGCAACTGACGCTGAAGCTCGAAAGTGCGGGTATCGAACAGGATTAGATACCCT
+
G?FFGGGGEFGGGGGGFCFGGGGBFGGGGGGFGFDFGFFDCFFFFGG@FFGGGGGGFGEGEEGFFFC=EFGGFGGGGGCFGGGGGGGGFGGFGG9FFGCDGGFGGGCFGFDAA?FEGGGGGGGGFGG9FCAFGGGGGFGEE+@FEGGGGFGGGFGDGGGGGGGG>6<>FC>:FGGDCFE@CFE@DGGGFC:>CFCEGGGGFF9FCF?F@?<5F:GFE9GFF85715C:?5C=GFC<EEGCGGC<@FGG>F;699FC:FFFDGGFFFFEGFGEEGEECCDFGGGGGFADDFFD5GEBGGFFD?7,FCEFEEE,B68+EB+=FDCB5E@9DEFEAGGGDGFCA=FCECFC@AGFCGDGGGGEF@GGFFGGGGGGGFFFFEFEGGGGGGGGGGGGGGGFGEGGGGGEFGGEGGGGGGGFGGFAGGFFEACGFGFACCCC
@s201 64
TGAGGAATATTGGTCAATGGACGAGAGTCTGAACCAGCCAAGTAGCGTGCAGGATGACGGCCCTATGGGTTGTAAACTGCTTTTATAAGGGAATAAAGTGGGAGTCGTGACTCCTTTTGCATGTACCTTATGAATAAGGACCGGCTAATTCCGTGCCAGCAGCCGCGGTAATACGGAAAGTCCGGGCGTTATCCGGATTTATGGGGTGTAAAGGGAGCGTAGGCCGGAGATTAAGCGTGTTGTGAAATGTAGACGCGCAACGTCTGCACTGCAGCGCGAACTGGTTTCCTTGAGTACGCACAAAGTGGGCGGAATTCGTGGTGTAGCGGTGAAATGCTTAGATATCACGAGGAACTCCGATTGCGAAGGCAGCTCACTGGAGCGCAACTGACGCTGAAGCTCGAAAGTGCGGGTATCGAACAGGATTAGATACCCT
+
CFFGGGGGGGGGFGGDFFGGGGGGGGGGGGGFDFGGDFGFGGCEGGEGGGGGGEFDFEEGGFGGGEGFFCEFFGGGGGFFCGG<E9EECCEAE<=DFGD?9=AFGGGGGGDEFFD,E<FF,5<FFCFEFCFDFCEGE,,:4?FDEDCEDDFFCGF7DGFFDBF<>+>FGGEC@FFGFEFCAF9>*<EE@7B,?<CC=5:,1;$?:;=9>37B=F<889CB<959C>F>GC?<0B<>=//9F29<9:<,F>*8>CC@*F:@@:,C;CFEFFGBCF87C@+==8FEFDCD9=AGDGECEF@ED?4<EC:FC=?D?=8CGGGGGFCC@ECFEEF;?<9D4FGGFAB=,EC,?EEDCEGFGDGGGGEGF<@FGFCFFCGGGGGGDGGFAGGGGGGGGGGFB:FE@GGGGGFEFEFFGDGFGGGFGGGGGGGFFD@CCCCC
@s201 65
TGAGGAATATTGGTCAATGGGCGAGAGCCTGAACCAGCCAAGTAGCGTGCAGGATGACGGCCCTATGGGTTGTAAACTGCTTTTATAGGGGGATAGAGTGAGCTACGTGTAGCTTATTGCAGGTACCCTATGAATAAGGACCGGCTAATTCCGTGCCAGCAGCCGCGGTAATACGGCAGGCCCGGGCGTTATCCGGATTTATTGGGTTTAAAGGGAGCGTAGGCCGTTTGTTAAGCGTGTTGTGAAATGTAGTGGCTCAACCAGGGCATTGCAGCGCGAACTGGCAGACTTGAGTGCGCAGGAAGTAGGCGGAAGTCGTCGTGTAGCGGTGAAATGCTTAGATATGACGAAGAAATCCGATTGCGGAGGCAGCCTGCTGTAGCGCAACTGACGCTGAAGCTCGAAAGCGTGGGTATCGAACAGGATTAGATACCCT
+
<FEEFGGGGGGGFGGGGGGFGGGGGGGGGGGGGGGGGGGF@FGGGGGFGGGDEFEGFFGFG+FGCFGFGGGFGGGGGG9=ECEFGGGGGGDGG:DFFF<EGGGGGGGGGGGFGGGGGDFE9FGGGGFFC@FGGGDCFCFGGGGGEG7BFF<FCDCEEGFF7FFGECCFCFCGGGGG*:*:FE*4:F5C**;CEF@DGD<97+?BC61**+33<@C)E@F<;<C4?B:7,C@8<CF>G>GGCCCE=<CCD9,,<E?8C31>@FF<@E:=:<EBCFEEBE#=?CDDA9FC==,A)@6F68FEFEFGE6FDF>F;@4++8@+BDFB6=EEE=4,A,DFD>-<D<AEAAC=DA,<@=B7GGF==EFCCCFEE:,<FDECF8GGGFGGGGFCFECFCFFFEFECFDDFFFDGFEGDCGGGAGGGFEGGGDFGGGFDCCCCC
@s201 66
TGGGGAATATTGCACAATGGAGGAAACTCTGATGCAGCGACGCCGCGTGAAGGATGAAGTATTTCGGTATGTAAACTTCTATCAGCAGGGAAGAAAATGGCGGTACCTGACTAAGAAGCCACGGCTAACTACGTGCCAGCAGCCGCGGTAATACGTAGGGGGCAAGCGTTATCCGGATTTACTGGGTGTAAAGGGAGCGTAGACGGCACGGCAAGCCAGATGTGAAAGCCCGGGGCTCAACCCCGGGACTGCGTTTGGAACTGCTGAGCGAGAGTGTCGGAGAGGCAAGTGGAAGTCCCAGTGTAGCGGTGAAATGCGTAGATATTGGGAGGAACACCAGTGGCGAAGGCGGCTTACTGGACGATGACTGACGTTGAGGCTCGAAAGCGTGGGGAGCAAACAGGATTAGATACCCT
+
FFFGFCEGGEFFGGGGGGGGGGGGGGGGGGGGGGGFGGGG@FCCGGG@FGGGGFDDF6C,EFGGGFGGFG8FCFCFCFFGGCFGGGDEFGF8FFGGFCF@<C7:@CF9FGGF9A,CB<FG,8>=CCFFFFEG@FD+<>8@85:DGGEGG*<@<,6@>FDFEGGC:@1+FFEC<CCCEB7<,+,7CF*8<,?23?C1:E?EC7:<AEC&8:8521;5@+:2,?<D5:0DGECC:GFF:F'FDGGE@:8@5+@*+F@,9E=D+9A>=<+@?A78DE@@=4E:@,>,<A?9E9E,E>,FFEE,FDCE5GEE@,FF?,@>,EE8GFE8FEEGGFGFGGGFGDDGGGFFFEEGGGGFFGGGGGEFFFFC@CFF:F<GFAFEC@GEGGGFCCEGGFGGGGGFFCB@FGGGGGGGFE?CCC<C
@s201 67
TAGGGAATCTTCGGCAATGGGGGCAACCCTGACCGAGCAACGCCGCGTGAGTGAAGAAGGTTTTCGGATCGTAAAGCTCTGTTGTAAGAGAAGAACGAGTGTGAGAGTGGAAAGTTCACACTGTGACGGTAACTTACCAGAAAGGGACGGCTAACTACGTGCCAGCAGCCGCGGTAATACGTAGGTCCCGAGCGTTATCCGGATTTATTGGGCGTAAAGCGAGCGCAGGCGGTTAGATAAGTCTGAAGTGAAAGGCTGTGGCTTAACCATAGTACGCTTTGGAAACTGTTTGACTTGAGTGCAGAAGGGGAGAGTGGAATTCCATGTGTAGCGGTGAAATGTGTAGATATATGGAGGAACACCGGTGGCGAAAGCGGCTCTCTGGTCTGTAACTGACGCTGAGGCTCGAAAGCGTGGGGAGCAAACAGGATTAGATACCCT
+
GGFGGFEFGGFGGGGGGGGGGGGGGGGGGGGGGGGFGGGGGGGGEGG>FEEFGGGGGFGGCFGGGGG7?FC<FGGFFFGGEEFGGFGGEGGGGGGFCEGFFFGGGGGFGGGGFGAE9FGGG8FFFF=FEGFGGGGGGGGGGGGFGECFFGFCGFDEDC@<@DGGFGF<F77=*=CCF?F,*+2*=2=FF<B81:?BE=C1.#5:3<C73<<EFEEFG1+76*CGFFDC;65;5;,=C@@<E@@FGC@;<#C@7FF?DFFFF=C>FFG<GGC@4FEG;CFCGGFCGGFFF<C,8,=FF8FFFFGGFFF8F<8DFGFED@,@DGFECFGC=>F@FGDFE9EFFGGFDE,GGGGGFF<F?EFCCGGGFF=:FF@:EGGGGGGGGFAGGGGGGGGGGGGGEGGGFGGGFFGFEC@EGGGGGGGGFGGGFFFGGGGGGGGGCCCCC
@s201 68
TGAGGAATATTGGTCAATGGGCGAGAGCCTGAACCAGCCAAGTAGCGTGCAGGAAGACGGCCCTCTGGGTTGTAAACTGCTTTTAGTTGGGAATGAAGTGCACCACGTGTGGTGTTTTGTATGTACCATCAGAAAAAGGACCGGCTAATTCCGTGCCAGCAGCCGCGGTAATACGGAAGGTACAGGCGTTATCCGGATTTATTGGGTTTAAAGGGAGCGCAGGCGGACCTTTAAGTCAGCTGTGAAATACGGCGGCTCAACCGTCGAACTGCAGTTGATACTGGAGGTCTTGAGGGCACACAGGGATACTGGAATTCATGGTGTAGCGGTGAAATGCTCAGATATCATGAAGAACCCCGATCGCGAAGGCAGGTATCCGGGGTGCAACTGACGCTGAGGCTCGAAAGTGCGGGTATCAAACAGGATTAGATACCCT
+
FGGGGGGGGGGGGGGGGGGGFFGFFGGGGGGGGGGGGGGGGFGGGGEGEGGGGGGGGGGGGEGGG8FGGFEGGGGGGGGGFGFGGGGGGGGGGGGGGFGFDGGGGGGFGEFGGGFGGGGGFGGGGGGFGGF9FGCFFFGGCFGGGGGGGGGGCF<FGC<CGGGGDEFGGGG@FFGGGEGCF,CFGGGGGGGGGFGG5FGFGCECFGG@GGF@9?EFGFG31;CDB5CCE;FGGGGACFF?FC==,A:=*:@CCEEGFD<27ECFCGGGFGDB@GFE9ADD=<FFFFGGEA68)F8GFE@,8A8AEAEC<9E9@99EEC+GFFDGAGEFGFFFDGGE><EDGGGGFFGGGFAFGGGE>FD+:EEFFEFGGGGGGEGGGGGGGGGGGGGGGGGGGGGGGGGGGGGGGGGGGGGGGGFGGGGEFGGGFFGFGGFBCCCC
@s201 23715
TGGGGAATATTGCACAATGGGGGAAACCCTGATGCAGCGACGCCGCGTGGAGGAAGAAGGTCTTCGGATTGTAAACTCCTGTTGTTGAGGAAGATAATGACGGTACTCAACAAGGAAGTGACGGCTAACTACGTGCCAGCAGACGCGGTAAAACGTAGGTCACAAGAGTTGCCCGGAATTACTGGGTGAAAAGGGAGAGAAGGCGGGAAGACAAGTTGGAAGTGGAATCCATGGGCTCAACCCATGAACTGCTTTCAAACCTGTTTTTCTTGAGTAGTGCAGGGGTAGGCGGAGTGCCCGGGGTAGCGGTGGAAGGCGTAGATATCGGGAGGAACACCAGTGGCGAAGGCGGCCTACTGGGCACCAACCGACGCTGAGGCTCGAAAGTGTGGGTAGCAAACAGGATTAGATACCCT
+
F8@E7C:8FFFGGGGG8FE,@FCB@FC,:<6FFFDDGGEFGGGG7:B7C76FEGFEDF<,4C9CEF:=77=DFF,CEFG<FA,FDC<FECF<EFFEFFFFFC@FFDCCG<FFFF,B<=,5DDFEC:C8,,<BEGG+@=FCEG8FGGGG<>FFB:F3>FE;CB,FC8,3<,,,,3C*<FF89<F,:<***8?;+F@F=*<*)E@*:E>8828C@?0CF>,C3,=<6,9>3<C?F-G?8EFFF>,;FF@$>6F<EA,8B:<(8FFB<B3B?F>?@C29;DC8,#'>C+EFB7FFFEB+8CFD98GEAGGDGFEA+A+>7GED:+:B7GDGF9FGGGEFEE=@GGFFGFCEC@EC,DGFDFGGGGFF@FCC:CB@EDDE8FC8CEGGCFGGCFFGGGGFGFEE<GGGGFGFFFE@@<CC
@s201 70
TGAGGAATATTGGTCAATGGGCGAGAGCCTGAACCAGCCAAGTAGCGTGCAGGATGACGGCCCTATGGGTTGTAAACTGCTTTTATATGGGGATAAAGTGTGGGACGTGTCCCATATTGCAGGTACCATATGAATAAGGACCGGCTAATTCCGTGCCAGCAGCCGCGGTAATACGGAAGGTCCGGGCGTTATCCGGATTTATTGGGTTTAAAGGGAGCGTAGGCCGGAGATTAAGCGTGTTGTGAAATGTAGATGCTCAACAGCTGCACTGCAGCGCGAACTGGTTTCCTTGAGTACGCACAAAGGGGGCGGAATTCGTGGTGTAGCGGTGAAATGCTTAGATATCACGAAGAACTCCGATTGCGAAGGCAGCTCACTGGAGCGCAACTGACACTGAAGCTCGAAAGCGCGGGTATCGAACAGGATTAGATACCCT
+
FGG@GGGGGGGGGGGGGGGGGGGGGGGGGGGGGGGGGGGGGGEFGGDFGFGGGGGGFFFFGGGGGGGGGGGGGFGGGGGGFFGGGGGGGGGEGGGGGGFGGGGGGGGGGGGGGGGGGGGGE9FGGGGGGGGFGGGGGGGGGGGEE@CGGFGGGFDFGGGGGGGGGDBCGGGGGGCFEGGGFGA<FG*:FEEGCGGEGDG@DGGGG;EGEBEG/<F:C2C=@7EFFEE@E5+<AFF<E*CGGGFE:@FFFF>>:C8FFFFFFF#DF9D@C<C97@>EEDGGGGGGFGFC9DAD5F8CGGGGDGD@8+GGGGEGFGGGGGGFADCDFEGGGFF;CCFDCGFCGCGGGGGGGGGGGGGGGGGGGEEGF9GGGFGGGGGGGFEGGGGGDFFGGGGFGFGGGGGGGGGGGGGGGGGGGFGGGGGFFGGGGGGFGGGCCCCC
@s201 71
TGGGGAATATTGCACAATGGGGGAAACCCTGATGCAGCGACGCCGCGTGGAGGAAGAAGGTCTTCGGATTGTAAACTCCTGTTGTTGGGGAAGATAATGACGGTACCCAACAAGGAAGTGACGGCTAACTACGTGCCAGCAGCCGCGGTAAAACGTAGGTCACAAGCGTTGTCCGGAATTACTGGGTGTAAAGGGAGCGCAGGCGGGAAGACAAGTTGGAAGTGAAATCTATGGGCTCAACCCATAAACTGATTTCAAAACGGTTTTTCTGGAGTAGTGCAGAGGTAGGCGGAATTCCCGGTGTAGCGGTGGAATGCGTAGATATCGGGAGGAACACCAGTGGCGAAGGCGGCCTACTGGGCACCAACTGACGCTGAGGCTCGAAAGTGTGGGTAACAAACAGGATTAGATACCCT
+
FFGFGGGGGGGGGGGGGGGGGGGGGFFFGGGGFDGGFFEEG:EGGGGFGGGGGGGGGGGGGGFGGCFE7FCFFGGFFGGGGGGGEF?@FE+BCEFFG9ECFCFGFGGCDFFFGGGGGGGGGGGGGCFDA97@C<EFFAAC<><F**:FGF>FFGCFF7F;F7>;C64164:;<CE?GGGGBC%FGFFC<<2C9CD9ACC9=CDCEEG9:57,>D>156?F,9DFF;<E>CF<DCFBDGFF8<EA7#FG>FB47F>:3:C7++EFGD3C@<,F7C=FGFFF8B9DGGGGGFFGFDECB=7GFFC85C@8FE<@8FC=GGGGGEFCEGGGGFFF@FGF@EFEEEF@FGEGGGGGFCFGGGGGGGGGGGFGGGGGGGFEGGGGFEFCGGGGGFGFGGGFFDGGGGGGGGGGGGGCCCCC
@s201 25070
TGAGGAATATTGGTCAATGGGCGAGAGCCTGAACCAGCCAAGTAGCGTGCAGGATGACGGCCCTATGGGTTGTAAACTGCTTTTATAAGGGAATAAAGTGGGAGTCGTGACTCCTTTTGCATGTACCTTATGAATAGGGACCGGCTAATTCCGTGCCAGCAGCCGCGGTAATACGGAAGGTCCGGGCGTTCTCCGGATTTATTGGGTTTAACGGGAGCGTAGGCCGGAGATTAAGCGTGTTGTGAAATGTAGACGCTCAAAGTCTGCACTGCAGCGCGAACTGGTTTCCTTGAGTACGCACAAAGTGGGCGGAATTCGTGGTGTAGCGGTGAAATGCTTAGATATCACGAAGAACTCCGATTGCGAAGGCAGCTCACTGGAGCGCAACTGACGCTGAAGCTCGAATGTGCGGGTATCGAACAGGATTAGATACCCT
+
CEEFFGGGGGGGFGGGGFCFFFGC+@FFF,;CCFGGGGGFGGFGFGGGFGGCFGFFGGCECBFFGGGCE8BF@FDFGFFFFFCF<FCEFGCCFE,:B<CFGGGGCG@FFGGGCFAE9F<DGGGFGFCGG,<AFGGG,EDD>FFG7CCFBGGE@,>:F,@B7@CFB+F7C@FCFG<@FEFCECGGG@7@FC#32C<F5;5AC+CF?C<FCEE@,=C3CD3)>;CECGF/C?EF7C=DFD<@FFEECDFE@C=CFDC?8?FD$FCGFF>AFE>->GE:C:9FFFFCGFB,FGFGDB=84,=<GGEEGEEBC8CF@,@EGGFFF9GGBGCGDFAF<F<<9FC,C,C,8<CGGGGFDF7F@,FFGFGFFC<FCFFFFCDF8FCC7FEGEFCGFGFEFDCF8EGFDFEC,+FCF@EGC@EGFE@CEEGGFGGFFGGCCCCC
@s201 73
TGAGGAATATTGGTCAATGGACGAGAGTCTGAACCAGACAAGTAGCGTGCAGGATGACGGCCCTATGGGTTGTAAACTGCTTTTATAAGGGAATAAAGTGAGTCTCGTGAGACTTTTTGCATGTACCTTATGAACAAGGACCGGCTAATTCCGTGCCAGCAGCCGCGGTAATACGGAAGTCACGGGCGTTATCCGGATTTATTGGGTTGAAAGGGAGCGTAGGACGGAGATTAAGCGTGTTGTGAAATGTAGCCGCTCAACGTCTGCACTGCAGCGCGAGCTGGTTTCCTTGAGTACGCACAAAGTGGGCGGAATTCGTGGTGGAGCGGTGACATGCTGATATATCACGAAGAACTCCGATTGCGAAGGCAGCTCACTGGAGCGCAACTGACGCTGAAGCTCGAAAGTGCGGGTATCGAACAGGATTAGATACCCT
+
FGFGFFGD6EED,CFCEGD@FFGGC@FFFFFGFGFFE,AEE,CEFGDCCFG6<@BFEFE:CFF,6C,CCGGEFGAFGGACFFGFGGGD<C?FEED9?EFFG9,9?F@<FA:F,CEADFG@C<,CEGF?EFEDFFGGG,8,,4@C>88<,,,A85++=7@+>,@EB++C<<BF<>8CF:*3,@E*157=F*;CC36*==CECG9<,*44*,,258*)8.522)21=<++;@;F:<4(@CEFCA9CF=,C<>*4*>6FGF7FCF<FCFGC@:@?@:6@C@6+FFFDFD<<FFAF8@EFEFGGF?FGGEFCF8FD?EB>7B>:,F>4AGGF==C9,9CD@<,?,=FFDGFC@E<EEB>CGFF7FEC7FGFGEGGGGGGF8FCEGGDFGGFGECFEGGGGGDGFFFGFFGGEGGGFGFFFFF9EFEFF99GGGFFBB@<C
@s201 74
TGAGGAATATTGGTCAATGGGCGAGAGCCTGAACCAGCCAAGTAGCGTGCAGGATGACGGCCCTATGGGTTGTAAACTGCTTTTATAAGGGAATAAAGTGAGCCTCGTGAGGCTTTTTGCATGTACCTTATGAATAAGGACCGGCTAATTCCGTGCCAGCAGCCGCGGTAATAAGGAAGGTCCGGGCGTTATCCGGATTTATTGGGTTTAAAGGGAGCGTAGGCCGGAGATTAAGCGTGTTGTGAAATGTAGTGGCTCAACCTCTGCACTGCAGCGCGAACTGGTCTTCTTGAGTACGCACAACGTGGGCGGAATTCGTGGTGTAGCGGTGAAATGCTTAGATATCACGAAGAACTCCGATTGCGAAGGCAGCTCACGGGAGCGCAACTGACGCTGAAGCTCGAAAGTGCGGGTATCGAACAGGATTAGATACCCT
+
AFGFGGGGGGCFGGGFGGFF8FGGDCGGGGGGGGGGGGGFGGGEFGGGCGGGGGFG?CBFDGGGGGGGCFFFGGEFGDFGFGGGGGGGFFG,EF@FFGGGGFFAEGGGGGG8DFFGGGEGGCFGGGGG,8<EEECFFGGFGDCG7CCFFD9CFGGGGCFGG?F<BEEGGGGG@,5,3F:FG9CE@F=BF<;,2@C8CGFFGF>GGG<@>,?;C;<44,FF<93D?;CEG9CF9C<<EDEE88BEF<CCF?9F7CEC6.8<FFD=9CD>,EG<F7>@18+68DB86,CBE>A,5GECEE888<GGE>:EFD,F?FB+8:BFAE=@)@CEADAE?FGGGFGDFGGEECGGGGGGFFF7CFF:GGGGGFFGGGGGGFFCF6CCGGGGGGGGGECGGGGGGGGGGCFF@FC+GGGFGGGGGGGFGGGGGGGGGFGCCCCC
@s201 23185
TGAGGAATATTGGTCAATGGACGAGAGTCTGAACCAGCCAAGTAGCGTGCAGGATGACGGCCCTATGGGTTGTAAACTGCTTTTATAAGGGAATAAAGTGAGTCTCGTGAGACTTTTTGCATGTACCTTATGAATAAGGACCGGCTAATTCCGTGCCAGCAGCCGCGGTAATACGGAAGGTCCGGGCGTTATCCGGATTTATTGGGTTTAAAGGGAGCGTAGGCCGGAGATTAAGCGAGTTGTGAAATGTAGAGGCTCAACATCTGCACTGCAGTGCGAACTGGTTTCCTTGAGTACGCACAAAGTGGGCGGAATTCGTGGTGTAGCGGTGAAATGCTTAGATATCACGAAGAACTCCGATTGCGAAGGCAGCTTGCGGGAGTGCGACTGACGCTGAAGCTCGAAGGTGCGGGTATCGAACAGGATTAGATACCCT
+
EEEFFFEGEFFFFDGGGFFB@EFF7CF@FGGFGFFGFDBDEGFAFFCCF7CGGDFGGGGGFFEGG8EFFE7>:?ECFCFFFBEFE,CFFGFFEEFFE<FEFGGGGFG@BF?<BE99FFGE9,FEC5CEEFGGGG9@CFG@E+@FBFCDFFF,<==FGG@3DDCGCCCCFGGFFGFG*@@@,<,>BG1C9?46:>5<=@C<EC9FCFC@E8+5;:75<?GF4:/*32BBG5CAF<?4?*@GEF@E7:9=DG25<0?<=FCFE9AA9FC=GCFA+8+F@32,8DD=8BB=8CFF9:>+GFCGFGFDCGEEGFAE+GGGGGGGGGFE>GFFGGFE:,:,9C98FF<:C9,C,FFECGGGFDE:@,7GGDGGGGGGGEDGGGGGCGGF@FC@F7GGGFGFC:GGGGGDFGGGFCGGGDFGFE<EACGF9GGGGFFC@CCC
@s201 76
TGAGGAATATTGGTCAATGGGCGAGAGCCTGAACCAGCCAAGTAGCGTGCAGGATGACGGCCCTATGGGTTGTAAACTGCTTTTATAAGGGAATACAGTGAGCCTCGTGAGGCTTTTTGCATGTACCTTATGAATAAGGACCGGCTAATTCCGTGCCAGCAGCCGCGGTAATACGGAAGGTCCGGGCGTTATCCGGATTTAGTGGGTTTAAAGGGAGCGTAGGCCGGAGATTAAGCGTGTTGGGAAATGTAGTGGCTCAACCGCTGCACTGCAGCGCGAACTGGTCTTCTGGTGTGCGCACAACGTGGGCGGAATTCGTGGTGTAGCGGTGAAATGCTTAGATATCACGAAGAACTCCGATTGCGAAGGCAGCTCACGGGAGCGCAACTGACGCTGAAGCTCGAAAGTGCGGGTATCGAACAGGATTAGATACCCT
+
CFFGGGGGGGGCFGGGGGCCDFGG7CFGGGGFGGGGGGG@FF@FGGEGDGGDF>EFFGG7FECFGCFF8<=BFD,CA,<F<?CFGFGGAE<BAAE,,AEEFEFFFG74BFB=FFGGGGGGF9EFCFGGFG99FFAFE9,:BD7CGGCFBFDFGG77CFDFGGG?B6<FF*CG9DGGGD7CFFFGGE5F@::BBE7:6,A:1%<8CA'=>@CBCFDAG1F>:2876:-FC;?F<<?AF9E>;<.8<:<E?=&::EFEF<>*;*#<:;D?:65,#CCEE;=2,8FD>8,,?>88)C@76GGFD<8EGGFEF?CD=,CBDGGE?9=CAEB>E9EEC<FD9FEDEEA8?FGGGFFFFF+=FCGCCFEF9A9?GGGEGFEGEFFGGGCGFCFCGEEGGFEF@GGGGCFC,CGGGEGGGGFGGGGFE<FGFCFFFFE6BA8A
@s201 77
TGAGGAATATTGGTCAATGGGCGAGAGCCTGAACCAGCCAAGTAGCGTGCAGGAAGACGGCCCTATGGGTTGTAAACTGCTTTTATAAGGGAATAAAGTGAGTCTCGTGAGACTTTTTGCATGTACCTTATGAATAAGGACCGGCTAATTCCGTGCCAGCAGCCGCGGTAATACGTAGGGTGCAAGCGTTATCCGGAATTATTGGGCGTAAAGGGCTCGTTGGCGGTTCGGCGCGTCCGGTGTGAAAGGCCTTCGCGTAACGGTGGATCCGCGCCGGGGACGGGCGGGCTTGAGTGCTGTAGGGGAGACTGGAATTCCCGGTGTAACGGTGGAATGTGTAGATATCGGGAAGAACACCAATGGCGAAGGCAGGTCTCTGGGCCGTTACTGACGCTGAGGAGCGAAAGCGTGGGGAGCGAACAGGATTAGATACCCT
+
CFGGGGFGGGGFGGFGGFFFFGGGGGGGGGGGGGGGFFCFFFGGGGGFCEFGGEGB@EFFGEFFFGGGGGGGGGGGGGGGGGGGGGGGFGGGGGGGFGGAEFGGGGGGGGGGGGGGGGGGGGGGGGGF,CCEGFGGDGGGGFECD>CCCFEGG<7FFFG+@:,DE>FG@>7A9E*@BFGGCCGBCC>FGGGGFFC*54=F7=F,?<E7F@<=+8*)+,<>((478929**&*:8:&:<*F9C;<<++5<<:*1*CC5<13:<C,:4**>*GEF>@@+@?=DEGGDGDC,868)F8B,4>+DF>EGEFFGDEFE8GGGGECGGEE=?CEFBE?@=<DD-FFFCC@EEGGCFCGDGFGFGGEEGGGGFGGF<FFFFGGEEEGGGGGGFEGGFCGGGGGGGGGGGGF@EGGGFDF@E@DGGFGFGGGGGGGGGGCCCCC
@s201 78
TGAGGAATATTGGTCAATGGACGAGAGTCTGAACCAGCTAAGTAGCGTGCAGGATGACGGCCCTATGGGTTGTAAACTGCTTTTATAAGGGAATAAAGTGAGTCTCGTGAGACTTTTTGCATGTACCTTATGAATAAGGACCGGCTAATTCCGTGCCAGCAGCCGCGGTAATACGGAAGGTCCGGGCGTTATCCGGATTTATTGGGTTTAAAGGGAGCGTAGGCCGGAGGGTAAGCGTGTTGTGAAATGCAGTTGCTCAACATCTGCACTGCAGCGCGAACTGTTCTCCTTGAGTGCGCAGGAAGTAGGCGGAATTCGTCGTGTAGCGGTGAAATGCTTAGATATGACGAAGAACTCCGATTGGGAAGCCAGCTTACTGTAGCGCCACTGACGCTGATACTCGAAAGTGCGGGTATCGAACAGGATTAGATACCCT
+
CFFGGGGGGGGGGGGGGGGGGGGGGGGGGGGGGGGGGGDGGGGGGGGGGGGGGGGGGGGDGFGGGGGGGGGGGGGGGFGGGCFGGGGGFFGGGGGGGGGGFEGGGGGGG?EFGGGGGGCGGGDDEGGGGGGGGGGEGGGGGFGE@8CGGGGGGCFCFFFGFGGGGGEDFG:7<EFGGGGGGCFEGGDGFG68EF>DEEGGFG>GC<<B7BECCFGAB>GFD0DGGDGFGFG:F<CDGCF>;FC7EF,9>GCFFFC>9CGF'CCFGFFFGGFBCDGEEF?EFB<ACB35,>>D8GEFGGEDGFCEFC:GECF@+,+DGFCCGGGGA@EGFGEEFFGFDF<=C,9GGGGGGFF<CFC@B7GGGGFFCE<FAAGGGGGGGGGGGGGGGGFGGGGGGGGGGGGGGGGGGGGGGGGGGGGGGGEFFGGGGGGFGGGCCCCC
@s201 79
TAGGGAATCTTCCACAATGGGCGAAAGCCTGATGGAGCAACGCCGCGTGGGTGAAGAAGGTCTTCGGATCGTAAAACCCTGTTGTTAGAGAAGAAAGTGCGTGAGAGTAACTGTTCACGTTTCGACGGTACCTAACCAGAAAGCCACGGCTAACTCAGTGCCAGCAGCCGAGGTAATACGTAGGGGGCAAGCGTTATCCGGATTGATTGGGCGTAAAGGGAACGCAGGCGGTCTTTTAAGGCTGATGTGGAAGCCTGCGGCTGAACCTGAGTAGTGCATTGGAAACTGGGAGAGTTGAGGGCAGAAGAGGAGAGTGGAACTCCATGTGTAGCGGTGAAATGCGTAGATATATGGAAGAACACCAGTGGCGAAAGCGGCTCTCTGGTCTGTAACTGACGCTGAGGTTCGAAGGCGTGGGTAGCAAACAGGATTAGATACCCT
+
FD<FGGFF<FG<FGGGGGGGGGGGGEGGGDGFFGGGFFGFGGEDFEGFG::@FGGGGGGFFFFGFGGD,CFF=FFFBB7FAFF5:BFF?F9FCEGE=,A<C:+B+:BF9FC9FGGGFDF<,BAFC@:CFGEDCF88B9FD<,,>C@C:F7:F,,3,,7,@D9<A7EFC7F<***6<,3@=<C::1*CCEDC8C=*15=81<?;C5,=340;*:@8@>.@/78*67<&75@:*CE@=@:BF=EFC@@:+,,5,@+>+7CDA>7,FC,A5@,CEF9FGFGGFF;=D?GEEA5,:<,CFE8B,,,EC,DE>@E99,FEEGFD8BE59,ECE6BECCCEC,:?@6,GFCECFFFC<EFGGGFC9<FFCCF:GEFD8+GEFGFCC,,E?FCGGGGFGGGGGGGGGECGGGGDGGFDGGGGGFF9GGGFGGGGGGGEGGGGEACCCC
@s201 80
TGGGGAATCTTCCGCAATGGGCGAAAGCCTGACGGAGCAACGCCGCGTGAGTGATGACGGCCTTCGGGTTGTAAAGCTCTGTGATCGGGGACGAACGGTCAGCAGACGAATACTCTGCTGAAGTGACGGTACCCGAATAGCAAGCCACGGCTAACTACGTGCCAGCAGCCGCGGTAATAAGTAGGTGGCAAGCGTTGTCCGGAATTATTGGGCGTAAAGCGCGCGCAGGCGGCTTCTTAAGTCCATCTTAAAAGTGCGGGGCTTAACCCCGTGATGGGATGGAAACGGAGAGGCTGGAGTATCGGAGAGGAAAGTGGAATTCCTAGTGTAGCGGTGAAATGCGTAGAGATTAGGAAGAACACCGGTGGCGAAGGCGACTTTCTGGACGACAACTGACGCTGAGGCGCGAAAGCGTGGGGAGCAAACAGGATTAGATACCCT
+
FFGGGGGGGGGGGGGGGGGGGGGGGGGGGFFGGGGEGGCFFGGDGGGCGGDGGGGGFGGGGGFFGGGGGEGGGGFEECFFGGGGGGGGGGGEGEFFGGGGGGGGGG8FF@EGGGGGGGGGGGGG@,FFGGGGFFGGGGG@FGGDDGF:FGG7CCFG9<@<AF7<BCF:FFD=FGC7FCA,25<:C0<CGF9@CEACCCFF*5*?*<CF7CFF344>G39/4F:7;?8:1*?:5#<4FC?CC69CC*97?CC<EGGECED@C5:+:CE0<>F<GGGF6C<FC>8+6+,D=D,GGDCFC=F87DEFGFE,CFGGD?E?,BFGFGFFGGGCC=GGGFFFFCCFGGFE8EDCAGGGGFA?FCCGGGGGGGEEDFCCGFFFFGCGFGGGGGDGFGDGGGF8EGF8GGGGGGGGGFCGGGGGGFCECGGFGGGGGGGGGGGGCCCCC
@s201 23193
TGAGGAATATTGGTCAATGGGCGAGAGCCTGAACCAGCCAAGTAGCGTGCAGGATGACGGCCCTATGGGTTGTAAACTGCTTTTATACGGGGATAAAGTGAGCCACGTGTGGCTTATTGCAGGTACCGTATGAATAAGGACCGGCTAATTCCGTGCCAGCAGCCGCGGTAATACGGAAGGTCCGGGCGTTATCCGGATTTCTTGGGTTTAAAGGGAGCGTAGGCCGTCTGTCAAGCGTGTTGTGAAATGTCGGGGCTCAACCTGGGCATTGCAGCGCGAACTGGCAGACTTGAGTGCGCAGGAAGTAGGCGGAATGCGTCGTGTAGCGGTGAAATGCTTAGATATGACGAAGAACTCCGATTGCGAAGGCAGCCTGCTGTAGCGTAACTGACGCTGAAGCTCGAAAGCGTGGGTATCGAACAGGATTAGATACCCT
+
CFGGGGGGGGGGGGGFGGGDCFGGGGGGG8FFGGGGGFDFGGGFGGGGEEGGGGGGGGGGGGGGGFGGGGEGFBFGGGGGCEFFGGGGEFFGGCFGFGGCFECFEFGGGGGDFGGGGGGG9FEGGFGDFGGFFFFFGGFFGC+CGCEGGGGGGGGGFGFFFCC7FCFDGGGFDFGG@@C<:FCCFEEGGG7;@FFGEEEG.@=CFF<C?FGFGFE>E6GF?:8C#A;5CFC@:EC>E6EGFDD25DC:>?EFGFE<F>>FDCEGFE@EDFECF@@:8DC=<GGFFFADEDFD>EEFC8FF9<,FECGECGE@4+8+GGGEFFGGA@,GGGGEA?F>GE<8GECFFFDGGFFGFFDGFFGECEDGFGGGGGFEF<CFFFECDGGGGGFF:B7GGFGGGGGGFFFGDGGGGGGGGGGGGFF@ACGGGGGGGFF<CBAB
@s201 82
TGAGGAATATTGGTCAATAGACGAGAGTCTGAACCAGCCAAGTAGCGTGCAGGATGACGGCCCTATGGGTTGTAAACTGCTTTTATAAGGGAATAAAGTGAGCCTCGTGAGACTTTTTGCATGTACCTTATGAATAAGGACCGGCTAATTCCGTGCCAGCAGCCGCGGTAATACGGAAGGTCCGGGCGTTATCCGGATTTATTGGGTTTAAAGGGAGCGTAGGCCGGAGATTAAGCGTGTTGTGAAATGTAGTGGCTCAGCCTCTGCACTGCAGCGCGAACTGGTCTTCTTGAGTACGCACAACGTGGGCGGAATTCGTGGTGTAGCGGTGAAATGCTTAGATATCACGAAGAACTCCGATTGCGAAGGCAGCTCACGGGAGCGCAACTGACGCTGAAGCTCGAAAGTGCGGGTATCGAACAGGATTAGATACCCT
+
EGFGGGGGGGGGGGGGGGGGGGGGGGFGGGGGGGGGGGGGGGEFFGGGGGGGGGGGGGGGGGGGGGGGGGGFFG<FGGGGGGGGGFGGGCGFGGGFGGGGGGGGGGGGGGGGGFGGGGGGGGGGGGFGGGFFGGGGGGGGGGGDGGGGGGFGGGGGGGGGGGGGGGGGGGGGECFGFGGGGGGGGGGGGDE8CGGEEDEGGFEGGF<FEF8C6?FAG>:>?9C;CCGEGCFGEFC9C9E8CFFGC?,FC>>AFGFDFD9>DFFGFFGCF?DFGFCF<GFGGFGFGGGDGFFC)C8BEE8GD8GGGGGFC,FB=@+CGGDEEGEE=EEEA;?AFGFDGGGGFE,F8GGGGF9GEFGGGGFCF:FFECGGFGFGGFGGGD@GGGGGGGFGEGFGGGGGGGGFFEFGGDGGGGFFGGGGGGGFGGGGFGGGGGFC@BAB
@s201 83
TGAGGAATATTGGTCAATGGGCGAGAGCCTGAACCAGCCAAGTAGCGTGCAGGATGACGGCCCTATGGGTTGTAAACTGCTTTCATAAGGGAATAAAGTGAGTCTCGTGAGACTTTTTGCATGTACCTTATGAATAAGGACCGGCTAATTCCGTGCCAGCAGCCGCGGTAATACGGAAGGTCCGGGAGTTATCCGGATTTATTGGGTTTAAAGGGAGCGTAGGCCGGAGATTAAGCGTGTTGTGAAATGTAGACGCTCAACGTCTGCACTGCAGCGCGAACTGGTTTCCTTGAGTACGCACAAGGTGGGCGGAAGTCGTGGTGTAGCGGTGAAATGCTTAGATATCACGAGGAACTCCGATTGCGAAGGCAGCTCACTGGAGCGCAACTGACGCTGAAGCTCGAAAGTGCGGGTATCGAACAGGATTAGATACCCT
+
FFFGFFFGFGGGGGGGGGGGGGDC@EGGGGGGGGGGFGGGGGC@FFFGGGGGGGGGFGGDGFGFFE9EFGDFFGGEFGGGGGGGGGGGGGGFG8AEFFGGG9CFGGGF,ECE5,EEGGGGGG9<CFGGGEGGGGFF9?AACFEGG7>FFG9FFGG+FFFGG8CFE6CFF@:@@;*@*>*FG>C1*C*<=8;<C@CC=EE</:?45<7C:C94?<F:E1:.(CGD<CEEEE?9CFF:E58E<FFED?ECFD::7</?,C7@*@:,FCD,*F>>CEEGGGFGGGFGFEF<=,EF:86BEC,GFA7+B+>EF6CB@+7E=7GFFEC@)CB9CEFGFGGFEC:8FEGFE8FCFAFEECDGGFFEEGGGGGFGFEEGCGGGFEF=EGGFGGFCGGGGGGGG@GGGDFGFFEGCGGGFGGGGDGGFGGGGGGGGGGGCCCAC
@s201 84
TGAGGAATATTGGTCAATGGGCGAGAGCCTGAACCAGCCAAGTAGCGTGCAGGACGACGGCCCTATGGGTTGTAAACTGCTTTTATGCGGGGATAAAGTGTGGGACGTGTCCCATATTGCAGGTACCGCATGAATAAGGACCGGCTAACTCCGTGCCAGCAGCCGCGGTAATACGGAAGGTCCGGGCGTTATCCGGATTTATTGGGTTTAAAGGGAGCGTAGGCCGACCCGTAAGCGTGGTGTGAAATGTCGGGGCTCAACCTGGGCACCGCAGCGCGAACTGGGGGTCTTGAGGTCACGGGAGGAAGGCGGAATTCGTGGTGTAGCGGTGAAAGGCTTAGATATCACGAAGAACTCCGATTGCGAAGGCAGCTCACTGGAGCGCAACTGGCGCTGAAGCTCGAAAGTGCGGGTATCGAACAGGATTAGATACCCT
+
CGFGFGGGGGGGGEGGFDGGGGGGGGGGGGGGGGGGGGGGFG9FFGGGGECEGGFGGGGGGGGGD8FFEFFGEGGGGGCCEEGGGGGDEGGGGC<BFGGGGGGGGGGGGGG9DDFGFADFGGGGGGFGGEFGGGFGGCF<>FC@@:@CBB,?CFGEGGGGGGG,48@FGGGC<FFE*<C:BGAEC@EG8/CFCFGEEC;:FGCGGGCG5AFGF?C);9EE(48>/<5@EC#6<<F::7E#@C48ACCBF=FFF5GGFFE=@CFCFG>FCF>>9E6>6C=DGGF>FD=GFCBB:,+?GGGGGF;EACFBC8CDB8EEEF@BAGEGFEC@CFFFC9,FDFGGFEFFFFECGDDGFGGGEGFCF7GGGFCDCFFFGGGGGGGGGGGGGGFEGGGGGGGGGGGGFGGGGEF>GEGGEDDEGFGGGGGGGGAFFFGCCCCC
@s201 85
TGGGGGATATTGCACAATGGAGGAAACTCTGATGCAGCGACGCCGCGTGAGTGAAGAAGGATTTCGGGATGTAAAGCTCTATCAGCAGGGAAGAAAATGACGGTACCTGACTAAGAAGCCCCGGCTAACTACGTGCCAGCAGCCGCGGTAATACGCAGGGGGCAAGCGTTATCCGGATTTACTGGGGGTAAAGGGAGCGTAGGCGGTGACGCAAGTCTGAAGTGAAATACCCGGGCTCAACCTGGGAACGGCTGTGGAAACTGTGTTGCTAGAGTGCTGGAGAGGTAAGCGGAATACCTAGTGTAGCGGTGAAATGCGTAGATATTAGGAAGAACACCAGAGGCGAAGGCGGCTTACTAGACAGTAACTGACGTTGAGGCTCGAAAGCGTGGGGAGCAAACAGGATTAGATACCCT
+
FFFGGGGGEFGGGGGGGGGGGFFFEF@EFGGGGGGGGGEGGGEGGGG@FGGGGFFFGGG,<CFGGCD+@FGCFDFEFGFGGGA<F<E<FGFFE<FFED,,AB7F@FFGCDGCDF8?<D,<<:CE7>FFB,@FFF7DCCF+35,<8CEGF713@F**8<C<FF@C;3::F:F=,?C<*=<F<G:C?C#229*F>2F><5?:53#+</A5,+@C)FCCE>B;,39GFC9ECFCC3=,CFDC3:,@,F8EC@+,*A,@,FE9+DDB,,,EE=<A9)F?B,9GFFA=FFCECEGF>9E9,9,,?FFE@>GEGGFFA?8:EGGGGGFDGGGGGGGFA7GFFFFFC:,GFEFCEGGFGFGGFF@EF9ECFFGGGGGFFE<,EGGF@FGGGGGGFFFGGGGGGECFFGGGGGGGGGGGCCCCC
@s201 86
TGAGGAATATTGGTCAATGGGCGAGAGCCTGAACCAGCCAAGTAGCGTGCGGGAAGACGGCCCTATGGGTTGTAAACCGCTTTTGATTGGGCACAAAGCGCGCCACGTGTGGTGCGTTGCGTGTACCTTTCGAATAAGCATCGGCTAATTCCGTGCCAGCAGCCGCGGTAATACGGAAGGTACGGGCGTTATCCGGATTTATTGGGGTTATAGGGAGCGCAGGCCGTGGGTTAAGCGTGTCGTGAATGTCCGTCGCGCAGCGGCGGACGTGCGGCGCGAACTGGTCCACTTGAGTACGCGTGACGTTGGCGGAATGCGTGGTGTAGCGGTGAAATGCTTAGATATCACGAAGAACTCCGATTGCGAAGGCAGCTGACGGTAGCGCAACTGACGCTGAGGCTCGAAAGTGCGGGTATCGAACAGGATTAGATACCCT
+
EEFFCEFGGGFGGGGFDFGGDGGGECEGGGGGGGGGG<FFGGFGGFGG>EEDEGGGGGGEGGGGGCFFGFCEGGGGGGGDC8AFFC9AEFE,AFGGGG,@F+CEDEEFFGFEFGGGGGCEGCFG7FFFCFGGGDFFGEC,@FCF@FDGGF,EF:@GGGFFGGGGG*<FFCFGFFCFE*48?F9FC@EC:>8*9@CE27++2*+<<F*28@+<CC67>3:3.71*0.3C55+58<C,28;8F>;2++*ECCEC*3*14<<*@F>1*C>><5GFGFCF8G?A=@FFGD9@8DFFDE@3C87F+D>CGGGEECE9668+EF8BDDEE=F@EGEE;@?,99DE,F8<A,78GFADGCGGGEEE@+FGEEFEGGFFEFCEFCDDCCC7GGGFGGFFDFEAGFGFE8CFC@GGEEEGFEGEGGGGEFGGGFGFAGFFCCCCC
@s201 87
TGGGGAATATTGCACAATGGGCGCAAGCCTGATGCAGCCATGCCGCGTGTATGAAGAAGGCCTTCGGGTTGTAAAGTACTTTCAGCGGGGAGGAAGGTGTTGAGGTTAATAACCTCAGCAATTGACGTTACCCGCAGAAGAAGCACAGGCTAACTCCGTGCCAGCAGCCGCGGTAATACGGAGGGGGCAAGCGTTAATCGGAATTACTAGGCGAAAAGCGCACGCAGGCGGGCTGTCAAGTCGGATGTGAAATCCCCGGGCTCAACCTGGGAACGGCATTCGAAACTGGCAGGCTGGAGTCTTGTAGAGGGGGGTAGCATTCCAGGTGTAGCGGTGAAATGCGTAGAGATCTGGAGGAATACCGGTGGCGAAGGCGGCCCCCTGGACAAAGACTGACGCTCAGGTGCGAAAGCGTGGGGAGCAAACAGGATTAGATACCCT
+
EFFGGGE@CFFCGGGGFFFFGGFGGEGGG9<DEFGGGCFG9<FEFGDCFGFGGFFGCFFGCCFGGGGGCFGGGFF9FGGGDCFGGFGGGGCCEEGGGGFGEFFGG8=FFF9DF=B,BFDGFFGGGGG+DDFFC7BGE+D<FEF8:B,<DDFGF7D9FEFC7FFFD,:>,<FCGGGEFC:FCBEC<***/;@*AC55=F98<3?CFF7:+<<*:*255,*793*7;+(05C5*29E<@FF<,/2:54C4@FA3=C<:1:=2,6CD,:>:@FBEF>433,:+F;;8?D?EGFBFD?DBFFGFFGFFACF+@7GGFB>57,,8@=<,<AA6@5@8>E;EGECCGDC:+F,?99F8<FGFFAD>=+:EECE=?B,:DGGGEGFGF<E?GGFGFFCCEGGGGGFGGGFCCGFFF@CGCDFGGFGGGGFBCGGFGGGGFGGGCCCCC
@s201 23449
TGAGGAATATTGGTCAATGGGCGAGAGCCTGAACCAGCCAAGTAGCGTGCAGGATGACGGCCCTACGGGTTGTAAACTGCTTTTGCTGGAGAATAAAACGCCCCACGCGTGGGGCCTTGCATGTATCCAGTGAATAAGGACCGGCTAATTCCGTGCCAGCAGCCGCGGTAATACGGAAGGTCCGGGCGTTATCCGGATTTATTGGGTTTAAAGGGCGCGCAGGCGGAGGAGCAAGCCAGCCGTCAAATGTCGGGGCTCCACCCCGTTGGGCGGTTGGAACGGGTTCCCTTGATTGCGGGAGAAGAAGGCGTAACTCGTGGTGTAGCGGTGAAATGCATAGATATCACGAAGAACTCCGATTGCGAAGGCAGCCCTCCGGCCCGCCAATGACGCTCATGCTCGAAGGCGCGGGTATCAAACAGGATTAGATACCCT
+
EAEFGFFGGGFGGGGGGGFCFGGGGGGGGGGGGGGGGGGFGGGFCGGGCGGGGGGGGGGGGGGGGGGGGGGGEFEFGGGG99FFFCEAFGGGGGGGGGG7CEG+?=:C76:CFGCFGGGGGGGGFDFGGGGGFGGGGGGFGGGGGGGGGCGGGGGGGGGGGGGGGGGGGGG@@CFGGGEG7<FCFGCGEEB8BFGDGGGC9;*<E1;G?GGGGGD9GCF@FFCCEG:@GC));?CBDFF8??BC7CCEFDAGGGD@C<%CEEE7FB7;#FDFD;FE,1:@(F<F@>8:@,F?C:@E<AD3CAFCGFCCC@6++GEEFCCAFEEAGGGGFFE:<E=@<,+C4FEF@=FB9,FE8+FB+FCG@FDFF9E=8,EFC==7GGGGGGFCFC@@C6EFDGGGGGGFCGGCEF@F@GGGGGGFF<FEAGFFFGDFDGCC@A-
@s201 89
TGAGGAATATTGGTCAATGGGCGAGAGCCTGAACCAGCCAAGTAGCGTGCAGGATGACGGCCCTATGGGTTGTAAACTGCTTTTATAAGGGAATAAAGTGAGTCTCGTGAGACTTTTTGCATGTACCTTATGAATAAGGACCGGCTAATTCCGTGCCAGCAGCCGCGGTAATACGGAAGGTCCGGGCGTCATCCGTATTTATTGGGTTTAAAGGGAGCGTAGGCCGGAGATTAAGCGTGTTGGGAAATGTAGTGGCTCAACCTCTGCACTGCAGCGCGGAATGGTCTTCTTGAGTACGCACAGCGTGGGCGGAATGCGTGGTGTAGCTGTGAAATGCTTAGATATCACGAAGAACTCAGATTGCGAATGCAGCTCACGGGAGCGCAACTGACGCTGAAGCTCGAAAGTGCGGGCATCGAACAGGATTAGATACCCT
+
GGFGG<FFGGGGGGGGFFEFGGGGGEEGFFGGGG@FGGGFGFGGCFG@:FGGGCEFFFFE+FCDFGFFGGGEGFFGGGGGECFGFFFGCEFBFFGGGGGGGGAEGGGGGGGAAFFGF<@FGGDECFGGGGGGGGGFFE=FFGEG>EEFDDFGGFF>FGGGG8FFE6FGGFGFF,3CCCEG2BBF*>?C*4;,?F7.:8FCDEB<<727<?C<>FF?GBFBB;CFF<C>=5?:3<C9?#8F>F/A9.:,@9$C@@>4:,F:0+#;@C7=ACCEC=67@,+?+FFD<=A9D?,C)C@@EB44+=B@C@=FC=?9+4@+CC>,CADFEEC94,,AE9GGDDF=?,6,@FGGE,FFEEC<9,A,+FC,FF@,GGGGEFFGFD:GGGGEGFDGF;FFFCFGGGGFD>GGGGGDGGFCCEGFDGGGEEDGFD9GGGFCCCCC
@s201 90
TGAGGAATATTGGTCAATGGGCGAGAGCCTGAACCAGCCAAGTAGCGTGCAGGATGACGGCCCTATGGGTTGTAAACTGCTTTTATAAGGGGATAACGTGAGTCTCGTGAGACGTTTTGCATGTACCTTATGAATAAGGACCGGCTAATTCCGTGCCAGCAGCCGCGGTAATACGGAAGGTCCGGGCGTCATCCGGATTTATTGGGTTTAAAGGGAGCGTAGGCCGGAGAGTAAGCGTGTTGTGAAATGTAGGGGCTCAACCTCTGCACTGCAGCGCGAACTGGTCTTCTTGAGGACGCACAGCGTGGGCGGAATTCGTGGTGTAGCGGTGAAATGCTTAGATATCACGAAGAACTCCGATTGCGAAGGCAGCTCACGGGAGCGCAACTGACGCTGAAGCTCGAAAGTGCGGGCATCGAACAGGATTAGATACCCT
+
GGGFGGGGGF9FGGGGGGGCFGGGDGGGGGGGGGFGGGGGFGGG9FGFEGGGGGGGGFCFGGGGGGGDGGGGG?FFFGFGFGGG<FC,C@F7CEED,+:=F7<E<?DFG8?<,++?,FEFG,CFFDG9,E<FCFFGGGCGGG7FEGGGGGGFGGFGGGDGGGGGDEEEGGGG,DDFGGGGGGG*=CGEGDE65<CCC5C9FGG9CFFGCD@C9CF?EBG;:1/9?C?36#)2AFGAGGF>C?<<C=%EF><E#38?FFD6<*GGGFFEFFGD>:GG>E=?8>B6,DB<E5?903+BEE@F>F+FB+GEGGFD=87EGFBBFFEGFEGFDGFFE?5BDGF=F8FFEDFGE9GFFB==FDGGGFCF9FFGGFEFCC@FDFEF7CGFCGFEGGGGGGGGGDGGGGGGGGGGGGGGGFGGGGGGGGF@BDFCFFGCCCCC
@s201 91
TGAGGAATATTGGTCAATGGGCGAGAGCCTGAACCAGCCAAGTAGCGTGCAGGATGACGGCCCTATGGGTTGTAAACTGCTTTTATAAGGGAATAAAGTGAGAGTCATGACTCTTTTTGCATGTACCTTATGAATAGGGACCGGCTAATTCCGTGCCAGCAGCCGCGGTAATACGGAAGGTCCGGGCGTTATCCGGATTTATTGGGTATAAAGGGAACGTAGGCCGGAGATTAAGCGTGTTGTGAAATGTAGATGCTCAACATCTGCACTGCAGCGCGAACTGGTTTCCTTGAGTACGCACAAAGTGGGCGGAATTCGTGGTGTAGCGGTGAAATGCTTAGATATCACGAAGAACTCCGATTGCGAAGGCAGCTCACTGGAGCGCAACTGACGCTGAAGCTCGAAAGTGCGGGTATCGAACAGGATTAATACCCT
+
EFFFGGGGGGGGGGGGGGGGGGGGGGGGGGGGGGGGGGGFFGFGGGGGGGGGGGGGFEEFGGGGFFFGGGGEGFFGGGGGGFGGGGGGGGGGGGGG<FGGG<CFGGFFFGFGFGGGGGGGGGGGEGEEFGGA?EEFGGGCG7CFE7CFFCFGGGGGGG<=@D?DEGEG:FEGGGDFGGGG7B,:CFDGFGGGGGEGG8=<GGF?CF<?<?<+97:;=*>BCC>DDGFFDGGEEGBGC7CEGGFGC:FAF9AD:DF8FG>GGF7GGGGGGFFBGGGCCD/8GFGGGF@?F8C*FGGGCFCEGFFFEDGGEB;@+CEE@@+:FD>:GGGGFGGEFGFFFFCFAGFGFFGGGFGGF@GEGGGGFDGGGGGGGGGGGGFDFFDGFGGFFFFEDGGGGGFFFEEFCGGGGGEGGGGGGGGFGFFEDFGGGFCGDGCCCCC
@s201 24784
TGAGGAATATTGGTCAATGGACGAGAGTCTGAACCAGCCAAGTAGCGTGCAGGATGACGGCCCTATGGGTTGTAAACTGCTTTTATAAGGGAATAAAGTGAGTCTCGTGAGACTTTTTGCATGTACCTTATGAATCAGAACCGGCTAATTCCGTGCCAGCCGCCGCGGTAATACGGAAGGTCCGGGCGTTATCCGGCTTTATTGGGTTGAAAGGGAGCGTAGGCCGGAGATTAAGCGTGTTGTGAAATGTAGATGCTCAACATCTGCACTGCAGCGCGAACTGGTTTCCTTGAGTACGCACAAAGTGGGCGGAATTCGTGGTGTAGCGGTGAAATGCTTAGATATCACGAAGAACTCCGATTGCGAAGGCAGCTCACTGGAGCGCAACTGACGCTGAAGCTCGAAAGTGCGGGTATCGAACAGGATTAGATACCCT
+
FGGGGGGFGFG9FFGGGGFDGGGDGGG@E<FGGGFGGFGFGFFFFGGDGGGCGGGGGGGGGGGGGGGGGGGGGDF9?FCFGDDDEFCEEEFCGGGGGG9FFGFGG,=FFGGGGFGGG?GFGFGGEFFFFFGG9EE,BF,CF8CGDGGGFGFFG58B<F<++6=<F6@FFCECFAFD7FCEG:FFFEE7F*=FF?F:#4FD<ACGCF?7#<<C9CFFF=E9B=8<1:CEGFCFC#EB@GFFC5C8C9CGGFGGCGFD?<@F8F@CFCFF?=>3EF9FFEC4+GGGFDD:,<GFFFCF8?,,9C,CGGFBCE9GDECEEGFDF@GGFEFCFA9F<FFFDFFAFCCAD7FGGEE9C6ECGFF@:DEGGFCCCFFC,FGGGGGGFGGGGEAEGFEDFFCGEEGFC@CFFGFGGGGGGFFGGFAAFFGGGGGFE8E@CCCC
@s201 21544
TGAGGAATATTGGTCAATGGGCGATAGCCTGAACCAGCCAAGTCGCGTGAGGGAAGAAGGCTCTATGGGTCGTAAACCTCATTTATAAGGGATTAAAGTCGGGGTCGTGACACCGTAGGACGGTACTTTATGAATAAGCATCGGCTAACTCCGTGCCAGCAGCCGCGGTAATACGGAGGATGCGAGCGTTATCAGGACTCATGGGGTTTAAAGGGTGCGTAGGTGGCTTCTTAAGTCAGCGGTGAAAGCCCGTGGCTCAACCATGGGACTGCCGTTGAAACTGGGAAGCTTGAGTACGTACGGGGCAGGCGGAATGCGTGGTGTAGCGGTGAAATGCATAGATATCACGCAGAACCCCGATCGCGAAGGCGGCCGGCCAGGCCGTGACTGACACTGATGCACGAAAGCGTGGGTATCGAACAGGATTAGATACCCT
+
GGFGGGGFFFGEG@FGFCC,BC@C+8BEDFGFFFFDFC,?FCCFGGE@FECFGFDFACEFC@EFGDFG,,,@CFECFFCE,C@?AEFFFF<F,4,9?,,:BFCG77=FCEF9?+@=+?CB,>C+:BFFGFGGGGGFFCB>,,:::+3:>B9FC3DF<F<8>FEB:CFGGG:DFFG*=FGG7C,<<FEEB7<EE,::>*,<@C,EA73*;<9?CE><;78+D>C:6C/.<><3BFF.=:C8:DF@;4<C?<EFC?;CE>;>48CGFF5,3C@*<EF@33,CE=3>,,<C6GFGFFFBC::BDFFC>8:DC=ED7EGGGGG@FE>8DDDGF@BCGCFEFEF8FBEE==CGGGFF@7F7CFB:EGDFGGGEB:+ECE8GF8EGCGGGFFFFDE9FFEGF9GGFFCGFBCF@GFGGGGGGGFGFFFEGFFFGFGGCCCCC
@s201 94
TGGGGAATATTGCACAATGGGGGAAACCCTGATGCAGCGACGCCGCGTGAGTGAAGAAGTATTTCGGTATGTAAAGCTCTATCAGCAGGGAAGAAGATGACGGTACCTGACTAAGAAGCCCCGGCTAACTACGTGCCAGCAGCCGCGGTAATACGTAGGGGGCAAGCGTTATCCGGATTTACTGGGTGTAAAGGGAGCGTAGACGGTAAAGCAAGTCTGAAGTGAAAGCCCGGGGCTCAACCCCGGGACTGCTTTGGAAACTGTTTAACTAGAGTGCTGGAGAGGTAAGCGGAATTCCTAGTGTAGCGGTGAAATGCGTAGATATTAGGAGGAACACCAGTGGCGAAGGCGGCTTACTGAACAGTAACTGACGTTGAGGCTCGAAAGCGTGGGGAGCAAACAGGATTAGATACCCT
+
FFGGGFGGGGGGGGGFGGGGGGGGGGGGGGGGGGGGAFEDGGGGGGG=FGGGFFFFFGDFDFGFFGGBFGGGFGFFGFGFGGEDGGGGGDGFGG8AFBEGGGGGGGGGGGGGGC=EFFGFGGGGGCEGGGGGGD88F,3+3@FFGGGGFGEFGFF,,3CCFG7C8*18.=FE?B8FGGGFFG<?FGFGFCFFF@GGDEE52;0#@1FCGGGGFGFB>6@9>FFFBFC;5=7CCCEB,+2CGGC@ADE?8FGFFC33GFFGGD?A<F/FBC,A)FGGGGGGGGCFEE:GDGGFFDGGGFGEGF>C5FEFCGGFGGGGGGFFGGDGGGGGGGFGGFGGFFEEGGGGGFBFGDGFGGGGFEGGGGGGFCGGGGGGGGGGGGGGGGGGGGGGGGFFGGGGGGFEDCGFCGFGGGGCCCCC
@s201 95
TGAGGAATATTGGTCAATGGGCGAGAGCCTGAACCAGCCAAGTAGCGTGCAGGATGACGGCCCTATGGGTTGTAAACTGCTTTTATGCGGGGATAAAGTGGGCCACGCGTGGTCTTTTGCAGGTACCGCATGAATAAGGACCGGCTAATTCCGTGCCAGCAGCCGCGGTAATACGGAAGGTCCGGGCGTTATCCGGATTTATTGGGTTTAAAGGGAGCGCAGGCCGCCGGGCGAGCGTGTTGTTAAATGCAGTCGCTCAACGTCTGCACTGCAGCGCGAACTGCCCAGCTTGTGTGCGCGCAACGTTGGCGGAATTCGCCGTGTAGCGGTGAAATGCTTAGATATGGCGAAGAACTCCGATTGCGAAGGCAGCTGACGGGTGCGTAACTGACGCTCATGCTCGAAAGTGCGGGTATCGAACAGGATTAGATACCCT
+
CFFGGFFGGGGGGGGGFGGGGGGGGGGGGGFGGGGGGGGGGGGGFGGGGGGGGGGGGGGGGGGGCGEFGGGGGGGGGGGGGFFGGGGGGGGGGGGGGFGGGGGGGGGGGGGGGFFGGGGGGGGFFGGGGGGGGGGGGCGGFFFGGGGFGFGFGF@FGGF7CGGGGGGGGGGCFFFG7FBFFGFE<F=GECGFFGDA<:<F7?>GGFC=EGF@0<84>6F@>BGGCECCCEG5#;F657;?-84#@FGF=7C<<CA?57F<8EC%%CE:FC><F>5:E@CC;FFCF:,F18+8)@+@3>GC@,BGDGG>GGC=+DEB8==4A,EC8GCEC,FCFF?DFCE=9,?@CCGGFAGFFFFF,FGEGGF7:FFFEFGGGC:B@@CDGEGGGGFFC@@EF8GGGGGCCFFGDFEGGGGFEEEGGGFBCFGGGGGFFFGCCCCC
@s201 96
TGAGGAATATTGCACAATGGGCGCAAGCCTGATGCAGCCATGCCGCGTGTATGAAGAAGGCCTTCGGGTTGTAAAGTACTTTCAGCGGGGAGGAAGGGAGTAAAGTTAATACCTTTGCTCATTGACGTTACCCGCAGAAGAAGCACCGGCTAACTCCGTGCCAGCAGCCGTGGTAATACGGAGGGAGAAAGCGTTAATCGGAATTACTTGGCGTACAGCGCACGCAGGCGGTTTGTTAAGTCAGATGTGAAATCCCCGGGCTCAACCTGGGAACAGCATCTGATACTGGCAAGCTTGAGGCTCGTGGAGGGGGGTAGAATTCCAGGTGTAGCGGTGAAATGCGTAGAGATCTGGAGGAATACCGGTGGCGAAGGCGGCCCCCTGGACGAAGACTGACGCTCAGGTGCGAAAGCGTGGGGAGCAAACAGGATTAGATACCCT
+
CGGGGCCFFFFCFFFFGGGE8EBGFGFGGDFFGFGGGGGDE<C8@FGGDE@EC9EF<FFGGGDFDFFDFFGGGF9?FFGGGG-<FC77FED4:CCFGG,:FEGAFGGGG<?FBDFGA<?FG9?DFGEEGGG,>FGDFGGFGFCFCDGGEED@FFFFFFC:F@;,>D7>F>FEG;C@@;3***41<+*8,82B8<F@*+<*9**;<++++3<::;8>84<>61?D::CBG=5:8587,<,<C<*91@:7@=)+5GF?8:@D62<D?6CE:7,,73.;+@,CFD@CCCFGF7GFE6FF5)8+CC=@:+:EGGGFDF;@=@DGF@B,FFC46)=8,FFFF@+EC><,?<@E:CEDC?5:,?CFF:FFC=@ECFB:FGEEF+DGGFEF@EGGF<FAGGFGCFDGGGFCEGGFD7:E@CEFCCC<CFFC@EFEGFGGGFFFCBCCC
@s201 97
TGAGGAATATTGCACAATGGGCGCAAGCCTGATGCAGCCATGCCGCGTGTATGAAGCAGGCCTTCGGGTTGTAAAGTACTTTCAGCGGGGAGGAAGGGAGTAAAGTTAATACCTTTGCTCCTTGACGTTACCCGCAGAAGAAGCACCGGCTAACTCCGTGCCAGCAGCCTGGGTAATACGGCGGGTGCAAGCGTTAATCGGAATTACTGGGCGTAAATCGCACGCAGGCGGTTTGTTAAATCAGAGGTGAAATCCCCGGGCACAACCTGGGAACAGCATCTGATACTGGCAAGCTTGAGTCTCGTAGAGGGGGGTAGAATGCCAGGTGTAGCTGTGAAATGCGTAGAGATCTGGAGGAATACCGGTGGCGAAGGCGGCCCCCTGGACGAAGACTGACGCTCAGGTGCGAAAGCGTGGGGAGCAAACAGGATTAGATACCCT
+
CGGFGFGGGGGFFGGGGGFEDGEGEGGGGFFGGGGGF,ABECEG7C+@@FGGDFFDGGEGDGG<EGCEGGCEFGGFGGFFFGGGGGGGG++>CCFFEGGDFFFFGFAEFCF9FFGG<FGG,D<9A,>F7DCD8@>B>F7<FCCF@FF@CFEGGG,>FCGE:7<7>FF8:,,**22<BFA<*B7****;89?FG;8CG0,1*9**3:E+++*:EG:<;)0<68:B<>:):C1/1B>7,,7,8:2,,,3+,065C>1*CF@@@*8GFCD,FE@>8,,A8;CFEEE2++ED8,,>,,>,@*6+:C7FFEEEGGGFFF9CFE=8,88FE8A99)4,,FCFFEB7GFFB8EAF=<8F,?CFFGGGFEEEBF7GGE@BFFGGGGGGGFCFFEFGGGGGGGECGGGGGGGGGGDGFEFFCFFGGFDFGGFGFGGGGFCGGGFGCCCCC
@s201 98
TGAGGAATATTGGTCAATGGACGAGAGTCTGAACCAGCCAAGTAGCGTGCAGGATGACGGCCCTATGGGTTGTAAACTGCTTTTATAAGGGAATAAAGTGGGAGTCGTGACTCCTTTTGCATGTACCTTATGAATAAGGACCGGCTAATTCCGTGCCAGCAGCCGCGGTAATACGGAAAGTCCGGGCGTTATCCGGATTTCTTGGGTTTAAAGGGAGCGTAGGACGGAGCTTAAGCGTTTTGTGAAATGTAGACGCTCAACGTCTGCACTGCAGCGCGAACTGGTTTCCTTGTGTACGCACAAAGTGGGCGGAATTCGTGGTGTAGCGGTGAAATGCTTAGATATCACGAAGAACTCCGATTGCGAGGGCAGCTCACTGGAGCGCAACTGACGCCGAAGCTCGAAAGTGCGGGTATCGAACAGGATTAGATACCCT
+
CFGDGGGGGGGFGGGGGGCFGGDGGGGGGGGGFFFFFGGFFFAEFGGFGGGGGGGG?FCGGGGGEFGGGGG>FFDFFEGGGGGGGGGGE9?:EFGGGGCFDGGGGGFGGGGGGGGGGGGGGC9?AFFGGGFGGGGCFFGDADCGEC=FGGGGDFGGFBFGGGFGGGGDG7:,;DGED**822,1*CCFFGGGGFCE/7:?+;EFFG<:C<;FF?E;@<FD;:?#:7@@C%A09:C><;#C@C4;,<@9>==FFGGGFE;DBCFGGGGFG9GFGGGFCC-:08DFGF>,6+88)F87EFGGFA,4+CEEC8GFFD@+EGGFF@>C8DDFDGFEA,FEGFGF?;FGGGFFEA9FGFF7GGGGGGGGFBFGGFDDFGGGFEGGGGGGGGFFECFFF?@FFGGGFEFF8GGGGGFGGGGGGGGFGGGGGGEDFGEBCC<C
@s201 25376
TAGGGAATCTTCGGCAATGGGGGCAACCCTGACCGAGCAACGCCGCGTGAGTGAAGAAGGTTTTCGGATCGTAAAGCTCTGTTGTAAGAGAAGACCGAGTGTGAGAGTGGAAAGTTCACACTGTGACGGTAACTTACCAGAAAGGGCCGGCTAACTACGTGCCAGCAACCGCGGGAATCCGTAGGTCCCGAGCGTTATCCGGATTTATTGGGCGTAAAGCGAGCGCAGGCGGTTAGATAAGTATGAAGTTAAAGGCTGTGGCTTAACCATAGTACGCTTTGGAAACTGTTTAACTTGAGTGCAGAAGGGGAGAGTGGAATTCCATGTGTAGCGGTGAAATGCGTAGATATATGGAGGAACACCGGTGGCGAAAGCGGCTCTCTGGTCTGTAACTGACGCTGAGGCTCGAAAGCGTGGGGAGCAAACAGGATTAGATACCCT
+
<AFFDGECFA<F@FGGECCEE7+@@:DF,,6@FF7CC@=,::CG7C@6CFE<,:FGCD=<:EFFGGGG7FC4BFFDFADFEA,CFFEEFEFFDF,B4@F>DFFG9D,BA=F@FDFCEGFGG8,9=F9++@FFECCBEC9>@CFF:*6@*<@FEGG93<*86<*?:CC,C<@EC7*14+,8*=2<::C?;:**2*:87</(:=,/6<C#B<<8AEC/AFC&712C;:CGC:CD6:@7(#:D;'%=EC&@9>7>#F<FGF:D6&=CG88ADFCGF8+@89C6C@@=3+=<FCEA<48,F8FFGGGF?8FGFGGFAGCCFE9FEF9GFEGFC5C@FGFECFC=@8EECECF,E9GGFAFFCBEFEGGGGFEBFE@EGCCCGF8<EFFFGGGGGGGGGGGGGGFGCGGGGFEC,DGGGGGGFF9FCAFEGGGGGGGGGGGCCCCC
@s201 100
TGAGGAATATTGGTCAATGGGCGAGAGCCTGAACCAGCCAAGTAGCGTGCAGGATGACGGCCCTATGGGTTGTAAACTGCTTTTATAAGGGAATAAAGTGAGCGACGTGTCGCTTTTTGCATGTACCTTATGAATAAGGACCGGCTAATTCCGTGCCAGCAGCCGCGGTAATACGGAAGGTCCGGGCGTTATCCGGATTTATTGGGTTTAAAGGGAGCGTAGGCCGGAGATTAAGCGGGTTGTGAAATGTAGGGGCTCAACCTCTGCACTGCAGCGCGAACTGGTTTCCTTGAGTACGCACAAAGTGGGCGGAATTTGTGGTGTAGCGGTGAAATGCTTAGATATCACGAAGAACTCCGATTGCGAAGGCAGCTCACTGGAGCGCAACTGACGCTGAAGCTCGAAAGTGCGGGTATCGAGCAGGATTAGATACCCT
+
FGGGGFGGGGGGFGGGGGGGGGGGGGGGGGGGGGGGGGGGGGGGGGGGDGGGGGGGGGGGGGGGGGGGGGGGGGGGGGGGGGGGGGGGGGGEGGGFFGGGGGGGGDFECFEFGGGGGGGGFFGGGGGGFGC9DFDDFDGDFGGGGCEGGGGGGGGGGFGCCBCC8CGGEGFGGGGGGGGGEGAFGG=CF7**?FEC1:CF7+?FFFECE?GGGFGFGFGD;>EGFFE4C:C=F=F5F<FB,@78?CGF@)<GFEDCGGGDEFF9AC?3GFC>FCCC>@+=6GEGFCF=9DAA9F@+CGEB,FDEGGGGFCGFGCGGGGGGGFECFGGFGGFE<GFFCFDDFAFCGGGGGGGGEFEEGGGGGGGGGGGGGGGGFEEE<GGGEDDGGGFGGGGGGGGGGDGFFGGGGGGGGGGGGGGGGGGGGGEGGGGGGDGCCCCC
@s201 101
TGGGGAATATTGCACAATGGGGGAAACCCTGATGCAGCGACGCCGCGTGAGTGAAGAAGTATTTCGGTATGTAAAGCTCTATCAGCAGGGAAGATAATGACGGTACCTGACTAAGAAGCCCCGGCTAACTACGTGCCAGCAGCCGCGGTAATACGTAGGGGGCAAGCGTTATCCGGCTTTACTGGGTGTAAAGGGTGCGAAGGTGGCAAGGCAAGTCAGATTTGAAAGCCCGGGGCTCAACCCCGGTATTGCATTTGAAACTGTTTAACTAGAGGGCAGGAGAGGTAAGTGGAATTCCTAGTGTAGCGGTGAAATGCGTAGATATTAGGAGGAACACCAGTGGCGAAGGCGGCTTACTGGACTGTAACTGACACTGAGGCACGAAAGCGTGGGGAGCAAACAGGATTAGATACCCT
+
CEFGGGGGGGGGGGGGFFFFGEGGGFGGGGFFDGGGGGFEECFGGGGFEGEFGCFGCGGDE,C<FFGFECCCEFGGCFGGGGGGGGGGGFGGGE<BEF9FDD:CCFGGF8FFCFFFF<FG>FFGGGGGFFGGG8EGBCBFGGGGGG>FFEGEGGEFGGGEGGGGGGF@CFGGGGGE*<F@:9:CFGGGE<GGGGD;E::#39E<<;2@>;CFECC.@2D@.$CDF@267DEEFCE0CCCCCFC>EEFFGGCB@E%@CFG*D;C#AAEEEFEE6F(F8CGGGFDECEGDFCF>,EE8EECEGGEEFGGGCE?,@,C=,GGFGD<EFFAGGFFGGGGEFGGGGEGGGGGGGEGGGGGGFFFFGGGGGGGGGGGFFGFEGGGF<GGGEF:GGGFGGFEFFFBFGGGGGGGGGDFCCCCC
@s201 102
TGGGGGATATTGCACAATGGAGGAAACTCTGATGCAGCGACGCCGCATGAGTGAAGAAGTATTTCGGTATGTAAAGCTCTATCAGCAGGGAAGAAAATGACGGTACCTGACTAAGAAGCCCCGGCTAACTACGTGCCAGCAGCCGCGGTAATACGTAGGGGGCAAGCGTTATCCGGATTTACTGGGTGTAAAGGGAGCGTAGACGGCGATGCAAGTCTGAAGTGAAATACCCGGGCTCAACCTGGGGACTGCTTTGGAAACTGTATGGCTAGAGTGCTGGAGAGGTAAGCGGAATTCCTAGTGTAGCGGTGAGATGCGTAGATATTAGGAAGAACACCAGTGGCGAAGGCGGCTTACTGGACAGTAACTGACGTTCGGGCTCGAAAGCGTGGGGAGCAAACAGGATTAGATACCCT
+
@FGGGGGGGGGGGGGGGGFGGGGGGGGEGGGGGEGGGGGGGGGGGFGCGGGGGGGG9=FCFGGGFFGCFGGGFFGGGGGGE9CFGGGGGGGFFGFFGFGGGGGGGGGGGGGGGGGGGGGFGGGGGGGG8DF<FFGGGGGFGG8EEECF7FEGG;D:FFEG1GGGGG>FCCGGGCCE@FE>GFGCFGFG3FC9EGECGGG@DG>DCC7CGFFGGFD=CB7*4@<FFFGC@CGGGFFFEGGCFEFE>GGC=8DFGFGFFG:9+>FGFAFFD;EFDFFG:GEEDCB<FECGEEGFDE;GFFECFEGEFGGEBEC,GGDGGFGGGDFGFFGGFFEFCFGGGGGGECCGGFCGECGGGGGGGGGGGGFGGGEEEF<EGGGGGGEGGGDGFFGGGFFEEFGGGGGGFFGGGGGGGGGCCCCC
@s201 103
TGAGGAATATTGGTCAATGGACGCAAGTCTGAACCAGCCAAGTAGCGTGCAGGACGACGGCCCTCTGGGTTGTAAACTGCTTTTAGTTGGGAATAAAGTGCACCACGTGTGGTGTTTTGTATGTACCATCAGAAAAAGGACCGGCTTATTCCGTGCCAGCAGCCGCGGTAATACGGAAGGTCCAGGCGTTATCCGGATTTATTGGGTTTAAAGGGAGCGCAGGCGGACCTTTAAGTCAGCTGTGAAATACGGCGGCTCAACCGTCGAACTGCAGTTGATACTGGAGGTCTTGAGTGCACACAGGGATACTGGAATTCATGGTGTAGCGGTGAAATGCTCAGATATCATGAAGAACTCCAATCGCGAAGGCAGGCATCCGGGGTGCAACTGACGCTGAGGCTCGAAAGTGCGGGTATCAAACAGGATTAGATACCCT
+
FGGGGGFGGGGGGGGGGGGGGGGEGGGGGGGGGGGGGGFCFGGGGGGGGGGGGGGGGGGGGGGGGGFGFGGGGGGGGGGGGFGGFGGFGGGFGFGGGGBGGFFGGGGDFEGGGG,BC@AFGGGGGGGFGFFGGFGCDFE<FECFGG7FG9DGGGGGGCFF@FGGGGGGG:FCFGFFCF><:BFFFE5FFG78BBCE*C??77=FEFFFGFC$$?CAE;?D>BGGECFCE<<1CGF6FFC?9F@CEFG>>=@EGGFCCGFFG=@9F=:E@-<,-FGDD996=DE=8EF?==FE>B8GGEDEFEDFGF<CGFEDEE@EE5@FEGGGBGGGGGGDFGGCEFECGGDFGGGGGGFEFGE<F@CGGGFGGGGGDGFCFGGGEGDGGGFGGGFEGF@GGGGGGGGGFGFCFFGGGGGGFGGGGFFEFGGGGGFEFDGCCCCC
@s201 104
TGGGGAATATTGCACAATGGGCGCAAGCCTGATGCAGCGACGCCGCGTGAGGGATGGAGGCCTTCGGGTTGTAAACCTCTTTTGTTAGGGAGCAAGGCATTTTGTGTTGAGTGTACCTTTCGAATAAGCACCGGCTAACTACGTGCCAGCAGCCGCGGTAATACGTAGGGTGCAAGCGTTATCCGGAATTATTGGGCGTAAAGGGCTCGTAGGCGGTTCGTCGCGTCCGGTGTGAAAGTCCATCGCTTAACGGGGGATCCGCGCCGGGTACGGGCGGGCTTGAGTGCGGTAGGGGAGACTGGAATTCCCGGTGTAACGGTGGAATGTGTAGATATCGGGAAGAACACCAATGGCGAAGGCAGGTCTCTGGGCCGTTACTGACGCTGAGGAGCGAAAGCGTGGGGAGCGAACAGGATTAGATACCCT
+
FFFGGGGGGGGGGGGGGGGGFGEGGFGGGFGGGGGGGGGGGGGGGGG:FFGGGGGGGGGGGGGGGGEGFGGGGFGGGGGGGGGGG8FGDGGGGGGGG7=FGGGGGGGGGGFFFFGGGGGGGGGGGGGGGGGGGFG7CCGEEFEGGFF,DFFDFGEGGDGFEFGFFF,C@F:EEGG<EGGGGGGGGGDDGE@?9,2;5CCE35<?850;***D90GDC95D-<C5>58)C8EG88@6?=9FGGFECC>?7=):@#;>C@EC5/B<ECC@3:CCECEGFG8FBF5FEGEE@4FCCGEFFECGFD>4@+EB@EGF@41A@FE9GF,ECD,F9FF>F@DGGGFCFFFFCE8GC@EDGFFAEF@8FGGFGCEBFCGGGGGGGF@F7GGGCGFGGDE>F@CFGGGGGGGGDGGGGGGGGGGGGGGGGCCCCC
@s201 23403
TGGGGGATATTGCACAATGGAGGAAACTCTGATGCAGCGACGCCGCGGGAGTGAAGCAGTGTTTCGGTATGTAAAGCTCTATCAGCAGGGAAGAAAATGACGGTACCTGACTAAGAAGCCACGGCTAACTACGTGCCAGCAGTCGCGGTAATAAGTAGGGGGCAAGCGTTATCCGGATTTACTGGGTGCCAAGGGAGCGTAGACGGTATGGCAAGTCTGAAGTGAAAACCCGCAGCTTAACTGTGGGACTGCTTTGGAAACTGTTAAACTAGAGTGCAGGAGATGTAAGTGGAATTCCTAGTGTAGCGGTGAAATGCGTAGATATTAGGAGGAACACCAGTGGCGAAGGCGGCTTACTGGACTGTAACTGACGTTGAGGCTCGAAAGCGTGGGGAGCAAACAGGATTAGATACCCT
+
FFGFEDDCGGF9FGGFEE@EF,@BFEFGFFGAFGGFF8FCEC+C@@F+7FCGGFGB,<=C95CBFCFGEC?ECFC?FAFGFF9DFGGGGGDFGGCFGGDCFFEFFCFDFGDFGF@<CDFE,BC7C7F<<FEG@ACGGD7@AFFFE7@CBFFGG,8@FCCC7:**4B7+<<FG=<FF=#4??7<CB?@:F/CFF2E-55C>E,>E:;2@8CCGF;@<@7DCFFFD<<98EEEFD,9GFFDFGF:FFB>,2:B,GGF?FC<4,,?@<C?<=9,<+GGGGGGFC,5,FEGCFGGFE8C,GFGFGCF85ECCFEFFGEDGGGGGF;FF9GGGFEGF@CFFFFFF7GGGF@CCFEGGGGGGFFGGGGGGF9GGGGGGGGGGFCGGGGFD@GGGGFECFAFE@9FEFFFGED@GGGGCCCCC
@s201 20572
TGAGGAATATTGGTCAATGGACGAGAGTCTGAACCAGCCAAGTAGCGTGCAGGATGACGGCCCTATGGGTTGTAAACTGCTTTTATAGGGGGATAAAGTGTGCCACGTGTGGCATATTGCAGGTACCCTATGAATAAGGACCGGCTAATTCCGTGCCAGCAGCCGCGGTAATACGGAAGGTCCGGGCGTTATCCGGATTTATTGGGTTTAAAGGGAGCGTAGGCCGTCTTATAAGCGTGTTGTGAAATGTCGGGGCGAAACCTGGGCATTGCAGCGCGAACTGTGAGACTTGAGTGCGCAGGAAGTAGGCGGAATTCGTCGTGTAGCGGTGAAATGCTTAGATATGACGAAGAACTCCGATTGCGAAGGCAGCTCACTGGAGCGCAACTGACGCTGAAGCTCGAAAGTGCGGGTATCGGACAGGATTAGATACCCT
+
EFGFF@FFGGFFGGGGGDE<EGGGGGEFFGFGGGGGGGGGGGFGG9EFCEGFDFG?EFEDCFFFGGGGGGGGGGGFCFGFDFGGGGGFGFGFEGFFCGAFGGFGGFFGGGGDFGGGGGCFGGGGF,?FFFGGFG9=FGGGGDGG>+@>FCFGGGGGGFGGFGGCCEGGG7FGGGGGGC*>2>,>CDGGG74FCF:CCGEG9AFFFG*:.8.738#:57?#3:CE>G>9#F?FGG<;FDDCFGFCCG:B>:8FE>:3;AD8<::GFCGGGFF;>@:GDFEEFGFGC<,CD<,GEGGGGGFEFDFGGDFCF@CECEGEGEC+F9@@5E?CEGECGFGFFE9DFGGGGGGGGF?A@GGGGFF:CFEFGFGFF8GGFFFCGGFEDGGGFDF@GEFGGCFGGGGGGGGGGGGGGGGGECGFGGGGDGGGGGCGGFGCCCCC
@s201 107
TGAGGAATATTGGTCAATGGACGAGAGTCTGAACCAGCCAAGTAGCGTGCAGGATGACGGCCCTATGGGTTGTAAACTGCTTTTATAAGGGAATAAAGTGAGTCTCGTGAGACTTTTTGCATGTACCTTATGAATAAGGACCGGCTAATTCCGTGCCAGCAGCCGCGGTAATACGGAAGGTCCGGGCGTTATCCGGATTTATTGGGTTTAAAGGGAGCGTAGGCCGGAGATTAAGCGTGTTGTGAAATGTAGATGCTCAACATCTGCACTGCAGCGCGAACTGGTTTCCTTGAGTACGCACAAAGTGGGCGGAATTCGTGGTGTAGCGGTGAAATGCTTAGATATCACGAAGAACTCCGATTGCGAAGGCAGCTCACTGGAGCGCAACTGACGCTGAAGCTCGAAAGTGCGGGTATCGAACAGGATTAGATACCCT
+
FGGGGGGGGGGDGGGGGGGGGGGGGF:EFGGGGFFGGGGFFFFGGGGGCFFGGGGGGGGGGGGGGGGGGGGFGGGGGGEGGGFFFFGGGGGBFGFGGGGFGGGGFFGGFGGGGGFGGGGGF?<FEGFFGGGFGGGGGGGGGECGDGEGGCFGGECGGG?FGGGGGEGEGDEGGGGGGGGGGCGGDGEEGGG.G=;CEGFC@67FFF<:/<FBCFFFG9,>:>GF@:E39FFEFEGDGGB>;CFGGGGCFGGCFG(FFGFCC@C<:CDGCC7B@CCECGE>FGFGGDGGFCCF5>CFCE8<CCCECC:CB4,FGGE@8?@FGGGGAEEGFFFFE,CDGGFFGFGFGGGGFAFFFGGGGGGDEFECEF9GF@CFEF9F<@GDGGGDGGGGFB;GGGGGGGGGF:9GFGGGGGGGGGFGGGEFFGGGGGGGGFF8C@BB
@s201 108
TGAGGAGTATTGGTCAATGGACGAGAGTCTGAACCAGCCAAGTAGCGTGCAGGATGACGGCCCTATGGGTTGTAAACTGCTTTTATAAGGGAATAAAGTGAGTCTCGTGAGACTTTTTGCATGTACCTTATGAATAAGGACCGGCTAATTCCGTGCCAGCAGCCGCGGTAATACGGAAGGTCCGGGCGTTATCCGGATTTATTGGGTTGAAAGGGAGCGTAGGCCGGAGATTAAGCGTGTTGTGAAATGTAGATGCTCAACATCTGCACTGCAGCGCGAACTGGTTTCCTTGAGTACGCACAAAGTGGGCGGAATTCGTGGTGTAGCGGTGAAATGCTTAGATATCACGAAGAGCTCCGATTGCGAAGGCAGCTCACTGGAGCGCAACTGACGCTGAAGCTCGAAAGTGCGGGTATCGAACAGGATTAGATACCCT
+
FGGGGFFGGGGCGGGGGGGGGGGGEGGGGGGGGGGGGGGGFGFGGGGGGGGGGGGGGGGGGGGFGGGGGGGGGGFGGGGGCFGCGGGGGGGGGGGG9FFGGGGGGGGGGGGFFGGGGGGGGGGFGE<FGGGCGCCEFGGGGFECEEEA,EFGG@@CFE,BF8@DE>7FGEGGGGFGGGGGGGGGGGGGCCG6EF<E>EE9,E$<A/=<:?<9CCC:=2C:1DFG<DD:B<FCC>C2E>EGF@7DFACCFACCFE?>,#B@E<<AGF;<@GF?BEBGFG;C>EGGFF@F=A,F5F>CGGEFA?=CGGDGF?FB+F7GGGFFFCC+9GEE@4FEF<EDGF?=EEC?FGFGGGGGDGGGGGGGGGGGGGGGGGFGGGGEFGGGGGGGGGGGGGGGGGGGGGGGFGGGGGGGFGGFEGGGGGGFFGGGGGGGGGGCCCCC
@s201 23326
TGGGGAATATTGCACAACGGGGGAAACCCTGATGCAGCGACGCCGCGTGGAGGAAGAAGGTCTTCGGATTGTAAACTCCTGTTGTTGAGGAAGATAATGACGGTACTCAACAAGGAAGTGACGGCTAACTACGTGCCAGCAGCCGCGGTAAAACGTAGGTCACAAGCGTTGTCCGGAATTACTGGGTGTAAAGGGAGCGCAGGCGGGAAGACAAGTTGGAAGTGAAATCCATGGGCTCAACCCATGAACTGCTTTCAAAACTGTTTTTCTTGAGTAGTGCAAAGGTAGGCGGAATTCCCGGTGTAGCGGTGGAATGCGTAGATATCGGGAGGAACACCAGTGGCGAAGGCGGCCTACTGGGCACCAACTGACGCTGAGGCTCGAAAGTGTGGGTAGCAAACAGGATTAGATACCCT
+
GFGFGDGGGGGFGGGGGGGCFGGGGGGGGGGGGGGGGGCFGGCCEGGFEGGGGGGEGFEFGGFEGGGGGGGGGGGGGGGGGFGGGGGCF<BFGGGGGGGGGGGGGGGGGGGGGGGGGGGCFGGGGGGGGGFGDGGGGGGFGGGGGGGEGGGGGGG8F<:CEGGGGEDECG7EFFEGGG<GGGGGGFFC?CCGGGGGDCEG='CEEGGGFD8:EFC;;FGGFFEC9CFGFFGCC@GCDDGF@F=AF:=7?F8FDFF<FDFFGGF/GGFCFCFFFG8A@C#<GGGGGCCEGEEGFFEEEEEFB9C>5GGGGGGFDEFCFGGFGEFFCDGFC,FFC@GGFGFGFBEFE::GGGGGDGGGFFGFGGGGGAFEFC;DFGGFFGFCGGGFCGGGGFEEFE9GGCGFGGGGGGFGF@FCCCCC
@s201 110
TGAGGAATATTGGTCAACGGGCGAGAGCCTGAACCAGCCAAGTAGCGTGCAGGATGACGGCCCTATGGGTTGTAAACTGCTTTTATGCGGGGATAAAGTGAGCCACGTGTGGCTTATTGCAGGTACCGCATGAATAAGGACCGGCTAATTCCGTGCCAGCAGCCGCGGTAATACGGAAGGTCCGGGCGTTATCCGGATTTATTGGGTTTAAAGGGAGCGTAGGCCGGCTGATAAGCGTGGTGTGAAATGTCGGGGCTCAACCTGGGCATTGCAGCGCGAACTGTCAGACTTGAGTGCGCGGGAAGTAGGCGGAATTCGTCGTGTAGCGGTGAAATGCTTAGATATCACGAAGAACTCCGATTGCGAAGGCAGCTCACGGGAGCGCAACTGACGCTGAAGCTCGAAAGTGCGGGTATCGAACAGGATTAGATACCCT
+
<DGGGFGGGGGGGGGGGFECGGC7FGGGGGGGFGGGGFFCGGGGGGGGGGGGGGGGGGGGGGGFGGGGGGGEFEFFFGGGGGGGGGGGGGGGGGFGGGGGFFGGGGGGGGGGCFFC,CFFGGGGGGGGEGG7EFGFGGF9CGGGGG8FCFGGDGCGG?>CFFFGGGCGFE@CGGGGGGDEGGGGGGGG>C*C+<?EE7?FGCF7EF8A5+0C??E:<28@;<>6C;)#+30+4,C2:/6#F/.;:<E&=@E>DCE,#989B:FGF?EACCDAGGG@B35+C>C,>DFC,>=8AF>GGEC,F<=9F8GGF?EE>>@EECB49,+8=DGEEFF4,EB>,GGDC,E@EC=DF9GFCB7FDGGGFGF?FE,E@8GGFFFEEFEEEDGGFECB,GCGGGFEGGDFGGGGGEEEFBFCGGGGGGFDCGGGCGGGGGGCCC@C
@s201 111
TGAGGAATATTGGTCAATGGGCGAGAGCCTGAACCAGCCAAGTAGCGTGCAGGATGACGGCCCTATGGGTTGTAAACTGCTTTTATAGGGGAATAAAGTGAGCCACGCGTGGTTTTTTGCATGTACCCTATGAATAAGGACCGGCTGATTCCGTGCCAGCAGCCGCGGTAATACGGAAGGTCCGGGAGTTATCCGGATTTCTTGGGTTTAAAGGGAGCGTAGGCCGGAGATTAAGCGTGTTGTGAAATGTAGATGCTCAACATCTGCACTGCAGCGCGAACTGGTTTCCTTGAGTACGCACAAAGTGGGCGGAATTCGTGGTGCAGCGGTGAAATGCTTAGATATCACGAAGAACTCCGATTGCGAAGGCAGCTCACTGGAGCGCAACTGACGCTGAAGCTCGAAAGTGCGGGTATCGAACAGGATTAGATACCCT
+
ECGGGFFGFGGGFGGGGGGGGGGGGGGGGGGGGGFGGFFGGGGGGGGGEGGGGGGGGGGGGEGGGGGGGGGGGFAFGGGGGGGGGG<FGGGGG8EDGGGGGGGGGGGEGEEGDCEGGGGGFFGGGFFGGGGGGGGGGF@DFGGGGGG,@FF9FFGGGGDFGGGGGC::>C*1,4*=CCBFFGGGGC**=EC?CFGD577FF+,2?:888+2<7<E4:1C7:9E9?7C1?GF@F>0)8.AE8CFE,@<F@=9C0CCFDFGC7F>0.GD<<FE?>8@>+30>$>=FGFD<DA7?):6BEE>EDC4,+++FC>B,8?E@@F>B,A46=F89FD?4<<ED;C9GGEE@?FGDFDGGCFF:@,FFGF@7FFCFGFGGDGGGFFGEGGGGEF<GGFEEGFFECGGFF7GD@CCGGGGGF<EGGGEFCCGGGGGAF8F<CCCC
@s201 112
TGAGGAATATTGGTCAATGGGCGAGAGCCTGAACCAGCCAAGTAGCGTGCAGGATGACGGCCCTATGGGTTGTAAACTGCTTTTATAGGGGGATAAAGTGAGCTACGTGAAGCTTATTGCAGGTACCCTGTGAATAAGGACCGGCTAATTCCGTGCCAGCAGCCGCGGTAATACGGAAGGTCCGGGCGTTATCCGGATTTATTGGGTTTAAAGGGAGCGTAGGCCGGAGATTAAGCGTGTTGTGAAATGTAGACGCTCAACTTCTGCACTGCAGCGCGAACTGGTTTCCTTGAGTGCGCACAAAGTGGGCGGTATTCGTGGTGTAGCGGTGAAATGCTTAGATATCACGAAGAACTCCGATTGCGAAGGCAGCTCACGGGAGCGCAACTGACGCTGAAGCTCGAAAGTGCGGGTATCGAACAGGATTAGATACCCT
+
AFFGGGGGGGGGGGGGGGGG?FGGGGG?FGFGGGGGGGGGGGDFFGGGGGGGGGGGGGGGGGE@FFFGGGGCEDFGGGGGG9FFCFFAEFG7EEGGGGGGGFF9<FGGG,+,:FF,AEFGG<FGGGG,D>FGFGGFFGGGGGEDDEEGGGGGGGGGGFGGGGGFGGGFFGGGCCGGGGGGACFFFG=GGGGFGG?GGEG@@>GF?72C*1412:C4C>EEFBG>FFGDFEFFCCD@EGGGDE:E,<FFGF>FC@GGGEC<F#ADGCFF::<'>EECEEGE633BE8D8CD,A8C>=6GCFDE@,GGGF=+E>+FCCGGFBFF>GAGGGGGGFDFE>9GGGGGFF8DF@GGFF<=CCCEFEEFC<ACGGFFGFCGEGF6EGGGGGGFFCGGGGFCGGGGGGGGGGGGGGGGGGGGGGGGGEDGFGGGFFGGGCCCCC
@s201 113
TGAGGAATATTGGTCAATGGAGGAGAGTCTGAACCAGCCAAGTAGCGTGCAGGATGACGGCCCTATGGGTTGTAAACTGCTTTTATAAGGGAATAAAGTGAGTCTCGTGAGACTTTTTGCATGTACCTTATGAATAAGGACCGGCTAATTCCGTGCCAGCAGCCGCGGTAATACGGAAGGTCCGGGCGTTATCCGGATTTATTGGGTTTAAAGGGAGCGTAGGCCGGAGATTAAGCGTGTTGTGAAATGGAGATGCTCAACATCTGCACTGCAGCGCGAACTGGTTTCCTTGCGTACGCACAAAGTGGGCGGAATTCGTGGTGTAGCGGTGAAATGCTTAGATATCACGAAGAACTCCGATTGCGAAGGCAGCTCACTGGAGTGCAACTGACGCTGAAGCTCGAAAGTGCGGGTATCGAACAGGATTAGATACCCT
+
DGGGGFGGGGGGGGGGGGFGFFGGGGGGGFGGGGGGGFGGGG,CEFFGFGGGGGEGDFFGCFEGGGGGGGGEFDFFCFGFFFGGGGGGGGGGGGDFFAFGGFA?FFGFGFGFF9FFFE7FF9EFG<FGGGGGGGGGEGGGFEGEGGGGGGAFF<FEGFFFDF8FE>7CGGG,@CFECEEE,>FEEE*4<<*=EFECC<F3@CFFGGG<?BCFGGGAEFED@7>D?>GF5EFE#FC:-?*1<CFG9GGGG3D;CGGFGGFFFGFGF@CCF4E:>CCEFDDE8FGGGFB=6+B@)GGGGGGGF<FCGGGGFEFGFD8GGF@BF@C>8GEBDCC=E<GGGFEFFDA:GGGGGGGGGFGGGFEEGGGGGFCGGGGGFGFGGGFGFGGGF<FC7GFEFGGGGGGGGGGGFEGFGGGGGGGGGGGFFGGGGFGGFCFCCCCC
@s201 114
AGAGGAATATTGGTCAATGGGCGAGAGCCTGAACCAGCCAAGTAGCGTGCAGGATGACGGCCCTATGGGTTGTAAACCGCTTTTATAGGGGAATAAAGTGAGCCACGCGTGGTCTTTTGCATGTACCCTATGAATAAGGACCGGCTAATTCCGTGCCAGCGGCCGCGGTAATACGGAAGGTCCGGGCGTTATCCGGATTTATTGGGTTTAAAGGGAGCGTAGGCCGGAGATTAAGCGTGTTGTGAAATGTAGATGCTCAACATCTGCACTGCAGCGCGAACTGGTTTCCTTGGGTACGCACAAAGTGGGCGGAATTCGTGGTGTAGCGGTGAAATGCTTAGATATCACGAAGAACTCCGATTGCGAAGGCAGCTCACTGGAGCGCAACTGACGCTGAAGCTCGAAAGTGCGGGTATCGAACAGGATTAGATACCCT
+
GGGGGGGGGGGGGGGGGGGGGGGGGGGGGGGGGGGGGGGGGGGFFGGEGGGGGGGGGGGGGGGGGGGGGGGGGGGGGFGGG7<EFGGGGGGCFFGGGGGGGGGGGGGGGGGGGGGGGGGGFGGGGGGGGGGGG9DEGGGGGGGDGGGFCGGGGGFGDCFFDGGGGGGGGEGGC;7FCEGGGGGGGGC<:BEFFGGGCGG5>=FDFGEGG@@=;<C48;CB?<GGGGGFC9?FG:=<GCC;DFFGBFC@FFAC@)3A;AG@2FGGGGFCF>A@@GFGGGGGFGFGGGGGDGGGFFEDGGCGGFAGGGGGGGF@DECEEFEAGE=8>GDGEEFFFFGGGFGFFAFCDGDGGFGFGFF7GGGGGGG@FFCGGGGGGFFF<@FGGGGGFGFCGF@GGGGGGGGGGGGGGGGGGGGFGFGGGGGFGGGGGGGGGGGCCCCC
@s201 115
TGAGGAATATTGGTCAATGGGCGAGAGCCTGAACCAGCCAAGTAGCGTGCAGGATGACGGCCCTATGGGTTGTAAACTGCTTTTATAAGGGAATAAAGTGAGTCTCGTGAGGCTTTTTGCATGTACCTTATGAATAAGGACCGGCTAATTCCGTGCCAGCAGCCGCAGTAATACGGAAGGTCCGGGCGTTATCCGGATTTATTGGGTTTAAAGGGAGCGTAGGCCGGAGATTAAGCGTGTTGTGAAATGTAGATGCTCAACATCTGCACTGCAGCGCGAACGGGTTTCCTTGAGTACGCACAAAGTGGGCGGAATTCGTGGTGTAGCGGTGAAGTGCTTAGATATCACGAAGAACTCCGATTGCGAAGGCAGCTCACTGGGGCGCAACTGACGCTGAAGCTCGAAAGTGCGGGTATCGAACAGGATTAGATACCCT
+
<FGGGGGGGFFGGGGFGGGGGGGG7C@FGDFGGGGGGGGGGGGGGGGEGGGFGGGGGGGGGGGGGGGGFFGGGGGGGAGGGFGGGGGGGGGGGGGGGGFGGFGGGGGGGGGGGF<DGFEFAFFGCFFGGFEFFGGGGFFGFGFDGGGGGGGGG8=BFGGGGGGGEE<CCFGGGGFGGC:CFCEB*59FGGGFCCEE5?<9@7F@,C4F*2799F5;=@GD<0:*<7C@EGGF@<<)<4F9FF;:CFFBBFEBAD:,#F@8/FF7CA@936C>CFBC@3+CC+8DFGGF8GCFDFCCEFFFCFFEDGGEGFB@+=8CCGFEA9CE@C8GD9EF8FE>AFF@FGGGGF==?<,?EC>:CCGGEGGGGGFGFGFGFCDGEGGGGFGGGGGGEFBEGEGFCGGGFEFFFGFCGGGFEFGFGGFEGCGF9FC9GFGCCCCC
@s201 116
TGAGGAATATTGGTCAATGGGCGAGAGCCTGAACCAGCCAAGTAGCGTGCAGGATGACGGCCCTATGGGTTGTAAACTGCTTTTATAGGGGAATAAAGTGAGTCACGTGTGATTCTTTGCATGTACCCTATGAATAAGGACCGGCTAATTCCGTGCCAGCAGCCGCGGTAATACGGAAGGTCCAGGCGTTATCCGGATTTATGGGGTTTAAAGGGAGCGCAGGCGGACCTTTAAGTCAGCTGTGAAATACGGCGGCTCAACCGTCGAACTGCAGTTGATACTGGAGGTCTTGAGTGCACACAGGGATACTGGAATTCATGGTGTAGCGGTGAAATGCTCAGATATCATGAAGAACTCCAATCGCGAAGGCAGGTATCCGGGGTGCAACTGACGCTGAGGCTCGAAAGTGCGGGTATCAAACAGGATTAGATACCCT
+
FFFGGGGGGGGGGGGGGGGGFGGGGGGGGCFGGGGGGGGGGGGGGGGGGGGGGGGGGGGGGGGGGGGGGGGGGGFGFGGGGGGGGGGCFFGGGGGGGGGGFFGGEFEFG<FF9FCFGGGGGGGGGGGCFFFFFFGFGGGB=FFCB8EEFGGG87BFGF8<,,:@8EGEEECGDGGGGGGGGGGGGFGEG<#>FFGEGGGCCE$CFGGGG?FGCBC@C==ABC;>35/7;;CE3<@.:898FC(CCGGFFFEECGGFFGGGGF@?C=DFDGGFGGEFE8?DFFFDGGFF8F8GFGFECGFF@DFDGGFFFAFD;GFFGCGDCGGGBF>9EFGGFBFFFEGGGGGFGGGGGGGGGGGFFBF@+GEFFGGGGFGGGGEEGGF=GGGGGGGGGGGFFGFGGGGGGGGGCGEGGECGGFGGGGGGGGGGGGGFFF8CCCCC
@s201 22534
TGAGGAATATTGGTCAATGGGCGAGAGCCTGAACCAGCCAAGTAGCGTGAAGGATGACGGCCCTACGGGTTGTAAACTTCTTTTGTGCGGGAATAAAGGAACCTACGTGTAGGTTTTTGCATGTACCGTAACGAATAAGCATCGGCTAACTCCGTGCCAGCAGCCGCGGTAATACGGAGGATGCGAGCGTTATCCGGATTTATTGGGTTTAAAGGGAGCGTAGACGGGTTTTTAAGTCAGCTGTGAAAGTTTGGGGCTCAACCTTAAAATTGCAGTTGAAACTGGAGACCTTTGGTACTGTTGAGGAAGGCGGAATTCGTGGTGTAGCGGTGAAATGCTTAGAGATCACGAAGAACCCCGATTGCGAAGGCAGCCTGCTAAGCCGCCACTGACGTTGAGGCTCGAAGGTGCGGGTATCAAACAGGATTAGAGACCCT
+
EFGGGGCFGGGGFFGGGGGFGGGGGEEFGGGGGGGGGGGGGGGGGGGGGGGGGGGGGGGGGGDGG?FGGGGGGGGGGGGGGGGGGGFGCEGGGGGGGFGFGGGGGGGGGDAEGFGGGFGGGGCGGGFEGGGGGGGG7FEGF<DGCGG@FGGGFEGGGGGGGG>FDGGEGC:ECGGGGGGGDCFGECCEEFEDDGGECE7C?<FF7EG>CE6:@<C@55*)4:CGGGGGC=CFF8C6E7AF:FC:CG9=72/+?EGFC*2+<FF6CEGCD@6<?=@8/7CCFC8:E3,,,,8,,+,,,,,GDEC,<:++B+,F;>>>+B?9,E=E>08+,9,,,9<FB,59654,A<C=F?,?F:>CECA=7FF:F9EC8C,,EGEEC9FBCECGGFCFGFC6EGFGGGGGFC,GGFFFGFEGFFGGGFE,FFGFAACF9CB,CCCCC
@s201 118
CGAGGAATATTGGTCAATGGGCGAGAGCCTGAACCAGCCAAGTAGCGTGCAGGATGACGGCCCTATGGGTTGTAAACTGCTTTTATAAGGGAATAAAGTGAGTCTCGTGAGGCTTTTTGCATGTACCTTATGAATAAGGACCGGCTAATTCCGTGCCAGCAGCCGCGGTAATACGGAAGGTCCGGGCGTTATCCGGATTTATTGGGGTTAAAGGGAGCGTAGGCCGCAGGTTAAGCGTGTTGTGGAATGTAGGGGCTCAACCTCTTCACGGCAGCGCGATCTGGCTTGCGTTAGTACGCACAAAGGGGGCGGAATTCGTGGTGTAGCGGTGAAATGCTTAGATATCACGAAGAACTCCGATTGCGAAGGCAGCTCACTGGAGCGCAACTGACGCTGAAGCTCGAAAGTGCGGGTATCGAACAGGATTAGATACCCT
+
GC@FGGFGGGGGGGGGGGGCFGGGEFEGGGGGFDFGGGGCCFFGEFGGDGFFFFCFGGGDGEFFC=FD@GEGEFFGFFA9<CFGGFG9CFFGG8EFGGA,,9CF9F8FGGGGGC8FECEG,5@FGFFFGFGCAFF9BFC>FF@FEG8DF9DF?DFGGDGGGFFG73*@FBFFF9DFGF*CFC>::CEGGGCC9<B77=F,;+7?CF*1<<<9<,20*(?::22#?2:+?>FC:<C/?7C$FF>B9-A?>?5FG8CF6>F@7FC95*43+#@#?<:GF66#6DBC+:CC=<@,)F@46E>5,FE>C8DC:,GFFFGCCD4?AEGEAGCC@E9EC<?=,C9,GGF?FCGGGFFGFFEFFFEDGCFFGEGGF<EEFECF@GGGGGGGGFCCDGGEA?<EGGGGFEGGGFF@@+GGGGGGGGGFGGGGGFGGFF8CCCCC
@s201 119
TGAGGAATATTGGTCAATGGGCGAGAGCCTGAACCAGCCAAGTAGCGTGCAGGATGACGGCCCTATGGGTTGTAAACTGCTTTTATAAGGGAATAAAGTGAGTCTCGTGAGACTTTTTGCATGTACCTTATGAATAAGGACCGGCTAATTCCGTGCCCGCAGCCGCGGTAATACGGAAGGTCCGGGCGTTAGCCGGATTTATTGGGTTTAAAGGGAGCGTAGGCCGGAGATTAAGCGTTTTGTGAATTGTAGTGGCTCAACCTCTGCACTGCAGCGCGAACTGGTCTTCTTGAGTACGCACAACGTGGGCGGAATTCGTGGTGTAGCGGTGAAATGCTTAGATATCACGAAGAACTCCGATTGCGAAGGCAGCTCACGGGAGCGCAACTGACGCTGAAGCTCGAAAGTGCGGGTATCGAGCAGGATTAGATACCCT
+
EFEFGGGGGGGGGGGGGGGGGGGGGGGGGGGGGGGGGGGGGGGFFGGGGGGGGGFGGGGGGGGGGGGGGGGGEFGFGDGGFGGGGGGGGGGGGGGGGGGGGGGDFGGGGCEFGF<FGGGGGGGGGGGGGGGG9EGGGGGGGGDGGGGGDDCCGGFCG,@:CGGGGGDGGGGGGGGG7:FFFFFGGGGGECE*?FEED5+2@7FFDGGG7CEFGDG:EBG>37E4FEGDEGGGGGG9F;#>;8*,1A#5-F?FFGF8C7#8+<F477<EGFG@<C:>>GE80=AF>,,9D39,)+=+=C+:DBBEGGGCFDDF@CEGGGGFE,CB5GGEEAFFDF9DD9EFGDF9,?FFGFGGFCFC7EGEFCF?FFCEFGGGGGFEGFGGGGFGGFEGGECGGGGGFGGDGFFF8GGGGGFEGGGGEFEECGGGGGGGGGGCCCCC
@s201 120
TGAGGAATATTGGTCAATGGGCGCAGGCCTGAACCAGCCAAGTCGCGTGAGGGAAGACGGTCCTACGGATTGTAAACCTCTTTTGTCGGGGAGTAACGTGCGGGACGTGTCCCGTATTGAGAGTACCCGAAGAAAAGCATCGGCTAACTCCGTGCCAGCAGCCGCGGTAATACGGAGGATGCGAGCGTTATCCGGATTTATTTGGTTTAAAGGGTGCGCAGGGGGCGCGCCAAGTCAGCGGTCAAAGTTGCTGGCTCAACCCGGTGTCGCCGTTGAAACTGGCGTGCTCGAGGGCGTGCGAGGAAGGCGGAATGCGTTGTGTAGCTGTGAAATGCATAGATATGACGCAGAACTCCGATTGCGAAGGCAGCTTTCCAGCGCGCTACTGACGCTGAGGCACGAAAGCGTGGGGATCGAACAGGATTAGATACCCT
+
FFFFG8FG<FDGGGGGGGGGGGGGG@FFGGGGGGGGGGDFGGGFFGGGGGGGGGGGFF7C:FFFGGGGGGGGGGDFDGGGFFFFFGGGEGEFGGGGGGGCFCEGGGDGGGGGG>FGGGGGGGGGGGGCG7FGGFFFFGF9FFGDGEGCGGGGGGCEGC7,@FECEEFFGEFCGGGDGGFFC8F:=<=8CEGGG*:*/:@<C:+<CA5*8A:9FE6BE8CB;6#>D>B3EG*CE*<9+C+:80<EE?724#,.:D,3>*>DCDEDCF>/GBE<;3482;=+FCFFCB16+8)+?C=C>@+FDFD87GGF@,=GGGGGFGGGGE5A4,E=9,,FCDE?B8EEF=E@=DF9<GFCF=CGGGGGCAF9GGGGFF@FCFF@FGGGDGGFEDGF@CGGGFFFF@GGGDF7GEEFGGFFFGFFBFGGGFE,GGF?GCCCCC
@s201 121
TGAGGAATATTGGTCAATGGACGAGAGTCTGAACCAGCCAAGTAGCGTGCAGGATGACGGCCCTATGGGTTGTAAACTGCTTTTATAAGGGAATAAGGTGAGTCTCGTGAGACTTTTTGCATGTACCTTATGAATAAGGACCGGCTAATTCCGTGCCAGCAGCCGCGGTAATACGTAAGGTCCGGGCGTTATCCGGATTTATTGGGTTTAAAGGGAGCGTAGGCCGGAGATTAAGCGTGTTGTGAAATGTAGACGCTCAACGCCTGCACTGCAGCGCGAACTGGTTTCCTGGAGTACGCACAAAGTGGGCGGAATTCGTGGTGTAGCGGTGAAATGCTTAGATATCACGAAGAACTCCGATTGCGAAGGCAGCTCACTGGAGCGCAACTGACGCTGAAGCTCGAAAGTGCGGGTATCGAACAGGATTAGATACCCT
+
GGGGGGGGGGGGGGGGGGGGFGGGGGDGGGGGGGGGGGGGGGFGGGGGGGGGGDGGGGEGGGGFGGGGGGGGGGGGGGGGCEFGGGGGGGGGGGGGGGGGGGGGFFFF@F@FGGGGGGGGGGGGGFFAEEGGGGGGGGGGEEEGGGEFFGFGG8FGGGGGG8>FGGC7>::,;ECFGGGFFG@C8GGCGGGG-@F<:CC:C0FFGG9<FGF@GG>:E8<:01?D?DGFGGFFC<G>GCFC9@.,=CCGGCEGCCFCCDC@?88D3B?FFC8<>?8:*EDCGGFCFGGFA5,A5C8:EE?GGFECGGGGGGFB>8BC8GGGGGEEFDEGFGGGFFFFFFFFF8GGGGGGGGFGEFDGFFFEDGGFGFGGGGGGGGGGFGGGGGGGGGGGGGFGGGGGGGGGGGGGFGGGGGGGGGGGGGGGGGGFF9GGGGFCCCCC
@s201 122
TGAGGAATATTGGTCAATGGGCGAGAGCCTGAACCAGCCAAGTAGCGTGCAGGATGACGGCCCTATGGGTTGTGAACTGCTTTTATAAGGGAATAAAGTGAGTCTCGTGAGACTTTTTGCATGTCCCTTATGAATAAGGACCGGCTAATTCCGTGCCAGCAGCCGCGGTCATACGGAAGGTCCGGGCGTTATCCGGCTTTATTGGGTTTAAAGGGAGCGTAGGCCGGAGATTAAGCGTGTTGGTAGATGTAGTGGCTCAACCTCTGCACTGCAGCGCGAACTGGTCTTCTTGAGTACGCACAACGTGGGCGGAATTCGTGGTGTAGCGGTGAAATGCTTAGATATCACGAAGAACTCCGAGTGCGAAGGCAGCTCACGGGAGCGCAACTGACGCTGAAGCTCGAAAGTGCGGGTATCGAACGGGATTAGATACCCT
+
FFFGGFGGGGGDGFFGGGD<<ECGCCFGGFGFGGGGGGGGGGGFGGEFCGGGGGGGGGGGFFGCCGFFGGGGGGFGDFGGGEFGGGGFGGGFF8EF9,F<@FGGGGGGGGGEEFG9FFD,EFGG,EECFGDCC,4EF9CFGF@GE8B>DF,DA@FCFGGCC,<FEC@EF53,,@,<F*C:>>CEEEGCFGGFFGG**1*>D:,,7<4*1,<=9FG489C>:?*;9,?+25/C,<?#<8:::>#8,#:,GGGFF?FE:8B<C@:C;DGFEF@<+C>C88+FD=GGFD==GF<C5C8B@,3:F<>>ECFC:8E9D8CDGD+FAC=8)7B@,E5;AE<B95,9GE@,,<DCGGGGEB7GEDF7+@=AF<<CFFEAF@,DGFDGGEGFGGFGGEEGGGF@F7GFFC9F@GGEDEFFC@9GGFEBCEFGFGGGGGGCCCCC
@s201 123
TGAGGAATATTGGTCAATGGGCGAGAGCCTGAACCAGCCAAGTAGCGTGCAGGATGACGGCCCTATGGGTTGTGAACTGCTTTTATAAGGGAATAAAGTGAGTCTCGTGAGACTTTTTGCATGTACCTTATGAATAAGGACCGGCTAATTCCGTGCCAGCAGCCGCGGTAATACGGAAGGTCCGGGCGTTATCCGGATTTATTGGGTTTAAAGGGAGCGTAGGCCGGAGATTAAGCGTGTGGTGAAATGTAGTGGCTCAACCTCTGCACTGCAGCGCGAACTGGTCTTCTTGAGTACGCACAACGTGGGCGGAATTCGTGGTGTAGCGGTGAAATGCTTAGATATCACGAAGAACTCCGATTGCGAAGGCAGCTCACGGGAGCGCAACTGACGCTGAAGCTCGAAAGTGCGGGTATCGAACGGGATTAGATACCCT
+
FFFGGGGFGGGFGGGGGGFEEFCGGEGGGGGGGGGG8FCDGCFAEF7B,CFGGGGGGGEGGCFFFGAFFDEGGGFGGGGGGGG9,EFGGGGGGGGGG<FEGFGADF,FFGGFGGGGGG7,5,:CEGGGGGD9,C;EFFGGG7BF>@@FG,E<8@FCF,><D7FG78+3@FCGG,8FCFCG:>CB*1?C@FE*;<CBE=@C+C,,?17/4$?9?;:5*75@89CFF@E#,:=C87@=GCGF:FC=,@=?F7>>C=28F>.@:2->C57<<EB5FA+3386++DACF>FC6,<?88++@,84=,F:CCBEGFF@+,=C7DFAFCEGAGC>DEAE,GGGGFFDC,FF<7AFEFBE8ECFCFFC:C?DF9EB@B<FFD@FGFDGGGFC;66FGFBBFCEE8EFCGFD<C@DGGGFECFEGGGFFGGFGGFFAF,GCCCCC
@s201 124
TGGGGAATATTGCACAATGGGGGAAACCCTGATGCAGCGACGCCGCGTGGAGGAAGAAGGTCTTCGGATTGTAAACTCCTGTTGTTGGGGAAGATAATGACGGTACCCAACAAGGAAGTGACGGCTAACTACGTGCCAGCAGCCGCGGTAAAACGTAGGTCACAAGCGTTGTCCGGAATTACTGGGTGTAAAGGGAGCGCAGGCGGGAAGACAAGTTGGAAGTGAAATCTATGGGCTCAACCCATAAACTGCTTTCAAAACTGTTTTTCTTGAGTAGTGCAGAGGTAGGCGGAATTCCCGGTGTAGCGGTGGAATGCGTAGATATCGGGAGGAACACCAGTGGCGAAGGCGGCCTACTGGGCACCAACTGACGCTGAGGCTCGAAAGTGTGGGTAGCAAACAGGATTAGATACCCT
+
FGGFGBCCFGGGGGGGGGGGGGGGGGGGGGGGGGGGGGGGFGDEGGG7FFGDGGFFFGGDFFEGGGGGGGGGGGGGGGGGGGGFGGGGGGFGCFGGGGGGGGG=FGGGGGGFGGGGGGGGFGGGGFGGGFGGGGGGFGGGGEFFGGCEFFGGDFGFGFG;CFGGCFCCE@7C:EGEGGEGGG:CFG=;-8?BCFGFGGG@GGG9<CE9DED9DGGFGCEE=F@CBFFGFGGGGFFD3@FFFGFCCCGGGGFCGGE@CCCFGE8,8FEFGGGGFGG=FGGFGE0FFEEFGGFGE?GEGGEFEF@6FGGGGGGGGGGGFFCGGEGGGGGGFFFGGGGGFGFFCFGCGGGGGGGGGGGGFGGGGGGFGFFDEFFEGFCGGGEFGGGGGGGGGGGGGEGGGGGFGGGGGGGGGGGCCCCC
@s201 125
TGGGGAATATTGCACAATGGGGGAAACCCTGATGCAGCGACGCCGCGTGGAGGAAGAAGGTCTTCGGATTGTAAACTCCTGTTGTTGGGGAAGATAATGACGGTACCCAACAAGGAAGTGACGGCTAACTACGTGCCAGCAGCCGCGGTAAAACGTAGGTCACCAGCGTTGTCCGGAATTACTGGGTGTAAAGGGAGCGCAGGCGGGAAGGCAGGCGGGAAGACAAGTTGGAGGTGAGAGCTCTGGGCTCAACCCATAAACTGCTTTCAAAACTGTTTTTCTTGAGTAGTGCAGAGGTAGGCGGAATTCCCGGTGTAGCGGTGGAATGCGTAGATATCGGGAGGAACACCAGTGGCGAAGGCGGCCTACTGTGCACCAACTGACGCTGAGGCTCGAAAGTGTGGGTAGCAAACAGGAGTAGATACCCT
+
@FCEFEGGGGGGFGGGGG9FFEG@:FEGFCFGFFGGGGGGGGCFEFE@FGFFEEFGGFFEEECFFFG>=CFEFFC<BEFF,,5,?EDFFE:8@EEEF<<,CFGGCEF,B>=D=>,<D@FGFCFDGDGCCFGFGG,:>A7>B<7D7B>:CF7AFGFC87B<FCC<,;<<FF7CB;ED7FG8>CF:FCGGFCC+C9C**//2)98*1:E***<8;)1*,55=2:##>7>67>:4,,3@,,7,,5,CF,@,6EC:,@,D@,9@FFD<@,@,9D===,+8>=3,=,,BED?<GFD<=ECGGGGEFDEB?CEEEDEEF:>>)C7@DEEEF>GGFEGGGGGFFF:<E?<FEGGFCGFEEGGEGGGGEFCFFFFFDGE@GFCCGGGGGGFFFDEGEEEGGGF9FFCDGGGEGGGGGDFFGGFF<9GGGGGCCCCC
@s201 126
TGGGGAATATTGCACAATGGGCGCAAGCCTGATGCAGCCATGCCGCGTGTATGAAGAAGGCCCTCGGGTTGTAAAGTACTTTCAGCGGGGAGGAAGGGAGTAAAGTTAATACCTTTGCTCATTGACGTTACCCGCAGAAGAAGCACCGGCTAACTCCGTGCCAGCAGCCGCGGTAATAAGGAGGGTGCAAGCGGTAATCGGAATTACTGGGCGTAAAGCGCACGCAGGAGGTTTGTTCAGTCAGATGTGACATCCCCGGGCTCAACCTGGGAACTGCATCTGTTACTGGCAAGCTTGAGTCTCGTAGAGGGGGGTAGAATTCCAGGTGTAGCGGGGAAATGCGTAGAGATCTGGATGAATACCGGTGGCGAAGGCGGCCCCCTGGACGAAGACTGACGCTCAGGTGCGAAAGCGTGGGGAGCAAACAGGATTAGATACCCT
+
C,CFGGGGGGFGGGGFFGG,CC@FCFGGGGCFAEFCFFEFGGG8CDGFGGGG<EEFF,,=,EF,=C7CFGGGDEFEFGDFC<CDEGEGGC=CEEGCGCGGGGGGGGF9<CFEFDFGGGDF<AD<F93FFCFACFDGG><C@EC,@@:CEEE:8<F:CGG*<:9<7CA,=:<=E*8:AE,2CBEFD+CFFF:51*2*:C?FD788+3+<<FFFGE>7-0:498CD>DC</7GDFCGFC)FF3:1,?03==@*4.F<8-CD:?3,:EF:FF@*FD9DB5C@;;3,D9+GFFGGF@<3<@*C@:DGGGGGGGFFFF@,ACD9>,?GGGFGDEAC@9,4?A=7FCEFE8DFE=,EF9FE,FCGGGCEFGFCGGGECGGDEF>F7FF@FBGGGGFEEFBC@@GFFEGEFGEGGGGGGGFCEEF9FGFEA;E9GGGGGFEFGCCCCC
@s201 127
TGAGGAATATTGGTCAATGGACGAGAGTCTGAACCAGCCAAGTAGCGTGCAGGAAGACGGCCCTATGGGTTGTAAACTGCTTTTATAGGGGGATAAAGTGTGCCACGTGTGGCATATTGCAGGTACCCTATGAATAAGGACCGGCTAATTCCGTGCCAGCAGCCGCGGTAATACGGAAGGTCCGGGCGTTATCCGGATTTATTGGGTTTAAAGGGAGCGTAGGCCGTCTTATAAGCGTGTTGTGAAATGTCGGGGCTCAACCTAGGCATTGCAGCGCGAACTGTGGGACGTGAGTGCGCAGGAAGTAGGCGGAATTCGTCGTGTAGCGGTGAAATGCTTAGATATCACGAAGAACTCCGATTGCGAAGGCAGCTCACTGGAGCGCAACTGACGCTGAAGCTCGAAAGTGCGGGTATCGAACAGGATTAGATACCCT
+
FGGGGGGGGGGGGGGGGGGGGGGGGGGFGFGGGGGGGFFEGGFGGGGEEGGGGGGGDFEFGGGGGGGGGGGGGGEEGGGGGGGGGGGGGGECECFGGGGGGGGFGGFFGGGGGGCGFGGGGGGGGGGFFCCGGGGGFDFFGGGGGGGGGGGDC,>FGGA<FFFF@BGCEGD9FGGGGGDGGGFBFGGGGGDFGGEGEGGG7CFCCGEFG%<EGFD6;(?;8CCFDEEDG9CE<@=-C>>GGGFFFGGGFC>F>:88GFEFD>,>FFCCGGGDGGGGEE=C>CF<>+FB@,GG>GGF6GFAEGGGFEGEFFC=+CGDGFCEFCC@5C=EFF<C9FCEGGGGGGGGGFEDE<AGECGGGGGGGGE@FGFGGGFE9GGGGGEGGGGFCGFEGGFGGGGGGGGGGGGGGGGGGEFEGFGGGGGFGFGGGGFCGGGCCAAA
@s201 128
TGGGGAATATTGCACAATGGGCGAAAGCCTGATGCAGCGACGCCGCGTGAGCGAAGAAGTATTTCGGTATGTAAAGCTCTATCAGCAGGGAAGATAATGACGGTACCTGACTAAGAAGCACCGGCTAAATACGTGCCAGCAGCCGCGGTAATACGTATGGTGCAAGCGTTATCCGGATTTACTGGGTGTAAAGGGAGCGCAGGCGGTGCGGCAAGTCGGATGTGAAAGCCCGGGGCTCAACCCCGGTACTGCATTGGAAACTGTCGTACTAGAGTGTCGGAGGGGTAAGCGGGATTCCTAGTGTAGCGGTGAAATGCGTAGATATTAGGAGGAACACCAGTGGCGAAGGCGGCTTACTGGACGATAACTGACGCTGAGGCTCGAAAGCGTGGGGAGCAAACAGGATTAGATACCCT
+
@FFGGGGGGGGGGGGGGGGFGGFFGGGGGGGGGGGGGGEFGGGGGGGCFGGGGGGGCEA-CCFGGDGGGGFF<FFFGGGGGFFCBFFCFE=EFGGGGGGGFEGEGGFGGC8FFGGGGG@FGGGGG:+=FGGGGGF7FGC7FFFGGC:FEG:@FBFFF#GGGGGGGG7CFGGGGGEGFEGFGGGGF><<=:FB<@BFGCGGDGG:CG883<>C5EC@9.?;FFEGG8ECGFCGGCFGFGGCGGFCFGGGGFFD:C,EDF@)6CC:<F9GGGGGFGGGGCGGEGGFGEFCCEFGGGGGGEF,FGDGEFGFGGFAE@FC8E9GGGGGGGGGGDGFEEGFFFFF@GGFFFEGGGGGGGGGGGGGGGGGGGGGGGGGGGGGGGGGGGFG@GGGGGGGGGGGGGGGGGGGGGGGGGGCCCCC
@s201 22652
TGAGGAATATTGGTCAATGGACGAGAGTCTGAACCAGCCAAGTAGCGTGCAGGATGACGGCCCTATGGGTTGTAAACTGCTTTTATAAGGGAATAAAGTGAGTCTCGTGAGACTTTTTGCATGTACCTTATGAATAAGGACCGGCTAATTCCGTGCCAGCAGCCGCGGTAATACGGAAGGTCCGGGCGTTATCCGGATTTATTGGGTTTAAAGGGAGTGTAGGCCGCAGGTTAAGCGTGTTGTGAAATGTAGGGGCTCAACCTCTGCACTGCAGCGCGAACTGGCTTGCTTGAGTACGCACAACGTGGGCGGAATTCGTGGTGTAGCGGTGAAATGCTTAGATATCACGAAGAACTCCGATTGCGAAGGCAGCTCACGGGAGCGCAACTGACGCTGAAGCTCGAAAGTGCGGGTATCGAACAGGATTAGATACCCT
+
FFGGGGGGGGGGGGGGGGGGGGGFGGGDFFGGGGGGFFFGGGGGGGGEGGGGGGGGGGGGGGGEFC<FGGGGGGFGGGGG9FFGGGGGGGGFGGGGGGGGGGAFGGGGGGGGGGGGFGGGGGGGFEFGFFGGGGGGGGGGGGGGGGGGGGGGGGGGGGGGGGGFGGGGECGGFGGGGGDGGGGGGGGG?GGGGGFGEGC9FGGG<CC<FCFFGGBAGFGGFFGGF,E>CFGC=9=<FDGEGGFGGGEFFGFGGGGGGFF<FCACFGGGGGGGGEBGFG=EEGGGFFDDFGGGFGGGGFBGFFGECEGEFEFFFGDGCFCGFB@8)@=FGGF9EFFGGGGGGGFCFGGGGGGFEEGGGFGGGEDGFGGGGFGGGGGGGGGGGGDGGGGGGGGGGGFFGEGGGGFGGGGGGGGGGFDAGGGGGGGGCGGGGGGCCCCC
@s201 130
TGAGGAATATTGGTCAATGGACGAGAGTCTGAACCAGCCAAGTAGCGTGCAGGATGACGGCCCTATGGGTTGTAAACTGCTTTTATAAGGGAATAAAGTGAGTCTCGTGAGACTTTTTGCATGTACCTTATGAATAAGGACCGGCTAATTCCGTGCCAGCAGCCGCGGTAATACGGAAGGTCCGGGCGTTATCCGGATTTATTGGGTTTAAAGGGAGCGTAGGCCGGAGATTAAGCGTGTTGTGAAATGTAGATGCTCAACATCTGCACTGCAGCGCGAACTGGTTTCCTTAAGTACGCACAAAGTGGGCGGAATTCGTGGTGTAGCGGTGAAATGCTTAGATATCACGAAGAACTCCGATTGCGAAGGCAGCTCACTGGAGCGCAACTGACGCTGAAGCTCGAAAGTGCGGGTATCGAACAGGATTAGATACCCT
+
EFEFGGFFGFGGGGGGGGGEGGGGGGGEFGDFGGFGGGGFGGGGGGGDFGGGGGGGGGGG7FEFE,-EFGCGGGGGGGGFFGGCFGGGGCGFGEGFGGGGGGGFGGGGGGGGFGGGGGGGGGGGGFGE,9,EFGGGG9EFGGGGGGGGGFFGGFGDDFF@FFGCF8FDGEF?A7@FGEGGGG;GG@DGGCCCFGGFC5<FEF:EFF<C@7F9<FFF=2FF>C5?6EFFGFD<:ACDGGEFEG7F;ACGGGGFF@DBD<F=<:FGGCD=GGGGCACEEBDAFDFFFCFAEE9GFGGGGGGEFAE<F+DGFFFE>E7EGFFFFFEGFFCFAGEF?EGGGGEGGFGGGGGGGGGFEFFFCFFFFEDDFGGGGGGGGGGF<FDGGGGGGGEGDGEGGGGGGGGGGGFGF@CEGGGFEGGGGGGFFDFF96CGGGGCCCBC
@s201 131
TAGGGAATTTTCGTCAATGGGGGAAACCCTGAACGAGCAATGCCGCGTGAGTGAAGAAGGTCTTCGGATCGTAAAGCTCTGTTGTAAGTGAAGAACGGCTCATCGAGGAAATGCTATGGGAGTGACGGTAGCTTACCAGAAAGCCACGGCTAACTACGTGACAGCAGCCGCGGTAATACGGAAGGTCCGGGCGTTATCCGGATTTATGGGGTTTAAAGGGAGCGTAGGCCGGAGATTAAGCGTGTTGTGAAATGGGGATGCTCAACATCTGAACTGCAGCGCGAACTGGTTTCCTTGAGTACGCATAAAGTGGGCGGAATTCGTGGTGTAGCGGTGAAATGCTTAGATATCACGAAGAACTCCGATTGCGAAGGCAGCTCACTGGGGCGCAACTGACGCTGAAGCTCGAAAGCGCGGGTATCGAACAGGATTAGATACCCT
+
GGGGEEGGGGGGFGGGGGGGGEGEGGGGEFFGGGGGGDGGGFG@FGG@FF@FGGGGGGGGGGGGGFEC7CGE?A=FEGGGAF,FFECFFGGGGEFGGGGDEGG9EFGEEGGCGE<FFFFGBFFFGFGG+A=>DFFFFGGFGG8,@DBCFC7@FGGG8F7F,6=F>E<,5>*>F<CB@9,<7:FDC'=F<CF7<<&8C*<?69<#3682CCC>8#+=+#3C@E;CA8<74<?>6GFC1B;:5DGC;D@=CC>,6>7FECCDEEDCFFA;7=GGGFGFC@:C7E@338FGGFDF8FDAF5F6FEGFF;?=CGGGGFF?>D8CGECGGGGGGDFGGGGGGGFFE=BA,E9ECFGGFFFAFFEGGGGFCFB8,GGGGF8FGFGFGGGGDFGEGGFGEGGGGGGGGFEGGFFFGGGGGGGGEGFGGFFGGGGFGGGGGGGGCCA9C
@s201 25304
TGGGGAATATTGCACAATGGAGGAAACTCTGATGCAGCGACGCCGCGTGAGTGAAGAAGTAATTCGTTATGTAAAGCTCTATCAGCAGGGAAGATAGTGACGGTACCTGACTAAGAAGCTCCGGCTAAATACGTGCCAGCAGCCGCGGTAATACGTATGGAGCAAGCGTTATCCGGATTTACTGGGTGTAAAGGGAGTGTAGGTGGCCATGCAAGTCAGAAGTGAAAATCCGGGGCTCAACCCCGGAACTGCTGGTGAAACTGGGTGGCTAGAGTGCAGGAGGGGTGGGTGGAATTCCTAGTGTAGCGGTGAAATGCGTAGATATTAGGAGGAACACCAGTGGCGAAGGCGGCTTACTGGACGATAACTGACGCTGAGGCTCGAAAGCGTGGGGAGCGAACAGGATTAGATACCCT
+
CFCEFFFDFGGFGDGGGGGGGFEEFFFDGGGGG<EFGGGGGDFCCFF@FFE<F?FGFGF-CEEF?DE,CFG9E,BCF9EFEFCFEGGG?@=4@?<B?FGGGGGGGGGGF?,5?<FCECFCC,8+B:FGGE?:=F8+FFGGFFD87=C:FE:,;=<7,7>:;,8DBF@CG@F=@BFFG:F<@;,ECC9<<5;;285/;;C??F9?BF8:,A27GF?A@,:?;9C@F>1:GC,CECF8@<@35;+@,FEFC@B,,,3<C371DFF<B,<8,5<GFFFEE,=CD7@CGFC,F;FE@,E8E<EBGF@=>GGFGGFF=EGGFAFDFBEFE:FCGFFE=CC,FEECF7GGFDGGGF<FECFCBB@BF<@,FGFGGEFGFAFE8GGGFCFGEGGGGGGFF<FFB,FFGGGGGFGGGGGCCCCC
@s201 133
TGAGGAATATTGGTCAATGGGCGAGAGCCTGAACCAGCCAAGTAGCGTGCAGGATGACGGCCCTATGGGTTGTAAACTGCTTTTATAAGGGAATAAAGTGGGAGTCGTGACTCCTTTTGCATGTACCTTATGAATAAGGACCGGCTACTTCCGTGCCAGCAGCCGCGGTAATAAGGAAGATCCTAGCGTTATCCGGATTTATTGGGTTTAAAGGGAGCAGAGGCCGCCGGGCAAGCTTGTTGGGAAATGTAGATGCTCAACATCTGCACGGCAGCGAGAACTGGTTTCCTTGAGTACGCACAAAGTGGGCGGAATTCGTGGTGTAGCGGTGAAATGCTTAGATATCACGAAGAACTCCGATTGCGAAGGCAGCTCACTGGAGCGCAGCTGACGCTGAAGCTCGAAAGTGCGGGTATCGAACAGGATTAGATACCCT
+
GGFGFFC@FGGAGFG9CFFFFEEGGGEFGGGFFEGGGFFEFGGFFGGGGGGGGECFFFGEECGGGDGGGGFCFFGGGGGGGFFGCF9EECFDFCEFFFGE<FF7CFEFGGFGC,,EEDGGGFFA,CF,C9FGCECF,CEEFFCFGDE,DBDFCGGCFFGGGC<F7>FE:*<D@,7>E:F,267,7?EGFE*B93<1=:A:/30@C@<,>5:+*/*.B/+);B55CCD?D,CBF?6),C@,>@+@CA;CGF<7,,6,,DF3,3DFF>+F@,>GGEBC,D8ED8FFD<A8,8CA*E=FGGGFEA,CF>F@GFDECE=7EGGGFF==BFCCEFFF<GFEBE,8GFECGGGGFGGGGGDGGGGGGFF@GFEEE8GGGGGGFFCEGGGFGGGGEC@CGGGGGGGCFGGGFEEFC7FFGGGGGGFFFGFGFGGGEEGCCCCC
@s201 134
TGAGGAATATTGGTCAATGGGCGAGAGCCTGAACCAGCCAAGTAGCGTGCAGGATGACGGCCCTATGGGTTGTAAACTGCTTTTATAAGGGAATAAAGTGGGAGTCGTGACTCCTTTTGCATGTACCTTATGAATAAGGACCGGCTAATTCCGTGCCAGCAGCCGCGGTAATACGGAAGGTCCTAGCGTTATCCGGATTTATTGGGTTTAAAGGGAGCGTAGGCCGCCGGGCAAGCGTGTTGGGAAATTTAGATGCTCAACATCTGCACTGCGGCGCGAACTGGTTTCCTGGAGTACGCACAAAGTGGGCGGAATTCGTGGTGTAGCGGTGAAATGCTTAGATATCACGAAGAACTCCGATTGCGAAGGCAGCTCACTGGAGCGCAGCTGACGCTGAAGCTCGAAAGTGCGGGTATCGAACAGGATTAGATACCCT
+
GGGGEFFGFGGCFFGFEFDCEFG@7@CDEFGGGGGGGGFEGGG@CFGGGGGFGB@F@FGGGGECFDFGGGGFG<ECGGGGFEFGFFGGGGG?EFFFGGGGEDECGGGD7FEAFE<FGGGGGFCGGGGGGA9FC9@EGFGFEEG7>@F=<,FFFGGGGGGGFGFFEEGDCF@CF=:FGGGGCFE:FFCCF@*,@<CFEFCC@@E8;,E=CFF;7?8AE@GD)6>FCE>BG=??:8C2C7BEF=$GC@;E#&FGFE8CD3;@AFFDGF88:8@4#>,:@C53?DB8,GDF@8,,*@+BGFFGGGFEB6+F:BFD@>++CFC@FD@GDGEEGFFBAFFBEGGDFEE=8GGFEEGFACGDGGFC@GGFFFGGGGGGGFGF8FEFCEFFGGFGGEFGGGGGGGGGGGGGGGGGGGFFGGGGGGGGGGGGF,GFFGGCCCC<
@s201 135
TGGGGAATATTGGGCAATGGGCGCAAGCCTGACCCAGCAACGCAGCGTGAAGGAAGAAGGCTTTCGGGTTGTAAACTTCTTTTGTCAGGGACGAAGCAAGTGACGGTACCTGACGAATAAGCCACGGCTAACTACGGGCCAGCAGCCGCGGTAATACGTAGGTGGCAAGCGTTATCCGGATTTACTGGGTGTAAAGGGGGCGTAGACGGCACGGCAAGCCAGTTGGGAAAGCCCGGGGCTCAACCCCGGGACTGCATTTGGAACTGCTGAGCTAGGGTGTCGGAGAGGCAAGTGGAATTCCGAGTGTAGCGGTGAAATGCGTAGATATTAGGAGGAACACCAGTGGCGAAGGCGGCTTGCTGGACGATGACCGACGTTGAGGCTCGAAAGCGTGGGGAGCAAACAGGATTAGATACCCT
+
@FACFGBAF<ECFGGGGGGGGGGGEGGGGGGGGGGFFGGGGEE+@FG@@FGFFGCFFGEGFFCFGFGGFFGGGFBFGDGGGFFGEFGGGGFGGGGE7EEECEC,?FFG+ABF@FGGFFFF9BFGFCF7:=FGGGFE+@B8FD@F?,,>*CEGCCE;;FFFGEDFC>C?<BF1CFGDGGGE<=B,,<+?F2C:C,2?FC*<*>8*/*+;F151:<5@@13?13#<C5C<,;CC6EC?D@>GF@7GEF:C=DD:FDDE<;F@7,73>>,,?,<FD7@*GGGEEFFEE9=E>5GFFEE=DC@+9,:FCCDAC:=FFAADEGEGGGFEFEAFE<C?,CFBE<FCEDDGFFEE7CFGGGGGFFGFFF<@AFGGFF7EEFEF?GGGGF@F@FDGGGGGGGGGGFFGGGGGGGGGGGGGGGCCCCC
@s201 136
TAGGGAATCTTCCACAATGGGCGAAAGCCTGATGGAGCAACGCCGCGTGGGTGAAGAAGGTCTTCGGATCGTAAAACCCTGTTGTTAGAGAAGAAAGTGCGTGAGAGTAACTGTTCACGTTTCGACGGTATCTAACCAGAAAGCCACGGCTAACTACGTGCCAGCAGCCGCGGTAATACGTAGGTGGCAAGCGCTATCCGGATTGATTGGGCGTAAAGGGAACGCAGGCGGTCTTTTAAGTCTGAGGTGAAAGCCTTCGGCTTAACCGGAGTAGTGCATTGGAAACCGGGAGACTTGAGTGCAGAAGAGGAGAGTGGAACGCCAGGTGTAGCGGTGAAATGCGTAGATATATGGAAGAACACCAGTGGCGAAAGCGGCTCTCTGGTCTGTAACTGACGCTGAGGTTCGAAAGCGTGGGTAGCAAACAGGATTAGATACCCT
+
FCFGGGGGGGGFEFGGGGGGCGGGEGGCFFGGDF,FFGFFGGDCFGGFGGDGGGFGGEFGEF,EFGG=:CF<=9DFG:F<EFG<BFFFFC,:A=FE=FFGE4+B=,FE,?A<8CF<,:BF<FBCGGGGCC7<,CCFBEFFFF@8EFFC7*:C83,,@CC:C@F:*DF<><F*=<**7,<FGE:FAFFDC,<CF**1=2<159F**0:EFDCGG8/7*6<*81;E7>E3?C8?)9<?>@8CGFCGF%FG9C<,2;,9-+<E9GE>F0>37,=9D)FEDFGGGFC6C8@@E:,B<,=EFFFD?D,?9EA=FGGF<GDF@+@+,4,,,<,GGFGGGGGGGFEEE@,@FE=<EC,?FFE9@@9FFFGGGGGDEFC,:GFGGGFFFC6FEE<AGGGFGGFF@GGGGFGGGD@GF@GGGGGGGGGGGGGGGGGFGGGGGGGGCCCCC
@s201 137
TGAGGAATATTGGTCAATGGACGAGAGTCTGAACCAGCCAAGTAGCGTGCAGGATGACGGCCCTATGGGTTGTAAACTGCTTTTATAAGGGAATAAAGTGAGTCTCGTGAGACTTTTTGCATGTACCTTATGAATAAGGACCGGCTAATTCCGTGACAGCAGCCGCGGTAATACGGAAGGTCCGGGCGTTATCAGGATTTATTGGGTTTAAAGGGAGCGTAGGCCGGAGATTAAGCGTGTTGTGAAATGTAGACGCTCAACGTCTGCACTGCAGCGCGAACTGGTTTCCTTGAGTGCGCACAAAGTGGGCGGAATTCGTGGTGTAGCGGTGAAATGCTTAGATATCACGAAGAACTCCGATTGCGAAGGCAGCTCACGGGAGCGCAACTGACGCTGAAGCTCGAAAGTGCGGGTATCGAACAGGATTAGATACCCT
+
@FGGFGGGGGGGGFGGGGGCFGGDECGFGD9FCFFFGFGFGG9@FGEFGGFFGGFEACCCFGGDFFGGGEFFEGGGGFFF?EFEGFGGC9EEC,:CFFFGGGCEFFGGGCEGGGGCGGGGGFGGGCFFGGGGGGFFGFGEGGGGGGGGGGGAFFG+BF=,D<FDG6C7F@FFG9F*<F>@DFFEFE>C<FGGG9B78*?FGFE9C+C><CFG9FFFG9B;83C<FAC558CFGFG2<>88GFF/CFGFFDGGGGGGG=B6-@2GCCCECD<:F:@CCEEG;>3,FEFD,AA80=6+EEEB9GEFGGEFCE5,FFGEEFFB?GEDBB:FFDFEGGGGGFE8GFGDGGFFB9C9DEFCDGGGGGGGFFCC,FFGEGGGEGFGGGGGGDGGGGGGGGFFGGFBDGGGGGGGGGGGFFEEFFE@ECDEFGGFGCFCCCCC
@s201 20852
TGGGGAATATTGCACAATGGGCGAAAGCCTGATGCAGCGACGCCGCGTGAGCGAAGAAGTATTTCGGTATGTAAAGCTCTATCAGCAGGGAAGATAATGACGGTACCTGACTAAGAAGCTCCGGCTAAATACGTGCCAGCAGCCGCGGTAATACGTATGGAGCAAGCGTTATCCGGATTTACTGGGTGTAAAGGGAGCGTAGGCGGTCCTGCAAGTCTGATGTGAAAACCCGGGGCTCAACCCCGGGACTGCATTGGAAACTGTAGGACGTGAGTGTCGGAGGGGTAAGTGGAATTCCGAGTGTAGCGGTGAAATGCGTAGATATTAGGAGGAACACCAGTGGCGAAGGCGGCTTACTGGACGACCACTGACGCTGAGGCTCGAAAGCGTGGGGAGCAAACAGGATTAGATACCCT
+
CGGFGEGGGGGGGGGGFDFGGFGGGGGGGFGGFEGGGGFGGG7FGGGGGGCFFGGGGFG9CEFFGGD?BCFGFGGFF?FFFGDGGGFGFG7ECFFFGGGGGGGGCGGGGGGCFGFDF@AD8FECECFGCDGGGGDGCFGFGDFFGGEFEEGGGGG9F9FF<:DCFCEGEF:CFF*<<1=CFGGFFGGC:<?+=?FFCEE.CE>GGG88/58FFGCF;FGF@90;A<F4>;8FGGE;GGGGGGGGEGEBCB>F8GG:@FDEA@F<<FC61##B5FC==:@@GDAGFFE?FAFE>4+44B,:?FGE>GGGGGFA7:GEFGCGGGGFFAFGGEGCCEFFCGFGEECDF@@FGGGGFFGGFBF@:GDCFGEFEGFFCFC8?GGDGGGFEGGEGGFDGGDGFFFAFFGFGGGGGF<CCCCC
@s201 139
TGAGGAATATTGGTCAATGGACGAGAGTCTGAACCAGCCAAGTAGCGTGCAGGATGACGGCCCTATGGGTTGTAAACTGCTTTTATAAGGGAATAAAGTGAGTCTCGTGAGACTTTTTGTATGTACCTTATGAATAAGGACCGGCTAATTCCGTGCCAGCAGCCGCGGTAATACGGAAGGTCCGGGCGTTATCCGGATTTATTGGGTTTAAAGGGAGCATAGGCCGGCGATTAAGCGTGTTGTGAAATGTAGATGCTCAACATCTACACTGAAGCGCGAACTGGTTTCCGTGAGTACGCACAAAGTGGGCGGAATTCGTGGTGTAGCGGTGAAATGCTTAGATATCACGAAGAACTCCGATTGCGAAGGCAGCTCACTGGAGCGCAACTGACGCTGAAGCTCGAAAGTGCGGGTATCGAACAGGATTAGATACCCT
+
FGFGGGGGGGGGGGGGGGFFFFGEGGGGGGGFGGGGCDDFFGFFGGGGGGGGF:FGGGEGGGGGE<FGGGDEGGFF<FFGFGGFCFFGGFGGGGDEGDFAEGGGGACGGGC?<FGGGGGGFGGCFDF9FGGGCE;EFFCCFE=FGGGDC9FFGF7CFGGFD@DGDDF7FGGGGCFCEECEGFGEGGDGGGGFGGEE=<<FF>FCF*5=4C:EGGG4E@GFCA#?6C9)CDEC>EG4C,BEFFFFGE7AFFC;C@<8FCGFACFCFF@EFCC*0FGDGGFFFGFFGGFE=>FF?FGCEGGGGGFFF6EC:8F=>8B7GD@CGFDGFECEFCGGEECGGGGGGGGFCGEGFE<<@GGGGGGGGGDFFGFGGGGGFGGGGGDGGGGGFECB7@GGGGGGGGGGGGFGGGGGEEFECECFEFCFGGGGGGGGGGFCCCBC
@s201 140
TGGGGAATATTGCACAATGGGGGAAACCCTGATGCAGCGACGCAGCGTGAGTGAAGACGTATTTCGGTATGTAAAGCTCTATCAGCAGGGAAGAAAATGACGGTACCTGACTAAGAAGCCCCGGATAACTAGGTGCCAGCAGGCGTGGTAATACGAAGGGGGCAAGCGTTATCCGGATTTACTGGGTGTAAAGTGAGCGTAGACGGTAAAGCAAGTCTGAAGTGAAAGCACGGGGCTCAACCCCGGAACTGCTTTTGAGACTGTTTAACTAGAGTGCTGGAGAGGTAAGCGGAATTCCTAGTGTAGCGGTGAAATGCGTAGATATTAGGATGAACACCAGTGGCGAAGGCGGCTTACTGGACAGTAACTGACGTCGAGGCTCGAAAGCGTGGGGAGCAAACAGGATTAGATACCCT
+
AFFGGGGGGGGGGGFFGGFFCEEGGGG,BEGG<<DFFF7@@C7@FDG@CCFFGDGGG8?::<=EFC+B=FE,<@@EFGGFFE9FAFEEGE4E+=?=8FC?FFCBE7,?<<,EA,,B,AF<FCFE++8=<;F,B83,,33+:<++4+5+:@;,,,6*363B@<:*/=/F=C2>=@CC5?,)=*7C7B4370**0(@DCBF?7:;C:>+3,;,6D7B>;@7,FFCGGFFC@*8BFDB?FE@BF>6+,5,C@FDDF<9FE=9D@E,<5,,8=9,8:F=E,AEF@,;FEEF?+8DE@,9GE<?,FF@+BE@F;EFAEF=E@,ADFAF?FDECC,,?FEFCFA4C,BF@FFCFF7<@9FFFFEGGGFGFCGGGGEBGGFGGGGGGGDGDGGGGGGGGGGGFGGGGGGGGGGGGFCFCCCCC
@s201 23540
TGAGGAATATTGGTCAATGGGCGAGAGCCTGAACCAGCCAAGTAGCGTGAGGGAAGACTGCCCTATGGGTTGTAAACCTCTTTTGTTTGGGAATAAAGTGCGGGACGTGTCCCGCATTGCATGTACCATTTGAATAAGGACCGGCTAATTCCGTGCCAGCAGCCGCGGTAATACGGAAGGTCCGGGCGTTATCCGGATTTATTGGGTTTAAAGGGAGCGCAGGCCGTGGGTTAAGCGTGTCGTGGAATTCCGTCGCTCAACGGCGGACGTGCGGCGCGAACTGGTCCACTTGAGTACGCGGGACGTTGGCGGAATTCGTGGTGTAGCGGTGAAATGCTTAGATATCACGAAGAACTCCGATTGCGAAGGCAGCTGACGGTGGCGCAACTGACGCTGAGGCTCGAAAGTGCGGGTATCGAACAGGATTAGATACCCT
+
EGGGGGGGGGGGGGGGGGGGGGGGGGGGGGGGGGGGGGGGGGGGGGGGGGGGGGGGGGGGGGGGGGGGGGGEFGEFGGGGGGGGGGGGGCFGGGGGGGGGGGGGGGGGGGGGGGGGGGGGFGGGCGGGGGGGFGGCFCFFGGFGGGGGGGGGGGDGGGGGFGGGGGGGGDGGEFGGGGGGGGFEGGGGGGGGGCBF5EFGFGGGGG<ACACCCFCFGFGFBFGGGEEGFCCEGGGFGGG>FGGD>FGFGGCGG8C<:CFG?GGFGGDGE@F?EG+@B@C?DCBC,DE<D>CC3GGFEC:?CAA+GGDGEFFE>@CEGGGFGGF@)GCEGGGF@DFGGGFCGGFCF<AGGFAFFF@F=,E,@GEGGGGGGFEFDGEFGGEFFGGGGFFDGFCGFCGGGGGGGGGGGGGGGEGGGGGGGFFEGGGGGGFFF<?CCCCC
@s201 142
TGAGGAATATTGGTCAATGGACGGAAGTCTGAACCAGCCAAGTAGCGTGCAGGACGACGGCCCTATGGGTTGTAAACTGCTTTTATGAGGGAATAAAGTGAGGGACGTGTACCTTTTTGTAGGTAACACATGAATAAGGACCGGCTAATTCCGTGCCAGCAGCCGCGGTAATACGGAAGGTCCGGGCGTTATCCGGATTTATTGGGTTTAAAGGGAGCGTAGGCCGTCTTTTAAGGGTGTTGTGAAATACTGTCGCTTAACGACAGAGGTGCAGCGCGAACTGGGAGACTTGAGTGCGCGGAATGCAGGCGGAATTCGTCGTGTAGCGGTGAAATGCTTAGATATGACGAAGAACTCCGATTGCGAAGGCAGCTTGCAGTAGCGTAACTGACGCTGAAGCTCGAAAGTGCGGGTATCGAACAGGATTAGATACCCT
+
FGGGGGGGGGGGGGGGGFFFEFF:FFGGGFFGGGGGGGFGGGGGFGG@FGGGGGGGGGEFGGGFG8FF?:,C?EFGCFFGFGFGFEG,C8B:FGGGGGECEFFG7+@FEGEEF,CCEEEFGGGFG,EBEG?,,:=@,C:>FB>+@FEGGFGGGG7>DF<BD@FFGD>G*5*,,?:CF7*CGGFECE5FFCF-FFE>*<<3=GGEBEF:*<26=>;;8+297<7E3F;4,:EFC11(*,<<,,9@=2,5,7CB*:AC@*DFCF@CGCCFC>++DGEGEA==?8GF@<B,3F8A@7EGECE?GE9EDFGFCFFE9,7>GFFGGGDEEF:EGGFFFGFCCEFCC,FFB:EDGCGGGGGFC<FCFGEGGGCGFEGF9GFFAFFEFGGGFGFF:GEFGGGFGFGGGGGGGGGCFCFFGGGGGGGEGGGGGFFFFGGCCCCC
@s201 143
TGAGGAATATTGGTCAATGGACGGAAGTCTGAACCAGCCAAGTAGCGTGCAGGATGACGGCCCTATGGGTTGTAAACTGCTTTTATGTGGGGATAAAGTGAGGGACGTGTCCCTTATTGCAGGTACCACATGAATAAGGACCGGCTAATTCCGTGCCAGCAGCCGCGGTAATACGGAAGGTCCGGGCGTTATCCGGATTTATTGGGTTTGAAGGGAGCGTAGGCCGTTTGTTAAGCGCGTTGTGAAATGTCGTGGCTCAACCTGGGAATTGAAGCGCGCACTGGCAGACTTGGGTGCGCGGGAAGTAGGCGGAATTCGTCGTGTAGCGGTGAAATGCTTAGATATGACGAAGAACTCCGATTGCGAAGGCAGCCTGCTGTAGCGTAACTGACGCTGAAGCTCGAAAGCGTGGGTATCGAACAGGATTAGATACCCT
+
FF<FGGGGG9CFGGGGC9C@FF6C@FDCEFDFFGGGGGGGGGCFGGGGCGGGGGFGGFEFGGGGGGGGGGGGE@FFCFGFGGGGGBFGFG,@FFDCFFGGGGGGCFGFCFGFDBEFD9A9A9<FAEGGF8<?DFFGG<,A>BFDEGG<FFGFFGGCE>7F:FDFCCFEEG@,8FC>F*FFF,<C<FE7*4C*<,=<598,1::9FCFFD*89?6;F:62>?C3C<<>@<G9ECFCA<*=:7C=2<>E=CCFG$>651;:FF%,?EC'>F?G#D@8:BE&@8D@EACFF=+@3*GCGGC:89AFFCEF:C8C@+>BCDDECGFE>5CEGFGEFA?CFFEEAFCFD@FC7GGFFE@@:,FD@6@F<FGGGGFGF?GGGFEDGGGDGGGGGGGGGGGGGGGFCGGFF@FC7CCFCE@GFCGFFFGGFFAFAFDGCCCCC
@s201 22433
TGAGGAATATTGGTCAATGGACGAGAGTCTGAACCAGCCAAGTAGCGTGCAGGATGACGGCCCTATGGGTCGTAAACTGCTTTTATAAGGGAATAAAGTGAGTCTCGTGAGACTTTCTGCATGTACCTTATGAATAAGGACCGGCTAATTCCGTGCCAGCAGCCGCGGTAATACGGAAGGTCCGGGCGTTATCCGGATTTATTGGGTTTAAGGGGAGCGTAGGCCGGAGATTAAGAGTGTTGTGAAATGCAGATGCTCAACATCTGCACTGCGGCGCGAACTGGGTTCCTTGAGTACGCACAAAGTGGGCGGAATTCGTGGTGTAGCGGGGAAATGCTTAGATATCACGAAGAACTCCGATTGCGAAGGCAGCTCACTGGAGCGCAACTGACGCTGAAGCGCGAAAGTGCGGGTATCGAACAGGATTAGATACCCT
+
EG9FGGGGGGGCFFGGFGFEG?FGGGGGGGGGFEFGGGECEFF,6CFFGGGDGGFGGECC77@@<8FGCGD:CFGFGGGG,CE<,:CECFDGGGGFG9F,BFFFCF<FEFEB<<E,5EEFAEFGFEGGAA?FEEFCGGG9BDFEB@FFF<FFFGG7<FCDF<FGEE7FGFEFFGGGGGGG7F@CCFEGGGF:/@FB:=FC<9:CFFCE<@@CF8F5B>GBBGEG<CC>ECFCBCF#=9<<AF7GGCD>CC>F,ADD?GCD;9@7D:FGEGGDCF;@>FFGFBB?,8<F98FF9:6B>,,<CFGGGGFEGDGE+8GGEEFFGGDGBGGEF,EEFGFFECGFEGCFGGGFFEFEC?F7CCGEF7GFFFFGFE@,FF9FGGGGGFCEFFCGEGFGGGGFC:F@CEGFFFFCGFGGFDF<GGGFCFGGGFAGGGGCCCCC
@s201 22966
TGGGGAATATTGCACAATGGGGGAAACCCTGATGCAGCGACGCCGCGTGAAGGAAGAAGTATCTCGGTATGTAAAATTCTATCAGCAGGGAAGATAATGACGGTACCTGACTAAGAAGCCCCGGCTAACTACGTGCCAGCAGCCGCGGTAATACGTAGGGGGCAAGCGTTATCCGGATTTACTGGGTGTAAAGGGAGCGTAGACGGCGCAGCAAGTCTGATGTGAAAGCCAGGGGCTTAACCCCTGGACTGCATTGGAAACTGCTGTGCTTGAGTGCCGGAGGGGTAAGCGGTATTCCTAGTGTAGCGGTGAAATGCGTAGATATTAGGAGGAACACCAGTGGCGAAGGCGGCTTACTGGACGGTAACTGACGTTGAGGCTCGAAAGCGTGGGGAGCAAACAGGATTAGATACCCT
+
EFCFGGDGFGGGGGGGGG9E8CFGGAFFFCGGGGGGGGGGGGGGGGGFFCDGGGGFGGG<<E<9EFF,BFGGGGGGGFGGGFFFAFC?FFFGGF9FFFGGGGGGGG?EAFG9A<>FGG?3+@CFGGGGGGGGGGGCFGGGGGGGGGGGG@CCFDFGGF:*<<FFGGGGCCF;FFGGDFG.FDCFFFCFC<,5>ECCCG30:7*EGDD:>28/;;C;,F@7-DFFEF@C#7FGCCCGG3FGGCD#=B76DD)6?EFFDCC2ACC,E2:,GEF=6CAE7FFCB?CGGEB:EB@@,DGGF=E9FEEEBFCGFFC,GEGEEE6?:,C4FECGGFGGGECFFFFGFEFEGGEGGDGGGFGGFFCGEGFGFGFGGGGGGFEF,GFB,GGGGEF7GGGGGGGFGGGFGGGGGGGGFEGCCCCC
@s201 146
TGAGGAATATTGGTCAATGGGCGAGAGCCTGAACCAGCCAAGTAGCGTGCAGGATGACGGCCCTATGGGTTGTAAACTGCTTTTATAAGGGAATAAAGTGAGTCTCGTGAGGCTTTTTGCATGTACCTTATGAATAAGGACCGGCTAATTCCGTGCCGGCAGCCGCGGTAATACGGAAGGTCCGGGCGTTATCCGGATTTAGTGGGTTTGAAGGGAGCGTAGGCCGGAGATTAAGCGTGTTGTGAAATGTAGATGCTCAACATCTGCACTGCAGCGCGAACTGGTTTCCTTGAGTACGCACAAAGTGGGCGGAATTCGTGGTGTAGCGGTGAAATGCTTAGATATCACGAAGAACTCCGATTGCGAAGGCAGCTCACTGGAGCGCAACTGACGCTGAAGCTCGAAAGTGCGGGTATCGAACAGGATTAGATACCCT
+
GGGGGGGGGGGGGGGGGGGDFGGGGGGGGGGGGGFGGGFFGGFGFFEGGGGGGGGFGGGGGGGGG,EFGGGGGCFFFGGG9B<=EGGGGFF,A<EFGGGGGFGGGGEFG@EGFGDGGGGGGGGFCG9ECFEGGCGCEGG<FFEFGGEFFDFGFGGG?>7:7@>33@FEEDBCFFFGCFECC1<<FCE&08>D<7<C92?9<(CGGGFFEEC*7(D?C2ED?9>9F?8>GGGE><G>GGFCFFFC@<GGGFED138BGGC<=C<A3@?FC@@/GECEEE=E@GDGGGFEF>9FFGGGGGGFFB:FEE:CEEFEEDE7GFGDFFECEGGGGGFF<9FGGF?GGFE8GGDGGGEGFB=GGGGGGGGGGFGGFFGGGGGGGFDGGGGGFGGGGGGGGGGGFGGGGGGGFGGGGGGGEFGCGGGFGGGGGGE9GGGC@CCC
@s201 147
TGGGGAATATTGCACAATGGGGGAAACCCTGATGCAGCAACGCCGCGTGAAGGATGAAGGTTTTCGGATCGTAAACTTCTATCAATAGGGACGAAGAGAGTGACGGTACCTAAATAAGAAGCCCCGGCTAACTACGTGCCAGCAGCCGCGGTAATACGTAGGGGGCAAGCGTTCTCCGGAATTACTGGGTGTAAGGGGAGCGTAGGCGGCACGCCAAGCCAGATGTGAACGCCCGAGGCTTAACCTCGCGGATTGCATGTGGAACTGGCTAGCTAGAGTACAGGAGAGGAAAGCGGAATTCCTAGTGTAGCGGTGAAATGCGTAGATATTAGGAAGAACACCAGTGGCGAAGGCGGCTTTCTGGACTGAAACTGACGCTGAGGCTCGAAAGCGTGGGGAGCAAACAGGATTAGATACCCT
+
EFAFGG;FFGGGGFGFFGGGDGDGGGFFGGGGFCGGGGGGGGGFFGG:CDFGGGGGGGGDFFFGGGG@7FF<AFGGGGGGE9AEGGGFGGGGC4C4BEEGFGFFCGG7=E,FFGGGGGGG?FGF:@=FGFG8FC@CFGGGGGG8EDF:FCFFGE@F,5,<>*6*1:<=<7FC*1*7?C:*=@:?F?FD78CEFF,2678:5:::65C:CE:*FA2>C?,*7:,9:%&1@+2138E@G@*';D&+<+1@7FDCF9<@,A,?@,==GGFE:,,<;GFFFDEGGFAGEE9E<GF47FGGFGGGFAE<FFCEBF?EFEF?:GGEBAFGFGFDF?GFE9GFF@EEGGGGFCF7EF7GGGFFDGFGFFFGGGFGGGFGGGGGGGGDGGGGGGGFECGEGGGFGFDGFEFGDGGGFFFGGGFCCCCC
@s201 148
TGGGGAATATTGCACAATGGAGGAAACTCTGATGCAGCGACGCCGCGTGAAGGATGAAGTATTTCGGTATGTAAACTTCTATCAGCAGGGAAGAAAATGACGGTACCTGACTAAGAAGCCCCGGCTAACTACGTGCCAGCAGCCGCGGTAATACGTAGGGGGCAAGCGTTATCCGGATTTACTGGGTGTAAAGGGAGCGTAGACGGCACGGCCAGCCAGATGGTAAAGCCCTGGGCTCAACCCCGGGACTGCATGTGGAGCTGCGGAGCTAGAGTGTCGGAGAGGCAAGTGGAATTCCTAGGGTAGCGGTGAAATGCGTAGATATTAGGAGGAACACCAGTAGCGAAGGCGGCTTGCTGGACGATGACTGACGTTGAGGCTCGAAAGCGTGGGGAGCAAACAGGATTAGATACCCT
+
DFFGGGGGGGGGGGGGGGGFFGGGGGGGGGGGGGGGFG7FGGG7EEGFGGGGGF9FFFG-<-,FFFGEEFGGFGFGGEFGGGGGDGGGGGF=FCGGG9FGGCFEFEGFGGFFGGG9FDGGGGGCFGCFGGGFFEFGGDFC,::<8+3:>F*@BCF<A:FFGCC*<1@<=CC8FEG***<F9<<FCFFE7:CGGFFFC):?E);@8:>EEFCG-?F*;B5<28+#7<@326,#CFC$:@30AC@GD@81ADB?CDDED@3++=B7C5,A4?5F?8+@+FEB,ED<FGGAFFE9,CECE=FC9,449CCGEBC,??47@F@EC,,C,EFFGFFEBEC@FAFB@FEFFGGF@+GFEEGEEEDGFCCCEEC7CDCGFFFB,EF<FGGFEGGGFC,FFGGGFAFGGGGGGEGGGFF@CCC6
@s201 149
TGAGGAATATTGGTCAATGGGCGAGAGCCTGAACCAGCCAAGTAGCGTGCAGGATGACGGCCCTATGGGTTGTAAACTGCTTTTATAAGGGAATAAAGTGAGTCTCGTGAGACTTTTTGCATGTACCTTATGAATAAGGACCGGCTAATTCCGTGCCAGCAGCCGCAGTAATACGGAAGGTCCGGGCGTTATCCGGATTTATTGGGTTTAAAGGGAGCGTAGGCCGGAGATTAAGCGTGTTGTGAAATGTAGAGTCTCAACATCTGCACTGCAGCGCGAACTGGTTTCCTTGAGTACGCACAAAGTGGGCGGAATTCGTGGTGTAGCGGTGAAATGCTTAGATATCACGAAGAACTCCGAGTGCGAAGGCAGCCCACTGGAGCGCAACTGACGCTGAAGCTCGAAAGTGCGGGTATCGAACAGGATTAGATACCCT
+
FGGGGGGGGGGGGFGGGGEFEGGGDGGGGGGGGGGGFFFEGGGGGGFGFCGGGGGGGFGGGGGGGGGGGGEEFFGGGGGGGGGGGCG?CCFEFFGFGCGGGCBFFG8FGGGGGFGGGEGGD9AGFGGFGGGGCGDFGGGGFGGGEGGGGGGGGGDFGFGG@FGB+B@FFGGGGG@EDGEEF9FEGGE@F=GGFFGGEGGG@7FGCF<<@CEEF7GFDFFF2<EDCF>+GGGGE@C<D5CEFF<8<@C0FF99*,,EE@@1:B9;3@,GGFC9GE@F@DDAGGEGED=B,<<E?GCB@,EGE9EFF>GF>GF@>,GE@FFGFA@@5FCFFE<FFEGF;CGGFGGGFGFGGGGGGFCF@<A++GGGGGFFGCGGGFGFFGEGGGGFCFEGGGFEFEGEFFGGGDGGGGGGGFGFEGGGGGGFGGGGGGGFGGGCCCCC
@s201 150
TGAGGAATATTGGTCAATGGGCGCGAGCCTGAACCAGCCAAGTAGCGTGCAGGATGACGGCCCTATGGGTTGTAAACTGCTTTTGTGCGGGGATAACACCCTCCACGTGTGGAGGTCTGCAGGTACCGCACGAATAAGGACCGGCTAATTCCGTGCCAGCAGCCGCGGTAATACGGAAGGTCCGGGCGTTATCCGGATTTAGTGGGTTTAAAGGGAGCGTAGGCCGGAGATTAAGCGTGTTGTGAAATGTAGATGCTCCACATCTGCACTGCAGCGCGAACTGGTTTCCTTGAGTACGCACAAAGTGGGCGGAATTCGTGGTGTAGCGGTGAAATGCTTAGATATCACGAAGAACTCCGATTGCGAAGGCAGCTCACTGGAGCGCAACTGACGCTGAAGCTCGAAAGTGCGGGTATCGAACAGGATTAGATACCCT
+
DFEGGFGFGGCGGGGGGGGGFG7FEFFGGGGGGGGGGGFGGGGEEFEFEEGGFGGGGGGGGGG?FGGGGGGGGGGGGCGGFFGGGGGGGGGDGGGDGFFCFFGGGEGGGGGDGGG7DFDBGGGGGGGGGGGGCFCGGGGFF7CFGEGGGGCGCFFEGGGGFFFGDEFGGCFGGGGGGECE,BFFFEGGGGGFC0-C59CA<<ECCE<E+6<<2<CFGF6)(DCCCGGDAE:CG>GAG>GFFCDE@:FGB(?F9:C>E@#F9EC@<AF##FD@7CC5CCECF@GFGFD<3AFGDF>?DE:E9FA=7EGEEFFFFFC8EGCGGGECDGGGGGGFFGFE,9GDFFEFEGGGGFGFCB7@DFFFF@GFGGGGGGGGGGGFCGFCGGGGFFF@CFC@E@EFDGGFFGGGFGEGGGFCGGGGGGFDGGGGFGGGGGGCCCCC
@s201 21288
TGAGGAATATTGGTCAATGGGCGAGAGCCTGAACCAGCCAAGTAGCGTGCAGGACGACGGCCCTATGGGTTGTAAACTGCTTTTGTATGGGGATAAAGTGAGCTACGTGTAGTTTATTGCAGGTACCATATGAAAAAGGACCGGCTAATTCCGTGCCAGCAGCCGCGGTAATACGGAAGGTCCAGGCGTTATCCGGACTTATTGGGTTTAAAGGGAGCGTAGGCCGCCCCTTAAGCGTGTTGTGAAATGCCGCGGCTCAACCGGGGCACTGCAGCGCGAACTGGGGGGCTTGAGTACACACAAAGTGGGCGGAATTCGTGGTGGAGCGGTGAAATGCTTAGATATCACGAAGAACTCCGATTGCGAAGGCAGCTCACTGGAGCGCAACTGACGCTGAAGCTCGAAAGTGCGGGTGTCGAACAGGATTAGATACCCT
+
6CCFGFFFF9@,,<FECECF8EFGGGGGG?FGGGD@<,4AFCCFFCC,@:FF8FDFFD+@>FGDGFGFG<:>,E?F?FFFGGC<FF<9AFFGGCFGFFBFFFFFGDFEA<EB5ABFCCFGGG8FE98@,C,,B<,,BCFF=BC@+B>AFEF=,@CCCFGGFCCGC83CB:<DFGFGGB7C<<,,?:F:8<CCFF@F5*=C++?:8+2;EG(F:<*)58EDF82:/2#0*=%9@F:=F>C?CE+?F:C*CF=C>?81B*>*CFD,>8,8,@++:B88+;A=87F@@CD,,@FF5,,,@,FF9<AE7GFECFE9444>+CCFEFC+>FC,GCGAC9AF9GGGFEGGFFFGFAAAFCEECFFCC,GGFGFF,@@C,CF<DGGGCGEFGGGGGGGGGGF9F@GFDDFGGCGGEFGFEEGGGGFBGFGFGFFGGGGCCCCC
@s201 152
TGAGGAATATTGGTCAATGGACGAGAGTCTGAACCAGCCAAGTAGCGTGCAGGATGACGGCCCTATGGGTTGTAAACTGCTTTTATAAGGGAATAAAGTGAGCCTCGTGAGGCTTTTTGCATGTACCTTATGAATAAGGACCGGCTAATTCCGTGCCAGCAGCCGCGGTAATACGGAAGGTCCGGGCGTTGTCCGGATTTATTGGGTTTAAAGGGAGCGTAGGCCGGAGATTAAGCGTGTTGTGAAATGTAGACTCTCAACGTCTGCACTGCAGCGCGAACTGGTTTCCTTGAGTACGCACAAAGTGGGCGGAATTCGTGGTGTAGCGGTGAAATGCTTAGATATCACGAAGAACTCCGATTGCGAAGGCAGCTCACTGGAGCGCAACTGACGCTGAAGCTCGAAAGTGCGGGTATCGAACAGGATTAGATACCCT
+
EFFGGFGGGGGGGFGGGGFFFEGGGGG<EFGGAEGGFFEFFFEFEFGFG7FGGGFFGG7FCFEDFGEFGGFGGGCFFGCGGGFEGGGGGGG:AFDBFFFFGFFGEDG+A8FGFFF?F9CEC<FFGFFFGC9FG<9@FA::B=>FC+>BF9=FFGFEFFG7:FF,<+>C@<FFGFBF@7CF@>,1CFED111=FGFG52<:+E#E?25,1572/?=5@1?8#F<CFC:015?5,3FFE>FGCD=E@<9C4,E=@,8GGGGFCCFECACDFD8+DGEDGGFDDGF@DFA8D<AFDGEC6E:C9A4,:>FEGGFFDFCB8BFEGDEB>GGF9FGFFFFCEAGGGDCDFFGFFCEEFBC:EDA,@EE@FFGGGFFFCGGGGFEGGGGGGF<GFCBGGGGGGFGGDF9FFFEGGGGFGGGFGGGFGFAGGGFCGGGCCCCC
@s201 153
TGAGGAATATTGGCCAATGGACGAGAGTCTGAACCAGCCAAGTAGCGTGCAGGATGACGGCCCTATGGGTTGTAAACTGCTTTTATAAGGGAATAAAGTGAGTCTCGTGAGACTTTTTGCATGTACCTTATGAATAAGGACCGGCTAATTCCGTGCCAGCAGCCGCGGTAATACGGAAGGTCCGGGCGTTATCCGGCTTTATTGGGGTTAAAGGGAGCGTAGGCCGGAGATTAAGCGTGTTGGGAAATGTAGACGCTCAACGTGTGCACTGCAGCGCGAACTGGTTTCCTTGAGTACTCACAAAGTGGGCGGAATTCGTGGTGTAGCGGTGAAATGCTTAGATATCACGAAGAACTCCGATTGCGAAGGCAGCTCACTGGAGCGCAACTGACGCTGAAGCTCGAAAGTGCGGGTATCGAACAGGATTAGATACCCT
+
EFFGGGCF9FGFGGFGGGGFGGGGGGGGFFGFCFFF<<D@AE@F6FF@FGGGGGGGGGC@+@@,6@FCCE7BFGG9EEEGGFFF9,C?CFG,EEEFCGFC<EGFGFGGGGGGGGGGCFGG9,FDCBCFAFGGCF9BGF:??FGGGCF8FDA9F<=FFGGGFDD<@EE7FEE99>F3***@6@FE>>ECG7F@@<*=7)=,=CFG9**1=CBCCFG5C689<(/:+3?ED#7<F0>3?>1CC56FCC@@@/4*>3,6+<@,:@3,,:,38,F>7C8C+D=7GGGGF>A8=,AF9FEC@,,,9<ACFGGEC=FGFFGB7FGGFFCEAF7EEFGFA,EFFFFE?,,FFDAGFFGGFC@@,CEEFCGFFC:CGFGGGGF<GFFF7F7FE<DEFC@CGFFEECF8FCFCFFEGGGGGF@GGGGGFFCGGFEDFF<CCCCCC
@s201 154
TGGGGGATATTGCACAATGGGGGAAACCCTGATGCAGCGACGCAGCGTGAGTGAAGAAGTATTTCGGTATGTAAAGCTCTATCAGCAGGGAAGAAAATGGCGGTACCTGACTAAGAAGCCCCGGCTAACTACGTGCCAGCAGCCGCGGTAATACGTAGGGGGCAAGCGTTATCCGGATTTACTGGGTGAAAAGGGAGCGTAGACGGCGATGCAAGTCTGAATTGAAAGCCCCGGGCTCAACCTGGGTACTGCTTTGGAAACTGTATGGCTAGAGTGCTGGAGAGGTAAGCGGAATTCCTCGTGTAGCGGTGAAATGCGTAGATATTAGGAGGAACACCAGTGGCGAAGGCGGCTTACTGGACAGTAACTGACGTTGAGGCTCGAAAGCGTGGGGAGCAAACAGGATTAGATACCCT
+
GGGCFFFGFGGGGGFGGCFFEGGFGGCFGGF@FGFFFFGFEG768@C8CFGGFCFGG?E-C-5EDC7F=DCEFGFFGEFDGEGGGGEC7FF4CFGGGGGG@=BFEE?FGFDGFFFGGGCFGE7:@+@FCCGGGFGG7D@<:F,,BFEF>F:DCFF,CFCEGDCCFGFG*<:CFFC**=<FGFFGCC*2*2<8<54>55?::CDD>/31,:38EC@1<<F7-$2@CD@?7@C#CCC,/=3;EGF@AC#<D,8CFFCC;,0EADD9EDGGGFAE58GCE=EFC?;FEB+EFEEEEEE@>7+8EE>8*CCGFFC5,?:=8BFE?;GDDGGGGGFF@AGGGGGF@7CDC,GGEEDGDGCGGGFFAGFGGGFCFFDEGF<FFECGGEFDFDFF@FGFFGGFFE<EDEEEEGEDGEC<CCCC
@s201 155
TGGGGAATATTGGTCAATGGGCGAGAGCCTGAACCAGCCAAGTAGCGTGCAGGATGACGGCCCTATGGGTTGTAAACTGCTTTTATGCGGGGATAAAGTGAGTGACGTGTCGCTCATTGTAGGTACCGCATGAATAAGGACCGGCTAATTCCGTGCCAGCAGCCGCGGTAATACGGAAGGTCCGGGCGTTATCCGGATTTATTGGGTTTAAAGGGAGCGTAGGCCGGAGATTAAGCGTGTTGTGAAATGTAGATGCTCAACATCTGCACTGCAGCGCGAACTGGTTTCCTTGAGTACGCACAAAGTGGGCGGAATTCGTGGTGTAGCGGTGAAATGCTTAGATATCACGAAGAACTCCGATTGCGAAGGCAGCTCACTGGAGCGCAACTGACGCTGAAGCTCGAAAGTGCGGGTATCGAACAGGATTAGATACCCT
+
FF@FGGGGGGGGGGGGEAFGGFGGGGGGGGFFFGGGAFGGGGCEFG>CFGGGGGGGGFEEE:FDF8AFFGFGG<EEFGGGGGGGGGFGGGGCFEFGGGFG9<,?<BGGG8,><>A=FGDD<FCFCGAC7FCEB>EFGGGGCEFGDGGGGGG;FFFDGGGGGGGGGCFCGG7CEC:FG::F:CFGCC5C:F?CFGGGCC8<C;=43<58/2?FFG1<C;GD:>>FFEC0?57)5<?<>:CGGGGGFEFAC7,D3,:,5<F<<D9CFF@CGFE@+CEFCGADFDB?FFB=,FDF:@@+6F8<9EGGGGGGEFEC9,+EGGFGGGEDFGGGFFGGFGGFAFFFGGEEEGGGFGGGGGGGEGGDGEGGGGFGGEFCCFGFECCC>GDGGGGGGGGFCFFGDFGDGGGGFEEGGFFCEEGGGFFFFFGGGGFAGDGCCCCC
@s201 156
TGGGGAATATTGCACAATGGAGGAAACTCTGATGCAGCGACGCCGCGTGAAGGATGAAGTATTTCGGTATGTGAACTTCTATCAGCAGGGAAGAAAATGACGGTACCTGACTAAGAAGCCCCGGCTAACTACGTGCCAGCAGCCGCGGTAATACGTAGGGGGCAAGCGTTATCCGGATTTACTGGGTGTAGAGGGAGCGTAGACGGCCCGGCAAGTCAGATGTGAAAGCCCGGGGCTCAACCCCGGGACTGCATTTGGAACTGTTGAGCGAGAGTGTCGGAGAGGCAAGTGGAATTCCTAGTGTAGCGGTGAAATGCGTAGATATTAGGAGGAGCACCAGTGGCGAAGGCGGCTTGCTGGACGATGACTGGCGTTGAGGCCCGAAAGCGTGGGGAGCAAACAGGATTAGATACCCT
+
CFFGGGEGGGDGGGFGGGGFGGGGFDFDFGGGGGGGGGEEGGGFCEGFEGFFFGEGFEFEACADG=CFFGGGGGF<CFFGGGFGGFGGFGGGEGGGGGGGGGGC7FGGGGGGGGGGGF<D=FFGDGGGGGGGGGGGFFFGGG,D8:FFE7FFC93EFGGGGCB<FFCF:<*6@FF*<CFGGGGCFGGDB9CEC>B:CGG>59/<;E5:*:CCC>6#,8C,48E?C?.8;:EEF@:6**:FECD@8DGGEFF8D9D:9,A=@C=#@B+C@#?CFGEGEDCB,59F<,9AFEAE849,,CF,F9GGDGFFE;B5@,7E@,5=9;AFFFGFE<EFEF@E<F?GCEFBC@FGGFFGFFFGFGEEDFFEFC,@7FFBFFEFCEDC7FF8ECGGGGEGFFFGFAEFFGGGGGGGGFE<CCCC
@s201 23252
TGAGGAATATTGGTCAATGGACGAGAGTCTGAACCAGCCAAGTAGCGTGCAGGATGACGGCCCTATGGGTTGTGAACTGCTTTTATAAGGGAATAAAGTGGGAGTCGTGACTCCTTTTGCATGTACCTTATGAATAAGGACCGGCTAATTCCGTGCCAGCAGCCGCGGTAATACGTAAGGTCCGTGCGTTATCCGGATTTATTGGGTTTAAAGGGAGCGTAGGCCGGTGAGTAAGCGTGCTGTGAAATGTAGATGCTCAACATCTGCACTGCAGCGCGAACTGGTTTCCGTGAGTACGCACAAAGTGGGCGGAATTCGTGGTGTAGCGGTGAAATGCTTAGATATCACGAAGAACTCCGATTGCGGAGGCAGCTCACTGGAGCGCAACTGACGCTGAAGCTCGAAAGTGCGGGTATCGAACAGGATTAGATACCCT
+
EGGGGGGGGGGCGGGGGGGFGGGGGCFEFGGFGGGGGFGAFGDFGGEFGGGGGGF8FFC:CCEDFD9CGGGGGCFGGGGGGFGGGGAEF?FFFGGFGGFGFGFF?ECGE,<E9?FFEE<CFGGGGCGGGGGGFFG;FF?FGFF7FFEFEFGGGFFCB<,FFFDFG6B>3CF7;FF,>@FG3?,>,>?7CFGDGGG*:CFEFGCFFF<FEBCG/,3;E=FD7:<?6CE#C9#FE.'.FGF@GFGFEFDCFF@#FFDDGGF@C9@7CF<<<FF9GC8++9+D?FGFGFCF@,GGFFCB8GFGFAFFGGGGGGGGFCGGGGGGGGDC5CCCFEFGGGGGFFCFFGFFC7F?GCGFGEGECFGDF:E:EGEF8?GFEADFGGGGGGGFFEC7GFF@C,DE;@F4FEGEADGGGGGGGGGGGGGFGGGF<9FGGGGCCB@C
@s201 21437
TGAGGAATATTGGTCAATGGGCGAGAGCCTGAACCAGCCAAGTAGCGTGCAGGAAGGCGGCCCTATGGGTTGTAAACTGCTTTTATACGGGGATAAAGTGAGCCACGTGTGGCTTATTGCAGGTACCGTATGAATAAGGACCGGCTAATTCCGTGCCAGCAGCCGCGGTAATACGGAAGGTCCGGGCGTTATCCGGATTTATTGGGTTTAAAGGGAGCGTAGGCCGTCTGTTAAGCGTGTTGTGAAATGTCGGGGCTCAACCTGGGCATTGCGGCGCGAACTGGCAGACTTGAGTGCGCAGGAAGTAGGCGGAATTCGTCGTGTAGCGGTGAAATGCTAGATATGACGAAGAACTCCGATTGCGAAGGCAGCCTGCTGTAGCGTAACTGACGCTGAAGCTCGAAAGCGTGGGTATCGAACAGGATTAGATACCCT
+
FGGGGGGGGGGGGGGFGGGGGGGGGGGGGGGGFFDFGGGGGG<FFGGFCGGGGGGGGGFCFFG7=FCFGFFGGEFGGGAFFFFGGGGGGGGGGCFGGGGGGGGGG@FDGGGGGGGGGGGGGGEGGFGGGGGGGGGCGGGGGGG7CGGGD9E=AFGGGGGGGFGFDEEGGGGGGGGGGGGGGGFEGDCGG7;2?FGGGGDGGGDGGGFEECFC?FD+EFG3GEE7EGGEGGGGDGG>E@=2@CFCCCE@G8CFFBGGGGFDFGGGGGF:@CGEFE;7>CED=CFGFC565,>;:GGGCGGGF?FBFCBCGE>>CEC8CF7FFGGEEGGEECE@<EE>-FDFDGFFGFFFAFFDEGFGGGGGGEDFFDGGGGGFFGGFGGGGGGGGGFGFGGFF<CGGEGFCEGDEEGGFEEDGGDGDGFGFFGGFGGGGGGCC@CC
@s201 159
TGGGGAGTATTGCACAATGGGGGAAACCCTGATGCAGCGACGCCGCGTGAAGGAAGAAGTATCTCGGTATGTAAACTTCTATCAGCAGGGAAGATAGTGACGGTACCTGACTAAGAAGCCCCGGCTAACTACGTGACAGCAGCCGCGGTAATACGTAGGGGGCAAGCGTTATCCGGATTTACTGGGTGGACAGGGAGCGTAGACGGTGTGGCAAGTCTGATGTGAAAGGCCTGGGCTCAACCTGTGGACGTCATTGGAAACTGTCATACTTGAGTGCCGGAGGGGTAAGCGGAATTCCTAGTGTAGCGGTGAAATGCGTAGATATTAGGAGGAACACCAGGGGCGAAGGCGGCTTACTGGACGGTAACTGACGTTGAGGCTCGAAAGCGTGGGGAGCAAACAGGATTAGATACCCT
+
AEGGGGGGGGGGGGGGGGEFCGG7BFFFGGGGGGGGGGCFFGGDFGG+@FDFGGGGGGGCFEGFEEF=EDDGF<EFEGAFFFEFGFGDGGFGGGFDA@FEFFFEGGGGGB<??F8DFCFF+=FFGGCE<DF7FFF7BC9>@<>C:CFE*183@;FFC@@EDC1<CFC+<<C@CEB/F8A0FFCFG-,,'>):<F5=7=;4:<?DFC;/;5:20FD73,D;@62E70<=3*,>+@,DF><E,CF6C=+@+,,1,@EC@6CFGGDC,,,CCGEGFGEC4=+B>D8FE+CDGGGFEFEE8E8F=FEGBGGFGFE@?=FE?FC=FDGFFGGGGCGFCFFF?CD@,CGGGGGGGGGGGFGGGDGEFGGFFGFGGFFEFBCEAEEDFGFGGFGGEGGFGFAEGGFFFGGGF<9GGGGCCCCC
@s201 160
TGAGGAATATTGGTCAATGGACGAGAGTCTGAACCAGCCAAGTAGCGTGCAGGATGACGGTCCTATGGGTTGTAAACTGCTTTTATAAGGGAATAAAGTGAGTCTCGTGAGACTTTTTGCATGTACCTTATGAATAAGGACCGGCTAATTCCGTGCCAGCAGCCGCGGTAATACGGAAGGTCCGGGCGTTATCCGGATTTATTGGGTTTAAAGGGAGCGTAGGCCGGAGGTTAAGCGGGTTGTGGAATGTAGACGCTCAACGTCTGCGCTGCAGCGCGAAATGGTTTCCTTGAGTACGCACAAAGTGGGCGGAATTCGTGGTGTAGCGGTGAAATGCTTAGATATCACGAAGAACTCCGATTGCGAAGGCAGCTCACTGGAGCGCAACTGACGCTGAAGCTCGAAAGTGCGGGTATCGAACAGGATTAGATACCCT
+
GGGGGEGGGGGGFGFFGGGGGGGGDEGEFFGGGGGGGGGGGGGFGGDGEGGFG7FF@FGCFFGGGFGGGFC7FDCFFCFFFGEGGGGDE@DFGFGGGGGFGGAGGG?FFG+EFFF9FGG9FCEEFGFGGG9AEFEGGGGFGG+FE+B>DFFGFA<FGGGGFFFFEC@EGGEGF,3FF@CEG,F7FEG7FE@:FGECC7B@:;F2?-<@EC:;C?3=EFGGFBGGGG5-8C-<B8<9=#;D>8),,2;7AD5@GEEB8;8GGGFEFF8><<?+FCFF:=@3,DGGFFF<D<?9*+6+>?,?9?CGF6FFC@C;=8@GEC=,EFGE?@7:FAAFFF9E;C,FGFGFF=FFFFDDFF>GGGGGGDEDFGFGGGFGGGGFFGGGGDFCGGFECC;GFAFGGGGFGGGGGGGGGGFGGGGGGGGEGGGGGGGFGGGCCCCC
@s201 161
TGGGGAATATTGCACAATGGGGGAAACCCTGATGCAGCGACGCCGCGTGGAGGAAGAAGGTCTTCGGATTGTAAACTCCTGTCGTTGGGGACGATAATGACGGTACCCAACAAGAAAGCCACGGCTAACTACGTGCCAGCAGCCGCGGTAATACGTATGGAGCAAGCGTTATCCGGATTTACTGGGTGTAAAGGGAGCGTAGGCGGTCCTGCAAGTCTGATGTGAAAACCCGGGGCTCAACCCCGGGACTGCATGGGAAACTGTAGGACTAGAGTGTCGGAGGGGTAAGTGGAATTCCTAGTGTAGCGGTGAAATGCGTAGATATTAGGAGGAACACCAGTGGCGAAGGCGGCTTACTGGACGACCACTGACGCTGAGGCTCGAAAGCGTGGGGAGCAGACAGGATTAGATACCCT
+
FFDGGFGGGGGGFGGGGGGCGGGGGGGGGGGGGGGGGGGF+CCEEGGGGGCFGEGFFGGGGFGGGGGGGGGGGFGFGGGGGGFGFFGGGGGGGGEGGGGFGGGGFGGGGGGGGGGGGGGGEFCFEGGGGGGGGGGGGGGG,@:DBEGGGGEGGGGF:CFDGGGGGGGGGGGFGGGG<BFG@GGGGGG<GCGGGG@*7CEG@GGD<::CEGGGD?>@CBC@<<ACCGFFGC:CGGGB@FE?CC>EGEGDFGGGGA$FAD>ADBFB9GGF0GGGFGEF8GGGGGCGGGGFFGF>CGFGE9A5FEC89B7GGFFAGGEGEC,FEDAFFCGGFAGGGFFEF8GFCGGGGGFGGGGGGEGGGGGGGGGGGGGGEFFEGGGFGGGFGGGGGGGGGGGGGGGGFFEGGGGGGGGGGGGCCCCC
@s201 162
TGAGGAATATTGGTCAATGGGCGAGAGCCTGAACCAGCCAAGTAGCGTGCAGGATGACGGCCCTATGGGTTGTAAACTGCTTTTATAGGGGAATAAAGTGAGTCACGTGTGATTCTTTGCATGTACCCTATGAATAAGGACCGGCTAATTCCGTGCCAGCAGCCGCGGTAATACGGAAGGTCCGGGCGTTATCCGGATTTATTGGGTTTAAAGGGAGCGTAGGCCGGAGATTAAGCGCGTTGTGAAATGTAGATGCTCAACATCTGCACTGCAGCGCGAACTGGTTTCCTTGAGTACGCACAAAGTGGGCGGAATTCGTGGTGTAGCGGTGAAATGCTTAGATAGCACGAAGAACTCCGATTGCGAAGGCAGCTCACTGGAGCGCAACTGACGCTGAAGCTCGAAAGTGCGGGTATCGAACAGGATTAGATACCCT
+
CGGGGGGGGGGGGGGGGFGGGGGGDFGGGGGGGGGGGGGGGGGGFGGGGGGGGGGGFFFFGGGGGGGGFEFFGGGGGGGG9EEGGGGGGGGGFGGFGGGGGGGFFGDFGGGCGGGGGGGG9FCFFGGGGGGGGGGGGGGGGGGGGGGFGFGGGG?EFG,+>=DDFD@F@EGGGGFEGGGE,?F<FFGGE5C,7CF?.=FC7/:FCF:EFFFGGFD?E>G<;EDDDCC+:9ABFFCAGEGGFF7DGFFB=;;CDGFCGGGGFD0@AACFCCCC@F@E>GG>GFGGGGFF9=<9?GEFEF8FGGFFGEGGGCFGFF@CGF??GGE@>CC9FE<EEDFGAE<,ACE=7GFEFGGFEGGGGGGGGEGFGGGGGGFGGFCGGFEGGGGGGGGGEGFDFCGGECGGGGGGGGGGGGGGGGGGGGGGFFGGGFGGFDGCCCBC
@s201 163
TGAGGAATATTGGTCAATGGGCGAGAGCCTGAACCAGCCAAGTAGCGTGCAGGATGACGGCCCTATGGGTTGTAAACTGCTTTTATAGGGGAATAAAGTGAGTCACGTGTGATTCTTTGCATGTACCCTATGAATAAGGACCGGCTAATTCCGTGCCAGCAGCCGCGGTAATACGGAAGGTCCGGGCGTTATCCGGATTTATTGGGTTTAAAGGGAGCGTAGGCCGGAGATTAAGCGCGTTGTGAAATGTAGATGCTCAACATCTGCACTGCAGCGCGAAGTGGTTTCCTTGAGTACGCACAAAGTGGGCGGAATTCGTGGTGTAGCGGTGAAATGCTTAGATATCACGAAGAACTCCGATTGCGAAGGCAGCTCACTGGAGCGCAACTGACGCTGAAGCTCGAAAGTGCGGGTATCGAACAGGATTAGATACCCT
+
FFGGGGGGGGCFGGGGAF<CFGGGGGGGGGGFGGDFFGGFGGGGGGD:BFFGGGGGGGFDGGGCFCDGGGDFCEEFEFGGGFFGGGGGFGGDG?=EFCGFGGGGGFFC<4DFGGGGFGFFCFFGGGEE9AFAFABAFGFGGGEGG7F@FFAF,DEDF=F?FA>FFEDCFEECGGFGE***,6D:FDD<BCBC<F>CECCFE::;9F<;GFC2CCEAC6CA4C8=7CF=A1CCFF:4:<EE;:CF>9.7EFB>:8:@,FC@:<EFFFGFCFECCFEC@,::$FFC<8CCFDD<DF@+GFAA>E:FC6DC?,B9B8GGGGGGFF8=>E?CCGF9C,FD=FFDC,CEB6<DE<FFE:C@CGGGFBCBFCEGGGGGGGGCGGGGGGGGFGGF@@7GGGGF@GGFD7GGGFGEDFFEGGGFEGGDCGGFGFGGGGGCCCCC
@s201 164
TGGGGAATATTGCACAATGGGGGAAACCCTGATGCAGCGACGCCGCGTGAGTGAAGGAGTAATTCGTTATGTAAAGCTCTATCAGCAGGGAAGAAAATGACGGTACCTGACTAAGAAGCCCCGGCTAACTACGTGCCAGCAGCCGCGGTAATACGTAGGGGGCAAGCGTTATCCGGCTTTACGGGGTGTAAAGGGAGCGTACACGGCACGGCAAGCCAGATGTGAAAGCCCGGGGCTCAACCCCGGGACTGCATTTGGAACTGCTAAGCTAGAGTGTCGGAGAGGCAAGTGGAATTCCTAGTGTAGCGGTGAAAGGCGTAGATATTAGGAGGAACACCAGTGGCGAAGGCGGCTTGCTGGACGATGACTGACGTTGAGGCTCGAAAGCGTGGGGAGCAAACAGGATTAGATACCCT
+
<EFGGGGGGGGGGGGGGGGGGGGGGGGGGGGGGFGCCEGGGGGGFGGFGGEGGGFFG,C4EEFGGFFFFGFEFGGGGGGFGGFFGGGGGGGGGGFGGGGGGGGGGGGGGGGCGFGGGGGGGGBFGCFGGCFCFF@EGAFFEGGFGCCG:EFAFFGGFG@FGGC*CF*8<F@5<FGG*E=FEG.F<A7F<:F=GCE5CCC00#1<;;*8:?:<:7;69DCD,FB>:E<CFFFEGGGE@+=@CBCCCEGF;9BGFD=@FF.6,2/,FD:94C??.F>G+EE?@E;GGGEEFGGGE8E>GFFAFF@7FGFEEFEC@?8GEC98E4CGFGGGGEGGEDFGFCEEGDGGGGEGGFFGFFGGGEGGGGGGFCFE@FDCF8GFFEFE<GFFGGGGGGGGGGGGGEEE@AGGGGGGGGGCCCCC
@s201 22934
TGAGGAATATTGGTCAATGGGCGAGAGCCTGAACCAGCCAAGTAGCGTGCAGGATGACGGCCCTATGGGTTGTAAACTGCTTTTATAAGGGAATAAAGTGAGAGTCGTGACTCTTTTTGCATGTACCTTATGAATAAGGACTGGCTAATTCCGTGCCAGCAGCCGCGGTAATACGGAAGGTCCGGGCGTTATCCGGATTTATTGGGTTTAAAGGGAGCGTAGGCCGGAGATTAAGCGTGTTGTGAAATGTAGACGCTCAACGTCTGCACTGCAGCGCGAACTGGTTTCCTTGAGTACGCACAAAGTGGGCGGAATGCGCGGTGTAGCGGTGAAATGCTTAGATATCACGAAGAACTCCGATTGCGAAGGCAGCTCACTGGAGCGCAACTGACGCTGAAGCTCGAAAGTGCGGGTATCGAACAGGATTAGATACCCT
+
GGGGGFFEGGGGGGGGGGGFFGGGGGGGGGGGGGGGGGFEGGGGGGGGGGFGGGGGGFGGGGGGGFGGGGCEGGGGGGGGGGGGGGGDEEGGGGGGFGGGGFG8EFGGGGGGGGGGGGGGFCGGFGGGGCGFGGGGGGGFAF<8EFAFGEC?FGGGF9CDFF@FEEGGGEE7@FFGG<FE>GGGGCDF>G3;E;:EGGGGFG>GGGEFF?GC9<=.F5FD;CEGCCF>:<CGG<GBGDFGGGGGGCCGFCFFFC;FFF>9CF@5,DEECCC>@:#9F@,E0GGEBDFFF@GFF@+CC<GGFCFGGGECEDEC+EC+GECFEAB=FGGEEA?FF?A8CFFFEC<GGGF@GFCFEGGGGGFGGGEFGGFGGGGGFFGDFDEGGGGGFGFGGGEGGFAGF:GCGGGGDCGGGGGGGFFGGGGFGFGGGGGGGGGCCC@C
@s201 166
TGAGGAATATTGGTCAATGGGCGAGAGCCTGAACCAGCCAAGTGGCGTGCAGGATGACGGCCCTATGGGTTGTAAACTGCTTTTATAAGGGAATAAAGTGAGTCTCGTGAGACTTTTTGCATGTCCCTTATGCATAAGGACCGGCTAATTCCGTGCCAGCAGCCGCGGTAATACGGAAGGTCCGGGCGTTATCCGGATTTATTGGGTTTAAAGGGAGCGTAGTCCGTCGTGTAAGCGTGTTGTGAAATACTGTCGCTCAACGACAGAGGTGCAGCGCGAACTGGGAGACTTGAGTGCGCGGAATGCAGGCGGAATTCGTCGTGTAGCGGTGAAATGCTTAGATATGACGAAGAACTCCGATTGCGAAGGCAGCTTGCAGTAGCGTAACTGACGCTGAAGCTCGAAAGTGCGGGTATCGAACAGGATTAGATACCCT
+
FEGGAFF8FFGGGGGFFGFGDGEGGFGFGGGG8FFGGFFGEF,CAC@FGGGGGGGGGGDGGGGFGGGGGFEE7@?CCEGFFACFFGGGFGGGC,CEFGGGG9CFFGCGDFDCEFGGGGGGFGGG9<FEGGGF,CFGGGG@DBFGGCG8BDFGFGFGFGD<<FCDF8C:FGCFECF7***>>9:6=<C*<C9927C:C,<<:=FDC7CFEGG#;FEEG;E686&>4127'<#C<3C5:>E8GFC@4C#4.<BF><C6GEGGFF1>F5#C=D<9:3FCCE56,GDC>,FEBF=A9EEDGFADDBGGFD7FDFFC+FGGGDGCFFC=EGDGFCFE<?DGGFFFA;C8BC67CFECFGFF@EFC@GGGFGGGGGGGGGGG@A@@GGGFGFGGGFCFF9FGFFEECCGGGGC@F@FFGGGFGGFFGFFGGGGGGFGCCCCC
@s201 167
TGAGGAATATTGGTCAATGGGCGAGAGCCTGAACCAGCCAAGTGGCGTGCAGGATGACGGCCCTATGGGTTGTAAACTGCTTTTATAAGGGACTAAAGTGAGTCTCGTGAGACTTTTTGCATGTACCTTATGAATAAGGCCCGGCTAATTCCGTGCCAGCAGCAGCGGTAATACGGAAGGTCCGGGCGTTATACGGATTTATTGGGTTTAAAGGGAGGGTAGGCCGTCTTTTAAGCGTGTTGTGAAATACTGTCGCTCAACGACAGAGGTGCAGCGCGAACTGGGAGACTTGAGTGCGCGGAATGCAGGCGGAATTCGTCGTGTAGCGGTGAAATGCTTAGATATGACGAAGAACTCCGATTGCGAAGGCAGCTTGCAGTAGCGTAACTGACGCTGAAGCTCGAAAGTGCGGGTATCGAACAGGATTAGATACCCT
+
E<CCEFGGGF99FFEFFGG,CC@EE:FGGFCFEFCE8FFCC<CFCCF7FDFC8,6EFFFEFFEGF?CC8E,>FCGFF9<FAEAGAFEFGFGC+?EFGGCFFA,C?FFGGCEGDFF?F9BF,FFGGF,CFGGAFD9F99:D,8C++>>B@,B3,7<+:7>+@,:,38@7>*CF;F*>*>:7:><7<F**=C*,,7<*57CF7C=FFFA9FF:CF=8-B(*F;4;9CG:6:=:F:=EBF77B9E@C37;D?5C>*>3,*37@>@3D>>,D<,GEGEF:7EDDD8<B@C,9FF=A*@++EFE:,598FCCGGGEEDEEGGGECB58EFEGF@=E9FEFE@6FCC,FFBGCGGGFDCFCGFGEC:EEGGGFFCEDGGGGGGFGGECGGEGEEGGFGGGGGGGGGGGGGGEFEGGGGGGGGGGDGGGGFFE<FF8FCCCCC
@s201 168
TGAGGAATATTGGTCAATGGGCGAGAGCCTGAACCAGCCAAGTGGCGTGCAGGATGACGGCCCTATGGGTTGTAAACTGCTTTTATAAGGGAATAAAGTGAGTCTCGTGAGACTTTTTGCATGTACCTTATGAATAAGGACCGGCTAATTCCGTGCCAGCAGCCGCGGTAATACGGAAGGTCCGGGCGTTATCCGGATTTATTGGGTTTAAAGGGAGCGTAGGCCGGCGTTTAAGCGTGTTGTGAAATACTGTCGCTAAACGACAGAGGTGCAGCGCGAACTGGGAGACTTGAGTGCGCGGAATGCAGGCGGAATTCGTCGTGTAGCGGTGAAATGCTTAGATATGACGAAGAACTCCGATTGCGAAGGCAGCTTGCAGTAGCGTAACTGACGCTGAAGCTCGAAAGTGCGGGTATCGAACAGGATTAGATACCCT
+
DGGGGGGGGGGGGGGGGGGGGGGGGEGGGGGGGGGGGGGGGGFEGGGGGGGGGGGF=FFFGGGGGGDE=FEGGGGGGGGGFFFGGGEFFGGGGGGGFGGGGGGG9FFGGFGAFGGGGGGGFFFGGGGDFFG9FGGGGFGGGGGDEECGGGGGGGCFGFCGGGGGG>FEGFGGFFGGGGCFCCGECEE?FG*#2?FE=ECFFF0EFF?CFACEGF:,44EC?BEGC5*)'C<FC:9EGFGGGDFC?C1?7>:>71B>5#3827,@@FC=GFF@<@;GGFA;GGGGF@C,,EFGFEGDE:A,FFFFGE=CFGFGGFGDGFF7GGGGECFGFGEEEDFGFEFCFDF<7DGGGGGFEFCCGGGFGF@<FF9GF8GGFGFE9@EF7GGGFGGGGGFEGGGGGEGGGGGGFEFCGGGFDGGGGGFFGFFGGGGGGGGCCCCC
@s201 21659
TGAGGAATATTGGTAAATGGACGAGAGTCTGAACCAGCCAAGTAGCGTGCAGGATGAAGGCCCTATGGGTTGTAAACTGCTTTTATAAGGGAATAAAGTGAGTCTCGTGAGACTTTTTGCATGTACCTTATGAATAAGGACCGGCTAATTCCGTGCCAGCAGCAGCGGTACTAAGGAAGGACCGGGCGTTATACGGATATCTTGGGATTCAAGGGAGCGTCGACCGGCGATTAAGCGTGTTGTGAAGTGTAGGTGCTCAACATCTGCACTGCAGCGCGAACTGGTTTCCTTGAGTACGCACAAAGTGGGTGGAAGTCGTGGTGTAGCGGTGAAAGGCTTAGATATCACGAAGAACTCCGGTTGCGAAGGCAGCTCACTGGAGCGCAACTGACGCTGAAGCTCGAAAGTGCGGGTATCGAACAGGATTAGAGACCCT
+
C,CFFGGGGGD,CF,CEFA,EEEGGEGGGGGGGFC@F?A<E<@EFG@FCFFGGGFG@,:FCC@@FFGFFE6>,@FGGG,A<?,,<CEFDG?A<FF,AF?,E<EG9AF<B<+?,5BDF9+,,@FF?CB@FA9:,<4,CEBA,B:B++3>A,CCF,BC<C<+3>,,,@F>C7+@@,,:<FC+,3*57>1>F@7,,38<:*+7,,@,<3,<<,?<<FFFGFG)((*11*?39:C*83>/C7CC/E96.,,8DGGF<@,439GFE9GEFFB:AB<3+@37:E3@,EFB,=,A,<CC*EB?@9,F=9E4DE?::,CE@++EDFCBF?EE5GCFAFFCE?8GFEC3?FF:,<C,<FF9E=+7EEEEEGEFFCFFFD<FFGGGGFEBFFGFF@CCGFBEFFGDGEFBFEFE8GGEGGGFEGGGGF@BDFEFGFFDF@,CCCCC
@s201 25202
TGAGGAATATTGGTCAATGGGCGAGAGCCTGAACCAGCCAAGTAGCGTGCAGGATGACGGCCCTATGGGTTGTAAACTGCTTTTATAAGGGAATAAAGTGAGCTACGTGTAGCTTTTTGCATGTACCTTATGAATAAGGACCGGCTAATTCCGTGCCAGCAGCCGCGGTAATACGGAAGGTCCGGGCGTTATCCGGATTTATTGGGTTTAAAGGGGGCGTAGGCCGGAGATTAAGCGTGTTGTGAAATGTAGTGGCTCAACCTCTGCACTGCAGCGCGAACTGGTCTTCTTGAGTACGCACAACGTGGGCGGAATTCGTGGTGTAGCGGTGAAATGCTTAGATATCACGAAGAACTCCGATTGCGAAGGCAGCTCACTGGAGCGCAACTGACGCTGAAGCTCGAAAGTGCGGGTATCGAGCAGGATTAGATACCCT
+
FGGGCFGGGGCD9FFGGGGG@F7CFFGDGGGGGFGG8FFCFG<FCFCC6BEEFGGGCFGGGGGGGG,CFECFFDFFGGGGFFGGGGGGGFGFGGGFFFGGGGGGFFGFGGGCG,CAC,@FFFF?FGFGGFGGGGGGGGGGGGCCC7FDFDFDFDDEGDFCFGGG>EGGEGGGFGGDCFCDCFFGGD5<D:CF2CCCE<FC>EGGDFCB>:<FCF7)B1>70:4<F8FF;7DEDFGFGFC@GFGDDF=8@DGGGF:D@GF:CDCADGEFGGGGEC@FB@2=FFGFFBB?8FGGFFC=EFC@CFFFF7GGGGGFFFGGGGGGGGGGFGGFFGGF<AGGFC?;FE?E8GGGGGFFEF7DGEF=C@FFGFFGFEFFE9GFGGGEEGGGCACC7GFGGFAGGFGGGDGGFCGDGEGGGGGGEFGGGGGF<BGGGFGCCCCC
@s201 171
TGAGGAATATTGGTCAATGGGCGAGAGCCTGAACCAGCCAAGTAGCGTGCAGGATGACGGCCCTATGGGTTGTAAACTGCTTTTATAAGGGAATAAAGTGAGTCTCGTGAGACTTTTTGCATGTACCTTATGAATAAGGACCGGCTAATTCCGTGCCAGCAGCCGCGGTAATACGGCAGGTCCGGGCGTTATCCGGATTTATTGGGTTTAAATGGAGCGTAGGCCGGAGATTAAGCGTGTTGTGAAATGTAGACGCTCAACGTCTGCACTGCAGCGCGAACTGGTTTCCTTGAGTACGCACAAAGTGGGCGGAATTCGTGGTGTAGCGGTGAAATGCTTAGATATCACGAAGAACTCCGATTGCGAAGGCAGCTCACTGGAGCGCAACTGACGCTGAAGCTCGAAAGTGCGGGTATCAAACAGGATTAGATACCCT
+
AFGGGGGFGGGCEGGGGGGGGGGGGGGGGGGGGGGGGGFGFG9FEFCBFGGFGGGGGG7FGEG7F<FGGGCFGGG9FFFGC?FGGGGGFFFGGGGGGGGGGGGGGGGGGFGGFFGGGGGCFEGFGGGGDFFFAFFAFGGGG78:=EGGCGFGGGGGGFFGCFGG>EGFGDGG;B:E7**>CDAFCFGGGGG>CFGG7FF-EF8CFGC9@C<9FFC3;:EG9EDGFCE@@EF7>0>?EDC:DF>D3:77FFEF:EFB@EFD2F7A<FGECEFB?:CC+@,DGGFECCGFCBFFDGEGGFGGCAFGCC:CFDB,EFGEEFFGEFECDEEFCGFE@,,E9FF=FFGFGGGFGGGFGEGGGGFEECGFFGFGGGFGGGFGGFGGGGGGGGFEC@CGGCEEGGGFCGGGFGGGGEGGGGGGFE9CFAFF@9FAFGGCCCCC
@s201 172
TGAGGAATATTGGTCAATGGGCGAGAGCCTGAACCAGCCAAGTAGCGTGCAGGATGACGGCCCTATGGGTTGTAAACTGCTTTTATAAGGGAATAAAGTGAGTCTCGTGAGACTTTTTGCATGTACCTTATGAATAAGGACCGGCTAATTCCGTGCCAGCAGCCGCGGTAATACGGAAGGTCCGGGCGTTATCCGGATTTATTGGGTTTAAATGGCGCGTAGGCCGGAGATTAAGCGTGTTGTGAAATGTAGACGCTCAACGTCTGCACTGCAGCGCGAACTGGTTTCCTTGAGTACGCACAAAGTGGGCGGAATTCGTGGTGTAGCGGTGAAATGCTTAGATATCACGAAGAACTCCGATTGCGAAGGCAGCGCACTGGAGCGCAACTGACGCTGAAGCTCGAAAGTGCGGGTATCAAACAGGATTAGATACCCT
+
CDGGGEFGGGFGGGGGGGGDFGGGGGGGGGGGGGGGGEGGGGCEFGGGGGGGGGGFFFGGGGG7FFFGGGGCFGGGGGGGGGFGGFGGG@FEGGGGGGGGGGGGGGGGFFGFFFGGGGGGGGGGGAE,EFFF,CCEEFGGG?FGGGGGGD,<FFBFGGGGGGGF7EDEE*@BFGCCCGEGGF,2<BCEGGC@EGGD=EFCF7FCCF:?FF:E#4<#C8CA64;DCCFBE5AFD7EDEGDFC=;EGGGGGGCEFF6D:3:FCC@7G=DFFF<.4@EDGE>=GGFFFF3<FFCGFC+B7GFFFAGGGGGFEFEFBE>8EFFGF9GGDB,ECGFCF?5>E5?,B;GF=GGGFDGGECGGGGFCF7FDGCFFCFCEF<GGGGEF>DGGGGFGGGFGGFGGGDGGFBCGGGGGGDGGGGGGGGGGGGGGGFCGGGGCCCCC
@s201 173
TGAGGAATATTGGTCAATGGGCGAGAGCCTGAACCAGCCAAGTAGCGTGCAGGAAGACGGCCCTATGGGTTGTAAACTGCTTTTATAAGGGAATAAAGTGAGCCTCGTGAGGCTTTTTGCATGTACCTTATGAATAAGGACCGGCTAATTCCGTGCAAGCAGCCGCGGTAATACGGAAGGTCCGGGCGTTCTCCGGATTTATTGGGTTTAAAGGGAGCGTAGGACGGAGATTAAGCGTGTTTTGAAATGTAGACGCTCAACGTCTGCACTGCAGCGCGAACTGGTTTCCTTGAGGACGCACAAAGTGGGCGGAATTCGTGGTGTAGCGGTGAAATGCCTAGATATCACGAAGAACTCCGATTGCGATGGCAGCTCACTGGAGCGCAACTGACGCTGAAGCTCGAAAGTGCGGGTATCGAACAGGATTAGATACCCT
+
:EFFGFGFGGF<FGFFGGGDAFEFFFGGFGGGGGGGGGGGFFFGECEFCEFGGGG<AFEFD7CGGC<CDFEGCCDFG9?9B<EFFGGG9F8F<,=BBEGGGGGC8FEGCFG?=,BBEF:FEF,CFG9EFFFCEF;=<<,ADF=+3+@FGFEFCGDF+@>C7CAFGC7B<7F7,>FDC**=F;:F*=CC*1*;?<<8*F>CC=1FF;?<8FF?6GDFCF5.(8?.?C:8GFFF:2:5BFEA80CCF@==9CGCCC@@*<FFBF<=,FFBGFDAC8+F>GGFFB>FDAB,,FDDA=+CEAE<FFDEF6CCF?CGGGECCF@BFFC=AGGFEC,=<FFFFGGGDGGGGGGGGGGGF?GGFDGGGCC7FGGGGGFGFGGGGEGGFCCFFFGDGGEGGFGGGGGGFGGGGFEGFGFGGGGGGGFEEFFGGGGGGGGCCCCC
@s201 174
TGATGAATATTGGTCAATGGGCGAGAGCCTGAACCAGCCAAGTAGCGTGCAGGATGACGGCCCTATGGGTTGTAAACTGCTTTTATAAGGGAATAAAGTGAGAGTCGTGACTCTTTTTGCAGGTACCGTATGAATAAGGACCGGCTAATTCCGTGCCAGCAGCCGCGGTAATACGGAAGGTCCGGGCGTTATCCGGATTTATTGGGTTTAAAGGGAGCGTAGGCCGTCTGTTAAGCGTGTTGTGAAATGTCGGGGCTCAACCTGGGCATTGCAGCGCGAACTGGCAGACTTGAGTGCGCAGGAAGTAGGCGGAATTCGTCGTGTAGCGGTGAGATGCGTAGATATGACGAAGAACTCCGATTGCGAAGGCAGCTGACAAGGCTACAACTGACGCTAAAGCTCGAAAGTGCGGGTATCGAACAGGATTAGATACCCT
+
GGFFGGGGGGGGGGGGGGGGGGGGCGGGGGGGGFFGGF<EFGF,EFGGGGGGGCFGGGCEC@CGEFEFG@FEFFF<FGGGGGGGCG9CF,E,A,C,?BEF,C?EEF:+BED9?<DEFDGGGGGD?<EC<7FFCFEEFFGGGCBFCC+:=,=E,==+BFF<FGGGGEBC*@>7FFGGGGEG<E::CFEG<BE*+<<EC*:<;1FFBF,9/C:3B:<7E9GF?>G?<617FFF7<<@2:G49FC@FBCG?FF</>CDCD3D,CC<8F@97;FC4890:9=)=#GF?DFBBE8<G@FEECFECCFD9E@7FE>,DDCC@BFEBGGGCAGCDF@59+GF8>-AFE=9GGCE6FFGFFB:7CEFGGCE@FFCFFB<,<<@;@EFFAFECGCGEGGEGGGGFF@F@9,FGGF@+F7GGGFF<EGGGGGFGGGGGGGDCCCCC
@s201 24582
TGGGGAATATTGCACAATGGGCGCAAGCCTGATGCAGCCATGCCGCGTGTATGAAGAAGGCCTTCGGGTTGTAAAGTACTTTCAGCGGGGAGGAAGGGAGTAAAGTTAATACCTTTGCTCATTGACGTTACCCGCAGAAGAAGCACCGGCTAACTCCGTGCCAGCAGCCGCGGTAATACGGAGGGTGCAAGCGTTAATCGGAATTACTGGGCGTAAAGCGCACGCAGGCGGTTTGTTAAGTCAGATGTGAAATCCCCGGGCTCAACCTGGGAACGGCATCTGATACTGGCAAGCTTGAGTCTCGTAGAGGGGGGTAGGATTCCAGGTGTAGCGGTGAAATGCGTAGAGATCTGGAGGAATACCGGTGGCGAAGGCGGCCCCCTGGACGAAGACTGACGCTCAGGTGCGAAAGCGTGGGGAGCAAACAGGATTAGATACCCT
+
EFGGCGGGGGDFGGGGGFF<BFCECFGGGFGGGCFGGGGFFFGGGGG:FGGFGFFGGGGEGGFCFGGGGGEGGGFCFFGCEGGGGFGDFGFEBFFDEGCFGGFGGDF9FGFGGGG9FFFFGGGGGGGEGGGFFEGGCGG?FGCFFGFG7FDEGGGG:<:FEFFGGFFG,<CE7C*:FFGG>:FCE:3<FEF7>8:8CF,;;CCFCCFF:F=<G-/78:7059EGG8ECCF?5C7C<CGGFCC9<3FF7CGF+%CF:CFE-?FGGFGFADF@7@/0AG<CCB=CCC6GGFFFFFFFFGFGGDGGGGGFDGEGGFFGEEC9E8E<?GFGGE=GGFFGGGGEFGFGGGGGGFFFGFFEGFEF7EEGFGGGGFE:?GGGDGGEGFEFGGGGGGGGGGGGGGGGF@GFF@C:GGGGGGGGGGFFGGFFGFGGGGGFFGGDFCCCCC
@s201 176
TGGGGAATCTTCCGCAATGGGCGAAAGCCTGACGGAGCAACGCCGCGTGAGTGATGACGGCCTTCGGGTTGTAAAGCTCTGTGATCGGGGACGAACGGTCAGCAGACGAATACTCTGCTGAAGTGACGGTACCCGAATAGCAAGCCCCGGCTAACTACGTGCCAGCAGCCGCGGTAATACGTAGGGGGCAAGCGTTATCCGGATTTACGGGGTGTAAAGGGTGCGTAGACGGCACGGCAAGCCAGATGTGAAAGCCCGGGGCTCAACCCCGGGACTGCATGTGGAACTGCTGAGGGAGAGTGTCGGAGAGGCAAGTGGAATTCCTAGTGTAGCGGTGAAATGCGTAGATATTAGGAGGAACACCAGTGGCGAAGGCGGCTTGCTGGACGATGACTGACGTTGAGGCTCGAAAGCGTGGGGAGCAAACAGGATTAGATACCCT
+
FGEGGGDGGGGGGGGGGGGFGGGGGGGGGFGGGGGGGGGGGGGGCFGFCGCGGGGGGGGG>FCGGGGGGGGGGGGGGDGGGFGGFFGGGGB@+CC:CFEGFFFFDFBEEFFGGCGFFFGDFCGGCFGGGGGGGGC>FFGGGGGGEGGGGGC*=CCFFGG@::FGGGCCG7CEGD1*;FFFG6<C5?CE8C88CEEEEGFEDDC9EC9@+CCG#728<=F,,#:5>::>=?=>DD:<:*,C>*CFCD:E:2CAFC@FCEDGG@,B+:7ECC,DEDE3,;3,,=,F==?DF8<B3:,,DF<FCEECFF8GGCCFFFFDF@8GE8EE@FGGEGFFEFE9F=?7@GGGGGGGGFGFGGF@FEGGFEEDGGCGGGGFCEEGGGGGGGFFFFGGGGGGFEDFGGGGGGGGF@GGGGF@EGGGGGGGFGGFDEEFFF9GGGFGGCCCCC
@s201 20275
TAGGGAATCTTCGGCAATGGGGGCAACCCTGACCGAGCAACGCCGCGTGAGTGAAGAAGGTTTTCGGATCGTAAAGCTCTGTTGTAAGAGAAGAACGAGTGTGAGAGTGGAAAGTTCACACTGTGACGGTAACTTACCAGAAAGGGACGGCTAACTACGTGCAAGCAGCCGCGGTAATACGTAGGTCCCGAGCGTTATCCGGATTTATTGGGCGTCAAGCGAGCGCAGGCGGTTAGATAAGTCTGAAGTTAAAGGCTGTGGCTTAACCATAGTACGCTTTGGAAACTGTTTAACGTGAGTGCAGAAGGGGAGAGTGGAATTCCATGTGTAGCGGTGAAATGCGTAGATATATGGAGGAACACCGGTGGCGAAAGCGGCTCTCTGGTCTGTAACTGACGCTGAGGCTCGAAAGCGTGGGGAGCAAACAGGATTAGATACCCT
+
EFGCFFFGGGGGGGCF:F@C8;CFGGGFE8CFFGGGGGDFGEGGGGE>FGGGGGGGGGDG<9<,EBFFEEGGFFFGFGGAF<BFF9CF<=EDFF=FFDGBFGGGGGGGGGGGGCFFGGGGGFFFFF,=CGGGFFGGFFFBFGC>FGFCCGGGG8>AFGGF7F8>FCGFGFGGGGGG@FGFFFF:CFCFFCGGGGEE8FGF*9,<;FFEF=CCE5E#;D96;>D#AFF;CEGF;>A;GGF:;/7FE5ACGCCCCF@<DCECDFGFFGFCFFFGE@EFCGGGFC30<8AFDDB=B=,FF8FDFFGGGGGGFFFGEFE>,,CBFGFGGGGGGFGGFGFE?F@,F@E?GGGGGGFCCFFGFDFC:@BEFFEGGFFCDGGGFDGGGGFGGGGGGGGGGGGEGF@GFFFB,GEGGGGGF@GGFFDFEFF9FGFGGGGGGGGGCCCCC
@s201 24014
TAGGGAATCTTCGGCAATGGGGGCAACCCTGACCGAGCAACGCCGCGTGAGTGAAGAAGGTTTTCGGATCGTAAAGCTCTGTTGTAAGAGAAGAACGTGTGTGAGAGTGGAAAGTTCACACAGTGACGGTAACTTACCAGAAAGGGACGGCTAACTACGTGCCAGCAGCCGCGGTAATACGTAGGTCCCGAGCGTTGTCCGGATTGATTGGGCGTAAAGCGAGCGCAGGCGGTTTAATAAGTCTGAAGTTAAAGGCAGTGGCTTAACCATTGTTCGCTTTGGAAACTGTTAGACTTGAGTGCAGAAGGGGAGAGTGGAATACCATGTGTAGCGGTGAAATGCGTAGGTATATGGAGGAACACCGGTGGCGAAAGCGGCTCTCTGGTCTGTAACTGACGCTGAGGCTCGAAAGCGTGGGGAGCAAACAGGATTAGATACCCT
+
FGFDEFFGGGGGGGGGGGGGFE+FGGGGG,EFFGGGGGGGGGGGGGGFGGGGGGGGGGCF-E?DFGGGGDGFGGFGGFGGGGGGGGGGG9?FDGGGGGGGGGGGGGGFF?DEFFGCFGCGGGFGGF9:CFFFGA@F3>;CFFFF7FFBFGGDGGGGGGCFFGGGGG:8C3FEGGGGGGGGGGGGGGGGGGDGGE<855<FGG#:=#@FE<@F>CCDG>CC*#:/CBC?:EGGCGG@<::A78,7@%F>CCFGGCE3CG8GGFGFAC@FFFC+7F@=,CFC<C@=<,,,CC<8,9FDGFGFF9FGF@=8F=EE<ECBE=49,9,,ECF@+BF@E?9EE4:::>FE,E,EEGGGFFCCFEFF@@EGGFEEGFFB7GGFFFGGFDGGDGGGFFFGFGFBFE8GGGGECGGFDDEGGGGEGFGGGFCECFGGGGGFGFGGCCCCC
@s201 179
TGAGGAATATTGGTCAATGGACGCAAGTCTGAACCAGCCAAGTAGCGTGCAGGACGACGGCCCTCTGGGTTGTAAACTGCTTTTAGTTGGGAATAAAGTGCACCACGTGTGGTGTTTTGTATGTACCATCAGAAAAAGGACCGGCTAATTCCGTGCCAGCAGCCGCGGTAATACGGAAGGTCCAGGCGTTATCCGGATTTATTGGGTTTAAAGGGAGCGCAGGCGGACCTTTAAGTCAGCTGTGAAATACGGCGGCTCAACCGTCGAACTGCAGTTGATACTGGAGGTCTTGAGTGCACATAGGGATACTGGAATTCATGGTGTAGCGGTGAAATGCTCAGATATCATGAAGAACTCCAATCGCGAAGGCAGGTATCCGGGGTGCAACTGACGCTGAGGCTCGAAAGTGCGGGTATCAAACAGGATTAGATACCCT
+
EGCDGGGGGGGGGGGGGGGFGGCFEGGGGGGGGGGGGGGGGGGFGGEEGGGFGGGGEFFEGGGGGGGGGFECGFFFFGGGGGGGGFFGGGGFGCFFFGGGGGGG<DFEGGGGF@FEGFGGGCGGGFGGGGFGGGGGGGGFFFGGGGGGGGGGFGFCCGGGFGGGEGEGEG7@FGGGGGGGGCFGFFGGFF<6GGGC*=FC7:EGDG<G?GGG<FCFE667,9EG>>FGGFGCCDF5GFE7CDC<@<<9*FCE@8F1F:CFC>@,GEDF8GGFCDFFE,6++EB=@FF<GFFE*EAGGGGGGCGGFFGFDGEE>DGFFFCGGGGGFEEFFGF=A9?CGCEFDAGGGGGFGGGGGGGGFFB>+DGGFFFGGGGGFDEGFGGGGGGGGGFGGGGGGGGGGGGGGFGGGGGGGGGFGGGGGGFFGGGGFGGFE8GCCCAC
@s201 180
TGGGGAATATTGCACAATGGGGGAAACCCTGATGCAGCGACGCCGCGTGAGCGAAGAAGTATTTCGGTATGTAAAGCTCTATCAGCAGGGAAGATAATGACGGTACCTGACTAAGAAGCACCGGCTAAATACGTGCCAGCAGCCGCGGTAATACGTATGGTGCAAGCGTTATCCGGATTTACTGGGTGTAAAGGGAGCGCAGGCGGTGCGGCAAGTCTGATGTGAAAGCCCGGGGCTCAACCCCGGTACTGCATTGGAAACTGTCGTACTAGAGTGTCGGAGGGGTAAGTGGAATTCCTAGTGGAGCGGTGAAATGCGTAGATATTAGGAGGAACACCAGTGGCGAAGGCGGCTTACTGGACGGTAACTGACGTTGAGGCTCGAAAGCGTGGGGAGCAAACAGGATTAGATACCCT
+
EGFGGGGGGGGGGGFGGGGGGGGGGGGGGGGGGGGGGGGGGGGGGGGGDEGGGGGGGGGAFGGFGGGFGGGGGGGGGGGFGGGGGGCFCGFGGFEGGFGGGGGGGGGGGGGGFGFGGGGGGFFGG@:BGGGGGGCFFGGGFEFFEEG>C::,3<D@FEAFF9>:,<@G:CFGGGGGG77FGG@CFC;F:<<;;BF2>81>77:CEGE5*:E7@<;@CCCFCCDGFCCFFCGGGGCGGF>GDGGEGG<>$9=5;<FFGGFFDCF?:A@8@C9B.C=GCBDF=7DDC4:59FFFD>9,8EGFFFC>BEGFGGFF4@8C=GGGGGGGGGGGFEBFC:@CFECEGDEBA,@FF7FDEFGGF:GGGGGFGGGGFGFGGGFFDGGGGGGGCFGEGFEFGGGFGFGGFGEGGE,EGDEACC@C
@s201 20283
TGAGGAATATTGGTCAATGGACGAGAGTCTGAACCAGCCAAGTAGCGTGCAGGATGACGGCCCTATGGGTTGTAAACTGCTTTTATAAGGGAATAAAGTGAGTCTCGTGAGACTTTTTGCATGTACCTTATGAATAAGGACCGGCTAATTCCGTGCCAGCAGCCGCGGTAATACGGAAGGTCCGGGCGTTATCCGGATTTATTGGGTTTAAAGGGAGCGTAGGCCGGAGATTAAGCGTGTTGTGAAATGTAGATGCTCAACATCTGCACTGCAGCGCGAACTGGTTTCCTTGAGTACGCACAAAGTGGGCGGAATTCGTGGTGTAGCGGTGAAATGCTTAGATATCACGAAGAACTCCGATTGCGAAGGCAGCTCACTGGAGCGCAACTGACGCTGAAGCTCGAAAGTGCGGGTATCGAACAGGATTAGATACCCT
+
EGGGGGGGGGGGGGGGGGGGGGGGGGGGFGGGGGGGGGGGGGGGGGGGEGGFGGFFFGGGGGGGGGGGGGCFGGGGGGGGGGGGGGGGGFGGGGGGGGGGGGFCFGGF8FGGGGCFGGGFGFDGGGFGGGGAFFGGFGGGG<:FGGDGEFFGGGFGGFGGF@FF:EGGEFGCCAEGGGGGGGGGGCEC4GGGGCFDCCFG@GFFF7FFGGGGEGE<FDGC2EDGGFFGGGFGFFCAGGGGGFCGFAGEFFFGGGGCFBCFFGGFFFDFDFFEFGFGGGCGGGGGGGGGGFCFFGGGGGGFFGGGGGGGGGGGGGGGGGFGGGFC5F@FEGGGFGGGFFEAGFGGGGGGGCFGEB+EEGGGGGGGGGGGGFFGGGFECFEGGGGGGGGGGGGGGGGGFEGFGGGGGGGDGF@EEGGFCGAGGGGGGGGGGGFCCCCC
@s201 182
TGGGGAATATTGCACAATGGGCGCAAGCCTGATGCAGCCATGCCGCGTGTATGAAGAAGGCCTTCGGGTTGTAAAGTACTTTCAGCGGGGAGGAAGGGAGTAAAGTTAATACCTTTGCTCATTGACGTTACCCGCAGAAGAAGCACCGGCTAATTCCGTGCCAGCAGCCGCGGTAATACGGAAGGTCCGGGCGTTATCCGGATTTATTGGGTTTAAAGGGAGCGTAGGCCGGAGATTAAGCGTGTTGTGAAATGTAGTCGCTCAACCGCTGCACTGCAGCGCGAACTGGTCTTCTTGAGTACGCACAACGTGGGCGGAATTCGTGGTGTAGCGGTGAAATGCTTAGATATCACGAAGAACTCCGATTGCGAAGGCAGCTCACGGGATCGCAACTGACGCTGAAGCTCGAAAGTGCGGGTATCGAACAGGATTAGATACCCT
+
DFGGG:CFGGGGGGGDFGAFGGEGGGCFGEGGCGGGDGGGGGGFC@C+76ECEFGGAFCECEFFGGGGFDCECF<FGGFGGGFEFGGGCGEEGG@=:FFFGGGA9BFGGGFFCGGFDBCFEF9FAFC:@EEDD<7@CFGGGGGGGG>CCBB@>9;CFF<E*@D:C<CF,FCC@8*8C9,C:;FEGF+>CE*?G5:52CCED<5*3<:+<@+<;556<<CB0@4=0.88?F::2:+=<69@:GFF:<FC97GGGF*EB:*DD6F:CFC7EFFDFCE>@:78@@C+=6,,>DB>58GFC)7=869@+,,4+EDFCB,F>=>>EE7D@=:C=)DEFFFFAFFFDFFGFGGFFFGFGGGGFFB+8C<=7F@DGGFCFFGF87DFC@A?:,+EFFGGGGEFCFAFGFCGGFGGGCFB@8+FGCFGGGFEFFGGGGGGFGFC-C@CC
@s201 183
TGAGGAATATTGGTCAATGGGCGAGGGCCTGAACCAGCCAAGTAGCGTGCAGGATGACGGCCCTATGGGTTGTAAACTGCTTTTATAAGGGAATAAAGTGAGCCTCGTGAGGCTTTTTGCATGTACCTTATGAATCAGGACCGGCTAATTCCGTGCCAGCAGCCGCGGTAATACGGAAGGTCCGGGCGGTCTCCGGATTTATTGGGTTTAAAGGGAGCGTAGGCCGGAGATTAAGCGGGTTGTGAAATGTAGACGCTCAACGTCTGCACTGCAGCGCGAACTGGTTTCCTTGAGTACGCACAAAGTGGTCGGAATTCGTGGTGTAGCGGTGAAATGCTTAGATAGCACGAAGAACTCCGATTGCGAAGGCAGCTCACTGGAGCGCAACTGACGCTGAAGCTCGAAAGTGCGGGTATCGAACAGGATGAGATACCCT
+
EFGGGGFGGGFGGGGGGGFCFGGGDGGGGEFFGGGAFGGFGGGFFFECGGGGGGGGFFGEGGGEFGGGGFGEGGGGGGFGGFGGFFFFFGGGGGGGCFEFFFGGGFGEF8FFF@@=AFCFEFGFE<FFG9,AFFC;FFFFG<CGE88FEFFFGGGGGDFFFF7FEGGCB:>F9EDEEEFGFFGEEGGG*<8C+,4:17?$FE>CFGC;E9E77A>7C/CB?6E2+C:8::AC='C@C0>:FCC<,CC9D:5GF*GGFDGGGGGD;GFF@,7BC:+7E@+2DGGFGGGGGFDEDFEFEF8<FEDB?EF@+>,@9,C=8FDB4,DGFGCDCEE,FGFDDGGFEDEF,GGFCBFFFEEC>FGEGGF7GGEDGFFC,GGGE6EGGGEFEFE7F@,GF?FFECCDCGFFFCGGFEGGGGGGGGGFGFGFFC,GGGECCC<C
@s201 184
TGGGGAATATTGCACAATGGGGGAAACCCTGATGCAACGACGCCGCGTGGAGGAAGAAGGTCTTCGGATTGTAAACTCCTGTTGTTGAGGAAGATAATGACGGTACTCAACAAGGAAGTGGCGGCTAACTACGTGCCAGCAGCCGCGGTAAAACGTAGGTCACAAGCGTTGTCCGGAATTACTGGGTGTAAAGGGAGCGCAGGCGGGAAGACAAGTTGGAAGTGAAATCTATGGGCTCAACCCATAAACTGCTTTCAAAACTGTTTTTCTTGAGTAGTGCAGAGGTAGGCGGAATTCCCGGTGTAGCGGTGGAATGCGTAGATATCGGGAGGAACACCAGTGGCGAAGGCGGCCTACTGGGCACCAACTGACGCTGAGGCTTGAAAGTGTGGGTAGCAAACAGGATTAGATACCCT
+
FFGGGFGGGGGGGGGGG9EF<FGGGG<EGCGGGEGGGFCGGGGGGGG::FGFEGGGGG<CFFGGGGGDED?FFGFFGGGGFFGGGGGGECFFGGGGGGGFGGGF?FFAFGGGGGGGGDD9EGGGC:ECFCFGGGFGGGGG,,7:BEGGGDEGDFC,CFGGGGFGGFCB?D@8F@:5CEF=GEFB<<7C*>/EEFGGGGG?)9CECCGFGGFCCAF?FCF>;;?CFFCFDCDGCFGGGGGFFC>GDEFD:@D<DF>:CE9C8CGGGGDF?F780FABCEE9GD5EGEB@FGGGF?EEGF7<FFC65FB8FECE=CCB6GF8GGE=7FGGE,GFDGFGFFFC@CGGGGEGGGGGGGGGFGGGGGGDFFCGGGGGGGGGGGGGFFFFGGGGGGGGGGFGGFFEDCGGF<GGGGGCCCCC
@s201 185
TGGGGAATATTGCACAATGGGCGAAAGCCTGATGCAGCGACGCCGCGTGAGCGAAGAAGTATTTCGGTATGTAAAGCTCTATTAGCAGGGAAGATAATGACGGTACCTGACTAAGAAGCACCGGCTAAATACGTGCCAGCAGCCGCGGTAATACGTATGGTGCAAGCGTTATCCGGATTTACTGGGTGTAAAGGGAGCGCAGGCGGTGCGGCAAGTCTGGTGTGAAAGCCCGGGGCTCAACCCCGGTACTGCGTTGGGGACTGTCGTACTAGAGTGTCGGAGGGGTGAGCGGAATTCCTAGTGTAGCGGTGAAATGCGTAGATATTAGGAGGAACACCAGTGGCGAAGGCGGCTTACTGGACGATAACTGACGCTGAGGCTCGAAAGCGTGGGGAGCAAACAGGATTAGATACCCT
+
GGEFGGGGGGGG9CFGGGGGGGGGGGGGGGGGGDGGFG:E@FDGGGGFDCC<@F=FGGF,,5,C?EF+,DCGGGG<FGCDFG-BBEGDGG@FBC?FGFC<5BCFEC<FF<8BD,BFDF8F<FF+3+8>3,@><C@++7><F<33883CF<<9<ACF:,@DF@9FG9*FG@FGGGGCF,<:8):FGG6F:,>>9FD0:2:8>C:5B8:0BE=CF<=#,FF3GGFFGFC=41*8>DD?,>:F<7CEF9;F@+8*++FD@,+=DB@++?5?DC88)EE>@+>+++@4C@++EB?,EE>,=,,,BEGG>ECGGFGDGFGGGFE8FACGGEGGGFDFBFFE<=,@EGEFGGGGGGCFEGDGDFB8F<C69FEFCGGGGF@GGGGGFGGGGGGGGFGGGFGEE9GGGGGGFCGGGGGCCCCC
@s201 21374
TGGGGAATATTGCACAATGGAGGAAACTCTGATGCAGCGACGCCGCGTGAAGGGTGAAGTATTTCGGTATGTAAACTTCTATCAGCAGGGAAGAAAATGACGGTACCTGACTAAGAAGCCCCGGCTAACTACGTGCCAGCAGCCGCGGTAATACGTAGGGGGCAAGCGTTATCCGGATCTACTGGGTGTAAAGGGAGCGTAGACGGCACGGCAAGCCAGATGTGAAAGCCCGGGGCTCAACCCCGGGACTGCATTTGGAACTGCTGAGCTAGAGTGTCGGAGAGGCAAGTGGAATTCCTAGTGGAGCGGTGAAATGCGTAGATATTAGGAGGAACACCAGTGGCGAAGGCGGCTTGCTGGACGATGACTGACGTTGAGGCTCGAAAGCGTGGGGAGCAAACAGGATTAGATACCCT
+
AFGGGGGGGGGGGGGGGGGGGDGGGGGGGGGGGGGGGGGGGGFGGEG@FGGGGCGGGGGGGGGDGGGGGGGGGGGGGGGGGGGGGGGGGGFGGGGGGGGGGGGGGGGGGFFFGGGGGGGGGDGGDFGGGGGGGEDGGGGGGGGGGGGGGEGCFGGGGGGGGGGGGGGDEGGGGGGEGGGGGGFGCF5F=FFF9FCFEGGGGG5CECEGGFGEECGFGFGF?FFFCEFFFFCEGGGDCF<GEGFE:FGGGGFGG?GFGGFFGFFF<D@GFF?E<FDGGGGGGGFE<,,FGFE9EE9CGDFFFF7+FGEFGGFECDGGGFFGGGEDGFGGFEFEGF@FEE?GGGGFFB7GGGGGGGGGGGGGGGGGGGFEGGFGGGGGGGGGGGGFCEGGGGGGGFGGGGFGFGGFAGGDGGGCCCCC
@s201 187
TGGGGGATATTGCACAATGGGGGAAACCCTGATGCAGCGACGCCGCGTGAGTGAAGAAGTATTTCGGTATGTAAAGCTCTATCAGCAGGGAAGAAAATGACGGTACCTGACTAAGAAGCCCCGGCTAGCTACGTGCCAGCAGCCGCGGTAATACGTAGGGGGCAAGCGTTATCCGGATTTACTGGGTGTAAAGGGAGCGTAGGCGGCGATGCAAGTCTGAAGTGAAAGCCCCGGGCTCAACCTGGGTACTGCTTTGGAAACTGTATGGCTAGAGGGCTGGAGAGGTAGGCGGAATTCCTAGTGTAGCGGTGAAATGCTTAGATATCACGAAGAACTCCGATTGCGAAGGCAGCTCACTGGAGCGCAACTGACGCTGAAGCTCGAAAGTGCGGGTATCGAACAGGATTAGATACCCT
+
FGFGGGDGGGGGGGGGFGGGGGGGGGFEGGGFFEFGGGGGEECCFGGFGC:FGGGGGGGEGFGGGFFBFGFGGGGFFGFFFGEGGGGGGGCFGFFFGGFGFECCBFFFGGGG?EGGGGGFGGGDEFGCFFGGGGFFFGGGGGFFGGCGGE:FFGFE9@FFEGFFC:<FE<FFGGGEGGGF9B:FGGFGGCFCCG@CGGGGGGGFGGCE88EG@FE9:>CFFFCCA1CFC>GEGEE@8;GGGGFGGGGFDGF:>9<<F#CDFE>D<GGF8FCFDF*GFE>B=?DEC+C+GGGFDCGFE,EAEGGGFGEGGGFEFFGGGGGGGGGGGFGGGGGGFGGGGGGGGGGFFCFGGGGGFGGGFFCGFGGGGGGGGGGGGGFGGEGGGGGGGGGGGGGGGGGGGGFGGGFGGGGGFFF@CCCC
@s201 188
TGAGGAATATTGGTCAATGGGCGAGAGCCTGAACCAGCCAAGTAGCGTGCAGGATGACGGCCCTATGGGTTGTAAACTGCTTTTATAAGGGAATAAAGTGAGAGTCGTGACTCTTTTTGCATGTACCTTATGAATAAGGACCGGCTAATTCCGTGCCAGCAGCCGCGGTAATACGGAAGGTCCGGGCGTTATCCGGATTTATTGGGTTTAAAGGGAGCGCAGGCCGCCGGGCAAGCGTGTTGTGAAATGCAGTCGCTCAACGTCTGCACTGCAGCGCGAACTGCCCAGCGTGAGTGCGCGCAACGTTGGCGGAATTCGCCGTGTAGCGGTGAGATGCTTAGATATGGCGAAGAACTCCGATTGCGAAGGCAGCTGACGGGTGCGTAACTGACGCTCATGCTCGAAAGTGCGGGTATCGAACAGGATTAGATACCCT
+
CFFGGFFGGGGGGGGGGGGGGGGGGGGGGGGGGGGGGGGGGGFGGGGGGGGGGGGGGGGGGGGGGFGGGGGGGGGFGGGGGGGGGGGGGGGGGGGGGGGGGGGGGGGFGGGGGGGGGGDFGGGGGEGGGGFGGGGGGGGGGGGGECDFFFDDFGGGGGGCFGGGGGGGGGEA3EFEGGGDCFGCGEGGGGGFCFBEEE<:1;0CCFF9CC4CFFCAB9EF7BEGEDDC?CE<8;E;EGGGFEF51<@EFFCEGGG?EF*<GGCCFB2FFD>4#FDDDFE7GGDFF@+<?<CD5FCF>C>:8FEF<CGGGGFFDBEGEGEFGGEGAF>GF@C,FEFFGFGFFCF@@GDGGCFECGGGGGGGFFCGGGGGGFFGGGEFGGDGGGGGGGGGGGEGGGGGGGGGGGGGGGGGGGGGGGGGGGGEGGGFE<FGGCGCCCCC
@s201 189
TGAGGAATATTGGTCAATGGACGAGAGTCTGAACCAGCCAAGTAGCGTGCAGGATGACGGCCCTATGGGTTGTAAACTGCTTTTATAAGGGAATAAAGTGGGAGTCGTGACTCCTTTTGCATGTACCTTATGAATAAGGACCGGCTAATTCCGTGCCAGCAGCCGCGGTAATACGGAAGGTCCGGGCGTTATCCGGATTTATTGGGTTTAAAGGGGGCGTAGGCCGGAGATTAAGCGTGTTGTGAAATGTAGATGCTCAACATCTGCACTGCAGCGCGAACTGGTTTCCTTGAGTACGCACAAAGTGGGCGGAATTCGTGGTGTGGCGGTGAAATGCTTAGATATCACGAAGAACTCCGATTGCGAAGGCAGCTCACTGGAGCGCAACTGACGCTGAAGCTCGAAGGTGCGGGTATCGAACAGGATTAGATACCCT
+
FGGGGGGGGGGGGGGGGGGGGGGGGGGGGGGGGGGGGGGGGGGGGGGGGGGGGGGFGGGGGGGGGDGGGGGGGGFGGGGGGGGGGGGGGGGFGGG9FGGG9F,BFGGGCGEBF,FFGGGGGDGGGGGGGGGGGGGGGFGGGGGGEGGGGFEGGGFGGGGGGGGGGEGGCECFCFGGG7FGGGG7CEGGGGG5?FGGGDCGCCFCCFFGGGFF+?B>GB/7><CG?>C02:?CGFG<G@DE8D5;<=3@@@+:,,CD7;CFGC>8AFFGGGGFGFCGGD74D8DEC,3,ECGFDF=CEAFEGFD=B+@GGGFFDFGGGGGGGGEC5C79GGGGE?FFGGGD?,FFGGGGGCGFFGGGGGGGEDGGGGGGGGGFFEC6E,FDGGFFE9GGGFCFGGGGGGDFFGGGF7GGGGF@GGGGGGGGGGGFGGGGGGGCCCCC
@s201 25258
TGAGGAATATTGGTCAATGGACGAGAGTCTGAACCAGCCAAGTAGCGTGCAGGATGACGGCCCTATGGGTTGTAAACTGCTTTTATAAGGGAATAAAGTGGGAGTCGTGACCCCTTTTGCATGTACCTTATGAATAAGGACCGGCTAATTCCGTGCCAGCAGCCGCGGCAATACGGAAGGTCCGGGCGTTATCCGGATTTATTGGGTTTAAAGGGAGCGTAGGCCGGAGATTAAGCGTGTTGTGAAATGTAGACGCTCAACGTCTGCACTGCAGCGCGAACTGGTTTCCTTGAGTACGCACAAAGTGGGCGGAATTCGTGGTGTAGCGGTGAAATGCCTAGATATCACGAAGAACTCCGATTGCGAAGGCAGCTCACTGGAGCGCAACTGACGCTGAAGCTCGAAAGTGCGGGTATCGAACAGGATTAGATACCCT
+
CFGGG8FFFEFFGG<FEGGFGGDGEEGGG9CFFFF<FEFDEEEFGG@BFEFF@F<8,C@DEECD,8CF<CC=C<ECFGCF,:EEFGFFCFGFFGGFGFEFGCFCCGGDGGGGG+=BEG?,@@<FF@DCGGG:FFCCCC,BE<+@:+:BFDFGGGG>F,>7,6,B<CGECF*8DF*>FEGGFGBFCEGCFCF5C9:60FC<?::CF@5#/,88<F7FG>G>?>5E=:CCEE<'<C?3EGB;FC<C,D<DF::D5@E>:67+<FAEFF/@:GEGEF>GEFGGGGGGGGGFE8GFDCEFEFA@>548EGFE@=F>BDC@7GGGGF@@5CGGFFF<FGGGFCGGEDFC@GGFGFCFAFCF7FGGGGGCEECEC@<GF<ECDFFCEEEGFEFGEGFGGGFE@FGFGEGFGGF>GGGGGFCGGGFGGGGGFGFFFFFCC9CC
@s201 22603
TGAGGAATATTGGTCAATGGGCGCAGGCCTGAACCAGCCAAGTCGCGTGAGGGATGACGGTCCTACGGATTGTAAACCTCTTTTGTCGGGGAGTAACGTGCGGGACGTGTCCCGTATTAAGAGTACCCGAAGAAAAAGCATCGGCTAACTCCGTGCCAGCAGCCGCGGTAATACGGAGGATGCGAGCGTTCGCCGGATTTATTGGGTTTAAAGGGAGCGTAGGCCGGAGATTAAGCGTGTTGTGAAATGTAGACGCTCAACGTCTGCACTGCAGCGCGAACTGGTTTCCTTGAGTACGCACAAAGTGGGCGGAATTCGTGGTGTAGCGGTGAAATGCTTAGATATCACGAAGAACTCCGATTGCGAAGGCAGCTCACTGGAGCGCAACTGACGCTGAAGCTCGAAAGTGCGGGTATCGAACAGGATTAGATACCCT
+
CEF9CDCFF,,<FGGGGCD<F?B@FGGGGCFGGGG<B@G<FF9C,@BBFGGG:FF7FGGD@CEFGG:FGG==FFFFEFGFC?,?F,5=CFCF7F@FF@A=@FF7:CCGG<DCFD<F8D,<,EEFFG9D7CFCGGGGGDFGF3>F>FGGCCFC7FFCGGGCFGGFGD**1=@CF97<4<F7:7,4<*=?E>#*<C;E<48====?5<?7DFEEFG>>>9CD:EC=C>.@7C?#EGGEGGEGC@=D>3;6C7@F@:8:D:FCC8FD7=3:FF9CGEGGGD9EFGGGGGGD9>,C*F>GGGGGGGGGGGGCC@9GF@GEGGFBE?F>)DGFCE9@,GGGEADCC,C:AGGGGGGGGEGEDGF?+7@<<C,FCFCFGFGEECEDGDFFCFCBEFFFFCGCDGF@GEFFE7GGGGGGGGFFGGFAE<FFFFFGGGGCCC@C
@s201 192
TGAGGAATATTGGTCAATGGGCGAGAGCCTGAACCAGCCAAGTAGCGTGCAGGATGACGGCCCTATGGGTTGTAAACTGCTTTTATAGGGGAATAAAGTGAGCCACGTGTGGTTTTTTGCATGTACCCTATGAATAAGGACCGGCTAATTCCGTGCCAGCAGCCGCGGTCATACGGAAGGTCCGGGCGTTATCCGGATTTATTGGGTTTAAAGGGAGCGTAGGCCGGAGATTAAGCGTGTTGTGAAATGTAGATGCTCAACATCTGAACTGCAGCGCGAACTGGTTTCCTTGAGTACGCATAAAGTGGGCGGAATTCGTGGTGTAGCGGTGAAATGCTTAGATATCACGAAGAACTCCGATTGCGAAGGCAGCTCACTGGGGCGCAACTGACGCTGAAGCTCGAAAGTGCGGGTATCGAACAGGATTAGATACCCT
+
AFFGGGGGGGGGGGGCFGGGGGGGGGGGGGGGGFFGGGGFGGGGGGGEGGGGGGGGGGEEFGGGGG9FDFGGGGFEEGGGGCFGGGGGGA78CFGFGGDCEFGEFGGDCDFGB7EFFEEGGFDGFGGGGGFFFFFGGGDCGBCCBEEG9CFGFFCGGDEFFFCFC::@F1C?9;FFGEDE,?:CEE5BEFEFCFDEEEGG7C4C?7C-EFGGF@GFCBGB9C?F?.:+GF?>C<>2GGCGGFGC=<ECCGFEFEFD<9CFDDFCF@9F7GC5,EEC3,?A=>=GGFEF?=?FDE>BEEAEF<EF?++FC?FCFGGEEGFGFGC=5EBCFAGFFGFGDAFDF8GGGGGGGGFFFGGGDGF?7CGGGGFGF8GGGGGGGF:GGEGGGGGGFFGGGGFEGGGGFGGGGGGGGGGFDGGGGGGGGGGGGGCGGGGCCCCC
@s201 193
TGAGGAATATTGGTCAATGGACGAGAGTCTGAACCAGCCAAGTAGCGTGCAGGATGACGGCCCTATGGGTTGTAAACTGCTTTTATAAGGGAATAAAGTGAGTCTCGTGAGACTTTTTGCATGTACCTTATGAATAAGGACCGGCTAATTCCGTGCCAGCAGCCGCGGTAATACGGAAGGTCCGGGTGTTATCCGGATTTATTGGGTTTTAAGGGAGCGTAGGCCGGAGATTAAGCGTGTGGTGAAATGTAGACGCTCAACGTCTGCTCTGCAGCGCGAACTGGTTTCCTTGAGTACGCACAAAGTGGGCGGAATTCGTGGTGTAGCGGTGAAATGCTTAGATATCACGAAGAACTCCGGTTGCGAAGGCAGCTCACTGGAGCGCAACTGACGCTGAAGCTCGAAAGTGCGGGTATCGAACAGGATTAGATACCCT
+
FGAFGGGGGGGGFFGGFGGGGGGGCGGFGGGGGGGGGG@FGGCFFGGGGGGGGFGGFFEGGGECGDFGGFEEFFFGFGCFFGFCGG9FEGG<?FGEFGE9?F?FB9FFFFGGGFFBECCA,C,C9<EFGGFAFC9EED9F@FE7=@@,,,C9DFCFG3>F@=BC7+@FF7C;@9EF*3>@:EGEDG*>:*4,6FCECE7<B7BGGF1*4*?E996;C@F8(6746>GFD*CCC94)26C/#F=2=1BFD=AFD?C>/:7FDGFFF@0#8:C9<B6CCC+GG=FD<:,8D>GGDCC=CE=<A<GEF6GEGGGGDFEECFFDGGGEAGGEFFGFGGGD9-<FE;@E4CC6FA,FGF@+CF:+DGGGFA@FGE@GGFCCGGGF7CEFEFFGGGGGGGFEF7C,8GGGFCF7EFGFEFE,FC@@DFGGGGGGGFECCCCC
@s201 194
TGGGGAATATTGGGCAATGGGCGCAAGCCTGACCCAGCAACGCCGCGTAAAGGAAGAAGGCTTTCGGGTTGTAAACTTCTTTTAAGAGGGAAGAGCAGAAGACGGTACCTCTAGAATAAGCCACGGCTAACTACGTGCCAGCAGCCGCGGTAATACGTAGGTGGCAAGCGTTGGCCGGATTTACTGGGTGTAAAGGGCGTGCAGCCGGGTCTGCAAGTCAGATGGGAAATCCATGGGCTCAACCCATGAACTGCATTTGAAACTGTAGATCTTGAGTGTCGGAGGGGCAATCGGAATTCCTAGTGTAGCGGTGAAATGCGTAGATATTAGGAGGAACACCAGTGGCGAAGGCGGATTGCTGGACGATAACTGACGGTGAGGCGCGAAAGTGTGGGGAGCAAACAGGATTAGATACCCT
+
FEGFGDGGGGDFFGGGG@FGGGGGGGGGGGGGGGGGGGGGGGGGFGG++BCCFFFGGFGGGGGGGGGGFCCF<FEGGGGD??FGGFGGGGGGGGGGGGFGGGGDEGG+EEDF<<FFFGGFGFFGDGGGEGGGGGGGCFGFGGG8E@EGFE*5:BFFGGGF:CFCCFC8CFGEC#B>GCG9@FGD=:FGG=<FBB:FGDEBBCEFFGFCGCCFE>F9C@CF7>FF#:@7E1CFGDF@CCC@FFFGGGCFGFDFFFDACFF@<?DDC8DC<3:4:@9G=CC?EG=DDD<87F=D?>8@,8FECGGFGE>CDGGGGF?EFGGFBFFFGGGGGGF5EBB68EFGFGFEEGGGEGGGGGGGGGFGFGFFGDGGGGGGGGGGFGCGGDGEFGGGGFGGGGFCFEEFGFGGGGF<GGGDGCCCCC
@s201 195
TGGGGAATATTGCACAATGGGCGCAAGCCTGATGCAGCAACGCCGCGTGGAGGAAGACGGTTTTCGGATTGTAAACTCCTGTTCTTAGTGAAGAATAATGACGGTAGCTAAGGAGCAAGCCACGGCTAACTACGTGCCAGCAGCCGCGGTAATACGTAGGTGGCAAGCGTTGTCCGGAATTACTGGGTGTAAAGGGAGCGCAGGCGGGGGAGCAAGTCAGCTGTGAAATCCATGGGCTTAACCCGTGAACTGCAGTTGAAACTGTTCTTCTTGAGTGAAGTAGAGGTTGGCGGAATTCCGAGTGAAGCGGTGAAATGCGTAGATATTCGGAGGAACACCGGTGGCGAAGGCGGCCAGCTGGGCTTTTACTGACGCTGAGGCTCGAAAGTGTGGGGAGCAAACAGGATTAGATACCCT
+
DFGGGGGGGGGGGGGGGGFDFGGGGGGGGGGGGGGGGGGGGGGGGGGGCEDGGEGGGGGGGGGGGGDEGGCFGFFFFGFFGFFGGGGGGGFEGGGDFGGGGGGGGGEFGFGGGGGFGGFFFGGCFGGGGGAFFCFFCDE@FFGFFGGCGCGG;A;F:<>:F9F,,>FGEF>?FEFEECDFEGG@,?FGGC/<C/?@FG<FCDCCCEEGGG?E>C9EEFE?BFFCF1<76FFGFF?FFAF<FCGGGGEDCFFGFGFDGGDFCF??GGGGDGFEF:CDFGGGGFFDCGGGF+8C@,6EGECE@GF@+5F7GGGGFFECEDC,=E=<DGGEFFCGGDF7FEGGGGGEGGGGGEFGFGFGGGGGGGFGGEGFCGEFEFGGF?GGGGGGEC@EGGGEGFFCDFGFCEDGFAGEGGEGCCCCC
@s201 196
TGAGGAATATTGGTCAATGGACGAGAGTCTGAACCAGCCAAGTAGCGTGCAGGATGACGGCCCTATGGGTTGTAAACTGCTTTTATAAGGGAATAAAGTGAGAGTCGTGACTCTTTTTGCATGTACCTTATGAATAAGGACCGGCTAATTCCGTGCCAGCAGCCGCGGTAATACGGAAGGTCCTGGCGTTATCCGGATTTATGGGGTTTAAAGGGAGCGTAGGCCGGAGATTAAGCGTGTTGTGAAATGGAGACGCTCAACGTCTGCACTGCAGCGCGAACTGGTTTCCTTGAGTACGCACAAAGTGGGCGGAATTCGTGGTGTAGCGGTGAAATGCTTAGATATCACGAAGAACTCCGATTGCGAAGGCAGCTCACTGGAGCGCAACTGACGCTGAAGCTCGAAAGTGCGGGTATCGAACAGGATTAGATACCCT
+
DFEDEGFGGGGGGGGGGGGFFGGGGGGFGGGFGGGGGGGGGGGGGGEFFCDFGGGGGGGGGGGGGGAFGGGG=<CFFGFFAFDGGGFDFGG<FFCEGCEFA<?<FGFGGGGGGGGGGGGGGGGGGGGCGDGGGGGGFGGGGFGGGD8FGGGGGFFFDGGGFGGGGGGGGGDGDFBCFGC<ECF+<CCEG@;8CCGGGGGGCG.CFF?*<4E=4<C?E6FF@<?9FDG3:12CC9E2FFGGGGFC-CGFFAGBCC>35:DFCD1FFADFEGGB7GGGED0=?F?FDCF:,A5FDCGGGGGFFF9@ECEGGFF;6FEECFD<GFEDFGGGFE?9,FFD@<?8FE9FGGFGE<GGGGFGEGFCDGGGGD<GGGGGFGFEGGGGGGGGGGGFCF@GGGFGGGGFGGGGGGGGGGGGGGGFGGGFFGGGGFGDFCGCCCCC
@s201 197
TGAGGAATATTGGTCAATGGACGAGAGTCTGAACCAGCCAAGTAGCGTGCAGGATGACGGCCCTATGGGTTGTAAACTGCTTTTATAAGGGAATAAAGTGAGAGTCGTGACTCTTTTTGCATGTACCTTATGAATAAGGACCGGCTAATTCCGTGCCAGCAGCCGCGGTAATACGGAAGGTCCGGGCGTTATCCGGATTTATTGGGTTTAAAGGGAGCGTAGGCCGGAGATTAAGCGTGTGGTGAAATGTAGACGCTCAACGTCTGCACTGCAGCGCGAACTGGTTTCCTTGAGTACGCACAAAGTGGGCGGAATTCGTGGTGTAGCGGTGAAATGCTTAGATATCACGAAGAACTCCGATTGCGAAGGCAGCTCACTGGAGCGCAACTGACGCTGAAGCTCGAAAGTGCGGGTATCGAACAGGATTAGATACCCT
+
FG@FFFGGGGGGGGGGGGGGFGGGGGGGGGGGGGGGGGGGGGGGGGGGGGGGGGGGDFGGGGGGGGGGGGGEGGGGGGGFGGGGEFGGGGFFGGGGFGGGGGGGGGGGGGGGGGGGGFEGGGGGFGFFGGGGGGGGGGGGGGGGGGGFEFGFGGGGGGGD>FFGGGGCCE@C@EGGGGC@FGGD*>ECGEGFFFGGDCGG6;6EF?FG2/39FFE9G;;>6>GF7>EFFCFFGGG=ED<;+@@@C<FAFF9FCCC0C<CCEGFF#;?EGCC?CCEEEFDA=CGGF8FF=A,A:C?:CAECFFFGE8GCF?FFF@=>7GGFA,EEAGGGFCEF<FF?DCEGFGGGFGGECGGGFFGGCGFDFEEGGFEGGFDGGFFEFFGGGGGGGGFGEECGGGGFAFGEFGGGGGGGGGGFGGGGGGGFGGGGGGGGFFGCCCCC
@s201 198
TGAGGAATATTGGTCAATGGGCGAGAGCCTGAACCAGCCAAGTAGCGTGCAGGATGACGGCCCTAGGGGTTGTAAACTGCTTTTATAGGGGAATAAAGTGAGTCACGTATGATTCTTTGCATGTACCCTATGAATAAGGACCGGCTAATTCCATGCCAGCCGCCGCGGTACTCCGGAAGGTCCGGGCGTTATCCGGATTTAGTGGGTTTAAAGGGAGCGTAGGCCGGGGATTAAGCGTGTTGTGGAATGTAGTTGCTCAACATCTGCACTGCAGTGCGAACTGGTTTCCTTGAGTGCGGACGAGGTGGGCGGAATTCGTGGTGTAGCGGTGAAATGCGTAGATATCACGAAGAACTCCGATGGCGAAGGCAGCTCACTGGAGCGCAACTGACGCTGAAGCTCGAAAGTGCGGGTAGCGAACAGGATTAGATACCCT
+
DE,EFGGG@FGD,CFGGGGGGFGGEFGFFGGG@A,CEGAF<FC,CFFFD,:6EG8FGCFG@7@FE,EFC6+@CC55FGE,,CAE@FEG9C=F:8FD,CE,,95?FFEE,:B?BEG9FGA<EF,AFFF<?E8,<E;,8AFFGDCGC3+>=,8F,,3>FF,+3+@5++C:>*1,,,15*>:FGG9FFC*1=*822,4*2*87;+?<:FFG7+2+:C5@2(*)-,;4?)?):C7@CGG<E0;?C*7A*+3*)167:<,)3:C82<-#<,0:7CA*58,F5C-=6)C>=,B,,B8F:8++@++:+,6+B+F=E8DD44=7E?=BCFEB5FE>,9C,?GFC>5F=?=,FA,6FGGGECF@CC@4,GGGGGGFGEE9GFFFFEEC?+@FGGGEF:GFGGFFFF:FEFGGFFF@:@CGGGCB+DGGGGGGGGGGGGGGBCBCC
@s201 199
AGAGGAATATTGGTCAATGGGCGAGAGCCTGAACCAGCCAAGTAGCGTGCAGGATGACGGCCCTATGGGGTGTAAACTGCTTTTATAAGGGAATAAAGTGGAGGTCGTGACCTCTTTTGCATGTACCTTACGAAGAAGGAGCGGCTAATTCCGTGCCAGCAGCCGCGGTAATACGGAAGGTCCGGGCGTTATCCGGATTTATTGGGTTTAAAGGGGGCGTAGGCCGGAGATTAAGCGTGTTGTGAAATGCAGATGCTCAACATCTGAACTGCAGCGCGACCTGGTTTCCTGGAGTACGCATACAGTGGGCGGAAGTCGTGGTGTAGCGGTGAAAGGCTTAGATATCACGAAGAACTCCGATTGCGAAGGCAGCTCACTGGGGCGCAACTGACGCTGAAGCTCGAAAGCGCGGGTATCGAACAGGATTAGATACCCT
+
,=;8FAFGG9CEF,;@EFGGGCFCCC@@,-C<FGFCEFGGGD9E<EEEGGDC,,::8CCE@FGCFD,CF,@FFCAFFFE9EFGGGGGFCEDAFFFFGFEGDGAF:FEEC=79EE9EDFGFG9@?<,BFFG,4?D++B<D@,:CC8=CFD<A>@F+>EGCFCC>DCEB>*5>DF,*>5<F:C,?FFF5=*<*=C9*8*2<%+8$AF7#:25@:691)14:)@C/:C8@7F94<@E@FGGGGC<+7FDF@;,FE<FFFF=9D9FCFFDFFB,GDECEEE@6+6GFCDCFF=A,FFFDFCED,:C8GGGGFFC54+++7GGGGGFC@=>4@C,GGFE<GGFF8FDCEFGF?FEGGGGEF>GFEFFFCGF<GGGFGGFGGGGGGGGGGGGGGGGGGGGGGGGGGFGGGC7GGGGGGGGGGGGGGGGFGGGGFFFF@CCCC
@s201 200
TGAGGAATATTGGTCAATGGGTGCGAGCCTGAACCAGCCAAGTAGCGTGCAGGACGACGGCCCTATGGGTTGTAAACTGCTTTTATGCGGGGATAAAGTGTGGGACGTGTCCCATATTGCAGGTACCACACGAATAAGGACCGGCTAATTCCGTGCCAGCAGCCGCGGTAATACGGAAGGTCCGGGCGTTATCCGGATTTATGGGGTTTAAAGGGGGCGTAGGCCGTCTTAGAAGCGTGTTGTGAAATGTCGGGGCTCGACCTGGGCATTGCAGCGCGGACTGTGAGACTTGAGTGCGCAGGAAGTAGGCGGAATTCGGCGTGTAGCGGTGAAATGCTTAGATATGACGAAGAACTCCGATTGCGAAGGCAGCCTGCTATAGCGCAACTGACGCTGAAGCTCGAAAGCGTGGGTATCGAACAGGATTAGATACCCT
+
EEGGGGGGGGGGGGGGGGGGGGGGGGGGGFGGGGGGGGGGGGGGDGEEEGGGGFGGCFFGGGGGGGFGGGGGGFGGGGGGGCFGGGGGCG>FGGFGGGGGGFGFGGGGGGGGGGGDAFFC,CFGGGGGGGGGGGGGGGG<EFGGGEGEDFGGFGGGGGGF<CCGEGGG:FFG<FGGEGGGEGGCEGD5/88;A;>CC<AC3*(CF<80G6A?4F?7EFE>9BC>?:.7GGC#<:?7E*GGFE=<44+4/'DGF=:B77F3:C;DC<9<CFGB>F->3,(C6DFD@?C5,3,A5GGF@,EEAGFGGGGFC8?4+EBB@:+BFEC>9CCFEGFFGGF>=<,,9,C,DGGGGFE<8GEFCFFEGGCFFE<FFB,GGGEGFFEGGGGGGGGEGEGFGGGFF8@,C,EDEGGGGFEFGGGGGGGFFGGGGAGGFGGCCCCC
@s201 201
TGAGGAATATTGGTCAATGGGCGAGAGCCTGAACCAGCCAAGTAGCGTGCAGGATGACGGCCCTATGGGTTGTAAACTGCTTTTATAAGGGAATAAAGTGAGTCTCGTGAGACTTTTTGCATGTACCTTATGAATAAGGACCGGCTAATTCCGTGCCAGCAGCCGCGGTAATACGGAAGGTCCGGGCGTTATCCGGATTTCTTGGGTTTAAAGGGAGCGTAGGCCGTTTGTTAAGCGTGTTGTGAAATGTAGTGGCTCAACCAGGGCATTGCAGCGCGAACTGGCAGACTTGAGTGCGCAGGAAGTAGGCGGAATTCGTCGTGTAGCGGTGAAATGCTTAGATATGACGAAGAACTCCGATTGCGAAGGCAGCCTGCTGTAGCGCAACTGACGCTGAAGCTCGAAAGCGTGGGTATCGAACAGGATTAGATACCCT
+
AFFFCFGGGGGGGGGGFFFCCFGGGGGGGGGGFGGGGGGGGGFGGGGGGGGGGGGGGGGDFGGGGGGGGGGGGGGGGGGGGGGGGEFGGEFFFGGE9FGGGFGGFGFGGC7<FCGGGGGGFFGGGGGFFFGGGGFGGG@8BFECEGGGGFFGGGGCE>=DCFGGGGGDGFCCBAFGG7*C<DC7CFGGG71*?C444=FF)1C=FGG6G$EF@9;1=0B807;89;:@F=9FACC<@.6$@B@<:<FCDFDFGFFCCGFCGGEGGFF=:CC>FFE>GGC?FDAFFFB?,>FF=FDGGGFGGF>CGGGGGDFD8B7GGFEBGFEGBEEE@CGGFE9GGFDGGFEGGFEEGGGGGF>GGGGFEEEFGECGEEFF<,GFE,GGGGGGGGGGGGGGGGGGGGGGFGGFGEGGGGGGGGGGGGGGGGGGGGGGGGGCCCCC
@s201 22270
TGGGGAATATTGCACAATGGGGGAAACCCTGATGCAGCGACGCCGCGTGGAGGAAGAAGGTCTTCGGATTGTAAACTCCTGTTGTTGGGGAAGATAATGACGGTACCCAACAAGGAAGTGACGGCTAACTACGTGCCAGCAGCCGCGGTAAAACGTAGGTCACAAGCGTTGTCCGGATTTACTGGGTGTAAAGGGAGCGCAGGCGAGAGGCTAAGTCTGATGTGAAAGCCCGGGGCTCAACCCCGGTACTGCATTGGAAACTGGCCACCTAGAGTGTCGGAGGGGTAAGTGGAATTCCTAGTGTAGCGGTGAAATGCGTAGATATTAGGAGGAACACCAGTGGCGAAGGCGGCTTACTGGACGATTACTGACGCTGAGGCTCGAAAGCGTGGGGAGCAAACAGGATTAGATACCCT
+
EEG8FFCFGGGGGGGGGGGGFGGGGGGGGFGGGCGGGGGGGGGCEGGEFGGGGGGFFFFFGGCCFDGFGGFGGGGGGGGGGGGGGGGGGGEGGGGGGGGGGGGGGGGGGGGGGGGGGGGGGGGCE>FGDAEFGGDGGFDCFFFFCE7CFGGFFCEFGGG=GGGGG>FEC?CEGGGGG@C?CF&FFGGC:8F@CGGEEEGECGGEC>EGGFEFDFFFGGGFFGGGGFEEEGGGGGF?CF:GGGFEGGDDGGGGGGGFFGGGGGGGF<C<8CFFFGGGGFGG38GGFFAGGGGFFGEB@DGFGEGGBGGFGGGFGGGFFGGGGGGCCGGGGFFEEFGGFDGGGGECDDGGGGGGGGGGGGGGGGGGGGGGGGGGGGGGGGGGGEGGCCGGGGGFEDAGFFGEGFGGGGGGGGGCCCCC
@s201 203
TGAGGAATATTGGTCAATGGGCGAGAGCCTGAACCAGCCAAGTAGCGTGCAGGATGACGGCCCTATGGGTTGTAAACTGCTTTTATAGGGGGATAAAGTGAGCTACGTGTAGCCTATTGCAGGTACCCTATGAATAAGGACCGGCTAATTCCGTTCCAGCAGCCGCGGTAATACGGAAGGTCCGGGCGTTATCCGGATTTATTGGGTTTAACGGGAGCGTAGGCCGTTGGTTAAGCGTGTTGTGAAATGTAGTGGCTCAACCAGGGCATTGCAGCTCGAACTGGCAGACTTGAGTGCGCAGGAAGTAGGCGGAAGTCGTCGTGTAGCGGCGAAATGCTTAGATATGACGAAGAACTCCGATTGCGAAGGCAGCCTGCTGTAGCGCAACTGACGCTGAAGCTCGAAAGCGTGGGTATCGAACAGGATTAGATACCCT
+
EGGGGGGGGGGGGGGGGGGGGGGEGGGGGGGGGGGGGGEF,FFGGGGGGGGGGFGGGGGGGGGGGGFGGGGGGGGGGGGGFFFGGGGGGGGGGGGGGFGGCFGGGFGGGGGDAFGGAFGG9FFGGGGGGC<AFADGGGGAFGGEEC7<FBAFFF,,D,><<FDGGGGGGCEG9DFC*>FCGGFDGG5C:*4*BCCE=EE@++?<CF2*F>C$3C>FC1C#@>GD/>?C&E6*<<CBG5F?088@2<=6:1'D<ACD=F7@:DC<GGFCFFFA>:31<@9-$DGF<EDFDB3@5FCGEE;98FD=F=:EF>GGE>7GGEEEFGEC=FCGEEEFFFFBGFF8F;B8CC<GGGFE<FEF=EGGEGEFFA@GCAAGGFDF@FEGGGGFGGGGGGEGGGGGFEFEDGGGGGGEGGGGGGGGGGGGGGGGGFGGGGFCCCCC
@s201 204
TGAGGAATATTGGTCAATGGGCGAGAGCCTGAACCAGCCAAGTAGCGTGCAGGATGACGGCCCTATGGGTTGTAAACTGCTTTTATAGGGGAATAAAGTGAGCCACGTGTGGTTTTTTGCATGTACCCTATGAATAAGGACCGGCTAATTCCGTGCCAGCAGCCGCGGTAATACGGAAGGTCCGGGCGTTATCCGGATTTATTGGGTTTAAAGGGAGCGTAGGCCGGAGATTAAGCGTGTTGTGAAATGTAGATGCTCAACATTTGAACTGCAGCGCGAACTGGTTTCCTTGAGTACGCATAAAGTGGGCGGAATTCGTGGGGTAGCGGTGAAATGCTTAGATATCACGAAGAACTCCGATTGCGAAGGCAGCTCACTGGGGCGCAACTGACGCTGAAGCTCGAAAGCGCGGGTATCGAACAGGATTAGATACCCT
+
CFFGG,EEGGGGGGGGGGGGGGGGGGGGGFGFGGCFFGGFGGFGFGGGEGGGGFFGGGGGGGGGFFGGGGGDGG9FEGGGGFGGGGD9EF7CCEGGAGGGGGFFG=FGGGGDGG@@FGGGGGGGFFGGEFD?<A@A<DFBDFGGGGG8BFFFGGGE<FGGGGDGG5CDGC@7;BEF:CB7<@E:CE5FC@EGGF:8C<<<CE0FFC1FG8F?9E7;A9C533<4:GF-,:C>6:E:8&FGGFC@)<9FE@<<:E?F>GGGCFGGGGGGGGFDEC.GEC=FGGGF=EFDCAAC)F@86GGFE<9FEAF=?8E79,=+B@EFA,DGAGGGGGFFCFE>;-ECE4<,FFFEGF9FFFEGGGFFB7GGGGGGGEFFGGGEFFCEGGGGGGFGGGGGGGFFF7GGGGGGGGGGGGFFEGGGGGGFGGGGFCF9GAGCCCCC
@s201 25156
TGAGGAATATTGGTCAATGGGCGGAAGCCTGAACCCGCCAAGTAGCATGCAGGATGACGGCCCTATGGGTTGTAAACTGCTTTTATGCGGGGAAAAAGTGGGCGACGCGTGGTCTTTTGCAGGTACCGCATGAATAAGGAACGGCTAAGTCCGTGCCAGCAGCCGCGGTAATACGGAAGGTCCGGGCGTTATCCGGATTTAGTGGGTTTAAAGGGAGCGAAGGCCGTCGGGCAAGCGTGTTGGGAAATGCAGGCGCTCAACGTCTGCACTGCAGCGCGAACTGGCCGGCTTGAGTGCGCGAGAAGTTGGCGGAATGCGACGTGTGGCGGTGAAATGCTTAGATATGGCGAAGAACTCCGATTGCGAAGGCAGCTGACGGGTGCGTAACTGACGCTCATGCTCGAAAGTGCGGGTATCGAACAGGATTAGATACCCT
+
CCEFAEFGGGEFEEGFFGG<<FE:BDEG8F8AF@F7+@FGGF,CFG9,:9,CFE@CDFF@FBC,C,C<FF,FFFFGE9,,B9EFGFF9+>@F++:?A=EF9A++8>+388@B<>,,@<CGFG,>>3@FEFEG,8,53>9>83C7C>*@,<<FC3CEF,><<A8*<B*CFGG+:CFE@C:E+::8/85C*:*;AEGCGG<,+%8C<7CG5<%<<7;0E)8/6:5:#.#CGFFBF<*)75GGGC7B1+?=,<8=1*8>*BF>>3D,FFF>,GGE7DEDEFFF@88++8+,@,<@*CBECF::,,=,F@4C8=EC7B6+@:,EGE?8)>+<EEE9EEC@,,GFGGFCGFFGFFGGGFF77GFEFGEGFFFGGGGGGCCGGGEE@EEF9GGGGDGEGFE,FCGGFFF@<GGGGGGGGGGGGFFFGGGFC5E<F8EBCCCC
@s201 206
TGAGGAATATTGGTCAATGGGCGGAAGCCTGAACCAGCCAAGTAGCGTGCAGGAAGACGGCCCTCCGGGTTGTAAACTGCTTTTAGTTGGGAATAAAACGCGGTACGCGTACCGCCTTGTATGTACCATCAGAAAAAGGACCGGCTAATTCCGTGCCAGCAGCCGCGGTAATACGGAAGGTCCGGGCGTTATCCGGATTTATTGGGTTTAAAGGGAGCGCAGGCGGACCTTTAAGTCAGCTGTGAAATACGGCGGCTCAACCGTCGAACTGCAGTTGATACTGGAGGTCTTGAGTGCACATAGGGATGCTGGAATTCATGGTGTAGCGGTGAAATGCTCAGATATCATGAAGAACTCCGATCGCGAAGGCAGGCATCCGGGGTGCAACTGACGCTGAGGCTCGAAAGTGCGGGTATCAAACAGGATTAGATACCCT
+
EFFGGGFGGGGFGGGGGGGGGGGGGGGGGGGGGGGGGGGGGGGGGGGGGGGGGGGGGGGD7FGFGGGGGFEGGGGGGGGGGCFFGGFGGCGGGGGGGGGGGGGGGGGGGGEGGGGGGGGGGGFGGGGGGGGGFGGGGGGGGFGGGGGGGGGGGGCF>FGGGGGGEGGGGGGGGGGGGCCGFGGFGGDGEDG5@FEDC8EG8DGFFGGCGG?FGG;FG4C>6;CCECF>FCECFFFAC;3@EGFGGGF=FF@CCEGFFGGFFFEGEDDFDCF9%=3AA@D==EFD@FF:,,FE5FGGGGFCGGGGFA?<?FGF;GCFGFDGFFGGFG@FEGGFCCFFBCDFF=ECFGGGGGGGFB@DFGGF@GEDFFGGGFCGGGGGGGGGGGGGGGGGGGFGGGGGGGGGGEGGGFEGGGGFGGFFGGGFGGGGGGGFFFGCCCAC
@s201 207
TGAGGAATATTGGTCAATGGGCGAGAGCCTGAACCAGCCAAGTAGCGTGCAGGATGACGGCCCTATGGGTTGTAAACTGCTTTTATAAGGGAATAAAGTGAGTCACGCGTGACTTTTTGCATGTACCTTCTGAATAAGGACCGGCTAATTCCGTGACAGCAGCCGCGGTAATACGGAAGGTCCGGGCGTTATCCGGATTTATTGGGTTTAAAGGGAGCGTAGGCCGTCTGTTAAGCGGGTTGTGAAATGTCGGGGCTCAACCTGGGCATTGCAGGGCGAACTGGCAGACTTGAGTGCGCAGGAAGTAGGCGGAATTCGTCGGGTAGCGGTGAAATGCTTAGATATGACGAAGAACTCCGATTGCGAAGGCGGCCTGCTGTAGCGTAACTGACGCTGAAGCTCGAAAGTGCGGGTATCGAACAGGATTAGATACCCT
+
<FEFGFGGGGGGGFGGGGFFGGGGGGGGGGGGDCF@FFDFGCFGEFGGEFGGCB<FFGGG+::FG8EFDF@FFFGGF,C9,CFGFEDDGFFFFDDFC9@ECE,,B?F,@@C+=?FD,:FFGGFECFEFC,C<5BCDFDB<FFGCEGGFA<F=FF7+DFGGF<DC>EG*51CCDC>:F@F7DF<FFGG@:FB2;2<:5*1,:::FFG3#,?33<<E?GBC%*7/5CC50>7><=4<-:>CF@@+,,7:?CCECBFFGDB<C:@,?F6D;9D>:58+7@526=FC,,@:3,=,FAF@8=3@,=FD<B@++?4FE88CB464+E,DEFGGGFF<@<,,=CE58GGDFD,8=A,EE,C@,CBA,:F?@FCGFF@,GDGGCFF>,CGGGGGGGEGFDGFFFA:GDGGGGGGGGECGFCCGGGFGFGGGGGGFCGGGCCCCC
@s201 208
TGAGGAATATTGGTCAATGGGCGAGAGCCTGAACCAGCCAAGTAGCGTGCAGGATGACGGCCCTATGGGTTGTAAACTGCTTTTATAAGGGAATAAAGTGAGTCACGTGTGACTTTTTGCATGTACCTTATGAATAAGGACCGGCTAATTCCGTGCCCGCAGCCGCGGTAATACGGAAGGTCCGGGCGTTATCCGGATTTATTGGGTTTAAAGGGAGCGTAGGCCGTCTGTTAAGCGGGTTGGGAAATGTCGGGGCTTAACCTGGGCATTGCAGCGCGAAGTGGCAGACTTGAGTGCGCAGGAAGTAGGCGGAATTCGTCGTGTAGCGGTGAAATGCTTAGATATGACGAAGAACTCCGATTGCGAAGGCAGCCTGCTGTAGCGTAACTGACGCTGAAGCTCGAAAGTGCGGGTATCGAACAGGATTAGATACCCT
+
ACEFGFFGGGGGGGGGGGGGGGGGCCFGGC,CFGGFGGFGFC<EEFCFGEGFGEEEFFCFFCFCC,<EGGGGGGGGGGCFG?DFFGGGGGGCEEFAFGGGGGB?EFFD8FFGGG9F9FCGCGGGFGGG,EFFGFGGGGGFGFEGGCCGFFGC8=+@F,@=:>@5++5FFDC7DFFC1C>72;F<1=CF:7889:*BEEGGGGD:C:*=<:CF9:8>E9E031:6C@:7:7<:7*CFGDEC<?#A<<0=8/:>35@9/#283CFCF:@9GFF5EBC7=C2++,CC,@5,,<A3)@6F6FE,8?@AGDDGFEGGE@>44GE=?E>+5F,=@,C,FCGGFDFDC;?8EC=FCFF<C8+C:7F?@,CFGFEEB,8C@DGGFFGGGGGGGGE:EGFGGGECD>GFGGGGGGGGEEGGGGGGGGFFAGGGGFC9FFFBCCCC
@s201 209
TGGGGAATATTGCACAATGGAGGAAACTCTGATGCAGCGACGCCGCGTGAGTGAAGAAGTATTTCGGTATGTAAAGCTCTATCAGCAGGGAAGAAAATGACGGTACCTGACTAAGAAGCCCCGGCTAACTACGTGCCAGCAGCCGCGGTAATACGTAGGGGGCAAGCGTTATCCGGATTTATTGGGTTTAAAGGGAGCGTAGGCCGTCTGTTAAGCGTGTTGTGAAATGTCGGGGCTCAACCTGGGCATTGCAGCGCGAACTGTGAGACCTGAGTGCGCAGGAAGTAGGCGGAATTCGTCGTGTAGCGGTGAAATGCTTAGATATGACGAAGAACTCCGATTGCGAAGGCAGCCTGCCGCAGCGCAACTGACGCTGAAGCTCGAAAGCGTGGGTATCGAACAGGATTAGATACCCT
+
FGGGGGGGGDCFFFGGGGGFEGGGGGGGFCGGGGGGGCFGGGGGGEC@FFGCFFGFFFG,CF?FAFG,CDGFDFGGGGGFG<EGCGGFGD7FFEFF<<FGGE@FGDEGFGGGGCDFGGGF+BFDE@E?FFF8FDFEFFF7D@<FECE73CFGGFGFACCG@EFC@8=F*6<5FF@FGGGD99CFGGG7:2>CF9C2==ECDGD<<552;;EEF9@455CC1C:C=@C=C<7GEEE9+FG38,,0FGF@F@>:CB>1,$;5;DCFGFDCEGGF>F>ECD99=77BDC:DEDFE=>=+8EB+FFEE>C@CCDFGGFFFGFFFFFGFF?EDGGGFFF@?7GGGCFDEF<FGEFDGFCCC7GGDGGGGGGGGGEFGGGGEF@EAEEGGGGGGDGGGGGGGGGGGGGGGFGGGFFGCCCCC
@s201 210
TGGGGAATATTGGACAATGGGCGAAAGCCTGATCCAGCCATGCCGCGTGAGTGATGAAGGCCCTAGGGTTGTAAAGCTCTTTCAACGGTGAAGATGATGACGGCAACCGTAGAAGAAGCCCCGGCTAACTTCGTGACAGCAGCCGCGGTAATACGAAGGGGGCTAGCGTTGTTCGGAATTACTGGGCGTAAAGCGCACGTAGGCGGATACTTAAGTTAGGGGTGAAATCCCAGGGCTCAACCCTGGAACTGCCTTTAATACTGGGTATCTCGAGTGCGAGAGAGGGGAGTGGAATTCCGAGTGCAGAGGTGAAATTCGTAGATATTCGGAGGAACACCAGTGGCGAAGGCGGCTCACTGGCTCGGTACTGACGCTGAGGTGCGAAAGCGTGGGGAGCAAACAGGATTAGATACCCT
+
FCFGGGGGFGGFGGGGGGGGEFGGGGGFGGGGCF@FGF,A,CFGGGGCGGGGGGAFGGFFEEEFEFGFFCEGGGG<EEGF,F-9C<=F?FG,CF,?E<F<F+F@7CECGFG7F,,BF<FGGGCE:=@D@FAE+DC,F9:=E,3>EGDE:7@FGGG*DCF:F*<4:/6C<7F:<CCCGE@2:CAFGGCF7CC*?3C-GG8:DGC9CE8>-8CBEA>/<05.>99@94<1<6DB<FFF<8CCFGECE>@6868?4,D=CED=+CD=A,+F8=BF881+=@9FGGFFB,?<?,F;FCCDGF@,GGFBBFEFGGFFA,,,GGG@DEAC4+7FF<GFDGGGGGGGGDGEF@GGGGGGGE9EGGEF=::F,FFEGGGGGGGGFGF@GGFGGGGGGGGGGGGGGGFFGGGGGGCGGFGCCCCC
@s201 211
TAGGGAATCTTCGGCAATGGGGGCAACCCTGACCGAGCAACGCCGCGTGAGTGAAGAAGGTTTTCGGATCGTAAAGCTCTGTTGTAAGAGAAGAACGAGTGTGAGAGTGGAAAGTTCACACTGTGACGGTAACTTACCAGAAAGGGACGGCTAACTACGTGCCAGCAGCCGCGGTAATACGTAGGTCCCGAGCGTTGTCCGGATTTATTGGGCGTAAAGCGAGCGCAGGCGGTTTAATAAGTCTGAAGTTAAAGGCAGTGGCTTAACCATTGTTCGCTTTGGGAGCTGTTAAACTTGAGTGCAGAAGGGGAGAGTGGAATTCCATGTGTAGCGGTGAAATGCGTAGATATATGGAGGAACACCGGTGGCGAAAGCGGCTCTCTGGTCTGTAACTGACGCTGAGGCTCGAAAGCGTGGGGAGCAAACAGGATTAGATACCCT
+
CF9FFFFGGGGGGGGGDGGCG7FGGGGGGGGFGGGGGGGGGGGGGGG@CGGGGGGFEFGGGGGGG::BCFCGCFGCGFGGGGGGGFGGGGGGGGEFFGGGGGCGGFGGGGGGCFGGGF9FCDEE9FGFGGC@,,@E=DGGGGEDFC@FEEFGGGCFGFEC7:FGGDECGGGG7:E7FFFE<+7=E<E:<=CB8:<8EEGCDC8*;CFGGGFG;::BG)=@>?8C>38GED;E<7,;7970CCB@EGGFFCACGFC?:D,9E98EFFDC9FGGC>EC>EDFAG=C++EF9FF?<9A,A5DCF;,EEGEFCFDF<FGEDD>9EB98,DE>+)DEFGGGFFCFCGFEFF4,GGFEEC,FFFEDFCFFEGGGEGFCEGEEC7,GFFGGGGGGGGGGGGGEGGGFGGGGFF7GGGGGGGGGFEGGGFGFFFFEGFCGGGFGCCCCC
@s201 212
TGAGGAATATTGGTCAATGGGCGCGAGCCTGAACCAGCCAAGTAGCGCGCAGGATGACGGCCCTATGGGTTGTAAACTGCTTTTGTGCGGGGATAACACCCTCCACGTGTGGAGGTCTGCAGGTACCGCACGAATAAGGACCGGCTAATTCCGTGCCAGCAGCCGCGGTAATACGGAAGGTCCCGGCGTTCTCCGGATTTATTGGGTTTAAAGGGAGCGTAGGCCGGAGATTAAGCGTGTTGTGAATTGTAAACGCTCAACGTCTGCACTGCAGCGCGAACTGGTTTCCTTGAGTACGCACAAAGTGGGCGGAATTCGGGGTGTAGCGGTGGAATGCTTAGATAGCACGCAGAACTCCGATTGCGAAGGCAGCTCACTGGAGCGCAACTGACGCTGAAGCTCGAAAGTGCGGGTATCGAACAGGATTAGATACCCT
+
CFFFFCFFEA@<FGGFFFFEFE+C@FEGGGFFGGGGGFDCFFG<FFB@CFBFFFGGGGEGGGGGGGFGGGGE+,9CFEFFFGGG9E<?CEGGG7EC,?FEF+ACFGGGGGFE9F7F<AGFG?FFGGG:CE**@C8FGGGFDE::EECF9C@,,,*<*;<CC7ACECGG@7<@CC87***=<+<*:CEDCC*/0+//=5;<BF<;@,;8#<<F+3C1<9ED?CCF?3C8EGFC26:<*.CFCC@=50#.F6-#(&FECD@*:F>93338,E<3CC>:6@66+@B,,B,,,=59)8+:EF=E=FGDF>@:B,GGGGEGE@4,DCB>BDEF9EF;?,FFFFFFF@,4,CB+A,,AC,7CDGGGF=GFE<99AEFC,DGGGFEF7GGGGFEF,BBCE?FGFGGFFGFFDGGGGGGFGFGGGEE<GGGFCGEGGGGCCCCC
@s201 213
TGAGGAATATTGGTCAATGGGCGAGAGCCTGAACCAGCCAAGTAGCGTGCAGGAAGACGGCCCTATGGGTTGTAAACTGCTTTTATATGGGGATAAGGTGAGTTACGTGTAACTTATTGCAGGTACCATATGAATAAGGACCGGCTAATTCCGTGCCAGCAGCCGCGGTAATACGGAAGGTCCGGGCGTTATCCGGATTTATTGGGTTTAAAGGGAGCGTAGGCCGCCCCTTAAGCGTGTGGTGAAGTGCCGCGGCTCAACCGTGGCACTGCAGCGCGAACTGGGGGGCTTGAGTGCACGCAACGCAGGCGGAATTCGTGGTGTAGCGGTGAAATGCTTAGATATCACGAAGAACTCCGATTGCGAAGGCAGCTTGCGGGAGTGCGACTGACGCTGAAGCTCGAAGGTGCGGGTATCGAACAGGATTAGATACCCT
+
FGGGGGGGGGGGGGGGGGGGGGGGGGGGGGGGGGGGGGGGGGGGGGGGGGGGGGGGGGGGGGGFGGGFGGGGGGGGFGGGGGGGGGGGFGGGDGFFGGGGGGGGGGG@D<FGGGGFDGCG<EFGFF??AEFGFGGGGGGGGGGGGECDEGGGGGCFGGGFFGGGE>FFCC<:9>FCFGDGG@FEGEEGGGGG?F:C:GGFG>FFCGGEE,<;9,;FG>E.,,8F<GDC<>CFGGCAE5CC$C+022+0FF9GGGE<CD:9FGGG?E8@2C@<:<356E:GGGGECF>:,D86*GGFEE@EC@=GFECEFFB>98CCGGF?FEGG=F6,FGFF?9GGGGGGGGGCFFDGGGGGGGGFEGF@@CEGGEFGE@CDCFGGGGGGGE@CEGGGGF@GGGGEGGFFCCGGEFGGGDGGGGGGGGFFGGGGGGGEF<GCCCAC
@s201 214
TGAGGAATATTGATCAATGGGCGAGAGCCTGAACCAGCCAAGTAGCGTGCAGGATGACGGCCCTATGGGTTGTAAACTGCTTTTATACGGGGATAAAGTGAGCCACGTGTGGCTTATTGCAGGTACCGTATGAATAAGGACCGGCTAATTCCGTGCCTGCAGCCGCGGTAATACGGAAGGTCCGGGCGTTATCCGGATTTCGTGGGTTTAAAGGGAGCGTAGGCCGTCTGTTAAGCGTGTTGTGAAATGTAGAGGCTCAACCTCTGCACTGCAGCGCGAACTGGTCTTCTTGAGTACGCACAACGTGGGCGGAATTCGTGGTGTAGCGGTGAAATGCTTAGAGATCACGAAGAACTCCGATTGCGAAGGCAGCTCACTGGAGCGCAACTGACGCTGAAGCTCGAAAGTGCGGGTATCGAACAGGATTAGATACCCT
+
CFGGGGFFGFFGAFGGGGGGGGGGGGGGGDAFGGGGGGDGGGGGGGGGDCDFGGGGGGECFFE,FFFFGGGGGGGGGGGGG,EGGGDCFGF>EEGGGGGGGGFFFCCFGGGGGGGGGGDFCFGGGGGGGCFGFAFGGGGEFFGEGECFCFFFGFGGG3@@DCFGGGDCF>F@@CC7FGEGFGGGDG5<<7*B9FFEE*<8$+<FGG)FCF?FFGGFG6E>59C=FC4FGGFF1FG:8><C<CFGC:CFFFDGGGGGFGFGFGGGGGFEFFC#CE?GE8==4FGGCFGDD8GGDCC?ECCF=8FEGGDGGGDGFFBEEGGFFFEDFGEEEGGFEFFCDC<99,,GGGGGGGGGGGGGGFFEDGGGGFFFFGGGFFCFGGGGGGGGGGGEGECGGGGGFCGGGGGGGGGGGGFGGGGGGGGFDFGGGGGGGGGCCC@C
@s201 215
TGGGGAATATTGCACAATGGGCGCAAGCCTGATGCAGCGACGCCGCGTGAGGGATGGAGGCCTTCGGGTTGTAAACCTCTTTTGTTAGGGAGCAAGGCATTTTGTGTTGGGTGTACCTTTCGAATAAGCACCGGCTAACTACGTGCCAGCAGCCGCGGTAATACGTAGGGTGCAAGCGTTATCCGGAATTATTGGGCGTAAAGTGCTCGTAGGCGGTTCGTCGCGTCCGGTGTGAAAGTCCATCGCTTAACGGTGGATCCGCGCCGGGGACGGGCGGGCTTGAGTGCGGTAGGGGAGACTGGAATTCCCGGTGTAACGGTGGAATGTGTAGATATCGGGAAGAACACCAATGGCGAAGGCAGGTCTCTGGGCCGTTACTGACGCTGAGGAGCGAAAGCGTGGGGAGCGAACAGGATTAGATACCCT
+
CFFGGGDGFGGGGGGGGGGGFGD::FEFGGGG9FFGGGGE@FDCEGC>FE,EFGGGGFFEFG8EADEGGGDC?BA<EGCCCFFCE=ECFGG=FC?,+ABF,<,A>,,=F8+B+@>D<AFFC@D8=+B9,><F@C@>F,:,@FG8DCCF7:,,<F>C>C4<:FFGC<78**+**55C*=<FGG,<CE*18<;99,,;*::*1*0<@7@?E*;C;<:):(/*488C<#:7CGF?+:C=+7?@=7C?BGE<<87F7FC:**FEF:5*:>++++>BEC=F7FFFD<5GEDE@>4,:8FA,C8,EFFDFECCB>GGFEC5EEGGFEFFAFDGGGGGEEDDGGFFGFGEFGFGGFDGGFFFFEGE8FGE@FGFCCCFCDGGGGGFB,GGGGGGGGCFDGGFFFCFEFGGGGGGGFGGGGGGGGGGFFCCCCC
@s201 216
TGAGGAATATTGGTCAATGGGCGAGAGCCTGAACCAGCCAAGTAGCGTGCAGGATGACGGCCCTATGGGTTGTAAACTGCTTTTATAAGGGAATAAAGTGAGAGTCGTGACTCTTTTTGCATGTACCTTATGAATAAGGACCGGCTAATTCCGTGCCAGCAGCCGCGGTAATACGGAAGGTCCGGGCGTTATCCGGATTTATTGGGTTTAAAGGGAGCGTAGGCCGGAGATTAAGCGTGTTGTGAAATGTAGATTCTCAACATCTTCACTGCAGCGCGAACCGGTTTCCTTGAGGACGCACAAAGTGGGCGGAATCCGTGGTGTAGCGGTGAAATGCTTAGATATCACGAAGAACTCCGGTTGCGAAGGCAGCTCACTGGAGCGCAACTGACGCTGAAGCTCGAAAGTGCGGGTATCGAACAGGATTAGATACCCT
+
CFFGGFGGGGGGGGGGGGGGGGGGGGGGGGGGGGGGGGGGGGGGGGGGGGGGGGGGGGGGGGG@6<EFGGGGGGGGGGGGGFGGFGDGGGGFGGGG<FEEGGGFFCEGGFGEFGGGGGGGGGGGGGGAFGGGGFEFFGGCGGEECCCFDFFFDCFDGGGGGGGGEGFEGGGAFF>FFGEDCEACGEEGGGG,BC@C=C7CFGFDGGCD@>:+<B;*44879>CF7>E3B;?<9CF2GFDC;GFGFGF=,FCCFF*7<CGFGFF:F$D>7GDB@GGG@GGCC=GGGGGEGAD?0@+:>GGF9FGGGGGGGGFDBCEB8B+EDACG>GCECFGGGGFFGGFDC,,FFGGGGFE,EFCFGGFEGGGGGGGGGGGFGFGFFGGGGGGGGGGGFC@@F?9GGGGGGGGGGEEEGGGGGGGGGGGFFFFFD<GGGGG@CC@C
@s201 217
TGGGGAATATTGCACAATGGGGGAAACCCTGATGCAGCGACGCCGCGTGAGCGAAGAAGTATTTCGGTATGTAAAGCTCTATCAGCAGGGAAGATAATGACGGTACTCAACAAGGAAGTGACGGCTAACTACGTGCCAGCAGCCGCGGTAAAAAGTAGGCCACAAGCGTTGTCCGGAATTACTGGGTGTAAAGGGAGCGCAGGCGGGAAGACAAGTTGGAAGTGAAATCTATGGGCTCAACCCATAAACTGCTTTCAAAACTGTTTTTCTTGAGTAGTGCAGAGGTAGGCGGAATTCCCGGTGTAGCGGTGGAATGCGTAGATATCGGGAGGAACACCAGTGGCGAAGGCGGCCTACTGGGCACCAACTGACGCTGAGGCTCGAAAGTGTGGGTAGCAAACAGGATTAGATACCCT
+
FGGDGGGGGGAFFGGGFCEFGGGGGGFGGGCFGFGGGGGGGGGGEECC=FGGGGGD:FEEFGCDEGGFAFFFFGGGGFFGGGCDDGFGFGFEEC9EGFCGGGGG7FCFF?FEGG<FGGGGGFF>B@CFGFGGGCG7FFGFGGGCEGGG>:>B<AF:9,@?FGF,2:<@1F*78?EDEGFGGFGGG1:>*?9;8C7=E*3:CDE>FCC:?C8,@,=<AAEB2=FA@72,,<:@D:CD,:CGDFGF;9FFGGGFF<6:F=9?D8B,=D,F8@GGEF?FFECEEECFE>GGF?FFGDGEECEAFEEC)ECGFECE@CEE=F<8FE:>GGGGFFFEGFECGGGFGFGGGFEGGGGGGGGEFGGGGGGFGGFFGGGGGGGGGGDFGEGGGGGGGGGFGGGGFAGGGGGGF9GGGGGCCCCC
@s201 218
TGAGGAATATTGGTCAATGGACGAGAGTCTGAACCAGCCAAGTAGCGTGCAGGATGACGGCCCTATGGGTTGTAAACTGCTTTTATAGGGGGATAAAGTGTGCCACGTGTGGCATATTGCAGGTACCCTATGAATAAGGACCGGCTAATTCCGTGCCAGCAGCCGCGGTAATACGGAAGGTACGGGCGTTCTCCGGATTTATTGGGTTTAAAGGGAGTGTAGGCCGCCGTATACGCGTGTTGTGAAATGTCGGGGCTCAACCTGGGCATTGCAGCGCGAACTGTGAGACTTGAGTGCGCAGGAAGTAGGCGGACTTCGTCGTGTAGCGGTGAAATGCTTAGATATGACGAAGAACTCCGATTGCGAAGGCAGCCTGCTGTAGCGCAACTGACGCTGAAGCTCGAAAGCGTGGGTATCAAACAGGATTAGATACCCT
+
EGGGGGGGGGGGGGGGGGGGFGGGGGGGGGGGGGGGGGGGFFFGGGGGGGGGGGGGFGGGGFGGGGGGGGGGGGGGGGGGGGGGGFGGGGGGGGGGGGGGGGGGGGGGGGGGGGGGGGGGGGGGFGGGGGFGGGGGFFGGGGGGGEGGCFGGGGGGGFGG,FFGGGEDFEGGF97CF77F@,?:CFGG7:*CEGEE2*=CF+<FFGFFGC>9CFG);4C=<4FG+1:8)>29:#*&<C10DFF@=<CCC/5EGCE@CFF6C30D8:@0A:C<F8*F>F7:63EA7,,,,,F<9FDDEF9FDEDFF>ECEECED>B7EEC:A,>B=C7GFFF=,GFCGFECEFF:CEADGFFFE:DGGCGGGEC7EF@EFDFF@GGF@FB=CDGGGFGGEE@GFDEGGGGGGGGFEGGGGFEEFFGGFFE@GGGGGGCGGGGCCCCC
@s201 219
TGGGGAATATTGCACAATGGGGGAAACCCTGATGCAGCGACGCCGCGTGAGTGAGGAAGTATTTCGGTATGTAAAACTCTATCAGCAGGGAAGATAATGACGGTACCTGACTAAGAAGCACCGGCTAAATACGTGCCAGCAGCCGCGGTAATACGTATGGTGCAAGCGTTATCCGGATTTACTGGGTGTAAAGGGTGCGTAGGTGGTATGGCAAGTCAGAAGTGAAAGGCTGGGGCGCAACCCCGGGACTGCTTTTGAAACTGTCAAACTAGAGTACAGGAGAGGAAAGCGGAAGTCCTAGTGTAGCGGTGAAATGCGTAGATATTAGGAGGAACACCAGTGGCGAAGGCGGCTTTCTGGACTGAAACTGACGCTGAGGCTCGAAAGCGTGGGGAGCAAACAGGATTAGATACCCT
+
CFFGGGGGGGFGGGGGGGGGGGGGGGFGGGGGGGGGFGFGGGGGGGGFGGCEFGGGGGG@FGGGGGGCFGGGGGGGGGGGE<AFGGGGGGDGGGFGGGGGGGGGFGEFGGGCFGGCFFFGGGFEC3CFF9FGGCE3:<FGFF<FGDGGG7F9BFG@F;FGCCG:;C7F4:FGGG9GG77<?F:CGG<G@CFGGGC>=-CFGDGFGFGDFGGGGGC9CCGFAGGFFFFFGGGDGEG>#FF@GGFEFCGGFFEDGGGF@:0DDFFFGGFFDFFF>EAEEFGGGFEFB==CF6FFFB8FGFFEFEEC8DGFFEC,@FFGFFFDGFGGFFGGFGFFCFC9CF=CFCGFGCGGGGFEGF?GGGGFGGGGGGGGGGFEGGGGGGGGGGGGGGGGGGGFGGGGGDGFGGGGGGGGGGGCCCCC
@s201 220
TGAGGAATATTGGTCAATGGACGAGAGTCTGAACCAGCCAAGTAGCGTGCAGGATGACGGCCCTATGGGTTGTAAACTGCTTTTATAAGGGAATAAAGTGAGTCTCGTGAGACTTTTTGCATGTACCTTATGAATAAGGACCGGCTAATTCCGTGCCAGCAGCCGCGGTAATACGGAAGGTCCGGGCGTTATCCGGATTTATTGGGTTTAAAGGGAGCGTAGGCCGGAGATTAAGCGTGTTGTGAAATGTAGATGCTCAACATCTGAACTGCAGCGCGAACTGGTTTCCTTGAGTACGCATAAAGTGGGCGGAATTCGTGGTGTAGCGGTGAAATGCTTAGATATCACGAAGGACTCCGATTGCGAAGGCAGCTCACTGGGGCGCTACTGACGCTGAAGCTCGAAAGCGCGGGTATCGAACAGGATTAGATACCCT
+
CFGGGGGGGGGFGGGEFGFGCGGGGGGGGCGGGGGGGGGFGGGGGGGGGGGGGGCGGGGGGGGGGGGGGGGGGGGGGGGGGFGGGGGGGGGGGGGGCGGGGGGGCGFGCFEFGGGGGFGGGGGGGGGGDGG9FFDFGGG9F<FGEGEBFGGFF<7FFGG@CFFGGGE:F*@CFGGGGGGGDFGGEGEEG>ECGG:8*=FFCFCEGGCCGFFGG8C-@3=,;GDDF;?BGBCF?FG<C*>?,@=CCFC7FFCFFD:D<FFC:CFFGGEFFE:AGEFGEE=EGGGGFFFBDF<ADDECEFFA;?9FFGGGGGFE8D>B>GFFED>=)GGEFGFEFGGGGGGGGFGGFGGGEAFGFCF>GGGGECECFGGGGGGGFFGGGEGGGGEFFCGGGGEEGGFFFDGFGGGGGFEEEEGGGGGGGGGGGGGGGGFFFDGCCBCC
@s201 221
TGAGGAATATTGGTCAATGGGCGAGAGCCTGAACCAGCCAAGTAGCGTGCAGGACGACGGCCCTATGGGTTGTAAACTGCTTTTATATGGGGATAAAGTGGGTTACGTGTAGCTTATTGCAGGTACCATATGAATAAGGACCGGCTAATTCCGTGCCAGCAGCCGCGGTAATACGGAAGGTCCAGGCGTTATCCGGATTTATTGGGTTTAAAGGGAGCGTAGGCCGCCCCTTAAGCGTGTTGTGAAATGCCGCGGCTCAACCGTGGCCCTGCAGCGCGAACTGGGGGGCTGGAGTGCACGCAACGCAGGCGGAATTCGTGGTGTAGCGGTGAAATGCTTAGATATCACGAAGAACTCCGATTGCGAAGGCAGCTTGCGGGAGTGCGACTGACGCTGAAGCTCGAAGGTGCGGGTATCGAACAGGATTAGATACCCT
+
FGFGGEGGGGGGGGGGGGGGFGGGGGGGGGGGGGGFFGGFFGAFGGGGCGGGGGGGGGGGGGGGGGGGGGGGCGG9FGGF9FFEGGGGFGGFGGEGFGGGGGGGGCDGFFGGGGGGFGCGGCGGGDGEEGAA,CEA<DFGGGGDEG7FGGGGFA@E+DFF7@FFGDGFC*>FFGGGGGG7<C9,CFFDGGGFEFFGGGCGF+?C97FEGFG?9CCFE2C@?BGGGEG><EGF47:6:5FECF7AE-ABFF?:3ED6FF:#FCGEGE?-&GGFFG5E@C8C6GGGGGGF8C?GDA==+7C7@7B=FD=CC>C999>GGGGGGGDGFGGGGGGFFFF8>-FFGGFF<<FFGGCFFFCBDGGECGGGGGGGGFFGDGGGGGGGGGGFFGFGGGEGGFFEBCGGGGGGGGEEGFGEGGGFFFFEAFEGGDGGGGGCCCCC
@s201 21736
TGAGGAATATTGGTCAATGGGCGGAAGCCTGAACCAGCCAAGTAGCGTGCAGGACGACGGCCCTATGGGTTGTAAACTGCTTTTATGCGGGGATAAAGTGGGCCACGCGTGGCCTTTTGCAGGTACCGCATGAATAAGGACCGGCTAATTCCGTGCCAGCAGCCGCGGTAATACGGAGGGTCCGGGCGTTATCCGGATTTATGGGGTTTAAAGGGAGCGCAGGCCTCCGGGCAAGCGTGTTGTGAAATGCAGTCGCTCAACGTATGCACTGCAGCGCGAACTGCCCAGCTTGAGTGCGCGCAGCGTTGGCGGAATTCGCCGTGTAGCGGTGAAATGCTTAGATAGGGCGAAGAACTCCGATTGCGAAGGCAGCTGACGGGTGCGTAACTGACGCTCATGCTCGAAAGTGCGGGTATCGAACAGGATTAGATACCCT
+
DFGGGGGGGGGGGGFGGGCEFGGGFEGGDEFFGGGGGGGGGGGGGGEFGGGGGGGGGFEFGDEGFGGCFGGFFCGGGGGGGGGGGGGGGGGGGGGGGGGGGFGGGGGGEGGGGGGFFFFFFFFGG9FGG7FC9FDFGCCCCFE@FGGFGGGGDFFGGGGFGGGG>8=FGGGGG?:F;*8CEEC>CCEGG**;EFGC6;CEGG%EGGEEE?CCCCCDE6;DFECE#,>>C5:<<:C+27F>GGFCCACCGGGGGCGGGFEFEF?%3F<CGDEEC@F:F@=C87DEFGC@@FF@*GGGGGEC@:FCFECGGDEA78ECEF::DFEGDGGGFFFCFGGGGGGFFB,B7FF?GGGGFCCC,FGGGGF<GFFFEFDFC>FEEGGGGGGGCFGGGGFCFE<FDGEFFGFCFCGEC>GGGGGFDGFFGGGGGGGGGFEAB@CC
@s201 223
TGGGGAATATTGGGCAATGGGCGCAAGCCTGACCCAGCAACGCCGCGTGAAGGAAGAAGGCTTTCGGGTTGTAAACTTCTTTTGTCAGGGACGAGTAGAAGACGGTACCTGACGAATAAGCCACGGCTAACTACGTGCCAGCAGCCGCGGTAATACGTAGGTGGCAAGCGTTGTCCGGATTTACTGGGTGTAAAGGGCGTGTAGCCGGGAGGGCAAGTCAGATGTGAAATCCACGGGCTTAACTCGTGAACTGCATTTGAAACTGTTCTTCTTGAGTATCGGAGAGGCAATCGGAATTCCTAGTGTAGCGGTGAAATGCGTAGAGATTAGGGGGAACACCAGTGGCGAAGGCGGATTGCTGGACGACAACTGACGGTGAGGCGCGAAAGCGTGGGGAGCAAACAGGATTAGATACCCT
+
FFFGGCFGGGGGGGGGGGGCGGGGGGGGGFGGGGGGDGGGGGGGGGG>CF,CFGGGGGGGGG8CCFGGGDEGGGGGGGFGFGGGGGGGFFFDFFEFFAFFGG8FFEGGDFGGFEEGEFGCGGGGGDGGGCFGCGD@BFC,DFCCEFEE7C::CEGGGC@FGFCFFC?<@FC9FEEFEEEFGCFFFC<?CFGCC:>CCCE3<9>C;@EGGGGEGC,D;:<FABFGCGGCECFGGGGEDFEGCC@EFGFFFFBGFBFFDC=@6(DGGGFAAC,DFF=C2AF7EF@E=EFEGECFFGGGFEEA,9FEE@0EEFGEF@C?@GGFFCFE:BGCGFA,GFF=DGEEF@,FFCFEGGGGGGGGFF8GEEGGGFCCFDGGGFFFEGGGGGGGGGGEGGGGFDFEFGDEFFGGGGGGGGGGFCBCCC
@s201 224
TGAGGAATATTGGTCAATGGACGAGAGTCTGAACCAGCCAAGTAGCGTGCAGGATGACGGCCCTATGGGTTGTAAACTGCTTTTATCAGGGAATAAAGTGAGTCTCGTGAGACTTTTTGCATGTACCTTATGAATAAGGACCGGCTAATTCCGTGCCAGCAGCCGCGGTAATACGGGAGGTCCGGGCGTTATCCGGATTTATTGGGTTTAAAGGGAGCGTAGGCCGGAGATTAAGCGTGTTGTGAAATGTCGACGCTCAACGTCTGCACTGCAGCGCGAACGGGTTTCCTTGAGTACGCACAAAGTGGGCGGAATTCGTGGTGTAGCGGTGAAATGCTTAGATATCACGAAGAACTCCGATTGCGAAGGCAGCTCACTGAAGCGCAACTGACGCTGAAGCTCGAAAGTGCGGGTATCGAACAGGATTAGATACCCT
+
@FGGGFGGGGFCFDFG@EGGFGGGCCGEFGGGGGGF<FFAFFFFGGGGGGGCFFG8EF@FEGGG,CF@@EFCGG,FGGGGFFFGGG,EFFGDEGGGFGF<F9FAGCFGGG7FF9<FFFECE<DFGEE<FEBFGGDF9BEA<F77CCGG,8FAFE++:,,BDGGEDEFGC+C;FFFEE*@**6,>*<;BFF:8BA:E5*8777F,<F:*FCFFGGD7B7@FDC<>455+?2:+@*788/(>FD<-7@(7F@)5DEC633F>@F:;0A?CCCF9+>8@ED8CGEFF@FD<==58)C=:EB@E@,><B8EEFDAA@@>7@F=CFCEC>GDGFDE9E?EFFC?DEFFFCGFGE<FFFFEGCDGDGGFDFGFFEFFGFFFGFECCCGGCFFFFCFCGFCFGGGGGFFFFECGGFCFFCGGGGGGGFCGGGGEGGGF@CCCB
@s201 225
TGAGGAATATTGGTCAATGGGCGCAGGCCTGAACCAGCCAAGTCGCGTGAGGGAAGACGGTCCTACGGATTGTAAACCTCTTTTGTCGGGGAGTAACGTGCGGGACGCGTCCCGTATTGAGAGTACCCGAAGAAAAAGCATCGGCTAACTCCGTGCCAGCAGCCGCGGTAATCCGGAGGATGCGAGCGTTATACGGATTTATTGGGTTTAAAGGGTGCGCAGGCGGCGCGCCAAGTCAGCGGTCAAAGTTCCGGGCTCAACCCGGTGTCGCCGGCGAAACTGGCGTGCTCGAGTGCGTGCGAGGAAGGCGGAATGCGTTGTGTAGCGGTGAAATGCATAGATATCACGAAGAACTCCGATTGCGAAGGCAGCTCACTGGAGCGCAACTGACGCTGAAGCTCGAAAGTGCGGGTATCGAACAGGATTAGATACCCT
+
AFGGGGFFG<EFGGGC<F@EFGGGGEGGGGGGGGGGGFGGGGGFFGGCCF:FEEGDGFFEE@CFFFFG7FCF?EFGGFFF,A<CEFFCE7F4+8BF9FFFFC@FFEGGEEFGGGGGGGGDF@,@FCCFGGGDGGF7FFG?EFGGE*:,3?F@GGCCFFG:<FCGGGGG@CFG,+=FFFEEG+*/CE5?EGGGFFF?/586DCC7<E8C58?+<AC5C?*)39EGDECCCEE<@:>404++<:<:+=@6#C6+32:9*5=)8DGGEC@:5CDGF:FE32=DB>EGGGF8C@A5=EF=B>8+<D?,6GCF8F;EEE@+48FEC>6)GGGGFFF<FED@CC9EE??=CGFEF<ECFFBCFFGGGGGGGGFF8GFFAFF8FEGGEEGGGGGEECFE?CGGGGFDEFGFGGDFGFFGGGGGGGFGGGGGGGGGGGCCCCC
@s201 226
TGAGGAATATTGGTCAATGGGCGAGAGCCTGAACCAGCCAAGTAGCGTGCAGGAAGACGGTCCTATGGGTTGTAAACTGCTTTTATATGGGGATAAAGTGTGGGACGTGTCCCATATTGCAGGTACCATATGAATAAGGGCCGGCTAATTCCGTGCCAGCAGCCGCGGTAATACGGAAGGTCCGGGCGTTATCCGGATTTATTGGGTTTAAAGGGAGCGTAGGCCGTCGGTTAAGCGTGTGGTGAAATGTAGTGGCTCAACCAGGGCATTGCAGCGCGAACTGGCAGACGTGAGTGCGCAGGAAGTAGGCGGAATTCGTCGTGTAGCGGTGAAAGGCTTAGATATGACGAAGAACTCCGATTGCGAAGGCAGCCTGCTGTAGCGCAACTGACGCTGAAGCTCGAAAGCGTGGGTATCGAACAGGATTAGATACCCT
+
EGGGGGGGGGGGGGGGGGGGGGGGGGGGGFGFFGGGGGGFGGGGGGGGGGGGGGGGAFCE6FFGGGFGFGGGGGFFFGGGGGDGGGGEFGGCCFGG9FGG,E+C?FGGGGGFGEG,EFGGG?FFGGGFFGGGGGGGGGGCEGGGGGGGGGGGGGF@FGGGGGGGGGGGE@EF9DGEGCCFFCEEGGGGEEGCFGG>C<F9GG>GGG:CCGGGGG@@53EDFDEFFB89#:C?F9C<GGGE#D+;,<CE>0:>1DF8?C:F:@31FEGCC@C>GGGGGF?GCFFC+<F:6,FDAGCC6GGGGFE9GGDGGFF=8@8+CGE@GGGGBGCGGGGF<A489FECA,,,CGGGGGGGGGF@7GGGGGGGGFGGGGFFD<,FGGGEGGGGGGFGGEFGGFFFFCFECGGFCFC+EEGFEDF8GGGGGGGGGGGFFGGCCCCC
@s201 227
TGGGGAATATTGCACAATGGGGGAAACCCTGATGCAGCGACGCCGCGTGGAGGAAGAAGGTCTTCGGATTGTAAACTCCTGTCGTTGGGGACGATAATGACGGTACCCAACAAGAAAGTCACGGCTGATTCCGTGCCAGCAGCCGCGGTAATACGGACGGTTCAGGCGTTATCCGGATTTATGGGGTTTAAAGGGGGCGCAGGCGGATCTTCAAGTCAGCTGTGAAATACGGCGGCTCAACCGTCGAACTGCAGTTGATACTGGAGGTCTTGAGTGCACACAGGGATACTGGAATTCATGGTGTAGCGGTGAAATGCTCAGATATCATGAAGAACTCCGATCGCGAAGGCAGGTATCCGGGGTGCAACTGACGCTGAGGCTCGAAAGTGCGGGTATCAAACAGGATTAGATACCCT
+
FFGGG,:FFFGFGGGGFGFGFGGFGGGGGGGGGGGGFGGGGGGGGGGFFCCEG7FGFFFGEC9FFFGEEGGEBFGGGDGGEGFGGGGGGGGGGGGCGGDGGGGGFEBFEFGEGG?FGGGFGGGCCF<D9@FGFGFGDDF*>>,F8CCFCFCF9<C*8*1*<FFG9;:FGG*=B912*=@/+:#FF-G&C=9:ACEEEEEGCDGGGE+/;9>:DA>3D-F?,FB=7??9GGEGEFFF:B7=F:8;=EFD:@C*GGDFE,DGDGGCFGF?FFEE<FFF8ADF?F@@<,?C,;9FE;>E;GGGEFB@8EEGGGGFFAGFFCFFGGFCGGGGGGGEABFCCDGGGGCDFAEFAFGGGGF>DGGFFCGGGGGFEEEGGGGFFGGGGGGGGGGGGGGGGGGGFGFFGFEFEDFGFGFCCCCC
@s201 21674
TAGGGAATCTTCCGCAATGGACGCAAGTCTGACGGAGCAACGCCGCGTGAGTGAAGAAGGTTTTCGGATCGTAAAACTCTGTTGTTAGAGAAGAACAAGTGCTAGAGTAACTGTTAGCGCCTTGACGGTATCTAACCAGAAAGCCACGGCTAACTACGTGCCAGAAGCAGCGGTACTACGTAGGGGGCAAGCGTTGTCCGGACTTATTGGGCGTAAAGCGAGCGCAGGCGGTGCCTTAAGTCTGATGTGAAAGCCCCCGGCTCAACCGGGGGGTGTCATTGGAAACTGGGGAACTTGAGTGAAGGAGAGGAGAGTGGAATTCCATGTGTAGCGGTGAAATGCGTAGATATATGGAGGAACAACAGTGGCGAAGGCGACTCTCTGGTCTGTAACTGACGCTGAGGCTCGAAAGCGTGGGTAGCAAACAGGATTAGATACCCT
+
GGGGGGGGGGGGGGGGGGGGGF:FEGGGGGGGGGGGGGFFFC@FEGG+::FFFGFFFFEFCFFFFGGEFEGFGFFGGGGGFADDEFFGGGGG?EEBFFGGGGGFF=?FGGFCFFEF,<FEGG7@FC@CCF@CCBDFFCGCFCCF,FF@:@*@D7,8,@C,<@;8,,,>,,::**41337=,?3**4:<FFFFE:<75<31.2?*,3@C>::>9><;;9./(*.4)<E?8C<;*C;;F<??63:<;AEB2,A*CF3*F:<3<@+F@=F:8@8+,,9?+<5EA846@@EFEEC<EDFFC+,>:,,?,FFFFE9<?FFEC,9@,GGGFF?88)EFFEF<FCCEGFGGFDCAFDGGGGFFFEE,<,FF?FF>DC:GGGGGFGGGGDFFEB,EEGFFGGGFGGFGGFGE8ECFFDGGGGGGDGGFGGFAFEFEFFFGGGGGCCCCC
@s201 229
TGAGGAATATTGGTCAATGGACGAGAGTCTGAACCAGCCAAGTAGCGTGCAGGATGACGGCCCTATGGGTTGTAAACTGCTTTTATAAGGGAATAAAGTGAGTCTCGTGAGACTTTTTGCATGTACCTTATGAATAAGGACCGGCTAATTCCGTGCCAGCAGCCGCGGTAATACGGAAGGTCCGGGCGTTATCCGGATTTATTGGGTTTAAAGGGAGCGTAGGCCGGAGATTAAGCGTGTTGTGAAATGTAGATGCTCAACATCTGCACTGCAGCGCGAACTGGTTTCCTTGAGTACGCACAAAGTGGGCGGAATTCGTGGTGTAGCGGTGAAATGCTTAGATATCACGAAGAACTCCGATTGCGAAGGCAGCTCACTGGAGCGCAACTGACGCTGAAGCTCGAAAGTGCGGGTATCGAACAGGATTAGATACCCT
+
FFFGGGGGGGGGGGGGGGGGFGEFGGGFGGGGAFGGGGGG@FFGEGGGDGGGGGFFFGGGGGGGGFGGGGGGGFGFE,CEEFFFGFGFGGGG<FFFFGFGCCGGFGGFGGGGGGGGGGGGGGGGGGGGGGCGGGFFGGGGGFGGGGGDFBFFDFFGGGGGGGFCC>FGGGGGFGGGCBFCDEF<FGG;F9:57=CE5=FE@F$FGGECC<:C9FFAC@FB@GGGFBGGF@FCFCC=GGGG@GCCCCACFCAGFEFBCGGECCB=<EFFFFFDFEGFEDD==GGGGGGFGGGE=GCBECGGGFGGGGGGGGGGFEE@ED8BAF@+5F7GFDGF<FGFFFFCGGFE8GFFFGGGFGGGFGFCEEGGGGGGGFEGGGGGGGGGGGGGGEADFGGGGGGFGCGGGGGGGGGGFFGFEGGGGGGGGGFGGGGGGGGCCCCC
@s201 230
TAGGGAATCTTCGGCAATGGGGGCAACCCTGACCGAGCAACGCCGCGTGAGTGAAGAAGGTTTTCGGATCGTAAAGCTCTGTTGTAAGAGAAGAACGAGTGTGAGAGTGGAAAGTTCACACTGTGACGGTAACTTACCAGAAAGGGACGGCTAACTACGTGCCAGCAGCCGCGGTAATACGTAGGTCCCGAGCGTTATCCGGATTTATTGGGCGTAAAGCGAGCGCAGGCGGTTAGATAAGTCTGAAGTTAAAGGCTGTGGCTTAACCATAGTACGCTTTGGAAACTGTTTAACTTGAGTGCAGAAGGGGAGAGTGGAATTCCATGTGTAGCGGTGAAATGCGTAGATATATGGAGGAACACCGGTGGCGAAAGCGGCTCTCTGGTCTGTAACTGACGCTGAGGCTCGAAAGCGTGGGGAGCAAACAGGATTAGATACCCT
+
EFGGGGGGGGGCFGGGGGGGGEGGGGGGGGFGFFDFGGGGGGGGGGGFEGGGFGGGGGGGGCFFGGGFCEGGGGFGGFGFGGGGGFGGGFGGGGGFEGGGGGGGGFGD?FCFGGGFGGGGGFEF9BFGGGGGCDCCFFFGGFFD,>B@FGGGGFGGGGDFGB:FFGC@FCGGGGE@CFCFFFECECEFCEGCGGG>EGGGGG5?CFCFFFGG>GCEG0@4)4EDE=7&EGCE8;@73.:72<=FDGGFFF9<FCD<DFGGFFC>CCFEDGGEGFEFFFGEE>3===9C,EFF@9EFGFGFFFEE<FGGGFEF,GGE@,FFGFF@FGFCCAF7EAC,,ECCGGGGGGFFA?GDGFEFF?7FF7GFCEEEFED@+B:CFC8GGGFFGGGGGFGGGGGFGFCFGGGGGGGGGCGGGGGEGGEEEFGFFEAGGGGGGGGGCCCCC
@s201 231
TGAGGAATATTGGTCAATGGGCGGGAGCCTGAACCAGCCAAGTCGCGTGCAGGACGACGGCCCTATGGGTTGTAAACTGCTTTTATATGGGGATAAAGTGAGCTACGTGTAGTTTATTGCAGGTCCCATATGAATAAGGCCCGGCTAATTCCGTGCCAGCAGCCGCGGTAATACGGAAGGTCCAGGCGTTATCCGGATTTATTGGGTTTAAAGGGGGCGTAGGCCGGAGATTAAGCGTGGTGGGAAATGTAGACGCTCAACGGCTGCACTGCAGCGCGAACTGGTTTCCTTGAGTGCACACAAAGTGGGCGGAATTCGTGGTGTAGCGGTGAAATGCTTAGATATCACGAAGAACTCCGATTGCGAAGGCAGCTCACTGGAGCGCAACTGACGCTGAAGCTCGAAAGTGCGGGTATCGAACAGGATTAGATACCCT
+
EFDFGGGGGGGG<@FFGGGFGGGG7FGGGGGGC6FGGG<F@FC,BFGGGGG,CC<FFFEGGGEG8?FGFE7=4FFEFGCA,?@??FGAFG8?+4AFFBAC5FDFGG7FG<,>,C,ED,3B3=FD,88E,,EAFA;C9@E,D7*5BCE,FAFC:,@@<FG*>>F7>*FGGDGG,BFGD:**4?,<FFGGCEG*+CF>E*/@FF7?CGCGE8$6362#:1C@19:=158+2,A++32=F4>,A?+CGD<77**GFC>,*3CFFFAC@,3=A8E>>++3+@?=6FDF,F><EA@F=F@,4,4?@,E,FEEF@DGGGGE>GFD<FGGE9GGGGGFEDFFCFEGCF;C:FCFCF?<EGFC,GD,:EGGGFE9FE<<GGGFCFCCGGB@F<GGGEGGGFGGFF:GCDFFGGGGGFBGGGFF<GEGGGGGGGGGGGGGCCCCC
@s201 232
TGAGGAATATTGGTCAATGGACGAGAGTCTGAACCAGCCAAGTAGCGTGCAGGATGACGGCCCTATGGGTTGTAAACTGCTTTTATAAGGGAATAAAGTGAGTCTCGTGAGACTTTTTGCATGTACCTTATGAATAAGGACCGGCTAATTCCGTGCCAGCAGCCGCGGTAATACGGAAGGTCCGGGCGTTATCCGGATTTATTGGGTTTAAAGGGAGTGTAGGCCGCCTTTTAAGCGGGTTGGGAAATGTAGAGGCTCAACCTCTGCACTGCAGCGCGAACTGGAGGGCTTGAGTGCGCAGGAAGCAGGCGGAATTCGTCGTGTAGCGGTGAAATGCTTAGATATGACGAAGAACTCCGATTGCGAAGGCAGCTTGCTGTAGCGTAACTGACGCTGAAGCTCGAAAGTGCGGGTATCGAACAGGATTAGATACCCT
+
CFFFGFGGGGGGGGGGGGGGGFEEGGGDDFAEFFGGGGGFEGGGGGGFGGGFFGCFFFFGGEC<FFGGGG7FGGGCEGGGGFGGFEGGGGGFGGGFGGECGFFGFFFGGGGGG9FGG@FCFFF,AFGG94EFGGCEFFFCFGGGGGG<DFGGCDFD7FFGG?><B+CCCC*E9BEEGGDE<>@*FEDG@FGF?F<BEGE:C:GCA:<=7C<CEGC-C(++3/C>(8>522/;+3@<E#0DED/C@F?EB@DFGFG?:F@*::/4@GGFECC66C8:=:2:+><C,=B,?A,FAF8C6@,,FFAFFFF=C8FFFFGGECEFA,BC:+,CGGE;EFGFFGGGFGFGGGGGFFFC6@@7EEFC:FFAA,9GGGGGGGGGGFC:CGGGGGGGGGGGGGGGGFGGGGFGGFC:GGGGGGFGGFDEFFGFGGGGGGGCCCCC
@s201 19846
TGGGGAATATTGCACAATGGGGGAAACCCTGATGCAGCGACGCCGCGTGGAGGAAGAAGGTCTTAGGATTGTAAACTCCTGTTGTTGAGGAAGATAATGACGGTACTCAACAAGGAAGTGACGGCTAACTACGTGCCAGCAGCCGCGGTAAAACGTAGGTCACAAGCGTTGTCCGGAATCACTGGGTGTAAAGGGAGCGCAGGCGGGAAGACAAGTTGGAAGTGAAATCTACGGGCTCAACCCATAAACTGTTTTCAAAACTGGTTTTCTAGAGTAGTGCAGAGGTAGGCGGACTGCCCGGTGTAGCGGTGGAATGCGTAGATATCGGGAGGAACACCAGTGGCGAAGGCGGCCTACTGGGCACCAACTGACGCTGAGGCTCGAAAGTATGGGTAGCGAACAGGATTAGATACCCT
+
CFFGFCEFFC@FFGFFGGFGCFGFGGCEEGGGGGDFGGGGGGFGCFDCFGGGGGGGGEEE-:CF<EDA9CFFG,AEGEFCFA<<=,A@F8FBFGGFFGGGGGGGDG9FBB?<EBFFF<DFGDCDEDCGGAF,+B=DG>,@C3@FBFG@FFGFFFFFFF:,7<BF,6>1*4*1<BC<1<*,,F9C</7<7;7<BFE=ECFE7*:;8::#D,>;EFFC29FC@B@=<,;9F@8#C@:5EGGG<CCE1FGFC8:,<B8,,9FD?D=<F,,B,5,>7DBCF?<899D>B+FCC=>@@+>@4:7GCFC@>7FFFFGGGGFFDC9EE>GGGGGFFAB?6,E:,FEDFDFDCEEFGGGDCGGFFFD@<CF@FF<GGGCEF8CGFGE?GGFFEFEFEGGFGECBBCCEFGFGGGGGGGGCCCCC
@s201 234
TGAGGAATATTGGTCAATGGGCGAGAGCCTGAACCAGCCAAGTAGCGTGCAGGATGACGGCCCTATGGGTTGTAAACTGCTTTTATATGGGGATAAAGTGTGGGACGTGTCCCATATTGCAGGTACCATATGAATAAGGACCGGCTAATTCCGTGCCAGCAGCCGCGGTAATACGGAAGGTCCGGGCGTTATCCGGATTTATTGGGTTTAAAGGGAGCGTAGGCCGGAGATTAAGCGTGTTGTGAAATGTAGATGCTCAAAATCTGAACTGCAGCGCGAACTGGTTTCGTGGAGTACGCATGAAGTGGGCGGAATTCGTGGTGTAGCGGTGAAATGCTTAGATACCACGAAGAACTCCGATTGCGAAGGCAGCTCACTGGGGCGCAACTGACGCTGAAGCTCGAAAGCGCGGGTATCGAACAGGATTAGATACCCT
+
FGGGGGGGGGGGGGGGGGGGCGGGGGGGGGGGGGGGGGGGGGGGGGGGGGGGGGGGGGGGGGGGGGFFGGGGGGGFGGGGGGGGGGFFGGGGGFGGGGGGGGGGGGGCG@EGGGGGGGGGGGGGGCFF9EDCFGG9FFFFGDFGEGGGGFFGGCFEFGGGGGFGGDECGGEAFFGEFGGEGFFGDGDGFFGGGGG<EGDCCC:CFG.52FFFGGG>E3EEFBGGFBG>EG;GGF@2GGEGFFFFFGCCF=<2,3CD57;2#FGE;0,@5<E>0EECB=B=?,FFCB@=,=<FDF=B6FD@;GFCGGGGGFFCGFGCEGGFEGGGBGGGFE@9FEEEDFE=AFGGGGFGGGFCFCEFCEGGGGGFF9FGFGGGGGGGGGGGEGGGGGGEGEBGGGGGFGGFGGGGGGGGGGGGGGGGGGFCGGGFFFAGGGGCCCCC
@s201 24827
TGAGGAATATTGGTCAATGGACGAGAGTCTGAACCAGCCAAGTAGCGTGCAGGATGACGGCCCTATGGGTTGTAAACTGCTTTTATAGGGGAATAAAGTGAGCCACGTGTGGTTTTTTGCATGTACCCTATGAATAAGGACCGGCTAATTCCGTGCCAGCAGCCGCGGTAATACGGAAGGTCCGGGCGTTATCCGGATTTTTTGGGTTTAAAGGGAGCGTAGGCCGGAGATTAAGCGTGTTGTGAAATGTAGATGCTCAACATCTGAACTGCAGCGCGAACTGGTTTCCTTGAGTACGCATAAAGTGGGCGTAATTCGTGGTGTAGCGGTGAAATGCTTAGATATCACGAAGAACTCCGATTGCGAAGGCAGCTCACTGGGGCGCAACTGACGCTGAAGCTCGAAAGCGCGGGTATCGAACAGGATTAGATACCCT
+
EF,C<EFFFGGGGFGG,,@@FFF@7CFFGCFGFGFGGG=EFGGGFFEB:FGCEEGG=9B:CGGE8EE@FFEGC,EF9AFFAF,EFDFDFACFEG=?EFBFGGG,?,CGFGGGCBDCFGGGD@EEE<FFCFFCFC@EDDFEGFGCGCFGGFGGFCF7DCGGGGDGCCFCFGGGGFDGECBCFGGGDG*<**<*BC::2>:<CFGE778?C,<++<CCE;-<::8+6C8>>86CC4:*10E?,8CEGGG@7F?F,FCDCD@<,E<6FGGEFD@.C?CC@@6:6AB,F>B:6<A<5FECGFEC,8:F++>+?4,,+87EE<BDA,++BF@9CFF?C,<C;FC,CCF8E7FC9GGGFEGCDGGGGGGFF9@FC99<CGGGGFFCGGCGGFEFC:BGGGFFBCC<D7EDB>GGGFF<GF9GGGFGGGCECGGGGFE@<A8A
@s201 20664
TGAGGAATATTGGTCAATGGGCGGGAGCCTGAACCAGCCAAGTAGCGTGCAGGAAGACGGCCCTATGGGTTGTACACTGCTTTTATAAGGGAATAAAGTGAGCCTCGCGAGGCTTTTTGCATGTACCTTCTCAATAAGGACCGGCTAATTCCGTGCCAGCAGCCGCGGTAATACTAAAGGTCCGGGCGTTATTCGGATTTATTGGGTTTAAAGGGCGCGTAGGCCGGAGATGAAGCGTGTGGGGAAATGTAGACGCTAAACGTCTGCACTGCAGCGCTAACTGGTTTCCTTGAGTACGCACAAAGTGGGCGGAATTCGTGGTGTAGCGGTGAAATGCTTAGATATCACGAAGAACTCCGATTGCGAAGGCAGCTCACTGGAGCGCAACTGACGCTGAAGCTCGAAAGTGCAGGTATCGAACAGGATTAGATACCCT
+
FFGFEEC<ECFF9FEFGGF<CG76+8@CC8FC<FFEFF<FFFGGCEEE,8C,<=FC<FB:C=CGC<DGFBEFC<5C9CBCFBBDF9E5<,B,,ADFFDF?E9F8F<8@CFF@:FDGFFDFFGCFFFFFGAD<CFB;CFFCC*@C<56>F;,F:<FE7,,DBFE=*1CBC7F?9A2,7?<,2>,4=CEG*2/;+<,;*/;9@+A,0;;5>::C05>$#0<20*/<4,@:>67*8**033<73,,,CGGGFFB7CF;@3,+FFD<E3,,B8F@=@F3,,,+=CGGFCFFB96AE9@++@9=?C,C=C7CGFEB9FF+EDFF@FFGGFGGEGFF?<EC9,C,GGFEFFD6DE<@<@B@GGGGGGGGFFE@GEFCAGGGECFEF+F:CC,CDFF;GGFFCCFDFFGFGEGGFEEAGGFFFCE,EDFGGGFFBCFCC<CCC
@s201 21287
TGAGGAATATTGGTCAATGGGCGCAGGCCTGAACCAGCCAAGTCGCGTGAGGGATGACGGTCCTACGGATTGTAAACCTCTTTTGTCGGGGAGTAACGTGCGGGACGCGTCGCGTATTGAGAGTACCCGAAGAAAAAGCATCGGCTAACTCCGTGCCAGCAGCCGCGGTAATACGGAGGATGCGAGCGTTATCCGGATTTATTGGGTTTAAAGGGTGCGCAGGCGGCGCGCCAAGCCAGCGGTCAAAGTTCCGGGCTCAACCCGGTGTCGCCGTTGAAACTGGGGTGCTCGAGTGCGTGCGAGGAAGGCGGAATGCGTTGTGCAGCGGTGAAATGCATAGATATGACGCAGAACTCCGATTGCGAAGGCAGCTTTCCAGCGCGCTACTGACGCTGAGGCACGAAAGCGTGGGGATCGAACAGGATTAGATACCCT
+
DGGFGCFGFFGFGGGGGFGGGGGD@6CEGGGGFGGFDGGGGGGFGGGGGE,EFGFEFGEGBFGGGEFGCGGGGGGGGC@FEFFG9FEFFGG7@GFF<FGG?F+@@FG7FG@+><FEEGG;,,8FFGGFCFCEGGEFGGCC,FFGGGEC,<:FGGGGGGGGGCFFFGGGGGGGGFGG>/CCG8CC:EEE:8E8FFEGGGGGGGGGGG;EG8CGGFGFGFGG=::D0?8**7?'>:FB5:A3C;C8>EGFFFFGECGE<FF+FBCGF5CFDF@:E5)C?GCC=D>'=6+B=+FAFC7EF@+>9EBB+:GGGE9GEEECB,,BFC@AF7GGGGFFFFF@<C,F8FE,+FEF,EDEEDGGGGGGEGGGGGGGGGGF:,-F@:GGGGGGDFGEEGGGGGGGFGFEGGGDEGEGFGFC,GGGGFEGGGGGGGGGGGCCCCC
@s201 238
TGAGGAATATTGGTCAATGGGCGAGAGCCTGAACCAGCCAAGTAGCGTGCAGGATGACGGCCCTATGGGCTGTAAACTGCTTTTATAAGGGAATAAAGTGAGCGACGTGTCGCTTTTTGCATGTACCTTATGAATAAGGGCCGGCTAATTCCGTGCCAGCAGCCGCGGTAATACGGAAGGTCCGGGCGTTATCCGGATTTATTGGGTTTAAAGGGAGCGTAGGCCGGAGAGTAAGCGTGTTGTGAAATGTCGGTGCTCAACAGCTGCACTGCAGCGCGAACTGGTTTCCTTGAGTACGCACAAAGTGGGCGGAATTCGTGGTGTAGCGGTGAAATGCTTAGACATCACGAAGAACTCCGATTGCGAAGGCAGCTCACTGGAGCGCAACTGACGCTGAAGCTCGAAAGTGCGGGTATCGAACAGGATTAGATACCCT
+
FGDGGGGGGGGGGGGGGGGG@FGGGGGGGGGGGGGGGGGGGGGGGGGGGGGGGGGGGGGGGGGDAFGGGGFGGGGGGGGGGGGGGFEC<FG<FFGGGGGGGFGGGGGGGGGGGGGGGGDGGGFGGGGFGGGGGGGGGFG,>FFGGGGGGGGGGGGGGGGGGGGGGGGGGGGGGCFGGGGGGGGEEGGGGGCFGF:=CFGGD7FFFG?FGGFGGGE6E6C':;EGFE;:E5#GEF=4CCCCFGFGGC<@@=#EF(F3EFFDF,&EFCE@3F@<?@6=9G=FFFFDE,GFGEFF9C8=E9GGGGFFECC:CFGGGGGGEF=GGGEEAGDGGGGFFGFD,C:9F@BF?CFFGGGGGGGGGGFEGCEGGEFFFCGFFE<FFCEF@GGGGGGGGGFGGGGFF:GGGGGGGGGGGGGGGGGGGGGGGGGGGGGGGGGCCCCC
@s201 239
TGAGGAATATTGGTCAATGGACGAGAGTCTGAACCAGCCAAGTAGCGTGCAGGATGACGGCCCTATGGGTTGTAAACTGCTTTTATAAGGGAATAAAGTGAGCTACGTGTAGCTTTTTGCATGTACCTTATGAATAAGGACCGGCTAATTCCGTGCCAGCAGCCGCGGTAATACGGAAGGTCCGGGCGTTATCCGGATTTATTGGGTTTAAAGGGAGCGTAGGCCGGAGATTAAGCGTGTGGTGAAATGTAGACGCTCAACGTCTGCACTGCAGCGCGAACTGGTTTCCTTGAGTACGCACAAAGTGGGCGGAATTCGTGGTGTAGCGGTGAAATGCTTAGATATCACGAAGAACTCCGATTGCGAAGGCAGCTCACTGGAGCGCAACTGACGCTGAAGCTCGAAAGTGCGGGTATCGAACAGGATTAGATACCCT
+
FGGGGGGGGGGGGGGGGFFFGGGGGGGGGGGGGGGGGGGGGGGGGGGGGGGGGGGGGGGGGGGGGGGGGFGGGGGFDGGGFFGGGGFFGGGEFGGGGCFGGGGGGFGGGG??FGGGGGGGGF9?FFFGGGGGGGGAFFGGGGGGGGGF9DGGGGGGGGGGGGGCCEGGGDCFFF8FE@:EFFFGGGGGGG*:E;CE<5F?GF>GG<?<7FFFFGGAE@G>6DECGFGDGDFGG>GAC>EE#:FGFG75D@275+>BFF7F<C@CFF>F<5C<CCCDEGC=?BFGGGF<?A,<DEECGGGFCGGGGCGFB8CBDDDEEGGGGGC@5C8EEFGGE9C=,C<@B,<:FCGGGFFGCFCFEGGGGFEDFDGGGFAFDFEEDFEGEEFF<FAGGFEGE?,GGGGFGGFFGGGGGGGGGGGFEEFFGGGFGDGGGGGCCCBC
@s201 20267
TGAGGAATATTGGTCAATGGGCGAGAGCCTGAACCAGCCAAGTAGCGTGCAGGATGACGGCCCTATGGGTTGTAAACTGCTTTTATAGGGGAATAAAGTGAGCCACGTGTGGTTTTTTGCATGTACCTTATGAATAAGGAACGGCTAATTCCGTGCCAGCAGCCGCGGTCATACGGAAGGTCCGGGCGTTATCCGGATTTAGTGGGTTTAAAGGGAGCGTAGGCCGGAGATTAAGCGTGTTGTGAAATGTAGATGCTCCACATCTGCACTGCAGCGCGAACTGGTTTCCTGGAGTACGCACAAAGTGGGCGGAATTCGTGGTGTAGCGGTGAAATGCTTAGATATCACGAAGAACTCCGATTGCGAAGGCAGCTCACTGGAGCGCAACTGACGCTGAAGCTCGAAAGTGCGGGTATCGAACAGGATTAGATACCCT
+
EFGE8FCCFGFGGGGFFFFGCFGGGGGGG,EFFG<CE8BDFFCCFG7FCFGG8BFFGGGDE7FEFGCDFDFEGFFFFFGGFD9FFGGGGFGGGFFEF<FFFGGGFGG7FEFCECFGGFC@EBEFCDDD,AFFBF,B5DFD3,8==BB=,<@DGGECFFCG@@<,@EGEB*32@,,>CF:C:BFEBF5E**1<CF7<=C884)9C=,780$>C/35FD9<87?==8:?@CFB><ECA>7CGF82BFDF18AD:4=@,=#(=FF<AF<>,FFF>GGGGEF=6=,AB<A>,=,,,FFCCGFD@E??F4+7EC8@4+8CF7GFEFFC>*ECAGCGFCDFF@<C9FE988FFDF9E<CCFFB,6CGGEGFFFGFFE<FEEEECF@FEGGFFCB,F@GGGGFC>GFC@FE?GGGEEFFEGGGGGF<GFGEF@9GGGGCC@-C
@s201 241
TGGGGAATATTGCACAATGGAGGAAACTCTGATGCAGCGACGCCGCGTGAGTGAAGAAGTAATTCGTTATGTAAAGCTCTATCAGCAGGGAAGATAGTGGCGGTACCTGACTAAGAAGCTCCGGCTAAATACGTGCCAGCAGCCGCGGTAATACGTATGGAGCAAGCGTTATCCGGATTTACTGGGTGTAAAGGGAGTGTAGGTGGCCATGCAAGTCAGAAGTGAAAATCCGGGGCTCAACCCCGGAACTGCTTTTGAGACTGTGAGGCTGGAGTGCAGGAGGGGTGAGTGGAATTCCTAGTGTAGCGGTGAAATGCGTAGATATTAGGAGGAACACCAGTGGCGAAGGCGGCTCACTGGACTGTAACTGACACTGAGGCTCGAAAGCGTGGGGAGCAAACAGGATTAGATACCCT
+
AFGGGGGGFGGGGGGGGGGGFGGGGGGGGGGGGGGGGGGGGGGGGGGCFGGGGGGGGGGDGFFGGGGGGGFGGGGGGGGGGAFFGGGGGGGGGGGGGGGGGGGGGGGGGGGGGGGGGGGAFGGGGGGGGGGGGGGGGFGGGGGGEEGGGGGGGGGGGCCFFGGG78FFGDGGGGGGFGGGCG>GGGGG4=BEGGGFDFGFCFF;FC>=CGGGGFGAEFDD=FCFF@FF>FCEGGGD:7EFGGFEGGGGGFFDCFGDGCDFG?B%A0AGA=CGEGFFG=GGGGGGGGF5E9FCEGE=FEE9GFC>5GE9EGGEFC@8CGGGGGGCGGGGGGGFEFFGGGGCDGGGGFEGGGGGGGGGGGGGGGGGGGGGGGFFGGGFGGGGGGGGGGGGGGGFGE<FGGEFFFGGGGGGFGGCCCCC
@s201 242
TGGGGAATATTGCACAATGGGCGCAAGCCTGATGCAGCGACGCCGCGTGAGGGATGGAGGCCTTCGGGTTGCAAACCTCTTTTATCGGGGAGCAAGCGAGAGTGAGTTTACCCGTTGAATAAGCACCGGCTAACTACGTGCCAGCAGCCGCGGTAATACGTAGGGTGCAAGCGTTATCCGGAATTACTGGGGGTAAAGGGTGCGTAGGTGGTAGGGCAAGTCAGAAGTGAAAACCCAGGGCTTAACTCTGGGACTGCTTTTGAAACTGTCAGACTGGAGTGCAGGAGAGGTAAGCGGAATTCCTAGTGTAGCGGTGAAATGCGTAGATATTAGGAGGAACATCAGTGGCGAAGGCGGCTTACTGGACTGAAACTGACACTGAGGCACGAAAGCGTGGGGAGCAAACAGGATTAGATACCCT
+
EE8FGGGGGGGGGGGGFGGGDGGGGGGGGGGGGGGGGGGGGGGGGGGFGGGGGGGGFF@EGGFFGGGEFEEGGGGFGGGGGGGFGGGGGGGC7DFEEGGGGGGGGFFGGGGG8FFFGGGFFFC9FGGGGGGE:CE,>FGCECGGGFFF7CCECFFGCCFFFC*=B@FGF9?GGG@GBFFE7CCFF9:<F>C56=BCFGGGGD:C81?A0>@+0#FAE<CGECFDBFGFG?CFG/FFFFGFFF?GFDFDGFECGGGGFFF;FE;CF7GEE<A<8=GGGBGGGGGGGGGFFB4++=>ED8EEE8F@58FDGFGGGFFF,CDGEBC,GGFEEFEGGGGFEFGGGGGGGGGGGFDEGGGGFGGCGGGGFGGGGGGEFFGGFFGGGGGGGGGGGGGGGGGGGGGGGFFGGFGGFF9GGGGGCCCCC
@s201 243
TGGGGAATATTGCACAATGGGCGCAAGCCTGATGCAGCCATGCCGCGTGTATGAAGAAGGCCTTCGGGTTGTAAAGTACTTTCAGCGGGGAGGAAGGGAGTAAAGTTAATACCTTTGCTCATTGACGTTACCCGCAGAAGAAGCACCGGCTAACTCCGTGCCAGCAGCCGCGGTAATACGGAGGGTGCAAGCGTTAATCGGAATTACTGGGCGTAAAGCGCACGCAGGCGGTTTGTTAAGTCAGATGTGAAATCCCCGGGCTCAACCTGGGAACTGCATCTGATACTGGCAAGCTTGAGTCTCGTAGAGGGGGGTAGAATTCCAGGTGTAGCGGTGAAATGCGTAGAGATCTGGAGGAATACCGGTGGCGAAGGCGGCCCCCTGGACGAAGACTGACGCTCAGGTGCGAAAGCGTGGGGAGCAAACAGGATTAGATACCCT
+
EFGGGEFFGFGGFGGGGG9AEFGGGGGGGFFGGGGGGGGFGCFG7CBFGGGGGFGGGGGGGGCFFGGGFGGGGGGGDFGGGGGGGGGGGGGGGGFGDCFGGGGGGFGGGGGGGDEFFAFFDEGGGGDCGGGFGGDGGGGGGCFFFGGFFGEDFG@FFGF@FGGGCGGGGGGGDGGGGGGGEGGGE+CEF,<EG/A859<F3CE8CEEGGFEGG>EBGFGF>BDD@:EBGGGGEGG?FFCF?GF<ECFC=,;3:F7GGGCGECGD<FGFFGECB84GFF@<<@1CCCFFC@FCGGFF@*FCDDGGGGGGGGGGGFDB@>9>@GGGGGGGG>>7CGFEE=DFGEE?3FGGGGGGGGCFCAGDFEGFCGEGFGFCGGFCGCGGGGFGGGGGGGGGGGGGGGGGGGGGGGGGGCGGGGGGGGGFGGGFGGGGGGGFGGGGCCCCC
@s201 244
TGGGGAATATTGCACAATGGGGGAAACCCTGATGCAGCGACGCCGCGTGGAGGAAGAAGGTCTTCGGATTGTAAACTCCTGTTGTTGGGGAAGATAATGACGGTACCCAACAAGGAAGTGACGGCTAACTACGTGCCAGCAGCCGCGGTAAAACGTAGGTCACAAGCGATGTCCGGAATTACTGGGTGTAAAGGGAGCGCAGGCGGGAAGACAAGTTGGAAGTGAAATCCATGGGACCAACCCATGAACTGCTTTCAAAACTTTTTTTCTTGAGTAGTGCAGAGGTAGGCGGAATTCCCGGTGTAGCGGTGGAATGCGTAGATATCGGGAGGAACACCAGTGGCGAAGGCGGCCTACTGGGCACCAACTGACGCTGAGGCTCGAAAGTGTGGGTAGCAAACAGGATTAGATACCCT
+
C@FEGFGGFFGGGGGGGGGGCGGGGGGGGFGGFGFGFGGGGGGCEGGCFGGGFGGCEFGFF<EFGFGGGGGGGGDC,CFGGGGAFCFGEGGGGGFFFGGGGDEFGEEGF7+BFFFGGGB>@,B+=6C<<BCAFF78FG7+>@@CC:8FB>FFFF@FF>:FCF?GGCGG*<@<C;CF:<7CFG9FCF6C::;FCBFGDEC>3CCE:GG98<;#2>87F;E?,3$69,<=E6C9@8>*2CEFGCCFF;>@,?CAF>@9?C2+=C7FDA>:,6,A*F@,D;=:9A=?E+CEECGFDEC4C++BEFCB5GGDGFFFCGGE=C:?58EF:=@FA<FF@EEF<E8GGGGGGGGGFCGFEFGFCGGGGGGGGFFGGEFEGCFECGGGGGGGFFB7EGGFGGGGGGFEEBEFFCDGGGCCCCCC
@s201 245
TAGGGAATCTTCCGCAATGGGCGAAAGCCTGACGGAGCAACGCCGCGTGAGTGATGAAGGTCTTCGGATCGTAAAACTCCGTTATTAGGGAAGAACATATGTGTAAGTAACTGTGCACATCTTGACGGTACCTAATCAGAAAGCCACGGCTAACTACGTGCCAGCAGCCGCGGTAATACGTAGGTGGCAAGCGTTATCCGGAATTATTGGGCGTAAAGCGCGCGTAGGCGGTTTTTTAAGTCTGATGTGCAAGCCCACGGCTCAACCGTGGAGGGTCATTGGAAACTGGAAAACTTGAGTGCAGAAGAGGAAAGTGGAATTCCATGTGTAGCGGTGAAATGCGCAGAGATATGGAGGAACACCAGTGGCGAAGGCGACTTTCTGGTCTGTAACTGACGCTGATGTGCGAAAGCGTGGGGATCAAACAGGATTAGATACCCT
+
GGGGGGGGGGGGGGGGGGGGGGGGGGGGGFGGGGGGGGGGGGGGGGGFGGGGGGGGGGGGGGGGGGGGFGGGGGGGGGGGGGGGGGGGGGGGEGGGGGFGGGGGGGGGGGGGGGGGGGGGGGGGGGGGGFGGF9DFGGFGGGGGFFFC@EFEGGGFGGGFC:,FFFGGGGCE@CEGGGGGG9CE9FF8C>FFG:FEGGC?D3FD:<F%CDFFGEEBG9$7>F=FF>C>FFGCED8D>FFFFGFF<CFBF-ECCC9CCFCC6$:6CEFC=FD1:FF9;2EC4F;DADCCFFF<<8EFF=ADFFE>EDEDEA=DFGGGGFFFGE9B9FFC@1>B@CFFGGGFECAEGFFEEGFE,FFGGEE<C<<FEDGEGGGGGGEGGGGFGGGDGGGGGGFEGFCGGGGGGFGGGGGGGF@GGGGGGGGGGGGGFFGDGDGGGGGGCCCCC
@s201 246
TGAGGAATATTGGTCAATGGGCGAGAGCCTGAACCAGCCAAGTAGCGTGCAGGATGACGGCCCTATGGGTTGTAAACTGCTTTTATGAGGGAATAAAGTGAGTCTCGTGAGACTTTTTGCATGTACCTTCTGAATAAGGACCGGCTAATTCCGTGCCAGCAGCCGCGGTAATACGGAAGGTCCGGGCGTTATCCGGATTTATTGGGTTTAAAGGGAGCGTAGGCCGGAGATTAAGCGTGTTGTGAAATGTAGACGCTCAACGTCTGCACTGCAGCGCGAACTGGTTTCCTTGAGTACGCACAAAGTGGGCGGAATTCGTGGTGTAGCGGTGAAATGCTTAGATATCACGAAGAACTCCGATTGCGAAGGCAGCTCACTGGAGCGCAACTGACGCTGAAGCTCGAAAGTGCGGGTATCGAACAGGATTAGATACCCT
+
FGGGGGGGGGGGGGGGGGFFGFGGGGGGGGGGGGGGGGGGGGGGGGGEEGGGGGGFGDGGGGGGGGGGGGG=C5EFGGGGGGFGGGGGGGGEGGFEFGGGGGGGGGGGG=CGGGGGGGGGGGFGGFGGG,?FGCCFFGFFGGGGGGGGGGFGGGGDEFGGGGGGGGGGGGDFGGGGGGGD:FG*>C5C<<EGGGG?GGG<FGGG<C><FCFGGG*7E1?8?,GGGFDCEC?@CGGAGGFEF@*52FFFGFGGFC8?FECGGGFAF;0GGGGFGGG@GGGFGGGGFFFE9FCA8C=FDGGGE,EGGGGFGGFB8,CGGGGGEEC=8:,>EFF=9GFD>?C,F8FFGGGGFFGFF?=C:FE7DGGFFE<@FFEGFFGGFGGGGGGGFF<GGGFGGFGGGGGGGGGGFGGGGGCFGGGGGGECE9FGFGGCGFFBCCCC
@s201 247
TGAGGAATATTGGTCAATGGGCGAGAGCCTGAACCAGCCAAGTAGCGTGCAGGATGACGGCCCTATGGGTTGTAAACTGCTTTTATAAGGGAATAAAGTGGGAGTCGTGACTCCTTTTGCATGTACCTTATGAATAAGGACCGGCTAATTCCGTGCCAGCAGCCGCGGTAATACGGAAGGTCCGGGCGTTATCCGGATTTATTGGGTTTAAAGGGAGCGTAGGCCGGAGATTAAGCGTGTTGTGAAATGTAGATGCTCAACATCTGCACTGCAGCGCGAACTGGTTTCCTTGAGTACGCACAAAGTGGGCGGGATTCGTGGTGTAGCGGTGAAATGCTTAGATATCACGAAGAACTCCGATTGCGAAGGCAGCTCACTGGAGCGCAACTGACGCTGAAGCTCGAAAGTGCGGGTATCGAACAGGATTAGATACCCT
+
GGGGGFGGGGGGGGGGGGGGGGGGGGGGGGGGGGGGGGGGGGGGGGDFGGGGGGGGGGGGGGGGGGGGGGGEGGGGGGGGGFGGGGGGGGGGGGGGGGGGGGGGGGGGGGGFGGGGGGGGGGGGGGGGGGGGGFGGFGGGGGDEGGGGGGGGGGGGGGFFGGFGGDGGGGGGA;@FEGGGFFFCEGCFFFGFCFFEG=FCCFGGF6?=@@FCFFE488C.2);7@@;EFG+CGGEAECEGGG0GGGFF68490<?F<GFCFF9FFFFGGGG>2GGGGFC??@FCE8GGFD,GFFCCECDEFACGBE::GCB9+>>CGF>AFA@6)GGGGGGEEFEEDFF8GGGDFGGGGGGGGGGGGGGGGGGFFGGGFCGGGGFF8FF?7DCGGGDF:GFGGGDGGFGGGGGFCGGGGFGFDGGGDGGGGGGGGGGGGGGCCC@C
@s201 248
TGGGGAATATTGCACAATGGAGGAAACTCTGATGCGGCGACGCCGCGTGAAGGATGAAGTATTTCGGTATGTAAACTTCTATCAGCAGGGAAGAAAATGACGGTACCTGACTAAGAAGCCCCGGCTAACTACGTGCCAGCAGCCGCGGTAATACGTAGGGGGCAAGCGTTATCCGGATTTACTGGGTGTAAAGGGAGCGTAGACGGCACGGCAAGCCAGATGTGAAAGCCCGGGGCTCAACCCCGGGACTGCATTTGGAACTGCTGGGCAAGAGTGTCGGAGAGGCAAGTGGAATTCCTAGTGTAGCGGTGAAATGCGTAGATATTAGGAGGAACACCAGTGGCGAAGGCGGCTTGCTGGACGATGACTGACGTTGAGGCTCGAAAGCGTGGGGAGCAAACAGGATTAGATACCCT
+
BFGFGGGGGGGDFGGGGGGG9FEEEGGGGFGGGGGGGGGGGGGGGGGFEGFGGFGG8CFFEFAFGFGFGGGGGGGGGGGFGGGGGGGGGGG8FFFGGGFGGGGGGGGGGGGFGGGGGGGGGGGGGDEGGGGGGCBFF,DFGGGGEGGGG@GGGGGGGGGGGDFFFECFGCF5FGGEG7CFEF0CEGGGBE9@CGG<=5::C97<;CE?GGE:<:/7EGF?5EC:BAC=CF5EFCFF7+753;+GFEGGFFGFDECDDFFDD;<>572C@'<E)EECECFF=FGGFFFCGFFF@DA@FB8FGFC6@CBGGGFEBCFCBGGGGFFCGFGFFGGFECEF8FGGGGGGFGEEFFFGGGGGGGGFGFGGGGGGGFFGGGGGGGGFFFFGFGGGGGGGGGGGGGGFGGGGFCGFC,C-CCCC
@s201 22160
TGGGGAATATTGCGCAATGGGGGAAACCCTGACGCAGCAACGCCGCGTGATTGAAGAAGGTCTTCGGATTGTAAAAATCTTTTATCAAGGACGCAGAAGTGACGGTACTTGATGAATAAGCTCCGGCTAACTACGTGCCAGCAGCCGCGGTAATACGTAGGGAGCAAGCGTTATCCGGATTTACTGGGTGTAAAGGGCGAGTAGGCGGATTGGCAAGTTGGGAGTGAAATGTCGGGGCTTAACCCCGGAACTGCTTCCAAAACTGTTGATCGTGAGTGATGGAGAGGCAGGCGGAATTCCCAGGGTAGCGGTGAAATGCGTAGATATTGGGAGGAACACCAGTGGCGAAGGCGGCCTGCTGGACATTAACTGACGCTGAGGAGCGAAGGCGTGGGGAGCAAACAGGATTAGATACCCT
+
FGGGDGEGGGGGGDEEFEFGFFDGGGGGGGGGGGGGGGCAFGGGGGGGCEFGGGGGFG8FGFFDGFGGGGGAFFGGGGGEGFE,@EGGGGGGG7FCCFGGGGGGGGEGGGGGGFFCDFGDGGDGGCFGCFGGGGGG8FFGGGGEGFGEGCF>FC9FFFFFEGFGGGGC7<CCCG9:*F*<CFFCEGFGCFE<FCC8/:8>DEFGGGGGGGG>73GGFF?FF%2FFFC><CFFCFF@>3FFFGG77CFFD,8D??F=CFG.C>2GFBC=7<@#DFDD?EGGFF,=AE@DDGGFBFD@8@D<E<A,FEAGEEEFF5B@,@FA<EF=8FGGGF9<FFCCFFA@FECDGGFCCCC+FC@EEF8FFGGGGFGGFGGGEFFDGGGGGEEFGGGGGGGGDGFGGGGGFGFFGGGGGGGFGCCCCC
@s201 250
TGAGGGATATTGGTCAATGGGCGTAAGCCTGAACCAGCCAAGTAGCGTGAGGGATGACTGCCCTACGGGTTGTAAACCTCTTTTGTTTGGGAATAAAGTGCGGGACGTGTCCCGCATTGCATGTACCATTTGAATAAGGACCGGCTAATTCCGTGCCAGCAGCCGCGGTAATACGGAAGGTCCGGGCGTTATCCGGATTTATTGGGTTTAAAGGGAGCGCAGGCCGTGGGTTAAGCGTGTCGTGAAATTCCGTCGCTCAACGGCGGACGTGCGGCGCGAACTGGTCCACTGGAGTACGCGGGACGTTGGCGGAATTCGTGGTGTAGCGGTGAAATGCTCAGATATCGCGAAGAACTCCGATTGCGAAGGCAGCTGACGGTAGCGCAACTGACGCTGAAGCTCGAAAGTGCGGGTATCGAACAGGATTAGATACCCT
+
D@FGGEGGFGGGGGGGGGGGGGGFFGGGGGGGGGGGGGGFGGGFGGGGCGCFGGGGGGGGGGDEFFFCFGEGGEFGGGGGGFGGGDFGGGG,AFFFEFEFGCFGC>CGDFFFGFCFFGGGGGGGGGF<?FCE,BC;FGGGFCFGEGDGC@FFF<<FGEFFGGGGGEGGGGGGGGGGGCEEGGCFGGGGEG*8CFEEGE@E+CF7:8CCEF+AFGE@89>?9>EG?91>C:CC;<948)88<FC@CA20646E<FC0EC#<;::868#>GGGACF>>+E??9B@8,,>8,D,EFF@+EC8BEF@7GECFGGGGE@>+DGGGFFCGFGGFADGGEF9?@-,GF@F@EEEGFFGGFBFCCGGGGGGFFFGFEFFGEGEFF<4=7GGF<FGGGGGGGGGGFCGFEGGGGGFCFDGGFGGGGGFFGGGGGGGGGFGCCCCC
@s201 251
TGAGGAATATTGGTCAATGGGCGAGAGCCTGAACCAGCCAAGTAGCGTGCAGGATGACGGCCCTATGGGTTGTAAACTGCATTTATAAGGGAATAAAGTGAGTCTCGTGAGACTTTTTGCATGTACCTTATGAATAAGGACCGGCTAATTCCGTGCCAGCAGCCGCGGTAATACGGAAGGTCCGGGCGTTATCCGGATTTATTGGGTTTAAAGGGAGCGTAGGCCGGAGATTAAGCGTGTTGTGAAATGTAGAGGCGCAACCTCTGCACTGCAGCGCGAACTGGTCTTCTTGAGTACGCACAACGTGGGCGGAATTCGTGGTGTAGCGGTGAAATGCTTAGATATCACGAAGAACTCCGATCGCGAAGGCAGCTCACGGGAGCGCAACTGACGCTGAAGCTCGAAGGTGCGGGTATCGAACAGGATTAGATACCCT
+
CGGGGGGGGGGGGGGGGGGEFGGGGGGGGGGGGGGGGGGGGGFGGGDCGGGGGGGGGGGGGGGGGFGGGGEEGGGGGGGGGGGGGGGGGGGGD8FEGAFGGGGFGGGGGGGGGGGGGGGGGGGGGGG9FFGGGGGGGCFFEFDEGGGGGGGGGGGGFGGGGGGGGGE:FGGFCFGGGDGD:,FC0EEG@FC/;CEGGCGFCC#CAF:FCFC?<?C:C>GEB:?CFDEDGGGDFGGBGGEGGG:@EGCGF<D>*=A>(AEGFDFFFB6FD/7*GF;<6@2=DFFGGFFB?@DD5@=CEF>GGF@7GGGGEGF@D>@7GFCEFCC8ADGGFGE4<FDFF<FFF=,,8GFGGGGGGGGFGGGDGGEDGFFEEEFGGGGGGGGGGGGGGGGGGGFGGGGFFGGGGGGDGGGGGGGGGGGGGGGGGGGGGGEEFCGCCCCC
@s201 252
TGGGGAATATTGCACAATGGGCGAAAGCCTGATGCAGCGACGCCGCGTGAGCGAAGAAGTATTTCGGTATGTAAAGCTCTATCAGCAGGGAAGATAATGACGGTACCTGACTAAGAAGCACCGGCTAAATACGTGCCAGCAGCCGCGGTAATACGTATGGTGCAAGCGTTATCCGGATTTACTGGGCGTAAAGGGAGCGCAGGCGGTGCGGCAAGTCTGATGTGAAAGCCCGGGGCTCAACCCCGGTACTGCATTGGAAACTGTCGTACTAGAGTGTCGGAGGGGTAAGCGGAGGTCCGAGTGTAGCGGTGAAATGCGTAGATATTAGGAGGAACACCAGTGGCGAAGGCGGCTTACTGGACGATAACTGACGCTGAGGCTCGAAAGCGTGGGGAGCAAACAGGATTAGATACCCT
+
F,FGGFEGCGGGGGGGGGGFGGGGGGGGGGGGGGGFGGDGGGGGGGGFFGGGGGGGDGGGFFFGGGDFFGGGGGGGGGGGGGGGGGGGGGGGGGGGGGGGGGGGGGGGGGGGGGGGGGGGGFGDGG7FFFGGF9DFGGGGGFGGGGCGGEEGGGGGFFFFEFGGFFFC:GEGCEEG7@FFGFGGGGGD1%6?>GGCEDGG>DEEECD7:EEGG:C=C<7/CC8?@FFEF>:>EEGD6EFGGFF@/FGGGFFDEFFFGGFGDDGGGGEFGGGDBGAGC@EC$FGGFGF:CBB@,++B8B,GGGGEBE@GGGGFGGGGFEF8GFGFGGGGGEGEDGGGCFFFF@:?GGGGCBDFEAGGGGGGGGGGGGGGGGEGGFGGFGGGF@FGGGGEGEEGGGGGGGGGGGGGGFGGGGGCCCCC
@s201 253
TGAGGAATATTGGTCAATGGGCGAGAGCCTGAACCAGCCAAGTAGCGTGCAGGATGACGGCCCTATGGGTTGTAAACTGCTTTTATAAGGGAATAAAGTGAGCGACGTGTCGCTTTTTGCATGTACCTTATGAATAAGGACCGGCTAATTCCGTGCCAGCAGCCGCGGTAATACGGAAGGTCCGGGCGTTATCCGGATTTATTGGGTTTAAAGGGGGCGTAGGCCGGAGATTAAGCGTGTTGTGAAATGTAGGGGCTCAACCTCTGCACTGCAGCGCGAACTGGTTTCCTTGAGTACGCACAAAGTGGGCGGAATTCGTGGTGTAGCGGTGAAATGCTTAGATATCACGAAGAACTCCGATTGCGAAGGCAGCTCACTGGAGCGCAGCTGACGCTGAAGCTCGAAAGTGCGGGTATCGAACAGGATTAGATACCCT
+
GGGGGGGGGGGGGGGGGGGFGGGGGGGGGGGGGGGGGGGGFGGGFFEGGGGGGGGGGGGGGGGGGGGGGGGGGGGFGGGGG9FGGGGGFFGGGGGGGGGGGGGGGGGGEGGGGGGGGGGGGGGGGFGGGGGCFFFFGGGFFCECCCEFGGGGD<<FFGF@CFGG>CF7FGE<,,>C7FGGGGGGGGGGGGG89CFG=5FGDDECFG<F:@CG7?E>EBGE9DGGGFGGGCGG??F=DFF:;FFFGCCEEF5EFEGFCCFFFCFCFGGGGGGFGGGGGFDCFGGGFFB:,EF9)CCC=98F@<FGGGGFEDEEDD7GGGFFGGGE5CEGGGFGGEDGGFGGGGFGGGFEGFEEACEEGGGFGEGGGFFGGGGGGFGGGGGGGGGGGGGFGGFGGFGGFEGCF@FGGGFDGFEGGGGGGGGGGGGGFGGGGGGCCCCC
@s201 254
TGAGGAATATTGGTCAATGGACGGAAGTCTGAACTAGCCAAGTAGCGTGCAGGATGACGGCCCTATGGGTTGTAAACTGCTTTTGTACGGGGATAAAGTGGGCCACGCGTGGTCTTTTGCAGGTACCGCATGAATAAGGACCGGCTAATTCCGTGCCAGCAGCCGCGGTAATACGGAAGGTCCGGGCGTTATCCGGATTTATTGGGTTTAAAGGGAGCGCAGGCCGCCGGGCAAGCGTGTTGTGAAATGCAGTCGCTCAACGTCTGCACTGCAGCGCGAACTGCCCAGCTTGAGTGCGCGCAACGTTGGCGGAATTCGCCGTGTAGCGGTGAAATGCTTAGATATGGCGAAGAACTCTGATTGCGAAGGCAGCTGACGGGTGCGTAACTGACGCTCATGCTCGAAAGTGCGGGTATCGAACAGGATTAGATACCCT
+
AFGGGGGGGGGGGGGGGGGC@FGGGGGFGGGGGG<FFEFGGGGGGFGGGGGGGGGGGGGGGGGGGGDGGGGGG9FGGGGGGGGFFGGGGGGGGGGGFGGGGCGGGGDGGEDEFGGGGGGGGGGGGGGEGGGG9BCEFGGGGDEF8BC@ECGGGG?G@CFGGGCFEGGGGGGFGGGGEEGGG9FFGGGGGE@FFEDEEEGFCGFCFG0E1G@7+:87E>C07DGGF>8>CE7C8*>;G;ECGFFGGG=(5*:CFGD<EFG#C>;3@22#7>E>:GGFC@53+CFGFFGFE,AD5GGFE7EGFCDCGGDGF8FGFGGGEC7EGEC@0E@FGGGFACFFEFGFFGF@GGGFGGFFAGGGGGFC:7GDGFFGGGGGGGGCGGGGGGGGGGGGGGFGGFGGCGEEFFFFFEGGGGGGGGGGGGGEFFGGGGFFGGGCCCCC
@s201 255
TGAGGAATATTGGTCAATGGGCGAGAGCCTGAACCAGCCAAGTAGCGTGCAGGAAGACGGCCCTATGGATTGTAAACTGCTTTTATATGGGGATAAAGTGAGCTACGTGTAGTTTATTGCAGGTACCATATGAATAAGGACCGGCTAATTCCGTGCCAGCAGCCGCGGTAATACGGAAGGTCCAGGCGTTATCCGGATTTATTGGGTTTAAAGGGAGCGTAGGCCGCCCCTTAAGCGTGTTGTGAAATGCCGCGGCTCAACCGGGGCACTGCAGCGCGAACTGGGGGGCTTGAGTGCACGCAACGCAGGCGGCATTCGTGGTGTAGCGGTGAAATGCTTAGATATCACGAAGAACTCCGATTGCGAAGGCAGCTTGCGGGAGTGCGACTGACGCTGAAGCTCGAAGGTGCGGGTATCGAACAGGATTAGATACCCT
+
AFFGGFGGGGFGGGGGGGGGGGGGGGGGGGGGGGGGGFGDEGFFGGGFGGFGGGGGGGGGFGGGGGFEEEFAFFGGGGGGGCFGGGGGGGGGGDCFGGFCFFGFGGGGGFFGGGGGFGGGGGDDF9FFGDFFGGGGGFGFGGGGCCCEGFF9FGGGGGGGFGG8CEGGEGFFGGGGGCE:CFGGGF5C:>7C,FBE5EG?CCFFGFFGGGCEEF<5@9GF)53C:<E5:/(;?FG<E5>ED?5=+3A*<C?:CECC51=(<EF1FC><:?D@#:,E>E7:CEGEEF7D6,8F6FDE>GEE>7C>,?F@@+:,,,>BEB+E=GEC=CDFFECCEC,GFFFDECEEFCFGGDGGF@CFBDD@@@EFGGGGFE8FCGGGGGGGGGGGGGCGGDGGGGGGDECFFDEGFGGGGGGGGGFFFFGFGGFGGGFGGGFCCCCC
@s201 256
TGAGGAATATTGGTCAATGGACGAGAGTCTGAACCAGCCAAGTAGCGTGCAGGATGACGGCCCTATGGGTTGTAAACTGCTTTTATAGGGGGATAAAGTGTGCCACGTGTGGCATATTGCAGGTACCCTATGAATAAGGACCGGCTAATTCCGTGCCAGCAGCCGCGGTAATACGGAAGGTCCGGGCGTTATCCGGATTTCTAGGGTTTAAAGGGAGCGTAGTCCGGAGATTAAGCGTGTTGTGAAATGTAGATGCTCAACATCTGCACTGCAGCGCGAACTGGTTTCCTTGAGTACGCACAAAGTGGGCGGAGTTCGTGGTGTAGCGGTGAAATGCTTAGATATCACGAAGAACTCCGATTGCGAAGGCAGCTCACTGGAGCGCAACTGACGCTGAAGCTCGAAAGTGCGGGTATCGAACAGGATTAGATACCCT
+
GEGGGGGGGGGGGGGGGGGFGGGGGGGFGGGGGGGGGGGGGGGGGGGFEGGGGGGGDFCGGGGFGGFGG8FF@FFGGGGGGAFGGGGGGGGEEFFGGGGGGGGGGGGGGFGGGGGGGGGGFCGGGGGGCFGGDFEEFCF9DFE7CEEFGGGGGF?FBFFGGGGGGGGGGGDFFFGGGGGGGGGGGGGDGC@EGFGGGE@C+:,C<-<;F?G?/1?F>2?>?F#>F3>DGGFFF#>4ECGGGGGGGGGA??7FGGGGFCFC8>39@@,GCAE7DGEG>@EE?GGGGF<A2=9F5EEEGGCFE?E8GGGFB+E,CCECBB+<FFC@=FCE;9GGGGGFGFFCE;C8GGFGE9EFC=F:@BA?7GGGGGFGGFDGFADGGGGGGGGGGGGGGGFGGGGGGGGGGGGGGFGFE7FDGGGFGGGGGGGGFFFFFGF@C<BB
@s201 257
TGGGGAATATTGCACAATGGGCGCAAGCCTGATGCAGCCATGCCGCGTGTATGAAGAAGGCCTTCGGGTTGTAAAGTACTTTCAGCGGGGAGGAAGGGAGTAAAGTTAATACCTTTGCTCATTGACGTTACCCGCAGAAGAAGCACCGGCTAACTACGTGCCAGCAGCCGCGGTAATACGGAGGGGGCAAGCGTTAATCGGACTTACTGGGCGTACACAGAACGCAGGCGGTTTGTTAAGTCAGATGTGAAAGCCCCGGTCTCACCCTGGGAACTGCATCTGAGACTGGCAAGCTTGAGTCTCGTAGAGGGGGGTAGAATTCCAGGTGTAGCGGTGAAATGCGTAGAGCTCTGGAGGAATACCGGTGGCGAAGGCGGCCCCCTGGACGAAGACTGACGCTCAGGTGCGAAAGCGTGGGGAGCAAACAGGATTAGATACCCT
+
C@AEGCGGEDFEGGGGGGEFDGGGGGGGGGFFGGGGGGGGGGGG@EECGGGGGFCFFGGGEFFFGGFGGGFCFDGFFFGGFGEE9<FGGGCF@FFGDEGGEFFEDFFFECF,<?DFGF,8CC<,,C@>FF+DBFDEFEGGGGF@@,,**>*>FF;,?BGDCGF:8D7FG*:CE:BFFCCFE*=CC*C8*AC*;1**AF9@DG8*<+0+9C8**::);)+0(.;5>@>@:C920/:,<22:<<1,9FFD<?:*5ECC8@5,,=*>*@3,6D;CFFD85@@9@E;?;FDFFF=FCE>D<8@+@EFD:,@CGFFFF@9DFF@4,EF8GEF@+=GGGF;ECCFECFF9FF@:,F<EFGEFFCCGGGEFFCEFAE:7GGGGGGGFFDGGGGGGFF@E@GEFCCDFFGGGGGGGGGCGGGGEGGFFGGFFFFGGFGFGGGGGCCCCC
@s201 23909
TAGGGAATCTTCGGCAATGGGGGCAACCCTGACCGAGCAACGCCGCGTGAGTGAAGAAGGTTTTCGGATCGTAAAGCTCTGTTGTAAGAGAAGAACGTGTGTGGGAGTGGGAAGTCCACACACTGACGGTATCTTACCAGAAAGGGACGGCTAACTACGTGCCAGCAGCCGCGGTAATACGTAGGTCCCGAGCGTTATCCGGATTTATTGGGCGTAAAGCGGGCGCAGGCGGTTAGATAAGGCTGAAGTCAAAGGCTGTGGCTCAACCATAGTTTGCTTTGGCAACTGTTTAACTGGGGTGCAAGAGGGGAGAGTGGAAGTCCATGTGTAGCGGTGAAATGCGTAGATATATGGAGGAACACCTGTGGCGAAAGCGGCTCTCTGGCTTGTAACTGACGCTGAGGCTCGAAAGCGTGGGTAGCGAACAGGATTAGATACCCT
+
FFFGGGGGGGFGGGGGGGG?8;7FF@FGGG?GGG@:FFEEGDGGGGGEEFGGGGGGFGGGGFGGGGGF+CFCDEGGFFGGGGFFFFGGGGGGGGGGDFFGGGGGGGGGGGFGGGGGGGGGGG+6CFGGGGCGFFGGGF=FGGGF7@FGG7CFCFFGFEFGGGGFFF@<CFEGCFGGGGFGGFF@FG9FGC78CE:;5*<EGC5?>F:CFCFF;G3GDF5?@#43E>5?CEGE8CE:9?650#:D>3<<@FF=FED:F@BFFC@9=E$F=DFFCF97=CFGGD%@FFFF9GGGFC@+8*BFGFGGF>DGGCFF<GGFE@,GGGCGFGFGE>GDGGGGGGFGGDFE=GGGFF?8GGCDFEGFC,@FEDGGFGD:CFGGGFEFFGGGFFGGGGGFGEGFFF?GF@GEFDGGFDFGGGGGGGGGGGGGEGGGGFGGGGGGCCCCC
@s201 23634
TGGGGAATATTGCACAATGGGGGAAACCCTGATGCAGCGACGCCGCGTGGGGGAAGAAGGTCTTCGGATTGTAAACTCCTGTTGTTGAGGAAGAAAATGACGGTACTCAACAAGGAAGTGACGGCTAACTACGTGCCAGCAGCGGCGGAAAAACGTAGGTCACAAGCGTGGTCCGGAATTACTGGGTGTAAAGGGAGCGCAGGCGGGAAGACAAGTTGGAAGTGAAATATACGGGCTCAACCCATAAACTGCTTTCAAAACTGTTTTTCTTGAGTAGTGCAGAGGTAGGCGGAATTCCCGGTGTAGCGGTGGAATGCGTAGATATCGGGAGGAACACCAGTGGCGAAGGCGGCCTACTGGGCACCAACTGACGCTGAGGCTCGAAAGTGTGGGTAGCAAACAGGATTAGATACCCT
+
FFGFCF@FCFGCGGGGFGGGGGDDEGFE@,66,C9FBE74@7@+:7+7@++7>CFGGCCEB,?C,:B=@@,?EEF<D<EFFFBGFC4,B,5,A6,8<,,:5::+=3?<<F@GG8BF>BD3<>+>:>CFB;FF+F8@C,333><*3*5<*=<FFGGC8BC<,?,87*21<**3<C<>G**<E+,<=88<24;C<<C8754#1CC;:?5:CEGGFF>=>5:>8FGC796*#95GF8B8@@<F:A=GF9CGGGFE@F@FF@=9=AB,A,B:3DFGF>8?@ADE@F9GFCFGGGEC48EEC7EFFECGFC><GGFDDFF@DCEFA@+FCG@DGEFFCC:CCFFFFC:@E6@GDGGGGGGGGFDFGGGFFF<CGEFEE?FE<:GFGGFCFGGGGGFECGGGGFDBFGGGGF@EEGGCCCCC
@s201 24363
TGGGGAATATTGCACAATGGGGGAAACCCTGATGCAGCAACGCCGCGTGAAGGATGAAGGTTTTCGGATCGTAAACTTCTATCAACAGGGACGAAACAAATGACGGTACCTGAATAAGAAGCCCCGGCTAACTACGTGCCAGCAGCCGCGGTAATACGTAGGGGGCAAGCGTTATCCGGAATTACTGGGTGTAAAGGGAGCGTAGGCGGCACGTCAAGCCAGATGTGAAAGCCCGGGGCTTAACCCCGTGGATTGCATTTGGAAATGGCGAGCTAGAGTACAGGAGAGGAAAGCGGAATTCCTAGTGTAGCGGTGGAATGCGTAGATATTAGGAAGAACACCAGTGGCGAAGGCGGCTTTCTGGACTGAAACTGACGCTGAGGCGCGAAAGCGTGGGGAGCAAACAGGATTAGATACCCT
+
CFGGGFGGGGGGGGGGGG@FCFGGGGGGFGGGGGGFFGFGFGEGGGG+@FF<EFGGGGGG9?FFGGGGGCCFGGGGFGGGGFGGGGGGGCFFGDGFEF,FFGGFGDGFEFGGGGFFF<<F<8D<=F7@7@8CCGGGDFFGGGGGGGGGGGG*5*,3>F3?7FCEDGDFFG**814FCE7/FGGG?8=FGCC2<CCCG*+6:EC8CECEG5ECE;:>>@C<F4,#GFF?29#C#<GGGGFEFGEFFGGGFBFCDEGFCF9EFEC3#GFC@CE?,85CFGGGGDFE=<FAB+++DGE>>4,A8FGGF<@@9FCFFGGF=GGF=C<,ACGGGGGEF,9GEFCC8A?GECFDFDGGGGFFCGGGGFFGFF9GGF@G@BBEGFGC7GF@,7F<@EGGGFBD@EDE<C,,FFEE,,FGGFGCCCCC
@s201 261
TGAGGAATATTGGTCAATGGGCGGAAGCCTGAACCAGCCAAGTAGCGTGCAGGACGACGGCCCTATGGGTTGTAAACTGCTTTTATGCGGGGATAAAGTGGGCCACGCGTGGCCTTTTGCAGGTACCGCATGAATGAGGACCGGCTAATTCCGTGCCAGCAGCCGCGGTAATACGGAAGGTCCGGGCGTTATCCGGATTTATTGGGTTTAAAGGGAGCGCAGGCCGCCGGGCAAGCGTGTTGTGAAATGCAGTCGCTCAACGTCTGCACTGCAGCGCGAACTGCCCAGCTTGAGTGCGCGCAACGTTGGCGGAATTCGCCGTGTAGCGGTGAAATGCTTAGATATGGCGAAGAACTCCGATTGCGAAGGCAGCTGACGGGTGCGTAACTGACGCTCATGCTCGAAAGTGCGGGTATCGAACAGGATTAGATACCCT
+
FGGGGGGGGGGGGGGGGGGGGGGGGGGGGGGGGGGGGGGGFFGGGGGGGGGGGGGGGE@FGGGGGGGGGGGGGGGGGDFGGFGGGGGGGGGGGDGGGGGGGCFGGGGGGGGGGFGGGGGGGG8BFGFGGGEEGG@F>FGG7F:FEE7FGGFGGGFCFCFGGGG7*/CFGDGGGCCCEGGD8FFEGGGGC>C@@FEGGG;6C'FCFGCG81C?FGG@C>E3:DGGDFDGFGGGEGGFGFGEGGFGGGF7F:6GECDGFFFCGFFG7;CFCDC>GFC?;8#><:CGGC<FGF<3)EGFCECE=GGGGCGF@CAD6CGGGBBBA96+)FEEFGFBFC,F@-F@EA<EFF77GGGGGEECCFE@FFF<GGGGGEGGGGGFBFFE@DGGGGGGGGFGGGEGGGGGECFFEEGCGFGGEGGGGGFGGGGGGGGFGGGCCCCC
@s201 262
TGAGGAATATTGGTCAATGGGCGAGAGCCTGAACCAGCCAAGTAGCGTGCAGGAGGACGGCCCTATGGGTTGTAAACTGCTTTTATATGGGGACAAAGTGAGCTACGTGTAGTTTATTGCAGGTACCATATGAATAAGGACCGGCTAATTCCGTGCCAGCAGCCGCGGTAATACGGAAGGTCCAGGCGTTATCCGGATTTATTGGTGTTAAAGGGAGCGTAGGCCGGAGATTAAGCGTGTTGTGAAAGGTAGATGCTCAACATCTGAACCGCAGCGCGAACTGGTTTCCTTGAGTACGCATAAAGTGGGCGGAATTCGTGGTGTAGCGGTGAAATGCTTAGATATCACGAAGAACTCCGATTGCGAAGGCAGCTCACTGGGGCGCAACTGACGCTGAAGCTCGAAAGCGCGGGTATCGAACAGGATTAGATACCCT
+
@<FFFGGGFFG9FGGFGGEFFFGGGDGGGGG@FGFFGGFDFGGGGGEFEDCF8::FEGGGGFEGGGGGGGGGG,EFFCAFF9CFGGGGFFGGGGGG<FFFFFFGD@FFFFGGEFF<FFCGGCFGGGGFFGGEEFGGGGC,BFCEGGEFGGGFGGF@FEFF7F7CEGEGGGEFGE*>>FGCFDFCCCGE<:EGF?F:=CE$;DCBF)#F>A?ECA?:E15:11;7?98>CG<F7FCDEFDECEFEC:E,GFGGFD?6CCGDD@GCGFEGGGDEEGGDGE:-=DFFGGGFGEF?5@87ECGFCGFC7EGEDFA>+FEEGGGGFFDGFGGFDGFFGGGGFF9GGGF:BGGGEAGGGGGEEGGGGFEFGFGGGGGGGGGGGGEGGGGGGGGGGGGGGFFEGDFDFCGGGGGFGGFCGGGGGGGFGGGGFDGGFCECCCCC
@s201 25130
TGGGGAATATTGCACAATGGGGGAAACCCTGATGCAGCGACGCCGCGTGAGCGAAGAAGTATTTCGGTATGTAAAGCTCTATCAGCAGGGAAGATAATGACGGTACCTGCCTAAGAAGCCCCGGCTAACTACGTGCCAGCAGCCGCGGTAATACGTAGGGGGCAAGCGTTATCCGGATTTACTGGGTGTAAAGGGAGCGTAGACGGTAAAACAAGTCTGAAGTGAAAGTCCGGGGCTCAACCCCGGGACTGCTTTGGAAACCGTTTAACTAGAGTGCTGGAGAGGTAAGCGGAATTCCTAGTGTAGCGGTGAAATGCGTAGATATTAGGAGGAACACCAGTGGCGAAGGCGGCTTACTGGACAGTAACTGACGTTGAGGCTCGAAAGCGTGGGGAGCAAACAGGATTAGATACCCT
+
FFGGGGGGGGGGGGGGGGG,F,@@FGGGG8FGGFGFGGGGGGGGGGDC:FGGGFGGEFFC?FCEFGGFGFFEEGCFF<FFCEFGFGGGGEFEEGGGGGGGGDGGGGGGF3B,BFFGGGGGGDEGGDFFGGGGG<DFGGFGFEFF>FFGCF@9@CFFCFGGGC@FGGFG7=:EGF=9C;GGE.BFEFCG7<CCG@GGGDGGFGGE<EE8GFFGGFDFGFGB9@50<CGFG@CFEGE;7GDGGGFEEGGFGGGGGFEFGFGCC8FGFFFGD4EE5GCE@FFF@FGFGEFBCE@>FE9EDFCGGFFEFFBDF<GDFC?7GAF35,,AF<GGD<GGGFEC<<F=@FEF=,CGECGGFGGGFFFGDFGCFFGGGGCGGGGGGGGGFDGFFCEEEGGGGGGGGFF@E9GGGGGGGGGCCCCC
@s201 264
TGAGGAATATTGGTCAATGGGCGAGAGCCTGAACCAGCCAAGTAGCGTGCAGGATGACGGCCCTATGGGTTGTAAACTGCTTTTATAAGGGAATAAAGTGAGTCTCGTGAGACTTTTTGCATGTACCTTATGAATAAGGACCGGCTAATTCCGTGCTAGCAGCCGCGGTAATACGGAAGGTCCGGGCGTTATCCGGATTTATTGGGTTTCAAGGGCGCGTAGGCCGGAGATTAAGCGTGTTGTGAAATGTAGATGCGCAACATCTGCACTGCAGCGCGAACTGGTTTCCTGGAGTACGCACAAAGTGGGCGGAATTCGTGGTGTAGCGGTGAAATGCTTAGATATCACGAAGAACTCCGATTGCGAAGGCAGCTCACTGGAGCGCAACTGACGCTGAAGCTCGAAAGTGCGGGTATCGAACAGGATTAGATACCCT
+
CFGGGGGFFGGGGGGGGGDFEFGGGGGGGFGGGGGGGGGDDEFFFAFGGGGGGGGGGGGEGGDGFDFGGFEGGFFGGGGGCCFGGAFGGDG?AFGGGGGGGGFGGFEFGGGDGFGGFGGGFGGFDGFGGGGGGFFFGAEFGFGFEGGGGFGFGGGD+,EFFFDGGGGGGGGCACGDG>FGGGFGCB?:FBEGG;*:C5FGGDFFFF7*C<2?<,<)*7?34:E4FEC=7:0<7FB>C<FG$#2;.CC=,16:>EFA#,F@1,BDD@?E@FC5<@BB6@?868FGFCEC6<,BDF6CEGGGFCDCGGFEDGAGFFC6+B+?FCEE>=>9CAF;@9CGFGE9EDEB@GGGGGGGFFFF@@F:GCFDF9GFGDFF?GGGFEFCEGEGGGGGFB,EFCGGGFGFGGGGDFCGGEGFGGGFGEFFGGFFGGGGGGF<CCCC
@s201 265
TGAGGAATATTGGTCAATGGGCGAGAGCCTGAACCAGCCAAGTAGCGTGCAGGATGACGGCCCTATGGGTTGTAAACTGCTTTTATAAGGGAATAAAGTGAGAGTCGTGACTCTTTTTGCATGTACCTTATGAATAAGGACCGGCTAATTCCGTGCCAGCAGCCGCGGTAATACGGAAGGTCCGGGCGTTATCCGGATTTATCGGGTTTAAAGGGAGCGTAGGCCGGAGATTAAGCGTGTTGTGAAATGTAGACGCTCAACGTCTGAACTGCAGCGCGACCTGGTTTCCTTGAGTACGCACAAAGTGGGCGGAATTCGTGGTGCAGCGGTGAAATGCTTAGATATCACGAAGAACTCCGATTGCGAAGGCAGCTCACTGGAGCGCAACTGACGCTGAAGCTCGAAAGTGCGGGTATCGAACAGGATTAGATACCCT
+
CFGFGFFGGGGGGGGGGGGGGGGGGGGGGGGGGGGGGGGGEFFGGGGGGGGGGGGGGCCFCDFFGEGG<E:FGGGGGGGFGGGGCCGGGGGGGGFAFGCEFEEFFGGFFFGG9FEFAGGGGFCGFGGGD>9FFGGGGGGCGFF7EGGGGEG9F,@@FEGGGGGFEEGGGGGFGGGGGEEGGGGGGGEDEC**?,=CDGGGGF9=CF*::@AE9C7@>9E:06?FB>:1CEC?ECF<>7EE,99C@CFFF@#<1<AB37CFC<<##3$,>33,8@>C94C#DEDF@GGGDD9F5@8EGFGFF<AFBE7GF?C,9,>GGGGGFECE=F7>=FE,<EAB>FF@F8FGF<FFGGGEAGGGGFF?7EECFCCGFDCFFDGF@CGFCGGFGGGGGECDGEGGFGGGFGGGGGGGGGGGGGGGGGFGGGGGGGGGGGFCC@BC
@s201 266
TGAGGAATATCGGTCAATGGGCGAGAGCCTGAACCAGCCAAGTAGCGTGCAGGATGAAGGCCCTATGGGTTGTAAACTGCTTTTATAAGGGAATAAAGTGGGAGTCGTGACTCCTTTTGCATGTACCTTATGAATAAGGACCGGCTAATTCCGTGCCAGCAGCCGCGGTAATACGGAAGGTCCGGGCGTTATCTGGATTGATTGGGTTGAAAGGGAGCGTAGGCCGGAGATTAAGCGGGCGGTGAAATGTAGACGCTCAACGTCTGCACGGCAGCGCGAACTGGTTTCCTTGAGTACGCACAAAGTGGGCGGAATTCGTGGTGGAGCGGTGAAATGCTTAGATATCACGAAGAACTCCGATTGCGAAGGCAGCTCACTGGAGCGCAACTGACGCTGAAGCTCGAAAGTGCGGGTATCGAACAGGATTAGATACCCT
+
FGFCFFFGGGCFGEGGGGGGF<FCCGCFGEGGFGGGGG7EC@6CFGECEEGGGGGGG,CF8FCFG,E<FF:FFFGGFGFGGGGGF,<CFGG=FFGG??:5,ECEGGDGGGG9,,EF<A?FGDGGGFEEFGGFAEF,CEEE?ABFCEEF<AEFFGFECCGGFFC<:C<*<F7EGGFGGGF7F9?**7EECC>5(<4-A#?.1;<EFF<30?<<9FC;@0F;@DE9#FD=C2?@FFF<G+C1#,9<C:0,9-**::@#'3:CF@FE<@+53,8*+3+:+@3==GF@F>:,,A,,):=4=,8GGFD8F@4EGGFF=FE8C?EBFA64)GGFEEGDF9FFGFF@F,BFB,FGDEFFDEF@=CBC:CGFF<CGGFCFB,FCFFDFC:@9F9FF:FCEGGFEF@E@EC?EGGGFFCFCC8FDGGGFGGGGFGGFGGGCCCCC
@s201 267
TGAGGAATATTGGTCAATGGGCGAGAGCCTGAACCAGCCAAGTAGCGTGCAGGAAGACGGCCCTATGGGTTGTAAACTGCTTTTATAAGGGAATAAAGTGAGTCTCGTGAGACTTTTTGCATGTACCTTATGAATAAGGACCGGCTAATTCCGTGCCAGCAGCCGCGGTAATACGGAAGGTCCGGGCGTTATCCGGATTTATTGGGTTTAAAGGGAGCGTAGGCCGGAGATTAAGCGTGTTGTGAAATGTAGATGCTCAACATCTGCACTGCAGCGCGAACTGGTTTCCTTGAGTACGCACAAAGTGGGCGGAATTCGTGGTGTAGCGGTGAAATGCTTAGATATCACGAAGAACTCCGATTGCGAAGGCAGCTCACTGGAGCGCAACTGACGCCGAAGCTCGAAAGTGCGGGTATCGAACAGGATTAGATACCCT
+
EGGGGGGGGGFGGGGGGGGFEFGGGGGGGGGGGGGGGGGGGGGGGGGGDGGGGFEFFFGGGGGGGGFGGGGGGGGGFGGGAEFGGGGGGDCFGCFGGGGFGGGGGGGGGGG9BFGGGGGGGGGGGGGGGGGGGGGGGGGGGGGGGGGAFFGGGFGGGGGFGGGGEGEGGGGFCFFGGE*>>@F:CEE7FF7C9FEE==GGGFF<FG?FEFG>5FEAD9C7?9C4F>E@GGGGGGD9EC>;CF<:EFGFFFF89GEBCFGGFGGCFD<?CFGF7ECC@E=CGFFGFFGF98EF=GGFGGFGFFFFC6CGGGFEB8E@GGGGEBB@=GEDE9AFAFCEACFGGFFDGGGDFCGGGEGGGGGGGGGCGFCGGFGFD9GGFFCGGGGGFGGGDGGGGGGGGGGGGGGGGGGGGGGFGGGGEGGFGGGGFGGGGGGCCCCC
@s201 25209
TGAGGAATATTGGTCAATGGGCGAGAGCCTGAACCAGCCAAGTAGCGTGCAGGATGGCGGCCCTATGGGTTGTAAACTGCTTTTATAAGGGAATAAAGTGAGTCACGTGTGACTTTTTGCATGTACCTTATGAATAAGGACCGGCTAATTCCGTGCCAGCAGCCGCGGTAATACGGAAGGTCCGGGCGTTATCCGGATTTATTGGGTTTAAAGGGAGCGTAGGCCGGAGATTAAGCGTGTTGTGAAATGTAGATGCTCAACATCTGAACTGCAGCGCGAACTGGTTTCCTTGAGTACGCATAAAGTGGGCGGAATTCGTGGTGTAGCGGTGAAATGCTTAGATATCACGAAGAACTCCGATTGCGAAGGCAGCTCACTGGGGCGCAACTGACGCTGAAGCTCGAAAGCGCGGGTATCGAACAGGATTAGATACCCT
+
DFGGGGGGGGFGGAEFFEF@FFGGG7F@F8FGGGGGGGGGGGGGGGGGGCEFGGFF,:@FEGGFGGGGGFCFGGGGGEAFGGFGGGG,EF?,AAFFDFGGGGFEFFGFEEGDGDFGGGGGGAFEFFGGFAFCGD,@FFF9DFF@FGGFGFAFGGGGFDCFGGGGDE@@CG:7FCBFFGDEEFGGDG643GG8CCCF#F?:FCGGGGCCG.<97<0)@:@F;=;ECC@>B<;<@<EAG582CGGFFFFDCC+D>#8CCCCDB;CECFCFFFGGGGEECGEEGFF8FB,F=FGGFGEBCADGFAGGGEGF@EEGFFGEGGGGGGEE9DGGGGFDFFGGFFE8GFF8F<AGGGFEGFCEGGGEF:7FGFFGGFGGFFFEGGGEGGFCFAGEGGFEFA<GF@GFGGGGGGFDGGGGGGGGGGGFFFGGFGGGGGDCCCCC
@s201 269
TGGGGAATATTGCACAATGGGGGAAACCCTGATGCAGCGACGCCGCGTGAGCGATGAAGTATTTCGGTATGTAAAGCTCTATCAGCAGGGAAGAAAATGACGGTACCTGACTAAGAAGCACCGGCTAAATACGTGCCAGCAGCCGCGGTAATACGTATGGTGCAAGCGTTATCCGGATTTACTGGGTGTAAAGGGAGCGTAGACGGAGTGGCAAGCCTGATGTGAAAACCCGGGGCTCAACCCCGGGACTGCAGTGGAAACTGTCAATCTAGAGTACCGGAGAGGTAAGCGGAATTCCTAGTGGAGCGGTGACATGCGTAGATATTAGGGGGAACACCAGGGGCGAAGGCGGCTTACTGGACGGTAACTGACGTTGAGGCTCGAAAGCGTGGGGAGCAAACAGGATTAGATACCCT
+
CFFFDCEGGGGGFGGFG,FEEGGGGFGGGFGGFFGGGGDFGGGGGGG:FGGGGGGGGGGFGFGEAEEB?FEFGGGGGDAAE959<5,?FCG=+:EEEE9FFG7FGGGAE8FABFGGGG@FC<BGFEE<EFCFGGFBCFDGF,3F*BECBEG9;,><?,,8@C93??CE<F7CGF7B7C*8:<BFGGGG1<BB9FD*/1C*1<:<:88:8>8C+:F>?4+<C@::7=EF:</?GG66;7C>CF<;@EG/F@::'/>:?DG=?9CG?EE7E9255:/GGGFE??,FE=4:7DA>>,EFE<EC=A++5CGGBC<9,,,=><DFFA@F8DF=:,,E,FC644CC,CCGFEDEGGGGF9GFCGGGGEDFFFC@BC,EF=FFFGCDF:F<FCGFF@@FDGCFC<9EFFFGGGEFFECACCCA
@s201 22946
TGGGGAATATTGCACAATGGGGGAAACCCTGATGCAGCGACGCCGCGTGGAGGAAGAAGGTCTTCGGATTGTAAACTCCTGTTGTTGAGGAAGATAATGACGGTACTCAACAAGGAAGTGACGGCTAACTACGTGCCAGCAGCCGCGGTAAAACGTAGGTCACAAGCGTTGTCCGGAATTACTGGGTGTAAAGGGAGCGCAGGCGGGAAGACAAGTTGGAAGTGAAATCCATGGGCTCAACCCATGAACTGCTTTCAAAACTGTTTTTCTTGAGTAGTGCAGAGGTAGGCGGAATTCCCGGTGTAGCGGTGGAATGCGTGGATATCGGGAGGAACACCAGTGGCGAAGGCGGCCTACTGGGCACCAACTGACGCTGAGGCTCGAAAGTGTGGGTAGCAAACAGGATTAGATACCCT
+
EFGGGGGGGGG<FGGGGGGGGGGGGGG8FGGGFCFFFE7FFGE@FGG7F7CFGGGF?F@FFGGGG=FFCFFFGFGGFGGFFFCFGGGGGFDFGGGGGGGGGGGGGGGGGGGGGFFFGGEFFGGGGDEGFGGGGGG@FGCFGCFBEE*:5>BEFGEGCGG,>FGGGD<CFEE:?FGGGGGF?F7FFD;EEGGGGGDCEDC7>EDDFFEEG386::CFF=:>4FA?,@8FGGGGF@A6>CEGGGFGG;GGFDB9CF89@FFF8FFFFDDEFCGGFF?EFA9AEE,FF>GEGGFGFGGGGGGGGGEE5EF??FE<FGGGGGGGGE>CEDF=A<GFGFGGFFFGEGF?EECGC7CFGGGGGGDFGGGFGGFGGGGGGFDCGGGGGFGGFGGGGGGFFACGGGFDFFFGGGGGGGGCCCCC
@s201 271
TGAGGAATATTGGTCAATGGGCGAGAGCCTGAACCAGCCAAGTAGCGTGCAGGATGACGGCCCTATGGGTTGTAAGCTGCTTTTATAAGGGAATAAAGTGAGTCTCGTGAGACTTTTTGCATGTACCTTATGAATAAGGACCGGCTAATTCCGTGCCAGCAGCCGCGGTAATACGGAAGGTCCGGGCGTTATCCGGATTTATTGGGTGTAAAGGGAGCGTAGGCCGGAGATTAAGCGTGTTGTGAAATGTAGATGCTCAACATCTGCACTGCAGCGCGAACTGGTTTCCTTGAGTACGCACAAAGTGGGCGGAAGTCGTGGTGTAGCGGTGAAATGCTTAGATATCACGAAGAACTCCGATTGCGAAGGCAGCTCACTGGAGCGCAACTGACGCTAAAGCTCGAAAGTGCGGGTATCGAACAGGACTAGATACCCT
+
EFGGGGGGGGFFGGGGGGGGGGGGGGGGGFGGGGGGGGGGGGFGGGGGDGGF8BBFGGGGGGGGGGFGGGGGGGFFFGGGGCGFGGGGGGGGGFGGGGGCEFFGGGG@F8CGCGGGGGGGAFFGEFGGGGGGGGGGGA@EGGCGGGDGFCFGCEFGGGGGGFGFECFGGGGF,;@CE7*CFFFEGG2.4#;BFGCGGEGGGF7BF;G3FCGG?F7=8><<:9EFFFGGGGC>:CC9C4:AGFCCF@F2,9>CCFCDAGF<;@@C=CFGC<C5C=.F>8+D=GGGGGFD=B99FGGEGGGFGEEEB+C@EEC,+4=ECB94FF>>AF==EEE,ECGGDF9DFFGFBD8GA9CGDGGGFBGGGFE<CGDGGFGGGGGFFFFECDCGGF@GGECGGGGGGGGGGGGGFCGGGGFCEFGGGGGFECGGFEGFFFGCCCCC
@s201 272
TGAGGAATATTGGTCAATGGGCGAGAGCCTGAACCAGCCAAGTAGCGTGCAGGATGACGGCCCTATGGGTTATAAACTGCTTTTATAGGGGAATAAAGTGAGCTACGTGTAGTTTTTTGCATGTACCCTATGAATAAGGACCGGCTAATTCCGTGCCAGCAGCCGCGGTAATACGGAAGGTCCGGGCGTTATCCGGATTTATTGGGTTTAAAGGGAGCGTAGGCCGGAGATTAAGCGTGTTGTGAAATGTAGATGCTCAACATCTGAAATGCAGCGCGAACTGGTTTCCTTGAGTACGCATAAAGTGGGCGGAATTCGTGGTGTAGCGGGGAAATGCTTAGATATCACGAAGAACTCCGATTGCGAAGGCAGCTCACTGGGGCGCAACTGACGCTGAAGCTCGAAAGCGCGGGTATCGAACAGGATTAGATACCCT
+
DGGGGFFFGGGGGGGGGGGGGGGGGCGGGGGGGGGGGGGFGGGFGGFGGGGGGGGGFFFG7CFFGCGF?FGFFGCCFGGGCFEGGGGFDAEGGFFFGFFGGAFFFECGFFDFBFGGG>CFGGGFFGGFGGFFGGGGAFGF,AFEDCCDFFGGGFGGGFFGGCEE+?@GEGEF9DCC**FCFEGC7:**118CGGGGE8=CF7<<F/7CCFG=68=FE.8#,CDCGDC>CF@?E=F9GEFFDC@GGGFF;AFFC?D::CC8C@=C;43@'?C6>@CC>@:2DFFACFGDF?GF=GC>DED@,A9<C>@C7DFCFGEDEFBGGF@@5:8@9,E@9GGGGGFGFFA:8GGGFE<ECB+:7GFCCFEF@CFFCFGGGGGGFFFDGGGGGGGE@C:FFGGCFCGGCGGGGDGBEGF8GGGFEFE<GGGGGDGFF8GCCCCC
@s201 273
TGAGGAATATTGGTCAATGGGCGAGAGCCTGAACCAGCCAAGTAGCGTGCAGGATGACGGCCCTATGGGTTGTAAACTGCTTTTATAGGGGAATAAAGTGAGCCACGTGTGGTTTTTTGCATGTACCCTATGAATAAGGACCGGCTAATTCCGTGCCAGCAGCCGCGGTAATACGGAAGGTCCGGGCGTTATCCGGATTTATTGGGTTGAAAGGGAGCGTAGGCCGGAGATTAAGCGTGTTGTGAAATGTAGATGCTCAACATCTGCACTGCAGCGCGAACTGGTTTCCTTGAGTACGCACAAAGTGGGCGGAATTCGCGGTGTAGCGGTGAAATGCTTAGATATCACGAAGAACTCCGATTGCGAAGGCAGCTCACTGGAGCGCAACTGACGCTGAAGCTCGAAAGTGCGGGTATCGAACAGGATTAGATACCCT
+
FFGGGGGGGGGGGGGGFGGGGGGGGGGGGGGGGGGGGGGGFGGFGGGGEGGGGGGGGGGGGGGGGGGGGGGGGFGGGGGGGDGFCFGGGGGCFGGGGGFFDGGGGGGGGGGGFEGGGDDGFGGGGGFDE@BFDFGGFGFGGFGGGGEFFGGFFFFEFGGGGGGGECFGGGG:FGGGGGGGFGFGCGGGGG*;EGEEE5CCCF:FGG@E%8@E?CEFGFG@B<EGF:GFEECAF:FAGCCEFFFEGGF?GGCFDCGGFGDGGGG>GGGFEEFF3:GF>@EFDGFGGGGFA3FFDEEFC9CFFFFFGGGGGGFFBGGEGECFGGEEBGGCDGGGFGGGFFGGGGGGGGGGGGFGGGGGGGGGGGGFGGDFF8GGGGGGGGGGGGGGGEGGGEGGGGGGGFGFFGGGGGGGGGGGGGGGGGGFFEGFGGGGGGGCCCCC
@s201 274
TGAGGAATATTGGTCAATGGGCGAGAGCCTGAACCAGCCAAGTAGCGTGCAGGATGACGGCCCTATGGGTTGTAAACTGCTTTTATAAGGGAATAAAGTGAGCCTCGTGAGGCTTTTTGCATGTACCTTATGAATAAGGACCGGCTAATTCCGTGCCAGCAGCCGCGGTAATACGGAAGGTCCGGGTGTTATTCGGATTTCTTGGGTTTAAAGGGAGCGTAGGCCGGAGATTAAGCGGGTTGTGAGATGGAGATGCTCAACATCTGCACTGCAGCGCGAACTGGTTTCCTTGAGGACGCACAAAGTGGGCGGAATTCGTGGTGTAGCGGTGAGATGCTTAGATATCACGAAGAACTACGATTGCGAAGGCAGCTCACTGGAGCGCAACTGACGCTGAAGCTCGAAAGTGCGGGTATCGAACAGGATTAGATACCCT
+
FDFGGGGGGGGFCFFGGGGFFEEGGGGGGGGGGGGGGGGGGGEFGGGGGGGDGDGGGGGGGG7@FGGFCGDG@FDGGGCDFCEF9FGGGGGFGGGFEGFGFG8B,E=BEFGGGGCFGGCFCFGGCCC?FFGGGGGCGFFDF>@@EDE5@FGGG8=FE,@@FGCFC+3<FGGGDEFGG7FEGGGGEE*44CFC2@FCC?:<++,22C<*:,2;>,=)4(1:18*9<4+:B2:**5*)>*FE,CDCA7CC@,@@3,?CA=8@3D@,8,3FAGC5EEECEC63CGGFD8B,,8,5)++CEEEC,,=B+E@CB,?;4GGGEFGFE:DE>F7GFAE9,FFD;FF9E=?==FE7FGGGFBCC,FA?:GGGFF@FE,FF@69FGGGGEGGFCFFDEF@GF9GFBFFE,GGFDGGGGEGGGFFFF<FCFFGGGGGGGGFCCCCC
@s201 275
TGAGGAATATTGGTCAATGGGCGAGAGCCTGAACCAGCCAAGTAGCGTGCAGGATGGCGGCCCTATGGGTTGTAAACTGCTTTTATAAGGGAATAAAGTGAGTCTCGTGAGACTTTTTGCATGTACCTTATGAATAAGGACCGGCTAATTCCGTGCCAGCAGCCGCGGTAATACGGAAGGTCCGGGCGTTATCCGGATTTATTGGGTTTAAAGGGAGCGTAGGCCGGAGATTAAGCGTGTTGTGAAATGTAGATGCTCAACATCTGCACTGCAGCGCGAACTGGTTTCCTTGAGTACGCACAAAGTGGGCGGAATTCGTGGTGTAGCGGTGAAATGCCTAGATATCACGAAGAACTCCGATTGCGAAGGCAGCTCACTGGAGCGCAACTGACGCTGAAGCTCGAAAGTGCGGGTATCGAACAGGATTAGATACCCT
+
FGGGGGGGGGGGGGGFFGGGGGGFCFEGGGGGGGGGGGGGGGGGGGGCGGGGGGGGGGEEEGGGGGFGGFFGGGGGGGGGFFAGGGGGGGGGGGFFGGGGGFFFGGGFEGGGEFBFGGGGGGGFGGFGGGGGGGGGGFGGGGCGG7==FFGGGGGGGGGGGFGGGGGGGDEEGGCGGE7FGGGGFFGG@C*=?CFG<EF$GCF<?F:><-2AF=G?G>2@<>G=F>C5E5F@F7@4FGFEF@FGG<CC@F<<,,<6FAF@0EFC:GFGCGC>GEEE>D+DD?FFAGFB,,AC)F6FC9CGE59GGGEDGGGEDB7CEDEFFCB@)BCF=AFFA8GFCGF@FD<GFFGGGGGF<CGEFDB?7F@7FCDFGFFFA9GGFCCFCCFGGFEFCGGGGGFF8GGGGGGGGGGGGGGGGGGGGGGFFGGFGGF9GFGCC9CC
@s201 276
TGGGGAATATTGCACAATGGGGGAAACCCTGATGCAGCGACGCCGCGTGGAGGAAGAAGGTCTTCGGATTGTAAACTCCTGTTGTTGAGGAAGATAATGACGGTACTCAACAAGGAAGTGACGGCTAACTACGTGCCAGCAGCCGCGGTAAAACGTAGGTCACAAGCGTTGTCCGGAATTACTGGGTGTAAAGGGAGCGCAGGCGGGAAGACAAGTTGGAAGTGAAATCCATGGGCTCAACCCATGAACTGCTTTCAAAACTGTTTTTCTTGAGTAGTGCAGAGGTAGGCGGAATTCCCGGTGTAGCGGTGGAATGCGTAGATATCGGGAGGAACACCAGTGGCGAAGGCGGCCTACTGGGCACCAACTGACGCTGAGGCTCGAAAGTGTGGGTAGCAAACAGGATTAGATACCCT
+
FGGGGGGGGGGGGGGGGGGGGGGGGGGGGGGGGGGGCGGFEGGGGGGFEEGGGGGGGGGGGGGGGGGGGGGGGGGGGGGGGGGGGGGGGGGGDFFFGGGGGGGGGGCGGGGGGGGGGGGGFGGGGGGGGGGGGGGGGGGGGEFGGGGGGCGGGGDGGGGDGGGGDFFGGCEEFGGGGGGGGGFDGGFGECCCFGGGCGGGGDEDGFEFFFGGGFF@GFGGCGGGGFFFFDFGFFGFCEFGGFFGGGFFEGDFGFB9?FFFGGGGGGGGGGGG>GC=GGGGGF9GGCDGGFGGGGGGGGGGFGDGFGGGGGGGGGFEGGGGGGGGGGGGGFGFFE<FDGGFCFGGGGCGGGGGGGGGGGGGGFGGGGGGEDGGGGFGGGGGGGGGFGGGGGGGGGGFGGGEFFGGGGGGGGGCCCCC
@s201 277
TGGGGAATATTGCACAATGGGGGAAACCCTGATGCAGCGACGCCGCGTGGAGGAAGAAGGTCTTCGGATTGTAAACTCCTGTTGTTGAGGAAGATAATGACGGTACTCAACAAGGAAGTGACGGCTAACTACGTGCCAGCAGCCGCGGTAAAACGTAGGTCACAAGCGTTGTCCGGAATTACTGGGTGTAAAGGGAGCGCAGGCGGGAAGACAAGTTGGAAGGGAAATCCATGGGCTCAACCCATGAACTGCTTTCAAAACTGGTTTTCTTGAGTAGTGCAGAGGTAGGCGGAATTCCCGGTGTAGCGGTGGAATGCGTAGATATCGGGAGGAACACCAGTGGCGAAGGCGGCCTACTGGGCACCAACTGACGCTGAGGCTCGAAAGTGTGGGTAGCAAACAGGATTAGATACCCT
+
5CFGGFEFD9F<@FFGGGGCFE@FCE8FGGGGDFGGGG7FGGD7FFG=CF:FDGDFGGGFGGDFF<@4==<,CFFGGGGA8EFGGF,AFGC@8<BFBGGFDCFGGDGGGGCF,,BBC,,,CFCE7B>DFDFFGG,4FCGGGD<FE7CB<*>FCFC>F<FFFC,<,,6<<=CE@;CC*<*2,?:FDC2C<:;1BC<977<*/)C;6:FGD2;C@F6*,*>3,AD<4C@96,8@6,>,CFF@+:,:GGGFFD<0,9B6,,9DFEF8GF@DGGGFDGEAFA98FFFGGGEEEFFBFDCCC==EFACGFF@@>CGFFDGGFFCGGGEEGGFFGCCFCE@FEFEEECGGGFF@@GGGGCFGEF<<FD:8GGF7GDFEF<<FGEGFF>GFGGGF;@GGGGGFF9GGGGGGGGGGGGGCCCCC
@s201 278
TGAGGAATATTGGTCAATGGGCGAGAGCCTGAACCAGCCAAGTAGCGTGCAGGATGGCGGCCCTATGGGTTGTAAACTGCTTTTATAAGGGAATAAAGTGAGTCTCGTGAGACTTTTTGCATGTACCTTATGAATAAGGACCGGCTAATTCCGTGCCAGCAGCCGCGGTAATACGGAAGGTCCGGGCGTTATCCGGATTTATTGGGTTTAAAGGGAGCGTAGGCCGGAGATTAAGCGTGTTGTGAAATGTAGATGCTCAACATCTGCACTGCAGCGCGAACTGGTTTCCTTGAGTACGCACAAAGTGGGCGGAATTCGTGGTGTAGCGGTGAAATGCCTAGATATCACGAAGAACTCCGATTGCGAAGGCAGCTCACTGGAGCGCAACTGACGCTGAAGCTCGAAAGTGCGGGTATCGAACAGGATTAGATACCCT
+
CFFGGGGGGGGGGGGGGGGGGGGGGGGGGGGGGGGGGGFGGGGGGGGECGGGGGGGDFGGGGGGGGGGDGGGGGFGGGGGGGGGGGGGGGGFGGGGGGGGGGFFGGGGGGE9FGGGGGGGGGF?9FGGGGGGFGGFGFG,DFC+>8C8BFFAC,D@FFGF?FF<B8FFGGGFFFFGDE**?<FDFGGGGGGD9FFECC?FFFGFF1<F>FCF@<75;(2.2C96<DC;@=7/CGC=E><EFG>AE<EFGF@F:F?D7>F17FFFGFF2FB79:@>E>DE?FDFFFBDF?GGGFF>BGFCCGGGCECGGECF>>8GGEGGDACEE9EE9GFF=FGF@,<,9GGGGGGFGFGGGGEGGEGF7GGGFCAEFF8AGGGGGGGGGGGGGGGGGGGFGGGGGGFGGFDGGGFFEGFGGGGGGGGFFGGGFFGGGGGGCCCCC
@s201 279
TGAGGAATATTGGTCAATGGGCGAGAGCCTGAACCAGCCAAGTGGCGTGCAGGATGACGGCCCTATGGGTTGTAAACTGCTTTTATAAGGGAATAAAGTGAGCGACGTGTCGCTTTTTGCATGTACCTTATGAATAAGGACCGGCTAATTCCGTGCCAGCAGCCGCGGTAATACGGAAGGTCCGGGCGTTAACCCGATTTATTGGGTTTAAAGGGAGCGTAGGCCGGAGATTAAGCGTGTTGTGAAATGTAGGGGCTCAACCTCTGCACTGCAGCGCGAACTGGTTTCCTTGAGTACGCACAAAGTGGGCGGAATTCGTGGTGTAGCGGTGAAATGCTTAGATATCACGAAGAACTCCGATTGCGAAGGCAGCTCACTGGAGCGCAACTGACGCTGAAGCTCGAAAGTGCGGGTATCGAACAGGATTAGATACCCT
+
EFFCFGFGGGGGGGGFFFGGGGGGGGGGGFGGGGGGGFGGDFCFGGGGGEGDGGGGGGGGGEC<FFGCEFCEGGFGGGGGFEFFGGFC9EG<FCFFGGGAFFFGGGGGGGGCCCGGG,@<BEGFFGFAFFFGGGGGGCGGGGGGGCEFGFCC8FGGF9F7CFGGEGGGGG7,<?EGGCE@FGC*<:/11*;*<,*4:ECFFFF<<C0C<CFG75874-C50?C6F7C5=5?1C<C=DGGGGGFG:GGGF@FBFEC?CGGGGFDE;D6AFD7AGCEEEF@?=GFGFB,C?EFF:@+BGGCFGFFCEGGE@BFEDGDGGGGGFEEEAGEFGFE@59GFDEGDDCGGGGGGGGFFGF>@GGF7FCCDGFGGGFFFGGGGGGFGGGGGGGEDGGFGGGFFGGGGGEGGGGGGGGGGGGGGGGGFFGGFGGGGGGGCCCCC
@s201 280
TGAGGAATATTGGTCAATGGGCGCGAGCCTGAACCAGCCAAGTAGCGTGCAGGATGACGGCCCTATGGGTTGTAAACTGCTTTTATGCGGGGATAAAGTGTGGGACGTGTCCCATATTGCAGGTACCGCATGAATAAGGGCCGGCTAATTCCGTGCCAGCAGCCGCGGTAATACGGAAGGTCCGGGCGTTATCCGGATTTATTGGGTTTAAAGGGAGCGTAGGCCGGGGATTAAGCGTGTTGTGAAATGTAGGGGCTCAACCTCTGCACTGCAGCGCGAACTGGTTTCCGTGAGTACGCACAAAGTGGGCGGAATTCGTGGTGTAGCGGTGAAATGCTTAGATATCACGAAGAACTCCGATTGCGAAGGCAGCTCACTGGAGCGCAACTGACGCTGAAGCTCGAAAGTGCGGGTATCGAACAGGATTAGATACCCT
+
CFGGGGGGGGFFGGGGGGGFGGGGGGGGGGGGGGGGGGGGGGGGGGGGGGGGGGGGFGGGGGGGGGGGGGGGGGGGGGGFGGGGGG9EFGEEGCFGGGEEFGGGFGGGGDFGCBADGGFGGGG8<FFEGGGGGGCFFBF,33FFGGE>FDGFG7FEGC@FGGGC@=CFGGGGFGGGGGGGGG9FGDCCGDCEFG884CF<7DGEFGCEEEG7@FGFGFF@?>3DGC?5E9EF<:E>7F>GFCCE3:=,>9GGGEE@*8GGGGFAF>0<ACGEGGGFBE=E?GGGGGGFD,FG=GGGGGGFFFGGGGGGGGGGGGE7GGCFGGDGBECGFGGFDFGGFGGDECFCGGGGGGGGGGGGGGGGGGGGGGGGGGGGGGGGGGGGGGGGGGGGGGFEGGGGGGGGGGFGGEGGGGGGGGGGGGGFFGGGGGGGGGGCCCCC
@s201 19660
TGAGGAATATTGGTCAATGGACGCAAGTCTGAACCAGCCAAGTAGCGTGCAGGATGACGGCCCTCTGGGTTGTAAACTGCTTTTAGTTGGGAATAAAGTGTGGCTCGTGAGCCATTTTGTATGTACCATCAGAAAAAGGACCGGCTAATTCCGTGCCAGCAGCCGCGGTAATACGGAAGGTCCAGGCGTTATCCGGATTTATTGGGTTTAAAGGGAGCGCAGGCGGACCTTTAAGTCAGCTGTGAAATACGGCGGCTCAACCGTCGAACTGCAGTTGATACTGGAGGTCTTGAGTGCACACAGGGATGCTGGAATTCATGGTGTAGCGGTGAAATGCTCAGATATCATGAAGAACTCCAATCGCGAAGGCAGGCATCCGGGGTGCAACTGACGCTGAGGCTCGAAAGTGCGGGTATCAAACAGGATTAGATACCCT
+
GGGGGGGGGGFGGGGGGGCFGGGGGGGFGGGGGGGGGGFGGGGGGGGGGGFGGGGGGFGGGGGGGGGGGGGGGGGGGGGGGGFGGGGGG8CEGGGGGGCGGGGGFG7:FGCFFGFFADGGFGGGGGFEFGGFGFGGGGGG8DFG7FFCFFEFFGGGGAFGGGGGEGEDGEEGGGGGGGGGGFGG;FCFEC.(FAFGE5=FC7FB<FFG?FFC;FDCGFGF@E=8CGC7CGFGGGGB@>F9GFGGGGF@::>ECGFDGGEFEGF8EFFFGFF8FA,GFD=DGFFEEGGGEFEFFGFDGGGGFDFDEDCB?CGE9GFCGGGFFCEC>GGFFEECGGGF>,CAGFGFFCACGFEGFGGFGF?@+E@FFFEE8GDFE@7GGGGGGGGEGGGGGGFGGGGGGGGGGGGGGGGGGGGFGGGGGGGGGGGGGGFFGGGCCCCC
@s201 20782
TGGGGAATATTGCACAATGGGGGAAACCCTGATGCAGCAACGCCGCGTGAGTGAAGAAGTATTTCGGTATGTAAAGCTCTATCAGCAGGAAAGAAAATGACGGTACCTGACTAAGAAGCCCCGGCTAACTAAGTGCCAGCAGCCGCGGTAATACGTAGGGGGCAAGCGTTATCCGGATTTACTGGGTGTCAAGGGAGCGTAGACGGTTTTGCAAGTCTGAAGTGAAAGCCCGGGGCTTAACCCCGGGACTGCTTTGGGAACTGGAGAACGAGAGTGCAGGAGAGGTAAGTGGAATTCCTAGTGTAGCGGGGAAATGCGTAGATATTAGGAGGAACACCAGTGGCGAAGGCGGCTTACTGGACTGTAACTGACGTTGAGGCTCGAAAGCGTGGGGAGCAAACAGGATTAGATACCCT
+
FF,CFGGG@GGGGGGFFGFGGGGGGGFEGFGGGFGGGGGGCFE:CEFFFG,6EFFGFGCCDEEFGGE7=FFFGFGGGGGAFFCG,BF<D:EE<,AFFC<DCFG:FGGGG8,AFFCEGFFFFECCEEGEAFA,,3,E9,8FD,:=B7+CEED;=CCB9FGC:FG*<**=<F7CFEEEG@@CEF,FFG6?*+?,=<<::EB8CCEC<;*;:F-0:73=CC>;<@,@F:>>EFCGGF::-FEFF=CEFGFFF8>,BB357,,7,>:,+<CFC,DFDE>==?9E,C,=E9E?E,EEBEE8F9FAGGCEAC>EF?FB@EGEDFGFC8CF9GGCDFEB:EFFECECDGGGGFEGGGGGGDFGDDGFEGFFCGGGGGFGGGGGGGGGGGGFGGGGGFGGGGFGE<FFDGGGGGGGGGGCCCCC
@s201 283
TGAGGGGTATTGGTCAATGGGCGAGAGCCTGAACCAGCCAAGTAGCGTGCAGGAAGACGGCCCTATGGGTTGTAAACTGCTTTTATAAGGGAATAAAGTGAGCCTCGTGAGGCTTTTTGCATGTACCTTATGAATAAGGACCGGCTAATTCCGTGCCAGCAGCCGCGGTAATACGGAAGGTTCGGGCGTTATCCGGATTTATTGGGTTTAAAGGGAGCGTAGGCCGGAGATTAAGCGTGTTGTGAAATGTAGACGCTCAACGTCCGCACTGAAGCGCGAACTGGTTTCCTTGAGTACGCACAAAGTGGGCGGAATTCGTGGTGTAGCGGTGAAATGCTTAGATACCACGAAGAACTCCGATTGCGAAGGCAGCTCACTGGAGCGCAACTGACGCTGAAGCTCGAAAGTGCGGGTATCGAACAGGATTAGATACCCT
+
FFG@FGGGGGGGGGGGGGFGGGGGGGGGGGGGGGGGGGGGGGFGGGEFGGGGGGGGGGGGGGGGGGGGGGGGGFGGGGGFFCEGGGCGGGGFGGGGGGGGGFGFGGGGGGGGGGGGFGGGGGGGGGGGGGGDFGFEFGGGGGGGG+@ADFGGGGGGGGGDFGGCCEGGGGGGFG7>*>:::?9<:FE7<C8EFFFEGGGG+2FCCCF75$?CBCE4C;EE?CDC<7GFB=CG?F79E7EFGGFFFCGGGFE@>CEFCA>>CCEFGGGGFD<#@GEB>C?E>FFGF,FD=3FGDFEFGGGGDAD8GGGGGGFDDCCB7GGFGGGGFFB>D@<,,FGDCFDCGDGFED,GGGFGFFFECGDEFGGFF99GGGGGGGFE<<EECGGGGFFGGGGGGFGGGGEF<CFFGGGGGGGGGGGFGGFEFGGGFGGGGFGCCCCC
@s201 24506
TGGGGAATATTGCACAATGGGGGAAACCCTGATGCAGCGACGCCGCGTGAGCGAAGAAGTATTTCGGTATGTAAAGCTCTATCAGCAGGGAAGATAATGACGGTACCTGACTAAGAAGCTCCGGCTAACTACGTGCCAGCAGCCGCGGTAATACGTAGGGGGCAAGCGTTATCCGGATTTACTGGGTGTAAAGGGAGCGTAGACGGCAAGGCAAGTCTGATGTGAAAACCCAGGGCTTAACCCTGGGACTGCATTGGAAACTGTCTGGCTCGAGTGCCGGAGAGGTAAGCGGAATTCCTAGTGTAGCGGTAAAATGCGTAGATATTAGGAAGAACACCAGTGGCGAAGGCGGCTTACTGGACGGTAACTGACGTTGAGGCTCGAAAGCGTGGGGAGCAAACAGGATTAGATACCCT
+
FFGGGFFFGGFGGGGGGGGGGGGGGGGGGFFGGGGGGFGGGGGGGGGGGGGGGGGFGEFGGGFFGGCFFFGFFGGFGGEGFFGGGGGGGGGGGGFGGGGGGGGGGGGGGGGGDGGGGGGDGGGGEGGGGGGGGGGGGGGFFCFGGDEDFEFGGGFGGE:FGGGGGGGGEGG>G9CFCF<GGG>GFGGGF9FGGGG=CEGGGG4,<>*FFFFGGGFD@EFFGGGGGGCF:CDFGGGGGGGGGGDE<FGDFFGFDGGGF@C=FC3AABFF@8FFDC6G?GGFDE9GG8GFEGGGFGFA8<FGFFEC>DCDFCEFCEFCGGGGGGGGGFFGGGFE@FF<FEEEFGFFGGGGGGGGGGGFDGGGGGGFFFFGGFFGGGGFFGGGGFFF@7GGEGGFEDFF<<AFGGGGGGGGGGFCCCCC
@s201 21183
TGAGGAATATTGGTCAATGGACGAGAGTCTGAACCAGCCAAGTAGCGTGCAGGATGACGGCCCTATGGGTTGTAAACTGCTTTTATAAGGGAATAAAGTGAGTCTCGTGAGACTTTTTGCATGTACCTTACGAATAAGGATCGGCTAATTCCGTGCCAGCAGCCGCGGTAATACGGAAGGTCCGGGCGTTATCCGGATTTATTGGGTTTAAAGGGAGCGTAGGCCGGAGATTAAGCGTGTTGTGAAATGTAGATGCTCAACATCTGCACTGCAGCGCGAACTGGTTTCCTGGAGTACGCACAAAGTGGGCGGAATTCGTGGTGTAGCGGTGAAATGCTTAGATATCACGAAGAACTCCGATTGCGAAGGCAGCTCACTGGAGCGCAACTGACGCTGAAGCTCGAAAGTGCGGGTATCGAACAGGACTAGATACCCT
+
E@FGFGGGFGGGGGGGGC@EFFFGGGGGGDGGGGGGGGGCGFGGGFDBF7FGDGCECFCFFGGGGGGGGGGGDFGGGGGFGACGGF<FCFGFG8A9CCEFCFEFGGGGGGGFG9FFFFGGGDGGGGGGGCGGGGGFGGGGFDEEEGGGFGGGGGGGGGGGGFG8FECFGCEGG9CGECEGFEGGGGGGEGC;CFECEGE<FGDC?F<>C,<5>:E;GEE9@7=EC;EDFDF:GFEA>/FEFBCF<@FCFC@:9,5,,A@9<CF)B@<F3<C>GGEECFAD?CGGFD7FCFA<:>=BCB=ACFFCFEECB,949,7EGGFGEA@+5GGGGGF?EFACCFCGGGFGEGGGGDGF8BCEC@ECF@C?FFCGE8GGDGGFACCDGGGGGF@F,FBFGGGGDGGGGEDFGFFBGGGGGGGGGFFEGGGGFGGGGGGCCCCC
@s201 25205
TGGGGAATATTGCACAATGGGGGAAACCCTGATGCAGCGACGCCGCGTGAAGGAAGAAGTATCTCGGTATGTAAACTTCTATCAGCAGGGAAGCTAATGACGGTAACTGACTAAGAAGCCCCGGCTAACTAAGTGCCAGCAGCCGCGGTAATACGTAAGGGGCAAGCGTTATCCGGATTTACTGGGGGTAAAGGGAGCGTAGGCGGCGGAGCAAGTCAGAAGTGAAAGCCCGGGGCTCAACCCCGGGACGGCTTTTGAAACTGCCCTTCTTGATTTCAGGAGAGGTAAGCGGAATTCCTAGTGTAGCGGTGAAATGCGTAGATATATGGAGGAACACCGGTGGCGAAAGCGGCTCTCTGGTCTGTAACTGACGCTGAGGCTCGAAAGCGTGGGGAGCAAACAGGATTAGATACCCT
+
@FCC7CEGGEG,@FA<EFFFEFECCE<<@FCFGGF9AF>>F+:+@BEF:FFGCCF=EC,CC95,C<,8BFC<DFFDFFGAC,CEFF,B=CFFC?F9E9<FGG>FF+:@EFEEFGECGFD=+FF:@7=FCCF8D@BFG9,>A83FGB7@*>>;,,8<>,63:C7C7:FCFECC@BEGE<FFGG?CCG#=)?9<CDF<<642*:55B:?DEEECC;?=<,@B,@09D4AC7CGGGGE:-*1@1+:;F@8@+8:,<CE9GGF?EDF>8FB,?E?<7?@:,FEA9FEFFCB+DF9CE>A>8CGFGFDGAC7GFGGFC@?+DC,GFBB@EE:,C,CC:GGGGGGFF:GFF<CBF7GGGEAFCFFGFGGGFFC:EGF:GF8GGF@FC,GGGGGGGEEGFEFF8EECFFFGGGFFGFEBCCCC
@s201 287
TGGAGAATATTGCACAATGGAGGAAACTCTGATGCAGCGACGCCGCGTGAAGGATGAAGTATTTCGGTATGTAAACTTCTATCAGCAGGGAAGAAAATGACGGTACCTGACTAAGAAGCCCCGGCTAACTACGTGCCAGCAGCCGCGGTAATACGTAGGGGGCAAGCGTTATCCGGATTTACTGGGTGTAAAGGGAGCGTAGACGGCACGGCAAGCCAGATGTGAAAGCCCGGGGCTCAACCCCGGGACTGCATTTGGAACTGCTGAGCTAGAGTGTCGGAGAGGCAAGTGGAATTCCTAGTGTAGCGGTGAAATGCGTAGATATTAGGAGGAACACCAGTGGCGAAGGCGGCTTGCTGGACGATGACTGACGTTGAGGCTCGAAAGCGTGGGGAGCAAACAGGATTAGATACT
+
FFGGGGGGGGGGGGGGGGFFGGGGGGGGGGGGGGGGGGGGGGGGGGGFGGGGGGGGGGGCFCAFGGGGGGGGGGGGGGGGGGGGGGGGGGGFGGGGGGGGGGGGGGGGGGGGGGGGGGGGGGGGGGGGGGGGGFFGGGGGGGGGEGGGEGGGGGGCFFEGGGGGGGFGGGG@GGGGGGDGGG+GGGGGEFGGGGGFEEGGGG>DEGG=EGGGGGGFFBCFF>CCFFGFGCCEGGGC@>GF:@DGGGGFFFFGGGEF?CFDFGFGGGDECGFGGGGGGCGGDFDGE9FEEGFCGDGGFDEA@B=GGGGGGGGFFGGEEGGGGGGFFDGGGFGGEEEDEGGGGFGGGCDGGGGGGGGGGGGGGGGFGGGGGF@GGGGGGGGGGGGGGFC@EAGGGGGGFFFFGGGGGGGGGCCCCC
@s201 20227
TGAGGAATATTGGTCAATGGACGAGAGTCTGAACCAGCCAAGTAGCGTGCAGGATGACGGCCCTATGGGTTGTAAACTGCTTTTATGCGGGGATAAAGTGGGCCACGCGTGGTCTTTTGCAGGTACCGCATGAATAAGGACCGGCTAATTCCGTGCCAGCAGCCGCGGTAATACGGAAGGTCCAGGAGTTCTCCGGATTTATTGGGTTTCAAGGGAGAGCAGGCCGTAGGCTAAGCGTGCCGTGAAATACCGTCGCTCAACGGCGGCCGTGCGGCGCGAACTGGTCTACTTGAGTACGCGGGACGGTGGCGGAATTCGTGGTGTAGCGGTGAAATGCCTAGATATCACGAAGAACTCCGATTGCGAAGGCAGCTGACGGTAGCGCAACTGACGCTGAGGCTCGAAAGCGCGGGTATCGAACAGGATTAGATACCCT
+
CEAFGGFGGGGGGGGGGGGGGDEGGGGGGGGGGGGGGGGGGFGGGGGGGGGFGGGGGGGGCEF@FFEFFGGGG9BCFFGGGGGGGGGGG7FDC@FFECGFGGGFFFEE:>:CGFGGGGDGGGFFF9>8BCEEFF9@FFF9FFEGGEGFGCFC>BCGCFFEGCC,<CFGGGDGFFGGGGG*<,<?22*=,8,7<EGDGE8CE9FFFG3&C#0A??EG>)*7:FGE5A(GF<EEGEF7CDE>CC+F?5+3<2CFB*9F/=12CGGGGEDEF8FEC>+CCC8<6FGFFAFF=>9FF@+>@CCB3+,F=+GGGFFFE8GEGGFF?,C+AEC9C,B,GGGFDAC@?,<B=4=7FGGEEFCGGFF:+?@BAEFFF@AFGGGFFGGGGGGGGEFF@C,GGG@F8GGGGFFCEEGGFCEFGGCGCFEECCGGGGGGGGGCCCCC
@s201 23694
TGAGGAATATTGGTCAATGGACGAGAGCCTGAACCAGCCAAGTAGCGTGCAGGATGACGGCCCTATGGGTTGTAAACTGCTTTTATAAGGGAATAAAGTGAGTCTCGTGAGACTTTTTGCATGTACCTTATGAATAAGGACCGGCTAATTCCGTGCCAGCCGCCGCGGTAATACGGAAGGTCCGGGCGTTAGCCGGATTGATTGGGTTTTAAGGGAGAGTAGGCCGGATATTAAGCGCGTTGTGAAATTGAGACGCTCAACGTCTGCACTGCAGCGCGAACTGGTTTCATTGCGTACGCACAAAGTGGGCGGAAGTCGTGGTGTAGCGGTGAAATGCTTAGATATCACGAAGAACTCCGATTGCGAAGGCAGCTCACTGGAGCGCAACTGACGCTGAAGCTCGAAAGTGCGGGTATCGAACAGGAGTAGATACCCT
+
EFGGGGGGGGGGGGGGGFEE,CFG7CFCFE,EFGGF8F<AFAFFGGGECFDAGEDGFGGGDEG<<AGGGGE>CFGGGGFG,,BFGG9FGGDCFFGGGDGC<BEGFGGGGGGEFFGFFC7=F,@FBAFAFGGGGFGGDGFDFEGEEC>DF9DFFFC@FFD+++:C:8*@B*@23DFEEGDEFGGGEFGD:CF'57CC=,<$;=<GGF9C5$6?<F=CC#B=(:8+3:ED%EGFG=C,DGGGF<#F>C?2##9<A96$;CEGFEGGGFD@<@<=#B3:E09=6B:,,B<B+=+6*DGFEFFAGFFGGGGF7=994++8GDF<E=CC=CFA?GGGFE,8EC,EE8C,EFCFGGFFFC@8,,E?7GGGGGGGGGECE6,GGFGGGGGFGFECFCBGGGDFFCGGGGGF@GF:FFEFGGGGGGFF<EFF9<GFGCGCCCC<
@s201 20101
TGAGGAATACTGGTCAATGGGCGAGAGCCTGAACCAGCCAAGTAGCGTGCAGGATGACGGCCCTATGGGTTGTAAACTGCTTTTATAAGGGAATAAAGTTTGAGTCGTGACTCATTTTGCATGTACCTTATGAATAAGGACCGGCTAATTCCGTGCCAGCAGCCGCGGTAATACGGAAGGTCCGGGCGTTATCCGGATTTATTGGGTTTAAAGGGAGCGTAGGCCGCAGGTTAAGCGTGTTGTGAAATGTAGGGGCTCAACCTCTGCACTGCAGCGCGAACTGGCTTGCTTGAGTACGCACAACGTGGGCGGAATTCGTGGTGTAGCGGTGAAATGCTTAGATATCACGAAGAACTCCGATTGCGAAGGCAGCTCACGGGAGCGCAACTGACGCTGAAGCTCGAAAGTGCGGGTATCGAACAGGATTAGATACCCT
+
FGFGGGGGGGGGGGGGGGFFFGGGGGGGGGGGGGGGGFFGGGGGGGGFGGGGGGGGCF:FFFGGGGGGGGGEGGFGGGGG9EEGGGGGGGGGGGFFGGGGGGFGFGGGGGGFGGGGGGGGGGGGGGGGGGGGCFGFGGGFFFGGGGGGGGGGGGGGGGGGGGGGGGGEGEFFFGGGGGDCGGGG<GGDFCFGGGGGGGGGCEFBBFFBG;8<CCFAGFGGFFGGGGGDGGFGGGGDGEGFFGGGGGGDGFFFFGGDEGFCFFFCFGCFGGGB?GFG>G9GFCGGGFC99FFGFGEF=ABCFGDGFCGGCCGGFFDGGGGGGGGEFFCFFGE9FFGFDDGGGGGFGGGGF9EE=FCGEDCGGGGGGFGGGGGGF?GFEFFGGGGGGGFGGGGGGGEGFC@,FGGFEGGGGGGGGGGGGFEFEF<GGGGGGGGCCCCC
@s201 25353
TGAGGAATATTGGTCAATGGGCGAGAGCCTGAACCAGCCAAGTAGCGTGCAGGATGACGGCCCTATGGGTTGTAAACTGCTTTTATAAGGGAATAAAGTGAGCCTCGTGAGGCTTTTTGCATGTACCTTATGAATAAGGACCGGCTAATTCCGTGCCAGCAGCCGCGGTAATACGGAAGGTCCGGGCGTTATCCGGATTTATTGGGTTTAAAGGGAGCGTAGGCCGGAGATTAAGCGTGTTGTGAAATTCTGTCGCTCAACGGGAGACGTGCGGCGCGAACTGGTCCACGTGAGTACGCGGGACGTTGGCGGAATTCGTGGTGTAGCGGTGAAATGCTTAGATATCACGAAGAACTCCGATTGCGAAGGCAGCTGACGGTAGCGCAACTGACGCTGAGGCTCGAAAGCGCGGGTATCGAACAGGATTAGATACCCT
+
FGGGGGGGGGGGGGGGGGFCFGGGGGGGGGGGGGGGGGGFGFFGGGGGGGGGGGGGGGGEEFGGGGDGGGGEGGGGFGGGGGGGGGGG9FGFFGFGCFFFGGGGGGD<FFC=DFGGGG@95CFGGGGGFEEFGFCGFFGGG<7>CCFGGGGG83+CFDFGG@C7FCFEGG7EF9FEG@@:-FFFG@5FF<#;CEFGA?FC7A,>CCFGGGC9<:<FE3FF4??E5;2#+</8C<EAGFGFCFGFFGFFGCDF@@FFCC<3<<:$B>5F:GGGFFFG;CEEFFFCC:FF@DEF:FC=EF@F8@GGGEGGGGFED8EGGGGGFFFB9B?4CFFF@CAGGFGGGGGGGGGGFFB9DF@,@GFFFC@7GGFFAEDGGGGGEGGGDGEGGFFFCDGGGGGGGGGGGGGFGGGGGGGGGGGGGGGGGGGGFFCGGGGCCCCC
@s201 292
TGGGGAGTATTGCACAATGGAGGAAACTCTGATGCAGCGACGCCGCGTGAAGGATGAAGTATTTCGGTATGTAAACTTCTATCAGCAGGGAAGAAAATGACGGTACCTGACTAAGAAGCCCCGGCTAACTACGTGCCAGCAGCCGCGGTAATACGTAGGGGGCAAGCGTTATCCGGATTTACTGGGGGTAAAGGGAGCGTAGACGGCACGGCAAGCCAGATGTGAAAGCCCGGGGCTCAACCCCGGGACTGCATTTGGAACTGCTGAGCTAGAGTGTCGGAGAGGCAAGTGGAATTCCTAGTGTAGCGGTGAAATGCGTAGATATTAGGAGGAACACCAGTGGCGAAGGCGGCTTGCTGGACGATGACTGACGTTGAGGCTCGAAAGCGTGGGGAGCAAACAGGATTAGATACCCT
+
EFFGGGGGGGGGGGGGGGGGGGGEGGGGGGGGGGGGGGGEFEGGGGGGGDGGGGGGGFFFGFCFGDGGGGGGGGGGGGGGGGGGGGGGGGFG7EFGGGGGGGGGGGGGGFGGGGGGGFFGGEGGGGGGGGGGGGDGFGGGGFGGGGEFFFFCFFFF>;GGGGEGFG<F=EG>GGEGG@FFEGGGGG:C<@CFGGGFGGGCDGGGGECCEEEGGEGFC:F9FA7EF6FFGGGEG,FFCF7GEGGEFGGEFFGDC<DACGGFDDFFFGCGGGGG=FCGEGGF8<FGGGGGGGGFGGGFEFF9GGGGFGEFGFGFC:FEFE9FE=GGGGGGFDGGEGFGD<GGECGGGGCGGGGGGGGGGDGGGGGGGGFGGFFGGFCGGGGGGGGFF@GGGGGGGGGGGGGGGGGGGCGGGGGCCCCC
@s201 25099
TGAGGAATATTGGTCAATGGGCGAGAGCCTGAACCAGCCAAGTAGCGTGCAGGAAGACGGCCCTGTGGGTTGTAAACTGCTTTTATAAGGGAATAAAGTGAGCCTCGTGAGGCTTTTTGCATGTACCTTATGAATAAGGACCGGCTAATTCCGTGCCAGCAGCCGCGGTAATACGGAAGGTCCGGGCGTTATCCGGATTTATTGGGTTTAAAGGGAGCGTAGGCCGGAGATTAAGCGTGTTGTGAAATGTAGACGCTCAACGTCTGCACTGCAGCGCGAACTGGTTTCCTTGAGTACGCACAAAGTGGGCGGAATTCGTGGTGTAGCGGTGAAATGCTTAGATATCACGAAGAACTCCGATTGCGAAGGCAGCTCACTGGAGCGCAACTGACGCTGAAGCTCGAAAGTGCGGGTATCGAACAGGATTAGATACCCT
+
FGGGGGGGGGGGGFGGGGG8FFGGGGGGGGGGGGGGGGGG<EFFFGGEGGGGGGGGGGEFFEGF@FDGGGDEGGGGGGGGGCGGGGFGGGGGF<,FGGGGGGGFEGCGCFCFGGGGFGGGFGGGGGGGGFDFGGGFGGGGFDEGGGGFCEGGGGGGGGCFGGFGDDFD@**:,3>CFF7CFFG*><?CCEEGCGG?D5FEG7:FFF<;F8<27<?)G?FDEE8CFGDCEEFG<CF?C>E7CGGG;>?9GF?FFGFCGGG@GFGGFFFGFFF>@C=>>EE=GFFF8GFF?FGGFCEFC<8E=,EEF7GGGGGGFE8GCCFFGGGGFGGGEGFFGFFEC<ECGGGCGFGGGGGGFCEDGFFCEGGGFAGGGGFFCGGGCGGF7GCGEE<DGGGGGBGGGGGGGGGFFGGDGGGGGGGGGGFEFFGGGGGGGGGCCBAC
@s201 294
TGGGGAATATTGCACAATGGGGGAAACCCTGATGCAGCGACGCCGCGTGGAGGAAGAAGGTCTTCGGATTGTAAACTCCTGTTGTTGGGGAAGATAATGACGGTACCCAACAAGGAAGTGACGGCTAACTACGTGCCAGCAGCCGCGGTAAAACGTAGATAACAAGCGTTGTCCGGAATTACTGGGTGTAAAGGGGGCGCAGGCGGGCATGCAAGTTGGAAGTGAAAACTATGGGCTTAACCCATAGCCTGCTTTCAAAACTGCGTTTCTTGATGAGTGCGGGGGTAGGCGGAATGCCCGGTGTAGCGGTGGAATGCGTAGATATCGGGAGGAACACCAGTGGCGAAGGCGGCCTACAGGGCACCAACTGACGCTGAGGCTCGAAAGCATGGGTAGCAAACAGGATTAGATACCCT
+
F8CFFGGGGFGGGGGFFGFFFGGGGGFGGGGGGGGGGGGG:FFGGGG+@FGGGDFGGGGGFCCCGGECFG<AEEFGFGGGGEFE??FEEGGGGGGDGFAFCFD+>CDBAF@FG8FFFF@FBFD7C:@<FCGGDAFCFDGGGGGGEE7>*<<FFFG<CE*@,7CC2,,8**1:FFCBFCF%<B=F,?8@4/;$67=CC6C899#<F%C#;C<<EC:C@FC7CCDCF5@8$,8-D589DFFAFF>4,8C>7GGFFGEF9C7GCE@7D:,:6>97*,,:C+@8+D,<GGGFECE@4,>7GFEFE?DGAC8EAEGFC@EE6GF?,@+CGGGEDFGGEGFFFFFEEGFEFFCGGGGGGGGGGGGGFFF8FF@GBB;F<EGF?GGFFEFEFCGGFFFCGFCFFFFFCFGGGFE9CE@<CCCB
@s201 295
TGAGGAATATTGGTCAATGGGCGAGAGCCTGAACCAGCCAAGTAGCGTGCAGGATGACGGCCCTATGGGTTGTAAACTGCTTTTATAAGGGAATAAAGTGAGCCTCGTGAGGCTTTTTGCATGTACCTTATGAATAAGGACCGGCCAATTCCGTGCCAGCAGCCGCGGTAATACGGAAGGTCCGGGCGTTATCCGGATTTATTGGGTTTAAAGGGGGCGTAGGCCGGAGATTAAGCGTGTTGTGAAATGTAGATGCTCAACATCTGCACTGCAGCGCGAACTGGTTTCCTTGAGTACGCACAAAGTGGGCGGAAGTCGTGGTGTAGCGGTGAAATGCTTAGATATCACGAAGAACCCCGATTGCGAAGGCAGCTCACTGGAGCGCAACTGACGCTGAAGCTCGAAAGTGCGGGTATCGAACAGGATTAGATACCCT
+
FGFGGGGGGGGGGFGGGGGGEFGGGGGFGGGGEFGGGGFGFFFEGGGGGCFFGGGGGFGCFCEGGGFFAFDGGGGGGGGGFGGEFGGFFGGG=FG<EFGGGGCD@FGGGGGGFGCGGFGGGFGGCEFGGGGGGGGGGGGGGDCCE+3BFCGFEFFFFGGGGGGFGGGGGGGFFF>F:BCE>D9FEG?FE=GCCCFE<CCFG=CC@FC*:3?>6:C37;CD@C>:9DC05>F?@CE=F4<6;9E=<CG?47/97F>@.,9@;<G>CD>=BF<AFF>GECD8GFD@,8>BDFAG=FECC>85,56,C++GECC96++EB=DFGFDGBFCGGGGGGGFGGFGGFFF=FC6@DGDF:@>:GFGGGGGGGGFDA8FFFEEEGGGFGCCFEEFGCEEEGCFEGGGFCFFGGEGFGEGGGGGCEFFGGGGGGGGGGGGCCCCC
@s201 296
TGAGGAATATTGGTCAATGGGCGAGAGCCTGAACCAGCCAAGTAGCGTGCAGGATGACGGCCCTATGGGTTGTAAACTGCTTTTATGCGGGGATAAAGTGTGGGACGTGTCCCATATTGCAGGTACCGCATGAATAAGGCCCGGCTAATTCCGGGCCCGCCGCCGCGGTAATACGGAATGTCCGGGTGTTATCCGGTTTTATTGGGGTTAGAGGGAGCGTAGGCCGAGCCGTAAGAGTGTGGTGAAAGGTCGGGGCTCAACCTGGGCACGGAAGCGGGAACTGGGGGGCTTGAGTGCACGGGAGGAAGGAGGAATTCGTGGTGTAGCGGTGAAATGCGTAGATATCACGAAGAACTCCGATTGCGAAGGCAGCGTTCCGTAGTGAAACTGACGCTGAAGCTCGAAAGCGTGGGTATCGAACAGGATTAGATACCCT
+
EF@DGFGGGGGG9CEFFGGGGGGG@F+FFGGGC<FFGF:ECFF,CFGCECFEEFFGGGG>6@CFF@E,,E,>CFFA?F,?EFGGF<,5BF7+4+,CF,55,CC7FG@FCEF,8FBB<BFD95=65??+>3=+B=;;,<D=<7>+4>*8;,D,,<F>EEG:*4*C:/*<<<BF,+*=E<*,7B<:EG*:C8FG?+*82*/;:*++<C##/$#332;7C;C5:C3:1/878*=,<26(11<,3@+=<,*1<5:GGGGGGGE>C>,?GB@>C,7:@8+@,B@=>DGF@D3,@A,BBFD:4,+FD?9FF=A4C,FGEFB+==E@F@EB)GGGFEC4,FF==CF@GEA?6,E,F??FFGFBEA5,F?C<EFDFC@@FC+F8,@FEC6,EAGGGGGFCEAEEE:GDGGGGFCGGGGFF@6F,EFGGGGGGGGGGGF<CCCCC
@s201 297
TGAGGAATATTGGTCAATGGGCGGAAGCCTGAACCAGCCAAGTAGCGTGCAGGATGACGGCCCTATGGGTTGTAAACTGCTTTTATGCGGGGATAAAGTGGGCCACGCGTGGTCTTTTGCAGGTACCGCATGAATAAGGACCGGCTAATTCCGTGCCAGCAGCCGCGGTAATACGGAAGGTCCGGGCGTTATCCGGATTTATTGGGTTTAAAGGGAGCGCAGGCCGCCGGGCAAGCGTGTTGTGAAATGCAGTCGCTCAACGTCTGCACTGCAGCGCGAACTGCCCAGCTTGAGTGCGCGCAACGTTGGCGGAATTCGCCGTGTAGCGGTGAAATGCTTAGATATGGCGAAGAACTCCGATTGCGAAGGCAGCTGACGGGTGCGTAACTGACGCTCATGCTCGAAAGTGCGGGTATCGAACAGGATTAGATACCCT
+
EGEGGEGGGGGGGGGECEFFFGGGGGGGGGGGGGGGGGGGGGGGGGGGGGGGGGGGGGGGGGGGGGGGGGGGGGGGGGGGGGGGGGGGGGGG7FFGGGGGFGGGGGGGGGGCGGGGGGGGGGGGGGFEEGGGGGFCFGGGGFFCD@ECFFGGGGGDGGGC:EFE7=FE@FGFCGGGGGDGGF9FEGG5EGGFFGGGGCCC:D5GCFEGGGF92E87;*87:CEG@DDCE8<:::<<GEECFC@GGCFFGFE8<?;EGECCDGGGGGFF@C<*1>:8D?21CCFFC8FF9CFD=GDGGGECDFFEF=GGEEED=>+EEC@FGDCC5C=9DAE;AF,GGFCD?,9@ECECGGGGEC+DFDFF::C@FECF<GGFFF7FGGGGGGGGGGGEGFEGGGFAFGGF@CFCFDGGGGGGGGGFEGGFGGGGGFGGGGFCCCBC
@s201 19742
TGAGGAATATTGGTCAATGGGCGAGAGCCTGAACCAGCCAAGTAGCGTGCAGGATGACGGCCCTATGGGTTGTAAACTGCTTTTATAAGGGAATGAAGTGGGTCACGTGTGACTTTTTGCATGTACCTTATGAATAAGGACCGGCTAATTCCGTGCCAGCAGCCGCGGTAATACGGAAGGTCCGGGCGTTATCCGGATTTATTGGGTTTAAAGGGAGCGTAGGCCGGAGATTAAGCGTGTTGTGAAATGTAGACGCTCAACGTCTGCACTGCAGCGCGTACTGGTTTCCTTGAGTACGCACAAAGTGGGCGGAATTCGTGGTGTAGCGGTGAAATGCTTAGATATCACGAAGAACTCCGATTGCGAAGGCAGCTCACTGGAGCGCAACTGACGCTGAAGCTCGAAAGTGCGGGTATCGAACAGGATTAGATACCCT
+
CFFFGGGGGGGGGGGGGFFGFGGGGGGGGGGGGG@EGGGGGGGFGGGGEGGGGGGGGGGGGFEFGFGGGGGGGGGGGGGGFFCDGGGGGGGGG8FFGGGGGGGGGGGFFGGGGGFGGGGGFCGFFGGGGGGGGGFFGGGGGGEGGGGGGGGGGGCFGGGGGGGGCEGGGGGCGDCGFGFGCF<>FG:C2:<CFFEGGEC@GCG@CF=CC=CCFFGFE>G@F=DFGGGDE<CGFGGFG5GGGGEGCFFGGFC:7DGFGGGGGGGGGGFGGGEFEC8F@E$CFGGGGFEFE,GGFFCFCGFCFC9FGEGGGGFGGGGGGGGBGGGEBDGGGFFAEFGGGGGGGGGGGGDFBEFGFGEDFGGGGGGGFFFGGGGGGGFFGFCGDGGGGGFGGEGGGGGFCGGGGGGGFFGGGEGGGGGGGGGFFGGFFGGGGGGCC@AB
@s201 23280
TGGGGAATATTGCACAATGGAGGAAACTCTGATGCAGCGACGACGCGTGAAGGATGAAGTATTTCGGTATGTAAACTTCTATCAGCAGGGAAGAAAATGACGGTACCTGACTAAGAAGCCCCGGCTAACTACGTGCCGGCAGCCGCGGTAATACGTAGGGGGCAAGCGTTATCCGGATTTACGGGTTGCAAAGGGAGCGTAGACGGCACGGCAAGCCAGATGTGAAAGCCCGGTGCTCAACCCCGGGACTGCATTTGGAACGGCTGAGCTAGAGTGTCGGAGAGGCAAGTGGAATTCCTAGTGTAGCGGTGAAATGCGTAGATATTAGGAGGAACACCAGTGGCGAAGGCGGCTTGCTGGACGATGACTGACGTTGAGGCTCGAAAGCGTGGGGAGCAAACAGGATTAGATACCCT
+
@EFGGGGGGGFGGGGG8FADFGGGGGGFGGGGG@FGGGGCFE+@CF:+CFGG8FFFFGC,C9E,CEEGGGGGGGGGGGGGGGGGGGGGFGFBEGFFG9<FGGFCFGGGFF?DFGGFGGGGGGGGGDGGGFCFFBFGGEGGE+@AFGDG:7@FGG>FGG7BE<CGFGGGF7<:<?7>CE<GFG:B<#2:#8/):<>:CGGF8=ECC>>5>>8GGFEFC0>>?$%F>CG?EECEF#GBD=:CF>6+@DDE=7<DGFCEFF=++4GFF?@FAE@GFGCC7DG>?GGGFAD9GGEC4,C,FFCBE9CGFGGFGFE5B7EGFGGD?8FAAGEFE<FB?,,9FEGGGGEDE:CGGGGFGGGGGGDGGGDFC@C7CFDEFFGFFGGGGGGFGGGGGGGGGFDF8GFEDFFGGGGFGCGCCCC@
@s201 300
TGAGGAATATTGGTCAATGGACGAGAGTCTGAACCAGCCAAGTAGCGTGCAGGATGACGGCCCTATGGGTTGTAAACTGCTTTTATAGGGGGATAAAGTGTGGTACGTGTACCATATTGCAGGTACCCTATGAATAAGGACCGGCTAATTCCGTGCCAGCAGCCGCGGTAATACGGAAGGTCCGGGCGTTATCCGGATTTATTGGGTTTAAAGGGAGCGTAGGCCGTCTTATAAGCGTGTTGTGAAATGTCGGGGCTCAAACTGGGCATTGCAGCGCGAACTGGGAGACGTGAGTGTGCAGGGAGTAGGCGGAATTCGTCGTGTAGCGGTGAAATGCTTAGATATGACGAAGAACTCCGATTGCGAAGGCAGCCTGCTGTAGCGCAACTGACGCTGAAGCTCGAAAGCGTGGGTATCGAACAGGATTAGATACCCT
+
@FGGG8FGGGGDGGGGGGGGGGGGGGGCF9FFGGGG?FGGGGCFGGCFEGGGGFGECFFFDGEFDFGGGGGGG9FFGGGGGDGFGGCFGGGGGGGEFF<?FGC8FAEFAFEFEFGCCFGGGGGFFCFGFGGAEFD9EFFGFEGDC=@BFCFGEGGFFFGCFGCDEGFGG@EFDGDF7<C7:BFECFGGG7EGC<FGD=C9C:E9CF<*7F:C9?F-8;1FFF56F@++9C:=?0:4F/CD@F:==<<FC68EF6FFCCDF#:C8F-GGFE@#;ECC8@D==6>,A,3,,AFDDGFD=8,GFGFEDC7FCC<FD>8@>7GFEECC>FC>;9FE<<FFCC5,GGGGFEECGGF<DC:FBCGGEF:DGGGGGGFGGFGGGFGEGGGGGGFCGGGEGEEDGEGGGGGGECEGEFFEGGGGGGFFGFFFFGGGGDFCCCCC
@s201 24639
TGAGGAATATTGGTCAATGGACGAGAGTCTGAACCAGCCAAGTAGCGAGCAGGATGACGGCCCTATGGGTTGTAAACTGCTTATAAGGGAATAAAGTGAGAGTCGTGACTCTTTTTGCATGTACCTTATGAATAAAGACCGGCTAATTCCGTGCCAGCAGCCGCGGTAATACGGACGGTACGGGCGTTATCCGGATTTACTGGGTTTAAAGGGAGCGTAGGCCTGAGATTAAGCGTGTTGTGAAATGTAGACGCTCAACATCTGCACTGCAGCGCGAACTGGTTTCCTTGAGTTCGCACAAAGTGGGCGGTATTCGTGGTGTAGCGGTTAAATGCTTAGATATCACGAAGAACTCCGATTGCGAAGGCAGCTCACTGGAGCGCAACTGACGCTGAAGCTCGAAAGTGCGGGTATCGAACAGGATTAGATACCCT
+
CC@<,CF8C6E9CFEFGCCAFGBFCCF@F,,CF,@ED<F<AE,,C6++8@+:C@F=<C6@CFC7C,C=9C:+8,,6,,:<ED,B@FDF@CFGG?FF9FFDGGG9BFF8DFGGGFFC7E<FG,EAE,,BBDG,BF,,5CE=::+@F8A9BF?F<:7,>3CDFGGGECC@FA9BDDE**56*<C*<*<*4<*<F@C7<8+,.1;F66*=F?G@&F:<)5)B5E;@#=:497<=<<FGBEGFF:,;7FFFFC>5:?FGCCCGFC;8,7C@4++3+EC:=22,=8FD<:,3,8,*@6+CC,FCB9F7GEFB7>9+,8+E@D?=A8+)+4F?9,FAA,=CFC,AAAEGGGFFB?DAB7F@AF7ECC7FDFEF<<FDCFF@FGGGFEFGGGGGGEGGGFC,+7EC7F9GGGGGEF@GFEFBF<<GGGFE9EEFCF<C9C<
@s201 24537
TGAGGAATATTGGTCAATGGACGAGAGTCTGAACCAGCCAAGTAGCGTGCAGGATGACGGCCCTATGGGTTGTAAACTGCTTCTATAAGGGAATAAAGTGAGTCTCGTGAGACTTTTTGCATGTACCTTATGAATAAGGACCGGCTAATTCCGTGCCAGCAGCCGCGGTAATACGGAAGGTCCGGGCGTTATCCGGATGTATGGGGTTTAAAGGGAGCGTAGGCCGGAGATTAAGCGTGTTGTGAAAGGTAGATGCTCAACATCTGCACTGCAGCGCGAACTGGTTTCCTTGATTACGCACAAAGTGGGCGGAATTCGTGGTGTAGCGGTGAAATGCTTAGATATCACGAAGAACTCCGATTGCGAAGGCAGCTCACTGGAGCGCAACTGACGCTGAAGCTCGAAAGTGCGGGTATCGAACAGGATTAGATACCCT
+
FGFGGGFGGGGGGFGG<EE8FFGCGEC8E,FFFFFFFG,4ECFGFGECECFGGGGCCEFECEGCGGGGGGGGGGA6EGGGGFGFGGGCFFGFEGGDFGFGFFFGFGGFGGGGGGGGGGGGGFGF9FGGGGGGGGFGGGGGFDC>FEGGGF,BFDFCCGF@FGFC+@F7>+F7F9:CFGGGGGGGEC*5CF./CGFF:)#?CE#CF>CCC.7?<F#>C>GF?ECEC?E>?:C=C><6@C@CFC,,,<7:GF:F8@@3,*C/FFAFFFFFGEE>:C>GGA==?GFCFFDF=9DA5+6=@FF<,A?ECEEECCE>7E8=7FFEF?=7BCCFEBC,FFGDFGGGGFF?GGGGFB99FF@B6,GCGC7GFAEGGGDFDFFGGGGGEGGGCGFCEFCGGFCFFFCFFGFFFGEECGGGGFGGGGGFFGGGGGFCGFGCCCCC
@s201 303
TGAGGAATATTGGTCAATGGGCGAGAGCCTGAACCAGCCAAGTAGCGTGCAGGATGACGGCCCTATGGGTTGTAAACTGCTTTTATAAGGGAATAAAGTGAGCCTCGTGAGGCTTTTTGCCTGTACCTTATGAATCAGGACCGGCTAATTCCGTGCCAGCAGCCGCGGTAATACGGAAGGTCCGGGCGTTATACGGATTTATTGGGTTTAAAGGGAGTGTAGGCCGGAGATTAAGCGTGTTGTGAAATGTAGATGCTCAACAGCTGCACTGCAGCGCGAACTGGTTTCCTTGAGTACGCACAAAGTGGGCGGAATTCGTGGTGTAGCGGTGAAATGCTTAGATATCACGAAGAACTCCGATTGCGAAGGCAGCTCACTGGAGCGCAACTGACGCTGAAGCTCGAAAGTGCGGGTATCGAACAGGATTAGATACCCT
+
FGFGGFGGDGFDC<EFE9FGGG@FEGGGGCEFFFGEC<FFGGGGDFEFDECDFFGGGGGGGFDD=A9CFGEBFG9CEC9E9??=E<FFGCD?FE,?FEFEEFGG?C@FG88B+B<FE?FD,CA9FFFGGGGGGGC,C<FF+A=FEE+D<EGFGC<F>CFDGGGG@E7F*7@=3,6>**5<@9:>EF57::**+7+4A8C,C+<)<?#,=<7E@<5;E(:;?<76FFG0C;,<E<C2E#CEFGFF4=E)49@(/9:CCFF7><##+0<1)3@@6382+?9=DDF8CF8CGDDC3>=4>D8<E<DBE>:FCCF;?D@+CF>BAC>C5GGFFF9EGFEFECGFA=<GEFEFE?9GFB6,CFEFGGFDGFAGF<9GFFE@GFFFDGFE9GFGGGCGGGGEFCGFFGGGFFF@GCGFGFE8GGFEFFGGGGGGGGGCCCCC
@s201 304
TGAGGAATATTGGTCAATGGACGAGAGTCTGAACCAGCCAAGTAGCGTGCAGGATGACGGCCCTGTGGGTTGTAAACTGCTTTTATAAGGGCATAAAGTGGGCCTCGTGAGGCTTTTTGCATGTACCCTATGAATAAGGACCGGCTAATTCCGTTACAGCAGCCGCGGTAATACGGAAAGTCCAGGCGTTATCCGGATTTATTGGGTTTAAAGGGAGCGTAGGCCGCCCCTTAAGCGGGTTGTGAAATGCCGCGGCTCAACCGGGGCACTGCAGCGCGAACGGGGGGGCTTGAGGGCACGCAACGCAGGCGGAATTCGTGGTGTAGCGGTGAAATGCTTAGATATCACGAAGAACTCCGATTGCGAAGGCAGCTTGCGGGAGTGCGACTGACGCTGAAGCTCGAAGGTGCGGGTATCGAACAGGATTAGATACCCT
+
AFFFGCEFGFF<F<EEFF9FGFGGG@:,CCAFE@FF@FFGG<<9,F@F,@<CF,E8<FBF+@FDECFFC+,@=<,<EFG?E,CCFEFC9EC,AFG9EFFFFGCG+,C4A<FC7,4=FGG@EFGE<,F,:=8,CE,C?<45<FCE>ECFGGFFAA,+8@C8,=,D+4@B3<F7C9:C*1*@>,?<@BF<B*1,6?1B:CFF>C=$<F<</577?:0:8-8F?C=CC3;FGDC;A9<1;*8@,C1C=+/:<*387=,,6CC*>F@,9;D:D,**>:5@>8;9C+:CEGGF=DCF=:+=DDGGGGEC<++GGGFD6DGGGF=GGFGC=GEDDEC49FCGFFCGGGGEFDGGGGFEEFFCCFF@+CGGFGFGGGFGGGGF@FGGGGGF@EGEGGFGGGGGGGGGFGGGGGGDGGGFGGGGGGEFGGGGGFFCFAGCCCCC
@s201 23166
TGAGGAATATTGGTCAATGGACGAGAGTCTGAACCAGCCAAGTAGCGTGCAGGAAGACGGCCCTATGGGTTGTAAACTGCTTTTATAGGGGGATAAAGTGTGTCACGTGTGGCATATTGCAGGTACCCTATGAATAAGGACCGGCTAATTCCGTGCCAGCAGCCGCGGTAACACGGAAGGTCCGGGCGTTATCCGGATTTATTGGGTTTAAAGGGAGCGTAGGCCGTTTGTTGGGCGTGTTGTGAAATGGAGTGGCTCAACCAGGGCATTGCAGCGCGAACTGGCAGACTTGAGTGCGCAGGAAGTGGGCGGAATTCGTCGTGTAGCGGTGAAATGCTTAGATATGACGAAGAACTCCGATTGCGATGGCAGCCTGCTGTAGCGCAACTGACGCTGAAGCTCGAAAGCGTGGGTATCGAACAGGATTAGATACCCT
+
CFFFEC8E@CEGFGGGEGGDGCGGFGGGFC<FFFFFGA<DFGEGGFEGEEFGEEGGGFGDGGC,,:FCEGGEGFGFGGF@9B?E,CCC<E7BBCF,EE@<FF@CFGFGGFG7FGGGCGGFGECFFGFGE:,?9@,8C<F<,BCC=@B>FFGD=,+:+>F7F,<,+45<F*>C,DFDFC*:,,7=FG8CB*<*;:<<CGGGFGF:?F<>E,/8$@E?GFG):CC4C0*6E:=6#6;:C,CEF<29G@98<-$CGCD<8/C?@;G<EGG,C7@1+CEF=D78FFCFF==<,BFD5F6:EFF,9=,<84+?4,CGGFE@=FF7GF@817=GEEC,E?C>4CF,FA?EFCCEF?EAE8@,EFFFF,GGGFFGF8GF<CGFFFGGGGGGGFE:EGFEFFCGE:FF<EDFGEGGGGGGGGGGGGGGFGGFE9GGGGGCCCCC
@s201 306
TGAGGAATATTGGTCAATGGGCGGAAGCCTGAACCAGCCAAGTAGCGTGCAGGATGACGGCCCTATGGGTTGTAAACTGCTTTTATAGGGGGATAAAGTGTGCCACGTGTGGCATATTGCAGGTACCCTATGAATAAGGACCGGCTAATTCCGTGCCAGCAGCCGCGGTAATACGGAAGGTCCGGGCGTTATCCGGATTTATTGGGTTTAAAGGGAGCGTAGGCCGTCTTATAAGCGTGTTGTGAAATGTAGACGCTCAACGTCTGCACTGCAGCGCGAACTGGTTTCCTTGAGTACGCACAAAGTGGGCGGAATTCGTGGTGTAGCGGTGAAATGCTTAGATATCACGAAGAACTCCGATTGCGAAGGCAGCTCACTGGAGCGCAACTGACGCTGAAGCTCGAAAGTGCGGGTATCGAACAGGATTAGATACCCT
+
FGGGGGGGGGGGGGGGGGGGGGGGGGGGGGGEGGGGGFGGGFEGGGGGGGGGGGGGGGGGGGGFDFGGGGGGGG9FEGGGGCGGGGGGGGGGGGGGGGGGGGGGGGEEFGGCGGGGDGGGGGGGGGGGGGGGGGGCFCFECGGGDGGGGGGGG@@FGGG<GGGGGGEFGGGGGGFGGGG>FG<FFGGGEGCFG*=EGEC@FGFGGGFGGGGCFGC5C?CD:@EFFGGFGFFG<9FDG>GGGGGFDFGCGB@CGFGFGGF@@CEGF@CFGFC>GEFC9CCFGGGGGGGGFGFC5:EEGFFEBCEB++BCGFFE8FGGDGGGGFC>5CFGFDCBFFFCGGGFGGGGGGGGGGGGGFEGCFGGGGGGGGFGGGGGGGGGGCGGGGGGGGGGGGGGGGGGGGGFGGGGGEEEGGGFGFGGEFFFGGGGGGGGGGGCCCCC
@s201 307
TGAGGAATATTGGTCAATGGGCGAGAGTCTGAACCAGCCAAGTAGCGTGCAGGATGACGGCCCTATGGGTTGTAAACTGCTTTTATAGGGGGATAAAGTGAGCTACGGGTAGATTATTGCAGGTACCCTATGAATAAGGAACGGCTAATTCCGTGCCAGCAGCCGCGGTAATACGGAAGGTCCGGGCGTTAACCGGATTTATTGGGTTTAAAGGGAGCGTAGGCCGTCTTTTAAGCGTGTTGTGAAATACTGTCTCGCAACGACAGAGGTGCAGCGCGAACTGGGAGACTTGAGTGCGCGGAATGCAGGCGGAATTCGTCGTGTAGCGGTGAAATGCTTAGAGATGACGAAGAACTCCGATTGCGAAGGCAGCTTGCAGTAGCGTAACTGACGCTGAAGCTCGAAAGTGCGGGTATCGAACAGGATTAGATACCCT
+
@FFGGGDGG99FFGFFFFFGFGGGGGDDFAFEGGGGGG8FG@CEFFECFDFGDFFG@<@F::EFGCA<FG7CFCEEEAFGG9<CFFGFGGGG@CCEF<FGFCD<FC:+CFGG,@EEFDFGGFGGGGGGGD,CFGGGDFF<,,>B+CBFF9C>=<7@3<,DBF<D:+@<@:B9FFG7C@B7F9F<7@EG@*1*7F@EE**22<?::CF@<:,?=9<4C12864/2<?E.;<<CFEGEFEGEGGFC<>9<FF84:5$>*:*:38/#9FD@9CG#E@CE7E,78FAFFCDFGGGD>F8DGGEC,E9GFD?+FEE@4,E@8CFEF9EE?BGGFFCA@<EE@CE;A,,FD,FGGFEEDFFGEFGEFGGGFGFGGFF<E@EGGFGGGGGGGGFGFF8@,<GGFGDF@GGGGGGGGEGFFDGGGFFFFFGFGGGGFCFCCCCC
@s201 308
TGAGGAATATTGGTCAATAGGCGAGAGCCTGAACCAGCCAAGTAGCGTGCAGGATGACGGCCCTATGGGTTGTACACTGCTTTTATAAGGGAATAAAGTTTGAGTCGTGACTCATTTTACATGTACCATATGAATAAGGACCGGCTAATTCCGTGCCAGCCGCCGCGGTAATACTGAAGATCCGGGCGTTCTCCGGATTTATTGGGTTTACAGGGAGCGTAGGCCGCAGGTTAAGCGTGTTGTGCAATGTAGGGGCGCAACCTCTGCCCTGCAGCGCGAACTGGCTTGCTTGAGTACGCACAACGTGGGCGGAATTCGTGGTGTAGCGGTGAGATGCTTAGTTATCACGAAGAACTCCGATTGCGAAGGCAGCTCACTGGAGCGCAACTGACACTGAAGCTCGAAAGTGCGGGTATCGAACAGGATTAGATACCCT
+
@FFFGGGGGGFCGGGGGGGEFGEGGGGGGGGGGGGFGGGGFEGGFGBFGGFFDC<FFGGGGGGGGGGGGGDGFG,CCCCGGFCFGGGGCFGGCFFGGGGGE,FF<,@DCDGFGGAFGFF?EGFFGGDE9FFDFGFGGFGGFFBCCEEGGAFD8<3F>CDC++=FF6FC>*6,3@,@D<B,CFBB7C5FFE*1@,CBCG@9:EC<C<CF:C'CFF73-6C519ED9:6.A18@?AC>?B<B;F7@(:,,:C=E@ECECFD:FGCC@8+,CFECC=+=:@,D==FD@F=F9B,GFCEBCA?8,,?@+GEFECFA88C@8FGFBA@+<GCFEA9DA5,9=<C,9,,FEC,7FGGFC,GF:FGGGEEDFFEFFEEFGGGFCGGEEF>GEDF9GGFGFGGFB7GEDFEAAGFCEFFEEFCGGFFGGCFGFFCCFCGCCCCC
@s201 309
TGAGGAATATTGGTCAATGGACGCAAGTCTGAACCAGCCAAGTAGCGTGCAGGACGACGGCCCTATGGGTTGTAAACTGCTTTTAGTTGGGAATAAAGTGCACCACGTGTGGTGTTTTGTATGTACCACCAGAATAAGGACCGGCTAATTCCGTGCCAGCAGCCGCGGTAATACGGAAGGTCCGGGCGTTATCCGGATTTATTGGGTTTAAAGGGAGCGCAGGCGGACCGTTAAGTGTGTTGTGAAATATGGCGGCTCAACCGTGGAACTGCAGTGGTGACTGGAGGTCTTGAGTGTACACAGGGTTGGTGGAATTCGTGGTGTAGCGGTGAAATGCTCAGATATCATGAAGAACTCCAATCGCGAAGGCAGGTATCCGGAGTGCAACTGACGCTGAGGCTCGAAAGCGCGGGTATCAAACAGGATTAGATACCCT
+
EGGGGGGFGGGGGGGGGGFGEFG:+@C6EFGGGGGGGGGFGFAFGGDGEEGFGGC:EFEEGGGG8=FGGGGGGFFGGGGGEFCGG,<9CF@,EFFAFGGG,,CFGGDGGDFE4+B=FGG4F<EFFFF,,+36FG,EFGC<FGFGDEGFGGGGGC7FCGFGGGGGGGGFGCFFFGGDGGGDEGG*<CEDGGG?GFGG7ECACFGGGCGEEFF=FEEFC9C)4=ED<:#:##33CFG+2#>9GFCEGGF2*(3E1FFDDFF)/>,,%@;F@=@A=:,77,9FEBDB,<F,FFE<<FDC8,E:,4++8,,,,,FFGFEC@+F<GFC=AC7FGFFEC=GGDC,FGGFF?,F,GGFFFEEEFA7F@7GFFGGGFFFC,@68@,;,5F9GFGFGGGGGGGGGF:GGGGGFEFC+GCGGGGFFA<GFGGGGGGGGGGGCCCCC
@s201 310
TGGGGAATATTGCACAATGGAGGAAACTCTGATGCAGCGACGCCGCGTGAAGGATGAAGTATTTCGGTATGTAAACTTCTATCAGCAGGGAAGAAAATGACGGTACCTGACTAAGAAGCCCCGGCTAACTACGTGCCAGCAGCCGCGGTAATACGTAGGGGGCAAGCGTTATCCGGATTTACTGGGTGTAAAGGGAGCGTAGACGGCACGGCAAGCCAGATGTGAAAGCCCGGGGCTCAACCCCGGGACTGCATTTGGAACTGCTGAGCTAGAGTGTCGGAGAGGCAAGTGGAATTCCTAGTGTAGCGGTGAAATGCGTAGATATTAGGAGGAACACCAGTGGCGAAGGCGGCTTGCTGGACGATGACTGACGTTGAGGCTCGAAAGCGTGGGGAGCAAACAGGATTAGATACCCT
+
FGGGGGGGGGGGGGGGGGGGGGGGGGGGGFGGGGGGGG>EGGGGGGGGGGGGGGGGGGGEFGGFFGGGGGGGGGCFGGGGGFEGGGGGGGGGGGGGGGGGGGGGGGGGGGGFFGGGGGGGGGGGGGGG@FGGDFGGGGGGGGGGGGGGGGGGGGGCFFGGGGGGFGGGGFEFGGEG>FGFFG9GGG<GCCFFGCFFGGGGGG2<CC:?EE<>EF@=@<GGFFCD:FCEEGGGFGGE>GFFEFF==GGGFGFGFEFGF=CGGFBCFGDE=@CGFGEFCGGGGGFGFFF<AFFF>EE?GABCFFEC5GGGGGF??=,B7FGGGGGGFGGGGGGFEFGFFGGGGGGGGCCGGGGGGGGGGGGGGGGGGCGGGGGGGGFDGGGFGGGGGGGGGGGGGFFGGFFFFGGGGGGGGGFCCCCC
@s201 311
TGGGGAATATTGCACAATGGAGGAAACTCTGATGCAGCGACGCCGCGTGAAGGATGAAGGATTTCGGTATGTAAACTTCTATCAGCAGGGAAGAAAATGACGGTACCTGAATAAGAAGCCCCGGCTAACTACGAGCCAGAAGCAGCGGTAATACGTAGGGGGCAAGCGTTATCCGGATTTACTGGGTGTAAAGGGAGCGTAGACGGCACAGCAAGCCAGCTGGGAAAGCCCGGGGCTCAACCCCGGGAGTGCAGTTGGAACTGGTGGGCTAGAGTGTCGAAGAGGCAAGTGGAATTCCTAGTGTAGCGGTGAAATGCGTAGATATTAGGAGGAACACCAGTGGCGAAGGCGGCTTGCTGGACGATGACTGACGTTGAGGCTCGAAAGCGTGGGGAGCAAACAGGATTAGATACCCT
+
@EFGGGEFFFGC@@FAEGDFCFFGEF8EGFGGCGGGGGFCCF7@FC6@@,=?FFGG<<,,:C6C,4+=<FFFAFF<AFCCFG-B,<FC=CC,@=BEF9A,C:CGFG9A<=8,FE,:84,:+3>CE:CCC,@<C+=>C<:,,<@3,85C*38,@FC:,,><F7F<E111<*<8874CCDC@F9FFCF7;8C@:C46;*2+A?<:02=?4/#@:/>>7342.,8+:CD85@@*CB@CCGCCC@@>8=>@:,FF8,DF<C=,@888+6:,<@,,B6F6F8:9,,,F<FDEBFE<>=FD>=9F?E9B7FGFFGGFDCDGG@CGGGGFFFCFEFF<DB@6CAB?CDFC7EGGGDF7FBC,<D:EFB8C<FFAGGGGGGGGGGGGGGGGGGGFGGGGGGGGGGCFGFFGGGGGGGGGCCCCC
@s201 312
TGGGGAATATTGCACAATGGGGGAAACCCTGATGCAGCGACGCCGCGTGAGCGATGAAGTATTTCGGTATGTAAAGCTCTATCAGCAGGGAAGAAAATGACGGTACCTGACTAAGAAGCACCGGCTAAATACGTGCCAGCAGCCGCGGTAATACGTATGGTGCAAGCGTTATCCGGATTTACTGGGTGTAAAGGGAGCGTAGACGGGGTGGCAAGTCTGATGTGAAAACCCGGGGCTCAACCCCGGGACTGCATTGGAAACTGTCAATCTAGAGTACCGGAGAGGTAAGCGGAATTCCTAGTGTAGCGGTGAAATGCGTAGAGATTAGGAAGAACACCGGTGGCGAAGGCGACCTTCTGGACGACAACTGACGCTGAGGCGCGAAAGCGTGGGGAGCAAACAGGATTAGATACCCT
+
DFGGGFGGGEEFGGGGGFGG<FGEEFGGGGGGGGGGGF>FGEFGGGGGGFGEFGGCFDFFDAFFGFGFDFFGGGGGGGGGGCFGGGGGGGGGFGGGGGGGFGEGGGFGEFGGFGGGGGGGGGGGGCFGGGGGG>8EGGGGGGFGGGC:*CCFGGGEC9DCE?@GGGGG@@F>AGFG<FGGGF3GGG,F<<FFGGGDE#<#:**+28#2,0CGE28FCFF>)GGF>CFCGD;GGEFGFGFF>F>EDEE:3CF=>FC5F@@7,9EC:093CEC?BECE>GGFD5,<FEGE@8CF==4EFFF?FGE8>C@CGGGEF?7EDA?CFDC9?EAEFFCF?B=+=F=FDFGFECEEFCC,FF8FE@DFGFDFF9FC@C6FACGGGGGFEEFCF@C+EGGGGGGGGGGFGGGGGGGGGGGCCCCC
@s201 21562
TGAGGAATATTGGTCGATGGGCGAGAGCCTGAACCAGCCAAGTAGCGTGCAGGATGACGGCCCTATGGGTTGTACACTGCTTTTATGCGGGGATAAAGTGTGGGACGTGTCCCATATTGCAGGTACCGAATGAATAAGGACCGGCTAATTCCGTGCCAGCAGCCGCGGTAATACGGAAGGTCCGGGCGTTATCCGGATTTATTGGGTTTAAAGGGAGCGTAGGCCGTTTGTTAAGCGGGTTGTGAAATGTCGTGGCTCAACCAGGGCATTGCAGCGCGAACTGGCAGACTTGAGTGCGCAGGAAGTAGGCGGAATTCGTCGTGTAGCGGTGTAATGCTTAGATATGACGAAGAACTCCGATTGCGAAGGCAGCCTACTGTATCGCAACTGACGCTGAAGCTCGAAAGCGTGGGTATCGAACAGGATTAGATACCCT
+
CFFEFFFGGGG9FFGGGGGCFGFGGGGGGFGGGGGGGGFFGGFFF,+8CGFCCFGCFF7FGGG7FE<FGG7FCE,CFGCFEF,FFFGE7FGE::<EFGFEGGE+4EEFEEFGFGGGFGGGGCFGFCFE++8@DFGGGGC>FFGGG7FFGGGGFFCFFGGGGGGCCB7CFGGGC,<=CE@F:F:FCCEF::CGF<CEG=CC73;,0*8E*C<FFF;7C<<C;?GDCDC3GGG<:9=<D#FEFFCEC;FGGEEFBCG@8EFFCFEFF:AC9CGEF?0E3@C#=,FEC?CGGFCGFGGGGGGFFGDGGDEEEC;D78GGCEGGF=8E>GGF<AC,9GF=FGGFF9FDGEEFFFE?,FCGGD@7FB@,ECAEEGGGGGGGFGGGGGGGGGDGGGBGGGGGGEFF8EGFEFGGGGFGGGGFDFCFFCGFGFGGGGGCCBAB
@s201 314
TGAGGAATATTGGTCAATGGGCGAGAGCCTGAACCAGCCAAGTAGCGTGCAGGATGACGGCCCTATGGGTTGTAAACTGCTTTTATAAGGGAATAAAGTGAGAGTCGTGACTCTTTTTGCATGTACCTTATGAATAAGGACCGGCTAATTCCGTGCCAGCAGCCGCGGTAATACGGAAGGTCCGGGCGTTATCCGGATTTATTGGGTTTAAAGGGAGCGTAGGCCGTCTTATAAGCGGGTTGGGAAATGTCGGGGCTCAACCTGGGCATTGCAGCGCGAACTGGGAGACTTGAGTGCGCAGGAAGTAGGCGGAATTCGTCGTGTAGCGGGGAAATGCTTAGATATCACGAAGAACTCCGATTGCGAAGGCAGCTCACGGGAGCGCAACTGACGCTGAAGCTCGAAAGTGCGGGTATCGATCAGGATTAGATACCCT
+
FGGGGGEGGGGFGGGGGGGEEGGGGGGGFFFGGGGGGGGGGDFEGFGFGGGGGGFGGGGGGGGFF8FGFFEC=FGGGGGGGGGFGFGGDFF<FGGFFGEGGGGGFF7FGEF@ECCCGGDGGGGGGGGGGFGGGGGGGGCCFFGGGGGGGFFG8FCF<,>FFGGGD>>F:FCFBECGGGGGC9:BFC5FFEE8FGDGGEFG??-C?FC:FCC>GGG3G3FG<?<FFGE@FGF<:CDBF#F:CF/?,3<0FC=B>C>:(:CFFGF?CFG=E855:GGF7GEDFDB,3,B=EDDF5EEF+8DDD?,FB+GCCFFFD8C=EGEFFDC=5EDFE,ECFGGF=FFDE9GF=CFFGGGFFB7@7FGGGEF@@EGGGFCGGGGFGGGGGGGGFGFGGGGGGGGGEEGFGGGGGGGGGGGFCCF@?GGFGGGGGGGGGGGCCCCC
@s201 315
TGGGGAATATTGCACAATGGGGGAAACCCTGATGCAGCGACGCCGCGTGGAGGAAGAAGGTCTTCGGATTGTAAACTCCTGTTGTTGAGGAAGATAATGACGGTACTCAACAAGGAAGTGACGGCTAACTACGTGCCAGCAGCCGCGGTAAAACGTAGGTCACAAGCGTTGTCCGGAATTACTGGGTGTAAAGGGAGCGCAGGCGGGAAGACAAGTTGGAAGTGAAATCCATGGGCTCAACCCATGAACTGCTTTCAAAACTGTTTTTCTTGAGTAGTGCAGAGGTAGGCGGAATTCCCGGTGTAGCGGTGGAATGCGTAGATATCGGGAGGAACACCAGTGGCGAAGGCGGCCTACTGGGCACCAACTGACGCTGAGGCTCGAAAGTGTGGGTAGCAAACAGGATTAGATACCCT
+
FGGGGGGFGGGGGGGGGFGGFGGGGGGGGFGGGGGGGGGEGGGGGGGFGGGGGEGGGEGDFFGGGGCFCFCFF?BFGGGGGGFGGGGGGGGGGGGGFGGGGGGGGGGGCFFF<=DGGGGGGGGGGGGGG,CFEGGGGGGC>FGGG7>C1CFGGFGDCDGGGGCGFF:F<FGGGG>?=FFFDFGFGGFG:FFF<CCED@EEEEG7CCGEGGCFFF?BF>FD64@FGEGGFGGGGFED8F<GGGGGGGGFFFFGGGGFGEFFFGGGGGGFGGFECGFFFGFGGGDE@8EF=8EFE@+E7GGGFGGGAEEFFEFDEECGFFFGGGFDGGGGEFFC,C,F<GDGFCGGGEGGGGGGFGGGGFFDGGGGFGGGGGFDFFFFFGDGGDGFAGGEGGGFGGGGE9AEFGGGGGFGGGGCCCCC
@s201 24037
TGAGGAATATTGGTCAATGGACGAGAGTCTGAACCAGCCAAGTAGCGTGCAGGATGACGGCCCTATGGGTTGTAAACTGCTTTTATAAGGGAATAAAGTGAGTCTCGTGAGACTTTTTGCATGTACCTTATGAATAAGGACCGGCTAATTCCGTGCCAGCAGCCGCGGTAATACGGAAGGTCCGGGCGTTATCCGGATTTATTGGGTTTAAAGGGAGCGTAGGCCGGAGATTAAGCGTGTGGTGAAATGTAGACGCTCAACGTCTGCACTGCAGCGCGAACTGGTTTCCTTGAGTACGCACAAAGTGGGCGGAATTCGTGGTGTAGCGGTGAAATGCTTAGATATCACGAAGAACTCCGATTGCGAAGGCAGCTCACTGGAGCGCAACGGACGCTGAAGCTCGAAAGTGCGGGTATCGAACAGGATTAGATACCCT
+
F<FGG<F8FGGGGGGGEGG8F@FGGGG@EFFFGFFGGEFFGGA@FEEGGGGGGGFGGGGGEEG7F=FFDFEGGFGFGGGGFFCGGGGGGFG=AEFE9AF9E9?A<CF<=BF<FFCGGGGGGFFGGGAF<FAFFG9EEF9CA?CC+@BGGG,?CDGGDGFFGGGG7@EF<@<CFAFGGC7FCEGE90=CFGG.BFECC??:+3:<91FC@:9F9(;7C:782=C=4=GFB>C9C/<8CGGG#GGGGGGFGCCF:FGGEEG?CF>3,FACCFEEGGFCFCG=CGGGGCGGFGGFFFECEGGGGGFGFEGFB@AGFFDGGGGFFF@GDEF?CGGFECCFAFGGFA<DF7EFFCFFCF=:F@F:@C@7FECCFDGGGGGGGGGGGGFCFC@@+FCGGDGGFGGFGEGDFGGGGGGFGGGGGGFEGGGGGGGGGGFCCCCC
@s201 317
TGGGGAATATTGCACAATGGGCGAAAGCCTGATGCAGCGACGCCGCGTGAGCGAAGAAGTATTTCGGTATGTAAAGCTCTATCAGCAGGGAAGATAATGAAGGTACCTGACTAAGAAGCACCGGCTAAATACGTGCCAACAGCCGCGGTAACACGTATGGTGCAAACTTAAGCCGGATTTACGGGGTGTAAAGGGCGTGTAGCCGGGAGGGCAAGTCGGATGTGAAATCCACGGGCTCAACTCGTGAACTGCATTTGAAACTACTCTTCTTGAGTATCGTAGAGGCAATCGGAATTCCTAGTGTAGCGGTGAAATGCGTAGATATTAGGAGGAACACCAGTGGCGAAGGCGGATTGCTGGACGACAACTGACGGTGAGGCGCGAAAGCGTGGGGAGCAAACAGGATTAGATACCCT
+
B<E<EEGECCEDFGFGGGG8CE@CGEG,CFFFC,CFGGGD:@@FEGEFEG7FE:>C=CCEC,C?FEEGGGFGEFFFFE89BFFGFCFF@DFGBFGGGG9F,CECBFCEFCGDCGGCFCDFGGCF+++8CDGF=F8@BFF+3,3BB+*>>C>,86<5>,?<,?<C,%$#;,;&F1*::<??<:%.F>:<2:ECCA<C5:?FFGDFF8:9CD>C=C@-7A/.,@+D@<C6@CC<FD884-;;@>FE@<D<AGGFGCFGF=,DAE@>8GF:,EAD9FC<EFC,D,;FE@+?BF?,@9,==9GGGECB5GCFFFF@,FCGGFC;A;,GFE<GFFEFGFCFFEFB,B@AC:7GGGFFDGGGFFFF<GGGGGGEGFFCEGGGFGEDEGGGDGGGGGEGGFAGGFEFAFFGGEGFGGGCCCCC
@s201 318
TGGGGAATATTGCACAATGGGCGAAAGCCTGATGCAGCGACGCCGCGTGAGCGAAGAAGTATTTCGGTATGTAAAGCTCTATCAGCAGGGAAGATAATGACGGTACCTGACTAAGAAGCACCGGCTAAATACGTGCCAACAGCCGCGGTAATACGTATGGTGCAAGCGTTATCCGGATTTACTGGGTGTAAAGGGCGTGTAGCCGGGAGGGCAAGTCGGATGTGAAATCCACGGGCTCAACTCGTGAACTGCATTTGAAACTACTCTTCTTGAGTATCGGAGAGGCAATCGGAATTCCTAGTGTAGCGGTGAAATGCGTAGATATTAGGAGGAACACCAGTGGCGAAGGCGGATTGCTGGACGACAACTGACGGTGAGGCGCGAAAGCGTGGGGAGCAAACAGGATTAGATACCCT
+
DFGGGGGGGGGGGGGGGGGGGGGGGGGGGGGGGGGGGGCFGGGGGGGFGGGGDGGGGGGEFGGGGGGFFFGFGGGFGCGGGGEGGGEGGGGGGGFGGGFGGGDFGGGGGGFGFFFGGGGGGGGGGGGCFGGGDFFGGGGFGGGGEGG??GGGGGGFFFGGFG@><9CG?CFGGFDGGGGGGGGGGGGGGFFGGFE8CE7FGFCFEGG38FEGGGDFG?GGGFGFCFGFF6GGGFG><@GGFCA;GFFFGGGGGGGGFFFFGDCFGFDFFFDA3:6GGGGG?E<FE>:CCGFFEFGGGGGGGF@45EGGEEGGGGGGGGGGFE?FGGGGFGGGGGGGGGGGGGGGGGGGGGGGGFFAFGGFGGGEGGFGEGGGGGGFCGGGGGGGGGGGGGGGGGGGGGGGGGGGGGGGGGGCCCCC
@s201 319
TGAGGAATATTGGTCAATGGGCGGAAGCCTGAACCAGCCAAGTAGCGTGCAGGATGACGGCCCTATGGGTTGTAAACTGCTTTTATAAGGGAATAAAGTGAGTCTCGTGAGACTTTTTGCATGTACCTTATGAATAAGGACCGGCTAATTCCGTGCCAGCAGCCGCGGTAATACGGAAGGTCCGGGCGTTATCCGGATTCATTGGGTTTAAAGGGAGCGTAGGCCGCAGATTAAGCGTGTTGTGAAATGTAGTGGCTCAACCTCTGCACTGCAGCGCGAACTGGTCTTCTTGAGTACGCACAACGTGGGCGGAATTCGTAGTGTAGCGGTGAAATGCTTAGATATCACGAAGAACTCCGATTGCGAAGGCAGCTCACGGGAGCGCAACTGAGGCTGAAGCTCGAAAGTGCGGGTATCGAACAGGATTAGATACCCT
+
EFFGGGGGGDEFGFCGGGGDGGG7CFGGGFGGGDGG8FFGFFGGGGGGGDDFGGFGGEGDGGEGD=F@EF77B@FGGGFGE9CEFFGDEEFGFGG,BFGCFFBFFGG@8EC9@CCFF,>FFFGGGGGEEF9<AC9CAAFFGG>>CEGFF9D>DFGG?FCGGFG,>6CEFGGEF9BCFFGC>FFCGGGEG788F,<CE/1,<9<,7CF7722><<CFC2:569GG*:#,//8*><>58>C6;;#@AF99F4,2,8;D76:@EG6CCDGFF,D8F80=@==C>,FF=8:,=<5A*>+B@,8+8,DCFBF7EE<9@CFDCB:,FGEC>GGFFGFFEEE=EFCFFD?@GGGGGGFAFC:,BDA,DFC7FC,FGEC<CC:FGGFGEC7FFGEEC;;,@,E@<FGFD7GFABF@EGCEEFC879FAFGFGGGGFFGFA@-@A
@s201 320
TGGGGGATATTGCACAATGGAGGAAACTCCGATGCAGCGACGCCGCGTGAGTGAAGAAGTATTTCGGTATGTAAAGCTCTATCAGCAGGGAAGAAGATGACGGTACCTGACTAAGAAGCCCCGGCTAACTACGTGCCAGCAGCCGCGGTAATACGTAGGGGGCAAGCGTTATCCGGATTTACTGGGTGTAAAGGGAGCGTAGACGGCGACGCAAGTCTGAAGTGAAATACCCGGGCTCAACCTGGGAACTGCTTTGGAAACTGTGTTGCTAGAGTGCTGGAGAGGTAAGCGTAATTCCTAGTGTAGCGGTGAAATGTGTAGATATTAGGAAGAACACCAGTGGCGAAGGCGGCTTACTGGACAGTAACTGACGTTGAGGCTCGAAAGCGTGGGGAGCAAACAGGATTAGATACCCT
+
FFGGGGGGGGGGGGGGGGGGGGGGGGGGGGGGGGGGGGGGGGGGGGGBFGGFGGGGGGGGGFEFGGGGGGGGGGGGGGGGGGGGGGGGGG<EGGGGGGGGGGGGGGGGGGGGGGGGGGGGGGGGGGGGGGGGGGGGGGGGGGGGGG?GFDGGGGG@GGGGGGGGGE<FC7FGGG>GGGGGGGGGFGGGGFGGGGGCEGGGGGGGCGEE>>EFFGGFGGGGGGGGGGGGGGGGGGD>C>CGGGGFGGFC@FFFF9CFE@<FFFF:EEFGGFGFFGGG>CEF9F>GGGGECDA,EEGGFFGFFFC@9C@FFFFEFGGGGGGGGFGEGGGGGGGGEGGGGGGGGGGFE@GGGGGGGFGGGGGGGGGGGGGGGGGEF8GGFGGGGGGF7FGGGGGGGGGGGGGFGFGGGGGGGGGCCCCC
@s201 321
TGAGGAATATTGGTCGATGGGCGAGAGCCTGAACCAGCCAAGTAGCGTGCAGGATGACGGCCCTATGGGTTGTAAACTGCTTTTATAGGGGAATAAAGTGAGCTACGTGTAGTTTTTTGCATGTACCCTATGAATAAGGACCGGCTAATTCCGTGCCAGCAGCCGCGGTAATACGGAAGGTCCGGGCGTTATCCGGATTTATTGGGTTTAAAGGGAGCGTAGGCCGGAGATTAAGCGTGTTGTGAAATGTAGATGCTCAACATCTGAGCCGCAGCGCGAACTGGTTTCCTTGAGTACGCATAAAGTGGGCGGAATTCGTGGTGTAGCGGTGAAATGCTTAGATATCACGAAGAACTCCGATTGCGAAGGCAGCTCACTGGGGCGCAACTGACGCTGAAGCTCGAAAGCGCGGGTATCGAACAGGATTAGATACCCT
+
CFGGGGGGGGGGGGGGGGFFGGGGGGGGGGGGGGGGGGFGGGGGGGGGGGGGGGCFGGFFGGGFGGGGGGDEGGGGGGGGGGGGGGGGGGGGGGFGGGGGGGGGGGGGGGGGGGFGGGGGGGGGGGFGGGGGDGGGGGGGGGGGGEEGGGGGGGGDGGGGGCEGGEEGGGCCFGFGDEE7FFD/FCEGGG7FGGGCEGFFEF=FFGGGGGDEGG:FE9?CFGGGGEEEECFCCFFFGFGGGGGGGGGFFGCEFFG?,CFGGGGFFGGG<2F:9F:EB@2E8FGGGGGGFFDFFF>:EFGGGFFFB>GGGGGGFFGEBGFDGGEEDGFFFGFDEGGGGGGED=C,GGFGGGGGGGGGGFGGGGGGGGGGFCGGFGGGGGGCFGGGGGGGGGGGGGGFFGGGGGGF>GEGGFGGFGFFGGGGFGGFFEGFFGGCCCCC
@s201 322
TGAGGAATATTGGTCAATGGGCGAGAGCCTGAACCAGCCAAGTAGCGTGCAGGATGACGGCCCTATGGGTTGTAAACTGCTTTTATAAGGGAATAAAGTGGGGCTCGTGAGCTCCTTTGCATGTACCTTATGAATAAGGACCGGCTAATTCCGTGCCAGCAGCCGCGGTAATACGGAAGGTCCGGGCGTTATCCGGATTTATTGGGTTTCAAGGGAGCGTAGGCCGCAGGTTAAGCGTGTTGTGAAATGTAGGGGCTCAACCTCTGCACCGCAGCGCGAACTGGCTTGCTTGAGTACGCACAACGTGGGCGGAATTCGTGGTGTAGCGGTGAAATGCTTAGATATCACGAAGAACTCCGATTGCGAAGGCAGCTCACGGGAGCGCAACTGACGCTGAAGCTCGAAAGTGCGGGTATCGAACAGGATTAGATACCCT
+
EGGGGGF@GFGGGGGGGFF?EFGGGGGGGGGGGGFGGFDFEGFGGGFCGDGGGGGGGGCGEEGGGFFGGGGGGGGGGGFGGGGCFAFGGGG=FGGGGGFGGGGGGGGGDFGGGGGGGGGGGGGGGGGFGGGGGGGCGGGGGGEGGGGFGGFGFFFGGFC:1@E??CFGGGG9GFGGGCCF.CFF@C6FGDCCFFED5CFC3EBCEC<=<1:?C?E5C;DG67C7C>FDCGC<<=GFGF<GFF0FF?C4=GFGGGFEDGGEDGFAFGG=GE<::<+>@5;CFFFFDB39FBFCFFCCEC@?GFFFGC:EEEDFFFGGGFFEECDE>GEEDGDDAE:EGFEAFFFCEF<GGFGGGGGGFGF7FEGGGEEFGFGGFGGGDFGGFGGGGGFFDFCGGGGGGFFCGEFGFGGGGGGGFEGGGGGGGGGGGGFCGGGCC@CC
@s201 323
TGAGGAATATTGGTCAATGGGCGAGAGCCTGAACCAGCCAAGTAGCGTGCAGGATGACGGCCCTATGGGTTGTAAACTGCTTTTATAAGGGAATAAAGTGAGTCTCGTGAGACTTTTTGCATGTACCTTATGAATAAGGACCGGCTAACTCCGTGCCAGCAGCCGCGGTAATACGGAAGGTCCGGGCGTTATCCGGATTTATTGGGTTTAAAGGGAGCGTAGGCCGGAGATTAAGCGTGTTGTGAAATGTAGATGCTCAACATCTGCACCGCAGCGCGAACTGGTTTCCTTGAGTACGCACAAAGTGGGCGGAATTCGTGGTGTAGCGGTGAAATGCTTAGATATCACGAAGAACTCCGATTGCGGAGGCAGCTCACTGGAGCGCAACTGACGCTGAAGCTCGAAAGTGCGGGTATCGAACAGGATTAGATACCCT
+
EFGGGGGGGGGFGGGGFFGFGGGGGGGGGGGGGGGGGGGGGGFFGGFGGGGGGGGGGGEGGGCGGGAGGGGEGGGGGGGGGGGGGGGFFGGDFFEFGFCFGGGGGGGGGGGGFGGGGFGGGCEGGGGFGGGGGF9EFGGGGGGGGGGGGGGGGFFGGGGGGGG@GGGGG7FGGGFECFGGGGGFG;?CGGGGGG?E?FBC7FGGGGGGGGFFFGGFEBGG64;FGEG@FG?CGFEDGEGFEG<GGGGFEF@>C?CFGFGDGGGDGF@FE>CCC@C@::=FFFGGGGGFGFCFDECGGGFGGDD<EGEGF8E9CBEEEFGFFCE@5DGGFGFE9GFGECC;GE<CGFCGGGGGFGEGCGGDF@ECEFCGF?GFCEGFE@@GDGCGFFEGGDFGFDEDGEGFFCFAEEGGGGGGGGGGGGFGGGGGGGFAFGGCCCCC
@s201 21281
TGAGGAATATTGGTCAATGGGCGAGAGCCTGAACCAGCCAAGTAGCGTGCAGGATGACGGCCCTATGGGTTGTAAACTGCTTTTATAAGGGAATAAAGTGGGTCTCGTGAGACTTTTTGCATGTACCTTATGAATAAGGACCGGCTAATTCCGTGCCAGCAGCCGCGGTAATACGGAAGGTCCGGGCGTTATCCGGATTTATTGGGTTTAAAGGGAGCGTAGGCCGGAGATTAAGCGTGTTGTGAAATGCAGACGCTCAACGTCTGCACTGCAGCGCGAACTGGTTTCCTTGAGTACGCACAAAGTGGGCGGAATTCGTGGTGTAGCGGTGAAATGCTTAGATATCACGAAGAACTCCGATTGCGAAGGCAGCTCACTGGAGCGCAACTGACGCTGAAGCTCGAAAGTGCGGGTATCGAACAGGATTAGATACCCT
+
CFCFFFFGGGGA@FGGGG@<EFCGDGEGGFGGGGGFFCFGGGGFGGDGGEGGGEGGGGDGEGECGFGGGGG>FAFGGFGGGGGGG9FEDFGGFGGFFGG,5?CFGGFGGGDGGCGCGGGGGGGGGGGAFFGGGGGFAFGGGDEC=@EGGFFGFDECFGFCGDGG@EE7CCEEFGGG7*1*5>FG>F:<C<FCCCF7:=7FGG><<CCCC<><FCFAC5CC09>C+FF:EECGGGC?@GEGCGF;ECCGFBC@FGEC4;GFCGGGFF?>GFDGGFCEBE9DGEFDFFDFF<AD?FCCEGEE=:,CFEGGGFFE9,EGCF?GFEGE=GGGFGFFGGGF9FC,F;A,GGGFGGGGGFFFCEF:+GGGGFGGGFDGFAFFFGEGGDGGGF@GGEFFGGGGFGGGGGFGF@F@GEGFGECGGGGFFGGGGGGGFCGCCCCC
@s201 325
TGAGGAATATTGGTCAATGGGCGAGAGCCTGAACCAGCCAAGTAGCGTGCAGGATGACGGCCCTATGGGTTGTAAACTGCTTTTATAAGGGAATAAAGTGAGCCTCGTGAGGTTTTTTGCATGTACCTTATGAATAAGGACCGACTAATTCCGTGCCAGCAGCCGCGGTAATACGGAAGGTCCGGGCGTTATCCGGATTTATTGGGTTTAAAGGGAGCGTAGGCCGGAGATTAAGCGTGTTGTGAAATGTAGTGGCTCAACCTCTGCACTGCAGCGCGAACTGGTCTTCTTGAGTACGCACAACGTGGGCGGAATTCGTGGTGTAGCGGTGAAATGCTTAGATATCACGAAGAACTCCGATTGCGAAGGCAGCTCACGGGAGCGCAACTGACGCTGAAGCTCGAAAGTGCGGGTATCGAACAGGATTAGATACCCT
+
FGGGGGGGGGGGGGGGGGGGGGGGGGGGGFGGGGGGFGFFEGGGGGGEGGGGGGGGGFGGGGE@F@FGGGGEGFEFGGGGGGGFFFGGGFGFCFFGGGGGGFDFGGGGGGGG<FGGFGGGFGGGGGGGGDFCEF9EFFGGG@CGGGG=F9FFC9@FGGGGGGG@GEDECGEGDCGGGE:<DFF8FFC:FEECFDFECGGGGGGF<FFCECAG?FGFC<CFFGGGGGGFGGCFGGGFGGGGGFFGGGGGGFAGGGGGFGFGGGFFGGGGGGECFFFFCC9FGGGGCCFF>BC857E=GF7GEFFGFGGCEEC4>>+GGGFGGFDGFGGFGGGGE?GFFGDFFAGGFFFFFGGGGGF=DGGGGGGGGGFGGFGGGGGGGGGGGGGGGGGGGFCGGGGFCGGFGFFGGGGGEFGGGGGGGGGGFFGGGGFGGGFCCCCC
@s201 21253
TGAGGAATATTGGTCAATGGGCGAGAGCCTGAACCAGCTAAGTAGCGTGCAGGATGACGGCCCTATGGGTTGTAAACTGCTTTTATAAGGGAATAAAGTGAGAGTCGTGACTCTTTTTGCATGTACCTTATGAATAAGGACCGGCTAATTCCGTGCCAGCAGCCGCGGTAATACGGAAGGTCCGGGCGTTATCCGGATTTATTGGGCTTAAAGGGAGCGTAGGCCGGAGATTAAGCGTGTTGTGAAATGTAGATGCTCAACATCTGCACTGCAGCGCGAACTGGTTTCCTTGAGTACGCACAAAGTGGGCGGAATTCGTGGTGTAGCGGTGAAATGCTTAGATATCACGAAGAACTCCGATTGCGAAGGCAGCTCACTGGAGCGCAACTGACGCTGAAGCTCGAAAGTGCGGGTATCGAACAGGATTAGATACCCT
+
FGGGDFGGGFFCFGGGGGGCFGGGGGGGGGGGGEFGGGCFGGGGGGEFGGGGGGGGGGGGGGGGGGCF?FG7FFGGGFGGGFFGGGFGGG8EFFEFGGGCGEFGGFGGGFFEFFCCFCFGGFGGGFGGGFEEFF9EFFCFFGGGGDGGG,CFGC@=<FCGGGGGCCGDEFGFGGG8GGCG3FFF7F>FFGD/BFGDD:C:EGG8<:6EECEF?BFFEEGF@E7CCCG>C?CFFFE6C5FD2GFEFA9@>AFF>CCGGGEF=FCGGFFGGGGGG@C::@39?FFC<=3@EAFF?FCECEA<FGGGGGGGDGGGGE=GGGGGFF@+5EGEGFGDGFECGGGGGGFFGGGGGFFFFEGGDGGGGGGFGGFFF8AGGGGGGGEGGGGGCEECGGEGGGGFFCGGGEFE,GGGGEGGGGGGGGFFFGGFF,FGGGGCCCCC
@s201 327
TGAGGAATATTGGTCAATGGGCGAGAGCCTGAACCAGCCAAGTAGCGTGCAGGAAGACGGCCCTATGGGTTGTAAACTGCTTTTATAAGGGAATAAAGTGAGCCTCGTGAGGTTTTTTGCATGTACCTTATGAATAAGGGCCGGCTAATTCCGTGCCAGCAGCCGCGGTAATACGGAAGGTCCGGGCGTTATCCGGATTTATTGGGTTTAAAGGGAGCGTAGGCCGGAGATTAAGCGTGTGGTGAAATGTAGACGCTCAACGTCTGCACTGCAGCGCGAACTGGTTTCCTCGAGTACGCACAAAGTGGGCGGAATTCGTGGTGTAGCGGTGAAATGCTTAGATATCACGAAGAACTCCGATTGCGAAGGCAGCTCACTGGAGCGCAACTGACGCTGAAGCTCGAAAGTGCGGGTATCGAACAGGATTAGATACCCT
+
FGFFGGGGGGGGGGGGGFEFGGGGGGGFGGFGFGFCFFGDEFFGGGGGGGGGGG?FEFCCFEFCFF9FDFGGGGFGGFGGGGGGGGGGGEFGGGGFGGGGFCGG8FGGGFGG8FGGGGGGGGFFGGGDCEGGGGGGFFFFGEF7EGGFGDFB=,>FBF,+@CFFEGGGGGCGGGGD:F7F&GGGGGGBGGGE:F?GCEDBFF(FFD<F:FB9C<8>83EG:<C9DGGFFFFGFEE>G?AG&CFGGGFFFFGC@2;@FFF@@:,,,FFFD,GGEFEGDF;FG=FDD<@FC:+C5ECCEE,,,CA?GGGGDGEFD8C>DGFFGCEC5GFEGGFFCGGGGGGGFDCGGGGGGGFFGF>GGFGCF:GGGEFFCAGGGGGGF6GGGGGGGGFCGEEGGGGGGGGFCEGGFGGGGGGFGGGGGGGFGGGGGFGGGGGCCCCC
@s201 328
TGAGGAATATTGGTCAATGGACGAGAGTCTGAACCAGCCAAGTAGCGTGCAGGATGACGGCCCTATGGGTTGTAAACTGCTTTTATAGGGGGATAAAGTGTGGTACGTGTACCATATTGCAGGTACCCTATGAATAAGGACCGGCTAATTCCGTGCCAGCAGCCGCGGTAATACGGAAGGTCCGGGCGTTATCCGGATTTATTGGGTTTAAAGGGAGCGTAGGCCGTGAGGTAAGCGTGTTGTGAAATGTAGGCGCCCAACGTCTGCACTGCAGCGCGAACTGCTTCACTTGAGTGCGCACAACGCCGGCGGAACTCGTCGTGTAGCGGTGAAATGCTTAGATATGACGAAGAACCCCGATTGCGAAGGCAGCTGGCGGGAACGTAACTGACGCTGAAGCTCGAAAGCGCGGGTATCGAACAGGATTAGATACCCT
+
CFFGGGGFGGGGGGGGGGGGGGGGGGGGGGGGGGGGGGFGGGGGGGGGGGGGGGGGGGEGGGGGGGGGGGGGGGGGGGGGGGGGGGFGGGGGGGGGGGGGGGGGGGGGGGGGGGGGGGGGGGGGGGGGGGDGGGFGGGGGGGGGGGGGGFGGGGGGGGGGGGGGGGGGGGGGGGGGGGGG<EGDFGEGEGGFFFGGGGGGGGGEGGC@FBFCGGDAG9GG?FD<;8C>CEFEF4CBGGGGGGFF<CCGGCECF:>CFGGFGGGG>GF@4EC7FCCGFGGGBGF;FFC9GFGGFGGGGGGF8CEDGEDFF>FFCBEDGEFB,EEE>ECAFGFB9DGGGFDGGFFGGGGGGGFF7CGFGGGFBGGGFGGGFGGGGGGGF<FFGFGGGGGGGGFGGGGGGGGFDGFGFCGGGGGGGGGGGGGFFDFFGGGGF8GCCCCC
@s201 329
TGAGGAATATTGGTCAATGGGCGAGAGCCTGAACCAGCCAAGTAGCGTGCAGGAAGACGGCCCTATGGGTTGTAAACTGCTTTTATACGGGGATAAAGTGAGCCACGTGTGGCTTATTGCAGGTACCGTATGAATAAGGACCGGCTAATTCCGTGCCAGCAGCCGCGGTAATACGGAAGGTCCGGGCGTTATCCGGATTTATTGGGTTTAAAGGGAGCGTAGGCCGTCTGTTAAGCGTGTTGTGAAATGTCGGGGCTCAACCTGGGTATTGCAGCGCGAACTGGCAGACTTGAGTGCGCAGGAAGTAGGCGGAATTCGTCGTGTAGCGGTGAAATGCTTAGATATGACGAAGAACTCCGATTGCGAAGGCAGCCTGCTGTAGCGTAACTGACGCTGAAGCTCGAAAGCGTGGGTATCGAACAGGATTAGATACCCT
+
AFFGGGGGGGGGGGDGGGFGGGGGDEGGGGGGFGGGCDFGGGEAFGG@FGGGGGGGGGGGGGGGGGGGDFFGEGGGGGGGGFGGEEFGGGGGGGGGGGGFGGGGGGGFGGGGGGGGGBFGGGGGGGGGGCGGGGFFGGGGGGGDCCEFGGGGGGGFGDDFGGGGGEGGGGCBFGCFG7@FF9FF?FGEGG>0FGGCECFGGG2FFFEGGGF,:FD@C6EDFGGGFCGBCFCF?FFAGBGCCFGFGEGFECC7GGGGD>:CCGGFGFGCEFFDGC7ECFFGGGGGGFFCBF<GEFGGGF9<CGGGGGGEFFEECGGGGGECGFGGDB7DGGGFABFEFGGFE9GGF=<7EFGGGGGFFCFGF7GGGFEFC<CGGGGFFF@@7EFEGFFGGGFGGGGFCGGGGGGGFEGGGGFFGGGGGGGGGGFEA,GGGGGCCCCC
@s201 21349
TAGGGAATCTTCGGCAATGGGGGCAACCCTGACCGAGCAACGCCGCGTGAGTGAAGAAGGTTTTCGGATCGTAAAGCTCTGTTGTAAGAGAAGAACGAGTGTGAGAGTGGAAAGTTCACACTGTGACGGTAACTTACCAGAAAGGGACGGCTAACTACGTGCCAGCAGCCGCGGTAATACGTAGGTCCCGAGCGTTATCCGGATTTATTGGGCGTAAAGCGAGCGCAGGCGGTTAGATAAGTCTGAAGTTAAAGGCTGTGGCTTAACCATAGTACGCTTTGGAAACTGTTTAACTTGAGTGCAGAAGGGGAGAGTGGAATTCCATGTGTAGCGGTGAAATGCGTAGATATATGGAGGAACACCGGTGGCGAAAGCGGCTCTCTGGTCTGTAACTGACGCTGAGGCTCGAAAGCGTGGGGAGCAAACAGGATTAGATACCCT
+
GGFEGGFFFEEFGGGEFFDGC7+@FFGFE8FFFFGGGDEGGGGGGC@4>=FEFGGGFFGCDFGFFE:FFCEGFFCFGGG,BCCFGFGFFGFFDFFDCFC>B33FEGFDEFDGGG<EBFGGGFC<FFFFGGFFBFFFFEC8FFF,>FDFFG@CGG?FFGD,C:BFC*<2+<FGBEFCCF@EG@EC5E%ACEC1CEEE38A7;>938CCF@C<>5:C7;@8*9C>7FCEEC55G=FE@1BAFFFEC@<F@CCAGGGFCF>3@?0FFCCDFAFGGEC0FFF@FGGDCE=DDCFC5,98GGDBCGGGFEGGFFGFF<:4,4,9FCFFGE8FDG@GGFFGF?CCEF@GF=9DE;CFE<GFFGFC>G:7FFC>FCEC@@CFFGGGFF?GGGGGGFGEDGFFFGGGGFFFC,GGGFEGGGGGFFFFGGGGFEFCGGGFGGFCFCCCCC
@s201 331
TGGGGAATATTGCACAATGGGGGAAACCCTGATGCAGCGACGCCGCGTGGAGGAAGAAGGTCTTCGGATTGTAAACTCCTGTTGTTGGGGGAGATAATGACGGTACTCAACAAGGAAGTGACGGCTAACTACGTGCCAGCAGCCGCGGTAAAACGTAGGTCACAAGCGTTGTCCGGAATTACTGGGTGTAAAGGGAGCGCAGGCGGGAAGACAAGTTGGAAGTGAAATCCATGGGCTCAACCCATGAACTGCTTTCAAAACTGTTTTTCTTGAGTGGTGCGGGGGTAGGCGGAATTCCCGGTGTAGCGGTGGAATGCGTAGATATCGGGAGGAACACCAGTGGCGAAGGCGGCCTACTGGGCACCAACTGACGCTGAGGTTCGAAAGTGTGGGTAGCAAACAGGATTAGATACCCT
+
EFDFGGGGGGGGGGFGFFGGGGGGGGGGGGGGGGGCAFFGFGECEFGBFFGGGGGGGGGGGFGGGFGFDGFG9DFGAFGGFEFFGGGFGGC=FCGFDAEFGGEFFGCGEDFGDFGGGGGGGC<FGD@FGGGFEGFC:,@F@FF3**>CFGFCCGG<CBF<,<FFGGGGGG7CCFFGDDCFG9,FCF4;2:2<C?E*8CECED>EEEG>8CC8:<;8F;:F@B:>A<9>A,FGGGGGGF@98E><FF9GCFC<GBFC;CCFB7DGFBB7DB9><F>#GFB=-A#F4+7CECD9GFB+GEFCF=CEBECFFFC9ECGGDFGFFEF7EFCFF9FF@CEE<F,GGGGDFFBGFEFGEEDFGDFFFFGDGGGGGGEGGGGGGFE,GGFFADGGDGGFGGGGGGFFFGGGFDGGGGGCCCCC
@s201 332
TGGGGAATATTGCACAATGGGGGAAACCCTGATGCAGCGACGCCGCGTGGAGGAAGAAGGTCTTCGGATTGTAAACTCCTGTTGTTGGGGGAGATAATGACGGTACTCAACAAGGAAGTGACGGCTAACTACGTGCCAGCAGCCGCGGTAAAACGTAGGTCAAAAGCGTTATCCGAAATTACTGGGTGTAAAGGGAGCGCCGGCGGGAAGACAAGTTGGAATTGAAATCCATGGGCGCAACCCATGAACTGCTTTAAATACTTTGTTTCTTGAGTAGTGCGGTGGTAGGCGGAATTCCCGGTGTAGCGGTGGAATGCGTAGATATCGGGAGGAACACCAGTGGCGAAGGCGGCCTACTGGGCACCAACTGACGCTGAGGTTCGAAAGTGTGGGTAGCAAACAGGATTAGATACCCT
+
DFGGCEFFF9@FAEAD@A@EC7FFFGGFEDFFGGGGGGE+CF+7+@F@B+BFEDFFCE=D,?,?E<+B+B?EFE<CBFFA,?A?FB8=CGG:FC<BGFEFGG+BD>,<,FAFFD8F,>DGGG7+3+C<CF<DCDCFFGGGG8<B*:>7<<CCCG*6<7:F,@:A<8*4*1**?,<*4*2?:<2,7+;*/,<9<@58=CC?558C8?8>:*2;C?@.@+32*'9?DFC/9#83>.4-#CF>@0AEB@:@=>,<>3890C,=>6,:,>3,9<,A9F=@+77:>7,@FEB??8,@@967E@>=B,8CB>@?AAE<>EGEFA<8FGF7F@FE9EC,,C6C,CFE:@EDFCECF7C,F9GFGE@AFCGFGFEFFC@E@FE@,@;69,?FGGEEFCE6GEAFFCFEGGGGGGGGF@DC<CBC
@s201 333
TGAGGAATATTGGTCAATGGGCGAGAGCCTGAACCAGCCAAGTAGCGTGCAGGATGACGGCCCTATGGGTTGTAAACTGCTTTTATAGGGGAATAAAGTGAGCTACGTGTAGTTTTTTGCATGTACCCTATGAATAAGGACCGGCTAATTCCGTGCCAGCAGCCGCGGTAATACGGAAGGTCCGGGCGTTATCCGGATTTATTGGGTCTAAAGGGAGCGTAGGCCGGAGATTAAGCGTGTTGTGAAATGTAGATGCTCAACATCTGAACTGCAGCGCGAACTGGTTTCCGTGAGGACGCACAAAGTGGGCGGAATTCGTGGTGTAGCGGTGAAATGCTTAGATATCACGAAGAACTCCGATTGCGGAGGCAGCTCACTGGAGCGCAACTGACGCTGAAGCTCGAAAGTGCGGGTATCGAACAGGATTAGATACCCT
+
@EFGGGGGGGGGGGGGGGGGGGGGDEEGGGGGGGGGGGGGGGFFGGDGGGGGGGGGGGEGGGGGGGGCGGDGGGGCFGGGFFEGFA<FGGG+@EFGGGADF@@FGGD9EAFF<AEFGFCFFBFFFFFFGGGGGGCFGGG@FGFE>EGGGDFCFGGGGGGG<,<BE6@F:FGCFG8BFECG,?:BFD*C<CE*<C@AEG<9D>E=@;:C>F=?6?F-:2:55GGCGGFDGGF7CCGAEGED8D<CFFG2@.:9:CF>:GG@FCC=FG=GGGGFEE>GGE=GF8GGF@FB6,?B8@+:EFGFEECFFCEF?,F@4,=ECFF=,CEE@B=9DGF;CFED,FE=AAECGDDGGFGFCCECBFFCFEECGGGFFFFA9EFE<EEEGEGGGGFDGGGGGFFFCGGGGGFGFGGGGGGGEGGGGGEDGGGFGGGFGGGCCCCC
@s201 23073
TGAGGAATATTGGTCAATGGGCGAGAGCCTGAACCAGCCAAGTAGCGTGCAGGATGACGGCCCTATGGGTTGTAAACTGCTTTTATAAGGGAATAAAGTGAGTCTCGTGAGACTTTTTGCATGTACCTTATGAATAAGGACCGGCTAATTCCGTGCCAGCAGCCGCGGTAATACGGAAGGTCCGGGCGTTATCCGGATTTATTGGGTTTAAAGGGAGCGTAGGCCGGAGATTAAGCGTGTTGTGAAATGTAGACGCGCAACGTCTGCACGGCAGCGCGAACTGGTTTCCTTGAGTACGCACAAAGTGGGCGGAATTCGTGGTGTAGCGGTGAAATGCTTAGATTTCACGAAGAACTCCGATTGCGAAGGCAGCTCACTGGAGCGCAACTGACGCTGAAGCTCGAAAGTGCGGGTATCGAACAGGATTAGATACCCT
+
E@FGG8CCFFFGGGGGGGGEDFGDGGGFFCGGGGGF<@FFFA,CFGGGGGGGFGGGFFEGGGGGGCGGGCGGCEFGFG9F,9,FGGGGFFGGGGECCF<<FF,EFFGDFGGFFFFFG@@=,FEFDGB<ECA<AEEF9<9FF+C+FGEGDFDAFGDGFCFFGDFGGEGGEDECFB:*@*@:FF,1BCECF*<CG?<FGCC,+>;@9FFG@<%C2;<*:8C)7B:C<CEG9:@G<<EBG>GGGFC9CAC73%GFC<@7*3GFC<;D<+@3+,C7DGGEF=93D@GFF8FA=ADCDEGFGFFFE,,FFECC=89DB@7GECFDGFEGFGGFFFGF<DGFFEFFE4<,8D<GGCGGFB7C,<FCEDEGFCEFCCFGGGGEGGGEGGGGGGFFFB,GGGFGGEGFCGGGGGFDFCF<GGGGGGGEFFEGFDFFGFGCCCCC
@s201 23566
TGAGGAATATTGGTCAATGGGCGAGAGCCTGAACCAGCCAAGTAGCGTGCAGGATGACGGCCCTATGGGTTGTAAACTGCTTTTATAAGGGAATAAAGTGAGTCTCGTGAGACTTTTTGCATGTACCTTATGAATAAGGACCGGCTAATTCCGTGCCAGCAGCCGCGGTAATACGGAAGGTCCGGGCGTTATCCGGATTTATTGGGTTTAAAGGGAGCGTAGGCCGGAGATTAAGCGTGTTGTGAAATGTAGACGCTCAACGTCTGCACTGCAGCGCGAACTGGTTTCCTTGAGTACGCACAAAGTGGGCGGAATTCGTGGTGTAGCGGTGAAATGCTTAGATATCACGAAGAACTCCGATTGCGAAGGCAGCTCACTGGAGCGCAACTGACGCTGAAGCTCGAAAGTGCGGGTATCGAACAGGATTAGATACCCT
+
CFGGGFFGGGGGGGGGGGG8<FGGGGGGGCFGGGGGGCFFGGGGGGGGEGGGGGGGGGGGFEFEGFFF<FFF@FFFGGGGCFGGGGGGGGGGFFGGGGGFDCCFGFFGGGGGFCFFGGGGGGGGGGGFDCGGGGGGGGG<FCBCFGCFFFFFDGGEB>FCDCEGGEGGGGDCDFGGGFF?CGDCCGD?E3GF2FEF?GGE78>FFF<F?GC6FFF;E@FA;>EGGFGCF@-FGFF?EEEGGGGGG><CFF<C@F?@8EGG<EFGGGGGGGGGFGGGGGDCGDFDB,GF@=CF?EGFCFGGGGGGGGGGEDFE@FCB7GFFA,GGFGGFFCCEAGFE=,98DCFFGGFGGFFGFFEGEFDFCEEFFF@GFFGGGGGGGGGGGGFCGGFGECFGGGFFGGGGGGGGAGGGGEGGGGGGGGGFE<GFCFGCGGGCCCCC
@s201 336
TGAGGAATATTGGTCAATGGGCGAGAGCCTGAACCAGCCAAGTAGCGTGCAGGATGACGGCCCTATGGGTTGTAAACTGCTTTTATAAGGGAATAAAGTGAGTCTCGTGAGACTTTTTGCATGTACCTTATGAATAAGGACCGGCTAATTCCGTGCCAGCAGCCGCGGTAATACGGAAGGTCCGGGCGTTATCCGGATTTATGGGGTTTAAAGGGAGCGTAGACCGGAGATTAAGCGTGTTGTGAAATGTCGACGCTCAACGTCTGCACTGCAGCGCGAACTGGTTTCCTTGAGTACGCACAAAGTGGGCGGAATGCGTGGTGTAGCGGTGAAATGCTTAGATATCACGAAGAACTCCGATTGCGAAGGCAGCTCACTGGAGCGCAACTGACGCTGAAGCTCGAAAGTGCGGGTATCGAACAGGATTAGATACCCT
+
BEFFGFFGGFGDGGGGGGGFFGGGGGGGGCGGGGG8<FFGGG9EEGGGGGGGGG<EF,CFFFECFFFFFG>:FGFF9GFFFGGGGGGGGGGG?FEFGGGD,?EAEFFFGGGFGGFGG9:FFADFEGE?9EEDGFFCCF:?E7+>E+><FFFG=,>>3CF<FEFG78<FGGGEEDC@F@*8?E::CE*<*48*BFG@/2CF++,,=<7):/7;%<=)448)33*DF;B+=<,3C:<(*FF:GF7FB5**5**B58CD:CCFCGFF;DDF:D<9FF8@+===?BDFCFD,8=9FDF>BCCFDE9=BF@7@EDGGEC@6+D>,FDGGACGGFFCFFGGED<<FGGFGFFGCGGFE=?CCCFF?F7F<E9EGFFEFGGFGDGFCFF:DEGEGGF@GF9DFECEFCGAAEEEEF7FECCFDGFGEGGGFGEF<GCGCCCCC
@s201 337
TGGGGGATATTGCACAATGGAGGAAACTCTGATGCAGCGACGCCGCGTGAGTGAAGAAGTATTTCGGTATGTAAAGCTCTATCAGCAGGGAAGAAAATGACGGTACCTGACTAAGAAGCCCCGGCTAACTACGTGCCAGCAGCCGCGGTAATACGTAGGGGGCAAGCGTTATCCGGATTTACTGGGTGTAAAGGGAGCGTGGACGGCGACGCAAGTCTGAAGTGAAATACCCGGGCTCAACCTGGGAACTGCTTTGGAAACTGTGTTGCTAGAGTGCTGGAGAGGTAAGCGGAATTCCTAGGGTAGCGGTGAAATGCGTAGATATTAGGAAGAACACCAGTGGCGAAGGCGGCTTACTGGACAGTAACTGACGTTGAGGCTCGAAAGCGTGGGGAGCAAACAGGATTAGATACCCT
+
CEFCEFGGGGGGGGFFGGEFGFFGGGGGEGGGGGGGGGGGEGGGGGGFGGGGGGGGGGGG,CFGGGGGGGGGGGGGGFGGGCFGGGGGGGGGGGGFFGGGGGGGGGGGGGGGGGGGGGFGGGGGGFGGGGGFCFBGFGGGGGGGDGC:<FEGGG@BF7<BFGGFFGGEFDDGFCEEGEEGGGCCGCGGGF<FGGG>C=??DG*D:CEEDGEEGCEF,?FF$<;CFF;FCFEEGEGF6<CEFGFGCGDD:FBF9FGFFFCFGGG?FECC9GGFDFFG@=8F=FAFEGC=C>FGGGGCDGFAE:EC=GC9FFFEC4:@,GGFGFCGGGGGFE9ECCFCFE8F7DDEFEEGGGGGGGGGGGFAGGGGGFFCEGGGGGGGGGGGGGGDGGGGGGFFGGGGFD9FFGGGGGGGGGGCCCCC
@s201 338
TGGGGGATATTGCACAATGGAGGAAACTCTGATGCAGCGACGCCGCGTGAGTGAAGAAGTGTTTCGGTATGTAAAGCTCTATCAGCAGGGAAGAAAATGACGGTACCTGACTAAGAAGCCCCGGCTAACTACGTGCCAGCAGCCGCGGTAATACGTAGGGGGCAAGCGTTATCCGGATTTACTGGGTGTGAAGGGAGCGTGGACGGCGACGCAAGTCTGAAGTGAAATACCCGGGCTCAACCTGGGAACTGCTTTGGCAACTGTGTTGCTAGAGTGCTGGAGAGGTAAGCGGAATTCCTAGTGTAGCGGTGAAATGCGTAGATATTAGGAAGAACACCAGTGGCGAAGGCGGCTTACTGGACAGTAACTGACGTTGAGGCTCGAAAGCGTGGGGAGCAAACAGGATTAGATACCCT
+
CFCFGEGGGGGGGGGFFGGGF@FG?FGGGGGGGGGAFGCFFGGGGGGFF=FGFGGGGGGG<<<CEFGB=FFFGGGEEFCFFGFF?FGEGGFC=,EFGGGGCE>FGGCFFDFDA?8FFAFG7FECEE7>FBFGGFCBGGGG?CFGCEEDGDGGGGFCCCE7:<=:BEGGEEEGEGDG7:F9FFGFFG6F1*?++<185:88#99:?E:8:C@/5:>FGBG61?E=;7CF@F?FF8D>,DD.DFE?FFAFF?/+A7FFE$=CF66:?F@9=C7EAFEB@%CD,GFEGGGCFFGF@4,FGFDEFF@4>GEEAEGEEF@=DCCGGFAFDDGGFDGFFGGGFFFGGEEGFCFFEGFFGGGGGGFFFGGGFGGGGGGGGFFFCGFACFFF7EGGGGGGGGGFC9EGGGGGGGGGGGGCCCCC
@s201 24139
TGAGGAATATTGGTCAATGGACGAGAGTCTGAACCAGCCAAGTAGCGTGCAGGATGACGGCCCTATGGGTTGTAAACTGCTTTTATAAGGGAATAAAGTGAGTCTCGTGAGGCTTTTTGCATGTACCTTATGAATAAGGACCGGCTAATTCCGTGCCAGCAGCCGCGGTAATACGGAAGGTCCGGGCGTTATCCGGATTTATTGGGTTTAAAGGGAGCGTAGGCCGGAGATTAAGCGTGTTGTGAAATGTAGATGCTCAACATCTGCACTGCAGCGCGAACTGGTTTCCTTGAGTACGCACAAAGTGGGCGGAATTCGTGGTGTAGCGGTGAAATGCTTAGATATCACGAAGAACTCCGATTGCGAAGGCAGCGCACTGGAGCGCAACTGACGCTGAAGCTCGAAAGTGCGGGTATCGAACAGGATTAGATACCCT
+
CFC@F@AFFAACFGGGGG<,,CFGGGGGGGGGGGGGFGGFCFCEFFEFECDEFGGFGFGDGGGGF8FEDF77?D@FGGFCE9EEGGGGG9=<EC9FFFFGG9EGGGGGGGGGGGGCGGG@CFGEFGGFGFFGGG9FE9EFEFGGGGEDCF9FFGGGGAFGC,>DCC++8@<EGFGDGEGDFFC**1*4<C4;EGGG:FF5GGC8?C?FC:FF92<44:CA=CECFEGFGCCF7AF9FDGGGE@GFG/GGCFFCFFCDEEFGGGDACFF8?EGGF=CC==CC=B;9=FB,6<C0C+:GFGFEFEF8+GFFCE=>@@GCFDEA,@8*EGEA,,<A9CGECC8EGFFE=8GFDFB:8+77GGGGGEDFEGGGEGEF9GFCF@:7GGGFGDGGGFGGGGFFGGFCGGGFDGGCGFGGGGGFFFFCFEGGGGGGAC,<BBC
@s201 340
TGAGGAATATTGGTCAATGGGCGAGAGGCTGAACCAGCCAAGTAGCGTGCAGGATGACGGCCCTATGGGTTGTAAACTGCTTTTATAAGGGAATAAAGTGGGAGTCGTGACTCCTTTAGCATGTACCTTATGAATAAGGACCGGCTAATTCCGTGCCAGCAGCCGCGGTAATACGGAAGGTCCGGGCGTTATCCGGATTTATTGGGTTTAAAGGGAGCGTAGGCCGGAGATTAAGCGTGTTGTGAAATGCAGACGCTCAACGTCTGCACTGCAGCGCGAACTGGTTTCCTTGAGTACGCACTAAGTGGGCGGAATTCGTGGTGTAGCGGTGAAATGCTTAGATATCACGAAGAACTCCGATTGCGAAGGCAGCTCACTGGAGCGCAACTGACGCTGAAGCTCGAAAGTGCGGGTATCGAACAGGATTAGATACCCT
+
CFGGGGGFDFFFFGGDEFEG8CFGGED7BFGGGGGGD@FGGGFGEECFGGGGGDF8=A7CFGE7FGGGGGGGCEFFGG9??,<FGGCGGCGACDFFGGGF=F,++::BGGDFFEE?F,<FFFEF<E,,5CE<FEDDGGGGDFEGGGGGC9CFFGGGFGFGFFFG7>FFGGCEFG*>@EGDFEFG7FGE7F82<FEBEE<C3FAFG7.59<CC2F288(C7::<CFFG=C$4DFFC)&8EFC=FG@@F@CC@C*1:>/>:@:7>CE3600CF<7:EF6EC6+:6F>F:,D859866+EE9B@,,<@GGFB,<,+8@+E?>8DFECFECB;BC,EF?E=<C,,,D=EC,D@9<B<C77GGE@+FF<:9EFF@D<BEFGCFFCCFC9C,E:C;CEFFEGFEGFF:DFFFGGGED<FC<FGGGFGFGFCFA<FFEBBA-C
@s201 25176
TGAGGAATATTGGTCAATGGACGAGAGTCTGAACCAGCCAAGTAGCGTGCAGGATGACGGCCCTATGGGTTGTAAACTGCTTTTATAAGGGAATAAAGTGAGTCTCGTGAGACTTTTTGCATGTACCTTATGAATAAGGACCGGCTAATTCCGTGCCAGCAGCCGCGGTAATACGGAAGGTCCGGGCGTTATCCGGATTTATTGGGTTTAAAGGGAGCGTAGGCCGGAGATTAAGCGTGTTGTGAAATGTAGATGCTCAACATCTGAACTGCAGCGCGAACTGGTTTCCTTGAGTACGCACAAAGTGGGCGGAATTCGTGGTGTAGCGGTGAAATGCTTAGATATCACGAAGAACTCCGATTGCGAAGGCAGCTCACTGGAGCGCAACTGACGCTGAAGCTCGAAAGTGCGGGTATCGAACAGGATTAGATACCCT
+
@FEGGGGGGGGCGFGGGG@EEFGFCEGFF9FGGGFEF?DEGFGGGGGFBGGGGGGGGGGGDCFGG?@E@EFFFGGGGGGGGFGFEFAGGFGGGGDGGFA9EDGGGGGGGF@,?EFFFGGGGCGFF,FGFGGGGGGGGFGGGFCGDGGGGGGFFGGGFGGCDFGGFGGGCEE7FF*>*@FEFC,:<FECFBEFGGGGEGG2FEGGGGDG=EFGGFDAE>F;@>ECFCEBGCEF9EG9>1DFCC;7AFCF<FD:FCFD=3AF=<30@<'=:D@19GEFGGD=GGGFB>35,=,AD@>CGGCFEE=GGGEF7@,@+=@+EGF<GGGGFEEGGGDFGEGGGDFD?;GFFGFF?DEECC+C@DF7@FF7GGFFF,FGGGGGFCFGGGGGGGFGGGEGGGGGGGGGGGGGFEF7CGGGGGGGFEAFGGGGGGGGFCGCCCCC
@s201 342
TGGGGAATATTGCACAGTGGGGGAAACCCTGATGCAGCGACGCCGCGTGAGCGAAGAAGTATTTCGGTATGTAAAGCTCTATCAGCAGGGAAGGTAATGACGGTACCTGACTAAGAAGCCCCGGCTAACTACGCGCCAGCAGCCGCGGTAATACGTAGGGGGCAAGCGTTATCCGGCTTTACGGGGTGTAAAGGGAGCGTAGACGGCAAGGCAAGTCTGATGTGAAAACCCAGGGCTTAACCCTGGGACTGCATTGGAAACTGTCTGGCTCGAGTGCCGGAGAGGTAAGCGGAATTCCTAGTGTAGCGGTGAAATGCGTAGATATTAGGAAGAACACCAGTGGCGAAGGTGGCTTACTGGACGGTAACTGACGTTGAGGCTCGAAAGCGTGGGGAGCAAACAGGATTAGATACCCT
+
AFFGGGGGGGGGGGGGGAFGGGGGDGGGGGGGGGGGGGGGGGGGFGDGCGGGFGGGGFGGGCEFFGGGGGGAEGGDGGGFGGGGFGGGGGGGGGEGGGGC,FFGFGGGGGGGGGGGGFGG?FGGGGGGGGADCEGGGGFGC:AFEG>@FCGGDFG@<,=CFFGG7**CB>E4FFGG#FC88E<:AC:EGCGG79E8CCFGDD8CCC:4:;5-FF>B7FFF'E)F?@AAD7::F@>FFFFGFD8FF@@CF>:?;C<F>@9=CFGGF:GF.=7GDF<E8>GFCGGGFCB:EFFGFDB,>,=9FD>+5EEEE9FA=EE>GGFGGGFF<CGGGFFEDFFCCGGGDGGGGGFGFFGGGGGGGGGGGGGGGGGGGGGGGGGGGEGGGGGGGGGGGGGGGGGGGGGFFGGGCFGGGGGCCCCC
@s201 23181
TGGGGAATATTGCACAATGGGGGAAACCCTGATGCAGCGACGCCGCGTGGAGGAAGAAGGTCTTCGGATTGTAAACTCCTGTTGTTGAGGAAGATAATGACGGTACTCAACAAGGAAGTGACGGCTAACTACGTGCCAGCAGCCGCGGTAAAACGTAGGTCACAAGCGTTGTCCGGAATTACTGGGTGTAAAGGGAGCGCAGGCGGGAAGACAAGTTGGAAGTGAAATCCATGGGCTCAACCCATGAACTGCTTTCAAAACTGTTTTTCTTGAGTAGTGCAGAGGTAGGCGGAATTCCCGGTGTAGCGGTGGAATGCGTAGATATCGGGAGGAACACCAGTGGCGAAGGCGGCCTACTGGGCACCAACTGACGCTGAGGCTCGAAAGTGTGGGTAGCAAACAGGATTAGATACCCT
+
FEGGGGGGGGGGGGGGGGGGGGCFGGGGGGGGGGGGGGDGGGGGGGGGGGGGGFGGFGFGEFGFFGBCCGGGGFGGFGGGGFGGFGGGCFDFGGFFGGGGGGGGFEGFFG=DGGGGGGGGGGGEGGGGGGGCEGGFGGGGG8FGGGGGGGGGGGGGGGGGGGG?FFFGC:3=CFGEGGGGGGGEGC7FFEFEFA@CGDG@>?EGGGGDCGFCFFG9D=FFAF?FGGFFGCFGGGGFGGGGGGGGFCGGGGGGGF@9CG6<E?F<DGDFDGGGFGGGGGG6>F:FGGGFCEFE88=7GGGGGFGGFGGGGGDECEGGGFFFGEFB:GF6FGGFGFGGGGFFGGGGFBCGGGGGGGGFGGGFGGEFGGGGFEFGGFGGGGGGGGFEFDGGGGGGGCGGFEGFFCGGGGGGGGGCCCCC
@s201 23022
TAGGGAATCTTCGGCAATGGGGGCAACCCTGACCGAGCAACGCCGCGTGAGTGAAGAAGGTTTTCGGATCGTAAAGCTCTGTTGTAAGAGAAGAACGAGTGTGAGAGTGGAAAGTTCACACTGTGACGGTAACTTACCAGAAAGGGACGGCTAACTACGTGCCAGCAGCCGCGGTAATACGTAGGTCCCGAGCGTTATCCGGATTTATTGGGCGTAAAGCGAGCGCAGGCGGTTAGATAAGTCTGAAGTTAAAGGCTGTGGCTTAACCATAGTACGCTTTGGAAACTGTTTAACTTGAGTGCAGAAGGGGAGAGTGGAATTCCATGTGTAGCGGTGAAATGCGTAGATATATGGGGGAACACCGGTGGCGAAAGCGGCTCTCTGGTCTGTAACTGACGCTGAGGCTCGAAAGCGTGGGGAGCAAACAGGATTAGATACCCT
+
AFGEGEGGGFFGGCFGGGGF@CFFEFFGCEGFGF:CF+CAFFGEEGGBFGFFGDE,CFGDEFGGGG7CCEGFFFGFGGGGAFFGFGB<FEFGGGGGGC74DFFFGGGGFFFCDFGFGGGGG8FFGGG=>FGGGGGG<<F,><ACF7FGGGGGGGGFGC@FDG7FFGF,,>FGEFGG<CG9<<F7FFGGGDF:<<=1**<EE89B8;<<EF<FFGED5@E>@7E8E5/::C@EE:EF=ADGC.,C@CFGEF@GFDFCFFCFD;CC@FCF>F<C=CA>>FCAFF@#<+,D?AF?EE,GF8GFGGCFBGEGFEAFAFFE;8E@:8@E,CCCE>C?,?EAFCGGGEE,=C,E<GGGFB,GFCCFFCEGGGFCDF@BDGGGFEEF68FDFADFGCGGGGGGGFFCE@+CE@EGGGEGGGFGGGGFF8GFBGGGGGGGGGGGCCCCC
@s201 345
TGAGGAATATTGGTCAATGGGCGAGAGCCTGAACCAGCCAAGTAGCGTGCAGGACGACGGCCCTATGGGTTGTAAACTGCTTTTATATGGGGATAAAGTGAGCTACGTGTAGTTTATTGCAGGTACCATATGAATAAGGACCGGCTAATTCCGTGCCAGCAGCCGCGGTAATACGGAAGGTCCAGGCGTTATCCGGATTTATTGGGTCTAAAGGGAGCGTAGGCCGCCCCTTAAGCGTGTTGTGAAATGCCGCGGCTCAACCGTGGCACTGCAGCGCGAGCTGGGGGGCTGGAGTGCACGCAACGCAGGCGGAATTCGTGGTGTAGCGGTGAAATGCTTAGATATCACGAAGAACTCCGATTGCGAAGGCAGCTTGCGGGAGTGCGACTGACGCTGAAGCTCGAAGGTGCGGGTATCGAACAGGATTAGATACCCT
+
<FFGGGGGGGGGGGGGGGGGGGGGGGGGGGGGGGGGGGGGGGGGGGGGGGGGGGGGGGGGGGGGGGGGGGGGG9DFFGGGGGGFGGGGGGGGG>FGGGGGGGGGGGGGGGGGGGGGGGGGGGGGGGGGGFGGGGGGGGGGGGGGGGGGGFEGGC<BFGCFFGGGGGGFFGGGFGGGCG>CGGGGGFGGFGGGGGGGGDG@GG#F@FFGGGGGGGGFG2EEFFC4@B>3EEGFC>F<ECFCEF-GCCFCC7EEGGEB,F@@A:FCGFEFDFG9FF8@$@2#3<GEGEB:,<<FEFCCC=@C=@>7FGCFFDC949BEGGGGFEB6)DEGF@FCEEFFEDF9GGCGGFEGFFFFCGGFCCF@CFGGFGFGGGGGGGGGEGGGGGGGGGGGGFCDGFFEGGGEFDGGFFGCGFGGGGGGGGGFGGGGGGGGFDECCCCC
@s201 346
TGAGGAATATTGGTCAATGGGCGAGAGCCTGAACCAGCCAAGTAGCGTGCAGGACGACGGCCCTATGGGTTGTAAACTGCTTTTATATGGGGATAAAGTGAGCTACGTGTAGTTTATTGCAGGTACCATATGAATAAGGACCGGATAATTCCGTGCCAGCAGCCGCGGTAAGACGGAAGGGCCAGGCGTTATCCGGATTTATTGGGTTTAAAGGGAGCGTAGGCCGCCCCTTAAGCGTGTTGTGAAATGCCGAGGCTCAACCGTGGCACTGCAGCGCGAACTGGGGGGCTTGAGTGCACGCAACGCAGGCGGAATTCGTGGTGTAGCGGTGAAATGCTTAGATATCACGAAGAACTCCGATTGCGAAGGCAGCTTGCGGGAGTGCGACTGACGCTGAAGCTCGAAGGTGCGGGTATCGAACAGGATTAGATACCCT
+
B@FGGGGGGGGFFGGG?E<,@@FGGEGGGDEGGGGGGGGGGGGGAFC@F7FACCFCFG@=EFGCF8CEE8BCFGGGGGGE?<-=AFFGGG8+@?EDGGGGGGGGGEE8,BF9<?EF9?FGG94FAFCDGGGC,C;DFCFF>FFG7+3><F<DAF<:<<<<F7,D*;*<>:F,DFG@:E*1***66=*4FFE>BFFGG*<FGFFC:C<**2,<<9*8A9C)(7*9*<:5C5.2#,:;EC@?FF7GC??@B(5,,,8<81:>7F:9CF?FDGGFGEDF8;@C76FDGGFB=8=A8,8GEB8>4+6+,8CCEFE499BC=C+8GF>E57@C,EFA?FB8FDF@FGGGGGGGFFFB,CFE:DE:@@GFGFFFE8GFCEGFCFF=7GGGGFGFCCB:C,,GFCGFCGGGFFCB@CC,GGGGGFGFGGGGGGGFFFFBCAAA
@s201 347
TGAGGAATATTGGTCAATGGGCGAGAGCCTGAACCAGCCAAGTAGCGTGCAGGAAGACGGCCCTATGGGTTGTAAACTGCTTTTATAAGGGAATAAAGTGAGTCTCGTGAGACTTTTTGCATGTACCTTATGAATAAGGACCGGCTAATTCCGTGCCAGCAGCCGCGGTAATACGGAAGGTCCGGGCGTTATCCGGATTTATTGGGTTTAAAGGGAGCGTAGGCCGGAGATTAAGCGTGTTGTGAAATGTAGAGGCTCAACCTCTGCACTGCAGCGCGAACTGGTCTTCTTGAGTACGCACAACGTGGGCGGAATTCGTGGTGTAGCGGTGAAATGCTTAGATATCACGAAGAACTCCGATTGCGAAGGCAGCTCACGGGAGCGCAACTGACGCTGAAGCTCGAAAGTGCGGGTATCGAACAGGATTAGATACCCT
+
FEFGGGGGGGGGGGGGGGGGFGGGGGGGGGGGGGGGGGGGFG<FFGGGGGGGGGGGGGGGGBEGFGGGGG@FGAAFFGFFGGGGGGGGGFGGEFGGGFGC5FEGGGG@FCF9FGGFGGGGGGFGGGGGGGGGGGGGGGGGGGGGG8CBDAFFGGGGFGGFFDFDECEGGGGGCFDFF**>FCFGGDDFGGEGFGG@EGFFGG>EFFFCFF,$2?BFE>DFFFD=?8E>GGFF+CFAGFCE<GFGCFCF@-@A7CEBGDFDCFGCCG85>5GEEEEE>EDD8CFEF<B,GFCF=F+B8EEB,8+CGEC7GFF=9@@CED8BE,CB8:EDGGFCF<EDFFFFE=FDGGGGGGGFF?F,GGGFC7GFF@@GGGFGGFGGGFCGGGGGGGGGCDGGGGFFDGFFC@ACGDGEGGFFGGGGGGFEGGGGFGGGGGGCCCCC
@s201 348
TGAGGAATATTGGTCAATGGACGAAAGTCTGAACCAGCCAAGTAGCGTGCAGGATGACGGCCCTCTGGGTTGTAAACTGCTTTTAGTTGGGAATAGAAAGAGGGACGTGTCCCTTATTGTATGTACCATCAGAAAAAGGACCGGCTAATTCCGTGCCAGCAGCCGCGGTAATACGGAAGGTCCAGGCGTTATCCGGATTTATGGGGTTTAAAGGGAGCGCAGGCGGCGGCGTAAGTCTGTTGTGAAATCGTGCGGCTTAACCGTGCAATTGCAGTTGGTACTGCGTCGCTTGAGTGCACACAGGGATGTTGGAATTCATGGTGTAGCGGTGAAATGCTTAGATATCATGAAGAACTCCGATCGCGAAGGCATATGTCCGGAGTGCAACTGACGCTGAGGCTCGAAAGTGTGGGTATCAAACAGGATTAGATACCCT
+
CGDFGGGGGGGGGGGFGGGCGGGGGGGGGEFGGGGGGGGGGFGGGGGGGGGGGGGGGGGGGCE,CEFGGGGGGFDCEFGGEGFGGGGGGDFCGDD?F,BEFGGG7+CFGGDFGGGGGGGGGGFFGGFGFCBF9FGGGGGGGGEG7E+>F<FFGGFGFA,<B:FGGGGGGGCFFGDGGGG@CCFFF?*18:*8;FFC2FF?FC&<?/<*1,,2;?@FGFGFF>G?5/#9>*>,FGF<FGFG)GCE7<C==CEC38DGF<CFC@>9C9AGGDFFFB69,,D==+F@>:EC?FFDD?=9GGGGFCEFDFFFGFDFDDC,FFGFF:EC=F7EE@GGGFF@,FB8EDFEGGGGGFCF=EGGGGGDGGGGGGFGFGGGGFF7EDGGGGGGGGGGGFCFFGFGFGGGFDGFCGGGGGGGFGGGGEFEGGGGGGFAF8GCCCCC
@s201 349
TGAGGAATATTGGTCAATGGGCGAGAGCCTGAACCAGCCAAGTAGCGTGCAGGAAGACGGCCCTATGGGTTGTAAACTGCTTTTATAAGGGAATAAAGTGAGTCTCGTGAGACTTTTTGCATGTACCTTATGAATCAGGACCGGCTAATTCCGTGCCAGCAGCCGCGGTAATACGGAAGGTCCGGGCGTTATCCGGATTTATTGGGTTTAAAGGGAGCGTAGGCCGGAGATTAAGCGTGTTGTGAAATGTAGAGGCTCAACCTCTGCACTGCAGCGCGAACTGGTCTTCGTGAGTACGCACAACGTGGGCGGAATTCGTGGTGTAGCGGTGAAATGCTTAGATAGCACGAAGAACTCCGATTGCGAAGGCAGCTCACGGGAGCGCAACTGACGCTGAAGCTCGAAAGTGCGGGTATCGAACAGGATTAGATACCCT
+
CD,,CCFGGGGGGCFGGGG8FGDG@FGGGGGGGGF@,;,ACEC99<@CCG,EGGGDFG@FFGGGGGCFCGEECCFGCFGGGGGGGGAE<CA@EFCFF?FGFFGGGGFCGCF<FFFCC9@DFE9C@,ECFEDADC,,,74,:DCFCE7BFFD,3DDFFF8EFCCG>CCFFFGCGFFF>E@@FFGG*<**4CEFFG>*5CCC7$;/?2)5.B,8616589F@78194:=GEC;C7DG@F9ECGCDE@B:,7,DD,:,33,:C:D7,;,,7,,+:+++3+D=268F@33+3,,FADF88+>+FDE@+CEGF=@B>944+GGFEEFC=5EB>E=C=E<FB;C:,DEB77GEF9FEDFF>FC7F?C:C,FFGGFF9FGF@E7GGGGF@GGGGDGFCFE,GFB@FFCFFFFCEGEEFFEFGGGGFECEFEF9DEF8FCCC<C
@s201 350
TGAGGAATATTGGTCAATGGGCGGAAGCCTGAACCAGCCAAGTAGCGTGCAGGATGACGGCCCTATGGGTTGTAAACTGCTTTTATGCGGGGATAAAGTGGGCCACGCGTGGTCTTTTGCAGGTACCGCATGAATAAGGACCGGCTAATTCCGTGCCAGCAGCCGCGGTAATACGGAAGGTCCGGGCGTTATCCGGATTTATTGGGTTTAAAGGGAGCGCAGGCCGCCGGGCAAGCGTTTTGTGAAATGCAGTCGCTCAACGTCTGAACGGCAGCGAGAACTGCCCAGGTTGAGTGCGCGCAACGTTGGCGGAATTCGTGGTGTAGCGGTGAAATGCTTAGATATCACGAAGAACTCCGATTGCGAAGGCAGCTCACTGGAGCGCAACTGACGCTGAAGCTCGAAAGTGCGGGTATCGAACAGGATTAGATACCCT
+
EFGGGGGGGGGFGGGCCFFEFGGGGGGGGGGGGGGGGGFGGFFGGGGGGGGGGGGGGGFDG=CFGFF8FGGGGGAFGFDFGFGGGG,F7F7FE7EGGFD9FFGG@DFEEEGFGGGGGGFGGFGGGCF+@E7@DFCDG:@,:D7:CGGAGGFGFGCCFC:7FDFG**<4*=FFGGGGGG:C:<BCFGG558;F?GCCEEEF7>CFFFCEG<?F+904/3:23*7CF5375/CEGGC6C632,FC993CFF<:4*:28*,>**A@;>,*<@,@98:47,@500?D=,,,:,FDF57EECB+B,4>:D=+FCEFF?FGGDGGGE@GE=FCE=AFED<DF;<FGGGFA,GGDGGGGEGDECFFCGEGFFF9EA<GGDEGFF8GGGGGGFFFEGFCGGGGGGFFGGFGGGGGDGGGGGGFDFFDEGGGGGGGGF<FBCCAC
@s201 21580
TGGGGGATATTGCACAATGGAGGAAACTCTGATGCAGCGACGCCGCGTGAGTGAAGAAGTATTTCGGTATGTAAAGCTCTATCAGCAGGGAAGATAATGACAGTACCTGACTAAGAAGCCCCGGCTAACTACGTGCCAGCAGCCGCGGTAATACGTAGGGGGCAAGCGTTATCCGGATTTACTGGGGGTAAAGGGAGCGTAGACGGAACGGCAAGTTTGAAGTGAAATACCCGGGCTTAACTCGGGAACTGCTTTGAAAACTGTCGATCTAGAGTGTCGGAGAGGTAAGTGGAATTCCTGGTGTAGTAGTGAAATGCGTAGATATTAGGAGGAACACCAGTGGCGAAGGCGGCTTGCTGGACGATGACTGACGTTGAGGCTCGAAAGCGTGGGGAGCAAACAGGATTAGATACCCT
+
CFGFGGGGGGGFGGGGGGFFGFGGGGGGGFGGGDFGGGDG@FGGEGGFGEGGGGGGAFGGG9FFGGGF@<FGGGGFGGGGG,C?FGFGGECEFGGGGGGGGGGGGGGGFGGA,AEGGGGGFGGGGGGGGGGGGF83FFDCFGGGGGC@@FEAFFDGFGGGGGGEGGCFGDGFGGG>FGGGGG0GDG,<FF:BF@ECDFFFFGGDEFEDEEG>AEFFEFC7.@<FACFFG7CFEGGGGGFFF@F?GFFCDFFCGGF@=CE?FFGFFE9GGGGGFFEFCEGGGGGFFFF?>CCF@8,GGFFGFEEGFGFCGGFFCGGEBEE;FE<;FGGFF,FCEFGGCCGGGGEFE:CGFCGGGGGGGGGGGGGGGFFCGFD@GGGGGGGGGGGGFGGGGGGGGGGGGGFEGGGGGGGGGGGCCCCC
@s201 352
TGAGGAATATTGCACAATGGGGGAAACCCTGATGCAGCGACGCCGCGTGGAGGAAGAAGGCCTTCGGATTGGAAACTCCTGTTGTCGAGGAAGATAATGACGGTACTCAACAAGGAAGTGACGGCTAACTACGTGCCAGCAGCCGCGGTAAAACGTAGGTCACAAGGGTTAGCCGGAATTACTGGGTGTTAAGGGGGCGCAGGCGGGCAGACAAGTTGGAAGTGAAATCCATGGTCTCAACCCATGAACTGCTTTCAAAACTGTTTTTCTTGAGTTGTGCAGAGGTAGGCGGAATTCCCGGTGTAGCGGTGGAATGCGTAGATATCGGGAGGAACACCAGTGGCGAAGGCGGCCTACTGGGCACCAACTGACGCTGAGGCTCGAAAGTGTGGGTAGCAAACAGGATTAGATACCCT
+
GGFGGCEFGGGGCCFFGGGGGGGG7F@FGFGGFGFFGGGGGG@@BFGGGGGGGGFFFFCEGG?F9FC++B,,9?E<EFE,EGC,B5F+6F44AD,AF?ECEFGBFG?,83DF8B3A=AB<C<B+::+><;BF<D7BF<DFFF,,44*>FE*;@,*><<CFG7<G?F,=,4*,8?CFGG*,,5?:FC=F@*C+?97#<5::7C82:?5#25;8>?69##9;,@5,@4,,@D@3*<663B@F7CD;8E;,>DF<>,@3,,+6F87GGF<C98F<8B,,D@=,?FDFFC:GGFC>,FC7C=4,DD>B8FBEE=<47CGGDC9,GEGGGEGGGGGGGGFFFEFGGGGGGEDGEC<GFFFGDE=FGCGGGGFECCBEFCFGGGGGGGGGEGEGGGGGFFGGGFFFGGGGGGGFGFFCCCCC
@s201 353
TGGGGAATATTGCGCAATGGGGGAAACCCTGACGCAGCAACGCCGCGTGATTGAAGAAGGCCTTCGGGTTGTAAAGATCTCTAATCAGGGACGAAACATGACGGTACCTGAAGAATAAGCTCCGGCTAACTACGTGCCAGCAGCCGCGGTAATACGTAGGGAGCAAGCGTTATCCGGATTTACTGGGTGTAAAGGGCGCGCAGGCGGGCCGGCAAGTTGGAAGTGAAATCCGGGGGCTTAACCCCCGAACTGCTTTCAAAACTGCTGGTCTTGAGTGATGGAGAGGCAGGCGGAATTCCGTGTGTAGCGGTGAAATGCGTAGATATACGGAGGAACACCAGTGGCGAAGGCGGCCTGCTGGACATTAACTGACGCTGAAGCTCGAAAGCGTGGGTAGCAAACAGGATTAGATACCCT
+
FFGGGGDGGGGGGGGGGGGGGGGGFGGGGGGGGGGGGGGGGGGGGGGF:FGGGGGFGEFGGGEGGEEEFGGGGGGGGFGFGGGGGGFGGGGGGGGGGFGFGGGGGGDAAFGGGGG,CFF9AFGGGGGGGGGGGGGGGGGFGGGG8EGFGEGCFGF@FGGG@@F7;8?=FG@EFB@BEDDGFGG-GFGAGFGGDF3CE=8*9786C8EDEGGGGFF?0?<F)?EFCCCB>>FC:DFFFCGGFEFCECFCFCGGFGFCFDCDGCEFGGFF/8E??DGGGCFF??FFGGFFFEDCDGGE>=7C?A,GC=C=EEEF@:C:GGFBEF=8FGGGGDAEFEFFGBE8FCDEDGGEGGGGGGGGGGGEGGGGGGGGGGEFGGGGGGGGGGGGGGCGGGGGFFGGFCGGGGGGGGGFGGDGCCCCC
@s201 354
TGAGGAATATTGCACAATGGGGGAAACCCTGATGCAGCGACGCCGCGTGGAGGAAGAAGGCCTTCGGATTGTAAACTCCTGTTGTCGAGGAAGATAATGACGGTACTCAACAAGGAAGTGACGGCTAACTACGTGCCAGCAGCCGCGGTAAAACGTAGGTCACAAGCGTTGTCCGGAATTACTGGGTGTAAAGGGAGCGCAGGCGGGAAGACAAGTTGGAAGTGAAATCCATGGGCTCAACCCATGAACTGCTTTCAAAACTGTTTTTCTTGAGTAGTGCAGAGGTAGGCGGAATTCCCGGTGTAGCGGTGGAATGCGTAGATATCGGGAGGAACACCAGTGGCGAAGGCGGCCTACTGGGCACCAACTGACGCTGAGGCTCGAAAGTGTGGGTAGCAAACAGGATTAGATACCCT
+
<FFGGFGGGGGGGGGGGGGGGGGGGFGFGCFGFGGGFFCFGGGGGGG:FFGFGGDFGGGGGGGGGGG7FGGGGGGGGGGGGAEFGGGGGGDGGGGGGGGG?FEGDEFGAEGGGFGGGGGGGGGGGGGGGGGGGGGFGGGGCEFGGGGGGGGGGGGGGGGGGGGCFGGEGDDECFGGGGFFFF3A<FE@5C=CGFF9E=E5CCG8FEGECFFFFF@EGGFFFFFFC=FFGFFGGGGGGEFFFGECEGGGGGFFFD@:>>D+GGGGGGFGGFAA4GFECGGFE5#FE6EGGEEF8GGGGFBFFFGGFGGGGGGGFCFCFFGGGGFDGGGGGGGFCGGGFGGGFCGGGGGGGGFFGFGGGGGGGGGGGGGGGGGGGFDGGGGGGGGGGGGGGGGFGGGGGGGEFGGGGGGFF8GCCCCC
@s201 355
TGAGGAATATTGGTCAATGGGCGAGAGCCTGAACCAGCCAAGTAGCGTGCAGGATGACGGCCCTATGGGTTGTAAACTGCTTTTATAAGGGAATAAAGTGGGTCACGTGTGACTTTTTGCATGTACCTTATGAATAAGGACCGGCTAATTCCGTGCCAGCAGCCGCGGTAATACGGAAGGTCCGGGCGTTATCCGGATTTATTGGGTTTAAAGGGAGCGTAGGCCGGTGATTAAGCGTGTTGTGAAATGTAGAGGCTCAACCTGGGCATTGCAGCGCGAACTGTGAGACTTGAGTGGGCAGGAAGTAGGCGGAATTCGTCGTGTAGCGGTGAAATGCTTAGATATGACGAAGAACTCCGATTGCGAAGGCAGCCTGCTGTAGCGCAACTGACGCTGAAGCTCGAAAGCGTGGGTATCGAACAGGATTAGATACCCT
+
DFGGGGGGGGGGGGGGGGGCDGGGGGGGGGGGGGGGGGGDEFGGGGEFGGGGGGGEGGGGGGGGGGGGGGGGGGCGGGGGFGGGGGGAFGG,FGGGGFGG9A>=BFGGGGF?FADFGGGGGFGGGGGFFGGGGGCGFF?FFFGDEGGGGEFGGGCFDEGC<F<FDCFGGGGGGFCFEGGGGGGGGGDGGGGGGCFGGCE9DGG*FGGDEGG+29<)=0C@3;CDCC;#64<@6<FAG;<D?CDD:A7$,@<E:CGCFFC><@,9EG,FECEDCEGGGF9GFFC,5,B<=BA8)C2,,FE?EADGGGEECFCDFE@ECC>4GGCC5ECEAFFA9AABAE,CA,F8GEFFFEBFD@CC@GGGGFFFFCFFF,CC@,<CC,GF@GGGFGEGFB6FE9F5;+F<C7GF@CF@FCFFEFFGGGFFGGGGFGGFGGGCCBBB
@s201 356
TGAGGAATATTGGTCAATGGGCGAGAGCCTGAACCAGCCAAGTAGCGTGCAGGATGACGGCCCTATGGGTTGTAAACTGCTTTTATAAGGGAATAAAGTGGGTCACGTGTGACTTTTTGCATGTACCTTATGAATAAGGACCGGCTAATTCCGTGCCAGCAGCCGCGGTAATACGGAAGGTCCGGGCGTTCTCCGGATTTATTGGGTTTAAAGGGAGCGTAGGCCGGAGATTAAGCGTGTTGTGAAATGTAGAGGCTCAACCTGGGCATTGCAGCGCGAACTGTGGGACTTGAGTGCGCAGGAAGTAGGCGGAATTCGTCGTGTAGCGGTGAAATGCTTAGATATGACGAAGAACTCCGATTGCGAAGGCAGCCTGCTGTAGCGCAACTGACGCTGAAGCTCGAAAGCGTGGGTATCGAACAGGATTAGATACCCT
+
GGFFGGGGGGGGGGGGGGGGGGGGGGGGGGGGGGGGGGGGGGFEGGGGGGFFGEGGGGGGGGGGGGGGGGGGGEFGGGGGGDDC9FGGGGGGGGFCFCFEF@FGGGGGGGFGFGGGGGGGGGGGGGGGGGGDEGFCGGGFFGGGECEEGFGEFFEGG<DFGCFGEEFCGGGGAFGGDG@CGGGGEFCFG7&:F9<C<CG9C=GBCFECEF:CFFGFC>GEF6AG:GF>GFFCFFF<CD>AFGF@=E?7GFEDFCFFFDFCFDGGGEF>GEGFFFCFBEC=GCD<>,FFD<DFBF6GGGGGGGGGGGGGGEEEFDB@@+7EFCGEFGGGFGFGGFAD9FE8FFGGGGGGGGGFCFBCCGGGGFCFFE,GFADFGGGGGFGGGGGGGGFEGGGGGGFGGGFGGGGGGGGGGGGGGGGGGGGEGGGGFCGGGGGCCCCC
@s201 357
TGGGGAATATTGCACAATGGGCGAAAGCCTGATGCAGCGACGCCGCGTGAGCGAAGCAGTATTTCGGTATGTAAACTTCTATCAGCAGGGAAGAGATTGACGGTACCTGACTAAGAAGCCCCTGCTAACTACGTGCCAGCAGCCGCAGTAATACGTAGGGGGCAAGCGTTATCCGGATATACTGGGTGTAAAGGGAGCGTAGACGGATGGACAAGTCTGATGGGAAAGGCTGGGGCTCAACCCCGGGACTGCATTGGGAACTGCCCGTCTTGAGTGCCGGAGAGGTAAGCGGAATTCCTAGTGTAGCGGTGAAATGCGTAGATATTAGGAGGAACACCAGCGGCGAAGGCGGCTTACTGGACGGTAACTGACGTTGAGGCTCGAAAGCGTGGGGAGCAAACAGGATTAGATACCCT
+
D8@EFGGGGGGGGGGGGGG,C<FFGGGFGGGGAFGGGGGGFGCF7FFGGGGGEGDF+,4,CC,5FFC:CFFGCEFE<EFAECAF9,EEEFCABB<FGFCG9FC:>FFF93B9FBAFCDGDG:+@>,8CFFCGDC@CGFFFC<@F+:*@38EFFGG:FGFC@7<FCF:<F7F5,C7FG7*,<?,<?C>>4;/56+<CCCCE=GC8FD:B8;7#;F2/GGFF<>#:9?<C@,2/D8FF>*CF:>7GF>@,,B>*,@>,@,6+0+F:7CBCEA,F5EEGGC@F,?FFECB?DFFEDEE=@9GFFDC61+8DGFDFFFFC6GGGGGGGGGF@FCEFCEEE@+@C+CEFE7@GGGGGGGGFGCGGFGGGE@FCEGGGGFFGGGF<FEFFBCCGGGGGGGGFECDEC<GGGGGFGGGCCCC<
@s201 358
TGAGGAATATTGGTCAATGGGCGGAAGCCTGAACCAGCCAAGTAGCGTGCAGGATGACGGCCCTATGGGTTGTAAACTGCTTTTATGCGGGGATAAAGTGGGCCACGCGTGGTCTTTTGCAGGTACCGCATGAATACGGACCGGCTAATTCCATGCCAGCAGCCGCGGTAATACGGAAGGTCCGGGAGTTATCCGGATTTATTGGGTTTAAAGGGAGCGCAGGCCGCCGGGCAAGCGCGTTGTGAAATGCAGTCGCTCAACGTCTGCACTGTAGCGCGAACTGCCCAGCTTGAGTGCGCGCAACGTTGGCGGAATTCGCCGTGTAGCGGTGAAATGCTTAGATATGGCGAAGAACTCCGATTGCGAAGGCAGCTGACGGGTGCGTAACTGACGCTCATGCTCGAAAGTGCGGGTATCGAACAGGAGTAGATACCCT
+
FGGGGEFGGGGGGGGFFGGFGG7CEGGGGGGGFGGG?ADFGGGGGGGGGGGGGGGFFGFG@FGCFFGGGCGGGGGGGGGGFFGGGGFF@FGGGEGFGGGGC8FFGFEGGGGGGGGGFFCGGGGGGDFGGECEGGDG,>F*FFCFG7CCCGFFFC9FF9FGEFF:**=EGCGF<EGGGEEDGD9F*:*1;@F7+AC5:*/<>7:<CG>8*AE@F<8>E9CD>>ED3>DGGG<:5;C./%7:/C4EF+994::CF:;2@FGGFEGGFDEFFCGACBCBB@CC>ECFF8@FE@@F=FCGE@+:@,D+F=3ECD5=4+EC8C>+EAC>=F@C;EC,E5,GFFC,A,<CF:GGEAFFAB=GGFGDGFCDF@@GGGFC@7>FGGGGGGGGGEC,GFEGGEF9GGGGGGFCGGGGGGGFGGFCEGGFCAGFE,GGGGGCC@@C
@s201 359
TGAGGAATATTGGTCAATGGGCGAGAGCCTGAACCAGCCAAGTAGCGTGCAGGATGACGGCCCTATGGGTTGTAAACTGCTTTTATAAGGGAATAAAGTGAGCCTCGTGAGGCTTTTTGCATGTACCTTATGAATAAGGACCGGCTAATTCCGTGCCAGCAGCCGCGGTAATACGGAAGGTCCGGGCGTTATCCGGATTTATTGGGTTTAAAGGGAGCGTAGGCCGGAGATTAAGCGTGTTGTGAAATGTAGTGGCTCAACCTTTGCACTGCAGCGCGAACTGGTCTTCTTGAGTACGCACAACGTGGGCGGAATTCGTGGTGTAGCGGTGAAATGCTTAGATAGCACGAAGAACTCCGATTGCGAAGGCAGCTCACGGGAGCGCAACTGACGCTGAAGCTCGAAAGTGCGGGTATCGAACAGGATTAGATACCCT
+
FGGGGGGGGGGGGGGGGGGFGGGGGGEGGGGGGGGGGGGGGGGFGGEEEGGGGGGGGFFGGGGGGGGGGGGEGGGGGGGGGGGGGGGGGGFFGGGGGGGGGGGGFFGEGGGGGGGCGGGGGGGGGGGFGGFGGGGGGGGGGGGGGGGGGGGGGCFCFGGFGGGGGECEGGGGGGGGDGGGCFFE:CGGGCC>FGGE5E<FDC:=7CCF2GFGG@FAE;D::7CF;0GFDG?F=CG<C7GFFF2CFGGBF;FCCF>6FFGGG,7#9CDFGF@5CCEE9CDF?,F@3<F<=,E7)EEBCC++,,GEGGGGGEC,D,B+E?GFFFCB8>+@9GE=C,FB;F9GFFEF7GFCEFFECEGGEGGGGFCDFE,GGGGGEGGGEGGGGGGGGFFGGGGEGGGGGFGGGGGGGFGFGEGFC,CFGGFEFDGGGGGGGGGCCCCC
@s201 360
TGAGGAATATTGGTCAATGGGCGAGAGCCTGAACCAGCCAAGTAGCGTGCAGGATGACGGCCCTATGGGTTGTAAACTGCTTTTATAGGGGAATAAAGTGAGCTACGTGTGGTTTTTTGCATGTACCCTATGAATAAGGACCGGCTAATTCCGTGCCATCAGCCGCGGTCATACGGCCGGTCCGGGCGTTATCCGGATTTATTGGGTTTAAAGGAAGCGTAGGCCGCAGGTAAGGCGGGTTGTGAAATGTAGGGGCTCAACCTGTGCACTGCAGCGCGAACTGGCTTGCGTGAGTACTCACAGCGTGGGCGGAATTCGTGGTGTAGCGGTGAAATGCTTAGATATCACGAAGAACTCCGATTGCGAAGGCAGCTCACGGGAGCGCAACTGACGCTGAAGCTCGAAAGTGCGGGTATCGAACAGGATTAGATACCCT
+
DFFFF<EGCFG<FGGGGGFE,C@FDC7DF<CFEFGGFGGDF,,C<FFGGGGGFCFE?EFEGFC7F8<FGGGGGGGGGGGE9,<<,CFF,4+>FFGGGAFD,CFF<ECFGGF7,BAFFGCFECGGEG5=D>FGFC,CAFC,D+@FE7+B>CFCFFGGGC,D<BF@*:*>F7FGFG:**1=*4=<:FE::FG>C?F78*=8+0C<<@C>G5@+A7,*)?2C>@579#040:,:*1*F>4*>,DD9=,<2,5*48@,@,C@@@8,7,;,BEGGEBF>@++C+6+D>7+FC:,ADGFC683,8=>4+7C6GCE?GFCFEEEFC<DC44)CCCFCFEC?A?>C:,?E9,GGGGGFAGEB7CGGGGGFCDF@@@FFFDGGEEEDCGGGF<EGGGDGGGGGFGFFE@D7GGFFEC@+GFGGGGEGGFFGFEDGGGGGGCCCCC
@s201 19713
TGAGGAATATTGGCCAATGGGCGAGAGCCTGAACCAGCCAAGTAGCGTGCAGGATGACGGCCCTATGGGTTGTAAACTGCTTTTATAAGGGAATAAAGTGAGTCTCGTGAGGCTTTTTGCATGTACCTTATGAATAAGGACCGGCTAATTCCGTGCCAGCAGCCGCGGTAATACGGAAGGTCCGGGCGTTATCCGGATTTATTGGGTTTAAAGGGAGCGTAGGCCGGAGATTAAGCGTGTTGTGAAATGTAGATGCTCAACATCTGCACTGCAGCGCGAACTGGTTTCCTTGGGTACGCACAAAGTGGGCGGAATTCGTGATGTAGCGGTGAAATGCTTAGATATCACGAAGAACTCCGATTGCGAAGGCAGCTCACTGGAGCGCAACTGACGCTGAAGCTCGAAAGTGCGGGTATCGAACAGGATTAGATACCCT
+
FGGGGGGGGGGCGGGGGGGGGGGGGGGGGGGGGGGGGGGGGGGGGGGGGGGGGGGGGGGGGGG7FFGGGGGEGGGGGGGFGFGGGGGGGCFGGGGFGGGGGGGGGGGDFFGFFGGGGGGGGGGGGGGGGGGGGGGGFGCFGGGGGCEFGGGGGF7CGGGGGCAFGGGCFGGGGGGGGEGGGFGFCGGGGG74FGCFEGGGFG>FFGFGGGGGGGGGGEGGEBCFGGG>EEGFCCGFGGGGGGGGG7CCFGFGFGGGGGGFFCGGGGGFGFDECGGEEF9GGGGFGGFFD7CEB@6GGGGGFFFGGGGGECGECGGDGGGF<GGGBECGGGGGGGGGGGGFGFGFGGGGGGGGGFGGGGGGGGGFFFGFGFGGGGGGFGGGGGGGFGGFDFBGGGGGFEGFF@FF8EGGGGGGGGGGGGGFGFGGGGGGGGGCCCCC
@s201 21958
TGAGGAATATTGGTCAATGGGCGAGAGCCTGAACCAGCCAAGTAGCGTGCAGGATGACGGCCCTATGGGTTGTAAACTGCTTTTATAAGGGAATAAAGTGAGTCTCGTGAGGCTTTTTGCATGTACCTTATGAATAAGGACCGGCTAATTCCGTGCCAGCAGCCGCGGTAATACGGAAGGTCCGGGCGTTATCCGGATTTATTGGGTTTAAAGGGAGCGTAGGCCGGAGATTAAGCGTGTTGTGAAATGTAGATGCTCAACATCTGCACTGCAGCGCGAACTGGTTTCCTTGAGTACGCACAAAGTGGGCGGAATTCGTGGTGTAGCGGTGAAATGCTTAGATATGACGAAGAACTCCGATTGCGAAGGCAGCCTGCTGTAGCGTAACTGACGCTGAAGCTCGAAAGCGTGGGTATCGAACAGGATTAGATACCCT
+
ECFGGFCGGGFGGGGFGGG?FEFGGGGFGFG@DAFG?GFAFFCEFGGFGGGFCFGGFFGDFGGGGGGGGFEFGGGGGGGGEBEEGDGGGGGAFEFG9FGFEFE,AFCGFFGGGGGGGFEGGGGGGGGGGGGDFGFGGGGGCC7>BFEGFFFGGGCGGE<FGGGGGGGGGGCFFGFGG::@CC91?>=FGGG=FGGCGDCFF@>C<82=FGFGCG@GGFEGFF>5DFE@<DCC9FF<EFFEFFGGGGFFGFAD@9ED<EDFGFFFFGCGGFF8FFC@@::EFGGFBAGF?FCGFFCF8C,9DAFAGGGGGGGGFFGGGGGGFAB8)GDFFFCCA,GFE<GFFCFF<:FGFFFFFFGF:GGDF@GFGGGGGFF@,,,<@CCGGGGGGGFGGGFEGGGFCGGD@CEDGEGFF9FGGGGGGGFEGGGGFEFGGGF<CCBC
@s201 363
TGAGGAATATTGGTCAATGGGCGAGAGCCTGAACCAGCCAAGTAGCGTGCAGGATGACGGCCCTATGGGTTGTAAACTGCTTTTATACGGGGATAAAGTGGGCCACGTGTGGCTTATTGCAGGTACCGTATGAATAAGGACCGGCTAATTCCGTGCCAGCAGCCGCGGTAATACGGAAGGTCCGGGCGTTATCCGGCTTTATTGGGTTTAAAGGGAGCGTAGGCCGTCTGTTAAGCGGGTTGTGAAATGTCGGGGCTCAACATCTGCACTGCAGCGCGAACTGGTTTCCTTGAGTACGCACAAAGTGGGCGGAATTCGTGGTGGAGCGGTGAAATGCTTAGAGATCACGAGGAACTCCGATTGCGAAGGCAGCTCACTGGAGCGCAACTGACGCTGAAGCTCGAAAGTGCGGGTATCGAACAGGATTAGATACCCT
+
FGCFGGGGGFGGGGGFGFDECFGGDCFGGGGGGGGGGGGCFEFFGGGGGGGGGGGFFGGGGGG7F8CFFGGGDFGGGCGGGGGGCD,ECEGE7=FFGDFGCCF@GGGGGFGGCFC8<FGFFFF<?AEFFFDGGC,@AFGEFF@CECCFGG,@F<CEGF,:DFCCECGG@F*,@,>C7F@F,<:*<==F::CECFEG#3873;2<CF?5111<F?E0?@G7,DD7FF?BC*1C9/E@E6D?0C5:FGGGG8DGFFD/EFGF;CFEC@D9GEFB:C8:+@+F@6,D68GEE,C<)61+89EC4C@,BDFEED?CD=@+GGGFFE+C9GEE=EF=EFGGFCFFF@,EFEF:<FGFECECFGGE@,FAE@9FCEGGF,CEGFGGGEFCFAFEGGGGF<GGGGGGF@FFDFFFCGFCGFGFGGFEFFGGGDGGGGGCCCCC
@s201 364
TGGGGAATATTGCACAATGGGGGAAACCCTGATGCAGCGACGCCGCGTGAAGGAAGAAGTATCTCGGTATGTAAACTTCTATCAGCAGGGAAGATAATGACGGTACCTGACTAAGAAGCCCCGGCTAACTACGTGCCAGCAGCCGCGGTAATACGTAGGGGGCAAGCGTTATCCGGATTTACTGGGTGGAAAGGGAGCGTAGGCGGCGGAGCAAGTCAGAAGGGAAAGCCCGGGGCTCAACCCCGGGACGGCTTTTGAAACTGCCCTGCTTGATTTCAGGAGAGGTAAGCGGAACTCCTAGTGTAGCGGTGAAATGCGTAGATATTAGGAGGAACACCAGTGGCGAAAGCAGCTCTCTGGTCTGTAACTGACGCTGAGGTTCGAAAGCGTGGGTAGCAAACAGGATTAGATACCCT
+
FGGGGGGGGGGGGGGGGGGGGGGGGGGGGGGGGGGGGGGGGGGGGGGGGGGGGGGGGGGGGFG9FEGFFGGGFFGGGGGGGGFGGGGGGGGFGGGFGGGGGGGGGGGGGFGGGGGGGGGGGGGGGGGGGGFFEGGCGFGGGGGGEGDGFEGGGGFFFGDFGG7FCFCGF<FGGG9G?CFG?FFEGG?E$:;>6<38C=C5CCGFGE5CE2,:@;C89A@3>@#FFEDGGGGGFCDGFEE@CC>GFGGGGFGFFFGGGFGF>CFCFGCDGFEEBF?GGGFF2DAFGECFFE<DDFGGGF@AFGEB5B7FGGFACEFGGGGGGFEFFGGGGCGFCGFFD=8EGGGGGGGGGGGGE<GF?GGGGGGGGGGGGGFGGCGGGGGFGGGGGGGGGGGGGGGGGGGFFGGGGGGGGGGCCCCC
@s201 365
TGAGGAATATTGCACAATGGGGGAAACCCTGATGCAGCGACGCCGCGTGAACGAAGAAGTATTTCGGTATGTAAAGTTCTATCAGCAGGGAAGATAATGACGGTACCTGACTAAGAAGCACCGGCTAAATACGTGCCAGCAGCCGCGGTAATACGTATGGTGCAAGCGTTATCCGGATTTACTGGGTGTAGAGGGAGCGCAGGCGGTGCGGCAAGTCTGATGTTAAAGCCCGGGGCTCAACCCCGGTACTGCATTGGAAACTGGCGTACTAGAGGGTCGGAGGGGTAAGTGGAATTCCTAGTGTAGCGGGGAAATGCGTAGATATTAGGAGGAACACCAGTGGCGAAGGCGGCTTACTGGACGATAACTGACGCTGAGGCTCGAAAGCGTGGGGAGCAAACAGGATTAGATACCCT
+
CFGGGFGGGCFGGGGGGGGGGEGFGGGGGGEC<CFFGFGCFFGGEGGGGGGDFCFGGFGFFGGGFGGGGGGGGGG?CFGFGGGGGGFGFGFFCEFFFGGGGGGGGGGGGGGGGGEAFG@F,F=FFCFFGFGGGDFG@EBFGG,>EGGGGFGGGGFEFFGGGG?,?<EEEFF8F;CFCCF?GFCFGGEEFF991<<2C:FCCDE>EE/:EGGFB:C3D4F?9?/#,E7?@A:>FEED@5CF7GG@:E9FA@DGC9D9?EDFC@A+FAC<#<885=#FE7-GGGGGFFGGGFE9484EEAE5A?=E>@B@,,5;FFEGCFGFFDFFEFGGGFGDFFEC@GFC6DGGEEFGFCE@FEFFEGGFFCGGGFFEGGGGGGCGFGGGFGGECDGGGF@FFEFGGGGGGGGGGFCGGGGCCCCC
@s201 366
TGAGGAATATTGGTCAATGGGCGAGAGCCTGAACCAGCCAAGTAGCGTGAGGGATGACTGCCCTATGGGTTGTAAACCTCTTTTGTTTGGGAATAAAGTGCGGGACGTGTCCCGCATTGCATGTACCATTTGAATAAGGACCGGCTAATTCCGTGCCAGCAGCCGCGGTAATACGGAAGGTCCGGGCGTTATCCGGATTTATTGGGTTTAAATGGAGCGTAGGCCGGAGATTAAGCGTGTTGTGAAATGTAGATGCTCAACATCTGCACTGCAGCGCGGACTGGTTTCCTTGAGTACGCACAAAGTGGGCGGAATTCGTGGTGTAGCGGTGAAATGCTTAGATATCACGAAGAACTCCGATTGCGAAGGCAGCTCACTGGAGCGCAACTGACGCTGAAGCTCGAAAGTGCGGGTATCGAACAGGATTAGATACCCT
+
@EDFGGFGGFGGGGGGGGGFGGGGGGGGGGGFFGGGGGEFCEE<,CCFGFEFDEGGGFECDGGGEGFGEFGGGFD9A,EFE9C<FFFFEG7EGFGFGG<AEFDCGGGG7EFF@+C+BCA9FD9FFCGFGGGFFGGECGFFB>F:CEGG,FGFFGDDFFG@FEGG5*@B<*>F9;EF@CCEC9FCCEGGGGDGGGEGG82?FFF<9F<C8C??*<C>C??B.4:):C>:E>EFGCEAGBFD$G0E%CGFF9@<.,B>FF@,,E06;E@82?>3+>+-+3(09EFGFFFFE,C5)@C=GGGECF9@C@FB?,B9+9+>GFEB?AB=@C>,GGGGFDGGFEECCFGFEGGGFFEFFGE@GFFCGFEFCGFGGFCGFFCEC8EEGGGFEF@CEEGGFCGGGEGGGGGGCGGGGEGGGGGFDGFEFCGGGGGGGGFCC<CC
@s201 367
TGAGGAATATTGGTCAATGGGCGAGAGCCTGAACCAGCCAAGTAGCGTGCAGGATGACGGCCCTATGGGTTGTAAACTGCTTTTAGTTGGGAATAAAGTGCACCACGTGTGGTGTTTTGTATGTACCATCAGAAAAAGGACCGGCTAATTCCGTGCCAGCAGCCGCGGTAATACGGAAGGTCCAGGCGTTATCCGGATTTATTGGGTTTAAAGGGAGCGCAGGCGGACCTGTAAGTCAGCTGTGAAATACGGCGGCTCAACCGGCGAACTGCAGTGGATACTGGAGGTCTTGAGTGCACACAGGGAGACGGGAATTCATGGTGTAGCGGTGAAATGCTCAGATATCATGAAGAACTCCAATCGCGAAGGCAGGTATCCGGGGTGCAACTGACGCTGAGGCTCGAAAGTGCGGGTATCAAACAGGATTAGATACCCT
+
FGGGGFCGGGGGGGGGGGGGEGGGGGGGGFGGGGGGGGGGGGFFFGGGCGGGGGGGGGGGGGGGGGGGGGGGGGGGGGGGGFG9FACCFGCFGGGGFGGGGGGGGGGFGFF7E74FFGGGGGGGGGGAEEGFGFEEGGGGFFGGGGEGGGGGGGGGGGGFGFCFEEEGGGGGGGGGGGDEGGG,FFC7CFCF?FEG=ECG+1F=98<@FG?GGGEFE@C:>FGG>B4*2>#<@DG7>35*'D>@FC697(EEF?D?FGGFCF+#>:,EAEB?FB33,,DD=BAEEED?=AA8*AC<@@@E8,>C:,+EB9FE;99E;ACEGFEEBEGGGGGFFFCF@5,DFDGGGGFFFGFF<ECF<C=>+FGFE@@FEGGF@B,7ECCCAFCGGGGGEFB@GGFFFGEFGGGGGFGGFCGGGGGGF<GFGFFEGGFGFFGCCCCC
@s201 368
TGAGGAATATTGGTCAATGGACGAGAGTCTGAACCAGCCAAGTAGCGTGCAGGATGACGGCCCTATGGGTTGTAAACTGCTTTTATAAGGGAATAAAGTGAGCCTCATGAGGCTTTTTGCATGTACCTTATGAATAAGGACCGGCTAATTCCGTGCCAGCAGCCGCGGTAATACGGAAGGTCCGGGCGTTATCCGGATTTATTGGGTTTAAAGGGAGCGTAGGCCGGAGATTAAGCGTGTTGTGAAATGTAGACGCTCAACGTCTGCACTGCAGCGCGAACTGCCCAGCTTGAGTGCGCACAACGTTGGCGGAATTCGCCGTGTAGCGGTGAAATACTTAGATATGGCGAAGAACTCCGATTGCGAAGGCGGCTGACGGGTGCGTAACTGACGCTCATGCTCGAAAGTGCGGGTATCGAACAGGATTAGATACCCT
+
BFGGGGGGGGGGGGGGGGGGGGGGGGGFGFGGGGGGGGGGGGGGGGGGGGGGGGFFGGGGGGGGGGGGGGGGGFGGGGGGGGGGGGGF?FFBFGGGGGGGGGGGGGFGCGG?EFGGGGGGGGGGGGGFGGGGGGGGGGGGGFEGGGGGGGGFGGGGGGGG,FBFGGGGGGGGFCGGGEFDGGGGDGGGGGEGGGGGGGEGGCGGGG:>CE@GFFEAEBGD1DEDFEG+F7?:<@C>G=GGC?+E7C#9F?DGF=CFFGC'2<39FFGFCDC*7DEC@CGGFGGEFF@:,,GF>GGGGGEED=D:FGDGGGFD@>+8GFEFA9GGFGEFGFF;E5,EFFEDF=,:@F:GGGGGGGGGCEF>GGGFFCFFGGGGGGGGGGGFEGGGGGGGGGGGGGFDGCGGGGGFDGGGGGGGGGGGGFFEGGGGFE,GFGE@CAAB
@s201 369
TGAGGAATATTGGTCAATGGACGAGAGTCTGAACCAGCCAAGTAGCGTGCAGGATGACGGCCCTATGGGTTGTAAACTGCTTTTCTAAGGGAATAAAGTGAGTCTCGTGAGACTTTTTGCATGTACCTTATGAATAAGGACCGGCTAATTCCGTGCCAGCAGCCGCGGTAATACGGAAGGTCCGGGCGTTATCCGGATTTATTGGGTTTAAAGGGAGCGTAGGCCGGAGATTAAGTGGGTTGTGAAATGGAGATGCTCAACGTCTGCACTGCAGTGCGAACTGGTCTCCTTGAGTACGCACAAAGTGGGCGGAATTCGGGGTGTAGCGGTGAAATGCTTAGATATGACGAAGAACTCCGATTGCGAAGGCAGCCTGCTGTAGCGCAACTGACGCTGAAGCTCGAAAGCGTGGGTATCGAACAGGATTAGATACCCT
+
EEFFGGGGGGGGGGGGGGGGGGGCFEGGGFE<FFFGEF,AFD6CFGGCEGGGGGGGGGGGGGGDFGGGFGGGGGGGG,CAFFGD,BEFGF8BC<EFCFFFGFF9EE<+9FF,E<FFGFFFCFFE<EFGFCEFFGCGGEEF<B@EGD7FBAF,35+:DD8FD,,8>=:>++6;9EFEGEG*6>:7CDECFCEGGC8CEC?CC9':?F:=@?<9??C)C>@92/CF;:FBCDDE9:F%<#7/FA2:C7FFC@@,,78@*,7F>FC;E>BFFFGCF8+>3;96+DF78@B8FGDGDGCCCE8A8E>,F>CFE=ED@=7E>8+B=9>8FGEFGEF=<FFB>?<@GFGF7C:<F?<FEC@,ED=@FFGFGGFGEECC@FCECFC@+FCE<GGGGGGGGGFGGFGFEGGGGEGGGGGGGGGFGGGFGGGGGGGGGFGCCCCC
@s201 370
TGAGGAATATTGGTCAATGGGCGAGAGCCTGAACCAGCCAAGTAGCGTGCAGGATGACGGCCCTATGGGTTGTAAACTGCTTTTATACGGGGATAAAGTGAGCCACGTGTGGCTTATTGCAGGTACCGTATGAATCAGGACCGGCTAATTCCGTGCCAGCAGCCGCGGTAATACGGAAGGTCCGGGCGTTATCCGGATTTATTGGGTTTAAAGGGCGCGTAGGCCGTCTGTTAAGCGTGTTGTGTAATGTCGGGGCTCAACCTGGGCATTGCAGCGCGCACTGGCAGACTTGGGTGTACAGGAAGTAGGCGGAATTCGTCGTGTAGCGGTGAAATGCTTAGATATCACGAAGAACTCCGATTGCGAAGGCAGCTCACTGGAGCGCAACTGACGCTGAAGCTCGAAAGTGCGGGTATCGAACAGGATTAGATACCCT
+
AFFFEFGGGGGGGGGGGGGGGGGGGGGGGGGGGGGGGGCFFFGGFGGGGGFGGGFGGGGGGGG7FFFGGGEGGFFFFDEGGGDGGGGGCFGGG7FFGGGGGFGGGGGGGGG+7EFGG,??,E@??FDDGFFGGD,,CCBFGCE7@EDFFF93@D+3@DFF@CFG75:*>>7ECGGGFG7<,<FGC<*CF7*=EBF755BEC;C,<FACEGGF+9;#70?>>9>CF>:>6><ECF?AG1FCEG,##09?>98FGCE,:>@38GF@FGFFFFC9><8DEC+GFGGCC,B:,3+30<8FDAE9@E><FEEFGFF@@,GGEFC?FF>C0:GFF=<,<,?DE-99FA9GFD=CFC5::,BCFEFBCCGFEDBGGGGGFCDFFF>7DGDGECFGGDFGGGGGGGGFFGGGFFC+EGGGGGGGFGGEFGGGGGGFFCGCCB@A
@s201 371
TGGGGAATATTGCGCAATGGGCGAAGGCCTGATGCAGCGACGCCGCGTGAGCGAAGAAGTATTTCGGTATGTAAAGCTCTATTAGCAGGGAAGATAATGACGGTACCTGACTAAGAAGCACCGGCTAGATACGTGCCAGCCGCCGCGGTAATACGTATGGTGCAAGCGTTATCCGGATTTACTGGGTGTAAAGGGAGCGCAGGCGGTGCGGCAAGTCTGATGTGAAAGCCCGGGGCTCAACCCCGGTACTGCATTGGAAACTGTCGTACTAGAGTGTCGGAGGGGTAAGCGGAATTCCTAGTGTAGCGGTGAAATGCGTAGATATTAGGAGGAACACCAGTGGCGAAGGCGGCTTACTGGACGATAACTGACGCTGAGGCTCGAAAGCGTGGGGAGCAAACAGGATTAGATACCCT
+
DFFGGGGGGGGGGGGGGGGGGGGEEEGGGFGGGFGGGGGGEGDGGGGGGDEFFCEFGCD@AAEFGGCB<FGEAFGGGGGGAEFF@FGGGG@EGGGGGFGEEG@BFD9FGGGGGGGFADC<D=FCC:FE?=CFGEEGFFGF:@<58C>FEC7@@AG,<>FACFGB<B:FG:FFFFGGG<FFGGGFCFCFG@FCC9?5CEFEDDE<FEC;'FFAFFC9<0GFFF>GDGCEGFCGFDFG>GGGG>GGGFEGGGGFGGGFDCCCC<>C?F<CCFCFBGEDE=C5$CDFGC=4F8FDEDE=@@E<FCGGAFDGGGGFCGFEDAGGGGGGGGGGGGFF@CFEGGGGGGGGGEFGGGGGGGGGCGGFF@GGFGFGGGGGFDGGGCGGEGFGEEGGGFGGGGGGF@GFDGGGGEE,GGGCCCCC
@s201 23768
TGAGGAATATTGGTCAATGGACGAGAGTCTGAACCAGCCAAGTAGCGTGCAGGATGACGGCCCTATGGGTTGTAAACTGCTTTTATAGGGGGATAAAGTGTGGTACGCGTACCATATTGCAGGTACCCTATGAATAAGGACCGGCTAATTCCGTGCCAGCAGCCGCGGTAATACGGAAGGTCCGGGCGTTATCCGGATTTATTGGGGTTAAAGGGAGCGTAGGCCGTCTTATAAGCGTGTTGTGAAATGTCGGGGCTCAACCTGGGCATTGCAGCGCGAACTGTGAGACTTGAGTGCGCAGGAAGTAGGCGGAATTCGTCGTGTAGCGGTGAAATGCTTAGATATCACGAAGAACTCCGATTGCGAAGGCAGCTCACTGGAGCGCAACTGACGCTGAAGCTCGAAAGTGCGGGTATCGAACAGGATTAGATACCCT
+
FGGGG8FGGGGGGGGGGG,@EFGGGGGCGG9FFFGGGGGGGGGGGGCGFFGGGGFFGGGGGGGGGGGCFGG7FGGGGGGGGGEF<ECEFFF7FFFGGCA<FGGGEGECEEGGG9FGGGFGGGGGFFFC9FFDFFGGFGFFFFEEGGGEFGFGG<FEGG7@<@B>FB:FFF@@FFGDGGCEFGGG7EGGG47C9FFFCCCF@C>GFC%EEE/AFGE7:<FA>E:E6;;7EC,<@2<,@980CGFF;<F>F<8CFD7,87G>FFFFFCCGFF>6+EC@0@9DDF<DCA<<E<AF9GDECF?9DEEBF=FEGGFE@87CB@+BFGGE?F>FEFGGFGGF;-GGGFF@FFC,DEAE@FC@@<E:F@GGGGEGGFCGCFEFFCGGGFDGGGGF:GGGGGCFF7GFF:GGGGGGEFGGGGGGGGFEFGGGF9EGGFDCCC@C
@s201 373
TGAGGAATATTGGTCAATGGGCGAGAGCCTGAACCAGCCAAGTAGCGTGCAGGATGACGGCCCTATGGGTTGTAAACTGCTTTTATAGGGGAATAAAGTGAGCCACGTGTGGTTTTTTGCATGTACCTTATGAATAAGGACCGGCTAATTCCGTGCCAGCAGCCGCGGTAATACGGAAGGTCCGGGCGTTATCCGGATTTATTGGGTTTAAAGGGAGCGTAGGCCGACGGTTAAGCGTGTGGTGAAATGTAGGGGCTCAACCTCTGCACTGCAGCGCGAACTGGCTTGCTTGAGTACGCACAACGTGGGCGGAGTTCGTGGTGGAGCGGTGAAATGCTTAGATATCACGAAGAACTCCGATTGCGAAGGCAGCTCACGGGAGCGCAACTGACGCTGAAGCTCGAAAGTGCGGGTATCGAACAGGAGTAGATACCCT
+
CGGGGGGGGGGGGGGGGGGGFGGGGGGGGGGGFGGGGGFGGGGGGGEFGGGGGEGGGGGGGGGGGGGGGGDFGFCFGGGGGFCCFGGGGGGGGDFFGGGGGGGGFEGFFFFE=FF?FGGGGGGGGGGGGFGGGGGEFGGCFCFGCDCEFGGGFCFGGGGGGGFFEGGGGGGGGGGGGG@EF?<@CFGGGE88BFGEG*CCCF<FFG:FCF;FF?>)C;GF?C8C?E(*97?16CCA8;F9#ECCB:??;F*@@<C>C@DCE6@,FC6<AG8.@C68982+8ED@,D=88AAF5CEFGFB>,F8FEGEGDGGGGGGEGGGGGF@+==,FGGEFGFGFFEF,EDFCFFFGGFEC,CDFCFFFCDGGGFFGGGFGF,GEEGGGGGGAGGGEEFFGGGDFGFGGGGGGGFGGGGGFDFFFGGFAGGGEB,FGF@FBCCCC
@s201 374
TGGGGAATATTGCACAATGGGGGAAACCCTGATGCAGCGACGCCGCGTGGAGGAAGAAGGTCTTCGGATTGTAAACTCCTGTTGTTGAGGAAGATAATGACGGTACTCAACAAGGAAGTGACGGCTAACTACGTGCCAGCAGCCGCGGTAAAACGTAGGTCACACGCGTTGTCCGGAATTACTGGGTGTAAAGGGAGCGCAGGCGGGAAGACAAGTTGGAAGTGAAATCCATGGGCTCAACCCATGAACCGCTTTCAAAACTGTTTTTCTTGAGTAGTGCAGAGGTAGGCGGAATTCCCGGTGTAGCGGTGGAATGCGTAGATATCGGGAGGAACACCAGTGGCGAAGGCGGCCTACTGGGCACCAACTGACGCTGAGGCTCGAAAGTGTGGGTAGCAAACAGGATTAGATACCCT
+
DFGGGFEFGGGGGGGGGGGEFGGGCGGGGGGGGGGGGGGGDGGGEGGBFGGGGGGGGGGGGGFFGGGBFGGFGFGGGDGGGFGGFGGFFGFGGG9EFGGFFEGGGGGGF8DGFFGGGGGGGGGDEGGGGGGGEFCCFFEFCCGGGGEC:FFGG9FFFFGGC:FF,::=F>@C<EGGGEFGB:3C:F8G#8<FFGC#4:C56):DCCE#D8>BECC2,>:?$;==27C@,2CGCCF>6F:D.FFFF8EFF>C?GFE>@3==GGFA6,GF8F9GEFDCGGEF8E9GGGGGF=EEEGGGECCGGGGEAGEFE9GGEGGGGFC,<8GFEGGFF9CF,FEFFFGGGGGFGGEFGGGGGGGFFFCGGGGGFGGGGGGGGGGGGGGGGCGFA@GGGGGFGGGGGGFFGGGGGGGGGGGCCCBC
@s201 375
TGGGGAATATTGCACAATGGGCGAAAGCCTGATGCAGCGACGCCGCGTGAGCGAAGAAGTATTTCGGTATGTAAAGCTCTATCAGCAGGGAAGATAATGACGGTACCTGACTAAGAAGCACCGGCTAAATACGTGCCAGCAGCCGCGGTAATACGTATGGTGCAAGCGTTATCCGGATTTACTGGGTGTAAAGGGAGCGCAGGGGGTGCGGCAAGTCTGATGTGAAAGCACGGGGCTCAACCCCGGTACTGCATTGGAAACTGTCGTACTAGAGTGTCGGAGGGGTAAGCGGAATGCCTAGTGTAGCGGTGAAATGCGTAGATATTAGGAGGAACACCAGTGGCGAAGGCGGCTTACTGGACGATAACTGACGCTGAGGCTCGAAAGCGTGGGGAGCAAACAGGATTAGATACCCT
+
CFGGGGGGGGGGGGGGGGGFGGCFGGGGGGGGGGGGGGGGGGGGGDG:FGFFGGGGGGGAFGFGGFG@FFDGGFFGGGGGGGGFGGGGGG@FFFGGGGGGGGGGGG9EFFFGFGGGGGGGFFCEGFGFG9@FGGGF?FE?8<FF77CGGGFGGGCFC9,,7C9CCCFCFGGFGFEF>F7FFF/A7<FGC<9CF.C8C3F@DCC5F:EEEGEEC5=*<8F;9@+:C@F=?#8:FEG/=:D/GGGGGEFE@AFFGF;BCFF<CCFCGGGGFFCA)=)C/+7E5?=8FGF:EF@9FEC,E==?FCCGFGGFGFE=,:=EGFAGGEF?BFGGEDGF@:,@FFGGGGF@FC@FFDGGGDEGGFEFGGGGFGGGCGGFGFFEGGGGFEF<CGGGFGCFCFFGFAGGGGGGGFGGGGGCCCCC
@s201 376
TGGGGAATATTGCACAATGGGGGAAACCCTGATGCAGCGACGCCGCGTGGAGGAAGAAGGTCTTCGGATTGTAAACTCCTGTTGTTGGGGAAGATAATGACGGTACCCAACAAGGAAGTGACGGCTAACTACGTGCCAGCAGCCGCGGTAAAACGTAGGTCACAAGCGTTGTCCGGAATTACTGGGTGTAAAGGGAGCGCAGGCGGGAAGACAAGTTGGAAGTGAAATCGATGGGCTCAACCCATAAACTGCTTTCAAAACTGTTTTTCTTGAGTAGTGCAGAGGTAGGCGGAATTCCCGGTGTAGCGGTGGAATGCGTAGATATCGGGAGGAACACCAGTGGCGAAGGCGGCCTACTGGGCACCAACTGACGCTGAGGCTCGAAAGTGTGGGTAGCAAACAGGATTAGATACCCT
+
FGFCEGCGGGGGGGFGGGGGGGGGGGGGGGGGEGGGGGGEEGGGDGGGFGGGGGGGFFGFGFFFGGGC:CGC??FFFGFFGFFGGGGG7FFEFFAEFGFGG7:=FGGGGGEFGG?@FFGGGGGGGGGGGGG@G<C8+@FGGFGGGGDGGCC;FFCGGDGFCCFGGDBEE@:ECFGGG79G,?:F?F?F:/4CFCDFGEGGGGGGGD:+:-,;ACFEF?<D8?<=F-<:++FE@EFBCFF<<<AGFGF>FDCCCCE:AD>#=CEFGEC8=/?GDFEB=;3,=E/FGEGGGGFFD8B+ECEGECDE==BFDGGGCCFEFDF=?8>>7GGGFE@CFC,F8FFC:GFCDCCGGEGGGGGGFEA,FFGCFE6GDGFCFDAGFGF8FFFECGCGFEACCCDFEAFFF9EFF9GGFGECCCCC
@s201 377
TGGGGAATATTGCACAATGGGCGAAAGCCTGATGCAGCGACGCCGCGTGAGCGAAGAAGTATTTCGGTATGTAAAGCTCTATCAGCAGGGAAGATAATGACGGTACCTGACTAAGAAGCACCGGCTAAATACGTGCCAGCAGCCGCGGTAATACGTATGGTGCAAGCGTTATCCGGATTTACTGGGTGTCAAGGGAGCGCAGGCGGTGCGGCAAGTCTGATGTGAAAGCCCGGGGCTCAACCCCGGTACTGCAGTGGAAACTGTCGTACTAGAGTGTCGGAGGGGTAAGCGGAATTCCTAGTGTAGCGGTGAAATGCGTAGATATTAGGAGGAACACCAGTGGCGAAGGCGGCTTACTGGACGATAACTGACGCTGAGGCTCGAAAGCGTGGGGAGCAAACAGGATTAGATACCCT
+
BFEGGCFFGCFCGGGGGGGFGGGGGGGGGFGGGG9CFGGGGGGGGGG:CEGFFGGGGGG<EGGFGGGCFFGGGGGFGGGGGEFGGGGGGG=FGGGGGGGGGGDGGGGGFGCDGFFGGGDGGGCGGDFGGG9CFCF8FC:<FGDF7*B:<*<FEGGGCGFFG9ACBFCE@*1:CBEFEC<FGF9EFF:F*#?9CFF1=<GEDGGGGGCGGGGE:FC??:?=FC19=971:@E:FDED8ECCGGEGFCFFDBFD7#FFD@:7CCEC@;:GD/&FEGECE:GGFGGEGEF7EECD>D>E@5,FFDEE=GEE=EF;C??GEGGGGGGF9GGGGEFGGFGGDF<C@?EA?GGGGGGGGGGGGGGGGGFFEF;7@DGGGGGGGGGGFGGGGGGGGGF<GGGGFFAEEGGGGGGGGGGCCCCC
@s201 378
TGAGGAATATTGGTCAATGGGCGAGAGCCTGAACCAGCCAAGTAGCGTGCAGGATGACGGCCCTATGGGTTGTAAACTGCTTTTATAAGGGAATAAAGTGAGCCTCGGGAGGCTTTTTGCATGTCCCTTATGAATAAGGACCGGCTAATTCCGTGCCAGAAGCCGCGGTAATACGGAAGGTCCGGGCGTTATCCGGATTTATTGGGTTTAAAGGGAGCGTAGGCCGGAGATTAAGCGTGTTGTGAAATGTAGATGCTCAACATCTGCACTGCAGCGCGAACTGGTTCCCTTGAGTACGCACAAAGTGGGCGGAATTCGTGGTGTAGCGGTGAAATGCTTAGATATCACGAAGAACTCCGATTGCGAAGGCAGCTCACTGGAGCGCAACTGACGCTGAAGCTCGAAAGTGCGGGTATCGAACAGGATTAGATACCCT
+
DFGGGGGGGGGGGGGGGGGGGGGGGGGGGGGGGGGGGGGGGGFGGGGFGGGGGGGGGGGGGGGGGGGGGGGGGGGAFFGGGGGGGGGGFGFFFEGGFFFA,BFFGFG+@4@:@FGGGGGGCFF?,CEGC8?<FGFDDF9AFCFCE=EFGDGCC<DFC,7,3>@C+8@CCE:;<1><FCEDFG9FFC,<<:*:?>==*FEF6FCF=C;C8CF$7<EDDD<B@DCC<5:6GF?:FFG>G?GGFC>C@<C7GGGF@GGEFFCFFGF7FD,FEGF>CFGGGD7=DGGGGGGD?GFEDFEEGGGGFAGFGGGGGGGGGGEGGGEBGFECAEGGGCF9FGGGFFF@C,DGGGFGGGGGFFFEEBFDFGGFGGGGGGGGGGGGGGGGGGGGFFFDGGFGGFCF@GGE<GGGFGGGGGGGGGGGGGGFFGGGFFGGGGGCCCCC
@s201 25310
TGAGGAATATTGGTCAATGGGCGAGAGCCTGAACCAGCCAAGTAGCGTGCAGGATGACGGCCCTATGGGTTGTAAACTGCTTTTATAAGGGAATAAAGTGGGGCTCGTGAGCTCCTTTGCATGTACCTTATGAATAAGGACCGGCTAATTCCGTGCCAGCAGCCGCGGTAATACGGAAGGTCCGGGCGTTATCCGGCTTTAGTGGGTTTAAAGGTAGCGTAGGCCGCAGGTTAAGCGTGTTGTGAAATGTAGGGGCTCAACCTCTGCACGGCAGAGCGAACTGGTTTCCTTGAGTACGCACAAAGTGGGCGGAATTCGTGGTGTAGCGGTGAAATGCTTAGATATCACGAAGAACTCCGATTGCGAAGGCAGCTCACTGGAGCGCAACTGACGCTGAAGCTCGAAAGTGCGGGTATCGAACAGGATTAGATACCCT
+
CFCGFGFGFGGGGGGDGGFFCFGGGGGGG8FGGGFGGGGFGGFGGGGEGGGGGGGGEFFGEGGGGGEFGGGCGFFFGGGGGGGGGFGGFGGFGGFGGGCG9FCEFG@=8=F<,B=EGGGGGGGGGGGFFGFFGFGGGGGC=D@FGEGGGGGFFFGGGGFGFGFCFEGGGGGGFFGEE<*::FFCFED@FG@*9<**5*4<+1?C@F@3:<:A79#<E;CDFEDCF:*/,E<(CGGFFEFA8F=8,;>>C6FGD;GGF@ACFCG.0F>.##0E@F2@:@==FCDGGFD==<?AFGEFGF@GGGFGFCDGGGGFDGGGEGGGFFGEDEFEEEEGEAF=FEF8EGFGGGGGGGFF8C>GCFGEFFGFF9FGGGGGGGFFGE@B7GGGFCFGCGFGGFGF@@GFGGGGGGGGGGFFGGGGGGEEDGGGGGGGGFFCC<<B
@s201 380
TGAGGAATATTGGTCAATGGACGAGAGTCTGAACCAGCCAAGTAGCGTGCAGGATGACGGCCCTATGGGTTGTAAACTGCTTTTATAAGGGAATAAAGTGAGTCTCGTGAGACTTTTTGCATGTACCTTATGAATAAGGACCGGCTAATTCCGTGCCAGCAGCCGCGGTAATACGGAAGGTCCGGGCGTTATCCGGATTTATTGGGTTTAAAGGGAGCGTAGGCCGGAGATTAAGCGTGTTGTGAAATGTAGATGCTCAACATCTGCACTGCAGCGCGAACTGGTTTCCTTGAGTACGCATAAAGTGGGCGGAATTCGTGGTGTAGCGGTGAAATGCTTAGATATCACGAAGAACTCCGATTGCGAAGGCAGCTCACTGGGGCGCAACTGACGCTGAAGCTCGAAAGCGCGGGTATCGAACAGGATTAGATACCCT
+
DFGGGGGGGGGGGGGGGGGGGGGGGGGGGGGGGFGGGGGDGFFFFGGGGGGFGGGGGGGGGCGFFFDGGF7FGGGG<EFGEDGCDFGGGFGGGGGFFGGFCEFGGGGGGGGGGGGGFGCFGC9FGGGEGGGGGEA@FFGFGFGGG7BCGGGGGGFGFGGGGGEFCEGFG:CFECDFG7>FFGGGGGGG:CE,EFFEGGC/3@)C?C<FEGFFDF?479<52)C=C8>CCFEE7CEAGC=?EFG>F<GFGGEF7FDGECFFFF@FGGE=FGFBGGEGC@=8DFGFFAFF@,FFD@8CGGGF8AFGGE@CGGFEDGDGGFFF8GE>FGGGGFE49?9>AC,9GEAGGGFFE,GGGFEF7GGGEECGGFCGGGGGFDFE7GGGGGGGFGGGFEGGGGEEFGGGGGGGGGGGGGGFFCGGGGGFGGFEACAFEGGCCCCC
@s201 381
TGAGGAATATTGGTCAATGGGCGAGAGCCTGAACCAGCCAAGTAGCGCGCAGGATGACGGCCCTATGGGTTGTAAACTGCTTTTATAGGGGAATAAAGTGAGCCACGTGTGGTTTTTTGCATGTACCCTATGAATAAGGACCGGCTAATTCCGTGCCAGCAGCCGCGGTGATACGGAAGGTCCGGGCGTTATCCGGATTTATTGGGTTTAACGGGAGCGTAGGCCGGAGATTCAGCGTGTTGTGAAATGTAGATGCGCAACATCTGAACTGCAGCGCGAACTGGTTTCCTTGAGTACGCATAAAGTGGGCGGCATTCGTGATGGAGCGGTGAAATGCTTAGATATCACGAAGAACTCCGATTGCGAAGGCAGCTCACTGGGGCGCAACTGACGCTGAAGCTCGAAAGCGCGGGTATCGAACAGGATTAGATACCCT
+
EECFGCGGGCDEGGGGGGCFGGGGEC7@EFGGGGGGFFFFGGGGCFDE:CGGGCFGGGGGGG7FGEGFFGGDFGFGGGGGGFGFFGGGFFEFCG@FGFFGGG8FGGGGGGGGFCGFFGG@FGGFC<D<FGGFFFGGGGF9>FG>EGGGGGCFGC@DGF7F@CFG:>:FGG713,;<CFCF:,,4<=E@FDEFF?DGGGCG7'F#?9;864<*;9;5E;:;6359FGDGFGFG$CC2E0<9>C>5,%<9?)2CCFC<%>F@3F@EC>)BDD-5EC+FEE=2+@,,3<GDFAC,=CEFEE8,AFGGCCC@86,;,DGDGGGFFFC>)78ACCFC,,9C=?EDCGFGGFFGCF<F<=7GEGGGGFF7FGGGGGGGGFGGFBCF?EGFGGGGDGGGGGEGECF8F@E8@CB+GDFCGCE<EFGFEGFDGEEFC,FCBA-C
@s201 382
TGAGGAATATTGGTCAATGGACGCAAGTCTGAACCAGCCAAGTAGCGTGCAGGAAGACGGCCCTCTGGGTTGTAAACTGCTTTTAGTTGGGAATAAAGTGCACCACGTGTGGTGTTTTGTATGTACCATCAGAAAAAGGACCGGCTAATTCCGTGCCAGCAGCCGCGGTAATACGGAAGGTCCAGGCGTTATCCGGATTTATGGGGTTTAAAGGGAGCGCAGGCGGACCTTTAAGTCAGCTGTGAAATACGGCGGCTCAACCGTCGAACTGCAGTTGATACTGGAGGTCGTGAGTGCACAAAGGGATACTGGAATTCATGGTGTAGCGGTGAAATGCTCAGATATCATGAAGAACTCCAATCGCGAAGGCAGGTATCCGGGGTGCAACTGACGCCGAGGCTCGAAAGTGCGGGTATCAAACAGGATTAGATACCCT
+
CGFGGGFGGGGFGGGGGGGGGGGGGGGGGGDFGGG@FGGFGGGGFFEE7ECD@@FGFGGGEGGGGGGGGFGGGGGGFFGGGGGFGGEFGGGGGGGFFGFG9FDGFGD7FFFG<B<F8<8AFFGGGGGFFFGGGGGGGGGGG7FGDE+DF<<FFFFC?FGGFGGGGDGE<<CFFECDCFGGGGGFFGGG:F*=CC1*5C<<7C#C?FG8@;B<+?;FE;=B@1CD:428;A7,63<*GGFACE.=5:9>CGEEDGG>5*GC-@;FFC@3/$9?38FFD63<9FB6:GF==8GGFGFE@4@5,,>DC,B5?;GDEE>FE?FGGGEB5FCGGGGGDFEDD9E@FE,EFECEFFFEFFGGGF=+FCB,GE9FEGFF<EGEFBFEEFGGFFECFEF@F?,DFCECFGGGCFFFGCFFGGGGGGFGGGGGFAGFGFCCCCCC
@s201 383
TGAGGAATATTGGTCAATGGGCGAGAGCCTGAACCAGCCAAGTAGCGTGCAGGATGACGGCCCTATGGGTTGTAAACTGCTTTTATAAGGGAATAAAGTTTGAGTCGTGACTCATTTTGCATGTACCTTATGAATAAGGACCGGCTAATTCCGTGCCAGCAGCCGCGGTAATACGGCAGGTCCGGGCGTTATCCGGATTTTATGGGTTTAAAGGGAGCGTAGGCCGGAGATTAAGCGTGTTGTGAAAAGTAGATGCTCAACATCTGAACTGCAGCGCGAACTGGTTTCCTTGAGTACGCATAAAGTGGGCGGAATGCGTGGTGTAGCGGTGAAATGCTTAGATATCACGGAGAACTCCGATTGCGAAGGCAGCTCACTGGGGCGCAACTGACGCTGAAGCTCGAAAGCGCGGGTATCGAACAGGATTAGATACCCT
+
DFAFFCEF<FFFGGFFGFAC8F@EGGGGGGGGGGGGGFGGF8FGFG@CFGGGGEFGGGFGGGGGGGGGGGGGGAE<FFGFGGGG9FFE<FCFFGFEFCGCE99CEGGFGCDEE8FGGGGGFGCE5?<<EFFAD9FFGGGGFGGDCGEFGGGGGGGGFFFGGFAFGE7FFGEG3E@**@C*FF9*>F*=FF62+?18*2CA++7=?BB>GG99,CF;C2F=6C89758+:ACFC:<$GFFB:/##32<,C9EGGA::ACC@,D9@FB;@:E>37C::8ED??8FCCF<>6,CD)ECGGGF?DA9FGGGGGECD6++CGGFGF,EC=GE9FFDCA9F?FFF8EE?:GGGGGGFBAF+@F<CGCGEFFEEGDCGGFE9@B@EEGFCEDFFFECCEGFFF@GEFGGGGEGGFGDGGGGGEFFCFGGGGGCFFF8FCCCAC
@s201 384
TGAGGAATATTGGTCAATGGGCGAGAGCCTGAACCAGCCAAGTAGCGTGCAGGATGACGGCCCTATGGGTTGTAAACTGCTTTTATGCGGGGATAAAGTGAGTCACGTGTGGCCTATTGTAGGTACCGCATGAATAAGGACCGGCTAATTCCGTGCCAGCAGCCGCGGTAATACGGAAGGTCCAGGCGTTATCCGGATTTATTGGGTTTAAAGGGAGCGCAGGCGGCGGCGTAAGTCAGTTGTGAAATCGTGCGGCTTAACCGTGCAATTGCAGTTGATACTGCGTCGCTGGAGTGCACACAGGGATGTTGGAATTCATGGTGTAGCGGTGAAATGCTTAGATATCATGAAGAACTCCGATCGCGAAGGCATATGCCCGGAGTGCAACTGACGCTGAGGCTCGAAAGTGTGGGTATCAAACAGGATTAGATACCCT
+
@FFFFGFF9FFGGGGFDFFGGGGF+@FFGGGGFCFGF@DFFFFFGFEFGGGGGGGFFCCEDDECECCFFEE@BFFGFFFE9,<<FGGGDCEFGGFGGCEFGGCEEEC8AEE:<F9D9???FD9D,CF=FGFGFFDDFD9FGC<BCCE@FGEFCFGDGGGCCGG,>8CCC*=CCF7BC:=<F?,?FF7<:C*;+C/EG<<>;FEE0G7/*/2<CED>C6C=;C89@.>>CEE8E):>37CC,CC:C,<C><3C>EE(<GB>EGGFD;=EGE9D=:9FFAD?@+F6=B:E@,,4*FD9GGEFF@FE@EF=<DB=@949,,+EFE=6@7@9BGFFA,EFEF<DAEF9E<<EFA,FFBEFDGF>C@CFFFFFCFFC,@6+FC8EEFGGFCCFEGFFE=DGGGGF8GGGF<EGGGFFGGCGGFEDFGGGF,GGFE,@<<@C
@s201 24439
TGGGGAATATTGCACAATGGGCGCAAGCCTGATGCAGCCATGCCGCGTGTATGAAGAAGGCCTTCGGGTTGTAAAGTACTTTCAGCGGGGAGGAAGGGAGTAAAGTTAATACCTTTGCTCATTGACGTTACCCGCAGAAGAAGCAACGGCTAACTCCGTGCCAGCAGCCGCGGTAATACGGAGGGTGCAAGCGTTAATCGGAATTACTGGGCGTAAAGCGCACGCAGGCGGTTTGTTAAGGCAGATGTGCAATCCCCGGGCTCAACCTGGGAACTGCATCTGATACTGGCAAGCTTGAGGCTCGTAGAGGGGGGTAGAATTCCAGGTGTAGCGGTGAAATGCGTAGAGATCTGGAGGAATACCGGTGGCGAAGGCGGCCCCCTGGACGAAGACTGACGCTCAGGTGCGAAAGCGTGGGGAGCAAACAGGATTAGATACCCT
+
GGGF>FCGGGGGGGGFGGG8EFFGGGGGFFAGFGFEFGFFEE8DCCEFE7FF9FGGEGGFGGF<AFCEFGGFGGGAFFGGGGGDE<F7+>@:CFGEGCFEEGGFGCFFGGGGGFDDFFGGGAFGCFE7>EGG8<3@CFGGGGC<B,@<:CCEFCFGFGGGGGGGDGFFF7*1<<<F9,<C71CF:<AF@FEEC*/2;@CCEGCCC:ECF<C5C<87FFEDB:ECECC5EEG>EGG?GG(8#>1;:19CG;:;E<?E:BD28:<FD::=9CFFGF@9>CDFGFCGD7CEFD=<CFGFF93+37FGFFFC7GGGGGGGFGFAF8GFFFFEGFFF?FFGFFF:EDFGGF@,AFGEGE<GFEC7GGEGGEGGGGCCGGFC@+7ECFE@@@ECFCGFGEC@DGFE@F@GGE@GFEGGGGGGGGGGGGFFEFGGGGGEDGFDCCCCC
@s201 23729
TGAGGAATATTGGTCAATGGGCGAGAGCCTGAACCAGCCAAGTAGCGTGCAGGATGACGGCCCTATGGGTTGTAAACTGCTTTTATAAGGGAATAAAGTGAGTCTCGTGAGACTTTTTGCATGTACCTTATGAATAAGGACCGGCTAATTCCGTGCCAGCAGCCGCGGTAATACGGAAGGTCCGGGCGTTATCCGGATTTATTGGGTTTAAAGGGAGCGTAGGCCGGAGATTAAGCGTGTTGTGAAATGTAGACGCTCAACGTCTGCACTGCAGCGCGAACTGGTTTCCTTGAGTACGCACAAAGTGGGCGGAATTCGTGGTGTAGCGGTGAAATGCTTAGATATCACGAAGAACTCCGATTGCGAAGGCAGCTCACTGGAGCGCAACTGACGCTGAAGCTCGAAAGTGCGGGTATCGAACAGGATTAGATACCCT
+
CGGGGGGGGGFGGGGGGGEGGGGGGGGGGFGGGGGGGGGGGGFC<FCFGGGGGGGGGFE:F@@@FFGGGDFEGGDGGGGGGCFGGGFGG9,EFFGGGGGAGGFGGGGGG<FACFFGGGGGGGGGGFGGGGGGGGGGGGGFGGGGGEGGFGC,,=FCFFGGEBDF:CGDGGGGFGEDGGCGFGGC7EGCGGEGG<CCGGGGECFFGD2BFFFF9F<:B@CF=>GG80DCGEGFFCGACFGCF?2*<FGFFAEGGFEFFFGGGGCFGGGF<CDE8ECFEG;DFDGGGGFDEAAF5F@:EFGFEFB@@CECGGGE8CCEGGFF8EGGFGGGGFFFA,GF;CC8FE<,ECGGGFFFF?C@,GFF@EEDFFGGGGGGGGGGGFEGDGGGGGGGGGFEFFDGGGGGGGGGGGGGGGGGGGGGGFEEFDFFFFFAF?GCCCCC
@s201 387
TGGGGAATATTGGTCAATGGGCGAGAGCCTGAACCAGCCAAGTAGCGTGCAGGATGACGGCCCTATGGGTTGTAAACTGCTTTTATAAGGGAATAAAGTGAGCCTCGTGAGGCTTTTTGCATGTACCTTATGAATAAGGACCGGCTAATTCCGTGCCAGCAGCCGCGGTAATACGGAAGGTCCGGGCGTTATCCGGATTTATTGGGTTTAAAGGGAGCGTAGGCCGGAGATTAAGCGTGTTGTGAAATGTAGATGCTCAACATCTGCACTGCAGCGCGGACTGGTTTCCTTGAGTACGCACAAAGTGGGCGGAATTCGTGGTGTAGCGGTGAAATGCTTAGATATCACGAAGAACTCCGATTGCGAAGGCAGCTCACTGGAGCGCAACTGACGCTGAAGCTCGAAAGTGCGGGTATCGAACAGGATTAGATACCCT
+
DGGGGFGGEFGGGGGFGGFFGGGGGGGGGGGGGGGFFGGFFGGGGGGGGGGGGCFGGGGGGGGGGGGGGGGGGDEGGGGGGGGGGGGFGFGGGGGCFGGGGGGGGGEGGGGGGGGGGGEGAFFG<EGAF9FCCF995DFGGFF7EECFGFFGF<DFC9@FGGGGGGGGGGGGFGFGCGCGGFGGCFGG?G8EFGGGCCGGG5F@FFFCGFGCFGD;E>?D6CEFFFGFDCEFFFF<E98:CFFEGFG7F@AD<C>>9GGFGDGFFEFF>EF5@E@GEGGDFEGGGFADE,BGD=CF8CFGGGFFGCEGGGFE@,7>EFGGF:@+5ECEDEE9EF?D=-GFE,9GGGGDGGFFFCGF@FGECEECFE@GGGGFFCGF<CGGGGDGF@GGGGFFGGEFGEEF<CGGEEF7GFFFEFFFGGFFFCGGGGGGGGGCCCCC
@s201 388
TGGGGAATATTGCACAATGGAGGAAACTCTAATGCAGCGACGCCGCGTGAAGGATGAAGTATTTCGGTATGTAAACTTCTATCAGCAGGGAAGAAAATGACGGTACCTGACTAAGAAGCCCCGGCTAACTACGTGCCAGCAGCCGCGGTAATACGTAGGGGGCAAGCGTTATCCGGATTTACTGGGTGTAAAGGGAGCGTAGACGGCACGGCAAGCCAGATGTGAAAGCCCGGGGCTCAACCCCGGGACTGCATTTGGAACTGCGGAGCTAGAGTGTCGGAGAGGCAAGTGGAATTCCTAGTGTAGCGGTGAAATGCGTAGATATTAGGAGGAACACCAGTGGCGAAGGCGGCTTGCTGGACGATGACTGACGTTGAGGCTCGAAAGCGTGGGGAGCAAACAGGATTAGATACCCT
+
FFGGGFFGGFGGGGGGGGGGGGGEGGGGGGGGGGGGGGGGGGGGGGGFEGGGGGGGGGGGGGGGGGG:FFGGGFGGGGGGGG9FEGGGGGGGGGGGGGGGGGGEGDGGGG8FGGFGG8FGGGDDGGCFG9BFEGGFGGGGGFDDEGGGGGGGGGG:FGEEGGGGFFCG=EGGFG?GCFGFE;,EFFEGEDFGGGG1CGDGGGC78CGG8EECB8<5FC>2-F>C=&4EDEECEFGG>GFAGGFEG<G<CEF8>EF=7E?>>C>>#F9GGEAFDFCF6:FFGGGGF=GEFEFFD=9@,FGGGGECBGEGGGGFGGFGGGGGGFGCDGGGGGGGFECFEEGGGGGGFEEGGGGFCGGGGGGGGGGGGGGGFFEGGGGFGGGGFGFGGGGGGGGGGGFFDGGGGGGGGGGGGFGCCCCC
@s201 389
TGAGGAATATTGGTCAATGGACGAGAGTCTGAACCAGCCAAGTAGCGTGCAGGATGACGGCCCTATGGGTTGTAAACTGCTTTTATAAGGGAATAAAGTGAGTCTCGTGAGACTTTTTGCATGTACCTTATGAATAAGGACCGGCTAATTCCGTGCCAGCAGCCGCGGTAATACGGAAGGTCCGGGCGTTATCCGGATTTATGGGGTTTAAAGGGAGCGTAGGCCGGAGATTAAGCGTGTTGTGAAATGTAGATGCTCAACATCTGCACTGCAGCGCGAACTGGTTTCCTTGAGTACGCACAAAGTGGGCGGAATTCGTGGTGTAGCGGTGAAATGCTTAGATATCACGAAGAACTCCGATTGCGAAGGCAGCTCACTGGAGCGCAACTGACGCTGAAGCTCGAAAGTGCGGGTATCGAACAGGATTAGATACCCT
+
AFFFFFFGGGGGGGGGGGGGGGGGGGGGGGFGGGGGGGGGGGGGGGGEEGGGGGGGGGGGGGGGGGEGGFGCCFFGGGGGG9FGGGGGGGCFFGGGGGGCGGGGGGGFFGGFFEFGGGGGGGGG,FFFGFGGGGGGGGGGGD+=CEEFGGGGGGGGDE<@FFGGGGGGGGGG@FGG*@CE:DGGGGGGGDC8FGGECEFGDF#DGC,FG76C+<54E=FB?CEGFFGEGGG>C=GFG#GGFDFE@<9GGFCDDFGAGGCCFFFDCGDDGGGEFC>GCEGCFGGGGGGF=<DF5GGGGGGFAE98GGGEGGEAFGGGGGGFFC6+5EEFGGE=,CGGGGGGGGGFCGFGGFGGDEGGGGGGGEGFFACGGGFFFGGGGGGGGGGGGGFECBCGGCFGFGGGGEFGFGGGGGGFGGGGGGGFGGGGGGGGFEFCCCAC
@s201 22483
TGGGGAATACTGGGCAATGGGGGAAACCCTGACCCAGCAACGCCGCGTGAAGGAAGAAGGCCTTCGGGTTGTAAACTTCTTTTACCAGGGACGAAAGAAATGACAGTACCTGGAGAAAAAGCAACGGCTAACTACGTGCCAGCAGCCGCGGTAATAAGTAGGTTGCAAGCGTTGTCCGGATTTACTGGGTGTAAAGGGCGTGTAGGCGGAGATGCAAGTTGGGAGTGAAATCCATGGGCTCAACCCATGAACTGCTCTCAAAACTGTATCCCTTGAGTATCGGAGAGGCAAGCGGAATTCCTAGTGTAGCGGTGAAATGCGTAGATATTAGGAGGAACACCAGTGGCGAAGGCGGCTTACTGGACGATAACTGACGCTGAGGCTCGAAAGCGTGGGGAGCAAACAGGATTAGATACCCT
+
EEGD@C7FGCEFGGG<CEFGF;BCCFGCFCFGCCFGGGGGGEEG@+@++8CECFDFGGGGGGGDFFGGGGCFGCFGGG9EEGFGGGGFG:=+:FEFGGDF9<EAFGE9EG9F88:>AFGB+D<DE+@CEG8FE9C7,,+@FF<DFG<:*5C:FG9D,DF@CD,,>:C?,*=6#1=><;@F<CC<8)FGF/,#*=<>//<@*?;=CC=C::DF:A;:A>+<63CFF:FE9@,GGGFGC@3,:FBDE9EDFDFCCD@,+33C>@6AAB8,8C=@8GFDGGEF7F<EGFFF8GFGGGFCGFCFFFEEECC8C7GEGFGGGGGGFCGGFGGGGGGEEFDCEC<@FFFFEFEGGDGGFFGGGGFFFCFGGFGGF<FEGGGGGGGGGGCEEGGF@GGGEEGGGGFCFFEFFFDGGGGGGGCCCCC
@s201 21731
TGAGGAATATTGGTCAATGGGCGGAAGCCTGAACCAGCCAAGTAGCGTGCAGGATGACGGCCCTATGGGTTGTAAACTGCTTTTATGCGGGGATAAAGTGGGCCACGCGTGGTCTTTTGCATGTACCTTATGAATAAGGACCGGCTAATTCCGTGCCAGCAGCCGCGGTAATACGGAAGGTCCGGGCGTTATCCGGATTTATTGGGTTTAAAGGGAGCGTAGGCCGCAGGTTAGGCGTGTTGTGAAATGTAGGGGCTCAACCTCTGCACTGCAGCGCGAACTGGCTTGCTTGAGTACGCACAACGTGGGCGGAATTCGTGGTGTAGCGGTGAAATGCTTAGATATCACGAAGAACTCCGATTGCGAAGGCAGCTAACGGGAGCGCAACTGACGCTGAAGCTCGAAAGTGCGGGTATCGAACAGGATTAGATACCCT
+
FFGGGGCEFGGFGGGGGGGGGGDFGGGGGGGGGGGGGGGGGGGGGGGEGGGGGGGGGGGGGGG7FFGGGGG=FGFEFFFGGGGGGG9B+CCDFFGGGCFFFGGGGGGGG7FGGGGGGGGGGCFFGGAFGGGGDFGGGDFGGGDGGGGFG;FGGGGGCFGGGGGFECFEGGGGG@FCGGGGGGGGGGD8EEC8@FGGGECCGFFGGGGGDFG@GGGCD?GFDGGEGGG>GFGFEGGBGGGGGGGGGCCGGGGFFF6DE>GFEFF>:F7FCGGE0EEG?ED?FFGGGGGGFF<GFGGCGGGGCE:DGGGFDGFFEEB4>GGGGFEGFGGFFFA<EGGFFGEDGEGGGFFGE<EADGEGGGGGGGGGFF@GGGFGGF,GGFEGGGGGDFE@:F;GGGGGECECGGGECGGGGCGGGEF@FGGEDFGFE,EFGCFCC9CC
@s201 392
TAGGGAATCTTCGGCAATGGACGGAAGTCTGACCGAGCAACGCCGCGTGAGTGAAGAAGGTTTTCGGATCGTAAAGCTCTGTTGTAAGAGAAGAACGAGTGTGAGAGTGGGAAGTTCACACTGTGACGGTATCTTACCAGAAAGGGACGGCTAACTACGTGCCAGCAGCCGCGGTAATACGTAGGTCCCGAGCGTTATCCGGATTTATTGGGCGTAAAGCGAGCGCAGGCGGTTAGATAAGTCTGAAGTTAAAGGCTGTGGCTTAACCATAGTACGCTTTGGAAACTGTTTAACTTGAGTGCAGAAGGGGAGGGTGGAATTCCATGTGTAGCGGTGAAATGCGTAGATATATGGAGGAACACCGGTGGCGAAAGCGGCTCTCTGGTCTGTAACTGACGCTGAGGCTCGAAAGCGTGGGGAGCAAACAGGATTAGATACCCT
+
FGGGGGGGGGGGGGGGGGGGGGGGGGGGGGGGGGGGGGGGGGGGGGGFFEEGGGGGGGGGGGGGGGGGFGGFGGGGGGGGGGGGGFGFGGGGGGGGGGGGGGGGFGGGGGGGGGGGGGFFGGGFGGGGGGGGGGGGGCFFEFGGFGGGGGGGGGGG,D7FFGGGGGFFGC@ECGGCE9CF7:CFGF?CFE78EGGE*:FGGC8;:69@F<:CCEE>8:@B6:>D@8DDG<EG4:&9;=@0@@0@C<E9EFA;FFFC7E=FCA><>:CGF,#B-G>DDAGGFA,+A=35,,F?E8,=?0,AFAAGDGGGGGFB,9AF@,@44@EDCAC64)F8GFGFC@:GGFFB=A,FGGGGGE?EA??+77CGF@C@F9B@+GGFGGGGFGFDDAGGGGGFGGGEGGGGGFGFEFFECGGGGGGFDCDGGGDFBCCGFAF99GFC-<CCA
@s201 393
TGGGGAATATTGCACAATGGGCGCAAGCCTGATGCAGCAACGCCGCGTGGAGGAAGACGGTTTTCGGATTGTAAACTCCTGTTCTTAGTGAAGAATAATGACGGTAGCTAAGGAGCAAGCCACGGCTAACTACGTGCCAGCAGCCGCGGTAATACGTAGGTGGCAAGCGTTGTCCGGAATTACGGGGTGTAAAGGGAGCGCAGGCGGGGGAGCAAGTCAGCTGTGAAATCCATGGGCTTAACCCGTGAACTGCAGTTGAAACTGTTCTTCTTGAGTGAGGTAGAGGTTGGCGGAATTCCGAGTGTAGCGGTGAAATGCGTAGATATTCGGAGGAACACCGGTGGCGAAGGCGGCCAACTGGGCTTTTACTGACGCTGAGGCTCGAAAGTGTGGGGAGCAAACAGGATTAGATACCCT
+
EFGGG@FGGGFGGGGGGGAGGGGGGGGGGGGFGGGGGGGGGGGGGGGGGDGGGGGGFGGGGGGGGGECFGGGGGGGFFFFG<FGGGGFFBAGGGGGGGGGGGGGGGGGDGGGGFGGGGGGGGGGGGGGGGFFGEDFFCG8DCFFGGGGG@CGFFGG?CGGAA:B7<BCEB.EFFC@EEC<G@G(CFF8G7<C;BFGFC:<<9DD5F?FEGECE@:FEFFFFFD9@=E;<FFE@E>:;'GEBFFFGFC>FFFGGGFFGGFGFGGEED@GFCD8FCGFFFGD@FE=:F>EFCB<CFEGGECE?FFCEAEC=EEC,?,GGEGGGGFGGGGGGF<FEFEGEFFAEFCGGGGFGGGGGGGFE@CFFFGGCGGGGFF7GGGGGGGGGGGGGCGGGGGGGFFFFGGGGGGGFGGGFC,ECCCCC
@s201 394
TGAGGAATATTGGTCAATGGGCGAGAGCCTGAACCAGCCAAGTAGCGTGCAGGAAGACGGCCCTATGGGTTGTAAACTGCCTTTATAAGGGAATAAAGTGAGTCTCGTGAGACTTTTTGCATGTACCTTATGAATAAGGACCGGCTAATTCCGTGCCAGCAGCCGCGGTAATACGGAAGGTCCGGGCGTTATCCGGATTTATTGGGTTTAAAGGGAGCGTAGGCCGGAGATTAAGCGTGTTGTGAAACGTAGATGCCCAACATCTGCACTGCAGCGCGAACTGGTTTCCTTGAGTACGAACAAAGTGGGCGGAATGCGGGGTGTAGCGGTGAAATGCTTAGATATCACGAAGGACTCCGATCGCGAAGGCAGCTCACTGGAGCGCAACTGACGCTGAAGCTCGAAAGTGCGGGTATCGAACAGGATTAGATACCCT
+
DFFGGG@@FGGDGGGGGGGFGGGGGGGGGGGGGGGGGGGGGGGGFFGECCFFFGFFFGEDCFGGGGGGGGGGGGGGGGGGGGGFGGGGGGGGGGGGGFGGGGFAAFFFGGGGGGGGGGGGGGGGGGGGGGGGGFGGGFFEFGEGGE=FFCFFFFCFGGDFFFG<CEGEGGGGG9>FGG:FA9:FFEGEFC1,;<7E:<E?4?=FF),)F=CFBFGFB6:78>CDFFFC?GF?F3+4:.7DF,=,;0<#CGFD?E44<@DFB@9GFCFCFF@5GFC7EE=60,GFEGFGGGGF5A@+3,,,FDGGGGDGGGF9CCB+=B7FA9EE5DGGFFFC<FFDFC9FFGGGGGGGGGFCFCGGFEFCEEGGGF?GGF9GFC<GEFCGGGGGGFCGGB@@<EGGGGGGFGGGFGGFC7EGFGGFCFFFFGGGGGGFGGFCCCCC
@s201 395
TGAGGAATATTGGTCAATGGACGAGAGTCTGAACCAGCCAAGTAGCGTGCGGGATGACGGCCCTATGGGTTGTAAACTGCTTTTATAAGGGAATAAAGTGGGAGTCGTGACTCCTTTTGCATGTACCTTATGAATAAGGACCGGCTAATTCCGTGCCAGCAGCCGCGGTAATACGGAAGGTCCGGGCGTTATCCGGATTTCTTGGGTTTAAAGGGAGCGTAGGCCGGAGATTAAGCGTGTTGTGAAATGTAGAGGCTCAACATCTGCACAGCAGCGCGAACTGGTTTCCTTGAGTACGCACAAAGTGGGCGGAATTCGTGGTGTAGCGGTGAAATGCTTAGATATCACGAAGAACTCCGATTGCGAAGGCAGCTCACTGGAGCGCAACTGACGCTGAAGCTCGAAAGTGCGGGTATCGAACAGGATTAGATACCCT
+
GGGGGCGGGGGGGGGGGGGGGGGGGCFCFFGGGGGGGGFFGGGGGGGGGGEGGGGGGGGEGGGGFGGGGGGGEGAFGGGGGGGGGGG<BFG<FD?EGGGG9@DFGGGGGFCCF,CFFGGCFCDGGGGGGFG?DGGGGGGGGFGGC=8FGDGG<DFDCF?FGGGGCCFGGGGGGGFEEEEFC,C:@FC;<CGG9<F=E=FF'=-FCGC@;;:CFCEFGFG:)5?F44@>GECEFGGFGFFGGFFCCCF?CGFE:5CE?:FBAFE0F;:@32@BEGEB8;B=DFEFFF>89FGF:4+BDGGGF9EE?6+GEFFGF@7GGGFFFDGGFEEFCCF4FGGGFGGGF8FFECGGGGGGFGGFFGGGGGGGGGFGGFFFGGFGGGDEGGDGGGGGGGFGGGGGGEF?GGGGGGGEGEGGGECGEGFFGGGGGFGGGGGCCCCC
@s201 21911
TGAGGAATATTGGTCAATGGGCGCGAGCCTGAACCAGCCAGGTAGCGTGCAGGATGACGGCCCTATGGGTTGTAAACTGCTTTTATAAGGGAATAAAGTGAGCGACGTGTCGCTTTTTGCATGTACCGTATGAATAAGGACCGGCTAATTCCGTGCCAGCAGCCGCGGTAATACGGAAGGTCCGGGCGTTAGCCGGATTTATTGGGTTTAAAGGGAACGTAGGCCGGAGAGCAAGCGTGTTGTGAAATGTAGACGCTCAACGTCTGCACTGCAGCGCGGACTGGTTTCCTTGAGTACGCACAAAGTGGGCGGAATTCGTGGTGTAGCGGTGAAATGCTTAGAGATCACGAAGAACTCCGATTGCGAAGGCAGCTCACTGGAGCGCAACTGACGCTGAAGCTCGAAAGTGCGGGTATCGAGCAGGATTAGATACCCT
+
AFCFGFGGFGGGGCFGGGGGGFE+6@6CFGGGFGGGGGGG<F@FGGGECFCEEGCEG@CGGGCCECFG?E:FCFF<FG?A?BF<E@<,CF=F8,CEEF9,E,,CCF7++BB4D+FDFE=A<?FADGF+8D8A,8,CB=3,:B=FC+@F,38,:@<FF,:<:,8@>8FCB>*53CF7FF*FFFGEGCE**<<*42=CEG>>0<<F?82*E,4+<?>F,)C=1889C8EEC;(83EC@C,F>,6533,,C<>7:3*D>*D+8*8F@,FGGGGEGC=@F>8+6FFDD:,,8,<?DAF8=EBA<,?,EB+FC7>AADE6++FAEDFC@8FDFF9EB9GFFFGCDC,,FC7GFGGFGF:ECF<DF+GE@FCCF<?GFEEGGGEGECGGGFAEGGGFGGGFFA:EFCFFGFFFFC:GFGFFCGGGGFGGGF<GFGGGCC@CC
@s201 397
TGAGGAATATTGGTCAATGGGCGAGAGCCTGAACCAGCCAAGTAGCGTGAGGGATGACTGCCCTATGGGCTGTAAACCTCTTTTGTTTGGGAATAAAGTGCGGGACGTGTCCCGCATTGCATGTACCATTTGAATAAGGACCGGCTAATTCCGTGCCAGCAGCCGCGGTAATACGGAAGGTCCGGGCGTTATCCGGATTTATGGGGTTTAAAGGGAGCGTAGGCCGGAGATTAAGCGGGTTGTGAAATGTAGATGCTCAAAATCTGCACTGCAACGCGAACTGGTTTCCTTGAGTACGCACAAAGTGGGCGGAATTCGTGGTGTAGCGGTGAAATGCTTAGATATCACGAAGAACTCCGATTGCGAAGGCAGCTCACTGGAGCGCAACTGACGCTGAAGCTCGAAAGTGCGGGTATCGAACAGGATTAGATACCCT
+
FGGGGGGGGGGGGGGGGGGGGGGGGGGGGGGGGGGGGGFGGGEGFGGGGGGGGBFEFFGFGGGGGGGGGGGGGG?FFGGGDAFGGGGGGGGFGCFGGGGGFGGDEGGGGGFGGGGGEGGGGGGGDGGA9EFGFCGGGGGDGGEGGDEFGFGGGGGG7FGFEFFGGDGD7FEGDGGGGC7CFCCFGG5FGEG8CEEGGEG?CC#GCF<>CFCC66*5;9C8<B>4FBEEED>ACGG2>#4EGGFCEFFE>@3FEA6CAAD2,E<DGCFFDFF?F:CEC8+??8<FDCGCCFCC=FE:=9FEDAD?B+F@FBC@+DCCEFGFD=6@)CEFGFFGCE??FECFFFE8EFGGFFFGGGGGGFGGDEEDFEAFF8DGGFGFCFCFDGGGCF<>GFFGGGGGGGGCGGGFDCGGGGEGGGGGEGGGGGGGGGGGGGGCCBCC
@s201 398
TGAGGAATATTGGTCAATGGGCGAGAGCCTGAACCAGCCAAGTAGCGTGCAGGATGACGGCCCTATGGGTTGTAAACTGCTTTTATGCGGGGATAAAGTGAGTGACGTGTCGCTCATTGCAGGTACCGCATGAATAAGGACCGGCTAATTCCGTGCCAGCAGCCGCGGTAATACGGAAGGTCCTGGCGTTATCCGGATTTATTGGGTTTAAAGGGAGCGTAGGCCGTCTTATAAGCGTGTGGGGAAATGTCGGGGCTCAACCTGGGCATTGCAGCGCGAACTGTGAGACGTGAGTGCGCAGGAAGTAGGCGGGATTCGTCGTGGAGCGGTGAAATGCTTAGATATCACGAAGAACTCCGATTGCGAAGGCAGCTCACTGGAGCGCAACTGACACTGAAGCTCGAAAGTGCGGGTATCGAACAGGATTAGATACCCT
+
GGGGGGGGGGGGGGGGGGGFAFGGGGGGGGGGGGGGGGGGGGGGGGGGGGGGGGGGGGCFGGGGGGGGGGGGGFFGGGGGGGGGGGGGGGGGGCGGGGGGGGGGGGGGGGGGGGGGGGGGGGGGGDFGGGGGGA;;>FFFGDEGGCBGGGGGGGGGGCFFGGGGEGGGGEGDFGGGGEGGFDGGFGGGEGGGGGCE5C8FFCC9EF;C>/<CF@GFG;G>:DGF?GFCCC7@@=F2=/*;/F)=5<:7EFFGGGGFEFF<7D7CGFFGDD95/DCEGC7=,DECA:A:1,D8BGGGEFFFDEFAECGGECEDEFEDGFB:=F>+9DGFGGGGEFF?DCE8GGGDFCCGGFCGGEEGGGGFFGCFGFEFF8GGGGGGFFEGGGGGGGGE9CFGGGGGGGGGFGFGGGGGGGGGGGGGGGGFGGGGGGGGGGGCCCCC
@s201 399
TGAGAAATATTGGTCAATGGGCGGAAGCCTGAACCAGCCAAGTCGCGTGAGGGAAGACGGTCCTACGGATTGTAAACCTCTTTTGTCGGGGAGCAAAGGGGCCATTGATGGCAAGATGAGCGTACCCGAAGAAAAAGCATCGGCTAACTCCGTGCCAGCAGCCGCGGTAATACGGAGGATGCGAGGGTTATCCGGATTTATTGGGTTTAAAGGGTGCGCAGGGGGACTGTCAAGTCAGCGGTAAAAATTCGGGGGTCAACCCCGTCCGGCCGTTGAAACTGGCAGACGGGAGTGAGGCAGAGGGATGCGGAATGCGGGGTGTAGCGGTGAAATGCATAGAGATCGCGCAGAACTCCGATTGCGAAGGCAGCGTCCCATGCCGTAACTGACGCTGAGGCACGAAAGCGTGGGGATCGAACAGGATTAGATACCCT
+
DCGGFGFGGGGGGFGGGGG8@FFFGEGGGGC@FGGGGG@DFGGGDGG@@BFG7B<=EFGGCFGGGGGGFGGGGFGGFFGGFEDGGGGGCDEGGGFGGGFEEEFGGFGGFEFGFFFDFFFFGGEGD@FDFEGEGGGCFGGGGGGGG@C>FGE7><FFGDCGGGGGGEDF7FFCCFGCEECC<87:C*>CFGGGGDG8*:?A?*9<FEGG6C7F@E8<*7C762#6;>E9FFGCAF+8<F-?C8@E7AF<88FCD?%1*=1CGGGGCEGGC5@3&;>F7.6FE>7,B:+,B<*<@B,CGDCF8FF=8+GGGFEB+C>GDGFCE=)@=4;FCCEF?9>5,8E=,CEGGGGGFEEB+=,FE,GGGFFFFGEGEEGGGGFFEGGGGGGGGGGGGEGGGGGFB8FEGGFEGFC@FFBCGGGGGGGGGGGGGGGGGCCCCC
@s201 400
TGAGGAATATTGGTCAATGGGCGAGAGCCTGAACCAGCCAAGTAGCGTGCAGGATGGCGGCCCTGTGGGTTGTAAACTGCTTTTATAAGGGAATAAAGTGAGCCTCGTGAGGCTTTTTGCATGTACCTTATGAATAAGGACCGGCTAATTCCGTGCCAGCAGCCGCGGTAATACGGAAGGTCCGGGCGTTATCCGGATTTATTGGGTTTAAAGGGAGCGTAGGCCGGAGATTAAGCGTGTTGTGAAATGTAGATGCTCAACATCTGCACTGCAGCGCGAACTGGTTTCCTTGAGTACGCACAAAGTGGGCGGAATGCGTGGTGTAGCGGTGAAATGCTTAGATATCACGAAGAACTCCGATTGCGAAGGCAGCTCACTGGAGCGCAACTGACGCTGAAGCTCGAAAGTGCGGGTATCGAACAGGATTAGATACCCT
+
AFEGGFGGGDGGGGGGGGGFEGGGGGGGGGGGGGGGGGGGGGGGGGGGEFGGGGFGDGFGGGGGGFFGGGEGGGEGGGGGGGFEGGGGGGGFGGCEEFGGGGGGGGGGGGGGGGGGGGGGFGGGGGGGGFGGGG9CEEGGGGGGGGGGGFGFCBCGGGGGGGGGGG@FGGFFFFGGEGGEGGGGGGGGCFGGGGCE7=FGGFGGFF61EFCGC7<FC>,7?CCCGFC7:CCECGD0:9E?FF@87CFB=BD1:;><GG$FCFFE:,<GFCF5?CGC6E@D;GFFFDD@EA5?1C>CGFEFFGFFEDGEGDB@+8@7CFGECDE@@GGFFGFC,FFGFFFFFFFCFFE7GGGGFCBC@GGGGFGGGGGGGGFGGFGGGGGGEECGGGFGGGGGGGGFGGGGGGGGGGGGGGGFGDGGGGGGFGGF9GGGFFFCCC@C
@s201 401
TGCGGAATATTGGTCAATGGGCGCGAGCCTGAACCAGCCAAGTAGCGTGCAGGATGGCGGCCCTGTGGGTTGTAAACTGCTTTTATAAGGGAATAAAGTGAGCCTAGTGAGTCTTTTTGCATGTACCTTATGAATCAGGACCGGCTAATTCCGTGCCAGCAGCCGCGGTAATACGGAAGGTCCGGGCGTTATCCGGATTTATTGGGTTTAACGGGAGCGTAGGCCTGAGATTAAGCGTGTTGTGAAATGTAGATGCTCAACATCGGCACTGCAGCGCGAACTGGTTTCCTTGAGTACGCACAAAGTGGGCGGAATTCGGGGTGTAGCGGGGAAAGGCTTAGATAGCACGAAGAACTCCGATTGCGAAGGCAGCTCACTGGAGCGCAACTGACGCTGAAGCTCGAAAGTGCGGGTATCGAACAGGATTAGATACCCT
+
DF,8@EFGGFGGFDFGGGG8FGG+@FEGGFGGGGG?BFFGGG9CCC@FFGDEFGG@CEFGGGGC8FFF@FECB<ECFCAFCCFGGCFGBFEED<DEFF,?E9F<F,<,A<E5?FBFFF+CFFA9,CFFFF9,?E,,C<FA+:@EGDEFAF3@,7@>FFFG::,>85C*>>FCA;:*F==<?,24<***44BC;:CCGG85*899C?7(FCC7C.4,*4>59:2*90CD;CFC@<<2@FFD,&FC7=C,9228AD,,,F9@**@*,,,@7CCA@@+:+==FGGFFFF3F,89<)CA:C@,,DA=4FCEC8,?>@>C>B8+EE?E>0+4=9,:A?A,>=-F?F,?A,FGGGCFFC8+FEFA@:BF7GGGGGFCGGGFGGFFCFGGGGGFB,;;GGGGGE@DFGGGGGFGF7EF8GGGFDGGEFFFGG<GGGGF@CCCC
@s201 23655
TGGGGAATATTGCACAATGGGGGAAACCCTGATGCAGCGACGCCGCGTGGAGGAAGAAGGTCTTCGGATTGTAAACTCCTGTTGTTGGGGAAGATAATGACGGTACCCAACAAGGAAGTGACGGCTAACTACGTGCCAGCAGCCGCGGTAAAGCGTAGGTCACAAGCGTTGTCCGGAATTACTGGGTGTAAAGGGAGCGCAGGCGGGAAGACAAGTTGGAAGTTAAATCTATGGGCTCAACCCATAAACTGCTTTCAAAACTGTTTTTCTTGAGTAGTGCAGAGGTAGGCGGAATTCCCGGTGTAGCGGTGGAATGCGTAGATATCGGGAGGAACACCAGTGGCGAAGGCGGCCTACTGGGCACCAACTGACGCTGAAGCTCGAAAGTGTGGGTAGCAAACAGGATTAGATACCCT
+
<EGGGFFGGGGFGGGGFGGGGGGG,FEFBFGGGGGGGGD@FGGGGGGEGGGGDGGGGGGGGGGGFDCB:FFGGGGGGGGGGGGGGGGGGGGGGGGGGGGGGGDGGDGGGGGGGGGGGGGF9FEEEFFEFCCFGGFCGGGGGGFG>FEF:CCGCACGGGGGGCFGGGCFF7:CFGC>?GGGGGGFGD,CFCGGGC<@EE>>CGDEECG:GFFD9EFFGGFEEBE)@<:@</GGFG@78+CFFGGGGCGFF=D9GFA@CFGGFADGGGGGGGGF?B4EGFF@DGGGGGCB=,EC,FGGGGGGFECE@EFGGGGGGGGGECGFC+:F:FFF@AGGEE<CFDFFEF@CGFFGGGGGGGGGGGGFCGFCGGGGGGGGGGGGGGGGGGGGCGGGGGGGGGGGGFFECFGGGGGGGFFACCCC
@s201 403
TGAGGAATATTGGTCAATGGGCGAGAGCCTGAACCAGCCAAGTAGCGTGCAGGATGACGGCCCTATGGGCTGTAAACTGCTTTTATAAGGGAATAAAGTGAGTCTCGTGAGGCTTTTTGCATGTACCTTATGAATAAGGACCGGCTAATTCCGTGCCAGCAGCCGCGGTAATACGGAAGGTCCGGGCGTTATCCGGATTTATTGGGTTTAAAGGGAGCGTAGGCCGGAGATTAAGCGTGTTGTGAAATGTAGATGCTCAACATCTGCACTGCAGCGCGAACTGGTATCCTTGAGTACGCACAAAGTGGGCGGAATTCGTGGTGTAGCGGTGAAATGCTGAGATATCACGAAGAACTCCGACTGCGAAGGCAGCTCACTGGAGCGCAACTGACGCTGAAGCTCGAAAGTGCGGGTATCGAACAGGATTAGATACCCT
+
DFGGGGGGGGGGGGGGGGGFGGGGGGGGGGGGGGGG8AFDFGAEEGEFGGGGGGGFFGGGGGGDFGGCEG<F<FGGGGGGGGGGGGGF9F,BFGGFGGDGGGEFAFG@FFGGGFGGFGGGGGDGFGGFDFGC@FGGGGGCFDFG7=BFGFF<FFFDGFGG,D@F7@FC:C*,<5DE7>CCFF:*15*11<ECC9<:.<=57::CF7,<@>FF:FDFG;@@5>7CF::8EECGF>G9F>GGFFFECAAE>F9E:,:FCAF<,,@=;F:=FCFD@C=@2DD=FDGDDDFCCD99)F@B>EE@,ADFGGFBEG?9FBCBEGGFFE8@)EDGEGEGDFED,C,,E@,,E:,FGGGGFFCGGEFF7ECFFGFGFEDGFFC,FGGGGGGGFGGDGFCGGGCGFBEFFGGGGGGGCGGGGGFCCGFEFGGFFGGGGEFCCCCC
@s201 404
TGGGGAATATTGCACAATGGGCGCAAGCCTGATGCAGCCATGCCGCGTGTATGAAGAAGGCCTTCGGGTTGTAAAGTACTTTCAGCGGGGAGGAAGGGAGTAAAGTTAATACCTTTGCTCATTGACGTTACCCGCAGAAGAAGCACCGGCTAACTCCGTGCCAGCAGCCGCGGTAGTACGGAGGGTGCAAGCGTTAATCGGAATTACTGGGCGTAAAGCGCACGCAGGCGGTTTGTTAAGTCAGATGTGAAATCCCCGGGCGCAACCTGGGAACTGCATCTGATACTGGCAAGCTTGAGTCTCGTAGAGGAGGGTAGAATTCCAGGTGTAGCGGTGAAATGCGTAGAGATCTGGAGGAATACCGGTGGCGAAGGCGGCCCCCTGGACGAAGACTGACGCTCAGGTGCGAAAGCGTGGGGAGCAAACAGGATTAGATACCCT
+
FGFGGFGGGGGGGGGGGGEEDGFGGGGGGFFFGGGGGGGGGGGGGGGEEFGGGGGGGGGGGGGGGGGG<FCFGGG9CFGCFFEGGGGGGGGGGGF8F>FFFGGGGGGGC<BFGGGGFGFGGGFCFGGGGGGGGGG7<FGGG75@FGG@FGGGGEGFGGGCE@9CCFDFGCFGGCEGGGFEGG*=F+AEGGGGGEEGFGGGGGEG?7CCFDGC:1:B>A?@9=CD<)C7GGGFCCCGGF<F+<4FCFCC=4,2=GFC:CEC>#C=CGGGEE:8?>/<<@<;6E;CC6GFD>,F=9>,<EF8CGCD?8FFGGFGGF;<>EB,8FE8B,:ECFGGGFGEC+GGEDEGGGEB,,F?8GEGGFGGGGGFF=,FDF=:GGFGDGGGGGGECGGGGGGDGGGGGGGGGGGFEFCGGGGGGGGGGGGGGFGGFGGGGGGGGGFGCCCCC
@s201 405
TGGGGGATATTGCACAATGGAGGAAACTCTGATGCAGCGACGCCGCGTGAGTGAAGAAGTATTTCGGTATGTAAAGCTCTATCAGCAGGGAAGATAATGACAGTACCTGACTAAGAAGCCCCGGCTAACTACGTGCCAGCAGCCGCGGTAATACGTAGGGGGCAAGCGTTATCCGGATTTACTGGGTGTAAAGGGAGCGGAGACGGAACGGCAAGTTTGAAGTGAAATACCCGGGCTTAACTCGGGAACTGCTTTGAAAACTGTCGATCTAGAGGGTCGGAGAGGTAAGTGGAATTCCTGGGTTAGTAGTGAAATGCGTAGATATCAGGAAGAACACCGGAGGCGAAGGCGGCTTACTGGACGATAACTGACGTTGAGGCTCGAAAGCGTGGGGAGCAAACAGGATTAGATACCCT
+
CFGGGG:@FFFGGDGGGGGGGGGGGGGGGFGGGGGGGGCGGGGGDGGEDEGGGFFFGFGFGAEFGGGCFGGGFCFFGGGGGAFGGGGGGGGGGGFGGGGGGGGGGGGGGGGGGGGGGGGGGGGFEFGGGGGGGGGGGD8FGCFGGGGGGGEGF9FGCBFFEGGGGGGGGGGGGGGG:<@FFFAFFF,@FFFFFFDGGGG#BD;CEC;:5EEGGCF?F5EE@=C<6@C9GGFFGGGFGGF>CGDGGGFFB=FBEFGFFE:7?>9EGGFDDCC84C2CGGGGGF;GGFDGGFFCFEE@BE=4A9,,DGGGGF<F?,?E?GF@FCEF9GGGGFDF@EEGGEFGGGGGGGGGGGGGGGGGDFFGFFF<F9FFEFGGGGGGGGGGFGGGECGGGGFGGGGGGFFEDFGGFCGGGGGCCCCC
@s201 406
TGGGGAATATTGCACAATGGGCGAAAGCCTGATGCAGCAACGCCGCGTGAAGGAAGAAGGCCTTCGGGTCGTAAACTTCTGTCCTCAGGGAAGAAGAACTGACGGTACCTGAGGAGGAAGCCCCGGCTAACTACGTGCCAGCAGCCGCGGTAATACGTAGGGGGCAAGCGTTATCCGGAATTATTGGGCGTAAGGAGTGCGTAGGTGGTAACCTAAGGGCAGGGTTTAAGGCAATGGCCCAACCATTGTAAGCCCTGCGAACTGGGTTACTTGAGTGCAGGAGAGGAAAGCGGAATTCCTAGTGTAGCGGTGAAATGCGTAGATATTAGGAGGAACACCAGTGGCGAAGGCGGCTTTCTGGACTGAAACTGACACTGAGGCACGAAAGCGTGGGGAGCAAACAGGATTAGATACCCT
+
FFGGGFGEGGGGGGGGGGG8FGGGGGGGGGGGGGGGGGFGGGGGGGG7FGGGGGGG=FGFGGGGFGGGGGEGGGGGGGGGGGGGGGGGGGGGCFGGGGGFFGGGGGDGFGGGGGFGGGGGGGCCCGGFG@FGCGEGFGGGGGGGGG7FGGBF@,@FGAFGGG>FEG7<FG:CG7BACG*=FGG+C=+F:F8CEFG?FGG?EC*<CFCFE,:ACC<,2$C83CF89<?EFEECEGEDC>DGEB>FAFED=>BCFGC?GFEDD9=FGGGFFFGE=+A?B:CFE/A=EFEF:GFFE8B>88C,E=,GC9F@GFEC,FDGGGGFE?=@GGFGGFCGFB8GGGGGGGGEFGGEGGGFFF<GGFGFGGGGFEFFDEFFFFGFFGGGCFCGF@@GGGGGGGGGGFFEBGGGGGGGGGGGCCCCC
@s201 407
TGGGGAATATTGCACAATGGGCGCAAGCCTGATGCAGCCATGCCGCGTGTATGAAGAAGGCCTTCGGGTTGTAAAGTACTTTCAGCGGGGAGGAAGGGAGTAAAGTTAATACCTTTGCTCATTGACGTTACCCGCAGAAGAAGCACCGGCTAACTCCGTGCCAGCAGCCGCGGTAGTACGGAGGGTGCAAGCGTTAATCGGAATTACTGGGCGTAAAGCGCACGCAGGCGGTTTGTTAAGTCAGATGTGAAATCCCCGGGCTCAACCTGGGAACTGCATCTGAGACTGGCAAGCTTGAGGCTCGTAGAGGAGGGTAGAATTCCAGGTGTAGCGGTGAAATGCGTAGAGATCTGGAGGAATACCGGTGGCGAAGGCGGCCCCCTGGACGAAGACTGACGCTCAGGTGCGAAAGCGTGGGGAGCAAACAGGATTAGATACCCT
+
C,ECFGGGFFGGGGGGGGGGGGGGGGGGGFGGGAFGGGFFFCFGGGGBF@FGFGGGGG?EGGGFGDGGFGGG9CF9CFGGGFFDFGGGGGC:FGA8F><?B,8CCFGGGGGGFFGGGDGGGGFFCGGEGGGGGGEG>+<,<><,,6DCGGGDFA,7>*>*CCC,B,<CBFG**48=<?:<*;1*<+=CFC98E88*2<,@DG>*0<+9:8228%>:5407;8C*78CC5=7::GEF<)EC>0C<#<@967:CGGFGEF<F6=CC7>F=6GGGFDCD>9C>,7,+;:9FD8F8F=@D@)F838DGFCFEGFD<FFECGFGGGGFGFCGC6AF+GGFEC6++C6GGFGDBGGF8FF<EFFGGGEGGGGGGGGGDGDGEDDGGGGGGGGGF9GFGGGGGGGGGFEFFCGGGGGGGGGGGGFEEGFEFFCGGGGGGGGGGCCCCC
@s201 408
TGGGGAATATTGCACAATGGAGGAAACTCTGATGCAGCGACGCCGCGTGAAGGATGAAGTATTTCGGTATGTAAACTTCTATCAGCAGGGAAGAAAATGACGGTACCTGACTAAGAAGCCCCGGCTAACTACGTGCCAGCAGCCGCGGTAATACGTAGGGGGCAAGCGTTATCCGGATTTACTGGGTGTAAAGGGAGCGTAGACGGCACGGCAAGCCAGATGTGAAAGCCCGGGGCGCAACCCCGGGACTGCATTTGGAACTGCTGAGCTAGAGTGTCGGAGAGGCAAGTGGAATTCCTAGCGTAGCGGTGAAATGCGTAGATATTAGGAGGAACACCAGTGGCGAAGGCGGCTTGCTGGACGATGACTGACGTTGAGGCTCGAAAGCGTGGGGAGCAAACAGGATTAGATACCCT
+
DCFFGGGGGGFFGGGGGGGFGGGGGGGGGGGGGCGGGGGGFFGFGGGEGGGGGGGGGGGEFDGGGGGGGGGGGCFGGGGGGF<EEGGGGGEGGGGGGGGGGGGGGGGGGGGGGGGGGGGGFGGGGDGGGFFGGGGGGGGGGGGFGDEGGGEGFEGGGGGGG7EEFC<FGDEGGGGGGC:;FG0FEGGD<AACGGC,:EGGDD?3;CD>:GFCFFA@@,?5@+%CF=<FGC8ECC>6#8FEFGEGFFD@EF69>GGFFFCCEFFCFC7<03<GEGGGE<EEBGFFGGFAFGGD@,B8FEEFF@EGBFCGGGGGCEGGGGFGGCGGGGGF?9GGGF8GGEE@,GGGGGFGGGGGGGGGGGGGGGGGGGFGGGFFEEEFGGGGFCE<@EGGGFC<GGGGGGGGGGGGGCGGGF@CCCCC
@s201 409
TAGGGAATCTTCGGCAATGGGGGCAACCCTGACCGAGCAACGCCGCGTGAGTGAAGAAGGTTTTCGGATCGTAAAGCTCTGTTGTAAGAGAAGAACGAGTGTGAGAGTGGAAAGTTCACACTGTGACGGTAACTTACCAGAAAGGGACGGCTAACTACGTGCCAGCAGCCGCGGTAATACGTAGGGGGCAAGCGTTATCCGGATTTACTGGGTGTAAAGGGAGCGTAGACGGAACGGCAAGTTTGAAGGGAAATACCCGGGCTTAACTCGGGAACTGCTTTGAAAACTGTCGATCTAGAGTGTCGGAGAGGTAAGTGGAATTCCTGGTGTAGTAGTGAAATGCGTAGATATCAGGAAGAACACCGGAGGCGAAGGCGGCTTACTGGACGATAACTGACGTTGAGGCTCGAAAGCGTGGGGAGCAAACAGGATTAGATACCCT
+
GGGGGGGFGGFGGGGGGGGGGGGGGGGGGGGGGGGGGGGGGGGGGGGCFGGGGGGGGGGGGGGGGDEEGGGGGGGGGGGGGGGGGGFGGFGGGGGGGGGGG<FGGGGGGGGGGGGGGGFFGGFFFFCFGGGGGGGGGFGGGGFGGGG7FGG7FAFGFGGFECF@FFCDFDGCCEC:=CC9F+FCGGGGGGGFG.35=EFFGG8CCF7CGGCC8CCFCAGF6/B>75*C7CGE*:CDCFGGFCCFDCCF-C<<D>:DE>>CFFFFBFDGGFAG@G.G<FGDFF9@:?GGGGFF9FEEAGEGGGGEEGGFEGCGF5CDFDFDCFEFFF8@ECEFFADGGGC7CGDGGDF8GGFGGGGGGGEGGFGGGGEGGGGGGGGGFGGGGGGGGGGGGGGGGGGGGEGGFFCGGFDGFFGGGDGGEFEFGGGFFEFGGFGGGGGFGCCCCC
@s201 21094
TGAGGAATATTGGTCAATGGGCGAGAGCCTGAACCAGCCAAGTAGCGTGCAGGATGACGGCCCTATGGGTTGTAAACTGCTATTATAAGGGAGTAAAGTGAGAGTCGTGACTCTTTTTGCATGTACCTTATGAATAAGGACCGGCTAATTCCGTGCCAGCAGCCGCGGTAATACGGAAGGTCCGGGCGTTATCCGGATTTATTGGGTTTAAAGGGAGCGTAGGCCGGAGATTAAGCGTGTTGTGAAATGTAGATGCTCAACATCTGCACTGCAGCGCGAACTGGTTTCCTTGAGTACGCACAACGTGGGCGGAATTCGTGGTGTAGCGGTGAAATGCTTAGATATCACGAAGAACTCCGATTGCGAAGGCAGCTCACGGGAGCGCAATTGACGCTGAAGCTCGAAAGTGCGGGTATCGAACAGGATTAGATACCCT
+
EFGGGGGGGFFFGFGGGGGCDDFGGCFGCFGGGGGGGFFFGGFGGGGGGDGFGCFFGGEFFGGGGGGGCFGGG<FGGFF?DFGGGGGGG@CBFG8FGGGACFGFECDGGGGGFAFFCGG@DFGGGGGGCDEGFGF;F9F:BFFGG7CDCEFGGF+C>FGGC<BFGC@FFCEFE9FFFF@GGFD-F9C<4<FFFDFGE=FF?DCE9F#=F7<C@?#?E>FD?9C7?DEFFFFFGGG9EDEFFGG8:EFF<$GGFCEDF=CFCGFFGFGFGGGGEEGGDG>GGFGGGGFD6,A9*GGFGGCCGGGEEGDGEFAE@EE>CGFGF<F@)F=<FEE@AGFGGEFFFE<F<FFFGFGGGGGECDFDGGGGFGGGGFGGF@GGDGGGGGGGGGGGGGFGGGGGEGGF@GFGEGGGGDFEGGGGGGFCGGGGGGCFGGFB<C@C
@s201 24371
TGAGGAATATTGGTCAATGGACGAGAGTCTGAACCAGCCAAGTAGCGTGCAGGATGACGGCCCTATGGGTTGTAAACTGCTTTTATAAGGGAATAAAGTGAGTCTCGTGAGACTTTTTGCATGTACCTTATGAATAAGGACCGGCTAATTCCGTGCCAGCAGCCGCGGTAATACGGAAGGTCCGGGCGTTATCCGGGTTTATTGGGTTTAAAGGGAGCGTAGGCCGGAGAGTAAGCGTGTTGTGAAATGTAGATGCTCAACATCTGCACTGCAGCGCGAACTGGTTTCCTTGAGTACGCACAAAGCGGGCGGAATTCGTGGTGTAGCGGTGAAATGCGTAGATATCACGAAGAACTCCGATTGCGAAGGCAGCTCACTGGAGCGCAACTGACGCTGAAGCTCGAAGGTGCGGGTAGCGAACAGGATTAGATACCCT
+
FGE@FFGGGFGGFEGFGGGCGCGGGGGDFFGGGGGGGGCGFG@FFGEFGGFGGEEGGGC+@@CGGGGGGG7:CCEDDGGF9FFFDGGFFGDGFCEGGGG9FGC<?FEF8FF?FF9EFFGGGGGFAFEEDCGGGC;E,,EBE+68@F+8?EGGDFF:+@DFCDDGGDFGG@CFFCFGEG**?FEEF7>FF:C<F9FEAF=F6;<FFF<4*26<7(;.:7</7>85?8:EB;.FFCF@>5C9GCGF>0;>?FEFCDFGGFFFF@6D;A:=E@GG3EEC>EE8=F=<,<=:,F<FFF=8@8,,FB@+77GF?E9=+GE@DGGGGGGGEGGFCFA@GGF>@-C3GGFFFGGDFE?EEC7=7DAECCGGGFDGFEFGDGGFGFGGF@7FFDFGFFCGGGGFE@GGGFGGFFF7C@E6ECC+EEEEF9EE,9FGGGGCCC@C
@s201 22478
TGAGGAATATTGGTCAATGGGCGAGAGCCAGAACCAGCCAAGTAGCGTGCAGGAAGACGGCCCTATGGGTTGTAAACTGCTTTTATATGGGGATAAAGTGTGGGACGTGTCCCATATTGCAGGTACCATATGAATAAGGACCGGCTAATTCCGTGCCAGCAGCCGCGGTAATACGGAAGGTCCGGGCGTTATCCGGATTTATTGGGTTTAAAGGGAGCGTAGGCCGTCTGTTAAGCGTGTTGTGAAATTTCGGGGCTCAACCGGGGCATTGCAGCGCGAACTGGCAGACTTGAGTGCGCGGGAAGTAGGCGGAATTCGTCGTGTAGCGGTGAAATGCTTAGATATGACGAAGAACTCCGATTGCGAAGGCAGTCTGCTGTAGCGCAACTGACGCTGAGGCTCGAAAGCGTGGGTATCGAACAGGATTAGATACCCT
+
GGFGGGGGGGCFGGGGGGGGCEF+CF7C;,CFFFGFFFFACFFGFFGF@FGGG,6A<EFE@E@FECFGF<C+BFGFFGFGG9DF<A99CFCFE7EEEC?AFFD>EF7FCGFCEAF8E<FC?<,FFFDE<:,,<CFCBFGGG?BFG76BF9<BDFCDGD>@<<<F7EGGGGGGGGGG<*>C7:FCC:8F7<:8?CFE5:7:<?,?9F*F7,<<CGG5538)44;?6*;*AC?A7<C)=5<?,@9E?B=9#:#<2<8:CCF>;,*$3:,/:EC::CC>86,8FEFA>8<DF@,D5F8+::8,FEECB+7=@,BGE>EE84++GFCB=GFGFE9ACAACEEFDE4,,:,CGFE?BFCC7DFGEFBCGGGGGF<FC69,-F@EGGFFCECFGGF@CFGFFB:GECGGGF;F7EFGFGFAGEDF@GGGGGGGDFDFCCCCC
@s201 22919
TGAGGAATATTGGTCAATGGGCGAGAGCCTGAACCAGCCAAGTAGCGTGCAGGATGACGGCCCTATGGGTTGTAAACTGCTTTTATGAGGGAATAAAGTGAGTCTCGTGAGACTCTTTGCATGTACCTTATGAATAAGGACCGGCTAATTCCGTGCCAGCAGCCGCGGTAATACGGAAGGTCCGGGCGTTATCCGGATTTATTGGGTTTAAAGGGAGCGTAGGCCGGAGATTAAGCGTGTTGTGAAATGTAGACGCTCAACGTCTGCACTGCAGCGCGAACTGGTTTCCGTGAGTACGCACAAAGTGGGCGGAATTCGTGGTGGAGCGGTGAAATGCTTAGATATCACGAAGAACTCCGATTGCGAAGGGAGCTCACTGGAGCGCAACTGGCGCTGAAGCTCGAAAGGGCGGGTATCGAACAGGATTAGATTCCCT
+
@FGGGFFGGGGGGGGGGGGGGGGGGGGGGGGGGGFGGGFFFGFFGGCGGGGGFGGGGGGGGGGGGGDGGGGFCGGGGGGFGFFCGGGGGGGFGGFGGDFGGGGGGGGGGGGGGGGGGGFGGGGGGGGGGFGFGGGGGGGGGGGCEEFGGGGGGGGGGGGEGGGGGEGGGGGGFG>CCFGGGGGFGGGFGG**>FG?G<GGGGGGGGFE@0CF@FGFG=8??FEGGGGGGGFG?FFBGFEGFG<8DEEFFFFCC5;88:CF6CCFFCCBFGGFFG?E:C5=CGEF7CGGF<FCDC84DEGGFFD<C>+F>,A=D8EECB9,FE@4)@4AFDF9EDFC;EF,C4988FEF6?EC,B+C?<@C>EFDEFFFF,FFGCF@8EGFF7+GCFDF@@+CF?<EEE@B:,E<FC@+F7FFC6,,,EFE<9ECB,F9FBC,CCCC
@s201 23118
TGGGGAATATTGCACAATGGGGGAAACCCTGATGCAGCGACGCCGCGTGGAGGAAGAAGGTCTTCGGATTGTAAACTCCTGTTGTTGGGGAAGATAATGACGGTACCCAAAACGGAAGTGACGGCTAACTACGTGCCAGCAGCCGCGGTAAAACGTAGGTCACAAGGGTTGTCCGGCATTACTGGGTGTAAAGGGAGCGCAGGCGGGAAGACAAGTGTGAAGTGAAATCTATGGGCTCAACCCATAAACTGCTTTCAAAACTGTTTTTCTTGAGTAGTGCAGAGGTAGGCGGAATTCCCGGTGTAGCGGTGGAATGCGTAGATATCGGGAGGAACACCAGTGGCGAAGGCGGCCTACTGGGCACCAACTGACGCTGAGGCTCGAAAGTGTGGGTAGCAAACAGGAGTAGATACCCT
+
EFFCFEFFGGGGGGGGGGGGFCGGGGGGGECGGCEGGF@FGD:C@GGFFFFFCCCFGGG9CFFCGGGGGGGGGGGGGFFFFBEGFGFF:C+BC<,<<EFGGDDGG7?,>F,A,8+BCEF9FFEFDE:FGGG<<FCFCCDGGC8B5B@CCFGGGGGC:,=FCFFFF7,8,=FCFGD3#*67@:/.<AFCFF7>9CECEEGGEEGECFC/,238CFEB.#@,=F;;<:D7FFFDC<?FGFFDA9@;8CFFE>F8FC<3:3<CG89B/F=<DF,GFF7D:<>#><<FGC:CGFFF@E7CB4+EGFC8=CCDFFEDC@GFEEAGGEFBB6:CFDFFBEC6E8GGFFGDFGDGGGFFCCFGEFEDGDFCGGGDGGFGGGGGFFGGFCGGGGGGGGGGGGGF8CFCE,FFE,GGGGGCCCCC
@s201 415
TGAGGAATATTGGTCAATGGACGAGAGTCTGAACCAGCCAAGTAGCGTGCAGGATGACGGCCCTATGGGTTGTAAACTGCTTTTATAAGGGAATAAAGTGAGTCTCGTGAGACTTTTTGCATGTACCTTATGAATAAGGACCGGCTAATTCCGTGCCAGCAGCCGCGGTAATACGGAAGGTCCGGGCGTTATCCGGATTTATTGGGTTTAAAGGGAGCGTAGGCCGGAGATTAAGCGTGTTGTGAAATGTAGACGCTCAACGTCCGAACTGCAGCGCGACCTGGTTTCCTTGAGTACGCACAAAGTGGGCGGAATTTGTGGTGTAGCGGTGAAATGCTTAGATATCACGAAGAACTCCGATTGCGAAGGCAGCTCACTGGAGCGCAACTGACGCTGAAGCTCGAAAGTGCGGGTATCGAACAGGATTAGATACCCT
+
FFGGGFGGGGGGGGGGGGGGGGGGGGGFGGGGFGGGGGGGFG<E<FEGGGGGGG8@FGGGGGGGGFFCFGEGGGCGGGGGGGGGGGGFF<FGG8FFGGGGGGGGGGGCFGGGCGFGGGGGGFFGGGGGDFGGGGGGGDGGGGGGGGG8BFGFGG@FGGGGGGFGGGGGGG7@FCFGGGDGGGGCFGEGEGGGG:FECGGGG>DFGFC1GGCGFFG?D@G@:FEG:DGCC>?@FGGFG;@8-C5FCF<,==#>*%:8*2DF+F+C:D+GFCC53+@@38E91EFA8>F5@,<F58+4C98<DFGGGGEFC@FGCD@,GGFGGF@@=FCGGGGFFEAGFFFGGGFFGEF<<<FFGF=FFFFGEGEFGGGGGFCEFFGGGGGGGGDGFFECGGFEGGFFCCGFFEGGGFGGGEGGGGGGGGGGGGGGGGGGGFGCCCCC
@s201 416
TGGGGAATATTGCACAATGGGGGAAACCCTGATGCAGCGAGGCCGCGTGAAGGAAGAAGTATCTCGGTATGTAAACTTCTATCAGCAGGGAAGATAATGACGGTACCTGACTAAGAAGCCCCGGCTAACTACGTGCCAGCAGCCGCGGTAATACGTAGGGGGCAAGCGTTATCCGGATTTACTGGGTGAAAAGGGAGCGTAGGCGGCGGAGCAAGTCAGAAGTGAAAGCCCGGGGCTCAACCCCGGGACGGCTTTTGAAACTGGCCTGCTTGATTTCAGGAGAGGTAAGCGGAATTCCTAGTGTAGCGGTGACATGCGTAGATATTAGGAGGAACACCAGTGGCGAAGGCGGCTTGCTGAACGATGACTGACGTTGAGGCTCGAAAGCGTGGGGAGCAAACAGGATTAGATACCCT
+
C<FGGGGGGGGCGGGGGGG@FGGGGGGFG9FGGGGGGGGGGGGGGEGBFGGGGCGFAFFGG9FFGGGGGGGDFFFFGGGGGGGGGGGGGGFFGGFGGGGGGFGGGGGGGGGGGGGGGGGGGDFGDGGCGGGGGGGDFGDCGCF7CGGGGGGGFFFEGFGCEEG*;EFG<CGGG?GGG7FGG>CCCE:F#8CCF@;CEGG;;D9AFGEGGCECF:82?9EF2F===4@?F6CEGGD.D>:FCFCGEEEECCGDF*:9ECDDD4C#GGFC@FFGEG>GGGFF1FCGGGEFGFFF>8E>@,,CE:@@8F@=EFC9,4,EFC?DA=E9GGFGGCFFFCFACEEF>EGFFFCFC@FFGGGGGDFGGGGGGGGGGGFDGECEFEGFCCEGEGGGGGGGGGFFFFEEGGGGGGGGFGFCCCCC
@s201 417
TGAGGAATATTGGTCAATGGACGAAAGTCTGAACCAGCCAAGTAGCGTGCAGGATGACGGCCCTATGGGTTGTAAACTGCTTTTATAAGGGAATAAAGTGAGCCTCGTGAGGCTTTTTGCATGTACCTTATGAATAAGGACCGGCTAATTCCGTGCAAGCAGCCGCGGTAATACGGAAGGTCCGGGCGTTATCCGGATTTATGGGGTTGAAAGGGAGCGTAGGCCGGAGATTAAGCGGGTTGTGAAATGTAGACGCTCAACGTCTGCACGGCAGCGCGAACTGGTTTCCGTGAGTACGCACAAAGTGGGCGGAATTCGTGGTGTAGCGGTGAAATGCTTAGATAGCACGAAGAACCCCGATTGCGAAGGCAGCTCACTGGAGCGCAACTGACGCTGAAGCTCGAAAGTGCGGGTATCGAACAGGATTAGATACCCT
+
ED<FFGGGGGGGGGGGGGGG@EE++BF<FG9EFGGGGGGGGGGGGGGGGGGGGGGGGGGEDFGFGGGGFFGGG?EFGGGGAFGGGGCFGFGCFGFGGGGGFGGGGGG=FFFE@<BFGGGFGFDDFGGF<>,CEDECFGGGGGGGG+@B?EGG8B@F+=EFD>8<+@CCFG>=CFCF@CCEG9DFEE5*=<:8E=<CC*=34:02<-+=)CCCC9:)B1F76C:C=2+05/2'<1:):/<?#F=;7B?FF:6FFC,C;GC8/;;FGC5@F,+><CCGCC+==CF@+@C+EFFGD@=+EE,8,,D8B87CC=C,E8GGE?+<GFGG=EEGFCF=AFCDDC,?E=@4,C,@F<FFFC7C==F7@GC=EFCGGGGFGF@F@<FFGGGGEGEGGEFGGGGFFCFCDGGFFGGGGGGGFFFFGGFFGFGGGFCEF8GCC<CC
@s201 20568
TGAGGAATATTGGTCAATGGACGAGAGTCTGAACCAGCCAAGTAGCGTGCAGGATGACGGCCCTATGGGTTGTACACTGCTTTTGTACGGGAATAACGAGTGTCACGTGTGACGCCTTGCATGTACCGTACGAAGAAGGACCGGCTAATTCCGTGCCAGCGGCCGCGGTAATACGGAAGGTCCGGGTGTTATCAGGCTTTATTGGGTTTAAAGGGAGCGTAGGCCGCCTTTTAAGCGTGTTGTGAAAGGGAGGGGCTCAACCCCGGCACTGCGGCGCGAACTGGAGGGCTTGAGTGCGCAGGAAGCAGGCGGAATTCGTCGTGTAGCGGTGAAATGCTTAGATATGACGAAGAACTCCGATTGCGAAGGCAGCCTGCTGTAGCGTAACTGACGCTGAAGCTCGAAAGCGTGGGTATCGAACAGGATTAGATACCCT
+
CA9FCFFGGGCDFCGCFGG8@@CGCE><F,BF9EFGGF-E6EEEGGEGGGDGGGG?E6@@@F@FE8EF@F,=?E,CCFCC,FF9EAECFDGGG,FGFC?+BFFGG9:FE,45BB+C<+B=E<F?,@?@@=FCF>++B,ABD<+3+65:@<FCF<77+,:+*5:***5<<=*2<,=:=C@FFGF<FF*=F*C<C,<7*2:89+,:<;885<<:<:?:27E;30*:7C8?C<@:73@>FCF99F,F:<2*11:=*=45,F5*5***,8,FFCCEEBB@+C9:8DCBGFF5,E?GDFCEBE?AFFFEB7CCGGE;DDE7E@C8GFCGFGEFEEF<DAEC,<FAGF<GFF<FDFGGGGGGGGGGGGGGGEEE@C,FD8DGGCGGGGDGGFECCECGGDFGFECGGFGGFFECGGGGGGFGGGFE@9E@F<GGGGGCCA-C
@s201 419
TGAGGAATATTGGTCAATGGGCGAGAGCCTGAACCAGCCAAGTAGCGTGCAGGATGACGGCCCTATGGGTTGTAAACTGCTTTTATAAGGGAATAAAGTGAGTCTCGTGAGACTTTTTGCATGTACCTTATGAATAAGGACCGGCTAATTCCGTGCCAGCAGCCGCGGTAATACGGAAGGTCCGGGCGTTATCCGGATTTATTGGGTTTAAAGGGAGCGTAGGCCGGAGAATAAGCGGGTTGTGAAATGTAGATGCTCAACATCTGCACTGCAGCGCGAACTGGTTTCCGTGAGTACGCACAAAGTGGGCGGAATTCGTGGTGTAGCGGTGAAATGCTTAGATATCACGAAGAACTCCGATTGCGAAGGCAGCTCACTGGAGCGCAACTGACGCTGAAGCGCGAAAGTGCGGGTATCGAACAGGATTAGATACCCT
+
FGGGGG?FGCFGGGGGGGF@FGGGDGGGGFGGFGGG?EFFGFGFFGGGGGGGDFFGCFFGGEGCFG9FCFGGGGGFFGCFGFGGDCGGC9FGGGFFGGGGGCAFFG<FEGCFGGGGGFG,<<?EF,,?FFFGGFGGGGF98FCEE@E,AFFF,,:7BE@FGGGGGC7@F7FGGGGGGGGGGG?7*>*41=C,2@*:1A7,:CG99CC7F:,2+8<FE6+@<7?=:2*02&#EEEE94/*DCCCG:<C69F;3C<<6C?*8;;GGGF:FED@*<@+6+866+,>@++:8=,AC5C6>GEEE6,,8F=+EEBBD+8GGGFFGGFEE8EGFEAF9@,E=,<B,9GEA,78FGFFE<FC,CGGGGDGDGFFFB,CFDD@FEE@F@EDGGGGFCF:DGGGFCFC@,FDGEGGGGGFGGGEGFFA@FGGGFFGFFFGCCCCC
@s201 19879
TGGGGAATATTGCACAATGGAGGAAACTCTGATGCAGCGACGCCGCGTGAAGGATGAAGTATTTCGGTATGTAAACTTCTATCAGCAGGGAAGCAAATGACGGTACCTGACTAAGAAGCCCCGGCTCACTACGTGCCAGCAGCCGCGGTAATACGTAGGGGGCCAGCGTTATCCGGATTTACTGGGTGTAAAGGGAGCGGAGACGGCACGGAAAGCCCGATGTGAAAGCCCGGGGCGCAACCCCGGGACGGCATTTGAAACTGCTGAGCTAGAGTGTCGGAGAGGCAAGTGGAAGTCCTAGTGTAGCGGTGAAATGCGTAGATATTAGGAGGAACACCAGTGGCGAAGGCGGCTTGCTGGACGATGACTGACGTTGAGGCTCGAAAGCGTGGGGAGCAAACAGGATTAGATACCCT
+
@F88FBCFFGGFFFFEFFGGFGGGDEFFGG9EFFGFFF@EEG>FGGG:@CDECGFGF<F6?EF<F8444CAFCFF<<FE9FFB,BDFFGGFDB,AFF,,:E:CEGGGGGGGF<E=,5=??F+@CC+8>>,@B@>>7FFF7DC@F7C+5@:*,,,@>>B*>*BF:18<:BBFG,F:F<<@82C:CFFFGG3F<,?<2E5#-1/5'2:*1:2<,FF;FC(C;@@0D8<CB8CC<FGG>'EDEGC@E=@5>+,B=C,,,6;BFGCD8C8,<,FAGFFC7=+8F@:,DF>,<GFFF9>,E8EECGDGGFGGGF<F@=F7ED??3C@,ECGGFC,<C,C,6,C@:B:C,=FCEGGGGGED?FFFFD<9CGFFFFC8GGGGGGGGGFGGF;EGCECDGGGGGFC<DFGGGGEGFGGGCCCCC
@s201 421
TGGGGAATATTGCACAATGGGGGAAACCCTGATGCAGCGACGCCGCGTGGAGGAAGAAGGTCTTCGGATTGTAAACTCCTGTTGTTGAGGAAGATAATGACGGTACTCAACAAGGAAGTGACGGCTAACTACGTGCCAGCAGCCGCGGTAAAACGTAGGTCACAAGCGTTGTCCGGAATTACTGGGTGTAAAGGGAGCGCAGGCGGGAAGACAAGTTGGAAGTGAAATCCATGGGCTCAACCCATGAACTGCTTTCAAAACTGTTTTTCTTGAGTAGTGCAGAGGTAGGCGGAATTCCCGGTGTAGCGGTGGAATGCGTAGATATCGGGAGGAACACCAGTGGCGAAGGCGGCCTACTGGGCACCAACTGACGCTGAGGCTCGAAAGTGTGGGTAGCAAACAGGATTAGATACCCT
+
CEFGGGGEGGGGGGGGGDFFFCCFGFGFGGGGGGGGGGGGGGEGGGGGGGEFGGGGFGCFGG9FFFGGGGGGGGGGGGGGGEAE=ECGCFGGGEEGGGGGGGGCDGGGGGGGGGFGGGGFGGGGGGGGGGGGDGGGGGGGGFGEBEEGGBCFGGGCECGFF<FGEFGGGGE=CBE>GG<GGG:CFGFE?>'54FF8:5CE<7?:>;FFEA@CGF:EC?CCGGFFFFCFG7<D7<ED;GGFGGGFGGGGGEFDD<=,;2=C=FCFG>B;6A,$.FCDDCDB8GFGFA+FF8EE8FCEGGGGFFEDA@+E>EEFCCCB,GGGGGGGGGGGFDFFFEFAFE8FFEGGGDEGGF<CGGGGGF=DGGGGGGGGEGGGGGGGGGGGGGGGGGGGEGGGGGFGDAGGGGGGGGFFE8GCCCCC
@s201 422
TGAGGAATATTGGTCAATGGACGAGAGCCTGAACCAGCCAAGTAGCGTGCAGGATGACGGCCCTATGGGTTGTAAACTGCTTTTATAAGGGAATAAAGTGGGGCTCGTGAGCTCCATTGCATGTACCTTATGAATCAGGACCGGCTAATTCCGTGCCAGCAGCCGCGGTAATACGGAAGGTCCGGGCGTTATCCGGATTTATGGGGTGTAAAGGGAGCGTAGGCCGCAGGGTAAGCGTGTTGTGAAATGTAGGGGCTCAACCTCGGCACTGCAGCGCGAACTGGCTTGCTTGAGTGCGCACGACGTGGGCGGAATTCGTGGTGTAGCGGTGAAATGCTTAGATATCACGAAGAACTCCGATTGCGAAGGCAGCTCACGGGAGCGCAACTGACGCTGAAGCTCGAAAGTGCGGGTATCGAACAGGATTAGATACCCT
+
AFGGGGGGGGGFGGGGGGFG,EFGGGG8FFGGGGGGGGFGGGGGEGGFGGGFEGGGFGCECCEGGGCD,EFGGGGGGGGCFFFGGGG<FFG8,AEFFGDF@F>C:FBFC<FB,,B,ED?FG9FFGGGAFEEEGGA,CFEGGGGCDG7FGGCFGGGGGGGFGFCF+:FG@FGGGGFF7<>7>DGCFDCFGGGGGGGGGCFFC7#E?C9-142B95:,:4CEF9CDF@55>8:F1<C<:CF:,CD@FEEEFF8FF8>86EGGGGF8&FC4CFF?BF8@:E=8=CCF=,,,E,8F=F@+=8+86+=:GGGEECDFED7CED@=GGEC=FCADCF@C?CDCFF8GF<FE=CFGGGFGFGEEFFC@CGFFGFGGFGFFDCCCFEEEGGFFFGFFCFGGGGDE@FE,CFGGEFCF7GGGGGGGGGFFFGGFFDGGGGCCCCC
@s201 23391
TAGGGAATCTTCGGCAATGGGGGCAACCCTGACCGAGCCACGCCGCGTGAGTGAAGAAGGTTTTCGGATCGTAAAGCTCTGTTGTAAGAGAAGAACGTGTGTGAGAGTGGAAAGTTCACACAGTGACGGTAACTTAACAGAAAGGGACGGCTAACTACGTGCCAGCAGCCGCGGTAATACGTAGGTCCCGAGCGTTGTCCGGCTTTATTGGGCGTAAAGCGAGCGCAGGCGGTTTAATAAGGCTGAAGTTAAAGGCAGTGGCTTAACCATTGTTCGCTGTGGAAACTGTGAGACTGGAGTGCAGAAGGGGAGAGTGGAATTCCATGTGTAGCGGTGAAATGCGTAGATATATGGAGGAACACCGGTGGCGAAAGCGGCTCTCTGGTCTGTAACTGACGCTGAGGCTCGAAAGCGTGGGGAGCAAACAGGATTAGATACCCT
+
CFCFGGGGGGEGF>FGDGB@FGGGE@@FGDGFFGEFFF+EFF7FFGGGGG,CFFFFGGGGGGAFFGGGEEBFFGGCCDFDABEE=<@FFFFA6AFF@FG8=?<FF9FF,<D<,,<5,B<FF+>F<,=FCFFC<39,8@9,,:@FF7D@C:FEG8,>C<5D,>>,?*DC<:F>FF*=FGGF7:<*<2;><<F*8<<8=5992/*>:.<CFF:@::ED=6<*5785=:1/:&:C0@+=C>@:3/<<C98::?@#:>@::F$DD;FCD<F>@,C@@+EGFF5=,C;=AFFC<,55<8A<FF<DF;CFDEEFEB,49GGEFGE9F8A,9GGFGFGGGGGGFF,:F=EC,EE,GGF8FFFFFEEFFFDGGFC@@EFGGGEFFGF8FFFFFFCFGFGGGGGGECEFGFBEGGGGEDFC7C,FGGGF9FCFFGGGGDFGGGFF@CCCC
@s201 424
TGGGGAATATTGCACAATGGGCGCAAGCCTGATGCAGCAACGCCGCGTGGAGGAAGACGGTTTTCGGATTGTAAACTCCTGTTCTTAGTGAAGAATAATGACGGTAGCTAAGGAGCAAGCCACGGCTAACTACGTGCCAGCAGCCGCGGTAATACGTAGGTGGCAAGCGTTGTCCGGAATTACTGGGGGTAAAGGGAGCGCAGGCGGGGGAGCAAGTCAGCTGTGAAATCCATGGGCTTAACCCGTGAACTGCAGTTGAAACTGTTCTTCTTGAGTGAAGTAGAGGTTGGCGGAATTCCGAGTGTAGCGGTGAAATGCGGAGATATTCGGAGGAACACCGGTGGCGAAGGCGGCCAACTGGGCTCTTACTGACGCTGAGGCTCGAAAGTGTGGGGAGCAAACAGGATTAGATACCCT
+
DGGGGGGGGGGGGGGGGGGDGGGGGGGGGFGGGGGGGFFFGGGGGGGCEFGGGGGGGGGFGGGGGEFGGGGGGFFGGGGGGFFGGGGGGGCECFFGGGGGGGGGGGGGGGFEFFGGGGGGG<@GEFEGGGGGGGE8FFCGGGGGGGGGGFGCFGGG:@FCFGGGGC7>FGGE>DFGCGGGGGF+BF;#F&;FGGGEGC:@CGGDEGGGGG2>:CC>CFCD?EGGFFGBFGGGGGGFFFGFGGFGGEDF@BAGGGGFDCFD?E,FGGFFGF,FEEFDC=/6,:E8GGGGFF8?,8E=CEDE<AGEEFFCABFGFGC:C=:,8GGGF:FDGGDFFEFCF@DGGGGGGF@GGGGGGFGFGGGGGGGGGGGGGGCFGGGFFFGGGGGGGGFGDGGGGGGGGGGGGGFFFB,GGGGGCCCCC
@s201 23736
TGAGGAATATTGGTCAACGGGCGAGAGCCTGAACCAGCCAAGTAGCGTGCAGGATGACGGCCCTATGGGTTGTAAACTGCTTTTATAAGGGAATAAAGTGGGAGTCGTGACTCTTTTTGCATGTACCTTATGAATAAGGACCGGCTAATTCCGTGCCAGCAGCCGCGGTAATACGGAAGGTCCGGGCGTTATCCGGATTTATTGGGTTTAAAGGGAGCGTAGGCCGGAGATTAAGCGTGTTGTGAAATGTAGATGCTCAACATCTGCACTGCAGCGCGAAATGGTTTCCTGGAGTACGCACAAAGTGGGCGGAATTCGTGGTGTAGCGGTGAAATGCTTAGATATCACGAAGAATTCCGATGGCGAAGGCAGCTCACTGGAGCGCAACTGACGCTGAAGCTCGAAAGTGCGGGTATCGAACAGGATTAGATACCCT
+
DGGGGGGGGGDEEGFGFCEDFGCCFGGGGGGGGGGGGGCFGGGGGCGGGGGGFFFCDFEGGCFFGGGGCEEFGFDGGAEFGGGGGFGFFGGFFGGFGGGF<<88BFEGCGFFFF9DGCFGGA9DFGGGGGGGFF9DGGGGGGGDFCFC<FAFGG7++@CF@CF:@CFFF*<DGGGGCEGGF@F7CCE7FCCFGGGFGDFGF7,<CF:8E8<:E7EGEB.<>>E=80:.6>CFGGGAE@FGFGCG7@C78EFF7:@*3,@@8EFC7@#$@@F&:@@:3,6(&>FECB<<@745:FE=EFDCADDEEEBFE@GGD8GDEDCGFGFCFEFE;FF<CFGFE9F=<FGGGGFGFC,E66,FFDF?B,B<GGGGFAAEECC<,FCB@7EF@,@E@FCGGGFFB7>FGEEFFGEEFCGEEGGGGGFEE9FFBC9DF<9CCCCB
@s201 20675
TGGGGAATATTGCACAATGGGCGCAAGCCTGATGCAGCGACGCCGCGTGAGGGATGGAGGCCTTCGGGTTGTAAACCTCTTTTATCGGGGAGCAAGCGAGAGTGAGTTTACCCGTTGAATAAGCACCGGCTAACTACGTGCCAGCAGCCGCGGTAATACGTAGGGTGCAAGCGTTATCCGGAATTATTGGGCGTAAAGGGCTCGTAGGCGGGTCGTCGCGTCCGGGGTGAAAGTCCATCGCTTAACGGTGGATCCGCGCCGGGTACGGGCGGGCTTGAGTGCGGTAGGGGAGACTGGAATTCCCGGTGTAACGGTGGGATGTGTAGATATCGGGAAGAACACCAATGGCGAAGGCAGGTCTCTGGGCCGTTACTGACGCTGAGGAGCGAAAGCGTGGGGAGCGAACAGGATTAGATACCCT
+
F<D<F@CEFGCDFGGGF@BDFG:FGGGFGGGGFFGGGGGDGGGGGGCFFFGFGFE?D@C=CFDFFEFFGGGEGGGGGGGGGGGGGGGDECEGEGG<BFGGDGGGFFFGGGGFFEGCFFFGGEFDFGGGGGGCFGGCFEGGGGCFGGGG@CEGG=FEGFGFC:=@FFG7CCGGCFEFGGGGGEEF7GFGGFGG6CEC=FF8=2AGBCFGF8C#=;?7E5CEEEE:88F9EGG>F?FC<:<DFGF<C@GFFGECEF7CDGGGGGGE;;3@E5DFD8F>F57GGDFD<FGGFFEFC9GGGGFF7GGGFGGFC:GGGFE,9,BFEDGGGGEFCGGGGGGGF?CDFFCGGEGGFCGGGGGGGFGF9GGEEFGGGFAFEGGFGGGGGFGGEEDGGGGGGGGGCBEB@CGFFDCGGGGGGGFGCB@CC
@s201 22550
TGAGGAATGTTGGTCAATGGGCGAGAGCCTGAACCAGCCAAGTAGCGTGCAGGATGACGGCCCTATGGGTTGTAAACTGCTTTTATAGGGGAATAAAGTGAGCCACGTGTGGTCTTTTGCATGTACCCTATGAATAAGGACCGGCTAATTCCGTGCCAGCAGCCGCGGTAATACGGAAGGTCCGGGCGTTATCCGGATTTATTGGGTTTAAAGGGAGCGTAGGCCGGAGATTAAGCGTGTTGTGAAATGTAGATGCTCAACATCTGCACTGCAGCGCGAACTGGTTTCCTCGAGTACGCACAAAGTGGGCGGAATTCGTGGTGTAGCGGTGAAATGCTTAGATATCACGAAGAACTCCGATTGCGAAGGCAGCTCACTGGAGCGCAACTGACGCTGAAGCTCGAAAGTGCGGGTATCGAACAGGATTAGATACCCT
+
FGGGGGGGGGGGGGGGGGGGGGGGGGGFGGGGGGGGEGGGFG<EGGGGGGGGGGGGGGGGGGGCFGGGGGGGGGGGGGFFGGGGGGGGGGGGGGGGGGGGGGGGFGGGGGGGGGGGGGGGGGFGGGGGGFGGGGGGGGGFGGECEGDGGGGGGGGGGFGGGGGGDEGGGGGGFGGGGGGGGGGGGGDGGGFCFGGGGG?GGGGGGG>CGAFG=FEAEBEGF5EGGG4GEEGGGFGFGGGFFGGE@><FFGDC?@@BC@FF=CFF7FFGGE@@CFFC@E@C>GGGGFEB8=GGFGEEEGGGE?EEGGGGC8FE+FGGGGGFGGEC5GGGGF9DGGGFCGGGFEFECCF<,,<BCB>7CFB7GGGFF<9GFDAGGEFGGGGFGGGFGFGGGGFGGGFE@FGFGEFGGGGGGGGGGGGGGGFAFGGGGGFBF88CCCCC
@s201 428
TGAGGAATATTGGTCAATGGACGAGAGTCTGAACCAGCCAAGTAGCGTGCAGGATGACGGCCCTATGGGTTGTAAACTGCTTTTATAGGGGGATAAAGTGTGGTACGTGTACCATATTGCAGGTACCCTATGAATAAGGACCGGCTAATTCCGTGCCAGCAGCCGCGGTAATACGGAAGGTCCGGGCGTTATCCGGATTTATTGGGTTTAAAGGGAGCGTAGGCCGTCTTATAAGCGTGTTGTGAAATGTCGGGGCTCAACCTGGGCATTGCAGCGCGAACTGTGAGACTTGAGTGCGCAGGAAGTAGGCGGAATTTGTCGTGTAGCGGTGAAATGCTTAGATATCACGAAGAACTCCGATTGCGAAGGCAGCTCACTGGAGCGCAACTGACGCTGAAGCTCGAAAGTGCGGGTATCGAACAGGATTAGATACCCT
+
FGFGGGGGGGGGGGGGGGGGFGGGCGGGGGFGGGGGGGGFGGGGGGGF@FGGGGGGGFFGE:CEFFFGGGGFGGGFGGGGGGGGGGGGGGGGGEGFEEGGGGGGGGGGGGGGGGGGGGGGGGGGGGGGGGGGGGGGGGGGGFCGGGGFGGGGGFGGGGGGGGGFDGFGGGGGGGGGGGGGGGGEEGGGG;GC9CFGE=<FFGGGGG7=;FGGGGGFG>E@FFGG6;C@C>7AFEGAGFFGGG>CFFF6FF5GGGEFEGG-GFF7GGGGGGGFGGGGGEGGGGGGGDFBF<DA0GGGGGGGEFAGGGGGFDE@9D8GGGGEGGGGAEDGGGGFFECFGFGFFFFFGGFGGFGFCFGGGGGFFGFCFDGGGGGGGGFEF,EGDGGGGGFGGC@GGGGFGGGGGGGGGGGGGGGGGGGGGGGGGGGGGGGFEFGCCCCC
@s201 429
TGAGGAATATTGGTCAATGGGCGAGAGCCTGAACCAGCCAAGAAGCGTGCAGGATGACGGCCCTATGGGTTGTAAACTGCTTTTATAAGGGAATAAAGTGAGTCTCGTGAGACTTTTTGCATGTACCTTATGAATAAGGACCGGCTAATTCCGTGCCAGCAGCCGCGGTAATACGGAAGGTCCGGGCGTTATCCGGATTTATTGGGTTTAAAGGGAGCGTAGGCCGGAGATTAAGCGTGTTGTGAAATGTAGACGCTCAACGTCTGCACTGCAGCGCGAACTGGTTTCCTTGAGTACGCACAAAGTGGGCGGAATTCGTGGTGTAGCGGTGAAATGCTTAGATATCACGAAGAACTCCGATTGCGAAGGCAGCTCGCTGGAGCGCAACTGACGCTGAAGCTCGAAAGTGCGGGTATCGAACAGGATTAGATACCCT
+
AFFGGGGGGGGGGGGGGGGGGGGGGGGGGGGGGGGGGGGGGGGFGGGFGGGGGGGGGGGGGGGGGFFGGGGGGGFGGGGGFFGGGGGGGFGGGGGGGGGGGFGGCEGGGGDFGGGGGGGGGGGGGGGGGFCCFGGGGGGCFGGG78EGGGGGGGDGGGGGG?FFCEEBFGDGGC8FGGG7>EFGGG=(GCEFE>GC=EE91@FGGGF<FGFFGGC<:7?@;D<<F>ECFFCFC:F685FEFF;CCCFGFF:GCGFGEGCDE79GCFGFGGGF9GGGEC2DG>GGGGE<CF<9FGEFDGGGCGGGGGGGGGGGFFGGGGGFGGGEFGGFFGGFE9EGCGGGFE9GGGGGGGGGGEGEEFGEGGGGGGGGGGDGGFGGGGGGGGGGGGGGGGGGGGGGGGGGGCGGGGGGGGGGGGGGGGGFGGGGGGFAF<DCCBCC
@s201 430
TGGGGAATATTGCACAATGGGGGAAACCCTGATGCAGCGACGCCGCGTGGAGGAAGAAGGTCTTCGGATTGTAAACTCCTGTTGTTGGGGAAGATAATGACGGTACCCAACAAGGAAGTGACGGCTAACTACGTGCCAGCAGCCGCGGTAAAACGTAGGTCACAAGCGTTGTCCGGAATTACTGGGTGTAAAGGGAGCGCAGGCGGGAAGACAAGTTGGAAGTGAAATCTATGGGCTCAACCCATAAACTGCTTTCAAAACTGTTTTTCTTGAGTAGTGCAGAGGTAGGCGGAATTCCCGGTGTAGCGGTGGAATGCGTAGATATCGGGAGGAACACCAGTGGCGAAGGCGGCCTACTGGGCACCAACTGACGCTGAGGCTCGAAAGTGTGGGTAGCAAACAGGATTAGATACCCT
+
DDFGGGGGGGGFGGGGGGGFGGGGGGGGGGGGGGGGGGGGGGGGGGGGGGGGGGGGGGGFFGGFGGGFGFGGFGGGGGGGGGGGGGGGGGGGGGGGGGGGGGGGFGGGGGGGGGGDFGGGGAFGGDF,@EGFFFGGGGFGGGGGGGCGGCGGG9CFE7EF;<?CFGGGG9C;FG?G7CF1FGGGGG#<=/=FF?D>EGGGGG>CEDGFGGF@CD8ADDGFBFC@F;GFFF8GFC@4<7EGGGFGFDGF:=@<2FGCD;=>>FF0G?DFGGGFAGGFEA@FGGGGFEEEGGFFFCC8EGGFFEEGAF6,AC,FF@FECFFFF=CGGGGGFCGF7GFFFEGFCGGGGFGGGGGGGGGGCFFGGGGGGGGGGFCGGGGGGGGGGEFECFGGGGGGGGGGFFFFEEGGGGGGGGGCCCCC
@s201 431
TGAGGAATATTGGTCAATGGGCGAGAGCCTGAACCAGCCAAGTAGCGTGCAGGATGACGGCCCTATGGGTTGTAAACTGCTTTTATGCGGGGGTTAAGTGAGCCACGTGTGGCTTATTGCAGGTACCGCATGAATAAGGACCGGCTAATTCCGTGCCAGCAGCCGCGGTAATACGGAAGGTCCGGGCGTTATCCGGATTTATTGGGTTTAAAGGGAGCGTAGGCCGTCTGGTAAGCGTGTTGTGAAATGTCGGGTCTCAACCTGGGCATTGCAGCGCGAACTGTCGGACTTGAGTGCGCGGGAAGTAGGCGGAATTCGTTGTGTAGCGGTGAAATGCTTAGATATGACGAAGAACTCCGATTGCGAAGGCAGCCTGCTGTAGCGCAACTGACGCTGAAGCTCGAAAGCGTGGGTATCGAACAGGATTAGATACCCT
+
BFFGGFFGGFGFGGGGGFGGGGGGGGGGGGGGGGGGGGGGGGCFGGGGDGGGGGGD<CCFEGGGGGGGGG7@CFGGGGGGGAFGGGGGGGEGG@@BFFGGGGGGGGGGF@<@FFFGGGDFFGGGGGG<CGGGDDFG9>F>FFGGGECFGGGGGG*CCC<FGGGGG=CGGGGGF+=7B<:C:+7CEEC5??E>GGGGG*;@>FCGC538.ACGDFG.:7EE;DEGF</BGFGFDFG+ECGE<G>EGCC4BCEGF:/DCDFGDD6DFFEGFGGFFECE6;GG@EB<7GFFEF>FFGEF6GDFDGEC8C4:?,FDCFDFEFB<AGEE5E@FGGGFEEFD;C<@GGGFF7FFFF,FFF>GEFEF@GDFFGFGGGGGGGGGGGGGGGGGGGGGGGGGGFGFFGGGGGGGGGGGGGFFDGGGGGGFGGGGGGGGGGGCCCCC
@s201 20025
TGGGGAATATTGCACAATGGAGGAAACTCTGATGCAGCGACGCCGCGTGAGTGAAGAAGTATTTCGGTATGTAAAGCACTATCAGCAGGGAAGATAATGACGGTACCTGACTAAGAAGCACCGGCTAAATACGTGCCAGCAGCCGCGGTAATACGTCTGGTGCCAGCGTTATCCGGATTTACTGGGTGTAAAGGGGGCGTAGGTGGCTGTGGAAGTCAGAAGGGAAAGCCCGGGGCTTAACCCCGGGACTGCTTTTGAAACTGTGCGGCTGGAGTGCAGGAGGGGTAAGTGGAATTCCTAGGGTAGCGGTGAAATGCGTAGATATTAGGAGGAACACCAGTGGCGAAGGCGGCTTGCTGGACGACAACTGACGCTGAGGCTCGAAAGCGTGGGGAGCAAGCAGGATTAGATACCCT
+
EEGGGGGGGGGGGGGGGGGGFEEGGGGEGGFGGGGF<E@EGGGG:FGFGGGEGFFFFGG9EECCGFG=EGGFGGGC,,EEGAFGGGGGGGBFGGDFA9AEFGEFGGGFFGG,,CEGGGG8F8FGGGDGFG,5FD@+DA,3BBBFCCCG>73EFGG:3,@,7<F,?8*5FFF;<D7=FF7,C@:=?FGD685BFG>#4*@AB@65F8;81,7#@<<=<,CEFC-9523?C:5C?CEC?<GFFC0EGDGGFFFFDDF1F==@@,::0CCB1,4CDEBF>;EB,B$FE9E?FE=E@B;>,DA,9,EE9GFEF@,,BEGFDA?8E9GEFAECEEAEB9FFFE@FC@EF=,CGGGGGGFC-F@DGGEC@FFEFCEFEDDGF8GGGFGGF@EGGGFGGGGGGEDFEBFGGGGGGGGFCCCCC
@s201 433
TGGGGAATCTTCCGCAATGGGCGAAAGCCTGACGGAGCAACGCCGCGTGAGTGATGACGGCCTTCGGGTTGTAAAGCTCTGTGATCGGGGACGAACGGTCAGTAGACGAATACTCTGCTGAAGTGACGGTACCCGAATAGCAAGCCACGGCTAACTACGTGCCAGCAGCCGCGGTAATACATAGGTGGCAAGCGTTGTCCGGACTGATTGGGCGCAAAGCGCGCGCAGGCGGCTTCTTAAGTCCATCTTAAAAGGGCGGGGCTTAACCCCGTGATGGGATGGAAACTGAGAGGCTGGAGGATCGGAGAGGAAAGTGGAATTCCTAGTGTAGCGGTGAAATGCGTAGAGATTAGGAAGAACACCGGTGGCGAAGGCGACTTTCTGGACGACAACTGACGCTGAGGCGCGAAAGCGTGGGGAGCAAACAGGATTAGATACCCT
+
GGGGGGGGGGGGGGGGGGGGGGGGGGGGGGGGGGGGGGGGGGGGGGGGGGGGGGGGGGGGGGGGGGGGAFG@GEFEGGGGDGFFGGGGGGGDEE:FECFGGGGFDFFGGGFGGGGGGGGFFFFCEGGGGGG7FGGGGEGGGCF<FECFFGGCFGGGGFGF>CF;7E@<FGC=FG*1BCEGCCGDG99EFGFFF>*:::C<DG>+5#FE$GGG6EEBG;879BE<B@CDDGGGGC=?B=F>@@6FD9<79F79EF/CDGFFE7GFF@@FGDFGF;GF?F39FG=FCFEFFC8GGCGGGDB+GGGGGFFFGFFAGGGFGDF=>,FB9FGC>FGDGGFFEFCFEFGGGGFFFA,GGGGGGGGGGECGEGEGFFB7GGEFFGGGGGGGGGGGGGGFCBCBGGGGGGGGEGGGGF:GGGGGGFGFGGGGFGGGGGCGGGEGCCCCC
@s201 434
TGAGGAATATTGGTCAATGGGCGGAAGCCTGAACCAGCCAAGTCGCGTGAGGGAAGACGGTCCTACGGATTGTAAACCTCTTTTGTCGGGGAGCAAAGGGGCCATTGATGGCAAGATGAGCGTACCCGAAGAAAAAGCATCGGCTAACTCCGTGCCAGCAGCCGCGGTAATACGGAGGATGCGAGCGTTATCCGGATTTATTGGGTTTAAAGGGTGCGCAGGCGGACTGTCAAGTCAGCGGTAAAAATTCGGGGCTCAACCCCGTCCGGCCGTTGAAACTGGCAGACTGGAGTGCGGCAGAGGGATGCGGAATGCGAGGTGTAGCGGTGAAATGCATAGATATCGCGCAGAACTCCGATTGCGAAGGCAGCGTCCCATGCCGTAACTGACGCTGAGGCACGAAAGCGTGGGGATCGAACAGGATTAGATACCCT
+
FGGGGGGGGGGGGGGGGGGGGGGEGGGGGGGGGGGGGGGGGGEGEGGGGGGGGGGGGGGGGGGGGGGGGGGGGGGGGGGGGGGGGGGGGGGGGGGFGGGGGGGGGGGGGGGGGGGGGGGGGGGGGGGGGGGDGGGG:FF@FCGGGGGGGGGGGGGGGGGGGGGGGGGFGEFGGGGE@EG?F7FCE=::?CFGGGGCEDFE7C7CF888FFCE?EGFG9GF>B5DEDE@G?FFGGG<:C@EGE@GDGGFFFGFGGCCFC>EFE@CADGGGEG>7FF@4=<E>FC3GFFDF<)F+EDGF8GGGFGDGGGCFFCC>E>FDGFECB5EGFDFGCF<AAE9GFDEDEFGGGFFCGDFF7GGGGGGEEFFEGGGGGGGGFCEGGGGGGFCGGGGGGGGGGCGF@FFF8GFGGGGGGGFGGGGGFGGGGGGGFFFGCCCCC
@s201 23958
TGAGGAATATTGGTCAATGGACGAGAGTCTGAACCAGCCAAGTAGCGTGCAGGATGACGGCCCTATGGGTTGTAAACTGCTTTTATAAGGGAATAAAGTGAGTCTCGTGAGACTTTTTGCATGTACCTTATGAATAAGGACCGGCTAATTCCGTGCCAACAGCCGCGGTAATACGGAAGGTCCGGGCGTTATCAGGATTTATTGGGTGTAAAGGGAGCGTAGGCCGGAGATTAAGCGTGGTGTGAAATGTAGGGGCTCAACCTGGGCATTGCAGCGCGAACTGGCAGACTTGAGTGCGCGGGGAGTAGGCGGAATTCGTCGTGGAGCGGTGAAATGCTTAGATATGATGAAGAACTCCGGTTGCGAAGGCAGCCTGCTGTAGCGTAACTGACGCTGAAGCTCGAAAGCGTGGGTATCGAACAGGATTAGATACCCT
+
CEAFGGGCFDDEGGGFDEE8FGEBFEFFFFGGFFG,<FFFDF@FGGE7CEGCGGFGFFFCGG:CF<FDD=CCFFGGFEFFF,5C9<C<F9=FFFAFEGFCFGGGGAFGGGGGGGGGC9:EFEGG9E@F9FECACFGFAE,<ACC:FEFGFFGFG7BF9FFFCFGGEGGGGGGGC@FC7>FFFFD1*68-6?GF%:<?CFE<@CFFFC#@<9CCFDGE6:5;:EFC<8>CE++#FC?<=8,AC=23=<GGGFGC@?DEECF><FFFF9@9F@1:C9@33:57:DEFF>CDFGGEF8GGF:B,:,F8EFF@,EC+GEC7EGCFF@7BECFCFGGFGFF9E<=,>6<AGFECFFB,,GGEGGFEFC@A,GGGFGFCDGGGGGGDGFDFFECCC@C@FE@CGGGFGGF@7GGGGFGGFGFEC@@GGFEF<EGGEFCC9CC
@s201 436
TGAGGAATATTGGTCAATGGGCGAGAGCCTGAACCAGCCAAGTAGCGTGAGGGATGACCACCCTACGGGTCGTAAACCTCTTTTATAAGGGAATAAAGATAAGTACGCGTACTTCTTTGCATGTACCTTATGAATAAGCATCGACTAACTCCGTGCCAGCAGCCGCGGTAATACGGAGGATGCGAGCGTTATCCGGATTTATTGGGTTTAAAGGGAGCGCAGACGGGACTTTAAGTCAGCTGTGAAATTTTCCGGCTCAACCGGGAAACTGCAGTTGATACTGGCGTCCTTGAGTACGGTCGAGGCAGGCGGAATTCGTGGTGTAGCGGTGAAATGCTTAGATATCACGAAGAACCCCGATTGCGAAGGCAGCCTGCCAGACCGCAACTGACGTTCATGCTCGAAAGTGCGGGTATCAAACAGGATTAGATACCCT
+
DGGGFGGGGGGGGGGGGGG8EFGGGGGGGGGGGGGGGGGGGGGEFGEGGGGGGGGGGGGGGGGGGGGGGGGGGGGGGGGGGGGGGGGGFGGGGFFGGFFGGGGGGGGGGEGGGF9<FEGGGGGGGGGGGGGGFGGGGGGFAFFGEEEGGGGFBFCFFDCFGG7FEEGGG@GFC;FEG*8429>CC=CEF2=FEFEEGGFGGF>F9FCG*AFFGF?:G;EEFDDGFCGED=,<9<:3<8FFCFFC:9:FF@EC>;8>CF>7C@<EC516CGGFCFCCFD=F<?@BFF,GGD<E8FF>CEC?8FFFGGGGGGF@D8=8BFGGFEDGBFB,GGGFEDGGGDFFGFCGGGCGFCGGGC@@,@GFCF@@GGGGDFFGGGFF8FDGGGGGFF@GGGGGGGGGFGGGF@FGFGGGGGFGGFCGGGFFAGGGGGGGGF@CCCAC
@s201 437
TGAGGAATATTGGTCAATGGGCGAGAGCCTGAACCAGCCAAGTAGCGTGCAGGATGACGGCCCTATGGGTTGTAAACTGCTTTTATAAGGAAATAAAGTGGGGCTCGTGAGCTCCTTTGCATGTACCTTATGAATAAGGACCGGCTAATTCCGTGCCAGCAGCCGCGGTAATACGGAAGGTCCGGGCGTTATCCGGATTTATTGGGTGTAAATGGAGCGTAGGCCGCAGGTTAAGCGTGTTGTGAAATGTAGGGGCTAAACCTCTGCACTGCAGCGCGAACTGGCTTGCTTGAGTACGGTCAACGTGGGCGGAATTCGTGGTGTAGCGGTGAAATGCTTAGATATCACGAAGAACTCCGATTGCGAAGGCAGCTCACGGGAGCGCAACTGACGCTGAAGCTCGAAAGTGCGGGTATCGAACAGGATTAGATACCCT
+
AFDFG<EGFFGGGGGGGGFG<EFGDGGGGGGGGFFGGG@FGGF9FFEFE:,@FGDGGGG7F@B7F8EFFFFGCFGFFFFGFFFCACGACE,,?,CFFFC,CFFGCFFGGGGFFCD,5EFGGAF5A<CE9EFGGGGGDDDF3A>CGDECGFGGFFDFEFC<FFFGGCG7FFEF9DFFGFFF:FFC7F*=<*CG9<=:*2<F>:,:BC:**2,5#?B4?9G587C*0;:.311:3<@1:;8/FFCE=3CF@>.>DA@@E#9FFF;3D>@>7GC5ECB@666+DFF<8GGF9A??5B88@8,+,8CDGEF7EDEDDFCEB9@EFCGEAF==,CF9FEEDGGF9FGFFFC=,GFEEAGGGEFGF:7EDEEDGGGGGGFCFGGGGGFFF@FGGGEFEFE<FD@EF8EGEGFGGGGGGEEC<GGGFGFGGGGGGGGGCCCCC
@s201 438
TGAGGAATATTGGTCAATGGGCGAGAGCCTGAACCAGCCAAGTAGCGTGCAGGATGACGGCCCTATGGGTTGTAAACTGCTTTTATAAGGGAATAAAGTGGGGCTCGTGAGCTCCTTTGCATGTACCTTATGAATAAGGACCGGCTAATTCCGTGCCAGCAGCCGCGGTAATACGGAAGGTCCGGGCGTTATCCGGATTTCTTGGGTTTAAAGGGAGCGTAGGCCGCAGGTTAAGCGTGTGGTGAAATGTAGGGGCTCAACCTCTGCACTGCAGCGCGAACTGGCTTGCTTGAGGACGCACAACGTGGGCGGAATTCGTGGTGTAGCGGTGAAATGCTTAGATATCACGAAGAACTCCGATTGCGAAGGCAGCTCACGGGAGCGCAACTGACGCTGAAGCTCGAAAGTGCGGGTATCGAACAGGATTAGATACCCT
+
DFGGGGGGGGGFGFGFGGGFGGGF+@FGGFGFFGF8,BECFFFFFGGGEGGGGGFFFGGGGGGGGGGGGGGGE9EGGGGFFFGFGFGGGDGFGCGFGG<EAFGGGGGEBGGGGFGGGGGGGGFGGGGGGGGGGGGGGGGFG@FFEEEGFFGGFGGGG9FGCC<FEGDDCFFCFF@FE7C72;:<FGEFG>**5?*7C5<,32FFEF:FCGFFC@>@G#*).8<.C?E@E<F+0)<BGDGE1?98121'C7=>:88%:5:3F;=@FFFFFECBC@+:+@9=?@FFFGFG@A99)@+BEC+48=8FGGGC=8FFF=7CCFGF=A6+)GEGFECEAC,8DAGFA4B::@FFEGGGFB+@@FFGGGGGGFFDFCEE7FGCGGFCEGGGGFFGGFCCGGGGGGGGGGGGFEF7GGGGGFGGGGGGGGGGCFGGGEGCCCCC
@s201 20324
TGAGGAATATTGGTCAATAGACGAGAGTCTGAACCAGCCAAGTAGCGTGCAGGATGACGGCCCTATGGGTTGTAAACTGCTTTTATAAGGGAATAAAGTGAGTCTCGTGAGACTTTTTGCATGTACCTTATGAATAAGGACAGGCTAATTCCGTGCCAGCAGCCGCGGTAATACGGAAGGTCCGGGCGTTATCCGGATTTATTGGGTTTAAAGGGAGCGTAGAACGGGAATTAAGAGTGTTGTGAAATGTAGATGCTCAACATCTGCACTGCAGCGCGAACTGGTTTCCTTGAGTACGCACAGGGTGGGCGGAATTCGTGGTGTAGCGGGGAAATGCTTAGATATCACGAAGAACTCCGATTGCGAAGGCAGCTCACGGGAGCGCAACTGACGCTGAAGCTCGAAAGTGCGGGTATCGAACAGGATTAGATACCCT
+
GDGGGGGGGGGFFFGGGFFFEFFG7@FGGG<EFFGGGGGAEE@FFGECCEFEFFGGFFEGGGGDFEFE@F7FEGGGGGFG9FFCFGAFFFFCFFC?CACFGDGGCAA+E8=9FGGDG=CFFGGGGGGGGFG9CEDGF,EFF,DD+?EFGGGGGGGGGGC7,<DDFDG:@:BFE9@FG7*@FA,@<7CC1:F,@BCEGD@3(C#<FCE10CC@:<C#*)FF=51#><>$#GFC8<A-GGFE<F7F;;EDFG8>>3@*'#,FACF,GFCFGGEEEC:CCC+2=GDDB,F>,A,FD@+CGGGFE=@+GGGGGFGFCFDE>GGGFGFC5GF95,EF<GGGFFGCFFE,,<FCFAGGDDGF:DE:CGGFFFCGGFFFGFGGGGGGGFDGEE@GCFFGGGGFEGGFFFCFFGGGGGGGGGGGGGGFFGGF<9GGGCGCCC<C
@s201 440
TGAGGAATATTGGTCAATGGACGAGAGCCTGAACCAGCCAAGTAGCGTGCAGGACGACGGCCCTATGGGTTGTAAACTGCTTTTATAAGGGAATAAAGTGAGTCTCGTGAGACTTTTTGCATGTACCTTATGAATAAGGCCCGGCTAATTCCGTGCCAGCAGCCGGGGTAGTACGGAAGGTCCGGGCGTTATCCGGATTCATGGGGGTTAAAGGGTGCGTAGGCCGGAGATCAAGCTGGTCGTGAACGGTAGTGGCTCAACCCCTGCACTGCAGCGAGAACTGGTCTTCTTGAGTACGCACAACGTGGGCGGAAGTCGTGGTGTAGCGGTGAAATGCGTAGATATCACGAAGAACTCCGATTGCGAAGGCAGCTCACGGGAGCGCAACTGACGCTGAAGCTCGAAAGTGCGGGTAGCGAACAGGATTAGATACCCT
+
FGEGGFGGGGGGECCFGGGFF<FG:FCFGGGGE<FGGG8F@FDFGGGFGCFFGGFGGCFG+FFG8,FCFG7@?FFA?F,C,5C<EFFFGGGG<<@FGFG,:FE,?FFB,A+E<<?55,CCFEG<E,85B,?DA<,@,,C33+3@>E+,C,B@8@D7+3@C,<FC3*5CFB*<,@EGFG*>2>>C@F*=CBC*+,<::::,;1,2=C*/1*<E99C#:48064;*/F7C?1+,?24/*)=*,GFCC4*,>@FD,EFGCEE@C<,9@;,,,DC:8+43,C88FDD<D8CDGF<F=BEB+,8BCFEFGGGFFEC>46+EC?4DE,CCAGGFCFA4+ECC@5FFFDFFFC4=FADFFC7?7F=,@,FCEFFFCFCF@<EGEDC@46+,FGFGGGEGGGGGF7GGGGGGGGGFF:GFEFF7GFFBGFGGGGGGF@GCCCCC
@s201 441
TGAGGAATATTGGTCAATGGGCGAGAGCCTGAACCAGCCAAGTAGCGTGCAGGATAACGGCCCTATGGGTTGTAAACTGCTTTTATAAGGGAATAAAGTGAGCCTCGTGAGGCTTTTTGCATGTACCTTATGAATAAGGACCGGCTAATTCCGTGCCAGCAGCCGCGGTAATACGGAGGGTCCGGGCGTTATCCGGATTTATTGGGTTTAAAGGGAGCGTAGGCCGGAGATTAAGCGTGTTGTGAAATGTAGTTGCTCAACATCTGCACTGCAGAGCGAACTGGTTTCCTTGAGTACGCACAAAGTGGGCGGAATTCGTGGTGTAGCGGTGAAATGCTTAGATATCACGAAGAACTCCGATTGCGAAGGCAGCTCACTGGAGCGCAACTGACGCTGAAGCTCGAAAGTGCGGGTATCGAACAGGATTAGATACCCT
+
DGFGFFGGGGFFGGGGGGFEGFGGGGGGGGGGGGGGFGGFGFGGGFCFFEGGGGGGGFGGGGGGGFGGGGGGGGGGGGFGGFFFGGGGGGG?FFFGFGFFGGGGGGDC@@CFGGGGGGGGGFGFF9FGAFFGG9AF<FFGGGGGD@EFFFGGFGEFCFGGGGGGGGG@C>FEFGGGCFDEGGGGGGCGEF;CCFGGC#=FGGGGFF<C>?FEFGEFG>5:(?C9?DE5E9?,E.B9EDFEFE>=B?FFGF8-F7D@CFCFFFF;:E9@FFC>GFCGFGGFFGGGGF=,=,EFDEEF6FGF8DGGFCCGGGE>ED>GGFEBGFCE=EGGFGGGGGGGFGGGGFF8GCGGGGFFGGGG@GGGGDGGGGFGGGGGGGGGGGGGGGGGGGFGGGEGGGGFF6@,DGGGGGGGGGGGGGGGGGFGGGGGGGGGGGGCCC<C
@s201 442
TGAGGAGTATTGGTCAATGGACGAGAGTCTGAACCAGCCAAGTAGCGTGCAGGATGACGGCCCTATGGGTTGTAAACTGCTTTTATAAGGGAATAAAGTGGGAGTCGTGACTCCTTTTGCATGTACCTTATGAATAAGGACCGGCTAATTCCGTGCCAGCAGCCGCGGTAATACGGAGGATGCGAGCGTTATCCGGATTTATTGGGTTTAAAGGGTGCGCAGGCGGCGCGCCAAGTCAGCGGTCAAAGTTCCGGGCTCAACCCGGTGTGGCCGTTGAAACTGGCGTGCTCGAGTGCGGGCGAGGAAGGCGGAATGCGTTGTGTAGCGGTGAAATGCATAGATATGACGCAGAACTCCGATTGCGAAGGCAGCTTTCCAGCGCGCTACTGACGCTGAGGCACGAAAGCGTGGGATCGAACAGGATTAGATACCCT
+
DFGGGGGGGGFCGGGGGGGGGGGGGGGFGGGGGGGGGGGGGGGGGGGCGGGGGGGGGGGGEDGFDDGGGGGGEGFGGGGGCFGGGGGFGGGGGGFFGFGGGGFEEGGGGGGFGGAFGGGGGGGGGFGGGGG<?AFF,,EFGFGCEEEFAFGGGFGGGGGGGGGG7:CGGGGFGGGGCFGCCEFC>B=CCEGGFACEEG=FG=FFGF<<*?>???CFC?EEFBG<@ED:1>5:C>:2:338:?++3+#4/7F?CGG:?>@EEC>D*3>3*?CBFF@@9528@@CC=>+6,+:7GGGE@+CF@,EDC=CB,GFCEDGBCF?=>B17EBDFFEGGGFDCFFEEFGGEGGGFGGGGEEFDGFEGGGDGF9GF<FGFGGFFGGGGFCFCFFGGGFFFGCE@GFGGGGGFEGFGFEFFFGGGGGGGGGGGGGGGGCCCCC
@s201 443
TGGGGAATATTGCACAATGGAGGAAACTCTGATGCAGCGACGCCGCGTGAGTGAAGAAGTAATTCGGTATGTAAAGCTCTATCAGCGGGGAAGATAGTGACGGTACCTGACTAAGAAGCTCCGGCTAAATACGTGACAGCAGCCGCGGTAATACGTATGGAGCAAGCGTACTCCGGATTTACTGGGGTTAAAGGGAGTGTAGGTGGCCATGCAAGTCAGGAGTGAAAATCCGGGGCTCAACCCCGGAACTGCTTTTGAAACTGTAAGGCTAGAGGGCAGGAGGGGTGAGTGGAATTCCTAGGGTAGCGGTGAAATGCGTAGATATTAGGAGGATCACCAGTGGCGGAGGCGGCTCACTGGACTGTAACTGACGCTGAGGCTCGAAAGCGTGGGGAGCAAACAGGATTAGATACCCT
+
FFG8FEGGE9CFGGGGFGGCEFDGGGFFGGGGGFGGGF7FFDCCEGG:@FGFGFFECC=CFG9FGG,C8CFFGFFGFG8A?C-@98+FFGCCGG?9FGGAGGGG+>FDEF><BEGGGGGBFDEEEGEEFGEFG9>,3@:,<FFCE7>C>C*,@EF:8><FCFDGGGFFG*13?<8CF=*<F?<B4-(#C3B=CF>*:83>6:90>CC9<,,$;>2=CC@@,#;7;?C7>GGECGE<:B@3:>+6CD@8,FD9CGEF9D=6DDB,9F<D;<=E)E8FCGEGFFD,F@=<E459@,E8>==EA,CC5>8,@,C,4@,+96,8?;D=,E<=EAFE<,@CE8?EF::CF@:GC7GGGGGGDFEGGGFEGF<7@8,GFCFEFGGF@FFFBCGFEEDGGGGGGGFACFDFAGFDFGGCCCCC
@s201 444
TGGGGAATATTGCACAATGGAGGAAACTCTGATGCAGCGACGCCGCGTGAGTGAAGAAGTAATTCGTTATGTAAAGATCTATCAGCGGGGAAGATAGTGACGGTACCTGACTAAGAAGCTCCGGCTAAATACGTGCCAGCAGCCGCGGTAATACGTATGGAGACAGCGTTATCAGGATTTACTGGGTGTAACGGGAGTGTAGGTGGCCATGCATGTCAGGAGTGAAAATCCGGGGCTCACCCCCGGAACTGCTTTTGAAACTGTAAGGCTAGAGTGCAGGATGGGTGAGTGGAATTCCTAGTGGAGCGGTGAAATGCGTAGATATTAGGAGGAACACCAGTGGCGGAGGCGGCTCACTGGACTGTAACTGACGCTGAGGCTCGAAAGCGTGGGGAGCAAACAGGATTAGATACCCT
+
A8EFGGGGG@EFFCCEFGGGGGGGGGGGGFGGGF9FFF@EBFGE:CC@CBFD9<FFFFCEFF9FFGGF@FFDFGFF,,CFF9FA<FGGGG>ECCF9AC@GGEGGG:<F<@DF?D8D9A,>F8CE7@B<F;@,3<CFF<@+D,6@ECE7**>,8<F,3,<8,<,*6,64<**=A+9CE::<CEC9CC*14,<2*=4**2?0:C@4,4;9DFFCF#;78*?6CF=25,+9CFGG>+:,5*>+FCGE;B>?86,*=FCD===+FFFCFGFF;FEF9B=B,FDB,+BFE=E<FEED@,;8,:8GE?@+8@4>A@A;7GGC@<,,AEGFGGGFCDDGEFGF?A,@:DFGECCGGGCE9FGGFDGFFFACGGGEGGGGFGGFCGGFFGGFEGCGGGCCEFCGGFFGFFFB@F9FFF<BCCCC
@s201 445
TGAGGAATATTGGTCAATGGGCGAGAGCCTGAACCAGCCAAGTAGCGTGCAGGAAGACGGCCCTATGGGTTGTAAACTGCTTTTATATGGGGATAAAGTGAGTTGCGTGTAGCTTATTGCAGGTACCATATGAATAAGGACCGGCTAATTCCGTGCCAGCAGCCGCGGTAATACGGAAGGTCCGGGCGTTATCCGGATTTATTGGGTTTAAAGGGAGCGTAGGCCGGAGATTAAGCGTGTTGTGAAATGTAGATGCTCAACATCTGCACTGCAGCGCGAACTGGTTTCCTTGAGTACGCACAAAGTGGGCGGAATGCGTGGTGTAGCGGTGAAATGCTTAGATACCACGAAGAACTCCGATTGCGAAGGCAGCTCACTGGAGCGCAACTGACGCTGAAGCTCGAAAGTGCGGGTATCGAACAGGATTAGATACCCT
+
<EFFGGGGGGGGGGGGGGGFGGGGGGEGGFGGGGGGGGGDGGFGGFGGFGGGFFGFFDGGGGGFGGGGGGGGDFGFG9EEEFFGDGGGFGGDGGGGGDFDFGGGGGGGCFGFGGGGGGGGGGGGGGGGDFGGGAFFFFGGGFGGGGGGGFGGGG?FEDG7>CEGCEGGECF7EGFF>FCFG9<*<FE@FEGFFGGGEEGFCFGG9FCFECFGFFFFEF>>?FGFFFGFGE;:>@F4>CF@FGCGF7A@GFEFGFGFAFFFCC+;CFCCGGGFGDGEEGDD=GGGGFGGGGGF8@+BEFGGEC,CGEFEGFFGEB8+GGGGFEDE>7BBFBEAFFFDDCC,9,9CGGGGGFGF@F7F,DFEGGGGGGFGGGGGGGGGGGFGGGGGGGGGGGGGGFFFFGGGFCFGGGGGGDGGGGGGGGGGGFGGGF<EC,E@CCBC
@s201 446
TGGGGAATATTGCACAATGGGGGAAACCCTGATGCAGCGACGCCGCGTGGAGGAAGAAGGTCTTCGGATTGTAAACTCCTGTTGTTGAGGAAGATAATGACGGTACTCAACAAGGAAGTGACGGCTAACTCCGTGCCAGCAGCCGCGGTAAAACGTAGGTCACAAGCGTTGTCCGGAATTACTGGGTGGAAAGGGAGCGCAGGCGGGAAGACAAGTTGGACGTGAAATCTATGGGCTCAACCCATAAACTGCTTTCAAAACCGTTTTTCTTGGGTAGTGCAGAGGTAGGCGGAGTTCCCGGTGGAGCGGTGGAATGCGTAGATATCGGGAGGAACACCAGTGGCGAAGGCGGCCTACTGGACACCAACTGACGCTGAGGCTCGAAAGTGTGGGTAGCAAACAGGATTAGATACCCT
+
<CCCFCEGFFGGGGGGGFG8E@7FGGFGGGGFFGF9GGGGEGGGGGGCGDFGGFFFFFFFGGGGGDFGGGGCCEFGGGGFGEFGGGFGGGGG@FGGFGGAFGDEGGGGCFGGGGGCFGGGGGDGGGEGG,,@CBFGGGCFGGGGGDGGGECFGFG7CCFCF7,=<,<=<F*:>EEDCCF1<C@<7>7C*8?CFGG0EC>5CC>8>EE>9GFFGE:@GFFF'@4/BBGCFCF9F:;3D<#F>FFAF668?,><CGGGGE>DCGF8FCF<8EBGDFD9CFCCDDCEFC:7GEFD8GC7EF8GFA>+AGC@9E9F7GF>,EDFGGFC=DGGGFEGCF@E<E,?FFCDDGGGGDGFE9GGCGGGGGGGGGFGFCEGGCGGGGGFFGGGFGGGGGFCGGGFFFFFGGGGGFGGGGGCCCCC
@s201 447
TGAGGAATATTGGTCAATGGGCGAGAGTCTGAACCAGCCAAGTAGCGTGCAGGATGACGGCCCTATGGGTTGTAAACTGCTTTTATAAGGGAATAAAGTGAGTCTCGTGAGACTTTTTGCATGTACCTTATGAATAAGGACCGGCTAATTCCGTGCCAGCAGCCGCGGTAATACGGAAGGTCCGGGCGTTATCCGGATTTATTGGGTTTAAAGGGAGCGTAGGCCGGAGATTAAGCGTGTTGTGAAATGTAGATGCTCAACATCTGCACTGCAGAGCGAACTGGTTTCCGTGAGTACGCACAACGTGGGCGGAATTCGTGGTGTAGCGGTGAAATGCTTAGATATCACGAAGAACTCCGATTGCGAAGGCAGCTCACTGGAGCGCAACTGACGCTGAAGCTCGAAAGTGCGGGTATCGAACAGGATTAGGTACCCT
+
@EFGGGGGGGGGGGGGGCFGGGGGGGGFGFFGGGGGGGFFGGGGGGCCGGGGGGGGGGGGFGEGGFGGGGGEG9FGFGGGGGGGGGGGGGGEGGGDGFGGGGGGFGFCEGCFGFGGGGEFGGGGGGGGGGGEBFFE<AFFGGCFDGCGGGGGGGGGGGGGGGGGGD7FGGC,3@EGGG@<FFCCEGGGGGGGGGGGG=8FFG>FGGG73F@GCCF5<6:7>DDGF@GFGDFGFFF=>7CEGG=2<FFCF@<FDC,9EGGED<FEFEE9FFFB@3#:>@9DFFGFFF@C@,<C=@+7DGEF8GGEFGGEF8B4+=B7GF@FDGGEAGGEEE5,,GFDACGGGFGGFGGFGGFFFB:B@GGGGGGFF@@FFGGGFEFEFEGGGGFFFECFGEFFFGFEFFCEGGGGGGGGGGGGEGGGGGFFGGGGGFGGFFGCCCCC
@s201 24765
TGGGGGATATTGCGCAATGGGGGAAACCCTGACGCAGCAACGCCGCGTGAAGGATGAAGGTCTTCGGATTGTAAACTTCTTTTATTAAGGACGAATAAAGTGACGGTACTTAATGAATAAGCTCCGGCTAACTACGTGCCAGCCGCCGCGGTAATACGTAGGGAGCAAGCGTTGTCCGGATTTACTGGGTGTAAAGGGTGCGTAGGCGGCTTTGCAAGTCAGATGTGAAATCTATGGGCTCAACCCATAGCCTGCATTTGAAACTGTAGAGCGTGAGTGAAGTAGAGGCAGGCGGAATTCCCCGTGTAGCGGTGAAATGCGTAGAGATGGGGAGGAACACCAGTGGCGAAGGCGGCCTGCTGGGCTTTAACTGACGCTGAGGCACGAAAGCGTGGGTAGCAAACAGGATTAGATACCCT
+
GF<FCGGGGGGFFDGFGCFFCGGEGGECEDGGGGGGGFCEFGCFFECFFGGGGGGGFFG?FGGFFDEFDGGFGGGGGGGGGGGG9<ECFGGFFEFFGGAGFGAFGDCFEGCFGCGGCGGGGGDAD:FG:+@F9FGD<@FGGC7+*@5:C**=CCFFGFGGGC@FED@<<@FC7@::-CFG?G9<=FFFF?,?:@3E5:):5?>@EEEGG%FGFC@FE73FEF@AFC?#@AEGGGFFGCFFGGFGGC@,,GEF;E28CGFDC4<68FFGB036'GGFFCB9@C,FDDF<+CDGDGGGF@+E@7FF?++FGGGGGGFCCGFCE?;F==CGGGFGCGGGGGFFBBEFF:DBB8CF7F@,<FCFFD8FGFGGFFGGGGGGGGGFGEBGGGGGGGGGGGGGGGGFEEFDCGGGGGFGGGCCCCC
@s201 449
TGAGGAGTATTGGTCAATGGACGGAAGTCTGAACCAGCCAAGTAGCGTGCAGGATGACGGCCCTATGGGTTGTAAACTGCTTTTATGTGGGAATAAAGTGAGGGACGTGTCCCTTTTTGTCGGTACCACATGAATAAGGACCGGCTAATTCCGTGCCAGCAGCCGCGGTAATACGGAAGGTCCGGGCGTTATCCGGATTTATTGGGTTTAAAGGGAGCGTAGGCCGTCTTTTAAGCGTGTGGGGAAATACTGTCGCGCAACGACAGAGGTGCAGCGCGAACTGGGAGACTTGAGTGCGCGGAATGCAGGCGGAATTCGTCGTGTAGCGGTGAAATGCTTAGGTATGACGAAGAACTCCGATTGCGAAGGCAGCTTGCAGTAGCGTAACTGACGCTGAAGCTCGAAAGTGCGGGTATCAAACAGGAGTAGATACCCT
+
BFCFGDEGGFCFFGGGGGFGGGGGGCCFGFFFEFCGE8DCEDFFGFGEGGFAFGCFFFGG:CGDFFGGGGDGG<EFGGGFGFGGGGDFGGGFGGEFGGGGGCGGGGGGGG8ADEFFGG@D,B@FGECFGFFG,B;DFFGED<F7=BEECGC>,@F:C=>+>FCCEEG@:>CA,?CFFEGG:CCFFG5CFG**?FFDCEF?>+,,7CC@:,7<CCE58(:72(/6)0::B:?F<<C>C9B=#8.7C4;5=FA9:<;*,9CF4FEGF@,E@48*+33C@8+66D8A@5EB68FF5==>8@8FDA>AB67=B=B>+@@+>8+CFFEB5GE=AEC,5BAFFFF=9,F,7FFCCF@9@EGGCDE:@BEFEDEECEDFFCA@C8C@CGGGGFFGGF@CGGGGGGEFC7GFGFGEEFDFFGGGFFCFFFGFE,GGGGFAB@BB
@s201 25496
TGAGGAATATTGGTCAATGGACGCAAGTCTGAACCAGCCAAGTAGCGTGCAGGATGACGGCCCTCTGGGTTGTAAACTGCTTTTAGTTGGGAATAAAAAGAGGGACGTGTCCCTTATTGTATGTACCATCAGAAAAAGGACCGGCTAATTCCGTGCCAGCAGCCGCGGTAATACGGAAGGTCCAGGCGTTATCCGGATTTATCGGGTTTAAAGGGAGCGCAGGCGGCGGCGTAAGTCAGTTGTGAAATCGTGCGGCTTAACCGTGCAATTGCAGTTGATACTGCGTCGCCTGAGTGCACACAGGGATGTGGGAATTCATGGTGTAGCGGTGAAATGCTTAGATATCATGAAGAACTCCGATCGCGAAGGCATATGTCCGGAGTGCAACTGACGCTGAGGCTCGAAAGTGTGGGTATCAAACAGGATTAGATACCCT
+
CFFAFGGGGGGGGGGGGGGGFFEGFGGGGGGGFGGGGGGGGGGFGGGGGEFF<,,ECFGGGGEGGGGGGG,@?FFGGGGGC,<CFDGFFGDDDC9AEFG@EEFG@C7FGGCCFGGGCFFFGGGGGG9EGFGFGGF,?FGGGCFEDGEG=@FGGGFGGGGF7DF@<@B7>C@EGFFDEGCF<FGD,>5CFE@C@CFD-2:#ACGFC+?#487CC,::'B:C>CCG5<E7>*7/CECF:2>AGFACAFGE@:EF@@CD;7FDC<:EC<CF<EC?AG@FD<CEEFC7;:4,,,EE9C,@,<8F8BAE:,@FE9E=@,EGFEDB,GECBF7GGGFECFFF9GGDFE9FGGGGGFCFC@7CB+@+GFCB,FDFDFAGGGGC:BA,@CGFGFDGGFCCEDFFDF@GGFF;;,EFFGEFGCGGFD@@EFFFDFEAGGGCCCCC
@s201 451
TGAGGAATATTGGTCAATGGGCGAGAGCCTGAACCAGCCAAGTAGCGTGCAGGAAGACGGCCCTATGGGTTGTAAACTGCTTTTATAAGGGAATAAAGTGAGTCTCGTGAGACTTTTTGCATGTACCTTATGAATAAGGACCGGCTAATTCCGTGCCAGCAGCCGCGGTAATACGGAAGGTCCGGGCGTTATCCGGATTTATTGGGTTTAAAGGGAGCGTAGGCCGGAGATTAAGCGTGTTGTGAAATGTAGACGCTCAACGTCTGCACTGCAGCGCGAACTGGTTTCCTTGAGTACGCACAAAGTGGGCGGAATTCGTGTGTAGCGGTGAAATGCTTAGATATCACGAAGAACTCCGATTGCGAAGGCAGCTCACTGGAGCGCAACTGACGCTGAAGCTCGAAAGTGCGGGTATCGAACAGGATTAGATACCCT
+
FGGGGGGGGGGGGFGGGGFGGGGGGGGGGGGGGGGGGGGGGGFGGGGGGGGGGGGGFGGGGGGGGGGGGGGEEGGGGGGGGGGGGGGGGGGFGGGGGGGGGGDFGGGGGGGGGGGGGGGGGGGGFGGGGGGGGGGGGGGGGGGGGGGGGGGGGGGGGGGGGGGGGGGDGGGFGGGGGGDGGGGEEGEGGGGCFF=CCEE;.:CF?<*=FFFGCF:4E;CE?7E=FEGGGGGGGGGFDFGGGGFGGFFCF@EGGGGDFGGGGEFGE>C:@@CCFGBG@GEGGGGGGGGEDFBB?EGGGGFGGGGGGFGFE=D>4@>EFGFGGGGFGGGGGGGFGGGGGGFGGFDCGGGGGGGFGGGGGGEEEGGGGFGGGGGFDGGGGGGGGGGGGFGGGGGGGDGGGGGGGGGGGGGGGGGGFGEGGFFGGGGGGFFE,GCCCCC
@s201 452
TGAGGAATATTGGTCAATGGGCGGAAGCCTGAACCAGCCATGCCGCGTGAAGGAATAAGGCCCTATGGGTCGTAAACTTCTTTAGACGCAGAGCAATAAGGGTCTCGTGAGGCCCGATGAGAGTATGCGTAGAATAAGCATCGGCTAACTCCGTGCCAGCAGCCGCGGTAATACGGGGGATGCGAGCGTTATCCGGATTTATTGGGTTTAAAGGGAGCGTAGGCCGCAGGTTAAGCGCGTTGTGAAATGTAGGGGCTCAACCTCTGCACTGCAGCGCGAACTGGCTTGCTTGAGTACGCACAACGTGGGCGGAATTCGTGGTGTAGCGGTGAAATGCTTAGATATCACGAAGAACTCCGATTGCGAAGGCAGCTCACGGGAGCGCAACTGACGCTGAGGCTCGAAAGTGCGGGTATCGAACAGGATTAGATACCCT
+
GGGGGGGGGGGGGGGGGGGGGFFGCGGGGGGGGGGGGGGGGCGGDGDFGGGGGCFGFGFFGGGGGFGDGGGFFFFFGFGDE9FGGGGGGGG:FFFFFFGGGGGGGGGGGCECFGGGCEFGGFGGG9A9FG>CFFGGFCGGFFGGGFGFGFGGGGGGGGGGGGGGGDGGGGGGGGGCEGGGGGGGEGGGE25CFF8E=:CFFD<FGFA>C:<CGGG@:::::1ADFDEGGFEE<CG<FCEECEFECCCC>76FCC<FGGGC>:+>GFF<C>E?CGEEEC+=FGFCFB=F=<<FDCCBDGGFD=@B@DGGCDFEE8GGGFD,FFECAGEEFEEFFFFGGFFDFEGGGGFGGGGGDGGDGGGGGCEDF@,GGGGGGGGFGGGGGGCGGGGGEGGGGGFGGGGGGEFGFFGGGGGFDFGGGGGFGGGGGGGGGGGCCAAA
@s201 24026
TGAGGAATATTGGTCAATGGGCGGAAGCCTGAACCAGCCAAGTAGCGTGCAGGAAGACGGCCCTCCGGGTTGTAAACTGCTTTTAGTTGGGAATAAAACGAGGCTCGTGAGCCCGCTTGCATGTACCATCAGAAAAAGGACCGGCTAATTCCGTGCCAGCAGCCGCGGTAATACGGAAGGTCCGGGCGTTATCCGGATTTATTGGGTTTAAAGGGAGCGCAGGCGGACCTTTAAGTCAGCGGTGAAATGCGGAGGCTCAACCGTCGAACTGCAGTTGATCCTGGAGGTCTTGAGTGCACACAGGGATGGTGGAATTCATGGTGTAGCGGTGAAATGCTCAGATATCATGAAGAACTCCGATCGCGAAGGCAGGCATCCGGGGTGCAACTGACGCTGAGGCTCGAAAGTGCGGGTATCAAACAGGATTAGATACCCT
+
AEGGGG8EFGGGGGGGGGFFEFF++@FGGGGGGGGGGGGGGGFGGGGFGGGGGG<FFGCFGFGGGCCEGGGGGGGGGGGGGFGGGCA?FCGAAFGGG,5@+C7FFGGGGCCBFD:FEEFGGGDCFGG3E@B@GG,@FGGGGGGGGGG8FFGGGFCCFGGG?AFECEGGGG7CGGGDDG@EFGGGGDGGGD>>FFGECCGCFF(FDGFGG(4:55?5EFG2:DGG5E:/88CAAFF<(:A4$FCDGGG:*<8C$BC@GGGGCFB,+C#F7DGEF>,279,%9CFFFEB9?<FFFFEAE8FB,7<B4,4:,,E;=49FE9GFFCF8BGGFEGGFCGEFEC,GF;C,EAF<GGGFFGGGFGFCF@C@FFFGFAFC<+6@CBFF@F<F9GGGGFFGG@GGGEGFE>GDFCECGGGFFFGFF@FCEAGGGGGEFGGCCCCC
@s201 21723
TGAGGAATATTGGTCAATGGACGAGAGTCTGAACCAGCCAAGTAGCGTGCAGGATGACGGCCCTATGGGTTGTAAACTGCTTTTATAGGGGGATAAAGTGTGCCACGTGTGGCATATTGCAGGTATCCTATGAATAAGGACCGGCTAATTCCGTGCCAGCAGCCGCGGTAATACGGAAGGTCCGGGCGTTATCCGGATTTATTGGGTTTAAAGGGAGCGTAGGCCGTCTTATAAGCGTGTTGTGAAATGTCGGGGCTCAACCTGGGCATTGCAGCGCGAACTGTGAGACTTGAGTGCGCAGGAAGTAGGCGGGATTCGTCGTGTAGCGGTGAAATGCTTAGATATGACGAAGAACTCCGATTGCGAAGGCAGCCTGCTGTAGCGCAACTGACGCTGAAGCTCGAAAGTGCGGGTATCGAACAGGATTAGATACCCT
+
AFGGCGGGGGGGGGGGGGGFGFGGGGGFGGGGGGGGGDAFFF@FFFCGGGGGCFGGFGCGGDGCFGGGGFGEFGCFGGGGGFGGGFEFGGGCFGGGGGGGFGFFFGGGGGGCGGGGGGFGGGGGGEGGGGGGGGGGGGG<DFEG>EGFGGFGGGGGF,>CGGGGECFG7<>@D,F@FEEDGGGGGGGE:F<CFGE>GFCGFFFC<3CEEFBFFFDGCDEC>EGGGGGC>A@F2<F>EG<EGGGG;@CEFGFGGEGG:F>@GFFDGGGGFFGEBGFF:D=CFGFCGFF@D8FB9@CGGGGGGGGGGGGGGGGFGFCECEF@GGE7>GGGFEGFE?CGGGFCGFGGFFEDFGGFFCGGGGGFCGF?GGGGGGGGGGGGGFGG>GGGGGFCGGGGGGGGFGGGGCGGGGGGF7GGGGFGGGGEFFGGGGGGGGGCCCCC
@s201 455
TAGGGAATCTTCGGCAATGGGGGCAACCCTGACCGAGCAACGCCGCGTGAGTGAAGAAGGTTTTCGGGTCGTAAAGCTCTGTTGTAAGAGAAGAACGTGTGTGAGAGTGGAAAGTTCACACAGTGACGGTAACTTACCAGAAAGGGACGGCTAACTACGTGCCAGCAGCCGCGGTAATACGTAGGTCCCGAGCGTTGTCCGGATTTATTGGGCGTAAAGCGAGCGCAGGCGGTTTAAGAAGTCGGAAGTTAAAGGCAGGGGCTTAACCATTGTTCGCTTTGGAAACTGTTAGACTTGAGTGCAGAAGGGGAGAGTGGAATTCCATGTGTAGCGGTGAAATGCGGAGATATATGGAGGAACACCGGTGGCGAAAGCGGCTCTCTGGTCTATAACTGACGCTGAGGCTCGAAAGCGTGGGGAGCAAACAGGATTAGATACCCT
+
FFFFGFGGGCGGGGGGGGGGGGGEC<FFGFFFGCFCEGDGEFGGGGGFFDBCFF?EFGGGCFGGGDFEEFG:FGGGFGGGFGGGGFAA<FFFFDGFCF=:=,,ECFG=FCFGFGDFAFFG8@F,<9BF7EFFDFAFDBFFGF<<83B<C7FEC,,?FFEG,*@?>DE@F,<:C@**<CCFCF@CGCF:C7@****;=*<CDC*2/+30CFCCCEEDG33*,(*).7>755:C#GFF@#4+:66#,32:7=@59:35++8:,CFDDC>,=D+8>638FFFDF>,CFFFGFC,B<,=A<DF=?,48B,=DFEE=,5,?9FFGFCF=,GGGEACC@EE5,EEGB+C,GGGGFCFFGGEFF?:FGGGGGDGGEFFBDFDGF@;,FFEEBFGGFC<FEGGFGFFFEFGGDGGFGFEGEGGFFFGGGFFGGFGGFB9GGGGGCCCCC
@s201 456
TGAGGAATATTGGTCAATGGGCGAGAGCCTGAACCAGCCAAGTAGCGTGCAGGATGACGGCCCTATGGGTTGTAAACTGCTTTTATAAGGGAATAAAGTGGGAGTCGTGACTCTTTTTGCATGTACCTTATGAATAAGGGCCGGCTAATTCCGTGCCAGCAGCCGCGGTAATACGCAAGGTCCGGGCGTTATCCGGATTTATTGGGTTTAAAGGGAGCGTAGGCCGGAGATTAAGCGTGTTGTGAAATGTGGAGGCTCAACCTCTGCACTGCAGCGCGAACTGGTCTTCTTGAGTACGCACAACGTGGGCGGAATTCGTGGTGTAGCGGTGAAATGCTTAGATATCATGAAGAACTCCGATCGCGAAGGCATATGCCCGGAGTGCAACTGACGCTGAGGCTCGAAAGTGTGGGTATCAAACAGGATTAGATACCCT
+
EGEFFCFFFFGGGGGGGD@FFFEE@CCGGCFGFFGGGGGGGGEGGFFGGDFFFGGGGAFGFCFGGGGCEFDGGCFGFFFFCEEGFEFGGGG?A<?:,?EFFFFFG<@A:EFEFGGGGFEG9F?EFGFGGAFFECDFGDEFFCGDGG7FFAFGGGGGG9D+@<CFECEGC<:5@FC*>FFFFGG7FCC<FCE5BFEEE?GF>GFGFFFF?G;C9FGFG>G?6CGGGCC8;4,7FF:2<*ECFE+:E7,3#,.D,@@DED,<CF=C@;C=>B>9+@=8+8?CGGGFF?FG?FFFDF@8+FCGCGFEGGGEGGDFFDCGE@FFF,C>FGEE=;?CFCGGDFFFDEF9FDGEGDFFE:GEGFF>+DGGGGFGGFGGGGDGEDGGGGGFFCGF@@CEGFFFBCFEGGGFFGGDFFFGGGGFFE9EAFGGFEFGGGFCCCCC
[truncated: 16,694,957 more chars]
