# Supplementary material for: Compositional distinction of gut microbiota between Han Chinese and Tibetan populations with liver cirrhosis
Source: PeerJ. 2021 Sep 15;9:e12142. doi: 10.7717/peerj.12142 (PMC8449536; doi:10.7717/peerj.12142)
Supplement: Supplemental Information 8 [file peerj-09-12142-s008.zip › HLC10.clean.fastq]

@s301 1
TGGGGAATATTGCACAATGGAGGAAACTCTGATGCAGCGACGCCGCGTGAGTGAAGAAGTATTTCGGTATGTAAAGCTCTATCGGCAGGGAAGATAGTGACGGTACCTGACTAAGAAGCTCCGGCTAAATACGTGCCAGCAGCCGCGGTAATACGTATGGAGCAAGCGTTATCCGGATTTACTGGGTGTAAAGGGCGCGTAGGTGGCCATGCAAGTCAGAAGTGAAAATCCGGGGCTCAACCCCGGAACTGCTTTTGAAACTGTAAGGCTGGAGTGCAGGAGGGGTGAGTGGAATGCCTGGTGTAGCGGTGAAATGCGTAGATATTAGGAGGAACACCAGGGGCGAAGGCGGCTCACTGGACTGTAACTGACACTGAGGCTCGAAAGCGTGGGGAGCAAACAGGATTAGATACCCT
+
@CFGGGGGGGGGGGGGGGGGGGGGFGGFGFGFFGGGGGGGGGGGGGG@FEDFGGGGGGG9EE9FGFFB@FFGGGGCFFGGFGEFGEFGGG4?FFG,CFFEFGGGGGGGFGGCFF@FDGGF<BB7F@FFFFGGGFFGGGG7,@DACECFGGGFGGCGC,@@GF7:DDDBFFEFGFEGG*FGGFFFFDFGF<BFEFE*/*<<7CE?FGCC?+3<;@@014E@6@CC@@F40C6<D8@3/@C<E67=CGDA>7D@A(<1223=F5;:3,FFDF@GDF=;8=FF@A8EG44<E=ED=D@+CB9,9,@4)@,=FEC,8,ECGE?C?,,C,<GF?<FGFCGGGFGFC@C7ECEGEEGFAA9GEFF;A<<FGGGGGDEE<GGFCGGGFFFF@,GEGGFCC,GFDCGFGFGGGEGFGGGCCCC@
@s301 2
TGGGGAATATTGCACAATGGGGGAAACCCTGATGCAGCGACGCCGCGTGAGCGAAGAAGTATTTCGGTATGTAAAGCTCTATCAGCAGGGAAGAAGAATGACGGTACCTGACTAAGAAGCACCGGCTAAATACGTGCCAGCAGCCGCGGTAATACGTATGGTGCAAGCGTTATCCGGATTTACTGGGTGTAAAGGGAGCGCAGGCGGTGCGGCAAGTCTGATGTGAAAGCCCGGGGCTCAACCCCGGTACTGCATTGGAAACTGTCGTACTAGAGTGTCGGAGGGGTAAGTGGAATTCCTAGTGTAGCGGTGAAATGCGTAGATATTAGGAGGAACACCAGTGGCGAAGGCGGCTTACTGGACGATAACTGACGCTGAGGCTCGAAAGCGTGGGGAGCAAACAGGATTAGATACCCT
+
D8FFFGGGGGGGGGGGFEEGCEDGGGGGGGGFFGGGDGGGCFGGEGG=FEGGGGGG7FGFFCFGFGGB=FGAC?FEFGFGGFGGGGGGGG7FGGEEFGGGFGGGGGGGGGFGGCFFDFGGF,DEFEGEFEGGGC,@>FFFFGFFFGEEGGGGGFDF,>??FFGGGGGGGGGE#:C<EE@EFGG(8:=2<*@CEG7C7G7C6C:C:<=C?>EEECGGECDB;@FFC=FFGFCCCFG338CGFFDFEGG>FFFGGFDD;@D:C@DGEGF<=E7,D=@36E8GFGFGGGGGFAA?FCGFECDFEFFDGBGEFDGGGEGGGGFFC<@FGGGGGF<F@GGFFGGGGCC>GGECGGGFGGFFEF,GGGGGGGCDGCCFGGGFEDGDGDFEGGGGGFGGGGGGGFFE@GGGGGGGGGFGCCCCC
@s301 3
TGAGGAATATTGGTCAATGGGCGAGAGCCTGAACCAGCCAAGTAGCGTGCAGGATGACGGCCCTATGGGTTGTAAACTGCTTTTATAGGGGAATAAAGTGAGCCACGTGTGGTTTTTTGCATGTACCTTATGAATAAGGACCGGCTAATTCCGTGCCAGCAGCCGCGGTAATACGGAAGGTCCGGGCGTTATCCGGATTTATGGGGTTTGAAGGGAGCGTATGCCGGAGATTAAGCGTGTTGTGAAATGTAGACGCTCAACGTCTGCACTGCAGCGCGAACTGGTTTCCTGGAGTACGCACAAAGTGGGCGGAATTCGTGGTGTAGCGGTGAAATGCTTAGATATCACGAAGAACTCCGATGGCGAAGGCAGCTCACTGGAGCGCAACTGACGCTGAAGCTCGAAAGTGCGGGTATCGAACAGGATTAGATACCCT
+
CECFGGGGGGFGGFGGGGGGGGGGGGGGGGGFGGGFGFGGGGGGGGGGG:FGGCGGGGGGGEEGGCGGGGGGGGFFGGGGFFGGEFCCFEGEGGGGGGFGGGGGGCGGGC=F4BEFGGGGFGFGFFG@EFGD,D=8CBFDFG@:CEE=DDBD<F<FG<F?FGGFEGGGE7<,F,8C>**>?EG<CCEGGE*3>F<B*8=,++1?C<?<F/,</5C5=9E08#4;<:8#6>ECFFE=ECGC9FGF@@,EA:@CCEFDGFFF@<:7,>>,7FE@3=6++C+==@A>33+=D=,F5F??ECGGE7,<C==@GGFE98@GEGF@EE@+)C@>CGGFFFFFFEEGGGGGGFGDFFEFFFF@?CEF8,:7GF<GFEFC,FDC@@FC=F:GGGFGGGFEE?,GFCGGGGGGF7GFGDGGGGF<EFCGGGGGGGGGFFGCCCCC
@s301 4
TGAGGAATATTGGTCAATGGGCGAGAGCCTGAACCAGCCAAGTAGCGTGCAGGAAGACGGCCCTATGGGTTGTAAACTGCTTTTATAAGGGAATAAAGTGAGCCTCGTGAGGCTTTTTGCATGTACCTTATGAATAAGGACCGGCTAATCCCGTGCCAGCAGCCGCGGTAATACGGAAGGTCCGGGCGTTATCCGGATTTATTGGGTTTAAAGGGAGCGTAGGCCGGAGATTAAGCGTGTTGTGAAATGTGGACGCTCAACGTCTGCACTGCAGCGCGAACTGGTTTCCTTGAGTACGCACGGAGTGGGCGGAGTTCGTGGTGTAGCGGTGAAATGCTTAGATATCACGAAGAACTCCGAGTGCGAAGGCAGCTCACTGGAGCGCAACTGACGCTGAAGCTCGAAAGTGCGGGTATCGAACAGGATTAGATACCC
+
FGGGGFGGGGFGGGGGGGGGGGGGGGGGGGGGGGGGGGGGGGGGGGGGGGGGFEFGCFEE+@CFGFFGGFGFGGGGGGFGGGGGGGGGFGFFGGFFFDGGGGFGGGGGGGGGGFGF@DFGGCGGGGGFGFFGGFA;FFGGCGGGGDEFFDFFGEFFFGGFFGGGGEFGGGGFCFDCECGGFDFEGGGGGGGCFGGG*=@@:FGAFF<FEF9EF:C3E.EFFDCF6BG'?2?:<09=:,EF@;<CG,A6FF#B7@;317CFFFCF>E9:ECF<DF>EBE=C=FFECF<DCAC*FE@=CED=@,?8GEFEE7FBDE>@BFBAF,C=@GEE;CGFCAE@-:?,@,GGFGGGGFEDFC7EFDF@>EGGE<EFFCCFGGGFGFCC6GFGGGFBGFFGGGGFGCDGGGFGGFGFGFE;@GGGGGFECGFFE,FDGFCCCCC
@s301 21577
TGAGGAATATTGGTCAATGGGCGAGAGCCTGAACCAGCCAAGTAGCGTGCAGGATGACGGCCCTATGGGTTGTAAACTGCTTTTATAAGGGAATAAAGTGAGCCTCGTGAGGCTTTTTGCATGTACCTTATGAATAAGGACCGGCTAATTCCGTGCCAGCAGCCGCGGTAATACGGACGGTCCGGGCGTTATCCGGCTTTATTGGGGTTAAAGGGCGCGTAGGCCGGAGATTAAGCGTGTTGTGAAATGTAGTTGCTCAAAATCTGCACTGCAGCGCGAACTGGTTTCCTTGAGTGCGCACAAAGTGGGCGGAATTCGTGGTGTAGCGGTGAAATGCTTAGATATCACGAAGAACTCCGATTGCGAAGGCAGCTCACTGGAGCGCAACTGACGCTGAAGCTCGAAAGTGCGGGTATCGAACAGGATTAGATACCCT
+
CDFFGGGGGFFGGGGGGGFF8FFGGGGGG8FGGGFGGGGCGGEGGGGEGGGGGEFFFEFG:CFCFGGAFFGEGGAFGGFGGFGGGGGGAFGGGFGGGGGGGDFGG,=FCFGGGGGCFGGGGGGGGGGCEFGGG9,E,,AFFEEGGGGGGGGGGGGGFCF7<CFF77:FEGGCCGGGG*>CCBFDFEE@<FGGGB?7*,?8C+?C;<#AECE;?7?#:>GD5/:FCECGEB>:CCGDC=FCF@F@9CFGEECF3<DFGGF@,ECFCF:CGDFCFF@E@@9=#GGFGGGGFFGGAEEGGGGF9C?FF@E>GGE=7F>+GGGGFEGGFGGGGFGGGGGGFGGGGE9GFEGF<EDECC+@B<GGGGGGFE9GGFGGGFFGFEC@GECA9GEFEBFCFAGFFFFDF7GGGGGGGGGGGGFGEFCFGGGGGGGFECGC<CCC
@s301 22240
TGGGGAATATTGCACAATGGGGGAAACCCTGATGCAGCGACGCCGCGTGAGCGAAGAAGTATTTCGGTATGTAAAGCTCTATCGGCAGGGAAGAAAATGACGGTACCTGACTAAGAAGCGCCGGCTAAATACGTGCCAGCAGCCGCGGTAATACGAATGGTGCCAGCGTTATCCGGATTTACTGGGTGTAAAGGGAGCGTAGACGGCTGTGTAAGTCTGAAGTGAAAGCCCGGGGCTCAACCCCGGGACTGCTTTGGAAACTGTGCAGCTAGAGTGTCGGAGAGGTAAGTGGAAGTCCCAGTGTAGCGGTGAAATGCGTAGATATTGGGAGGAACACCAGTGGCGAAGGCGGCTTACTGGACGATGACTGACGTTGAGGCTCGAAAGCGTGGGGAGCAAACAGGATTAGATACCCT
+
EFGGGEGGGGGDGDGDFGFGGGGGGGGGGGGGGGGGCFFEGGGGEFGFFGGG74CFGGGCGFFGGC7FDF?FEFDEGGFGGFGGGGGGGGFGGGGFGGFGGGGGGGGGGGGEFDFFGFCEGDCGGFCGGFGGFGCCGGGGGGGEF<FCFG7<F,**82?A<,,,7?<<F<CC?FEC<CFFGG;GGG<<87CEGGC/A:EEEG4=;GCDC28CFAB<9GGGGGGGFFEECGGGGGGF6GGFGGGGGGEDGFF8FDFC6@F+8;#1<9<C8C59#F6GEGFF@B9GFEFFF9>=,@,CDFEFFGGCFFCFGGGDEGEF7GFCE8EEFF:GFCGGGGGGFF<GGGGGGF:EFCGGGGGGGGGGGGGGGEAGFFDFFDGF@GGGGGGGGGGGGGGGGGGGGFFFGGFFFCCFF?FCCCCC
@s301 24393
TGGGGAATATTGCACAATGGGGGAAACCCTGATGCAGCGACGCCGCGTGAGCGAAGAAGTATTTCGGTATGTAAAGCTCTATCAGCAGGGAAGAAGAATGACGGTACCTGACTAAGAAGCACCGGCTAAATACGTGCCAGCAGCCGCGGTAATACGTATGGTGCAAGCGTTATCCGGATTTACTGGGTGTAAAGGGAGCGCAGGCGGTGCGGCAAGTCTGATGTGAAAGCCCGGGGCTCAACCCCGGGACTGCTTTGGAAACTGTAGAGCTAGAGTGCTGGAGAGGCAAGCGGAATTCCTAGTGGAGCGGTGAAGTGCGTAGATATTAGGAAGAACACCAGTGGCGAAGGCGGCTTGCTGGACAGTAACTGACGTTCAGGCTCGAAAGCGTGGGGAGCAAACAGGATTAGATACCCT
+
EGDGGGGGGGGGFGGGGGFFGGGGDGG8FGGGCAFGFFCFFGGGEGGGGG:D+=FGCGGFGGAAFGE7BFGFEFFFGGGGGCGGGGGGG:BBFGGGGFGFGG>FGGG<FGEF9?,BFGFGGFFGGDGGGGGGG7CGEFGFFG<>FEDC7FFGCF9CDCCF7@F:<?C<F:C=CEC;FF3F<C>?C<C7.<F@GGGEGG7FC=ECECE>58CE5@CF:49??FGGF@C9EGCFDGC>CG:<FC7ECE>8FCFGGFG=GGFFF?FFE:?CGEAEF6GFF@FGF8C<ECE::C8F;@FFFE<F,EE7+AGFFCE9<7F@EGFFDFDEFGGGGFEGGCFEC@,8FB::DGGGGGGGGGGGDF9GGGGGGFEEGGGGFGGGGGGGDGGGGEEGEGGEGGGFGGGGFGGGGGGFBGGGCCCCC
@s301 8
TGAGGAATATTGGTCAATGGGCGAGAGCCTGAACCAGCCAAGTAGCGTGCAGGATGACGGCCCTACGGGTTGTAAACTGCTTTTGCTGGAGAATAAAACGCCCCACGCGTGGGGCCTTGCATGTATCCAGTGAATAAGGACCGGCTAATTCCGTGCCAGCCGCCGCGGTAATACGGAAGGTCCGGGCGTTATCCGGATTTATTGGGTTTAAAGGGAGCGCGGGCGGAGGATCAAGCCAGCCGTCAAAGGTCGGGGCTCAACCCCGTGGAGCGGTTGGAACTGGTTCCCTTGATCGCGGGAGAAGAAGGCGGAACTCGTGGTGTAGCGGTGAACTGCATAGATATCACGAAGAACTCCGATTGCGAAGGCAGCCTGCCGGCCCGCCAATGACGCTCATGCTCGAAGGCGCGGGTATCAAACAGGATTAGATACCCT
+
AFDFGCFGGGGGGGGGGGGGGGGGGGGGGGGGGGGGGGFCEFFFFGGFGGGGGGFFFFGGGGGFGFFFEGEGEGGEEGDFF9EFGGGGG=<BFFGGGGEGGGGGGGEGGFEDGGGCCFDFGGGCDF@,,C3<BDF,EFG@DFCEC:+@F,F>C:@F*,@>*>CG>CEEGGCG<+;7F*CF<;FGEE=FGCEACG>8*2:EF7CFFF:*C+<<:9C.*,20(5G?7C:7=E6EA3C>EC8;8?C/:EF$*3$>5C9+AC:CC@;*B<9:8F;:,?,>@#;:6F<F,:,?F<5)*CF:7FD<<AFDCEB:3FEB87CGD7CFFEB>FEEEFEE9,C@,-?CEFGF=DBA?GGFFFB7EFFBCEF7EF=?GFE:+=@+BDEGFB>GGGFGECFEGFEE5EGE<EEFCDGDGFFGGGGGGFEFGGGGGCGGGDECCCCC
@s301 9
TGGGGAATATTGCACAATGGGGGAAACCCTGATGCAGCGACGCCGCGTGAGCGAAGAAGTATTTCGGTATGTAAAGCTCTATCAGCAGGGAAGAAGAATGACGGTACCTGACTAAGAAGCACCGGCTAAATACGTGCCAGCAGCCGCGGTAATACGTATGGTGCAAGCGTTATCCGGATTTACTGGGTGGAAAGGGAGCGCAGGCGGTGCGGCAAGTCTGATGTGAAAGCCCGGGGCTCAACCCCGGTACTGCATTGGAAACTGTCGTACTAGAGTGTCGGAGGGGTAAGTGGAATGCCTAGTGTAGCGGTGAAATGCGTAGATATTAGGAGGAACACCAGTGGCGAAGGCGGCGTACTGGACGATAACTGACGCTGAGGCTCGAAAGCGTGGGGAGCAGACAGGATTAGATACCCT
+
CFGGGGGGGGGGGGGGGGFGGGGDGGFFGGGGGGGGGGDFFEGGGGG@CGGGGGGGGGGFGGAFGDG:?FFGGGGGFGGGG9FFGFCEGGGGGGGFCFGGCGGGDFEFGGGC9FGFGGGGGGGGDFFGGGGGGGGGFFEGFGGGFEEEGGGGGGGG:,DFFGGGC7:CECD=AFB@*=CEGBC:E<E2F%?+<FFC=EFCDC?E8>E8?EFB>EC8<::<<@FF6@5CCFCCEGGFG5/>>:BACGE@3@CFD=ED@9CCCFE>3,C3:?F?F;C6@68B>+<FDEFE<FEDD=D9,GE@?F988==7FDEFE?=@E8FC9FFFGGGGGF9FFFFDGGGFEECE7FC7GEGFF@,F<A:E8GGGGGGF:GGEGGGFGGFF,GDGGGEEGGGGGGGGGGGGGGGGGGGFGGFGCCCC@
@s301 10
TGAGGAATATTGGTCAATGGGCGAGAGCCTGAACCAGCCAAGTAGCGTGCAGGATGACGGCCCTATGGGTTGTAAACTGCTTTTATAAGGGAATAAAGTGAGCCTCGTGAGGCTTTTTGCATGTACCTTATGAATAAGGACCGGCTAATTCCGTGCCAGCAGCCGCGGTAATACGGAAGGTCAGGGCGTTATCCGGATTTATTGGGTTTAAAGGGCGCGTATGCCGGAGATTAAGCGTGTTGTGAAATGGAGATGCTCAACATCGGAACTGCAGCGCGAACTGGTTTCCTTGAGTACGCACAAAGTGGGCGGAATTCGTGGTGTAGCGGTGAAATGCTTAGATATCACGAAGAACTCCGATTGCGAAGGCAGCTCACTGGAGCGCAACTGACGCTGAAGCTCGAAAGTGCGGGTATCGAACAGGATTAGATACCCT
+
FGGGEFGGGGGGGFGGGGGGGGGGCCGGGEFGFGGGGFGGGGGGGGEFC7FFFFCCFFGGGGCFE@FDFE7FFGGFGGGGGGGGGGGGGFGGGGFFGG<FGGGGEGGF@F+=78F?CFFF<E9FC,8BFGGGGG,CFGFADFCGGGG8,@9AE>FGGGGF,@<FD6>ECF7@FF7CCGGGGE,:BCEEGFGEF,1B:*<<++?<CC*=<>:+*<?-.,<;3)5:A5C15@FFCFG<17GCGD?CFGGFB#,2,:GE9GE>EF:9#<@<EBC@:CCCB@=D=6ED>88,=A?C)C88E@8GFADFGGGFGFE96DGGEDDBEC=6)F8GFDFC5,FD9EA8GGFF@FFFEAGGFFFFCFE=F7GFFGFFFECE@9FEGGGGGGGFCGGGGGGEFF@GFDGGGGGGFGGGFBFGGGGGGGFEFGGFFGGGGGGCCCCC
@s301 11
TGGGGGATATTGCACAATGGAGGAAACTCTGATGCAGCGACGCCGCGTGAGTGAAGAAGTATTTCGGTATGTAAAGCTCTATCAGCAGGGCAGATAATGACAGTACCTGACTAAGAAGCCCCGGCTAACTACGTGCCAGAAGCCGCGGCAATACGTAGGGGGCAAGCGTTATCCAGATTTACTGGGTGTACAGGGAGCGGAGACGGAACGGCAAGTTTGAAGTGAAATACCCGGGCTTAATTCGGGAACTGGTTTGAAAACAGTCGAACTAGAGTGTCGGAGTGGTAAGTGGAATTCCTGGTGTAGGAGTGAAAGGCGTAGATATCAGGAAGAACACCGGAGGCGAAGGCGGCTTACTGGACGATAACTGACGTTGAGGCTCGAAAGCGTGGGGAGCAAACAGGATTAGATACCCT
+
,C<<FG77,E<E@GGGC<6CEFGGFEFFFA<F,CF,EFDFE@FF+7C6>=CFGCFGCEC5EEGGGGGCC,E@DEFAECC<E<EE,,,:=@+FGGGFFF9@DECFG,5,8E<,8,,CC8FF++3F:+:FDCD,B3=>FG,,,:@@@C*>::>B3F7:FC@*7<<*4*=81<@E<C+<,,7<CF:,,801184C9+<1*2:*<C2;6/:CE><:E=@*36.89D=E5241*++C<3B@3,:++++=,CFDF@3+E,DD83+?6++6+<5,65,6):=>++=?95,FA=?9FE?@,4,++,+GF8@,*4,,4C??:<8+>CC,A=E=<FGF?CAFEF@FF@98,7:F9,,@@7GFFE@C,BF8FGGFFF@B,C9BFA,4,+EGCEFF@7:FF@CCC,F9F,,9GCE6,;,<FEC86CA-
@s301 12
TGAGGAATATTGGTCAATGGGCGAGAGCCTGAACCAGCCAAGTAGCGTGCAGGATGACGGCCCTATGGGTTGTACACTGCTTTTATAAGGGAATCAAGTGAGTATCGTGAGACTTTTTGCATGTACCTTAAGAATAAGGACCGGCTAATTCCGTGCCAGCCGCCGCGGGAATCCGGAAGGTCCGGGCGTTATCCGGATTTATTGGGTTTAAAAGGAGAGTCGGCCGGAGATGAAGCGTGTTGTGAAAGGTAGAGGCTCACCAGCGGCCCTGCAGCGCGAACTGGTTTCCTTGAGTACGCACAAAGGGGGCGGAATTCGTGGTGTAGCGGTGAAATGCTTAGATATCACGAAGAACTCCGATTGCGAAGGCAGCTCACTGGAGCGCAACTGACGCTGAAGCTCGAAAGTGCGGGTATCGAACAGGATTAGATACCCT
+
AEFGCFGGGGGGGGGGGGGDFGCGGCCCFGGGGGG<FG<EFGGFGGGGGGFFFFGGDF>@FFG?F8E?@FFCGGFGGCEFFEDFG<C?F9<BEAAEFFFEEEA,,949BE:AF?C9FECFF9CBEEFGF9,,CE>CFFGC,=>@+@+DDA,AFCC7<=@<+8@:+@F@**>:F,:F7C<EACCGCF*CGC8CFCF8C5:,+;<:C***;CFF+3*0/(*/)(/5).27CEE#7366(9=C8:F52=,,;F@>C,6D>,@5*5*3*+@,3,8*+:>ECDD=CFF<8FD,FFFC)@DFGGFEDA7+++EEEFFGFFEEE7D<ECEE>+8,E@?9FDFD>C<9GGGEFDFEFEFA:,=6:BFFF,@,FEFF@B,,,ACFGFEGGGCGEC<GGFCGFFFFEGGFDGGGGGGEGGFFC<E,GGFEEFFFFFGGEFGCCCCC
@s301 25933
TGAGGAATATTGGTCAATGGGCGAGAGCCTGAACCAGCAAAGTAGCGTGCAGGACGACGGCCCTATGGGTTGTAAACTGCTTTTATAAGGGAATAAAGTGAGTCTCGTGAGACTTTTTGCATGTACCTTCTGAATAAGGACCGGCTAATTCAGTGCCAGCAGCCGCGGTAATACGGAAGGTCCGGGTGTTATACGGATTTATTGGGTTTAAAGGGAGCGTAGGCCGGAGGTTAAGCGGGTTGTGAAATGTAGTGGCTCAACCTCTGCACTGCAGCGCGAACTGGTCTTCTTGAGTACGAACAACGTGGGCGGAATTCGTGGTGGAGCGGTGAAATGCTTAGATATCCCGAAGAACTCCGATTGCGAAGGCAGCTCACTGGAGCGCAACTGACGCTGAAGCTCGAAAGCGCGGGTATCGAACAGGATTAGATACCCT
+
FFGGGGFFFCC9<EFEFFED,E@FCFG8FGGGGFDFFGA=EG<CFFG:CFFD<BF>CEGGCG7DFFGE8FEF@CEGCEAEAD?<EFEFC9FEFFE<E<CFFCEEAF,9B8FF,FFF9FF,C,EFGA9EF,EEDF9CGF,C<@++6+8>FFF,D3<>DFFFCGFGFG7C>@*@,,*>FGFCFGFCFG*111@C,<,<**+,+5FFGG7<<<:?2?:A<:F<@>4A7<C,,47$;FF)$&7=@#=7,:;@?FF>8:85,<F@8*,CFF7FGGE@+++:8@+DCFGFB33,,>5,DB>B8C,8,,A@4+CFB4>;4,+8CB@8FA=E=FEFFFF@,F<C,,,FGDE+>@,DFFEECCFEC@DEEBCAC,FGGFDEFCFF@FCGGEEEFDEF7EGEE?GFB+B,CCF@@8@+F7CFGFFGGGGFFGGFACGGGGFCC9CC
@s301 14
TGAGGAATATTGGTCAATGGGCGAGAGCCTGAACCAGCCAAGTAGCGTGCAGGATGACGGCCCTATGGGTTGTAAACTGCTTTTATAAGGGAATAAAGTGAGTCTCGTGAGACTTTTTGCATGTACCTTATGAATAAGGACCGGCTAATTCCGTGCCAGCAGCCGCGGTACTACGGAAGGTCCGGGCGTTAACCGGATTTATTGGGTTTAAAGGGAGCGTAGGCCGGAGATTAAGCGTGTTGTGAAATGTAGATGCTCAACATCTGCACTGCAGCGCGAACTGGTTTCCTTGAGTACGGACAAAGTGGGCGGAATTCGTGGTGTAGCGGTGAAATGCTTAGATATCACGAAGAACTCCGATTGCGAAGGCAGCTCACTGGAGCGCAACTGACGCTGAAGCTCGAAAGTGCGGGTATCGAACAGGATTAGATACCCT
+
DFFGGCFGGGGFGEGGGGGGGGGGCGGGGFGGFGFFEGGG@FCFFGGEGGGGGGGGFCCFGGGCFFGGFG7@:FFGGGGGA<FGG,,CFF?EE<FFFGFA<<F?F9FFFGDGG,BFFGGFF9FFFGGGGFEEGGFGGGFGGG>EEEG8FDG,=FFEGGGGGGGGGGGEGC*9CF*@EG@>:ECCEGGC7:=*2?*:5*172:,,724=1<>?FGEA@BGE@FGGFBG0C?@>2>:*>;5$DF9CF7:+@26D2CC8ECC@GGGC<CC,0,<9ACCGE;?/FCGGFD,AGFFE5FDB>E,FF9A8GCEDEFFDD8E@EDDAFGGEAGGGFGFFGFF?CFFDCD9GGFEFGF?A<=7:EFA,7CC@FF9GGFGGGFE9GF@F:CCGFGGGGGGFDA<GF@EE,EFGFGGGGGGGGGGFECFFFCGFGCGGGGGCCCCC
@s301 22731
TGAGGAATATTGGTCAATGGGCGAGAGCCTGAACCAGCCAAGTAGCGTGCAGGAAGACGGCCTTATGGGTCGTAAACTGCTTTTATAAGGGAATAAAGTGAGCCTCGTGAGGCTTTTTGCATGTACCTTATGAATAAGGACCGGCTAATTCCGTGCCAGCAGCCGCGGTAATACGGAAGGTCCGGGCGTTATCCGGATTTATTGGGTTTAAAGGGAGCGCAGGCAGGAGATTAAGCGTGTTGTGAAAGGTAGAGGCTCAACGTTGGCACTGCAGCGCGAACTGGGTTCCTTGAGTGCGCACAGAGTGGGCGGAATTCGTGGTGTAGCGGTGAAATGCTTAGATATCACGAAGAACTCCGATTGCGAAGGCGGCTCACTGGAGCGCAACTGACGCTGAAGCTCGAAAGTGCGGGTATCGAACAGGATTAGATACCCT
+
CFGGGFFFGGGGGGGGGGAFFGGGDGGGGGGGGGGGGFGFGFFF9FGCFGGGGGEFFGD@FG?E=FGGFG8>FFGGGGGGGGDGGGGFGFG8FDFFFGGGGGGG,=CDF8FFGGGGGFGGG9FGFGG9EFFG9FFCFAF,3D777:FFFCFG8D7FFGDGG7FFDGGEF:@;<FGGGEE7FGGGEGGGEDFGGGCFEGCFGFFFFGG*18<,>CFGGBC)00:>2C:3)2A<C9F289?9GCC?A7:#,'1@,-6F;<@8+38,,8,,GGC7F8+838+?CFB+<D8?GFDA*+@+8CBFB7,,?7:CC@DCFE>>+?<GDFFEFGEFFFC,E<EC49<;GGE4F7<<F5,?@ECEGFEF@7@FGFCFF:CC,C66EEFB+@+F<CEC>GGGGGFC6+GGFGFFFCGCGGGGE@GGEDCGGFGGF9GGF@9CCCCC
@s301 16
TGAGGAATATTGGTCAATGGGCGAGAGCCTGAACCAGCCAAGTAGCGTGCAGGAAGACGGCCCTATGGGTTGTAAACTGCTTTTATAAGGGAATAAAGTGGGGGTCGTGACCTCTTTTGCATGTACCTTATGAATAAGGACCGGCTAATTACGTGCCAGCAGCCGCGGTAATACGGAAGGTCCGGGCGTTATCCGGATTTATTGGGGTTTACGGGAGCGTAGGCCGGGGATTAAGCGTGTTGGGAAATGTAGACGCTCAACGTCTGCACTGCAGCGCGAACTGGTTTCCGTGAGTACGCACAAAGTGGGCGGAATTCGTGGTGTAGCGGTGAAATGCTTAGATATCACGAAGAACTCCGATTGCGAAGGCAGCTCACTGGAGCGCAACTGACGCTGAAGCTCGAAAGTGCGGGTATCGAACAGGATTAGATACCCT
+
A@EFGFGGGGGGGGGCCF<FFGGGDCFFGGGFEFEFGGF?EEGG,C@CCEFFGGDDFCBEGGGCE<FEGFG:F5CFFCE9EDCGFAD<C,=?FGFGF9EF,:@FF7C+4,+:8EE<AFGCGCGADAFGFGF9<FCFGDGG8@:@EEEFGA:,DDFGFFFFG>CFG>E>FG*,321CF*4<F?,*<FCFGEG89<@85*8C>F7++;*:**2+;8CDD3<7615:051#9C<AC<C5>;<:-8#,@<<=71*@5*FDGGGD>>B7EB>,:FEBF:B:88+20GFGF@@B,D?A1+6FC98BDC,FC6GGGGB;FE87GGFFFFEGBFEEECC;<?A>9-GFGGGGGGGGGFFGDGFC@CGGFDGGGGGGGGGGFDF@FFC@7EEGGGFGGGFGGFFEEGGGGGGCGGGEGGGGGGGGGGFFFGGGGGDFGGFCCCCC
@s301 17
TGAGGAATATTGGTCAATGGGCGGAAGCCTGAACCAGCCAAGTAGCGTGCAGGATGACGGCCCTATGGGTTGTAAACTGCTTTTATGCGGGGATAAAGTGGGCCACGCGTGGTCTTTTGCAGGTACCGCATGAATAAGGACCGGCTAATTCCGTGCCAGCAGCCGCGGTAATACGGAAGGTCCGGGCGTTATCCGGATTTATTGGGTTTAAAGGGAGCGCAGGCCGCCGGGCAAGCGTGTTGTGAAATGCAGTCGCTCAACGTCTGCACTGCAGCGCGAACTGCCCAGCTTGAGTGCGCGCAACGTTGGCGGAATTCGCCGTGTAGCGGTGAAATGCTTAGATATGGCGAAGAACTCCGATTGCGAAGGCAGCCGACGGGTGCGTAACTGACGCTCATGCTCGAAAGTGCGGGTATCGAACAGGATTAGATACCCT
+
FGGGGEFGGGGGGGGCEFFFGGGGGGGGGFGFGGGGGGGGGGFGGGGGGGGGGGGEEFFGGGGGGGGGGGGGGGGGGGGGGGGGGGGGGDGGGGCFGGGGGGGGGGDDGGGGGGGGGGGGDGGCEFGGGGCGGGFGGGGGGGGEGGG@FGGGCFGEGGGGGGGGGDGGGGGGCGGGGGGGCFGGGGGGGGD5C@;EE*;9>FGGGGC808CFGFGFG>EEFBEGFF:@GGGC/;E:E'CCEGFG<C<FFFEG>++8=CD4AFAFFGFCFGGDFGCEBEGGCCFCF>>@,A?GFGCFDE>:,F@=FEGGGGFE>>8B>ECEGGEE8FC9AEE9GGGDACEDFD<CFF7FEEA?C6@=:<ECGGC=EE:CGDFEB>FFEGGGGGGGGFCCGEGGF8GGGGGFGFGF<CFEF:FCDFF8GGFEGFGFFFEEFFFCCB@C
@s301 18
TGAGGAATATTGGTCAATGGACGAGAGTCTGAGCCAGCCAAGTAGCGTGCAGGACGACGGCCCTATGGGTTGTAAACTGCTTTTATAAGGGAATAAAGTGAGTCTCGTGAGGCTTTTTGCATGTACCTTATGAATAAGGACCGGCTAATTCCGTGCCAGCAGCCGCGGTAATACGGAAGGTCCGGGCGTTATCCGGATTTATTGGGTTTAAAGGGAGCGTAGGCCGGAGATTAAGCGTGTTGTGAAATGTAGATACTCAACATCTGCACTGCAGCGCGAACTGGTTTCCTTGAGTACGCACAAAGTGGGCGGAATTCGTGGTGTAGCGGTGAAATGCTTAGATATCACGAAGAACTCCGATTGCGAAGGCAGTTCACTGGAGCGCAACTGACGCTGAAGCTCGAAAGTGCGGGTATCGAACAGGATTAGATACCCT
+
DFGGGGGGGGGGFGGGGGGGGGGGGGGFGGGGGGGGGGGFFEEFGGGEGGGGGGGGGGGGGGGGGGGGFGGCFEFFGGGGGGGGGGGGGGGGGGFGGGFGGGGGGGGGGGGGFGGGGFGGGGGGGCFGGGGGGFCGBFGGGGDGCE=FGGGFGGGGGGGFFFGFCCFEFGGG9>FGGG@F6?FGCFGCEFGGGFGECCGGF@7GFF<4*?:92C*>E6GF:0:C@DGDG9:>:=:AED>EFGF:A<:@F;FDCF<D<7ECC=G7=AFFG>FE>GG>@FF=DFFEGFF=ED?F:ECFEFFF8GGGGGEGGFGFE=CDGGGGGGEEAEC>4GGFFGGGFEF3EE<@GFEGGGGFGGGGGGGFECF@FC,FGFGGGGGGGGEEGGGFE9GGGGFGGGFFGGGGGEGGGGFEGEGFDGGGGGGGGGGGGGGCGFGCCCCC
@s301 19
TGAGGAATATTGGTCAATGGGCGAGAGCCTGAACCAGCCAAGTAGCGTGCAGGATGACGGCCCTATGGGTTGTAAACTGCTTTTATAAGGGAATAAAGTGAGTCTCGTGAGGCTTTTTGCATGTACCTTATGAATAAGGACCGGCTAATTCCGTGCCAGCAGCCGCGGTAATACGGAAGGTCCGGGCGTTATCCGGATTTATTGGGTTTAAAGGGAGCGTAGGCCGGAGATTAAGCGTGTTGTGAAATGTAGATGCTCAACATCCGCACTGCAGCGCGAAGTGGTTTCCTTGAGTACGCACAAAGTGGGCGGAATTCGTGGTGTAGCGGTGAAATGCTTAGATATCACGAAGAACTCCGATTGCGAAGGCAGCTCACTGGAGCGCAACTGACGCTGAAGCTCGAAAGTGCGGGTATCGAACAGGATTAGATACCCT
+
DFGGGGGGGGGGGGGGGGGGCGGGDCGGGGGGGGGGFGGGGFGG<EEBFGGGGGGGGGGGGGGGGGFGCGDCBFFGG9FGGGGGGGGGGGGCFFFGGGGGGGGD?FFGFFC<FGGGFEGGGGGGGGFFCEFGGGGGGFGFGF@GCGGEA@FCFECGGG<FGFFF@CEEG7FFF;*CFGCGCEFGD<EGGD*8CBCE5CBFF+<CC;C<CGG@FFDFG9F>BB#/*?DCC5C>GDE@CGFE8EC:=A,7FF4:1EDGGCFFA+E;7A5GGFFAEEEE>C=0+FFFGGGGFAF?DCC@CE8FFE4CC@7GGGCFDD@8CFD?:FE@)CCFFBC4<CFDDGFDAE??,FGGGFEEC8+F:@FFGGGFFCEGFDFE<9GF@GGGGGGGGGEGGGGGGD9FFEGFFEGGGGGGGGGFGGGGGGGGGGGGGGGGGGGCCB9C
@s301 20
TGGGGAATATTGCACAATGGGGGAAACCCTGATGCAGCGACGCCGCGTGAGCGAAGAAGTATTTCGGTATGTAAAGCTCTATCAGCAGGGAAGAAGAATGACGGTACCTGACTAAGAAGCACCGGCTAAATACGTGCCAGCAGCCGCGGTAATACGTATGGTGCAAGCGTTAACCGGATTTACTGGGTGTAAAGGGAGCGCAGGCGGTGCGGCAAGTCTGATGTGAAAGCCCGGGGCTCAACCCCGGTACTGCATTGGAAACTGTCGTACTAGGGGGTCGGAGGGGTAAGTGGAATTCCTAGTGTAGCGGTGAAATGCGTAGATATTAGGAGGAACACCAGTGGCAAAGGCGGCTTACTGGACGATAACTGACGCTGAGGCTCGAAAGCGTGGGGAGCAAACAGGATTAGATACCCT
+
FGFFGGGGGGGGGFGGGGGGGGGGFEFGGGGFGGGGGFCGGGGCGGGFGGGGGGGFFFGFFEEFGGG+FGGEGEFCGGGGGGGGGGGGGG+BF@FEGGGFGGG7FFGGFFGFGGGFGGGCFEBFEG+CFFGGGGG7:<ECFFFGGDGGEC>:DCF><FCCFF:>BCF8CCE:*4C<7<CDDCG9:?58F:C2+?FECC4<3#:>/CC:DE8:/:=F74:7+6CDF?=?FG6CEGGBE1C>/C<=+>8>F:>FDE1GGF=?#;EF=6@@9=<48)4+GDGEFFGGFGGFEF=FB@B;,C?FGGFC8=@DECGFC4C:GEF@?F8FGGFGGDAC,FGGFFDFFCGGGFF:EDEEFGGGGGGGGGGGFGFFECGFGGFCGFEDGGGGGGGGGGFEFFEGGECCCGGFFE,GGGGGCCCC-
@s301 21
TGAGGAATATTGGTCAATGGACGAGAGTCTGAACCGGCCAAGTAGCGTGCAGGATGACGGCCCTATGGGTTGTAAACTGCTTTTATAAGGGAATAAAGTAAGAGTCGTGACTCTTTTTGCATGTACCTTGTGAATAAGGACCGGCTAATTCCGTGCCAGCAGCCGCGGTAATCCGGAAGGTCCGGGCGTTATCCGGATTTATGGGGGTTAAAGGGAGCGTAGGCCGGAGAGTAAGCGTGTTGTGGGATGTAGACGCTCAAAGTCTGCACGGCATCGCGAACTGGTTTCCTTGAGTACGCACAAAGTGGGCGGAATTCGTGGTGTAGCGGTGAAATGCTTAGAGATCACGAAGAACTCCGATTGCGAAGGCAGCTCACTGGAGCGCAACTGACGCTGAAGCTCGAAAGTGCGGGTATCGAACAGGATTAGATACCCT
+
CFEGGFCEGGGGGGGGGGFG?FGCEFGGDGGGGFFFGD>+CFCFFFEBCEEGGGGGFF@F@FGGFG<EFGFGGGG9EFGG,?F=FFCE,CE=FGGFD<@AFG?F<FGFGGGAGGDCGFGFGCEEFGGGGGGFGE,=F9F,,:@E88CGGGGGGGG:FGG+@FF,>8:@F@EE,3B7*5>F>,7>CF5BCC8*?FCG*:CF77(<<@,=5,2,?CC7C0C)(DDCCBG,/C1C<AC<FFFD$#*=,;#5,*.C@CDCD@,,,>@@:+:<@,>*++6F>E33?8B,GGGFA8FDDF8EEF>,8EB8EEGGFGFGGDC8@=>4@EE=9F>=9EGGEGGFEEC69,,CEGGFFGF<FFCF:FF=@,CAEEBE@GGGGGF<GF:C7GGFFDFCF@@GCGGGGGGGGDGGGGGGGGGGFDGGCEE@GGGGFGGFGGE@CC@C
@s301 22
TGGGGAATATTGCACAATGGGGGAAACCCTGATGCAGCGACGCCGCGTGAGTGAAGAAGTATTTCGGTATGTAAAGCTCTATCAGCAGGGAAGAAAATGACGGTACCTGACTAAGAAGCCCCGGCTAACTACGTGACAGCAGCCGCGGTAATACGTAGGGGGCAAGCGTTATCCGGATTTACTGGGTGTAAAGGGAGCGTAGACGGCTAAGCAAGTCAGAAGTGAAAGGCTGGGGCTCAACCCCGGGACTGCTTTTGAAACTGTTTGGCTAGAGTGCTGGAGTGGTAAGCGGAATTCCTAGTGTAGCGGTGAAATGCGTAGATATTAGGAGGAACACCAGTGGCGAAGGCGGCTTACTGGACAGTAACTGACGTTGAGGCTCGAAAGCGTGGGGAGCAAACAGGATTAGATACCCT
+
ECGGGEGGGGGGGGGGGGGGGG@FGGGFGFCFFGFGFGDCCEGEGGG6=FCGFCG?,C<C?FF<FF+BF@FEGFC?FGGGGFGGGF?FDD7FCEGFGGFGGEEGDFFFEFFAFEFGGFGGCC@++F>,>DDFG,D,@C,@ACFGEGDECEC9C,>:F,7::=@E8:<F:*<EGFGGGGGCFF:<::6FCFGGCGDFE>55%+0<;E:8E<D<GG68758D3;99:<@?C:<EFGD</>FFGCFE=CEDDE<6FGGFFEDDD8A8GGFA,#?A8@$;-0EE@<,?=6F@CDE@48EF8<E,?,C65CECEFC4=,:6>?<FFFFFFFFC9GGFEGFF@?FGFFC==DFGDGF<@GGGCF5GGGGGGGFDGGFGGGFFCGED@@E@@EGEGGGGFEEF<DGFFGGGGFGDGGGCCCC-
@s301 23
TGGGGAATATTGCACAATGGGGGAAACCCTGATGCAGCGACGCCGCGTGAGCGAAGAAGTATTTCGGTATGTAAAGCTCTATCAGCAGGGAAGAAGAATGACGGTACCTGACTAAGAAGCACCGGCTAAATACGTGCCAGCAGCCGCGGTAATACGTATGGTGCAAGCGTTATCCGGATTTACTGGGTGTAAAGGGAGCGCAGGCGGTGCGGCAAGTCGGATGTGAAAGCCCGGGGCTCAACCCCGGTACTGCATTGGAAACTGTCGTACTAGAGTGTCGGAGGGGTAAGTGGAATTCCTAGTGTAGCGGTGAAATGCGTAGATATTAGGAGGAACACCAGTGGCGAAGGCGGCTTACTGGACGATAACTGACGCTGAGGCTCGAAAGCGTGGGGAGCAAACAGGATTAGATACCCT
+
FFGGGGGGGGGFGGGGGGGGGGGGGGGGGGGGFGGGGGGGGDGGGGGGGGGGGFGGCFG<C9FEFGG@BFFEGGAFGGGGGAFCFGFGCFFFGG8B:A??FFCGGGGGGGGGDFGGGGGCEGFFE:@FGGGGGCDCFFGGGGGGFCC@EEGDDGGGFGGGGCCFFEGGGG>5<FFDE=<:CFF-CC4?F9FA<B970C=?DDCEEGGDCCCEE(C@6C*F;<FGFE9:?F5GECEB8CC9#7EGCCE::9F??FAECE;4=CCECFF8E@GGG7GGGE@CFFFEGFAFFFAF>FDCFE<4BGGGCBGEDECE,CF@E8EGDGGFFFFGFDAEECEE9GGGGGGEFFF,GGEGGFFGGGGGGGFGGGGGGGFBEGGGF8GGGGGGGEGGGGFFGGGGGGDGFGGGGGGGGGGGCCCA-
@s301 24
TGAGGAATATTGGTCAATGGGCGAGAGCCTGAACCAGCCAAGTAGCGTGCAGGATGACGGCCCTATGGGTTGTAAACTGCTTTTATGCGGGGATAAAGTGGGCCACGCGTGGTCTTTTGCAGGTACCGCATGAATAAGGACCGGCTAATTCCGTGCCAGCAGCCGCGGTAATACGTAGGGTGCAAGCGTTATCCGGAATTATTGGGCGTAAAGGGCTCGTAGGCGGTTCGTCGCGTCCGGGGTGAAAGTCCATCGCTTAACGGTGGATCTGCGCCGGGGACGGGCGGGCTGGAGTGCGGTAGGGGAGACTGGAATTCCCGGTGTAACGGTGGAATGTGTAGATATCGGGAAGAACACCAATGGCGAAGGCAGGTCTCTGGGCCGTTACTGACGCTGAGGAGCGAAAGCGTGGGGAGCGAACAGGATTAGATACCCT
+
EGGGGFFGGGGGGGGGGGGGGGGGGGGGGGGGGGGGGFFFGGGGGGGEGGGGGGGGGGGGGGGGGGGGGGGGGGFGGGGGGGGGGGGGGGGGGEEGGFGGGGGGGGGCFGGGGGGGGGGGGGGGCFF@C::FGGGGC<F>EC<FGDEGGGGDAFGGGGGGGGGGGGGGGC:AFGGC9CEGFEGFGEEF:CCEFGGGGGCF7C/GFE**4:;E??EE6:EF:CD=EE:5>8:;>5B9CBGG#C-EDDC=19<GCCECE382BEFFF?9ECGGBFFGFEC#93EC>DGGGFFGGAGGC>FGGGGGGFDFCEDFGFEGGGGGGGGGGAEGGGGGGGGFFEF9GGGGGGGGGGGFFDGGEEFGGGGGFGE@GF<FFGFGFGGFCGGGGGGGGGGFGGGGGGGGFGGGFCEGGGFFDCFFGGGFGGGGGGGGGGEFBCCCC
@s301 25
TGAGGAATATTGGTCAATGGGCGAGAGCCTGAACCAGCCAAGTAGCGTGCAGGATGACGGCCCTATGGGTTGTAAACTGCTTTTATAAGGGAATAAAGTGAGTCTCGTGAGACTTTTTGCATGTACCTTATGAATAAGGACCGGCTAATTCCGTGCCAGCAGCCGCGGTAATACGGAAGGTCCGGGCGTTATCCGGACTTATTGGGGTTAAAGGTAGCGTAGGCCGGAGATTAAGCGTGTTGTGAAAGGTAGTGGCTCAACCTCTGCACTGCAGCGCGAACTGGGCTTCTTGAGTACGCACAACGTGGGCGGAATTCGTGGTGTAGCGGTGAAATGCTTAGATATCACGAAGAACTCCGATTGCGAAGGCAGCTCACGGGAGCGCAACTGACGCTGAAGCTCGAAAGTGCGGGTATCGAACAGGATTAGATACCCT
+
CFFGGGGGGGGGGGGGGGGGFGGGGGGGGGGGGGGGGFFGGGGGGGGFGGGGG@FFFGEGGFEGGCGCFFEGGGGGGGGGGGGGFFGF9<FFA<EFGGGGFFFFFGGGFG@EGGGFGGGGGFGGGGGGGGGGGGFGFGGGC=FCCEGGAFFGGG7CFGGGGFFC:>FG@*CA@E@<FECFGGGGEECCFGE>B,14:**?7@FFGG,=8GFG91))44C663C4?@,4C57<9:C9CFF?'FFE=2<#6=8B:EGFGGFC8:,,;@AF.GGFE@EC630D=?F@,=<58A,A>GC>EFCF=,8CF=CGF?EDD8=+@A+E,DDGFGEGFGFB@,CDFGGFFGFEAC<FFADECB+FEGFGGGGCGFGGF@GGFFGGGGGGFGGGFEECF;GGGFFFE:EGFEGFFGGGGFFGGFCGGGGFGGGGGGGGGGGCCCCC
@s301 26
TGGGGAATATTGGGCAATGGGCGCAAGCCTGACCCAGCAACGCCGCGTGAAGGAAGAAGGCTTTCGGGTTGTAAACTTCTTTTAAGTGGGAAGAGTAGAAGACGGTACCACTTGAATAAGCCACGGCTAACTACGTGCCAGCAGCCGCGGCAATAAGTAGGTGGCAAGCGTTGTCCGGATTTACTGGGTGTAAAGGGCGTGAAGCCGGGTACGCAAGTCAGATGTGAAATCTCAGGGCTCAACCCTGAAACTGCATTTGAAACTGGGTATCTGGAATGCCGGAGAGGTAATCGGAATTCCTTGTGTAGCGGTGAAATGCGTAGATATAAGGAAGAACACCAGTGGCGAAGGCGGATTACTGGACGGTAACTGACGGTGAGGCGCGAAAGCGTGGGGAGCGAACAGGATTAGATACCCT
+
EFGGGEGGGEFGGGGEFGGFGGGGEFGGGGGGGGFGGGGGGGGGGEE>CEFFGFGGFD8EFGGGGGGGGDEFGE9B?FCAEGFCGGGGFGFGGGGFGFCFG<FEGGGGGGFGGGGGFGG9FCGCGGGGGFGGGGGFEFFGGGG<FFGFGC7>FFF,?,@F>?,CFGGEFC1=7C,>CF:*=9C<:FFG8::3B<F+:EDGD*/<6**88?>8?,FGB;:93,DE9=C<99?3,,3D:,,+:3>3,DF=FCFF=9=E;B3666+,D,F?A5=A,DDB=F>GGF?CA?,E:BDGFCCF8EFEEEDFB8AF>=4@EC@?7EDFDGFDGCEF9FGGEECE8E?FEF@EDFGGEGGGGGGGGGGDGGGGGGFCFCEFCEFCFGGGF@DGGFEGGGGF7GGGGGGGFFFFCGGGGFEDA@CCCC
@s301 27
TGGGGAATATTGCACAATGGGGGAAACCCTGATGCAGCGACGCCGCGTGAGCGAAGAAGTATTTCGGTATGTAAAGCTCTATCAGCAGGGAAGAAGAATGACGGTACCTGACTAAGAAGCACCGGCTAAATACGTGCCAGCAGCCGCGGTAATACGTATGGTGCAAGCGTTATCCGGATTTACTGGGTGTAAAGGGAGCGCAGGCGGTGCGGCAAGTCTGATGTGAAAGCCCGGGGCTCAACCCCGGTACTGCATTGGAAACTGTCGTACTAGAGTGTCGGAGGGGTAAGTGGAATTCCTAGTGTAGCGGTGAAATGCGTAGATATTAGGAGGAACACCAGTGGCGAAGGCGGCTTACTGGACGATAACTGACGCTGAGGCTCGAAAGCGTGGGGAGCAAACAGGATTAGATACCCT
+
FFGGGGGGGGFFFGGGGFGCFGGGGGGGGGGGGGGGGGGGGGGGGGG>FGGGG@FGCGGGFGCFGFGFFFGGGGGGGGGGGFGGGGFGGGDFGGFFGGGGGGGGGGGGGGGGGGGFGGGGGGGGCFFGGGGGGGGFFFGFGGFGGDGEEGGGGGGGGGGD:BFACCBFEGGGFCCFCECGGFG-CFGFE>G@GCF0?GCFGGEGGGGCC:>CC8<<+>3F<FF:=?G4FDCCGGGFGFGGGGGG8E2>><D?C>=,<DF7=FB@+7GFFE9,A<CEF@8EF4=1FFGCDEGGGGGGFFFFDDAB6)CGFGGFE:GGGGFFGFEEFGGGGFEFBGFGGFGFFBGEFFC@FFFCGGGGGGGGGGGGGGGGGEGFGGGGGGGGGGGF@EGGGGGGGGEGGGGGFGGGGGGGGGF<CCCC9
@s301 24491
TGGGGAATATTGCACAATGGGCGCAAGCCTGATGCAGCGACGCCGCGTGCGGGATGACGGCCTTCGGGTTGTAAACCACTTTTGATCGGGAGCAAGCCTTCGGGTGAGTGTACCTTTCGAATAAGCACCGGCTAACTACGTGCCAGCAGCCGCGGTAATACGTAGGGTGCAAGCGTTATCCGGAATTATTGGGCGTAAAGGGCTCGTAGGCGGTTCGTCGCGTCCGGTGTGAAAGTCCATCGCTTAACGATGGATCTGCGCCGGGTACGGGCGGGCCGGAGTGCGGTAGGGGAGACTGGAATTCCCGGTGTAACGGTGGAATGTGTAGATATCGGGAAGAACACCAATGGCGAAGGCAGGTCTCTGGGCCGTTACTGACGCTGAGGAGCGAAAGCGTGGGGAGCGAACAGGATTAGATACCCT
+
AFGGGGCGGGGGGGFFFEEGFGGDGFEGGCGGGGGGGGGGGGGGGGGFEEGGGGGGGGDGGGGGGGDFCGGGFGGFGFGFGFGFGGGGGGGGGFGGGGCCFGGG<+:DDFGGGGFFGGGGGGGGGGGGGGDGDGGCFGCFFFFGGGF>FFFF@:CFDEGEGG,?CEF2*<,?<CFEC@FFGG*8:*ACF-+<5/:EGDF<CEGEFC8*8CC?CC>35,8C;>E<GEFF?+<7A78<EDB=7F?GFFGFG@GFF?,FGFCGFEC8CE96@FF:GF@5@>F5@6EGFGGGGFAGEEC9FE>4>EEECDFE?C@)<E@CGGFAFFF;FCDC6GGGEGGFBCGFECAFBC7EFC4EFCGGFEFFFDEDGGGEDGFCFGGGC@GGGGGGGGGGGGFGGGGGGGGGFFCEGFGFGGGGFGFGGGCCCCC
@s301 29
TGGGGAATATTGCACAATGGGGGAAACCCTGATGCAGCGACGCCGCGTGAGCGAAGAAGTATTTCGGTATGTAAAGCTCTATCAGCAGGGAAGAAGAATGACGGTACCTGACTAAGAAGCACCGGCTAAATACGTGCCAGCAGCCGCGGTAATACGTATGGTGCAAGCGTTATCCGGATTTACTGGGGGTAAAGGGAGCGCAGGCGGTGCGGCAAGTCTGATGTGAAGGCCCGGGGCTCAACCCCGGTACTGCATTGGAAACTGTCGTACTAGAGTGTCGGAGGGGTAAGTGGAATTCCTAGTGTAGCGGTGAAATGCGTAGATATTAGGAGGAACACCAGTGGCGAAGGCGGCTTACTGGACGATAACTGACGCTGAGGCTCGAAAGCGTGGGGAGCAAACAGGATTAGATACCCT
+
FEFGG,FGGGFGGGGGGGGGGGGGEGGGGGGGGGGFEFGGGGGFGGGGEGGGGGGGFGGEGDCFGF:BFFGF5AFFGFGGGFFGGGFGFG?FGFGGAECFGGGDEFDGGGFGGG9<<FFG,FFGGG7:FDFEFGFFEFGGDFGGEGGGGGEFFGGGDFCGFGFFEFFGBCFE433/CCCC7CF=GF;,C=EGCGG@@D9CDGDG5C?CDCFEG><.3F@C>>F>;FF#=CFGEGE>CFCE?GGGEFCB>FFFD<D:?FFFF=@CA7G>GFCBA54+FCGGG>GGGGGFFDGGGGGGFGF@EA,CC5GGGGF?E,GFC6C,9A;FCFFFFBFFGGFFEEEDFEGGGGGEGGFFCCDGGGEGGGGGGGGEFGGGGGF?GCGGGGGGGCFFDGGGGGFFGGGGFGGGGGGGGF<GCCCCC
@s301 30
TGGGGAATATTGCACAATGGGGGAAACCCTGATGCAGCGACGCCGCGTGGAGGAAGAAGGTCTTCGGATTGTAAACTCCTGTTGTTGGGGAAGATAATGACGGTACCCAACAAGGAAGTGACGGCTAACTACGTGCCAGCAGCCGCGGTAAAACGTAGGTCACAAGCGTTGTCCGGAATTACTGGGTGTAAAGGGAGCGCAGGCGGGAAGACAAGTTGGAAGTGAAATCTATGGGCGCAACCCATAAACTGCTTTCAAAACTGTTTTTCTTGAGTAGTGCAGAGGTAGGCGGAATGCCCGGTGTAGCGGTGGAATGCGTAGATATCGGGAGGAACACCAGTGGCGAAGGCGGCCTACTGGGCACCAACTGACGCTGAGGCTCGAAAGTGTGGGTAGCAAACAGGATTAGATACCCT
+
FGGGGFGGGGGGGGGGGGGGGGGGGGGGGGGGGGGGGGGGGGGGGGGFGGEGGGFFGGGGGGGGGGGEGGGGGGGGGGGGFFGGGGGGEGFGDGGGFGGGGGGGGGGGGGGGGGGGGGGGGGGGGEGGGGGGGGF7FEFGFGGF@EEFGGGCFGGGGGGAFGGGGFFCCF7$BF=G>FG1?C7FGGFGGGCDFGGGDBFECDECCE98?><CFGFEF>FE;GFEFF;FGG4#3<C>#GDGGFFG8DDBGF?AFGE>AFFFGGGFDGEFE;GFBD@C@C/FGGGGGGGE@8FEB8E87GEFA9EEAFEEDGGFFC7C6FEGGGGGEGGGFAGFCFFFBGFF,GGGGDGGGGGGGGGGDFEGGGGGGGFGGGFGF?GGGGGGFCGGGFGGGGGGGFEEGGFGGGGGGFGGGE8CCCCC
@s301 31
TGAGGAATATTGGTCAATGGGCGAGAGCCTGAACCAGCCAAGTAGCGTGCAGGATGACGGCCCTATGGGTTGTAAACTGCTTTTATAAGGGAATAAAGTGAGCCTCGTGAGGCTTTCTGCATGTACCTTATGAATAAGGACCGGCTAATTCCGTGCCAGCAGCCGCGGTAATACGGAAGGTCCGGGCGTTCTCCGGATTTATTGGGTTTAAAGGGAGCGTAGGCCGGAAATTAAGCGTGTTGTGAAATGTAGACGCGCAACGTCTGCACTGCAGCGCGAACTGGTTTCCTTGAGTACGCACAAAGTGGGCGGAAATCGTGGTGTAGCGGTGAAATGCTTAGAGATCACGAAGAACTCCGATTGCGAAGGCAGCTCACTGGAGCGCAACTGACGCTGAAGCTCGAAAGTGCGGGTATCGAACAGGAGTAGATACCCT
+
E@CFFFFGGGGGGGGFGDACFGGGGGGGFGGGFGGGGGFC8<CFGGGGGGG9FEGGG,BFGGGDGCAFF,?=BCFCDGGGGCF9FGGF?FEC,,CFEFGGGGGGFGGDE,=,BA=F9FDC,8?CEEGGF9FFFGFFFGGGGGGG7=8=FFGGGGGCGDFFCFGG@;:F*@:D,E*>FFCEFCGEGGGEGE75C:FGG*<,3+>>FEGFCC9?C9C7<1E#(46C?;GDE>FFFG12<DCEFF.7=<F=99#B1>:;,F:@+;GGFCD@@CC5-?0B>DC6-@9?,CGGEACC)@6F8CFE=?B<F@6+GGFD@,+GGGDGFFCGADGFFF<AF<<CE9FC@,,EB,DGGGDF=:C6F,ECCF@CGGGFCFFEA9FE,FGGGGGCGGGGEC@EGFFEDFCFGDGGGGGGEGEE@GGGGGFEDA8EF9GGFFCCCCCC
@s301 32
TGAGGAATATTGGTCAATGGGCGAGAGCCTGAACCAGCCAAGTAGCGTGCAGGATGACGGCCCTATGGGTTGTAAACTGCTTTTATAAGGGAATAAAGTGAGCGACGTGTCGCTTTTTGCATGTACCTTATGAATAAGGACCGGCTAATTCCGTGCCAGCAGCCGCGGTAATACGGAAGGTCCGGGCGTTATCCGGATTTATTGGGGTTAAAGGGAGCGTAGGCCGGGGATTAAGCGTGTTGTGAAATGGAGGGGCTCAAACTCTGCACTGCAGCGCGGACTGGTTTCCTTGAGTACGCACAAAGTGGGCGGAATTCGTGGTGTAGCGGTGAAATGCTTAGATATCACGAAGAACTCCGATCGCGAAGGCAGCTCACTGGAGCGCAACTGACGCTGAAGCTCGAAAGTGCGGGTATCGAACAGGATTAGATACCCT
+
EGFFGGGGGGGGGGGGGGGGCFGGGEEFGGGGGGGGG8@FCFFGGGDC@EEFGGGGGGGGEGGCGGGGGGGGEFFGGGGEFGGGGGGACFGFG8FFFFFGGGGG@CGGGFFFGGFGGFCG,EFGGGGCFGFGGEFAFEGGGGGEGGDGGF,CD3+@@FFGGGGGGGGGGGGGGG@E*F*<CG97FE5<F<BBFGDE=CGGD+2,><*48;9CC?C?G;G20956>D?>GDCEFGC<G5FDBF0;<2<==#GF9@'CDGC@.G?D7CD<CD<5FC68=8+==8>FED35@39<DF>B=EFGFGGGGGGGEGGFGGGGDFDFCFCGAF=DE9C;9FCE;CC=GGDDFF=<E9FDFCCFCCEBFCECGFGGGDGGGGFFFFEGGGGGFGGGGGFGGGFFGGF@CGGGFCGGGGGFFFF8GGFGGGGGGGGGFA@CCCCC
@s301 33
TGAGGAATATTGGTCAATGGGCGAGAGCCTGAACCAGCCAAGTAGCGTGCAGGATGACGGCCCTATGGGTTGTAAACTGCTTTTATAAGGGAATAAAGTGAGCGACGTGTCGCTTTTTGCATGTACCTTATGAATAAGGACCGGCTAATTCCGTGCCAGCAGCCGCGGTAATACGGAAGGTCCGGGCGTTATCCGGATTTATTGGGTTTAAAGGGAGCGTAGGCCGGGGCTTAAGCGTGTTGTGAAATGTAGGGGCTCAACCTCTGCACTGCAGCGCGAACTGGTTTCCTTGAGTACGCACAAAGTGGGCGGAATTCGTGGTGTAGCGGTGAAATGCTTAGATATCACGAAGAACTCCGATCGCGAAGGCAGCTCACTGGAGCGCAACTGACGCTGAAGCTCGAAAGTGCGGGTATCGAACAGGATTAGATACCCT
+
GGGGGGGGGGFGGGGGGGFGGGGGGGGGGGGGGGGGGGGGGGGGGGGGGGGGGGGGFFGGGGGFD8AGGGCGGGGGGGGGGGGGGGGGGGGEGGGGGGGG9FFGGGGGGGGGGGGGGGGGGFGGGGG9FFGGGFG=FFGGGGGGGGGGGGGGGFDGGDGGGGGGGGGGGCGGGGGC@FFGGGGGGDGDGGG:EGEEEECF3FGGFCF;FC;CFCGFG;C;48A87.FCF#F<CCF4C>EECA@EGFGFFF>CFED1*EF.EFFFCE9FGD@2@EGF=C5DCGFFGFGCGFFF5BA7EGGGGF9FEGGFF8FE8FECEFGFGGGGFGGFGGFECFGFFFFDEAFA4GGGFA<FFCFGFEGEF>GGGFEGGGGGGGGGGGGGGGGGGFFEDGGGGGGFGGGGGGGGGGGGGFGGGGGGGGGGGGGGFEFGGGF<CCCC
@s301 34
TGAGGAATATTGGTCAATGGGCGGAAGCCTGAACCAGCCAAGTAGCGTGCAGGACGACGGCCCTATGGGTTGTAAACTGCTTTTATGAGGGGATAAAGTGGGCCACGTGTGGCCTTTTGCAGGTACCGCATGCATAAGGACCGGCTAATTCCGTGCCAGCAGCCGCGGTAATACGGAAGGTCCGGGCGTTATTCGGATTTATTGGGTTTGAAGGGAGCGTAGGCCGCCGGGCAAGCGTGTTGTGAAATGCAGTCGCTCAGCGTCTGCACTGCAGCGCGAACTGCCCAGCTGGAGTGCGCGCAACGTTGGCGGAATTCGCCGTGTAGCGGTGAAATGCTTAGATATGGCGAAGAACTCCGATTGCGAAGGCAGCTGACGGGTGCGTAACTGACGCTCAGGCTCGAAAGTGCGGGTATCGAACAGGATTAGATACCCT
+
FGGGGFGGGGGGGGGGGGGGGGGGEGGGGGGFGGGGFGGGGGGGGGGGGGGGCFFGEGGGGGGF@FGGGGGGGFFFFGGGGGGGGGF,5EEDGGFFECGF?A<FFF@+BBF:F,BFGGFCDCGGGGG7=EGG,>DFFGF9,@+F7:EGFGDG8<*>FCFGF7DBECECFCC9,B@BCGG7,?CFDGD@>C**+<;F55CGCCCGCFC>>*+32<>FG3*.49EF6@*7<CE5<@G3FCC<)0)#+399B:EE<56;=F*<<7?,,;8,@GCAC5*:CC;3*>33,3,@78,@0++3+>+B3,DB:++FEGGGFGGE@=@+GFEGFEDFE;FBCFE8FGFDC,<@=C86,E@,8GEFEC8C7FC<F<9FF@GGEFC,@,CF?CGFAF<FCGGGGFF<4+GGGGGGGGFDGGGGGGGGGGGGGGGGGGGGFGGCCCCC
@s301 35
TGAGGAATATTGGTCAATGGGCGGAAGCCTGAACCAGCCAAGTAGCGTGCAGGACGACGGCCCTATGGGTTGTAAACTGCTTTTATGCGGGGATAAAGTGGGCCACGCGTGGCCTTTTGCAGGTACCGCATGAATAAGGATCGGCTAATTCCGTGCCAGCAGCCGCGGTAATACGGAAGGTCCGGGCGTTATCCGGATTTATTGGGTTTGAAGGGAGCGCAGGCCGCCGGGCCAGCGTGTTGTGAAATGCAGTCGCTCGGCGTCTGCACTGCAGCGCGAACTGCCCAGCTTGAGTGCGCGCAACGTTGGCGGAATTCGCCGTGTAGCGGTGAAATGCTTAGATATGGCGAAGAACTCCGATTGCGAAGGCAGCTGACGGGTGCGTAACTGACGCTCATGCTCGAAAGTGCGGGTATCGAACAGGATTAGATACCCT
+
CEGGGGGGGGGDEFGGGGGFFGGGGGGGGGGGGGGGFGGGGGGGGGGEGGG<FBDCGGGGGGGGGCFGGGDGGGGFGGGFCGGGGGDG@@FCFEGGGGGG?FFGGGFF+FFE>C,FFEF@CFGGEGGCFG>EGG,;F:FF:FEGGGGFFC@CEC@7F9<C<<<FGGE@<4FG99CGEGDE?:@>CEGCC8EFFGDC*::9D7:ECGE5?8+:EF578>EDF9EGFBE<GGEC*884:5>EC8+?F2<7F?3<#/>8=:/:8GGFF??#-#:/-C87>A>;3,3+3><F@,EGAGEGEC+B6<BEGGECB,F7+>EECFEEFE@+)GCFCEE9A,FGGFGFEEFEFCGGGGGGGECCC=D:GFGFFGGGF8AGEGEFGDGGGGGGGFCGGGFCGGGFGGFF8FFGFFEEECGFGGFGGGFEFGGGF<GGGGGCCCCC
@s301 36
TAGGGAATCTTCCACAATGGGCGAAAGCCTGATGGAGCAACGTCGCGTGGGTGAAGAAGGTCTTCGGATCGTAAAACCCTGTTGTTAGAGAAGAAAGTGCGTGAGAGTAACTGTTCACGTTTCGACGGTATCTAACCAGAAAGCCACGGCTAACTACGTGCCAGCAGCCGCGGTAATACGAAGGTTGCAAGCGTTATCCGGATTTATTGGGCGTAAAGGGAACGCAGGCGGTCTTTTAAGTCGGATGTGAAAGCCTTCGGCTTAACCGGAGTAGTGCATTGGAAACTGGGAGACTTGAGTGCAGAAGAGGAGGGTGGAACTCCATGTGTAGCGGTGAAATGCCTAGATATATGGAATAACACTAGTGGCGAAAGCGGCTCTCGGGCCTGTAACTGACGCTGAGGTTCGAAAGCGTGGGTAGCAAACAGGATTAGATACCCT
+
FGGGGGGGGGGGGGGGGGGFEGGGGGGGGGGGGGGGGGGGGGGGGGGFGGEGGGGGFFFFGGFFGGGGCFEGGGGGGDE@FFFGGGFCFFGF?8FF=EDGGFFG7FGGGGGFFFGGGGFGGGGGGGGDGGFG<FBFFF=DGGGFGGG:C@:BFFC9F7BFG*,,:3@FGEFGDCGF@EE7*,=:&)38<FCC8:FGGGGGCD<C?5C-F@F>B*3EGBA>525:68DDCFF>:?GFF>@@C3#:1@@7FC:7A:;;C4C<>3:380>,C/:<GGGG<A(DFD9FFGGFAA,?BD8EFDFDB;=FGGFFC?4B,,CFFFD8E@=FFFEGCBGEFFFFAFGF?EE<GFD9FFC,CF@?<EC?9GF<ECGEFFFB+GEEEEEC:C,F?,GGGFCGGGFCGGGFEEDGGGGGGEDGGGFGGGFGGGGGFGGGGGGGGGGGCCCCC
@s301 21921
TGAGGAATATTGGTCAATGGACGAGAGTCTGAACCAGCCAAGTAGCGTGCAGGATGACGGCCCTATGGGTTGTAAACTGCTTTTATAAGGGAATAAAGTGAGTCTCGTGAGACTTTTTGCATGTACCTTATGAATAAGGACCGGCTAATTCCGTGCCAGCAGCCGCGGTAATACGGAAGGTCCGGGCGTTATCCGGATTTATTGGTTTTAAAGGGAGCGTAGGCCGGAGATTAAGCGTGTTGTGAAATGTAGATGCTCAACATCTGCACTGCAGCGCGAACTGGTTTCCTTGAGTACGAACAAAGTGGGCGGAATTCGTGGTGTAGCGGTGAAATGCTTAGATATCACGAAGAACTCCGATTGCGAAGGCAGCTCACTGGAGCGCAACTGACGCTGAAGCTCGAAAGTGCGGGTATCGAACAGGATTAGATACCCT
+
EGGGGGGGGGGGGGGGGGGFGGGGGGGEGGGGGGGGGGGECFEGGGDGGGGGGDGGGGGGGGGCFGGGGGEFGGACF<FGC?EFFGEGGGGGFGG9FEEGGGGGGEFGGGGGGGGGGGG?EFEFGGFCFFGGGGGGECGGGGGGGGGGFGGF8<FE7C8=FDGFGGGGGG:ACGFGGEECFFGCB<:FG76,<FFGG:G>9C6CB)?:4@F?<FGFGFCE=CCCF>5DGGFFC9::8,88CC@>:ADFCF;><EC,29EFBFCCCF7AF@F=F3>=0@9=8GDGGED<@,C9*EFFCC,F=FE?EECFCEAF=@+4CF7FGGEC87GGGFGGGGFGFGCDEDGGGGEGGF9ED?:B@?GEFFEGFFGGGFAF@FFE@DEFCC7D9AGGGGGGGGGFE7E@<@FCFGGGGEGGGGEEFGCGGGGFE,FGGGGCCCCC
@s301 38
TGAGGAATATTGGCCAATGGGCGAGAGTCTGAACCAGCCAAGTAGCGTGCAGGATGACGGCCCTATGGGTTGTAAACTGCTTTTATAAGGGAATAAAGTGAGTCTCGTGAGACTTTTTGCATGTACCTTATGAATAAGGACCGGCTAATTCCGTGCCAGCAGCCGCGGTAATACGGAAGGTGCGGGCGTTATCCGGGTTTATTGGGTTTAAAGGGAGCGTAGGCCGGAGATTAAGCGTGTTGTGAAATGTTGACGCTCAACGTCTGCACTGCAGCGCGAACTGGTCTCCTTGAGTACGCACAAAGTGGGCGGAATTCGTGGTGTAGCGGTGAAATGCTTAGAGAGCACGAAGAACTCCGATTGCGAAGGCAGCTCACTGGAGCGCAACTGACGCTGAAGCTCGAAAGTGCGGGTATCGAACAGGATTAGATACCCT
+
EEFGGFGGGGGGGCDGGGGEFGGD@FGGGGGGGGGGGGGGGGGFGGGGGGGGGGGDGCGG>FFGGGGGGGGGGGGGGGFFFGGGGGGGCGGFFCGGGF<E<FGGGFGGGGGFG,CF9E:,,CFEDFGFFEFFEFGFGGFGGGGCCEEGGFCFGFFGGCGGGGFD@ECCFE@:BFFGDCFGG,D:FGGDGD**?FGGE:FF4+:FC7<FC:F?C<F>@;81;<57?@GEGE,<'<C4CDE>8EGF9F=@36#35:@95:GGFFCCF>CGGFF2<C+F9D9=1@3+,,8<=F<?5@GF@FGGEED<F87CDGF;FFE8EGF<,GE@BEEFCFC,CGFGGEA=9,,?,GFFDDCFFBF7GGGGFDGEFGGGFCGGGFFGFC:EFDCFGCEGGGGGGGGFFCC@<CFGGGFFGCGGGGGGEGGEFGGGGGGGGGGCCCCC
@s301 39
TGAGGAATATTGGTCAATGGACGAGAGTCTGAACCAGCCAAGTAGCGTGCAGGATGACGGCCCTATGGGTTGTAAACTGCTTTTATAAGGGAATAAAGTGAGTCTCGTGAGACTTTTTGCATGTACCTTATGAATAAGGACCGGCTAATTCCGTGCCAGCAGCCGCGGTAATACGGAAGGTCCGGGCGTTATCCGGATTTATTGGGTTTAAAGGGAGCGTAGGCCGGAGATTAAGCGTGTTGTGAAATGTAGACGCTCAACGTCTGCACTGCAGCGCGAACTGGTTCCCTTGAGTACGCACAAAGTGGGCGGAATTCGTGGTGTAGCGGTGAAATGCTTAGATATCACGAAGAACTCCGATTGCGAAGGCAGCTCACTGGAGCGCAACTGACGCTGAAGCTCGAAAGCGCGGGTATCGAACAGGATGAGATACCCT
+
FGGGGGGGGGGGGGGGGGGDEGGGGGG<EFGGGGGGGGGGGGGFGGGGGGGGGGGGGGGGGGGGGGGGGGGGGFFGGGGGFGGGFGGGFGGGGGFGGGGGGGGGGGGGGGGGGGGCGGGFGGGF9FFCGGGGGGGGFGGGFFFGGGGGGGGGGG<FEGGGGGGFCGGGFEFGGGGGGGGGGGGGGGGGGGGGCFEEDEGGGF=CFC<CC<CF9CF@B8<<?BD<F>EDEE7<<EFBG4<EF<FEE9;7GF<97CGFF=@:CF@7GCE@@EGEGEEE@:+/+FFGGFF<A3D?)FECE>EFDDBECDGEEEFDDEDGGGF=A9DGFGC=DFFC,9FEEFGGGGEGGGGGGGGFFFCFCDFGGGGGGGGGGF@FGFFGGFCCGGGGFGGGGGFGGFGFFGGF@GGGGDGFFEGFFFGGGGGFFCFGGE,GFGGCCCCC
@s301 40
TGGGGAATATTGCACAATGGGGGAAACCCTGATGCAGCGACGCCGCGTGGAGGAAGAAGGTCTTCGGATTGTAAACTCCTGTCGTTGGGGACGATAATGACGGTACCCAACAAGTAAGCCACGGCTAACTACGTGCCAGCAGCCGCGGTAAAACGTAGGTGGCAAGCGTTGTCCGGAATTACTGGGCGTAAAGGGAGCGCAGGCGGAAGGACAAGTTGGATGTGAAACCCACGGGCTCAACCCGGGAACTGCTCTCAAAACCGTTTTTCTTGAGGGGTGTAGAGGTAGGCGGAATTCCCCGTGTAGCGGTGAAATGCGTAGAGATGGGGAGGAACACCAGTGGCGAAGGCGGCCTGCTGGGCTTTAACTGACGCTGAGGCACGAAAGCGTGGGTAGCAAACAGGATTAGATACCCT
+
GGGGGBFGGFGGGGGGGGGGDFGGECFFGGGG9FGGGGGCFGGCFGE@FGEGGGGGFFFFEA5CFD=CCC8FFGCECGFGGF<F4:=ECCBFECCCECFCEECFFG<AFFCFGG,BDC9D=BF>EG:><9,<C,,@EA,DD,3,**4>:5*?F@F:F:F@EFF<::*F@:7/>+=:=1*<FC,,7=*44:C8+9C:EE>.0-::AE>8?-0@8,:3,F@?,C=:91)9EEGEGEC@#*2:@>71,>>,AD+A:>@,+@D8C8C<?FB:,EFC5C8GGFFD9EDFGECFCDA,B8E@CCBFE?GGFFEEEE<C,:@@,6BFFFE=8EDGE9F?,F,FFEDDEGGGGF@FCFB@FFEE,,DE9CFFGFE@7EFGGFGGEFFF@GGF>GGEFFGGGGGGGFFFFGGGGGGFGFFCCCCC
@s301 25821
TGAGGAATATTGGTCAATGGGCGAGGGTCTGAACCAGCCAAGTAGCGTGCAGGATGACGGCCCTATGGGTTGTAAACTGCTTTTATAAGGGAATAAAGTGAGTCTCGTGAGACTTTTTGCATGTACCTTATGAATAAGGACCGGCTAATTCCGTGCCAGCAGCCGCGGTAATACGGAAGGTCCGGGCGTTATCCGGATTTATTGGGTTTAAAGGGAGCGTAGGCCGGAGATTAAGCGTGTTGTGAAATGTAGATGCTCAACATCTGCACTGCAGCGCGAACTGGTTTCCTTGAGTACGCACAAAGTGGGCGGAATTCGTGGTGTAGCGGTGAAATGCTTAGATATCACGAAGAACTCCGATTGCGAAGGCAGCTCACTGGAGCGCAACTGACGCTGAAGCTCGAAAGTGCGGGTATCGAACAGGATTAGATACCCT
+
EF9FFFGGGGGFGFGGGGG?FGGGGGGEF@FGGGGGGGGGGGFFAFCFGGGFGGG@<FFGGGECFGGGGC:FGFGGGCFEGEGGGGGGGFGFGGGGFGGFEFGDFEFGGGGGGGGCGGGGGGGFGGGGFDGF9EFGGGGFGEBFGGDGGGGGGGGGEFG77DFGGGEGGEGGGGGFEGEGGGGGGGGE@EGC<FBFGEGGCF:GFBBCCFFGGFGFGF@A9;EFG;C@GG?FGFF>GGGGGGGE@AFCFF<GGGGFGCGFGFFFFGGGGGF>GGGF7ECE8DGGGGGFDFFGFFDGGGDGGGFGGGFBE@A@4,7GGGFGEC@+5GGGFGF??CGFFGGGGDFA8EEGGGGGGGGGGGGGGGGGGGGGGGGGGGGGGGGGDGGGGGFGEFCGGGGGGGEF8GFGGGGGGGGGGGFGGGGEFGGGGGFGGEGCCCCC
@s301 42
TGAGGAATATTGGTCAATGGACGAGAGTCTGAACCAGCCAAGTAGCGTGCAGGATGACGGCCCTATGGGTTGTAAACTGCTTTTATAAGGGAATAAAGTGAGTCACGTGAGACTTTTTGCATGTACCTTATGAATAAGGACCGGCTAATTCCGTGCCAGCAGCCGCGGTAATACGGAAGGTCCGGGCGTTATCCGGATTTATTGGGTTTAAAGGGAGCGTAGGCCGGAGATTAAGCGTGTTGTGAAATGTAGATGCTCAACATCTGCACTGCAGCGCGAACTGGTTTCCTTGAGTACGCACAAAGTGGACGGAATTCGTGGTGTAGCGGTGAAATGCTTAGATATCACGAAGAACTCCGATTGCGAAGGCAGCTCACTGGAGCGCAACTGACGCTGAAGCTCGAAAGTGCGGGTATCGAACAGGATTAGATACCCT
+
DFGGGFFFFGGGGGGFGGFGGGDCFGGGGGGGGGGGFGFGGGGGGGGGGGGGGGFGGFEGGGGGGGGGGGGDGFEGGGGGEFGGCGGDEGFEGGGGGGGGGGGGGGGGGGG9FGGGGGGGGGGGGGGFGGCGGGGGGGGGGGGGGGGFGGGGFGG7FGGGGGGGGGGEF:FGGGFGGGCGGGGGGGGGGGE5<EFC5?:5@C7C8F?4;;<E?CCFE@F>2DCD>@;4G5C?FFG<GGGEGGFCBCEFFFAD7;C>GGFFEFGFGFGFF8B9=@6C@,=?=FFFA,B,,FFE=F@?CFGGFE@,GGGFEGGGFFDE=B+FFFECAGGGFFF=ECGF@C<GGFFDGGGFGGGFFFCFEFE7GFEFF9CGGGFGGGGGGFGGGGGGGGEGDEFGGGGGGGGGGGGGGGGFEGGGGGGGGGFCGGGGGEGGGGDCCCCC
@s301 43
TGGGGAATATTGCACAATGGGGGAAACCCTGATGCAGCGACGCCGCGTGAGCGAAGAAGTATTTCGGTATGTAAAGCTCTATCAGCAGGGAAGAAGAATGACGGTACCTGACTAAGAAGCACCGGCTAAATACGTGCCAGCAGCCGCGGTAATACGTATGGTGCAAGCGTTATCCGGATTTACTGGGTGTAAAGGGAGCGCAGGCGGTGCGGCAAGTCTGATGTGAAAGCCCGGGGCTCAACCCCGGTACTGCATTGGAAACTGTCGTACTAGAGTGTCGGCGGGGTAAGTGGAATTCCTAGTGTAGCGGTGAAATGCGTAGATATTAGGAGGAACACCAGTGGCGAAGGCGGCTTACTGGACGATAACTGACGCTGAGGCTCGAAAGCGTGGGGAGCAAACAGGATTAGATACCCT
+
EEFGGGGGGGGGGGGGFFGGGGGGGGGGGGGGGGGGGGGGECCFFGGGGGGGGGGGG=F?FFGGFGG+EBCFFFG,FGGGAFE9DGGCFGFGGCE8=FGGGG:FEGGGG<<E<F>DFDFFGFGGGGEC,EFGGDCDFFGCGGGFFDCC@C@EFGGGG,?>@FFGFEFC:FEGCF><CDFGF9:/FGG<%5;C9,>BCC4<D@GGDFEE5?:E:<<6+5+F7GFCF>G=7><C>8CB@CGGFECGGGFBFGGGD><F@=>C=-+C7CFGGEC,A5C@8++>6+?>FA9,FGEFDDDAB8=@,FF>+5C@GFFF9EFCEGGGGFDC=E=CFGFDFEEF,GGFEGDFFFEGGGGGGGGGGGFCGFDEFGGGGGFFGGGCFEEGFGFF@GGGCGGGGGGGGF@CFGGGGGGGGGFGCCCCC
@s301 44
TGAGGAATATTGGTCAATGGACGAGAGTCTGAACCAGCCAAGTAGCGTGCAGGATGACGGCCCTATGGGTTGTAAACTGCTTTTATAAGGGAATAAAGTGAGTCTCGTGAGACTTTTTGCATGTACCTTATGAATAAGGACCGGCTAATTCCGTGCCAGCAGCCGCGGTAATACGGAAGGTCCGGGCGTTATCCGGATTTATTGGGTTTAAAGGGAGCGTAGGCCGGAGATTAAGCGTGTTGTGAAATGTAGATGCTCAACATCTGCACTGCAGCGCGAACTGGTTTCCTTGAGTACGCACAAAGTTGGCGGAATTCGTGGTGTAGCGGTGAAATGCTTAGATATCACGAAGAACTCCGATTGCGAAGGCAGCTCACTGGAGCGCAACTGACGCTGAAGCTCGAAAGTGCGGGTATCGAACAGGATTAGATACCCT
+
FGGGGGGGGGGGGGGGGGFDFGGGGFGGGGGGFGGGGGGGGGGGGGGGGGGGGFGGGGEEFGGFGFGGGEGGGGFFGCFCFGDGGGGGGGG,AFC<EFFGGGFFGGGGGF7,C<EFGGGGGGGGFGGFGGGGGGDFGGGGF<8>CCCGGGFGFG@FGAFFFFFGE>FFCFFCCEDDEFEFDC:*5>CC:C8CF>G7=9CC7FCCF;.<:3C$4AFFG2E8:?CFEFF>E<71,3928>GGFCB@9?209=:>:FE><AC@9@CG?@-#-@C<BG?GGE8?=EFFGFDF=6AC)C87GE8@EA7,F=:GGGFD9,GDGGFGFFGD>ECGGGGEFA5=EGECFGCGGF@GECEEFFFCCGF>GGGGFE<EDDDGGGGFAFFF7GGGGGGF@C@GGGFFCEEGFDGGEGGGGGGGGFFFFGEFGGGGGFF@GGGCCCCC
@s301 26614
TGGGGAATATTGCACAATGGGGGAAACCCTGATGCAGCGACGCCGCGTGAGCGAAGAAGTATTTCGGTATGTAAAGCTCTATCAGCAGGGAAGAAGAATGACGGTACCTGACTAAGAAGCACCGGCTAAATACGTGCCAGCAGCCGCGGTAATACGTATGGTGCAAGCGTTATCCGGATTTACTGGGTGTAAAGGGAGCGCAGGCGGTGCGGCAAGTCTGATGTGAAAGCCCGGGGCTCAACCCCGGTACTGCATTGGAAACTGTCGTACTAGAGTGTCGGAGGGGTAAGTGGAATTCCTAGTGTAGCGGTGAAATGCGTAGATATTAGGAGGAACACCAGTGGCGAAGGCGGCTTACTGGACGATAACTGACGCTGAGGCTCGAAAGCGTGGGGAGCAAACAGGATTAGATACCCT
+
FFGCCGDGFGEFFGGGGGGGGG:FGGGFFGGGGGGGGGGGGGGGGGEFEGGGGGDGCDFCEFAEFFCBFFEF?<@FGGG,:<FGGGFGEGGGGGGFGGGFFGDGGG@FFGGFGGGDFDFGGFFEFDCG8FEFGGGGGGGGGGGGGGG7FCFEFFEE,7CFGFFGGGGGGGG=FG:FFGGG9FC=FB8?F/<FGCFG:C;CFEEEEEE,<EFEFC:F;<<GGECB9FG7GGGGGFGBF<EEFG@CEGGGFCEGGGFGFDGF9EF@GGEDFGF<GFGGGGGGG>FFFFFFFGFEF8@E8FCE<FDEB5F:FAEC?EGGGGGGEGFFFEGGGF<GFEFFEFFGGECF7GGDGGGEE9DGGGFGGGGGGGGFGGECGGGGGGGGGGGGFGGGGGGEFFECDCGGFFFGGCFFGGGGCCCCC
@s301 46
TGAGGAATATTGGTCAATGGACGAGAGTCTGAACCAGCCAAGTAGCGTGCAGGATGACGGCCCTATGGGTTGTAAACTGCTTTTATAAGGGAATAAAGTGAGTCTCGTGAGACTTTTTGCATGTACCTTATGAATAAGGACCGGCTAATTCCGTGCCAGCAGCCGCGGTAATACGGAAGGTCCGGGCGTCCTCCGGATTTATTGGGTTTAAAGGGAGCGTCGGCCGGAGATTAAGCGTGTTGCGAAATGTAGATGCTCAACATCTGCACTGAAGCGCGAACTGGTTTCCTGGAGTACGCACAAAGTGGGCGGAATTCGGTGTGGGGCGGTGAAATTCTTAGATATCACGAAGAACTCCGATTGCGAAGGCAGCGCACTGGAGCGCAACTGACGCTGAAGCTCGAAAGTGCGGGTATCGAACAGGATTAGATACCCT
+
AFFEFEFGFGFGGFFFFGGGGGGEFECFGGFGGGGGFBFGGGGGGGD:BFFCFGFFFFE+FEEDFGGFGGEFGCEGGFGF?CFEG9FGGGGFC8C,C<CAE@E<FGGFGGDGGGGGGGGGGGEDC,CFGFGGFGE,EFCEFE7FEGGGGC,A<FGGDFF<FFCFC6CG+33:9>4@FBFCC>C:CFGF<:**,6FCEECFCC9<F<<F*,,<6CEF:6C/(#83@?80B5'G<C>=FC>283>7=FFC;F9?DF:9FC,39@7,3,,,,7**GDCF>;9D@38GDDF@DD>,DFC=GF@FEC,<@C7C@8FGGGECC?+BEC>+8C>@BEC9,,A49CFF?DE8GFGCGGDCFEFGEDF,FCF<EFFF@CFF79FFCFGEGFCFC<9EGFB@DF9CGGGGEGGECGGGGDGGGGGGGGGFFFFFGFEAFFFCCCCC
@s301 47
TGGGGAATATTGCACAATGGGGGAAACCCTGATGCAGCGACGCCGCGTGAGCGAAGAAGTATTTCGGTATGTAAAGCTCCATCAGCGGGGAAGAAGAATGACGGTACCTGACTAAGAAGCACCGGCTAAAAACGTGCCAGCAGCCGCGGTAATACGTATGGTGCAAGCGTTATCCGGATTTACCGGGTGTAAAGGGCGCGCAGGCGGTGCGGCAAGTCTGATGTGAAAGCCCGGGGCTCAACCCCGGTACTGCATTTGAAACTGTCGTACTAGAGTGTCGGAGGGGAGAGTGGAATTCCTAGTGTAGCGGTGAAATGCGTAGATATTAGGAGGAACACCAGTGGCGAAGGCGGCTTACTGGACGATAACTGACGCTGAGGCTCGAAAGCGTGGGGAGCAAACAGGATTAGATACCCT
+
GGFGGDCGGFGGGGGGGGGG,@FGGG8CBFGFFFGGGGGDFGEGEGEFGCCEFCFGEFFEDE<FGFC=EFCGDG?EFGF8EFFGGA:>FGF7F8BCEF9FGFGDGB3FF9FFF9CB,@FFG>C7@F>CF@,3><FDFFC,@<<FEECC:CF*2?EFGG98FF,<@CCCECFC8C:558E5@99@5C5?>C?99CFC*:8B9D<?*<E*8CEE>C<<06#76,:+9,C<>FC@ECFDD.756#:=C@-BFE,C<E,;,E=6=D>EF>C,AFE?E=FCB@ECEFEDE:,4,FGFDBDE=@:,CFFGGBECCE9?CFC:B,F<CFGFFF<GGGF<FFEFCEA,B@7:CGCGGGE@F<F<FC,@;;FFF@GGFCFBEFBEGGGGGGGGGEGGGGFEFGGFCDFCFGGGGGCGGGGGCCCCC
@s301 48
TGAGGAATATTGGTCAATGGGCGTAAGCCTGAACCAGCCAAGTAGCGTGAGGGATGACTGCCCTACGGGTTGTAAACCTCTTTTGTTTGGGAATAAAGTGTGGGACGTGTCCCGTATTGCATGTACCATTTGAATAAGGACCGGCTAATTCCGTGCCAGCAGCCGCGGTAATACGGAAGGTCCGGGCGTTATCCGGATTTATTGGGTTTAAAGGGAGCGCAGGCCGTGGGTTAAGCGTGTCGTGAAGCTCCGTCGCTCAACGGCGGACGTGCGGCGCGAACTGGTCCACTTGAGTACGCGGGACGTTGGTGGAATTCGTGGTGTAGCGGTGAAATGCTTAGATATCACGAAGAACTCCGATTGCGAAGGCAGCTCACGGGAGCGCAACTGACGCTGAAGCTCGAAGGTGCGGGTATCGGACAGGATTAGATACCCT
+
FFGGGGGGGGGGGGGGGGGGGGGGGGGGGGGGGGGGGGGGGGGFFGGGGGGGGGGGGGGGGGGGGGGGGGGCFFFGGGGGGGFFGFGGGGGGGGFGGGGGGGGGGGGGGGGGGGGGFFFGGGGGGGGGGFFGGGG,?FGGFFGGGGGGGGGGGGGGGGGFGGGGCEGGGGGGAFGEDFEGGFGGGG5FGGEGFGGGEDFGGGGEFGFCFFFGGGG487ED7>EDB:DF@EEE5CGAGFGGGGFGGFFF-FCC1;:4*9*7EGGECCD>C5C6FDEE>ECCGDFFEFF@8FFE9CEBEEGGGFB=BFGGGFF>=@8>E=7FFFCB5DGFGEC4ECGGFGGFGGFEGGFGGGGGGGGGEGGGGGGGGGGGGGGGGGDFGGGGGEGGFGGGGGEGGGEGGGGFFCGGGGF7GGGGDGGGFFFGGGGFCEFFFCGCCCCC
@s301 49
TGAGGAATATTGGTCAATGGGCGAGAGCCTGAACCAGCCAAGTAGCGTGCAGGATGACGGCCCTATGGGTTGTACACTGCTTTTATAAGGGAATAAAGTGAGTCTCGTGAGACTTTTTGCATGTACCTTATGAATAAGGACCGGCTAATTCCGTGTTAGCAGCCGCGGTGATACGGAAGGTCCGGGCGTTATCCGGATTTATTGGGTTTAAAGGGATGGTCGGCCGGAGATTAAGCGTGTGGTGAAAGGTAAATGCTCAACATCTGCACTGCATCGCGAACTGGTTTCCTTGAGGACGCACAAAGTGGGCGGAAGTCGTGGTGTAGCGGTGAAATGCTTAGGTATCACGAAGAACTCCGATTGCGAAGGCAGCTCACTGGAGCGCAACTGACGCTGAAGCTCGAAAGTGCGGGTATCGAACAGGATTAGATACCCT
+
@EEGGDFCFFGGGGGGGFCF?FEFGGGGG9FGGGGGE@=<EEFFG<@CF>DFGGGFECCC@CFCF@DFFFFCFE,CEFGGGF<,5<C,?EFGCGGGGGGGGC?FE9EEGAC??FCFGFGGF9,?@FDFGCFAFGGF?,,,B<CF+8C8DGFFFG7,,@,,=B=,8+3@C*@<,@*@@*5*6,<:>:EGEC@FC<7**/=,++27?A*1*,75?<@A+(**)(9/4>EE52:F'<F=CGD988+7@7,2,7,,,4,3,AD8,>@3@,B3,7+*8+@3+CDDD=<DB:,B,F?<03+CEFGFD?=,GDFCEC?>8=+>EGFFFFB>1+E>4,,AA,<DBEFGFFEA8FFGFFF5,FEDGGGF@CC<C,@FFFGEFGDFGFGGGGGGFEE:FDGGGGGGFFCE,GGGGEGGGGGGGGFFGGGGGGGGFFDGGGGCCCCC
@s301 50
TGAGGAATATTGGTCAATGGGCGAGAGCCTGAACCAGCCAAGTAGCGTGCAGGATGACGGCCCTATGGGTTGTAAACTGCTTTTATAAGGGAATAAAGTGAGTCTCGTGAGACTTTTTGCATGTACCTTATGAATAAGGACCGGCTAATTCCGTGCTAGCAGCCGCGGTAATACGGAAGGGCCGGGCGTTATCCGGATTTATTGGGTTTAAAGGGAGCGTAGGCCGGTGATTAAGCGTGTTGTGAAATGTAGATGCTCAACATCTGCACTGCAGCGCGAACTGGTTTCCTTGAGTACGCACAAAGTGGGCGGAATTCGTGGTGTAGCGGTGAAATGCTTAGGTATCACGAAGAACTCCGATTGCGAAGGCAGCTCACTGGAGCGCAACTGACGCTGAAGCTCGAAAGTGCGGGTATCGAACAGGATTAGATACCCT
+
FGGGGFGGGGGGGGGFFGGG8FEGGGGGGGGGGGGFGGDFFGGGGGGGDGGGGGGGGGGGGGG7FFGGGGEGGGGGGGGGGCFGGFGGGDEBFCFF<EFGGGGGFGGGGF7FFGFCFFGFFGGGFFGGGG9ECBFGGGFDG7>FG7BFGGGGGGGGGGGGGGGGGGG@F3BFA>7FGFGG**>CFFD*=@ECGGGGC1?8FDGF=575F8<>GGG:*28DDD8=9>C);E><1<B5E*GGAGDFAECECAGGGD:@)<@32<=AFFB=59C<3CBC<@+:F?GFDEBB,DDA07=CGGCFA,GGGGF:FDFDD?GGGGGGGFC8ACDGEEE;EEFE>C,GGGFFGGGGGGGGFCCEEFF7FFGGGFEGGEGGGGGFA8GEGGGGGGDECECGGGGGFDGGGGGGGGGEGGGGGGGGGGGGGGGGGGGGGGGCCCCC
@s301 26641
TGGGGAATCTTCCGCAATGGGCGAAAGCCTGACGGAGCAACGCCGCGTGAGTGATGACGGCCTTCGGGTTGTAAAGCTCTGTGATCGGGGACGAACGGTCAGCAGACGAATACTCTGCTGAAGTGACGGTACCCGAATAGCAAGCCACGGCTAACTACGTGCCAGCAGCCGCGGTAATACGTAGGTGGCAAGCGTTGTCCGGAATTATGGGGCGTAAAGCGCGCGCAGGCGGCTTCTTAAGTCCATCTTAAAAGTGCGGGGCTTAACCCCGTGATGGGATGGAAATTGAGAGGCTGGAGTATCGGAGAGGAAAGTGGAATTCCTAGTGTAGCGGTGAAATGCGTAGAGATTAGGAAGAACACCGGTGGCGAAGGCGACTTTCTGGACGACAACTGACGCTGAGGCGCGAAAGCGTGGGGAGCAAACAGGATTAGATACCCT
+
CFGGGEGGGGGGGGGGGGGFGGGGGGGGGGGGGGGGGGGGGGGGGGGFGGGGGGGGGGGGGGGGFFDGFGGGGFGFFGGGGGGGGGGE@FGGGGGGGGEGGGGFGGGGGGGGGGFGFGGGCFGGFGGGGGGGFGGGCEGCGGGGGGGGGEEGGGGGGGGGGGGGGGF8FGGGGGCFF-3<F9GGEGGGG6CFFE>EG?FGCCA:2?C8#<@FCG>CGFGDFFE=GGCGGEGGGC?<FGCEC?>CE?FGFDFEBC7GEGCDE:@8FCEGGGG@D;8D?F<C3E8%=E,GEGDFGFGCE1>+=77GGFEAEA,GEDAEFCFGFEGFFEE@4>GFFFEGFCC:GGGGGGGFGDGGGF<9FFB7:FEGGGGGGGFCGGGGGGGGGGGFD<GFGFGGGFB@GGGFGEGGGGGFFGGGGGGGGGGGGGGGGGGGGGGGGGGGCCCCC
@s301 23164
TGGGGAATATTGCACAATGGAGGAAACTCTGATGCAGCGACGCCGCGTGAGTGAAGAAGTAATTCGTTATGTAAAGCTCTATCAGCAGGGAAGATAGTGACGGTACCTGACTAAGAAGCTCCGGCTAAATACGTGCCAGCAGCCGCGGTAATACGTATGGAGCAAGCGTTATCCGGATTTACTGGGTGTAAAGGGAGTGTAGGGGGCCATGCAAGTCAGAAGTGAAAATCCGGGGCTCAACCCCGGAACTGCTTTTGAAACTGTGAGGCTAGAGGGCAGGAGGGGTGAGTGGAATTCCTAGTGTAGCGGTGAAATGCGTAGATATTAGGAGGAACACCAGTGGCGAAGGCGGCTTACTGGACGATAACTGACGCTGAGGCTCGAAAGCGTGGGGAGCAAACAGGATTAGATACCCT
+
B<EEFGBFFGGGGGGGFCEE@FCGGGGGFGGGGGGGGFEGEGGFCEF+@FGGGGGG9=ECEFEFGGFCGFGCFEGGGGGGGGFGGGGGGGGGGGGFFFGGGGGGGGAEGGGDGGFGGGGEFF?FG7FGGAF?FCBFGGGCF>BFGGE+:FFFFGGCDAFGGGGGFGFCG>BCFGFGGEEFGFCFFFGGFCBF9FGD75<<2=?/3<<FC,>CCDDFGFFGE4,;ABC=>GGGFFFGFC@EGF<EEC5?A7FG<C@;CF+=AGGFE#/FDCC=6G+GFGGG=;EFECE,CDFGEFC8EAFCFE6+0CCC9,F?=FGEDBC@E8FGFFFGF5E@BCFFCCFFGGGFFEEGGEFEFGFEFDGGGGGGGGCGFGGGGFFGGGGGGEGFEFDGGGFGGFGFCFGFGGGGGGGGGCGCCCCC
@s301 53
TGGGGAATATTGCACAATGGGGGAAACCCTGATGCAGCGACGCCGCGTGAGCGAAGAAGGATTTCGGTATGTAAAGCTCTATCAGCAGGGAAGAAGAATGACGGCACCTGACTAAGAAGCACCGGCTAAATACGTGCCAGCAGCCGCGGTAATACGTATGGTGCAAGCGTTATCCGGATTTACTGGGTGTAAAGGGAGCGCAGGCGGTGCGGCAAGTCTGATGGGAAAGCCCGGGGCTCAACCCCGGTACTGCATTGGAAACTGGCGTACTAGAGTGTCGGAGGGGTAAGTGGAATTCCTAGTGTAGCGGTGAAATGCGTAGATATTAGGAGGAACACCAGTGGCGAAGGCGGCTTACTGGACGATAACTGACGCTGAGGCTCGAAAGCGTGGGGAGCAAACAGGATTAGATACCCT
+
EFGGGFGGDGGGGGGGGFFGAFF@@FDGFEGGGGGGGGCEGGGGGGGFFGGFCGGGGGG8<,CFFGG+,BFGGGGCECFGA?5,<<FE7FFFGGGFGDE<CFGCCF@=3,,8CFA8DD3BFF8C7C>+@@F98+@3<*@8:73:,@EEE5CF;,7<,<,:,@?,4>FC@FCG*?+**:C3$.7,CC?,:24/2<8EGC:<C7CC.<EC8#18?:8:G#@?B,D2<FFCGEEC8D?DGE7GFCEC@,E;9,,,?CFGF>@=FD8@+FB5@E7,F5EEGEC@+DD,GFCGAGGFD>@,,>:9,GFC>)GEFFGGFCEGGGFFFGGFFE9<GFD9FCCGGGGGFCEGCGGGGGGGGE9CCCFF=<DF<FGFGGGGGGFCFCGF8GGGGGGGGGGGGF9GGFGFFFGFFGFGGGGGCCCCC
@s301 54
TGGGGGATATTGCACAATGGAGGAAACTCTGATGCAGCGACGCCGCGTGAGTGAAGAAGTATTTCGGTATGTAAAGCTCTATCAGCAGGGAAGAAAATGACGGTACCTGACTAAGAAGCCCCGGCTAACTACGTGCCAGCAGCCGCGGTAATACGTAGGGGGCAAGCGTTATCCGGCTTTACTGGGTGTAAAGGGAGCGTAGACGGCGACGCAAGGCTGAAGTGAAATACCCGGGCTCAACCTGGGAACTGCTTTGGAAACTGTGTTGCTAGAGTGCTGGAGAGGTAAGAGGAATTCCTAGTGTAGCGGTGAAATGCGTAGATATTAGGAAGAACACCAGTGGCGAAGGCGGCTTACTGGACAGTAACTGACGTTGAGGCTCGAAAGCGTGGGGAGCAAACAGGATTAGATACCCT
+
EDGGGGGEGGGGGGGGGGGGGGGGGGGFGGGEFGGG<DGGGGGG@FEBCGGGGGGGFFF?F9EFGGDFFGGGGFEGGGFGGCFGGGBEFGFGGGGG<DFGGGDGGFGCGGFFCGGGFGG<FCGGGGGGGCGGGGGGFGCFGFFGGGGGGGGFGGE:FFDEGGGECECEF7FFFGDB*<CFGGF?FG1<74F<GGGFE:C5*1;9>:DCCCCED@,&EFGF9'DF?=<B:<=CEGG>E@BC@@GGFF>?=8A6=FFCD;=C?FCGGF?/D69F.EDA8GFGEE;GGGFFA9B;,FF8EC,FEF@+5CB>EC,E7EDGGFFFFAFF9GFFGFEB:FFFFFGGGDF@F@,EGGGGGGGGGFGGGGGGGGFGGGGGGGGGGGGGGGGFGGGGGGGFFECFGGGFGGGGGGGGF@FCCCCC
@s301 55
TGAGGAATATTGGTCAATGGACGCAAGTCTGAACCAGCCAAGTAGCGTGCAGGAAGACGGCCCTCTGGGTTGTAAACTGCTTTTAGTTGGGAATAAAGTGCACCACGTGTGGTGTTTTGTATGTACCATCAGAAAAAGGACCGGCTAATTCCGTGCCAGCAGCCGCGGTAATACGGAAGGTCCGGGCGTTCTCCGGCTTTAGTGGGTTTAAAGGGAGCGTAGGCCGGAGATTAAGCGTGTTGTGAAATGTAGATGCTCAACATCTGCACTGCAGCGCGAACTGGTTTCCTTGAGTACGCAAAAAGTGGGCGGAATTCGTGGTGTAGCGGGGAAAGGCTTAGATATCACGAAGAACCCCGATTGCGAAGGCAGCTCACTGGAGCGCAACGGACGCTGAAGCTCGAAAGTGCGGGTATCGAACAGGATTAGATACCCT
+
CFGGGFGGGGGGGFGGGGGGFGGGGGGGGGGGGFFFGGAFGGGGGGGGGGGGGGGGGGGGGGGFGGGFFGGGGGGGGGGG9FGGGGFGFGG:EFFGFFFGGGGGGGGGGGGGFGGGGGGGG9AEFEGG9EFGGGGGGGCFCFCFGG7BAFGFFFG7BEF<7FFGGEEDF@FG;E:FG7:>F9><CFGG***;CCF8*5F?<+C@FG:+CFFFGGG644E336EF448#>23:2:E2C/;D&+FD;<A?FFFFF:?C<FF@AFG<E7?CC?E?FFBG>C==8:ADFF,:,@CCDB=>ED8,,,GGGGGEEEC468EEC=7GGGEC=EC>9,<=9<,D><,,FFGGGGGFGFGGGEGDCCFFBGGGGGGGGGFC,GGGGFGGGGGGGFC@+FFGGGFFFCGFF@FGGGGGGGGGGGGGEFCFFGGGGFCGF@GCCCBC
@s301 23011
TGGGGAATATTGCACAATGGGGGAAACCCTGATGCAGCGACGCCGCGTGGAGGAAGAAGGTCTTCGGATTGTAAACTCCTGTTGTTGAGGAAGATAATGGCGGTACTCAACAAGGAAGTGACGGCTAACTACGTGCCAGCAGCCGCGGTAAAACGTAGGTCACAAGCGTTGTCCGGAATTACTGGGTGTAAAGGGAGCACAGGCGGGAAGACAAGTTGGAAGTGTAATCTATGGGCTCAACCCATAAACTGCTTTCAAATCTGTTTTTCTTGAGTAGTGCAGAGGTAGGCGGAATTCCCGGTGTAGCGGTGGAATGCGTAGATATCGGGAGGAACACCAGTGGCGAAGGCGGCCTACTGGGCACCAACTGACGCTGAGGCTCGAAAGTGTGGGTAGCAAACAGGATTAGATACCCT
+
DCAFGFEGGGGGGGGGGGGGGCGGGGGGGGFGGGGGGGGGG>FEGGGCFDCEGEGCGGF<FEFFGGECCGGGGGGGFGGGFFCFEF<CEFFGGGFFFFCGGG7B:F<F,DECFG8FG?>FGGGECFGGGGGG7FGGGDGGBFFGGDEF>FDGGGGGGGFGCB88?=CGG=5=CE0@,4EFGE>?FF8<0,7B@C%><17AFCFDFGFCDB:#5F:C;0F>,CCFCCEGB<BBFCCD>FF6<CC,@@GGGFF=@><8%@<#,GCD:D8<9CF>F?FC:F7:FFEFF=GEFCGGE=7DEB@4?<@85F@GFAFEEEGFFCGGGGGGGEEGGFGFEEFGCGFEFF7@F@@ECC<FF<ECFE@<GGEFE9EGGGFEGGGFFFB8F7FCAGF@GGFFE,GGGFGFFEEGEBGGGGGC@CB9
@s301 57
TGAGGAATATTGGTCAATGGGCGGAAGCCTGAACCAGCCAAGTAGCGTGCAGGATGACGGCCCTATGGGTTGTAAACTGCTTTTATGCGGGGATAAAGTGGGCCACGCGTGGTCTTTTGCAGGTACCGCATGAATAAGGACCGGCTAATTCCGTTCCAGCAGCCGCGGTAATACGGTAGGTCCGGGCGTTATCCGGATTTATTGGGTTTAAAGGGAGCGTAGGCCGGAGATTAAGCGTGTTGAGAAATGTAGATGCTCAAAATCTGAACTGCAGCGCGAACTGGTTTCCGTGAGTACGCATAAAGTGGGCGGAATTCGTGGTGTAGCGGTGAAATGCTTAGATAGCACGAAGAATTCCGATTGCGAAGGCAGCTCACTGGGGCGCAACTGACGCTGAAGCTCGAAAGCGCGGGTAGCGAACAGGATTAGATACCCT
+
FFGGFFGGGGGGGGGECEFDFGGGEFGGGGGGGGGGGGGGEFFFGGEFGGGFGGFGFFGGGGGGGCGGGGDGGGFCFGGFGGGCEFGGDGGGC?FGFABDECB@EGGGDGGGGFAFGGGC=CCFEGFCFGEC,8@;@FGFF*@BC*>F<,@DG,,,<@9FF,,3*:<*=*<CCCFC+=BC,?2=CFGG/:CGC<5?=5A:71FCAE233/):,<8#;6C879:*=BG6C=FEFBFFF;FC9@#,@:C?F<9FCEFFCCC@#DCE@C<FG:@33>@+88+2+GFCFB:=@,GEFF@8+E6C,A>4F@C?:4,DD9+B4FFFCDEEBGEFGGGEDFE8GFEFGFGF:F47FE,F=9,???ECEBEFF9FFFE,FE,FCF@>7F@+DFGFGGGGGGGGEE@F@FDGF@GGEFCFCGF@+CFGFGGGGGGFGGFGCCCCC
@s301 58
TGGGGAATATTGCACAATGGGGGAAACCCTGATGCAGCGACGCCGCGTGAGCGAAGAAGTATTTCGGTATGTAAAGCTCTATCAGCAGGGAAGAAGAATGACGGTACCTGACTAAGAAGCCCCGGCTAACTACGTGCCAGCAGCCGCGGTAATACGTAGGGGGCAAGCGTTATCCGGATTTACTGGGTGTAAAGGGAGCGTAGACGGCACGGCAAGCCAGATGGGAAAGCCCGGGGCTCAACCCCGGTACTGCATTGGAAACTGTCGTACTAGAGTGTCGGAGGGGTAAGTGGAATGCCTAGTGTAGCGGTGAAATGCGTAGATATTAGGAGGAACACCAGTGGCGAAGGCGGCTTACTGGACGATAACTGACGCTGAGGCTCGAAAGCGTGGGGAGCAAACAGGATTAGATACCCT
+
ECFGGGGGGGGFGGGGGGGGGGGG7FGGGGGFGGGGGGGCGGGGGGGFFGGGG7FGGFGEGGGGGGGFFGGGGGGGGGGGFFFGGGGGGGGGGGGGGFDFGGGEGGDGGGFGDGGGGGGGGGGGGGGGGGCFGGG7@@FGGGGGGGG@EEGGGGGG@:FGGGGGGCF7FFCEFFC:CFEFC@2CFFG:FEGF97ACFG>E70?CCCGCC5;8CFE7872CD9?#48<6FG>FEGGF,@B+@#1GECC@5,D<D8CD<9C:C8CF@FF,F=FBE=C:C:.GDFGFDGFFEEBDFD8E8E<E?EGGE5F8CF;EEDEGGGGGGGCFF<<=FA?FD7GGGEEFEFGGGF@7GGGFFFGGFE@FGGGGGGGFGGGFGGGGGFGF?GGGGGGGGGGGGFGGGGGFEGGGGGGGGGGGCCCC<
@s301 59
TGGGGAATATTGCACAATGGGGGAAACCCTGATGCAGCGACGCCGCGTGAGCGAAGAAGTATTTCGGTATGTAAAGCTCTATCAGCAGGGAAGAAGAATGACGGTACCTGACTAAGAAGCCCCGGCTAACTACGTGCCAGCAGCCGCGGTAATACGTAGGGGGCAAGCGTTATCCGGATTTACTGGGTGTAAAGGGAGCGTAGACGGCACGGCAAGCCAGATGTGAAAGCCCGGGGCGCAACCCCGGTACTGCATTGGAAGCTGTCGTACTAGAGGGTCGGAGGGGTAAGTGGAATTCCTAGTGTAGCGGTGAAATGCGTAGATATTAGGAGGAACACCAGTGGCGAAGGCGGCTTACTGGACGATAACTGACGCTGAGGCTCGAAAGCGTGGGGAGCAAACAGGATTAGATACCCT
+
CGFGGFFGGGGFFGGGGGGG8BFGEGCFEEFF,CEFBE:F:@FGCGDF:FEFEGFFGGC55EEFFGGCEFCDFFD,<,B<5A-@,=FGDF+BFDC=E?EFGGGDG7=DB,>FF,C<D5BD=>+3:F:+@FFFB3D,+DC,:<,88C*:>1*1,7>>3>BEE:<F@*41C::*8CCCFC*=CFG/<CCFECGG7/<C676:CC8#<?CD>E>E,9F72<8>%;C1=,CEC<>/1C85:$*CGDGEEE7,<=,,*F=6,@32+6+3++<C<,<8F0+E>8ECF=D8=E8E<F=E,,CE8E?=5FCB6)CEDEBEAGFGGD9GGGGGGFCFE?,9FEFCC<FDFF@=,DBBGEB@GGGGGGECGEFGFFGGFCGGGGGGFAFGGGEGFCGGGGFGGFFGGGAE@EFGGGGGGGGGCCCCC
@s301 22053
TGGGGAATATTGGACAATGGGCGGAAGCCTGATCCAGCAACGCCGCGTGAGGGATGACGGCCTTCGGGTTGTAAACCTCTTTCAGCACAGACGAAGCGAACGTGACGGTATGTGCAGAAGAAGCACCGGCCAACTACGTGCCAGCAGCCGCGGTAATACGTAGGGTGCGAGCGGTGTCCGGAATTATTGGGCGTAAAGGGCTCGTAGGCGGTTCGTCGCGTCGGGAGTGAAAACACACAGCGTAAGTGTGTGCTGGCTTCCGATACGGGCAGACGAGAGGTATGCAGGGGAGAACGGAATTCCTGGTGTAGCGGTGAAATGCGCAGATATCAGGAGGAACACCGGTGGCGAAGGCGGTTCTCTGGGCATTACCTGACGCTGAGGAGCGAAAGTGTGGGGAGCGAACAGGATTAGATACCCT
+
AF8FG,@EF<EFFFGFGGGFGGGGGGGFGG?EFDFGGGFGGGFGGGG=CFEGGGCGCFDG7FCDF7BE,BFEGGGFGFGGGGFFGGGGGGBFEG=C+FGD7+DE8DCCFFGGGGCGGGGCCFCF<ACCFFE*FF,DECFEDF,DBGGGGGGCG:<<FGGFGGGD*41C:FEC@EEE8:CEGGDF.<97@C>;E5CE@GCC=*1218EGC>?C3GE<FCDEE>EF<2C=:E66DFCFGF>E@*>>8.EDDF,D7F@8++7C=D8E?GGGFDA>:+8FF7BFGGGGFGGGFAFE<FFEAEE==EGGGGGGE@GGGGGGGFF=FCEFDFGGFFFECB<9B,CGFCGDFCGGGGECGGGGGFEFCGGGGGGGGGGFGGGGGGGG@CGGEFCGF<FGEF8GFCFGFGFAFFFGGFE,GGGGCCCCC
@s301 61
TGAGGAATATTGGTCAATGGGCGAGAGCCTGAACCAGCCAAGTAGCGTGCAGGATGACGGCCCTATGGGTTGTAAACTGCTTTTATAAGGGAATTAAGTTTGAGTCGTGACTCATTTTGCATGTACCTTATGAATAAGGACCGGCTAATTCCGTGCCAGCAGCCGCGGTAATACGGAAGGTCCGGGCGTTATCCGGATTTATTGGGTTTAAAGGGAGCGTAGGCCGCAGGTTAAGCGTGTTGTGAAATGTAGGGGCTCAACCTCTGCACTGCAGCGCGAACTGGCTTGCTTGAGTACGCACAACGTGGGCGGAATTCGTGGTGTAGCGGTGAAATGCTTAGATATCACGAAGAACTCCGATTGCGAAGGCAGCTCACGGGAGCGCAACTGACGCTGAAGCTCGAAAGTGCGGGTATCGGACAGGATTAGATACCCT
+
FGGGGGGGGGGGGGGGGGGGGGGGGGGGGGGGGGGGGGGGGGGGGGGGDGGGGGGGGGGGGGGGGGGGGGGGGGGGGGGGGGGGGGGGGGG<FGGGGGGGGGGGGGGGGGGGGGGGGGGGGGGGGGGGGGGGGGGGGGGGGGGGGGGGGGGGGGGGGGGGGGGGGGGEGGGGFGGGGGGGGGGGGG>FGGGGFFGEEGGGGGGFGG?<.F?GGGGFGBFB:>GFF;:=EGGGEGF>?EGGGE@=:<C@FFFGGDE>8GDFFCCFC@@:FC<<4CEGEEF:8FGFGFGF@6<F8GGGGGEFDE4F@GGEGGGFCGC7GGGFFGGE>FEEE;C,EE9DFC,FGFCGGGGGGGGGGFEEFCFECGGFFBAGGGGGGGGGGGGGGGGGGGFGGGGGGGGGGGGGGGGGGGGGGEGGGGF7GGGFGGGGGGGGGGGCCCCC
@s301 25175
TGAGGAATATTGGTCAATGGACGTAAGTCTGAACCAGCCAAGTAGCGTGCAGGAAGGCGGCCCTATGGGTTGTAAACTGCTTTTATGTGGGAATAAAGTCAGGGACGTGTCCCTGTTTGCATGTACCACAAGAATAAGGACCGGCTAATTCCGTGCCAGCAGCCGCGGTAATACGGAAGGTCCGGGCGTTATCCGGATTTATTGGGTTTAAAGGGAGCGTAGGCCGTCTGTTAAGCGTGTTGTGAAATGTCGGGGCTCAACCTGGGCATTGCAGCGCGAACTGGCAAACTTGAGTGCGCAGGAAGTAGGCGGAATTCGTCGTGTAGCGGTGAAATGCTTAGATATGACGAAGAACTCCGATTGCGAAGGCAGCCTGCTGTAGCGTAACTGACGCTGAAGCTCGAAAGCGTGGGTATCGAACAGGATTAGATACCCT
+
FFDGGEFGFGGGGGGGGGGGGGCFFGGFG<FDGFDFGGGGDGGFFGGC7CFFGCGCBFFGGGGCFGGGGGCFGGGGFGFCFAGGEFAEFFFEFGGGGAEFGFGGGC@GG<FFGGGGGFGGGCCFFGEFFGFCFFAEFECGGGGGGG+FDGGCGGGCFFFGGGGGGGCCFGGGGFDEG<F@FGGGEGGGG7*=CFG>5GFGGF/FF:<FCFGGGGG>C;3DFFEFD;GFGEFG<7DFGGGEFFDFFFCFGGFGGGC38DE34AC7GGGFFFF=:FGCCFECFFGFFAFF8DA,*=EGGFF?,GFGF7=EEE@AFEECEFGDGGGGFGGFFFGFADGGGGEAEFGGGEFCGFEFE@CC:@GGGGE@GEFEFAFEGFFCGFGGGGGFGFGFEFCGDGGGGGGGGDGGECGGGGGGGGGGEEEEGGGGGGFGFFGCCCCC
@s301 63
TGGGGAATATTGGGCAATGGGGGAAACCCTGACCCAGCAACGCCGCGTGAAGGAAGAAGGCCTTCGGGTTGTAAACTTCTTTTACTAGGGACGAAAGAAATGACGGTACCTGGAGAAAAAGCAACGGCTAACTACGTGCCAGCAGCCGCGGTAATACGTAGGTTGCAAGCGTTGTCCGGATTTACTGGGTGTAAAGGGCGTGGAGGCGGAGAGGCAAGTTGGGAGTGAAATCCATGGGCTCAACCCATGAACTGCTCTCAAAACTGTATCCCTTGAGTATCGGAGAGGCAAGCGGAATTCCTAGTGTAGCGGTGAAATGCGTAGATATTAGGAGGAACACCAGTGGCGAAGGCGGCTTGCTGGACGACAACTGACGCTGAGGCGCGAAAGCGTGGGGAGCAAACAGGATTAGATACCCT
+
CFGGGFFGGGGGGGGGGGGGGEGEGGGGGGGGGGGGGGGGGGGGGGGGGGGGGGGGCGFGGGFGGGGGFGGCFFFGGGGGGGGGGGGDGGGGGGGGGGGGGGGGGGGGGFEFFGGGGAFFEFFGGGGG>EGGGGGDFGFGGAEF7@FFGEGDEGCGG>,@FGFGGGGFGGGE*BECFEEFGGFFFCEGF<CCFGGG?51?5C)57AFDE,:2/FEBDECBA>G;EBF4F<FGD?A6C>@:CCFFC8A?FF>FG9?/B=D@CFGCEFFF<=CE8AC+@@CGEFCEFCFD6?+7>?;DBCFGFE,FGE8=F@EBDC4,48>8FGD?EDGGFGAA5@FCF8DFCECCCEFF7FCGGFGFFFAFDGGFEFCCECC@C6GFFGE:GGGGGGGGFGGEGGGFEEFGGEFGFGGGGGGGGGCCCCC
@s301 64
TGGGGAATATTGTACAATGGGGGAAACCCTGATGCAGCGACGCCGCGTGAGCGAAGAAGTATTTCGGTATGTAAAGCTCTATCAGCAGGGAAGAAGAATGACGGTACCTGACTAAGAAGCACCGGCTAAATACGTGCCAGCAGCCGCGGTAATACGTATGGTGCAAGCGTTATCCGGATTTACTGGGTGTAAAGGGAGCGCAGGCGGTGCGGCAAGTCTGATGGGAATGCCCGGGGCTCAACCCCGGTACTGCATTGGAAACTGGCGTACTAGAGTGTCGGAGGGGTAAGTGGAATTCCTGGTGTAGCGGTGAAATGCGTAGAGATTAGGAGGAACACCAGTGGCGAAGGCGGCTTACTGGACGATAACTGACGCTGAGGCTCGAAAGCGTGGGGAGCAAACAGGATTAGAGACCCT
+
FFGGGGGGGGGGGGGGGGGGGGGGGGGFGGGGGGGGGGGGGGGGGGGEGGGGGGGG7FGAFCEGGGGFGGGGDEGFGGGGGGGGGGEGFGGFFDFAFGGDFGCCFGGGGGGGFGGGGGGGC,D::FBFGGGGG<D8@FFEGGGGGGGEEEGEF9;<>F<FGGGFCEGDC<FE,@B<C*CFFFGFFF*2=1EFFDFGGGCD0>592FECC828:;?7+7+?9C,#==4#5C5:?EGB>(8C@CF8CGG;F:=B:33C;ED=??8@+C<,@=F9GEGGGEBBFD=GFF;FDGGGCCFCFC<4,FFEGFGGFDEFAF?F>6E<8C9,GGGGGGGGGEGFEFAFCFEFFGGGGFCCF<AFEFECFGEAAGDGGGGFFFGGFGGGCGFGFGEGEGGGGGGGGGGGFGGGGGGGGGFGCCCC9
@s301 25778
TGGGGAATATTGCACAATGGAGGAAACTCTGATTCAGCGACGCCGCGTGAGTGAAGAAGTAATTCGTTATGTAAAGCTCTATCAGCAGGGAAGATAGTGACGGTACCTGACTAAGAAGCTCCGGCTAAATACGTGCCAGCAGCCGCGGTAATACGTATGGAGCAAGCGTTATCCGGATTTACTGGGTGTAAAGGGAGTGTAGGTGGCCATGCAAGTCAGAAGTGAAAATCCGGGGCTCAACCCCGGAACTGCTTTTGAAACTGTGAGGCTAGAGTGCAGGAGGGGTGAGTGGAATTCCTAGTGTAGCGGTGGAATGCGTAGATATTAGGAGGAACACCAGTGGCGAAGGCGGCTCACTGGACTGTAACTGACACTGAGGCTCGAAAGCGTGGGGGGCAAACAGGATTAGATACCCT
+
CFGGFEEGGAFGGFFGGGGGFFGGGGGGG<FGGGGGFGGGGGGGGGGFGGGGGGGA?F8EFGDGGDFFGGGGGGGFGGGGEEGGGGGGGGGGGFGGGG9DDFGGGGGGGGGGGGGGGGGGGGGGE7FFCFFGGGGGGGGGGGGGGGGGGGGGGGGGGGGFGGG:FGGGGGGFGGCFEGDFGG1GGG)EE@CFCFGFFEF<7=?CFFC@FDGFGGFFFFDGFFDGFFGFGGGGGFCGGF@CFFFGEGGGGGFGFGFFGGGDFFG?GFGGE?FGBGGGGFEGGGFGGGF<GGFFCGGFEBGFGGGEAGGGCCGFCC?C7?,GGGFEEGGFFABFEEFFCFECFCGFFCFGGGGGGGDGGGGGGGGGGGGGGGFE@AFFGGGGGGGFF@EGGGGGGFFFGGECGDGGGGGCGFGCCCCC
@s301 66
TGGGGAATATTGCACAATGGGGGAAACCCTGATGCAGCGACGCCGCGTGAGCGAAGAAGTATTTCGGTATGTAAAGCTCTATCAGCAGGGAAGAAGAATGACGGTACCTGACTAAGAAGCACCGGCTAAATACGTGCCAGCAGCCGCGGTAATACGTATGGTGCAAGCGTTATCCGGATTTACTGGGTGTAAAGGGAGCGCAGGCGGTGCGGCAAGTCTGATGTGAAAGCCCGGGGCTCAACCCCGGTACTGCATTGGAAACTGTCGTACTAGAGTGTCGGAGGGGTAAGTGGAATTCCTAGTGTAGCGGTGAAATGCGTAGATATTAGGAGGAACACCAGTGGCGAAGGCGGCTTACTGGACGATAACTGACGCTGAGGCTCGAAAGCGTGGGGAGCAAACAGGATTAGATACCCT
+
FGGGGGGGGGGGGGGGGGGGCFGGGGGGGGGGGGGGGGGGFGGGGGGGGGGGGDGGGGC?FGGGGFGCFGGGGGGDGGGGGGCGGGGGGGGDEGGGGGGGGGCGGGGGGFGGGGGGGGGEGGFGEF@EGGGFGGGFCCGFGGGG7CBFDCEGGGGGCGCCGGGGGFGGGG::<EF@*=?FGFGGFG38=<?G@F<ECC9ADGEGCCE2CCAEEC?>04F@,.GGFG=BCEF8CEEC:*7F@C@EEGGFF>DD>@<>6;7=CCEF9C5??AF>F8F<CC>:G;7FFFD?9GGFC@4;8DEE<GCEGFGEFGFEA??,CBFFDE8CGDGGEC,E?:CCFEF8GGGGGGGGGGEFGGGFGGGGGGGGFAGGGFGEGGFCFFGGGGFFFC7GEGGGGGGGGEEFFGGGGGGGGGGGCCCCC
@s301 67
TGAGGAATATTGGTCAATGGGCGAGAGCCTGAACCAGCCAAGTAGCGTGCAGGATGACGGCCCTATGGGTTGTAAACTGCTTTTATAAGGGAATAAAGTGGGGCTCGTGAGCTCCTTTGCATGTACCTTATGAATAAGGACCGGCTAATTCCGTGCCAGCAGCCGCGGTAATACGGCAGGTCCGGGCGTTATCCGGATTTATTGGGTTTAAAGGGCGCGTAGGCCGCAGGTTAAGCGTGTTGTGAAATGTAGGGGCTCAACCTCTGCACTGCAGCGCGAACTGGCTTGCTTGAGTACGCACAACGTGGGCGGAATTCGTGGTGTAGCGGTGAAATGCTTAGATATCACGAAGAACTCCGATTGCGAAGGCAGCTCACGGGAGCGCAACTGACGCTGAAGCTCGAAAGTGCGGGTATCGAACAGGATTAGATACCCT
+
DFGGGGGGGGGGDGGFEFGGGGGGGGEGGGGGFGGGGGGGGGGGGGGGGGCFGGGGGGGGGGEGGGGGGCFGGGEA,FGGGDGGGGGFGG8AAFFFFCECAF>FD<CC,BFFFF?F,BFCFGGGGDGGGGGGGGFGGF:,,:@FCCEGGF=9F<=FCGFG7>,@@>FEF@BCCDF7*5::CE?:FGCGEF88B<F85:FCG7CGCC4<*23<+3A)/,:)49*7;BCBFECFGCC)F;CEGG=EC4?=,08DD<G>5-F@?EEFGGGFCCB57B6@3:82=EDF:DF<,EFDDF6CE>+?,BF@DEEDGGFD4=EEC=8EFDCC=FCGGGFFA?C?GGGEEA<8F<FFECFFF?CEEGGFCGEFECFCE@FFEFEEGGEF:GDGGFFFC,BGGGFGGGGDGGGFGEGGGGGGGGGGGFCGGGGFDGFAFB6-CCCB
@s301 68
TGAGGAATATTGGTCAATGGGCGAGAGCCTGAACCAGCCAAGTAGCGTGCAGGACGACGGCCCTATGGGTTGTAAACAGCTTTTATATGGGGATAAAGTGAGCTACGTGTAGTTTATTGCAGGTACCATATGAATAAGGACCGGCTAATTCCGTGCCAGCAGCCGCGGTAATACGGAAGGTCCGGGCGTTATCCGGATTTATTGGGTTTAAAGGGAGCGTAGGCCGGGGATTAAGCGTGTTGTGAAATGTAGATGCTCAACATCTGCACTGCAGCGCGAACTGGTTTCCTTGTGTACGCACAAAGTGGGCGGAATTCGTGGTGGAGCGGTGAAATGCTTAGATATCACGGAGAACTCCGATTGCGAAGGCAGCTCACTGGAGCGCAACTGACGCTGAAGCTCGAAAGTGCGAGTATCGAACGGGATTAGATACCCT
+
DFGGGGGGGGGGGGGFFGGGFGGGGGGGGGGGGGGGGGGGGGGGGFEFFGGGGGGGGFGGGGGGGGGGGGGEEFEGGFGGGFGGGGCGGGGGGGGGFGGGGGGGGGG@FGGGGGGGGGGGGGGGFGFFGGGGGGGGGGGGGGGGGGGGGFGFFGFGGGG@FGFGGEGGGDGGGCGGGGDGGGGGGGG7<:ECGFG75=FFFF,,:FC?GG9C<EE@E>1FFBGFFFG#*/C><9:)C;CEGFFG2@9?ED6C>CC9C>FD<>C6F?D><9343>EC@DGDD@<F<>D<A<CA)EC?C@8,GDFGECEFC8E>4,+CCGEF?A6+0F8C9,C99,,>,CDDFF9A<7FGGGEB,FFF@FE:DGGFFF<GGGGGGGGFFEEF@FCGFFC7F@8@GGGFGGGFDGGGGGGEGFGDF8FEGFE<GGGGGGGGGGGCCCCC
@s301 23715
TGAGGAATATTGGTCAATGGGCGAGAGCCTGAACCAGCCAAGTAGCGTGCAGGATGACGGCCCTATGGGTTGTAAACTGCTTTTATAAGGGAATAAAGTGAGTCTCGTGAGACTTTTTGCATGTACCTTATGAATAAGGACCGGCTAATTCCGTGCCAGCAGCCGCGGTAATACGGAAGGTCCGGGCGTTATCCGGATTTATTGGGTTTAAAGGGAGCGTAGGCCGGAGATTAAGCGTGTTGTGAAATGTAGTGGCTCAACCTCTGCACTGCAGCGCGAACTGGTCTTCTTGAGTACGCACAACGTGGGCGGAATTCGTGGTGTAGCGGTGAAATGCTTAGATATCACGAAGAACTCCGATTGCGAAGGCAGCTCACTGGAGCGCAACTGACGCTGAAGCTCGAAAGTGCGGGTATCGAACAGGATTAGATACCCT
+
EGGGGGGGGGGGGGGGGGGFFGEGGGGGGGGGGGGGGGFFGGGGGGGEGGGGGDGGGFFGGGGFGGGGGGGFGGGGGGGGGGGGGGGGGGGGFGGGFFGGGGGGFGGGGGGGGGDGGGGGGGGGGGFGGGFFFGGGGGGFGGGGGGGGGGEGGGGGGGGGGGGGGGGGGGGGFEGGGBEEFGGCCEGGGGDGGGGGC<FGF=GGFG<<B?CGGGDFGE/<>>GGFGC3ECGGGGGAGGGGGGG-GDGFG.FFFGFFFFC@FCECGFFGFFF@F@>GGFDDFFGGGCGCGCFDFC+B>F:EFE<GGGEGFF>EDDEEGGGGFA@+FGFEFFC,,9FC,<9,EGGGGGGGGGGFDFDGGGGF:GEFCFFGGFFF<@@GEE@CFGGGGFGGGF@GGGGGGGDFGGGGGGEGGDGFGFFGEGFFGGGGGGGFFE<BCCCC
@s301 70
TGAGGAATATTGGTCAATGGGCGAGAGCCTGAACCAGCCAAGTAGCGTGCAGGACGACGGCCCTATGGGTTGTAAACAGCTTTTATATGGGGATAAAGTGAGCTACGTGTAGTTTCTTGCAGGTACCATATGAATAAGGACCGGCTAATTCCGTGCCAGCAGCCGCGGTAATACGGAAGGTCCGGGCGTTATCCGGATTTATTGGGTTTAAAGGGAGCGTAGGCCGGAGATTAAGCGTGTTGTGAAATGTAGATGCGCAACATCTGCACTGCATCGCGAACTGGTTTCCGTGAGTACGCACAAAGTGGGCGGAATTCGTGGTGTAGCGGTGAAATGCTTAGATATCACGGAGAGCTCCGATTGCGAAGGCAGCTCACTGGAGCGCAACTGACGCTGAAGCTCGAAAGTGCGAGTATCGAACGGGATTAGATACCCT
+
AFD<FFEGGGGGGFFGCEGGFFDGEGFFGGGGGGGGGDGGGGFFFEECFGGGFEGECFFGGEGGGGGGGG7F:FGFGCFFC5-CDFGGD9B7+4FEGDFGGGDFFGGGG,,5EAE9CF9FGC?FGGCGCDC?CCEADAFFGFGGGDEGAB,@BF<@F,>+>7@,@EGE<FC53?@FF@FEGGFGGCE71**23<:15=:AFFCG9*4C53<C97;88946*129.8;7C>'=CE46?>>>8,9:=AFB=7AF@9>>+GGFG0G#D;:>,4+*++>FGGGCGE=>:7F7EA<D5>+B4,DFD,>8GGGGGGFF>D@7EGE@F9GC5GDGE9F9,EFED9F?<,ECEGF==,<<C+C6:,F7GGGFF9GGGGGGGGGGGF=GGGGGFFD@EF@GGGGGFEGEGGGGGGGFCCE<EEGAGGGFFE<FEAGGGGGCCCCC
@s301 71
TGAGGAATATTGGTCAATGGGCGAGAGCCTGAACCAGCCAAGTAGCGTGAGGGACGACTGCCCTATGGGTTGTAAACCTCTTTTGTTTGGGAATAAAGTGCGGGACGTGTCCCGCATTGCATGTACCATCTGAATAAGGACCGGCTAATTCCGTGCCAGCAGCCGCGGTAATACGGAAGGTCCGGGCGTTATCCGGATTTCTTGGGTTTAAAGGGAGCGCAGGCCGTGGGCTGTGCGTGCCGTGAAATTCTGTCGCGCAACGGCAGACTGGCGGCGCGAACTGGTCCACTTGAGTACGCGGGACGTTGGCGGAATTCGTGGTGTAGCGGTGAAATGCTTAGATATCACGAAGAACTCCGATTGCGAAGGCAGCTGACGGTAGCGCAACTGACGCTGAGGCTCGAAAGCGCGGGTATCGAACAGGATTAGATACCCT
+
GGGGGEFGGFGGGFGGGADFFGGGGGEFFGGGGGGGGGGGGFGGCFGGGG>FGGGG@@CFGFGGGGGGGGGEGFECFGGGFFGGGGCFFFGGGGGGGGGGGGGDEFEGD=BF<FGG7>FGGGGGGFGGGGGGGFGGFF9DFFFFEGGDFEFGGGDGGGGGGGFG:EGGEFGGGFFGGGDGEFGGGG*=FGGFGEGGGGGF$;3ECF<#:@/<6G5FGBGF9>CDECDC;+=//#51F9810<@CCFCCF<:?)0,:17-<1;CD26,>*1@?<:>:8C;+FGFCFGFCFFC,=C6CGEEF=+4+F6E@DFE,+BB+GDEFGFB6BDGFGGGFF<9GGFGFE@BA,GF@GGFFGCEEGGF@FFEGFGEFE8FGGGGGGGGGFGFGGGFCGECCF8GEGGEFGGGFE@GGGGGFGGFFEFFFGGGGFCGGFGGCCCCC
@s301 25070
TAGGGAATCTTCCACAATGGACGAAAGTCTGATGGAGCAACGCCGCGTGAGTGAAGAAGGGTTTCGGCTCGTAAAGCTCTGTTGGTAGTGAAGAAAGATAGAGGTAGTAACTGGCCTTTATTTGACGGTAATTACTTAGAAAGTCACGGCTAACTACGTGCCAGCAGCCGCGGTAATACGTAGGTGGCAAGCGTTGTCCGGATTTATTGGGCGTAAAGCGAGTGCAGGCGGTTCAATAAGTCTGATGTGAAAGCCTTCGGCTCAACCGGAGAATTGCATCAGAAACTGTTGAACTTGAGTGCAGAAGAGGAGAGTGGAACTCCATGTGTAGCGGTGGAATGCGTAGATATATGGAAGAACACCAGTGGCGAAGGCGGCTCTCTGGTCTGCAACTGACGCTGAGGCTCGAAAGCATGGGTAGCGAACAGGATTAGATACCCT
+
GGGDGGGGGGGGGGGGGGGFFGGGEGGFGFFGGGGGGGGFGGGGGGGEGEFGGGGGGGGGGCGFGGGE@FECGGGGGGF9F<FFGGGGFFGGGGGGGGGGGGFGGGGGGGGGGGFGGGGGGGGGGGGGGGEGD9DFGFGGGGGFGCFGEGGGGGGC<FFFGGGCFGGGGGEEGGEGFGGGCCFGAEFFCFEFG:FCEFFGGG@FF>CGCCFFGCCBF?EDBDGCF*A<E:EB7D@FECFFGEFF9FFCGF@FDGFGFDGGGGEGFEDGGFDGGDGGGGGGGGFF@8GGGFGDF?GDGFGGGGGGFGGGGFCFBEFCGGGF8GGGFGGC8AGGGFAFBF>GGGGGGFCGGGFFCA,FGEGGGGGF:CGGGGECFF@GGGGGGGGGGGGGGGGGGGGGGGFEGFGGGGGGGGGGGGGGEGGGGGGFGGGGGGGGGGFGCCCCC
@s301 73
TGAGGAATATTGGTCAATGGGCGGGAGCCTGAACCAGCCAAGTAGCGTGCAGGATGACGGCCCTATGGGTTGTAAACTGCTTTTATAAGGGAATAAAGTGAGTCTCGTGAGACTTTTTGCATGTACCTTATGAATAAGGACCGGCTAATTCCGTGCCAGCAGCCGCGGTAATACGGAAGGTCCGGGCGTTATCCGGATTTATTGGGTTTAAAGGGAGCGTAGGCCGGAGATTAAGCGTGTTGTGAAATGTAGACGCTCAACGTCTGCACTGCAGCGCGAACTGGTTTCCTTGAGTACGCACAAAGTGGGCGGAATTCGTGGTGTAGCGGTGAAATGCTTAGATATCACGAAGAACTCCGATTGCGAAGGCAGCTCACTGGAGCGCAACTGACGCTGAAGCTCGAAAGTGCGGGTATCGAACAGGATTAGATACCCT
+
FGGGGGGGGGGGGGGGGGGGGGGGGGGGGFGGGGGGGGGFFGGGGGGGGGGGGGGGGGGGGGGGGGGGGGGGGGGGGGGGGGGGGGGGGGGGGGGGGGGGGGGGGGGGGGGGGGGGGGGGGGGGGGGGGGGCGGGGGGGGGGGEDCCFGGGGFFFGFAFEGGGGDGGGGGGG<FGFEGE<?FFFGGGGGG*=CGFEEGGCGGGGCFFGG6<2/9E>GFGF?FCD?EGFF7BFFFFDGDDGFGGCGFDFGFCECGGGECF@CCEGGFGGGGF>EFEFEEC8=CGGGGGGGFFFFGEFGFGGGEGGGGGGGGGFF88GGGGFCFE@BC8=GGGGGGGGFGGGFGF?GGGEED<FGGGGGGGGGGGFGGDGGGGGEEDFFFEGGGGGGGFGGGGGGGGFGGGGGGGGGGGGGGGGGGGGGGGFGGGGFCGGGFFCCCCC
@s301 74
TGAGGAATATTGGTCAATGGGCGAGAGCCTGAACCAGCCAAGTAGCGTGCAGGAAGACGGCCCTATGGGTTGTAAACTGCTTTTATATGGGAATAAAGTGAGTCTCGTGAGGCTTTTTGCGTGTACCTTATGAATAAGGACCGGCTAATTCCGTGCCAGCAGCCGCGGTAATACGGCAGGTCCGGGCGTTATCCGGATTTATTGGGTTTAAAGGGAGCGTAGGCCGGAGATTAAGCGTGTTGTGAAATGTGGATGCTCAACATCTGCACTGCAGCGCGAACTGGTTTCCTTGAGTACGCACAAAGTGGGCGGAATTCGTGGTGTAGCGGTGAAATGCTTAGATATCACGAAGAACTCCGATTGCGAAGGCAGCTCACTGGAGCGCAACTGACGCTGAAGCTCGAAAGTGCGGGTATCGAACAGGATTAGATACCCT
+
EGGGGFGGGGGGGGGGGGGG<FGGGGG?FFGGGGGGGGGGGGGGGGGGEGGGG:6FFFGGGGGGGGGGGGGGGGGGGGGGGGGGGGDCCFFDG8CGGGGGAEFGFGFDGGGGGGGGGGGG7FECDFGGGGGF<FDGGFCDFCFGGCECGGGGGGGGGGGGGGGGG6>FGDG:FGFE*>CF,,?CFGEF1<CGFFEG?GGGFF=CF;2#<:<CGDC)D@FB9<CCF>G=';:A@<:554<@3,7EEAC6F>+<EAFCFF9F>,FCGGGGF?>?>:EGDGDGGFGGGFCGDA,F=F>FCGFFDGGGGGGEGFFDFFCGGGGGGFGE>EEEGGGGFFED9GGGGFGGGGGGGFEEGGEEGGGGGGGGGGGGGGGGFEGGGEEGGGGGGGGGGGGGGGGGGGGGGGGGGFGGGGGGGGGGGGGGGGGGGGGGGGGCCCCC
@s301 23185
TGGGGAATATTGCACAATGGGGGAAACCCTGATGCAGCGACGCAGCGTGGAGGAAGAAGGTCTTCGGATTGTAAACTCCTGTTGTTGGGGAAGATAATGACGGTACCCAACAAGGAAGTGGCGGCTAACTACGTGCCAGCAGCAGCGGTAAAACGTAGGTAACAAGCGTTGTCCGGAATTACTGGGTGTAAAGGGAGCGAAGGCGGGAATACAAGTGGGAAGCGAAATCTATGGGCTCAACCCATGAACGGCTGTAAAAACTTTTTTTCTTGAGTAGGGCAGAGGTGGGCGGAATTCCCGGTGTAGCGGTGGAATGCGTAGATATCGGGAGGAACACCAGTGGCGAAGGCGGCCTACTGGGCACCAACTGACGCCGAGGCTCGAAAGTGTGGGTAGCAAACAGGATTAGATACCCT
+
FEEGEFGG@AECEEGGEGDFFGGGGEEFFFFF<DGGGGEG@F7+@FG@BFGGGG@FDFFGGGECFFGGGGCFGGGFEG,CBBEFF,BFGGCCGCFFGCFD,?FGFG<FFFGGGD,:B8>5C7CFE<+3@==<F<7+@FGFG8F,,,@FEGGFC9F>B:78,;?;:=<F1*4*8<:FGE7,F,,?CC8C=:CCCFF@C>E1C:CE;EE8%,<<2<<C'1CF)C6FF;5;<B:,:>FB87@FF,GFFFGF>*@6;,D+C=9;0+7GGFF,FF<GFGFGEB=<==:CF@+FGFE>8GCBB+:EE?B=)7+FDGF<7EFC=5GGF@8+GGGFE<<F=FC?GF<GGFFGGEEEF7FAFCFDCFFCA<FFFGEB:EFGGCCEEDGGFEGFAFGFC9GFFFGFC,GFFGGFA9GGFGGCCCCC
@s301 76
TGAGGAATATTGGTCAATGGGCGGAAGCCTGAACCAGCCAAGTAGCGTGCAGGACGACGGCCCTATGGGTTGTAAACTGCTTTTATGCGGGGATAAAGTGGGCCACGCGTGGCCTTTTGCAGGTACCGCGTGAATAAGGACCGGCTAATTCCGTGCCAGCAGCCGCGGTAATACGGAAGGTACGGGCGTTACCCGGATTTATTGGGTTTAAAGGGAGCGCAGGCCGCCGGGCAAGCGTGTTGTGAAATGCAGTCGCGCAACGTCTGCACTGCAGCGCGAACTGCCCAGCTTGAGTGCGCGCAACGTTGGCGGAATTCGCCGTGTAGCGGTGAAATGCTTAGATATGGCGAAGAACTCCGATTGCGAAGGCAGCTGACGGGTGCGTAACTGACGCTCATGCTCGAAAGTGCGGGTATCGAACAGGATTAGATACCCT
+
CFGGGGGGGGGGGGGGGGGFFGGGGGGGGGGGGGFGGDGGGGFGGGGGGGGGGGGEEFFGGGGGGGGGGGDGFFGGGGGGGGGFGG9FEGGEGGGGGGGGG8FGGGDGGEGDF8FGGGG?FGGGGGGGGGGGGG9@>CGFDFGGGGGF9@@FFFGGGGGFGGGG8/CFGDCCE+;?CEEEG798CEGC8:/*+3:8/:;FC*<CFG*;?EFE798@E6EFF>8>27?>:C58:2>*/-E:<>:9F2CFB6)+78:CCEC@FF@,BCFCGF</::><ED@9<,,7C8F>,FF>)::=ECGDFDDCFEGFDFFE=+CGGFECDDEB9GBAFFFF<?<EFFC=B=:,,CC@GEDFCC=EEGGGGGGGGFFGFFF8GGFFEFFEEGGGGGGGGFFGGGGFGFCDFCGGF>GGGGFEDFGGEFFDFGGGGGGFGGGCCCCC
@s301 77
TGGGGAATATTGCACAATGGGGGAAACCCTGATGCAGCGACGCCGCGTGGAGGAAGAAGGTCTTCGGATTGTAAACTCCTGTTGTTGAGGAAGATAATGACGGTACTCAACAAGGAAGTGACGGCTAACTACGTGCCAGCAGCCGCGGTAAAACGTAGGTCACAAGCGTTGTCCGGAATTACTGGGTGTAAAGGGAGCGCAGGCGGGAAGACAAGTTGGAAGTGAAATCCATGGGCTCAACCCATGAACTGCTTTCAAAACGGTTTTTCTTGAGTAGTGCAGAGGTAGGCGGAATTCCCGGTGTAGCGGTGGAATGCGTAGATATCGGGAGGAACACCAGTGGCGAAGGCGGCCTACTGGGCACCAACTGACGCTGAGGCTCGAAAGTGTGGGGAGCAAACAGGATTAGATACCCT
+
EFFGGFGGGGGGGGGGGGGGGGGEEGGGGFGGFGGGGGGDCEGGGGGGGGGGGGGGGGGGGGCFGGGFEEGGGGFGGGGGGFFGFGGGGGFFGGFFFGGGGGEGFGGGDGGG<,=DDFGGGGGD++BFG9CF7>DEC<@FGGGGGGGGECE<CGCFFCGG9>AE9CCEF7*;FFGGGG8EEBCC7FF>C2EFCFCC5.=ED+CCEGG9>/7@FGC>,GGGCF4,48;4=GFCD8CD@@<EG@;CC83@4&FCF@@A3,+6'#=<FCD,9<CE<FA2DAC*GG6FEDEFDGFF??C=+4+FGE8B)EGGGGFFC?,DGF9CGEC7@F?8GGGFBEAF8GGGGGGGGDGGGGECFGFGGGGFF?EFGGGGGEFDGGGGGGGFFFE9EEGGFEGGGGGGGDEFGGGGGGGGGFEBCCCC
@s301 78
TGAGGAATATTGGTCAATGGGCGAGAGCCTGAACCAGCCAAGTAGCGTGCAGGATGACGGCCCTATGGGTTGTAAACTGCTTTTATAAGGGAATAAAGTGAGAGTCGTGACTCTTTTTGCATGTACCTTATGAATAAGGACCGGCTAATTCCGTGCCAGCAGCCGCGGTAATACGGAAGGTCCGGGCGTTATCCGGATTTATTGGGTTTAAAGGGCGCGTAGGCCGGAGATTAAGCGTGTTGTGAAATGTAGTTGCTCAACATCTGCACTGCAGCGCGAACTGGTTTCCTTGAGTACGCACAAAGTGGGCGGAATTCGTGGTGTAGCGGTGAAATGCTTAGATATCACGAAGAACTCCGATTGCGAAGGCAGCTCACGGGAGCGCAACTGACGCTGAAGCTCGAAAGTGCGGGTATCGAACAGGATTAGATACCCT
+
AFDGGFGGGGGGGGGGGGGGGGGDEGGGGGGGGGGGGG@CFGCE9FEFGEGGFCGGGGGGGFGG8EFGGGGGGGFGGGGGGGGGGGFGAFGGFGFGGGGCGGFFEFGGGGGCFGGGGGGFEECFGGFCGFCFGGGGFGGFGEGGGGGGGFAFGGGGGGGGFGFGGGGGGFGGGFFGDEEGGFFFGEEF:C*2?BCEEEE97@FFGC:#<FCECEC#D@EB@CC/9BG@ECC=FFG4FGFG<GFFFCGFFFFG@ECE7C@0:@;,GFD=<D@9DB.F@=?8GGFFFD,FA=,95CEB=E8C,,,,EEEEC?GGGFEC>GFF=9C65GGGFFC4C,F?FFFDFCF=8GGFFF5FFFC7FFF:@BGGFGFFFFGGEFGFEGFCEEGGGFGGGGGGGGGGGEF<<GGGGGGEGFGFGGFGDGGGGGGGGGGGGDGCCCCC
@s301 79
TGGGGAATATTGCACAATGGGGGAAACCCTGATGCAGCGCCGCCGCGTGAAGGAAGAAGTATCTAGGTATGTAAACTTCTATCAGCAGGGAAGAATTAGGACGGTACCTGACTAAGAAGCCCCGGCTAACTACGTGCCAGCAGCCGCGGTCATAAGTAGGGGGCAAGCGTTATCCGGATTTACGGGTTGTAAAGGGAGCGTAGACGGATGGACAAGTCTGATGTGAAAGGCGGGGGCTCAACCCCGGGACTGCATTGGAAACTGCCCGTCTTGAGTGCCGGAGGGGTAAGTGGAATGCCTAGTGTAGCGGTGAAATGCGTAGATATTAGGAGGAACACCAGTGGCGAAGGCGGCTTACTGGACGATAACTGACGCTGAAGCTCGAAAGTGCGGGTATCGAACAGGATTAGATACCCT
+
DFEGGDGFGGCEGGGGGGGGGCFGEGFGGGGGGEG9FFG+@C@@CCB@CEGFDFGGC8CCFFG,,5CFDFGA@E<AFABFFC<?BEFFDCDEE8F,9?,<EFGGEF>FCEFDFGFGGGGG?>7:F+=3CE9>=@8,DFGGGG@CF7EGG**>@C,7@FEFCB<DDCFF7FFC7CFG91CGC932,<.<<<93$,67-4=?D3;8<>98C:CFCEGC7A;?=<F:GGG>EB<#3@GDFFEF7GEE@D@,D9DD?@,E,;@+==+:7@8,B?AFF<F87CC7@DGGFGGGF?>@>,,=44?9,ADC8=EEGGGFCF@FE>FF=?FGFFCF8EEGGCE8AGFD=@BE?GGGGGGGGGGGGGGGGGGGGGFFGGEFEGFGGGFGGEGFGGFGFGGGGGGFFGGFFAGGGGGGFGGGCCCCC
@s301 80
TGAGGAATATTGGTCAATGGACGAGAGTCTGAACCAGCCAAGTAGCGTGCAAGATGACGGCCCTATGGGTTGTAAACTGCTTTTATAAGGGAATAAAGTGGGAGTCGTGACTCCTTTTGCATGTACCTTATGAATAAGGACCGGCTAATTCCGTGCCAGCAGCCGCGGTAATACGGAAGGTCCGGGCGTTATCCGGATTTATTGGGTTTAAAGGGAGCGTAGGCCGGAGATTAAGCGTGTTGTGAAATGTAGATGCTCAACATCTGAACTGCAGCGCGAACTGGTTTCCTTGAGTACGCACAAAGTGGGCGGAATTCGTGGTGTAGCGGTGAAATGCTTAGATATCACGAAGAACTCCGATTGCGAAGGCAGCTCACTGGAGCGCAACTGACGCTGAAGCTCGAAAGTGCGGGTATCGAACAGGATTAGATACCCT
+
FGEGGFGGGGGGGGGGGGGFGGGGGGGEFGGGGGGGGDGGGGGGGGGGGGGGGGGGGFEGGGGGFEGGGGDFGGGE6FFGGFGGGGGGG@FFGGGGGGDGGGGGGGGGGGGDGFEGGGGGGGGGGGGGC9FGGGGAFGFFGGGGGGDGGGDGF@FGGFFGFGGGGGGGGGGGGGGG>E:EGG?FDGEGGGGGGGEGEGGGGFF<<FF<FGF92<5AC37>?BC8@FG*:;?8AFB>:&*EGG.-7AECFFDCCECBFGGGG@8*85#9A<C9EEGCE@?CDGFDED<<FFFC=DECC9E<A<FFFDFCECFFGGDGGGFACFCEACBFFFFDFFFFGFFDE@,FGGEGGGGFC,E>GGGGFGDGFFFGGGGGGGGGDFEFEGDGGGGGGGFGGGGGGGGGGGGDGGGGGGGFGGGGGGGGGGGGGGGFFFCCCCCC
@s301 23193
TGAGGAATATTGGTCAATGGGCGAGAGCCTGAACCAGCCAAGTAGCGTGCAGGATGACGGCTCTATGGGTTGTAAACTGCTTTTATAAGGGACTAAAGTGAGCCTCGTGAGGATTTTTGCATGTACCTTATGATTAAGGACCGGCTAATTCCGTGCCAGCAGCCGCGGTAATACGGACGGTCCGGGCGTTTTCCGGAATTATTGGGATTAAAGGGAGCGTAGGCCGGAGATTAAGCGTGTTGGGAAATGTAGTTGCTCAACATCTGCAATGTAGCGCGAACTGGTTTCCTTGAGTACACACAAAGGAGGCGGAATTCGGGGTGTAGCTGTGAAATGCTTAGAGATCACGAAGGACTCCGATTGCGAAGACAGCTCACTGTAGCGCAACTGACGCTGAAGCTCGAAAGTGCGGGTATCGCACAGGATTAGATACCCT
+
EECE@CEFE<CEEG,@FEEFCFCF+:CFGE@<FFG8EA==FFF<EFF@C@FCEBE=@DFC+@B@FFE,FF:F@C,CE<<<F?,CAAFGG9F8,9ACF,5FGEFDFGGG8FEE8,<BEFF9AFEF,@FF9DGFG,,8C<9,AACCC7=AE,<BFF+>D<BF@DDDCGGCCE*EGGGGG*5*1*1<C7:FF**;C98C**8<FGGG9@*8,8>8%358/884B*;01;29::<><++1C**D=3,@,37::GFEF98FD@@338,,CCEC,68+3+++F@,3?AB3,BE=,6,,4,,B8,8<EA<::+8:7>4,7EB>8@:,GDC,5DE,<9<,:9,,,,<,,@9A9,AFAC,C,F:7F@@,+7@@?CFGGGGGFFFFC,F7BDGFFGFGGFEEFEF<CCC@D@F9FCCC@@EC:CFB=;,ACFFA@,C@C;EA<A8A
@s301 82
TGGGGAATATTGCACAATGGGGGAAACCCTGATGCAGCGACGCCGCGTGAAGGAAGAAGTATCTCGGTATGTAAACTTCTATCAGCAGGGAAGATAGTGACGGTACCTGACTAAGAAGCCCCGGCTAACTACGTGCCAGCAGCCGCGGTAATACGTAGGGGGCAAGCGTTATCCGGATTTACTGGGTGTAAAGGGAGCGTAGACGGACTGGCGAGTCTGATGTGAAAGGCGGGGGCTCAACCCCTGGACTGCATTGGAAACTGTTAGTCTTGAGTGCCGGAGAGGTAAGCGGAATTCCTAGGGTAGCGGTGAAATGCGTAGATATTAGGAGGAACACCAGTGGCGAAGGCGGCGTACTGGACGGTAACTGACGTTGAGGCTCGAAAGCGTGGGGAGCAAACAGGATTAGATACCCT
+
<FEFGGGGGGGGGGGGGGGGGGEFGGGGGGGGGGGGGGGGGGGGGGG=FGGGGGGGGGGFGGGGGGFFFGGGGGFGGGGGGGGGGGGGGGGGGGGGGGGGGGGGGGGGGGGGGGGGGGGGGGGGGCFGGGGGGGGGGGFFGGGGEGGGGEGGGGGGGGGGGGGDF86C=<FCFGG;<EFGGG.GGGGG?F9EFGC@EDGGDGECCC5>5?CCE#<>>)FF<FCFFBGFGEEC@8DE6DEGGGCECEGFDADDFGDCFCGGGEFDGAFGGGGF8@+=?@FGGG:FGGGEDGGGFD4CE:,,A4EG=GGGGGGFCEEGFF?GGGGFFCGGGFFGGGGGFGGGGGGGGGGGGGGGGGGGGGGGFDGGGGGFCGFGGGGFFGGGFCGGGGGGGGFDAGGGGGGGGGGGGGGGGGGCCCCC
@s301 83
TGGGAAATATTGCACAATGGGCGAAAGCCTGATGCAGCGACGCCGCGTGAGCGAAGAAGTATTTCGGTATGTAAAGCTCTATCAGCAGGGGAGATAATGACGGTACCTGACTAAGAAGCACCGGCTAAATATGTGCCAGCAGACGAGGTAATACGTATGGTGCAAGCGTTATACGGATTTAATGGGTGTAAAGGGAGCGCAGGAGGTGCGGCAAGTCTGATGTGAAAGCCCGGGGCGCAACCCCGGTACTGCATTGGATACGGTCGTACTAGAGTGTCGGAGGGGTAAGCGGAATTCCTAGTGTAGCGGTGAAATGCGTAGATATTAGGAGGAACACCAGTGGCGAAGGCGGCTTACTGGACGATAACTGACGCTGAGGCTCGAAAGCGTGGGGAGCAAACAGGATTAGATACCCT
+
CEDG8FGFFGGGGGGGGGGFGGGBCFGGGGGGGGGGGFGGGGGGGGGC:?EGGGGF,CF,CF,?<FF:FGGGFFCGGGGEGFGGGGAFGGGFGGECFGCFGGGGFDFFGGGGGGGGGGG8,BFG:F+BF,:EFECDFGGGGG@A@+*C<FFEGGC@F9FFCEFGF2*>1>>,,@CGC<:FC9@,FF,<*9?CFG4CG2<3/:C'<CE*:<<?7727:FFB;@<CC&:=:<=1>:C7#@F@<CFEC57@3,,DAD,9=8+6?@@+>5B8,?,D1@+:E7GGGGGGGEEEC=FEGDAGGFE?CFEEAE@,DFF;7GGE6FEDGDGGGGGGE9EF,FEFGGGEGGGGGGDGGGFCGFCEGFFGFGGGGGGGGGGGFDFFFGGGGGGGGGGGGGGFFGGGGFFFF9FF9FGGGFFCCCCC
@s301 84
TGGGGAATATTGCACAATGGGCGAAAGCCTGATGCAGCGACGCCGCGTGAGCGAAGAAGTATTTCGGGATGTAAAGCTCTATCAGCAGGGGAGATAATGACGGTACCTGACTAAGAAGCACCGGCTAAATATGTGCCAGCAGCCGCGGTAATACGTATGGTGCACGCGTTATCCGGAATTACTGGGGGTAAAGGGAGCGCAGGCGGTGCGGCAAGTCTGATGTGAAAGCCCGGGGCTCAACCCCGGTACTGCATTGGAAACTGTCGTACTGGAGTGTCGGAGGGGTAAGCGGAATTCCTAGTGTAGCGGTGAAATGCGTAGATATTAGGAGGAACACCAGTGGCGAAGGCGGCTTACTGGACGATAACTGACGCTGAGGCTCGAAAGCGTGGGGAGCAAACAGGATTAGATACCCT
+
C@FFGGGGGGGGGGGGGGGEFG>CFGGGGGGG<CFGFGFEGGGEGGDFFFGGGEGFCFGFEEEDFDF+@:7<FFGA,B<FE<EFFGFFEEGG:FFFFFEEEF7EGG,C<F8FAB,B?AFGGG7FEG+>F9=,DFFGFFE+D<F38C7FEFF@FFFCFECCGFFF,/<<14*C<FBC**4CC9FE@7#899#??8C*C3<:595>CCGCGE?C>4@>?-F><A<49=:=FFGECEFE@><@0A#EGFGFB@<9>@,GFD=7C6EC=C258A,F57CFC7EEDF8E,E@EC89E?=;CEE8?E4E@5GGGFEF;?C7GDGGGGGGGGGFDF9EFCCCE=FGGFEEDFDFGGGGGGGGFC>EFGEFCGFFGEGFGGGGGGGGFFBGFC:GGGFGFGGGFFCGGGFGGGGGGGGGCCC<C
@s301 85
TGAGGAATATTGGTCAATGGGCGAGAGCCTGAACCAGCCAAGTAGCGTGCAGGATGACGGCCCTATGGGTTGTAAACTGCTTTTATACGGGGATAAAGTGAGCCACGTGTGGCTTATTGCAGGTACCGTATGAATAAGGACCGGCTAATTCCGTGCCAGCAGCCGCGGTAATACGGAAGGTCCGGGCGTTATCCGGATTTATTGGGTTTAAAGGGAGCGTAGGCCGTCTGTTAAGAGTTTTGTGAAATGTCGGGGCTCAACCTGGGCATTGCAGCGCGAACTGGCAGACTTGAGTGCACGGGAAGTAGGCGGAATTCGTCGTGTAGCGGTGAAATGCTTAGATATGACGAAGAACTCCGATTGCGAAGGCAGCCTGCTGTAGTGCAACTGACGCTGAAGCTCGAAAGCGTGGGTATCGAACAGGATTAGATACCCT
+
CFGGGEFGGGGGGGGGGGGGGGGGGGGGGGGGGGGGGGGGGGGGGGGCGGGGGGGGGGGGGGGFEFGGGGGGGGFFFGGGGGGGGGFEFEGGGGGGGGGGGGGGGGGFFF7FGGFEFGGGGGGGFGGGGGG?,CEEGGGCCFGGGGGFFGCFF<+>+E<FFFFGGGGGGGGG9BFGGEECCCFGDFCGGE8BF;FD6/::3FFCF6GDFACFGF>5EDG@@>EGFFGB:9CF7FG>GF#GDGGG<GGGGGGGGEE>EGC7CFCFD?CEGGGFGGGF>E9=0FFF9FB?FFDE5GGFCFGGGGGFGGGGGECB>8@>GGEEEFC=9EEC9,<,GGGFGGFGECFF<GFCF<GDGFEF@CF@EGDFFGGGGGGGGGGGEFCEACGGGFGGFEFGGGGGGGGGFGGFCCEEGFE;DGGGGGFGGGGFF@GGGGGCCCCC
@s301 27054
TGGGGAATCTTGCACAATGGAGGAAACTCTGATGCAGCGACGCCGCGTGAAGGATGAAGTATTTCGGTATGTAAACTTCTATCAGCAGGGAAGAAAATGACGGTACCTGACTAAGAAGCCCCGGCTAACTACGTGCCAGAAGCCGCGGTAATACGTAGGGGGCAAGCGTTATCCGGAGTTACTGGGGGGAAAGGGAGCGTAGACGGCACGGCAAGCCAGATGTGAAAGCCCGGGGCTCAACCCCGGGACTGCATTTGGAACTGCTGAGCTAGAGTGTCGGAGAGGCAAGTGGAATTCCTAGTGTAGCGGTAAAATGCGTAGATATTAGGAGGAACACCAGTGGCGAAGGCGGCTTGCTGGACGATGACTGACGTTGAGGCTCGAAAGCGTGGGGAGCAAACAGGATTAGATACCCT
+
DFFFGGGD,CFFGGGGFGF<<,FEGGGCEDFCFGFFCFGGGGGGGGGC@FGGGF=F4C<CECDFD@7FEGC,@FCEEFGCFFFCF?EGGCBFC8FC@FAGFGC@FEGGG,EE<9ECGF@FGE@FF+BFDD<CFF87+3@,8BFFEGDGGE@@ACG,3,@7<FFGFFF<C0?ECD@::)C9C:2BF<#=-8BBFFGDEECF5CC<AEDC1@;8ECFB25,97416C;CF7DGGGFFCEGEFCCGEFDB6/E7AGF=FGD=DCDD8C,,9D?,A*ECDGGFF>B9GFFAFGGGEEECFGGGGFGGGFDGFC9,,:EFFGGFAFC<GGGGEADGGCEE@@FGGGGEDECCGGGGDGGGGGGGGFFF@@AGGGFGGGGGGGF@CFGF@C7GGGFFCCFFECFFFF9GGGFGGFDCBCCCC
@s301 27154
TGAGGAATATTGGTCAATGGGCGAGAGCCTGAACCAGCCAAGTAGCGTGCAGGATGACGGCCCTATGGGTTGTAAACTGCTTTTATAAGGGAATAAAGTGAGTCTCGTGAGACTTTTTGCATGTACCTTATGAATAAGGACCGGCTAATTCCGTGCCAGCAACCGCGGTAATACGGAAGGTCCGGGCGTTATCCGGATTTATTGGGTTTAAAGGGAGCGTAGGCCGGAGATTAAGCGTGTTGTGAAATGTAGAGGCTCAACCTCTGCACTGCAGCGCGAACTGGTCTTCTTGAGTACGCACAACGTGGGCGGAATTCGTGGTGTAGCGGTGAAATGCTTAGATATCACGAAGAACGCCGATTGCGAAGGCAGCTCACGGGAGCGCAACTGACGCTGAAGCTCGAAAGTGCGGGTATCGAACAGGATTAGATACCCT
+
EFFFFGGGGGFGFGGGGGGGGGGGDGGGGGFGGFGGGGDFFFFGGGGGGGGG<FFFFFFGGFFC<CEFFGCGFGGGFGGFGGGGGGGGGGGGFGGGGDFFGGGGGGFFFGFGGG9E99F<BFGFGFGGCGGACFAEGGGCA?@EGG@DDGFGGGGGGGGGGGGF7:CEG::DFGFCFFFFGGFG>FEFGGGFFFC75E::CE2CFF<$FC3FCF<*:3B>@;D47C;DD)<?CEF?:44/CC<EEF>77CD@,?>CFFF?F>#63*/0FCC@:@8:+CGG>FDB,,FDGFGGFEC>6,7B3,DCGGGGGGGGEE@>GGGGGGGGFGFGF<C5C9GGFAC,FCECFC,=BA=GC@7+7FECGCGGGGGGGF@FFCCGFC@:@EDGGGGGFFFGGFGFGFGGGGFGFEGEEGGGGGACCEFBDCGGFGGGGGGCCCCA
@s301 23449
TGAGGAATATTGGTCAATGGGCGCGAGCCTGAACCAGCCAAGTAGCGTGCAGGATGACGGCCCTATAGGTTGTAAACTGCTTTTATGCGGGGATAAAGTGTGGGACGTGTCCCCTATTGCAGGTACCGCATGACTAAGGACCGGCTAATTCCGTGCCAGCAGCCGCGGTAATACGGACGGTCCGGGCGTTATCCGGATTTATTGAGTTTAAAGGGTGCGTAGGCCGTTTGTTAAGCGTGTTGTGAAATGTCGTGGCTCAACCGGGGCATTGCAGCGCGGACTGGCAGACTTGAGTGCGCAGGAAGTAGGCGGAATTCGTGGTGTAGCGGTGAAATGCTTAGATATCACGAAGAACTCCGAGTGCGAAGGCAGCTCACTGGAGCGCAACTGACGCTGAAGCTCGAAAGTGCGGGTATCGAACAGGATTAGATACCCT
+
EGFCFFGGGG9<EFGGGA@EFGEE7FGCG,,CFFGGGFFFGGGGGGGCGFFAFCFGEGEDFECF8,,<CCDDEFFGGGFFFGFGGFFFCCECGEGC9FEBFGG7F,@FCB<EF<FFGFGGGG,@E,FF+++@F,88>,:@FF<>C:CCFGG;>:<F+>FFFDCEFCFFFGG9@<1CF=CE1=C@F@ECECE8+<8:*:8CFE7<,33CF<=EC7E$C>>A:>GGCC>5F3@CC:<935GF:GGFD7;*C58/3CD@::@3CC8;GFCF>8<8+3+6+,,6,FFF9FA<,A=A9CB+C=9<9GCGCEEEDFDCFE=CEEFEFFEEAGGEGGE<F?FGGGFGGFFGFDC@FFEEDFEGEFEF:FEDFC,FE8FGF<FCGFCGGC79FGGGEFCGFAFFGDGGGFGE@GGFFBEGGFFGGFFFFGGGGEFDC,FCCCCC
@s301 89
TGAGGAATATTGGTCAATGGGCGCGAGCCTGAACCAGCCAAGTAGCGTGCAGGATGACGGCCCTATGGGTTGTAAACTGCTTATGTGCGGGGATAACACCCTCCACGTGTGGAGGTCTGCAGGTACCGCACGAATAAGGACCGGCTAATTCCGTGCCAGCAGCCGCGGTAATACGGAAGGTCCAGGCGTTATCCGGATTTATTGGGTTTAAAGGGAGCGTAGGCCGTGGGGTAAGCGTGTTGTGAAATGTAGGCGCCCAACGTCTGCACTGCAGCGCGGACTGCCCCACTTGAGTGCGCAAAACGCCGGCGGAACTCGTCGTGTAGCGGTGAAGTGCTTAGATATGACGAAGAACCCCGATTGCGAAGGCAGCTGGCGGGAACGTAACTGACGCTGAAGCTCGAAAGCGCGGGTATCGAACAGGATTAGATACCCT
+
FEFGGGGGGGGGGGGGGGGGFGGG@FEGGGGGGGGGGGFFF@FGGGGFGGDCFGGGGGGGGGGGG,CFGGGG,EF,5EFFF9<?FF9EFGGGGGFGGEBFFFGGGGGGF<F:DFD=F93FGG?BFGGG>EGGGGGGGG9EFFFGGDCGFAFGGC*>C;CF:<FGB5CBFGGGCC:CFFEFCEFFGGFGGE5*<3:/*:;E7DFC981CEFFFG/GFGFC5?C<C*1:5(*@A:FF2)CEE+C-EG=9@68<7:<38CFBC@CA376<EGC</5@8C>:#9;:F<@3,<,@FCAFCB8>:8++@+CC7ECBF@646+CF7EGCE@>@+AE@GF<=<8,?,DDGGFDF:DGE<FB@F7EGFCC7GEE@AFGGGGGCEGGGDFFFGGGGGGGGFEGGFCE:EFCGGGGGFEFEGGGDGGGGGFGGGGGGFGGGGCCCCC
@s301 90
TGAGGAATATTGGTCAATGGGCGCGAGCCTGAACCAGCCAAGTAGCGTGCAGGATGACGGCCCTATGGGTTGTAAACTGCTTATGTGCGGGGATAACACCCTCCACGTGTGGAGGTCTGCAGGTACCGCACGAATAAGGACCGGCTAATTCCGTGCCAGCAGCCGCGGTAATACGGAAGGTCCAGGCGTTATCCGGATTTATTGGGTTTAAAGGGAGCGTAGGCCGTGAGGTAAGCGTGTTGTGAAATGTAGGCGCCCAACGTCTGCACTGCAGCGCGAACTGCCCCACTGGAGTGCGCACAACGCCGGCGGAACTCGTCGTGTAGCGGGGAAGTGCTTAGATATGACGAAGAACCCCGATTGCGAAGGCAGCGGGCGGGAACGTAACTGACGCTGAAGCTCGAAAGCGCGGGTATCGAACAGGATTAGATACCCT
+
FGGGGGGGGGGGGGGGGGGGGGGGGGGGGGGGGGGGGGFGGGGGGGGGGGGGGGGGGGDGGGGGGGGGGGGGGFGGGGGGGGGFGEFGGCGGGGGGGFGFFGGGGGGGGGGGGGGGGGGGGFGGGGGGGGGGGGGGGGGFGGGGGCCFGGFGGGGEGGGEFGF,=E7EGGG7CFGDDGGGGGGGGGGE8*C>:FEGGCEF>D?GGG/?E6<FDGD>C?C>BFGGFF:>=CFGF>G8G>EGCFFEF:FFCF<ECCGFDD>C><:/:GGFF<F>FGF=>CE56FGCFGFBC<,F=>7GGGECGF>CFCCF>6<>=6>EEF=FFFCGFGC>,45A,FFFFC,=C4E8CGGGGCFFCGGEGFGEGGEFFF<EGDCFC+GGCGGGGGGGGFGGGGGGGGFFF7GGGGGFGGGECEGFEFFGGGGFCFGGGGFFGFGCCCCC
@s301 91
TGGGGAATATTGCACAATGGGCGCAAGCCTGATGCAGCGACGCCGCGTGAGGGATGGAGGCCTTCGGGTTGTAAACCTCTTTTATCGGGGAGCAAGCGAGAGTGAGTTTACCCGTTGAATAAGCACCGGCTAACTACGTGCCAGCAGCCGCGGTAATACGTAGGGTGCAAGCGTTATCCGGAATTATTGGGCGTAAAGGGCTCGTAGGCGGTTCGTCGCGTCCGGTGTGAAAGTCCATCGCTTAACGGGGGCTCCGCGCCGTGTACGGGCGGGCTTGAGGGCGTTAGGAGAGGCCGGAATTCCCGGTGTAACGGTGGAATGTGTAGATATCGGGAAGAACACCAATGGCGAAGGCAGGTCTCTGGGCCGTTACTGACGCTGAGGAGCGAAAGCGTGGGGAGCGAACAGGATTAGATACCCT
+
GGDFGGGGGGGGGGGGGGGG8FGFGGGGGGFG9CEFF?FGGGCFFDCCEDCGGGGGGGGGGGGGCFCFGGGGFFGGGGG9FFGF@@FFGDECEFDEG:8@:CFGEFFGGGGGGGGC@FADFDF<BFGGGDGGGFGFGGGFGEEFGCD>3CE*=BFG@C;CFFFGGAC8FGGCFE8*4,<C:E77:,A9,3ACC5??FE9*9**:8CGGGEE*/*:)/(*044*9))?3:<FF<?<3<0583)@=<<4<41**1*BC:@**8+>+CC>:+:DFC==F>0++=@3,9GF6,4+++FGEB>@C8@++GFFEC@?>FFFGGGFF?@C@99+GCCFC,GGGGCEGFA<<F@GCBFEFE@GGGEF<8FC=+F@FFEFGGGGFFGFAFGCF:DGGGGGGGGFDGEGEGGGGGGGGGGGGGGGGCCCCC
@s301 24784
TGAGGAATATTGGTCAATGGGCGAGAGCCTGAACCAGCCAAGTAGCGTGCAGGATGACGGCCCTATGGGTTGTAAACTGCTTTTATAAGGGAATAAAGTGAGTCTCGTGAGACTTTTTGCATGTACCTTATGAATAAGGACCGGCTAATTCCGTGCCAGCAGCCGCGGTAATACGGAAGGTCCGGGCGTTATCCGGATTTATTGGGTTTAAAGGGAGCGTAGGCCGGAGATTAAGCGTGTTGTGAAATGTAGACGCTCAACGTCTGCACTGCCGCGCGAACTGGTTTCCTTGAGGACGCACAAAGGGGGCGGAATGCGTGGTGTAGCGGTGAAATGCTTAGATATCACGAAGAACCCCGAGGGCGAAGGCAGCTCACTGGAGCGCAACTGACGCTGAAGCTCGAAAGTGCGGGTATCGAACAGGATTAGATACCCT
+
FGGGGGGGGGGGGFGGGGGGGGGGEGGGGGGGGGGGGGGGGGGGGGGEG:FGGGGFCFEEGGEGF8FGGGGGFGGGGGFGEGGGGFGGGFFG8FCAFGFFFGEFGFCFGGEDGFGGGGCF<FCFGGGGGGGGGGGGC9FGFGFGGGC<DAFCFGGGGGGFFGFDFGGGGGGFGGGGGC*<FGGC7CGGGDE,;=<CCEEC8:=GFFCE1,88FFCFG:FG?/8+<>CC;4;CFFGAG/<C#ECFCAEFFC#<C2FC:8EF6<<F.,C0:C@?%@1C@=C6=,FFB,@=CGGGA@EFCA,C3,84++=+?4@,4++8CGFGGF78=@4<F9<DFEFAAEC@?,,FECFGGGFFF>7GF@B86,8,FFCFCC@EEC9FEF@FGGECFFF:C@CDFFGFC+EF@@FFF@C@F7GGEGCFDGGFFDGGGFFFGEFCCCCC
@s301 21544
TGAGGAATATTGGTCAATGGGCGTAAGCCTGAACCAGCCAAGTAGCGTGAGGGATGACTGCCCTACGGGTTGTAAACTTCTTTTGTTTGGGAATAAAGTGAGGGACGTGTCCCGCATTGCATGTACCATTTGAATAAGGACCGGCTAATTCCGTGCCAGCAGCCGCGGTAATACGGAAGGTCCGGGCGTTATCCGGATTTATTGGGTTTAAAGGGAGCGCAGGCCGTGGGTTAAGCGTGTTGTGAAATTCAGTGGCTCAACCGCGGAAGTGCGGCGCGAACTGGTCCACGTGAGTACGCAGGACGTTGGCGGAATTCGTGGTGTAGCGGTGAGATGCTTAGATATCACGAAGAACTCCGATTGCGAAGGCAGCTTACGGTAGCGCAACTGACGCTGAGGCTCGAAAGTGCGGGTATCGAACAGGATTAGATACCCT
+
FGGGGGGFGGGGGGGGGGDEEFG+@FGGGGGGGGGGGGGGGGCG9<@FE@7@FCFGGGCFFFGDE8CFFFGEFFGGG,,C<BCGCG@<C=FGGGFEFFGG,?FE7FGGG4:A=@B+BFGGFGGGGGF,B,C,EFCGGGCE8A@GEGGGGFCF8FFDGFGGGGGGGGGEGGGG9FFGGFGGGGGDFGGGEF*2<FF7EG:FFFFCFFF:F8:FC<?FEBE)87CC@E03?E$FB@CDEGGG0:%-<99CC*#A,#2CB:?F>#2>*@8,*@<7+C:=,F=>?3GFB+,8E8GDFFB>EA,+++A7B7FC?8@9@E>EGGFGFGGE?CGGGGF<?GFFGGF8FAEGGGGGGGFGDGGDGGGEF@C@?EEFFCEFAB,D@,@@GGGGGGGGGFFCC,CFB6F@GGGFEGGCEDGGGGGGFCEAGGGFACGFFFFCCCCC
@s301 94
TGAGGAATATTGGTCAATGGACGAGAGTCTGAACCAGCCAAGTAGCGTGCAGGATGACGGCCCTATGGGTTGTAAACTGCTTTTATAAGGGAATAAAGTGAGTCTCGTGAGACTTTTTGCATGTACCTTCTGAATAAGGACCGGCTAATTCCGTGCCAGCAGCCGCGGTAATACGGAAGGTCCGGGCGTTATCCGGATTTATTGGGTTTAAAGGGAGCGTAGGCCGGAGAGTAAGCGTGTTGTGAAATGTAGATGCTCAACATCTGCACTGCAGCGCGAACTGGTTTCCTTGAGTACGCACGAAGTGGGCGGAATTCGTGGTGTAGCGGTGAAATGCTTAGATATCACGAAGAACTCCGATTGCGAAGGCAGCTCACTGGAGCGCAACTGACGCTGAAGCTCGAAAGTGCGGGTACCGAACAGGATTAGATACCCT
+
EFFFGGGGGGGGGGGGGGGGGGGGGGGFGGFGFEFGGGFDFGFFGGGGGGGGGGGGGGGGGGGGG8FFFGED,FFEFGGGFGGGGGGGGGGGGGGGGFFFFGFFFGGGCGC?ECGFFFGGGGGGGCGG9,CEFFFEGGG,BDCFC+@>FFCFDDFCGGG?8DEGGEDGE@BF,DFGG7@2@EF@C?EGC+CCFFEEG,=FF+CCF;#4C=FD@>CAC@GE@CEG<DC0C;)C>EFDECFEFD;FE2::6A83:<:4,>GCFD,DGFFF@EC?AC3=>GFDGFFFDB:,63,?DF=8@++4+,98GEGGGGF@@,88GGGFE,EE>GGGGGF;GGGF;CB,GGGFD?FGGGGGGEGGGFA:GFEGGEEEFECGF<FFFF@FDGEEDEDGGFFDGGGGCCGGGGGGFCF@DEGGEFF@GFFFFGGGGGFGGGGCCCCC
@s301 95
TGGGGAATATTGCGCAATGGGGGCAACCCTGACGCAGCCATGCCGCGTGAATGAAGAAGGCCTTCGGGTTGTAAAGTTCTTTCGGTAGCGAGGAAGGCATTTAGTTTAATAGACTAGATGATTGACGTTAACTACAGAAGAAGCACCGGCTAACTCCGTGCCAGCAGCCGCGGTAATACGGAGGGTGCGAGCGTTAATCGGAATAACTGGGCGTAAAGGGCACGCAGGCGGTGACTTAAGTGAGGTGTGAAAGCCCCGGGCTTAACCTGGGAATTGCATTTCATACTGGGTCGCTAGAGGACTTTAGGGAGGGGTAGAATTCCACGTGTAGCGGTGAAATGCGTAGAGATGTGGAGGAATACCGAAGGCGAAGGCAGCCCCTTGGGAATGTACTGACGCTCATGTGCGAAAGCGTGGGGAGCAAACAGGATTAGATACCCT
+
CGFGGGGGGGGGGGGGGGGGGGGGGGGGGGGEEFGGGGFGGFGGGGGFGGFGFGGGGGEFGGCFGGGGFGGGGGGFEGGGGGGEGGGDFGFGGG8FGGGFGGGGGGGGGGGGFFGFFAFFGGGGG<FFGGGGGGEGGFFCFF@EGGGGEFCGGGE><:D:FFCFFFEFDCFEGGGGGF:C:8CFD+*C788CG>ECCE9@DGGF?@=<F?FGG>?:;4:BB<ED,)222<C+:C@@C?FC/:9<E:5%</7AECC<<@DD;DA>B<:DGGGG7FACD@<CFFF?E8GGGGFCE,,DE;5,ECE8<DC8B+CGGGEGGEBEGEFFFFCCC>ECEGGGEGFFGFGGFGGDGGGGGGGFGGFFGFGGGFCCGGGGGGGFFEGCGGGF<9FGGGFGEGGGGGGCGFGGGGGGGGGGGGFFCCFGFGGGGGGFGGGFFFCGCCC@9
@s301 96
TGGGGAATATTGCACAATGGGGGAAACCCTGATGCAGCGACGCCGCGTGAGCGAAGAAGTATTTCGGTATGTAAAGCTCTATCAGCAGGGAAGAAGAATGACGGTACCTGACTAAGAAGCACCGGCTAAATACGTGCCAGCAGCCGCGGTAATACGTATGGTGCAAGCGTTATCCGGATTTACTGGGTGGAAAGGGAGCGCAGGCGGTGCGGCAAGTCAGATGTGAAAGCCCGGGGCTCAACCCCGGTACTGCATTGGAAACTGGCCACCTAGAGTGTCGGAGGGGTAAGTGGAATTCCTAGCGTAGCGGTGAAATGCGTAGATATTAGGAGGAACACCAGTGGCGAAGGCGGCTTACTGGACGATTACTGACGCTGAGGCTCGAAAGCGTGGGGAGCAAACAGGATTAGATACCCT
+
AFGFGGGGGGGGGGGGGFGFGGGGGGGFGFGCGGGGGGFECEGGGGGFGGGGGGGGFFF<FFGFGGG:FGGEECFGGGGGFGAFG?FFFEDFEFGGGGFGFGGGGGGDAFGGGGGCADEFGFGDGGGGGCFGGGFFDGD@>CFCBCCFGGGEFGGGCFFGGGGGGFGGGGGGBEGEDEGG5GGC?B5'<$-BC;-*F5<CDD:ECEC5/:?FC@?F87#9AD?+F?CEGGDDEEG?GGFCFF1EGGG<F9FFFGCGEF<=C=8@<8F,GGDFF<G>EE:@?#GGFFEE?<EFD8@,8FEECGGGEAFBEAGEEGDGGGGGFBCGGGGGF?EFFGGFGGGFF@CGDFB7GGGGGFCGFGGGGGGGGFGGGGGFGGFGGGGGGGFGGDGGGGGGFFFEEGGGEGGGGGGGGGGGCCCCC
@s301 97
TGGGGAATATTGCACAATGGGGGAAACCCTGATGCAGCGACGCCGCGTGAGCGAAGAAGTATTTCGGTATGTAAAGCTCTATCAGCAGGGAAGAAGAATGACGGTACCTGACTAAGAAGCACCGGCTAAATACGTGCCAGCAGCCGCGGTAATACGTATGGTGCAAGCGTTATCCGGATTTACTGGGTGTAAAGGGAGCGCAGGCGGTGCGGCAAGTCTGATGTGAAAGCCCGGGGCTCAACCCCGGTACTGCATTGGAAACTGGCCACCTAGAGTGTCGGAGGGGTAAGTGGAATTCCTAGCGTAGCGGTGAAATGCGTAGATATTAGGAGGAACACCAGTGGCGAAGGCGGCTTACTGGACGATTACTGACGCTGAGGCTCGAAAGCGTGGGGAGCAAACAGGATTAGATACCCT
+
GGGGGGGGGGGGGCGGGDGGGGGGGGGGGGGGFGGGGGGEFGDGGGGEFGCGGGGG7CFEF9EFFFG?EGAFFGGFFGGGFGGGGGGGGGGGGGGFGFGGGFGG@+8AFFDEFGGGGDGGGCFF7:FGG9=FFFGGDFGGG?FFGG@FGGGGGGGGF@;C>D9CGFF@<C7EF;EGGGGGDEFFFGG<FCFFD:FEGE.==CCDDC<?58?8:B?><><=>'<:A7<4CFC:CFE@6<<@CGEF@:>.>AE>:,<*D@C7DDFFCFBCCEF?<EFCCECCF8FGGF8GFFGEE==,88FEEGCC@BGEGGEEB?,FCFFEFAD9FDCGGFCFDF@DFGGGF:CC,FGGGGGGGFFGGGGGGGGF9CFGGEEGGGGGFFC,GGGFFB7GGGGGGGGGGGGGGGGGGFDGFGGFCCCCC
@s301 98
TGGGGAATATTGCGCAATGGGGGCAACCCTGACGCAGCCATGCCGCGTGAATGAAGAAGGCCTTCGGGTTGTAACGTTCTTTCGGTAGCGAGGAAGGCATTTAGTTTAATAGACTAGATGATTGACGTTAACTACAGAAGAAGCACCGGCTAACTCCGTGCCAGCAGCCGCGGTAATACGGAGGGTGCGAGCGTTAATCGGAATAACTGGGCGTAAAGGGCACGCAGGCGGTGACTTAAGTGAGGTGTGAAAGCCCCGGGCTTAACCTGGGAATTGCATTTCATACTGGGTCGCTAGAGTACGTTAGGGGGGGGTAGAATTCCACGTGTAGCGGTGAAATGCGTAGAGATGTGGAGGAATACCGAAGGCGAAGGCAGCCCCTTGGGAATGTACTGACGCTCATGTGCGAAAGCGTGGGGAGCAAACAGGATTAGATACCCT
+
FFGGGGGGGFFGGGGGDGFGGGGGGGGGGGGGGGGGGGGGGGGGGGGFGGGGGGGGGFFGGGGGGFGGFGGGGG,?FFGGGGGGGF=FGDFGEGFGGGGGGGGGGGGDFGGGGGGGGFGGAFFGGEGGFFGGFCGGGGGGFGDC>FFGGDCFGGFCGGGGGGF,>DFGFGGGGGGGGG,<:BEC7+A<C:ECC:EEGGCCGGGFFFG:FCCCE-:@,/C5?6GGFFC>5FCC@FA<7@@C.%GEEEF(7=6AGGGCGFDFFFGGF>@,;CFGFFFEA<DGFGFF;7FEEF@+GDC,@5GDB@,>7GFE:+F@GGFBAEGFGGFGEF:GG=CCFFGFE:CFC8GFGFEFDFGGGGGGFCEGFCGFFGEGFF9,FF@GGEGGFFDFADGGEF9FGF@EGGFGDAEFCCCGGGGGGGGGCFFEGGGGGGGGGGGGGGFGCCCCC
@s301 25376
TGGGGAATATTGCGCAATGGGCGAAAGCCTGACGCAGCGACGCCGCGTGAGGGATGACGGCCTTCGGGTTGTAAACCTCTTTCAGCAGGGAAGAAGCGCAAGTGACGGTACCTGCAGAGGAAGCACCGGCTAACTACGTGCCAGCAGCCGCGGTAATACGTAGGGTGCGAGCGTTGTCCGGAATTATTGGGCGTAAAGAGCTCGTAGGCGGCCTGTCACGTCGGATGTGAAAACCCGGGGCTCAACCCCGGGCCTGCATTCGATACGGGCAGGCTAGAGTTGGGCAGGGGAGACTGGAATTCCTGGTGTAGCGGTGAAATGCGCAGATATCAGGAGGAACACCGGTGGCGAAGGCGGGTCTCTGGGCCGATACTGACGCTGAGGAGCGAAAGCGTGGGGAGCGAACAGGATTAGATACCCT
+
@EFGGGGGGGGCGGGGDGFFFFGGGEFFGGFFCEE++CEFGGGGCGGFGGGGGGDGGAFGGGGGGGEGFGGGGFGGGGGFGGGGFGGCFEFFGFGGGGGEGGGGGDGDFFGGGFFGF<<FFDEGGGGCEGG:AFGGGGFCGGGFFGCFC1*=FGGG2<C7<BA7FCF7FFGDECC?ECC6E;E9GG70FGCEE5A?=?,;:9@8E5CGCDEEE=F:<F<@>C=<0AG7FC;<8C>CGFDCD:CFFGGGGF@@CC58?@@CEDC#C>FFCC>FF9F;GFGCF-FCGGGGFF=EC<,EEE>,FCGGGGFCE=F7GFFFACGGGGGFGGE?C,CGGGFEF?F@=>C,EECECFECEGGGGFAGGAGGFEEGGFF<CGGGGGFGGFGE7F7GFF7FCGGEFGGCEEFFGFGGGGGGGFGFCCCCC
@s301 100
TGAGGAATATTGGTCAATGGACGAGAGTCTGAATCAGCCAAGTAGCGTGCAGGACGACGGCCCTATGGGTTGTAAACTGCTTTTATAAGGGAATAAAATGAGTCTCGTGAGACTTTTTGCATGTCCCTTATGAATAAGGACCGGCTAATTCCGTGCCAGCAGCCGCGGTAATACGGAAGGTCCGGGTGTTATCCGGATTTATTGGGTTTAGAGGGAGCGTAGGCCGGAGATTAAGCGTGTTGTGAAATGTAGACGCTCAACGTCGGCACTGCAGCGCGAACTGGTTTCCTTGAGGACGCACAAAGTGGGCGGAATTCGTGGTGTAGCGGTGAAATGCTTAGATATCACGAAGAACTCCGATTGCGAAGGCAGCTCACTGGAGCGCAACTGACGCTGAAGCTCGAAAGTGCGGGTATCGAACAGGATTAGATACCCT
+
FGFGGGGGGFGGGGGGGGGGGGGGGDFFGFFEFEGGGGFGGGGGGGEGGGGGGGFGGGFGGGGGGEGFGGFGGGDGGGGGG9FGGFFGFGGFF@FFGCFGGGGGGGGFGGGGCGGGGGGGGGGC,,CFGGFFGFGDFGGGGGGGGG+FGGCFGGGGGG@FF,,8@C<<C*6<FFGGGGEEADFEFC4*FEF@FC@8E*=CCFGGGGEE:<:+8<<)=2>7<>E8<5E657C<7+<6:9=8<?&;=@:B;7AFC8BGE:>5::.:,ECFGEF>@CEEEC9?=GFCGGFD9CFF:6+F6FCGFFFFC=CFC?F@44C7CGFBDF@+5EEFDFF=EE9FGGGGFFFE8GFGGGGGFFFCEGGDGFEGGFCFEFGGGGFGGGEGFGGGGGGGGEFEGFEFDGGGFCFACGGGGGGGGGFGGFFFGGGGGGGGGGGCCCCC
@s301 101
TGAGGAATATTGGTCAATGGGCGAGAGCCTGAACCAGCCAAGTAGCGTGCAGGATGACGGCCCTACGGGTTGTAAACTGCTTTTATACGGGGATAAAGTGGGCCACGTGTGGCTTATTGCCGGTACCGTATGAATAAGGACCGGCCAATTCCGTGCCAGCAGCCGCGGTAATACGGAAGTTCCGGGCGTTATCCGGATTTATTGGGTTTAAAAGGTGCGCAGGAGGACCTTTAAGTCAGCGGTGAAGGGCGGCGGCGACACCGTCTAACTGCAGTTGATACTGGAGGTCTTGAGTGCACACAGGGAGACGGGAATTCATGGGGTAGCGGTGAAATGCTGAGATATCACGAAGAACTCCGATTGCGGAGGCAGCCTGCTAAGCTGCAACTGACATTGAGGCTCGAAAGTGTGGGTATCAAACAGGATTAGATACCCT
+
CFEGGFFGGFFGCFGGFFFFFFCG7C:DGGCFFGDGGGFDFFAEFCF@:@FFGGGGGFBFD@CFD,8?CFFE,CEC,CC99AFGGFFECFCEGGE99FFGFCFBFGCFCF<C?AEF,E<,,@@F7+?:+>=,BC,EEFF,<:>>++3@,>A<,@DE*7DF7>:FDGEE@*<13?BFFG<,,6,<BF5::C18<C7CECC@*0<CCFG5E<9<+21/+,20(2**.7*)E?3<CEF>F?**,F97,94+++8@+3+B3++FB8,,,74A6,9;8,,FD9D=+>E=9,E5,,499F8E=9,5,<D<FDBB+,C4,,=,ECCFA=B48C6,E4C,<E,9,<,CCFFE@,F<EC5,,CEFEGFCECF@?6EF:ECEGGCGGGGDGGGGFF9DFFCCF@FBGE7GFGCECFGFEEC6ACGFDEFGFGGGGGGFF@E9CCCC
@s301 102
TGGGGAATATTGGTCAATGGGCGAGAGCCTGAACCAGCCAAGTAGCGTGCAGGAGGACGGCCCTATGGGTTGTAAACTGCTTTTATAAGGGAATAAAGTGAGAGTCGTGACTCTTTTTGCATGTACCTTATGAATAAGGACCGGCTAATTCCGTGCCAGCAGCCGCGGTAACACGGAAGGTCCGGGCGTTATCCGGATTTATTGGGTTTAAAGGGAGCGTAGGCCGGAGACCAAGCGTGTTGTGAAATGTAGATGCTCAACGTCTGCACTGCAGCGCGAACTGGTTTCCTTGAGTACGCACAAAGTGGGCGGAATTCGTGGTGTAGCGGTGAAATGCTTAGATATCACGAAGAACTCCGATTGCGAAGGCAGCTCACTGGAGCGCAACTGACGCTGAAGCTCGAAAGTGCGGGTATCGAACAGGATTAGATACCCT
+
GGGGGGGGGGFFGGGGGGGGGGGGGGGGGGGGGGGGGGGGGGGGGGGGDGGFGGGGGGGGGGGFGFFECFEFCFEFGGGGGGGGGGGGGGGDFDCFFFGGGGGC=FGGGFFFFFGFFGEGGGGFGGGGGGFGGGGFGFGGGDGG@=EFGGGDGGGGGGGGGGGGGG>FCGGGGGGGDBFEGG?C<F=FGE*=CFBFCEC66C+FFE85C6<C@C6+C=E5>2::7:C3B=,/<6A2C*GGGC9G=AGEF6<D319ACGCFC-A>FGGCFEFBB@7@8?D?9?FFBBD8,DFC8:@FEAEE,,DGGGCGFEF@FDB7EGFGB9GG>CCCGGEE<E9GGFFC?EEF@FFGFFFFCCCCCGGFEDGGFFEFCFFGGGFFEFEGGGDGGGCFFF;CFAFGGGGGGGGGEEECGGFFGGGGGGFFGGGGGGGGGGGCCCCC
@s301 103
TGGGGAATATTGGTCAATGGGCGAGAGCCTGAACCAGCCAAGTAGCGTGCAGGAGGACGGCCCTATGGGTTGTAAACTGCTTTTATAAGGGAATAAAGTGAGAGTCGTGACTCTTTTTGCATGTACCTTATGAATAAGGACCGGCTAATTCCGTGCCAGCAGCCGCGGTAACACGGAAGGTCCGGGCGTTATCCGGAGTTATGGGGTTTAAAGGGAGCGTAGGCCGGAGATTAAGCGTGTTGTGAAATGTAGATGCTCAACGTCTGCACTGCAGCGCGAACTGGTTTCCTTGAGTACGCACAAAGTGGGCGGAATTCGTGGTGTAGCGGGGAAATGCTTAGATATCACGAAGAACTCCGATTGCGAAGGCAGCTCACTGGAGCGCAACTGACGCTGAAGCTCGAAAGTGCGGGTATCGAACAGGATTAGATACCCT
+
FGCFGG,EFFCEGGGGGGGFFFFGGGCFGFFFFGGGGGGGGGGGGGGGGGGGGG,@CGGGEEG,CFGGGFGGEEFGGGGGGGGGGGGGGGGF@EFGGGGFGFGF,CFEC<B9FGGGGCDDEEGGGEFGGGGGAADGGG9B@F77=CEDFGFF,>+>>E<@FGGGGGEG@:*,3D>FFFGG?BFFCFCC<<EFCFEGC*CCCF:,=CC5A6<:2<85E9C@4CE7:BGEG<G#7@C4GFEE,8$C<<D:F7*#=#@@2@*DFFF7GCD@<C<92@CFBD=CGGFD<BB,,AEF=:+8+E,?4,FEEEFEC8F@8E@+=BFFGGE>=@+@9,,;AE?,D?B,FFCFB9F7FEFC?FC6,7GGGGEFB@,GDCFFCF9FDFGEGFF;,EAF:C;EGGFFA:CB@CFCDGGF@:FEEECFFFFFFFFGGGGGFFFACCBB
@s301 104
TGAGGAATATTGGTCAATGGACGAGAGTCTGAACCAGCCAAGTAGCGTGCAGGAAGACGGCCCTATGGGTTGTAAACTGCTTTTATAAGGGAATAAAGTGAGTCCCGTGAGACTTTTTGCATGTACCTTATGAATAAGGACCGGCTAATTCCGTGCCAGCAGCCGCGGTAATAAGGAAGGTCCGGGCGTTATCCGGATTTAGTGGGTTTAAAGGGAGCGTAGGCCGGGGATTAAGCGTGTTGTGAAATGTAGACGCTCAACGTCTGCACTGCAGCGCGAACTGGTTTCCTTGAGTACGCACAAAGTGGGCGGAATTCGTGGTGTAGCGGTGAAATGCTTAGATATCACGAAGAACTCCGATTGCGAAGGCAGCTCACTGGAGCGCAACTGACGCTGAAGCTCGAAAGTGCGGGTATCGAACAGGATTAGATACCCT
+
@@FEGGGGGGGGGGGFGGFGGGGGGGGEGGGGGGGGGGGFGGGGFGGCEGGGGGGGFGEG7BF@FFFDCF7FFGGGDCFFFEFGGFFGGGGGGFGGGGEGGGDF9FGAFGGGGGGGGGGGGFCFGFGGGGFFFEA@BFG9,A:@E@EFCFAFGGDFCFFGCBFGC>F7FECF,,@F:BGGGB:FGGGG7C*:CF<:CFGD+)CGCEFC2<,CGFF5@6F>72C<C<<#GE<C2<C<ED>CGFF=7B@EF7C>:@CC>?FC;FD9FFGDGGGBCFE:9CEEFGGGGAGGGGFFDFE?=>ECGGFDF?CCGCEDGFEEE<@,FDGGFGGFEFGF<FF8@CFFF=<,?GGGGGGGFFF::@F@+EEGGFEFGGGGGF9GFCF?+GGGGGGGGFEGGGGFFGGGGGGGGGGGGGGGGGF8GGFFCGGGDFF9FCGCCCCC
@s301 23403
TGGGGAATATTGCACAATGGGGGAAACCCTGATGCAGCGACGCCGCGTGAGCGAAGAAGTATTTCGGTATGTAAAGCTCTATCAGCAGGGAAGAAGAATGACGGTACCTGACTAAGAAGCACCGGCTAAATACGTGCCAGCAGCCACGGTAATACGTATGGTGCAAGCGTTATCCGGATTTACTGGGTGTAAAGGGAGCGCAGGCGGTGCGGCAAGTCTGATGTGAAAGCCCGGGGCTCAACCCCGGTACTGCATTGGAAACTGTCGTACTAGAGTGTCGGAGGGGTAAGTGGAAGTCCTAGTGTAGCGGTGAAAGGCGTAGATATTAGGAGGAACACCAGTGGCGAAGGCGGCTTACTGGACGATAACTGACGCTGAGGCTCGAAAGCGTGGGGAGCAAACAGGATTAGATACCCT
+
FCFFGEGGGGGGGGGGGGAFCGGGGGGFE8AECGGGGGGEGGGGGGGEEGFGGGGGDF@FFDFEGFGCGGGGGGGGGGGGGGGGGGFGCFGGDFGGFCFFGGGGFGGGGDGGFFGGGGGGGGGGGGDGGFFGFDCCFFGFGGGGF<FGGFGEFG?CFGFGFA@FGFFFFGEEFFDG<=FGGGGGGGG8F4FGG9<F=C@CCGEGCE>-*/C7:@:B@FFDA9?-4?CFCGDGEGGFG@@FFCEEEDE@>DFD:<0GFFGG=;C=,@FF<F?@GFGEF>GGF7GFGGGG?9AF;9,,E><E9GGFE5FCAA,AFC?7CFFCEEEFFGGGGFGGGGF@FE,8GGFEEGGGGGGGGGGGGGGGGGFEFCE<GGEFGGGGFFFFCE@EFCCGGGGGGGGFGF@9GGGGGGGGGFEECCCCC
@s301 106
TGAGGAATATTGGTCAATGGGCGAGAGCCTGAACCAGCCAAGTAGCGTGCAGGATGACGGCCCTATGGGTTGTAAACTGCTTTTATAGGGGAATAAAGTGAGTCACGTGTGATTCTTTGCATGTACCCTATGAATAAGGACCGGCTAATTCCGTGCCAGCAGCCGCGGTAATACGGAAGGTCCGGGCGTTATCCGGATTTATTGGGTTTAAAGGGAGCGTAGGCCGGAGATTAAGCGTGTTGTGAAATGTAGGTGCTCAACATCTGCACTGCAGCGCGAACTGGTTTCCTGGAGTACGCACAAAGTGGGCGGAATGCGTGGTGTAGCGGTGAAATGCTTAGATAGCACGAAGAACTCCGATTGCGAAGGCAGCTCACTGGAGCGCAACTGACGCTGAAGCTCGAAAGTGCGGGTATCGAACAGGATTAGATACCCT
+
FGGGGGGGGGDFGGGGGGGGGGGGGGGGGGGGGGGGGFGFFGGGGGGFEGGCGGGGGFEGGGGGF@FGGGGGGGGGGGGGGGFGFGFCAFGFFGGGFGGGGGGGGGGGGFFGGGGGGGGFBF9FFFGGGGGGEG9FGGGCGFDGDECFGFGFGFFGGGGGGGGGGG>>F@EF@EGC>FEGGGGGGGD<6=EFGG<:/+=F@3GF?8GF<;FFFF@FG>G#-4CGGGGFFEGF:CGAGGFED@58:@1/@6$:DE>;,,1<C@CGFE<FFGG?>DGGGF@8DDDACFGDDA,FDFC:GE8GGGGGEGEC78B>+=@+GGFEDDECAFB=CFFEAGFFE?FGGFEB7GGGGCGGFB=FFGGGGGGFFGGGGGGGGFEGGGGGGGEFDE<GGEFGGGFGGGGGGGGGCEGGGGGFGGGGGGFFFFFGFGFGGFGCCCCC
@s301 107
TGGGGAATATTGCGCAATGGGGGAAACCCTGACGCAGCAACGCCGCGTGATTGAAGAAGGTCTTCGGATTGTAAAAATCTTTTATCAAGGACGAAGAAGTGACGGTACTTGATGAATAAGCTCCGGCTAACTACGTGCCAGCAGCCGCGGTAATACGTAGGGAGCAAGCGTTATCCGGATTTACTGGGTGTAAAGGGCGAGTAGGCGGATTGGCAAGTTGGGAGTGAAATGTCGGGGCTTAACCCCGGAACTGCTTCCAAAACTGTTGATCTTGAGTGATGGAGAGGCAGGCGGAATTCCCAGTGTAGCGGTGAAATGCGTAGATATTGGGAGGAACACCAGTGGCGAAGGCGGCCTGCTGGACATTAACTGACGCTGAGGAGCGAAAGCGTGGGGAGCAAACAGGATTAGATACCCT
+
DCFFGBFGFGEGGGGGGGGGGGGGGGGGGGGGGGGGGGFGGGGGGGGCGGGGGFGGGGGFGGGGGGGCFGFGGGGGGGGGGGGGGGGGGGGGGGGGGGGGGGFGGGGGFFFGGFDGGGGFGGGGGGDEEBFGGGGGGGGGFFGGFGEGGGFCGGGEG9FFGE@FE=@CCFGGGGGGGGGGG?GGGFCFFFECC:F?E5C0>(>CEFGG<<EFGFFFF<GFF9-C7EE:<GGG+8F@'CGGEFGGFEEDEBFGFA=FEF=>=DFFGFGDGFGGGGEFFGGGGGFEEE=+EFCDGFD8CGFE=9FEECBGGGGGGGGFCGFFF=:,,A,GGGF?GGGGGGFFFEFCDGGEFFFEEEFFGGF@GGGGGF9GGGGGGGGGGGGGGEGGGFGGGGGGGGFFCGGGGDFFDGGGGGFGFCCCCC
@s301 108
TGAGGAATATTGGTCAATGGACGCAAGTCTGAACCAGCCAAGTAGCGTGCAGGATGACGGCCCTCTGGGTTGTAAACTGCTTTTAGTTGGGAATAAAGTGCACCACGTGTGGTGTTTTGTATGTATCATCAGAAAAAGGACCGGCTAATTCCGTGCCAGCAGCCGCGGTAATGCGGAAGGTCCAGGCGTTATCCGGATTTATTGGGTTTAAAGGGAGCGCAGGCGGACCTTTAAGTCAGCTATGAAATACGGCGGCTCAACCGTCGAACTGCAGTTGATACTGGAGGTCGTGAGTGCACACAGGGATACTGGAATTCATGGTGTAGCGGTGAAATGCTCAGATATCATGAAGAACTCCAATCGCGAAGGCAGGTATCCGGGGTGCAACTGACGCTGAGGCTCGAAAGTGCGGGTATCAAACAGGATTAGATACCCT
+
EFGGGGGGGGGGGGGGGCCF@FGFDEGFGGGGGGFFGGGCFGFCCFE7@FFGGDCEC:@@CECEE<FGFE@FGGGGGGGGGGGGGFFEEEE@FGGGFDEG9FGGFGGFGFEEECEC8EGECDAAF<FGFEEFGG?C@EFFFFEGGGGGGGFGGGGE=FFGGGGGEGECFGGGFFEC:EGC:>97:C5C@:@89>FCE8FC=CGGGGEGGC?;:FEC7>G-9C*:7:>AA63D<C7*>AA6D7@AC@<>EE@3:F?EFGGFF>@8:@8DGFC,F==7,7FDCDD,+GCB@,8F5FE@8@,?GD=,F@?EE@?9,;GGE,FF:GCCBGEFEGEFGEFE9BAEEGGFGFGGGGFGFE<CCFGEEDDFFFDGGDFGGCEFGFF@<E<GGGEGECF7FCGF8GGGFCGFFGGEEDFFGGGFFCFGFGGFE,GGFF8CCCCC
@s301 23326
TGAGGAATATTGGTCAATGGGCGAGAGCCTGAACCAGCCAAGTAGCGTGCAGGATGACGGCCCTATGGGTTGTAAACTGCTTTTATAGGGGAATAAAGTGAGTCACGTGTGATTCTTTGCATGTACCCTATGAATAAGGACCGGCTAATTCCGTGCCAGCAGCCGCGGTAATACGGCAGGTCCGGGCGTTATCCGGATTTATTGGGTTTAAAGGGAACGTAGGCCGGAGATTAAGCGTGTTGTGAAATGTAGACGCCCAACGTCTGCACTGCAGCGCGAACTGGTTTCCTTGAGTACGCACAAAGTGGGCGGAATTCGTGGTGTAGCGGTGAAATGCTTAGATAGCACGAAGAACTCCGATTGCGAAGGCAGCTCACTGGAGCGCAACTGACGCTGAAGCTCGAAAGTGCGGGTATCGAACAGGATTAGATACCCT
+
EGGGGEFGGGGGGGGGGFC<8FFGGGGGGGGGFGGGGFGGGGGGFGGFGG<AFEGGGGGEGGGGGDGGGGGGGGGDFGGGGGGGGGGGGGEFGGGGGGGGF9?FGFGFGFGCFGGGGGGGGGGGCGAFFGGGGGGFGGFFFEEEGGGED<FGGGFGGGFGGGGGG>FFE7:EEEG>&FGGGGG<GG=FFGCGFCCC=+@?EFGC<8?CFCCGAFDF>6/>?BCFFGG8>:6EEGEAG<FGFGFECFGGGDC>5+:>GGGCDGGGGFE<D@FFDGGGGGFGGGGGGFGD9ADF5GGFDGDFA<E?GGFGGF@9EEGECGGGGGGGBEGFDFC,AGFEEAEDA4C,:7GGGFEBFFFCGGFCCCCGFCEEGFFFGGGGGGGEGGGGGGFGGGGGGFAFGGGGGGGFGGGGGGFFGGGCEGAEGEDGFGGGGGGCCCCC
@s301 110
TGAGGAATATCGGTCAATGGGCGAGAGCCTGAACCAGCCAAGTAGCGTGCAGGATGACGGCCCTATGGGTTGTAAACTGCTTTTATAGGGGGATAAAGTGAGCTACGTGTAGCTTATTGCAGGTACCCTATGAATAAGGACCGGCTAATTCCGTGCCAGCAGCCGCGGTAATACGGACGGTCCGGGCGTTATCCGGATTTATTGGGTTTAAAGGGAGCGTAGGCCGGAGATTAAGCGTGTTGTGAAATGTAGTGGCTCAACCTCTGCACTGCAGCGCGAACTGGTCTTCTTGAGTACGCACAACGTGGGCGGAAGTCGTGGTGTAGCGGTGAAATGCTTAGATATCACGAAGAACTCCGATTGCGAAGGCAGCTCACGGGAGCGCAACTGACGCTGAAGCTCGAAAGTGCGGGTATCGAACAGGATTAGATACCCT
+
FFGGGDGGGGGGGGGGGGGFGGGGGGGGGGGGGGGGGGFGGGFGGGGGGGGGGGGGGGGGGGGGGGGGGGGGGGGGGGGGGGGGGGGGGGGGGGGGGGGGGGGGGGGGGGGGGGGFGGGGFGGGGGGGGGGGGGGFGGGGGGGGGGGGGFGGGGGDGGGGDFFGGGGG:G@G@FG@GGGD8EFF>GD;GDCFGGG?EGGF?E(CFFCF<@:<?CEGG;ED<>EFFGGBGECBCCC=F8GGGF8FD6GGFCGGF<;D8F@2FC;EGFE$BFGGGGGGGEFFGGGGGDB5GFFA*EC7GGGFFFGGFCGGGGFE@+7GGGGDGGGEFGGGFFEE<GGGGGGGGFGGGGGGGGFC,FGGGFGGGGGGGFEGGGGGGGGGGGGGGGGGGDFDGGGGGFCGFGGGFFFFFGGGGGGEEFGGGGGGGGGFGGGGGGGCCCCC
@s301 111
TGAGGAATATTGGTCAATGGGCGAGAGCCTGAACCAGCCAAGTAGCGTGCAGGAAGACGGCCCTATGGGTTGTAAACTGCTTTTATACGGGGATAAAGTGAGCCACGTGTGGCTTATTGCAGGTACCGTATGAATAAGGACCGGCTAATTCCGTGCCAGCAGCCGCGGTAATACGGAAGGTCCGGGCGTTATCCGGATTGATTGGGTTTAAAGGGAGCGTAGGCCGTCTGTTAAGCGTGTTTGGAAATGTCGGGGCTCAACCTGGGCATTGCAGCGCGAACTGGCAGACTTGAGTGAGCAGGAAGTAGGCTGAATTCGTCGTGTAGCGGTGAAATGCTTAGATATGACGAAGAACTCCGATTGCGAAGGCAGCCTGCTGTAGCGTAACTGACGCTGAAGCTCGAAAGCGTGGGTATCGAACAGGATTAGATACCCT
+
<FDEF,EFCDFGGGFFEFEFCGGEGGGGGGGGGGGGGGF@FFEFEGG,,FDGF:EFGGGGGGE@6CFFGGFECFGDGGGGGGGFECFGGGGGGCDFGGFG9EGGGGEB8EFGGGGCCFFFGGGFFGGG<FDGGGGGGGGGFFCFEGGFFCGGGF@CEGGFGGGGEGGDGGGGGGGGGGDGGCFGGGEEFE8FCGFGEEE.=C+CFG*4G.CC:C8D86?80CGDFE8AFGGF@.@<C1C,0)'EF7=CCGGCCFE642F7CC$5F@EDC,9>@CBGBDDDGFFFAC9F9B8G@FDE,GFF79AEB,B8?9,CD88EB8F7B9@+BCCCC,,5<CF@,9GFGGF=B,GGFFF9EFCGGEACGGGGGG@FGFCGCFGGGGEEDEGF9GFGCFFGGFFEGGCB,CCGCGGGEEFGGGGGGGFEFCFGF<GGF;8CCCBB
@s301 112
TGGGGAATATTGCACAATGGGGGAAACCCTGATGCAGCGACGCCGCGTGAGTGAAGAAGTATTTCGGTATGTAAAGCTCTATCAGCAGGGAAGAAAATGACGGTACCTGACTAAGAAGCCCCGGCTAACTACGCGCCAGCAGCCGCGGTAATACGTAGGGGGCAAGCGTTATCCGGATTTACTGGGTGTAAAGGGGGCGTAGGCCGGAGATTAAGCGTGTTGTGAAATGTAGACGCTCAACGTCTGCACTGCAGCGCGAACTGGTTTCCGTGAGTACGCACAAAGTGGGCGGAATTCGTGGTGTAGCGGTGAAATTCTTAGATATCACGAAGAACTCCGATTGCGAAGGCAGCTCACTGGAGCGCAACTGACGCTGAAGCTCGAAAGTGCGGGTATCGAACAGGATTAGATACCCT
+
EEFGFFGGGGGGGFGGGGGGGGGGGGGGFCFGGFCFGGG>FGGEGGG@7FFGGGGGGGG9C9CEGFGFFGGCFFF9EGGGDEGGGGGGGGGGGGGGGGGGGGGGGGFFGGFGGGGGGGCFFDEGFEGGGGFGGGECGGGGGGGFEGEG>CB,,D>::<7EGDG:@;CFE:#=FG2:CFFC=BCFFGC8'3<EFC82GGGF?GDD<8?(1,;GFEE@F?GD9CGFD<FEF?<C57>98,>FFGFCEFCGGGGFGGEEGFEDD8GGEF@+@$?<FEC=EAGF=A=<GGCCCEA9+,47GGGGFDEE?GEFAGFFCGFGGGGGF4,4FD<GGFEFFBC7GGGGGFCGFFGGGGFFFAGFGGDGEGGGGGFF@GFEGFGGGFFGGGGGFGGGGGGGGGGGGGGGGGGGGGGGGGGCCCCC
@s301 113
TGGGGAATATTGCACAATGGGGGAAACCCTGATGCAGCGACGCCGCGTGAGTGAAGAAGTATTTCGGTATGTAAAGCTCTATCAGCAGGGAAGAAAATGACGGTACCTGACTAAGAAGCCCCGGCTAACTACGCGCCAGCAGCCGCGGTAATACGTAGGGGGCAAGCGTTATCCGGATTTACTGGGTGTAATGGGGGCGTAGGCCGGAGATTAAGCGGGTTGTGAAATGTAGACGCTCAACGTCTGCACTGGAGCGCGAACTGGTTTCCGTGAGTACTCACAAAGTGGGCGGAATTCGTGGTGTAGCGGTGAAATTCTTAGATATCACGAAGAACTCCGATTGCGAAGGCAGCTCACTGGAGCGCAACTGACGCTGAAGCGCGAAAGTGCGGGTATCGAACAGGATTAGATGCCCT
+
FGGGGGGG9EGCGGGG8FF<<CCFGFCCFFGGGGFAFFGGGCFG@FG@FDGGFGGGGG@CC-<9CFGGGFCGGGFFGGGGGGGGGGGFFGGGGC=EDEF?C:@FGGGEGGGFGCEGGGGGGG7@EEGGGGGG@::>@@CCDECFE@CD>>CFGGGC<FEEGDGC@;C+4<F8F<1**=FFGG?FEEFDCE?+3AC588*27**3<:?%>C0EFC4*1-'99FC@>E99F>A:<36,*<@8*@;;8,,@,,8+7:87ED3=6,B=3:3+,,,,BA@A@,@EDA,8==@+@EC;9,+>+A+EFEEE9:6,=;F<?<?@=<GGFGC48DC<F?CE<BC@@7F7CBB7=CFFGEDGFFFEECF@@CCFEF;FF:BCECEF@CC@,CEC8:EB::GFGFCFFDGGGGGGCE,9EC:,CA88
@s301 114
TGAGGAATATTGGTCAATGGGCGAGAGCCTGAACCAGCCAAGTAGCGTGCAGGATGACGGCCCTATGGGTTGTAAACTGCTTTTATAAGGGAATAAAGTGGGAGTCGTGACTCCTTTTGCATGTACCTTATGAATAAGGACCGGCTAATTCCGTGCCAGAGGCCGCGGTAATACGGAAGGTCCGGGCGTTATCCGGATTTATTGGGTTTAAAGGGAGCGTAGGCCGGAGATTAAGCGTGTTGTGAAATGTAGATGCTCAACATCTGCACTGCAGCGCGAACTGGTTTCCTTGAGTACGCACAAAGTGGGCGGAATTCGTGGTGTAGCGGTGAAGTGCTTAGATATCACGAAGAACTCCGATTGCGAAGGCAGCTCACTGGAGCGCAACTGACGCTGAAGCTCGAAAGTGCGGGTATCGAACAGGATTAGATACCCT
+
CFFGGGGGGGGGGGGGGGGGGGGGGGGGGGGGGGGGGGGGFGFFGGGFGGGGGGGGGGEFEGGFGGGGGGGDGGEGGGGG9FGGGG<FGCBCFFFAFGGFCCGGGFGGGFGGFGGAFGGGGCGEGGGGGGGFDGGGGGGGAFFFEEEGGC@CEG@FGGF,3FEFCE:FEE7B,@CB*><CGCFGGGGGGGEGGGGD=EE@@G:FFG:F?82F<CF4C>D<1FC<FGGFD:;C>CE9F5FC<GFGGCEC;9E@:E387:9<F?8CFFB62D507@BFEDEFGFF?GGF==BFC?DEEGFEE=F9GGDFEGGGFDECGGGGGGFECECF:9FFFFGGGGGGE<BC=ECGGFDFECF>8CFEF@,,FFECGGGGGGGEDFGEGGGGGFGGGGGFFCFFD@BGFFGGGFEGGGGFGGGFGGGGEFGGGE9AGGGGCCBA@
@s301 115
TGGGGAATATTGCACAATGGGGGAAACCCTGATGCAGCGACGCCGCGTGGAGGAAGAAGGTCTTCGGATTGTACACTCCTGTTGTTGAGGAAGATAATGACGGTACTCAACAAGGAAGTGACGGCTAACTACGTGCCAGCAGCCGCGGTAAAACGTAGGTCACAAGCGTTGTCCGGAATTACTGGGTGTAAAGGGAGCGCAGGCGGGAAGACAAGTTGGAAGTGAAATCCATGGGCTCAACCCATGAACTGCTTTCAAACCTGTTTTTCTTGAGTAGTGCAGAGGTAGGCGGAATGCCCGGTGTAGCGGTGGAATGCGTAGATATCGGGAGGAACACCAGTGGCGAAGGCGGCCTACTGGGCACCAACTGACGCTGAGGCTCGAAAGTGTGGGTAGCAAACAGGATTAGATACCCT
+
FGGGGFGGCGGGGGGGGGDGGGG7FFGGGGGCFEFGGGCGEGGEFGG7CFGGGGGGGGGGGGGGGCEEFGGGG,CFGFFFEFFFGGGFFGFGGFDFGGGGGGGGGEFGGGGCFGGFGGGGGFGDGEGGGFGGEFG7C,@FFGGFGGGGFGGGGDCCCF7FCFGEFG@F:C7CFGGGGCC;F9=GGGFEC(GGFGEBC@EGGGEEDEC+?;FEFDG<D;9CGE>@:@G;E>6CGGGF@FFEFGGGFCFGGGGGGGGFFGG#GFBFGFFGCGFFAE1GGFGFFGFGGEDGGGE;@8@+GEGGGGGGFGGGFGGGGGGGGGGGFE@+,GGGF@CGGFFGCGGGGFGGGF:GGDGGGGGDGGGGGGGGGGFEEGFGGGGFGGGGFEEFGGGGGGGFFGGGGFEC9GGGGGGGGGGCCCCC
@s301 116
TGAGGAATATTGGTCAATGGACGAGAGTCTGAACCAGCCAAGTAGCGTGCAGGATGACGGCCCTATGGGTTGTAAACTGCTTTTATAAGGGAATAAAGTGGGAGTCGTGACTCCTTTTGCATGTACCTTATGAATAAGGACCGGCTAATTCCGTGCCAGCAGCCGCGGTAATACGGAAGGTCCGGGCGTTATCCGGGTTTATTGGGTTTAAAGGGAGCGTAGGCCGGAGATTAAGCGTGTTGTGAAATGTAGGTGCTCAACATCTGCACTGCAGCGCGAACGGGTTTCCTTGAGTACGCACAAAGTGGGCGGAATTCGTGGTGTAGCGGTGAAATGCTTAGATATCACGAAGAACTCCGATTGCGAAGGCAGCTCGCTGGAGCGCAACTGACGCTGAAGCTCGAAAGTGCGGGTATCGAACAGGATTAGATACCCT
+
E<,CFEFGCFGFDFGGGGFGGGGGGGGGGGGGGGFGGGFGAFEFGGGGGGGGGGGGGGGGGGEFE@F8DFFDFABFGGAFFCEDGGGACFCGFF@FGGGFGGFCGGGGDGGGFGGGGGAFGGFFEGGAEGGGGGAFEAFEGGGGGGEADFF9=F7CF,><3FFG=EFFFD7@FGGGDGGGGGG:@F9CC@7CCFF8#/C-@F?C?C3/CC@@C9BCCFGDDCDEFFFAF@GGC<E@:5DGGGFF@7D:,21/#0CDCFFDF6;FFB4BFGF9<@@FB=<==#GF2DBBE@AGFFCC=,45,<?<F@EEF8GED,GCBB+GGGGGFGGGGEFF?EE=;EFAEGFFFC<FFFCFFGFCCFGFGDGGGGGGGGGGGGGGGGEGEGDGFGFGDGFEGGGFE@GGGGFEFFF7GEFEDGGGGFGFGGGGGGGGGGGCCCCC
@s301 22534
TGAGGAATATTGGTCAATGGGCGAGGGCCTGAACCAGCCAAGTAGCGTGCAGGATGACGGCCCTCTGGGTTGTAAACTGCTTTTATAAGGGAATAAAGTGAGCCTCGTGGGGCTTTTTGCATGTACCTTATGAATAAGGACCGGCTAATTCCGTGCCAGCAGCCGCGGTAATACGGAAGGTCCGGGCGTTATCCGGATTTATTGGGTTTAAAGGGAGCGTAGGACGGAGATTAAGCGTGTTGTGAAATGTAGACGCTCAACGTCTGCACTGCAGCGCGAACTGGTTTCCTTGAGTACGCATAAAGTGGGCGGAATTCGTGGTGTAGCGGTGAAATGCTTAGATATCACGAAGAACTACGAGTGCGAAGGCAGCTCACTGGGGCGCAACTGACGCTGAAGCTCGAAAGCGCGGGTATCGAACAGGATTAGATACCCT
+
EFGFGFGGGGGGGGGGGGF?FFCG:+@@F>FGGGGGGGFGFGFFCEEFGEFGGGGFGFFGGGG7:6EFFGGCFFFEGGGCFGFGGGGGGFGFGGGGFGGGGFGGDGGGGDGGE+4BFGGGCF,8@EFDGFGFGCEDGEFD8DFFFGCGFFGDE<7C7F7FFFGG>EEGGGGGGGFGECE<F9FF7*:B:F7:EF<<EGG?FF0<CFF*3?9FG7EF44?@;E@/F>>:CEGGFD:EGFCFFD9;;EFC>69<4@48CCE40FFFD9@FF:AGFDEDGB=DFFFD>CF?F>F99+6F7F9GGFGF>GGFCE;,@B7EE<FCFCCCAGFCFEFEGGEFC5,3?DGFF7E,,5FEAGFFAGF@+,FBA,<GGGGGGGGECEGF7GCGGGGGGEFGGFFGFFECF:F<;FGGDGGFFDGFCGF<GGGGGGFAE?GCCC<C
@s301 118
TGGGGAATATTGCACAATGGGGGAAACCCTGATGCAGCGACGCCGCGTGAGCGAAGAAGTATTTCGGTATGTAAAGCTCTATCAGCAGGGAAGAAGAATGACGGTACCTGACTAAGAAGCACCGGCTAAATACGTGCCAGCAGCCGCGGTAATACGTATGGTGCAAGCGTTATCCGGATTTACTGGGTGTAAAGGGAGCGCAGGCGGTGCGGCAAGTCTGATGTGAAAGCCCGGGGCTCAACCCCGGTACTGCATTGGAAACTGTCGTACTAGAGTGTCGGAGGGGTAAGTGGAGTTCCTAGTGGAGCGGTGAAATGCGTAGATATTAGGAGGAACACCAGTGGCGAAGGCGGCTTACTGGACGATAACTGACGCTGAGGCTCGAAAGCGTGGGGAGCAAACAGGATTAGATACCCT
+
C<FFGGGGGGGGGGGFGGFFGGGGGGGFGGGGGGGGGFGGGGEGGGGGGGGGGGGFCFGEG9AFECFFGGGGGFGGGFFGGFEEGGGGGGGGGGGFFGGGGGGGGGGGGGGGGG?CDFGGGGG@E7FGGFGGCFF8@F>FFGC8FGFFCBEGGGGGEGGGGGGCBCFEFGGGFGFFC*#F>FFGFGC<C1><2<?CFG>FCCE>8CG<CE8FFDFDFA7?<>FG><+9#CGFGFC>8D:CFC@EGGFGEFB?CFBEFFGFDCEFFCC5<;F?7+EGF;GGGCFFGFDE9A,F;4,DCGFE?F,=8DCDGGGGF@CGGGGDGGGAFEEC,FGGGEGFFFFFFF:EDA@7EDDFGGGFFEFEGGEFAFFC@CB;EFDGFGEEFGGFFGGGGGGGFFDGGGGFEFAGGGGGGGFGCCCCC
@s301 119
TGAGGAATATTGGTCAATGGGCGAGAGCCTGAACCAGCCAAGTAGCGTGCAGGATGACGGCCCTATGGGTTGTAAACTGCTTTTATATGGGGATAAAGTGTGGGACGTGTCCCATATTGCAGGTACCATATGAATAAGGACCGGCTAATTCCGTGCCAGCAGCCGCGGTAATACGGAAAGTCCGGGCGTTATCCGGATTTATTGGGTTTAACGGGAGCGTAGGCCGTCTGTTAAGCGTGTTGTGAAATGTAGTGGCTCAACCAGGGCATTGCAGCGCGAACTGGCAGATGTGAGGGCGCAGGAAGTAGGCGGAATTCGTCGTGTAGCGGTGAAAGGCTTAGATATGACGAAGAACTCCGATTGCGAAGGCAGCCTGCTGTAGCGCAACTGACGCTGAAGCTCGAAAGCGTGGGTATCGAACAGGATTAGATACCCT
+
FGGGGGGGGGGGGEGGGGGGGGFFGGGGGGGFFGGGGFF@FGGGGGE@CEFFGGGC,<FCGGGG<=EFFEGGGGGGGFFGFGGGGGGGGFGGGCFFEFFGGGGGGGGGGGGG9E?DFGGGGGF<C9FEGDGAEBDFFFFC8BCEGGGGGGGGFGGE<DCCCFGGGGFGGEGFAFC:@FG7FCGE@F:4CCE7C:F@C*<2:<7,?F:C7<C9*<<>:187<>,FD<2<<GF;:<:>CEEGF@>CCEG8F<=>#<,38#:**D7@8EE7,<F?:C>E3%===97<%D>8,DF>DF6FE89?,FFCGGGFGECEFGEEGCC88GEGEGGEF9GFFF48GGFEF4C<=F,,FFGFFF7@@<CCFGGFFECFB,,F@8GFFFCEFFEECGE@EGEGGGFFECGFCCGFGEGCC9FCGGFFEFEEFFGGGGFGGGGCCCCC
@s301 120
TGGGGAATATTGCACAATGGGGGAACCCCTGATGCAGCGACGCCGCGTGAGCGAAGAAGTATTTCGGTATGTAAAGCTCTATCAGCAGGGAAGAAGAATGACGGTACCTGACTAAGAAGCACCGGCTAAATACGTGCCAGCAGCCGCGGTAATACGTATGGAGCAAGCGTTATCCGGCTTTACTGGGGGTAAAGGGAGCGTAGGCGGTCCGGCAAGTCTGATGTGAAAGGCCGGGGCTCAACCCCGGGACTGCATTGGAAGCGGGAGGACTAGAGGGTCGGAGGGGTAAGTGGAATTCCTAGTGTAGCGGTGAAATGCGTAGATATTAGGAGGAACACCAGTGGCGAAGGCGGCTTACTGGACGACTACTGACGCTGAGGCTCGAAAGCGAGGGGAGCAAACAGGATTAGATACCCT
+
FGGGGGGGGGGGGGGGCFGFGGGGG,FFG8FEFGGGGGDG::CFEDEEFECCFEGGEGF-EFGC9:=BEFGGGGFDG9E<E<DFCA,BD=FA=EE=E<FFGGDGF@CAFFEG9DECFG<AFFGGCF7:<@CA<EFFGFFC@E>FG@:<CCGC,F<F,F9C:C<FFFGCB<***7,*C*:@CFFFCGC+,39:+<A>@7<BE;DD:4:CGD#<B7=:0:'>,*@+5/GGDGCC@@D66FF7GGCFB3@@>@DGGFFE,ECCE=7>?9AFC3<DFD@+GCFFF8DF@FFFEB4<9,,,EEFFFGFCCAGGGGFED=FC>7ECFGGGFGGFCEEAGGFGGFF<DGFF@GF:ECCFFGGGGE7GGFFFDFFFGGGGGFFEGGGGGGGGGGGGGGGGGFGFGGGGGGFGGGFFFFCGCCCCC
@s301 121
TGAGGAATATTGGTCAATGGGCGAGAGCCTGAACCAGCCAAGTAGCGTGCAGGATGACGGCCCTATGGGTTGTAAACTGCTTTTATAAGGGAATAAAGTGAGTCTCGTGAGACTTTTTGCATGTACCTTATGAATAAGGACCGGCTAATTCCGTGCCAGCAGCCGCGGTAATACGGAAGGTCCGGGCGTTATCCGGATTTATTGGGTTTAAAGGGAGCGTAGGCCGGAGATTAAGCGTGTTGTGAAATGTAGATGCTCAACATCTGCACTGCAGCGCGAACTGGTTTCCTTGAGTACGCACAAAGTGGGCGGAATGCGTGGTGTAGCGGTGAAATGCTTAGATATCACGAAGAACTCCGATTGCGAAGGCAGCTCACTGGAGCGCAACTGACGCTGAAGCTCGAAAGTGCGGGTATCGAACAGGATTAGATACCCT
+
CFAFGGGGGGGGGGGGGGGGDFGGGGGFGFGGGGGGGGCEGGGGGGGFGGFGGGGGDGFGGGGFGGGGGGFGGGGGGGGGCFGGGGGGGGGGDFGGCFGGGGGGGGGGGGGGGGGGGGGGGGGGGGGGGDGGGGF;FGGCFFGGGGGCGFGFFGFDFGC@CFGGGGGGGGEGGGGGG*>CFGGGGGGGGGGGFGGGGG0G7CFFFGBE@:CFDCG@GFC=<FEGGDGFGGGFFGF9C.ACEFF;=<:7DFFGF8GGGFGFEF?FFGGGEGGFCF?E>GGGFGFD<FDDGD?CFE>CEGGGFA9,GGGEGGECEC>+GGFF<E889GGFGGFFC9FGGFF@9FDGGGGGFEDGFFC:GGGGGGGGGGCFFDFGGDCCEC:GGGGGECFGGGGGGGGGFGGGFEGGGGGEGGGGGGGGFFFGGGGGGGGGGGGCCCCC
@s301 122
TGAGGAATATTGGTCAATGGGCGAGAGCCTGAACCAGCCAAGTAGCGTGCAGGATGACGGCCCTGTGGGTTGTAAACTGCTTTTATAGGGGAATAAAGTGAGAGTCGTGACTCTTTTTGCATGTACCCTATGAATAAGGACCGGCTAATTCCGTGCCAGCAGCCGCGGTAATACGGAAGGTCCGGGCGTTATCCGGATTTATTGGGTTTAAAGGGAGCGTAGGCCGGAGATTAAGCGTGTTGTGAAATGTAGATGCCCAACATCTGAACTGCAGCGCGAACTGGTTTCCTTGAGTACGCATAAAGTGGGCGGAATTCGTGGTGGAGCGGTGAAATGCTTAGATATCACGAAGAACTCCGATTGCGAAGGCAGCTCACTGGGGCGCAACTGACGCTGAAGCTCGAAAGCGCGGGTATCGAACAGGATTAGATACCCT
+
FFGGGGGGGGGGGGGGGGGGGGGGGGGGG8EFFFGGGGGFFDFEFGGGGGGFGGGGGGEGGDGF<FCFGGGEGFCFGGGGGEGGFGFCDFGFFFGGGGGGGGGGCGEBCFCFGFGFFGGGFGGGGGFGFGGGGGGCFGGFGGGGGCFGGGGGFF7C@FDFGGGF::CCF:CFFGG:CFCDCCFCCG5**4CDGGGEG8F<+<:CC-;C=:B99<7GG9ED:@45B?F<E;CFFGC>>.EE>CC<=<CFC<,61,>>9@ECCGF@C7<*=D@+C<#CCD=C8DGGGFBB,3A9*8+BC>,9GFFCGGECFFE=>,EEEGGFFFB@B@@FCGFFEFFF9FC,C=C,FCEGFCCCEB@CDFE,GGGFFECGFFEEF<FGFFGFFGFFF9CGGGFEGGGFGCGGFCGCGGGCGGGDFDCGGGFFGGGGGFDGGGGCCAA@
@s301 123
TGAGGAATATTGGTCAATGGACGAGAGTCTGAACCAGCCAAGTAGCGTGCAGGATGACGGCCCTATGGGTTGTAAACTGCTTTTATAAGGGAATAAAGTGAGAGTCGTGACTCTTTTTGCATGTACCTTATGAATAAGGACCGGCTAATTCCGTGCCAGCAGCCGCGGTAATACGCAAGGTCCGGGCGTTATCCGGATTTATTGGGTTTAAAGGGAGCGTAGGCCGGAGATTAAGCGTGTTGTGAAATGTAGACGCTCAACGTCTGCACTGCAGCGCGAACGGGTTTCCTTGAGTACGCACAAAGTGGGCGGAATTCGTGGTGTAGCGGTGAAATGCTTAGATATGACGAAGAACTCCGATTGCGAAGGCAGCTTGCAGTAGCGTAACTGACGCTGAAGCTCGAAAGTGCGGGTATCGAACAGGATTAGATACCCT
+
CFFGGGGGGGG9FFGGGGGGGGGGGGGDGGGGFFGGGFECGGGGGGF@FEGFFGGGGGGGGGEGF=EFCFFGGFFC9C<FGGGGGGGG9FFFGFFGGGGGGGGGGCFFGGCGGGGG9EEFFFGFFGGGGGGFFG;@FGDCE+C7CCCGGGFGEAFGGCDFF>F8CCD3C>:FGGC*555>25<765CC:7BBC9CEE3<C7<FEFF?<*2546-=<E@ED:EDDECGAEGFEEFGAGFEDGGGFDE@FFGEE:ECFEEEDC@D;CGCFGFEDFCC=CD56789B1GGGEFA95GGFBGGGDAE??8GGF@FE?GECGGGGGGEC9:,DE=C55CCGGGGGFCCGGGGFEFFFCEGGEFA,+GGGGGGFFGGGEFFF<EEGGGGGGGFGFFBEGFFFEFGGGEGGDGEGGFFEGGGGGGGGGGGGGGGFF@@CCCCC
@s301 124
TGAGGAATATTGGTCAATGGGCGAGAGCCTGAACCAGCCAAGTAGCGTGCAGGATGACGGCCCTATGGGTTGTAAACTGCTTTTATAAGGGAATAAAGTGAGTCTCGTGAGACTTTTTGCATGTACCTTATGAATAAGGACCGGCTAATTCCGTGCCAGCAGCCGCGGTAATACGGAAGGTCCGGGCGTTATCCGGATTTATTGGGTTTAAAGGGAGCGTATGCCGGAGATTAAGCGTGTTGTGAAATGTAGATGCTCAACATCTGCACTGCAGCGCGAACTGGTTTCCTTGAGTACGCACAAAGTGGGCGGAATTCGGTGTGTAGCGGTGAAATGCTTAGATAGCACGAAGAACTCCGATTGCGAAGGCAGCTCACTGGAGCGCAACTGACGCTGAAGCTCGAAAGTGCGGGTATCGAACAGGATTAGATACCCT
+
CFGFFGFFGGCECEGFGGGGGGGGGGGGGGGGGGGGGGGGGFFGFGEEGDFGGGGGEEGECGGD8FFFGGEGFF,CE9CEGCCDA9EF,CFGGGFGGGGGGGFGGGFFGGGGGAFCFGGFFGFGGGGGGGGGFF,@FA=,EFFFEFEGG,3CB,3FFGGGGGGFC:CFFEDC;FC7:7FC,>><<:EDGDGF:FFGE8<FFG=??C8;DFAGGCBFE@:0:-879EE2=CCGGGGFFCCD8C<?@EF<>FB@:@9+GFCEGC;CFC1FBC::7GGECFCFGGGGGGFECFGFFECCBE8,6,,GFEGGGFGFE@@@C8+,FFECDF@FA;FA,9FGE<ACFD<,7GGGGGFFGGGGFEGEFCEFFEEGGGFGGGGGFGGGGGECE9CGGGFGGFEEFGFCFDGGFEEGGGFEGFFDGFFEECGGGGGGGGGCCCCC
@s301 125
TGGGGAATATTGCACAATGGGGGAAACCCTGATGCAGCGACGCCGCGTGAGCGAAGAAGTATTTCGGTATGTAAAGCTCTATCAGCAGGGAAGAAGAATGACGGTACCTGACTAAGAAGCACCGGCTAAATACGTGCCAGCAGCCGCGGTAATACGTATGGTGCAAGCGTTATCCGGATTTACTGGGGGTAAAGGGAGCGCAGGCGGTGCGGCAAGTCTGATGTGAAAGCCCGGGGCTCAACCCCGGTACTGCATTGGAAACTGTCGTACTAGAGTGTCGGAGGGGTAAGTGGAATTCCTAGTGTAGCGGTGAAATGCGTAGATATTAGGAGGAACACCAGTGGCGAAGGCGGCTTACTGGACGATAACTGACGCTGAGGCTCGAAAGCGTGGGGAGCAAACAGGATTAGATACCCT
+
EFDEGGDGGGGGGGGFGGGGDFGGGEF,BFGFAFGGGGEEFGCFFGG:FEBECFEGBFGCEFDEECFBD<E?FFFFGGG9BFEEFFGFCFBEGFGDFFGGGGGGGGEGGFGC9AFGFFFDGGGGEC@C8FFGGGGCDEFFGF>>,:CBCEGGFFBC?C9B,7CF:<F7BCEC,;<<FFFFGGFGGGG7<FBF<FFGGG5ECCF8*CE+/,/<3#2.7<1<3;C0GF@BFF6CGGGDC@CFCECEEGGFDF@DDCADDFG?DFGF@FEB=;8#GFF/C:GFF=D?E?,BFDFFFFGFBEDF5,9DGDGFC=@,F::EGGGGGGFGFGGGGGFCEBFGFFDEEGDGFFB:GDGFGFCAFC8F@GGGFGGFCEGEGGGGGGGGGGGGGEEC7GGGFFGGGGGGGGGGGGGGGGFFCCCCC
@s301 126
TGAGGAATATTGGTCAATGGGCGAGAGCCTGAACCAGCCAAGTAGCGTGCAGGAGGACGGCCCTATGGGTTGTAAACTGCTTTTATAAGGGAATAAAGTGAGTCTCGTGAGACTTTTTGCATGTACCTTATGAATAAGGACCGGCTAATTCCGTGCCAGCAGCCGCGGTAATACGGAAGGTCCGGGCGTTATCCGGATTTATTGGGTTTAAAGGGAGCGTAGGCCGGAGATTAAGCGTGTTGTGAAATGTAGACGCTCAACGTCTGCACTGCAGCGCGAACTGGTTTCCTTGAGTACGCACAAAGTGGGCGGAATTCGTGGTGTAGCGGTGAAATGCTTAGATATCACGAAGAACTCCGATTGCGAAGGCAGCTGACGGTAGCGCAACTGACGCTGAGACTCGAAAGCGCGGGTATCGAACAGGATTAGATACCCT
+
FGFGGGGGGGGGGGGGGGGFGGGGGGGGGGGGGGGGFGGFFGGGGGGGGGGGGGEFGGGGGGGGGGGGGGGGGGGGGGGGGGFGGGGFFGGFFGGEGGGGGGGGDFDFGGGGGFGGGGGGGGGGGGGGG9CFGFGGGGDGGFGEGGGFGGGFGGG77FFCFGGGCEGGGGGGGGGGDGGEFGGEDGGGGGGGGG?GC:FFGGGGGFB<FC:FGGD<E;;):4EGFGF@G=EFFDGFEGEGFGGGFGGFFBGGGEF>BECFFGF<B;?GGGGGGGGGE@>EDCDGGFF>@A,GFEEFEAGGACDFGCBCC@?DFFCDGF@FE?8+>CCA,4<,E,?DGF?AGDF8DGGFGFFFEGGFC@F7EEC7EFEGF8EGFDGEGGEGGGGGGGGGGGGGFCGGGGFECGGGEEEDGGGGEGGF@GGEFGFGGGGGGGFCCC@<
@s301 26841
TGAGGAATATTGGTCAATGGGCGAGAGCCTGAACCAGCCAAGTAGCGTGCAGGATGACGGCCCTATGGGTTGTACACTGCTTTTATAAGGGAATAAAGTGAGTCTCGTGAGACTTTTTGCATGTACCTTATGAATAAGGACCGGCTAATTCCGTGCCAGCAGCCGCGGTCATACGGAAGGTCCGGGCGTTAGCCGGGTTTATTGGGTTTAAAGGGAGCGTAGGCCGGAGATTAAGCGTGTTGTGAAAGGTAGAGGCTCAACCCCTGCACTGCAGCGCGAACTGGTCTTCTTGAGTACGCACAACGTGGGCGGAATTCGTGGTGTAGCGGTGAAATGCTTAGATATCACGAAGAACTCCGATTGCGAAGGCAGGTATCCGGGGTGCAACTGACGCTGAGGCTCGAAAGTGCGGGTATCGAACAGGATTAGATACCCT
+
FGCGGFGFGFFFGGGGGGGEGGDGDFDFGGGGGG<FGGGGGGGGGGEGFGFGGEGGDFGDCFGGGGGCDGGG:E,CFF,CFFGGGGCFGGG=FGGGGGGFFGCG,<=FGFGGFGGGGGGGGGDFCFGFFFGFEGG,B9:EGFEGGD@<DFGGFA7CFFGFFF>BFD:3<3@,,3@*<FF*>D:<>7CGCCC*?FCF5CFGGG=GG:78<<4FCFF4E>C5@E?=EEC3EC<GG?:<C5FB2@DC@99%;<>E>7;>C><GCGF0BCBC@3<27E@FFC=*8@DD<8@D8FDA3CEFCFGEGGFGFCEFCC>,7E@+8D+EEF@GAEEFDCGGFEGFEC9,FACGFGGGE?DGFFEDDFF:GGGFF@CEFAFFGGGCCFGGFF9GFGEDGF@GGGFC8FF@D@GFGGGGGGFGGGGGEFFBCECD@CFGFFFCACCC
@s301 128
GGAGGAATATTGGTCAATGGACGAGAGTCTGAACCAGCCAAGTAGCGTGCAGGATGACGGCCCTATGGGTTGTAAACTGCTTTTATAAGGGAATAAAGTGAGTCTCGTGAGACTTTTTGCATGTACCTTATGAATAAGGACCGGCTAGTTCCGTGCCAGCAGCCGCGGTAATACGGAAGGTCCGGGCGTTATCCGGATTTATTGGGTTTAAAGGGAGCGTAGGCCGGAGATTAAGCGTGTTGTGAAATGTAGAGGCTCAACGGCTGCACTGCAGCGCGAACTGGTTTCCTTGAGTACGCACAAAGTGGGCGGAATTCGTGGTGTAGCGGTGAAATGCTTAGATATCACGAAGAACTCCGATTGCGAAGGCAGCTCACTGGAGCGCAACTGACGCTGAAGCTCGAAAGTGCGGGTATCGAACAGGATTAGATACCCT
+
-8CFGEFGGGGGFFFFFGGGFGFFGGGCEFGDFGGGGGGCCFEFFFFEGGGGGGFGFFFGEGGGGGGDGGGGGC?FGGGGGGFFGGGAEGGGGGGGGGGGGGGGBDEAFDFGGGFGGGGGGGG9EFEFAFFGGGFGGGGFGFE+@FEGGGGGGGGGGA<C7><FEEGGGGGA,@FCEGGGFGFG7<6BF737<F>GGGB5C?(CCF?<FF?GG@:0E>D<2<CGGGG>FGFGGGG<E3FEGG>@2<9:==,62#GEFGGFG@)FF:7F4GDECC:F@FCGGGGFBD8GCEFF?FB8+EF<,,C,F>+GGFAGFDGGGF?=GGEEBFGGGFF<DGFE9,GGFAFFF<GGGGGGGGGFDCGGGFEGFGFFECGEFECEFFCCCGGGGGFGGGGGGGGFGGGGGGGGGGGGEDGGGGGGGGGFEGGGGCGFGGGCCC@C
@s301 22652
TGAGGAATATTGGTCAATGGGCGAGAGCCTGAACCAGCCAAGTAGCGTGCAGGATGACGGCCCTATGGGTTGTAAACTGCTTTTATAAGGGAATAAAGTGGGTCACGTGTGACTTTTTGCATGTACCTTATGAATAAGGACCGGCTAATTCCGTGCCAGCAGCCGCGGTAATACGGAAGGTCCGGGCGTTATCCGGATTTATTGGGTTTAAAGGGAGCGTAGGCCGGAGATTAAGCGTGTTGTGAAATGTAGGTGCTCAACATCTGCACTGCAGCGCGAACTGGTTTCCTTGAGTACGCACAAAGTGGGCGGAATTCGTGGTGTAGCGGTGAAATGCTTAGATATCACGAAGAACTCTGAGTGCGAAGGCAGCTTGCGGGAGTGCGACTGACGCTGAAGCTCGAAGGTGCGGGTATCGAACAGGATTAGATACCCT
+
EGGGGGGGGGGGGGGGGGGG@FGGGDFGGGGGGGGGGFGGGGGGGGGGGGGGGGGGGGGGGGGFGEGGFGGEFGGGGGGGGFEFGACGGGGGGGGGCAFGGGEEGFGGGFCGGGGGGGGCGGGGGFGGGGGGFFGCFGFFGGGGGGGGGFGGGGGGGGFFGGFGGGGGGDGGGGGGCGGGGG<GGCGGGGGGGGGGGEF?GF4GG0<FGGFF9FCCGFGGEFGFGGGGFCFCCGG>FDGG<GGGGFGGGCFGFGFF@CFFCDCGGGGFCGGEFB4DGFD?=/GFEGF<DA9GFEEF>GGGGGGCGGGGGFEFEGGGGGGGGGGGFGGFGGGDCFFE,<ED?CGCGGGGGGGGGDFG8GFC+GGGGGGGGGGGGGGGGGGGGGGGGGGGGGFGGF9GGGGFF@GGFGGGGDGGGGGGGGGFGFFFGGGGGGFCC?CC
@s301 130
TGAGGAATATTGGTCAATGGGCGGAAGCCTGAACCAGCCAAGTAGCGTGCAGGATGACGGCCCTATGGGTTGTAAACTGCTTTTATGCGGGGATAAAGTGGGCCACGCGTGGTCTTTTGCAGGTACCGCATGAATAAGGACCGGCTAATTCCGTGCCAGCAGCCGCGGTAATACGGAAGGTCCGGGCGTTATCCGGATTCATTGGGTTTAAAGGGAGCGTAGGCCGCCTTTTAAGCGTGTTGTGAAATGTAGGGGCTCAACCCCTGCACTGCAGCGCGAACTGGAGGGCTTGAGTACACACAAAGTAGGCGGAATTCATGGTGTAGCGGTGAAATGCTTAGATATCACGAAGAACTCCGATTGCGAAGGCAGCTGACGGTAGCGCAACTGACGCTGAGGCTCGAAAGTGCGGGTATCGAACAGGATTAGATACCCT
+
FFFGGGGGGGGGGGGGGGGGFFFFCGGCGGGGGGGGGGGFFFGGGGGGGGGGGGGFEGGGGGGGCFFGGGGFGGGGGGGGGGGGGGGGDGGGGGGGGGGGGGGGGGEEEGEDGGGGGGGGGGGGFGGDEGGGGGFGGGGGGGGGEEEGFGDGGGCEGGC@3FFGG8CFGGGFGGGCCGCF,>91?EGGG5CFGGGD:EGGFF:CGFFGEEDGGFCGGFGG<CGGGGDFGG9GGGG4>>GCGGDGECFGFGGGGFG@FCEFFF@AFBFGFDF:7GDDCDDCEFFGDFGCGFFGFFE=D8GGED;9F7GGGFGFEAGGGCGGDFC7>FGFFFGGDGFGGGFDE@FFGFFGFFFFEB@,DGGFFEC7FFCGGGGGGGGGGGEGGGGGGGGEGGFCE8FFEEGGGGGFFCEGGGGGGGGGGGFFGGGGGGGGGGFBCCBC
@s301 131
TGGGGAATCTTCCGCAATGGGCGAAAGCCTGACGGAGCAACGCCGCGTGAGTGATGACGGCCTTCGGGTTGTAAAGCTCTGTGATCGGGGACGAACGGCCAGCAGACGAATACTCTGCTGAAGTGACGGTACCCGAATAGCAAGCCACGGCTAACTACGCGCCAGCAGCCGCGGTAATACGTAGGTGGCAAGCGTTGTCCTGAATTATTGGGCGTAAAGCGCGCGCAGGCGGCTTCTTAAGTCCATCTTAAAAGTGCGGGGCTTAACCCCGTGATGGGATGGAAACTGAGAGGCTGGAGTATCGGAGAGGAAAGTGGAATTCCTAGTGTAGCGGTGAAATGCGTAGAGATTAGGAAGAACACCGGTGGTGAAGGCGACTTTCTGGACGACAACTGACGCTGAGGCGCGAAAGCGTGGGGAGCAAACAGGATTAGATACCCT
+
CFGGGGGGGGGGGGGGGGGGGGGCFGGGGGGGFDGEGGGGGGGGGGGFGFGGGGGGFFFCGGGGCFGGGGEEGGGGGFGGGDCCCFGGGGGGGGGE@FGGGGGFFGGG>FFGGFFFGGGGGGGGGGGGGGGGGGEEG>FFGFGFFGGCCC@@GGGGEGEEGGGDGGF<FGGGEEEE*+0,;EC:?<FF68C>CEE5CEGGGCC?CF9,F:CGFE>DG?F>2*42CEEF=7FGEA:EGFGGGGFGG.91@=F6C>CCDGGGGECDF@>CFGC%F9DGFFFGFF5:AC9DDFGGGGGGF<FECC:AA,E;F?FGGFDGFGGFE>FGGFFEGDGGGGGEGFFFEGGFEFCDGFFEGFFEFCCCCGGGF@EECGGGGGGGFFGGGFGGGFGFCGGFEFEFGGGGGEGGGE@GGGGGGGGGGGFGGGGFFGGFGFGFGGGGCCCCC
@s301 25304
TGAGGAATATTGGTCAATGGACGAGAGTCTGAACCAGCCAAGTAGCGTGCAGGATGACGGCCCTATGGGTTGTAAACTGCTTTTATAAGGGAATAAAGTTAGTCTCGTGAGACTTTTTGCATGTACCTTATGAATAAGGACCGGCTAATTCCGTGCCGGCAGCCGCGGTGATACGGAAGGTCCGGGCGTTATCCGGATTGATTGGGTTTAAAGGGAGCGTAGGCCGGAGATTAAGCGTGTTGTGAAGTGTAGATGCTCAACATCTGCACTGCAGCGCGAACTGGTCTCCTTGAGTACGCACAAAGTGGGCGGAATTCGTGGTGTAGCGGTGAAATGCTTAGATATCACGAAGAACTCCGATTGCGAAGGCAGCTCACTGGAGCGCAACTGACGCTGAAGCTCGAAAGTGCGGGTATCGAACAGGATTAGATACCCT
+
EFGGGGGGGFGCFGGGGGGGGGGGGGGGGGFGGGDGGGF4EFFGGFCFGGGGGGGGFGGGGGGFGGFGGFCFGGFGFDFFCFGGGGGGGGGGGGGGGFFF:9E<<EF@DDCGGFGGGGGGGGFEFGDCF=D?FFGGDFGGF=FE=FE<FCECFFFGGGGGGCB@*4<71:<CCFG76CFDFCGFGGGGG>-=<><>5<8$21#<<C?CC8@9CFD4C@GF>BGF9FCD7;CGGGGA@GEE@FDDF@@CGGE@#>,6#09<FBE>,F>.;E@>FFFG>GEG7:CG3GFDFFFD*F>BEF8GGGGGFCFFCE>;ECCC7A+,FFB7AF7GGGGFGGFGFFGGGGFGGGGGFFGGA?GGC@FC+CEGGFDFFFFDGGGGGFGFDFGGGGGGGGFFFAGGFFGFFEGFFGGGGEFGFFGGGGFFDFGGGGGGFFGCCCCC
@s301 133
TGAGGAATATTGGTCAATGGACGAGAGTCTGAACCAGCCAAGTAGCGTGCAGGAAGACGGCCCTATGGGTTGTAAACTGCTTTTATAGGGGGATAAAGTGTGCCACGTGTGGCATATTGCAGGTACCTTATGAATAAGGACCGGCTAATTCCGTGCCAGCAGCCGCGGTAATACGGAAGGTTCGGGCGTTATCCGGATTTATTGGGTTTAAAGGGAGCGTAGGCCGCAGGTTAAGCGTGTTGTGAAATGTAGGGGCGCAACCTCTGCACTGCAGCGCGAACTGGCTTGCTTGAGTACGCACAACGTGGGCGGAATTCGTGGTGTAGCGGTGAAATGCTTAGATATCACGAAGAACTCCGATTGCGAAGGCAGCTCACGGGAGCGCAACTGACGCTGAAGCTCGAAAGTGCGGGTATCGAACAGGATTAGATACCCT
+
FGGGGGGGGGGGGGGGFGGFFGGEEGGGGGGGGGGGGFDEGGGGGGGGGGGFGGGGGGGEGGGDGGGFFGDGGFFGGGGGGGGGGFFGCFGGGDG9FGFGGGGGGGGGGGGCFGGGFFGGGGGFGGGFDECFGCGGGGGGGGGGGE7FGGGGGGGGGGDCFGGG@EG@FE*;FFGDCFGG7CEF@GGGGGGGGGGDCEECG>GFF=:FGGGGFFEGD>ED;CEGGEEFC;/CCFG<:BGGFFGGGGFFD@GFFFE:0GCAFGGGGGGF:CFF>@C:37CEFDFFD,GGGGGGFB=8+F7=B8FGGGGGGGFGFGGEEF:EGGGEFGEFGFFAFGGGFFEEF@58GGFGFCGGGGGGGGGEFEF7ECGGFCFDGGGGGGGGGGGGGGGGGFFGGGGGFGGFFGGGGFFFGEGGGGGGGGFGGFGGGGGGGFECCCCC
@s301 134
TGAGGAATATTGGTCAATGGACGAGAGTCTGAACCAGCCAAGTAGCGTGCAGGATGACGGCCCTATGGGTTGTAAACTGCTTTTATAAGGGAATAAAGTGAGTCTCGTGAGACTTTTTGCGTGTACCTTATGAATAAGGACCGGCTAATTCCGTGCCAGCAGCCGCGGTAATACGGAAGGTCCGGGCGTTATCCGGATTTATTGGGTTTAAAGGGAGCGTAGGCCGGAGATTAAGCGTGTTGTGAAATGTAGACGCTCAACGTCTGCACTGCAGCGCGAACTGGCTTCCTTGAGGACGCACAAAGTGGGCGGAAGTCGTGGTGTAGCGGTGAAATGCTTAGATATCACGAAGAACTCCGATTGCGAAGGCAGCTCACTGGAGCGCAACTGACGCTGAAGCTCGAAAGTGCGGGTATCGAACAGGATTAGATACCCT
+
CADGGGGGGGGGGGG<CEFFFGDFG@FFGCGGGGGGGFGFCFFFAFEGCFFFGGGGFGGGGGGGGGC8FGGDEF<EFGGGFGGGFFCFGGGFCEDFFGGGGGGFFGG<FF@A<EFCGGGEEGGGDGGFGGGGGFCGGGF9,8>FGGG,BFGFGG7+DFCG<FDGGGGDGG*=@,5:CFF:<FFCC0*4CF=GGFGDC/8:CA<@C<-F1FCF@BC6EDE=8<;?7:EAFCFCGC<0/>EC@F7FC<>,FD?C:9:8FGC9GFACGFG=GDFC:@5>9@C3<EFF8CDFD>,A@8+GGEE<9FAEEDGGGGFEC@+CC<7F<FB7EF?E;@C@<E?FECE8FDDGGGGDCEDEFC@F7FGFFCC7FFFGGGGFF9GFGGGGGECGFEFGCEEGGGGFCEGFF7GGFGGEGGGEGGGGGGFFGGEFFDGGGGGCCCCC
@s301 135
TGAGGAATATTGGTCAATGGACGAGAGTCTGAACCAGCCAAGTAGCGTGCAGGATGACGGCCCTATGGGTTGTAAACTGCTTTTATAAGGGAATAAAGTGAGTCTCGTGAGACTTTTTGCGTGTACCTTATGAATAAGGACCGGCTAATTCCGTGCCAGCAGCCGCGGTAATACGGAAGGTCCGGGCGTTATCCGGATTTATTGGGTTTAAAGGGAGCGTAGGCCGGAGATTAAGCGTGTTGTGAAATGTAGACGCTCAACGTCTGCACTGCAGCGCGAACTGGCTTCCTTGAGTACGCACAAAGTGGGCGGAATTCGTGGTGTAGCGGTGAAATGCTTAGATATCACGAAGAACTCCGATTGCGAAGGCAGCTCACTGGAGCGCAACTGACGCTGAAGCTCGAAAGTGCGGGTATCGAACAGGATTAGATACCCT
+
EFFGGGGGGGGGGGGGGGGGGFGGGGGGGGGGGGGGGGGGFGEFGGGGGGGGGGGGGGGGGGGFGGGGGGGGGGGGGGGGGFGGGGGGDGGEFGGFGGGGGGFGGGGGGGGGGGGGGGGGGGGGGGGFFGDFGGGGGGGGGGGGEGGGGDDGGGDGGGGGGGGGG:CCFEGCFGGG?GCFF@FCFGGGG;GGFFGCCA2F@FGGEGBFC=E<CFFDG@GGFGGFGGDFFBAEFFF@E5FCCGFGGGFFDFFCFFGFCGF<CCCCF5<GGFGDFFBF17/D8GGFC?GGFAAG?GCF>FFF9FFGGGGGGGFFD=7GGGGGGGGEEEF=FFFFF9FFCGFAFE9CCGGGGGGGGGGGGGGGGEGGGGGGGGGGGGFFDDGGGGGGGGGGGGFGFEGGGGFEGGGGGGGGGGGGGGGFGGFFGGGGGGGGGGGCCCCC
@s301 136
TGAGGAATATTGGTCAATGGGCGAGAGCCTGAACCAGCCAAGTAGCGTGCAGGATGACGGCCCTATGGGTTGTAAACTGCTTTTATAGGGGAATAAAGTGAGCCACGTGTGGTTTTTTGCATGTACCCTATGCATAAGGACCGGCTAATTCCGTGCCAGCAGCCGCGGTAATACGGAAGGTCAGGGCGTTATCCGGATTTATTGGGTTTAAAGGGAGCGTAGGCCGGAGATTAAGCGGGTTGTGAAATGTAGATGCTCAACATCTGCACTGCAGCGCGAACTGGTTTCCTTGAGTACGCATAAAGTGGGCGGAATTCGTGGTGTAGCGGTGAAATGCTTAGATATCACGAAGAACTCCGATTGCGAAGGCAGCTCACTGGGGCGCAACTGACGCTGAAGCTCGAAAGCGCGGGTATCGAACAGGATTAGATACCCT
+
@FGFFFFGGGGGGGGGGFGGGGGDGGGGGGGGG8FGFFD<FF9<FFG7CCFGD,CFE9FGEFFF8AFGGFGFGFFAGG<<EFGGGFGGGGG@F8CFCCEGGGFE8FGCA<DDEFG7<FGGGGGGG9,,AFGG,<@CFGD9,B:FEBC@FGFDF<+>DF,>F<>7@5@FGDG@,3**C*<CAC,=B<EGGG4;:FFC8*=:E?C9<:+*<B9<CC:-;#B:5:26=:CB;?/9,<C<*'AECE?79@3@BB<>.339G=FD@F729D9F@365FFBGB:==D8BFBFB,,,DF*@6F>CE?,FB8GGF?+,?E=@>@CB4FF@EB5GEFGFF@EC,,=GFDA9FEEF8GF9AAEBGGCDGF@CBDEEFFFC@CFGFGGGGFGGGGE<<:GGFFECCGF:7@:,GGGGGEF7GGGGFGGFF@FFGGFF<GGGFBCC?C
@s301 137
TGAGGAATATTGGTCAATGGGCGAGAGCCTGAACCAGCCAAGTAGCGTGCAGGATGACGGCCCTATGGGTTGTAAACTGCTTTTATAGGGGAATAAAGTGAGCCACGTGTGGTTTTTTGCATGTACCCTATGAATAAGGACCGGCTAATTCCGTGCCAGCAGCCGCGGTAATACGGAAGGTCCGGGCGTTATCCGGATTTATTGGGTTTAAAGGGAGCGTAGGCCGGAGATTAAGCGTGTTGTGAAATGTAGATGCTCAACATCTGCACTGCAGCGCGAACTGGTTTCCTTGAGTACGCATAAAGTGGGCGGAATTCGTGGTGTAGCGGTGAAATGCTTAGATATCACGAAGAACTCCGATTGCGAAGGCAGCTCACTGTGGCGCAACTGACGCTGAAGCTCGAAAGCGCGGGTATCGAACAGGATTAGATACCCT
+
FGGGGGGGGFFGGGGGGGG8FFGGGGGGGGGFGGGGGGGGGGGGGGGGEGGGGGGGGGGGGGGG?E<@FFGFGGGGGGGGGGGGGGGFGGGGGGGGGGGGGGGGGGEFGFGGGFGGGGGGGGGFFFEGGGGGFGGGGGGCGGGGGEGFFGGGGGGDGGGG<>CGGGGGGGGCFA@CCCGGFGGG@EEEGCG>GGGEGEGG?FCCFF>CEGCGCFCFG9EC?4:ED?>8CFFCFFD<GBGGGGGGGGGG?CAGGGCFGGGGDGAFGFGGFFGGGFEE=GDFGGFGGGGECGGGFGGGGE9GGECFGGGCEGFFD87EEDA8FE@@5GGFEAGEFGGFE<FFGGGGGGFGGFFGGGEEFFFGGGGGGFGGGGGGGGEFCC,+GGGGGGGGGGGGGGGGGGGGGGGGGGGFGGFEEEGGGGGGGGGGGGGFGGGCCCCC
@s301 20852
TGAGGAATATTGGTCAATGGGCGTAAGCCTGAACCAGCCAAGTAGCGTGAGGGATGACTGCCCTACGGGTTGTAAACCTCTTTTGTTTGGGAATAAAGTGTGGGACGTGTCCCGCATTGCATGTACCATTTGAATAAGGACCGGCTAATTCCGTGCCAGCAGCCGCGGTAATACGGAAGGTCCGGGCGTTATCCGGACTTATGGGGTTTAAAGGGAGCGTAGGCCGGAGATTAAGCGTGTTGGGAAATGTAGGTGCTCAACATCTGCACTGCAGCGCGAACTGGTTTCCTTGAGTACGCACAAAGTGGGCGGAATTCGTGGTGTAGCGGTGAAATGCTTAGATATCACGAAGAACTCCGATTGCGAAGGCAGCTCACTGGAGCGCAACTGACGCTGAAGCTCGAAAGTGCGGTTATCGAACAGGATTAGATACCCT
+
GGFGGGGGGGGGGGGGGGGGFGGGGGGGGGFGGG@FFGGCEFFFFGDCEGFGGGGGEGFGGGGGFGGFGGG>FGGGEGGGGGGGGGGDFGGGGGGGGFGFGGGGGGGGGGGGGGGGEGGGGFCEEEEG9FGGCGGGFGCGGCGGGGGGGGGGGGGGGGGGGFGGGGEGFCFGGG7CGEGGGGGGEGGGGGG>FGE>5CFG7E#CFGCCEFCFGGGGD>CFD:EF?EGCE?ED:FFEGGEGF:'?DEFCFCGGF::D9C@32B=;9FCGDA2GEGGCFD8CFDGGFGCAD<FFAFDGGGGGECGGGGGEGFFE>>>+GGFBEFC>3CDGGFC,,GF@9GF8GGGFFFFGGFFF<B+EE@B,:EE@@@C6AGGGGGGFFEGGEGEGFF@EGGGGGGFC8DGGGGGFEEGDGFC;,@,@GFDEDGFDGGGGGGFCC?CC
@s301 139
TGGGGAATATTGCGCAATGGGCGGAAGCCTGACGCAGCGACGCCGCGTGGGGGATGACGGCCCTCGGGTTGTAAACCTCTTTCAGCAGGGAAGAAGCCACAAGTGACGGTACCTGCAGAAGAAGCGCCGGCTAACTACGTGCCAGCAGCCGCGGTAATACGTAGGGCGCAAGCGTTGTCCGGAATTATTGGTCGTAAAGAGCTCGTAGGCGGTTTGTCGCGTCTGCTGTGAAAGCCCGGGGCTTAACCCCGGGTGTGCAGTGGGTACGGGCAGACTAGAGTGCAGTAGGGGAGACTGGAATTCCTAGTGTAGCGGTGGAATGCGCAGATATCAGGAGGAACACCGATGGCGAAGGCAGGTCTCTGGGCTGTTACTGACGCTGAGGAGCGAAAGCATGGGGAGCGAACAGGATTAGATACCCT
+
DFGFGGGGFFGEGGGG7CE8,C@@FEDGGGGGF7FEGGGDEEG@@CC+@C=:FGGGGGFDGEGGGGGG@F7FGGFGGGFGGCGGFGGG7FEAFGFCFCGGGGCFCFFCGBFGGG9C:F9A,,?>FDEDFC7CFFCEF7<=,<FB8FA,CF7FCFF*1:C78<@;C?CEGG>85C888*0A58?8FFFG9:?#%:*:C:871:08C88FGCCCCBEC2.19C:2'78@;9@<,+32>GGF@8C>FCC8+=>6:FFGFD=,F>58>+=@=FE9DEB4EECBE9E9GGGGCGFFEFA<4CFE@EB8B,5FFB@>B::4,FECEGGEF6;?,EFFFCECEEE@8:B?GF@,GFDFF<E@DFFEF<;<DCGGGFEDFEFEGF7GF<F@EF6CEEFF<FFFGGGGFCGGGGGGFEFCEFFFFFCCCC9
@s301 25544
TGAGGAATATTGGTCAATGGGCGGAAGCCTGAACCAGCCAAGTAGCGTGCAGGATGACGGCCCTATGGGTTGTAAACTGCTTTTATGCGGGGATAAAGTGGGCCACGCGTGGTCTTTTGCAGGTACCGCATGAATAAGGACCGGCTAATTCCGTGCCAGCAGCCGCGGTAATACGGAAGGTCCGGGCGTTATCCGGATTTATTGGGTTTAAAGGGAGCGCAGGCCGCCGGGCAAGCGTGTTGTGAAATGCAGTCGCTCAACGTCTGCACTGCAGCGCGAACTGCCCAGCTTGAGTGCGCGCAACGTTGGCGGAATTCGCCGTGTAGCGGTGAAATGCTTAGATATGGCGAAGAACTCCGATTGCGAAGGCAGCTGACGGGTGCGTAACTGACGCTCATGCTCGAAAGTGCGGGTATCGAACAGGATTAGATACCCT
+
DGGGGFGGGGGGGGGC;CDFFGGGGGGGGGGGGGGGGGGGGGGGFGGGGGGGGGGGFFFGGG7DEEFGGG7CFGGGGGGFFEGGGGFGGGGDFGGGGFGGFGGGGGGGGFEGFFFGGGGGGGGGGGGGGGGGAFFFFGGGGGGGGCC?CEGGDCCEGGCFC:AFGGGGGCFFGGC@CE:BCFGGGEDEGGGCGGGG5EGGG?E8FG;;>?F<FDE7:@GG>EGG=CGGF<>FGFGFC@C:,9:AFEC>7C@FC4C:GFECCE:CFFGGF7>EFC:@97=D?FA7GD<F><CF5EC=GGGF3>A+DBEEFE=E8++@EGGGFCEGFGGGGGGE<EFAECF;FF9GGGGFGGGGFF@EGFF@7GEGFEGFGCGGE7FCBBF:GGFC9EEFGGFFE8GGGGEF@GGGGGGGGGGGGGFGGF<FGGGGGEGGGGGCCC@C
@s301 23540
TGAGGAATATTGGTCAATGGGCGAGAGCCTGAACCAGCCAAGTAGCGTGCAGGATGACGGCCCTATGGGTTGTAAACTGCTTTTATAAGGGAATAAAGTGAGTCTCGTGAGACTTTTTGCATGTACCTTATGAATAAGGACCGGCTAATTCCGTGCCAGCAGCCGCGGTAATACGGAAGGTCCGGGCGTTATCCGGATTTATTGGGTTTAAAGGGAGCGTAGGCCGGAGATTAAGCGTGTTGTGAAATGTAGATGCTCAACATCTGAACTGCAGCGCGAACTGGTTTCCTTGAGTACGCATAAAGTGGGCGGAATTCGTGGTGTAGCGGTGAAATGCTTAGATATCACGAAGAACTCCGATTGCGAAGGCAGCTCACTGGAGCGCAACTGACGCTGAAGCTCGAAAGTGCGGGTATCGAACAGGATTAGATACCCT
+
@EGGGGGGGGGGGGGGGGGG8FEF@FFGGGGGGGGGGGGGGGFGGGGEGCFGGGGFGCCFCCBGFFEE@EFEGGGGGGGGF<,CF9FFCDFGFGGGFFFGGGGGF<FF8ECADFFFGFE<EEDFGGGGGGGFGECFFFFGDG+:FGG<,BFCGGCGFFCD,3FF++3@F7FGFFGCFEGGGGGGGCGDGGG>FFGGGGG@E?1FE-CC8FGGGGF4B;CF?==CCEFBE;CFC6FFGGGGGGFG>C:8;>=AF47@,FGFCFF/DGGFGFF+GF7F=>C7@9<FFFBF9GFF5@@84,,9E,F?+ECCC8=C4,@+7B=<FGGEDEEEGFFGGFGFEC9GGGFFDFFGF<BC,6+:BCGGF7CFGGGGGFFGGFFGFFGGFGGF<<GGFBB>GGGGF@GGGGGGGGGGGEGFGGGGGGFECBGGGGGGGGGCCCCC
@s301 142
TGGGGAATATTGCACAATGGGCGCAAGCCTGATGCAGAAACGCCGCGTGGTGGAAGACGGTTTTCGGATTGTAAACTCCTGTTCTTAGTGAAGAATAATGACGGTAGCTAAGGAGCAAGCCACGGCTAACTACGTGCCAGCAGCCGCGGTAATACGTAGGTGGCAAGCGTTGTCCGGAATTACTGGGTGTAAAGGGAGCGCAGGCGGGGGAGCAAGTCAGCTGTGAAATCCACGGGCTTAACCCGTGAACGGCAGTTGAAACTGTTCTTCTTGAGTGAAGTAGAGGTTGGCGGGATTCCGAGTGTAGCGGTGAAATGCGTAGATATTCGGAGGAACACCGGTGGCGAAGGCGGCCAACTGGGCTTTTACTGACGCTGAGGCTCGAAAGTGTGGGGAGCAAACAGGATTAGATACCCT
+
EFGGGGGGGGGGGGGGGGG@EGGGGGGGGGGGGGGGGGGGGGGGGGGFECFFGFGGGGGGGGGGGGGGGGGGGGGGGGGGGGGGGGFGGGGGGEF<FGGGGGGGGGGGGGGGGGGGGGGGGGGGGGGGGGGGGGGGGGGGGFCFGGGGGGGGFGGG:FFGGGGGGGG7F@FECFGGGGGGGGG/FGG;F7FFAFFC5BCCEGGGEEFGGG5EEF9GFFGFD617FFD9FCGGGGGGGEFGECC7CED#EF/GFAFFGGGGGGGDFFDFFCF6FDGEFGCF?GG;GGGEEGGFEE7GGEDFCFFEB5GGGDFF9EGGGGFF=FE@EDGGGFGGGCEFFEEGGGGGGGGGGGGGGGFDFFGGGGGGGGGGGGGGGGFFF8GGGGGGFFGGGGGGGGGGGGCGGGGGGGGGGGGF@CCCC
@s301 143
TGGGGAATATTGCACAATGGAGGAAACTCTGATGCAGCGACGCCGCGTGAGTGAAGAAGTATTTCGGTATGTAAAGCTCTATCAGCAGGGAGGATAATGACGGTACCTGACTAAGAAGCACCGGCTAAATACGTGCCAGCAGCCGCGGTAATATGTATGGTGCAAGCGTTATCCGGATTTACTGGGTGTAAAGGGAGCGTAGGTGGCTGTGCAAGTCAGAAGTGAAAGCCCGGGGCTTAACCCCGGGACTGCTTTTGAAACTGTGCGGCTGGAGTGCAGGAGAGGTAAGTGGAATTCCTAGTGTAGCGGTGAAATGCGTAGATATTAGGAGGAACACCGGTGGCGAAGGCGGCTTACTGGACTGTAACTGACACTGAGGCTCGAAAGCGTGGGGAGCAAACAGGATTAGATACCCT
+
FFFFGDGGEFGGFGGGFGF@FFGGGGGGGCFGGGGGGG=CFGCGGGGCFGEGGGGGGGF?FFGGGFGB=DGGGGGGGGGGGGFGDGGGGGGGGGGGGGGGGGGGGGGFGGGFGGGFFGGGFG@FGCEGDEFGFGGGGGGGGBCGGGGG3@FF;,@FFGGFGGGGG:DEG1CFFF/CECCE@F:@FF<G77<9FGG7EEGFEGGGGG@CC%EFFGGEGFGFGD<FFD<@CGGGFGGFGFFFEGGEGCEFEDDFGGE,B@<2+0F:GEGGDGEGBGGGGGECEFBC9GGGGGGE>EE8FFFEGGGEFGGFCEFE=7GGFFAAFACFGGGFFEFGFFGGGGGFCGCFFGFGGGGGGGGGGGGGGGGGGGGGGFFFCGGGFCGGFGGGGGGEGGGGFGFGFFDAGGGGGGCGF<FBCCCC
@s301 22433
TGAGGAATATTGGTCAATGAGCGAGAGCCTGAACCAGCCAAGTAGCGTGCAGGAAGACGGCCCTATGGGTTGTAAACTGCTTTTATAAGGGAATAAAGTGAGTCTCGTGAGGCTTTTTGCATGTACCTTATGAATAAGGACCGGCTAATTCCGTGCCAGCAGCCGCGGTAATACGGAAGGTCCGGGAGTTATCCGGATTTATTGGGTTTAAAGGGAGCGTAGGCCGGAGATTAAGCGGGTTGTGAAATGTAGATGCTCAACGTCTGCACTGCAGCGCGAACTGGTTTCCTTGAGTACGCAGAAAGTGGGCGGAATTCGTGGTGTAGCGGTGGAATGCTTAGATATCACGAAGAACTCCGATTGCGAAGGCAGCTCACTGGAGCGCAACTGACGCTGAAGCTCGAAAGTGCGGGTATCGAACAGGATTAGATACCCT
+
CFGGGGGEDFFAFEGGCFF,AECG7BFF8,A<FFCFFGFGFFFFDG@FGC@C@CF@BFGGGGG@FGGGGGCCFEF<FF?B?FCEGC?,EEFFFF9FAGGGGGGGCGCF8F7E7B<FCC7FGGGDFFGFFGGGGGGGGGEFBF7F77C8FDCGFFEFGGGFFGGGCGG@CCGFGF7:::*1,3?FFG**13<C,@:F5CFC9FEF9<B7B.<><<F4C>C*8=F'<551/CEFD97-E#11,;@FB>,6@D@6%F?@6@7F9DC<FECC@C>+@C++8,ADDGGFF=:,@EFFD@@847,,,?A8B>C@C8GF@EEEEF7GGFGGA>:8E<C,@F?<9,9;B;EE6<:,EE9BCBCB6,@,FB:,A,@EC:,E<DGF<8C@@:+GFAC@DFC@C,GFE7FECFFFCF@+F7GGGGGFCEFEFF<FF9GFFE6<C9@B
@s301 22966
TGGGGAATATTGCACAATGGGGGAAACCCTGATGCCGCAACCCCGGGGGAAGGAAGAAGGTTTTCGGATCGTAAACTTCTTTCAATAGGGACGAATAAATGAAGGTACCTAAATAAAAAGCCCCGGGTAACTACGTGCCAGCCGCCGGGGGAATACGTAGGGGGAAAGCGGTATCCGGAATTACGGGGTGTAAAGGGAGCGTAGGCGGCATGGTAAGTAAGATGGGAAAGCCCGAGGCTTAACCTCGAGGATTGCATTTTAAACTATCAAGCTAGAGTACAGGAGAGGAAAGCGGAATTCCTAGTGTAGCGGTGAAATGCGTAGATATTAGGAAGAACACCAGTGGCGAAGGCGGCTTTCTGGACTGAAACTGACGCTGAGGCTCGAAAGCGTGGGGAGCGAACAGGATTAGATACCCT
+
CFGGGCCFFFGFGGGGGFEGGGGGGGGG@,,,CC,;+4@C7,B@++7++@ECCCFC<CCA,,F4,@44++8,9FC<?<,<,,,@E<5,B,,A=>E38C:5,<,,BA,??,BF<,CD,,:+3D7CCF+3>FCA9>>@8FG98:**1>C**C,<:48>@3<6C?><#=6((;6103/>9));;:865GFC9?*).50/((:>::@:1*EGFGGFD;BGGFFFFAA@,FB6EE8F:GFFFCFGGFCB+CGFAD@:FE8GGCFB@7ECGFCGFFFD,FGFGEFGGFE9<AFFF=GGGGGFGFE8=A?GFEEAGGGGGFECGFDGGGFFGEFGFGGGFGGGGGGFEF?F:GGGGGGGGGGFGFFFEFF<FGGGGGGGGGGGGGGGGGFGGGGGGGGGFGGGGGGGGGGGGGGGGGGGGGCCCCC
@s301 25659
TGGGGAATATTGCACAATGGGGGAAACCCTGATGCAGCGACGCCGCGTGAGCGAAGAAGTATTTCGGTATGTACAGCTCTATCAGCAGGGAAGATAGTGACGGTACCTGACTAAGAAGCTCCGGCTAAATACGTGCCAGCAGCCGCGGTAATACGTATGGAGCAAGAGTTATCCGGATTTACTGGGTGTAAAGGGAGTGTAGGTGGCCATGCAAGTCAGAAGTGAAAATACGGGGCTCAACCCCGGAACTGCTTTTGAAACTGTAAGGCTGGCGTGCAGGAGGGGTGAGTGGAATTCCTAGTGTATCGGTGAAATGCGTAGATATTAGGAGGAACACCAGTGGCGAAGGCGGCTCACTGGACTGTAACTGACACTGAGGCTCGAAAGCGTGGGGAGCAAACAGGATTAGATACCCT
+
E@CFEEGGGG,CFGFEGEECFGGGGGGG@GGFFFFEEGGGGGDDCF@=>FCEC8::@=CCCF9,AF7=<DEFG,EFGDFFFFF?F8BF<FGFFCF?FEFFFGDGGGFGGG?AE9B9CF8<C=CFFC@FFFFFGAFDCAF@EFGDFCEG>C:;9<*,8@FEDFGE4B,<C9C9@EFGGGG9FF,,,8AF<<,<C8CCEEFFEGG<:FF9>C?<,<<9FD<694FGG;;9C#<CFE59'+0>F;:@CAF81D=CGFFFCC9C0FAFGDFGF=8A&FEA9A+B=DFGFEE9GFE9,=E>,C8GBA8@1+EFGGGDF=C8,FFEE;CCFGFF<@FFFFCEFGFCGGGGFGCGGDGFFFCGFEFCGFGEF,CGGFFFFE<F8GGGGGFDBCECFGGGGGGGGFDGGGGGGFF9FGGCBC<C
@s301 147
TGAGGAATATTGGTCAATGGGCGAGAGCCTGAACCAGCCAAGTAGCGCGCAGGATGACGGCCCTATGGGTTGTAAACTGCTTTTATAGGGGGATAAAGTGAGCTACGTGTAGCTTATTGCAGGTACCCTATGAATAAGGACCGGCTAATTCCGTGCCAGCAGCCGCGGTAATACGGAAGGTCCGGGCGTTATCCGGATTTATTGGGTTTAAAGGGAGCGTAGGCCGTTTGTTAAGCGTGTTGTGGAATGTAGTGGCGCAACCAGGGCATTGCAGCGCGAACTGGCAGACTTGAGGGCGCAGGAAGTAGGCGGAATTCGTCGTGTAGCGGTGAAATGCTTAGATATGACGAAGAACTCCGATTGCGAAGGCAGCCTGCTGTAGCGCAACTGACGCTGAAGCTCGAAAGCGTGGGTATCGAACAGGATTAGATACCCT
+
@FGGGGGGGGGGGGGCFFGGGGGGGGGGGGGGGGGGCGFDGGEGGGGGGGGGGGGGGGGGGGGGGEGGGGGGGGGEGGGGGGFGGGGGGGGGGEGGGGGGGGGFGGGGGGFGFGGGGGFGGGGGGGGG?FGG<FCGEGGGGFECGGCGGGCFFGGGFGGF?FFFGGGGGGGGFFGFGG@7,C;<FGCFGGCDFG?GGGGG.39E@F:8?GECDCDGGBGD6FEGGG*=GFGFGFGBGEFGGGFDG@CGF>=EGFGE#GCGFFCGFFE<AFGFGCEGGGGDGGGFGGGFED<F9F+GGGGAAE;GGGGGEEFA7GGGGEFFE?DEBGEGFGFAFFGGFGGFGGGFFFFGGGGGF=CGEGGGGGGFGGFGGGGGGGGGFFGGGGGGCFFGGGGEGFDFCFGGGGGGFFECGGGFGGGGGGGGGGGGFGFGGGGCCCCC
@s301 148
TGGGGAATATTGCGCGATGGGGGAAACCCTGACGCAGCAACGCCGCGTGATTGGAGAAGGCCCTCGGGTTGTAAAGATCTTTAATCAGGGACGAAAGAAATGACGGTACCTGGGGAAAAAGCAACGGCTAACTACGTGCCAGCAGCCGCGGTAATCCGTAGGTTGCAAGCGTTGTCAGGATTTACTGGGTGTAAAGGGCGTGTAGGCGGAGATGCAAGTTGGGAGTGAAATCCATGGGCTCAACCCATGAACTGCTCTCAAAACTGTATCCCTTGAGTATCGGCGAGGCAAGCGGAATTCCTAGTGTAGCGGTGAAATGCGTAGATATTAGGAGGAACACCAGTGGCGAAGGCGGCTTGCTGGACGACAACTGACGCTGAGGCGCGAAAGCGTGGGGAGCAAACAGGATTAGATACCCT
+
EFCGGGGGGGGGCGGCEGEE<@FEEFG,CFFGFGGEFDGGGGCFCEE@F=CFGGGFFFGGGGGGFFGEFGGEFEFEGGGFGFFGGGGGGG<F>CCC:BFFEGGGGDEGGGFFCF7BFFDCF7FFF:FE:@CC;FFE3FFCFGCE8EG:F7*4<1,,@CF**4?CFG:C,*EF<*:7%7?.>EFF0#GC?<;E?F;<EGE?:829FC?C8':-,<2GG>+<:84*F7EFCF@<>GFGGGGGGFFC8:AF@=GGGF@7382C<FGDFFFD<@F8>,F@FECC>8@+5C<B8B:GGEEFE>>4,A5FGGGEFFEGGF<CEEGFDGGGGGFFDGEFE?E=EFEGF=EGGGFF7EGGGGGGGE@GFEFFEEGGGGGGGFGGGGFGDGGGGGGGGGFF@GGGGFAE<FEFFFGFE@GGGGCCCCC
@s301 149
TGAGGAATATTGGTCAATGGGCGGAAGCCTGAACCAGCCAAGTAGCGTGCAGGATGACGGCCCTATGGGTTGTAAACTGCTTTTATGCGGGGATAAAGTGGGCCACGCGTGGTCTTTTGCAGGTACCGCATGAATAAGGACCGGCTAATTCAGTGCCAGCAGCCGCGGTAATACGGAAGGTCCGGGCGTTATCCGGATTTATTGGGGTTAAAGGGAGCGCAGGCGGCCGGGCAAGCGTGTTGTGAAATGCAGTCGCTCAACGTCTGCACTGCAGCGCGAACTGCCCAGCTTGAGTGCGCGCAACGTTGGCGGAATTCGCCGTGTAGCGGTGAAATGCTTAGATATGGCGAAGAACTCCGATTGCGAAGGCAGCTGACGGGTGCGTAACTGACGCTCATGCTCGAAAGTGCGGGTATCGAACAGGATTAGATACCCT
+
FFEFGGGGGGGGDGGFFGGFFGE@FGGGGGGGGGGFGGCGGGECGGGCGGGGGGGGGFEE:CCG,,CCCG@FGGGGGGGGFGGDFGGGGGG:@:<FGC<ECD=FFGGGE@C@FDFGG9EFFDG<3FFFGGECF>CGGFFFGFCGG@CCGG@,@FFFGGG*:CCC@>BFFFEG@FGEGGGGFF9FEG=E>8EF99;**21C+++<CF*28:@+A@CC*6C5<?CC#2#.0GFF?C>?E<C29?.23<C81<-7CCC>GFGFCC8CEBGFBFGE>C?F@CDE*FF7@EGGFFFGEGGEGECDGDF=GE:B?8FGFEBEC==+GF@+9EC9FGF9DFGGFGGGGGGFEEB7GF<FEGDFGFGCGCGGGGGFGFFFFBGGEFGGF@CFFGGGGGGGGGGGGGGGF@GGGGGGGCGGGGGGGGGFFGGGGGFGGGGCCCAC
@s301 150
TGAGGAATATTGGTCAATGGGCGAGAGCCTGAACCAGCCAAGTAGCGTGCAGGATGACGGCCCTATGGGTTGTAAACTGCTTTTATAAGGGAATAAAGTGAGTCACGCGTGGCTTTTTGTATGTACCTTATGAATAAGGACCGGCTAATTCCGTGCCAGCAGCCGCGGTAATACGGAAGGTCCGGGCGTTATCCGGATTTATTGGGTTTTAAGGGAGCGTAGGCCGGAGATTAAGCGTGTTGTGAAATGTAGACGCTCAACGTCTGCACTGCAGCGCGAACTGGTTTCCTGGAGTACGCATAAAGTGGGCGGAATTCGTGGTGTAGCGGTGAAATGCTTAGATATCACGAAGAACTCCGATTGCGAAGGCAGCTCACTGGGGCGCAACTGACGCTGAAGCTCGAAAGCGTGGGTATCGAACAGGATTAGATACCCT
+
<CCFCCEGFGGFEEFGGFGGDFGFEECFGFGGFGGGGCFGGGFGFG7@7F,EDEFGGAFEDEG@,<FGGGDGGFEGGFGFFFGFFGGGGGGFFCFFGGGGFGGFGECFGC7>CEFGGFGCFAFGGGGFFGFCFG,CFF@CG<FCEGECDFFGFFFCFFGGCFF,@:@7CFFGG9*>F:B@'2<<5E#<F870>$<<>ECG?2GB<85C.#0<CF6CE@F@;529:BCBEE6CGFG-?#CC;8C75>F,FC:EEC6?FC>@EGGGGGE3GGGGF@7@4>9=DCFGDFDCDA,FD@8FE?,B>FFFGGGEGFEB7E>+DGGGFEC85>,FEFF?9FCFGGGGGF<FFDF7FECB=B+CGEFDGFF@FFGGGGGGFGGGGGEGEDGGGGGGEF@FGFGEFFCEEGFC:>GFFGGF@,FGGGGGFGGGGGGGGGFCC@CC
@s301 21288
TGAGGAATATTGGTCAATGGGCGAGAGCCTGAACCAGCCAAGTAGCGTGCAGGATGACGGCCCTATGGGTTGTAAACTGCTTTTATAAGGGAATAAAGTGAGCCTCGTGAGGCTTTTTGCCTGTACCTTATGAATTAGGACCGGCTAATTCCGTGCCAGCAGCCGCGGTAATACGGAAGGTCCGGGCGTTCTCCGGATTTATTGGGTTTAAAGGCAGCGTAGGCCGGAGATTAAGCGTGTTGTGAAATGTAGCTGCTCAACATCGGCACTGCAGCGCGAACTGGTTTCCTTGAGTACGCACAAAGTGGGCGGAAGTCGTGGTGTAGCGGTGAAATGCTTAGATATCACGAAGAACTCCGAGTGCGAGGGCAGCTCACTGGAGCGCAACTGACGCTGAAGCTCGAAAGTGCGGGTATCGAACAGGATTAGATACCCT
+
@@FFCFCGGFGGGGGCEEF,,E@FCGGFGGFFDFGGGGD,FF@A,C:@FFFGCFEEFF7FFGG7=CECG<@FFEFEC?CCEFC9,:F,CCC,,A,:EEGCFFFGFE@D88?FDCGC@E+E,,5CF<A,BFG,CE;,8,CDFF+>:====FCFCF<>>,,@@@<<FE**@CF,<F>:5>F><<,1<**14**4<<:7?5=CF<#,<<*1(,8<76#>;;?D>';?F:#FCE6C,)B9::F9AD9C;DG<49<5(839@A=@8387,@,>?FGEF@+C@D=E8GFFEGGF@,?A*8+++<,FE:,FFECCF@,>6+7GGGFFAC8E=F@9F,FAE?FF@<C3,@,48GGGGGGFCFBCBA<>+GECE:,@CCFFFEE@EFGEDGGFCAFF@7CGGGFF@7GFC7F9FEFBB7EEGFFFGGGEFGGGF9GFF8FCCCCC
@s301 152
TGGGGAATATTGGTCAATGGACGGAAGTCTGAACCAGCCAAGTAGCGTGCAGGATGACGGCCCTATGGGTTGTAAACTGCTTTTATGTGGGAATAAAGTGAGGGACGTGTCCCTTTTTGTAGGTACCACATGAATAAGGACCGGCTAATTCCGTGCCAGCAGCCGCGGTAATACGGAAGGTCCGGGCGTTATCCGGATTTATTGGGTTTAAAGGGAGCGTAGGCCGTCTTTTAAGCGTGTTGTGAAATACTGTCGCTCAACGACAGAGGTGCAGCGCGAACCGGGGGACTTGAGTGCGCGGAATGCAGGCGGAATTCGTCGTGTAGCGGTGAAATGCTTAGATATGACGAAGGACTCCGATTGCGAAGGCAGCTTGCAGTAGCGTAACTGACGCTGAAGCTCGAAAGCGTGGGTATCGAACAGGATTAGATACCCT
+
EFGGGGEGGGGGGGGGGGGFFGGGGGGFGGGGGGGGGGGFFGF9EFEFGGGGGGGGDGGGGFGC<FGGGGGGEGGGGGGGGGFGGGGGGGGFG<<FGGCFGGGGGGGGGGGG@FAFADFFGGGGGGGGGGGGGGGG9?FB<BCGGGGGGGGGGGGGGAFGGGGG>EFGGGGGGGGDGDGGGGGC7BEFGGGGCGGGG*F:EGCF?F)<5C8ACFE<E9GGB<>GFD851CFGGEFAF;?CC:6GC?CF?FFGGCFGGGGGFGCGFGFC<CGFFG>8C>CC@>>?E,:,,>A,>FCGGGFF;9GFGFCCCCFFD>+8EEGEGGEEAECFGGFFGFGFFAFFCFFCFGGGFFFFGFDGED=@:GDGGGFGGGGGFGFE,FEGGDDGGGGGGGFGGGGGGGGFGGGGGEGGFCGGGGGFGGFGGGGGFFGGFFFCCCCC
@s301 153
TGAGGAGTATTGGTCAATGGACGAGAGTCTGAACCAGCCAAGTAGCGTGCAGGATGACGGCCCTATGGGTTGTAAACTGCTTTTATAAGGGAATAAAGTGAGTCTCGTGAGACTTTTTGTATGTACCTTATGAATAAGGACCGGCTAATTCCGTGCCAGCAGCCGCGGTAATACGGAAGGTCAGGGCGTTATCCGGATTTATTGGGTTTAAAGGGAGCGTAGGCCGGAGATTAAGCGTGTTGTGAAATGTAGATGCTCAACATCTGCACTGCAGCGCGAACTGGTTTCCTTGAGTACGCACAAAGTGGGCGGAATTCGTGGTGTAGCGGTGAAATGCTTAGATATCACGAAGAACTCCGATTGCGAAGGTAGCTCACTGGAGCGCAACTGACGCTGAAGCTCGAAAGTGCGGGTATCGAACAGGATTAGATACCCT
+
CEDCFGCFGGFG9FGGFGGGGG7CCCE,CDFFGGGGCGG<CFFEFF+BCFFGGGFCEFGEGGGG,,C@8=FF@?FGGFGGAFGF?AFG9FFGFGFGGGGGG99EFEG<EFFCFGGGGGG?FF<5:AFFGCFCFGFFE<=FF<>@CEGGGDGGC8DFG,>FGGFGGDGCC@7,@FG7*FFC,@,6DFE:?CC5@C@:?ACA?FFGFF<F;GGGGFEF=9F@;C=EGGGFGDDCFGGAGGEGGF9FDF,;F.8B:1@BCACFFG?CE,<>FFC0@DCGDGA=D,GFA,CDFFDF?GCCCGGGFFEGGGGGEFEC99=DGGGGF9EC@E:EF@C<?AFFGF9GFDEE@?FGE?,FC6FF7GGGGFEGGFEDC,GGGFFGGGGGGGGGGFCDGGGGGGGGGGGGGGGGGGGGGGGGGGFGGGGFFGGFFDGGGFFB9AAB
@s301 154
TGGGGAATATTGCACAATGGGCGCAAGCCTGATGCAGCGACGCCGCGTGCGGGATGACGGCCTTCGGGTTGTAAACCGCTTTTGATCGGGAGCAAGCCTTCGGGTGAGTGTACCTTTCGAATAAGCACCGGCTAACTACGTGCCAGCAGCCGCGGTAATACGTAGGGTGCAAGCGTTATCCGGAATTATTGGGCGTAAAGGGCTCGTAGGCGGTTCGTCGCGTCCGGTGTTAAAGTCCATCGCTTAACGGTGGAGCCGCGCCGGGTACGGTCGGGCTTGAGTGCGGTAGGGGAGACTGGAATTCCCGGTGTAACGGTGGAATGTGTAGATATCGGGAAGAACACCAATGGCGAAGGCAGGTCTCTGGGCCGTTACTGACGCTGAGGAGCGAAAGCGTGGGGAGCGAACAGGATTAGATACCCT
+
ACGGG8CFFGGGGGGGCFFFFGGGGGGGGGGGGFGGGFCFGGGGGGGDCCCFGGGDGFDFFGCFGFGGGCGFFFGGGEGGGCGFGGGGGGGGGGFGCDF:DFEGGGFGCFA9F9@FGGG@FFCFCD>FGDCGG:DFC@F:FFGGGGGFGG7CE@ECF<?FFFF::=F8=*F7:CC:88897>EC85+,<9CFG>?:G55:CGG;;8C8889>7>2:?:*88=/7GGGC?/+<C5=-*A:C5FFC<:87FFFC1*7F11***C@CE==+>=+B>=<=,86)8+ECFDCFF8EEDC,,>,>D8CDGDGFE,>6)ECCE@<A9,FFFGDDGGGGGEFDFFE<?CGFEBCF::?AC,FFF<6CECGFEGEEEGGGGGGGGGFCFFFFFEF7GGGGFGGGGGEFEGCF@<AGGFGGGGGGGGFCCCCC
@s301 155
TGAGGAATATTGGTCAATGGGCGAGAGCCTGAACCAGCCAAGTAGCGTGCAGGATGACGGCCCTATGGGTTGTAAACTGCTTTTATAAGGGAATAAAGTGAGTCTCGTGAGACTTTTTGCATGTACCTTATGAATAAGGACCGGCTAATTCCGTGCCAGCAGCCGCGGTAATACGGAAGGTCCGGGCGTTATCCGGATTTATTGGGTTTAAAGGGAGCGTAGGCCGTCTGTTAAGCGTGTTGTGAAATGTCGGGGCTCAACCTGGGCATTGCAGCGCGAACTGGCAGACTTGAGTGTACAGGAAGTAGGCGGAATTCGTCGTGTAGCGGTGAAATGCTTAGATAGGACGAAGAACTCCGATTGCGAAGGCAGCCTGCTGTAGTGCAACTGACGCTGGAGCTCGAAAGCGTGGGTATCGAACAGGATTAGATACCCT
+
EFFGGGGGGGGGGGGGGGGGGGGGGGGGGGGGGGGGGGGDFC<FGGGE>CGFFFFGGGDFFGGFG8DFFGECFCFEFGGGGGGFGGGGGGG=EFFCDCGFF@FGGGGGFGGGGGGGGGGGGCGF<BE,FECFFEFGGD,,8AFEEDGFGGGGGFG>FGGGF8FFCEGGGECGGGGGE*>7DF?FGGDEFGCECFGGGDGFFCFFGF@:*,?C?@<);+?B<>GD?E>5CC?C=?C):>:GDD<EC<<4=64CGFCFFF>,C<<0F>,CFGF97EECGE=FGFF?9CFEFFEGDFFEFGFCFF9GFCFGGFFE8@=7EF=7GCGE=EE>=FFFA,A,99GDF;,=,CC@AEE@<@C:,DGC@:GGGGFGF@E@?EFECGFFCGGGGFEDGGFEFGGGF7GGFCGGEGGGGGGFGFF@GGGFFGGGGFGGGGGCCCCC
@s301 156
TGAGGAATATTGGTCAATGGGCGAGAGCCTGAACCAGCCAAGTAGCGTGCAGGATGACGGCCCTATGGGTTGTAAACTGCTTTTATACGGGGATAAAGTGGGCCACGTGTGGCTTATTGCAGGTACCGTATGAATAAGGACCGGCTAATTCCGTGCCAGCAGCCGCGGTAATACGGAAGGTCCGGGCGTTATCCGGATTTATTGGGTTTAAAGGGCGCGTAGGCCGTCTGTTAAGCGTGTTGTGAAATGTCGGGGCTCAACCTGGGCATTGCAGCGCGAACTGGCAGACTTGAGTGTACAGGAAGTAGGCGGAATTCGTCGTGTAGCGGTGAAATGCTTAGATATGACGAAGAACTCCGATTGCGAAGGCAGCCTGCTGTAGTGCAACTGACGCTGAAGCTCGAAAGCGTGGGTATCGAACAGGATTAGATACCCT
+
EGGGGFGGGGGGGGGFGGGGDGGGGGGGGGGGGGGGGFGGGGFFFGE@FGGGGEGGGDEGGEGGGGGGGGGGGGFFGGGGGCGGGGGGGGGGFGFFFGGGGGFGGGGGGGGGGGGGGGGGGGGGGFGGGFGGGGFGGGGD,ACGGGGGGGGFG@7@FGGGFGGGE8@C*>FFF9DC>CEEGGGGCFGGG>**?FF?ECCF:;9C?F</8/+$):C#:9E569E=EC::5C;<<CGAGGCD@@2<DE9CF:EGGGGFFGGFCEGFFFGCE8C5FCEDEFD=FFFAF<E?CF?FEFFGCGGED?=FGGGGF8ED>8C@ECGFF9EDAFGFGGFF?<DGCFEDFFGGGGGGGFDFGGFDGGFFC7F<FF@GC8FEFGGFFFFGGGFFGGGGGGFGGGGGFCGGGGGFCEGGFGFGGGGGCFAFFGGGGGGGGGGCCCBC
@s301 23252
TGAGGAATATTGGTCAATGGGCGAGAGCCTGAACCAGCCAAGTAGCGTGCAGGAAGACGGCCCTATGGGTTGTAAACTGCTTTTATAAGGGAATAAAGTGAGCCTCGTGAGGCTTTTTGCATGTACCTTATGAATAAGGACTGGCTAATTCCGTGCCAGCAGCCGCGGTAATACGGAAGGTCCGGGCGTTATCCGGATGTATTGGGTTTAAAGGGAGCGTAGGCCGGAGATTAAGCGTGTTGTGAAATGTAGACGCTCAACGTCTGCGCGGCAGCGCGAACTGGTTTCCTTGAGTACGCACAAAGTGGGCGGAATTCGTGGTGTAGCGGTGAAATGCTTAGATATCACGAAGAACTCCGATTGCGAAGGCAGCTCACTGGAGTGCAACTGACGCTGAAGCTCGAAAGTGCGGGTATCGAACAGGATTAGATACCCT
+
GFGGGGGGGGGDGGGGGGFCEFGGGGGFGCFGGGGGGGFF=FFFGFDGGGDFFGGGGGEGGGGGGGF?FFGGGGGDGFGGGGGGGFGGFFGGCEFF<FFGGBFF@FGFGFGGGGGGGGGGGFGGGGGGFFGGGGGFFFGGEDEGGGGGGGGFDGG>FC8FDGGFCEGGG:@;FGGCFGGDCGFGFCGGEFGG:FCEGE#FCG+CFGCCFEFGDBFD>BGG?GC?CED3,:FEFEF8GGCECFFF>+<%,CGFF2;CEFFCFGCBC88#2'DGGF@F:DDCGGGGGE,,DEC9*GGGEDFGGFFGFCEGGFGGGEGEEGFAFFGGBC7CFFDGFE9<GFFFFGGGGGGGGFEDFGGEEDGEF@GGGEFGGGGFFGFGFGGFGFEGGE6:ECFGGGGFEGGGGGGGGGGGGGGGGGGGDFBCFFGGGGGGGFGCCCCC
@s301 21437
TGAGGAATATTGGTCAATGGGCGAGAGCCTGAACCAGCCAAGTAGCGTGCAGGACGACGGCCCTATGGGTTGTAAACTGCTTTTATATGGGGATAAAGTGAGCTACGTGTAGTTTATTGCAGGTACCATATGAATAAGGACCGGCTAATTCCGTGCCAGCAGCCGCGGTAATACGGAAGGTCCAGGCGTTATCCGGATTTATTGGGTTTAAAGGGAGCGTAGGCCGCCCCTTAAGCGTGTTGTGAAATGCCGCGGCTCAACTGTGGCACTGCAGCGCGAACTGGGGGGCTTGAGTGCACGCAACGCAGGCGGAATTCGTGGTGTAGCGGTGAAATGCTTAGATATCACGAAGAACTCCGATTGCGAAGGCAGCTTGCGGGAGTGCGACTGACGCTGAAGCTCGAAGGTGCGGGTACCGAACAGGATTAGATACCCT
+
EGFGGGFGGGGCGGGGFGGFGGGGGGGGGGGGGGGGGGGFFAFFCF7C:FFGGGGGEFF@FFGDGDEGGGGFGDGGGGGGGEDGFDGGGGGGG7FGGFEFGGFGGDFC<FFG9EDBGCFGGGGGGGFGGFGGFGGGGDGFAFEEG@EDFGGDCFEEGF7F77>FGCFGGG7FGGGGGGGDGGG88CCDFGGGGGG?GDGGG>FEGG:FE<C?GFDCEBED:CEECCC5ECGFGGG<EGGGGG=DE<EFFDFC=CG>;D,@DG,FFCC=F/@=>;<7FCCE6FGGGGFB@38,+C?CECGEDEFC@CFC>49,+8C@EGGGECEC5ECAGGFE<<FGFB9DFDGFFGGGFFF?<:GCFFE,FGF@F<DGFGGGF@GGEGEGGFDGGGGGGGGGGFGGGGGGDGFE,FCFGGGGGFFCBDFFFGGGGGGGGGGCC?CC
@s301 159
TGAGGAATATTGGTCAATGGGCGAGAGCCTGAACCAGCCAAGTAGCGTGCAGGATGACGGCCCTATGGGTTGTAAACTGCTTTTATACGGGGATAAGGTGGGCCACGTGTGGCTTATTGCAGGTACCGTATGAATAAGGACCGGATAATTCCGTGCCAGCAGCCGCGGTAATACGGAAGGTCCGGGCGTTATCCGGATTTATTGGGTTTAAAGGGAGCGTAGGCCGTCTGTTAAGCGTGTTGTGAAATGTCGGGGCCCAACCTGGGCATTGCAGCGCGAACTGGCAGACTTGAGTGCGCAGGAAGTAGGCGGAATTCGTCGTGTAGCGGTGAAATGCTTAGATATGACGAAGAACTCCGATTGCGAAGGCAGCCTGCTGTAGCGTAACTGACGCTGAAGCTCGAAAGCGTGGGTATCGAACAGGATTAGATACCCT
+
EFGGGGFDFFFFGGGGGGGFGFG:FEGGGGFEFFGGGFGGGGFEFFEE7FGGGGGGGGGGGGGGGGGGGGGEGGFFGGGFF,FFFGGGGGGGDGGFAEGGFFGGGGGCCFFGF@FB?FGFE@FGE9FF7DGGGAFD,CD=FFGG7+>3CF<CEG7FG9<CCFGDEGGGGCE@CC7CEECCF@?1<FC=CFC5F;E755FF7E(GGE@;=F5GGCE343?<:9DCC;::67F?<)D?GGFCF@:CGG<GGGGFFDD5>GGGEGCGFFFGGG<DFCCCCF;ACGFDAEE,FACF9GEEEE9FE<EAFCGGGFEE=DCGGGGFFFCB)GGGGGGFEFFDGFCGGFGGGGGGGGGGGGGGGGGGGGGGGGGFB<CC7E@FCFC@DGGGGGGGDGGGGFGGGGGGFDGFEGGGGGFEGGGFGGFFGGGGFGGGGGGCCCCC
@s301 160
TGAGGAATATTGGTCAATGGACGAGAGTCTGAACCAGCCAAGTAGCGTGCAGGATGACGGCCCTATGGGTTGTAAACTGCTTTTATAAGGGAATAAAGTGGGTCTCGTGAGACTTTTTGCATGTACCTTATGAATAAGGACCGGCTAATTCCGTGCCAGCAGCCGCGGTAATACGGAAGGTCCGTGCGTTATCCGGATTTATTGGGTTTAAAGGGAGCGTAGGCCGGAGATTAAGCGTGTTGGGAAATGTAGGGGCTCAACCTCTGCACTGCAGCGCGGACTGGTCTTCTTGAGTACGCACAACGTGGGCGGAAGTCGTGGTGTAGCGGTGAAATGCTTAGATATCACGAAGAACTCCGATTGCGAAGGCAGCTCACGGGAGCGCAACTGACGCTGAAGCTCGAAAGTGCGGGTATCGAACAGGATTAGATACCCT
+
FFGGFGEEFF,C9FFGGCFGGGGGCGGEGDFCDGDA@BFFEFFCFGG@FGGGGGGGGFEGGGGFECFFFGECFGFFF,9BFEFEFGEFFFF8FFFFFGGDGC@FFGGFGD:AECFF9FEFFEGGF<FGFGGGGFGFCGGGDGDGGEEF<@F9D,+3>DFDAFGGGG7<<C:,3@FFGGD7F@9<2>CC**:BFGE*CEFD++7<FFFC7CBBEFC:E6:>00CCA):>6BE8C21)'7CE68-;AG;=FF2?#<@1@,F/@<;#@),<C@3.8D<GDFEFFFF,9,CF?<E98@6+6E+GFA=BFECEC+C=BC=@+DCDGGGGBGGGEFEAFAAB,FGFA8FFD@FGGGFDGEEGGGGCGGFDFGFGFEGFF<CGF<GGEEEEFGGGGFFGFF9CFGCGGGGGGGFGFFFEGFGGGGGFGGGGGGGFGEFCCCCC
@s301 161
TGAGGAATATTGGTCAATGGACGAGAGTCTGAACCAGCCAAGTAGCGTGCAGGAAGACGGCCCTATGGGTTGTAAACTGCTTTTATAGGGGGATAAAGTGTGCCACGTGTGGCATATTGCAGGTACCCTATGAATAAGGACCGGCTAATTCCGTGCCAGCAGCCGCGGTAATACGGAAGGTCCGGGCGTTATCCGGATTTATTGGGTTTAAAGGGAGCGTTGGCCGTCTTATAAGCGTGTTGTGAAATGTCGGGGCTCAACCTGGGCATTGCAGCGCGAACTGTGAGACTTGAGTGCGCAGGAAGTAGGCGGAATTCGTCGTGTAGCGGTGAAATGCTTAGATATGACGAAGAACTCCGATTGCGAAGGCAGCCTGCTGTAGCGCAACTGACGCTGAAGCTCGAAAGCGTGGGTATCGAACAGGATTAGATACCCT
+
EFAFGCFGGFGGGGGGGCFFGGGGGGGGGDFGGGGGFGGGGGGGGGGGGGGGGGGGFEFGGGGGGDFFGFEEEFFGGGGGGGGGG,ECFGEGGGGGGGEGGGGGGGGGGGFGGFGFGGGGGGGGGGGFFGGGGFGGGFFBFGGGGG7DFGFFGGGGGGCE7,<DEEGGG:FF;,>FCFGCFGEEGGGGGCEGG9<CE*8>7:<<FC1*=::<EGD7F?D,#180?517?=CF?FGFDFGDGC@ECGGFF?EEGGD:*::@@;:CCC3@CEF<BDGFB@5C1=9FF=9FD<8F5GGGGGFGGGEEB67GGFEAGGGCGFEFA9EE>FEADFFEE?CFCGGGFD?:FGGFGGGGGGFFCGGEFFC<FEDF@AGFCCF?GGGGDGGGGGGGGGFEGGFGGGCFGGGGGGGGGGGGGGGGGFFFFGGFGGGGFGGCCCCC
@s301 162
TGAGGAATATTGGTCAATGGGCGAGAGCCTGAACCAGCCAAGTAGCGTGCAGGATGACGGCCCTATGGGTTGTAAACTGCTTTTATAAGGGAATAAAGTGGGAGTCGTGACTCCTTTTGCATGTACCTTATGAATAAGGACCGGCTAATTCCGTGCCAGCAGCCGCGGTAATACGGAAGGTCCGGGCGTTATCCGGATTTATTGGGTTTAAAGGGAGCGTAGGCCGGAGATTAAGCGTGTTGTGAAATGTAGACTCTCAACGTCTGCACTGCCGCGCGAACTGGTTTCCTTGAGGACGCACAAAGTGGGCAGAATTCGTGGTGTAGCGGTGAAATGCTTAGATATCACGAAGAACTCCGATTGCGAAGGCAGCTCACTGGAGCGCAACTGACGCTGAAGCTCGAAAGTGCGGGTATCGAACAGGATTAGATACCCT
+
FGGGGGGGGGGGGGGGGGGGGGGGGGGGGGGGGGGGGGGFFGFGGGGGDGGGGGGGGGDEGGGGGEGGGGGECFGGGGGGFFGGEG<EFGGFFFF9FFGGGGGGGGGGDGGFGGGGGGGGFGGCE<FDFGGGGGEFGFFEGGFCGGGC<@AEGGDFGGGGDFFGGGEGGFGGCFGCC:*CC9FF@FCGEDEC9C7B5==C$;1CFG<.)67?9FG:C>G?B7CGFGG=55/CCF@6>/GGFFFF<=@?@F2D@4-,?GGFBBAF,FCFF9=8#8EEEC+DCFCFFDFB@,<F>FCF>FCGGFFGGDGGFCFE8D4EEGGFF?GGFFBFGFFCFFAGE<,8F;GFCGGGFFGFGGGCEFCB7CGGFFDFEECGGGGEFGGGGGGGGGECCFBCGGGGEFGEFGGFEGEGGDGFGGGGGGGFGGGGGGGGGGGCCCCC
@s301 163
TGAGGAATATTGGTCAATGGGCGAGAGCCTGAATCAGCCAAGTAGCGTGCAGGATGACGGCCCTATGGGTTGTAAACTGCTTTTATAGGGGGATAAAGTGAGCTACGTGTAGCTTATTGCAGGTACCCTATGAATAAGGACCGGCTAATTCCGTGCCAGCAGCCGCGGTAATACGGAAGGTCCGGGCGTTATCCGGATTTATTGGGTTTAAAGGGAGCGTAGGCCGTTTGTTAAGCGTGTTGTGAAATGTAGTGGCTCAACCAGGGCATTGCAGCGCGAACTGGCAGACTTGAGTGCGCAGGAAGTAGGCGGAATTCGTCGTGTAGCGGTGAAATGCTTAGATATGACGAAGAACTCCGATTGCGAAGGCAGCCTGCTGTAGCGCAACTGACGCTGAAGCTCGAAAGCGTGGGTATCGAACAGGATTAGATACCCT
+
FGGGGGGGGFGGGGGGGGGGGGGGGGGGGGGFGGGGGGFFGGGGGGGFGGGGCFGGGGGGGGGGGGGGGGGGEEEGGGGGGGGGGGGGFGGEGGGGGGGEGGGGFGGAFFFGGDDGGGGGFFGGGGGGGGGGGGFEGGC9FFGGGGGGGGGGGDFGGG7F<AFGEGGGGDGGGFGGDC@EFGGD>CEFF>7:BFFGGGGFGF=CFF<;EC9CCFEF06FD?CGGFFEBGGF6#=C>G5B9ACECC7CGGGCGFGGFG95<ADGGGGGGFGGAFDEECC=EDFFGFAB<=8<A=EEDCF>,FFDB?ACCEFFC?GEECF7=8F4+BGEFAEEACGGFFFAFE@,,DFFEFFEFFFCCGGGGGGGGFFBFGGFEFGFF8GGECGFF9GDDGFGGGGGFGGGGGGGGGEGEDGGGGGGGGGGGGGGGGGGGGFGCCCCC
@s301 164
TGAGGAATATTGGTCAATGGACGAGAGTCTGAACCAGCCAAGTAGCGTGCAGGATGACGGCCCTATGGGTTGTAAACTGCTTTTATAAGGGAATAAAGTGAGTCTCGTGAGTCTTTTTGCATGTACCTTATGAATAAGGACCGGCTAATTCCGTGCCAGCAGCCGCGGTAATACGGAAGGTCCGGGCGTTATCCGGATTTATTGGGTTTAAAGGGAGCGTAGGCCGGAGATTAAGCGTGTTGTGAAATGTAGATGCTCAACATCTGCACTGCAGCGCGAACTGGTTTCCTTGAGTACGCACAAAGTGGGCGGAATTCGTGGTGTAGCGGTGAAATGCTTAGATATCACGAAGAACTCCGATTGCGAAGGCAGCTCACTGGAGCGCAACTGACGCTGAAGCTCGAAAGTGCGGGTATCGAACAGGATTAGATACCCT
+
FFFGGFGGGGGGGGGGGFGGGGGGGGGFG9EFFFGGGGGGGGAEFFFGGGGGGGGGGGGDEEF7E8FEGGEGGGGGGGGGGGGGGAFDFGGEFGDGGGGGGGGGGGGGGGGFGGGGGGGGGGGFGFGGGGGGGFGCA9F9FFGDGEEEFGGGGGGCGGGGGGFFEEEEFGDA,DDCFGGGGGFCGDE7F?11<CC)EEDFFG#GGGF6C,73CCCA*2<65<CG2CFDECED7CF2C>EEAECGDFG-@FDFB7DGGC<39CFCGFGFFFE>CFCCC@+?;5FCAADB,,9?::=FEC8EDGF?GGGGGFFBFGGGDFGGGGECAEDF;EFE9GDFEEFCFCCGDCFFCFGGF@FFF@CFDGEFFFCGE?FE9FGGE@EGF7DGGGGGGFEGGGGGGGGGFFF<GGGGGGFGGGGGGGGEGGGGGGGGGGFCCCCC
@s301 22934
TGGGGAGTATTGGGCAATGGGCGCAAGCCTGACCCAGCAACGCCGCGTGAAGAAAGAAGGCTTTCGGGTTGTAAACTTCTTTTGTCAGGGACGAAGCAAGTGACGGTACCTGACGAATAAGCCACGGCTAACTACGTGCCAGCAACCGCGGTAATACGTAGGTGGCAAGCGTTATCCGAATTTACTGGGTGTAAAGGGCGTGTAGGCGGGAAAGCAAGTCAGATGTGAAAACTGTGGGCTCAACCCACAGCCCGCATTTGAAACTTTTTTTCTTGAGTACTGGAGAGGCAGATGGAATTCGTAGTGTAGCGGTGAAATGCGTAGATATTAGGAGGAACACCAGTGGCGAAGGCGATTTGCTGGACAGCAACTGACGCTGAGGCGCGAAAGCGTGGGGAGCAAACAGGATTAGATACCCT
+
EFFFGFGGGGFCFCGGGGGFGGGGGGGGGGGGGGGGGGGGGGGGGGGGGFDFFGGGGGGGGAAFFGGDGGEGGGGGGGGGGGGEEFGGGGGGGEGECGGGGGCFDGGGGGGGGGGGGGGGBFGGFCEFGDFGFGE:<7>@F@EGGGG7FF:C:7;,DFAFFF9FFGGFFG:?CFCFAC@7=6FF>GFEC,9;<1?9C5<77GDDE?FDCCCEGGFD9F<GD>@:FGCC993@C7*/DGCECCFCAE5:F@F+:C8<FGFFCCDC>/FGDFEGFCGFFECFEA98GGGFE,C5FFF@=DC@,A?FFE7FGGGFCGGEF@F@FGFF;EBGGF<F<?DEFFEEEB=@:GGGGDGGGF<CFCF@<GGGGFFEDEGGGGGGGGGGGGCGGGGGFG>GGGGGGGGFEDGGGGFF9GGFFGCCCCC
@s301 166
TGAGGGATATTGGTCAATGGGCGAGAGCCTGAACCAGCCAAGTAGCGTGCAGGATGACGGCCCTATGGGTTGTAAACTGCTTTTATAAGGGAATAAAGTTAGTCTCGTGAGACTTTTTGCATGTACCTTATGAATAAGGACCGGCTAATTCTGTGCCAGCAGCCGCGGTAATACGGAAGGTCCGGGCTTTATCCGGATTTATTGGGTTTAAAGGGAGCGTAGGCCGGGGATGAAGCGTGTTGTGAAATGTAGACGCTCAACGTCTGCACTGCAGCGCGAACTGGTTTCCTTGAGTACGCACAAAGTGGGCGGAATTCGTGGTGTAGCGGTGAAATGCTTAGATATCACGAAGAACTCCGATTGCGAAGGCAGCTCACTGGAGCGCAACTGACGCTGAAGCCCGAAAGCGCGGGTATCGAACAGGATTAGATACCCT
+
FGG9F,BCC<FAFFCFFGGFC<CF7CBCFCF@FFFFEDDFCFFDCF:,,BFGDD8,46@@CCE<C<FFF<F:B,CECEA9<BFGGC<FADE8F8?<FE9,5,E<@<,+<B+C,BFFFE7<?,C59,B<E,5,,<,8?54,B+=ECECF,?A,8@,=3,8+,>>F+@FDF*>:3@8F7CCG<;?<FG**,3,,23<B**<:+::8<22,6,<25<3,<,=8;:784;+0,B,*C:F=<FC9,FE:B,FC?C8C7E?FCFGFEGFFAAGGGGF>@5:C>C+?=8DCGFFB=8?75FEF@3,AGFFGF==C?8C,9,7GGGGFFAGGFGGGGGGFCGGGGFGFFC@:8GGGGGDGFFGGGFGGGGGGGGFGGGGGGGGGF8GGGGEGFGGGGEGGGCGGGGGGFCGGGF@6GGGGEGGGGGGFGGGGGGGGGBGCCCAC
@s301 167
TGGGGAATATTGCACAATGGAGGAAACTCTGATGCAGCGACGCCGCGTGAAGGATGAAGTATTTCGGTATGTAAACTTCTATCAGCAGGGAAGGAAATGACGGTACCTGACTAAGAAGCCCCGGCTAACTACGTGCCAGCAGCCGCGGTAATACGTAGGGGGCAAGCGTCATCCGGATTTACTGGGTGTAAAGGGAGCGTAGACGGCACGGCAAGCCAGATGTGAAAGCCCGGGGCTCAACCCCGGGACTGCATTTGGAACTGCTGGGATAGGGTGTCGGAGAGGCAAGTGGAATTCCGAGTGTAGCGGCGAAATGCGTAGATATTAGGAGGAACACCAGTGGCGAAGGCGGCTTGCTGGACGATGACTGACGTTGAGGCTCGAAAGCGTGGGGAGCAAACAGGATTAGATACCCT
+
GFGGGGGGGGGGGGGGGGGGGGEGGGGGGGGGGGGFGGGGGGGGGGGEGGFGGGGGGGGGGGFGGGFGGGGGGGGGGGGGGGGGGGGGGGGFGGGGGGGGGGGGGGGGGGCFFGGGGGGEGGGGGFGGGGGGGGGGGGGGGGGGGGDDFECGGGGG:EFGGGGGGGCCCE:-FFGGDGG?FGGGGGGGECFGFGGFGGGGGGCFEG5CEEGGGGFFFCGFFFCFFF>?CFCDGEG>:CF@FFFEFEGCDFB:FAC1ECDDFFFD7<#C#>88#=6FCGFF8DCGFGGDF>CD@D+=+:,?F?CG>F=7GGFGFCFEGGFGF8?FCFGGFAFGEGFGGFCFGEGGGGGGGDGGGGGGGGGGGGGGGGGEFFCGGGGFFGEDGGGGECGGGGGGFGGGGF9GFFGGGGGGGGGCCCCC
@s301 26089
TGGGGAATATTGCACAATGGGGGAAACCCTGATGCAGCGACGCCGCGTGAGCGAAGAAGTATTTCGGTATGTAAAGCTCTATCAGCAGGGAAGAAGGATGACGGTACCTGACTAAGAAGCACCGGCTAAATACGTGCCAGCAGCCGCGGTAATACGTATGGTGCAAGCGTTACCCGGATTTACTGGGTGTAAAGGGAGCGCAGGCGGTGCGGCAAGTCTGATGTGAAAGCCCGGGGCTCAACCCCGGTACTGCAGTGGAAACTGTCGTACTAGGGTGTCGGAGGGGTAAGTGGAATTCCTAGTGTAGCGGTGAAATGCGTAGATATTAGGAGGAACACCAGTGGCGAAGGCGGCTTACTGGACGATAACTGACGCTGAGGCTCGAAAGCGTGGGGAGCAAACAGGATTAGATACCCT
+
<CEFCE,C,EFFAFGD;FEF<@FBCEEFB,;FCCCCEE=FFEG+6F@C>F,CC++6,:C?<-C?,,@+BFFFGGGG,CEF,,?9FGGGFGDBCDF8FGG84F@EFD@F<DDGCBFGAFFG8<FFGG:>FFCFCG3@@<=><C,,:CFFF>BEFGCFDC,?CC:,,?C@F*<?*7?C7FGE9CFC<7*281<C1:CFG=3?E=EC58E*726CGEE#4,,9<9CCB:C#*7F,:GCFFFDFCEGF?FFFB@FA=,#D<CC,9CE@++,<:,384*7>F6==B97FGFEB<E;>@,@9>,:,5,9CB=@7FEFF<??,EGFE=@8<?9FCFC,,C6C,,C@44,,CFCEF@F@,FA9AEE::,E8FEF<C::F@7FA,F@DGGEGFDFFF7GGGGD@CAFDFBFGGGFFCGGGGCCBA-
@s301 21659
TGAGGAATACTGGTCAATGGGCGAGAGCCTGAACCAGCAAAGTAGCGTGCAGGATGACGGCCCTATGGGTTGTAAACTGCTTTTATAGGGGAATAAAGTGAGCTACGGGTAGTTTTTTGCATGTACCCTCTGAATCAGGACCGGCTAATTCCGTGCCAGCAGCCGCGGTAATACGGAAGGTCCGGGCGTTATCCGGATTTATTGGGTTTAAAGGGAGCGTAGGCCGGAGATTAAGCGTGTTGTGAAATGTAGATGCTCAACATCTGAACTGCAGCGCGAACTAGTTTCCTTGAGTACGCACAAAGTGGGCGGAATGCGTGGTGTAGCGGTGAAAGGCTTAGATATCACGAAGAACTCCGATTGCGAAGGCAGCTCACTGGAGCTCAACTGACGCTGAAGCTCGAAAGTGCGGGTATCGAACAGGATTAGATACCCT
+
EFGGGGDGGGFGGGGGGGFFGGGEEFGGGFGGGGGGGG,EFFAEEFEFFDFEGEC?<9BCF:FGG@AF?FEFFF9E?9FEAEFGGGCEE<CCBFF,EDEG,EFFGGG++FGGAFGCFCEGGGGGGGFGG+,AFF,,5<:B+:+@:FEDAFECF<FFFEA7@FF<+:FEC@FGFGF71>FC7FFF><*7741*<>FC=>2<;(<BC57=7:<99<8*79FF=EE:;2:>FCEFCF@6F;EFFFE3FC>;,9F<<8<,,GF@@@DGGFGGD@@6F8+7CE9GDFCFGDEB,EFFDCEC@<8FGFFEGEEDEGGFEF@+GGGF=DF7DC4,@9,,?4,F@9C8FFEDCDEGGFEE<EFC>DE@+EE7GAFE<,9GGDFEFGGFAEC,EC<B6;@FC,GGFGFFCBEGFCFFECGGEFFGGGGFGGGGGGGGGGGCCCCC
@s301 25202
TGGGGAATATTGCACAATGGGGGAAACCCTGATGCAGCGACGCCGCGTGGAGGAAGAAGGTCTTCGGATTGTAAACTCCTGTTGTTGAGGAAGATAATGACGGTACTCAACAAGGAAGTGACGGCTAACTACGTGCCAGCAGCCGCGGTAAAACGTAGGTCACAAGCGTTGTCCGGAATTACTGGGTGTAAAGGGAGCGCAGGCGGGAAGACAAGTTGGAAGTGAAACCCACGGGCTCAACCCGTGAACTGCTTTCAAAACTGTTTTTCTTGAGTGGTGTAGAGGTAGGCGGAATTCCCGGTGTAGCGGTGGAATGCGTAGATATCGGGAGGAACACCAGTGGCGAAGGCGGCCTACTGGGCACTAACTGACGCTGAGGCTCGAAAGCATGGGTAGCAAACAGGATTAGATACCCT
+
CFDFEGGGGGGGGGFGGGG<FGGGGGGGGFGGGGGGGGGGGGGGGGGEGGGGGDFFEGFGGGGGGGGGGGGGGGGGGGFFEFGF<FFCFFGFGGGGGGGGGECEGGGACDFFFGGGGG8=FGGFGGGGGGGGGGGGC<F+,8,@CCFGGG:FFGGFGGGGGGGGGGFF@G@EGGEGCBFGGGFFCFGG=FF9FGECCE<:8CECCEGE,C7AG@FBEED;DBEDCC8FGG:CGGFGGFF:FFCDGECCFEF@,FB6CACECCGD<GGGD8FDBECFCGFGEFDGGECFEE@,E8C7>ECFFE@@)EFEDE<EEGGEGFF8EC:GGGGFC,FE,ECECDFCGGFFEF@GGEGFE<GFFCFGGGGGGGFGFCGGGGGGGGGGGFFFGGGGGGGGFEFEGGGFFGGFCFGGGGGCCCCC
@s301 171
TGAGGAATATTGGTCAATGGGCGAGAGCCTGAACCAGCCAAGTAGCGTGCAGGAAGACGGCCCTATGGGTTGTAAACTGCTTTTATAAGGGAATAAAGTGAGTCTCGTGAGACCTTTTGCATGTACCATATGAATAAGGACCGGCTAATTCCATGCCAGCAGCCGCGGTAATACGGACGGTCCGGGCGTTATCCGGATTTATTGGGTTTAAAGGGAGCGTAGGCCGGAGATTAAGCGGGTTGTGAAATGTAGACGCGCAACGTCTGCACTGAAGCGCGAACTGGTTTCCTTGAGTACGCACAAAGTGGGCGGGATTCGTGGTGTAGCGGTGAAATGCTTAGATATGGCGAAGAACTCCGATTGCGAAGGCAGCTGACGGGTGCGTAACTGACGCTCATGCTCGAAAGTGCGGGTATCGAACAGGATTAGATACCCT
+
GGGFFGGGGGGGGGGGGGGGGGGGGGGGGCGGGGGGGGGGGGGGGGGGGGGGGGGGFGGGFGD6EEFGGGGGGDFGGGGGFBFFGGGFGGE,AFCEFFGGGGGAGDGFFFG,FB,EFGGCDCGFGG@FGEGGGFFFGGC,BB>EG@ECDCFFFG9FDGFFGFFFEGGGGEG,3@7CEC7BFGE@FFGG7CCFGFFC*:<FC7FFFFCF>F?E9<C5/3852;GC@>;F2G<<C<GFG5GGGGFF/=<5?/;4:458&982><3;@9;=A@<%#88=6C@=DGGGFD<@D8FGDC+F=>,?A?4,++4C8+EDGDC8GF@FGGGGAFECGFFDFFGFE9E8CFFCFF@GF?BFCEGGEGGGGGEFFFFGGGGFDGGGFBGGGGGGGGFGEEFGGGFEEGGGGGGGGGGGGGFEGFGGGFFGGGGGGGGFFGGCCCCC
@s301 172
TGAGGAATATTGGTCAATGGGCGAGAGCCTGAACCAGCCAAGTAACGTGCAGGATGACGGCCCTATGGGTTGTAAACTGCTTTTATAAGGGAATAAAGTTTGAGTCGTGACTCATTTTGCATGTACCTTATGAATAAGGACCGGCTAATTCCGTGCCAGCAGCCGCGGTAATACGGAAGGTCCGGGCGTTATCCGGATTTATGGGGTTTAAAGGGAGCGTAGGCCGCAGGTTAAGCGTGTTGTGGAATGTAGGGGCTCAACCTCTGCACTGCAGCGCGAACTGGCTTGCTTGAGTACGCACAACGTGGGCGGGATTCGTGGTGTAGCGGTGAAATGCTTAGATATCACGAAGAACTCCGATTGCGAAGGCAGCTCACGGGAGCGCAACTGACGCTGAAGCTCGAAAGTGCGGGTACCGAACAGGATTAGATACCCT
+
FGGGGFGGGGGGGGGGGGGFGGGGGGGGGGGGGGGGGGGFGGGGGGGC@GFGGGGGGGEEGGGGGEGGGGGGGGGG9FGGGGGGGDGGGGFFFCFGGGGGGGGGGGGGGGGGFGGGGGGGGFGGGGGGFGGGGGGGGGGFGGDGGGGGGGGGGGGGGGGG8FGGGGCEE7FFGGGGG7:FFGGGDEGGGDCCFFEEG3<,+G(;CC:=(B:FGGG;C9C@?8EGF<CCFFFC4AF@GGCB0GGGFEGGFF?EC<C>CD<8@EE<FGFCGGF?E@6EGE==1=FD8,:,68?58EEBECGGFGFGEEFFFCF?88GE@D@9EF86)>=CFFFE9FGGFDFDGGGEB<GGGGFGGFGGEGGGGGGGGGFGGGGGFGGGGGGGGGGGGGGGF@;GGF9FGGGGGGGFGGFCGGGFDGGGGGGFGGGGGGGGGGFCCCCC
@s301 173
TGAGGAATATTGGTCAATGGGCGAGAGCCTGAACCAGCCAAGTAGCGTGCAGGAAGACGGCCCTATGGGTTGTAAACTGCTTTTATAAGGGAATAAAGTGGGAGTCGTGACTCCTTTTGCATGTACCTTATGAATAAGGACCGGCTAATTCCGTGCCAGCAGCCGCGGTAATACGGAAGGTCCGGGCGTTATCCGGATTTATTGGGTTTAAAGGGAGCGTAGGCCGGAGATTAAGCGTGTTGTGAAATGGAGACGCTCAACGTCTGCACTGCAGCGCGAACTGGTTCCCTTGAGTACGCACAAAGTGGGGGGAATTCGTGGTGTAGCGGTGAAATGCTTAGATATCACGAAGAACTCCGATTGCGAAGGCAGCTCACTGGAGCGCAACTGACGCTGAAGCTCGAAAGTGCGGGTATCGAACAGGATTAGATACCCT
+
FFFGGGFGGGGGGGGGGGGFGGGGDGGGGGGGGGGGGGGGGGGGGGGGGGGGGGGGGGGGGGGGFGGGGGGGGGGGGGGGGGGGFGGGGGGCFGGGGGGGFGGGGGGGGGGGGGGGGGGGGGGGGGGCDEGGGGDGAFADGGGGGGGFFFGGGGGGGDFFGFEF>>FGGGGGFF*@7F>FFGGDGGGGGD*B+FF7*:B:7C@<CFFC?DFGG?EFG@ED:7ACFEG>?:F7CCE<C58CGGC9GCFFC8ECC=8;:DCCFC-DG>3ACGC>GEGG@G>GFFGGFGFB==<GDF?=EGEFFA,8>+GFB,FF@,EEEFD=:CEE=F>9DGFFF?FDCFGGEE@4?GGGGGGFC?CF@GGGGGGGGGFGF8EFFFFFGGFFFGFFADGGGGFEGGGGGFGGFEGGFGGGGGGGGGFFGGGGGGGGGGGGGGGCCCCC
@s301 174
TGGGGAATATTGCACAATGGGCACAAGCCTGATGCAGCGACGCCGCGTGCGGGATGACGGCCTTCGGGTTGTAAACCGCTTTTGATCGGGAGCAAGCCTTCGGGTGAGTGTACCTTTCGAATAAGCACCGGCTAACTACGTGCCAGCAGCCGCGGTAATACGTAGGGTGCAAGCGTTATCCGGAATTATTGGGCGTAAAGGGCTCGTAGGCGGTTCGTCGCGTCCGGGGTGAAAGTCCATCGCTTAACGGTGGATCTGCGACGGGTACGGGCGGGCTGGAGTGCGGTAGGGGAGACTGGAATTCCCGGTGTAACGGTGGAATGTGTAGATATCGGTAAGAACACCAATGGCGAAGGCAGGTCTCTGGGCCGTTACGGACGCTGAGGAGCGAAAGCGTGGGGAGCGAACAGGATTAGATACCCT
+
CEFGG:FGGGGGGGGGGGFFDFGGGGGGGGFGFFFGC<EEGCCF:FGF>B@EEGGFGFEECGDFFGGGFG7FFGFGGGGGEDFGGGGGCG+FFCB=B+DDE@=7FEGGF,ECCCFGGGGGGGGGAFD<FCC:>*DFC9D7:>@EFCFFGFCECFGCF7FFEGFF*818<@,9CF78:<*?<8**:2A?9C+0;/:8CGAC7*1@;?*1#CCC97(>E5<<>4*EC<5$8%:?F/*.19B<8,64>*>7GFCC:,E>8>*6*:>88+90:F=7C@>@8D=)GDGGGGGGFGGGFA<,;F>B8BEEGGGGFC8@EEE>=,FCFF8EGF@GGGGGGFC,9FE7FGGDGFGFCCFFDEGFFFFEEC,ECCCGEEGFFC:+FBDGEEFGGGGGGGFEDGDGFFC@EFFCE@ECGGGGGGFFE@<CCC<
@s301 24582
GGGGGGATATTGCACAATGGAGGAAACTCTGATGCAGCGACGCCGCGTGAGTGAAGAAGTATTTCGGTATGTAAAGCTCTATCAGCAGGGAAGAAAATGACGGTACCTGACTAAGAAGCCCCGGCTAACTACGTGCCAGCAGCCGCGGTAATACGTAGGGGGCAAGCGTTATCCGGATTTACTGGGTGTAAAGGGAGCGTAGACGGCGATGCAAGTCTGAAGTGAAATACCCGGGCTCAACCTGGGAACTGCTTTGGAATCTGTGTTGCTAGAGTGCTGGAGAGGTAAGCGGAATTCCTAGTGTAGCGGTGAAATGCGTAGATATTAGGAAGAACACCAGTGGCGAAGGCGGCTTACTGGACAGTAACTGACGTTGAGGCTCGAAAGCGTGGGGAGCAAACAGGATTAGATACCCT
+
FGGGGGGGGGGGGGGGGGFBEFGGGGGCFGGGGGGGCGCFGGGFGGEFGGGGGGGGGGGCGC9,CFEFGGFGGGGFGGGDGGGGGGGGGGGGGGGGGGGGGGGGGGGGGGGF?FFGGFGCFGGGGGGGGGGGGGGFFG?EDEGGGGGGCEGD7@E?6CEEEGGGGGGGEEG8FFD8CEEGGGGGGFCEECGFGGGGEG:'DEA:EGEGGCEGGF>@GFGFF@FFEGCFGGC@GGDB8GFEGGEACDFFG8FDFFGFEE=#FFEFFF=;.CAE9FCGFFFCGGGFGGGEGGFE88;GFDGEGE@8AGFAEEFA7GGF>C,,EFGFGGGGFCBB@,@FF@FFF:FCGF@GGDF?FFFGGFDFGGGGGCECEFDEFFFF<F;8C7GGEF@7CGFCGGFFEC,@FECGF<FCFFFCCCCC
@s301 176
TGAGGAATATTGGTCAATGGGCGAGAGCCTGAACCAGCCAAGTAGCGTGCAGGACGACGGCCCTATGGGTTGTAAACTGCTTTTATATGGGGATAAAGTGAGCTACGTGTAGTTTATTGCAGGTACCATATGAATAAGGACCGGCTAATTCCGTGCCAGCAGCCGCGGTAATACGGAAGGTCCAGGCGTTACCCGGATTTATTGGGTTTAAAGGGAGCGTAGGCCGCCCCTTAAGCGTGTTGTGAAATGCCGCGGCTCAACCGTGGCACTGCAGCGCGAACTGGGGGGCTTGAGTGCACGCAACGCAGGCGGAATTCGGGGTGTAGCGGTGAAATGCTTAGAGATCACGAAGAACTCCGATTGCGAAGGCAGCTTGCGGGAGTGCGACTGACGCTGAAGCTCGAAGGTGCGGGTATCGAACAGGATTAGATACCCT
+
AFFGGGGGGGGGGGGGGGGGGGGGGGGGGFFGGGGGGGFEEFFGGGGGGGFGGGFGGGGGEEGFFGGGGGGGFGGGGGGGFGGGGGGGGGGEG7FF,EFGGGFGGGGGGGGFGGGGGGGGGGGCECFFGGGGGCEFGGGGGGGGG8CFGFGGGGFGGGGGGGGFEEFCFGEEFGGGDEGGGGGDACFFGD7*BFCEGDG?FFFGGGGGGG9CFGGAC>GFF9EG:;97=<E:69@9E*<C:C>E7GGC?F*:<FGGGGC#=GGFF>ECC4:*@6>C>E;C>@GEFFEFF8CD6A6CCGECCGECEDGGED<D8=CCE@+CFFGEAFB>CFFA@9FDGGFFGE,GGGGGFFGFAEGGFGGC:FF<ED@CCEGGGEGGEFGGGGGGGGFGEEEGFFGGFCGGFDGGGGGGGFEGDGGGGFE<GGGGGGGGGGGCCCCC
@s301 177
TGAGGAATATTGGTCAATGGGCGAGAGCCTGAACCAGCCAAGTAGCGTGCAGGAAGACGGCCCTATGGGTTGTAAACTGCTTTTATAAGGGAATAAAGTGAGTCTCGTGAGACTTTTTGCATGTACCTTATGAATAAGGACCGGCTAATTCCGTGCCAGCAGCCGCGGTAATACGGAAGGTCCGGGCGTTATCCGGATTTATTGGGTTTAAAGGGAGAGTAGGCCGGAGATTAAGCGTGTTGTGAAATGTAGAAGCTCAACGTCTGAACTGCAGCGCGAACTGGTTTCTTTGAGTACGCACAAAGTGGGCGGAATTCGTGGTGCAGCGGTGAAATGCTTAGATATCACGAAGAACTCCGATTGCGAAGGCAGCTCACTGGAGCGCAACTGACGCTGAAGCTCGAAAGTGCGGGTATCGAACAGGATTAGATACCCT
+
EFGGGGGGGGGGGGGGGGGGGGG@FEGGGGGGCGCGGGGGG8@FFGGFDEGGGGGGFGEGGEGGGGGGGGEEGGGGGCGGGGGGGGGGF@FFFFGGF9FGCFGGGGGGGGGGGGGGCFFFEFEEFGGGGG9FBFF=FGFCFGCCGDGGGDFGGG7FFEFFDD=FGGGG*@@DEGCFGCC7F9:@CFEE@FECB9FE5*8,:@ECF*CG7CFFBF>F*(F@788*7?=),#<2=1:4*DCEFF1CCG??63@CC#<<FD70<CCDF>,F>D3*+>363,?6+CGGFFD5,<E70:@8+,CE8EAFCE@+EGGGGD7EEBEEE=C@8=EFFDF;BFEEAFGGGFGFFGGFGGGGFF>@7GGGGGGFFA9GGGGFFFFFE@FFFGGGGECB,GEGGFGF8GGGGGGGEGGGGGGFGFAGGGGFGGGGF,GGGFGCCCCC
@s301 24014
TGAGGAATATTGGTCAATGGACGAGAGTCTGAACCAGCCAAGTAGCGTGCAGGATGACGGCCCTATGGGTTGTAAACTGCTTTTATAAGGGAATAAAGTGAGAGTCGTGACTCTTTTTGCATGTACCTTATGAATAAGGACCGGCTAATTCCGTGCCAGCAGCCGCGGTAATACGGAAGGTCCGGGCGTTATCCGGATTTATTGGGTTTAAAGGGAGCGTAGGCCGGAGATTAAGCGTGTTGTGAAATGTAGACGCTCAACGTCTGCACTGCAGCGCGAACTGGTTTCCTTGAGTACGCACAAAGTGGGCGGAATTCGTGGTGTAGCGGTGAAATGCTTAGATATCACGAAGAACTCCGATTGCGAAGGCAGCTCACTGGAGCGCAACTGACGCTGAAGCTCGAAAGTGCGGGTATCGAACAGGATTAGATACCCT
+
EGFGGGGGGFGGGGGGGGGGGGGGGGGGGGGGGGGGGGGGGGDFGGGGGGGGGGGGGGGGGGGGGFFGGFEGGGGGGGGGGGGGGGGGGGGFGGGGGFGGGGGGGGGGGGGGGGGGGGGGGGFGGGGGGGGGGGGGGGGGGGGGGGGGGGGGGGGGGFFGGGGGGGGGGEGGGGGGGGGDFGGGGDG7FFFFFGEGGEEGGGFGGGGGGF:5<FGFD>@C?>CGGGGGGGFGGGC?E>GC@?GFGFE?C7GGGFGEFFFCGGGEFGGGGGFFFG@ECE9FCGGGFFFF=FCGFGGGFECGGGFF@EGECFFFD8GGGGGFA,@+8C7GFAGGDGGGGFF=E8GFGFGGFGGGFEGGGGGGCEECEGGGFFGGFGGGGGGGGE@FGDGDGGGGGFFCCGDGGGGGFEGGGGGGGGGGDGFFGFGGGF@FGFGCCC<C
@s301 179
TGAGGAATATTGGTCAATGGGCGATAGCCTGAACCAGCCAAGTCGCGTGAGGGAAGAAGGCTCTATGGGTCGTAAACCTCTTTTATAAGGGATTAAAGTCGGGGTCGTGACCCCGTTGGAAGGTACCTTATGAATAAGCATCGGCTAACTCCGTGCCAGCAGCCGCGGTAATACGGAGGATGCGAGCGTTATCCGGATTCATTGGGTTTAAAGGGTGCGGAGGTGGGTTCTTAAGTCAGCGGTGAAAGCCCGTGGCTCAACCATGGGACTGCCGTTGAAACTGGGAAGCGTGAGTACGTACGGGGCGGGCGGAATGCGTGGTGTAGCGGTGAAATGCATAGATAGCACGCAGAACCCCGATCGCGAAGGCAGCCTGCCAGGCCGTGACTGACACTGATGCACGAAAGCGGGGGTATCGAACAGGATTAGATACCCT
+
FFGGGGGGGGGGGGGGGGGGGGGGGGGGGGGGGGGGGGGGGGDFGGGCEGFGEFGGGGGGGCFGGGGGGGGFGGGGGFFGGGGGGGGGGGGGFGGGGGGGGDDGGGGGDGG9FGGGGEGGGGGGGGGGFGGCFFGGGGGGGGDCEDEGECFGGGGGGCGGGGGGGGGGGGGGFGGGGEGFEGGGC@CF@FE>CGGGECFDFDGGGF7C:8AFEGGFGFE)<>G5@F#75,?FF?54<*4#9FC9F=@?1:2=.5C%56F:DF@GFCGF<@@5GEEE>0GFFGFEF@+,C@F>)FGFGEEFCCCC>++GEDGGE@EECFGGGGG>@GGGGFE;EC,@,9,FF=FF7DFCA,DGGFDCF7GGFEGEFFEFEFFF@:FF<CEGEGGGGGGGGGEGFGFFGGGGFGGF@GGDGGFEGGGGGGGGGGGGGGGGGGFCCCCC
@s301 180
TGGGGAATATTGCACAATGGGGGAAACCCTGATGCAGCGACGCCGCGTGAGCGAAGAAGTATTTCGGTATGTAAAGCTCTATCAGCAGGGAAGAAGAATGACGGTACCTGACTAAGAAGCACCGGCTAAATACGTGCCAGCAGCCGCGGTAATACGTATGGTGCAAGCGTTATCCGGATTTACTGGGTGTAAAGGGAGCGCAGGCGGTGCGGCAAGTCTGATGTGAAAGCCCGGGGCTCAACCCCGGTACTGCATTGGAAACTGTCGTACTAGAGTGTCGGAGGGGTAAGTGGAATTCCTAGTGTAGCGGTGAAATGCGTAGATATTAGGAGGAACACCAGTGGCGAAGGCGGCTTACTGGACGATAACTGACGCTGAGGCTCGAAAGCGTGGGGAGCAAACAGGATTAGATACCCT
+
EGGGGGGGGGGFGGGGGFFGGGGGGGGGGGGGGGGGFGGEGGGGGGGFEGGGGGGGGGGCFDGGGG>CFGCGGGGGGGGDFCFGGGGGGGEFEGFGFGGGGGGGGGGA<BFGGGGGGGGGGFGGDGFGGEGGFFGGCFGGFGGFGECGCFGGCFFG>FC@FGFGGGGGEGGEFFFE@FGGGGGFFGG<=B?E9FC@GGCCCDEDDCCDGEFGEDFC=FDCE:EG4,3?CGECCGGFGFECFFFEGGGD=A@F?FFE=4>FFFC@CGGDFGG54:FDGGGGGEGGFAGGFED?>9,>,FEE5FGDGFGGFGFF;@FFECGGFFFFFGGGFC,FE@FFCCGGGGDGDF@CDEGGGGFGGGEEGGGGFGGGGGDGGGFCF@GGGGGGFFGGGGGGGGGGGGFFFECGGFAGFGGGCCCCC
@s301 181
TGAGGAATATTGGGCAATGGGCGAGAGCCTGAACCAGCCAAGTAGCGTGCAGGATGACGGCCCTATGGGTTGTAAACTGCTTTTATAAGGGAATAAAGTGAGCCTCGTGAGGCTTTTTGCATGTACCTTATGAATAAGGACCGGCTAATTCCGTGCCAGCAGCCGCGGTAATAAGGAAGGTCCGGGCGTTATCCGGATTTATTGGGTTTAAAGGGAGCGTAGATGGATGTTTAAGTCAGTTGTGAAGTTTTGCGGCTCAACCGTAAAATTGCAGTTGATACTGGATATCTTGAGTGCAGTTGAGGCAGGCGGAATTCGTGGTGTAGCGGTGAAATGCTTAGATATCACGAAGAACTCCGATTGCGAAGGCAGCCTGCTAAGCTGCAACTGACATTGAGGCTCGAAAGTGTGGGTATCAAACAGGATTAGATACCCT
+
FFGGGGGGGGGGGGGGGGGGGGGGGGGGGFGGGGGGGGGCFFGGAFGFGGGGGGGGGG7FGGGFGGGGGGGGGGFGGGGGGGGGAFGCFGFEFGGGGGGGGGGGGGGGGGGGGEDGGGDGGGGGGGDGGGGGGGGGGGGGGFGGGG7FGGGGFCGCF9CG7FFGGGGE7FFG9,?FFGGGGG@:FGD<FGC5CGFGGGGGC7BC8C<<:CCEFFDFD>E>?>?7=:#+:CC@:<F9;C1F@FC@3:#=FGEB#C=8DBBB9CAD@D5@AFEAFF>B@,8=:;FFGFF?@8CGFGD9EBE:,,EE=8ECDF?=+GEGED>4GFEE=EEEFFFFEFEDGGFFFEEEE7FDFFGGGGF@DGGGGGGGGCGFGGGGGGGCFEFDGGGGGGFFFGEGFCFFFC@FDBFGGGGGGGGFFGGGGGGFGGGGGFFFFGGCCCCC
@s301 182
TGGGGAATATTGCGCAATGGGGGCAACCCTGACGCAGCCATGCCGCGTGAATGAAGAAGGCCTTCGGGTTGTAAAGTTCTTTCGGTAGCGAGGCAGGCATTTAGTTTAATAGACTAGCTGACTGACGTTAACTACAGAAGAAGCACCGGCTAACTCCGTGCCAGCAGCCGCGGTAATACGGAGGGTGCGAGCGTTAATCGGAATAACTGGGCGTAAAGGGCACGCAGGCGGTGACTTGAGTGAGGTGTGAAAGCCCCGGGCTTAACCTGGGAATTGCATTTCATACTGGGTCGCTAGAGTACTTTAGGGAGGGGTAGAATTCCACGTGTAGCGGTGAAAGGCGTAGAGATGTGGAGGAATACCGAAGGCGAAGGCAGCCCCTTGGGAATGTACTGACGCTCATGTGCGAAAGCGTGGGGAGCAAACAGGATTAGATACCCT
+
DFGGGGGGFGGGGDGGGGGFGGGGGGGFGGGGGGGGGGGGGGGFGGGFGGGGGGGGG8=FGGECEFEGFCFGGGGGGGGGGGGGGGGCD@FGF+B+@FGFGGGGEGFFGGGGGGFGG,=FFGGFGGGCFFGGFGGGGGFFFGGGGGGGEG>>FFFCDGGGGG@FGGGGGGGC<BEEFGFG7CGGG<5B::CDECC>59EG3*=5:C+3+<CFGEE>G>8B1=@F@BC>:79?GA626#@>3GGCFC=+79@4:C@+GF@CED9FFDFFGGFEE;4,99<CF:,DCGFCCF@+<,AAA7FCFFFEGGFC?<EGFED@DDFFC7B>CGFCEAF@EFFFEFA+EFGGGFAGGGGGGDCFFCEE6FFCECGGGFAFGGGGFCGFCFFCGGGGGGGGGGGGGF@FDFFGCGGGGGGGGGGGGGGGGGGFFGGGGGGGGGFGCCCC@
@s301 183
TGAGGAATATTGGTCAATGGACGAGAGTCTGAACCAGCCAAGTAGCGTGCAGGATGACGGCCCTATGGGTTGTAAACTGCTTTTATAAGGGAATAAAGTGGGAGTCGTGACTCCTTTTGCATGTACCTTATGAATAAGGACCGGCTAATTCCGTGCCAGCAGCCGCGGTAATACGGAAGGTCCGGGCGTTATACGGATTTATTGGGTTTAAATGGAGCGTAGGCCGTAGATTAAGCGTGTTGTGAAATGTAGACGCTCAACGTCTGCACTGCAGCGCGAACTGGTTTCCTTGAGTACTCACAAAGTGGGCGGAATTCGTGGTGTAGCTGTGAAATGCTTAGATATCACGAAGAACTCCGATTGCGAAGGCAGCTCACTGGAGCGCAACTGACGCTGAAGCTCGAAAGTGCGGGTATCGAACAGGATTAGATACCCT
+
DFDFAFFFFGGGGGGGGGGGGFGG>@FEFFEFGGCF@4FGGG9FFFGCGCFCGGG8FE7FGFEFFDGFGEGGGG?CEFGGGGGGGGGGGG?,A?EFEF?9<8,B=EGGGGGFABFGFGG9<,,AEFFEFGGFGGGGGGEFGGGGD@E<9,,3<>EFFCFG=6=,BEDGGGG:FFFE7>FGGGFF**:FGGEG,>+;C=+,;7CC::4C*?B++<<FD;E557>F?>645,:?EFF4FC?8F=FGC:C??FA@7CCFE,9C-C=,GFFGDCC:>FC@3:6DD(ACGDEB8AAGEF=:,,EAA?9<FC7FEGFFF@+4+@@4A=>4DFC,CECCGFDCGFAGGF<DDGFGFFCGGFEF@FFFE7GFFFGGGGFGGFDFGGGGGGGGGGGGGGFEFAGGF@FA,DGFEEGGGEGGGGFCGGFFGGGGGGGDFFDCCCCC
@s301 184
TGGGGAATATTGCACAATGGGGGAAACCCTGATGCAGCGACGCCGCGTGAGTGAAGAAGTATTTCGGTACGTAAAGCTCTATCAGCAGGGAAGAAAATGACGGTACCTGACTAAGAAGCCCCGGCTAACTACGTGCCAGCAGCCGCGGTAATACGTAGGGGGCAAGCGTTATCCGGATTTACTGGGTGTAAAGGGAGCGTAGACGGTGTGGCAAGTCTGATGTGAAAGGCATGGGCTCAACCTGTGGACTGCATTGGAAACTGTCATACTTGAGTGCCGGAGGGGTAAGCGGAAGTCCTAGTGTAGCGGTGAAATGCATAGATATTAGGAGGAACACCAGTGGCGAAGGCGGCTTACTGGACGGTAACTGACGTTGAGGCTCGAAAGCGTGGGGAGCAAACAGGATAGATACCCT
+
@FFGGBFGGGGGGGGGGGGGGGGGGGGGGGGGGGGGGGGGGGGGGGGFGGGGGGGGGGGFGGGGGGGGGEGGGGGGGGGGGCFGGGGFGGGGGGGGGGGGGGGG=FGGGGGGGDCFGGGGGG7CFFGGGGGGGFDFGFGGFGGGCEGGGGEGGGCFGGDECCFGGFGGGGGG@GGG<EGGCC?FFGFGGC8<CEE=GGGGDGCGGGEGGEFFF<;CFFD@<=EC?7AEFGGGGFD,GFEFGGFGFGG>EFFD?<GFDFFFGFGG@C?CEFFD4=1@2GGE<FFED==:>B=FFE8FGFFEFFE=@CCEAAF?FDC=DED<FCGEGGGGFAEC,DCFGGFGGGGGGGEGGGGGGEFEEFGGGGFGGGGFFEDEFFFEFGGFGGGGGEGGGGGGGGGGGGGFGGGGGGGGEGCCCCC
@s301 185
TGAGGAATATTGGTCAATGGACGAGAGTCTGAACCAGCCAAGTAGCGTGCAGGATGACGGCCCTATGGGTTGTAAACTGCTTTTATAAGGGAATAAAGTGGGAGTCGTGACTCCTTTTGCATGTACCTTATGAATAAGGACCGGCTAATTCCGTGCCAGCAGCCGCGGTAATACGGCAGGTCCGGGAGTTCACCGGATTTATTGGGTTTAAATGGAGCGTAGGCCGGAGATTAAGCGTGTTGTGAACTGTAGAAGCTCAACGTCTGCACTGCAGCGCGAACTGGTTTCCTTGAGTACGCACAAAGTGGGCGGAATTCGTGGTGTAGCGGTGAAATGCTTAGATATCACGAAGAACTCCGATTGCGAAGGCAGCTCACTGGAGCGCAACTGACGCTGAAGCTCGAAAGTGCGGGTATCGAACAGGATTAGATACCCT
+
FFEEGFGGGGFFFGGGDGFFGGGGDEGGF<FEFFGGGGGCFFGGGGGGGGGGGGGGFGGGGGGGG8CEEGCEGFGCGG9A<?FCFCE9FGF=AFGGGA<FFGGDFCGGDGGGC@EGCFGGGDC9CBE9F9FFGGGEBFFEGGDEEEGGGCFFGGG7BCDBF@FGGCCGGGCFGGGG7:FG:B:FEG*<*8,,27=7*1::DC<FG@1:CG9C+?9*E8G38)DG?;EBEC?'0<C:EDEEAF:=FC#075.:3#C@+:>:+,#,.>GGG=><3DECC8++8DB<F=B==8F?58CB>E,FEED8GGEFDGFFB=77CFCEE,EDA>EGG@GFCDE=4C,?9,?8DGGGGFECEEFFCBE@FBCGGGFGFFGEGFFGGGGEDGGGGCFEB@BGGGGGE7GGFCGGGGEGGGGGGGGGGGGFGGGGGFEDGFDCCCB<
@s301 21374
TGAGGAATATTGGTCAATGGACGGAAGTCTGAACCAGCCAAGTAGCGTGCAGGACGACGGCCCTATGGGTTGTAAACTGCTTTTATCTGGGAATAAAGTGAGCGAAGTGTCGTTTTTTGTTGGTACAATATGAATAAGGACCGGCTAATTACGTGCCAGACGCCGCGGTAATACGGAAGGTCCAGGCGTTCTCCGGATTTATTGGGTATAAAGGGCGCGTAGGCCGTTTTTTAGGCGGGTTGGGAAATACTGTCGCTCAACGACAGAGGTGCAGGGCGAACTGGAGGACTTGAGTGCGCGGAATGGAGGCGGAATTCGTCGTGTAGCGGTGAAATGCTTAGATATGACGAAGAACTCCGATTGCGAAGGCAGCTTACAGTAGTGTAACTGACGCTGAAGCTCGAAAGTGCGGGTATCGAACAGGATTAGATACCCT
+
@6CFFD8FDFDF,CEC<EGDEGG+BCCEFFCEFFGGGGGG<@C@,,@BFEFDFFECCFCFCCFFEFFEFE7>CDFFG9FFGF?=<F,CFCCDFGFFFFFFE<,:F+@B,,CC?@=F<BC=,B8><C,,C>EFGF9DE9FCBD=7FC3@B9<=F,,@@,,,*57@@*C*FGF@EFF@C6<*<F3,?CC*<*14B9*1*/+8><FCFC<,,30C77;*<0:>;:;=3C:*C,C=***:>**43>,F;;=,@7C<<*6C8@+D>C@,,@,EDCGEF8+++F=?GFFFFB,?FD8GBFCC8CADCGEEA+=F>8FF@47CEGCFFFEB9GGFA@C9?E<GFF@CECFFGGFGGFFEC67FCFF7ECDGGFFGF,GGGGGGF@D@FFGECFECEC;GGFEE,GGEGCGFFCGFC7GFB8GGGGFAB9GFF9GDFCFCCCCC
@s301 25666
TGAGGAATATTGGTCAATGGGCGAGAGCCTGAACCAGCCAAGTAGCGTGCAGGAAGACGGCCCTATGGGTTGTAAACTGCTTTTATAAGGGAATAAAGTGAGTCTCGTGAGACTTTTTGCATGTACCTTATGAATAAGGACCGGCTAATTCCGTGCCAGCAGCCGCGGTAATACGGAAGGTCCGGGCGTTATCCGGATTTATTGGGTTTAAAGGGAGCGTAGGCCGGAGATTAAGCGTGTTGTGAAATGTAGAGGCTCAACCTCTGCACTGCAGCGCGAACTGGTCTTCTTGAGTACGCACAACGTGGGCGGAATTCGTGGTGTAGCGGTGAAATGCTTAGATATCACGAAGAACTCCGATTGCGAAGGCAGCTCACGGGAGCGCAACTGACGCTGAAGCTCGAAAGTGCGGGTATCGAACAGGATTAGATACCCT
+
FFEGGGGGFFFFGGGGGGGGGGGGGGGGGGGGGGFGGGGDFFGGGGGGEGEGGEBFGGGGGGGFGGGEEFGGGFFGGGFGFFGDFCFGGGGGGGFFFGDFGCBDGGGGGGGGGGGGGGGGFGAFGGGGCFFGGGGGGGFFFC:CEEGFFGGFGGFGEAFFGFFFGGGGEE:AFCFEGGFDGGGEGGGG:FGCFGGGGGGDCGFFGF8FG@DF:<FFGFGGEFGFCGEEE9FGGGGDGGGFGGGEDF7:FG.:<::EG>>:EFFGGC<><@C;3@:C;G608@:,,8DCDF<?*F>C@F@78BA+EDGFGFFE@@ECGGGFFEFC=F7FEAE9?9FFEEF=<FFF8GDFGFCFFFGFGGGFGCBFCAFGGGGGEF@C+GGGEGGGFFGEF;F7GGGGGGGEGGGGGFGGEGFGGGGGGGFFDFGGGEGGGGGCCC9C
@s301 188
TGGGGAATATTGGGCAATGGGGGAAACCCCGACCCAGCAACGCCGCGTGAAGGAAGAAGGCCTTCGGGTTGTAAACTTCTTTTACCAGGGACGAAAGAAATGACGGTACCTGGAGAAAAAGCGACGGCTAACTACGTGCCAGCAGCCGCGGTAATACGTAGGTTGCAAGCGTTGTCCGGATTTACTGGGTGTAAAGGGCGTGTAGGCGGAGATGCAAGTTGGGAGTGAAATCCATGGGCTCAACCCATGAACTGCTCTCAAAACGGGATCCCTTGAGTATCGGAGAGGCAAGCGGAATTCCTAGTGCAGCGGTGAAATGCGTAGATATTAGGAGGAACACCAGTGGCGAAGGCGGCTTGCTGGACGACAACTGACGCTGAGGCGCGAAAGCGTGGGGAGCAAACAGGATTAGATACCCT
+
CFGGGGGGGGGGGGGGGGGGGGGGGFGFGGGGGGGGGGGGGGGGGGGGGGGGGFGFGGCFGEDFFGGGGGGGGGGG9FGGGGGGGGGGGGGGFEGGGGGGFEDGGGGGGGGGGGGGGGG8FFEGGGGGGGGGGGGGGGGGGBFGGGGGGG><@<@<FFFGGGG<88FGG*<CFCEB:FG?7EE=@C<:F7;CF?@ECGEG<D=@DD<CCEGEC<CF@C:@9:C<CFCCFGDGGGGGF?CD>+<<=GCFFCCGGFF;B>9<EC?G#F'GGED=8FDEGECGGGGDGFGFFGEGFGCFGGGGFFEFFC>)GCCGGGFCGFEGFAGGFFFCGGGGDGFCFGGFGGF@EGGFCDGGGFGGGGGGGGGGGGGGFGF7GGGGGGGFGGGGEGGGGGGGGGGGGGGGFFEFGGGGGGGGGGCCCCC
@s301 189
TGAGGAATATTGGTCAATGGGCGAGAGCCTGAACCAGCCAAGTAGCGTGCAGGATGACGGCCCTATGGGTTGTAAACTGCTTTTATAAGGGAATAAAGTGGGTCACGTGTGACTTTTTGCATGTACCTTATGAATAAGGACCGGCTAATTCCGTGCCAGCAGCCGCGGTAATACGGAAGGTCCGGGCGTTATCCGGATTTATTGGGTTTAAAGGGAGCGTAGGCCGGAGATTAAGCGTGTTGTGAAATGTAGTGGCTCAACCTCTGCACTGCAGCGCGAACTGGTTTTCTTGAGTACGCACAACGTGGGCGGAATTCGTGGTGTAGCGGTGAAATGCTTAGATATCACGAAGAACTCCGATTGCGAAGGCAGGCATCCGGGGTGCAACTGACGCTGAGGCTCGAAAGTGCGGGTATCAAACAGGATTAGATACCCT
+
FGGGGGGGGGGFGGGGGGGGGGEGGGGGGGGGGGGGGGGGFGEGGFGGGGGGGGGGGGGGGGGGGGGGGGDGGGGGGGGGGGGGGGGGFG??FFFFGF<FCFFGGGGEGFF<FGGGGFGGGGDGGGGGFGGGGGGGEGGGGGGGGGGGFCGGGCEFFGGFDFGGGGGGGGGGDCFFEF<@FFGGGGGGEGGGGGGG>:CBCF@CFF2CCFGFGGEFGFG3;DEGEF@::=CC?FFFGEF60F+=DC?F=@.EC,;:C3:>:CGGFF6,<,GEGE5DGFDGGGFDA,F5DCDB5CCCCC4+GF@+GGG@GGGGFGGEDGGFFGGGFGGFFFE,FGFGFEE@GGFGGGGGGFCFGGGFC@FGGGFGFFFF@E<C8C::C:EFFF@F9FEDGFFGGGGGFEGGFGGGGGGGGGGGGGGGGGGGGGGGFGCGGGGCCCCC
@s301 25258
TGAGGAATATTGGTCAATGGGCGGAAGCCTGAACCAGCCAAGTAGCGTGCAGGATGACGGCCCTATGGGTTGTAAACTGCTTTTATAAGGGAATAAAGTGAGTCTCGTGAGACTTTTTGCATGTACCTTATGAATAAGGACCGGCTAATTCCGTGCCAGCAGCCGCGGTAATACGGAAGGTTCGGGCGTTATCCGGATTTATTGGGTTTAAAGGGAGCGTAGGCCGGAGATTAAGCGTGTTGTGAAATGTAGATGCGCAACATCTGCACTGCAGCGCGAACTGGTTTCCTTGAGGACGCGCAAAGTGGGCGGAATTCGTGGGGTAGCGGTGAAATGCTTAGATACCACGAAGAACTCCGATTGCGAAGGCAGCTCACTGGAGCGCAACTGACGCTGAAGCTCGAAAGTGCGGGTATCGAACAGGATTAGATACCCT
+
FGGGGFGCCFFGGFGFGGGFGGGEGGGGGGGGGGGFGGGFGGGGGGGGDGGGDEFGFGG7FFGGGGGGGGEFGF?EFDCFGCECAEFGGGF,AFFGGGFGGGFGGGGGDGGGGGFGGGGGGGGFGGGGGGGGGGGGGFGBGBCCFGD8FCGGG8+FFCFGGDGGFEFGGG7DFCF77C7FEC:CC7CFE7*=+?FGG=B:+A@CFGCA28<CFGGFE>CA03,CFGGFGFGFFGG2C#FCFDCE2<4BDF#6;89>#@FFCCFD7GGGGC>6E;EGGEEGDBF<B8F>CCFC0+6=7@B?ACE<EEGC>E;E@,E@CGGGF,GGBFCEGFF9FFGGGFCFGGGGGGFFGGFGDFF7,FGGFCGFFF<FF<CGGGGFCEEGGGFCDF@GFCCFGFFGF@EFFGGFFGGFCCGGGGGFEGGFD<FGECGGGGGCCCCC
@s301 22603
TGAGGAATATTGGTCAATGGGCGAGAGCCTGAACCAGCCAAGTAGCGTGCAGGATGACGGCCCTATGGGTTGTAAACTGCTTTTATACGGGGATAAAGTGAGCCACGTGTGGCTTATTGCAGGTACCGTATGAATAAGGACCGGCTAATTCCGTGCCAGCAGCCGCGGTAATACGGAAGGTCCGGGCGTTATCCGGATTTCTTGGGTTTAAAGGGAGCGTAGGCCGGCTGTTAAGCGTGTGGTGAAATGTAGTGGCTCAACCAGGGCATTGCAGCGCGAACTGGCAGACTTGAGTGCGCAGGGAGTAGGCGGAATGCGTCGTGTAGCGGTGAAATGCTTAGATATGACGAAGAACTCCGATTGCGAAGGCAGCCTGCTGTAGCGCGACTGACGCTGAAGCTCGAAAGCGTGGGTATCGAACAGGATTAGATACCCT
+
FGFGGG?FCGGGGFFGFFF8,@B@FFFGF@GG8FGFGGDG;FFFGGEE:FGGFGCFGGGGGGGFDFGGGGGGGGGGGGGG955,FGGGGGGGFGGCE?BFEG,EEFGGGGFEG8FGGGFGGGGGGGGGGGDEG9,6AD9DFFGGGG7FEFFGGGGGGFFGGGFDCEGEGGGG,FFFFGC*@7?B<CGGGGDE@FFFC*=F+<,9<:*<<EC?CFD>83EGFEEFG5/;:CFF99C,3:EF,CD=2;A)<2?FFGG8DCFF@8#9EFC@6=<7?8+:3;=8=CFA9GDC,FF>9:BCB>>B@,,<FGE@@,CC8@>+ECFBF=BEAGGGGFF@FE<CADC,ADGFFFCFFFB,:,:ECDF@@DFCE9GF@CE@DEGGGGGEDGGGEFCCCGGGGGCE<EEFGGGGF7GGGGGFCFC,DGFFFDGEC,EGGGGC@CCB
@s301 192
TGAGGAATATTGGTCAATGGACGAGAGTCTGAACCAGCCAAGTAGCGTGCAGGAAGACGGCCCTATGGATTGTAAACTGCTTTTATAGGGGGATAAAGTGTGCCACGTGTGGCATATTGCAGGTACCCTATGAATAAGGACCGGCTAATTCCGTGCCAGCCGCCGCGGTAATACGGACGGTCCGGGCGTTCACCGGATTTATTGGGTTTAAAGGGAGCGTAGGCCGTCTTATAAGCGTGTTGTGAAATGTCGGGGCCCAACCTGGGCATTGCAGCGCGAACGGTGAGGCTTGAGTGCGCAGGAAGTAGGCGGAATTCGTCGTGTAGCGGTGAAATGCTTAGATATGACGAAGAACTCCGATTGCGAAGGCAGCCTGCTGTAGCGCAACTGACGCTGAAGCTCGAAAGCGTGGGTATCGAACAGGATTAGATACCCT
+
DEGGGGGGGGGGGGGGGGGFFGGGEGGGGEFGGGGGGGFAFGFGGGGEGGGGGGCEFGGGGGGGGCEFFFEGGGGGFGFGG?FFGGGGGGD7FFFFGGGGFGGGFGG@FGFGE,E8<FFGGFDGFGGG9FFGGG9EGGGDEDF@ECEGCGGFGD@FFGGG7CC7@C@EEG@:<FCEF***48F@EFEDFG*+??FE5>ECF7@+9C>>E+0C??>><%GF@>GG*@#+2:C?F*:2GDFB:C09=A<5<*>EEEC1#89<C>?GFFF0CFF:)C6F>@>==,=@3,3,,<,857EGGGCGEC78,+CGED<A@8GGEF@+EC66)4@=,DF@,FGGGFFDA=BFEEEF9GFFF=:FFGGGEGGFFFAFGFCGGGFFGGGGGGGGFFCFFC;GGGGGGGGGGGGCFGGGGGGFDGGGGGGFEGGEFEGGGGGCCCC@
@s301 193
TGAGGAATATTGGTCAATGGGCGAGAGCCTGGACCAGCCAAGTAGCGTGCAGGATGACGGCCTTATGGGTTGTAAACTGCTTTTATATGGGGATAAAGTGTGGGACGTGTCCCATATTGCAGGTACCATATGGATAAGGACCGGCTAACTCCGTGCCAGCCGCCGCGGTTATACGGAAGGTCCGGGCGTTATCCGGATTTATTGGGTTTAACGGGAGCGTAGGCCGTCTGTTAAGCGTGTTGTTAAATGTAGGGGCTCAACCAGGGCATTGCAGCGCGAACGGGCAGACTTGAGTGCGCGGGAAGTAGGCGGAATTCGTCGTGTAGCGGTGAAATGCTTAGATATGACGAAGAACTCCGATTGCGAAGGCAGCCTGCGGTAGCGCAACTGACGCTGAAGCTCGAAAGCGTGGGTATCGAACAGGATTAGATACCCT
+
FGFGGGGGGGGGGFEGGGGGGGCGGGEGGGGGGGFGGGDGFGGGGGGFGCFGGGFGGFGCGGGFFADGCGDECE,C?9FEFFGGGCEFEC=C@CEFEGGGGGGGDGGEEFEDGGCFGADFFDCAFGFCGG?EGAFEFGGCADFGGGDFGACFCGG+DFGF7F7C>8FC**>DF,D:1><FG9BCFF5FFEG8+2<8/*+?+;,,2*<FC@9+;C*7F62,-)8*CFGGEGGF2AC5/?;6C8+,,=1,,64**,:2,7D?1,,,AC>7,F@9F:8@+450+,@>9=FFFGFF>FC@+B+,=9,,,?C@ECGGGGGGEFBBA,>+=GEFAFECFE,8=C,8FCGGFFC<FFAEGFF=@7FEGEFFADFGGEFC7FF:@,FEGF>GGGFFEGGGGGGGGGGFCDGGGGEGGFGFGGGCGGGGFGGGGGGGGGGCCCC@
@s301 194
TGGGGAATATTGCACAATGGGGGAAACCCTGATGCAGCGACGCCGCGTGAGCGAAGAAGTATTTCGGTATGTAAAGCTCTATCAGCAGGGAAGAAGAATGACGGTACCTGACTAAGAAGCACCGGCTAAATACGTGCCAGCAGCCGCGGTAATACGTATGGTGCAAGCGTTATCCGGATTTACTGGGTGTAAAGGGAGCGCAGGCGGTGCGGCAAGTCTGATGTGAAAGCCCGGGGCTCAACCCCGGTACTGCATTGGAAACTGTCGTACTAGAGTGTCGGAGGGGTAAGTGGAATTCCCAGTGTAGCGGTGAAATGCGTAGATATTAGGAGGAACACCAGTGGCGAAGGCGGCTTACTGGACGATAACTGACGCTGAGGCTCGAAAGCGTGGGGAGCAAACAGGATTAGATACCCT
+
GFGGGFG<FGFFGGGGGGFGGGGGGGGGGGGGGGGGEFEDFEGGGGEFFEGFEFEECFGFGGGGGFFGFGGGGEF9FGGGGGGGGGBFFDFEGGGAEGGGGGGGGGDGGGGGGGGGGGFGGGGGGGGGGGGGGG;CF7FFGGGG,>8>FCGGGGFCBFEGGGGGGGGF@FEGFGEEDGEGFG9,?CF,<*?CG?>D7:)FDGE<<D8/:CEF>C@75<#?FFF=<,5GEFGGGGFFFFGGFFGGGGFGFGFGCFGFED=CFCE@CCC8,@A9EDGGGEC:GGGGGGGGGGGGDD8EFGGFEGE=@5GGFEAFEDGGEGGGGGFEGGGGGGGGGGFFFCGGGGGGGGGCGGGGGGGGGGGGGGGGGGGFGGEEGGGGGFGGGGGGGGGGGGGEFGGGGGGGFGFGGGGGGGFGCCCCC
@s301 195
TGGGGAATATTGCACAATGGGCGAAAGCCTGATGCAGCAACGCCGCGTGAAGGAAGAAGGCCTTCGGGTCGTAAACTTCTGTCCTCAGGGAAGAAGAACTGACGGTACCTGAGGAGGAAGCCCCGGCTAACTACGTGCCAGCAGCCGCGGTAATACGTAGGGGGCAAGCGTTATCCGGAATTATTGGGCGTAAAGAGTGCGTAGGTGGTAACCTAAGCGCAGGGTTCAAGGCAATGGCCTAACCATTGTAAGCCCTGCGAACTGGGTTACTTGAGTGCAGGAGAGGAAAGCGGAATTCCTAGTGTAGCGGTGAAATGCGTAGATATTAGGAGGAACACCAGTGGCGAAGGCGGCTTTCTGGACTGAAACTGACACTGAGGCACGAAAGCGTGGGGAGCAAACAGGATTAGATACCCT
+
CFGGGGGGGGGGGGGGGGGGGGGGGGGGGGGGGGGGGGGGGGGGEFGGGGGGGGGGGGFCFGGGGGGGFGGGGGGGGGGDFGGGGGGGGGFDFFG<FGGGGGGGGGGGGCGGGGGGGG<<F8FCFCF@CEGGGGGGGGGGEF7DFGG@FG5*CFFCFFG7FE1GDCFFGGEEG7CFGG<FCGGFGGGG7B?EEDF?::FCEDEDECCGCEGGFCF9@@E7GFGGGGGGGGD9;F/GGDGFDD@FEFFGGD4??CFFFDC5??EFCGDGFCEEE:>GGGGGFAFGGGGF@FDE9=,FECECGFE@65GCCCFC;F>GGDGGGGGFECGGFC,FFEGGFFDGF7GGGGGDGGGGGGGGGGGGGGGGGGGFFGGFAFGGFFGGFFGFFEGGGGGGGGFDGGGFFGGGGECEFGGFBCCCC
@s301 196
TAGGGAATCTTCGGCAATGGGGGCAACCCTGACCGAGCAACGCCGCGTGAGTGAAGAAGGTTTTCGGATCGTAAAGCTCTGTTGTAAGAGAAGAACGTGTGTGAGAGTGGAAAGTTCACACAGTGACGGTAACTTACCAGAAAGGGACGGCTAACTACGTGCCAGCAGCCGCGGTAATACGTAGGTCCCGAGCGTTGTCCGGATTTATTGGGCGTAAAGCGAGCGCAGGCGGTTTAATAAGTCTGAAGTTAAAGGCAGTGGCTTAACCATTGTTCGCTTTGGAAACTGTTAAACTTGAGTGCAGAAGGGGAGAGTGGAATTCCATGTGTAGCGGTGAAATGCGTAGATATATGGAGGAACACCGGTGGCGAAAGCGGCTCTCTGGTCTGTAACTGACGCTGAGGCTCGAAAGCGTGGGGAGCAAACAGGATTAGATACCCT
+
FGGGGGGGGGGGGGGGFGGGGGGGGGGGGCGGGGGGGGGGGGGGGGG:FFGGGGGGGGGFGGGGGGGFFCE8FFFGGGGDGGGGGGGGGGFGGGGGGGGGGGGGGGGGGGGGGGGGFGGGGGGDFDGGGCGDGGGGCFGGGFGGFGDFGGGGGGGGGFGGFGGGGGGFFCEGGGG@E:CCEFF*<84F<CE8CFF@57F?DG*;8:CGCFGGGGGD>?C@BFDDEFGDGGGFD@E;B/@@CCF(GGGFFFGGGGGGFGGGGFFGFGGGGG>BCF6;6G<GDDC+FFFEF@?@?D=AFDFGGFGGGGGGGCCFAGGFBDECFEF@5E9C@8DGGGEFECC@C8FFDFGFFFFFF?9GDGGGGGECFF?,CGGGGGGGGGGGGFGGGGGGGGGGGGGEGGGGFCGGGGGGGGGGGGGGGFGGGFFFFFGGGGGGGGGGCCCCC
@s301 197
TGAGGAATATTGGTCAATGGGCGAGAGCCTGAACCAGCCAAGTAGCGTGCAGGATGACGGCCATATGGGTTGTAAACTGCTTTTATAAGGGAATAAAGTGAGTCTCGTGAGACTTTTTGCATGTACCTTATGTATAAGTAACGGCTAATTCCGTGCCAGCAGCCGCGGTAATACGGAAGGTACGGGAGATATACGGATTTATTGGGTTTAAATGTGGCGTAGGCCGGAGATTACGCGTGTTGTGAAATGGAGTGGCTCAACCTCTGCACTGCAGCGCGACCTGGTCTTCTTGAGTACGCACAACGTGGGCGGAATTCGTGGTGTAGCGGTGAGATGCTTAGAGATCACGAAGAACTCCGATTGCGAAGGCAGCTCACGGGAGCGCAACTGACGCTGAAGCTCGAAAGTGCGGGTATCGAACAGGATTAGATACCCT
+
A<EE<<F8C<EGFF<FC9<CECE7FGGGF9CEFFCEF8DF8FECGG+B:FGGFFG8FD@FF++C<EC,E<B=??ECF9,6A9-=C,?CECE4?FFCCCEFAB,B5BBFFGGF9FE<9=C,,,ABFFGG?E9,,<CEG<,:,74+8@+B,,C<FD=B<,,:<F8>8C7C<CCDE;@**5**3,7*5>>C*,>9;,645=+7+2@C@F:**63+)8((<32(,7<3=*GGC;4*44*(F<BFD@=2,:F?@,FE?46D,:DFCEFFGGFFF?CAGCGGED==+CF<B<8C,<F?:81+?A8F,E>@+=@+B8E>>,@C>+@B4ECE87CFE@EA8??=E<,=?9,,FD@FGF<?<:7CCA,7B77=?9DFAEGGCC,EC@CGGGGFE,C@:F@GFGGGFGF@C7FFFGGFF7E8EFFGGEBED9GGGGGFE8CCCCCB
@s301 26165
TGAGGAATATTGGTCAATGGGCGAGAGCCTGAACCAGCCAAGTAGCGTGCAGGATGACGGCCCTATGGGTTGTAAACTGCTTTTATAAGGGAATAAAGTGGGGCTCGTGAGCTCCTTTGCATGTACCTTATGAATAAGGACCGGCTAATTCCGTGCCAGCAGCCGCGGTAATACGGAAGGTCCGGGCGTTATCCGGATTTATTGGGTTTAAAGGGAGCGTAGGCCGGAGATTAAGCGTGTTGTGAAATGTAGCTGCTCAACATCTGAACTGCAGCGCGAACTGGTTTCCTTGAGTACGCATAAAGTGGGCGGAATTCGTGGTGTAGCGGTGAAATGCTTAGATATCACGAAGAACTCCGATTGCGAAGGCAGCTCACTGGAGCGCAACTGACGCTGAAGCTCGAAAGTGCGGGTATCGAACAGGATTAGATACCCT
+
FGGGGGGGGGGGGGGFGGGGFGGGCEGGGDFGGGFFGGGCCF<FGGGGGGGG?FGFGGDGEGGFFCCGGGGEGFGGGG9FFGGFFFGCFFCFFCGEFFA<FGEGCFEGGEFFCFGCFGGGGGFGGGFFGGAFFGF;CA,,>FEGG>@GFFGDFG7+CFGGGGFGE>EGE:FGG9FGGGEGFGGGGG5BF>GGGFCFE=<949?<?CACFC9C+,8>C@E/2?8F/;GGEB?FC:C?CCGF;DECCGGGF@/<'>431CCG=GGGGF<>FFC?FCEFF>=8??GGGGGCFEAFF@EEGGGFEE4FCGDGGGFE+EB>GGGEFGGGBGGGFEF,EE9FCFECE=,FGGGGGGGGGGGGGGFDGGEFFGGGGGFGFGGGGGGGGGGGEGFGFFEGGGGGGEGGFGGGGGGGGGGGF?GGEEAGGGGGGGGGGGGCCCCC
@s301 199
TGAGGAATATTGGTCAATGGACGAGAGTCTGAACCAGCCAAGTAGCGTGCAGGATGACGGCCCTATGGGTTGTAAACTGCTTTTATAAGGGAATAAAGTGAGTCTCGTGAGACTTTTTGCACGTACCTTATGAATAAGGACCGGCTAATTCCGTGCCAGCAGCCGCGGTAATACGGAAGGTCCGGGCGTTATCCGGATTTATTGGGTTTAAAGGGAGCGTAGGCCGGAGATTAAGCGTGTTGTGAAATGTAGACGCTCAACGTCTGCACTGCAGCGCGAACTGGTTTCCTTGAGTACGCACAAAGTGGGCGGAATTCGTGGTGTAGCGGTGAAATGCTTAGATATCATGAAGAACTCCGATCGCGAAGGCATATGTCCGGAGTGCAACTGACGCTGAGGCCCGAAAGTGTGGGTATCAAACAGGATTAGATACCCT
+
FGGGGGGGGGGGGGGGGGGGGGGGGGD<FFGGDGGGGGFGGGGCFGGFEGFGGF?FFDFGBFGGGGEGGGEFFGGGGGGGGGGGGGGGGFFEFF@BFGGGGGGGGDFGGGGGGGGGGF7FFEDFFGGDGGGGGGDGGG9FF=>CGDGGGEFGFGGGCFFCCFFGGGGDEEFGGGGDF*<1>CCFGG5CCFE9CF?D<?FGGGFFGGGGGFGCF?;3<,?>>BGGFCFFFECC<@>=F?GF>CF<F<GFFF2C@GFCGFBCEC>*C;4><CE?GGEF8?*??88FFF,=,AC7)6+B>AFF@,AEC@FFCFC,D>EDGGFGFFC==7C=B@E49,A=;FGGFDFACDFGF<CF=:GGGGGGGGGFE,@DF9GFGGEFC7FCGF<GFFF:FFCEGGGGGGGF>GGGGGGGGDFGGGFGGFEFEGGGFDGGGFGCCCCC
@s301 200
TGAGGAATATTGGTCAATGGGCGAGAGCCTGAACCAGCCAAGTAGCGTGCAGGATGACGGCCCTATGGGTTGTAAACTGCTTTTATAAGGGAATAAAGTGAGTCTCGTGAGACTTTTTGCATGTACCTTATGAATAAGGACCGGCTAATTCCGTGCCAGCAGCCGCGGTAATACGGAAGGTCCGGGCGTTATCCGGATTTATTGGGTTTAAAGGGAGCGTAGGCCGGAGATTAAGCGTGTTGTGAAAGGTAGGTGCGCAACATCTGCACTGCAGCGCGAACTGGTTTCCTTGAGTACGCACAAAGTGGGCGGAATTCGTGGTGTAGCGGTGAAATGCTTAGATATCACGAAGAACTCCGATTGCGAAGGCAGCTCACTGGAGCGCAACTGACGCTGAAGCTCGAAAGTGCGGGTATCGAACAGGATTAGATACCCT
+
FCFGGGGGGGGGGGGGGGGGGGGGCGGGGGGGGGGGGGBFGGGFGGGGGGGGGGFEF,BFGGGGG@EFGGDDGGGGGGGGGGGGGGGEFCFFCE,?FFGGGGFEFCF@FGEGEFAGGGGGFGFFEFGGGGGFGGDGFGGFGGGGG8=BF9?FFF7FF9FF<FFDE>CGGEEFFFFECCFGGGGGGE>CF>CCCFCE:*:,3:FFCF2.#4:;FG@?7:F7DD?F:>ED;7AEGCF4:.<CFFCEFFG,FA8@C:C85#CF<ACF35,F@FC5E@8F6==D?FFA>,GFFF?9DF=FCE?FFEAAEEGGEDB=+B7=7DGGGFGG@C7FCGGFF9FDECE=FGGFGFGGGGGGFB>EGGGFCGGGFFCGFGFGFFFFE,CGGGGGGGEDGGFGGGFGFFF<@GGFFCFDGGGGGGGGGGGFGGGGGGFGGGGCCCCC
@s301 201
TGGGGAATATTGCACAATGGGGGAAACCCTGATGCAGCGACGCCGCGTGAGCGAAGAAGTATTTCGGTATGTAAAGCTCTATCAGCAGGGAAGAAGAATGACGGTACCTGACTAAGAAGCACCGGCTAAATACGTGCCAGCAGCCGCGGTAATACGTATGGTGCAAGCGTTATCCGGATTTACTGGGTGTAAAGGGAGCGCAGGCGGTGCGGCAAGTCTGATGTGAAAGCCCGGGGCTCAACCCCGGTACTGCATTGGAAACTGTCGTACTAGAGTGTCGGAGGGGTAAGTGGAATTCCTAGTGTAGCGGTGAAATGCGTAGATATTAGGAGGAACACCAGTGGCGAAGGCGGCTTACTGGACGATAACTGACGCTGAGGCTCGAAAGCGTGGGGAGCAAACAGGATTAGATACCCT
+
FFFGGGGGGGGGGGGGGGGG8FFGGGGGGCF8FFGGGG>GGGGGGGGGFGGGGGGC?FEFFECFFFG:EFGGF?CCFGGAE?FGGGD@?FFFGGGAFDAE<FEDEFGGFC=BEFC,CFFGFF<FCE@F,8FC,+8:F<E@FA@<B**F7CFGCF,D?,,8>,,?>?31*=<C=C;CBFFG,<CFFFC<FF9<6?<C671>?<:>5CEDG5CE.7,.*?FCD9FGFFG;<:FC5ED?DGGGF:GFCCCD@:FDF>;DGE@9F6GGFFCFDDC5A)GGGGGCF8@8FFGGGGGGGF?E=EEEEFFB>)FCGGFEA@FCGFFCCF8GGGGFFFFGGEEDFFFGEECF7EGFGGGGGGGGGGGGGGGGGGGGGGGFGGEGGDGGGGGGGGGGGGGGFFGGGGGGFGGGGGGGGGGGCCCCC
@s301 22270
TGAGGAATATTGGTCAATGGGCGAGAGCCTGAACCAGCCAAGTAGCGTGCAGGAAGACGGCCCTATGGGTTGTAAACTGCTTTTATAAGGGAATAAAGTGAGTCTCGTGGGACTTTTTGCATGTACCTTATGAATAAGGACCGGCTAATTCCGTGCCAGCAGCCGCGGTAATACGGAAGGTCCGGGCGTTATCCGGATTTATTGGGTTTAAAGGGAGCGTAGGCCGCAGGTTAAGCGTGTTGTGAAATGTAGGGGCTCAACCTCTGCACTGCAGCGCGAACTGGCTTGCTTGAGTACGCACAACGTGGGCGGAATTCGTGGTGTAGCGGTGAAATGCTTAGATATCACGAAGAACTCCGATTGCGAAGGCAGCTCACGGGAGCGCAACTGACGCTGAAGCTCGAAAGTGCGGGTATCGAACAGGATTAGATACCCT
+
CFCEGGGGGG9<FFGGGGGFFGGGGGGGGGGGGGGGGGGGGGGGCFEG7CGGGGGGFFGGGGGGGGGGGFGGGGGGGGGGG,BFGGGGGFGGGGGGG9@FGFFGGGGGGGGGGGGGGGGGGGGGGGGGGGGGGGGGGGGGGGGGGGGGGFCGG@FFGFGGGGGGGG:FGGGGGGDGGGGGGGGC<FECFFGGGGGG9384*CFFGGF3ECFFGGD=EFGGFCGFFGGDEFFFFGGFGGFEGGGDCGGFGDFFEGCDFCFCGGF?GCCCGC@.EE@ECGCED=7GGGA==3,75@6++FDGGFA:7>+GF@FB>>>@GFD?9<GDEF?FEFFFFF<GFF,AGGGGGGGDFFFFECDGDGFGGGDFGGDGGEDGGDEGGGF7GGGGGGGGGGGGGGGFFFDG@@FE8GGGGGGGFFCGEF<FGGGFCGGGGGGCCCCC
@s301 203
TGGGGAATATTGCACAATGGGCGCAAGCCTGATGCAGCGACGCCGCGTGAGGGATGGAGGCCTTCGGGTTGTAAACCTCTTTTATCGGGGAGCAAGCGAGAGTGAGTTTACCCGTTGAATAAGGACCGGCTAATTCCGTGCCAGCAGCCGCGGTAATACGGAAGGTCCAGGCGTTATCCGGATTTTTTGGGTTTAAAGGGAGCGTAGGCCGCCCCTTAAGCGTGTTGTGAAATGCCGCGGCTCAACCGGGGCACTGCAGCGCGAACTGGGGGGGCTTTAGTGCACGCAACGCAGGCGGAATTCGTGGTGTAGCGGTGAAACGCTTAGATATCACGAAGAACTCCGATTGCGAAGGCAGCTTGCGGGAGTGCGACTGACGCTGAAGCTCGAAGGTGCGGGTATCGAACAGGATTAGATACCCT
+
@FFFGFGGGGGGGGGGGGGGGGGGGGGGGGGGGFGGGGGGGGGGGGGBFGGGGGGGGGFFGGFGGGG@GDFFFGGGGGGGGAEGGGFGGGGGCFFF@CEF@EA<BDADGGF<FEGFGGCFFGGEGGGGGG7CFCCCFGGFGFF@FGGF7FFGGEGG9FFGGGGGD8,C:CCEFCE1<CFCGGG>9,+/:8?E>C<<ACFGDG*::5:C6C/>:C/782+199*F?-:05<EGC79367<,://;<#26$<>,?><5=CC*C3E,3*DGGGGGFFD<@,EFCECB>3=FEGGGCCGDB,+9+@8F@EGGDGBGEEE,GEGFGGGFE8FFE88<FFFGDGGFCGCDGFDGGGGGFGGFFFCGGGGGGGGGGGGGGGGEFGGGGGGEGDGGGGFGGGEGGGFFFEDGFFFGGGF9GGGGGCCCCC
@s301 204
TGAGGAATATTGGTCAATGGACGCAAGTCTGAACCAGCCAAGTAGCGTGCAGGATGACGGCCCTCTGGGTTGTGAACTGCTTTTAGTTGGGAATAAAGTGCACCACGTGTGGTGTTTTGTATGTACCATCAGAAAAAGGACCGGCTAATTCCGTGCCAGCAGCCGCGGTAATACGGAAGGTCCAGGCGTTATCCGGATTTATTGGGTTTAAAGGGAGAGCAGGCGGACCTTTAAGTCAGCTGTGAAATACGGCGGCTCAACCGTCGAACTGCAGTTGATACTGGGGGTCTTGAGTGCACACAGGGATACTGGAATTCATGGTGTAGCGGTGAAATGCTCAGATATCATGAAGAACTCCAATCGCGAAGGCAGGTATCCGGGGTGCAACTGACGCTGAGGCTCGAAAGTGCGGGTATCAAACAGGATTAGATACCCT
+
:EFFFFGGGG,@<<EEFAFFGG:FGBFGGGFGGGGGGGGFEF<EAFEF:FFGGGGGGGGGGFGCFF88FFGD:C<FDGFGGE9FFG<F<E:AFGGGGF<<<FGFE7FFFGGGFG<CFFGGFGGFFC9EGDFGF,DBFGDDF7=:EEEDFDF>CFCFGDF7>DCGCCFGGGE,@@@FF7:BFFG9FFF77<B*224:5*8>;3?<:CCEEFF9CCEFE(;329CGFFF?:,><CBD:,9:?7C+,<FC?5#:<F;B>.@FB8+3/@=@;CFB22A4@><BA+@88,=,?@88?*F=<=;>B@9FB9EB<GF9DGGFCF9GGGF=B>:7FD@C@EA<D9ECFEDCACGFFFE<?,ECF<97487F7FFGGGFGGGGGGGFECGGGGFAGGGGGEGFGGGFEGGEGFAGGGF7GGGGGGFFFEFCGGFFFGFFFCCCCC
@s301 25156
TGAGGAATATTGGTCAATGGGCGAGAGCCTGAACCAGCCAAGTAGCGTGCAGGATGACGGCCCTATGGGTTGTAAACTGCTTTTATGCGGGGATAAAGTGGGCCACACGTGGTCTTTTGCAGGTACCGCATGAATAAGGACCGGCTAATTCCGTGCCAGCAGACGCGGTAATACGGAAGGTCCGGGCGTTATCCGGATTTATTGGGTTTAAAGGGAGCGCAGGCCGCCGGGCAAGCGTGTTGTGAAATGTAGATGCTCAACATCTGAACTGCAGCGCGAACTGGTTTCCTTGAGTACGCATAAAGTGGGCGGAATTCGTGGTGTAGCGGTGAAATGCTTAGATATCACGAAGAACTCCGATTGCGAAGGCAGCTCACTGGGGCGCACCTGGCGCTGAAGCTCGAAAGCGCGGGTATCGAACAGGATTAGATACCCT
+
E<FGGGGGGGGGGGGGGGED@FGGGGGGCGGGGFGGGCFGGGGGFAF@,FFFDFGFCFCFCGGGCCCF<F:FCGCFGGEF9?EFGGGGGGGGGGFGGGGGGGCGGFGGGGFGGGGGGGGGGGCFGFDFDGGGFGGGGGFFGGGGG7<CCFGAFCCGGGGGCF,DFEC@FEGF@FFCCGFGCFC<77CFGGG8.?</*E<EF-FCCF<>>FFG7CE@D)CFDGEGFC5>EGDCCFG@E<F9GC=>FDDFGG?FF>F=EAGG<GFAGFGCGGDCGGGGGGFCGGGGGGGF=AD7*GC=@<,C;<?4?7GF>8E;GGE=EDGGGGGEAGGGGGGFFEFGGGGFE9F?GGFGGF<FCCGECFE7EGGGGFFGGGGGFFEEGGGGGGDGGFCFEGFCFCFFDGFGGGGFEGGCGFEFGGFGF<CEFGGGGGGGGFGC@CAC
@s301 206
TGGGGAATATTGCACAATGGGGGAAACCCTGATGCAGCGACGCCGCGTGGAGGAAGAAGGTCTTCGGATTGTAAACTCCTGTTGTTGAGGAAGATAATGACGGTACTCAACAAGGAAGTGACGGCTAACTACGTGCCAGCAGCCGCGGTAAAACGTAGGTCACGAGCGTTGTCCGGAATTACTGGGTGTAAAGGGAGCGCAGGCGGGAAGACAAGTTGGAATGGAAAGCCATGGGCTCAACCCATGAACTGCTTTTAAAACTGGTTTTCTTGAGTAGTGCAGAGGTAGGCGGAATTCCCGGTGTAGCGGTGGAATGCGTAGATATCGGGAGGAACACCAGTGGCGAAGGCGGCCTACTGGGCACCAACTGACGCTGAGGCTCGAAAGCGTGGGGAGCGAACAGGATTAGATACCCT
+
E8FGFGEGGGDFGGGGFGGGGGGEGFGGGEFGGGGFGF:C@@FGGGDBFEEGEEFGFFGGGGFDDFG7FGFGFFFGGGGGGGGGGGFGFGGG8FEF<FFFG@FGCFGCFFFGGGFDFFGGFF7CCCE8FGGGGGF7CFCCFCEGDGG>FGDFEGEGEG*,7?CF@*<*1*4=FGCCCEFE9CF@GF6B<BC?9:<::C8*>)*/7:C:;E-AF@6BG;<?'%('9?F#D,,FC8;6D>FAF@<7F>9FFD,93,,,,CD?FD:@FB8FFGCF*FGFFDD,3A>EE@+EDFFFD>7E@:8F8F>EAGGFEEBA+??=>DF9EE=4@GGGF@5A,ECC<CDGGFFFFCFECC<EGFGGGF<FFGGFGFGEFGGEGFGGCEGFFCGGGFF7GFGGGGGGGGGGGGGGGGGGEGGCCCCC
@s301 207
TGAGGAATATTGGTCAATGGACGAGAGTCTGAACCAGCCAAGTAGCGTGCAGGATGGCGGCCCTATGGGTTGTAAACTGCTTTTATAAGGGAATAAAGTGAGTCTCGTGCGGCTTTTTGCATGTACCTTATGAATAAGGACCGGCTAATTCCGTGCCAGCAGCCGCGGTAATACGGAAGGTCCGGGCGTTATCCGGATTTATTGGGGTTAACAGGAGCGTAGGCCGGAGATTGAGCTTGTTGTGAAATGTAGATGCTCAACATCTGCACTGCAGCGCGAACTGGTTTCCTTGAGTACGCACAAAGTGGGCGGAATTCGTGGGGTAGCGGTGAAATGCTTAGATATCACGAAGAACTCCGATTGCGAAGGCAGATCACTGGAGCGCAACTGACGCTGAAGCTCGAAAGTGCGGGTATCGAACAGGATTAGATACCCT
+
E@FGFEFFGGGGGGGGGGG8FGCCCFGGGGFGGGF@<EFEFDFFFGGGFEGGG7@E,68@FGEGG8EFFFFG:EEEDFGGG?EFFCGGFEC,AADFGGEFFE?EE@,9<+4>B:BFGC:9F,B5:CDFC,A?FCADAB,,8D:>8CCD>FGGFF?FF9<7F7CF>*5>FGGGGG@7FG:=<FFC@7:FGG8:CCCEE78F>CEB?0)92+0($2124-78::2FFF>:D2?.#?74#FF:FC;@<CCEF=1D>964D3@@,AFGBE9EGFF?+=3>>CEGFDECF8B,FFF?D>=86C@E,87<:+GGGGFFD9+6CFB4A,4+5C@9E4<4@?,GGFFGFD9FFCCC@,?FDCC@,D<?+B@,9GFFGFC9,,9FEFCF:CGF<<C@7BFFF5,AFGFE<@DDEEGFC7EC@,CFEGFAFAF@BGFCFGFCCC9C
@s301 208
TGGGGAATATTGCACAATGGGGGAAACCCTGATGCAGCGACGCCGCGTGAGCGAAGAAGTATTTCGGTATGTAAAGCTCTATCAGCAGGGAAGAAGAATGACGGTACCTGACTAAGAAGCACCGGCTAAATACGTGCCAGCAGCCGCGGTAATACGTATGGTGCAAGCGTTATCCGGATTTACTGGGTGTAAAGGGAGCGCAGGCGGTGCGGCAAGTCTGATGTGAAAGCCCGGGGCTCAGCCCCGGTACTGCATTGGAAACTGTCGTACTAGAGTGTCGGAGGGGTAAGTGGAATTCCTAGTGTAGCGGTGAAATGCGTAGATATTAGGAGGAACACCAGCGGCGAAGGCGGCTTACTGGACGATAACTGACGCTGAGGCTCGAAAGCGTGGGGAGCAAACAGGATTAGATACCCT
+
EFGGGCFGGGGAFGGFEFGGFGD:EGGGGGGGFFGFGGEEFEDGGGGFEGGGF=FGGGG9FFGGAFCFFGE<FFFFGFGFA,5FEGGDFFGGGFFFGEEBFGGGGGFFCFGGGGGFEEDDGGE7:FCGGFGGGCFGGCCBFGFEE7BF7F<BFGGGGGCFCGGG@;<CCCGGGGGDDG@FG@,EC?C:CFE382<EFC<C=G>E&?EG7=9C<>CB3C9762,C?7CFCC*CGGFC:>8<00:C::EC@*#F?E<FDFCE:$EEF:A;FF@C?4GEC:>:0'FFFGEEBA9EE>,=,FB8FF9GGFGEFGFC44,EEFC9=DD<F<FGGFF?AEECEDCCF:EEDFEGGGEGGGGGFFFGFF@GGFGFGFDF@?FFEFGGDFEGGGGGGGGGGGGGGFGGFGGGGFF9GGFDCCCCC
@s301 209
TGAGGAATATTGGTCAATGGGCGAGAGCCTGAACCAGCCAAGTAGCGTGCAGGATGACGGCCCTATGGGTTGTAAACTGCTTTTATAAGGGAATAAAGTGAGAGTCGTGACTCTTTTTGCATGTACCTTATGAATAAGGACCGGCTAATTCCGTGCCAGCAGCCGCGGTAATACGGAAGGTCCGGGCGTTATCCGGATTGATTGGGTTCAAAGGGAGCGTAGGCCGGAGATTAAGCGTGTTGTGAAATGTAGACGCTCAACGTCTGCACTGCAGCGCGAACTGGTTTCCTTGAGTACGCATAAAGTGGGCGGAATTCGTGGTGTAGCGGTGAAATGCTTAGATAGCACGAAGAACTCCGATTGCGAAGGCAGCTCACTGGGGCGCAACTGACGCTGAAGCTCGAAAGCGCGGGTATCGAACAGGATTAGATACCCT
+
EFGGGGGGGGGGGGGGFGGGGGGGGGGGGGGGGGGGGGGGGGFGGGGGGGGGGGGGGGGGGGGCGGGFFGGGFFGFFFFGGGGGFDFGGGGGG?FGFGGGGGGGGGGGGGGCGGGGGGGGGGGFEGGGGGGGGGGGGFGGFFEGGGEGGGGF?,@FGGGGGG@@EEDEECFFEFGGGGGGGGGDGG5:F7;CE9<@AGF.@ECFF<<#:FECG@C:G;EB:>8D::EBEGD7G+<4EDEE@CFE,7:23<8EC=GGE97:9>#<@2,D7;:*7CECB@2+D8AC8FEFGFF<9C=BDEFF8E6:++CECCFD>9EE@FD,GGGEAC7GGE<=@C,B>-GGGFE47GGGGGGGGFFECGF:CGFFGGFGGEFECFGFFC>+GGGFAF,GGGGGFEGGGGGGGGGGGGGGGGGGGGGGGGGGGGGGGGGGGGFCCCCC
@s301 25559
TGGGGAACATTGCACAATGGGGGAAACCCTGATGCAGCGACGCCGCGTGAAGGAAGAAGTATCTCGGGATGTAAACTTCTATCAGCAGGGAAGAATTAGGACGGTACCTGACTAAGAAGCCCCGGCTAACTACGTGCCAGCAGCCGCGGTAATACGTAGGGGGCGAGCGTTATCCGGATTTACTGGGTGTAAAGGGAGCGTAGACGGATGGACAAGTCTGATGTGAAAGGCTGGGGCTCAACCCCGGGACTGCATTGGAAACTGCCCGTCTTGAGTGCCGGAGAGGTAAGCGGAATTCCTAGTGTAGCGGTGAAATGCGGAGATATTAGGAGGAACACCAGTGGCGATGGCGGCTTACTGGACGGTAACTGACGTTGAGGCGCGAAAGCGTGGGGAGTAAACATGATTAGATACCCT
+
FEFFGCFFGGGGGGGGGGGGGGGGGGGGGGGGGG9FFE@FGGGEGGGEGGFGGGFFE=F<FFGGGGG+@FCFGGFFFGGACEFG9BEEFFFGGGG9?,=<FF7:FFCFFGG,<FEGCB<,BFEE:FCEEGGGGE@7FCFFGGGGDG7<71><@CFGFFFCEEFG7EG@EGG*/<<CE>;5EDFFF<70<C;<9FC:FE8CC1ECA8E+=CF=FF<C2FAF@F@:FDC:@7>+CGFCD7@CCCGF:C>:GF=FCFF;@EG@@2@3<=;D?:,EF?G<CCEC?=FEEF@+CCGGGGGECE5,,FFGCBGGGDGEA:7CFCE,FFFEEFF8CGEEA6FCC@,,:ECEFFB+GDEGGFGEACC@,DGFFCFCCC@F:FF,GFGF@,GFDGGGGGFCGGECC,E,@FA,GGGGGFE@CCCCC
@s301 211
TGGGGAATATTGCACAATGGGGGGAACCCTGATGCAGCGACGCCGCGTGAAGGAAGAAGTATCTCGGTATGTAAACTTCTATCAGCAGGGAAGATAATGACGGTACCTGACTAAGAAGCACCGGCTAAATACGTGCCAGCAGCCGCGGTAATACGTATGGTGCAAGCGTTATCCGGATTTACTGGGTGGAAAGGGAGCGTAGGTGGCTGTGCAAGTCAGAAGTGAAAGCCCGGGGCTTAACCCCGGGACTGCTTTTGAAACTGTGCGGCTGGAGTGCAGGAGAGGTAAGTGGAATTCCTAGGGTAGCGGTGAAATGCGTAGATATTAGGAGGAACACCGGTGGCGAAGGCGGCTTACTGGACTGTAACTGACACTGAGGCTCGAAAGCGTGGGGAGCAAACAGGATTAGATACCCT
+
FGDGGGGGFFFGGGGGGD@EFGCFGGGGGCGDFFGGAF:EC:FEEGFFCC=>>BDGGGG,CBA@<F++@FGGGGGGFGGGF8;@CGG8FF@FGF,>>@F@<FGGGGGGGGGGGGGGGGGCEFFDBC@F,;?FGFGGC@FCF7A<8EEGGGGFFGGGGFGGFGGG7:FEECGGGGGGC8FEGGGFGF:>*<EFC7>>E/::CCECGGDDCC?9;<CFGAGF@CE:#4<FGFEECGC@8F@<GDFCE6FC.D:0:?BAE9?DC9F@97EF88GGFGFGGFCF8FFGGGDFF@FD@,FF8==AE8GGFGDGEDGF=7CGGGGDGGFFE9FFFFGGGGGFGGGGGDGFE@,GGGGGGGGFGGGGGGGGGFFGGFGFCGGGGGGGGGGGEFGGGGGFFFGGGFGFGGGGGGGGGGGCCCCC
@s301 212
TGGGGAATATTGCACAATGGGCGAAAGCCTGATGCAGCGACGCCGCGTGAGCGAAGAAGTATTTCGGTATGTAAAGCTCTATCAGCAGGGAAGATAATGACGGTACCTGACTAAGAAGCACCGGCTAAATACGTGCCAGCAGCCGCGGTAATACGTATGGTGCAAGCGTTATCCGGATTTACTGGGTGTAAAGGGAGCGCAGGCGGTGCGGCAAGTCTGATGTGAAAGCCCGGGGCTCAACCCCGGTACTGCATTGGAAACTGTCGTACTAGAGTGTCGGAGGGGTAAGCGGAATGCCTAGTGTAGCGGTGAAATGCGTAGATATTAGGAGGAACACCAGTGGCGAAGGCGGCTTACTGGACGATAACTGACGCTGAGGCTCGAAAGCGTGGGGAGCAAACAGGATTAGATACCCT
+
FFGGGGGGGGGGGGGGGGGGGGGGGGGGGGGGGGGDBFGGFGGGGGGGD=CGGEGGGGFFFFFFGEGBFGGGGGGGGGGGGGGGGGCFGGGGGGGGGGGGGGGGGGGGEGGCGGGGGGGGGGGGGEGGGGGGGGFECFGGGGGGEGGGGG7FCFGGGGGGDFFCGGGG:3,/@9ED*FFGDGGGGF2C:</BCFGCCDBFD5EEEE:<:ECEGCB@F+8FFFCFF=FFGGGEGFGGGGFCFDGGFE;@56<?F@GED@CCFFCGGGGGFC<GDFCEDGGGFGGGGGGEGGGGDD>,EA8FE,C@)EGGGGGFGDGEDFE9GGGGGGGGGFGGGFFFGGFECGGGGECGGGGGGFGGGGGGGGGGGFGGGGEGGGFFCGGGGGGGGEGGGGGGDFCGGGGGGGGGGGGGGGGCCCC@
@s301 213
TAGGGAATCTTCGGCAATGGGGGCAACCCTGACCGAGCAACGCCGCGTGAGTGAAGAAGGTTTTCGGATCGTAAAGCTCTGTTGTAAGAGAAGAACGTGTGTGAGAGTGGAAAGTTCACACAGTGACGGTAACTTAACAGAAAGGGACGGCTAACTACGTGCCAGCAGCCGCGGTAATACGTAGGTCCCGAGCGTTGTCCGGATTTATTGGGCGTAAAGCGAGCGCAGGCGGTTTAATAAGTCTGAAGTTAAAGGCAGTGGCTTAACCATTGTTCGCTTCGGAAACTGTTAGACGTGGGTGCAGAAGGGGAGAGTGGAATTCCATGTGTAGCGGTGAAATGCGTAGGTATATGGAGGAACACCGGTGGCGAAAGCGGCTCTCTGGTCTGTAACTGACGCTGAGGCTCGAAAGCGTGGGGAGCAAACAGGATTAGATACCCT
+
EGGGGGGGGGGGGGGGGGDGGEGGGGGGGGGGGGGFGGGGGGGGGGGFEGGGGAFGGGGGFGGGGEGGGDGGGGGGGGGFGCFFGGFGG?EEFGFFGGGGGGGGGGGGGFGGGGGCGGGGFDFFGGGGGGGGGFFFGGGGGFFFFD@FEGGDGGGGFG7FFGFGGCGGGFDEGDEC<:FGGCGGGFGFGGEEGGFD:EGF3D$;?E:=GGGGDEG>G66999GDDFCB?CEGC9CF@@E<<CCC?FGFF9CGFGEGGGGGGCFGFF@FFGC<:<CA0:GGEF=A=?GGGF><B@+8+8FGGGGGFGGGGGGFAFGFFDCGEFFFGGFC6FGECFEF9BGGGGFFDADFGFECGGFGGGEGFEEFFFDGGGGEGGGGGDGGFFFGGGGGGGGFGGFCEGFGGFGGDGGGGGGGGGGGGGF9FCFAFFGGGGGGGFF8CCCCC
@s301 214
TGAGGAATATTGGTCAATGGGCGAGAGCCTGAACCAGCCAAGTAGCGTGCAGGATGACGGCCCTATGGGTTGTAAACTGCTTTTATACGGGGATAAAGTGAGCCACGTGTGGCTTATTGCGGGTACCGTATGAATAAGGACCGGCTAATTCCGTGCCAGCCGCCGCGGTAAGCCGGAAGGTCCGGGCGTTATCCGGAGTTAATGGGTTTAAAGGGAGCGTAGGCCGTCTGTTAAGCGTGTGGTGAAATGTCGGGGCTCAACCTGGGCATTGCAGCGCGAACTGGCAGACTTGAGTGTACAGGAAGTAGGCGGAATTCGTCGTGTAGCGGTGAAATGCTTAGATATGACGAAGAACTCCGATTGCGGAGGCAGCCTGCTGTAGTGCAACTGACGCTGAAGCTCGAAAGCGTGGGTATCGAACAGGATTAGATACCCT
+
CFGFFFCFGGFFGGGGGGGGGG@FGGGGGGGFGGGGGGGGFGFFCGDF>FDEGGGGDFEGGEG7FFFGFGGCCGCFFGFGFBFGGAEFFEEDFGGGFGGGGCGFGFG7EFG@ECAB?FCA=ECFCFDCFG?ECC,C9DFGFCFG++8DFG,3@<+:3,:<**5>>?>FGCC,,2*4<CFFFF<*44:F@E*/<</?5*2***3<@C:;530CC:*)C<EE?;*7?@?>777<CCC<>.>?*C7==<?=F70@DDD04.G7@#,4,@9E3<C*>>8@+B===8C8,,8,9,CGEB@,,EACGEFCGEFEEGGFCDC>C@B?GGEC=FEFDFGFEEC,EE?9GGGFD:8DE9E9FCDGGFGGGFC:FB,GFAEGGGGGFGGGFGGGEGFEFFFGGGGGGGGGGGGFGGGGGGFEGGGFGFGFGGGGGGGGFCGCC9CC
@s301 215
TGAGGAATATTGGTCAATGGGCGAGAGCCTGAACCAGCCAAGTAGCGTGCAGGATGACGGCCCTATGGGTTGTAAACTGCTTTTATAGGGGGATAAAGTGAGCTACGTGTAGCTTATTGCAGGTACCCTATGAATAAGGACCGGCTAATTCCGTGCCAGCAGCCGCGGTAATACGGAAGGTCCGGGCGTTATCCGGATTTATTGGGTTTAAAGGGAGCGTAGGCCGTTTGTTAAGCGTGTTGTGAAACGTAGTGGCTCAACCAGGGCATTGCAGCGCGAACTGGCAGACTTGAGTGCGCAGGAAGTAGGCGGAATTCGTCGTGTAGCGGTGAAATGCTTAGATATGACGAAGAACTCCGATTGCGAAGGCAGCCTGCTGTAGCGCAACTGACGCTGAAGCTCGAAAGCGTGGGTATCGAACAGGATTAGATACCCT
+
FFGGGGGGGGGGGGGGGGG8FGGGGGGGGGGGGGGGGGFGGGGGGGGGGGGGGGGGGGGGGGGGGGGGGGGGGGGGGGGGGGGGGGGGGGGGGGGGGGGGGGGGGGGGGGGGGGGGGGGGGGGGGGGGGGGGGGGGGGGGGGGGGGGFGGGGGGGGGGGGGGGGGGGGGGGGGGGGGGGGGFGGDGGGGGGGGGEGGGGGGG.CFGEGGF?CFGGFGFGEF;EGGGGGGFCFC@FFD;>CFG7CFFGCF$GGCECCFCF*GGGGGFFFGF96EGGGGD.FGFFDEC9E=,GF5E>GEGFGF<EFECFFB8GDEDEC7>E=EFE>9FDGGGFFFFFBFGF@FEDC@F<7FF<FGGGGGFGDGDEDGGGGGGFGGGGGE@GGGGGGGGGFEGGGGFFEFDGGGGGGGGGGGGFGGGGGGGFFGGGGGGGGGGGCCCCC
@s301 25870
TGGGGAATATTGCACAATGGGCGCAAGCCTGATGCAGCGACGCCGCGTGAGGGATGGAGGCCTTCGGGTTGTAAACCTCTATTATCGGGGAGCACGGTAGAGTGAGTTTACCCGGTGAATAAGCACAGGCTAACTACGGGACAGCAGGCGCGGTACTGCGAAGAGTGCAATCGTTATCCGAAATTATTGGGCGTATAGGGCTGGTAGGCGGTTCGTCGCGTCCGGTGTGAAAGTCCATCGCTTAACGGTGGATCCGCGCCGGGTACGGGCGGGGTTGAGTGCGGTAGGGGAGACTGTAATTCCCGGTGTAACGGTGGAATGGGTAGAGATCGGGAAGAACACCAATGGCGAAGGCAGGTCTCTGGGCCGTTACTGACGCTGAGGAGCGAAAGCGTGGGGAGCGAACAGGATTAGATACCCT
+
FECCF,@@EFFFFGFGGGG,E,@+6F@DEFFEFGFGFFEEEEECCEG>:B,:=F,,,==,,9,=FF:=,8=4FCFA,,4B,CAD<B?FCE=@+A,3++:@,B5AA9,<B<FF,+3++3,=,,@<<D<<,>>F@F,>D*35*><8,F<+:>C:<F*8,,3:**1*<2<:<<,>*=*4<EC***4:B,0':2/8:.,((B::4,(85,:55CDC78*2*E8C81*1+9:7GFGCC?<8F=8<,*<+3CFGFC<1*>::1*53788CDDGFC3FC3,>,>*C@C7GFFB=EDF@,55>4,,>7E7CGGGFCB1A7:F@<EF<=C,AFF?@+8,,DGFFCECE=9BEFGFDDFFEEFC<C9EEAGGEF@@@CGGFGGGGFEEA,C,DFC>GGFCCFGFCFCGGGGFGGGGGFFFGGGGGFACC@C
@s301 217
TGGGGAATATTGCACAATGGGGGAAACCCTGATGCAGCGACGCCGCGTGAGCGAAGAAGTATTTCGGTATGTAAAGCTCTATCAGCAGGGAAGAAAATAACGGTACCTGACTAAGAAGCACCGGCTAAATACGTGCCAGCAGCCGCGGTAATACGTATGGTGCAAGCGTTATCCGGATTTACTGGGTGTAAAGGGAGCGTAGACGGCTGTGTAAGTCTGAAGTGAAAGCCCGGGGCTCAACCCCGGGACTGCTTTGGAAACTATGCAGCTAGCGTGTCGGAGAGGTAAGTGGAATGCCCAGTGTAGCGGTGAAATGCGTAGATATTGGGAGGAACACCAGTGGCGAAGGCGGCTTACTGGACGATGACTGACGTTGAGGCTCGAAAGCGTGGGGAGCAAACAGGATTAGATACCCT
+
FFGGGFDEFGGGGGGGGFFGFGGGGGG@FGGFCFGGGGGGGGGGGGGFGGGGGGGGGGGGG9FCGFG==FGFFGGGGGGGGGFFGGGGGGGGGGGGGGGGGGCFGGGGGGGGFFFCA@EFGGGGGGEGGGGFCFCDFG?CGC7DEGGGBFCFCAFFFGGG@9CDEEFEE7FGFCGGGGGGGFFGF:6>FD3;E@E5=.E8,C5CEC>C<CCCFFE>9GD5+C:CE@0ECFC@*CC0,F@8:A>EFGGBFGGFFEFFGGG7?C@>@CC>6%:4&:+C68EFFE9FFCECGFFGDD@,EDGFGFGGBEGGGGGF=::C?GFDE=<FDFGGF<GFGFEE48ECGEGFGGCGGGGGGGGGGGGGGDGCGGGGGFFEGGGGCGGF@GGFC@GGGGGFEECEFGFEDF<EC,GGGGGCCCCC
@s301 218
TGAGGAATATTGGTCAATGGACGAGAGTCTGAACCAGCCAAGTAGCGTGCAGGATGACGGCCCTATGGGTTGTAAACTGCTTTTATAAGGGAATAAAGTGAGAGTCGTGACTCTTTTTGCATGTACCTTATGAATAAGGACCGGCTAATTCCGTGCCAGCAGCCGCGGTAATACGGAAGGTCCGGGCGTTATCCGGATTTATTGGGTTTAAAGGGAGCGTAGGCCGGAGATTAAGCGTGTTGTGAAATGTAGACGCTCAACGTCTGCACTGCGGCGCGAACTGGTTTCCTTGAGTACGCACAAAGTGGGCGGAATTCGTGGTGTAGCGGTGAAATGCTTAGATATCACGAAGAACTCCGATTGCGAAGGCAGCTCACTGGAGCGCAACTGACGCTGAAGCTCGAAAGTGCGGGTATCGAACAGGATTAGATACCCT
+
DFGGGGFGGGGGFGGGGGGGGGGGGCCEFDFGGGGGGGGGGGGGGGGFDGGGGGFGGGGEGDGFGFAFEFFBFFGGGGGG9?EGCFGGGGFFFGFGGGGGGGGAFGCF7E<5<EGFGGGGGGCECFD<FDFGCFFFGGGGGGEFGGGCFGGFGGGGGGGGGGGGGGGG@FEGCFC@FFGGFGGDGEGGFECCGGGGGCGGCG:=FF7<<:7?CFC@EBEA<B56F>>8GEC<+<E=F;8CFC>GFGG?BBAFF>AEFEDF?EG7F;:FFC?>#F>==CDDGGGFDFFA8>,9=EEFGGDGGCGDGGDGEDA@+EB=7FDCGFEB=FEAA@,EEDGF;CDGGGFFGGG@E5E?,,:@FFFCFFGDGGGGGFCGGGFF@EDGGGGGGFAGGEFGGGGGFGGFGGGFAECGGGFFGGFGGGFFE<GGGGFGGGEC@CBB
@s301 219
TGGGGAATATTGCACAATGGGGGAAACCCTGATGCAGCGACGCCGCGTGAGCGAAGAAGTACTTCGGTATGTAAAGCTCTATCAGCAGGGAAGAAGAATGACGGTACCTGACTAATAAGCACCGGCCAAATACGTGCCAGCAGCCGCGGTAATACGTATGGTGCAAGCGTTATCCGGATTTACTGGGTGTAAAGGGAGCGCAGGCGGTGCGGCAAGTCTGATGTGAAAGCCCGGGGCTCAACCCCGGTACTGCAGTGGAAACTGTCGTACTGGAGTGTCGGAGGGGTAAGCGGAATTCGTGGTGTAGCGGTGAAATGCGTAGATATTAGGAGGAACACCAGTGGCGAAGGCGGCTTACTGGACGATAACTGACGCTGAGGCTCGAAAGCGTGGGGAGCAAGCAGGATTAGATACCCT
+
C,CCCFFECF<FFDEE6CFG,F++BCGGEEGF<FEEAF7F+@@FFCE::?B<>+=BFEF55,<,,8C+4BFFFGGA9EFGFG-?,8FFGDGGEEE,,AFFFAF7C=+:5D3DC,,,A<BFFD<:@:+8BBEGGCGCF7;<FCFGEGC::F*>FCG<3?7?FGGF7<BEF:<<7E<C<C;<<+:#E:C?*6+?@?CE5@<BCFGDD<:2*&:E5;DF:2FF>FGC?=,:E?*$GGEFCE9C@<8+3,:3DC9=->8B<7:===+6+7,BB@8,>8C=6+4@84+D8F@8+4,B9+?E@8+D4=ACCBGGGGGGFFFCEECCGGGEAB,GEGFAGGEC:<B=CF@GFGGFGGECFEECFC6GEA6,,9GGGGGGGGGGGECEGGGGGGDFCEDGFC,GDC,;,FGGGGGGGGGGCCCCC
@s301 220
TGGGGAATATTGCACAATGGGGGAAACCCTGATGCAGCGACGCCGCGTGAGCGAAGAAGTATTTCGGTATGTAAAGCTCTATCAGCAGGGAAGAAGAATGACGGTACCTGACTAAGAAGCACCGGCTAAATACGTGCCAGCAGCCGCGGTAATACGTATGGTGCAAGCGTTATCCGGATTTACTGGGTGTAAAGGGAGCGCAGGCGGTGCGGCCAGTCTGATGTGAAAGCCCGGGGCTCAACCCCGGTACTGCATTGGAAACTGTCGTACTAGAGTGTCGGAGGGGTAAGTGGAATTCCTAGTGTAGCGGTGAAATGCGTAGATATTAGGAGGAACACCAGTGGCGAAGGCGGCTTACTGGACGATAACTGACGCTGAGGCTCGAAAGCGTGGGGAGCAAACAGGATTAGATACCCT
+
CGGGGGGGFFGCGGGGGGFFFGGGGGGGGFFGGFGFFFGGGGGGGGGFGGGGGGDGDGG<FFCCFEECDGFGFGFFGGFE9EAFGGGC7@DFCGFGGGEFFGGGGGEGGGGGGGFEEGGGGGGGDGGEFCD=BFGGGFGGGGGGGGEGDGGF@FFC><FDEA@GFGC<CFEEFC9*<:*C1<@<CFD'45=B37FCF?*<<81CEGDCEEEC:/<.34#F>@@CFBFFCBGGGC<;E<+<:FEGGFD$FEFCFAFEGDG?DGGGEFBF<DE,=BGDGECECFF8FBAEDE9GGGGFE8,9,FGDEAGEEGGGFGFFEGGGGF8GGGGGGGEFF:GGGFFGGFCEFE:@GGGGGDFGGGGGGGGGFFGGGGEBGGGFFGGGFGGGGGEGDGGGGGGFGGFF9GGGGGGGGGGGCCCCC
@s301 221
TGGGGAATATTGCACAATGGGGGAAACCCTGATGCAGCGACGCCGCGTGGAGGAAGAAGGTCTTCGGATTGTAAACTCCTGTTGTTGAGGAAGATAATGACGGTACTCAACAAGGAAGTGACGGCTAACTACGTGCCAGCAGCCGCGGTAAAACGTAGGTCACAAGCGTTGTCCGGAATTACTGGGTGTAAAGGGAGCGCAGGCGGGAAGACAAGTTGGAAGTGAAATCCATGGGCTCAACCCATGAACTGCTTTCGAAACTGTTTTGCTTGAGTAGTGCAGAGGTAGGCGGAATTCCCGGTGTAGCGGTGGAAGGCGTAGATATCGGGAGGAACACCAGTGGCGAAGGCGGCCTACTGGGCACCAACTGACGCTGAGGCTCGAAAGTGTGGGTAGCAAACAGGATTAGATACCCT
+
FCFGGGGGFGGGGGGGGGGG?EEGGGGDEEFGGGFFFGE@GGGGGGGF=FFFGGGFF<FFFGC<FFGDGGGGFGGGFFFFFEFGE@FE=FFF@FFGGGGGGG+4FED,BFFCGGGGGGEDFFEGGGE8FDGG7FEFFGFFGE?EG*3>FEDGGGG@<,>F,2<9CC7:1*4=F;BFD**,<E9CF>0=:,?+2>C***DB9CE?<?E=:C;<C@>2,CC69?<9FF7/,0?FCCC?FCGD+;53;FFFFD:'2>D+;;9DC>FFEGB#FF<A:<6<><D?@C,EGGEGGGFE>,EC7EGGGFC6AF=EEFCA6A+GDC,DFC@>7GFCGFC57GFF@FDCBGEFGGEGGGFFFFFGFEBFCF@GGGFGEEC@C@GGGGFADGGFF@GGFEFGGFC<GGGFGGGFGGGGGGGCCCCC
@s301 21736
TGGGGGATATTGCGCAATGGGGGAAACCCTGATGCAGCGACGCCGCGTGGAGGAAGAAGGTTTTCGGACTGTAAACTCCTGTCGTTAGGGACGATAATGGCGGTGCCTAACAAGAAAGCACCGGCTAACTACGTGCCAGCAGCCGCGGTAAAACGTAAGGTGCAAGCGTTGGCCGGAATTACTGGGTGTAAAGGGAGCGCAGGCGGGAAGACAAGTTGGAAGTGAAATCCATGGGCTCAACCCATGAACTGCTTTCAAAACTGTTTTTCTTGAGTAGTGCAGAGGTAGGCGGAATTCCCGGTGTAGCGGTGGAATGCGTAGATATCGGGAGGAACACCAGTGGCGAAGGCGGCCTACTGGGCACCAACTGACGCTGAGGCTCGAAAGTGTGGGTAGCAAACAGGATTAGATACCCT
+
EEGGGDFGGGGAGGGEGGGGG@FFGGGGGGGGGGGGGGGGGGGGGGG:CFCFEFGF=F<FGGGGGDFGGGGGGGGGGGGFFFFGGGDFGGGGGGGFGGGGGGGGGGGGGGGGGFGGGFFGGGGGGEGGGFGGE:8FGGGFGGFGGGCF2GGGGGGGGGGG=FFCFFEF#60#GGCCEGG?GG7FC0#GEGCEE$6C:@8>DCEEEEGGGED;CECGGGGFGFAF@9CGFGD7F@FCCF?ED>DECCF?GGGGGGF=FDEDFGGGGGGEDFGEFFFAFCF79GGGGGGGGGFGGFDDGGGGGGGGFFEFGFGGFGEEDFAFE=>EGGGFB@GF@<FGFF@F7EF7E8,CFCGGGFFFGGCGGGFGGGFDGFFGGE8GGGGGGGGGGFEEGFGGFGGGGFEFGGGGGGGFGFECCCCC
@s301 223
TGAGGAATATTGGTCAATGGGCGAGAGCCTGAACCAGCCAAGTAGCGTGCAGGATGACGGCCCTATGGGTTGTAAACTGCTTTTATAGGGAATAAAGTGAGCTAAGTGTAGTTTTTTGCATGTACCCTATGAATAAGGACCGGCTAATTCCGTGCCAGCAGCCGCGGTATTACGGAAGGTCCGGGCGTTATCCGGATTTATTGGGTTTAAAGTGAGCGTAGGCCGGAGATTAAGCGTGTTGTGAAATGTAGATGCTCAACATCTGAACTGCAGCGCGAACTGGTTTCCTTGAGTACGCATAAAGTGGGCGGAATGCGTGGTGTAGCGGTGAAATGCTTAGATATCACGAAGAACTCCGATTGCGAAGGCAGATCACTGGGGCGCAACTGACGCTGAAGCTCGAAAGCGCGGGTATCGAACAGGATTAGATACCCT
+
CFGGGDDFGFGGGGGGEFF8<FEGGEGGGFGGGGGGGGGEFG<ECFGGECFAF,@DF<@F7FGFGGGGGGGDFAFEGGGGG9-9FGD9,:BAFE9FEAFFFGGC,=<@FEEFEGGGCGGGGFGFGGGECFAF5@4>?EFGG@FG7C=EFCC>FG@7<,==@A<+33:@:*,33D7*CC*82?*F7*?<<::,?6512>3-A*:=F74#?<>B#88<5?8>?1C647:CA<3<1<2:>ED@3+=22<,3,,,9CCB<;;<3,,,,D9GFGCBF7@8+E=A6FFFA,=,@3AC36@8+E;B,E6DEEFBCGFGECCCGFDFE4@+>@+9ECFA9F?D;C,DE8<CEDDFA5,?CF=B?487@C@DEEC@FEFE,FDDGEEEFFCFFGFECEFGCFGFEFGEFGECFGGGEFAFDGFGGGGGGGGGGGGFGGFB9C<@
@s301 26694
TGAGGAATATTGGTCAATGGACGCAAGTCTGAAACAGCCAAGTAGCGTGCAGGACGACGGCCCTCTGGGTTGTAGACTGCTTTTAGTTGGGAATAAAGTGCACCACGTGTGGTGTTTTGTATGTACCATCAGAAAAAGGACCGGCTAATTCCGTTCCAGCAGCCGCGGTAATACGGAAGGTCCGGGCGTTATCCGGATTTATTGGGTTTAAAGGGAGCGTAGGCCGTCTGTTCAGCGTGTTGGGAAATGTAGTGGCTCAACCAGGGCATTGCATCGCGAACTGGCAGACTTGAGTGCGCAGGAAGTAGGCGGAATTCTTGGTGGAGCGGTGAAATGCTTAGATAGCACGAAGAACTCCGATTGCGAAGGCAGCTCACTGGGGCGCAACTGACGCCGAAGCTCGAAAGCGCGGGTATCGAACAGGATTAGATACCCT
+
@FFFG<FGGGGGGGGGGF@;FG7FGGGGG,EEF,;@<F8<F<C<9,@,8FFFFEFGCC+@F>FGDEFF?FF=FFGGECFCF9FGGGFF9BCFFGFGFE?BFGBCGGG=D<EEGGGCFGFFGGFGFGGGGGFGGGFGF7+B,BC>CGGGDAEFG,,@<BFGDG<F7B7>:7FDCEF7F@*>3>:<<F*1=&C8:FB=C3CF?G<FB,F<FG?@:9#7C5:<F=ECDFDC>CA=#008@</F?8#;;@F8D?F99>>6:@AF@:8?F>CF6:FF3,8B76:*FGGFF=B338B@*GECCA7,,,39B8FF@DE>;=@4,,8F498+)C:FFBB9,EFC@<,+FE99,C:C,:,FFB+7CFFGCFC<E?9FF@DE<<A@FB@:FFEFFGFCCEFEGGGGFDF8FGGFGGGGGDGGGGGGGGFEFFE5,GF9FFCCC@AC
@s301 225
TGAGGAATATTGGTCAATGGACGAGAGTCTGAACCAGCCAAGTAGCGTGCAGGATGACGGCCCTATGGGTTGTAAACTGCTTTTATAAGGGAATAAAGTGAGTCTCGTGAGACTTTTTGCATGTACCTTATGAATAAGGACCGGCTAATTCCGTGCCAGCAGCCGCGGTAATACGGAAGGTCCGGGCGTTATCCGGATTTATTGGGTTTAAAGGGAGCGTAGGCCGGAGATTAAGCGTGTTGTGAAATGTAGATGCGCAACATCTGCACTGCAGCGCGAACTGGTTTCCTTGGGTACGCACAAAGTGGGCGGAATTCGTGGTGTAGCGTTGAAATGCTTAGATATCACGAAGAACTCCGATTGCGAAGGCAGCTCACTGGAGCGCAACTGACGCTGAAGCTCGAAAGTGCGGGTATCGAACAGGATTAGATACCCT
+
DGEFGEFGGGGGGGGGGGGGGGGGGGGGGGGGGGGGGGGGGGGAAGGGGGGGGGGGGGDEGGGGGCCGGGCEGGGGGFGGGGGGFGGGFGGGFGGGGGGGGGGGGGGGGGGGGGGGGFGGGGGGGGGGGGGCFGGGGGDFFFE:EGDGGGGGFDGGGGGGFFGGEGEFGDEAEGGGGG7FF,EFCCEGGGGGGGGGECCG::'EGF?)<%7DGF*-CDFEFBGGFDC+9C2CFFF<>.:CFE=8<CGBFFDCF55@#FF@8?FDC9:GGD<<$>>F9C3=<GGGGGFC6+<A)GDFEE8GGGGGC8GGGFFDDE=DGGFCBEE>@@,9,FC,AEGGGEBGFFEGE<<7FFDGFCEECGFGGGGGGGFFGGFGGGGGGGEGGGGGGGFGGGEGGGGGFCEGGGGGGGGGGEGGGDFGGGFFEFGGGCGGGGGCCCCC
@s301 226
TGAGGAATATTGGTCAATGGACGCAAGTCTGAACCAGCCAAGTAGCGTGCAGGATGACGGCCCTCTGGGTTGTAAACTGCTTTTAGTTGGGAATAAAGTGCACCACGTGTGGTGTTTTGTATGTACCATCAGAAAAAGGACCGGCTAATTCCGTGCCAGCAGCCGCGGTAATACGGAAGGTCCAGGCGTTATCCGGATTTATTGGGTTTAAAGGGGGCGCAGGCGGACCTTTAAGTCAGCTGTGAAATACGGCGGCTCAACCGTCGAACTGCAGTTGCTACTGGAGGTCTTGAGTGCACTCAGGGATACTGGAATTCATGGTGTAGCGGTGAAATGCTCAGATATCATGAAGAACTCCAATCGCGAAGGCAGGTATCCGGGGTGCAACTGACGCTGAGGCTCGAAAGTGCGGGTATCAAACAGGATTAGATACCCT
+
EGGGGGGGGGGGGGGGGGGGGGGGGGGGGFFGGGGGGGGGGGDCEGGGGGGGGGGFGGGGGGGFFCFGGGGGGGGGGGGGFCGGFGFGFDGBE@?FGGGGGGGGGGGEGGGGGFFGGFGFGCFGGEGGFF5FFFFGGGEEGGDGGGGGGGGGGGGGFC?CFGGGGGGGGEGGFGGGGDEGGGAF7C5CCEEF;<<8EE<F$;FGGGGG;FFF583>C5:7(9:C@<GGGCFFGGGBFFF*FFFGGCCA:FEEEGGGGEEFEEF<@>;FCACFGFFE>%0DFFFGGGGFF@A80F8ACGE<8GGFFAF9FFFBADGGGFGGFFB+@GGFGGGGGGGFECGGGFDGGGGGGGGFGGGGFFF7CFEGCFEFEECCFGGGGGGGGGGGGFCEEGGGGGGFFGGEFCGGGGGGGGGGGGGGGGEFGFGGGGGFGGFCCCCC
@s301 227
TGAGGAATATTGGTCAATGGACGAGAGTCTGAACCAGCCAAGTAGCGTGCAGGATGACGGCCCTATGGGTTGTAAACTGCTTTTATAGGGGGATAAAGTGTGCCACGTGTGGCATATTGCAGGTACCCTATGAATAAGGGCCGGCTAATTCCGTGCCAGCAGCCGCGGTAATACGGAAGGTCCGGGCGTTATCCGGATTTATTGGGCTTAAAGGGAGAGTAGGCCGTCTTATAAGCGTGTTGTGAAATGTCGGGGCTCAACCTGGGCATTGCAGCGCGAACTGGGAGACTTGAGTGCGCATGAAGTGGGCGGAATTCGTCGTGTAGCGGTGAAATGCTTAGATATGACGAAGAACTCCGATTGCGAAGGCAGCCTGCTGTAGCGCAACTGACGCTGAAGCTCGAAAGCGTGGGTATCGAACAGGATTAGATACCCT
+
FFGGGGGGGGFGGGGGGGF@FGGGGGGDGGGGGGGGGFFFEGGGGG@FEGGGGGGGGGGGGGGGGGFGFFEEEGDFFFGG9AFGFC,FFFCCFFFFGGEGEFGGGGGDGFEGGGGGGGGGGGGFGGGGGGGGGGGGGGFFEGEFD@EGGFDFGGGGCFGGGGG@EGGGGGGFFFGFGGEE:,BFGGGGGGD>?::CE=FF@@FFFF74CEF03<89E&;8:F1=?BE3>,-+0AF>=7C?:9:==='1>0>C<?FDCF@FFCF<+CC)@DCBEDEEEC+8DDB,@,C<CD8F=GEGED@8,CCGEC=GGED;>D7CGFE?GFCGBGEDFCFBE<FFGGFFFGGGFGGGGGGGCFGECFA,+CEDFGFGGGGGFFGEFFGGGGGGGGEGGEFGGGGGFGGGGGFFGGGGFFDCGGGGGGFECGGGGGGGGGGCCCCC
@s301 21674
TGAGGAATATTGGTCAATGGACGAGAGTCTGAACCAGCCAAGTAGCGTGCAGGATGACGGCCCTATGGGTTGTAAACTGCTTTTATAAGGGAATAAAGTGAGTCTCGTGAGACTTTTTGCATGTACCTTATGAATAAGGACCGGCTAATTCCGTGCCAGCAGCCGCGGTAATACGGAAGGTCCGGGCGTTATCCGGATTTATTGGGTTTAAAGGGAGCGTAGGCCGGAGATTAAGCGTGTTGTGAAATGTAGATGCTCAACATCTGCACTGCAGCGCGAACTGGTTTCCTTGAGTACGCACAAAGGGGGCGGAATTCGTGGTGTAGCGGTGAAATGCTTAGATATCACGAAGAACTCCGATTGCGAAGGCAGCTCACTGGAGCGCAACTGACGCTGAAGCTCGAAAGTGCGGGTATCGAACAGGAGTAGATACCCT
+
CFFC@CFDGFFEGFGGGGGFGGGG7FFDCFGGGGGGGGG<C<66CF7FEGGGGGGGGGGEEGDF8CFCE,F+?FFFFCFDFBGGGGG9FGG<EA=EGGGGGCEGGGGGGGE<B,A,CFGGGG9FFGGGG9FDFACFCAF9FGGE7>+BFFGGFG?C+=B7<F=FEDCFE7CC,@FGEFGGFGG*>:EECEGGGF:*4:<AE>FFGA?*0FCD$?:4:5C8>CC=615>/9?9A>C9FFFEFFCDE0C<>CB73,CCE9FE,FDAGGGF<F@DEF=DGF=3D8GGFA8DFGFF5@+FEFDDFFGGC+GGDGFGF@+=7FFFFFEC=EFFFFE9DFGGGGGGF=,CGGCGGGFF@F7ECGGGEFFDGFGFFEFGGGGGGGGGGGGGFF@F7F,EECFECGGGFCGAFGGGGGGGGFGF@EE@FFGFC,GFF<GCCCCC
@s301 229
TGAGGAATAGTGGTCAATGGATGAGAGTCTGAACCAGCCAAGTAGCGTGCAGGGTGACGGCCCTATGGGTTGTAAACTGCTTTTATAAGGGAATAAAGTGAGTCTCGTGAGACTTTTTGCATGTACCTTATGAATAAGGACCGGCTAATTCCGTGCCAGCAGCCGCGGTAATACGGAAGGTCCGGGCGTTATCCGGATTTATTGGGTTTAAAGGGAGCGTAGGCCGGAGATTAAGCGTGTTGTGAAATGTAGACGCGCAACGTCTGCACTGCAGCGCGAACTGGTTTCCTTGAGTACGCACAAAGTGGGCGGAATTCGTGGTGTAGCGGTGAAATGCTTAGATATCACGAAGAACTCCGATTGCGAAGGCAGCTCACTGGAGCGCAACTGACGCTGAAGCTCGAAAGTGCGGGTATCGAACAGGATTAGATACCCT
+
FFGGGGGGGGFFGGGGGGGGGGGGGGGFGGGGGGGGGGGCEF<FGGGGGGGGGGGGGGGGGGGGGGGGGGDEGGGGGGGGGFGGGGGGGFGGFGGGGGGGGGGGGGGGGGGGGGGGGGGGGGGGGFGGGGGGFGGGGGGGGGEGGGGGGFEGFFFGFGFGGGGGCEFE:EECFFGGGGGGCGGGGGGGGGGGGGGEEECGG7=GFGE*FFFFG.B):2F>7@C6FFG:6:??:CF@<FFEGFFGFEFGFFFGC<CE/F@6C@%3:9CFED7BF<6EE@9:+,DCGFEC=<9,5F@?89DEGFFGF@:GFCGGGFDDGFGGGFE@8C8EFEC9,CFFCFAGGGGGGGFGF9GFFFC@GGGFEGGGGGGGGFAGGCGGEGCB7GEGGGGGGEEGGGGGGGGGGDGGGGGGGGGGGGGGGGGEGGGGGGGDGGFCCC9C
@s301 230
TGAGGAATATTGGTCAATGGGCGAGAGCCTGAACCAGCCAAGTAGCGTGCAGGAAGACGGCCCTATGGGTTGTAAACTGCTTTTATAAGGGAATAAAGTGAGCCTCGTGAGGCTTTTTGCATGTACCTTATGAATAAGGACCGGCTAATTCCGTGCCAGCAGCCGCGGTAATACGGAAGGTCCGGGCGTTATCCGGATTTATTGGGCGTAAAGGGCTCGTCGGCGGTTCGTCGCGTCCGGTGTGGAAGGCCATCGCGTAACGGTGGATCCGCGCCGGGTACGGGCGGGCTTGAGTGCGGTAGGGGAGACTGGAATGCCCGGTGTAACGGTGGAATGTGTAGATATCGGGAAGAACACCAATGGCGAAGGCAGGTCTCTGGGCCGTTACTGACGCTGAGGAGCGAAAGCGTGGGGAGCGAACAGGATTAGATACCCT
+
@FFGGGG<EDFGGGGGGGDDFGGGGDEGGG<FGGFGGGGCFGFGEFGGGGGG@EDFEDEGFGGGGGEFGGGGGGCEGGGGGFGGG<EFFGGGGGEFGGGGGGG8EEGBFGGGGGGGGGGGGGGGGGGGDGCFDFGGGGFFGCFG>@=FFGGGGG+CFGGGGFCG@EFGGD*,<,**:EEC>FGCCFG7FECC;CFEG5F@FFGGGF<:1<*A99C)*-:<((1D<>/7C=*8:5*(C::8,C3:#C9<2CEC<EC=*F:=:GGF@=8:>*<5FCCCCGD=6EC@C@FB,FD31@+@6FGGD?@,GFDAFGGGE@@+GEGGFFC68<=>GECCFGFD=5?GGGEGGGGGGGFGGGGFCFE?B:7FAB9FF<@FGGFFFFCDGGGGGGGGFGGGGGGF<GF@C@GGGGGCGGDFFGGGGGFFGFFGFAGDEGECCCCC
@s301 231
TGAGGAATATTGGTCAATGGACGAGAGTCTGAACCAGCCAAGTAGCGTGCAGGATGACGGCCCTATGGGTTGTAAACTGCTTTTATAAGGGGATAAAGTGAGTCTCGTGAGACTTTTTGCATGTACCTTATGAATAAGGACCGGCTAATTCCGTGCCAGCAGCCGCGGTAATACGGAAGGTCCGGGCGTTATCCGGATTTATTGGGTTTAAAGGGAGCGTAGGCCGGAGATTAAGCGTGTTGTGAAATGTAGATGCTCAACATCTGCACTGCAGCGCGAACTGGTTTCCTTGAGTACGCACAAAGTGGGCGGAATTCGTGGTGTAGCGGTGAAATGCTTAGATATCACGAAGAACTCCGATTGCGAAGGCAGCTCACTGGAGCGCAACTGACGCTGAAGCTCGAAAGTGCGGGTATCGAACAGGATTAGATACCCT
+
FGGGGGGGGGGGGGGGGGGGGGGG7FGGGFGGGGGGGGGGGGGGGGGGEGGGGGGGGGGGGGGGFDFGGGGGGGGFGGFGGFGGDAFGGGFFGCFFGCGDEFGFFGGGGGGGGGGGGGGGGGGGGGGC<FFFGAFFGGGGGGGFCGGFGGGGFF@FGGGGFGGGEEFGCFGGEGGGGGGGDBFCCEGGG>*:EFFE5F?0;EF@FC7CC?D<9FC=C@CA?GGF:DD;D>E:C>GAB7DGGECEFE?668+FF<CDAFD<;@36CDC<>CC5EGGGGGCEDDFFA,GFGD9FDF+7GF@F9,EB4++EEDB9+FGGEFFGFFB+BGGE9E<;C,GGDGFDFCGCGGFGFF<EE?GFC<EEF7GFGFCFFFGFFA?FGGGGGGEGGGGGF@BEFCGFFFEFC7GGGGGGGGGFGGGGGGFFGGGGGGGGGGGCCCCC
@s301 232
TGAGGAATATTGGTCAATGGGCGAGCGCCTGAACCAGCCAGGTAGCGTGCAGGATGACGGCCCTATGGGTTGTAAACTGCTTTTATAAGGGAATAAAGTGAGCGACGTGTCGCTTTTTGCATGTACCTTATGAATAAGGACCGGCTAATTCCGTGCCAGCAGCCGCGGTAATACGGAAGGTCCGGGCGTTATCCGGATTTATTGGGTTTAAAGGGAGCGTAGGCCGGAGATTAAGCGTGTTGTGAAATGTAGGTGCTCAACATCTGCACTGCAGCGCGAACTGGTTTCCTTGAGTACGCACAAAGTGGGCGGAATTCGTGGTGTAGCGGTGAGATGCTTAGATATCACGAAGAACTCCGATTGCGAAGGCAGCTCACTGGAGCGCAACTGACGCTGAAGCTCGAAAGTGCGGGTATCGAACAGGATTAGATACCCT
+
FFFFDCFGGGG9FGGGGDFFEFGGE+CFGGGFFGFGGGGFEF@F,E@FEGGGGGGG4EFCFGGGGF<EFGFFGG?FFFGEEEEFGGGA,,FEFGFGGGGGGGGGCGGG+BF7D:FFGGGCF<DFGGGGGG,5C<;FGFGGD@CG78:<FFFGGFFGF=>FF,,BCCEGEFEGGGGDDG@CFGGCCEGGGGG5BF7B*1<AC3<B?:2/;0<A99C3<0<:19ECC8>=C8FFF<FA>5CGCFF=,<<=664C-:DCCDGFFFF9@@7FCGF@=CEGED==DDFBAB,<,FFF5DGGDGGGGEE<DGGGGGGGFGE8EGFFFF=8=E@FCEF9,E<@,FE=FD9CE<CGFGGEFGEFCGF:BBFA,C:,EFFF?EFFCFEGGGGGFFEGFF7GGGFFFFCEC7EGGGGGGGGGGGGGGGGFFFGGDFGGGGGCCCCC
@s301 233
TGAGGAATATTGGTCAATGGACGAGAGTCTGAACCAGCCAAGTAGCGTGCAGGAAGACGGCCCTATGGGTTGTAAACTGCTTTTATAAGGGGATAAAGTGAGTCTCGTGAGACTTTTTGCATGTACCTTATGAATAAGGACCGGCTAATTACGTGCCAGCAGCCGCGGTAATACGGAAGGACCGGGCGTTATCCGGATTTATTGGGGTTAAAAGGAGCGTAGGCCGGAGATTAAGCTGGTTGTGAAATGTAGACGCTCAACGTCTGCACTGCAGCGCGAACTGGTTTCCTTGAGTAGGCACAAAGTGGGCGGAATTCGCGGTGTAGCGGTGAAATGCTTAGATATCACGAAGAACTCCGATTGCGAAGGCAGCTCACTGGAGCGTAACTGACGCTGAAGCTCGAAAGTGCGGGTATCGAACAGGATTAGATACCCT
+
FFFFGGGGGGGGGAGGGGGFFFGGCGC@FFGGCDGGGFDFFGGGGGGGGGGFGGGGGFFGFFCFGFFFDGEFEFFGG9CE,9C=FF<EFGG:FF8FGCE9@FCD<FFF,<?,,9<F<,=AFFG,?FF9?,AEFF,,:<FAFE+CEGCDGF,CF=FF<>F7FFGCC+@:C<CE9DFGGG7*,>>FGGCFE@EFGF1*)2?53(;<<F,=*E?*$3;0:;B8@C59*?:4:,:8F,=(**DGGD=:FC7C;*;*FEDCFGC85:,,DA?GGF>9+C@6+;D=6GGGGGGDGFGGDD7,,,EC8EGFGEBC>GFGFCGEB8+EFE@+8EGGEE?,<EDDGGFDFDFF<FC=@A9GFCEFGFGFECEFGGGGGGFGFCGGGGGGEECEFGGGFECGGGGEF7GGF>GGFGGFC@DFGGCGFFGEGGGGGGGFFFGCCCCC
@s301 234
TGAGGAATATTGGTCAATGGGCGAGAGCCTGAACCAGCCAAGTAGCGTGCAGGATGACGGCCCTATGGGTTGTCAACTGCTTTTATATGGGGATGAAGTGTGGGACGTGTCCCATATTGCAGGTACCATATGAATAAGGACCGGCTCATTCCGTGCCAGCAGCCGCGGTAATAAGGAAGGTCCGGGCGTTATCCGGATTTTTTGGGTTTTAAGGGAGCGTAGGCCGTCTGTTAAGCGTGTTGTGAAATGTAGTGGCTCAACCAGGGCATTGCAGCGCGAACTGGCAGACTTGAGTGCGCAGGAAGTAGGCGGAATTCGTCGTGTAGCGGTGAAATGCTTAGATATGACGAAGAACTCCGATTGCGAAGGCAGTCTGCTGTAGCGCAACTGACGCTGAAGCTCGAAAGCGTGGGTATCGAACAGGATTAGATACCCT
+
CFFFGGGFFDGGGFGGGGFA@EFGGGGFGGGGGGFGGGGGFGFFGGGFEGGGGGGGG,C7FFGGF@FFGGGGG,CCE9FE,BFFGFFFG9FGGEGF9E,E9FFGGGGGGFGGGFGGGGGGGGGGGFFFGEAEFEFGF<=<D=FECE+,<D,@=FEFGFGCFDFGE+*:@FF,,,,8>>:F,D:<@F5C:<@8?9<:5C+,++==<F<FC*3<@6*)<2+@1::C=5&)&12:#3/5:DEC6F9A@C76FF5,7,3,D7FCFGGE7CCF:FC:+86@E9D==,GGF9FG==FF=CEGGFFGFF=FGGGDGFGGDB7@C=CFFF>>)GGF@@,C?CCGEC<C@,6:F?,FGGFF8GECCGFEGGEFFE9CEEFFFFF8GFF:DGGGGGGGGGEGGGGGGGGDFCGGGGGGGGGGGGGGGGFEFGGGGGGGF8FCCCCC
@s301 24827
TGAGGAATATTGGTCAATGGACGAGAGTCTGAACCAGCCAAGTAGCGTGCAGGAAGACGGCCCTATGGGTTGTAAACTGCTTTTATAGGGGGAAAAAGTGTGCCACGTGTGGCATATTGCAGGTACCCTATGAATAAGGAACGGCTAATTCAGTGCCAGCAGCCGCGGTAAAACGGAAGGTCAGGGCGTTATACGGAGTTATTGGGTTTAAAGGGAGCGTAGGCCGTCTGATAAGCGGGTGGTGAAATGTCGGGGCTCAACCTGGGCATTGCAGCGCGAACTGTGAGACTTGAGTGCGGAGGAAGTAGGCGGAATTCGTCGTGTAGCGGTGAAATGCTTAGATATGACGAAGAACTCCGATTGCGAAGGCAGCCTGCTGTGGCGCAACTGACGCTGAAGCTCGAAAGCGTGGGTATCGAACAGGATTAGATACCCT
+
DFFFGGGGFGGGGAFFGGGGFGGGDFE6E<FG@@FFGGCC,FC9EFEGDCFGF7FGGDGC@F@FFFEFGG,>,<ACCED9,?FEDFFCFE+CC+,:EC<<@EBAEF7B?FBFD8?EFE,?FDFDF<?CEFGD<5,@AA9C,38>C88AC,C,=CF9FCFGGFF@C+@FBE@,,7@BCGFG:F,>37*4=7F,,8<<*28<FGGGGG2=*84<:9FF85F:7:==CCE&>6@F@7,4$*=2#27D>3:2<2E>B<>GCF:DC>;,7C@AF@+3+++7:9=9@,D@,5,,=A,D9=>:@,,AFC4BE==CCFAB8E7GGEC:GE@8)GGGFCF<CFE,C<AGGGGGFC97GGAFC6+,FB<:GDGGF9FGCCCGDFFDE8EGF:>FGCGGGGGGGGFGGEGFGGFD;F@+GGFFGGGFFACFDCFFEAGGGDGCCCCC
@s301 20664
TGAGGAATATTGGTCAATGGGCGAGAGCCTGAACCAGCCAAGTAGCGTGCAGGATGACGGCCCTATGGGTTGTAAACTGCTTTTATAGGGGGATAAAGTGAGTCACGTGTGGCTTATTGCAGGTACCCTATGAATAAGGACCGGCTAATTCCGTGCCAGCAGCCGCGGTAATACGGAAGGTCCGGGCGTTATCCGGATTTATTGGGTTTAAAGGGAGCGTAGGCCGTTTGTTAAGCGTGTTGTGAAATGTAGTGGCTCAACCAGGGCATTGCAGCGCGAACTGGCAGACTTGAGTGCGCAGGAAGTAGGCGGAATTCGTCGTGTAGCGGTGAAATGCTTAGATATGACGAAGAACTCCGATTGCGAAGGCAGCCTGCTGTAGCGCAACTGACGCTGAAGCTCGAAAGCGTGGGTATCGAACAGGATTAGATACCCT
+
GGGGGCFGGGGFGGGGGGGGGGGGDGGGGGGGGGGGGGGGGGFFEGGGGGGGGGFGGGGGGGGFGFGGGGEGGGFGGGGGFFDGFGGGGGGGGGGGGGGGGGFGGGDEFGGGGGGGGGGGGGGGFEGGGGGGGG;EFGGGGGGDGGGGGGFGGGGGGGGGGGGFGGC@7EG@GGGGGGGGGFGGCGGGGGGGGG>@CCCGGFGGG/FEG?GC9EC<GBGDFDGGGGGFFGGGGFG>GECGGF@FFGG=GFFGGGGEG7GFCEDFFGGGFFFAFGGCFC8@EFFGGDGGF=F>5GEF7GGGGGGGGGGGGFFEFFEEGGGGGGGGEDGEFFGFEDFF;F@@FFFFFGGGGFBEE?GGGGGGGGGGGGGGGFGGGGGGFGGGGGGGGGGGGFCFFFFGGFFGGGGGGGG>GFGGGGEFGGF@FFGGGGGGGGGCCBAC
@s301 21287
TGGGGAATATTGCACAATGGGGGAAACCCTGATGCAGCGACGCCGCGTGAGCGAAGAAGTATTTCGGTATGTAAAGCTCTATCAGCAGGGAAGAAGAATGACGGTACCTGACTAAGAAGCACCGGCTAAATACGTGCCAGCAGCCGCGGTAATACGTATGGTGCAAGCGTTATCCGGATTTACTGGGTATAAAGGGAGCGCAGGCGGTGCGGCAGGTCTGATGTGAAAGCCCGGGGCTCAACCCCGGTACTGCATTGGAAACTGTCGTACTTGAGTGTCGGAGGGGTAAGTGGAATTCCTAGTGTAGCGGTGAAATGCGTAGATATTAGGAGGAACACCAGTGGCGAAGGCGGCTTACTGGACGATAACTGACGCTGAGGCTCGAAAGCGTGGGGAGCAAACAGGATTAGATACCCT
+
CCFGC6FEGFGGGGGGGGGGFEGGGGGGGCGCFFCGFGGGGGGGGDG+@FEGGGGEFG<<EFDFGGE:EDFFGGGGG9FGCFFGFGGGF@<ECFG<FFG9EFGGGGGGGFCFAFEFG9B8>DDCCCFGGGGGFFDFFCFBF:DCC@8CFFGECFG:2?CC<@;434.FGGGGGCB5<-=CFFGGG:D2,8,;92:7@@=GFDGGE<E9DEEGG:E7#9CC9FD,,9CDEF7C>CFDC9FC6F<EGGDF<B@F?D<AD<,:=C=:CFFFEC8#AFF8F<>GD>GGGGGGGGGGF=8GGFFGAGEEB5:@EGGEAFCF@DAFGFDE<EAGGF?E,6CFECFFCGGCFEB,FFCE?GGGGFCBA<FGGGFF@GF@GEF@GFGF<C:FFFFF7GFFFD<CGFFEFFFGGGGFGFE,CCCA-
@s301 238
TGAGGAATATTGGTCGATGGGCGAGAGCCTGAACCAGTCAAGTAGCGTGCAGGATGACGGCCCTATGGGTTGTAAACTGCTTTTATATGGGGATAAAGTGTGGGACGTGTCCCATATTGCAGGTACCATATGAATAAGGACCGGCTAATTCCGTGCCAGCAGCCGCGGTAATACGGAAGGTCCGGGCGTTATCCGGATTTATTGGGTCTAAAGGGAGCGTAGGCCGTCTGTTAAGCGTGTTGTGAAATGTAGTGGCTCAACCAGGGCATTGCAGCGCGAACTGGCAGACTTGAGTGCGCAGAAAGTAGGCGGAATTCGTCGGGGAGCGGTGAAATGCTTGGATACGACGAAGAACTCCGATTGCGAAGGCAGCCTGCTGTAGCGCAACTGACGCTGAAGCTCGAAAGCGTGGGTATCGAACAGGATTAGATACCCT
+
DGGGGGGGGGGGGGGGGGGGGGGGGGGGGFGGGGGGGFGFGGECFFGGGGGGGGGGGGGGGGGGGGGGGGGGGGGFGGGFEFGGGGGFFGGGFCFFFFGGFGGGCGCFEGGGGFGGGGGGGGGGGGFDEFGGDFAFGFFFGGGGDCECGG9FGGFCFGGGGGFF@+*@CCFG@;8FGEGDBEF7CF*<FFGGCCFEEGEGGGG,?:=+2?<C9FFFC9C5335C?>C):;<=D>?9F8&/:@22#27FFFAG==C::FFCGFCCCE:DG@C#+G;C>EEC>D>35<<C8ED@0@6GED=87,,<FE=?8>,FF>7GGGE>84+6)=@C@@<,FBE>FDE,=8B:77EGGGFEEB+:@7FGGF=,FFEFB8CECDGEEGGGGGGGGGFEGEFEGFFEGGFAGGGGGGGGGGFFGGGGGGFFGGGGFGGGGGFA9@CC
@s301 239
TGGGGAATATTGCACAATGGAGGAAACTCTGATGCAGCGACGCCGCGTGAGTGAAGAAGTATTTCGGTATGTAAAGCTCTATCAGCAGGGAAGATAATGACGGTACTCAACAAGGAAGTGACGGCGAACTACGTGCCAGCCGCCGCGGTAAAACGTAGGTCACAAGCGTTGTCCGGAATTACTGGGTGTAAAGGGAGCGCAGGCGGGAAGACAAGTTGGAAGTGAAATCCATGGGCTCAACCCATGAACTGCTTTTAAAACTGTTTTTCTTGAGTAGTGCAGAGGTAGGCGGAATTCCCGGTGTAGCGGTGGAATGCGGAGATATCGGGAGGAACAACAGTGGCGAAGGCGGCCTACTGGGCACCAACTGACGCTGAGGCTCGAAAGTGTGGGTAGCAAACAGGATTAGATACCCT
+
EFGD@@CFFGGFGGGGGGFGGFGGGGG<EEGGGEFFCFGDGGGG7:F@BFGGGEGGEFC,CFF<FC=B@FDFFFFAF9=EFFC<FFEFDEFF:FGGGCFFGG7=DEFGGFGFGGFFA?BEFGGGE:+CCCAFFGGFGGA7+@@C@ECCCFCFFGG,><FFGECF9@CFF*<EFC@FGG7<FCFG<7EG:<8B;FDGDEGG575?<5C9;CFCC70:C:FF24<==?FF?F6B@5;D?CGF?FFGG=CF>149794;<CG4C,FF@FF<CFBADD8AFFFFFC?FGGF:?6<@,,=CC=+E:A8>8@+>CGFF::EEC?59CC+GDGFAFFFFCFFC,GCEGGF7:@7GFCFF<;9EDEA8GGGGGFF:DDFFF@GFGGGCGFFGGGGFGGGGGGGGGEDFDECCGGGFFGECCCCC
@s301 240
TGGGGAATATTGCACAATGGAGGAAACTCTGATGCAGCGACGCCGCGTGAGTGAAGAAGTATCTCGGTATGTAAAGCTCTATCAGCAGGGAAGATAATGACGGTACTCAACAAGGAAGTGACGGCGAACTACGTGCCGGAAGCCGTGGTAAAACGTAGGTCACAAGCGTTGTCCGGAATTACTGGGTGTAAAGGGAGCGCAGGCGGGAAGACAAGTTGGAAGTGAAAGCCAGGGGCTCAACCCATGAACTGCTGTTAAAACTGGTTTTCTTGAGTGGTGCAGAGGTAGGCGGAATTCCCGGTGTAGCGGTGGAATGCGTAGATATCGGGAGGAACACCAGTGGCGAAGGCGGCCTACTGGGCACCAACTGACGCTGAGGCTCGAAAGTGTGGGTAGCAAACAGGATTAGATACCCT
+
FF,EFEGGGGGGE<FFGGGGFCFGFFFEFFGG<@FGGGFECF@FGGGGGG,CFFBFFGG?FF,CA8F8,D895CF<FG<B<F<,C8FGFG+B=<,CF,5,C+CCFG9?B9FE?FC8E,B<E<CCF+>::,73>=,+++5+53<@*3*33@,,8>B,8,>662?#2*6FE7*;<;EFG29C6<,B<F.243;@=3<2GCFF@?8/65++5>739FF>F:D;,FCC<,,,*:C@*GFGFEGF@@,:CCGFC8F8=9FD>E+DD8B,<A<?,<F>)D8,GFF?DFFE?8GGGEEDD=+4++=FFFB@8EDFFEF;@F,EFEGGGGGEFC,EC,CGGF<:<==CF:GGFFFEGGFFF9GGFE8BCFC<FGFGECFEFGGFE@EFCGGGFAGDGGGGFGGGGGGFGGGGGGGGGGGCCCCC
@s301 241
TGAGGAATATTGGTCAATGGGCGAGAGCCTGAACCAGCCAAGTAGCGTGCAGGATGACGGCCCTATGGGTTGTAAACTGCTTTTATAAGGGAATAAAGTGAGCCTCGTGAGGCTTTTTGCATGTACCTTATGAATAAGGACCAGCTAATTCCGTGCCAGCAGCCGCGGTAATACGGAAGGTCCGGGCGTTATCCGGATTTATTGGGTTTAAAGGGAACGTAGGCCGGAGATTAAGCGTGTTGTGAAATGTAGACGCTCAACGTCTGCACTGCAGCGCGAACTGGTTTCCTTGAGTACGCACAAAGTGGGCGGAATTCGTGGTGTAGCGGTGAAATGCTTAGATATCACGAAGAACTCCGATTGCGAAGGCAGCTCACTGGAGCGCAACTGACGCTGAAGCTCGAAAGTGCGGGTATCGAACAGGATTAGATACCCT
+
@FGGGEFGGGGGGGGGGGGGGGGGGGGGGGGGGGGGGFGGGGFGGGGG7FGGGGGGFGGGGGGGGGGGGGGGGGGGGGGGGGGGGGGGFGGDGGGGCFGGGGGGGGGGG8FGGFDFGGGFGGGGGGGGGCEGAFFGGGGGGGFFGGFFGGGGGGGGGGGGGGFDEGFGEGGGGGGGGGDDFFEGGGGGGGG8BFGGGFFAD,FGFC>=/CEFE6FF36,*22:DFBEFDDGFFE?2>GFD<@CFFCFFD>5CF<CFF=:<BCA<FC<GF@A?+-DGEE+=6FFFB8GGGFFGD@=B6E,C,CE8EGGGGGGE8FDGED8BCEC8ADGEDFEA9GGGGGGGGGGFGGEFE,FDFGEGGFGGGF>FFGGFGFEFFCGGF@GGGGGGFGGGGGFEFGGGFGGGGGGFFGGGGFECGGGGGGFDGGGGGGGGGFFCCCCC
@s301 242
TGGGGGATATTGCACAAGGGAGGAAACTCTGATGCAGCGACGCCGCGTGAGTGAAGAAGTATTTCGGTATGTAAAGCTCTATCAGCAGGGGAGAAGAATGACGGTACCTGACTAAGAAGCACCGGCTAAATACGTGCCAGCAGCCGCTGTAATACGTATGGTGCAAGCGTTATCCGGATTTACTGGGTGAACAGGGAGCGCAGGCGGTGCGGCAAGTCTGACGTGAAAGCCCGGGGCTCAACCCCGGTACTGCATTGGAAACTGTGTTACTAGAGTGTCGGAGGGGTAAGCGGAATTCCTAGTGTAGCGGTGAAATGCGTAGATATGAGGAAGAACACCGATGGCGAAGGCGGCTTACTGGACGATAACTGACGCTGAGGCTCGAAAGCGTGGGGAGCAAACAGGATTAGATACCCT
+
EEF<:FFCC<EGGC9D@,C@C@FGEDGGF<CFFACDEFCE:B@C@@FFCEGA99FEFCGEFE5,<FE?<<AFGGGCF?EFFC<FF?<FFGCC:FFD?E,EE?B>CDFFGGFDGCF<DFC,,ABF>C:FGDCDGF3@+383><@F,*@*@@CDGGGG,,,8F,37?9AFDB@?,,,8***8<,22@FC<7*<+?FFGG5<4#:CG7<:EE3>C#,D83$GFE6F>D4>?4662B:8CB::CFG+/@8EEC==:*-%-D=,C?GDB9,5@@CC,A)FCGGEE?+=>=A@4+B,GF>DC>@,@,E4EGFGGGDFE@FFC>,-ACA8F;B,ECF<9GGFB@?@,,FCC7FB@FFEAGGGFFFGFFF@C,EAEBCC;GGGGGGEGF?GGGGFF:@,GGGFGEFCGGGGGGGGGGGGGCCCCC
@s301 243
TGGGGAATATTGCACAATGGGGGAAACCCTGATGCAGCGACGCCGCGTGGAGGAAGAAGGTCTTCGGATTGTAAACTCCTGTCGTTGGGGACGATAATGACGGTACCCAACAAGAAAGCCACGGCTAACTACGTGACAGCAGCCGCGGTAAAACGTAGGTGGCAAGCGTTGTCCGGAATTTCTGGGTGTAAAGGGAGCGCAGGCGGAGGGACAAGTTGGAAGTGAAACCCACGGGCTCAACCCGTGAAATGCTTTCAAAACTGTTTTTCTTGAGTGGTGTAGAGGTAGGCGGAATTCCCGGTGTAGCGGTGGAATGCGTAGATATCGGGAGGAACACCAGTGGCGAAGGCGGCCTACGGGGCACTAACTGACGCTGAGGCTCGAAAGCATGGGTAGCAAACAGGATTAGATACCCT
+
CC<FGB@FGGGGFFGGGGGGGGGGGGGFGGGG<CFEFGGG::C@FGGGGGDGGGGGGEFFEGGGFGEDCEF?BFEB?FFEFGE?FGGFGG7F7:CFGCAEFGG:FF?9CEF?FCEFFGFF,DEG++8DDFC7<383+@<:3>>F>*1C<<*CF,4=<CC<,@FFGF*<F@<A,9EGCC*8,2C,>FFGGCF9?9E87EC/9<C/:>*:E51/*<;=30C>C9E=90<?E>EECEE@:.@GG>F@#75</,GD>9B376+=DDB,=8DFDD<6DGGFDE,BDD?GGGGGEFED>6+7E=@GGFDGFEEFEE<@4@GEDCCDFEFGGGGGGEFFCE,EGGDDFCEDFGEFGEFGGGGFC,CFEDGGFDEGGGGGFCGFGEGGGFEEC,GFGFGGGGGGGGGGGGGGGGDGGGGCCCCC
@s301 244
TGGGGAATATTGCACAATGGGGGAAACCCTGATGCAGCGACGCCGCGTGGAGGAAGAAGGTCTTCGGATTGTAAACTCCTGTCGTTGGGGACGATAATGACGGTACCCAACAAGAAAGCCACGGCTAACTACGTGCCAGCAGCCGCGGTAAAACGTAGGTGGCAAGCGTTGTCCGGAATTACTGGGTGTAAAGGGAGCGCAGGCGGAGGGACAAGTTGGAAGTGAAACCCACGGGCTCAACCCGTGAACTGCTTTCAACACTGTTTTTCTTGAGTGGTGTAGAGGTAGGCGGAATTCCCGGTGTAGCGGTGGAATGCGTAGATATCGGGAGGAACACCAGTGGCGAAGGCGGCCTACTGGGCACTAACGGACGCTGAGGCTCGAAAGCATGGGTAGCAAACAGGATTAGATACCCT
+
EFGGG@FGFGFFGGGGGGGEFGGGGGFGGGGGGGGGGGC@FEEGEFGCFGGGGGGFGGFEFGFGGEBECFGGGGGGFFGG@FGGFGGGGGEEGGGFECGGGEFFGGGGGGGGGEGGG<<FFGEGCFGGFGGGGG8BCC7F,:FCECEEFFGGGF*=CFDCG*@F9*==<<FEGFCCFGGGEGCE,=CGGGGGGGGF7>CG9:58DD8CCE58FACFG>>?6-#C9F<FGGGGGGG9FCEFB@5FC;BDAFD/>C@<AC*C=3F?GGD/9>FA)GGFCGE:FFFGFGGFC8FFDCEEGGEGGGE@)CEEC9<C7CFEGFFFGGGEGGGGFEGFDGGGFFFGGEEEEB7FFCDC,,GGGGGGGGFFFCF@+FCDGFFFAF@GFEGFCGGGCGGFGGGGFGGGGGGFDAGGGGGCCCC9
@s301 245
TGAGGAATATTGGTCAATGGACGAGAGTCTGAACCAGCCAAGTAGCGTGCAGGATGACGGCCCTATGGGTTGTAAACTGCTTTTATAAGGGAATAAAGTGAGTCTCGTGAGACTTTTTGCATGTACCTTATGAATAAGGACCGGCTAATTCCGTGCCAGCAGCCGCGGTAATACGGAAGGTCTGGGCGTTATCCGGATTTATTGGGTTTAAAGGGAGCGTAGGCCGGAGATTAAGCGTGTTGTGAAATGTAGATGCTCAACGTCTGCACTGCAGCGCGAACTGGTTTCCTTGAGTACGCACAAAGTGGGCGGAATTCGTGGTGTAGCGGTTAAATGCTTAGATATCACGAAGAACTCCGATTGCGAAGGCAGCTCACTGGAGCGCAACTGACGCTGAAGCTCGAAAGTGCGGGTATCGAACAGGATTAGATACCCT
+
CFFGGGGGGGGGGGGGGGGFGGGGGGGFGGGGGGGGGGGGFAFFFFGFGGGGGGGGGCFGGGGGGGGGGGGGGGGGGCGGGGGGGGGGGGGGGGGGGGGGGGGGGGGGGGCGFGGGGGGGGGGGGGGGFFFGFGGGGGG<FFEEGGGGGGGGGGGGGGGGGDDFGGGGGGGGGGGGGGDC>B9:FFGGGE7:;CCEE=F@7:FC?C<<FFEFFG@FG>G:;9@GFGD>GGGGCGGFG>CD@GFGFCD4E@CGFC9:GFC@FDGGGFCBE<F?CC>C9E8DGGGFBFBB,,C5)FC?6A8GGGFEEEGGGGGGFFC=B78FGDEG9GEE>:,,<EFFGFCD?,FCFGGCEGGGGFC>GGGGGGGGFGGGGFFGGGCGGGGGGGGGGDGGGGGGFEFFCGGGGGGGGFC+GGFFGGGGGGGFFGGGGGGGGGGCCCCC
@s301 246
TGAGGAATATTGGTCAATGGACGAGAGTCTGAACCAGCCAAGTAGCGTGCAGGAAGACGGCCCTATGGGTTGTAAACTGCTTTTATAGGGGGATAAAGTGTGCCACGTGTGGCATATTGCAGGTACCATATGAATAAGGACCGGCTAATTCCGTGCCAGCAGCCGCGGTAATACGGAAGGTCCGGGCGTTATCCGGATTTATGGGGTTTAAAGGGAGCGTAGGCCGTCTTATAAGCGTGTTGTGAAATGTCGGGGCTCAACCTGGGCATTGCAGCGCGAACTGGGAGACTTGAGTGCGCAGGAAGTAGGCGGAATTCGTCGTGTAGCGGTGAAATGCTTAGATATGACGAAGAACTCCGATTGCGAAGGCAGCCTGCTGTAGCACAACTGACGCTGAAGCTCGAAAGCGTGGGTATCGAACAGGATTAGATACACT
+
FGGGGGGGGGGGGGGGGGGGGGGGGGGDGFGGGGGGGGGGGGGGGGDFGGGGGGGGGGGGGGGGGGGGGGGGGFGFGFFG9FFGGGGGGGEBFGGGGGFC?FFGGGGGGGGEGFGFGGGGGDFFGGG,C@FDFFFFGGGGFFGCEGEFFGGGFFGGDCFGEEFG7CEGGGGGDFGG7F7FGD:C:FGGE<ECFGGG6CGGFG#GGG?F.F:FGF-@E??5?FDGFD?12::CGGGDGDEGGGGGGGGFFF<C<DCBEGGGG6847CE-=FDAF>3C3==:3CB2EDDDGFFF=C=GGGFGFFCFDEFEGGD9FFEECFB8GEEGAGGEE9F9CAGFCFA8GGGDGEGFGGGFE@@GGGGGGGGGGGGGGGGGFCC<FFFGGGGFGGFEGGFGGGGGF>GGGGGGEGGFFEGGGGGFGGGFGGGGGF9FFGGCCCCC
@s301 247
TGAGGAATATTGGTCAATGGGCGAGAGCCTGAACCAGCCAAGTAGCGTGCAGGATGACGGCCCTATGGGTTGTAAACCGCTTTTATACGGGGATAAAGTGAGCCACGTGTGGCTTATTGCAGGTACCGTATGAATAAGGACCGGCTAATTCCGTGCCAGCAGCCGCGGTGATACGGAAGGTCCGGGCGTTATCCGGCTTTATTGGGTTTAAAGGGAGCGCAGGCCGTCGGTTAAGCGTTTTGTGAAATGGCGGGGCTCAACCTGGGCATTGCAGCGCGGACTGGCAGACTTGAGTGTACAGGAAGTAGGCGGAATTCGTCGTGTAGCGGGGAAATGCTTAGATCTGACGAAGAACTCCGATTGCGAAGGCAGCCTGCTGTAGGGCAACTGACGCTGAAGCTCGAAAGTGCGGGTATCGAACAGGATTAGATACCCT
+
E<FGGGGGGGGGGGGFGGFFDGGGGGGGGGGGGGGGFGGGGGGGGGGG,BFFGGGGGGCGGGGGGGGGGGG7FFGGGGGGGDGGGGG9<CEG4=EEGFGGE9EFG?E<FFFCBFGFAFFG9,B>9FGGGGGGGGGGG9FBFFEEGDEGGGGGGDE>FFCF>:6FEDEEGGCFC,BCGEFFFFGGDEG@BCEDFF:C*FCEF>F:CF332735<EG4:6<79681*9:5#D=@=3<1<*3>C<B:,:4=5**C@,FFD:8:+,3,D,BFEFDEFB8B3>+=?FFA7,,,E?FD:,,,FGGGGFFADC7FB8ED>,GGGFC48GGG@CCF>,GFEGGGGFF9A,6,BF,?GFCFCEGGCDGGFBGFFEBEDGGGGFF<@C=A=F9FFFDDGGGGGGGGFCGFFFF<FEF@GEGGFGFGGGGGGGGGGGGGGGGC?CCC
@s301 248
TGAGGAATATTGGTCAATGGGCGAGAGCCTGAACCAGCCAAGTAGCGTGCAGGAAGACGGCCCTATGGGTTGTAAACTGCTTTTATAAGGGAATAAAGTGAGTCTCGTGAGACTTTTTGCATGTACCTTATGAATAAGGACCGGCTAATCCCGTGCCAGCAGCCGCGGTAATACGGAAGGTACGGGCGTTATCCGGATTTATTGGGTTTAAAGGGAGCGTAGGCCGGAGATTAAGCGTGTTGTGAAATGTAGTGGCTCAACCTCTGCACTGCAGCGCGAACTGGTCTTCTTTAGTACGCACAGCGTGGGCGGAATTCGTGGTGTAGCGGGGAAATGCTTAGATATCACGAAGAACTCCGATTGCGAAGGCAGCTCACTGGAGCGCAACTGACGCTGAAGCTCGAAAGTGCGGGTATCGAACAGGATTAGATACCCT
+
CFFGGFGGGGGGGGDFGGGFGGGGGGGGGEGGGGGGGGGGGGGGGGGG>GFGGGGGGGGEDGGGGFCFGGGGCFGGGGGGFGGGGGGGGFGFFGGBFGGFGGGGGGGGGGGGGGGGFDCGGGGGGGGGFFFGFG,CCEGGGGCEGE@FFGGFDCFGGGGG8:FF@GGGGGDFCGDEE>>FG,?F>F**4CEGFFFG7=FBGD2=CCFCFF<$<CFF<>C7:CDF@;C<F>:CF6F>F9E:CF:<2<GFGCCFGC>?=GGGFCCACGGF><E<GDECED?8?8FFCFGB9A8,DF=BCGFEEBGGF6GGGGDDFF7GGGGFGGEC=EEE>,?EEFFFGGFDA4GFGGGGGGGGGCCCGGGDGGGFGGFGF@FGGGGGGFCGGGGGGGFGGGGGGGGFGGGGGGGGGGGGGGGGGGGGGGFFGGGGGGGGGGGCCCCC
@s301 22160
TGAGGAATATTGCACAATGGGGGAAACCCTGATGCAGCGACGCCGCGTGGAGGAAGAAGGTCTTCGGATTGTAAACTCCTGTTGTTGAGGAAGATAATGACGGTACTCAACAAGGAAGTGACGGCTAACTACGTGCCAGCAGCCGCGGTAAAACGTAGGTCACAAGCGTTGTCCGGAATTACTGGGTGTAAAGGGAGCGCAGGCGGGAAGAAAAGTTGGAAGTGAAATCCATGGGCTCAACCCATGAACTGCTTTCAAAACTGTTTTTCTTGAGTAGTGCAGAGGTAGGCGGAATTCCCGGTGTAGCGGTGGAATGCGTAGATATCGGGAGGAACACCAGTGGCGAAGGCGGCCTACTGGGCACCAACTGACGCGGAGGCTCGAAAGTGTGGGTAGCAAACAGGATTAGATACCCT
+
9ECCFFFGFFGGGFFFG9F<ACGGCGFGGGGGGGGGGGDFGEGEFGGC=F=<CCFGGGGFFG<FDF7BFEGGGGFGGGGGGGGGGC<EFFFFGGGGGGGGGGGGGGFGGGGGGGGFGGFFDFCGGGGGF9@8FFFFGG8BF8FFEGEGGFGGGGGGGGC<FGEGGFGB7C8BCE?<FGC8FC;6GGGDF@F@?E=5*8:CEGG5?EG8E?C#GGGFGFC>+0;C:CF=C#<ADCGGGGEFCEDGFFGGFE><9FE>@CC?C<-FGGFC@GG>=FD<EAD,GGFGGE:CGEGGGGEGDGGGGFBB8DCFFEB@+7EGGF9GGC:CGGGGGFFGFCC@BF8GGGGGGGGGGGGGFGGGGFAGGFEFCCAGGGFBF@<G@GGGGFEC,ACGGFECGFDGFCCGF<9GGFDFFCCCCCCC
@s301 250
TGAGGAATATTGGTCAATGGGCGAGAGCCTGAACCAGCCAAGTAGCGTGAGGGCCGACTGCCCTATGGGTTGTAAACCTCTTTTGTTTGGGAATAAAGTGCGGGACGTGTCCCGCATTGCCTGTACCATTTGAATAAGGACCGGCTAATTCCGTGCCAGCAGCCGCGGTAATACGGAAGGTCCGGGCGTTATCCGGATTTCTTGGGTTTAAAGGGCGCGCAGGCCGTGGGCTAAGCGTGCCGTGAAGTTCTGTCGCTCAACGGCAGTCGTGCGGCGCGAACTGGTCCACTTGAGTATGCGGGACGTGGGCGGAATTCGTGGTGTAGCGGTGAAATGCTTAGATATCACGAAGAACTCCGATTGCGAAGGCAGCTGACTGTAGCGCAACTGACGCTGAGGCTCGAAAGCGCGGGTATCGAACAGGATTAGATACCCT
+
EGGGGGGGGGGFFFFFCDDFGGGGGGGFGGGGGFGFFCFG8F<FFGFCGGGGG:FCC@@CGFGGGFGGGGGGGGGGGGGG99FGF,8<FFC4,,:CEGGGGGGGGGFF>GGCGEDC+>FG,EDD<DFFE9FFGCDDFC:FFGCCB:+3@FCGGGGGFGGG::F,BEEG:CEEFF@E:**=CE,*<C**4=C2C,<C/E5C7:<0<>*;*C:CGC*08-/8,2257>9.::F+0?<5CC<3;<7?5A<)F<:<C0<,5GF@FF>*C>*GEEF?C>35+@+?D6B<>>,3,F=8*CCB+CCEDFFFB47EFGCB=8C=EGGG@GGGFECAFGFC,,?B@-9,FDFCGGGGGFFF8GFC7F=C7?CDFFCECGFGAF<FC,GGEFECAAEGCCC@GFFFGGGFGGFFB+CCECGFEFGFGFFFCGGFGGFGGGGCCCCC
@s301 251
TGGGGAATATTGCACAATGGGGGAAACCCTGATGCAGCGACGCCGCGTGAGCGAAGAAGTATTTCGGTATGTAAAGCTCTATCAGCAGGGAAGAAGAATGACGGTACCTGACTAAGAAGCACCGGCTAAATACGTGCCAGCAGCCGCGGTAATACGTATGGTGCAAGCGTTATCCGGATTTACTGGGTGTAAAGGGAGCGCAGGCGGTGCGGCAAGTCTGATGTGAAAGCCCGGGGCTCAACCCCGGTACTGCATTGGAAACTGTCGTACTAGAGTGTCGGAGGGGTAAGCGGAATTCCTAGTGTAGCGGTGAAATGCGTAGATATTAGGAGGAACACCAGTGGCGAAGGCGGCTTGCTGGACGACAACTGACGCTGAGGCGCGAAAGCGTGGGGAGCAAACAGGATTAGATACCCT
+
FFFGGGGGFGGGGGGGGGFFGGGGGGGGGGGGGGGGGGEGGGGGGGGGEGGGGGGGFFGEFDFFGGGFGGGFGGGGGGGGFAEFGG9FDGFGGGG@FFGGGGGGGGGGGGGGGGGGGGGGGGFGGGEGGGGGGGGGFGGGGFGGDGGFGFGGCGGGBFEGFGGGGFFGGGGG7E@7CE@CFGG.GGG@F5BE9CC45EBE7D?>CCECEGFGF?=5C<6BBFFF?FGF=CCCCCEFF6CDFGGEEGE>CCF>A;?GFE=&D=6EGFFDC#<DF:GGDGGGG>GDFFGE=DGE@,FEFFEEGGGGGFEEFGGFECC7GGFDDC,EEGFGGFEFEFFFEAE8BGEGFFF7GGCGGGGGGGGGGGGGGGGGGGGFEDFGFCGGEGGGEEBGGGGEGGGEFGGE@FFAFGGGGGGGCCCCC
@s301 252
TGGGGAATATTGCACAATGGGGGAAACCCTGATGCAGCGACGCCGCGTGAGCGATGCAGTATTTCGGTATGTAAAGCTCTATCAGCAGGGAAGAAAATGACGGTACCTGACTAAGAAGCACCGGCTAAATACGTGCCAGCAGCCGCGGTAATACGTATGGTGCAAGCGTTATCCGGATTTACTGGGTGTAAAGGGAGCGTAGACGGAGTGGCAAGTCTGATGTGAAAACCCGGGGCTCAACCCCGGGACTGCATTGGAAACTGTCAATCTGGAGTACCGGAGAGGTAAGCGGAATTCCTAGGGTAGCGGTGAAATGCGTAGATATTAGGAGGAACACCAGTGGCGAAGGCGGCTTACTGGACGGTAACTGACGTTGAGGCTCGAAAGCGTGGGGAGCAAACAGGATTAGATACCCT
+
9CFFGFGGGGGGGCGFGGFGGGGGGGGGGGGGGGGFGGGGGGFFGGGGGGGGGGGE,CEEECGGGGGFEGGFFFGGGFGGGDFEGGGGCCDGDFGGGGGGDCGGGGGGDFGGGGGGGG?BFCFDE:FFGFGGGGFFG<FFCC>FGG@FFGGGGCFF>,DG<,3<C9*<FE<EFGCBFBCF@EFCCFAEFC@+6F:7CCGGGG:?8E*C,C<::GGFEDC4,-37@F9?FAE8FECF8@GEEGGEFEFDF;BC7CFFGFCD=EB<GGF98AA9>GGFECFFDEAGGEGDGGFD8GE?GFFB4,@E=FCEEEEE=@EGCFDGF8FE,GGGGFEFFC,FCFFFBEFFGGGGGEGGGGFGGFDGGGGGGGGGGGGEGGDGGGGGGGGGFEGGGGGGGGGGGGGGGGGGGGDGGGGCCCCC
@s301 253
TAGGGAATATTGCACAATGGGGGAAACCCTGATGCAGCGACGCCGCGTGAGCGAAGAAGTATTTCGGTATGTAAAGCTCTATCAGCAGGGAAGAAGAAGGACGGTACCTGACAAAGAAGCACCGGCTAAATACGTGCCACCAGCCCCGGTAATACGTGTGGTGCAAGGGTTATCCGGATTTACTGGGTGTAAAGGGAGCGAAGGCGGGGCGGCAAGTCAGATGTGAAAGCCCGGGGCTCAACCCCGGTACTGCCTTGGAAACTGGCGTACTAGAGTGTCGGAGGGGTAAGTGGAATTCCTAGTGTAGCGGTGAAATTCGTAGATATTAGGAGGAACACCAGTGGCGAAGGCGGCTTACTGGACGATAATTGACGCTGAGGCGCGAAAGCGTGGGGAGCAAACAGGATTAGATACCCT
+
C,CFCFGGGGGGGGGGGGGFFFFGGGGGGFGFG<FGFG7@@FGGGGGCFGGDGGCGFGE,9,CFEFG49DFFGGGFGGGGFGEFFF,E+@:,@F8<FE,,48C7?<F95BF<,E@,D8,>CFBC+>+C,5,,,@3>>FC,,,,@**4CC*>*,<7F,,3DFC:,2,3+14,4CF<=4<FGC572<=5,4.?4@?<*A53=#6DDC=8/0-C?,CC7*@+?,3F79CCDGGEGGGGE@,7CGGF7CFFAD=@3*,DE,DD22=38++<,<D9FF:+CC@+GF8DBFC,,GGGGF?GFEFD8FGFEE=C,FGFF4A?9,DE9@GE?;FC,EA,CFFFFCFEFFGFFFE:EGGDGGGFECEEFEFFE@66C,CGFGGGGF7FC6;GGGGGGGGGGFFDEEGGGGFFGGGGGCGGFBCCCC
@s301 254
TGGGGAATATTGCACAATGGGGGAAACCCTGATGCAGCGACGCCGCGTGAGCGAAGAAGTATTTCGGTATGTAAAGCTCTATCAGCAGGGAAGAAGAATGACGGTACCTGACTAAGAAGCACCGGCTAAATACGTGCCAGCAGCCGCGGTAATACGTATGGTGCAAGCGTTATCCGGATTTACTGGGTGTAAAGGGAGCGCAGGCGGTGCGGCAAGTCTGATGTGAAAGCCCGGGGCTCAACCCCGGTACTGCATTGGAAACTGTCGTACTAGAGTGTCGGAGGGGTAAGTGGAATTCCTAGTGTAGCGGTGAAATGCGTAGATATTAGGAGGAACACCAGTGGCGAAGGCGGCTTACTGGACGATAACTGACGCTGAGGCTCGAAAGCGTGGGGAGCAAACAGGATTAGATACCCT
+
CFGGGFGGGGGGGGGGGGFFFGGGGGGGEEEGGGGGGGGGGGGGGGGFGGGGGGGEGGG<EEGFFFGFGGGGGGGGDGGAFFGGGGGGGGGGCFFGGFGGGGCGFGGGGGGGGGGGDGGGGGGGGGGGGGGGGGGGGGGGGGGGGGGGGGFGGGFEFGGGFEFEFFC@FGFEFFFEBGCF>GGGGGC9=<CFGG@GFE5FGGEG<GG/<EDGFFC?<5:?:6FFFF79CCCCEGGFE6EEFEGCEGGFFD9EBGGFFEG>7C?F9GF@EEEBF<GEF<EDGGGGGGGFAGGFGGFECEFE<GGGGFGECEAE9,,GGFF<DC,9GGGGGEDFBGFF<GFGFFDEGGCBC7GGGGGFFCFEFGFGFFEEGEGFGGGGGGGGFGGGGGGGGGGGGGGGGGFFEGGGGGFEGGGFCCCCC
@s301 26196
TGAGGAATATTGGTCAATGGGCGTAAGCCTGAACCAGCCAAGTAGCGTGAGGGATGACTGCCCTACGGGTTGTAAACCTCTTTTGTTTGGGAATAAAGTGCGGGACGTGTCCCGCATTGCATGTACCATCTGAATAAGGACCGGCTAATTCCGTGCCAGCAGCCGCGGTAATACGGAAGGTCCGGGCGTTATCCGGATTTATTGGGTTTAAAGGGAGCGCAGGCCGTGTGTTAAGCGTGTCGTGAAATTCCGTCGCTCAACGGCGGACGTGCGGCGCGAACTGGGACACTTGAGTACGCGGGACGTGGGCGGAATTCGTGGTGTAGCGGTGAAATGCTTAGATATCACGAAGAACTCCGATTGCGAAGGCAGCTGGCGGTAGCGCAACTGACGCTGAGGCTCGAAAGTGCGGGTATCGAACAGGATTAGATACCCT
+
FGFGGGFCFFFGGGGGGGGG,FF6@FG9FGCFGGGGGGFFGFGGGGEGGGBEGGGGGG9FFGGG,,BFGGGFFGGGGC,FAAFGD<FCGGGGGGGGG<FGGG77FFEGGG,5,@==+CFCFGGGGGGDG,5AFGAEFGGGGGGGGGGGGGGGGGGGGGGGGGGGGGGGGGGFC,>FD7FFG@FDF<EGGD7;@FFDGG@FGG3ECF<CG6@G:C7:EDG5FEEE:CEC(:CECCEEEGC<#FGGGCC:7G5GFCEACFCC?C*C:@,7GGEE2@EF9GGD3CC::,,<F<GGFF8:GGGGGCA+=6+BEDFFBFCCEFFBCFC@AGGGFFB,FGGFE?FFDFDFFCGFFFGGCGGGGGGFCGEDE@EFGFFFC8++B8GGGGFF<FEEFB,EGGGFF@GGFDGGGGGGGGGGGGGGGGGFGFGGGGGGGGGC@-AA
@s301 256
TGAGGAATATTGGTCAATGGGCGAGAGCCTGAACCAGCCAAGTAGCGTGCAGGATGACGGCCCTATGGGTTGTAAACTGCTTTTATAAGGGAATAAAGTGAGCCTCGTGAGGCTTTTTGCATGTACCTTATGAATAAGGACCGGCTAATTCCGTGCCAGCAGCCGCGGTAATACGGAAGGTCCGGGCGTTATCCGGATGTATTGGGTTTAAAGGGAGCGTCGGCCGGAGATTAAGCGTGTTTTGAAATGTAGATGCTCAACATCTGCACTGCAGCGCGAACTGGTTTCCTTGAGTACGCACAAAGTGGGCGGAATCCGTGGTGTAGCGGTGAAATGCTTAGATATCACGAAGAACTCCGATTGCGAAGGCAGCTCACTGGAGCGCAACTGACGCTGAAGCTCGAAAGTGCGGGTATCGAACAGGATTAGATACCCT
+
DFFFGGGGGGCEGGGGFGGGGGGGGGDFCEEEGGGGGGGDEFGGGGGEEEGGGGEGFEBFGGGGFGGFCGGCGFFGGGGGGCFGGGGGGGGGGGGFG9,?FBFFCFGGGGGCFGGGFGGFGGGGGGEFF,,?EEEEGG9,<D:FE+8FCG<F@F7CGGGGGGF7CGGGE7CCFF*>FCEGGG:<CC**44;ECE*=9=,?::?FFF2C#<7><1CAC>G>+):C:>5#;EF><>06E>CE-/;A<@4*/@4A79B6E<ED@3,,GEC@3,@*3+8@39=DDDF?GGDC@395)+>DGE@,DC4,?=FFEFB4@+7CGF@GGFGB>@CGFEF9C,9DEF<8GGGGFFFCFGBCCEGFC<FGGCC7C@9GGFGGGFCC9F@FGGGGGC@FEFFCGFFFF7GGFDGGFEFGGDGGGGE8GGGGFGGGGGGGGGGCCCCC
@s301 257
TGAGGAATATTGGTCAATGGGCGAGAGCCTGAACCAGCCGAGTAGCGTGCAGGACGACGGCCCTATGGGTTGTAAACTGCTTTTATCAGGGAATAAAGTGAGTCTCGTGAGACTTTTTGCATGTACCTTATGAATAAGGACCGGCTAATTCCGTGCCAGCGGCCGCGGTAATACGGAGGGTCCGGGCGTTATCCGGATTTATTGGGTTTAAAGGGAGCGTAGGCCGGAGTGTAAGGGTGTTGAGAAATGTAGTTGCTCAACATCTGCACTGCAGCGCGACCTGGTTTCCTTGAGTACGCACAAAGTGGGCGGAATTCGTGGTGTAGCGGTGAAATGCTTAGATATCACGAAGAACTCCGATTGCGAAGGCAGCTCACTGGAGCGCAACTGACGCTGAAGCTCGAAAGTGCGGGTATCGAACAGAATTAGATACCCT
+
EFDGGGGGGGGGGGGGGGFGCFGGGGGGGGGGGGGGGGGGGGGGGGGGGGGGGGGGCGGGGGGGGFFFGGGGCFGGGGGGGEGGGG9FEGGGGGGGGFGGF9FG9FFFFFGDFFEFGGGFGGGGGFGGFDCCGGFGGDGGGG7>EEGGCFEGEFF@FGGGGGGGGEEEFEEFGGGG<FGGG2<FEFCC<C58<2;?:=EE7:CDFF8EG6:9CCE+G9?7:2;;F0?77#&>FC6#6,D>A=#;CGF?F<@<C7A>FCGGCFFFFCEBC87<3:8C8=?%+8BA>,<B,>7F8@@78E8FF?DFFCCBCDE9=@8GEF7GGFEB=F7EGGF;GFCFECGGGDE8GFFGE9GFF?@CDGGFFCGFFGGGGFGGFGGGGGGGGGEFGFFFDFFGGGGEFEGFFFGFFEFCGCGGGGGGGGGFGGGFGCGGGGGCCCCC
@s301 23909
TGAGGAATATTGGTCAATGGACGAGAGTCTGAACCAGCCAAGTAGCGTGCAGGATGACGGCCCTATGGGTTGTAAACTGCTTTTATAAGGGAATAAAGTGAGTCTCGTGAGACTTTTTGCATGTACCTTATGAATAAGGACCGGCTAATTCCGTGCCAGCAGCCGCGGTAATACGGAAGGTCCGGGCGTTATCCGGATTTATTGGGTTTAAAGGGAGCGTAGGCCGGAGATTAAGCGTGTTGTGAAATGTAGACGCTCAACGTCTGCCCTGCAGCGCGAACTGGTTTCCTTGAGTACGCACAAAGTGGGCGGAATTCGTGGTGCGGCGGTGAAATGCTTAGATATCACGAAGAACTCCGATTGCGAAGGCAGCTCACTGGAGCGCAACTGACGCTGAAGCTCGAAAGTGCGGGTATCGAACAGGATTAGATACCCT
+
FGGGGDEFGCGFGFGGGGGGGGGGGGGFG9<AFC9FGGGFGGGGGGGGGGGGGGGEFFEGFGGGGFGF<EFFCE?E<EFGGG9FGGGGGGG=FFFEDG,<FFFFGGGFFGGGCGDF9FFGGGAFEGGGF9A:,EEEFG9EFDGGGDGFGGGE,@DCFF@+=:CEFGGGG7FCFGGE*@:FC,DCFGGGFCCGF,8<CEB,1<@FGG*=:?F9FCEAC)C7?FGGGG5>>:E?9@FA:GGF:+:B;<;EC:@?.7:,562/2@18*8<#<FE@#2EC=@2EF@FDDB:,,D?,FC==>A,8><7,?+BF@4,C9,+=8+GGEF875GFFGGFC,?EC,FAGFFC:F7=EEF9E<F7DFDGEEEGGGGGGGFF@@,EGGGFC@GGFCDFGCCFFC,CGEEGFFGFCE7GGGEFCDGGGGGFFFGGGFFGGGGGCCCCC
@s301 23634
TGGGGAATATTGCACAATGGGGGAAACCCTGATGCAGCGACGCCGCGTGAGCGAAGAAGTATTTCGGTATGTAAAGCTCTATCAGCAGGGAAGAAGAATGACGGTACCTGACTAAGAAGCACCGGCTAAATACGTGCCAGCGGCCGCGGTAATACGTATGGTGCAAGCGTTATCCGGATTTACTGGGTGTAAAGGGAGCGCAGGCGGTGCGGCAAGTCTGATGTGAAGGCCCGGGGCTCAACCCCGGTACTGCATTGGAAACTGTCGTACTAGAGTGTCGGAGGGGTAAGTGGAATTCCTAGTGTAGCGGTGAAATGCGTAGATATTAGGAGGAACACCAGTGGCGAAGGCGGCTTACTGGACGATAACTGACGCTGAGGCTCGAAAGCGTGGGGAGCAAACAGGATTAGATACCCT
+
@FGGGGGGGCFGGGGGGGGGGGGGGGGGGFGFGGGGGGGGGGGGEGGFGGGGGGGGGGGGGGGGGGGFGGGGGGGGGGGGG9FGGGGGGGGGGGGGCFEFAFGGGGGDFGFGGFGFFFGGGDFGGG>CFFGGGGGCGD;DGCFFFGG7FGGC@FFG9FGGGFFGGGGGECEDFGGDG@ECC<C;:?E?F1,BF9C89=2?CEEEE?EE5C8>CFF<EAAF<GDFFFDGECFCC>@DCDDGGEGEEFDEDGGGGGFGGGGDGCCCB>AAG0DCGFGEF7GGGFDCFFGFAGGFGFEC,EFF<FF489EBDFGGGEGGGFGGFGGFBCGGGFAGFEGGGFGGGGDGFFGCGF@GGGGGGGFFFFFGFFFGGGFCGGEE@EGGFGEFGCCFDGGGFGGGGGGGGGGGGGGGFFF9CCCCC
@s301 24363
TGAGGAATATTGGTCAATGGGCGTACGCCTGAACCAGCCAAGTAGCGTGAGGGATGACTGCCCTACGGGTTGTAAACCTCTTTTGTTTGGGAATAAAGTGTGGGACGTGTCCCGCATTGAATGTACCATATGAATAAGGACCGGCTAATTCCGTGCCAGCAGCCGCGGTAATACGGAAGGTCCGGGCGTTCTCCGGATTTATTGGGTTTAAAGGGAGCGCAGGCCGCCGGGCAAGCGTGTTGTGAAATGCAGTCGCTCAACGTCTGCACTGCAGCGCGAGCTGCCCAGCTTGAGTGCGCGCAACGTTGGCGGAATTCGCCGTGTAGCGGTGAAATGCTTAGATATGGCGAAGAACTCCGATTGCGAAGGCAGCTGACGGGTGCGTAACTGACGCTCATGCTCGAAAGTGCGGGTATCGAACAGGATTAGATACCCT
+
EE<FGGFGAFGFGFGGEGGCBFEBF+7CFGGGGGDGFFFGGGFGFGGEGGCEGGGFCE,CC,CFECFGGFGGGFFGFECF9FAFGFCCFFFGFGGFCGFFEGGGGGGG+BFE@:FCFFD,5,<AEEC<@,78CFEFFFDF,B>=F7=<F9CC8DGGGGG+,><<<5FEGG7,@>FE*><CGG,<CFEFBC4*2,*<5C:BC?FCF7*18@90<7?<C6E)59>*:C,<:+?/=2@.83F<9F>FC?74C7==3/C9='C8*2A/7C73,,F?>*1>:;3*5FD88<<FGCFGFFCDC7:B,=:CB+CGGEFF@47@+:+7FEE8A@+FFCFA,FFFAACAA4FGGC7FGGFEECFCC<GGGFFFAC,@AFDFECCBF:@F7F>GF<AEEFFFC5C9FCEFFGGGEDFCC:FFCC,EGGGFGGGGCGGGGF<CCCCC
@s301 261
TGAGGAATATTGGTCAATGGACGAGAGTCTGAACCAGCCAAGTAGCGTGCAGGATGACGGCCCTATGGGTTGTAAACTGCTTTTATAGGGGGATAAAGTGTGCCACGTGTGGCATATTTCAGGTACCCTATGAATAAGGACCGGCTAATTCAGTGCCAGCAGCCGCGGTAATACCGAAGGGCCGGGCGTTATCCGGATTTATTGGGTTTAACGGGAGCGTAGGCCGGAGATTAAGCGTGTTGGGAAATGTAGACGCTCAACGTCTGCACTGCAGCGCGAACTGGTTTCCGTGAGGACGCACAAAGTGGGCGGAATTCGTGGTGTAGCGGTGAAATGCGTAGATATCACGAAGAACTCCGATTGCGAAGGCAGCTCACTGGAGCGCAACTGACGCTGAAGCTCGAAAGTGCGGGTATCGAACAGGATTAGATACCCT
+
BFCFFEFGGGGGGGGGFFFGGGGGEEGGGGGGGGG<EEGG@FGG9FG@FCGGGGEFEFFCFCFGG8ECFFGCEG9EFGGGG9FGF@9F9CD7+7B?FGGGGGGGCGGGGGGDGGGFAA,C<<DFFDGGFGGGCFGF9EFGGGE7CEG@FGD9@FC>B9D7>EF<CEG@FECGFC,@>::**6FFEEGE@C7B;:78*:F:D7,7,41**,?+:1;)2(CF?>3GGFC89(#F:CE06<1,,>:,::2,,*;7B;>,5FFDF@,AFA8FCGEFGCB@+B=7??DF=+6+=6AE5@+?CE8GDEDDF=:ECDEA?B7CBB+?F:CE@F8C,EF,??GC>5<GF=C@FFGGFF<FEB:FCFE,+@BBEAEGGGGGF9GF@8BGDGF9AGF>ECCGGFEFFCF@F:FE,@GGGEFCEGF8GGGEGGGGF,FFGE<BCCCC
@s301 262
TGAGGAATATTGGTCAATGGACGAGAGTCTGAACCAGCCAAGTAGCGTGCAGGATGACGGCCCTATGGGTTGTAAACTGCTTTTATAAGGGAATAAAGTGAGTCTCGTCAGACTTTTTGCATGTACCTTATGAATAAGGACCGGCTAATTCCGTGCCAGCAGCCGCGGTAATACGGAAGGTCCGGGCGTTATCCGGATTTATTGGGTTTAAAGGGGGCGTAGGCCGGAGATTAGGCGTGTTGTGAAATGTAGACGCTCAACGTCTGCACTGCAGCGCGAACTGGTTTCCTTGAGTACGCACAAAGTGGGCGGAATTCGTGGTGTAGCGGTGAAATGCTTAGATATCACGAAGAACTCCGATTGCGAAGGCAGCTCACTGGAGCGCAACTGACGCTGAAGCTCGAAAGTGCGGGTATCGAACAGGATTAGATACCT
+
CFFFGFGGGGGGGGGFFGGFGGGGGGGFGGGGGGGGGGFFGGCFGGGEEGGFGGGGGGGGGGGGGFGGGGGGG<?FFFGGGFGGGGGF9FF=F@CFGGGGGFFGGGGGGGGGGGGGGGGF99FFGGGCGGFFGGGAFEEFGGDGD+@FFGGGGGGGGGGFGGGGGG@FGFGGGGGGGGDGGGGGGGEGGGG,?FEGE5<FFD@CBGC/C1;EC<F<74EB84?75:C;;CFF,<C::3*FDG;F=CE4@FEFCCC%:CCF=GFFCFFCEFC=>C@>8E?82FFGDB,,>=A:@EEECFFECFFA@DEFGEGGFB8C:FDBEFE>:7C9EGFAGGGGGGFFA99@GGGGFF9GEEF>GGGGGDGGFAFFFDEF?FFDFGGGGGGAF@CGGGEFCFDGFEGFCEGGFCGGGCFCDGDGGFCBCFGGEFCFFGCCCCC
@s301 25130
TGGGGAATTTTGCGCAATGGGGGCAACCCTGACGCAGCGACGCCGCGTGCGGGACGAGGTCATTCGTGACGTAAACCGCTTTCAGCGAGGAAGAACCATGACGGTACTCGCAGAAGAAGCCCCGGCTAACTACGTGCCAGCAGCCGCGGTAATACGTAGGGGGCGAGCGTTATCCGGTATCATTGGGCGTAAAGCGCGCGCAGGCGGGCTTTCAGGCGGCGGCGTCGAAGCCGGGGGCTCAACCCCCGGAAGCGCCCCGAACTGGAAGCCTCGGAGGCGGGAGGGGGAGGCGGAATTCCCGGTGTAGCGGTGAAATGCGCAGATATCGGGAAGAACACCGACGGCGAAGGCAGCCTCCTGGGCCGGCATCGACGCTGAGGCGCGAAAGCTGGGGGAGCGAACAGGATTAGATACCCT
+
FFFFGGGGGGGGGGGDFGGGGGGGEF@AGGDFGDGGGGGEGGGGGGGGGGGGGGEGGGGFCGGGGGGFFGGGGGFGGEG7FGFGGFBFGGFB7FFGGGGGFCGDGD@ECFGFGGF>FGGFFGG:B7F@FF>FGCGC7FGGDCGFGGGEC*C:CFGC<9*;CEGGD?E>?8CE@7<CG*:2C+C/5:CGGG,47CF>EGGEGDEGGCEGC*2EC#?8A?EBE:::&C8<>88DEEC>EGCFFE<:;CECGG=5C8EFGG@:=2#<?>,1CF8:>;9#:+@<#GGGEBB=CEB=B8FC8CBFFC<>6)E?FF9FB@@FCCEB=CGGCCGGGFFGF=4:7CC8+@@=7FC=FFCGGFC<FEFCGGGGGGFC@@EFGGGGGGGGDGFGFDEFDGGGGGGCGGGFECGEA9F9FFCGCCCCC
@s301 264
TGAGGAATATTGGTCAATGGACGAGAGTCTGAACCAGCCAAGTAGCGTGCAGGATGACGGCCCTATGGGTTGTAAACTGCTTTTATAAGGGAATAAAGTGAGTCTCGTGAGACTTTTTGCATGTACCTTATGAATAAGGACCGGCTAATTCCGTGCCAGCAGCCGCGGTAATACGGAAGGTCCGGGCGTTATCCGGATTTATTGGGTTTAAAGGGAGCGTAGGCCGGAGATTAAGCGTGTTGTGAAATGTAGAGGCTCAACGTCTGCACTGCAGCGCGACCTGGTTTCCTTGGTTACGCACAAAGTGGGCGGAATTCGTGGTGTAGCGGTGAAATGCTTAGATATCACGAAGAACTCCGATTGCGAAGGCAGCTCACGGGAGCGCAACTGACGCTGAAGCTCGAAAGTGCGGGTATCGAACAGGATTAGATACCCT
+
FGGGGGGGGGGGGGGGGGGFGGGGGGGGGGGGGGGGGGGGGGGGGGGGGGGGGDGGFFGGGGGGGGGGGGGGGGGGGGGGGGGGGGGGGGGGGFGFFGGGGGGGGGGGGGGGGGGGGGEFFGGGFGFGDGGGGGGGGGGGGGGD>EC:AFFFGFFEGG?FGGGBBECFGGGGECFEGGGGFGFFGG>7FGGGGGGGGGGGGGGGGGFFEF96?CF?E>F>?;GC65;@:GGGGFC<E;CECF7@9.C9FF8@:#:;5FCFGFD72,<:,>@73C6.1@C+6CEFFFD=,38,)+1B89GDCDFGGGGGF@<;=CGC8B4,EECEADEEFFFEFGGFGFE=<8FGGGGF<B9FCB:@C?GGGFF7GGGGGGGC@7GG@,CC>GGFFAEEEC@GGEFGGGGGGGGFGC7GGFGGFGGGGGGFGFFFGGGGGFC6BA8@
@s301 265
TGAGGAATATTGGTCAATGGGCGAGAGCCTGAACCAGCCAAGTAGCGTGCAGGAAGACGGCCCTATGGGTTGTAAACTGCTTTTATATGGGGATAAAGTGAGTTACGTGTAGTTTATTGCAGGTACCATATGAATAAGGACCGGCTAATTCCGTGCCAGCAGCCGCGGTAATACGGAAGGTCCAGGCGTTATCCGGATTTATTGGGTTTAAAGGGAGCGTAGGCCGCCCCTTAAGCGTGTTGTGAAATACGGCGGCTCAACCGCCGAACTGCAGTTGGTACCGGAGGTCTTGAGTGCACACAGGGATGCTGGAATTCATGGTGTAGCGGTGAAATGCTCAGATATCATGAAGAACTCCAATCGCGAAGGCAGGCATCTGGGGTGCAACTGACGCTGAGGCTCGAAAGTGCGGGTATCAAACAGGATTAGATACCCT
+
GGGGGGGGGGGGGGGGGGGGGGGGGGGGGGGGGGGGFGGGGGFFGGGGGGGGGGGGFGGGGGGGGGGGGGGGGGFGGGGGCGFGGGGGGGGGGGGGGGGGDG,CFEFFDF@,CFGFGGFFFGFGGGGGGGGGGGFGGGFEF@C@CEGGGGEGGG@EGGGFGGGGGGFGGDEGGGFGG@:CFCFGGGC::C*;;FFGG=FGGGGCCCCF:GCB5CFAC9CFB>=C:259=CE:69C9>*762,7,ACF=G@EE>CDGDCGFCGGGGEE:CFD5?GGECBAC4CEFFEGFGGDGDFFEEGGGGF8@E9=FFGGGFFGEE<FFGFCE>DGGGGEEEEAB=9GFDGGFE9GGGECF@68GGGGGGGGGGEDGGGFGGGGGFEC?GGGGGGFGGEFGGGGGFGGGGGGGFGFCGGFFGGGGFCGGGGGGGFGGGGGCCCCC
@s301 266
TGAGGAATATTGGTCAATGGGCGAGAGCCTGAACCAGCCAAGTAGCGTGCAGGATGACGGCCCTATGGGTTGTAAACTGCTTTTATAAGGGAATAAAGTGAGTCTCGTGAGACTTTTTGCATGTACCTTATGAATAAGGACCGGCTAATTCCGTGCCAGCAGCCGCGGTAATACGGAAGGTCCGGGCGTTATCCGGATTTATTGGGTTTAAGGGGGCGTAGGCCGGAGATGAAGCGTTGCGTGAAATGTGGATGCTCAACATCTGCACTGCAGCGCGAACTGGTTTCCTTGAGTACGCACAAAGTGGGCGGAATTCGTGGTGTAGCGGTGAAATGCTTAGATATCACGAAGAACTCCGATTGCGAAGGCAGCTCACTGGAGCGCAACTGACGCTGAAGCTCGAAAGTGCGGGTATCGAACAGGATTAGATACCCT
+
FFFFGFGGGGGGGGGGGDFFFGGGGDGGGGGGGGGGGG,EFGFGGGGGEEGGGGGGGGGGCFFFGFFFFGDEGGFGGGGGGGGGGGGGFGGFEFGFGGGGGGAFFGGGGGCFFGGGGGGGGGGGGGFAFGGGGGF9EFFGGGGGG>CC<BDCCGC@FGG7F8D=C8F:FF:E<E*8@CBFEGGGGGD*4**=E7=EEGBCEGG9,?=CE<F+2:#4;CF@<:C<C7GGC?611::1*<@,C<,,,,7F@,D>@6,@,,F@,F7EFC<>@@>GFEGEGD?FFFFEDFBE<FFDCCCCGGFFGFGGEGEB@9;6EE8@9+<GGDGFEEEFDE=<<GECC,,ECF=FDFFFFFFGFC@GFGGGFGGGGFGF8FGGGFFEAGFGGGGGGGGGEGGGGGGFGGGGEGFFEEGGGFGGGGGGGGFGGGGGGGGGGGCCCCC
@s301 267
TGAGGAATATTGGTCAATGGGCGAGAGCCTGAACCAGCCAAGTAGCGTGCAGGATGACGGCCCTATGGGTTGTAAACTGCTTTTATAGGGGAATAAAGTGGGCCACGTGTGGTTTTTTGCATGTACCCTATGAATAAGGACCGGCTAATTCCGTGCCAGCAGCCGCGGTAATACGGAAGGTCCGGGCGTTATCCGGATTTATTGGGTTTAAAGGGAGCGTAGGCCGGAGATTAAGCGTGTGGTGAAAGGTAGATGCTCAACATCTGAACTGCAGCGCGAACTGGTTTCCTTGAGTACGCATAAAGTGGGCGGAATTCGTGGTGTGGCGGTGAAATGCTTAGATATCACGAAGAACTCCGATTGCGAAGGCAGCTCACGGGGGCGCAACTGACGCTGAAGCTCGGAAGCGCGGGTATCGAACAGGATTAGATACCCT
+
<EFGGGGGFGGGGGGGDGGGGGGGGGCF8FGGGGGGGGAECEFGGGGFFGGGFEDCFGGGGGGGGFAFGGGGGEFFFGGGD,C,E?FFGGGGD8=:E9,A<8FFGGGGGGFGDFFGCEEFGGGGGGGGCFGGGGGG9AFGGGGCCEEGDFGGCE<FGFG+>F::@C*>1>F@AFFGGGF><CGF<*/<:=8FGFGBEGCC;CCGGC/>GDC++<*)=-:);<>0<59+C@/AF77@FF=6#0>8?25#.B;?,,B6CDFEE@@,@C@7,>*5GGG@+@@=6?FD>,DBACDFDG>FGFD9FC9=FEFCEFF9BF7E8ECFFCC6)>GGGFC=EFFB@59+GEF?,CFCGGGGGEFFEDGGGGGFGGEGGDGGGGGFGGFGGGGGECGGGEFGGGGGGEGGGGGGCCEGGGGGGGGGGGGFGGGGFGGGGGGCCCCC
@s301 25209
CGAGGAATATTGGTCAATGGGCGAGAGCCTGAACCAGCCAAGTAGCGTGCAGGACGACGGCCCTATGGGTTGTAAACTGCTTTTATAAGGGAATAAAGTGGGTCACGTGTGACTTTTTGTATGTACCGTATGAATAAGGACCGGCTAATTCCGTGCCAGCAGCCGCGGTAATACGGAAGGTCCGGGCGTTATCCGGATTTATTGGGTTTGAAGGGAGCGTAGGCCGTCTGTTAAGCGTGTTGTGAAATGTCGGGGCTCAACCTGGGCATTGCCGCGCGAACTGGCAGACTTGAGTGTACAGGAAGTAGGCGGAATTCGTCGTGTAGCGGTGAAATGCTTAGATATGACGAAGAACTCCGATTGCGAAGGCAGCCTGCTGTAGTGCAACTGACGCTGAAGCTCGAAAGCGTGGGTATCGAACAGGATTAACCCT
+
FGFECGGGCFEFFGGCFGAEFGGGDFGGGGCEEEGGFGFCEFFGGGGGGGGGGCDFGGDCEEGCGFGCFFGGFG,FFGGGGCGGGGG9,EFFGE9?EEB<FGGGGGGGFFFF?FGGGFG<F@F9DEGGGGGGGGFE,CC,BD:>F+>@FGFGGGGDFGGGGGGGGGCD<C:B<<BFCFFGCFG7<CCEFB1*??FGGGGFEGGFGFGCEE7?FGE+57CDCC;DF5:7$CFF:<E:C:DFDGFE<@@1C5:E@CGD:AFBCBFFGFGBA=<##DDEA@7C5FGEEAA7,;46,,<?<DF;FFE,8CEE@@=C9,@+FF=,CDEGEC,GGDFA;AE<DC,EAC9FFFFEFEEGCBDGGGGGGGGFEGGGGC@GEE<FECGGGGGGGFFCCGCGGGFF<CFF8GGCFFFGDGGGGGGFEF<EEGGGGG@FCCCCC
@s301 269
TGAGGAATATTGGTCAATGGGCGAGAGCCTGAACCAGCCAAGTAGCGTGCAGGATGACGGCCCTATGGGTTGTAAACTGCTTTTATAGGGGAATAAAGTGAGCCACGTGTGGTTTTTTGCATGTACCCTATGAATAAGGACCGGCTAATTCCGTGCCAGCAGCCGCGGTAATACGGAAGGTCCGGGCGTTATCCGGATTTATTGGGTTTAAAGGGAGCGTAGGCCGGGGATTAAGCGTGTTGTGAAATGTAGATGCTCAACATTTGCACTGCAGCGCGAACTGGTTTCCTTGAGTACGCACAAAGTGGGCGGAAGTCGTGGTGTAGCGGTGAAATGCTTAGATATCACGAAGAACTCCGATTGCGAAGGCAGCTCACTGGAGCGCAACTGACGCTGAAGCTCGAAAGTGCGGGTATCGAACAGGATTAGATACCCT
+
FGGGGGGGGGGGGGGGGGGGCFGG@FGGGGGGGGGGGGGGCFGGGGGGGGGGGGGGGGCGGGGGGGGGGGGGGFAGCGFFGGGGFFGG9FGCCGGGGFFFF@FGFGGGGGGG8FGDGGDGGGGGGGGFDFFGGGGGFGGGGGGGGGGDFCFFGDGGGGGGGGGGGGGGGGGFCGGGGC:FFGGC@F=FGGGGEFGEGEGFGCFBFGEG>FGGGFE3EBGBFFDFFB2+61=8<CC4?C7@5@57DGFFF@AF<EGF:CFE<AFD7@(GGFEBF@8@+@+GFFGGF8C=FEA9DB=:E9FFEGGCEEEC@CBDE>8CGGGGGGEB5GGGGGFFFGGGGGGGGFGFFCGFAFAFEEGEDGGGGGEGGGEFF<F<,GGGGEEEFCDGFGFGGEFEGGGFFCGFGGGGFGGGGCGGGGFEGGFEFGGGGDGFGGGCCCCC
@s301 22946
TGAGGAATATTGGTCAATGGACGAGAGTCTGAACCAGCCAAGTAGCGTGCAGGATGACGGCCCTATGGGTTGTAAACTGCTTTTATAAGGGAATAAAGTGAGTCTCGTGAGACTTTTTGCATGTACCTTATGAATAAGGACCGGCTAATTCCGTGCCAGCAGCCGCGGTAATACGGAAGGTCCGGGCGTTATCCGGATTTATTGGGTTTAAAGGGAGCGTAGGCCGGAGATTAAGCGTGTTGTGAAATGTAGACGCTCAACGTCTGCACTGCAGCGCGAACTGGTTTCCTTGAGTACGCACAGGGTGGGCGGAATTCGTGGTGGAGCGGTGAAATGCTTAGATATCACGAAGAACTCCGATTGCGAAGGCAGCTCACTGGAGCGCAACTGACGCTGAAGCTCGAAAGTGCGGGTATCGAACAGGATTAGATACCCT
+
DGGGGGFGGGGGGGGGGGGGFGGEGGGGGGGGGGGGGGGGGGFGGGGGGGGGGGGGGGGGGGGGGGGGGGGFGGGGGCDFGFAFGAFGFFFEGGEEEEFGGGGGGFGECCEGGGGGGGGGGGGGGGFGGGGGFGGGGGFGGGGGDE@DGGFFGGGGGF8DEGGG:CGGGGCAFFCCCFEEEGF6GDGGEGG>/C:@EE@FG=FFFC1=FGGCGGGFGFGFFFGGGCGGGGGGGGF=G4DGGG1GFCFGGGGF<CA>8GGFCE<GGGFFGFEFCCEC9,:FDFCGGGGGGGGGFFC:@FB==A@+GGGFGFFDDFEBCFDF=A@+>C6,EGF<F9GGGFEFF;GGFGGGGGGGGGGFEGGGECGFC,CGFDGGFGGGGGGGGDGGGFEGGCCGGGGGFGGGGGGFGGGGGGFFGGGGGGFAGGGGGGGGGGFCCCCC
@s301 271
TGGGGAATATTGCACAATGGGGGAAACCCTGATGCAGCGACGCCGCGTGAGCGAAGAAGTATTTCGGTATGTAAAGCTCTATCAGCAGGGAAGAAGAATGACGGTACCTGACTAAGAAGCACCGGCTAAATACGTGCCAGCAGCCGCGGTAATACGTATGGTGCAAGCGTTATCAGGATTTACTGGGTGGAAAGGGAGCGCAGGCGGTGCGGCAAGTCTGATGTTAAAGCCCGGGGCTCAACCCCGGTACTGCATTGGAAACTGTCGTACTAGAGTGTCGGAGGGGTAAGTGGAATTCCTAGTGTAGCGGTGAAATGCGTAGATATTAGGAGGAACACCAGTGGCGAAGGCGGCTTACTGGACGATAACTGACGCGGAGGCTCGAAAGCGTGGGGAGCAAACAGGATTAGATACCCT
+
@FFGGGGGGFGGGGGGGGGFFGGGGGGGGFGGGGGGCFGGGGDF:FG:FGGGG:FE,CFEGGGGGCEFEFFFAEG9EFGFGFGGGGGGGG+BFEEE<FGGGGGGGGGGGEFGGDDFEGFGGGGGGCCEFDGEF@3,><FCGGFG7>C>F>FEFFF@:D>FFFCFEEF=C<FE,4,<,<32?EG::?;<F*;FG*=CDC:E15:85?EEC::8CCA@>GFC<08.$&39CCC>CEG>C,A7>@+>CC5>DC,A<?9@;DF#<><@7FADDAA?>830CCC@FFGGDGGFDEDE;CGFFFCEA:C8=)C7FFEGGGFFGGFF?9,9F9GGEBCFGDGGGCGFF:,EGF@7DGGGFFEFC9,,FFGGFF@F@BECEF@,FBCGGFFFGEEGGGFFEFFFEFGGGGGGGGFGGGGFCCCCC
@s301 272
TGAGGAATATTGGTCAATGGACGAGAGTCTGAACCAGCCAAGTAGCGTGCAGGATGACGGCCCTATGGGTTGTAAACTGCTTTTATAAGGGAATAAAGTGGGAGTCGTGACTCCTTTTGCATGTACCTTATGAATAAGGACCGGCTAATTCCGTGCCAGCAGCCGCGGTAATACGGAAGGTCCGGGTGTTATCCGGATTTATTGGGTTTAAAGGGAGCGTAGGCCGGAGATTAAGCGTGTTGTGAAATGTAGACGCTCAACGTCTGCACTGCAGCGCGAACTGGTTTCCTTGAGTACGCACAAAGTGGGCGGAATTCGTGGTGTAGCGGTGAAATGCTTAGATATCATGAAGAACTCCGGTTGCGAAGGCAGCTCACTGGAGCGCAACTGACGCTGAAGCTCGAAAGTGCGGGTATCGAACAGGATTAGATACCCT
+
E@CFGFFGGGGGGGGGGGGGGGGGGGGFGGGGGGGGGGGFGGGGGGGGGGGGGGGGGGGGGGGGGCFGFGGGGGGGGGGGE<FGGGGGGGGGGGGGGGGGGGGGGGGDGGGGGGGGGGGGGGGGGGGGGFGGFGGGGGGGGFGGGGGGGGGGGFEE7<FFGFGGEGGGGGGGGGGGE7CFDCF?CG7FCACCF,5B=FA178FCFEFC@F><?FDAGBFFFDC=FFG:G=C?DFF=FFGFCFCEF@F?GFA3::;4CFFFCFCFFFGGGEE:EGEGEECE9GGGGFFGGGGGDFGFGCFGA?BGGGGGEFGGFD7DGGGFEFEC=EEDCFFAFFFDDCAGGEGGGFGGGGGEFCGGFGGGGGGGGGGGGGGFFCGGFGGGGGGGGGGGGGFGGGGGF7GGGGGGFEEFGGFFGGGGGGFGGGGGGGGGGGGCCCCC
@s301 273
TGGGGAATATTGCACAATGGAGGAAACTCTGATGCAGCGACGCCGCGGGAGTGAAGAAGTAATTCGTTATGTAAAGCTCTATCAGCAGGGAAGATAGTGACGGTACCTGACTAAGAAGCTCCGGCTAAATACGTGCCAGCAGCCGCGGTAATACGTATGGAGCAAGCGTTATCCGGATTTACGGGGTGTAAAGGGAGTGTAGGTGGCCATGCAAGCCAGAAGTGAAAATCCGGGGCTCAACCCCGGAACTGCTCGTGAAACTGGGAGGCTGGAGGGCAGGAGGGGTGAGTGGAATTCCTAGTGTAGCGGTGAAATGCGTAGATATTAGGAGGAACACCAGTGGCGAAGGCGGCTCACTGGACTGTAACTGACACTGAGGCTCGAAAGCGTGGGGAGCAAACAGGATTAGATACCCT
+
EFGGGDCFGAFGGCFGGGGGGFGGGGGCCEEGGGGGFGDEFGGGG::+8:FCGGGGGGGEFGAEDFFA@FFEEFGGGGGAFFGGDGGD@FD=FFFCEGGGGGDFGEFC,EFGGGGGCCFDFEGGDFGGGFGGGCEGGGGFFFEGGCG>@7:FFGG,?F:>?:<:8EFG**6,@C*4**=2,:)<B;<G/8C29F<%8.2B>:FFFC@+<<+FCC:>G:GF9F:=24C:CB>GFCEC<>AC@CEGFE=C@35+-2#;:@CFC>@+@&DC68CA5E1E8<@F2AEDCGF?F@ACFFGGF<E9FF8>)>C>EEC4,:GEEFFDGDC,GFGGFFCBCE,6,DFEF@EF9F7GGGGGGFGGGGGGGGGGGGFAGGGFFDGGGGGGGGGGGGGGGGEFCF9FE,EC@GGGGGGGGGECCCCC
@s301 26129
TGAGGAATATTGGTCAATGGGCGAGAGCCTGAACCAGCCAAGTAGCGTGCAGGATGACGGCCCTATGGGTTGTAAACTGCTTTTATAAGGGAATAAAGTGAGTCTCGTGAGGCTTTTTGCATGTACCTTATGAATAAGGACCGGCTAATTCCGTGCCAGCAGCCGCGGTAATCCGGAAGGTCCGGGCGTTATGCGGATTTATTGGGTTTAAAGGGAGCGTAGGCCGGAGATTAAGCCGGTTGGGAAATGTAGATGCTCAACATCTGCACTGCAGCGCGAACTGGTTTCGTTGAGTACGCACAAAGTGGGCGGAATTCGTGGTGTAGCGGTGAAATGCTTAGAGATCACGAAGAACTCCGATTGCGAAGGCAGCTCACTGGAGCGCAACTGACGCTGAAGCTCGAAAGTGCGGGTAGCGAACAGGATTAGATACCCT
+
CFDGD<F89EF9EEFDGGE,BF:CFEGGGGGGG,:F@F=EEEEG,E@@@,CFG@AEF<FDGGF7EF<FGGGCCFCEGGGGGGD,<CEFGGGGGFG9FFGFFCCAFGGGGF+FCFDDFGGGGA??<FD<@FF:,CE,,,AFFCE+=+@DFGF<,@<@G<,=3=FBEEG7<*3,87@*3>>CGCC7<E*F<FEC+2=*=EC:7C:::C:C:BC9CCF);3:)60:*4?:7C#<:FA76##*;C8$@@3<,=C<,-38:9C@,@,CD<@,@,@CC@C86+FD9=CDC3+38,6,8*@E?B9,,E,CGGGECCGE@+E+>4+?,EDGCAF@?FFE59EA@E5E=C,9,,,6@FF<CDGGGGCE:CGGGGECFF8DFFFC@FFEBF7CGGFFGGGGEEA6C,7GGGGGGFCFC7CFGEC@7GGFB@CGFDEFFF<CCCCCC
@s301 275
TGGGGAATATTGCACAATGGAGGAAACTCTGATGCAGCGACGCCGCGTGCGTGAAGAAGTAATTCGTTATGTAAAGCTCTATCAGCAGGGAAGATAGTGACGGTACCTGACTAAGAAGCCCCGGCTAAATACGTGCCAGCAGCCGCGGTAATACGTATGGAGCAAGCGTTATCCGGATTTACTGGGTGTAAAGGGAGTGTAGGTGGCCATGCAAGCCAGAAGTGAAAATCCGGGGCTCAACCCCGGAACTGCTCTTGAAACTGTGGGGCTGGAGTGCAGGAGGGGTGAGTGGAATTCCTAGTGTAGCGGTGAAATGCGTAGATATTAGGAGGAACACCAGTGGCGAAGGCGGCTCACTGGACTGTAACTGACACTGAGGCTCGAAAGCGTGGGGAGCAAACAGGATTAGATACCCT
+
CF<FEGFGGGGGEDFGFGEFEDFGFGC<FGFG<@FGGGGGFGD+FFGFG7>BFECFGEG,,<CF?FF<CFCE?FFADAD<9F-5?,CFEGDCF<EC?,BFGGCFGGAFGGFFA<,?5BD4<CFGGEEGAE<,+:@D<,@3@,:>CEDGEF>FE,>,87DCFGFB7:>7>*FCFEEFE**,@CCGGGFC<92?F>E:CCFBCCG,,<<+1+75,813;<F@?E<C2,@9@@6C:D??:::8>1:CG=CFCE><,@1A0@=C7<4+++B:CCEF9A?<=868++8FGFE,E;?@,D;@,9,,F:BGACEFGGGFC?@>CFFDDCFEDA8FGF<FGFFCGF?CC:F@?FEGFF<DCDGGFGFFE6EGF9FGFGGGCGGFGGGFCGFFFCFGECGGDEF<F,FFFGGGGGGGGGFBCCCC
@s301 276
TGGGGAATATTGCACAATGGGGGAAACTCTGATGCAGCGACGCAGCGTGGAGGAAGAAGGTCTTAGGATTGTAAACTCCTGTTGTTGGGGAAGATAATGACGGTACTCAACAAGGAAGTGACGGCTAACTACGTGCCAGCAGCCGCGGTAAAACGTAGGTCACAAGCGTTGTGCGGAATTACAGGGTATAAAGGGAGCGCAGGCGGGGAGACAAGTTTGAAGTGAAATCTATGGGCTCAACCCATAAACTGCATTCAAAACTGGTTGTCTTGAGTAGTGCAGAGGTAGGCGGAATTCCCGGTGTAGCGGTGGAATGCGTAGATATCGGGAGGAACACCAGTGGCGAAGGCGGCCTACTGGGCCCCAACTGACGCTGAGGCTCGAAAGTGTGGGTAGCAAACAGGATTAGATACCCT
+
@FCCGGGGGGGGGGGGDGGGFDCGGGC,CFGE,CFFFEGGGEG@@FCFEFFDGGGGAEFFCE9CCCG9EEF9EDCGEFE<EBC?,BFF7FFFCCEAFFCFFG7BF+C,8EFEDGFF<?FC@?+@+@:><,78BF,@7F:B,,6DE+4:>C@,@,*,36*,7:7FGC:F@7>;*4CFG<*@CF,?@F28>;436<<8:94/7CF**48#?$>;>771#,D;,;<E=@99:>6CF:@FGFCGFFDGFBGGF;>;,EEGGDFFDCB,6,,FFD9D9B,,ECGFDC9CB88+C@B6GFECC@7FA,+6>G@FFEC44,F>>CADF>FF@@,FFF??86,,E=,,EGEFFECCFCEGFFGFF@8+?6+8GGFGGEFGGFEFFCGGGGFGGFEFB<FFGFFAGGGFGGFFEFCGGGGCCCCC
@s301 277
TGGGGAATATTGCACAATGGGCGCAAGCCTGATGCAGCGACGCCGCGTGAGGGATGGAGGCCTTCGGGTTGTAAACCTCTTTTATCGGGGAGCAAGCGAGAGTGAGTTTACCCGTTGAATAAGCACCGGCTAACTACGTGCCAGCAGCCGCGGTAATACGTAGGGTGCAAGCGTTATCCGGAATTATTGGGCGTGAAGGGCTCGTAGGCGGTTCGTCGCGTCCGGTGTGAAAGTCCATCGCTTAACGGTGGATCCGCGCCGGGTACGGGCGGGCTTGAGTGCGGTAGGGGAGACTGGAATTCCCGGTGTAACGGTGGAATGTGTAGATATCGGGAAGAACACCAATGGCGAAGGCAGGTCTCTGGGCCGTTACTGACGCTGAGGAGCGAAAGCGTGGGGAGCGAACAGGATTAGATACCCT
+
C@FGEFGGGGGGGGGGGGGGGGGGGGGGGGGGGFF@<F+@EGGGGGGFGGGGGGGGGFFGGGGGGGEEGGGD,?<?FGG9FFGGGGGGGGFGGFFF@C+FFCDF,<F9F9,CACECFFFFFB,9=FFDCG7C:FGF,*7@:>FGGCEF7<<FDFFFFGGF,?<FDCFE:9FF7CC:*7FFE8FC6,+<<@@FGE*22AGGGGGG.1CEC>>1//28/9EEF>EDC1E3><9#,GC?<7CGGFF38+CF>E=:FC8,:*39CEE7;:=CCCFDF8EGA=F@CEE@+FDGFAGFFGFDAGEEE@B7FFCEC58EFFGGGFFF=EC,GFEEDGGGGGGGGCFCAFBBCEGGGGGGGFGGGGGFCEFGGGGGGGDFGGGFEFE<GGGGGGEGGGGGGGGGGGGGGGFEFCFGGF,GGGGGCCCCC
@s301 278
TGAGGAATATTGGTCAATGGGCGAGAGCCTGAACCAGCCAAGTAGCGTGCAGGATGACGGCCCTATGGGTTGTAGACTGCTTTTATAGGGGGATAAAGTGAGCTACGTGTAGCTTATTGCAGGTACCCTATGAATAAGGGCCGGCTAATTCCGTGCCAGCAGCCGCGGTAATACGGAAGGTCCGGGCGTTATCCGGATTTATTGGGTTTAAAGGGAGCGTAGGCCGTCTGTTAAGCGTGTTGTGAAATGTAGTGGCTCAACCAGGGCATTGCAGCGCGAACTGGCAGACTTGAGAGCGCAGGAAGTAGGCGGAATTCGTCGTGCAGCGGTGAAATGCTTAGATATGACGAAGAACTCCGATTGCGAAGGCAGCCTGCTGTAGCGCAACTGACGCTGAAGCTCGAAAGCGTGGGTATCGAACAGGATTAGATACCCT
+
CFFFGGGGGGGGGGGGGGGGGGGGGFGGGGGGGGGGCFFGGCGGGGGGDGGGGGGGGGGGDGGGGGGGGGGGGEFGGGGEFEFFGGGGGGGGFCFGGGGGGGGGGDGCEGGGGGGFGGGGGGFGGGGGFGGGFGGGGGGGGGGGC8C,FECGGGGGFGGGGGFGGGGE*<1,@DGGDGGGGFGGEGGEGDG:CGGGGDC:?F:<:CE?>;A?FG>4:9CB:6DGFFCDC;GFGFF9EFEE8EGFECCFGFAECCE@:@99@FE:EGGFG?@ACG7=3C8C;FFFF<DC,FC>)B+=6F9GGCGGFE=F?4FF>B7GGF@EFFGGAGDGAFDAFFAFCAFDC,FBB,CFCCCEE:GFCGGGGGGFGECFC<GFD@FFAFCCEGGGGFEFEGGGGGGGFGGGFGGGGGGGGGGGGGGGGGFFGGFGGGGGGGGCCCCC
@s301 27047
TGGGGAATATTGCACAATGGGCGCAAGCCTGATGCAGCGACGCCGCGTGAGGGATGGAGGCCTTCGGGTTGTAAACCTCTTTTATCGGGGAGCAAGCGAGAGTGAGTTTGCCCGTTGAATAAGCACCGGCTAACTACGTGCCAGCAGCCGCGGTAATACGTAGGGTGAAAGCGTTATCCGGAATTAGTGGGCGTAAAGGGCTCGTAGGCGGTTCGTCGCGTCCGGTGTGAAAGCCCATTGCTGAACGGTGGAGCCGCGCCGGGTACGGGCGGGCTTGAGTGCGGTAGGGGAGACTGGAATTCCCGGTGTAACGGTGGAATGTGTAGATATCGGGAAGAACACCAATGGCGAAGGCAGGTCTCTGGGCCGTTACTGACGCTGAGGAGCGAAAGCGTGGGGAGCGAACAGGATTAGATACCCT
+
F8CEFGGGGGGGGGGFGGGGGGCFDGGGG8FFE@FGGGCEEGC@FE@CFF=FEEFGGFECCFCAD+BF,F:=@FFGFGEEFFGGGFC77CBFGCF=>C7FGG8C>B,B<D=>,CFGC+=,F<FFGGFC+5@CG:>EDE@,>F<FG<:DDCEGGGC*,7;72,<FFGG+,?,A*=CF7::FCGGGFD+3:EFDGC*CE9<E=-8C7*7:/:>,78:6::*B:4*<:CGGGGE=/,4+,2,C<6,B7CGGGF<4*B8GEF7ECCC+9=+C::=3,,F>A*EGCCA=:FCFEF9E<5,GFG@EBB+@GDFG@=<EDGGGGFDGGGCGGGEDGGCCAGGDC@FFEFFDEGGEDFE@EC@AFAFF@FEFF77GGDDGGGGFGGGGFFCGFGGGFGEF@C,FEGGGGGGGGGFGGGGDGGFFCCCCC
@s301 280
TGAGGAATATTGGTCAATGGACGAGAGTCTGAACCAGCCAAGTAGCGTGCAGGATGACGGCCCTATGGGTTGTAAACTGCTTTTATAAGGGAATAAAGTGAGCCTCGTGAGACTTTTTGCATGTACCTTATGAATAAGGGCCGGCTAATTCCGTGCCAGCAGCCGCGGTAATACGAAAGGTCCGGGCGTTATCCGGATTTATTGGGTTTAAAGGGAGCGTAGGCCGGAGATTAAGCGTGTTGTGAAAAGTAGACGCTCAACGTCTGCACTGCAGCGCGAACTGGTTTCGTTGAGTACGCACAAAGTGGGCGGAATTCGTGGTGTAGCGGTGAAATGCGTAGATATCACGAAGAACTCCGATTGCGAAGGCAGCTCACTGGAGCGCAACTGACGCTGAAGCTCGAAAGTGCGGGTATCGAACAGGATTAGATACCCT
+
CFGFGFGGGGGGGGGGGGGGGGGGGGGGFFGGGGGGGGGFGGF9@EFGGGFGGGGGGGGGGGG,EDFFGGGEGGGGGGGGGFGGGGGCGFDBFEEFGGGGGGGGEFGFFCFFGGGFGGGGGGGGFFGGGGGGGGGCFGGGGEGGECCGCGGGG@++BF<@D:8FGDGGGGGGGFG@FC7FGGGGEE*<<<BECFGEGGDFGG9=?F?:EFFGDCC7C>E>:9E=<BEB:GG'C:E9EFCC8FFGFFC#F@8CC+CBEC:9EGFAEFG:%/EA7@C=+;?E=FGC@::3,>FFDF>GGD@,,<><EGGGGGFDD8DGGGGGGFC@1C7DFCFFCECB><ECGGF:GGGGGGGFE:@B,7GEGEFFF<9GGFCFEGGFGFEEGGGGGGGGGGFGGGGDGGGGGGGFFGGGGGGGGGGGGGFFFGGGGGGGGGGCCCCC
@s301 281
TGAGGAATATTGGTCAATGGGCGAGAGCCTGAACCAGCCAAGTAGCGTGCAGGATGACGGCCCTATGGGTTGTAGACTGCTTTTATAGGGGGATAAAGTGAGCTACGTGTAGCTTATTGCAGGTACCCTATGAATAAGGCCCGGCTAATTCCGTGCCAGCAGCCGCGGTAATACGGAAGGTCCGGGCTGTATCCGGATTTATTGGGTTTCAAGGGAGCGTAGGCCGTCTGTTAAGCGTGTTGTGATATGTAGTGGCTCAACCAGGGCATTGCAGCGCGAACGGGCAGAGTTGAGTGCTCAGGAAGTAGGCGGAATTCGTCGTGCAGCTGTGAAATGCTTAGATATGACGAAGAACTCCGATTGCGAAGGCAGCCTGCTGTAGCGCAACTGACGCTGAAGCTCGAAAGCGTGGGTATCGAACAGGATTAGATACCCT
+
<CEF8<FGGGGGGGGGGCFG,CCFFCEGG@FFFGGGGFGGFGGGGFCFFCFFGGFG8FFF+@F<DFGGCFGGGGC,<FF??FGGG,C9<,@:CFGGGCFGGGGFGGG@D=?EG,BF<C?<,CBFF,BF>,A,,BEGEDD,,38@BEGFDGGG8FCCD,3+>C,D8*@<CGDFCFGG7CFCFFE>:7***852B,=C5*<C:+?C<7.=@#?'(:*)8,E5;C:D@7C:C8:E5#</8.C>>C&C@%0GFECD3@7,87@,FGFDFD>3,>:BEFC78@6=+8DA9,5<,,A,0A,4,,;FFEDFF8F=B,<DGFEB=+==BFFGFGE,FAEF<ECDFCFDDDDA,GFDFDCE=87FFDDE@FEDBGFGDFGGE?GCGGGGEGFFFFFGGDGGF9<EGGFCDCGF,EGGFF@GGGGGGGGGGGGGFAFFE@8CC@<C
@s301 20782
TGAGGAATATTGGTCAATGGACGAGAGTCTGAACCAGCCAAGTAGCGTGCAGGAAGACGGCCCTATGGGTCGTAAACTGCTTTTATAGGGGATAAAGTGTGCCACGTGTGGCATATTGCAGGTACCCTATGAATAAGGACCGGCTAATTCCGTGCCCGCAGCCGCGGTAATACGGAAGGTCCGGGCGTTATCCGGATTTATTGGGTTTAAAGGGAGCGTAGACCGTCTTATAAGCGTGTTGGGAAATGTCGGGGCTCAACCTGGGCATTGCAGCGCGAACTGTGAGACTTGAGTGCGCAGGAAGTAGGCGGAATTCGTCGTGTAGCGGTGAAATGCTTAGATATGACGAAGAACTCCGATTGCGAAGGCAGCCTGCTGTAGCGCAACTGACGCTGAAGCTCGAAAGCGTGGGTATCGAACAGGATTAGATACCCT
+
DFGG@EEGGGGCGGGGGGE,FFGGGGGFGCCGFGGGGGGGGGGCFFCFGGGGGDEFFC7@CFGFGGDGGGG@FGGGGGGGGGFGGFGGGGGFGDFGGFGGGGGGGGGCGGGGGAFGGCGFFGEFFEFECFFGGF9D<<FFGFFF+>:><BDFEGG7,<@BEGFC<BC>FGGGFGGGC:FC,24C:FEC:<*9CFC7:<?A;#?<18FFFC2@EC*C>B@9*#C9::CCC@@C,C=;:CE:<#CC@EEGGEGGGGCGGFCF@-EDE@CFGC+<9F>E>G=ADB<:<<C,@A8>C>>7E9GEAF=A=+GEF;A=8EEB47CGGGGEC7<FE<5A,FGGF@8FEF8<FC7E<GFFB@F:AGFECGFE@EFB@FGGEGFCGFEGGGGFFFFFEFGGFFGFCED@7GGGGGGGGGFFFFGDGGFGGGGGGFGGGGCCCCC
@s301 283
TGAGGAATATTGGTCAATGGACGAGAGTCTGAACCAGCCAAGTAGCGTGCAGGATGACGGCCCTATGGGTTGTCAACTGCTTTTATAAGGGAATAAAGTGAGCCTCGTGAGACTTTTTGCATGTACCTTATGAATAAGGGCCGGCTAATTCCGTGCCAGCAGCCGCGGTAATACGAAAGGTCCGGGCGTTATCCGGATTTATTGGGTTTAAAGGGAGCGTAGGACGGAGATTAAGCGTGTTGTGAAATGTAGACGCTCAAGGTCTGCACTGCAGCGCGAACTGGTTTCCTTGAGTACGCACAAAGTGGGCGGAATTCGTGGTGTAGCGGTGAAATGCTTAGATATCACGAAGAGCTCCGATTGCGAAGGCAGCTCACTGGAGCGCAACTGACGCTGAAGCTCGAAAGTGCGGGTATCGAACAGGATTAGATACCCT
+
EFEDFFDFFFGCGGGGGG,CFGGGGGGGGGCCFFEF@EFFGFEE9EEGEG7F<F@<AFEFGGGEFGFEFGEF?,CEFGGGF,<FGGFGCECFECGGFGGGG9=C8ECGGGGGGGGGGGGGFGGGG9DEGGF,C<CGG,9,B:F+>B8FF:@B<B+=DFDFF?DGGDGGFF7;FFGFG7F7,?@5*>***4;B;FDCE<C3:5.FBF<=F)<<,.6AC8+8;C;(<:C5,>?7@CB6>5FGGG:,(GGGC=C.C9>,)1@9+@FFGGGGGCC977C@+@+=C?GFAD:,9BDGDFCB>=,E=C,@E>GGGDA,6@+CGGFGGEGG@C7GGECAE?CFCGGGF8FA8GFGFEFEC++E>GFEFC@BFFCGGGGGGFFFCFDFEEEFFCFDGEGGFE9CE@:8FEFFA7GGGGGGGGGGGGGFFFGGDGGGGGDCCCCC
@s301 24506
TGAGGAATATTGGTCAATGGGCGAGAGCCTGAACCAGCCAAGTAGCGTGCAGGATGACGGCCCTATGGGTTGTAAACTGCTTTTATAAGGGAATAAAGTGAGTCTCGTGAGACTTTTTGCATGTACCTTATGAATAAGGACCGGCTAATTCCGTGCCAGCAGCCGCGGTAATACGGAAGGTCCGGGCGTTATCCGGATTTATTGGGTTTAAAGGGAGCGTAGGCCGGAGATTAAGCGTGTTGTGAAATGTAGACGCTCAACGTCTGCACTGCGGCGCGAACTGGTTTCCTTGAGTACGCGCAAAGTGGGCGGAATTCGTGGTGTAGCGGTGAAATGCTTAGATATCACGAAGAACTCCGATTGCGAAGGCAGCTCACTGGAGCGCAACTGACGCTGAAGCTCGAAAGTGCGGGTATCGAACAGGATTAGATACCCT
+
FFFFGFFGGGFGGGGGGGFGGGGGGGDGGEFGGGGGGGFGGGFEFGEFGGGGFGGFEFEGGCGGGGGGGF>FGGGGGEGGGGGGGGGGGGG<FFGFFGGGGGGGDFDEGGGG?F,FFGGGGGG<,CEDFGFFGGFGGGCGGG:EEGGFFCFF8=7C+>FFGG8FG@FFGEE'FGGGCECCCFFGGGGGGGGCCG8=CC<FFGGCFF35C?<?EBDFG>FGB:EFGGGDGCCCFFF?G4C><C1@?GGGGFCCCC?6CEFG=GFGGCC<EGGDCGGGGFED?GGFF3:,,DFDFDGEGCGGGECGGGGGGGGGGF>GGGGGGGGGFGGGGGGFFGGGGGGGGFGGGGGGGGGGGFFDCGGGGECGGGGGGGDGGGGGGGGGGGEGFFGEGGFGGGGGGGGGGGGFGGGGGGGGGGGGGFCFFGGGGGGGGGGCCCCC
@s301 21183
TGGGGAATATTGCACAATGGGGGAAACCCTGATGCAGCGACGCCGCGTGAGCGATGAAGTATTTCGGTATGTAAAGCTCTATCAGCAGGGAAGATAATGACGGTACCTGACTAAGAAGCTCCGGCTAAATACGTGCCGGCAGCCGCGGTAATACGTATGGAGCAAGCGTTCTCCGGATTTACTGGGTGTAAAGGGCGCGGAGGCGGTATGGCAAGTCTGATGTGAAAGGCCGGGGCTCAACCCCGGGACTGCTTTGGAAACTGTCACACTTGAGTGTCGGAGAGGTAAGTGGAATTCCTAGGGTAGCGGTGAAATGCGTAGATATTAGGAGGAACACCAGTGGCGAAGGCGGCTTACTGGACGACAACTGACGCTGAGGCTCGAAAGCGTGGGGAGCAAACAGGATTAGAGACCCT
+
<CCCCBFGFGGCFEFFFFGGFGGEGGGGGGEEFGGGGFCEGGGGGGGFDDGGCEFCCD<CF-CFGGCFCFGFFGGCGGGGFFBEGFGGFEF84AFGGGGFCGGGGDGGGFGGGGDFGCFFGGDEGEEGGGADFGGGGGEGGFEFEFEFGGGFGGGBF;FF9<8FE,=F9C'>FG?CC63F99CFFG7#,>?@CCF'CCE/>C<6+CEE<29CC@:GG?FD5B>0CECCFFEG<FE@89C@:;7B8CEC7DFF%DD@FD@@CF,GFCA@$CEF8FC:E<CE#E?FE9<DAE4,9>D8F8FC9,+C=@,EE?C9,,,>BFC8EDCEC,GFGE?<=:6<ADGGC:@<A@,CGCF9FEC;,@4@BEFEFEEGFEFF88DAECFED:@C,@B@@GGFCC<CF@,C5@@F,@@EC,,A<CAB
@s301 25205
TGGGGAATATTGCACAATGGGGGAAACCCTGATGCAGCGACGCCGCGTGAGCGAAGAAGTATTTCGGTATGTAAAGCTCTATCAGCAGGGAAGAAGAATGACGGTACCTGACTAAGAAGCACCGGCTAAATACGTGCCAGCAGCCGCGGTAATACGTATGGTGCAAGCGTTATCCGGATTTACTGGGTGTAAAGGGAGCGCAGGCGGTGCGGCAAGCCTGCTGTGAAAGCCCGGGGCTCAACCCCGGTACTGCATTGGAAACTGTCGTACTAGAGTGTCGGAGGGGTAAGTGGAATTCCTAGTGTAGCGGTGAAATGCGTAGATATTAGGAGGAACACCAGTGGCGAAGGCGGCTTACTGGACGATAACTGACGCTGAGGCTCGAAAGCGTGGGGAGCAAACAGGATTAGATACCCT
+
FFFGGEGGGGGGGGGGGEFF8BFGGEGFGGGGGCFGGGGGGGEGDEGFFEGGGGGGEGGGGAF<F@FBFGGGGGGGGGGGGCGGFGGFGGGGEGGGCFFAEGGGGGCFGGFGGGGGGGGGGGGGDE:F8FFGGGGGGGDGGGGGGGGEG@CFGGGGDCG@FC9EFDE=CGEGFECGGEBF@GG.CGF9<+GFCFGDF<7BEG58CEGGEB?CE5>7AGFF'F@?FCFEFGGGGGGDEGGFGCFDEFC@3DFFGCCGGGGFF>DGGDGGGFGFGFGGGDGGGFF:GGGGGGGFFFEFDFFFAGGF8FGEFEGEFEDEGGGFGGGCE9GGGFAGE7FGFEFEFGFCBF:CCGEGGGGGGGGGGGGGFGDCFFCCF@@FFDGEFGGGGGGGGGGGGGGFFFFFGGGGGGGGGGGGCCCCC
@s301 287
TGAGGAATATTGGTCAATGGACGTAAGTCTGAACCAGCCAAGTAGCGTGCAGGAAGACGGCCCTATGGGTTGTAAACTGCTTTTATGTGGGGATAAAGTCAGGGACGTGTCCCCGTTTGCATGTACCACAGGAATAAGGACCGGCTAATTCCGTGCCAGCAGCCGCGGTAATAAGGAAGGTCCGGGCGTTATCCGGATTTCTTGTGGTTAAGGGGAGCGTATGCCGTCGGGTAAGCGTGTTGTGATAGGGCGGGGCTCAACCTGGGCATTGCAGCGCGAACTGTCAGACTTGAGTGCGCGGGAAGTAGGCGGAATTCTTCGTGTAGCGGTGAAATGCTTAGATATGACGAAGAACTCCGATTGCGAAGGCAGCCTGCTGTAGCGCAACTGACGCTGAAGCTCGAAAGCGTGGGTATCGAACAGGATTAGATACCCT
+
AFEFGC@CE@FFG<<CEFADF@BB<F,CECFGFFGFGC<FGG,C@CEFGCGFG,BF8F,B@FFFFCFFD<::CCFGG,:,<E?E5@,C<EC+@CCEF9A,B?=8+4F?FE=?E,@CF8F9,89CCFFC=,,A,,4CD,:C=F=FC+3:CA=9=,>++3<7FCFG++5:*5CEF,DC9>,>,,>*:F5:*<8*+2**/*8>3+7,,?<+*779BFEB;5:5.#C/=/2)+A<4*4<(F*=9,F@=0,****GEF?D6EC:<:33,F??AAF>*C:86+,67GDB>CD>?6,8F@FCC>GGFCEEE=+CEEEC4,4,>8++==CC>)EEE;EE,??,=DFA,9,,A,FC<E9GGFB@,F7GFCGED99@B,<GGGGGFFGFEGGEGFGFEGGGFFAFABF7FDGGF@>GDGGGFGFGGGGGGGGGGGFCGFCGCCCCC
@s301 288
TGAGGAATATTGGTCAATGGACGAAAGTCTGAACCAGCCAAGTAGCGTGCAGGCAGACGGCCCTATGGGTTGTAAACTGCTTTTATAAGGGAATAAAGTGAGGGACGTGTCCCCTTTTGCATGTACCTTAGGAATAAGGACCGGCTAATTCCGTGCCAGCCGCCGCGGTAATACGGAAGGTCCGGGCGTTATCCGGATTTATTGGGTTTAAAGGGGGCGTAGGCCGTCTGTTAAGCGTGTTGGGAAATGTCGGGGCGCAACCTGGGCATTGCAGCGCGAACTGTCAGACTTGAGTGCGCGGGAAGTAGGCGGAATTCGTCGTGTAGCGGTGAAATGCTTAGATATGACGAAGAACTCCGATTGCGAAGGCAGCCTGCTGTAGCGCAACTGACGCTGAAGCTCGAAAGCGTGGGTATCGAACAGGATTAGATACCCT
+
FGGDGFGGGGGCGFCGGGGGCFE7+BFEFGGGGGGGGCGGGGGGGGGGDGFGC+,@=F:FECFGG8C88FFCFDFEG<AC?,EFBE,,,:EEFDFFCEF?,A,B+B+8C,<,C4<FFEFGGFA,EEF9,C,C<DDGC5=,,D=FEEDGFGFFCF=+DFGF+<7FBC7FEC:;,D:F*>*<:<FC1=?7<<8CEG787EGCFGF;FDF7C@F31<?,C9C:)9>5<8C2+>,*0+C?C<<6,,#,/??#?*5GGA>:,,F@7CFD7EB9C:@9+7GFCED=2?FGCGFDGGFF:E>C=7C,=9AGFCGFCFFGCEB7@GE=FDEE=GCE@=CA<EF>,FCGFCGF?GGFGGFFC?7@CCFGGFGGFGFGGGGGD<<CFF>+CGEF9GGCGGFGGGGGGFGGFFGGGFFGGGGGGGGGDGGGGGGGFCGGGGGCCCCC
@s301 23694
TGGGGAATATTGCACAATGGGCGCAAGCCTGGTGCAGCGACGCCGCGTGCGGGATGACGGCCTTCGGGTTGTAAACCGCTTTTGATCGGGAGCAAGCCTTCGGGTGAGTGTACCTTTCGAATAAGCACCGGCTAACTACGTGCCAGCAGCCGCGGTAATACGTTGGGTGCAAGCGTTATCCGGAATTATTGGGCGTAAAGGGCTCGTAGGCGGTTCGTCGCGTCCGGTGTGAAAGTCCATCGCTTAACGGTGGATCTGCGCCGGGTACGGGCGGGCTGGAGTGCGGTAGGGGAGACTGGAATTCCCGGTGTAACGGTGGAATGTGTAGATATCGGGAAGAACACCAATGGCGAAGGCAGGTCTCTGGGCCGTTACTGACGCTGAGGAGCGAAAGCGTGGGGAGCGAACAGGATTAGATACCCT
+
FGGGGGGGGGGGGGGFGGGGGGGGGGGGGFFDGCEFGGFEEEGGGGGEGGGGFEGGGGCBFG7FDDDEFDGEGGGGGGG7FFGC=FGGGGFFGC@,B@EGGGGGGGGFGGGGGFGFFGGGGG>FGGCFGGGD7FFC>>BFGF*=EFGCF8CCDFGFCGGGGDCGGGGCGEGGCFE>8CGGGA?$:7?@F?88CCE6EG@EGGE=C?C:=E8?E0?3CB:D;B7<:CCDFEGGFCFCGECC@GGFCEG7FFFFGGGGGFCCG:>EFEC87GGGGGFDGGF9FGGGGGGGGGFFEE5BFEFFEECGF>GGCFEAFGGGGFGFEGGECCEF8GGGGGFCAGGEDEFCFDGGGGGF@FEE,GGGGFFGGGGGGDGGFFGGF@DGGGGGGGGGGGGGGGGGGGGGGGGFCEBFGGGGGGGGFGCCCCC
@s301 290
TGGGGAATATTGCGCAATGGGGGCAACCCTGACGCAGCCATGCCGCGTGAATGAAGAAGGCCTTCGGGTTGTAAAGTTCTTTGGTAGCGAGGAAGGCATTTAGTTTAATAGACTAGATGATTGACGTTAACTACAGAAGAAGCACCGGCTAACTCCGTTCCAGCAGCCGCGGTAATACGGAGGGTGCGAGCGTTAATCGGAATAACTGGGCGTAAAGGGCACGCAGGCGGTGACTTAAGTGTGGTGTGAAAGCCCCGTGCTTAACCTGGGAATTGCATTTCATAGTGGGTCGGTAGAGTACTTTAGGGAGGGGTAGAATTCCACGTGTAGCGGTGAAATGCGTAGAGATGTGGAGGAATACCGAAGGCGAAGGCAGCCCCTTGGGAATGTACTGACGCTCATGTGCGAAAGCGTGGGGAGCAAACAGGATTAGATACCCT
+
FCFFFGGGGGGFFEG:FGDGGGCGGGGGGGGGGGGGGGGGFFGFGGGFGGGFFEFFDF8DEFGFGGGDFECFGGGF9FF9BCEGFFGGGDGGGGGG8FFFC@EGA9EFFCFGF,FFDDFFGEA>FFB=DGG9DFGGGDFGGFFGGGGGGGEGGGFFEF,>:;EGFF@::F@8=BE9;FGFGGDCFCE@7B7EE7?5FFGG5<'3<E@FD8*C8;C/+,:*5BFDDEEDGGF@>FF,CFFG9#:D@A:5GFECG>>CF$A@9=/BFF#8F=AFD>F?ABECGE=6+ECC744:,79,*C,,EBE<FEEF+EGGGE?;@@,CEFEGGGEGFGGFCCGGCCGEDFCGGFE@@FDGF?B,,<GGGFGGCFCCGFGF:CDGECFGGGGGGGGGFGFECF:EFCEFFEFFB,GGGEGGGGGGGGGGGFGFGFGGGGGGGGFCCCCC
@s301 25971
TGGGGAATATTGCACAATGGGCGCAAGCCTGATGCAGCAACGCCGCGTGGGGGATGACGGCCTTAGGGTTGTAAACCTCTTTTAGTATGGAAGAAGCGCAAGTGACGGTACCTGCAGAAAAAGCACCGGCTAACTACGTGCCAGCAGCCGCGGTAATAAGTAGGGTGCAAGCGTTGTCCGGAACTATTGGGCGTAACGAGCTCGTAGGCGGTTTGTCGCGTCTGCTGGGAAGTCCCGAGGCTCAACCTCGGGCCTGCAGTGTGTACGGGCAGACTTGAGTGCGGTAGGGGAGATTGGAATTCCTGGTGTAGCGGTGGAATGCGCAGATATCAGGAGGAACACCGATGGCGAAGGCAGATCTCTGGGCCGTTACTGACGCTGAGGAGCGAAAGCATGGGGAGCAAACAGGATTAGATACCCT
+
FCFGGE7CCCAFGG?EEGGFDF+CF:F?<@<ACEFGF8E=,@FF+CECE+@FF@BFFC==@C@D,5:8=E7FCGD,B8F9EF,,BE9E,45:EEEFC:B7FE<FDAEGCFGGGFEFBEFGGG@<BAFC7:FEG,DBFEDFGGACGG:,><CCF==FCF,<FCFGE:*8?FF5*1=7<,?<7<**7-5,C:=5*:51#+3;*<<F>;21,*=5)5EF<FEF@,7<,A?*D91*C@F>@3>CD,DECGFFC:C@<8C:,,FE@+C=1=CDC8,FB?F?GBF47@8F=87EFDDFFGGGFFGE@==FBAFF8ACCCFC,FEFEGCC6AGGGGFCC,FFCFF@FEEEGCCF>DE,<FEFGGGF8FGCCCFCCFE<EFCB,>GGGGGGGF@7FFFCFCGGGFFAGGGDFE@9GGFGGGGFEBB9CC
@s301 292
TGGGGAATATTGCGCAATGGGGGCAACCCTGACGCAGCCATGCCGCGTGAATGAAGAAGGCCTTCGGGTTGTAAAGTTCTTTGGTAGCGAGGAAGGCATTTAGTTTAATAGACTAGATGATTGACGTTAACTACAGAAGAAGCACCGGCTAACTCCGTGCCAGCAGCCGCGGTAATACGGAGGGTGCGAGCGTTAATCGGAATAACTGGGCGTAAAGGGCACGCAGGCGGTGAATTAAGTGAGGTGTGAAAGCCCCGGGCTTAACCTGGGAATTGCATTTAATACGGGGTCGGTAGAGGACTTTAGGGAGGTGTAGAATTCCACGTGTAGCGGTGAAATGCGTAGAGATGTGGAGGGATACCGAAGGCGAAGGCAGCCCCTTGGGAATGTACTGACGCTCATGTGCGAAAGCGTGGGGAGCAAACAGGATTAGATACCCT
+
CEFGGGGGFGGGGGGGGGGGGGGGGGGGG?FGGGGGGGGGGGGGGGDCEGGGGGGGGFCGGG,CDDGGDEDCFGGGGGGGGGGGGGGGGGGGGFF7FGFGGGGFGGGGGCFGGDGGGGGEGGGGFDCFCDFGGGGGGGFGFFG<B:C7FGGGFGGF>>FGG;>>8:ACGG@5FGGCF97:*BFGGGGE:CDC8E*;<EFGDGGCF6CCEG>EEE85<A8>:?CD>3*)21:C*+?.<>4)<87CEF-,9?;9>EFBGG:3<<:@??4>F;C,,<:0<,>C0:=6<+FBF?8:,,A?DC3C@,@FD:>,,8B,C;<D==EC8CGGGFC6@C,9GFFA@GDGFEA8E8GB<F:,9,BB,GGGGGGF@DGGFFFFCCBEGGFGGGFFGFEFFFFF,B+@C,GCGGFEGEFFCGGGGGEFFEEEFECFE<FGFEFFGFGCCCCC
@s301 25099
TGGGGAATATTGCACAATGGGGGAAACCCTGATGCAGCGACGCCGCGTGAAGGAAGAAGTATCTCGGTATGTAAACTTCTATCAGCAGGGAAGATAATGACGGTACCTGACTAAGAAGCCCCGGCTAACTACGTGCCAGCAGCCGCGGTAATACGGAAGGTCCGGGCGTTATCCGGATTTATTGGGTTTAAAGGGAGCGTAGGCCGGAGATTAAGCGTGTTGTGAAATGTAGTGGCTCAACCCCTGCACTGCAGCGCGAACTGGTCTTCTTGAGTACGCACAACGTGGGCGGAATTCGTGGTGTAGCGGTGAAATGCTTAGATATCACGAAGAACTCCGATTGCGAAGGCAGCTCACGGGAGCGCAACTGACGCTGAAGCTCGAAAGTGCGGGTATCGAACAGGATTAGATACCCT
+
FFGGGGGGGGGGGGGGGGGGGDGGGGGGGFGGGFGGGGGGGGGGGGGFGGGGGGGGGGGFGFGFGGG@FG@FGGGGGGGGGGGGGGGGGGFGGGGGFFFGGDGGGGGGGGGGGGGGGGGGGGGGDFFGGGGGDGGFGGGGGGGGGGGGFGGGGGGGCE*CFGFGGGCFFEGGGGGGGC2<CC.EFFG@FFEF@CEFGGC>EGECCEE>GCCEFEFFGCFCFCEGG@EBCGGGGGFFGGFC@>:C'FFFCGFGGFEEGFGDGGFFGFFE@FFGFFC:EFGG@EFGFCGFEGEB@,EGGGGGGGGGFGGFEEFFEF<FDGECGGGGFDGFDBAA,FE>EFFGGGGGGGFGD@GGEGGGGGGGGGGGGGFEEFFGGGFGFGF<GDFF<GFCGGGFGF<GGGGGGFGGGGGGGGGCCCCC
@s301 294
TAGGGAATCTTCGGCAATGGGGGCAACCCTGACCGAGCAACGCCGCGTGAGTGAAGAAGGTTTTCGGATCGTAAAGCTCTGTTGTAAGAGAAGAACGTGTGTGAGAGTGGAAAGTTCACACAGTGACGGTAACTTACCAGAAAGGGACGGCTAACTACGTGCCAGCAGCCGCGGTAATACGTAGGTCCCGAGCGTTGTCCGGATTTATTGGGCGTAAAGCGAGCGCAGGCGGTTTAATAAGTCTGGAGTTAAAGGCAGTGGCTTAACCATTGTTCGCTTTGGAAACTGTTAGACTTGAGTGCAGGAGGGGAGAGTGGAATTCCATGTGTAGCGGTGAAATGCGTAGATATATGGAGGAACACCGGTGGCGAAAGCGGCTCTCTGGTCTGTAACTGGCGCTGAGGCTCGAAAGCGTGGGGAGCAAACAGGATTAGATACCCT
+
GGGGGGGGGGGGGGGGGGGGGGGGGGGGGGGGGGGGGGGGGGGGGGGFGGGGGGGGDFGGFFGDGGGEEGGGGGCAFFGGGGFGGGGGGGGGGGGGFFGGGGGGGGGGGGGGGGGGGGGGGGGGGGGGGGGGGGGGGGGGGGGGGGGGGGCEGFFFGGGGGGGGGGG@C=FGGGG@@GGGFGGCF8=FFEBEEGE>GGFFGGC<;?9F$C?F>GG)<6CF7,:.35C:5<CE2,C@<>C@=3><@#<@@BAGFGGFGGGGG+8FGGFFFGG=CC0D7DDDCF3692FDF?9?,?8FGEGFGFFEF8GGGFDF,FFGF=BC,E<8<GGEE>@+=AFEA,EGGGGE@F8EBFEGGE<GFECGGGGGGEGGFFB:DGDFFGEF@DGGGGGGGGGFEGGGGGGGGGGGGGGGGEGGGFGFDGGGGGGFGGGGGGGGGGGGCCCCC
@s301 25686
TGAGGAATATTGGTCAATGGGCGAGAGCCTGAACCAGCCAAGTAGCGTGCAGGAAGACGGCCCTATGGGTTGTAAACTGCTTTTATAAGGGAATAAAGTGAGTCTCGTGAGGCTTTTTGCATGTACCTTATGAATAAGGACCGGCTAATTCCGTGCCAGCAGCCGCGGTAATACGGAAGGTCCGGGCGTTATCCGGATTTATTGGGTTTAAAGGGAGCGTAGGCCGGAGATTAAGCGTGTTGTGAAATGTAGACGCTCAACGTCTGCACTGCAGCGCGAACTGGTTTCCTTGAGTACGCACAAAGTGGGCGGAATTCGTGGTGTAGCGGGGAAATGCTTAGATATCACGAAGAACTCCGATTGCGAAGGCAGCTCACTGGAGCGCAACTGACGCTGAAGCTCGAAAGTGCGGGTATCGAACAGGATTAGATACCCT
+
EFGGGGGGGGGGGGGGGGGGCFDGGGGFG8FGGGEGGFGGGFEFFDE,FGGGGGG?FGDGEFEFFFGGGGCFCFFFG9FGCGGGGFGGGGGGF8FEGDGGF?9EFGFCFGGGGFGGGGGGFGGGF,@AFFFF9FFGGG9C?FGDGGGG,CD<D<=FGGGGGFGDCCCCFFGGEGF<EFCCE9FEGGGD*4*2@F7<EGB;E9:=<FF3GG;FD:FFF;E879EFFGGE>88CCCF<DGEEDCFG?CD7@FC@F:?8:FCF@GGF8E0>8@?8C=8C4@:>FGGGFF>8GFFDDFEGEF?C9A==GGGGCE;;=@EEGGFEA,CB5FF?=,9EE<GGFEC39GFFFFFGFF9FE=CB,,EC@CDGFEFF@C9C9GGFCC@ECCGFCFFEECBFD9FC8GGFFGF@EDFFFGGEGGGGGFE5FFGGFFE9FEEACCCC
@s301 296
TGAGGAATATTGGTCAATGGGCGAGAGCCTGAACCAGCCAAGTAGCGTGCAGGATGACGGCCCTATGGGTTGTAAACTGCTTTTATAAGGGAATAAAGTGAGTCTCGTGAGACTTTTTGCATGTACCTTATGAATAAGGACCGGCTAATTCCGTGCCAGCAGCCGCGGTAATACGGAAGGTCCGGGCGTTATCCGGATTTATTGGGTTTAAAGGGAGCGTAGGCCGGAGATTAAGCGTGTTGTGAAATGTAGTGGCTCAACCTCTGCACTGCAGCGCGAACTGGTCTTCTTGAGTACGCACAAAGTGGGCGGAATTCGTGGTGTAGCGGTGAAATGCTTAGATATCACGAAGAACTCCGATTGCGAAGGCAGCTCACTGGAGCGCAACTGACGCTGAAGCTCGAAAGGGCGGGTATCGAACAGGATTAGATACCCT
+
DFFGGGCFGGGGGGGFGGG8FDECFCGGGFGGGGGGGGFFFGGGCGGEFGGGGGGGGGGGDEGGCFGGFGGGGGFFGGFGGCGGGGAF<FEGCFGGGAFGGGAFGGEFGGFFCGCFEGGFGGCEGGGFFFFF,B=,ECFEGGGGGGGGGF9EFGGGGGGG83CFCGGGECCGAFGGDGEDFGGGFFGEGGD/<;=FEGG?GF1GFF<FGFCF9::AE;:;:<CEFFC::>6@<EF<:=E>EEFG:EGCD'D:CFC@CFFFFGFGF@,GGFCC=>+GGF;@,DFEFF,?,=<8*FEFCFCGEBE=ECF=FEAEFGEGGGGGGGGC5EEFCFEEGFFEEEGFFD9F<DFGGDGGGGF:EGGFFCGGGFFGGGFFCFCGGGGEDGGGGGEGGGFGGCFFFCGFGGGGFC@+FCGFGGGGGGGGGGGGGGFGGGGC?CCC
@s301 297
TGAGGAATATTGGTCAATGGGCGAGAGCCTGAACCAGCCAAGTAGCGTGCAGGATGACGGCCCTATGGGTTGTAAACTGCCTTTATATGGGGATAAAGTGGGTCACGTGTGACTTATTGCAGGTACCGTATGAATAAGGACCGGCTAATTCCGTGCCAGCAGCCGCGGTAATACGGAAGGTCCAGGCGTTATCCGGATTTAGTGGTTTTAAAGGGAGCGTAGGCCGGCGATTAAGCGTGTTGTGAAATGTCGAGGCTCAACATCGGCACTGCAGCGCGAACTGGGTGCCTGGAGCGCACGCAACGTAGGCGGAAGTCGTGGTGTAGCGGTGAAATGCTTAGATATCACGAAGAACTCCGATTGCGAAGGCAGCTTGCGGGAGCGCGACTGACGCTGAAGCTCGAAAGTGCGGGTATCGAACAGGATTAGATACCCT
+
FFGGGGGGFCFFG@EFGGGDGGGGGGGGGFFGGGFG=,CCEFCFFFFCFFGFF,,AAEC@CFFG=FG8FE76BAAF9EGG?B<EECF,,EB7F7E9FFC<,B+4BEFGGGF,@FFEFGGGD,??EEF+4A<EGF@FGFCEAFECGCCFFFFFFEGGCEFF,<C@ED*@FGEGEGGG7FEGFEF,?CC;;4:2<C:CEG7:+9E>7'3)<<B0FBCFG@E)1:9<::##+0CCG9E;GEGC9FGGCDFA<)/>,#<:C29F2#38@FFE>>DECDEBEFD:GEF>@38,D>+>5:+7@+F+>,A+B+4BECEE=87EGGGEBFCGFGCE;FFF@GGGGFEFF@,GGGGGGGGGGEGGGGGGEGEFEGGGGFEFF@+7GCGGF@+F@,FGGGGGF<FFGFF@FFGGFCGGEGFEFGGGEGGFFGGF9GGGGGGCCC@C
@s301 298
TGAGGAATATTGGTCAATGGACGTAAGTCTGAACCAGCCAAGTAGCGTGCAGGAAGACGGCCCTATGGGTTGTAAACTGCTTTTATGTGGGAATAAAGACAGGGACGTGTCCCTGTTTGCATGTACCACAGGAATAAGGACCGGCTAATTCCGTGCCAGCAGCCGCGGTAATACGGAAGGTCCGGGCGTTATCCGGATTTATTGGGTTTAAAGGGAGCGTAGGCCGGAGGGTAAGCGTGTCGTGAAATGCAGTTGCTCAACATCTGCACTGCAGCGCGAACTGTTCTCCTTGAGTGCGCAGGAAGTAGGCGGAATTCGTCGTGTAGCGGTGAAATGCTTAGATATGACGAAGAACTCCGATTGGGAAGCCAGCTTACTGTAGCGCCACTGACGCTGATGCTCGAAAGTGCGGGTATCGAACAGGATTAGATACCCT
+
EFGGGGGFGGGFGGGGGGDFGGFCFFFF9FEGGGGGGF@CFGGGGGGGGGGGGGGGGGGGGGGFGGGFFGGGGGGG<FGGGGGGGFGGGGGGGGGGGGGGGGGGGGGGGGGGFFCGFGGGGGGGGGGGGGGGGGGGGGGGGFCFGCFGGGGGGGGGGGGGGGGFGDFBFGGFFF;GEDGDFFGGGGGGC;FGGGGBAAFFCFGFFGFGEGGGGFGAE>G5:BGGGGGEEGGGFGGBECEEFFFFGFGGFD7FFGGFGFGGGGGGGGGGFFGGECB:@FEFFFDB<,FB9GGGFGGGGGFGFA9GGGFFCE?4EGGGGGGGGGEEDGCCGGGGGFFGGGFCFFEFDGGGGDEECC@E:GGFEEFFFCCEDGGGEGDFFGGGGGGGGFGGGGGGGGGGGGGGGGGFGEGGGGGGGFGGEGFGFGGGGGGGGGGCCC@C
@s301 23280
TGAGGAATATTGGTCAATGGGGGAGAGCCTGAACCAGCCAAGTAGCGTGCAGGATGACGGCCCTATGGGTTGTAAACTGCTTTTATAAGGGAATAAAGTGGGTCACGTGTGACTTTTTGCATGTACCTTATGAATAAGGACCGGCTAATTCCGTGCCAGCAGCCGCGGTAATACGGAAGGTCCGGGCGTTATCAGGATTTATTGGGTTTAAAGGGAGCGTAGGCCGGAGATTCAGCGTGTTGTGAAATGTAGAGGCTCAAACTCTGCACTGCAGCGCGAACTGGTCTTCTTGAGTACGCACAACGTGGGCGGAAGTCGTGGTGTAGCGGTGAAATGCTTAGATATCACGAAGAACGCCGATTGCGAAGGCAGCTCACGGGAGCGCAACTGACGCTGAAGCTCGAAAGTGCGGGTATCGAACAGGAGTAGATACCCT
+
FFEEF<CCFFGGGAFFGGFFCGGGGGGGGFGGGFFGGFFFGGFGGGCFECGGGGFGG<CE7BFFGG9EFG7CBFFGGGGG,C,CFFGG9EBB8=FGGGCED@+A<EEFEF7F95E9F9F9,A@EFG<FFG?EFFFAFGFGCEC7+3@,=,@,DDDCCCC+@FC7@CFGGG7BFG@FGF*F,>F*4FDG*1:CC,<<98C9EFF<<F<*=8<99<<F'EE5<C8C:DFC9CCC#7+8E>GG8<<@<<AFDF?8D0D<E#:?0E3,@,6,7D:5:FC@<D92F;=<,8<38FEE9EEF=A+8,FCFB+:B@GGF@6+CB<F=F9C>AGC:??GGGGGFAFFFGCD=F?FGGGFGF>6+BEEF@,:FFCGGGFAGGGGFGFGEDGEFACEEGGEGGFF9FCEEDCGGGEGGGGGGEFFEGGGFGFFEE,GCGGFBCC<C
@s301 300
TGAGGAATATTGGTCAATGGGCGAGAGCCTGAACCAGCCAAGTAGCGTGCAGGATGACGGCCCTATGGGTTGTAAACTGCTTTTATAAGGGAATAAAGTGAGCCTCGTGAGGCTTTTTGCATGTACCTTATGAATAAGGACCGGCTAATTCCGTGCCAGCAGCCGCGGTAATACGGAAGGTCCGGGCGTTATCCGGATTTATTGGGTTTAAAGGGAGCGTAGGCCGGAGATTAAGCGTGTTGTGAAATGTAGATGCTCAGCATCTGCACTGCAGCGCGAACTGGTTTCCTTGAGTACGCACAAAGTGGGCGGAATTCGTGGTGTAGCGGTGAAATGCTTAGATATCACGAAGAACTCCGATTGCGAAGGCAGCTCACTGGGGCGCAACTGACGCTGGGGCTCGAAAGTGCGGGTATCGAACAGGATTAGATACCCT
+
FGFGGFGGGGGGGGGGGGFDFFGGGGGFGGGGGGFGGGGCFDFFGGGGEGGGGGGEFAFGGGGGGFFG8FEGGGGGGFGGGGFGGAFGGCGGG8FFGCGGGGFGCGGGGGGGGGGGGCEFFC<FAFGGGEGGGGFGGGDFGFECEGG@9@FGGEGGGGGGG,>FGEGGGCCC@CGECGEGCCFEEGGE<CEEC2<C5>C99CFC?F7<FF<39:FAE9FF;EDC:EGBGCFEEFGFEFGGFF@E7CFCFFADF9GGCGFGFFFG@FCGGGF;<89@EFDFGFED@FFCFFEADEEBEGGGGEFFFECFGGGGFGGGGGGGAFGGFEGGGFCF9GGGGFGFE49<FDGGGGGFFEGDGGGFCGGGGFEGFGGGGGGGGGGGGGGGGGGGGGFGGGGGGGGFGGGGGGFGGGGGGGGGGGFFGFGFGFEFFGGCCCCC
@s301 24639
TGGGGAATATTGCACAATGGGGGAAACCCTGATGCAGCGACGCCGCGTGAGCGAAGAAGTATTTCGGTATGTAAAGCTCTATCAGCAGGGAAGAAGAATGACGGTACCTGACTAAGAAGCACCGGTTAAATACGTGCCAGCAGCCGCGGTAATAAGTATGGTGCAAGCGTTATCCGGATTTACTGGGTGTAAAGGGAGCGCAGGCGGTGCGGCAAGTCTTAGGTGAAAGCCCGGGGCTCAACCCCGGTACTGCATTGGAAACGGTCGTACTAGAGTGTCGGAGGGGTAAGTGGAATTCCTAGTGTAGCGGTGAAATGCGTAGATATTAGGAGGAACACCAGTGGCGAAGGCGGCTTACTGGACGATAACTGACGCTGAGGCTCGAAAGCGTGGGGAGCAAACAGGATTAGATACCCT
+
FGGGGEGGGGGDGFGDF9EEFEGGDGGGG@FFEFGGGGCE7CCGGGD@ECGDGGGGDGFGG-<FGGGGFG8?EEA,EFDFGAFDGGGGGG=>F@<FGACFGFGDGGDFGGG?FCGFFCF@@FGFDFGEGGCFFGGFCFFFDFG,>@@CCFF7<;,8,@<FGFGGFEBF7=7CFFFGGE*<F@F9FGG08/@+0ACGE5*:CE>C2#/:)/<:8,?2<=<#,.7<A,C;;2EEF>:CC$>CCFFECEGBGCFF8A?,D@@<63(C9CD<EE=4GFF9>34?B+A;FFGEEB=FEE8E88=A,GFEC8FCFCGE94:7C@C?=F;BEF@@FGGGF7FGGGF<C@C@DF@FC>GFGGFFGFFC8EFFFC9ECGGEFFFAGFDGGGGCFGFGGGGGGDFCGF<FEC9GGGGGGGGGCCCCC
@s301 24537
TGAGGCATATTGGTCAATGGGCGAGAGCCTGAACCAGCCAAGTAGCGTGCAGGATGACGGCCCTATGGGTTGTAAACTGCTTTTATAAGGGAATCAAGTGAGTCTCGTGAGACTTTTTGCATGTACCTTATGAATAAGGACCGGCTAATTCCGTGCCAGCAGCCGCGGTAATACGGAAGGTCCGGGCGTTATCCGGATTTACTGGGTTTAAAGGGAGCGTAGGCCGGAGATTAAGCGTGTTGTGAAATGTAGACGCTCAACGTCTGCACTGCAGCGCGAACTGGTTTCCTGGAGTACGCACAAAGTGGGCGGAATTCGTGGTGTAGCGGTGAAAGGCTTAGATATCACGAAGAACTCCGATTGCGAAGGCAGCTCACTGGAGCGCAACGGACGCTGAAGCTCGAAAGTGCGGGTATCGAACAGGATTAGATACCCT
+
FGFFG8FGEGGGGGGGGFC@FFG7@CFGGGGGGGGGGGGGGGGDFGGGGC7F<,<AFGGGGFEFFFFGDGCFFBFEE?FFECFGFCFF?@FCFF,<9E?F9EEFFGGGGF=<EF9FGGGC<FF<,CFGGFFGG,EDF<:FFFFGECEGGFGGGGGGF<AFF?F8@:CFFFGGGFGE33C@<F,>C>CFEC::C9C>GGEF=:?1,+71/86<5F0@F3<DBFC77CEBEGGG+CFFGFEDCFEFCC7@F,C>05:3*7C<FGGGFGFF:FGDFGFG8=85F:GEDA=A8,,CFFCB>=8FFACGGGFEC89=CF@GEGGFF@@==GGFB<E,94,GGEE?,4,A,<9FGFGE=BFE@FGGGGGDDFFFEC<FA,ACEC:C+CGFF,F@+88GGGGF<CGGGGGGDFGFEGGGGGGGGGGFCGGGGGGGGGGCCCCC
@s301 303
TGGGGAATATTGCACAATGGGGGAAACCCTGATGCAGCGACGCCGCGTGAGCGAAGAAGTATTTCGGTATGTAAAGCTCTATCAGCAGGGAAGATAATGACGGTACCTGACTAAGAAGCACCGGCTAAATACGTGCCGGCAGCCGCGGTAATACGTATGGTGCAAGCGTTATCCGGATTTACTGGGTGTAAAGGGAGCGCAGGCGGTGCGGCAAGTCTGATGTGAAAGCCCGGGGCTCAACCCCGGTACTGCATTGGAAACTGTCGTACTAGAGTGTCGGAGGGGTAAGTGGAATTCCTAGTGTAGCGGTGAAATGCGTAGATATTAGGAGGAACACCAGTGGCGAAGGCGGCTTACTGGACGATAACTGACGCTGAGGCTCGAAAGCGTGGGGAGCAAACAGGATTAGATACCCT
+
FGGGGGGGGGGGGGGGGGGFGGGGGGGGGGGGGGGGGGFGGGGGGGGEGGGGGGGGGGGFFCAFFGGGGGGGFGFGGGGCGCFGGGGFFGGGDFGGGGGGGDGGGGGGGGGGGGGGGGGGGGGGGGGGGGGGGGGGGGGGGCEGGGCFFGGGGGGGG3GFFGGGGGGGE@GGGGGGGDGFGGGGFGGGFGGFFGGGGGGGGGGDGG?C?EDGGCFFGFGGD@<FFFGFFF@EGGGFEFF@GGGGGGGGGGGGGGGFGFFFC<GG=GGGGFFF<GEF8GGGGGGGGGEAGGGGGGGGFGGGGFGGFGGGGFGFGGGGDGCGGFGFGGGGGFFFFC8FGFGF@EGFFGGGGGGGGGGGEFEGGGGGGFEGCGGGGGGGGGGGFGGGCGGGGGGGFGGGGGGGGGGGGGGGGGF@CCCC
@s301 304
TGAGGAATATTGGTCAATGGGCGAGAGCCTGAACCAGCCAAGTAGCGTGCAGGATGACGGCCCTATGGGTTGTAAACTGCTTTTATAAGGGAATAAAGTGAGTCTCGTGAGACTTTTTGCATGTACCTTATGAATAAGGACCGGCTAATTCCGTGCCAGCAGCCGCGGTAATACGGAAGGTCCGGGCGTTATCCGGATTTATTGGGTTTAAAGGGAGCGTAGGCCGGAGATTAAGCGTGTTGTGAAATGTAGACGCTCAACGTCTGCACTGCAGCGCGAACTGGTTTCCTTGAGTACGCACAAAGTGGGCGGAATTCGTGGTGTAGCGGTGAAATGCTTAGATATCACGAAGAACTCCGATTGCGAAGGCAGCACACTGGAGCGCAACTGACGCTGAAGCTCGAAAGTGCGGGTATCGAACAGGATTAGATACCCT
+
EGFGGGGGGGGGGGGGGGFFGGGGGGDGGGGFGGGFGGGFGGEFGGGFGGFFGEGFGGGDGGEDFGGGGGEGGGGGGGGGGFFGGGFGGFGGGFFFFGFGGGGGFGGGGGGGGGGGGGGGGGGGFGGGGFGG5FF;FFGGGGGEGGGGGGGGGGGGGGGFFFDGGGGGGGGFFFGGGGEGGGGGCGGGGGGDFCFGGDFGGG%DCC?=FGFFGGC:B:EG6GDFECABB;8G=A@AGFGGD@BCC?EFF>9CGGF>8FF@GGFFGGFGFGGEDGGGGG;FEFGGGGEEGFFFAGEGGGGGGFFEEGGGGFDF@GECEFFGGFEEDGGFGGGCAFDGGFFGGEFE8GGGFFGGFFF@CDFGGGGGGGGGGGGGGGFGGGGE7GGGGFEGGGGGGGGGFGGGGGGGGGGFGGGGGGGGGGFFGGGGGGGGGGFBCCCC
@s301 23166
TAGGGAATTTTCGGCAATGGGGGCAACCCTGACCGAGCAACGCCGCGTGAGTGATGAAGGTCTTCGGATTGTAAAGCTCTGTTGTAAGGGAAGAACGGCATCTAGAGAATAGATGAGTGACGGTACCTTACCAGAAAGCTACGGCTAACTACGTGCCAGCAGCCGCGGTAATACGTAGGTAGCGAGCGTTATCCGGAATTATTGGGCGTAAAGGGTGCGTAGGCGGCCTGTTAAGTTTATGGTGAAAGCGTGGGGCTCAACCCCATAAAGCCATAGATACTGGCAGGCTGGAGTACTGGAGAGGGTAGTGGAATTCCATGTGTAGCGGTAAAATGCGTAGATATATGGAGGAACACCGGTGGCGAAGGCGGCTACCTAGACAGAGACTGACGCTGAGGCACGAAAGCGTGGGGAGCAAATAGGATTAGATACCCT
+
DFFGGGGGGGGGGGGGGGG<<7CGGGGGCCFGFFEFFGGFGGGGGGGFFEGG9FC99C9EFF9FDDCFGGGGGGGFGGGGGFGGFAFCGFEEGGGGGGGGGGGGGGGGGGGGGGGGGAFGGGGGGGGGGAF8FFFFGGGGGGGGGGGGGGAFGGGGGFFFCFFG7CFDGGGGF@E@3FCFFGGEEG51E:7CGGGGDC4CFFGGGGFE#:368CC:><?GFBCGGC>CFFAFGGGBGFBCGGFGFGFFFCGGFCEFEGFCGFGGGECG8=CFFFBE4=8?GFB8;B,=FFGFGGGGGFGGCDGCE<<FGFGGGGCFAE,F,B>=B=FGGGGEGGGGGGDE;FEFFGGGEFEBCFC>GGGFDGFFDGGF:FGGGGFE,9GGGFEAGFGEGFGGGGGGGGGFEGGC7GGGGGGGGGFCFEGFFGGGGGFE@GCCCCC
@s301 306
TGAGGAATATTGGTCAATGGGCGAGAGCCTGAACCAGCCAAGTAGCGTGCAGGATGACGGCCCTATGGGTTGTAAACTGCTTTTATAAGGGAATAAAGTGAGTCTCGTGAGACTTTTTGCATGTACCTTATGAATAAGGACCGGCTAATTCCGTGCCAGCAGCCGCGGTAATACGGAAGGTCCGGGCGTTATCCGGATTTATTGGGTTTAAAGGGAGCGTAGGCCGGAGATTAAGCGTGTTGTGAAATGTAGACGCTCAACGTCTGCACTGCAGCGCGAACTGGTTTCCTTGATTACGCACAAAGTGGGCGGAATTCGTGGTGTAGCGGTGAAATGCTTAGATATCACGAAGAACTCCGATTGCGAAGGCAGCACACTGGAGCGCAACTGACGCTGAAGCTCGAAAGTGCGGGTATCGAACAGGATTAGATACCCT
+
AEFGGGGGGEFGGGFGGFFCEFGGGGGGGGFFGGGGGGGFGGGG,CC:FFGGGEGGGGCGFGGGGDFGGGGGGFGGGGGGGFAGGGGGGFGFGGFGFGGC@9FGA@AFCGGGGGGGGGGGGGGFFGGGGEFDGFGGFDG?FDGGDGGGGFFGCGGGFFEGGGGGGGGGGGFEF9FECECFEFF>EF>CCECGC<4FCDFG?C=CF<?CF>C(8=58E(:/7=EF<FF8<;CCFCGAF>CECF>D,<CGFGFGCBD>>GF@CEE58CDFGGGEEDGGEFEDFFGGED:,@<F@5CGFEF:C,<?BB8FBC8F;+FC=CGFFB,8+*EFBC,GFGFFFGGGGGFFGGGGGGGFEGEDGGGGDGDGGFFF@GGGFDGGGEFEDEGGGGGE@CDGGGCEGGGGGGGGGFEGGEFECGGGGFGFEEAGGGGGGGFGCCCCC
@s301 307
TGAGGAATATTGGTCAATGGGCGAGAGCCTGAACCAGCCAAGTAGCGTGCAGGATGACGGCCCTATGGGTTGTAAACTGCTTTTATAAGGGAATAAAGTGAGTCTCGTGAGACTTTTTGCATGTACCTTATGAATAGGGACCGGCTAATTCCGTGCCAGCAGCCGCGGTAATACGGAAGGTCCGGGCGTTATCCGGATTTATTGGGTTTAAAGGGAGCGTAGGCCGGAGATTAAGCGTGTTGTGAAATGTAGGCGCTCAACGTCTGCACTGCAGCGCGAACTGGTTTCCTTGAGTACGCACAAAGTGGGCGGAATTCGTGGTGTAGCGGTGAAATGCTTAGATATCACGAAGAACTCCGATTGCGAAGGCAGCTCACTGGAGCGCAACTGACGCTGAAGCTCGAAAGTGCGGGTATCGAACAGGATTAGATACCCT
+
FGFGGGGGGGGFFGGGGGGGGGCFGGGGGGGGGGGGGGGGGGGFGGGGGGGGGGGGGGGGGGGGGGGEFGGGGGGCFGGGGGDGGAFFG@GGEGGGGGGGGGGGGGGBFFGFGGGGGGGGGGGGGEFGGGGGGGFEEFCDGGDCEFEGFFGGGGGGGGGGGGGGGGGGE:FGDFFGF@<CFCFGGGGFG=EGCFGD5DGF68,CCC@8=CFEC:?FE;GF?FEGGGGFFGGCC9:<GGGGFEFE?C>:=DGGGFFFGFFFGGGGFF8FDGFD?DEE7FAC3,CF8DFF?FGGFGECGGGGDFGGFE7GGGFFDFDGGF4,GGGGFGGGFED<AGGGGGGFGFGFGGGGGDGGFF>@GGGGGEEGFFFGGFGFEFEC?GEEGGGGGGGGDGCDGGGGGGGFGGGGFGFGEDGGGGGGGGGFGFGGGGGFF,DCCCCC
@s301 308
TGGGGGATATTGCGCAATGGGGGAAATCCTGACGCAGCAACGCCGCGTGAAGGATGAAGGTCTTCGGATTGTAAACTTCTTTTATTAAGGACGAATAAAGTGACGGTACTTAATGAATAAGCTCCGTCTAACTACGTGCCAGCAGCCGCGGTAATACGTAGGGAGCAAGCGTTGTCCGGATTTACTGGGTGTAAAGGGTGCGTAGGCGGCTTTGCAGTTCAGATGTGAAATCTATGGGCTCAACCCATAGCCTGCATTTGAAACTGTAGAGCTTGAGTGAAGTAGAGGCAGGCGGAAGTCCCCGTGTAGCGGTGAAATGCGTAGAGATGGGGAGGAACACCAGTGGCGAAGGCGGCCTGCTGGGCTTTAACTGACGCTGAGGCACGAAAGCGTGGGTAGCAAACAGGATTAGATACCCT
+
ACFGG+FFFGGGGCEGGGFGGGG7FFGGGGGGGGGG:CFFGDGGFGGGGEFC,C@CFGECECCFFG@EFGGGGDEFEFCGGGGFGCFGGFEEFGCFDAEGCCFGGGGGGAFCGC9DAFDFFFFGF7+B,=F,@CGG@7+:E<+<D@EFGEGGGE@,?7,,=@C<<3?F<FG)57*7<@<7?C:7?>:C=5EEFCAF+5<CED>?EDGGDCEG6FDF:%;F@?94;FF@C:??5GE:GF?D@3@FCFGEFCFB;<DGGGF8@0=@1F3FB(<,@FF+FEGGGGGF?:?BD7EGGCE@@+C7@CFBA@@BEFEAEF94,,DFFEFFBCFDDGGFCGFFFFF,GF@@:C7FECFEGGFFGGFGGF@FC9GGECGDGGGGGFCEGF<GFGGF:DF@GGFGFFC8GGGGGFGFAFFE8GCCCCC
@s301 309
TGGGGGATATTGCGCAATGGGGGAAATCCTGACGCAGCAACGCCGCGTGAAGGATGAAGGTCTTCGGATTGTAAACTTCTTTTATTAAGGACGAATAAAGTGACGGTACTTAATGAATAAGCTCCGGCTAACTACGTGCCAGCAGCCGCGGTAATACGTAGGGAGCAAGCGTGGTCCGGATTTACTGGGTGTAAAGGGTGCGTAGGCGGCTTTGCAGGTCAGATGTGAAATCTATGGGCTCAACCCATAGCCTGCATTTGAAACTGTAGAGCTTGAGTGAAGTAGAGGCAGGCGGAATTCCCCGTGTAGCGGTGAAATGCGTAGAGATGGGGAGGAACACCAGTGGCGAAGGCGGCCTGCTGGGCTTTAACTGACGCTGAGGCACGAAAGCGTGGGTAGCAAACAGGATTAGATACCCT
+
GGGGGGGGGGGGGGGGGDGGGGGGGGGGGGGGGGGGGGGGGGGGGGGCGGFGGGGGGGGFGGGGDDFFFFFFGGGFGGGGGGGFGGGGGGGFGGE8FGGGFFGGGDFGGGGGGGGGGGCGGGGGGGDGGGGGGGGDB<FFGFFGGCFGGGDGGGGGGFGECE<,CCGFFGGF,<<=3CFFFGGCEFGFFFGFFFF@59@EEG58ECDFGFFGGGF>@:CGCD@EF&E8C@FGGGGGGGFGGGFFFGEFFFGFFCFDGFF@CE;?FFDFFFGGGGFEGCGFGF?BGGGGGGGCGGGGFEGDGGGGFE7DGGFGFDECEFGGGFFGGGGGEGGGFFFGFDFFGGGGGGGGGGGGGGGGGGFGGFGGGGGGGGGGGGGGGFGGGGGGGGGGGGGGGGGGGGGGGGGGGGGGGGGGFGCCCCC
@s301 310
TGAGGAATATTGGTCAATGGGCGAGAGCCTGAACCAGCCAAGTAGCGTGCAGGACGATGGCCCTATGGGTTGTAAACTGCTTTTATATGGGGATAAAGTGAGCTACGTGTAGTTTATTGCAGGTACCATATGAATAAGGACCGGCTAATTCCGTGCCAGCAGCCGCGGTAATACGGAAGATCCAGGCGTTATCCGGATTTATTGGGTTTAAAGGGAGCGTAGGCCGCCCCTTAAGCGTGTTGTGAAATGCCGCGGCTCAACCGTGGCACTGCAGCGCGAACTGGGGGGCTTGAGTGCACGCAACGTAGGCGGAATTCGTGGTGTAGCGGTGAAATGCTTAGATATCATGAAGAACTCCGATTGCGAAGGCAGCTTGCGGGAGTGCGACTGACGCTGAAGCTCGAAGGTGCGGGTATCGAACAGGATTAGATACCCT
+
FGCGGGGEGGGGGGGGGGFGGGGGGFGGGGGGGGGGGGGGGGGFFGGGFGGGGGGGGGGGGGGGGFFGGGGGGGGGGGGGGFCGGGGGGGGGGGGGGGGGGGGGGEGFGGFCGFGGGGGGGGFCEDGGGGGGGGGGGGGFFGGGGGGGGGGGGGGGGGFGG8FGGECFFEGGGGGG@GGGGGGCFGGGFC1:@FGE=CE@GFGGG=GGGGGFGGG?G<GGDFGGGCEEGGFGGGG?<CFGGGFEGGG>FGGECEGGGECGGGGGFF@FGGECGFBC8C:GGGGGGF7GFGFCDE?GEFCEGGFFGGGGEEA;EGGGEGGGGGDEDGGGGGGFFGGGEFFDF9GGFGFGGGGGGFGGGGFF@GGFFAFGGGGGGGGGGGGFGGGGGGGGGGGEGDFGGFGEFGGGGGGGGGGGGGGGGGGGFGGGGGGGGGGCCCCC
@s301 26341
TGGGGAATATTGCACAATGGGGGAAACCCTGATGCAGCGACGCCGCGTGAGCGAAGAAGTATTTCGGTATGTAAAGCTCTATCAGCAGGGAAGAAGAATGACGGTACCTGACTAAGAAGCACCGGCTAAATACGTGCCAGCAGCCGCGGTAATACGTATGGTGCAAGCGTTATCCGGATTTACGGGGTGTAAAGGGAGCGCAGGCGGTGCGGCAAGTCTGATGTGAAAGCCCGGGGCTCAACCCCGGGACTGCTTTTGAAACTGTCAAACTAGAGTACAGGAGAGGAAAGCGGAATTCCTAGTGTAGCGGTGAAATGCGTAGATATTAGGAGGAACACCAGTGGCGAAGGCGGCTTTCTGGACTGAAACTGACACTGAGGCACGAAAGCGTGGGGAGCAAACAGGATTAGATACCCT
+
EFCFGGGGGGGGGGGGGGGFGGGGGGGGGGGGGGGGGGDGGGGGDFF:FDEGGGGECGGFGGFFEGGFGGGGGGGGGGGGFGGDGGGGFGGFCFGCEFGGFGGGGGGGGGGGGGGGGGFGGGGCCGFGCEGGGGGFGFGGGFFGGGGFGGGDGF?FD?GGC9FGGFFGGG@G*GGG@FCGGF9#FGG6FCEE@CEG@GCGGGGE>EGE8EFCGGGF9DCDBDGGEFGFEGGGGFEFGGGFGGGGEFFGGD8GGEEGGEA:GGFBACGGEF,<FFFGGGFGGFGFGEDB@GGFGGFD8E9AFGFBB=GGGGFEF=FFGGGFCFE9AEEGGE<CDFFFFFEFF@ECGGFCGGGGGGGGGGGGGGEGGGGFFAGFC<ECFDGGFFGGGFGGDGGGGGGFGFFFFFGGGGGGGGFGCCCCC
@s301 312
TGAGGAATATTGGTCAATGGGCGGAAGCCTGAACCAGCCAAGTAGCGTGCAGGATGACGGCCCTATGGGTTGTAAACTGCTTTTATGCGGGGATAGAGTGGGCCACGCGTGGTCTTTTGCAGGTACCGCATGAATAAGGACCGGCTAATTCCGTGCCAGCAGCCGCGGTAATACGGAAGGTCCGGGCGTTATCCGGATTTATTGGGTTTAAAGGGAGCGCAGGCCGCCGGGCAAGCGTGTTGTGAAATGCAGTCGCTCAACGTCTGCACTGCAGCGCGAACTGCCCAGCTTGAGTGCGCGCAACGTTGGCGGAATTCGCCGTGTAGCGGTGAAATGCTTAGATATGGCGAAGAACTCCGATTGCGAAGGCAGCTGACGGGTGCGTAACTGACGCTCATGCTCGAAAGTGCGGGTATCGAACAGGATTAGATACCCT
+
FGGGGGGGGGGGGGGGFGGFFGGDGGGGGGGGGGGGGGGGFGEGGGGGGGGGGGGGGGGGGGGGGGGGGGGGGGGGGGGGGGGGGGGFGGGGFGGFFDGGGGGGGGGGGGGGFGGGGGGGGGGGGGGGGGEGGGGGGGGGGGGGGGGGGGGGGGGEGGGGFGGGGGGGG7FGCFGGDFEGFGGGGGGGGGG?GGGGGGG@FGGGG=CG6GGGGGGFG>EG>BGGDGEBG9<::@E<G@GGCFFFCCF96>?C*:CEGGFFFGFCGFEFF;C15<*@3>;EBDD<?A>>5,CCBF>GGGGF8?FEGGDGEFFE8GEE86+:GFEE?GGGGGGFEGEGFGF;FFFGGGFFGFCFFF=DGGFGGGGGGGDGGGGGGGGGGGGGGGEGGGGGGFGFF?GGGGGGGFFFGEGGGGGGGGGGGFCFFGGFF<GGGGGCCCCC
@s301 21562
TGAGGAATATTGGTCAATGGGCGAGAGCCTGAACCAGCCAAGTAGCGTGCAGGATGACGGCCCTGTGGGTTGTAAACTGCTTTTATAAGGGAATAAAGTGAGTCTCGTGAGACTTTTTGCATGTACCTTATGAATAAGGACCGGCTAATTCCGTGCCAGCAGCCGCGGTAATCCGGAAGGTACGGGGGTTATCCGGATTTATTGGGTTTAAAGGGAGCGTAGGCCGGAGATTAAGCGTGTTGTGAAATGTCGATGCTCAACATCTGCACTGCAGCGCGAACTGGTTTCCTTGAGTACGCACAAAGTGGGCGGAGTTCGTGGTGTAGCGGTGAAATGCTTAGATATCACGAAGAACTCCGATTGCGAAGGCAGCTCACTGGAGCGCAACTGACGCTGAAGCTCGAAAGTGCGGGTATCGAACAGGATTAGATACCCT
+
EFFFGGFGGEFFFFGGGGFFFGGGGGGGGGGGGGGGGGGGGG9EFF7@FGGGGGFGFCFECFGF8FCCFE7CFGCCCFGGGGF<GDFFFGG8FFF-BFGGGG<,CE@GGG4,A,,CFFGGGFE<EFEAEGGGGGFDFGGFFGGCFECDF,BBDDFEFGFFFFFGGG<F*3FA,?C@7C:CF#@FCF#<F@F38<F=G+EGFF7GGFF?<E@G63;5/5:FD;CEFDC7?:8AEEF?:D:FEFCC@F=F;@-87,677#9DE,E,D>,3@88+5+DFEFD@8FFFFDF>3<F9*CGGGGFFEEBDFGEGGGGE8E@+7FF=FBCEBGGGGGGEDFFE9FFDE8GGFDFFCBGGGGGGGFFC@GGFGGGGE<FFGFEFGGGGGDGGGGFECF;GGFEE8CF<,EFGGFC>GGGFCF<GGGGFFGGGGGGFGFFCCCCC
@s301 314
TGAGGAATATTGGTCAATGGGCGAGAGCCTGAACCAGCCAAGTAGCGTGCAGGAAGACGGCCCTATGGGTTGTAGACTGCTTTTATAAGGGAATAAAGTGGGAGTCGTGACTCTTTTTGCATGTACCTTATGAATAAGGACCGGCTAATTCCGTGCCAGCAGCCGCGGTAATACGGAAGGTCCGAGCGTTATCCGGATTTATTGGGTTTAAAGGGAGCGTAGGCCGGAGATTAAGCGTGTTGTGAAATGGAGACGCTCAACGTCTGCACTGCAGCGCGAACTGGTTTCCTTGAGTACGCACAAAGTGGGCGGAATTCGTGGTGTAGCGGTGAAATGCTTAGATATCACGAAGAACTCCGATTGCGAGGGCAGCTCACTGGAGCGCAACTGACGCTGAAGCTTGAAAGTGCGGGTATCGAACAGGATTAGATACCCT
+
FFEFGGGGGGGGGGGFGGGGFGGGGGGGGGGGGGGGGGGEGGGGGGGGGGGGGGFGCFGGGGGFFFGGGFGGGGGGGCGGGGGGGGFFGGGGGGFFFDGFFGGGEF>GEGFFGGGGGGGGGGGGGGGGGGGFGGGGGGGGGGFGGGGGGG@DG<=EDC7CFGGGGGEE=GGGGGDGGGGGGG9<CCEEGGG?GGGGGGGFGG>GFFF<C7B@FGGAGFGF?FGGGGGFGGGGGGE=GGGGGGFFEC?C?&FC:FFGGF:<@EAGF@EGGFCEDGEEGGDEGCFGF>,=@,GGAGEFEGGGGGFGFEEEGFGGGGDGGGGGGGGE>GFFFFAGFBD>,CGGECDFFGGGEFFFFEGGGGGFCFDEFCGGGGGF?GGFEFEGGGGGGGFGGGEGGGGGFFFAGFFGFGEGDGGGGGGGGGFGGGGGGGFGGDGCCCCC
@s301 27008
TGGGGAATATTGCACAATGGGCGCAAGCCTGATGCAGCGACGCCGCGGGAGGGATGGAGGCCTTCGGGTTGTAAACCTCTTTTATCGGGGAGCAAGCGAGAGTGAGTTTAACCGTTGAATAAGCACCGGCTAACTACGTGCCAGCAGCCGCGGTAATACGTAGGGTGCAAGCGTTATCCGGAATTATTGGGCGTAAAGGGCTCGTAGGCGGTTCGTCGCGGCCGGTGTGAAAGTCCATCGCTTAACGGTGGATCTGCGCCGGGTACGGGCGGGCTGGAGGGCGGTAGGGGAGACTGGAATTCCCGGGGTAACGGTGGAATGTGGAGATATCGGGAAGAACACCAATGGCGAAGGCAGGTCTCTGGGCCGTTACTGACGCTGAGGAGCGAAAGCGTGGGGAGCGAACAGGATTAGATACCCT
+
,=CF@CGGFCE<FFEFA9,;EFDGEGG?CCFCFGGGGGCFEG7+@@:+@>CCE@E7FDEFCFGGGG-C,BF@<FBFC,EAEAAFGGG@CCE7:D@FFEGGCFGGG?@B=F,=>+:FEEAFEGGGC@DEDCCEFGGFGG,>E:F8<@@<AC<FGFGGF:9@F<:<:8<CFC:8*12;AC9>8*:*30<CCF5;ECCEGC,;CC;C?*72$2:99C:5/<@C#3*C<,1<CF><CEF#FCCGGFDECDGFGF<9FC15****3GDCGGFCC@FB38C:F<++GEFGFF:FF?9ECCE@;,@4+@ECFA,48)EGGF@C,?A,C>?,AFGE@,FCEFEEDGFFFGFF:B@FFGE@8FFEFGGGCE@GGGCGFFFGDEF@GGGGGCFF@C7FGGGGGGGGGGGEGGGFECDGGGGGGGFEB@CCC
@s301 24037
TGGGGAATATTGCACAATGGGGGAAACCCTGTTGCAGCGACGCCGCGTGGAGGAAGAAGGTCTTCGGATTGTAAACTCCTGTCGTTGGGGACGATAATGACGGTACCCAGCAAGAAAACCACGGCTAACTACGTGCCAGCAGCCGCGGTAAAACGTAGGTGGCAAGCGTTGCCCGGAATTACTGGGTGTAAAGGGAGCGCAGGCGGAAGGACAAGTTGGAAGTGAAACCCACGGGCTCAACCCGTGAACTGCTTTCAAAACTGTTTTTCTTGAGTGGTGTAGAGGTAGGCGGAATTCCCGGTGTAGCGGTGGAATGCGTAGATATCGGGAGGAACACCAGTGGCGAAGGCGGCCTACTGGGCACTAACTGACGCTGAGGCTCGAAAGCATGGGTAGCAAACAGGATTAGATACCCT
+
FGGGGGGGGGGGFGGGGGGGG@GGGGFFGGEF9EFGGGEGGGGGCGEGGGGGGGGGFFGFEFFGGGGC=FGFGFGGGGGDFEDGGGF,CFCGEGGEEFGGFFDF7CCBFGGGFEGGGGFGGGGGGGGGGFCCCFGGGGFFFFBCGGGGCF<,@FFFGCGG9CFFFGGGGG78FFGGGGGGGCFGGG@EE;A@FG5;FGGGGGGEEG+CFGCFF<D$GFC;FGFGFGF6FCEGFGE<:>E@FFDGGGGGGE>9C78>=;AFGGGGFFCF?GGGFGGFDAB9GE<EF+CGGGFGEEC7ECCGGGGGBGCGFGGGEF:@FFFDF>CGGGGE@<9FCGGFGF@DGGGFFGGGGGGGF<EGGECFFA<GFGGGEEFGGFGGFGGGGEGFFFFCEFGGGGGGGFFFFGGGFGFGGGGCCCCC
@s301 26064
TGGGGAATATTGGACAATGGGCGAAAGCCTGATCCAGCGACGCCGCGTGAGCGATGAAGTATTTCGGTATGTAAAGCTCTATCAGCAGGGAAGATAATGACGGTACCTGACTAAGAAGCACCGGCTAAATACGTGCCAGCAGCCGCGGTAATACGTATGGTGCAAGCGTTATCCGGATTTACTGGGTGTAAAGGGAGCGCAGGCGGTGCGGCAAGTCTGATGTGAAAGCCCGGGGCTCAACCCCGGTACTGCATTGGAAACTGTCGTACTAGAGTGTCGGAGGGGTAAGCGGAAGTCCTAGTGTAGCGGTGAAATGCGTAGATATTAGGAGGAACACCAGTGGCGAAGGCGGCTTACTGGACGATAACTGACGCTGAGGCTCGAAAGCGTGGGGAGCAAACAGGATTAGATACCCT
+
EFGGGGGGFFGFGGGFFFGGGGGFGEGGGGGGGGGGGGGGGGGGEGG=FGGGGGGGGGFFFGFGFGGFFGGEGGFGGGGGGGGGFCFGGGGFDGGGDFGGGGGG7BFGGGGGGGGGGGGGGGGGGC@FGFFGGGGGGGGGFGGGGGGGGGGGGGGGGGGGGGGGCFGGGGGGFGGGEGGGGGGGGGFGFFBFGF>CGGECEDGGC/;EGGGGGEFAGBG;FF7?C7A:CFCFEGC?CFGGFFECFFEDDGCFFGGE?FC?CCCGFGGF=E;DAF@FCGGFDFFG>6GCC>4,9E,EGFA5AA7C=C:GGGF?F=FC896,DFFEFGGGFFFDGGGF<F@FFCEGGFDEGGGGGFFF8DCFFGF9EECCEEFGGGFDCGGGF@A8EFGGGGGGFFGFCFEFGGGGFAGFF<GCCCCC
@s301 318
TGAGGAATATTGGTCAATGGGCGAGAGCCTGAACCAGCCAAGTAGCGTGCAGGATGACGGCCCTATGGGTTGTAAACTGCTTTTATAAGGGAATAAAGTGAGTCTCGCGAGACTTTTTGCATGTACCTTATGAATAAGGACCGGCTAATTCCGTGCCAGCAGCCGCGGTAATACGGAAGGTCCGGGCGTTATCTGGATTTATGGGGTTTAAAGGGAGCGTGGGCCGGAGATTAAGCGTGTTGTGAAATGGAGATGCTCAACATCTGCACTGCAGCGCGAACTGGTTTCCTTGAGTACGCACAAAGTGGGCGGAATTCGTGGTGTAGTGGTGAAATGCTTAGATATCACGAAGAACTCCGATTGCGAAGGCAGCTCACTGGAGCGCAACTGACGCTGAAGCTCGAAAGTGCGGGTATCGAACAGGATTAGATACCCT
+
CFGGGGGGGGGGGGGGGGGFCFGGEEEGGGGGGGGGGGGGGGFGGGGGGGGGGGGGGGGGGGGCGFGGGGGGCAGGGGGGGGGGGGGGGGGEGF9FGGCFGGGGGGG7FGEFGGGGGFGGFGGGGGGGGGGGCFGFGGGGDGGGGGGGGGGGGGGGFCCCGGGG>EFGGCFGGGFFEFGGGAE<GGGGGCF:;9FF7=2C0E*BCF<F*?ACGGGFGFGE;FGGGGFAE>C>EGDBGDEEF@>><CFGA'6CG7GGGFGG<FFCBE<FGF@GGFEGGE:C;GGFGFCFEA,C5GGGGGGGE<CGGE7GGGGGD@+GGGFCFCGGBGGGDFCFDGGFFFFGGGGGGGGGGGFFF:GGGGGGFECBCDFGFEFGGGGFECGFCGGGFEEGCGEGGGGGGGGGGGGGGGGGGGGGGGGGGGGGGGGGGGGGFGGCCCCC
@s301 319
TGAGGAATATTGGTCAATGGGCGAGAGCCTGAACCAGCCAAGTAGCGTGCAGGATGACGGCCCTATGGGTTGTGAACTGCTTTTATAAGGGAATAAAGTGGGGCTCGTGAGCTCCTTTGCATGTACCTTATGAATAAGGACCGGCTAATTCCGTGCCAGCAGCCGCGGTAATACGGAAGGTCCGGGCGTTATCCTGATTTATTGGGTTTAAAGGGAGCGCAGGCCGTGGGTTAAGCGTGTCGTGAAATTCCGTCGCTCAACGGCGGACGTGCGGCGCGAACTGGTCCACTTGAGTACGCGGGACGTTGGCGGAATTCGTGGTGTAGCGGTGAAATGCTTAGATATCACGAAGAACTCCGATTGCGAAGGCAGCTGACGGTAGCGCAACTGACGCTGAGGCTCGAAAGTGCGGGTATCGAACAGGATTAGATACCCT
+
CGGGGGGGGGGGGGGGGGGGGGGGGGGGGGGGGGGGGGGFFGFGDGGEGGGGGGGGGGGGGGGGGGGGGGGGEGGGGGDGEFGGGG9FFGGGG8FGGGGGCGGGGGGGGGGGGGGGGGGGGGGGGGFGGGGGGDFGGFGFDFGGGGGG@FGGG2GGGGGGGGGFGGGGGGGGGFG?GGGGGG@CFGGGEFGGFD><FCG2EG3GGGFGGGG9.8CAE>FFFECCGGEF<5:EFFGBG=F@FF7FFEGFCEGGFCGFCEEFGEGGEE>@EEFGGEDG@GDGGGGFCCF9GFFGFGEC8EEGGGFGGGGGGGGGFFGEEGGFFFEGFGGGGGFFGFFGGGGGFCGGGGGGGGGFGGGGGGFFC,GGGGFGGGFGGGGGGGGGGGGGGGGGGGFEGGGFCGGGGGGGGGGGGGGGGGGGGGGGGGGGGGGGGFGCCCCC
@s301 320
TGAGGAATATTGGTCAATGGGCGAGAGCCTGAACCAGCCAAGTAGCGTGCAGGATGACGGCCCTATGGGTTGTAAACTGCTTTTATACGGGGATAAAGTGGGCCACGTGTGGCTTATTGCAGGTACCGTATGAATAAGGACCGGCTAATTCCGTGCCAGCAGCCGCGGTAATACGGAAGGTCCGGGCGTTATCCGGATTTATTGGGTTTAAAGGGAGCGTAGGCCGGAGATTAAGCGTGTTGTGAAATGTAGACGCTCAACGTCTGCACTGCAGCGCGAACTGGTTTCCTTGAGTACGCACAAAGTGGGCGGAATTCGTGGTGTAGCGGTGAAATGCTTAGATATCACGAAGAACTCCGATTGCGAAGGCAGCTCACTGGAGCGCAACTGACGCTGAAGCTCGAAAGTGCGGGTATCGAACAGGATTAGATACCCT
+
FGFGGGGGGGGGGGGGGGGGGGGGGGGGGGGGGGFGFFFFGFGGGGGGGGGGGGGGGGGGGGGGGGGGGGGGGGGGGGGGGGAFGGFGGEGCGGGGGGGGG?FGGGGGGGGGGGFFFFEGF<FFGAE7>FGGGGGGGFDEFFGGGCFFFAFFFB<FGGFGGGGGCEEEEGGDFGGGGDFGFGFEDGCCG>GGFFFE9?C<FCDGDGG<GGGGC?EFG>C;?FGGGGGBECAGGGG<G@GGGGFGGGFGFFFGG?GGGGF>C@CGGC@<GEF6GGEC9ECAFFGGFB,F=D,E*F>FGGGGGCGGGGGGGFDE7CE=@F@GGGGGEEGFF;DA,GGGEFAGGGFFF7FFGFFFEFFCGGGGCEEFFADFFGGGGGGGGGGGGGGGGFEGGGGGGFGGGGGGFGFFDGFGGGGGGGF<GGGFGGGGGGGGGGECCCCC
@s301 321
TGAGGAATATTGGTCAATGGGCGAGAGCCTGAACCAGCCAAGTAGCGTGCAGGATGACGGCCCTATGGGTTGTAAACTGCTTTTATACGGGGATAAAGTGGGCCACGTGTGGCTTATTGAAGGTACCGGATGAATAAGGACCGGCTAATTACGTGCCCGAAGCCGCGGTAATACGGAAGGTCCGGGGGTTATCCGGATTTATGGGGTTTAAAGGGAGCGTAGGCCGGAGATTAAGCGTGTTGTGAAATGTAGACGCTCAACGTCTGCACTGCAGCGCGAACTGGTTTCCGTGAGTACGCACAAAGTGGGCGGAATTCGTGGTGTAGCGGTGAAATGCTTAGATACAACGAAGAACTCCGATTGCGAAGGCAGCTCACTGGAGCTCAACTGACGCTGAAGCTCGAAAGTGCGGGTATCGAACAGGATTAGATACCCT
+
;EFGG6C@FAFGGDC9EEC@CFG@@FGDFC@CAFGGCFF@GCEDGF@@CCFGGGC=FFEGCC+CF,CEFGFEGGGGF9FCF,@FAC,<CFDF77,?EGFAGGF<+9@DFGDEFFGDFAF<CF<FCF,B++@FBDDFFG,,B=:FE+>D@9,@7>F+:,85*5B:>>CC<>CGGC7F7:FB<<::<F*<EC547;EECG,A68&1<<2;:.0.3/C0B>C>;6;CF:AF>09ECFC:>,CGD;GEEE@,8>8C:<8@9,:+C7F@,FCF7FC1@7ECGGFAGF>FFC7?64<E57BFB9FE=GFD:6GFF=?9+GE@@+FAFCC@*:CCFA9FFFFC=?C4E@64,,FF5:,E@6EGGF<:FFE@GFGGGGGFCE<FAC8@FEC6GFEGCGGGFFF9E7DGGGFFDECCCFFCGGGGFFGEFGGGGGFGGGGCCCCC
@s301 322
TGAGGAATATTGGCCAATGGGCGAGAGCCTGAACCAGCCAAGTAGCGTGCAGGATGACGGCCCTATGGGTTGTAAACTGCTTTTATACGGGGATAAAGTGAGCCACGTGTGGCTTATTGCAGGTACCGTATGAATAAGGACCGGCTAATTCCGTGCCAGCAGCCGCGGTAATACGGAAGGTCCGGGCGTTATCCGGATTTATTGGGTTTAAAGGGAGCGTAGGCCGTCTGTTAAGCGTGTTGTGAAATGTCGGGGTTCAACCTGGGCATTGCAGCGCGAACTGGCAGACTTGAGGGCGCAGGAAGTAGGCGGAATTCGTCGTGTAGCGGTGAAATGCTTAGATATGACGAAGAACTCCGATTGCGAAGGCAGCCTGCTGTAGCGCAACTGACGCTGAAGCTCGAAAGCGTGGGTATCGAACAGGATTAGATACCCT
+
EFFGGGGGGGGCFFGGGGGGGGGGGGGGGGGGGGGGGGGGGGGGGGGGGGGGGGGGGGFGGGGFGGGGGGGGGGFFGGGGGGGGGGGGGGGGGGFGFFGGGGGGGGGGGFCGGGGGGGGGFGGGGGGGGFFGGGFGGGGGGGGGGGGGGGEFGGGGGGEGGGGGGGGGGGGGFGCFEEGCFGGGGG52CF@=FGGGGG@?GCGFF8<<>CCF7?EFGFGCDCE9CFFEGGFGF4GAG;GEFG@C<C7:=FFFGGGCCFF9:B<CFDGFCF>CDGEEEFEGGGDECFGGGFDA*C6GGFGFGFAFGGCBFCE;FECEGGGGGFGGEFB9EEGGFFFECGGFFFGGGGFGGGFGFFGGGGGGGFC@FGGGGGFGGGGGFFCGGGGGFGGGGGCGGGGGGGGGFGGGCFGEGGFEEFCGGGF@BFFGGGFGGGGCCCCC
@s301 323
TGAGGACTATTGGTCAATGGACGCGAGTCTGAACCAGCCAAGTAGCGTGCAGGATGACGGCCCTATGGGTTGTAAACTGCTTTTATAAGGGAATAAAGTGAGTCTCGTGAGACTTTTTGCATGTACCTTATGAATAAGGACCGGCTAATTCCGTGCCAGCAGACGCGGTAATAAGGAAGGTCCGGGAGTTATCCGGATTTCTTGGGTTTAACTGGAGCGTAGGACGGAGATTAAGCGTGTTGTGAAATGTAGACGCTCAACGTGTGCACTGCAGCGCGTACTGGTTTCCGTGAGTACGCACAAAGTGGGCGGAATTCGTGGTGTAGCGGTGAAATGCTTAGATATCACGAAGAACTCCGATTGCGAAGGCAGCTCACTGGAGCGCAACTGACGCTGAAGCTCGAAAGTGCGGGTATCGAACAGGATTAGATACCCT
+
@EFCFG,FEFGGGGGCF9CFGGG++8FBF@FDG<CFGG<FFGGDGFEFD7C,CF@FFFEFFEGGGFFEEGFDGFGDF<EFECGGGGEFGGFFGFADE9EGGGGGGFG+=B:EFFFAEF@9FGFF9FAFFA,?BE9EGGFGG7>F>C+FFGGC@,3=<FC786,@78CF*3678,@EF,@C,6,1>F*183@,?CEC*AC,=7:7,**=:2>++,<1C6<52:/#9:C+,;CF3<C64':DFF@=52,@7**>*5B>*,,<F>@,CDCFGD7>GF@8+3+=0>,FEF>B6,9F5>=8+>,,@,=F=>F?8,GFFGEECB9,E=+C5GGFEFGFFE9FFFF9,CGGFFCC?,<?AB=,@7GFF=EEGGFFB,GGFC6<,FEGGGGE9GFGGGEEGFFBFCGGECEGGGGGGEGGGGFFEFE@FFFGGGGDGGGCCCCC
@s301 21281
TAGGGAATCTTCCACAATGGGCGGAAGCCAGATGGAGCAACGCCGCGTGGGTGAAGAAGGTCTTCGGATCGTAAAACCCTGTTGTTAGAGAAGAAAGTGCGTGAGAGTAACTGTTCACGTTTCGACGGTATCTAACCAGAAAGCCACGGCAAACTACGTGCCAGCAGCCGCAGGAATACGTAGGTGGAAAGCGTTATCCGGAATTATTGGGCGTAAAGGAAACGCAGGCGGTCTTTTAAGTTTGAGGTGAAAGCCCTCGGCTTAACCGGAGTAGTGCATTGTGAACTGGGGGACTTGAGTGCAGAAGTGGAGAGTGGTACTCCATGTGTAGCGGTGAAATGCGTCGCTATATGGAAGAACACCAGTGGCGAAGGCGGATTACTGGACGGTAACTGACGGTTAGGCGCGAAAGCGTGGGGAGCGAACAGGATTAGATACCCT
+
FCFE7FFGGEAEFGGGFGFCCF7FEEGGG,;@,@-;@FCDF7CF76@8>@FFGGGFGF,9C<FFG@C=F::FGGFFGCF,B?AFF,ECF9BEAFEFC,CFFGGGGGDAFGFGGG9FF9DDF<DCF@C7BF7<CFF=,<7BFGF<7C777F*<DF?CFDFGGG93<,8,@FG*=*<B,?9=,?:*,78*8<25*81<CG9B*3*;0<:,3@FFCC8*;*0*0<CDEC>:CE?):CC;F<CFC#2>2#<29::FFF;#CGD75;<FG:+::8ED3A;=DAEA:,,216FCFB,:,8=AGBFE,;F8,,,,E,,F8AEC4,4>=>,==,AB8)4?9E9@?GFCDE:8+,,EF9ECEEA9E7EC68EF@,C:9<,CFDCAC6CFF<@FCB,AECFEB@68+CA,,7GGFF:FEBF@ECGFCFEB:6,@,FCGEAEFCGFFCCCCC
@s301 325
TGGGGAATATTGCACAATGGGGGAAACCCTGATGCAGCGACGCCGCGTGGAGGAAGAAGGTCTTCGGATTGTAAACTCCTGTTGTTGAGGAAGATAATGACGGTACTCAACAAGGAAGTGACGGCTAACTACGTGCCAGCAGCCGCGGTAAAACGTAGGTCACAAGTGTTGTCCGGAATTACTGGGTGTAAAGGGAGCGCAGGCGGGAAGACAAGTTGGAAGTGAAATCTATGGGCTCAACCCATAAACTGCTTTCAAAACTGTTTTTCTTGAGTAGTGCAGAGGTAGGCGGAATTCCCGGTGTAGCGGTGGAATGCGTAGATATCGGGAGGAACACCAGTGGCGAAGGCGGCCTACTGGACACCAACTGACGCTGAGGCTCGAAAGTGTGGGTAGCAATCAGGATTAGATACCCT
+
GGFGGGGGGGGGGGGGGGGGGGGGGGGGGGGGGGGGGGDGGGGGGGG:FGGGGGGGFGGGFGFFGGGGGGGGGGGGGGFFFGGGGGGGGGGGGGGGGGGGGGGGGGGGGGGGGGGGGGFDFGGGEEFGGGCECFGFGGGGGGFFGGGGGGGGGGGGGFGGFGGGGFFCGGGGGG2GGDFGGG>GGG.GE@==?CE7EGEEGDGEGEE=EG7CCDF4,;F;9:8:FAG?<:EACCGF87FGFGFGFGGGFFFFGFGFGECD@GGFAFGGGGGFFFD?FFE8GGGGF>GGGDGGE8EGGGGGGFCGFGEGGFFGEF7EEEFGE=FGGGGCGCGGGGGFFFGGGEGGGGGGGGGGGGGGGGGGGGGGFAGGGDFEGGGGFGGGGGFGGGGGGGGGGGGGEFGGGGGGGDGGGGFCCCCC
@s301 21253
TGAGGAATATTGGTCAATGGGCGGAAGCCTGAACCAGCCAAGTAGCGTGCAGGACGACGGCCCTATGGGTTGTAAACTGCTTTTATGCGGGGATAAAGTGGGCCACGCGTGGCCTTTTGCAGGTACCGCATGAATCAGGACCGGCTAATTCCGTGCCAGCAGCCGCGGTAATACGGAAGGTCCGGGCGTTATCCGGATTTATTGGGTTTAAAGGGAGCGCAGGCCGCCGGGCAGTCGTGTTGTGAAATGCAGTCGCTCAACGTCTGCACGGCAGCGCGAACTGCCCAGCTTGAGTGCGCGCAACGCTGGCGGTAGTCGCCGTGTAGCGGTGAAATGCTTAGATATGGCGAAGAACTCCGATTGCGAAGGCAGCCGACGGGTGCGTAACTGACGCTCATGCTCGAAAGTGCGTGTATCGAACAGGATTAGATACCCT
+
FGFGGAFGGGEFGGGGG9CD8FCGGGG?D8FFFE@F<ED<EA,E<FGCE7DC<F@@+@=B>@F7F,C5?B?:?<EFEFGF9,5=FDA9C>C+CF8DADGGGGGF@F7:CFFFG8DGGGGDCCBF9;>@7FFF,?D,?::D@@FGDEBF<FFFDGGGGGGGGDCG>8F:<CFGA:7CED*/32+25CEGGGG8@CGGE*:+<<7,9:**2<C7+0*9:<>C<D7:*28358;/1#,DC56C5GGGCFG7:<>F<<?ECFF9C<;9FECC:#199>*70@EC7:7@A:F:@,D6*@E<>FC+@C3>>@+@++,8+@+=>:+8?58+)4+D??C,:5,:,CC,<4<C:E@79FEFEFFF:DGGGCFFC,FFB+,@@B@FCE:CGG@F,,EEFC:@E=EC<@@A@@ECC@E@@86,8C,AGGFECFFAGGE<GFFCCC<C
@s301 26693
TGAGGAATATTGGTCAATGGACGCAAGTCTGAACCAGCCAAGTAGCGTGCAGGACGACGGCCCTCTGGGTTGTAGACTGCTTTTAGTTGGGAATAAAGTGCACCACGTGTGGTGTTTTGTATGTACCATCAGAAAAAGGACCGGCTAATTCCGTGCCAGCAGCCGCGGTACTACGGAAGGTCCGGGCGTTATCCGGATTTATTGGGTTTAAAGGGAGCGTAGGCCGTCTGTTAAGCGTGTTGTGAAATGTAGTGGCTCAACCAGGGCATTGCAGCGCGAACTGGCAGACTTGAGTGCGCAGGAAGTAGGCGGAATTCGTGGTGTAGCGGTGAAATGCTTAGATATCACGAAGAACTCCGATTGCGAAGGCAGCTCACTGGGGCGCAACTGACGCCGAAGCTCGAAAGCGCGGGTATCGAACAGGATTAGATACCCT
+
FGGGGGGGGGGGGGGGGGGGGGGGGGGGGGGGGGGGGGGGGGFGGGGGGGGGFGGGGGGGGGGGGGGGGGGGGGGGGGGGDEFGGGGGDFGGEGGGGGGGGGGFGGGGGGGGEDFDGGGGGGGGGGGEFGGGGGFGGGG=>BFDGEEFFGGDGGGGGGFGGGGGGGGGGG@7FFFCEGEGFCFCFEGFGEGFGGGGDCFFFGC,2=<?EFFC7CC;E3ED?FE:AEEDF5<EFGGAE,<70FFEEFCFGG452CE:5GFE:;AFFDCA@E8.7GGGGFCGFFGGCDB,8GF8>FCGGGGGGEAGCGGGGGGE>8CEEEBEFGE>=C=<AFAFF?AFFFEFFCFB?DFGGFEEC=GF?7F?+ECBFFFGGEEE<EFF:7FDGEDGGGEGGEGGF>EFECGEDGGFEGGGGCFFEGGFGGGGGGGGGGGGGGF@CCAC
@s301 328
TGGGGAATATTGCACAATGGGCGCAAGCCTGATGCAGCGACGCCGCGTGGGGGATGACGGCCTTCGGGTTGTAAACTCCTTTCGTCAGGGACGAAACGAAAGTGACGGTACCTGGATAAGAAGCACCGGCTAACTACGTGCCAGCAGCCGCGGCAATACGTAGGGTGCGAGCGTTGTCCGGAATTACTGGGCGTAAAGAGCTCGTAGGTGGTTTGTCGCGTCGTTTGTGTAAGTCCACGGCTTAACTGGGGGATGGCAAGCGGTACGGGGATAACTTGAGTGCTGTAGGGGAGACTGGAATGCCTGGTGTAGCGGTGAAATGCGCAGATATCAGGAGGAACACCGATGGCGAAGGCAGGTCTCTGGGCAGTAACTGACGCTGAGGAGCGAAAGCATGGGTAGCGAACAGGAGTAGATACCCT
+
@EFGGC@@FGCFGGGGGGFGGGGGGGGGGGGGGFGGGGGGGGGGGGG@>F=CFEGDFGEFGFGGGGGFGGGGGEFGCCCFFGFFGGGGDGFFFFGGGGGGGDCF<=BFGDGGGG7FAFGCGGGGGGFEGECGCGGGGGG8FG?CGGFFFED7FGGG8?:F:FGGCFBCGGEGDGGC?FGEGGG5F9C9@?55CG8CA-<@CFD>9>1GF<<*CF91'1/C<5CC7,@7CCC,<<>4+7F9CF@=:+38+?@>D>@8B5BB=>CC8=?6C,E9FF8GGGBFDGGGGGGGGGGFGEFFFFGGFCGFGGGGGE9GGGFGF9F@7E6CE=FCAECGDGGGFFC@@FDEGGF?FFGFFGGGFFGGGGGGFCFGGGGGFEEEBEGFAEEFD@FDGGGFGGFGGGGGGEEF<AEGGGF,GGFB,BCCCC
@s301 329
TGAGGAATATTGGTCAATGGGCGGGAGCCTGAACCAGCCAAGTAGCGTGCAGGAAGACGGCCCTATGGGTTGTAAACTGCTTTTATGCGGGGATAAAGTGAGCCACGTGTGGCTTTTTGCAGGTACCGCATGAATAAGGACCGGCTAATTCCGTGCCAGCAGCCGCGGTAATACGGAAGGTCCGGGCGTTATCCGGATTTATTGGGTTTAAAGGGCGCGTAGGCCGGCTGATAAGCGTGTTGTGAAATGTCGGGGCTCAACCTGGGCACTGCAGCGCGAACTGTTTGCCTTGAGTACGCGCAAAGTGGGCGGAATTCGTTGTGTAGCGGTGAAATGCTTAGATATCACGAAGAACTCCGATTGCGAAGGCAGCCCACTGGAGCGCAACTGACGCTGAAGCTCGAAAGCGTGGGTATCGAACAGGATTAGATACCCT
+
CFFFGCECGGGGGGGGFGDFGGD@EGGGGGGGGGFGGGGGGFDFGGEGEEFGGGFFFFGEGGGGGGGGCGGGEAFFGGGGGFFGGCF<CFG7EGGCFDFFFG,DFF>FF3:BDFG,3>>FFG?FGGGGDEC:>=,@FFFFGG7FEGGGGFFFFGGDGG7EFFCFGGEDFCCCF+=<CCBCCFGGGGGGEE55A@;:%:6<7C/E:)C5C@C>7<8#C?F@;GD<?7+&:C:CFCE2CFFCF8:A?FC@F7EC>?E1ECF1@E8-=FF':?F>CCG@CG?68CD#,3+5FA,?=F@+C78,,,6A8+=FC8F>?FCD8F@,EC4>)@,GGEF9A,?8DGGFFC9EB7FGF9EFC?@,GFFCFCBA9EFB@@<C6,,<GFC,GFECFC@GEGFFGF<FGGGGGEFCEC@+@,@<CEAAGGGGGGGGGGGGGFEACCA-
@s301 21349
TGAGGAATATTGGTCAATGGGCGAGAGCCTGAACCAGCCAAGTAGCGTGCAGGATGACGGCCCTATGGGTTGTAAACTGCTTTTATAGGGGAATAAAGGGAGCTACGTGTGGTTTTTTGCATGTACCTTATGAATAAGGACCGGCTAATTCCGTGCCAGCAGCCGCGGTAATACGGAAGGTCCGGGCGTTATCCGGATTTATTGGGTTTAAAGGGAGCGTAGGCCGGAGATTAAGCGTGTTGTGAAATGTAGATGCTCGACGTCTGCACTGCAGCGCGAACTGGTTTCCTTGAGTACGCACAAAGTGGGCGGAATTCGTGGTGTAGCGGTGAAATGCTTAGATATCACGAAGAACTCCGATTGCGAAGGCAGCTCACTGGAGCGCAACTGACGCTGAAGCTCGAAAGTGCGGGTATCGAACAGGATTAGATACCCT
+
C@DFDGGCFFGGGGGGGGGGFGGGGGGGGGGGGFGGGGFAFFFGGGGGGGGGGGGGGGGGGGGGF8CFGGGGGGGGGGGGGBCFEA,CCEGFGFEGGCFEG7CF<=CGDGFGFGFCGEEG9FEGGGGGGFGFFFGGGGD9FCFGGGDGGGGF8FGG7FEGFGGFGGGGEEGGFGGGEDGCG9FCFEGGGGGGGGDGG*:C+=FFGFC=?.CGCEC>FBFG;EEG%:C7FEF@@6F:>988FGFE?E:FD:@?FFCEC6CB9GGGGGGE#FEDCC>GFC28>A(DGGFF9FDA:F6EGFDF65=8GGF:EGFFEDEB7FGGGGECFGEGFGGFE?CGGFGGGGGFEDEFFF<9FBDGEFGFCFE?FFEGFEFFGGGDGGGEEFEGFFGGGGGGGGGGFCC@FEFGGGGGGGGGGGGGDGFDCFGGGFFCGGGCB8CC
@s301 331
TGAGGAATATTGGTCAATGGGCGGAAGCCTGAACCAGCCAAGTCGCGTGAGGGAAGACGGTCCTACGGATTGTAAACCTCATTAGCCGGGGAGTAAAGTGCGTGACGGGTCTCGCATTGAGAGTACCCGGAAAATAAGCATCCGCTAACTCCGTGCCAGCAGCCGCGGTAATACGGAGGATGCGGGCGTTATCCGGATTTATTGGGTTTAAAGGGTGCGAAGGCGGCTCGTCAAGTCAGCGGTGAAAGCCCGGGGCACAGCCCCGGTAAGCCGTTGTAACTGGCAAGCTGGAGTTCGGGCGGGGCAGGCGGAATGCGCGGTGTAGCGGTGAAATGCATAGATAGTGCGCAGAACTCCGATTGCGAAGGCGGCTTGCCAGCCCTGGACTGACGCTGAGGCACGAAAGCGTGGGTATCGAACAGGATTAGATACCCT
+
AFFGGGGGGGGGFGGG,EFFGGG7FG7FGFGG@CFGGG<FCE:EFGGCEGG8FEBFFDFE66CFGGGGGG>FFFGFGEFF,9CFGGFFGGD=FFFGFGGGGGC7CF>CF:C,5B8F7+3,8>FD<FGC7BC+8FF,@,,@,3,8@ECCDE<,>FFGGGGCGGG785*=F:CCFFFGG*<C78CBCF=E>?E*0+1:C:+<7*<7@E*1;8<@+<CF*-:)(4*7).*.:CC88EG4+9+<8:8==+A*,.*FFB>5,8**15**?7,3*D?:8C@>,+??@:B<@,GC,B9)@++C7B:+=,GFFFCDGF>>CECEC7FGGGGFGGFGGF;FE9A=-GGF=B++F7CF<<FF?:87,GGEGGFFB,@@6,GFFE@C6EF7FDC,EFEGFBC<FGFCGFDCCGGEFGGFAFCCCGGGFFFFGGGGGGFFGFCCCAC
@s301 332
TGGGGAATATTGCACAATGGGGGAAACCCTGATGCAGCGACGCCGCGTGGAGGAAGAAGGTCTTCGGATTGTAAACTCCTGTTGTTGGGGAAGATAATGACGGTACCCAACAAGGAAGTGACGGCTAACTACGCGCCAGCAGCCGCGGTAAAACGTAGGTCACAAGCGTTGTACGGAATTACTGGGTGTAAAGGGAGCGCAGGCGGGAAGACAAGTTGGAGGTGAAATGTATGGGCTCAACCCATAAACTGCTTTCAAAACTGTTTTTCTTGAGTAGTGCAGAGGTAGGCGGAATTCCCGGTGTAGCGGTGGAATGCGTAGATATCGGGAGGAACACCAGTGGCGAAGGCGGCCTACTGGGCACCAACTGACGCTGAGGCTCGAAAGTGTGGGTAGCAAACAGGATTAGATACCCT
+
GGGGGGGGGGGGGGGGGGGGEFG@CFGGGFGF,CFFGGGGGGCCFGE7FGGGDEGF8F<FGFFGGGGDFGGDFEEE<EFGGGGGG@EGGG:CFGEGFGGGCGDFFFGFGGEFGG8,DDGGGGGGG7CFFF<FEDC7>CFFGCCFGEEGGG7EE?@GGGEAFFFFGC@BC:FE,58<F*CAFFACFFGG=293C?G>CG<GC<?@>?+21>0/?9BBCCC,$9929,;@#F@3(CE8>GGFFC@CGF7B??E@@F>3;==66,FD,BCFGGADDB,D8,FEFA9A8ECGFE?;CE8GEC8E:DEEAEEGFGEEF@CGDAFGF@>:7GFFFC@E,FEC8E@GGFGFE,,CCCDGGE9GGGFGGGGGGGGGGEFCC?;ECGGFGCFGFFGFGFEEDEGGFFFCGGFGGGGGGEDCCCCC
@s301 333
TGGGGAATATTGCACAATGGGGGAAACCCTGATGCAGCGACGCCGCGTGGAGGAAGAAGGTCTTCGGATTGTAAACTCCTGTTGTTGGGGAAGATAATGACGGTACCCAACAAGGAAGTGACGGCTAACTACGCGCCAGCAGCCGCGGTAAAACGTAGGTAACAAGCGTTGTCCGGAATTACTGGGTGTAAAGGGAGCGCAGGCGGGAAGACAAGTTGGAAGTGAAATCTATGGGCGCAACCCATAAACTGCTTTCAACACTGTTTTTCTTGAGTAGTGCAGAGGTAGGCGGAATTCCCGGTGTAGCGGTGGAATGCGTAGATATCGGGAGGAACACCAGTGGCGAAGGCGGCCTACTGGGCACCAACTGACGCTGAGGCTCGAAAGTGTGGGTAGCAAACAGGATTAGATACCCT
+
EGG?FFFCEFGGFGGGGG<ECEGGGFFFEC<FFFGF9FCF7CCFCCFFGGEGGCF@EDAE<?CCFFGGEGCG9<FFGGGFFF9,44EFCFE?+4BA<<,5E+CF@BCF>+BDFGCCGGGGGCFGG7CFFGGGCE+*5**DF@@B:7CE<FBF9C<FFGCA,,?FG82=FC78,?8****?EFCCCG6CECG+22/8/1*/9DD@,/;=2:@2*2'6F4C?<?2786A=EGFFFCC)#>C38;@C?,@,=6DD,C+,<,(=?GFF8FB,9A77*B89ECGFEA9EB+EEGGCD>FB8B:B,FFEE=DB=EFF9EFFCFFGCGGGCDFCCE9FECC8C4=<?,?FFGGFFDC@DF<E<@CFEA<B,CE@GGECGGEGGGGGGGGGFFFEDF<FFGGGGFECGGGGGGFGGGGGCCCCC
@s301 23073
TAGGGAATCTTCGGCAATGGGGGCAACCCTGACCGAGCAACGCCGCGTGAGTGAAGAAGGTTTTCGGATCGTAAAGCTCTGTTGTAAGAGAAGAACGTGTGTGAGAGTGGAAAGTTCACACAGTGACGGTAACTTACCAGAAAGGGACGGCTAACTACGTGCCAGCAGCCGCGGTAATACGTAGGTGGCAAGCGTTGTCCGGAATTATTGGGCGTAAAGCGCGCGCAGGCGGCTTCTTAAGTCCATCTTAAAAGGGCGGGGCTTAACCCCGTGATGGGATGGAAACTGAGAGGCGGGAGTATCGGAGAGGAAAGTGGAATTCCTAGTGTAGCGGTGAAATGCGTAGAGATTAGGAAGGACACCGGGGGCGAAGGCGACTTTCTGGACGACAACTGACGCTGAGGCGCGAAAGCGTGGGGAGCAAACAGGATTAGATACCCT
+
GGGCGGGGGEFGGGGGGGGGGGGGGGGGGGGGGGGGGDGGGGGGDGECFGGGFGE<?FFGGGDGGG@ECFCFFAFFGGFGGGGGGGGGGGGGGGGGGGGGGFFGGF8FFFGGGGGGGGGGGGGGD=>FGGGGGCFGGGFG>BAE:CCFGDGDDGGAFGGFGGFGGGG>FCCCEGF=FCGGE,<<CFCC8FFGFF*=ECEF.7*27<AEFECFGG4CE>@D)8:0=88DEGE>?BC<@FCFAFFGGEC6FFC:9G#G;ED5C#GGGGF9EEG9F;?FGF2FFC9=ADAB3B3C@+<GGDFB3@+FF>FCGGFCEEEAFFFCEDEA9GFEEBCEFGGGFCGFFFDGGFGGGFFDGGE?BC?+CDGF@,CF<=@CEEEECFDGFF:GGGDGGGFDEEFEGGGGGGFF7GDFGFFGGGGGGGGGGGFE@FDGGFFGGGGGCCCCC
@s301 23566
TGGGGGATATTGCACAATGGGGGAAACCCTGATGCAGCGACGCCGCGTGAGTGAAGAAGTATTTCGGTATGTAAAGCTCTATCAGCAGGGAAGAAAATGACGGTACCTGACTAAGAAGCCCCGGCTAACTACGTGCCAGCAGCCGCGGTAATACGTAGGGGGCAAGCGTTATCCGGATTTACTGGGTGTAAAGGGAGCGTAGACGGCGATGCAAGTCTGAAGTGAAAGCCCCGGGCTCAACCTGGGTACTGCTTTGGAAACTGTATGGCTAGAGTGCTGGAGAGGTAAGCGGAATTCCTAGTGTAGCGGTGAAATGCGTAGATATAGGAACACCAGTGGCGAAGGCGGCTTACTGGACAGTAACTGACGTTGAGGCTCGAAAGCGTGGGGAGCAAACAGGATTAGATACCCT
+
CFFGFGGGGGGGGGGFFGGFGGGGGGGGG?FFGGGGGGCCGGGGGGGBFEGGFGFFFFFEFAEFFGEGGGGGGGGGGGGGGGGGGGGFGDFEFGGGFGGGGGCGGDGGGCCFGGGGGGGDDFGGGGGGGGGGG@FFFG@CGGGGGGGG*>EGGGGACFGGGGGGGFFGGFCBFGGGEEGG9F>GFGGD8<EGF@CFGGGGGGCCGGGF=:GFGGFGGGFEGGGGGGGGGDEEEGEDGGFF@FDGGGGGGFGEFGGGGFGFGBF7F<GGF?CF8GGGGFGFDF>FGGGGGE;FDEEFDAC;:=GEDEGCGGEC8DEGGGGFCCFCA,FE:EFFFCF@7GGGGGGFECFCGGFFFF@EGGGGGGGGGGGDFGGGGGGGGGGGFGGGGGGGGFGGGGGGGGGGGGGGGFGCCCCC
@s301 27050
TGAGGAATATTGGTCAATGGGCGAGAGCCTGAACCAGCCAAGTAGCGTGCAGGATGACGGCCCTATGGGTTGTAAACTGCTTTTATAAGGGAATAAAGTGTGAGTCGTGACTCATTTTGCATGTACCTTATGAATAAGGACCGGCTAATTCCGTGCCAGCAGCCGCGGTAATACGGAAGGTCCGGGCGTTATCCGGAGTTATTGGGTTTAAAGGGAGCGTAGGCCGCAGGTTAAGCGTGTTGTGAAATGTAGGGGCTCAACCTCTGCACTGCAGCGCGAACTGGCTTGCTTGAGTACGCACAACGTGGGCGGAATTCGTGGTGTAGCGGTGAAATGCTTAGATATCACGAAGAACTCCGATTGCGAAGGCAGCTCACGGGAGCGCAACTGACGCTGAGGCTCGAAAGCGTGGGGAGCAAACAGGATTAGATACCCT
+
EFGFGCFGGGGFDFFFGGGCFGGEEGGGGCCFFEGGGGEFGDFGGGGGGGGGGGGGGGGGG8CCEGGGCEFCFGFFAFEFGGGGFGGEFG?BEFFECCFFGGGGGGGGDCF<FECEFGGFF<FGGGFFC:<=FEG;?FGFFGGGGGGGGCGGCF<FGFFG<FFGGEGGFEFGCFGGGG>*6?FECE6CFECGCGGCG#<159<FF;?(CC99@C?FE82207;EFDFF?EGFFGFDFFGGFF=@DCGFGCFFFECFEC@CFCCE<C,31GF@@E@@CC=;DFF=B,3<CGGGFF8EEF==>EA+FDGGFE=FF@>@EB+FGFCBBFFFFAC,FGFCAFCGFGFDEC,FFEFGEF>BBDFF7GEDGFEFFC,C7FDGFDGE@C@9F9E>GFCGGGFFEGGGFGGGFGGGC<GGF9GGGGGGFFGGDFGGGFGCCCCC
@s301 337
TGAGGAATATTGGTCAATGGGCGAGAGCCTGAACCAGCCAAGTAGCGTGCAGGACGACGGCCCTATGGGTTGTAAACTGCTTTTATATGGGGATAAAGTGAGCTACGTGTAGCTTATTGCAGGTACCATATGAATAAGGACCGGCTAATTCCGTGCCAGCAGCCGCGGTAATACGGAAGGTCCGGGCGTTATCCGGATTTATTGGGTTTAAAGGGAGCGTAGGCCGCCGCTTAAGCGTGTGGTGAAAGTCCGCAGCTCAACCGTGGCACTGCAGCGCGAACTGGGGGGCGTGAGTGCACGCAACGCAAGCGGAATTCGTGGTGTAGCGGTGAAATGCTTAGATATCACGAAGAACTCCGATTGCGAAGGCAGCTTGCGGTAGTGCGACTGACGCTGAAGCTCGAAGGTGCGGGTATCGAACAGGATTAGATACCCT
+
@CFGEFGG9EFGGGGGGGGEEGGGGGGGGGGGGGGGGGGGGGGGFGGGDGGGGG<CCECDFGGGGFGGGGGGGFEFGGGGFCFGGGGF?FGCGCEFEGFGGGGFAEGFG<<?,CFCFGGGGFF,?EB,9@,FCDFFFFGGGGGGGGG=EGDG8>+CFGGGGCFG>5FFGECC;DE>C:5:FEF**<EGGGG8FGC7E=FGGD,,7==:<FFE:@>FEFG>?>ED:9:5#/AGEGGFEF<?#C<?9AF##F?6,#;9C11/;:?9FC,,(:C97>:>@EED30FC=3<8,,FCDGFEE@E>++>>8++7C?FB=,B=CFGF,FB=>GC9AC,,E?FD@-F=C@,DADFFEC,F<=FFCEFF@CGCE9EFEFCFFC+@GF<,GE@FCFFFF@FC9<CFB+@8DEFGGFGGGDGGECFFCE;,,FGGE@ACF@CCCCCC
@s301 338
TGAGGAATATTGGTCAATGGGCGGAAGCCTGAACCAGCCAAGTAGCGTGCAGGACGACGGCCCTATGGGTTGTAAACTGCTTTTATGCGGGGATAAAGTGGGCCACGCGTGGCCTTTTGCAGGTACCGCATGAATAAGGACCGGCTAATTCCGTGCCAGCAGCCGCGGTAATACGGAAGGTCCGGGCGTTATCCGGATTTATTGGGTTTAAAGGGAGCGTAGGCCGGAGATTAAGCGTGTTGTGAAATGTAGTGGCTCAACCTCTGCACTGCAGCGCGAACTGGTCTTCGTGAGTACGCACAACGTGGGCGGAATTCGTGGTGTAGCGGTGAAATGCTTAGATAGCACGAAGAACTCCGATTGCGAAGGCAGCTCACGGGAGCGCAACTGACGCTGAAGTTCGAAAGTGCGGGTATCGAACAGGATTAGATACCCT
+
AFFGGGGGGGGGGGGGFGCGGGGGGGGGGGGGGGGGGGGFGGGGGGGGDGGGGGGGGGGGGGGGGGGGGGGGGGGGGGGGGGGGGGFGGGGGGEGGGGGGGFGGGGGGGGGGGGGGAFFFGGGGGGGGGEGGGGGGFAFEGCFGEGGGGGGFGGGGGGGGGGGGGEGDGEGFGGGGGG>EGFGEGGGGE8*;FE>CGGGGGGDFFC;CGGGGCF@FG>><0D<7<>G>,9FEFGGFGGGFGF@ECEF=6CGGFCF?F><3:@D9FGGGGFF57FBB=CFD@>GFFCF=6,,C5ECFGFGGGGGEGDGGGGGGGGGGGGGFFFCE>F7EE@FEEFCDDFFDE;C,7GGGGFGEDGEF:@FC@GGGGGGGGGGGGGGFGGEFGGFGGGGGGGFGGGGE9GGGFCFGG@GGGGGGGFGDGGGGFGGGGGGFGGFCCCCC
@s301 24139
TGAGGAATATTGGTCAACGGACGAGAGTCTGAACCAGCCAAGTAGCGTGCAGGATGACGGCCCTATGGGTTGTAAACTGCTTTTATAAGGGAATAAAGTGAGTCTCGTGAGACTTTTTGCATGTACCTTATGAATAAGGACCGGCTAATTCCGTGCCAGCAGCCGCGGTAATACGGAAGGTCCGGGCGTTATCCGGATTTATTGGGTTTAAAGGGAGCGTAGGCCGGAGATTAAGCGTGTTGTGAAATGTAGATGCTCAACATCTGCACTGCAGCGCGAACTGGTTTCCTTGAGTACGCACAAAGTGGGCGGAATTCGTGGTGTAGCGGTGAAAGGCTTAGATATCACGAAGAACTCCGATTGCGAAGGCAGCTCACTGGAGCGCAACTGACGCTGAAGCTCGAAAGTGCGGGTATCGAACAGGATTAGATACCCT
+
DGGGGFGGGGGGGGGGGE@CEGGGGGGGGGFGGGFGGGGFFCFGGGGGCFGGGGGGFFGGGGGGGFFGGFGGGFGGGGGGG9FGGGGGGGGGGGGGGGGGG?<FFGGGG8FFFGGGGGGGGGGEF?FGGFFGGGFCFGGGGGGDGGGGCFGGDFGGGGGGGGGGDGGGGGGE@FGGEEGDG9::FEGGFGGGGGGGEEGGGG1GGGE=CGFFGGEFGBE9)%A:CGECCEF>GGGEDGGGGFGDFG7E<F;FFGGFGFF);?<DGCC,FFEEFF@C9GFFFGCGFDCF8FEGFFB7GFGGGECFGE=FEE@FD@EGFF7FE?+GFGGCFGGFFF8GGFC=GGF=FGGGFE<?8GGGGFFEFFDFF@DFFGGFF9GGDFCDGGGGGFE7GEFGGGGGGFF<CGGGFGGGGEFE@FFFFE9GGGGGGGGFGGFCCCCC
@s301 340
TGGGGAATATTGCACAATGGGCGCAAGCCTGATGCAGCGACGCCGCGTGAGGGATGGAGGCCTTCGGGTTGTAAACCTCTTTTATCGGGGAGCAAGCGAGAGTGAGTTTACCCGTTGAATAAGTACCGGCTAACTACGTGCCAGCAGCCGCGGTATTACGTAGGGTGCAAGCGTTATCCGGAATTATTGGGCGTAAAGGGCTCGTAGGCGGTTAGTCGCGTCCGGTGTGAAAGTCCATCGCTTAACGGTGGATCCGCGGCGGGTACGGGCGGGCGTGAGTGCGGTAGGGGAGACTGGAATTCCCGGTGTAACGGTGGAATGTGTAGATATCGGGAAGAACACCAATGGCGAAGGCAGGTCTCTGGGCCGTTACTGACGCTGAGGAGCGAAAGCGTGGGGAGCGAACAGGATTAGATACCCT
+
FGGGGGGGGGGGGGGGGGGGGGGGGGGGGFGGGFGGGGEGGGGCEGE>CCFGGGGGGGCGGGGGFGEFFGGCFGG9FGGG9AEGFGGDCG@7CCFFGGGGGGGGCFGGFFFFGGCFG7CF,B<,:@,>CEGG8:EFCFGGG@EFGFDFDFCCF<F*,@FCC2<<EFG7:C<8FCBB*2,<<C7:FACGFGC8E:885E98->>EC;E>CEC1*):8+3>@99DB<;<$=EGF?<=-<@=<;,GEFFC3$,=19FC<03*>CEECDDEEDDF@B,,FF5E>CCCGCD=,CB@C?FGGF?EGEEB@EF;@+5FGGGGGGGGGGGGGGGECEFCFCFFFC?,FFAC,F@CC7F@9GGFEGGE<6@CGGGGGEGGECEFBGGGFD<GGEFCGGGEGGGGEGGGGGGGEEGGGGGGFGGGGCCCCC
@s301 25176
TGGGGAATATTGCACAATGGGGGAAACCCTGATGCAGCGACGCCGCGTGAGCGAAGAAGTATTTCGGTATGTAAAGCTCTATCAGCAGGGAAGAAGAATGACGGTACCTGACTAAGAAGCACCGGCTAAATACGTGCCAGCAGCCGCGGTAATACGTATGGTGCAAGCGTTATCCGGATTTATTGGGTGTAAAGGGAGCGCAGGCGGTGCGGCAAGTCTGATGTGAAAGCCCGGGGCTCAACCCCGGTACTGCATTGGAAACTGTCGTACTAGAGTGTCGGAGGGGTAAGTGGAATTCCTAGTGTAGCGGTGAAATGCGTAGATATTAGGAGGAACACCAGTGGCGAAGGCGGCTTACTGGACGATAACTGACGCTGAGGCTCGAAAGCGTGGGGAGCAAACAGGATTAGATACCCT
+
DFGGGGGGGGGAGGGGFGGGGGGGGGGGGFGGGGGGGGDGGGGGGGE:@EEGGEGGGGGGGFFCFGGFGGGGGGGFGGGGGFGGFFEFGG=EFGFGFAAFGGGGGGGGGGGGGGFCFFGFCFFGGGCEGGGGCDBCFFGFGFGGGGGGGGGCFFGGBC;FGGGFF;AFGGDECGGGDFC*?EFFGGGFEGGDFGGGGG7CDGEC:CCGE5C>-,@<<9<F0@FGGG0E5<CGFGG:C8:<FFGGEGGGGGGF=<<=F=,@;G9?GGF=B==8A*GGGGGGGGGFGFEF<GFCF@EADGFGFF<GC5FCF@?DC,GGGGGGGGGGGGGGGF@?DBCFCGGFGGGGGFF7GGGGGGGGGGGEFFGGGGFE:CFFDGGFFGGGGFCGGF>GGGGGFGFDGGEAEGGGGGGFGGFD@CCCC
@s301 342
TGAGGAATATTGGTCAATGGGCGAGAGCCTGAACCAGCCAAGTAGCGTGCAGGATGACGGCCCTATGGGTTGTAAACTGCTTTTATATGGGGATAAAGTGGGCTACGTGTAGTTTATTGCAGGTACCATATGAATAAGGACCGGCTAATTCCGTGCCAGCAGCCGCGGTAATACGGAAGGTCCAGGCGTTATCCGGACTTATTGGGTTTAAAGGGAGCGTAGGTCGCCCCTTAAGCGTGTTGTGAAATGCCGCGGCTCAACCGTGGCACTGCAGCGCGAACTGGGGGGCTTGAGTGCACGCAACGCAGGCGGAATTCGTGGTGTAGCGGTGAAATGCTTAGATATCACGAAGAACTCCGATTGCGAAGGCAGCTTGCGGGAGTGCGACTGACGCTGAAGCTCGAAGGTGCGGGTATCGAACAGGATTAGATACCCT
+
DGFGGGGGFFGGGGGGGGGGGGGGGGGGGGGGGGGGFGGGGGGGGGGGDGGGFGGGGGGGGGFGGDFGGGGGGGGGGGGGGGGGGGGGGFFEC7EFFGGGGGGGGGGGGCGGGGG<FGGG9EFGGGGGGGAFFGGGAEFFGGGGGGG8FFFF,>+>F9FFFGF@CEFGG<CF,;DFE7FEEG9FGC5:FF@EGGGG5*<,@7FFGGCCFG>GG<C4E:GEF>EFFF:>DEFG<CF2<0FE>C=C<CFFF4#:FCCFD:CCECGDGGGFG8F?A<5GGFCCDGFGGFF?GGGGEF@DGGEF@CCFCD+7DGFCE?DGGGGFEE>+17GGFFD;EGGGGGGFD@,GFFAFGGGGGFEFGGGEGGCBFEEGGGGGGGEGGGGGGGFFFGGGEGGGGFGGGGGGGGGGGGGGGGGCEEAFECGFGGFFC,CGF@<CCC6B
@s301 26345
TGAGGAACATTGGTCAATGGGCGGAAGCCTGAACCAGCCAAGTAGCGTGCAGGACGACGGCCCTATGGGTTGTAAACTGCTTTTATGCGGGGATAAAGTGGGCCACGCGTGGCCTTTTGCAGGTACCGCATGAATAAGGACCGGCTAATTCCGTGCCAGCAGCCGCGGTAATACGGAAGGTCCGGGCGTTATCCGGATTTATTGGGTTTAAAGGGGGCGACGGCCGCCGGGCAAGCGGGTTGTGAAATGCAGTCGCTCAACGTCTGCACTGCAGCGCGAACTGCCCAGCTTGATTGCGCGCAACGTTGGCGGAATTCGGGGTGTAGCGGTGAAATGCTTAGATATCACGAAGAACTCCGATTGCGAAGGCAGCTTGCGGGAGTGCGACTGACGCTGAAGCTCGAAGGTGCGGGTATCGAACAGGATTAGATACCCT
+
BFFGGGGEFGGGGGGGGDFFGFCEGGGGGGGGGEGGGGG@EEFFGGGFGGGGGFFGGGGECGGGGGGGGGGCGGGGGGGGGGGFGGGGGGGGGGDCDGGGGGGGGGGGGGGGGGFCFGDFGGGGGGFGGDEGGGCFFFGGGGGGGGGCFGGFFFGGGGGG+CEFG5FEGGG?CE>EDGGGCFGDGGGGGG5FGGGEGGEDGGGGG5?EEGEGG7C<>>>##7<GD5EFC<CGGGG?G#EGGGFDCFGFGGFGCGEFGGGGGGGGGCCFGGGFGGCFCE5:@GECFECD9<,@*++C=@CGF8F=D7FF7BFED8@=@@+FA,EGAFGFA9GF??<CB9FGFGFF,@EFEBFFC6+>GDFEC@CFGDEFCECGGF@GCEFGGGGGFFCGGFFGGGGFECEGFDGGGGGGFGGGGGGGCGGGGGGGGGGGGFFAA@<C
@s301 23022
TGAGGAATATTGGTCAATGGGCGCGAGCCTGAACCAGCCAAGTAGCGTGCAGGATGACGGCCCTATGGGTTGTAAACTGCTTTTATGCGGGGATAACACCCTCCACGTGTGGAGGTCTGCAGGTACCGAATGAATAAGGACCGGCTAATTCCGTGCCAGCAGCCGCGGTAATACGGCAGGGCCAGGCGTTCTCCGGATTTTTTGGGTTTAAAGGGAGCGTAGGCCGTGCGGTAAACGTGTTGTGAATTGTAGGCGCCCAACTGCTGCAATGCAGCGCGAACTGTCCCACTTGAGTGCGGGCAACGCCGGCTGAACGCGTCGTGTATCGGTGAAATGCTTAGCTATGACGAAGAACCTCGAGTGCGAGGGCAGCTGGCGGGAACGTGACTGACGCTGAAGCTCGAAAGCGCGGGTATCGAACAGGAGTAGATACCCT
+
CCCFGCFGFCFEFGGGFGFF8E7CFGGGGGGGGGGGGGGGGGGGGFGGGDGGGGGG@F,@F7FGGCFD,FFGG@,CCFFFF,CCF<<,+87>:C@ECFAEEGF@FGGG8DGG,BEFFFGGGC<F9FFG+3><@CBFEDC?FFCFGGGFGG@D?>FEFFDFGGGGDGGDFDF+?<11*4=E1<C7F*8?CE*;@:EGC*;:++28*8/;*3<C2<C5C>*9)<EGFE*9EDE>*;9=***3:FEFE9#:F>C=:#*?,=;;C##2A>8,'9=&=FB:7D:E5:@7CC><,53>9C@3>,,<+@8+6+3B,@,3684+484+EE88)+8=ADDF9DEE,<F=:,AGF@<@@?<?E=C7B,A+++@+EC,E8ADGF@DGGFDGGF6FE,EEGF@@FEFGGBGGGGGDCBGF@DGGCGGFCFB;59FFB,FAF8FBBA-@
@s301 345
TGAGGAATATTGGTCAATGGACGAGAGTCTGAACCAGCCAAGTAGCGTGCAGGATGACGGCCCTATGGGTTGTAAACTGCTTTTATAAGGGAATAAAGTGAGTCTCGTGAGACTTTTTGCATGTACCTTATGAATAAGGACCGGCTAATTCAGTGCCAGCAGCCGCGGTAATACGGAAGGTCCGGGCGTTATCCGGATTTATTGGGTGTAAAGGGAGCGTAGGCCGGAGATTAGGCGTGTTGTGAAAAGTATGTGCTCAACATCTGCACTGCAGCGCGAACTGTTTTCCTTGAGTACGCACAAAGTGGGCGGAATTCGTGGTGTAGCGGTGAAATGCTTAGATATCACGAAGAACTCCGATTGCGAGGGCAGCTCACTGGAGCGCAACTGACGCCGAAGCTCGAAAGTGCGGGTATCGAACAGGATTAGATACCCT
+
GGFGGGGGGGGGGGGGGGGGGGGEBEGCGGGGGFGGGGDEEF,FGGG@GGGGGGEFGFGG7@CCECF8CFDCFGFFFFEGCEEFGGGGDFFGGGFFGGFFGDFCF@,BFG@FF,CDF@>F9C,,<CEFFC<<@<;@98AFBF@F7+@F<,8,CF@DFA8=F8FC7CCF:@EGFGFG*<<:>@F>C:9FFC:,,<:C*=C@FDFCEF***7,+9:<;EBD,,9@9<BE8:>:<<0<7/C@E6:@C7.<#,16,,CCD:FDF@9,9FA:73,@5C:+>6866+,B,,BD,8GGG=ECB+,@5,?,<C8@4+BCE@,@ECB@DFFGEAFBAEDDAEFFD@C5@F;FF8FGDFE9FECEDF@EF@7GCF@FGFCFF99DEFE:CCFGGGGGGGGGGG>DGE:GGGGGGGGGFF7GGGGCFEFGFGGGGGGGGGGFCCCC@
@s301 346
TGAGGAATATTGGTCAATGGACGAGAGTCTGAACCAGCCAAGTAGCGTGCAGGATGACGGCCCTATGGGTTGTAAACTGCTTTTATAAGGGAATAAAGTGAGTCTCGTGAGACTTTTTGCATGTACCTTATGAATAAGGACCGGCTAATTCCGTGCCAGCAGCCGCGGTAATACGGAAGGTCCGGGCGTTATCCGGATTTATTGGGTTTAAAGGGAGCGTAGGCCGGAGATTAGGCGTGTTGTGAAATTTAGATGCTCAACATCTGCACTGCAGCGCGAACTGGTTTCCTTGAGTACGCACAAAGTGGGCGGAATTCGTGGGGTAGCGGTGAAATGCGTAGATATCACGAAGAACTCCGATTGCGAGGGCAGCTCACTGGAGCGCAACTGACGCCGAAGCTCGAAAGTGCGGGTATCGAACAGGATTAGATACCCT
+
FFGGGGGGGGGDGGGGGGGGGGGGGGGGGGGGGGGGGGGGGGCCFGCGGGGGGGCGGGGGGGGFGGGGGGGGGGGGGGGFGAFGGGGGGGGGGGGFGGGGGGGGGGGGGGGGGGFGGGGGGFGGGGGGFDGGGGGGGGGGGGEGGGGGGGGFGG7FFFGGGDFFGGGGGFEGGGGGGG@FFFGDGGGGFF*CGGGGD=FFGGG:CFCGC:<FGGGFG>GEFF5>=<EFEDEC#GF@F7GEC8#2;<FF#&6;9C@>?0F<8FF)0DCD8CF?A7>:$@+:=DFD:FBB=83,5C@CGGFF3,FGGGGGGGGCDDE7EC@D98GGBCB9AFFFFB=@9-58FFFF8GFGGFGGGFEBCFFCCFC>FD?FGFEFFGEFEFEGGGGGGEEC@B7GGGGGGGEGGFEDDFEGGGFFGGGGGGGGGGGF@9GGF@FCCCAC
@s301 347
TGAGGAATATTGGTCAATGGGCGAGAGCCTGAACCAGCCAAGTAGCGTGCAGGATGACGGCCCTATGGGTTGTAAACTGCTTTTATAAGGGAATAAAGTGAGTCTCGTGAGGCTTTTTGCATGTACCTTATGAATAAGGACCGGCTAATTCCGTGCCAGCAGCCGCGGTAATACGGAAGGTCCGGGCGTTATCCGGATTTATCGGGTTTAAAGGGAGCGTAGGCCGGAGTTTAAGCGTGTTGTGAAATGTAGATGCTCAACGTCTGCATTGCAGCGCGAACTGGTTTCCTTGAGTACGCAAAAAGTGGGCGGAAGTCGTGGTGTAGCGGTGAAATGCTTAGATATCACGAAGAACTCCGATCGCGAAGGCAGCTCACTGGAGCGCAACTGACGCTGAAGCTCGAAAGTGCGGGTATCGAACAGGATTAGATACCCT
+
FFFGGGGGGGGGGGGGGGGG?FGFEGGGGGGGGGGGGGGGGGGGGGGGGDGGGGGGGGGGGGGGGFFGGGGGGGGGGGGGGGGGGGCDEFFEFGGGGGGGFGFGCCGGGGGGGGGGGGGGGGGGDGGGAEGFFGDFFFFGFFGGECCFCFCFGGGDGGGGGGGFEEFGFCEG;DBFF<*>D9FCDGGGG@8BCFGGE5FG77,=<CCEC:FGCFGF50>36D9>C?:>5270<FG9ED:CGFCE3<C1#=D?:3,8@>7CEF@,,@37,CGFGF@8+D@=?BDF@AF,FCCGDFC@=,+C,<9B?A@GF8ED@@4=CF8BFE>@5=EFCFFAE9GE,C,GDFFE=<C<E,ADE?C@GGF>@:F@EE<@B8FGFFC@GECE>CC<<<GGFCFEFCFFF@GF@FGF@:GFGGGGGFCFGGGFGGGGGGGGFGGCCCCC
@s301 348
TGGGGAATATTGGGCAATGGGCGCAAGCCTGACCCAGCAACGCCGCGTGAAGGAAGAAGGCTTTCGGGTTGTAAACTTCTTTTAAGAGGGAGGAGCAGAAGACGGTACCTCTAGAATAAGCCACGGCTAACTACGTGCCAGCAGCCGCGGTAATACGTAGGTGGCAAGCGTTGTCCGGATTTACTGGGTGTAAAGGGCGTGCAGCCGGGTCTGCAAGTCAGAGGTGAAATCCATGGGCTCAACCCATGAACTGCATTTGAAACTGTAGATCTTGAGTGTCGGAGGGGCAATCGGAATTCCTAGTGTAGCGGTGAAATGCGTAGATATTAGGAGGAACACCAGTGGCGAAGGCGGATTGCTGGACGATAACTGACGGTGAGGCGCGAAAGTGTGGGGAGCAAACAGGATTAGATACCCT
+
FGGGGEGGGGGGGGGGGGGFGGGGGGGGGGGGGGGGGGGGEGGGDGGGGEGGGGGGGFCFG@<EFCGGFGDEECFGGFCFFGGAFGGGGG:FB@FGGGGGGGCEFFGEFFFG9,C?FFFCF8F8F:FGEED9F<C8,3@F8C7CF:7:F*@7<,3D@7>,57>:7C:EE714*=ECGE?C=C/7$F?F<:4FEGFF==FCCACGC?@EE1CE;/@9C>A=@7%AC<<9?GFC?FGDC8D;0DFGFF;FCFCFADF@<:CFDF?DFF<D>9FA9F<GEFE8CEECDAGEF@EFFFD9,GFBE,GFECAC8ECGGGGFFC6GGCFAGGGGGGGGGFGGFE@FEGEGFBC,EGGGFGGGEFGGGFFCEEGFCDGGFGGFGGGEGFFDFGF@GGGGGGGFGFGAGGGGGGGGGGGGGCCCCC
@s301 349
TGAGGAATATTGGTCAATGGACGGAAGTCTGAACCAGCCAAGTAGCGTGCAGGATGACGGCCCTATGGGTTGTAAACTGCTTTTATGTGGGAATAAAGTGAGGGACGTGTCCCTTTTTGTAGGTACCACATGAATAAGGACCGGCTAATTCCGTGCCAGCAGCCGCGGTAATACGGAAGGTCCGGGCGTTATCCGGATTTATTGGGTTTAAAGGGAGCGTAGGCCGGAGAGTAAGCGTGTTGGGAAATGTAGACGCTCAACGGCTGCACTGCCGCGCGAACTGGTTTCCTTGAGTACGCACAAAGTGGGCGGAATTCGTGGGGTAGCGGTGAAATGCTTAGATATCACGAAGAACTCCGATTGCGAAGGCAGCTCACTGGAGCGCAACTGACGCTGAAGCTCGAAAGTGCGGGTATCGAACAGGATTAGATACCCT
+
@FFGGGGGGGGGGGGGGGGGGGGFGGGGGGGGGGGGGGFGGGFGFGGGGCFFGGFGGGGGGDGGD@FG8ECFGGEFGGFGGGFGGDGFGGEFEFFGFDFGGGGGGGCCFGGDEGGGGGGFEFEGGDFGFEECFGF;FGGDGGECEC+B>,BFE87>@9>EGFGGGGGGGGGGGGCFEB@CGFCEDEEG@*8CFF<*/7F,+$C;<FF6;@F96?7AE7E)27EDFEG@</&F9FC@F?12F38,;,8@F<6:5=>6:77FC@,FAEFFBCF<+CECB@9==?D>>,<=@<GCD=CCEF?F@,AFGGGFFDED=@+DE7GFA,8+5@,GFEC,?F<?>C<CFDGGGGGGGGGFGFGGFGFEFCEEF9GGFFEECGGGGGGGGGGGGGGGGGGFEGFGFGGGGGGGFFGGGEGGEGGGEFGFGGGGGGGGGGGCCCCC
@s301 350
TGGGGAATATTGCACAATGGGCGCAAGCCTGATGCAGCGACGCCGCGTGAGGGATGGAGGCCTTCGGGTTGTAAACCTCTTTTATCGGGGAGCAAGCGAGAGTGAGTTTACCCGTTGAATAAGCACCGGCTAACTACGTGCCAGCAGCCGCGGTAATACGTAGGGTGCAAGCGTTATCCGGAATTATTGGGCGTAAAGGGCTCGTAGGCGGTTCGTCGCGTCCGGTGTGAAAGTCCATCGCTTAACGGTGGATCCGCGCCGGGTACGGGCGGGCTTGAGTGCGGTAGGGGAGACTGGAATTCCCGGTGTAACGGTGGAATGTGTAGATATCGGGAAGAACACCAATGGCGAAGGCAGGTCTCTGGGCCGTTACTGACGCTGAGGAGCGAAAGCGTGGGGAGCGAACAGGATTAGATACCCT
+
FFGGGFGGGGGGGGGGGGGGGGGGGGGGGFGGGGGGGGGGGGGGGGGFGGGGGGGGGFCGGGGGGGEGGGGGGGGGGGGFGGGGGGGGGGGGGGGGFCCGGDGGGGGGGGGGGGEGDFCCBFDFGFGGGGGGGGGGFG@CFFGGGGFGGDGDGEGE,@;F<CGGGGG7:F@CCEECBCEGDGGGD4C>?EDGG-3ECGFEGGFEC?CC9EECD??38:E=1<ECD:F>EFDFG9EC<4CB2FFC87GGGE>CCCC@FF@GEEC7>CEGFGFGFGFGG6GGGGGGGGGGGGFFEFGGGGGGEGGGGGFEE>FGGGGGFFFFFDEEFC+:GGGGGGGFFF=,DGGGGGGGGGFFGGGFFEEGGGCDGGGGGGGGGGGFGGGFFGGGGGGGGGGGCGGGGGGGGGF9FEFGGGGFFGDGCCCCC
@s301 21580
TGGGGAATATTGCACAATGGGGGAAACCCTGATGCAGCGACGCCGCGTGAGCGAAGAAGTATTTCGGTATGTAAAGCTCTATCAGCAGGGAAGATAATGACGGTACCCGACTAAGAAGCACCGGCTAAATACGTGCCAGCAGCCGCGGTAATACGTATGGTGCAAGCGTTATCCGGATTTACTGGGTGTAAAGGGAGCGCAGGCGGTGCGGCAAGTCTGATGTGAAAGCCCGGGGCTCAACCCCGGTACTGCATTGGAAACTGTCGTACTAGAGTGTCGGAGGGGTAAGTGGAATGCCTAGTGTAGCGGTGAAATGCGTAGATATTAGGAGGAACACCAGTGGCGAAGGCGGCTTACTGGACGATAACTGACGCTGAGGCTCGAAAGCGTGGGGAGCAAACAGGATTAGATACCCT
+
CFGGGBFGGGGAEEGGGGGGGGGGGGGGGGGGFFGGGGGGGGGG@FGCFGGGFGGDFFGCE9?FGGGFEGFGGFEFGGGGGGGGGGGGGGFCGF9FFGGGGGGEGGGGGGGGGF<EGFGGGDGGEFFGGGGGGFFGGGGGGFFGGGGD7<FFGGGGFGFGFFGFGFFEF?GGFG4GGGEC4?CFFGGGC@FEGFE783?CEGGG=ECDECA<FGCAC@GF7GFGECFCCEGGGGGD3GGGGGGGFF:AGDGFFGGGFD?DFDG=EGEFEEDFBCGGGGGGGGGGGGGEFFFFCF?,GEFCGGGGFGDFGFGFGGFFCFGGGGGGGGGGFGGGGGGGGGGGGGGGGGGGGEGFCGGGGGEGGGFCECEGGF;GGGGGGGGGGGGFGGGGGGGGGGGGGGGGGGGFGCGGGGGCCCCC
@s301 352
TGGGGAATATTGCACAATGGGGGAAACCCTGATGCAGCGACGCCGCGTGAGCGAAGAAGTATTTCGGTATGTAAAGCTCTATCAGCAGGGAAGAAGAATGACGGTACCTGGCTAAGAAGCACCGGCTAAATACGTGCCAGCAGCCGCGGTAATACGTATGGTGCAAGCGTTATCCGGATTTACTGGGTGTAAAGGGAGCGCAGGCGGTGCGGCAAGTCTGATGTGAAAGCCCGGGGCGCAACCCCGGTACTGCATCGGAAACTGTCGTACTCGAGTGTCGGAGGGGTAAGTGGAATGCCTAGTGTAGCGGTGAAATGCGTAGATATTAGGAGGAACACCAGTGGCGAAGGCGGCTTACTGGACGATAACTGACGCTGAGGCTCGAAAGCGTGGGGAGCAAACAGGATTAGATACCCT
+
FGFFGGGGGGGGGGGGGGGGGGGGGGGGGGFFGGGGGGCFGGGGGGGGGGGGGGGGDGGEGFFGGGGFGGGGGGGGGGGGGEFGGGGGGGGGGGGGGGGGGGGGGGGGGGGGGGGGGGGGGGGFGGEGGGGGGCFGGGGGFGGGGEGGG7:@,,,>?,7FFCFFG7<CFFGGGGGCGG7F<EGGFFG8F1?+?<CC7E7CCGCD/?EEG=GE**C7A*1@2E<%FFGFDC=F@FGBC$BCAFFGEGF4FFGGFFC6D>D=??-GFCFFCFG7?-40FCGDF=:FGGGGGFGF@,@9>8=8?A,8@)F8EBC99,7CBECC@DGGGGGGGGGGGFDGGEGGGDDGGGGFGGEE9GGGGFGGGGEGEFE67GECEFE,FGGGGGGGGGDGGGGGFGGGGGFEEFFGFF,GGGGGCCCCC
@s301 353
TGAGGAATATTGGTCAATGGACGAGAGTCTGAACCAGCCAAGTAGCGTGCAGGAAGACGGCCCTATGGGTTGTAAACTGCTTTTATAGGGGGATAAAGTGTGCCACGTGTGGCATATTGCAGGTACCCTATGAATAAGGACCGGCTAATTCCGTGCCAGCAGCCGCGGTAATACGGAAGGTCCGGGCGTTATCCGGATTTATTGGGTTTAAAGGGAGCGTAGGCCGGCTTCTAAGCGTGTTGTGAAAATGCGGGGCTCAACCTGGGCATTGCAGCGCAAACTGTGAGGCTTGAGTGCGCAGGAAGTAGGCGGAATGCGTCGTGTAGCGGTGAAATGCTTAGATATGACGAAGAACTCCGATTGCGAAGGCAGCCTGCTGTAGCGCAACTGACGCTGAAGCTCGAAAGCGTGGGTATCGAACAGGATTAGATACCCT
+
CGGEGGFGGGGGGGDGCEEEFGGGGGD<E<FGEFGGGGCFEGEEFGGGGGFGGGGGGGGGGGG7,6EFFGDGGDGFGGGCFGGGFGCFGGGGG+:F?FFGGGFFGGGGGGGDGDDGFGGG9EFFFFGGGGGFGGGGGGGGGGGGGGGFD<FGGFGDFCFCGGGGC>E7C:F7@EFG7FGDFGGEEC*<<785C9::CG<B+1?FCC<*72:CC@E7;1:>:0E465*)C5*<<=4.1%C86FBE?9<###EED8:,,,,::B<3,7,,>68*+8+C,,7F?>F<@>>,8=8F=BEC@8=9FF@<B=?GF>FE@6B+CC=CFGEBFGEEEFGGGFGEDC:=549F@C8CFE,CE=GCCDB?C7GGGFEFC<CFDEEFEECF>GGGFEEF:BBCF?CFF7EFFGGGGFGGGFGGFCC,GGFEGGGGGGGGGGFCCCCC
@s301 354
CGAGGAATATTGGTCAATGGGCGAGAGCCTGAGCCAGCCAAGTAGCGTGCAGGAAAACGGCCCTATGGGTTGTAAACTGCTCTTATAAGGGAATAAAGTGGGAGTCGTGACTCTTTTTGCATGTACCTTATGAATAGGGACCGGCTAATTCCGTGCCAGCAGCCGCGGTAATACGGAAGGTCCGGGCGTTATCCGGATTTATTGGGTTTAAAGGGAGCGTAGGCCGGAGATTAAGCGTGTTGTGAAATGTAGATGCTCAACATCTGCACTGCAGCGCGAACTGGCTTCCTTGAGTACGCACAAAGTGGGCGGAATTCGTGGTGTAGCGGTGATATGCTTAGATATCACGAAGAACTCCGATTGCGAAGGCAGCTCACTGGAGCGCAACTGACGCTGAAGCTCGAAAGTGCGGGTATCGAACAGGATTAGATACCCT
+
GEEGGGGGFGGGGGGGFFFFEDGGEFGGGGGFGGFGFGGGGGFGFFGGGGGGGGGFFEEGEEGG@8FEFACFGGEGGGGGG,<FFCFFFGFFGGFGGEFDFFFDFGGGEGCGFAFGGGGG9EGFGFGGFFFF<FGGFDD8CCB@8=CFGGG<FFGGGGGGGFGGGCFEE@::@CCF@BCEECFFGGGGGEGFGFGGD*8?DFA@CF72EF?<C?E?C>G8:>DC?>=5F>E7EF;A:D>:EFF=CEFGGFEGGCEFFGFFGGGGGGGGF8F?AGDFBC6?DGGGFGGB9FFFDGECCE8C=CFCGEF=GFF==D7GE@8<GFEC5GCE=FF@,CGGGF<DCFFFCGGFEFGGFGGGGGFBC:EFE9GGGFFGGGGGGFGGGGGCDCECGFFEGFGGGGGGGGGGGGGGGFGGGGGGFEGGGGGGGGGGGGGCCCCC
@s301 355
TGGGGAATATTGCACAATGGGGGAAACCCTGATGCAGCGACGCCGCGTGGAGGAAGAAGGTCTTCGGATTGTAAACTCCTGTTGTTGAGGAAGATAATGACGGTACTCAACAAGGAAGTGACGGCTAACTACGTGCCAGCAGCCGCGGTAAAACGTAGGTCACAAGCGTTGTCCGGAATTACTGGGTGTAAAGGGAGCGCAGGCGGGAAGACAAGTTGGAAGTGAAATCCATGGGCTCAACCCATGAACTGCTTTCAAAACTGTTTTTCTTGAGTAGTGCAGAGGTAGGCGGAATTCCCGGTGTAGCGGTGGAATGCGTAGATATCGGGAGGAACACCAGTGGCGAAGGCGGCCTACTGGGCACCAACTGACGCTGAGGCTCGAAAGTGTGGGTAGCAAACAGGATTAGATACCCT
+
@CFGGBFFFFEGGGGGGGGGGGGGGGGGGGGGGGG9AFDGGGGGGGGGGGGGGGGGGGGGGFDCGCFF7EGGGGGGFFFGGGFGGGGGGGGGGGGGGGGGGGGEGFEFFFGGGGGGGGFGGFEGEGGGGFFGCFF@@CF7<@DFC7CFEGGGGGEFGGEFF@CFGGGDGGGGCGGEGGEFGC+GFG:C48CC6@@B5EE@DGGDEEGCED>CC>8=D8FE:?FDEFGFGCEGGCFCCCCFFGD=CFA<FCDECEFD9C9DFEFDCGF?=:C<4F8AFE>@EDEFGGGFFD<A??CDGGGFFF>GA:C4CEE@@,7GGGGFC=8:@DGGFFFEEEGFAGGGF@FDGFF@@CGGGFGFF8FCGGCGGFFEFCGGGEFA<EEBGGFFDGGGGGGGGGGFFFGGFGGGGGGGGGGCCCCC
@s301 356
TGGGGAATATTGCACAATGGGGGAAACCCTGATGCAGCGACGCCGCGTGAGCGAAGAAGTATTTCGGTATGTAAAGCTCTATCAGCAGGGAAGAAGAATGACGGTACCTGACTAAGAAGCCCCGGCTAAATACGTGCCAGCAGCCGCGGTAATACGTATGGTGCAAGCGTTATCCGGATTTACTGGGTGTAAAGGGAGCGCAGGCGGTGCGGCAAGTCTGATGTGAAAGCCCGGGGCTCAACCCCGGTACTGCATTGGAAACTGTCGTACTAGAGTGTCGGAGGGGTAAGTGGAATTCCTAGTGTAGCGGTGAAATGCGTAGATATTAGGAGGAACACCAGTGGCGAAGGCGGCTTACTGGACGATAACTGACGCTGAGGCTCGAAAGCGTGGGGAGCAAACAGGATTAGATACCCT
+
DFGGGFGGGGGCFGGGGGGGGGGGGGGGGGGGGGGGGGGGGGGGGGG7FEGGGFFGGGGGGCFFFGGFFGGGGGGGGGG9CDFGGGGGGGGC:FGDFGGGGGDGGG?EDGGGGCFGFGFG,8CCGGGGFGFGGGGGFGGGGGGC>EGCF<CF;<FF>FFC2@GGGGGGGCGD:CGGGE;<?FE7GF5FGDGG?:@CGG:FG@?DCEG+EEEFEFEFE@CDA4CGF=CF7<78CFFFGCGGGGGGGFG:FDEFFFGGGFGEED>CEFEF?C=FA:GGFC7CG7GFGFFGGGFGCGDFEDBFFGFGGFGEGDECDGGGGFGFCFD<DEEGCGDGFCFDFGGGGFCC=EFCGGGGGGGGGGCEFCGGFGGGGGFEGGGGGGGGGGDGGFEGGGGGGGGGGGGGFFGGGGGGGGGGCCCCC
@s301 357
TGAGGAATATTGGTCAATGGACGAGAGTCTGAACCAGCCAAGTAGCGTGCAGGATGACGGCCCTATGGGTTGTAAACTGCTTTTATAAGGGAATAAAGTGAGTCTCGTGAGGCTTTTTGCATGTACCTTATGAATAAGGACCGGCTAATTCCGTGCCAGCAGCCGCGGTAATACGGAAGGTCCGGGCGTTATCCGGATTTATGGGGTTTAAAGGGAGCGTAGGCCGTCTGTTAAGCGTGTTGTGAAATGTCGGGGCTCAACCTGGGCATTGCAGCGCGAACTGGCAGACTTGAGTGCGCAGGAAGTAGGCGGAATTCGTCGTGTAGCGGTGAAATGCTTAGATATGACGAAGAACTCCGATGGCGAAGGCAGCCTGCTGTAGCGTAACTGACGCTGAAGCTCGAAAGCGTGGGTATCGAACAGGATTAGATACCCT
+
GGGGGGGGGFFC@FGGGFGGGGGGGGGCFFGGFCFGGFGFGGFCEGGFGGGGFGFGGFGGBFEG<AFCCCFCCFGGGGGGGGFFDFGGGGGGFFFFGGGGGGGGGFGGGGGCGGCFFG@F9,,CEFEGGG,CAFGGGGGFGCFE@CCAGGGGD,>:DFF7CF<F8CCFFD@EFF*@3@CCFFDCGGD<<CC>EC@E><@<78#GCGG?GF<BFFF4E2?;19CC*7/*:=.F,3F>C582AFFEGFFFF.ECBFGFFGFCE=3:>C5,#CFB2<+GEB?DDCF?9DFB@3,F>F+GGFDF@F=<E+GGGGFF@,C=@F@+GGEDBCEEEE9EFB9FC9GGGFF8FFCCGGFFFBCBDGGFF7GFFFGGECCFEEFAGF=:GGGGGDGGGGGGGGGGF7GF@GGFFFGGGGGGGGGFGGGGGGGGGFGGGGGCCCCC
@s301 358
TGGGGAATATTGCACAATGGGGGAAACCCTGATGCAGCGACGCCGCGTGAGCGAAGAAGTATTTCGGTATGTAAAGCTCTATCAGCAGGGAAGAAGAATGACGGTACCTGACTAAGAAGCACCGGCTAAATACGTGCCAGCAGCCGCGGTAATACGTATGGTGCAAGCGTTATCCGGATTTACTGGGTGTAAAGGGGGCGCAGGCGGTGCGGCAAGTCTGATGTGAAAGCCCGGGGCTCAACCCCGGTACTGCATTGGAAACTGTCGTACTAGAGTGTCGGAGGGGTAAGTGGAATGCCTAGTGTAGCGGTGAAATGCGTAGATATTAGGAGGAACACCAGTGGCGAAGGCGGCTTACTGGACGATAACTGACGCTGAGGCTCGAAAGCGTGGGGAGCAAACAGGATTAGATACCCT
+
BA,CFFFD<FGFGGGGFFG,FFGGEGGFGGGG<EF<FEEGGGGGGGGBFGGGGDGEDFFFCCEFFGGCFGGGFFF9FGGGGGCGDFGGGG<FGGC<EFFGGGCFGFGGGCGFGGG,FFGFGFGFGGGGCCFFFBC,@@F8FGGGGC8FGGGGGGGC:F,?BF@FGGGC*6*/,@CEGCF*7?F9<F5:</83FA<B6CCE=D:?24:*5?EG9@C7>4:?2,CCFC9B=ACFECG@6DEF@85FEC@775-F;,9;AE;C=>CFCDF<F@A9B<ECEEBEGFGFFCAB,GGFFB=488C=:AEECAFEGGGFA:??B,E@FFEEA,DEFE,FE:C:,<GGGFEEDGGGGFCDF@FGF;,GGGGGFAFFE@F@EFGGFCGF?GGGFC:ECGDGGGGGGGFFFFGGGGFGGFCGC<CCC
@s301 359
TGGGGAATATTGCACAATGGGGGAAACCCTGATGCAGCGACGCCGCGTGAGCGAAGAAGTATTTCGGTATGTAAAGCTCTATCAGCAGGGAAGAAGAATGACGGTACCTGACTAAGAAGCACCGGCTAAATACGTGCCAGCAGCCGCGGTAATACGTATGGTGCAAGCGTTATCCGGATTTACTGGGTGTAAAGGGAGCGCAGGCGGTGCGGCAAGTCTGATGTGAAAGCCCGGGGCTCCACCCCGGTACTGCATTGGAAACTGTCGTACTAGAGTGTCGGAGGGGTAAGTGGAATTCCTAGTGTAGCGGTGAAATGCGTAGATATTAGGAGGAACACCAGTGGCGAAGGCGGCTTACTGGACGATAACTGACGCTGAGGCTCGAAAGCGTGGGGAGCAAACAGGATTAGATACCCT
+
DFFFGGGGGGGGGGFGGGGGGGGGGEGFGGGGGGGGGGGGGGGGGGGCFGGGGEGGGGCFFFGGGGG:EGGGFGFFGGGGG9FFGGGGFGFGFGGGGGGGGGGGGGGGGGFGGGGGGGGGGGGGGGGGGGGGGGFGGGGGGGGGGEGCEFGGGFGG@A,FFGGGGCC<F:FGEEFEG?GGCGF#GFG<F<CFF@GGGE>EGGEG9EGCE5FFCCFF*GFFCGEGFFG*E?ECEGGFFD>#BC@CCF=9GGFCD<DGFFFF?GGC0CFFGF=EEBGGDGEGGDGGGFFFFB,FE>,FEFFFCGFDGBGGGEGGFFCFGGGG@GE?GGGGFFAGFCGGGFGGEGGGFFF@GGGGGGGGGGGGGGGGGGAGFCFBGGGFFGGGGGGGDGGGGGGGGGGGGGGFGGGGGGGGGFFFCCCCC
@s301 360
TGAGGAATATTGGTCAATGGGCGAGAGCCTGAACCAGCCAAGTAGCGTGCAGGATGACGGCCCTATGGGTTGTAAACTGCTTTTATAAGGGAATAAAGTGAGCGATGTGTCGCTTTTTGCATGTACCTTATGAATAAGGACCGGCTAATTCCGTGCCAGCAGCCGCGGTAATACGGAAGGTCCGGGCGTTATCCGGATTTATTGGGTTTAAAGGGAGCGTAGGCCGCAGGTTAAGCGTGTTGTGAAATGTAGGGGCTCAACCTCTGCACTGCAGCGCGAACTGGCTTGCTTGAGTACGCACAACGTGGGCGGAATTCGTGGTGTAGCGGTGAAATGCTTAGATATCACGAAGAACTCCGATTGCGAAGGCAGCTCACGGGAGCGCAACTGACGCTGAAGCTCGAAAGTGCGGGTATCGAACAGGATTAGATACCCT
+
FGGGGGGGGGGGGGGGGGGGGGGGGGGGGGGGGGGGGGGFGGGGGGGGGGGGGGGGGGGGGGGGGGGGGGGGGGGGGGGGGGGGGGGGGGGGGGFGGFGGGGGGGGGGGGGGGGGGGGGGGGGGGGGGGGGGGGGGFGGGGGGGGGGGGFGGGGGGGGGGGGGGGEGGGGGGFGGGG71>FGGGBFGGGGCGGGGE.CFFG;GGGGDGG8FFCG=>G0FEFGGGFFGFEC:EFFC@FBGGGGFGCFGGGGCGGFGGGFGCEGGFGFF4CCE?DGGGGGGFFGGFGF<>98DC06++>GGGGGEDFDGEGGGD>,7GGGGGFECGFGGFCFC9,FFGGGGDDD?A,GGFFAGFFFFBCFFCGCGFECFGGGGGGGGFCDGGDGGGGGGFGEFEGGGGGGGGGGGGGGGGGGGGGGGGGGGFGGGGGGCGGGGCCCCC
@s301 361
TGAGGAATATTGGTCAATGGACGAGAGTCTGAACCAGCCAAGTAGCGTGCAGGATGACGGCCCTATGGGTTGTAAACTGCTTTTATAAGGGAATAAAGTGAGTCTCGTGAGACTTTTTGCATGTACCTTCTGAATAAGGACCGGCTAATTCCGTGCCAGCAGCCGCGGTAATACGGAAGGTCCGGGCGTTATCCGGATTTATTGGGTTTAAAGGGAGCGTAGGCCGTAGATTAAGCGTGTTGTGAAATGTAGACGCTCAACGGCTGCACTGCAGCGCGAACTGGTTTCCTTGAGTACGCACAAAGTGGGCGGAATTCGTGGTGTAGCGGTGAAATGCTTAGATATCACGAAGAACTCCGATTGCGAAGGCAGCTCACTGTAGCGCAACTGACGCTGAAGCTCGAAAGTGCGGGTATCGAACAGGATTAGATACCCT
+
EFCCEFGDF9FFGGGGGGGFGGGECFGGGCEFFFGFGGGGGGGGGGCFFEGGGGGCFGDDD@FFFCE,<FFCFCFFGGGG,BAEFGGGFGG<FEE?FCFGGGG<EFGGGGCFFFCFGGGGFF?FFEFGG,EE?FFDEFCEBFF>7E+BCC<9B,>+DE8+8=FCEECG:@<D;FGC:FGD72>FCE*F<C*,?FC>9=7%,C%EC:C>E<E9CCEA<,408C:8F4#267<C:+<5C7CGECC:<:EFFBA7<50:47@#::CGGFGF>8EB=3++@6+==BFDFEFGFFDD:+6+=C,E7,,FF@+=GFEB@,7>8=@,A,>85F79@=?,?A,?EDEFE@?A=<AFFGFC,B7CFDAFCCCF=F<A,BC,CDFFEC@DGGGF666FFB,EGFF<EFC8GGGGGFGECBFCGFGFEFC6BGGGFGGGFB,AC9BA
@s301 21958
TGAGGAATATTGGTCAATGGGCGAGAGCCTGAACCAGCCAAGTAGCGTGCAGGATGACGGCCCTATGGGTTGTAAACTGCTTTTATAAGGGAATAAAGTGAGAGTCGTGACTCTTTTTGCATGTACCTTATGAATAAGGACCGGCTAATTCCGTGCCAGCAGCCGCGGTAATACGGAAGGTACGGGCGTTATCCGGATTTATTGGGTTTAAAGGGAGCGTAGGCCGGAGATTAAGCGTGTTGTGAAATGTAGATGCTCAACATCTGCACTGCAGCGCGAACTGGTTTCCTTGAGTACGCACAAAGTGGGCGGAATTCGTGGTGTAGCGGTGAAAGGCTTAGATATCACGAAGAACTCCGATTGCGAAGGCAGCCTGCGGTAGTGCAACTGACGCTGAAGCTCGAAAGCGTGGGTATCGAACAGGATTAGATACCCT
+
CEFGGGGGGGFGGGGGGGFFDGGGGGGGGGGGGGGGGGGGGG<EEGGF:FGGGDEGGEFGE:F7FFFGGGGGGCFGEGGGGGGGGGGG9FGGFG<FGGGGGGEGGGGGGGGGGGGGGGDGGAFFGGGCGGGGGGGGGGGGF@CFEGDGGGGGFGCGGF8BGGGGGGGGF77;FGFEEGDGG9FE:78FGC:*+2=<ECDC7<1BC<C@C<CC<3BF75:>:/:6CGGGGGGGGGG#>7FD6CFGGGGFD?;@FF@8/<<F<CGEE:9ED<:?FECFF2=:85B3=:,,,FC<:+>EGFFE9?FF7EGB6CF@>44+8++<E=>8)FFFAFGFA,,<GGGDEC?,8FFFE9DFF?:8,A,EEC@<=AFGEFGGE@@B88FFFGGFAFGCCFCCFDFF<CF@@CGFGGFGGFFC@EGGGGGFFGGGGGGGGEGCCCCC
@s301 363
TGGGGAATATTGCACAATGGGGGAAACCCTGATGCAGCGAAGCCGCGTGGAGGAAGAAGGTCTTCGGATTGTAAACTCCTGTTGTTGAGGAAGATAATGACGGTACTCAACAAGGAAGTGACGGCTAACTACGTGCCAGCAGCCGCGGTAAAACGTAGGTCACAAGAGTTGTACGGAATTACTGGGTGTAAAGGGAGCGCAGGCGGGAAGAAAAGTTGGAAGTGAAATCCATGGGCTCAACCCATGAACTGGTTGCAAGATTTGTTTTCTTGGGGAGTGCAGAGGTAGGCGGAATGCCCGGTGGTGGGGTGGAAGGGGTAGATATCGGGGGGAAAACCAGGGGCGAAGGGCGCCTACTGGGCACCAACTGACGCTTGGGCTCGAAAGTGTGGGTAGCAGACAGGATTAGATACCCT
+
DEFFGGGGGGGGGGGGGGGGGGGEFGCGEFGFGGGGGG>C+FGGGG7+FECGGGAFEGEFE,CEFGGBCC8CFGDFF<,BF<EC=ECGCFFGGG9FFGGGGGGGGGA,AFFGGGFFGCE,<DFGD7CEEDFD7DFG7@F7D8@<@E+@F@EFEGGG8B*8FFEDC@,>FGGD,2;FCFFG9,@AFG0CC,9CGC7**74CC7C*<?5*:;F+;6:*C6C?A7&96=#*<3.?54,,,>*F@<,7CB9F:@,*3:,,7,+2+8<<CFFB1638),6:,,35,FFB863>8,57,8@+7C8?A,++)++=C4,EA99,,AC6,DDECF:F=,?@,E,C,CEF@C?=:8CC@++<9EC;6,GFF8CFC,FB,@6,C;94,@6,,,FAFF@6@<8GFC;,6,,FB,@C,,F@E<669CCB
@s301 364
TGGGGGATATTGCACAATGGGGGAAACCCTGATGCAGCGACGCCGCGTGGAGGAAGAAGGTTTTCGGATTGTAAACTCCTGTCGTTAGGGACGATAATGACGGCACCTAACAAGAAAGCACCGGCTAACTACGTGCCAGCAGCCGCGGTAAAACGTAGGGTGCCAGCGTTGTCCGGAATTCCTGGGTGTAAAGGGAGCGCAGGCGGACCGGCAAGTTGGAAGGGAAAACTATGGGCTCAACCCAGAGATTGCTTTCAGAACTGCGGGCCGTGAGTAGTGCAGAGATAGGTGGAATTCCAGGTGGCGCGGTGGAATGCGTAGATATCGGTGGGAACACCAGTGGCGAAGGCGACCTACTGGGCACCAACTGACGCTGAGGCTCGAAAGCATGGGTAGCAAACAGGATTAGATACCCT
+
AFFGEEFGGGGGGGGGGGGG,;FGGGGGGGGFFGGGGGGGGGGEGGGFGDFGGDGGGG,E=,BFFEEC:FEEFFGGGFGGGGFDD7=7,B<@FFGGGGGGGGGFFGGGGGGCF<EFF8FFGGEGGG7CC;FF7F7DFGGFFCFGD@ECFFGDGGDGFF>CCEE+?814<C7*8?:F:F;E+<+C6@CEC7C#16,,1:>ED58*4:?C8?EG9>8?7FC>28&-47A=FD6B@@GF?B:@,C<@,;>7,,3+>C7,@,=++C=++GFCEDFGEGFCD;GFGF;FADEDFECE@9,@8:,FF>6+)CE8E;EFCF@CCGCGFEGGEDFC9,GGF:,<8F@EF:GDEC@BFBGGGFGGFC=,FGF8FGGGEEGGFGFFFGGEFCFCFEECCGFFGGGFGGGGGGGGFCAGFGGCCCCC
@s301 365
TGGGGAATATTGCACAATGGGGGAAACCCTGATGCAGCGACGCCGCGTGAGCGAAGAAGTATTTCGGTATGTAAAGCTCTATCAGCAGGGAAGAAGAATGACGGTACCTGACTAAGAAGCACCGGCTAAATACGTGCCAGCAGCCGCGGTAATACGTATGGTGCAAGCGTTATCCGGATTTACTGGGGGTAAAGGGAGCGCAGGCGGTGCGGCAAGTCTGATGTGAAAGCCCGGGGCTCAACCCCGGTACTGCATTGGAAACTGTCGTACTAGAGTGTCGGAGGGGTAAGTGGAATTCCTAGGGTAGCTGTGAAATGCGTAGATATTAGGAGGATCACCAGGGGCGAAGGCGGCTTACTGGACGATAACTGACGCTGAGGCTCGAAAGCGTGGGGAGCAAACAGGATTAGATACCCT
+
FFGGGGGGGGGGGGGGGGGFGGGFEGGGGGGFGGGGGGGGGGGEECFGGGGGGFGGGFCCDEFFGBFFFGCFGFGGGGFGFFFFGGGFGGGGGGGGFFFFFGGGGFGGGGGGGGGGGGGGDEFEDFGGGGGGGD>CFGGGGGGGFEGGGFGGGG9FGGGGCEEFECGFCGGG7FFECC@:FC=FGG.+C;3BCFGGGD0>CCEEEGGEEGCC<CFC2>0FGF;C:9<CF>CCCEG9:FCFFDE@CE<FFEFGGGFFD=E>F6GGGGFFGGF<D;F>GGGDGFFGFF8CAFDAB8D9EE,B59,@4)94,CEC4:CDEFE9,,CFE<<FC,<FAC,<GFB<=,:GDC,ECFCFCGGGGFEFGGFFCGCEDF@@EF?@GCGCAGDGGEEGGCE:C8GGGGECBEFFF9AEAFFECCCCC
@s301 27153
TGAGGAATATTGGTCAATGGGCGGAAGCCTGAACCGGCCAAGTAGCGTGCAGGACGACGGCCCTATGGGTTGTAAACTGCTTTTATGCGGGGATAAAGTGGGCCACGCGTGGCCTTTTGCAGGTACCGCATGAATAAGGACCGGCTAATTCCGTGCCAGCAGCCGCGGTAATACGGAAGGTCCGGGCGTTATCCGGATTTATTGGGTTTAAAGGGAGCGTAGGCCGGAGATTAAGCGTGTTGTGAAATGTAGACGCTCAACGTCTGCACTGCAGCGCGAACTGGTTTCCGTGAGTACGCACAAAGTGGGCGGAATTCGTGGTGTAGCGGTGAAATGCTTAGATATCACGAAGAACTCCGATTGCGAGGGCAGCGCACTGGAGCGCAACTGACGCTGAAGCTCGAAAGTGCGGGTATCGAACAGGATTAGATACCCT
+
@FFGGGGGGGGGGGGGGGFEFGGGGGGGGGGGGGGGGGGGFGGGGGGGCFGGGDGGEGGGGGGGGGGGGGGGGGGGGGGGGGFGGGGGGCFGGGFGGGFEGFGGGGGGGGGGGGGGGGGGGGGGGGGGGGGGGGGGFGGGGGGGGGGGGGGGGDGGGGFGFGGGGGGGGGGGGGGGGCGGGGGGGGGGGGGGGGEGGGGGGG%GFDCG7FGGGGEFGFGFFFGGGGECGFGGG1GAGGGEGFC?7<E'GFFGDGGGGGGGGGGGGGGGGGC@7EEGEEDEDGGFFF3C@,FE?GGFEF@EAGGGGGGGGGFE>B7GDGGCGFE7BF:EECGFEGGGFFE8FGGGGGGGGFFFEB+FBGFCFEGFF@FFGEFCC,GGGGGGGFFF9GDC@CFGGGGGGGGGGEGFGGGGGGGGGGGGGGGEGGGGGGGGGGGCB@-B
@s301 367
CGGGGAATATTGCACAATGGGGGAAACCCTGATGCAGCGACGCCGCGTGAGCGAAGAAGTATTTCGGTATGTAAAGCTCTATCAGCAGGGAAGAAGAAATGACGGTACCTGACTAAGAAGCACCGGCTAAATACGTGCCAGCAGCCGCGGTCATACGTATGGTGCAAGCGTTATCCGGATTTACTGGGTGTAAAGGGAGCGCAGGCGGTGCGGCAAGTCTGATGTGAACGCCCGGGGCTCAACCCCGGTACTGCATTGGAAACTGTCGTACTAGAGTGTCGGAGGGGTAAGTGGAATTCCTAGTGTAGCGGTGAAATGCGTAGATATTAGGAGGAACACCAGTGGCGAAGGCGGCTTACTGGACGATAACTGACGCTGAGGCTCGAAAGCGTGGGGAGCAAACAGGATTAGATACCCT
+
GGGGG@FFFDFGCFEFFG<CAFDFGGGGGGGGGGGGGGEDCFEFFEGFGGDGGGG>7FFGGF9?FFF8BFGGAFFCGGG9FA<FGFGG?GFGGFGAFGFDF<F@FGEBDEGGGGFGGGGGDFF7FCE536,,,>*3<FCFEE>D7D8>FGG7:CFG82<2?7>:B?,>B718F,FGCE-=<@B=:FC>9EE@7:ACEEC996::C8=?85EC?,F<C7:?3%FCC;?;%7:GGGFF??GGF@>C@69DFF:E=D;CGF@,+8@=C6=,AEEA<F=C1+GGEFFDFGFACDFDEGED@98<FEE,CC5DCCGFGF>GGGGFGFF=FC,,FEF9EBCEFEF8FEEEEDEGCCGGGGFC9GGGGGF@DGGGGFCFCGGFGGGFFEFGGGGGFGGGGGGGGGGFGFF9GGFFGGGFGCCCCC
@s301 368
TGGGGAATATTGCACAATGGGGGAAACCCTGATGCAGCGACGCCGCGTGAGCGAAGAAGTATTTCGGTATGTAAAGCTCTATCAGCAGGGAAGAAGAGTGACGGTACCTGACTAAGAAGCACCGGCTAACTACGTGCCAGCAGCCGCGGTAATACGTATGGTGCAAGCGTTATCCGGATTTACTGGGTGTAAAGGGAGCGCAGGCGGTGCGGCAAGTCTGATGTGAAAGCCCGGGGCTCAACCCCGTTACTGCATTGGAAACTGTCGTACTAGAGTGTCGGAGGGGTAAGGGGAATTCCTAGTGTAGCGGTGAAATGCGTAGATATTAGGAGGAACACCAGTGGCGAAGGCGGCTTACTGGACGATAACTGACGCTGAGGCTCGAAAGCGTGGGGAGCAAACAGGATTAGATACCCT
+
DGGGGDGGGFGFGGGGGGGGF@FGGGGGGGGGGGGGGGGGCGGGEGGFGGG8FGGGEGC<F9FFGFFFGDGGGGFFGFFGG,CFGFCFGGGFGG?8,A@EGGGGGGGGGGGGGGFGGGGGGGCF+F7@F,=F8@FGF@FFGF3@CCEFEGGG9C<BC,,?FFGG@7FFECG*,?9CCCF@EG9/CG=,=*BCCCCC::=:54::1B8DCB@9?.1B84/9/DEC?C79>CEECF:?>CCGFF>>@@##@0)F:#31@==?8FCCFGDE=@C,8DF8EGGGGFA8GEE?=B,9>D8FGGFFFGF>6)@EFFEF@4:@EDE,GFAAFFGGGF?ED@EFGFFFCB@GFGCEGGFGGGDCGGCGEFGGGFCDCGE@GF8GGGGGGGGGGGGGGGGGGFFEE@<GEGGFGFDGGGGGCCCCC
@s301 369
TGGGGAATATTGCACAATGGGGGAAACCCTGATGCAGCGACGCCGCGTGAGCGAAGAAGTATTTCGGTATGTAAAGCTCTATCAGCAGGGAAGAAGAGTGACGGTACCTGACTAAGAAGCACCGGCTAAATACGTGCCAGCAGCCGCGGTAATACGTATGGTGCAAGCGTTATCCGGATTTACTGGGTGTAAAGGGAGCGCAGGCGGTGCGGCAAGTCTGATGTGAAAGCCCGGGGCTCAACCCCGGTACTGCATTGGAAACTGTCGTACTAGAGTGTCGGAGGGGTAAGTGGAATTCCTAGTGTAGCGGTGAAATGCGTAGATATTAGGAGGAACACCAGTGGCGAAGGCGGCTTACTGGACGATAACTGACGCTGAGGCTCGAAAGCGTGGGGAGCAAACAGGATTAGATACCCT
+
AFGGGFGGGGGGGGGGGGGGGGGGGGGGGGGGGGGFFFEEGGGGGGGGGGGGGGGGEFGAF9FGGGGFEGFGGGGGGGGGGGGFFGGGGGGGGGGGFGGGGGGGGGGGGCGGGGGGGGGGGGGGGGGGFEGFGFGGGGACFGFFFGGGGGGGGGGF<F@FF;9<B;FGGG3CFFFC7FCGGFGFGGG<7=9EBEECC73CDDEGGGGDDEC>:CC<=<CGGFGGF?FFEGCGGGGGGGCFFCEFEGGEBE<CD=FGFFF7DC,EFFG<FGG2@CFGGGGGGGGGGE;GFGGGGFGGGGGFEGFEEFGGFFGEECCDDGGFGE=FDEFFEGGFEEEGGGGGGGGGFFCGGGGGGGGGGGGGGGGGGGGGGGGEGGGGGGGGGGGGGGGGGGGGGGGGGGGGGGGGGGGGGFFGCCCCC
@s301 370
TGAGGAATATTGGTCAAGGGACGAGAGTCTGAACCAGCCAAGTAGCGTGCAGGAAGACGGCCCTAAGGGTTGTAAACTGCTTTTATAAGGGAATAAAGTGAGTACCGTGAGACTTTTTGCATGTACCTTATGAATAAGGACCGGCTACTTCCGTGCCAGCCGCCGCGGTAATACGGAAGGTCCGGGCGTTATCCGGATTTCTTGGGTTTAAAGGGAGCGTAGGCCGGAGGTGAAGCGTGTTGGGAAATGTAGACGCTCAACGTCTGCACTGCAGCGCGCAGTGGTTTCCTGGAGTACGCAAAAAGTGGGCGGAATTCGTGGTGCAGCGGTGAAATGCTTAGAGATCACGAAGAACTCCGATTGCGAAGGCAGCTCACTGTAGCGCAACTGACGCTGAAGCTCGAAAGTGCGGGTATCGAACAGGATTAGATACCCT
+
@FFGGGGGGGAFGFGGG,CEGCCGGGGFFCGFGFGGDCD<EFECFGE,B@FDC@F<FFEFCFGG@<F8F,,8??,?,CFD,CE=FE?FE<EFG,<E,5CBE9B,,,8BEDEFDGGFFE>9FF,,EF,,EECEFG,CAD@<,>7++>8,::=FEFFGD9><>>7FG5>7><FF@EEFGGE*<;F7:F7:C@*;;CCECEEC++7,7=1<1<EEGC57E;EDFF>*)0:7**2*2++,:);AFF)**+;C>569*2.6D>85*,,<,7,>:D+*7C@+=6+++FBA3,3,,,CD8@6=@C+,,,9<84CDCD?>6?EE@B=GGF86=:89EEC9,EAD,?F=E@6E<7FF@9,EF@FEFEE,CGEFEDBF8GEEB66CC<>+7FC9C,CGEGFEGFC,D7CFFDFDE:EGGGGF@C<,GGF@9GFC,F@FC,68A-6B
@s301 371
TGAGGAATATTGGTCAATGGGCGAGAGCCTGAACCAGCCAAGTAGCGTGCAGGACGACGGCCCTATGGGTTGTAAACTGCTTTTATATGGGGATAAAGTGAGCTACGTGAAGTTTATTGCAGGTACCATATGAATAAGGACCGGCTAATTCCGTGCCAGCAGCCGCGGTAATACGGAAGGTCCAGGCGTTATCCGGATTTATTGGGTTTAAAGGGAGCGTAGGCCGCCCCTTAAGCGTGTTGTGAAATGTAGCGGCTCAACCGTGGCACTGCAGCGCGAACTGGCAGACTTGAGTGCGCAGGAAGTAGGCGGAATTCGTCGTGTAGCGGTGAAATGCTTAGATATGACGAAGAACTCCGATTGCGAAGGCAGCTCACTGGAGCGCAACTGACGCTGAAGCTCGAAAGTGCGGGTATCGAACAGGATTAGATACCCT
+
CFCFGGGGGGGGGGGGGGGCCFGGGFEGGGGGGGFGGGGGGGGGGGGGEFGGGGFGG@CFEGGGGGGGGGGDGGGGGGGGGGGGGGGG?BF:FCEFGGGACFFFGGGGG,BE?FGCFFDGGDGEFFGGGGFA,EFGGGFGGCG7E8CFGGGG8FGGGGGFGGGG7CCGGGE7,>BFCFFEGGGCGGF<FFCFGGGGGGG@FF=FFC28CCC<CEBAG>E@BDCC?D5<GECCFFFDGGFGCFFD9@E7CB*<:FGFDGFCFF@,FB8+B,F@8FGE@B=:6CE37?EAEF=8)C++=845,CDGGGCGGGF;+EE8E@88FFEC=GGFFGFA9EE?E-9GGGGEF@GGGGFFC==BGGGGFCGFGGFGGGGGGGGGGFGGGGGGFGGGGGGGGGGGGFGGFEGFGGFGGEGFEFGGGGFFFGGGGGGGGFGCCCCC
@s301 23768
TGAGGAATATTGGTCAATGGGCGAGAGCCTGAACCAGCCAAGTAGCGTGCAGGATGACGGCCCTATGGGTTGTAAACTGCTTTTATAAGGGAATAAAGTGAGTCTCGTGAGACTTTTTGCATGTACCTTATGAATAAGGACCGGCTAATTCCGTGCCAGCAGCCGCGGTAATACGGAAGGTCCGGGCGTTATCCGGATTTATTGGGTTTAAAGGGAGCGTAGGCCTGAGATTAAGCGTGTTGTGAAATGTAGATGCTCAACATCTGCACTGCAGCGCGAACTGGTTTCCGTGAGTACGCACAAAGTGGGCGGAATTCGGGGTGTAGCGGTGAAATGCTTAGATATCACGAAGAACTCCGATTGCGAAGTCAGCTCACTGGAGCGCAACTGACGCTGAAGCTCGAAAGTGCGGGTATCGAACAGGATTAGATACCCT
+
DGGGGGGGCCGGGGCFCFEBFGGEGGGGGGGEFGGGGGGGGGGGGGGGGGGGGGGEFG7CECEG8=9FGGGDGFGGGGGGGFC99FGGGGGGGGFGFGGGCGGGGDGGGGGGGGAFGDGFGGGGGCFGFFGGDFAFGG9=FFGGGEGGGGGGGGF7F,@FFFFCFGGGFGGGGFCCE7BCFFG1GGGEC>GG<F?GGGDF0C>GGFBF4$<2FGF;=DGDDE:G<#CFGECF?7F<88DGGGGG>FFFGFFF@.FD@@FC@FCFGGGGGCE><GGF>E#FCGDGDCF=,,FF5BEFGFFC4,,GF@CC=>,>4EEEC@+?EGGG?F7AFEC,99FEFGGFC;?FGFF<A<C,8B@F7AA4ECC7FAEE,EE8<AFEECEE7GFCD<EC7EFEGFFF@>F?GGGGGGGGGGGGGGGGDGFBFCGGGGFEGFGCC@AC
@s301 373
TGAGGAATATTGGTCAATGGACGAGAGTCTGAACCAGCCAAGTAGCGTGCAGGAAGACGGCCCTACGGGTTGTAAACTGCTTTTATAAGGGAATAAAGTGAGTCTCGTGAGACTTTTTGCATGTACCTTATGAATAAGGACCGGCTAATTCCGTGCCAGCAGCCGCGGTAATACGGAAGGTCCGGGCGTTATCCGGATTTATTGGGTTTAAAGGGAGCGTAGGCCGGAGATTAAGCGTGTTGTGAAATGTAGACGCTCAACGTCTGCACTGCAGCGCGAACTGGTTTCCTTGAGTACGCACAAAGTGGGCGGAATTCGTGGTGCAGCGGTGAAATGCTTAGATATCACGAAGAACTCCGATTGCGAAGGCAGCTCACTGGAGCGCAACTGACGCTGAAGCTCGAAAGTGCGGGTATCGAACAGGATTAGATACCCT
+
DFGGGGGGGGGGGGGGGGGGGGGGGGGFGGGGGGGGGGGGGGGGGGGGGGGGGFGGGGGGGGGGGGGGGGGGGGGGGGGGGGGGGGGGGGGGGGGGGGGGFGGGGGGGGGEFFFGGGGGGGGGGGGGGGGGGGGGGGGGGGGGGGGGGGGCGGGGGGGGGGGGGGGGGGGGGGGFGGGGGEGGGGGCCC@EGGGGGGGFFCE1CFGC<FFGGGG@FG3:8DCEF:>GGEEFFGGGAF;>8FGEGCGE?FFECCFGFFFFFCC9GFEEG-GG5?GEECC6/8FGGGGEDFFGFDFDGGGFGGFDFFCBGC8GGFECEEFE=FFGGFGGFGFFFFCGGGGGGGGDGGGGGGGGGGFC,EFGFGGGFGFDGGFEGGGGGGFGGGGGGGGGGGGGGGGFEFGGGGGGFGGGGEEGGGGGGGGFFGGGGFGGDGGGCCCCC
@s301 374
TGGGGAATATTGCACAATGGGGGAAACCCTGATGCAGCGACGCCGCGTGAGCGAAGAAGTATTTCGGTATGTAAAGCTCTATCAGCAGGGAAGAAGAATGACGGTACCTGACTAAGAAGCACCGGCTAAATACGTGCCAGCAGCCGCGGTAATACGTATGGTGCAAGCGTTATCCGGATTTACTGGGGGTAAAGGGAGCGCAGGCGGTGCGGCAAGTCTGATGTGCAAGCCCGGGGCTCAACCCCGGTACTGCATTGGAAACTGTCGTACTAGAGTGTCGGAGGGGTAAGTGGAATTCCTAGTGTAGCGGTGAAATGCGTAGATATTAGGAGGAACACCAGTGGCGAAGGCGGCTTACTGGACGATAACTGACGCTGAGGCTCGAAGGCGTGGGGAGCAAACAGGATTAGATACCCT
+
CFFGGFFGFGFGGGGGGGFFGGGGGGGGGGGGGGGGGGGGGGGGGGGFFEGGGGGGGFGGGGGGGGGFGGGCFFDGGDFFFFGGGGFGGGGGGGGFFGGGGGGGGGCFFFGGGGGGGGGGGFFCCCF@FC<,:>BCDF98+@5DFDEGGEGGGGCF?EGBFD9EF;CCEC<=<@;*<*1<C+FA9?5*=*;FGGFG@E*?C<E3<FE5:4?<,@27#>:7,;FGF6E49:2;@EGDD$5.FGFCC>DDC>9C75$B@E*2<>EF36<5<,DDGEGEF6GEB+GGFE8?EFDF@4,,FD<>CEDB=ACCE@4C@@?@B@<,DGFFEDGGGFFEFCEEFE<FF:CEDFCBFGGGGFCAGFFCFGGFFFFFFFEFGGGGGEEFF6EFGFGGDGFEFEFDGGGFEFGGGGGGGFFECCCCC
@s301 375
TGAGGAATATTGGTCAATGGGCGGAAGCCTGAACCAGCCAAGTAGCGTGCAGGATGATGGCCCTATGGGTTGTAAACTGCTTTTACGCGGGGATAAAGTGGGCCACGCGTGGTCTTTTGCAGGTACCGCATGAATAAGGACCGGCTAATTCCGTGCCAGCAGCCGCGGTAATACGGAAGGTCCGGGCGTTATCCGGATTTATTGGGTTTAAAGGGAGCGCAGGCCGCCGGGCAAGCGTGTTGGGAAATGCAGTCGCTCAACGTCTGCACTGCAGCGCGAACTGCCCAGCTTGAGTGCGCGCAACGTTGGCGGAATTCGCCGTGTAGCGGTGAAATGCTTAGATATGGCGAAGAACTCCGATTGCGAAGGCAGCTGACGGGTGCGCAACTGACGCTCATGCTCGAAAGTGCGGGTATCGAACAGGATTAGATACCCT
+
DFGGGGGGGGGGGGGFEFGFAFGCFGGGGGGGGGGGGGGGGGGGGGGGGGGGGGGGGFFGGGFGGFGGGGGGDGGGGGGGDGGGGGGGGGGGGGGGGGGGFDGGGGGGGGGGDFGGGGGGGGGGGGGGGGEGFF9FGFGGGG@GGGGGGCCFGGFGGGGGGGGGDGGGGGCGGGGGGCEDECGGEGGGCECFGGDCCGEG>G)FFF:C5:CG7EG>?1:5(7EDFF><?==>E*C?F:E*DG-CGEC6BFAF:CCBEFG=F<89CFGFC9@BGCGDECCC9FF<C@CGGFFF:3+GGEB=DA@FDDGGEFGGGC87BEECF9EB5CGFEFEGFEEFC<GFEGFCE@GDGGGGFFEGGGGGGFEGGGGGGGGGCDFC@DEGFDGGEGFGDGFDFCCEE+GGGCFGDGGGGGGGGGGGEGFGGFFFCGGGGGGCCCAC
@s301 376
TGGGGAATATTGCACAATGGGGGAAACCCTGATGCAGCGACGCCGCGTGAGCGAAGAAGTATTTCGGTATGTAAAGCTCTATCAGCAGGGAAGAAGAATGACGGTACCTGACTAAGAAGCACCGGCTAAATACGTGCCAGCAGCCGCGGTAATACGTATGGTGCAAGCGTTATCCGGATTTACTGGGTGTAAAGGGAGCGCAGGCGGTGCGGCAAGTCTGATGTGAAAGCCCGGGGCTCAACCCCGGTACTGCAGTGGAAACTGGCGTACTAGAGTGTCGGAGGGGTAAGTGGAATTCCTAGTGTAGCGGTGAAATGCGTAGATATTAGGAGGAACACCAGTGGCGAAGGCGGCTTACTGGACGATAACTGACGCTGAGGCTCGAAAGCGTGGGGAGCAAACAGGATTAGATACCCT
+
FGGGGGGGGGGGGGGGAEFCFGGGGGEFGGGGGGGGGGGGGGGFGDGEGGEGE7FGBFA5F9FFGGG=EFFGGGGGGGGGGFFFG8FFGGGGDCFFFGGGGGGGGCFGGGGGGFFFGGGGGFFFGDFGGFGGGGF,@EGFGFFFGGGGGECFGGGG>CFGGCFDF@G<CEEGC9CEGCF@<92.EFG2F>CFGFFEGGCED7CEC<2#/*>C,,@CEFFGGGFE=9?;7EF5>EGFGGGGFF@>=GEBGGFFDC(GGGFGGDGG#@CEFDA<F5ECCCCGFFFGFA@,,FAFD84ABCBE<GFEEACDGGGFFEFGGFGGGGGFGFDFFEAGGEGGGGGFGGGGGGECGGGEGGGGGGGGGFGGFGFFGGEBGGGGGGGGGFGGGGGGGGGEGGGGGECFDGGGGGGGGGGGCCCCC
@s301 377
TGGGGAATATTGCACAATGGGGGAAACCCTGATGCAGCGACGCCGCGTGAGTGAAGAAGTATTTCGGTATGTAAAGCTCTATCAGCAGGGAAGAAAATGACGGTACCTGACTAAGAAGCCCCGGCTAACTACGTGCCAGCAGCCGCGGTAATACGTAGGGGGCAAGCGTTATCCGGATTTACTGGGTGTAAAGGGAGCGTAGACGGTAAAGCAAGTCTGAAGTGAAAGTCCGGGGCTCAACCCCGGGACTGCTTTGGAAACTGTTTAACTAGAGTGCTGGGGAGGTAAGCGGAATTCCTAGTGTAGCGGTGAAATGCGTAGATATTAGGAGGAACACCAGTGGCGAAGGCGGCTTACTGGACAGTAACTGACGTCGAGGCTCGAAAGCGTGGGGAGCAAACAGGATTAGATACCCT
+
DGGGGFGGGGGGGGGFFGGGGGGGGGGGGGGGGGGGGGGGGGGGGGGEGGGGGGGGEFFFGGFGGGGGGGGGGGGGGGGGGGGGGGGGGGGGGGGGGGGGGGGGGGGGGGGGGGGGGGGGGGGDGGGGGGGGGGGGFGFGGGGGGGGG:FEC9FGGGGGGGGGGG=C9GGGGGFDECCG?FGGGG1GDC9CFGF<@EGG>DCCCEGGFEFFGGCFFGDGFFB:2GFGGFGCGGGD:?FG<DGGEFGGBFFFECGGDFG7C;AFDFGGGGGGFFFAFCGGGDGGFGGDGGGGGFDGFCGGDGGGGFGEGGFGFEFCEBFDFFDGGFFFGGEFFGGGGGGGFBGGFGGGGGGGGGGGGGGGGGGGGGGFGGGGFFECFGGFBC7FGEFGGGGGGGF@FFEFFGDGGGFGGGGGCCCCC
@s301 378
TGGGGAATATTGCACAATGGGGGAAACCCTGATGCAGCGACGCCGCGTGAGCGAAGAAGTATTTCGGTATGTAAAGCTCTATCAGCAGGGAAGAAGAATGACGGTACCTGCCTAAGAAGCACCGGCTAAATACGTGCCAGCAGCCGCCGTAATACGTATGGTGCAAGCGTTCTCCGGATTTACTGGGTGTAAAGGGCGCGCAGGCGGTGCGGCAAGTCTGATGTGAAAGCCCGGTGCTCAACCCCGGTACTGCATTGGAAACTGTCGTACTAGGGTGGCGGAGGGTTAAGTGGAATTCCTAGTGTAGCGGTGAAAGGCGTAGATATTAGGAGGAACACCAGTGGCGAAGGCGGCTTACTGGACGATAACTGACGCTGAGGCTCGAAAGCGTGGGGAGCAAACAGGATTAGATACCCT
+
9<@FFCGGG9FGGCGGFFFGFGFGEFGGGCGCF,FC@EC@FGGGGGG7CF7=FEFFCFECF<C<FFG:8FC,?FFGFGFG<FGGACGGCE+ACFFFE8?<E<C+8D@FG9,,BDFDFAFDF<>C+=+CEFFFFC93@EFGGFB8,***351<*@FF<F9EFC99CC:+<F7**8614*<3-,/2?F(,.84?>,81#3+7@?F>7:C4?1<FFC?>:CGF?,FGGGCEEF@5>73:6FFDEFC@CDDAFAB:9,E>D,C62+CF7GDDC8=A8)8+++E>GFFEA,GF?E=E99,,4,=8,GFE=8ECFFE?FF=+6FFGGGFEEAFCCE?AE@EC:,A,@B?,4A:CFDGGGGGGGGGGFFFGGGGGFCB@C<E8F?GFCGDGGECGGFFEGFGGFECFFECFGGEGGGDFACC@C
@s301 25310
TGAGGAATATTGGTCAATGGGCGAGAGCCTGAACCAGCCAAGTAGCGTGCAGGATGACGGCCCTATGGGTTGTAAACTGCTTTTATAAGGGAATAAAGTGAGTCTCGTGAGACTTTTTGCATGTACCTTATGAATAAGGACCGGCTAATTCCGTGCCAGCAGCCGCGGTAATACGGAAGGTACGGGCGTTATCTGGATTTATGGGGTTTAAAGGGAGCGTAGGCCGGAGATTAAGCGTGTTGTGAAATGTAGAGGCTCAACCTCTGCACTGCAGCGCGAACTGGTCTTCTTGAGTACGCACAACGTGGGCGGAATTCGTGGTGTAGCGGTGAAATGCTTAGATATCACGAAGAACTCCGATTGCGAAGGCAGCTCACGGGAGCGCAACGGACGCTGAAGCTCGAAAGTGCGGGTATCGAACAGGATTAGATACCCT
+
<FFGFFGGGGGGFGGGGGGFGGDGGGGGGGGGGGGGGGGGGGCFFFGGGGGGGGGGFGFEGFGGGGFGGGGGGGGGGGGGGGGGGGGGGGGFGGGGGFGGGFF9BFEFFGGGGGGGGGGGGGGGGGGGGGGGGGFGGGGGGGGGGEGGGGGGGGGGFGFGDCFGGGGGEG:DFFFGGGG@F,?CCFCBCC<EGCFFDFE98C2C?'CCFG>F/?#8EE+8:9EGFGGD>GF@FFFFEFFEFG>F;@EFFG?:<C@BFGGGF:G=CGFFGCF?BFC@1F47FCFFF<B:,B<A*F=7DE:=F@DCFEEEDFGE7BEEEFEGGGEB=F?,FFF9GDFFE<,65,,8F<EGGGGCCGEGCDFEFCC7FF<GGCGFCFFFFCEFDGCFCEEC+FEGGFFGGGGGGEEAFFEDF:FCEGGFGGEFFFFGDF,FFAGCCCCC
@s301 380
TGAGGAATATTGGTCAATGGGCGGGAGCCTGAACCAGCCAAGTAGCGTGCAGGATGACGGCCCTATGGGTTGTAGACTGCTTTTATAAGGGAATAAAGTGAGCCTCGTGAGGCTTTTTGCATGTACCTTATGAGTAAGGACCGGCTAATTCCGTGCCAGCAGCCGCGGTAATACGGAAGGTCCGGGCGTTATCCGGATTTATTGGGTTTAAAGGGAGCGTAGGCCGGAGATTTAGCGTGTTGTGAAATGTAGTTGCTCAACATCTGCACTGCAGCGCGAACTGGTTTCCTTGAGTACGCACAAAGTGGGCGGAATTCGTGGTGTAGCGGTGAAATGCTTAGATATCACGAAGAACTCCGATTGCGAAGGCAGCTCACTGGAGCGCAACTGACGCTGAAGCTCGAAAGTGCGGGTATCGAACAGGATTAGATACCCT
+
BFGGGGGGGGGGGGGGGGGGGGGGGGGGGGGGFGGGGGGGGF<EFGGGGGGGGGGGGGGGGGGFGGGGGGGGGFBFFDGGGGGGEFGGGGGGGGDFGGGGGGGCFGFGCGGGGGCFAFGGFGGGGGEFC,EF,EDC,FFFGGEDGGEGGGGGGGGCEGFGGGFG@5:FCEGGCFGGD:F7FEGCFCE*=FEG<F5::EGGFD?CFG<CEF=FFGD)B3CBB83F<9?1C1>(#3GACC@::F5;:;E=FFF=FGFG95=@/>BCGGGFCEB>CDGECF7=FGGFCGGGCCDC=@@CGGCFD?4<?CGGGGFGGGGGGGECFFCGFGEBGFFAA,FFCFGGE@<CGGGGGEFF<EGGFDGGGGEFGFFCFFGFFAFGGCGGDGGGCAGGGGFEFD<FGCGGFGGGGGGGGGGFFEAGGGGFGGGGGGGGGFF<CCCC
@s301 381
TGAGGAATATTGGTCAATGGGCGGGAGCCTGAACCAGCCAAGTAGCGTGCAGGATGACGGCCCTATGGGTTGTAGACTGCTTTTGTAAGGGAATAAAGTGAGCCTCGTGAGGCTTTTTGCATGTACATTATGAGTAAGGACCGGCTAATTCCGTGCCAGCAGCCGCGGTAATACGGAAGGTCCGGGCGTTATCCGGATTTATTGGGTTTAAAGGGAGCGTAGGCCGGAGATTAAGCGTGTTGTGAAATGTAGTTGCTCAACATCTGCACTGCAGCGCGAACTGGTTTCCTTGAGTACGCACAAAGTGGGCGGAATTCGTGGTGTAGCGGTGAAATGCTTAGATATCACGAAGAACTCCGATTGCGAAGGCAGCTCACTGGAGCGCAACTGACGCTGAAGCTCGAAAGTGCGGGTATCGAACAGGATTAGATACCCT
+
<FGFGGGGGGGGGGGGGGG?FGGEGFCFEEGGGFGGGGGGGG9CFGCF@GGGGGGGGFGGGGGGGGGGGGGEFFGG,EFGEFFG<F9FGGGFEFFFGGGGGFGGGGGEFFCGGGGGGGGGGGGGGG,@FEDFGCDGGGFFDFGGGGGFG9CFGGGGFFGFGGGFDCFGC7FEGGGCF>CE7+?F:BEG<CEF?F?C<CF#CE*GGGG8EGDGCCE4EFDB6;5=C;CCFD6C>ACDGFEEGC;@:7GGGFGFFGDGEF@7?C9FFB5GF<F<GGGGGG=FCDFEGGFD,CFF=F>@GE,GGEDFFEGEDGGFDB+>+=GFECCE>GC=A;C,?FDFEEGGECGFFC<DGGGGEBEGDGGF+DEGF<FFGGGGFFDGGFDCGGGGGECCGEFBGGFFEDFE<CGGGGGGGGGFGGGGEF9FGFGGGGFCGGFCCCA@
@s301 382
TGAGGAATATTGGTCAATGGACGAGAGTCTGAACCAGCCAAGTAGCGTGCAGGAAGACGGCCCTATGGGTTGTAAACTGCTTTTATAAGGGAATAAAGTGAGTCTCGTGAGACTTTTTGCATGTACCTTATGAATAAGGACCGGCTAATTCCGTGCCAGCAGCCGCGGTAATACGGAAGGTCCGGGAGTTATCCGGATTTATTGGGTTTAAAGGGAGCGTAGGCCGGAGATTAAGCGTGTTGGGGAATGTAGACGCTCAACGTCTGCACTGCAGCGCGAACTGGTTTCCTTGAGTACTCACAAAGTGGGCGGAATTCGTGGTGTAGCGGTGAAATGCTTAGAGATCACGAAGAACTCCGATTGCGAAGGCAGCTCACTGGAGCGCAACTGACGCTGAAGCTCGAAAGTGCGGGTATCGAACAGGATTAGATACCCT
+
AFFGGFGGGGGGGGGGGGGFGGG7FFGEGGFGGGGGFGGGGGFGGGGGGGGGGGGFFGGGEFGGGGGGFGGGG<CFGGGFGFGGGGGCFFF,EAFFGCFFEGGGFGGGGGGGGGG,CFE9,,@CFGG9FEFG9,;EAAACFGGG+6BFGCGG@DDEGGGGGGG?>>CF@CCGFDF@CE<CF,@CC@;183CCEFFCA<F=637F:C3,F@@C%2CFC):3;?C=@:5$EEFF<6EAC.FD>C#%#<7GF:A62@;::C@85,C;=;><@GF@+F8@C6+CGFD88F8B=49,2E=:,,8F4,4A7CEDGFFE6GEGGGGFGFDG@BE9EEEEACCE>99GF@,GF@GGGGFFFCFFCCGGGGGGGGGGFGFFFC9EGGGGEFCGFFGGFFBGGGGGF:GGGGFFGGF@C:FFGGGGGGGFGGGGGGGGGGGCCCCC
@s301 383
TGAGGAATATTGGTCAATGGGCGGAAGCCTGAACCAGCCAAGTAGCGTGCAGGATGACGGCCCTATGGGTTGTAAACTGCTTTTATGCGGGGATAAAGTGGGCCACGCGTGGTCTTTTGCAGGTACCGCATGAATAAGGACCGGCTAATTCCGTGCCAGCAGCCGCGGTAATACGGAAGGTCCGGGCGTTATCCGGATTTATTGGGTTGAAAGGGAGCGCAGGCCGCCGGGCAAGCGTGTTGTGAAATGCAGTCGCTCAACGTCTGCACTGCAGCGCGAACTGCCCAGCTTGAGTGCGCGCAACGTGGGCGGAATTCGCCGTGTAGCGGTGAAATGCTTAGATATGGCGAAGAACTCCGATTGCGAAGGCAGCTGACGGGTGCGTAACTGACGCTCATGCTCGAAAGTGCGGGTATCGAACAGGATTAGATACCCT
+
FGGGGGGGGGGGGGGFCFFGGGGGGGGGGGGGGGGGGGDFFGGGFGGGGEGGGEGGGGGGGGGGGGFGGGGEFGGGGGGGGGGGGGFGGGDGGGGGGGGGGGGGGGGGGGGGGGGGGGGGGCFGGGGGGGGGGGGGGGGFFGEE@CCFGGGGGGGGGGGGGFF<BCGG7FF7CFCCGGEGEGFGGGGG*:;@CDEEG=CGGGGFGGCE*0A@FFEF5,27;>GGE>ED75CC>5C38)2;:@)/+<CF?=ACC<:9*F87CC#&;;911CEEC@CC3$183,99C>,@,@3<=GCFCB7GGCCFF@+FFEE>8B>C=@C@FEC@0B8GFEF@FFFD9EE=F8F>GGEFGGGFF?FGGGGEGEEGGGFGFDFGGCDGDGGGGGGGGFCGFECDGCFEEGFE@CGFAFEGGGGGGGGGGGGFFGGFGGGGFCCCCCCC
@s301 384
TGAGGAATATTGGTCAATGGGCGAGAGCCTGAACCAGCCAAGTAGCGTGCAGGATGACGGCCCTATGGGTTGTAAACTGCTTTTATAAGGGAATAAAGTGGGAGTCGTGACTCCTTTTGCATGTACCTTATGGATAAGGTACGGCTAATTCCGTGCCAGCAGCCGCGGTAATACGGAAGGTCCGGGCGTTATCCGGATTTATTGGGTTTAAAGGGAGCGTAGGCCGCCCCTTAAGCGTGTTGTGAAATGCCGCGGCTCAACCGTGGCCCTGCAGCGCGAACTGGGGGGCTTGAGTGCACGCAACGCAGGCGGAATTCGTGGTGTAGCGGTGAAATGCTTAGATATCACGAAGAACTCCGATTGCGAAGGCAGCTTGCGGGAGTGCGACTGACGCTGAAGCTCGAAGGTGCGGGTATCGAACAGGATTAGATACCCT
+
5EEFGFGGGGGEGGGGGGGGFGGGGGGGGGGGGGGGGGGFFGEGGG7C@FGGGGGGGFGGGGGGGGFGGGGCCFFFGGGFFFE9FGGFGGGFFGGGEGGC<B<:FACFDGGGAGGGFGFG<FEF?FGGGGFGGGC@,,CB,CFGEGGFGGEC,@<FFDFGGFDFDEF7FGDE;EGGGG*CDFGG@7***48CFGDGE@C9:*F<C4F?G<F?@GG?GFG??D<9?CD<@CC=<2C7<#F:0<:*+3#7=?.:58CC?FB>>FD<<4:,,D:05ECGC@25+8GGGF<98GDGEGGGEEEF4=B:E?DECCGCFDEGGFDAD=>B5GGFGEA;@AA>;CE=5=?EFFCFEDAGGGEGGGGGGFECFFGGGDGGCFGFGGGGGGDGCF<,,F@DFCGGFGGFFCGFFGEDGDGGGGGFGGGFGGGGGGFFEFFBCCCC
@s301 24439
TGGGGAATATTGCACAATGGAGGAAACTCTGATGCAGCGACGCCGCGTGAGTGAAGAAGTAATTCGTTATGTAAACTTCTATCAGCAGGGAAGAAAATGACGGTACCTGACTAAGAAGCCCCGGCTAACTACGTGCCAGCAGCCGCGGTAATACGTAGGGGGCAAGCGTTATCCGGAGTTACTGGGTGTAAAGGGAGCGTAGACGGCTGTGCAAGTCTGAAGTGAAAGGCATGGGCTCAACCTGTGGACTGCTTTGGAAACTGTGCAGCTAGAGTGTCGGAGAGGTAAGTGGAATTCCTAGTGTAGCGGTGAAATGCGTAGATATTAGGAGGAACACCAGTGGCGAAGGCGGCTTACTGGACGATGACTGACGTTGAGGCTCGAAAGCGTGGGGAGCAAACAGGATTAGATACCCT
+
CFGGGGGGGGGGGGGGFGGFGFGGGGGGGFGGGGGGGGGGGGGGGGF@EGGGGGGGFGGGGG9AF@FEFGGFGGGGGGGGGGGGGGGGGDDGGGGGGGGGGGGGGGGGGGGGGGGGGGGGGGGGEEGGGGGGGGGGGGGGG8FFFGGGGGGGGGGGGGGGGGGGGGFGEGGGGFCE<*FGFGGGGGGGFEEFFGGGC=>CGEEEEGCGGECFCFGFF>DFF?ECFG?FGGCFGGGFCDGFGFCFCGFC<@>FEFGFFGGFFGGGFF<GGF<<BGGGGDGGGGAGGGFEEFEGDEACE<=9EDF@=FBFAFEC47GGGFGEB;EFF@GGGFAGEFFFFGFCF@7FFGCGEDGGGGGGDDGGGGGGFF@:GGEGGFGGGDGCGGGGGGEFFFFCCFFGGGGFGGGGGGGGGFC8CCCC
@s301 23729
TGAGGAATATTGGTCAATGGACGAGAATCTGAACCCGCCAAGTAGCGTGCAGGATGACGGCCCTATGGGGTGTAAACTGCTTTTATAGGGGGATAAAGTGTGCCAAGTGTGGCATATTGAAGGTACCCTATGAATAAGGACCGGCTAATTCAGTGCCAGCAGCAGCGGTACTAAGTAAGGTACGGGCGTTATCCGGATTTATTGGGTTTAAAGGGAGCGTAGGTCGTCGTTTAAGCGTGTTGTGAAATGCCGGGGCTCAACCTGTGCATTGCTGCGGGAACTGTGAGACTTGAGTGCGCAGGAAGGAGGCGGAATACGTCGTGTAGCGGTGATATGCTTAGATATCACGAAGAACTCCGATTGCGAAGGCAGCTCACTGGAGCGCAACTGACGCTGAGGCTCGAAAGTGCGGGTATCGAACAGGATTAGATACCCT
+
FCEGGFFFE@E,CFFFFGC8EFEFEC:DEG@E@FG,4FFGGDFECC@,CEGC@:@AC@,68@C@G?9F8,>=+5CCCFFF<99<<FGDC<CFEDFEF9,EC?<B?ECADE,84AAB9E,58A@,5,B,,,7CFF@=A<,,8A3++>6B9F,<<=BCA9,BC78,5,*>::*7,,@,7@,?79?1*F*4<<F@9B:FG51>9C<;2<=*<.?F9F;1@@CF<CC37817#1&+:<:A=:D#F>%,'G@B7CDFFGFE>3:8,><6,8,B7C>4+@3:,,6=AD:,,,,,9,AD*C63+F9F=59,A+GFB8FE>,@+8884B?+4*GGB<5<,,?EF@FE,EC<96:6,?5,FF?8,,C8?+FCDF<DE9,@,FFGFGGEFB@:<C,EDGF@EE4@E@+;EC@BEC@C@B@C<GGGFEFFEFGGFEF9GFGEC9CCC
@s301 387
TGAGGAATATTGGTCAATGGGCGAGAGCCTGAACCAGCCAAGTAGCGTGCAGGATGACGGCCCTATGAGTTGTAAACTGCTTTTATAAGGGAATAAAGTGAGCCTCGTGAGACTTTTTGCATGTACCTTATGAATAAGGACCGGCTAATTCCGTGCCAGCAGCCGCGGTAATACGGAAGGTCCGGGCGTTATCCGGATTTATTGGGTGTAAAGGGAGCGTAGGCCGGAGATTAAGCGTGTTGTGAAATGTAGAGGCTCAACCTCTGCACTGCAGCGCGAACTGGTCTTCTTGAGTACGCACAACGTGGGCGGAATTCGTGGCGTAGCGGTGAAATGCTTAGATATCACGAAGAACTCCGATTGCGAAGGCAGCTCACGGGAGCGCAACTGACGCTGAAGCTCGAAAGTGCGGGTATCGAACAGGATTAGATACCCT
+
FGGGGGFGGGGFGGGGGGFGFGGGGGEGGGGGGGGGGGGGGGFGGGGGGGGGGCGGGGGGGGGGGGGFGGGGGGGCGGGGFFGGFGGGGGGGGGGGGGGGGGGGGGGGGGGGGGGGGGGGGGG9EFGGGFFF?FGGGGGEGFFCGGEDDFFGGGFE7FGGGD>FEEEEGGGGGGGGG7BEFGGGGGG7*<;CCA<EDCG-FGGFFFG#FF:FFGGF>7?50C?9>:CDGDGGGFF=CCEGFFC=E7CC??,63AF:DGGFFGGGGCCGGGC5GDBC@D=2FGGFF8DCFCCF9FCB=97:EF>CFGGGGGGFGCEEDEEC>7B>>>CFFEFA,F<=E-?D?,FCFCGGGGGGFCCF7GGGF>GGGCFGGGGGEF>GGGGGCGC<FECGGGGGGGGGGGGGGGGGGGGGGEFFGGGGGGGGGGGGGGGGGGGCCCCC
@s301 27205
TGAGGAATATTGGTCAATGGGCGAGAGCCTGAACCAGCCAAGTAGCGTGCAGGACGACGGCCCTATGGGTTGTAAACTGCTTTTATAAGGGAATAAAGTGAGTCTCGTGAGACTTTTTGCATGTACCTTATGCATAAGGACCGGCTAATTCCGTGCCAGCAGCCGCGGTAATACGGAAGGTCCGGGCGTTATCCGGCTTTATTGGGTTGAAAGGGAGCGTAGGCCGGAGATTAAGCGTGTTGTGAAATGTAGATGCTCAACATCTGCACTGCAGCGCGAACTGGTTTCCTTGAGTACTCACAAAGTGGGCGGAAGTCGTGGTGTAGCGGTGAAATGCTTAGATATCACGAAGAACTCCGATTGCGAAGGCAGCGCACTGGAGCGCAACTGACGCGGAAGCTCGAAAGTGCGGGTATCGAACAGGATTAGATACCCT
+
FFGGGGGGGCFGFGGGGGEE@CEGFFFGG8FFGGGGGGCFGFFGEFDFGGGFFGGGGGGGGGEFFFDG<EBCGFFCGGGGFGFGF9C,<EE8E,5<CDEA@<?F<FFFEEE9ECFFC9C9FG,EFGFGGGGG,CEGFGEGGFFGG>FFFGC<F@FGGGGGFBDGCEFGC<>;F,<<6CFGC,<<CEG@<C:5<CF*224:@=FGFCFC.2<<::27A35&>>E=FGC8C8F<<7F9C54CFCFD<:CGFEEFF<@8;)0@,9F9GGGGGCC>@ACCEC)E>GGGGFFGFBAC+C,C3,,AFCGGGEEGEEFE>8+7EC@<A9EEBF@9CGGGGGF?B?5DE,?,C7FCFEEC<C>,GGFFCC:FGGFGEEC@+,:-<6FF7GGGFDEEF@@EB=,GF7GFDEFEF@C8@:EEB8GFGFF@FEFGGGDCEFFCCCCC
@s301 389
TGGGGAATATTGCACAATGGGCGAAAGCCTGATGCAGCGACGCCGCGTGGGGGATGACGGCCTTCGGGTTGTAAACTCCTTTCGTCAGGGACGAAGCCATCTTTGGTGGTGACGGTACCTGGATAAGAAGCACCGGCTAACTACGTGCCGGCAGCCGCGGTAATACGTAGGGTGCGAGCGTTGTCCGGAATTACTGGGCGTAAAGAGCTCGTAGGTGGTTTGCCGCGTCGGCTGTGAAATTCCGGGGCTCAACTCCGGATGGGCAGGCGATACGGGCATAACTTGAGGGCTGTAGGGGAGACTGGAATTCCTGGTGTAGCGGGGAAATGCGCAGATATCAGGAGGAACACCGATGGCGAAGGCAGGTCTCTGGGCAGTTACTGACGCTGAGGAGCGAAAGCATGGGTAGCGAACAGGATTAGATACCCT
+
CFEGGEGGGGGGGGGGGEGGGGGDEGGGGGGGGGGGFGGGEEGGGGGFEGGGGGGGGGGGGGGGGGGGGGGCEFGGFCGGGGGGGEGGGGGGGGGDGGFAFFGFFDFFGGGGGGGGFGFAFFFGFGCDA,DFGGE7FFGGGGGGGGFCDGGGGCCCFG>CCE*25@B?FFEG@C8CC88EGGE8<@EGEE5<9EECC5+?D3CFGFF::1C51FGFG<;F3?/'7:C&CC#CFF,@19EF(GF@EGG,/-,398F@EF6',8C+:2?*E>.=604,48/BBE<EGD?+GFGF<FFCFFFF?EEB;?>,D8EFGGFDG=CCFE,GGEGCEED<GF@,FFGFGF<GFC:GFFGFCFCECF9GGGE8FGGGGFGFEFGGFF9GEGGEGGGFF?FE:EECFFEFDCGGGEGFEGGGFGGGGGGGGGGGCCCCC
@s301 22483
TGAGGAATATTGGTCAATGGGCGAGAGCCTGAACCAGCCAAGTAGCGTGCAGGATGACGGCCCTATGGGTTGTAAACTGCTTTTATACGGGGATAAAGTGGGCCACGTGTGGCTTTTTGCAGGTACCGTCTGAATAAGGACCGGCTAATTCCGTGCCAGCAGCCGCGGTAATACGGAAGGTCCGGGCGTTATCCGGATTTATTGGGTTTAAAGGGAGCGGAGGCCGTCTGTTAAGCGTGTTGTGAAATGTGGGGGCTCAACCTGGGCATGGCAGCGCGAACTGGCAGACTTGAGTGCGCAGGAAGTAGGTGGGATCCGTCGTGTAGCGGTGAAATGCTTAGATATGACGAAGAACTCCGATTGCGAAGGCAGCTCACTGGAGCGCAACTGACGCTGAAGCTCGAAAGTGCGGGTATCGAACAGGATTAGATACCCT
+
FGGDGGGFGGGGGGG@AFFD8CF@B@F86EFGFGGGGGGFGGGG9FEGGGFGGGGGFGCFGGGF<FG<FFE=F<BEFFGGGDCEA,<CCFG+:@,?EEFF,,94=FGDFFCC+,=,:F7,CF<<,FF7=7,DEFFGFGDCDG7B>:>DFGGG@FGGFFFDCFGCFECF*BF;CCFEDGDEGCC1CCE7=FFFCFCFEG>@FGFE:EG5EC@7CFGGE>E-8>CGGGCD6<A<>GG*4,F?:@428>;0*(%C<D:@,EF8FD88;F@,3,3CB<++=9,,,FCB33=<,D8FBC3=>8A<=:,<EE488,@9C@+>+@=+GGGGEGGGGFFE<EDE9EEFE8FFC,C,FFFGFFF@:DGGCGGGGGGGGFEC,@,-<EBB+FCDCC<EFEBGGFFE8CFDGFEGGGGC@GGGDGGGGEDFGGGGGGGGGGGCCCCC
@s301 21731
TGAGGAATATTGGTCAATGGGCGAGAGCCTGAACCAGCCAAGTAGCGTGCAGGACGACGGCCCTATGGGTTGTAAACTGCTTTTATAAGGGAATAAAGTGGGTCACGTGTGACTTTTTGCATGTACCTTATGAATAAGGACCGGCTAATTCCGTGCCAGCAGCCGCGGTAATACGGAAGGTCCGGGCGTTATCCGGATTTATTGGGTTTAAAGGGAGCGTGGGCCGGAGATTAAGCGTGTTGTGAAATGTAGTGGCTCAACCTCTGCACTGCAGCGCGAACTGGTTTTCTTGAGTACGCACAACGTGGGCGGAATTCGTGGTGTAGCGGTGAAATGCTTAGATATCACGAAGAACTCCGAGTGCGAAGGCAGCTCACGGGAGCGCAACTGACGCTGAAGCTCGAAAGTGCGGGTATCGAACAGGATTAGATACCCT
+
EFGGGGGGGGGGGGGGGGGG,EFGGGGFG?FGGGGGGGGGGGEFGGGGGGGGGGCFGGGGGGGGGGGGGGGGGGGGGGGGGACFFGGGGGGGGGGGGGGG9FGGGGGFF<FEFGGGGGGGDGGGGFGGGCGFGDCGGGGGGGGGGGGGGGGGGGFGCFGGGGGGGGGGGGEFGGGGGEGGGGFED8GGGD(EEFG=CCFFFGFGFFF>EGGF9FGGGFGG/GGGGGGGGGGGF>GFGFGGCD0GGCGCGGFGCFGFFFCCCEDECAF<C:F@9GFB@=E=>DB>B,,,>8,GFGGGGGGFE,A7EGGGFGFE>8EGEDFGFFEC>EEF<?FF9GGFAEGGF;ACDGGGGGFFFCEF,<FC+GGGFFCGGFFGGGGFF7GF@FCF<ECFCEFGCF,E@FF@GGGFC@F+F7GGGFFFGGGDDGGGFGGGF<FCBC@C
@s301 27356
TGAGGAGTATTGGTCAATGGGCGAGAGCCTGAACCAGCCAAGTAGCGTGCAGGACGACGGCCCTATGGGTTGTAAACTGCTTTTATAAGGGAATAAAGTGGGTCACGTGTGACTTTTTGCATGTACCTTATGAATAAGGACCGGCTAATTCCGTGCCAGCAGCCGCGGTAATACGGAAGGTCCGGGCATTATCCGGATTTATTGGGTTTAAAGGGAGCGTAGGCCGGAGATTAGGCGTGTTGTGAAATGTAGATGCTCAACATCTGCACTGCAGCGCGAACTGGTTTCCTTGAGTACGCACAAAGTGGGCGGAATTCGTGGTGTAGCGGTGAAATGCTTAGATATGGCGAAGAACTCCGATTGCGAAGGCAGCTGACGGGTGCGTAACTGACGCTCATGCTCGAAAGTGCGGGTATCGAACAGGATTAGATACCCT
+
EGFGGGGGGGGGGGGGGGGGGGGGGGGGGDGGGGGGGGGGGGGGGGGGGGGGGGGGGGGGGGGGGGGGCGGGGGFFFGGGGGGGGGGGFFGFFFFGFGGGGGGGGGGGCDFGGGGGGGGGGGGGGGGCEFFFGGCFFGGGGGGEFEEGGGGGGGGGGGGGFGG@GGGG.EEGGDGGGGGGGGGGGGGFGGGFGGGGGFFGFGGGGFGEFGFGDDDAGBGGFGEFDGF/CF<81<FAGGGGGGF@DGGFGCFFFDFFG?GAFFGGFGFGGEGGGGEEEFDDDFGDCAFF@D9FFFC:GGF?BGGGGGGGGGFEDECEDGGGGGGE>GGGFGFECFGGGGGFGDCGDGGGGGGGGGGDFGGCDGGGFE9GGGGGGFEFCB7EGGGGGF<GGEGGCFGGFFEFDGFCFDGGGGGGGGGGGGFGGGGGGGGGGGGCCCCC
@s301 393
TGAGGAGTATTGGTCAATGGACGCAAGTCCGAACCAGCCAAGTAGCGTGCAGGATGACGGCCTTCTGGGTTGTAAACTGCTTTTAGTTGGGAATAAAGTGCACCACGTGTGGTGTTTTGTATGTACCATCAGAAAAAGGACCGGCTAATTCCGTGCCAGCAGCCGCGGTAATACGGAAGGTCCAGGCGTTATCCGGATTTATTGGGTTTAAAGGGAGCGCAGGCGGACCTTTAAGTCAGCTGTGAAATACGGCGGCTCAACCGTCGAACTGCAGTTGATGCTGGAGGTCTGGAGTGCACACAGGGATACTGGAATTCATGGTGTAGCGGTGAAATGCTCAGATATCATGAAGAACTCCAATCGCGAAGGCAGGTATCCGGGGTGCAACTGACGCTGAGGCTCGAAAGTGCGGGTATCGAACAGGATTAGATACCCT
+
FFGGGGGGGGGGGGGGGGGGGGGGGGGGGGGGGGGGGGGGGGGGGGGCGGGGGGGGGGGGGGGGGDGCGGGGGFGGGGGGGFFGGGGGGGGGGF@EGGGGGGGGGGGGGGGGFGGGGGGGGGFGGGGGGFGGGGGGGGGGGGGGEEEGGGGGGGGEGGGGGGGGGGGGGGGGGGGCGEGGCFGFGG?GGGGGGGGGG=E@G=GGGF<@,GFGDEGFGFGE@B3GFEGGGDCFFDF6DCFGGGFFAEG9:>GEC?FFCDFFE>EC4EFFEFDFGGGGGC=+GGFEAFD:,A,FDGGGGF=AEEGGFFECEAFGGGFFGFEF4,EC>GEGGGFDGGGFE<EGGGGFGGGGGGGF<EEEGGGDGGGGGGFGGFFEGGGGGGGEGGGGGGGFGGFDGGGF<GGGGGGGGGGGGGGGGGGGGGGGGGGGGFGGGGGCCCCC
@s301 394
TGAGGAATATTGGTCAATGGACGAGAGTCTGAACCAGCCAAGTAGCGTGCAGGATGACGGCCCTATGGGTTGTAAACTGCTTGTATAAGGGAATAAAGTGAGTCTCGTGAGACTTTTTGCATGTACCTTATGAATAAGGACCGGCTAATTCCGTGCCAGCAGCCGCGGTAATACGGAAGGTCCGGGCGTTATCCGGATTTATTGGGTTTAAAGGGAGCGTAGGCCGGAGGTTAAGCGTGTTGTGAAATGTAGAGGCTCACACTCTGCACTGCAGCGCGAACTGGTCTTCTTGAGGACGCACAACGTGGGCGGAATTCGTGGTGTAGCGGTGAAATGCTTAGATATCACGAAGAACCCCGATTGCGAAGGCAGCTCACGGGAGCGCAACTGACGCTGAAGCTCGAAAGTGCGGGTATCGAACAGGATTAGATACCCT
+
CGGFGGGGGGGGGGGGGGGGGGGGGGGGGGGGGGGGEFGGEGGGGGGGGGGGGGGGGGGGGGGGGGGGGGGGDFFGFGGGGGGGGGCGFGGFFGGGGGGCFGGGGGGGGGGGGGGGGGGGGGGF9FGGGGFCGFGFFGGFGGGGDG@FGFFFGGGEGDGGFGGFEEGGGGGGCGGDG:FGGGFGEECFGG>:FFFC==CCDFGECF=7F7FGGF74;0B@BBGGF:<:E=9=4+<>?DDFC@=:=CC2FF2>3<;5FCG##>C=FC>@+(:8CA8C@3+6+8BF@,B=@@,7)3+=C=+B,,@+F8DFCFCB>44+ED=,E=8EAF>9FCGFB9C4,C:,FDEGGGFFEFF8GGGEDFFCBGEEF9CGGEAC7GEFF@GGGGGGFGFE7GFEGGGGGGGFGGGGGGGGGEGEGGFGGGGFFGGGGAGGGGGCCCCC
@s301 395
TGGGGAATATTGCACAATGGGGGAAACCCTGATGCAGCGACGCCGCGTGAGCGAAGAAGTATTTCGGTATGTAAAGCTCTATCAGCAGGGAAGAAGAATGACGGTACCTGACTAAGAAGCACCGGCTAAATACGTGCCAGCAGCCGCGGTAATACGTATGGTGCAAGCGTTATCCGGATTTACTGGGTGTAAAGGGAGCGCAGGCGGTGCGGCAAGTCTGATGTGAAAGCCCGGGGCTCAACCCCGGTACTGCATTGGAAACTGTCGTACTAGAGTGTCGGAGGGGTAAGTGGAATTCCTAGTGGAGCGGTGAAATGCGTAGATATTAGGAGGAACACCAGTGGCGAAGGCGGCTTACTGGACGATAACTGACGCTGAGGCTCGAAAGCGTGGGGAGCAAACAGGATTAGATACCCT
+
FFGGGGEGGGGGGGGGGGGGGGGGGGGGGGGGGGGGGGDGGGGGEGG@:FEGEEFE7F<CFAFFFGG?E<FFFGGGGGGGGFFFGGGGFCEF7EFFFGGGGGGGGGFGGFGGGGGGGGF8FGGEGCEGFGGGGGE,3DFFFGGGGGGGGGDG;CB:,>;FFFFGGFCCGEG=FEFFG7FF@C9/GGGGGGGGCA9C5C7CCDGGGGDG?8@C<9CG@GFCD4DD??<=GGGGGGC??7EF@78@CFEFDD;?7,GGGGDD?CGGGGDFF>F9F1GGDEE7CFGGFFGGFGGGFDBBFF<FEEFC6FGGEFGGFEFEEGGGGGFFF<GGFF9EGEGGGGGGEEEGFFBCGGGGGGFCFGGGGGGGGGFGGGGGGGGGGGGGGGGGGGGGGGGGGGGFGGGGFGGGGGGGGGGGCCCCC
@s301 21911
TGAGGAATATTGGTCAATGGGCGAGAGCCTGAACCAGCCAAGTAGCGTGCAGGATGACGGCCCTATGGGTTGTAAACTGCTTTTATAAGGGAATAAAGTGGGGCTCGTGAGCTCCTTTGCATGTACCTTATGAATAAGGACCGGCTAATTCCGTGCCAGCAGCCGCGGTAATACGGAAGGTTCGGGCGTTATCCGGATTTATTGGGTTTAAAGGGAGCGTAGGCCGGAGATTAAGCGTGTTGTGAAATGTAGACGCTCAACGTCTGCACTGCAGCGCGAACTGGTTTCCTTGAGTACGCACAAAGTGGGCGGAATTCGTGGTGTAGCGGTGAAATGCTTAGATAGCACGAAGAACTCCGATTGCGAAGGCAGCTCACTGGAGCGCAACTGACGCTGAAGCTCGAAAGTGCGGGTATCGAACAGGATTAGATACCCT
+
FGFGGGGGGGGGGGFGGGGGFGGGGGGGGGGGGGGGGGFGGFGGFGGGDGDGGGGGGGGGGGGGGGGGGGFFGGGGGGGGGGGGGGGGGGGGGGGGGF<FFGGGGGGG8FGGGGGGGGGCFGGGGGGGGGGGGGGGGFA:>D7FFCF>FFGGGGFEFGGG,<FGGGGGGGGGGGGGGGGGGGGFGGEFGGGGGGGG5-CGF7FGGGFEG?FFFGG7<;EEFECDGGGCFEGGEGGFGGGGGGFD9FE9FDBGG?E>EGEGGGGGGGCBF@ECDGBFFEGFGGGGFD,8,,DF?F@+BFGFECE=DGGGGGF>B8CE8FF<GFEGAF:FFGE@A,E@GGFGGDCFFDEDGGGGDGGGGGGGCGGGGFFEFF@FDGFF8FDGGDGFDFFF7@@GGGGGECF8GGGFFCGFB>GGGGEFGGGGGGGGGGGGGEFCCCCC
@s301 397
TGGGGAATATTGCACAATGGGCGCAAGCCTGATGCAGCGACGCCGCGTGCGGGATGACGGCCTTCGGGTTGTAAACCGCTTTTGATCGGGAGCAAGCCTTCGGGTGAGTGTACCTTTCGAATAAGCACCGGCTAACTACGTGCCAGCAGCCGCGGTAATACGTAGGGTGCAAGCGTTATCCGGGATTATTGGGCGTAAAGGGCTCGTAGGCGGTTCGTCGCGTCCGGTGTGAAAGTCCATCGCTTAACGGTGGATCTGCGCCGGGGACGGGCGGGCTGGAGTGCGGTAGGGGAGGCTGGAATTCCCGGTGTAACGGTGGAATGTGTAGATATCGGGAAGAACACCAATGGCGAAGGCAGGTCTCTGGGCCGTTACTGACGCTGAGGAGCGAAAGCGTGGGGAGCGAACAGGATTAGATACCCT
+
DG<FGGGGGGGGGGGGGGGGGGGDEGGGGGGGGGGGGGGGGGGGGGGEGGCGGGGGGGGGGGCFFGGGGGGGGGGGGEFFGGGCDGCGGGGGGGGGGGGFGGGDEFCFCCGGGDGGGGGGGFGGGGAFGD75>FGFF9>EFGCCGGCFGGGEGGGEE:FCGG@GGDFFGGGF9@E8EGCFGGD***:,AFG?CFG*>*;9:CG55CEAFEC8E0:/:4;<9BEGFFG/GFEFGCFAG@G75C?;<<@<F>%E?/CF5E9@/CCEE.DDGGFEGFFFCGG>F6E2FFDD?8FE8B,DDGGFDE@B+@GFACB1=CEDGGFE@GEDC<GFGGGGGFGEFGGDFGGCC?CGGGFFADGFDFFFFFCFFB@GGGGFFGGGFCEF8FFFGEGGGGGGFFGGFGGEFCGDGGGGGFGGGFGGGGCCCCC
@s301 398
TGAGGAATATTGGTCAATGGACGCAAGTCTGAACCAGCCAAGTAGCGTGCAGGACGACGGCCCTCTGGGTTGTAAACTGCTTTTAGTTGGGAATAAAGTGCACCACGTGTGGTGTTTTGTATGTACCATCAGAAAAAGGCCCGGCTAATTCCGTGCCAGCAGCCGCGGTAATACGGAAGGTCCAGGCGTTATCCGGATTTATTGGGTCTAAAGGGAGCGCAGGCGGACCTTTAAGTCAGCTGTGAAATACGGCGGCTCAACCGTCGAACTGCAGTTGATACTGGAGGTCTTGAGTGCACACAGGGATACTGGAATTCATGGTGTAGCGGTGGAATGCTCAGATATCATGAAGAACTCCGATCGCGAAGGCAGGTATCCGGGGTGCAACTGACACTGAGGCTCGAAAGTGCGGGTATCAAACAGGATTAGATACCCT
+
CEFGGGGGGFGCGFACFFE?FGGGGFEFGFFGGGGGGGGGFGGGFFGGGGGGGGGGECFGG7FDGGGGDECEGGFGGGGGFCFGA8<EEF@<FGFFGGGFGGG@@4FFC=FFGCFGGGCF9F<FEFFA@8FGGGGG,>FBF7>:EEEGGF9=CFCED=B7FGFGG*C:>5*>EC**1><:FGG9<FF@:FCC?FECCDGG+;C,?F*:BFF99FCFG9#562E/9>>?>67C;EF<>;99B<9:,,<4FF&DF:3??DGF@GFDEGGFFDFFFAGF;;D==8EA,F:B2,GF5FCGGGFFD,DE98BBBBCCGDFE=:=D8GEEAGC@DCCFFFFD>CCFF@9FFFFCCFCFFGDGGEFC7GDGCGEFEEECGEEF7GGGFGGGGGCDCGFEG@F@FGGGGGGFACEC@+C8GGGF@FGF@<FGGFFCGGFCCCCC
@s301 399
TGGGGAATATTGCACAATGGGGGAAACCCTGATGCAGCGGCGCCGCGCGAGTGAAGAAGTATTTCGGTATGTAAAGCTCTATCAGCAGGGAAGAAGAATGACGGTACCTGACTAAGAAGCACCGGCTAAATACGTGCCAGCAGCCGCGGTAATACGTATGGTGCAAGCGTTATCCGGATTTACTGGGTGTAAAGGGAGCGCAGGCGGGGCGGCAAGTCTGATGTGAAAGCCCGGGGCTCAACCCCGGTACTGCATTGGAAACTGTCGTACTAGAGTGTAGGAGGGGTAAGTGGAATTCCTAGTGTAGCGGTGAAATGCGTAGATATGAGGAGGAACACCAGTGGCGAAGGCGGCTTACTGGACGATAACTGGCGCTGAGGCTCGAAAGCGTGGGGAGCAAACAGGATTAGATACCCT
+
F,CFGCGGGGGGGAFGGGGGGGGGGGGGGGGGGGGGGGDFGGGGGGGGGGEGGGGGGFFFFGGGGGGFEGGGGFGB<CFGGG-AFGGGCGEFGGGCGGGGDFCFGGGGGGGDGG9DGGGFFGGEFG+@FGGFDGGFGCFGCCFGGEG:FFFCBB@FBFC1F@<CFFGGGG:#C9C<<7FF?@<CFGF#8=B>=FE8ED>FCCCDDEE*/;FEECBC::DBABGGF6GDGGCGECD@#@$GFFFEG>GFFGFB*CFGGGEF?DCGGGGFF@?,=+E@8:(7CEGEGEEFAEGGFD,C8@<@,GGEGAB>CB@,CGGGEDAGFFD,FC,FCFFEFGGGGGCCCB,GGGEDGGEFCF<CFGGEFFFFFGGGGGGGEF@GGGGGGEGGGGEGDGGGGFGEGGGGFGGFFGGGGFF<CCCCC
@s301 400
TGAGGAATATTGGTCAATGGACGAGAGTCTGAGCCAGCCAAGTAGCGTGCAGGATGACGGCCCTATGGGTTGTAAACTGCTTTTATAAGGGAATAAAGTGAGTCTCGTGAGACTTTTTGCATGTACCTTATGAATAAGGACCGGCTAATTCCGTGCCAGCAGCCGCGGTAATACGGAAGGTCCGGGCGTTATCCGGATTTATTGGGTTTAAAGGGAGCGTAGGCCGGAGATTAAGCGTGTTGTGAAGTGTAGTTACTCAACATCTGCACTGCAGCGCGAACTGGTTTCCTTGAGTACGCACAAAGTGGGCGGAATTCGTGGTGTAGCGGTGAAATGCTTAGATATCACGAAGAACTCCGATTGCGAAGGCAGCTCACTGGAGCGCAACTGACGCTGAAGCTCGAAAGTGCGGGTATTGAACAGGATTAGATACCCT
+
FGGGGFGGGGGCGGGGGGGFGGGGGGGGGFGGGGFGGFFGGGGGGGGGDFGGGGGGGFCGGGGGFGGGGFECGEFFEGGGGGGGGDFFGGG8E8EEEGGGGFGGGGGGGGGGG9FGGGE9<,@FFDEGGFDFEFGGFFCEGGGGGGCGFGGGGGFCFCFF?:BEEEDEEB@FAFGGCECEFFGEGDGG@F*;CG7C*2<FGGCFCG,CC7:<CFB)C(=A(6;<<5:>GGF>:3:'39F:,F>9C#4@7,GEF9C@.FGGGF<FFD8<CFC>GGGGGFB==8F8DDB,9A?F5FA:CGF<FFDGFEGEGGFGFE>GGDGFAGEEFG@GGGFFAC5D>6,8GDEGGGGGFGGGGGDGGFGEF,GGFFGGGGGGFEGFFDGGGGGGGFCGF@7FFECFGGGGGGGGGFGGGCFFEFFGGFEFGGFFAAGGGGFCCCCC
@s301 401
TGAGGAATATTGGTCAATGGACGAGAGTCTGAACCAGCCAAGTAGCGTGCAGGATGACGGCCCTATGGGTTGTAAACTGCTTTTGTAAGGGAATAAAGTGAGTCTCGTGAGACTTTTTGCATGTACCTTATGAATAAGGACCGGCTAATTCCGTGCCAGCAGCCGCGGTAATACGGAAGGTCCGGGCGTTATCCGGATTTATTGGGTTTAAAGGGAGCGTAGGCCGGAGATTAAGCGTGTTGTGAAATGGAGATGCTCAACATCTGCACTGCAGCGCGAACTGGTTTCCTGGAGTACGCACAAAGTGGGCGGAATTTGTGGTGTAGCGGTGAAAGGCTTAGAGATCACGAAGAACTCCGATTGCGAAGGCAGCTCACTGGAGCGCAACTGACGCTGAAGCTCGAAAGTGCGGGTATCGAACAGGATTAGATACCCT
+
CFGGGGGGGGFGGGGEEFDEFGGGGGGFGGDFGGGGGG<FGGGGGGGGGGGGGGGGGFGGGGGFGGGGGGGCFEGGGGGGGGGGGGFCFFGGFGGGGGGGGGCGFCGFG,=?CEFGGGGGGGGGFGG,FGFGGGGGGGFCFFEGE+88BFDFCFGGGGGGGGGGEGGGDGE7<B8F@7CFFDCFGGGEEGGGGGGGDCE4:85<CFFG7<;FCF=FE>DDFBGGFFGFGDACGGG:8,EGGF=7AFEEF1E@GE?CDC809GEEDF,FC705@EDEEDCEBDEFGEF=,7,,)7EFCFEEDE,GGGGGGFF;,DF>GGGGFEGGAGGEEE,,9,,FFGF8E=6:?GGGGGGFE:EF:FGGEF=7FDFGGGFFEEGFGFC@4EGGGFDEGEFGGGGGGEGGGGGGF7GGGEFFGGGGGGGGGGFF@,GGGGGCCCCC
@s301 23655
TGAGGAATATTGGTCAATGGGCGAGAGCCTGAACCAGCCAAGTAGCGTGCAGGAAGACGGCCCTATGGGTTGTAAACTGCTTTTATATGGGGATAAAGTGTGGGACGTGTCCCATATTGCAGGTACCATATGAATAAGGACCGGCTAATTCCGTGCCAGCAGCCGCGGTAATACGGAAGGTCCGGACGTTATCCGGATTTATTGGGTTTAAAGGGAGCGTAGGCCGTCTGTTAAGCGTGTTGTGAAATGTAGTGGCTCAACCAGGGCATTGCAGCGCGAACTGGCAGACTTGAGTGCGCAGGAAGTAGGCGGAATTCGTCGTGTAGCGGTGAAATGCTTAGATATGACGAAGAACTCCGATTGCGAAGGCAGCCTGCTGTAGCGCAACTGACGCTGAAGCTCGAAAGCGTGGGTATCGAACAGGATTAGATACCCT
+
FGCFCCFGGGGGGGFGGGGFGGGGGGGGGGGFFGGGGGGGGGGGGGGGGGGGGGGGFGF@EGGGGGGGGGGEGGAFFGFF9CFGFGGGGGGGCGGGGGGGGGGGGGDGGGGGF99FGFFCEA@FDEE<FEFGGGAFGFGGGGEGE+@FGGGGG<FGGGGGGGGGGGGGGCGFFFGGGGCF<@FGGDEGFFGGGGGG9@F9CEFFFGGEG?FFGFDFC>FF;9E4?FGFAFFFFFF?FCGGGGGGGGFD:F0D:CED8BEFGF8GGGGGCFGGGGC@>=9EEFFCDGGGGDGGFGGGGGGFFFDGGEFGDGFFFCE8CGGFF9GGFGGGFFE9FECEEF9CGFGGGGFGGGFFEC6F7GGGFFCGGCFGGFGGFCGGGFGGGGGGFGGGGFFGGEGGGGGGGGGDGGGGGFGGEGGGGGGGGGFFGGGGGDGCCBCC
@s301 403
TGAGGAATATTGGTCAATGGGCGAGAGCCTGAACCAGCCAAGTAGCGTGCAGGATGACGGCCCTATGGGTTGTAAACTGCTTTTATAAGGGAATAAAGTGAGCCTCGTGAGGCTTTTTGCATGTACCTTATGAATAAGGACCGGCTAATTCCGTGCCAGCAGCCGCGGTAATACGGAAGGTCCGGGCGTTATCCGGATTTATTGGGTTTAGAGGGAGCGTCGGCCGGAGCTTAAGCGTGTTGTGAAATGTAGATGCTCAACATCTGCCCTGCAGCGCGAACTGGTTTCCTGGAGTACGCACAAAGGGGGCGGAATTCGTGGTGTAGCGGTGAAATGCTTAGGTATCACGAAGAACTCCGATTGCGAAGGCAGCTCACTGGAGCGCAACGGACGCTGAAGCTCGAAAGTGCGGGTATCGAACAGGATTAGATACCCT
+
FGGGGGGGGAFEGGGGFFG8AFGGDGGGGGGFGGGGGGGGGGGGFGEGDGGGGGFGGGGGCGGGGDGGFFFCFFGFGGGGGFGGGFFFFGB=FFGGGGGGF<?CEG@BFGG<@EFFGGDGGGGGGGGGGFFFGFCEGGG<?DF>EC>FFEGFEGFCGFFC8DDFC++@@CCGFCCFF:CF@BCFGE*4<CEGFGCE**127:F9?@*CF2<BFGGDD9</#):>/FDCC,/GFFE9C98D@9@FCCC=;@<DC,7BC9F>@<)*>58.@<.2<C@83:FFFGFD<=B,6,,9)GCFEDFCFF@+++7FC8FGGGGEC@B=?A660=,>=9,,A5<@,9C?9,GGGFC<C,5?:,=?@CFGFCDGFFGFDEFGGGGGDFGGGGGF7FC++FCDFCDFEEFFGDEGGEGGGGGGEGGGGFABGGGGGCGGF@DBCCCC
@s301 404
TGGGGAATATTGCACAATGGAGGAAACTCTGATGCAGCGACGCCGCGTGAAGGATGAAGTATTTCGGTATGTAAACTTCTATCAGCAGGGAAGAAAATGACGGTACCCGACTAAGAAGCCCCGGCTAACTACGTGCCAGCAGCCGCGGTAATACGTAGGGGGCCAGCGTTATCCGGATTTACTGGGTGTAAAGGGAGCGTAGACGGCACGGCAAGCCAGATGTGAAAGCCCGGGGCTCAACCCCGGGACTGCATTTGGAACTGCTGAGCTAGAGTGCCGGAGAGGCAAGTGGAAGTCCTAGCGTAGCGGTGAAATGCGTAGATATTAGGAGGAACACCAGTGGCGAAGGCGGCTTACTGGACGATAACTGACGCTGAGGCTCGAAAGCGTGGGGAGCAAACAGGATTAGATACCCT
+
EFFFGGGGGGGFGGGGDGGGGGGGGGGGGGGGGGGGFFEECFGGGGGGGGGGGGGGGGGFFGGGGGGGGGGGGGGGGGGGGGGGAFFGGGGGGGGGFFGGGGGGGGDFGGFGGGGGGGGGGGGDEEGGGGGGGGGGDFFGFGGGGGGGGE7FCCFAF<F:C>F*=*CC:*4CEGGGG>CFEFFCCGFGGG6G9<4EEECC=DCF>?8DEEGD)815CBF,FFD=,>C@CF:BFGC1$GDFGFBCEGDBBAFD>1FE;?+=DFCA<C#FFAEGDGEGGGGGGGFGGDFGFFGFD@,E8=+CGF>CBGGGFGFFEEGED9EF<;FGGFCEB?ADC@FE?GGGGGGGGGDGECGGGGGGGGGGFGGGGEGGGGFDGGGGGGGFFCFF77GGGFEFGGGGGFFFGGGGFCGGFF8CCCCC
@s301 405
TGAGGAATATTGGTCAATGGACGCAAGTCTGAACCAGCCAAGTAGCGTGCAGGACGACGGCCCTCTGGGTTGTAAACTGCTTTTAGTTGGGAATAAAGTGCACCACGTGTGGTGTTTTGTATGTACCATCAGAAAAAGGACCGGCTAATTCCGTGCCAGCAGCCGCGGTAATACGGAAGGTCCAGGCGTTATCCGGATTTATTGGGTTTAAAGGGAGCGCAGGCGGGCCTGTAAGTCAGGTGTGAAATACGGCTGCTCAACCTGCGAACTGCAGTTGATACTGGAGGTCTTGAGTGCACACAGGGTTAGTGGAATTCGTGGTGTAGCGGTTAAATGCTCAGATATCATGAAGAACTCCAATCGCGAAGGCAGGTATCCGGGGTGCAACTGACGCTGAGGCTCGAAAGTGCGGGTATCAAACAGGATTAGATACCCT
+
DFCFGGGGGFFGGGGGG9FGGGGGGGGGGGGGCFGGGGGGFFGGGGGGGGGGGGGGGGGGCFGCCEEFGGEFEGFEGGGGF9CFFF<EF?F,EFGDEFFFGGDGFFEDCEFG,BFCGGG@FGFFEGC@FFCFFG,@FCFD@F+@CEGGGFGGGGGGGGGGDCCG*:FD@C:F@FFGGGG>:F9<BCC@FEGGFGFG55=CFFD@FCFCGG,C+8=FGBG,(9EGFF#5E?-AECE0(9:#ED@F<CFF*:8:3#DCFFFFFC0#0:@8C/;FD<9@@33C+<D85,B,GF<F::@@=;8FDA44:,,9,B<FD=8C@+@<CFE=5GC@4,,,,GGGEC?GFCDFEE9<FAEB=EFF8A,FCC>FFFCEE,EEDF@7CBC?AF@FGGFBCGCGGGGGF@GGFEGGGGFCGGGDGFGGFCFDFGGGFCGGFGGCCCBC
@s301 406
TAAGGAATCTTCGGCAATGGGGGCAACCCTGACCGAGCAACGCCGCGTGAGTGAAGAAGGTTTTCGGATCGTAAAGCTCTGTTGTAAGAGAAGAACGTGTGTGAGAGTGGAAAGTTCACACAGTGACGGTAACTTACCAGAAAGGGACGGCTAACTACGTGCCAGCAGCCGCGGTAATACGTAGGTCCCGAGCGTTGTCCGGTTTTATTGGGCGTAAAGCGAGCGCAGGCGGTTTAATAAGTCTGAAGTTAAAGGCAGTGGCTTAACCATTGTTCGCTTTGGAAACTGTTAGACTTGAGTGCAGAAGGGGAGGGTGGAATTCCATGTGTAGCGGTGAAATGCGTAGATATATGGAGGAACACCGGTGGCGAAAGCGGCTCTCTGGTCTGTAACTGACGCTGAGGCTCGAAAGCGTGGGGAGCAAACAGGATTAGATACCCT
+
GGGGGGGGGGGGGGGFFGGEFGGGGGGGGGGGGGE@FDGGGGGGGDG6FFGGGGGFEFFGGGGGGGGGBFGGGGGGGGGGFFGGGGGGGFFFGGGGGDFFGEGGGGGGGGGGGGGGGGGGGGGGGGFFGGFGGGGGGFGGGGFFGGFGGGGGGGFCFCFCCFFGFGC:FF<EFC87<CGGFGGG:2+?FCCEGG7:57FCCD#27<E:7FCCEGCD=F@F>BCDDFCGD<FC@:FC@5<@C@=FF;@CF;GGGGF6CG?CGGGGCF:ACGGGGGGGFGEGGFF=CD??CFFFC=,AA:B7:,,8EFGGGFDB,B;9FFDB8GGGFGE>@)ECGGFC94,7CEFE8GDGFGGFGE,?DEFGEEDGGGDGDGFBBEEFFGGFGEGGGGGGGGGGEEGCEGGFFEGE8GGGGGGGGGGGGFDEFFGFFFGGGGGGGGGFBCCCC
@s301 407
TGAGGAATATTGGTCAATGGACGAGAGTCTGAACCAGCCAAGTAGCGTGCAGGATGACGGCCCTATGGGTTGTAAACTGCTTTTATAAGGGAATAAAGTGAGTCTCGTGAGACTCTTTGCATGTACCTTATGAATAAGGACCGGCTAATTCCGTGCCAGCAGCCGCGGTAATACGGAAGGTCCGGGCGTTATCCGGATTTATTGGGTTTAAAGGGAGCGTAGGCCGGAGATTAAGCGTGTTGTGAAAGGTAGACGCTCAACGTCTGCACTGCAGCGCGAACTGGTTTCCTTGAGAACGCACAAAGTGGGCGGAATTCGTGGTGTAGCGGTGAAAGGCGTAGATATCACGAAGAACTCCGATTGCGAAGGCAGCTCACTGGAGCGCAACTGACGCTGAAGCTCGAAAGTGTGGGTATCGAACAGGATTAGATGCCCT
+
FFFFGGCFFFGGGGGGFGFFFAGCGGGGGFFGGGGGGGFGGGGGCFEEGCFGFGGG?FFGGGG7FGFGGGCCFFFGGG9EFEGGC<EFGG?FFEGGGAFFFGCFE<8BD<+F9FFCGGEFGGFGGGGGGEDEEFGFGGGGGGEGGG@DGF9<DFGGGGGGGED<8:CF+CCG,BEG7CECFGD*BF5CCCEC,?CEG=+C7:?<CE,<*4?FFG&FG:F::>549*:55>:'DGG:C4;?F@55<,<&CFFGF<-;FFCC8C8<9@624<93:C=@4?9=?CGGFA<B,A@,04+FCE8E4?9FF8CFDE?,=,E@CB+F?,>B5CE=;@,,44+>,6FCF;GGFFED@,<BCCCF@7EFF=B7:<CF<FCFEC,6,C@CFF:C,<6GF;@@FFEE@7F@@GGE6C@@FCCFCFEF@C,69@6,6F@6CEC--CCA
@s301 408
TGGGGAATATTGCACAATGGGGGAAACCCTGATGCAGCGACGCCGCGTGAGCGAAGAAGTATTTCGGTATGTAAAGCTCTATCAGCAGGGAAGAAGAATGACGGTACCTGACTAAGAAGCACCGGCTAAATACGTGCCAGCAGCCGCGGTAATACGTATGGTGCAAGCGTTATCCGGATTTACTGGGGGTAAAGGGAGCGCAGGCGGTGCGGCAAGTCTGATGTGAAAGCCCGGGGCTCAACCCCGGTACTGCATTGGAAACTGTCGTACTAGAGTGTCGGAGGGGTAAGTGGAATTCCTAGTGTAGCGGTGAAATGCGTAGATATTAGGAGGAACACCAGTGGCGAAGGCGGCTTACTGGACGATAACTGACGCTGAGGCTCGAAAGCGTGGGGAGCAAACAGGATTAGATACCCT
+
CFGGGFFGGGGGGGGGGGGGGDGGGGGGGGGGFGGGGGGGGGGGEGGGGGGGG>FGGGGGGCCFGGGCEFGAFFFFGGGGDAFGGGGGGGGGEG=FFCFGGGGGGGGGGGGGGGGGGGGGGGGGGGGGGGGGGGG?FGG?FGCGGGGGGEG>FFGGGGGGGGGGGGGGCF>E@FG7F*4FCBFFGG='F4CFGGFGGG,CDGGGGGG88CEEE??F1>FB25CFF9CCFGFFGGG9C0GGFGGGGGFGFEFGDD<GGFDFCDEF<EFFGGGFF8:GGECEFDGGGFFCGGGGGGGGGGEGBFFDGAGEEAEFFFF:GGFEEFGFCFGGGFDGGGFCEFGGFDDGDBCEGFCCFGGGEGGGGGGGFGGGGFC@FGGGGGGECFGGGGGGGGGGFGGGGGGGGGGGGGGGGGGGCCCCC
@s301 409
TGAGGAATATTGGTCAATGGACGAGAGTCTGAACCAGCCAAGTAGCGTGCAGGATGACGGCCCTATGGGTTGTAAACTGCTTTTATAAGGGAATAAAGTGAGTCTCGTGAGACTTTTTGCATGTACCTTATGAATAAGGACCGGCTAATTCCGTGCCAGCAGCCGCGGTAATACGGAAGGTCCGGGCGTTATCCGGATTTATTGGGTTTAAAGGGAGCGGAGGCCGGAGATTAAGCGTGTTGTAAAATGTAGATGCTCAACATCTGAACTGCAGCGCGAACTGGTTTCCTTGAGTACGCATAAAGTGGGCGGAAGTCGTGGTGTAGCGGTGAAATGCTTAGATATCACAAAGAACTCCGATTGCGAAGGCAGCTCACTGGGGCGCAACTGACGCTGAAGCTCGAAAGCGCGGGTATCGAACAGGATTAGATACCCT
+
FGFGGGGGGGGGGGGGGGGGGGGGGGGCFGGGGGGGGGGGGGGGGGGGGGGGGGGGGGGGGGGGGGGGGGGGEFGGGGGGGGGGGGGCFGGCGGGGGGGFGGGGEFGGF8?CFCFFFGGGGGGGGGG9FGGGGGGGGGGG,DCEGEGGGGGDGFFGGGGG8FFGGDGGG>CCEFGFEC:FGGGGGGGGGGEFFFEE.:<B?GGBFF#F@BFFCFFFGF?#44GGGFD7GGGGGGG?F>GEGGF:FAFFC?#EFEBCFCGF@,9CD@+<<%FAB@CE>E:GGGGGGGFBE8FD8>CCCGGGDC,F7GF:EBB4+6+GGGGEBGGGFFBECFFEC<,F;CGDEE,FGGGFFE9EFFGGFGGCGEDFGFFE@@FFGFGGGGGGGGGFGCFFCEFGGGDGGGGGGGGGGGGDGFGFGFGGGGFFFGFGGFFAF@CCCC@C
@s301 21094
TGAGGAATATTGGCCAATGGACGAGAGTCTGAACCAGCCAAGTAGCGTGCAGGATGACGGCCCTATGGGTTGTAAACTGCTTTTATAAGGGAACAAAGTGAGTCTCGTGAGACCTTTTGCATGTACCTTATGAATAAGGACCGGCTAATTCCGTGCCAGCAGCCGCGGTAATACGGAAGGTCCGGGCGTTATCCGGATTTATTGGGTTTAAAGGGAGCGTAGGCCGGAGATTAAGCGTGTTGTGAAATGTAGATGCTCAACATCTGCACTGCAGCGCGAACTGGTTTCCTTGAGTACGCACAAAGTGGGCGGAATTCGTGGTGTAGCGGTGAAATGCTTAGATATCACGAGGAACTCCGATTGCGAAGGCAGCTCACTGGAGCGCAACTGACGCTGAAGCTCGAAAGTGCGGGTATCGAACAGGATTAGATACCCT
+
GGGGGGGGGGGGGGGGGGGGGGGCCFGGGGGGGGGGGGGGGGGGGGGG>FGGGGGGGGGGGGGGGGGGGGGGGGGGGGGGGGGGGGGGGGFGGGGGGGGGG9EGGGGGGGGGGGGGGFGGGFDGGFGGGGGGGGGGGGF?FFGGGGGGGGGGGEFFGFGGGGGGGGGGGGGFFFFGGGCFFFFC1GG=CFGGFGGE??F:>:FCFF?4GFFFGG@5;>GDBFGGFFGCGFCFCGG@?FFEG:CEFG<FFG>DGFFD@FGGGGGFFGGFFGGFFGGGEF@EEFGGGF8B=A7D@C6FC98FEADGFBFFC8EBFE4+C=+4GGFB:+6GFFFFE9GGGGFGGFFF<GGEEBFF@EEE>GGEDGGGFEAFGFGGGGGGF@EEGGGGGGEGGGGGGGGGFFC8CCGFGGGFGEGGGGGGGFE6EAGGFB,9GFE@CC@C
@s301 24371
TGAGGAATATTGGTCAATGGGCGAGAGCCTGAACCAGCCAAGTAGTGTGCAGGAAGACGGCCCTATGGGTTGTAAACTGCTTTTATAAGGGAATAAAGTGAGTCTCGTGAGACTTTTTGCATGTACCTTACGAATAAGGACCGGCTAATTCCGTGCCAGCAGCCGCGGTAATACGGAAGGTACGGGCGTTATCCGGATTTATTGGGTTTAAAGGGAGCGTAGGCCGGAGATTAAGCGTGTTGTGAAATGTAGACGCTCAACGTCTGCACTGCAGCGCGGACTGGTTTCCTTGAGTACACACAAAGTGGGCGGAATTCGTGGTGTAGCGGTGAAATGCTTAGATAGCACGAAGAACTCCGATTGCGAAGGCAGCTCACTGGAGCGCAACTGACGCTGAAGCTCAAAAGTGCGGGTATCGAACAGGATTAGATACCCT
+
FFGFCFGGGFGGGGGGGGFCGGGGGGGGGGGGGGGGGGGGGGGGGGGGGGGGFGGGGGGGGGGCGGGGGGEFGFFEFGFFGGGGGGGDFGEBFFGGGGGGGGGGCFFGGCGGGGGGGGGGGGGGGGGGGGGFF<EGGGE<BD@CEGEDFGGGGGGEFFDGGGGF7C@BFGGFFFFGGCCF:,>CCC=FGGGGGGGGEGEGFF>GGGG?DGCFGFC5F479>6EGGG>>GGG?7:EAGGGDFF:CCE9=FCFC?E<38<8FFCG(<@53,=E?+28=88++FFFFCFB8,BFFDFAB@,FGFECGGGGGGGEED@GEEGGGFF=EAGGEDA<,,FFC,?98E9,4,GEFA<GGFBCCEEGGGGGFFE9GGFDFCDGGGGDGGGGGGGFGFDEGGGGF<FFFCGGGFFGGGGGGGGGF@F9FFGGGGGGGGGGCCCCC
@s301 22478
TGGGGAATATTGCACAATGGGGGAAACCCTGATGCAGCGACGCCGCGTGAGTGAGGAAGTATTTCGGTATGTAAAGCTCTATCAGCAGGGAAGAAAATGACGGTACCTGACTAAGAAGCCCCGGCTAACTACGTGCAAGCAGCCGCGGTAATACGTAGGGGGCAAGCGTTATCCGGATATACCGGGTGTAAAGGGAGCGTAGACGGCTAAGCAAGTCAGAATTGAAAGGCTGGGGCTCAACCCCGGGACTGCTTTTGGAACTGTTTGGCTGGAGTGCTGGGGAGGTAAGCGGAATGCGTAGTGTAGCGGTGAAATGCGTAGATATTAGGAGGAACACCAGTGGCGAAGGCGGCTTACTGGACAGTAACTGACGTTGAGGCTCGAAAGCGTGGGGAGCAAACAGGATTAGATACCCT
+
C,;CF7BFDFFCECFFGGGG8;@CCFFGGCG@EFFCFGCF+@FC+@@@+CF,CF9DCFFC?-<5CC+4=FF<B<?@AC,<CAEGEGGFFGFFBCEFGGGGGGCF7+CFFEF?<EFGG8,BFCBFE+8DD;DF73>+3<FFDG@F:C53>C*3<,>D:>7>@FE1<CDE:*4;CGC<***?,<,4=C=FG7CC9C15:5>CC:1,3;C;*;;:<?>0<6>76=CDB@)*A4,>0@:DEGFCC3+GGDFAA8GCFAC78,,6,83,,:8,6<,A08,A+,88,59?<44+78FECCB7@,8FEA@C>GGFCGF??4>F7CGFF=,<C,EEC,,FC<FE<B,GGFB,F@EGGEFF;,ACFFDFFEAEC<AFEFFFEECGCGGGFC,C7EGGGFF@F<F<EDAFFDGGFFGGGGFCCCCC
@s301 22919
TGAGGAATATTGGTCAATGGGCGAGAGCCTGAACCAGCCAAGTAGCGTGCAGGATGACGGCCCTATGGGTTGTAAACTGCTTTTATAAGGGAATAAAGTGAGCCTCGTGAGGCTTTTTGCATGTACCTTATGAATAAGGACCGGCTAATTCCGTGCCAGCAGCCGCGGTAATACGGAAGGTCCGGGCGTTATCCGGATTTATTGGGTTTAAAGGGAGCGTAGGCCGCCCCTTAAGCGTGTTGTGAAATGCCGCGGCTCAACCGTGGCACTGCAGCGCGAACTGGGGGGCTTGAGTGCACGCAACGCAGGCGGAATTCGTGGTGTAGCGGTGAAATGCTTAGATATCACAAGGAACTCCGATTGCGAAGGCAGCTTGCGGGAGTGCGACTGACGCTGAAGCTCGAAGGTGCGGGTATCGAACAGGATTAGATACCCT
+
EGGGGFGGGGGEGGGGFFFCEGGGEGGFFGGGGGGGGFFCFFGGGGGGGGGGGGGGGFGGGGGGGGGFGCF>BEFFGGGGGFGGCFGGGAFEFCFFFGGGGFFGGGGFF=FGGGGGGGGGGGGGGGFGDGGGGGGFDGCCF7CFEGGGGGGGGGGGG<,@,@DGGGGGGGGGGGGGGGDFFFDCEGGGGG**BCBFE>DFD;(FGFGG:84FC90;C9;755EFGG5<>0C>8@FEEFGGFC$EFFGEF<:C.GGGGG9FGGGFFGF>FFC?CGGG@F-@><FCEEB:,,FFFGGDGFGFE@==F@FGGGFF@F@7DGGFA9GEBC:FE,FAECDFEEE;E,99GFEC,C,FEC7CF<FGGEFFFEEFE@8GGGEGDGGGGGGGGFFCGECEGGGF<EGFGGGFFFB7FEDCGGGGGGFEFGGFFAGGGGF@CCCC
@s301 23118
TGGGGAATATTGCACAATGGGGGAAACCCTGATGCAGCGACGCCGCGTGAGCGAAGAAGTCTTTCGGAATGTAAAGCTCTATCAGCAGGGAAGAAGAATGACGGTACCTGACTAAGAAGCACCGGCTAAATACGTGCAAGCAGCCGCGGTAATAAGTATGGTGCAAGCGTTATCCGGATTTACTGGGTGTACAGGGAGCGCAGGCGGTGCGGCAAGTCTGATGTGAAAGCCCGGGGCTCAACCCCGGTACTGCATTGGAAACTGTCGTACTAGAGTGTCGGAGGGGTAAGTGGAATTCCTAGTGTAGCGGTGAAATGCGTAGATATTAGGAGGAACACCAGTGGCGAAGGCGGCTTACTGGACGATAACTGACGCTGAGGCTCGAAAGCGTGGGGAGCAAACAGGATTAGATACCCT
+
@CCEECF@FFF9EGGGGGEEF,:FCGGF@AFGFGGGCF:FFCC8@CFE:?CFCFGDEGFE,5?FG7F+B=,EEGC<FGGDEFG9FFGGGEFG@FF8FFGGGGGEBFFGDFFFFFG8FGGGG8DFD7+BFDFC=@D7:+>BFF8<:@@FGGGGGF9CBF@A,,<?B,,::F7;,8<FECCGGG@3EFG,F*?#=3,:=5*:2::EECG8GEBECCFC<=8GGGF69AE*EF2EFCE6D7DEGFF8>EEG?FDGGFF@A89A:DGFCGGF?;C<?1>6GG=GE5CGDFEA<EFFFCGE8FEECA,C+FGF9GGFFCCGGGGFFFDC9GGFFB,DF@GGEGGGGGEGDFB7GGGGFAGGGGFFFEFFCGFDGGGFGGFGGGGGCGGFGGGGGGGGGFCGGFFFFGGGGGGGGGGGCCCCC
@s301 415
TGGGGAATATTGCACAATGGGGGAAACCCTGATGCAGCGACGCCGCGTGGAGGAAGAAGGTCTTCGGATTGTAAACTCCTGTTGTTGAGGAAGATAATGACGGTACTCAACAAGGAAGTGACGGCTAACTACGTGCCAGCAGCCGCGGTAAAACGTAGGTCACAAGCGTTGTCCGGAATTACTGGGTGGAAAGGGAGCGCAGGCGGGAAGACAAGTTGGAAGTGAAATCCATGGGCTCAACCCATGAACTGCTTTCAAAACTGTTTTTCTTGAGTAGTGCAGAGGTAGGCGGAATTCCCGGTGTAGCGGTGGAATGCGTAGATATCGGGAGGAACACCAGTGGCGAAGGCGGCCTACTGTGCACCAACTGACGCTGAGGCTCGAAAGTGTGGGTAGCAAACAGGATTAGATACCCT
+
FFGGGFFGGGGDGGGGGGFFFFGGGGGGGFGGGGGGGGGGGGGGGGGFCFFGGGGGFGFFFGGGGGFFGGFGGFGGGGGFGFGGFGGCCGGGGGCGGGGGGGGGGGGGGGGGGGGGGGGGGGGGGGFGFAD,<DF?<FCFGCCEC:*>>FGFGGG7EGCFFG7?CGCC<7<?FGGG?DCFGG.GGCCF+@<B5<@FE6?5)7CCEGGCFEGCFCB4GCFE@3<EF,A@:>C908AFFC0FCGCFFFD>%>D<$82%@C>=+8@@FGF?E8FA:=?<GGE8GGFFGGFEEFFGE8EE@GGF?GGC=DEGGGFFGFEEDC9@F87GFEGFFEACBCFF=E?ECDEF:C@GEEGFFGFGFEA,FGGDGCFGGC@GFGGGGGGGFGGFFGGGGGFFGGGFCFEFGGGGGGGFEDFCCCCC
@s301 416
TGAGGAATATTGGTCAATGGGCGAGAGCCTGAACCAGCCAAGTAGCGCGCAGGATGACGGCCCTATGGGTTGTAAACTGCTTTTATACGGGGATAAAGTGAGCCACGTGTGGCTTATTGCAGGTACCGTATGAATAAGGACCGGCTAATTCCGTGCCAGCAGCCGCGGTAATACGGAAGGTCCGGGCGTTATCCGGATTTATTGGGTTTAAAGGGAGCGTAGGCCGTCTGTTAAGCGTGCTGTGAAATGTCGGGGCTCAGCCTGGGCATTGCAGCGCGAACTGGCAGACTTGGGTGTACAGGAAGTAGGCGGAATTCGTCGTGTAGCGGTGAAATGCTTAGATATGACGAAGAACTCCGATTGCGAAGGCAGCCTGCTGTAGTGCAACTGACGCTGAAGCTCGAAAGCGTGGGTATCGAACAGGATTAGATACCCT
+
CFGGGGGGGGGGGGGGGGGGGGGGGGGGGGGGGGGGGGGGGGGGGGGGGGGGGGGGGGGGGGGGGFFGGGEGGGGGGGGGGGGGGGGGGGGEGGGGGGGGGGGGGGGCFFGGGGGGGGGGGGGGGGGGFGGGGGGGGGGGGGGGGGGGGGGGGGFGGGGGGGGGGGGGGGGGGGGGGGGGGEGEFGEECFEGGGEECCECGGGFFGF?2GFFCC>FE<E@;>CCFFFFCC@C=CFBGFGC@@9CFFGFFCEGFGGGGDFDCG=DGG>FGGGF=ECEE:#2+FDGGGEC,GGGFFGGGGFAEFGGGGGEEFF@+47GGGE:F:DGFGGGGGGFEEF@ACC,FAGFGFEGGGGGFCGGEFGGGGGGGGGGGDFEGGGGDFGFGGGGGGGGGGGGGGGGGGGGFGFDEGGGGGGGGGGGGGGGGGGGF<GGGGFCCCCC
@s301 417
TGAGGAATATTGGTCAATGGGCGAGAGCCTGAACCAGCCAAGTAGCGCGCAGGATGACGGCCCTATGGGTTGTAAACTGCTTTTATACGGGGATAAAGTGAGCCACGTGTGGCTTATTGCAGGTACCGTATGAATAAGGACCGGCTAATTCCGTGCCAGCAGCCGCGGTAATACGGAAGGTCCGGGCGTTATCCGGATTTATTGGGTTTAAAGGGAGCGTAGGCCGTCTGTTAAGCGTGCGGTGAAATGTCGGGGCTCAGCCGGGGCACTGCAGCGCGAACTGGCAGACTTGGGTGTACAGGAAGTAGGCGGAATTCGTCGTGTAGCGGTGAAATGCTTAGATATGACGAAGAACTCCGATTGCGAAGGCAGCCTGCTGTAGTGCAACTGACGCTGAAGCTCGAAAGCGTGGGTATCGAACAGGATTAGATACCCT
+
<CCFGGFGGGGGGGGGGGG8EFGGGGGCGFGGGGGGGGGGEGGGGGGGGEGEFGFAAC:CFGGGFGGGGFF@:FDCFF9FGGGGGGGFGGGCGGGFEDFFGFFFGFGGGFFD<,BFFGGGGGGGGGCGDEFGGCGDEFFFGGEGECE<AFCCE::<:,@FFE@38>E@<CFG9CFE@:FGFGDC:F=C=CG5>:7?*<:<>CEEE<2*;8:*1:E=C1C=3DE3=8*;:E?==9E@F0?8#9FCB<05>1.EF6@5:C533+#9D;67,FC>GCCGCE==6,,<,EFBDD<C)FC@,6,<FF=,<@?@B,E96D@EEFBBGGGEAGEFD@C,EEFB>9BDFFEEF:EGGAEFC@B:GFGEGFB7FFAFGF@GFCEEGGFGGGGGGGGGGGGGGGFEGEGGFGGFFGGGCCGGEFF8GFAEFGFGGGFAFGGCCC@C
@s301 418
TAGGGAATCTTCGGCAATGGGGGCAACCCTGACCGAGCAACGCCGCGTGAGTGAAGAAGGTTTTCGGATCGTAAAGCTCTGTTGTAAGAGAAGAACGTGTGTGAGAGTGGAAAGTTCACACAGTGACGGTAACTTACCAGAAAGGGACGGCTAACTACGTGCCAGCAGCCGCGGTAATACGTAGGTCCCGAGCGTTGTCTGGATTTATTGGGCGTAAAGCGAGCGCAGGCGGTTTAATAAGTCTGAAGTTAAAGGCTGTGGCTTAACCATTGTTCGCTTTGGAAACTGTTAGACTTGAGTGCAGAAGGGGAGAGTGGAATTCCATGTGTAGCGGTGAAATGCGTAGATATATGGAGGAACACCGGTGGCGAAAGCGGCTCTCTGGTCTGTAACTGACGCTGAGGCTCGAAAGCGTGGGGAGCAAACAGGATTAGATACCCT
+
FGGGGGGGGGGGGGGGFFGGGGDGGGGGGGGGGGGFCFGGGGGGGGG@FGGGGGGGGGGGGGGGGGGE@FFFFFFFGFG9FFGGGGGGE?EGGGGFG@CFGGGCFGGGGFFGGGGFGGGGGGGGGGFGD@=@DFGGGGCAF@FFGGGCCC:F:>CB;BFC7CCCFGGCFGGCCE@:=:F:FF:FGE?CFFEEE:*;7=3ACF<+0<<<0<E>/::/;(+9;1:1-#3@9:DD8:C@<97,2<FFFE37@FEC7@>+#>'DE9FFDCF@9FGGGE>A*A5DA@6:A68ACGFFB9<AA8=GFCCFFGDGGEDF9E99DDBFB898FA,CCAGEDEAFF=F7GFGGFA=,F@AGGGFFF,:FC:>A7:7FEA@CEGGGGF@FC68FGGGGGGEGGGEEGGFFEEGGGGGGGGGGGEFEFFGGGGGGGGGGGGGGGGFE@CCCC
@s301 419
TAGGGAATCTTCGGCAATGGGGGCAACCCTGACCGAGCAACGCCGCGTGAGTGAAGAAGGTTTTCGGATCGTAAAGCTCTGTTGTAAGAGAAGAACGTGTGTGAGAGTGGAAAGTTCACACAGTGACGGTAACTTACCAGAAAGGGACGGCTAACTACGTGCAAGCAGCCGAGGTAATACGTAGGTCCCGACCGTTGTCTGGATTTATTGGGCGTAAAGCGAGCGCAGGCGGTTTAATAAGTCTGAAGTTAAAGGCAGTTGCTTAACCATTGTTCGCGTTGGAAACTGTTAGACGTGAGGTCAGAAGGGGAGAGTGGAATTCCATGGGTAGCGGTGAAATGCGTAGATAGATGGAGGAACACCGGTGGCGAAAGCGGCTCTCTGGTCTGTAACTGACGCTGAGGCTCGAAAGCGTGGGGAGCAAACAGGATTAGATACCCT
+
EG9<FFGFCEAFGGGCGGGC@7CCCFGGGGGGGF@@FEGDE7@@@BC+7?FGGDCGGGGCGFDGGEGCF7+B,E4FFGF<F5<FFGGG<FFFDCGGDGGFFFFGGGGF,<FDFGABCEGGDGFECFFEGG73EEDD,@,DFFFFFEE@>:@@*,@FF@*8>>5D,=:,>B<*1BC9BC997+<**,1<FCC*$27@CFF2;D#,41B=CCDF?>:7>==>0<87.7/5C5DC6?FF<3,:0,+BFD8:,2,A?FFGFC3,D,FFF@<<CDB6CC863,GFFDC=6=,,9F=D:=,D=>:,,,988FEFE=,=,GGFE@9GGE@E<A8=BAEGGGFFE:7=EDEF=C;CA,GGGGFD<C:CCGGGEDEGGGFFFGGFF7GGGGGFGGGGGGEEEGGEGGFGGGGGGGGGGGGGGEGEFEFFFCE@EDGFGGGGCGFFCCCCC
@s301 420
TGGGGAATATTGCACAATGGGGGAAACCCTGATGCAGCGACGCCGCGTGAGCGAAGAAGTATTTCGGTATGTAAAGCTCTATCAGCAGGGAAGAAGAATGACGGTACCTGACTAAGAAGCACCGGCTAAATACGTGCCAGCAGCCGCGGTAATACGTATGGTGCAAGCGTTATCCGGATTTACTGGGTGTAAAGGGAGCGCAGGCGGTGCGGCAAGTCTGATGTGAAAGCCCGGGGCTCAACCCCGGTACTGCATTGGAAACTGTCGTACTAGAGTGTCGGAGGGGTAAGTGGAATTCCTAGTGTAGCGGTGAAATGCGTAGATATTAGGAGGAACACCTGTGGCGAAGGCGGCTTACTGGACGATAACTGACGCTGAGGCTCGAAAGCGTGGGGAGCAAACAGGATTAGATACCCT
+
CFGGGGGGGGGGGGGGGGGGGGGGGGGGGGGGGGGGGGDFGGGGGGGEGGGGGGGGEGGDFFCFGGGFFGFFGGGFGGGGGDFGGGGGGGFGGGDD=FGGGGGGGGGGGGGGGGGGGGGGGGGGGGGDGFGGGGGGGGGGGGFGFEG@FFGGFFGG9C@GFA:FFFFGFGG5=GG2FFFE@GG>GGF2<<<+BGGDGE@EDGGGDCGGGGGEECE@F<CF>GGGGFGFGGFGEGGEGGGGFGGGGFG>=GGDFGGFGFGGCEEGFGFFCGCE?,FGGG>GGGGGGGGGFCGGFD>,GGFGBFFCGFGGFEGGGFCEE?GFGGEFF9GGGGGGGGGGGGGGGFGGGGGGGGGGGGGGGGGGGGGGGGGGGGDGGGGGGGGGGGGGFFGGGGGGGGGGGGGGGGGGGGGGGGFGCCCCC
@s301 421
TGAGGAATATTGGTCAATGGGCGAGAGCCTGAACCAGCCAAGTAGCGTGCAGGATGACGGCCCTATGGGTTGTAAACTGCTTTTATAAGGGAATAAAGTGGGTCACGTGTGACTTTTTGCATGTACCTTATGAATAAGGACCGGCTAATTCCGTGCCAGCAGCCGCGGTAATACGGAAGGTCCGGGCGTTATCCGGATTTATTGGGTTTAAAGGGAGCGTAGGCCGGAGATTAAGCGTGTTGTGAAATGTAGAGGCTCAACCTCTGCACTGCAGCGCGAACTGGTCTTCTTGAGTACGCACAACGTGGGCGGAATTCGTGGTGTAGCGGTGAAATGCTTAGATATGGCGAAGAACTCCGATTGCGAAGGCAGCTGACGGGTGCGTAACTGACGCTCATGCTCGAAAGTGCGGGTATCGAACAGGATTAGATACCCT
+
FGGGGGGGGGGGGGGGGGGGGGGGGGGGGGGGGGGGFGGGGGGGGGGGGGGGGFFFGGGGGGGGGGGGGGGCGFGGGGGGGGGGGFGGGGGGFGEGGFGGCG>FDGGEGAFEFGGFGGGGGGGGGGGGGGGGGGGGGGFDFD@FEEEDDFGGGGGGGBFGGFFGBCEEE7FG;AFFC:FGF@CCFFG>BE**?<FEC6FGF=FFFGCB>CFG9CFFE>GD:<GGFDGFD=FGGGGFGFDD,C>GGGGGGFD>&,D>:=8@<2:FFGEFF>BA@C:@=CFD=:CF>,>BDA,9)ECFEE+GFB>DGGGGGGFDECC@GEGGGGGGFGEEGGGF<9GFDFGCFCF:C:BGFF<B<FGGFGFCCGGGFA,GGFDGFB,FGCGFDGGGFGGGGDFGGFF,F:GGFEGGGGGGGGGGGGGGGGGFGGGGGGGFGGGCCCCC
@s301 422
TGGGGAATCTTAGACAATGGGGGCAACCCTGATCTAGCCATGCCGCGTGAGTGATGAAGGCCTTAGGGTTGTAAAGCTCTTTCAGCTGGGAAGATAGTGCCGGTACCAGCGGAAGAAGCCCCGGCTAACTCCGTGCCAGCAGCCGCGGTAATACGGAGGGGGCTAGCGTTGTTCGGAATTACTGGGCGTAAAGCGCACGTAGGCGGACCAGAAAGTAGGGGGTGAAATCCCGGGGCTCAACCCCGGAACTGCCTTCAAAACTATTGGTCTGGAGTGCGGGAGAGGTGAGTGGAATTCCGAGTGTAGAGGTGAAATGCGTAGATATTCGGAGGAACACCAGTGGCGAAGGCGGCTCACTGGCTCGATACTGACGCTGAGGTGCGAAAGCGTGGGGAGCAAACAGGATTAGATACCCT
+
<FFGGFGGGFGGFFGGGGFEGCGEEF<EGGGGDFAEFG@B:,CFFGGGGEGGGGGGG9CFFGGGGAFEGGGCGGF<EFGGGGGG9FF,?FF8CGFCCEF,5=FEGCFB<BFEGGGCGGB=DEGGGGGGGDCFCFFEFDFGGF7FEC7*5>F9F96*>B<F7:7*4ABC<FGE7;EG@F@,F@9<B7:22/8CC7:88621*/CFC8>8;B<@6#69#7F:?;E9FF77CCCC5:ED7#28>@@ED>#D6.4C49<2,:#@DD<<CFC,@,FF:8++=4,B9E,=B,B,DGGFDFE==:,,DE;CFGFEE=FCFCC6DFED?=FC:7FFC5@FCEEC8FFF:EDDGE:EGCGFCGFCE<>==CFAFAGEGGFGGF8FEGGGGGGGGGGCGGGFCFEFF<F@GFFFFCFGGGGCCCCC
@s301 23391
TGAGGAATATTGGTCAATGGGCGGGAGCCTGAACCAGCCAAGTAGCGTGCAGGATGACGGCCCTATGGGTTGTAAACTGCTTTTATAAGGGAATAAAGTGGGGCACGTGAGCTCCTTTGCATGTACCTTATGAATAAGGACCGGCTAATTACGTGCCAGCAGCCGAGGTACTACGGAAAGTTCGGGCGTTATCCGGATTTATTGGGTTTAAAGGGAGCGTAGGCCGCAGGGTAAGCGTGTTGTGAAATGTGGGGGTTCAACCGCTGCACTGCAGTGCGAACTGGCTTGCTTGAGTACGCAGTCCGTGGGCGGAATTCGTGGTGTAGCGGTGAAATGCTGAGATAGCACGAAGAACTCCGACTGCGAAGGCAGCTCACGGGAGCGCAACTGACGCTGAAGCTCGAAAGTGCGGGTATCGAACAGGATTAGATACCCT
+
<FC<FFGGCGGGGGCG9FEF@<F7:CGCCFGGGGGGFCGGDFGGGFGFGCFGGGDGC?BFG:CFCEFED<BCFFFFG<9FF,CFFCCFGFCCFFG5E<@CE4+?+8BF,F7FECGC,FF9FDFF?9FDGFGGGGGG>>C,BF:7CGEFCF,D7FGGCGF:F7FF>**5*33,87=C*<*@,2<C*CE*4<4B+8<<5*1>F7<79C2*;C:F8CEF=<CD?9:E6F?CB/+=<)A2GGF>2C?8>23((:#):>5$B>99C:,;=,@,FE,=+8+3+8,@=3:=B,8A,FFA3C68+<88+++:?>+EGEDC>44+=GFFCGFEA@@<GFABCGEC,C,8ED,=:F<FE,FB9,EF@7F?7GEFGGFGFF<GGGEFGFF,CFBC,,GGEE@DFECFFEFF@,EF@C@+EGFGGEGF@GFFEEFE,FFF<DFCAA6A
@s301 424
TAGGGAATCTTCGGCAATGGGGGCAACCCTGACCGGGCAACGCCGCGAGAGTGAAGAAGGTTTTCGGATCGTAAAGCTCTGTTGTAAGAGAAGAACGTGTGTGAGAGTGGAAAGTTCACACAGTGACGGTAACTTACCAGAAAGGGACGGCTAACTACGTGCCAGCAGCCGCGGTAATCAGTAGGTCCCGAGCGTTGTCCGGATTTATTGGGCGTAAAGCGAGCGCAGGCGGTTTAATAAGTCTGAAGTTAAAGGCAGTGGCTTAACCATTGTTCGCTTTGGAAACTGTTAGACGTGAGTGCAGAAGGGGAGAGTGGAATTCCATGTGTAGCGGTGAAAGGCGTAGATATATGGAGGAACACCGGTGGCGAAAGCGGCTCTCTGGTCTGTAACTGACGCTGAGGCTCGAAAGCGTGGGGAGCAAACAGGATTAGATACCCT
+
GFEFEGGGGGGGGGGGEGGFGDCGGGGGGGGGGFF@FE@FGGGGGGG+@CFGGGGGFGGFGF<CFGEBEGEGFF7CEFFE9AFCFGGGCFBFCGCEGFFBDFGGFCDFFGD:?FFGGG9FFCFDC<ACFE@FCCFGEFCGDFFG7CFGGGGGGG?@FCGFC7CF7F<8,<CEGGGGFF,2<4?:<,=:=F7CCF>?:CFG3C:,8CF7<FC:8CC<#-:6(#/9><;GDC;E:GGF@9@<FE:CDF@2/9@C@D@:2>DFF#GGF=<08FEC6FEB@A0FFB=9?AFFFCCBB=8EE=B8FFGFFFGGGGFEEFFEBDD9GGED=E9GB=84=GGGGF@EGFFFDF@,FGEF?GFFEF?GGGGFFCCEEF7GGGFFGFFGEDFGGGGFGGGFCCFFF<GFGGED@FGGGEEGEFDEGGGGGECEACFGGGGGGGDGCCCCC
@s301 23736
TGGGGAATATTGCACAATGGGCGCAAGCCTGATGCAGCGACGCCGCGTGAGGGATGGAGGCCTTCGGGTTGTAAACCTCTTTTATCGGGGAGCAAGCGAGAGTGGGTTTACCCGTTGAATAAGCACCGGCTAACTACGTGCCAGCAGCCGCGGTAATACGTAGGGTGCAAGCGTTATCCGGAATTATTGGGCGTAAAGGGCTCGTAGGCGGTTCGTCGCGTCCGGTGTGAAAGTCCATCGCTTAACGGTGGATCCGCGCCGGGTACGGGCGGGCTTGAGTGCGGTAGGGGAGACTGGAATTCCCGGTGTAACGGTGGAATGTGTAGATATCGGGAAGAACACCAATGGCGAAGGCAGGTCTCTGGGCCGTTACTGACGCTGAGGAGCGAAAGCGTGGGGAGCGAACAGGATTAGATACCCT
+
FFGFGGGGGGFGGGGGGGGGGGGGGGGGGFGGGFGGGGGGGGGGGECCFCFGGGGGGGFGGGGFFEEFFGGGGGGGGGGFGGFFEFGDEGGGGFFFCGDGGGGGGGGGGGGGGGGGGGGGGGGGECFGGGGGGGGGGDGGGGGFGGGF7=FGGCCFFFGGFGGGGGECGFGGDGGG7FFGGGG5CEE=DEF8GGG@GGFGGGGG,>EC::>5::E.;<EG>BEGF:GE>EEBFFGFGCFDGFGEGGGGGGGGGGGFFFC=FGGC4<CGGCGGCC1FGFFCGGGFFGGGF?;GFGGF>=,@GGGGGGGF7BGDGGEFCAGGGFGGFE6CGGGGGGFBF@FFF=@,C7CF?GGGFFEFGGGGGGGGFGGGGGGFCEGFDGGGGFGFEGGGGGEGGFEGFEE7EGGGFGGFGGGGGGFGCCCCC
@s301 20675
TGAGGAATATTGGTCAATGGACGAGAGTCTGAACCAGCCAAGTAGCGTGCAGGATGACGGCCCTATGGGTTGTAAACTGCTTTTATAAGGGAATAAAGTGAGTCTCGTGAGACTTTTTGCATGTACCTTATGAATAAGGACCGGCTAATTCCGTGCCAGCAGCCGCGGTAATACGGAAGGTCCGGGCGTTATCCGGATTTATTGGGTTTAAAGGGAGCGTAGGCCGGAGATTAAGCGTGTTGTGAAATGTAGTTGCTCAACATCTGCACTGCAGCGCGAACTGGTTTCCTTGAGTACGCACAAAGTGGGCGGAATTCGTGGTGTAGCGGTGAAATGCTTAGATATCACGAAGAACTCCGATTGCGAAGGCAGCTCACTGGAGCGCAACTGACGCTGAAGCTCGAAAGTGCGGGTATCGAACAGGATTAGATACCCT
+
ECGGGGGGGGGGGGGE@FEGFF7FGGGCFGGGG@FGEFGGFGAFGGGGGGGGGDFGGFGGGGG7D86EFGGDGFF?,CFC9FEFGGGFEGGGGGFFGFGGGGGGGGGGGGDEGGDFGGGGGGFFFAE<FGGGEFFGDGCEGCEGGDCFFEFCFGGGGGG<DFC8FCCEFEECFFGGGGGDGGGGGGGEGGGFGGDFEECC2C$FC,B>EGGGGFDGEFFDEEEFGGG9EGGFCFG>GGGGBCCECF<79FFCCGCGFGFFFFGGB<AFGGGD?GEG@FEAGFGGGGFFE,GFDFB:EDFFEE=D7GGGEEFE>>7ECGGGGGGEAGGGGGGGGGGGGFEGCCGGFFFFGGGGFGGGGFFCEF@7FFGGGGGGGGGGGGGGGGGGGFECGE@GGFGFE7GGGEGGFGGFGFDFCFCFGFGFGGGFFGGFFFCCC<C@
@s301 22550
TGGGGAATATTGCACAATGGGGGAAACCCTGATGCAGCGACGCCGCGTGAGTGAAGAAGTATTTCGGTATGTAAAGCTCTATCAGCAGGGAAGAAGAATGACGGTACCTGACTAAGAAGCACCGGCTAAATACGTGCCAGCAGCCGCGGTAATACGTATGGTGCAAGCGTTATCCGGATTTCCTGGGTGTAAAGGGAGCGCAGGCGGTGCGGCAAGTCTGATGTGAAAGCCCGGGGCTCAACCCCGGTACTGCACTGGAAACTTTCGTACTAGAGTGTCGGGGGGGTAAGTGGAATTCCTAGTGTAGCGGTGAAATGCGTAGATATTAGGAGGAACACCAGTGGCGAAGGCGGCTTACTGGACGACAACTGACGCTGAGGCTCGAAAGCGTGGGGAGCAAACAGGATTAGATACCCT
+
CG8ECEE?FFGGGGGGEGEE@FGGGGGGGGGGAFFGGGDEGEGGGGG@E>@,5CAACFFGGE,<F@FGGGFGGGGECFF9?<EFGCFFGFFGFGFFFGGGGGGGGGGGG?EGGGGGGGCDGGGDCGGEGGGGGGGGGGGGGGGGGGG>EGGGCCFGCGGFGEC9FBF+=<BEFGGDG7:FF,CBFGG2FCFGG76<*=<EGCCC?CG/858CE,F/891?@<;CF>3@FF:CE@:?FD:CCFCCAEG>D<?:GFDC?A:C6=6,B3FFGCC?8;8+:CFB?(GGFEFE<E9=;@EC@8=A,GGEC=F@GFE5<@CGFFFFGFDFAGGDFFCEF:EACGGFGEDE<F7EGEGGGGFGF<FFFGGGGGFC,EGGEEDFGFGFCF>GGGDGGGGGGGEFF@<GGGGGGGGGGGGGCCCC?
@s301 26799
TGAGGAATATTGGTCAATGGACGCGAGTCTGAACCAGCCAAGTAGCGTGCAGGATGACGGCCCTCTGGGTTGTAAACTGCTTTTAGTTGGGAATAAAGTGCACCACGTGTGGTGTTTAGTATGTACCATCAGAAAAAGGACCGGCTAATTCCGTGCCAGCAGCCGCGGTAATACGGAAGGTCCAGGCGTTATCCGGATTTATTGGGTTTAAAGGGAGCGCAGGCGGACCTTTAAGTCAACTGTGAAATACGGCGGCTCAACCGTCGAACTGCAGTTGATACTGGAGGTCTTGAGTGCACACAGGGATACTGGAATTCATGGTGTAGCGGTGAAATGCTCAGATATCATGAAGAACTCCAAGCGCGAAGGCAGGTATCCGGGGTGCAACTGACGCTGAGGCTCGAAAGTGCGGGTATCAAACAGGATTAGATACCCT
+
FGGGGGGGGGGGGGGGGGGFGGGGGGGGGFGFFGGGGGGGGGGFGGGGGGGGFFGGGGGGGGGGGGFGGDCEGGFGGGGGDEGGFFGGCC7BFGGGGGGFGGDG<FGFFGF>?<BBCFGGGFGDFFGFGG9EFGGCGGGGGGGGGGGFGGGGGGGGGGGGGGGGGGGGGGGFDFFGGEGGGGGGGG;=FGGFGGG:?GGGGGGEFFFEGFGGGGD%*5:CBF5C=EGEEGGCGGFFC?<E.CFGFFGGGGGC@CFD88FFGGFFFFGGF95FGFFFFGGE=8GEEFFCCEFCDFAFGGGGGGFGGGFF9CFD@@,AGGGGGFGGBF7GGGE?EGGFFDCCEAFGFFF,BF9EEFGDGFF=7DGFGGGGECDFEF@DGGGGGGGGGGF:CGGEF8GGGGGGGFFFEFEGGGFGGGFGGGGFFFGGGEGFFFC<BA8@
@s301 429
TGGGGAATATTGCACAATGGGCGCAAGCCTGATGCAGCGACGCCGCGTGAGGGATGGAGGCCTTCGGGTTGTAAACCTCTTTTATCGGGGAGCAAGCGAGAGTGAGTTTACCCGTTGAATAAGCCCCGGCTAACTACGTGCCAGCAGCCGCGGTAATACGTAGGGTGCAAGCGTTATCCGGAATTATTGGGCGTAAAGGGCTCGTAGGCGGTTCGTCGCGTCCGGTGTGAAAGTCCATCGCTTAACGGTGGGTCCGCGCCGGGTACGGGCGGGCTTGAGTGCGGTAGGGGAGACTGGTATGCCCGGTGTAACGGTGGAATGTGTAGATATCGGGAAGAACACCAATGGCGAAGGCAGGTCTCTGGGCCGTTACTGACGCTGAGGAGCGAAAGCGTGGGGAGCGAGCAGGATTAGATACCCT
+
FFFFF7FGGGGGGGGGGGGGGGGGGGGGGGGGFGGGFGGGGGGGGGGFGEGGGFGGGFGGGGGGGGGGGGGGGGGGGGGGC9EFFGGDEGGGGGGFGEGGGGAAGGFFGGFGFFGCFFGGGGGF,FEEEGGGBFGGGGD8FDFCF@DCCCEGG@EGFGGGGF7:;:CGG9FGGGG7:CFGGGGGG:99CF5CC:CE5?9EGFFE<>95#?C?ECC;C+/:.#2=C:?2ED>E7+<<<=.>+;@B@:CF:=*'=>><>FDCCECD:<CCC@DB,,-GGBF+CDGGGD@DEF=<CB,B4,,@+C=EFAC>+0,7FFGEE?=AFDF<FGCC:FC8GFFFADGGEC<<@C@FFFAAEE8FGGGGFGGGGGGGGGGGGGF;GGGGGFGGEGDFFEEGGGGGGFGGGGGGGGGGGF<GFF@@<CCCC
@s301 430
TGAGGAATATTGGTCAATGGGCGCAAGCCTGAACCAGCCAAGTAGCGTGAGGGACGACGGCCCTATGGGTTGTAAACCTCTTTTATGCGGGGATAACCGGTGCCACGCGTGGCGCCCTGCAGGTACCGCATGAATAAGGACCGGCTGATTCCGTGCCAGCAGCCGCGGTAATACGGAAGGTCCGGGCGTTATCCGGATTCATGGGGTTTAAAGGGAGCGTAGGCCGCCTTTTAAGCGTGTTGTGAAATGTAGGGGCTCAACCCCTGCACTGCAGCGCGAAATGGAGGGCTTGAGTACACGCAAGGCAGGCGGAATTCGTGGTGTAGCGGTGAAATGCTTAGATATCACGAAGAACCCCGATTGCGAAGGCAGCTTGCCGGAGTGTAACTGACGCTGAAGCTCGAAAGTGCGGGTATCGAACAGGATTAGATACCCT
+
CFFEGFFGGGFDGGGGGGFGGGGGGGFGGGGGGGGGGGFGGGGGGGGGGGGGGGGGGEGGGFGGGGGGGGGC@EGFCGFGEGGFGGGGGGGGGGGGGGCFFGDGGGGGGGCDGEGCEGG?CGGGGGGGGGGGGGGGGFGGGG7FGEGFD,@;,?7CCFG7C<CEECEEGEFG,<EEEGGGGGFDE>7EGEECEGD?E=*AFC$F:C;7;8C75FD+?9CBFFCFF<G>CCC7:FFAGEGCCEGFEFFFC:=8>DC>#@F3DFEDC55CGF@A@C2C6:86'GGFCFFDGGFA*EGFEECFDC9GGFCEGEFDDEBCCDGGFCB6)F@@E,E9,DEB;EFDF=99,FEGGGGFFC>F?<F7CGEFDEGFCE@GGGGGDGGGFGFGFF<GGGGGGGGGGFGFFGFFFEGGGGGGGGGCGGGGGGGGGGGGGGGCCCCC
@s301 431
TGAGGAATATTGGTCAATGGACGAGAGTCTGAACCAGCCAAGCAGCGTGCAGGATGACGGCCCTATGGGTTGTAAACTGCTTTTATAAGGGAATAAAGTGAGTCTCGTGAGACTTTTTGCATGTACCTTATGAATAAGGACCGGCTAATTCCGTGCCAGCAGCCGCGGTAATACGGAAGGTCCGGGCGTTATCCGGATTTATTGGGTTTAAAGGGCGCGTAGTCCGGAGATTAAGCGTGTTGTGAAATGTAGATGCTCAACATCTGAACTGCAGCGCGAACTGGTTTCCTGGAGTACGCATAAAGTGGGCGGAAGTCGTGGTGCAGCGGTGAAATGCTTAGATATCACGAAGAACTCCGGTTACGAAGGCAGCTCACTGGGGCGCAACTGACGCTGAAGCTCGAAAGCGCGGGTATCGAACAGGATTAGATACCCT
+
EAEGGGGGGGGGGGGGGGGCGGGGGGGGGGGEGGGGGGGGFEFGGGGGGGGGGGGGGGGGGECFGGGFGFCCFGFFGGGGGGGGGFGGGGG<FGGGGGGGGGFGGGGGGGGGF9FGGGC@E9FFGGGFGGFGGGGGGGGGGGFGGGGDFAFGFGGGGGGGGGGFEGGGGGG;9B8FFEGGGGGCD@EFGGC,?CCGGGGG0:FGGF<<#<:EFG6#C)EB>:#4?;>BGCF<9<96?9GGGGGGFCFF,$;?>;<><=<C8GFFF;/EGDC<AGB<CF7=+GGCF>B,,A69)F8FGDA@8FFCGCGEF8?4+++CEFCE,FEB5==EEAE@,CEF@<?,GFGFD<AGFCEEC?C6CCFGF=FGGF9FD?GGGGGGGEEEGFGGGEGGGDGEFFFE@FGEFGGGGGGFGGGGGGGGGGFEGGGGGGGGGGGCCCBC
@s301 432
TGAGGAATATTGGTCAATGGGCGTAAGCCTGAACCAGCCAAGTAGCGTGAGGGATGACTGCCCTACGGGTTGTAAACCTCTTTTGTTTGGGAATAAAGTGCGGGACGTGTCCCGCATTGCATGTACCATTTGAATAAGGACCGGCTAATTCCGTGCCAGCAGCCGCGGTAATACGGAAGGTCCGGGCGTTATCCGGATTTATTGGGTTTAAAGGGAGCGCAGGCCGTGGGTTAAGCGTGTCGGGAAATTCCGTCGCTCAACGGCGGACGGGCGGCGCGAACTGGTCCACTTGAGTACGCGGGACGTTGGCGGAATTCGTGGTGTAGCGGTGAAATGCTTAGATATGACGAAGAACTCCGATTGCGAAGGCAGCTCACTGGAGCGCAACTGACGCTGAAGCTCGAAAGTGCGGGTATCGAACAGGATTAGATACCCT
+
AFFFGFGGGGGGGGFGGGGGGGGCGGGGGGFGGGGGGGFF<FDCGECFGGGGGCFEGEGGGF@FGGGGGGGGCFFGFGFGG?FGGGCGGGGGGGGG9FFADFCEFGDFGGGGGGC@FGFGGGGFFGGCFFGGGGGGFCDGGGGDEGGGCCCFGGFCGAEGGFFGGGGGGGGGGGGEEFEC7,?1*<C*4=429<CEEEF;GF#A7(*?4FG:1:8>89?3>;:C>DCC@;>EF#@?B5C:CC#:F<+9:F08:+6B*@<CCGFC>CB.F+EFGGDECF?6=DFGEF>,E=DC)GEC>GGEE?D:D67CFDFE?8GGGFEFA44+)DEGFFF=CFADCFE=C,FEGGGGGCFFFGGGGGGGGGGFGGGGGGGGGCGFFCEF=:DGEFF7GGFGGGGGGGGGGGGGGGGGGGGGDFGGGGGFGGGGGGGGFGFCC<CC
@s301 433
TGGGGAATATTGCACAATGGGGGAAACCCTGATGCAGCGACGCCGCGTGAGCGAAGAAGTATTTCGGTATGTAAAGCTCTATCAGCAGGGAAGAAGAATGACGGTACCTGACTAAGAAGCACCGGCTAAATACGTGCCAGCAGCCGCGGTAATACGTATGGTGCAAGCGTTATCCGGATTTACTGGGTGTAAAGGGAGCGCAGGCGGTGCGGCAAGTCTGATGTGAAAGCCCGGGGCTCAACCCCGGTACTGCATTGGAAACTGTCGTACTAGAGTGTCGGAGGGGTAAGTGGGATTCCTAGTGTAGCGGTGAAATGCGTAGATATTAGGAGGAACACCAGTGGCGAAGGCGGCTTACTGGACGATAACTGACGCTGAGGCTCGAAAGCGTGGGGAGCAAACAGGATTAGATACCCT
+
FFGGG,FFGGGCFGGGFGGGGEGGGGGGGGGGGGGCFFGGGEGGDGG=FEGGGCFGCEGGFAFAFGGFGGGGGGGGGGGFFFGFB8EEFGF@FG8?BFGGGGGGGGDGGGGFGGGGGGGDFGFGGGGGGGFFGGFGCFGGGGGGGGGGG<>FC@,1>CDFG@FCCFGGGGC==@EED<<@CBEGGGC,C<F?C@FGGG7<CDC<<GG0:CEGCEG576A<:.FGF?;*7:FFE@CCG>GGGGGE?EEE=>,F:A@=FAF9?CCFCFCFCAFD<)CEECC7GFDFGFGGGGFCDE>9,,C89A,GGAC8DFGGFEFFDFFFDCEFDCFFFC,AGEFFE8FE@@8CFF@CGGGGGGGGGGDGGGGFCGGGGEFFFGFGGFGGCGDGGGGGGFFFFFGGFGGF@EGGGGGGGGGFCCCCC
@s301 434
TGAGGAATATTGGTCAATGGGCGAGAGCCTGAACCAGCCAAGTAGCGTGCAGGATGACGGCCCTATGGGTTGTAAACTGCTTTTATAAGGGAATAAAGTGAGTCTCGTGAGGCTTTTTGCATGTACCTTATGAATAAGGACCGGCTAATTCCGTGCCAGCAGCCGCGGTAATACGGAAGGTCCGGGCGTTATCCGGATTTATTGGGTTTAAAGGGAGCGTAGGCCGGAGATTAAGCGTGTTGTGAAATGTAGATGCGCAACATCTGCGCTGCAGCGCGAACTGGTTTCCTTGAGTACGTACAAAGTGGGCGGAATTCGTGGTGTAGCGGTGAAATGCTTAGATATCACGAAGAACTCCGATTGCGAAGGCAGCTCACTGGAGCGCAACTGACGCTGAAGCTCGAAAGTGCGGGTATCGAACAGGATTAGATACCCT
+
EFFGGGGGFGGAFGGGGGGGGGGG:FFGGFGGGGGGGGGFFGGGGGGGGGGGGGGGGGGGGGGGG?FFGGGGGGGGGGGGGGGGGGGGGGGGGGGGGGGGFFGGFGGGGFGGGGGGGCEGGGDEGAGGG9,?FGGCFGGFGGFGGGGGGGGGGGGGGGGFGEF,@8FGGGC:@EFGGCFG7>FGGGCFFD8BCFFCGCG@GDGGGG:>EFAFDCF:C>GF3;CCFFD:>7GGC<D@EFFD-CD:,<?CF@9C7@89#@FF>GEGEGGGGGF>EEGGEGFD?GFFGGFGGFBF5FEEFEEB6A=@CEGGGFEF?FCGEGGGGGDGFGGGGGGFFFGFFFECE8GFFGGGGGFFFFCFCGFFF7EFFGGGGGFFGFFE@FCGGGGGGFEC>GFGGGGGDGGGGGGGGEFFFEGGGGFDGGGFFGGGGGGFGGGCCCCC
@s301 23958
TGGGGAATATTGCACAATGGGGGAAACCCTGATGCAGCGACGCCGCGTGAGTGAAGAAGTATTTCGGTATGGAAAGCTCTATCAGCAGGGAAGAAAATGACGGTACCTGACTAAGAAGCCCCGGCTAACTACGTGCCAGCAGCCGCGGTAATACGTAGGGGGCAAGCGTTATCCGGATTTAATGGGTGTAAAGGGAGCGTAGACGGTAAAGCAAGCATGAAGTGAAAGGCCGGGGCTCAACCCCGGTACTGCTTTGGAAACTGTGTAACTAGAGTGCTGGAGAGGTAAGCGGCATTCCTCGTGTAGCGGTGAATTGCGTAGATATGAGGAGGAACACCAGTGGCGAAGGCGGCTGACTGTACAGTAACTGACGTCGAGGCTCGAAAGCGTGGGGAGCAAACAGGATTAGATACCCT
+
F,CE:@,<EFC<AGGGGGFGGGEGGGGFGFFGFFCEFF+@CEFE@CEC:FFFFGGGFFG-EEFGEE>,4CE,ABFFCB8EFFGGGGFC+CBEFGFFEF<BEF>CFGAFF<FCGGG<F>DCCC=+@@CF>,:>@=F7@FEFF@CCEEG>CF7FDCG<FE@7>C7FCEG:FEECCFE<FGGGD,,7:A8*4,2?CA:8==B;5:,%8;1@EG?FC#<4$272369@?F6?&CFGF@#,#*15AECC<C3<3,3,>,,C3,,DDBF:,A,D=,?CFD=B,<:,,5?DB+F7EB@,,,,@+@8+A,@+8F@GEEE<7+CF@E<=,@,AC,CFE,??:CCC@@@C@BB,=B,BF7GGFC,F<F@,FFFCFFE@7:@CECDGGGEFC,B<FEGGCF@GFFCC,CC59GGGD@9EE8E<CC@@
@s301 436
TGGGGAATATTGCACAATGGGGGAAACCCTGATGCAGCGACGCCGCGTGAGCGAAGAAGTATTTCGGTATGTAAAGCTCTATCAGCAGGGAAGAAGAATGACGGTACCTGACTAAGAAGCACCGGCTAAATACGTGCCAGCAGCCGCGGTAATACGTATGGTGCAAGCGTTATCCGGATTTACTGGGTGTAAAGGGAGCGCAGGCGGGGCGGCAAGTCTGATGTGAAAGCCCGGGGCTCAACCCCGGTACTGCATTGGAAACTGTCGTACTAGAGTGTCGGAGGGGTAAGTGGAATTCCTAGTGTAGCGGTGAAATGCGTAGATATTAGGAGGAACACCAGTGGCGAAGGCGGCTTACTGGACGATAACTGACGCTGAGGCTCGAAAGCGTGGGGAGCAAACAGGATTAGATACCCT
+
DGGGGGGGGGGGGGGGGGGGGGGGGGGGGGGGGGGGGGGGGGGGGGGFGGGGGGGGGGFFFEFFGGGGGGGAFFGGGGGGGGGGGGGGGGFGGGGGGGGGGGEGGGGGGGGGGGGGGGGGGGGGDGGGGGGGGGGG?FG?FFGGGEEGGGGCF@C:8CFGGGGGGC@FGGG@GGCEG.;<19F:FGGFGCGCGGGB=EFGGGGGGGG%GEC<:?EF<FC9ACGF?7CBGFGGEGGB?C@CFGGCEGGFGGFGGGFGGFG7=CGGFGFGGGFEFFGDGGGGGGGGGFFFAGFGGGGFEE?8<FCDGBGDFFGFFEF@GFFFD?=FGGGGGGGGFGFFF8FGDGGGGGFGFGGGGFFGGGGGGGGGGGGGGGGGGGF8GGGGGGDGGGGGGGGGFGGGGFFGGGGGFC,GGGGGCCCCC
@s301 437
TGGGGAATATTGCACAATGGGGGAAACCCTGATGCAGCGACGCCGCGTGAGCGAAGAAGTAATTCGGTATGTAAAGCTCTATCAGCAGGGAAGAAGAATGACGGTACCTGACTAAGAAGCACCGGCTAAATACGTACCAGCAGCCGCGGTAATACGTATGGTGCAAGCGCTATCCGAATCTACTGGGGGTAAAGGGAGCGCAGGCGGTGCGGAAAGTCTGAGGTGAAAGCCCGGGGCTCAACCCCGGTACTGAATTGGAAACTGTCGGACTAGAGTGTCGGAGGGGTAAGTGGAATGCCTAGTGTAGCGGTGAAATGCGTAGATATTAGGAGGAACACCAGTGGCGAAGGCGGCTTACTGGACGATAACTGACGCTGAGGCTCGAAAGCGTGGGGAGCAAACAGGATTAGATACCCT
+
FGCFGGGGGGGGFCFGGGGGGDGGEGGGGGGGGGGGGGGG@FGGGGGFEGGGFGGGGFG9C,9CCDFF@FD@AFG,?5B?FE?EGGDEGGAFEEFDGFA<<EFEE@:FDEEFAD=FBFFGGG,F+@>:<@@=<8>,3<;<<DF:FB@B>F7*<BF*,?,<,,7?41C+<7**1?7=*1*1?+C9:?C*:<BBCACEG8+?&5CC2:EE9*?E#<7,3<C<A#F+?GA1+>7>:>D8:583C;@7EDEC=;@<+;9CF9C3==G@CFE,GGF9FDFCF==CFGDCGF;FEFDFFAFEEE=>9GGGGFGGEFFFF:GGGGGFGGGGGGCGFE<GGCGFF?5,EGGGGGGEGGGGGF<GGEBEGGFEEFGDGGGFGGGFGFGGGFGGGFGGGGGGGGGGGFCCGGGGGGFGGGGGCCCCC
@s301 438
TGAGGAATATTGGTCAATGGGCGAGAGCCTGAACCAGCCAAGTAGCGTGCAGGATGACGGCCCTATGGGTTGTAAACTGCTTTTATAAGGGAATAAAGTTAGCTACGTGTAGCTTTTTGCATGTACCTTATGAATAAGGACCGGCTAATTCCGTGCCAGCCGCCGCGGTAATACGGAAGGTCCGGGCGTTATCCGGATTTATTGGGTTTAAAGGGAGCGTAGGCCGGAGATTAAGCGTGTTGTGAAATGTAGACGCTCAACGTCTGCACTGCAGCGCGAACTGGTTTCCTTGAGTACGCACAAAGTGGGCGGAATTCGTGGTGTAGCGGTTAAATGCTTAGATATCACGAAGAACTCCGATTGCGAAGGCAGCTCACTGGAGCGCAACTGACGCTGAAGCTCGAAAGTGCGGGTATCGAACAGGATTAGATACCCT
+
DFGGGCGGCDGGGGGGGGGGGGGGGEGGGGGGGGGGGGGGGGFGGGGGGGGGGCFGGGGGEFFGGFGGGG7CCFGGGGGGGGGGGGGGGGGFFEFCFGGGGG9AFGGGFGGGFGGGGFGGGGGGGFCFGAFGGFGGGGGGGGGGGGGGGDGFFDEGGFFF++=FED*CFFCFF@DGGECFBFG>EGG7:*4:<7=C=GFGDAFFCG7=*?CB?F@@F?F>?FCD@?EBE=C@F';3>0>:;F>CCFC6F>-8@CC85GGFBFA9CC@0CD85EF?ECGF?GFFF>ECFGFGGDFCBCB8BFGGGGGGFGFFEFCGGGD>:FFCGFGCE@4,=,FA,;CE9EFCE<FGGGGFEF,EGGGFEFDFFE9GFFGGGGGGFCGGGGGGGFGGGGECGGDGGGGGGF>GGGGGGGGGGGFGGGGEFFFGGGGGGGFGCCCCC
@s301 439
TGAGGAATATTGGTCAATGGGCGAGAGCCTGAACCAGCCAAGTAGCGTGCAGGATGACGGCCCTATGGGTTGTAAACTGCTTTTATAAGGGAATAAAGTGAGTCTCGTGAGACTTTTTGCATGTACCTTATGAATAAGGACCGGCTAATTCCGTGCCAGCAGCCGCGGTAATACGGAAGGTCCGGGCGTTATCCGGATTTATTGGGTTTAAAGGGAGCGTAGGCCGGAGATTAAGCGTGTTGTGAAATGTAGAGGCTCAACCTCTGCACTGCAGCGCGAACTGGTTTCCTTGAGTACGCACAACGTGGGCGGAATTCGTGGTGTAGCGGTGAAATGCTTAGATATCACGAAGAACTCCGATTGCGAAGGCAGCTCACGGGAGCGCAACTGACGCTGAAGCTCGAAAGTGCGGGTATCGAACAGGATTAGATACCCT
+
FGGGGGGGGGGGGGGGGGGG,CFFG+F8FFGGGGGGGGGGGGGGGGDFGGGGGGGCFGGDGGGFFGGGGGGFGGGGGGGGGGFGGGGGGFF,AFFFGGGGGGGGGGGGGGGGGGGGGGGGGGGGGGGFCF9?EFGGGGGGGGGGGGGGGGGG?FGGGGGDCFFFGGGGGGGGGGGGEFFGD9FEGGGG<FEGG@?BEDBFFF>FFF<<6>@<94?<E;:>;5;DFEGFCFCFGGG2GBGGGG0CCFG+?FD>5#@,'B97@*08F;>>D,>>C@=DGF?GGGF>3,B,FF?F5>8FGF8=@467GEEGEDAD8?8CEA=?DDC@)FCEFEEAEBE=EC,9A=?F?GGGGGFGDC+GGFGGGGEGFCFGGCGFEFFGB@FB7GGGDGFGGGFGGF9GGEGFGGGGF7GEGGGGGGGF@F9DEGGFGGGGFB,<C<AC
@s301 440
TGAGGAATATTGATCAATGGGCGGAAGCCTGAACCAGCCAAGTAGCGTGCAGGATGACGGCCCTATGGGTTGTAAACTGCTTTTATGCGGGGATAAAGTGGGCCACGCGTGGTCTTTTGCAGGTACCGCATGAATAAGGACCGGCTAATTCCGTGCCAGCAGCCGCGGTAATACGGAAGGTCCGGGCGTTATCCGGATTTATTGGGTTTGAAGGGAGCGTAGGCCGGAGATTAAGCGTGTTGTGAAATGTAGATGCTCAACCTCTGCACTGCAGCGCGAACTGGTTTCCTTGAGTACGCACAACGTGGGCGGAATTCGTGGTGTAGCGGTGAAATGCTTAGATATCACGAAGAACTCCGATTGCGAAGGCAGCTCACGGGAGCGCAACTGACGCTGAAGCTCGAAAGTGCGGGTATCGAACAGGATTAGATACCCT
+
FGGGGGGGGGGGGGGCCCFEGGGGGGGGGGGGGGGGGGGGGGGGGGGGGGGGGGGGGGGGGGGGGFGGGGGGGGGGGGGGGGGGGGGFGGGGGGGGGGGGGDFGGGGGGGGGGGFGGGGGGGGFGGGGG+CGGGFGGCDGGGGGDGGGGGGGGFGGGGGGGGFFECGEGGGG,?;F7F7BFGGGCE=EEEGECFG?5=EGGGGGGG/:#83<FFGFE>G>@<?D?BE/C1<<@EE5E4GGFGFGFCF&;FAD>@DFFFGF9:EAGFGFGGDAGFGCBF;G@GGFFAFDFFGGDFDEGGGF8<GGFC=GGGGECFCEDFDGGGGGAFEEDFFDE<GGDC?GGFFGGGGGGGGGFBGGEFECGEFGGGGGGGGGGGGGGGGGGGGGGFDGGGFGGGGFGGGGGDGFF7FCGFGGGGFCGGGFGGGGGGGGGGFCCCCC
@s301 441
TGAGGAATATTGGTCAATGGGCGAGAGCCTGAACCAGCCAAGTAGCGTGCAGGAAGACGGCCCTATGGGTTGTAAACTGCTTTTATAAGGGAATAAAGTGAGCCTCGTGAGGCTTCTTGCATGTACCTTATGAATAAGGACCGGCTAATTCCGTGCCAGCAGCCGCGGTAATACGGAAGGGCCGGGCGTTATCCGGATTTATTGGGTTTAAAGGGCGCGTAGGCCGGGGATTAAGCGTGTTGTGAGATGTAGAGGCTCAACGTCTGCACTGCAGCGCGAACTGGTTTCCTTGAGTACGCACAAAGTGGGCGGAATTCGTGGTGTAGCGGTGAAATGCTTAGATATCACGAAGAACTCCGATTGCGAAGGCAGCTCACTGGGGCGCAACTGACGCTGAAGCTCGAAAGCGCGGGTATCGAACAGGATTAGATACCCT
+
DFFGGGGGGGGGGFGGGGFFDGGGECFGGGGGGGGGGGGGFGGGGGGGGGGGGGGGGGGGGGGGGGGGGFC>FGGGGGGGGFGGGGGGGGGGGFFFFGGGGGGCGGGGGGDFFFF@FGGGGGGGGGGGGGGGFGFFGGGGGGGGGGGGGFGAFGEGGG8+,FGFGEGEGGGGGGGGGGG7*6FFGGEGEGECF<@<A5=C;D:;?F=6CFF=9C5#64:6>>829#;#;@FCEGC@FFFC;E=FF:<=?@EFF#CFCGF=8:3;9CFGF6CEGDE:EFDDFCFFFFDD26,8)7EEGGGGGGGCC+>CB>GFGGGGEF7F8FB+AEBEEGF;FGFGFGGGGGFGDGGFGGFGGFEFEDE7:GGGFGGFA8GFF9GGGGDGGDGGGFFGGGDGGGGGF>GGGGGFCGGGGGGGGGGGGGFFGGGGGGGGGGGCCCCC
@s301 26949
TGAGGAATATTGGTCAATGGGCGAGAGCCTGAACCAGCCAAGTAGCGTGCAGGATGACGGCCCTATGGGTTGTAAACTGCTTTTATAGGGGAATAAAGTGAGCCACGTGTGGTTTTTTGCATGTACCCTATGAATAAGGACCGGCTAATTCCGTGCCAGCAGCCGCGGTAATACGGAAGGTCCGGGCGTTATCCGGATTTATTGGGTTTAAAGGGAGCGTAGGCCGGAGATTAAGCGTGTTGTGAAATGTAGATGCTCAACATCTGAACTGCAGCGCGAACTGGTTTCCTTGAGTACGCACAAAGTGGGCGGAATTCGTGGTGTAGCGGTGAAATGCTTAGATATCACGAAGAACTCCGATTGCGAAGGCAGCTCACTGGAGCGCAACTGACGCTGAAGCTCGAAAGTGCGGGTATCGAACAGGATTAGATACCCT
+
FFAEFGGGGGGFGGGFGGGGGGGGGGGGGCCFGGFGGGGGGGGFFEGGGC<@FCEGFFGGGGGGGGGGGEFFGGFFGGGGA<AD,FFGGGGEG@,CFAFFGGGGFGGFEFDF=FFFC:FGGFGGGFFFDF<DAF9DAFD>BFFGGGEDAD,>FCFGGGGGGGFFFEFGGECF,<F>FGECFCCCCCGDGD@8CFCG?CBC7A)FEF<7C/<@FDGFGBFF@?>6ACC<5#:CFFFDGGDGFAFFEGFFGF=FGGECGCGF@=A=GFEGGGGD>CFC@C>@FFGGFF8GGFFFD@=FCAGGGFFEB=CFEE=@+,+GGGGGGFGEFGEFGGFFEAFF49<,:,9A,<8GGGGGGGDF@GGGEFEFEEGGGGEGCGGFGFDGGGGGEAGGGGFGGFFGEDGFGGGGFGGGGDGGGGGGGF<FGGGGGGGGGGFCCCCC
@s301 443
TGGGGAATATTGCACAATGGGGGAAACCCTGATGCAGCGACGCCGCGTGAGCGAAGAAGTATTTCGGTATGTAAAGCTCTATCAGCAGGGAAGAAGAATGACGGTACCTGACTAAGAAGCACCGGCTAAATACGTGCCAGCGGCCGCGGTAATACGTATGGTGCAAGCGTTATCCGGATTTACTGGGGGGAAAGGGAGCGCAGGCGGTGCGGCAAGGCTGATGTGAAAGCCCGGGGCTCAACCCCGGTACTGCATTGGAAACTGTCGTACTAGAGGGTCGGAGGGGTAAGTGGAATTCCTAGTGTAGCGGTGAAAGGCGTAGATATTAGGAGGAACACCAGTGGCGAAGGCGGCGTACTGGACGATAACTGACGCTGAGGCTCGAAAGCGTGGGGAGCAAACAGGATTAGATACCCT
+
FFGGGGGGGGEGGGGGGGGGGGGGGGGGGGGGFGGGFGEEGGGGGGE>FGGGEGGGGGGCFDFGGFGCEDFGGGFGGGGCGFGGGGFFGF=?CAB,BEFDGGCGEFCFFF8FEF<=FFGGGGCEGGDEDFGGDGFFFGC<<>BGGGGCFFFG9@FD3C@F:F:,?EG@@F:C-GG:C>GGGGC(FGG#<#BCFGGDFGCGF@DEEGG?7/A?CFF:+:EF<@F7:9013CGEEGG>D8*8F>GEEGG;FAFC:DEECDCD64;ECCC5C5A$A0@#48GGG;?8C,FFEEEC@4,>=FFEFDFEEAF@FGFE9,A+>EDEC:,DF9GGF<9GGGFFFFEE=DECGFGFCDGEC@,GGFCEFGFFDGGFC@FBF@FGGGGEGGFFFCEGGGGFFFE9EFE9FFGGGDGGFEGGCCCCC
@s301 444
TGAGGAATATTGGTCAATGGGCGAGAGCCTGAACCAGCCAAGTAGCGTGCAGGATGACGGCCCTATGGGTTGTAAACTGCTTTTATAAGGGAATAAAGTGGGTCTCGTGAGACTTTTTGCATGTACCTTATGAATAAGGACCGGCTAATTCCGTGCCAGCAGCCGCGGTAATACGGAAGGTCCGGGCGTTATCCGGATTTATTGGGTTTATAGGGAGCGTAGGCCGGAGATTAAGCGTGTTGTGAAATGTAGACGCTCAACGTCTGCACTGCAGCGCGAACTGGTTTCCTTGAGTACGCACAAAGTGGGCGGAATTCGTGGTGTAGCGGTGAAATGCTTAGATATCACGAAGAACTCCGATTGCGAAGGCAGCTCACTGGAGCGCAACTGACGCTGAAGCTCGAAAGTGCGGGTATCGAACAGGATTAGATACCCT
+
GFCDGGGGGGGFGGGGGGGG8EFGGGGGGGGGGGGGGGGGGGGGGGGGGGGGFGGGGGGGGDC@FFFGFFGGGG<FGC<FGFGGGGGFGGGGFCFEGGGGGG:FGGGGGGDFFGDDGGGFDDFFGGGGDGGGEGGGGGE<FFGGGGGGG9EFFGGGFCFGFCFGGGGGGCFGGGCFFGGG:?FFFGEGGD*8CFC@/<:FGG>G?;<*:>$@BFFFG3:<<C5892CDGD8?EGG-:%BEGGGFF=CFGFDEE;B@5CG<GGDCFEFFFFGB@C>@@3#24EEDGFFF,89GDFCFGGFFCFGEECCGFCGFCE@GGGGGFFGGFFBAGGGFEAGGCFFGE=@?,7GF?GFGEEGEDGGGGGGFF<FGGGGGF9GGFDGEEGGGGFFCFFFGFAFDFGGFGGGGGGGGGGGGGGGGGGFBGGGGGFGFFGGCCCCC
@s301 445
TGAGGAATATTGGTCAATGGGCGAGAGCCTGAACCAGCCAAGTAGCGTGCAGGATGACGGCCCTATGGGTTGTAAACTGCTTTTATAAGGGAATAAAGTGGGTCTCGTGAGACTTTTTGCATGTACCTTATGAATAAGGACCGGCTAATTCCGTGCCAGCAGCCGCGGTAATACGGAAGGTCCGGGCGTTATCCGGATTTATTGGGTTTAAAGGGAGCGTAGGCCGGAGATTAAGCGTGTTGTGAAATGTAGACGCTCAACGTCTGCACTGCAGCGCGAACTGGTTTCCGTGAGTACGCACAAAGTGGGCGGAATTCGTGGTGTAGCGGTGAAATGCTTAGATATCACGAAGAACTCCGATTGCGAAGGCAGCTCACTGGAGCGCAACTGACGCTGAAGCTCGAAAGTGCGGGTATCGAACAGGATTAGATACCCT
+
AFCGGGGGGGGGGGGGGGFFGGGGGGDGGGGGGGGGDFFFGGGGGGGEEGFGGGGGFGGGGGGFFGGGFFEGGGGGGGGGGGG9<?EGGFGFGGFFAFEFDFEEFGFFGGGGGGGGGGGGGFGEDDFGAEGGGGF=FFDFGGGGGGGGGGGGGGGDFGG<,:=,@>F@FCBFEDF7>@7FGFG*>CEG7BEGGGGCEDE,+CFCCFE7#5<C6?:FGBC@:2CCF;EDE,9C9A@=FGC?FCCEE<FGGGCE71@4/D<<CCBCGCCF:CDAECCDGGGDD?GFFF>+1,?9)DEB6DCFFFGGGGGCGFF@+CGGEEDBCE>60ECFEAFE5,FECGFFECFDFFGGGCFB,CFECGGGGDGGGGGGGGGGFDCGCGGGGGGGGFFGGECGGGGGFGGGFGFGFGGGGEGFGGGGGGGGGGGGGGFGGGGCCCCC
@s301 446
TGAGGAATATTGGTCAATGGGCGAGAGCCTGAACCAGCCAAGTAGCGTGCAGGATGACGGCCCTATGGGTTGTAAACTGCTTTTATACGGGGATAAAGTGAGCCACGTGTGGCTTATTGCAGGTACCGTATGAATAAGGCCCGGCTAATTCCGTGCCAGCAGCCGCGGTAATACGGAAGGTCCGGGAGTTATCCGGATTTATTGGGTTTAAAGGGAGCGTAGGCCGGCTGTGAAGCTCGTGGTGATATGTCGGGGCTCAACCTTGGCATTGCAGCGCGAACTGGCAGCCTTGAGTATACAGGAAGTAGGCGGAATTCGTCGTGTAGCGGTGAAATGCTTAGATATGACGAAGAACTCCGATTGCGAAGGCAGCCTGCTGTAGTGCAACTGACGCCGAAGCTCGAAAGCGTGGGTATCGAACAGGATTAGATACCCT
+
CFEGGGGFFGGGGGGGFEFFFFGGGGGGGGGGGGGGG8CFGGGGGGG,6C@FGGG8AEFGGGGGG,CCEGFE7?DFGGGFGFGGGFF,CB@+@CFGGGAFFG8FFGEFDFG7BFFCEFECFD8EFF?:D8AFGGG9F,,,:3@CCCEDGGG9FE+78,@<<F<FEE7C*F@,<;*<F7<<,,?******25+?,=E7C<<7@F?C76=*=FCB95?F;<5(DD5:*4GC>?,C=4/**<>,CC=2,EGEGGE@DCCGDF>>D<,AFF@,F@*+7GEED?D=DF==3+,F>,<7C7,,9FF=<DFB+FEGEFFDGGGGC@+E:+B9F7EFFFF,FAE>CFC?GGGFGGGGGFEC8+:FCGFC@GGGGGGGCGGGFGFFFFGGGGGGGGDGGFEF:+F<FF@FFF<EGGGEGFFCFGGGGGGGGGGGF9FGGGCCCCC
@s301 447
TGAGGAATATTGGTCAATGGGCGAGAGCCTGAACCAGCCAAGTAGCGTGCAGGAAGACGGCCCTATGGGTTGTAAACTGCTTTTATAAGGGAATAAAGTGAGTCTCGTGAGACTTTTTGCATGTACCTTATGAATAAGGACCGGCTAATTCCGTGCCAGCAGCCGCGGTAATACGGAAGGTCCGGGCGTTATCCGGATTTATTGGTTTTAAAGGGAGCGTAGGCCGGAGATTAAGCGTGTTGTGAAATGTAGATGCTCAACATCTGAACTGCAGCGCGAACTGGTTTCCTTGAGTACGCACAAAGTGGGCGGAATTCGTGGTGTAGCGGTGAAAGGCTTAGATATCACGAAGAACTCCGATTGCGAAGGCAGCTCACTGGAGCGCAACTGACGCTGAAGCTCGAAAGTGCGGGTATCGAACAGGATTAGATACCCT
+
EFGGGFGGGGCGGGGGGGGGFGGGGGGGGGGGGGGGGGGGGG<EEFGGGGGGDBAFGGGGGGGFGGGGGGGGEGGGGGGGFFGGGFEGGGEBFFGGGFFGGGGGGGGCFGGGGGGGGGGGGGGEGGDDF,?FFGGGAGFEGF@GGGG@FFGFD>@FGFDGGFGGCCGFEDBFD3@FECC:,2@FEFCCGE@5C:<BGG73C=#F?#9=C>CCG@GFC5F@@C*<<;GDE=FC>F+#20CFAEBCCF;9C;CD@ACGGGG@:@?FG?#<@D@27GEGGFFG;GFDGFGF@,FA)CECGGGFAFGGGGGGGGFEFFECCF@GFGE89GGFFGFFCE,GGGGFFCE,,=@EFGGFFGGGEFGFGEEDFDGGGGGGGGGGFCGGGGCGFF6CGGGGFAGGGGGGFEFFCFGGGGGFEFGGGGGFFGFFF9GGGGGCCCCC
@s301 24765
TGAGGAATATTGGTCAATGGGCGGAAGCCTGAACCAGCCAAGTCGCGTGAGGGAAGACGGTCCTACGGATTGTAAACCTCTTTTGTCGGGGAGCAAAGGGGCCATTGATGGCAAGATGAGCGTACCCGAAGAAAAAGCATCGGCTAACTCCGTGCCAGCAGCCGCGGTAATACGGAGGATGCGAGCGTTATCCGGATTTATTGGGTTTAAGGGGTGCGCAGGCGGACTGTCAAGTCAGCGGTAAAAATTCGGGGCTCAACCCCGTCCGGCCGTTGAAACTGGCAGACTGGAGTGCGGCAGAGGGATGCGGAATGCGAGGTGTAGCGGTGAAATGCATAGATACCGCGCAGAACTCCGATTGCGAAGGCAGCGTCCCATGCCGTAACTGACGCTGAGGCACGAAAGCGTGGGGATCGAACAGGATTAGATACCCT
+
FGGGGGCFGGGGGGGGGGGGGGGGEFGGGFGGGGGGGGGGGGGFGDGFDFGGGGGGGGGGBFGGGGGGGGFEFGGGGGGGGCFGGGGGGGGGGGGAFGGEGGGGGGGGGGGFFFGFGCFGGGGGGGGGEGGGGGGDFGGGGGEGFFGGGGGGGGGGGGGGGGFFEGGGGGGFFGGG7F*2<+CF:CEEGECFGCE>EEGFGGGGF12>88EGF@8<CDC34;GGD?>C=C<GCFGBC8:FGEFEGGGFGCGGGGCBBCGGF>EDEGEGGGGCAGC0CFGGFD@FDC?FFD*F8EEFF,8<@FGGGGGGGGECGGGGFGGGGEFGGGGGGGGGGGGGGGFFGFGGGCDDGGFGGGGGGGGGGFGGGGGGGGGGGGEFDGGGGGGFGGGGGGGGGECGGGGGGGGGGGGFFGGGGGGGFFGGGGGGGGGGGCCCCC
@s301 449
TGAGGAATATTGGTCAATGGACGCAAGTCTGAACCAGCCAAGTAGCGTGCAGGACGACGGCCCTCTGGGTTGTAAACTGCTTTTAGCTGGGAATAAAGTGCACCACGTGTGGTGTTTTGTATGTACCATCAGAAAAAGGACCGGCTAATTCCGTGCCAGCAGCCGCGGTAATACGGAAGGTCCGGGCGTTATCCGGATTTCTTGGGTTTAAAGGGAGCGCAGGCGGACCTTTAAGTCAGCTGTGAAATACGGCGGCTCAACCGTCGAACTGCAGTTGATACTGGAGGTCTTGAGTGCACATAGGGATGCTGGAATTCATGGTGTAGCGGTGAAATGCTCAGATATCATGAAGAACTCCGATCGCGAAGGCAGGCATCCGGGGTGCAACTGACGCTGAGGCTCGAAAGTGCGGGTATCAAACAGGATTAGATACCCT
+
CGGGGGGGGGGGGGGGGGGGGGDGGGGGGGGGGGGGGGGGGGGGGGGGDGGGGGGFDGCEGGGGGG8FGGGGGGGGGGGGGFGGGGAGFGGGGGGGFFFGGGGGGGGGGGGGGGGGGGGGGGGGGFGFGGGGGGGGGGGGGGGGGGGGGGGGGGGGGGFGGFGGDE<FFFGGGGGGGGGGCFC<CCEGFGCGFG=E<FC@$5EFFFFG?FGGGG:FG5:>9DGD?:DGGGCFGEG@:=FEFE8@FFGGFCEB3<C9<7C:=EFC@EB=GGFDCFEFD,8?FEBA8GGF=8GFB<EE;FCFCFFGGGGFEFFD=9DE=<GGGGEEADEGFGGCEEF?;<B=FACGGGGGGDFFE6FF7FF>:GEDFGGGGFDGGGFDGGGGGGGGGGGGEF@CGDFGGGGGGGGGGGGGGGGGGGGGFF9CGGGGGGGGGGGCCCCC
@s301 25496
TGGGGAATATTGCACAATGGGGGAAACCCTGATGCAGCGACGCCGCGTGGAGGAAGAAGGTCTTCGGATTGTAAACTCCTGTTGTTGAGGAAGATAATGACGGTACTCAACAAGGAAGTGACGGCTAACTACGTGCCAGCAGCCGCGGTAAAACGTAGGTCACAAGCGTTGTCCGGAATTACTGGGTGTAAAGGGAGCGCAGGCGGGAAGACAAGTTGGAAGTGAAATCCATGGGCTCAACCCATGAACTGCTTTCAAAACTGTTTTTCTTGAGTAGTGCAGAGGTAGGCGGAATTCCCGGTGTAGCGGTGGAACGCATAGATATCGGGAGGAACACCAGTGGCGAAGGCGGCCTACTGGGCACCAACTGACGCTGAGGCTCGAAAGTGTGGGTAGCAAACAGGATTAGATACCCT
+
GFGGDGGGGGGGGGGGGGGGFGGGGGGGGGGGGGGGGGGGGGGGGGEFE:EFCEGFGF<CCEFDGGCFGGGGDEFGAFGGGFFGGGFFGFEFGGFGGGCFFFFEFGCGGGGGGGFGGFG,CD+@7CFFGGGGGF8FGGGGGGCFGGC@<FF3D@CFFGDGGDG;B,<=<<*8CCEGGGCGGG0D?.%F<F:CF:GGE)FF@C?>GFGGGD*;C@8BFF:<FFC@,<CDDF?GGFFFGGGGGGFFCAGGFGF8EFEEFDFC>GGF>FFEDCFDBF=9F<GGFFDGFCBEEFGFGFEC@@EGEF@41EEFGFFFCECFE<58GGEECEFFF<FFFEFADFGFC8@,FCDGGEFFC<@FF?EFGDB@9GGGGGGGGFGGGGGGGCGFFGGGGGGGFCGFEC9EDGGGGF<GGGGCCCCC
@s301 451
TGAGGAATATTGGTCAATGGGCGAGAGCCTGAACCAGCCAAGTAGCGTGCAGGATGACGGCCCTATGGGTTGTAAACTGCTTTTATAAGGGAATAAAGTGGGTCAAGTGTGACTTTTTGAATGTACCTTATGAATAAGGACCGGCTAATTCCGTGCCAGCAGCCGCGGTAATACGGAATGTCCGGGCGTTATACGGATTTAGTGGGTTTAAAGGGATCGTAGGCCGGAGATCAAGTGTGTTGTGAAATGGAGTGCCGCAACCTCTGCACTGCAGCGCGAACTGGTTTTCTTGAGTACTCACAACGTGGGCGGAATTCGCGGTGTAGCGGTGGAATGCTTAGATATCACGAAGAACTCCGAGTGCGAAGGCAGCTTGCGGGAGTGCGACTGACGCTGAAGCTCGAGGGTGCGGGTATCGAACAGGATTAGATACCCT
+
ECA9FFFCGFFGGAFCCEEFGCFGGECFGGGFDFFGFF<<,C6CEE7CFCCF8,6EEFF:@@+,EFC8CC,7?<EFFGGGFBD9<E,<?,4:AEEFG,?,,=+94,,:?@5BE,,,,,++C@@FF,E,:4,,<B,=E?9,,6@+8>+B9:,:,,3++83+@A7<88:*3*5<F;FFCE*<>@7:C:**=:*;6<:757<?:=>:?<34.*>C25F;#2<>1<>,CCC;51,,<F4(12B:,C=9B,FGFFE8=***,,3,7C3CF;BF@6**:FCB8@2++?F<3,>B,CFFEFE,A;CFGF>@B@7GGFDAE=B8B4+DGFC6AFB,>@C,FC<DBAC,GFFDF@CCFECGFC@::FA++GGFFDEEF@CGF+FDGGF@FFFDGCEFEGFGFAGGF@GGGGGFB7GGCCC@GGGGGGGGGGGGGGFAGGFCCC-C
@s301 452
TGGGGAATATTGCACAATGGGGGAAACCCTGATGCAGCGACGCCGCGTGGAGGAAGAAGGTCTTCGGATTGTAAACTCCTGTTGTTGGGGAAGATAATGACGGTACCCAACAAGGAAGTGACGGCTAACTACGTGCCAGCAGCCGCGGTAAAACGTAGGTCACAAGCGTTGTCCGGAAGTATTGGGTGTAAAGGGAGCGCAGGCGGGAAGACAAGTTGGAAGGGAAATCTATGGGCTCAACCCATAAACTGCTTTCAAAACTGTTTTTCTTGAGTAGTGCAGAGGTAGGCGGAATGCCCGGTGTAGCGGTTGAATGCGTAGATATCGGGAGGAACACCAGTGGCGAAGGCGGCCTACTGGGCACCAACTGACGCTGAGGCTCGAAAGTGTGGGTAGCAAACAGGATTAGATACCCT
+
FGGGGGGGGGGFGGGGFCEFGGEGGGFFGGGGGFGFGGGGGDGGGGGGG7BEGEGGGEE8CE?FGGGF7=CFFD?EEFFDG??FFBF?CFE+@<FFFGAFCBFC7CFGCGGGGGGGFDF9DDCFD7:,<E<FGFGFGFFGF<FFGB:BFC:DFGD:,<*8;,3?C,3<<*1<>B)9F8#<2#=?FFEC:<F?F?:8C><?DCCCF@CF;>8DFCC@>AC@4@#.@BCC?DGFFGD@0:@:0@GEBDEFC46<:>333#?60B7F>,FA9EB=*,,9GFFGFA,GF@?=GDEB9@++EC@FB?CB=FEE;C,EGGGGFFB8GGGGEGEFD9EF7FFDFFF@EC?,GFB@CGGF9FFCC,EFFF@FCFFFE@FCGFEFFEGGGEGFAGGGGGGGGGGGGFAECEFGGGGGGGFBCCCC
@s301 24026
TGAGGAATATTGGTCAATGGGCGAGAGCCTGAACCAGCCAAGTAGCGTGCAGGAAGACGGCCCTATGGGTTGTAAACTGCTTTTATATGGGGATAAAGTGAGTTACGTGTAGCTTATTGCAGGTACCATATGAATAAGGACCGGCTAATTCCGTGCCAGCAGCCGCGGTAATACGGAAGGTCCGGGCGTTATCCGGATTTATTGGGTTTAAAGGGAGCGTAGGCCGGAGATTAAGCGTGTTGTGAAATGTAGATGCTCAACATCTGCACTGCAGCGCGAACTGGTTTCCTTGAGTACGCACAAAGTGGGCGGAAGTCGTGGTGTAGCGGTGAAATGCTTAGATATCACGAAGAACTCCGATGGCGAAGGCAGCTGACGGTAGCGCAACTGACGCTGAGGCTCGAAAGTGCGGGTATCGAACAGGATTAGATACCCT
+
DGFFGGGGGGGGGGGGGGGFGGGGEGGFFGGGGGGGGGGFGGFGGFDGGGGEGGFGFGFGGGGGGFFGDGGGGGGGGGCFFFGGGGGGGGGGGGGGFGFDCAEFFGGGGGGGGFG<?FFCF<FGGGGGGGFFGGFGFGE=EGFGGGGGFFFGGF<FFGFGGGGGGG:CGGCA8@FGGEGGGGGGGCEFGD*8CFGG<EFFD/FFG<<C:CFFCFGFGF>D0?EGFEE5:8CF1AF?FCEFFFFDC:>9FGCFEGGFFCC@:>>7<,DF@FG=GEB@4C8EDFFGF<B,9FDC0FDGGFEC8,C<GGEFF7EEC@+GGGGGGGEC@C7GCFA?@FFF9CC;GGFE4CGGFAGFECF7GEGGF:GGFFFGGGGGFCEFGGEGEGGGGGF>F@@@8FFEGGGFFGGGFEGGGGGGGGGF@CE@FGGFGFGCGDGCCCCC
@s301 21723
TGAGGAATATTGGTCAATGGACGCAAGTCTGAACCAGCCAAGTAGCGTGCAGGACGACGGCCCTCTGGGTTGTAAACTGCTTTTAGTTGGGAATAAAGTGCACCACGTGTGGTGTTTTGTATGTACCATCAGAAAAAGGACCGGCTAATTCCGTGCCAGCAGCCGCGGTAATACGGAAGGTCCAGGCGTTATCCGGATTTATTGGGTTTAAAGGGAGCGCAGGCGGACCTTTAAGTCAGCTGTGGAATACGGCGGCTCAACCGTCGGACTGCAGTTGATACTGGAGGTCTTGAGTGCACACAGGGATACTGGAATTCATGGTGTAGCGGTGAAATGCTCAGATATCATGAAGAACTCCAATCGCGAAGGCAGGTATCCGGGGTGCAACTGACGCTGAGGCTCGAAAGTGCGGGTATCAAACAGGATTAGATACCCT
+
FGGGGAFGGGGGFGGGGGGGGGDFGGGFFFFGGCGGGGGGFG;CFGGFGGGGFGGGECCDCEFFG?FGDGEGGFFFFGGGGG9FGCFFGFGG@FGGGGFGGGGFGGGDGGGDFGGGGFGDFFFGGGDGGGGGF9@@<7FAFCBEEFEEGFFFF<CGGGC?FGGGFGGGGGGGFG@EG>CG>GGFGGGDGGEGCFFC?FGGC?FGGGG9GCCEGGG6A>C5@EEGGDE<>;EFGFC9F>C6FGGGFGGG4F5F:DFFFCGGGFCE@GGGGGGGGGGFF9FGFGGFCFGFGAFE+FDGECFB8EGGGE?C9GGGDGFFGCFAF9CGBGGGGGGFDGGFEC?FGFF<,AGFGGGGFE@FF@F:GGGGGFFGFEEF8GCCF@@7F@9GGGGGGGGGGGGGGGGGFDGFEEF7GEGFDCGEGFGFEEGGG<C9F<GCCCCC
@s301 455
TGAGGAATATTGGTCAATGGGCGAGAGCCTGAACCAGCCAAGTAGCGTGCAGGACGACGGCCCTATGGGTTGTAAACTGCTTTTATAAGGGAATAAAGTGAGTCTCGTGAGACTTTTTGCATGTACCTTATGAATAAGGACCGGCTAATTCCGTGCCAGCAGCCGCGGTAATACGGAAGGTCCGGGCGTTATCCGGATTTATTGGGTTTAAAGGGAGCGTAGGCCGGAGATTAAGCGTGTTGTGAAATGTAGTGGCTCAACCTCTGCACTGCAGCGCGAACTGGTCTTCTTGAGTACGCACAACGTGGGCGGAATTCGTGGTGTAGCGGTTAAATGCTTAGATATCACGAAGAACTCCGATTGCGAAGGCAGCTCACGGGAGCGCAACTGACGCTGAAGCTCGAAAGTGCGGGTATCGAACAGGATTAGATACCCT
+
DFGGGGGGGGGGGGGGDGFCGGGGGGGGGGGCGFGGGGFDGF<EGGGFGGGG8BDFGGGGEGGGGGDGGGGGGGFGGFGGGGGGGGGGGFGGGGFGAFFFGGCGFGGGGGG9,,CF9BFG9EFFGEFEFFGGCGGGFGFFFG:FEGCGGCE9>FFCFCFFFGGGGDG7F>FEF@@CFG:*?D@CEGGGEDG5CCFDEGDE77F<C,<F/CFGC?EFGFGFF9*9?;(4EEGFCGC)@4CE3AF=CC:CCFFDGFGFF:@0;A89<:8BFGGDFCBEC@2A8:>CF=38,6FA):1+@97=,E6@EEFB?,<9+DC8EGGGEE>+ADC=C,,A,?5DD?,FB;@8GGFGGFAA=GGGFFEB+=7FFDEGGEGGGGFCGFF,CGGGGGGGGGGGFF<FFFFFFGFFGGGGGGFFGGFF@F@@FFGGFAGGGGGCCCB<
@s301 456
TGGGGAATATTGCACAATGGGCGCAAGCCTGATGCAGCGACGCCGCGTGCGGGATGACGGCCTTCGGGTTGTAAACCGCTTTTGATCGGGAGCAAGCCTTCGGGTGAGTGTACCTTTCGAATAAGCACCGGCTAACTACGTGCCAGCAGCCGCGGTAATACGTGGGGTGCAAGCGTTATCCGGAATTATTGGGCGTAAAGGGCTCGTAGGAGGGTCGTCGCGTCCGGTGTGAAAGTCCATCGCTTAACGGTGGACCTGCGCCGGGTACGGGCGGGCTGGAGGGCGGTAGGGGAGACTGGAATTCCCGGTGTAACGGGGGAATGTGTAGATATCGGGAAGAACACCAGTGGCGAAGGCAGGTCTCTGGGCCGTTACTGACGCTGAGGAGCGAAAGCGTGGGGAGCGAACAGGATTAGATACCCT
+
FFDFGGGGGGGGGGGGGGDFGEGGGGGGGDCGGCGGGGGCGGGGDGGFCGGGGGGGGFE77FFGGGG7EEGGF@FEFCGEGGGF@DDDGGEGGFGFFGFGGGD7BCFCFFGGGGGGCFF*@FFGGGFFGGGFGEFB;;FE:FFFGGD:CGGG7*<F:<F,FC:F8?B1:EGGGGG8>GG<CCCCE5+<EC7CCF5*:*/3:D*;**/1::)?C*:380/87CEC)78#<C=399=6<@+1:CFCF<3<7F:?75#:EGBEEEGDEDCC>CC1F@>16CCC7#8+:,+8GFF<FE<?FD@@>++C7EGGGGEDEGC@,E;B?FB=C,8GEF7GFDGFE<AGE8F8FA,88EDF@:GE,CDGGFGF:FBGGGGGFFGGEBGGGFEBEFCF>GGGGGEFFC@CDCGFEFFGEFFEDGGGGFCCCCC
@s301 457
TGTGGAATATTGGTCAATGGGCGAGAGCCTGAACCAGCCAAGTAGCGTGCAGGAAGACGGCCCTATGGGTTGTAAACTGCTTTTATAAGAGAATAAAGTGAGTCTCGTGAGACTTTTTGCATGTACCTTATGAATAAGGACCGGCTAATTCCGTGCCAGCAGCCGCGGTAATACGGAAGGTCCGGGCGTTATCCGGATTTATTGGGTTTAAAGGGAGCGTAGGCCGGAGATTAAGCGTGTTGTGAAATGTAGAGGCTCAACCTCGTCACTGCAGCGCGAACTGGTCTTCTTGAGTACGCATAACGTGGGCGGAATTCGTGGTGTAGCGGTGAAATGCTTAGATATCACGAAGAACTCCGATTGCGAAGGCAGCTCACGGGAGCGCAACTGACGCTGAAGCTCGAAAGTGCGGGTATCGAACAGGATTAGATACCCT
+
GG<FFFGFGGGGGGGGGGGGGGGGGGGGGF<FGGGGGGDGGGGGGGGGGGGGGGGGGGEG7FFGGGCFGGGCGFFGGGGGG9FEGGFGF99FGFFFGFDFGGGGGGGGGGGGGGGGGGDGGGG<9FGFG9FFFGFCGGGGGGGGGGE8FFGGGFCCFCD7CFFEC>3CG7C,,,6FFGEGCFEGGGGGGG7:;F@:=@<,:CGGBF7*F@@CCA@?E6:;:F>9F:B0B0F<@FF=CCFCFG>@GGGGFFA>:@;DFGGFF@:5##,FFGF?CF0:+C0FGDDF8CFADBA93+=>=4,:,,47GGGFFEEFDFGGGGGGGFCC5DEFFEC,FAECACGFF;GGGGGGDF9FFC7CE@GGGGGGGFBGGGECGGF@GGGGF@GGGGGGFCBEGFGGFEGE@>GGFEF7GEGGGGGGGGGEFGGGFGGGGFGCCCCC
@s301 21575
TGGGGAATATTGCACAATGGGGGAAACCCTGATGCAGCGACGCCGCGTGAGCGAAGAAGTATTTCGGTATGTAAAGCTCTATCAGCAGGGAAGAAGAATGACGGTACCTGACTAAGAAGCACCGGCTAAATACGTGCCAGCAGCCGCGGTAATACGTATGGTGCAAGCGTTATCCGGATTTACTGGGTGTAAAGGGAGCGCAGGCGGTGCGGCAAGTCTGATGTGAAAGCCCGGGGCTCAACCCCGGTACTGCATTGGAAACTGTCGGACTAGAGTGTCGGAGGGGTAAGTGGAATTCCTAGTGTAGCGGTGAAATGCGTAGATAGTAGGAGGAATACCAGTGGCGAAGGCGGCTTACTGGACGATAACTGACGCTGAGGCTCGAAAGCGTGGGGAGCAAACAGGATGAGATACCCT
+
[truncated: 17,613,921 more chars]
