# Supplementary material for: Compositional distinction of gut microbiota between Han Chinese and Tibetan populations with liver cirrhosis
Source: PeerJ. 2021 Sep 15;9:e12142. doi: 10.7717/peerj.12142 (PMC8449536; doi:10.7717/peerj.12142)
Supplement: Supplemental Information 9 [file peerj-09-12142-s009.zip]

Archive with 6 entries (6 files):
- HLC12.clean.fastq
- HLC13.clean.fastq
- HLC14.clean.fastq
- HLC15.clean.fastq
- HLC16.clean.fastq
- HLC11.clean.fastq
