# Supplementary material for: Compositional distinction of gut microbiota between Han Chinese and Tibetan populations with liver cirrhosis
Source: PeerJ. 2021 Sep 15;9:e12142. doi: 10.7717/peerj.12142 (PMC8449536; doi:10.7717/peerj.12142)
Supplement: Supplemental Information 9 [file peerj-09-12142-s009.zip › HLC12.clean.fastq]

@s501 1
TGAGGAATATTGGTCAATGGGCGAGAGCCTGAACCAGCCAAGTAGCGTGCAGGATGACGGCCCTATGGGTTGTAAACTGCTTTTATAGGGGAATAAAGTGAGCTACGTGTAGTTTTTTGCATGTACCCTATGAATAAGGACCGGCTAATTCCGTGCCAGCAGCCGCGGTAATACGGAAGGTCCGGGCGTTATCCGGATTTATTGGGTTTAAAGGGAGCGTAGGGCGGAGATTAAGCGTGTTGTGAAATGTAGATGCTCAACATCTGCACTGCAGCGCGGACTGGTTTCCTTGAGTTCGCACAAAGTGGGCGGAATTCGTGGTGTAGCGGTGAAATGCTTAGATATCACGAAGAACTCCGATTGCGAAGGCAGCTCACTGGGGCGCAACTGACGCTGAAGCTCGAAAGTGCGGGTATCGAACAGGATTAGATACCCT
+
GFEEFFDFFGGFGGGGGGGGGGGGGGGGGGGGFFFGGG8EDGGGGGGEGGGGGGDFFGGGGGFGG,CFAFGGGGGGGGGGFCA<F9?FAFGDFFGGGA<DFGGFF,CBFFGG9EDGD7+EFAFGGFGEFG<D<FFGFGGFFFF>EGDFCEF,B=FGGD7@7FCACCEGG@EGGGCC*61:F?FEGE5CG7B5CFGC=5=,;;F,C@1:B?CG?<F>E;>5:6;#?3C+7>49<<<5<;1;FA-,,7EEFB597<EA<@>CE,72FC##F<C5FFCEEGGGGFF8FCF=FFGFD@6+4,,A7,,,FCF@F8EA>9++8++GDEC@:7B9EFF=C9GFBFFFBE@4FFCFFGFF<GFFFAE7GEGFGGGGGGEGGGFFGGEEFCGFCGGGGGFGGGGFF@GFDEGFEFC+DEGGFECGGEGFFGGFE@DGGFGCCCCC
@s501 2
TGAGGAATATTGGTCAATGGGCGCAGGCCTGAACCAGCCAAGTAGCGTGAAGGATGACTGCCCTATGGGTTGTAAACCTCTTTTATATGGGAATAAAGTTTTCCACGTATGGAATTTTGTATGTACCATATGAATAAGGATCGGCTAACTCCGTGCCAGCAGCCGCGGTAATACGGAGGATCCGAGCGTTATCCGGATTTATTGGGTTTAAAGGGAGCGTAGGTGGACAGTTAAGTCAGTTGTGAAAGTTTGCGGCTCAACCGTAAAATTGCAGTTGATACTGGCTGTCTTGAGTACAGTAGAGGTGGGCGGAATTCGTGGTGTAGCGGTGGAATGCTTAGATATCACGAAGAACTCCGATTGCGAAGGCAGCTCACTGGACTGCAACTGACACTGATGCTCGAAAGTGTGGGTATCAAACAGGATTAGATACCCT
+
GGGGGGGGGGGGGGGGGGGGEGEG@CCEGGGFGGGGGGGFGGGGGGGGCGGGGGGGGGCFGGGGGFGGGGGFFGGGAFEE9CAFGGGDEFDGFGGFGFG9F?,9@?CFFFGE,?FGGGFGGCFGFFD9AEGGGCFGGFCFFFGDEFGF<,C,BFFEGGGGGGGG@=FF>73,@;:@+><*=-FF3BE7CEE>FFGEGGGGCG.CC-2A>46?FFC::1FD;FGGFFC;CFFC?AC:76GGGFFGF9FFB4:CF8GGGGFCF2FAF;GDFGFFGGGFE868GGDFDFFCGEE<C@3EDFEFCF@7C@CDEGFGGFCGGFGGFFDGAGCGFGGFDFEDDFFFFEA,FGGGGFEFFFF:CGCCGGGGGGGDGGFFFEGGGFEFGGGGGFECGGGGGGGGGGGGFGGFGFFGGGFFFCAGFGGFFGGGGGGFGGGCCCCC
@s501 3
TGGGGAATCTTGCGCAATGGGCGAAAGCCTGACGCAGCAACGCCGCGTGCGGGATGAAGGCCCTCGGGTTGTAAACCGCTTTCAGTGGGGACGAACCAAGACGGTACCCACAGAAGAAGCACCGGCCAACTACGTGCCAGCAGCCGCGGTAACACGTAGGGGGCAGGCGTTGGCCGGATTTATTGGGCGTACAGAGCTCGTAGGTGGTTCAGTAAGTCGGGTGTGAAACCTCCAGGCGCAACCGGGAGACGGCAACTGGAACTGGTGTGACTAGAGTCCAGTAGGGGGGGGTGGAATTCCTGGTGTAGCGGTGAAATGCGCAGATATCAGGAGGAACACCAGTGGCGAAGGCGGCGCTCTGGGCTGGAACTGACACTGGGGAGCGAAAGCGTGGGAAGCGAACAGGATTAGATACCCT
+
FEFGGGGGGGGCG7FGGGGGGGGEGGGGGGGGDFGGGGFFGGGGGGGGGGEEGGGGGGGF<E=FGFGGG@G@DFG9?>FCBF9FEFGDDFFCCCF>>F>FD@FGGGE<FGFCGG8<E,:D,@:C7FEEGGFCE7<,@FC@CFGC@@7FGFGDE9<<<CFG77/*::88**2**0:8:8*1<E77<@F5:88*:C9CFC@C39>80:8;8:::2,0*+)2<028D@F9*<FGFCCE;*#2@9@F#FD75*7,,,33<D8,,<00+,38,=<,B9CFGD>CF@+GGGGF8F,C,GD@,>@>B4,DECC5GEEE,F9EGGEEE,8GEDGGGFFEF<FFF8ECF<DCDGGGGCCEEGGGGFDGFEFFFGF9GGGGGFFCGGF<FC,@GGFFGGGFGGFC8GGGGGGGGFGCGGGGGFCCCCC
@s501 4
TGGGGAATATTGCACAATGGGGGAAACCCTGATGCAGCGACGCCGCGTGAGCGAAGAAGTATTTCGGTATGTAAAGCTCTATCAGCAGGGAAGAAAATGACGGTACCTGACTAAGAAGCACCGGCTAAATACGTGCAAGCAGCCGCGGTAATACGTATGGTGCAAGCGTTATCCGGATTTACTGGGTGTAAAGGGAGCGTAGACGGATGGGCAAGTATGATGTGAAAACCCGGGGCTCGACCCCGGGACTGCATTGGAAACTGTTCATCTAGAGTGCTGGAGAGGTAAGTGGAATTCCTAGTGTAGCGGTGAAATGCGTAGATATTAGGAGGAACACCAGTGGCGAAGGCGGCTTACTGGACAGTAACTGACGTGGAGGCTCGAAAGCGTGGGGAGCAAACAGGATTAGATACCCT
+
GGFGGGGGGGGGGGGGGGGFFGGGGGGGGGGGGGGGEFGGGGGGGGGFFGGGGGGGGGGFGF?FFGG?FFDFFFFFGFGGGFAFGGGG@FGFEFDGGGGGGGGGGGGFDFGGGGGGAFFGCGGDGECGG;FGGFCC+7@C>>CBCEEGGEGGFFE?FGF8;FFCCFG7FGCCFGGGGGGG9BGFCGGGFBF95>F7C5EGCD87;C89:FGFG>@F#-@7<AGGFFCFCCCEGGG6C=8EEFBG<EG>E>@;CECGEE;C=@EC<9C8CF9FEGFFDECF?ECGGGFEB,FCFE=@ECFEF9GGFGGFFFFA7@EE?FFFECFE,GGGGFFF@<FE==CGFDGGGGGGGGGGGGGGGGGGGGGGEGGGEFFEC=8GGGGGFGGGFCFDDGGGGGFFCCGFDF9FADGGGGGCCCCC
@s501 21577
TGAGGAATATTGGTCAATGGGCGAGAGCCTGAACCAGCCAAGTAGCGTGCAGGATGACGGCCCTATGGGTTGTAAACTGCTTTTATAAGGGAATAAAGTGAGTCTCGTGAGACTTTTTGCATGTACCTTGTGAATAAGGACCGGCTAATTCCGTGCCAGCAGCCGCGGTAATACGGAAGGTCCGGGCGTTATCCGGATTTATTGGGTTTAAAGGGAGCGTAGGCGGGAGATTAAGCGTGTTGTGAAATGTAGTTGCTCAACATCTGCACTGCAGCGCGAACTGGTTGCCGTGAGTACGCACAAAGTGGGCGGAATTCGTGGTGTAGCGGTGAAATGCTTAGATATCACGAAGAACTCCGATTGCGAAGGCAGCTCACTGGAGCGCAACTGACGCTGAAGCTCGAAAGTGCGGGTATCGAACAGGATTAGATACCCT
+
FGFGGFGGGGGGGFGFGGGG,;CGEGFCFDGGGFGGGGCE?FCFGGGGC@@<FFEFGCFDEC7=<,?E,C:C=FGFGGA<?<,?EEG9FGEGFGDFC?<5EF??BF,DFGEAAF9,?=:9<FFFECFFFEFF,<4;EAEFGDC=>@+=FDDCF<BBE<F7FFFG78@GE:FFFGFGGCGE(C3<6G=FG7FGG:CC5=<:;8<<??6=1G@F:9<C<2FB>D>C#CCGF,<<GDGFGGECFGGGFCGGFD7FCFFF5FFECFFGGGGGGGGGFGF>3DDAFFGGE@+ED<GFAFBB8<85,,C<GGGGEGGGGCGCEGGEFGEGFGGGGGGFGGGFE?F@C9,=DGGFFEAFDGECGGFCGFEGGGFGGGGGFFGGFFCGGDDGFGGEEGFGGGGFFCGGGDGFECF@F@GGGGFFEFGGGGGGGGGGGGGCCCAC
@s501 22240
TGAGGAATATTGGTCAATGGACGAGAGTCTGAACCAGCCAAGTAGCGTGAAGGATGACTGCCCTATGGGTTGAAAACTTCTTTTATAGGGGAATAAAATGAGCCACTTGTGGCTTTTTGAATGTACCCTATGAATAAGGCTCGGCTAACTCCGTGCCAGCAGCAGAGGTAATACGGAGGAACCGAGCGTTATCCGGCTTTAATGGGTTTAAAGGGTGCGTAGGTGGACATGTAAGTCAGTTGTGAAATTTTGCGGCTCAACCTTGAAATTGCATGTGATACTGTGTGTCTTGAGTACAGTAGGGGTGGGCGGAATTCGTGGTGTAGCGGTGAAATGCTTAGATATCAGGAAGAACTCCGATTGCGAAGGCAGCTCACTGGACTGTTACTGACACTGAGGCTCGAAAGTGTGGGTATCAAACAGGATTAGATACCCT
+
@C@,ECFCF9FGD@EEFFFGDFFEFFE<F9FFC,CEEGCFFFC,FE+8B@DCFG9<E6,6,9<,F,:,CF7:,BFFEG?DCDF,?CE9F=>EE@:EF<<5,<EEFG,<B55F?B,,,,>+C<FF<<9=54EA,@=F<,,,,:=+4++,A,,,BBB@FAC<>DE3,,33,C<D9>DGCFGC,@+:>FG>F1<22,8*1**,,,,8,,,**8,,??=)C1=@F=@,)867>5FF@<F52;F9@@:@7,,,+83++>8GGGCDB?::,<FF9>E@C,,586,=FEFEB4,,,EEA7C,C9,A++8+B8+8+F@,9F8C7>,A=8ECEBGGGGGFE?A9EE@GFF9GFE:,,FFAF<FCDED@C@,EFFC,GGD9GGCFFFGFF@;,AE6DEFAEDAFEEFFGFGGGFC@F7EFFGGGFF@F9FGFF,EGGFE@ECCCCC
@s501 24393
TGAGGAATATTGGTCAATGGGCGCAGGCCTGAACCAGCCAAGTAGCGTGAAGGATGACTGCCCTATGGGTTGTAAACTTCTTTTATATGGGAATAAAGTTTTCCACGTGTGGAATTTTGTATGTACCATATGAATAAGCATCGGCTAACTCCGTGCCAGCAGCCGCGGTAATACGGAGGATGCGAGCGTTATCCGGATTTATTGGGTTTAAAGGGAGCGCAGACGGGTCGTTAAGTCAGCTGTGAAAGTTTGGGGCTCAACCTTAAAATTGCAGTTGATACTGGCGTCCGTGAGTGCGGTTGAGGTGTGCGGAATTCGTGGTGTAGCGGTGAAATGCTTAGATATCACGAAGAACTCCGATTGCGAAGGCAGCACACTAATCCGTAACTGACGTTCATGCTCGAAAGTGTGGGTATCAAACAGGATTAGATACCCT
+
FGGFGGGGGGGCFGFGGGGGGGCFFC@FCFGGEFGFFFGDFGEFGGGFGGGGGGGFAECCEFFFGFGGGGGFGGGGGGGGCEFFGGAFGGFGGGGFGGGGGGFGGGGGGGGDG?EGGGGFGFGGGFGGFGGFBECFGGGG<AFDFGGGGGGGGGGGGGGGEFGGEGGGFGGGFGFCEGECEGGEFCEGGG7,CCCDGGGGF==C>B=CEFDGGEGAC055=6F=EGG:>CEGGGGA:CGD:8/FG?EFFF@CE5C@C>:CG9F:GGFFGFGFDB+E8?GFFGGGEC@:D8FE0F8C@FGFCGFGGGF:GGGFB@EDGGGGGGGEBGGFGFF9EAGGGFFAFBCECGGGGGGGFCEF:GFCEGF8GFFGGGGGGGGGGGGGGGGGGGGFEFEGGGFF@FCE@7FGDFGGEFAGGGGGEFFFFGGGGGFEGGGCCCCC
@s501 8
TGAGGAATATTGGTCAATGGGCGAGAGCCTGAACCAGCCAAGTAGCGTGCAGGATGACGGCCCTATGGGTTGTAAACTGCTTTTATAAGGGAATAAAGTGGGTCACGTGTGACTTTTTGCATGCACCTTATGAATAAGGACCGGCTAATTCCGTGCCAGCAGCCGCGGTAATACGGAAGGTCCGGGCGTTATCCGGATTTATTGGGTTTAAAGGGAGCGTAGGCCGGAGATTAAGCGTGTTGGGAAATGTAGAGGCTCAACCTCTGCACTGCAGCGCGAACTGGTCTTCTTGAGTACGCACAACGTGGGCGGAATTCGTGGTGTAGCGGTGAAATGCTTAGATATCACGAAGAACTCCGATTGCGAAGGCAGCCCACGGGAGCGCAACTGACGCTGAAGCTCGAAAGTGCGGGTATCGAACAGGATTAGATACCCT
+
GGGGGGGGGGEFFGGGGGEF8FCEGGG8FFGGGGGGGGGGGGGGGCEFEGGGGGGGG<CBEFCGFCFFGGGECFGFGGGGD,-CFG<FFFGFG85EEGGG9E>FFGGEFEFDFFGGGGGGGFG8EGGGGGGGGGG,FGGAFFGGGDEGFGGFGGGGFGGDGCEEEGGGCGEGGFFGGEFGGGFF:FEGGCEGGC:E*CFFG96=97,*=7?5BCCFE>G;48E4:>D/GFEFDGGDGGED9G,CEEGFE@DFF8C3FGFGE6<A@0,<CFFBGGEDEDC2=5FF@8F=?CFE8C?BGGGF@A=CGGGEDFF>+8GECA+8GFBBAFEGFE<999GFE5:9A=9GGGGGGGGFCB7=GGGGGFC7F<DGECCC:@C<GGGF7GGGGGEGGGFGGFCEEFGFC>GGGGGGGGGGGGGGGFC6FGGGFEGFEGGCCCCC
@s501 9
TGAGGAATATTGGTCAATGGACGAAAGTCTGAACCAGCCAAGTAGCGTGCAGGATGACGGCCCTCTGGGTTGTAAACTGCTTTTAGTTGGGGATAAAAAGAGGGACGTGTCCCTTATTGTATGTACCATCAGAAAAAGGACCGGCTAATTCCGTGCCAGCAGCCGCGGTAATCCGGAAGGTTCAGGCGTTATCCGGATTTCTTGGGTTTAAAGGGAGCGCAGGCGGCGGTGTAAGTCGGTTGTGAAATCGGGGGGCTCAACCTTGAAATTGCAGTTGATACTGCGTCGCGTGAGTGCACACAGGGATGTTGGAATTCATGGTGTAGCGGTGAAATGCTTAGATATCATGAAGAACTCCGATCGCGAAGGCATATGTCCGGAGTGCAACTGACGCTGAGGCTCGAAAGTGTGGGTATCAAACAGGATTAGATACCCT
+
FGFGGGGGG6EFGGGGGFGGFGGGGGD<FGEFGGFGGGFDFEFDGGGGGDGDFGFFFGDGGFGG<FFFFGGCFGFEFAED,?<FE,CFCFG7CCCFFEFGFFFFBDGGFGGFDFF5F<,<CFGA,EFFCEE,,<6EFEGFGFEDECEG9ACFDD7BGFGCGFFF>6FC<><=,,BF:FFGDGF,@FFG**12?B<:/=CG+;A,,**=<E,>+?FFG@F34:17*:88E#,7:8>#+#><@<@==:****+@+,@,5,@:,,@,F9GGGGGFAF9F>8+=6@366++<=,=9*F,E8EEB9,9,<87D<EFB>@,4,,EBEF>+):8FFDEE?9ED@-:,GGGGFEACGGGFEEEFDEFCGGGGGFAGGGEE9CF@FCFAFF@;,9F@EFFEF?FFGE@CGGFEACE@F<GFGGGGE@FFACGGGGGGGGGCCCCC
@s501 10
TGAGGAATATTGGTCAATGGGCGATGGCCTGAACCAGCCACGTCGCGTGAAGGATGACTGCCCTATGGGTTGTAAACTTCTTTTATAAAGGAATAAAGTCGGGTATGCATACCCGTTTGCATGTACTTTATGAATAAGGATCGGCTCACTCCGTGCCAGCAGCCGCGGTAATACGGAGGATCCGAGCGTAGTCCGGATTTATTGGGTTTAAAGGGAGCGGAGAGGGATGTTTAAGTCAGTTGTGAAAGTTTGCGGCTCAACCGTAAAATTGCATTTGATACTGGATGTCTTGAGTGCAGTGGAGGCAGGCGGAATTCGTGGTGTAGCGGTGAAATGCTTAGATATCACGAAGAACTCCGATTGCGAAGGCAGCCTGCTAAGCTGCAACTGACATTGAGGCTCGAAAGTGTGGGTATCAAACAGGATTAGATACCCT
+
EFEFGGGGFGGG@EGGFCFF8FFGF,CDGGGF,CCFFFGC;@C6@FGGEGFGGGGGGEGGGGGFF@E8D=,66CCCFGE<FFFEFEFAEFCGGGGGG<FGGEGEB?FCDF99=FF:FD7E9FE<<<EFGGGGGG,,C,AE,AF7C8+CB,CDF=++BA@C,DCC@EC@3@*=;>@C@*>*D,>FD77<4**167=B=#<:02:F@CFG7>9-3-<AD@G08:2*,A77E79F68@69?BE,69CC@,,++EC@@?GGGGDFCB8FADC,FE9FED;E;???,FEBFGDCEFFDA8FDE@4,E?FA6GBF8FFD=CGE<8CB:EGAFC,B=,,?9C>=9FFA=@,9,E@GGDGFFF:CDECGFCCC@EEEA<EF9F9FC,8FGGGGGGGGFEEFAFE<@BDFGGGGGGEGGGFFFE,F@GFDGGGFGGGGGGCCCCC
@s501 11
TGAGGAATATTGGTCAATGGACGGGAGTCTGAACCAGCCAAGTAGCGTGCAGGATGACGGCCCTATGGGTTGTAAACTGCTTTTATAAGGGAATAAAGTGAGTCTCGTGAGACTTTTTGCATGTACCTTATGAATAAGGACCGGCTAATTCCGTGCCAGCAGCCGCGGTAATACGGAAGGTCCGGGCGTTCTCCGGATTTATTGGGTTTAAAGGGAACGTAGGCCGGAGATTAAGCGTGTTGTGAAATGTAGATGCTCAACATCTGCACTGCAGCGCGAACTGGTTTCCTTGAGTACGCACAAAGTGGGCGGAATTCGTGGTGTAGCGGTGAAATGCTGAGATATCACGAAGAACTCCGATTGCGAAGGCAGCTCACTGGAGCGCAACTGACGCTGAAGCTCGAAAGTGCGGGTATCGAACAGGATTAGATACCCT
+
FGGGGGGGGGGGGGGGGGGGGGGGGGGGGGGGGGGGGGGGGGGGGGGGGGGGGGGGGGGGGGGDFFFGFFEGGGGGGGCFFGGGGGGGCFGGGGGGGGGGFG9FGGGGGFEGGGAEGGDGGGFFFGGDGGGGGGGGC<BEEFDFGGGGGGGGGGFGGDEFGFGFGEGEBCGGC9:@7FFECEGEDD?FGC(CCECGEEF,FF17FC7.C,<4>>?FC>FD@D?FFBEC?CEFEFGFEC@EFGF:CGGGGGGEC7GGGGGFECF7@CGGGG>7CEG=6GGGGGFGGGFGE=FF5ECB>EEFAB9BEEEGEGFGGGGGGGGFE:DDFGGFAFFEFAGF@C,8GFGGFFFGGGGGGEGGECGGDGGGGGGGGGGGGGGGGFEEGGGGGGFGGGFEFGGGGGGGGGGGGGGGGGFFGGGGGGGDGEGGGGGGGFGCCCCC
@s501 19812
TGAGGAATATTGGTCAATGGACGCAAGTCTGAACCAGCCAAGTAGCGTGCAGGATGACGGCCCTCTGGGTTGTAAACTGCTTTTAGTTGGGAATAAAGTGTGGCTCGTGAGCCATTTTGTATGTACCATCAGAAAAAGGACCGGCTACTTCCGTGCCAGCAGCCGCGGTAATACGGAAGGTCCAAGCGTTATCCGGATTTATTGGGTTTAAAGGGAGCGCAGGCGGACCTTTAAGTCAGCTGTGAAATCAGGCGGCTCAACCGTCGAACTGCAGTTGATACTGGAGGTCTTGTGTGCACACAGGGATGCTGGAATGCATGGTGTAGCGGTGAAATGCTCAGATATCATGAAGAACTCCAATCGCGAAGGCAGGCATCCGGGGTGCAACTGACGCTGAGGCTCGAAAGTGCGGGTATCAAACAGGATTAGATACCCT
+
6EFGGGGGFGGECFGGGA<@FGGGGGGA@FFGGGGGGF8<CFFFGGCCFEFFFFG8FFEDCCGGGCCFGGG>7E9<AFFCFGDCF8?EF8EFFGEFGGGGGGC+BFF7E<7FCB?<E<?FFA,5BBFFF:F@EFEGFECEDF@FCCC,,8=8B>=FGG8FF@F@++>FGG7FFGGGF7<F<CFF,FE<:<C;BCCF50<4418<:F2F?FFF;FC?G@@?:=4EFC=AB?ACC<C+,)28<3%FC<FF*$EGC:/@CF@<@BB7F52FC,,?FBD:C,D=F@FFFB<EEA@8+GDFCGF<FFE?GGFGFGFEC,C,;ED@FC68)@DFFFE5FFGFA<<FF=E<CFGFGE<EF6CGFD7FCGFE?GGGGEFFE+F@GFFEGGGFDGGGGGGGGFFGGGGGGEGGGGGGGEGGGFAFFGFFEGGGGGGGGGGCCC<C
@s501 25933
TGAGGAATATTGGTCAATGGGCGCAGGCCTGAACCAGCCAAGTAGCGTGAAGGCTGACTGCCCTATGGGTTGTAAACTTCTTTTATATGGGAATAAAGTTTTCCACGTGTGGAATTTTGTATGTACCATATGAATAAGGATCGGCTAACTCCGTGCCAGCAGCCGCGGTAATACGGATGATCCGAGCGTTATCCGGATTTATTGGGTTTAAAGGGAGCGTAGGTGGAAAGTTAAGTCAGTTGTGAAAGTTTGCGGCTCAACCGTAAAAGTGCAGTTTATACTGGCTGTCTTGAGTACAGTAGAGGTGGGCTGAATTCGTGGTGTAGCGGTGTAATGCTTAGATATCACGGAGAACTCCGATTGCGAAGGCAGCTCACTGGACTGCAACTGACACTGATGCTCGAAAGTGTGGGTATCGAACAGGATTAGATACCCT
+
6CEF8,C@EF,CFFGGGFF88ECEGEEGGGCFFEFGGFE9EC,CAFFGGCFGF,CB<@<EF8FEG8E,CE,F7?FFFFGGAFFGGGFGGEGGGGCFF<CFCA?FECFF<AEEFC<E9B<EGGFF,,FFF9E,?FFG9<FC,,4CB+6B,,8D++:C7C5>FFEGDC+>F+8@=,>7@*@>FB3@*@CCF<@8,31=C5FF59,=>:C0C:<4:C/;=1<2DB,9@'2#(GFFFFF8<D>@9FC@:E9FCC*:0D=8;FC=>EE>5A>F#FF-,%731,2@CGFF?DFGBCCGGFCEGGGFECFEEFFB;@,9+4+7CC,CAF@6*DEFCE:,C:,9,-FAB>@,@C7GCFA@E@FCCFB=FB@,FGFFF8CGGGEC,FEEGGFDAE<GFC,,FFGGFGGGFEAECFEEGFGGGGGGFGFEFEFGFAFAC@F<CCCC
@s501 14
TGAGGAATATTGGTCAATGGACGAGAGTCTGAACCAGCCAAGTAGCGTGCAGGATGACGGCCCTATGGGTTGTAAACTGCTTTTATAAGGGAATAAAGTGAGTCTCGTGAGACTTTTTGCATGTACCTTATGAATAAGGACCGGCTAATTCCGTGCCAGCAGCCGCGGTAATACGGAAGGTCCGGGCGTTATACGGATTTATTGGGTTTAAAGGGAGCGTAGGCCGGAGATTAAGCGTGTTGTGAAATGTAGACGCTCAACGTCTGCACTGCAGCGCGAGCTGGTTTCCTTGAGTACGCACAAAGTGGGCGGAATTCGTGGTGTAGCGGTGAGATGCTTAGATATCACGAAGAACTCCGATTGCGAAGGCAGCTCACTGGAGCGCAACTGACGCTGAAGCTCGAAAGTGCGGGTATCGAACAGGATTAGATACCCT
+
FGECGFGGGAFGGGGGGGGGGGGGGEGGGGGGGGGGGGGGGGCFGGGGGGGGGGGGFDCFGGGGGFFGGGGG7FFFGFGGGCFGGGGFCAGFGGGFGGGGGCFGFGGGEDFDFFDFGGCFGGCDFFGGDGGGGFGAAFGG@FGDDGEGGGGGGGGGGFGGGDE<C8FGE*C:F9@@:CF7,DFFGGDGGGG>;CGG7:CF?C#C?FC<?'?C78FFE;?04<559>95*,:3=#C>FDC>C@:59GDFFB;>D;;:CCDFGFCE@;8<F:>4:CCGBE+#=CF8FF<DEDFF=7>CCECF9A9FECGEGFDE6?E=EFF<DAB==ECECFE,AGF?CF@9C,A,:9,GF?EAFFF:DGGF6CCDDFFFGGGFFFAE8GGFFGGGGGGGGGGGGGGGGGGEGGGGFFF7GGFFEF9FGGGFGGGGGFGFGFGCCCCC
@s501 22731
TGGGGAATATTGGGCAATGGGCGCAAGCCTGACCCAGCAACGCCGCGTGAAGGAAGAAGGCTTTCGGGTTGTAAACTTCTTTTGTCAGGGACGAGTAGAAGACGGTACCTGACGAATAAGCCACGGCTAACTCCGTGCCAGCACACGCGGTAATACGTAGGTGGCAAGCGTTGTCCGGATTTACGGGGTGTAAAGGGCGTGTAGCCGGGAGGGCAAGTCAGATGTGAAATCCACGGGCTCAACTCGTGAACTGCATTTGAAACTACTCTTCTTGGGTATCGGAGAGGCAATCGGAATTCCTAGTGTAGCGGTGAAATGCGTAGATATTAGGAGGAACACCAGTGGCGAAGGCGGATTGCTGGACGACAACTGACGGTGAGGCGCGAAAGCGTGGGGAGCAAACAGGATTAGATACCCT
+
DCFGGGGGGGGFGGGGGGEFFFC:FE@DGCFGGEFGGCEFGGGGGGGGGEFGGGGGGGGGCFGGGGGCCCEGGGGGGGGGGFFGFFGGGFFGGGCCFFGGGG8E7C=CDFFAE=EC><F<BFFA@@F=FFE<,@8:<:>A>CF,,6>C*<*>CDA<F:>FG-CDC:::BF?*1:@0@C7<)CF0/C<F/C*BB9BFEGFC<::9@9F;E9DEE:@/=7>9<E9=GGGEFDFC8CCFFE=GCFD/>A>FG?GGGGGFFFF;C=EA5=8EGGFFEA:GE@>GGGEFFFF7@FEGGGGDGGGFFFGFGGDEEFDGFFGF=+FCGGGGEFGGEF,9GGF<FFFGGFBGEFFCCGGGGGGGGGGGGGGGFEFGFGGGGGGGGGGGGFB7GGECGGGGGGGGGGGGFFEFGGGGGGGGGCCCCC
@s501 16
TGAGGAATATTGGTCAATGGGCGCAGGCCTGAACCAGCCAAGTAGCGTGAAGGATGACTGCCCTATGGGTTGTAAACTTCTTTTATATGGGAATAAAGTTTTCCACGTGTGGAATTTTGTATGTACCATATGAATAAGGATCGCCTAACTCCGTGCCAGCAGCCGCGGTAATACGGAGGATCCGAGCGTTCTCCGGATTTATTGGGTTTAAAGGGAGCGTAGGTGGACAGTTAAGTCAGTTGTGAAAGTTTGCGGCTCAACCGTAAAATTGCAGTTGGTGCTGGCTGTCTGGAGTACAGTTGTGGCAGGCGGAATTCGTGGTGTAGCGGTGAAATGCTTAGAGATCACGAAGAACTCCGATTGCGAAGGCAGCCTGCTAAGCTGCAACTGACATTGAGGCTCGAAAGTGTGGGTATCAAACAGGATTAGATACCCT
+
FGFGG8FFFFGGGF9FFF<<FG>@FEGDEGGGGGGG@FGFGGEFDFFFEGFGGGGGC<,,CEC<F<DFGGEDF<CFEG<E,CFGGGD<A9<AEGC:EFF,CFFEDAC=EEECAFFFC<<FFGFGG?FFCG<EF@9CF<E,9AF++@CFCDFFGGGC7?A+>FC,@C@FG+BE,,@FEGG*,@7F*31*>***6?F*:CCED7C9>:*4F@<??9C4CBG3;0C:A:=AEG#3776#;C@0E=9@<3A@+/30:38@,@2B7;E=C,;?3FB*8E?A,,6+6,7FE@D<=A,C*FE9,E8F=C,FD=+47DF=CDC7ECD,ECC=BC=E,E9F<?<D9<,CC9,,,<CC<E5FCB:B@GFGECE=:C6,B<EBGF9FEFF=GGGGFF<GGGGFCEC4<@CF@CEE68EFC,C@C<FEEE<FCDFFFAEFF@C6A@A@
@s501 17
TGAGGAATATTGGTCAATGGGCGCAGGCCTGAACCAGCCAAGTAGCGTGAAGGATGACTGCCCTCTGGGTTGTAAACTTCTTTTATATGGGAATAAAGTTTTCCACGTGTGGAATTTTGTATGTACCCTATGAATAAGGATCGGCTAACTCCGTGCCAGCTGCCGCGGTAATAAGGAGGATCCGAGCGTTATCCGGATTTATGGGGTTTAAAGGGTGCGTAGTTGGACAGCTAAGTCAGTTGTGAAAGTTTGCGGCTCAACCGTAAAATTGCAGTTGATACTTGTTGTCTTGAGTACAGTTGAGGCAGGCGGTATTCGTGGTGTAGCGGTTAAATGCTTAGATATCACGAAGAACGCCGATTGCGAAGGCAGCCTGCTAAGCTGCAACTGACATTGAGGCTCGAAAGTGTGGGTATCAAACAGGATTAGATACCCT
+
AEA<FF8EFCGFGGGGGGF?<FEGG+:CFGGGFFGGG8BFFGFFAFC,@FFG8FFCFG<FGEEF,,@FFFCF@C,CC<FFG,<EFG<FGGF?FGGAC?@?FGAFFGCEC?<7B5:E<FC<5,CECFG,BBF<C?EEF,=<,,8+@DCFDACE:3A@FC,B,,:A++33+@FG9,,@,,@:,4<D:<C<>C7,?9BCEGE-=91127F7F<9BBCF$<>GD>;#=4'@4<C;FC:CC>+GGCFFEA92@21-C<CFF=9B6FFG8D;CCFD:*,,,,D3===,4A,GFADFCGFFAFGE@,45>==+7@C@:4+,+4+7@=:?C6=FEE4C,9<C<CD9FGF;FFCGEDC,<:@@@6F@F?FC?AEFFFGFGGFEFECC,,GCFFCFEGGFEGDFGGGGGFDGGGGGGGGGGGGGFCEC@BFGFE@9FFGGFCCC@@
@s501 18
TGGGGAATATTGCACAATGGGCGCAAGCCTGATGCAGCCATGCCGCGTGTATGAAGAAGGCCTTCGGGTTGTAAAGTACTTTCAGCGGGGAGGAAGGGAGTAAAGTTAATACCTTTGCTCATTGACGTTACCCGCAGAAGAAGCACCGGCTAACTCCGTGCCAGCAGCCGCGGTAATACGGAGGGTGCAAGCGTTAATCGGAATTACTGGGCGTAAAGCGCACGCAGGCGGTTTGTTAAGTCAGATGTGAAATCCCCGGGCTCAACCTGGGAACTGCATCTGATACTGGCAAGCTTGAGGCTCGTAGAGGGGGGTAGAATTCCAGGTGTAGCGGTGAAATGCGTAGAGATCTGGAGGAATACCGGTGGCGAAGGCGGCCCCCTGGACGAAGACTGACGCTCAGGTGCGAAAGCGTGGGGAGCAAACAGGATTAGATACCCT
+
DEFGGEGGGGGGGGGGGGGGGGGGGGGGGGGGFGFGFGGGFDFAFGGEGGFGGGGEGGGGGGGGGGGG=FEFGCFGGGGACFGGGGGGGECF@?EFGGGD=BFFCFA<FEGGFFCGGGGGFDFGGGGGGDGGGGG7@FCBFAFCFFDEGG*5?F<C>CFFGGFGEE@8FGGGGEEGCEFFGDDCG1:CGCCCG*88AFGGDC85A:GFG6C@86(<84<B:973@.GGCCE/C9C?C<9C<<?CC0FFFFF:EGF6CGGCF?F:>:FCFE0EF@2B9EFFF>,F??GGFECB@4,A@0F87DE@,GGEECFEGFC<D>9GGGFFGGFGGBGEFFC<,7GGGGFFDEEA9CGGGGGGGGGGGCEGGGEF?FFCGGGGDGGFFFGGGGGGGGGGGGGGGGGGGGGGGGGGGEDGGGFGGFGGGGGFFGGGGFGGGGFCCCCCC
@s501 19
TGAGGAATATTGGTCAATGGGCGAGAGCCTGAACCAGCCAAGTAGCGTGCAGGATGACGGCCCTATGGGTTGTAAACTGCTTTTATAAGGGAATAAAGTGAGTCACGCGTGACTTTTTGCACGTACCTTATGAATAAGGACCGGCTAATTCCGTGCCAGCAGCCGCGGTAATACGGAAGGTCCAGGCGTTATCCGGATTTATTGGGTTTAAAGGGAGCGCAGGCGGACCTTTAAGTCAGCTGTGAAATACGGCGGCTCAACCGTCGAACTGCAGTTGATACTGGAGGTCTTGAGTGCACACAGGGATACTGGAATTCATGGTGTAGCGGTGAAATGCTCAGATATCATGAAGAACTCCAATCGCGAAGGCAGGTATCCGGGGTGCAACTGACGCTGAGGCTCGAAAGTGCGGGTATCAAACAGGATTAGATACCCT
+
GFEGGGGGGGGGGGGGGGGGFGGGGGGGGGDGGGGGGGFFEF<FDFGGGGGGGGGFGGGEGGGFFGFDAEFCEAFGGGGGGAFGGGEGGGG<CBFG<FEFGGGGGGGGGGGGGGGGFF7FEGGGGGECGGGGGGD,DCFEFGFCCGGGGGFGG8=FF9<CEGGGGGGGGGGFGDFGEG@C<9<FCC5:FFEFFFEDCB@<C:C?FG<FFCC9CGCAG;E>FGDCED17F>77CDF4,9@CAF@FG79?:DGEFCEF=D4:EGB8C>F7.>BDCC6E2/++83E@GGF?FEFDEFACGGGGGGGGFFFDGGGE@D>9GFFAA4CC8=>>EC5,,9CFDCFCFEF@<CEEFGGEFEGFA44@6CGGGGFGGACGFGGGFFFEGGGGDGGGEEFGF?GGDGGGGEGGDFC+GGGGGGGGGFFFFGGGGDGGGEGCCCCC
@s501 20
TGGGGAATATTGCACAATGGGGGAAACCCTGATGCAGCGACGCCGCGTGAAGGAAGAAGTATCTCGGTATGTAAACTTCTATCAGCAGGGAAGATAATGACGGTACCTGACTAAGAAGCCCCGGCTAACTACGTGCCAGCAGCCGCGGTAATACGTAGGGGGCAAGCGTTATCCGGATTTACTGGGTGTAAAGGGAGCGTAGGCGGCGGAGCAAGTCGGAAGTGAAAGCCCGGGGCTCAACCCCGGGACGGCTTTGGAAACGGCCCGGCTTGATTTCAGGAGAGGAAAGCGGAATTCCTAGTGTAGCGGTGGAATGCGTAGATATTAGGAGGGACACCAGTGGCGAAGGCGGCTTACTGGACTGACAATGACGCTGAGGCTCGAAAGCGTGGGGAGCAAACAGGATTAGATACCCT
+
GCGGGGGGGGGGFGGGGGFGCEGGGGGGGGGFGGGCFGGGGGCEGGG7:FGGGGGFFGGDAEEFFEF?CGFEGGDFGAGGFF-EFGDGEGFFGGFFGGGGGGGGGGGGGGGFEGGGGGGFGFFGGG:FGGGGDGFFGGGGGGGG7E@CCFF<3DCF,,6F7<CEFGGGGG@AGGGGGFGGCGGFGGED5:C;9FB1CEG-D<E:C3*CE8C>C<C8:#EC;FGGGGGEFGGGF:>87CBF#<#6FBC>FFB=CC6$386(3#<+8C#8=<EE8++<59;B,EDAF=8+BFDFB>4,E?8FFGEC5@CFAC<,=:CGGGGGC;69,:,GF?B:,CC<EAC?,GGFEC@GGFAE@FGGGFFGFEGGGGGGEGF@8<EGGGGFCCGGFEEDGGGGGGGGFAGGFFGGFFFGFACC<CCC
@s501 21
TGAGGAATATTGGTCAATGGGCGAGAGCCTGAACCAGCCAAGTAGCGTGCAGGAAGACGGCCCTATGGGTTGTAAACTGCCTTTATATGGGGATAAAGTGAGTTACGTGTAGTTTATTGCAGGTACCATATGAATAAGGACCGGCTCATTCCGTGCCAGCAGCCGCGGTAATACGGAAGGTCCAGGCGTTATACGGATTTATGGGGTTTAAAGGGAGCGTAGGCCGCCCCTTAAGCGTGTTGTGAAATGCCGCGGCTCAACCGTGGCACTGCAGCGCGAACTGGGGGGCTTGAGTGCACGCAACGCAGGCGGAATTCGTGGTGTAGCGGTGAAATGCTTAGATATCACGAAGAACTCCGATTGCGAAGGCAGCTTGCGGGAGTGCGACTGACGCTGAAGCTCGAAAGCGTGGGTATCGAACAGGATTAGATACCCT
+
EFFGGGGGFGGGGGGGGGGGGGGG7FGGGFGFGGGGGGGGGGGFGGGG7FFGGGGGGGGGGGFEGGGGGFGFEGGGGGGGFGGGFEGCFFG7@:FGGGGGDGFGGGGFFFEFEGGGGFGGGGFGGFGGGF<<EFEFGGFFGFGGGG+FGGGGEGGG<FFFGGGGGGEGG7CEFGCEGC7:CDFFGGGG:F8,,@:1:CCD:C%;<C<F7E<GGCGF>?EF<9GGFBGDGGF(4)G@EFAE8F@GFFGGEEC><EEFCCFDE<FCGGG8F6G?BC@<1@85#>GGEECGCFF=5EE>87CC8=8C?@CCF8FE?DGGEA7F:E>+5@EFCDFEE?FDFFECFF?FGGGGGGGGGEEGFAGGGDFEFAGGGFEFDGGGGGGGGGGGFGGGGCGGGGFFF6EGGGGGGGGGGGGFGGGGEFFFGGGGGGFGGGGCCCCC
@s501 22
TGAGGAATATTGGTCAATGGACGAGAGTCTGAACCAGCCAAGTAGCGTGAAGGATGACTGCCCTATGGGTTGTAAACTTCTTTTATATGGGAATAAAGTATTCCACGTGTGGGATTTTGTATGTACCATATGAATCAGGATCGGCTAACTCCGTGCCAGCAGCCGCGGTAATACGGAGGATCCGAGCGTTATCCGGATTTATTGGGTTTAAAGGTAGCGTAGGTGGATGTTTAAGTCGGTTGTGAAAGTTTGGGGCTCAACCGTAAAATTGCAGTTGAAACTGGCAGTCTTGAGTACAGTAGAGGTGGGCGGAAGTCGTGGTGTAGGGGTGAAATGCTTAGATATCACGAAGAACTCCGATTGCGAAGGCAGCTCACTAGACTGCAACTGACACTGATGCTCGAAAGTGTGGGTATCAAACAGGATTAGATACCCT
+
FGGDFGGGGGGGGGGGGGFGGGGGGGGFGGGGFGGGGFDEGGGGGGGGGDGGGGG<EECAFGGFGG9<FGEGGFFFGGGGGGGGGGGGGCFFFCCFF<FFFEDFGGDD,B,F@FGFFFGGGGGGF,<9,@FCFFE,EECCB<EG7@8EFEGFEF7FFFGFD:A<CC@BGG@:FE7F+3B@FCBFF7@:CCEG,>BCGECG78CC@C1<*@:C2:#-74;B6;79-;4313.?(><4+#:=DBC9@,9=F6+3+3CF@FCFB7F@;DFB:695EFDEE86=+8FAA,<,@<5,;,DFFGFB49,C=C=EDB<;@88CEFEGDF@6D8,,;,@9FFFFGGGFC8@:E7GGGF9FGGCF7CFFF=ECGDEDEF9GGGGGGDGGGGGGEFGGGFFFFGGGGGGDFEFFCFGGGFFEEAGGGGFFGGFFDCGGGFE<CC@C
@s501 23
TGAGGAATATTGGTCAATGGGCGGAAGCCTGAACCAGCCAAGTAGCGTGCAGGACGACGGCCCTATGGGTTGTAAACTGCTTTTATGCGGGGATAAAGTGGGCCACGCGTGGCCTTTTGCAGGTACCGCATGAATAAGGACCGGCTAATTCCGTGCCAGCAGCCGCGGTAATACGGAAGGTCCGGGCGTTATCCGGATTTATTGGGTTTAAAGGGAGCGCAGGACGCCGGGCAAGCGTGTTGTGAAATGCAGTCGCGCAACGTCTGCACTGCAGCGCGAACGGCCCAGCGTGAGTGCGCGCAACGTTGGCGGAATGCGCCGGGTAGCTGTGAAATGCTGAGATATGGCGAAGAACTCCGATTGCGAAGGCAGCTGACGGGTGCGTAACTGACGCTCATGCTCGAAAGTGCGGGTATCGAACAGGATTAGATACCCT
+
CFGGFFFGGGFFGGDGGGGGGGGGGGGGGGFGGG7FGGGGGGFGGG>FGGFGCGFE@FFC@FFGGF9EFGFFGGGGGGGGGGGGFB<FF7:FG@DFCFGF?BD@FGEGFG7CDFGGGGFGGGGG,@FFGCGGFGGC,,>>FG@FGGGGGFFFGGGGGGGGGGFGGGGGGCE7FGCCGGG*3AFCEGG>?CE5CCE/C=8EF*<<65*8C8:E77*7*(2522E*)9/'0C22?=D08FFGC?6E=C=.?18*<<***,B8*FF>,,6CGF@@F78@8,0;*8<+CEEFEFD@)F6GGEC:=DFFDEEB7>A>@4=+C@+>,,ED>=9FEAFC,,FDEF,CC,E7GGGFFEDFEFC:,FE:CGEDFECFFCGGGGGGCF@CGGGGF@E:,GGEGFGFFDGGFEGGGGGGGGGFGGGFCGEEFGGFGGGGGGDCCCCC
@s501 24
TGAGGAATATTGGTCAATGGACGAGAGTCTGAACCAGCCAAGTAGCGTGAAGGATGACTGCCCTATGGGTTGTAAACTTCTTTTATATGGGAATAAAGTATTCCACGTGTGGGATTTTGTATGTACCATATGAATAAGGATCGGCTAACTCCGTGCCAGCAGCCGCGGTAATACGGAGGATCCGAGCGTTATCCGGATTTATTGGGTTTAAAGGGAGCGTAGGTGGATTGTTAAGTCAGTTGTGAAAGTTTGCGGCTCAACCGTAAAATTGCAGTTGAAACTGGCAGTCTTGAGTACAGTAGAGGTGGGCGGAATTCGTGGTGTAGCGGTGAAATGCTTAGATATCACGAAGAACTCCGATTGCGAAGGCAGCTCACTAGACTGCAACTGACACTGATGCTCGAAAGTGTGGGTATCAAACAGGATTAGATACCCT
+
FGGGGGGGGGGGGGGGFGFEFGGGGGGGGGGGGGGGGGGGGGCFFGGGGGGGGGGGFGGGGGGGGGGG@FEDGFGGGGGGCGGGGGGGGGGFFGGGFGGGGGEFGGGGGGGGD=FFG<?FGFDGGGGGGG,FGGAFFFFFGFGGGGGGGEDEFFFFGGGGGGFF7EFGGGGCFFGG7FFC:D7@FCEGFFEFCFFDEGG<DFGGGGFGGCE=E:E)*.G;5CB;;5+&@A&GFFC@<GCB<FFE:FFF@:5+7?GFGG<FEFFFF@9E=<GFFE@$FEEFA=E:GEBC,<GFFEC?CGGE9GGGGGGGGF?D=FCDGGGFCGEGAECEEEC9<AGF><,9AAGGFGGGGGGFCGCE:<GGGGGGGGFGF<DGGGGFDCDGGGGGGGGGGGGFGGFE9EGF8GGGGGGGGFFFGFGGGFFFGGGGGGGGGGGCCCCC
@s501 25
TGAGGAATATTGGTCAATGGACGAGAGTCTGAACCAGCCAAGTAGCGTGCAGGATGACGGCCCTATGGGTTGTAAACTGCTTTTATAAGGGAATAAAGTGAGTCTCGTGAGACTTTTTGCATGTACCTTATGAATAAGGACCGGCTAATTCCGTGCCAGCAGCCGCGGTAATACGGAGGGTCCGGGCGTTATCCGGATTTATTGGGTTTAAAGGGAGCGTAGGCCGGATATTAAGCGCGTTGTGAAATGTAGATGCGCAACATCTGCACTGCAGCGCGAACGGGTTTCCGTGAGTACGCACAAAGTGGGCGGAATTCGGGGTGTAGCGGTGAAATGCTTAGATATCACGAAGAACTCCGATTGCGAAGGCAGCTCACTGGAGCGCAACTGACGCTGAAGCTCGAAAGTGCGGGTATCGAACAGGATTAGATACCCT
+
CFGGGGGGGFGFGGGGGGFFFGGGG6CG9CFFGGFDFGGDDFFFG9FC7BFGGCFGFGDGGDF7C8?FGFCEFCFGGGGFCGGGGFGFFFECFGGFGFEE99CFAFGFGDC9EAEFFFGGGGGGG9FGA9<<FFFCFFGGG?CEGGGGGFGGG@@:<@FGGFFFECGDGG*@=B*C<FC7:?FFGD=CFDGFGD<8*=+,:C9@C=:1.%71?FEFB6C,4180/>?###78FGB>826:8D/FCCFCGCD>*:4>,;GFAF9DF;C:F8@*CC>:@,606+FF=+@B1,FF5>+FGGGFF<>,FGFEC@B,=@7EEB>=DFCE=F=>;CFA<FCGE9C9A=FFEFGGFCGGEEFDGGGGFEDGFAFFGGGGGFCDF8GGGGECFCCDGFB@EDEEGGGGGFGGGGGGGFCGEF9FGFCFGGGGF9GGGGECCCCC
@s501 26
TGAGGAATATTGGTCAATGGACGAGAGTCTGAACCAGCCAAGTAGCGTGCAGGAAGACGGCCCTATGGGTTGTAAACTGCTTTTATAGGGGGATAAAGTGTGTCACGTGTGGCATATTGCAGGTACCCTATGAATAAGGACCGGCTAATTCCGTGCCAGCAGCCGCGGTAATACGGAAGGTCCGGGCGTTATCCGGATTTATTGGGTTTAAAGGGAGCGTAGGCCGTCTTATAAGCGTGTTGTGAAATGTCGGGGCTCAACCTGGGCATTGCAGCGCGAACTGGGAGACTTGAGTGCGCAGGAATTAGGCGGAATTCGTCGTGTAGCGGTGAAATGCTTAGATATGACGAAGAACTCCGATTGCGAGGGCAGCCTGCTGTAGCGCAACTGACGCTGAAGCTCGAAAGCGTGGGTATCGAACAGGATTAGATACCCT
+
FGGGGFGGGGGGGGGGGGGGGGGGGGGFG@FFFGGGGGGGGGGGGGGGGGGFGGGFGGGGGGGGG?FGGGGGGAFEGGGGE9FFGFGGGGGGCEFEGGFGGGGGGGCEGGCFGGFGFFFGGGGGCAE@9EDEGGGGGFGG<FEGGGEGGGGDBFGGGGGGFFFFEEGCCCGFGFCCEFGGC9F7:=?FCE8CCFFG5EF9;FFGFF7=F,7;<CCFG6E>298=:D:BG%9<FCF4E>FB8C>7:CE?<'6>*CC>$D,8;CF@F6FAFCC>#F6E<72=D9>+9,:,@,=A)CC:+E>9FC4,,++FB,CCD8BE@GGCGGDGFFE>9FE=,5EDFGFGFGFGCF<GDFEE8=GGEFEEC4@4A,,F@F<EEDGF<FCGGGGGGFC@EGGGGFGGGGGGFEGGGFGGGGGGGGCFGGFEFGGGGFE9GFGCCCAB
@s501 27
TGGGGAATATTGCACAATGGAGGCAACTCTGATGCAGCGACGCCGCGTGAGTGAAGAAGTATTTCGGTATGTAAAGCTCTATCAGTAGGGACGATAAAGACGGTACCTACAGAAGAAGCCCCGGCTAAATACGTGCCAGCAGCCGCGGTAATACGTATGGGGCAAGCGTTGTCCGGATTTACTGGGTGTCAAGGGAGTGTAGGCGGCAGTACAAGTCAGGAGTGAAAATTTGGGGCTCAACCCCAAGACTGCTTTTGAAACTGTACAGCTAGAGTGTAGGAAGGGCAAGCGGAATGCCTGGTGTAGCGGTGAAATGCGTAGATATCAGGAAGAACACCGGTGGCGAGGGCGGCTTGCTGGACTATAACTGACGCTGAGACTCGAGAGCGTGGGGAGCGAACAGGATTAGATACCCT
+
C<F8FGGGG9FCGGG<FFCECFCCFGGGGDFFGGGF<FC7FDEEEEC:=BFEGGGG<DEFFCFGGGGFEGEFGGGGGCEEFEEDEE5CC=?+>F7+?,BEFDGG@FEEFFGGGGFFGGG,=FEFCFEFFFG,BAFGGFGFGFEGCEGDCFGGFGGGC;CFFEGE8D7<<F7CFGGG71<C:FC@@FFE*,??C@@=5>FF@FF9**=CGD5<C<<'<278,-;76=,9#3C><6@3*:@+7<=8ED>98???@,FGFAD=+@,,AF5,7,<A7B8DFGEB8=8B<+4+=,<,>>@7GGGFA,GE9F7GFEC@+4,+=CA8F@<,B<9GGGGGFGEFEFFCF7F>GGGFC:@D8E,FDEEFGGGGGGFFFGEGCDGFEGEGGGGGGCGDEFC,EFGGGGCFFFFGGF<GFEF@CCCC
@s501 24491
TGGGGAATATTGCACAATGGGGGAAACCCTGCTGCAGCGACGCCGCGTGGAGGAAGAAGGTCTTCGGATTGTAAACTCCTGTCGTTGGGGACGATAATGACGGTACCCAACAAGAAAGCCACGGCTAACTCCGTGCCAGCAGACGCGGTAAAACGTTGGTGGCAAGCGTTGTCCGGAATTACTGGGTGAAAAGGGAGCGCAGGCGGAAGGACAAGTTGGAAGTGAAACCCACGGGCTCAACCCGTGAACTGCTTTCAAAACGGTTTTTCGTGAGTGGTGTAGAGGTAGGCGGAATGCCCGGTGGAGCGGTGGAATGCGTAGATATCGGGAGGAACACCAGTGGCGAAGGCGGCCTACTGGGCACTAACTGACGCTGAGGCTCGAAAGCATGGGTAGCAAACAGGATTAGATACCCT
+
<FDEEG>FFCEAFGGGFD@EDC>FECGEFAF,CE9FGGCGGEGGG:CC::FGE@FD8=FGGGGCGGGGGDGFF9@EFDCFGECGFGG,>7C=FCEFGFGGFCEFD+BDFDGGGGGFGFD8D,@+@>CGG9,>7888+@EF:@,8C@FECEDCFFBCA,<CE:FF<CCF<<<CFGGDF:@:FG=CFC/C#<<98CDFG@CCEGG8/E5C@>;86GFGCD:;BFCC>:FFC>G:5A@:8*CCC@DE=4>>C3,<FAB>>:#2:)C<CCCF=3CD?>+<8FEE@C,BB++=8FGE4,6+44+EFA8+=F6=9E<FCCF@,<DECECGGGGEFB<E7C8GEAECEGFC@C@C+CFGDDF;,A<FGGGGGEEEFCB7GFFF8GEGDEGFEFC8GFE;C@GGGFFEFA@DGGFFGGGCCCCC
@s501 29
TGGGGAATATTGGACAATGGCCCAAAAGTCTGATCCAGCAATTCTGTGTGCACGATGAAGTTTTTCGGAATGTAAAGTGCTTTCAGTTGGGAAGAAGTCAGTGACGGTACCAACAGAAGAAGCGACGGCTAAATACGTGCCAGCAGACGCGGTACTACGTATGTCACAAGCGTTATCCGGATTTATTGGGAGTAAAGCGCGTCTAGGCGGGTTAGTAAGTCTGAGGTGAAAATGGGGGGCTCAACCCCGTAGTGCGTTGGAAACTGCTCAACTAGAGTACTGGAGAGGTAGGCGGAACTACAAGTGTAGAGGTGAAATTCGTAGATATTTGTAGGAATGCCGATGGGGAAGCCAGCCTACTGGACAGATACTGACGCTAAAGCGCGAAAGCGTGGGTAGCAAACAGGATTAGATACCCT
+
F@,EEFEGGGGGGFGGF@FG,C<FG,;C@C9FFFGGGGGGGCFGGDFGCCAFCFCFFCEE<<CECFGGCFFFFECEFDGGDFF,<<C<FFEGGGGGC<B?CFGEFB@FF7BFABFFGCFFFF8>@>CCC+FEFEFG<BFE+:A<883F=B+88<C9FAEBE,>,5EE,@D,@@*@3;BCGG<4;F9'@9:%6=67)<7:::84*2477=3FB;2=><,0@;<7,:2=:@<@,<@+C6,,8>:@3:F8:8D>@EC>?FDBGADD=,589,B,=A??;?@54,8F?F?F=@+:FEB>>99,EF>9CA>4:D=EEFFE<EFEEEBCD=GFF=CF,EBFC:FCGGGCEEGGGE8FCB,,9EGGGFBFFFGFAFC7GGGEGFGFEGGGEGGGDGGGGGFGGFGGGEAFDFGEF@GGF<GCCCCC
@s501 30
TGAGGAATATTGGTCAATGGGCGAGAGCCTGAACCAGCCAAGTAGCGTGCAGGATGACGGCCCTATGGGTTGTAAACTGCTTTTATAAGGGAATAAAGTGAGTCTCGTGAGACTTTTTGCATGTACCTTATGAATAAGGACCGGCTAATTCCGTGCCAGCCGCCGCGGTAATGCGGAAGGTCCGGGCGTTATCCGGATTTATTGGGTTTAAAGGGAGCGTAGGCCGGAGATTAAGCGTGTTGTGAAATGTAGACGCTCAACGTCTGCACTGCATCGCGGACTGGTTTCCGTGAGTACGCACAAAGTGGGCGGAATTCGTGGTGTAGCGGTGAAATGCTTAGAGATCACGAAGAACTCCGATTGCGAAGGCAGCTCACTAGACTGCAACTGACACTGATGCTCGAAAGTGTGGGTATCAAACAGGATTAGATACCCT
+
FFFGGGGGFGGGGGGGGGGCGGGGDGGGGGGGGGGGGGFFGGGGGGGGGGGGGGGGGGGGGGGGFFGGGGGGGGGGGGGGGGGGFGGFAFGGGD<EFGGGFGFG9FGFCGDGEFEGGGGGGFFFGGGGGGGFGEGFFGGGFGGGDGEDGGGGGGGGGGGG+=CGGGGEGGEGGGGGEFGGGGGGGGDFG7E:GGD=@G@?F5G:=F<C>%?C?EC>CBF@9D>CFFE>EGGGC<C<EDDEGG5C?9FGGFFGCCC8@GGFCCFGGCB<=E:.3#6FC>#=1=GGFEF7DAACDC6FEF8FAGGGGDGEEEFADFE>8DFGCFCDBECEECGFEEFFDFFDA4,8FGGGFEF@@C+C@GGGGGGFEFGGGDCGGFFDFGGGGGGGGGFE<FE9FEGGGGF<FGGGFGEFGGGGGGGGGGGFFGGGDGGGGGGCCCCC
@s501 31
TGGGGGATATTGCACAATGGAGGAAACTCTGATGCAGCGACGCCGCGTGAGTGAAGAAGTATTTCGGTATGTAAAGCACTATCAGCAGGGAAGAAAATGACGGTACCTGACTAAGAAGCCCCGGCTAACTACGTGCCAGAAGCCGCGGTAATACGTAAGGGGCAAGCGTCATCCGGATTTACTGGGGGTAAAGGGAGCGTAGACGGCGACGCAAGGCTGAAGTGCAATACCCGGGCTCAACCTGGGAACTGCTTTGGAAACTGTGTTGCTAGAGTGCTGGAGAGGTAAGCGGAATTCCTAGTGTAGCGGTGAAATGCGTAGATATTAGGAAGAACACCAGTGGCGAAGGCGGCTTACTGGACAGTAACTGACGTTGAGGCTCGAAAGCGTGGGGAGCAAACAGGATTAGATACCCT
+
FFGGDFG7FFDFGGFDEFECC,@;FDGGF9D,C<EFG8CEGCGEGGC>:=CFGFFFGFG?FFFCEFFCFGGA@EFGE,E,=AFGFGG8?:+BBFF8=F<FFG7=BCFD<FFFFF,,?BF<CGGEGGGCFGGGFGGGDFC,,:,>@CECF@B3,>D>F:,>,>EEC8*8***=FCC*4*=:,4,>CC)<46?CB?G@E5;8.;998/*3*/C:DEC#>2,>F><7#ECEFCEEFCD?=EFF@FCDB>,F,>,6FC=C=@+FDFF<GFGF@8A8)B,:,EEF@,=<DE?7CDFGDFFEF<E<=,CGAF7FECFE@C@C6DEGGGGGGGGGGF9F:@GEACFEECDDDF>EGEFGGFFGGFEFFFFGGFFEGFFCGGFEGGGGF@ECF:EGGFEGFCEFGFGGGGGGGGGGGGFCCCCC
@s501 32
TGGGGGATATTGCACAATGGAGGAAACTCTGATGCAGCGACGCCGCGTGAGTGAAGAAGTATTTCGGTATGTAAAGCTCTATCAGCAGGGAAGAAAATGACGGTACCTGACTAAGAAGCCCCGGCTAACTACGTGCCAGCAGCCGCGGTAATACGTAAGGGGCAAGCGTCATCCGGATTTACTGGGTGTAAAGGGAGCGTAGACGGCGACGCAGGTCTGAAGTGAAATACCCGGGCTCAACCTGGGAACTGCTTTGGAAACTGTGTTGCTAGAGTGCTGGAGAGGTAAGCGGAATTCCTAGTGTAGCGGTGAAATGCGTAGATATTAGGAAGAACACCAGTGGCGAAGGCGGCTTACTGGACAGTAACTGACGTTGAGGCTCGAAAGCGTGGGGAGCAAACAGGATTAGATACCCT
+
FFGGGGGGGGGGGGGGGGGGGGGGGGGGGGGGGGGGGGGGEGGGGGDCFGGGGGGG<FFFGFGGFEEFFGGGGGGGGGF9FAEFGGGGGG+EFFFGGEFFGGGGGGGGGGGG9DFDBDBFFGGFE@C@FAFFGGGGGGGGG7<@CEEGFDG@F@EGG,<CCCFF@8@FCEE6@ECFFCFGDCFFGGGG;:9?8GG@CEGC#58C8CC>?C>:5#<7C7FCAFCGGFGEEGGGEGEEDCCFGF4@@EFFF?GFG=GFA=DFD<FEECFGFFFFDFEGGGFF:E3EC+GEFECBCGFDGFFFGGGGFGEEFECGDGGGFGF@GGGGGGGGGGGGFCFF8FFFFGGCCF@GGEGGGGGGDGGGGGGGFFGGGEDGGGGGGGGGGGGGEGGGGFGGFGGFDGGGGGGGGGGGGGGCCCCC
@s501 33
TAGGGAGTCTTCGGCAATGGGGGCAACCCTGACCGAGCAACGCCGCGTGAGTGAAGAAGGTTTTCGGATCGTAAAGCTCTGTTGTAAGAGAAGAACGTGTGTGAGAGTGGAAAGTTCACACAGTGACGGTAACTTACCAGAAAGGGACGGCTAACTACGTGCCAGCAGCCGCGGTCATACGTAGGTCCCGAGCGTTGTCCGGATTTATTGGGCGTAAAGCGAGCGCAGGCGGTTTAATAAGTCTGAAGTTAAAGGCAGTGGCTTAACCATGGTTCGCTTTGGAAACTGTTAGACTTGAGTGCAGAAGGGGAGAGTGGAATTCCATGTGTAGCGGTGAAATGCGTAGATATATGGAGGAACACCGGTGGCGAAAGCGGCTCTCTGGTCTGTAACTGACGCTGAGGCTCGAAAGCGTGGGGAGCAAACAGGATTAGATACCCT
+
FGFFE@CCFGGGGGGGGGGGGGGGGGGGGGGGGGGGGGGGAGGGGEG+@CEFGFFG,EFGFGGGGGGBFGGGGGFFGGGGFBFGGGCEFG<FFGFFFGFECBFGGGGGGGGFGGGGGGDGGFGGGGGGGEGCDGGD9FCGGC<,@EGCGC7*3<FGGGGGGCFFGGGGGGGG@:B<<922<C>BFGGFF<CEGD*;=72<5C21*<++<7AGFGG55(A*7<C<<7*8,50?9>/FC=F>:,=C9,AF,7$,/GGFGFD9@,ADB<BFDD6GEC38*,AGFDC36+=FE<5<,FGFF>F8CCFFB8EBFECF<CDFD=49FFE@,CGGGFGGGGGFDF@:EEGGFGGGF<<CFFCFFFF+@GGGEGFE@GFCBFDFCF8FGGGGGGGGGFEFF7GGGGEEFGGGGGGGGGGGGGGGGGGGGGFFFGGGGGGGGGGGCCCCC
@s501 34
TGGGGAATATTGCACAATGGGCGCAAGCCTGACCCAGCAACGCCGCGTGAAGGAAGAAGGCTTTCGGGTTGTAAACTTCTTTTAACAGGGACGAAGCAAGTGACGGTACCTGTTGAATAAGCCACGGCTAACTACGTGCCAGCAGCCGCGGTAATACGTAGGTGGCAAGCGTTATCCGGATTTACGGGGTGTAAAGGGAGCGCAGGCGGGAAGACAAGTTGGAAGTGAAATCCATGGGCTCAACCCATGAACTGCTTTCAAAACTGTTTTTCTTGAGTAGTGCAGAGGTAGGCGGAATTCCCGGTGTAGCGGTGGCATGCGTAGATATCGGGAGGAACACCAGTGGCGAAGGCGGCCTACTGGGCACCAACTGACGCTGAGGCTCGAAAGTGTGGGTAGCAAACAGGATTAGATACCCT
+
G@FEGGGGGGFGGGGGFGGDGGGGGGGGGGGGFGGGGGGFGGGGGGG+@FGGGGGGGG@EFC,6CCFEFGGGGGGGGGGFFEGGGGGGGGGGCDDCEGGGFEGGGGGGGGGGGGGGGDGGGGGGGFBB@EGGGGGGGGGGDGGFEDFCECEEC*;BFCFGGDGGFGG>FGGGGCBFFGC@CGFCG*FFC,BECEGGGG0CDCF>DCEGGC9?:FCFG?7GCFB,=9CF<:ACFF:A8BE?GEFCGFCFGGGGD@9:E7>7::GFFGGF6F9GFGGFF?@FGGGCFFGGGGGGFCFD8EGGGGGGGGGFGEFGFFA,7FC>FGGGGGFCGGGFECFCFGGDFECF7GGGGFEEEFEA@DC8FFFGGGGGGGGGGFGGGGF8GGGGGGGGGGGGGGGGGGGGGGGGGGGGGFGGGGCCCCC
@s501 35
TGAGGAATATTGGTCAATGGGCGAGAGCCTGAACCAGCCAAGTAGCGTGCAGGATGACGGCCCTATGGGTTGTAAACTGCTTTTATAGGGGAATAAAGTGAGAGTCGTGACTCTTTTTGCATGTACCCTATGAATAAGGACCGGCTAATTCCGTGCCAGCAGCCGCGGTAATACGGAAGGTCCGGGCGTTATCCGGATTTATTGGGTTTAAAGGGAGCGTAGGCCGTCTTATAAGCGTGTTGTGAAATGTCGGGGCTCAACCTGGGCATTGCGGCGCGAACTGTGAGACTTGAGTGCGCAGGAAGTAGGCGGAATGCGTCGTGTAGCGGTGAAATGCTTAGAGATCATGAAGAACTCCGAGTGCGAAGGCAGCTCACTGGAGCGCAACTGACGCTGAAGCTCGAAAGTGCGGGTATCGAACAGGATTAGATACCCT
+
EGGGGGGGGGGGGGGGGGGGGGGGGGGGGFGGGGGGGGGGGGGGGGGGGGGGGGGGDFCFGGEFGGFGGGGGGGGGFGGGGEFGGGGGGGGCCCFFGBFGGGF@,EFGGGGGGGGGGFGGGGGGGGGFGGCCFGGGGFDD,?3CECCFGGGGFGGGGGGGDFFFGGGGGGGG,;@BG*>FG,F@EGGEGDG>FGGG57=:CG,9FF<FF@GF9F>0B1F@6CDFF31+FFEGCEGAE<EE<C1GFGCCFFCEDGGFFCG:;FCDCFCCCCE@CEC:CE=CFD;,A<AC=,FDAF=GEEE<DFGGF6EGGFFD8>@+B=CCEAECBGGGFGEBFFEBFFE@A9,EFGGGGGGGGFGGEDF>+DGFGGGGGGGGFDGGFFC=DGDGGGGGGGFCFAFDFEGGGGGGGGGGGGGGGGGGGFCFGGGGGGGGGGGCCCCC
@s501 36
TGGGGAATATTGCACAATGGGGGAAACCCTGATGCAGCGACGCCGCGTGGGGGAAGAAGGTCTTAGGATTGTAAACTCCTGTCCCAGGGGACGATAATTACGGTACCCTGGGAGGAAGCAACGGCCAACTACGTGCCAGCAGCCGCGGCTACACGTAGGTTGCAAGCGTTGTCCGGAATTACCGGGTGTAAAGGGAGCGCAGGCGGATTGGCAAGTTGGGAGTGAAAGCTATGGGCTCAACCCATAAATTGCTGTCAAAACTGTCGGTCTTTAGTGGTGTAGAGGTAGGCGGAATGCCCGGTGTAGCGGGGGAATGCGTAGATATCGGGAGGAACACCAGTGGCGAAGGCGGCCTACTGGGCACTAACTGACGCTGAGGCTCGAAAGCATGGGTAGCAAACAGGATTAGATACCCT
+
GG,CCCFFAFGGGGGGEFFFG@ECFF<FGEGF<@EGFGGG:F7EGGGEG@+@CCFGGGGGG,?F,5<C,CEGCFFC5F59=B-55,A+BF=+4+4BFA,AFF7<FGD,<DF<FGGC=<DF@,@BE+*8*3F7CC,*3BF@A>,<:CB<**1,84<+C*:,,4=,5;7CCB*;,?8FF8*,2+0/:E*2:,<<C9C*<5809:7:>E4+2171:DF6<CE3(<FFC9=73?,77FCGFCFD@3,@,9FGFED6=,:CCCC89=@83,F:,8,,BGE<8DFGFEFGF6F?46<,,,47E>>FFGGGAFB@,,CA=7GED9F8DEECC:,GGF@FCC,@?F<GGGGGGGGGGGFGGDFECC8?CCFDGGGGGGGEGF@FFEECFGFFFFFFFGGGGGGGF9GFCGGFBCFGGGFCCCCC
@s501 21921
TGAGGAATATTGGTCAATGGGCGATGGCCTGAACCAGCCAAGTAGCGTGAAGGATGACTGCCCTATGGGTTGTAAACTTCTTTTATAAAGGAATAAAGTCGGGTATGCATACCCGTTTGCATGTACTTTATGAATAAGGATCGGCTAACTCCGTGCCAGCAGCCGCGGTAATACGGAGGATCCGAGCGTTATCCGGATTTATTGGGTTTAAAGGGAGCGTAGATGGATGTTTAAGTCAGTTGTGAAAGTTTGCGGTTCAACCGTAAAATTGCAGTTGATACTGGATGTCTTGTGTGCAGTTGAGGCAGGCTGAATTCGTGGTGTAGCGGTGAAATGCTTAGATATCACGAAGAACTCCGATTGCGAAGGCAGCCTGCTAAGCTGCAACTGACATTGAGGCTCGAAAGTGTGGGTATCAAACAGGATTAGATACCCT
+
6CFFG8CFFFGGGGGGGGGGEGGFFFEGGFGGGGGGGGGEGGGGGGGGGGGGGCGFGGGFFGGFFGGGGGGGGGGGGGGGGGGGGGCFGGGGGGGFGFEGDCEFGGGGGGCDGGGGFFCGGFFGGGGGGGGDGGG9EFFFF@CFCCFFGFEGGFGGGCGCGGGGGGDGGGDFFGG7@FCBFC@CC3*5CFE>FGDGG:<:EGGGGGG7A?CA9F/1CBCFEEA8B9:89;=F@@CBEDFGFE7F@C@GGGEB:=@$2=FFC=9@CA-FFGDFGFFE=9GEE,C-<FFD=4+9+<9CGGGGCGGGFFCEFC,DB8CGGFDEGF>@5F@EDDFF<GFEFFCGGGGFFGGCGGGGFCEDGGGDGGGFGGFGGFGGDGGFGFE@GGGGDFFGGGFEECGGGGGFGGGF9FFCGGGGGGGEGGFFCGGGGGGGGGGCCCCC
@s501 38
TGGGGAATATTGCACAATGGGCGCAAGCCTGATGCAGCCATGCCGCGTGTATGAAGAAGGCCTTCGGGTTGTAAAGTACTTTCAGCGGGGAGGAAGGGAGTAAAGTTAATACCTTTGCTCATTGACGTTACCCGCAGAAGAAGCACCGGCTAACTCCGTGCCAGCAGCCGCGGTAATACGGAGGGTGCAAGCGTTAATCGGAATTACTGGGCGTAAAGCGCACGCAGGCGGTTTGTTAAGTCAGATGTGAAATCCCCGGGCTCAACCTGGGAACTGCATCTGATACGGGCAAGCTTGAGTCTCGTAGAGGGGGGTAGAACTCCAGGTGTAGCGGTGAAATGCGTAGAGATCTGGAGGAATACCGGTGGCGAAGGCGGCCCCCTGGACGAAGACTGACGCTCAGGTGCGAAAGCGTGGGGAGCAAACAGGATTAGATACCCT
+
DFGGD8FFFGGGGGGGGGGGFGGGCGGGGFGGGCFGGGGGGGGGGGG@FGGGGGFGGGGGGGGGGGGGGGGGGGEFGGGGGGGGGGGGGGGC=FEGGGGGGGGEFCFGGGGGGGGGGGGGEFFGGGGGGGDCFCGGEGEFCG>FGGGGDGGGGGGGGGFFG@FCCFFFGGGGGGGGFGBCCCGEEFGGGGFGCCEGGGGFDCEGGCF-FCC<C:>>149>B;CDFE97<EG;:FGFGFCC6F:EFFF=FF9:FGC:@C:DE/;7FFGGGGGFFD@C7@,@,@3;@3,>><<FF<,<CD:>@GGGDFFCGGGGFGGGGGGGGEB8FA=EBAGGFDEFAEFFGGGGGE=E=,GGFGFEC9FCGFEGGFCEFFGEEGGEGGGGFGCFGGGGGFGGGGGGGGGGGGGEGGGGGEFEGGGGGGGGGGGGGGGGGGGGGGGGCCCCC
@s501 39
TGAGGAATATTGGTCAATGGGCGAGAGCCTGAACCAGCCAAGTAGCGTGCAGGAAGACGGCCCTATGGGTTGTAAACTGCTTTTATAAGGGAATAAAGTGAGCCTCGTGAGGCTTTTTGCATGTACCTTATGAATAAGGACCGGCTAATTCCGTGCCAGCAGCCGCGGTAATACGGAAGGTCCGGGCGTTATCCGGATTTATTGGGTTTACAGTGAGGGTAGGCCGGAGATTAAACGTGTTGTGAAATGGAGACGCTCAACGGTTGCACTGCAGCGCGAACTGGGTTCCGTGAGTACGCACAAAGTGGGCGGAATTCGTGGTGTAGCGGTGAAATGCTTAGATATCACGAAGAACTCCGATTGCGAAGGCAGCTCACGGGAGCGCAACTGACGCTGAAGCTCGAAAGTGCGGGTATCGAACAGGATTAGATACCCT
+
@FGGGFFGGFGGGGGGGGF8CFG:@FEGGGGGGGGGGGFGEFFFFGGGGGGFGGGCGFGGGGGD8<FFGGGDGEFCFGGFGGEGAFEC,C=,,AB9FFGG,:<E<F7FDEFFFG<FGE+B,CFFAFGFFCDCF,@E,CFFFFGDCG>FFFGFGC<:F9FCDFF<CEEG:*CE9EFCF*<F>,,*>FEECCBFGGG71=C2;7?<BBC/BF,3.+=.B#?5#95<<;875/@+),2=A>@:8GFE@F0@F#8>18FE:3@3*77,,;,GFD8*8+6DC8+0=+C>37+FA,?B8>1==,CFE5,=F8F?B8EBD8B8EFCGFEEE@GGFE,AFFFFDC9FFFDEA:,8FECECFEFEGGGFGFGGF<9GGGGFFDCE@6GGFFEGAGGGGGFEE<EFF+GFFGFGGEGGGGFDDFACGEFDFFDGGGGGFGGCCCC@
@s501 40
TGAGGAATATTGGTCAATGGGCGAGAGCCTGAACCAGCCAAGTCGCGTGAGGGACGAATGGTCTATGGCCTGTAAACCTCTTTTGTCAAGGAAGAATAAATCGCACGGGTGCGATCTTGCCAGTACTTGACGAATAAGCATCGGCTAACACCGTGCCAGCAGCCGCGGTAATACGGGGGATGCGAGCGTAATCCGGACTTATTGGGTTTACAGGGCGCTTAGGCGGGACGTCAAGGCAGCGGTAAAAGACTGCAGCTGAACTGTAGCACGCCGTTGACACGGGCGCCGTCGAGACGAGGCGAGGGAGGCGGAACAAGTGAAGTAGCGGTGAAATGCATAGATATCACTTGGAACCCCGAGAGCGAAGGCAGCTTCCCAGGCTCGTTCTGACGCTGATGCGCGAGAGCGTGGGTAGCGAACAGGATTAGATACCCT
+
CGCGGFFGGGGGGFCEGGCEFGFGGFGGGGGGFGGGDGGEFFGFFEGFEEGGGGDGFGGGF<FCFFEEFGFFGGGGGGGGGFFEFGGGG<<,AFFEGGFGGFGGGGD::FEGGGGGFGFGDFFGBFGCG,,3CFGGAFF9FFECCGEGF,@FGGGCFGCFG7CF5@<CGGGFFG8*::FF71=<*1:BF7CGGF>CC*:C77CFFDEGGG+<:7<7?2%<>DGE<5C==7#<?8>%4@9<>:9:=9?:;@8FC9E>2#C<@99<48*B1F5>>@E84*;C5ECFC@6+,,ABC===>@+6GCFBCGGDEE>=@,,;99FE:@@0DGFFFA=5F,GGEGGGGE;EE<GGFED>C>GFGGF<:GFEDFFFEDGGCGGFGGEGF:CFGFBEEFGGGGEFGGGGEF,F7GGGGGFGGDGGFDECEGFE,GGGGGCCCCC
@s501 27452
TGAGGAATATTGGTCAATGGACGAGAGTCTGAACCAGCCAAGTAGCGTGAAGGATGAAGGTTCTATGGATTGTAAACTTCTTTTATACGGGAATAAACGGATCCACGTGTGGATTTTTGCATGTACCGTATGAATAAGGATCGGCTAACTCCGTGCCAGCAGCCGCGGTAATACGGCGGACACGAGAGTTATCCGGATTTATTGGGTTTAAAGGGAGCGTAGATGGGTTGTTAAGTCAGTTGTGAAAGTTTGCGGCTCAACCGTAAAATTGCAATTGATACTGGCAGTCTTGTGTACAGTTGAGGTAAGCGGAATTCGTGGTGTAGCGGTGAAATGCTTAGATATCACGAAGAACTCCGATTGCGAAGGCAGCTTACTAACCTGTAACTGACATTGATGCTCGAAAGTGTGGGTATCAAACAGGATTAGATACCCT
+
DFF,EFFGGGG9FFFGGGFGGFDGGGGGGGGGGGGGGGGGGGGGFFFC:F@EEFGG=ECEEFGFC9CFFG<FEE,CEG,EA9CFCFFE=BFGDGGGGGEG@CF<<F@FFFGGGGC,A,+CECFFF<@+DFF?A5,@EE:<,8BBCF=F,,C,CFGGGGFFGGGF+><@F7CCFGF***>C*4,<F**<FFG:?FCDDG<:CF6FF3D:<<1C,C4>C8@9-9*7C8F?@2=BAGGFDCEF?9=GGCFGGGEEFD?BD:CFG8?=;DA@A>F/A,AA73D8FGGC@EGF>DFF@F@58E@B,F=EBCCFCEEFDA++6,,E@GDE>DFAE99CGGGGGFA=FBCCE7FGFGE@,C:B,C8>GGGGGFGGF8FGFGGEF<DFECGGGGGGGGGGGGGGFEF<DEGFCCGGGEGFFFGGGGFE6,GGGFGFFF<CCCCC
@s501 42
TGAGGAATATTGGTCAATGGGCGAGAGCCTGAACCAGCCAAGTCGCGGGAGGGACGAATGGTCTATGGCCTGTAAACCTCTTTTGTCAAGGAAGAATAAATCGCACGGGTGCGATCTTGCCAGTACTTAACGAATAAGCATCGGCTAACTCCGTGCAAGCAGCCGCGGTAATACGGGGGATGCGAGCGTTATCCGGATTTATTGGGTTTAAATGGTGCGTCGGCGGCCTTTTAAGTCAGCGGTGAAAGTCTGTGGCTCAACCATAGAATTTCCGTTGAGTCTGGGGGGCTTTAGTATGTTGGTGGCAGGCGGAATGCGTGGTGTAGCGGTGAAATGCATAGATAGCACGCAGAACCCCGATTGCGAAGGCAGCCTGCCAAGCCATTACTGACGCTGATGCACGAAAGCGTGGGGATCAAACAGGATTAGATACCCT
+
@C;CEEGGGGGGGGFGFFGGGGFGGGGGGGGGGGGGDEADGG<,,@F+@:CG:BD=8:CF8EEGGCFCFGFB?CEFEFEFFGGGGG9BE<<DG<=F,EFGGE@@FGEDGGCCCE@3>FGCDFF>,,8@,8,>:FFGFFC9,:+++8BFC,,73@FC*3>*,6<CE*1<*FCFCCC**4<*1CF@CEG??C550<?:CE8+:C@FFC*183:;,//7*+>.(4*)69:7CF?7-;C-7;05<C7:C437<><7<@,,8>8;EFF<GFCD>@+5FB,3,8+++8C>+F8GFA7,*<=4D>8?,<,DDFC:44<=+>EC@FBA=96GAFEAAGFE9A@=@-:,CFCA,CFCFGFE7@7+F@FCEFCEFGGGGGGGGGFCF@E8CDEDC9AFC@FEEE<FAF7CFFFFECGC@FFC,GGGGCGFGGFF<<GGGGGCCCCC
@s501 43
TGAGGAATATTGGTCAATGGGCGAGAGCCTGAACCAGCCAAGTCGCGTGAGGGACGAATGGTCTATGGCCTGTAAACCTCTTTTGTCAAGGAAGAATAAATCGCACGGGTGCGATCTTGCCAGTACTTGACGAATAAGCATCGGCTAACTCCGTGCCAGCAGCCGCGGTAATACGGGGGATGAGAGCGTTATCCGGATTTATTGGGTTTAAAGGGTGCGTAGGCGGCCTTTTAAGTCAGCGGTGAAAGTCAGTGGCTCAACCATAGAATTGCCGTTGAAACTGGGGGGCTTGAGTATGTTTGAGGCAGGCGGAATGCGTGGGGTAGCGGTGAAATGCATAGATATCACGCAGAACCCCGATTGCGAAGGCAGCCTGCCAAGCCATTACTGACGCTGATGCACGAAAGCGTGGGGATCAAACAGGATTAGATACCCT
+
FGFGGFGGGGGGGFGGGGEFGGEE@FGGGGGGGGGCGGGGGFGGGGGGGGGGGGGGDFEFFEFGGAEGFGFEGGGGGGFGGGGGGGGGGCFGGABFFFGGGF7FGDEGDGCGEGFGFF9FEEDFFEEE,CDEGGG7>FF9FF@>8++DFFGCFDCEGG>C7C:C88CGFGBC@C8F>@**1;,7<<C<C7;;BFGC**AEGFF+@*:8?87<7:E;C:ED@D>FC78+C??C6<CBEFC8GF9=8@CF3=$,:DCD@CGD@;8C@C<>:<E<BC1FDD==2EECFFFB=<FGFGAEFGE=6E488=7FF>E=@>GEEEC7A,EGAGGGGGFDGGFFFC?DE=GFFEF:F9?B>@EC@DE?6FDDGFCEB,8C:BE@6@=<GGFGGGGGGGGGGDFD9GGGGGGGGGGGGGGGGGGFFEDGGGGGGGGGGGGCCCCC
@s501 44
TGAGGAATATTGGTCAATGGGCGAGAGCCTGAACCAGCCAAGTAGCGTGCAGGATGACGGCCCTATGGGTTGTAGACTGCTTTTATAAGGGAATAAAGTGAGTCTCGTGAGACTTTTTGCATGTACCTTATGAATAAGGACCGGCTAATTCCGTGCCAGCAGCCGCGGTAATACGGAAGGTCCGGGCGTTATCCGGATTTATTGGGTTTAAAGGGAGCGTAGGCCGGAGATTAAGCGTGTGGTGAAATGTAGATGCTCAACGTCTGCACTGCAGCGCGAACTGGTTTCCTTGAGTACGCACAAAGTGGGCGGAATGCGTGGTGTAGCGGTGAAATGCTTAGATATCACGAAGAACTCCGATTGCGAAGGCAGCTCACTGGAGCGCAACTGACGCTGAAGCTCGAAAGTGCGGGTATCGAACAGGATTAGATACCCT
+
CFGGGGGGGGGGGGGGGGGGGGGGGGGGGGGGGGFGGGGFEGGCFGGGEGGGGGGGGGGGGGGFFGFGGGGGGGFDGFGGGFFGGGFGGGGGFFFFGGGGGGGGGGGGGGGGGGGFGGGGGGFGGGGGGGGGGGGGGAFFGGGDGEEFGGGGGG?FFCDF<3=@CEGDGGGGGGFFGFFCBFGGGGGGGG*;FFEEE/<CF3GG<G?CCFGFEGC,=1E5?:CDGGGFE:CCC2G#9@FC<@9;@EGFFF<@F9<98@F3;E<GGGGGGGG?=CDECE8DFGGGGGEB=3FA5@=+6CEC4?9FC6GF?4E>@4@+GGGGGFEEAGEE4E<;AGFGGFCFEGFGF?GGEDFFGEFEEFGFDGGGGDFFF<FGGGGGEFCGGGFF@FCFGGGGGGFFGEGGGGGGGGGGF7FCGGFGGGFFGGGGGGGGGGGCCCCC
@s501 26614
TGGGGAATATTGGTCAATGGACGAGAGTCTGAACCAGCCAAGTAGCGTGCAGGATGACGGCCCTATGGGTTGTAAACTGCTTTTATAAGGGAATAAAGTGAGTCTCGTGAGACTTTTTGCATGTACCTTATGAATAAGGACCGGCTAATTCCGTGCCAGAAGCCGCGGTAATACAGAAGGTCCAGGCTTTTTCCGGATTTATTGGGTTTAAAGGGAGCGTAGGCCGCCCCTTAAGCGGGTGGGGAAATGCCGCGGCTCAACCGTGGCACTGCAGCGCGAACTGGGGTGCTTGAGTGCACGCGACGCAGGCGGAATTCGTGGTGCAGCGGTGAAATGCTGAGATATCACGAAGAACTCCGAGTGCGAAGGCAGCTTGCGGGAGTGCGACTGACGCTGAAGCTCGAAGGTGCGGGTATCGAACAGGATTAGATACCCT
+
FFGGEFGGGGGGFGGGGGGGGGECEFGEDFGGGGFGGEFFFC<EEFGGGDDFGDFGFGDGGGCEG?EF<CCFCDCCFGGGGGG?<FE?FFGG@FGGEEEFG?FGDEGEF8FGGFFFGGGGCF,EFFGG9FFGFF9FFGGCGCGD+>C<ACC<>B@F@DC,DADF:BFECCE:BF,8=FFGGFF9,3?,?C,,6?FCCG>FG,@FFFCGGGGFC9FA=)<58(:59<=>E<:8;=C*+4FG=F,C>#<F**C:1?6BC>><F:<,B<,ECCCC:>>73;5<8EFCDB,GF@8,+:+:CFF+++CF?6GGGGGFF8FEEGGFFA885GEBAEA<FA,FFF,DGGFCF@EFGFFE=F=C?D<@+CC@9AFFDECGDGGGGGGGGGE@GFFGGGGGGGGGACGGFGGGGGGGGGGGFFGFFFCGFGFFF<GGGFGCCCCC
@s501 46
TGAGGAATATTGGTCAATGGACGAGAGTCTGAACCAGCCAAGTAGCGTGAAGGATGAAGGTTCTATGGATTGTAAACTTCTTTTATACGGGAATAAACGGATCCACGTGTGGATTTTTGCATGTACCGTATGAATAAGGATCGGCTAACTCCGTGCCAGCAGCCGCGGTAATACGGAGGATCCGAGCGTTATCCGGATTTATTGGGTTTAAAGGGAGCGTAGATGGATGTTTAAGTCAGTTGTGAAAGTTTGCGGCTCAACCGTAAAATTGCAGGTGATACTGGATGTCTTGAGTGCAGTTGAGGCAGGCGGGATTCGTGGTATAGCGGTGAAATGCTTAGATATCACGAAGAACTCCGATTGCGAAGGCAGCCTGCTAAGCTGCAACTGACATTGAGGCTCGAAAGTGTGGGTATCAAACAGGATTAGATACCCT
+
DGGGGCGGGGGGGGGGGGGGGGGGGGGGGGFFFFGGGGGFDDFGGGG7FGGGGGGG8@FGFGGGGFGGGGGGAFGGGGGGG9EFGGGDFDCEGGGGGGGGGGEGGGG@EFGGGGGGGGGGGGGGGDAF@FFGGGGFGGFGFFCCEGCGGDFGGGGD7ADGFAF,@C7>FGGFGCCF>CF*,,D@71::5>CC<F:B1/<0=;@F@<2(CB$C08*.=1FE@;C9@>;;:<FFCGGA:7C6FF>E22:?C/EC:=80DC=D:GGFB5D?5EA:A</E@4+C?=8FFFAB=F=8BFCF@C,,?FD<DF=DDGFD>,C8CGGGFECE>EE9E,,,EFF?>FFCE4GGFCF@AGGGCB7:CGGGGGFDGEBFGFEEC9F9FFE8GGGGFFFGGF@EEF@GGGGGFGGGEFECGGGFGFGGFFAECGGGGGGGGGFCCCCC
@s501 47
TGAGGAATATTGGTCAATGGACGAGAGTCTGAACCAGCCAAGTAGCGTGCAGGAAGACGGCCCTATGGGTTGTAAACTGCTTTTATAAGGGAATAAAGTGAGTCTCGTGAGACTTTTTGCATGTACCTTATGAATAAGGACCGGCTAATTCCGTGCCAGCAGCCGCGGTAATACGGAAGGTCCGGGCGTTATCCGGATTTATTGGGTTTAAAGGGAGCGTAGGCCGGAGATTAAGCGTGTTGTGAAATGTAGATGCTCAACATCTGCACTGCAGCGCGAACTGGTTTCCTTGAGTACGCACAAAGTGGGCGGAATTCGTGGTGTAGCGGTGAAATGCTTAGATATCACGAAGAACTCCGATTGCGAAGGCAGCTCACTGGAGCGCAACTGACGCTGAAGCTCGAAAGTGCGGGTATCGAACAGGATTAGATACCCT
+
AFEEGFGGGGGGFGGGGGGDFGGGGGGGGFGFGGGGGFGGFGGGFGGGDEGGGGGGFGEDGGGFGGGGFGGF@FGGGGGGCFFGGGGGGGGDFG9EFCEFDE9FFGFF8ECFGFFGGFGGGG9FFGGFFGGFGGGDGGCCFGGG>EEGGFGGFGGGGGGFGGGFGGFGEGEFFF8FCCFEGGGGGGG@F**=CFFG?C&<DD-FGFG7FG>GGG-FGBCADFG89+F@EE;F@CFFGFFGGGFGGGE<@9FGEGFGGGGFAGFEF@9?6FCBCGEGGF@A6EFF<F>F6,<C5EECGGDEE8,B4+DFEEFE>>@E7GGG@GC69GGEEFFFFFGFFFFGF8FFE7FFGGGFF?FCCGFDGEDGGFGGGGGGGECGFAGGDGGGGGGGFF@GGFFGGGGGGGGGGGGGGGECGFGFGGGGGGGGGGGGGGGCCCCC
@s501 48
TGAGGAATATTGGTCAATGGACGAGAGTCTGAACCAGCCAAGTAGCGTGCAGGATGACGGCCCTATGGGTTGTAAACTGCTTTTATAAGGGAATAAAGTGAGTCTCGCGAGACTTTTTGCATGTACCTTATGAATAAGGACCGGCTAATTCCGTGCCAGCAGCCGCGGTAATACGGAAGGTCCGGGCGTTATCCGGATTTATTGGGTTTAGAGGGAGCGTAGGCCGGAGATTAAGCGTGTTGTGAAGTGTAGACGCTCAACGTTGGCACTGCCGCGCGAACTGGTTTCCTTGAGTACGCACAAAGTGGGCGGAATACGTGGTGTAGCGGTGAAATGCTTAGATATCACGAAGAACTCCGATTGCGAAGGCAGCTCACTGGAGCGCAACTGACGCTGAAGCTCGAAAGTGCGGGTATCGAACAGGATTAGATACCCT
+
FGGGGGGGGGGGGGGGGGGGGGGGCGGGGGGGGGGGGFGGGGFGGGGEGGGGGGGFGGDGGFEGFGGGGGGGGGGGGGGGGGGGGGFCGGG8FGGGGGGGFFFEAFG7FG:@:<FEFGGGGCFGGGGFFCFGGGGGGGCFGFGDCEEGGGGFGGGGGG@FFFGGGGGDGGGFFGGGGGGGGGC<FGGGC7BFGGGGEEGGF@=GCFGEFF@?FFGEE;G>:2;DF:<4ECFGGFF-F7E88@8CFEC:@5#B<EE6GFF@3:$,#>,><6:3&EEC6==DCFFD,=,,2<FF=@+BEE,?8D=EF@+GGCGFDBEBGFDA:=CC8:,FGGFFCFFCGFFFGDGGGGGGFFFE8GGGGGGGGGGGGE9GGFEGGGCFFDGGGGGEAEGFGGFGGGGGGGGGGEGGGFF:GGGGGGGGGGFFGGGF<<GGGGGCCCCC
@s501 49
TGAGGAATATTGGTCAATGGACGAGAGTCTGAACCAGCCAAGTAGCGTGCAGGATGACGGCCCTATGGGTTGTAAACTGCTTTTATAAGGGAATAAAGTGAGTCTCGCGAGACTTTTTGCATGTACCTTATGAATAAGGACCGGCTAATTCCGTGCCAGCAGCCGCGGTAATACGGAAGGTCCGGGCGTTATCCGGATTTATTGGGTTTAGAGGGAGCGTAGGCCGGAGCTTGAGCGTGTTGTGAAGTGTAGACGCGCAACGTCTGCACTGCAGCGCGAACTGGTTTCCTTGAGTACGCACAAAGTGGGCGGAATACGTGTTGTAGCGGTGAAATGCTTAGATATCACGAAGAACTCCGATTGCGAAGGCAGCTCACTGGAGCGCAACTGACGCTGAAGCTCGAAAGTGCGGGTATCGAACAGGATTAGATACCCT
+
AFFEGGGGGGGGGGGGGGGEG?FGDEGGGGGGE@FGCFGGGGCFGGGFCCFGGGGCFFGGCFFGGGFGG=F7?CFGGDGGGGGGB<FEGCFAFFGFFGG,E<<EGGFGD:@CG9EEFFGGGDFGGEFEGCFFDFEAFFD<FGGGGEGFGGGFGGD7F<FFFFGFE6:CCFGF;,DCECC@:,@B7:E:1***;F7CCC7C+;:CFF*4*,<B9BE>8/2823C<F5E32$79#<<)<>FED@7C?<?7BD142@*>*GC>CF9<@7,8,@=9C7E@>FB3GFFFFFABDBCC8+EB6F8F8<E?+8C+:,B;8AE8EFE:,,CGFGGFDFFFE9FFDCB6,;FE<GGGFGFFFEECCGFEEGDEGE9FCGGGGGGFFFEEGGGGGGGF@GFEGGEDFFGGFGGGGCGGGGFFE?GGGGFFFGGGGGGGGFECCCCB
@s501 50
TGAGGAATATTGGTCAATGGGCGAAAGCCTGAACCAGCCAAGTAGCGTGAAGGATGACTGCCCTATGGGTTGTAAACTTCTTTTATAGGGGAATAAAATGAGCCACGTGTGGCTTTTTGTATGTACCCTATGAATAAGGATCGGCTAACTCCGTGCCAGCAGCCGCGGTACTACGGAGGATCCGAGCGTTATCCGGATTTAGTGGGTTGAAAGGGAGCGTAGGTGGACATGTAAGTCAGTTGTGAAAGTTGGCGGCTCAACCGTAAAATTGCAGTTGATACTGTGTGTCTTGAGTACAGTAGAGGTGGGCGGAATTCGTGGTGTAGCGGTGAAATGCTTAGATATCACGAAGAACTCCGATTGCGAAGGCAGCTCACTGGACTGTTACTGACACTGAGGCTCGAAAGTGTGGGTATCAAACAGGATTAGATACCCT
+
DGFDFFGGGGGGGGGGDF9DGGGGGGGGGGGGGGGGGF<AEFFGGGGGGGGGGFGGGGFGGGGFGGGGGGDECEFGGCFGFDFGGGEGEG@FGFFFEGGGGAEGGGDGFFGGGGGGGGDCC9<FFGGGGGGGFEE,5AF,,:@BEFDFGEFFEGDFDGGG8>F@>CFG>F+@FGEEGGGGGF7<F@CFGEEDGC:CC:FG8*:>B1FA*?F1&><;@C)>@>GGB>GDGFCGFC7:3DFE<FCCCFC@CF#@+@>9=3FBCGFCG;FFFFC5FGEB;;@?06BFE,E<9FFEEGEEDAGEGEDFFCGF:8FB88CEEGD=,,BGAGGFE@E49,FGEFEDF8FFFF<FFCFGGEGFE7GGDGGGGCGGGGFGGFCEFAGGGGGGGGGGGGFE@GFB8GGGGFFGGGGGGGGGGGGGGGGFGGGGGGGGGGGCCCCC
@s501 26641
TGAGGAATATTGGTCAATGGACGCAAGTCTGAACCAGCCATGCCGCGTGCAGGAAGACGGCTCTATGAGTTGTAAACTGCTTTTGTACGAGGGTAAACTCACCTACGTGTAGGTGACTGAAAGTATCGTACGAATAAGGATCGGCTAACTCCGTGCCAGCAGCCGCGGTAATACGGAGGATTCAAGCGTTATCCGGATTTATTGGGTTTAAAGGGAGCGCAGGCGGCGGCGTAAGTCAGTTGTGAAATCGTGCGGCTTAACCGTGCAATTGCAGTTGATACTGCGTCGCTTGAGTGCACACAGGGATGTTGGAATTCATGGTGTAGCGGTGAAATGCTTAGATATCATGAAGAACTCCGATCGCGAAGGCATATGTCCGGAGTGCAACTGACGCTGAGGCTCGGAAGTGTGGGTATCAAACAGGATTAGATACCCT
+
GGGGGGGGGGGGGGGGFGGGGGGGGGGGGGGGGGGGGGGCC<CFDEFGGGDGGGGGGGGGGCFGGGGCFGGGGGGGGGGGFGGGFGGGGCGEGGGGGGGGFFGGGGGGGGGG9FCFGGGEFFGGGEGGGGGECFCGGGGGFFFGGGGGFGGGGGGGGGGGGGGGGDFGGGGFBFGGGCC>@EGFGFFGGGGGGGGGGGG@GGFCFF?8<FFG@FGA=BGGBBEG:EE>GD*CGGGFGFGGFCB9CCFFF>EECCEFGFF<CD8D9DGF9GGGGGFD;?86=2@(>4+FGGGFD5,FFFGGGGGF@FCFEFGGGGGGGGGGGGGGFGDGE;GGCFGFGGFDFFCGGGGGGFFFFBGGGGF@7EGFGGGGGGGGFGGGGEFGGGGGGGFGGGFGGGGGGGGGF@FEGGGGGGGFGGGGGGGGGGGFGGF9E,,CCCCC
@s501 23164
TGGGGAATATTGCACAATGGGCGCAAGCCTGATGCAGCCATGCCGCGTGTATGAAGAAGGCCTTCGGGTTGTAAAGTACTTTCAGCGGGGAGGAAGGGAGTAAAGTTAATACCTTTGCTCATTGACGTTACCCGCAGAAGAAGCACCGGCTAACTCCGTGCCAGCAGCCGCGGTAATACGGAGGGTGCAAGCGTTAATCGGAATTACTGGGGGTAAAGCGCACGCAGGCGGTTTGGTAAGTCAGATGTGAAATCCCCGGGCTCAACCTGGGAACTGCATCTGATACTGGCAAGGTGGAGTCTCGTAGAGGGGGGTAGAATGCCAGGTGTAGCGGTGAAATGCGTAGAGATCTGGAGGAATACCGGTGGCGAAGGCGGCCCCCTGGACGAAGACTGACGCTCAGGTGCGAAAGCGTGGGGAGCAAACAGGATTAGATACCCT
+
DCE@FECFGGGGG<F@FFG,B8@EGGGGGFGFGDGGGGFFGD,CCGECEEGFGGGAAFFGGGFFGGGC,BFFGGCFGGGGGGGGFGCCFEEG:FFC@@C?CFFGCFGGGGFG8BFGFCFGGFDDCFGEGFGGGGGGGGGGGGG8@FDCFGGGGGCFGGGGCFGGFCFCGGGECGGGGDFG7BCEC=8F@BB78?EGGGGGGDGGGG:=?CE#.2:*;6<CBF1=>8:1:GFC9C<%<>79=3:9FCFF:FFCCFDDEFCC:+@1;F$GFGFE:FFFFF7@,9@9@6CD<,D::,3,GFF>7CFCDCCEDGGGGGGE@@4,,FB=CE9FB8FCEFCFGDFEEEACFFEEFF,FEFDCFAGEF:CGF@CEEFCCFEGFCFCEEFEDGGGGGGGFGGE:GGGGFFCFCFCGFF@GEGFGFFD@@<<FAEEGGGGGGGFCA9CCC
@s501 53
TGAGGAATATTGGTCAATGGGCGAGAGCCTGAACCAGCCAAGTAGCGTGCAGGAAGACGGCCCTATGGGTTGTAAACTGCTTTTATAAGGGAATAAAGTGAGTCTCGTGAGACTTTTTGCATGTACCTTATGAATAAGGACCGGCTAATTCCGTGCCAGCAGCCGCGGTAATACGGAAGGTCCGGGCGTTATCCGGATTTATGGGGTTTAAAGGGAGCGTAGGCCGGGGGTTAAGCGTGTTGTGAAATGTAGATGCTCAACATCTGCACTGCAGCGCGAACTGGTTTCCTTGAGTACGCACAACGTGGGCGGAATTCGTGGTGTAGCGGTGAAATGCTTAGATATCACGAAGAACTCCGATTGCGAAGGCAGCTCACTGGAGCGCAACTGACGCTGAAGCTCGAAAGTGCGGGTATCGAACAGGATTAGATACCCT
+
FGGGGAFGGGGGGGGGGGGGGGGGGGGGGGGGGGGGGGGGGGGGGGGGGGGGGGAFGGGGGGGGFGGGGGGGGGGGGGGFGAFGGGGFFFDCGGGGGGGG<F?FFGFGGGG9,,5<CE:FGGGGGGGGGGGGGGGGGGGGGGGGGEGGGGGGF<DEGGGGGGGGGGGCCCFFFAECG:FFGFGEGE5FGGGFCGGGDEFG=G$=B;<F?GFEGGD:8<F;:9EGFF2#<(<<@FF*FCF:CFB@@<E?FFDG()FE7GF9FFFACDCCGGC5F=@C=@=?8FDC<>85E,DE5F>F>E4+=?>+F8=BF8GGFGGGGGFFFF@+>F8B@,<,GGGGDCFFFFGEE@GGGGGFCEEGC<E7GGGDGGFGGGGGFC,CE8EF=C6FGFGGGE@GGGFFFFGFGGGFE:GEEEFCEFGGGGGGGGGGFDGGGEGCCCCC
@s501 54
TGAGGAATATTGGTCAATGGGCGAGAGCCTGAACCAGCCAAGTAGCGTGCAGGAAGACGGCCCTATGGGTTGTAAACTGCTTTTATAAGGGAATAAAGTGAGTCTCGTGAGACTTTTTGCATGTACCTTATGAATAAGGACCGGCTAATTCCGTGCCAGCAGCCGCGGTAATACGGAAGGTCCGGGCGTTCTCCGGATTTATTGGGTTTAAAGGGAGCGTAGGCCGGAGATTAAGCGTGTGGTGAAATGGAGATGCTCAACATCTGCACGGCAGCGCGAACTGGTTTCCTTGAGTACGCACAAAGTGTGCGGAATGCGTGGTGTAGCGGTGAAATGCTTAGATATCACGAAGAACTCCGATTGCGAAGGCAGCTCACTGGAGCGCAACTGACGCTGAAGCTCGAAAGTGCGGGTATCGAACAGGATTAGATACCCT
+
DCGGGGGGFGGGGGGFGFFGGGGGGGEGGFGGGGGGGGDFGGFGGGGGGGGGGGGGFG@CEGGGGGAGEGEE:FG?FFFGGDFFGGGGGCFFFFDED9FGEGF9FFGGGGGFGA9FFGGFFEFGGGAFFG9FAEEGFEFFGG+:8@EFFAFGGGGCDADG,,@<E6@G<FEC9DCCG@FGGGGGGEDE<F**2?4=55+,;%:CC7,<7*<E9<3AB;576CE=6*=:,1?<>>C::%:9#@?EF,EA@#1FFC?:G,>FFCC6F@,33#)DCC2EEF6?F?FC@FD=FCE,8@+CCFEFD?,GGEF:EGE>EC@+E@FEEC8>)>,4FGFDA5FFE<FFGGGFFGFCFA,?C=7GCEFEFF7DGGGFF@EGCGFGGGFEGGGGGFFGEFCGGFDFFEGFGGGEFEEGFFGGGF9?GFEEFFGGGGGGFCGCCCCC
@s501 55
TGAGGAATATTGGTCAATGGACGAGAGTCTGAACCAGCCAAGTAGCGTGCAGGAAGACGGCCCTATGGGTTGTAAACTGCTTTTATAAGGGAATAAAGTGAGTCTCGTGAGACTTTTTGCATGTACCTTATGAATAAGGACCGGCTAATTCCGTGCCAGCAGCCGCGGTCATACGGAAGGTCCGGGCGTTATCCGAATTTATTGGGTTTAAAGGGAGCGTAGGCCGGAGATTAAGCGTGTTGTGAAATGTAGACGCTCAACGTCTGCACTGCAGCGCGAACTGGTTTCCTTGAGTACGCACAAAGTGGGCGGAATTCGTGGTGTAGCGGTGAAATGCTTAGATATCACGAAGAACTCCGATTGCGAAGGCAGCTCACTGGAGCGCAACTGACGCTGAAGCTCGAAAGTGCGGGTATCGAACAGGATTAGATACCCT
+
DCFGGFCEFFGGGGGGGDFECGEGGEGGGGFEFGGGGGGGGGDGGGGEGGGGGGGGDFFFCFGDGGGDGCEFGCCFDFGGGFGGGGGGG?FEFCFFDGGGGGGGGGGGGGEGGGAFGGGC<FFGFFFFCEFFGGFCF9:,,AC778CFAFFEGF7=FFFGGGDFGDF7C*@:;;FDG@:B>CF7FGCGGD*BCC*8=CFCFCGGFG*C:FAFFA,A:0F88787:>EGC57C<C74>*$B,7*5,#,5>**C>:EFGGFFEGGGGDFA@CGBGFGCCFFFFFGGGGFB@,D9)FE@EFF@=,9GGGGGGGFFFD77EB7FGEE>FEDGFGGGFGFFFCE@GGGGGGGGGGGGGGC7GGFC@GGGGGFGGGGGGFGGGGGGGGGGGGDFDGGGGGGGGGGGFDGF?GGGGGGFGGGGGGFEFFFEDFGFGFFCCCCC
@s501 23011
TGGGGAATATTGCACAATGGGGGAAACCCTGATGCAGCGACGCCGCGTGAAGGAAGAAGTATCTCGGTATGTAAACTTCTATCAGCAGGGAAGAAAATGACGGTACCTGACTAAGAAGCCCCGGCTAACTACGTGCCAGCAGCCGCGGTAATACGTAGGGGGCAAGCGTTATCCGGATTTACTGGGTGTAAAGGGAGCGTAGACGGAAGAGCAAGTCTGATGTGAAAGGCTGGGGCTTAACCCCAGGACTGCATTGGAAACTGTTGTTCTAGAGTGCCGGAGAGGTAAGCGGAATGCCTAGTGTAGCGGTGAAATGCGTAGATATTAGGAGGAACACCAGTGGCGAAGGCGGCTTACTGGACGGTAACTGACGTTGAGGCTCGAAAGCGTGGGGAGCAAACAGGATTAGATACCCT
+
ECFGGGGG@FGGEFGGGGGDGGGEGFGGGGGGGGEGGGGGGGGGGGFBFGCEGGGGGGGEFFFFGGGCCEFGGGGGGGGGGFFAFFGGGGGGFGGGDGGFGGGGGCFGGGGGGFGGFGGFGDEGGFED@DGGGGEDFBCGGGGAEGBCC:FGGGGGGGGDGGEG>CFGGEEFGGGGDGGGGGGFFF6F@C9C<9FC57F@:=CEFEFFEFFGGFF8CFF>@B7E>EFFGC8EGGGE7GGCCG=GGFFFFFBEFFGFD>>9,EGFFGFCFGFGFFCGGEFEDE;GGGEEGGGGEBE,GGGFGGGEFEF,GGGGGFGF:GGGGGGGGGGGGFFGGGGGGGFGGEGGFDEGGGGGGGGGGGGGGEGGGGGGGGGGGFGGFEGGFEFF:FGGGGGGGGGGGGGGGGGGGGGGGGGCCCCC
@s501 57
TGGGGAATATTGCACAATGGGGGAAACCCTGATGCAGCGACGCCGCGTGGAGGAAGGAGGTCTTCGGATTGTAAACTCCTGTTGTTGGGGAAGATAATGACGGTACCCAACAAGGAAGTGACGGCTAACTACGTGCCAGCAGCCGCGGTAAAACGTAGGTCACAAGCGTTGTCCGGAATTACTGGGTGTAAAGGGAGCGCAGGCGGGAAGACAAGTTGGAAGTGAAATCTATGGGCTCAACCCATAAACTGCTTTCAAAACTGTTTTTCTTGAGTAGTGCAGAGGTAGGCGGAATTCCCGGTGTAGCGGTGGAATGCGTAGATATCGGGAGGAACACCAGTGGCGAAGGCGGCCTACTGGGCACCAACTGACGCTGAGGCTCGAAAGTGCGGGTATCGAACAGGATTAGATACCCT
+
FCFGGGGGGGGGGGGGGGGFGGGGGGGGGGGGGGGFGGGGGGGGGGGFGGGGGGGG?CCFGGGFGGGGGGGGGGGGGGGGGFGGGGGGEGGGGFCFGGGGGGGGGGGGGGGGGGGGGGFCGGGGGGGGGGGFGG8BFDCFG@CFGGGGGGEEGG>FGGGGGGGGGGFGGGGGGGE?:FCFGG7DGGFG:@AC:CE@57>DCDGGGGGG>E>:C<@FEFDF9FFFF21@FD9CFCF@28CDFC@EGGGGGFAGCGC<FFGDFFGDFGGFFGGF:F?AFDF8FD?FFCC@B,FGDEDGEB>GDGEE@C@>FFFECC@EE9FDACGEGGGGF?FECF<F,EFC,@GGGEGGFCGGFFCF?GCFFCGFGFGGGEFGGFFF@GGEGFFGFFF+E7F6EGGGEGGGGGGGFFFFGGGCCCCC
@s501 58
TGAGGAATATTGGTCAATGGACGAGAGTCTGAACCAGCCAAGTAGCGTGCAGGATGACGGCCCTATGGGTTGTAAACTGCTTTTATAAGGGAATAAAGTGAGTCTCGTGAGGCTTTTTGCATGTACCTTATGAATAAGGACCGGCTAATTCCGTGCCAGCAGCCGCGGTAATACGGAAGGTCCGGGCGTTATCCGGATTTATTGGGTTTAAAGGGAGCGTAGGCCGGAGATTAAGCGTGTTGTGAAATGTAGAGGCTCAACCTCTGCACTGCAGCGCGAACTGGTCTTCTTGAGTACGCACAACGTGGGCGGAATTCGTGGTGTAGCGGTGAAATGCTTAGATATCACGAAGAACTCCGATTGCGAAGGCAGCTCACGGGAGCGCAACTGACGCTGAAGCTCGAAAGTGCGGGTATCGAACAGGATTAGATACCCT
+
FGFFGFGGGGGGGGGGGGGGGGGGGGGGGGGGGGGGGGGFGGGGGGGGGGGGGGGGGGGGGGGGGGGGGGGGGGGFEGGGGDGGGGGGGGGFFFGGGGGGGGGGFGGFFGGGGGGGGGGGDEGGGGGGGGGGGGGGGGGGGGCGGGGBFGGGGC@FGGGGGGGGGGGGFGGFFCCFC5FCG>G2><?EF0EGGGGGGGG9FF>GCFCCCF9DGGGFC2FFDFDFFDFCEFDGFDGDFGGGGGFGFGCFGF@E7GGF=7GFGFGGGFFGGGEDGGEEGCCDCCFFCA<CDAE9DFCBGGGGGFGGGEDGDGFFEF7GGGGFFGE8AGGGGDFAECFGFFEGGFDGGGGGGGGGEC7GGFGFFCC7FGGGGGGGGGGGGGGGGGGGGGGGGGEGGGGGGGGGGGGGGGGGGGGFGGGGGGGGGGGGGGFGGGGCCCAC
@s501 59
TGAGGAATATTGGTCAATGGACGAGAGTCTGAACCAGCCAAGTAGCGTGCAGGAAGACGGCCCTATGGGTTGTAAACTGCTTTTATAAGGGAATAAAGTGAGTCTCGTGAGACTTTTTGCATGTACCTTATGAATAAGGACCGGCTAATTCCGTGCCAGCAGCCGCGGTAATACGGAAGGTCCGGGCGTTATCCGGATTTATTGGGTTTAAAGGGAGCGTAGGCCGGAGATTAAGCGTGTTGTGAAATGTAGACGCTCAACGTCTGCACTGCAGCGCGAACTGGTTTCCTTGAGTACGCACAAAGTGGGCGGAATTCGTGGTGTAGCGGTGAAATGCTTAGATATCACGAAGAACTCCGATTGCGAAGGCAGCTCACTGGAGCGCAACTGACGCTGAAGCCCGAAAGTGCGGGTATCGAACAGGATTAGATACCCT
+
FGGGGGGGGGGGGGGGGGGGGGGGGGGGGFEFFFGGGGGFGGAFGGGGGGGGG>FGFFFGGGGGGGGGFGGGGGFGGGGGFGGGGGGC<FGFGGGGGGGGGGGGGGGFGGGGGGGGG9FAGGGGGGGGGGGGGCFGGGGGGGGGGGEGGGGGGGGCDGGGGGGFGDEGG7FFFFFC:FFEEEGGGGGGCFECGFF6#@<F778G=GFCEGFGG@G#86<BBFDGFFGFGEGF<CFFGGEGFF9?=AF6F,C8@:;GFDGGFGEAGFGGFC85EDGGEG?:??FFDD<8EGFDDCGGGGGFFF><CGGGFCF=@@>DGGG@EFGEACDGFEDF9F?,FGFDECE8GFGGGGFGGGGFC7GGGGGGGGFE6DGGGFGGGGGGGGDGEFDGGGEGFGF@CEGGGGGGEDGGGCGGGGGGGGF@EFGGGGEFGGGCCCCC
@s501 22053
TGGGGAATATTGCACAATGGAGGAAACTCTGATGCAGCGACGCCGCGTGAGTGAAGAAGTACTTCGTTATGTAAAGCTCTATCAGCAGGGAAGATAGTGACGGTACCTGACTAAGAAGCTCCGGCTAAATACGTGCCAGCAGCCGCGGTAATACGTATGGAGCAAGCGTTATCCGGATTTACGGGGGGTAAAGGGAGTGTCGGTGGCCACGCAAGTCAGAAGTGAAAATCCGGGGCTCAACCCCGGAAATGCTTTTGAAACTGTAAGGCTAGAGTGCAGGAGGGGTGAGTGGAATTCCTAGTGTAGCGGTGAAATGCGTAGATATTAGGAGGAACACCAGTGGCGAAGGCGGCTCACTGGACTGTAACTGACACTGAGGCTCGAAAGCGTGGGGAGCAAACAGGATTAGATACCCT
+
CFE8@@FFGGGGGGGGGGFGFGEE8FFCFCFFCEFFGG7@@F@FGGGG+BF@C,EA?ACCD,9,C=C<DFCFEFFFGCFCCFGFCDG8CEFF=F?5CEGGGE@FGGG9FFDFGDFFFFFFFGBFDEEF,;FFGFDFGGGGFGGGEFE@CEE9@D<,8@FGDFGCBFC>F>F>BC<::>FGC@4@=F'C:FEF1FF/*#62$,C<<<DC,=7E88?FG9AF;F@@C>CFCE'FGF/#+9F++C:/BC,:&DF@ECEEF,=A@9?5<@?,&FEFFGCGFGCF8CFGFDF?DFFGE=E,85,CEC8+)F>GGCE9CCDGFDACGCEGGGGGFFFDEECFGGF@,GGF9EEGGEFDEFFCGFEF@9FGGGGGGGGGFFFE<GDGGGF@BCEF@,EDEFFE,EBCCGFFGGGDFFCCCCCC
@s501 61
TGAGGAATATTGGTCAATGGACGAGAGTCTGAACCAGCCAAGTAGCGTGCAGGAAGACGGCCCTATGGGTTGTAAACTGCTTTTATAAGGGAATAAAGTGAGTCTCGTGAGACTTTTTGCATGTACCTTATGAATAAGGACCGGCTAATTCCGTGCAAGCAGCCGCGGTAATAAGGAAGGTCCGGGCGTTATCCGGATTTATTGGGTGTAAAGGGAGCGTAGGCCGGAGATTAAGCGTGTTGTGAAATGTAGACGCTCAACGTCGGCACTGCAGCGCGAACTGGTTTCCTTGAGTACGCACAAAGTGGGCGGAATTCGTGGTGTAGCGGTGAAATGCTTAGATATCACGAAGAACTCCGATTGCGAAGGCAGCTCAATGGAGCGCAACTGACGCTGAAGCCCGAAAGTGCGGGTATCGAACAGGATTAGATACCCT
+
EFFGGGGGGGGFGGGFGGGCEDFGEECFGFFFGGGGGGFGGGGGGGGF7FGFGGGEECF7F@FGGFGGFGGEGFAFGGGGGGGGDFFG9<?BFDEB,FFGG?,CEEFFCGFGGGGGGGGGGECBFFFF9EAGAFAEF,,=FCF7EGEBFGDGF,DG7FG+@DGEEGGDF7>D=,,@CF,C,7,5*5;CE:;C,=CC5C+C@+7<>FC-=:<GCFGA76=829>47@E>CEF??C15CCE<<@8=5<98FBEC>:68>CF@5*;8#C9B-GGDCCCGED@?=CFA8D>B,<CF=F6B6GGF@,E=GGCFFFFDFD7EDGGGGGGEBGGFE9,45,FGFFFCC,E@EFE<AGGF=B>F7FE@CCECGFFFFFCGFF<C,@GGGGGFFFE@7FFEEAGGF:GEFFFGEDGGGGGGGGGGGGGFGFGFFDGGGGECCCCC
@s501 25175
TGGGGAATATTGCACAATGGGGGAAACCCTGATGCAGCGACGCCGCGTGGAGGAAGAAGGTCTTCGGATTGTAAACTCCTGTTGTTGAGGAAGATAATGACGGTACTCAACAAGGAAGTGACGGCTACCTCCGTGCCAGCACCCGAGGTAAAACGTAGGTAACAAGGGTTGTCCGGAATTACTGGGTGTAAAGGGAGCGCAGGCGGGAATACAAGTTGGAAGTGAAATCTATGGGCTCAACCCATAAACTGCTTTCAAAACTGTTTTTCTTGAGTACTGCAGAAGTAGGCGGAATTCCCGGTGTAGCGGTTGAATGCGTAGATAGCGGGAGGAACACCAGTGGCGAAGGCGGCCTACTGGGCACCAACTGACGCTGAGGCTCGAAAGTGTGGGTAGCAAACAGGATTAGATACCCT
+
C6CCFGGGFGGFFFDE<FEEGGGGDFGGGGGF9FFGGGGGG7@CFGGFG@FCFGDEFGGGCE<,?+B+BFG,@E9F,?FA@E<998,<BECC8E5?AA@<F+@CFGB<<FCCF8<,8:A5A<:+6=>,:,,3@F73@F>+<,:+5*5>>,@?<FEGG@>@,33FCC,13=<CFFE/<<<?F<#FFF<DC:FCC:<@:6<*>EC4209:;#849;F>8DGF=@%C6<<3,<3<FD@8:@FD>,B9ACCAGGFA3DB,B9G?FGFFF<8,E3C8+,,5,A,5,,A,GGGDEFBAFFEGE77EFDEB8GCFFGCGGGGGDFFEFC:@+F:DF@CGCCGFCE@EGGGFBB,FG@FFE<ECFEEFDF@F<ECGGFGGGGGGBFGGFDGGGFFGGFGFEC9CECFCGGGGGGGGFFE8CC@C
@s501 63
TGAGGAATATTGGTCAATGGGCGAGAGCCTGAACCAGCCAAGTAGCGTGCAGGATGACGGCCCTATGGGTTGTAAACTGCTTTTATAAGGGAATAAAGTGAGCGACGTGTCGCTTTTTGCATGTACCTTATGAATAAGGACCGGCTAATTCCGTGCCAGCAGCCGCGGTAATACGGAAGGTCCGGGCGTTATCCGGATTTATTGGGTTTAAAGGGAGCGTAGGCCGTGCTTTAAGCGTGTTGTGAAATGTAGACGCTCAACGTCTGAATTGCAGCGCGAACTGGGGCACTTGAGTGCGCACGAGGCAGGCGGAATTCGTGGTGTAGCGGTGAAATGCTTAGATATCACGAAGAACCCCGATTGCGAAGGCAGCTTGCCGGAGCGTAACTGACGCTGAAGCTCGAAAGTGCGGGTATCGAACAGGATTAGATACCCT
+
FGGGGGGGGGGGGGGFFGGGGGGGGGGGGGGGGGFGGGGGGGGGGGEGGGGGGGGGGGGEFFGGGDFFGGD>FGGGGFGGGFGGGGGGFGGGF?EFFGFFGGFGGCEGGGGGGGGGGGGGGGGGGFGGGGGGGFCFGGFFFFEGGDGGGGGF8D7CFG7FGGGGCEEGE>FCFG8CFGEGFGGDEF5=<FGGFGGG=:G@7@ECFG:<4CE?<988C*<@AC:6GFFF0CCC@+A9E<*FCF8<1<:8FFBGFED>:@C@C<#<GGFG=?GEGGGG>FDFDCDFGF=C6,GGBFDF8CFFCGGGGF@FBCFDDD7CCDGFEFEC@CEFC;EFCFFCDFADGDFE:DCDGGGGGGEECGGGGGFF@CCGFDGGGFGFFFCGGGEGGGFFCEFGGGFEGGFEDGFCCGGGGGGGGGGGGGEFGGGGGGGGFDFCCC@C
@s501 64
TGAGGAATATTGGTCAATGGACGAGAGTCTGAACCAGCCAAGTAGCGTGCAGGATGACGGCCCTATGGGTTGTAAACTGCTTTTATAAGGGAATAAAGTGAGTCTCGTGAGACTTTTTGCATGTACCTTATGAATAAGGACCGGCTAATTCTGTGCCAGCAGCCGAGGTAACACGGAAGGTCCGGGCGTTATCCGGATTTATTGGGTTTGAAGGTAGCGTAGGCCGGAGATTAAGCGTGTTGTGAAAGGTAGTGGCTCAACCTCTGCACTGCAGCGCGAACTGGTCTTCTTGAGTACGCACAACGTGGGCGGTATTCGTGGTGTAGCGGTGAAATGCTTAGATATCACGAAGAACTCCGATTGCGAAGGCAGCTCACGGGAGCGCAACTGACACTGATGCTCGAAAGTGTGGGTATCAAACAGGATTAGATACCCT
+
AFFFEGAFGGFFFGFFGGFCGFGGDEGFGGCCFFFGGGDCFFFGGGEFEGDEFC<FFEFEGGGGGGECEFGFCFFGG9EFF<FGGCCGG?E,AFEFG9EEGGCFGFGDFGGGGGAFGFEFGDGFFGGCF9FFGGCEFGFFGFGDGD8DFEFGDAECBFFFFGGGG6CFFC933@EGDG7F:CC7FCCE2CGGGF7C?FF)CFDCCFFF>#<E9>%;E@CE99=61:E4ECF<:<E>CEGCCCGFF2<#:7C7FCB>#F9F9>A6FE:EFCDDCC=8+C6886,=F8FFGFEF=B+FEE7F==DBFGGGEC:4+DGGED,EFGDEBGGFE=F9FCGCGFFDFGCCGFGGGGGFE@>GEFAGGGFDCGFGGGGGFCGGGGGGGGCGGGFFEGGGGGGGGGGGGGGGGGGGFFFCFEGGGGGFFFGGGGGGFDFCCCCC
@s501 25778
TGAGGAATATTGGTCAATGGACGAGAGTCTGAACCAGCCAAGTAGTGTGCAGGATGACGGCCCTATGGGTTGTAAGCTGCTTTTATAAGGGAATCAAGTGGGAGTCGTGACTCCTCTTGCATGTACCTTCTGAATAAGGACCGGCTAATTACGTGCCAGCAGCCGCGGTAATCAGGAAGGTCCGGGAGTTATCCGGATTTATTGGGTTTAGAGGGAGCGGATGTGGACATGTAAGTCAGTTGTGAATGTTTGCGGCTCAACCGTAAAATTGCAGTTGATATGGTGTGTCTTGAGTACAGTAGAGGTGGGCGGAATTCGTGGTGTAGCGGTGAAATGCTTATATATCACGAAGAACTCCGATTGCGAAGGCAGCTCACTGGACTGTTACTGACACTGAGGCTCGAAAGTGTGGGTATCAAACAGGATTAGATACCCT
+
CEFGGGGGGFGGGGGGGCCBEC@CFFFFFFFGGGFGCE,AFA@EEGFGGGGDFCGGC<C7CC7CCEFFCF7B:<,,:E<FE9?FGFGGF9F@E,,:ABFGFFEEGGGG7,:<CFGFFFGGG9,CCF<<,,,,BF9FGC@CB<FE73CFFA,3D<D7+><>D,BBF6<:CCF,<,,,@55BBE9*15*4<FF;FFGF=EEGC$>1>F@=1,</3F7)*1<##%CA@+7,1,,@3<<532:D?CC>CF#3EBC>F@,8GEFB+7FDEC,EFF<?GF@<886++:>FEFE?,9,,<,EF@FGFE,8DGEGFF=9,,DC7CC=<<FCGBEEEGFFFC5CF;B6,FDDFE,ECCF<D@:EFCGGGGGDFF6<EC,CGGGGGFFFFFCGGGFFGFDF@C8GGGFCFF8,EAFFCGGFEFGFGEAFEFGGGGGGGGGGCCCCC
@s501 66
TAGGGAATCTTCCGCAATGGGCGAAAGCCTGACGGAGCAACGCCGCGTGAGTGATGAAGGTCTTCGGATCGTAAAACTCTGTTATTAGGGAAGAACATATGTGTAAGTAACTGTGCACATCTTGACGGTACCTAATCAGAAAGCCACGGCTAACTACGTGCCAGCAGCCGCGGGAATACGTAGGTGGCAAGCGTTATCCGGAATTATTTGGCGTAAAGCGCGCGTAGTCGGGTTTTTAAGTCTGATGTGGAAGCCCACGGCTCAACCGTGGAGGGTCATTGGAAACTGGAAAACTTGAGTGCAGAAGAGGAAAGTGGAATTCCATGTGTAGCGGTGAAATGCGCAGAGATATGGAGGAACACCAGTGGCGAAGGCGACTTTCTGGTCTGTAACTGACGCTGATGTGCGAAAGCGTGGGGATCAAACAGGATTAGATACCCT
+
FEEGGGGGDFGGGGGGGGGGFGGGGDGGGGGGGGEGGGGFGGGGGGGEGGGFGGBDD<ED:C?FGGD7=CGGAFDGGGG,CF9EFFGGFF:=FEE=CGGGGGGFCFGGGFGFFGGGDEFGGGA<<<BBEE:FGGG,CFFD<DFDEFG7<FF+@CFFEC,,36@CCFF83>C>@*=<BC9F,?<F9C=<FFG8C*=8F7BEDGE1<9@F+390C@8>C:=>-95<2>;%++2)>;<873?E7@?CF,>+@42,++:=C:D?D=7F>6+,8+FGEBD,DF,FE7@+DGFF<?FC,=,GGFGGFGFFFAECFEDF<B;EEFEEFE9,5DCEEBGGGFE<FCCFGCGGGFCAFECFFFEAEC@8FEEEEF7GGFEGFDGDFGGGGFFDFEEFFAFFGGGCGGGGFCGEGFCGGGGGGFFGFF<GGGFFEFGGGGGGAGGGCCCCC
@s501 67
TGAGGAATATTGGTCAATGGGCGAGAGCCTGAACCAGCCAAGTAGCGTGCAGGATGACGGCCCTATGGGTTGTAAACTGCTTTTATAAGGGAATAAAGTGAGTCTCGTGAGACTTTTTGCATGTACCTTATGAATAAGGACCGGCTAATTCAGTGCCAGCAGCCGCGGTCATACGGAAGGTCCGGGCGTTATCCGGATTTATTGGGTTTAAAGGGAGCGTAGGCCGGAGATTAAGCGTGTTGTGAAATGTAGATGCTCAACATCTGAACTGCAGCGGGAACTGGTTTCCTTGAGTACGCACAAAGTGGGCGGAATTCGTGGTGTAGCGGTGAAATGCTTAGATATCACGAAGGACTCCGATTGCGAAGGCAGCTCACTGGAGCGCAACTGACGCTGAAGCTCGAAAGTGCGGGTATCGAACAGGATTAGATACCCT
+
CGGFGCGGGGGGGGGGGGGGCFGGGGGGGFGGGGGGEFGFFGGGGGGGGGGGGGGGGGGGGGGEGCFGGGGGCF9FGGGGGGFGGGGDEFGFGGGGGCBCGGGGGGFDFGGGGGGFFGGGGGGAAFGGGGGFGGAEGCGFGFGGGGGGGGG,E<9CD,3FF:<F7CCC***,F,@*FGGGCFGGGGGFGGGGFGGG./FFGG>:FF7)=;?C9?-)C:E399GGFBGCCEC77?B=D,:C9FFEF7FFF79FCC8@<DG@CFCCGEFGGFG>FG@8%39DFFDD=D,,@DDEDC+EGEEFGGFFDGGGGE?,=8EBEFCF::EC=GB>C9CDECGFFEAFFE,EFDFFGDF<EB@6GGGGFGEGFGGFFFFFFGF@FFGEFGGGGFFGFEGGGGGGGGEGFEGGGGGGGGFGGGGGGGFEGGGFB9FCGFFCCCCC
@s501 68
TGAGGAATATTGGTCAATGGGCGATGGCCTGAACCAGCCAAGTAGCGTGAAGGATGACTGCCCTATGGGTTGTAAACTTCTTTTATAAAGGAATAAAGTCGGGTATGCATACCCGTTTGCATGTACTTTATGAATAAGGATCGGCTAACTCCGTGCCAGCAGCCGCGGTAATACGGAGGATACGAGCGTTATCCGGATTTATTGGGTTTAAAGGGAGCGTAGATGGATGTTTAAGTCAGTTGTGAAAGTTTGCGGCTCAACCGTAAAATTGCAGTTGATACTGGATGTCTTGAGTGCAGTTGAGGCAGGCGGAATTCGTGGTGTAGCGGTGAAATGCTTAGATATCACGAAGAACTCCGATTGCGAAGGCAGCTCACTGGACTGCAACTGACACTGATGCTCGAAAGTGTGGGTATCAAACAGGATTAGATACCCT
+
FGFGGGGFGGGGGGGGGGFEGGGGGGGGGFFGGGGGGGBFGGGFGGDFEGGGGGGGGD<FFGGGGGECFFGGGGGGGGGGFFGGGFGGGDEGGDGGGGGGGGGGGGGGFGGGGDGFGGGGFFGGGGGCA=FFGF9EFGGC,ACFCFGGGCGG@FG7FGGGGGGFGGGDGEEGCCGDGGCGG,@EEBEE>FGGGGDB7CCCGC2C?<D=C>??E:@FGFGB8>77AA0CGFEECF>:37CD,D=@FGGFFCCE:@6,,>CGGFGG8;FFFEFFEFDEC,FCFCFFAGEC,FGE8B29,;EGDA@EEGGEGGFD>FECEFGGGGE>)F7EEEC;CFFFGFGDGFGGFGGGGE<ECC6,7FFGCEC8GGGGGGGGGGGGGGGGGGGGGGGGGGGGGGFGFGGGGGGFAGGGGGGGGGGGGDAFGGGGGGGGGGGCCCCC
@s501 23715
TGGGGAATATTGCACAATGGGCGCAAGCCTGATGCAGCCATGCCGCGTGTATGAAGAAGGCCTTCGGGTTGTAAAGTACTTTCAGCGGGGAGGAAGGGAGTAAAGTTAATACCTTTGTTCATTGACGTTACCCGCAGAAGAAGCACCGGCTAACTCCGTGCCAGCAGCCGCGGTAATACGGAGGGTGCAAGCGTTAATCGGAATTACTGGGCGTAAAGCGCACGCAGGCGGTTTGTTAAGTCAGATGTGAAATCCCCGGGCGCAACCTGGGAACTGCATCTGATACTGGCAAGCTTGAGTTTCGTAGAGGGGGGTAGAATTCCAGGTGTAGCGGTGAAATGCGTAGAGATCTGGAGGAATACCGGTGGCGAAGGCGGCCCCCTGGACAAAGACTGACGCTCAGGTGCGAAAGCGTGGGGAGCAAACAGGATTAGATACCCT
+
EFGGGGGGGFGGGGGGGGGCFFGGGGGGGGGGGGGGGGGGGGGGGGE:FFGGGGGGGGCGGGEGG7:CFFGGGGEFFGGGCFGGGGDGGGGGECEE=FCGEGFGGGFFF<FFGGGGGFDG9ABFGFGEFGD<>FCEGGGGGGFEGGA@GE7*DFGGGGGDEGGGGGGFGGGGDE>BF@GGG>EGC<GGG99<CAA;::99A9E34<EGGGGF:CGECDC<;>C5C8EDD<<<F?FBG?FCAFFGGGG<F9?:EGECBF>DD%;CEFFCGFECCDB><CFGFF@;@CFF<DGEFD@GFFC6,+GFAGGGGFDEEGCDFCFAB8GGFBFCDFGEFEEEDC7GDGFFGFFGFFGGGGFFGGGGFCEFGGEFDF:CFGGGGGGGFFF@CGFGGFFEGGFFEFEEDGGGGFEGFGFGFFGGGGGGGGGGGGGGFGGGGGGGCCCCC
@s501 70
TGGGGAATATTGCACAATGGGGGAAACCCTGATGCAGCGACGCCGCGTGGAGGAAGAAGGTCTTCGGATTGTAAACTCCTGTTGTTGAGGAAGATAATGACGGTACTCAACAAGGAAGTGACGGCTAACTACGTGCCAGCGGCCGCGGTAAAACGTAGGTCACAAGCGTTGTCCGGAATTACTGGGTGTAAAGGGAGCGCAGGCGGGAAGACAAGTTGGAAGTGAAAGCTATGGGCTCAACCCATAAACTGCTTTCAAAACTGTTTTTCTTGAGTAGTGCAGAGGTAGGCGTAATTCCCGGTGTAGCGGTGGAATGCGTAGATATCGGGAGGAACACCAGTGGCGAAGGCGGCCTACTGGGCACCAACTGACGCTGAGGCTCGAAAGTGTGGGTAGCAAACAGGATTAGATACCCT
+
CFFFGBFFGGGGGGFGF9EFFGGGCFFGGGFGFGGGGFGECGGGGGGFFEGGGGGFGGGGGGAFGGGGDGGGFGFGGCGGGGFFGGGGGGEDFF9EEFGGGDGGFGGGGCCFGFGGGDF<CEGC@GEGED9F:@7DGFEGFEE*:EGGGGGCFFG<=7FF,<,?C*CC7<:C:C@FECF:<C:,<F;CF0CGGGG@@5=2>:8:CEG2?6@8?C<19=8,@C===FG#:CFFGGCG:F:*:CD5CGDF?*,<><<:E:>;CBF8GFDF@@9FBFGGGEE:.?@:F@FFFEC,B8=7GFDGGF>C>EC>FFFECC7GGGGGE6EFEGF@F9FFEEGGFDFCEEGFEFGGGGGGGGGGGCGEECFGFF;F@GFFGCFGDGGDFEGGGGF@FFGGGGGGFFACFGGGGGGGGFFCCCCC
@s501 71
TGAGGAATATTGGTCAATGGGCGAGAGCCTGAACCAGCCAAGTAGCGTGCAGGATGACGGCCCTATGGGTTGTAAACTGCTTTTATAAGGGAATAAAGTGAGTCTCGTGAGACTTTTTGCATGTACCTTATGAATAAGGACCGGCTAATTCCGTGCCAGCAGCCGCGGTAATACGGAAGGTCCGGGCGTTATCCGGATTTATTGGGTTTAAAGGGAGCGTAGGCCGGAGATTAAGCGTGTTGTGAAATGTAGTGGCTCAACCTCTGCACTGCAGCGCGAACTGGTCTTCTTGAGTACGCACAACGTGGGCGGAATTCGTGGTGTAGCGGTGAAATGCTTAGATATCACGAAGAACTCCGATTGCGAAGGCAGCTCACGGGAGCGCAACTGACGCTGAAGCTCGAAAGTGCGGGTATCGAACAGGATTAGATACCCT
+
AFGGGGGGFGGGGGGGGGGCAEFGGGGGGEGGGGGGGGGFFGFGGGGBFGGGFEGGGGGGGGGGGFGGGGGGGGGGGGGGFFGGGGGGFGGFGGGFGGGGGGGGAEFGFDGGGGGGGGGGGFFGGGGGGGGFCGGGGGGFGGGGDGGGGGGGGGGEFGGGGGGGEGGGGDGGGGGGCFGG7CF<F7EDCGEFGGGG5CC@::FGCG:FGGGFFGGFCBE@89;CFFG:GGGGGFEFEDCE.GFGGCFFFFFFFFD?GGGF?>CGGFGCEGGDCC>C8EEDB=FDGGGF9F<DBGECCFGGGFFGFEGGGGCFDECGEFGFF?64)GGFFFGGGFFGDFB69DC:8CFFGGGFFFEFEEF:EFGFF9FFCGGGGGGGEFEEGGGFAGEDGEGEGGGGGEEF8GGGGGFCFEECEFGGEGFFGGGFB,GGGGGCCCCC
@s501 25070
TGAGGGATATTGGTCAATGGGCGATGGCCTGAACCAGCCAAGTAGCGTGAAGGATGACTGCCCTATGGGTTGTAAACTTCTTTTATAAAGGAATAAAGTCGGGTATGCATACCCGTTTGCATGTACTTTATGAATAAGGATCGGCTAACTCCGTGCCAGCAGCCGCGGTAATACGGAGGATCCGAGCGTTATCCGGATTTATTTGGTTTAAAGGGAGCGTAGTGTGAGGTTTAAGTCAGTTGGGAAAGTTTGCGGCTCAACCGTAAAATTGCAGTTGATTCTGGATGTCTTGAGTGCAGTTGAGGCAGGCGGAATTCGTGGTGTAGCGGTGAAATGCTTAGATATCACGAAGAACTCCGATTGCGAAGGCAGCCTGCTAAGCTGCAACTGACATTGAGGCTCGAAAGTGTGGGTATCAAACAGGATTAGATACCCT
+
DGGGGGGGGGGGGGGGFDEC@FCFG,BFGDGGGGFGGGFGCECEE9CFBFGGFFDFFF9<EF<FGGEFEFEGGGFFGGDGC,?FFDGGGFCGCFGEGCGFCGCAFCC?DEFFG?FCEGGCFDCAEEAFFGGGGGGE?EDF,,BC7EEGGDDFEFGGGDGGFGEFCC@C>FEGCGGDGG>E,@FCC>C@<FGF,=CFG*13B,@,@BFFFGGCGGCFB(/*74#,#<C1:@3C9<?:@>CE%,#/;3FFC-FG+B/DG>BC:A,GGCFFGF=@FF>G4)?,EFFEEFGFDDGFDE9DFAFFFBC<E8CGED@9+,EGGFFGE<E@ADGGGGFCFCFGGFF=,EF@CGGFFCFFA@+@DGGGGFF8F,FGGGGFCGGGFE9@GGGGGGFAFFFFEAFF8FC<D@FGFGGGEDG@GF9GGGGFFGGGGGGEF@FCCCCC
@s501 73
TGGGGAATATTGGGCAATGGGCGCAAGCCTGACCCAGCAACGCCGCGTGAAGGAAGAAGGCTTTCGGGTTGTAAACTTCTTTTGTCAGGGACGAGTAGAAGACGGTACCTGACGAATAAGCCACGGCTAACTACGTGCCAGCAGCCGCGGTAATACGTAGGTGGCAAGCGTTGTCCGGATTTACTGGGTGTAAAGGGCGTGTAGCCGGGAAGGCAAGTCAGATGTGAAATCCACGGGCCCAACTCGTGAACTGCATTTGAAACTGTTTTTCTTGAGTATCGGAGAGGCAATCGGAATTCCTAGTGTAGCGGTGAAATGCGTAGATATTAGGAGGAACACCAGTGGCGAAGGCGGATTGCTGGACGACAACTGACGGTGAGGCGCGAAAGCGTGGGGAGCAAACAGGATTAGATACCCT
+
FEGFGGGGGGGGGGGGGFFG@FGGGGGGGGFGGGG<FFFGGGGGGGGBFGGGFFGGFGGGGGGCFGGGGGGFGGGGGGGGAFFGGGGGGGGGE4FBGGFGAFDGCGGGGCCGGGDG@AFFGGGGGGEGGGGDBF:BFFGGGG7DFGGECCFGGGGGGGGGGGGGGFC7*=C8CEGGEGD<CEFF'GGGBCE7BE9C<G:86>;C7::EG=/0?:;@@:AB43CFFF9@CEE@DGGCGGG>C85=FFGFFD>,GFGGGGGDCFG?>A<@C:</.?9F@?6GFDFEBDGGFBCGFGD?FGFFFFGGEE9GGGFDGECCGGGGDGEAFFGFFGGGGGGGEGGGFEFEEFGEEGGGGGGGGGGGGGGGGGGGGGGGFGGGFGDGGGGGGGGFGGGGGGGGGGGFGGGGGGGGGGGGFAC9CC
@s501 74
TGAGGAATATTGGTCAATGGGCGAGAGCCTGAACCAGCCAAGTAGCGTGCAGGATGACGGCCCTATGGGTTGTAAACTGCTTTTATACGGGAATAAAGTGAGTCTCGTGTGACTTTTTGCATGTACCTTATGAATAAGGACCGGCTAATTCCGTGCCAGCAGCCGCGGTAATACGGAAGGTCCGGGCGTTATCCGGATTTATGGGGTTTAAAGGGAGCGTAGGCCGTCTGTTAAGCGGGTTGTGAAATGTAGTGGCTCAACCAGGGCATTGCAGCGCGAACGGGCAGACTTGAGTGCGCAGGAAGTAGGCGGAATTCGTCGTGTAGCGGTGAAATGCTTAGATATGACGAAGAACTCCGATTGCGAAGGCAGTCTGCGGTAGTGCAACTGACGCTGAAGCTCGAAAGCGTGGGTATCGAACAGGATTAGATACCCT
+
FGFFGGGGGGGGGGGGGGGGGGGGGGGGGGGGGGGGGGGGGGGGGGGGGGGGGGGGGGGGGGEFGGGGGFGGGGGGGGGGGGGGGGG,CFG8CFBFC9FGGF5EEFGGG,DCFEGFFGGGG9EGGGG9FFFGGEC9AEGGGGGGGGEFGGFFGGEGGGGGGFGFEGCEBCEFGGGGGG7CFCGGGFGGGGGG+F@EC7C:?G*C?FGE57<C385.1-?:6CCC<@;5,>?A70=4/,<AFEF=<CFFF=*C:CFBFECF@;1:EG>,A979CEE:CFD41/<DA5C5,A,8)+CCC8><9C>,=6GFF8FDEFECCFEBGGE==GEGE@,=@?9DGGFCA,GGF?FFDFGGGGDGEGGGGDGFF@CFECFC@+EGF8FEGGGGGGGGGEEEGGGDFBEFGGGGEDGGGGGGGFGGGGFEGGGGGGGGGFFCCCCC
@s501 23185
TGAGGAATATTGGTCAATGGACGAGAGTCTGAACCAGCCAAGTAGCGTGCAGGAAGAAGGCCCTATGGGTGGTAAACTGCATTTATAAGGGAATAAAGTGAGTCTCGTGAGACTTTTTGCATGTACCTTATGAATAAGGAACGGCTAATTCCGTGCCAGCAGCCGCGGTAATACGGAAGGTCAGGGCGTTATCCGGATTTATTGGGTTTGAAGGGAGCGTAGGCCGGAGATTAAGCGTGTTGTGAAATGTAGACTCTCAACGTCGGCACTGCAGCGCGAACTGGTTTCCTTGAGTACGCAAAAAGTGGGCGGAATTCGTGGTGTAGCGGTGAAATGCTTAGAGATCACGAAGAACTCCGGTTGCGAAGGCAGCTCACTGGAGCGTAACTGACGCTGAAGCTCGAAAGTGCGGGTATCGAACAGGATTAGATACCCT
+
GFEEEFGFFGGGCFFFGGGGGF7F+:+6@FFFFDGFGGCB6CCAFFGGGGFG?FGFG,FEF,@D,,CF,E,@,EDD,C6,,<,6@BFAFE,9,9=F,,C,,CC,CFGGGG7BE,CE9B=F,,BAFFG?FFE,E99EGE<9,:8F+>B?E99,B5BFGCFF@FF,83+@<FFGFFCCF7;26>%5>F4C:>FED11643<,4=@?<F<5.,78681>D<:;;:*CGFF=@,,B<=4)CFC<@,@A@CD5,3,?8,,F>DFF@*C*,GF>GCCGC@+:682@68D<<F:,=FBFDEC=BF8,,,:?EC+FB8>;DFC8CED<GCGGBGGFEF<C<9GEE?EAE=,<=7FF@9<,<?8+7@@+GFGDFEC<CE@FGDCFGGFFB@B6,EDGF@BGFCGFF@DGGFFGGGGDGDGGGFA<EFFFEDGGGGGGGFGCCCCC
@s501 76
TGAGGAATATTGGTCAATGGACGAGAGTCTGAACCAGCCAAGTAGCGTGCAGGAAGACGGCCCTATGGGTTGTAAACTGCTTTTATAAGGGAATAAAGTGAGTCTCGTGAGACTTTTTGCATGTACCTTATGAATAAGGACCGGCTAATTCCGTGCCAGCAGCCGCGGTCATACGGAAGGTCCGGGCGTTATCCGGATTTATTGGGTTTAAAGGGAGCGTAGGGGGACATGTAAGTCGGTGGTGAAAGTTTGCGGCTCAACCGTAAAATTGCAGTTGATACTGTGTGTCTTGAGTACAGTAGAGGTGTGCGGAATTCGTGGTGTAGCGGTTAAATGCTTAGATATCACGAAGAACTCCGATTGCGAAGGCAGCTCACTGGACTGTTACTGACACTGAGGCTCGAAAGTGTGGGTATCAAACAGGACTAGATACCCT
+
@@FFGGCFGGGGGGGGGGEFFGGGGGGFF9FGGGGGGGGGGGGGGGGGEGGA<8BFFGGGGGG7@FGGGDEG@FD<FGGGGFFGGGGGGGFDFFAFGGGGGG<FAEGCFFEGGGGGGGGGFG9FGGFGGGFAFGGGGGG9?DCFEGDFGGGG@FEFCFCGF:BFGDGFE>C7@EGGGFGG:F9@EEEEFFGGEFG>GGGGGG,DF>@<,52?E=EFG@G>345#@0FFF?>@0<96C#/6#F9,3<<FBCEE:DD>=-B9:EE=CE5F@FF9$4;FC9FDDEB=<=B<@,?C*F=?@9,,,DGGF>>+GDFFB=4+CD,AE,@4)GE>=@,E@9FDGFGFGFGGGDF7GGGFDGEFF@F@@GGGGGFGGGGGGGGGGGGGGFDFGGFGGFFAFFFGFGGGGGGGGGGGFCGGFFAGGGGFGGGGGGGGGGGCCCCC
@s501 77
TGAGGAATATTGGTCAATGGACGCAAGTCTGAACCAGCCATGCCGCGTGCAGGAAGACGGCTCTATGAGTTGTAAACTGCTTTTGTACGAGGGTAAACTCACCTACGTGTAGGTGACTGAAAGTATCGTACGAATAAGGATCGGCTAACTCCGTGCCAGCAGCCGCGGTAATACGGAGGATCCAAGCGTTATCCGGATTTATTGGGTTTAAAGGGTGCGTAGGCGGTTTGATAAGTTGGGGGTGAAATCCCGGGGCTTAACGCCGGAACTGCCTCTAAGACTGTTAGACTAGAGAGTAGTTGCGGTAGGCGGAATGTATGGTGTAGCGGTGAAATGCTTAGAGATCATACAGAACACCGATTGCGAAGGCAGCTTACCAAACTATATCTGACGTTGAGGCACGAAAGCGTGGGGAGCAAACAGGATTAGATACCCT
+
EFGGGGGGGGGGGGGGGGGGGFGGGGGFGGGGGGGGGGGFCCGFGGGGEGGGGGGG@,@CFFGGGF9C<FFFGEFFGGGGGGGGGFGGGEGGGGGGGGGGGFGCFGEGGGGG9E<AFF?FGGGD9<B=4EFFGFGGFG9AB:FGEBEGFEFGGGCFF,D7DFGGGEGDGGGGGG7<51>B<CFDGC/FFGGGGAFDE5EGDCF<C<:4,4>?9?*4<5<8(#;+5>GD*,FFC:>5>*+,0/FC<CE@7@E@3@7537F@8+@CD@@,+E@:=CEDE=+===CE?9GF=9EEDE=?GGE@++>GFC@FGFFGCFEEEAF=FEGDAC8DGGFBCGFFECGGFGGDDGGFGFCGFEF@?FDCFFEFGGFGGGGGGGGF7GGGGGGGGGCGGGFGGGGGFGGGFGGGGGGGGGGGEFGGFDFFFFFGGGGGGGGCCCCC
@s501 78
TGAGGAATATTGGTCAATGGGCGAGAGCCTGAACCAGCCAAGTAGCGTGCAGGATGACGGCCCTATGGGTTGTAAACTGCTTTTATAAGGGAATAAAGTGAGTCTCGTGAGACTTTTTGCATGTACCTTATGAATAAGGACCGGCTAATTCCGTGCCAGCAGCCGCGGTAATACGGAAGGTCCGGGCGTTATCCGGATTTATTGGGTTTAAAGGGAGTGTAGGTGGACAGTTAAGTCAGTTGTGAAAGTTTGCGGCTCAACCGTAAAATTGTAGTTGTTACTGGCTGTCTTGAGTGCAGTAGAGGTGGGCGTAATTCGTGGTGTAGCGGTGAAATGCTTAGATATCACGAAGAACTCCGATTGCGAAGGCAGCTCACTGGACTGCAACTGACACTGATGCTCGAAAGTGTGGGTATCAAACAGGATTAGATACCCT
+
FGGGGGGGGGGGGGGGFGGFCFGGCGEGG@GGGGGGGGFGGGFGGGGGDEGFGGGGGGCGGGEEFGCFGGGGGGGFFGGGGFFCFCFFFGGFF@CBECGGGFGFDGGGGGGGGGDCFEGGGGGGGGCDFGGGFEFFAF?9EFFGCEECGGAEFFFGGG8FFFGGG>@FECCGGCCCFCFC,?F@CFGGGDECGGGGCGGG+;B,?B<F7CF++?<.;(;74)0095/66C:0<@C>@=C@:9/;FC<@9@+AD5CBCD=CGGGG8,,7,@<*,:,?7,+=+FFE=:999AFE=B2,,CE,@,,EF?=CF=<,9ECCEGG@E:CGFFBE;;EC,FEF9FCFGFD:BEGGFC@E<GGF?4A7:@@,FECFF8E;,@,FCCFFFF9GFFEF9FF@,CFEGGGGFGFFFGFFEFFECFGGGF@FGGGGFGEGE<CCC@CC
@s501 79
TGGGGAATATTGCACAATGGGGGAAACCCTGATGCAGCGACGCCGCGTGAGCGAAGAAGTATTTCGGTATGTAAAGCTCCATCAGCAGGGAAGAAAATGACGGTACCTGCCTAAGAAGCACCGGCTAAATACGTGCCAGCAGCCGCGGTAATACGTATGGTGCAAGCGTTATCCGGATTTACTGGGTGGAAAGGGAGCGTAGACGGTGGGGTAAGTCTGATGTGAAAGCCCGGAGCTCAACCCCGGGACTGCATTGGAAACTAGGTAAGTAGAGTGTCGGAGAGGTAAGCGGAATTCCTAGTGTAGCGGTGAAATGCGTAGATATTAGGAGGAACACCAGTGGCGAAGGCGGCTTACTGGACGATCACTGACGTTGAGGCTCGAAAGCGTGGGGAGCAAACAGGATTAGATACCCT
+
F,CFE@FC6CFCFFGGGGDGGEEEGDFCGD@8EFG,@FE+@FCF@GDFC:FCGBCECDFFCFFFF?@FFFGGFFGFGGGGGGEFD=FG@F7?FFFGFFAEE+CFGGGGF,BFGFFGGGGGG@>C7>FCEGFAFF,@CFFFGFFF7BCC>FCCA;BBE9FFCFGG91<=*1*4?E*=BCFGGGFG:FEF**?EGFGD5*7/25?C?51#1877<C<FC7@BFFDFF9?CC==EG?EF27CGEG++@D>C,8=3C5<77D@F69?#7,<,#<5,#GEEEFGF;EDFE@F7FDCGGDEEEB>,F:CB5C@EGFFFC@,GDFF8GFFEECGDFE<EBC,FDFGEGECEF@DFF7GFFGEFCGEGFFFGGCEFBGFEGGGGGGGGFGFFGGGGGGGGGFFGFGFFGFFGGGGGGCGCCCCC
@s501 80
TGAGGAATATTGGTCAATGGGCGAGAGCCTGAACCAGCCAAGTAGCGTGCAGGATGACGGCCCTATGGGTTGTAAACTGCTTTTATAAGGGAATAAAGTGAGCGACGTGTCGCTTTTTGCATGTACCTTATGAATAAGGACCGGCTAATTCCGTGCCAGCAGCCGCGGTAATACGGAAGGTCCGGGCGTTATCCGGATTCATTGGGTTTAAAGGGAGCGTAGGCCGGAGATTAAGCGTGTTGTGAAATGTAGGTGCTCAACCTCTGCACTGCAGCGCGAACTGGTTTCCTAGAGTACGCACAAAGTGGGCGGAATTTGTGGTGTAGCGGTGAAATGCTTAGATATCACGAAGAACTCCGATTGCGAAGGCAGCTCACTGGAGCGCAACTGACGCTGAAGCTCGAAAGTGCGGGTATCGAACAGGATTAGATACCCT
+
GGGGGGGGGGGGGGGGGGGGFGGGGDGGGGGGCGGGGGGGGFFGGGGGGGGGGGGGGFGGGGGGGGGGGGGFFFGGGGGGGFGGGGGGGGGGGGGFGGGGGGGGGGGFGGG@@FGFGGGGGGGGFGGGGGGGFGGDGGFGGGDGGGGGGFGGGGGGGGGGGGGFEGGGGGGGGGFEGGCEEGDFFGDB@C7*<C@EGEG,+@@FFFGCEGCEG@G><9ED:/*;0-C7EECEGFGAG<10GE?C#FFCC7GCF?EFGFCFCF:GFFFF@FG.2@?EEEDEFFEGGGF<B9,78FGFGFFCEAEBEC77FDF9;DE88GGFE:EE@GEE;AGFFGFDGFDCFDBCFGFGGGGFEFFGGDFEGCEEEGFFGFGGGGGGFCDGGGEGGGGEEGFGGGFFFGGGFEGGGDGGGGGFEFEFGGFDEGGGGGGGGGGCCCCC
@s501 23193
TGAGGAATATTGGTCAATGGGCGAGGGCCTGAACCAGCCAAGTAGCGTGCAGGATGACGGCCCTATGGGTTGTAAACTGCTTTTATAAGGGAATAAAGTGAGTCTCGTGAGACTTTTTGCATGTACCTTATGAATAAGGACCGGCTAATTCCGTGCCAGCAGCCGCGGTAATACGGAAGGTCCGGGCGTTATCCGGATTTATTGGGTTTAAAGGGAGCGTAGGCCGGAGATTAAGCGTGTTGTGAAATGTAGATGCTCAACGTCTGCACTGCAGCGCGAACTGGTTTCCTTGAGTACGCACAAAGTGAGCGGAAGTCGTGGTGTAGCGGCGAAATGCTTAGATATCACGAAGAACTCCGATTGCGAAGGCAGCTCACTGGAGCGCAACTGACGCTGAAGCTCGAAAGTGCGGGTATCGAACAGGATTAGATACCCT
+
GGGGGGGGGGGGGGGGGGG@FGGGGGGGGDFGGGGGCGGGGGGCEGGGGGGGGGGGDE@FFFCF<CCCFE@CFFFGGGGGGC<FGGGGGGGFF<E?<FGGGGFGGFGFGGGGGGGGGGGGGGGGFGFGGFFGGGGGGGGGGGGGDGGFD5FGGGGGGFGGGGGGGGGD>GGGGGGGCGFGFF@:7FEF<FGEEFEGGEF9G7FCF;-=FFFGGGCG=BEGFFGCCC8DCCGGFCG9GGGGGGGGFGGGGGFGC.FGFFGFFGGGGGGFGFC?BE>G>CEGDGFGGFD=9CFGFFE>EFEGGFA,FECCEGCE@6+GGDDFFFFC5@CFFEFE<GF8E<9FGGGF?GGGFFGGEGGEDGGEFGEFGFGGGECGGGGGGGGGGGGGEFCGGGFGFGEEGGGFC7GFFGFC@GGFGFFFGGGFFGGFGGGGGGGCCCCC
@s501 82
TGAGGAATATTGGTCAATGGGCGAGAGCCTGAACCAGCCAAGTAGCGTGCAGGATGACGGCCCTATGGGTTGTAAACTGCTTTTATAAGGGAATAAAGTGAGCGACGTGTCGCTTTTTGCATGTACCTTATGAATAAGGACCGGCTAATTCCGTGCCAGCAGCCGCGGTAATACGGAAGGTCCGGGCGTTATCCGGATTTCTTGGGTTTAAAGGGAGCGTAGGCCGGAGATTAAGCGTGTTGTGAAATGTAGGTGCGCAACCTCTGCACTGCAGCGCGAACTGGTTTCCTTGAGTACGCACAAAGTGGGCGGAATTTGTGGTGTAGCGGTGAAATGCTTAGATAGCACGAAGAACTCCGATTGCGAAGGCAGCTCACTGGAGCGCAACTGACGCTGAAGCTCGAAAGTGCGGGTATCGAACAGGATTAGATACCCT
+
FGGGGEGGGGGGGGGGGGGFGGGGGGGGGGGGGGGGGGGFGGGGGGGGGGGGGGGGGGGGGGGGFFGGGFGGGGGGGGGGGGGGGGGFFGGFGGGFGGGGEGGGGGDGGGGGGGGGGGCGFFGGGGGGGGGGGGGGGFGGGGGGBBBFGGGGGGGGGGGGC7@CE::BCEGGFGGGGG7::9F<FGCC::;8FFEGCEC@$;=<CFFE7:;G8CDFC9<.<>ECFFG<*9FFCFF4F4EF@FCCFGFFD/:8FCC@$:>CFFF==;>?F>5.C<C:8,FFFFGFDFB8,EFA=GEGEDFE=,9:++EGDCFDFD8EFGEF@FEGBGGFEBF9,,A?;GGGGGGF>GGGGGGGGCBFGGGDGEEGGGGGFEGGGGGGFFEGGGGGFAFGGGFGGGGGGGGFDGGGFGGGGGGGGGGGGGGEFFFGGGGGGGGCCC9C
@s501 83
TGAGGAATATTGGTCAATGGGCGAGAGCCTGAACCAGCCAAGTAGCGTGCAGGACGACGGCCCTATGGGTTGTAAACTGCTTTTATAAGGGCATAAAGTGAGTCTCGTGAGACTTTTTGCATGTACCTCATGAATAAGGACCGGCTAATTCCGTGCCAGCAGCCGCGGTAATACGGAAGGTCCGGGCGTTATCCGGATTTATTGGGTTTAAAGGGAGCGTAGGCCGGAGATTAAGCGTGTTGTGAAATGTAGAGGCTCAACCTCTGCACTGCAGCGCGAACTGGTCTTCGTGAGTACGGACATCGTGGGCGGAATTCGTGGTGTAGCTGTGAAATGCATAGATATCACGAAGAGCCCCGATTGCGAAGGCAGCCTGCCAAGCCATTACTGACGCTGATGCACGAAAGCGTGGGGATCAAACAGGATTAGATACCCT
+
EAEFGGGGGGGGGGGGGGGGGGGG>FGGG9AFFGGGCGGFG@FDEFEGGGGGFECCEGGGGGGGGGGG8ECFG<EEGFGGEECGGGG,,CE+AEFFFFGGFA5C?FGD@BFEFGG9FECGF9FGGGG,5@<9CFFE<FDFGFGDE7>FGGGGGGGGGGEDCGGGGGCCFG7<EEDEEGGG:CFCCCDEGGGCFG7:5EGG7:<GFEC@E.2?:755E1+55<C?</=+FCA<CGG<BC7C8A>CE:G?F@,<,9C0:D=+;7F=CD@CG?F5CCBDEEE34DF8@+@+6,?E=F8BE@,GD6+EF6EGEGGGFGEC7?+EF:94)A,49C,E9,C9,-<8EFGGGFDF5,,=@+F7@BD:@=?4FGFGFEA@+@@<@8,,E9FDGGF@ECFGFFFBGFF8FGGFEEF@FCFEFEEEFGGFDGGGGFGFGGGCCCCC
@s501 84
TAGGGAATCTTCGGCAATGGGGGCAACCCTGACCGAGCAACGCCGCGTGAGTGAAGAAGGTTTTCGGATCGTAAAGCTCTGTTGTAAGAGAAGAACGTGTGCGAGAGTGGAAAGTTCACACAGTGACGGTAACTTACCAGAAAGGGACGGCTAACTACGTGCCAGCAGCCGCGGTAATACGTAGGTCCCGAGCGTTGTCCGGCTTTATTGGGTTTAAAGGGGGCGTAGGCCGGAGATTAAGCGTGTTGGGATATGTTGACGCGCAACGGCGGCACTTCAGCGCGAACTGGTTTCCTTGAGTACGCACAAAGTGGGCGGAATTCGTGGTGTAGCGGTGAAATGCTTAGATATCACGAAGAACTCCGATTGCGAAGGCAGCTCACTGGAGCGCAACTGACGCTGAAGCTCGAAAGTGCGGGTATCGAACAGGATTAGATACCCT
+
CCECEFGGGDFGGGGGGGGF<FGGGGGGGGGGGF7FGFEFGGGGGGGFGGEGGGGGGGGFFFGGDGEG:FFFGG+FFFCFFGGGFFGCFFGGG,EECFG8<,++=@BFGGGFGFFGG9FGGFFFD<FC@CFGGGGGCFF<CFCFGCFGE7>*>,3<FFEGGGGGGG7BGGECF@E@::<F7+<FC,+2*4CC:?*/1CCFGG*<:42;:C64C*>#:71=0#;?<78>D<FCFFE0B:C=<77+6,?,+14,;,F=*:>@8>*EEF@3+@,FD=9@+?=@8C>A9FFCGFFFD>@,DGDF>BGGFEAFAFC6+FEDF9GGEECA@4==EE>CGECEC,EAC>=?F8FFFFFFFGEFE<CF7FEGGGGGGFF9FGEDGGEGGFFE7EDGGGCFGGGGCEGGGGGGGGFEGGGGEGFEFFEFDGFFGFFGGGFCEGGGGCCCBC
@s501 85
TGAGGAATATTGGTCAATGGGCGAGAGCCTGAACCAGCCAAGTAGCGTGCAGGACGACGGCCCTATGGGTTGTAAACTGCTTTTATAAGGGAATAAAGTGAGTCTCGTGAGACTTTTTGCATGTACCTTATGAATAAGGACAGGCTAATTCCGTGCCAGCAGCCGCGGTACTACGGAAGGTCCGGGCGTTATACGGATTTATTGGGTTTAAAGGGAGCGTAGGCCGGAGATTAAGCGTGTTGTGAAATGTAGTGGCTCAACCTCTTCACTGCAGCGCGAGCTGGTCTTCTTGAGTACGCACAACGTGGGCGGAATGCGTGGTGTAGCGGTGAAATGCTGAGATATCACGAAGAACTCCGATTGCGAAGGCAGCTCACGGGGGCGCAACTGACGCTGAAGCTCGAAAGTGCGGGTATCGAACAGGATTAGATACCCT
+
DFGGGGGGGGGFGGGGGGGEFFGE@FCFGGGGGGGGGGGGGGEGGGEGGGGGGEGDEGFGECGGG8FECEFGGGGDFGGGFFGGFAFGGFDFE,:CEFFFFEEFCE<FDDEAAEFGAFGGGG,7,C?,EEFFFFEAF9AC8,:D+=DDFFFGFD+><FFF@DFFGEEF3**7,,3C@E:FC9,*:<:FGGGC+2+12A;)$*CFF04.4(7BE$@;:(<7?5CCEFCFFB,<=+<5<<C<@<C::=,E:?F@F:?26<33>@3,7,,3,F:9+:+GEB=+GEB,6,,=9DGFDC6++G@C=A3+F=CCFCFE+CB7C==EAFC>=F@FD=C,<AEEFC,@E=@A,,F=EFCFFBC:4?<B:7CGGF<GGE@GGFF@F@=8,FDGFGFEEF@GGGGGGGGECGGF@GEEGEGFEE<AFFFFFGGGFGGGGGGCCC<C
@s501 27054
TGAGGAATATTGGTCAATGGACGAGAGTCTGAACCAGCCAAGTAGCGTGAAGGATGAAGGTTCTATGGATTGTAAACTTCTTTTATACGGGAATAAACGGATCCACGTGTGGATTTTTGCATGTACCGTATGAATAAGTATCGGCTAACTCCGTGCCAGCAGCCGCGGTAATACGGAGGATCCGAGCGTTATCCGGATTTATTGGGTTTAAAGGGAGCGTAGATGGGTTGTTAAGTCAGTGGTGAAAGTTTGCGGCTCAACCGTAAAATTGCAATTGATACTGGCAGTCTTGAGTACAGTTGAGGTAGGCGGAATTCGTGGTGTAGCGGTGAAATGCTTAGATATCACGAAGAACTCCGATTGCGAAGGCAGCTTACTAACCTGTAACTGACATTGATGCTCGAAAGTGTGGGTATCAAACAGGATTAGATACCCT
+
<FC9CEFGGDFFCG9FEFC8@FGGGGG@F9<FFGFFGGG8F8E<EEG@FEFGFGGCEEF8F9,CFDG?GC9@@EGGGGGCFGCGGFFCFDGG:<?DFGDC::7=,B?FFFGGG9?EGGGGFE<,9CAF@FGG9EFGGE,C,AFCFG7F@FEFGFFEEFF<E<3D@ECGFCFCFGC3*5>BCF@7@<E7>CC7-7CFGEFG;F9F?&FC-GGGG,EFC3CFA>7;C=C?CC@;@CCA<FDE,9C53<DGGGGGGFEFB>>ACCGGGGG=GE?7FDEF=FD=FFDFCCFB4C?9+FD?FF<<EC,FFCFC7E9E@@+EEGGGDE@C9F:DDFGF<FA6,AFFEDC,E<FGGFDGFC7F7CFFFCCAFFDE@C<@9ECGGGGGFGGGFFEGGGFAGGFE9GGGGGGF98GGGGFFGGGGFFEFFGGGGCFGFFE@CCCC
@s501 27154
TGAGGAATATTGGTCAATGGGCGAGAGCCTGAACCAGCCAAGTAGCGTGCAGGATGACGGCCCTATGGGTTGTAAACTGCTTTTATAAGGGAATAAAGTGAGTCTCGTGAGACTTTTTGCATGTACCTTATGAATAAGGACCGGCTAATTCCGTGCCAGCAGCCGCGGTCATACGGAAGGTCCGGGCGTTATCCGGATTTATTGGGTGTAAAGGGAGCGTAGGCCGGAGATTAAGCGTGTTGTGAAATGTAGTGGCTCAACCTCTGCACTGCAGCGCGAACTGGTCTTCTTGAGTACACACAACGTGGGCGGAATTCGTGGTGTAGCGGTGAAATGCTTAGATATCACGAAGAACTCCGATTGCGAAGGCAGCTCACGGGAGCGCAACTGACGCTGAAGCTCGAAAGTGCGGGTATCGAACAGGATTAGATACCCT
+
CFFGGGGGGGFGGFFFGFFFEGGGDGGFGGGGFDGGGG?<CFECFGG@FEGGGGGGEFEGGGGFGGGGC=FCBFGGGGGGGFGGGGGGAE<9A<EEFDE9<FFFGEFFG=CCFFGEFCGGGCFGGGGGGGEGGGGGEDGFGGGGGCCFGGGGCGEFFFFFFGGG@CFG:*3,=FFGEFC71>-<>>G?648;6<CCFFCFGGFBFF<2?>:?EF::868.;CC5CCEFFGFCGGGDGGEEFB2@?<?FGFCCD8C6GCFDD<D2FF9BFFC?<7C+@9ADBCGG3GGGED,FBEFFD?:CD8FGF>EGFDFE@=8EC?A4BE@EBEFFFFA5,,A8E9GGF>,E6FFDFFFFFFECEGF@C7FFFF9GGFAFFDEDGGGF@EFEEDFGGGFGGF@FFCGGGEFEF>CCEDGGGFGGGGFFGGGGGGGFF<GCCCCC
@s501 23449
TGGGGGATATTGCACAATGGGCGAAAGCCTGATGCAGCGACGCCGCGTGAGGGAAGACGGTCTTCGGATTGTAAACCTCTGTCTTTGGGGAAGAAAATGACGGTACCCAAAGAGGAAGCTCCGGCTAACTACGTGCCAGCAGCCGCGGTAATACGTAGGGAGCAAGCGTTGTCCGGATTTACTGGGTGTAAAGGGAGCGTAGACGGCACGGCAAGCCAGATGTGAAAGCCCGGGGCTCAACCCCGGGACTGCATTTGGAACTGCTGAGCTAGAGTGTCGGAGAGGCAAGTGGAATTCCTAGTGTAGCGGTGAAATGCGTAGATATTAGGAGGAACACCAGTGGCGAGGGCGGCTTGCTGGACGATGACTGACGTTGAGGCTCGAAAGCGTGGGGAGCAAACAGGATTAGATACCCT
+
FFGGGGGGGGGGGGGGGGGGGGGGGGGGGFGGGGGGFFEEGGGCGGGFGGGGGGFFGGGGGGDFGGGGGGGGGGCGGGGGGGGGGGGGGGGGGGGGGFGGGGDCDGGGDFGFGGGGGGF8FFGGGCEGDFGGGGGGGGGGGC,@EGGGFFG1FFE,CFGGGGFGFECC#<F:CFFGGECEGCEEFG=GFCC?FCECC?CECECCC@C58CGEE<@>GFGFEF:>0<FGGGCEFGGGFFCGGGFGGCEC<GGDF:C@FECFFGGGGF<A9=GFFFCG@GGGFECGFECGGGGGGE>8>,8EB9GGFGGGGFGFC@DGGGGGGGF?CGGGGEDE,EF<FFGGEGGFFGGFFGGGGGGGDGGGGGGGGGGGGGGGGFGGGGGGFGGGGGGGGGGGGGFFGGGGFFGGGGGGGGGCCCCC
@s501 89
TAGGGAATCTCCCACAATGGGCGAAAGCCTGATGGAGCAACGCCGCGTGGGTGAAGAAGGTCTTCGGATCGTAAAACCCTGTTGTTAGAGAAGAAAGTGCGTGAGAGTAACTGTTCACGTTTCGACGGTATCTAACCAGAAAGCCACGGCTAACTACGTGCCAGCAGCCGCGGTAATACGGAAGGTCCGGGCGTTATCCGGATTTATTGGGTTTAAAGGGAGCGTAGGCCGGAGATTAAGCGTGTTGTGAAATGCAGATGCTCAACATCTGCACTGCAGCGCGAACTGGTTTCCTTGAGTACGCACAAGGTGGGCGGAATTCGTGGCGTAGCGGTGAAATGCTTAGATATCACGAAGAACTCCGATTGCGAAGGCAGCTCACTGGAGCGCAACTGACGCTGAAGCTCGAAAGTGCGGGTATCGAACAGGATTAGATACCCT
+
FGGGGGGGGFGGGGGGGGGGFGGGGGGGGGGGGGGEGGGGFGGGGGGFGGDFGFGGGGGGGGGGGGDGGFGGGGGGGEGGGGGGGGGGGGGGGGDFGGFGGFFGGGGGGGGGGGGGFGFGGGGGGGGGGGGGGGGGGGGGGGFGGFGGGGGG@CFGGGGGGGGGGGGGFCFGGGCFFCCGGGGCG<EFEGEGE<C/>GF?55CEG?@FGF27/;<F747)445?77?C<CGGCFGFFFGGCE>FDFFC>FAFGFFFEFCBC6DGCFEE<FE76EDGEGEECGE?E?8GGGGGGE>,C)GECEF@GGFDGECCC?,FGE@+8GGE>EGEGAF=EFFGGFFFCFFE8ACCGGGGGGGGEGCDGGEEB7GGGF<EEFGGGGGGGGGGGGGGGGFEGGGGGGGFBFGGGFFGGGGGGGFGFGFGGEGFFGGGGGCGGGGGCCCCC
@s501 90
TGAGGAATATTGGTCAATGGGCGAGAGCCTGAACCAGCCAAGTAGCGTGCAGGAAGACGGCCCTATGGGTTGTAAACTGCTTTTGTGTGGGGATAAAGTGTGTGACGTGTCGCGCATTGCAGGTACCGCACGAATAAGGACCGGCTAATTCCGTGCCAGCAGCCGCGGTAATACGGAAGGTCCGGGCGTTATCCGGATTTATGGGGTTTAAAGGGAGCGTAGGCCGGAGATTAAGCGTGTTGTGAAATGTAGACGCTCAACGTCTGCACTGCAGCGCGAACTGGTTTCCTTGAGTACGCACAAAGTGGGCGGAATGCGTGGTGTAGCGGTGAAATGCTTAGATATCACGAAGAACTCCGATTGCGAAGGCAGCTCACTGGAGCGCAACTGACGTTGAAGCTCGAAAGTGCGGGTATCGAACAGGATTAGATACCCT
+
DFGGGGGGGGGFGGGGGFFFDFGGGGGGGGGGFGGGGGGGGGAFFEFGGDGGGCCFF@CFGEGGFDGFGGGGGGGGGDGGA,CFGGG8FGGGGGFGGFGAEEFGGGGGG<@EFE7:+BFFG,DFG<<+>@@B7>@FCGGFDC7FG7BFECFGGFF@F=:CFGGGGEGD7=7><@BFGGGCF<F@BFGFCF5>CFEG7+:C#84F58.<EF6)8<642('>53EC:;:FC<GGC:CA<FEFFEFE#0FA@B<?3:80=F;2<<GF9GGGF?FEF>/FGE=66FFGGFDF=,FF9GGGDGGFFE=ECECGGGGGEC@+EF7FFFGGFGGDCGGGGFFBFEG@FD<EFGEGFGGGFFC6:GFGFF:@GGEGFFF@,<9GFFEFDFCFCCDGGGFEFACEGGGGFGFFFGF>F>GFGGGGGGGFFGGGGGGGGFFCCCCC
@s501 91
TGAGGAATATTGGTCAATGGGCGAGAGCCTGAACCAGCCAAGTAGCGTGCAGGAAGACGGCCCTATGGGTTGTAAACTGCTTTTGTGTGGGGATAAAGTGTGTGACGTGTCGCGCATTGCAGGTACCGCACGAATAAGGACCGGCTAATTCCGTGCCAGCATCCGCGGTAATACGGAAGGTCCGGGCGTTATCCGGATTTATTGGGTTTAAAGGGAGCGTAGGCCGGAGATTAAGCGTGTTGTGAAATGTAGACGCTCAAAGTCTGCACTGCAGCGCGAACTGGTTTCCTTGAGTACGCACAAAGTGGGCGGAATTCGTGGTGTAGCGGTGAAATGCTTAGATATCACGAAGAACTCCGATTGCGAAGGCAGCTCACTGGAGCGCAACTGACGTTGAAGCTCGAAAGTGCGGGTATCGAACAGGATTAGATACCCT
+
CFCFFGGGGGGGGGGGGGFFFGGGGGGGGG8;FFFFGGCFGGGGGGGGEGGGGDGGEGGGGGGFFGFGFGGGGGFGGCDGADGGGGG=FGG>F7FAFFGE@FGGGGDGGGF@F@C77>DGGC8FFGFFE=:@C7@DFFGGGGGCEGGG9;FGGCFGFEGFG,>F88FEGCGGGC8C1B*F:FGGDFGC-FE:C94?-:C9D73EFF78860+6<C.GBG>B5CFFBG:B1,<<@DAGGGGGCCEGGGFF;GEEECFC>C@/<>9<FCD6FGDGE<C;@;C6CEADCD<=A,?5EECGF@C,,,??6GGGGGFGDE@GFE=FFEGFGEECGFFGGGFFFFFFCF8GGGFDAGEEF@:7GF=CGGGGDGFGFGGGGGFFGGEEGGGDGFGGFFCC,FF@DGGCGGGGGGGGGGEGFCGGGGFFDGGGGGGGGGCCCCC
@s501 24784
TGAGGAATATTGGTCAATGGGCGCAGGCCTGAACCAGCCAAGTAGCGTGAAGGATGACTGCCCTATGGGTTGTACACTTCTTTTATATGGGAATAAAGTTTTCCACGTGTGGAATTTTGTATGTACCATATGAATAAGGATCGGCTAACTCCGTGCCAGCAGCCGCGGTAATACGGAGGATCCGAGCGTTATCCGGATTTATTGGGTTTAAAGGGAGCGTAGGTGGACAGTTAAGTCAGTTGTGAAAGTTTGCGGCGCAACCGTAAAATTGCAGTTGATACTGGCTGTCTTGAGTACAGTAGGGGTGGGCGGAATTCGTGGTGTAGCGGGGAAATGCTTAGATATCACGAAGAACTCCGATTGCGAAGGCAGCTCACTGGACTGCAACTGACACTGATGCTCGAAAGTGTGGGTATCAAACAGGATTAGATACCCT
+
FFGGGFFGFGGGGGCF,CEEFGEGGGEGG9CFGGGGCGGGGGGGGGGF@7FGGF<FFGFEDFGGFFFGGGDCGF,CFGGG??C<EFGGGAFF<FGEEFEGGGGGGGCFF8D:A<EDCFDFEDGGGGGF9FFFGCGGGGFCCFC:EGGGGCGGD+DCD9D7<:DGGGDGFEEF,,5@:@EE7CGGC7E88CC<CDF=EC@51BFEG9BF:BCFG45'B/CB=C9=?C@7CFGGFFC=DGFGGGC=@-29:847CEC#,CCF@@F>FGFEF6>,DB9FC7D9D8FFGGFE9FFF7CFBFFA+DGEEGGGEC8FE4ECGCFFCAFE=5GGEA,GGFGFGDDEAGEGFFGGGGGFBC@:GGGGGEEEGFGGGFGGGGGFGGFFFDC@GFGFGGGFGGGGGGGGGGDGFCGGGGFGGGGGGFGGFFGGFGFGGGFFCCCCC
@s501 21544
TGGGGAATATTGGGCAATGGACGCAAGTCTGACCCAGCAACGCCGCGTGAAGGAAGAAGGCTTTCGGGTTGTAAACTTCTTTTGTCAGGGAAGAGTAGAAGACGGTACCTGACGAATAAGCCACGGCTAATTACGTGCCAGCAGCCGCGGTAATACGTAGGGGGCAAGCGGTATCCGGATTTACTGGGTGTAAAGGGAGCGTAGACGGCACGGCAAGCCAGATGTGAAAGCCCGGGGCTCAACCCCGGGACTGCATTTGGAACTGCTGAGCTAGAGTGAAGTAGAGGCAGGCGGAATTCCCCGTGTAGCGGTGAAATGCGTAGAGATGGGGAGGAACACCAGTGGCGAAGGCGGCCTGCTGGGCTTTAACTGACGCTGAGGCACGAAAGCGTGGGTAGCAAACAGGATTAGATACCCT
+
EDFGGGGGGGGDGFGGGGDGGGGGGGGFGGGGGFFGFGGGGGGGEGGCFG7FFGGGGGFGCFGGFGDB<?FC9FFEEGGG9<FGGCGG8EFFGGGFA?FFCGFCGCFGFC??EGGGGFGGGGGGGDGDBFFFDFGGDGG<<DFAFGEGCF>5CFC9CF9BFG**4=*1FE*3<1<FE@FCC:FCCFGGC=)BEF>F@FDGC>32:/2;8:/B:EGC8>>7@F:E;CGGG@18GEEF:<FCF@EFC8FFGG:88?,>9EFC,@8CBB.,,;@A4FBFDF9GGFE?,FE+GGFF9FEFB+CC7CF9GE=GGGFGFEC@GGFF<GFD=8GFFFFBFAEGGFEB8DFCGCGGCEGGGEFCE9FGFDFFEGGGGGGGFEFA,F9FFBEGGGEGGGGGGGF9GGGFFFFFGGGGGGGGGCCCCC
@s501 94
TGGGGAATATTGCACAATGGGGGAAACCCTGATGCAGCGACGCCGCGTGAGTGAAGAAGTAATTCGTTGTGTAAAGCTCTATCATCAGGGAAGAAAATGACGGTACCTGACTAAGAAGCCCCGGCTAACTACGTGACAGCAGCCGTGGTAATACGAAAGCGGCAAGCGTTATACGGATTTCCTGGGTGTAAAGGGAGCGTATACGGCCGTGCCAGTCTGATGTGAAAGGGTGGGGCTCAACCCCGGTATTGCATTGGAAACTGTATGGCTGGAGTGCCGAAGAGGTAAGCGGAATTCGTGGTGTAGCGGTGAAATGCGTAGATATTAGGAAGAACACCAGTGGCGAAGGCGGCTTACTGGACAGTAACTGACGTTGAGGCTCGAAAGCGTGGGGAGCAAACAAGATTAGATACCCT
+
EG<FGGGGFGGGFFGGFGEGGCFG7EEFGGGG9CFGGG@F7F7:CFEFFG:<FD@F,C=,5C,5CC,,,B7C<@F<E<<A?F@,,,B9EFBEE8FGF,FE,FC@7FAF9E,:F,,5C,,3B>FECDBD,,7@C,,,:>F7,,,8@+8@>,@C,,3*,*5,1>F1>1*=**=5,@CFC7*<,C,,2C7F:,?93?C8514CC*27=C***2:;*,<?:)<),60:F(+1A#ACF:::6<:F>F=+377,,,,*A,>A3,33+CF>9DGF8FFA5@8:849,9,;AFEC:DFFE?D7C@+>,CGDEAEEB=EC9=:@E@9,=E@<A,AGCFFDF:EFCEB?CGGGDFCEGE@8GEFCGGEEFE<9GGGFFCFFFDAFEGGGGGGF@CFF7GGGGGCF9FDFFE@=FGGGGGGGCCCCC
@s501 27523
TGGGGAATATTGCACAATGGGGGAAACCCTGATGCAGCGACGCCGCGTGGAGGAAGAAGGTCCTCGGATTGTAAACTCCTGTTGTTGAGGAAGATAATGACGGTACTCAACAAGGAAGTGACGGCTAACTACGTGCCAGCAGCCGCGGTAAAACGTAGGTCACAAGCGTTGTCCGGAATTACTGGGTGTAAAGGGAGCGCAGGCGGGAAGACAAGTTGGAAGTGAAATCCATGGGCTCAACCCATGAACTGCTTTCAAAACTGTTTTTCTTGAGTAGTGCAGAGGTAGGCGGAATTCCCGGTGTAGCGGTGGAATGCGTAGATATCGGGAGGAACACCAGTGGCGAAGGCGGCCTACTGGGCACCAACTGACGCTGAGGCTCGAAAGTGTGGGTAGCAAACAGGATTAGATACCCT
+
FFGGGGGGGGGGGGGGGGGFCGGGGGGGGGGGGDGGGGGGGGGGGGGGGGGGGGGGGGGGGGGGGGGGGGGGGGGGGGGGGFFGGGGGGFFGFGFGGGGGGGGGGGGGGGGGFFGGGGGGGGGGGGGGGGGGG0GGGGGG?GGGGGGGFGGGGGGGGGGGGGGGGGGGGGGGGGGGGGGGGGGGGGGG<EEBFGGFEGEEEGGGGGGCECFFFGGFFGEGF?=DGEG;GFGFFGGGFGGGGGFFCCFGG>FD>GF@F?CDGGEFGGGGFGGGFGFCFFGFGGGGGGGGGGDEFF@CFFGGFGGGFGEGEEFGGGGGGGFGGGDGGGGGFCGGCFFGFEGGGGGGGGGGGGGGGGGGGGGGGGGGFGGGGFFGGGGGGGGGGGGGGGGGGGGGGGFFGGGGGGGGGGGGGGGCCCCC
@s501 96
TGAGGAATATTGGTCAATGGGCGCAGGCCTGAACCAGCCAAGTAGCGTGAAGGATGACTGCCCTATGGGTTGTAAACTTCTTTTATATGGGAATAAAGTTTTCCACGTGTGGAATTTTGTATGTACCATATGAATAAGGATCGGCTAACTCCGTGCCAGCAGCCGCGGTAATACGGAGGATCCGAGCGTTATCCGGATTTATTGGGTTTAAAGGGAGCGTAGGTGGACAGTTAAGTCAGTTGTGAAAGTTTGCGGCTCAACCGTAAAATTGCAGTTGATACTGGCTGTCTTGAGTACAGTAGAGGTGGGCGGAATTCGTGGTGTAGCGGTGAAATGCTTAGATATCACGAAGAACTCCGATTGCGAAGGCAGCTCACTGGACTGCAACTGACACTGATGCTCGAAAGTGTGGGTATCAAACAGGATTAGATACCCT
+
DGGGGGGGFGGGGGGGGGFGCFGGGGDGGFGGGGGGGGGCFGGGFDCFGGGGGCGGGGGGGGGFECGGGFGGGGGGGFGGGGGGGGGGGGGGGGFGGGGGGGFGGGGGGGGGEEFFGGEGFDGGFGGGAFGGGGCFCGGGG?FGGG+EFGCFFGFDGFFF,:@FGC>FGDFFGGGG*@C:FGF?G><GCGGGGGDC@>C?GG7CF:BFFAFFGG<AEFGACGGFFFCFEAFGEGFCFBGFDE=FGEEGGGEGF?CFFGF5DEFGF;GFGGC>GGGFE4<:DCGFD8FGFCE<;FDFGGGGGGGGGGGEC8FFFEEEEGGGGFGGAG@CAGGGGEFFFFFFFCBGGFFGGFCGGGGGECGGGGGFGFEGGDGGGGGGGGGGGGGGGGGGGGFFFFFGGGGGFGGGGGGGGGGGGGGGGGGGGGGGGGGGGFCCCCCC
@s501 97
TGGGGAATATTGCACAATGGAGGAAACTCTGATGCAGCGACGACGCGTGAGTGAAGAAATAATTCGTTATGTAAAGCTCTATCAGCAGGGAAGATAGTGACGGTACCTGACTAAGAAGCTCCGGCTAAATACGTGCCAGCAGCCGCGGTAATACGTATGGAGCAAGCGTTATCCGGATTTACTGGGGGTAAAGGGAGTGTAGGTGGCCATACAAGTCAGAAGTGAAAGCCCGGGGCTCAACCCCGGGACTGCTTTGGAAACTGTAAGGCTTGAGTGCAGGAGGGGTGAGTGGAATTCCTAGTGTAGCGGTGAAATGCGTAGATATTAGGAGGAACACCAGTGGCGAAGGCGGCTCACTGGACTGTAACTGACACTGAGGCTCGAAAGCGTGGGGAGCAAACAGGATTAGATACCCT
+
CFFGGGCFGGGGGGGGGGGGGGGGGGGGGGGGGGGGGGGGGGGGGGGFFCFGGGGGGGGGGGCGGGGGGGGGGGGGGCGFG9FGGGGGGGEC:FFFFEFGGGGGGGGGGGFFGGCFGFGEFGGGGGGGGGG<DA,DG<FEGGFFGGCDCFGGGGGFCFGGGFFGG6>@FFGGGGGGGDGGG0@FFG/C=<GGFFECEEFFGGGFDGCCECGGGFEF;+<;CD#50CEFFGGCFEG+/+@BCGFEGFFGFDB;ACF/19CFDC:9FFFFEC>GDGGGGGGGECEGFFFBGFE>,8E>,5,,BCGC8CEECEF9@,,EDE,GGGGGGGFGEAGFEFFGGEFGEGGGEEEGGGGGGGFFDFCFCFFAGGGFGGGGGGGEGGGCGGGGEGGGEEGGFGGGGGGFFGGGGFGGGGGCCCCC
@s501 98
TGAGGAATATTGGCCAATGGGCGATGGCCTGAACCAGCCAAGCAGCGTGAAGGATGACTGCCCTATGGGTTGTAAACTTCTTTTATAAAGGAATAAAGTCGGGTATGCATACCCGTTTGCATGTACTTTATGAATAAGGATCGGCTAATTCCGTGCCAGCAGCCGCGGTAATACGGAAGGTCCAGGCGTTATCCGGATTTATTGGGTTTAAAGGGAGCGCAGGCGGACCTTTAAGTCAGCTGTGAAATACGGCGGCTCAACCGTCGAACTGCAGTTGATACTGGAGGTCCTGAGGGCACACAGGGATACTGGAATTCATGGTGTAGCGGTGAAATGCTCAGATAGCATGAAGAACTCCAATCGCGAAGGCAGGTATCCGGGGTGCAACTGACGCTGAGGCTCGAAAGTGCGGGTATCAAACAGGATTAGATACCCT
+
AFFGGGGGGGGFG8CFGGGGGGGGGGGGGGGGGGGGGGGGGGGGGGGCGGEFGGGGGCDFGGGFFGGGGGGGGGGFGGFGFEFGGGGGGFEFGGGGGGGGGGDGGGGGGGGG8FG@FGGGGGGGGCDFGGFGGGG9FEGG,ACFGGDGFGGGGGGGGGFFGGCDB=CFGGGGGGGE*3<BFEGD<CF1GGGGG?=CGDGGG49CCCGG?@@FGGGAE@FEBGEGFFFFDAF;GFFBB>>C7FCC:C,9EGGECCCCGDEFCGGFED8CF5FFGFE=E:F,DFFFFDF==,=?)4,FGGGGFE=FEDGFFGGGFFFE,FGGF9EEFFCFDGF;EBE@,<AD<,E?,GGGGGGGGFGGFFF>:GGGGGGGFCGGGGGGDGGGGGGGGEE@GGGGGGGGGGGGGGGFGGGGGEGGGGGGFGFFGGGGGGGGGGGCCCCC
@s501 25376
TGAGGAATATTGGTCAATGGGCGAGAGCCTGAACCAGCCAAGTAGCGTGCAGGAAGACGGCCCTATGGGTTGTAAACTGCTTTTGTGCGGGGATAAAGTGTGCGACGTGTCGCGCATTGCAGGTACCGCACGAATAAGGACCGGCTAATTCCGTGCCAGCAGCCGCGGTAATACGGAAGGTCCGGGCGTTATCCGGATTTATTGGGTTTAAAGGGAGCGTAGGCCGTGCTTTAAGCGTGTTGTGAAATGTAGACGCTCAACGTCTGAATTGCAGCGCGAACTGGGGCACTTGAGTGCGCACGAGGCAGGCGGAATTCGTGGTGTAGCGGTGAAATGCTTAGATATCACGAAGAACTCCGATTGCGAAGGCAGCTCACTGGAGCGCAACTGACGCTGGAGCTCGAAAGTGCGGGTATCGAACAGGATTAGATACCCT
+
AFGGGGGGGGGGGGGGGGGGGGGGGGGGGGGGGGGGGGGCFFFGGGGGGGGGGGGGCFFGGGGGGGGGGGGGGGGGGGGGGGGGGGGFGGGGGGGGGGGGGGGGGGGGGGGFFGGGGGGGGGGGGGGGGGGGGGGGGGGGGGGGGGGGGDGGGGGGGGGGGGGGGEGGEGGGCGGGGGG<FGFGEECEGGGGGGGGGGGGGGGGGGGCEEFEC7GGGFGGFFDGG6GGGGGGGGGFGDGGGG.GGGGGGGFGFGE>DFGGGGFGGGFE,FEFGGEF;C?EGCFCFDFGGGGF5GEGEFA7GGGGGGGGEE>FGFGGEF=<,BDGA@7FDDGGFGDFEC9DE;9FFGFGGGFGGGGGGGGGCEFCFF<GGFGGGGGFCFFDGGGFGGECGEFFFCGFCGGGGCGDFGGGGGGGFFFGEGGECFGGGGFEFFGCCCCC
@s501 100
TGAGGAATATTGGTCAATGGGCGAAAGCCTGAACCAGCCAAGTAGCGTGAAGGATGACTGCCCTATGGGTTGTAAACTTCTTTTATAGGGGAATAAGATGAGCCACGTGTGGCTTTTTGTATGTACCCTATGAATAAGGATCGGCTAACTCCGTGCCAGCAGCCGCGGTAATACGGAGGATCCGAGCGTTATCCGGATTTATTTGGTTTAAAGGGAGCGTAGATGGGTTGTTAAGTCAGTTGTGAAAGTTTGCGGCTCAACCGTAAAATTGGAATTGATACCGGCAGTCTTGAGTACAGTTGAGGTAGGCGGAATTCGTGGTGTAGCGTTGAAATGCTTAGATATCACGAAGAACTCCGATTGCGAAGGCAGCTTACTAACCTGTAACTGACATTGATGCTCGAAAGTGTGGGTATCAAACAGGATTAGATACCCT
+
FG<FGGGGGGGGGGGGGGGGCFGGGGGGGGGGGGGGGGGC<FEGFGGFGED9F8B<EFCFGGGGGGGDGGGEGFGGGGGG9EFGGGGGGGGGGGGGGGGGGGFCFDFFG,DCGFFGGG7EA<FGG,EFGG@F,,CFGG98:F:FGGDFGAFFF7DCFGGFFGFF@CFGGGGAF,**@*C83@FFFCEGGGC5;5:E7CFF:GG#@FFF=FFCFD;FC5F3+08+F;BCDFD;F@F>CF+ECCFDGGDE:F=@ED*D?C>38CE:A8C<A@C#B?7<2@=+6GGGGGGFDF<B;5,<GGGGGGDFA++FF?E>,,EE7D8<EE6,A>B>,GGGFE??DGGGFCD8FF<EE<,EFFF@GDFCGGEGF@,EGCGGGDGFCEFGGGGFDFFGGGGGGGGGGGGFFCFFFFEGGGGGGGGFGFFEFGDGGFGFFBDBCA8A
@s501 101
TGAGGAATATTGGTCAATGGGCGATGGCCTGAACCAGCCACGTAGCGTGAAGGATGACTGCCCTATGGGTGGTAAACTTCTTTTATAAAGGAATAAAGTCGGGTATGCATACCCGTTTGCATGTACTTTATGAATCAGGATCGGCTAACTCCGTGCCAGCAGCCGCGGTAATACGGAGGATCCGAGCGTTATCCGGATTTATTGGGTTTAAAGGGAGCGTAGATGGATGTTTAAGTCAGTTGTGAAAGTTTGCGGCTCAACCGTAAAATTGCAGTTGATACTGGATGTCGTGAGTGCAGGTGAGGCAGGCGGAATTCGTAGTGTAGCGGTTAAATGCTTAGATATCACGAAGAACTCCGATTGCGAAGGCAGCCTGCTAAGCTGCAACTGACATTGAGGCTCGAAAGTGTGGGTAGCAAACAGGATTAGATACCCT
+
EGEGGCEFGGGGD@FFGGGGEEGGD,,,FFGGDAFGGGDFCFCEEFGFGG?@FFFFGGDCFFC8C,CEFG,=BD,CEFFGECFGFFGG<CEF@FGGG9EFGGDGGGF?CF,C=EBC=<BFCFFBF<5F?EEFFGC,CFG8=ACBC8>DFF<DFDF@FFFF@FG8@6>CFFCA@FGGGDD7CCF:1>*=CC78,=F:=,3?C>CFC<#43;9++8:A>:C506:FGFGFFFF=@B@6<37@:F9CAAC=GFEGCE?>37:FCC<AGGFC3EC;,A6==48@?DFFB>::@,,A*E8F8>>,?EDEB+F@GEE96?@E@44,FCB>5GE@9,,4FE?8B9FFFFE,,@FCCFDFFF@:EGE=F7GGGGFFGFAGFCF<CF9CFF9GGGGGGGFFEFCFGGGGGGGGGFGGGGGFF,@,GF<FFFFGGGGGGGFCCCCC
@s501 102
TGAGGAATATTGGTCAATGGGCGAAAGCCTGAACCAGCCAAGTAGCGTGAAGGATGACTGCCCTATGGGTTGTAAACTTCTTTTATAGGGGAATAAGATGAGCCACGTGTGGCTTTTTGTATGTACCCTATGAATAAGGATCGGCTAACTCCGTGCCAGCAGCCGCGGTAATACGGAGGATCCGAGCGTTATCCGGATTTATTGGGTTTAAAGGGAGCGTAGATGGGTTGTTAAGTCAGTTGTGAAAGTTTGCGGCTCAACCGTAAAATTGCAATTGATACCGGCAGTCTTGAGTACAGTTGAGGTAGGCGGAATTCGTGGTGTAGCGGTGAAATGCTTAGATATCACGAAGAACTCCGATTGCGAAGGCAGCTTACTAACCTGTAACTGACATTGATGCTCGAAAGTGTGGGTATCAAACAGGATTAGATACCCT
+
EFF<FFGGGGGGGGGFGGGFGGDGGGGGGGGGGGGGGGGFFFGGGGGG>FGGGGGGGGGFGGGDEFGCFGGGGGGGGGGG9FGGGGGCCFGFGCFGFGGGGGFCFGG<FGGGG@FG9FFBFGGFFGGGGGGGGGFFFGDF@D@GGGGGC,BD:=+@EFD7FCFGGDFEFGGFFGGGDGEE@,DBFC>CCCEFCFGGGGFG8CFCGC/<FFFEECBAGFGFCF@DA4:CD9;FFFG93FFE@FFCFGGCFCEB@:C><GDFFFED=@AD?E2.FDFF@<FG>GFEG9FEE9CF9GFFGFBB,GFBE+GCB,ED6GE@GGGGFAEB:C@44@FEA9FDGFF9GGGFEFFFFGGGFCEGGGFCGGGFFGGGGGGECEGF?GGEGFGGFEAFFFFGGGFGGGGGGEGGGGGGGGGGGGGGGGFFGGGGGGGGGGGCCCCC
@s501 103
TGGGGAATATTGCACAATGGGCGCAAGCCTGATGCAGCCATGCCGCGTGTATGAAGAAGGCCTTCGGGTTGTAAAGTACTTTCAGCGGGGAGGAAGGGAGTAAAGTTAATACCTTTGCTCATTGACGTTACCCGCAGAAGAAGCACCGGCTAACTCCGTGCCAGCAGCCGCGGTAATACGGAGGGTGCAAGCGTTAATCGGAATTACTGGGCGTAAAGCGCAGGCAGGCGGTTTGTTAAGTCAGATGTGAAATCCCCGGGCTCAACCTGGGAACTGCATCTGATACTGGCAAGCTTGAGTCTCGTAGAGGTGGGTAGAATTCCAGGTGTAGCGGTGAAATGCGTAGAGATCTGGAGGAATACCGGTGGCGAAGGCGGCCCCCTGGACGAAGACTGACGCTCAGGTGCGAAAGCGTGGGGAGCAAACAGGATTAGATACCCT
+
EFGGGFGG@GGFGGGGGGGG8FGDGGGGGGGGGGGFGGGGFGGGGGGGG:@CFEGGGFFFGFGGGFFFFDGGFFGCEFFCGGAFGGGGGGF>@FFBFDGEEGGGF9FFGG?<FGFFAEGFCFGGGGGGGGEFG7CEFG?BGGF<D:EFCC@FC:FBCFF*C<?CFGGFFGGCFGGEGGGG**=FC7=GFGDGDEGD=FGG35*/0++8:2*;88//+;?BBF#1<5=D<FGCGDCFCFF7*<4:;@CF=#F5?<:C7F39CEC9FDCCF@:@8/,,3CFECF@C5:,B+=DB9FFDGDCC>=CF<?GFFB,GFGF?DFGDEE,DFED>CAEC@FEF9GGFC8FBGF=FDFA@D?CGGGGGGEGGGDGEFE::FB7GGFEFC@FEGGGGGGGGGFGGGGGFEFGGGGGGG@GGGGGGGGGGGGFFBFDGGF9FFDGGCCCCC
@s501 104
TGAGGAATATTGGTCAATGGGCGAGAGCCTGAACCAGCCAAGTAGCGTGCAGGACGACGGCCCTATGGGTTGTAAACTGCTTTTATAAGGGAATAAAGTGAGTCTCGTGAGACTTTTTGCATGTACCTTATGAATAAGGACCGGCTAATTCCGTGCCAGCAGCCGCGGTAATACGGAAGGTCCGGGCGTTATCCGGATTTATTGGGTTTAAAGGGAGCGTAGGCCGTCTTATAGGCGTGTTGTGAAATGTCGGGGCTCAACCTGGGCATTGCAGCGCGAACTGGGAGACTTGAGTGCGCAGGAAGTAGGCGGAATTCGTCGTGTAGCGGTGAAATGCTTAGATATGACGAAGAACTCCGATTGCGAAGGCAGCCTGCTGTAGCGCAACTGACGCTGAAGCTCGAAAGCGTGGGTATCGAACAGGATTAGATACCCT
+
FGGGGGGGGGGFGGGGGGGGGGGGGGGGGGGGFFGGGGGGGGGGGGGGGGGGGGGGGGEGGGGGGCFGGGGEGG,EGGGGFDGGGGGGGFFFGGGGGGGGGGGGGGGGGGG9FGCEGGGGGGGG@@FGGGGGGCFAFGGFGGGGGGGGGGGGGGDFGGFGCFFGGGGCFGGG99D<:FEGCFGEDG*=FECCGGEDG=CFFGGGGFBEE6+<FFE7?(:<:>GFFD*755-+<<F5<%FC<@FGCCF9FFEFCGGF87CCC<=CGFFFCGF5>CBGBD)==F7,<,?<9,,D58C:+=;?,FDEF=CGGGFGCDCBC@84AFC=>F7GE@<,,CGGGGFEA,GGFBGGGGFEACF@:DGGGGGFGGGGGGFFE<FEFFCDGGGGGFFGGGGGGGGFGEFEGEF@EEGGGGGFGGGGGGGGGGFGGGFGGFGCCCCC
@s501 23403
TGAGGAATATTGGTCAATGGGCGAGAGCCTGAACCAGCCAAGTCGCGTGAGGGACGAATGGTCTATGGCCTGTAAACCTCTTTTGTCAAGGAAGAATAAATCGCACGGGTGCGATCTTGCCAGTACTTGACGAATAAGCATCGGCTAACTCCGTGCCAGCAGCCGCGGTAATACGGAGGGTGCAAGCGTTAATCGGAATTACTGGGCGTAAAGCGCACGCAGGCGGTTTGTTAAGTCAGATGTGAAATCCCCGGGCGCAACCTGGGAACTGCATCTGATACTGGCAAGCTTGAGTCTCGTAGAGGGGGGTAGAATTCCAGGTGTAGCGGTGAAATGCGTAGAGATCTGGAGGAATACCGGTGGCGAAGGCGGCCCCCTGGACGAAGACTGACGCTCAGGTGCGAAAGCGTGGGGAGCAAACAGGATTAGATACCCT
+
FGFGGGGGGGGAFGGGGGGFFGGGGGGGFGGGGGGGGGFFGFFGFGGFGGGGGDGGGGGGG9FGGGDFFG@FFDFGGGFGFCE<FGGGGGGGFFEGGGGGFGGGGGGGGDGGGCDFGGFGG9FFFD?FFDGGGGGGGGGGDDCCGGCFGFFG+@CEGGGGGGGGGGGGGGGG@FGGGGGGGGGGG@FF:FCC9F<FGGFGFG.?FG>FEGGCE7:CE>>DBFGGGGGDFGGGC<<;<FFGDFECAFF=FCCEFCC5.0@F@FCFFFFGGF:CDFB=@FGCGFGF8GAF<7E<?F3+C7GGGEGGGGEFGFFEEE8,CFFFFFF@5DGFGFGD@CGGGGGGGFE@FFGFC,FGDCGGEGGGGEGGGGGGGGGGDGGFFGEGGGGGGF@DGFFCFFFGGGGGGGFCC@GGGGCFFE9EDFDFECGGGGGFFGGCCCCC
@s501 20572
TGAGGAATATTGGTCAATGGGCGAGAGCCTGAACCAGCCAAGTCGCGTGCAGGATGACGGCCCTATGGGTTGTAAACTGCTTTTATAAGGGAATAAAGTGAGTCTCGTGAGCCTTTTTGCATGTACCTTATGAATAAGGACCGGCTAATTCCGTGCCAGCAGCCGCGGTAATACGGAAGGTCCGGGCGTTATCCGGATTTAGTGGGGTTTAAGGGAGCGTAGGCCGGGGATTAAGCGTGTTGTGAAATGGATATGCTCAATATCTGCCCTGCAGCGCGAACTGGTTGCTTTGAGTACGCACAAAGTGGGCGGAATTCGTGGTGTAGCGGTGAAATGCTTAGATATCACGAAGAACTCCGATTGCGAAGGCAGCTCACTGGAGCGCAACTGACGCTGGAGCTCGAAAGTGCGGGTATCGAACAGGATTAGATACCCT
+
EEGGGC8@FGGGFGGFEGFFFGEGGDGFEDGGGGGGF,?<E<F,@@CC@FFEFGGGFEF>FFEDEGFGFGGCFGFFCCCFFFF,FE?FFGA,A<FFFFGGGC?,C,,4B44A=,C<FFGGFAF<<CFFFA,<ECA=DF,,3BCCGCGGGFGGG8B7@GGF7<F<:@*<<*1,<><CEGCFF9<<<*C7::<C9FEEGGCFG+,88**</*0+6.07858;9?5#44,$,,7#>:F<?,>,9CDB>>5,F@;,>8:@;,@<,<*EC@+,8,5++++3+@6+GEFB8FB5,A,B?C6?BE,F@A,CF7CB8,,,@FC:CGGFEEEE@:8,AGFFGFDFE9<=EDC4,@C@GDGFEC:CDGEC::EFF,CDGFFFAF<CFC:F7FDFFFFEGGFEFCFGC>EACFFF8GGGGGFEGGGGGDF@FGGFFEFFE,DB<@AB
@s501 107
TGGGGAATATTGCACAATGGGCGCAAGCCTGATGCAGCCATGCCGCGTGTATGAAGAAGGCCTTCGGGTTGTAAAGTACTTTCAGCGGGGAGGAAGGGAGTAAAGTTAATACCTTTGCTCATTGACGTTACCCGCAGAAGAAGCACCGGCTAACTCCGTGCCAGCAGCCGCGGTAATACGGAGGGTGCAAGCGTTAATCGGAATTACTGGGCGTAAAGCGCACGCAGGCGGTTTGTTAAGTCAGATGTGAAATCCCGTGGCTCAACCTGGGAACTGCATCTGATACTGGCAAGCTTGAGTCTCGTAGAGGGGGGTAGAATTCCAGGTGTAGCGGTGAAATGCGTAGAGATCTGGAGGAATACCGGTGGCGAAGGCGGCCCCCTGGACGAAGGCTGACGCTCAGGTGCGAAAGCGTGGGGAGCAAACAGGATTAGATACCCT
+
BEGGGGGGGGGGGGGGGGGGGGGGGGGGGGGGGGGGGFGGGGGGDGGFGGGGGGGGEGEFGGGDGGGGFGGGGGGGGGGGGGFFGGGGGGGGGGGGGGGGGG<FDDGGGGGGGGFGGGGGFGGCFGGGGGGGGGGGGGGFGGDFGGEFFCGGGGGCFDE7FFFGGGGGGGGGEGGGGGCGE*:CFFEGGGGGG>C5AFEGDC;;0:E=GGGGGGEB<,F?@FGGBDEC>CC:FG:.A6<9CFGGGGF?FB><CCF=CGDGF69F>@F9GGGFFFAEAA>GFECCF?CFDBCCGFF<F5@+FDGGF8DGGGGGFFCED,E8GGGGGFFEGAGGFDGFABEGGFGEGGFBBCFGGGFFD9GGGGGFC=DGGGCCGGGGGGDGGGGGEGGFGFF@GGGFFFGFGGGGGGGGGF@GGGGFGGGGGGGFCGGGGGFGGGFFCCCCC
@s501 108
TGAGGAATATTGGTCAATGGGCGAGAGCCTGAACCAGCCAAGTCGCGTGAGGGAAGAATGGTCTATGGCCTGTAAACCTCTTTTGTCAGGGAAGAATAAGGATGACGAGTCATTCGATGCCAGTACCTGACGAATAAGCATCGGCTAACTCCGTGCCAGCAGCCGCGGTAATACGGGGGATGCGAGCGTTATCCGGATTTATTGGGTTTAAAGGGCGCGTAGGCGGGACGTCAAGTCAGGGGTAAAAGGCTGCAGCTAAACGAGAGCACGCCTTTGAAACTGGCGCCCTCGAGACGAGACGAGGGAGGCGGTACAAGTGAAGTAGCGGTGAAATGCATAGTTATCACTTGGAACCCCGATAGCGAAGGCAGCTTCCCAGGCTCGTTCTGACGCTGATGCGCGAGAGCGTGGGTAGCGAACAGGATTAGATACCCT
+
FFGGGFGGGGGGGGGGGGGGGGGGGEFGGGGGGGGGGGGGGGFGDGG@FG7AFEFGEFGGGGGGGGGGGGGGGGGGGGGFGFGGGGFGGGGGFC=EFGGGFGG8<FFCEGAFGGFFFGDFGGGGGCGGGGDFEGGF9ECFCFF7@8CFFAF@FFD7FCFGGCDGC6FGEDG7;;:FFGG>FEF77:7FCCC5CFGE*A@,:FC,?C1?E@CECFGEGFGFB:G=5<:55E,2/C:62'/#,C:48<8:C<?FD99CD>81*3,,D5::8<AF<,,C@2:DEF>F@F@+7,B0DFFD8CF=FFCDEFFECB9,;9GGGGFAAB6)EBCCDGFEGFFD5?=9,,,DDFEFCCFEFCC+GFEFCEBC,DFF?GGEGFGFFFGGFF7FFGFEF:FGGGGGGGGGGFFFBGGGGGGGGGGFFFEFGGGGGGGGGGCCCCC
@s501 23326
TGTGGAATATTGGTCAATGGACGCAAGTCTGAACCAGACATACCGCGTGCAGGAAGACGGCTCTATGAGTAGTAAACTGCTTTTGTACGAGGGTAAACTCACCTACGTGTAGGTGACTGACAGTATCGTACGAATAAGGATCGGCTAACTCCGTGACAGCAGCCGCGGTAATACGGAGGATTCAAGCGTTATCCGGATTTATTGGGTCTAAAGGGAGCCTAGGCAGCCCCTCAAGCGTGTTGTGAAATGCCGCGGCGCAACCGTGGCACTGCAGTGCGAACTGGGGGGCTGGAGTGCACGCGACGCAGGCGGAATTCGTGGTGTAGCGGTGAGATGCTTAGATATCACGAAGAACTCCGATGGCGAAGGCAGCGCACTGGAGCGCAACTGACGCTGAAGCTCGAAAGTGCGGGTATCGAACAGGATTAGATACCCT
+
F8CCFGDCC@9@F@FEFGFFE@F+@CEFF,,6EF8FE@FGAAGGEGGF@@@FFGGGGG,@@@@,CAFF9F,9C?<,C,,,,,6,:BEAFC,878<A?BBEC8<EE8=B89EED,?EF9,ACF9EEF,+:,DFGGFGGC,<9FC=@=+,,:B,B>B+==FDFGD,>E+@F:@EFG7*@<:C7;>A<-D:F**,43<F55<:=CCF9FFG:<<7<84:<::5;FG?#191*85#812887=;@C-FF?')CCEF1==>.EGD<<E;CC:F@,8,C5*C:E7,+7FB>>83,<AGFDD3+:@+6+6+@8B+EE@E@BE@@+C4DF@EBGFFEEF,8FFFC,,DGCGEC<E,GE<FCB7,B7B8B,@FD<FGFE@C6,,C,8CGF@8,,<C@EGGGGDFEA@GGFEGFFF@+E@FFEFGECCFEDGGGGGGGF8FCCCCC
@s501 110
TGAGGAATATTGGTCAATGGGCGAGAGCCTGAACCAGCCAAGTCGCGTGAGGGAAGAATGGTCTATGGCCTGTAAACCTCTTTTGTCAGGGAAGAATAAGGATGACGAGTCATTCGATGCCAGTACCTGACGAATAAGCATCGGCTAACTCCGTGCCAGCAGCCGCGGTAATACGGGGGATGCGAGCGTTATCCGGATTTATTGGGTTTAAAGGGCGCGTAGGCGGGACGTCAAGTCAGCGGTAAAATGCTGCAGCTAAACGGTAGCACGCCGTTGAAACTGGCGCCCTCGAGACGAGACGAGGGAGGCGGAACAAGTGAAGTAGCGGTGAAATGCATAGATATCACGTGGAACCCCGATAGCGAAGGCAGCTTCCCAGGCTCGTTCTGACGCTGATGCGCGAGAGCGTGGGTAGCGAACAGGATTAGATACCCT
+
EGGGGGGGGGGGGFGFGGGGGGGF7FEFGGFGGGGGFGGGGGGGGGG@@:6EFEEGGGEE,@EFGGGEFGGGGGGFGDGGGFFGDGGGADGGG7:C,A,E,95EFFGEGEFGEGDDCGFDFCFGGGGC9EFGDEGFGG9,CFGGEFGGG8FFEBD@FFFGGGGGGGDC@FG7BFFEEEGGGBFEGDEFFC=FF?7=**8<CGGGGFEC8+<@<CE5?9>@>9:4>EG:CE::8CF>F*2:>C>*80:*9*9@9,2/CGF<C#3:C79@#8::3?,9D<7;+<@GCF==F@A):+@DDEBEGDEFC:GGEGGEBA;GFEE98B6FGGGGGGGFAFBDBDGF=,8GFC,<DFGGGGDFBE7F:FAFFGGGFGGGGFF?CFGGGGEFDGGGFGDGGGGDGGGGGGGGFF+EGGGGGGGGGGFFGGGGGFGGGGCCCCC
@s501 111
TGGGGAATATTGCACAATGGGCGCAAGCCTGATGCAGCCATGCCGCGTGTATGAAGAAGGCCTTCGGGTTGTAAAGTACTTTCAGCGGGGAGGAAGGGAGTAAAGTTAATACCTTTGCTCATTGACGTTATCCGCAGAGGAAGCACAGGCTAACTCCGTGCCAGCAGCCGCGGTACAACGGTGGGTGCAAGCGTTCATCGGAATTACTGGGCGTAAAGCGAACGCAGGCGGTTTGGTAAGTCAGATGTGAAATCCCCGGGCCCAAACTTGGAACTGCATCTGATACTGGCAAGCTTGAGTCTCGTAGAGGGGGGTAGAATTCCAGGTGTAGCGGTGAAATGCGTAGAGATCTGGAGGAATACCGGTGGCGAAGGCGGCCCCCTGGACGAAGACTGACGCTCAGGTGCGAAAGCGTGGGGAGCAAACAGGATTAGATACCCT
+
FEFFGFGGGGGGFGGE<EFG?FGGGGGGGGGGF9FGGGGGGGGGGGGGCFGGGGGGFFFGGGADGGGG8F@FFFGEFFG9F<?FCBF7FFEFGGCFFGGDGGFF9CDD,,CAECFCEFFCGGFGF=7B=DFFFGEGC:FDCGGGGD,@CFE>:AFCE*>FGEE,:DCFCEG5FEE*,7>=F*<<FF5:BC9*;***3?CGGGGCF700:@8*?>8)*.95((*157EC57=1;:+2<CC?9<+<<CF9=A:*EGF:*5:2**G@<,,7,E5@,,D:<,FFAD3+CCDFD,=F@C<CGD@=7DGD9FECEFGFFA=59GFEE=,8FDA>C5GGFCE<F@EGGGE?@EGGGFGGF?,FGGGF@>GECB@C7FGFGGEEGGGGGGGEFGFGFFC,FC@:GGGFGGGGGGGGFBGGGGGGGGFGGGEGFGDGGFFEFF<FCCCCC
@s501 112
TGAGGAATATTGGTCAATGGACGAGAGTCTGAACCAGCCAAGTAGCGTGCAGGATGACTGCCCTATGGGTTGTAAACTTCTTTTATAGGGGAATAAAGTGAGCCACGTGTGGTTTTTTGCATGTACCCTATGAATAAGGATCGGCTAACTCCGTGCCAGCAGCCGCGGTAATACGGAGGATACGAGCGTTATCCGGATTTATTGGGTTTAAAGGGAGCGTAGTCGGACGCGTAAGTGAGTTGTGAAAGTTTGGGGCTCAACCGTATAATTGCAGTGGATACTGGGTGTCTTGAGTACAGTAGAAGCAGGCGGAATTCGTGGTGTAGCGGTGAAATGCTTAGATATGACGAAGAACTCCGATTGCGAAGGCAGCTTGCTGGACTGTAACTGACGCTGATGCTCGAAAGTGTGGGTATCAAACAGGATTAGATACCCT
+
C@EFGF8FGFGGGGFGGGGFFGEGGEF<CC9FGGGFGGGGGGFFACBF,6DFF@D8AFFCGGGGGEFCCGGGGCG9FCEFFAGFFGAEFFE7EDFGFGGG,FEFCGEFCGGG=+:+?FFFDFGF9<FGGEFG,FFGGDDC,<+?CFEGCECDEGFGGFG7BDGFED7:C7FGGGGG77>@76@*58CCCFGGGGG7:FCCG>>FFGC#E.C;;2:-:4F=)3#**.7D>7%<<E@3,1F:F@=ECC26,>6C+D===+CDFA:,,;AFF9FD9B6444=608F?4,4,,<AF7<,,,99,,C9,E+CCGFE9FGDEED>8FDC>=F@GGFFCF<FEDGFCFFFAB,GFECFGEGEGGFE@F7GFFGFGF@EFBC,<GGGFF@<FAGFCGDFGGGDGFEGGGGGGGDDGGGGGGGGGF<GGGGGGGGGGGGGCCCCC
@s501 113
TGAGGAATATTGGTCAATGGGCGAGAGCCTGAACCAGCCAAGTAGCGTGCAGGATGACGGCCCTATGGGTTGTAAACTGCTTTTATAAGGGAATAAAGTGAGTCTCGTGAGACTTTTTGCATGTACCTTATGAATAAGGACCGGCTAATTCCGTGCCAGCAGCCGCGGTAATACGGAAGGTCCGGGCGTTATCCGGATTTATTGGGTTTAAAGGGAGCGTAGGCCGGAGATTAAGCGTGTTGTGAAATGTAGACGCTCAACGTCTGCACTGCAGCGCGAACTGGTTTCCTTGAGTACGCACAAAGTGGGCGGAATTCGTGGTGTAGCGGTGAAAGGCTTAGATATCACGAAGAACTCCGATTGCGAAGGCAGCTCACTGGAGCGCAACTGACGCTGAAGCTCGAAAGTGCGGGTATCGAACAGGATTAGATACCCT
+
EGGGFGFGFGFGFEEEFGFCFGGGGGGGGGFGGGGGGF9=FG9CECFFDGFGGDE8FFEGGFGGDDEFFCFGGGGACFGDEFFEFFGFGGGEFGGGFGGGGGGGGGGGCGGGGGGGGGGGFGCFD?BEGGGGGFG9EGFDB7C7=EEGG9FGGGGGFFGGGGC<+5@+<CCCFFFDE7FC:FCEDEB<6:82,@<,EG<;F+?FFF2<74@DGG6=E>D>FGD:FCGGGFEF<FE@ECCECFFGF:<7@FGEGEF@GGGCCCE<CC$9FC:>;@,CE=0D=FAFF@DDAFFFDGEBGFFGGCEGGGGEGFC;B>@E8FFGGGEEACGGGFAE,F<FAF<FED<88F=@GGGFGEGEDGGGGEGEF@9GGFGFFGFFCF>EDGGGGGFGGGCGFGEDGGGGGFFFGCGGGGGFGGFGGGGFGGGGGGGGGGGCCCCC
@s501 114
TGAGGAATATTGGTCAATGGGCGAGAGCCTGAACCAGCCAAGTAGCGTGCAGGATGACGGCCCTATGGGTTATAAACTGCTTTTATGCGGGGATAAAGTGTGGGACGTGTCCCCTATTGCAGGTACCGCATGAATAAGGACCGGCTAATTCCGTGCCAGCAGCCTCGGTAATACGGAAGGTCCGGGCGTTATCCGGATTTATTGGGTTTAAAGGGAGCGTAGGCCGTCTGTTAAGCGTGTTGTGAAATGTCGGGGCTCAACCTGGGCAGTGCAGCGCGAACTGGCAGACTTGAGTGTACAGGAAGTAGGCGGAATTCGTCGTGTAGCGGTGAAATGCGTAGATATCACGAAGAACTCCGATTGCGAAGGCAGCCTGCTAGGCTGCAACTGACATTGAGGCTCGAAAGTGTGGGTATCAAACAGGATTAGATACCCT
+
GGGGGGGGGGGGGGGGGGGGGGG+@FGGGFGGGGGGGGGGFGFGGGFGGGGGGGGGGGGDCEGFGFFGGGGDFGGFFFGGGGGGGGF<FFFCDEEF<FFFFGFBAFGGEE<5B,B=CGDGG,DDFAF=:EGEGDDFGGGGGFGGGCEFGGGGG@C7FFFCCCFF@FFGGGCGFDCG7**=FGGGEGE@F:=B+CCE=EF@1C#GFGE*>?@5CF>0<?F=@8EGFD*.:,3+>+F6EEFDCE>EF1/5F@:F>EDBGCF/+#70:>#(#GGEF=:CCC?=?FE??<<@EFF?7FE<=4E9,9,@F>CCEDFED=+87B>,FADE9GEFFFF9F7GED-F8F;FGGFFEFFGFDEFCF@FFGGGGFFEGCGGF@@CFFE<8=9FGGGGCGEF@,@GGGGGFEFEGGGGGF<GGGGGFFDGFFDFGFGGGGGFCCCAB
@s501 115
TGAGGAATATTGGTCAATGGACGAGAGTCTGAACCAGCCAAGTAGCGTGCAGGATGACGGCCCTATGGGTTGTAAACTGCTTTTATAAGGGAATAAAGTGGGAGTCGTGACTCCTTTTGCATGTACCTTATGAATAAGGACCGGCTAATTCCGTGCCAGCAGCCGCGGTAATACGGAAGGTCCGGGCGTTATCCGGATTTATTGGGTTTAAAGGGAGCGTAGGCCGGAGATTAAGCGTGTTGTGAAATGTAGACGCTCAACGTCTGCACTGCAGCGCGAACTGGTTTCCTTGAGTACGCACAAAGTGGGCGGAATTCGTGGGGTAGCGGTGAAATGCTTAGATATCACGAAGAACTCCGATTGCGAAGGCAGCTCACTGGAGCGCAACTGACGCTGAAGCTCGAAAGTGCGGGTATCGAACAGGATTAGATACCCT
+
FAFGGFGGGGGGGGGADCFF?EFGE@FEEEFGGGGGGECCFG9DFFGGGGGGGGFCFFGGGGGGEAFGGGGGGF,?FGGFGEGGGGGGGGG?EFCFFEGGGGGGGGGGGGGGF<FGGGGGGGGFEF9ECGCGFFEGGGGGGGGGG7BAFGGGGGGGGGGGGGDGGDGGG**@FC7CCE:FF,DFED5BF@CEEGGGG=CCCF9CCF#F><?CF?E4:6FB3F78?5E;C,/F=1AAGGEFFFFDC8<@FF2@FGFCCDDF>:B@0;D9:9C?7F>F>@?=6>=D>,,FEA8,8@EFGEEC9E>@DGGGGFFED=8+@77FFEC>5GGGGFGGGFGGGGGFFDAE?FFGFCEFDB>:CCD7F@CFGF@DF@D<<CEGGGEEGGGGF9EGEEFCDA,,<:FDEGGGGGGGFGGGGGGGGF<@FGGGGCGGGGGCCCCC
@s501 116
TGAGGAATATTGGTCAATGGACGAGAGTCTGAACCAGCCAAGTAGCGTGCAGGATGACGGCCCTATGGGTTGTAAACTTCTTTTATAAGGGAATAAAGTGAGTCTCGTGAGACTTTTTGCATGTCCCTTATGAATAAGGACCGGCTAATTCCGTGCAAGCAGCCGCGGTAATACGGAAGGTCAGGGCGTTATCCGGATTTATTGGGTTTCAAGGGAGCGTAGGCCTGAGATTAAGCTTGTTGTGAAATGTAGATGCTCAACATCTGCACTGAGGCGCGGACTGGTTTCCTTGAGGACGCACAAAGTGGGCGTAATGCGTGGTTTAGCGTTGAAATGCTTAGATTGCACGAAGAACTCCGATTGCGAAGGCAGCTCACTGGAGCGCAACTGACGCTGAAGCTCGAAAGTGCGGGTATCGAACAGGATTAGATACCCT
+
<,,CFECGFGAFGGGGGGGFFCGGGDGFDCFDFDEFGF@CFFE@CAF@FGFE@C8FEFFC+@FFEEE8E,8@,<EF9?,,CEFFEEGGFGGF8A,CE,55FCF9DFFDFGEGG<CEGFE95,CE@,FDFGC,<54;,,ACF7FFEG@AFFFGFFFC<7B@,,=<+8>FF+>C,@:FFCG<:B,2:A*1>7C8B,*4/?F:CG9<:C:=::<2;FFF@>F:?0@C6#/C;FC@:8E)#*$D299;<2,8,=CE@+8FD.<0A9<<AECF@,8*+8+:+3+3+8D=AE<B657,0+=FE@,@=?DFFC:FCBB,+8C@+B,FAC++)@69,,,C,CC?=AE=A@<,,7F=,9,EC,DGE<F=+,C@FF@FB,AGGGFFGF@FFDFGGFCB,C8@FGF<<BC<C:E<FFCF@+C,7FECC<BAFFGFC@9CC;,<CA@A
@s501 22534
TGGGGAATATTGCACAATGGGCGCAAGCCTGATGCAGCCATGCCGCGTGTATGAAGAAGGCCTTCGGGTTGTAAAGTACTTTCAGCGGGGAGGAAGGGAGTAAAGTTAATACCTTTGCTCATTGACGTTACCCGCAGAAGAAGCACCGGCTAACTCCGTGCCAGCAGCCGCGGTAATACGGAGGGTGCAAGCGTTAATCGGAATTACTGGGCGTAAAGCGCACGCAGGCGGTTTGTTAAGTCAGATGTGAAATCCCCGGGCTCAACCTGGGAACCGCATCTGATACTGGCAAGCTTGAGTCTCGTAGAGGGGGGTAGAATTCCAGGTGTAGCGGTGAAATGCGTAGAGATCTGGAGGAATACCGGTGGCGAAGGCGGCCCCCTGGACGAAGACTGACGCTCAGGTGCGAAAGCGTGGGGAGCAAACAGGATTAGATACCCT
+
FGGGGFGGGGGGGGGGGGG8<FFGGGGGGC<CFFGGGGGFFGFDCEGFFGGGGGFDGGFGFGGG<DGDFGGFFGGGGGGGGGGGGGGGGGCFCCFFDFGGGGGGGGFGGGGGGCGGGGCFGGGGGGG@CFFG8FGC:FFFGGGGGFGEFGGGGGCGFCF:EGF?FGFC<FGGGGGGGGGGGGGGGGGDFC98C8+;@EGGECEG.FCG@GGGGGDCFFGCEE6:C>>DDFFGGG??FGC79C><FEGDC>@99@FCDGGGF8@GDCFFGGFF@C:E2:GDGF@/CGGGFF<,,D<FF9C+=@DF=FGGGGGGGGDGGGFCGGGFFGGGGFGFGFGGGGEC>@?,8E;EA,EGFFF9GFGGGFFBDGGFCGF?CBCDGGGGGGFC:EGGGGGGFDFCGGGFEGEFCGEFF@FGGGGGGGFEFGGFFFGGGGGGGGGGCCCCC
@s501 118
TGAGGAATATTGGTCAATGGACGAGAGTCTGAACCAGCCAAGTAGCGTGCAGGATGACGGCCCTATGGGTTGTAAACTGCTTTTATAAGGGAATACAGTGAGTCTCGTGAGACTTTTTGCATGTACCTTATGAATAAGGACCGGCTAATTCCGTGCCAGCAGCCGCGGTAATACGGAAGGTCCGGGCGTTATCCGGATTTATTGGGTTTAAAGGGAGCGTAGGCCGGAGATTAAGCGGGTTGTGAAATGTAGATGCTCAACATCTGCACTGCAGCGCAAACTGGTTTCCTTGAGTACGCACAAAGTGGGCGGAATTCGTGGTGTAGCGGTGAAATGCTTAGATATCACGAAGAACTCCGATTGCGAAGGCAGCTCACTGGAGCGCAACTGACGCTGAAGCTCGAAAGTGCGGGTATCGAACAGGATTAGATACCCT
+
CEEGGGGGGGGGGGGGGGGFGGCGGGGGGGGGDGGGGFFFFGGGGGGG@FGFGGGGCGEGGGGDGCFGGGGGGFGGGGGGFFCGGDGGFDFFGGG,FGGGGFC9FGGGGGGGGFADGGGGGGAFGEGGG9FF?FGFGFF9EDCGGGGGGGGGGGGCFGGGGGFFGGGDFG:FGDFGGGEG>BEECFEG:C:ECFFEEECFG+,<7+CFBFD9B><5B::;80*C@4.;=CC4<<@:?2;?8F@BAFFGF@A@:GEE;:/AFE:CF>A@<E:5@C=81&#8=FFG=<<<DDEGDCEF=,8AGFGFCEFB4,F9?FB7EB+8GGGDBF>GGFFCGFECDC:,GFFFFDGFFFCC,=F@CFGGEFGGGFBGFFGGGFFFF8GGGGGF9FGGGGFGGGGGGFGGGGGGGDGFEEGGGGGGGFEFGGGGGGGGGFGCCCCC
@s501 119
TGAGGAATATTGGTCAATGGGCGCAGGCCTGAACCAGCCAAGTAGCGTGAAGGATGACTGCCCTATGGGTTGTAAACTTCTTTTATATGGGAATAAAGTTTTCACCGTGTGGAATTTTGTATGTACCCTATGAATAAGGATCGGCAAACTCCGTGCCAGCAGCCGCGGTAATACGGAGGATCCGAGCGTTATCCGGATTTATGGGGTTTAAAGGGAGCGCAGGTGGACGGGTAAGTCAGTTGTGAAAGTTGGCGGCTCAACCGTAAAATTGCAGTTGGTACTGTGTGTCTTGAGTACAGTAGAGGTGGGCGGAATTCGTGGTGTAGCGGTGAAATGCTTAGATATCACGAAGAACTCCGATTGCGAAGGCAGCTCACTGGACTGTTACTGACACTGAGGCTCGAAAGTGTGGGTATCAAACAGGATTAGATACCCT
+
FFFGGGGGGGGGGGGGGGGGGGGCFGGGGGGGGGGGGGGGGGGGGGGGGEGGGGGGGGFFGGGGGGGGGGGGGGGGGGFGGGGGGG,<EGG8FGGFGGGDAFG9,5=:EBE:F,CFGG9?,BEF<FF,59,?F?4E,A,A:,4+++@8,,A<:AAFG9,+@:><>6C:CGGG,3:FEBE<:8>D*19CF=C:?FB@GGGF/D'FFF:FG@FCBF7>::<#>>>D@D?;##@33<C*$*CGEF;AFCF>7-#C@?CE8EGFE@5,,,CFF9GFFC@,6@8FFCB,44B5FEAFEFD?EC>?D8B?GEBFEGGE>8C>EC,,FDGGFGGGGGGFGFEFGGGFEE9FB6,GGFEGFF7GEGGGGGGGGGGGGGFFFE,FC,F?;C,GF<GGGGFE6GF<E+GGGGGGGGGFF9EGGFGGF@GGGGGGF@GGGGGCCCCC
@s501 120
TGGGGAATATTGCACAATGGGCGCAAGCCTGATGCAGCCATGCCGCGTGTGTGAAGAAGGCCTTCGGGTTGTAAAGCACTTTCAGCGGGGAGGAAGGCGATAAGGTTAATAACCTTGTCGATTGACGTTACCCGCAGAAGAAGCACCGGCTAACTCCGTGCCAGCAGCCGCGGTAATACGGAGGGTGCAAGCGTTAATCGGAATTACTGGGCGGCAAGCGCACGAAGGCGGTCTGGCAAGTCGGATGTGAAATCCCCGGGCTCAACCTGGGAACTGCATTCGAAACTGGCAGGCTAGAGTCTTGGAGAGGGGGGTAGAATTCCAGGTGTAGCGGTGAGATGCGTAGAGATCTGGAGGAATACCGGTGGCGAAGGCGGCCCCCTGGACAAAGACTGACGCTCAGGTGCGAAAGCGTGGGGAGCAAACAGGATTAGATACCCT
+
ACFFGFGGFGGGGGGEFFFECEGGGGGGCFFGGGGGGGGGGFGFGGGG7FFGGFFGGGGGGGGGGGGGFCFCFFGGGGGGGGGGGGGGGGDEGC<AGFFEGGGG?FCECFAF?FD9FDFGGGFFGG>CFDEFFEEEFGCCF7FFF>FFGGGGGGGGFGGCEFGGFG7C=CFCFE7FG@FFEGFE5/ACECCFE;CECFCFG3*/6<9FFGGCG#/?67:>BBG?5(:>CEG8CE@/89A:CFE<6,F7EF3CEGGEFFD88D:>3CFAFF>GF:AF6FFF<C@<26CGFF9GFD9FGEF?<8>@,DF6GFD@GGF9E>BDGGFGGGFEE>F>8C@:,+=+EFEAFDDCFFA8GGGFGGGGFCCAF:CDGGGGGGGGGGEGGEGGGGGGFAGFGGGGGFF<DGGGGGEGGGFEGGGGDGGGGF@FCFGGGGGGGGGGCCCCC
@s501 121
TGAGGAATATTGGTCAATGGACGAGAGTCTGAACCAGCCAAGTAGCGTGCAGGATGACGGCCCTATGGGTTGTAAACTGCTTTTATAAGGGAATAAAGTGAGTCTCGTGAGACTTTTTGCATGTACCTTATGAATAAGGACCGGCTAATTCCGTGCCAGCAGCCGCGGTACTACGGAAGGTCCGGGCGTTATCCGGATTTATTGGGTTTAAAGGGAGCGTAGGCCGGAGATTAAGCGTGTTGTGAAATGTAGATGCCCAAAATCTGCACTGCAGCGCGAACTGGTTTCCTTGAGTACGCACAAAGTGGGCGGAATTCGTGGTGTAGCGGTGAAATGCTTAGATATCACGAAGAACTCCGATTGCGAAGGCAGCTCACTGGAGCGCAACTGACGCTGAAGCTCGAAAGTGCGGGTATCGAACAGGATTAGATACCCT
+
FGGGGGGGGGGGFGGFGGGGFGGEEGFEFGFGGGGGGGFFEGGGFGGEGGGGG@<<EFFC6@FFGG<CFGGGCAEGGGGGGFGGGGFGGGGC<,CFGGGGGGGFC?EFCDFGGGACFGGFGGGFGF@FFGGAGGGGGGG,BFCEEC7>FADFGG77F>>FD,@FECGGG>*,<>3@CGGGGDCB7F>EB7C,=F@E=,<4CGGGGGFE;:5EGFFFD3F529;>/;E5=:?0::FAFDFC89FFF?=EB;1C>,89+ECD,?G>FEFFEGG?FC>FE@36+,FFFD,8,AE<)ECCECFGCF>8GGGEF=E;DB@+DFGGFF>C5GGFE;9E@9GDGFGGGGGGGGEGGFCGGEGFGGGFFCGFF9FGEFFGGGGGGGGGGGGGGGFCEFCGGFGGGEGGGGGGGDGGGGGGGGGGGGFDFFFFF<GGGGF@CCCC
@s501 122
TGAGGAATATTGGTCAATGGACGAGAGTCTGAACCAGCCAAGTAGCGTGCAGGATGACGGCCCTATGGGTTGTAAACTGCTTTTATAAGGGAATAAAGTGAGTCTCGTGAGACTTTTTGCATGTACCTTATGAATAAGGACCGGCTAATTCCGTGCCAGCAGCCGCGGTAATACGGAAGGTCCGGGCGTTATCCGGATTTATTGGGTTTAAAGGGAGCGTAGGCCGGAGATTAAGCGTGTTGTGAAATGTAGATGCTAAACATCTGCCCTGCAGCGCGAACTGGTTTCCTTGAGTACGCACAAAGTGGGCGGAATTCGTGGTGTAGCGGTGAAATGCTTAGATATCACGAAGAACTCCGATTGCGAAGGCAGCTCACTGGAGCGCAACTGACGCTGAAGCTCGAAAGTGCGGGTATCGAACAGGATTAGATACCCT
+
FFGFGGFGFFGGGGGGGGGGGGGGE:FEGGGGGGGGGGGGGFFFGGGGGGGGGGGGFGCFGGGGGGGGGGGGGGGGFGGGGGGGGGGGGGGFFGGGGDFGFFFGGGGGGGGGGGGGGGDGGFEGGGGGGFGFFGFGGGGGGGGGE>EFGGGGGGGGGGGGFDFGGC7CGGGGGG>FD@CGCCA*>FE7BC8;CFEEE5FF@+22?CFCGFFE9FE:79:564CD?>EFG=CGG7>-503/FFC<@:F&%F97F@C23#:<89F=,5:+;?C5,:7?EDG66DGGEEF5,A,G>C>GGGGFGGFGGGGGGFFCD8@DCA+GGFE=AF@AGGFFFGFFAFFCFGFF8GGGGFGGGGFECCGF:GEFFGEGGGGGF<FE,CEGGGGGGGGGGGFGGFFFFEEC<GGFEGGGGGGGGGGGGGGGGGGGGGGGGGGCCCCC
@s501 123
TGGGGAATATTGCACAATGGGCGCAAGCCTGATGCAGCCATGCCGCGTGTATGAAGAAGGCCTTCGGGTTGTAAAGTACTTTCAGCGGGGAGGAAGGGAGTAAAGTTAATACCTTTGATCATTGACGTTACCCGCAGAAGAAGCACCGGCTAACTCCGTGCCAGCAGCCGCGGTAATACGGAGGGTGCAAGCGTTAATCGGAATTACTGGGCGTAAAGCGCCAGCAGGCGGTTTGTTAAGTCAGATGTGAAATCCCCGGGCTCAACCTGGGAACTGCATCTGATACTGGCAAGCTTGAGTCTCGTAGAGGGGGGTAGAATTCCAGGTGGAGCGGTGAAATGCGTAGAGATCTGGAGGAATACCGGTGGCGAAGGCGGCCCCCTGGACGAAGACTGACGCTCAGGTGCGAAAGCGTGGGGAGCAAACAGGATTAGATACCCT
+
DCGGGGGGGGGGGCFGGGGGGGGGGGGGGGGGGDGGGGGGGGGGDGGGGCGGGGGGGGGCGFGGGGGGGGGGGGGFFGGFCFEFGGG7FFG>:C4,FCFEE<FDDGGGDDFG8DFG,,CF<FFFGFGGGGEF:+83<3@FGGDFGGF*:CCFFFFGD*6>F*,?@FFGG*1?*1=*,7:<**<FE<C:<,CC58*;*+0:398@8<9+3<*/?>?:9<C5###/7):5;)C.1>C:;69CFG=6<3F-FFB=C@F*7>FBA<BF>FE:CGFCFF9GFGFFFFAGGFCD+<C8GFCD=0FCBEDC,CGGFGEB,E>59GGFFEFECE8+85F7GGEFFBB?ECEA+CFGFC:,<B<EFGGEEGGGEGFEGFF:CEGFCF@ECGGEGGGGFGGGGGGFEFE<GGGFEGGGFFEGGGGGGGGGGGFGFGGGGGGGGGGGCCCCC
@s501 124
TGAGGAATATTGGTCAGTGGGCGAGAGCCTGAACCAGCCAAGTAGCGTGCAGGATGACGGCCCTATGGGTTGTAAACTGCTTTTATAAGGGGATAAAGTGAGCCTCGTGAGGCTTTTTGCATGTACCGTATGAATAAGGACCGGCTAATTCCGTGCCAGCAGCCGCGGTAATACGGAAGGTCCGGGCGTTCTCCGGATTTATTGGGTTTAAAGGGAGCGTAGGCCGGAGATTAAGCGTGTTGTGAAATGTAGATGCTCAACATCTGCACTGCAGCGCGAACTGGTTTCCTTGAGTACGCACGAAGTGGGCGGAATTCGTGGTGTAGCGGTGAAATGCTTAGATATCACGAAGAACTCCGATTGCGAAGGCAGCTCACTGGAGCGCAACTGACGCTGAAGCTCGAAAGTGCGGGTATCGGACAGGATTAGATACCCT
+
EFGGGGGGGGGFGGGG@FGGFGG@FGGGGGGGGGGGGGGGFFFGGGGGGGGGGGGGG9CFGGG7EFGGGGGGGGGGGGGG9FFGGGGCDGG+@BEFGGGGG94A,BFGG8@FGGG8FFEFAEFFFFG7AFFFGFGDFAF@FG7FECE8FE=9FFGDEFFGGGGGGGGDEEEGGGEFCECFGGFFC:5FFC:CF9:8:C<9+;CE;@<870CGGG#.4(/:89DCFF:79>:#CCF>FDDCGF>EE7CFFBF>9GFE<@:CC,,,3@<@+1C#+CB@8@2=?DCF8,3,,A??8F@EGGFB4,FFGGCF@>B,?8BCCFFAGFEE=F@EGFGFGGFFFFGGFCC,E?GEFEDGGFCB7D?,7GEEFDEGGGFFB,@CGGFDGF@FGGGGGDGGGGGFFGFCGGGGGGGEGCGGGGGGGF8GGGGGGGGGGGGCCCCC
@s501 125
TGGGGAATATTGGGCAATGGACGCAAGTCTGACCCAGCAACGCCGCGTGAAGGAAGAAGGCTTTCGGGTTGTAAACTTCTTTTGTCAGGGAAGAGTAGAAGACGGTACCTGACGAATAAGCCACGGCTAACTACGTGCCAGCCGCCGCGGTAATACGTAGGTGGCAAGCGTTGTCCGGATTTACGGGGTGTAAAGGGCGTGCAGGCGGGCCGGCAAGTCAGATGTGAAATCTGGAGGCTTAACCTCCAAACTGCATTTGAAACTGGAGGTCTGGAGTACCGGAGAGGTTATCGGAATTCCTGGTGTAGCGGTGAAATGCGTAGATATAAGGAAGAACACCAGTGGCGAAGGCGGATAACTGGACGGCAACTGACGGTGAGGCGCGAAAGCGTGGGGAGCAAACAGGATTAGATACCCT
+
FFGGGEGEDEFFEGGGGGGEFGGGGG7ECGAFFGAEFGFFGGDEGDG7B:CFG8FF?ECFEC@FGEGEFEDGGFGFGGGGBFF5FGGFFC+9C@FFF,F5,,:B+B<8,?ECEDE>>C9C,B,FC@+>FDFE9<=>BCC@B++@CGE*><*>F;BAFFGFDFC@E6<@GDF5C8+><**<<CCC%F<<-F*<?CCBC5?:5*/+#?FCDD:E:5F@D>7C>%2GD:0@<7<:@D:GFD@DF@F,,+,=@@7;,7DB>,3,63=8B,5<B,8A,?58+@+8,A,F9FF=4++8CF=@=@B:+8DFCCAEEBE;E4FCECEGFFGGFC,,<CE9?C:FC9,=?EEFDFF@,FECC9@@@C,GGGGGFCGGGGEFC@C;FFDGGCF:GFGGGGEFCFC,AGGGGFGEGGGGGGFE@@CCCC
@s501 126
TGAGGAATATTGGTCAATGGGCGCAGGCCTGAACCAGCCAAGTAGCGTGAAGGATGACTGCCCTATGGGTTGTAAACTTCTTTTATATGGGAATAAAGCTTTCCACGTGTGGAATTTTGTATGTACCATATGAATAAGGATCGGCTAACTCCGTGCCAGCAGCCGCGGTAATACGGAGGATCCGAGCGTTATCCGGATTTATTGGGTTTAAAGGGAGCGTCGGTGGACAGTTAAGTCAGTTGTGAAAGTTTGCGGCTCAACCGTAAAATTGCAGTTGATACTGGCTGTCTTGAGTACAGTAGAGGTGGGCGGAATTCGTGGTGTAGCGGTGAAATGCTTAGATATCACGAAGAACTCCGATTGCGAAGGCAGCTCACTGGACTGCAACTGACACTGATGCTCGAAAGTGTGGGTATCAAACAGGATTAGATACCCT
+
CFFGGGGGGGGGGGGGGGGGGGGGGGGGGGGGGGGGFGGGGGGGGGGGGGGGGGGGGGGGGGGGGGGGGGGGGGGGGGGGGGGGGGGGGGGGGGGGGGGGFGGGGGGGGGGGCFGGGGGGGGGGGFGD?@FDGGFGGFGDBEBEGGGGGGGGGGGGGGGGGGGGGGGGGGGGC;:FCFGFGGGG@CEEFGGGD:FGG=GF<@2<C,F=GGGGGG4FE>F:#0=58BF?CFGGGGF@<FFG@?@FC@CBFF9GGGGB6>+:@FFD@EGF=EE9F<CED4==FGGFFFEGGFAGEGGFFGGF?FGGGECFECED8>+EED=8FABB>E8,AE<;99FFFCGGGEE?8GGGFFEF@FFF7GFCC@=FFF?GGGGGFDGFEGFGGGGGGGFCCGGGGGGGGGGFFEGGGGGGGGFCGGGFGGGGGGFFFEGGGGGCCCCC
@s501 26841
TGAGGAATATTGGTCAATGGGCGAAAGCCTGAACCAGCCAAGTAGCGTGAAGGATGACTGCCCTATGGGTTGTAAACTTCTTTTATAGGGGAATAAAATGAGCCACGTGTGGCTTTTTGTATGTACCCTATGAATAAGGATCGGCTAACCCCGTGCCAGCAGCCGCGGTAATACGGCGGCTCCGCGCGTTATCCGGATTTATTGGGTTTAAAGGGAGCGTAGGTGGACATGTAAGTCAGTTGTGAAAGTTTGCGGCTCAACCGTAAAATTGCAGTTGATACGGGATGTCTTGAGTGCAGTTGAGGCAGGCGGAATTCGTGGTGTAGCGGTGAAATGCTTAGATATCACGAAGAACTCCGATTGCGAAGGCAGCCTGCTATGCTGCAACTGACATTGAGGCTCGAAAGTGTGGGTATCAAACAGGATTAGATACCCT
+
FFGGGCFGGGGGGGGGGGF8FFGGEEFCGGGGGGGGGGFFGGGGGGGGGCDFGGCFCFCFEFF8FFFGFGGCFGEFGGFGCACFGDE<ECECFGGGFEFF9EFGFFFCFFGGFDGGGGGGFCDFFGG,CE,FFECECFFE8?FGGCEF8BFFECCEB<FGGG8@CCCFGGGGEFFF*5>*48<<:C6,CBC%>FE85BC>=C-9?F6;>C601+A5C)DC@@??704)#DCE@ACECGFEGF?FF<GGF==:GBFGGCFD7F<8FBGGGFF8FFEC4,6,4,<GECGF?EFCBFFFDC,9,=CB:++EECE?7DGGFF:=,C8+?@44;FE9FEAFGFECGGEFFCGGGGEF<@C77GGGGFGGFGGGGGGFCEF@C;A,E@GGGFEFC,FGF8GGGGGGGGGFFDFDGGFFEDGCGGGGFFEGGGGGFC,CCCCC
@s501 128
TGGGGAATATTGGTCAATGGACGAGAGTCTGAACCAGCCAAGTAGCGTGCAGGATGACGGCCCTATGGGTTGTAAACTGCTTTTATAGGGGGATAAAGGGAGCTACGTGTAGCTTATTGCAGGTACCCTATGAATAAGGACAGGCTAATTCCGTGCCAGCAGCCTCGGTAATACGGAAGGTCCGGGCGTTATCCGGATTTAGTGGGTTTAGAGGGAGAGTAGGCCGGAGATTAAGCGTGTTGTGAAATGTAGCCGCTCAACGTCTGCACTGCAGCGCGAACTGGTTTCCTTGAGTACGCACAAAGTGGGCGGAATTCGTGGTGTAGCGGTGAAATGCTTAGATATCACGAAGAACTCCGATTGCGAAGGCAGCTCACTGGAGCGCAACTGACGCTGAAGCTCGAAAGTGCGGGTATCGAACAGGATTAGATACCCT
+
@FDGGGGGGGGGGGGFFG@FGGGG7FFFGFCGGG@FG?F<C,;FFG7CEGGGGGGGGGGG7CFGF,C<8=CE,CED,?EFC?9FFDEFCFFD@4<<D<,848+B?=F?EEF9,,85?,B,CB,E?<C<9DFADE,@FFFFC,D7D==8,,CFFE77DFFB5375,,5<+<+;8D*8>@*>,7>C7<7C:<82,,4=EG:CC7FCCC41<>,>;F7A8(10)9C1*085,1720209<C>;A@+:=#39<*85*>EFCBGFGF<GGDD3,:89@:EEB@9=8CFCGGAFEGFF8@6C=GFBEAFFGGGEFDA>+=+EEFDFEE8@0ECE,9EDCFA8,EBDF4CGEF=<EFFF@DGGGFE=@@CDEFE<CE<FCGGGGFFCEGCGGFFFBC;GGGGFFGEFDGGGFFFGGGFAEEE@GGFFGGGGGGGFGGGCCCCC
@s501 22652
TGAGGAATATTGGCCAATGGGCGAAAGCCTGAACCAGCCAAGTAGCGTGAAGGATGACTGCCCTATGGGTTGTAAACTTCTTTTATAGGGGAATAAAATGAGCCACGTGTGGCTTTTTGTATGTACCCTATGAATAAGGATCGGCTAACTCCGTGCCAGCAGCCGCGGTAATACGGAGGATCCGAGCGTTATCCGGATTTATTGGGTTTAAAGGGAGCGTAGGTGGACATGTAAGTCAGTTGTGAAAGTTTGCGGCTCAACCGTAAAATTGCAGTTGATACTGTGTGTCTTGAGTACAGTAGAGGTGGGCGGAATTCGTGGTGTAGCGGTGAAATGCTTAGATATCACGAAGAACTCCGATTGCGAAGGCAGCTCACTGGACTGTTACTGACACTGAGGCTCGAAAGTGTGGGTATCAAACAGGATTAGATACCCT
+
FGGGGGGGGGGGGGGGGGGGGGGGGGGGGGGGGGGGGGGGFGGGGGGGGGGGGGGGGGFGGGGDFFFGGFGFGFGGGGGGGCFGGGGGGGGGFFFGG9FFGGGGGGGGFGGGGFGCFFGGGGGGGFGGFGGGFGGGGGGGGFGGGGGGGGGGGGCFGGGGCGGGGGGGGGD9FFGD@FGGGFDFGGCEGGGGGGGF>EEGG>GFG<8F3GGFGG?CC9CA8@/<EGCGGF><=FFC/GFE;CFFCFEGGFFDFC@8(EFEFGGGGGGGFFC?AFDGE9D/?B4<88GGFGCFFEAGGGGGGFFEGGGGEDEGB@E7DFCGGGGE5EFFFFFFGGGGGGGGGF@GGFEFECGGFCC7FFGGGEGFCEFGGGFFF9DGGGGGGGGGGGGGGFECGFFEDGFCFFGGGGGGGGGGGGFGFFCFGGGGFGFGGGFCCCCC
@s501 130
TGAGGAATATTGGTCAATGGGCGATGGCCTGAACCAGCCAAGTAGCGTGAAGGATGACTGCCCTATGGGTTGTAAACTTCTTTTATAAGGGAATAAAGTCGGGTATGAATACCCGTTTGCATGTACTTTATGAATAAGGATCGGCTAACTACGTGCCAGCAGCCGCGGTAATACGGAGGATCCGAGCGTTATCCGGATTTATTGGGTTTAAAGGGAGCGTAGATGGATGTTTAAGTCAGTTGTGAAAGTTTGCGGCTCAACCGTAAAATTGCAGTTGATACTGGATGTCTTGAGTGCATTTGAGGCAGGCGGAATTCGTGGTGTAGCGGTGAAATGCTTAGATATCACGAAGAACTCCGATTGCGAAGGCAGCCTGCTAAGCTGCAACTGACATTGAGGCTCGAAAGTGTGGGTATCAAACAGGATTAGATACCCT
+
<<@FGFFGGGGGGGFGGGFFGGGGGGGGGGGGFFFGCGGFGFE@EEFGEGGACF,AA9CAF8EC<,CFGFF@:9EDGEGAECAFGFGGGFF<@FF<EF<B,@FE7AB,9CE9EE:=FEEGGGGGAFFGAFGGGEGAECFFECCEGC@CFF,>FC87DEFFGDCFEECF@F+@<=CEG::CFGFDE:C:*>$/-9*@1<FC0+>BFCC:<:A9B<EF7=<=2#87<AF6B<FFCFFCECCC#7.8CE98C:=@:GGD=7CB>5AA90GFF>39F7;E$77=?GFCFCF<2,9,*?E:,4,5,5,B<=FBCD?DF>C7CGFF?CEC87CDE@?;E5AFFDF8CFGGGGGGGFCEFFCFB<FGEEFD9FGGEFCCFFFGEF?,GFE<GGFEFCE9EC?GGGFGGGGGFFFEEGGFGGGFFFGFFFDFECEFEBFCCBB@
@s501 131
TAGGGAATCTTCGGCAATGGGGGCAACCCTGACCGAGCAACGCCGCGTGAGTGAAGAAGGTTTTCGGATCGTAAAGCTCTGTTGTAAGAGAAGAACGTGTGTGAGAGTGGAAAGTTCACACAGTGACGGTAACTTACCAGAAAGGGACGGCTAACTACGTGCCAGCAGCCGCGGTAATACGTAGGTCCCGAGCGTTGTCCGGATTTTTTGGGTTTAAAGGGAGCGTAGGCCGGAGATTAAGCGTGTTGGGAAATGTAGCCGCTCAACGTCTGCACTGCAGCGCGAACTGGTTTCCTTGAGGACGCACAAAGTGGGCGGAATTCGTGGTGTAGCGGTGAAATGCTTAGATATCACGAAGAACTCCGATTGCGAAGGCAGCTCACTGGAGCGCAACTGACGCTGAAGCTCGAAAGTGCGGGTATCGAACAGGATTAGATACCCT
+
FGGGGGGGGGGGFEGGGGGGGGGGGGGGGGGGGGGGGGGGGGGGGGGCEFEGGGGGGGGGGGFGGG>:::FFGGFGGGGFFGGGGGGGFFGC<FGGGGGGGGGGGGF<FFGGGFFFCFGGGGGG9=9FGGGEDGFGFFFB<FCE8EGGEGCGDFFF,:F,>FFFGG7>FFGGDEE@FFEFGC<:@2<>F<EGGD<851<ACCC8*<+<:?CE?EC?:<F=6:EDFFD::C<8?0B>FF?+<@:<C?6:.==<99664*#EED;DFFEGGF@>6@<<G?CC@C68+368DA,CBB8F<F8F87EFE<CACFEC@:ED?=@9++7F@<FC=6AGGGGFGF,EFFEGGFGFGGFFGGGGFF=BC:F?5,GGGGGFFGGFEFFGFEFCGGEEFEGGFGGEGGGFCFEGGFFFGFFFFGGGGGGGFDGFDFGGGGGGGGGGGCCCCC
@s501 25304
TGGGGAATATTGCACAATGGGCGCAAGCCTGATGCAGCCATGCCGCGTGTATGAAGAAAGCCTTCGGGTTGTAAAGTACTTTCAGCGGGGAGGAAGGGAGTAAAGTTAATACCTTTGCTCATTGACGTTACCCGCAGAAGAAGCACCGGCTAACTCCGTGCCAGCAGCCGCGGTAATACGGAGGGTGCAAGCGTTAATCGGAATTACTGGGCGTAAAGCGCACGCAGGCGGTTTGTTAAGTCAGATGTGAAATCCCCGGGCTCAACCTGGGAACTGCATCGGATACTGGCAAGCTTGAGTCTCGTAGAGGGGGGTAGAATTCCAGGTGTAGCGGTGAAATGCGTAGAGATCTGGAGGAATACCGGTGGCGAAGGCGGCCCCCTGGACGAAGACTGACGCTCAGGTGCGAAAGCGCGGGTATCGAACAGGATTAGATACCCT
+
EFGGGCFGGFGGGGGFFF9E<FCFGGGGGFFFGFFGGGGGGGFFGGE@FGGGGGGGDG,CFGGGGFGDCCFEFC@,EFGDFGGGGFEFGG7:@@<E@EFGGCGGGAFDCCGFFGGGCAFFFGACCF+BFDCFFGEC7+DFGGGFDFE@:FGGGFDDFEGFE7FFGGFGGGGGDGGGG@FCGFCFGEEGGDCECEGEGGGD=5E/C?CE7C*;EE>3>6357=;>E>DCEFGFFBC?GFE?<<::ACCCFA@:%GGF=E,55,,,<F@C>@/<<35>2EAB8,,=3*9>>8GEGFF@,5CB>@+AEFEGF@D<FDFFFBC,GFFGG?GGGBF:9AFC?C@GED<CGFFGGGGGGGFGDAFGFDGGF@EDFFC?EGGGGFGDFB,FEFGGFGGEEFGGGGFGFGGFGGGGGFEGGC@FE@GFF,GFDGGFF9DE<GGEB9<AC
@s501 133
TGGGGAATATTGCACAATGGGCGCAAGCCTGATGCAGCCATGCCGCGTGTATGAAGAAGGCCTTCGGGTTGTAAAGTACTTTCAGCGGGGAGGAAGGGAGTAAAGTTAATACCTTTGCTCATTGACGTTACCCGCAGAAGAAGCACCGGCTAACTCCGTGCCAGCAGCCGCGGTATTACGGAGGGTGCAAGCGTTAATCGGAATTACGGGGCGTAAGGCGCACGCAGGCGGTTTGGTAAGTCAGATGTGAAATCCCCGGGCTCAACCTGGGAACTGCATCTGATACTGGCAAGCGTGAGTCTCGTAGAGGGGGGTAGAATTCCAGGTGTAGCGGTGAAATGCGTAGAGATCTGGAGGAATACCGGTGGCGAAGGCGGCCCCCTGGACGAAGACTGACGCTCAGGTGCGAAAGCGTGGGGAGCAAACAGGATTAGATACCCT
+
EFGGGGGGGGGGGGGGGGGGGGGGGGGGGGGGGGGGFGGFEFGGGGCFGGGGGGGGFGFFGGGGGGGGGGGGGGGGGGGGGGGGFFGGGGCFGGCFGGGGGGFGFFCD9,FFFGGGGGGGGGGGGGDGGFGGGGGGFGFGGGCGFGG7<FFGGGGGGGGCGGGD>FFGGGGCGC7:CFFGGGGD7=EGCCFCG>CC5CCG<DD<GF9)2CF5E?2>E:;B>F57?>E>EGG<CFA#CBFGGGFF;C@@FGCE=GFGDGFDC6GF@<8EDGFAGGFFFFCGFFFFGFEDC@E@FA,FCBF6EECGGGGDGGGGGFGCFFGFDFCFFFFCEAFCEBEGGFCFEFFF@FCFFGFGGF@GGGFEGFEEF:GGGFFBGFCEGEGGFGGGGGGFGGGGGGGGGGGGGFGGGGGGGEGGGGGGGGGFFGGGFGGGGCGGGGGGCCCCC
@s501 134
TGAGGAATATTGGTCAATGGACGAGAGTCTGAACCAGCCAAGTAGCGTGCAGGATGACGGCCCTATGGGTTGTAAACTGCTTTTATAGGGGGATAAAGTGTGCCACGTGTGGCATATTGCAGGTACCCTATGAATAAGGACCGGCTAATTCCGTGCCAGCAGCCGCGGTAATACTGAAGGTCCGGGCGTTATCCGGATTTATTGGGTTTAAAGGGAGCGTAGGCCGTTTGGTAAGCGTGTTGTGAAATGTCGGGGCTCAACCTGGGCATTGCCGCGCGAACTGCCAGACTTGAGTGCGCAGGAAGTAGGCGTAATTCGTCGTGTAGCGGTGAAATGCTTAGATATGACGAAGAACTCCGATTGCGAAGGCAGCCTGCTGTAGCGCAACTGACGCTGAAGCTCGAAAGTGCGGGTATCGAACAGGATTAGATACCCT
+
CFGFGGGGGFFGGGFGG<EGGEFGGGDCFGGGGGGGGFFGFEFGGFC@CGFEGGGGGCEGFDGGGGFGGGGGGDGGGGGGG9EGGGGGGGGGGGGGGGGGGGGG,FFGGGFGGGGGGGGGGCGGDFECFFC9FGGGFF,=3ABCGCEFGFGGGDGDG<BFFGFGGGGGGC<,@C,@@>FC,?:@EDEG*=7CFGDDG=F3CC99::84=BFGGGGF=9E:25C:C7C><6CC2<<435>FGFCC115?E@8:DCE7@D8,7BFFEG@9GE>0#::=CD:EGFGGFABD9,DG@F6>+GEFCF9FFCGCCDC94,@+=F@48FB6=CCEEEE,,?F8=EB,FFFAB,<D,<FFCB+?:=GEE@CCFFEGGGFGGGGGFFGGF>GGCGGDGGFGGGGFGGGGGGGFEGGGGGGFEF9GGFGFDFFGFCFFGGGCCCCC
@s501 135
TGAGGAATATTGGTCAATGGGCGAGAGCCTGAACCAGCCAAGTAGCGTGCAGGATGACGGCCCTATGGGTTGTAAACTGCTTTTATGCGGGGATAAAGTGGGCCACGCGTGGTCTTTTGCAGGTACCGCATGAATAAGGACCGGCTAATTCCGTGCCAGCAGCCGCGGTAATACGGAAGGTCCGGGCGTTATCCGGATTTATTGGGTTTACAGGTAGCGCAGGCCGCCGGGCACGCGTGTTGGGAAATGCAGTCGCTCAACGGCTGCACTGCAGCGCGAACTGCCCAGCTTGAGTGCGCGCAACGTTGGCGGAATTCGCCGTGTAGCGGTGAAATGCTTAGATATGGCGAAGAACTCCGATTGCGAAGGCAGCTGACGGGTGCGTAACTGACGCTCATGCTCGAAAGTGCGGGTATCGAACAGGATTAGATACCCT
+
FFFGF@FFFFFGGGCFFGGGGGGCGGGGGFGGGGFFGGGGGFGGGGGGGGGGGGGFFGGGGGEFGFGCFGGGFFFGCGGGGGGGGGGGDFDGGG=FFEFCGCDFGG>FGCFGGGFCGGGGCGGGFFGGGGDGCF,5,3FCE@3FEE8@@FGGGG7:C,37<C7FG8:BCGE??28<*CFDFFGGGG5*:8CGGGGG5EEFCCGCE8;EEF+<<C+*355>;BEGFE*55C:8/*;(EC<C68#+0:C.9=5:?8C?:C*62?#22;93,?<**F8F>CB*<,,C7F>CFD,@1+7F8ECCE?GGGGFFFB<,+>8EC@7EAADD@=B>=4CC,,F@,?:,?4CGGGF<FD?9EBDFB?F7GGEFGFFFEEGGGGFBGEGGFECEGGFGF@FEFFEFF>GGGGGGDGGGGGGGGFADEFEEDGEECGGGGGFCCCCC
@s501 136
TGAGGAATATTGGTCAATGGGCGATGGCCTGAACCAGCAAAGTAGCGTGAAGGATGACTGCCCTATGGGTTGTAAAATTCTATTATACAGGAATAAAGTCGGGTATGCATACCCGTTTGCATGTACTTTATGAATAAGGATCGGCTAACTCTGTGCACGCAGCCGCGGTAATACGGAGGATCCGCGCGTTATCCGGATTTGTAGGGGTTAAAGGGAGCGTGGATGGATGTTTAAGTCAGTTGTGATAGGGTGCGGCTCAACCGTAAAATTTCAGTTGATACTGGATGTGTTGAGTGCAGTTGAGGCAGGCGGAATGCGTGGGGTAGCGGTTGAATGCTGAGATATCACGAAGAACTCCGATTGCGAAGGCGGCCTGCTAAGCTGCAACTGACATTGAGGCTCGAAAGTGTGGGTATCAGACAGGAGTAGATACCCT
+
EFAFGDDGGGCECDECC,E<,@FG@E7EEFF<EGCC<B,?F8FFGFE,6@CEFE?8FCE<F8F,C<E@FF7CFDEF,CFGG,C<<<F,E?ECF=CE,CF,,47,@F=EGFFFCFEG,ECC9,BFG99F<,E,EAE,BF?E9EFDGFEFF,C,5CAD<,A+8:CB+=F+@7::@;*@*3:@F,<>*5;744B5;FC*/:7F7:,7<F*1*<:9BCDFGBE5((109308<F+>@.C>E=;F.F?8:#<@#5C<+5:4.+3:20:9@-DF:3#DA:69,E99FD<A=,?5,4,<*:,,8F8=D<@,=++BCE<@+44+@FCF,8EE=:7E49,,@,?>D?,@FCCCFFE@FECE@8+,,<?GECEFDGGCC@,7FFEE9EA;<@9FC,;E@<EFE<@8B@,A6,FGGGGEEF6,F6,<EC,EFFFFF9GGGFFA<9@C
@s501 137
TGGGGAATATTGCACAATGGGCGCAAGCCTGATGCAGCCATGCCGCGTGTATGAAGAAGGCCTTCGGGTTGTAAAGTACTTTCAGCGGGGAGGAAGGGAGTAAAGTTAATACCTTTGCTCATTGACGTTACCCGCAGAAGAAGCACCGGCTAACTCCGTGCCAGCAGCCGCGGTAATACGGAGGGTGCAAGCGTTAATCGGAATTACTGGGCGTAAAGCGCACGCAGGCGGTTTGTTAAGTCAGATGTGAAATCCCCGGGCTCAACCTGGGAACTGCATCTGATACTGGCAAGCTTGAGTCTCGTAGAGGGGGGTAGAATTCCAGGTGTAGCGGTGAAATGCGTAGAGATCTGGAGGAATACCGGTGGCGAAGGCGGCCCCCTGGACGAAGACTGACGCTCAGGTGCGAAAGCGTGGGGAGCAAACAGGATTAGATACCCT
+
DCFGGEGGGGGGGGGGFGGGGGDEG:FEGFFGGGGGDGGGAEFGGGGGGDFGG<EFGGAFGGCFFEDFFGGGGGFGGGGGGGFGGGGGGGGGGGGGGGGGGFFGGFGGGGGGG9BDDGGGGGFFGCCGGGGGGGGGFGGEG<D,BFECF**>FFFFFGGGGDD7>A<C:CG5C8:<FG9FFE7<F+A@FGFGGCEEG?<85DGGGCC+<CECE>E)C4<7>(/9:>EGEDEFCB>7:?7CEF@FF;?4,0$':B<2CG878<><:CC83CC7DF@CA;FCDE@7;DFCEF9FD4<DF8:ECGFFEGEGGDGGE?EAD8FDGF@GGGFE>5ECEAFGFCCGGFF9GGGGGGGGGFCFGCCFFCDFDGGE@GGDGGGEEFGGDGGGGGGFGFFCCEFEGFGFDFFEEGGGGGGGGGGGGGGGGGGGGGGGGGGGGGGGCCCCC
@s501 20852
TGAGGAATATTGGTCAATGGGCGAGAGCCTGAACCAGCCAAGTAGCGTGCAGGATGACGGCCCTATGGGTTGTAAACTGCTTTTATAAGGGCATAAAGTGAGTCTCGTGAGACTTTTTGCATGTACCTTATGAATAAGGACCGGCTAATTCCGTGCCAGCAGCCGCGGTAATACGGAAGGTCCGGGCGTTATCCGGATTTATTGGGTTTAAAGGGAGCGTAGGCCGGAGATTAAGCGTGTTGTGAAATGTAGAGGCTCAACCTCTGCACTGCAGCGCGAACTGGTCTTCTTGAGTACGCACAACGTGGGCGGAATTCGTGGTGTAGCGGTGAAATGCTTAGATATCACGAAGAACTCCGATTGCGAAGGCAGCTCACGGGAGCGCAACTGACGCTGAAGCTCGAAAGTGCGGGTATCGAACAGGATTAGATACCCT
+
FGGFGGGGGFFGGGGGGGGEFGGGGGGFGGGGGGGGGGGFGFEFFGGGGGGGGGGGGFFGGGGFGGGGGGGGGAAFGGGGGDFFGGGGCFG,AFFFGGGGGGGGFGFGGGGEGGGFFGGGAFGGFFGGGGGGGGCGFGGGGGGGGGGGGGGGGGFGGGFGFGCGFEGGGGGGDGGGGGDCFFDCFECFFCG7BCFEGEE@G?FAEFBF=;CFFGGDC6FF@EC?FGF7FEFGGGGFGGGGGF@CD@FGFDFGGFFGFGGCEFCGGF<=CCEG1E@C:C6=8GFB8B=?,>,C*GGGGGGGFGGGGGDGGF;E497CGF@BCE@EFFC?CEEEEA,E9FF8GGFFCFGGFGFFFFGFEFGFCC@7FCGFGGGGGGEGFD:GGGFAGGEEGGGGGGGGGCEFC7GFGGGGGGGGGGFGGFFEFEFGGGGGGDFCCCCC
@s501 139
TGAGGAATATTGGTCAATGGACGAGAGTCTGAACCAGCCAAGTAGCGTGCAGGATGACGGCCCTATGGGTTGTAAACTGCTTTTATAAGGGAATAAAGTGAGCCTCGTGAGACTTTTTGCATGTACCTTATGAATAAGGACCGGCTAATTCCGTGCCAGCAGCCGCGGTAATACGGAAGGTCCGGGCGTTATCCGGATTTATTGGGTTTACAGGGAGCGTAGGCCGGAGATTAAGCGTGTTGTGAAATGTAGACGCTCAACGTCTGCACTGCAGCGCGAACTGGTTTCCTTGAGTACGCACAAAGTGGGCGGAATGCGTGGGGTAGCGGTGAAATGCTTAGATATCACGAAGAACTCCGATTGCGAAGGCAGCTCACTGGAGCGCAACTGACGCTGAAGCTCGAAAGTGCGGGTATCGAACAGGATTAGATACCCT
+
<FFGGGGGGGGGGGGGGGGGCGGGGGG,FFGGGGGGGGGGGGGEFGCFGGGGFEAFGGGGGGGGGFFGFGECFGGGGGGEG9FGGGGGGGGGGGFGFGGGGGCFF@CFFG?FFCFDGFEGGGGGGGGGF9EGFGAFEFGGGGDEGGGFGGGGFEDECEFGGFCE7@CFFEGGGGGGGGEGGGGGGGGGCFG5CBB:7FGGFGECCC3=;@$9:FE8C?GE;DD<FB2+::/E<<:)DFC?9GFE@FC7GGEF:E?8CGC:@EF=;CBCB8F:7GGGGD9CDB<DCGEC=FDGDFEBDGGGFFDDGGGFB,@>>CB+GGGDE,GEFGGGGGGGFFFCGFFD<GGFFFFGGEGFCC7CCFFGGGEFFDCGGFFGGCGGEFGGGGGGGGGGGGGGGGGGGGGFFEGGGGGFGFFFGGGGGGGFGGGGGGGGGGGCCCCC
@s501 25544
TGAGGAATATTGGTCAATGGGCGGGAGCCTGAACCAGCCAAGTAGCGTGCAGGATGACGGCCCTATGGGTTGTAAACTGCTTTTATAAGGGAATAAAGTGAGTCTTGTGAGACTTTTTGCATGTACCTTATGAATAAGGACCGGCTAATTCCGTGCCAGCAGCCGCGGTAATACGTATGGTGCAAGCGTTATCCGGATTTACTGGGTGTAAAGGGAGCGCAGGCGGTGCGGCAAGTCTGATGTGAAAGCCCGGGGCTCAACCCCGGTACTGCATTGGAAACTGTCATACTAGAGTGTCGGAGGGGTAAGTGGAATTCCTAGTGTAGCGGTGAAATGCGTAGATATTAGGAGGAACACCAGTGGCGAAGGCGGCTTACTGGACGATAACTGACGCTGAGGCTCGAAAGCGTGGGGAGCAAACAGGATTAGATACCCT
+
GGGGGGGGGGGGGGGGGGGD@FEFEGGGGCGGFGGFFGFFGGGGGGGGDGGGGGGGGGGGGGGF@EFGGGGGGEFGGGFGGGGGGGGGGGGGGGGGFGGG9FEGGGGGG9FFGGGFGGGGGGGGGGGGGFFGGG9FGGGGGGGGGGGGGGGGG<CGGGGGGGGGGGEGG>FEFGC:F@;C<GGGGGFEGGGFGGGGEEG?9:=FGFFGGGG<=<@4D>C31:::DECGDG@BFGFAFEGFFF7GFGGFFFFGGGGFCEFEGGGDGGGGFFGFFFCEFC?EFGDC,,CEGFEGFF8GGGEGBFGFFFGFGFGFFBE9,,CFGCECAGFFFFFE>EFF7F<GGFFGGGGGFFFE@,GF8GGGGGGGGGGGGEGGGGGGFGGGGGGFGFGGGGGGGGGGGGGFGGGGEFE:GGGGGGGGFFGFGGGGGGGGGEGCCCCC
@s501 23540
TGAGGAATATTGGTCAATGGGCGAGAGCCTGAACCAGCCAAGTAGCGTGCAGGATGACGGCCCTATGGGTTGTAAACTGCTTTTATAAGGGAATAAAGTGAGTCTCGTGAGACTTTTTGCATGTACCTTATGAATAAGGACCGGCTAATTCCGTGCCAGCAGCCGCGGTAATACGGAGGATCCGAGCGTTATCCGGATTTATTGGGTTTAAAGGGAGCGTAGGTGGACATGTAAGTCAGTTGTGAAAGTTTGCGGCTCAACCGTAAAATTGCAGTTGATACTGTGTGTCTTGAGTACAGTAGAGGTGGGCGGAATTCGTGGTGTAGCGGTGAAATGCTTAGATATCACGAAGAACTCCGATTGCGAAGGCAGCTCACTGGACTGTTACTGACACTGAGGCTCGAAAGTGTGGGTATCAAACAGGATTAGATACCCT
+
@,C@EF@DFGGGGGGCFC@E,CFDEGGFFCEGGGGGFG<EEGGCGFCC,BFFGE8EFFDGGEEFCFGFCEG66?<FF9<F<95CFDFG,9<BD,9?EEFGGFF,BDEG8==?EC,ECFFFFGCE9FGGGFFDB,@FFCCF<BCEE+8,CCFGGGCE=F,+=,>>FEC@**>DF=C7<@7(1>F7C>48<<:8G>GGGC@?79FGC?2<ED?FGC=5EAD88@#:<BFGGGGGFFGEGGGG<6?B<??=G>EE:FEEECF=FF9GGFEFAEF?FFGGF=;AGGFCFFFC,BFCFGGGF9FGGFEB=6GGDFEE9,B+GGFGFCDEBB@FGGGFFFFDFAFGGDCFCF@GDGGFEFC:7FE,CEGFFAGGFGFFFEF<FFGGGGGGGFFFFGGGGGGGGGGGGEFGGFGGEFGGFFGGFEFEFGGGGGGFGGFCCCCC
@s501 142
TGGGGAATATTGGACAATGGACCAAAAGTCTGATCCAGCAATTCTGTGTGCACGATGAAGTTTTTCGGAATGTAAAGTGCTTTCAGTTGGGAAGAAGTCAGTGACGGTACCAACAGAAGAAGCGACGGCTAAATACGTGCCAGCAGCCGCGGTAATACGTATGCAGCAAGCGTTATCCGGATTTATTGGGCGTAAAGCGCGTCTAGGCGGTTTAGTAAGTCTGATGTGAAAATGCGGGGCTCAACCCCGTATTGCGTTGGAAACTGCTAAACTAGAGTACTGGAGAGGTAGGCGGAACTACAAGTGTAGAGGTGAAAGTCGTAGATATTTGTAGGAATGCCGATGGGGAAGCCAGCCTACTGGACAGATACTGACGCTAAAGCGCGAAAGCGTGGGTAGCAAACAGGATTAGATACCCT
+
FEFFF@FGGGGFGGGGDFGGGGGGGGFCFFGFFFGGGFFFFGGGGGEGGGGDGCFFGEGGCECFGGGGGEDFGGGGGGGGGGGGGGGFGGGFFGGGFGGFFFGGGGDF7CDGGGGGGG,FFGFGGDGG78FGGCEC?FEFFCFEGGEGE@EDCGECB<FFGFC,,7@FF7:EGDG@ECEGGE:F;,=3FC7EG7F8FFB@4C**(?=:CF:D=*,1C:GF>DEC#F=9,?7@&6CCEDC#FF@CDFE@D>#:GGBFDBF>,CDGFF<FFE@,999*5,?FFE<9GFFA8EGGEB,>@9,4,9CFGEE<A@EE9F?C:+>,FEGGGGGGGGGGGGEC@+@CFEEFCFFA@<E7GGGGGFFGFGGFFFF<GGGGFEGGGFGFCGGFGGGGFGGGGGGGGGFGDGGFGGGFFGGGGGCCCC-
@s501 143
TGGGGAATATTGCACAACGGGCGCAAGCCTGATGCAGCCATGCCGCGTGTATGAAGAAGGCCTTCGGGTTGTAAAGTACTTTCAGCGGGGAGGAAGGGAGCAAAGTTAACACATTTGCTCATTGACGTTACCCGCAGAAGAAGCACCGGCTAACTCCGTGCCAGCAGCCGCGGTAATACGGAGGGTGCAAGCGTTAATCGGAATTACTGGGCGTAAAGCGCAAGACGGCGGTTTGTTAAGTAAGCTGTGAAATCCCCGGGCTCAACCTGGGAACTGCAGCTGATACTGGCAAGCTTGTGTCTCGTAGAGGGGGGTAGAATTCCAGGTGTAGCGGTGAAGTGCGTAGAGATCTGGAGGAATACCGGTGGCGAAGGCGGCCCCCTGGACGAAGACTGACGCTCAGGTGCGAAAGCGTGGGGAGCAAACAGGATTAGATACCCT
+
,,<AFEGGGGFEFG9FEC:+@FEFFGGGGFFEG,CC@8AFFDEFGDC@F:CEGFE<,,:,<FGGDCE74,@C?9C<<FC9E??,<C::@7CFGC43BEDFCFFFCD<FFFGG,B9DFGFAF9,37E7+@DCGGGG>E7:>DC<8>D:5>F@>B:,CFF:FF*7C*:<<:<@**14<F@CE@@<*:;CEG,+@8*;1C7CFGG5/<<++0:*2*2*0*67),9*9#$8<C=5:CC>487?A/,2*+FB7:A44/=*:*@D>,1A?FCF9D@9@:>,ECF,GGF9DC?@:+,CCF7>,5)36=CDCF?F=EDGGF9DFEFDFE=8GF?GDE@>EFEEE?>+EDGEDCE==9CFEA<EDAEFGGFGGGGEC<C=,GEFF@+GDEE@,,FFFDC,C8,;FEE8F@FFCFGFCC7C@:FFF<EE9F8GFFEGGGFCGGE@FCCCCC
@s501 22433
TGGGGAATATTGCACAATGGGCGCAAGCCTGATGCAGCCATGCCGCGTGTATGAAGAAGGCCTTCGGGTTGTAAAGTACTTTCAGCGGGGAGGAAGGGAGTAAAGTTAATACCTTTGCTCATTGACGTTACCCGCAGAAGAAGCACCGGCTAACTCCGTGCCAGCAGCCGCGGTAATACGGAGGGTGCAAGCGTTAATCGGAATTACTGGGCGTAAAGCGCACGCAGGCGGTTTGTTAAGTCAGAGGTGAAAGCCCCGGGCTCAACCTGGGAACTGCATCTGATACTGGCAAGCTTGAGTCTCGTAGAGGGGGGTAGAATTCCAGGTGTAGCGGTGAAAGGCGTAGAGATCTGGAGGAATACCGGTGGCGAAGGCGGCCCCCTGGACGAAGACTGACGCTCAGGTGCGAAAGCGTGGGGAGCAAACAGGATTAGATACCCT
+
DF8ECCEFFGFCCFGGGGGFEGEGEGGGGG?EFGGGGGFFC<EDCFEFG@EGFGGAFFFGGGGGGCFGCE7FGFFE5?FGFGGGGGGGGGGGGGGGG+BFCEFF<,CFFFDGCFGGGGFD,EFGDFFCFFFECECE7:FCGGCFFGCFBFDFGGGGGCB7FGCCEC=CFGGGGEGFCFG@CFED7CGCFGGG8;>859FGGEGCFFGG7C+::?*95*+)8@ECGEECDCE7?EEFGGGA:8+<4#@22:79.C@FGBC-8BGGFFFGGGFC?3EC<7::@8DFCGGFFGFGF47D<?C>=77DGFEDGFD3B,E8,,4E8=8FGE=@8)EF?,A:,+,+C8FAGCDFECGFE,,,F<,CGCF?FCBB7F@@GGGGGFF@C,B@DGGF<CDEGGGFCGEE@CFCEGGE@GGFEGGEFFE<EEC9F@EEFAFGDE@<@@<@<
@s501 22966
TGGGGAATATTGCACAATGGGGGAAACCCTGATGCAGCGACGCCGCGTGGAGGAAGAAGGTCTTCGGATTGTAAACTCCTGTTGTTGAGGAAGATAGTGACGGTACCCAACAAGGAAGTGGCGGCTAACTACGTGCCAGCAGCCGCGGTAAAACGTAGGTCACAAGCGTTGTCCGGAATTACTGGGGGTAAAGGGAGCGCAGGTGGGAAAGCAAGTTGGAAGTGAAATCCATGGGCTCAACCCATGAACTGCTTTCAAAACTGTTTTTCTTGAGTAGTGCAGAGGTAGGCGGAATTCCCGGTGTAGCGGTGGAATGCGTAGATATCGGGAGGAACACCAGTGGCGAAGGCGGCCTACTGGGCACCAACTGACGCTGAGGCTCGAAAGTGTGGGTAGCAAACAGGATTAGATACCCT
+
EFGFEFCEFGGGGGGEGGGF8FCFGGGFGFGGGGGGGG7FFGGGGGGEFDGFF:FF<EEE=EC<EDF=BB?FF,BF9<EFFC<F<FCFGGFFGGA<FGGGGGGEFG,5BDFGGGGGG8FECCEBE<FCFGCAC::DF9CCC8FFD:7BFGGGF9C:FFGGGGGGF**FCFG<@@FFGGGGGGG:7C#?=9C3<CEF8:?+CGGFGGGCFG<:FDE@EEA,,@FFFDC:B<C,DGG6D::@FCCGF:,@F7BEFFFFCE78F=FFCEF?D8BGFFDAFCFFGFEGFE:EED?A,FEFDFCF=GGGDGGGGGFF@@,EDE9DFCDEDEECE<FB7FFGFFEF7GGGFGGGGCFE9FF@8FAFAEFECAAGCC@GFCFFEGGFC7EAE<BDGGGGGGGFGGGGGGGGGGGGFFECCCCC
@s501 25659
TGGGGAATATTGCACAATGGGCGCAAGCCTGATGCAGCCATGCCGCGTGTATGAAGAAGGCCTTCGGGTTGTAAAGTACTTTCAGCGGGGAGGAAGGGAGTAAAGTTAATACCTTTGCTCATTGACGTTACCCGCAGAAGAAGCACCGGCTAACTCCGTGCCAGCAGCCGCGGTAATACGGAGGGTGCAAGCGTTAATCGGAATTACTGGGCGTAAAGCGCACGCAGGCGGTTTGTTAAGTCAGATGTGAAATCCCCGGGCTCAACCTGGGAACTGCATCTGATACTGGCAAGCGTGAGTCTCGGAGAGGGGGGTAGAATTCCAGGTGTAGCGGTGAAATGCGTAGAGATCTGGAGGAATACCGGTGGCGAAGGCGACCCCCTGGACGAAGACTGACGCTCAGGTGCGAAAGCGTGGGGAGCAAACAGGATTAGATACCCT
+
DFGGFGGGGGG<EFGGGFFFFGFGGGGGGGGGGGGGGFFF<FGGDGG@FGGGGGGGGF8EGGG,CFGGFGGGGBEFD<<FGGFEGGDG7CFFGEE,FFGGGGG9,<@DGGGGGGGDGGGGGD<=FGGGGGECCEGCCFG8FFGFGDFFCFECFG?FGGGGGFFGGGCGCGGEFFEEGGGGGGEGG:CFGG78>*;55?CFCEGGFFGG?F5;CC>98=FG6>CCC=55:E,4FFC:FG:CA<#=:$FFFDBF1GFFG>>5E:DCD@;FFAFEFCDE1>CC99C=5+FFF<@+D,<FFD@6@@>@,8EEDGDEEEGGFE9ECEEGFFFGEBECECEC,8+FCBE<+FFEAC,GGFAFEFDGFBCGGGGEFFF7GGGGFFGGGCEEGGGGGGGFEGGGGFGF?GGGGGGGFGGGGFEDGGGFGEFEGGGGGGFFGGGFCCCCC
@s501 147
TGAGGAATATTGGTCAATGGCCGGAAGGCTGAACCAGCCAAGCCGCGTGAAGGAAGAAGGTGCTAAGCGTCGTAAACTTCCTTTGTCAGGGAACAAAAGCGGGTATGCGTACCCGTCCGAGTGTACCTGAAGAAAAAGCATCGGTTAACTCCGTGCCAGCAGCCGCGGTAATACGGAGGATGCGAGCGTTATCCGGATTTATTGGGTTTAAAGGGAGCGTAGGCCGTCTGTTAAGCGTGTTGTGAAATGTCGGGGCTCAACCTGGGCATTGCAGCGCGAACTGGCAGACTTGAGTGCGCAGGAAGTAGGCGGAATTCGTCGTGTAGCGGTGAAATGCTTAGATATGACGAAGGACTCCGATTGCGAAGGCAGCCTGCTGTAGCGTAACTGACGCTGAAGCTCGAAAGCGTGGGTATCGAACAGGATTAGATACCCT
+
GGGGGGGGFGGFGGGGGGGGGGGGGGGGGGGGGGFGGGGGGGGGGGGGDGGGGGGGGG@FGGGGGGGGGGGGGGGGGGGGGGGGFGG<FGFFFFGGGGGGCFEGGGGFGGGGGGGFGGGCGC<FGGGGGGGGFGGGGGGGFGFGGEEFCGGGEGGGFGGGGGGGGGGGGGCF@FGGGGGGGGFEEEGGGGGGGGGGGGGG@GGGG<CG?GGGGGG>E;GFFFGFFEG:FGGFEGC9C>ECFGFGGGGGGGDGED8?EGGGGG7FFGGGGEGBGGFGFEEEGGEAFF:@FEDD8F8CCE9GGCCEGGGGECEF?DEDGGGGGGGGAGCCCGF;FFFFGFFGFFGDGGFGGDFE<BDGGGGGGGGGGFFGGGFGGGGGGGGEGGGGFFEEGGGGGGGGGGFCFGGGGGGGGGGGGGGGGGGGGGGGGGGGGGGCCCCC
@s501 148
TGAGGAATATTGGTCAATGGGCGAGAGCCTGAACCAGCCAAGTAGCGTGCAGGATGACGGCCCTATGGGTTGTAAACTGCTTTTATAAGGGAATAAAGTGAGTCTCGTGAGACTTTTTGCATGTACCTTATGAATAAGGACCGGCTAATTCCGTGCCAGCAGCCGCGGTAATACGGAAGGTTCGGGCGTTCTCCGGATTTATTGGGTTTAAAGGGAGCGTAGGCCGGAGATTAAGCGTTTTGTGAAATGTAGACGCTCAACGTATGCACTGCAGCGCGAACTGGTTTCATTGAGTACGCACAAAGTGGGCGGAATTCGTGGTGTAGCGGTGAAATGCTTAGATATCACGAAGAACTCCGATTGCGAAGGCAGCTCACTGGAGCGCAACTGACGCTGAAGCTCGAAAGTGCGGGTATCGAGCAGGATTAGATACCCT
+
FFGFGGGGGGGFGGGGGCD<<FCGGGGGGGGGGGFGGGGGGGGGCGGGEGGGGGGGGGFFGGGDEEFGGGGGGGGAFFGGF,CFFGGGGGGGFDFGGGGGFAFGGGGGGGGGGGGGGGGFFGGGGGGGGGGGGGGGGGGGFGGGGGCGGGGGG8=F=,@7FG?FGGGGGGGAFFFGGGEGGCFGGG=CFG*:CFFG5CCF+:CFFGF8FGFGFCF-;6CBB>5;..=BEGG<?FFAE*#DCF<5F@<=@GGEC@C6E9C78<F%BF,=:<EBEGB<BC+=6FFFEC<<,69,)CDF>F8F@<9FCEGCF>,FEDEECGFFA4++)EEFF;C,5,?94-5DADGGGGFGGGGFF?EF7FF=:@=7GGGGGFFFGGGGGFEDEEGGGFEGEECEFFFEFGGGGFDFEGGGEFAGGGFGGFAGGGGGFFFAGGFCCCAB
@s501 149
TGAGGAATATTGGTCAATGGGCGAGAGCCTGAACCAGCCAAGTAGCGTGCAGGATGACGGCCCTATGGGTTGCAAACTGCTTTTATAGGGGAATAAAGTGAGCTACGGGTGGTTTTTTGCATGTACCCTATGAATAAGGACCGGCTAATTCCGTGCCAGCAGACGCGGTAATACGGAAGGTCCGGGCGTTATCCGGATTTATTGGGTTTAAAGGGAGCGTAGGCCGGAGATTAAGCGTGTTGTGAAATGGAGATGCTCAACATCTGAACTGCAGCGCGAACTGGTTTCCTTGAGTACGCATAAAGTGGGCGGAATTCGTGGTGTAGCGGTGAAATGCTTAGATATCACGAAGAACTCCGATTGCGGAGGCAGCTCACTGGGGCGCAACTGACGCTGAAGCTCGAAAGCGCGGGTATCGAACAGGATTAGATACCCT
+
FGGEFFFFFFGFGGGGGGGDEFGGGGDFGGFFGGGGGFGGGGFGFGGGGGGGGEGGGGGG7FFCD,CE@AFEFGGGGGFEFGGGFAFGGGGDGGGDEF<EECFGGGG++@FEFGGGGECFG9<FDCEFGG8AFAFGG,>B=DCGGDGGGFFFGFFG7C@@FC,@::FEGD><@DE;@:CFGFF>*==F:FC,9:<=EGFA73#C<>/FFFFD;@@@8<FD79;9=:C8FFC94:<0*>F9CFCC@GCC?,D><FGGGGEFBAGFEFGGGGG>CCCCB@==FGGGGGFFFFGGDFEGEGEFCEGGFEGFC8ED6FEDGGGGFFE=@GECDGFE<?FFFFGGFCFGGGGGGGFGFGGF7GGGGGGEGGGGGGGGGGGFGGGEGGGFGGGGGGGGGGGGDGGGGGGGGDGEGGGGGGGGGGGFGGGGFGGGGGGCCCCC
@s501 150
TGAGGAATATTGGTCAATGGGCGAAAGCCTGAACCAGCCAAGTAGCGTGAAGGATGACTGCCCTATGGGTTGTAAACTTCTTTTATAGGGGAATAAAATGAGCCACGTGTGGCTTTTTGTATGTACCCTATGAATAAGGATCGGCTAACTCCGTGCCAGCAGCCGCGGTAATACGGAGGATCCGAGCGTTATCCGGATTTATTGGGTTTAAAGGGAGCGTAGGTGGACATGTAAGTCAGTTGTGAAAGTTTGCGGCTCAACCGTAAAATTGCAGTTGATACTGTGTGTCGTGAGTACAGGAGAGGTGGGCGGAATTCGTGGTGTAGCGGTGAAATGCTTAGATATCACGAAGAACTCCGATTGCGAAGGCAGCTCACTGGACTGTTACTGACACTGAGGCTCGAAAGTGTGGGTATCAAACAGGATTAGATACCCT
+
GGGGGGGGGGGGGGGGFGGGFGGGGGGGGFGGGGGGGGGGGGGGGGGEF7FFGFGGFF<FGGGGGCGFGGDFGGGGGGCFFGGGGGFGGFGGGGGGGGGGGFGGGGGFGGGGGF=EEFG<FFGGG,@FFFFGDFGFGFFGFFGDGGCGFGGGEGGGGG8FFFFGGGGG<CGGGCFGF*@*@7FF7>CGGG8:FFDC#8FCG>GFFFC=<@>G?FF@=;E5@9EC;CG>FCFE@GF1,CFE<CFE?EC67@8B1=??EFGC>FGC;>=<AD<FAFDC>E=6++8,7CFF=9DB;,,,CFF<GGEGFDGGFD?EEGEGEC,FEGDGBC==GGFAAEA?ECFCE8F8GFFFGGGFGEGFCDFEGGF8GFBFGGEECCEC@DGGGGGGFECFGGGGFGGFGEF<FCFEGGGGGDGGGGGGGGFFGFFGGGGGGGGCCCCC
@s501 21288
TGAGGAATATTGGTCAATGGGCGAGAGCCTGAACCAGCCAAGTAGCGTGCAGGAAGACGGCCCTATGGGTTGTAAACTGCTTTTATAAGGGAATAAAGTGAGTCTCGTGAGACTTTTTGCATGTACCTTATGAATAAGGACCGGCTAATTCCGTGCCAGCAGCCGCGGTAATACGGAAGGTCCGGGCGTTATCCGGATTTGTTGGGTTTAAAGGGAGCGTAAGCCGGAGATTAAGCTTGTGGTGAAGTGTAGACGCTCAACGTCTGCACTGCAGCGCGAACTGGTTTCCTTGAGTTCGCACAAAGTGGGCGGAATTCGTGGTGTAGCGGTGAAATGCTTAGAGATCACGAAGAACTCCGATTGCGAAGGCAGCCCACTGGAGCGCAACTGACGCTGAAGCTCGAAAGTGCGGGTATCGAACAGGATTAGATACCCT
+
FFGCGFCFE@FFGGGGFAEFFFGGGGGFFGCEEGGGCCFFGGAFEFDFGGGGCEGFGGFEEFEE<EFDGGEEGGGGGCFGGGGGG,,CFCFFGGCAF9FFGGDFGGF<DFCFFFFFGGEGGFGGGGGFCCA=FFF9FB9BGF7GGCEDD9DFGGGG7CCFFG:DF+5:3*@DAD@7***8DFDB*>9F1<:,B>FE*25<+3,=*<CFFGFG::@=C9*.((129)*):B8)3:<;#FC>,,5,2,,=?1**@:6>*38+*3@,<AFE>,C7@7B=@9*3)GF8B,=,,<FE88+++,,FFE=B?BFB>,4;D8EEEFAB:E7B5:=:;FFE<<GFDC<,9,,,FFECDCF<CC+7DFFEDGCD5C9FGGFGCGGF8F@EEGGFFGFGFCBFFFGFFGGGGGGEFEGCFGGGGGFFGFB@EEGFECGGGFGCCCCC
@s501 152
TGAGGAATATTGGTCAATGGACGAGAGTCTGAACCAGCCAAGTAGCGTGCAGGAAGACGGCCCTATGGGTTGTACACTGCTTTTATAAGGGAATAAAGTGAGTCTCGTGAGACTTTTTGCATGTACCTTATGAATAAGGACCGGCTAATTCCGTGCCAGCAGCCGCGGTAATACGGAAGGTCCGGGCGTTATCCGGATTTATTGGGTTTAAAGGGAGCGTAGGCCGGAGATTAAGCGTGTTGTGAAATGTAGGGGCGAAACCTCTGCGCTGCAGCGCGGACTGGTCTTCTTGAGTACTCACAACGTGGGCGGAGTTCGTGGTGTAGCGGTGAAATGCTTAGATAGCACGAAGAACTCCGATTGCGAAGGCAGCTCACGGGAGCGCAACTGACGCTGAAGCTCGAAAGTGCGGGTATCGAACAGGATTAGATACCCT
+
GGGGGFGAFGGGFGAEGFFFFFDFCGGGGFFGGGFE8CF8<FFGCFF:FGGGGDFGG,FCCECFF,EFFFFGCF6EDAF9BFGGGGGC?E8BFGFDFC9FFGEGGFF+,BFGGGGDGFE9FGGAEF,BEF9EFGGGA,?8EDCCEEGGFFFGGGGGFFDFGFCFGEEBFC@;;D@F*>**,?FFEGDGG7:,<FFC**+2;@,><2*=64>C9F7=4,<>?,C7#6;7;:C=3C7:DF:;F19996F6C=.=9C>2##F<C:@4@5*,7FF<+EEC@,+7FFFDF<F9FDFA;FC:3,@EF8D@:8:GGEAD@+@B8D=EF9C6:@CCGEF9GGFFFEFGE@<,:7EFEAFAGGGFFFF7FEFD9<FFF@,GGCDGGGGGGGF@,<<GEC7EGGGFEDGFC:GGFGFBDGGCEFGGGGGFFGGGGGGGGFGCCCCC
@s501 153
TGAGGAATATTGGTCAATGGGCGAGAGTCTGAACCAGCCAAGTAGCGTGCAGGATGACGGCCCTATGGGTTGTAAACTGCTTTTATAGGGGAATAAAGTGAGCTACGTGTGGTTTTTTGAATGTACCCTATGAGTAAAGATCGGCTAATGCAGTTCCAGCAGCCGCGGTAATGCGGAAGGTACGGGCGTTATCAGGATTTATTGGGTTTAAAGGGAGCGTAGACCGTCTTATAAGCGTGTGGTGATATGGCGGCGCTCAACCTGGGCATTGCAGCGCGAACTGTGAGACGTGAGTGCGCAGGAAGTAGGAGGAATGCGTCGTGGAGCGGTGAAAGGCTTAGATATGACGAAGAACTCCGATTGCGAAGGCAGCCTGCTGTAGCGTAACTGACGCTGAAGCTCGAAAGCGTGGGCAGCGAACAGGATTAGATACCCT
+
5C@FEEFCCGC9FFFCEFGGGGDGE8+C9EFGFF@FFG,ADGFF,E@F7,CFF:FFF<@@+++:9CF,CFFC@D<,EDC@FGGFFCEGG,@CG,AFEFA,FCGGF?F,=4++,+=FD+>+8B,5:<<F9EGGG<EG,,8,,:<+8DBB<3,7=C,C,,8<@@,6@3>>C3FF3E***1C:?,7<>C=CF74;+,,2<<B@7@E9AF*4*2729F@8*.<):2##778+2'<EC**2=*<9,8=41,=5<*;81*CD?CFFCCC@@D><A6F<+3++6F?GGFFC,,EF6,<D5FCFEE;AAA7,B=8<A,C4488+8:@8=9++8F@,E,F?E?8EDC<DC,GFCB:DBCFF8C>,:FGFFCGFF9GGGF?EFF@GGGFC@GEFFE6DGFFDFACF<CGGGGFF,EF7BFFCF7GGGCFFGFGGGFGFF,,CCCCC
@s501 154
TGAGGAATATTGGTCAATGGACGAGAGTCTGAACCAGCCAAGTAGCGTGCAGGATGACGGCCCTATGGGTTGTAAACTGCTTTTATAAGGGAATAAAGTGAGTCTCGTGAGACTTTTTGCATGTACCTTATGAATAAGGACCGGCTAATTCCGTGCCAGCAGCCGCGGTAATACGGAAGGTCCGGGCGGTATCCGGATTTATTGGGTTTAAAGGGAGCGTAGGCCGGAGATTAAGCGTGTTGTGAAATGTAGTGGCTCAACCTGTGCACTGCAGCGCGAACTGGTCGTCTTGAGTTCGCACAACGTGGGCGGAATTCGTGGTGTAGCGGTGACATGCTTAGATATCACGAAGAACTCCGATTGCGAAGGCAGCTCACGGGAGCGCAACTGACGCTGAAGCTCGAAAGTGCGGGTATCGAACAGGATTAGATACCCT
+
EGGFGGFGGGFFCGGFGGFGGGEEGGGGGGFGGGGGGGGGGGGFGGGGGGFGGGDFFGGGGGGGG8EFGGGEGFEGFEFFGEGFFGGFGGGGFFCFGGDDCGEFGGGGGDGFDFFCEGGGDAFFFFGGGGA<D@EGGGFF,A>FE+@FGFFGGFDF+>FGGCFC@:CGGGGGFC8:FFG7D@9**<*4*4*3+<CECC7F7;CCFGEFGG9;+CE:E>GE:(*2)0>:EE<?1<<6EB8E>8@E:@?FF<#CCEE-1F#8,;;#FC,FFE@,*<6C8@E?8=@FA>,5,DDDDF=+CC+F8=@+GEGF?,F>+>E>DGGFABDGFCCEDC<,AGFFDC,=,CAFCFDGGF,E<?@84<=FFEEBDFCFGDGGGGGGF@@:+CCF6<ECGECGGGGGGGGECDGFFDGGFF8@FACGGGGFACGGGF9FGFCCCC@C
@s501 155
TGAGGAATATTGGTCAATGGACGAGAGTCTGAACCAGCCAAGTAGCGTGAAGGATGACTGCCCTATGGGTTGTAAACTTCTTTTATATGGGAATAAAGTATTCCACGTGTGTGATTTTGTATGTACCATATGAATAAGGATCGGCTAACTCCGTGCCAGCAGCCGCGGTAATACGGAGGATACGAGCGTTATCCGGATTTATTGGGTTTAATGGGAGCGTAGGTGGATTTTTAAGTCAGTTGTGAAAGTTTGCGGCGCAACCGTAAAATTGCAGTTGAAACTGGCAGTCTTGAGTACAGTAGAGGTGGGCGGAATTCGTGGTGTAGCGGTGAAATGCTTAGGTATCACGAAGAACTCCGATTGCGAAGGCAGCCTGCTAAGCTGCAACTGACATTGAGGCTCGAAAGTGTGGGTATCAAACAGGATTAGATACCCT
+
<FFGGGGGGGG9DFFFFFFGFFEFEEGCG9FGGEDGFGFAFGGG,EEGDGGFG@FFFC<FECGDGGFFFFEFFFFEFGGGCFGCDFGF9FGD,AEFECGGGGFGGGGGGFG4B<ECFA9EEF<FFGAA5EFGGFGG9BFBC?B:>E85,CED=@+@DFFEFGD8CEECEE+@FEGD<+++5,3@<+@FF<B8E@C7ECCGGF;<7@7=0%/,?3F)@77#76:6AF767.3C98:9@>BGFF6A::@?>@GG:=@6,:FB+3,,@7,?:E:*;FGEDC++=8E<8E=,8F?C*DFEFGE?E8@BBCFCGEF9@9+B7C9,FE@61FEE@;C,F<<B8EE9=@<9,GDDE<DC,B+@,?A@C@8@FEEF@<FFCGGFFGGFGFCFCGGGF<CEFFGFAGF8GFFCGGGGGGFFGFFFEF<GGGGFGFEAGGGCCCCC
@s501 156
TGAGGAATATTGGTCAATGGACGAGAGTCTGAACCAGCCAAGTAGCGTGAAGGATGACTGCCCTATGGGTTGTAAACTTCTTTTATATGGGAATAAAGTATTCCACGTGTGGGATTTTGTATGTACCATATGAATAAGGATCGGCTAACTCCGTGCCAGCAGCCGCGGTAATACGGAGGATCCGAGCGTTATCCGGATTTAGTGGGTTTAAAGGGAGCGTAGGTGGATTGTTAAGTCAGTTGTGAAAGTTTGCGGCTCAACCGTAAAATTGCAGTTGAAACTGGCAGTCTTGAGTACAGTAGAGGTGGGCGGAATTCGTGGTGTAGCGGTGAAATGCTTAGGTATCACGAAGAACTCCGATTGCGAAGGCAGCCTGCTAAGCTGCAACTGACATTGAGGCTCGAAAGTGTGGGTATCAAACAGGATTAGATACCCT
+
DFGFGGGGGFFFGGGGGGGGGGGGCFEFGGGGGGGGG?DEFGGGGGGGGGGGGFFGGGGGGGGGGGFDFFEEFGGGGGGGGGGGFGGGFFFFEGFFFEFGGGGGGGGFCFGDEGGGFGGGDFGGGGFGFGGDGGFCF9EBEFFDGGGGGGGGEDCGFGGGBFGCCC+:FCCCGFFFGGGGCE@EGE>FFGG>CGC7G<=AF,CFF0<C<GFC>:=AE>GF8DDC7D;FGFFFBCC@GF82<$FCE=7EFCEECDC1::GGGGFAGGDGGFE?DFGC>C<?CGEE8FGGFGEEBGGFGGGGGGGEF=>FC8E>+B7GGGGGAFEGBGEFGFGEFEDD=<9GFDGFGGGGGGGGDGFGECGGGGEFFGFFC8GGGGGFGGGGGGGGGGGGGF@GGCGGFGGGDGGGGFGGGGFFGGFGGGGGGGGGGGGGGGGCCCBC
@s501 23252
TGAGGAATATTGGTCAATGGGCGAGAGCCTGAACCAGCCAAGTAGCGTGCAGGATGACGGCCCTATGGGTTGTAAACTGCTTTTATAAGGGAATAAAGTGAGTCTCGTGAGACTTTTTGCATGTACCTTATGAATAAGGACCGGCTAATTCCGTGCCAGCAGCCGCGGTAATACGGAAGGTCCGGGCGTTATCCGGATTTATTGGGTTTAAAGGGAGCGTAGGCCGGAGATTAAGCGTGTTGTGATATGTAGTGGCTCAACCTCTGCACTGCAGCGCGAACTGGTCTTCTTGAGTACGCACAACGTGGGCGGAATTCGTGGTGTAGCGGTGAAATGCTTAGATATCACGAAGAACTCCGATTGCGAAGGCAGCTCACGGGAGCGCAACTGACGCTGAAGCTCGAAAGTGCGGGTATCGAACAGGATTAGATACCCT
+
AFGGGGGGGGGFGGGGGGFGFGEGGGGGGFGGGGGGGGGGFGFEFGGGGGGGDEGGFFGGGGGCGCGGCFFCEGFGGGGGD,CFFGGFG<<FGGG9EFGGGGFGGGGEGGGGGGGGGGDGGGGGGGGGGFFFGGGGGGGBFCGGGGGGGGFGGGGGGGGCFFGF+8C@>CFGGGC=GCBFGGG@>4GGGGGGGF:FEFFFEGGFFFC>CCFGFCFFD;CA>5EGGGGGGGGGFFF:GFGGECB70#FFD7@:FDE>8@@F-@DGGDGGFGEE>C::CC@71>FFF8FCCFD9DGEC><7GGGGGGGGGGGGE@@@GDGGGGGFDFFEFGGFDFGGGGGGGGGGGGFGGCGGGEF@CCGGGGGGGFFGGGGGGGGGF7GEGGGGGGFFCEEFEFFGFEEGFGGGFGGGGGDGGGGGGGGCFGGGGGGGGGFFCCCCC
@s501 21437
TGAGGAATATTGGTCAATGGGCGATGGCCTGAACCAGCCAAGTAGCGTGAAGGATGACTGCCCTATGGGTTGTAAACTTCTTTTATAAGGGAATAAAGTCGGGTATGCATACCCGTTTGCATGTACTTTATGAATAAGGATCGGCTAACTCCGTGCCAGCAGCCGCGGTAATACGGAGGATCCGAGCGTTATCCGGATTTATTGGGTTTAAAGGGAGCGTAGATGGATGTTTAAGTCAGTTGTGAAAGTTTGCGGCTCAACCGTAAAATTGCAGTTGATACTGGATGTCTTGTGTGCAGTTGAGGCAGGCGGAATGCGTGGTGTAGCGGTGAAATGCTTAGATATCACGAAGAACTCCGATTGCGAAGGCGGCCTGCTAAGCTGCAACTGACATTGAGGCTCGAAAGTGTGGGTATCAAACAGGATTAGATACCCT
+
FGFGF8DFGG<9FFGCFFGFEFGGDEGGGDFGGEGGGGFGGFFGGGECGGGFGGGGCCCFFGFG<8FFFFEGGGGGGGGGAFGFBFGGGGGFFGFGFF,EFEG@FFFGEFGFG?F?=FFGC9FFCFFGGGGGGGGGGAFF9<CGGFGGGFF?FGGGCFGGFFFGCEGGGGGGFGGGGGGDGGGGEGGDGGGG;;=75AFGF=@,8BFEC8AF97FGF5F:B5<99C?@CEFG;FFFG><<@GFFF@<C9@EGCEE3CB<GDFCEF?DDFGD8BB8,@9@3GGGFE,<BFF@<+GGGGFGFEFA,GGGCB,EEBEB+@+:CGFGC5C@CFE?CDGGGFFGGGC<CCCGDGGGFF@GGEFF47EF@GGGGEDGGGEADFFE,GGGGDGF9FGGGGGGGGGGGDDFFADGGGF@<FFF<GGGGGFGGGGGGGCFCBCCC
@s501 159
TGAGGAATATTGGTCAATGGGCGAGAGCCTGAACCAGCCAAGTAGCGTGCAGGACGACGGCCCTATGGGTTGTAAACTGCTTTTATGCGGGGATAAAGTGTGGGACGTGTCCCATATTGCAGGTACCGCATGAATAAGGACCGGCTAATTCCGTGCCAGCAGCCGCGGTAATACGGAAGGTCCGGGCGTTATCCGGATTTAGTGGGTTTAAAGGGAGCGTAGGCCGTCTTATAAGCGTGTTGTGAAATGTCGGGGCTCAACCTGGGCATTGCAGCGCGAACTGTGAGACTTGAGTGCGCAGGAAGTAGGCGGAATTCGTCGTGTAGCGGTGAAATGCTTAGATATGACGAAGAACTCCGATTGCGAAGGCAGCCTGCTGTAGCGAAACTGACGCTGAAGCTCGAATGCGTGGGTATCGAACAGGATTAGATACCCT
+
DFFGGGEFGGGGGGGFFGFGFGGGGGGGGDFGGGGGGCFGGGGGGGG@EGGGGGGGDGGGGGGCFFFGGGGGGGFGGFGGGFGGGGGGGGGGGGGGGGFGFGGGGGGGGGGGGGGCFDDFCFGGGGGGGEDGGGGGGFGCEFGGGGCCFFGFGGGGGGFGGGGGDGBCGGEFF+:=F=BFFGG7CEEEGGG*<+/CG*;FG4A:AF>;EGCCCCGFE>?=;:;C?>:1;=??CCFAE5;2DF25CEC.GFEEFCE21C:F7CGFE?<3,@+(+F=GEE==??GFD<FB=GFF5C8:@4,CE?;AFEFCCDFGGGGGGFEBFGGC=FCC=GGFGGGFEFFDA,GFGGGGGGFFFDGGFFGGGGGGGFFFEGFCBFGFFGDGGGGFGGGGGECGGGGGFCGGGGGDGDF>GGGEDGGGGGFDGGGGGGGEE@GCCCCC
@s501 160
TGAGGAATATTGGTCAATGGGCGAGAGACTGAACCAGCCAAGTAGCGTGCAGGATGACGGCCCTATGGGTTGTAAACTGCTTTTATAGGGGGATAAAGTGAGCTACGTGTAGCTTATTGCAGGTACCCTATGAATAAGGACAGGCTAATTCCGTGCCAGCCGCCGCGGTAATACGGAAGGTCCGGGCGTTATCCGGATTTATTGGGTTTAAATGGAGCGTAGGCCGTTTGTTCAGCGTGTTGTGAAATGTAATGGCTCAGCCATGGCATTGCAGCGCGGACTGGCAGGCTTGAGTGCGCAGGAAGTAGGCGGAATTCGTGGTGTAGCCGTGAAAGGCTTAGATATGACGAAGAACTCCGATTGCGAAGGCAGCCTGCTGTAGCGCAACTGACGCTGAAGCTCGAAAGCGTGGGTATCGAACAGGATTAGATACCCT
+
BF,CFFGFGCFGGGGGEEFC,6@CFFE,E-CEFFFFGGDEF@FEFFEGEGCFFGCEF9@E+@FGFGEFGGGD7<?CE<F,9E<FFCF?98=@++E<EF,FFG?<,CFEGGBFGCFCFC,<:8=EC?<F<=:?@?,EFGGCC,3F8D,ADF,,DF<+>>F++3<FCCEGGGCGA;F:>*>CE9FF*<*1*1*3<FFGGG+F++?<2**11225#<8?:6:)42*4@B/<CE7;.08A<77F:CF<,5<7=@79@EC(>B>,8,,,:>E@,,EA<+>6+,+6+,B88,+,8FA=83==6B>C=,;?=47E=8?>+8E>>+=,49FC=C8,C;F=<A,8E9CDDD?8DCCC?5,,E:EFGGF@EEGGFAFFFA<F7GGGGGGGGEGGGGFFB;FGFCFGFFFEFGFGFEGGEFEEC<<8GGFDFGDGGF<<FFFCCCCC
@s501 161
TGAGGAATATCGGTCAATGGGCGAGAGCCTGAACCAGCCAAGTAGCGTGCAGGACGACGGCCCTATGGGTTGTAGACTGCTTTTATAAGGGAATAAAGTGAGTCTCGTGAGACTTTTTGCATGTACCTTATGAATAAGGACCGGCTAATTCCGTGCCAGCAGCCGCGGTAATACGGAAGGTCCGGGCGTTATCCGGATTTATTGGGTTTAAAGGGAGCGCAGGCCGCCGGGCGAGCGGGTTGTGAAATGCAGTCGCTCAACGTCTGCACTGCAGCGCGACCTGCCCAGCTTGAGTGCGCGCAGCGGTGGCGGAATTCGCCGTGTAGCGGTGAAATGCTTAGATATGGCGAGGAGCTCCGATCGCGAGGGCAGCTGACGGGTGCGTAACTGACGCTCATGCTCGAAAGTGCGGGTATCGAACAGGATTAGATACCCT
+
GGGGGGGGGGGGGGGGGGGGGGGGGGGGGGGGGGGGGGGGGGGGGGGGGGGGGGGGGGGGGGGGGGGGGGGGGGGFGGFGGFGGGGGGGGGFEFFFGGGGGFGGGFFFFGEFGGGGGGGGCGGGGGGGGGGGGGGGGGGGGFGGGGGGGGGGGGGGGGGGGGGGGGGE7FEGGFGGG7CFGGGBCF5FEFEGGGFGDCFECFFFDG;?>F?GGGGFG;GFFB=G@753CC5##812C#F?0CFGGG?GF:AA:3C:E:=*;FF<2@<,<<C?@C>C>GG)<CC7B<8:9@@7)C5EEC7F=36+B+7GGGGE=37CGGE@GECEAGGGFFFE<FF@,9F8FGGCEFECF8EF=DGGGGGFC7FFF@,GGFCCCGFCGGGGGGGGGGGGEEFGGGFGFEFCGGGGGGGCF>GGGCFFDGFEFFGFC,GGGGGCCCCC
@s501 162
TGAGGAATATCGGTCAATGGGCGAGAGCCTGAACCAGCCAAGTAGCGTGCAGGACGACGGCCCTATGGGTTGTAGACTGCTTTTATCAGGGAATAAAGTGAGTCTCGTGAGACTTTTTGCATGTACCTTATGAATAAGGACCGGCTAATTCCGTGCCAGCAGCCGCGGTAATACGGAAGGTCCGGGCGTTATCCGGATTTATTGGGTTTAAAGGGAGCGCAGGCCGCCGGGCAAGCGTGTTGTGACATGCAGTCGCTCAACGTCTGCACTGCAGCGCGAACTGCCCAGCTTGAGTGCGCGCAGCGTGGGCGGAATTCGCCGTGTAGCGGTGAAATGCTTAGATATGGCGAGGAGCTCCGATCGCGAAGGCAGCTGACGGGTGCGTAACTGACGCTCATGCTCGAAAGTGCGGGTATCGAACAGGATTAGATACCCT
+
FGGGG,EEGFGGGGGCEGGFAFGGGGGGGGGGGGGGGGGGGGGGGGGF@FFCFGGGGGG+CFFDEGCGGGDGGFGGGGGGGFGGGG,?C<EDGGGEGGGGGGGGGGGC<FGGGGGGGGGGGGFA?FGGGFCEFGGGGGGG8EECCCG3FFGG?FFEF9FCFF7FEEGGGG*><>C<4<*<?@FGCEGGC>CFGFFCC*8,+3,::@E8C89?C:C4E+823)3C:@E/1C8:2*87C5EFCF@92)FF@C+/0C+EFFF<@FC99CFB>2=)B@EFC@59GGFF@,,D97<DBGECGGGF8F=6C=+CF8FCFDGGGDEFFA>B8@@9;=C9<CGFGEECGGEEDGGGE8CFDGGGDGGEGEGFFFFGGGGGFECFDEEC@GFEGGGGGGGGGGGGGGGGGFFFFCCEGEFEEGF@EGGFFFFGGGFGGGGCCCCC
@s501 163
TGAGGAATATTGGTCAATGGACGAGAGTCTGAAACAGCCAAGTAGCGTGCAGGAAGACGGCCCTATGGGTTGTAAACTGCTTTTATAAGGGGATAAAGTGAGTCTCGTGAGACTTTTTGCATGTACCTTATGAATAAGGACCGGCTAATTCCGTGCCAGCAGCCGCGGTAATACGGAAGGTCCGGGCGTTATCCGGATTTATTGGGTTTAAAGGGAGCGTAGGACGGAGATTAAGCGTGTTGTGAAATGTTGACGCTCAACGTCTGCACTGCAGCGCGAACTGGTTTCCTTGAGTACGCACAAAGTGGGCGGAATTCGTGGTGTAGCGGTGAAATGCTTAGATATCACGAAGAACTCCGATTGCGAAGGCAGCTCACTGGAGCGCAACTGACGCTGAAGCTCGAAAGTGCGGGTATCGAACAGGATTAGATACCCT
+
FE9@C;C,EECECFCGGFEEG@E7CFE<ECFAF9FG8FFEE86CFDB@@FFEA:FFDC@B@F:C,C?,FFEGGFFFD,CAFGGFC9EF9<D+@@<AFFF9?9,,:EF<E,CE=?EEGG@EFB9FA9,,:EFDF<;,EADBE7@CE>CGAFFF,33>DFFFC,@DCEEG7CFCG;D>*5>CB9CFEGEEEF75=C:8**=F>+<F,**4*,,+??CF=/=/,/3#<42+2/7<4@<9FFCC;D9:=,,=7**@*DFFFF*CEF9AGGGFFC<BECEF@,+=DCGF8GF88FFFFFC?GFE9=9GFGECGGGGGGGGGGGFGFGC6BGGGCGGGFFGGFEF=FFAGGGGFECFGGFF>EF<CEGEGFGGGGGGGGGGGGFC@GDGGGGGGGFCGGGFFGGGGGGGGE:EFC7ECEEEGEGFFGGGGGEFCGGGCCCCC
@s501 164
TGAGGAATATTGGTCAATGGGCGATGGCCTGAACCAGCCAAGTAGCGTGAAGGATGACTGCCCTATGGGTTGTAAACTTCTTTTATAAAGGAATAAAGTCGGGTATGCATACCCGTTTGCATGTACTTTATGAATAAGGATCGGCTAGCTCCGTGCCAGCAGCCGCGGTAATACGGAGGATCCGAGCGTTATCCGGATTTATTGGGTTTAAAGGGAGCGTAGATGGATGTTTAAGTCAGTTGTGAAAGTTTGCGGCTCAACCGTAAAATTGCAGTTGATACGGGCTGTCTTGAGTACAGTAGAGGTGGGCGGAATTCGTGGTTTAGCGGTGAAATGCTTAGATATCACGAAGAACTCCGATTGCGAAGGCAGCTCACTGGACTGCAACTGACACTGATGCTCGAAGGTGTGGGTATCAAACAGGATTAGATACCCT
+
GGGGGGGGGGGGGGGGGGGFGGGGGGGGGGGFGGGGGGGGGGFDGFFGGGFGGGGGGCAEGGGFG8CECDFCFGFFGGGGCFGGGGGGG,:=FFFFGFGGDGDGGF=,BEGFEF:B?FGGGGGGGFC9EFGGGFFGEDFDEEFCEFEFF<FCEFDCGGGGGGGGGDGGCCCFGGGGGD*8@DF7:>9FGGG5?GGGD?=EC:<FFF?F9>9CF>C#:3B=28?:BFFF6CC?G:@5#GF9FFCGGF9B?78<@?C0DFF<GGGG>GGGGGGFF?6F>@=6++DCCGFE,CEFECGFEGGGGGFECEEDGGGFGFCE7FEFAA+>FGGGGCGFEGGGGEB,GCF8FGFGGGGGGEF::GGGGCEFF9FGGGGGFGGGFGGGGGGGGGGGGGFGGGFEFGGFGFGFFEEGGGDEGGDGGGGGGGGGGGFAGGGCCCC9
@s501 22934
TGAGGAATATTGGTCAATGGGCGAGAGCCTGAACCAGCCAAGTAGCGTGCAGGATGACGGCCCTATGGGTTGTAAACTGCTTTTATAAGGGAATAAAGTGAGCGACGTGTCGCTTTTTGCATGTACCTTATGAATAAGGACAGGCTAATTCCGTGCCAGCAGCCGCGGTAATACGGAAGGTCCGGGCGTTATCCGGATTTATTTGGTTTAAAGGGAGCGTAGGCCGGAGATTAAGCGTGTTGTGAAATGTAGGGGCTCAACCTCTGCACTGCAGCGCGAACTGGTTTCCTTGAGTACGCACAAAGTGGGCGGAATTCGTGGTGTAGCGGTGAAATGCTTAGATATCACGAAGAACTCCGATTGCGAAGGCAGCTCACTGGAGCGCAACTGACGCTGAAGCTCGAAAGTGCGGGTATCGAACAGGATTAGATACCCT
+
CFFGGFFGGGGGGGGGGGGGFGGGGGGGGGGGGGGGGGGGGGGGGGGEGGGGGGGGFGGGGGGGGGGGGGGFGG@FGGGGGFGGGGGGEFFAFFFFGGGGGGGGDGGGGGF:FCFFGGGGG9FFFFFFGGGEGGGGGGGGG8BFGGGGGGGGGGGCGGFCGGCGGGGGGGGGG@@CEF@FGGGGGGGG<GGGGGGGGDFGGGFFGG;FGFGGGGG@EEEGFEGCFGGFG><@ECG5FDGGFGFECEFDGFCFC@CGFFCGGGGFEGFD7GGGGGGGGGFECGGFFGGD9FDGFFEFEGFFDFECGGGGEEE?CGGGGGFECGGGFGFEGGFGGGGGFE<GGGGGGGGGGCEEEFEGC@FEFCCFFEFGGGGGGFGFFDGGGGGGFFFGGF;GGGGFGEGFGGGGGGGGGGGGGGGGGGGGGGGGGGGGGGGCCCCC
@s501 166
TGAGGAATATTGGTCAATGGGCGAGAGCCTGAACCAGCCAAGTAGCGTGCAGGATGACGGCCCTATGGGTTGTAAACTGCTTTTATAAGGGAATAAAGTGAGTCTCGTGAGACTTTTTGCATGTACCTTATGAATAAGGACCGGCTAATTCCGTGCCAGCAGCCGCGGTCATACGGAAGGTCCGGGCGTTATCCGGATTTCTTGGGTTTAAAGGGAGCGTAGGGCGGAAATTAAGCGTGTTGTGGAAGGTAGAGGCTCAATGTGTGCAATGCAGCGCGAACTGGGTTCCTTGAGTGCGCACATAGTGGGCGGAAGTCGTGGTGTAGCGGTGAAATGCTGAGATATCACGAAGAACTCCGATTGCGAAGGCAGCTCACTGGAGCGCAACTGACGCTGAAGCTCGAAAGTGCGGGTATCGAACAGGATTAGATACCCT
+
GGGGFF8,CEGGEGDFGGDE@DCGEECGGGFFFF@DGDBCF8,F9CBFFDGFCEGGDF7CFCFGGDD,CFEDFD<?CEFC,<FGGGCFGGG8,,:?B9FF<9B,?E,BB,BB,,CAEF7E9EEEDGGCEEGGGFFGF<,5BF@+=8B8C<<F=,:+BDF7F,>FE6C+CCB<,@FE*35>DGF:::=:F<=,;C7:5=F,++?BCCC<<C,?;9*04(=7:9**=+1#2;<<*<<)***5B?24,,C7FFC@7,?;9;C3*6,,GB:8,,30@+6@63+6+GF@DA<8,8A=8:6+>EEC,,,84+BB:@B;>=8+EGFFFFE6@F7E@E9=@5?>,F<CC4@4:,8CC<@,FB+,@,A,@CDFEB9E@@9ECFGFAECEDGEF9FF>DEFCFFAFA:B,,ECFF@EFFCC@DF9F;A9FFEFGFC,DC6,A9CCC
@s501 167
TGGGGAATATTGCACAATGGGGGAAACCCTGATGCAGCGACGCCGCGTGAGCGAAGAAGTATTTCGGTATGTAAAGCTCTATCAGCAGGGAAGAAAATGACGGTACCTGACTAAGAAGCACCGGCTAAATACGTGCCAGCCGCCGCGGTAATACGTATGGTGCAAGCGTTATCCGGATTTACTGGGTGTAAAGGGAGCGTAGACGGATGGGCAAGTCGGATGTGAAAACCCGGGGCTCAACCCCGGGACTGCATTGGAAACTGTTCATCTAGAGTGCTGGAGAGGTAAGTGGAATTCCTAGTGTAGCGGTGAAATGCGTAGATATTAGGAGGAACACCAGTGGCGAAGGCGGCTTACTGGACAGTAACTGACGTTGAGGCTCGAAAGCGTGGGGAGCAAACAGGATTAGATACCCT
+
GGGGGGGGGGGGGGGGGGGGGFGGGGGGGGGGGGGGGGGGGGGGGGGCFGGGGGGGGGGDFFGGFGGBFFGEGGGGGGGGGDFFGGGGGGGGGGGGGGGGGGGGGGGGGGGFGGGGGGGGGGGGGFFFGGGGD<BCGCCF++5FGGGDBFEFGFFFGGFGGGGGGDFEFG**?EEEF@C5?GGGFGGG>B@<9FECE@<69/FGF;;*DA5:EF8@@1<EA@?=4@CFCGGGGE93'@CFCCC=EGGBC6::#CC:FECC=GGGFEE?GFC?:E8GGGGF=C9FC,GFCFEDD8AFCFCEA,@+5C8FEEF,?@=C8C9@FFFGGGGGFFFF7EEC=CGGGGGDFB,GGGGGFEGFCGGGGFGGGGGGGGGGGGGFGGGGGGGGGDGGGGFGFGGGFFEFB<GFFGGGGGGCCCCC
@s501 26089
TGAGGAATATTGGTCAATGGGCGAGAGCCTGAACCAGCCAAGTAGCGTGCAGGATGACGGCCCTATGGGTTGTAAACTGCTTTTATAAGGGAATAAAGTGAGTCTCGTGAGACTTTTTGCATGTACCTTATGAATAAGGACCGGCTAATTCCGTGCCACCAGCCGCGGTAATACGGAAGGTCCGGGCGTTATCCGGAGTTATTGGGTTTAAAGGGAGCGTAGGCCGGGGATTAAGCGTGTTGTGAAATGTAGATGCTCAACATCTGCACTGCAGCGCGACCTGGTTTCCTTGAGTACGCACAAAGTGGGCGTAGTTCGTGGTGTCGCGGTGAAATGCTTAGATATCACGAAGAACTCCGATTGCGAAGGCAGCTCACTGGAGCGCAACTGACGCTGAAGCTCGAAAGTGCGGGTATCGAACAGGATTAGATACCCT
+
CEFGGFFEF9FFGFGFGGD@FFGG+++<EFFGGG9EFGCFFEFCEF@@CCFGGFGGCCFC@CE7EC9EFFGGFFAFFCFGEE9E9@FEG9=C?==FFFG<F9F9F<F<EF+,:,B,A,>EEEGFFGGGAFFE,AAF9FCF,:+8@FGF?FF?FD<FGD,,@=8:+@@7FCFFGGC<CFFCGGGDC*44FCBFCEC:9#C0FCG2?:88<<3%%?1;F$7;313912?CEEFGGGGDECDFGGG@9BCFF<B<<<9@.3<@;F;CFC?9F@<6F@>CCE?$8FGGFF>,>A,9++8B+C,<DFED:7FB8>4,9+7GEGGGF@84*4,,@@,FGGGGFGFAFFFEC7CCDDAEEB+C6B6,FCB7FF<CFCFFAC<@DGEGGGFEF<;EGFBCF?@GFFF8@B,FGGGGGGGGEECFF<C@FFFE<<FDGFFABB<@
@s501 21659
TGGGGAATATTGCACAATGGGCGCAAGCCTGATGCAGCCATGCCGCGTGTATGAAGAAGGCCTTCGGGTTGTAAAGTACTTTCAGCGGGGAGGAAGGGAGTAAAGTTAATACCTTTGCTCATTGACGTTACCCGCAGAAGAAGCACCGGCTAAATCCGTGCCAGCAGCCGCGGTAATACGGAGGGTGCAAGCGTTAATCGGAATTACTGGGCGTAAAGCGCACGCAGGCGGTTTGTTAAGTCAGATGTGAAATCCCCGGGCTCAACCTGGGAACTGCATCTGATACTGGCAAGCTTGAGTCTCGTAGAGGGGGGTAGAATTCCAGGTGTAGCGGTGAAATGCGGAGAGATCTGGAGGAATACCGGTGGCGAAGGCGGCCCCCTGGACGAAGACTGACGCTCAGGTGCGGAAGCGTGGGGAGCAAACAGGATTAGATACCCT
+
DFGGGGGGGGGGGGGGFGG,AFGGGGGGCFDGGAEGGGGCFAFFCEEEFCEGFGGGFF8E=AFGGFFGGGGGGGGDGGG9EEFGCCEDEDDDGEFCCFFCFGGGFCD9FCGFGGGGFFDG,,CF9FCCFG+CFEDE7>FFGG,DEGGGGD*1?,,3?<CFGGFFFFGFGG7*44<FF9FFC<*4*<5*<AF*26;;C<:C8:C3C?EEGGG22:8<89+93=7<=?CGGGFFD?FGFF99FGC<;CFCFE8CFGGDF@?8>,@GGFFEFGGEGGGFFFFEF;FADC9FCGGFF9D@D8DCECGGFGGDGGGFGFF9E8GFCFGFGFEBC>FGGGGFFC::F7B,AFD?4,FCFFEFED@7GDEGF:ECCFCCGGEGGEF@CGFGGGGGGGF@CFEEEGCEGGGGGEGFGGEGGGFGFFEEFCGGGGGGGGGGGGGGCCCCC
@s501 25202
TGAGGAATATTGGTCGATGGGCGGAGGCCTGAACCAGCCAAGTAGCGTGCAGGATGACGGCCCTATGGGTTGTAAACTGCTTTTATGCGGGGATAAAGTGGGCCACGTGTGGCTTCTTGAAGGTACCGTATGATAAAGGACCGGCTAATTCCGTGCCAGCACCCGCGGTAATCCGGAAGGTCCGGTCGTTATCCGGATTTATTGGGTTTAAAGGGAGCGTAGGCCGTCTGTTAAGCGTGGTGTGAAATGTCGGGGCTCATCCTGGGCAGTGCAGAGCGAACCGGCAGACTTGAGTGCGCAGGAGGTAGGCGGAATTCGGCGTGTAGCGGTGAAATGCTTAGATATGACGCAGAACTCCGATTGCGAGGGCAGCCTGCTGTAGCGTAACTGACGCTGAGGCTCGAAAGCGTGGGTATCGAACAGGATTAGATACCCT
+
@FEFGGGGGGGGGGG@@@FB,CC@CCC@FGGGGGGGGGGDGGGGGGGGGG@CFG8EFGEFFGGFF8FGGG@7FGGGGC,CFAFFF95:C:CCE+=B5CBAGF7DFFG7FF++F,,,B,3,,:,3,D,+33,3@,,@<97,FCG*>::8?,DC,>1F<7,>:,=:*:<7*<=+,,83<FC7:C4<C%3=E7C*<<8(5/E,?FECA<CC>E?1;<C9FFGFDC=1:;,>@A@:<:=6:-CCEFCF=<4*F2*<ED;6?38+FGCGGFC@,EF;@@8++@0;6CD>3,B@FDGFB@CF@<7,>?C,B+7FC8E@6++E8=:EF<CE=FGF9FGGEFGFE-CD@,GGEFB@,,CBC8+,E@F:C+7@FF8GCE<7@CGFE,FB,EF6FCE6GEF@GGFEA+F@@EFDCGGGGFF@FGFGGGGFFDGGFFFFFCGCCCCC
@s501 171
TGAGGAATATTGGTCAATGGACGAGAGTCTGAACCAGCCAAGTAGCGTGCAGGATGACGGCCCTATGGGTTGTAAACTGCTTTTATAAGGGAATAAAGTGAGAGTCGTGACTCTTTTCGCATGTACCTTATGAATAAGGACCGGCTAATTCCGTGCCAGCAGCCGCGGTAATACGGAAGGTCCGGGCGTTATCCGGATTTATTGGGGTTAAAGGGAGCGTAGGCCGGAGATTAAGCGTGTTGTGAAATGTAGACGCTCAACGTCTGCACTGCAGCGCGAACTGGTTTCCTTGAGTACGCACAAAGTGGGCGGAATTCGTGGTGTAGCGGTGAAATGCTGAGATATCACGAAGAACTCCGATTGCGAAGGCAGCTCACTGGAGCGCAACTGACGCTGAAGCTCGAAAGCGCGGGTATCGAACAGGATTAGATACCCT
+
FGAFGGGGDGGGGGGGGGGGGGGGGGGGGGGGGGFFFGGGFGCGGGEGCGGGGDFGGGGGGGGGGFGGGGGFEFGGGGGGGGG<FFGGGGFFGGGGGGGGGGF<FFEGGG+AEFFGG<@GGGGGGGGGGGGGFEFGGFGGGGE>EGDGGFGGFB7FGGGGGGGDC8>:FEEF;EFGEFCFCCCCCFGGEF:8CCFGG5CFCFGGDF*4FF,C+?70C#:9>:1>68CBG>:<AFEAGGFDCC<E9=A+>9>CC+FF:@<CF8FF=@8B.?:,@:>C6DF:GCFGF8DDGGGGFFDF>CEF8?6,BCGFB>B@4,E@EB+F?FEE=GCGEEF;FFC8@9,GFGFGFFFEGGEFE=FECCFEGFEGGFEGGFGGGFFGGGGEGGGF@<ECGGFFGGGGFDGGGEGFGGF:GEGFGGGF7GFFGGGGGEGGF<EACCCC
@s501 172
TGAGGAATATTGGTCAATGGGCGAGAGCCTGAACCAGCCAAGTAGCGTGCAGGATGACGGCCCTATGGGTTGTAAACTGCTTTTATAAGGGAATAAAGTGAGTCTCGTGAGACTTTTTGCATGTACCTTATGAATAAGGACCGGCTAATTCCGTGCCAGCAGCCGCGGTAATACGGACGGTCCGGGCTTTATCCGGATTTATTGGGTTTAAAGGGAGCGTAGGCGGGAGATTAAGCGTGTTGTGAAATGTAGAGGATCAACCGCTGCACTGAAGCGCGAACTGGGCTTATTGAGGACGCAGAGCGTGGGCGGAATTCGTGGTGGAGCGGTGAAATGCTTAGATACCACGAAGAACTCCGATTGCGAAGGCAGCTCACGGGAGCGCAACTGACGCTGAAGCTCGAAAGTGCGGGTATCGAACAGGATTAGATACCCT
+
GGGGGGEEFFGGGGGGGGG8CCCGGGEFGFGGGGGGGGGGFGGGGGGGGGGGGGGGDFF:FGD=FGGGGGGGGGGGFCEFGFGGCG9CFFGFFFG<,5CAEFFGGFGGFGGDFDGGGFGFFDF<AFGGGGFF?FFDCEC<FGGGDGGG>EFGC<DFGGDE=8<D@C<*3<F,DC7C@*>CB7F*FCC*<<=;CCCGGC@5.1CFC<7<47;9+>7;E185-2/9$0=+C1GFFFG:6/CCFF=8ECFFC@<E@<0%:@>>@;D@?88<>D+>F@+@+BCFD3:8,,<=,7,<18+8@3,:+6+===CB?,?>4,@++FGE,FC6BC>B;9?A9,,,,EC@E954,,C,C959AC+,FDA:FF=4,6BB:,,,:F:@@@>=+@7@AGFFBFBECFCEGDGGFGGGGGGGGGFFGGFFCEGFGGGGDGGGGGGCCCAC
@s501 173
TGAGGAATATTGGTCAATGGACGCAAGTCTGAACCAGCCAAGTAGCGTGCAGGACGACGGCCCTCTGGGTTGTAAACTGCTTTTAGTTGGGAATAAAGTGCACCACGTGTGGTGTTTTGTATGTACCATCAGAAAAAGGACCGGCTAATTCCGTGCCAGCAGCCGCGGTAATACGGAAGGTCCAGGCGTTATCCGGATTTATTGGGTTTAAAGGGAGCGCAGGCGGACCTTTAAGTCAGCTGTGAAATACGGCGGCTCAACCGTCGAACTGCAGTTGATACTGGAGGTCTTGAGTGCACACAGGGATGCTGGAATTCATGGTGTTGCGGTGAAATGCTCAGATATCATGAAGAACTCCGATCGCGAAGGCAGGCATCCGGGGTGCAACTGACGCTGAGGCTCGAAAGTGCGGGTATCAAACAGGATTAGATACCCT
+
FGGEGGGGGGGGGGGGGFGFCFGEGGGGGGGGCGGF@FFFFGECFGGGFCEGGDG>+8CCEC==CEFFDDFG@FCFECFFGGGGGGCF?FGFCFGGGDGCFFGG8DGFGFGGFEFEGGGGD9,CFG9,,,:AD?DEGFGBDEFGGGGG>DGA8,+>@<F+@@FA@>FC*FEGFGGCF7:FGGC<FCFDG**3?:<::CEC++,,7:CFEFC+,?<5=8/)38EGBB8426@<?;D62;39C@FCFFC4**-EC:CG=8;GGF=,CGFFFD:*3,,:7,==FCDD<GFA@,GGEF8FGEEB488<A9,<DEFFFE99,<D?@:=+)C>,FFE,9,9?DC<,F=9GGGGGGGFGGEFCEBA+GGGCF@,8GFFF<F@7@@EBEGFFDFCGGGFGFE6E<GGGGGFEFFEFFF8CFGGGFFBEEAGFE,GFGFFBCCBC
@s501 174
TGAGGAATATTGGTCAATGGACGAGAGTCTGAACCAGCCAAGTAGCGTGAAGGGTGAAGGTTCTATGGATTGTAAACTTCTTTTACACGGGAATAAACGGATCCACGTGTGGATTTTTGCATGTACCGTATGAATAAGGATCGGCTAACTCCGTGCCAGCAGCCGCGGTAATACGGAGGATCCGAGCGTTATCCGGATTTATTGGGTTTAAAGGGAGCGTAGATGGGTTGTTAAGTCAGTTGTGAAAGTTTGCGGCTCAACCGTAAAATTGCAATTGATACTGGCAGTCTTGAGTACAGTTGAGGTAGGCGGAATTCGTGGTGTAGCGGTGAAATGCTTAGATATCACGAAGAACTCCGATTGCGAAGGCAGCTTACTAACCTGTAACTGACATTGATGCTCGAAAGTGTGGGCATCAAACAGGATTAGATACCCT
+
GCGGGGGGGGGGGGGGGGGGGGGGDGGGFEGGGGGGCFFGGGF,CCF,BCGFGEGGFGGGGGFACEFEF9EFGGGGGGFGGGGGGGGCFCFEDGGGGG7C@::FGC@FFGEFGGGCG9CEFBFG?EGEFGGGDFFFFG?@=E?CECCEG9FGGGGEFFG7DGEDE>:FE@FC;9*@EGEF@FFGGGGGE@7C9<CE*CD:C*.9@C7)14;?FC>FEAC8.*05F=08>,9F<E@:<7EE.GFEFD6=>CEC@EE8@DD=-GGDDDDC9@2D99FE7</=?FFFFGFFD8EF7FFEFGE<?F?FGEDGGGFGFF8=7D8:FGGGFFDFCFFGFF<8FFB8FGD:EC67GFFE<F:@DGGGGGEFFCGFGGGDCGGGGFFBFGGGGGGGGGGGGEGGGGGGGGGGFGGGFFEFGGGFGFDFGGGGGGGGGFFCCCCC
@s501 24582
TGAGGAATATTGGTCAATGGGCGAGAGCCTGAACCAGCCAAGTAGCGTGCAGGAAGACGGCCCTATGGGTTGTAAACTGCTTTTATAAGGGAATAAAGTGAGCCTCGTGAGGCTTTTTGCATGTACCTTATGAATAAGGACCGGCTAATTCCGTGCCAGCAGCCGCGGTAATACGGAAGGTCCGGGCGTTATCCGGATTTATTGGGTTTAAAGGGAGCGTAGGCCGGAGATTAAGCGTGTTGTGAAATGTAGACGCTCAACGTCTGCACTGCAGCGCGAACTGGTTTCCTTGAGTACGCACAAAGTGGGCGGAATTCGTGGTGTAGCGGTGAAATGCTTAGATATCACGAAGAACTCCGATTGCGAAGGCAGCTCACTGGAGCGCAACTGACGCTGAAGCTCGAAAGTGCGGGTATCGAACAGGATTAGATACCCT
+
FGGFGGGGGGGGGGGGGGFGFFFGGGGGG8FGGGGGGFGDGGGFGGGEGGGG@EGGGFGGGGGFGGGGGGGGGFFGGGFGCFCGGGEECFGGFGFFGGGGGGGGGFGGGGGFGGGCFGGGGGGGGGGGGCC<FCFGGFFFGGGGGGGGFGGGGGGGGGFFGGG@FGGGGGGGGGGGGFFGGGGGGEGGGGGGGFGGG7F9EC9C?1<8FFEDCGFFGBGA>B0EGGGGG<GDFGF>GGEF@>D-GFGGGGFGGEFFGGGGFEFFGGGGGGGCFF>?7C=E)9FEFGCACEFA*DECCGFC,9GFGGGBGEE,D@+GGFFEEC@B5>,9GFE,A9<GFEGGGGGGGGFFGGEFE?@DEGFGGEC7FGGGGGFFGGGGGFFGGCFACGFGEFC@FCGGGGGGGGFFFGGGGEGFEGGGGGGGFGGF<,GGGGGCCCCC
@s501 176
TGAGGAATATTGGTCAATGGGCGATGGCCTGAACCAGCCAAGTAGCGTGAAGGATGACTGCCCTATGGGTTGTAAACTTCTTTTATAAAGGAATAAAGTCGGGTATGCATACCCGTTTGCATGTACTTTATGAATAAGGATCGGCTAACTCCGTGCCAGCAGCCGCGGTAATACGGAGGATCCGAGCGTTATCCGGATTTATTGGGTTTAAAGGGAGCGTAGATGGATGTTTAAGTCAGTTGTGAAAGTTGGCGGCTCAACCGTAAAATTGCAGTTGATACTGGATTTCTTGAGTGCAGTTGAGGCAGGCGGAATGCGTGGTGTAGCGGTGAAATGCTTAGATATCACGAAGAACTCCGATTGCGAAGGCAGCCTGCTAAGCTGCAACTGACATTGAGGCTCGAAAGCATGGGTAGCAAGCAGGATTAGATACCCT
+
GGEFFGF@FFGGFGGGCFGGGGGGGGGGGGGGFDCDFEFDFG9CEFCCEE7FF<FCGGGGGFFFGCGGGGFEGGGGGGGGGFGGGGGGGAFFGGGGGGGCEEGF@FGCCFDFG?CFGGGGGGGGGGGGGGDGGFGGGGGFGFEGGGGGG,CD:=+@BF<FFGAFEGGGGGGFGGGGEFGFC@FF71CGEGDGGGGE5/F:CGGGFF4<FFGGGGE8*6:*;987A*#/@<@=@@96DGFC;9EEEF?DF@#CE=C@/CDC>EGGC;GFDGB*EB@<;#666EB7,B,?8FE=:92C448<EFEFFFGGFD?E86=+GGGGFFEC>CB9EDFE,FF@,GGGGGFFCFFCGGGGFGGF:GGGGGGEE@AGFCGGGGGGFF<8GGGGGGEGGGGGGFGGGGGFGDGGGGGGFFFEFDFFFFGGGGGGGGGGFGGCCC@C
@s501 20275
TGAGGAATATTGGTCAATGGGCGAGAGCCTGAACCAGCCAAGTAGCGTGCGGGAAGACGGCCCTATGGGTTGTAAACCGCTTTTGATTGGGAACAAAGAGAGCCACGTGTGGTGCGTTGCGTGTACCTTTCGAATAAGCATCGGCTAATTCCGTGCCAGCAGCCGCGGTAATACGGCAGGTCCAGGCGTTATCCGGATTTATTGGGTTTAAAGGGAGCGTAGGCCGGAGGTTAAGCGTGTTGTGAAATGTAGTGGCTCAACCTCTGCACTGCAGCGCGAACCGGTCGTCTTGAGTACGCACAACGTGGGCGGAATTCGTGGTGTAGCGGTGAAATGCTTAGATATCACGAAGAACTCCGATTGCGAAGGCAGCTCACGGGAGCGCAACTGACGCTGAAGCTCGAAAGTGCGGGTATCGAACAGGATTAGATACCCT
+
<EFDFFGGGGGCGGGGGFGGGGGGEGGGGDGGGGGGGFFGGGGGCGGGDGEFGECEGGGGGGGGFFGGGGGCFGGFGGGDGGGGGDF?EFFGG7FGGDCG,FFGFFGEFECCF7<CGG>F+@B:F=FFGF<:DFGFGGGGFFG7:EGGDAFG8<FEGEGFGGGGGGGGGGGGCGGG*CE7FFC<FGGGGGGGGGG:=8;??1<?AF+3,FGC;<EEG@=C;F9*9C57/GGC+C:4?:EC<C<GFGGGF<2D:F?FCGF986><FGGFDGGF<F8FDEE:@7CF@3,<CFBFFFCFGGEFBABDGGFGGFFEGGGGGFB?F=@+DEECGGGGEGF>@5CCFAEA6,FFGDGGFFGGGGGGFCGDGFFGGFFF@6:EFCEGGGGFEGFEGGEGGGGF@FGFFFFAGFGDGGGGGGGGGGFFGGGGGGGGGGGCCCCC
@s501 24014
TGGGGAATATTGCACAATGGGCGAAAGCCTGATGCAGCGACGCCGCGTGAGTGAAGAAGTATTTCGGTATGTAAAGCTCTATCAGCAGGGAAGAAAATGACGGTACCTGACTAAGAAGCCCCGGCTAACTACGTGCCAGCAGCCGCGGTAATACGTAGGGGGCAAGCGTTATCCGGATTTACTGGGTGGAAAGGGAGCGTAGACGGCGAAGCAAGTCTGAAGTGAAAACCCAGGGCTTAACCCTGGGACTGCTTTGGAAACTGTTTTGCTGGAGTGTCGGAGAGGTAAGTGGAAGTCCTAGTGTAGCGGTGAAATGCGTAGATATTAGGGGGAACACCAGTGGCGAAGGCGGCTTACTGGACGTTAACTGACGTTGAGGCTCGAAAGCGTGGGGAGCAAACAGGATTAGATACCCT
+
<EFGGGGGGGGGGFGGGCGGD,@FCFCFGGGFGGGCCG++@FDFDG@@FE6CFFGGFFGGAFGDFGDB,BFFGGGE<FGGGGC59,?,+@4B:FDF8FGGGGGGG+?E,E<FFG<DEDGFGGGDD@GGGEBEGGFFG,@BFG8FEDFG>EE9FDF:8DFEG7CF*8<FE:E*?FF@C8>FF>*=GG<0#EC<<FE#7CEG=>>?CC(7=C>FCD6+8+8,3<GGFGG@C+:C@BE37#DE:E83>6@FGF647,D9D@C=CCF8,B,,2:,A,EDCA4>=97(=FD,?9,,CDE8@,C,?EACE>=,=CFE@,@8+,FB=9,CEFF:FA,AGCFC6AA<EFCF7ECDGCBFB,9CE<CCB;:;,@FE77GDFDE,ECCBFCCDGEEF@GGGGGFGGGGGEGFFGGGGGGFFCCCCC
@s501 179
TGGGGAATATTGCACAATGGGCGCAAGCCTGATGCAGCCATGCCGCGTGTGTGAAGAAGGCCTTCGGGTTGTAAAGCACTTTCAGCGGGGAGGAAGGCGATAAGGTTAATAACCTTGTCGATTGACGTTACCCGCAGTAGACGCCCCGGCTAACTCCGTGCCAGCAGCCGCGGTAATACGGAGGGGGCAAGCGTTAATCGGAATTACTGGGCGTAAAGCGCAAGCAGGGGGTTTGTTAAGTCAGATGTGAAATTCCCGGGCTCAACCTGGGAACTGCATCTGATACTGGCAAGCTTGAGTCTCGTAGAGGGGGGTGGAATTCCAGGTGTAGCGGTGAAATGCGTAGAGATCTGGAGGAATACCGGTGGCGAAGGCGGCCCCCTGGACGAAGACTGACGCTCAGGTGCGAAAGCGTGGGGAGCAAACAGGATTAGATACCCT
+
CFFGGGGGGFGGGGGGGGGFGGGCFGGGGFGGGGGGGGGGFGGGEGGGGFGGGGGGGGGGGG<EFGGGFGGEGDF9FEFFGGGGAFGGCF>@:CFEFEEDGGGGGFGF9A<FGCFGCFGCFG9FFGGFFG>B@3BE@FE;C,3C*>BCFC*6CF9FG76=FFGFDFA<BBECCG8=::,<78:8C**8:;F>8*885::E75C5<7+A:F*8EEGFGF7>91*)));>.<C::CGFG@FF<C:>C?C=7,49&C=-@F?DCCF:5:>,5@>4:A%F<F?E4@?<=69F@8,@3,GFFEGEC@89FGEGFC6GFF>,E=DGGE<GGFFC>5EEGFFE,7GCGGGFCA=A,?:4:AFDDFF@:FEGFGGEFGGFGGGCEF7C@DGFGGFFEEAGGGGFGGFCFGCEDGGGFEEGGGGGGGFGGFEF@ECGGGGGGGGGCCCCC
@s501 180
TGAGGAATATTGGTCAATGGGCGATGGCCTGAACCAGCCAAGTAGCGTGAAGGATGACTGCCCTATGGGTTGTAAACTTCTTTTATAAAGGAATAAAGTCGGGTATGCATACCCGTTTGCATGTACTTTATGAATAAGGATCGGCTAACTCCGTGCCAGCAGCCGCGGTAATACGGAGGATCCGAGCGTTACCCGGATTTATTGGGTTTAAAGGGAGCGTAGATGGATGTTTAAGTCAGTTGTGAAAGTTTGCGGCTAAACCGTAAAATTGCAGTTGATACTGGATGTCTTGAGTGCAGTTGAGGCAGACGGAATTCGTGGTGGAGCGGTGAAATGCTTAGATATCACGAAGAACTCCGATTGCGAAGGCAGCCTGCTAAGCTGCAACTGACATTGAGGCTCGAAAGTGTGGGTATCAAACAGGATTAGATACCCT
+
FGAFGGGG@<CA9EFGGFGFGFGEGEGGGGGGGGG8@@ECE8CEFFGGGGGGGGGGCFCF@CCEFFFFGGGGGGGGGCFFGFGFGCFFFDCFGFGFGFGFGGEFGGF9CFF9EFGFGFGGDF9,FFFFGDFAFF,EFGGF9F@7=>@FCB<FGGGG>FFGGC8ABGGGG:FFCFFGECCFGFG,>1CFG:EEG7B7ECCF>=E>2C7=%:A:0?,FEF9332+>CC87D<?F#1C6<CD<98DFE<8F>@EGFEED=#GC:=FDACBEAE9FFE9DFED55<<C5<CFFFGGEFF9CE>E,8DEEDE=B=<>48EBBC8GB94+8GEFFEC,A??>CFCFFFFFF<GFE<GGGGCCFE@:FC@,GGGGEGGFCDFAGGGFGGGGGFGGGFGDFGGGGGGFGGGGGGEFGCGCGGGGFF@<GGFFDFGGGFGCCCCC
@s501 20283
TGAGGAATATTGGTCAATGGGCGAGAGCCTGAACCAGCCAAGTAGCGTGCAGGATGACGGCCCTATGGGTTGTAAACTGCTTTTATAAGGGAATAAAGTGAGTCTCGTGAGACTTTTTGCATGTGCCTTATGAATAAGGACCGGCTAATTCCGTGCCAGCAGCCGCGGTAATACGGAAGGTCCGGGCGTTATCCGGATTTATTGGGTTTAAAGGGAGCGTAGGCCGGAGATTAAGCGTGTTGTGAAATGTAGATGCTCAACATCTGCACTGCAGCGCGAACTGGTTTCCTTGAGTACGCACAAAGTGGGCGGAATGCGTGGTGTAGCGGTGAAATGCTTAGAGATCACGAAGAACTCCGATTGCGAAGGCAGCTCACTGGAGCGCAACTGACGCTGAAGCTCGAAAGTGCGGGTATCGAACAGGATTAGATACCCT
+
@FFF?FGGGGGGGGGGGFEF<FBFGBCGGFGGGFGGGGGGFG9FFGGGDGGGGGGGGGGGGGGCGGGGG<CFFGGFGGGFFGCGGGGFFGGEE@DF?EFCAFGGGFGGFGGFGGFGGGGFFGGFGGGGGG9FG<DFDCFFFGC+BCCFAFGGGF<>FFG?8:F87BF@CF@AFF@EDCGFC9D7>CEEGGG7@CFEDDF49B:GGG<</$2$38*3CDDG65;6DEE0D=FEACFDGGEEGGFFCEFB>7DFF9CFCGFFGGGGFCFECDFEFCCF4FF=1CGGFGFD=ACF?GEGECFE9<FFEGECB,C=:?7@GGFEFEEE>ECACFDCEAEE9F5DF@,GGFEGGGGFCBDDCGGC@GEFGGGGFAEGGGGGGGCGGGGFECCE@EGGGFCGFF@8FGGGFGGGEEFFGGGGGGFFGFGGGFGGGGGCCCCC
@s501 182
TGAGGAATATTGGTCAATGGACGAGAGTCTGAACCAGCCAAGTAGCGTGAAGGATGAAGGTTCTATGGATTGTAAACTTCTTTTATACGGGAATAAACGGATCCACGTGTGGATTTTTGCATGTACCGTATGAATAAGGATCGGCTAACTCCGTGCCAGCAGCCGCGGTAATACGGAGGATCCTAGCGTTATCCGGATTTATTGGGTTTAAAGGGAGCGGAGATGGGTTGTTAAGTCAGTTGTGAAAGGTTGCGGCTCAACCGTAAAATTGCAATTGATACGGGCAGTCTTGAGTACAGTTGAGGTAGGCGGAATTCGTGGTGTAGCGGTGAAATGCTTAGATATCACGAAGAACTCCGATTGCGAAGGCAGCCTGCTAAGCTGCAACTGACATTGAGGCTCGAAAGTGTGGGTATCAAACAGGATTAGATACCCT
+
EFGGGGGGGFGGGGGCFFFF@FGGGGGGGGGGGGEFGGGFGGGGGGGGDGGGGGGG8EEEFFFFGDFGFGGFGGGGGGEFGGGGGGEFGEGGEGGGG<,BGFGGGG@DFGGGGGGGGGGGGGGGCDFD7B<FGFGGGFDF<<@EEE7=3EFFF7<FGGG?FFEGGEGCGGGGCEF7*>FGGE7,,<,5>>8EGF6B:;<>FG0<?A#:1,:+<,B4CB>02#7>FAG6A?#F@<,8>6CF?F@0:<@1+7=+@,6,=FGFC>GGFAFGD;FDE9FA>,=6+,B8A?<,,A,9EGGGGFE8FGGGGGGGGEF>48>CCFFECCBCAFEEFEFA9,FDGECFF@,EC?FFFF<FFB+EGGGGEFEFGGGFCF<EFGGGDC,<GGGGGGGGGFFFF,GGFGGGF:FF@FC@GGGFGGFGGEGGGGGGGGGGGFE@CCCC
@s501 183
TGAGGAATATTGGTCAATGGACGAGAGTCTGAACCAGCCAAGTAGCGTGAAGGATGAAGGTTCTATGGATTGTAAACTTCTTTTATACGGGAATAAACGGATCCACGTGTGGATTTTTGCATGTACCGTATGAATAAGGATCGGCTAACTCCGTGCCAGCAGCCGCGGTAATACGGAGGATCCGAGCGTTATCCGGATTTATGGGGTTTAAAGGGAGCGTAGATGGGTTGTTAAGTAAGTTGTGAAAGTTTGCGGCTCAACCGTAAAATTGCAATTGATACTGGTAGTCTTGAGTACAGTTGAGGTAGGCGGAATTCGTGGTGTAGCGGTGAAATGCTTAGATATCACGAAGAACTCCGATTGCGAAGGCAGCCTGCTAAGCTGCAACTGACATTGAGGCTCGAAAGTGTGGGTATCAAACAGGATTAGATACCCT
+
CFGGGFFGGGGF@FGGEFFGFGGGG:FEGGCEGGGGFGGGGGAFGGD@:BFGGGGFFEE,:6<FF9AF@FFGFGCEGFCAFGGGGGCFFGCFGGGGF<,:FB7?E<F7EF+=<<?FFGGGFFGGGGF?FFFGBFFAEAEG,?CGEGGGFGGGGFCGGGDGGGGGEGGD<>FFFFGGC>F*@BD::*?CCECF?;<EGCC538&27934FG:F9<B5><=6;0>@53;0*//FF@C4#)CF7CGDFAE?C@CE:C=?8+EDEEC1;GGE7AA6$@;6FDCD??E9,9,,GEF,*,=E=FEB,F9GEECFGGA@8F@+BC,4FFC@)C=>@=GGGEE8FFGGEEGGGFEFFAEF,@:7GFFEEFCAEF@FEFF@FGFFC;,4FGGGGGEGFGFF@=FFFBCDFFDEFGGGGGGFGGGGECFFGGGGGFGGGGGCCCCC
@s501 184
TGAGGAATATTGGTCAATGGACGAGAGTCTGAACCAGCCAAGTAGCGTGAAGGATGAAGGTTCTATGGATTGTAAACTTCTTTTATACGGGAATAAACGGATCCACGTGTGGATTTTTGCATGTACCGTATGAATAAGGATCGGCTAACTCCGTGCCAGCAGCCGCGGTAATACGGAGGATCCGAGTGTTATCCGGATTTATTGGGTTTAAAGGGAGCGTAGATGGGTTGTTAAGTCAGTTGTGAAAGTTTGCGGCTCAACCGTAAAATTGCAATTGATACTGGCAGGCTTGAGTACAGTTGAGGTAGGCGGAATTCGTGGTGTAGCGGTGAAATGCTTAGATATCACGAAGAACTCCGATTGCGAAGGCAGCTTACTAACCTGTAACTGACATTGATGCTCGAAAGTGTGGGTATCAAACAGGATTAGATACCCT
+
FGGGGCEFGGGDGGGGFGGGGGGGGGDGGGGGGGGGGGGGGGGGGGGGGGGGCGGGDFFG<EGGGGGGCGGFFGGGGGGGGGFGGGGGGEGGGGGAFGGGGGGGGGGGGGGGGFGGGGGGGGGGGGEGFFFGGGGFFGGE9EFDG+@DFA,AF@FGGGGGGFFFECFGGGGF@EGG7FDCFFEGGE#>FEEGEFEGGGGF4=)GGF2F>GG7>C-9C>;EFF;DCFGF;=CF@9<<GGFCGFCEEDCFF9C8/=GGGGF3F:CGGGGGGGGFCA9E@,?CGGFEFB9,GDCC*FDF@GFECFCGF=CEGGFF?DDGEFFCFFCC=7EE9FFDFEBGGFE@GFF=8GGDFADGGGGF=CF7CCFA,E@GGGCGGGGGGFGFFGGGGGFFGFFGGGGGGGGGGGGGFCGGFFCDGGFGFGFFFGGGCCEGGGGCCCAC
@s501 185
TGAGGAATATTGGTCAATGGGCGAGAGCCTGAACCAGCCAAGTAGCGTGCAGGATGACGGCCCTATGGGTTGTAAACTGCTTTTATAAGGGAATAAAGTGAGTCACGTGTGACTTTTTGCATGTACCTTATGAATAAGGACCGGCTAATTCCGTGCCAGCAGCCGCGGTGATACGGAAGGTCCGGGCGTTATCCGGATTTATTGGGTTTAAAGGGAGCGTAGGCCGGAGATTAAGCGTGTTGTGAAATGTAGACGCTCAACGTCTGCACTGCAGCGCGAACTGGTTTCCTTGAGTACGCATAAAGTGGGCGGAATTCGTGGTGTAGCGGTGAAATGCTTAGATATCACGAAGAACTCCGATTGTGAAGGCAGCTCACTGGGGCGCAACTGACGCTGAAGCTCGAAAGCGTGGGTATCGAACAGGATTAGATACCCT
+
GFFGGGGGGGGGGGGGGGGFGGGGGGGGGGGGGGGGGGGGGGGGGGECFGGGGGGGFGGGGGGGGGGGGCDGGGFGGGDFGGGGGGGGGGFEGGGGGGGGDFFGGGGGGGGGGGGGGGGGGGGGGGGFGFGGGGGGGGGGGGGDGGCFGFFFGGGGGGGGGGGFDGGG@FFGCDGGG*<FFGGEGGEEGGGFGGGGE<CCCG,GDG<7/<<CG@EFGFFEB>EDF@G:EEG7C@C5GEGGFG>5FAF0FF27@9;6FDGCFFC<D@CFFEC9@CBCCCF=CFGGGFFF?DFE5F6CEGGGE?DFGGFGGGGGFDCEEFGFA:B+8F8EFGGFGFFGDFDGGGGF8FDGGFFGFFGFECGFEGGGGGGGGCGGGGGGGEGGEGGGGFGGEFFDGGGFE@GGGGGGGDGGGGFEGGGGGGGGGGGGGGGGGGGCCCCC
@s501 21374
TGAGGAATATTGGTCAATGGGCGAGAGCCTGAACCAGCCAAGTCGCGTGAGGGACGAATGGTCTATGGCCTGTAAACCTCTTTTGTCAAGGAAGAATAAATCGCACGGGTGCGATCTTGCCAGTACTTGACGAATAAGCATCGGCTAACTCCGTGCCAGCAGCCGCGGTAATACGGAAGGTCCGGGCGTTATCCGGATTTATTGGGTTTAAAGGGAGCGTAGGCCGGAGATTAAGCGTGTTGTGAAATGTAGCCGCTCAACGTCTGCACTGCAGCGCGAACTGGTTTCCTTGAGTACGCACAAAGTGGGCGGAATTCGTGGTGTAGCGGTGAAATGCTTAGATATCACGAAGAACTCCGATTGCGAAGGCAGCTCACGGGAGCGCAACTGACGCTGAAGCTCGAAAGTGCGGGTATCGAACAGGATTAGATACCCT
+
FGGGGGGGGFG9FGGGGGGCFGGGGGGGGGGFFGGGGGGGGGEEFGGFGGGGGGGGGGGFCCECFGGGGGGGGGGGGGGGGGGGGGFGGEFFCFFGFEFFGECFGGGGGECGDGGGGGGGGGGGGGGGGGGGGCFGG9DB<8C:CGGGGGGGG@7FCFFFGGGGGG8@:>FFGGGGEEBD::CCCFGEFFGFGGGFGG<FGGGGGGEEGCFG8@EF>?CF?C=?CGGGGGFGG=E4FDFGFFF3EF7@F>69):8>GGEGGGGGFFFBFDEGFC8CCD;?>GGFGGFF?GFF9GGGGGFF9FFGGGGGGGGGGFEGGGGGFFFC>FBCFEF<<AFFDGFFE;GFGGCGGFGFFEGGGFGGGGGGFF@CGGGF@FGGGGEGGGFDEAFE:EEGGGGGGEEGGGGFGGGGGGGFGGGGGGGFGGGGFAGGF8ECAC@B
@s501 25666
TGAGGAATATTGGTCAATGGGCGAGAGCCTGAACCAGCCAAGTAGCGTGCAGGATGACGGCCCTATGGGTTGTAAACTGCTTTTATAAGGGTATAAAGTGAGTCTCGTGAGACTTTTTGCATGTACCTTATGGATAAGGACCGGCTAATTCCGTGCCAGCAGCCGCGGTAATAAGGAAGGTCCGGGCGTTATCCGGATTTATTGGGTTTAAAGGGAGCGTAGGCCGGAGATTAAGCGTGGTGTGAAATGTAGAGGCTCCACCTCTGCACTGCAGCGCGAACTGGTCTTCTTGAGGACTCACAACGTGGGCGGAATTCGTGGGGTAGCGGTGAAATGCTTAGATATCACGAAGAACTCCGATTGCGAAGGCAGCTCACGGGAGCGCAACTGACGCTGAAGCTCGAAAGTGCGGGTATCGAACAGGATTAGATACCCT
+
AFEFGGFGFGGCGFFGGGG8EFGEGFEGGFGGGGGGGGGDGGGGGFGG7CGFEFFCFFGGGGG7E8FGGGGCGFGGGGFGGA9FGGGGGGG,AF<FGAFGGGG9?BFD@CFFGGFGGGGGFCFF,CFGGD<,FDGGFGGD=7@FGCEFFDFFGF7CFGFFGFFFC8BCFGEGF,FC,>BF<FF@FGGGCEF7CG:C*=FB4C:EF:78<CAF/?CFEBED?>GGGGG89;,:3<C@8F>2@@1DFD<7=37:<70,8>#D7D35@/>CE,B:<CGFBF2=?BF8>8,F,5DF7F@,C,E@@FFEEGGFCGEFFEEE@4+7F8GGAECB?FE@ECBE9C,,E89ACF@F<FGF<F=7B@CGGGGFFECFFF9GEDCFCGGECGGF9EFFB,,GGGFGFGEFDFFFD@GFB:GGDGGGGGFFGGGGGFFGGGGCCC@C
@s501 188
TAGGGAATCTTCGGCAATGGGGGCAACCCTGACCGAGCAACGCCGCGTGAGTGAAGAAGGTTTTCGGATCGTAAAGCTCTGTTGTAAGAGAAGAACGTGTGTGAGAGTGGAAAGTTCACACAGTGACGGTAACTTACCAGAAAGGGACGGCTAACTACGTGCCAGCAGCCGCGGTAATACGTAGGTGCCGAGCGTTGTCCGGATTTATTGGGCGGAGAGCGAGCGCAGGCGGTTTAATAAGTCCGAAGTTAAAGGCAGTGGCTTAACCATTGTTCGCTTTGGAAACTGTTAAACGTGAGTGCAGAAGGGGAGAGTGGAATTCCATGTGTAGCGGTTAAATGCGTAGATATATGGAGGAACACCGGTGGCGAAAGCGGCTCTCTGGTCTGTAACTGACGCTGAGGCTCGAAAGCGTGGGGAGCAAACAGGATTAGATACCCT
+
GGGGGGGFGFGGGGGGGGFEFGGGGGGGGFGGGGGGGGGGFGGGGGGFFGFGGFGGFG@FFFEGFFFEFGGEGGGGGGGGFGFFGFGDE9EFGGGFCFGFF<AFCFGGGGFFFGGGCAFGGEFCCFFGFEGGGFFGGGDGFFGGGGG+<7*CFFEFFGGGGCCFGGFE@<FEEGECCFGDFGFFGF+?,<1CEFFC/:CGCD58)AC<<:<@*2#=?0C53-EGDF5>C>;C=F7<E7<7=86#2?EG>G<CEFG@EGFCCD<9FBFGGGEE=:><:EF@7CC967FFC@>886,AA*FFFDE8,,BFFGGF9FFEGGGGGFFFEFFGE>CBE>@,@?C7EBF<,F@,CFAGDFFFEGFCF@CECGDGFD7FGGGGFGFFGEFFGGFGGGF@GDEFGGFGGFGGGFFFFEFGCGGEGFFEFGEFEGGGGFGGAFAGCCCCC
@s501 189
TGGGGAATATTGCACAATGGGCGCAAGCCTGATGCAGCCATGCCGCGTGTATGAAGAAGGCCTTCGGGTTGTAAAGTACTTTCAGCGGGGAGGAAGGGAGTAAAGTTAATACCTTTGCTCATTGACGTTACCCGCAGAAGAAGCACCGGCTAACTCCGTGCCAGCAGCCGCGGTAATACGGCGGGTGCAAGCGTTAATCGGAATTACTGGGCGTAAAGCGCACGCCGGCGGTTTGTTAAGCCAGATGTGAAATCCACGGGCTCAACCTGGGAACTGCATCTGATACTGGCAAGCTTGAGTCTCGTAGAGGGGGGTAGAATTCCAGGTGGAGCGGTGAAATGCGTAGAGATCTGGAGGAATACCGGTGGCGAAGGCGGCCCCCCGGACGAAGACTGACGCTCAGGTGCGAAAGCGTGGGGAGCAAACAGGATTAGATACCCT
+
EEFFGGGGGGGGGGGFFFEFGGGGGFGGGGFGEGGGGFGGC<FF7FFFGGGGGGGGGGGG@FFGEFCCFCFFFGFCAFGGGFGGFFGGGDEEGGGFGGGEFFEGGGFGGGGGGGGG9?<DFGA9FF7FEFGCFFE7++@FGGGFGGGG7FCFGG,,@FC>FGGGFFFCF*<?FGGG9FGGC*4::*>>CC9:E8C5:<C*C6*/<A;9C?CCGE:4#6C>>FGG@'>35><91@C:<=F?#?:A89<:9=CAFF6#C@;/031>,;@CCDCC9FFC7+000297CC:E;*C?GFGGF@FE7C7B<DEBDFGG?GGCC<97GGGGC<:4*)1*B9DC@>::EB>8+CFCF>@,GGCB@,FFC7:GFF@GFA=B>CGGGGGF7@CGGGGGGGGGGFGGGGFGGFGFFFFGGEGGCFF@DFFGGGGGGGFGFGFGGGGGCCCC@
@s501 25258
TGGGGAATATTGCACAATGGGCGCAAGCCTGATGCAGCCATGCCGCGTGTATGAAGAAGGCCTTCGGGTTGTAAAGTACTTTCAGCGGGGAGGAAGGGAGTAAAGTTAATACCTTTGCTCATTGACGTTACCCGCAGAAGAAGCACCGGCTAACTCCGTGCCAGCAGCCGCGGTAATACGGAGGGTGCAAGCGTTAATCGGAATTACTGGGCGTAAAGCGCACGCAGGCGGTTTGTTAAGTCAGATGTGAAATCCCCGGGCTCAACCTGGGAACTGCATCTGATACTGGCAAGCTTGAGGCTCGTAAAGGGGGGTAGAATTCCAGGTGTAGCGGTGAAATGCGTAGAGATCTGGAGGAATACCGGTGGCGAAGGCGGCCCCCTGGACGAAGACTGACGCTCAGGTGCGAAAGCGTGGGGAGCAAACAGGATTAGATACCCT
+
GGGGGGGGGGGGGGGGGGGCGGGGGGGGGGGGGGFGGGGGGGGGGGGGGGGGGGGGGGGGGGGGGGGGGEGGGFGFGFGGGFGGGGGGGGGGGEDFGGGGGGFGGDGFGGGGGGGGGGGGGGGGCDEGGFGGGGGGEGGGGGGGGGFFGGDGGGGGGGGCFFFFFC<FFGEGGGG@CGBFEGGGEG57:@F>5?>CF:CGGG5:A<FGFGGGGEG3CFGG:DGG:;GGGGGCFGCCFCFE=C1<AFGEF:=E/GGGGGGGGFFGFGGGGGFFCGGFFFFGCEBC?C9GFCF,E,FGFD@CGGEFD@=:GGGGFFGEE8GGFGGGGGF=7FGGF@,EA@GGGGGGGGEFCGGGGGDGGFGGGGGGGGGGFGECGGGGGGFDGCEGGGGGGGFEGGGGDFGGFGGGGGFE,CDGGGGGGGGFGGGGGGGGGGGGGGGGCCCCC
@s501 22603
TGAGGAATATTGGTCAATGGGCGGAAGCCTGAACCAGCCAAGTCGCGTGAGGGAAGACGGTCCTACGGATTGTAAACCTCTTTAGCCGGGGAGTAAAGTGCGTGACGGGTCACGCATTGAGAGTACCCGGAGAATAAGCATCGGCTAACTCCGTGCCAGCAGCCGCGGTAATACGGAGGATGCGGGCGTTATCCGGATTTACTGGGTGTAAAGGGAGCGTAGACGGATTAGCAAGTCTGAGGTGAAAGGCAGGGGCTCAACCCCTGGACTGCATTGGAAACTGCCAGTCTTGAGTGCCGGAGAGGTAAGCGGAATTCCTAGTGTAGCGGTGAAATGCGTAGATATTAGGAGGAACACCAGTGGCGAAGGCGGCTTACTGGACGGCAACTGACGTTGAGGCTCGAAAGCGTGGGGAGCAAACAGGATTAGATACCCT
+
FGGGGGGGGGGCDGGGGGGCFGGGGGGGGGGGGGGGGGGGGGGGGGGCGGGGCFGGGGGGFGGGFCEFEGECFGGGGGGGGGGGGGGDDEGGEGGF<<FEFGGDFGFEGGGGGGGDGGGGFFFGGGGGCCECFGFFGCFFFF7E@C1FGFGG+8>FFFECFFGBFECE:FFGF9FFGCFG?BFFEEGGGEG>:,;?58EGGG0GGC75;<;A7CEGG5;;DF>GFCCC8CFFFGGFEFF,#@>FCGGGF:8CGGGGGGGFGGGGGGFGFEB8FFBFEF(6EFDFGDGD?D<FBGEC+GGGGGFCGE??+FEE,FFGFEGEGFE88FEGGFGFFCCGGFE3?FE,6EFGGCFEDEFFGFCGCGGGFGFGGGGGFGGGGGGGGGGGGGEDGFDFGGGGFGFCGGGFGEDF@GEEFECFCFEDFEGGGF9GGGGCCCCC
@s501 192
TGGGGAATATTGCACAATGGGCGCAAGCCTGATGCAGCCATGCCGCGTGTATGAAGAAGGCCTTCGGGTTGTAAAGTACTTTCAGCGGGGAGGAAGGGAGTAAAGTTAATACCTTTGCTCATTGACGTTACCCGCAGAAGAAGCACCGGCTAACTCCGTGCCAGCAGCCGCGGTAATACGGAGGGTGCAAGCGTTAATCGGAATTACTGGGCGTAAAGCGCACGCAGGCGGTTTGTTAAGTCAGATGTGAAATCCCCGGGCTCAACCTGGGAACTGCATCTGATACTGGCAAGCTTGAGTCTCGGAGAGGGGGGTATAATTCCAGGTGTAGCGGTGAAATGCGTAGAGATCTGGAGGAATACCGGTGGCGAAGGCGGCCCCCTGGACGAAGACTGACGCTCAGGTGCGAAAGCGTGGGGAGCAAACAGGATTAGATACCCT
+
GGGGGGGGGGGGGGGGGGGEFGEGGGGGGGGGGGGGGGGFGFGGGGGGEGGGGGGGGGGGGG<FGFDGGGGGGGGGGGGGGGGGGGGGGGFFGG8FFGFFFGGFGGGGFGGGGGGGFFCGGGCDFGGEGGGGFEGGEDGEGFDDDGGGGGGGGGGGGGCCGFAFFGGGGGGGGCGGGGFGGGGDGC=:CEGFG>CEGGECCD5:CCGFGGGGGGG9FAF>BBEDB#1)GGGFGGFFGF?FCFFFCFDFFC6<FGFFGGGGGDCC:>EAGGGFCCCF<AFGFF@9C?CGF<GFCEBGF8F8CGED,GGGEGGFEA@8,,,8FFFGGGGEE@GGGGGF=?:DEBC,+FAEGEEECB9GE9GGGGGGEEFGFFDEGGEECDEGGGGGGGGGGGGFGGGGGGGFFGGEGECGGGEGGGGGGGGFGGGGGGGGGGGGGGFECCCCC
@s501 193
TGGGGAATATTGCACAATGGGCGCAAGCCTGATGCAGCCATGCCGCGTGTATGAAGAAGGCCTTCGGGTTGTAAAGTACTTTCAGCGGGGAGGAAGGGAGTAAAGTTAATACCTTTGCTCATTGACGTTACCCGCAGAAGAAGCACCGGCTAACTCCGTGCCAGCAGCCGCGGTAATACGGAGGGTGCAAGCGTTAATCGGAATTACTGGGCGTAAAGCGCACGCAGGCGGTTTGTTAAGTCAGATGTGACATCCCCGGGCTCAACCTGGGAACTGCATCTGATACTGGCAATCTTGAGTCTCGTAGAGGGGGGTAGAATGCCAGGTGTAGCGGTGAAATGCGTAGAGATCTGGAGGAATACCGGTGGCGAAGGCGGCCCCCTGGACGAAGACTGACGCTCAGGTGCGAAAGCGTGGGGAGCAAACAGGATTAGATACCCT
+
AFDGGFGGGGGGGGGGGGG,EFGGGGGGGFGGGGGGGGGGGFGGCFE:FFGGGGGGGFGGGGGGGGGGFGGGGGGGGGGGGGGGGGGGGGDGG@FDCFGEGFGGC9FEGGGFGGGGGG9FGG9FFGGGGGEGGGGEFGG?FFGFGGFECFGGGGFFGGGGGFCEG6FGGGGCFGGGG?CF:BCEBCCCFGGGGECCGGFGDGEFF7CG+<;FGC8<-:<B>F6<@EEDGGGCC9C?2C<?2<FC',8:94#<C=E#CFECC#GFCC.;CDGGFFCB9FFCC;,2:?DFEF@,89D,F5FC=6FGFCFEEEGGFFD?;B>@,EFFGFGGGFGGFCFFC++FC6F9FF@?:,GGGGCFB,<C@EDGGGGGGFBDGGGGGGFGGGGGGGGGGGGGGGEEFGGFE@FFEGGFFCEGGGGGFGGFFF@FGGFGGGGGGGFFCCCCC
@s501 194
TGAGGAATATTGGTCAATGGGCGAGAGCCTGAACCAGCCAAGTAGCGTGCAGGATGACGGCCCTATGGGTTGTAAACTGCTTTTATAAGGGAATACAGTGGGGGTCGTGACCTCTTTTGCATGTACCTTATGAATAAGGACCGGCTAATTCCGTGCCAGCAGCCGCGGTAATACGGAAGGTCCGGGCGTTATCCGGATTTATTGGGTTTAGAGGGAGCGTAGGCCGTAGATTAAGCGTGTTGGGAAATGTAGTGGCTCAACATCTGCACTGCAGCGCGAACTGGTTTCCTTGAGTACGCACAAAGTGGGCGGAATTCGTGGTGTAGCGGTGAAATGCTTAGATATCACGAAGAACTCCGATTGCGAAGGCAGCTCACTGGAGCGCAACTGACGCTGAAGCTCGAAAGTGCGGGTATCGAACAGGATTAGATACCCT
+
EGGGGGGGGGGGGGGGGGFGGGGGCGGGGGFGFFGGGGAEFGGGFG7FGCFGFGGGGGGGGGGGGGGGGGGGGGGGGGGGGFFGGFGGGGGGGFF,EDGGGGGGEGGGGGGGCCFDCGGGGGGF,?FFFCGCF<;=FGGGG>@FGGC@<FFFG@CG7>FFFGGFGEGGGGC;99CCGGG7F9CCEGEG:</39</8C??.+8'F?A?C;<9'F@;1C>GF@CEFFB#:5=??79>FGDE8FC<,.1;;@F<,:#FGFF@'0>?2FEFGFFEACC8EGFD?CGGGGECAFEDCDGEFC98F=<,GGGC4B>5=+FGEGDDE,4GGFGEE=;E;9FGFFEF8GFGGFFFCFC<FFGGCF<A7GDGGFDFEGGFF@GGGGEEGDGGGFFDF:EFEE<FA@@C8GGGGFGGEEGGGGGF<GGFEGGFFC,FFGFFC<CC<
@s501 195
TGAGGAATATTGGTCAATGGACGAGAGTCTGAACCAGCCAAGTAGCGTGCAGGAAGACGGCCCTATGGGTTGTAAACTGCCTTTATAAGGGAATAAAGTGAGTCTCGTGAGACTTTTTGCATGTACCTTATGAATAAGGACCGGCTAATTCCGTGCCAGCAGCCGCGGTAATACGGAAGGTCCGGGCGTTATCCGGATTTATTGGGGTTAAAGGGAGCGTAGGCCGGAGATTAAGCGTGTTGTGAAATGGAGACGCTCAACGTCTGCACTGCAGCGCGAACTGGGTTCCTTGAGTACGCACAAAGTGGGCGGAATTCGTGGTGTAGCGGTGAAATGCTTAGATATCACGAAGAACTCCGATTGCGAAGGCAGCTCACTGGAGCGCAACTGACGCTGAAGCTCGAAAGTGCGGGTATCGAACAGGATTAGATACCCT
+
DFFGGGGGGGGGGFGGGGGFGFGGEGGFGGGGFFGGGGGGAG@FGGGCFEGFGGGGGCFGGGGCGGGGGGGDEFGGDFGGEFF,?FGDFG<,A?B?<DECG?C?FCFF=,8<FEGAFCCEFFA?FGCFFGGFCFGGGADFF<CEEGGGGEGGGGGCFGFGGFDDEEFCFF7;=38FFD*>>B,<>77:*41=C9<E5CB<+:6C<=.<:C$719B?B;?3(CCC<887C:F<CCF<E>BF<EFECF:4#1->*@B8*:C@@333,@6,<>@*:@6++6+6+EF>3<B,9<,ADFCEGF=C=5,,+8EGF@BF@9++7C@<FF8B5EEFFFFFEFCFFGGFA=E4=,=GGGFFFF=BC@F:@BCGGFFFGGGFE,ECEFFF@77CGFFGF;FGGGFCF@GFGGGGFGGEGCFFGGGFGEFECGGGFFGGGGGCCCCC
@s501 196
TGAGGAATATTGGTCAATGGACGAGAGTCTGAACCAGCCAAGTAGCGTGCAGGAAGACGGCCCTATGGGTTGTAAACTGCTTTTATAAGGGAATAAAGTGAGTCTCGTGAGACTTTTTGCATGTACCTTATGAATAAGGACCGGCTAATTCCGTGCCAGCCGCCGCGGTAATACGGAAGGTCCGGGCGTTATCCGGATTTATTGGGTTTAAAGGGAGCGTAGGCCGGATATTAAGCGTGTTGTGAAATGTAGATGCTCAACGTCTGCACTGCAGCGCGAACTGGTTTCCTTGAGTACGCACAAAGTGGGCGGAATTCGTGGTGTAGCGGTGAAATGCTTAGATATCACGAAGAACTCCGATTGCGAAGGCAGCTCACTGGAGCGCAACTGACGCTGAAGCTCGAAAGTGCGGGTATCGAACAGGATTAGATACCCT
+
EGGGGGGGGGFGGGGGGGGGGGGGGGGGGGFGGGDFGGGGGGGGGGGGGGGGGGGG@FFFFGGCGGGGGGGGGGGGFFGGG9FGGGGGFGGGGGGGGGGFFFFGGGGGGFGGGGGGGGGCDFGGGEGGGGF9FF9EFDGFFGGGGGGGGGGGGFGEFEFD7>@>+3@C7CGA=CCFFEFFCD9CFCEFGCEGG31B;FBCFG(<FF<<CFFF?EGFG0?7(22F<>E##FEFGFFBG98FDA>ECFEGGGGFFAGGDD:@GGFAD@CEC>G>EFEGEFFFGGGFAGF<@A,GDFEB?98FAA,DFGGGF8GFBGE@GFD<FFC=1CGFFEC99,<>9CC,9CGGFFF@E9F9FFF@GFGEGGGGGFFGGGGFCGGFFCCFCGGGGFFGDF@GGGGFF>GGGFFEEGGGGGGFGGGGGGFFDFGGGGGGGGGCCCCC
@s501 197
TGAGGAATATTGGTCAATGGGCGAGAGCCTGAACCAGCCAAGTAGCGTGCAGGATGACGGCCCTATGGGTTGTAAACTGCTTTTAGTTGGGAATAAAAAGAGGGACGTGTCCCTTATTGTATGTACCATCAGAAAAAGGACCGGCTAATTCCGTGCCAGCAGCCGCGGTAATACGGAAGGTCCGGGCGTTATCCGGATTTATTGGGTTTAAAGGGAGCGTAGGCCGTCTGTTAAGCGTGTTGTGAAATGTCGGGGCTCAACCTGGGCATTGCAGCGCGAACTGGCAGACTTGAGTGTACAGGAAGTAGGCGGAATGCGTCGTGTAGCGGTGAAATGCTTAGATATCACGAAGAACTCCGATTGCGAAGGCAGCTCACTGGAGCGCAACTGACGCTGAAGCTCGAAAGTGCGGGTATCGAACAGGATTAGATACCCT
+
FFEGGGGGGGGGGGGGGGGFFGGEGGGGGFGGGGGGGGGGGFGGGGGGGGGGGGGGGGGGCFGFFGGGGGGGGGGGGGGGF<FGFGGGGGDBFGDFGGGGFGGGGGGGGGGGGGG8EFGFCAFGGBFFCFBFG<EGGEEFDFGGGGGGFF9CFGGGGGGG,@CFGGGGGGGFGGGGGFFGBDFGGGGGEECGGGGDGGFGGDFFFGCFCGCCGG<FG6E>,3E?FF<DGG8FGGG>>@GG<GFGGGGFFFFGGEFFCCFGFFFDAA,<C7EFEGGGFGGEDFGGFGFF=A,CBGGFD;FGGGGGGGGGEEB>>8E>7ECCF:DEAF7EFFGGFGGGGFGGGGFGGEFFF9AF<,GGFFF@7DE=EGGGGEFFGDGGGGGGGGGGGGGGDGGGGGFB,CGFFEGGGGGFGCEEGGGGGGFEFGGGGGGGGFFCCC<C
@s501 26165
TGAGGAATATTGGTCAATGGACGCAAGTCTGAACCAGCCAAGTAGCGTGCAGGATGACGGCCCTCTGGGTTGTAAACTGCTTTTAGTTGGGAATAAAGTGTGGCTCGTGAGCCATTTTGTATGTACCATCAGAAAAAGGACCGGCTAATTCCGTGCCAGCAGCCGCGGTAATACGGAAGGTCCAGGCGTTATCCGGATTTATTGGGTTTAAAGGGAGCGCAGGCGGACCTCTAAGTCAGCTGTGAAATACGGCGGCTCAACCGTCGAACTGCAGTTGATACTGGAGGTCTTGAGTGCACACAGGGATGCTGGAATTCATGGTGTAGCGGTGAAATGCTCAGATATCACGAAGAACTCCGATTGCGAAGGCAGCTCACTGGGGCGCAACTGACGCTGAAGCTCGAAAGCGCGGGTATCGAACAGGATTAGATACCCT
+
FGGGGGFGGGGGGFGGGGGGFFEGGGGGGGFGGGGGGGGGGGGGGGGGGGGGGGGFGGGEFEGGGGGGGGD@FGGFGGGGEGFGGGAGGFGGGGGGGGGFGGGGGGGGGGGGGGGGCFGGGGGG<FGGFAF9,FFGGGG,FCBFEGGDAFFGGGGGGGGGGGGFGGGGGECFGGGGGGGCFGFFGFFEFGFFFFGE5=FGG?FGGG?:FFFFGG@7=8FD)C5:FC;3?D0FCFF>ACD<D@?FFFFGFGGFEFEFGGGGGCECGGGGGGGGGGD9A?EEGGGF,FF?DFD=8DCGGF8E8FFF:,,EAE9FGCGGGFFFGGFGFGEAFDF@<GFF9F<EFE9FGFGGFFEEGGGGGGGGGGDGGFFFDDGGFGEFF7GGGGGGGGGGGGGGGGGGGGGGFFFGGGGGGEGDGGGGGGGGGGFGGGGGFGFCCCCC
@s501 199
TGAGGAATATTGGTCAATGGGCGAGAGCCTGAACCAGCCAAGTAGCGTGCAGGATGACGGCCCTATGGGTTGTAAACTGCTTTTATAAGGGAATAAAGTTTGAGTCGTGACTCATTTTGCATGTACCTTCTGAATAAGGACCGGCTAATTCCGTGCCAGCAGCCGCGGTAATACGGAAGGTCCGGGCGTTATCCGGATTTATTGGGTTTAAAGGGTGTGTAGGCCGGAGATTAAGCGTGTTGTGAAATGTAGGGGCTCAACCTCTGCACTGCAGCGCGAACTGGTCTTCTTGAGTACGCACAACGTGGGCGGAATTCGTGGTGTAGCAGTGAAATGCTTAGATATCACGAAGAACTCCGATTGCGAAGGCGGCCTGCTAAGCTGCAACTGACATTGAGGCTCGAAAGTGTGGGTATCAAACAGGATTAGATACCCT
+
EFFFGFGGGGGGGGGGGGGGEFGGCGFFGGGGDFFGGGGGGG9EGGEGDEGFGGBFDFEFF@B@FGGGGGGFFGGFGG9FCFGGGDFEEGGFF8EE9AA,EFFGFGGGDGGFGGFGFGGGGGGGGFCFG8<CDCEGGF9FFDFEE78FFG<,B@F3+3>==FF,++CFEEGGGGGDG*>*?B:CCE9FGBEF=<==>ECCF>CEF<::1<#??BC.:#3D@?791*F@EECCGGEDGC7#'F?FC7<@7,8&$CDD32CFC799@,==A@+*EFB>8,+=D>CFCDFF@459)=@849>BD<DGEECEDGGFE=C7CFFFFFD=7C,,EEC9,GF?=CF9AE<FGFF?GFGFFFCGGGF?@FF7FCBCC@,GFCFFGGGFGGGFGGGGGGGGGGGFGGGGFDGFFFCGFCGFDGGGGGFGGGGGGGGGGGGCCCCC
@s501 200
TGGGGAATATTGCACAATGGGGGAAACCCTGATGCAGCGACGCCGCGTGAGCGAAGAAGTATTTCGGTATGTAAACTTCTATCAGCAGGGAAGATAGTGACGGTACCTGACTAAGAAGCCCCGGCTAACTACGTGCCAGCAGCCGCGGTAATACGTAGGGGGCAAGCGTTATCCGGATTTACTGGGTGTAAAGGGAGCGTAGACGGATTAGCAAGTCTGATGTGAAAGGCAGGGGCTCAACCCCTGGACTGCATTGGAAACTGCCAGTCTTGAGTGCCGGAGAGGTAAGCGGAATTCCTAGTGTAGCGGTGAAATGCGTAGATATTAGGAGGAACACCAGTGGCGAAGGCGGCTTACTGGACGGCAACTGACGTTGAGGCTCGAAAGCGTGGGGAGCAAACAGGATTAGATACCCT
+
EGGGGDGGGGGGGGGGGFGDGGGGGGGGGGGGGFGGGGGGGGGGCE@FEGGGGGGGGGGAFGGGGGGGGGGFGGGGCGGGGGFFGGGFFE7AFDGGFGGGGGGGGFEFGFFCFFGGGGGGGCEDE>FFFAGGGCEFGFGGGFGGGGGGGGGC,D>DCFEGGGGGGGGGGDG=FGGG7FEGCG9=?F87FFF>C7E5=C7:D:CFGGE;CC:8FFE>>C@FFGFGFFCFF@EC?EGBGGGFGGF8CCFFFD=7E<GDFGF3GGFFCGFGC<GGFGGEE<8@DAFFFDGEEFGFCDE@EDEEGFE>AGGFGGGEFCBE=F<GGGGGGGGGGFGEGGCG?F8@FEGGGGGGDGFGFEGGGGGEGGGGGGGDGGGFGFGGGGGGGGGGGEGGGGGGGFFEFFGFGGGGGFGGGFGCCCCC
@s501 201
TGAGGAATATTGGTCAATGGGCGAGAGCCTGAACCAGCCAAGTAGCGTGCAGGATGACGGCCCTATGGGTTGTAAACTGCTTTTATAAGGGAATAAAGTGAGAGTCGTGACTCTTTTTGCGTGTACCTTATGAATAAGGACCGGCTAATTCCGTGCCAGCAGCCGCGGTAATACGGAAGGTCCGGGCGTTATCCGGATTTATTGGGTTTAAAGGGAGCGTAGGCCGGAGATAAAGCGTGTTGTGAAATGTAGATGCTCAACATCTGCACTGCAGCGCGAACTGCTTTCCTTGAGTACGCACAAAGTGGGCGGAGTTCGTGGTGTAGCGGTGAAATGCTTAGATATGACGAAGAACTCCGATTGCGAAGGCAGCTCACTGGAGCGCAACTGACGCTGAAGCTCGAAAGTGCGGGTATCGAACAGGATTAGATACCCT
+
DGGGGGGGGGGGGGGEFGGDFGGGGCGCFGGGGGFGFGGGGGGGGGGGGGGGGGGGGGEGFGGGGFFGGGGFGFGGGGGGGGGGGGC<EFG,<FFDDFECGG9,,9CFDE7,,CF<FFGGF+B+AFGGAEFGGGGGG9DDGGGDGEGGGGGGGGGGGFEGGGGGDEGG@FFGG9:FGGGGB@FG7FEECFE5FGG==?:F6;CEFGG*$CC<FCEFGFE#@D:<@ED3C,,#C>>>E*FDF:$FF@=97/6CC;2CCGGFE#;GFGF<FCEFF=8GGGGDFD=,3B,<@,ADDCCCECE5DF@8GGGGFE<99+@>8B+<GEEEAC,E@,FGGFFGGFF9GF@8B,<GGGGGGGGGCFA,@CGGF<GGGGGGGGEFE8EC7GGFEGFGGFGGGGGGF@FBCCGDFGGGEFF<CFDGGFFFGGFGFFGGGGFCC@A@
@s501 22270
TGAGGAATATTGGTCAACGGGCGAGAGCCTGAACCAGCCAAGTAGCGTGCAGGATGACGGCCCTATGGGTTGTACACTGCTTTTATAAGGGAATAAAGTGGGTCACGTGTGACTTTTTGCATGTACCTTATGAATAAGGACCGGCTAATTCCGTGCCAGCAGCCGCGGTCATACGGAAGGTCCGGGCGTTATCCGGAATTATTGGGTTTAAAGGGAGCGTAGGCCGGAGATTAAGCGTGTTGTGAAATGTAGAGGCTCAACCTCTGCACTGCAGCGCGAACTGGTCTTCTTGAGTACGCACAACGTGGGCGGAATGCGTGGTGTAGCGGTGAAATGCTTAGATATCACGAAGAACTCCGATTGCGAAGGCAGCTCACGGGAGCGCAACTGACGCTGAAGCTCGAAAGTGCGGGTATCGAACAGGATTAGATACCCT
+
FEGGG@ACCFCFDFGGDF:8CFEEFGGGG8FCFFFGGGGGGGFGGFE7FGGAFGGCFECCFGGFGGCFGGGEGD,C<?E9FAEECED?9<EBEFGDD?F,<ECCG?EFD<FFGGFAE,C9FFE<ECAFFGGFFFGGFF9>,>@FGDEF,3@FFGGC<=<>FFD<CCEG:FG,<9F7C:*CFA,<=<EGG7*8CFCFC)*8+;CFCF8*A<$</2E>A9E@<8>DC4B8FFFF+7E@:4F9<,5/,;,F>,.E@CCDCFC@8@,,=AC@:88++<EF@,;:8:B8B:B?,F<FD@A>CE=B,6+@F>@4+44,@8++GCGGFCFB=CEECGFFEFF:@C,?9,5:8GGGFCF?DF=C4,F7GGGGGGGGFCFFCCDFCFEF@+>GF<FGGF@EGFCFBCEFFGGFFGGGFC,FGGGFFE<FGGGGGFFCGGGCCCCC
@s501 203
TGAGGAATATTGGTCAATGGGCGAGAGCCTGAACCAGCCAAGTAGCGTGCAGGATGACGGCCCTATGGGTTGTAAACTGCTTTTATAAGGGAATAAAGTGAGCCTCGTGAGGCTTTTTGCGTGTACCTTATGAATAAGGACCGGCTAATTCCGTGCCAGCAGCCGCGGTAATACGGAAGGTCCGGGCGTTATCCGGATTTATTGGGTTTAAAGGGAGCGTAGGCCGGAGATTAAGCGTGTTGTGAAACGTAGACGCTCAACGTCTGCACTGCAGCGCGAACTGGTTTCCTTGAGTACGCACAAAGTGGGCGGAATTCGTGGTGTAGCGGTGAAATGCTTAGATATCACGAAGAACTCCGATTGCGAAGGCAGCTCACGGGAGCGCAACTGACGCTGAAGCTCGAAAGTGCGGGTATCGAACAGGATTAGATACCCT
+
EFGGG@FFFGGGGGGGGGGFDGGGGGGGGGGGGGGGGGGGGGGGGGGGGGGGGGGGGGGGGGGGGGGGGGGGGGGGGGGGFCFGGGGGFGGGGGGGGGGGGGGGGGEGGGGGGDGGGDGGGEGEGGGGGGGGGGFGGGGC<FGGGGGGGGGGDD+@DFCFECFGGG>FEGGGDGGGCGGGC9FCEEGGGE75+CF:E<8/:>FCC+?C(:<C?CE5C;G<;DC=;:95=77+3<<6C7FEGC>CFGGFFFAGGCGGCF:F;C;CGFFCCGGFGGECGED4=EDDCC3,CDC58F>EGGGDFE9EGEGGE8E49==4=B+8GGGE9DGFD@,,EAFFF9GFF,<,GGGFGFFEFC:EEGGEGFEFE@DFFFEFDGEF:FEGGGGGGGFGGGGGGGGGFCEGGEGFFCEGGGGGGFGFFF9EE<FFAEGGGGGCCCCC
@s501 204
TGAGGAATATTGGTCAATGGGCGATGGCCTGAACCAGCCAAGTAGCGTGAAGGATGACTGCCCTATGGGTTGTAAACTTCTTTTATAAAGGAATAAAGTCGGGTATGCATACCCGTTTGCATGTACTTTATGAATAAGGATCGGCTAACTCCGTGCCAGCAGCCGCGGTAATACGGAGGATCCGAGCGTTATCCGGATTTATTGGGTTTAAAGGGAGCGTAGATGGATGTTTAAGTCAGTTGTGAAAGTTTGCGGCTCAACCGTAAAATTGCAGTTGATACTGGATGTCTTGAGTGCAGTTGAGGCAGGCGGAATTCGTGGTGTAGCGGTGAAATGCTTAGATATCACGAAGAACTCCGATTGCGAAGGCAGCCTGCTAAGCTGCAACTGACATTGAGGCTCGAAAGTGTGGGTATCAAACAGGATTAGATACCCT
+
EGGCFGGGGGGGGGGGGFFFGGGGGGFGGGGGGGGGGGGGGGFGFGGGGGGGGGGGGGGGGGGEGGGGGGGGGCFGGDGGGFGGGFGGDG9FFFGGGGGGGGGGGFGGGGGGGGC=FGGGGGGGGGGGGGGGGCCFGGGEFCEG7FGGDDCFGCFGGGEGGGGGGGGG7CEF9DGGGGGFC?G@7(EEG>GFC=GEGGF9FF9FFFCEEFFFFCGFE>B>;@#9:AD:F<AFGGG@GFFCFDFDGGG8C7CC+DEFEFF4FDFGGDBAGGE<:FDF4896=,GFFEFA=<8EEE@CFGGD?F>FECGGGFB48@87EGGGFFB89GGCFEFEFEEGFFFCDDDGFFCGGFEFECGGGGGFGGGFFGEF7EGGGGGGFGGFGGGFGGEEFFEGFFFF8GGFGEGFCGGGGGGGGGFGGGFFGGGGGGFEF@CCCCCC
@s501 25156
TGAGGAATATTGCTCAATGAGCGAGAGCCTGAACCAGCCAAGTAGCGTGCAGGAAGACGGCCCTATGGGTTGTAAACTGCTTTTATCAGGGAATAAAGTGAGTCTCGTGAGACTTTTTGCATGTACCTTATGAATAAGGACCGGCTAATTCCGTGCCAGCAGCCGCGGTAATACGGAAGGTCCGGGCGTTATCCGGATTTATTGGGTTTAAAGGGAGCGTAGGCCGGAGATTAAGCGTGTTGTGAAATGTAGTGGCTCAACCGCTGCACTGCAGCGCGAACTGGTCTTCTTGAGTACGCACAACGTGGGCGGAATTCGTGGTGTAGCGGTGAAATGCTTAGATATCACGAAGAACTCCGATTGCGAAGGCAGCTCACGGGAGCGCAACTGACGCTGAAGCTCGAAAGTGCGGGTATCGAACAGGATTAGATACCCT
+
FFGFGGFDFGGGGF9EFGF,CDCFGGGGFGFGFGGGFGGFFGFGGGGGGGGDFFFFCFGGGGG7FEAFFGCFBDFGGGAFC<BEFG,?CDFGFGFFFF9?EFEFFFFFGGGDDCFE99FGGGG,:EFFGGGDFGFGFGGFADCFGGGGGGGGG=FFGF8>FFFGD+CF@*8;FCGGGGGGDADF<F>FEFGF;FEGD=CEF9F<FC,<<C9/CAFF;D7#;=8C/:CFB=@F:7>>F>C7,/,7@@A?BB89F<48F:@CF,);FFCGDF>@+(8:C7#D=FD0B8D8@DC,*B=+@,7FE,FFDEF:@,E;FFGDGFGFGEB88+FE<C,<,<GGGGGGCFGFFFCC<9@EC?7GFDFCGEFFF@CCC,,FEFBC@<CGFCFF<9FF@CF@DFGGGGGFDGFFGEEDGFFEGGEFCE9FFGGFCGGDGGGCCCCC
@s501 206
TGGGGAATATTGCACAATGGGGGAAACCCTGACGCAGCGACGCCGCGTGGAGGAAGAAGGTCTTCGGATTGTAAACTCCTGTTGTTGAGGAAGATAATGACGGTACTCAACAAGGAAGTGACGGCTAACTACGTGCCAGCAGCCGCGGTAAAACGTAGGTCACAAGCGTTGTCCGGAATTACTGGGTGTAAAGGGAGCGCAGGCGGGAAGACAAGTTGGAAGTGAAATCTATGGGCTCAACCCATAAACGGCTTTCAAAACTGTTTTTCTTGAGTAGTGCAGAGGTAGGCGGAAGTCCCGGTGGAGCGGTGGAATGCGTAGATATCGGGAGGAACACCAGTGGCGAAGGCGGCCTACTGGACACCAACTGACGCTGAGGCTCGAAAGTGTGGGTAGCGAACAGGATTAGATACCCT
+
GGGGGFGGGGGGGGGGGGGGGGGGGGGGGGGEGGGFGG>EGGGGDGGGGCGGGGFFFGGCFGDGGGGGGGGFGGGGGGGFGFFGGGGGCFGGGGGGGGGGGGGGGDFFGGGGGGGGGGGGGGGGGGGGGGGG7BFFGGCFG,@FEGGGGEGGGFGGGGGGGCCGF=FFGDGGGGGGD@<FFCFCFG6F#?FFGC<95:FCDGG<CEGC,;8FDGF>FGGFCFGGFFGGGGGFEDE>CF1FCGFFGFFF:%D=;CF1AFDC8<@:ED<EEE?GED?CFAC@GGGGGGGGEDGGF>+E@@+<FF@+=GGFFE<GFECCGGGGGEC:>GGGGDGGGFFGGGGGGCCGGGGGGEGFCGGFFFFGGGGGGGGGGGEGGFGGFGGGGGGGGGGGGGGGEEECF,GFFGGGGF9GGGGCCCCC
@s501 207
TGAGGAATATTGGTCAATGGGCGAGAGCCTGAACCAGCCAAGTAGCGTGCAGGAAGACGGCCCTATGGGTTGTAAACTGCTTTTATAAGGGAATAAAGTGAGTCTCGTGAGACTTTTTGCATGTACCTTATGAATAAGGACCGGCTAATTCCGTGCCAGCAGCCGCGGTAATACGGAAGGTCCGGGCGTTATCCGGATTTAGTGGGTTTAAAGGGAGCGTAGGCCGGAGATTAAGCGTGTTGTGAAATGTAGATGCTCAACATCTGCACTGCAGCGCGAACTGGTTTCCTTGAGTACGCACAAAGTGGGCGGAATTCGTGGTGTAGCGGTGAAATGCTTAGATATCACGAAGAACTCCGATTGCGAAGGCAGCTCACTGGAGCGCAACTGACGCTGAAGCTCGAAAGTGCGGGTATCGAACAGGATTAGATACCCT
+
FGGGGFGGGGGGGGGGGGGGGGGGGGGGGGGFGGFGGGGGGGGGGGGGGGGGGGGGGFGGGGGGGGGGGGCFGGGGGGGGGGGGGGGGGFGBFGGFGGGGGGAEGCGGGGGGDGGCFCFFFFGGGGGGFGGGGFGGGGGFGGGGGGGFGFGGGGGGGGGCDGGGGEFEGBFDF=FGGGGGFCFGGGDEGGG>GGGB??F<C/<@BF?8;FCFFGDFGBF@59<G?;@>E5?0>EF*EFFGGGFGF?CF>=@GCGF@,CAFFGCGGE?BGGGFGEEFCCCFDGFF8GFGCFFC0>1+GFDA,E9GEEGGEFCD84>+EF7GF9EE@GE@C,E;<?F8D<FCC,FFEGFGE?CF8EGGGGGGGGEFE,AGGGGGGFGGECGGGGFACFFGGGGGGGGGFGFE,:EFFFGEFCFECGGGGGGGGGGGFEFGGFC<CCCC
@s501 208
TGAGGAATATTGGTCAATGGGCGAGAGCCTGAACCAGCCAAGTAGCGTGCAGGAAGACGGCCCTATGGGTTGTAAACTGCTTTTATAAGGGAATAAAGTGGGAGTCGTGACTCCTTTTGCATGTACCTTGTGAATAAGGACCGGCTAATTCCGTGCCAGCAGCCGCGGTAATACGGAAGGTCCGGGCGTTATACGGATTTATTGGGTTTAAAGGGAGCGTAGGCCGGAGAGTAAGCGTGTTGTGAAATGTAGACGCTCAACGTCTGCACTGCAGCGCGAACTGGTTTCCTTGAGTACGCACAAAGTGGGCGGAATTCGTGGTGTAGCCGTGAAATGCTTAGACATCACGAAGAACTCCGATTGCGAAGGCAGCTCACGGGAGCGCAACCGACGCTGAAGCTCGAAAGTGCGGGTATCGAACAGGATTAGATCCCCT
+
FGGGFGGGGGGGGFGGGFGGFGGGGGGFFFGGGGGGGGGGGGGGGGDCFGGGGCDCEE@EGEC<FFGGGGGGG9FGGGGGGFDC<FGFEEGGGGFFF9BEFFGGDGGGGFGGA<?EFBFGGCFGGGGGFFFGG<EFFDFFGG7EGD7FFF=DCFF:=F8DGECFEGEGGGGFGGGGGGGGGGGEFEEE<<*B9BFDD=FFC;F,<B<4*::CCFEFB1;7:93F?>289<#=E9F6C#FC8<7<4/<%F@CF7=?<C8CD:B@*>;A08%CBAGBGGF??+>?DECEB2,,>=@=CED@,9?9CGE:FDD,A8>B+GFBEFA9+)>6,B@E;FFEDBCA+A9,?FFCFDFCFFB48,A,@EF@A:F@FCECE@7CECFBBDE:FF867@F6@EEFECGGGGGFFDGGGGC@A@DFEEFFDGFGFGFEEFF@9CCCC
@s501 209
TGGGGAATATTGCACAATGGGCGCAAGCCTGATGCAGCCATGCCGCGTGTATGAAGAAGGCCTTCGGGTTGTAAAGTACTTTCAGCGGGGAGGAAGGGAGTAAAGTTAATACCTTTGCTCATTGACGTTACCCGCAGAAGAAGCACCGGCTAACTCCGTGCCAGCAGCCGCGGTAATACGGAGGGTGCAAGCGTTAATCGGAATTACTGGGCGTAAAGCGCACGCAGGCGTTTTGGTAAGTCAGATGTGAAATCCCCGGGCTCAACCTGGGAACTGAATCTGGTACTGGCAAGCTTGAGTCTCGTAGAGGGGGGTAGAATTCCAGGTGTAGCGGTGAAATGCGTAGAGATCTGGAGGAATACCGGTGGCGAAGGCGGCCCCCTGGACGAAGACTGACGCTCAGGTGCGAAAGCGTGGGGAGCAAACAGGATTAGATACCCT
+
FFGGGGGFGGDGGGGGGDAFGGDGGGGGGGGGGGGGDGGGGGGGGGGFFFGGGGGGGGGFGGGGGGGGGGGGGGGGGGGFF9EFGGGGGGEGGCFFDEGGGGGGGFDGGGGGGGGGGGFGGGFGGGGGFFGGGGGG7CFEFGFGGGGC@DEGFGFGG>><FCFGGGGGG><EFEGGFCGGGCEECB5CG9@FE;EC:=FFDGGG@GG.GGG;?EG:;<>=F03DEFGCDE%7CB9.CFEFFGGGGGFF@?AGCDGGCEFC:>GGFFFGGFFEFCCA-CDD8,,+9?CGFFAB<2CD>EF6>6GGFGGEDGGGGGGCDBFFGECFFFDDC8C+CFFFA+CEGFGF@FDDDDGGGGGGGEFC@7EFGGGGFF:EEGGGGGGGGGEDGGGGGGGFDDGGGGGCGGGFDGGGCFFGGGGGGGGGGGGFGGFFGGGGGGGFCCCCC
@s501 25559
TGAGGAATATTGGTCAATGGGCGAGAGCCTGAACCAGCCAAGTAGCGTGCAGGATGACGGCCCAATGGGTTGTAAACTGCTTTTATAAGGGAATAAAGTGAGCGACGTGTCGCTTTTTGCATGTACCTTATGAATAAGGACCGGCTCATTCCGTGCCAGCAGCCGCGGTAATACGGAAGGTCCGGGCGTTATCCGGATTTATTGGGTTTAAAGGGAGCGTAGGCTGGAGATTAAGCGTGTTGTGAAATGTAGTGGCTCAACCTCTGCACTGCAGCGCGAACTGGTCTTCTCGAGTACGCACAACGTGGGCGGAATTCGTGGTGTAGCGGTGAAATGCTTAGATATCACGAAGAACTCCGATTGCGAAGGCAGCTCACGGGAGCGCAACTGACGCTGAAGCTCGAAAGTGCGGGTATCGAACAGGAGTAGATACCCT
+
;FFEFFG,@@CEEFFGFFFBFDEGGGGGGCFGGGGGGDGCGGAFGAFEGGGGGGGFCEFGF:F,CEFGGGGEEBFG,EFGG9?AFGCFCD,E<FFFFBFFGGGGG>CFGGGGGGFGGGGGGGGGFGFFGGFFFFCCCFDDGFG>::6FGGFGGF@<>,>FFFFGG>FCFGFFGGFEEEGGGFGECCECFGGEDEE?EEGF?E-GGGECEFE+9C#>E>EGFECGG<GFGGGF@0BAFEFF<;@GFDD8@CGGCDFCFFFDFFGEGCFGDFF>GG?CED6=:FFCF@FF=FGE?@CB+9@?8GGEGGFFB8FE=8GEGGGFCF=85GEEGGGGFGGGFE59E8GGGGGGGF9ECF:?GDFEFFC@FCEGGFFFGGGGFGFGGGGGGFEEFBCGGEDGCGGGGGF<FGGGGGFEDGGGGGGFDGEFF,GGGGGCCCBC
@s501 211
TGGGGAATATTGCACAATGGGGGAAACCCTGATGCAGCGACGCCGCGTGAGCGAAGAAGTATTTCGGTCTGTAAAGCTCTATCAGCAGGGAAGAAAATGACGGTACCTGACTAAGAAGCACCGGCTAAATACGTGCCAGCAGCCGCGGTAATACGTATGGTGCAAGCGTTATCCGGATTTACTGGGTGTAAAGGGAGCGTAGACGGTGATGTAAGTCTGAAGTGAAAGCCCGGGGCTCAACCCCGGGACTGCTTTGGAAACTATGTGACTAGAGTGTCGGAGAGGCAAGTGGAATTCCCAGTGTAGCGGTGAAATGCGTAGATATTGGGAGGAACACCAGTGGCGAAGGCGGCTTGCTGGACGATAACTGACGTTGAGGCTCGAAAGCGTGGGGAGCAAACAGGATTAGATACCCT
+
FEGGGGGGGGGGGGGGGGGGGGGGGGGGGGGGGGGGGGGGGGGGGGGEEEGGCFFEGGE?FAEEGG>C@EGBFGFFFCDACEGDE?<FGGGFEGGGGGGGGGG@FGGGCC8EFGGGFGGGGGGGGGGGFCFAEFCCFGGFF@FFG88F*>F;EDGGDGF8@::FGFGEGG<,@CEGDFFGF:3C=78FGFFDFFEFG=FCCC5:;2285F?F<FGFF=?BFECCB=E?FGGEEEG>FGGEGF>EGGGGFFD99GGGGCD=DDCFC?F6FAE<.GGG<CGGGGFGGFGFACEGD8@,@FDFFFCEBEEEEEF9@EFEGFCFF8GFGFGGGGGFFFEDEA?GGGGGFECGGGGGFGGGFGEFGGGGGGGGGFFFFEFGEGC8FGFFFCGGGGGFFEFGGGDFFGGGGAGGFFFCCCCC
@s501 212
TGGGGAATCTTGCGCAATGGGGGGAACCCTGACGCAGCGACGCCGCGTGCGGGACGGAGGCCTTCGGGTCGTAAACCGCTTTCAGCAGGGAAGAGTCAAGACTGTACCTGCAGAAGAAGCCCCGGCTAACTACGTGCCAGCAGCCGCGGTAATACGTAGGTCCCGAGCGTTGTCCGGATTTATTGGGCGTAAAGCGAGCGCAGGCGGTTTAATAAGTCTGAAGTTAAAGGCAGTGGCTTAACCATTGTTCGCTTCGGAAACTGTTAGACTTGAGTGCAGAAGGGGGGAGTGGAATTCCATGTGTAGCGGTGAAATGCGTAGATATATGGAGGAACACCGGTGGCGAAAGCGGCTCTCTGGTCTGTAACTGACGCTGAGGCTCGAAAGCGTGGGGAGCAAACAGGATTAGATACCCT
+
F8FGGGGGGGGGGGGGGGEEEGEEEGGGGGGGGGGGGGGGGDGGEGG@FGGGGGGGGGEGGGGGGGGGGGGGGG:FGGGGF7CCCFGFGGG@FFGFCGGGGGGGGGGGGGGGGGGFGGGGGGGEEEDGGGEGGGG6CCCFGECFGGG>ECEGGGFFEFG5CEFC>EGCGEGG*3<88;8*<CFC?C*1/:<8<F@8CGGGGGGE>8;2CEC9FFF:<<EF<'EEA:ACBF<7FFD;;D;CFEBAEGF7=?:EDFCGFC67FCFCFF???E%FBE6FDGGGEFCCE,E,EGGGGEE>8FECFEEE>CEEEFFC,,CC@CEFE8GFAGGGGE?C6,+@:@FECECFFA,:C>GFGGGGFFGGGGGGGFGGEEBCGGGGGGGGF@FGGEGGFDGGGGGFEFGFGGGGGGGGGGGCCCCC
@s501 213
TGGGGAATATTGCACAATGGGGGAAACCCTGATGCAGCGACGCCGCGTGAGCGAAGAAGTATTTCGGTATGTAAAGCTCTATCAGCAGGGAAGAAAATGACGGTACCTGACTAAGAAGCACCGGCTAAATACGTGCCAGCAGCCGCGGTAATACGTATGGAGCAAGCGTTATCCGGATTTACGGGGTGTAAACGGAGCGGAGACGGGTGGGCAAGTCTGATGTGAAAACCCGGGGCTCAACCCCGGGACGGCATTGGAAACTGTTCATCGAGAGTGCTGGAGAGTTAAGTGGAATTCCTAGTGTAGCGGTGAAATGCGTAGATATTAGGAGGGACACCAGTGGCGAAGGCGGCTTACTGGACAGTAACTGACGTTGAGGCTCGAAAGCGTGGGGAGCAAACAGGATTAGATACCCT
+
GEFFGEGD9FFGGFGGGFFECCFGGFGGGGDC9@FFFEEFG@FGEGG@CEFA:=F7CE,<5<,CFFGF8@EGFEGCF,?FECFGCGG<CFDEFGEFGGFFGEGD++5EFC8,8=,AF,AFGGGGGE7C9@AC7EF+@FC@EC3FC*:*5>*F9CFFF;F,,,<FEFGC<CC;,+=@F**<<9**4=7C@,?9+/5*:CC#19?8>5#3'D;,EFF@98F@,35,941**GGGGEB@<@637EB+F8>6+,=3,GGFE6@?=DGGFCEB6,CFFGFGDCGFDF4C9FDDFDF@,8FE>:,,GGDG=CGGGFGEEGGEGGGFF;EBFFFEDAFEE@EE<GFGGGGFGGEGGGGGGGGGFDGGGGGGGGGGGFFGGGGGGGGGGGGFGFGGGGGGFEGGGGGFGGGGGGFGGGGCCCCC
@s501 214
TGAGGAATATTGGTCAATGGACGAGAGTCTGAACCAGCCAAGTAGCGTGCAGGATGACGGCCCTATGGGTTGTAAACTGCTTTTATAAGGGAATAAAGTGAGTCTCGTGAGACTTTTTGCATGTACCTTATGAATAAGGACCGGCTAATTCCGTGCCAGCAGCCGCGGTAATACGGAAGGTCCGGGCGTCATCCGGATTTATTGGGTTTAAAGGGAGCGTAGGCTGGAGATTAAGCGTGTTGTGAAATGTAGACGCTCAACGTCTGCACTGCAGCGCGAACTGGTTTCCTTGAGTACGCACAAAGTGGGCGGAATGCGTGGTGTAGCGGTGAAATGCTTAGATATCACGAAGAACTCCGATTGCGAAGGCAGCTCACTGGAGCGCAACTGACGCTGAAGCTCGAAAGTGCGGGTATCGAACAGGATTAGATACCCT
+
CFGGGGGGGGGAFFFGGGGGGGGGGEFFGFFFGFEFFFGFFGGGGGGG@GGGGEGGGGGGDFGEFGFGGGEGGCFGGGFGFFGFFGGGF@F<FFEFGGGGGGGGGGGFFGGGGGGGGGGGFGFGGFGGGGGGGGGGGGEF:D@@CGGGGFGGGF?FGFGGGGGGGGGGGE:FGGFGGCCE79:BCEGGCBCFGFCEGECEF;9:9,714F(BC::#=0<08:C4$:C:?C;EGGD>>0*0FC9EC<ECGCEEFGFFDC>::C9AFFCCADB5@EGFCD9=DCGECDGF?FFC)C=:EC@<GGGF@GF=FEE=@46+87GCFFEC>FGEEEGF9EFD=FGGGF9GGFCGDGGGF=CEDFF:CGGGGGFGGGFFCGGFFGGEEGGGGGGGGEFFFF9GGGGGGGGF8GGGGFDFFGGGFFABFGGGGGGGGGGCCCCC
@s501 215
TAGGGAATCTTCGGCAATGGGGGCAACCCTGGCCGAGCAACGCCGCGTGAGTGAAGAAGGTTTTCGGATCGTAAAGCTCTGTTGTAAGAGAAGAAAGTGTGTGGGAGTGGAAAGTCCACACAATGACGGTATCTTACCAGAAAGGGACGGCTAACTACGTGCCAGCAGCCGCGGTAATACGTAGGTCCCGAGCGTTATCCGGATGTATGGGGCGTAAAGCGAGCGCAGGCGGTTAGATAAGTCTGAAGTAAAAGGCTGGGGCTCAACCATAGTTTGCTTTGGAAACTGTTTAACTTGAGTGCAAGAGGGGAGAGTGGAATTCCATGTGTAGCGGTGAAATGCGTAGATATGTGGAGGAACACCTGTGGCGAAAGCGGCTCTCTGGCTTGTAACTGACGCTGAGGCTCGAAAGCGTGGGTAGCGAACAGGATTAGATACCCT
+
GGFGGGGGGGGGGGGGGGGGGGGECGFGGGGFEGGGGGGGFGEEFGGFE@FDFEFFG8FGC<?FAEG++FE<DFGEG9FDDFGDF?FGFGEFFFG,AFCFFGGGGGGGGG>FFGGDFGGCGG7F,>AFG3>B,@@E,<,,3@,DD7D*F*CCEFCFFCBFGGG9BE:<CFCEC84*<,7,=CCB:,=FCCECG88;=FCCDG;C-+9B#4412:C=92A>:%1.752C7:CG/;=@,7=:@,@=@FG49,,@,F:CC>+>7,F:EFFC@3,,,FGFDA<FFD;CDDFGFCB<B9@DGDGFGFBGF=FDAB=A,FEDDB@9EE?8EDE=EBFB=E=C,7F7GGEE=FEFF?<FGFCFE,<CC<<ECFGGGGFB+GFEFFE8CDGGF?GGGGGFDGGFGGFGGEGGGGGGGGGEEGFGGGGGGGGGGGGGGGGGDGGGCCCCC
@s501 25870
TGAGGAATATTGGTCAATGGACGCAAGTCTGAACCAGCCATGCCGCGTGCAGGAAGACGGCTCTATGAGTTGTAAACTGCTTTTGTACGAGGGTAAACTCACCTACGTGTAGGTGACTGAAAGTATCGTACGAATAAGGATCGGCTAACTCCGTGCCAGCAGCCGCGGTAATACGGAGGATTCAAGCGTTATCCGGATTTATTGGGTTTAAAGGGTGCGTAGGCGGTTTGATAAGTTAGAGGTGAAATCCCGGGGCTTAACTCCGGAACTGCCTCTAATACTGTTAGACTAGAGAGTAGTTGTGGTAGGCGGAATGTATGGTGTAGCGGTGAAATGCTTAGAGATCATACAGAACACCGATTGCGAAGGCAGCTTACCAAACTATATCTGACGTTGAGGCACGAAAGCGTGGGGAGCAAACAGGATTAGATACCCT
+
DGGGGGGGGCFGCFGGGFGFGG7FGEGEFFGGGGFGGFGGGGFFEGFGGGFFGGGFFGCCDFGGG<DEFGGGCFGFCGGGGGGDFGGGGGGGGEGGGGGGGGGGGGFFFFGGGGFGGFGFGEDDEBCFFADFGFGGGGD@GFDGGGGGGFAFGCDFGFFFGG8FGDCGGGGGGGGGGDGGGF9FFFGGGEF7;3<<E$C3:CB@FG<<FFGGGGGGE>FAB84CEFFGFD=<BF?BAGGCGGFECFG<7CEFCEGGGFFC-7GDGGGFGEGGFEACF#,==:2?CEBC,A99+:,8GFGDFFFDGGEEDGE@,GGGGGGGBE@8*EF=AD<CCCGGGFFACGGGFAFCFGGFGGDGEGGGGEEFGFEF8GGFECC<,FE9BGGCGFDFEFFGFFGGFGEGGGGGGGGGGGF@GGGGGFGGGFFF9GGGFE@,CCBC
@s501 217
TGAGGAATATTGGTCAATGGACGAGAGTCTGAACCAGCCAAGTAGCGTGCAGGATGAAGGCCCTATGGGTTGTAAACTGCTTTTATAAGGGAATAAAGTGAGTCTCGTGAGACTTTTTGCATGTACCTTATGAATAAGGACCGGCTAATTCCGTGCCAGCAGCCGCGGTAATACGGAAGGTCCGGGCGTTATCCGGACTTATTGGGTTTAAAGGGAGCGTAGGCCGGAGATTAAGCGTGTTGTGAAATGTAGACGCTCAACGTCTGCACTGCAGCGCGAACTGGTTTCCGTGAGTACGCACAAAGTGGGCGGAATTCGTGGTGTAGCGGTGAAATGCTTAGATATCACGAAGAACTCCGATGGCGAAGGCAGCTCACTGGAGCGCAACTGACGCTGAAGCTCGAAAGTGCGGGTATCGAACAGGATTAGATACCCT
+
FGGGFEFGFGGGGGGGGGFGGGGGGGFCF<CFCDGGFGFF8FF9CF>FGGGGGGGGG,CFAFGFFGFGGGGGGGGFGGFEFGGGGGGCECFEGCFGFGGDFGCA?FFGGGGCFDDFGGGGGGGGGGG,@E9EFGG,BFFDFCFGE7=DGAFGG8BFGGGGGDBFEGGGGG7DFFFCC:@CC,@:C<EEGGGGFGGEC<<?7::CBC=:<A5<CF2FD9C5121>:(8@;CCGGG?47GFCDGE=:7GCCF:ECEE?:GGEFA:FFD<@0<5>C86+>=++6GGFF7=:@,9CBFCBECGGDFD,EEGGGGGGGFC@7F7FFGEC=GGFGGEEAFFCGGGGGGGFGE=FFF<C,BB@CEA:B,DFEFDGFGFGFACCECBFCEEFGGGGGGFGGGFGGGGGGGGFC@C+GFFFGGGGGFCFGGGFFGGGGDGCCCCC
@s501 218
TGAGGAATATTGGTCAATGGGCGAGAGCCTGAACCAGCCAAGTCGCGTGAAGGATGAAGGATCTATGGTTCGTAAACTTCTTTTATAAGGGAATAAAGTGCGGGACGTGTCCTGTTTTGTATGTACCTTATGAATAAGGATCGGCTAACTCCGTGCCAGCAGCCGCGGTAATACGGAGGATCCGAGCGTTATCCGGATTTATTGGGTTTAAAGGGTGCGTAGGTGGTTTTTTAAGTCAGCGGTGAAAGTTTGTGGCTCAACCATAAAATTGCCGTGGAAACTGGAAGACTTGAGTATGTTTGAAGTAGGCGGAATGCGTGGTGTAGCGGTGAAATGCATAGATATCACGCAGAACTCCGATTGCGAAGGCAGCTTACTAAACCATAACTGACACTGAAGCACGAAAGCGTGGGGATCAAACAGGATTAGATACCCT
+
GGGFGGGGGGGGGGGFGGGGGGGGGGGGGGGGGGGGGGGGGGG<FGGGG:FGGGGGGGGGFEFFGGGGGF<FFGCGGGFGGCFGGGGGGGGFGCEGGGGGFGGGGGGGGG?A<CFAGGD8EEFEFGGDAGGAFGGGGGGD=F+CEGEGD<DGEFGGGGGGGGGFECFGGGGGGFFCCCF*FFGG7<E:=FGFGC:C=EDFFG.GEFFC7@BF9<C753CBFF5:F<*;2@@?9DF>@+<+:E9EAEGFF>=@,8EB62,FFAAC7<CFECGB@C;(AEDGGFF@<CE?FAC9*E@C8E;<8C9,FCEGFCE9EDGDCGFGGFC+FGGGGGFEC,DD4CFFEFGF@DCGGGGGGGGGCF8GGGGGFGFGGFEFGGGEFE,?FFGGGGGGGFF@CFEGGGECEGGF>GGEFFGGGGGGFEGFGGGGGGGGGGGCCCCC
@s501 219
TGAGGAATATTGGTCAATGGGCGATGGCCTGAACCAGCCAAGTAGCGTGAAGGATGACTGCCCTATGGGTTGTAAACTTCTTTTATAAAGGAATAAAGTCGGGTATGCATACCCGTTTGCATGTACTTTATGAATAAGGATCGGCTAACTCCGTGCCAGCAGCCGCGGTAATACGGAGGATCCGAGCGTTATCCGGATTTATTGGGTTTAAAGGGAGCGTAGGTGGACTGTTAAGTCAGTTGTGAAAGTTTGCGGCTCAACCGTAAAATTGCAGTTGAAACTGGCAGTCTGGAGTACAGTAGAGGTGGGCGGAATTCGTGGTGTAGCGGTGAAATGCTTAGATATCACGAAGAACTCCGATTGCGAAGGCAGCTCACTAGACTGTCACTGACACTGATGCTCGAAAGTGTGGGTATCAAACAGGATTAGATACCCT
+
FGFGGEFGGGGGGGGGGGGFFGGGGGGGGGGGGGGGGGGE@FFFFGG:FGGGGGGGGGCFFGGGGGGGGGGGGGGGGFFCFGGGGGGGGGGGGGGGGGGGEGGGGGGGGGGGGGGGGGGGADFGGGGGGGGGGGGGGGFGGGGGGGGGGGGGGFGGGGGGGGGGGGFGGGGFGGGGEGGGGGCFDEDGGGG>CG=GG;GGGGFFF1ECGGGGGGGDEEGDFFEFGGGGGGGG@CF?FGFFAAGF@FGGFCGGDFA>EEFDGEGDFGGFAGFFFGFEFECGGGGGGFCED5,,@FEAFGGFGF?GGGGGGGEFCFE@GGGFFE@EAFGFFEFA,GFGFFEEFDGGGGFGGGFFFF7GFEFCEFFCGFFGFGFGFGGGGGGGDGGGGGGGGGGGGFGGCGGGFFF9GGGGGGGFGGGGGGGGGGGGGGGGGGGCCCCC
@s501 220
TGAGGAATATTGGTCAATGGGCGATGGCCTGAACCAGCCAAGTAGCGTGAAGGATGACTGCCCTATGGGTTGTAAACTTCTTTTATAAAGGAATAAAGTCGGGTATGCATACCCGTTTGCATGTACTTTATGAATAAGGATCGGCTAACTCCGTGCCAGCAGCCGCGGTAATACGGAGGATCCTAGCGTTATCCGGATTTATTGGGTTTAAAGGGAGCGTAGGTGGACTGTTAAGTCAGTTGTGAAAGTTTGCGGCTCAACCGTAAAATTGCAGTTGAAACTGGCAGTCTTGAGTACAGTAGAGTTGGGCGGAATTCGTGGTGTTGCGGTGAAATGCTTAGATATCACGAAGAACTCCGATTGCGAAGGCAGCTCACTAGACTGTCACTGACACTGATGCTCGAAAGTGTGGGTATCAAACAGGATTAGATACCCT
+
DFGFGGGGGFG,<FGF@FE<@F7FDFEGGG8CFGEG<FFC@<FGGGDCCEFGFGGGGGA<FFGGGCD8EFGGGFGGGFGGGGGGGGGGFC,EAA:EFDFGDG7FFCEFGGGGGGGEFFEGGGGGCFFG9FF9BFFGGC9=C<FCBFEFFGG,CFDCE<,DF?>FFECFFGGFDFCEFE7<CBA*/>:*>FCC@9=CC=<;9G$CBD>,>;ED=:4=C=CC=@9AC:?C6F@B?@;<FGGG=3:;=72C=C></8CFEEC<0C31FDGFAFFGGFEBC=+8GEB=@<<B4,C9+9;CFCGF=9A@7GGFE?GE>FEDGGFF:?8+)F?9FEC,A,GGGFGFFFGGGFGGCGF@C8+:CGGGGDGGGF@GFCGGGFCF<EGFDGGGGGGGFGFFGGGGFEGFDCFE,FGGGFGFGGGGGGGGGGGGGGEGGFFCCCCC
@s501 221
TGGGGAATATTGCACAATGGGCGCAAGCCTGATGCAGCCATGCCGCGTGTATGAAGAAGGCCTTCGGGTTGTAAAGTACTTTCAGCGGGGAGGAAGGGAGTAAAGTTAATACCTTTGCTCATTGACGTTACCCGCAGAAGAAGCACCGGCTAACTCCGTGCCAGCAGCCGCGGTGATACGGAGGGTGCAAGCGTTAATCGGAATTACGGGGCGTAAAGCGCACGCAGGCGGTTTGTTAAGTCAGATGTGAAATCCCCGGGCTCAACCTGGGAACTGCATCTGATACTGGCAAGCTTGAGTCTCGTAGAGGGGGGTAGAATTCCAGGTGTAGCGGTGAAATGCGTAGAGATCTGGAGGAATACCGGTGGCGAAGGCGGCCCCCTGGACGAAGACTGACGCTCAGGTGCGAAAGCGTGGGGAGCAAACAGGATTAGATACCCT
+
FGGCFFFGFFGAGGGGGGF8BFGGGGGGGGGGFGGGGGGGAFGGGGGCFFGGFGGGGGFGGGGFGGGGFGEGGGGFFGGFEFGFGAGEGG@4+@=B+:FGGCFEGCGGGAFFDGFFGGGGGDGGGFGGGGGGFGGGGGGCGGGFCE@>FE:>FG9FGGDFFGGFFGGFCEGCGFGGGGGGGGFFE:8=FC<BF*;5=F?#6.;3):E#GC8@EGCD07+95>CEEC:3:?:1CEGFCFGF8<?CFFG?CF?GGEFF=CECEE84C>889;@,CCEFC;>C,FCF;6CD>,F,GFCFD+F@+GGGGGGDGGFFECFEE@,,>8,CGFCEC=@>GFEGFEGGGFGGGFFGEGGFGECGFFGEFGGGGGGGGFF=GGGGGF>DFFDGGGGGGGFFGGGEFGGF@FGGGGFFECFF@EGGGGGFFGGGGGGGGGGGGGGGCCCCC
@s501 21736
TGGGGAATATTGCACAATGGGCGAAAGCCTGATGCAGCGACGCCGCGTGAGCGAAGAAGTATTTCGGTATGTAAAGCTCTATCAGCAGGGAAGATAATGACGGTACCTGACTAAGAAGCACCGGCTAAATACGTGCCAGCAGCCGCGGTAATACGTATGGTGCAAGCGTTATCCGGATTTACTGGGTGTAAAGGGAGCGCAGGCGGTGCGGCAAGTCTGATGTGAAAGCCCGGGGCTCAACCCCGGTACTGCATTGGAAACTGTCGTACTAGAGTGTCGGAGGGGTAAGCGGAATTCCTAGTGTAGCGGTGAAATGCGTAGATATTAGGAGGAACACCAGTGGCGAAGGCGGCTTACTGGACGATAACTGACGCTGAGGCTCGAAAGCGTGGGGAGCAAACAGGATTAGATACCCT
+
FECGGGGGGGGGG<FGGGGG8CFGGGGGFFFFFE9CEFGGCFCFEEGCEGGC>@FC,CFCEFGGGGGEEGFGGGFFCFFCEEFGGGGGGGFFGGGGGGGGGEEE<EGGGGGDEGDFFGGFDFDEEF:CDFGGCBCGGG,@<@<FEGG7>::AFCFF?@FGGGG?CFFGG0FFGCEGGDG?AF,?>C@F2<C9?CG><EC>?=C8:CEDEC<3>C?*<F<,6<+F=FE>CDEF::CCGGGGF:EGGGFGGGGF7FDF@FCFGGGGGFD8=;5F-GGCGEGGFEFEGEF7GGFGGGGGEFFEGGGG>FCFEFF5,7EF@<,FFCGFAFFGF<BBFF?FGGFFFGFFECEGGGGGFGGGFGGGGFCGFGGGGGGGGGFE@GGGGEGDC;GDGGGGGGFGGFFEGGGGGGGGGFGCCCCC
@s501 223
TGAGGAATATTGGTCAATGGACGCAGGCCTGAACCAGCCAAGTAGCGTGAAGGATGACTGCCCTATGGGTTGTAAACTTCTTTTATATGGGAATAAAGTTTTCCACGTGTGGAGTTTTGTATGTACCATATGAATAAGGATCGGCTAACTCCGTGCAAGCAGCCGCGGTAATACGGAGAATCCGCGCGTTATCCGGCTTTCTTGGGTTTACAGGGAGCGTAGGTGGACAGTTAAGTCAGTTGTGAAAGTTGGCGGCTCAACCTTAAAATTGCAGTTGATACTGGCTGTCTTGAGTACAGTAGAGGTGGGCGGAATTCGTAGTGTAGCGGTGAAATGCTTAGATATCACGAAGAACTCCGATTGCGAAGGCAGCTCACGGGAGCGCAACTGACGCTGAAGCTCGAAAGTGCGGGTATCGAACAGGATTAGATACCCT
+
FGGGGEFGGGGGGGGGGGGFFECGGDDDGGGGGGGGGF,AEFFEFGGCGGGFGGGGGGGFGGFFEGG8FGDEGGGGGGGGGGDFGFFFGFGD<EECEFCFF,C?EAFF8?FC<F<?F<<FEFGAECF9?=CEFFG@EFGG94B:E7BFGFG,43B7+7?DA8>B>E+@CF+CFCFGGG*@9>AF*>@@C3&57.8<;G<G-,#<FE<<)C#B@B@:<414BD#4:=+7@/?A<<<AFF@&F7:CECFGF@*C>FD:@3:0;8#&CB>9<D>63D=GF@==GFFB8,AE=AEF;F4A9<?E9=<CGDF@B@@9+,87@EE?F9GGFGCFFFF9DGFGCCGGGGFEGFFGEECFC67CCGFDEFCCFFDFFF<C7C,FGGGFB@+GGFFCEGGGGGFGGCGFFGGGEGGGGGGFGGGGGGGGGGGGGGFGGGGCCCAC
@s501 26694
TGAGGAATATTGGTCAATGGGCGAGAGCCTGAACCAGCCAAGTAGCGTGCAGGATGACGGCCCTATGGGTTGTAAACTGCTTTTATAAGGGAATAAAGTGAGACTCGTGAGACTTTTTGCATGTACCTTATGAATAAGGACCGGCTAATTCCGTGCCAGCAGCCGCGGTAATACGGAAGGTCCGGGCGTTATCCGGCTTTATGGGGTTTAAAGGGAGCGTAGGCCGGAGATTAAGCGTGTTGTGAAATGTAGAGGCTCAACCGCTGCACTGCAGCGCGAACTGGTCTTCTTGAGTACGCACAACGTGGGCGGAATTCGTGGTGTAGCGGTGAAATGCTTAGATATCACGAAGAACTCCGATTGCGAAGGCAGCTCACTGGAGCGCAACTGACGCTGAAGCTCGAAAGTGCGGGTATCGAACAGGATTAGATACCCT
+
CFCFGGGGGGGEGFFGGFFFGGCGGGEGG@GGFF,CEGGGGGGGAFCGEEFGGGGGGGEGDEGFFGFGFG7+6EFEFGFCFFCFG<?<FCF8,9CEF,AFCF,EBEFAG,C<FFGFGGCFGFGFGDGFGDCFFAEFGGGG8BF:EE>FG9@AB<>CFFCDGFCFE:7@:@F;@FFGE>F8DDG>7<:<3*:;FCGD#2=0CG#GFG@C>FCF@?FAB-7D<FEFFG=5:C<'FCE@B:>?E8:C7<,CF::5)FFD6F:C3:#FF<,@>CF77GGGCEFDGGFFGED:=6,9DFCBCCCC=<?CFC=EEFDFA,+=F<:BECECAE=CFDF@A?CE=<FGFGFFDFGEGFEFFFCCGGFGGDEGFFFFCC9FFADCGGGCCGGFDAEEEE@GGGGFGGGGGGGGDEC@@+FFEECGGGGFGGGGCGGGGGGCCB@B
@s501 225
TAGGGAATCTTCGGCAATGGGGGCAACCCTGACCGAGCAACGCCGCGTGAGTGAAGAAGGTTTTCGGATCGTAAAGCTCTGTTGTAAGAGAAGAACGTGTGTGAGAGTGGAAAGTTCACACAGTGACGGTAACTTACCAGAAAGGGACGGCTAACTACGTGCCAGCAGCCGCGGTAATACGTAGGTCCCGAGCGTTGTCCGGATTTATTGGGCGTAAAGCGAGCGCAGGCGGTTTAATAAGTCTGAAGTTAAAGGCAGTGGCTTAACCATTGTTCGCTTTGGAAACTGTTAAACTTGAGGGCAGAAGGGGAGAGTGGAAGTCCATGTGTAGCGGTGAAATGCGTAGATATATGGAGGAACACCGGTGGCGAAAGCGGCTCTCTGGTCTGTAACTGACGCTGAGGCTCGAAAGCGTGGGGAGCAAACAGGATTAGATACCCT
+
FGGGGGGGGGGGGGGGGGGF<BFGGGGEFGGGFFEFFDEGGGG@CEG+CFGFGGGGGGFG9FFCGG=BFGGGGGFAFCF,BFFFFG,F?=FFGGGGGGGFGGGGGGFCGGGCAFD<DGFGGGGFGGGGG7C@DCAFFGGEFCF<8+@FCCFGGCFCDGDGGGFFGCF>7FGGGGGC<FC,<<:24?>F<F:<714@BCGG?C??8CCC<EFFGEE<E@FF>7@>9CEGDCC>FDFFCGCF9EGFCCAC>.8DGFGFF=,3<9AGFFFCFFC=EFEEFGGGGF?=EDFFFCFE<GCDGFB9FCGGEGGGGF9FAGFE=9,9EFFCFFFCE9E@ECFFF@GFGGGECGFFGGGGGFC,F@FC::EGEGCCGFF@7GCEF7FFDGFFGGGFFGFCF>GGGGGGGCGGGGGGGEFGGGFBGGFFF8FEC<GGGGGGGGGFCCCCC
@s501 226
TGAGGAATATTGGTCAATGGGCGAGAGCCTGAACCAGCCAAGTAGCGTGCAGGACGACGGCCCTATGGGTTGTAAACTGCTTTTATAAGGGAATAAAGTGAGTCTCGTGAGACTTTTTGCATGTACCTTATGAATAAGGACCGGCTAATTCCGTGCCAGCAGCCGCGGTAATACGGAAGGTCCGGGCGTTATCCGGATTTATTGGGTTTAAAGGGAGCGTAGATGGATGTTTAAGTCAGTTGTGAAGGTTTGCGGCTCAACCGTAAAATTGCAGTTGATACTGGATGTCTTGAGTGCAGTTGAGGCAGGCGGAATTCGTGGTGTAGCGGTGAAATGCTTAGATATCACGAAGAACTCCGATTGCGAAGGCAGCTTGCTGGACTGTAACTGACGCTGATGCTCGAAAGTGTGGGTATCAAACAGGATTAGATACCCT
+
AFGGGGGGGGGGGGGGGGGFGGGGGGGGGGGGGGGGGG,=FFCFGGGFGGGGCFGGGGGGGGGGGGGCGGGGGGFGGFGGFFGGGGFGGGGGGGGGGGGGGGGGGGGGGGGGGGGGGGCGGGGGGGGGGGGGGGGGGGGEGGGGGGG=FGGC8FFGGGG<<>CFFEGGGGG=D9FDEGGGGFFE@FGGGGGCFCFG=CFGGGGGG;G7=;C7?CCFCFGGBGECC5C?C8FF7CFAFDCF?FE@C#;DGF6F>DEFDCGDGFE;<CE9CCGGGGFEF;?:FGGGDEAFD?9A+GGC8GGGFFEEFCGGGEFFEEECEFFGFGGGBFCGFFEE9GGGGGGGGGGGGGGGGFEEGGGGGGGC:FCCGFFEGGGGGGGFFGGGGGGGGGGGGCGGGGGF9GCGGGECFFGGFGGCFGGGGGGFGGGGGGGFGGGCCCCC
@s501 227
TGAGGAATATTGGTCAATGGGCGAGAGCCTGAACCAGCCAAGTAGCGTGCAGGACGACGGCCCTATGGGTTGTAAACTGCTTTTATAAGGGAATAAAGTGAGTCTCGTGAGACTTTTTGCATGTACCTTATGAATAAGGACCGGCTAATTCCGTGCCAGCAGCCGCGGTAATACGGAAGGTCCGGGCGTTATCCGGATTTATTGGGTTTAAAGGGAGCGTAGATGGATGTTTAAGTCAGTTGTGAAGGTTTGCGGCTCAACCGTAAAATTGCAGTTGATACTGGATGTCTTGAGTGCAGTTGAGGCAGGCGGAATTCGTGGTGTAGCGGTGAAATGCTTAGATATCACGAAGAACTCCGATTGCGAAGGCAGCTTGCTGGACTGTAACTGACGCTGATGCTCGAAAGTGTGGGTATCAAACAGGATTAGATACCCT
+
EFGGGGGGGGGGGGGGGGGGGGGGGGGGGGGGGGGGGGGGGGGGGGGGGGGGGGGGGGEEGGGGGGGGGGGGGGFFFGGGGGGGGGGEFGGGGGGGGGGGGGGGGGGGGGGGGFGFGGGGGGGGGGGGGGGGGGGGFGGGGGGGGGGGGGGGGGGGGGGGGGFGGGGDGGG@FGGGDEDG>GGG>FCEGGGGGGGGG1G?GG.EFGFEGGGGDF?GGEGGEFEGCCE<<<FFGFF?GGGFGGFFGGGFGGGF>=D8FGEFCEFGFGGGGGFDBEA<ACF@DCFCFGFFFF?GFGGGFF,GE8@FFGEECFE98DGGGGGGGGGB57EFFFFC,,CFGGFGGGGGGFGFFECFGGGGGGGGGGEEGGEFGFGGFGDGGCGGGGGGGGGGFGGGGGGGGGGGGGGF<GGGGFGGFGFGGGGGGGGGGGGGGGGCCCCC
@s501 21674
TGGGGAATATTGCACAATGGGCGAAAGCCTGATGCAGCGACGCCGCGTGAGCGAAGAAGTATTTCGGTATGTAAAGCTCTATCGGCAGGGAAGATAATGACAGTACCTGACTAAGAAGCCCCGGCTAACTACGTGCCAGCAGCCGCGGTAATACGTAGGGGGCAAGCGTTATCCGGATTTACTGGGTGTAAAGGGAGCGTGGACGGAACGGCAAGTTTGAAGTGAAATACCCGGGCTTAACTCGGGAACTGCTTTGAAAACTGTCGATCTAGAGTGTCGGAGAGGTAAGTGGAATTCCTGGTGTAGTAGTGAAATGCGTAGATATCAGGAAGAACACCGGAGGCGAAGGCGGCTTACTGGACGATAACTGACGTTGAGGCTCGAAAGCGTGGGGAGCAAACAGGATTAGATACCCT
+
CFGGGFGGGGGCGGGGFCFGCGGGGGGGGGGGGGGGGGGEGGGGGGGGEGGGGGCFDGGGGGFGGGCFFGGGGGGGGGGGGGGGDFEGGGFGFGGDGGGDGGGGGGFFGGGGGDGGGAFC@FE>FFFFFGGE:F88DGGGGGCGGGGGGCFGGGGFFGFDEDEGGG@GGGCGGGGGGGEFCCCFGGGGGGFGGGEFGDEECGCC>E9AGGEEEF#FGFFFCE2CFEG.GFF>GFG;:CFFCC>CFEGF:@GGGGGGFDEDGFCFFE5EECEEDC6>GGGF=A#GFE9FGGFFGGGGGFGGGFFEEGGGGGDFGGGGGGCFGFF9GGFFEE9GGGGGDFFEEFDGGGEGEGGGGGGGGGGGGGGGGGEFGGFCFFEGGGGGFFFGFCGGGGGGGF<FDFGGFGGGGGGGGFGCCCCC
@s501 229
TGAGGAATATTGGTCAATGGGCGAGAGCCTGAACCAGCCAAGTCGCGTGAAGGATGAAGGATCTATGGTTCGTAAACTTCTTTTATAAGGGAATAAAGTGCGGGACGTGTCCTGTTTTGTATGTACCTTATGAATAAGGATCGGCTAACTCCGTGCCAGCAGCCGCGGTAATACGGAGGATCCGAGCGTTATACGATTTAGTGGGTTTAAAGGGTGCGTAGGTGGTTTTTTAAGTCAGCGGTGAATGTTTGTGGCTCAACCATAAAATTGCCGTTGAATCTGGAAGACTTGAGTATGTTTGAGGTATGCGGAATGCGTGGTGTAGCGGTGAATTGCATAGATATCACGCAGAACTCCAATTGCGAAGGCAGCTTACTAAACCATAACTGACACTGAAGCACGAAAGCGTGGGGATCAAACAGGATTAGATACCCT
+
E8EGFFGGGFFGGGGGGGG8EGGGGGEGG8FFGGGGGFGGGFGGCGG7FGGGGFGFGGGGGFGFFFGGCEFGGGFFGGGGF9FFGGAFF9FFFGGDGGD9F@ECEGGCEGCD9EEF9BEFGFFGGGGCDGGGGGGAFCDD8BBCE7FEGFFGEFGE@FGFFF<FFEEFCGGGFFGGGG:8FGCFG75:=FGG,CFFFGFC03GFGGGGD6FGG>:3F>#:5,87CA;FE=8EFCF:CCGEG=BA=#EF@6>0GED@C?C<,F<FADB@C8#EFE8@;<#8EC9FG?B?8GF=?A?ECA<,A5F?>++@,BC,8ECGGGECFEB5@,,A,<:,,<FCD<GGGFF@CFFB,CFCC<,8GGGGEFCFF@EFE@EGGGGGGGGEGE9GGEFF<<AFCGFA<B@;,FFBCGFFC9=<CF<CFDFFDGFFGGGGGGCCCC<
@s501 230
TGAGGAATATTGGTCAATGGGCGAGAGCCTGAACCAGCCAAGTAGCGTGCAGGACGACGGCCCTATGGGTTGTAAACTGCTTTTATAAGGGAATAAAGTGAGTCTCGTGAGACTTTTTGCATGTACCTTATGAATAAGGACCGGCTAATTCCGTGCCAGCAGCCGCGGTAATACGGAAGGTCCGGGCGTTATCCGGATTTATTGGGTTTAAAGGGAGCGTAGGCCGGAGATTAAGCGTGTTGTGAAATGTAGTGGCTCAACCTCTGCACTGCAGCGCGAACTGGTCTTCTTGAGTACGCACAACGTGGGCGGAATTCGTGGTGTAGCGGGGAAATGCTTAGATATCACGAAGAACTCCGATTGCGAAGGCAGCTCACGGGAGCGCAACTGACGCTGAAGCTCGAAAGTGCGGGTATCGAACAGGATTAGATACCCT
+
GGGGGGGGGGGGGGGGGGGGGGGGGGGGGGGGGGGGGGGGGGFGGGGGGGGGGGGGGGGGGGGGGGGGGFCGGG9EGGGGGGCGFGGFGGGFGGGGGGGGCFFGGGGGGGGFGGGFGGGGGGGFAGFGGGGGGDFGGFEFGFGGGGGGGGGGGGGGGGFGGFFG7@FFGGEFGGFDGGGGFFCEGGGGEGGGGGGGGGG@GGGGGGCFGDFGGGGGGFFFDEEGGGGGC>CFEEG<GCEFDGGEFFCAFFGFF,E8CGGFFFD7<9GFCGF9@<8C?;98GFFF>,>,FFEGFF@=CA+CFFGGGGEB7EC,@BEC7GFFGFCE=GDGF;F?CEDGE-E,EAFEGGGGGGGFFFFCCF<C+GFGGGGGGGGGGDGFCGGGGFGGAGFGGGGGGDFGFDGGGGFGGGGGFCFCGFFGGGGFGGGGGGFFGGGCCCCC
@s501 231
TGGGGAATATTGCACAATGGGCGAAAGCCTGATGCAGCGACGCCGCGTGAGCGAAGAAGTATTTCGGTATGTAAAGCTCTATCAGCAGGGAAGATAATGACGGTACCTGACTAAGAAGCACCGGCTAAATACGTGCCAGCAGCCGCGGTAATACGTATGGTGCAAGCGTTATCCGGATTTACTGGGTGTAAAGGGAGCGCAGGCGGTGCGGCAAGTCTGATGTGAAAGCCCGGGGCTCAACCCCGGTACTGCATTGGAAACTGTCGTACTAGAGTGTCGGAGGGGTAAGCGGAATTCCTAGTGTAGCGGTGAAATGCGTAGATATTAGGAGGAACACCAGTGGCGAAGGCGACTTACTGGACGATAACTGACGTTGAGGCTCGAAAGCGTGGGGAGCAAACAGGATTAGATACCCT
+
CFGGGBBEGGFGGFGEFGFCFGGGGGGGGGGGGGGGGGGGGGGGGGC>FGGGGGGGGGGGGGGGGGGFFGGGFGGGGFGGGGGGFGGGGGGGFGGGGGGGGGDGGGGGGGFGGGGGGFGGFGE7>FFGGGG9CFFGGGGFGGGGGGGGGGEGGD?C9FCGDCFGGCDFGFG:GGGGGG$GDGGGFGGG<:FCFGGGGEFFGGGDDEEGGGGGG3<CF-GGFGGGGFFGGGGGGGGF6DFGGGGGGGGGFGFGGGGFGGGDGGGFEFCF8FBFFGCCADGGGGGGGGG@GGGGFFDFCFFAE,E@):CFFCGFEFDGGGGGGFEGGGF@EEFF,FGGGGFECGGFGGGGGGGGGGGFF@:FGGFGGFEDGFCGFFFF8GGGGGGGGGGGGGEGGGGGFCEFDGGGGGGGGGGCCCCC
@s501 27692
TGGGGAATATTGCACAATGGGCGCAAGCCTGATGCAGCCATGCCGCGTGTATGAAGAAGGCCTTCGGGTTGTAAAGTACTTTCAGCGGGGAGGAAGGGAGTAAAGTTAATACCTTTGCTCATTGACGTTACCCGCAGAAGAAGCACCGGCTAACTCCGTGCCAGCAGCCGCGGTGATACGGCGGGGTCAAGCGTTAATGGGAAGTATGGGGCGTAAAGGGCACGCAGGCGGTGTTGGAAGTCAGATGTGAGATCCCCGGGCTCAACCTGGGAACTGCATCTGATACTGGCGGGCTTGAGTCTCGTAGAGGGGGGTAGAATTCCAGGTGTAGCGGTGAAATGCGTAGAGATCTGGAGGAATACCGGTGGCGAAGGCGGCCCCCTGGACGAAGACTGACGCTCAGGTGCGAAAGCGTGGGGAGCAAACAGGATTAGATACCCT
+
EEFGGFCGGGG9FGGGFGACEFG@CGGFGGGGGGGGDF,A@FGGGGGEG:<CFFFGGGCFECF8EFGG8CFGFFFCEGG9CFFFGGGDGGF=CCFAF=ECFEECFGFFA<5<,,,BFEDC,?FFFECCFDGC,+>:3@C<FC<88D,CECC@FG93D@<EC>F,6?CGGGD8CF*42?FCC7:C8**2;CE+;//**2,+9*</94#:0:?5FA8@:8+:,2,;02F)D<<4)++,,,FB;,EB9:F:<53**CC:**GDEFE?8*,,,F=EF>@GGFEGFFD7E>C@78++@E8<FFGE7EF9<GEEFB8EEF;9EAFFF::,,FEC8=ECGEGFFF=CEFEC8FGFGFA<@DFFEFFEF>@=C,FGFFGGGGCGGFC:A?GGGGGGGEECGGGGGGDFCFGF@GGGGGGGGGGEFFGFGGGGFFGGGGGGGGGGCCCCC
@s501 19846
TGAGGAATATTGGTCAATGGGCGCAGGCCTGAACCAGCCAAGTAGCGTGAAGGATGACTGCCCTATGGGTTGTAAACTTCTTTTATATGGGAATAAAGTTTTCCACGTGTGGAATTTTGTATGTACCATATGAATAAGGATCGGCTAACTCCGTGCCAGCAGCCGCGGTAATACGGAGGATCCGAGCGTTATCCGGATTTATTGGGTTTAACGGGAGCGTAGGTGGGCAGTTAAGTCAGTTGTGAAAGTTTGCGGCTCAACCGTAAAATTGCAGTTGATACTGGCTGTCTTGAGTACAGTAGAGGTGGGCGGAATTCGTGGTGTAGCGGTGAAATGCTTAGATATCACGAAGAACTCCGATTGCGAAGGCAGCTCACTGGACTGCAACTGACACTGATGCTCGAAAGTGTGGGTATCAAACAGGATTAGATACCCT
+
GGEDFGGGFGGGGGGGGDFFGG7@F:FGGGFGGFFGGFGGGGGGGGGCEGGGGGGGGGFEFGGG?FFFGGGGGGGGGGGGGF9EGGEGCGGDGFFFGCFFGGGFGGGFGFGGGGGFCAAEGCGFFFGFAFFGDEEGGGGFFC:GFGGFDGGGG<DCDFG<EFGFFDGGCGGF<CFF<F7@F:F:F*;C<FGFGG7CCG:C,=@;@F<F>FD$=CC8<)=>BDB;?:#;8-F;AC@<,:C9FDEC:E#>FF1C6?E>?+:F7FE5C@>GGGC8$B,A:=FE#:C?,EF?D=5<=C,,FGF?GFGGFCC:B,E9CFECEDGGGGEB5CCEDFFACGFGGGGGGFEGGFECF@9EEEDGGGGGGGGFE9GGGFAGGGGGGF8GFGFGGFEGGF<ECFECFFC@,>F<DFFCGGFGFFFCFAFFDGGCGEGFGFGCCCCC
@s501 234
TGAGGAATATTGGTCAATGGGCGAGGGCCTGAACCAGCCAAGTAGCGTGCAGGATGACGGCCCTATGGGTTGTAAACTGCTTTTATAAGGGAATAAAGTGGGAGTCGTGACTCTTTTTGCATGTACCTTATGAATAAGGACCGGCTAATTCCGTGCCAGCAGCCGCGGTAATACGGAAGGTCCGGGCGTTATCCGGATTTATTGGGTTTAAAGGGAGCGTAGGCCGGAGATTAAGCGTGTTGTGAAATGTAGAGGGTCAACCTCTGCACTGCAGCGCGAACTGGTCTTCTGGAGTACGCACAACGTGGGCGGAATTCGTGGTGTAGCGGTGAAATGCTTAGATATCACGAAGAACTCCGATTGCGAAGGCAGCTCACGGGAGCGCAACTGACGCTGAAGCTCGAAAGTGCGGGTATCGAACAGGATTAGATACCCT
+
GGGGGGGGGGGEGGGGGGGGCEGGG:FFGGGGGGGG@F4EFGGGGGGGGGGGG7BFFG7FGGGGGGAC,CFGGGG?FGGFFG9FGGGGGGGDFFGGGGGGDGFEEGDDCEGFFGGGFGGGGGGGFGGGGFGGGFGGGFGGGD=FDDGFGGGCFGGGGGGGGGFDFEGGGDDF9<7FE:7FGGE7::=<<CCCCCCD=CCCFFFGGG7FF8?@FCE<@>E?FFG9:E8&9CC<+3CEEF>AEF<GGGD@C8FE:7$$8>9<FGC;30CDFGGFFC=@=6#:FFFF7EFA=5,?5F=+C?+B,?GEF6C?B@GECGGGEF:BGGC=5C:ACFC<<E9F@-5;GFGGGFF@F??A,B>?B,GEEF@<EFFFFE<GGGGFECDEFDGGFFC7GGFFE9FF<CGGGGGGFFFEGFGDFCGFFE9EDEGEF<FEFFGCCCCC
@s501 24827
TGAGGAATATTGGTCAATGGGCGAGAGCCTGAACCAGCCAAGTAGCGTGCAGGAAGACGGCCCTATGGGTTGTAAACTGCTTTTATAAGGGAATAAAGTGGGCCTCGTGAGGCTTTTTGCATGTACCTTATGAATAAGGACCGGCTAATTCCGTGCCAGCAGCCGCGGTAATACGGAAGGTCCGGGCGTTATCCGGATTTATTGGGTTTAAAGGGAGCGTAGGCCGGAGATTAAGCGAGTTGTGAAATGTAGACGCTCAACGTCTGCATTGCAGCGCGAACTGGTTTCCTTGAGTACGCACAAAGTGGGCGGAAGTCGTGGTGTAGCGGGGAGATGCTTAGATATCACGAAGAACTCCGATTGCGAAGGCAGCTCACTGGAGCGCAACTGACGCTGAAGCTCGAAGGTGCGGGTATCGAACAGGATTAGATACCCT
+
9FFGGGGGGFGGFGGGGGGGFGEGGGGFGGGG@EFCGGFFGGGGGFEG7EEFD@FBDE@FFGG<CFGGFGD=FGFGGGGGGFGGGGGG<FFDGGGFGGG9=FFGGGGGGGGGFGGFGGGFFFDGFGGEGGGGGE;9F9F9,>BEG+83@BFGG,+@F=CEEF@7::F:FE:<<FFG:F:>>;>FF/E548+=<<@B5:AACG3D?(<CF<?>E<86/;<5,7C7FFCCCECCDCC#=.B;9GG=E;<GGGGE546CGGFBCFCFFF9FFCC4+CEC@FA@,FFDDCDF=FD?5GGEGGFF,A7:8+FC@BC9+4+EGGFFEFGDFGGCF?EC,GGGGF<AFFEA,C8GGGFA,FCCDGGEEGEFGGGGGGGGGFFGFEDGGGGGFGFGEFCGGGGGFCGF8EFFFEGGGGGFGDAGGGGGGGGFGGGGGGGCCCCC
@s501 20664
TGGGGAATATTGCACAATGGGGGAAACCCTGATGCAGCGACGCCGCGTGAGCGATGAAGTATTTCGGTATGTAAAGCTCTATCAGCAGGGAAGAAAATGACGGTACCTGACTAAGAAGCCCCGGCTAACTACGTGCCAGCAGCCGCGGTAATACGTAGGGGGCAAGAGTTATCCGGATTTACTGGGTGTAAAGGGAGCGTAGACGGCATGGCAAGCCAGATGCGAAAGCCCGGGGCTCAACCCCGGGACTGCATGTGGAACTGTCAGGCTAGAGTGTCGGAGAGGAAAGCGGAATTCCTAGTGTAGCGGTGAAATGCGTAGATATTAGGAGGAACACCAGTGGCGAAGGCGGCTTTCTGTACGATGACTGACGTTGAGGCTCGAAAGCGTGGGGAGCAAACAGGATTAGATACCCT
+
CEFCFGGGGFGFGGGEC@F<,FFGGGCFGGFGCEEC9FDFCFGGGG>++?FGGF<F??9EDFA<FCCFFGGGDFFEDFCCFFDAFGG87FFGGFGGFFFGGG7CD+CDFGF9,C>FGFGGGGGECGGGFFFEGGFFFGEDCEGG7CFGFFGGF;:>CECC:*<CCE,C:CFCGGGGGGGGGGC9:;-F;:?,3<75CEGGGGGGGGC9FEEDC<,9C>F>=FG=;>?>@ECDGGGC=EEGEGGCGDCFF?D?(D#FEE.D<.FCGFFCGG=E-G@GGEFEFF.EAD=7FE9F@GE,=<8DGFEEFGDGFFE5,48+EFAGF;F<GGGGGDDECFC@FAAFC8CDFFCFEGFGFFGGGGD8FCGFFFCC,CFEGGFCGGGGGFGFDGGGGFEFFDGGGEFFGGGGFGGDGGGCCCCC
@s501 21287
TGGGGAATCTTCCGCAATGGGCGAAAGCCTGACGGAGCAACGCCGCGTGAGTGATGACGGCCTTCGGGCTGTAAAGCTCTGTGATCGGGGACGAACGGTCAGCAGACGAATACTCTGCTGAAGTGACGGTAACCGAATAGCAAGCCAAGGCTAACTACGTGCCAGCAGCCGCGGTAATACGTAGGTGGCAAGCGTTGTCCGGAATTTTTTGGCGTAAAGCGCGCGCAGGCGGCTTCTTAAGTCCATCTTAAAAGTGCGGGGCGTAACCCCGTGATGGGATGGAAACTGGGGGGCTGGAGTATCGGAGAGGAAAGGGGAATTCCTAGTGTAGCGGTGAAATGCGTAGAGATTAGGAAGAACACCGGTGGCGAAGGCGACTTTCTGGACGACAACTGACGCTGAGGCGCGAAAGCGTGGGGAGCAAACAGGATTAGATACCCT
+
FD,EGGGFGGGGFGGGGGGGEGGGGCFGGDFGFGGFFGGGGGGGGGGFGGGGGGGCFF@FEFFFGGGGGDGEGGFF9,?EFFGFGGGGEGFE7BFEG=FFF8FFGGGEGCGFGGFDG@FCF@<FFCBGGGG*@,3@>BDCFF>:CGG,>FFCFFFG9CFGFFFFFEE87F7::1=<FGC,CFD*8AF>@CFCGCEG5>FFD)1180,3:*/?0*15*-06-,:5DC5>EEEC5BE%807CC38EF?:FC<:<<E)*#<C>:3#::F@@;@8,3;@@+CEGGF@00)+++>+FF8FCA*@6+B7F=,CA,?@449,9,,@CFFE?5A,E@54CGFB9<F?7GGFC,F8FEAGFGGGFE=B@B>@FFCFC@A,CFFDGGCGECBB7GGGGGFCC7ECC:DGGGGGGGGGFGEDGGGGFFGGGGFCEGDF@GGGGGGGGCCCCC
@s501 238
TGAGGAATATTGGTCAATGGGCGAGAGCCTGAACCAGCCAAGTAGCGTGCAGGATGACGGCCCTATGGGTTGTAAACTGCTTTTATAAGGGAATAAAGTGAGTCTCGTGAGACTTTTTGCATGTACCTTATGAATAAGGACCGGCTAATTCCGTGCCAGCAGCCGCGGTAATACGGAAGGTCCGGGCGTTATCCGGATTTATTGGGTTTAACGGGCGCGTAGGCGGGACGTCAAGTGAGCGGTAAAAGACTGCAGCTAAACTGTAGCACGCCGTGTAAGCTGGCGCCCTCGAGACGGGACGAGGGAGGCGGAACAAGTGAAGTAGCGGTGAAATGCATAGATATCACTTGGAACCCTGATAGCGAAGGCAGCTTCCCAGGCTCGTTCTGACGCTGATGCGCGAGAGCGTGGGTAGCGAACAGGATTAGATACCCT
+
FGAEFGGGGGGGGGGGGGF8DGEFDGDGFFGGGGD,,EFCFGFGGGEEEGGGGGFCAEF@BFE@GGGGGGGGGGFFFGGGDEFGGGG9CEF?FC=BFGFDAFB?,BE@FCFGGGG95FCFG9<FFGG9AFFG?AEGFC,?EFGEDGGGGGGGGGGGGGF7FGGGGDGGGGGCFFFFGGGCFCFD@C8FGGDCGGGE=7FB7CCE9:=FC?<9=@EC>>C)<3*C5?E358**;CFA,*22?CD5/=<:>4$<,/5#0000A<9E*3<@E@=+@,:,,++GEF::77=8>AA3+,+4++B+64+F@+FEEFBE@,,,EDFF,C@5GGGGGGFCF@C@5F,<,<,9GGGGF<99C95FEF4B,E<ECFGGGFF:C,C7@B@++,8;;,F@GFFEGEEC@7GGFF,BC@+FCGFGF@@EFEEGGGGGGGGGGGCCCCC
@s501 239
TGAGGAATATTGGTCAATGGGCGAGAGCCTGAACCAGCCAAGTAGCGTGCAGGAAGACGGCCCTATGGGTTGTAAACTGCTTTTATAAGGGAATAAAGTGGGAGTCGTGACTCCTTTTGCATGTACCTTATGAATAAGGACCGGCTAATTACGTGCCAGCAGCCGAGGTAATACGGAAGGTACGGGCGTTATCCGGATTTATTGGGTGTAAAGGGTGCGTAGGCCGGCGATTAAGCGTGTTGTGAAATGTAGACGCTCAACGTCTGCACTGCAACGCGAACTGGTTTCCTTGAGTACGCACAAAGTGGGCGGAATTCGTGGTGTAGCGGTGAAATGCTTAGATAGCACGAAGAACTCCGATTGCGAAGGCAGCTCACTGGAGCGCAACTGGCGCTGAAGCTCGAAAGTGCGGGTATCGAACAGGATGAGATACCCT
+
FEEFGGGGGGGGGFGGGGEECFGGGGFGGGGGGFGGGGFGGGGGGGEEGGGGGGGGG8FG+C7DFGCDGDECFFGGFGGGFCD9EFE9CFGFFGFFGFGF?ED@GFFBFGGFF<FFGECFGGG9EG?AEGGG?FEDCFGGCCFGGGEFGC,F7FFBFGGCF=FFC8:<:,,,@CCCFEDE,,35>FC><:C+9FCDGG<FEF,GG@<)/<<F7'C#F@<CBECF??E#CFF<AE?;ECEFFCC<>2C;,:*F6CCC@C?85;/C8F;<6>#7>2GF@@+=?CFGDGD>,GDGFECB=C,FEC,FFGFBE8EA8CDGGGEEFFGGAF:ECA?A95FGGGFF==B9,DCGGDGF=B+C:F@7GFF,BCADGGEFFFFFGGECFDGFE@DGGGGEGGFGGGGECFFGFGGGGEFCEFGGFFE@DGGGEC,9GGF@CCCC
@s501 20267
TGAGGAATATTGGTCAATGGGCGCAGGCCTGAACCAGCCAAGTAGCGTGAAGGATGACTGCCCTATGGGTTGTAAACTTCTTTTATATGGGAATAAAGTTTTCCACGTGTGGAATTTTGTGTGTACCATATGAATAAGGATCGGCTAACTCCGTGCCAGCAGCCGCGGTAATACGGAGGATCCGAGAGTTATCCGGCTTTATTGGGTTTAAAGGGAGCGTAGGTGGACAGTTAAGTCAGTTGGGAAAGTTTGCGGCTCAACCGTAAAAGTGCAGTTGAAACTGGCGGTCTTGAGTGCAGTAGAGGTGGGCGGAATTCGTGGTGTAGCGGTGAAATGCTTAGAGATCACGAAGAACTCCGATTGCGAAGGCAGCTCACTGGACTGCAACTGACACTGATGCTCGAAAGTGTGGGTATCAAACAGGATTAGATACCCT
+
FGGGGGGGGGC<AFGFGGG,<FCFGGGGCGGGGGGGGGGGGGD6,C@,,BFDGG<FCFAFFEF8FGGGGF,=FEGGGAFAFEFGGGGGGGGF8AECFGFG,EAEEFG<D4<?CE?EFFA<FFDFGFGEFFF,EEAFGGFFFECDF=FGC9FGGEG7DGDFFGFDEEFEGFCFFGF>EEEGC:8<::*>DCF,;<F<*4=C99CC?@<:1CA<?<<5,&20>>FCGG12,/=3<><:2FCGGD331=0CF33<9F=/>CDB/B?#,:/B0EA8FFAC@F+A?C@+6,4,@,9F8B9,,:,,FFFGFCGEC@,;=D@7GGGGGGF7BF7GF@,EFA,:,GE=C,,4,7FC,,FECFGGGGGGF7EF9CEF@DFF<EFEFE<GFGCF<CE9EF,C,FGF@7GGFGGFEFEGGFFFF<FE@9E@DAGGFGDFFEC,-@@A
@s501 241
TGAGGAATATTGGTCAATGGACGAGAGTCTGAACCAGCCAAGTAGCGTGAAGGATGACTGCCCTATGGGTTGTAAACTTCTTTTATACGGGAATAAAGTGAGGCACGTGTGCCTTTTTGTATGTACCGTATGAATCAGGATCGGCTAACTCCGTGCCAGCAGCCGCGGTAATACGGAGGATCCGAGCGTTATCCGGATTTATGGGGTTTTAAGGGAGCGTAGGAGGACGCTTAAGTGAGTTGTGAAAGTGTGCGGCTCAACCGTAAAATTGCAGTTGATACTGGGTGTCTTGAGTACAGTAGAGGCAGGCGGATTTCGTGGTGTAGCGGTGAAATGCTTAGAGATCACGAAGAACTCCGATTGCGAAGGCAGCTCACTGGAGCGCAACTGACGCTGAAGCTCGAAAGTGCGGGTATCGAACAGGATTAGATACCCT
+
EEFGGGGGGGGGGGGEGGECDFGGGGG@FFGGDCFFGFECFGGGGGGGGGG<EFGGFGGGGGGG@FFG,FFFBFEEEGFGCFEFGGGEGGDC+AFFD9FAFGGGGGGGFGGFC,??FGDFA?FEAFGGEFGGFD,4FF:F8=CFEGD>G:GGECFFGFFFFCD>FEGECFE;GGGGGG:/.>1>*>>FGD?FBFFE<CBFGF#GFFF%F#>725FDD@B>5=4*;3295:FFCGFA#CF>,9GG<D8:?*:<7E:8;FFEFEF>9A:AFGF?F8GD@8A?DGGFD=GFFEDF?8;<FGGEEA,,A44@FE@94+>GGCF?GFEB)CF=F;E?FGGF=<FGE@,GDCFFECFFGGGFEFE?@7FDEGFGFE,FADFEFFGGF@@GFGECGGEGGEDFF7GGGEFC,EFDGDGGGGF8GGGFGGGGF<FGGFGCCCCC
@s501 242
TGAGGAATATTGGTCAATGGACGAGAGTCTGAACCAGCCAAGTAGCGTGAAGGATGAAGGTCCTACGGATTGTAAACTTCTTTTATAAGGGAATAAAACCTCCCACGTGTGGGAGCTTGTATGTACCTTATGAATAAGCATCGGCTAACTCCGTGCCAGCAGCCGCGGTAATACGGAGGATGCAAGCGTTATCCGGATTTATTGGGTTTAAAGGGAGCGTAGGCCGGAGATTAAGCGTGTTGTGAAATGTAGAGGCTCAACCTCTGCACTGCAGCGCGAACTGGTCTTCTTGAGGACGCACAACGTGGGCGGAATTCGTGGTGTAGCGGTGAAATGCTTAGATATCACGAAGAACTCCGATTGCGAAGGCAGCTCACTGGGGCGCAACTGACGCTGAAGCTCGAAAGCGCGGGTATCGAACAGGATTAGATACCCT
+
EFGGGDFGGGEGGGFFGGGGFGGGGGGFFCGGGGGGGFFGGGGD9FEGECFGFFGGGGGGGFGFGGGGGGECFGFEGGGGGGGGGGGGGGGGG8E,CFEFFGDB,F>FFEFGGGDGGFFD9<EFFG?FGGGGGF@EEGGGAFGCGGCFFFGGGGG7FGG78FFG+=FEF@EC,,@FDC:FFFGFGGCEFC*2@FGCG5<:9CC@C:CEGG9CCF75CDGG;>:=6CFGGDFF:AE><GGF@CFGF<CFEF?D4D:DEEGCECBE,FFFCD<94::EF=5:9EDB,DD>D@GG?>B>8C7GFAAGFEFFC>CGFE@GGGF@FFC85C@C,A<?FFE8GFGGFC<@GGFGGF<CEFC:EDGDGEEFGGFGFFFEFE?FF7GGGGGGEFFCCGGCEGFFBECCFCEEGGGGGGGGGGGGGFFADFGGGGGFF<FCCCCC
@s501 243
TGAGGAATATTGGTCAATGGGCGAGAGCCTGAACCAGCCAAGTAGCGTGCAGGATGACGGCCCTATGGGTTGTAAACTGCTTTTATAAGGGAATAAAGTGAGCCTCGTGAGGCTTTTTGCATGTACCTTATGAATAAGGACCGGCTAATTCCGTGCCCGCAGCCGCGGTAATACGGAAGGTCCGGGCGTTATCCGGATTTATTGGGTGTAAAGGGAGCGTAGGCCGGAGATTAAGCGTGTTGTGAAATGTAGTTGCTCAACATCTGCACTGCAGCGCGAACTGGTTTCCTTGAGTACGCACAAAGTGGGCGGAGTTCGTGGTGTAGCGGTGAAATGCTTAGATATCACGAAGAACTCCGATTGCGAAGGCAGCTCACTGGAGCGCAACTGACGCTGTAGCTCGAAAGTGCGGGTATCGAACAGGATTAGATACCCT
+
EGDFGFGGGGGGFFFGGGFGFGGG7FGGGDGGGGGGFFGGGGGGGEGFFEGFGGGAAFFGGGGCCFFGGAFCBFFGGCFG,EFGD9,CFC@A<EFFFEGGABFGFGFEGG>FFG8FG9CFFGG9BFFFGF9E<FFFFFGFFFECEGGGFGGGF<DGF,F7C@@F*>>BFGG9@CEGG@EC/<<?FFEF<F>9FFGFE4#FC:CGGGF#E@C?7AEDFDEF?EE:7:>CB(9F::CAGFFCFD;E4AECGF6GGGGFCCGGFFFGGGFFGG<92GECBD==FFGGFB,D?D9F5GCC><<<AA,<7GGFCB,C9+GEEEFDEF>+5FB:C;E<9GFCCFGGGEB8GEEGGF<E,BFFD@GGGEDGGGCFGFFF@EEE@GGGFGEFCFFGGGFEF<C;,CFEGGGFDGGEEFF@GGGGGFB@CDGGGF9GGGGCCCCC
@s501 244
TGAGGAATATTGGTCAATGGGCGAGAGCCTGAACCAGCCAAGTAGCGTGCAGGATGACGGCCCTCTGGGTTGTAAACTGCTTTTAGTTGGGAATAAAGTGCATCACGTGTGATGTTTTGTATGTACCATCAGAAAAAGGACCGGCTAATTCCGTGCCAGCAGCCGCGGTAATACGGACGGTTCAGGAGTTATACGGATTTATTGGGTTTAGATGGAGCGCAGGCGGAACTTTAAGTCAGCTGTGAAATACGGCGGCTCAACCGTCGAACTGCAGTTGATACTGGAGGTCTTGAGTGCACACAGGGATACGTGAATTCATGGTGTAGCGGTGAAATGCTCAGATATCATGAAGAACTCCGATCGCGAAGGCAGGTATCCGGGGTGCAACTGACGCTGAGGCTCGAAAGTGCGGGTATCAAACAGGATTAGATACCCT
+
CCCF8C@GGGC,CFFGCFCF,;::FGGGFF<FFF<<<4D8FGF9AF:C,CFGD>8?=C6@FGGCFGGGG8CF,<9FGGG9C9,<A,9,C@7<,=,EFC<A9EAFEDCEFFGFG,<@EEAFFFFGGGGGG,,7,A=EGDDFAD+6@>CGF@FDFFGGGDCCFGF7>8FGC@FGCFFEG*1FF<F>C95CFF9F,,=*:EGF@)E=CB3FFFF9-><><.<773CE812#2FCD<C7#A>CDDC3@<0<CD@EEF?C$9>.F5GC88:<:,,,+GDCGFADC+GFF=D4,=A8,+CGFFFE5E5EF:,44,,=E@EFE=5+8E58+0F@FA;AFGGAEC99,AA?A?CF<E9<AEC=7@FDCGCEFGDFGF9FFF7EFC7CFFGFAGGFEGFCGGGF@FEF?FCFGGGGGGGGFGGGGEC9DGGGGGFGGFF9,CCCC
@s501 245
TGAGGAATATTGGTCAATGGGCGTAAGCCTGAACCAGCCAAGTAGCGTGAGGGATGACTGCCCTACGGGTTGTAGACCTCTTTTGTTTGGGAATAAAGTGCGGGACGTGTCCCGCATTGCATGTACCATTTGAATAAGGACCGGCTAATTCCGTGCCAGCAGCCGCGGTAATACGGAAGGTCCGGGCGTTATCCGGATTTCTTGGGTTTAAAGGGAGCGTAGGCCGGAGATTAAGCGTGTTGTGAAATGTAGACGCTCAACGTCTGCACTGCAGCGCGAACTGGTTTCCTTGAGGACGCACAAAGTGGGCGGAGTTCGTGGTGTAGCGGTGAAATGCTTAGATATCACGAAGAACTCCGATTGCGAAGGCAGCTCACTGGAGCGCAACTGACGCTGAAGCTCGAAAGTGCGGGTATCGAACAGGATTAGATACCCT
+
GGGGGGGGGCFFGEFGGGGG,FFGGGGGG8FGGGGGGGCBFFFGDGGGGGEGGFGCFGFFGGGGGGGDGGDCFFGCFF<FFCFGGGFGGCEFCGFE<EGGCEEGGGGF=FGGGGG7FECGGGFGGGGGADGGGGGGFGGGGGGG+3>BFGGGFFFGGGGG<DEGDEGCFEGDGFFCC@EEGGCEGDGGGEEFGGGGEEFF$==CEFFGC60<<EGGF:E4EFC?2CGG84;@FCE?G:E<GGGED?F,C>ECC:CC;C=F@EB>;BFFG<GF4C8B3?+C?EGFFD=B8FED:C+:GGCFF<CFC+EGEEE@@+GGGGGGGFE=)EDFE9GGDGGCC-9FE4<:FFFGFEEFFEGDEFF@CFFFGEGGFGGGGGGGEEF@DGGGGGFGGGFGGGGGGFGED@FFFGGEEEFCEE9FCEECEDGGDGFGGGGCCCCC
@s501 246
TGAGGAATATTGGTCAATGGGCGAGAGCCTGAACCAGCCAAGTAGCGTGCAGGATGACGGCCCTAGGGGTTGTAAACTGCTTTTATAGGGGAATAAAGTGAGAGTCGTGACTCTTTTTGCATGTACCCTATGAATAAGGACCGGCTAATTCCGTGCCCGCAGCCGCGGTAATACGGAAGGTCCGGGCGTTATCCGGATTTATTGGGTTTAAAGGGAGCGCAGGCCGGAGATTAATCGTGTTGGGAAATGTAGACTCTCCACGTCTGCACGGCAGCGCGAACTGGTTTCCTTGAGTACGCACAAAGTGGGCGGAATTCGTGGTGTAGCGGTGAAAGTATTAGGTATCACGAAGAACTCCGATTGCGAAGGCAGCTCACTGGAGCGCAACTGACGCTGAAGCTCGAAAGTGCGGGTATCGAACAGGATTAGATACCCT
+
FGGGFGGGGGGFGGGGGGGFFGEEGGGGFCFFGFGGGGCEGGAEEF@FEGGGGGGGGCFEGGFGF,=EFFFG:ECFGCFD9?EF?FFFFFGEGGFFG,BEFFAFFGD7FFB?F9AFGGGGGFGGEB5F9F,<ACEAEEF<FDCCE7@BFGGFFFDF@,@FGGG@BEGEFE*DCF7@FE@7>,31<CC7CF*=BG7CEGEG7+?FFGE5ECCEF78FC3:C>@EE%;:55,22:F'4@73CC>)<2C,:C>CFEC48EE+@CEGF;EFFG#>=B@+C6:8CCDFFD>:5,859*=++C9FEDF9FF6:B+,4==,C>GDAF=,4+14,49@GF<C,5,99@:,EED7=D,,EEC8+CGGF=DGEFFF<DF8CE9GGGCFEC7GGGFFFFCC,GE9E@<:7GGGFEACFDF@DC7FF8FFFFEGFGGGGDGFGCCC-C
@s501 247
TGGGGAATATTGCACAATGGGCGCAAGCCTGATGCAGCCATGCCGCGTGTATGAAGAAGGCCTTCGGGTTGTAAAGTACTTTCAGCGGGGAGGAAGGGAGTAAAGTTAATACCTTTGCTCATTGACGTTACCCGCAGAAGAAGCACCGGCTAACTCCGTGCCAGCAGCCGCGGTAATACGGAGGGTGCAAGCGTTAATCGGAATTACGGGGCGTAAAGCGCACGCAGGCGGTTTGTTAAGTCAGATGTGAAATCCCCGGGCTCAACCTGGGAACTGCATCTGATTCTGGCAAGCTTGAGTGTCGTAGAGGGGGGTAGAATTCCAGGTGTAGCGGTGAAATGCGTAGAGATCTGGAGGAATACCGGTGGCGAAGGCGGCCCCCTGGACGAAGACTGACGCTCAGGTGCGAAAGCGTGGGGAGCAAACAGGATTAGATACCCT
+
EF@FGGGGGGGGGGGGGGF@EGCFGGGGGGGGFFGGFGGF9FGFGGGEGCFGGGGGFGGGGGGGGGDGGGGF<?CDFGGGA<FGGGEGDGGGEGGFGGGGCGFFGFFGGGGGGGGGFFGGGGGG=9CCEFEFFGGE@FGGGGGGF@BFFDGGGCFFGGGGDFBGFGGGGGGDGGGGGGFGDEGCGE=<C?CGGG@G=0<6CE88:<F4AF88E2DDGF7CFD5FC:CCC5G5?CE:GGGGFGE?2<+FGF0EGGGGEFEFFCFF<CCGFGG#@9B=8FFFFFC9+?CFGFF<FF>>,FF@+CGGFGGEGGGFFEADEEGE=@F@FA9EE5FF?EF?C7@EGFB<,@,FFFE<FE?FEC,FFDGEGGGGGGC7GGGFCCFFFE@EGGGGGGGFGGGFEGFGGGGGGFCGGGEGEGGGGFGGGDEFEFGGFA<GGGGGCCCCC
@s501 248
TGGGGAATATTGCACAATGGGCGCAAGCCTGATGCAGCCATGCCGCGTGTATGAAGAAGGCCTTCGGGTTGTAAAGTACTTTCAGCGGGGAGGAAGGGAGTAAAGTTAATACCTTTGCTCATTGACGTTACCCGCAGAAGAAGCACCGGCTAACTCCGTGCCAGCAGCCGCGGTAATACGGAGGGTGCAAGCGTTAATCGGAATTACTGGGCGTAAAGCGCACGCAGGCGGTTTGTTAAGTCAGATGTGAAATCCCCGGGCTCAACCTGGGAACTGCATCTGATACTGGCAAGCTTGAGTCTCGTAGAGGGGGGTAGAATTCCAGGTGTAGCGGTGAAATGCGTAGAGATCTGGAGGAATACCGGTGGCGAAGGCGGCCCCCTGGACGAAGACTGACGCTCAGGTGCGAAAGCGTGGGGAGCAAACAGGATTAGATACCCT
+
FGGFGGGGFGGFGGFFGGFEFGGGGGGGGGGGGGGGGGGGFGGGGGEFFFGGGGGGGGCCGGGGCFGGGG@FFCFFGGGCFCFGGGDC@FEGGGGEGG8FCFGGGGGGGGGGCDGGGGGGGGGGGGGECGGF8FGEGGGGGGGFGFGGGGGGGGGGGDFDGGGFCFGGGG>CGGGGGGCF7CF*CFECGGGGG:CC1<<C=5;FFFG7GG=6GGECFF@G>:8CFEEGDGGEGFGC?C0>86,7FAFCC:F:+GFFGGGFC>;9FCGDGGGFFGBGGFCD<@&FGGGFE@CFFCD,FFC3+7GGGGGEGGFFEGGFE@4,E@<FGGGEGFGGGGGFF7@+DGGFGF;?9,EFGGFGGGGGF>GGGGGGGGGGGGGFGGGGGGGGGGGGGGGFDFGCGGFFEEFFCGEGGGEGGGGGGGEAGGGFFGGGGGGGFGGGCCCCC
@s501 22160
TGAGGAATATTGGTCAATGGGCGAGAGCCTGAACCAGCCAAGTAGCGTGCAGGAAGACGGCCCTATGGGTTGTAAACTGCTTTTATAAGGGCATAAAGTGAGTCTCGTGAGACTTTTTGCATGTACCTTATGAATAAGGACCGGCTAATTCCGTGCCAGCAGCCGCGGTAATACGGAAAGTCCGGGCGTTATCCGGATTTATTGGGGTTAAAGGGAGCGTAGGCCGGAGATTAAGCGTGTTGTGAAATGTAGTGGCTCAACCTCTGCACTGCAGCGCGAACTGGTCTTCTTGAGTACGCACAACGTGGGCGGAATTCGTGGCGTAGCGGTGAAATGCTTAGATATCACGAAGAACTCCGATTGCGAAGGCAGCTCACGGGAGCGCAACTGACGCTGAAGCTCGAAAGTGCGGGTATCGAACAGGATGACATACCCT
+
CFGGG8FCFGFCGGGGFAE,BFGGEDFGG8FGGFFGFFG9FFDGGGGGDGFFFD@FEFDBFEGGFGFFGGGG=?5CFAFFCGGGGGGGA9E8A<ECFGGFGGGCDGGGGFFGCDFAFFGDCFGGGGGDGGGCFEFGGGGFFF7FG>F@DEGGGGCDGGFD,:BF7CCFFDF7@=B@EGGFGCFGG*:FG0CFFG1GG#-3:9=GC<#<CGFFGGB;C2:A,5CEFFDFFFGFGGFAF9CGFFG?F,CDFF?738>7CFGD7FF9F>9CFGG>FCGDGE@6,CFF<FDCFFEC9GGGGGGGGGFDFEGGEF@9F>@CGFC@:@CGAGCDFFGFEEAGGFAGFE?8FGFF<<GGFF:@FFGDGGGGGCC,FEAE:7FECFGGEGGFGDFEEGEGFGGGGGDGGGGGGGGGFEGGGGFFGGGFGGGGFC,GEFGCCCCC
@s501 250
TGAGGAATATTGGTCAATGGGCGAGAGCCTGAACCAGCCAAGTCGCGTGAGGGACGAATGGTCTATGGCCTGTAAACCTCTTTTGTCAAGGAAGAATAAATCGCACGGGTGCGATCTTGCCAGTACTTGACGAATAAGCATCGGCTAACTCCGTGCCAGCAGCCGCGGTAATACGGGGGATGCGAGCGTTATCCGGATTTATTGGGTTTAAAGGGCGCGTAGGCGGGACGTCAAGTCAGCGGTAAAAGACTGCAGCTAAACTGTAGCACGCCGTTGAAACTGGCGCCCTCGAGACGAGACGAGGGAGGCGGAACAAGTGAAGTAGCGGTGAAATGCATAGATATCACTTGGAACCCCGATAGCGAAGGCAGCTTCCCAGGCTCGTTCTGACGCTGATGCGCGAGAGCGTGGGTAGCGAACAGGATTAGATACCCT
+
DGG@FEFGFFGEFFGGGGGFFGGGGGDGGGGGGGGGFGGGFGGG:CFGGDGG@FGG7FFFF<CFGGDGGGFFGGGGGGGGFFCFAFFGGFFCFGCEGGFGGC7DCEC7FF@FGD<<FGEGGGGD?FGGFD,@FG8EFFGGFCFGGGE@FGGGF7@FGGGGGGGGG@CGEFGGGFFG7FEFC@FBC@8FBFGCFCEGEGCGGE?FF4C)EFGG2FDCED>DDFG?EGDDE@3,@:CAFCFFGGG?EGGFGGFGG?GGFEDGF@C@3<9F7<DFF5FE4<FF8C2=FC+C@>F9>3FGFFFCF@GFGFGGGGE@;EGGGGFDGE@=EGAFFE?,FGFECGEA,,;DGGGFGGF>F7GGGGGGGDGGGGGGGGGGGGGFFGGECGGF<GGFF@@CCE@CGGEFEEFC@GGGGFGGGGGGGFFFGGGGFF9GGGCCCCC
@s501 251
TGGGGAATATTGCACAATGGGGGAAACCCTGATGCAGCGACGCCGCGTGAGCGAAGAAGTATTTCGGTATGTAAAGCTCTATCAGCAGGGAAGAAAATGACGGTACCTGACTAAGAAGCACCGGCTAAATACGTGCCAGCAGCCGCGGTAATACGTATGGTGCAAGCGTTATCCGGATTTACTGGGTGTAAAGGGAGCGTAGACGGATGGGCAAGTCTGATGTGAAAACCCGGGGCTCAACCCCGGGACTGCATTGGAAACTGTTCATCTAGAGTGCTGGAGAGGTAAGTGGAATGCCTAGTGTAGCGGTGAAATGCGTAGATATTAGGAGGAACACCAGTGGCGAAGGCGGCTTACTGGACAGTAACTGACGTTGAGGCTCGAAAGCGTGGGGAGCAAACAGGATTAGATACCCT
+
DFGGGGGGGGGGGGGGGGGDFEGGGGGFG<FFGGGGFGFGGGGGGGGCGGEGGEGGGGG<CAAFGGGEGGFGGGGGAFGGGDFGGGGGFGGGCGGGFGGGGGGGGECFGGGGGGGGGGGGGFGEGGGGGAFG?FGGFGFGG8,DEDEGG:FCGFFBGGGGGF/FFFGG?GDFFGFEC@FFFGEFGC@F=@:CFF=@::EEEFFEC;;CEE@DF>E>E6CC=828GG@CGGGGFED=,99@FCDCGGGGGFGFGFADE@9=;EF<BAFGDEAF@DD<>,8G7GFDF;?EGGGCGFE8E@GGGGEC=EGFFFGGGGGGGFGGGFGFDGGGGFFC,CCGCGGGFCGFGFCGGGGFGGGFCGCCGGGGGFFGEFCGGGGGGGGFCGG@GGGGGGGGGGFFFF<EFGGGGGGGGGGCCCCC
@s501 252
TGAGGAATATTGGTCAATGGGCGATGGCCTGAACCAGCCAAGTAGCGTGAAGGATGACTGCCCTATGGGTTGTAAACTTCTTTTATAAAGGAATAAAGTCGGGTATGCATACCCGTTTGCATGTACTTTATGAATAAGGATCGGCTAACTCCGTGCCAGCAGCCGCGGTAATACGGAGGATCCGAGCGTTATCCGGATTTATGTGGTTTAAAGGGAGCGTAGATGGATGTTTAAGTCAGTTGTGAAAGTTTGCGACTCAACCGTAAAATTGCAGGTGATACTGGAGGTCTTTAGTGCAGTGGAGGCAGGCGGAATTCTTGGTGTAGCGGTGAAATGCTTAGATAGCACGAAGAACGCCGATTGCGAAGGCAGCCTGCTAAGCTGCAACTGACATTGAGGCTCGAAAGTGTGGGTATCAAACAGGATTAGATACCCT
+
<EGEGCFFFFFFGGGGGGFGGGGGGC7FGGF@EFFGGGGGG8FEEGGFGEGGFFGGFEFFFGGGGFCFDFCC7C<EEFGDEEFFGGCFGC9CEFFFCGGFGCGGGG,EC,CC9,>F89FCDFGGCFAFGCC<EFFFGFD<E,==8F@DA<?8=F7BFF8DFE@>FCCCGEEAD,*>:@FG7C<FFC8FC<F<@@<@=EF:CC##FCFGGDE9FG7<.)498<:1A467B@FG<GG08;EAF@:EF3<CFF>FF5:8EEG96FCCEC>C73:#1D/C>CG5->E=?=FA6,8,+B9F=9EB,E<B<6B=7EE;FAFE@,FC99@7BGFFEEEEAEGFGFDAF=B7CGE@FAF@88++,<GF7EFB<,<FFF@@8GFE9EC,EGGFCC,9FCFEDGGGF:F8DDFEECEGEGFFGGGGEFFEBCFFB9FFFB-@CCCC
@s501 253
TGAGGAATATTGGTCAATGGGCGAGAGCCTGAACCAGCCAAGTAGCGTGCAGGATGACGGCCCTATGGGTTGTAAACTGCTTTTATAAGGGAATAAAGTGAGTCTCGTGAGACTTTTTGCATGTACCTTATGAATAAGGACCGGCTAATTCCGTGCCAGCAGCCGCGGTAATACGGAAGGTCCGGGCGTTATCCGGATTTATTGGGTTTAAAGGGAGCGTAGGCCGGAGATTAAGCGTGTTGTGAAATGTAGTGGCTCAACCTCTGCACTGCAGCGCGAACTGGTCTTCTTGAGTACGCACAACGTGGGCGGAATTCGTGGTGTAGCGGTGAAATGCTTAGATATCACGAAGAACTCCGATTGCGAAGGCAGCTCACGGGAGCGCAACTGACGCTGAAGCTCGAAAGTGCGGGTATCGAACAGGATTAGATACCCT
+
GFGGGGFFDFGGGGGGGGGDFGGEGGGGGFGGGGGGGGGCFGEGGGGGGGFFE@<FFEFGGGDGGGGCGFGGGGEEGGGGDGGGGGFGGGF=FFGGGDGGFF9EFGGGGGGFEFFGGGGGGGAEFGGEGAFDFGGF,:=FCFGDGGGCGC<EFFDFGGFFEFGGGGFFG>FGFFBF*BF7:FEECEGGGGDFFCECGDG91E&EFCC7<35@FFCFGFEF@D599EGDEDCFGGF>CFCEFGGF>@EF<GFC@FFGGF?<FFCFGGGGGGF?B,>7CDB=6FFGGGGFGFGF?GGFGGECGFDCGGGEGGGECFGGGGGGFGEEBGGGGFFFE9CGFEGGGFFDGGGGGGGF8EGGGDGGGGGFGGGGGGGGGGGGGGGGGGGGFFFGEFCGGGFGGEEGGGGGGGGDGGGFGGGGGFEFFGGGGGGFGGGCCCCC
@s501 254
TGAGGCATATTGGTCAATGGGCGAGAGCCTGAACCAGCCAAGTAGCGTGCAGGACGACGGCCCTATGGGTTGTAAACTGCTTTTATAAGGGAATAAAGTGAGTCTCGTGAGACTTTTTGCATGTACCTTATGAATAAGGACCGGCTAATTCCGTGCCAGCAGCCGCGGTAATACGGAAGGTCCGGGCGTTATCCGGATTTATTGGTTTTAAAGGGAGCGTAGGCTGGAGATTAAGCGTGTTGTGAAATGTAGTGGCTCAACCTCTGCACTGCAGCGCGAACTGGTCTTCTTGAGTACGCACGACGTGGGCGGAATGCGTGGTGTAGCGGTGAAATGCTTAGATATCACGAAGAACTCCGATTGCGAAGGCAGCTCACGGGAGCGCAACTGACGCTGAAGCTCGAAAGTGCGGGTATCGAACAGGATTAGATACCCT
+
AFGGG,CCGFFFGGGGGGG?DFEGGGGGGDGGGGGGGGGGGGGGGGGEGGGGGGGGGGGGGEGDGGGGGGGGEGDEGGGGF<FGGGGF?FDFGGGGFGGGGGGGGGGECGGGGGFFEFCEFFCGGGGFGGGGGGGGGGGFFDCEECC=DFGGGGGGGGGGGGGGGGGGGGGCCGGFGECE:FGGCFGGF,F>GGGE*6+8@FGGC#CE??EEGGGCGBGF;C<<C:A+E;A9<FEBCGFEG,=73<CFF:CFF:CFDG<@>*0>FFD@<<+?C6+#6@2:;DBCD8,A=>?9*C@37@CFE<=CCGGF=94,4+>7GDGFAAC>88,A,;GGGBEGGGGGGFGGGGGGGEE<,C+F,BCEFBFCGGGGGGFFGFCFDGEGGGGGGEF7GEFFF,EC,F>C@EFFGGGEF@AFGFCGED<DFGGGGGGGGGFCCCBC
@s501 26196
TGAGGAATATTGGTCAATGGGCGCAGGCCTGAACCAGCCAAGTAGCGTGAAGGATGACTGCCCTATGGGTTGTAAACTTCTTTTATATGGGAATAAAGTTTTCCACGTGTGGAATTTTGTATGTACCATATGAATAAGGATCGGCTAACTCCGTGCCAGCAGCCGCGGTAATCCGGAGGATCCGAGCGTTATCCGGATTTATTGGGTTTAAAGGGTGCGTAGGCGGTTTGATAAGTTAGAGGTGAAATCCCGGGGCTTAACTCCGGAACTGCCTCTAATACTGTTAGACTAGAGAGTAGTTGCGGTAGGCGGAATGTATGGTGTAGCGGTGAAATGCTCAGAGATCATACAGAACACCGATTGCGAAGGCAGCTTACCAAACTATATCTGACGTTGAGGCACGAAAGCGTGGGGAGCAAACAGGATTAGATACCCT
+
FGFGGGGGGGGGGFGFGF@F8FCF@@@@FGGFGGFGGGG@CFFGCGGGGCFGGGGGDF@EFG8FFFFCFGGGGGEFFFDFGGGGGGGFG9F9=AFFFGGGCGABEGGGGDFGG9<FG9<EGFGEFGGGGGGGGGD4CFED9FEBC+@F@EAF>F7FFGFGFFFGG7FGGEGF8=G-+@28@FCCEC1/'<*B@F?EGEF9@=;F9:FF'<>=2=FCGDFA@C;AEECCF?GF==@9@DF,FFGF?ECC7<9FBCCG<GFEFC9GGD=GGEDGFGFGFDGD>FF<GFEAGFFFFGGGEGGFDGFFGEFFDFEE4=GGFFGFGFFB5GCFGGFC9:?C,C,CA,F<CFFE@FGGFBCGDGGGDGECFAFFGGFGGGGFB,<AFFGGFFFGGEGGGGGGF?GFFFFGGGGGGGGGGGGGGCCFC9GGGGGGGGGCCCB9
@s501 256
TGAGGAATATTGGTCAATGGACGAGAGTCTGAACCAGCCAAGTAGCGTGCAGGAAGACGGCCCTATGGGTTGTAAACTGCTTTTATAAGGGAATAAAGTGAGTATCGTGAGACTTTTTGCATGTACCCTATGAATAAGGACCGGCTAATTCCGTGCCAGCAGCCGCGGAAATACGGAAGGTCCGGGCATTCTCCGGATTTATTGGGTTGAAAGGGAGAGTAGGCCGGAGATTAAGCGTGTTGTGAAATGTAGACGCTCAACGTCTGCACTGCGGCGCGAACTGGTTTCCTTGAGTACGCACAAGGTGGGCGGAATTCGTGGTGTAGCGGTGAAATTCTTAGATATCACGAAGAACTCCGATGGCGAAGGCAGCTCACTGGACTGCAACTGACACTGAGGCTCGAAAGTGTGGGTAGCAAACAGGATTAGATACCCT
+
CFFFFGGGGFGFF;@CECFBAE@FCG7,CCFCE@CFFDFGGFGGF,+@7F,E@,BF<CBGEF+CEFDFG<@:FFCFFFGGGGGEG,CCE<FFC,CF,EFGGA55B9FFGFCE9<5BEFDGG9,CCFE<58=FGCECA,,8EFCG>FG8DF,,3:B+:FC@C@<FE+3>*5@@@@<7<1>F:>,CFGE<:,7,@F:FG*=CCCFCF7***8<,,*4/4)=CF+,<<EG38EGGGFG<5385E@&84D<:DF=D?GGEGEG:+B85FF78>EC>#0+@,@9D=@<B,4,=D=9,DFBB@,<5;A?+GECB78;>,@+88DD4EC48)+,AB=FB?C,6,CE8GFFE:,:C<<<GFB+,FFFFB,:4BF@F8DCC,9CDF@B4C,@C,,AGEFCECDDFB+GF@EFGFGF@GFDEFFGCEC,A@9GGGGGGGGGCCCCC
@s501 257
TGGGGAATATTGCGCAATGGGCGAAAGCCTGACGCAGCGACGCCGCGTGAGGGATGAAGGTTCTCGGCTCGTAAACCTCTGTCAGGGGGGAAGAAACCCCCTCGTGTGAATAATGCGAGGGCTTGACGGTACCCCCAAAGGAAGCACCGGCTAACTCCGTGCCAGCAGCCGCGGTAATACGGAGGGTACAAGCGTTAATCGGAATCACTGGGCGTAAAGCGCACGTAGGCGGCTTGGTAAGTCAGGGGTGAAATCCCACAGCCCAACTGTGGAACTGCCTTTGATCGTGCCAGGCTGACGTACCGGAGAGGGTGGCGGAATGCCAGGTGTAGGAGTGAAATCCGTAGATATCTGGGGGAACACCGGTGGCGAAGGCGGCCACCTGGACGGTAACTGACGCTGAGGTGCGAAAGCGTGGGTAGCAAACAGGATTAGATACCCT
+
CEFFGGGGFEFGGGGG7CFGCEEGGGGFGGGFFGGGGGECFEGGGGD>CFCFFGGGGGFEDFDEEGC8+BCBFFFFDCFGF@F@FGGGCFGEFG@EGGFFF7CGGF:BFCGGGGGFG><*8CCFGGCECGDE:CG5CCCCC8CCGFFFCCCCEFGCECG:*;*<:8C8E5?EGDCEEG79CD58?EEFC@EF*A885::955CEC,,0<A,;CEE<C0<:73*2?@E85<CC*FFFFCCGGCCCFCGGGD>#:;,:@<:@5AE@,8,,GFE@B?8<GDFFFC@CF++3>+8GCF=86,*F@8+F=,E<<GEB4B8,9,AGGF@FGFFEE9FFFAAC9,4+:GGGGGFDE:C?+FEGGFC888+CFEF@CDECCGEDGGFD@<BC@DGFEEFAFCCEFFEAGF<GGGFEFDC,FEGFE<GFAFEF,FFECFF<GGGFECCCCC
@s501 23909
TGGGGAATATTGCACAATGGAGGAAACTCTGATGCAGCGACGCCGCGTGAAGGATGAGGTATTTCGGTATGTAAACTTCTATCAGCAGGGAAGAAAATGACGGTACCTGACTAAGAAGCCCCGGCTAACTACGTGCCAGCAGCCGCGGTAATACGTAGGGGGCAAGCGTTATCCGGATTTACTGGGTGTAAAGGGAGCGTAGACGGCGACGCAAGTCTGAAGTGAAATACCCGGGCTCAACCTGGGAACTGCTTTGGAAACTGTGTTGCTAGAGTGCTGGAGAGGTAAGCGGAATTCCTAGTGTAGCGGTGAAATGCGTAGAGATTAGGAGGAATACCAGTGGCGAAGGCGGCTTACTGGACGATAACTGACGCTGAGGCTCGAAAGCGTGGGGAGCAAACAGGATTAGATACCCT
+
FFDGGEGGGGGGGGGGGGGGGGGGGGGGGEGGGGGGGGGGCGGGGGGFGDFGGGDFFGGFGFGGGGGGGGGGGGGGGGGGGGGG9AFGGGGFGGFGGGGGGGGGGCGGGGGGGGGGGGGGGGGGGGGCFCCFEDFGGGGGGGGGEGGGB5FFGGGGGGGGGGGGGFCEGGGGGGGGGCFGFG1GGGGGGGGGGGDFGGC83EDFEEGEGGCDCGFFGFGGF>CGGFGFC>GGGGEFDGGFGGGFFFFGGGCDFGFGGGDFGGGFGGGGGFGF;GGGGGFFDFFGGGFEGGGGEFE@CFFCGGEGDGDFCFFFGGGEGGGEE9,DCFGFGGFGGGGFFCDGGGGFFCFGGGGGGGGGGGGGGGGGFFCGGC@GGDEEDGGGGGGGGGGGGGGGFGGGGGGGGGGGGGGGGGGCCCC@
@s501 23634
TGGGGAATATTGCACAATGGGGGAAACCCTGATGCAGCGACGCCGCGTGGAGGAAGAAGGTCTTCGGATTGTAAACTCCTGTTGTTGAGGAAGATAATGACGGTACTCAACAAGGAAGTGACGGCTAACTACGTGCCAGCAGCCGCGGTAAAACGTAGGTCACAAGCGTTGTCCGGAATTACTGGGTGTAAAGGGAGCGCAGGCGGGAAGACAAGTTGGAAGTGGAATCCATGGGCTCAACCCATGAACTGCTTTCAAAACTGTTTTTCTTGAGTAGTGCAGAGGTAGGCGGAATTCCCGGTGTAGCGGTGGAATGCGTAGATATCGGGAGGAACACCAGTGGCGAAGGCGGCCTACTGGGCACCAACTGACGCTGAGGCTCGAAAGTGTGGGTAGCAAACAGGATTAGATACCCT
+
FGGGGGGGGGGGGGGGGGFGGGGGGGGGGGGFGGGGGGGGGGGGGGGFGGGGGCGGDFGGFGFFGGGGGGGGGFGGGGGFGGFGGGFGGFCCFFFEGGGGEFGGGGGGGGGGGGGGGGGGGGGGGGGGGGGGGGGGGGGGC<FG>FGGGEGGGGGDGGGF=G?FF2<FFBEEFGEGDGFGGG>GGF6CC>9<BFF7@CEGGEEEFFEC8DCFECFFGGGGGGFCCFF6GGGGGGF@GGGGGGGGGGGGGGF>>FEGFFGFFFGDGGGG>FFA<GF<FCGFGG>CGGGGGGF>8EGGEEGFFFDGFGEGGGFGGGGGFGFEGGFGGGGFE<GGGFGFEECFC@FDGGEGGGGGGFGGGGGGGDGGGFGEFC@GGGFGFGGFFCGGGGGGGGGGGGGGGGGGGGGGE9GGGGGCCCCC
@s501 24363
TGGGGAATATTGCACAATGGGGGAAACCCTGATGCAGCGACGCCGCGTGGAGGAAGAAGGTCTTCGGATTGTAAACTCCTGTTGTTGAGGAAGATAATGACGGTACTCAACAAGGAAGTGACGGCTAACTACGTGCCAGCAGCCGCGGTAAAACGTAGGTCACAAGCGTTGACCGGAATTACTGGGTGTAAAGGGAGCGCAGGCGGGAAGACAAGTTGGAAGTGAAATCTATGGGCTCAACCCATAAACTGCTTTCAAAACTGTTTTTCTTGAGTAGTGCAGAGGTAGGCGGAATTCCCGGTGTAGCGGTGGAATGCGTAGATATCGGAAGGAACACCAGTGACGAAGGCGGCCTACTGGGCACCAACTGACGCTGAGGCTCGAAAGTGTGGGTAGCAAACAGGATTAGATACCCT
+
C@@6CCBFGAF,F9<FFF@6,6F@,CEEG,EFGG-C?E+8@@@CFGG+++6CFEGGGFACGG9E?CFGC@FFFGEAF<F9EFFGG@FGGGGGCG,<AFFF,+CFFGEFFFFFGGF8,<F@FGGGE+BB8>FD3@CFDF7<F,3@*:3F1>FGCC<,>,>BFF8FC8<<11**:<C1<>8FF92=5:,=FCC9C99@<=//4?946+7GFCD;C@C%E6CFFFC<:CC@FCDC#8:6D:@<,@86,<AGGEB7,F><C3+=+FEGGFCF=,DFDF@,FEEEFA:<F=+?8,CE=9+DGDGE=9++=FDFCFE,,EFCCFFCFCC@=7GFBF<B@@FE,FGEGGGGFF@EEFECB6<-8GGGFGFCFFEF77FEGGGGGGGGGDGFADGDGFGEC,GFE@AGGFFFFEFCGGGCCCCC
@s501 261
TGAGGAATATTGGTCAATGGGCGAGAGCCTGAACCAGCCAAGTAGCGTGCAGGAAGACGGCCCTATGGGTTGTAAACTGCTTTTATAAGGGAATAAAGTGGGGGTCGTGACCTCTTTTGCATGTACCTTATGAATAAGGACCGGCTAATTCCGTGCCAGCAGCCGCGGTAATACGGAAGGTCCGGGCGTTATCCGGATTTATTGGGTTTAAAGGGAGCGTGGATGGATGTTTAAGGCAGTTGTGAAAGTGTGCGGATCAACCTCAACGTTGCCGTGGAGACTGGATGTCTTGAGTGCAGTTGAGGCGGGCGGAATTGGTGGGGTAGCGGTGAAATGCTTAGATATCACGAAGAACGCCGATTGCGAAGGCAGCCTGCGAAGCTGCAACTGACATTGAGGCTCGAAAGTGTGGGTATCGAACAGGATTAGATACCCT
+
GFGGCFGFGFGGGGGGGFFGGGFFGEEGGGGGGGGGGGGCC@CFGGGGGGGFFFFGGGGGGEGGGGGGGA:CFFGGGGGG9FG95@F,EE8AADFFDDFGFECECGEGG?FEFGGGDF9FFFG,AFE?FFG9DGGGGGF,>+FFC7+@<,@=FGGGGG<F:7CCCECGGGGCCCFDEFFEGF,=F@**1==:F2<:/><<@FEFGC88>:CCC7>*/):1))*+3;2*08<9+<9#8:B?,<:-05@3>/C@:A@,6<>:,,+,83++:@+++8,89@+C=8A,?CC?@<8D8FDCDEEFEC?C=4+EEFFFE499+=?@EFEE=C,?BC55,GGFECGFFAA9,GGGGFGFCGFCF<<@EFC:,C,GEE@F7>FC@,5@F9FF9GGGGGEEC,GFCGGGFGFF9GF@GAGGGGGEGGFFECFFDGFGGGFCA@CB
@s501 262
TGGGGAATATTGGGCAATGGGGGAAACCCTGACCCAGCAACGCCGCGTGAAGGAAGAAGACCTTCGGGTTGTAAACTTCTTTTACCAGGGACGAAAGAAATGACGGTACCTGGAGAAAAAGCAACGGCTAACTACGTGCCAGCAGCCGCGGTAATACGTAGGTTGCAAGCGTTGTCCGGATTGACTGGGTGTAAAGGGCGTGTAGGCGGAGATGCAAGTGGGGAGTGAAATCCATGGGCTCAACCCATTAACTGCTTTCAAAACTGTATCCCTTGAGTATCGGAGAGGCAAGCGGAATTCTTAGTGTAGCGGTGAAATGCGTAGAGATTAGGAGGAACACCAGTGGCGAAGGCGGCTTGCTGGACGACAACTGACGCTGAGGCGCGAAAGCGTGGGGAGCAAACAGGATTAGATACCCT
+
6CECFEGGFFE@EFFGGFFGF7C@FGGEBEFFEE9EGGGGGGGCFGGFEGGG?E=EFGEGGGGGGGEGGGGGGFDC,?E<<EFGGGGCC7AFFFG+>FGGGGGGFFEGFGCFGFDFGGGCEGGGGGDEEFFF,@DE,<:@F@CGGG,@FF*CB>FGFGGGG<FFGGGCC7CG7CFGG8F;3<%:F'FGFFF:CCC??9EG6FE5C5?EG+:CE?9FGF:3C5</E<FFG,<FD<>C8-@2:CFGFCD=*FGF@?9=#B<DFF6+C,0=<EFD=C>?EECGGFF=A<FFD8+C8>>;9EE@,8?GFC@:8+9=,,C4,GF@EC8A;5EDGGGF,<@FC8E?F8FCCCDEGGFC7FDECF9FGC8GGFE@6CFEGEGGGGGGGGGGDGGGFF7FFCCF<9DFFFEE<GGGGFFGGECCCCC
@s501 25130
TGAGGAATATTGGTCAATGGACGCAAGTCTGAACCAGCCAAGTAGCGTGCAGGACGACGGCCCTCTGGGTTGTAAACTGCTTTTAGTTGGGAATAAAGTGCACCACGTGTGGTGTTTTGTATGTACCATCGGAAAAAGGACCGGCTAATTACCTGCCAGCAGCCGCGGTAATACGGAAGATCCAGGCGTTATCCCGATTTATTGGGTTTAAAGGGAGCGTAGGCGGAGCGTCAAGTCAGCGGTGAAAGACGGCGGCTCAACCGTCGAACTGCAGTTGAAACTGGAGGTCTTGAGTGCACACAGGGAAACTTGAATTCCTGGTGTAGCGGTGAAATGCTCAGATATCATGAAGAACTCCAATCGCGAAGGCAGGTATCCGGGGTGCAACTGACGCTGAGGCTCGAAAGTGCGGGTATCAAACAGGATTAGATACCCT
+
CFEC8CEGGGFA,CF@FGF8FEEFGG7FE9C,CFFGEFGCFGFGGGBFEGFF,,B7>FCG7FG7FDG88:B=FAEFG<EE,A<?E8??BA7FEGAFDGCGFGGGGD7?EEB@EFGEGG8?ED9@EDFFAFC++8B=F7+3B7+>CGGG,33@,,3>3D@FFF,@**5>>:C,<B74*C<,,>C@C,;*81189,,4=E@F++2><<C-8?C3/,08:6,)5:4*):***23?CFF:*?1*,FFB@>6*@>++3<8:BC>B6++,+E;B66:,@:,C3,,:GFFF@FFC,,<GFFD<=C,5=?A?5,,,9@9E>8E>8,=4EFEC=EDFGFFBFE9C9-,,,,C49,E6C9?,CD@@E,B>C@CC=C,@C,ACE,C@67DEFEFFFFFCFGGGGGFFCFCB:,GGGGGGGEGFGGFF<<GGGGGGGGGGGFFCCCCC
@s501 264
TGGGGAATATTGCACAATGGGGGAAACCCTGATGCAGCGACGCCGCGTGGAGGAAGAAGGTCTTCGGATTGTAAACTCCTGTTGTTGAGGAAGATAATGACGGTACTCAACAAGGAAGTGACGGCTAACTACGTGCCAGCAGCCGCGGTAAAACGTAGGTCACAAGCGTTGTCCGGAATTACTGGGTGTAAAGGGAGCGCAGGCGGGAAGTCAAGTGGGAAGTGAAATCCATGGGCTCAACCCATGGACTGCTTTCAAAACTGTAGTTCTTTAGTAGTGCAGAGGTAGGCGGAATGCCCGGTGTAGCGGTGGAACGCGTAGATATCGGGAGGAACACCAGTGGCGAAGGCGGCCTACTGGGCACCAACTGACGCTGAGGCTCGAAAGTGTGGGTAGCAAACAGGATTAGATACCCT
+
CGGGGGGFFGGGGGGGGGGGF;FGGGFFGGFEGFFFGGCFGGGGGGGEF:BFEFGGGGG@CCFFGGE8+8AFEGFGGGGG,:?CFF8EEEFFGGGFFGGGFEGGGGGGDFGFDGBFGD=CFGEGGGGFEGGGGGGGGGCFFF<7BFGC*CB>FEF8F@F9BCCCC@@E<FFCFFGGE7FGG:FCFCFG78<FFGG*:>E6.CC#;:E575#1/F=:#7FC,@5<:<E+<F?GGFDFC>AF+CDE@@#2?7@GCDE#;E<FD=BC#+C=@/9,/F<,0+802A=<D+::EE;;C,8+>+EFGGEB5GEEDFE@84+@8F<GGGGGF=CGFAFEB9<<<8FGEFC,F@CGEBDFC,FEGFFB59,6,CEGGGGFGGGF8GGFDGFEGDF7GGGGFFAFC9F<GFGGGDGGGGCCCCCC
@s501 27598
TGAGGAATATTGGTCAATGGACGAGAGTCTGAACCAGCCAAGTAGCGTGCAGGAAGACGGCCCTATGGGTTGTAAACTGCTTTTATAAGGGAATAAAGTGAGTCTCGTGAGACTTTTTGCATGTACCTTATGAATAAGGACCGGCTAATTCCGTGCCAGCAGCCGCGGTAATACGGAAGGTCCGGGCGTTATCCGGATTTATTGGGTTTAAAGGGAGCGTAGGCCGGAGATTAAGCGTGTTGTGAAATGTAGTGGCTCAACCTCTGCACTGCAGCGCGAACTGGTCTTCTTGAGTACGCACAACGTGGGCGGAATTCGTGGTGTAGCGGTGAAATGCTTAGGTATCACGAAGAACTCCGATTGCGAAGGCAGCTCACGGGAGCGCAACTGACGCTGAAGCTCGAAAGTGCGGGTATCGAACAGGATTAGATACCCT
+
FGFGGGGGGGFFGGGFEGGGGGGGGGGGGFGGGGGGGGGGFGGGGGGGGGGGGGGGGGGGGGGGGGGGCGGGGGGGGGGGGGGGGGGGGGGGGGGGGGGGGGFGGGGEFGGGGGGGGGCCGGGGGEGGGGGGGGGGFGGFFFGGGGGGGGGGGG@EFGGGGFFF@>FGE<EECGGGEGGDGGC:F@GEGGEGGGGGGGGFDFGFFF@FG:CFG@G)EBFGFF<DGGGFGGGGGGGBFFFEGGFFGGFCFGFGCFC?GFGCGFG?FFFCBCFFGGFEFD7EE=FDFB8GFFFFAEECGGGF?EEEGDGGGGFG@GDEGEFE=FC8?CFFE<9BE:,FA5E8GGFFGGGGFGGFFEGGFFEFGGGGGGFGGGGGGGGGGFEF7GGGGFEDGGFGGGGFCEGGFDGGGGGGGGGGGGGGGGGFGGGGGGGGGFFCCCCC
@s501 266
TGAGGAATATTGGTCAATGGACGCAAGTCTGAACCAGCCATGCCGCGTGCAGGAAGAAGGCTCTATGAGTTGTAAACTGCTTTTGTACGAGGGTAAACTAACCTACGTGTAGGTGACTGACAGTATCGTCCGAATAAGGATCGGCTAACTCCGTGCAAGCAGACGCGGTAATACGGAGGATTCAAACGTTATCCGGATTTATTGGGTTTAAAGGGAGCGTAGGCGGGTTTTTAAGTCAGCGGTGAAAGTTTGGGGCTCAACCTTAAAATTGCAGTTGAAACTGGAGACCTTGAGTACGGTTGAGGCAGGCGGAATGCGTGGTGTAGCGTTGAAATGCTTAGATATCACGAAGAACCCCGATTGCGAAGGCAGCCTGCTAAGCCGCCACTGACGTTGAGGCTCGAAAGTGCGGGTATCAAACAGGATTAGATACCCT
+
@FF9FDGGECDFFEECEFGEFECFD7CCFEAEDEFF8E4ACEFF7C:CGC@F8FGCB,9-CA<=EFF<A,,CC<,9,?CFE,@ECEFCCCB@F?@<F9A5FF8E8B:EFCGAAFFGG,9B,B<C@<?F,,+6@B+@FF,A,3B:C7BFGFA,+6D7+7,3><,:@8F:**@DEFFCC7*>:,3<F,8=FF0#@.<FC7B9;EE<C?F6*89<26?2B=@D:AC+*74>FC<@9F??<:<6<FCG:#CD@*>C38@,CD,>>DFF=FCGFE<+C>,,===?8BFC,,,=D8DE*C=B@,,A,,,FGGF:7B;C+@@>7FFFE98EAC899=CEE??4EC,EA,,FF<ED<:9E=@=+::B,EGEFFDCFBFFF?EFCFFC@F@CEC<CEC<FGGFE88FCE8GEGGGGGGGGGGGGGGFF@GGGFFFADFDEA<6<B
@s501 267
TGAGGAATATTGGTCAATGGACGAGAGTCTGAACCAGCCAAGTAGCGTGCAGGATGACGGCCCTATGGGTTGTAAACTGCTTTTATAGGGGGATAAAGTGTGTCACGTGTGGCATATTGCAGGTACCCTATGAATAAGGACCGGCTAATTCCGTGCCAGCAGCCGCGGTAATACGGAAGGTCCAGGCGTTATCCGGATTTATTGGGTTTAAAGGGAGCGTAGGCCGTTGGGTAAGCGTGTTGTGAAATGTCGGGGCTCAACCTGGGCATTGCAGCGCGAACTGCCAGACTTGAGTGCGCAGGAAGTAGGCGGAATTCGTCGTGTAGCGGTGAAATGCTTAGATATGACGAAGAACTCCGATTGCGAAGGCAGCCTGCTGTAGCGCAACTGACGCTGAAGCTCGAAAGCGTGGGTATCGAACAGGATTAGATACCCT
+
EGGGGGGGGCFDGGGFFGGGGGGGGGGGGCGFGGFGFGGCCFCFFGGCFGFFGGGGGFGGGGGGG8<EFFGGFFGACFFFGGGGG,E?DDGGDCEEGGEFCFGGGFGF8FFGGGAFGEGGGD8<FFGGGF?A<BEGF<FFGGEECEGGGGGGGGG@FGGCGFFGGCGGEG>BFCF@F*>>F::,35A<A<F@E9<FG=F?+(<;<1<F:52<3CC<GFGC@C?=C;2>#-ECG=C5CFGGCGFF:CE6F.CGF:E:GGEFGGECFGDG@DF+3:9G8/CEGFFGGGGGE=FF5@+F7EAF,,CGGE7CC@,FD8C8E@=?FEE>5>CECEGGFECFCFECGFAFFEFCGDGFFCGGGGGGGGGFFFC,FCFECGFGGFCCEGGGGGFEGGEGGGGGE@C8DCGGGGG>GGGGGGGGFGFECGGGGGFGGGGCC@@C
@s501 25209
TGAGGAATATTGGTCAATGGACGAGAGTCTGAACCAGCCAAGTAGCGTGCAGGAAGACGGCTCTATGAGTTGTAAACTGCTTTTGTACGAGGGTAAACTCACCTACGTGTAGGTGACTGAAAGTATCGTACGAATAAGGATCGGCTAACTCCATGCCAGCAGCCGCGGTAATACGGAGGATTCAAGCGTTATCCGGATTTATTGGTTTTAAAGGGTGCGTAGGCGGTTTGTTAAGTTAGAGGTGAAATCCCGGGGCTTAACTCCGGAACTGCCTCTAATACTGTTAGACTAGTGAGTATTTGCGGTAGGCGGAATGTATGGTGTAGCGGTGAAATGCTTAGAGATCATACAGAACACCGATTGCGAAGGCAGCTTACCAAACTATATCTGACGTTGAGGCACGAAAGCGTGGGGAGCAAACAGGATTAGATACCCT
+
EGGGGFCFGEFCFFFF9FEAFEFGGG7;FFGFGFGGGGGGGGGGGGGGGGGGFG8<EFEGG@BCFGFCGGDFEGGFGFGG9?FFGGGGGFCF7FDGF,,:?<E,BFEFGFFG9E9ECBF<FGDGDEGCFFDGGFFGGCFE8EFEB:+FE?FFFGGGGGFGGGGFGGGG73>;,EDCG:<<@#?F;;:FF??=<>C?FFG>@CAC?#<=FGGGGG>075CABGDG+E@DE5,EFD::>CE9GFCCFGC6ECGE@EEDDED<C8<=FFEGGCF9,?;<?=DECGGFC,,5,E99+C,FEA+>B@+BE6FCGF=>;E9BC,DC<CDE>EEGGFA<EFEFGFGFE=FAEFF9GGFFC:EFC7E7EEGDEGGGECGGGGGGFFFECFFFCFDEFF@EGFGFF<;FDGFGEFGGF?GGFF@GFEFFE9CGGGGGFBGCCCCC
@s501 269
TGAGGAATATTGGTCAATGGGCGGGAGCCTGAACCAGCCAAGTAGCGTGCAGGATGACGGCCCTATGGGTTGTAAACTGCTTTTATAAGCGAATAAAGTGAGTCTCGTGAGACTTTTTGCATGTACCTTATGAATAAGGACCGGCTAATTCCGTGCCAGCAGCCGCGGTAATACGGAAGGTCCGGGCGTTATCCGGATTTATTGGGTTTAAAGGGTGCGTAGGCCGGAGATTAAGCGTGTTGTGAAATGTAGATGCTCAACATCTGCACTGCAGCGCGAACTGGTTTCCTTGAGTACGCATAAAGTGGGCGGAATTCGTGGTGTAGCGGTGAAATGCTTAGATATCACGAAGAACTCCGATTGCGAAGGCAGCTCACTGGGGCGCAACTGACGCTGAAGCTCGAAAGCGCGGGTATCGAACAGGATTAGATACCCT
+
EFGCFCFGGGFGGGGGGGFGGGGGGGGGFCFGGGGGCFGDGG<FGCGG7CFGFGGGGGGGGGGEG8E@EFEEEGGGGGGGFEFF9<FGG,@:B@DEFGGGGGFFGGG<FGGGGGGGGGDGGGGGGGGCEFFFGGGGAFFDFFECEDGGGGGAFGGGCFG7AB@ECEGEFBFFEGGGEGEDCCGGGG8CFFBFG9:A:47.3B#FAF?:.3@FGGGFE@FFBCE?6:ECEE?FCCFFF<FD;@CC5DCCG=DCC@E?F9AAFGFFGGFCCCECGGEFFD.=DFGGGGEFDDCEFFBBDGGGGFEDGDFEEGGF@FCEE?A<FEC89CEFB@,5CGGFGGGGGFE8DFFFGGGGFGGGGGGDGGGGGGCGGFDCGGGFGGFC7GGGGFDGGFFGGFGGGFF8GGGGGGGGGGGFEGGGGGFFDGGGGGGGGGGCCCCC
@s501 22946
TGGGGAATATTGCACAATGGGCGCAAGCCTGATGCAGCCATGCCGCGTGTATGAAGAAGGCCTTCGGGTTGTAAAGTACTTTCAGCGGGGAGGAAGGAAGTAAAGTTAATACCTTTGCTCATTGACGTTACCCGCAGAAGAAGCACCGGCTAACTCCGTGCCAGCAGCCGCGGTAATACGGAGGGTGCAAGCGTTAATCGGAATTACTGGGCGTAAAGCGCACGCAGGCGGGTTGTTAAGTCAGAAGTGAAATCCCCGGGCTCAACCTGGGAACTGCATCTGTTACTGGCAAGCTTGAGTCTCGTAGAGGGGGGTAGAATTCCAGGTGTAGCGGTGAAATGCGTAGAGATCTGGAGGAATACCGGTGGCGAAGGCGGCCCCCTGGACGAAGACTGACGCTCAGGTGCGAAAGCGTGGGGAGCAAACAGGATTAGATACCCT
+
GGGGGGDGFGEEGGGGGGFFGG:FFGGGGGGGGGGFGGGEFFGGGDGFGG8CC<F<FFGGGGGGGDF@FGECECAFGGGFFD<FGGGEFE:BFFG@FGGGGFFGDFGFFGGFGF<?BBFGFEGFGFEEFDC3DCEEBCFGGGFFCF7@<@FFGFGGFEFFGFDFCF>CCGDGCFEC,<CFE8<CCFE7C:C;:*/;FCFGGCEGFFG6GFFGG8:@865;8>8900EDC?C#:/5:=<CC<FF9C8;8=D):=EGEGCC?5CF=,':C?GGCFBFFAF>;@7,,@6,BF>@,,,,FFDF@:GD>3,ECGGGGGGFEAGGF8CEEBEE8@*C+FCFGBC:7GFGFGECGEGGGGCFGE<GFC7GGGGDF<E:FGGGGGGGGGGGGGGGGGGGFGGGFEE@GGFFECGEGGGFDGGGGGGGFECFEFC9GGGGGFFGFCCCCC
@s501 271
TGGGGAATATTGCACAATGGGCGCAAGCCTGATGCAGCCATGCCGCGTGTGTGAAGAAGGCCTTCGGGTTGTAAAGCACTTTCAGCGGGGAGGAAGGCGATAAGGTTAATAACCTTGTCGATTGACGTTACCCGCAGAAGAAGCACCGGCTAACTCCGTGCCAGCAGCCGCGGTAATACGGAGGGTGCAAGCGTTAATCGGAATTACTGGGCGTAAAGCGCACGCAGGCGGCCTGTCAAGTCGGATGTGAAATCCCCGGGCTCAACCTGGGAACTGCATTCGAAACTGGCAGGCTAGAGTCTTGTAGAGGGGGGTAGAATTCCAGGTGTAGCGGTGAAATGCGTAGAGATCTGGAGGAATACCGGTGGCGAAGGCGGCCCCCTGGACAAAGACTGACGCTCAGGTGCGAAAGCGTGGGGAGCAAACAGGATTAGATACCCT
+
FGGGGGCFGGGGFGGGGG9EFGGGGGGGFGFGGGGGGGGFFFGFGGGGEEGGGGGGGGGFFGGGGGDEDGEEGCGGFGGGGGGGGGGGEGGGDGGGGGGGGGEG??EGFFGAFGGFEGGGGDGGFGCFGFEG,@:CEGGDGF8DFGGGCFGGGFBCFGGGGGGGGGGGGGGGGGGEFFFGDGEGGGCGGFGGG>58C?FG=EG7CCC;GF@CC685>9FGEFGFGC>GGG<>;+C<AFFFEGEC?E@,7,@4&<:CF@EGD3;>CC:EDDC;:C9A7<<D:FC739@F=@FB<,9CD+D><?GF<FF7FFGFBDEEE86,,GA@=CFBGFGGFGGFF?+GGGGFDFDD:ECGGGGGFAD+FCFE?:=FBFB,ECC@++@7F<FFFFE9GCGDGGGFFE,@FGGGGGGGFFEGGGGGGGGFE<E@EFFEGGGGFGFECCCCC
@s501 272
TGAGGAATATTGGTCAATGGACGCAAGTCTGAACCAGCCATGCCGCGTGCAGGAAGACGGCTCTATGAGTTGTAAACTGCTTTTGTACGAGGGTAAACTCACCTACGTGTAGGTGACTGAAAGTATCGTACGAATAAGGACCGGCTAACTCCGTGCCAGCAGCCGCGGTAATACGGAGGATTCAAGCGTTATCCGGATTTATTGGGTTTAAAGGGTGCGTAGGCGGTTTGATAAGTTAGAGGTGAAATCCCGGGGCTTAACTCCGGAACTGCCTCTAATACTGTTAGACTAGAGAGTAGTTGCGGTAGGCGGAATGTATGGTGTAGCGGTGAAATGCTTAGAGATCATACAGAACACCGATTGCGAAGGCAGCTTACCAAACTATATCTGACGTTGAGGCACGAAAGCGTGGGGGGCAAACAGGATTAGATACCCT
+
CGGGGGGGGGGGGGGFFFG8EGGGGGG@FAGGGGGGGGGGGGGGGGGGGGGGGGGGGGGGDBCFFGFFGGGFGGGGGGGGGEAFFGGGGGGGGGFFGGGGGFGGDGEGG@,?9FEEFFCDFGGAFFGDFGGGGG@DC,FA==EGGDGGGFGGEGFGGG7FFGGGCDGGGGGGGCF:FC@7,<FF<?F@FEEFGFGDE2BFCF9FCF?=FECFCGGF:>GGFDEGGGCDCC:EFC7@CFC<FGGFEFCGGGGGGGFDGGGFECDGGFGGEGF?GGFD:DD?0@?E<AFBFE9E+=,EE8FF+GCF=+:GEF9E,=9E9CFDFFEC>EGF@FFFFFAFADEAF=<;A<9GF?<E7C@B,FGCGCCBE<CGGFCFGGFGCGFDGGFACGGGGGGGGFCCFFF@DGGGFEGGGGGFFCGF<,EEGFGGFGEGGGGCCCCC
@s501 273
TGAGGAATATTGGTCAATGGGCGAGAGCCTGAACCAGCCAAGTAGCGTGCAGGATGACGGCCCTATGGGTTGTAAACTGCTTTTATAAGGGAATAAAGTGGGAGTCATGACTCCTTTTGCATGTACATTATGAATAAGGACCGGCTACTTCCGTGCCAGCAGCCGCGGTAATACGGAAGGTCCGGGCGTTATCCGGATTTATTGGGTTGAAAGGGAGCGTAGGCCGGAGATTAAGCGTGTTGTGAAATGTAGACGCTCAACGTCTGCACTGCAGCGCGAACTGGTTTCCTTGAGTACGCACAAAGTGGGCGGAAGTCGTGGTGTAGCGGTGAAATGCTTAGCTATCACGAAGAACTCCGATTGCGAAGGCAGCTCACTGGAGCGCAACTGACGCTGAAGCTCGAAAGTGCGGGTATCGAACAGGATTAGATACCCT
+
E@AFFGGGEFGGGGFFCFFGGGGCFGGDGFFGGGFGF?F<CEFGFGCFGGGG,B<EGGGGGGGFFF,C=FEGGGGGFDGEF,?D9BFFFCCDFG9FGFFGGDE7+BA,CFGFGFFFFGGGGFDAGE,CFCA?EFCFFEDDGFGC@EE,DCEGCFC7+@>FFDCGGGGD:CF;DGGEG<<:7>F7<E5FB:4374<CCCE%=C#:F:F<.<:F>G07<3=;.*8>5FGGFA8GG:C4:@FCCD19<<8GGGE@?FC6>FFGGFEAE;#=<GGDEG0ECE9=FFCFDF8,DFFFDEC?DGDFE55EEGGGGGFFC>7GGGGFFGEE=EFEE=<,ADAE@5,,?,F8GGFGFFDFF?CCCGFGF>GFGGFGE8GGGFFGFCFF7F+GGGCGGGGGFDFE@DGDFEEFFGDEEGGGGGFFGGFDFGFGGGGGGFFCB@-B
@s501 26129
TGGGGAATATTGCACAATGGGCGCAAGCCTGATGCAGCCATGCCGCGTGTATGAAGAAGGCCTTCGGGTTGTAAAGTACTTTCAGCGGGGAGGAAGGGAGTAAAGTTAATACCTTTGCTAATTGACGTTACCCGCAGAAGAAGCACCGGCTAACTCCGTGCCAGCAGCCGCGGTAATACGGAGGGTGCAAGCGTTAATCGGAATTAATGGGCGTAAAGCGCACGCAGGCGGTTTGTTAAGTCAGATGTGAAATCCCCGGGCTCAACCTGGGAACTGCATCGTATACTGGCAAGCTTGAGTCTCGTAGAGGGGGGTAGAATTCCAGGTGTAGCGGTGAAATGCGTAGAGATCTGGAGGAATACCGGTGGCGAAGGCGGCCCCCTGGACGAAGACTGACGCTCAGGTGCGAAAGCGTGGGGAGCAAACAGGATTAGATACCCT
+
G8FGGG:F<FFFGGGGAGF;BC@FFGGGGGGGFGFEGGGFEEFGGGGFEGFFCDFDFGCCCCDFE=CCF7>FFFFCFGG9C<FGGGGCFEEEFGGFGEGGGGCGG9AFGGGFGCFFGGG,5,5DFFC:D@CCDG78:FG,DD,:D><>CFC:DF9F::D*5FCFCF8,=:EEGGGG?A9CFCEEE@3*?FGFGGG>FGGG5A5CE7,<E:;;8CE3*FB3$;/:EEG3>EG3DECF;CF<;7:ECF:1<2/99CCC;CFFBC<><FC1GGGGGGGF@<D4,,,C9FFC<,A8GFEDB9F6:DGGFGEEFCDAFGGFE8E8GGGGFEGFCFEGGGGF9@:DGFGFDA8GGGGGGFFFA9@EEFECGCEF@F:EFCC7EDGGGGGGGGGGFAGFFGF@GFFFC@@8B8,9GEEGGDFFGFEGGFGFFFGGGGGGGGFECCCCC
@s501 275
TGAGGAATATTGGTCAATGGGCGAGAGCCTGAACCAGCCAAGTAGCGTGCAGGAAGACGGCCCTATGGGTTGTAAACTGCTTTTATAAGGGAATAAAGTGAGCCTCGTGAGGCTTTTTGCATGTACCTTATGAATAAGGACCGGCTAATTCCGTGCCAGCAGCCGCGGTAATACGGAAGGTCCGGGCGTTATCCGGATTTATTGGGTTTAAAGGGAGCGGAGGCCGGAGATTAAGCGTGTTGTGAAATGGAGATGCTCAACGTCTGCACTGCAGCGCGAACTGGTTTCCTTGAGTACGCACAAAGTGGGCGGAATTCGTGGTGTAGCGGTGAAATGCTTAGATATCACGAAGAACTCCGATTGTGAAGGCAGCTCACTGGAGCGCAACTGACGCTGAAGCTCGAAAGTGCGGGTATCGAACAGGATTAGATACCCT
+
FGGGGGGFFFGGGGGGGGGFGGGGGGGGGFGGGGCGGGGGGGGGGGGFEGGGGGFFFGGGGGGDGGGGGFCFGGGGGGCFFFGGGG<F,CFFGGGGGGGGGGDGGGGGGGGCGFEFGGGGGGGGGGGFD,AAEGEF?FGGGGG>EGGGGGGGGFGGGCD7FGGGGEGECCFFGGFE>CFGG,D>FGC<CEEFGGGGGGEGGGFFGF?FFAFFFGGGFBF2=E?4AEGDE:CE@FGFGD>EGC=517C7,#A<>?CGCAEBE<D9@F>@F;GF=FCEBG=>D:GFD<C<D<EF:FEBGF<E,9FFGGGGGGFFDFE>GGGFA,C==EEFFGGFEF,<@?GGGGF@FF<GGFFEE8+B@FF9EC:,EECFC<CGGFDCDFDGGGGE9GGGGGFDGGGGGGGGGGGGFEGGEEGGGGGGGGGFFFGGGGFGGGFCCCAC
@s501 27837
TGAGGAATATTGGTCAATGGGCGGAAGCCTGAACCAGCCAAGTAGCGTGAGGGAAGACTGCCCTATGGGTTGTAAACCTCTTTTATAGGGAGTAAAATACGGGACGTGTCCTGTTTTGCATGTACCTTATGAATAAGGACCGGCTAATTCCGTGCCAGCAGCCGCGGTAATACGGAAGGTCCAGGCGTTATCCGGATTTATTGGGTTTAAAGGGAGCGCAGGCGGTCTTATAAGCGTGACGTGAAATGCAGCGGCTCAACCGTATGATGTGCGTCGCGAACTGTAGGACTTGAGTGTATTCGATGTCAGCGGAATTTGTGGTGTAGCGGTGAAATGCTTAGATATCACGAAGAACTCCGATTGCGAAGGCAGCTGACAAGGCTACAACTGACGCTAAAGCTCGAAAGTGCGGGTATCGAACAGGATTAGATACCCT
+
FGFGGGGGGGFGGGGGGGGGDGGGGGGFGGGGGGGGGGGGGGGGGGGFGGGGGGGGGGGGGGGGGGGGGGGCFEFGGGGGGGFGFGGGGGFGGGFGFGGFGDGGGGGGGGGGGFCFFFGGGGGFGGGCGCFGGFGEEACFGG7FGGGG9FAD<F7CFGGGGGGGGGDGGG;@FCE@F@CCFGGGGC=FFEFGGGGEGD9F4:B?5=FF?FCGCC#:@>ECBDDCD,:@<FCFGFEBG5AFF85CGFE87CGCDGGC@FFCCC<CFCCEGGDCCEEDGFCEFFF9GGGFCGGGD?A<DE@F8GGGFEEFEFECFGGGGGGGGFGEFGGGGGEDFGGGGFGGGGGGFGGFFCEFF@CCGGGGGEEDGEGGGGGGGGGGGGGGGGGGGGGGGGFCCGGGGGGGGGGGGGGGGGGFEGGGGGGGGGGGGGGGGGGCCCCC
@s501 277
TGAGGAATATTGGCCAATGGACGAGAGTCTGAACCAGCCAAGTAGCGTGCAGGATGACGGCCCTATGGGTTGTAAAATGCTTTTATAAGGGAATAAAGTGAGCCTCGTGAGGCTTTTTGCATGTACCTTATGAATAAGGACCGGCTAATTCCGTGCCAGCAGCCGCGGTAATACGGAAGGTCCGGGCGTTATCCGGATTTATTGGGTTTAAAGGGAGCGTAGGCCGGAGATTAAGCGTGTTGTGAAATGGAGATGCTCAACATCCGCACGGGAGCGCGACCTGGTTTCCTTGAGTACGCACAAAGTGGGCGGAATGCGTGGTGTAGCGGTGAAATGCTTAGATATCACGAAGAACTCCGATTGCGAAGGCAGCTCACTGGAGCGCAACTGACGCTGAAGCTCGAAAGTGTGGGTATCGAACAGGCTTAGATACCCT
+
6CF@CEGGDFFFG@FEFDG@FFEGDG7CFCGF,CCC,BBF8FEEFFECEGGGFFGGGAFGCC@<A=F?@C7FFGFF,CCA9E,EFAFFG9=FFB<BBBFDEFGGDGC7=<BF7EABF9F5,?<?FEAE?FGGCEC;CAFCG+>FE++=,CFGFFGDFGCCFEGFG7F@<:55,,*>*>F:FF::F@=FCF:FC,*<*/=<9E9C9CF**22CCFCFD:C)831+3:8)**2A7:F9C<8/;8787><52#+F:<DD7)<,**>>+F<8@3+++++:8,++6BD>,B,,8GGGDC+CCF489<A,=B:C@9AGEC>+GDCBEC+=)C,A,FC@9,:C,-C39,,FGFC9,?EE<B@,4B8@B8>BAC6FC,,C6,69FF7@@@CCFFGEFFEFECGF<BEFFGFGEF@6B,FE@<AGC@E;CE@F,FGGEECA@A-B
@s501 278
TGAGGAATATTGGCCAATGGACGAGAGTCTGAACCAGCCAAGTAGCGTGCAGGATGACGGCCCTATGGGTTGTAAACTGCTTTTATAAGGGAATAAAGTGAGCCTCGTGAGGCTTTTTGCATGTACCTTATGAATAAGGACCGGCTAATTCCGTGCCAGCAGCCGCGGTAATACGGAAGGTCCGGGCGTTATCCGGATTTATTGGGTTTAAAGGGAGCGTAGGCCGGAGATTAAGCGTGTTGTGAAATGTAGATGCTCAACATCCGCACTGCAGCGCGAACTGGTTTCCTTGAGTACGCACAAAGTGGGCGGAATTCGTGGTGTAGCGGTGAAATGCTTAGATATCACGAAGAACTCCGATTGCGAAGGCAGCTCACTGGAGCGCAACTGACGCTGAAGCTCGAAAGTGCGGGTATCGAACAGGATTAGATACCCT
+
FGGGGGGGGGGGGGGFGGEEGGGGGGGAFCFGGGGGGGGGFGFGFGGGGGFAFGGFGFFFEGGFFFEF8CCEFCFGGGFGGGFF9FDE9CFGGGFGFFGGGG8FGGGCGGGCFFFGGFGGGG9:5FD,AFGGGGGGGGGEGGCFGGGGGGGCFFGG@D8<D<<E7CFGG>FGGFEDG7EEBFGCFCEEGG7<@FGGCE?GFE$FFFF:G5?FGFD7:7<CDDEG/:=1@C6=CE79>/@EGG<FC7CFFDC@<;:1FCFFDGGDFAFFEGEDGF@?7@=?GGGGGFFB@,DF?GGGGGFBAFC,DGGEEEGFDFCDEFFGGFE@5F7GGGF@?9FFCGFFEGGGFFF?GFFFC:>CCGGGDGGGGGGGFF<F?GFF,FBDCGDGDFFDGGEGGGGGGEGGGGGFE@@7GGGGGGGGGGFGGGFFGGGFFE@,CCCC
@s501 27047
TGGGGAATATTGCACAATGGGGGAAACCCTGATGCAGCGACGCCGCGTGGAGGAAGAAGGTCTTCGGATTGTAAACTCCTGTCGTTGGGGACGATAATGACGGTACCCAACAAGAAAGCCACGGCTAACTACGTGCCAGCAGCCGCGGTAAAACGTAGGTGGCAAGCGTTGTCCGGAATTACTGGGTGTAAAGGGAGCGCAGGCGGAAGGACAAGTGGGAAGTGAAACCCAGGGGCTCAACCCGGGAACTGCTTTCAAAACTGTCTTGCTTGAGTGGTGTAGAGGTAGGCGGAATTCCCGGTGTAGCGGTGGAATGCGTAGATATCGGGAGGAACACCAGTGGCGAAGGCGGCCTACTGGGCACTAACTGACGCTGAGGCTCGAAAGTGTGGGTAGCAAACAGGATGAGATACCCT
+
FG8FFBFGGGGGGGGGFGGFGCFGFFFGGGFGFFGGGGFFCFDEGGCFGDFGGG@AFFGGEFEF9CF:+CFFGGFGGGGG8FDFFGGGGGDGFE:FGCFFGGGGGGFGG?EGEGGGFG,DFGGD:CGGGGGFGF7FF,DC,>DDEFFFGGGCFCFEF:CC@@FFGF1<F2+<:FEGGG@FG>+GDF@G=.46<?E*D@CA@GEE:?1GED;,8#>80;:C9CC>4<9?FEG#CFFFD:F>>@8>,FBB8DB,,E3>,;?2=,3,<FB,DGFD5F@,,,9,@<?BCC=FCFEC4,C7B+7EFGDG=ECCFGGCEFEGGCGGGECFDGEFCDDFCGGFE@BFCGGGF@7GFGGFE69F8FFEA6,ECEEF@FFGGDGGGGGGFCGGFEGGGGGGGGFEC@GFFGGGGGGGGGF<C@<C
@s501 280
TGAGGAATATTGGGCAATGGACGCAAGTCTGACCCAGCAACGCCGCGTGAAGGAAGAAGGCTTTCGGGTTGTAAACTTCTTTTGTCAGGGACGAGTAGAAGACGGTACCTGACGAATAAGCAACGGCTAACTACGTGCCAGCAGCCGCGGTAATACGTAGGTGGCACTCGTTATCCGGATTTAACGGGTGTAAAGGGCGTGCAGCCGGGCCGGCAAGTCAGATGTGAAATCTGGAGGCTTAACCTCCAAACTGCATTTGAAACTGTAGGTCGTGAGTACCGGAGAGGTTATCGGAATTCCTTGTGTAGCGGTGAATTGCGTAGATATAAGGAAGAACACCAGTGGCGAAGGCGGATAACTGGACGGCAACTGACGGTGAGGCGCGAAAGCGTGGGGAGCAAACAGGATTAGATACCCT
+
CCFEGFFGGA9,C8<FFFGD@DDCECFF,EDFCF9@FGBEGGEFGGG+8F7C<C,=FF8CEDFF?CED,::FDEGG9C<,?BGFD9FGGCB+@=:BF?<FGCECF=F=??FFF7:FEFFFG?,=FCEGCGC,C,CF<BCFFB<,,,35*CF@7,<>*77>FCFF<=,,6F<C*37?F<BFFFG,,<28)5*7?CF91;CCGG*84;5:6C:EEC5>FFGGD@@@=@;;<<,FF<<=@7CGGEFFEEFD>F<AF?GFE=<3?+6@DA+GGC=>AC+FC@87@F9,5,ACFDGGFCEE@9,,9,=9@CFGCFAFCA=+GF7GCCGD<GAGGF@,BFBEFGGCGEGDGGDGFEFEGGGGGGGGGGGDGFFF@CGFFGGGEGFFB@FDFFF8EC@GCCAGCFEFFEFEBGFGGGGFGCC@CC
@s501 19660
TGAGGAATATTGGTCAATGGGCGAGAGCCTGAACCAGCCAAGTAGCGTGCAGGATGACGGCCCTATGGGTTGTAAACTGCTTTTATAAGGGAATAGAGTGAGCCTCGTGAGACTTTTTGCATGTACCTTATGAATAAGGACCGGCTAATTCCGTGCCAGCAGCCGCGGTAATACGGAAGGTCCGGGCGTTATCCGGATTTATTGGGTTTAAAGGGAGCGTAGGCCGGAGATTAAGCGTGTTGTGAAATGTAGACGCTCAACGTCTGCACTGCAGCGCGAACTGGTTTCCTTGAGTACGCACAAAGTGGGCGGAATTCGTGGTGTAGCGGTGAAATGCTTAGATATCACGGAGAACTCCGATTGCGAAGGCAGTCCACTGGAGCGCAACTGACGCTGAAGCTCGAAAGTGCGGGTATCGAACAGGATTAGATACCCT
+
CFAFGGFCFFDGGGDGFGGFCFGGGGGGGGFGGGGGG8EEFGEGGGGDGGGGGGGGGGGGGGGGGG9ECFGGGAFGFAFG,AEGGGGGGGGGGCFFEEFG,EFFFGGGGGEGGGGGGGCFGGGGFEFGGGGGGGEGGFFFGFGGGEGGFGGAFGGGGGGGGGFGGGEGCF=FGG@:FGGEGGGG=FEEE@GFG9CB9CA?.+8?F5EGD?@D?:F;EFGFDEGFGGGFFCC>GGGBEFEGGGFECGFDFFCCEEC@2CFFGGEFGFCEEGGGDGGGCFGG?FGGGGE@FFD?<=C:BF8CB?9FGGGGEEEEDBGCCGGFDGG>AGC?9GFBFFGGCGGCFFGGGGGGFEFFDGFGGGGGCGEFGGFGGCGGGGFCGFEGGGGGGGFGEGGGGGGGGGGFFCGGFFF7GGGFGGGGGGEFDGGGGGGGGGFCCCCC
@s501 20782
TGAGGAATATTGGTCAATGGGCGAGAGCCTGAACCAGCCAAGTCGCGTGAGGGACGAATGGTCTATGGCCTGTAAACCTCTTTTGTCAAGGAGGAATAAATCGCACGGGTGCGATCTTGCCAGTACTTGACGAATCAGCATCGGCTAACTCCGTGCCAGCAGCCGCGGTAATACGGGGGATGCGAGCGTTATCCGGATTTATTGGGTTTAAAGGGCGCGTAGGCGGGACGTCACGTCAGCGGTAAAAGACTTCAGCTATACTGTAGCACGTCGTTGAAACGGGCGCCCTCGAGACGAGACGAGGGAGGCGGAACAAGTGAAGTAGCGGTGAAATGCATAGTTATCACTTGGAACCCCGATAGCGAAGGCAGCTGCCCAGGCTCGATCTGACGCTGATGCGCGAGAGCGTGGGTAGCGAACAGGATTAGATACCCT
+
FGGGGFGGGGFEGGGGGGCFGG@FGGGGCEGGGGGGGGGCFC6EBEE@@FGGGGCFFFFFEFCGF9E,C,CFGDEFEGGGD,,CBFGGFG,BFFGGGG<FFGGGG++4=FEFEGGGGGGGGGFGGBF<,D@CGGF+C<FFDEFG8<<FGCCC:3+@FFGGGFCGGGGDC@EDFFF7**<:CEC:C4::*2:8+:;ECC5<<<E7EGGG*,,<:E5)2)?9(2;CCE5CEE2***64&<<AEG,6;+<FFB(.<<=,<,#CFF9#286**<*@F=@8,,C78@>7FFCEA,=*CDFFCFF=,87F@BCEDFE999,=CGE=,B6):8,<@C,,,CD@9<,9,9,GGGGGGGFFCC==@FDCFC?GGFGFFFGFC,FF8GGGGGGGGGFFC:GGFGGGGGEC@C,C,FCGCGGGEFFBF9E9CGFE<GDGGGCCCBC
@s501 283
TGAGGAATATTGGTCAATGGGCGCGAGCCTGAACCAGCCAAGTAGCGTGAAGGATGAAGGCTCTATGGGTCGTAAACTTCTTTTATATGGGAATAAAGTTTTCCACGTGTGGAATTTTGTATGTACCATATGAATAAGGATCGGCTAACTCCGTGCCAGCAGCCGCGGTAATACGGAGGATCCGAGCGTTATCCGGATTTATTGGGTTTAAAGGGAGCGTGGGTGGATTGTTAAGTCAGTGGTTAAGGTTTGCGGCTCAACCGTAAAATTGCAGTTGAAGCTGGCAGTCCTGAGTACAGTAGAGGTGGGCTGAATTCGTGGTGTAGCGGTGAAAGGCTTAGATATCACGAAGAACTCCGATTGCGAAGGCAGCTCAATAGACTGTTACTGACACTGATGCTCGAAAGTGTGGGTATCAAACAGGATTAGATACCCT
+
FG9EGGGGFDFGFGGEFGFDF8FGECFGEG<FAFGGGGFCFDFFGEFBCC@C@A@DFFAFFCC,CE@F8C8>@DFFGDGG,,,5AF9,C,C<FEACFGG9ECEFGGGAFE@BBF?EEGFGGFGGGGGFFGGGGGGGC<9<FFCECFDFC,?>FG7=BEC7D<B,33@F++@,==6:>>7B@E<<<CCEFCG,,<<CC*+,==9C9<@:1?1>:C>88:1##/@<CECCC,D@8315<CC,#<<#,<#::DE7@GED(#83AB:,/;;,C0AD@C>C?62+FDF<F8B,?GE<DE9,9CGGEA,F:8CF9E;F@,+7CFCF?EB@5>::FC6,,,FFFEGDC,<,F@,GFC,@:,7,@@E@FC@@E@,CGGFDGFC-,FGGGGGFCC6AFC,EFGFE6GEEC:<AGGGDGFG?GDDGEFCFFCGGGGFFF8C6C<@B
@s501 27924
TGGGGAATATTGCACAATGGGCGCAAGCCTGATGCAGCCATGCCGCGTGTATGAAGAAGGCCTTCGGGTTGTAAAGTACTTTCAGCGGGGAGGAAGGGAGTAAAGTTAATACCTTTGCTCATTGACGTTACCCGCAGAAGAAGCACCGGCTAACTCCGTGCCAGCAGCCGCGGTAATACGGAGGGTGCAAGCGTTAATCGGAATTACTGGGCGTAAGGCGCACGCAGGCGGTTTGTTAAGTCAGATGTGAAATCCCCGGGCTCAACCTGGGAACTGCATCGGATACTGGCAAGCTTGAGTCTCGTAGAGGGGGGGAGAATTCCAGGTGTAGCGGTGAAATGCGTAGAGATCTGGAGGAATACCGGTGGCGAAGGCGGCCCCCTGGACGAAGACTGACGCTCAGGCGCGAAAGCGTGGGGAGCAAACAGGATTAGATACCCT
+
EF,CCEDGGFGGGGGGGGGF,CEFDGGGGGGGACAFGGC?,C<FGGGGGCGFGGGAECFFEF@E9FGGGEDCEFGFFFGG,EAFAFEDDGCBFEEEBFFGFG9FFEFGG9FFGGCC?9,EBFF==FFGGFF<,++C@@:,3,@,,>:BFFC7FF,?FGFG7F;7*2C<,<CEC<<7<FFGG*4CC+*8<,CEEEC8CGFDD7;FC?CC:CECGC;>#6/90/?CC5C7E>DEA;EBGFGGGCFEFEGFF>6399,8GF?3EG=;B;A<>,C?>C97;9*43=;BEDFFGFA<>>@<FFF><E>=<GEF7GGDFB,AF8FA,8:,GGFCB=DEGFEAFGEC@7GFEE,FCFB?E9EDGGGFFDGEFFBF=EGGGGCEF@CB,FCGEECF@<C67GGEFFA,,EGGGGGGFFCDGGGGFGGFAF<6FGGFGEE9AE8GCCCCC
@s501 21183
TGAGGAATATTGGTCAATGGGCGAGAGCCTGAACCAGCCAAGTAGCGTGCAGGATGACGGCCCTATGGGTAGTAAACTGCTTTTATAAGGGAATAAAGTGAGTCTCGTGAGACTTTTTGCATGTACCTTATGAATAAGGACCGGCTAATTACGTGCCAGCAGCAGCGGTAATACGGCAGGTCCGGGCGTTATCCGGATTTATTGGGTTTAAAGGGAGCGTAGGCCGGAGATTAAGCGGGTTGTGAAATGTAGTGGCTCAACCTCTGCACTGCAGCGCGAACTGGTCTTCTTGAGTACGCACAACGTGGGCGGAATTCGTGGTGTAGCGGCGAAATGCTTAGAGATCACGAAGAACTCCGATTGCGAAGGCAGCTCACGGGAGCGCAACTGACGCTGAAGCTCGAAAGTGCGGGTATCGAACAGGATTAGATACCCT
+
@EFGGFEFGFGFE,FFEF<FCF7F7FFFE@FCFGFFGGGCFFEAFGGG@7<EE@8FFGGGGFEFGGGF8C,8,<@FE,CF,FFGFEGGFF@D,AFEFFG9E9,,:?FDF@+,,:EE?A=EF9DEFEFEFG9=FF,8E9DFED>FC+>B?FCGCGDFG=D7>,<,@=FF:++:F<CF*@>:FC,>*>*:CF7CCFGGG<=F7:<FGF52CBE/2<12BDF5075CGC;#::E=**E?C&:CFFEDFFG?F<6C<AC<:86F82=3;F&@3@68?GFG3:@9?8B8,F3:3,<B5C87E?7F@FDCGEGGC8;E@,8+GGFEFEFGAGEF?,CA<EAEC,C3:,E:,DC=CGFFGFEECCF@DGF7GFEFGGFGGGGGGGDGEEGGGFEFFEBFGGFEEFGGFFFFFFGDGGGGGGGGFEFCACGGGFGGGGGCCCCC
@s501 25205
TGGGGAATATTGCACGATGGGGGAAACCCTGATGCAGCGACGCCGCGTGGAGGAAGAAGGTCTTCGGATTGTAAACTCCTGTTGTTGAGGAAGATAATGACGGTACTCAACAAGGAAGTGACGGCTAACTACGTGCCAGCAGCCGCGGTAAAGCGTAGGTCACCAGCGTTGTCCGGAATTACTGGGTGTAAAGGGAGCGCAGGCGGGAGAACAAGTTGGAAGTGAAATCCATGGGCTCAACCCATGAGCTGCTTTCAAAACTGTTTTTCTTGAGTAGTGCAGAGGTAGGCGGAATTCCCGGTGTAGCGGTGGAAGGCGTAGATATCGGGAGGAACACCAGTGGCGAAGGCGGCCTACTGGGCACCAACTGACGCTGAGGCTCGAAAGTGTGGGTAGCAAACAGGATTAGATACCCT
+
EGFFGGGGGGGGGFGGGGGFB@FEEFGFG<FGGAFGGGDGDGGGEGGGGGGGGGFFGFFGGFCGGDGGCEGGFFGGG9FFGGGGFGGGGGFGFGGGGGGFFEFGGG,?FGFAFGGGGGGGGGGDFEGDCFFC7@:FBDEGFFDFGEC@FGECG9FF:C@,?CF,>;CFGCCEGGGGGGG:<CFGGFEE=:7<F:FFG=>ECCCEEGD+:?C8F6E4A0@4AGED:AEFD8F(GFF:D:>@C@,3:8/CCDBC=3373,CEFGFCF@CEECFB=C7?@:@BGGGEGEEGGGEEDFGGC+F<GF>+>F=GGGFGCF+GFFGGFEBCF7GFF9AECDDFDE@?,FC<F@FEFF@EFCGFGGGGFGFAFFFDGEFCGGGGGGGGGEGGFFFGGFGGGGFFE9GFGGGGGGGGGGGCCCCC
@s501 287
TGAGGAATATTGGTCAATGGGCGAAAGCCTGAACCAGCCAAGTAGCGTGAAGGATGACTGCCCTATGGGTTGTAAACTTCTTTTATAGGGGAATAAAATGAGCCACGTGTGGCTTTTTGTATGTACCCTATGAATAAGGATCGGCTAACTCCGTGCCAGCAGCCGCGGTAATACGGAGGATCCGAGCGTTATCCGGATTTATTGGGTTTAAAGGGAGCGTAGGTGGACATGTAAGTCAGTTGTGAAAGTTCGCGGCTCAACCGTAAAATTGCAGTTGATACTGTGTGTCTTGAGTACAGTAGAGGTGGGCGGAATTCGTGGTGTAGCGGTGAAATGCTTAGATATCACGAAGAACTCCGATTGCGAAGGCAGCTCACTGGACTGTTACTGACACTGAGGCTCGAAAGTGTGGGTATCAAACAGGATTAGATACCCT
+
DGGGCFGGGGGGGGGGGGGGCFGGEEGFGGGGGGGGGGDEFGFFGGGGGGGGGGGGGGGGGFGF<8FFGGGFFGGGGGGGGDFGGFFFGFGEGGGG<FFF,FCDFFGFFGGFGFGC9FFGFGGGGGGGGGGGGGGFG9FEEF7EEGGFG<FFGEGGDEGGGGGGEEGGGCFFGFDD@EG:FFF,6*;>>CCF@FCC5CGF7FB;9:CFE<:,9C7<:36*:>G9+8+0<CC<E,,5GD<0,<C;C@<CG>8F5DCD=C=,7CB3ECGGGDFFFFCB9729FFC2CCEECGDFDA@5FGGGGFEEDGGFCE,9,8B+8@:CCF8@)CCDCFE5,EAE=@C,FCFGF@CFFEFGFCFDGGGGECECFCGGGFCGGGGE8GDGGGGGGFFCEGFFFEGF@FCGFGGGGGGGGGGGGGFFFEFA<GDGGGGFGGFCCCCC
@s501 20227
TGAGGAATATTGGTCAATGGGCGGAAGCCTGAACCAGCCAAGTAGCGTGAAGGATGACTGCCCTATGGGTTGTAAACTTCTTTTATGCGGGGATAAAGTTCGCCACGTGTGGCGTTTTGCAGGTACCGCATGAATAAGGACCGGCTAATTCCGTGCCAGCAGCCGCGGTAATACGGAAGGTCCAGGCGTTACCCGGATTTATTGGGTTTAAAGGGAGCGTAGGCCGTCTGTTAAGCGTGTTGTGAAATGTAGTGGCTCAACCAGGGCATTGCAGCGCGAACTGGCAGACTTGAGTGCGCAGGAAGTAGGCGGAAGTCGTCGTGTAGCGGTGAAAGGCTTAGATATGACGAAGAACTCCGATTGCGAAGGCAGCCTGCTGTAGCGCAACTGACGCTGAAGCTCGAAAGCGTGGGTATCGAACAGGATTAGATACCCT
+
FGGGGGGGGGD9FGGCEFF@FGGEFGGGGGGGGGGFFGFFGGGFFGGGGGGGGGFEGFFDGGGGGFCDFFG:FEGGGGGGGGGGGGGGGGGGGDFGGGAFFGGGGGGGGGGGGGGG7FFGFAFGGGGGGEGGGGGGCDC<FGGGGCFGGDGGG7F*FFCFFEF:CE:FFGGGGGGEGC<CFF?F2?CFGGC/EGGG668FFFFFGGFGGGGCFEEFG>ECD=:<EGFCGGGFCEGFGGGGGGCFDDCFGGGGFDCCGGGFF:,DAEEAFFGBFFBGFGG>>=GFFCA@F>EA*7GECD9FEACGFCGFF7F>84+E8F7CGFF89F@GGFF??=8F9FF8F;9?GEFFFFEFCCGGFF@CGGGGGEFGGGGGGGGCFGGGGGGGGGFGGGFGGGGGGGGGFEF<GEGGGGGGEGGEGFFEGGGGGGGGGGGCCCCC
@s501 23694
TGAGGAATATTGGTCAATGGACGAGAGTCTGAACCAGCCAAGTAGCGTGCAGGAAGACGGCCCTATGGGTTGTAAACTGCTTTTATAAGGGAATAAAGTGAGTCTCGTGAGACTTTTTGCATGTACCTTATGAATAAGGACCGGCTAATTCCGTGCCAGCAGCCGCGGTAATACGGAAGGTCCGGGCGTTATCCGGATTTATTGGGTTTAAAGGGAGCGTAGGCCGGAGATTAAGCGTGTTGTGAAATGTAGACGCTCAACGTCTGCACTGCAGCGCGAACTGGTTTCCTTGAGTACGCACAAAGTGGGCGGAATTCGTGGTGTAGCGGTGAAATGCTTAGATATCACGAAGAACTCCGATTGCGAAGGCAGCTCACTGGAGCGCAACTGACGCTGAAGCTCGAAAGTGCGGGTATCGAACAGGATTAGATACCCT
+
CGFGGGGGGGGGGGGGGGGGGGGGGGGCGGGGGGGGGGGFEGFGGGGGGGGGGGGGGFGGGGGCDGGGGG7FGFFFFCEGGGGGGGDFFGGGGGGGGGGGCFFFGGGGGGGGGG9FEGE<EFDFGGGFFGGFDGGFEGFCFFGGDGG8FG9FGGGGGG8EFGEGGGGDF*@EGGGGGCCE:@B>7>EGG7CFFFCED,F6GCFFGF77CCF????AEFD<?FED7FE8;CCCFCEAEFFGCFFGF2,CF@:ECCGGDGF=CEAFFF,9E@GCGGGF@C;CGGFF@FDGGGGGFC8FCGFE,8,8GEFEFEFEFE>+:B+,FAB+AGGFECGFFFFDECFGFA9GGFEFE9EBFGF>GGGGGGGFGGAGGFCGFGGF8GEGGDGGGGEFDFBGGGGFDFGGGGGGGGCDGGGGGGGGGGGGGGGGGGGGGGGCC<BC
@s501 20101
TGAGGAATATTGGTCAATGGGCGAGAGCCTGAACCAGCCAAGTAGCGTGCAGGATGACGGCCCTATGGGTTGTAAACTGCTTTTATAAGGGAATAAAGTGAGTCTCGTGAGACTTTTTGCATGTACCTTATGAATAAGGACCGGCTAATTCCGTGCCAGCAGCCGCGGTAATACGGAAGGTCCGGGCGTTATCCGGATTTAGTGGGTTTAAAGGGAGCGTAGGCCGGAGATTAAGCGTGTTGTGAAATGTAGATGCTCAACATCTGCACTGCAGCGCGAACTGGTTTCCTTGAGTACGCACAAAGTGGGCGGAATGCGTGGTGTAGCGGTGAAATGCTTAGATATCACGAAGAACTCCGATTGCGAAGGCAGCTCACTGGAGCGCAACTGACGCTGAAGCTCGAAAGTGCGGGTATCGAACAGGATTAGATACCCT
+
GGGGGGGGGGGFDFGGGGG@FGGGGGGGGG,EFFFGGGFGGGFFGGGFCGCFFBFGGGEEGCFFFEFGGGCFGGGGFGGFFGGGGGAFAFCCFGGGGGGGGGGGGGGGGGGGGGGGGGGGGGGGGGGGGGFGGCEFGGFFFEFGGGGGGGGGGGGGGGFD8,@FFCFGGGGGGGC@FGGGF9FFFF5$CEGGGGGGG5F?=#?FFE<FGGGGGG7)C@GFB:CGGEE;G20CC+GDB8GGGGEEDE<GGEGGFC?@8FGGFFGGGGG=GGGGGGGFC;9=5FF@GGGE@<,?5GEGGGGGGGGFF6DGEGGGGGGEGGGGFGGGAGGGGFGFGGGGGGGGGGEDGGGGGGGGFGFF7FGDGGFFECCFDGGGGFGFFFDGGGGGGFCGGEEGGGGGGGGGFDGGGGGGGFFFGGFGGGFEEEEGDEE9GFGCCC<C
@s501 25971
TGAGGAATATTGGTCAATGGACGCAAGTCTGAACCAGCCATGCCGCGTGCAGGAAGACGGCTCTATGAGTTGTAAACTGCTTTTGTACGAGGGTAAACTCACCTACGTGTAGGTGACTGAAAGTATCGTACGAATAAGGATCGGCTAACTCCGTGCCAGCAGCCGCGGTAATACGGAGGATTCAATCGTTATCCGGATTTATTGGGTTTAAAGGGTGCGTAGGCGGTTTTATAAGTTAGGGGTGAAATCCCGGGGCTTAACTCCGGAACTGCCTCTAATACTGTTAGACTAGAGAGTAGTTGCGGTAGGCGGAATGTATGGTGTAGCGGTGAAATGCTTAGAGATCATACAGAACACCGATTGCGAAGGCAGCTTACCAAACTATATCTGACGTTGAGGCACGAAAGCGTGGGGAGCAAACAGGATTAGATACCCT
+
EFGC8CFFGCGGGGFEGGGCF@@CEGGFGFGGGGGGGGGGDGFGEGGEEGGGGGGGGGGGGCEFGFCDEFFGGECFGAFD95<EFFFAFCFCCB<FFDBGGGGFGFGGGFFFGE<EFCGGFAG,5<FF@AFF>@DDGFDC,B+=CFGGCBFGGDFEFGGGGGGGGGGE:FFGDGFC>BFEF<CFC#<*><FCFFE=88CCFGFCCF1=>FF@GGC<GFGGFFGFGGGD*#9FFD,69D@-F@,CEEC<GGGEFFCFGFGEGEDEFFDAF>A4F9FDF;@C@77GFA<FFE9DGDGGGFC@C:=<E7FGEE,=4,F8FCGCGFEB5=F:DCFEE<DFGFGFE,GDGGGFBFAEE@C:GGF@GEC7DFEGGFCGFGGF7GFGGFGFE9GGGGFGGGGGGGGFCEFCEGGGGGGDGFGGGFGGGGGGGGGGGGGCCCCC
@s501 292
TGGGGAATATTGCACAATGGGGGAAACCCTGATGCAGCGACGCCGCGTGGATGAAGAAGTATTTCGGTATGTAAAGTCCTACCAGCAGGGAAGAAAATGACAGTACCTGACTAAGAAGCACCGGCTAACTACGTGCCAGCAGCCGCGGTAATAAGTAGGGGGCAAGCGTTATCCGGATTTACTGGTTGTAAAGGGAGCGCAGGTGGCAAGGCAAGCCAGAAGTGAAAACCCGGGGCTTAACCCCGTGGATTGCTTTTGGAACTGTCTGGCTAGAATGCAGGAGGGGCAGGCGGAATTCCTAGTGTAGCGGTGAAATGCGTAGATATTAGGAGGAACACCGGTGGCGAAGGCGGCCTGCTGGACTGTAACTGACGCTGAGGCTCGAAAGCGTGGGGAGCAAACAGGATTAGATACCCT
+
FFGGEFCEEFC9FGGGDGFCFCFGCEF6CFFGGGDFFDFEGGGGGGECCGGGFGGGGFG9AF9F<FFFDDE,CFFC<FG9EFGF,EF8DFEAFEGGG<9EFFCGGGFGGGGGGG,?C<=,B<F@C7CED9><>3@8<,8+F<8FEFCG*CE@F3>@BCCEE@FEFF*CFFG5,,CE<F:F92C<?#F:3</5=A=2342*2EGCGF?7C:8C,3C?;F,7;FFB:8;4EGGEGFGGGD<@77C=8DB,,F>8F?FFGFD9DFGF><9FFGF9ADFGFFFCC7FCGFFGECE9GEEEFE?FFFCGGFF:CGFDA:=877GFCE4@GGGFGEBFG@FCGEEGGECE@EC@GDGGGGGGGGGFGGDGF9FFCC;FGFF8FFEFEFFGGGGGGEGGGFEAFFDGFEGGGGGGGF@GCCCCC
@s501 25099
TGAGGAATATTGGTCAATGGACGAGAGTCTGAACCAGCCAAGTAGCGTGAAGGATGAAGGTTCTATGGATTGTAAACTTCTTTTATACGGGAATAAACGGATCCACGTGTGGATTTTTGCATGTACCGTATGAATAAGGATCGGCTAACTCCGTGCCAGCAGCCGCGGTAATACGGAGGATCCGAGCGTTATCCGGATGTATTGGGTTTAAAGGGAGCGTAGATGGGTTGTTAAGTCAGTTGTGAAAGTTTGCGGCTCAACCGTAAAATTGCAATTGATACTGGCAGTCTTGAGTACAGTTGAGGTAGGCGGAATTCGTGGTGTAGCGGTGAAATGCTTAGATATCACGAAGAACTCCGATTGCGAAGGCAGCTTACTAACCTGTAACTGACATTGATGCTCGAAAGTGTGGGTATCAAACAGGATTAGATACCCT
+
EGGGGGGGGGCFGGGEFFGGGGGGDFDFGFGGGGGGGGGFGGDFGGGF7CFGFFCFFFGGFCG<EFGGGFDFGGGGGGGG9@@FGGGGGGGGGGGGGGGGGGGGGGGGGGFGGGGGFGGGGGGGFFF>GFGGGGFGGCGFGGGGGGDGGEGGGGG:BCFGGGF8>EEGGGGGFGGGGGG*,@DFEE>FFECEGGG*<@'F>47:>CFCEFGGGDEF7AEC??EGDFC;,,;-@9FB@:-@FCCEGGEGEC@@7A=CD@6AC;9FAACECC,@EDFG,><=EFFF<CEC,<,E+FEEE9A,FF:F8DFFECGFGFC@GD?CE@CC5@:AFFFFFEEEFEF,FD9FGGFGGGFFCC7C7GF@EFGCCGGGGGGGGGGGFFF@CGGGGGGGGGGGGGGGGGGGGGGGEGGGGGGFGGGGFFFFFFGGGGGFGGGCA-9B
@s501 294
TGAGGAATATTGGTCAATGGACGAGAGTCTGAACCAGCCAAGTAGCGTGCAGGATGACGGCCCTATGGGTTGTAAACTGCTTTTATAAGGGAATAAAGTGAGTCTCGTGAGACTTTTTGCATGTACCTTATGAATAAGGACCGGCTAATTCCGTGCCAGCAGCCGCGGTAATACGGAAGGTCCGGGCGTTATCCGGATTTATGGGGTTTAACGGGAGCGTAGGCCGGAGATTAAGCGTGTTGTGAAATGTAGACGCTCAACGTCTGCACTGCAGCGCGAACTGGTTTCCTTGAGTACGCACAAAGTGGGCGGAATGCGTGGTGTAGCGGTGAAATGCCTAGATATCACGAAGAACTCCGATTGCGAAGGCAGCTCACAGGAGCGCAACTGACGCTGAAGCTCGAAAGCGTGGGTATCGAACAGGATTAGATACCCT
+
FGGGGGGGCGGGGGGGGGGFGGGGGFGFGGGGGGGGGGGGGGGGGGGEGGGGGGGGGFGGGGDGGGGGGGGGGEFGGCFFFAGGGGGGGGGGGGGGGFFGFGGGGGGGGGGFDFGFGGGGGGGGGGGGGGGGGFG9FGFFFGGGGFGGGGGFFEGEEGCFDGGCEEDF>GG7FFEGGGGG:CFGGGGGGGGGFG:FCG7F<B#FFG72C/:%3:B5CDGFDECFGGGGGFEGCEGBCEGGFGGCFFGGEFEECGFGGGFFF<<FGGGG<FC->GGGGGFDCGFGGF,GGEFC5CB=>F,FGGFGEGGGGGGGEB@++GFGGDBE=GFFACGGGGGGGDGFCEB,GGGGGGGF<GGFCFGEGGGGF@CDC@CGFFGFEGGGGGGGGGFGGGFGGGGGGGGFFGFFFBGCGFGFDFGGDGGFEFFFFDGGGGGCCCCC
@s501 25686
TGAGGAATATTGGTCAATGGGCGAGAGCCTGAACCAGCCAAGTAGCGTGCAGGATGACGGCCCTATGGGTTGTAAACTGCTTTTATAAGGGAATAAAGTTAGTCTCGTGAGACTTTTTGCATGTACCTTATGAATAAGGACCGGCTAATTCCGTGCCAGCAGCCGCGGTAATACGGAAGGTCCGGGCGTTATCCGGATTTATTGGGTTTAAAGGGAGCGTAGGCCGGAGATTAAGCGTGTTGTGAAATGTTGACGCTCAACGTCTGCACTGCAGCGCGAACTGGTTTCCTTGAGTACGCACAAAGTGGGCGGAATGCGTTGTGTAGCGGTGAGATGCTTAGATATCACGAAGAACTCCGATTGCGAAGGCAGCTCACTGGAGCGCAACTGACGCTGAAGCTCGAAAGTGCGGGTATCGAACAGGATTAGATACCCT
+
CE@FEG?FGGGGFEE<FGFGCEGGGGG?,,@<@@FAFF,A;@,,CEC@@FGG8CFGGGCGGG7<F8EEAG7FFEC<DFFFACFFG9FFFGFFGCFFFDGCG<FDEAEFGGGFGFFGGGGGGGE<?FGG9,,7<CEGCGGFFB:+>>>F9A?DG<B@@=8BFFGFCEEGEGGA;F7@:F::,<@:>:5CFFG7FC>FC:E@+>97>:F<7:187<:<C;FF<C:+F:=:5/@CEFD?CF<9F;B;,7F6F>*CGC<88GGGF@,9F>,EC>+7B>7>88+=8GGGEFB,,659*GECGFA?>,CD?EEEEC;E8+4>@8+,F,@8)8,FE9E:,?,4,<,,?CDDGGFD9AGGGGGGDDA7FB7@DGGGFCDEFGGECGFF@@EGFFFFFCFGGGFC8CF<GGGGGGGGGFCFGGGGGFF@GGGGGGGFEFDCCCAC
@s501 27466
TGGGGAATATTGCACAATGGGGGAAACCCTGATGCAGCGACGCCGCGTGAGCGAAGAAGTATTTCGGTATGTAAAGCTCTATCAGCAGGGAAGAAGAATGACGGTACCTGACTAAGAAGCCCCGGCTAACTACGTGCCAGCAGCCGCGGTAATACGTAGGGGGCAAGCGTTATCCGGATTTACTGGGTGTAAAGGGAGCGTAGACGGTTAAGCAAGTCTGAAGTGAAAGCCCGGGGCTCAACCCCGGTACTGCTTTGGACACTGTTTGACTTGAGTGCAGGAGAGGTAAGTGGAATTCCTAGTGTAGCGGTGAAATGCGTAGATATTAGGAGGAACACCAGTGGCGAAGGCGGCTTACTGGACTGTAACTGACGTTGAGGCTCGAAAGCGTGGGGAGCAAACAGGATTAGATACCCT
+
CCFGGCFGGGGGGGGFGGGGGGGGGGGGGGGFGGGGGGGGGGDGGGGGGGGGGGGGGGGGG9FECFGGFGGGGGGGGGGGGGGGCCGGCEFGEFGGGGGGGFGGGGGGGGGGFGFGCGGGGGGGEGGGCFGGGGCCCGFGFDEGGGGG>*>F;ACGFFGGD@FG@>CFE<GGF<FCCCB7FCF'ECFECC9FFGGGGGCEGDGGFGGF=<GGGFFFGFFGFFGGGGGDGGGGEEGFGGGGGGGGGFEEFCGGGFGFFFE8>GGFFFEGGGDFFBGGGGGGGFGGGGFEFFCFAA:C,F@AGGGE@?DGFGCFDFC7GEEF=F@FC,GFFEAEGCFFFEFGGGGEFFF>GGGGGFEGGGFGGGGDGGEFB7FFGGGGGGGGGGGGGGFGGGGGGGGFFGFGGGGGGGFGGGFGCCCCC
@s501 297
TGAGGAATATTGGTCAATGGACGAGAGTCTGAACCAGCCAAGTAGCGTGCAGGATGACGGCCCTACGGGTTGTAAACTGCTTTTATAAGGGAATAAAGTGAGTCTCGTGAGGCTTTTTGCATGTACCTTATGAATAAGGAACGGCTAATTCCGTGCCAGCAGCCGCGGTAATACGGAAGGTACGGGCGTTATCCGGATTTCTTGGGTTGAAAGGGAGCGTAGGCCGGAGATTAAGCGTGTTGTGAATTGTAGACGCTCCACGTCGGCACTGCAGGGCGAGCTGGTTTCCTTGAGTACGCACAAAGTGGGCTGAATTCGTGGTGTAGCGGTGAAATGCTTAGATATCACGAAGAACTCCGAGTGCGGAGGCAGCTCACTGGAGCGCAACTGACGCTGAAGCTCGAAAGCGCGGGTATCGAACAGGATTAGATACCCT
+
CFGGFEGGGF9,;EF@CFEGFFG@:CGEF9EDF8FFCFGDG@@F9E:FGDF,CC,4A:B7+@CGGGGFE>F+BFAFC<E,<55FGFGGFF?CG?DFFGEE,BFF,?AAFFGGG?FG@FG9FAFEB@AEFGGFGGFFGGGF,=+B7+>FDFGGGGG7CC@3@DDCCCC7*<FF;;<:FGGGG;F7*1**1=::,,8=EEE2+:C<F78+112?%C;3=3<44;1?G+CDDD?1&30,GFCFF=,>75,9;>8C>4,@*6+***C+=,C@D3,+88+@@8+++,<@FC8B6,,F?C+C7FFC,<9=:8?,,4,ECCEEEDA9<<B+5F=DB;FA,F<DFFF=9,<49CE@E9EFE=EF,F<>@@B@9,@@FAACFF9FE@FC:E@9E,<GFC,CFFGGFGGGFGGEB:CCEDGECEEE;@,B5@CFE9FGFFFBCB9C
@s501 19742
TGGGGAATATTGCACAATGGGCGCAAGCCTGATGCAGCCATGCCGCGTGTATGAAGAAGGCCTTCGGGTTGTAAAGTACTTTCAGCGGGGAGGAAGGGAGTAAAGTTAATACCTTTGCTCATTGACGTTACCCGCAGAAGAAGCACCGGCTAACTCCGTGCCAGCAGCCGCGGAAATACGGAGGGTGCAAGCTGTAATCGGCATTACTGGGCGTAAAGCTCACGCAGGCGGTTTGTTAAGTCAGAGGTGAAATCCCAGGGCTCAACCTGGGAACTGCATCTGATACTGGCAAGCTTGAGTCTCGTAGAGGGGGGTAGAATTCCAGGTGTAGCGGTGAAATGCGTAGAGATCTGGAGGAATACCGGTAGCGAAGGCGGCCCCCTGGACGAAGACTGACGCTCAGGTGCGAAAGCGTGGGGAGCAAACAGGATTAGATACCCT
+
@@FGGGGGGGGGGGGGFFFF<EGGGGGFDFGFGGGFGF<AA@FFEGGFC6CFG9@E,:CFFFFGGG7FCCFFC<EEFDFFGAFGG,FFCBCECFGGGDCEC4BDFGCFGGACDGG9F9F5CFGGA<=>FDCGGGCC78>,3><:@7@C>>EF,63@F*>>*D;F<BCCFEGGC*4<C:BFGE7<F:EEGG7**#<6#<4:6#?CF?:,:2*CE8,7889%7:CCFD=C=/CC<B>'?7<11,9@<'@9C<::CEC6#GFED;B@CFD>FDED5:38<F;3@:C@76CFCFGFDGGF@9C+@DGGGGGEGF?FDE@,FE@BEFFEF<AEE=E:GGEEF?@GDFFF+<8EF,GFGEFGEAGGGF@,:?,EGGGFGGGGGEFCC8B@GGGGFFFCFEGGGGGGGGGFCC@E8@CGGFGGGFFDGFECBEAGGFGFFGFFCCCCC
@s501 23280
TGAGGAATATTGGTCAATGGACGAGAGTCTGAACCAGCCAAGTAGCGTGCAGGATGACGGCCCTATGGGTTGTAAACTGTTTTTATAGGGGGATAAAGTGTGGTACGTGTACCATATTGCAGGTACCCTATGAATAAGGACCGGCTAATTCCGTGCCAGCAGCCGCGGTAATACGGAAGGTCCGGGCGTTATCCGGATTTATTGGGTTTAAAGGGAGCGTAGGCCGTCTTATAAGCGTGTTGTGAAAGGCCGGGGCTCAACCTGGGCATTGCAGCGCGAACTGTGAGACTTGAGTGTGCAGGAAGTAGGCGGAATTCGTCGTGTAGCGGTGAAATGCTTAGATATGACGAAGAACTCCGATTGCGAAGGCAGCCTGCTGTAGCGCAACTGACGCTGAAGCTCGAAAGCGTGGGTATCGAACAGGATTAGATACCCT
+
DD6CFFCDGFFGGGGFCFACFFGFFGGGGGGFGFGGGFFFFGEGGGGGGGGDGGGGFGGGGGGDFA?FD,FFGGGGGGGG5A<FF9EEFGGGEDGGFCEFGFGEECCFGGGGGGGGEGGGGGGFFFFD,EFDDFFG?DB<F@FECCFFD<@,BFDBFCGGFFGGFGFEGGB9;D*<1<<F<FFGGGGGFE7C+?<FEEG97+?FFF<=*,82<9:5*0<2.<E?+#$CFECE<3E<E3&/@2>;<7>#*5ECGA:FFC@<CCGE;D@88FGEC:3+$D=CFAC-@?8C,A,8FGFE8?FEBFA=E>+F+,@E=,EEB:GEFGGEBGFCE@F:,9FGGFGFA;EAFBC7FF?CAF=,GFEGGEEFGFGFGGFF@FGGEEB@7CFE<,FEEGFDGFEGFEGFGFGFFGFGF?GGGGGF7GECGGGGGGGGGFF<CCAC
@s501 300
TGAGGAATATTGGTCAATGGGCGAGAGCCTGAACCAGCCAAGTAGCGTGCAGGATGACGGCCCTATGGGTTGTAAACTGCTTTTATAAGGGAATAAAGTGAGAGTCGTGACTCTTTTTGCATGTACCTTATGAATAAGGACCGGCTGATTCCGTGCCCGCAGCCGCGGTAATACGGAAGGTCCGGGCGTTATCCGGATTTATTGGGTTTAAAGGGAGCGTAGGCCGGAGATTAAGCGTGTTGTGAAATGTAGATGCTCAACATCTGCACTGCAGCGCGAACTGGTTTCCTTGAGTACGCACAAAGTGGGCGGAATTCGTGGTGTAGCGGTGAAATGCTTAGATATCACGAAGAACTCCGATTGCGAAGGCAGCTCACTGGAGCGCAACTGACGCTGAAGCTCGAAAGTGCGGGTATCGAACAGGATTAGATACCCT
+
E@FGGGGFFCEGGGCFGGGFDFGGGGGGGGGFFGEGFCFGGGGGGGGGGGGGGGGGGGGGGGGGG8FGGCFGEFGGGGGG9F<FGGGGFGG@GGGFGFFGGGGGGGGGGGGGGFGGGGCGAFFGGGGGFGGGGGGGGGGCF@CEEGGGGGGGGGGGG,3@FGGGGGGGGGFGGGFGE7<FC,CB<FECC1<B:FEFE=FFCF<+CFFF@<CCCF>#:>EGF@D>CCC7,C@>7>G<GGGGGGG<EFEEF;4@@988CF@@@9DC@C:<F@CFCF@EF5D8FBB@GED<FGE?5@6+DGFAE?<<GEFB+FFFFCC+EF@=FGGG@F?:FBC,@FFE;FED?=ECFFED?<F?:?7GGGFFF@EFGFGGFFGGGGGFFF:GGGGFFDC,76@EFFFAF@GGGGGGFGGGEGGGGFFE;EDBCEE9FGGFGGE@CCCC
@s501 24639
TGAGGAATATTGGTCAATGGACGCAAGTCTGAACCAGCCATGCCGCGTGCAGGAAGACGGCTCTATGAGTTGTAAACTGCTTTTGTACGAGGGTAAACTCACCTACGTGTAGGTGACTGAAAGTATCGTACGAATAAGGATCGGCTAACTCCGTGCCAGCAGCCGCGGTAATACGGAGGATTCAAGCGTTATCCGGATTTATTGGGTTTAAAGGGTGCGTAGGCGGTTTGATAAGTTAGAAGTGAAATCCCGGGGCTTAACTCCGGAACTGCCTCTAATACTGTTAGACTAGAGAGTAGTTGCGGTAGGCGGAATGTATGGTGTAGCAGTGAAATGCTGTGAGATCATACAGAACACCGATTGCGAAGGCAGCTTACCAAACTATATCTGACGTTGAGGCACGAAAGCGTGGGGAGCAAACAGGATTAGATACCCT
+
CFFGGGGGC9FEGGCFGC<;<CCEGGGGGGGGGGGGGGFFC<CC@FEFGEFFFFFFCEEFEEGGGGDFDGAEFCFCGFGCFFGGGGGGGGCFGGGGFFEFGG?EFGGFBEGGGGGGGGFFEC9FFFGGGGFFEGGGGGGG9FC:87@FDCGGGF+:<FC<FEFDFE@CFD>;3>FG*>F7C9FFG;9FFFGGG;CEGE>:5@&<:/3*<,??FFF4>5FEBCEFEEGGG=@CFFCC,:9AC@:AFGF=GGEEF>CCGD8FC:0EC<9FEFC=?@,FFF?FF@C<FE,<,,,EDF>BFGF@=++<A6EEC8=>,CE@FGGGFE,>EFFFFGFE5?A:C:,,E8DGGEEFFEFFB@CGC7FECEDGGEFGFFFF@<GF7GFGFCGE@<C,7C@BC8GGGGF@FCEGDGGGGFFGFFGGGGGGGGGGGF@GFFGCCCCC
@s501 24537
TGGGGAATATTGCACAATGGGCGAAAGCCTGATGCAGCGACGCCGCGTGAGCGGAGAAGTATTTCGGTATGTAAAGCTCTATCAGCAGGGAAGATAATGACGGTACCTGACTAAGAAGCACCGGCTAAATACGTGCCAGCAGCCGCGGTAATACGTATGGTGCAAGCGTTATCCGGATTTACTGGGTGTAAAGGGAGCGCAGGCGGTGCGGCTAGTCTGATGTGAAAGCCCGGGGCTCAACCCCGGTACTGCATTGGCAACTGTCGTACCAGAGTGTCGGGGGGGTAAGCGGAATTCCTAGTGTAGCGGTGAAATGCGTAGATATTAGGAGGAACACCAGTGGCGAAGGCGGCTTACTGGACGATAACTGACGCTGAGGCTCGAAAGCGTGGGGAGCAAACAGGATTAGATACCCT
+
EAEAEFEGGGG9CFFFFGF@FGEGGGGGGGGGGGGGFDGEFGGGGGGGGGGGGGGG:FGFGGGFGFEFGGEADEE<FGGGGGGGGGGGGGCDEFFEFGGGGGFGGGDFGGGGGGGGGGGGGGGGCCEG9=AFG<D:FEGGGFGFEE7FEEGFFGGGGGGCFFGD<,<CFDEFFGGGGCGGGF%CF<=GG4?2?GG<4ECECE<<EG9G=GGG#2AGGFCFFGFFC>GDGEC>F-GG<:AAEDFACEE<DCFA:,>?F#6<G8C7>DC#/2C@5=/GGGFCDCFCGCCCGFC@,E;@,5,CFC>+)C7FA,E<7CCFECF8F@,FFGFFFFFE@C,@FA<@6B7FEB:C7EFFFGFGGGGGFCFFGGEEF@87@GFGCGGGGFFF;CGGGGFFDF9FE@F<CFDFGAEFGGGCCCCC
@s501 303
TGAGGAATATTGGTCAATGGACGAGAGTCTGAACCAGCCAAGTAGCGTGCAGGAAGACGGCCCTATGGGTTGTAAACTGCTTTTATGAGGGAATAAAGTGAGTCTCGTGAGACTTTTTGCATGTACCTTATGAATAAGGACCGGCTAATTCCGTGCCAGCAGCCGCGGTAATACGGAAGGTCCGGGCGTTATCCGGATTTATTGGGTTTAAAGGGAGCGTAGGCCGGAGATTAAGCGTGTTGTGAAATGTAGATGCTCAACATCTGCACTGCAGCGCGAGCTGGTTTCCTTGAGTACGCACAAAGTGGGCGGAATTCGTGGTGTAGCGGTGAAATGCTTAGATATCACGAAGAACTCCGATTGCGAAGGCAGCTCACTGGAGCGCAACTGACGCTGAAGCTCGAAAGTGCGGGTATCGAACAGGATTAGATACCCT
+
GCGGGGGGGGGGGGGGGGGGGGGGGGGGGGGGGGGGGGFFGGGGGGGGEGGGGGFCCFFGGGGGGGFGGGGCFGGGFFGGFAFGFFGGGGGEGGGGFGGGGGGGGFGGGGGFGGGGGGGGFGGGFGGFGFGGGGGGGGGGGGFCE7FFFFGGGFGGGGFGGGFGGGGGGECFFGGGG>7FFAFD7CGGGGGGGGGG=6EGG:1FB>CFC8<?=?3<F@FDDC?ACG@GE:D:@<F0CFGGFGFE@FGGGGFG@9EFGC?CFGGFFFGGGGG4=ECEFE=EFFGGGGDF=,FC*FC=GA,GFGGGGGGFC8E;@8E@CFGGFF>7AC:EF9GFGGGGGGGGFGFFFEEFFFAF=FE::DGGGGGFFGGGGGGGFGGFCGGGGGCGFFEDGGGGFGGFGGGFGGGFFDGGGFGGGGGGGFBFGGGGGGE9GGF@CCCC
@s501 304
TGAGGAATATTGGTCAATGGACGAGAGTCTGAACCAGCCAAGTAGCGTGCAGGAAGACGGCCCTATGGGTTGTAAACTGCTTTTATGAGGGAATAAAGTGAGTCTCGTGAGACTTTTTGCATGTACCTTATGAATAAGGAACGGCTAATTCCGTGCCAGCAGCCGCGGTAATACGGAAGGTCCGGGCGTTATCCGGATTTATTGGGTTTAAAGGGAGCGTAGGCCGGAGATTAAGCGTGTTGTGAAATGTAGATGCTCAACATCTGCACTGCAGCGCGAGCTGGTTTCCTTGAGTACGCACAAAGTGGGCGGAATTCGTGGTGTAGCGGTGAAATGCTTAGATAGCACGAAGAACTCCGATTGCGAAGGCAGCTCACTGGAGCGCAACTGACGCTGAAGCTCGAAAGTGCGGGTATCGAACAGGATTAGATACCCT
+
;ECF@8CF<CCEFGGEFCG?FGEGGEEFGFGGGGGGGGGGGGCFFDEFCGFFCFGB<FGGEGGFFGC@FG7FC,BE<C<EDCE<9EFFGCC8AFFGFGGGF<CEGFF+BEFFGCDGGGDF99EFDEGGFGGGGGGGEG9EBFFGGGCFAFF<DF@:BF,B=>=FGGC7FCFGGFCE*>>FGF,@@98:=BE7FGGC;.FFF=3<?::1=F9FEC3CGFGG>5FFGGGGCF=+ACGDFEGFD@@C<AFFGFGFGCFEACC@@AFFG4:<>,<C>C1+$@=DGGGGGD@F9FGGFF>FGGGEE,GFGEE?GGGDFGGGEF7FGF@C5C:ECDE9FEGGGGFAFEC,,FF7A?FFFCCB,FF:FF7FA9FFF?GGEFCGFGGGGGGGGDFF>GFCFF9GFCGGGGGF8GGEFBC,EGGGEFDBGGGGGGEFEFGCCCCC
@s501 23166
TGGGGAATCTTGCGCAATGGGGGGAACCCTGACGCAGCGACGCCGCGTGCGGGACGGAGGCCTTCGGGTCGTAAACCGCTTTCAGCAGGGAAGAGTCAAGACTGTACCTGCAGAAGAAGCCCCGGCTACCTACGTGCCAGCAGCCGCGGTAATACGTCGGGGGCGAGCGTTATCCGGATTCATTGGGCGTAAAGCGCGCGTAGGCGGCCCGGCATGCCGGGGGTCGAAGCGGGGGGCTCAACCCCCCGAAGCCCCCGGAACCTCCGCGGCCTGGGTCCGGTAGGGGAGGGTGGAACACCCGGTGTAGCGGTGGAATGCGCAGAGAGCGGGTGGGACACCGGTGGCGAAGGCGGCCCTCTGGGCCGAGACCGACGCTGAGGCGCGAAAGCTGGGGGAGCGAACAAGATTAGATACCCT
+
DAFFGGFGGFFGGGGGGDGGGG>FCCFFCFGGGGGGFEDGGGGGGGGGEGGG7FEEG:*@FC::FEGE>FF:CFGFGGGD>BGGF9FFF7F:CGGFFFCFEFC<FGGGGGGGGGG6<8FF,;CGGDGG,8CGGDGGGGGGGCF6CEEDC*:;:CG5,*:8C>8CE>ECCGDDFFFCCEC>?CCDFF5AG8ECCFC:EC8C5EE:6C>:71+<2/#C>DDDGE::C?6?:EEEGGGCGFE<38GCGGGGGDB4=ECCEE5888.@CF5F8&#GFCE;BBCE+B<EE++>D8,8,8>+=E@7FGF@+>CCF?@5C+>GCB=,EC4++CGFFFEC9,FCF:FEF@EEEF?6GGGGGCC8CFECGGFCF@GFGGGFDF<EF7GFCGGGFEFGDGGGFFDBECFFEB@FFE,GGGFC<CCCC
@s501 306
TGAGGAATATTGGTCAATGGGCGAGAGCCTGAACCAGCCAAGTAGCGTGCAGGACGACGGCCCTATGGGTTGTAGACTGCTTTTATAAGGGAATAAAGTGAGTCTCGTGAGACTTTTTGCATGTACCTTATGAATAAGGACCGGCTAATTCCGTGCCAGCAGCCGCGGTAATACGGAAGGTCCGGGCGTTATCCGGATTTATTGGTTTTAAAGGGAGCGTAGGCCGGAGATTAAGCGTGTTGTGAAATGTAGTGGCTCAACCTCTGCACTGCAGCGCGAACTGGTCTTCTTGAGTACGCACAAAGTGGGCGGAATTCGTGGTGTAGCGGTGAAATGCTTAGATATGACGAAGAACTCCGATTGCGAAGGCAGCCTGCTGTAGCGCAACTGACGCTGAAGCTCGAAAGCGTGGGTACCGAACAGGATTAGATACCCT
+
CFGGGGGGGGGGGGGGGGG8<FEGGEGGGGCFFGGGGGGDEGGGGGGGGGGGGGGEGGGGGGGFGFFGGGGCFGFFGGGGGGGGGGFGGGGGGGGGGGGGGGGGEGGFGFFFGGDGGGGGGGGGGGGGGGGGGGGGGGGFFFGEGGGFGGGGFGGGGFGGGGGGGGD7FGGGGGGGGGGGGGF>FEGGGGGFGCEE?GGFGGGGG)=FGFGGFFGGC2C#B>GG<GC7ECCCFDGDGGGGGGFGFA@>CDFFEDEFGGGGGGGGFCCGGG-FFG?G1:EF?@GGGGFC8GGF?GEGEFFF,,<EB+GFEEAE>=7C8B+BD<EGFGCAE=FFEDGFECFA@EE=6FC7FC6?9?FB,,@:GEGGGGFEEFFGFFGGCGEGGGEEFFFEEFBGGFGGF:GFGGGGEGGGEGGFGGGGGFAFFFGGGGEEGGGCCCCC
@s501 307
TGAGGAATATTGGTCAATGGGCGAGAGCCTGAACCAGCCAAGTAGCGTGCAGGATGACGGCCCTATGGGTTGTAAACTGCTTTTATAAGGGAATAAAGTGAGCCTCGTGAGGCTTTTTGCATGTACCTTATGAATAAGGACCGGCTAATTCCGTGCCAGCAGCCGCGGTAATACGGAAGGTCCGGGCGTTATCCGGATTTATTGGGTTTAAAGGGAGCGTAGGCCGGAGATTAAGCGTGTTGTGAAATGTAGACGCTCAACGTCTGCACTGCAGCGCGAACTGGTTTCCGTGAGTACGCACAAAGTGGGCGGAATTCGTGGTGTAGCGGTGAAATGCTTAGATATCACGAAGAACTCCGATTGCGAAGGCAGCTCACTGGAGCGTAACTGACGCTGAAGCTCGAAAGTGCGGGTATCGAACAGGATTAGATACCCT
+
AFGGGFFGGGGGGGGGGGGFFGGGGGGGGGGGGGGGGGGGGGGGGGCFGGGGGGGGFFGGGGCGGGGGGGGEGFGGGGGGCFGGGGGGGGGGGCFFFGGGGGGGFGGGGGDGGGGGGGGGGGGGGGGGGGGGGGGGGGGFGGGGGGGGGGGGGG@EFGGGGGGGGGGGGGF6FGCFGGGGFGGGGGGGGD:CFCCGGGGG?G#EFFGFEFCF;CFGG;FA<C;GGFFGGGFFG<F@GDDGFB@CAC?CFG?72GGFGEECGGGGFG<EG>C@+GGGGGD=CGGEF=>3=,EDFF>+CA8GFGFGFCFGDFGCFGGGGGGGFFGGFECFFCEDGFGF9GFCEGFGFFGGGGGGFFGGGDGGGGGGGFFGFFGGGGGFE,GGGGGGGGGGGGEEGGFGGGGGGGFGDEGGGGFFGFGGGFEEFGGGFFGGGFGCCCCC
@s501 308
TGAGGAATATTGGTCAATGGGCGCAGGCCTGAACCAGCCAAGTAGCGTGAAGGATGACTGCCCTATGGGTTGTAAACTTCTTTTATATGGGAATAAAGTTTTCCACGTGTGGAATTTTGTATGTACCATATGAATAAGGATCAGCTAACTCCGTGCCAGCAGCCGCGGTAATACGGAGGATCCGAGCGTTATCCGGATTTATTGGGTTTAAAGGGAGCGTAGATGGATGTTTAAGTCAGTGGTGAAAGGTTGAGGCTCAACCGTAAAATTGCAGTTGATACTGGATTTCTTGAGTGCAGTTGAGGCAGGCGGAATTCGTGGTGTAGCGGTGAAATGCTTAGATATCACGAAGAACTCCGATTGCGAAGGCAGCCTGCTAAGCTGCAACTGACATTGAGGCTCGAAAGTGTGGGTATCAAACAGGATTAGATACCCT
+
EFGGGGGGGGGGGGGGGGFFFGCFGFGFG8FGGGGFFFGGGGGGGGGCGGGGGGGGGGFGGFGGGGGGGGCGGGFGGGGFG9EGCFF,?FFGGGGGGGGCFGGFFFGGFGFDA5BFFF<FFA<EFGAF9ACA@FFCGDGGEF,?EAEFGFEECFGGDGCFGGG@FBFEE+CF,D'FEE=9F;@%@@>CEFEGGGGG>CE@7@CF.F>C9FC:FG:F@<EGAB;FG>DA>7F<F;C=FDDF#,;@@FG7#:EB'ED8DDFD:CGD@?CC'FF8GF6EA8<E>,C?,9,,,GFE+EAF>5,@GGC?EDGGGGFC4,>+DGGEF<@+)EC=EA,<EFGFFC@;<9@:E96,C,AFC@:GCFGGGEEFFGGGEEAEF@<@C,,8GFGGGGGGGGGGFFGGGEDGEGGCE8EEFFFCGDGGF<GEDGGGGGGGGFFCCC@C
@s501 309
TGAGGAATATTGGTCAATGGGCGAGAGCCTGAACCAGCCAAGTAGCGTGCAGGAAGACGGCCCTATGGGCTGTAAACTGCTTTTATAAGGGAATAAAGTGAGCCTCGTGAGGCTTTTTGCATGTACCTTATGAATAAGGACCGGCTAATTCCGTGCCCGCAGCCGCGGTAATAAGGAAGGTCCGGGCGTTATCAGGATTTATGGGGTTTAAAGGGAGCGTAGGCCGGAGATTAAGCGTGTTGTGAAATGTAGATGCTCAACATCTGCACTGCAGCGCGAACTGGTTTCCTTGAGTACGCACAAAGTGGGCGGAATTCGTGGTGTAGCGGTGAAATGCTTAGATATCACGAAGAACTCCGATTGCGAAGGCAGCTCACTGGAGCGCAACTGACGCTGAGGCTCGAAAGTGCGGGTATCGAACAGGATTAGATACCCT
+
@,,CFFGGG,CE@FGGGGGGGGDEEGGG@FGGGG<FGGFFGF,@CFEFFGGGGGF,:68@@BC7FFGGCFCFGGGGGGGGC?F<D,CEECGDG,?::5FFFFGGGGDGGGGDFCGEFGGGGFG<AFGGGGGGGGGGFEEBDFEEGGG?A<C,>3<BF,<@FFCCEE:FFG@93,?CEGGGFFG2CF1CF?C+?25CF,DGGG#F?:>19>5F=<.;F>FGD<DEFCD8CFGGFGG5FCDE3GFC@?CCEC0<B<A/39FFEFGGAFCGF<39BC7EFECE6?FD8B,CFBDF5FCFCGGGFEGGEGGFEE@,>,@GGFD<A,ECFGGGGFCDEF,8GFFCGGGGGGFCGFADEGGGDFGFEEGFGFGGFDDGGE9GGGGEDGCDFAAGGGGFGCGF8FGGD:GGDGGGCC,FGDGFCGGFGGGFGGGGGGGCCCCC
@s501 310
TGGGGAATATTGCACAATGGGCGCAAGCCTGATGCAGCCATGCCGCGTGTCTGAAGAAGGCCTTCGGGTTGTAAAGTACTTTCAGCGGGGAGGAAGGGAGTAAAGTTAATACCTTTGCTCGTTGACGTTACCCGCAGAAGAAGCACCGGCTAACTCCGAGCCAGCAGCCGCGGTAATACGGAGGGTGCAAGCGGTAATCGGAATTACTGGGCGTTAAGCGCACGCAGGCGGTTTGTTAAGTCAGATGTGAAATCCCCGGGCTCAACCTGGGAACTGCATCTGATACTGGCAAGCTTGAGTCTCGTAGAGGGGGGTAGAATTCCAGGTGTAGCGGTGAAATGCGTAGAGATCTGGAGGAATACCGGTGGCGAAGGCGGCCCCCTGGACGAAGACTGACGCTCAGGTGCGAAAGCGTGGGGAGCAAACAGGATTAGATACCCT
+
CF,=@6BFFFFGFFGGFGG<EFGGGGGGFGG8FFGGGGGGGGFGGGGFFF,CFGGDFGGG9AD8,=@C,6@CFF<EEGGG9<,CEFFFGCFGGG8FFGGGF?,@F?,BDFCDG,,<<E5,8CFDDCCFFBFGGGGG7FCCD>,3>FC<CFC*>DFFFD*>7:CFGGFE:<*8FFE7F9FFGCG*488?6C:5?*2/:<EE65>FFCCCC<C8>1#*;6<C.<CEC':D5&CFFCC3GFFF=5:F@GFGFCBFCEF5@CEEGD$EFFF0:8B;8CFFGGFFFF@+?GGGGFF@>9FGGFFEB7FDF>::CF@,CAF@E64,F8FE??9EEAF?9F@EE:CEGGFBDFE?9,F8FFAGFFGECGGGDGEECFFGGGGFC:8,-B,GGGGGFFC@FC,CGGGGGDGGGFDFGCCGGFECFFFEGGFFF@,FCFCFCGGFCCCCC
@s501 26341
TGAGGAATATTGGTCAATGGACGAGAGTCTGAACCAGCCAAGTAGCGTGCAGGAAGACGGCCCTATGGGTTGTAAACTGCTCTTATAAGGGAATAAAGTGAGTCTCGTGAGACTTTTTGAATGTACCTTATGAATAAGGACCGGCTAATTCCGTGCCCGCAGCCGCGGTAATACGGAAGGTCCGGGCGTTATCCGGCTTTATTGGGTGTAAAGGGGGCGTAGGCCGAAGATTAAGCGTGTTGTGAAATGTAGACGCTCAACGTCTGCACGGCAGCGCTAACTGGTTTCCGTGAGTACGCACAAAGTGGGCGGAATTCGTGGTGTAGCGGTGAAATGCTTAGATATCACGAAGAACTCCGATTGCGAAGGCAGCTCACTGGAGCGCAACTGACGCTGAAGCTCGAAAGTGCGGGTATCGAACAGGATTAGATACCCT
+
6EEFFFFFGC,@CFDGGFG,BFGGGDCCAFGFGGFFFCC;<@FDFGCFGGGAFEG,<@@B++8C,=9,9C:>BCAC,?EF9,<,,,9CC9FGGFFG95B,:,CFFFDCFGGGGF,C@?B+AACFFGGEEG9?<<BFGFCF,A:+F7FCFFFAGF7F+3+8CGG78+3*>:<:FC7<6*>FGG9>*<:*=*1*5FC7#2F:?F=4?<+*98,?C:96@?EA0=*44++=>C?*<*B4B,7?F@CFD7CDGFEF@>:D7FGF7D=@++:>@,F@3==:,,,,,EGFFB383,FF?C>FCGFB=FAEB4+FCGFC@,>GEF?=A=C6)GGFE,<,,,B?CDC;:,CA,FFC?9GGDFF@,FE,@FEF<ADGGGGFGGGGGGECEGGGFFGGGGFEFGFFFFEE,GFEFEGEGGGFGGGGGGFGGGGGGGGGGGGCCCCC
@s501 312
TGAGGAATATTGGTCAATGGGCGAGAGCCTGAACCAGCCAAGTAGCGTGCAGGATGACGGCCCTATGGGTTGTAAACTGCTTTTATAAGGGAATAAAGTGGGAGTCGTGACTCCTTTTGCATGTACCTTATGAATAGGGACCGGCTAATTCCGTGCCAGCAGCCGCGGTAATACGGAAGGTCCGGGAGTTATCCGGATTTCTTGGGTTTAAAGGGAGCGTAGGCCGGAGATTAAGCGTGTTGTGAAATGTAGACGCTCAACGTCTTCACTGCAGCGCGAACTGGTTTCCTTGAGTACGCACAAAGTGGGCGGAAGTCGTGGTGTAGCGGTGAAATGCTTAGATATCACGAAGAACTCCGATTGCGAAGGCAGCTCACTGGACTGCAACTGACACTGATGCTCGAAAGTGTGGGTATCAAACAGGATTAGATACCCT
+
GGGGGGGGGGFDGGFFGAEF<EFCGGGFFDGGGGGGGGGFGGEGFFGCCEGGGFDFEFGGGEGGFFFCFGEFGFFGGGGGC<FDFFGDEGGGGG@EFGGGGFFGG8FGGGGFGDFGGGGBFAFGGGGGGGGGGGGGGGGFGGEGGGGGGFFGGGGFCE<FFGGGCEGCFDE,@C@FGDGGEGG@EC*CFF9F;F+DG=GC$5CFC.C<FCC4CG@4CDEF@:8CFE8CEGD?F1CBGGGGFGCCEACE=:7C>::@:GFDC?DGF0FGDEB6@DEGGE?60/8FGFCADEF<5@+:GFF?4,,FB>7EC89,8,++GGGGFFDE>FF4E,<FEFCGF<FCEEAEGGGGGGF@6EF:DFFCBCGEFGGGGGGGGGFGGGGGGGGGGGFECCFACGGGGGGGGGGGGFGGGFCFFGGGGEEDFEFGGGGGFGFC?CCC
@s501 21562
TGAGGAATATTGGTCAATGGGCGAGAGCCTGAACCAGCCAAGTAGCGTGCAGGAAGACGGCCCTATGGGTTGTAAACTGCTTTTATAAGGGAATAAAGTGAGTCTCGTGAGACTTTTTGCATGTACCTTATGAATAAGGACCGGCTAATTCCGTGCCAGCAGCCGCGGTAATACGGAAGGTCCGGGCGTTATCCGGATTTATTGGGTTTAAAGGGAGCGTAGGCCGGAGATTAAGCGTGTTGTGAAATGTAGACGCTCAACGTCTGCACTGCAGCGCGAACTGGTTTCCTTGAGTACGCACAAAGTGGGCGGAATTCGTGGTGTAGCGGTGAAATGCTTAGATATCACGAAGAACTCCGATTGCGAAGGCAGCTCACTGGAGCGCAACTGACGCTGAAGCTCGAAAGTGCGGGTATCGAACAGGATTAGATACCCT
+
FGGGGFGGGFFGDFGGGFGDEGGGGGGGGFGGGFGGGGFGGGGFGGEGGGGGGGGGGGGGGGGGFGGGFF>FGGFGG9FGGGGGGGGGGGGFGGGGFGGGGGFGGGGGFGEDGGFGGGGGGGGGGGGGGGGCFGCEGGGGGGGDFGGGGGGFGGF7@AEFFFFF+C@CBCG9FCCCFEGDG:D@FGGG3GD>GG:GGCBF?CFFGGGEGGG<CDFGG>GGFBEFFFCCGFFCG-FF>D8GGC7F=:1FCFFF>EGD8F@0<5EFDGFFGFGFGDGGGFDDFFGFD3=B,D?BFGGFGFFGGFDGGE@EECCFB@+E>GGGGGDDAF@:<F9?D9GF=9CGFFGGFCFEGGGFFGGGGGGGFCCBFCDGGFGE9GGFC<EGFDGFGFGGGGCFCEGGFFEFDGGFFCFBDGGGGGGGGFAFGGGGGEGDGFGCBCBC
@s501 314
TGGGGAATATTGCACAATGGGCGCAAGCCTGATGCAGCCATGCCGCGTGTATGAAGAAGGCCTTCGGGTTGTAAAGTACTTTCAGCGGGGAGGAAGGGAGTAAAGTTAATACCTTTGCTCATTGACGTTACCCGCAGAAGAAGCACCGGCTAACTCCGTGCCAGCAGCCGCGGTAATACGGAGGGTGCAAGCGTTAATAGGAATTACTGGGCGTAAAGCGCACGCAGGCGGATTGTTAAGCCAGATGTGAAATCCCGGGGCTCGACCTGGGAACTGCATCTGTTACTGGCAAGCTTGAGTCTCGTAGGGGGGGGTAGAATTCCAGGTGGAGCGGTGAAATGCTTAGATATCACGAAGAACTCCGATTGCGAAGGCAGCTCACTGGACTGCAACTGACACTGATGCTCGAAAGTGTGGGTAGCAAACAGGATTAGATACCCT
+
FGGGGCEGGGGGGFGGGGGFGC@FFGGGGGGFGGGGGG,EEFGGFGGFF@C@FF<FGFGGGGGGGGGGGGGGGGGDFCFGGGGGGGEGGGGGGGGG@FF+B<D<DCCAA,<FD9,?FG9=F,B@FGEC7>EG@C7B@FFE,,,8@>,*31>>3>,,8>>F*C,FC:FGCFC*F:4<FFFCEFG77*3889CFGGCEG7,<+<*3@F==<FFF5?831@?D354C:;EDGEG*GDECFC><#8'CB,<CC::<+<C@#GEE?B3#>FB,E9D3<D=A:GF35C,+=DCDD8E,FGGEFD84+4+?+C@+CC8F?;C=E>,9,>8:E=,@+AGGFFFGFA??:,C,GF;@,,FE,FF<DCB8,EFE:F:GGGFFFFECGGFCGFGF@AE6C,,<<GGFFDGGGF@@,DEGF@FF@GGFGGGF9FCECAGGGFGEDGFFBCCCC
@s501 27008
TGAGGCATATTGGTCAATGGACGAGAGTCTGAACCAGCCAAGTAGCGTGCAGGATGACGGCCCTATGGGTTGTAAACTGCTTTTATAAGGGAATAAAGTGAGTCTCGTGAGACTTTTTGCATGTAACTTATGAATAAGGATAGGCTAACTCCGTGCCAGCAGCCGCGGTAATAAGGAGGATCCGAGCGTTATCCGGATTTATTGGGTTTAAAGGGAGCGGAGATGGATGTTTAAGTTAGTTGTGAAAGTTTGCGGCTCAACCGTAAAATTGCAGGTGAGACTGGATGTCTTGAGTGCAGTTGAGGCAGGCGGAATTCGTGGTGTAGCGGTGAAATGCTTAGATATCACGAAGAACTCCGATTGCGAAGGCAGCCTGCTAAGCTGCAACTGACATTGAGGCTCGAAAGTGTGGGTATCAAACAGGATTAGATACCCT
+
FCCA8,BCEFGFGGFG@FE<F<CFGGGADFA9FFCFGGGFF8CECEG:FCGGFGG?EFC7++@C=C?8F8?+B?,EEC9F,9,FFFFGGDFFF8ECEFA,E9,C<CFD8EEDFGGGFGGGGGAEA5F<<F,,CEEGAE<,?5,,AEDGGF<FFGFDFA<<F?DG7BCG7B7,<,8@C:CC@:A7B@4*=C&62:=CC?88>#7<F;,CBFDE0?-87C4(5F88;FC>DD@C6?F?#9EG>D:><@,8F@EF@CGF@;GFFFF@,<GEF8D?=8,,4,+=8:GGFFA:,==E3B@,@EFF><,=FDFFB8EE@,==7FFF<FCC=DGGFFE<@EFFDGGCEAC,8GECFCEEEFFC:FGCFFCFF9FGF8FF@,C;,E,<E,<GFGGGGFF<AGGGCGGGF>FFCGGFEDC<FGGGFFFEEGGFGGGFGGGCCCCC
@s501 24037
TGAGGAATATTGGTCAATGGGCGCAGGCCTGAACCAGCCAAGTAGCGTGAAGGATGACTGCCCTATGGGTTGTAAACTTCTTTTATATGGGAATAAAGTTTTCCACGTGTGGAATTTTGTATGTACCATATGAATAAGGATCGGCTAACTCCGTGCCAGCAGCCGCGGTAATACGGAGGATCCGAGCGTTATCCGGATTTATTGGGTTTAAAGGGAGCGTAGATGGATGTTTAAGTCAGTTGTGAAAGTTTGCGGCTCAACCGTAAAATTGCAGTTGATACTGGATGTCTTGAGTGCAGTTGAGGCAGGCGGAATTCGTGGTGTAGCGGTGAAATGCTTAGATATCACGAAGAACTCCGATTCCGAAGGCAGCCTGCTAAGCTGCAACTGACATTGAGGCTCGAAAGTGTGGGTATCAAACAGGATTAGATACCCT
+
EGGGGGGGGGGGGGGGGGEFFGGGGGGGGGGGGGGGGGGFGGFFGGGGGGGGGGGGGGFFFGGGGGGGGGGGGGGGGGGGGGGGGGGGGGGGGGGGGGGGGGGGGFFGGAFGGGGGGFFGGGGGGGGGGFGGGGGGGGGGGGGGG7BFGEGFGGGGGGGEC=DFFDFGGGG9GGFGGEEFFGFFEEEGG>=EFGGGGDCFFF=FFFDFEGF7GGGFGFEECFFCFGFGFGFGGGGFFGF9@GGGGGGFCGGGEGGGGGGGDGGFGFFFCGGGGGGGGGGFGFCFEF?GGGGGFGGGGGGFFECF?@GEGFFEEFGGEF@<CGGGFGGGFGGGFCGGGGGGGEEGGGGGGGGGFEGGEGGGGGGFFEEGEGGGFAGGGFDEGGFGGGGGGGGGGGGGGGGGGGGGGGGGGGGFGGGGGGGGGGGGGGGGGGGCCCBC
@s501 26064
TGGGGAATATTGCACAATGGAGGAAACTCTGATGCAGCGACGCCGCGTGAAGGATGAAGTATTTCGGTATGTAAACTTCTATCAGCAGGGAAGAAAATGACGGTACCTGACTAAGAAGCCCCGGCTAACTACGTGCCAGCAGCCGCGGTAATACGTAGGGGGCAAGCGTTATCCGGATTTACTGGGTGTAAAGGGAGCGTAGACGGTTGTGTAAGTCTGATGCGAAAGCCCGGGGCTCAACCCCGGGACTGCATTGGAAACTATGTAACTAGAGTGTCGGAGAGGTAAGCGGAATTCCTAGTGTAGCGGTGAAATGCGTAGATATTAGGAGGAACACCAGTGGCGAAGGCGGCTTACTGGACGATCACTGACGTTGAGGCTCGAAAGCGTGGGGAGCAAACAGGATTAGATACCCT
+
FGGGGGGGGFGGGGGGGGGGGFGGGFFFGGGGGGGGGGGGGGFGGGGFGGGGFGGGGGGGGFGGGGGGGGGFGGGGGGGGGGGGGGGGFGFGGGGGGGGGGGGGGFFGGGGGFGGGGGGGFGGDFCFGGGFGGGGGGGGGGGGGGGGGFEG93FGFFCFGGGG7CFGGGGGGGGGGG=GGGD>CGGFGECG@?CFCG=F:@GGGGEFFGGGGGGFCFFFECFEDD8GGFCEEGGGGGGGGGFDEEGGGGGGFEA9GGFGGGGGGG;GFGGFF=GEG8FFEFF=GGGGFGCEFEDE8EEGFGGGGFGGGGGGDECGFCGGFGGGGGGGGGGCCCGFF@DCGGGGGGGFGGGGFGGGGGGDGGGGGFGFGGGFGGGGGFGGFGGGFCGGGGGGGGGGFFCAADGGGFGFGFCECCCCC
@s501 318
TGAGGAATATTGGTCAATGGACGGAAGTCTGAACCAGCCAAGTAGCGTGCAGGGTGACGGCCCTATGGGTTGTAAACTGCTTTTATGTGGGAATAAAGTGAGGGACGTGTCCCTTTTTGTAGGTACCACATTAATAAGGACCGGCTAATTCCGTGCCAGCAGCCGCGGTAATACGGAAGGTCCGGGCGTTATCCGGATTTATTGGGTTTAAAGGGAGCGTAGGCCGCAGGTTAAGCGTGTTGTGAAATGTAGGGGCTCAACCTCTGCACTGCAGCGCGAACTGGCTTGCTTGAGTACACACAACGTGGGCGGAATTCGTGGTGTAGCGGTGAAATGCTTAGATATCACGAAGAATTCCGATTGCGAAGGCAGCTCACGGGAGCGCAACTGACGCTGAAGCTCGAAAGTGCGGGTATCGAACAGGATTAGATACCCT
+
CE9FGGGGGGGFGGGGGGFFD<EEFGGGGFGGGGGGGGGFGGGGGGGEGGGGGGGGGGGGGGGGEFFGFGGGG<FGGGDGGGGGGGGGGGGFFGGGGGGGGGGGGGGGGGGGGGGGGGGGGGCGGFGFGGGGGGGGGGDFGGGGGGGGGGGGGGGGGGGGGGGGGGGCCFGGGEFEE7CGFGGGDGDGGG<FGGGGG9CGGGGGGGF?7FCFGGDGG@FCEFEGD5DFEGCFC<GDGGEGFF:@C?FFFGFGGFGFG@CAFCGGGFG@CFECBC:E:F?CDCEEFBFGGGGGFD9GFGECGFDGFC:ECEEEF@=>DGGFCFC@)CEDCF<?@CFGFEDGFE,GGGGGGGEFAGGGGFCEGGGGGGFGGCGGGGDGGGGGGGEGFFECGE@GGGGFFFFFEGGEAGGGGGFGGGGGGGCFFGGFCGGGGGF@CCCC
@s501 319
TGAGGAATATTGGTCAATGGACGCAAGTCTGAACCAGCCATGCCGCGTGCAGGAAGACGGCTCTATGAGTTGTAAACTGCTTTTGTACGAGGGTAAACTCACCTACGTGTAGGTGACTGAAAGTATCGTACGAATAAGGAACGGCTAACTCCGTGCCAGCAGCCGCGGTAAGACGGAGGATTCAAGCGTTATCCGGCTTTATTTGGTTTAAAGGGTGCGTAGGCGGTTTGATAAGGTAGAGGTGAAATCCCGGGGCTTAACTCCTGAACTGCCGTGAAAACTGTTAGACGAGAGTGTAGTTGCGGTAGGCGGAATGTATGGTGGAGCGGTGAAATGCTTAGAGATCAGACAGAACACCGATTGCGAAGGCAGCTTACCAGACTATATCTGACGTTGAGGCACGAAAGCGTGGGGAGCAAACAGGATTAGATACCCT
+
FGFDFGFGEDGGG@FGFFGGGGG@F@:,CCEFGFCE<F8E,C8ECCFFCFF,C8B,AEFGCCCFDEF,,9CCFFGGGGGGCEFF,4,,C:FFCFFDCCE9F<F,=,BFG,B?,,,,,CEDGG?,B<BFFABF+F@EGFG9,,B>3BF8BFFC7@D@<FF7,,,<7>5::>C,>>*1>>F*,7?C@CEECE@:;F71*=::C+8,8?B@.81<:CCG73<9A=:C/;:CD>0%3,>.F:9,@@.@0D;@#+E6>=F=FF@3:#:97D?D=EC835,,58+6+EE,CFB?@,DFDB,=BF@+4=6,<>BEE@FEFAFEE<CEA,8+)FBACEGGFEEC,6,,:,,;FC6,B,6CCFC@DGGGGCFBGGEFFFGFFEAE<,;,@C,<<DGGCGFEFAFEBCC<FGGGEGGCGFEFFGGGFCC<GGGGFFGGGEFBC?CC
@s501 320
TGAGGAATATTGGTCAATGGGCGAGAGCCTGAACCAGCCAAGTAGCGTGCAGGAAGACGGCCCTATGGGTTGTAAACTGCTTTTATAAGGGAATAAAGTGAGTCTCGTGAGACTTTTTGCATGTACCTTATGAATAAGGACCGGCTAATTCCGTGCCAGCAGCCGCGGTAATACGGAAGGTCCGGGCGTTATCCGGATTTATTGGGTTTAAAGGGAGCGCCGGCCGTAGGCTAAGCGTGCCGTGAAATACCTTCGCTAAACGGCGGCCGTGCGGCGCGAACTGGCCTACTGGGGGACGCGGGACGTTGGCGGAATTCGTTGTGTAGCGGTGAGATGCTTAGATATCACGAAGAACTCCGATTGCGAAGGCAGCTGACGGTAGCGCAACTGACGCTGAGGCTCGAAAGCGCGGGTATCGAACAGGATTAGATACCCT
+
AFC<FGGDGGGGGGGGGGDFFGDGGGGGGGGGGGFFFFG@FG@EGGGEGFFFGGGGFGGGCFGGFGGGGGGCCECGFCGGFGGGGAFGGGC4E8EFFGGDFFFFGF@FGGGFFGGCAFFEGGGFFGGFGGFGAFFGGG9CEFCEGEEF?FECDGFGFAFGGF<>FCFG@FG9CGGGGDC7<?ECFGEFCFE7FGGGGGE<9+?F?78<7CCFFGGGG3<5))2/::E<ECF:E=F?GGGGCEC>+9:CFF:.E=913#12;EGDEE>EF119FECC?C=:98@,<=<,36+6*++BCEBFCD@F<6GCB8,E@,ED>8+,=<7@BFFE,FC:,A<EEGGGF8FFEC,D?AGFF@C,,,:,+GDGFFFFA8CD@CCFCGGGGGCED9FC@GFEGGFF8GFEE7GFEFEGGGFFCEGGCCF<FCFA<9DFGGECCAAC
@s501 321
TGAGGAATATTGGTCAATGGGCGATGGCCTGAACCAGCCAAGTAGCGTGAAGGATGACTGCCCTATGGGTTGTAAACTTCTTTTATAAAGGAATAAAGTCGGGTATGCATACCCGTTTGCATGTACTTTATGAATAAGGATCGGCTAACTCCGTGCCAGCAGCCGCGGTAATACGGCGGATCCGAGCGTTATCCGGATTTATTGGGTTTAAAGGGAGCGTAGATGGATGTTTAAGTCAGTTGTGAAAGTTTGCGGCTCAACCGTAAAATTGCAGTTGATACTGGATGTCTTGAGTGCAGTTGAGGCAGGCGGAATTCGTGGTGTAGCGGTGAAATGCTTAGATATCACGAAGAACTCCGATTGCGAAGGCAGCCTGCTAAGCTGCAACTGACATTGAGGCTCGAAAGTGTGGGTATCAAACAGGATTAGATACCCT
+
,CFEFCEFFGFAFFFFFCF@FFGGGGGGGFDGGFFGGGGFGGCEEGECEEGGGCEFCFEFGGGDFGGGGGGGG9ACC<<FFD,EFGGGFGGGFCGFFFGGG74FFGGG9?FFGGGGGGDGG9,??FFGGGGFFGEFDDGF9,BFGGGGGDGEDD<FF?7BDEDGG?E>F@CC<F@F#>BF@EF<@C@>FE@FCFF4FF%C::-GF'<C9:<FB>FFG5CD31<FFG>CGFD78<<7@FDGFAFGGGEDFC6FF@?=5GGGGEGFGDDFAE-+F<,8,,GDDEE:,,CFFFBAFFDCFGFCGGGGGGGGEE;>?GGGGGFEEE>@)@CAGFFFEFFECF@CGGF:GGGGGGGGFEGGDGGGGGGGGGGGGGGFFCGEGFFEGGGGGGEGFFAGGGGGFGGGGDGFFCGGGGGEFDFGGGGGGGGGGGFFGGGCCCCC
@s501 322
TGAGGAATATTGGTCAATGGGCGAGGGCCTGAACCAGCCAAGTAGCGTGCGGGACGACGGCCCTATGGGTTGTAAACCGCTTTTGATTGGGAACAAAGAGCGCCACGTGTGGTGCGTTTCGTGTACCTTCCGAATAAGCATCGGCTAATTCCGTGCCAGCAGCCGCGGTAATACGGAAGATGCGAGCGTTATCCGGATTTATTGGGTTTAAAGTGCGCGTAGGTGGACAGTTAAGTCAGTTGTGGAAGTTTGCGGCTCAACCGTAAAATTGCAGGTGATACTGGCTTTCTTGAGTACAGTAGAGGTGGGCGGAATTCGTGGTGTAGCGTTGAAATACTTAGATATCACGAAGAACTCCGATTGCGAAGGCAGCTCACTGGACTGCAACTGACACTGATGCTCGAAAGTGTGGGTATCAAACAGGATTAGATACCCT
+
<FCFDFGGFFGFGGGG9E6BFGGGGDCGGGFFEFGGGFGGE8FFAGG7CFGDGCEGEGGEGGGGFGFFGGGEEGGEFGGGGGCFGGG9,EFCADF=EEGFGGGEFFGGGGGDGGGGCF+@FGDFFFFFGGFGEGG:;,EEFECCCCEFGGGC:DFGGGGGFGGGFEGEGGEFF:FF*CFFGGFEEF6*3>>,CFGE1CC<:<CCF@;E>G>CE$E'@;EDDDEGGECGEEFFFGGFGFGEFE=8#<<,(:ECC+@;:CCDGGG>EFFC9:@=D=3A<BDD;EE,8,,EFF<FBGAFEGF<G@DDGGGGGGDCBEECGGFFEB8>5C??4,E,F9CFE<CGGGFFE7FCF<FC,@C@:<@,@BF,FFGGF<<GGGGFFAFGFGFAFFEECFCC@9GGGGGFDF@AACFEGFEEFGFDDGFCDGGGDFFEC,-,@CCC
@s501 323
TGAGGAATATTGGTCAATGGGCGAGGGCCTGAACCAGCCAAGTAGCGTGCGGGACGACGGCCCTATGGGTTGTAAACCGCTTTTGATTGGGAACAAAGAGCGCCACGTGTGGTGCGTTGCGTGTACCTTCCGAATAAGCATCGGCTAATTCCGTGCCAGCAGCCGCGGTAATACGGAAGATGCGAGCGTTATCCGGATTTATTGGGTTTAAAGGGAGCGTAGGTGGACAGTTAAGTCAGTTGTGAAAGTTTGCGGCTCAACCGTAAAATTGCAGTTGATACTGGCTGTCTTGAGTACAGTAGAGGTGGGCGGAATTCGTGGTGTAGCGGTGAAATACTTAGATATCACGAAGAACTCCGATTGCGAAGGCAGCTCACTGGACTGCAACTGACACTGATGCTCGAAAGTGTGGGTATCAAACAGGATTAGATACCCT
+
CEGGGDFGGGGGGGGGGGF8EFFGECEGGGGGGGGGGGGGEGCFGGGEGGGGGGGGGCFGGGGGGGFG?F+:FFGFGGGGG7BFGGGGFGGGGGGGF@,=EGGGGGGGDFGGGG9+3>FFCBFEGGGGGFG7F77DGCFFCDFDGGFFGGCCCCFGFCEF?,<<B8FGGEGG8FGGGGGGGGGGG2*4:A28=CCEEC;<EG0GDDEC:;FCCFD>EDGGBGFFFFC8@F<CFFC<7,<0DGFEDFGGFF6DFFCG?E-GGFGGGGEGDECF?GGF?;@7CEGGGGGF9<EFDD>9?GECGGEFB>FFE==,>E>+CGF8FFCG>@:CAE<,AC,C;FFDDAC,GGGGFB@98F+FCDGCCF@8FACGFFCFFCCEEGGGGGGGGGFFFFAFFFGGGFFGGGEGFDGGEGGGGGGGGGGGFAGGGGGGGGDCCCCC
@s501 21281
TGAGGAATATTGGTCAATGGACGAGAGTCTGAACCAGCCAAGTAGCGTGAAGGATGACTGCCCTATGGGTTGTAAACTTCTTTTATACGGGGATAAAGTGAGCCACGTGTGGCTTATTGCAGGTACCGTATGAATAAGGACCGGCTAATTCCGTGCCAGCAGCCGCGGTAATACGGAAGGTCCGGGCGTTATCCGGATTTATTGGGTTTAAAGGGAGCGTAGGCCGTCTGTTAAGCGTGTTGGGAAATGTCGGGGCTCAGCCTGGGCATTGCAGCGCGAACTGGCAGACTTGAGTGTACAGGAAGTAGGCGGAATTCGTCGTGTAGCGGTGAAATGCTTAGATATGACGAAGAACTCCGATTGCGAAGGCAGCCTGCTGTAGTGCAACTGACGCTGAAGCTCGAAAGCGTGGGTATCGAACAGGATTAGATACCCT
+
EFGG@FGF6EFGGGFFFGFGGGGGGCGGGCFGGFFGGFGGGGGGGFGGGGGGGGGGGGFFGGGCGDGGGGGGGGGGDFGGFGGGGGGFE@GGGGDAEFEGGGGGGGGGGGGGGGGGGFGG,EDEGGGGGFD@F<DEEFCFEFGGEE7FFGGG?8FCGGFGGFGG7CCF@CGC,;:<F:CC?DCGGE*:F*BC@FGC=7D:+2:FF;1F:2%?<FE4>?@F;CC8*<46F@C7<:>-CC>,FB=,=:C;<CEGGGF@,,,+CGGFCGFABCF>GDECC3015DB8,F:<@AA8*GGGGGGGF?=<A6?CDGDGFE8GGFCC8GGEAGEFCGEFGGGGFGGGGFF:GGGGGFGFFGGDDGF@FGEDGGFFEGDGFGF8GGGGGGGGGGFFFCFGGGGGGGFFGGGGGEGGGGGFGGGGGGFEFFEFGF<GGGGCC9C@
@s501 325
TGGGGAATATTGCACAATGGGCGCAAGCCTGATGCAGCCATGCCGCGTGTATGAAGAAGGCCTTCGGGTTGTAAAGTACTTTCAGCGGGGAGGAAGGGAGTAAAGTTAATACCTTTGCTCATTGACGTTACCCGCAGAAGAAGCACCGGCTAACTCCGTGCCAGCAGCCGCGGTAAAACGTATGTCGCAAGCGTTATCCGGATTTATTGGGCGTAAATCGCGTCTAGGCGGTTTAGTAAGTCTGATGTGAAAATGCGGGGCTCAACCCCTGATTGCGTTTGAAACTGCTAAACTAGAGTGCTGGAGAGGTAGGCGGAACTAAAAGTGTAGAGGTGAAATTCGTAGATATTTGTAGGAATGCCGATGGGGAAGCCAGCCTACTGGACAGATACTGACGCTAAAGCGCGAAAGCGTGGGTAGCAAACAGGATTAGATACCCT
+
<CFFEEFFGGGFGGGEECEEFFCCEGGGGGGGGFGGFFFFFGFFGGECFFFCEG9FEF,C@EFDFFDG@EGGDFGGEF<DEEFFGGGGGGGGGGGGGDFEFFFFFFFGGGGGGGGGFFFEA9<FDDEFCFGAFGGGGGGGGGE,@,@FFGGECGFG:FFDFGCFFFCGG:FEEGGD,?<<+4,+,?EGGG7>;F5:*6CED5;C7CF<C<5<<7:<F'9>>>FC-$C;;;C>E329>@<AFC1F@@=C@:8@C@ECCD=F8F=7FGF??,,FDEDC<FC,F=+=DEE,<<E?=CAF?<=<,GFFCE?FEC:BC8@@;E@44,GGGFEDFF@FCGFEAFBF@E9GGGGGFGGFFDFGGGGF@7EDFFGGGGGGGGGGGGGFGFGFFGFFFEFEFC@7F9GF7@F@GGGF@CCCFFGFFEEFFFEEFGGF9AFAGGGCCCCC
@s501 27573
TGGGGAATCTTGCGCAATGGGGGGAACCCTGACGCAGCGACGCCGCGTGCGGGACGGAAGCCTTCGGGTCGTAAACCGCTTTCAGCAGGGAAGAGTCAAGACTGTACCTGCAGAAGAAGCCCCGGCTAACTACGTGCCAGCAGCCGCGGTAATACGTAGGGGGCGAGCGTTATCCGGATTCATTGGGCGTAAAGCGCGCGTAGGCGGCCCGGCAGGCCGGGGGTCGAAGCGGGGGGCTCAACCCCCCGAAGCACCCGGAACCTCCGCGGCTTGGGTCCGGTAGGGGAGGGTGGAACACCCGGTGTAGCGGTGGAATGCGCAGATATCGGGTGGAACACCGGTGGCGAAGGCGGCCCTCTGGGCCGAGACCGACGCTGAGGCGCGAAAGCTGGGGGAGCGAACAGGATTAGATACCCT
+
FEFGGGGGGGGFFGGGGGGGGGGGEGGGGGGGGGGGGGEGEGGGEGGGGGGGGGGGGDEFGG8B:FGGFGGGGGGGGGGGEGFFGFGEGGFFGCCBFFGDF:CEGFF@FGFG6EFDGGGGG588?E5+AEGGGGGDGC76CFGCFCG58:*8CE08,3@8EGDD88E?>8:8;FFEG>ECFCF>GF2*?E>8*>21:CCE:C2?#:C5>CCC8/?5:,5ECCG/CC88<CGEFGG5C<;?CCC8::82.?84'@;:C<85CECF1FEFF5@CBCF;7EFEBGCEECCEGD;FFEF>3C=7FF>@E>CGGDEEE?CFCF?,DD@CGGEBBEGFF??@4@GGGGGFBGGDGE:EEFCFEGFFGFCGFBBEGGGCCE,EFDGGGGGGFGGGEGGGGGGGGGGCGGGGGGGGGGDGCCCCC
@s501 26693
TGAGGAATATTGGTCAATGGGCGAGAGCCTGAACCAGCCAAGTAGCGTGCAGGAAGACGGCCCTATGGGTTGTAAACTGCTTTTATAAGGGAATAAAGTGAGTCTCGTGAGACTTTTTGCATGTACCTTATGAATAAGGACCGGCTAATTCCGTGCCAGCAGCCGCGGTAATACGGAAGGTCCGGGCGTTATCCGGATTTATTGGGTTTAAAGGGAGCGTAGGCCGGAGATTAAGCGTGTCGTGAAATGTAGAGGCTCAACCTCTGCACTGCAGCGCGAACTGGTCTTCTTGAGTACGCACAACGTGGGCGGAATTCGTGGTGTAGCGGTGAAATGCTTAGATATCACGAAGAACTCCGATTGCGAAGGCAGCTCACGGGAGCGCAACTGACGCTGAAGCTCGAAAGTGCGGGTATCGAACAGGATTAGATACCCT
+
AFGGGGGGGGGGGGGGGGGFGGGGGGGGGGFFFGGGGGGFGGEGGGGGGGGGGGGGGGGGGGGGGFGGGGGGGGGFDFGG?FFGGGGGGGGFFFGGFGGGGGFFGCGGGGGGGGGGGGGGGGGGGGGGFGGGDC;;FGGGGGGGGGCGFGGGGGGGCFGGGGGGGGEGGECGFGGGGFGGGGGGGGGGEG7CGGFE5FC(GGGGGGB?:/<35<F5EBGG<BEFFGDDGFGGFC:6DGFCGGGC@>,9;9FF:GGGGGGG=GDCE<9<GFFEEF6GEDCEDCGFGGFDGGGF?GGFECFB,,=EGGGDGGGGGFEGCCGFGFEDFGGGGGGFEFFGFFEDFDFGGGGGGGGGGFGGGEGGFGGGGEEFFGFGGGGGGGGGGGGGGGFGGECGGGGGGGGGGGGGGGGGGGGEGGGGGGGFGGGGGGGGGGGCCCCC
@s501 328
TGAGGAATATTGGTCAATGGGCGAGAGCCTGAACCAGCAAAGTAGCGTGAAGGATGACTGCCCTATGGGTTGTAAACTTCTTTTATAAAGGAATAAAGTCGGGTATGCATACCCGTTTGCATGTACTTTATGAATAAGGATCGGCTAACTCCGTGCCAGCAGCCGCGGTAATACGGAGGATCCGAGCGTTATCCGGATTTATTGGGTTTAAAGGGAGCGTAGATGTATGTTTAATTCAGTTGTGAAAGTTTGCGGCTCAACCGTAAAATTGCAGTTGAGACTGGATATCTTGAGTGCAGTTGAGGCAGGCGGAATTCGTGGTGTAGCGGTGAAATGCTTAGATATCACGAAGAACTCCGATTGCGAAGGCAGCCTGCTAAGCTGCAACTGACATTGAGGCTCGAAAGTGTGGGTATCAAACAGGATTAGATACCCT
+
CFGGGGGGGGGGGGGGGGGEGGGGGGGGGFGGGFFGFE,EFGEGGGGEEGGGGGGGGGCGDG@<F8FFGCFGGGGGGGGFBFGGG9<FA<EGGDGGGGG,8@EGEFFGGGFC=FFB=FFGFGFGGF<?EEDFFFFGEAF<<A:FGGGFFBBF:FGGFFF7FFFEGECGFGGGG9DFG@C:>EC@2>CFGGGFF8=7/88?D@7BFC7C=FCFF2FF05F=?FC:@+FGGFFFG@#:#7GGFFF=:<FBF7888/=B@+9B7BC:;=9@02EDA9FA71#3DDCC?<=CD8EA*CFGFGEB8GGGFDCGGEC;89=CGGFDFGDGFGCDGGFFCECFECDDFGE?GFGGGFCDF@EGEGGGGGGFGGGFFD@@8FFFGGGFGGGGCEFEGGGGGGFGGGGGGGGGGGGGGGFFGGGGGGFCFCFFCGGGGF<CCCCC
@s501 329
TGAGGAATATTGGTCAATGGACGAGAGTCTGAACCAGCCAAGTAGCGTGCAGGATGACGGCCCTATGGGTTGTAAACTGCTTTTATAAGGGAATAAAGTGAGTCTCGTGAGACTTTTTGCATGTACCTTATGAATAAGGACCGGCTAATTCCGTGCCAGCAGCCGCGGTAATACGGAAGGTCCGGGCGTTATCCGGATTTATTGGGTTTAAAGGGAGCGTAGGCCGGAGATTAAGCGTGTTGTGAAATGTAGACGCTCAACGTCTGCACTGCAGCGCGAACTGGTTTCCTTGAGTACGCACAAAGTGGGCGGAATTCGTGGTGTAGCGGTGAAATGCTTAGATATCACGAAGAACTCCGATTGCGAAGGCAGCTCACTGGAGCGCAACTGACGCTGAAGCTCGAAAGTGCGGGTATCGAACAGGATTAGATACCCT
+
FGGGGGGGGGGGGGGFGGGGGGGGGGGGGGGGGGGGGGGFFF9FGGGGGGFGGGGGGGGGGGGGGGFGGGGEGFFGGGGGDFGGGGGGGGGGGGGFGGGGGGGGGGGGFGGGGGGGGGGGGGGGGGGGGGGGGGGGGGGGGDEGGGEDGGGG?FFGGFCFGGFGGGGGBCEAFGGGGGGDFGGEGG5FBCG5<FE9C?<<FCDFGCFFFGCGGGEFE:GDFDGGFEG@FGGCFFFA:FGGFF17FGGFF?2CFCC6CDD@GGGGGE?GGGGFGEGGGEFFGGGFGGGFEAF?)GEEGGCFGFEGFGFCEDEF@847EGGGGGGGFGEFDCGAFFGGFFGFGEDGGGGGGGFGGFDGGGGGGGGFGGGGGGGGGGGFFFGGGGGGGGGGGGFGGGFGFGEFFGGFFFGGGGFFFDFGGGFGGFGGGGGGGGGCCCCC
@s501 21349
TGAGGAATATTGGTCAATGGGCGAGAGCCTGAACCAGCCAAGTAGCGTGCAGGATGACGGCCCTATGGGTTGCAAACTGCTTTTATGCGGGGATAAAGTGAGTGACGTGTCGCTCATTGCAGGTACCGCATGAATAAGGACCGGCTAATTCCGTGCCAGCAGCCGCGGTAATACGGAAGGTCCGGGCGTTATCCGGATTTATTGGGTTTAAAGGGAGCGTAGGCCGTCTGTTAAGCGTGTTGTGAAAGGTCGGGGCTCAACCTGGGCATTGCAGCGCGAACTGGCAGACTTTAGTGCGCGGGAAGTAGGCGGAATGCGTCGTGTAGCGGTGGAATGCTTAGATATGACGAAGAACTCCGATTGCGAAGGCAGCCTGCTGTAGCGCAACTGACGCTGAAGCTCGAAAGCGTGGGTATCGAACAGGATTAGATACCCT
+
FGGGGGGGGGFGGGGGGCEFGGGGGGGGGGGGGGGGGGFFGGGGGGGGGEGGGGGGGGFGGGGGGCGFGGEGGGGGGGGGGGGGGGFGGGGGGGFFGGGGGGGGGGDGEAFFGGG7FGFGGGGGGGGFCEGGGFGGF<FFFFCFEGEGGFFGGGFGGGGGGGFGGGGDGDC<EGFG7C7FFGGCFCEFF*BFGF>*>D59*:9@FCGGEGFFGGGFC6?5#?EGGC:>FFF+2BF>=5DCCFGGF<#4<7DGFD5,4,?3FFEGGE>CF7F748,@4;.C5FD>8,FF@3,,)C>GE:CFDE;FB6DGGGE@@4++C@F:F:F=5DGFGGFFEEAGGF<CF8FE:FFGFFEGE6FF@,FGGEEGGFGGGFCGFFGFEFCGGFGDGGGECCCGGGGGFCGGGGGGGGGGGFGGGGGGFFFAGGGGGGGGGFFCCC@C
@s501 331
TGAGGAATATTGGTCAATGGACGAGAGTCTGAACCAGCCAAGTAGCGTGCAGGATGACGGCCCTATGGGTTGTAAACTGCTTTTATAAGGGAATAAAGTGAGTCTCGTGAGACTTTTTGCATGTACCTTATGAATAAGGACCGGCTAATTCCGTGCCAGCAGCCGCGGTAATACGGAAGGTCCGGGCGTTATCCGGATTTATTGGGTTTAAAGGGAGCGTAGGCCGGAGATTAAGCGTGTTGTGAAATGTAGACGCTCAACGTCTGCACTGCAGCGCGACCTGGTTTCCTTGAGTACGCACAAAGTGGGCGGAATTCGTTGTGTAGCGGTGAAATGCTTAGATATCACGAAGAACTCCGATTGCGAAGGCAGCTCACTGGAGCGCAACTGACGCTGAAGCTCGAAAGTGCGGGTATCGAACAGGATTAGATACCCT
+
EECFGGGGGFG,EEFGGGGGGGGGEGCFGGGGGGGGGG<FEGDGGGGGGGCGGGFGGEFGGCFGGF9FGGGC=,CCFFGGFFGGFF,CE94=EFGEGGA9E?<FGGGGCFE9EEGFGG7DGFFFFGGFF9EFCGFCE9EF,+++>>CF9A<F3@BEGG,>B,@F+@FEE**,,=D:*CFGGFCC7:5CG>@CF,<8EECFC+:2,<FC@CGGGFG6C0<>;590;20F?,:9FFC9FC:AC86E?,<9@6GEBC>:*7F=CCF,CFC<FGF5GGGFCF=(@GFDGEADE=,9)7CBGGGGEFFFC8GEF8FDB@+9+B@5EFB>AGEEGCF=A9,GGGGGGFFBB,F7GFEFEF@FGGFFCFGFFFAFAB9GGGGFFFGGGFEFEFEGGGFGGGGGGEGGD7GFFGECC@F@GGFFGGGFGGGGGGGGGGFBC@<C
@s501 332
TGAGGAATATTGGTCAATGGGCGCAGGCCTGAACCAGCCAAGTAGCGTGAAGGATGACTGCCCTATGGGTTGTAAACTTCTTTTATATGGGAATAAAGTTTTCCACGTGTGGAATTTTGTATGTACCATATGAATAAGGATCGGCTAACTCCGTGCCAGCAGCCGCGGTAATACGGAGGATCCGAGCGTTATCCGGATTTATTGGGTTTAAAGGGAGCGTAGGTGGACAGTTAAGTCAGTTGTGAAAGTTTGCGGCTCAACCGTAAAATTGCAGTTGATACTGGCTGTCTTGAGTACAGTAGAGGTGGGCGGAATTCGTGGGGTAGCGGTGAAATGCTTAGATATCACGAAGAACTCCGATTGCGAAGGCAGCTCACTGGACTGCAACTGACACTGATGCTCGAAAGTGTGGGTATCAAACAGGATTAGATACCCT
+
CFFGGGGGGGGGGGGGGGGGGGGGGGGGGGGGGGGGGGGGGGGGGGGGDGGGGGGGGGGGGGGGGGGGGGGGGGGGGGGGGGGGGGFGGGGDFFECFFGGGGGGGGGGGGGGFGGGGGGGGGGGG@FFGFFGGGGGGGGGGGGDGGEGC9EFGGGDGGGGGGGGGDGGGGEGGDCCFE@FFGGGGGEGCCGG<F>DGGGG7BF;@*<6FGG?GGGFE>G@@CEDAACAGGFGGGG<CFGFFGFGFAEGGGGEFD8=8GGFEGGGGGGGGGFFEGFC;ADCDFG,<,FCEFGGFGFGFGGFGFCGGEGGGGFB=FEEEGCC,@CB57BADA?,@C,GGGGGFFGGGFFGGGEEE@EGCGFCGGGGGGFGF?GGGGGGFGGGGGGGGFEGGGFGGGDGGGGFGFGGGGGGGGGFGFGGGGFFFCGF@@FEC8FCCCCC
@s501 333
TGGGGAATATTGCACAATGGGGGAAACCCTGATGCAGCGACGCCGCGTGAGCGATGAAGTATTTCGGTATGTAAAGCTCTATCAGCAGGGAAGAAAATGACGGTACCTGACTAAGAAGCACCGGCTAAATACGTGCCAGCAGCCGCGGTAATACGTATGGTGCAAGCGTTATCCGGATTTACTGGGTGTAAAGGGAGCGCAGGCGGGGGTGCAAGTCTGATGTGAAAGCCCGGGGCTCAACCCCGGTACTGCATTGGAAACTGTCGTACTAGAGTGTCGGAGGGGGAAGTGGATTTCCTAGTGTAGCGGTGAAATGCGTAGATATTAGGAGGAACACCAGTGGCGAAGGCGGCTTACTGGACGATAACTGACGCTGAGGCTCGAAAGCGTGGGGAGCAAACAGGATTAGATACCCT
+
DFGGGGGGGFGGGGGGGG@FFGGGGGGGGGGGGGGFCF7CFGGGGGGEGGGGGGGGGGGGGDGGGFG:FDGGGGGFGGGGGAFGGGGGGGGGGGGGGGAGGGCFFGEGFFGGFGFGGGGGFFEEGGGGGGGGGAD7FF7<FCFFGGEGCCFBFBFCGDF@@FGGC;CF<BEFFGGGGGGGFG#CCG)C:/;ECCFBEDFE?<CC?>#:##C<EF<03.9=AB,GFF?FF@@:?EGF?FFCGGGGEGFEDFCDEC>C397:+E<EC?;<DF/>8@6?0EC@C@FEE,F?8GFE@,9FFEFEGGGE9F7EBGE=EFEEGGGGCFFFFCGGGEFEC<FFCFEGFCGGGGGGGGGGGFGGGGCGGGGGGFFGGGFGGGGFFGF8GGGECGGGGGGGGGGGGGGFGGGGFGGGGGGCCCCC
@s501 23073
TGAGGAATATTGGTCAATGGGCGATGGCCTGAACCAGCCAAGTAGCGTGAAGGATGACTGCCCTATGGGTTGTAAACTTCTTTTATAAAGGAATAAAGTCGGGTATGCATACCCGTTTGCATGTACTTTATGAATACGGATCGGCTAACTCCGTGCCAGCAGCCGCGGTAATACGGAGGATCCGAGCGTTATCCGGATTTATTGGGTGTAAAGGGAGCGTAGATGGATGTTTAAGTCAGTTGTGAAAGTTTGCGGCGCAACCGTAAAATTGCAGTTGATACTGGATGTCTTGAGTGCAGTGGAGGCAGGTGGAATTCGTGGTGTAGCGGTGAAATGCTTAGATATCACGAAGAACTCCGATTGCGAAGGCAGCCTGCTAAGCTGCAACTGACATTGAGGCTCGAAAGTGTGGGTATCAAACAGGATTAGATACCCT
+
CCEFG,CF@FGGGGGGGGG@CFEFEGGFGGGGEFFGCGGF@FEGGGGGGGGGGGGGG,FFFFEFGEFEGGGE:6ACFGGGFGGGGGGGGGFGGGGGG<F?F@FCC@AFFFGGGGCFFCE9FFDFFDFDGFGE9F=;,AC7CFCEECFFGGGGEFFCFD,B8>FDDGG@FF7EFECCC;C+<DF57>EEFCCGGGGDG;@F'EEEC?F#A<C+?:5ACBC%@F>FCCGF5#<F@>DA<?>31@<;<9CFGGEDGFC86;BB@8E8FGGFFGGGGGCCF;GDDGFF9GEF,EGFBF@GFEEE,=>EECF?:,FFFBEF?FA8FDBB9C@EECFAFFGF9FFFE@FFGFGDFF9GGGEFEFFCEEC,GFGFF8FGGGGFCDGFGGGGGFCGGGGGE8FGGGGFFDGGGGGFFFGDGGGGFFEEDGGGGGGGGGGCCCCC
@s501 23566
TGGGGGATATTGCACAATGGGCGAAAGCCTGATGCAGCGACGCCGCGTGAGGGAAGACGGTCTTCGGATTGTAAACCTCTGTCTTTGGGGAAGAAAATGACGGTACCCAAAGAGGAAGCTCCGGCTAACTACGTGCCAGCAGCCGCGGTAATACGTAGGGAGCAAGCGTTGTCCGGAATTACTGGGTGTAAAGGGAGCGTAGGCGGGATGGCAAGTAGAATGTTAAATCCATCGGCTCAACCGGTGGCTGCGTTCTAAACTGCCGTTCTTGAGTGAAGTAGAGGCAGGCGGAATTCCTAGTGTAGCGGTGAAATGCGTAGATATTAGGAGGAACACCAGTGGCGAAGGCGGCCTGCTGGGCTTTAATTGACGCTGAGGCTCGAAAGCGTGGGGAGCAAACAGGATTAGATACCCT
+
EEGGGGGGGGGGGCGGGGGCGGGGEGGGGGGGGGGGGGGGGEEGGGGFFGEGGGGE@CBFGGGGFGGGE@FCFFFGGGFGEFBEDFGGGGGGGGGGD9FGGGGGGGGDGGFFG8BGGFGEGG<CEGDAFGGGGGGGFGGG8<@FGEFGFEEGGGFFFFGDCFFGFFFCE9=ECFGEG7F@GGCFDF/E,3<5E9>=GGG@@E>@:EGFGC@FGC;BFFC@BFFG>CFBC6:6FD:FB<9GFF:GFEGFCCCGFDFFFGCD9C>GDFFGGFGDFE<@,GGGFEFEGGFF8EFEB>@E=E<?,8E@CCCE,FA@GGFFGGGGFGFCF,EECFEGGFFGGFEFGGGFFFGGGGGFGGGFFFCFGGFF9DGGGFGGGGGFGFEFGGGGCGGGGGGFDFGFGFFEGGGGGGGGFFB9CCC
@s501 27050
TGAGGAATATTGGTCAATGGACGGAAGTCTGAACCAGCCAAGTAGCGTGCAGGATGACGGCCCTATGGGTTGTAAACTGCTTTTATGTGGGAATAAAGTCAGGGACGTGTCCCTGTTTGCATGTACCACAGGAATAAGGACCGGCTAATTCCGTGCCAGCAGCCGCGGTAATACGGAAGGTCCGGGCGTTATCCGGATTTATTGGGTTTAAAGGGAGCGTAGGCCGGAGATTAAGCGTGTTGTGAAATGTAGATGCTCAACGTCTGCACTGCAGCGCGAACTGGTTTCCTTGGGTACGCACAAAGTGGGCGGAATTCGTGGTGTAGCGGTGAAATGCTTAGATATCACGAAGAACTCCGATTGCGAAGGCAGCTCACTGGACTGTTACTGACACTGAGGCTCGAAAGTGTGGGTATCAAACAGGATTAGATACCCT
+
@FGCFEFFGGGGDGGGGGGGGF@ECEF@FEGGGGFGDCFCFFGGGGGGGGGGGGGGGCFGGFGFGGFAFFGGGEEFGGG9<F9FFGGGGGGDFFGGGEEEGGFC=FGGGGAFFGGDEDGGFGGGGEFGGGGGGGGFGFGGGGEEG=FGGGAEGGGGFGGGGGGGGGEGGGFGFGGGGEEEGCFEG:EGF7=<<F*C3CFFG7CCFF=@F>CGBFCFB>E73:8?FEEFGGFC,FC>CC>EGGGDGEEGGGGGFC?=@C?FFF>1CEEGGGGGEGEE>E@?GGFGA<8D@+A,97EFE?8CFGGGGEGFE>,=>,EGDFFFEF8EAGCFGGGFEECGGGF@GGFEE7GFGFFFC@CGGGGGGEGGGFFGFDFFFAGFCGGGGGGGGGEGGGFFFGGGGGEEGGGAGGGGGGGGFGGCGGGGGGGGGGGGGGFCCCCC
@s501 337
TGAGGAATATTGGTCAATGGGCGATAGCCTGAACCAGCCAAGTCGCGTGAGGGAAGAAGGCTCTATGGGTCGTAAACCTCTTTTATAAGGGATTAAAGTCGGGGTCGTGACCCCGTTGGAAGGTACCTTATGAATAAGCATCGGCTAACTCCGTGCCAGCAGCCGCGGTAATACGGAGGATGCGAGCGTTATCCGGATTCATTGGGTTTAAAGGGTGCGTAGGTGGCTTCTTAAGTCAGCGGTGAAAGCCCGTGGCTCAACCATGGGAGTGCCGTTGAAACTGGGAAGCTTGAGTACGTACGGGGCAGGCGGAATGCGTGGTGTAGCGGGGAAATGCATAGATATCACGCAGAACCCCGATCGCGAAGGCAGCCTGCCAGGCCGTGACTGACACTGATGCACGAAAGCGTGGGTATCGAACAGGATTAGATACCCT
+
FGFGGGGGG9CFGGGGGGFFFFFGGGGGGFGGGGGGGGGGGGGCGGGCGEGGGGGGGGFGGFFGGG<FFGGGGG<FGGGGGFFFGGGGGGGDG?FFGGGGGGGGGD7FGGCGGGGGGGGGGGGGGGGGGFGEFGGGFGGFGFD7BDGFFFBFFGGDGGGGG7CEC>FGGGGGGD7FGGCFCCC71*=:F7;>C@<EC58CFG>C<CCC>FGGF3C55(:31FGGF@GFBFCCGGGBFFGCFCE8FDFFFECD,D8FD>D0FGE:@FD3#EA9?E?5D:<209@B=<F<DD,F5F9B=>+:@8BFCD7GGDF;ECEEEDDB4C=+5CC@,,FDEA<>9<,,C,DGGGGGGGGF:FC:@+F>6+@,FF<GB8GGGEGGF@EFDGFFEC6GFFE9EGFFAGGGGGFDF@GEGGGGGGGGGGFGGGGFBDFGGGFC9CCC
@s501 338
TGGGGAATATTGCACAATGGGGGAAACCCTGATGCAGCGGCGCCGCGTGAGCGAAGAAGTATTTCGGTATGTAAAGCTCTATCGGCAGGGAAGAAGAAATGACGGTACCTGACTAAGAAGCAACGGCTAAATACGTGACAGCAGCAGCGGTAATACGGATGGTGCAACCGTTATCCGGATTTACCGGGTGTAAATGGAGCGCCGGCGGGAGGCTAAGTCTGATGTGAAAGCCCGGGGCTCAACCCCGGTACTGCATTGGAAACTGGCCACCTAGTGTGTCGGAGGGGTAAGTGGAATTCCTAGTGTAGCGGTGAAATGCGTAGATATTAGGAGGAACACCAGTGGCGAAGGCGGCTTACTGGACGATTACTGACGCTGAGGCTCGAAAGCGTGGGGAGCAAACAGGATTAGATACCCT
+
CDFFGGGGGAEEDF@FCEAEF@FGGFFGEFGFCFF9,B+>CCCGEDF:7F:CBCFGEGE9C@EEFGCCD=FFFFFAF?FFD9FGCF++4@7BB,,:3A,BDGC@+BC:<@<C<,F,,,C,,,,:+@@<3DFE,@8B3,3@8@:,4,>3CEBEF9CFG::81*<F9<<,,46-*2'42#6A7:5;#:0=+542A6(./(:64((?9)*1<FCGEECCC:7+,D,CF==,*15*363,8D8CEFC+:+C,79,;D69<AF99CCGCEFA5B82,,6)@+CEEGC8DGFFDF<<@F@8@@,,<=,DE8B:+@CEC?;@6:@,C98GGFFGGGFF<FFCCF<F5,@,FCA,FCFC+FGFGGGFCGGGGGGGGGF7GFGGFFA<C@GCC,FEFCF@FB,FAEFE<A@FC,FFFFCFGGCCCCC
@s501 24139
TGAGGAATATTGGTCAATGGACGCAAGTCTGAACCAGCCATGCCGCGTGCAGGAAGACGGCTCTATGAGTTGTAAACTGCTTTTGTACGAGGGTAAACTCACCTACGTGTAGGTGACTGAAAGTATCGTACGAATAAGGATCGGCTAACTCCGTGCCAGCAGCCGCGGTAATACGGAGGATTCAAGCGTTATCCGGATTTATTGGGTTTAAAGGGTGCGTAGGCGGTTTGATAAGTTAGGGGTGAAATCCCGGGGCTTAGCTCCGGAACTGCCTCTAATACTGTTAGACTAGAGAGTAGTTGCGGTAGGCGGAATGTATGGTGTAGCGGTGAAATGCTTAGAGATCATACAGAACACCGATTGCGAAGGCAGCTTACCAAACTATATCTGACGTTGAGGCACGAAAGCGTGGGGAGCAAACAGGATTAGATACCCT
+
FGGGGGGG9EGGGGGGGGGGGGGGGEGCFFGGFGGFGGGGFGGGGGGGGGFGGEGGG8FFG@EDGGGF<FFG@FFFGGGGGGGGAFGAFCCFFFFFEFABFEGFFGCFFGG?EFGFGCF@FFFDF9EFGFGDGGFG??F9CFECD+BDG<FCEGC7FEGF?FGGGCFFCFGDFGFFGCFE<FG94><C<:C,CEEGGG<A::6FF?F?FCFCEF@FED8B@BGGGGG3<=2?;;F@<@>&GC(GF?:6EEEEFFC3DDGGG99CFGGD:<GCFE<DA@*@?=?CE<GF=EEA+AAE,:C=BC@GGGGEECECD@9F@CFEF<GGFGGGFFGGFGFFGFGGGGGGGGGFFGFFCFGGFDGGGGGGGGFGGFAGGGGGGFFGFGDFCDGFBGFGGFGF<FDFF7GGEEGGGGEGGFCEFFFFGGGGGGGGFGGCCCCC
@s501 340
TGAGGAATATTGGTCAATGGGCGTGAGCCTGAACCAGCCAAGTAGCGTGCAGGATGACGGCCCTATGGGTTGTAAACTGCTTTTATAAGGGAATAAAGTGAGTCTCGTGAGACTTTTTGCATGTACCTTATGAATAAGGACCGGCTAATTCCGTGCCAGCAGCCGCGGTAATGCGGAAGGTCCGGGCGTTATCCGGATTTATTGGGTTTAAAGGGAGCGTAGGCCGGAGATTAAGCGTGTTGTGAAATGTAGATGCTCAACATCTGCACTGCAGCGCGAACTGGTTTCCTTGAGTACGCACAAAGTGGGCGGAATTCGTGGTGTAGCGGTGAAATGCTTAGATATCACGAAGAACTCCGATTGCGAAGGCAGCTCACTGGAGCGCAACTGACGCTGAAGCTCGAAAGTGCGGGTATCGAACAGGATTAGATACCCT
+
FGGGGGGGGGGGGGGGGGGGGGGEGGGGGGGGGGDFGGGFFGFGGGGGFGGGGEGGGFGGEGGGGFGGGGGGGGGGGGGGFGGGGGGGGGGGGGGFGGGCGGGGAFCGFGGGGGGGGGGGGGGGFFGGGFGDFGGGGGGGFFDGGCCDFCFFGGGGGF8FGGGGGGGGGGGGAFGG@FGGFF:CDC?F@FCGGGGED,CFCFFFFC:EF+?EFFEFG6G7:9ED:>EEGGF>CC9<EBGD:FCEC9E?,@7FFF>,CGFD9FFC=;FDCEF?CE;ECFF49>:DD3FFFFBC8@+CGGGE,?CFFEFEC8<GD8C@7GGFFDC6FGGFGGFE,FFGFE?8FGGGGGGGGCGDFFFCGFGGGGEGFGGGGGGGGGGGFFEGGGGGGFEGGEFGGGGGGGEFGGFFGGGGGEGEFCEGGGGFGGGGGGGGGGF@CCCC
@s501 25176
TGAGGAATATTGGTCAATGGGCGAGAGCCTGAACCAGCCAAGTAGCGTGCAGGACGACGGCCCTATGGGTTGTAAACTGCTTTTATAAGGGAATAAAGTGAGTCTCGTGAGACTTTTTGAATGTACCTTATGAATAAGGCCCGGCTAATTCCGTGCCAGCAGCCGCGGTAATACGGAAGGTCCGGGCGTTATCCGGATTTATTGGGTTTAAAGGGAGCGTAGGCCGGAGATTAAGCGTGTTGGGAAATGTAGTGGCTCAACCTCTGCACTGCAGCGCGAACTGGTCTTCTTGAGTACGCACAACGTGGGCGGAATTCGTGTTGTAGCGGTGAAATGCTTAGATATCACGAAGAACTCCGATTGCGAAGGCAGCTCACGGGAGCGCAACTGACGCTGAAGCTCGAAAGTGCGGGTATCGAACAGGATTAGATACCCT
+
DEGGGGGGFCEFGGGFFGGGGGEEGGGGF?8EFFGGGGGGGGGGGGGGGGGGGGGEGGGGGGGGGGGGGGGGGFGGFGGGGGGGFGGGFGG=EEEBAAFFGGGGFF8+AFGGFGGFFGC+?FFGGGFGGGGFDD,6EF=8,8@FGGGGGFGGCFGGGGFGGGGGEGFCCF7DFFDGCEGG7CGGGCCFCC7CFGC7*/<FF8:A8FCC=D>GF?5*C::<BDEGDCEDG@FC0A?:ECCF>E#77<<@&.)GGGFFC=F9FFGGF@E#><50?F:7EC@DCFGFC,B<3<C,D@8>8A+FE,BGC>GCB4,48@88=F8E5E@@8@,:FAC59,9EE<F;CD<FGGF@E9FECEGGGFDCFC:FE<FEF@FFC77EFCC@GGFCGGGGGGGGGGGGGEE?FFEGFGGGGEGGGGGGGEAEFDFFF<AGGFGCC9CC
@s501 342
TGAGGAATATTGGTCAATGGGCGAGAGCCTGAACCAGCCAAGTAGCGTGCAGGATGACGGCCCTATGGGTTGTAAACTGCTTTTATAGGGGAATAAAGTGAGCCACGTGTGGTTTTTTGCATGTACCCTATGAATAAGGACCGGCTAATTCCGTGCCAGCAGCCGCGGTAATACGGAAGGTCCGGGCGTTATCCGGATTTATTGGGTTTAAAGGGAGCGTAGGCGGTACGTCAAGTCAGCGGTAAAAGACTGCAGTTAAACTGTAGCACGCCGGTGAAACTGGCGCCCTCGAGACGAGACGAGGGAGGCGGAACAAGTGAAGTAGCGGTGAAATGCATAGATATCACTTGGAACCCCGATAGCGAAGGCAGCTTCCCAGGCTCGTTCTGACGCTGATGCGCGAGAGCGTGGGTAGCGAACAGGATTAGATACCCT
+
FGDGGFGGGGGGGGFGGGGGGGGGGGGGGGGGGGGGGGGGGGGGGGEFGGGGGGGGGGCGGGGGGGGFGGGEGFGGGGGGGGGGGFFGGGGDEGFGGGGGGGGGGGGFCE@F=DGFGGGG<,CFGGGG98FFGGGGGGGDFGG7EECFGGGGGGGGGGGGGGGFGCCEGGGGGGDECFCC:CFDEEECC7@8CFCE=5:CFGGEFG:F7C@GGGG)/(:)(953-5%C;<7':CC<51:+;C=:8FG?51,:>72,;CCD<CD<8CCCGEEF@5E9E;;CEC@+8+F>A=A)36GFD@+EAEB8ECGGE?49E49FFE<EEBCAGGEE4,F9FEDEC,@EFEAFDEEGGGGFCGGDFFDFC=FFDEGFGGGGEFDFGGEGCGGGGGGGEFEGGGGFGGGGGGGGEGGGECGGEGGGGGEFFGGGGGGGGECCCCC
@s501 26345
TGAGGAATATTGCACAATGGAGGAAACTCTGGTGCAGCGACGCCGCGTGAGTGAAGAAGTAATTCGTTATGTGAAGCTCTATCAGCAGGGAAGATAGTGACGGTACCTGACTAAGAAGCTCCGGCTAAATACGTGCCAGCAGCCGCGGTAATACGTATGGAGCAAGCGTTATCCGGATTTACTGGGTGTAAAGGGAGTGTAGGTGGCCATGCAAGTCAGAAGTGAAAATCCGGGGCTCAACCCCGGAACTGCTTTTGAAACTGTAAGGCTGGAGTGCAGGAGGGGTGAGTGGAATTCCTAGTGTAGCGGTGAAATGCGTAGATATTAGGAGGAACACCAGTGGCGAAGGCGGCTCACTGGACTGTAACGGACACTGAGGCTCGAAAGCGTGGGGAGCAAACAGGATTAGATACCCT
+
GGGGGGGGGGGFGGGFGGFFGGGGGFGGGGGGGGGGGFGGGGGGGGGFFEEEGFFGFFGGGGACGGFDEFFFFGGGGGGGGGGGGGGGGGFGGGGFGGGGGGGGGGGGGGGGGGGGFGGFFGGGGGGGGFGG?8BFGGFFCFDD@FGDFFFGGGGGFGGG=FFG;9FF.>@FGGGGDECFFFGGGGGGFFGGGGFEE=;9@CG<CF,FAECCFFCFFGFGFCFGFFEFFFGGGFCE:F@>FCDGGGGC<EB=AGFCECCCCFFECCFFFEFFDE8FFFGGFGGGGFGFGGFE@E;CEEFDCGEE@EEFGGGFECEGGGFAAFFFFGGGF9FF@@GFGDGGGDGFFGEGGGFGGGGFFAGGGGGGEFFB,FAFCGFGGGGGG>FFGEGGGGGGFGGGFEGGGGGGGGGGGF<CCCCC
@s501 23022
TGAGGAATATTGGTCAATGGGCGAGAGCCTGAACCAGCCAAGTAGCGTGCAGGATGACGGCCCTATGGGTTGTAAACTGCTTTTATAAGGGAATAAAGTGAGCCTCGTGAGGCTTTTTGCATGTACCTTATGAATAAGGACCGGCTAATTCCGTGCCAGCAGCCGCGGTAATACGGAAGGTCCGGGCGTTATCCGGATTTATTGGGTTTAAAGGGAGCGTAGGCCGGAGATTAAGCGTGTTGTGAGAGGTAGTTGCTCAACATCTGCACTGCAGCGCGAACTGTTTTCCTTGAGTACGCACAAAGTGGGCGGAATGCGTGGTGTAGCGGTGAAATGCTTAGATATCACGAAGAACTCCGATTGCGAAGGCAGCTCACTGGAGCGCAACTGACGCTGAAGCTCGAAAGTGCGGGTATCGAACAGGATTAGATACCCT
+
FFGGGEFGGGGGGGGDFGFGGGGGGGGGGGFGGGGGGGGGGEFGGGDFGGGGGGGGGFGGGGGGGGFFGGGGGGGGGGGGGDDGGFFCEGGEGGGFGFGGGGGG8FEGGGGGGFGDE@FGGDGFGGC<FFFEFFFGGGGFF@EE@EEFGF9FFGGG7FGGGGGGGGGGGGGGGFG>G:FC,>FGGG5FEFCFFCFDGEFGG8)CCC=FCFFC@F7AC5>D?=;C<EGDC.CEGFG<>9FED9F?:D:,9C,@9>96,FFFF?AFFFGGGF@;7C7F>E>77DFDF8FF=,FDDF=4EF?GEA@,B=+GGFFFFBC+C7DEF9GGFGGEGGGGGFCGGFE;GGGFFEGGGGGFFF7GGFFCEGGGGGGGGGEF@@,FGGEFDFEGCGGGGEFGGGFFFEGGGGFFCCFFF@GGGGGGGGGFGGGGFAGGGFGCCCCC
@s501 345
TGGGGAATATTGCACAATGGGCGCAAGCCTGATGCAGCCATGCCGCGTGTATGAAGAAGGCCTTCGGGTTGTAAAGTACTTTCAGCGGGGAGAAAGGGAGTAAAGTTAATACCTTTGCTCATTGGCGTTACCCGCAGAAGAAGCACCGGCTAACTCCGTGCCCGCAGCCGCGGTCATACGGAGGGGGCAAGAGTCAATCGGAATTACTGGGCGTAAAGAGCACGCAGGAGGTTTGTTAAGTCAGAGGTGGAGTCCCCTGGCTCAACCTGGGAACTGCATCGGATACTGGCAAGCTTGAGTCTCGTGGAGGGTGGGAGAATTCCAGGTGTAGCGGTGAAATGCGTAGAGATCTGGAGGAATACCGGTGGCGAAGGCGGCCCCCTGGACTAAGACTGACGCTCAGGTGCGAAAGCGTGGGGAGCAAACAGGATTAGATACCCT
+
AFEGGFFGGGGGGGGGCFEEF,C+@+6CDFFF9FFGFGG=CC@@F7@+@:@@C,@FF<FAFF<AFGEGFFGGGGE?<CEFFGF,,CBE>C:>+:??4@BEGCFGFD?<FFG,=,?,<,,BB,,3,BFF+6+8@F++>FC<@C@CG7>3FG*>>D,?FCF:<<:1:E<1,1*/<*4<9?:<4BC:C*>EGDC*00+02+,29<8C?7+<CFCDEC85;)20(,*F@;1/#*2/2<A,>,:;4F*<<8>2,,4*7F>;3,@@73,3,7D>@,59GF3+<+C>9D,=3+,:<,=8F@8,@*C@+=8>8CF@3==,B:,864,=,>48AA=8B8GECEGFE+C:C>?C+,AFEDCEFGFCE<C8+B@ECEGGFGEEEFF+GFCCFGGFEFC,F9E@@,EFF<EFEEBCEEGFEBEGEGGF@FCGGGEGGGGGGGGGGGGGCCCCC
@s501 346
TGGGGAATATTGCACAATGGGCGCAAGCCTGATGCAGCCATGCCGCGTGTATGAAGAAGGCCTTCGGGTTGTAAAGTACTTTCAGCGGGGAGGAAGGGAGTAAAGTTAATACCTTTGCTCATTGACGTTACCCGCAGAAGAAGCACCGGCTAACTCCGTGCCAGCAGCCGCGGTAATGCGGAGGGTGCAAGCGTTAATCGGAATTACTGGGCGTAAAGCGCACGCAGGCGGTTTGTTAAGTCAGATGTGAAATCCCCGGGCTCAACCTGGGAACTGCATCTGATACTGGCAAGCTTGAGTCTCGTAGAGGGGGGTAGAATTCCAGGTGTAGCGGTGAAATGCGTAGAGATCTGGAGGAATACCGGTGGCGAAGGCGGCCCCCTGGACGAAGACTGACGCTCAGGTGCGAAAGCGTGGGGAGCAAACAGGATTAGATACCCT
+
EGGGGGGGGGGFGGGGGGGGGGGGGGGGGGGGGGGGGGGGGGGGGGGGGGGGGGGGGDCGGGGGGGGGGGDGGFGFCGGGGGGGGGGGGGFCGFFFEGGGGGGGGGGGGGGGGGGGGGGGGGGGGGGGGGGGGGGGGEGGGGGGGGGDGGGGGG?FGGGGGGGFFGGGFEF=7=8FBFFCFE*CC8=EGGGCEEEC=FCGG::CC?F)GFD48:>>G>473>5C5)2)<FECEGGFFFFFEG4BC7?FFFBCGGGGGGGGF-FFCGGGGGGCFCGFAAFA@D9FFGGFCGGF@,FFGDE@@>GGFGGGGGGGFF9GGFGGGFCGGFFGGFGGGCFFCEECEGGFFE;B9GFGGGGGGGGGGDGGGGGGGGF?GGGEGGFDGFGGGGGGGGGFGGGEGGFGGFGFGE7GGGGGGGGGGGGGGGGGGGGGGGGGGGGGCCCCC
@s501 347
TGAGGAATATTGGTCAATGGGCGAGAGCCTGAACCAGCCAAGTCGCGTGAGGGAAGAATGGTCTATGGCCTGTAAACCTCTTTTGTCAGGGAAGAATAAGGATGACGAGTCATTCGATGCCAGTACTTGACGAATAAGCATCGGCTAACTCCGTGCCAGCAGCCGCGGTAATACGGGGGATGCGAGCGTTATCCGGATTTATTGGGTTTAAAGGGCGCGTAGGCGGGACGTCAAGTCAGCGGTAAAAGACTGCAGCTAAACTGTAGCACGCCGTTGAAACTGGCGCCCTGGAGACGAGACGAGGGAGGCGGAACAAGTGAAGTAGCGGTGAAATGCATAGATATCACTTGGAACCCCGATAGCGAAGGCAGCTTCCCAGGCTCGTTCTGACGCTGATGCGCGAGAGCGTGGGTAGCGAACAGGATTAGATACCCT
+
FGGGGGGGGGGGGGGGGGG8FGGGGGDGGEGGCGGGGGGGGGGGGGGGGB@FGGGGGGGGGGGGGGGGGGGFFFEGGFGGGGGGGGGGGGGCDFFG9FGGGGGGGGGFGFGGGGGDGGGGGGGGGGGGDFCF@F?FFGFD9FCCEEGGCDFGGGFGGG8FGGG<B?@CF*CFFGGGDGD77BFF@FGFG78CFCGBE=EFCGFBCG>GG6@GGFE1C>ED1:EGDFGGGGGGFFF>:CC@<:>:4(,EBEDGGGGGGFCCC9>(8@<CE@5GCD@E4?CDGFF/:38DFFEDCFFGGGFGFGGGGF:DCAFEDFGGGGGFAB+BFCEECFFDDE9=C,+C=,GFFFGCDCECFGEGGGGGGGGGGGGGGGGGGGF?EFGGGGGGGGGGGGGGGGGGGGGGGGFGGGGGGGFGGFC>GGGGGGGGGGGGFECCCCC
@s501 348
TGAGGAATATTGGTCAATGGACGATGGCCTGAACCAGCCAAGTAGCGTGAAGGATGACTGCCCTATGGGTTGTAAACTTCTTTTATAAAGGAATAAAGTCGGGTATGCATACCCGTTTGCATGTACTTTATGAATAAGGATCGGCTAACTCCGTGCCAGCAGCCGCGGTAATACGGAGGATCCGAGCGTTATCCGGATTTATTGGGTTTAAAGGGAGCGCAGATGGATGTTTAAGTCAGTTGTGAAAGTTTGCGGCTCAACCGTAAAATTGCAGTTGATACTGGATGTCTTGAGTGCAGTTGAGGCAGGCGGAATTCGTGGTGTAGCGGTGAAATGCTTAGATATCACGAAGAACTCCGATTGCGAAGGCAGCCTGCTAAGCTGCAACTGACATTGAGGCTCGAAAGTGTGGGTATCAAACAGGATTAGATACCCT
+
CFFGGGGGGGGFGGGGGGGGGGDGGGGGGGGGGGGGGGGGGGGGGGGGGGGGGGGGGGEGGGGGGGGGGGGGGGGGGGGGGFGGGGGGGAFGFFGGGGCGGGGGGGGGGGGGGGGGGGGDGFGAFFGGCGGGGGGGGGGGFGGGGGGGGGGGGGGGGGGGGGGGGGGGGGGGGGGGGGGGGGGGGCEGGGEDCFGGG0GEGDFFCF)=@:0C17<FG;@%60:FBFCFGEGGGGFDFFGEEF?8CGF?F@AFCEG959FCFEGGFFFGFGFDEFAG>,@9:CBA9,,,?FFF5GGGGGGGDA=EE@+GGGE@+FECGGFFFE@+=FCDE;9FCGGGGGFFF;F=GFGFFEFGFBCD@FGGFCGGGFGGCB<DGFFCF<F8GGGGGGGFGGGGGFEFGGGGGGGGFGGEEGCFFGGGGGFFFCGGFF9FFFFBCCCC
@s501 349
TGAGGAATATTGGTCAATGGGCGAAAGCCTGAACCAGCCAAGTAGCGTGAAGGATGACTGCCCTATGGGTTGTAAACTTCTTTTATAGGGGAATAAAATGAGCCACGTGTGGCTTTTTGTATGTACCCTATGAATAAGGATCGGCTAACTCCGTGCCAGCAGCCGCGGTAATACGGAGGTTCCGAGCGTTATCCGGATTTATTGGGTTTGAAGGGAGCGTAGGTGGACATGTAAGTCAGTTGTGAAAGTTTGCGGCTCAACCGTAAAATTGCAGTTGATACTGTGTGTCTTGAGTACAGTAGAGGTGGGCGGAATTCGTGGTGTAGCGGTGAAATGCTTAGATATCACGAAGAACTCCGATTGCGAAGGCAGCTCACTGGACTGTTACTGACACTGAGGCTCGAAAGTGTGGGTATCAAACAGGATTAGATACCCT
+
AEGGFEGGGGG9FFFGGGGCFGEGGGGGGGEFCFGCEFFGDFECFGGGGGFCFGGGGFEFFGGGGFFFGFE@FGGCFFFGGAFEGGGGF?FECFFFGGGGGGGDGFEF8EFDGGGFFGFGFDFFFFFG?BFGGGFGFGGG96=CC@EF@<<FGFGCEFFCFGDD887FEGGGF;:FCGG*6>DCF@;>>=@E,<CC5:F5=C:BC:=F8EFFCFEF:8=;950DFFGFGGGGGF<EFFECAC<C;=?=BC@7=3/=8FFFFFGFEDCF9FC<$<AFE,9=5<@(AGGEEAF9;E@,FEDFGFCEGGGFF8A;BB>EEDGGB9CEAF>>EEC4,,ADDFED?8C8FGGFGFDFFEGGGFF7F@CGGGGGFGFGGGFGCFFDGGGGGGGGGGGDGGFDGGGDGGGGGFGGGGGFEGGGGGGFFEGGFEGGGFFBCC@C
@s501 350
TGGGGAATATTGCACAATGGGGGAAACCCTGATGCAGCGACGCCGCGTGGAGGAAGAAGGTCTTCGGATTGTAAACTCCTGCTGTTGAGGAAGATAATGACGGTACTCACCAAGGAAGTGACGGCTAACTACGTGCCAGCAGCCGCGGAAAAACGTAGGTCACAAGCGTTGTCCGGAATTACTGGGTGTAAAGGGAGAGCAGGAGGGAAGGAAAGTTGGAATGGAAATCCATGGGGTCAACCCATGAACTGCTTTCAAAACTGTTTTTCTTGAGTAGTGCAGAGGTAGGCGGAATGCCCGGTGTAGCGGTGGAATGCGTAGATATCGGAAGGAACACCAGTGGCTAAGGCAGCTTTCCAGCGCGCTACTGACGCTGAGGCACGAAAGCGTGGGGATCGAACAGGATTAGATACCCT
+
FFGFGGG@F9F9AFGGGDFFG,8@C,C@FDFGGC9E5B7C@FFCCGE@FE7C=FC<FGGFFFFCGD::C+??EFGFGGGGF,AFECDGFBEB,AA,B,9@FCGG+45,F,BF@DF@FDFGGGEEGFE8FGGGGGFGEAFEGGGGGGG**5>AD**,84CC?,??4,,+11*3:?8<@*4<C>,7,<0<*8?E?3>*8:@CEF>272>>2,,,,FCAD+@2,3+,4,,@,78@FD9,CGGGF@,7@;E@D3,?FE88=D22+EFF<<CF68?<:B8E,DB8FD9D8GGCCD?4@6>47@@FEE>6=CGDE@CFEC7EGD9FC@EGGEFC,,@,6:,FEAAA@=9:,9BAE,FEE9GGGGGE@ECFGGGCEFBGGFC@<GEEGGFF7:C:CGGGGCFFGFEB9CFGFCFGGGGCCCA<
@s501 21580
TGAGGAATATTGGTCAATGGGCGAGAGCCTGAACCAGCCAAGTAGCGTGCAGGATGACGGCCCTATGGGTTGTAAACTGCTTTTATAAGGGAATTAAGTGAGTCTCGTGAGGCTTTTTGCATGTACCTTATGAATAAGGACCGGCTAATTCCGTGCCAGCAGCCGCGGTAATACGGAAGGTCCGGGCGTTATCCGGATTTACTGGGTGGAAAGGGAGCGTAGGCGGCGGAGCAAGTCAGAAGTGAAAGCCCGGGGCTCAACCCCGGGACGGCTTTTGAAACTGCCCTGCTTGATTTCAGGAGAGGTAAGCGGAATTCCTAGTGTAGCGGTGAAATGCGTAGATATTAGGAGGAACACCAGTGGCGAAGGCGGCTTACTGGACCGACAATGACGCTGAGGCTCGAAAGCGTGGGGAGCAAACAGGATTAGATACCCT
+
EFGGGGGGGGGFGGGGGGFCCFGFGGGGGGGGGGGGGGGGGGGGGGGGEGFGGGGGGGDGGGGCGGFFGGGGGGGGGGFGGCGGGGGGFGGC8,EEEFGGGGGGGGGGGDGGGGCGGGEGGGGGGGGGCGGGCFGAFGGFGFGCEG7BFFFGGGGGG9,FF?FCGEGE<>CFFEG7CGGGGGGGGGGGEDE8ECFEC?GGGGGGFG:C#FAF@<>FEEG><EEEGGGFF?C>C@F8GGF9CGFFC9FGGGGGGGFGFC@<7GFGC>E>BDD>AE=F=E9=CFGFFEF<8GGEFF8GGGF<FE,GGGECDGGFE8,GEDE9GGGGFGGGGGGGGFEGGGGGFGEFGGFDGDGFGGGGFFEC,GEGFGGGGDFGGGGGGGGGGDGGFE<FEGGGGGGGGGGGGGGGDGGGGGGFGFDFFF9AGGGGGGGGGGFCCCCC
@s501 352
TGGGGAATATTGCACAATGGGGGAAACCCTGATGAAGCGACGCCGCGTGGAGGAAGAAGGTCTTCGGATTGTAAACTCCTGTTGTTGAGGAAGAAAATGACGGTACTCAACAAGGAAGTGACGGATAACTACGTGCCAGCAGCCGCGGTAAAAAGTAGGTCACAAGCGTTGTCCCGAATTACTGGGTGTAAAGGGAGCGCAGGCGGGAAGACAAGTTGGAAGTGAAATCTATGGGCTCAACCCATAAACTGCTTTCAAAACTGTTTTTCTTGAGTAGTGCAGAGGTAGGCGGAATTCCCGGTGTAGCGGTGGAATGCGTAGATATCGGGAGGAACACCAGTGGCGAAGGCGGCCTACTGGGCACCAACTGACGCTGAGGCTCGAAAGTGTGGGTAGCAAACAGGATTAGATACCCT
+
ECFGG@FG@EGCGGGGGGA8<FF@FG8FGFGDGA,FFFDCFEEEF>+8@F@FC:F,=C,CC,CF<CE7BFCFFCEAGGF<EFCEAF@A<FE89=,,?FFGF:BEC4?:,FFDFBCEF,5,<CEE@7FF,,73+B6+:D3><<@F+8:7*>CGG,63@;?,,,?,643F*=:/8?%4.C+-:+)2?F9F<,CF?<557:C7C;1GFC=+,,?;D2,7F>AED=7C@@57GGGCC:ED,7GCGGGF@;FF>@,5GF+3,C?GFGGGGGGFD@F>7C?DGGFDFFEGFGFCFDA6DDECGFGF=,CDFEEFF=FECEGEGFCGGDGGGGGGFFFFCGFFFGGGGGGFGGGGECFGFGGGGGGGGGF@CGGGGGFGGGFECGGGGEGGFGGGGFFFGGGGGFGGGGGGGEC9FFE-CCCB
@s501 353
TGAGGAATATTGGTCAATGGGCGAGAGCCTGAACCAGCCAAGTAGCGTGCAGGAAGACGGCCCTATGGGTTGTAAACTGCTTTTATAAGGGAATAAAGTGAGTCTCGTGAGACTTTTTGCATGTACCTTATGAATAAGGACCGGCTAATTCCGTGCCAGCAGCCGCGGTAATACGGAAGGTCCGGGCGTTATCCGGATTTATTGGGTTTAAAGGGAGCGTAGGCCGGAGATTAAGCGTGTTGTGAAATGTAGACGCTCAACGTCTGCACTGCAGCGCGAACTGGTTTCCTGGAGTACGCACAAAGTGGGCGGAATTCGTGGTGTAGCGGTGAAATGCTTAGATATCACGAAGAACTCCGAGTGCGAAGGCAGCTCACTGGAGCGCAACTGACGCTGAAGCTCGAAGGTGCGGGTATCGAACAGGATTAGATACCCT
+
FGGGGGGGGGGGGGGGGGGGGGGGGGGGGGFGGGGGGGGGGGFGGGGGGGGGGGGFGGEGGGGGG8FFGAFFGAFDGGGGGGGGGFGGGGGGGGGGGGGGGGGGGGGGGFGGGGGGGGCGGGGGFFGGGGGGGGGGDD9CFGGGGCEGGGGGGF7FGFFD@FFGGEGGGGGA,5DFCCCCGGGGGGGG?GGGFGE@*<FFFGDC<F<F<AFGDG@FE>C@BC8DFFCE=@A:<CB>:DEDDFF@7DFFDFEEGEFFE<;FGGGGGEF<D<C@:<>EBC-1DGGGGGFF=D8EDFCBCFGGGFFGGGGGGGFGGGGGGFFGGDGGFGGFCEFFFCGFECGCGGGGGGGGGFGFEF7FBFF@+EDFGGGGGFGGFFCFFGGGGGGGE9FGGGGGGGEFE7GFGGGGGGGGGEFDGGGGGGFEGGGGFGGGGGECCCBC
@s501 354
TGGGGAATATTGGGCAATGGGCGCAAGCCTGACCCAGCAACGCCGCGTGAAGGAAGAAGGCTTTCGGGTTGTAAACTTCTTTTGTCAGGGACGAGTAGAAGACGGTACCTGACGAATAAGCCACGGCTAACTACGTGCCAGCAGCCGCGGTAATACGTAGGTGGCAAGCGTTGTCCGGATTTACGGGGTGTAAAGGGCGTGTAGCCGGGAAGGCAAGTCAGATGTGAAATCCACGGGCTCAACTCGTGAACTGCACTTGAAACTGTTTTTCTTGAGTATCGGAGAGGCAATCGGAATTCCTAGTGTAGCGGTGAAATGCGTAGATATTAGGAGGAACACCAGTGGCGAAGGCGGATTGCTGGACGACAACTGACGGTGAGGCGCGAAAGCGTGGGGAGCAAACAGGATTAGATACCCT
+
AEFGGFGGGGGGGGGGGGGGGGGGGGGGGGFGGGGGGGGGGGGGGGGFGGGGGGGFFFEEFFGGGGGGGGGEGGGGEFGGGFGGGGFDFFGGGGGGGGGGGGGGGGGGGGGGFGGGGGGGGGGGGGGGGGGGFGGGGGGGGGGFFCEFGGGGGGGGGCCGGGFGGGFFGGG29<EF@C.'=.FF%<CF4<BEF:%B=:C@E>E?9CGGGGEDCFEFGF<CE6A8FFE=EFGG=GGFEFCF<@GFFEF@FCFFC7FF;A>DAFGEEGGGGGF<>EFFEB@3==5GCGFGFCEFECDDEF@AE<E@EB5E@FE9F@:EGGFGGFE=FFFF<FA,EEC,FGGFGFFFC<9CEGGFE8DGGFFCFFGGFFGFEGGFCGGGGEDGGGGGGGGGGGGGGGGGFFGGFGGGGGGECFGEGCCCCC
@s501 355
TGAGGAATATTGGTCAATGGACGAGAGTCTGAACCAGCCAAGTAGCGTGCAGGAAGACGGCCCTATGGGTTGTAAACTGCTTTTATAAGGGAATAAAGTGAGTCTCGTGAGACTTTTTGCATGTACCTTATGAATAAGGACCGGCTAATTCCGTGCCAGCAGCCGCGGTAATACGGAAGGTCCGGGCGTTATCCGGATTTATTGGGTTTAAAGGGAGCGTAGGCCGGAGATTAAGCGTGTTGTGAAATGTAGACGCTCAACGTCTGCACTGCAGCGCGAACGGGTTTCCTTGAGTACGCACAAAGTGGGCGGTATTCGTGGTGTAGCGGTGAAATGCTTGGATATGGCGAAGAACTCCGATTGCGAGGGCAGCTGACGGGTGCGTAACTGACGCTCATGCTCGAAAGTGCGGGTATCGAACAGGATTAGATACCCT
+
EFFGGGGGGGGGGGGGGGGFGGGGGGGGGFGGFGFGGGFCFGGGGGGGGGGGGCFGFGEFGGGFFFGGGGGGGGGGGGGGGGGGGGDFFFD<FGFDGFGFGGGGGGGGGF:DFFGGGFEGGGAGGG9EFFFGGGGGA9FFEFCCEGDAFGGFGGGG7=FGF@@FEGGDEEGGA,>B<C<EGG97><CGFDGGFG:C5*<CC*=CFFF-EF:ECG:/B:E=?F574>C>ECGG7FG9<9C8;FGGGGF===<7:EC>=9C(8F@9@;CGGFF?@@$++>/:=#GFF=8GECGF=CCF8B8CFCD<E>GGC=B9+,B7GGGFE=B4)F@DEEA,9EE?BEE,GGFGGGGFF<E?ECEGGGFGGCGGGDFEFAFGEGFC6FFF=F@FGGEGFCFDGGGFE7GGFDGGGGGGGGGFDGGGGGF@CEGGGEGGFFGCCCC@
@s501 356
TGGGGAATATTGGTCAATGGACGAGAGTCTGAACCAGCCAAGTAGCGTGCAGGATGACGGCCCTATGGGTTGTAAACTGCTTTTATAAGGGAATAAAGTGAGTCTCGTGAGACTTTTTGCATGTACCTTATGAATAAGGATCGGCTAACTCCGTGCCAGCAGCCGCGGTAATACGGAGGATCCGAGCGTTATCAGGATTTATTGGGTGTAAAGGGAGCGTAGATGGATGTTTAAGTCAGTTGGTAAAGTTTGCGGCGCAACCGTAAAATTGCAGTTGATACTGGATGTCGTGAGTGCAGTTGAGGCAGGCGGAATTCGTGGTGTAGCGGTGAAATGCTTAGATATCACGAAGAACTCCGATTGCGAAGGCAGCCTGCTAAGCTGCAACTGACATTGAGGCTCGAAAGTGTGGGTATCAAACAGGATTAGATACCCT
+
DGGGGFGGGGGGGGGGGGFFGGGGGGGGGGGGGGGGFFFFGFGGGGGGGGGGGGGGGGEGGGGGGGFFGGGGGGFGDFFGGGGGGGGGCF8,AFFFGGGGGGGGGFGGFGGGGGCFGGCFGGFFDEFFG9A<FDCEGFGGCFEF73@FGFG@FFGCGGGGFC8,+=@GGGD7CF*3:@:CFCGFGC7:FC;B,,7<FGGGG-CCFC<#<>:02C<;E>GDCCC?7>;(7<EC,>36F>@@':(#EEC:39<EGCC3(>988',:=;>C;?5*9FCF>DGGFDF<7@++=,EE0GFFF@88GGDF@6FECGGFCGGEED7CF9@6FGGF=9,=<FFFCFF8C;CFEEGF@DEFC@7F:D?@+FF=E@@E7FE@DFFF9FC<FDCFGGEADCEEFGGGGGGGGGGFFFGGFFC,FEGGGGGGGGGGFGGGGGFBCCCC
@s501 357
TGAGGAATATTGGTCAATGGACGAGAGTCTGAACCAGCCAAGTAGCGTGCAGGATGACGGCCCTATGGGTTGTAAACTGCTTTTATAAGGGAATAAAGTGAGTCTCGTGAGACTTTTTGCATGTACCTTATGAATAAGGACCGGCTAATTTCGTGCCAGCAGCCGCGGTAATACGGAAGGTCCGGGCGTTATCCGGATTTATTGGGTTTAAAGGGCGCGTAGGCCCGAGATTAAGCGTGTTGTGAAATGTTGATGCTCAACATCTGCACTGCAGCGCGAACTGGTTTCCTTGAGTACGCACAAAGTGGGCGGAATTCGTGGTGTAGCGGTGAAATGCTTAGATATCACGAAGAACTCCGATTGCGAAGGCAGCTCACTGGAGCGCAACTGACGCTGAAGCTCGAAAGTGCGGGTATCGAACAGGATTAGATACCCT
+
GGGGGGGGGGGFGGGGGGGGGGGGGGGFGGGGGGGGGGGFGGAFGGGGGGGGGGGGGGEGGCGGGGGFGGGEGGGGGGGGGGGGGGGG9FEFGGGGGGGGGFFADGGGGGGFGGGGDFGGGGGGGGGGGGGGGGGGGGGGGGFGEGDGGGCFEFGGGGGG@FF@@CFGGGGGGFCFG@FGGGCCGGGGGGGCFGGGEGGFCFFGGG@FGGDFGGG#*3EE@DEGF9E)FCCC63<-2%:AEGFGFGGFFFFGGGGFGGGE9E3;9E@GFFGBF>8@EFEGGGGDFFB,9AB?5GGGGFGEACEEGGGGGEFGF?GEGFFFFDGC5GGGFGGFAGFGFFGGGGCGGGGGGGGGGFEFFEEFGGGGGGFGGGGGEECF8GGGFGGGGGGGGGGGGGGGFDGGGGFGGGGFGEGGGGGGGGGGGGGGGGGGGFGCCCCC
@s501 358
TGGGGAATATTGCACAATGGGGGAAACCCTGATGCAGCGACGCCGCGTGAAGGAAGAAGTATCTCGGTATGTAAACTTCTATCAGCAGGGAGGATAATGACGGTACCTGACTAAGAAGCCCCGGCTAACTACGTGCCAGCAGCCGCGGTAATACGTAGGGGGCAAGCGTTATCCGGATTTACGGGGTGTAAAGGGAGGGTAGACGGCACGGCAAGCCAGATGTGCAAGCCCGGGGCTCAACCCCGGGACTGCATTTGGAACTGCTGGGCTAGAGTGTCGGAGAGGCAAGTGGAATTCCTAGTGGAGCGGTGAAATGCGTAGATAGTAGGAGGAACACCAGTGGCGAAGGCGGCTTGCTGGACGATGACTGACGTTGAGGCTCGAAAGCGTGGGGAGCAAACAGGATTAGATACCCT
+
FDGGGGDFAGGGGGGGGGGGGEGGGGGGGGGGGGGFGGGGGGGGGGE>FGDFGGGFGGFGFEFCFGGFGGGGFG9FFFGGGAFGGGGGGGGGGGGGGGGGGECFGGGGFGGDGGGGGFGGGGGGGBCGF3EFCC@EF<FCFCFG@EEFCGBFFEFGGEEDGED7@5:<:::CCCECCCGG>+&@?FCF+,7AFGD2<#F?@DDDGDG;CEE:C<@:A:F?,F91(13=<EDGGFED3+>@EEGEFF=DDF>DGFFCAADFGDCFFB,F=F9E=F=C@+8==EFGGGFE,D<,,=9E8EFEEDB+FGCE;FFA,@CCDFFGF=AF@GGGEGGFCE@GFGEC7EEGFGFGGGGGGGGGGGFGGGGGGEEFGGGGGGEFCGGGGGGDFBGGGGGFGGGGGGGGGGGGGGFFGGGCCCCC
@s501 359
TGGGGAATATTGGTCAATGGGCGAGAGCCTGAACCAGCCAAGTAGCGTGCAGGATGACGGCCCTATGGGTTGTAAACTGCTTTTATAGGGGAATAAAGTGAGCCACGTGTGGATTTTTGCATGTACCCTATGAATAAGGACCGGCTAATTCCGTGCCAGCAGCCGCGGTAATACGGAAGGTCCGGGCGTTATCCGGATTTATTGGGTTTAAAGGGAGCGTAGGCCGGAGATTAAGCGTGTTGTGAAATGTAGTGGCTCAACCTCTGCACTGCAGCGCTAACTGGTCTTCTTGAGTACGCACAACGTGGGCGGAATTCGTGGTGTGTCGGTGAAATGCTTAGATATCACGAAGAACTCCGATTGCGAAGGCAGCTCACGGGAGCGCAACTGACGCTGAAGCTCGAAAGTGCGGGTATCGAACAGGATTAGATACCCT
+
GCFGGGGGGGGGGGGGGGGEFFGEGGGGGGGGGGGGGGGGGGGGFGGGGGGGGGGGGFEGFGGGGGCDFGGD@FFGDGGGFGGGGGGG,CFCFGGGGG,AFFGGGGEDGGGG,CCGGGFGGGDFFCFGGGGAFC;FFGGGGGGGG>EGFCC=FGFDECF+>FGGGGGGEE:>;FGGGGD@,>FCEGGGEC7*<:<82:,?=5E?C;71:<AC9<8):3CE?6>DC;EBEGFGF:CFGGF0F<=<C9EC796CGCFDDAB70FCGGB:);<CBEF@3,,+2+CFGGFFGGFDF888CED>ECCFEF>FC=8FB>>+CEFDCCF@6)+CEAEFCFAGGFCC9A,BDF<FGGGGGFGGGGGFGGCF?FFGGGGGGGFFECCEGFCEAGGEGGGGGGGGGGGGGGEGGGGGGGGFEGGFGGFAFGGGGGFFGGGGCCCCC
@s501 360
TGAGGAATATTGGTCAATGGGCGAGAGCCTGAACCAGCCAAGTAGCGTGCAGGATGACGGCCCTATGGGTTGTAAACTGCTTTTATAGGGGAATAAAGTGAGCCACGTGTGGTTTTTTGCATGTACCCTATGGATAAGGACCGGCTAATTCCGTGCCAGCAGCCGCGGTAATACGGAAGGTCCGGGCGTTATCCGGATTTATTGGGTTTAAAGGGAGCGTAGGCCGGAGATTAAGCGTGTTGTGAAATGTAGATGCTCAACATCTGAACTGCAGCGCGAACTGGTTTCCTTGAGTACGCATAAAGTGGGCGGAATTCGTGGTGTAGCGGTGAAATGCTTAGATATCACGAAGAACTCCGATTGCGAAGGCAGCTCACTGGGGCGCAACTGACGCTGAAGCTCGAAAGCGCGGGTATCGAACAGGATTAGATACCCT
+
FGGGGGGGGGGGGGGGGGGGGGGGGGGGGGGGCFGGGGGGGGGGGGGGGGGGGGGGGGGGGGGGGGGGGGGGGGGGGGGGGFGGGGFGGGGGGGGGGGAFGGFGGGG<FGGGFGGFGGGGGGGGGGGGGGGDFCFGGGGGGGEGGGGFGFGGGGGGGGGFGGGGGG7@FFEDGGGE:CGGF@AFGGGGGGGGGFGG/AFGG>GF<GC7;GGGFG?FG9:EB:EGF:C>CF@ECFG<F5CD,<0EGFFFFFAF>GGGGGGFFGFFECCGGGEDF<6:EGD=GFCGGFGGC8FGD@ECCFEAFFCFEGGFB,F;EDGGGGGGFFC6AGDFFE<,FAFFDFDGFCF@GGFGGFAFFFCCF?8GGDFDFFGGGGGGFDFFGGGGGGGGGGGGGGGGFGFFFFEGGEGGGGGGGDGFEFGGGGFEEGCGF<GGGFGCCCCC
@s501 19713
TGAGGAATATTGGTCAATGGGCGAAAGCCTGAACCAGCCAAGTAGCGTGAAGGATGACTGCCCTATGGGTTGTAAACTTCTTTTATAGGGGAATAAAATGAGCCACGTGTGGCTTTTTGTATGTACCCTATGAATAAGGATCGGCTAACTCCGTGCCAGCCGCCGCGGTAATACGGAGGATCCGAGCGTTATCCGGATTTATTGGGTTTAAAGGGAGCGTAGATGGATGTTTAAGTCAGTTGTGAAAGTTTGCGGCTCAACCGTAAAATGTCAGTTGAGACTGGTTGTCTTGAGTGCAGTTGAGGCAGGCGGAATTCGTGGTGTAGCGGTGAAATGCTTAGATATCACGAAGAACTCCGATTGCGAAGGCAGCCTGCTAAGCTGCAACTGACATTGAGGCTCGAAAGTGTGGGTATCAAACAGGATTAGATACCCT
+
FGCEFFGGGGF9FGFGFCFD8FCEGGEGGCFGGGGFGC=FGG<ECEECGGGGGGGGF9AF@FGGGEFEFGFCGGGGGGG9<FFFGGG9FFEGCGGFFFGFGGAFGG:FEFFCFCFCCCEEF<95AEFFGEEFDF99FF?E=FCGD=+FGCFGED7=FCF?+3@@<7BF:7>EFF7<*4=>34FFCCCEGEEE9F>EGEG&@CECFDC6GCEC9;78@5GFC97F><D>DECFGFB:@07F@FEEFCGGGCCDGF:8GGGGGGFFDDC58,,GGGFC,8,DC@FB,FFGGFFGFGGFE<FE8AA8CGGGGFDE+EE7GEEGF=C@5GGGECGFFGGGGGFFFFGFDFFGGFDGFBCFEEFCCEEFGFEECAF@@9FC,FF<GGGGGGFEFFCFDGGGGGGGFGGGGGGGGGFGFFAGF<FEEAGFGDGGGGFCCCCC
@s501 21958
TGAGGAATATTGGTCAATGGACGCAAGTCTGAACCAGCCATGCCGCGTGCCGGAAGACGGCTCTCTGAGTTGTAAACTGCTTTTGTACGAGGGTAAACTCACCTACGTGTAGGTGACTGACAGTATCGTACGAATAAGGATCGGCTAACTCCGTGCCCGCAGCCGCGGTAATACGGAGGATTCAAGCGTTATACGGATTTATTGGGTTTAAAGGGTGCGTAGGCGGGATGCTAAGTTAGAGGTGAAATCCCGGGGCTTAACTCCTGAACTGCATCTAGTACTGTTAGACTAGAGAGTAGTTGTGGTGGGCGGAATGTATGGTGTAGCGGTGAAATGCTTAGAGATCATACAGAACACCGATTGCGAAGGCAGCTTACCAAACTATATCTGACGTTGAGGCACGAAAGCGTGGGGAGCAAACAGGATTAGATACCCT
+
FGGGGGGGGCEFGGGGFFGFFGGDFEG,FFGGGGGG<FFFFEFFGGGGDC,@CFEGFFEEGDCF,:C9ECFF?FCC9FEFGG,F9FA,B8F:++49-5A<EAECFFE,,FF,EEDGFGG8,5?ED@D:,:<@FGGDCG=B,B@:CCFF<FCCFG<BF,@7F:C:FB:>>FECFG@EEGG<B,?,72C:<B@:2?8C7*+8C7:?C7*8FC<F,9C*/):C5);+:C:)/**3<++0:::#>::,042+++BC7F9=;9FB+,,,9DCC,>,6,:,:,,EDGF?AA,FE=<<GDE;B@A848?:7FB+CCGGGF=E,E<FCF=8+>GFEFFC<EE?GGFDDFEF?FE<@<9CFCB:FFFFGGGE@FFCFEC<,GGFE>FCF59CC,F9DGGGGFCGEBGGDEGGCFCF@C,GGGGGGGFGGGGDGGGGGGGGCCCCC
@s501 363
TAGGGAATCTTCGGCAATGGGGGCAACCCTGACCGAGCAACGCCGCGTGAGTGAAGAAGGTTTTCGGATCGTAAAGCTCTGTTGTAAGAGAAGAACGTGTGTGAGAGTGGAAAGTTCACACAGTGACGGTAACTTACCAGAAAGGGACGGCTAACTACGTGCCAGCAGCCGCGGTAATACGTAGGCCCCGAGCGTTGTCCGGATTTATTGGGCGTAAAGCGAGCGCAGGCGGTTTAATAAGTCTGAAGTTAAAGGCAGTGGCTTAACCATTGTGCGCTTTGGAAACTGTTAAACTTGAGTGCAGAAGGGGAGAGAGGAGTTCCATGTGCAGCGGTGAAATGCGTAGATATATGGAGGAACACCGGTGGCGAAAGCGGCTCTCTGGTCTGTAACTGACGCTGAGGCTCGAAAGCGTGGGGAGCGAACAGGATTAGATACCCT
+
GGGGGGGGGGGGGGGGGGGGFGGGGGGGGGGGGGGGGGGGGGGDEGG:FGGGGGGGFGGGCFFGFGEFBFGGGDFFGGGGGFFGGFGGGGGGGGGGGGGFGGGGGGGGFCFGGFFGGGGGGGGGAEGGGGGGGFGGGFFGGFGGGEFGGDEGGCCFFGGFGGGFC@F>FF:81=C<FGGCFGFCEFFGC1:B5F*8CEFCDG5FC(@C,?CGCC8>E5:?2:CGE>>;ECGGEAFCCF@B>FFCFEBCCFBCFGG?ECD9G8F9ECC=G@GGFDGF?FFFGE8<FAGFADCDDE8,F=FDGGGGFGGGFFDGEADDD@,FFGGGFF:C=5GCEEFEEEFGEDFEFF;FE9GFF?CFE7FFCCGGEDGEDFF,CFEGGGGFGFGGGGGF<GGGGGGGGGGGGGGGFGGFGGGGGGGGFFF:FCF9FGGGGFGGGGGGCCCCC
@s501 364
TGAGGAATATTGGTCAATGGGCGGAAGCCTGAACCAGCCAAGTAGCGTGCAGGATGACGGCCCTATGGGTTGTAAACTGCTTTTATGCGGGGATAAAGTGGGCCACGCGTGGTCTTTTGCAGGTACCGCATGAATAAGGACCGGCTAATTCCGTGCCAGCAGCCGCGGTAATACGGAAGGTCCGGGCGTTATCCGGATTTATTGGGTTTAAAGGGAGCGCAGGCCGCCGGGCAAGCGTGTTGTGAAATGCGGTCGCTCAACGTCTGCACTGCAGCGCGAACTGCCCAGGTTGAGGGCGCGCAACGTTGGCGGAATTCGCCGTGTAGCGGTGAAATGCTTAGATACGGCGAAGAACTCCGATTGCGAAGGCAGCTGACGGGTGCGTAACTGACGCTCATGCTCGAAAGTGCGGGTATCGAACAGGATTAGATACCCT
+
GGGGGGGGGGGGGGGECEFFGGGCFE7FGGGGGGGGGGGGGCFGGGGGGGGGGGGGGGGGGGGFFGGFGGGGGAFGGGGGGGGGGGGGGGGGGDGGGGGG9<ADFGGGGGGGGGGGGGFDGGGGDFCECCGGGGEFGFGGGGGEGGCFGC@FGGG>CFFGGGGGG5BFE@<9FBEFGGGGGGGGGGGE>EEF+9;:EGGGGGGGGGEC560CFGCFEFGFFFED>:E>EE485AG?GFGFFD:9C@F6@<:4**:<:CD7CCCFCG=GGFF@*@BCEE20-,<7F@33,FF<:36GGGGDFGFEFEFF=>FGFEEBCC7?,?46=GCGEGFFEGGFD<C,A,4+7F>FFEEFFFFC?A?EGFEGGFBBFGGGDEGGGGGGGGCGGFFGGGGGGGFGGGGDGDGGEEF>GGGFGGGGGGGFGGGGF<GGGFGCCCCC
@s501 365
TGAGGAATATTGGTCAATGGACGAGAGTCTGAACCAGCCAAGTAGCGTGCAGGAAGACGGCCCTATGGGTTGTAAACTGCTTTTATAAGGGAATAAAGTGAGAGTCGTGACTCTTTTTGCATGTACCTTATGAATAAGGACCGGCTAATTCCGTGCCAGCAGCAGCGGTAATACGGAAGGTTCGGGCGTTCACCGGATTTCTTGGGTTTAAAGGGAGAGTAGGCCGGAGATTAAGCGTGTGGTGATATGTAGACGCTCAACGTCTGCACTGCAGCGCGTACTGGTTTCCTTGAGTACGCACAAAGTGGGCGGAATTCGTGGTGTCGCGGTGAAATGCTTAGATATCACGAAGAACTCCGATTGCGAAGGCAGCTCACTGGAGCGCAACTGACGCGGAAGCTCGAAAGTGCGGGTATCGAACAGGATTAGATACCCT
+
ECFFFGGGGGGGGGGFFFGCFFGEFCFFGC,;CCFFGGGGGGEFFGGGG>FDGGCGFFGEG7FFFCE=<F:FEGAFFGFFEE<CFG9EG9FECE9?EFFGG9EFGF:D?F7@FFGDEECGG9C?EE,,CEGGA<E=EE9FFF>7EG@8?<CFG,@+FA<<<DF88@><C++=FFFG>BF>,=>F:14*4::,,7<B5E+?++7CCB<@CC9<?F=)8)<;)-8/,28;=5C4*#<2F7EC3@:9<,CCFC/615DCGGF>7<>5,9CF:@59@@38+8+2GFF<AC,=E<CC)C+:GD=B=<DB3+GFGFFFB@=7EB++:@8>)FEEED<@<,FEA<A,F;@,A=<C@5BA,B6:?,FGGGGFGCFFB@<GF<<CDE@FFF:FCGFF@EBFC@,<CGGGGGGF@:C+GFEECFF8FF9GFFEGE,EDFFDCCCCC
@s501 27153
TGAGGAATATTGGTCAATGGACGAGAGTCTGAACCAGCCAAGTAGCGTGCAGGAAGACGGCCCTATGGGTTGTAAACTGCTTTTATAAGGGAATAAAGTGAGTCTCGTGAGACTTTTTGCATGTACCTTATGAATAAGGACCGGCTAATTCCGTGCCAGCAGCCGCGGTAATACGGAAGGTCCGGGCGTTATCCGGATTTATTGGGTTTAAAGGGAGCGTAGGCCGGAGATTAAGCGTGTTGTGAAATGTAGTGGCTCAACCTATGCACTGCAGCGCGAACTGGTCTTCTTGAGTACGCACAACGTGGGCGGAATTCGTGGTGGAGCGGTGAAATGCTTAGATATCACGAAGAACTCCGATTGCGAAGGCAGCTCACGGGAGCGCAACTGACGCTGAAGCTCGAAAGTGCGGGTATCGAACAGGATTAGATACCCT
+
FF9FG<FGGGGCFGGGGGG8FGGGGGGGGFGGGGGGGGGGGFGFGGGGGGGGFGGGGGGG7FF,C<CEFFGGGGFGGGCFEDFGGFGGFFECGBFEFGFECFF9<FGGE<FFGGDCFFGFGGFFGGFGGCFGCGFGFG9F<BBF7FFGGGGGGGDFFGFDEGGCF6FGFGEA;FCFGCE7<DFFFDDCFEGGGGC>*CBA9<9=90F8CCFBFG*1C>C;;:59EFF:?5FC=<>@F@?:FC9@<,<5:;GGCFCDFFEDA>C$<<C,<CCCFC;>7@7C5CFF>,B9EEGFFEE@GGGGDE8+GEFCC,5GFEGEGFCGGF@+DECGFFGECAEEF<FFFE<<C7FGGGGGFFC,CFFGFGGFFGGGFFGGF@EF7FGGGGGGFFFGGGGGGGGGF:CF8GGGGGGGGGGFGGDGGGGGGGFFF@AGGGGCCCCC
@s501 367
TGAGGAATATTGGTCAATGGACGAGAGTCTGAACCAGCCAAGTAGCGTGCAGGATGACGGCCCTATGGGTTGTAAACTGCTTTTATAAGGGAATAAAGTGAGCCTCGTGAGGCTTTTTGCATGTACCTTATGAATAAGGACCGGCTAATTCCGTGCCAGCAGCCGCGGTAATACGGAAGGTCCGGGCGTTATCCGGATTTATTGGGTTTAAAGGGAGCGTAGGCCGGAGATTAAGCGTGTGGTGAAATGTAGACGCTCAACGTCTGCACTGCAGCGCGAACTGGTTTCCTTGAGTACGCACAAAGTGGGCGGAATGCGTGGGGTAGCGGTGAAATGCTTAGATATCACGAAGAACTCCGATTGCGAAGGCAGCCTGCTAAGCTGCAACTGACATTGAGGCTCGAAGGTGTGGGTATCAAACAGGATTAGATACCCT
+
FGEGGGGGGGGGGGGGGGGGGGGGGGGGGGGGGGGGGGGGGGFGGGGEGGGGGGGGGGGGGEGGGGGGGGGGGGGGGGGGGGGGGGGGGGGFGFGGGGGGGGGGGGGGGGGGGGGGGGGGGGFFGGGGGGGFEFGCFFGGGGGGGGGGGGGGGFCGGGGGCGGGGGEGEGGFGC8FEG<FGGGCCFG:<F@FFFEEEGDGC+=FF<C;@<FCFF9FB>G>10CD?FGFF=CCCFF0:0EC9;<CE<GGFDAB:<@687CCE@89FE8FGFC5?@>C9C8=8GFEECCFECGFD:=CDF>F4FDBGDGFC?ED8CGDEFE==:C@)GEGCEFFDGFGGFFDGFFCEDCFGGFECCDEFFGC@GGGGGGGGF@GGGGGGGGFGGGGGGGGGGEGGGFFFGGGFFFCGGGFFFGGGGFGGGFBGGGGGFFCGFECCCCC
@s501 368
TGGGGGATATTGCACAATGGGGGAAACCCTGATGCAGCGACGCCGCGTGAGGGAAGACGGTTTTCGGATTGTAAACCTCTGTCTTTGGGGACGAAAAAATGACGGTACACAAGGAGGAAGCCACGGCTAACTACGTGCCAGCCGCCGCGGTAATACGTAGGTGGCAAGCGTTGTCCGGAATTACTGGGTGTAAAGGGAGCGTAGGCGGGGAGACAAGTTGAATGTTTAAACTATCGGCTTAACTGATAGTCGCGTTCAAAACTATCACTCTTGAGTGCAGTAGAGGTAGGCGGAATTCCTAGTGTAGCGGTGAAATGCGTAGATATTAGGAGGAACACCAGTGGCGAAGGCGGCCTACTGGGCTGTAACTGACGCTGAGGCTCGAAAGCGTGGGTAGCAAACAGGATTAGATACCT
+
DFGF@FCFGGGFGGGGGFFCFGDGGGGFGGGGGGGGGGDFGGGGGGECEFGGGGGGGGGGGGGFGGGFEGGGGFGGGGGFFFFFFGGGGGGGGGGGGGGGAGGGGGFE,EFGFGGGGDFGGGGGGGGGDG:C@FG8,>DFGC*=BEGCGGCBFCFFFG3FEB<FF;:<<1>EGG7EGD2<CC?CFC@2;;C8CCC@E5C8>DCGGCGGGG>E>;D;C?:7F@@FCF=7D=EFFC8E:<CGGGFEC3>:@-CED9>GFE@;=FE9FB?F98<E:,@9GGGGGFGEAFEEECBD;EEGGDE==FGE=EGEFFGFGEEEGFGGFFFGGGGFDA,FEBFEE@GGGGGGGFCFFGFEFFGEEFEEGGGGGGFF@ECB@,<F@FFFEFGGGGDGGFCFFDFGFGGGFGGGFCGGFFF@CCCC
@s501 369
TGAGGAATATTGGTCAATGGGCGAGAGCCTGAACCAGCCAAGTCGCGTGAAGGATGAAGGATCTATGGTTCGTAAACTTCTTTTATAGGGGAATAAAGTGCAGGACGTGTCCTGTTTTGTATGTACCCTATGAATAAGGATCGGCTAACTACGTGCCAGCAGCCGCGGTAATACGGAGGATCCGAGCGTTATCCGGATTTATTGGGTTTAAAGGGTGCGTAGGTGGTTTTTTAAGTCAGCGGTGAAAGTTTGTGGCTCAACCATAAAATTGCCGTTGAAACTGGAAGACGTGAGTATGTTTGAGGTAGGCGGAATGCGTGGTGTAGCGGTGAAATGCATAGATATCACGCAGAACTCCAATTGCGAAGGCAGCTTACTAAACCATAACTGACACTGAAGCACGAAAGCGTGGGGATCAAACAGGATTAGATACCCT
+
FGGFGGGGGFGGGGGFFGGGFGGGGGGGGGGGGFFGFGGGGGCGGGGFCEGGCGGGGGCFFE8FFFG,CFGGGFFGGGGCGEGGGGGFFFGGGGFEBEEGGGGGCGGGGFGGGGGGGCFGGGGGGGGGGGGGGGFFDGGGGFEGGFEGGG93>FGGGG@FC8,@8EGEEGEAF@CFFGGC,>FGGC#<EFCGCCC8C<FCFGFCEF=<%FGF>?F;B>D,5>DFF?C@9FFFEFD:F9DGGFDGGFEFD:D<GGGFDEGGFEGGGGFEB=GECFGFD;CGFEDFFEDB=,GGFGGFGEAGGF=FGGGEFGFGEB7EEFF=DFCCAF7CGGGGFGFD>CGGGGGGGFEDGGDGGF?GGGGGGGGGFC@FDGGGGGGGFEGGGGGGGGGGGGGFCGGGGGGFC@GGF7GGGGGGGGGGGGGGGEGGGGGGGFGCCCCC
@s501 370
TGGGGAATATTGCACAATGGGCGCAAGCCTGATGCAGCCATGCCGCGTGTATGAAGAAGGCCTTCGGGTTGTAAAGTACTTTCAGCGGGGAGGAGGGGAGTAAAGTTAATACCTTTGCTCATTGACGTTACCCGCAGAAGAAGCACCGGCTAACTCCGTGCCAGCAGCCGCGGTAATACGGAGGGTGCAAGCGTTAATCGGAATTACTGGGCGTAAAGCGCACGCAGGCGGTTTGTTAAGTCAGATGTTAAATCCCCGGGCTCAACCTGGGAACTGCATCTGAGACTGGCAAGCGTGAGTCTCGTAGAGGGGGGTAGAATTCCAGGTGTAGCGGGGAAATGCGTAGAGATCTGGAGGAATACCGGTGGCGAAGACGGCCCCCTGGACGAAGACTGACGCTCAGGTGCGAAAGCGTGGGGAGCAAACAGGATTAGATACCCT
+
EFFGGGGGGGGGGGGGGGGFFGGGGGGGGGGGGGGGGFGGGFGGGGGGGEGGGGGGGGFGGGGGGGGGGGGGGGGGGGDFGGGGGGGGGGGGGGGGGD@FCGFFFGGFGFFGGGGGG9<=FGGFGGGGFGCECFGGDGGGGGFGGGGFEGGGGFFGGG@CEFGGGDFGGGGGGEDC9CFGGCFFG+5>EF+;C5?CF?CC*98:C9FCG6CFECCBD3,827?D55:@GGGCDAE>EF@F3F;FC7<+#9:A:GFE8CCD8#:CCEF9GGCGGGCFFCADED35+553@+@+B@,DF8F8:>GGGCGGGGGFFFD<FDD@88F8F4?EE=F8FE,FFC:GGGFAGGCF=9GGGF9GGGCGECDGGGGGGGFFFBEGGEC7FE7GGGGGGGGGGGGEGGGFFCGGGGEGGGFGGGGGFFE<FFGGGGGGFFGDGF@G@CCCC
@s501 371
TGGGGAATATTGCACAATGGGGGAAACCCTGATGCAGCGACGCCGCGTGAGCGATGAAGTATTTCGGTATGTGAAGCTCTATCAGCAGGGAAGAAAATGACGGTACCTGACTAAGAAGCACCGGCTAAATACGTGCCAGCAGCCGCGGTAATACGTATGGTGCAAGCGTTATCCGGATTTACTGGGTGTAAAGGGAGCGTAGACGGAGTGGCAAGTCTGATGTGAAAACCCGGGGCTCAACCCCGGGACTGCATTGGAAACTGTCAGTCTAGAGTACCGGAGAGGTAAGCGGAATTCCTAGTGTAGCGGTGAAATGCGTAGATATTAGGAGGAACACCAGTGGCGAAGGCGGCTTACTGGACGGTAACTGACGTTGAGGCTCGAAAGCGTGGGGAGCAAACAGGATTAGATACCCT
+
GGGGGCGGGGGGGGGGGGGGGGGGGGGGGGGGGGGGGGGGGGGEGGGGGGGGGGGGGGEFG9DFGGGGGGGGGGGFGGGGGGFGGGGGGG<FEEGFGGGGGGCFGGGGGGFGFFGGGGGGGGGGGEGGGGGGGGGGGGGGGGGGGGGGGGGGGGGGGGGGGEGFFFGGGGGGGGGGEGDGGFGGGGCG6:FGGG<<G@GGDG;GGG8:9FFC30@BGFGFFGFFBCF=GGGGGGGCGF@CF@GGCGG>EFFDD(GFE@CFGFF:GFCFFGFEBCAFDDGF=C5FGC7?DFGGGFGDGFEFGFCG=F7GFAGFFGEGGGGGGGGGFCGFFEEE?CCFGGGGGGGGGGCGGGGGGGGGGGGGGGGFCFEGGGGGGGGGGGGGGGGGGGGGGDGGGGGGFFGFGGGGGGGGGGGCCCCC
@s501 23768
TGAGGAATATTGGTCAATGGACGAGAGTCTGAACCAGCCAAGTAGCGTGCAGGAAGACGGCCCTATGGGTTGTAAACTGCTTTTATAAGGGAATAAAGTGAGTCTCGTGAGACTTTTTGCATGTACCTTATGAATAAGGACCGGCTAATTCCGTGCCAGCAGCCGCGGTAATACGGAAGGTCCGGGCGTTATCCGGATTTATTGGGTTTAAAGGGAGCGTAGGCCGGAGATTAAGCGTGTTGTGAAATGTAGACGCTCAACGTCTGCACTGCAGCGCGAACTGGTTTCCTTGAGTACGCACAAAGTGGGCGGAATTCGTGGTGTAGCGGTGAAATGCTTAGATATCACGAAGAACTCCGATTGCGAAGGCAGCTCACTGGAGCGCAACTGACGCTGAAGCTCGAAAGTGTGGGTATCGAACAGGATTAGATACCCT
+
EFGGGGGGGGGDGGGGGGGGGGGGGGDGGGGGGGGGGGGGGGGGGGDB@FGGGGGGGGGGDGGGGGGGGGGFGGGGGGGGFCFGGGGGGDGGGGGBFGGGGGDGAFGECDEGGGFGGGGGGGGGFGGGGGGGGGGGGGGGGG+FEEEFGGGGGGFCFGGGFGFGGDGGGGDDGGGGGCACFGG3CG5BF@ECGGGEGGF8:8FCCFGGGGGGCF;FE0FD><8CGGEGGFGFGGEBGEGGGGFGGC;FFGEC9>GGEFF@FGFFGGFGFFGGCGGGGFEEGFDD,GFA,FGGFGEFGGFFDFAGEGGGGGGGFBF:GGGGFFCC8+CGGGFF??9FGEFCEDGGGGGGGDGGFCEGGGGGFEB7GGFFFE@FGCFFGGGGGGGGFFEGGGFGGGGGGGGGGGGGGGGGF@FCGGGGGGGGGGGGGGGGGGECCCCC
@s501 373
TGAGGAATATTGGTCAATGGGCGAGAGCCTGAACCAGCCAAGTAGCGTGCAGGAAGACGGCCCTATGGGTTGTAAACTGCTTTTATAAGGGAATAAAGTGAGTCTCGTGAGACTTTTTGCATGTACCTTATGAATAAGGACCGGCTAATTCCGTGCCAGCAGCCGCGGTAATACGGAGGGTCCGGGCGTTATCCGGATTTATTGGGTTTAAAGGGAGCGTAGGCCGGAGATTAAGCGTGTTGTGAAATGTAGAGGCTCAACCTCTGCACTGCAGCGCGAACTGGTCTTCTTGAGTACGCACAACGTGGGCGGAATTCGTGGTGTAGCGGTGAAATGCTTAGATATCACGAAGAACTCCGATTGCGAAGGCAGCTCACGGGAGCGCAACTGACGCTGAAGCTCGAAAGTGCGGGTATCGAACAGGATTAGATACCCT
+
EGGGGGGGGGGGGGGGGGGGGGGGGGGGGGGGGGGGGGGGGFFGGGGGDGGGGGGGGGGGGGGGGGGGGGGGGGFFGGGGFGGGGGGGGGGFG<CFFGGGGGGFGGCGGGGGGGAFGGGGGGGGGGGGDC?FFGD;,EEGGGGGGGGGGGGGGGFFGGGGGGGGCGE:CFG7;97FFFEGGGF7@FE7CFC5CACE@D7<<+<:C<<=4F:;EFEF86855>5CEDDDEGGGCGG5GFGEDF=20FGGFFA>7EG@EFFFGGFEE86EFCGDGFGCGGGGGGGFCDEF68FFFGEFEFGGGGFGGCGGGFFD>CGGGGGFGGDGFGGGFFF@,<?EFFE=?;<GGGGGGGFFGGGCEEGEGGGGGFGFFAEGFFGGEGGGGGGGGGGGGGFGGGGGFCGFFCGGGGGGGGGFGGGGGGGGGGGGGGGGGGGCCCCC
@s501 374
TGAGGAATATTGGCCAATGGGCGAGAGTCTGAACCAGCCAAGTAGCGTGCAGGAAGACGGCCCTATGGGTTGTAAACTGCTTTTATAAGGGAATAAAGTGAGTGTCGTGAGACTTTTTGCATGTACCTTATGAATAAGGACCGGATAATTCCGTGCCAGCAGCCGCGGTAATACGGAAGGTCCGGGGTTTATCCGGATTTATGGGGTTAAAGGGGGCGTAGGCCGGAGATTAAGCGTGTGGTGAAATGGAGACGCTCAACGTCTGCACTGCAGCGCGAACTGGTTTTCTTGAGTACGCACAAAGCGGGCGGAATTCGTGGGGTAGCGGTGAAATGCTTAGATATCACGAAGAACTCCGATTGCGAAGGCGGCTCACTGGAGCGCAACTGACGCTGAAGCTCGAAAGTGCGGGTATCGAACAGGATTAGATACCCT
+
DFFGGGGGGFCFG,EFC<E8,CCFEDGCGFGGFG@FGG,?FGGGGFGGGGGGGDFGGDEFGGEFDFGGGGGFEFGFCAAAEBFDCFGGGG8EEFFGGFGG9F,,<EFEEG7A<FECFGDGGGF?AFGGFAFFEFGGACECF+@F++@C<FGE83@C7FF+=,@BB@CC:>:,3>FEFDGCFF?CCC***8?ECCFEEG7F@F,,+<4<1FC+;C7)*,:58?CDD>3?=CG=<>=CCF?#@@9B95,3,5GF::8:GFDEFD,EDGF>@*?3++CC@+DFGF@D=B,@,390=6EGGGGF<C@@+CEFBE@+,GCEFBA9,+457EFE,CA??FFGFGGGGEGGFFFGGGGFGGGFD8?6FCA,FF7C@,FC6F6GFCGGFCGECAB,GGGGGGGGGGFCGGGGFBEGGGGDGGGGGGFFFGGGEGGGGGCCCCC
@s501 375
TGAGGAATATTGGTCAATGGGCGAGAGCCTGAACCAGCCAAGTAGCGTGCAGGATGACGGCCCTATGGGTTGTAAACTGCTTTTATAAGGGAATAAAGTTGTGCTCGTGAGCATTTTTGCATGTACCTTATGAATAAGGACCGGCTAATTCCGTGCCAGCAGCCGCGGTAATACGGAAGGTCCGGGCGTTATCCGGACTTATTGGGTTTAAAGGGAGCGTAGGCCGCAGGTTGAGCGTGTTGTGAAATGTAGGGGCTCAACCTCTGCACTGCAGCGCGAACTGGCTTGCTTGAGTGCGCGCAACGTGGGCGGAATTCGCCGTGTAGCGGTGAAATGCTTAGATATGGCGAAGAACTCCGATTGCGAAGGCAGCTGTCGGGTGCGTAACTGACGCTCATGCTCGAAAGTGCGGGTATCGAACAGGATTAGATACCCT
+
CFFFGGFGGGGGGGGGGGFFGFGGGGGGGGFEGGGFCFFFGGGGGGGGFGGGGBFGGGGGDFGGGGDFGE7BFAFEGGGGGFCCFGGGFGGGGDFFGFECFFGGGFGGGGDFGG99DFGCFGAFADEFFEFGGGFCGFGGF<++@EGCFDGGCG@CFGGGGGFCEEGGC<FF9,DC:<:C>DECEFDGGECCCC785EF?7;BCE>*F:C<FGGE5:120((/7<7:>CC<34#2,<4=2*EEGC+<#<=*8CA?>8F<2;479FFFF)<C(4<358:C87=?<<DF<,CFF8+EFCDEGFFDFC@++CEA76+@+C:>+FC+>0ECEFC<,FCFD9FE9?95,CDCCGGFFCF:F?AA,GGGFGFDFFECFFF@+GGGECGGGGCGEFGFEF<DAFGGGGGGGGGGF@:E@>GGFFFFEADGFFGGGGEFC@@@B
@s501 376
TGAGGAATATTGGTCAATGGACGAGAGTCTGAACCAGCCAAGTAGCGTGAAGGATGAAGGTTCTATGGATTGTAAACTTCTTTTATAGGGGAATAAAATGAGCCACGTGTGGCTTTTTGTATGTACCTATGAATAAGGATCGGCTAACTCCGTGCCAGCAGCCGCGGTAATACGGAGGATCCGAGCGTTATCCGGATTTATGGGGTTTAAAGGGAGCGTAGGTGGAAATGTAAGTCAGTTGTGAAAGTTTGCGGCTCAACCGTAAAATTGCAGTTGATACTGTGTGTCTTGAGTACAGTAGAGGTGGGCGGAATTCGTGGTGTAGCGGTGAAATGCTTAGATATCACGAAGAACTCCGATTGCGAAGGCAGCTCACTGGACTGTTACTGACACTGAGGCTCGAAAGTGTGGGTATCAAACAGGATTAGATACCCT
+
FGGGGGGGGGGFGGGGFGGGGGGGGEGFGGGGGGGGGFGGGGGGGGG@@GGGGGGGFGFGGFFGGGGGGGFGGGFGGGGGGGGGGGCFDGGGGFFFGGGGGGGGGGGGGFGGGGGGGGGGEGCFGGGGGGGFCFGFFEFCG7:FGGFFGFDGGGGGAEFEFF>FGE<FFFCGGGGC@FGFFGGGFECFEFGG3*CEGF==G'<FE<@F?C,/BC-0:00:GDEC35#7<><:=:@A;FGGC<CFC<@9GEC@>?FEE=B>GGFC>FFGFF<9FDE6-0<=$>7EDEF8AEFEGGGGGFAGFDGGGGEECGGFCCGDGGGGGGG=GECGGGEEGGFGCFGFFC:CFFGGFGGGGFECDGGGGGGGGGGGGGGGFGFGGGGGGGGGFFDFGF@FFGGGGGGGGGGGGGGGGGGGGGFGGFEFGGGGGGGGGGCCCCC
@s501 377
TGAGGAATATTGGTCAATGGACGAGAGTCTGAACCAGCCAAGTAGCGTGCAGGAAGACGGCCCTATGGGTTGTAAACTGCTTTTATAAGGGAATAAAGTGAGTATCGTGAGACTTTTCGCATGTACCTTATGAATAAGGACCGGCTAATTCCGTGCCAGCAGCCGCGGTAATACGGAAGGTCCGGGCGTTAGCCGGATTTATTGGGGTTAACGGGAGCGTAGGCCGGAGATTAAGCGTTTTGTGAAATGGAGTGGCTCAACCTCTGCACTGCAGCGCGAACTGGTCTTCTTGAGTTCGCACAACGTGGGCGGAATTCGTGGTGTAGCGGTGAAATGCTTAGATATCACGAAGAACTCCGATTGCGAAGGCAGCTCACGGGAGCGCAACTGACGCTGAAGCTCGAAAGTGCGGGTATCGAACAGGATTAGATACCCT
+
FEFGG,C@EFGGGGFFFGFEFGGFEF>,CFFGGGDGGDFFGF,CEDEF7FFGGGGGGGDEDGDGF8FG==CCFFCG?FGDGA-<FCFG<FC<E?CFFGAFA,C,CDCGEE:,BE,AFFF7FCFGGAFAF9FEGGFGGGFGAD7FGGCDCCFFGC<F7FFGFGFGC6>:>CDG;FDD:CEGGGG:CCE7*=;*,,117C+,3+,,22**4<F+=C7)81F64996=>C:?17*1*4-C;,?,8::2,,7,,C>3,7,5D<:B@;7;7,,F77FE:8=8FB263,=,,3B6,?A)8+++,+==FFFFE@+B=B>6DBCEF8=EF>61+@,EC,,,<FFGGFGGFFDFFGGGF?FE:GGGFF7FCGGGFCE8EFDEGGFEGDGGGGGFFCFGCGGFCGFCGGGGDFGGFGFCFEAGGGGGGGFGGGGGGGGGGFCCC9C
@s501 378
TGAGGAATATTGGTCAATGGGCGAGAGCCTGAACCAGCCAAGTAGCGTGAGGGAAGACTGCCCTATGGGTTGTAAACCTCTTTTGTTTGGGAATAAAGTGCGGGACGTGTCCCGCATTGCATGTACCATTTGAATAAGGACCGGCTAATTCCGTGCCAGCAGCCGCGGTAATACGGAAGGTCCGGGCGTTATCCGGATTTATTGGGTTTAAAGGGAGCGTAGGCCGCCTGTTAAGCGTGTTGTGAAATGTCGGGGCTCAACCTGGGCATTGCAGCGCGAACTGGCAGACTTGAGTGTACAGGAAGTAGGCGGAATTCGTCGTGTAGCGGTGAAATGCTTAGATATGACGAAGAACTCCGATTGCGAAGGCAGCCTGCTGTAGTGCAACTGACGCTGAAGCTCGAAAGCGTGGGTGTCGAACAGGATTAGATACCCT
+
GGGGGGGGGGGFGGGGGGGGGGGGGGGGGGGGGGGGGGGGGGGGGGGGGGGGGGGGGGGGGFGGCAFGGGGGGGGFGGFFECFGGGGGGGGGGGGGGGGDEGGGGGGGGGGFFFGGCFGGGGGGGGGGGFGGGGGGGGGGG7FG>ECFGGGGGGGGGGGGGGFGGD@FGGGGFGGG*FFGGGGGGGGGGGG=GG=CE<<B7@<EFDG>=6C7CC4,13G??<8:=3?>CF=CFF@FGFF?,ECFCFGCGGGDBE>C>FFCCFGGGGFFFEC<AGGGEE8;;CFF9GGF?DA,*FFFGFFGFE;GGGGFGFFFB@+ECCECGGGGFFCGFGGGGFFGGGGGGFEGFF=FGDGGGFEF:@FGGGGGGGGGGGGGFDGGFFFGDGGGGFFGGGCGGGGFGFGGGGGGDGGGGGGGGGEGGGGGGGGGGEGGGGGCCCCC
@s501 25310
TGAGGAATATTGGTCAATGGGCGAGAGCCTGAGCCAGCCAAGTAGCGTGCAGGATGACGGCCCTATGGGTTGTAAACTGCTTTTACAAGGGAATAAAGTGGGTCTCGTGAGGCTTTTTGCATGTACCTTATGAATAAGGACCGGCTAATTCCGTGCCAGCAGCCGCGGCAATACGGAAGGTCCGGGCGTTATCCGGATTTATTGGGTTTAAAGGGAGCGTAGGCCGGAGATTAAGCGTGTTGTGAAATGTAGTGGCTCAACCTCTGCACTGCAGCGCGAACTGGTCTTCTTGAGTACGCACAACGTGGGCGGAATTCGTGGTGTAGCGGTGAAATGCTTAGATATCACGAAGAACTCCGATTGCGAAGGCAGCCTGCTAAGCTGCAACTGACATTGAGGCTCGAAAGTGTGGGTATCAAACAGGATTAGATACCCT
+
EFGGGGGFGGGGGGGGGGGFGGGGGGGGGGFGGGGGGG8EFGGGGGGGGGGGGEGGGGEGGGGFGGGGGGGGGGFGGGGGGDFGGGGGGGGGGGGGGGGGGGGGGGCDFGGFGGGGGGGGGGGGGGFGGGGGGGGGGGGGGFGGGFGGGGGGGGGGFFG@F<FF7BFGGG@?GCGDGGEGGGGG7FG#4C@GGGGGGGG@GG1GF-GG>GFGGGDGG5?C@EC6DEF9CEBFGGGFGGGGFGGGG8FGGGGFC<GGFC8FGFCDCFC9FE@=@FEGCC=DDGGGGGGFCFGE?@EBDGEGFFFGGGGGEDCGGGGGGGFGFFGGFGGFGFGFFEGGEF9DE8CGGGGGGECFCEGGGFFEFFEDGGGGGF8GGFGGFFGFGGGGGF@AFGFFEGGGGGEFC7GGGGGGGGGGGGGGGFGFGGGGGFFGGGGCCCCC
@s501 380
TGAGGAATATTGGTCAATGGGCGAGAGCCTGAACCAGCCAAGTAGCGTGCAGGATGACGGCCCTATGGGTTGTAAACTGCTTTTATAAGGGAATAAAGTGGGAGTCGTGACTCCTTTTGCATGTACCTTATGAATAAGGACCGGCTAATTCCGTGCCAGCAGCCGCGGTAATACGGAAGGTCCGGGCGTTATCCGGATTTATTGGGTTTAAAGGGAGCGTAGGCCGGAGATTAAGCGTGTGGTGAAATGTAGACGCTCAACGTCTGCACTGCAGCGCGAAGTGGTTTCCTTGAATACGCACAAAGTGGGCGGAATTCGTGGTGTAGCGGTGAAATGCTTAGATATCACGAAGAACTCCGATTGCGAAGGCAGCTCACTGGAGCGCAACTGACGCTGAAGCTCGTAAGTGCGGGTGTCGAACAGGATTAGATACCCT
+
GGGGGGGGGGGGGGGGGGFGGGGGGGGGGFGGGGGGGGGGDGCGGGGGGGGGGGGGFFFGGGGGGGFGGGGGGGGGGGGGGGGGGGGGGGGFGGGGGGFGGGGGCFGGEFGGGGGGGGGGFFGG9FFGGGGGGFFGGGGGGGGFGGGGGFGGGGGGDGGGCFDGGEEGFDGG;EEFECB@CFFGEE5:FFGGGFCEGGGGFCCGFCCCC<:BFDEFE96#,919?EG3=CFG<G=4C,AE?3/=;=509:CE<<ACCGEDCF=DCDEFFG84>E?D8EE6$GGGFFB<=AC,=@GFE@,E=EBDF6GGGGF@8@+EGE8DGEEC9F=C=FAFEA<FEFGGGGGGGGFGGGGFFGGGGGFB@FFFFGGGFFFGGGGFGGEEGGGGGGFGGGGEGFFF<CGF@CGGGGGGGGGGGGGGGGGFGGGGGGGGGGGCCCCC
@s501 381
TGGGGAATATTGCACAATGGGCGCAAGCCTGATGCAGTCATGCCGCGTGTGTGAAGAAGGCCTTCGGGTTGTAAAGTACTTTCAGCGGGGAGGAAGGAAGTAAAGTTAATACCTTTGCTCACTGACGTTACCCGCAGACGAAGCACCGGCTAACTCCGTGCCAGCAGCCGCGGTAATACGGAGGTGGCAAGCGTTAGTCGGAATTCCTGGGCGTAAAGCGCACGCAGGCGGTTTGTTAAGTCAGATGTGAAATCCCCGGGCTCAACCGGGGAACTGCATCTGATACTGGCAAGCTTGAGTCTCGTAGAGGGGGGTAGAATTCCAGGTGTAGCGGTGAAATGCGTAGAGATCTGGAGGAATACCGGTGGCGAAGGCGGCCCCCTGGACGAAGACTGACGCTCAGGTGCGAAAGCGTGGGGAGCAAACAGGATTAGATACCCT
+
AEGGG7FFGGGGGGGGGGGFGDG@FG+FFFGGGGGGGE@F6FGFGGGFEB,9FEFGF@FG<,EEGDG=FGGGGFG,CCCD5C<55<FEGGF=CFF<B,?,5B,5A@55<CFCF?<,C,,:C,3,,,8B>@F<,3+4FE7+*C:*,@,*>*>FG,,>,*4=:<<FGF=8FF:=CG@E,,<FB*<<*+=20,/8*/*;5<)2>7C66(;3:888?4?B8FC83749222))B8<>B>,,7,CEACDEGFC@EC45FF8*D188FCEF>@,,F;D>FGF8;FAGEDGCA;C@,,,@EFFF6:@+6FGGGGCCF=4,FC?GGDE=FFE<GGGGFGGFEFC,+@FGGGCCGGGGGEAGGDGE<7=CFFEGGGFFEGGGGGFF@+@@FEGFEC,@<FGGGGGGGFF@GGGGDGGGF:GGGGGGF<FGGGFGGGGGGGGGGGGCCCCC
@s501 382
TGGGGAATATTGGGCAATGGGCGCAAGCCTGACCCAGCAACGCCGCGTGAAGGAAGAAGGCTTTCGGGTTGTAAACTTCTTTTGTCGGGGACGAAACAAATGACGGTACCTGACGAATAAGCCACGGCTAACTACGTGCCAGCAGCCGCGGTAATACGTAGGTGGCAAGCGTTATCCGGATTTACTGGGTGTAAAGGGCGTGTAGGGGGGCTTGCAAGTCATATGTGAAAACTGGTGGCTCAACCTCCAGCCTGCATTTGAAACTGTAGTTCTTGAGTGCTGGAGAGGCAATCGGAATTCCGTGTGGAGCGGTGAAAGTCGTAGATATACGGATGAAAACCAGTGGCGAAGGCGGATTGCTGGACAGTAACTGACGCTGAGGCGCGAAAGCGTGGGGAGCAAACAGGATTAGATACCCT
+
@FGGGGGGGGCGGFGGFGGFGFGGGGGGGGGGGGGGGFGGFGGGEGG@FGGGGGDFGGGGGC<FGGEFG>FGGGGGFACGGGFGGGGECEFCGEE8>FF,FG<DFDGGFFFCDDGGE=FF9EADEC7<FEEGCDFEFF7B;FFFFFF<<7=4F*,CC<@<FEFC*<FCEGEE>78:BC7<E7?:,,=<@CCEF?<<FECCCGCC@+**1:1**2F<:8<5%$5E?/8=EC<G@<@):@C*<>8;AF;84:?G>CF?,=F4)8CD9A'%D>,FGGF8B<BE95?@5,5<@8++,,=@=+@+44,DE@+1+CE9EF4?CF>CFC,ECGGF=CA@99@@:,E<<GF:CEFFGGGGFCC<FF8F9GGGEFDGGFGGGCFDFFF@CFCF7GGC@CGGGGFGGGGF9@@EAFE<<9DGFC8CCCC
@s501 383
TGAGGAATATTGGTCAATGGGCGAGAGCCTGAACCAGCCAAGTAGCGTGCAGGAAGACGGCCCTATGGGTTGTAAACTGCTTTTATACGGGGATAAAGTGAGCCACGTGTGGCTTATTGCAGGTACCGTATGAATAAGGCCCGGCTAATTCCGTGCCAGCAGCCGCGGTAATACGGAAGGTCCGGGCGTTATCCGGATTTATTGGGGTGAAAGGGGGCGTCGGCCGTCTGGTAAGCGTGTGGTGAAATGTCGGGGCTCAACCTGGGCATTGCGGCGCGAACTGGCAGACTAGATTGCGCGGGAAGTAGGCGGAATTCGTAGTGTAGCGGTGAAATGCTTAGATATGACGAAGAACTCCGATTGCGAAGGCAGCCTGCTGTAGCGTAACTGGCGCTGAAGCTCGAAAGCGTGGGTATCGAACAGGATTAGATACCCT
+
FGCFGGGGGGGGGCGGGGGGCF:F:FEGD@FGGFGFAEFGGGGGGGGGG@FFFBFC<E,BF@CGGGFGFGEGGGGGFGGGGGGCFGGDFGGD:7FGGEFFGFCB?FGGCED?@,=EFCGCGGFFFGFGECFDGCF;CFG,B+>CEE@=FGFG8@F:DFGGEC7,4:@:BFG:,6>:FGGG:C@@FCEG*<**<91**7+<+;9?CF**(@::CFG#E>>B%8?<=@>3=+#=+<C=C:GE#@@C3CAFFF(EGE8-2/>8:3:77FGGF<@6#>>@1C?4GFF?CF?AAC,F8+=:@@4,4AE=EE7GGGGGGDEC=A=,FGEB18,GFB9F<FF?EEFDGFAGF:6=FFAFDC6@:<GGF@?4GGFFCGGGFEC,CFCGCE@F9FEEGGGGGGGFGGGFDGGGFGGDGGGGGFF,F9FEFGGGGGGGGGGCCCCC
@s501 384
TGGGGAATATTGGACAATGGGCGAAAGCCTGATCCAGCGACGCCGCGTGAGTGAAGAAGTATTTCGGTATGTAAAGCTCTATCAGCAGGGAAGAAAATGACGGTACCTGACTAAGAAGCCCCGGCTAACTACGTGCCAGCAGCCGCGGTAATACGTAGGGGGCAAGCGTTATCCGGATTTACTGGGTGTAAAGAGAGCGTAGACGGCACGGCAAGCCAGATGTGAAAGCCCGGGGCTCAACCCCGGGACTGCATTTGGAACTGCTGAGCTAGAGTGTCGGAGAGGCAAGTGGAATTCCTAGTGTAGCGGTGAAATGCGTAGATATTAGGAGGAACACCAGTGGCGAAGGCGGCTTGCTGGGCGATGACTGACGTTGAGGCTCGAAAGCGTGGGGAGCAAACAGGATTAGATACCCT
+
CFGGGGGGGGGGGGGGGGGGGGGGGGGGGGGGGGGGGGGGGGGGGGGGGGGGGGEFEFFCFDFGGGGBGGGGGGGGGEGGGCG?EGGGGGGGGGGGFGGGGGGGGGGGGGGGGGGGGGGGGGGGGGGGGGGGDGGGGGGGGGGGE@7FFGGGGGGFFGGFEGGDFCFGGE7CEFGGGFCFGG1FFEFGFAE;9DEFGFDG@DDCEGE>5>EEGGGFGFFDFD<:7FCGDFEGGGGF<7>EGGE>FGGFFFAC9FFFGGGFGGFFEFGFG=GGEFCEDGGGGGGGGGGGGGGECD>GEBFAFGGE8DGGGGGFC:GGGGGGGGGGGGGGF<FFDGFE?GGGGGGGGCGGGEGGGGGGFGFCGGGGGGGGFECGGCFDEGGGDGGGGGGGGGGGGGGGFGGFGGGGGFGGGGGCCCC9
@s501 24439
TGGGGAATATTGCACAATGGGGGAAACCCTGATGCAGCGACGCCGCGTGGCGGAAGAAGGTCTTCGGATTGTAAACTCCTGTTGTTGGGGGAGATAATGACGGTACCCAACAAGGAAGTGACGGCTAACTACGTGCCAGCAGCCGCGGTAAAACGTACGTCACAAGCGTTGGCCGGAATTACTGGGGGTAATGGGAGCGCAGGCGTGAAGACAAGTTGGAAGTGAAATCTATGGGCTCAACCCATAAACTGCTTTCAAGACTGTTGTTCGTGAGTAGTGCGGAGGTAGGCGGAATTCCCGGTGTAGCGGTGGAATGCGTAGATAGCGGGTGGAACACCAGTGGCGAAGGCGGCCGACTGGGCACCAACTGACGCTGAGGCTCGAAAGTGTGGGTAGCAAACAGGATTAGATACCCT
+
CC@FGCFGFE,FGG9FGFGGFCGGEGGFFG,,;E-,CF@FECGG@C=C@76CC:FGCF,BFFCFGGEE7FGGGFGC?EEE88FGG,BFFEE:CEGGFDFGGD@FEEGFGGGGGGGFFGGGF9<BDFCFGGGG7BF7CG,B@<C@FECCFGGG:,*=:**8BFFG987:*<**?F*:5:*CFFCBC&(87C99F4CC:7GFCFCCF#:D9;C88?499CC;3>=,>21=<<9@<88FF=@89AC,@=9FF,8A<FE:38+2+>3<<+FB1,,,@=6CGGC7CFDFGEEFDGGEGGEEC:@,FFGGBFCDEF@?+?4+,CEC?@+=+CCC:,FF?FCC,CFF7@C@FCEGGFF@68,E<CGGF<F<FA<FGF8:@EFGGGEF<,ACGFGGGGGGGGGGGFGFDFCFB,EDEFEA@-9A
@s501 23729
TGAGGAATATTGGTCAATGGACGAGAGTCTGAACCAGCCAAGTAGCGTGCAGGACGACGGCCCTATGGGTTGTAAACTGCTTTTATAGGGGGATAAAGTGTGCCACGTGTGGCATATTGCAGGTACCCTATGAAAAAGGACCGGCTAATTCCGTGCCAGCAGCCGCGGTAATACGGAAGGTCCAGGCGTTATCCGGATTTATTGGGTTTAAAGGGAGCGCAGGCGGACCTTTAAGTCAGCTGTGAAATACGGCGGCTCAACCGTCGAACTGCAGTTGATACTGGAGGTCCTGAGTGCACACAGGGATACTGGAATTCATGGTGTAGCGGTGAAATGCTCAGATATCATGAAGAACTCCAATCGCGAAGGCAGGTATCCGGGGTGCAACTGACGCTGAGGCTCGAAAGTGCGGGTATCAAACAGGATTAGATACCCT
+
FGGFGGGGGGGGGGGGGGGGGGGGGGGGGGGGGGGGGGFFGGFGGGGEEGGGGGGGDGG7FGGGG@EFGGGGEGGGGGGGFGGGGGGGGGGGGGFFGGGGGGGGGGGCFFGEGGGGCGGFGGGGGGGFDFGGFGGGGFEDFG@ECGGGGGDGGF+F<ACCF9:C-4FECCEGG9C@FCFG7B:<CCGGG7CCFGC@CGF9@FFFCFFGD8F:DCA@G>EGF>GGCE/FF?CFDGFFCGC=<F?@FF:6EDEEF>CGG??GEGF=5GGGGGGFFFCGFEFDDFGGGGFCFFDF?E=A8FDFE@DFAACFCFGGFDFFGGGFGGEEBE7ECEGFAGGGCFGGGGGGGFFGGECEGGGGGGGFFGGGGGGGFEAGGGDEFCFGGGGGGGGGEGGGGGGGGGGGGFFECCFB7GGGGGGGGGFGGGFGGFFFGFFCCCCC
@s501 387
TGAGGAATATTGGTCAATGGGCGAGAGCCTGAACCAGCCAAGTAGCGTGCGGGACGACGGCCCTATGGGTTGTAAACCGCTTTTGATTGGGAACAAAGAGCGCCACGTGTGGTGCGTTGCGTGTACCTTTCGAATAAGCATCGGCTAATTCCGTGCCAGCAGCCGCGGTAATACGGAAGATGCGAGCGTTATCCGGATTTATTGGGTTTAAAGGGAGCGTAGGCGGGCTGTTAAGTCAGCGGTCAAATGTCAGGGCCCAACCTTGGCATGCCGTTGATACTGGCGGCCTTGAGTTCACACAAGGAAGGTGGAATTCGTCGTGTAGCGGTGAAATGCTTAGATATGACGAAGAACTCCGATTGCGAAGGCAGCCTTCTGGGGTGTTACTGACGCTGAGGCTCGAAAGTGCGGGAATCAAACAGGATTAGATACCCT
+
FGGGGGGGGGGGGGGGGGGEFGGGGGGGGGGGGGGGGGFGFFGGGGGGGGGGGGGGGGGGGGFFGGGGGGGGGGGGGGGGCEBFGGCDCGG=FFGGGGGGGGGGDEGGGGGGGGGGGFGGGGGDFGGDGGGGGCFGGFFEG7FGE7CFGG9FFGFDGGGGGGGGGGGDGGCFGGGGGGCCF9BF:<=E*;CFCGGC5EG/CF<=C2=<D69CGGGFE>GD?:G47GFFGFF6:C7-:CG@CCEEGGCBFD664;C>>@<<GGFCCB<CEFCCB8@CCGDDEGCCF@CFGFFEE=,CEBGCF9FED8FGDGCDEEEEEGCF=EC5GEEEFFAFGGFCF@DGFFECGGGGGGFFEGFCFGFC,GFFGFGGGGFFFCDCE@CGFGFFGFFFCCEGGGGGGGGGFGGGEGGGGGFGFGGGGFFGGGGGGGGGGGCCCCC
@s501 27205
TGAGGAATATTGGTCAATGGACGAGAGTCTGAACCAGCCAAGTAGCGTGAAGGATGACTGCCCTATGGGTTGTAAACTTCTTTTATATGGGAATAAAGTATTCAAAGGAAGGGATTTTGTATGTACCATATGAATAAGGATCGGCTAACTCCGTGCCAGCAGCAGCGGTAATACGGAGGATCAGAGCGTTATCCGGATTTGTTGGGTTTAAAGGGAGCGTAGGTGGATTGTTAAGTCAGTTGTGAAAGTTTGAGGCTCAACCGTAAAATTGCAGTTGAAACTGGCAGTCTTGAGTACAGTAGAGGTGGGCGGAATTCGTGGTGTAGCGGTGAAATGCTTAGATATCACGAAGAACTCCGATTGCGAAGGCAGCTCACTAGACTGCAACTGACACTGATGCTCGAAAGTGTGGGTATCAAACAGGATTAGATACCCT
+
FFFGGFGGFGFFGGEFGGGGGGGFCFGCF9FF9FDFFCFG,CEDFGGCGGGGD@FFGF9EFEC<DFFE<<,@F@?CCECFCGGGFGGEGGEFBAFGAAFD9BFG95F,,,:+B,BEF9<<FF9EFGGFFFFA9FCF<,,:,9+=B7CAFDE,88D+DFBCFDD,A=>@8=7,83FECFG>AF,>3@?F7>E,,;:A9&<<6@8EDEF38<D<<@CF8?G0865@8FFCAC<BCC>9FDBC3F9=E=6;2806#B=?DCFF7F?,EFFGGGF=;<>CFFCE>,FCFFBBGFDF7E8FFFFFDE8FEEFC@FAFBFDGGFGFGFC7>GFCFDFFFAFFFFGGGGGCGGFFGGGGFFGFFFGEFGEFGFFFFFEFFFGFCEDFCGGGGGGGGGFGGGGGGGEGCGGGGGFEGGGGGFF<GGFFCAGFE,GGGFDCCCCC
@s501 389
TGGGGAATATTGGACAATGGGCGAAAGCCTGATCCAGCGACGCCGCGTGAGTGAAGAAGTATTTCGGTATGTAAAGCTCTATCAGCAGGGAAGAAAATGACGGTACCTGACTAAGAAGCCCCGGCTAACTACGTGCCAGCAGCCGCGGTAATACGTAGGGGGCAAGCGTTATCCGGATTTACTGGGTGTAAAGGGAGCGTAGACGGTTAAGCAAGTCTGAAGTGAAAGCCCGGGGCGCAACCCCGGTACTGCTTTGGAAACTGTTTGACTGGAGTGCAGGAGAGGTAAGTGGAATTCCTAGTGTAGCGGTGAAATGCGTAGATATTAGGAGGAACACCAGTGGCGAAGGCGGCTTACTGGACTGTAACTGACGTTGAGGCTCGAAAGCGTGGGGAGCAAACAGGATTAGATACCCT
+
BFGGGGGGGGGGGGGGGGGGGGGGGGGGGGGGGGGGGGGGGGGGGGGEGGGGGGGGGGGFGDGGGGGFFGGGGGGGFGGGGGGGGGGGGGFGGGGGGGGGGGGGGGGGG=FFGGGGGFFGGGGGGGGGGAFFGGGGGGGGGGGGGGGGGGGGGGGFGGGGGGGGGGFFGGGCFFGD*<FGGG0FFGGGFF?;FFGFEGGE2>CCFC8CACFGCAA:,6C,6@CFFFC@GGGG>EE3/GGFCCGGGGBD:=GFGGGFEEFGGDCBFCGE=C/95<GGGGGGCF2FF8GEFDGE=DDCFEEEGGGGFEGFDE?;B?,E8C?8EE<GGFF@DFFFGFDGEFFEGGGFGGGGGEGFFGGGEGGGGGGGGGFGGGGGGFGFGGGGGGFGGGGGGGGGGGGGGGGFFGGGGFGGGGGCCCCC
@s501 22483
TGAGGAATATTGGTCAATGGGCGAGAGCCTGAACCAGCCAAGTCGCGTGAGGGACGAATGGTCTATGGCCTGTAAACCTCTTTTGTCAAGGAAGAATAAATCGCACGGGTGCGATCTTGCCAGTACTTGTCGAATAAGCATCGGCTAACTCCGTGCCAGCAGCCGCGGTAATACGGGGGATGCGAGCGTTATCCGGATTTATTGGGTTTAAAGGGCGCGTAGGCGGGACGTCGAGTCAGCGGTAAAAGACTGCAGCTAAACTGTAGCACGCCGTTGAAACTGGCGCCCTCGAGACGAGACGAGGGAGGCGGAACAAGTGAAGTAGCGGTGAAATGCATAGATATCACTTGGAACCCCGATAGCGAAGGCAGCTTCCCAGGCTCGTTCTGACGCTGATGCGCGAGAGCGTGGGTAGCGAACAGGATTAGATACCCT
+
FGGFGGFGGFFFGFFGGGGFFGGGGGGGGGGGGGGFGGFGGG<CFGGGGED@FEFEEG=CEFCFGGDCFG9DEFFGGGG8ECFFEADGAEECEGGGFGGGGGGGEG7FCCCGGGGGGGDEG9FFFFGGG,AFGGGFGGAFGGDGGDCFG<FFG7<FGGG7,,>F:CFEGGGFFFGGGGGGCCFFG*=<FE:*?FC58A5?F7<E?C*;ECC?+2ACE>EG:=C<EGDGCG/CECE=2?4<>E8>:;ECG6CCCF<<@CF;?@C:>C?CB8?><;CE8.CC<A3+EF++A>868+FGFFFCFFGFEDFFB4,,,EGGFFDDGEC5GGFAFGFEEEE9B?8F;GFFECFFFFF>EDGGFF@@DGFGFAGGGGGGGGF7CFGGGGGGFGGEFBEGFGGGGGGGGFCF;GGFGGGGGGEGFCGGDGGCAFFGFECCCCC
@s501 21731
TGAGGAATATTGGTCAATGGGCGCAGGCCTGAACCAGCCAAGTAGCGTGAAGGATGACTGCCCTATGGGTTGTAAACTTCTTTTATATGGGAATAAAGTGTTCCACGAGTGGAATTTTGTATGTACCATATGAATAAGGATCGGCTAACTCCGTGCCAGCAGCCGCGGTAATACGGAGGATCCGAGCGTTATCCGGATTTATTGGGTTTAAAGGGAGCGTAGGTGGACAGTTAAGTAAGTTGTGAAAGTTTGCGGCTCAACCGTTAAATTGCAGTTGATACGGGCTTTATTGAGTACAGTAGAGGTGGGCGGAATTCGTTGTGTAGCGGTGAAATGCTTAGATATCACGAAGAACTCCGATTGCGAAGGCAGCTCACTGGACTGCAACTGACACTGATGCTCGAAAGTGTGGGTATCAAACAGGATTAGATACCCT
+
EGGGGGGFGFFFGGGFGGGFGGEECE@FFFCFGGFFCF,AE@EFFGECFCCFCFG4AF,CCCFEGF9EFCFGGGCEFE9BEAEGFGG,EE@CF?FCDGF,5,<FFFG+@4D<,:<EFGGFGGDA:AFGA:CFEFGC<<,=,8BCDFGG8A9FGGGDGG,A=CDFGDGGC3FDG;CF:<<3DF,3*5*CGDGF9>C:5A7F;CB<C@<CG>:>F<.;7>CA8:F79:+##%GFFFG,/27D=@FG0<39>@8:7FED:FC>7B#:#7DEG>00=EEC8,4+4+=<,,B9,FEF7FDE=EA:,4A+EGGFF=EE8D@D@8,,,,EE=C@9EEF,DFFFGGGGFFAFC,CF@GGGGEFGGGGGGGCFFCC<C,<EFAFF<,E@;,CGFAECEE<E<GGFF7GGFEFFFGGDFCGGGGGFE<EEGGGGCGGGGGGCCCCC
@s501 27356
TGAGGAATATTGGTCAATGGACGAGAGTCTGAACCAGCCAAGTAGCGTGAAGGATGAAGGTTCTATGGATTGTAAACTTCTTTTATACGGGAATAAACGGATCCACGTGTGGATTTTTGCATGTACCGTATGAATAAGGATCGGCTAACTCCGTGCCAGCAGCCGCGGTAATACGGAGGATCCGAGCGTTATCCGGATTTATGGGGTTTAAAGGGAGCGTAGGCCGGAGATTAAGCGTGTTGTGAAATGTAGAGGCTCAACATCTGCACCGCAGCGCTAACTGGTTTCCTTGAGTACGCACAAAGTGGGCGGAATTCGTGGGGTAGCGGTGAAATGCTTAGATATCACGAAGAACTCCGATTGCGAAGGCAGCTCACTGGAGCGCAACTGACGCTGAAGCTCGAAAGTGCGGGTATCGAACAGGATTAGATACCCT
+
EFEFEGGGGGGGGGGGGGGGGGGG7FFDFFFGGGGGFEFGG<FACFECCEGGGGGFF9@FFFDEFAAFCFFFGGF9FGFEA9FGGFGGGGGGG?FGGA@E,::AFGGFFECEGC,EFF>FGGFGGEGCFGD@FEDAEFGGFFG=B7CEG<FFFDFG@FFEFFFF78><<>+,@CFF7FFGF?F,*1;F<*CFF9;BE5:5*C$8:C+=CC@=;2=AGBGGFFEG/CGFGEFC?FEBEDEFFF;D7<GGGE8@6#8:7#3#>@@7GC>4>48=7F/FF'=D@,,<DA:,,A,F@++CGFGGFFEEFGGCEGFEF:7C@=@+4,C@5EFFAFCEEFFGFGFE<DGF8FGFGGGGGGGGGGGGGGFDFCEFC,@9,C,<DDDGGGFC9FDFEC;GGGGGE:GGFGGFFGGGGGGEGEDCGGECGGGGGFFAFGFCCCCC
@s501 393
TGAGGAATATTGGTCAATGGGCGAGAGCCTGAACCAGCCAAGTCGCGTGAGGGACGAATGGTCTATGGCCTGTAAACCTCTTTTGTCAAGGAAGAATAAATCGCACGGGTGCGATCTTGCCAGTACTTGACGAATAAGCATCGGCTAACTCCGTGCCAGCAGCCGCGGTAATACGGGGGATGCGAGCGTTATCCGGATTTATTGGGTTTAAAGGGCGCGTAGGCGGGACGTCAAGTCAGCGGTAAAAGACTGCAGCTAAACTGTAGCACGCCGTTGAAACTGGCGCCCTCGAGACGGGACGAGGGAGGCGGAACAAGTGAAGTAGCGGTGAAATGCATAGATATCACTTGGAACCCCGATAGCGAAGGCAGCTTCCCAGGCTCGTTCTGACGCTGATGCGCGAGAGCGTGGGTAGCGAACAGGATTAGATACCCT
+
GFGGGFGGGGGGGGGGGGGFFGGGGGGGGGGGGGGGGGGGGFGGGGG@EFGGGGGGGCFGGGGGGGGGGGGFGGGGGGGGGFGGGFFGGGGGGGGGCFGG9FGGGDGDEE7EECDDGGGGGGGGGGGGGGGEGDEGEAEGGGDGGGDGGGGGGFGGGGGGGGGGGGGGGGGG9DFGGC7<FGGEGDEGGE7FFFGCD5+:7>FGGG4G5<CCFGG386C;>DEGFFGECG=ECC,*+FEGGCCCEEFF<:8@E?@:FCFGG<D,BB?@BF8@@,FC@2?>8C>7B7C=8GFDC@7GGGGCF8FE?7EC8EEGFGGGGFFA,EE=F7GGGGGFFDDDFB+GGFFGGGGGGGGGGGEDGGGGGGGFGGGGGGGGGGGGGGGGEGGGGGGGGGGGGGGEFGDGGGGGCGGGFGFGGGGGGGFGGGGGGFGGGGCCCCC
@s501 394
TGGGGAATATTGCACAATGGGCGCAAGCCTGATGCAGCCATGCCGCGTGTATGAAGAAGGCCTTCGGGTTGTAAAGTACTTTCAGCGGGGAGGAAGGGAGTAAAGTTAATACCTTTGCTCATTGACGTTACCCGCAGAAGAAGCACCGGCTAACTCCGTGCCAGCAGCCGCGGTAATACGGAGGGTGCAAGCGTTAATCGGAATTACTGGGCGTAAAGCGCACGCAGGCGGTTTGTTAAGTCAGAGGTGAAATCCCCGGGCTCAACCTGGGAACTGCATCTGATACTGGCAAGCTTGAGTCTCGTAGAGGGGGGTAGAATTCCAGGTGTAGCGGTGAAAGGCGTAGAGATCTGGAGGAATACCGGTGGCGAAGGCGGCCCCCTGGACGAAGACTGACGCTCAGGTGCGAAAGCGTGGGGAGCAAACAGGATTAGATACCCT
+
DFGGGGGGGGGGGGGGGGGCGGGGGGGGGGGGGGGGGGGGGGGGGGG@FGGGGGGGGGGFGGFGGGGGFGGEGFGGGGGFFGGGGGGGGGGGGEE<GGGGGGGGFGGGGGGGGGGGGGGGGGGGGGGGGGGFGGGGGGGGFFCG@FGCCEGGGGFFE@FGGGGGGFGGGGDGGGGGDGGGGGGGG:5CGGGGG**2CEFC5<CAFDFGGF5FG8EF>5?DFFGG@@C7=F57?9EBGFFC1<9F>-EB9725CEGEGGGFECDGFGFFGFADGGGF?+>,@@8+CD9FEFGGFE,GGDF8CDGGDGGGGGGGGGE,D8GGGFFFE?FE@)EEDEEE=@,+GCGGDDGF@GFCFGDGFGFEF=GGGECF7F@CGGGGGGGGECFCEGGGGGFGGGGGGGGGF@FFCGGGEGGGGGGGGGEEEGFGFFFGGGAGGF<FCCCCC
@s501 395
TGAGGAATATTGGTCAATGGACGAGAGTCTGAACCAGCCAAGTAGCGTGCAGGAAGACGGCCCTATGGGTTGTAAACTGCTTTTATAAGGGAATAAAGTGAGTCTCGTGAGACTTTTTGCATGTACCTTATGAATAAGGACCGGCTAATTCCGCGCCAGCAGCCGCGGTAATACGGACGGTCCGGGCGTTATCCGGATTTATGGGGTTTAAAGGGAGCGTAGGCCGGAGATTAAGCGTGTTGTGAAATGTAGACGCTCAACGTCTGCACTGCAGCGCGAACTGGTTTCCTTGAGTACGCACAAAGTGGGCGGAATTCGTGGTGTAGCGGTGAAATGCTTAGATATCACGAAGAACTCCGATTGCGAAGGCAGCTCACTGGAGCGCAACTGACGCTGAAGCTCGAAAGTGCGGGTATCGAACAGGATTAGATACCCT
+
DGFDGGGGGGGGGGGGGGG8EFGGEFGGGGGGGFFGFG8FGGGGEGGGDFGGGGFGFGGGGGG7FCFCFGGGGGGEFFGGGGGC<FGGFGGDGGGFGGGGDDEGGGGGGGGGCFGGFGGGGGFGGGGGGDC9<EGGGGGGGFGGGCEDFFCBECCEFGDC<<CGECGGGFGG@DCEG*1<:EFGGGGG@CBCEGCEDGE5#(#=2/<<;;FFDCA<;9:;2;5D:>FFF:FFGCC<FDGFFFDC=C=,%<*>::61@9CFGGGGGFFFFC@<++>F>F@=0EFFCD8GFF?F5CECGGFF8<EEGEEEGGGGFDCEGGGGGFDG@EEFDFC4BDFGF?ED?@CGGGGGGGGFEB+CGGF@@,GGGGGGGGGGGGGGFGGGDGGGGGGGGEEGGGGFGGGFGGGGGGGGGFGGGFAGGGFFGGGGGGGGGGGCCC@C
@s501 21911
TGGGGAATATTGCACAATGGGGGAAACCCTGATGCAGCGACGCCGCGTGGAGGAAGAAGGTCTTCGGATTGTAAACTCCTGTTGTTGAGGAAGATAATGACGGTACTCAACAAGGAAGTGACGGCTAACTAAGTGCCAGCAGCCGCGGTAAAACGTAGGTCACAAGCGATGTCCGGAATTACTGGGTGTAAAGGGAGCGCAGGCGGGAAGACAAGTTGGAAGTGAAATCTATGGGCTCAACCCATAAACTGCTTTCAAAACTGTTTTTCTTGAGTAGTGCAGAGGTAGGCGGAATTCCCGGTGTAGCGGTGGAATGCGTAGATATCGGGAGGAACACCAGTGGCGAAGGCGGCCTACTGGGCACCAACTGACGCTGAGGCTCGAAAGTGTGGGTAGCAAACAGGATTAGATACCCT
+
EFE<FGGGGGGGGGGFFGGG8FGGEFGGGGGGGGGGFGEG@FGG:FGGE7?C@FGFFGGGDFGFGFEDGGGFAFFF9FFCFGFGCEFGGGGGGGGDBE?<,BF:FCFFCF?AFDGGD8>=DF=F7CFGG9<,:@,=FFFFG<A<CBCCC:FFGGGGGGGG;DF,>BCC*=*6<FEDF*CC<,CFCG?CB:AC;:C;G5FFC=8::EE8C:8CBC6<,8FC=@2FGFG@C4C3>E?D>+:EGGFF78513,,DGFE<FF,7=F7FF38FDD?D=<6,>FD=9F:GFC=7F@AE=FDECB>CA5+8FGEFE<EA@?@8,?<,E@+:7GGFFEFE:FGGGGGGGCGCGDGGEGGF9CGFFEE@9FEFGGFCF7GGGGGGGGGGGGGGGGGGGFGFGGFCFFFGFDGGF@GGGFGCCCCC
@s501 397
TAGGGAATCTTCGGCAATGGGGGCAACCCTGACCGAGCAACGCCGCGTGAGTGAAGAAGGTTTTCGGATCGTAAAGCTCTGTTGTAAGAGAAGAACGTGTGTGAGAGTGGAAAGTTCACACAGTGACGGTAACTTACCAGAAAGGGACGGCTAACTACGTGCCAGCAGCCGCGGTAATACGTAGGTCCCGAGCGTTGTCCGGATTTATTGGGCGTAAAGCGAGCGCAGGCGGTTTAATAAGTCTGAAGTTAAAGGCAGTGGCTTAACCATTGTTCGCTTTGGAAACTGTTAGACTTGAGTGCAGAAGGGGAGAGTGGAATTCCATGTGTAGCGGTGAAATGCGTAGATATATGGAGGAACACCGGTGGCGAAAGCGGCTCTCTGGTCTGTAACTGACGCTGAGGCTCGAAAGCGTGGGGAGCAAACAGGATTAGATACCCT
+
EGGGGFGGGGGGGGGDEGFDFEGGG,CFGGFGGGEGGGGGGGGGGGD8>FEGFGGGGGGGGAFFGCEFFDEGGGGGG,BAFGFDFFECFDGGGGGGDEFGGGFGFGGEGGGGGGGGGGGGGGGGGGGEEEC@@GCCE<FGGGFG,@D@E>FGCCFC3,>FGGEFGGG,,=F=FEE*<BF:BFGFC?FGGF*:B<:CCCFFC3/*2::CFEFF=E<@;:7*:/89E@+7DCEEECC::=A:@@2@9388:9:CGGGEGC8FFGGGFDEFFGEGGC1BDDC.GC@=+DD<?<,E5DEFGEGFGGGGGDB8EEDB,FFEFD9E49<8<GGEE=GGFGEF@@FFEFGF8F;FFGGGFCCGGCF@@@CFF>EF7GGEGGGGGFFFGFGFEGGGGGGGGGGGGGGGGGGFFGFFDGGGGGFCDGGGF<FGFFFGGEE@GGGFCCCCC
@s501 398
TGGGGAATATTGCACAATGGGCGCAAGCCTGATGCAGCCATGCCGCGTGTATGAAGAAGGCCTTCGGGTTGTAAAGTACTTTCAGCGGGGAGGAAGGGAGTAAGGTTAATACCTTTGCTCATTGACGTTACCCGCAGAAGAAGCACCGGCTAACTCCGTGCCAGCAGCCGCGGTAATACGGAGGGTGCAAGCGTTAATCGGAATTACGGGGCGTAAAGCGCACGCAGGCGGTTTGTTAAGTCAGATGTGAAGTCCCCGGGCTCAACCTGGGAACTGCATCGGTTACTGGCAAGCTTGAGTCTCGTAGAGGGGGGTAGAATTCCAGGTGTAGCGGTGAAATGCGTAGAGATCTGGAGGAATACCGGTGGCGAAGGCGGCCCCCTGGACGAAGACTGACGCTCAGGTGCGAAAGCGTGGGGAGCAAACAGGATTAGGTACCCT
+
CFFGGGGGGGGGGGGGGGGFGGEGGGGGGGGGGGGEFGGCFFGGGGG:CGGGGGGGGFC@FDEFGGGGFGGCFFDF<FGFGGFGGCGEGF>FFF,FGGGGGGGGGGGGGGGGGGGFGGGFGFFGGGGEGGGGGGGGGGGGGGGGDDEFE*CE<FCCGEGGDGGGFGDFGG>5FEGGGGGGGEEFG<C>CCF>EEG;FCCFG.8;9:E#FFF:<CC7#<C>9BEGF9E@EGGFFFA<F)GGCC7FBFC71@*7:CE4ED:<?,FDFGGGFFGFEFFEDGC4,,,+FCB@<>F<C?>@=0+1+6GGAGFCF7DDC,FAD>4,FFGGGFFEE=>7GGGGFCFFC6FE8GEE@FGGGFGGFEDEGEEEC@DEDGFFEGGGGGGGGFGGGGFFGFAFGGDGGGGGGGGGGGCEDFGGGGGGGFCEGGGFEGGGGGFFFECFCCCCC
@s501 399
TGGGGAATTTTGCACAATGGGGGAAACCCTGATGCAGCGACGCCGCGTGATTTAGAAGGCCTTCGGGTTGTAAAAATCTTTTTTATGGGATGAAAATGACAGTACCATAAGAATAAGGTCCGGCTAAATACGTGCCCGCAGCCGCGGTAATACGTATGGACCGAGTGTTGTCCGGATTCCTTGGGCGTAAAGGGTACGTAGGCGGCCTAGTAAGTTAAAAGTGAAATAATATAGCTAAACTATATAAAGCTTTGAAAACTGTGAGGCTGGAGAGATGAAGGGGAGAGTGGAATTCCTAGTGGAGCGGTGAAATGCGCAGATATTAGGAAGAATACCGGTGGCGAAGGCGACTTTCTGGTCATCATCTGACGCTGAGGTACGAAAGCGTGGGTAGCAAACAGGATTAGATACCCT
+
FFGGGGGGGGGFFFGGGFGFFF7EEGFGGGGCFGG9FFFFEEGGDGGGG6,CAFG?,?E@FAFEC?FCFGE<AFGGCF<FFAGECEEE?8<=FFEE<,,EFGGFFCFFDGDC<FFDDFGFF7CB7+,>FFGFFDCD,>:FCE7+@@ECC@FC;*?FAE73FF*<8;F,@C<>3;C@*<,,7+2,*+11=C*<EEA+6*00756::/>&#F,@;:3?<,,===,E=2,,@3:,,,,?<C85,3,3,<9AC935,,@8++DDFA,<DB=7,,*9,?=,>4,+8FE=,FFGF;8>,E8?@,F?@45GE9EEFE?C@>GFFFFD<FF<FF9DFFEC+GCCAB@@@EFECGFEFFFFCGFFEFE,,,<F9GFEFFGGE@CCGFFEFFFGGGGGGGGFGGGGGFGGGGGGGGGGGCCCCC
@s501 400
TGGGGAATATTGCACAATGGGCGCAAGCCTGATGCAGCCATGCCGCGTGTGTGAAGAAGGCCTTCGGGTTGTAAAGCACTTTCAGCGGGGAGGAAGGCGTTAAGGTTAATAACCTTGGCGATTGACGTTACCCGCAGAAGAAGCACCGGCTAACTCCGTGCCAGCAGCCGCGGTAATACGGAGGGTGCAAGCGTTAATCGGAATTACTGGGCGTAAAGCGCACGCAGGCGGTCTGTCAAGTCGGATGTGAAATCCCCGGGCTCAACCTGGGAACTGCATTCGAAACTGGCAGGCTAGAGTCTTGTAGAGGGGGGTAGAATTCCAGGTGTAGCGGTGAAATGCGTAGAGATCTGGAGGAATACCGGTGGCGAAGGCGGCCCCCTGGACAAAGACTGACGCTCAGGTGCGAAAGCGTGGGGAGCAAACAGGATTAGATACCCT
+
CFGGGFGGGGGGGGGGGGGGGGGGGGGGGGGGGGGGGGGGFFGGGGGGGGGGGGGGGGGGGGGGGGCFFGGEGGGGGGGGGGGGGGGGGGGGGEEDCGGGGGGGFFFDGFDGGGFCFFGGGGGFFGGEGGFCFEGGFGDFFGGGGGGEGGGGGGGGGGGFGGGGFFGGGCCCCBCCFGCEEGG:E+>8,<FFC13313CCD<CFC4;<?F@/?:85FAGBFBEGE@>:ED,:99@1<7FD@EC<9@F;:=8GCEF>GGGFC;<FFEGAFFFGGGGEC7?F@E@CE+6EECGGGGDCCDD8EFAFFFGEGGGGGGGFF?D@GFFGDFCGGFEGGGGFGEGFGGGFFFA=E9GEGFFGGGGGGGGGEGEEGFEDGGGGGGGGGGGGGGGGGGGEGGGGGGGFCGGGGGGGGGEGGGGGFFFGGGGFFFGGGGGGGGFECCCCC
@s501 401
TGAGGAATATTGGTCAATGGGCGAGAGCCTGAACCAGCCAAGTAGCGTGCAGGATGACGGCCCTATGGGTTGTAAACTGCTTTTATAAGGGAATAAAGTGAGTCTCGTGAGACTTTTTGCATGTACCTTATGAATAAGGACCGGCTAATTCCGTGCCAGCAGCCGCGGTAATACGGAAGGTCCGGGCGTTATCCGGATTTATTGGGTTTAAAGGGAGCGTAGGCCGGAGATTAAGCGTGTTGTGAAATGTAGAGGCTCAACCTCTGCACTGCAGCGCGAACTGGTCTTCTTGAGTACGCACAACGTGGGCGGAATTCGTGGTGTAGCGGTGAGATGCTTAGATATCACGAAGAACTCCGATTGCGAAGGCAGCTCACGGGAGCGCAACTGACGCTGAAGCTCGAAAGTGCGGGTATCGAACAGGATTAGATACCCT
+
FGGGGGGGGGGGGGFGGGGGGGGGGGGGGGGGGGGGGGGGGGGGGGGEDGGFGGGFGGGGGGGFFFFGGGGGDGGFFGFGGGGFFGGGGGGGGGGGGGGGGGGGGGGGGGDGGGGGGGDGGFGDEGGGGEFG9FFGGFGGGGGGGEEFGGGGG@FF7,8=AFFFGEGGCGGG9>GGGFEC:EFEEC?=<<E:BEGGC,352@FC?$<?9,<2CFGFE@F;:9?=F@G>F=F<F>G@G*DGFF:EE:<+FGFCDGGGGGGEF<-7GGFF2@587EDEEE==FDF>3,,F@,9FD@+>EE8B=8FCDEGGFDA>8GGGDGGEGFC>5GGFCEC9,GFDCAGFGGGGGGGGGGGFE?CF7GFEDEGGFEFGGGGGGGDGGGGGGGGGGGGGGGGGGGFFFGGGGGGGGGGGGEGFGGGGGGFFGGGGGGGGGGGCCCAC
@s501 23655
TGAGGAATATTGGTCAATGGACGAGAGTCTGAACCAGCCAAGTAGCGTGCAGGAAGACGGCCCTATGGGTTGTAAACTGCTTTTATACGGGAATAAAGTGAGTCTCGTGAGACTTTTTGCATGTACCTTATGAATAAGGACCGGCTAATTCCGTGCCAGCAGCCGCGGTAATACGGAAGGTCCGGGCGTTATCCGGATTTATTGGGTTTAAAGGGAGCGTAGGCCGTGGATTAAGCGTGTTGTGAAATGTAGACGCTCAACGTCGGCACTGCAGCGCGAACTGGTTGCCTGGAGTACGCACAAAGTGGGCGGAATTCGTGGTGTAGCGGTGAAATGCTTAGATATCACGAAGAACTCCGATTGCGAAGGCAGCTCACTGGAGCGCAACTGACGCTGAAGCTCGAAAGTGCGGGTATCGAACAGGATTAGATACCCT
+
GGGFGCFCFEFGGGGGGGEFFGGGGGGGGFGGGGGGGGGGGGGGDFEGGGGCGG@FGFC@CFFGGGFDEGGGEEFGGGGGGGGGGGF,CFG@FFFGGGGFF95F,CFDF?@EFFGGFGEFGGF<FGFF<FFCCFGGFFGGFFFCECFEGFFDGFGDGGGF,@BFFCFGGGCFEGFGC::>FEGGCFGECFEGGGGE7CG?F=CG9F<C:CCFFE?@C::)6:2*+8.#CCDFEFF<GGDGGGEC:@CFFD5GF6GFDDF@FFC4$C>@7EGGE@2CE=5FECCF2B+>8<,FFF>?GGFED<FDF6CBB=CEE@@>8F7?FF@EDEF<EFFFDGFBFFGFF=9GGFGGGGGF8B>8,@GGGGGGFADGFGFEAC,@GGGGGGEGF@9DGGFGGFFC,EGFGGGFEDGGEDGGGGFGCGGFFFGGGFEDGGGCCCCC
@s501 403
TGGGGGATATTGCACAATGGAGGAAACTCTGATGCAGCGACGCCGCGTGAGTGAAGAAGTATTTCGGTATGTAAAGCTCTATCAGCAGGGAAGATAATGACAGTACCTGACTAAGAAGCCCCGGCTAACTACGTGCCAGCAGCCGCGGTAATACGTAGGGGGCAAGCGTTATCCGGATTTACTGGGTGTAAAGGGAGCGTAGACGGAACGGCAAGTTTGAGTGGAAATACCCGGGCTTAAATCGGGAACTGCTTTGAAAACTGTCGATCTAGAGTGTCGGAGAGGTAAGTGGAATTCCTGGTGTAGTAGTGGAATGCGTAGATATCAGGAAGAACACCGGAGGCGAAGGCGGCTTACTGGACGATAACTGACGTTGAGGCTCGAAAGCGTGGGGGGCAAACAGGATTAGATACCCT
+
CFGGGGGGGGGGGGGGF9FGGGGGGGGCFGFGGFGGGGGGGGGGGGGFGGGGGGGGGGGFFGCFGGGFFFGGGGGGFGGGGGGGFGGGGGGEEGGGFFGGGGGGGGGGGGCFGGGGFGGCFEEEGFGGGGG,:FFFGGGGG@FG7CCE>FFFF9F>FFCEE:1FEG:CCFGFGGDGGDGGGG,GGG<GGGFDFFC7EEEECC5CED59CEGFGF>/BC@2<%9CEFFFGGGFCFGFEGFD&CGGFDD@CDBFFGGCEBCF?<FF<83,@7'69EGG>GGG?E2CFD9FAGCFD>8GGCDEFDCB:ECFE=@FGECGFFGGFAFFGGFGGGGGGECF77GFB:DFFC:GGGGGGGGGGGFGGGGGGGFCGGGGGDFFGGFCFGGGGGGGGGGEF@GGGCGGFGGGGGGGGGGCCCCC
@s501 404
TGAGGAATATTGGTCAATGGGCGAGAGCCTGAACCAGCCAAGTAGCGTGCAGGATGACGGCCCTATGGGTTGTAAACTGCTTTTATAGGGGAATAAAGTGAGCCACGTGTGGTTTTTTGCATGTACCCTATGAATAAGGACCGGCTAATTCCGTGCCAGCAGCCGCGGTAATACGGAAGGTCCGGGCGTTATCCGGATTTATTGGGTTTAAAGGGAGCGTAGGCCGGAGATTAAGCGTGTTGTGAAATGTAGACGCTCAACGTCTGGACTGCAGCGCGAACTGGTTTCCTTGAGTACGCACAAAGTGGGCGGAATTCGTGGTGTAGCGGTGAAATGCTTAGATATCACGAAGAACTCCGATTGCGAAGGCAGCTCACTGGAGCGCAACTGACGCTGAAGCTCGAAAGTGCGGGTATCGAACAGGATTAGATACCCT
+
FFGGGGGGGGGGGGGGGGGFGGGGGGGGGGGGGGGGGGFFGGFFEGGGGGGGGGGGGGGGGGGGGGGGGGGDGGGGGGGGGGGGGGGGGGG7FGGGGGGGFFDGGGGFGGGGEECCFDEGGGGDFFGGDFDEGGFADGGGGGGGGGGGGFFGGGGGGFGGFGFFEGGG0EGCFFFGCEEEGFGG@GGG<CC8>FGGGGEECGEGFF?:C8FC7C:(@3<7>CGGEFEFCEFGC7:4:FCCGCFG#GGFFFEGFECF@FFFC@FFFD#<EGGF?EGDGD:=>CDGGFDDFGGG=F=FGGGEDGGGGGGFDDGGFBGE@F>4FGEE=F>GGGGGGGGFFGGGFGFGGGGGFFGGGGGGFFF@EFEGGGGGGGGGGGGGGGGGGGGGGGGGGGFGGGGFGFGGGGGFGGGGGGGGGFGFGGGEGGGGGGGGF@GCCCCC
@s501 405
TGAGGAATATTGGTCAATGGACGAGAGTCTGAACCAGCCAAGTAGCGTGCAGGATGACGGCCCTATGGGTTGTAAACTGCTTTTATAAGGGAATAAAGTGAGCCTCGTGAGGATTTTTGCATGTACCTTATGAATAAGGACCGGCTAACTCCGTGCCAGCAGCCGCGGTGATATGGAAGGTCCGGGCGTTATCCGGATTTATTGGGTTTAACGGGAGCGTAGGCCGGAGATTAAGCGTGTTGTGAAATGTAGATGCTCAACATCTGCACTGCAGCGCGAACTGGTTTCCTTGAGTACGCACAAAGTGGGCGGAATTCGTGGTGTAGCGGTGAAATGCTTAGATATCACGAAGAACTCCGATTGCGAAGGCAGCTCACTGGAGCGCAACTGACGCTGAAGCTCGAAAGTGCGGGTATCGAACAGGATTAGATACCCT
+
FGFGGGGGGGGGFGGGGGFGFFGGGGGEFGFGGGGGFGAE<FEFGGE@FFGGGGGGGFGGGGCGFEFFGGGCBFGFGGGF<BA,<EGFFG@?EFCFGGG9@F<<@EGGFF+A,,,C?EFGAEF<ECF9<CAFFGGFA?FCB<>CEC8>F,<F>CFGF9FF,DF3:+@GG*@ABEFFGGCDFGGGGGD@:7;72;;:1/,<C7<:<F7<5A2$2=B>EBG599>6*FCFD=<'EF@=GFC:@CB=FE@@FFA@C,FFA<GF9@<F8DD>CGF>CEEF8GD=C?F8CEB59DAF5GGGE@4,8ADGGE@EEFFF??ECBDCGFF@+=GEF;FF9GGFGCFGFFE<CDFEGGFAGGGGGFD?7GFGDFB<CFF9GGFGGGGGEDFEFGGGGFC;GGGGEDGGGGGGGGEGGDGFGGFFEGGFAGGGGGGGGGFGCCCCC
@s501 406
TGAGGAATATTGGTCAATGGGCGAGAGCCTGAACCAGCCAAGTAGCGTGCAGGATGACGGCCCTATGGGTTGTAAACTGCTTTTATAAGGGAATAAAGTGGGGCTCGTGAGCTCCTTTGCATGTACCTTATGAATAAGGACCGGCTAATTCCGTGCCAGCAGCCGCGGTAATACGGAAGGTCCGGGCGTTATCCGGATTTATTGGGTTTAAAGGGAGCGTAGGCCGCAGGTTAAGCGTGTTGTGAAATGTAGGGGCTCAACCTCTGCACTGCAGCGCGAACTGGCTTGCGTGAGTACGCACAACGTGGGCGGAATTCGTGGTGTAGCGGTGAAATGCTTAGATATCACGAAGAACTCCGATTGCGAGGGCAGCTCACGGGAGCGCAACTGACGCTGAAGCTCGAAAGTGCGGGTATCGAACAGGATTAGATACCCT
+
GGGGGGGGGGGGGGGGGFFGGGGGGGGGGGGGGGGGGGGGFGGGGFGGGGGGGGGGGGGGGEGGGGGGGGGGGGGGGGGGGGGGGGGGGGGGGFGGGGGGGFGGGGGGGFEGGGGGGGGGGFGGAFGGGGGGGGGGGFG,3:>=CCEFGGGGGFGGGGDF,>F<EGGGE@CE,>:C7>BCFGF*<FEGD@4*?CCGGGGG>F7EFGBE:24C0?C<=;F3:03=1.:>EE=-*<<2<%*9FGF@EG9C>FEGGFGD1GGCFD;C9CFBCEC9+ECB>8+?8FFFECFB6,GFFEDEGGGEGEDFCGGEGF?,6EEDGGGGGFGGFF>C@@,,5A?>AFGFGF<ACGGGEEECEC+:CGFEF=:@EE,GGGGGGGFCGGGGGGGGGGGGFF7GGFEDGGGGGGGGFGGGGGGFGGGGGGGGGGFGGFGGGGGCCCCC
@s501 407
TGAGGAATATTGGTCAATGGGCGAGAGCCTGAACCAGCCAAGTAGCGTGCAGGATGACGGCCCTATGGGTTGTAAACTGCTTTTATAAGGGAATAAAGTGGGTCACGTGTGACTTTTTGCATGTACCTTATGAATAAGGACCGGCTAATTCCGTGCCAGCAGCCGCGGTAATACGTATGGTGCAAGCGTTATCCGGATTTACTGGGTGTAAAGGGAGCGTAGACGGTGATGTAAGTCTGAAGTGAAAGCCCGGGGCTCAACCCCGGGACTGCTTTGGAAACTATGTGACTAGAGTGTCGGAGAGGCAAGTGGAATTCCCAGTGTAGCGGTGAAATGCGTAGATATTGGGAGGAACACCAGTGGCGAAGGCGGCTTGCTGGACGATAACTGACGTTGAGGCTCGAAAGCGTGGGGAGCAAACAGGATTAGATACCCT
+
FGGGGFGGGGGGGGGGGGGFGGGGGGGGGGGGGGGGGGGGGGGGGGGGGGGGGGGFGGGGCFGGGGGGGGGGGGGGGGGGGGGGGGGADFG,AFGGGGGGFGFGGGGGGGGFGGGFFGGGGGGGGGGFCEGGGGGGGGGGGGGGGGEEGDGGGGGEGGGG@FGGGGGGGGGGGGF4>,4F1)DCFFGGFEG>GGEGGGFD:87FGG<.4ECGGGDDE>GA=GGGFCC:CC:C?FG*<DGF.FFGECFF:7EBCEG:CGGFGEG>GFCFDFFDCEGGFCDA+,9AC,C8EA,FBGEGGGFF?FDGGGFDFFFFFGGCEFFFGFGGAF>GGGGFCGGGFGFFF8GGGGGGGFFGCGGGGGGGGGGGGEEGGEDGGGGGGGGGFGGEFGGGEGGGGGGGFGGGGGGFF:GGGGGGGGGGFEGGGGGGGGFFGGGCCCCC
@s501 408
TGAGGAATATTGGTCAATGGGCGAGAGCCTGAACCAGCCAAGTAGCGTGCAGGACGACGGCCCTATGGGCTGTAAACTGCTTTTATATGGGGATAAAGTGAGCTACGTGTAGTTTATTGCAGGTACCATATGAATAAGGACCGGCTAATTCCGTGACAGCAGCCGCGGTCATACGGAAGGTCCAGGCGTTATCCGGATTTAGTGGGTTTAAAGGGCGCGTAGGCCGCCCCTTAAGCGTGTTGTGAAATGCCGCGGCTCAACCGTGGCACTGCAGCGCGAACTGGGGGGCTTGAGTGCACGCAACGCAGGCGGAATTCGTGGTGTAGCGGTGAAATGCTTAGATATCACGAAGAACTCCGATTGCGAAGGCAGCTTGCGGGAGTGCGACTGACGCTGAAGCTCGAAGGTGCGGGTATCGAACAGGATTAGATACCCT
+
DGGFGGGGGFGGGGGGGGAFGGEGGGGGGGF@FFGGGFFDFGEGFFEFDFCGFEGGDEGGG:FF<FDFG?FGGGFGGFGGG9CFGGGGDGFGGGGGGFGGG<CFDEGGFG<?EGGGGGGGGC<AFFGCFGFGGGGFGGFGGDEGGEDBFGGF,@>+@F9<D>CDBEGEG*><BFGGDFF7?FFGGGG>F7=:=FE*7*FFD+?,=CCEEECF+<*)44>>9>E:C3CFC9CF6:<9C><:,C;+19:5*=4C<88,(@>/FFE1FC*BEFE@@5*F:3+;6CFFC7EGFDGFEGGGGGGGGGEFA6GGGGFGFGEE@B+FEEE6FGECGGFEFFGGGFFFFAFE8GGGEFC?GFCB=GGGGCGGGGGGGGGGGGGGGFFGGGGGGGGGGGEGGF9GGGGFCGGGGGGGGGGGGGGGGGGGGGGGGGGGGGFCCCCC
@s501 409
TGAGGAATATTGGTCAATGGACGAGAGTCTGAACCAGCCAAGTAGCGTGCAGGATGACGGCCCTATGGGTTGTAAACTGCTTTTATAAGGGAATAAAGTGAGTCTCGTGAGACTTTTTGCATGTACCTTATGAATAAGGACCGGCTAATTCCGTGCCAGCAGCCGCGGTAATACGGAAGGTCCGGGCGTTATCCGGATTTATTGGGTTTAAAGGGAGCGGAGGCCGCCGGGCAAGCGTGTGGTGAAATGCATTCGCTCAACGTCTGCACTGCAGCGCGAACTGCCCAGCGTAAGTGCGCGCAACGTTGGCGGAATTCGCCGTGTAGCGGTGAAATGCTTAGATATGGCGAAGAACTCCGATTGCGAAGGCAGCTGACGGGTGCGTAACTGACGCTCATGCTCGAAAGTGCGGGTATCGAACAGGATTAGATACCCT
+
FDFGGFGGGGGGGGGGGGGGGGGGGFFGGGGGGGFGGGGGGGFFFGGGGGGGGGGGGFGGGGGGGGGGGFGGGGGGGFFGGGGGFGGGGGGGGGGGGGGGGGFFFEGGGGGG@99?FGGGGADGGGFFFGFDGGGGGFG,AB7FGCBFFFFF8<>FFFFFF8DD++3+<CFC@FGE@FFEFCGGGG541<*,B;=8CGD?+7,,<FF*1<,9C,<)=9<$64CD<CCDGG7/CCF1CCGC,FFGGG9=?8<#4:68*9)7C>/9C=4,?9;;<C>CE=624D@.@+++@,@,)ECF8@++=D6C@C:GEDFD=@8++B4BA9EEAC+>FEC,FGFFGFF=C,GDGGEDFFGFECCGEDGFC,GFFGGGGDGGFFF:GGDEEGGGGGFGGC@DF8FF9GGGFFFFCGGGGGGGGGGGGGGDGGGGGGGGGFGCCCCC
@s501 21094
TGAGGAATATTGGTCAATGGGCGCAGGCCTGAACCAGCCAAGTCGCGTGAGGGAAGACGGTCCTACGGATTGTAAACCTCTTTTGTCGGGGAGTAACGTGCGGGACGTGTCCCGTATTGAGAGTACCCGAAGAAAAAGCATCGGCTAACTCCGTGCCAGCAGCCGCGGTAATACGGAGGATGCGAGCGTTATCCGGATTTATTGGGTTTAAAGGGTGCGCAGGCGGCGCGCCAGGTCAGCGGTCAAAGTTCCGGGCTCAACCCGGTGTCGCCGTTGAAACTGGCGTGCTCGAGTGCGTGCGAGGAAGGCGGAATGCGTTGTGTAGCGGTGAAATGCATAGATATGACGCAGAACTCCGATGGCGAAGGCAGCTTTCCAGCGCGCTACTGACGCTGAGGCACGAAAGCGTGGGGATCGAACAGGATTAGATACCCT
+
CFFFGFGGF9CFFFGGGGG<F8FF@FFEGGGGGGGGGG,FGGGGGGGGGGGGDGGECGGGEGGGGFGGCE,E<FEFGGGDE<<FGGGGGGGGGGFGFGFDFCEGGGGGGFGGFGGDCFGCDFGGDGCGGGCCFEFGGGGG9>*+*3<CFFDF<FFCFFFC7FG77:CGGGGG,?CFG@::F7<F<CEGG5C@+<::*;EDFC@<<8*;8,:C+<57E58539:3=C78:310279##<@CCCD>+A:=:>A7FEEE,A<<C7GGFC12F>84FFACD0@A#FCDF=E=F3F9F>GCC:@+GFFECGGGFGEEDGEEEF<EEFE>CGGGFAC,GGGFFFFF@,,CF:EGF9GEBC>GGGEF7DGGFCGF@<CFF<EFCCFF7CGEEGGGGFGGGGGGGGFFEFDEFEGGGGGFF@8EFFEAFFGGCGGGFGCCCCC
@s501 24371
TGAGGAATATTGGTCAATGGGCGAGAGCCTGAACCAGCCAAGTAGCGTGCAGGAAGACGGCCCTATGGGTTGTAAACTGCTTTTATAAGGGAATAAAGTGAGTCTCGTGAGACTTTTTGCATGTACCTTATGAATAAGGACCGGCTAATTCCGTGCCAGCAGCCGCGGTAATACGGAAGGTCCGGGCGTTATCCGGATTTATTGGGTTTAAAGGGAGCGTAGGCCGGAGATTAAGCGTGTTGTGAAATGTAGACGCTCAACGTCTGCACTGCAGCGCGAACTGGTTTCCGTGAGTACGCACAAAGTGGGCGGAATTCGTGGTGTAGCGGTGAAATGCGTAGATATCACGAAGAACTCCGATTGCGAAGGCAGCTCACTGGAGCGCAACTGACGCTGAAGCTCGAAAGTGCGGGTATCGAACAGGATTAGATACCCT
+
FFGGCGGGGFGCGFGDFGGFFFGGGGGGGGGGGGGGGF8DEFEF9FF:FGGGDFFGFG7FEGGGFDGGGGG>F9FFFGGFGFFGGGGGGGGGCFFFGCAFGGGGGGGGGGEGGD<EGGGGGCCGGCAFFEGGGGGGAB,5BF7FGE7FGGGGG<FGFF8E8DDF7>:<:C@EG>*@<7C@,?>FCGGDGG1CEFEEG*=4+1FFFF7<<:FG9CFAD<?FB>8FGGGDD5F@CGG2FDC8@,9EF<A>GD8CFEFGGGEFCDF9:FCGGGF>CGGGEECG2GGFCF@8@,EF?GCCCE8B@AF8FCBGFCE,7FGGGGF@FFFE=GEGFFF@@?:F4,C;GGEF<<CGGGGFFB+:,CGGGGFCGFFFC8DF9:,CCCCGGF>GAFAF7F@GGGGF<GGGFCGGFFGGGDGFEF@@CFF@GGGGGFGFGGGCCCCC
@s501 22478
TGAGGAATATTGGTCAATGGGCGAGAGCCTGAACCAGCCAAGTAGCGTGCAGGATGACGGCCCTATGGGTTGTAAACTGCTTTTATAAGGGAATAAAGTGAGTCTCGTGAGACTTTTTGCATGTACCTTATGAATAAGGACCGGCTAATTCCGTGCCAGCAGCCGCGGTAATACGGAAGGTCCGGGCGTTATCCGGATTTATTGGGTTTAAAGGGAGCGTAGGCCGGAGATTAAGCGTGTTGTGAAATGTAGAGGCTCAACCTCTGCACTGCAGCGCGAACTGGTCTTCTTGAGTACGCACAACGTGGGCGGAATGCGTGGTGTAGCGGTGAAATGCTTAGATATCACGAAGAACTCCGATTGCGAAGGCAGCTCACGGGAGCGCAACTGACGCTGAAGCTCGAAAGTGCGGGTATCGAACAGGATTAGATACCCT
+
EFGGGGGGGGGGGGGGGGGGFGGGGGGCA<FGGGGGGGGGFGFFGGGGGGGGGGGGGGGGGGGGGGGGGFGGG@EGGFFGGGFGFFFCFGGE==FFGGG9FFGGGFGGGGGGGFFFGGGGCFEFGFGGGGGGGFFEGGCEFGEEEEEFGFGGGGGGGFGGGGGGGEGGEGGGFGG:FFGGGFGCFEGGGGG,6=CFEG>AECC:CFFG7<<?9FC*C)7A6:2<A8;DC,;CCECFGGCFCC,FE<A,<FDCC@CDC@GGFFF?@G=GGGGGF:7=BCA=DGGGG<FDFAFF:CECEF@GGFFGEGGGGGGFCB@+7GFFEF@60>,FEEF@?FGGFF?8EFAFE@=GGGGGFGGGFFEGGFEFF<CFGEEEF<:<BFEGEGGGFEFDFC,GGGGGGGGGGEFGFGGGGGFEGFGGGGGFFGGGGGGFFCFCCA8@
@s501 22919
TGAGGAATATTCGTCAATGGACGAGAGTCTGAACCAGCCAAGTAGCGTGCAGGATGACGGCCCTATGGGTTGTAAACTGCTTTTATAAGGGAATAAAGTGAGTCTCGTGAGAATTTTTGCATGTACCTTATGAATAAGGACCGGCTAATTCCGTGCCAGCAGCCGCGGTAATACGGAAGGTCCTGGCGTTATCCGGATTTATTGGGTTTCAAGGGAGCGTAGGCCGGGGGTTAAGCGTGTTGTGAAATGTTGATGCTCAACATCTGCACTGCAGCGCGAACTGGTGTCCTTGAGTACGCACAAAGTGGGCGGAATTCGCGGTGTAGCGGTGAAATGCTTAGATATCACGAAGAACTCCGATTGCGAAGGCAGCTCACTGGAGCGCAACTGACGCTGAAGCTCGAAAGTGCGGGTATCGAACAGGATTAGATACCCT
+
EFGGGEFGGG@,CFGGEGGDCFGGCEGCFEGFGGGGGGGGGC<EEF@FFGGGCC@FFCCF>F:DF8<FGFEEGGGGGGGGFCEGF9F,CFG=FEFCGGGGG?FFGGGGGGD9,?FFAFGGG,C??FDGGGGGF,;,E,EEFEGGD+3>?FG9FGGGG<,+6@<FEEGGFBG,87:B@C*>?DC,>8AFE<B>CCF@==EGG;C:?:<<6$8+6<CFG3<;FGGDCE4#1#<C=9C)?ECGF@:DC9FD@C$D##?FAGF@@64$@C?F@EGGGDGGFECDD3DBB,EB9D9FDFCB7CD?EC9EF8CGEEB=4>CF=4+=GGGGEC7GGFGFCF<GGGGDEAEEGGFGGGGGFB:::7FGEGGFGGGCFDFGGGGF@FGGGGGGGGGGFCB7GFFFC@GGFCDCDDECGGGGGGGGGFFEGGGFF6ECFF<CCCCC
@s501 23118
TGGGGAATATTGCACAATGGGGGAAACTCTGATGCAGCGACGCCGCGTGGAGGAAGAAGGTCTTCGGATTGTAAACTCCTGTTGTTGAGGAAGATAATGACGGTACTCAACAAGGAAGTGACGGCTAACTACGTGCCAGCAGCCGCGGTAAAACGTAGGTCACAAGCGTGGTCCGGAATTACTGGGTGGAAAGGGGGCGCAGGCGGGAAGATAAGTTGGAAGTGAAATCTATGGGCTCAACCCATAAACTGCTTTCAGAACTGTTTTTCTTGAGTAGTGCAGAGGTAGGCGGAATTCCCGGTGTAGCGGTGGAATGCGTAGATATCGGGAGGAACACCAGTGGCGAAGGCGGCCTACTGGACACCAACTGACGCTGAGGCTCGAAAGTGTGGGTAGCGAACAGGATTAGATGCCCT
+
FC<CFCCFGEFFDEGGGGGG,B@FCFF,CEFGAEFGGGEFFF76@FFFG7FFGGCG?FFGFG,5<FGC=C8,9BF?<EEEGCFE<<EFGF<<<<,C<9EAFE7BFF9?EFDGGG<FFD<9C,B7F:@F,EE<=@:6<FFGGGA3@C@<F7C,@>FF,,><FCFC:;<EC%41<EFFGGC:BG:B<CC#**+<0<F#7@:*>:C<?E>CE+>=F>:93A:>1F-E>;@27E@<5DGFD<<DEF($@CFGGFF?0C38C#DCDFF/3,:/FGFGFFD<@7#<@A#:F>GGGFE;A?+F@4+,FFEB>E@GFCAA?:EEF?GCGEF@6+8,EA<FEFC6FA4@C7GCGGGGGFAGFCF6FFC,;,F8<GEGCFFGGGGFD@GGGGGGFCGFB9GGEFB+B,<CGGGGGGGGGCGCCCCC
@s501 415
TGGGGAATATTGCACAATGGGCGAAAGCCTGATGCAGCGACGCCGCGTGAGTGAAGAAGTATTTCGGTATGTAAAGCTCTATCAGCAGGGAAGAAAATGACGGTACCTGACTAAGAAGCCCCGGCTAACTACGTGCCAGCAGCCGCGGTAATACGTAGGGGGCAAGCGTTATCCGGATTTACTGGGTGTAAAGGGAGCGTAGACGGCGAAGCAAGTCTGAAGTGAAAACCCGGGGCTCAACCCTGGGACTGCTTTGGAAACTGTGTTGCTAGAGTGTCGGAGAGGTAAGTGGAATTCCTAGTGTAGCGGTGAAATGCGTAGATATTAGGAGGAACACCAGTGGCGAAGGCGGCTTACTGGACGATAACTGACGTTGAGGCTCGAAAGCGTGGGGAGCAAACAGGATTAGATACCCT
+
GGGGEEGGGGGGGGGGGGGGGGGGGGGGGGGGGGGGGGGGFGGGGGG@FFFGGGGFGE8EFGGGGECBCE@FFGGGGAFGGGFFFECGGG<=FEFFGGFGGGGGFGGGFGGGGGGGDFD,BCCFGGGGGGGGECEGGGD+>>FFGEGGE7FGGFGAFGGGGGC@EFFE<FEGGGGGC<<FCF:FEGF@;FG9CAC5ACCECDE7<C>=ECC:@<>;FCCF48E7@6@1:GEEGGGBF:FDC@GGFGGFF@,C:FD@?D6==?EF9GGGFEAE:@=C=7AF29#&FFFGFFAF8@9GFEFBGEEC@:8FGFAE=>GGGFFFD@@4,FGFF@AEEFFEFFCGCGGGGECFF@,FGGFGGGGGFGGFGFEF7GGGGGGFEGGGFDGGGGECEFGGFGGGGFFCFFFGCFGGGGE8CC@C
@s501 416
TGAGGAATATTGGTCAATGGACGAGAGTCTGAACCAGCCAAGTAGCGTGAAGGATGACTGCCCTATGGGTTGTAAACTTCTTTTATATGGGAATAAAGTATTCCACGTGTGGGATTTTGTATGTACCATATGAATAAGGATCGGCTAACTCCGTGCCAGCAGCCGCGGTAATACGGAGGATCCGAGCGTTATCCGGATTTATTGGGTTTAAAGGGAGCGTAGGTGGATTGTTAAGTCAGTTGTGAAAGTTTGCGGCTCAACCGTAAAATTGCAGTTGAAACTGGCAGTCTTGAGTACAGTAGAGGTGGGCGGAATTCGTGGTGTAGCGGTGAAATGCTTAGATATCACGAAGAACTCCGATTGCGAAGGCAGCTCACTGGACTGCAACTGGCACTGATGCTCGAAAGTGTGGGTATCAAACAGGATTAGATACCCT
+
EGGGGGGGGGGGGGGGGGGGGGGGGGGGGGGGGGGGGGGGGGGGGGGGGGGGGFDDEFEGGGGGGGGGGGGGGGGFGGGGGFGGGFGGGGGGFGGGGGGGGGGGGGGGGGGGGGGGGGGGG9?FGGGFAEFFDFFGGGCFGFDGDGGGDFGGGGGGGGGCGGGGGGGDGGGGFGGGDGGG7F7D@BC;G0GGEFEGGGDCCB=FGGEEG7F?9CFFGFGEC9ECAFC8DEGCFFGEG6;G.1+;GC=@F@4C=:EB8@FDGC5;FGGGGGF?AGGGF@<2FFGEEFEF8GGAEFDFDFGF@=CGGGGGGFGFFGCCEFGFA9>C>GDFFGFA<?CFFFE9F8FFGGGGGGGGGFEFCCF7:CC8EF@GD<DGGGGGGGGGGGGGGGGGGGGGGGFCGGGGGGGGGGGGFGFFGGGGGGGGFFGGGGGGGGFCCC<C
@s501 417
TGAGGAATATTGGTCAATGGACGAGAGTCTGAACCAGCCAAGTAGCGTGCAGGAAGACGGCCCTATGGGTTGTAAACTGCTTTTATAAGGGAATAAAGTGAGTCTCGTGAGACTTTTTGCATGTACCTTATGAATAAGGACCGGCTAATTCCGTGCCAGCAGCCGCGGTAATACGGAAGGTCCGGGCGTTATCCGGCTTTATTGGGTTTACAGGGAGAGTAGGCCGGAGATTAAGCGTGTTGTGAAATGTAGACGCTCAACGTCTGCACTGCAGCGCGAACTGGTTTCCTTGAGGACGCACAAAGTGGGCGGAATTCGTGGTGTAGCGGTGAAATGCTTAGATATCACGAAGAACTCCGATTGCGAAGGCAGCTCACTGGAGCGCAACTGACGCTGAAGCTCGAAAGTGCGGGTACCGAACAGGATTAGATACCCT
+
FGGGGGGGGGGGGFGGGGGGGGGGGGGGGFGGFFGGGGGGGGGGGGGGGGG9AEFFFGDGGGEGGFEGGGFGGGGGFGGGFGG?GDF<E<EFFGGGGGGGGGGFGGFFFGGGGGGGGFGGGGE9FGFGGFGGGGGGGGGCGFGGGECFFFGFCGGGGGGGGGGFGGGEGCCFFFFE@FC7FFDGGGGG7<*,?;F8/:*?+:?CFE4C7:,BEF7580:A<<+6@B>55=*<9:C<G.>2GF*GGCF@F@BC#3E6>F@@CC,9C;@FF@84-:<C<,9GG>GFD8B,,A,GDF=CCGFB=5BDECGCC8F>8,GEEFGGGFGGFFCEGFF;FEFGGFFFGFFEFGGGGGFE<B+:GGGEGFEFFFCGGGGGFGGGFFGDGGGGFEEGGF@GGGGGGGGF@GGGGFFEGEGEEFGGGFE@GGGGGGFGGGGCCCCC
@s501 20568
TGAGGAATATTGGTCAATGGGCGAGAGCCTGAACCAGCCACGTAGCGTGAAGGATGACGGCCCTACGGGTTGTAAACTTCTTTTGTGCGGGAATAAAGGAACCTACGTGTAGGTTTTGCATGTACAGTCTCGAATACGACTCGGCTAACACCGTGCCAGCAGCCGCGGTAATCCGGAGGATGCGGGCGTTATCCGGATTTATTGGGTTTAAAGGGAGCGTAGACGGGTTGTTAAGTCAGCAGTGAAAGTTTGGGGCTCAACCTTAAAATTGCAGTTGAAGCTGGAGACCGTGAGTGCGGTTGAGGCAGGCGGAATTCGTGGTGTAGCGGTGAAATGCTTAGATATCACGAAGAACCCCGATTGCGAAGGCAGCCTGCTAAGCCGCCACTGACGTTGAGGCTCGAAAGTGCGGGTATCAAACAGGATTAGATACCCT
+
F,;CEFGGGCEFCEFG@FFF,,@FGGFGG<FGFE<F@E<F,CFFDDCCG76,CE<FF6@F7:FDFCB7=C,+BFFC9?DC,?,5C=<9FCBFGGGGD,ECFC=F,<CAFE<EA:<8+BFGB<<FD,,<,,,85>,@,>++3+3>++833,,+53<+>AF7,>:C<BF*55>E,7CCGG@<,2+<*=8<<,**822:;??FG.F:<5#<890EG7>)?5F=>DC=CCCC;2=<C/<=D??,,;7FD;?*C7EEGD,D7::@@::3,ACEDD<,@,;FB@3++FF<+B:+6,8D9@6+8<B8FFGEGGEC7?FFDAC7=CE<ECF>5FCA,,EAFFF=BEFFF=?A,GFDGECF@C:+,<B7FCEGGGDGGFEFD,E:,:+7GEF@8DFEGFFGGEGGGGGGFCGGEFECF@EFGFD<FEDFGGGGGGGGGDGCCCCC
@s501 419
TGAGGAATATTGGTCAATGGACGGAAGTCTGAACCAGCCAAGTAGCGTGCAGGATGACGGCCCTATGGGTTGTAAACTGCTTTTATAAGGGAATAAAGTGAGAGTCGTGACTCTTTTTGCATGTACCTTATGAATAAGGACCGGCTAATTCCGTGCCAGCAGCCGCAGTAATACGGAAGGTCCGGGCGTTATCCGGATTTATTGGGTTTAAAGGGAGCGTAGGCCGGAGATTAAGCGTGTTGTGAAATGTAGACGCTCAACGTCTGCACTGCAGCGCGAACTGGTTTCCTTGAGTACGCACAAAGTGGGCGGAATTCGTGGTGTAGCGGTGAAATGCTTAGATATCACGAAGAACTCCGATTGCGAAGGCAGCTCACTGGAGCGCAACTGACGCTGAGGCTCGAAAGTGCGGGTATCGAACAGGATTAGATACCCT
+
CFGGGGGGGGGGGGGGGGGGGGGGGGGGGGGGGGGGGGGGGGGGGGGGGGGGGGGGGGDEGGGGGGGGGGGGGGGGGGGGFFGGGGGGGDFGGGGGGGGGGGGGGGGGGGGFGGGGGGGGGFFGGGGFGGGGGGGGFFGGGGGGGGGFFGGGGGFGGGGFGGGFGG@FFGGGGGGGGGDGGGGGGGGGGG;,?FGECEEGGGGEFG?C=FF;EFDFGDEFF@GGFFGBEGGDFFCAGDGGGGFC=:,CF@<FGCDGFGGFCGGF=/<GGFFDGFEE>@==GFGGGGGFGFFF5CCCGGGF9?9FGGGEB8EE@8EECGGEGGGEFGGFE9FGFGFEGGGGFE?CGGGGFGGGFGGGFDFGGGGGFFDGGGGGGGGGEFDGGGGGGGFGFCFGGGGGGGGGGGGGGGGGGGGGGGGGGGGGGGGGGGGGGGGCCCCC
@s501 19879
TGAGGAATATTGGTCAATGGACGAGAGTCTGAACCAGCCAAGTAGCGTGCAGGATGACGGCCCTATGGGTTGTAAACTGCTTTTATAAGGGAATAAAGTGAGTCTCGTGAGACTTTTTGTATGTACCTTATGAATAAGGACCGGCTAATTCCGTGCCAGCAGCCGTGGTAATACGGAAGGTCCGGGCGTTATCCGGATTTATTGGGTTTAAAGGGAGCGTAGGCCGGAGATTAAGCGTGTTGTGAAATGTAGATGCTCAACATCTGCACTGCAGCGCGAACTGGTTTCCTTGAGTACGCACAAAGTGGGCGGAATTCGTGGTGTAGCGGTGAAATGCTTAGATATCACGAAGAACTCCGATCGCGAAGGCAGCTCACTGGAGCGCAACTGACGCTGAAGCTCGAAAGTGCGGGTATCGAACAGGATTAGATACCCT
+
FGGGGGGGGGGGGFGGGGGFFFGGGGGEGGGGGGGGGGGGGGGGGGGGGGGGGGGGGGGGGGGFGGGGGGGGGGDGGGGGEEFGGGGGFGGGGGFFGGGGGCFFGGGGGG7EGDGGGGGDGGGGGGGGGGGGGGGGGGGGGGGGGGGGGGGGGGFFFGGGGGGGGEGDGGAFFG:FGEFECFGFGCEGGGGGGGG7EEF9<E>FGCFCGFCFGEGFGFGFFEGEFGGGGGGGGGFAGGGGFGGGGFCGGGGGGGGFCFFF9FFFGGGFGBEGGGGGGE=?>GGGGGGGFGDFDB>FEEGGGGFGGGGGEE;9FE=CGGGGGDGGFGGGFFGFE9EFFAGCE9FGGGGGGFE9GGCCFGGEFDGFGFGFE8GGGGFFGGGGGGGGGGFGGGGEGGGGGFGGFGGGGGGGGGF<DGGFGGGFGGGGGGGGGGGCCCCC
@s501 421
TGAGGAATATTGGTCAATGGACGAGAGTCTGAACCAGCCAAGTAGCGTGCAGGATGACGGCCCTATGGGTTGTAAACTGCTTTTATAGGGGGATAAAGTGTGCCACGTGTGGCATATTGCAGGTACCCTATGAATAAGGACCGGCTAATTCCGTGCCAGCAGCCGCGGTAATACGGAAGGTCCGGGCGTTATCCGGATTTATTGGGTTTAAAGAGAGCGTAGGCCGGAGATTAAGCGTGTTGTGAAATGTAGACGCTCAGCGTCTGCACTGCAGCGCGAACTGGTTTCCTTGAGTACGCATAAAGTGGGCGGAATCCGTGGTGTAGCGGTGAAATGCTTAGATATCACGAAGAACTCCGATTGCGAAGGCAGCTCACTGGGGCGCAACTGACGCTGAAGCTCGAAAGCGCGGGTATCGAACAGGATTAGATACCCT
+
EFGGGFGGGGGGGGGGGGFECFGGGFGGGGGGGGGGGGGGGGFGGGGGGGGGGGFGGGGGCGGGGGGGGGEEGGGGGGGGGGGFGDFCFGGGGGGDGGFGGGFGGGGGGGGGGGF8FFGGGGGGGGGGGGGGFFGGGGGGGGG7EDEFGGGGGGGGGGGGGGGGGGGGGEGFFDDFGGDGGGGGGGEGCF?FGGGGG5<EGG3GGGCCDC:<@<@FG<CB3D5CFFGGGGGFCGE@F6FEFGFFBFFGGFA8>EFGDF(F7GFDFFGGFGFDCF8F<GGG@GGFFDFF@<FF=CGGGGGGGGGGEEGGGGDB8C@+GGGGFGEC5FCDGFGEBACDAGFDF8F:@FEFFGFFGEGGGCGGGGEGFGGGGGGGCFGF@F=FGGGGGGGGGGFGGGGGGGGGGGGGGGGGGGGGGGFFGGGGGGGGGGGGGGGCCCCC
@s501 422
TGGGGAATATTGCACAATGGGGGAAACCTTGATGCAGCGACGCCGCGTGAGCGATGAAGTATTTCGGTATGTAAAGCTCTATCAGCAGGGAAGATAATGACGGTACCTGACTAAGAAGCTCCGGCTAAATACGTGCCAGCAGCCGCGGTAAAACGTATGGAGCAAGCGTTATCCGGAATTACTGGGTGTAAAGGGAGCGTAGGCGGTCCTGCAAGTCTGATGTGAAAACCCGGGGCTCAACCCCGGGACTGCATTGGAAACTGTAGGACGAGAGTGTCGGAGGGGTAAGTGGAATTCCTAGTGGAGCGGTGAAGTGCGTAGATATTAGGAGGAACACCAGTGGCGAAGGCGGCTTACTGGACGACCACTGTCGCTGAGGCTCGAAAGCGTGGGGAGCAAACAGGATTAGATACCCT
+
ECFFGGGGGGGFFGGGAGFCGGGGGGGG8CFGFFGGGGGCFEGGEGEFEG@FFFGGGGG,CFDCFGGCEF?FFFG9FCFFGDEFGGGF7FC<=EEFFGFGGGGGGGGGGGGFGGGGGGGDFF+>@FCC,E@F+CC8FGB<FGG@EG7FEGC,@FECFC<,,>DFD8CFEGCFGGGG7*6C<C?>,<=@:CEEFCEG5EGF3C7CFCD?CF@F@FF?,:<6GFC1=24=CC5CBE86GFFFGDFCF3:FGGFDD@,,@8:DGFFCFFFD=,DFDB?CCBEF@A,DGFGGGGFE=GEFFE@,FF8+=EGFGFFECF@B8GGFFC?FGGGGE?CBCCFF8DFDGEEDFC7GEFCGFFEFACFF@EFCFFCGGEEGGGGGGGFCDGFFCEGDGGGGGGFFEFEFGGGGGGGGGEE6CCCB
@s501 23391
TGAGGAATATTGGTCAATGGACGAGAGTCTGAACCAGCCAAGTAGCGTGCAGGATGACGGCCCTATGGGTTGTAAACTGCTTTTATAAGGGAATAAAGTGAGTCTCGTGAGACTTTTTGCATGTCCCTTATGAATAAGGACCGGCTAATTCCGTGCCAGCAGCCGCGGTAATACGGCCGGTCCGGGCGTTATCCGGATTTATTGGGTTTAAAGGGAGCGTAGGACGTCTTATAAGCGTGTTGTGAAATGTCGGGGCTCAACCTGGGCAGTGCAGCGCGAACTGTGATACTTGAGTGCGCAGGAAGTAGGCGGAATTCGTCGTGTAGCGGTGAAATGCTTAGATATGTCGAAGAACTCCGATTGCGAAGGCAGCCTGCGGTAGCGCAACTGACGCGGAAGCTCGAAAGCGTGGGTATCGAACAGGATTAGAGACCCT
+
EFAEFDFGGGGCGCFFFGFGFFCFCFFGFEFFFEDFFGFGGFFGGGGGGGCFGGGFDEFEEFC,CFFC<CFFGGGGGFCF<,B9FGGF9FAE,4<,:FEAFGG9FEGGGGDBFGGF<CFGGGG9,<,C9AF9EC@EFFFAEDEGGGDCFGDD8FF+B=>7DFGEEEGEG<FCAF*3*3*5>FFFCEEG:FFC+<<**:<,<<CE9<***,<7::?78>GD:@*#+67:4;<@,3F:<@EG6FFFGCC#G70>=EDDGG<CEC#9F@/E'CCCGGGGEGFF9GFFE<,3E<A@*FC++FDB,C=BAGF@B>=C+FECBC:EGGFGFF=EFF@?:99=,<F@<CFF=B,7GF9GFBF:CGFCFBC7F9EEB,FF@@:F@@:GDGGGDCE@7F@@B,,GF@C,<GFFGEEFF<C@CAGGFE@FFGFFGFDFFB,CC?CC
@s501 424
TGAGGAATATTGGTCAATGGACGAGAGTCTGAACCAGCCAAGTAGCGTGCAGGATGACGGCCCTATGGGTTGTAAACTGCTTTTATAAGGGAATAAAGTGAGCCTCGTGAGGCTTTTTGCATGTACCTTATGAGTAAGGGCCGGCTAATTCCGTGCCAGCAGCCGCGGTAATACGGAAGGTCCGGGCGTTATCCGGATTTATTGGGTTTAAAGGTCGCGTAGGCCGGAAATTAAGCGGGTTGTGAAATGTAGACGCTCAACGTCTGCACTGCAGCGCGAACTGGTTTCCTTGAGTACGCACAAAGTGGGCGGAATTCGTGGTGTAGCGGTGAAATGCTTAGATATCACGAAGAACTCCGATTGCGAAGGCAGCTCACTGGAGCGCAACTGACGCTGAAGCTCGAAAGTGCGGGTATCGAACAGGATTAGATACCCT
+
FFGGGGGGGGGGGGGGGGEF9FGGGGGFGGGGGGGGGGG<CFFGGGGFGGGGGGGGGGGGGGGGGGGGGGGGGCDFFGGFGEFGGGGFFGDFGGGAFGGGCGFFGGGGGGGGGGGGGGGGGGGGGGGGGGGGFA,6CEFGEGGGEGEFGGGGGGFGGGGGGGFGEEGGGEFGCGGG>FGGGG2>CE*FCFDGGGG?G5FC+;:<FC<FCC,9CC##48F<<CCGF@87CB<<?FC9E#F9;CCC=ECCFDAGF8>8CDC@>CE9FGC,GD@57CDGGFD=+8A8D<F8?<CC8C>F6A@DFED8EEGFFDCE>8CCE?48FFC8>EC=FEFADGGE;ECDEEC,CGGFEEGGGGFCFF8GFFGGGFDGGFGGGGGFFEDFCGGGGGGGGGGGGGFFFCGGF@F<FFCFEEGECFGGGGGFGGGFGCFCGGGCCC9C
@s501 23736
TGAGGAATATTGGTCAATGGGCGAGAGCCTGAACCAGCCAAGTAGCGTGCAGGATGACGGCCCTATGGGTTGTAAACTGCTTTTATAAGGGAATAAAGTGGGGCTCGTGAGCTCCTTTGCATGTACCTTATGAATAAGGACCGGCTAATTCCGTGCCAGCAGCCGCGGTAATACGGAAGGTCCGGGCGTTATCCGGATTTATTGGGTTTAAAGGGAGCGTAGGCCGCAGGTTAAGCGTGTTGTGAAATGTAGGGGCTCAACCTCCGCACTGCAGCGCGAACTGGTTTCCTTGAGTACGCACAAAGTGGGCGGAATTCGTGGTGTAGCGGTGAAACGCTTAGATATCACGAAGAACTCCGATTGCGAAGGCAGCTCACTGGAGCGCAACTGACGCTGAAGCTCGAAAGTGCGGGTATCGAACAGGATTAGATACCCT
+
GGGGGGGGGGGGGGGGGGFGGGGGGGGGGGGGGGGGGGGGGG<FGGGEGGGGGGGGGGGGGGGG?FGCFGDFGFEFFGGGGGGGGGGGGGGGGGGGGGGFGFGGGGGGGDEGGGGGGGCGGGGGGGGFGFFCGFGFGGGFGFDGGGGFFGGGFFBGGGGGGGGGEGGGG@GGGGGGGGGG=GFGGG?GGGG>GGGGDGGGGG>FGC<FEC<?GFE88<ED?FEFG85CCFGF<EGEGFGGGGFGGE5EGFDGFEC>CF@CFEFGFEGEGGGEGGGGGGFFGGGGGGED,FFA5FCB>GFF@?FGGGGGEFF;FFF7GGGGFGEB>GGGGGGF=FEEFDF8FEFGGGGGFFFFGGGGGGGGGGGGGGGGGGGFGGGFGFEEGDGGGGGFCGFGGGFGGGGGGEGGGGGGGGGGGGGGGGFFGGGGGGGGGGGCCCCC
@s501 20675
TGAGGAATATTGGTCAATGGGCGAGAGCCTGAACTAGCCAAGTAGCGTGCAGGATGACGGCCCTATGGGTTGTAAACTGCTTTTATAAGGGAATAAAGTGAGTCTCGTGAGACTTTTTGCATGTACCTTATGAATAAGGACCGGCTAATTCCGTGCCAGCAGCCGCGGTAATACGGAAGGTCCGGGCGTTATACAGCTGTATTGGGTTTAGAGGGAGCGTAGGCCGGAGATGAAGCTTGTTGTGAGATGTAGGGGCTCAACCTCTGCACTGCAGCGCGAACTGGCTTGCTTGAGTACGCACAACGTGGGCGGAATTCGTGGTGTAGCGGTGAAATGCTTAGATATCACGAAGAACTCCGATTGCGAAGGCAGCTCACTGGAGCGCAACTGACGCTGAAGCTCGAAAGTGCGGGTATCGAACAGGATTAGATACCCT
+
CEGFFEEFFGFFECFEEGFBFECFEEEEF,CC@F<E,BDEFECEEFEGGGCFCFFF,EFGGGE,:,C<<FGG,C?CFFEG9E,CBEF<9EFF@AE,,,<AEF9FA<F@FECE<?FFDFGGGGCGG9EEGGG9<<@EC9FFB@ECCGGGCC<=FD<CDFGGFEFECE+<FD>9F=7CCFFGGFF*>C8*<FG,,8,?0>,?FFF<CF7.<%,<F@7C<5<:@*(4+C=,2/3)<904#16;:CEBD,9FGFCGGCD6FFB@@*<,FA>,<D<7C=+:=DD==EFFFBF<3<,GFC@B>,4+,4A7EE7:>GGGGFEGGFGFFFF@DF:FFCFEFEFGDCC;GFEACFEGFFEAF?F@@BE7GFEBC<FFC,@E<EEFGGCFFC7GCFFCGGGGGGFGGGGFDEGEEEGFC@FGGGFFGF9DGGGGGGFFFE9C@C<C
@s501 22550
TGGGGAATATTGCACAATTGGGGAAACCCTGATGCAGCGACGCCGCGTGAGCGAAGAAGTATTTCGGTATGTAAAGCTCTATCAGCAGGGAAGAAAATGACGGTACCTGACTAAGAAGCACCGGCTAAATACGTGCCAGCAGCCGCGGTAATACGTAGGGCGCGAGCGTTGTCCGGAATTATTGGGCGTAAAGAGCTTGTAGGCGGTTTGTCGCGTCTGCTGTGAAAGGCCGGAGCTTAACTCCGTGTATTGCAGTGGGTACGGGCAGACTAGAGTGCAGTAGGGGAGACTGGAATTCCTGGTGTAGCGGTGGAATGCGCAGATATCAGGAGGAACACCGATGGCGAAGGCAGGTCTCTGGGCTGTAACTGACGCTGAGAAGCGAAAGCATGGCGAGCGAACAGGATTAGATACCCT
+
FGGGGGGGGGGGGGGGGGGGGGGGGGGGGGGGGGGGGGGGGGGGGGGGGGGGGGGGGGGGGFGGGGGEGGGGGGGGGGGGGGGGGGGGGGGGGGGGGGGGGGGGGGGGGGGGGGGGGGGGGGGGGGGGGGGFGGGGGG7DFCFGCGGGGGGGGGGDGGGGGGDCEECGGGDEFFG<7FFGG8G:CFGGGCC8,<>?3GCGGGGGFG?EGGGGGDEGGFGGFFGGGGGGGGGEG<B>FGFF>=GFD9GFFCGGGFGFGGGEFGFFE?>FEAE<FDFGGGGGFGGGGEAGFGGGGGGGGGGGGGGGGFGEGGGGGCGGGGGFDGFGFGGGGGGGGFCEFEGGGGEGDECGGF@GGGGF<GGGGGGGGGGFGFEFGGGGGFGFGGGGGFGGGGGGGGGGGGGGFGGGGGGGGFCE@CCCC
@s501 26799
TGAGGAATATTGGTCAATGGACGAGAGTCTGAACCAGCCAAGTAGCGTGCAGGATGACGGCCCTATGGGTTGTACACTGCTTTTATAAGGGAATAAAGTGAGTCTCGTGAGACTTTTTGCATGTACCTTATGAATAAGGACCGGCTAATTCCGTGCCAGCAGCCGCGGTAATACGGAAGGTCCGGGCGTTATCCGGATTTATTGGGTTTAAAGGGAGCGTAGGCCGGAGATTAAGCGGGTTGTGAAATGTAGACGCTCAACGTCTGCACTGCAGCGCGAACTGGTTTCCTTGAGTACGCACAAAGTGGGCGGAATTCGTGGTGTAGCGGTGAAATGCTTAGATATCACGAAGAACTCCGATTGCGAAGGCAGCTCACTGGAGCGCAACTGACGCTGAAGCTCGAAAGTGCGGATATCGAACAGGATTAGATACCCT
+
CFDFGCDE<EFFGGFEFGFGGFEEG@E<FGGGGGFEGCFCCFFEFGGFFFFFFC<BCCBFC@:<C<FFEFGCEF,CC<F9C?<FGGGGGGGCE895CFFEFFGGFE<DGGGFCGEFGFG?EGGGGG9<@EFGGGGDFGGGE7>=EECDFEFGGGGG7FGG?@FFGGGEGEGFGGGGDGCC,&3>7CE;FEEGC18BEEGGGGGGF=2=*25FF?FFGFGG<74:FFFFF3FB<C?>>#;GCFFGGFE7FD<DFDGGG>GGGGGGGG>GGGGGCGGGFGFGGGGGGEFB=CFGFFEFGGF?AGGGGGGGFGGGFEEEFBA=FD@>*>EFFGGFDGGFCFEAE;E8GGGGFCGGFCCFGGGGGGGGEAFFGGFGGGGGGFEGGGGGFFF@F;CCGGGGGGGGFGGGGGGGGGGEDGCGGGGGGGGGGFGGGGGCCCCC
@s501 429
TGAGGAATATTGGTCAATGGACGCAAGTCTGAACCAGCCAAGTAGCGTGCAGGATGACGGCCCTCTGGGTTGTAAACTGCTTTTAGTTGGGAATAAAGTGCACCACGTGTGGTGTTTTGTATGTACCATCAGAAAAAGGACCGGCTAATTCCGTGCCAGCAGCCGCGGTAATACGGAAGGTTCAGGCGTTATCCGGATTTATTGGGTTTAAAGGGAGCGCAGGCGGACCTTTAAGTCAGCTGTGAAATACGGCGGCTCAACCGTCGAACCGCAGTTGATACTGGAGGCCTTGAGTGCACACAGGGATACTGGAATTCATGGTGTAGCGGTGAAATGCTCTGATATCATGAAGAACTCCAATCGCGAAGGCAGGTATCCGGGGTGCAACTGACGCTGAGGCTCGAAAGTGCGGGTATCAAACAGGATTAGATACCCT
+
CFCFG,EFF9EAFGGGGDGGFGGGGGGGGGGGFGGGGGFFGFGFFGGEGGGGGGFGGGCGGGDFFCFGFGEFEFGGFFFGC?FFGGGDGGD==FCFFGGGGGGGGGGBFFGGF7FBFGGFGGGDGFDEGGGGGCEFF7=BFDFEGE@FGGGGGGG@DFGFFGGCEEEGGD@EAD8FG7@FFDF,@DFE@:7,?<BEE?C<CCCF<FFGG<AF?F<5C>CA69=G>EC>E7@EGGG9<+GFFEFGFE?@7FFDCCEFFG9EGGF<CEDGECBDCGGFD%<GGDC<FF<E,,,FDFFGGFFGGF=?ADFFAE?9@,GDFGGFGGGEAGEFFEC,F?ED@:C,EECDFAFAFGCGGEGGFCDCGGFFEFCFGGGFCGGFGFC7GGGGGFFEGEFGGGGGFGEFGGGGFEGGGGFGGGGGGGGGGGGGGGFGGGGCCCCC
@s501 430
TGGGGAATATTGCACAATGGGGGAAACCCTGACGCAGCGACGCCGCGTGGAGGAAGAAGGTCTTCGGATTGTAAACTCCTGTTGTTGAGGAAGATAATGACGGTACTCAACAAGGAAGTGACGGCTAACTACGTGCCAGCAGCCGCGGTAAAACGTAGGTCACAAGCGTTGTCCGGAATTACTGGGTGTAAAGGGAGCGCAGGCGGGCGATCAAGTTGGAAGTGAAATCCATGGGCTCAACCCATGAACTGCTTTCAAAACTGGGCGTCTTGAGTAGTGCAGAGGTAGGCGGAATTCCCGGTGTAGCGGTGGAATGCGTAGATATCGGGAGGAACACCAGTGGCGAAGGCGGCCTACTGGGCACCAACTGACGCTGAGGCTCGAAAGTGTGGGTAGCAAACAGGATTAGATACCCT
+
BF?FGGGGGGGGGGGGGCDFGGGGGGGFGGGGGGGGDEGGGGGGGGGFGGGGGGGGFG=FGGGCGFGGC:FFGGGGGGFFFFCGGGGGGGGGGGGGGFGGGG7FGGGGGGGGGGGGGGGGGGEGGGGGCFG@EGFGGGGGD,@A:CEGCFGGGGEC@7FBFG7FDF<CBEGGGGGEGGGDA9=:<<CE=CF<E:C5C:EECD8:C:D9:?F@FF<?FFCFAD@@==FFFGGCF<@3'8EFG<<=FGEGFCFFC@8F=2D?=C?7&3B9@=CG;F@<FADFFF9GFC:DGFFFGDECGGGGGGEC8C@,FFFF?>GGGFF8E+C:7GEEBAFFCEEF=CFGFGGEFCFGFBF?GGGGGFEEGGECGGGGGGGGGGGGGGGGGGGGGGGGGGGFGGGGGFFGGGGGGGGGGGGCCCBC
@s501 431
TGGGGAATATTGCACAATGGGCGCAAGCCTGATGCAGCCATGCCGCGTGTATGAAGAAGGCCTTCGGGTTGTAAAGTACTTTCAGCGGGGAGGAAGGGAGTAAAGTTAATACCTTTGCTCATTGACGTTACCCGCAGAAGAAGCACCGGCTAACTCCGTGCCAGCAGCCGCGGTAATACGGAGGGTGCAAGCGGTACTCGGAATTACTGGGCGTAAAGCGCACGCAGGCGGGTTGTTAAGTCAGATGTGAAATCCCCGGGCTCAACCTGGGAACTGCATCTGATACTGGCAAGCTTGAGGCTCGTAGAGGGGGGTAGAATTCCAGGTGTAGCGGTGAAATGCGTAGAGATCTGGAGGAATACCGGTGGCGAAGGCGGCCCCCTGGACGAAGACTGACGCTCAGGTGCGAAAGCGTGGGGAGCAAACAGGATTAGATACCCT
+
EFFGEGGGGGGGGGGGGCF8FGEGGGGGGGGGGFGGGGGDF<EEFGCFGFDFFFGGGCEFGFFFGGGGGGGGGFFFGGGGGFFFCCFGGG7FGCFFGDGGFGGGGFFDFGGGGCGCGCDFGGGDFGECG@FGFEEGFEGGFG7FFGGGG7<FGA>CAFGGGGFF><C,<F<8C878,7>*CCBF71:@FFGCC*;5*3,8CDGGGGE#7<C<<2?19;30338C25CDCEG/>GG6FFDG<76@0CG6=9>/:FCC7GFFE:CEFFF8GGGGF=GG9@7E@,3+7GDAFCECF9D,@)+6:GGCCGGGGEDGGGF<FBFEGGEFFFCC6AFEDB;,CB@:EDGGGE=B,GGGGF?GFF?GGGGGGEECDFFEGGGGGGFGGGFGGFGGGGGGCGF:GEF@FDF@BDDGFDGGGEGF<@FGGGFFEFFEGGGGGFFFA@C@C
@s501 20025
TGAGGAATATTGGTCAATGGGCGAGAGCCTGAACCAGCCAAGTAGCGTGCAGGATGCCGGCCCTATGGGTTGTAAACTGCTTTTATAAGGGAATAAAGTGAGCCTCGTGAGGCTTTTTGCACGTACCTTATGAATAAGGACCGGCTAATTCCGTGCCAGCAGCCGCGGTAATACGGAAGGTCCGGGCGTTATCCGGATTTATTGGGTTTAAAGGGAGCGTAGGCCGGAGATTAAGCGTGTTGTGAAAGGTAGACGCTCAACGTCTGCACTGCAGCGCGAACTGGTTTCCTTGAGTACGCGCAAAGTGGGTGGAATTCGTGGTGTAGCGGTGAAATGCTTAGATATCACGAAGAACTCCGATGGCGAAGGCAGCTCACTGGAGCGCAACTGACGCTGAAGCTCGAAAGTGCGGGTATCGAACAGGATTAGATACCCT
+
FGFGGGGGGGGFC@EFGGGGGFGG:FCGGGGGGCGGGGCFDGF9FFEEGGC,CFA==EF7CCCFFCEF<F>C?EFEFGAE,C<CEFGEFAEF<,CFGGF??FFFFG:FE8?=+,94C,=FEFG8EF:?<=978,3E9,C53+3:>:>>>=,>3DFGF<F+>FF,@@<FG7FE6<FEGFE:27?7?GGGG7FBF<CCC4<<C+#<8FF<343D=<C<C7GFFF5=44+)7FAF<7DBF?CEA@::<2>2,F5C5*GCEGFCC>,FEB:GGGEEBF7GFDA9FFFCGF<5A=,?:+++E@8,,5:,EGE=C,CGGGGCE7GFEEB+=GGGFFE?<EFGE<GFGGFFF,FCGFCFGFFC:GFCF:FDGGGGFC6C<9,GGDGF+6+F@F<GGGGGGEEE,7GGGGGGGFFBF7GGFFE<CDFGGFFGGGFCGFGCCCCC
@s501 433
TGAGGAATATTGGTCAATGGGCGAGAGCCTGAACCAGCCAAGTAGCGTGCAGGATGACGGCCCTATGGGTTGTAAACTGCTTTTATAAGGGAATAAAGTGAGTCTCGTGAGACTTTTTGCATGTACCTTATGAATAAGGACCGGCTAATTCCGTGCCAGCAGCCGCGGTAATACGGAAGGTCCGGGCGTTATCCGGATTTATTGGGTTTAAAGGGAGCGTAGGCCGGAGATTAAGCGTGTTGTGAACTGTAGAGGCTCAACCTCTGCACTGCAGCGCGAACTGGTCTTCTGGAGTACGCACCACGTGGGCGGAATTCGTGGTGTAGCGGTGAAATGTTTAGATATCACGAAGAACTCCGATTGCGAAGGCAGCTCACTGGGGCGCAACTGACGCTGAAGCTCGAAAGTGCGGGCATCGAACAGGATTAGATACCCT
+
FFGFGFGGGGGGGGGFGGFGFGGGGGGFGGGGGGGGFGGFGGCEDFFCCEGGGGGGF9CFGEFGGGFGGGECFGAFGGGGEEFGGGGGGGGGGCFFGGGGGG9FFGGGFGG<FFFGGFEGFFGGGFGGGGGGGCFFGGGGGFGGGGGGGGGGGF@CGFGGGF8FE>FGGGGGGDCF@CGEGGGGGGGCFE*:CCEE=C+<;CFFCF>5F:CB9FEFD>E;?5;DC;EDGGGG9+<>E<CEC8-C9<#/,9ED:8@@FGC@@;8CEFFG?FC9<C+:>@:56E8EF8DC?A,?5GDFC@B?6,FGCGF:B,C,+8DGGGGGFF8C5FEDFEC4,,GGFFF9<,?B=7FFDFFFE=ECGGGDGCC@?9FFGFGGGGGGF@FC@GGGGGGGGEEEFF<FFFGGGGEFDGGGGGGFDGGGGGGFGGGGGGGGGGFB-CCC
@s501 434
TGGGGAATATTGGTCAATGGGCGAGAGCCTGAACCAGTCAAGTAGCGTGCAGGATGACGGCCCTATGGGTTCTAAACTGCTTTTATAAGGGAATAAAGTGAGTCTCGTGAGACTTTTTGCATGTACCTTATGAATAAGGACCGGCTAATTCCGTTCCAGCAGCCGCGGCAATACGGAAGGTCCGGGCGTTATCCGGATTTATTGGGTTTAAAGGGAGCGTAGGCCGGAGATTAAGCGGGTTGTGAAATGTAGATGCTCAACATCTGCACTGCAGCGCGAACTGGTTTCCTTGAGTACGCACAAAGTGGGCGGAATTCGTGGTGTAGCGGTGAAATGCTTAGATATCACGAAGAACTCCGATTGCGAAGGCAGCTCACTGGAGCGCAACTGACGCTGAAGCTCGAAAGTGCGGGTATCGAACAGGATTAGATACCCT
+
FGGGGDEFGGGGGGGFGGG?FGEGGGGGGGFFGGGF@@FFFGGGGGGGGGGGGFGGGGGGGGGFGFGFGFEFGGGGGGGGGGGGGGGGFGGGGFGFGGGGGFGGGGGGGGGGGGGGGGDGFGFFFGGGGGGGCEEGFG,?FFGEGGGFADFGGG,DE9AC,,<FC?F7FGGGFGFGGEFG@F2<7FGGGGDCEFC:C=GGGG%GCFFGE:<B$.<.C(?7@9*7?58CD7D<AG>>C'2DFCBECCGAFD@>>AB>,CDC?9:,F7CGFCF>@FCGGGGGGGGGGFED=FF?)GEGGGGGGGGFFEFF=8FCCD7EEFFF?,GG>GCGGGGFFFFFFEE8F@<DFGGGGGGFE?CGGGGEGGGGGGFE@8GGGFGGGGGGGGGGGGGEDGFFE9GGCGGGFGGGGGFCGGGGGGGDGGFFFGGGGGGGFGGCCCCC
@s501 23958
TGAGGAATATTGGTCAATGGGCGAGAGCCTGAACCAGCCAAGTAGCGTGCAGGATGACGGCCCTATGGGTTGTAAACTGCTTTTATAGGGGAATAAAGTGAGCCACGTGTGGTTTTTTGCATGTACCCTATGAATAAGGACCGGCTAATTCCGTGCCAGCAGCCGCGGTAATACGGAAGGTCCGGGCGTTATCCGGATTTATTGGGTTTAAAGGGAGCGTAGGCCGGAGATTAAGCGTGTTGTGAAATGTAGACGCTCAACGTCTGCACTGCAGCGCGAACTGGTTTCCTTGAGTACGCACAAAGTGGGCGGAAGTCGTGGTGTAGCGGTGAAATGCTTAGATATCACGAAGAACTCCGATTGCGAAGGCAGCTCACTGGAGCGCAACTGACGCTGAAGCTCGAAAGTGCGGGTATCGAACAGGATTAGATACCCT
+
GGGGGGGGGGGFGGGGGGGGGGGGCGGGGGGGGGGGGFGFGFFGGGE@FGGGGEGGGGGGGGGGGGFGGG7FGGDGGGGGGGGGGGGF9FGGG8FFFFEGGGDEGFEGCCFDGGCDGGGGGDGGGGGGGGGAFFG;FFGFGGD@EECGFFGGFGGGGGGGGGGGGGEF:CGGGGF?GGCEB?FE7FECBFCG:BCC*<C:C.FEFFFC1:CFFGE@C;GF<>CGGEF7CEGFG?C>GGGFGGC@<9@CGGGGFGFFGCC=E;0DFGFFCFGCFGCGGFACEF3EF@D,DDGGFGGGGGGFAGGFGGGGEDEE@4+GGGGGGGGCDGFEECCCF<GGGFFDFFGGGGGGGEF<FCDGEDFCGCFBEF?GGFFGGFFFFEEGGGGGFGFGGGGGGFEGGGGGF@FFCGGGEEGACGGFFFFFGGGGF<FGGGFCCCCC
@s501 436
TGAGGAATATTGGTCAATGGGCGAGAGCCTGAACCGGCCAAGTAGCGTGCAGGATGACGGCCCTACGGGTTGTAAACTGCTTTTATGCGGGGATAAAGTGAGCCACGTGTGGCTTATTGCAGGTACCGTATGAATAAGGACCGGCTAATTCCGTGCCAGCAGCCGCGGTAATACGGAAGGTCCGGGCGTTATCCGGATTTATTGGGTTTAAAGGGAGCGTAGGCCGTCTGTTAAGCGTGTTGTGAAATGTCGGGGCTCAACCGGGGCATTGCAGCGCGAACTGGCAGACTTGAGTGTACAGGAAGTAGGCGGAATTCGTCGTGTAACGGTGAAATGCTTAGATATGACGAAGAACTCCGATTGCGAAGGCAGCCTGCTGTAGTGCAACTGACGCTGAAGCTCGAAAGCGTGGGTATCGAACAGGATTAGATACCCT
+
FGGGGGGGGGGGGFFGGGGGAFGGGGGFGGGGGGGGGGGEFGGGGGGGCFGGGGGGGF7FCEGGGGDEGGGGGGFGGGGFCFGGGGAEFFGDFGC<FGGCFGGFGGGBFF@FFGGCFGGFFCGGGGGGGGFGGGGGGGFG8FGDGDGGFFDGGFFGGGFGGDFGGGEGGG@9:EGGEGG75<9*7<EEGEGGFGG?5CEGGGGFFG?E5A4GGDGFGFGE<>GGF/>CC?<C'AG=EGGGD@>CC9E4@>2ECFEED7@@FG+,EFGFBD>@<E6@$,/=6ECE?,AEE,GF:C,FAEAGGGFEB+7GFDFGF@7E@GEBFE885DEFFFGFCEBFGFF8GFFGGDGFFDF@CC>GEFGGFFEFFGFFB,FEGDF@FGGGGGGGGGFGGEFGGGCGFFF@DGGGCCGGGGGGGGGGGGGGGGGGGGGGGGGCCCCC
@s501 437
TGGGGAATATTGCACAATGGGGGAAACCCTGATGCAGCGACGCCGCGTGGAGGAAGAAGGTCTTCGGATTGTAAACTCCTGTTGTTGAGGAAGATAATGACGGTACTCAACAAGGAAGTGACGGCTAACTACGTGCCAGCGGCCGCGGTAAAACGTAGGTCACAAGCGTTGTCCGGAATTACCGGGTGTAAAGGGAGCGCAGGCGGGAAGACAAGTTGGAAGTGAAATCTATGGGCTCAACCCATAAACTGCTTTCAAAACTGTTTTTCTTGAGTAGTGCAGAGGTAGGCGGAATTCCCGGTGTAGCGGTGGAATGCGTAGATAGCGGGAGGAACACCAGTGGCGAAGGCGGCCTACTGGGCACCAACTGACGCTGAGGCTCGAAAGTGTGGGTAGCAAACAGGATTAGATACCCT
+
FFGGGCGGGGGGGGGGGGGFGGGGGGGGGGGGGFGGGGGGGGGGGGGFGGGGGGGGGGGGGGGFGGGFFGGGGGGGFGGGGGGGGGGGGGGGFGFFGDGFDGGGGGGGGGGGGGGFGGGGGGGGGGGGGGGGEGGGGGFGGGGGGGGGGGGGGGGGGGGGGGGGGGGGGCCGFGGGGG-FGFCEGGGDCCFCFG;FGGG5DDG>FGGD?CFGGGCEEAF?BBGEFF<7FGGCEG$FFGFGGGFGFFCGGFD9GGGGFGFFGGGGGFCGFEGGEFD:GGFECFDFGECGGFFFEFE=7GGGGGGE=FB@FFFFC@EEDFCCF>B>+GGFC,E@FC8GFF<FFDGGGGGFCCEGEGGGGFECGFGGGGGGGGGGFFFF<GGGGGGDFGGGGGGGGGGGGGFFFGGGGGGGGGGCCCCC
@s501 438
TGAGGAATATTGGTCAATGGGCGAGAGCCTGAACCAGCCAAGTAGCGTGCAGGATGACGGCCCTATGGGTTGTAAACTGCTTTTATACGGGGATAAAGTGAGCCACGTGTGGCTTATTGCAGGTACCGTATGAATAAGGACCGGCTAATTCCGTGCCAGCAGCCGCGGTAATACGGAAGGTCCGGGCGTTATCCGGATTTATTGGGTTTAAAGGGAGCGTAGGCCGTCTGTTAAGCGTGTTGTGAAATGTCGGGGCTCAACCTGGGCATTGCAGCGCGAACTGGCAGACTGGTGTGTACAGGAAGTAGGCGGAATTCGTCGTGTAGCGGTGAAATGCTTAGATATGACGAAGAACTCCGATTGCGAAGGCAGCCTGCTGTAGTGCAACTGACGCTGAAGCTCGAAAGCGTGGGTATCGAACAGGATTAGATACCCT
+
FGGGGGGGGGGGGGGGGGGGGGGGGGGGGGGGGGGGGGGGGGGGGGGGGGGGGGGGGGGGGGGGGFGGGGGGGGGGGGGGG9FGGGCFFEGGGGGGGGGGCFGGGGGGGGGGGGGGGGGGGGGGGGGGGFGGGGGGGGGGGGGGGDEGGGGGGG?EFFFFGGGGGGGGGGGGGCFFGGGGGGFDE@=EEC-2>FC8ECCF@G>GGGB:F/:<CGDFE?GBFFGGFE?>FCEFFGG>FEGGFGFGFEF@FF>DGGGGGGDFGGFGGGGGFDGDFGDGGGEEBGGGGFFFEA+GDGGGGGGFFF9GGGGEGGFGGGE8GF=CFF>E>EEGGGGCCGGE;<GFFGF?GGFGGGGGFFFF7FGGCGEGGFCFF<FGGFFGEGFGGGFGGGFGFC@FGGGGGGDFFGGGCGGGGGFGGGGGGGGFGGGFGFFFGF@CCCCC
@s501 20324
TGGAGAATATTGCACAATGGGGGAAACCCTGATGCAGCGACGCCGCGTGGAGGAAGAAGGTCTTCGGATTGTAAACTCCTGTTTTTGAGGAAGATAATGACGGTACTCAACAAGGAAGTGACGGCTAACTACGTGCCAGCAGCCGCGGTAAAACGTAGGTCACAAGCGTTGTCCGGAATTACTGGGTGTAAAGGGAGCGCAGGCGGGAAGACAAGTCGGAAGTGAAATCTATGGGCTCAACCCATAAACTGCTTTCAAAACTGTTTTTCTTGAGTAGTGCAGAGGTAGGCGGAATGCCCGGTGTAGCGGTGGAATGCGTAGATATCGGGAGGAACACCAGTGGCGAAGGCGGCCTACTGGGCACCAACTGACGCTGAAGCTCGAAAGTGCGGGTATCGAACAGGATTAGATACCCT
+
FGGGGCFGGGGGGGGGGGGGGGGGGGGGGGGGGGGGGGDFGGGGGGGGGDFGGGGGFGGGGGFFGGGGCFFGGGGGGGGFGEDFGGGCFDGFGGGGGGGGGGGGGGGGGGGGGGGGGGGGGGGGGDGGGGGGGGGGGGGGGGGGGGGD2FGGGGDFGGD1GGGGGGGG>GDAFGGGGCFGFGGGGGGGCEGGGGGFGDFDCGGGFGCFFEB?GEEFCDGGFFFGFFGGFFCCFFGGGGGGGGGGFFFGGGEGGCCEGCFFGGGFDFCFDCGGFGFGGGGGGFFFEGGDGGFF=E@+GGGGFEEGBCFEGGGGF?FGGGFCFDGGGGGGFEGGFEGGGGGFDGGGGGGGGGGGGGGGGFGFGGGGGGGGGEFGGGGGFGGGFEGGGGGGGGGGGGGGGGGGGGGGGGGGGGGCCCCC
@s501 440
TGAGGAATATTGGTCAATGGACGAGAGTCTGAACCAGCCAAGTAGCGTGCAGGAAGACGGCCCTATGGGTTGTAAACTGCTTTTATAAGGGAATAAAGTGAGTCTCGTGAGACTTTTTGCATGTACCTTATGAATAAGGACCGGCTAATTCCGTGCCAGCAGCCGCGGTAATACGGAAGGTCCGGGCGTTATCCGGATTTATTGGGTTGAAAGGGAGCGTAGGCCGGAGTGTAAGCGTGTTGTGAAATGTAGACGCTCAACGTCTGCACTGCAGCGCGAACTGGTTTCCCTGAGTACGCACAAAGTGGGCGGAATTCGTGGTGTAGCGGTGGAACGCTTAGATATCACGAAGAACTCCGATTGCGAAGGCAGCTCACTGGAGCGCAACTGACGCTGAAGCTCGAAAGTGCGGGTATCGAACAGGACTAGATACCCT
+
DFGGGFGGGGGGGGGGFGGGGGGGGDFFGFGGGEFFG?FFFGGGGGGFGGGGGGGEGFGGBFGGG?EGGGEEFCEFA?FCEFGFGGGGGCFBFFGGGGGGGGGGGGGF@E=EFFFCG?:=FE9BFFEFGGGFFFFF?FGGG<>CE@@B?FBFF8BC<FF7,@DC>6@BCFG7,DBB>F7FGGFG>CEG:*4=;C<C:=@BC>GF?:24(,?CFF@4C@E@,:<<=<EFE#6=<CE0:.>/BF>EGCACC7=7BGFECF:CCCAFGCCCGCCEGF6GGD9=CGFBF@F36,CFDC+GGGGGGFCGEEF?FDC,6FCCCFGFEDEE=C6EGGEFCFFD9-,?CDFCEGGFGGFB=8+8CFGGGFF?FACDF8FGGFGFFFCEGGGGFGGGGGGGGGGFGFC8CGGFGCFGEEFE7EFCGGFFFGGGEDGGGGFCCC@9
@s501 27747
TGAGGAATATTGGTCAATGGGCGAGAGCCTGAACCAGCCAAGTAGCGTGCAGGATGACGGCCCTATGGGTTGTAAACTGCTTTTATAAGGGAATAAAGTGGGGCTCGTGAGCTCCTTTGCATGTACCTTATGAATAAGGACCGGCTAATTCCGTGCCAGCAGCCGCGGTAATACGGAAGGTCCGGGCGTTATCCGGATTTATTGGGTTTAAAGGGAGCGTAGGCCGCAGGTTAAGCGTGTTGTGAAATGTAGGGGCTCAACCTCTGCACTGCAGCGCGAACTGGCTTGCTTGAGTACGCACAACGTGGGCGGAATTCGTGGTGTAGCGGTGAAATGCTTAGATATCACGAAGAACTCCGATTGCGAAGGCAGCTCACGGGAGCGCAACTGACGCTGAAGCTCGAAAGTGCGGGTATCGAACAGGATTAGATACCCT
+
GGGGGGGGGGGGGGGGGGFGGGGGGGGGGGGGGGGGGGF@FGDGGGGGE@FFGGGGGFGGGGGGGGGGGG>FFGFFGFGFGFD@FCGGGG@BE8EGGGGFGGGGEGGGGGGGGFGDCFGGGG,C@EGFFGGGGGFGGGGGGGEFGGGGGFGG8FFEGGGGGGGGDEGG@@FFGGG:CE<7<EGCGGCC.413<:FCGCC?:7FFFFA:C<<CFGE?GFGDFFEEF>CGGGGGEEFFGGEEGF>CFFFGFC587CGFCGFCDF<DCFFGGFDGGGEC@=FFFGGFD8EFDDBC*@>FEF:7F?DECBCFCFFE?E7EGGGF?E>7FGEEF<D<A9GGDFACGFEGFCGFEFCFGGFCCEGEFCC7FFGGGGGGGGGGGGFDGGGGGGFCFGGGGGGGGGGGGGGGGFCCGGGGGGGGGGGGGGFGGGGGGGGCCCCC
@s501 26949
TGAGGAATACTGGTCAATGGACGAGAGTCTGAACCAGCCAAGTGGCGTGCAGGATGACGGCCCTATGGGTTGTAAGCTGCTTTTATAAGGGAATAAAGTGAGTCTCGTGAGACTTTTTGCATGTACCTTATGAATAAGGACCGGCTAATTCCGTGCCAGCAGCCGCGGTCATACGGAAGGTCCGGGCGTTATCCGGATTTATTGGGTTTAAAGGGAGCGTCGGCCGGAGATTAAGCGTGTTGTGAAATGTAGACGCTCAACGTCTGCACTGCAGCGCGAACTGGTTTCCTTGAGTACGCACAAAGTGGGCGGAATTCGTGGTGTAGCGGTGAAATGCTTAGATATCACGAAGAACTCCGATTGCGAAGGCAGCTCACTGGAGCGCAACTGACGCTGAAGCTCGAAAGTGCGGGTATCGAACAGGATTAGATACCCT
+
FFGGGGGFGGGGGGGGGGGGGGCFDGGGGFGGGGGGGDF@DECEFGF:FGGGFGGGGGEDDCFEG@FFGGGFFF,CE<FGGCFFGGGGGGGGCFDEAFFGGGFF9EFGFG7F<FGCFGGFFDBFGCDFG9EGGGEGGGGFGCEEFGDFGGGCGGFG+EEFFGFE76C7>*@;FGGGD7:>FFGGGGG7B:B88F:)/CF:7=E>CFGCEGFE)5?C+5DB3=8CE:CDC@=@<CG>GFGGGGGGF<FGFC@F<GE?EFFFEF<GFFD<F?F<B@8GFF/=>GGGGFDD98GEFE@B89GFEB,FFB:B8FGGFE@B8CDAECCGAF7GFEE<DFAFFGGDF@,,EGDFFEB,EC@B,ACGGEDFGGGGGFGGGFFCEFEDGGGGGFCC@B@CE99GGGGGFEF<FGGGECGEEFECFFCEGGGGGGGGGGFCCCCC
@s501 443
TGAGGAATATTGGTCAATGGGCGAGAGCCTGAACCAGCCAAGTAGCGTGCAGGATGACGGCCCTATGGGTTGTAAACTGCTTTTATAAGGGAATAAAGTGAGCGACGTGTCGCTTTTTGCATGTACCTTATGAATAAGGACCGGCTAATTCCGTGCCAGCAGCCGCGGTAATGCGGAAGGTCCGGGCGTTATCCGGATTTATTGGGTTTACAGGGAGCGTAGGCCGGAGATTAAGCGTGTTGTGAAATGTAGGGGCTCAACCTCTGCACTGCAGCGCGAACTGGTTTCCTTTAGTACGCACAAAGTGGGCGGAATTTGTGGTGTAGCGGTGAAATGCTTAGATATCACGAAGAACTCCGAGTGCGAAGGCAGCTCACGGGAGCGCAACTGACGCTGAAGCTCGAAAGTGCGGGTATCGAACAGGATTAGATACCCT
+
GGAGGGDGGGGGGGGCFGFEGGGGGGGGGGGGGGGGGGGGEFGGFGGGGGFGGFFFFFGGGGGGGCEFGGGGGGGGGGGFGFGGGGGEGFD=F=CFFGGGGGGGGGGEDGGGGGGGGEGGGGGGGGGFFGFGGGGF?F9CFCG7>EGGGGGGGFCEGGGFFGFFEGGGEE7F9;CF@CEEGFGEGGGGGGGFGGGGDGCCC+<F;G8E?G++9CEF<95)47E4-+E>E5C?9<?>GDCBGFF9=9%9C@AFG>CED000CC?,AFCC.%@55=68$6:?8CGGGDDC6,9,)7EF>A?GGFGFFC:GGD?@9,FEFGFF?F8BAC@,9@DCE9FFGGGGGGFFCGGGFEEF<FC@7=EEDGGGGF9GEB9GGGGGCEGGGGDF<CFCEFFGGGGGEFF@ECGGGGGGGGGGCDFFGGEEGGGGGFGGGEFB9C<C
@s501 444
TGAGGAATATTGGTCAATGGGCGCGAGCCTGAACCAGCCAAGTCGCGTGAGGGATGAAGGTTCTATGGATCGTAAACCTCTTTTATAAGGGAATACAGTGCGGGACGTGTCCCGTTTTGTATGTACCTTATGAATAAGGATCGGCTAACTCCGTGCCCGCAGCCGCGGTAATACGGAGGATCCGAGCGTTATCCGGATTTATTGGGTTTAAAGGGTGCGTAGGCGGCCTTTTAATTCAACGGTGAAAGTCTGTGGCTCAACCATAGAATTGCCGTTGAAACGGGGGGGCTTGAGTATGTTGGAGGCAGGCGGAATGCGTGGTGTAGCGGTGAAATGCATAGATATCACGCAGAACCCCGAGTGCGAAGGCAGCCTGCCAAGCCATTACTGACGCTGATGCACGAAAGCGTGGGGATCAAACAGGATTAGATACCCT
+
FF<FGFGGAFGGFGGGGGGGGGGGGGGGGFGGFGGGFGGGGFGDDEE8+FFGDGGGGGCF<EFFGGGGAFGG=FGFFFEFDGGGGGEGGCFFGGG,EFGGGGGGCE7+BF,EF:BDFC3,,CAA<FGGGGGGGADCFFG9,,8F8BEFG9EFEF7F<3CFC:BFECEECCFCCCC>CEGCEFG<F75*CFCGGGG*/AF::C,7:88EC80:+<*7;?EE:(9*<2::9>:<<<##*$#+<8,CGGG>:DFD6<66:*BBF=9:CGFCGGG?:@3@@,+?C6FGGFD,=89,*,CEGFF=,BFGGFCEBCE=B@+>ECGFE@GEAF@9D=C9<9FB4<F9?=EA8C@GFACFC77DF@A4+F?,FB,A@,EF>FFEEGF?FGGF<GGGEF;CGGEFGFC?GGGGGFGEEFFFCFFFCEAFGGEGGF@FF@@CCCCC
@s501 445
TGGGGAATATTGCACAATGGGCGAAAGCCTGATGCAGCGACGCCGCGTGAGCGAAGAAGTATTTCGGTATGTAAAGCTCTATCAGCAGGGAAGATAATGACGGTACCTGACTAAGAAGCCACGGCTAAATACGTGCCAGCAGCCGCGGTAATACGTATGGTGCAAGCGTTATCCGGATTTACGGGGTGTAAAGGGAGCGCAGGCGGTGCGGCAAGTCGGATGTGAAAGCCCGGGGCTCAACCCCGGTACTGCATTGGAAACTGTCGTACTAGAGTGTCGGAGGGGTAAGCGGAATTCCTAGTGTAGCGGTGAAATGCGTAGATATTAGGAGGAACACCAGTGGCGAAGGCGGCTTACTGGACGATAACTGACGCTGAGGCTCGAAAGCGTGGGGAGCAAACAGGATTAGATACCCT
+
GGGGGGGGGGGGGGGGGGGFGGGGGGGGGFGGFGGGEFDGGFGEGGGGGGGGGGGGFGFFFFGFFECBEDFGGGGGGGGGGGGGGGGGGGFGGGGGGGGGGGGGGGGDGGGDGGGGGGG,3AFFGG@FGG=FCFFF@FGGGGGGEGGDFG:<FCFCF@CFG?:FGDFFEEE5CFEGEG7FF=#:CF9FFFFG9:CCEEDGGGEGGGGE89CFC:/,C.ECFF:C8=<?7E>GEE>CCEC<GGGGFG>GFD<:FCCFF@C>FEF>CB;88#D=9F>G=E@DFGGFFEEB=8DBCFEGFGFFF@DE9GEFFEGDCEFDDE?CFDBD9GGDF@FEBFFE@GGGGGGGGGEF@7GFGGGGFFDGGGGGGGGGFEFGGGGGGGGGGGGFFFGGGGGGGFFGGGGFFFGGGGGGFDGCCCCC
@s501 446
TGGGGAATATTGCACAATGGAGGAAACTCTGATGCAGCGACGCCGCGTGAGTGAAGAAGTAATTCGTTATGTAAAGCTCTATCGGCAGGGAAGATAGTGACGGTACCTGACTAAGAAGCTCCGGCTAAATACGTGCCAGCAGCCGCGGTAATACGTATGGAGCAAGCGTTATCCGGATTTACTGGGTGTAAAGGGGGCGTAGACGGCACGGCAAGCCAGATGTGAAAGCCCGGGGCTCAACCCCGGGACTGCATTTGGAACTGCTGCGCTAAAGGGTCGGAGAGGCAAGGTGAATTCTGAGTGTAGCGGCGAAATGCGGAGATATTAGGAGGAACACCAGTGGCGAAGGCGGCTTGCTGGACGATGACTGACGTTGAGGCTCGAAAGCGTGGGGAGCAAACAGGATTAGATACCCT
+
,C<C@FGGFGGGGGGGGGFFGEGGGGFAFGGFGFGGGGGG@@FGGGEFC>CF9EFGCEFFGGEGGG=<FCDFFCCCFDFEEF<F>GFG@BFFGGA?EF9FGGGGGGGCFGGGGF?FGDCBFFE7F>:FFFG<=,8FGGFGGGFFGDGEGCE;D,D@FFGGCFF*DDG1*1>C,,8<C6:<@BFFFG6F*8?9+<=**>EGDG5+:8>E*520?CF5F:85<4<><7<5:C>>::E@6EF@EC7CECGD+%:DFC9CCGGGG.,<F:'?(#,$%;$C17EE8@AEE,55B,,;;DC,9,,CA9CCBC=CE8?A66+4+-,8F@9?<GFFC5CB,CC@=8ECCCFEE7EFC@@C<;@8EBEFFGGFFECEFDCGGGGFFCC@DFFFEFGFGGCGGGCGF<GFGGGGGGGGGFGCCCCC
@s501 447
TGGGGAATATTGCACAATGGAGGAAACTCTGATGCAGCGACGCCGCGTGAGTGAAGAAGTAATTCGTTATGTAAAGCTCTATCGGCAGGGAAGATAGTGACGGTACCTGACTAAGAAGCTCCGGCTAAATACGTGCCAGCAGCCGCGGTAATACGTATGGAGCAAGCGTTATCCGGATTTACTGGGTGTAAAGGGAGCGTAGACGGCACGGCAAGCCAGATGTGAAAGCCCGGGGCTCAACCCCGGGACTGCATTTGGAACTGCTGAGCTAGAGTGTCGGAGAGGCAAGTGGAATTCCTAGTGTAGCGGCGAAATGCGTAGATATTAGGAGGAACACCAGTGGCGAAGGCGGCTTGCTGGACGATGACTGACGTTGAGGCTCGAAAGCGTGGGGAGCAAACAGGATTAGATACCCT
+
CFGGGGGGGGGGGGGGGGGGGGGGGGGGGFGGGGGFGGGGGGGGGGGCFGGGGGGGEFG9EFGGGGGGGGGGGGGGGGGGGFFGGGGDGGGGGGGGGEFGGGGEGGGGGGGGGGGGG@FGGGGGGGGGGGGG7FFDFFGGFFFGEGEGDGGGGFFFGGGGGGGGGGGGEG:,@FGGGCEECF-CDGGGGGGGG?5BCEDGGGGGGGE7:CCCFFF>@:GF<?6FFA@FGGGGGGG>CFEFGGGECCEBDGGBGFGFGGGGG1.9@F7D3:FGFGGGEBFGDFD@FFDGGGGFED9?GFFFAFE@8CCGE?FECGCEFF?FGDEEFEFGFEDF8,CGFFFCCFEGGEEGGGGF@GGGGGGGGFGGGGFGGFCFFFFGGGGFCGGGEEGGGGGGGGFGGGGGFFGGGGGGGGGCCCCC
@s501 24765
TGGGGAATATTGCACAATGGGCGCAAGCCTGATGCAGCCATGCCGCGTGTGTGAAGAAGGCCTTCGGGTTGTAAAGCACTTTCAGCGGGGAGGAAGGCGATAAGGTTAATAACCTTGTCGATTGACGTTACCCGCAGACGAAGCACCGGCTAACTCCGTGCCAGCAGCCGCGGTAATACGGAGGGTGCAAGCGTTAATCGGAATTACTGGGCGTAAAGCGCACGCAGGCGGTCTGTCAAGTCGGATGTGAAATCCCCGGGCTCAACCTGGGAACTGCATTCGAAACTGGCAGGCTAGAGGCTTGTAGAGGGGGGTAGAATTCCAGGTGTAGCGGTGAAATGCGTAGAGATCTGGAGGAATACCGGTGGCGAAGGCGGCCCCCTGGACAAAGACTGACGCTCAGGTGCGAAAGCGTGGGGAGCAAACAGGATTAGATACCCT
+
EFFGEFGGGGGGGGGGGGGFGGGGGGGGGGGCFCFGFGGGFFGGGGC+FFGGG<FGG<FFFGFFGGGGGGGGFFFDGGGGGFGGGGGGGGGGGGGGGGGGCEGGG<FFGGFGGEGGCFCEGGGGGGGGGGGGGGGGGG7FGGGDGC7FGGGDFFAFGGGGGGGGDGGGGGGGFE7FBFGFCEG;C&=EEGFFGAEGGD7EDCEGGGG3GGFCE4EEGFCB?CDCE3EGE<:CEFC,2*BCFGGGCGFFGFAFEEGGGGDDE/<5D7FAFFFCFF@FEGEGFG:D:8DGFFGFC;>,GFB,C9FFBGGGGGGGGFFBFFDGGGFGGFFC@5EGGGGGGEEGGFE,DGDA,9GGGGEGGGGGGGGGEGGGFE@EGGGGGGGDGFGGGGGGGGFCGGFCEFGGDGGGGFFFGFFGGGFGGGGGGGGGGGGGGGFGGGGGCCCCC
@s501 449
TGGGGAATATTGCACAATGGGGGAAACCCTGATGCAGCGACGCCGCGTGAGCGAAGAAGTATTTCGGTATGTAAAGCTCTATCAGCAGGGAAGAAAATGACGGTACCTGACTAAGAAGCACCGGCTAAATACGTGCCAGCAGCCGCGGTAATACGTATGGTGCAAGCGTTATCCGGATTTACTGGGTGTAAAGGGAGCGTAGACGGTTGTGTAAGTCTGATGTGAAAGCCCGGGGCTCAACCCCGGGACTGCATTGGAAACTATGTAACTAGAGTGTCGGAGAGGTAAGCGGAATTCCTAGTGTAGCGGTGAAATGCGTAGATATTAGGAGGAACACCAGTGGCGAAGGCGGCTTACTGGACGATCACTGACGTTGAGGCTCGAAAGCGTGGGGAGCAAACAGGATTAGATACCCT
+
CFGGGGGGGGGGGGGGGGDFFGGFEGGGGGGGGCGGGGGGGGGGGGGFEGGGGEGGGGGG9<?FGGGCBFFFGGGGGGGGGGEGCFFDEGCFFFFF,EFFGDGGGGFGGGGGGGGGGGGGGGGGGFGFGGFGC>DGGGGGGGGGGGGGGGGDFGGGGGGGGGGGGFGFGGEGGGGGGGGGFFFGGG?FFG<BF<E@GDCF<D5FCECFC-CC<3<@?065FFC2<:C9BCEGGGGGEFG4CC@GGFGGF>C<7CC9F@?7C?5AA:FG<7:<3>4CGGGGFE9DE=+EDGF;FD>,GE?FE?EC=FEFFGFEFFFE6FGFGFFGGGFEAFECFFFEDGFG@EGGFEEGGGGGGGGGEGGFEFGFGFFGGGFGGGGGFGGGGGGGEFGGEFCD6GGFGGGFGGGGGGGGGGGCCCC<
@s501 25496
TGAGGAATATTGGTCAATGGGCGAGAGCCTGAACCAGCCAAGTAGCGTGCAGGATGACGGCCCTATGGGTTGTAAACTGCTTTTATCAGGGAATAAAGTGGGAGTCGTGACTCCTTTTGCATGTACCTTATGACTAAGGACCGGCTAATTAAGTGCCAGCAGCCGCGGTAATACGGAAGGTCCGAGCGTTATCCGGATTTATTGGGTTTAAAGGGAGCGTAGGCCGGAGATGAAGCGGGTTGTGAAATGTAGACGCTCAACGTCTGCACTGCAGCGCGAACTGGTTTCCTTGAGTACGCACATAGTGGGCGGAATTCGTGGTGTAGCGGTGAGATGCTTAGATATCACGAAGAACTCCGATTGCGAAGGCAGCTCACTGGAGCGCAACTGACGCTGAAGCTCGAAAGTGCGGGTATCGAACAGGATTAGAGACCCT
+
ECFGFEC<EG9DCEEGGG9B,CFFF@FGFFGGG<D<EFC=EE@AFDE7BECCFCF<9C:B+8:FGC9=CEFGGGGG,<CBEEED,C,CE<E:E,9CFCGDFCFC+BBDFG7EGGG<FFGEGE<FF5?EAF9?<,C;?<,C4D:@@FFDFF,,<C,3,>,>,,:B<+33C*@:C,:**6*>?FBE*>CFCF7:,3*<:CF=CF>EFCCB;<F<6,8;8,42;=8<?C:@;C3)@>E9>*FCC85,>,<;F:8>5*ECB>7FEEF,GFFFFE7@7:3+ED?6+DGFCFB<=@DC*GGEGE9E;B,FEC@88E@,8@+7=BFF<C848>,F??:,,AFE;A<,F=??FGFFF?<?FF@@8:6,@@CFEFFGF@C8GGGFEFFECDGGFEEGGFBCE9GFCGGGD7FF8EGGFBC;DFF<EGGFGGGGFGGGFE9CBCCC
@s501 451
TGAGGAATATTGGTCAATGGGCGAGAGCCTGAACCAGCCAAGTAGCGTGCAGGATGACGGCCCTATGGGTTGTAAACTGCTTTTATAGGGGAATAAAGTGAGCTACGTGTAGTTTTTTGCATGTACCCTATGAATAAGGACCGGCTAACTCCGTGCCAGCAGCCGCGGTAATACGGATGATCCGAGCGTTATCCGGAATTATTGGTTTTAAAGGGAGCGTAGATGGATGTTTAAGTCAGTTGTGAAAGTTTGCGGCTCAACCGTAAAATGGAAGTTGATACTGGATGTCTTGAGTGCAGTTGAGGCAGGCGGAATTCGTGGTGTAGCGGTGAAAGGCTTAGATATCACGAAGAACTCCGATTGCGAAGGCAGCCTGCTAAGCTGCAACTGACATTGAGGCTCGAAAGTGTGGGTATCAAACAGGATTAGATACCCT
+
CEFGGGGGGGGGGGGFGGGGGGGG7FGGGGGGGGGGGGGDFFGGGGG,BFFGGEGGFGGGGGGCGDFFGGGC:EDCFGGGGGGGGGFFGGGGEGGGGGGGGGFGEGGGGFGG<FGGGDGGFD9F@FEFFCFGFGGF9E@CFDE:7CE8FACCFGG7FC7+,>>7:E@FFCFG9?8>>*587DFFC7C@CEGGG@CC**+71CF9F#'CE,>;>29556E5:>C*19+>FF4<:@8+D5C??E<?@EG@=/GEFFD8D=:>;7F78ED5A#,,'GFFD/62+DEC9,4,9,FB6=9C8GGGCGFE:+B?BB<@>8CEBD=CF@=C5@,C=,,C,44DBFDCEE,8GFGFFCFF@@CB,GFC7DGDGFF@F@<CB<EC,F5,GF<FEFFFDFEDFFFE@F@FGDFGGGGFGGFGGGGGGFGEFGGGGGGGGGECCCCC
@s501 452
TGAGGAATATTGGTCAATGGACGAGAGTCTGAACCAGCCAAGTGGCGTGCAGGATGACGGCCCTATGGGTTGTAAACTGCTTTTATAAGGGAATAAAGTGAGTCTCGTGAGACTTTTTGCATGTACCTTATGAATAAGGACCGGCTAATTCCGTGCCAGCAGCCGCGGTAATACGGAAGGTCCGGGCGTTATCCGGATTTATTGGGTTTAAAGGGAGCGTAGGCCGTTTTTTAAGCGTGTTGTGAAATACTGTCGCTCAACGACAGAGGTGCAGCGCGAACTGGAGGACTTGAGTGCGCGGAATGTAGGCGGAATTCGTCGTGTAGCGGTGAAATGCTTAGATATGACGAAGAACTCCGATTGCGAAGGCAGCTTACAGTAGTGTAACTGACGCTGAAGCTCGAAAGTGCGGGTATCGAACAGGATTAGATACCCT
+
FFGGGGGGGGGGGGGGGGGGGGGGGGCFGDGGGGGGGGGGGGGGGGGGGGGGGFDGGGEGGGGGGGGGGGGGFGGGGAFGGFGGGGGGGGGGGDEFGGGGFDDDCFFGFFC9FGGCFDGGGGGGGGGGGGGGGGGFGGGGGGGDGGC=FGGGCGGDGGGGFFGFEGGGGGGC<>DGGGGGFG9FGGDDEEG:GFCE62CCGGGFGG?4E;CECFGF=<?/,5<=@DD4?=<CCFF<EDEE9@>FCCCB,CEB*CDDCFEFFF4D<>8GF6GDEFEGDFD?GGGFGGFD@,D,ADGGGGGGFFD,GGGGEEC>FEC7ECE:FFEGAGGGGGGGFFFCGGGFGGEEFGGGFGGGCEGGGFF7GGGGGGFGGGGGGGGGGGGGGGGGGFEDFEFGGFFFGFF8GGGGGGGFGCGGGGGGGGGFGGGGGGGGGGGCCCCC
@s501 24026
TGAGGAATATTGGTCAATGGACGAGAGTCTGAACCAGCCAAGTAGCGTGCAGGATGACGGCCCTATGGGTTGTAAACTGCTTTTATAAGGGAATAAAGTGAGTCTCGCGAGACTTTTTGCATGTACCTTATGAATAAGGACCGACTAATTCCGTGCCAGCAGCCGCGGTAATACGGAAGGTTCGGGCGTTATCCGGATTTATTGGGTTTAAAGGGAGCGTAGGCCGGAGATTAAGCGTGTTGTGAAATGTAGATGCTCAACATCTGCACTGCAGCGCGAACTGGTTTCCTTGAGTACGCACAAAGTGGGCGGAATTCGTGGTGTAGCGGTGGAATGCTTAGATATCACGAAGAACTCCGATTGCGAAGGCAGCTCACTGGAGCGCAACTGACGCTGAAGCTCGAAAGTGCGGGTATCGAACAGGATTAGATACCCT
+
EFGGGFGF9FGGGEGFGGG<EEFGGGG@FFGGGGGG8CFFFG<CFGE,@CG9C6@FFEFFGGGGGFFGGGGGGFFDFGGFFFFGGDAEEECFGGCEEGGGGGGDG,BCFGGDEGD?C@CFEGGGGFGGFF9EFGGG<FGGGGGGGDEGCGGGGF7:+>FGGGGFFCFGGGGFF4;>CEGCF;F.CEG8E;8:@:1;EFEF@FFF@CCG9CCCEFE@E@FA?FEG4?GE:#:>1CF'<FEGCFC9GFFA=C9GFAC@;CCFFAF.CGGFF7FGEGGFCGF3GFCFFGD<9FGGFGGGGGGGF<9EGEEGGGFDGFEGGGGEGFEGFGFGGFEFFFFBECDCGGGGGGGGFEED==GGEGGDGGFAFF@GGGGGGGGGGGGGGGGGGGFEEEGEGGGGGGGGGGGFEGGGGEGGGGFGGGGFFGGGGGGGGGGCCCCC
@s501 21723
TGAGGAATATTGGTCAATGGGCGGAAGCCTGAACCAGCCAAGTAGCGTGAAGGATGACTGCCCTATGGGTTGTAAACTTCTTTTATAGGGGAATAAAATGAGCCAAGTGTGGCTTTTTGTATGTACCCTATGAATAAGGATCGGCTAACTCCGTGCCAGCAGCCGCGGTAATACGGAGGATCCGAGCGTTATCCGGAGTTATTGGGTTTAAAGGGAGCGTAGGTGGACATGTAAGTCAGTTGTGAAAGTTTGCGGCTCAACCGTAAAATTGCAGTTGATACTGTGTGTCTTGAGTACAGTAGAGGTGGGCGGAATTCGTGGGGTAGCGGTGAAATGCTTAGATATCACGAAGAACTCCGATGGCGAAGGCAGCTCACTGGACTGTTACTGACACTGAGGCTCGAAAGTGTGGGTATCAAACAGGATTAGATACCCT
+
CFFEFFFGEAFAFFFGEGFCGCGCFFGGGGGGGFFFGFCF,CEFGGGGGGGAEF@FFFFGFFGDF,6F@=,C?ACE<FFGFGEFFCF<EG7CE<59?FGGGG<8F8FFF9<CFGFCCEFCAFGGGFF@E?FFFGGC<FFF<DCEEGGFFDF,+=+:BDCFGDGG+:FFGDCGFC@C@CG<>FCCEF*=C7F=CF@=5*=?FCFCFFCF?>9=GG##@8F*35,7<CCFG@E?GFG5FGGGFC?E:C?@:C8B=BDBCF>30FF>C;ECAFD86B8EAF??4CC/,8FC4,GFB?AFCGFBGFFGEE@88,E>4,88C@?9,8B8>F?5AFC,?9GGE@D=A4,ACD<GGFCF<CCB,7EBE@GGGFFE@<GGFF?FGFAEF9GFFC<,CFGGFCFFGDGGGGGGFGGGGGFFGGGFCF9GGGFGFGFFFGGCCCCC
@s501 455
[truncated: 16,918,262 more chars]
