# Supplementary material for: Compositional distinction of gut microbiota between Han Chinese and Tibetan populations with liver cirrhosis
Source: PeerJ. 2021 Sep 15;9:e12142. doi: 10.7717/peerj.12142 (PMC8449536; doi:10.7717/peerj.12142)
Supplement: Supplemental Information 9 [file peerj-09-12142-s009.zip › HLC13.clean.fastq]

@s601 33361
TGAGGAATATTGGTCAATGGGCGAGAGCCTGAACCAGCCAAGTAGCGTGCAGGATGACGGCCCTATGGGTTGTAAACTGCTTTTATAAGGGAATAAAGTGAGTCTCGTGAGACTTTTTGCATGTACCTTATGAATAAGGATCGGCTAACTCCGTGCCAGCAGCCGCGGTAATACGGAGGATCCGAGCGTTATCCGGATTTATTGGGTTTAAAGGGAGCGTAGATGGATGTTTAAGTCAGTTGTGAAAGTTTGCGGCTCAACCGTAAAATTGCAGTTGATACTGGATATCTTGAGTGCAGTTGAGGCAGGCGGAATTCGTGGTGTAGCGGTGAAATGCTTAGATATCACGAAGAACTCCGATTGCGAAGGCAGCCTGCTAAGCTGCAACTGACATTGAGGCTCGAAAGTGTGGGTATCAAACAGGATTAGATACCCT
+
GGGGGGGGGFGCGGGCCFFFGGGGGGGGGFGFGGFFGGGGGGGFGGCFG7FG@FGFDFEGEGEGGGDGFGDEGG,EGGGGECFDFEGGFFGGGGFEFGGGGGGGGCFGGGGGGGGGGGGGDFAFGGGGEGGGGGGEGGGE9BFGG@FGG9?ECFD7BFF7FFFGG>:CFGGGFGEGDGGDEFGFGGDEFFECCAC7EEF?GFFCC8CF6GGGG?EGGD@DFEGGGGFGGGGG@9D:,CFF@CFDGFF/GGEC?GGFB8FF>FDGFEFFG7<?F=FAA3,69AE<<9GGGDDF?8D?8<FEEA9,FDFC:@,FD=7GED<4FE@6*+4,GGGFDDFCEFC=:,F?87GFFEBEAB@B7B@47DGGGAFGGFGGGFCGGGGFFGGFCFC9FFFFGGGGGGEFFFFEFEDFCGFCGFGGFDFGFGFF9FGGFFFCCCCC
@s601 43652
TGAGGAATATTGGTCAATGGACGAGAGTCTGAACCAGCCAAGTAGCGTGAAGGATGACTGCCCTATGGGTTGTAAACTTCTTTTATACGGGAATAAAGTCAGCCACGTGTGGCTTTTTGTATGTACCGTATGAATAAGGATCGGCTAACTCCGTGCCAGCAGCCGCGGTAATACGGAGGATCCGAGCGTTATCCGGATTTATTGGGTTTAAAGGGAGCGTAGGCGGGTTGTTAAGTCAGTTGTGAAAGTTTGCGGCTCAACCGTAAAATTGCAGTTGATACTGGCGACCTTGAGTGCAACAGAGGTAGGCGGAATTCGTGGTGTAGCGGTGAAATGCTTAGATATCACGAAGAACTCCGATTGCGAAGGCAGCTTACTGGATTGTAGCTGACGCTGATGCTCGAAAGTGTGGGTATCAAACAGGATTAGATACCCT
+
CEDFGCFGGFGGGGGGGGGFFGGGGEFGGDEFGGGGG,FFGGFGGGGGGGGGGGGFGFEFDFGGGGA8CFFF:C?CFFGGA,@FGGGFFGGGGGGGFAFFGGGGGGEGGAFEFF<FGGGGGGGFG9,CFFC,@FGGGGC<DF@FEGGGGGGGEFGGCDFGGDFD+BFD@FGGGGGCC0C:>FF0C:CGGGG@CGFE.>F?A@<7CF8FF@FG9@>DFAF<@?C9C;:@8C#FDFFF0:FEFFCF@EF;FGGGECFGGGCDDGF;FFCGFEGFGGGFECFC;EGEGGFF=<@F?GGGGGFDGFEGGGGGGGFEDGGGGGGGGGFCFGGGFGEE@FFGECFCGGCFE@F?GDGF<FCGEGFCGGGFE,;,FDFGGGGGFGGGGGGGGGFDGGGGGGFFEEGFFGFCCGGFCFFFGGGGGGGEDFGGGGFGGGECCCCC
@s601 3
TGAGGAATATTGGTCAATGGGCGAGAGCCTGAACCAGCCAAGTAGCGTGCAGGATGACGGCCCTATGGGTTGTAAACCGCTTTTATACGGGGATAAAGTGAGCCACGTGTGGCTTATTGCAGGTACCGTATGAATAAGGACCGGCTAATTCCGTGCCAGCAGCCGCGGTAATACGGAAGGTCCGGGCGTTATCCGGATTTATTGGGTTTAAAGGGAGCGCAGGCCGTGGGCTAAGCGTGCCGTGAAATTCTGTCGCTCAACGGCCGACGTGCGGCGCGAACTGGTCCACTTGAGTACGCGGGACGTTGGCGGAATGCGTGGTGTAGCGGTGAAATGCTTAGATATCACGAAGAACTCCGATTGCGAAGGCAGCTGACGGTAGCGCAACTGACGCTGAGGCTCGAAAGCGCGGGTATCGGACAGGATTAGATACCCT
+
FGGGGGGGGGGGGGGGGGGGGGGGGGGGGGGGGGGGGGGGGGGFGGGGGGGGGGGGGGGGGGGGGGGGGGGGGGGGGGGGGCGGGGGGGGGGGGGGGGGGGGGGGGGGGGGGGGGGGGGGFGGGGGGGGGFGGGGGGFFBDFGGGGGGGGGGGGGGGGGGGGGGGGGGGGGGG9EGGGDGFGGGGE5<FFGGGGGGGGF.FGGGGGCGGGGGCFD7GFGDB9;DCCCGFGFG>EC?GCEEGG6GFFGFF?CF:GGGFEFC;EFG#D:GF;7FGEE7$=8?9F<E3GCFF7CGBGEFEGEGEGFFFEEGFCFD>C87GGFGGFB6)BCFDGFE,EGFFGGDFE9FGGGGGFFEEB@ECFGGGECFFCFGGFGGGFEEDGGGEGGGGGGGGEGGGGEEFGGGGGGGFCGGGGGGGGGGGGFFEGGGGGGGGGGCCCCC
@s601 4
TGGGGAATATTGCACAATGGGGGAAACCCTGATGCAGCGACGCCGCGTGAGTGAAGAAGTATTTCGGTATGTAAAGCTCTATCAGCAGGGAAGAAAATGACGGTACCTGACTAAGAAGCCCCGGCTAACTACGTGCCAGCAGCCGCGGTAATACGTAGGGGGCAAGCGTTATCCGGATTTACTGGGTGTAAAGGGAGCGTAGACGGTAAAGCAAGTCTGAAGTGAAAGCCCGGGGCTCAACCGCGGGACTGCTTTGGAAACTGTTCAACTAGAGTGCTGGAGAGGTAAGCGGAATTCCTAGTGTAGCGGTGAAATGCGTAGATATCACGAAGAACTCCGATCGCGAAGGCAGCTTACTGGATTGTAACTGACGCTGATGCTCGAAAGTGTGGGTATCAAACAGGATTAGATACCCT
+
FFFFGGGGGGGGGGGGGGGGGGGGGGGGGGGGGFGGGGGGGGGGGGGGGGGGGGGGFFFGGGGGGGGFGGCFFGGGGGGGGDGGGGGGGGGGGGGGGGGGGGCGFGFGGGGGGGGGGGGDGGGEGGGGGGGGGGGGGGGGGGGGGGGGFFFGGGGFGGGGGGGGG@GGGGG=FGGG:FG9G>GGGG<GGGGF9?EFCCEGGGGGGGGFGGFFGG>FGCGFAGCE79CC:GDGGGG9:FA:BEFGFEGFGGFFFCGFFGGGGGGDGFGGGGFGFGGGFGFFCECFFDGFB8FFEGGFGDGFGGGGAGEGFEC,GGEGFFGGGGGGFFEGFGEFFGGGGFFFFGGGGGGGGGGGFGGGGFFGGGGGGGFGGFFGGGGGGGGCFCFGGGGGGGGGGGGGGGGGGGGGGGGGGGFC@CBC
@s601 37209
TGAGGAATATTGGTCAATGGGCGAGAGCCTGAACCAGCCAAGTAGCGTGAAGGATGACTGCCCTATGGGTTGTAAACTTCTTTTATAAAGGAATAAAGTCGGGTATGCATACCCGTTTGCATGTACTTTATGAATAAGGATCGGCTAACTCCGTGCCAGCAGCCGCGGTAATACGGAGGATCCGAGCGTTAGCCGGATTTATTGGGTTTAAAGGGAGCGTAGAGGGATGTTTAAGTCAGTTGTGAAAGTTTGCGGCTCAACCGTAAAATTGCAGTGGATACTGGATATCTTGAGTGCAGTGGAGGCAGGCGGAATTCGTGGTGTAGCGGTGAAATGCTTAGATATCACGAAGAACTCCGAGTGCGAAGGCAGCCTGCTAAGCTGCAACTGACATTGAGGCTCGAAAGTGTGGGTATCAAACAGGATTAGATACCCT
+
DFFGGEFGGGGGGCFGGGGG<EEEFFGFGGGGFGGGGGF66FFGFGGGD@FFFGFFEG9FFFFG@FGGGG7CFCFGGDCEE?<FFCGACFDFFEEF?<EFC:C,@<E<,BE<FBF?=FGDGDFEFCEEFGGGGGGGGE9F9:C@FGGGGGFFEFFGGGFGGFFGC@FEG:@F;C7>CFE*<FDCCEGG8FB2@A=<**FF3E<CF<DF6?<ACCFCFDG5AD8#CC8?:8@FG;FB.@0<FFGCFE9GFF>@:BEEGBBEE+D7,,,CCFGF<DA#E;AEDGGEAE=EFFFEDFBE>5A,,<=FF@FCC8;>+8E>EFA<FGGE>GFFFFEC<,FFE@FDF9FFCFFFFEEFECFEDGFC+GGGGGGGGGFGFAAGGE@@GGGGFFCDGFAFEFGFFCFB,:FGFFF,GGGGFFFFC6AFFGEFGEGGGFF<CCCC
@s601 22240
TGAGGAATATTGGTCAATGGACGCAAGTCTGAACCAGCCATGCCGCGTGCAGGATGACGGCTCTATGAGTTGTAAACTGCTTTTGTACGAGGGTAAACGCAGATACGTGTATCTGTCTGAAAGTATCGTACGAATAAGGATCGGCTAACTCCGTGCCAGCAGCCGCGGTAATACAGAGGATTCAAGCGTTATCCGGATTTATTGGGTTTAAAGGGTGCGTAGGCGGTTTGATAAGTTAGAGGGGAAATTTCGGGGCTCAACCCTGAACGTGCCTCTAATACTGTTGAGCTAGAGAGTAGTGGCGGTAGGCGGAATATATGGTGTAGCGGTGAAATGCTTAGAGATCATACAGAACACCGATTGCGAAGGCAGCTTACCAAACTATATCTGACGTTGAGGCACGAAAGCGTGGGGAGCAAACAGGATTAGATACCCT
+
CFFGGGCGGGGGGFGGGGG,CCFGCFEFGGGGGGGGGGCFAFGGGDEGGFFGGGGGGG>FGCGDFGGDFGGGGGGGGGGGGGGGGGGGGCF>CFEFGGGE@CC<EFDDFGGGGFG<FADFFGGGFCG@BBDC7F@8DGFF9=FEEGCGGFGCE+>FFFGGGFGFE<FF4><<B9,<F,<D98DF,<A@<33F,<F=.8:2CE%ECCFGGC82GF<=CDG5.EDDGGFB5@377<EAGGE@>C#FE<:97EEEFDD@,EFFGGGGF?G<FCCFC>CGE;EFFFGGDF9F><<E7FCGGGGF+7CFFGGGGGGGGGFF:9GGGFDGAGGFF@9FGGGGFE<FFAGCGGGEFFFFGGFFDGF@+:CFGFFGGGGGGGGGEFGFGGGGGF9CFGGGGGGGGGEFFGGGF>GGGGGGGGGGGGGGGGGGGGGGGGFCCCCC
@s601 34509
TGAGGAATATTGGTCAATGGGCGTAAGCCTGAACCAGCCAAGTCGCGTGAGGGATGAAGGTTCTATGGATCGTAAACCTCTTTTATAAGGGAATAAAGTGCGGGACGTGTCCTGTTTTGTATGTACCTTATGAATAAGGATCGGCTAACTCCGTGCCAGCAGCCGCGGTAATACGGAGGATCCGAGCGTTATCCGGATTTATTGGGTTTAAAGGGTGCGTAGGCCGGAGATTAAGCGTGTTGTGAAATGTAGACGCTCAACGTCTGCACTGCAGCGTGAACTGGTTTCCTTGAGTACGCACAAAGTGGGCGGAATTCGTGGTGTAGCGGTGAAATGCATAGATATCACGAAGAACTCCGATTGCGAAGGCAGCCTTCCGGCCCGCCAATGACGCTCATGCTCGAAGGCGCGGGTATCAAACAGGATTAGATACCCT
+
FGGFGGDFGGGGGGGGGGGFGGGEFGGGGGGGGGGGGGGGGFCFFFGFGGGGGGGGF<EFEGGGGFFFFFGGGGGGGGGGGGFGGFGGFGGGGFGFFFFCGGGGGGFGGGGGGCFFGGGFGGGGGGGFCEGGGGGGDGFDFF>EGGGGGGGGGDEGFGGGGGGGGGDGGGGGGGCGGGGGGGGGCCGGGGGGGGGD:C:CFG*GGC+=CB<FFFCDEEGGBC8FGGDDDEGGGGGFGFEGGGFGC<EFF>FGCECGGEG@CFF?DC>EGGECEFFFFDECBGCFF>,<@<3FCF@+GFGGDFFCC7FB=@=EEFE@GFBBD@C=5E@A,GFAGCEA;E@8A,C,B7@GECEAA:GGGGGGGEFDEDFGDFFFC@GGFGGGGGFF<C,DGEFF<<FEGGGFFGGGGGGFF@FGGFGF<GFF<GGGGGFAFFC,CC@A
@s601 8
TGAGGAATATTGGTCAATGGACGAGAGTCTGAACCAGCCAAGTAGCGTGAAGGATGACTGCCCTATGGGTTGTAAACTTCTTTTATACGGGAATAAAGTTAGCCACGTGTGGCTTTTTGTATGTACCGTACGAATAAGGATCGGCTAACTCCGTGCCAGCAGCCGCGGTAATACGGAGGATTCGAGCGTTATCCGGATTTATTGGGTTTAAAGGGGGCGTAGGCGGGTTGTTAAGTCAGTTGTGAAAGTTTGCGGCTCAACCGTAAAATTGCAGTTGATACTGGCGACCTTGAGTGCAACAGAGGTAGGCGGAATTCGTGGTGTAGCGGTGAAATGCTTAGATATCACGAAGAACTCCGATTGCGAAGGCAGCTTACTGGATTGTAACTGACGCTGATGCTCGAAAGTGTGGGTATCAAACAGGATTAGATACCCT
+
AFEGGGGGGGGGGGGGGGGGFGGGGGGGGGGGGGGGGGGGGGGGGGGGGGGGGFFGGGGGGGGGGGDGGDFEGGGGGGGGFFGFGGGGGGGGGGGGGGGGGGGGGGGGGGGGGGFGGGFFGFFGGGGGFFGGGFGFGGGGFGFGEGGGGFGGGFFGDFGGGGGFDC7FGGGGGGFGGGGGGGGGGDEEGGGGGFGGGGGGGGDF?GFG7GGCCFC#>.<AA;14>EGGGGFFF?C@FGGGGGFC<FCFF>GGFFFEDEFB6FFFGGGGFGGFGC9A<ED=6EFCFAEFFGDCD@CGFGGEFGGGGEDGGGFGFGGGGGGGGFC>=GCEFFGGFEC49GFCFGGGFGGGGFFFFFGDDGGGF@GGGFDGGGGGGGEEDGGGGGGGGFFGGFFCGGGGFGGGGGGGF@GEFGGGGGGGGGGGGGGGGGGGGFFACCCC
@s601 9
TGAGGAATATTGGTCAATGGGCGAGAGCCTGAACCAGCCAAGTAGCGTGCAGGATGACGGCCCTATGGGTTGTAAACTGCTTTTATAAGGGAATAAAGTGAGCGACGTGTCGCTTTTTGCATGTACCTTATGAATAAGGACCGGCTAATTCCGTGCCAGCAGCCGCGGTAATACGGAAGGTCCGGGCGTTATCCGGATTTATTGGGTTTAAAGGGAGCGTAGGCCGGAGATTAAGCGTGTTGTGAAAGTTAGGTGCTCAAAATCTGCACTGCAGCGCGAACTGGTTTCCTTGAGGTCGCACAAAGTGGGCGGAATTCGTGGTGTAGCGGTGAAATGCTTAGATATCACGAAGAACTCCGATTGCGAAGGCAGCTCACTGGAGCGCAACTGACGCTGAAGCTCGAAAGTGCGGGTATCGGACAGGATTAGATACCCT
+
DFFGGFGGGGGGGGGGGGFFGGGEEGGGGGFGGGGGGGGCFEFGGGGGGEGGGGGGFGGGGGGDGGFGG=CFFGGGGGGGG9FGFGGCGGGFCFCFFFGDGGG@+@FC@FGGGGGGGGGGGGGFGGGGGFGGGFDDFFGFGGGGEGDGFGGGGFGEGGFGGG7C*:FGGGGG9DFGGGGG,<CECGGEGGGCCCCE55FG7DF9CF<7:7<F7::?G>EF6>GF=>E8,1::C<768F<EG@F:@:C)2C>@99B8A#::#32CCC,><EF>CC=FCD@=FFFCGF<,,,A5)86++,EFDFBBB+GGGGFE>4@+7GGGGGGEAB8FE;EDE?GFGFFFA4,EB7FFFF9GFGGGGGGGFECC:9EGEDGGGGGGEFGGGGGGGGEF7GCGF?CGGGGFGGGGGGGF@GGGGGGEGGGGGGFGGGGGGGGCCCAC
@s601 10
TAGGGAATCTTCGGCAATGGACGGAAGTCTGACCGAGCAACGCCGCGTGAGTGAAGAAGGTTTTCGGATCGTAAAGCTCCGTTGTAAGAGAAGAACGAGTGTGAGAGTGGAAAGTTCACACTGTGACGGTAACTTACCAGAAAGGGACGGCTAACTACGTGCCAGCAGCCGCGGTAATACGTAGGTCCCGAGCGTTATCCGGATTTATTGGGCGTAAAGCGAGCGCAGGCGGTTAGATAAGTCTGAAGTTAAAGGCTGTGGCTTAACCATAGTACGCTTTGGAAACTGTTTAACTTGAGTGCAGAAGGGGAGAGTGGAAGTCCAGGTGTAGCGGTGAAATGCGTAGATATATGGAGGAACACCGGTGGCGAAAGCGGCTCTCTGGTCTGTAACTGACGCTGAGGCTCGAAAGCGTGGGGAGCAAACAGGATTAGATACCCT
+
EFGGGGGGGGGGGGGGGGGGGGGGGGGGGGGGFGGGGGGGGFGGDGGFFGGGGGGG?FFGGGGFGGGEEGEEFGGFGGGGEGGGGGGGGGGGGGGFGGGEEFGGCGGGGDGGGGGGGGGGG8DFFGFGGGGGGGGGGGGFGFGGGGG77CGGGGDFGGGGGGG9,D@>CEGGGGGDGGGGGGGGGEEGGEECEC*1AGGDDCACCCCFC9FFFG/BC?F?51EG>>8>EGGE;5@49=D:@FFEDCE@7FAGCFC?GGGGGGCFCFC,ADCCF@>D6=?>@GECFFEEAFE?<=A4?6GFGCGE8GGGGEEE9GGFFD9>E@44,GFEGBF>GFGFCFEGEDGGDFAFEDGGGFGGGGGGGGGGGGGGGGGFCGGGGGFGGGGFFGGGGGGGGGECGGFCGGGGGGGGGFDGGGGGGGGGGGGFDGGGGGGGGFFGCCCCC
@s601 11
TGGGGAATATTGCACAATGGGGGAAACCCTGATGCAGCGACGCCGCGTGGAGGAAGAAGGTCTTCGGATTGTAAACTCCTGTCGTTGGGGACGATAATGACGGTACCCAACAAGAAAGCCACGGCTAACTACGTGCCAGCAGCCGCGGTAAAACGTAGGTGGCAAGCGTTGTCCGGAATTACTGGGTGTAAAGGGAGCGCAGGCGGAAGGACAAGTTGGAAGTGAAAACTATGGGCTCAACCCATAGCCTGCTTTCAAAACTGCGTGTCTTGAGTAGTGCAGAGGTAGGCGGAATTCCCGGTGTAGCGGTGGAATGCGTAGATATCGGGAGGAACACCAGTGGCGAAGGCGGCCTACTGGGCACCAACTGACGCTGAGGCTCGAAAGCATGGGTAGCAAACAGGATTAGATACCCT
+
DEGGGFGGFFGGGGGGGGGGGGGGGGGGGFGGGGGGGGGGGGGGGDG7BFGFGGGGFGGGGGGGGGGFGGGGGGGGGGGGGFEGFGFGDGGGGCCGEDFGGGGGCFGGGGEFGGFGGGGGAFGGCECFDGFF7FECGGGGGFGGGGGD>CCFGFGGGGD<FFGGFCEG7181FGGGGG7>GGGGG;<>7:EE?F@G:5@CGDEGGFGFFFC?CFD,<?F>)FFFE=CCCFG<GFGGGGGG<FA?GCGGF?F<DFFAG=FC+<FC>,,GGGGGEGE8FFE<FE,GGGGGEEEB88B=DGGFF?8C:GGFGGFFCEDECFFFFECGGGGGGGGGGEGGFGGGGEGFFFEGGGGGFGFGGFGFGGGFGGGGGGGGGFFGFGFDDGGGGGGGFGFEGGGGGGFEFFFFF<GGGGEACCCC
@s601 19812
TGAGGAATATTGGTCAATGGACGAGAGTCTGAACCAGCCAAGTAGCGTGAAGGATGACTGCCCTATGGGTTGTAAACTTCTTTTATACGGGAATAAAGTTAGCCACGTGTGGCTTTTTGTATGTACCGTATGAATAAGGATCGGCTAACTCCGTGCCAGCAGCCGCGGTAATACGTAGGTCCCGAGCGCTGTCCGGATTTATTGGGCGTAAAGCGAGCGAAGGCGGTTTAATAAGTCTGAAGTTAAAGGCAGTGGCTTAACCATTGTTCGCTTTGGAAACTGTTAGACTTGAGTGCAGAAGGGGAGAGTGGAATTCCATGTGTAGCGGTGAAATGCGTAGATATATGGAGGAACACCGGTGGCGAAAGCGGCTCTCTGGTCTGTAACTGACGCTGAGGCTCGAAAGCGTGGGGAGCAAACAGGATTAGATACCCT
+
EGGFGFGGFGGGGGGGGGFFGGEEGGG,EFGGGGGGGGGFGGGGGGDGGGFGGGGGGGGGFGC<ECFGGEGFBFFGGGGGGGGGGGGGGGGFFFGFGGGGGGGCEGGGGGGGGGG?FECFGGGGGGFGGFCCFCFG9AF<,B?FEDCFFFGGDGGGGGGGGGGGGGEC+FECGGGGG,*@AF7@<*=>:<FFE;FG5*<FGFFFCFCG:FGGF9::GE>%.=G>DG@CDFCFGGG;CCCGGGGGGGGGGFGGGEFECFGG?FGGGGGGB;5<GGGDF5=;=@FEAGGA?A,9GGGGGGGGFGGGGE<GGEEEEGFFFECFA==BC7GGFFDECCB7FFGGGGGGGGGFFFAEF:FGGGGGGGGGFCEEDGGGGGFFFFGGGGGGGFEGGGGGGGGGGGGGGGF@FGGGGGGGEAGGFGGFGGGGGGGGGGCCCCC
@s601 25933
TGAGGAATATTGGCCAATGGGCGAGAGCCTGAACCAGCCAAGTAGCGTGCAGGATGGCGGCCCTATGGGTTGTAAACTGCTTTTATAAGGGAATAAAGTGAGTCTCGTGGGACTTTTTGCATGTACCTTATGGATAAGGACCGGCTAATTCCGTGCCAGCAGCCGCGGTAATACGGAAGGTCCGGGCGTTATCCGGATTTATTGGGTTTAAAGGGAGCGTAGGCCGGAGATTAAGCGTGTTGTGAAATGTAGTTGCTCAACATCTGCACTGCAGCGCGAACTGGTTTCCTTGAGTACGCACAAAGTGGGCGGAATTCGTGGTGTAGCGGTGAAATGCTTAGATATCACGAAGAACTCCGATTGCGAAGGCAGCTCACTGGAGCGCAACTGACGCTGAAGCTCGAAAGTGCGGGTATCGAACAGGATTAGATACCCT
+
DGFGGGGGGGGGGGGGGGGGGGGGGGGGGGGGGGGGGGGGGGGGGGGGGGGGGGGG@EFEGGGGGFGGGGGGGGGGGGGGGGGGGGGGGGGGGGEFCFFFGGGGGGGGGGGGGGGGGGGGGFEGGGGGGGGFGG9BCFGGGGGGGGG<FCFGEGGGGGGFGGGGGEFCFEEFGFGGGGGGGGGG;GGGEGEFFFGG?GGGGG=GGGCFEF,<C<CFE>C4FGCGGGGFDGGDGGGEFFGGGD5,:<GFF7?GF,EBAGB@ECFFFFGF<CF7FDGGEDD@>>GGGGF@=:,GD>CFGGFFEE:8GGGGGGGFDEGCGGGGGFEC5GGEEGGGGFFFFFGGGFFGGGGGGGFGFGF>GGGGGGGFF<FGFEEDFGGGCF@DGGGGGGGGGGGGGGFFFCGGGGGGGGGGGFFFEGGGGGGFGGGGGGGGGGGCCC@C
@s601 43475
TGAGGAATATTGGTCAATGGACGAGAGTCTGAACCAGCCAAGTAGCGTGAAGGATGACTGCCCTATGGGTTGTAAACTTCTTTTATACGGGAATAAAGTGAGGCACGTGTGCCTTTTTGTATGTACCGTATGAATAAGGATCGGCTAACTCCGTGCCAGCAGCCGCGGTAATACGGAGGATCCGAGCGTTATCCGGATTTATTGGGTTTAAAGGGAGCGTAGGCGGACGCTTAAGTCAGTTGTGAAAGTTTGCGGCTCAACCGTAAAATTGCAGTTGATACTGGGTGTCTTGAGTACAGTAGAGGCAGGCGGAATTCGTGGTGTAGCGGTGAAATGCTTATATATCACGAAGAACTCCGATTGCGAAGGCAGCTGGCGGGAGTGCGACTGACGCTGAAGCTCGAAGGTGCGGGTATCGAACAGGATTAGATACCCT
+
GGGGGGGGGGGGGGGGGFFFGGGGGGGGGGGGGGGGFGGGGGGGGGGEGGGFGGGGFFCFFGGGGGGFGGGGGGGGGGGGGGGGGGGGGGGD=FGGGGGGFG8FGFGFGGGD?FFGGGGGGGGGGGGGGGGFFGGGGGGGGFEGGGEF8FFFGGGGGFFG<FGGFGGGGGGGF>FGECFBFGG>*>>C@7:CFG?GGCBBCG=GGGCFBBFGGG@/<0C85:/:1CEG*,>8/CFAG8GGGGFG@FG>@F6<<CE@GCFFFDCC9GGGFFF=9FCD=,D<F7F=@8EF9DFGFFD@EFA<47,8A7+GFFDF=87EEF<4GF@E>EGFFF9?FDEE9FF@,8FEE<C<DGFGE?EFCGF@CGGGGEDFGGGGF@+GGFBE7F@DEAGGGF7GGGGFE7GFDCGGGGGGGEGECGGGGGFEFGGGGGFFGGDCCB@C
@s601 29494
TGAGGAATATTGGTCAATGGGCGAGAGCCTGAACCAGCCAAGTAGCGTGCAGGATGACGGCCCTATGGGTTGTAAACTGCTTTTATAAGGGAATAAAGTGAGTCTCGTGAGACTTTTTGCATGTACCTTATGAATAAGGACCGGCTAATTCCGTGCCAGCAGCCGCGGTAATACGGAAGGTCCGGGCGTTATCCGGATTTATTGGGTTTAAAGGGAGCGTAGGCCGGAGATTAAGCGTGTTGTGAAATGTAGACGCTCAACGTCTGCACTGAAGCGCGAACTGGTTTCCTTGAGTACGCACAAAGTGGGCGGAAGTCGTGGTGTAGCGGTGAAATGCTTAGATGTCACGAAGAACTCCGATTGCGTAGGCAGCTCACTGGAGCGCAACTGACGCTGAAGCTCGAAAGTGCGGGTATCGAACAGGATTAGATACCCT
+
FGGGFGGGGGGGGGGGGGFCFGGGFGGGGGEFGGGGGGGGGGFGGGGCEGEGCFFGGGGGG@@FGGAFGFGGGGGGGFFGCFFFFFGGDGGFGGCFFDFDFFGGGGGDFDGGFGFFGG@F9<FFGGGECGCFFGGGFG9EEDEGGGDGGGGGGGGGGGGGGG8FGEGGGDEF=>FGGGCG3<FBFG?7<<C:@BFD=G<G+;?EGFEC0A<3>CECFFFC7@GF6EDDF;?<+CF4>E:>;F@AFDG>FF>EF<E:<>@3CFG;EE0@<>5/GGEF=E=?GGGGGFB<,=,C*GEEGGF?@,,F7BCEGCC,+>+EDGGFECC=FECFDFCFFAFGGFGGEACA67FGF9GFDECGC@EDGGFCFFEGF?GGFGFE@EEGGFCFDE@GGFC>GGEGEC7FFCEDGGGGGGGGGGGGFGFFFFFCGFGGGGFCCCCC
@s601 41430
TGAGGAATATTGGTCAATGGGCGAGAGCCTGAACCAGCCAAGTAGCGTGAAGGCTGGCTGCCCTATGGGTTGTAAACTTCTTTTATAAAGGAATAAAGTCGGGTATGCATACCCGTTTGCATGTATTTTATGAATAAGGATCGGCTAACTCCGTGCCAGCAGCCGCGGTAATACGGAGGATCCGAGCGTTATCCGGATTTATTGGGTTTAAAGGGAGCGTAGGCCGGAGATTAAGCGTGTTGTGAAATGTAGATGCGCAACATCTGCACTGCAGCGCGAACTGGTTTCCTTGAGTACGCACAAAGTGGGCGGAATTCGTGGTGTAGCGGTGAAATGCTTAGATATCACGAAGAACTCCGATTGCGAAGGCAGCCTGCTAAGGTGCAACTGACATTGAGGCTCGAAAGTGTGGGTATCAAACAGGATGAGATACCCT
+
FGGGGCFGGGEGGGGGGGGGFGGGGFGGGGGGGGGGGGFGGGGGGGGFG@FFG,AFEGGGGGGFGGGGGGGGGGGGGGAFGGGGGGGGGGGEFGGGGGGGGDGGG=FFDFG?EF7FDGGGGGGGGGFEAFFCCF9EGGGFA8CGGGGGFFGGGGGGGC<FFGGGGGGGGGGGAFGECCF@2GGGC9CFFF>FCECGCFCCC8*FDECEGFF@FGG4@AGG>ECC@EEECEC>GGGACGGGGFCG>FGGGFFFE8<7/CFCB8FFFFCFFAEEFF2GGECGFGGGFFGGFEA5*GCFC9DFEE<FF8GEFCGE7E@+7GFGGGGGFGGFFGGGFGDGFGGGGFEFFGFGFEGFFEGGF@FF@7CGGGFGGFECFAFCCFA@B,FGGGGGGGFFA<GGGGGGFGGFEFGGGGGGGGFGGFGFFDGGCF9GGGGCCCCC
@s601 17
TGAGGAATATTGGTCAATGGGCGAGAGCCTGAACCAGCCAAGTAGCGTGCAGGATGACGGCCCTATGGGTTGTAAACTGCTTTTATGCGGGGATAAAGTGAGCTACATGTAGCTTATTGCAGGTACCGCATGAATAAGGACCGGCTAATTCCGTGCCAGCAGCCGCGGTAATACGGAAGGTCCGGGCGTTATCCGGATTTATTGGGTTTAAAGGGAGCGTAGGCCGTTTGTTAAGCGGGGTGTGAAATGTAGTGGCTCAACCAGGGCATTGCAGCGCGAACTGGCAGACTTGAGTGCGCAGGAAGTAGGCGGAATTCGTCGTGTAGCGGTGAAATGCTTAGATATCACGAAGAACTCCGATTGCGAAGGCAGCTCACTGGAGCGCAACTGACGCTGAAGCTCGAAAGTGCGGGTATCGAACAGGATTAGATACCCT
+
FFFDFEGGEGGGGFGFFGG,FEGGGFGGGGGGGGGGFEFGFGG9CFFGCEGCGFGFCFGGGGGGFGFFFGGEBEFGAFFGCFGGFGADEEGGG7ECFGGFCEGFCF9FCDEAFFGGGGFGGFFEGCGGDE:FC9,EDFCECFG7>EC<<C9FF,5>CFC*@FC@@?:FF*FEFBB:@CFGGCGGGG=:1<CCFECC5C;CF>?CC5?<;@FF$.?98(?>69DF?<8>B:FG1@<:<&/,2@9E=5@7D7GDF:9:E@0'<CFGGGEFFGF<GEC7CC2:8DC<9EEC,DAF5GGE>GGA9A,GFC7GGFB9DE=@4>@@GGDGFF@9,4<,AFADGFFDE8F8GCGGGGGGGF:::FECEGEF:F<E8FFEEEGF@GGGGGGGGGGGGFCDGFFGF:CA,7FE,F7GFGF<GGGGGGF9GGFFCFGGGGGCCCCC
@s601 18
TGAGGAATATTGGTCAATGGGCGAGAGCCTGAACCAGCCAAGTAGCGTGCAGGATGACGGCCCTATGGGTTGTAAACTGCTTTTATAGGGGAATAAAGTGAGCTACGTGTGGTTTTTTGCATGTACCCTATGAATAAGGACCGGCTAATTCCGTGCCAGCAGCCGCGGTAATACGGAAGGTCCGGGCGTTATCCGGATTTATTGGGTTTAAAGGGAGCGTAGGCCGGAGATTAAGCGGGTTGTGAAATGTAGATGCTAAACATCTGCACTGCAGCGCGAACTGGTTTCCTTGAGTACGCACAAAGTGGGCGGAATTCGTGGTGTAGCGGTGAAATGCTTAGATATCACGAAGAACTCCGATTGCGAAGGCAGCTCACTGGAGCGCAACTGACGCTGAAGCTCGAAAGTGCGGGTATCGAACAGGATTAGATACCCT
+
FFEGFGGGGGGFGGGGGGFFCGGGGGGGGFGGGGGGGGGGGGGGGGGGGGGGGFGGGGGGEGGGFFGGGFGG@FGFF9FF9AFFGGGGGFGEDFGGEGGFEGGCGFGG@<+BEF8F@FDGGGGGGF<DFGGCFE9EEBFGGGGGGGDFFGGDC>+:DB<C7><>>EGGG>F@;2DFFCFEGFGGGGGGCFB8>FFG5CC<CG9<FE1**27<9:E6825<6>GCF>E8GG6CFGF#>#31D@7,#<<=>,7F7C;D=%,@0@<C=<@F06C@<>7@1D63+EF<GFFGFDGFDGGFEE8@E9D?DGGGGFDD8C@GDGGGFFC8=GEE;FC,CF<?EAF8FD?9,CFGEBAECFC7EFF:+GF7FFCGGGECFEGGGFFFCGGGFDFGGGFGGFGGGGGFGFFFC@CGGGGDGGGDGGGFFGGGGGGGFFGCCCCC
@s601 44107
TGGGGAATATTGCACAATGGGGGAAACCCTGATGCAGCGACGCCGCGTGGAGGAAGAAGGTCTTCGGATTGTAAACTCCTGTTGTTGAGGAAGATAATGACGGTACTCAACAAGGAAGTGACGGCTAACTACGTGCCAGCAGCCGCGGTAAAACGTAGGTCACAAGCGTTGTCCGGAATCACTGGGTGTAAAGGGAGCGCAGGCGGGAAGACAAGTTGGAAGTGAAATCCATGGGCTCAACCCATGAACTGCTTTCAAAACTGTTTTTCTTGAGTAGTGCAGAGGTAGGCGGAATTCCCGGTGTAGCGGTGGAATGCGTAGATATCGGGAGGAACACCGGTGGCGAAGGCGGCCTACTGGGCACCAACTGACGCTGAGGCTCGAAAGTGTGGGTATCGAACAGGATTAGATACCCT
+
EEGGGGGGGGGGGGGGGGGGGGGGGGGGGGGGGGGGGGGCFGGGEGGFFEBFGCFCFGGGFGGGGGDGCDGGGGGGGGGGDFFGGEFGGGGGGEEEFEGFGGFEGGDFGGGGGFGGGGGGGGGGGGGGGGGGDGGGGGCFFFGGEGGGGGGGGGG8CFEGGFGGFG@FE;7;FC7FGGD<AC#EFFGGGCFFGG:CEGGFEGG??5?DC9D?<FCCFDEFF@GFGGG2FGGE7CD?GFF@CFDCC@FGFGFFFFB28CFEGFFEG<GCGGFFFFFE:G<FGFCAB+FGGFEE=CEGDGGGDFEC>GCFGGFF:?@GGGGEGCCGEGGGECGF@FFEGGFDGGDFGECEGGGGGGFFCGFFGGGGFFF@GFCCCCGF8GGGGGGGGGGGGGFGGFFFGGFFFGGGGGGGFEF<CCC@
@s601 20
TGAGGAATATTGGTCAATGGGCGCAGGCCTGAACCAGCCAAGTAGCGTGAAGGATGACTGCCCTATGGGTTGTAAACTTCTTTTATATGGGAATAAAGTTTTCCACGTGTGGAATTTTGTATGTACCATATGAATAAGGATCGGCTAACTCCGTGCCAGCAGCCGCGGTAATACGGAGGATCCGAGCGTTATCCGGATTTATTGGGTTTAAAGGGAGCGTAGGTGGACAGTTAAGTCAGTTGTGAAAGTTTGCGGCTCAACCGTAAAATTGCAGTTGATACTGGCTGTCTTGAGTACAGTAGAGGTGGGCGGAATTCGTGGTGTAGCGGTGAAATGCTTAGATATCACGAAGAACTCCGATTGCGAAGGCAGCTCACTGGACTGCAACTGACACTGATGCTCGAAAGTGTGGGTATCAAACAGGATTAGATACCCT
+
CEEGGFGGGGGGGGGGGGGGGGCGG>FGGGGGGDFGGFFGGGGGGGGGGGGGGGGFGEA<FFEGDCFGGFGGGFFGGGGGGDFGFGGGGGGGGFFFGGFGGGGGGGGF8EFGGEFCFDFFGFGGGGFFGDFEFGCGGGGG9AFGGGGGCFGEFFE@FF@DA,ABEEDCC@FFGGGGGGGEFFEFD::==EEEC?>:/9<FGF=F<GCG7CEFCFG:C=DBFF;CD5CFGGFF=C:CFFC%GGFEC=@89FEFGFFC?EFFGGGCFE9GFGFFFBAFFAGD8G=FCEDCGGFF>GGFGGGGGGGGGGEFFDFD@,GEGCGFCGGGBGEAAAGGGGGGGGGGGGFGGGGFE9FGGFFGGGGGGEGGGGFGF?GGGGGGGCGGGGDGGGGGGGGGGGGGGGGGGGGGFGGGGGGGGGGGGGFGGGGGGFFFGFGCCCCC
@s601 30205
TGAGGAATATTGGTCAATGGACGAGAGTCTGAACCAGCCAAGTAGCGTGCAGGATGACGGCCCTATGGGGTGTAAACTGCTTTTATAAGGGAATAAAGTGAGTCTCGTGAGACTTTTTGCATGTACCTTATGAATAAGGACCGGCTAATTCCGTGCCAGCAGCCGCGGTAATACGGAGGATGCGAGCGTTATCCGGATTTATTGGGTTTAAAGGGTGCGTAGGTGGTGATTTAAGTCAGCGGTGAAAGTTTGTGGCTCAACCATAAAATTGCCGTTGAAACTGGGTTACTTGAGTGTGTTTGAGGTAGGCGGAATGCGTGGTGTAGCGGTGAAATGCATAGATATCACGCAGAACTCCGATTGCGAAGGCAGCTTACTAAACCATAACTGACACTGAAGCACGAAAGCGTGGGGATCAAACAGGATTAGATACCCT
+
FGDCGGGGGFGFGGGGGGGGGGGGDGG@FGGFGGGGGGGGGGGGGGGGCGGGGGGGGFGGFGGGGGGGGGFCFFGGGGGGFGGGGGGGGGGGGFGFFGGGGGGGGGGGGGDGGGGGGGGGGGGGGGGGGDGGGGGGGGGGFFGGGGGGGGGGGGGGGGFGGGGGGGGDFGGGGGFGGGGGGGGGDGGGGGCC=EEFFEGGGG>GGGFFGGGGGGAFFBGFCECCGGGGFFGGGGGBGGFGGGFGGCGGGFGGGGCFFGGGGGFC<FEGCGGGFFEEAECDGFGGGGGFCFFA*GGGGGGFGEGGGGGGDGEEECGGGFF8FDDGAGGEGGGEEGGGGGGGGFCGGDGGGGGGGGGGGGGDGGGGGGFFE8GGF<GGGGGGGGGGGGGGGGGGGGGGFGGGGGFCCFGGGGGGGGGGGFFECCGGGGGGGGF@CCCC
@s601 41594
TGAGGAATATTGGTCAATGGACGAGAGTCTGAACCAGCCAAGTAGCGTGCAGGAAGACGGCCCTATGGGTTGTAACCTGCTTTTATAAGGGAATAAAGTGAGAGTCGTGACTCTTTTTGCATGTACCTTATGAATAAGGACCGGCTAATTCCGTGCCAGCAGCCGCGGTAATACGGAAGGTCCGGGCGTTAACCGGATTTATTGGGTTTAAAGGGAGCGTATGCCGGAGATTAAGCGTGTTGTGAAATGTAGATGCTCAACGTCTGCACTGCGGCGCGAGCTGGTTTCCTTGAGGACGCACAAAGTGGGCTGAATTCGTGGTGTAGCGGTGAAATGCTTAGATATCACGAAGAACTCCGATTGCGAAGGCAGCTTACTGGATTGTAACTGACGCTGATGCTCGAAAGTGTGGGTATCAAACAGGATTAGATACCCT
+
AFFGFGFGGGG9EFFGGGFEFAE@FEGAF9FEFFGEFF@EFGGGGGGGDGGGC@F8FGGGG7FFCGGGGGGE,EF9ECFFCA?EFF,CFFGCF,ACFGGGFFF@,BCD@EGGGGGGGGE<A9FGGFFFFGGGFFC;5?=CFGDCEF:DF,CFGGDCCFBCGFGF>:+3@EGCAFGD>7**?,?B>1:FGF**2?:45=CCEE,<988/=%7?<9,/*3:2)#CD<:+ED2;><FFAEFFEG9EDCF@'9FFF<B@@@2#FC@@=FB883<,+#)+C<@?FCGFFFFB==AC9*4444?,@EC,EEFCFEE@B=,+78D7FFB=>)@CECEC,,?ECE9FGFFC,E@FGGGFE<F:EDGFF7GGGGF<EDFFGFEFECFEFFFEC9<CGFCCGGFFC?GGGFGGGGGFFC<CEGFGFFGGGFGGGGGGFFE-CCCCC
@s601 23
TGAGGAATATTGGTCAATGGACGAGAGTCTGAACCAGCCAAGTAGCGTGAAGGATGACTGCCCTATGGGTTGTAAACTTCTTTTATACGGGAATAAAGTTAGCCACGTGTGGCTTTTTGTATGTACCGTATGAATAAGGATCGGCTAACTCCGTGCCAGCAGCCGCGGTAATACGGAGGATCCGAGCGTTATCCGGATTTATTGGGTTTAAAGGGAGCGTAGGTGGTCTGGTAAGTTAGTTGTGAAAGTTTGCGGCTCAACCGTAAAATTGCAGTTGGTACTGTCAGTCTTGAGTACAGTAGAGGTGGGCGGAATTCGTGGTGTAGCGGTGAAATGCTTAGATATCACGAAGAACTCCGATTGCGAAGGCAGCTCACTGGACTGCAACTGACACTGATGCTCGAAAGTGTGGGTATCAAACAGGATTAGATACCCT
+
FFFGGGGFGGGGGGGGGGGGGGGEGGGGGGGGGGGGGGFGECGGGGEGGGGGGGGGGC9CFFGGGFGECGGGGGCFGGCFAFGGGGGFCEG7FGFFGGGGGGGFABFFGGGGGEEEEFGEE,5EFGGGGGGGGGGGGCFGGGFGGF@FCBFGDF7FGGGGGGGGCEEGGGDFGGGGED@<DFDC:B>CFFD:>C<75EFABF#F?<:CEFAEDCFAEBGFD3E$;;#DC@5*CFG<#G:C@?@8GGFF@F+C5EB8?FG:#>FE248FAFAFBF4C7,D?6=E==FEC9GF<*GFED9DF?E@CFE:GECGFGGGGCGFFEFEE=FGEDEE;CGGD9FFGFD@8CGGFFF9FCFGEGGGGGGGGGGGGGFGGGGFFFFCGGFGGGGGFFGFFCE<GGGGGFGGGGGFCGFGGGGGGGGGGGGGGFFFGGFGCCCCC
@s601 24
TAGGGAATCTTCGGCAATGGGGGCAACCCTGACCGAGCAACGCCGCGTGAGTGAAGAAGGTTTTCGGATCGTAAAGCTCTGTTGTAAGAGAAGAACGTGTGTGAGAGTGGAAAGTTCACACAGTGACGGTAACTTACCAGAAAGGGACGGCTAACTACGTGCCAGCAGCCGCGGTAATACGTAGGTCCCGAGCGTTGTCCGGATGTATTGGGCGTAAAGCGAGCGCAGGCGGTTTAATAAGTCTGAAGTTAAAGGCAGTGGCTTAACCATTGGTCGCTTTGGAAACTGTTAGACTTGAGTGCCGAAGGGGAGAGTGGAATTCCATGTGTAGCGGTGAAATGCGTAGATATATGGAGGAACACCGGTGGCGAAAGCGGCTCTCTGGTCTGTAACTGACGCTGAGGCTCGAAAGCGTGGGGAGCAAACAGGATTAGATACCCT
+
FEFGG6FFGFGGGGGFGGGGGDDGGGGGGGGCED:FFE7EGFGGGGG7CFGCFEAFFG8CEFDGGGD==FCFGGGGGEFG,C?FGCGGGGGFGGGCBEFEGGG9DGG@DDFG,3FEAD,,BEGCAC,>=B=:EA@>FFC8FFGGFG7:@@@:FC7B;>*>CF@>@E,<B:CGG**44?EFFFCCC<ECA7C88C:**1<A7)***0<+<CC=;8C>G?704?G45>ED::E4DGE@3.@<CF9BE839F,*3:F@,,FFGFGFF>F7CFDEB633=*,FFCE,==7DC5,CC,@,FFBFC@6+E8F@,GF9E,GGGGGGGFCGFFACC6:@=EFE9F7CGEGFE,F8CFBFEEA9GF@EGEEGGEBGEGGGGEGGGFGFE6FFFGGGFDGGGGGGFFFGGGGGGGFGGGGGGGGGGGGGFGGFAEEGGGGFFGGGGCCCCC
@s601 25
TGAGGAATATTGGTCAATGGGCGAGAGCCTGAACCAGCCAAGTAGCGTGAAGGATGACTGCCCTATGGGTTGTAAACTTCTTTTATAAAGGAATAAAGTCGGGTATGCATACCCGTTTGCATGTACTTTATGAATAAGGATCGGCTAACTCCGCGCCAGCAGCCGCGGTAATACGGAGGATCCGAGCGTTATCCGGATTTATTGGGTTTAAAGGGAGCGTAGATGGATGTTTAAGTCAGTTGTGAAAGTTTGCGGCTCAACCGTAAAATTGCAGTTGATACTGGATATCTTGAGTGCAGTTGAGGCAGGCGGAATTCGTGGTGTAGCGGTGAAATGCTTAGATATCACGAAGAACTCCGATTGCGAAGGCAGCCTGCTAAGCTGCAACTGACATTGAGGCTCGAAAGTGTGGGTATCAAACAGGATTAGATACCCT
+
FGGGGGGGFGFGGGGGGGGGGGEGGGGGGDFGGGGGGGGFGGCFGGGGGGGGGGGGGGFFGGGFGGFGGGGGGGGFFGGGGCEFGGGGFFCFFGGFGFGGGDGGGGGGDGFC=BFCFGGGGGGGGGGGFGGGGGFEGFCCEFG7EGGGFGGGGGGGGGECFF@GDG7FFGGFFFGGC:C><DGGF@ECFCC5=GGG>5<5FD0>?FFG?GC><F1F>)@5>=99:9*8EFD>7<>=>GGGGDC;@<@D7F8@?8>88:GFGCGDGE=AED?FGE@,7,++DDC,C,=?=BF<5F8E8FFF8DD<C?GGC>CCEB@GGGGF=F>6)@EFGFFEAFFGGGF8FGGGGGFCGFFFFCEGGGGE@CEGGGGGGFGGGGGGFFFBGGGGGGFAEGFFF@CFFFC8CCFGGGGGGGGGGGGGGGGGGGGFGFFAF@@A9CCC
@s601 26
TGAGGAATATTGGACAATGGACGAGAGTCTGAACCAGCCAAGTAGCGTGAAGGATGACTGCCCTATGGGTTGTAAACTTCGTTTATACGGGAATAAAGTTAGCCACGTGTGGCCTTTTGTATGTACCGTATGAATACGGATCGGCTAACTCCGTGCCAGCAGCCGCGGTAATACGGAGGATCCGAGCGTTATCCGGATTTATTGGGTTTAAAGGGAGCGTAGGCGGGTTGTTAGGTCAGTTGTGAAAGTTTGCGGCTCAACCGTAAAATTGCAGTTGATACTGGCGGCCTTGAGTGCAACAGAGGTAGGCGGAATTCGTGGTGTAGCGGTGAAATGCTTAGATATTACGAAGAACTCCGATTGCGAAGGCAGCTTACTGGAGTGTAACTGACGCTGATGCTCGAAAGTGTGGGTATCAAACAGGATTAGATACCCT
+
FECFGGGGGGGFF,CFGGGGGGGD@FG6FFGGC,@FGGEF,6C9FFGGGG@FFGGGGDFFC<@FC,CDCEGGCGG?FGA?,9EFFEC9CF7FF<FGF9,C@F,E=FGGDED++BF5B<EEF,@?FGFGGGGEFA,=,8CF::B7CC+5<,8A=33+D,,8@B=F3:F+@*>D,,8>CEG*D8<;082CCCC=7;49.6<;+CFCFFG0C79B?=@>;3?5832*#8>C8EAF7#EEGCFFF6<C@<9@8435:DD@::C>GGF:E,;<%GGFGGFFD<9=D>C@8,+8FE<GEF?FEC4,8ED8GEGEGDC@+97EEC@EGFDGFGEFGFFBGFGGD9GGFDC,:,,DGFCFFEE@FFABF7GGGFFFCAFFFC,CGGFF<CGGCGGGGGGGGGGFF:GGGGGFAGGGEGGGGFE,GGGGGGGGGGCGGGGCCCCC
@s601 27
TGAGGAATATTGGTCAATGGACGAGAGTCTGAACCAGCCAAGTAGCGTGAAGGATGACTGCCCTATGGGTTGTAAACTTCTTTTATACGGGAATAAAGTTAGCCACGTGTGGTTTTTTGTATGTACCGTATGAATAAGGATCGGCTAACTCCGTGCCAGCAGCCGCGGTAATACGGAGGATCCGAGCGTTATCCGGATTTATTGGGTTTAAAGGGAGCGTAGGCGGGTTGTTAAGTCAGTTGTGAAAGTTTGCGGCTCAACCGTAAAATTGCAGTTGATACTGGCGACCTTGAGTGCAACAGAGGTAGGCGGAATTCGTGGTGTAGCGGTGAAATGCTTAGATATCACGAAGAACTCCGATTGCGAAGGCAGCTTACTGGATTGTAACTGACGCTGATGCTCGAAAGTGTGGGTATCAAACAGGATTAGATACCCT
+
GGGGGGGGGGGGGGGGGGFFGGGGGGGGGGGGGGGGGGGGGGGGFFEFGGGGGFGGGGEGGGGGGGFGGGGGGGGGGFGGGGGGGGGGFGDGGGGFFFGGGFGGGGGGGGGGCGGGFGGCFCEGGFGGGGGGGGGGGGGG,DCFEGDGGFEGEGGGF98DGGG,@E7CGGGGGG7EFCFFGCFG@>EGGG@5GGGGG5<FCC1GGGF?:BC;9FDA<5>=3FEFD=GGGGEFC>F@B@GGFGFCE3CFGGGFCEGGGGGGEFGFFCGGGGGFGDFGGEEDGGGGGGAE8GGFDFD?9EFFFGGGFEDGEGFGGGGGGFFCFCECBGGFGFGGGGGGGGGGDEGFFEFGGGGCGGDGEGGGGGGFF<,CFEGFF@GGGGGGGGGGGGGGGGFGGGGGGGGGFDGGGGGGGGGGGGGGGGFGGGGFGGEGFGGCCCCC
@s601 40418
TGGGGAATTTTGGACAATGGGCGCAAGCCTGATCCAGCTATTCCGCGTGTGGGATGAAGGCCCTCGGGTTGTAAACAACTTTTGTAGAGAAAGAAAAGACACCCTCAAATAAATGGTGTTGCTGACGGTACTCTAAGAATAAGCACCGGCTAACTACGTGCCAGCAGCCGCGGTAATACGTAGGTGGCAAGCGATGTCCGGAATTGATGGGTGTAAAGGGAGCGCAGGCCGGGGAGCAAGTCAGCTGTGAAATCCATGGGCTTAACCCGTGAACTGCAGTTGAAACTGTTCTTCCTGAGTGAAGTAGAGGTTGGCGGAATTCCGGGTGTAGCGGTGAAATGCGTAGATATTCGGAGGAACACCGGTGGCGAAGGCGGCCAACTGGGCTTTTACTGACGCTGAGGCTCGAAAGTGTGGGGAGCAAACAGGATTAGATACCCT
+
;,;68BB@<FCCCFECFDC<<F+@BCGC88CFFGCF9FGG96<<FGG7CE7CCCFE8CDF=--6,+,@FCF7FF95,<FFF,EFGGAF9,E,4<,A,4BEFFB+BF,B?<FFGG9,BFGGGGG9,B7C==+C,,@E9,ABDF=CA:::+7:FF,EEG7,:+>FGFD,8,CCC>**5,@CFG@,<FB*:::*7B**431,1*A**8,?8<<@FCC<:$+:14:66/#155*3*>>,@:;>:9?,@D9B7D6CCEC@CFD3AA9CF@+FCE9FGF@GCEFEDF9=:D8@=F8A,:,FD<+D>DCDC,@GDGGGGDGFFEFD@+48+8GGEEACFAEAFC,EGGFGF=FBF:CFCCFFEE=?F@CC@7BCDGGFBECGGFB,GGGGGGGGF<F<FGGGGGGFGGGFCB,CDEFEEEEDDGGDGFFC,FGFGGGFGGGFE<CCC@
@s601 29
TGAGGAATATTGGTCAATGGACGAGAGTCTGAACCAGCCAAGTAGCGTGAAGGATGACTGCCCTATGGGTTGTAAACTTCTTTTATACGGGAATAAAGTTAGCCACGTGTGGTTTTTTGTATGTACCGTATGAATAAGGATCGGCTAACTCCGTGCCAGCAGCCGCGGTAATACGGAGGATCCGAGCGTTATCCGGATTTATTGGGTTTAAAGGGAGCGTAGGCGGGTTGTTAAGTCAGTTGTGAAAGTTTGCGGCTCAACCGTAAAATGGCAGTTGATACTGGCGACCTTGAGGGCAACAGAGGTAGGCGGAATTCGTGGTGTAGCGGTGAAATGCTTAGATATCACGAAGAACTCCGATTGCGAAGGCAGCTTACTGGATTGTAACTGACGCTGATGCTCGAAAGTGTGGGTATCAAACAGGATTAGATACCCT
+
FGGGGGGGGGFGGGGGGGF8FFCFGGGGGGGGGGGGGGGGGGGFFGGGGGGGGFGEGG<C8FF<FDGGGGDEGCEFGFGGGGGGGGGGF7+8@ECFFFF9FFGGGGGGFCDG,B@F@FDGGGGGG9F:+>FFGGFEEEGCB@7=CFEGGGGFGGGGGGDFFGGGCGG*C5CE;EGD:>F*DEG,>:**=CE89FCC*8?<0:6:98FG#497+?FFG6F5;CGFC;CCA:9ECC:96?>9EE?<A?<7::6C:?C@#CE=FDFE;=@?9,,BEF;GD,D=0DGGGFE<9AAA5,,GGGEGFGBDGGEFDFFFFDCG8FGEEECB5EGGGFEF?FFGGGFFC,GEEFECEGGGFGGGCGGGGEECFF9GGGGGGGGFFFFEFFCGGGGGGEBGGGGFGGGGGEGGGGGGGGGGGGGGGGFEFGGGGGDGGGGCCC<C
@s601 30
TGGGGAATATTGCACAATGGGGGAAACCCTGATGCAGCAACGCCGCGTGAGTGAAGAAGTATTTCGGTATGTAAAGCTCTATCAGCAGGGAAGAAAATGACGGTACCTGACTAAGAAGCCCCGGCTAACTACGTGCCGGCAGCCGCGGTAATACGTAGGGGGCAAGCGTTATCCGGATTTACTGGGTGTAAAGGGAGCGTAGACGGCGAGACAAGTCTGAAGTGAAAGCCCGGGGCTCAACCCCGGGACTGCTTTGGAAACTGCCTTGCTAGAGTGCTGGAGAGGTAAGTGGAATTCCTAGTGTAGCGGCGAAATGCGTAGATATTAGGAGGAACACCAGTGGCGAAGGCGGCTTACTGGACAGTAACTGACGTTGAGGCTCGAAAGCGTGGGGAGCAAACAGGATTAGATACCCT
+
EFGGG@FGGGGGGGGGGGGGGGGGGGGGGGGFGGGGGFFGGGGGGGGCFGGGGGGGGGGGGGGGGGGGFFGGGGGGGGFGGFGGGGFGGGCGGG@FGGGGGGGGGGGGGGGGGGCFGGGGGGGGGGGGGGFGGGGGFGDGG@FDGGGGEG>CC;FGGGGG@@C1B8<FCFC5CGGGG<D@<C8FFG<E*.B<BFC0CCEE5):<=E>?,27CGGF8D:C?;@<FE>GGEEECCEGBC@@>CF:6GCF;.>,2,?DFD;C?F4<0;EBC8=2GEGFGGGGGFEDGGGFFFGGEFGGGGEGEFCCDADGGGFEGGDFCFE,FGGGGGGGGFAFGFEGGGGGGGGGGFGEFFGGGGGGGGGGGGGGGGGGGGGGGGFEFGGGGGGGGGEGGGGEGGFFFGGGGGGGGGGGGGGGCCCCC
@s601 41485
TGAGGAATATTGGTCAACGGACGAGAGTCTGAACCAGCCAAGTAGCGTGCAGGATGACGGCCCTATGGGTTGTAAACTGCTTTTATAAGGGAATAAAGTGAGTCTCGTGAGACTTTTTGCATGTACCTTATGAATAAGGACCGGCTAATTCCGTGCCAGCAGCCGCGGTAATACGGAGGATGCGAGCGTTATCCGGATTTATTGGGTTTAAAGGGTGCGTAGGTGGTGATTTAAGTCAGCGGTGAAAGTTTGTGGCTCAACCATAAAATTGCCGTTGAAACTGGGTTACGTGAGTGTGTTTGAGGTAGGCGGAATGCGTGGTGTAGCGGTGAAATGCATAGATATCACGCAGAACTCCGATTGCGAAGGCAGCTTACTAAACCATAACTGACACTGAAGCACGAAAGCGTGGGGATCAAACAGGATTAGATACCCT
+
EFCFGGGGGGGGGFFFGGDGGGGGDGGGGGGEGFFGFGGGGGGGGGGGCFGFGGGGFGGGEGEG8<<FGGGGGGDGGGGGG?,EFCEFFFGDFGGCFFFGFFFGFGGGGGGFGGGGGGCFBACF9AFFFGGGGG9EEGCDAFCGGEFFFFGGGGDEC<DGGG8<<8FGCE:;FDGGGGCFCF,<C*8CCGGDFGGE#FCF0(?BF:FGGDAF@:<D7),07=DEF?GGF0DC@8?-7;C<==+9;,>F>F8GGGFFDGFF89F;9A,D+C@+>GDDF==D8GGGGFFDGDFCFF@,,FFDFGGGFB:FDCFFEEGGGGGGFECB5GEGDFC5?9FFFFFCDDEA7GFFF,AF8FC@ECFFGGGFFCGGF<CF9EEAFGFAFCGGGDEFGGFFFAGGCFGGFCGGGGGGGGGFGGFGDFGGGGGFFEAGEFF@CCCC
@s601 32
TGAGGAATATTGGTCAATGGGCGCAAGCCTGAACCAGCCAAGTAGCGTGAAGGATGACTGCCCTATGGGTTGTAAACTTCTTTTATATGGGAATAAAGTTTTCCACGTGTGGATTTTTGTATGTACCATATGAATAAGGATCGGCTAACTCCGTGCCAGCAGCCGCGGTAATACGGAGGGTCCGAGCGTTAGCCGGATTTATTGGGTTTAAAGGGAGCGTAGATGGATGTTTAAGTCAGTTGTGAAAGTTTGAGGCCCAACCGCAAAATTGCAGTGGATACTGGTTTTCTTGAGTGCAGTTGAGGTAGGCGGAATTCGTGGTGTAGCGGTGAAATGCTTAGAGATCACGAAGAACTCCGATTGCGAAGGCAGCCTGCTAAGCTGCAACTGACATTGAGGCTCGAAAGTGTGGGTATCAAACAGGATTAGATACCCT
+
FFGGGGGGGGGGGGGGGGGGGGGGG+@FGGGGCGGGFGFDFFFGGGCF@CFGFGFGEFCFGGGGGGGGGGCFGF<FGGEFGFGGGGFFCCGFFGGGGGG9,,<F9FEGG<F7,,:=FFG<,CEFFGG?EFGDE<FFFFFG,=+FGGEG,CE,3ACFGG<FFGFGGDGGGGGGGCEF@>:*68:@*54>CE**2C@CEGGGF@FGGF*CCGDCEFD)*:F;8<.3,0#0@3@E=FC*).EGEF;@7<@,51-6++=:4EFF@+,,7,9F:F?0?B6,6,??+=B8,:,,=9GFDB,,@445,,,<?++=EFEAFFECGE@EFEC80+7GGGFE?9FGGGFDA89GFCGGGFGF@@CF@@FCCEGGGGGGGFGFB,6,GF<A;,9GGGGGGFFEA<GF@7GGGGGGFGGFF<GGGFFEC,GFGGGGGGFGFEEBCCAC
@s601 38888
TGAGGAATATTGGTCAATGGGCGAGAGCCTGAACCAGCCAAGTAGCGTGCAGGAAGACGGCCCTATGGGTTGTAAACTGCTTTTATATGGGGATAAAGTGAGTTACGTGTAGCTTATTGCAGGTACCATATGAATAAGGACCGGCTAATTCCGTGCCAGCAGCCGCGGTAATACGGAAGGTCCAGGCGTTATCCGGAGTTATTGGGTTTAAAGGGAGCGTAGGCCGCCCCTTAAGCGTGTTGTGAAATGCCGCGGCTCAACCGTGGCACTGCAGCGCGAACTGGGGGGCTTGAGTGCACGCAAGGCAGGCGGAATTCGTGGTGTAGCGGTGAAATGCTTAGATAGCACGAAGAACTCCGAGTGCGAAGGCAGCTTGCGGGAGTGCGACTGACGCTGAAGCTCGAAGGTGCGGGTATCGAACAGGATTAGATACCCT
+
FFGGGGGGGGGGGDAFCCABEFEEFGGGDFFGGGGGGFF<FDEFDDFGGGGGGECEFFCEGCECFGFDDGGGGGGGG9<DFFFGGCF9FCCGFGCGCCEFGGGAAACGGGGGGF9?9F<FGGG<F9FGGGFGGGFFGEDFFE7C@@:DGE<,>F+CFAGFDFFFGGECGD<EEGGGGCCC7:>D,<>CGE*,;B@FE*1<7@GGGG:FE:<FGGGGGFGGF3EF=GG561<,8'E5?/42-CCB3E=CGGGC@FD>D7C/5BFGFCGFCFGE>@2EFGC.E=GEGFFFF>=FCE7=B:FE@,7,B4+@B8FED=GGEFFFGGGGBCCEFBGFFGFGFFGFE>FA4,FCGGGCFF>6DFA@+FCCGFFGGFCGGGEEGGFGEGGF7FEGFCCGFGGFF+GF8FGGFFF@GDGGF8FDGFCEEGGGGGCGGGGCCCCC
@s601 34
TGAGGAATATTGGTCAATGGGCGTGAGCCTGAACCAGCCAAGTAGCGTGCAGGATGACGGCCCTATGGGTTGTAAACTGCTTTTATAAGGGAATAAAGTGAGTCTCGTGAGACTTTTTGCATGTACCTTATGAATAAGGACCGGCTAATTCCGTGCCAGCAGCCGCGGTAATACGGAAGGTCCGGGCGTTATCCAGATTTATTGGGTTTAGAGGGAGCGTAGGCCGGAGATTAAGCGTGTTGTGAAATGTAGACGCTCAACGTCTGCACTGCAGCGCGAACTGGTTTCCTTGAGTACGCACAAAGCGGGCGGAATTCGTGGTGTAGCGGTGAAATGCTTAGATATCACGAAGAACTCCGATTGCGAAGGCAGCTCACTGGAGCGCAACTGACGCTGAAGCTCGAAAGTGCGGGTATCGAACAGGATTAGATACCCT
+
FFFFGGGGGGGGGGGGGGGGGGGGGGGGGGGGGGGGGGGGGGGFFGGGGGGGGDFGGGGGGGGF?FGGGFGGGGGGGGGGGGGGGGGGFGGCFGFGFCAFGGGGFFGGGGGGGGGGGFFGGGFGGGGGGGGGDEC9EFG?GGGGGGGGGGGGGGGGGGGGGFFFGGCFC:FDFGGGGGGDFGGGEEC7FFGCGD%:65=F;==CFF<FE@<BFCE>C3CBFDGGFFGEGGGGD<<4GFGFGFDE=AC=F>EBFGDFCDCFFGGFGGGFGG@AGFCEE@=8=8CGGGD8==FC5FCEEE@FAF8EFEEFC8<,+>+EEB+,CFEEBECCEEC,EDFD;FGDC,EGFDGGGGGGFCGGGGGEDGGGGFDGGGGGFAGGGGGGGGGGGGGFEEFGGGGGGGGGEGGGGGGGGGGFGGGGEGFCFFGGGGGGGGFCCCCC
@s601 35
TGAGGAATATTGGTCAATGGGCGCAGGCCTGAACCAGCCAAGTAGCGTGAAGGATGACTGCCCTATGGGTTGTAAACTTCTTTTATATGGGAATAAAGTTTTCCACGTGTGGAATTTTGTATGTACCATATGAATAAGGATCGGCTAACTCCGTGCCAGCAGCCGCGGTAATACGGAGGATCCGAGCGTTATCCGGATTTATTGGGTTTAAAGGGAGCGTAGGTGGACAGTTAAGTCAGTTGTGAAAGTTTGCGGCTCAACCGTAAAATTGCAGTTGATACTGGCTGGCTTGAGTACAGGAGAGGTTGGCGGTATTCGTGGTGTAGCGGTGAAATGCTTAGATATCACGAAGAACTCCGATTGCGAGGGCAGCTTACTAAACCATAACTGACACTGAAGCACGAAAGCGTGGGGATCAAACAGGATTAGATACCCT
+
CFGGGGGFGGGGGGGGFGGGGGGGG+FEGGGGGGGGGGGGGGGGGGGGGGGGGFGFGC9FGGGFGCFGGGGGGGGGGGFFFGGGGGGCFGGGGGFFG95F,,5C,FGGFAFE<9B<FGFEFCGGGGGGGGGFFGEGFGGG9EFGEGGF4FGGGGGGGGGGGGGGGGGGGCGGGGGGG:E*@>FG7@E@FC>BF?<G>GGGG>G7CC7CCCCFFEEAEBGFFFC:FA24,,=FAFG67*GGGGFFCE76)FE@@CED59C>FFGG;DFGFFF*FB>0$#/=-FDA8,?,9GFF;@;5=,@,8AC@F@+GF=:9+>7DGD7A=,C>=@,,AFGDCGFGD9DDF;FF<@C<A9GFCEGGFEE?GFEC?@<GGGGF9FCFC,EA5,E,FGGGGECC6;6F@,EF<FFGEE@+FCFFGFD@FCEFFGGGF9GGGGGCCCCC
@s601 36
TGAGGAATATTGGTCAATGGACGAGAGTCTGAACCAGCCAAGTAGCGTGAAGGATGACTGCCCTATGGGTTGTAAACTTCTTTTATACGGGAATAAAGTTAGCCACGTGTGGTTCTTTGTATGTACCGTATGAATAAGGATCGGCTAACTCCGTGCCAGCAGCCGCGGTAATACGGAGGATCCGAGCGTTATCCGGATTGATTGGGTTGAAAGGGAGCGTCGGCGGGTTGTTAAGTCAGTTGTGAAAGTTTGCGGCTCAACCGTAAAATTGCAGTTGATACTGGCGACCTTGAGTGCAACAGAGGTAGGCGGAATTCGTGGTGTAGCGGTGAAATGCTTAGATATCACGAAGAACTCCGATTGCGAAGGCAGCTTACTGGATTGTAACTGACGCTGATGCTCGAAAGTGTGGGTATCAAACAGGATTAGATACCCT
+
CGGGGEEFGGGGGGGFGGCGFGGGGFEGGGGGGGGGGGGGGGGGFGGGGGGGGGGGGCFGGGGGGDGGGGEFGGGGGGGGGGFGGGGGGGGGFFFCFFFGFEFGGGGGGGGGGGGGGGGFGGGGEFFGG@FGGG,,EFG?9ACEGGGG,CAFGCGGFDEGGGGGGCGDCFGGFAGG7:FBEFGD:145*1*6;15@59F(7/CFFC,=#3??9FG:81</';4C>CFFECE;CC@+,DCE9@0DGC:A>=AFEEGG>GGEGGGDC;CFFFFF;FE;6,FD6EB>EF?CFFFF9FGGGGECFGGGFGCGGFFD8GGGGDDCFEEB8GEGGF9F<9FFGGFDFCGGGGGGGFGGGEGFGGFEGGFDFFCGFGGGF<FGGFFFAGGGGFFGGGGGGGGGGGGGFGGGFGGGGGGGGGGGGGGFGGGGFFGGGGGCCCCC
@s601 35920
TGAGGAATATTGGTCAATGGGCGAGAGCCTGAACCAGCCAAGTAGCGTGCAGGATGACGGCCCTATGGGTTGTAAACTGCTTTTATAAGGGAATAAAGTGGGGGTCGTGACCTCTTTTGCATGTACCTTATGAATAAGGACCGGCTAATTCCGTGCCAGCAGCCGCGGTAATACGGAAGGTCCGGGCGTTATCCGGATTTATTGGGTTTAAAGGGAGCGTAGGCCGGAGATTAAGCGTGTTGTGAAATGTAGTTGCTCAACATCTGCACTGCAGCGCGAACTGGTTTCCTTGAGTACGCACAAAGTGGGCGGAATTCGTGGTGTAGCGGTGAAATGCTTAGATATCACGAAGAACTCCGATTGCGAAGGCAGCTCACTGGAGCGCAACTGACGCTGAAGCTCGAAAGTGCGGGTATCGAACAGGATTAGATACCCT
+
@CFFGGGGGGGGGGGGGGGFGGGGGGCFGCEGGGGGGGFCFFCFGGG@FGGGGGGGFGEGGGGGGE<=FG7=FFGGGGCCFFGGGGGE,9=EFG<FGGFGGGGGEGGGGGGGGGGFGGFGGGGA9FCF9FGGGCFFGGGFGGEGEGGGEGFGC7FEFGD@CGFC7>C:FFECFGGGGGGD3<@C@78FFFCGGGGGGGG?E@<ECECGGG>GC7C><7:7:=DFGGGD>:67EGGFFCCGFFFGGDEGGGFGCFC>GF@*EGGGGG=GGGEEDEG=1E=C8CGGGECF=@FDFGGFDFFGGGFGGGGGGGE>7GGGGFFFF?849ECFF9FFCGGGE<<,GGGGGFEGGGGGGFDFFGGGGCGFFC@?GGFFAGGGGGGEGFBFFGEGGGGGGGGGGCGGF@FGFDGGGGGGGGGGGFEEFGGGGGGFF8GCCCCC
@s601 30517
TGAGGAATATTGGCCAATGGGCGAGAGTCTGAACCAGCCAAGTAGCGTGAAGGATGACTGCCCTATGGGTTGTAAACTTCTTTTATACGGGAATAAAGTGAGGCACGTGTGCCTTTTTGTATGTACCGTATGAATAAGGATCGGCTAACTCCGTGCCAGCAGCCGCGGTAATACGGAGGATCCGAGCGTTATCCGGATTTAGTGGGTTTAAAGGGAGCGTAGGCGGACGCTTAAGTCAGTTGGTAAAGTTTGCGGCTCAACCGTAAAATTGCAGTTGATACTTGATATCTTGTGTGCAGTTGAGGCAGGCGGAATTCGTGGTGTAGCGGTGAAATGCTTAGATATCACGAAGAACTCCGATTGCGAAGGCAGCCTGCTAAGCTGCAACTGACATTGAGGCTCGAAAGTGTGGGTATCAAACAGGATTAGATACCCT
+
GGFFFEFFFCFGGGGG@CDFFGGGDEGFG9CFGGGGCF<?EFEEGGGGDEFFCFFFBCEEFDGEGGGCFFE:FD,CFEFGA<@FEGG9EG7C:CFGGGFCEFDCFEFGGFFFFGDEGGFDFGE<B,?BDFFGGGGEG9:<E,B@CBFCGFGGGGDEGGG7FGGGE@CFGFG;,,*@CGCC::,>C7CCFEEDF;7BGGE9E+?,CCF@FFD4FC*CF+:;)::+9<'1E@E,FE;A@CF<,A-*@2CDBFEF9,FGDC?ABFECDDFGFGB=,GGGFED=+C,C??,B,+FA+F9DE?,GGF9FGFEFEE=9+=EB=7FFA,+85CCFF,CE?CGEDEFAGFEA,CE66@EE8CF@,FF=E@,8EFFGGGGF@AGE<DCFGGFGGFFDFFGFFGGFFGGGFCDDGEGEFFEEGGGGFE9FEFFFFGEFFEFCCC@C
@s601 43868
TGAGGAATATTGGTCAATGGGCGAGAGCCTGAACCAGCCAAGTAGCGTGAAGGATGGCTGCCCTATGGGTTGTAAACTTCTTTTATAAAGGAATAAAGTCGGGTATGCATACCCGTTTGCATGTACTTTATGAATAAGGATCGGCTAACTCCGTGCCAGCAGCCGCGGTCATACGGAGGATCCGAGCGTTATCCGGATTTATTGGGTTGAAAGGGAGCGTAGATGGATGTTTAAGTCAGTTGTGAAAGTTTGCGGCTCAACCGTAAAATTGCAGTTGATACTGGATATCTTGAGTGCAGTTGAGGCAGGCGGGATTCGTGGTGTAGCGGTGAAATGCTTAGATATCACGAAGAACTCCGATTGCGAAGGCAGCCTGCTAAGCTGCAACTGACATTGAGGCTCGAAAGTGTGGGTATCAAACAGGATTAGATACCCT
+
FGGGGGGGGGGGGFGFGGGFGGGGGGGGGGGGGGGGGFF=DECFGGGEFGGFGC<FGGFGGGGGGGGG8EFFGFFFGGGGFGGFGGGGGGGGGGGGGGGGCFDFEGGGGGGGAFGGG<CCFFGFGGGGGGGGG?EEFGGG9E?FGGGFGFGGG@FGGGGGGGC<C=FFG>BAFFF7B*CFG,>F76*5C<DGGGE@*CF?C@;EFEDC1?FCGG?GEBG9AEFCFC<CGC7:FEGB#?GGGFFEGGGGG>EFF>>C87FGDFFCECCCEEED?GFFF@CE/FGFE,EAF@GGFGGF@9GGFFGGGFEGGGGFGGGGGGGGGGGE>GGGGFFFE<FF@CCFGEC,GGDGGFFEEBDGFBGEGDGCGGGFGGGGFGGGFFFAGGGGGGGGDGGGGFCF8GFE8GFFFDGGFFFGGGF<GFFFCEGGFCFFFE<CCCCC
@s601 40
TGAGGAATATTGGTCAATGGGCGAGAGCCTGAACCAGCCAAGTAGCGTGAAGGATGACTGCCCTATGGGTTGTAAACTTCTTTTATAAAGGAATAAAGTCGGGTATGCATACCCGTTTGCATGTACTTTATGAATAAGGATCGGCTAACTCCGTGCCAGCAGCCGCGGTAATACGGAGGATCCGAGCGTTATCCGGATTTATTGGGTTTAAAGGGAGCGTAGATGGATGTTTAAGTCAGTTGTGAAAGTTTGCGGCTCAACCGTAAAATTGCAGTTGATACTGGATATCGTGAGTGCAGTTGAGGCAGGCGGAAGTCGTGGTGTAGCGGTGAAATGCTTAGATATCACGAAGAACTCCGAGTGCGAAGGCAGCTCACTGGAGCGCAGCTGACGCTGAAGCTCGAAAGTGCGGGTATCGAACAGGATTAGATAACCT
+
FGGGGFGGFFFGGGGGGGGGFGDGGGGGGGGGGGGGGGGGGGGGFGGBBFGGGFGGGGCFGGGGGGGGGGGGGGGGGGGGGGGGGGGGGGGGGGGGGGGGGGGGGEEFCFGEFGGGGGGG9EFGGGGGGGGGGGGGGGFFEGGGGFGGGGGGGGFEGGFFGCGF@>FG:CEGFGGGGGGGGEFF@>E<F76/?CB:5?FCC8)<FG<7C?>GGGGFG9<37>7.5*2CF<<CGFF>ECFECE<@FGGF4EGE7,83,>EFGFA@/;;F:DAAFF@A>)'=GFGFCFDB8<FA8EAFFEFF,F9GGGEGGGEEB@+E@GFFGF@@5EGGGGFEFFA=4CDFGECACGGGGGGGGCEGEEF>+GFEFGGGGGGGFGGGGFGGGGGGGGGGDGFDFDGGGEGF@GFGGGGGGGGGGGGGGGGGGGGGGGGFFDGCCCCC
@s601 32082
TGGGGAATATTGCACAATGGGGGAAACCCTGATGCAGCGACGCCGCGTGGAGGAAGAAGGTCTTCGGATTGTAAACTCCTGTTGTTAGGGACGATAATGACGGTACCTAACAAGGAAGCACCGGCTAACTACGTGCCAGCAGCCGCGGTAATACGTAGGGTGCGAGCGTTAATCGGAATTACTGGGCGTAAAGGGTGCGCAGGCGGTTGAGTAAGACAGATGTGAAATCCCCGAGCTTAACTCGGGAATGGCATATGTGACTGCTCGACTAGAGTGTGTCAGAGGGAGGTGGAATTCCACGTGTAGCAGTGAAATGCGTAGATATGTGGAAGAACACCGATGGCGAAGGCAGCCTCCTGGGACATAACTGACGCTCAGGCACGAAAGCGTGGGGAGCAAACAGGATTAGATACCCT
+
FGGCGFGGGGGGGGGGGGGGFCGGGGGGFFGGGGGGGGDGGGGGGGGFFGGGGEFGGGGGFGGGGG>CFGGGGGGGGGGGGEGGGGGGDGGG:FGGGGGGGGGGGGGGGGGGGGGGGDFDFDGGG>C<EFGGDFGGGGDFGCFGGGGGGGEFG9FAFGGC7BB@ECF:FFDFEFCFCFFGGGGCFFEC*8AAFGDFGCEGGGG<GG><C8C;ECCF.:@C@993FFG=GGGGG989FE=FGFCDEGFDCFECF?AB9E@9EFCCF=EEAFEFBF8GGFFB?F=CFEFFGGCE8FEE7E?7A,FB7GECGGGGGGGGFGFGFFFGFGGGGGGGEFCGGGGGF:EGGF<GGFEF:DGFGGGGGGGGGGGGGEGGGGGFFGGFFCFGEGGGGGGGGGGGFCC,FGGGF9GGGGECCCCC
@s601 42
TGAGGAATATTGGTCAATGGACGAGAGTCTGAACCAGCCAAGTAGCGTGAAGGATGACTGCCCTATGGGTTGTAAACTTCTTTTATACGGGAATAAAGTTAGCCACGTGTGGCTTTTTGTATGTACCGTATGAATAAGGATCGGCTAACTCCGTGCCGGCAGCCGCGGTAATACGGAGGATCCGAGCGTTAGCCGGATTTATTGGGTTTAAAGGGAGCGTAGGCGGGTTGTTAATTCAGTTGTGAAAGTTTGCGGCTCAACCGTAAAATTGCAGTTGATACTGGCGACCTTGAGTGCAACAGAGGTAGGCGGAATTCGTGGTGTAGCGGTGAAATGCTTAGATATCACGAAGAACTCCGATTGCGAAGGCAGCTTACTGGATTGTAACTGACGCTGATGCTCGAAAGTGTGGGTATCAAACAGGATTAGATACCCT
+
AFGGGFFGGGGGGGGGFGFGGGGGGGGGGGGGGGGGGGGFGGGGGGGGGGGGGFGGGGGGGGGGGFGGGGGFGGFGGGGGFGGGGGGGGGGCGGGFGGGGGGGGGGG<E<CEGGFDGGGGGGGGGEGGGC<FGGGGGGCEGACFGFDG8,FFDCFGFEGGGGGGGGGGGEFGF;FG7FDF,?>BFCCEG;C$,4<:51=4$#CFGG28=F,BFGC);9E#=CCCDGGGCFFCEF#EGF>C@,FGGFCFGFGGEGFGFDC=@FFDCD@FCGGFGFEEE?+=8>GEDFFCCEFA*CGFCFEGFFCFGEEGGEGGFFC8GGGDGF@6)F7EDEGFDGGGGGGGGGFCGGFFAGFGGGEFGGE:CGGFFFFGFGGGGGGGGGGGGGGGGFFGGGFEGGGGGGGGGGGGGGGGGGGGGGGGGGFFFGGGGFGGGGGCCCCC
@s601 29739
TGAGGAATATTGGTCAATGGACGAGAGTCTGAACCAGCCAAGTAGCGTGAAGGATGACTGCCCTATGGGTTGTAAACTTCTTTTATACGGGAATAAAGTTAGCCACGTGTGGCTTTTTGTATGTACCGTATGAATAAGGATCGGCTAACTCCGTGCCAGCAGCCGCGGTACTACAGAGGATCCGCTCGTTATCCGGATTTATTGGGCTTAAAGGGAGCGTAGGCGGGTTGTTAAGTCAGTTGGGAAAGTTTGCGGCTCAACCGTAAAAGTGCAGTTGATACTGGCGACCTTGAGTGCAACAGAGGTAGGCGGAATTCGTGGTGTAGCGGTGAAATGCTTAGATATCACGAAGAACTCCGATTGCGAAGGCAGCTTACTGGATTGTAACTGACGCTGATGCTCGAAAGTGTGGGTATCAAACAGGATTAGATACCCT
+
E8EDGGGGGGGGGGGGFGGGFGGGGGGGGCEGGGFF<EFFGGGGGGGGGGGFGG<?FGGGFGGGGCF<FFFEGGGFGGGGFFGGGGGG8FG:FGGACFFGGAF,?=F?AF7F@<FFFGD,,,?FFDFEEFEGGGCEFFA<5,?+@B=B=?DAFGFEGGG+=8D8=C8CGG7,7=,7@<@<,>>7**4>CF88D@=<CDDC+:<;,,,8<B@FCDEFGBF5;CFFDDGG=FAD@<CFFE7<CF4@9@:EFCEF:D@@>CF8FFC#@F><#@BDD<;C>=53:9EGGFF<=AF<EB@?=CE,9A9GGGGGGGFE>>7GDGGGGGGG>@,GGFE?A9FFCFFGGGEFGFCGFGGFC@@,BGGGGGEFFECGGGEF9EF<FDFEC,GGF<FCEEFEFB<GFGGGGGGFFGGGGEGFDGGGDGFEEFEGGGGGGGGCCCCC
@s601 44
TGAGGAATATTGGTCAATGGACGAGAGTCTGAACCAGCCAAGTAGCGTGAAGGATGACTGCCCTATGGGTTGTAAACTTCTTTTATACGGGAATAAAGTTAGCCACGTGTGGCTTTTTGTATGTACCGTATGAATAAGGATCGGCTAACTCCGTGCCAGCAGCCGCGGTAATACGGAGGATCCGAGCGTTATCCGGATTGATTGGGTTGAAAGGGAGCGTAGGCGGGTTGTTAAGTCAGTTGTGAAAGTTTGCGGCTCAACCGTAAAATTGCAGTTGATACTGGCGACCTTGAGTGCAACAGAGGTAGGCGGAATTCGTGGTGTAGCGGTGAAATGCTTAGATATCACGAAGAACTCCGATTGCGAAGGCAGCTTACTGGATTGTAACTGACGCTGATGCTCGAAAGTGTGGGTATCAAACAGGATTAGATACCCT
+
FGGGGGGGFGGGGGGGGGFGGGGGGGGGGGGGGGGGFGGFGGFGFGGGGGGGGGGGGFFGGGGCG@FFGGGDEG9?FGGGFGGGGGGGFGGEEGFFGGGGGGGGGGGGGFEEGGCGGGGFAFCFCGGGFEFDGGGGGGGG9FGGGGCEGGGGGGGGGG88FGFFCCEGGD@F9EFFEFG:FFDCBC,CGGGC?,=C5GG.>::GFFCC#0?558<5C=FA==D>C<:FFGFCE<F><.>:CCCFCF@9FFCC@8GFFGGF;FED9FFEFGGFC>#F7,<DGGFBGF@FCFAE6C,GGGGEEA9GGGEDFFC@+FGGGGD<GDEE@GGGGGFF<GEEFFDDGGFF8FFGFFF@FEGGFFFCCF@,GGFGF@FGGGGGGFGGGGGGGEF:F>GGGFGGGGDGFDGGGGGGGGGGFGGGGGFFGGGFFFFFFFF@CC@C
@s601 26614
TGAGGAATATTGGTCAATGGGCGAGAGCCTGAACCAGCCAAGTAGCGTGAAGGATGACTGCCCTATGGGTTGTAAACTTCTTTTATAAAGGAATAAAGTCGGGTATGCATACCCGTTTGCATGTACTTTATGAATCAGGATCGGCTAACTCCGTGCCAGCAGCCGCGGTAATACGGAGGAACCGAGCGTTAACCGGATTTATTGGGTTTAACGGGAGCGTAGATGGATGTATAAGTCAGTTGGGAAAGTTTGCGGCTCAACCGTAAAATTGCAGTTGATACGGGATATCTTGAGTGCAGTTGAGGCAGGCGGAAGTCGTGGTGTAGCGGTGAAATGCTTAGATATCACGAAGAACTCCGATTGCGAAGGCAGCCCGCTAAGCTGCAACTGACATTGAGGCTCGAAAGTGTGGGTATCAAACAGGATTAGATACCCT
+
,CCEFFFGGDFFGEFGFGGFGGFEGGGGGFGGGE@FFDFEFF9FFFGGGGGGGGFCC6CEGGG8EGFGFEEFEGFGEFGC9?F9FGGFFG,,:=<EF,?FGG>EFCCFGGGGCC:B,B4?,,9EEGGBF9,@<<;,ADF=,8BFCDFGCF<D++33DF,BF8FFE8B@FFCE@,@CC*@3,21>*56><@;#;?<C<7F89;+=A<6=FCB(BE+3*)5:;3@:<9CFF>#:DDCC@C<<>##CFCD:@58C><8E>GGFCCFFGFFFFGGFDB=?8,E@+CF,FEFC,CFE9FAFBDE,CGFFFE:B+=D;@>+ECF@DFA8@0DGGGFE9,,EA,,C,?,FGFFF7GGGFDEGGGGGEEGEGGFDFGGEEFCCGGGGFDGFCFGGFGGFGGGFDGGGGGGGGGFGGFGGGGFCGGGEFF9GFGFAAGGGCCCCC
@s601 46
TGGGGAATATTGCACAATGGGCGAAAGCCTGATGCAGCAACGCCGCGTGAAGGAAGAAGGCCTTCGGGTCGTAAACTTCTGTCCTCAGGGAAGGAGAACTGACGGTACCTGAGGAGGAAGCCCCGGCTAACTACGTGCCAGCAGCCGCGGTAATACGGAGGATCCGAGCGTTATCCGGATTTAGTGGGTTTAAAGGGAGCGTAGGCGGGTTGTTAAGTCAGTTGTGAAAGTTTGCGGCTCAACCGTAAAATTGCAGTGGATACTGGATACCGTGAGTGCAGTTGAGGCAGGCGGAATTCGTGGTGTAGCGGTGAAATGCTTAGATATCACGAAGAACTCCGATTGCGGAGGCAGCTCACTGCACTGCAGCTGACACTGATGCTCGAAAGTGTGGGTATCAAACAGGATTAGATACCCT
+
CGFFC@CCGGG9FGFGGGG?8FFGGGGGGFGFFFFGGFFFEFCGGGGGGGGGFFFGGEFFGG8ED@FGFGGEFGFGGF9FFDEFGG<=FFC8BFE@<FGGGGGDF+DCFGF<8<=FEDCE8BDF7+8@CFG9<CE,@CC,3>FAC8*@FEF>BFFGG@CEGEFF7@GE*@FE0)>5FF1EFC9#?BF#@>CC@FEC=7@CCDGFGCE9F6;88:7,1@F@:9DFCBCE7@@3<8(9?;@7GFCFEEECE9==D?AB@,>4=3+FDA==?B9,CBDB8FEFDF@F9<8FCFFFEEE?GC@GGGFA>+5GCCE9DFDGFDDEF9A,C,DFEFED<A6B7B=4=GGFDGF@,GFGGGGGGGGCGGGGGGEE,GFE<EGGFGFEDGFB9DA?GFFGFCFFCFCCFFGGGEEECGFGGCB@C<
@s601 39843
TGGGGACTATTGCACAATGGGCGCAAGCCTGATGCAGCGACGCCGCGGGGGGGGTGACGGCCTTCGGGTTGTAAACTCCTTTCGCTAGGGACGAAGCTTTTTGTGACGGTACCTAGATAAGAAGCCCCGGCTAACTACGTGCCAGCAACCGAGGTAATACGTAGGGAGCGGGCGTTGTCCGGAATTACGGGGCGGAAAGGGCTCGTAGGTGGTTTGTCGCGTAGTCTGTGAAATTCCGGGGCTGAACTCCGGGCGTGCAGGCGATACGGGCATAGCTTGAGTACTGTAGGGGTAACTGTAATGCCTGGTGTAGCGGTGAAATGCGCAGATATCAGGAGGAACACCGATGGCGAAGGCAGGTTACTGGGCAGTTACTGACGCTGAGGAGCGAAAGCATGGGTAGCGAACAGGATTAGATACCCT
+
E,ED@C+CFAD<FG9,E6@B4E+8@FCGFCGG9,CFFED@CECGGG@+84@>8C?CCEG5CEEFD>CC8EE8@9,0,<2,3,<;;EEDF5CCCCE5C+<CFC>,;@E;E1AEG77<@F:CCCFFF,ACE>CDG68EGCEC6CCF?CE,0;?888?EF+<<89<8;*,;8EGEEG*:??9:>8>>8C9@%C8C;C#2+37<(:/0E=A?;4/?EEED=FFDF<(F@(#8@A7@@E?F:ECC;8>#@<CCC>B<FF><E<*FBB69CCGFDFDF:,:,E,A+B,EFDGGFGEEA,5@FE9,CF>+49+BECEC=C=<<CFF=C>EEGGFEAFFCGGFF<EFEC@FCFF?,7CFE,EE8<GFF,FEFCFCGGGGFFFE@CB@GGFE8CF@C>FE9EGGFC8E@F:GGFFGFGFGGGE,GFGCCCCC
@s601 48
TGAGGAATATTGGTCAATGGCCGAGAGGCTGAACCAGCCAAGTCGCGTGAAGGAAGAAGGATCTATGGTTTGTAAACTTCTTTTATAGGGGAATAAAGTGGAGGACGTGTCCTTTTTTGTATGTACCCTATGAATAAGCATCGGCTAACTCCGTGCCAGCAGCCGCGGTAATACGGAGGATGCGAGCGTTATCCGGATTTATTGGGTTTAAAGGGTGCGTAGGTGGTGATTTAAGTCAGCGGTGAAAGTTTGTGGCTCAACCATAAAATTGCCGTTGAAACTGGGTTACTTGAGTGTGTTGGAGGTAGGCGGAGTGCGTGGTGTAGCGGTGAAAGGCATAGATATCACGCAGAACTCCGATTGCGAAGGCAGCTTACTAAACCATAACTGACACTGAAGCACGAAAGCGTGGGGATCAAACAGGATTAGATACCCT
+
DGFFGDGGGGGFGGGGGGGGGGGGGGGGGCFFGFGGGGDFFGFFFGGFG@FGGGDGGGFGGFFEEFFFEFGEGGGCGDGGGGGGGGGGFGGFFADFFGGGGGGGGGGCFEFGGGGGGGEGGFFF<FGGGCGBCGGFGGGG,AFGGGG@CAFG>FFGGGGGGFGGGGDDGGDGFFFEG@:<FFGGC@G*;CC3FF;ECGF>5G$GEGGD@EEGG:>>C7FE@F>GF>+9D<FCCFGA03<+FE<EC;CF=FGFCDA8@#9,GF=@7<CFFEF<+FD;D69GGGGGFFC8,FA80GGGFGFE8GFFFA4CGEGGGGGGGGGGFCGE9DGDCFFEA5,EFEFDE=BA,F@:FCGGGGFFF<FDFCGDGFFFEBFGGGGGGFF<FGGGGGEGGGGFEGGGGGGGFEFGGDGGGGGGGGFF<FGEFGGGGGGGGFFCCCCC
@s601 39422
TGAGGAATATTGGTCAATGGACGAGAGTCTGAACCAGCCAAGTAGCGTGAAGGATGACTGCCCTATGGGTTGTAAACTTCTTTTATACGGGAATAAAGTTAGCCACGTGTGGCTTTTTGTATGTACCGTATGGATAAGGATCGGCTAACTCCGTGCCAGCAGCCGCGGTAATACGGAGGATCCGAGCGTTATCCGGATTCATTGGGTTTAAAGGGAGCGTAGATGGATGTTTAAGTCAGTTGTGAAAGTTTGCGGCTCAACCGTAAAATTGCAGTTGATACTGGATACCTTGAGTGCAGTTGAGGCAGGCGGAATTCGTGGTGTAGCGGTGAAATGCTTAGATATCACGAAGAACTCCGATTGCGAAGGCAGCCTGCTAAGCTGCAACTGACATTGAGGCTCGAAAGTGTGGGTATCAAACAGGATTAGATACCCT
+
GGGGGGGGGGGGGDFGGGGGGGCFCFGCEDFGGGGGGGCFEG@DEGGGGGGGGGGEAAEEFGFGDFEFGGGGFFGGGGFF<EFFGGGFDFGGEGE9FFFFGGAGGCGF@BFGGGGGGGGGGGGGFGGGGGGG@FDFGGEFFFE@FGGGGFCFGGGGGGGGGGGGGGGGEGE;FG>CFFECGGG@CDEEGGGGGGFFGFF2DFGFFC>FG>?CCFGGGFG=EGFGGGCGGFCGFCEFC>EFFD:GFFDGGCE@@<GFB7=3;CEFCABB:GGFGF<+C9;=GGGFED?B9=FF<A,DGGF,?GFGFD+EECF9FFEGEFDFGFC75FDGGGGFFGCGE<GFFDE,GGGGGGGFCFC7GGGGGEGFGFFGGEFFB,FGGFC,CGGFEGEGFEE<@CGGGGECFEFGFGEGFFFGGGGGGCFDGFGGGGGFFFGCCCCC
@s601 31818
TGAGGAATATTGGTCAATGGACGAGAGTCTGAACCAGCCAAGTAGCGTGCAGGATGACGGCCCTATGGGTTGTAAACTGCTTTTATGCGGGGATAAAGTGGGCCACGCGTGGTCTTTTGCAGGTACCGCATGAATAAGGACCGGCTAATTCCGTGCCAGCAGCCGCGGTAATCCGGAAGGTCCGGGCGTTATCCGGATTTATTGGGTTTAAAGGGAGCGCAGGCCGCCGGGCAAGCGTGTTGTGAAATGCAGTCGCTCAACGTCTGCACTGCAGCGCGAACTGGCCAGCTTGAGTGCGCGCAACGTTGGCGGCATGCGCCGTGTAGCGGTGAAATGCTTAGATATGGCGAAGAACTCCGATTGCGAAGGCAGCTGACGGGTGCGTAACTGACGCTCATGCTCGAAAGTGCGGGTATCGAACAGGATTAGATACCCT
+
@ECEEFFGGFCFF<FEFFGBECCEGGGDC9@FEF<DFGDDGGFDCF@BFFGFGGGGFFFEFFCFG8FGCFGGEFFDFCFF9EFGFGGGGGEGECFE<FAE<84BFFGGG=FEF,CFGGGCF9DFFBEGEGCEGGDEGGGGF?<FEGGGFGC,3,**8,<CC,,><:<<FEF9,2=FFF>CC9<:*4=>:CG*<<;5CC;9++<C68;5CFFCCFGDC7875*::#:GCC+85=74)*=7C:AC<<CC.>3CC4+CC8,?14,;,,<79C@GGGC@DGD99;>8+,,@B9A7<5EEEEF38,,+8B@@@@884+8@787@CCECG=CFEF<E<CE9GFEF=A,=DFFCFF<EFF=FF@@E,GDGEFCFGGGFFFFFB:CFEDGGGFGGGFGFFE8<GEDGGGGFAECCGGFGFFFGGGFFBEFGGGGGFGDGCCCCC
@s601 30793
TGAGGAATATTGGTCAATGGACGAGAGTCTGAACCAGCCAAGTAGCGTGAAGGATGACTGCCCTATGGGTTGTAAACTTCTTTTATACGGGAATAAAGTGAGGCACGTGTGCCTTTTTGTATGTACCGTATGAATAAGGATCGGCTAACTCCGTGCCAGCAGCCGCGGTAATACGGAGGATCCGAGCGTTATCCGGATTTATTGGGTTTAACGGGAGCGTAGATGGATGTTTAAGTCAGTTGTGAAAGTTTGCGGCTCAACCGTAAAATTGCAGTTGATACTGGATATCTTGAGTGCAGTTGAGGCAGGCGGAATTCGTGGTGTAGCGGTGAAATGCTTAGATATCACGAAGAACTCCGATTGCGAAGGCAGCCTGCTAAGCTGCAACTGACATTGAGGCTCGAAAGTGTGGGTATCAAACAGGATTAGATACCCT
+
EFFGGGGGGGGGGGGGGGGGGGGGGGGFGGGGGGGGGGGGFGGGGGGGGGGGGGGGGGEFEGGGGGG?FGEGGGGGGGGGFFGGGGGGGGGGGGGFFFCFFFGGGGGFGGGGGGGGGGGGGGGGGGGGGGGGGGGGGGGE,?FGGGGGGGGGGGGGGGFGGGDGDGGDGGGGGFFEG@:<FFC82$:DFF7BCFECEFCEGGFFCFC@/GF$<FFGGBGC7@,D;8:DFGGGFGFD,7??FGGDD@?GFC6C7?@DBEFCFGDGFGGFGGE8FCCCFEAEFGFF<FFGGFFGBF=E>9<BFFEBEFEEGGE==,GEGGFFDGEEAEEGGFD<AFGFFGGGGFAGGGGCGGGF@BDGE@GGGEGGGGGGGGFFCGGFE6<8GGGGGGFGGGFGGGGFCFC@FCFCECEGGGGGGFCGFFFFGFGGFFGGGFF6CCCC
@s601 23164
TGGGGAATATTGCACAATGGGGGAAACCCTGATGCAGCGACGCCGCGTGGAGGAAGAAGGTCTTCGGATTGTAAACTCCTGTTGTTGAGGAAGATAATGACGGTACTCAACAAGGAAGTGACGGCTAACTACGTGCCAGCAGCCGCGGTACAACGTAGGTCACAAGCGTTGTCCGGAATTACTGGGTGTAAAGGGAGCGCAGGCGGGAAGACAAGTTGGAAGTGAAATCCATGGGCTCAACCCATGAACTGCTTTCAAAACTGTTTTTCTTGAGTAGTGCAGAGGTAGGCGGAATTCCCGGTGTAGCGGTGGAATGCGTAGATATCGGGAGGAACACCAGTGGCGAAGGCGGCCTACTGGGCACCAACTGACGCTGAGGCTCGAAAGCGTGGGGAGCGAACAGGATTAGATACCCT
+
GGGGGGGGGGGGGGGGGGGGGGGGGGGGGGGGGGGGGGGGGGGGGGGFCFGGEGFFGGDFGGGGGGGGGGGGGGGGGGGGGGGGGGGGFFEFGGGGGGGGGGGDGGCFGGGGGGGFGGGGGGGDGCGGGGGGGGGD7@FGG?CF:CCFGG*?EGF:AFG=GGGG42<:=FGEC;CCGF@FCGGDCGGGFFCCFGDCCCFFFGGDEEFFFGGGFEE9ECEDBFGGGG:<@CAFGFFCFCGGFCCFCC;@<>@CFFGGGG?<AGGGGFF,DEAGFFGFGGGFGGFGGDGGGGGGGGGGGGGGFFEGFECGFGFFEGGGGFGGGE@EFGGGFFFGGGFGGGGGEGGGGGGGGGGFFFFEGGF@FGGFFFFF@GGGF@FGGGECFFFF@GGGGFGFGGGGGGGFCFGGGGGGGGGCCCCC
@s601 53
TGAGGAATATTGGTCAATGGACGCAAGTCTGAACCAGCCATGCCGCGTGCAGGATGACGGCTCTATGAGTTGTACACTGCATTTGTACGAGGGTAAACGCAGATACGTGTATCTGTCTGAAAGTAACGTACGAATAAGGATCGGCTAACTCCGTGACAGCAGCTGCGGTAATACGGAGGATTCAAGCGTTATCAGGATTTCTTGGGTTTAAAGGGTGCGTAGGCGGTTGTATAAGTGAGGGTTGAAATTTCGGGGCTCAACCCTGAACGTGCCTCTAATACTGTTGAGCTAGGGAGTAGGTGCGGTAGGCGGAATGTATGGTGTAGCGGTGAAATGCTTAGAGATCATACAGAACACCGATTGCGAAGGCAGCTTACCAAACTATATCTGACGTTGAGGCACGAAAGCGTGGGGAGCAAACAGGATTAGATACCCT
+
<FFGFGGGGFGGGGG9@FC,EFGGGGGGGCFGFFGGGGGGG?EFGFGGGGGGGGGGFGCF7@CGGGFFGFF9FG,CEC=F,CFGDFGEFCBCECEFGG@C7=CFGGDFFGGFF@AACDD,BBFFF,<8:EEC=,>8?EADB3>FC+@=8<F<CD7+B,,F@,:,,@C+5>C<@FGGGGDGCF?FF9,88>*=;,,,,,33++?FF,4=<B9CCF*)<03,<*CD@245#3,==761**3,8,;C@2,@:@=6+,,3,+,,CAF=,GFFD8B5GGFC>6+=GDE<,F9A,EAA0B8A9,+46CCCEC=4C>CE=9,FE<==FA=>5C>EECFAFEGGFFFCEAFFFFC,F9E9GFFFCGGGF@:CC9CB8@CGFGGGFFE@GGGGGGGFFC,CFEFEGFFDGGGFCFGGGGGFGGEFEEF9GGGGFFGGGGGCCCCC
@s601 28159
TGGGGAATATTGCACAATGGGGGAAACCCTGATGCAGCGACGCCGCGTGGAGGAAGAAGGTCTTCGGATTGTAAACTCCTGTTGTTGGGGAAGATAATGACGGTACCCAACAAGGAAGTGACGGCTAACTACGTGCCAGCAGCCGCGGTAAAACGTAGGTCCCAAGCGTTGTCCGGAATTACGGGGGGTAAAGGGAGCGCGGGCGGGAAGACAAGTTGGAAGTGAAATCTATGGGCTCAACCCATAAACTGCTTTCAAAACTGTTTTTCTTGAGTAGTGCAGAGGTAGGCGGAATTCCCGGTGTAGCGGTGGAATGCGTAGATAGCGGGAGGAACACCAGTGGCGAAGGCGGCCTACTGGGCACCAACTGACGCTGAGGCTCGAAAGTGTGGGTAGCAAACAGGATTAGATACCCT
+
GGGGGGGGGGFC<FGGGGGGFBCFGGGECGFCFGGGGGGGGGGGGGGCFGEFGGGGGGGGCFGAFGDGGGGGGGGGGGGGFEFGGGGGCEE?:E,AFFGGGGGGF=?DEFCFFDGGGFGCGGGDE<CGCCGGGGGFGGC@FCCGGGGGCGGFG9:<F@CFC,6<BC5<<B<;FFGGDG@<CF*,1<):8:+89C<@>)7?>DEA3=FCGF@C7F>B=#F@<FC=A>FFGGGGFEFDA3:C%GFA9*FC3>8@D?7FF;:C*GGGGGFF?EFA*8C2?GGGGFEGE67EEDGGGGEBGGGGGFC@1:7ACCFF:GC@?FF8FCC@+GGGFFDFCFEE@FDEFEDGGEGGGGGFEGGGGFEFGFGGEFEGGECGGGGFGGGGGGGFFGGGFGDFGGGGFGGFFGGGGGGFGGGCCCCC
@s601 55
TAGGGAATCTTCCACAATGGGCGAAAGCCTGATGGAGCAACGTCGCGTGGGTGAAGAAGGTCTTCGGATCGTAAAACCCTGTTGTTAGAGAAGAAAGTGCGTGAGAGTAACTGTTCACGTTTCGACGGTATCTAACCAGAAAGCCACGGCTAACTACGTGCCAGCAGCCGCGGTAATACGTAGGTGGCAAGCGTTCTCCGGAATTATTGGGCGTAAAGGGACCGCAGGCGGTCTTTTAAGTCTGATGTGAAAGCCTTCGGCGTAACCGGAGTAGTGCATTGGAAACTGGGAGACTTGAGTGCAGAAGAGGAGAGTGGAACTCCATGTGTAGCGGTGAAATGCGTAGATATATGGAAGAACACCAGTGGCGAAAGCGGCTCTCTGGTCTGTAACTGGCGCTGAGGTTCGAAAGCGTGGGTAGCAAACAGGATTAGATACCCT
+
GFEGGGGGGGGGGFGGGGGFGGGGDGGGGFGGGGFGGGGGGGGGGGDGGGFGGGGGGGGGGGGGAFDEFCCFCGFEG:FE@EEFGGGGCFAFC<BFF?E<@FDCCFGGFFGEGGGGGGEB8F@CGG7+CE@FAFADGGGGGGFFF@CCGG@CFG=,@B,,5@;B8,>F7B:*1*48FFCFGG<@FF*2<CFGCC717@F@DD**?9FG,?F>CE*8;7<).#5<7>E4:F74=@:76@<@3(@C,@<6:C?C97F8@CC86#GFFEGGD;D8DF@:*2FGCE8+A?GEF,?GF@AAE8FFFF;=AA<AC@FF<EDB,44=,8CECE=E>AF,AFGGFEF@E=AFGF=EE9<<FDCFC,9:,8EBEFCGGFFC:GGFGCGFADGGFA<GGGFEFCEGGFFEEFFFGGDGGFDGGGDFFGGFGDFGFGGGGGGGGGGFCCCCC
@s601 23011
TGAGGAATATTGGTCAATGGGCGAGAGCCTGAACCAGCCAAGTAGCGTGCAGGATGACGGCCCTATGGGTTGTAAACTGCTTTTATACGGGGATAAAGTGAGCCACGTGTGGCTTATTGCAGGTACCGTATGAATCAGGGCCGGCTAATTCCGTGCCAGCAGCCGCGGTAATACGGAAGGTCCGGGCGTTATCCGGATTTATTGGGTTTAAAGGGAGCGTAGGCCGTCTGTTAAGCGTGTTGTGAAATGTCGGGGCTCAACCTGGGCATTGCAGCGCGAACTGGCAGAGTCGAGAGTACAGGAAGGAGGCGGAATGCGTCGTGTAGCGGTGAAATGCTTAGATATGACGAAGAACTCCGATTGCGAGGGCAGCCTGCTGTAGTGCAACTGACGCTGAAGCTCGAAAGCGTGGGTATCGAACAGGATTAGATACCCT
+
FGGGGGGGGGGGGGGGGGGFFGGGGGGGDGGGGGGGGGFDFGFGGF@FEGGGGGGGGGCEGGGGGGGGCEFGGFFGGGEGFFFGGGGGCGG7FGGGGGGGGGGGFGGG8FFGGGGGGGGGGGGGGGGGGGDDAFC9FGGFGGGGGGGGGGGGGCFGGGGGGEGGGGGDCFFFC>DEGGGGGGGGGEGDEFGGGGGGG*8<1=FFGC/CGGFG7CEGGBCD:EEF?8C:FGFGEGG9C.EEDCFA-<CC>1FGF@EB2:730;D@CGF3C@F:EEE>@::/-@FFAD>8+,7EC:,?,AAFE:,<B+EEGGGF7EC7GGF7FF8@)F4?ADF@@,,6,F?,EE,?FF=DE?,EF:FF,FFCGGGFFFGGF8EF8C8AE@FCGGGGGFFGEF7GGGGGGCFEE:EDEFGGCGF<EGFEBF9DDDGGDGEFF,FA-C@C
@s601 57
TGAGGAATATTGGTCAATGGACGAGAGTCTGAACCAGCCAAGTAGCGTGAAGGATGACTGCCCTATGGGTTGCAAACTTCTTTTATATGGGAATAAAGTTTTCCACGCGTGGAATTTTGTATGTACCATATGAATAAGGATCGGCTAACTCCGTGCCAGCAGCCGCGGTAATACGGAGGATCCGAGCGTTATCCGGATTTATTGGGTTTAAAGGGAGCGTAGGTGGACAGTTAAGTCAGTTGTGAAAGTTTGCGGCTCAACCGTAAAATTGCAGTTGATACTGGCTGTCTTGAGTACGGTAGAGGTGGGCGGAATTCGTGGTGTAGCGGTGAAATGCTTAGATATCACGAAGAACTCCGATTGCGAAGGCAGCTCACTGGACTGCAACTGACACTGATGCTCGAAAGTGTGGGTATCAAACAGGATTAGATACCCT
+
CFGGGGGGFFGCFFGGFFGGGGGGGGGGGFGGGGGGGGGGGGGGGGGGGEGFGGGGGGGGGGGGGGGGGGGGGFGGGGGGFGGFGGGGGFGFGGGGGFEG9FFFGGGGGGF>FGCFGGGGGGGGGGGGGFGFGGGFGGGFCEGGGFEGGGEFGGGCFF?7FEF8E6>CFDCFFFCGGGDCBC@F7>EGGCG>9FFB=E<:F@=9AFGGE?;F9EGF@;<*19E:9,+DFA>F@FF:<#</CC7EGCFFEEE>EEFFFFFDCC>FEEF7,DA24:DF@,)=GGFEFGFFCE<A1++:+9GFGFD?B=:CDFE>CGDGGGFCA,B85C7EFEEA<FFFGFE=9,9,FFEGGGFFFEFC@@F7DFEGGGGGGGFGFFFECFADGGGGFFFDGFFFGFDGGGGFF>GFFGGGGFECGFDCGFFFGGGGGGGGGGFCCCCC
@s601 58
TGAGGAATATTGGTCAATGGACGAGAGTCTGAACCAGCCAAGTCGCGTGAGGGAAGACTGCCCTATGGGTTGTAAACCTCTTTTATAAGGGAAGAATAAGTTCTACGTGTAGAATGATGCCTGTACCTTATGAATAAGCATCGGCTAACTCCGTGCCAGCAGCCGCGGTAATACGGAGGATGCGAGCGTTATCCGGATTTATTGGGTTTAAAGGGTGCGTAGGCGGTTTATTAAGTTAGTGGTTAAATATTTGAGCTAAACTCAATTGTGCCATTAATACTGGTAAACTGGAGTACAGACGAGGTAGGCGGAATAAGTTAAGTAGCGGTGAAATGCATAGATATAACTTAGAACTCCGATAGCGAAGGCAGCTTACCAGACTGTAACTGACGCTGATGCACGAGAGCGTGGGTAGCGAACAGGATTAGATACCCT
+
GGDFGFGGGGGGGGGGGGGGFFGGGGGFGGGGGFGFEFFGFF<FEGGGGGGGGGGGGGFGGGGGGGGGGGGGGGDAEFFGEADGGFFGGFGGGGFF9FFGGGGGGFGGFGGGGGAFFGGGGGGGDFGFGGGGGGGGGGGGGGGGGGGGGEGGD7FGFGGGGGGEGEGGGFFFFGGGFED:<8>FE@5FGGGF@FEGGGGGC>GCC;C<CFF<-FG2*6<8?@EGFEGGGFFFFGGFGFD#>=2/:E<A8GDF@9GECFEDFD,0AFGGD82DFDGDED=?FCEFGF@@GGGFGFGGGCA8?@,GEGEFD@;9E=DE<CFEE@6)GCAGGGFFFFGFFFDF8GEFEFGEEFEFC7EF>GGF7GGGGGGGFGGGGFFC9GGGGGGGGGEGGGGGGFFCGGGGGF@ECGEGFE<GGGGGGGFGFGGGFGGGGFCCCCC
@s601 34952
TGGGGAATATTGCACAATGGGGGAAACCCTGATGCAGCGACGCCGCGTGAGCGATGAAGTATTTCGGTATGTAAAGCTCTATCAGCAGGGAAGATAATGACGGTACCTGACTAAGAAGTTCCGGCTAAATACGTGCCAGCAGCCGCGGTAATACGTATGGAGCAAGCGTTATCCGGATTTACTGGGTGTAAAGGGAGCGTAGGCGGTCCTGCAAGCCTGATGTGAAAACCCGGGGCTCAACCCCGGGACTGCATTGGAAACTGTAGGACTAGAGTGTCGGAGGGGTAAGTGGAATTCCTAGTGTAGCGGTGAAATGCGTAGATATTAGGAGGAACACCAGTGGCGAAGGCGGCTTACTGGACGACCACTGACGCTGAGGCTCGAAAGCGTGGGGAGCAGACAGGATTAGATACCCT
+
FGGGGGGGGGGGGGGGGGGFGGGGGGGFGGGGFGGGGGGGGGGGGGDFEGGCGGGGGGFFGGGGGGGCFGGGGGGGGGGGGGGGGGGGGGGFGGGFFCFDGGGGGGGGGGGFFGGGGGGGGGGGGGGGGFGGGGGGGGFGGGGGGGGGGGGGGGGGGGFGGGCGFFGGFGGGGGGGGGGGGGGGFG?EFCFGGGEGDD<GGGGGEEEEFEGGGF79A>CFBF,FFG3C>/EEEGGFGGGCFGGGGGGGGEBECFECF9@(=#E;FCFFFCFF9>,:C:GG6FFEGGFAFE,9,4,88EABGDEDAEC?<E<?@EE@,DC=@4,9GGFFE<FF:CC<<D@CEEE@FCCFCGGF9GGGGFGFFFCFGFF@FB@+F@FGFGGGGGGGGEGGGGGDCCFDCE<@FFGFE<GGGGFCCCCC
@s601 22053
TGAGGAATATTGGTCAATGGCCGAGAGGCTGAACCAGCCAAGTCGCGTGAAGGAAGAAGGATCTATGGTTTGTAAACTTCTTTTATAGGGGAATAAAGTGGAGGACGTGTCCTTTTTTGTATGTACCCTATGAATAAGCATCGGCTAACTCCGTGCCAGCAGCCGCGGTAATACGGAGGACGCGAGCGTTATCCGGATTTATTGGGTTTAAAGGGTGCGTAGGTGGTGATTTAAGTCAGCGGTGAAAGTTTGTGGCTCAACCATAAAATTGCCGTTGAAACTGGGTTACTTGAGTGTGTTTGAGGGAGGCGGAATGCGTGGTGTAGCGGTGAAATGCATAGATATCACGCAGAACTCCGATTGCGAAGGCAGCTTACTAAACCATAACTGACACTGAAGCACGAAAGCGTGGGGATCAAACAGGATTAGATACCCT
+
CFGGG?FGGF9<EGGGGGF,FFEDEGG7C8<CFGFGGGGFGFFGDGGGFFGGGGFCDGGGGCGGGGGGGGGGFGGGGGGGGFGGGGFGACCCGG9DGG<FGGGGGGEGGGGEGGG9FFGGGGDFFAFFGGGG?FFGF?FCFCGDGFECFGDE@GGGGGGFG7@FCEFFGGGGGGG>/,CCC@.CF9EGF6GEGGGGGFEGGG-FGG?@ECCG7,4:ADGFCE@CCFC>GC;CFGC<@9CFGGFCGFGFFFFGFC@5GFCFGGDFEB=AEDDEDGFAEA337DGGGF<59A,A*GGGGGGFFGE:B+CGGFFFC8C@EGGFFD=E@F?,?@AF@<9CGFAFGGGF:CGGFGGF@C>GFDE7FCF8GFGGGGGGGGGEECFFGGCFDADFFGGFFGGGGGFCFGGGEDGGGGFECDCC,FFEFF9FF<GGGGGCCCCC
@s601 61
TGAGGAATATTGGTCAATGGGCGAGAGCCTGAACCAGCCAAGTAGAGTGCAGGATGACGGCCCTATGGGTTGTAAACTGCTTTTATAAGGGAATAAAGTGAGAGTCGTGACTCTTTTTGCATGTACCTTATGAATAGGGACCGGCTAATTCCGTGCCAGCAGCCGCGGTAATACGGAAGGTCCGGGCGTCATCCGTATTTATTTGGTTTAAAGGGAGCGTAGGCCGGGGATTAAGCGTGTTGTGAAATGTAGAGGCTCAACATCTGCACGGCAGCGCGAACTGGTTTCCTTGAGTACGCACAAAGTGGGCGGAATTCGTGGTGTAGCGGTGAAATGCTTAGATATCACGAAGAACTCAGATTGCAAAGGCAGCTCACTGGAGCGCAACTGACGCTGAAGCTCGAAAGTGCGGGTATCGAACAGGATTAGATACCCT
+
CFFGGGGGG9FFFFFCFDC,CFGEGGEGGCGGGG@6,@AEFDAE96@FAFGGGGFECD@@++8CE,CF8<BCF,,<CECFA?FGGFGGCDEFFFGGGGFGGGFFGGG<+F7BFF9FFFGGEFGGAE9FGFGGGGGGG8AEFEFDG7=FGGGDCFF+=FD+,DAF+@CFCGGA;=3@F:CEFC<FFEG***6=;:F*1::<>F,,7C:*<C<9C8*5:DF8+::8**/:>,:C?F1.:%:><E7A=@<CFB<>,:@,,<=,CCGED>B@8,+>ECB@8C=+FGGF=B,,,8FE8@+=8GGGGEGGGGGGCCAFFBC=C@DGFCB8=C8EE=9C,,5,,EEFFFFEE7@CGFFC,C,<5,GGGGGFE<,GF<GGFFCFFE=:DGGFAFEB,,CFAFGFGGGGGGGGGGGGGFFFEFDC7EC,GGGGFCGGGGFBBCCB
@s601 25175
TGAGGAATATTGGTCAATGGACGAGAGTCTGAACCAGCCAAGTAGCGTGCAGGATGACGGCCCTATGGGTTGTAAACTGCTTTTGTACGGGAATAACGGGCGTCACGTGTGATGCATTGCATGTCCCGTACGAATAAGGACCGGCTAATTCCGTGCCAGCAGCCGCGGTAATACGGAAGGTCCGGGCGTTATCCGGATTTATTGGGTTTAAAGGGAGCGTAGGCCGGAGATTAAGCGTGTTGTGAAATGTAGAGGCTCAACCTCTGCACTGCAGCGCGAACTGGGCGTCTTGATTACGCACAACGTGGGCGGAATTCGTGGTGTAGCGGTGAAATGCTTAGATATCACGCAGAACTCCGATTGCGAAGGCAGCTTACTAAACCATAACTGACACTGAAGCACGAAAGCGTGGGGATCAAACAGGATTAGATACCCT
+
AFCFGGFFGGGFGGGGGGGGGGGGGGGGGFGGGEGGGGGGFFEGGGGGGGGGGGGFFEFGGGGFGFFGGFGGGEFCFGGFFGGGGGGFGGGCG@FF,CFGCGGGGGGGGGGAEF,?FCFGG9EF,8EFFEDGDDFGGGGCGDFGGGGGDFGGGGG:FGGGGCF,5*>FCCFF,2<FE@CE,,@CEE=@<?8+B7FGG<CCF<<GFFACB<C=<EG9C587?GECC:8@E,;CC:C2?FF:&FFF@@77=9.>D>FCG=F<D<=<?DG7>,GE<C6@8@=EDC=8+44<=,E@3+44BDGEDEFGGGFCC8E;=CEDGGGFEFEE>C7FFCGFFCGF9FGGGFF<7GGEC,FB,FFFEEGGGGGFFF9GGGGGGGGGGFFEFFGGGGFFCFFFFEDEFGGGFGGFCBGDGGFEFGGGFGGFEGGGGGGGGGGCCCCC
@s601 63
TGAGGAATATTGGTCAATGGACGAGAGTCTGAACCAGCCAAGTAGCGTGAAGGATGACTGCCCTATGGGTTGTAAACTTCTTTTATACGGGAATAAAGTTAGCCACGTGTGGTTTTTTGTATGTACCGTATGAATAAGGATCGGCTAACTCCGCGCCAGCCGCCGCGGTAATATGGAGGGACCGAGCTTTATCCGGATTTATGGGGTTGAAAGGGAGCGTAGGCTGGTTGTTAAGTCAGTTGTGAAAGTTTGCGGCTCAACCGTAAAATTGCAGTTGATACTGGCGGCCTTGAGTGCAACAGAGGTAGGCGGAAGTCGTGGTGTAGCGGTGAAATGCTTAGATATCACGAAGAACTCCGATTGCGAAGGCAGCTTACTGGATTGTAACTGATGCTGATGCTCGAAAGTGTGGGTATCAAACAGGATTAGATACCCT
+
B8CFGGGGGGGGE@FGFGGFFFEFCC:<FGGGFCFCFFGGGCECFGGGGGDCGFFGGFCGCD<FFCEA8C,7CGDFFC<F,AFFEGDFFECGGE<EFBDCFGG8?,><FEFE,DDFG++BB,5,,95CDCDF,B,@AFGF<FC78D8DA5CD:+3+@33+85@BB>7@CEF,<,2?<<C**6*=CC?*,,592,142:CC$E#7FF<<&,2?-:0;;5:<);***DGFFDB>33,*:>CFDF?A;@CCECC8@@BE@=FB77F=A=@5,DD9C,,A,8+6+6F:CB+EEE<E5FGGGFEE=54<FEFCCCFE6,+GGGFE:FCB>C@9=99EDFECGGGFFEEF8EE<C<GFCGEDGGGGGGEGFFFFDFGGGGEGGFFFGGFE9GGGFDFGFGGGGGGGGGGGFFGDGFGGGGGFGGFFFCGGGCGFE,68CC<C
@s601 39783
TGGGGAATATTGCACAATGGGGGAAACCCTGACCCAGCAACGCCGCGTGAAGGAAGAAGGCTTTCGGGTTGTAAACTTCTTTTGTCGGGGACGCAACAAATGACGGTACCTGACGAATAAGCCACGGCTAACTACGTGCCAGCAGCCGCGGTAATACGTAGGTGGCAAGCGTTATCCGGATTTACGGGGTGTAAAGGGCGTGTAGGCGGGATTGCAAGTCAGATGTGAAAACTGGGGGCTCACACTCCAGCCTGCATTTGAAACTGTAGTTCTTGAGTGCTGGAGAGGCAATCGGAATTCCGTGTGTAGCGGTGAAATGCGTAGAGATACGGAGGAACACCAGTGGCGAAGGCGGATTGCTGGACAGTAACTGACGCTGAGGCGCGAAAGCGTGGGGAGCAAACAGGAGTAGATACCCT
+
EE<EFD@FGGGGGGG9CFEEFGGGEGGFGDCFEFGGGGGGFEGGCGD+@FGGGGGGGFFGGDF,FCDG@CEEFEFG9FFFGGGF@AFGEEGDF+>BCFFGGFCFEDGGGGDGFGCCEFGCFDGF@C7FG@7:F;D*35*@FC@F:>FFFF7*F<,@CCFGFF<?F6<:):EE27?F(=F7FF<CC1ECF#8EC?9:50+:;EEGDGGG>G:F5?,FFE;F=D2,C2,E+0'EGEEFGFGC<C,(FBC82GGGGGGGGFBFE89D=<FAGFC9FEA*GFF8FGGGFEFFCCEGCGFFFDGEE@,GGGEAC4GGEFC,7GEEE6DE=,FGFCE69GGGFDFEFDGGGEGGEGGFEGGGGGGGGFFDFFF<9GGFGGGFGFGEGFEGFE?GGGGGGGGGGGGGFFFCFGFE,FGGGGCCCCC
@s601 25778
TGGGGAATTCTGGACAATGGGCGCAAGCCTGATCCAGCTATTCCGCGTGTGGGATGAAGGCCCTCGGGTTGTAAACCACTTTTGTAGAGAACGAAAAGACATCTTCGAATAAAGGGTGTTGCTGACGGTACTCTAAGAATAAGCACCGGCTAACTACGTGCCAGCAGCCGCGGTAATACGTAGGGTGCGAGCGTTAATCGGAATTACTGGGCGGAAAGGGTGCGCAGGCGGTTGAGTAAGACAGATGTGAAATCCCCGAGCTTAACTCGGGAATGGCATATGTGACTGCTCGACTAGAGTGTGTCAGAGGGAGGTGGAATTCCACGTGTAGCAGTGAAATGCGTAGATATGTGGAAGAACACCGATGGCGAAGGCAGCCTCCTGGGACATAACTGACGCTCAGGCACGAAAGCGTGGGGAGCAAACAGGATTAGATACCCT
+
FFFFGGGFFACEFFGGGGGGGGGGGGGGGFGGGGGGAFFGGFFFEC@6CFGGCCGGGGCEGGEGFGGGFGGGGGGGGCG8EF9FGFGFFFGGGFGGEFGGGGGFFGGGGGGGFGGGFGGGGF9<DDEE@FGFGGGGGGGFGFFFADDF<:+@FFGGD@@@DFGCDCCF<<CCF7FF9C;F<F,:7:C:E7**B*=*::<CECCEC:,2<+42:#=8;FGD8?*957<7:EG<CGC>FFFC>GDCGGE@D9::EFCGGF87/5<CC@DCECFEFF9FACFFFED8@8CCCECFF@,GFDB,FFFECFFFEFFGGGGFDDE,DGGGFCE;E?E;;@E<GF:=F@FECC,GGGGGFFGFGGGGGDFE,FDGGGFFGEGGGGGFF8GGGGGGGGGGGGCCEGFFCGGGGGGGGF@GGGGGGGFEGGFFFGGGGGGGGGGGCCCCC
@s601 28838
TGAGGAATATTGGTCAATGGGCGAGAGCCTGAACCAGCCAAGTAGCGTGCAGGATGACGGCCCTATGGGTTGTAAACTGCTTTTATAAGGGAATAAAGTGGGTCACGTGTGACTTTTTGCATGTACCTTATGAATAAGGACCGGCTAATTCCGTGCCAGCAGCCGCGGTAATACGGAAGGTCCGGGCGTTATCCGGATTTATTGGGTTTAAAGGGAGCGTAGGCCGGAGATTAAGCGTGTTGTGAAATGTAGAGGCTCAACCTCTGCACTGCAGCGCGAACTGGTCTTCTTGAGTACGCACAACGTGGGCGGAATTCGTGGTGTAGCGGTGAAATGCTTAGATATCACGAAGAACTCCGATTGCGAAGGCAGCTCACTGGAGCGCAACTGACGCTGAAGCTCGAAAGTGCGGGTATCGAACAGGATTAGATACCCT
+
FFGGGGGGGGGGGGGGGGGGGGGGGGGGGGGGGGGGGGGGEGGGGGGGGGGGGGGGGGGGGGGGGGGGGGGGGG<FGGGGGGGGGGGGGGGFGGGGGGGGGGEGGGGGGGGFGGGGGGCFGGGGCFGGGGGGGGGGGGGGFGGGGGGGGGGGFGGGGGGGGGGGGGEFC:FCFGFGGG@CEGGGCFEFF=GFGG7FGG?FCGGF=EC@CBFF?FCFGBGFDGDEFCEDFCACEGDAE7?EGGFDCCFCFFGGGGGFAEGGFD7,=;>;GGFCFEGFBC*/=DFFGGFF8GGGFGECGGGFCEACGECF6GGGE@CBDGGGGGGEBFCFFFFE,?9GGGGGGGGGGGGGGFFF<CEEF@B4+GF?GGGGGFAGFCDGGGEGGGGGGGFDEEGGGDGGGFGGGEGFF@C+F7GFGGGGGFFEFGGGGGGGGGGCCCCC
@s601 38715
TGAGGAATATTGGTCAATGGGCGAGAGCCTGAACCAGCCAAGTAGCGTGCAGGACGACGGCCCTATGGGTTGTAAACTGCTTTTATAAGGGAATAAAGTGAGTCTCGTGAGACTTTTTGCATGTACCTTATGAATAAGGACCGGCTAATTCCGTGCCAGCAGCCGCGGTAATACGGAAGGTCCGGGCGTTATCCGGATTCATTGGGTTTAAAGGGAGCGTAGGCCGGAGATTAAGCGTGTTGTGAAATGGAGTGGCTCAACCTCTGCACTGCAGCGCGAACTGGTCTTCTTGAGTACGCACAACGTGGGCGGAATTCGTGGTGTAGCGGTGAAATGCTTAGATATCACGAAGAACTCCGATTGCGAAGGCAGCTCACGGGAGCGCAACTGACGCTGAAGCTCGAAAGTGCGGGTATCGAACAGGATTAGATACCCT
+
FFGGGGGGGGGGGGGGGGGCFFGGGGGGGGGGGGGGGGGGGGGGGGGGGGGGGGGGGGGGGGGGGGFGGGEEGGGGGGGGGGFGGGGGFDFFGGGGFGGGGGGGGGGC,8FEFC?AFGGGFGGGGFGGGGGGGGGGGGCFGDGGGGGGGGGGGGFGGGGGGGFGGGGGGGGGG9DCGGGEGFGGGGG>FGGGGGGG??F2<?FGGG:@EFGGGGGGG;FDBEEGG7DGDEGFEGF6GD<?ACFDFGGFF#CF@GFFFFFDGGFCGCFGGGCFBE=EBG=C7CDGB8DD,=9GFF>EGGE@CFFCGGGGFGE=88EGDGGGE,CB9@,D9<EEGE9GGGGFB49GGGFFFCFFCC+7FFFGGFF<ECFGGGGGGGGGGFCC7GGDFDGGGEFGGGGGGGGCFGGFFFFGGGGGGGGGGGGDFGGGGGGGGGGCC9CC
@s601 68
TGAGGAATATTGGTCAATGGACGAGAGTCTGAACCAGCCAAGTAGCGTGAAGGATGACTGCCCTATGGGTTGTAAACTTCTTTTATACGGGAATAAAGTGAGGCACGTGTGCCTTTTTGTATGTACCGTATGAATAAGGATCGGCTAACTCCGTGCCAGCAGCCGCGGTAATACGGAGGATCCGAGCGTTATCCGGATTTACTGGGTTTAAAGGGGGCGTAGGCGGACGCTTAAGTCAGTTGTGAAAGTTTGCGGCTCAACCGTAAAATTGCAGTTGATACTGGGTGTCTTGAGTACAGTAGAGGCAGGCGGAATTCGTGGTGTAGCGGTGAAATGCTTAGATATCACGAAGAACTCCGATTGCGAAGGCAGCCTGCTGGACTGTAACTGACGCTGATGCTCGAAAGTGTGGGTATCAAACAGGATTAGATACCCT
+
FGGGGGGGGGGGGGGGGGGGGGGGGGGFGGGGGGGGGGGGGGGGDFEFGGGGGGGGGGGGGGGGGGGGGGGGGGGGGGGGGGGGGGGGGGGFGGFFGGEGFGGGGG@FGGGGGGGGGGG@EFFGGGGGGFFDFGGGGGGGGGGCEFEGGGGF@DCFGGGGFDCFGGGGDCFF9EFGGGGE@CFGG<EFGGGGG97'EGGGFFFFF0<F7F9FFG9#E>FB?>GGFDEEGEGDAFGF<CEE&?FG@EEGGGGGF8C,@:C<5GGGGEEGFDD:EFFFD<D=+<7?CFAF=FFFCA8GGGGDGGDGGGGGF8?GGGGGEFD<FFEC5@==CEC,AGFCDEECFGGGGGGFFCEFFFGDGGGGDGFFFGGGGGGGGGGGFFEGGGGGGGGGGGGGGGGGGGGGGGGGGGGGGGGFGFGGGGGGGGGGGGGGGGFCCCCC
@s601 32289
TGAGGAATATTGGTCAATGGGCGAGAGCCTGAACCAGCCACGTAGCGTGCAGGATGACGGCCCTATGGGTTGTAAACTGCTTTTATAAGGGAATAAAGTGAGCCTCGTGAGGCTTTTTGCATGTCCATTATGATTAAGGATCGGCAAATTCCGTGCCAGCAGCCGCGGTATTACGGAAGGTCCGGGCGTTATCCGGATTTATTGGGTTTAACGGAAGTGTAGGCCGGAGATTAAGCGTGTTGTGAAATGTAGATGCTCAACATCTGCACTGCAGCGCGAACTGGTTTCCTTGAGTACGCACAAAGTGGGCGGAATTCGTGGTGTAGCGGTGAAATGCTTAGATATCACGAAGAACTCCGATTGCGAAGGCAGCTCACTGGAGCGCAACTGACGCTGAAGCTCGAAAGTGCGGGTATCGAACAGGATTAGATACCCT
+
CAA@FFFFGGGGGGGGGGEFFFEF7FGGGGFFGGGGGGFF,@6;EFECFEEGGGGFE,CECEFGGF?EFGCFFDFGG9<F,BF,BEFG9EFFFGGEF9?FFFFE8B:BEFG8F@<8BFD@E<<A,8,A<7?AE,4EA?F=FFEC7+83CB9BC,3+=,>FE?DFC3@CC<*,,7>**>C7D,3>*>*=F7B=C.=F=8<%0>8<AFBCF:2/34#.##38@?/:<B9#?ECA:@F<CGGGFE?9F:GFGFFFCFEFFF<=DCFC9C:9DGF@FCCFCC=CGGFCGFBFE<955CGGEC?ACACFGGGGDEE49,C4@7EGFGGGFGEGGFE<??F=@5<8GGGFFFFFGFEFFB+@@DEDGDGGDGFGGFAGGGGGGFFCGDGGFAFDECFGGGGFC@GGGGGGGGGGGGGGGGGGFEAEGFFF9GFGGGGCCCCC
@s601 70
TGAGGAATATTGGTCAATGGGCGAGAGCCTGAACCAGCCAAGTAGCGTGCAGGATGACGGCCCTATGGGTTGTAAACTGCTTTTATAAGGGAATAAAGTGAGCCTCGTGAGGCTTTTTGCATGTACCTTATGAATAAGGACCGGCTCATTCCGTGCCAGCAGCCGCGGTAATACGGAAGGCCCGGGCGTTATCCGGATTTATTGGGTTTAAAGGGAGCGTAGGCCGGGGATTAATCGTGTGGTGAAATGGAGACGCTCAACGTCTGCACTGCAGCGCGAACTGGTTTCCTTGAGTACGCACAAAGTGGGCGGAATTCGTGGTGTAGCGGTGAAATGCTTAGATATCACGAAGAACTCCGATTGCGAAGGCGGCTCACTGGAGCGCAACTGACGCTGAAGCTCGAAAGTGCGGGTATCGAACAGGATTAGATACCCT
+
GGGGGGGGGGFGGGGGGGDFFGGGGGGGGGGGFGGGFFGFFGGGGGGGGGGGGGEFGGGG7FGGEFDGGGDECEFGEGGGFFGGGGGGFGGFGFFFGGGGGGGFGGEGGF@FFFGFGGEFGGDGEFGGGGGGGGGGGCC,DFCG7E+EFGGFGGGCFFGEC:EF7EGGC@*@@>:BC6CE>DEFEDG<F>7FFGCE7EE,+G#CCF7*4?2<@C?;?>G24GCF-:21<=01#4#-F31:#D>E9<CEB#EEF5FDCF>*>C>9FCFCGD8*@@+CEE6++,<6,EB8@,C9)FE@GFE:7,9DGGGGGGGCFGGEGGGGGCCC=CGFAFDACGGFE?A@GGEE8DFFCFEGFFCEEAF7CFCFEBBEFDGGGGGGGGGGGGGFCGGGEGFDGFF<DCF8GGGFECGDGGGGF8FDCGEFFFGGGGGGFFGCCCCC
@s601 71
TGAGGAATATTGGTCAATGGGCGAGAGCCTGAACCAGCCAAGTAGCGTGAAGGATGACTGCCCTATGGGTTGTAAACTTCTTTTATAAAGGAATAAAGTCGGGTATGCATACCCGTTTGCATGTACTTTATGAATAAGGATCGGCTAACTCCGTGCCAGCAGCCGCGGTAATACGGAGGATCCGAGCGTTATCCGGATTTATTGGGTTTAAAGGGTGTGTAGATGGATGTTTAAGTCAGTTGTGAAAGTTTGCGGCTCAACCGTAAAATTGCAGTTGATACTGGATATCTTGAGTGCAGTTGAGGCAGGCGGAATTCGTGGTGTAGCGGTGAAATGCTTAGATATCACGAAGAACTCCGATTGCGAAGGCAGCCTGCTAAGCTGCAACTGACATTGAGGCTCGAAAGTGTGGGTATCAAACAGGATTAGATACCCT
+
FCFGGGGGGGGGGFGGGGGGCFGGGGGGGGGGGGGGGFFFGGGGGGGGGGGGGG9EFGFGGGGGGGGFGGGGGGGGGGGGCEGGGGGGGFFFGGGGGGGGDGGGGGGGGGGGFGGGGFGGGGGGGG<FGGGGGGFGGGGFFGGDCFEFC,?FGFCGGFGGGCD=CEEGGGCGGGGGGDGCCFFGECCGGGGGGGGEGGFFGGFCCFG>*6?EEGG#;#C<F8CC@F77BE?FG9F:<=/1FF?@7,<67DEF:EEFGDFCFGE<CF><CFB0,<)DE@?=8CCFDE5?DA4,5FAA8DE8DF9FFF@CC8EE=DC@,,@EFE@6)CCDEGFA9,CFGFGFE,EFDDEEE,@EFFGGGGGEF7GGGF9GGGFGDGGGGGFAGGGGGGGFCFFAGGGGFFGGGGGFD@GGGGGFFFGEFDGGGGGFGFCAFFF9CCCC
@s601 25070
TGGGGAATATTGGTCAATGGGCGAGAGCCTGAACCAGCCAAGTAGCGTGCAGGACGACGGCCCTATGGGTTGTAAACTGCTTTTATAAGGGAATAAAGTGAGTCACATGAGACTTTTTGCATGTACCTTATGAATAAGGACCGGCTAATTCCGTGCCAGCAGCCGCGGTAATACGGAAGGTCCGGGCGTTATCCGGATTTATTGGGTTTAAAGGGAGCGTAGGCCGTCTGTTAAGCGTGTTGTGAAATGTAGTGGCTCAACCAGGGCATTGCAGCGCGAACTGGCAGACTTGAGTGCGCAGGAAGTAGGCGGAATTCGTTGTGTAGCGGTGAAATGCTTAGATATGACGAAGAACTCCGATTGCGAAGGCAGTCTGCTGTAGCGCAACTGACGCTGAAGCTCGAAAGCGTGGGTATCGAACAGGATTAGATACCCT
+
DFEFGGGGFEFCGFGFGGF,BFGGCGGGGGGGGGGGGGGFEFFFGG7FEGGGGGGGGGGGGGGGFGGGFGGGGGGGGGGGFGGGCFFC?FGGGGGGGGFGGGCFCFGGFFCGGGGAFFGGGFGGCGFG9FCAFFCEFFGGGGGE@:=FGFCG83>7FFFGGGGGGC*<FFGCFGGGGGGG>GGG*<?4GGGGFF1CCECGG.FGGCFGC6<CFFG@E6FD<?GGGDC*GGGF><EBGGGGFGFCF/EFF8GGGGFF;EFF@<FFGEG9F@@8=F>E6C:CEGGGFFCFGGGF5EDGGCFEEA,CGGGEEB9FFEC8GFDCFF>C@@7EGFGFA9AEE-F@B;<CGCFGGFGGF?7C7DF77GDFGFCGFCGGGGGGGFEGGGGGGGGGGFBGGGGFFEGGGGGGGGGGGGGGGFGGGGGFECGGGGGGGFFC?CCC
@s601 73
TGAGGAATATTGGTCAATGGGCGAGAGCCTGAACCAGCCAAGTAGCGTGCAGGAAGACGGCCCTATGGGTTGTAAACTGCTTTTATAAGGGAATAAAGTGAGCCTCGTGAGGCTTTTTGCATGTACCTTATGAATAAGGACCGGCTAATTCCGTGCCAGCAGCCGCGGTAATACGGAAGGTCCGGGCGTTATCCGGAGTTATTGGGTTTAAAGGGAGCGTAGGCCGGAGATTAAGCGTGTTGTGAAATGTAGATGCTCAACATCTGCACTGCAGCGCGAACTGGTTTCCTTGAGTACGCACAAAGTGGGCGGAATTCGTGGTGTAGCGGTGAAATGCTTAGATATCACGAAGAACTCCGATTGCGAAGGCAGCTCACTGGAGCGCAACTGACGCTGAAGCTCGAAAGTGCGGGTATCGAACAGGATTAGATACCCT
+
FFGCG<EFGGGGGGGGGGGGGGGGGGGGGGGGGGGGGGGGGFEGGGGFGGGGG@FGGGGGGGGGGGGGFF7CFAGGAGFGACGGGGGGGFGDFGDEGGGGGGGGFGGDFGGGFDEGFGDGFFGGGFFGGFGGGFGGGGGGGGGEGGG<BDCFGGGGGGGFGGGCEGGGGDE7DFGGGE7FFFFGGGGEEC7#<FCE5#<<D=1GFFF<:::F?:CA:3:84D<CC>DEG58F>C>9@4FDFF77F<<FC6-3:9EE:@:7GF@@(@,BCGD=<GGGEGGGGGFFAA,,8DC<)GE=ECEEFFFFFCGCB,GF8@+GEGFEFGGGFGGGDE<B,EFDGGF8GGGGFDEFGGFFFB+8CFF=>FEFFFGGGGFGGGGGFGGGGGGGAGFGGGGEGGGGFDGDGGFDFFEGGGGGEGFGFGEEDGGFF<GGGGGCCCCC
@s601 74
TGAGGAATATTGGTCAATGGGCGAGAGCCTGAACCAGCCAAGTAGCGTGCAGGAAGACGGCCCTATGGGTTGTAAACTGCTTTTATAAGGGAATAAAGTGAGCCTCGTGAGGCTTTTTGCATGTACCTTATGAATAAGGACCGGCTAATTCCGTGCCAGCAGCCGCGGTAATACGGAAGGTCCGGGCGTTATCCGGATTTATTGGGTTTAAAGGGAGCGTAGGCCGGAGATTAAGCGTGTTGTGAAATGTAGATGCTCAACATGTGCACTGCAGCGCGAACTGGTTTCCTGGAGTACGCACAAAGTGGGCGGAATTCGTGGGGTAGCGGTGAAATGCTTAGATATCACGAAGAACTCCGATTGCGAAGGCAGCTCACTGGAGCGCAACTGACGCTGAAGCTCGAAAGTGCGGGTATCGAACAGGATTAGATACCCT
+
FGGGGGGGGGGGGGGGGGGGGGGGGGGGGGGGGGGGGGGFEFEGGGGCEGGGGGGGFFGGGGG,EEFGGGGDGGGGGGGGGGGGGGGGGFFGGGGGFGCGGGGG?GDGGGGGGGGGFFFD@FCFFGGG9ECFFGGGGGGGGGGEGGG,CDFGDEFGGGGFFDGGGGDEFGDFF,*@:CFEFGGG7<*11<8>CFCD==FGC@<:CCGGEFC999*);:>)4(2C:@>>ECGCGCCB>BGG<CF@EFGFFF<FFF5<CDBC@F@#73:33@F?F:32+96?FFFA8GGFDA,,58+86,,EFE=FGEEGFF<98?EC7GGF4,@+=8,,9,,,DGGGDFDDFGECFFC@FB<GFCEFDGGGGFCCGEEEGGGFGE,FGGGGGGDGGGGF:EEEGGGGGGGGGGGGGGGFGGGGGGGCGGGGGGGGGGGGGGFCCCCC
@s601 37623
TGAGGAATATTGGTCAATGGACGAGAGTCTGAACCAGCCAAGTAGCGTGCAGGATGACGGCCCTATGGGTTGTAAACTGCTTTTATAAGGGAATAAAGTGAGTCTCGTGAGACTTTTTGCATGTACCTTATGAAAAAGAACCGGCCAATTCCGTGCCAGAAGCCGCGGTAATACGGAAGGTCCGGGCGTTAGCCGGATTTATGGGGTTTAAAGGGAGCGTAGGCCGTCTTATAAGCGTGTTGTGAAATGGCGGGGCTCAACCTGGGCATTGCAGCGCGAACTGTGGGACTTGAGTGCGCAGGAGGTAGGCGGAATTCGTCGTGTAGCGGTGAAATGCTTAGATATGACGAAGAACTCCGATTGCGAAGGCAGCCTGCTGTAGCGCAACTGACGCTGAAGCTCGAAAGCGTGGGTATCGAACAGGATTAGATACCCT
+
FGGGCFGGGGGFGGGGGGGFGGGGGGGGGGFFGGGGGFGGGGFGGGGGGGGGGGGGGGGGGGGGG<EFGGECCEFFGFFGFGCGGCGAEF=E<AFECEA,,,<<5?<DE<8?9BFEFE+<B,,,CF5E,9EEF@,8<F+,8=>7+FF@F<FC,,3B<F83>>DED7B>FGCGGC7FEG@F,?,1CCE*=C7*=8<**2BCCF'9B<<7*,<+DF31@1<06==C18>C<;9#<<C>GGGFFC:C4,/>C*8CC@:8FGFDD@FD:F9@8,@+7CDGCE=2GGDDB,B5FCDGFGECEGGGGGDGGC7FGF=GEFC7CFF+FAEC=CFEF<FC,E?C@,<,C=9EFFFFFC,<D=FC,GF=@GEFFGFGGGGGFFGGEFDGDGGGFFF@CFCGGGFFFFF<FFFGGEGGGGGGGF<FGGEAFCFGFGGGGGGCCCCC
@s601 42668
TGAGGAATATTGGTCAATGGGCGAGAGCCTGAACCAGCCAAGTAGCGTGAAGGATGACTGCCCTATGGGTTGTAAACTTCTTTTATAAAGGAATAAAGTCGGGTATGCATACCCGTTTGCATGTACTTTATGAATAAGGATCGGCTAACTCCGTGCCAGCAGCCGCGGTAATACGGAGGATCCGAGCGTTATCCGGATTTATTGGGTTTAAAGGGAGCGTAGATGGATGTTTAAGTCAGTTGTGAAAGTTTGCGGCTCAACCGTAAAATTGCAGTTGATACTGGATATCTTGAGTGCAGTTGAGGCAGGCGGAATTCGTGGTGTAGCGGTGAAATGCTTAGATATCACGAAGAACTCCGATTGCGAAGGCAGCCTGCTAAGCTGCAACTGACATTGAGGCTCGAAAGTGTGGGTATCAAACAGGATTAGATACCCT
+
FGGGGGGGGGGGGGGGGGGFGGGGGGGGGGGGGGGGGGGGGGEGFGGGGGGGGGGGGGFGGGGGGGGGGGGGGGGGGGGGGFGGGGGGGGGCGGGGGGFCEGGGGGCFGFGGGEEEFGGGGGGGGGGGGGGGGGGGGFGFEFGGEF7FG9FGDFFEGGGGGGFGGGGEFGGGGGGGGGGGGGGGGEGCGGGGFG@E<8F;FF>GGGGGGGGGGGGGGFGGBDGFCGFFDGGGGGC4,5<C7FFGFG/GGEEEFGGFFEFAFCFDDFGCGCEFFGFGF7;DFFDGGFCFFGFA+?GGGGFFGF:GFDGGGGGGGDGGGGEFGGFB>@@GFFGCFDFGGGGGGGGFCDF<@,FC@FGGFFGECFC8GFGGGFGFFCF9GFF8FGGGFGGGFFEC<GGGGGGGFGGGGGGGGGGGGGGGFFEFDGGFE<FGGGFC@CCC
@s601 77
TGAGGAATATTGGTCAATGTACGAGAGTCTGAACCAGCCAAGTAGCGTGAAGGATGACTGCCCTATGGGTTGTAAACTTCTTTTATACGGGAATAAAGTTAGCCACGTGTGGTTTTTTGTATGTACCGTATGAATAAGGATCGGCTAACTCCGTGCCAGCAGCCGCGGTAATACGGAGGATCCGAGCGTTATCCGGAGTTATTGGGTTTAAAGGGAGCGTAGGAGGGTTGTTAAGTCAGTTGTGAAAGTTTGCGGCTCAACCGTAAAATTGCAGTTGATACTGGCGACCTTGAGTGCAACAGAGGTAGGCGGAATTCGTGGTGTAGCGGTGAAATGCTTAGAGATCACGAAGAACTCCGATTGCGAAGGCAGCTCACTGGAGCGCAACTGACGCTGAAGCTCGAAAGTGCGGGTATCGAACAGGATTAGATACCCT
+
DCGGGFGGGGGC@GGGGFF,EFGEEGGGGGGFEEGGGGGFGGFGGGGGCFDGGGGGEFFGDGGFFFGGGGGEG,@CF<FGGGGGGGGGGDGGEFGFGGGGGGGFGGGEGGGG@DEGGGGGFDGGGFBFFGGGGGGGGFGG9EGGEFGGGFCFDFFCGGGGGGGGGEGGFGGFFGGD:FC>DGFGG7?EC:EF9F@CC*<F;+?<?C??95>EGGCAB@EB9?8#>>EBGDE5FFD1#;2<<@0<7:E9@3-3?:C;GGG>5GGFFEDEEE05FGFF@,:65GGGGGCFGEFDEGFFDGFGFF9GGGGGGGGGGFEGCFGFF9E>9GEFDGGFAFFE9GDDF@6,,FCGF?FFGGGGGFFCGGDFFFFFD<FGFGFEGFGEGGGEAGFDFGFGGGFFFGGGGGGGGGGGGGGGGGGGGGFFFEGGGGGFFGGC9@CC
@s601 78
TGAGGAATATTGGTCAATGGGCGAGAGCCTGAACCAGCCAAGTAGCGTGCAGGACGACGGCCCTATGGGTTGTAAACTGCTTTTATAAGGGAATAAAGTGAGTCTCGTGAGACTTTTTGCATGTACCTTATGAATAAGGACCGGCTAATTCCGTGCCGGCAGCCGCGGTAATACGGAAGGTCCGGGCGTCATCCGGATTTATTGGGGTTAAAGGGAGCGTAGGCCGGAGATTAAGCGTGTTGTGAAATGTAGTGGCTCAACCTCTGCACTGCAGCGCGAACTGGTCTTCTGGAGTACGCACAACGTGGGCGGAATTCTTGGTGTAGCGGTGAAATGCTTAGATATCACGAAGAACTCCGATTGCGAAGGCAGCTCACTAGACTGCAACTGACACTGATGCTCGAAAGTGTGGGTATCAAACAGGATTAGATACCCT
+
FFFFGGGGGGGGGGGGGGGGGGGGGGGCGGGGGFGGGGGGGGGGGGGGGGGGGG,@FFGGGGGGGDFEFGEGGGGGFGGFCABE<FFGFGGGGGGGGGCGDGGGGGFGGGGFF9FAFGGG<FFFGGGGGGFBFGGGFCFDFGEGG7B>FGFGGCFGGGGF:FFC*@@GGGGGGGGGG7CEFFAEGG5EC<CCCFCEE5CGG7@FGC*1:;AA/CE?EBCD5$;9;>E9;3::CFF5ECA,3@8C4CC6D997,,3,<=FB;<98F9<?CFC9C@678,66+@,4,8B5=,,C)86+69+4,94:B+>CGD?4,99,,,,<E9E>9C4>EEC@<9GFAFAGGCFF@:,@BAAFACCB>DF7GGDGFDDFFACGFGGGEFAGGFEFAFCEDCF<EFFB,GGGDCFGGEF:FFFCAGFFGFFEGFGFGGGGGFAACCCC
@s601 79
TGAGGAATATTGGTCAATGGACGCAAGTCTGAACCAGCCATGCCGCGTGCAGGATGACGGCTCTATGAGTTGTAAACTGCTTTTGTACGAGGGTAAACGCAGATACGTGTATCTGTCTGAAAGTATCGTACGAATAAGGATCGGCTAACTCCGTGCCAGCAGCCGCGGTAATACGGAGGATTCAAGCGTTATCCGGATTTATTGGGTTTAAAGGGTGCGTAGGCGGTTTGATAAGTTAGAGGTGAAGTTTCGGGGCTCAACCCTGAACGTGCCGCTAATACTGTTGGGCTAGAGAGTAGTTGCGGTAGGCGGAATGTATGGTGTAGCGGTGAAATGCTTAGATATCACGAAGAACTCCGATTGCGAAGGCAGCTTACTGGATTGTAACTGACGCTGATGCTCGAAAGTGTGGGTATCAAACAGGATTAGATACCCT
+
FGGGGGGGGGGGGGGGGGGGGGGGGGGGGGGGGGGGGGGGGGGGGGGGGGGGGGGGGGEGGGGGGGGFEGGGGFFGGGGGGCGGGGGGGCEGEGGGGGGGGGGGGGGGGGGGGGGGGFGGGGGFGFGDGGGGGGGGGGGGCFGGGGGGGGGGGGGGGGGGGGGGGGGGGDGDGGGGGGGFGCFGD;CFFCCFGGGECFEGFGFGFGF/FEFEGFGFEFGF:DEDEFA>GFEGFGGEFFGGFCFGGCCEGFGGGGGFGGGGDGGFFGB@CEGACGFGFGFCGFGGFB,GGFGGFGD8FE@+CCCDEGCFEDFAAFGCE9@4AEEBAGGGDFFFF9FF9FFDE,,@GGGGGGGFF@GGGGGGCGGGGGGGGGGGGGGGGGGGGGGGGGGGEGGFGGGGGGGGGGGGGGGGGGGGGGGGGGGFGGGGGEFGGEGCCCCC
@s601 80
TGAGGAGTATTGGTCAATGGGCGAGAGCCTGAACCAGCCAAGTAGCGTGTAGGATGACTGCCCTATGGGTTGTAAACTTCTTTTATAAAGGAATGAAGTCGGGTATGCATACCCGTTTGCATGTACTTTATGAATAAGGATCGGCTAACTCCGTGCCAGCAGCCGCGGTAATACGGAGGATCCGAGCGTTATCCGGATTTATTGGGTTTAAAGGGAGCGTAGATGGATGTTTAAGTCAGTTGTGAAAGTTTGCGGCTCAACCGTAAAATTGCAGTTGATACTGGATATCTTGAGTGCAGTTGAGGCAGGCGGAATTCGTGGTGTAGCGGTGAAATGCTTAGATATCACGAAGAACTCCGATTGCGAAGGCAGCCTGCTAAGCTGCAACTGACATTGAGGCTCGAAAGTGTGGGTATCAAACAGGATTAGATACCCT
+
FGGGGGGGGGGGGGGGGGGGGGGGGGGGGGGGEFGGGGGGGGDGGGGFGGGGGGGGGGFGGGGGGGGGGGGEGG<FFGGGGDFGGGGGGGGFFFGDGGGF@CEGGDECFGGGFGGFGGGGGGGGFGFGFGGGGGGGFGGGGGGGGGGGGFEGGGFGGCGGFGGGGGGGGGGGGGGGGGGCBDGF>DGFEGEGFGDCEEFG7C=DGGC<FFFGFGEFGCGDCF;;;A8=9FFGGGFCD7FGFGFG@,<EF@AGCFGGGGGGEED:E=>EFGG>FFDFF@DD?FGFDGGE?A,F6FAC,@8,DCGGD@:FF8FD=DGCEGGGFFCCAGGFE,F9GGGGD<D@GGFEFCGFCGGGFEEFFCGGGGGGGGGGF@FGGGGGGGE=GGGGGGGGGGGGGFFB8GGF@GGGGGGGGGGGGGGFF<FGFFGGFGGGGGF@CCCC
@s601 29038
TGAGGAATATTGGTCAATGGGCGAGAGCCTGAACCAGCCAAGTAGCGTGCAGGATGACGGCCCTATGGGTTGTAAACTGCATTTATAGGGGGATAAAGTGAGCTACGTGTAGCTTATTGCAGGTACCCTATGAATAAGGACCGGCTAATTCCGTGCCAGCAGCCGCGGTAATCCGGAAGGTCCGGGCGTTATCCGGAGTTAATGGGTTTAAAGGGAGCGTAGGCCGTGTGTTAGGCGTGTTGTGAAAGGTAATGGCTCAACCAGGGCATTGCAGCGCGAACTGGCAGACTTGAGCGCGCAGGAAGTAGGCGGAATTCGTCGTGTAGCGGTGAAATGCTTAGATATGACGAAGAACTCCGATTGCGAAGGCAGCCTGCTGTAGCGCAACTGACGCTGAAGCTCGAAAGCGTGGGTATCGAACAGGATTAGATACCCT
+
EGGGGGGECFGGG@FFE9EF<@CCCGGFGGGGGDFGGGGGFGFAFFCBGBF<FD,?CDEGGCFGEE,<6C6@CFF,EFDA,CAGF9FC9FC7@+AD<<FEGEE<FFCFFF?FFDF,A,CDFGCF<F:,E=FG<CE@E,3,:+@>+3+,,B,>F<+><,@FD,,@F*@EB*>=,3>CFE**6,3*4<=B4*CBC,1=E*8C:+8,?+<;#<C<7037C7?-17517:*4E:7*,*<)=/=,@B<F;D5,;;99AEA>,:=8*7BD,F>33B7GGEGFF@@8=8FEA=FF?FGGBE=GE?EGGF?5FGDGGGGGF@EECF:EGGGGFGGGFGF<BA9GGF9=<8@A7CGGGFEFC?=@,7GEGEC@GF@FB,@EDGGGFFEFGGFE9@EB,8,GGGGFDBGGGGGFGGGEGGGGGEE<EEFEGGGGFGGGGFFCCCCC
@s601 82
TGAGGAATATTGGTCAATGGACGAGAGTCTGAGCCGGCCAAGTAGCGTGCAGGATGACGGCCCTATGGGTTGTAAACTGCTTTTATAAGGGAATAAAGTGAGTCTCGTGAGCCTTTTTGCATGTACCTTATGAATAAGGACCGGCTAATTCCGTGCCAGCAGCCGCGGTAATAAGGAAGGTCCCGGCGTTATCCGGCTTTATTGGGTTTCAAGGGAGCGTAGGCCGGAGATTAAGCGTGTTGTGGAATGTAGAGGCTCAACATCTGAACTGCAGCGCGAACTGGTTTCCTTGAGTTCGCATAAAGTGGGCGGAATTCGTGGTGTAGCGGTGAAATGCTTAGATATCACGAAGAACTCCGATTGCGAAGGCAGCTCACTGGGGCGCAACTGACGCTGAAGCTCGAAAGCGCGGGTATCGAACAGGATTAGATACCCT
+
FFFGGF@CCFEGGGGGGGDEGGGGD@FEDEGAEFFGGGGG<<,CEFGECDFFFEGGFF:FGCF?FEFFGGE7?FFFF9EFFGGGGGG,BEGFFFEFGEG9CF,CFFFDGG>,9FGGFFGGGGGGGG9EFGGGGGGGCC9AFCF78++<<B9F8@<CFGGGGDFFBE<B>@CE,,9DF7>:,5,,*5:441*B?C7=*<83:F>FF<CEB$/?B87$@9C@?GC?;:=0:9?10FGFFDEF:9FEC7:CFAD7:,6@,,FDAFB3,3AF@,@0GCEC+E7FGFDFFD8F8,CB8@++C;@,E,ACGGFFB4<,+,+>8@FEFFEE=CC>E9FFEA,?FFF8GF9E?FCCCFBFECFF,F?F6EF@FGGFF<EGFFF@GFEFEGGGGFGGEF@GGGGGGGGFGGGGGGGGGGGFFFEGGFFFGGGFF<GFCGFBCCCC
@s601 28796
TGGGGAATTTTGGACAATGGGCGCAAGCCTGATCCAGCTATTCCGCGTGTGGGATGAAGGCCCTCGGGTTGTAAACCACTTTTGTAGAGAACGAAAAGACACCATCGAATAAATGGTGTTGCTGACGGTACTCTAAGAATAAGCACCGGCTAACTACGTGCCAGCAGCCGCGGTAATACGTAGGGTGCGAGCGTTGATCGGAATTACTGGGCGTAAAGGGTGCGCAGGCGGTTGAGTAAGACAGATGTGAAATCCCCGAGCTTAACTCGGGAATGGCATATGTGACTGCTCGACTAGAGTGTGTTAGAGGGAGGTGGAATTCCACGTGTAGCAGTGAAATGCGTAGATATGTGGAAGAACACCGATGGCGAAGGCAGCCTCCTGGGACATAACTGACGCTCAGGCACGAAAGCGTGGGGAGCAAACAGGATTAGATACCCT
+
GFGGGGGGEFGFGGGGGGGGGGGGGGGGGDFCEFFGGFFFGGGGGGGEGG7FDFGGGCEFGGGGGGGGFGGGF<FFGGGGFGGGGGGGGGGGGGGGGGGGGGGGGDGGGGGGGGGD?FGGEGGGGGGGGFGGFGGGFFAFGGG,EDD>7FGECFGGGGFG7FB,>CFFGGGGEF@CFGFFCGEC@<5:F7CED<<*=+;:<3?<C<<FDG@EG6:<C<FD#5*FFDGC:GGGGGFF9<<@A<8-EC@FF7<EGGC@3B>D:GF=B07E?AGFGFDB+2DDFGGD:)>:+C7E<,,9FDF?=DA,,FGDFFDABCD=FCGGGGDE@EEE,9FEE@,,ECEEEFGGFFGGFGFCGGE9GE@EC@EFCGDECEE9FCEGFGFFFFDFCCEGGFGFEEFCFFAF<AGGGFDF8GGGGGGGGGGGGFCFFGFFGGGGGGGFBB9CC
@s601 42271
TGAGGAATATTGGTCAATGGGCGAGAGCCTGAACCAGCCAAGTAGCGTGAAGGATGACTGCCCTATGGGTTGTAAACTTCTTTTATAAAGGAATAAAGTCGGGTATGCATACCCGTTTGCATGTACTTTATGAGTAAGGATCGGCTAACTCCGTGCCAGCAGCCGCGGTAATACGGAGGATCCGAGCGTTATCCGGATTTATTGGGTTTAAAGGGAGCGTAGATGGATGTTTAAGTCAGTTGTGAAAGTTTGCGGCTCAACCGTAAAATTGCAGTTGATACTGGATATCGTGAGTTCAGTTGAGGCAGGCGGAATTCGTGGTGTAGCGGTGAAATGCTTAGATATCACGAAGAACTCCGATTGCGAAGGCAGCCTGCTAAGCTGCAACTGACATTGAGGCTCGAAAGTGTGGGTATCAAACAGGATTAGATACCCT
+
DGGGGGGGGGGFGGGGGGGGFGGGGGGGGGFGGGGGEEDFFGGGGGCCGGGGGGGGGGGGFFGGG<EGCEEFGGGGGGGGG<FGFGGGGGGGFEFFGGF9FGGGGD8EFGGFGGGGGGGGGGGGGCFGGGGGCDGG?FF<EEBEDDGFGCAFE<DCFFGGGGGGEGGGG:FGGGGGGEF><FGGCGDGCCF=<=C=CGGDC,DFCF<=FG9>9A8,BEC<6<=CFFFCGG%GFFC4F::D7F;EDE7EFC9<@EDFEEFFCFAAEFDFFFCGFGGGCDE@69EA7C<B,8FE=E9,8CFEFEE<F7GEDDFFGGGGEFFEFFFC@CGFFDGAGGEFAFFCF,9GGGEFGGFGGEGGCFGGGE@8ECGGFDECFGGF?GGGGGGGGFCCGGGFFACGGGGGGGGGF?GGGFD@GFGF@FEEFGGGGFFFEGGCCCCC
@s601 29940
TGAGGAATATTGGTCAATGGGCGAGAGCCTGAACCAGCCAAGTAGCGTGCAGGATGACGGCCCTATGGGTTGTAAACTGCTTTTATACGGGGATAAAGTTAGCCACGTGTGGCTTTTTGTATGTACCGTATGAATAAGGATCGGCTAACTCCGTGCCAGCAGCCGCGGTAATACGGAGGATCCGAGCGTTATCCGGATTTATTGGGTGTAAAGGGAGCGTAGGCTGGTTGTTAAGTCAGTTGTGAAAGTTTGCGGCTCAACCGTAAAATTGCAGTTGATACTGGCGACCGTGAGTGCAACAGAGGTAGGCGGAATTCGTGGTGTAGCGGTGAAATGCTTAGATATCACGAAGAACTCCGATTGCGAAGGCAGCTTACTGGATTGTAACTGACGCTGATGCTCGAAAGTGTGGGTATCAAACAGGATTAGATACCCT
+
AFGGGFGGFF<,FFFFGGAC8FEGGEGGG8EGFGGGGGGFEFGFFG@CEGFF<FC8E<,@@FG,CFFCGCC6:E,CEGGEGGFFFGEF?FCDEEFF<,EFGGGGDFG?B:DFDEGFFGGGE,5CC<FC=FGGCFFFC?::5<>CGGGFFFGGCFGGGGCGGGGGGDE:FCFCFF77BFF8<,FC<*?:F7F:9BFG5ECF7E21</<#CF=FC/GFE:E*4:/>+DGGGFB9DAFAE:FGFGGGGFGGGECFF:E884@FEFB9GGGGGGEFGFDED,D@+7GGDEGF=AFA<?FGFFFDFFFF<6EGEE;F=8@7DFGFEA88:GGGGGGCF9GGGFGFA96,C7CGGFGGFECGGGGGGGGGGFCFF<AGGGGGGGGGGGGGGGFGGGCGGFGGGDGGGGGGGGGGGGGFGGFGGGGGGGGGGGFGFF@CCCCC
@s601 27054
TGAGGAATATTGGTCAATGGGCGAGAGCCTGAACCAGCCAAGTAGCGTGCAGGATGACGGCCCTATGGGTTGTAAACTGCTTTTATAAGGGAATAAAGTGAGTCTCGTGAGACTTTTTGCATGTACCTTATGAATAAGGACCGGCTAATTCCGTGCCAGCAGCCGCGGTAATACGGAAGGTCCGGGCGTTATCCGGCTTTATTGGGTTTTAAGGGAGCGTAGGCCGGAGATTAAGCGTGTTGTTAAATGTAGATGCTCAACATCTGCACTGCAGCGCGAACTGGTTTCCTTGAGTACGCACAAAGTGGGCGGAATTCGTGGTGTAGCGGTGAAAGGCTTAGATATCACGAAGAACTCCGATTGCGAAGGCAGCTCACTGGAGCGCAACTGACGCTGAAGCTCGAAAGTGCGGGTATCGAACAGGATTAGATACCCT
+
EFDFGCFFGGGFGFGFFFFEEGGGDGGFFF?FGFGGGGFFEFEFGGGGDGGGGGGGGGGGFGGGGGGCDFEGCCFFCAGGGGGGGGGGDGGG8=,CFGGGGGCGGGGEFFGFFGA9FG7FFDGGGGGFFGGGGGFFFCCFBFGGGGGGGGG9B=<F>FFGGGCDEEGGGE7E@;3@:F*FCFCEFFEEFF,8FGEE%//CCF=F?<=>E#F@FFD@:9F=2<GD9EGGGGEG>C<9E3>$FBC#FGGGFDDD3<89AFFEC<C9FC>3+186CDEE@DEE7GGF<GF>63,EFGGC@C<?,AGGFEFCCE9C+E@+GFFE<E=@)GCGGFGFGF8GGGFFGDC:<,,GGDGFFC7GEDF@+F@7FFECGGGE9DGGGFCGGGEFFC6GECEGF9FGF7GCGGGFFGCGGEGGGGGFGGFDGGFFFGGFGFGCCCCC
@s601 38969
TAGGGAATCTTCGGCAATGGGGGCGACCCTGACCGAGCAACGCCGCGTGAGTGAAGAAGGTTTTCGGATCGTAAAGCTCTGTTGTAAGAGAAGAACGTGTGTGAGAGTGGAAAGTTCACACAGTGACGGTAACTTACCAGAAAGGGACGGCTACCTACGTGCCAGCAGCCGCGGTAATACGTCGGTCCCGAGCGGTGTCCGGATTTATTGGGCGTAAAGCGAGCGCAGGCGGTTTAAGAAGTCTGAAGTTAAAGGAGGTGGCTTAACCATTGTTCGCTTTGGAAACTGTTTAACGTGAGTGCAGAAGGGGAGAGTGGAATTCCATGTGTAACGGTGAAATGCGGAGAGATATGGAGGAACACCGGTGGCGAAAGCGGCTCTCTGGTCTGTAACTGACGCTGAGGCTCGAAAGCGTGGGGAGCGAACAGGATTAGATACCCT
+
CFEAFGGFGGFFGGGEFGGFCC+CCFEGG8FFGGGGGE+CFG>C+@CCFEEFFFGCFFAF?CAF<F>?FGGEFEF9E?FGG@FAFFFE9FBFFFADFFGGGC,<C<FGGC<D,BFFBFFGGGG99>BF@C*@FBDFEC,@FGGE7*2>@*>BF,8>AF*<FC@<,=,<<CCE**=*<AC@*?*/::EG8*;*?8*A:EC91***239CE96*/12)*)<*7,:C<CE5:#:88EE7,,,,6@3D@,CGE5;>,@,,,,,8;;F,@<,3BDCF@33=6,,FFC,3@?FC,+8,,,,FE==ADEE8?,B=<E>?,FFE;8C,9,,9,A@4+<9+FFF@5@:CB7F<FE4,,E,:,FA?<:FCC:GGECGFCA6,+@+ECEEF9GGF@9FGFFECGGFFCC,EGFCFAC,ECFCC+FFFGEF7GGGFAGGGGGGGGGFGCCCCC
@s601 30282
TGAGGAATATTGGTCAATGGGCGAGAGCCTGAACCAGCCAAGTAGCGTGAAGGATGGCTGCCCTATGGGTTGTACACTTCTTTTATAAAGGAATAAAGTCGGGTATGCATACCCGTTTGCATGTACTTTATGAATAAGGATCGGCTAACTCCGTGCCAGCAGCCGCGGTAATACGGAGGATCCGAGCGTTATACGGATTTATTGGGTTGAAAGGGAGCGTAGTTGGATGTTTAAGTCAGTTGTGAAGGTTTGCGGCTCAACCGTAAAATTGCAGTTGATACTGGATATCTTGAGTGCAGTTGAGGCAGGCGGAATTCGTGGTGTAGCGGTGAAATGCTTAGATATCACGAAGAACTCCGATTGCGAAGGCAGCCCGCTAAGCTGCAACTGACATTGAGGCTCGAAAGTGTGGGTATCAAACAGGATTAGATACCCT
+
FGFFGFFGGGGGGGGGFFFGGGGEDEGFGCGGGGGGGGGG8EFFGGFFFEGFGGGDCFEFGFFFGGFFGGEGCF<EFGGGGCGGGGGGGGFGDGGGG9FG@EEEFGGGGFEGGFG:FAFF9<FEFGGFGGFFGGC@F9D<E=C+CFGGGGFGED>FGA>FGGGGGGGGEDCE;FG7>*><<D7>>*8FBCF@,@F<*4C%1<FFFG,F#CAE$<:01)FA;>#;97#3FB;F@AFB<F7FFC@;C:FFDGGGGCFD:8F4CGF@2;GFGGFDFA,C,=E=,;<<<EFF4?,,+FEFDGGFCGCFFCCCC>,C+,647FGFEFGG>F7FFFCAFFE>,C9,E=GFC7DDDE,EC@@:@,FGGEFBE@<FC@:CDEGGGGGFFDF<DAGFFC;C<?GGCGGGGGGGE@FGGGGGGGGFFEADC<GFAGGGF8FCCCCC
@s601 89
TGAGGAATATTGGTCAATGGGCGAGAGCCTGAACCAGCCAAGTAGCGTGCAGGATGACGGCCCTATGGGTTGTAAACTGCTTTTATAAGGGAATAAAGCGGGAGTCGTGACTCCTTTTGCATGTACCTTATGAATAAGGACCGGCTAATTCCGTGCCAGCAGCCGCGGTAATACGGAAGGTCCGGGCGTTATCCGGATTTATTGGGTTTAAAGGGAGCGTAGGCCGGAGATTAAGCGTGTTGTGAAATGTAGATGCTCAACATCTGCACTGCAGCGCGAACTGGTTTCCTTGAGTACGCACAAAGTGGGCGGAATTCGTGGTGTAGCGGTGAAATGCTTAGATATCACGAAGAACTCCGATTGCGAAGGCAGCTCACTGGAGAGCAACTGACGCTGAAGCTCGAAAGTGCGGGTATCGAACAGGATTAGATACCCT
+
BFFGDFAEEEE9FGGDGFG?FGGGGGGGGDFFGGGGGGGGGGA@FGGCEGFG@FGGGGGGGGGF88FFFGGDGGFGGFFE<BEG9ECGGF,ECFFFGFGD>>FFEDDGEFGEE?9FGFGGCDC<<AFFFGFFFG9DFGGFGGDGGD=FFCDGFGGGGG<+DFCFCEB*5<F79DC7@CDEGGCFGED*1*1*2,<8=7+?+=,?FC)<>55<9,-#:78'(<;214:/BA9C6*GA<7>4,,+E@,,AC;7,,4:EC<9F><,,,7,9,7+*+:8>+,3++CDF8EB,CE<EDGEFEE4:,,,A7A:FBFFE@,+>=++CCCC88F7GFE<,<CFBD<9DFFAFED,@GGGGDEEFDGGGGF=<FF9GGFCGCFFFGGFEFC,GCFEGF@CEGGGGGGGGGGGGGGGGGGGFGGGGGGGGGFGGFGGFEGGCCCCC
@s601 90
TGAGGAATATTGGTCAATGGACGAGAGTCTGAACCAGCCAAGTCGCGTGAGGGAAGACTGCCCTATGGGTTGTAAACCTCTTTTATAAGGGAAGAATAAGTTCTACGTGTAGAATGATGCCTGTACCTTATGAATAAGCATCGGCTAACTCCGTGCCAGCAGCCGCGGTAATACGGAGGATGCGAGCGTTATCCGGCTTTCTGGGGTTTAAAGGGAGAGTAGGCGTGGTGGTAAGTCAGCGGTCAAATGTCAGGGCCCACCCTTGGCATGCCGTTGATACTGGCGGCCTTGAGTTCACACAAGGAAGGTGGAATTCGTCGTGTAGCGGTGAAATGCTTAGATATGACGAAGAACTCCGATTGCGAAGGCAGCCTTCTGGGGTGTTACTGACGCTGAGGCTCGAAAGTGCGGGAATCAAACAGGATTAGATACCCT
+
FFGGGEGGGFGGGGGGGGGGGFECFEG@EFGGGGGGGFGGGFGG>FFFC@B8CDGGGGGGGDFGGGGGGGGGGGGGGGGGGGGGGGGGAD8EF@FBF9ECEFAFFGGG?FGGE9FFGGGGFF<FGCFGCFA<FFGGG,C<?F7FCDEGFFFCE<D:FEGGGFGGE6C:>><<<E*@CBEFGFA@>:9CF7*=,<68*:#<#C1<:F<<8<?9CA74C+68924+<#?$:C39<C>:9*489DGGGCCFDD<<;ADECF@.CC,:@8)<A6*8C,GFDF=>CF@+DB,26GFEGGGGE8FCEDE<FEGGGFGFFEGGGE=GGEB1+>>@C<4@E?E9FE8GFFA,7GGGGFDGFF77@GGFFE7FFCFEFGGGFGGGGGGGGFCGGFDGGGGGGGGGFC@F@EF8GGGGGDGGFFGFEAFGGGGGE@<F@ECCCCC
@s601 43780
TGGGGAATATTGCACAATGGAGGAAACTCTGATGCAGCGACGCCGCGTGAAGGATGAAGTATTTCGGTATGTAAACTTCTATCAGCAGGGAAGAAAATGACGGTACCTGACTAAGAAGCCCCGGCTAACTACGTGCCAGCAGCCGCGGTAATACGTAGGGGGCAAGCGTTATCCGGATTTACTGGGTGTAAAGGGAGCGTAGACGGCACGGCAAGCCAGAGGTGAAAGCCCGGGGCTCAACCCCGGGACTGCATTTGGAACTGCTGAGCTAGAGTGTCGGAGAGGCAAGTGGAATTCCTAGTGTAGCGGTGAAAGGCGTAGATATCATGAAGAACCCCGATTGCGAAGGCAGCTTACTGGAGTGTAACTGACGCTGAAGCTCGAAAGCGCGGGTATCGAACAGGATTAGATACCCT
+
EFCFGGGFFGGGGGGGFFF,;FFGGGGGGGGGGGGGGGGGGGGGGGGGFEGGFGGGGGGG-EFDFFGEGGGAEEDFFGGGGGCGGFEFGCGGGGFGFCFGD7F=FGGGGCGGGGGGC<,,?FCEGEGGGF9FFFGGGGFDGGC@FG<FFEGFGGGGGGGGGGGCFCFGFGEFGGDCGG>CCF#=CB?F<>FDFGGFCEDEEGC8;:*=*BCC:CFCEFEF#GGGG>@BDCFGGGDDCCCFDGGECG9GGD=FGGGGGG=CFDB?<D9B6,<>6F6FCCA<;GGGFGFFEF>,FFDGFCCGGGGEFGEFEEAC,A+CEE,GGFFFAGFFGFEFFFEEGEF?+7GGFC<CFGFGGFDGGFGGFGGGGGFEGFC7GGGGEBCE<EFGFCGGGGGFGGGGGGGFFECE@,FGGGFCCCCC
@s601 44405
TGAGGAATATTGGTCAATGGACGCAAGTCTGAACCAGCCAAGTAGCGTGCAGGATGACGGCCCTCTGGGTTGTAAACTGCTTTTAGTTGGGAATAAAGTGCACCACGTGTGGTGTTTTGTATGTACCATCAGAAAAAGGACCGGCTAATTCCGTGCCAGCAGCCGCGGTAATACGGAAGGTCCGGGCGTTATCCGGATTTATTGGGTTTAAAGGGAGCGTAGGCCGGAGATTAAGCGTGTTGTGAAATGTAGATGCTCAACATCTGCACTGCAGCGCGAACTGGTTTCCTTGTGTACGCACAAAGTGGGCGGAATTCGTGGTGTAGCGGTGAAATGCTTAGATATCACGAAGAACTCCGATTGCGAAGGCAGCTCACTGGAGCGCAACTGACGCTGAAGCTCGAAAGTGCGGGTATCGAACAGGATTAGATACCCT
+
CGFFGGGGGGCDFGGGGFGDFGGGGGGGGGGGGGGGGGAFGGCEGGGGGGGGGGGGFGCGGGGFGGGGGFCGGGDFGGGGG9BFGGGGGGGGGGFFGFGGGGGFGGGGG8FFFGGGGGGCFGGGGGGFGGGGGGG8FFGGBFEDGDFGGFGGGGGGFFGGGGGG@EFGGGG9EAFGGGEGCFGDEG<FGGGGFGGEGEFGGG1GGG:FGCFGGGGGE=EA<:CGGGGGGGGGGGGFGCGGGGGFFGGGGF@7D7DFFG>9C<8GD9@GGGF?FG8F@:EGGGGGGFGFFAA9*FECGGGGGFCDEGEDC@,@+EC@@?=,FFCC9C?,FGGCGGGGECF=C,FCGFGGGGGFFCGEGFGGGGGGF@ACF@GF9GGGGFDGEGGGGGGGGGGEGEAGFFE@,CGFFEGEGGGGGGGGFEEFE<GGGGGGGGGCCCCC
@s601 28441
TGAGGAATATTGGTCAATGGGCGAGAGCCTGAACCAGCCAAGTAGCGTGCAGGATGACGGCCCTATGGGTTGTAAACTGCTTTTATACGGGGATAAAGTGGGCCACGTGTGGCCTATTGCAGGTACCGTATGCATAAGGACCGGCTAATTCCGTGCCAGCAGCCGCGGTAATACGGCAGGTCCGGGCGCTATCCGGATTTATTGGGTTTAAAGGGAGCGTAGGCAGTCTGTTAAGCGTGTTGTGAAATGTCGGGGCTCAACCTGGGCATTGCAGCGCGAACTGGCAGACTTGAGTGCGCAGGAAGTAGGCGGAATTCGTCGTGTAGCGGTGAAATGCTTAGATATGACGAAGAACTCCGATTGCGAAGGCAGCCTGCTGTAGCGTAACTGACGCTGAAGCTCGAAAGCGTGGGTATCGAACAGGATTAGATACCCT
+
DFGCFGCFGGGGGGGGGFDGGG7FCCFGGGGGGFGGGGGFFG9FFGGECGGGGGGGG9CEGGC<C,C=DFDG:DDEFGCCCDFDFGGGCEE@=BF<FC,CF8EGDFCGFFFGGG9=DGAEFGGGCFCF78<A,?,@FGGD=DFEG78<=,<:@@+@73337::8@C8*1*>D:,**44C<:FFEF*/**4*=B:*<EGDF>FF,<<<8*CC9FFE.89=#:=8=.<;FFC<3<0<6C,E@CFC@<<CEC=B>:GGED;B,7B@,7CCC@,+0C73+3@;58GFCGCB@@8FGAEGGGGFF>5,==4:BDGE=>9+ECF@+AF>>)F8EEA@EAEGF9F<8E,EE?=EF<E9E=CBCBFCGGFC@FE6FFE@GGCGFF9GGGGGFGGGGGFB+EFGGF@FFGEGGCCGFF9GDF@<C@E@,CGGGCCGGGGFCCCCC
@s601 28039
TGAGGAATATTGGTCAATGGGCGAGAGCCTGAACCAGCCAAGTAGCGTGAAGGATGACTGCCCTATGGGTTGTAAACTTCTTTTATAAAGGAATAAAGTCGGGTATGCATACCCGTTTGCATGTACTTTATGAATAAGGATCGGCTAACTCCGTGCCAGCAGCCGCGGTAATACGGAGGATCCGAGCGTTATCCGGATTTATTGGGTTTAAAGGGAGCGTAGATGGATGTTTAAGTCAGTTGTGAAAGTTTGCGGCTCAACCGTAAAATTGCAGTTGATACTGGATATCTTGAGTGCAGTTGAGGCAGGCGGAATTCGTGGTGTAGCGGTGAAATGCTTAGATATCACGAAGAACTCCGATTGCGAAGGCAGCCTGCTAAGCTGCAACTGACATTGAGGCTCGAAAGTGTGGGTATCAAACAGGATTAGATACCCT
+
EEFGG@EGGFGGGGGGGGEFGGG@FGGGGGGGGGGGGGGFFGCGGGEFGGGGGGGFFGFGGGGFGGGGFGGCCFGGGGGGGAFGGGGGGAEFGGGGGGGGGGGGGGGG9EEFGGGEGGGGGGGGGGFFGGGGGGGGGGGGGGGGGGCGGGGGGGGGGGGGGGGGGGGGCGEF@FFGCFGC@CCFG7E:GDG>GGGG@?<FFG>GFFFGGG<FGDEFD>EDDFC4FF;+@8CGGF7A@CFFGFEFF8CD@GGGGGGFGGGGFGEGGGFFGFD?GFGGG<GGGFFFDFEE9AFE+FGGFGEDFGFGGGGGGGFE>>7EDGGFEGGGFGCCGGGFFF<EGFEEE8C9,CGGGAGFCGGF:GGGDEGGGGGGGGGGGGGGEFF8GGGGGGGGGGGGGGGFCGGGGGGGFGGGGGGGGGGGGGGGGGGGGFEFFCCCCCCC
@s601 27523
TGAGGAATATTGGTCAATGGGCGCAGGCCTGAACCAGCCAAGTAGCGTGAAGGATGACTGCCCTATGGGTTGTAAACTTCTTTTATATGGGAATAAAGTTTTCCACGTGTGGAATTTTGTATGTACCATATGAATAAGGATCAGCTAACTCCGTGCCAGCAGCCGCGGTAATACGGAGGATCCGAGCGTTATCCGGATTTCTGGGGTTTAAAGGGAGCGTAGGTGGACAGTTAAGTCAGTTGTGAAAGTTTGCGGCTCAACCGTAAAATTGCAGTTGATACTGGCTGTCTTGAGTACAGTAGAGGTGGGCGGAATTCGTGGTGTAGCGGTGAAATGCTTAGATATCACGAAGAACTCCGATTGCGAAGGCAGCTCACTGGACTGCAACTGACACTGATGCTCGAAAGTGTGGGTATCAAACAGGATTAGATACCCT
+
,EDFGFGCEFEFGGGGGFEF<F@FEFGDGGGGGFGGGGFGGGGGGGE6C@C,@EEFFCAFG?EFFG,<EF:C=EFGGAFGCFFF9FFGGF8CFEFGGF,5CB9EDFDCFFF+,=5,C,EEF9FF<?BFAA?F,AE;EAAF<=,:,CFFFEFGE7CCG9,8A:,A+=++3:BAC,8+3C=168FF::@<>568DF>C7?<-4E&FFD?9:F@2:CEA@8FA.GEBF>8@;D243<A*38G2GC?,,A@?F@+7FCC?DFCF>GGF9FFGGGGGF<;9E,;?GGGGGGGACFGF9C,,EACCDE8GGECCFEC,8@4+=FFFGFGE5C7GGGFEFAGGGGFGGGGGFF@CFCGFFGGGDFGGGFFDFCFGGFFGGGGF8FFGGGGGGGFEGGEGGGGGGGGGGGGGFCGGGGGDGFE,FGFEEFFFGGGGGGECCCCC
@s601 96
TAGGGAATCTTCGGCAATGGGGGCAACCCTGACCGAGCAACGCCGCGTGAGTGAAGAAGGTTTTCGGATCGTAAAGCTCTGTTGTAAGTCAAGAAAGAGTGTGAGAGTGGGAAGTTCACACTGTGACGGTAGCTTACCAGAAAGGGACGGCTAACTACGTGCCAGCAGCCGCGGTAATACGTAGGTCCCGAGCGTTGTCCGGATTTATTGGGAGTAAAGCGAGCGCAGGCGGTTGGATAAGTCTGAAGGTAAAGGCTGTGGCTCAACCATAGTTCGCTTTGGAAACTGTCAAACTTGAGTGCAGAAGGGGAGAGTGGAATTCCATGTGTAGCGGTGAAATGCGTAGATATATGGAGGAACACCGGTGGCGAAAGCGGCTCTCTGGTCTGTAACTGACGCTGAGGCTCGAAAGCGTGGGGAGCAAACAGGATTAGATACCCT
+
GGGGGFGGGGGGGDGGGGFG?EDEEGGGEGFGGGGGGGGGGGGGGGGFFGDGGGGGGGGGDFGGGGDFCGGGGGG9FFGGGFGGGGCGBEGDFDE,BAGEGAFCDGDFGFFGGGGGGGGGGFGGGGGGGGGGGGGGGFGGGGFGFE4>CFFECFFFFF7@@FE9E5FGGGEGDGGEGCFGFBEGE:9CGEGCDG*45CCCDD81;:ECFGFD1C?906CFBFC#0883CCED>@##=FF>3,<F@CE?=CAC7FFEEC<D;DD<FEA@:B3=7C=:9=EEA@8C?=FFE9FBC6F,E5?GFFCGED?DFE8FAC9GED9@EGE@5EE@+9CCEE@,,ECGED<F=A;,FAF<EDEAA:F:+GGGEGFFBFDF@FGFFGGGEFGGFFGGGGFFEGFFEGFGFFGGGF7FGGGGGGGGGGGFFCEE@FGGGGFGGF@GCCCB6
@s601 97
TGGGGAATATTGCACAATGGGGGAAATCCTGATGCAGCGACGCCGCGTGAGCGAAGAAGTATTTCGGTATGTAAAGCTCTATCAGCAGGGAAGAAAATGACGGTACCTGACTAAGAAGCACCGGCTAAATACGTGCCAGCAGCCGCGGTAATACGTATGGTGCAAGCGTTATCCGGATTTACTGGGTGTAAAGGGAGCGTAGACGGTGATGTAAGTCTGAGGTGAAAGCCCGGGGCGCAACCCCGGGACTGCTTTGGAAACTATGTGACTAGAGTGTCGGAGAGGCAAGTGGAATTCCCAGTGTAGCGGTGAAATGCGTAGATATTGGGAGGAACACCAGTGGCGAAGGCGGCTTGCTGGACGATAGCTGACGTTGAGGCTCGAAAGCGTGGGGAGCAAACAGGATTAGATACCCT
+
DG@FFGGGGFGGGGGGGFGGFCGGDGGGGGGGGFFGGGGGGGEFGGGGGC@FFGGGFGGFCFGGEGG?4FGGFGGCFGGFFGAEFGGGFGFGGFGGGGGGGGGGGGGGGGGGGFFGGGGGGGGG:>CFGGGGFC7>F>FFFF<EEGCFGEEGGFGFGFF:DCFA@1<FCDGCAFGGG@::AF7FFF?CF?E?BFG8CGEGGG8EEE8#0FFEF7C7<4EBCFCD7=@C<:5GFDE9#>C5CC=6EEEFFCGFF<9FCFGFGGA:9=B:GG?E)C=EA8E?=?8@E89DGGFE@8E@E:4BFFEC=CEGFEEA@6,DGGGGGGFBGFGGFEFBFCFFFFFGGGGGGGGEGGGGGF8GF:GGFEECGGGGGGGGGGGGGEGGGGFF:GGGGGGGGFGGF<GFFFGGGGGFFGGCCCCC
@s601 40322
TGAGGAATATTGGTCAATGGGCGAGAGCCTGAACCAGCCAAGTAGCGTGCAGGATGACGACCCTATGGGTTGTAAACTGCTTTTATAAGGGAATAAAGTGGGAGTCGTGACTCTTTTTGCATGTACCTTATGAATAAGGACCGGCTAATTCCGTGCCAGCAGCCGCGGTAATACGGAAGGTCCGGGCGTTATCCGGATTTATTGGGTTTAAAGGGAGCGTAGGCCGGAGATTAAGCGTGTTGTGAAATGTAGATGCTCAACATCTGAACTGCAGCGCGAACTGGTTTCCTTGAGTACGCATGGAGTGGGCGGAATTCGTGGTGTAGCGGTGAAATGCTTAGATATCACGAAGAACTCCGATTGCGAAGGCAGCTCACTGGGGCGCAACTGACGCTGAAGCTCGAAAGCGCGGGTATCGAACAGGATTAGATACCCT
+
CFGGGGGGGGGGGGGGGGGAFGGGGGGGGEGGGGGGGGGGGGGGGGGGGGGGGGGGFFGBFGGEFGGGGGGEGGGGGGGGGFFGFGGFEGGFFFEGFGGGGGFEEG>FGGFFFGGGGGDFGGGGFGGGFGGGFGGGEGGFGGGGGDGFGGFEFDFFGGGGGGGGGGCFCFFGGC:FG7F:FC9>:FGGGF:7BFGGGGGGCF6E9F7<783<2FG?C(>A:6EGFCEEGGGGGDGBCCCECGGGGCFFGGFGDE8C9CCC@@-CF@<GGGGDGC+@C>$EGGGGFGF8GFFF5FE=C<FE@,EEGEGGGGEC>E7GGGGFFA@=BFFEFGFDEFFG@DFEA,AEEGEFFCFEFGEGCDGGEGGGFCGGFFGGFCE<GGGGFGGGGGFCFCFGGFGGFGGFGGGGEFEEGEGGGGGGGFFEFFGFFGGGGGGCCCCC
@s601 42205
TGAGGAGTATTGGTCAATGGGCGAGAGCCTGAACCAGCCAAGTAGCGTGCAGGATGACGGCCCTATGGGTTGTAAACTGCTTTTATACGGGGATAAAGTGGGCCACGTGTGGCTTATTGCAGGTACCGTATGAATAAGGACCGGCTAATTCCGTGCCAGCAGCCGCGGTAATACGGAAGGTCCGGGCGTTATCCGGATTTATTGGGTTTAAAGGGAGCGTAGGCCGTCTGTTAAGCGTGTTGTGAAATGTCGGGGCTCAGCCTGGGCATTGCAGCGCGAACTGGCAGACTTGAGTGCGCAGGAAGTAGGCGGAATTCGTCGTGTAGCGGTGAAATGCTTAGATATGACGAAGAACTCCGACTGCGAAGGCAGCCTGCTGTAGCGTAACTGACGCTGAAGCTCGAAAGCGTGGGTATCGAACAGGATTAGATACCCT
+
DGGGGEFGFFGFFGGGGFFFDGGGGGGGGGGGGGGGGGGFGGFFGGGGGGGG?:FEFGCGDDGGGGGEGGGGF,CFFGGGFGGGGFAEFDGDCGDEE<BFFFGGGGGGGFGDG?FGGGGGGG?EEGGGGGGCGGGGG9FF8BCCCFGFGGGEBC@FGGGD,FFGGDFGGGDGCC<CFGDEC:FGGGDFEGE:CFEDEEGGDGGFGFG:GDF+<9C.?<FF;?39<EECCC@C:7GFGFF8GF.DFFCFG:6@F:ED?GGD<DAFGGDFFCF@A@:ECFAFFGGDFCF@9@FF<=8GGGGGGE9FD7=:B,EE@,ECGGGCEFGGBGF9GGFGGGFGGGGGFFFGFGEGGF<DGEGFGEFBFEGFFGGGGGGGDGGFF@EEGGGGGGGGGE@GGGGGGFEFFFFD7DGGGGGGGGGGCGFEGGGGGGGGGDGCC@@C
@s601 100
TGAGGAATATTGGTCAATGGGCGCGAGCCTGAACCAGCCAAGTCGCGTGAGGGATGAAGGTTCTATGGATCGTAAACCTCTTTTATAAGGGAATAAAGTGCGGGACGTGTCCTGTTTTGTCTGTACCTTATGAATAAGGATCGGCTAACTCCGTGCCAGCAGCCGCGGTAATGCGGAGGAGCCGAGCGTTATCCGGATTTATTGGGTTTAAAGGGTGCGTAGGCGGCCTTTTAAGTCAGCGGTGAAAGTCTGTGGCTCAACCATAGAATTGCCGTTGAAACTGGGGGGCTTGAGTATGTTTGAGGCAGGCGGAATGCGTGGTGTAGCGGTGAAATGCTTAGATATCACGCAGAACCCCGATTGCGAAGGCAGCCTGCCAAGCCATGACTGACGCTGATGCACGAAAGCGTGGGGATCAAACAGGATTAGATACCCT
+
FFFGGGDFGFGGGGFCFGFG8EFGGGGGGGGGGGGGGGGGGDFGGGC@BFGGGGGGGGGGCEFFGDF8CFFGFFFGGGCEFFECAFF9<AEB?FGGGGGFFGGGBE+FCEE?,:C,,:BF,FDD?FDACFFCF9;DFGFDFCCCE+@8@F,@FG+:FC<E<FFFEECC>F>D,6:CEEC@*=CF*45<<*1*3?<B=C7B+1C,<C8CE?C<:CE);(C>;C<9611.:(<EC,<519>@F?6CC=<=764GFDE3-3@2FF@7CFGGF8FEGGFF=3'2:FGGFF<9@8,FBF9CGGGFGF9EAD@CEEEDBDGC@B+:8A>=5GE9E9GEFDCGGFFFGGFEEFB:F5BF7FF>GGGFCFC?GF<GGGEFCEGCEFFDF9GFEDFGGGFGGFGFGGGGGGGGEEGGGFGGGGGGGGFEGGGGGGGGGGGCCCCC
@s601 101
TGAGGAATATTGGTCAATGGACGAGAGTCTGAACCAGCCAAGTAGCGTGAAGGATGACTGCCCTATGGGTTGTAAACTTCTTTTATACGGGAATAAAGTTAGCCACGTGTGGCTTTTTGTATGTACCGTATGAATAAGGATCGGCTAACTCCGTGCCAGCAGCCGCGGTAATACGGAGGATCCGAGCGTTATCCGGATTTATTGGGTTGAAAGGGAGCGTAGGCGGGTTGTTAAGTCAGTTGTGAAAGTTTGCGGCTCAACCGTAAAATTGCAGTTGATACTGGCGACCTTGAGTGCAACAGAGGTAGGCGGAATTCGGGGTGGAGCGGTGAAATGCTTAGATATCACGAAGAACTCCGATTGCGAAGGCAGCTTACTGGATTGTAACTGACGCTGATGCTCGAAAGTGTGGGTATCAAACAGGATTAGATACCCT
+
FGCFFGGGGGGGGGGFG<FAFGGGGGGGGFFGFGFEECGFFGAEGGGGGGGCFFGGGGFGGGGGGGFEGGGGEGGGGGGFFFAGGGGGGGCEFGEFFFFEDFGGGGCBBA@ECFGGGDFG,BEECFGGGFGGFFGGFG,FFEEGCCEGF?FGGGGGGGGGGGGFC+++CFCFFDB:@FGCFGGFE>E@FE*8;FCEDFFF?C==</<C#8CCCFGA+/6:06DCCDCCGGE>@@)30;@,=<6*@@@:FECC:@C>D3D=:C<E9/3CAE?DDDD;3,9==6GGGGGGGFF=1:,E==DGGGGFF>EEG?FDFEB>>8,,AE6+)FC=,C<4,<E8FEF=F=,CFGGGFC,FFF7GEGF:EEFFFE9GGGEFCGGGFEFGGGGGGGFGEDGGGFFFFEGGFGCGGGGGGGGGGFCFGGFFFGGGGFF<EDFACCBC
@s601 29283
TGAGGAATATTGGTCAATGGGCGCGAGCCTGAACCAGCCAAGTCGCGTGAGGGATGAAGGTTCTATGGATCGTAAACCTCTTTTATAAGGGAATAAAGTGCGGGACGTGTCCTGTTTTGTATGTACCTTATGAATAAGGATCGGCTAACTCCGTGCCAGCAGCCGCGGTAATACGGAGGATCCGAGCGTTATCCGGATTTATTGGGTTTAAAGGGTGCGTAGGCGGCCTTTTAAGTCAGCGGGGAAAGTCTGTGGCTCAACCATAGAATTGCCGTTGAAACTGGGGGGCTTGGTTATGTTTGAGGCAGGCGGAATGCGTGGTGTAGCGGTTAAATGCTTAGATATCACGCAGAACTCCGATTGCGAAGGCAGCTTACTAAACCATAACTGACACTGAAGCACGAAAGCGTGGGGATCAAACAGGATTAGATACCCT
+
@E,CEC<EFEFCGGFFG<@F@F7EGGGGC@EGFGG8B8FFGGFGGGD@:FGGGGGGGGGC<EECEGG?E<FE8?EFGFG@DAGGGGGGAE@=A=9E<EE?DEE@EFGDGDFGCFFFGGFFA,EFDFGGGGF9FGGGGGGDCFCGGGGGGGFG7DFG?FGGGGFGGD><FF*,,3>::7FEGG7,**::=7:CG9CCCEGFFCFDFDE7C@EFFG=9GEEC5?:4;:839GFGFFGAFEFCFG>G<D<CF.87<FD*<CEFFGFGFD6=&GECCF9FC7??FGGGGGF?8A59*,,,EAAB,<:FGGGFEFGFB8DGGDGGFGEC9EFFEA<F9GGEAF<FF8DDGGCCE<C68EGGDFGEGC:AA@C8DDGGGGGEAC,EEFFCGGFGGF<EEECGGGGGGEGGGGGCGFGFGGGGGGFFFGFGGGGFGGGCCCCC
@s601 40042
TGAGGAATATTGGTCAATGGGCGAGAGCCTGAACCAGCCGAGTAGCGTGAAGGATGACTGCCCTATGGGTTGTAAACTTCTTTTATAAAGGAATAAAGTCGGGTATGCATACCCGTTTGCATGTACTTTATGAATAAGGATCGGCTAACTCCGTGCCAGCAGCCGCGGTAATACGGAGGGTCCGAGCGTTATCCGGATTTATTGGGTTTAAAGGGAGCGTAGATGGATGTTTAAGTCAGTTGTGAAAGTTTGCGGCTCAACCGTAAAATTGCAGTTGATACTGGATTTCTTGAGTGCAGTTGAGGCAGGCGGAATTCGTGGTGTAGCGGTGAAATGCTTAGATATCACGAAGAACTCCGATTGCGAAGGCAGCCTGCTAAGCTGCAACTGACATTGAGGCTCGAAAGTGTGGGTATCAAACAGGATTAGATACCCT
+
GG9EFFGGGGGGGGGGGGEFDGG@@FEFGGGGGGGGGGEEGGGGGGGGGGGGGGFGGFFCCFGGGGEFGCFGGGGGGGGGGCFGDFGGFFGGFGC?EG<FGDE<FGGGFGA,=EEGGGCFFCE<EGAEFGFGDGGGG9BFFFEFG?EEEFGGDGCFBFFDFGGGGGGGGG*=DFFCFEE*>CFC1<=CF8C7BF@BCGC9C@CFDGC=:>FGG?>AGBFD?@:@D<8:C,AFG.FAEFFFFGGGD?EFFCEFGGGFEC9C8@C$CGGFGFGF=F7EA,=EECFAAB,,@,@A+EB<=DA8E=,4<+7FF@EE8E+CGGFAFE@@=GGGGGGGGGGGFGGGFDGFF7F@GGFE@B+6,DCF@CFCFCGFFCF@CF9GFGFCFD@FECFFFEEF@8GGGGGFFGGGGGGGGFGFGGGGGGFFGGGGFDGFF8FC9CCC
@s601 104
TGAGGAATATCGGTCAATGGGCGTAAGCCTGAACCAGCCAAGTCGCGTGAGGGATGAAGGTTCTATGGATCGTAAACCTCTTTTATAAGGGAATAAAGTGTGGGACGTGTCCTGTTTTGTATGTACCTTATGAATAAGGATCGGCTAACTCCGTGCCAGCAGCCGCGGTAATACGGAGGATCCGAGCGTTATCCGGATTTATTGGGTTTAAAGGGTGCGTAGGCGGCCTTTTAAGTCAGCGGTGAAAGTCTGTGGCTCAACCATAGAATTGCCGTTGAAACTGGGAGGCTTGAGTATGTTTGAGGCAGGCGGAATGCGTGGTGTAGCGGTGAAATGCTTAGATATCACGCAGAACTCCGATTGCGAAGGCAGCCTGCTAAGCTGCAACTGACATTGAGGCTCGAAAGTGTGGGTATCAAACAGGATTAGATACCCT
+
GFFGGGGGGGGGGGGGGGGGGGGGGGGGGFGGGGGGGGGGGGGGGGGFFFGGGGFGFGGG<<EEEFAFGCFGGGFGGFGGGGGGGGGGGGGGGGGFGGAFGGGGCFEFGFFGGGGDGGGGGFDFFGGGGGGGEGGGGGGGFGFCEEEEGFGGDCFG7FGGGGGGEGGEGGDGGF@7*3FEE@FCECEGGG72<BBCEGG<0D6GCA<FGGFCFC@)>;F=@BC;.CEFEEGGG:E>9DCECCEGF6C;FF990<@,CEGGFDG8C=F<C<GFGF>FE5<GGGEFG<FF9=E,EFFA@CGGGF@=BDGEFGFGGGGGGGFFFFEC=GEDFGFFFA?FFEF=FFFFGGGEFFFEEEGGF7E?:FC8FGFGGFGGGFGE9GFAGGGGGFGGGFFFFFEGGGGGGGGGFGGGGGFGGGGFFGGFGGGGGGGGGGGCCCCC
@s601 23403
TGAGGAATATTGGTCAATGGACGAGAGTCTGAACCAGCCAAGTAGCGTGCAGGATGACGGCCCTATGGGTTGTAAACTGCTTTTATAGGGGAATAAAGTATTCCACGTGTGGGATTTTGTATGTACCATATGAATAAGGATCGGCTAACTCCGTGCCAGCAGCCGCGGTAATACGGAGGATCCGAGCGTTATCCGGATTTATTGGGTTTAAAGGGAGCGTAGGTGGATTGTTAAGTCAGTTGTGAAATTTTGCGGCTCAACCGTAAAATTGCAGTTGAAACTGGCAGTCTTGAGTACAGTAGAGGTGGGCGGAATTCGTGGTGTAGCGGTGAAATGCTTAGATATCACGAAGAACTCCGATTGCGAAGGCAGCTCACTAGACTGCAACTGACACTGATGCTCGAAAGTGTGGGTATCAAACAGGATTAGATACCCT
+
GGGGGGGGGGFFGFGGGGGGFGGGGGGGGGGGGGGGGGGCFGEGGGDGGG7@FBFEFGEGGGGGGGGGGGGGGGEFEGGG,9<FGGGFEFGGGGGGGGGDE9,FGGGGGGDGGF,FGGGGG9FGGGGG<FEAFFEEEGGFBEFGGDEGFGGGGFGE>FC>FCD<>>CC:FF:DFGDGGGC:FA<C>CCFC5=BCFCCCGFCCGFFG@C=G@CF?D5F=FDCAGE<E:=EFGFFGFA<:FF@CDEFEF(BGGF=EDFGCCB>CFE<CGGGFFGGGFFECAFDGGGF9,9?GFC+F;EEFFF9GGFFB:EDGGGDGGEGFF<GFFC5C7EF?EC,,9,9EGGFGGGDFECEAGGFEFF7D<FCGGGFGFEE,<DFGFFCFFFECEGGGGGGGFFGGGGFDGGGGGGGGGGGGFGGGFFFEFEECGGGFAGGFFC@<BC
@s601 32473
TGAGGAATATTGGTCAATGGGCGAGAGCCTGAACCAGCCAAGTAGCGTGCAGGATGACGGCCCTATGGGTTGTAAACTGCTTTTATAAGGGAATAAAGTGAGTCTCGTGAGACTTTTTGCATGTACCTTATGAATAAGGACCGGCTAATTCCGTGCCAGCAGCCGCGGTAATACGGACGGTCCGGGCGTTATCCGGATTTATTGGGTTTAAAGGGAGCGTAGGCCGGAGATTAAGCGTGTTGTGAAATGTAGACGCGCAACGTCTGCACTGCAGCGCGAACTGGTTTCCGTGAGTACGCACAAAGTGGGCGGAATTCGTGGTGTAGCGGTGAAATGCTTAGATATCACGAAGAACTCCGATTGCGAAGGCAGCTCACTGGAGCGCAACTGACGCTGAAGCTCGAAAGTGCGGGTATCGAACAGGATTAGATACCCT
+
EGGGGGGGGGGGGGGGGGD@@EFGCFGFGGGGGGFFGGGGGCFGFGGFCFGFGG,FFE:FEEGGGGGE?EFG=AFC<CFGGGG?EADGGGGFFGGGFGGGGGGGGGGFGGD?9EFGGGGFGG<?@EGFGGCC9FFEFGFFFFGGG7C,<<FFGE<CDGFG@:>C+8FF<*:ABCFFG7*>FCFGGCEC<CG;9CGCEFC*FG#CC<=:2FFF:<5#;3FF7>CC98E:9;FFGCC8CF?EG@FED;<C>9BCF>33$AF@FCGFF>#,<@9ECEDFEF=FCGFF@GCF@,?GFGGGEE?F9GGGGGFC=8FGGFBDGGFFGGFCAFEFF<,@CCFFEC<;FE<=,FCEACDFFEFF@DGCDGGGGFCEGGGGGFGGGFCEDGEF,CFGGFBGGGGFFCC8GGGGFCGGCGGGEEGGGGFFFEGGGGGGGGGCCCCC
@s601 107
TGAGGAATATTGGTCAATGGACGAGAGTCTGAACCAGCCAAGTAGCGTGCAGGATGACGGCCCTATGGGTTGTAAACTGCTTTTATAAGGGAATAAAGTGAGAGTCGTGACTCTTTTTGCATGTACCTTATGAATAAGGACCGGCTAATTCCGTGCCAGCAGCCGCGGTAATACGGAAGGCCCGGGCGTTATCCGGATTTATTGGGTTTAAAGGGAGCGTAGGACGGAGATTAAGTGTGTTGTGAAATGTAGTTGCTCAACATCTGCACTGCAGCGCGAACTGGTTTCCTTGAGTACGCACAAAGTGGGCGGAATTCGTGGTGTAGCGGTGAAATGCTTAGATATCACGAAGAACTCCGACTGCGAAGGCAGCTCACTGGAGCGCAACTGACGCTGAGGCTCGAAAGTGCGGGTATCGAACAGGATTAGATACCCT
+
EF<FGFGGGGGFGGGGGGGGGGGGGFGFGGGGGGFGGGGGGGGGGGGGGGGGGDGGGGGGGGGGEFGGGG7FGFGGGGGGGGGGGGGGGGEAFFGFFGGGGGFGCFGGGCF,CEGGGFFGG9DFGGFGGDAFFGG9EDFFFFGGCCEDFFGFFFFGGGFGGFDFD;FGCGC,@AFGDF*F:CGGGG5*4=CFGGGGGGFGGGDEEG7=*/2;9:B=87C;B7A#<<E@GFCGGFG#CCEFDCF@@,0EFCFC>CFD?EF3;CCGG;CFF9C>EGGFCD9?DFGFGFEDGGGGDFGFCECEFGFGEEEC?8GDB>+GEGFGGDCE>F7FFCGGFCFE9FGFGGGGFCEDEAEDFGGGGGFC@GGDFFFFGGGGFEGGF<GGGGGGFGGGGGEGGGGF@EGDGGGGGGGGGGGGGF<8GGGFGGGGFGGGGGFCCCCC
@s601 28560
TGAGGAGTATTGGTCAATGGACGCAAGTCTGAACCAGCCAAGTAGCGTGCAGGATGACGGCCTTCTGGGTTGTAAACTGCTTTTAGTTGGGAATAAAGTGCACCACGTGTGGTGTTTTGTATGTACCATCAGAAAAAGGACCGGCTAATTCCGTGCCAGCAGCCGCGGTAATACGGAAGGTCCAGGCGTTATCCGGATTTATTGGGTTTAAAGGGAGCGTAGGCCGTCTTATAAGCGGGTTGTGAAATGTCGGGGCTCAACCTGGGCATTGCAGCGCGAACTGTGAGACTTGAGTGCGCAGGAAGTAGGCGGAATTCGTCGTGTAGCGGTGAAATGCTTAGATATGACGAAGAACTCCGATTGCGAAGGCAGCCTGCTGTAGCGCAACTGACGCTGAAGCTCGAAAGCGTGGGTACCGAACAGGATTAGATACCCT
+
GGDGGGFGGCFGGGGGFGGCFGGGEGGG@FFCFGGGGGGGGGGFEGEGGGGFGGFGFFEEEGGCEFFFCFGFEFGGGFFGGGFGGGEGGGGGGFFFGGGGGGFGGDCFAFFGFFF:FGGGGGGGGGGFGGGGGDGGGGGGGGEDE7CDFDFDFGGDGGGDEEGGGGGGGGGGGGC>F**8>FD:3>CFGEEFFFC<C4CFGCF2FF@F>3?CF5FA<1=6@CF8CG:+959@<<<2<:DF@C<@53<>GF:>FCDF<,CF@FFCFEFAFGECGGFD7GD:68FDD<=@GGAC=FCFBCFADDGFFCGGGGGFGDCEEF>FFDCCAGEEDFGFC<FE=9?,FDEGGFCFFEFEFFEFCFFFCGGGFFEFGFGGGGGGGGDECEEGDGFDDGEGGGGGGEGFGGGGEFGGGGGGGGCGGGFEGGFGGGGGGGEB<CCC
@s601 28362
TGAGGAATATTGGTCAATGGACGAGAGTCTGAACCAGCCAAGTAGCGTGCAGGATGACGGCCCTATGGGTTGTAAACTGCTTTTATAAGGGAATAAAGTGAGTCTCGTGAGACTTTTTGCGTGCACCTTATGAATAAGGACCGGCTAATTCCGTGCCAGCAGCCGCGGTAATACGGAAGGTCCGGGCGTTATCCGGATTTATTGGGTTTAAAGGGGGCGTAGGCCGGAGATTAAGCGTGTTGTGAAATGTAGACGCTCAACGTCTGCACTGCAGCGCGAACTGGTTTCCTTGAGTACGCACAAAGTGGGCGGAATTCGTGGTGTAGCGGTGAAATGCTTAGATATCACGAAGAACTCCGATTGCGAAGGCAGCTCACTGGAGCGCAACTGACGCTGAAGCTCGAAAGTGCGGGTATCGAACAGGATTAGATACCCT
+
FGFGGGGGFGGGGGGGGGE8EGGGCFGGGGGGGGGGGGCFGFFFGFEGGDGGGGEGGGEG@F>F,EFD,CBC:FGFGGFFAEDGGGGGFGGGFF99?FD9FFFFGGGCGGGGGGG<FBFGEG>FGGGGGCGGGA,E,FFGCFGGGGD>FE9EB<>:FGF?FGG<@CF@<FGF@FFFG@FEFFFC:7CEF7FFGFEEC=<2=+&<C;<@6A<9B6=.C3GFFECCF8C9CGGDEGGFCDBFFGGF=D>=FDE<FDC6GGDFFGF8GGFGF@FDEGG>GFAAF>GG0GGGGF9FD7B:GGGGGGFGGGGFGGGFB@7CEGGFGFDGBF=<GFGECFGGFEDFCEFDGGGGGGGGGFGGEGGEGFFFGEFGGGGGGGGFCFGGGGGGFGDGGGEGGFGGGGGFEGGGGGGFECGFCFFAGGGFFGFEF<GGGGGCCCCC
@s601 34025
AGGGGAATATTGCACAATGGGGGGAACCCTGATGCAGCGACGCCGCGTGGAGGAAGAAGGTCTTCGGATTGTAAACTCCTGTTGTTAGGGACGATAATGACGGTACCTAACAAGGAAGCACCGGCTAACTACGTGCCAGCAGCCGCGGTAATACGTAGGGGGCAAGCGTTATCCGGATTTACTGGGTGTAAAGGGAGCGTAGACGGCACGGCAAGCCAGATGTGAAAGCCCGGGGCTCAACCCCGGGACTGCATTTGGAACTGCTGAGCTAGAGTGTCGGAGAGGCAAGTGGAATTCCTAGTGTAGCGGTGAAATGCGTAGATATTAGGAGGAACACCAGTGGCGAAGGCGGCTTGCTGGACGATGACTGACGTTGAGGCTCGAAAGCGTGGGGAGCAAACAGGATTAGATACCCT
+
GGGGGGGGGGGGGGGGGGGGGGGGGGGFGGGGFGGGGBEGFDGGGGGFEGEF@FFGCFGFFGGGGG@EFGGGFGGGGGGGFCGGGFGGGGGGGG>FFFGGGGGGGGGGFFGGGGGGGGGGGGECECGGGGGGDFCFGGGFGGDFDGGEEGGGGGFFCCEEGCEEF8@;EEEGGGCCE<EC:CCCGC8;#9CFGFGFGCFFCE=CEGDC>CCFDFFG@F;;FFCGF<FDGGGGGGGFGGGFGGGDGGGGGGFFCGGFEE==FGFDEFEFFE59@GGGEEFFEGGFFGGFCF@9,8GGGFGGFGGGDDEGGGGGGGGGGGGGGFGCGGGFEDGEEGGGGGGFGEEBFEDGGGGGGGGGGGEGGGGFFDCGGF<GGGGGFGC@F>GDBFGGGGFD6FFGGGFFGGGGFGFGF<FBC@CC
@s601 32722
TGGGGAATATTGCACAATGGGCGCAAGCCTGATGCAGCGACGCCGCGTGCGGGATGGAGGCCTTCGGGTTGTAAACCGCTTTTGATCGGGAGCAAGCCCTTCGGGGTGAGTGTACCTTTCGAATAAGCACCGGCTAACTACGTGCCAGCAGCCGCGGTAATACGTAGGGTGCAAGCGTTATCCGGAATTATTGGGCGTAAAGGGCTCGTAGGCGGTTCGTCGCGTCCGGGGTGAAAGCCCATCGCTTAACGGTGGGTCTGCGCCGGGTACGGGCGGGCTGGAGTGCGGTAGGGGAGACTGGAATTCCCGGTGTAACGGTGGAATGTGTAGATATCGGGAAGAACACCAATGGCGAAGGCAGGTCTCTGGGCCGTCACTGACGCTGAGGAGCGAAAGCGTGGGGAGCGAACAGGATTAGATACCCT
+
FGFGGDCFGGGGGGGGGGGGFGGGGGGGGDGGGAFGGGGGEGGGGGGGGEBFGGGGF,?CEGFGGGGGGGGGGGGGGGE:BFFGGGGGGGDGGFGGGGGGGGFGGGGG?7@FFFFFGFGFFGGFF>,@CFFGCFGEGCGFGGF8F=F<CG,<7FCEEF7BF@FF<+<C:<CGG?EG81?EFGG9EE8>F?F>FEF8*C0;CC?E>;ECGCCECCG?GBECBEFGBCCGG)GGGGCEEG>C,<9FDCC<:<FC,@>5:GGGGG@@GEGEGGGGEFGCGFGFGGG=GGFFFGGFCE4<AFFFE=,C@+7GGGGGGEDGGGGGGGGGGGFDGGC@GGGGGGGFFDGFGGGGGFDEGFE@GGFGGGGGGFFGGGGGGGGGGGGGGGGGGGGGEGGGGEEGGGGGGFFGGGGGGFGGGGGGGGGGCCCCC
@s601 112
TGAGGAATATTGGTCAATGGACGAGAGTCTGAACCAGCCAAGTAGCGTGAAGGATGACTGCCCTATGGGTTGTAAACTTCTCTTATACGGGAATAAAGTTAGCCACGTGTGGCTTTTTGTATGTACCGTATGAATAAGGATCGGCTAACTCCGTGCCAGCAGCCGCGGTAATACGGAGGATCCGAGCGTTATCCGGATTTAGTGGGTTTAAAGGGAGCGTAGGCGGGTTGTTAAGTGAGTTGGGAAAGTTTGCGGCACAACCGTTGAATTGCAGTGGGTACAGGCTACCTTGAGTGCAACCGAGGTAGGCGGAATTCGTGGGGTAGCGGTGAAATGCTTAGATATAAGGAAGAACACCAGTGGCGAAGGCGGATAACTGGACGGCAACTGACGGTGAGGCGCGAAAGCGTGGGGAGCAAACAGGATTAGATACCCT
+
CFGGC,CEFFG@EGGFGGGGFFGGGFEGGGEGGGFFGGGGGGGFFGGCCCFGGGDGFFFFGGFF@FFGFFEGEFGGGFDEE,CFGGGEFCG,FFFEFFGEEF9FCEEGG<BCFCFGGGEGGGGEE<ECG7FFGGGGGG9<,?BFG>=DFGGGGGGGGGG7>AFGGCGEG+C7FGGGEG@*>8C:**7C=FG,?<F@C>:<+1<FDF?FF?A@<FC4<1F3;>G:EF?*;9;D32A4'&C?,='0;@<C:C@@+CEC+GF>B@8,,,9C73C*==7A,,366,:87,<AEA,,BGFE=4+++,>4F@+FGGFACGGGEC8B4,C6FEEEFGGEFAFEDC5=C,C?<,FCGGGFEFC:,A,CGGEDA:BFFC,F<GGGF7GFCFGGGGGGECCGF@GGGCGF@CGFC7@:C<GGGGGGF<GGGGFGGFFCGGF@CCCC
@s601 30278
TGAGGAATATTGGTCAATGGGCGAGAGCCTGAACCAGCCAAGTAGCGTGCAGGACGACGGCCCTATGGGTTGTAAACTGCTTTTATATGGGGATAAAGTGAGCTACGTGTAGTTTATTGCAGGTACCATATGAATCAGGACCGGCTAATTCCGTGCCAGCAGCCGCGGTAATACGGAAGGTCCGGGCGTTATCCGGATTTATTGGGTTTAAAGGGAGGGTAGGCCGGAGGGTAAGCGTGTTGTGAAATGCAGTTGCTCAACATCTGCGCTGCAGCGCGAACTGTGCTCCTTGAGTGCGCAGGAAGTAGGCGGAATTCGTCGGGTAGCGGTGAAGTGCTTAGATATGACGAAGAACTCCGATTGGGAAGCCAGCTTACTGTAGCGCCACTGACGCTGATGCTCGAAAGTGCGGGTATCGAACAGGATTAGATACCCT
+
FGGGF,EFGFGFGGGGGGGCDGGGGGGGG8FGGFGGGGFGGGGGFGEEEEGGGCGEGGGGGDDGG?A@FFGGGGFGGGGGGGGGGGGGGGGGG+AEFGGGFGGF<BEE8EBAFGG?FGAFG9F=EGGGFCF9FDF,?9,BEF7CFFFDFGFGGFFEF<C7@FCFDC8@FF:,8?FGGGG7<9,<:**44<7CF,<<*AFG7:?,:C:CEEDCFGD58#8<</0&CCC;CB3:16<689AC,:,<1AGFB@FF:0>8<9<CD?:*GDGGCCC>CBC:@,=2FGFFDB,A=<DD9+8EDFEFFACGGEB?8,CE7>BGEF>8,,DDFGFEFFF,F8A8AF9=?,FGCGFF?<CFFBB:7GFGGGGGFECFECGGGGFGFEGGGGGGGGGFGEFDGGGFEEGFFCGGGGGGGEFEGFGGFFEF<DFF<<GGGGGC<CCC
@s601 114
TGAGGAATATTGGTCAATGGGCGAGAGCCTGAACCAGCCAAGTAGCGTGAAGGAAGACGGCCCTATGGGTTGTAAACTGCTTTTATAAGGGAATAAAGTGAGCCTCGTGGGGATTTTTGCATGTACCTTATGCATAAGGACCGGCTAATTCCGTGCCAGCAGCCGCGGTAATCAGGAAGGTCCGGGCGTTATCCGGATTTATTGGGTTTAAAGGGAGCGTAGGCCGGAGATTAAGCGTGTTGTGAAATGTAAGCGCTCAACGTGTGCACTGCAGCGCGAACTGGTGACCTTGAGTACGCACAAAGTGGGCGGAATTCGTCGTGTAGCGGTGAAATGCTTAGATATGACGAAGAACTCCGATTGCGAAGGCAGCCTGCTGTAGCGCAACTGATGCTGAAGCTCGAAAGCGTGGGTATCGAACAGGATTAGATACCCT
+
FGGGGGG?FGGGGGGGFGGCGGGGGGGGGGGGGGGGGGGFFFGGFGGGE,@FFFEFCFFGGGGGG,CFCGDEGGFGGFFGFGGGGGF9EFA4A8EFE,@FF<4E,A4B<=F444,BFE7DF,ABEFGFECG9,CEGGG,5,A=GGGGGFFDGDGGD+,8@,,<BCC*:<*1<,,6,<>F7C,>F<@:**=C;FGGE:C:>+1<FFC*4CCCG9?#61-:;289767<;,/,<<+C=:CC9<9E:%CC6,6***C>3:7FF@@,,,;>@,F>0+=+@+;=6@,FA8,,,@A,FDGGC@96,7,@,C+47EGECFFDGEC@+FCEDAF>9DEC9,DEFGGFDE,,GGGFFGFFGGFFBCGGGFFGGGFCGGFC@,FGGCFDEGDGGGGFGGFCCC,FGGEGDEFFGEGEFEEECCGGGGFGFGGGGGGGGGDFACCBA
@s601 35527
TGAGGAATATTGGTCAATGGACGCAAGTCTGAACCAGCCATGCCGCGTGCAGGATGACGGCTCTATGAGTTGTAAACTGCTTTTGTACGAGGGTAAACGCAGATACGTGTATCTGTCTGAAAGTATCGTACGAATAAGGATCGGCTAACTCCGTGCCAGCAGCCGCGGTAATACGGAGGATTCAAGCGTTATCCGGATTTATTGGGTTTAAAGGGTGCGTAGGCGGTTTGATAAGTTAGAGGTGAAATTTCGGGGCTCAACCCTGAACGTGCCTCTAATACTGTTGAGCTAGAGAGTAGTTGCGGTAGGCGGAATGTATGGTGTAGCGGTGAAATGCTTAGAGATCATACAGAACACCGATTGCGAAGGCAGCTTACCAAACTATATCTGACGTTGAGGCACGAAAGCGTGGGGAGCAAACAGGATTAGATACCCT
+
GGGGGGGGGGGGGGGGGGGGFGEGCFGFFGGGGGGGDGGGFGGEGGEFGGGGGGGGGFEGGCF@ECFEFFFCFGGGGGGGGGGGAFE,C:CCF7FGGGFDGC>@FFFGGGDDGGGGFGGGGB?EFAA=FEC@FGGGGFCF<FFGGGEFFE<FEF>FGGG7>DEGGGGGGGB:DFEGGBF=F<CC;@FEG0C=EGGEG@F?@F>FGGGCEFF?F?75B8FD:CECGGG>G<AC839:D:F@@:9G??EFCFCF=3GGFGF?FAGD6(=(FGGGCCFGCFDFCGGF?C,AD@=GFF@A8GGGCEGGGGGGGGE@9GFGEGGGGGGGAGGGGGGFAGFC9FF=AFDF<GGAFE<FC@@8:GFCCGGGFEFGGFGGCF9GCDDDFGGGGGGGGGFGGGGGGGGEEGGGGGGGGGGGGGGGGFFGFGGGGGGGGDGCCCCC
@s601 44126
TGAGGAATATTGGTCAATGGGCGGAAGCCTGAACCAGCCAAGTAGCGTGAAGGATGACTGCCCTATGGGTTGTAAACTTCTCTTATATGGGAATAAAGTTTTCCACGCGTGGAATTTTGCAGGTACCGTATGAATAAGGATCGGCTAATTCCGTGCCAGCAGCCGCGGTAATACGGAGGGTCCGAGCGTTATCCGGATTTATTGGGTTTAAAGGGAGCGTAGGCGGTGAGTTAAGTCTGTTGTGAAAGGTAGCGGCTCAACGGTTGAACTGCAGTTGGTACTGGCTGTCTTGAGTACAGACGAGGTGGGCGGAAGTCGTGGTGTAGCGGTGAAATGCTTAGATATCACGAAGAACTCCGATTGCGAAGGCAGCTCGCTGGACTGTAACTGACGCTGATGCTCGAAAGTGTGGGTATCGAACAGGATTAGATACCCT
+
DFGGFGGGCFEFGGGGFFFF8FE+@+@EGGFGGGGFGGGGGGGGGGFGG7CEEFF=EF@FFGGFGFGFGGEGGG,CFG,CF,CFGG?,CFG<DFGGGGG9,?EGGGG>FFEGC<9FFGG,E,FFFGG74AF@9CFFFGGF,B:C@GG83CAEFGFGGGGGGGFGGCGEG>:>FGEGG>*5>FEC7F:FEFE:9<=<G=FGCCEAEG<FEFGFGFF;E<G).:2(>;#8>>F:8<?&25@CFGGGFAF;&10@+6@@+7F@8,<7,,3>,E,=88,,9,,=DF:,,,,,=EFE9E7,6,6++?A+8++GGGFFE8+CGFF=GGGGFFCEEFE?<ADFDFC,GGGEECGGGFFEC8@,GGGGFBC7FFFGGF@GF@8-F<E@C,,C,AEGGFF@,FGGF@GGGEFE@FC7C9GGGGDEC,FFFFGGGGGGGGGCCCCC
@s601 30028
TGAGGAGTATTGGTCAATGGACGAGAGTCTGAACCAGCCAAGTAGCGTGCAGGATGACGGCCCTATGGGTTGACAACTGCTTTTATAAGGGAATAAAGTGAGTCTCGTGAGACTTTTTGCATGTACCTTATGAATAAGGACCGGCTAATTCCGTGCCAGCAGCCGCGGTAATACGGAAGGGCCGGGCGTTATCCGGCTCTATTGGGTTTAAAGGGAGCGTAGGCCTGAGATTAAGCGTGTGGTGAAAGGTAGACGCTCAACGTCTGCACTGCAGCGCGAACTGGTTTCCTTGAGTACTCACAAAGTGGGCGGAATTCGTGGTGTAGCGGTGAAATGCTTAGATATCACGAAGAACTCCGATTGCGAAGGCAGCTCACTGGAGCGCAACTGACGCTGAAGCTCGAAAGTGCGGGTATCGAACAGGATTAGATACCCT
+
GGFFFF,;CE@FFAFGGFGEFGGCF7CCFGGGGGFGGGGGGGGFFGGGG7D9E:,AAFGGCEFGF,CF,:BC,,<CFCFGF9ECFGG9CF8CA<FDFF?EEFFGGCGGG<B,FF,,5=:@EEFDGGGGGG9,E@9@,7,,B4C@+@8,:5?DB<BF+>,36,D<3+8*@FF,@A*<*>C**1C<FDEGE:<:9EC:*/+=,==EFC7<6)8CAF,4@9<7)2;<+4:+>5-'83C9C>>8,@5@9D@,D:8:5:C8?FC3<8,,,@43,6++EF8@FD,DFDGFGFDB,,AF9A6,;=8FGEE8GEFF8DFGFE8CBFFFGFB>)EECFFC5E,GEEEAFF=,E6F=FEE,AAFF7FEDEGGGF<<CFEFCGGAFGDFGGGGGFAFFEFE;GGFFEAEGGFFFGGFE@@:GFGGGCGGGGGGGGFAGGGGGCCCAC
@s601 118
TGAGGAATATTGGTCAATGGACGAGAGTCTGAACCAGCCAAGTAGCGTGCAGGATGACGGCCCTATGGGTTGTAAACTGCTTTTATAAGGGAATAAAGTGAGTCTCGTGAGACTTTTTGCATGTACCTTATGAATAAGGACCGGCTAATTCCGTGCCAGCAGCCGCGGTAATACGGAAGGTCCGGGCGTTATCCGGATTTATTGGGTTTAAAGGGAGCGTAGGCCGGAGATTAAGCGTGTTGTGAAATGTAGGTGCTCAACATCTGCACTGCAGCGCGAACTGGTTTCCTTGAGTACGCACAAAGTGGGCGGAATTCGTGGTGTAGCGGTGAAATGCTTAGACATCACGAAGAACTCCGATTGCGAAGGCAGCTCACTGGAGCGCAACTGACGCTGAAGCTCGAAAGTGCGGGTATCGAACAGGATTAGATACCCT
+
GGFGGGGGGGGGGGGGGGGGFGGGGGGGGGGGGGGGGGGFEFFGGGGGGGGGG@FGGGGGEGGGGGGGGFC>FDEFGGGG9FGGGGGGGFFFFGGGGGGGGGGGFGGGG=:FGFGFGGGGGGGGGFGGGGGGGGGGFFFFFGGEEDEFGGGGGG+@FGC7D=CC7CEEGGCEFCGGG:FG?G@GGGDGGDECGGGG7?EGGG,GGGCCE@F.9:C?E@FDFC?FCGECD5CGFGGFGFFG:G5EC7CDF??FCEFFCD;D/D@>GGGFFBF<7C>EGGDDGGGEDFFD98DC5C>?EGGGGF=E+GGGGGFFE?@GEF@GFFEC5GEFCFFEEDFFCCF=@,FFFGGGGDGDFF7GGGGGGGGGGGGGGGGGGFGGGGGGGGDGF9E@GCBGGGGGGGGGGGGGGGGGGGGGGGGGGGGGGGGGGGGGGGFCCCCC
@s601 119
TGAGGAATATTGGTCAATGGACGAGAGTCTGAACCAGCCAAGTAGCGTGAAGGATGACTGCCCTATGGGTTGTAAACTTCTTTTATACGGGAATAAAGTTAGCCACGTGTGGCTTTTTGTATGTACCGTATGAATAAGGATCGGCTAACTCCGTGCCAGCAGCCGCGGTAATACGGAGGATCCGAGCGTTATCCGGATTTATTGGGTTTAAAGGGAGCGTAGGCGGGTTGTTAAGTCAGTTGTGAAAGTTTGCGGCTCAACCGTAAAATTGCAGTTGGTACTGGCGACCTTGAGTGCAACAGAGGTAGGCGGAATTCGTGGTGTAGCGGTGAAATGCTTAGATATCACGAAGAACGCCGATTGCGGAGGCAGCTTACTGGATTGTAACTGACGCTGATGCTCGAAAGTGTGGGTATCAAACAGGATTAGATACCCT
+
FGGGGGGGGGGGGGGGGGGGGGGGGGGFGGGGGGGFGGGGGG9FGGEGGGGGG?FGFGFFGGGGG?FGGGGGGGGGGGGGGGGGGGEGGGGEGGFF9FGGGGGGGGE=FFGGGFFGGGGFC9FGGGGG@FFGGGGFGGGGCAEGGGGGCF?FGGFGGGGGGGGGGGGG@FGGGGFEGGG&FGFG@FCCEEGF;FCCEGFFF:FF@F7#<02BFF>AGFGA=CEC655;:D2DCCG>#*EECFCEGFFCC8-C3?FDCFGCG@CF>ECF?;,6:?@36'9DDCB4CFECFE8GEFCGECFGFGFFFEGGGGGGDF@GGGGGGGE>BEC9EDDEFFFFGFFCFEC,DDEGGF7FEF@+GEGGGGGGGGGGEDCGGFEEGFGGFFGGGFFFCECEGFDEEEF8GGEGFFGGGGGGFFGGCFEFFGGGFGGGF<FCCCCC
@s601 120
TGGGGAATATTGCACAATGGGGGAAACCCTGATGCAGCGACGCCGCGTGAGCGATGAAGTATTTCGGTATGTAAAGCTCTATCAGCAGGGAAGAAAATGACGGTACCTGACTAAGAAGCCCCGGCTAACTACGTGCCAGCAGCCGCGGTAATAAGTAGGGGGCAAGCGTTATCCGGATTTACTGGGTGTAAAGGGAGCGTAGACGGCATGGCAAGCCAGATGTGTAAGCCCGGGGCTCAACCCCGGGACTGCATTTGGAACTGTCAGGCTAGAGTGTCGGAGAGGTAAGCGGACTTCCTAGTGTAGCGGTGAAATGCGTAGATATTAGGTGGAACACCAGTGGCGAAGGCGGCTTTCTGGACGATGACTGACGTTGAGGCTCGAAAGCGTGGGGAGCAAACAGGATTAGATACCCT
+
DFFEGEGGGGGGGGGGGGGGGGDGGFGFGGGGFGGGGGDFGGDGGGE@FEEDFGGGGCF9EEECGFFF=BFCEGGGGFGGFFFGGGGGFGDFFFGFGGGGGDCFGG9DGGFFGFFGFDDDGCGEGEGC@;FF@F>@CFGGG<7CEGDGCFFG@3?BCFCEC7*188*<B<CCF98F:9<>CCCCEG:?C;E9CDE5FDCC999AEC+F<<C8:,@>..5@2B<=9@0=97C?CG<>#.1:CE>4;CEF>@:E7=DD=@9?8DF<8GFBA5%B?GGGGCFF9C,=F=8+GGFD@,EE@A9<GGGGFGECFECEC@=ED-GGFDFE,FCFA,FGGGGFCEFGGGGGGGGGGGGGGGGGGGGGGDGDGFFGFDCEEECGGGGEFGFFEFGFFFGGGEAGFFFFGGGGEGE9F@F<CCCB
@s601 121
TGAGGAATATTGGTCAATGGGCGGAAGCCTGAACCAGCCAAGTAGCGTGAAGGATGACTGCCCTATGGGTTGTAAACTTCTTTTATAGGGGAATAAAATGAGCCACGTGTGGCTTTTTGTATGTACCCTATGAATAAGGATCGGCTAACTCCGTGCCAGCAGCCGCGGTAATACGGAGGATCCGAGCGTTATCCGGATTTATTGGGTTTAAAGGGAGCGTAGGTGGACATGTAAGTCAGTTGTGAAAGTTTGCGGCTCAACCGTAAAATTGCAGTTGATACTGTGTGTCTTGAGTACAGTAGAGGTGGGCGGAATTCGTGGTGTAGCGGTGAAATGCTTAGATCTCACGAAGAACTCCGATTGCGAAGGCAGCTCACTGGACTGTTACTGACACTGAGGCTCGAAAGTGTGGGTATCAAACAGGATTAGATACCCT
+
<EGGGGGGGGFFGEEGGGEFGGGGGGEGGGGGGGGGFFCGGFEEFGGFGGGCFGGCFFDFGGGFEGGFGGGGGCCFFGFGGGGGG<FFGGG=FFFFFFGGGGDG,B:FGFDC?EGGGGGGC9DFA<EDGCGGGF36EFFCFGCGGGGGG9,DF<BFFGGEGGG@++@FFEFFFDGD7FECFE<FC*=<F-BBFGGGC>C3@C<C?CF:GGGG:F@DE>>>?6E567C=<EGE?EGFGGGGGC@E099@9=<FGD:9EGFB:8C9FEFGFGF<C1.FF=DDCEFB?,FCGGGF>EC@9,DGFCDCF=DGF=BE@,@8EFD@FGC==GGFEDGGGGGGFFGFFEC,FGFEECFGFGCGEDGGGGCCGGFGE<GGGGGFFGFGFGGGGFGGGGFEDGGFCF@,GGGGFGGEGGFFGGGGFGEGFGGGGGGGFDC@?CCC
@s601 122
TGAGGAATATTGGTCAATAGGCGAGAGCCTGAACCAGCCAAGTAGCGTGCAGGATGACGGCCTATGGGTTGTAAACTGCTTTTATAAGGGAATAAAGTGAGTCTCGTGAGACTTTTTGCATGTACCTTATGAATAAGGACCGGCTAATTCCGTGCCAGCAGCCGCGGTAATACGGAAGGTCCGGGCGTTATCCGGATTTATTGGGTTTAAAGGGAGCGTAGGCCGGAGATTAAGCGTGTTGTGAAATGTAGACGCTCAACGTCTGCACTGCAGCGCGAACTGGTTTCCTTGAGTACGCACAAAGTGGGCGGAATTCGTGGTGTAGCGGTGAAATGCTTAGATATCACGAAGAACTCCGATTGCGAAGGCAGCTCACTGGAGCGCAACTGACGCTGAAGCTCGAAAGTGCGGGTATCGAACAGGATTAGATACCCT
+
FGFEFGGGGGGGGGGGGGGGGGGGGGGGGGGGGGGGGGGGGGGGGGGEGGGGGGGGG<@CGGGGGGGGG,@FGGGFGGGGGGGGGGGGGGGGGGFF?FFGGGECFGGGGGFEGGGGGGGGGGGGGGFGGAGGGGGFGGGFG7FEGGEAFGGGGGCDFFGFGGGGGGDCFGG7,8B>>>:8?FFEF7CC@<=CFGGCCG4::@CGFFFFFGFG@G>E?F85<<F::GGGFG&<C>AGGFDD9EG4@<DD<BGFE>5-GFCGGFGGG=GF?F@::EFC=?=D,GGFFDDFFA?8ECBEGFGGGGFCC@+EDGGGGGCGGGGFGGEAF>=,GGGDGGFCGFE?AFF8GFFEE<E@CGE>GGEECGGGGGGGGGGGAFGFFFCEEGGGFGGGEGGFFDEGGGGGGGGGGGGGGFGGGGGGGGFGGGGGGGGFCF9CCCC
@s601 36098
TGAGGAATATTGGTCAATGGGCGAGAGCCTGAACCAGCCAAGTAGCGTGAAGGATGACTGCCCTATGGGTTGTAAACTTCATTTATAAAGGAATCAAGTCGTGTATGCATACCCGTTTGCATGTACTTTATGAATAAGGATCGGCTAACTCCGTGCCAGCAGCGGCGGTAATACGGCGGATCCGAGCGTTATCCGGATTTATTGGGTTTAAAGGGAGCGTAGACGGATGTTTAAGTCAGTTGTGAAAGTTTGCGGCTCAACCGTAAAATTGCAGTTGAGACGGGATATCTTGAGTGTAGTTGAGGCAGGCGGAATTCGTGGTGTAGCGGTGAAATGCTTAGATATCACGAAGAACTCCGATTGCGAAGGCAGCCTGCTAAGCTGCAACTGACATTGAGGCGCGAAAGTGTGGGTATCAAACAGGATTAGATACCCT
+
<CFCCFGGGEGGGGFGGFFFCFGGGGCGEGGGGGGGGGGGG<CFFGGGGEGGGGGGGGGGDE@FGGGCGF@+8E@6C9CB,<C,,<FF<FD<?9,,9=B,4,4BE?@<FFF,:,>8FF+E,C,,:5A??@FFFDF;::E:CACGE:@=F,C@:3++:7A3,8B+8>33@*5;@FCC*F**4*<<F7*<=C:8B,81/=8%1FF:CC8&2<0BCEDFGF:/,=;4/>EAE5F<GF@97-<8%=E==AD;5C2#+:33>*<D:B:3D5EAFD=DC,E?8,+=66858,9DECGED49B,<A:8FFFEGB=:@E44,7EEFACA9++)+,AF9FEACFGFECFE8GFFD@DFF9<6:7B,D<B:FC7FGGGCC8EFGGFECB;AGED<FFFGGGGFFFGGEC@,CF@,8FCB,8EDFEEGGFGDFGGGGFGGGGCCCCC
@s601 124
TGAGGAATATTGGTCAATGGACGAGGGTCTGAACCAGCCAAGTAGCGTGAAGGATGACTGCCCTATGGGTTGTAAACTTCTTTTATACGGGAATAAAGTTAGCCACGTGTGGTTTTTTGTATGTACCGTATGAATAAGGATCGGCTAATTCCGTGCCAGCAGCCGCGGTAATACGGAGGATCCGAGCGTTATCCGGATTTAATGGGTTTAAAGGGAGCGTAGGCCGGAGATTAAGCGTGTGGTGAAATGTAGACGCTCAACGTCTGCACTGCAGCGCGGACTGGGTTCCTTGAGTACGCACAAAGTGGGCGGAATTCGTGGTGTAGCGGTGAAATGCTTAGATATCACGAAGAACTCCGATTGCGAAGGCAGCTCACTGGGGCGCAACTGACGCTGAAGCTCGAAAGCGCGGGTATCGAACAGGATTAGATACCCT
+
GGGGGGGGGGGGGGFFGFGGGEEGGGGGGGGDGGGGGGGGGFFGGGGGCCGG8,CFFFFFGGGFGGFGGGDGGGFF<EGFFFGGGGGGGGGEGGDFGFFEGGGGGFDFEFFGFGGGFGGGFGEEFAFGGGGGGFE@FCFC9ACCEFEGFFFF8=3FFGFD8D@FGCFGEFDFGG@CF@C*?>DF:FECBCGCFGGE*487++22?B:FFAC99CE4;(=B@>C37>FD<5,0@CF28*0>#3<=9<C=79#053:4.;GGF@FGDCFEF>793:>363+??>B+8FF>,8,,)7EB@,GF=<B<C>EEC8?,=D7CCA7B,GE@=EC@E;F;A5D8EC<,A,,?<GFGGFAFCFCCE?FGGFGGGFCFGEEFFECEC:EEEGGCE@<GF:,GEE<FECGFFCGFGGGEDCEDGECFGGF@GGGGFCGFGCFCCCBC
@s601 36251
TGAGGAATATTGGTCAATGGGCGAGAGCCTGAACCAGCAAAGTAGCGTGCAGGAAGACGGCCCTATGGGTTGTAAACTGCTTTTATAAGGGAATAAAGTGGGAGTCGTGACTCCTTTTGCATGTACCCTATGAATAAGGATCGGCTAATTCCGTGCCAGCAGCCGCGGTAATACGGAAGGTACGGGCGTTATCCGGATTTATGGGGTTTAAAGGGAGCGTAGGCCGGAGATTATGCGTGTTGTGAAATGTAGACGCTCAACGTCTGCACTGCAGCGCGAACTGGTTTCCTTGAGTACGCACAAAGTGGGCGGAATTCGTGGTGTAGCGGTGAAATGCTTAGATATCACGAAGAACTCCGATTGCGAAGGCAGCTCACTGGAGCGCAACTGACGCTGAAGCTCGAAAGTGCGGGTATCGAACAGGATTAGATACCCT
+
C<<EFGGCF,;CCFACCFFG8E:F::EFF,;EFGGGGG4A<E,9CF@FFDEFDD@FCFEG@CGGGGA,CC,@FB?<,CFGG9<<FBFA,EC,9<,BF5CEE<,?CF@FECF?BAEF<<EFGFEFFAEFFF8,EFG9BE3>,B>C:DGGG9<,B,:C<C,+,>CBFC7>5B75D><C7F*F<;;:F>;:=B<;E<<3=C?4@E#FA,78FCC.8267=,C.,##*9>=+6<8=6*1*:FC29FEBFE9GCD:F<7?CDFD:+<F9GFGFFF:>GEGFFC9=DGFGGFDA36FGFFB=GEFAFFF8DGF=7GFCFECEEB94=9+8)+EFFA<?9FAE9C6,E=<,EF8GGFFF,B@@F@E>GGDCFFFFEFCFFCCFFFEGGGGGFCC@@ECEFA;,EEF@FGFCFFEEEFC,GGDGEFF@DGGGFC<FECC@CCCC
@s601 35175
TGAGGAATATTGGTCAATGGACGAGAGTCTGAACCAGCCAAGTAGCGTGAAGGATGACTGCCCTATGGGTTGTAAACTTCTTTTATACGGGAATAAAGTTAGCCACGTGTGGCTTTTTGTATGTACCGTATGAATAAGGATCGGCTAACTCCGTGCCAGCAGCCGCGGTCATACGGAGGATCCGAGCGTTATCCGGATTTATTGGGTTTAAAGGGAGCGTAGGCGGGTTGTTAAGTCAGTTGTGAAAGTTTGCGGCTCAACCGTAAAATTGCAGTTGATACTGGCGACCTTGAGTGCAACAGAGGTAGGCGGAATTCGTGGTGTAGCGGTGAAATGCTTAGATATCACGAAGAACTCCGATTGCGAAGGCAGCTTACGGGATTGTAACTGACGCTGATGCTCGAAAGTGTGGGTATCAAACAGGATTAGATACCCT
+
FGGGGGGGGCFGGGGGGGFGGGGF:@FFGGGGGGGGDFGGGGFGGGGGGGFGGC,EEEFFFGFGGGFGFAFFGGGGGGGGF9FGGGFCFF:B7EFGGCDFFF,AFFFGGGEGGDFGGGFG<,CF@FDEC7EDFE9;EFEB8BFGECCF?F,DCFFGGGGCFGF<BCFGG7*5@FFE7*<*>CF0#>DGE8GFDEBFG.<;EC-F>C=CEB<;??E>1/<3:41<:DC7D?@:7CF>FCCCDFE@<61DFC>F=GGGDF>,GFEEF?9F99GEDEDFA6688EGFFDE8FFFF8C,9=<<FEA,@GGGGGGFE@4+EGFFCEAB@)CGGFAFE9FFF@GGDFDEGEDEFEC,EEEGFCGGGGGGGGGGGGGGGGGGGF,F<FAEFCC@@GGEGGGGGF:F<GGGGGFGGFCFGGGGGFEFEDFGGGGGGGGGCCCCC
@s601 26841
TGAGGAATATTGGTCAATGGACGAGAGTCTGAACCAGCCAAGTAGCGTGAAGGATGACTGCCCTATGGGTTGTAAACTTCTTTTATACGGGAATAAAGTTAGCCACGTGTGGCTTTTTGTATGTACCGTATGAATAAGGATCGGCTAACTCCGTGCCAGCAGCCGCGGTAATACGGAGGATCCGAGCGTTATCCGGATTTATTGGGCGTAAAGCGAGCGCAGGCGGTTTGATAAGTCTGATGTGAAAGCCTTTGGCTTAACCAAAGAAGTGCATCGGAAACTGTCAGACTTGAGTGCAGAAGAGGACAGTGGAACTCCATGTGTAGCGGTGGAATGCGTAGATATATGGAAGAACACCAGTGGCGAAGGCGGCTGTCTGGTCTGCAACTGACGCTGAGGCTCGAAAGCATGGGTAGCGAACAGGATTAGATACCCT
+
FGFGGGGGGGGFGFGGGGGGGGGGGGGGGGFGFGGGGGDGGGGGGGGGG@FGGGGGGGDGDFGGGGGGGGGGCGGDFCFGG9FGDFFFFGGEEGFGFGGGGGGGGGGGGFGGGFCGGGGFGDFFF,CFFEFGFDGGGFGG9BBCEFGGFGCCCFGGGGGGFGDGFC@FE<F7@FFE@2F85,DF5FGG::EFGFFGE,=FCFGCCFCFFGDGF9FBB8BD=FC3FGGDFF<DFFF9CGF=AFGGFACD8>8D<FFFDGGFDCAE;EFF?@CA@:6E:DFFFGGE?<,5D<FGFFFFFEFAGGFFF=,?FEFE@@@,FGGGGGGGFGGGGGFEFEGGGGGGFFDGFFECA9FFFEF<GGGGGGGGGGGGGEGGGGGGGGGGFGFGGGGGGGFGGFDGFGGGGGGGGGGGFGGGGGGGGGGFGGGGGGGGGFGCCCCC
@s601 128
TGAGGAATATTGGTCAATGGGCGGAAGCCTGAACCAGCCAAGTAGCGTGAAGGATGACTGCCCTATGGGTTGTAAACTTCTTTTATAGGGGAATAAAATGAGCCACGTGTGGCTTTTTGTATGTACCCTGTGAGTAAGGATCGGCTAACTCCGTGCCAGCAGCCGCGGTAATACGGAGGATCCGAGCGTTATCCGGATTTATTGGGTTTAAAGGGAGCGTAGGTGGACATGTAAGTCAGTTGTGAAAGTTTGCGGCTCAACCGTAAAATTGCAGTTGATACTGTGGGTCTTGAGTACAGTAGAGGTGGGCGGAATGCGTGGTGTAGCGGTGAAATGCTTAGATATCACGAAGAACTCCGATTGCGAAGGCAGCTCACTGGACTGTTACTGACACTGAGGCTCGAAAGTGTGGGTATCAAACAGGATTAGATACCCT
+
FFGGGCEFFGGGGGGGDFGGGGDGGGGGGGGGGGGGGGGGGGGGGGGGGGGGGGGGGFFFGGGDFFGGGGGGGGGGGGGG,?EFGFGGGCFGGGGGGFFGGGFGFCC+9?FEFEEGGGGGGGGGGGFGGGGFCDFFGGGGGGGGGGDGGGGGGG+:FACGGDCAED:CFGGG;;ECCGGGFGGGGF*<<1;,?F9GCBB:<CGGGGFFEGG;5>75B5FCDC;>;>9CFGD>CGFDF7C:F@BECG,DGGGGF=C>DCFBC>FFDEFG?FGFGG?GFEF=80+*A,,F=AE9*F@:8AFFGGFEGGGFF8E98@@+EGGFDGEEAEGGGFEA9,GEDGGGF@@::EGGGFGFGGFEFGGFFGGGGFGGFF9GGGGGGGGGGGGGFFGGGGFFFGCGFGGGGGFCFFGEGGCCGGGGGGFGGGGGGGGGFDFCCCCC
@s601 22652
TGAGGAATATTGGTCAATGGACGAGAGTCTGAACCAGCCAAGTAGCGTGAAGGATGACTGCCCTATGGGTTGTAAACTTCTTTTATATGGGAATAAAGTTTTCCACGTGTGGAATTTTGTATGTACCATATGAATAAGGATCGGCTAACTCCGTGCCAGCAGCCGCGGTAATACGAGGAACCGAGGGTTATCCGGATTTATTGGGTTTAAAGGGAGCGTAGGTGAACAGTTAAGTCAGTTGTGAAAGTTTGCGGCTCAACCGTAAAATTGCAGTTGATACTGGCTGTCTTGAGTACAGTAGAGGTGGGCGGAATTCGTGGTGTAGCGGTGAAATGCTTAGATATCACGAAGAACTCCGATTGCGAAGGCAGCTCACTGGACTGCAACTGACACTGATGCTCGAAAGTGTGGGTATCAAACAGGATTAGATACCCT
+
EFGGFCFGGGEFGGGECAFCGFFGE@FCFEFFFFGGFGGFFEFG9EF@EEFGGCCFBA<FFCFEFFGFGFCC6<AFFF9EDFGGGGG9F,<DFC,CFE9?E<F,5CFGC,B=<EFG,CFGFDFGGGGG,A<9FFGGFCGDGGGG7ECFFF<EC<BDGFFFFGGF7EFGGGGFFGF4;</#,@@#-#3C3,2%5=ECCFB:==ED?>8:,@<:2F1*:3)6E@;@,,7FD,,3,4*DCF@3,?E:@33+GGEFDDB8=B:+>FCGFFFA99?FE,E966,,=CGFE=B9BFGFGGFGDGFFF8C:+F=EGFGFD=@GGGFFFGC>@,FAEFGFFFGGGGGGGGFGF@FDCFFCFF@,GEEEEDFFFGGGDF<GFFFA9GGGFFGGGGGFECCEFFDFDGGGGGFF8GGGGFFGEGGGFFFEGGGGGGFGFGCCCCC
@s601 33672
TGAGGAATATTGGTCAATGGACGAGAGTCTGAACCAGCCAAGTAGCGTGCAGGATGACGGCCCTATGGGTTGTAAACTGCTTTTATAACGGAATAAAGTGAGTCTCGTGAGACTTTTTGCATGTACCTTATGAATAAGGACCGGCTAATTCCGTGCAAGCAGCCGCGGTAATACGGAAGGTCCGGGCGTTATCCGGATTTCTTGGGTTTAAAGGGTGCGTAGGTGGTGATTTAAGTCAGGGGTGAAAGTTTGTGGCTCAACCATAAAATTGCCGTTGAAACGGGGTTACTTGAGTGTGTTTGAGGTAGGCGGAATGCGTGGTGTAGCGGTGAAATGCATAGATATCACGCAGAACTCCGATTGCGAAGGCAGCTTACTAAACCATAACTGACACTGAAGCACGAAAGCGTGGGGATCAAACAGGATTAGATACCCT
+
<CFFGDFGGGFFGFEFGAEFFGGGGGDGGCGAFEFGGGF-FE,CCC@8B@DFDCGGGGGCGG7CF8AFFF,>FEFEAFGFC<F@F9FF,B>FEGFGE,B?A9,A<FGF=,BFAEFGGGCEGG9AFFFFFFGGG9EFF9BB8+@+6>BD9CB<<,BC<FF7F8<CF+>*@5@,@E*@7@F*<,>>7C5:F<7B,<CF=88<$=?F?:@F<,2>:?-A8:<30E@CE;CB32-,;;@,321,FA<@,<ADFFD>8=,6,6CDF<AD9@DF=>8+:5,E4,?@>7FA?GFF?<=A*8,:,DCF=,,EE8@B84EAB7C7CFFFCFCE=FCEEFF<FFF?FCC8E8E:B,:C@<F<C6CEFGGGGEF<E9CDGFGGGFE@FFGGGGGFGF@FFFCGFGFFC?GGFCGFFEGGGGGGGGFECC,@A<GGGFF9EFFA9CCC
@s601 131
TGAGGAATATTGGTCAATGGACGAGAGTCTGAACCAGCCAAGTAGCGTGCAGGATGACGGCCCTATGGGTTGTAAACTTCTTTTATATGGGAATAAAGTATTCCACGTGTGGGATTTTGTATGTACCATATGAATAAGGATCGGCTAACTCCGTGCCAGCAGCCGCGGTAATACGGAGGATCCGAGCGTTATCCGGAGTTATTGGGTTTAAAGGGAGCGTAGGTGGATTGTTAAGTCAGTTGTGAAAGTTTGCGGCTCAACCGTAAAATTGCAGTTGAGACTGGCAGGCTTGAGTACAGTAGAGGTGGGCGGAATTCGTGGTGTAGCGGTGAAATGCTTAGATATCACGAAGAACTCCGATTGCAAAGGCAGCTCACTGGAGCGCAACTGACGCTGAAGCTCGAAAGTGCGGGTATCGAACAGGATTAGATACCCT
+
FGCFG,EFFGGGGFFGFGGGFFGG7FGGGGGGFFGGGGFGEFC9CFGGGEGGGDFGG@FGCFDCF<FE?G7CFGGGGGEEFCFEEGGGGGG8=,5CCFBFFGDFGGGFFEFCEB=FFEF8EFGFFAFFFGGFFF9EC9F55=?BCD+AGCACB=FG=9<+83@,>6CE@7@A=;>FEGDCE,?F>CEEC8ECC$<4*#8C?F;FF'*G7;<CGGE4<>GB=CCFFFG>E7<EG?7FF;63%@7CGFCE;@+97CGGFFG-DGGGGGFFFBCAFD9DEC+DDFD<F,B<,8FE>GGFFEC,,F8GGEC+BCFF8FE8GFGFFFB@=FGFCDGAFGGGFGGD?;?:@F=?FCEGGFCBGGFFB,FCGGGGGGGGFGFCGFCGGGGE9GGGGFFDGGGFF7GGFGGGGDGGGEFFEGGGGGGGFGFGGGGGGFGCA@-C
@s601 34475
TGGGGAATATTGGGCAATGGGCGCAAGCCTGACCCAGCAACGCCGCGTGAAGGAAGAAGGCTTTCGGGTTGTAAACTTCTTTTGTCAGGGAAGATGAACAGACTGTACCTGACGAATAAGCCACGGCTAACTACGTGCCAGCAGCCGCGGTAATACGTAGGTGGCAAGCGTTGTCCGGATTTACTGGGTGTAAAGGGCGTGCAGCCGGGCCGGCAAGTCAGATGTGAAATCTGGAGGCTTAACCTCCAAACTGCATTTGAAACTGTAGGTCTTGAGTACCGGAGAGGTTATCGGAATTCCTTGTGTAGCGGGGAAATGCGTAGATATAAGGAAGAACACCAGTGGCGAAGGCGGATAACTGGACGGCAACTGACGGTGAGGCGCGAAAGCGTGGGGAGCAAACAGGATTAGATACCCT
+
EFFGGGDCFFGGGGGGGGG8EFDGGGGGGGGGGGGGGGFFGDGGGGGGGGFGGGGGGGCEE8EFGFGGGGGGGGGGGGFG9FEFEEGGGGGGGGGGGFGGGGGGGGGGGGGGGGGGGGGGGGGGGGGGGGG=GGGGBCFGGCF<FCDBGC8@>FC?DCEFGGGFEDF<&:<<=;:?FE<FCFFC1CCFCFFFEG@FBBC@E?GFFFGGGGEDEDC:GFFGFGGGED9EGGGGGGGFE@F?EFDGGGGGGGGGGGGGGGFDFGGGGGGGGGGGGGFGGFGGFGDGECFB:7E@FE,8,C8FBDCAGEAGGFC,E<CF:FEF<GGGGGFGGGGGGGEDFGGFGGGEGGGGGEFEGGGGFF8@GGGCGGGGEB,EFGGEFGEGGGGGGGGGGGGGEFGGFFGDGFGGGGGGGGGGGCB@CC
@s601 33136
TGAGGAATATTGGTCAATGGGCGCGAGCCTGAACCAGCCAAGTCGCGTGGGGGATGAAGGTTCTATGGATCGTAAACCTCTTTTATAAGGGAATAAAGTGCGGGACGTGTCCTGTTTTGTATGTACCTTATGAATAAGGACCGGCTAATTCCGTGCCAGCAGCCGCGGTAATACGGAAGGTCCGGGCGTTATCCGGATTTATTGGGTTTAAAGGGAGCGTAGGCCGGAGATTAAGCGTGTTGTGAAATGTAGACGCTCAACGTCTGCACTGCAGCGCGAACTGGTTTCCTTGAGTACGCACAAAGTGGGCGGAATTCGTGGTGTAGCGGTGAAATGCTTAGATATCACGAAGAACTCCGATTGCGAAGGCAGCTCACTGGAGCGCAACTGACGCTGAAGCTCGAAAGTGCGGGTATCGAACAGGATTAGATACCCT
+
FGGGGGGGGGGGGGGGGGGGEDFGGGGGGGGGGGGGGGDFFGFGGGGFBEFGGGGGGFCGGGGGGFFGGAFFGGGGGGGGGGGGGGGEF@FFGGGGG9EFFGGGGGGGGGGGGGFFGGGGGGG9=FGGGGGGGGDFGGGGGGGGGGGFGFGGGFGGGFGGDGGFGGGGG>C?3CFGGGG;.<FCFGGGGGGGGCEEGGFFEGFCCG;;EFFGGGGGDBGGEEEFFEG<EEGFEGGBGGCF>CFF@GGGFGEGFFGD>GGGGGGGGFGGFFGFGG=FGFAEDGGFF><BFEGFFFB+GGCEAGFEF8DGGFDFBGGGGDGGGGFCBCCAFFC@,GFF;FFFFGGGGGGFGGGGFGGGGGGF@EF@FGGGGGGGGDGGGGGEGGEGFGGGGGCGGGGGFEGCDEFED:@+FEGFGF9GGFEFFGGGGGGGGGGCCCCC
@s601 134
TGAGGAATATTGGTCAATGGGCGAGAGCCTGAACCAGCCAAGTAGCGTGCAGGATGACGGCCCTATGGGTTGTAAACCGCTTTTATAAGGGAATAAAGTGGGTCACGTGTGACTTTTTGCATGTACCTTATGAATAAGGACCGGCTAATTCCGTGCCAGCAGCCGCGGTAATACGGAAGGTCCGGGCGTTATCCGGATTTATTAGGTTTAAAGGGAGCGTAGGCCGGAGATTAAGCGTGTTGTGAAATGTAGAGGCTCAACCTCTGCACTGCAGCGCGAACTGGTCTTCTTGAGTACGCACAACGTGGGCGGAATTCGTGGTGTAGCGGTGAAATGCTTAGATATCACGAAGAACTCCGATTGCGAAGGCAGCTCACGGGAGCGCAACTGGCGCTGAAGCTCGAAAGTGCGGGTATCGAACAGGATTAGATACCCT
+
GGGGGGGGGFGGGGGGGGGGGGGGGGGGGGGGFGFGGGFFGGGGGGGGGGGGGGGGGFGGGGGDGECFGGGGGGFGGGGGGCDGGGGGGGGDGGFGFGGGGGGGGGGGGGGGGGGGGGGDGGGGGGGFGGGGGGGGGGGGGGGDGGEGGGGFFGGGFC@BEFFCE>FECG>;CGFCFCFEEFFGDGGGGGGFG9CE5CGGG:F1?F7F?GG>2?>FD>C>08C6FCE3?EGGF4CFGGCC9><GGGFFFFFGCEED@/FFF@@4FFE:<CC?BGGGGGDGBFGGFCFGFFFFDC@=EFGEF8FEGEGGFD<D>8CGDGGGGGGEBF@GGFFAFFEDECFCEAAGDGEFFGGGFFGF@4CGGGGGGDGGGGGGGFGGGGGGGGGGGGFGGFGGGGGGGGGGGGGGGGGGGGGGGGFGGGFFFGGGGGGGGFF<CCCC
@s601 135
TGGGGAATATTGCACAATGGGGGAAACCCTGATGCAGCGACGCCGCGTGGAGGAAGAAGGTATTCGGATTGTAAACTCCTGTTGTTGAGGACGATAATGACGGTACTCAACAAGGAAGTGACGGCTAACTACGTGCCAGCAGCCGAGGTAAAACGTAGGTCACAAGAGTTGTCCGGAATTACTGGGTGTAAAGGGAGCGCAGGCGTGCGATCAAGTTGGAAGTGAAATCCATGGGCGCAACCCATGAACTGCTTTCAAAACGGGTCGTCTGGAGGAGTGCAGAGGTAGGCGGAAGTCCCGGGGTAGGGGTGGAATGCGTAGATATCGGGTGGTACACCAGTGGCGAAGGCGGCCTACTGGGTACCAACGGACGCTGAGGCTCGAAAGTGTGGGTAGCAAACAGGATTAGATACCCT
+
C,EDCEFEG9EFGGDGC9CCD;@FFFE8B@,,CCFAFE7FCFDFG7@@CFDAC:FA,CAEE95EEE,CF7?BFE<FEGCFFC<?EDEA?B?+8BF+BDGD,?:CFEGGGG@FF?DFFGDBFGE+>+C8AFDF7FFF+>@DFD,,:*5*6@;,DF7>FAFFF7>F;5,,@A;CF,1<BCCCFCCFCCA:*8?9CF@@E*=@)/<*<#:FFE.&?<:BF:<2-ACEE7CCC>@>?C84,E@,7C@:=7D33,<5GFB,8D:3++C++:FF6,8?DB,98ECF8EDD<CEE@BA=6,+@EF=B=,@8)8+4,E<97EEED?:,54>4+CFB5,,5,EGFEEE@,GEFDF@+EGGF9CGGE<,5A,FFC@C@+FCEGF8FF:GGGGGFGGEGEFGFGGGGGFFFGFDE9FEAGFFCCCCC
@s601 136
TGAGGAATATTGGTCAATGGACGAGAGTCTGAACCAGCCAAGTAGCGTGCAGGATGACGGCCCTATGGGTTGTAAACTGCTTTTATAAGGGAATAAAGTGAGTCTCGTGAGACTTTTTGCATGTACCTTATGAATAAGGACCGGCTAATTCCGTGCCCGCAGCCGCGGTAATACGGAAGGTCCGGGCGTTACCCGGATTTATTGGGTTTAAAGGGAGCGTAGGCCGGAGATTAAGCGTGTTGGGAAATGTAGACGCTCAACGTCTGCACTGCAGCGCGAACTGGTTTCCTTTAGTACGCACAAAGTGGGCGGAATTCGTGGTGTAGCGGTGAAATGCTTAGATATCACGAAGAACTCCGATTGCGAAAGCAGCTCACTGGAGCGCAACTGACGCTGAAGCTCGAAAGTGCGGGTATCGAACAGGATTAGATACCCT
+
FEGGGGGGGDGGGGGGGGGGGGGGGGGGGGGGGGFGFGEGGFFGGGGGGGGGGGGGGGGGGGGEGGGGGG7@FGFGGFGFG<FEGGGGGGFG<FGFFCFFFCE9<FGGGGGGGGGGGGGGFFGFFGGDCEEGGGGGGDDGG7>@E8CEGCFF8CGGG,3@C>BCECGG<FGGAA8FE7>>FGGGGGD@GGECGGGDGGCC++,,7<F::C:2;FCF<>C.*6GF<8EFGE?FGFF=EBEC+-&/C-G=GFCDF888:A>FEFCCC@0@<9F8FF8@BDFCFGGGFFB,=5A,5GECC>8E8A=,FEC7FEBF8DEEEGDFGFDGFGEFFCFEEAGDDGFGGGGFF,E@FFFGFGFF:EFCGGGGGFDGGFFGF9<CC,EEGGGGFGGGGGGGGFGGFDGDGGGGGGF@GGGFGGGGGGGFGGGGGGGFGGGCCCCC
@s601 137
TGAGGAATATTGGTCAATGGGCGCGAGCCTGAACCAGCCAAGTCGCGTGAGGGATGAAGGTTCTATGGATCGTAAACCTCTTTTATAAGGGAATAAAGTGCGGGACGTGTCCTGTTTTGTATGTACCTTATGAATAAGGATCGGCTAACTCCGTGCCAGCAGCCGCGGTAATACGGAGGATCCGAGCGTTATCCGGATTTATTGGGTTTAAAGGGAGCGTAGATGGAGTTTTAAGTCAGTTGTGAAAGTTTGCGGCGCAACCGTAAAATTGCAGTTGATACTGGATATCTTGAGTGCAGTTGAGGCAGGCGGAATTCGTGGTGTAGCGGTGAAATGCTTAGATATCACGAAGAACTCCGATTGCGAAGGCAGCCTGCTAAGCTGCAACTGACATTGAGGCTCGAAAGTGTGGGTATCAAACAGGATTAGATACCCT
+
FGFGGFFGGF9CFGFGGGGFGGGEGGGGGGFGGFGGGGFGGGFGGGGCFGGGEGGGGGGFGFFEGGGFCFF@FGGGGGGGGFGGGGFFFGG@FFFGGGGGFGGGGGGGGGGGGG9FGGG<BEGGGGGFGGGGGGGGGGGGGGEECE@FFGF7FGGDFGCCFFCFCEGGGCCF,,4><F:EFGFFFC*CFG>8<F<GGCE>CF6<F6<GA<>FCFGFD>E-C<<;9?*.'AFFBFF:C=79GDCEGCGFF?GF@CG@#GGFFFD=DDFFFEC*DFCAC4DC6FFDD??<CFFEFGFECGGFFGGFGFDFBF?9>,C@GGDFECCGBEEECAGEEDAD=FGFC,A:@GGDFCGGFFF@,FGFGEGGGGGGEFDGGGGGGFEAGGGGGGGGGFGFFA<FGGGGGGGGGGGGFGGFFGFFFE@<GFGGGGGGFFECCCCC
@s601 20852
TGAGGAATATTGGTCAATGGACGCAAGTCTGAACCAGCCATGCCGCGTGCAGGATGACGGCTCTATGAGTTGTAAACTGCTGTTGTACGAGGGTAAACGCAGATACGTGTATCTGTCTGAAAGTATCGTACGAATAAGGATCGGCTAACTCCGTGACAGCAGCCGCGGTAATAAGGAGGATTCCAGCGTGATCCGGATTTATGGGGTTTAAAGGGTGCGTAGGCGGCCTTTTAAGTCAGCGGTGAAAGTGTGTGGCTCAACCATAGAATGGCCGTTGAAACTGGGGGGCTTGAGTATGTTTGAGGCAGGCGGAAGGCGTGGTGTAGCGGGGAAATGCTTAGATATCACGCAGAACCCCGATGGCGAAGGCAGCCTGCCAAGCCATGACTGACGCTGATGCACGAAAGCGTGGGGATCAAACAGGATTAGATACCCT
+
FGGGG@FGGGGEFEEGGGGGGG@FGGGGGGGGFFGGGGGGFFFFEGEGGCFGGGFDGGDED:FFFFGFFGGGGGGGG9AFF,FAFGCCFFECFFGGGC?@E:>D9AFFFF8C<99?<EE<@A9,5<F:EFGGGDC@?,8B5FCCCDCF<BF8BC@+8>FFGFG,3BFGGGGGG,72>>:*2;7@B3<F:8*:F9CC/;<308%FFEC81:<#CF>6EFF-@>E4,?38:ECF7<C:+/0+>@B?1CF=6#,8B@,><43@,AD,CFE@+8F>@CGFA=>>CCF@C3<<98GFFFGECFFF8D=B4+:GGGFEC@+DGD7<B<B>BCCEC,GFFFFFC,9FF@,GFF:FF9FEECFCDGF@C,F<GF9GGGGGGFCFC@@@DFEDFAEGGGEGGGGGGFGFAGGGGGGGGGGGGGGGGGGGGGGGFCGGGCGCCCCC
@s601 43862
TGAGGAATATTGGTCAATGGGCGAGAGCCTGAACCAGCCAAGTAGCGTGCAGGATGACGGCCCTATGGGTTGTAAACTGCTTTTATAAGGGAATAAAGTGAGCCTCGTGAGGCTTTTTGCATGTACCTTATGAATAAGGACCGGCTAATTCCGTGCCAGCAGCCGCGGTAATACGGAAGGTCCGGGCGTTATCCGGATTTATTGGGTTTAAAGGGAGCGTAGGCCGGAGATTAAGCGTGGTGTGAAATTTAGTTGCTCAACATCTGCACCGCAGCGCGAACTGGTTTCCTTGAGTACGCACAAAGTGGGCGGAATTCGTGGTGTAGCGGTGAAATGCTTAGATATCACGAAGAACTCCGATTGCGAAGGCAGCCTGATAAGCTGCAACTGACATTGAGGCTCGAAAGTGTGGGTATCAAACAGGATTAGATACCCT
+
CF,CFF8FDGEFGFGGGGG8EFCGGGGG8<CCFFGGFGGFGGEFGFGGGGFGGEEGFCFECGCFGFGFEFGGGGFGGFGFFFGGGGGGGCFAF,EFFFGGGDFGGGGGFFD@7<EFGG7EGGGGGGFFG,??FGGGGGGGEE7@CFC>DFDCFGCEGF8D<F,DFGF7<FCFG;FFFG<:<9CF:EEEE=:F@FCF8FGG<G9F:GF@5>;CGFFCGEDGD589-EGF>?C?FFC@:-@#FCF@0>C@#,CFF>@@:<8CG<?9FGCF@8C1CB7EF:=6=0CFCGE<D=?AFF=FEE?FECFGCCF=B,>4,E@+DGGFDE@8*8,5,C65,<BF9EC=E4,=8CFC,5,FE8+8,,:,:CEF<C<FFEDGFCF;,C@CGGGGF<C<FFCEEE<GFGGFDFC;6,FEF9FEECGFFCC;<GFF9GGEFEC,<<<B
@s601 25544
TGAGGAATATTGGTCAATGGGCGAGAGCCTGAACCAGCCAAGTAGCGTGCAGGATGACGGCCCTATGGGTTGTAAACTGCTTTTATAAGGGAATAAAGTGAGTCACGTGTGACTTTTTGCATGTACCTTATGAATAAGGACCGGCTAATTCCGTGCCAGCAGCCGCGGTAATACGGAAGGTCCGGGCGTTATCCGGATTTATTGGGTTTAAAGGGAGCGTAGGCCGGAGATTAAGCGTGTTGTGAAATGTAGACGCTCAACGTCTGCACTGCAGCGCGAACTGGTTTCCTTGGGTACGCACAAAGTGGGCGGAATTCGTGGTGTAGCGGTGAAATGCTTAGATACCACGAAGAACTCCGATTGCGAAGGCAGCTCACTGGAGCGCAACTGACGCTGAAGCTCGAAAGTGCGGGTATCGAACAGGATTAGATACCCT
+
FFGGGGGGGGGGGGGGGGGGGGGGGGGGGGGGGGFGGGGGGGGGGGGEGGGGGGGGGGGGGGGFGGGGGGGGGGAFGGGGGGGGGGFGGGGGGGGGGGFFGGGGGFGCF@FGGGGGGGGC<FGGGGGGGGGGGGGGFFFGFGGGD=GGGGGGG4:GGGGC.FGGGGGGGGGFGGG?GE@E,>B8>GGGFC88@FFC:FFC9+BFAGFFFFFGGGCA;>EFFFEGGGC@EFCFDGGDG>EGF@CF<FECGGEGGGGGFGDFFGGGGGGGGFGDGFCEGGAGGGGGGGFGGGGGFGGGGGGGGGGGGGGFDGGGDGEGGGGGGGGGFGFAGFGFFCDGGGGGGGGGGGFGGGGGGGGGDGGGGGGGFGGGGFGGGGGGGFGGGGGGGGGGGEFGGGGFGEEECGGGGGGGGGGGGGGGGGGGGGGGGGGGGGGCCCCC
@s601 36570
TGAGGAATATTGGTCAATGGACGAGAGTCTGAACCAGCCAAGTAGCGTGAAGGATGACTGCCCTATGGGTTGTAAACTTCTTTTATACGGGAATAAAGTTAGCCACGTGTGGCTTTTTGTATGTACCGTATGAATAAGGATCGGCTAACTCCGTGCCAGCAGCCGCGGTAATACGGAGGATCCGAGCGTTATCCGGATTTATGGGGTTTAAAGGGAGCGTAGGCGGGTTGTTAAGTCAGTTGTGAAAGTTTGCGGCTCAACCGTAAAATTGCAGTTGATACTGGCGACCTTGAGTGCAACAGAGGTAGGCGGAATTCGTGGTGTAGCGGTGAAATGCTTAGATATCACGAAGAACTCCGATTGCGAAGGCAGCTTACTGGATTGTAACTGACGCTGATGCTCGAAAGTGTGGGTATCAAACAGGATTAGATACCCT
+
EFGGCGGFGCGGGGGGGGGGE;CEGGGFFGGFGGGGGGGGGGFGGGGGGEFFFGGGGGEEFGG8FFGGGFGGGGGGCFC?FFEGGGGDFDEBFGGGGGGEFDGGGGGGGGGGGGGGGGGGGGAEFECE<A@EAFGGGGG,A<B7FFGGGC<DGGGCGGGGFGGGGGCECFFFGG7FFG7@:FCC:*?ECC<EFGDG<G?,;C#GCGGGGGCCEFEAD=C625F7<:C8CE8@;CG6<FCBGFGFEC,D.GGF>EG5D?FFGGGGGGFFFFG9F?#FC8/=@7C@+BC8DGEEFGGGGFFFGGFFF6GGGGFFD>8+GGGGGFCEAGFFF9GFDCFFEFGGEADGGGGFGGGGFGGGFGGFBEGGGGGGGFCF9GGGFFFAD9GGGGGGGGFGGGGGFGFFC7EDFFGGGGFGGGGGGGFFEFGGFGGGGFE8CCBB
@s601 142
TGAGGAATATTGGTCAATGGGCGAGAGCCTGAACCAGCCAAGTAGCGTGCAGGATGACGGCCCTATGGGTTGTAAACTGCTTTTATAGGGGAATAAAGTGAGTCTCGTGAGACTTTTTGCATGTACCTTATGAATAAGGACCGGCTAATTCCGTGCCAGCAGCCGCGGTAATACGGAAGGTCCGGGCGTTATCCGGATTTATTGGGTTTAAAGGGAGCGTAGGCCGGAGATTAAGCGTGTTGTGAAATGTAGACGCTCAACGTCTGCACTGCAGCGCGAACTGGTTTCCTTGAGTACGCACAAAGTGGGCGGAATTCGTGGTGTAGCGGTGAAATGCTTAGATATTACGAAGAACTCCGATTGCGAAGGCAGCTCACTGGAGCGCAACTGACGCTGAAGCTCGAAAGTGCGGGTATCGAACAGGATTAGATACCCT
+
FGGGGCFGGGGGGGGGGGGGGGGGGGGGGGGGGGGGGGGGGGGGGGGGGGGGGGGGGGGGGGGGGFGGGGGGGFDGGGGGGFGGGGG9AFGBFGGGGGGGGGGGGGGGFFEFGGGGGGGFGFFGFGGGGGGGGGFGGGGGGGGGGGGGGGGGGFGGGGFGFGGGGGGGGGBCFFGG>ECEFFCFGE5<<<C8FGGEEGE@DDFFC;CC:?FC9::3C>G><1:7CBGFCEGCC=D2><GDFGFEEGF7F:GC:DGGGFF>@?8DGFGGGFEFGEGGGFFFFGGGGGGGEDFC)F>BCGGGEECFGGGGGGGGFECCGGFGGGEE>GGGGFGEFGFDDFE8F,C,FAGGGGEFFGGGGGGGGGFGGGFGGGGGGGGFGGGGGGGGGGEGGEFGGGGGGGGFDCGGGGGGGGFGGGGGGGGGGGGGGGGGFGGCCCCC
@s601 37694
TGAGGAATATTGGTCAATGGGCGAGAGCCTGAACCAGCCAAGTAGCGTGCAGGACGACGGCCCTATGGGTTGTAAACTGCTTTTATACGGGGATAAAGTGAGCCACGTGTGGCTTATTGCAGGTACCGTATGAATAAGGACCGGCTAATTCCGTGCCAGCAGCCGCGGTAATACGGAAGGTCCGGGCGTTATCCGGATTTATTGGGTTTAAAGGGAGCGTAGGCCGTCTGTTAAGCGTGTTGTGAAATGTCGGGGCTCAACCTGGGCATTGCAGCGCGAACTGGCAGACTTGAGGTCGCAGGAAGTAGGCGGAATTCGTCGTGTAGCGGTGAAATGCTTAGATATGACGAAGAACTCCGATTGCGAAGGCAGCCTGCTGTAGCGTAACTGACGCTGAAGCTCGAAAGCGTGGGTATCGAACAGGATTAGATACCCT
+
FGCGGGGGGGGGGGGGGGEEGFEGGGGG@FGGGGGGGGGFGGGGGGGGGGGGGGGGGGCGGGGGFCFGGGGEGGGGGDGGGCDGGGGGGGGGCEGFGGGGGFGGGGGFFEFFGGGEGGGGGGGGGGF77DFGFGGGGGGGGFGGDCFFGGGGGFGGGGDGGCGGGDFGCFG@CFGGFFGDC<FEEG$*<:F9FFF4C$<CCA?FFFCDGFF@FCE>E>EB>CGEC<?DGGGG0<C:CEGC?GGGF>EFDEFGGGGGFGF>;>:GGGGFFCGGEGFGGGFFCFFA,,GF@8>A*@3++FGGGFFF8GGGGGGGFB8E===8,,E@5@@GFDFFF<E,CGGGFDGGGGFFC?ACFEFF:BGGGGGGGGGGEDEC<8GFFGGGGGGGGCGGGGEGGFCGF7GEFEGGE@GGGGFGGGGGGGFFFGGFGDFGGGGCCCCC
@s601 22433
TGGGGAATATTGGTCAATGGGCGAGAGCCTGAACCAGCCAAGTAGCGTGAAGGATGGCTGCCCTATGGGTTGTAAACTTCTTTTATAAAGGAATAAAGTCGGGTATGCATACCCGTTTGCATGTACTTTATGAATAAGGATCGGCTAACTCCGTGCCAGCAGCCGCGGTAATACGGAGGATCCGAGCGTTATCCGGATTTATTGGGTTTAAAGGGAGCGTAGATGGATGTTTAAGTCAGTTGTGAAAGTTTGCGGCTCAACCGTAAAATTGCAGTTGATACTGGATATCTTGAGGGCAGTTGAGGCAGGCGGAATTCGTGGTGTAGCGGTGAAATGCTTAGATAGCACGAAGAACTCCGATTGCGAAGGCAGCCTGCTAAGCTGCAACTGACATTGAGGCTCGAAAGTGTGGGTATCAAACAGGATTAGATACCCT
+
FEFFGGGGGFFAFGGGGGGFGGGGGGGGGCFGGGGGGGFFGGGFGGD,CFGG@FGF7FFFGFGGGF<FGCCCFGGGGGGGGDC9EAFFGGGGGG9EGGFGEFCFBFGGFGGGGGGGGCCF9<FGGGC9FGGGGGGGGGCFFGE>FGGGFGGGGFFGGGGGGFGGDEGCGGGGACEC@CFEFFGC@FEEF@CGCGGE5EFC@G:FFGFFFGGG?E*FGDF<)A>FFGC1E9FCGGGFF<FDGG<GGGGFGFCC7EGGGGGG?CF>9FAFAEB7<DGFE.B96GGFCFA5,E,<DA,,GFFE=,F?ADEGDFE4@8CCGFGFFD@8)=CDGFEDGFGF9DGGGGFF:GGFFEFCCEFF@FFF:CFFB@9EGEE@,FFGGFE@GGFGGGGGGFC@<,FF<@GGFGGGGGGGGGFFFF,,E9FEGGGFDFGGFFGCCCCC
@s601 22966
TGAGGAATATTGGTCAATGGGCGAGAGCCTGAACCAGCCAAGTAGCGTGCAGGATGACGGCCCTATGGGTTGTAAACTGCTTTTATAAGGGAATAAAGTGAGTCTCGTGAGACTTTTTGCATGTACCTTATGAATAAGGACCGGCTAATTCCGTGCCAGCAGCCGCGGTAATACGGAAGGTCCGGGCGTTATCCGGATTTATTGGGTTTAAAGGGAGCGTAGGCCGGAGATTAAGCGTGTTGTGAAATGTAGACGCTCAACGTCTGCACTGCAGCGCGAACTGGTTTCCTTGAGTACGCACAAAGTGGGCGGAATTCGTGGTGTAGCGGTGAAGTGCTTAGATATCACGAAGAACTCCGATTGCGAAGGCAGCTCACTGGAGCGCAACTGACGCTGAAGCTCGAAAGTGCGGGTATCGAATAGGATTAGATACCCT
+
FGGGGFGFGGFFGGGGGGGGFGGGGGGGGGGGGGGGGGGGGGFGGGG@FEGGGGGGGGCFGEGGGGGGGGEGGGGGGGGGGFGGGGGGFGGGCFGFGGGGGGGGGGFDFGGGGGGGGGGGGG9FFGGGGGGGGGGGGGGFFGGGGGGGGGGGGGGGGGGGFECFGGGGGGGGGGGGGGGG>GF3GCEDGGE=GDG?GGF2FG>FCDC@FF;EGGG;BAE<7EGFGGGGGGFGGFFDCGGGGGGGCFGGEFFGFCFEGGG@FFFGGGGGGFFFFFCGFGG?=GFGFAB8GDED?GGGGFCGFDCGGGDGGFFGGGE>DGGGFGGGFGGGGGGGFFGFAGGFCCFFGGFFFAFGFFGGFF8GFFEFF9FGGDGGGGGFFGGGGGGGGGFGGGFEDGGGGGGGGEFECGGGF7GGGGGGFGGGGGGGGGGGGGGCCCBC
@s601 40503
TGAGGAATATTGGTCAATGGACGAGAGTCTGAACCAGCCAAGTAGCGTGAAGGATGACTGCCCTATGGGTTGTAAACTTCTTTTATACGGGAATAAAGTTAGCCACGTGTGGTTTTTTGTATGTACCGTATGAATAAGGATCGGCTAACTCCGTGCCAGCAGCCGCGGTAATACGGAGGATCCGAGCGTTATCCGGATTTATTGGGCTTAAAGGGAGCGTAGGCGGACGCTTAAGTCAGTTGTGAAAGTTTGCGGCTCAACCGTAAAATTGCAGTTGATACTGGGTGTCTTGAGTACAGTAGAGGCAGGCGGAATTCGTGGTGTAGCGGTGAAGTGCTTAGATATCACGAAGAACTCCGATTGCGAAGGCAGCTTGCTGGACTGTAACTGACGCTGATGCTCGAAAGTGTGGGTATCAAACAGGAGTAGATACCCT
+
FGGEGGGGGGGFGGGGGGG<FGGGGGGEGDGFFFGGGGGGFGFGGGDCFGGCF8AFFGGFGGGGGFGFGF:CFGGG9FFGFFFGGGGGGGGEEGGGGGGGGCFGGGFFGE7CF7FFGGGGGGFFFGGGGGFFEFCFFGGC@FGG@FEGGGGGEF7EFGGGGGGGGGDGGGGGGGGGGGGE7FFGF@;CFFDF9FFFCG8<?;FCB<6<C#?:8$>AE5GFAC;7CC8<EGE>ACFACGGGFF:E=<A@FF=EFDECFGF<B>FACFFGGGGFFE=EF9GGGG9?C8FB,AC9+E=FCFFA8CAA?+FFC>,EBFCGGGGGGFF8=E@DFFFFEFGFAE<8F@FGGGEFGE,B@CGGGGGEGFF@FFGGGFFFF8F9CGGGFGGGGFF7GFB7F9GGGCGGGGGFEGGGGGGGGGGGGFCGGGFF@,GFGFFCCCCC
@s601 28808
TGAGGAATATTGGTCAATGGACGAGAGTCTGAACCAGCCAAGTAGCGTGAAGGATGACTGCCCTATGGGTTGTAAACTTCTTTTATACGGGAATAAAGTTAGCCACGTGTGGCTTTTTGTATGTACCGTATGAATAAGGATCGGCTAACTCCGTTCCAGCAGCCGCGGTAATACGGAGGATACGAGCGTTATCCGGATTGATTGGGTTTCAAGGGAGCGTAGGCGGGTTGTTAAGTCAGTTGTGATAGTTTGCGGCGTAACCGTAAAATTGCAGTTGATACTGGCGACCGTGAGTGCAACAGAGGTAGGCGGCATTCGTGGTGGAGCGGTGAAATGCTTAGATATCACGAAGAACTCCGATTGCGAAGGCAGCTTACTGGATTGTAACTGACGCTGATGCTCGAAAGTGTGGGTATCAAACAGGATTAGATACCCT
+
EFGGEEFGCDGG?FFFGGGGGFGGDCGEGCGGGGGGF8FFFCCFFGGGGEE9CCEFGGGGGGGFCFFCFC@:FFGGGGGFAFEFFGE9,,>FFGDFFGGGGGGGGGGD8BFCGGCGGGCEEE,E9FF7<DF,CF97EF,,?A:E>8C=FF9,3=,ADCG<F,@DFC>CEGGGGGGD*:CCF,:>**=*>FE,4?:7E5C,*2<?<E*<E,:FCF>A:::0/3?+;3)*6D:D81,?8:>7(@7:,,9D@@6<+@663+B:++GFADFCF9B+<FAD8,E85FC>CB+7A,EF<F@B,FA,9?4=B+EECB@9,8EEEGCF:A+8)GGFFCE5,FFGGFGFF=AFGGFGGD9FF@EGDGGEGEGGGE@FE<CFCGF,@FFGGF<E9FDFFC@+FFGE<CCCFDGGGGGGGGGGGDGGGGEFAGGFFGGGGGGCCCCC
@s601 148
TGAGGAATATTGGTCAATGGGCGAGAGCCTGAACCAGCTAAGTAGCGTGCAGGAAGACGGCCCTATGGGTTGTAAACTGCTTTTATAAGGGAATAAAGTGAGCCTCGTGAGGCTTTTTGCATGTACCTTATGAATAAGGACCGGCTAATTCCGGGCCAGCAGCCGCGGTAATAAGGAAGGTCCGGGCGTTATCCGGATTTATTGGGTTTAAAGGGAGCGTAGGCCGGAGATTAAGCGTGTGTTGAAATGTAGATGCTCAACATCTGTACTGCAGCGCGAACTGGTTTCCTTGAGTACGCACAAAGTGGGCGGAATTCGTGGTGTAGCGGTGAAATGCTTAGATATCACGAAGAACTCCGATTGCGAAGGCAGCTCACTGGAGCGCAACTGACGCTGAAGCTCGAAAGTGCGGGTATCGAACAGGATTAGATACCCT
+
CFFGGGGGGDCGCGFFG<EFGFBEGGGGGGGGGFGGGGEEGGGFDFC@FGFGG:EFFFEEB@FFG8FF?E:>FFCFECFG9?FFG,FCED8=FGGGAEFAFGGGG?FFFFCC7EEGFFD?DDBECGGG,CF9FFEEEEGGB=>C@ECE<=FEC++=:CF@,,3>+5@E*3<,8,2?FCG@;BFE#<(4<5E5=<<C-,C8;=64>FCC9<19<C@<B9F70,9*=7FGFCA>BB72DFC:,,@@,CB,;FF8>,36AB=3CFGGFFE<CFF?7DEEGED8FFAA,CGGDADF=>@7CCDEECFB++:7C8EAD?C7GFCFA9>>FECFFFFGFFE?EC,9?,CE8GGFE5GFFBEGFEFGGFGDCFCEDGFFGFGGFGGGGGGGGFFDGFCFGFGF?GGGCEGGGGGGGGGFGGGGFEBEGFFGGFF<GGFCCCCC
@s601 40930
TGAGGAATATTGGTCAATGGACGAGAGTCTGAACCAGCCAAGTAGCGTGCAGGGAGGCGGCCCTATGGGTTGTAAACTGCTTTTATAGGGGGATAAAGTGTGCCACGTGTGGCATATTGCAGGTACCCTATGAATAAGGACCGGCTAATTCCGTGCCAGCAGCCGCGGTAGTACGGAAGGTCCGGGCGTTATCCGGCTTTATTGGGTTTAAAGGGAGCGTAGGCCGTCTTATCAGCGTGTTGGGAAATGTCGGGGCTCAACCTGGGCATTGCAGCGCGAACTGTGTGACTGGAGTGCGCAGGAAGTAGGCGGAATTCGTCGTGTAGCGGTGAAATGCTTAGATAGGACGAAGAACTCCGATTGCGAAGGCAGCCTGCTGTAGCGCAACTGACGCTGAAGCTCGAAAGCGTGGGTATCGAACAGGATTAGATACCCT
+
GFGGGGGGGGGFEDFFFFGGFGGFEFCEE<F9FFGGGGGGFCC9CFFEGGFCF>DCGGGDGGGGGAFCFFD@FG5EAFFG9EEGGGGG9FFGEGGGC99AFGGGGGE?EGGGGGGGGGCFCCFGGCDDGGFFFFFADF@3>+@<E<FGGC9FFEGG<,@*@FCFC*>@*=:CFF>B<CGGGFG>BCGGGG>FGCFG**<23::CFFC;C<92AE@GGBDD,:=ACC?+CCCF#CF?FDEBFF#CF:C=C15FFEG3:C99-GFCFFG;=GGC:C:@>@#2@9F87,DFDA,D:CE@88,8,C,B=+>F@FGE88GE>+684C8C5@4?@D?C5<AFEA<=:,,C,C6EGGEE=:F@:DFCC@C7GGFGFEDEGCFFFFEGGGCFC9FFECCEE?EF<@B,GEEEF;GGGGGGGGGGGFDEFAGGGGGFGGGC<CCC
@s601 150
TGAGGAATATTGGTCAATGGGCGAGAGCCTGAACCAGCCAAGTAGCGTGCAGGATGACGGCCCTATGGGTTGTAAACTGCTTTTATAAGGGAATAAAGTGGGTCACGTGTGACTTTTTGCATGTACCTTCTGAATAAGGACCGGCTAATTCCGTGCCAGCAGCCGCGGTAATACGGAAGGTCCGGGCGTTATCCGGATTTATTGGGTTTAAAGGGAGCGTAGGCCGGAGATTAAGCGTGTTGTGAAATGTAGTGGCTCAACCTATGCACTGCAGCGCGAACTGGTCTTCTTGAGTACGCACAACGGGGGCGGAATTCGTGGTGTAGCGGTGAAATGCTTAGATATCACGAAGAACTCCGATTGCGAAGGCAGCTCACGGGAGCGCAACTGACGCTGAAGCGCGAAAGTGCGGGTATCGAACAGGATTAGATACCCT
+
GGFGGGGGGGGGGGGGGDFFGFGG@CGGGGGGGGGGFFGGGGGDCFFFGGGGFEGGGGEGGGGGGGGGGGGEGFEGGGGGFGGGGGGGGDGGGGGGGGG,EFGGGGFFFGGCFFGGGGGG9?,CFFGGD,CFGGGEC9:EGGGGGGGGGGGFGG7+DFGGGCFGGCFFGG*:;EFCCBFGFECCGG5<FFE*>FFG*:<FF;@??><,GE8;CFG4<;GE<C?CF>C@E5:999:)ECFB;F:E,<EFFBAF>CFD,9C6EBE,;><FACF>BGEF@88=>:F<:FGF=>><=@==E>38+66>@+@CDGGGGDGEB+GEFE@+5CCGFFF9CFF?DCFFF=<A8@FFFF9DFCB:GCF7GGEGFFFCGGGGGGGGGFDGGGGGGGGGDGCEFFECCCC@,GGGDFGGGGGFGEGE>GGGGGGGGFF9FGGCCCBC
@s601 33862
TGAGGAATATTGGTCAATGGGCGTTAGCCTGAACCAGCCACGTAGCGTGAAGGATGAAGGCTCTATGGGTCGTAAACTTCTTTTATATAAGAATAAAGTGCAGTATGTATACTGTTTCGTATGTATTATATGAATAAGGATCGGATAACTCCGTGCCAGCCGCCGCGGTCATACGGAGGATCCGTGCGTTATCCGGATTTATTGGGTTGAAAGGGAGCGTAGATGGGCTGGTAAGGCAGTGTTGAAAGTTTGCGGCTCAACCGTAAAATTGCAGGTGATACTGTCAGTCTTGAGTACAGTAGAGGGTGGCGGAATTCGTGGTGTAGCGGTGAAATGCTTAGATATCACGAAGAACTCCGATTGCGAAGGCAGCTCACTGGACTGCAACTGATACTGGTGCTCGAAAGTGTGGGTATCAAACAGGATTAGATACCCT
+
<FFGGFGGFACFGAC@DFAE<FEEGGGFFGGDGGGF8FC<,@FE<D@B,86CC<<=<CCC--:,E<ECFEFCCD@EDCGGCC,<?ECFCFCFGGGF,CBEAFAF9DEEF,,,,,55<,BF<4,AFGA@F,?E,<CEF,,5=B++++8E,8BF7<+BFD,63+8CF+3+>+8>=D,CC*@7,2,,6***>*>2CFE78F?8,2836<<.%7<$78515)F?7@,FEC@,;,>A=@3*,,+FC@7E@,=8@:>GGF8FD@+B:C599CFFA><,A4,E86++FF<FF?<E,?9,<C>FGGEEE?F?4++F?,C9,BB:EF4,AC:85@7A9C,F9FFCCCGGGFC<CEDFFFEF@F@@,FE@DGFDEE<FF89GF9CF8DEEBGFFCAEFAC;,F@FC,CEDGEDGGFCGFDFFGGFGGGFFFFAFE@,,FFC8-68A
@s601 152
TGGGGAATATTGCACAATGGGCGGAAGCCTGATGCAGCGACGCCGCGTGAGTGAAGAAGTATCTCGGTATGTAAAGCTCTATCAGCAGGGAAGATAATGACAGTACCTGACTAAGAAGCCCCGGCTAACTACGTGCCAGCAGCCGCGGTAATACGTAGGGGGCAAGCGTTATCCGGAGTTACTGGGTGTAAAGGGAGCGTAGACGGAACGGCAAGTTTGAAGTGAAGTACCCGGGCTTAACTCGGGAACTGCTTTGAAAACTGTCGATCTAGAGTGTCGGAGAGGTAAGTGGAATGCCTGGTGTAGTAGTGAAATGCGTAGATATCAGGAAGAACACCGGAGGCGAAGGCGGCTTACTGGACGATAACTGACGTTGAGGCTCGAAAGCGTGGGGAGCAAACAGGATTAGATACCCT
+
AFF@FCFDFEEDFGDEFGGGFGGGCFGFGFGGGD9CC@EGGGDGGG@=FGGGCFFDGDCFFFGCGGG@FFGGGGGGGGGGGG<FFGFGGGDFFGGGGGGGFGGFCFFGG8FAFGGGGFGGGDGGGGDGGGGC@FG7@F7>CFGGE:*FF@:;F;F9@FC@FG@7C8F/5F77CCEGF#<<FF=CEFFB?CGGGG<@EEEGGGFDFDC;8DEE#:<9D=FC@99B=7?EF@7GFCFGFFG8<GGGFF=FFE<2;FGDA@:>-DFC2E<GFGGF0@4G?GFFFF:GGFGGE@B9,,,+CGGGCGGFDGGFE9EA,B=CEGGGGFGFEGGGFF<EFFB@GGGF:EEGFCEGGGGFGGGGFBGGGGGGFAFEGFDCGFFGFCF8FGGD:@GGGGGFEEGGGFGFFGGGGGGGGGGCCCCC
@s601 153
TGGGGAATATTGCACAATGGGGGAAACCCTGATGCAGCGACGCCGCGTGGAGGAAGAAGGTCTTCGGATTGTAAACTCCTGTTGTTGAGGAAGATAATGACGGTACTCAACAAGGAAGTGACGGCTAACTACGTGCCAGCAGCCGCGGTAAAACGTAGGTCACAAGCGTTGTCCGGAATTACTGGGTGTAAAGGGAGCGCAGGCGGGAGGACAGGTTGGAAGTGAAATCTATGGGCTCAACCCATAAACTGCTTTCAAACCTGTTTTTCTTGAGTAGTGCAGAGGTAGGCGGAATTCCCGGTGTAGCGGTGGAATGCGTAGATATCGGGAGGAACACCAGTGGCGAAGGCGGCCTACTGGGCACCAACTGACGCTGAGGCTCGAAAGTGTGGGTAGCAAACAGGATTAGATACCCT
+
CFEGGFGGGGGGGGGGGGGGGCFGGGGGGGGGFFGGGGDGGGCFGGFCGCFGGGGGGFFGFGGGGGG@FGC?FAFGAGGEGGGGEGGGGGF8<<<FFF9FGG@:FCFGCCDFGGFGGF8<FAEGD7CDGFGGGADC@F:3>CBFEG>CFCGGGFGG8>7>@CFGECBGGC:AC68<:B@8CC=FFG2F2,B4>8B27E7F<D8*:EC=#C?0>CGEF8FE0,;@55C97CGGCCFF;>GFCGFGFFE@DGFDDEF>D;:&@CF<<GF2DCGF*FD)FGGGGF5DFEGFCFF,D,7EGGGFCFE@5EEFFFDGEGGGFFGGGECGGGFGFGGGGGGFFGFFFCECFFBGGGGF9GGGGGGGGGGGGGGDGGGGGGGGGGGGGGGFFGGGGGGGGGGGFEFAGGFEFDGGGEGCCCCC
@s601 154
TGAGGAATATTGGTCAATGGGCGAGAGCCTGAACCAGCCAAGTAGCGTGAAGGATGACTGCCCTATGGGTTGTAAACTTCTTTTATAAGGGAATAAAGTCGGGTATGCATACCCGTTTGCATGTACTTTATGAATAAGGATCGGCTAACTCCGTGCCAGCAGCCGCGGTAATACGGAGGATCCGAGCGTTATCCGGATTTATTGGGTTTAAAGGGAGCGTAGATGGATGTTTAAGTCAGTTGTGAAAGTTTGCGGCTCAACCGTAAAATTGCAGTTGATACTGGATATCTTGAGTGCAGTTGAGGCAGGCGGAATTCGTGGTGTAGCGGTGAAATGCTTAGATATCACGAAGAACTCCGATTGCGAAGGCAGCCTGCTAAGCTGCAACTGACATTGAGGCTCGAAAGTGTGGGTATCAAACAGGATTAGATACCCT
+
DEFGGGGGGGGGGGGGGGGGGGGGGGGGGGGGGGGGGGGGGGGFGGGEGGGGGGGGGGGGGGGCGFGGGFGDGGGGGGGGFGGGGGGGGEGGG@CFGGGGGGGGDFFGGGGGGGGGGGGFG,EFGGGGGGGGGGGGFGCFGDCEE@>FF9FGGGGGGGGGGG@GGGGD27CGGGCCGGG>F.?EE>7FGGDGGEGE5GFG<,CFGGG>FFGG:F,;C;D=@FC;,5GGCEFCFFEBAGFCEEDAAEFEFFFG>E>8GGGFEGFFFFFF1FF5?GG=;9FDFEECEB99FFFE<F=CFFGFDGGFFFCB8,GFCCGGGGFF=CEEFEEC9GGFEAFCDFGGGF@FFDGGGGGCCEGGFEFGFF@GGFGGGFGGGGFGGGF8GGGGGGGGGGFFGGFFGGGGGGGFEGGGGFEGGGFGGGGGGGGGGGDGFGFCCCCC
@s601 29446
TGAGGAATATTGGTCAATGGACGAGAGTCTGAACCAGCCAAGTAGCGTGAAGGATGACTGCCCTATGGGTTGTAAACTTCTTTTATACGGGAATAAAGTTAGCCACGTGTGGCTTTTTGTATGTATCGTATGAATAAGGAACGGCTAACTCCGTGCCAGCAGCCGCGGTAATCCGGAGGATCCGAGCGTTATCCGGATTTATTGGGTTTAAAGGGAGCGTAGGCGGGTTGTTAAGTCAGTTGTGAAAGTTTGCGGCTCAACCGTAAAATTGCAGTTGATACTGGCGACCGTGAGTGCAACAGAGGTAGGCGGAATTCGTGGTGTAGCGGTGAAATGCTTAGATATCACGAAGAACTCCGATTGCGAAGGCAGCTTACTGGATTGTAACTGACGCTGATGCTCGAAAGTGTGGGTATCAAACAGGATTAGATACCCT
+
FFFGGGGGGGG9FFFFGGGGGGGGGDFDFCGGGFGGGGFFGGFGGGGGGGGGGGGGGGGFGGGGD8FGGGGCCFAFFFGGGGGGFGGGGGDGGGGGGGGGGGGGFFGGGEFGG==FGGFGGFFGF,ECFFGGGGD9FGGF,B4?C+@FFDFGGFEECCGGF8F=CECFGGGF,@FEECC9ECG-DFEGGGEGDFGG?:1?F7CG<C<9<?:329<CFDGGDEEC>EECFFFD<GFC/:B<:@FDFG9F@F?GFFCDECCFCFC=FGGEFFC?FFDFFC@D>GF@:B:B@,FE+??E9FDEGEA=GGGGECFABECDGFCGGFCB@FB9CGGGGGGGEEFGGFF:@FFGGGCGFCFBDGGEEFB8F@CFF@CGFGGGFEAGGFGGGGFCEEFCFCGFAGGGF:GGGFGDGGGGGGGGGFEAFFCGGGGGGGGCCCCC
@s601 31124
TGAGGAATATTGGTCAATGGGCGAGAGTCTGAACCAGCCAAGTAGCGTGAAGGATGACTGCCCTATGGGTTGTAAACTTCTTTTATATGAGGATAAAGTATTCCACGTGTGGGATTTTGTATGTACCATATGAATAAGGATCGGCTAACTCAGTGCCAGCAGCCGCGGTAATACGGAGGATCCGAGCGTTATCCGGATTTCTTGGTGTTAAAGGGTGCGTAGGTGGTTTGTTAAGTTAGTGGTGAAATGTGGGGGCTCAACCGTAGAAGTGCAGTTGAAACTGGTAGTCTTGAGTGCAGTAGAGGTGGGCGGAATGCGTGGTGTAGCGGTGAAATGCTTAGATATCACGAAGAACTCCGATTGCGAAGGCAGCTCACTAGACTGCAACTGACACTGATGCTCGAAAGTGTGGGTATCAAACAGGATTAGATACCCT
+
6CA9<FDFFFFFGGGGGGC@,C7@:FF<FFCEGEFGGGCFCEFFGFF:7@FGGD<AFE,CECFDFDF@@FGGGGGGGGAFFGGGGCEE,,:,<??CECFF9,5CEAFGEE++89=,EAF?F,,CF,CFEF<EGEFFCF:,,::=CB+A=EF,EFCAFFCCGF<DEED+FGGGCFFFG7+>FEFFCFGCFFGGF9FE5CFG,,388,1<FF=F9>:#<):A-;@37;+C@:<FFG-.#DAF3<8F:C7++8+6+,,,>63B8+5,,,,B<AD=,?45?4+6+EFA,,D?,,B?8E4,=A,,,<F@DE=B+8@C4@+4,FDCGGDGAGED;C,AGFFFEC9GFFFEFFC@E9FGGEGEF@FCF@EFEF@GGCEE,ECFFEE@E<FAFFDGGFFC,<FFA6@,8GGGEEC;FEF@EFGF<@FEECGGGGFFGEF<CA6A
@s601 41340
TGAGGAATATTGGTCAATGGGCGAGAGCCTGAACCAGCCAAGTAGCGTGCAGGATGACGGCCCTATGGGTTGTAAACTGCTTTTATACGGGGATAAAGTGAGCCACGTGTGGCTTATTGCAGGTACCGTATGAATAAGGACCGGCTAATTCCGTGCCAGCAGCCGCGGTAATACGGAAGGTCCGGGCGTTATCCGGATTTATTGGGTTTAAAGGGAGCGTAGGCCGTCTGTTAAGCGTGTTGTGAAATGTCGGGGCTCAACCGGGGCATTGCAGCGCGAACTGGCAGACTTGAGTGCGCAGGAAGTAGGCGGAATTCGTCGTGTAGCGGTGAAATGCTTAGATATGACGAAGAACTCCGATTGCGAAGGCAGCCTGCTGTAGCGTAACTGACGCTGAAGCTCGAAAGCGTGGGTATCGAACAGGATTAGATACCCT
+
EFGGGGFGFGFFGGGGGGFC,C@FGGGGGGCFGGGGGFGGGGGFEFE@CEGGGGFGDGGGGGGDGGFFGGECBFEGGFFGAFFFGGDGCFEFE+ACF<EEGCGGGGGFA==7DAEF9FAEGFGGGF,?FDGGAFDFFGCCFDGGGGE8DA,C,<+>C,88@FGG>EGGGGGGG9**661<FG:<CFG@*=FGGGGGD*<EG9CE9F7,6AC<F35CE><007C6:.*7;C7<91<4?GGEEF9@5<E752/F>C41#23>@*+?<@,9GD>+EECGF@FD=,FDFFDA9D,D@@+:DGGGF?9FFC7CB8CFB8@C+C@+A944)FEFF,9E<AFE=FGCFDFA7C<EEF?B,8+,,GGGFECFFE9FF?FF7FFE8FCGDFCE@<C7CCGGFFGGF@GGGDFF@B@+C6FFEEGCGGF@FFGF<<GGF8FCCC<C
@s601 21437
TGAGGAATATTGGTCAATGGGCGAGAGCCTGAGCCAGCCAAGTAGCGTGAAGGACGAAGGCCTTATGGGTTGTAAACTGCTTTTATAAGGGAATAAAGTAAGTCACGTGAGACATATTGTATGTACCTTATGAATAAGCATCGGCTAATTCCGTGCCAGCAGCCGCGGTAATACGGAAGGTCCGGGCGTTATCCGGACTTGTTGGGTTTAAAGGGAGCGTAGGCCGGTGATTAAGCGTGTTGTGAAATGTGGGGGCTTAACCTCTGAACTGCATCGCAAACTGGTGTTCTTGAGTACGCGAGACGTGGGCGGAATTCGTGGTGTAGCGGTGAAATGCTTAGATATCACGAAGAACTCCGATTGCGAAGGCAGCTCACGGGAGCGCAACTGACGCTGAAGCTCGAAAGTGCGGGTATCGAACAGGATTAGATACCCT
+
FFDFGGFGGGGFGGGGGGGGCFGGCGF?EGGG8EFGGGFCCFCFGGGFG6DFGFDGD6BFC@,CF,E8,E,@CFFFEGGGAEEEEFGGGFFABFAEF<:,C<,C,??9E=:,=,5,9<A,C<5C<F<FGFF<BCCFCG9B,:BFGED,,,,:,AAFFGFF,3@,+6C@F<EF,7@76***@,F<:ECFG7B:FFGGC)1,*2C<C:CCB2,?EF@FG(48;:8<*82#122<C11)21>0GGF3:<>4=****>,D;CCF><:,@:,D>,DCD833,,,D,DB:,,B<9CFGD=@+C@8,,+F>F>@+?=CF::GFFFF<FFEE=CCCAEGFEFFE;GGFGF9CFDGFFFFFFCF?GFB,GFGGFC9DCCAF7FEGF7@,@7GGGFFGGGGFC;C@E7GGGGGFEFF:E7GGGGE8C9FFFGGGGGGGGGGCCCCC
@s601 159
TGAGGAATATTGGTCAATGGGCGGAAGCCTGAACCAGCCAAGTAGCGTGAAGGATGACTGCCCTATGGGTTGTAAACTTCTTTTATAGGGGAATAAAATGAGCCACGTGTGGCTTTTTGTATGTACCCTATGAATAAGGATCGGCTAACTCCGTGCCAGCAGCCGCGGTAATACGGAGGGTCCGAGCGTTATCCGGATTTATTGGGTTTAAAGGGAGCGTAGGCCGGAGATTAAGCGTGTTGTGAATTGTAGACGCTCAACGTCTGCACTGCAGCGCGAACTGGTTCCCTTGAGTACGCACAAAGTGGGCGGAATTCGTGGTGTAGCGGTGAAATGCTTAGATATCACGAAGAACTCCGATTGCGAAGGCAGCTCACTGGAGCGCAACTGACGCTGAAGCTCGAAAGTGCGGGTATCGAACAGGATTAGATACCCT
+
CFGGGGGFG9FFGGGGFFGGGGEECFGGGGGGGGGGGGE<FGCFFGGFECEGGG,8<F@FGGG8FEFAFFGCGGGGGGGGFFG<<FF,CFFCFFGGFB9FCF9F@FGGG<FFGGFCGDGE<?FFFGGFFGGGGGGGGGCF,DFGGGDF,<FGEDDEFGF<FCFFGGGEFFGGGCFDC7F*>FGG<CEC@CB8C<<7ECC:DFC0)FC><C<CFC<#;-';47>=@FG<9FFFFGDFGF><;C=453#:D=>CC9B6CGF@>9@4'>8:FC@37FC:>FCFDD87DB3FA8GF=@=7C>,GGF=CCECGFFE=@4++GFBCGFB>=>,>=9FEACF?FE9@F@,GFDGGGFFEDB+7EDGFFGEFFGEFF,FDGFGFGGGGGGGF9FCGGGEGGGFGGEF@GFFGGGGGGGGGGFDGGGGEGGGGGGEDGFDC?CCC
@s601 160
TGAGGAATATTGGTCAATGGACGCAAGTCTGAACCAGCCATGCCGCGTGCAGGATGACGGCTCTATGAGTTGTAAACTGCTTTTGTACGAGGGTAAACGCAGATACGTGTATCTGTCTGAAAGTATCGTACGAATAAGGATCGGCTAACTCCGTGCCAGCAGCCGCGGTAATACGGAGGATTCAAGCGTTATCCGGATTTATTGGGTTTAAAGGGTGCGTAGGCGGTTTGATAAGTTAGATGTGAAAGTTCGGGGCTCAACCCTGAACGTGCCTCTAATACTGTTGGGCTAGAGAGTAGTTGCGGTAGGCGGAATGTATGGTGTAGCGGTGACATGCTTAGAGATCATACAGAACACCGATTGCGAAGGCAGCTTACCAAACTATATCTGACGTTGAGGCACGAAAGCGTGGGGAGCAAACAGGATTAGATACCCT
+
EFFFGGGGGGGGGFGGGGGGGCEGGGGFGGGCGG@GGGFFFGFGCECFGGGGGGGGGGGGGGGGGGG<CEFFGGGGFGGGGGGGGGDFFDGGFGGGGECCGGGE9?CG@EF,BFGGGAFFGEFGGCA@FEFDCGGGGFGGFCGEGGGGGAFGGG<CC9FCFDDCEDEGFGGGF;8<<BC>F4AEC;C:FC>GGGCE<CFC::FFFF<;7FC?GCCF7;FB=;A>:FC5DACFA@C5E@>*,CFG=CG>C>:E@E:3:D=B@C<GGF:EF;GFGF><AF@<1EFF<B,E=5<E0B,CCEB+67=BGCGGGGE;@CCE><7EFE8GAEB=CEC9,5CGGEB99,EEDGFC5AE@7EEGGGGFEEDFFE9FE,<FEGDGFEFDGGGFCAAF:<FGGGFA<FGFEGGFFEFCFFFGGGGGGGFFFCGGGFGGGGGCCCCC
@s601 161
TGGGGAATATTGCACGATGGGGGAAACCCTGATGCAGCGACGCCGCGTGAGCGATGAAGTATTTCGGTATGTAAAGCTCTATCAGCAGGGAAGAAAATGACGGTACCTGACTAAGAAGCCCCGGCTAACTACGTGCCAGCAGCCGCGGTAATACGTAGGTGGCAAGCGTTATCCGGATTTATTGGGCGTAAAGGGAACGCAGGCGGTCTTTTAAGCCTGATGTGAAAGCCTTCGGCTTAACCGGAGTAGTGCATTGGAAACTGGGAGACTTGAGTGCAGAAGAGGAGAGTGGAACTCCATGTGTAGCGGTGAAATGCGGAGATATATGGAAGAACACCAGGGGCGAAAGCGGCTCTCTGGTCTGTAACTGACGCTGAGGTTCGAAAGCGTGGGTAGCAAACAGGATTAGATACCCT
+
<EFGGCFGGGF9FCFFGGGGGGGGCEFGG9CFFEEFFGEGCFGGGGG+@FGGFFGGGGGGG99<E8FB=FEFEFG<EC<AFECGGGGGGFFG@EGGFA<EFE7C<FG9FGGDFFFGG,:FC@CEGGGC,3>DF8ECFFEGFE,@>B*1>5CCF,=<,<FFCBC:9:*<CFGGF?7F*:@@C8)C:F54=7:FGC>DEF;49GC;:CFDCCE72<<=B?>5FB@@==E@FC;*+?D>=+F4:+<?=FD<=;DD;<,A8,8=8GFFA5A<2AEA*?AFEGGFDFE?B=B,ECF9FE=8?FF@F9EC>C,E@,GFC:F6CC,@F@,EFAEFFFCCEEC:7?A4,,GGFFFFGDFFGGFCEFFFEC9GGFFGGGFGFGGFFEGFDDFFB7FCFEFFFGGGGGGGGGGFDEECGFGCCC?C
@s601 162
TGAGGAATATTGGTCAATGGGCGAGAGCCTGGACCAGCCAAGTAGCGTGCAGGACGACGGCCCTATGGGTTGTAAACTGCTTTTATAAGGGAATAAAGTGAGTCTCGTGAGACTTTTTGCATGTACCTTATGAATAAGGACCGGCTAATTCCGTGCCAGCAGCCGCGGTAATACGGAAGGTCCGGGCGTTATCCGGATTTATTGGGTTTAAAGGGAGCGTAGGCCGGAGATTAAGCGTGTTGTGAAATGTAGTGGCTCAACCTCTGCACTGCAGCGCGAGCTGGTCTTCCTGAGTACGCACAACGTGGGCGGAATTCGTGGTGTAGCGGTGAAATGCTTAGATATCACGAAGAACTCCGATTGCGAAGGCAGCTCACGGGAGCGCAACTGACGCTGAAGCTCGAAAGTGCGGGTATCGAACAGGATTAGATACCCT
+
CFGGGGGGGGGGGGGGDFG?FGGGGGGGGGGGGGGGGGGFGGGGGGGGGGGGGGGGGGGGGCEGGGGGFGGGGGGGGGGGG<FGGGFFGGGGGGGGGGFGG@EEFDGFGGGGFFGGGGGGFG9?AFFGGGFFGGGGGGGG@EFGGGGGFFGGGGGGGGGGGGGGGGG7FG1DFGGGEGGGCEFEFGDG:CGFGGGEGGFGFC?1FCC<75???GGFGF86:;GGF>G>C?EE@:F@@FFD0FCC<@CFF?)E>EGCDF:>B2@<CE@9D@C@@EECGD8?FEDFGF=:,F9FDF@889@F,GFGGGGFEGGFD8C>+FDGGF@6)F8CCFFEC9ABEFFDEGF:CGGGGFCGGGGGCFFGF@GGGFGGGGGGGDGGGGGGGEDGDGEB,GEFFE@EEFF@CEFGGGGGGGGGGFGGGGFFGGGGGFGGGFFCCCCC
@s601 163
TGAGGAATATTGGTCAATGGACGCAAGTCTGAACCAGCCATGCCGCGTGCAGGATGACGGCTCTATGAGTTGTAAACTGCTTTTGTACGAGGGTAAACGCAGATACGTGTATCTGTCTGAAAGTATCGTACGAATAAGGATCGGCTAACTCCGTGCCAGCAGCCGCGGTAATACGGAGGATTAAAGCGTTATCCGGATTTATTGGGTTTAAAGGGTGCGTAGGCGGTTTGATAAGTTAGAGGTGAAATTTCGGGGCTCAACCCTGAACGTGCCTCTAATACTGTTGAGCGAGAGAGTAGTTGCGGTAGGCGGAATGTATGGTGTAGCGGTGAAATGCTTAGAGATCATACAGAACACCGATTGCGAAGGCAGCTTACCAAACTATATCTGACGTTGAGGCACGAAAGCGTGGGGAGCAAACAGGATTAGATACCCT
+
FFGGGGGGGGGGGGGGGGGGGGDGGGGGGGGGGGGGGGFFFCFGGGGGGGGGFGGGGGGGGECFGFGFGGGGGGGGGGFGGGGGGGGGGCFEGGGGGGGGGGEFAFFFGFCFGGGGGGGGGGGGGGGGGGGDGGG8EGGFGGGGGGGGCGGGGF7FFFGGGGFFGCC>BFFCBFFECF>>AC,,@3=CCFEFFGGG5CFGDFGGGGGG4GGCF1CAG=FFAC;CDFC@GGF9CAD6F>C1CEFFGEGCGGEGGDDFE:CGGFDDFBDDGGGF?FBFEEGFFGFCGE4C1,5A*FFE8EEF8EGEFGGGGGEE=9FGFEE<EE@+5EEEFFFFGGE8AGGGEFFFCFGGGGDF@FFFCFGEFGFFFFEFGFGFCGGGGGGGGFGGGGGEGFFGGGGGGGGGGGGGGGGGGGFFFFEFGGGGGGGGGGGGGGGCCCCC
@s601 32052
TGGGGAATATTGCACAATGGGGGAAACCCTGATGCAGCGACGCCGCGTGGAGGAAGAAGGTCTTCGGATTGTAAACTCCTGTTGTTGGGGAAGATAATGACGGTACCCAACAAGGAAGTGACGGCTAACTACGTGCCAGCAGCCGCGGTAAAACGTAGGTCACAAGCGTTGTCCGGAATTACTGGGTGTAAAGGGAGCGCAGGCGGGAAGACAAGTTGGAAGTGAAATCTATGGGCTCAACCCATAAACTGCTTTCAAAACTGTTTTTCTTGAGTAGTGCAGAGGTAGGCGGAATTCCCGGTGTAGCGGTGGAATGCGTAGATATCGGGAGGAACACCAGTGGCGAAGGCGGCCTACTGGGCACCAACTGACGCTGAGGCTCGAAAGTGTGGGTAGCAAACAGGATTAGATACCCT
+
GGGGGCGDEGGAFGGGGGGGGEGGEGGGGGGGGGGGGG>FGFC@CGGFFGFEGGGGGGGFFGFCGFFFFCFFFFFFFFG9FFCGFGGGGGGCCFGGGGGGGGGEGGGGGGGGGGGGGGGGGGGEECEFDACEGGGEGGGGGFGGCEEG>CFGGGGCGGGGFFGFGGGGGDGGGGE6CFG?GGGCCFFD@@FCFGGCCEFF@??>DCGGFF<FGGGGFFGGFF=FGGGGGCGGFFF?;7CCGGDGDEFFGEB9?BCFFGGGFCGGFGGGGGGFFF@FCCGGGGGFEG@GFFGEE@EE8FGGEFDGFGCFECFGEFCGGGGGGCF7GGGGFGGF7EF<DFFCC@C<GF@GGDGGGGGGGGFGGGGFGGGDGGGGGGGGGGGGGGGGGGGGGGGGGGFFFEEEGGFGGGGGGFECCCCC
@s601 22934
TGGGGAATTTTGGACAATGGGCGCAAGCCTGATCCAGCTATTCCGCGTGTGGGATGAAGGCCCTCGGGTTGTAAACCACTTTTGTAGAGAACGAAAAGACATCTTCGAATAAAGGGTGTTGCTGACGGTACTCTAAGAATAAGCACCGGCTAACTACGTGCCAGCAGCCGCGGTAATACGTAGGGTGCGAGCGTTAATCGGAATTACTGGGCGTAAAGGGTGCGCAGGCGGTTGAGTAAGACAGATGTGAAATCCCCGGGCTTAACTCGGGAATGGCATATGTGACTGCTCGACTAGAGTGTGTCAGAGGGAGGTGTAATTCCACGTGTAGCAGTGAAATGCGTAGATATGTGGAGGAACACCGATGGCGAAGGCAGCCTCCTGGGACATAACTGACGCTCAGGCACGAAAGCGTGGGGAGCAAACAGGATTAGATACCCT
+
FCFGGGGGFGGFDFGGGFFCEGBGGG:D<E,FFGGG9FCFFAEFFG>@CEGDEG8:AC@EGFGGGGC@FGGGFGGFGFFGD<?FGDFFFF?<C=FF@EFGGGG,FFDFGGGGCFFEGGGGGGGGGGGGGFGFFGFFDF9FFGDFA>D+F@@@FGGGGGB:F7@,>EC:C:>C7**=FFGFFC7FFB5FGGDCE:C1=CFCEEFCF<<=2>:88*28A7@1,:;69DCDDEG?AD<7<@F@FF;D?,FC@?)FF36+:<#?0E=FGF<CDGE>FF,<D;D@=A9DE8E>EFCFE,FFA*GDGFGGFGGFEFBFGF@59,GGEEBF7F<FGFGEFCEEA7GGEFFFA9EF8GGGGGFE@B,7CEGFGEGGGFGFGGGGGGGGGGGGGGGGGGFC:@GGGGGGGGGGGEFF@GGGGGGGFFFFGGECFFGGGFEFGFGFCCCCC
@s601 42887
TGAGGAATATTGGTCAATGGACGAGAGTCTGAACCAGCCAAGTAGCGTGAAGGATGACTGCCCTATGGGTTGTAAACTTCTTTTATACGGGAATAAAGTTAGCCACGTGTGGTTTTTTGTCTGTACCGTATGAATAAGGATCGGCTAACTCCGTGTCAGCAGCCGAGGTAATACGGAAGGTCCGGGCGTTATCCGGCTTTATTGGTTTTACAGGGAGCGTAGGCCGGAGATTAAGCGTGTTGTGAAATGTAGTCGCTCAACGTCTGCACTGCAGCGCGAACTGGTTTCCTTGAGTACGCACAAAGTGGGCGGAATGCGTGGTGTAGCGGTGAAATGCTTAGATATCACGAAGAACTCCGATTGCGAAGGCAGCTCACTGGAGCGCAACTGACGCTGAAGCTCGAAAGTGCGGGTATCGAACAGGATTAGATACCCT
+
EFGGGEDFFGGGGFGGGGFFAFEEGGDFACFFFGCGGGGGFF@FAFGGGGGGFFFGC9CF8<FFGFGGEE:CFEEFFCEEE,6C?FEFFD7?CF??DFAGFCFGG<CDFC7=BF?FD7F<,EFF<C?FGGG8FA;E,FFF9<FEGGBFGGF,B+BDAC@CA,,:++3:3,@,@,6:3@>*@@:*CEE7C<CC>F**/=:,+=,<:#=7./7<<+<5<:E6@=8C6E=>CE;:?<<AFDF>A,:D:D?CCC>1#24.FDF6CB>CF@,,D<6C>C0>37368FCGFECB,3,?0C>BEA<A,,:DF=>7ECDEC@@+@:7GGFEC=GGFFF?<5FCGFA@;ADC<:,,7GF<GFEEEEDGFF@DFF9GGGGFGGECGGFEGCFCGFEFFEEFCAFFGFCCFGGFFCCDGF@GFGEAC@FCGGGGGFFGFF<@CCCCC
@s601 167
TGGGGAATATTGCACAATGGGGGAAACCCTGATGCAGCGACGCCGCGTGGAGGAAGAAGGTCTTCGGATTGTAAACTCCTGTTGTTGAGGAAGATAATGACGGTACTCAACAAGGAAGTGACGGCTAACTACGTGCCAGCAGCCGCGGTAAAACGTAGGTCACAAGCGTTGTCCGGAATTACTGGGTGTAAAGGGAGCGCAGGCGGGAAGACAAGTTGGAAGTGAAATCTATGGGCTCAACCCATAAACTGCTTTCAAAACTGTTTTTCGTGAGTAGTGCAGAGGTAGGCGGAATTCCCGGTGTAGCGGTGGAATGCGTAGATATCGGGAGGAACACCAGTGGCGAGGGCGGCCTACTGGGCACCAACTGACGCTGAGGCTCGAAAGTGTGGGTAGCAAACAGGATTAGATACCCT
+
EFGGGEGGGGGFGGGGGGGGGCEFGGGGGGGGGFGFFFGGGGGGGGGFFGGGGGGGFGGGDGGGGGDGGGGGGGGGFGEFFFFGGGGFGGGGGGGF<@FFGGGGGGGGFFGGGGGGGGFGGGGGGGGGGGGGGGGFFF@CFFGGGGGDFEGGGFGGFGEGFGGGG8CF*334<F?GGGGGGGCFBCFCCC@F9GGCE@CD>9>*@@EFGF=FD?F>CFFB6<@=@CEDGGGEFCCCCGFBFF<@C?F>F@AFCGGFFG2:'>0@3FFF@&EADF=BGGFD9?<F?GEEEDEFGGC7GGGGFECBAEDFEEAF,GGGGFEFGGEF>GGFE9GFEEDGFGFFBGEGGGGGGGGGGGGFGGFFGGGGGGGGGGEGGGGGCGGCGEGGGGGGGGGGGFGFFF<E<GEGGFGGGGGCCCCC
@s601 26089
TGAGGAATATTGGTCAATGGGCGCAGGCCTGAACCAGCCAAGTAGCGTGAAGGATGACTGCCCTATGGGTTGTAAACTTCTTTTATATGGGAATAAAGTTTTCCACGTGTGTAATTTTGTATGTACCATATGAATAAGGATCGGCTAACTCCGTGCCAACAGCCGCGGTAATACGGAGGATCCGAGCGTTATCCGGATTTATTGGGTTTAAAGGGAGCGTAGGCGGGTTGTTAAGTCAGTTGTGAAAGTTTGCGGCTCAACCGTAAAATTGCAGTTGAGACTGGCAGTCTGGAGTGCGGTAGAGGTGGGCGGAATTCGTGGTGTAGCGGTGAAATGCTTAGATATCACGAAGAACTCCGATTGCGAAGGCAGCTCACTGGAGTGTAACTGACGCTGATGCTCGAAAGTGTGGGTATCAAACAGGATTAGATACCCT
+
FGGGGFFGGGFGDFGGGGGGFGGGC7CFGGGGGGGGGGFGGGFGGGGGGDFEFGGGGG9FGGGG,CFGGGGGGGGGGGFFFGGGGGG9FFGFGGGGGGGGF9AFFFGGGDG,B9?EGGGE?A9FGGGFGFGGFGGGDFGC,AC@B>?F<FFGGFGGGGCGGGGFGEGGGE7EGGFEECF+6DF@>>?FGG<GFGGEGCF@FGGFCFF<GGG@CFG5DDCAAFEG>C#=#E<F@C@445FGAFDFD9<@+9CC)CD@FEFFE655@;:C9CCAAF;<C##3=8EF,5FC,E8GEF@4+,><9F:ECGGGGGGFFFEC>C,=GFCE>CEFF,GDGGGFFGGGGGCGGGGFFEEEGGGGEFACB@FBCE<GFCFGGGGGFDGGFC,F9GFFCGFEGGGEE7GGCGGGGFGEGCGGGGF<F9GGGGGGGFGGGGGCCCCC
@s601 39016
TGAGGAATATTGGTCAATGGGCGAGAGCCTGAACCAGCCAAGTAGCGTGCAGGATGACGGCCCTATGGGTTGTAAACTGCTTTTATAAGGGAATAAAGTGAGTCTCGTGAGGCTTTTTGCATGTACCTTATGAATAAGGACCGGCTAATTCCGTGCCAGCAGCCGCGGTAATACGGAAGGTCCGGGCGTTAGCCGGATTTATTGGGTTTAAAGGGAGCGTAGGTGGATTGTTAAGTCAGTTGTGAAAGTTTGCGGCTCAACCGTAAAATTGCAGTTGAAACTGGCAGTCTTGAGAACAGTAGAGGTGGGCAGAATTCGTGGTGTAGCGGTGAAATGCTTATATATCACGAAGAACTCCGATTGCGAAGGCAGCTCACTAGACTGCAACTGACACTGATGCTCGAAAGTGTGGGTATCAAACAGGATTAGATACCCT
+
<EDFGGGGGGAFGGFGGGGG?FEDGGGGGGFEFG<FFFFDFGGGGGGGEGGGGGGGGF7FGGGCEGACEC,@?,?FFFGGGGEEGGEFFFEFGGGGGGG9FGGFEFGGGGDFFFCFGGF=EFGGG<EGGGGG,FFGGAFF,=BE7FCGCFDFGC++:FFFC7CEECCEGEFCGDGG@FGGFDF@CCEGCC3-C;EFG18C+=FF9GEDGGGGGG>>F>G35@;9<@CGF=CFDFFA<<:CC020;EC@=39::@?>D@CB8+,$A9ECFEC8@DEGGFB3FGGFCGFE><9,+?,<GGE<EE4+B,E9E@,>88ECCFGFEE88*F79FCEACGGGGFC,,FFFGGGGF@9C8CEF@GGGGEF@GGFFE8FFE@9FE<FFFFFC;,EEFFCFEGGFFCB@GFFEC@FCC,,GGFFEF<FB@9GGGGEEC,ECCCCC
@s601 25202
TGAGGAATATTGGTCAATGGATGAGAGTCTGAACCAGCCAAGTAGTGTGCAGGATGACGGCCCTATGGGTTGTAAACTGCTTTTATAAGGGAATAAAGTGAGTCTCGTGAGACTTTTTGCCTGTACCTTATGAATAAGGACCGGCTAATTCCGTGCCAGCAGCCGCGGTAATCCGGAAGGTCCGGGCGTTAACCGGATTTATTGGGTTTAAAGGGAGCGGAGGCCGGAGATGAAGCGTGTTGTGAAATGTAGACGCTCAACGGCTGCACTGCAGCGCGAACTGGTTTCCTTGTGTACGCACAAAGTTGGCGGAATTCGTGGGGTAGCGGTGAAATGCTTAGATATCACGAAGAACTCCGATTGCGAAGGCAGCTCACTGGAGCGCAACTGACGCTGAAGCTCGAAAGTGCGGGTATCGAACAGGATTAGATACCCT
+
F@CFEFGGEFFGDGFGGFGG9,@E<@CFFFGG9EFGFFF@FCCFFE8<,<,@,BFFGFGEGGGGGGD8FGGE@9FEFG9EC<FFGDGFF<FEF<C6FFGGG<EE5<<FE,,,CEGCEFE,,5?E?FGGFFF,EFFGFF?9FD7:CCB@FGF?,EAFFCCEFDABB63:FCC3,,+@::FFDD>*454*558:;<<6*4=.=D<BC,CCFFC;5<-$12/-0<+12=?89C?***C8<FGFDCFGGFFFFDC>**874**>@@,AE3,F78FEFC=@+;8@8GFF8A<>,:79*C+GGFGGFF:AD@+?B8FE7CGGEFBEB,EGECFDF9E<GFGFFF@FGGGGGFF<AA,AGGGGCGGGGGDFFC9GEFAFGGGGGFGGGGEFFACCFF8FC9GGGEGGGDGGGGGEECC,CGGGEF9GGGGGFCGGGCGCCCCC
@s601 171
TGAGGAATATTGGTCAATGGACGAGAGTCTGAACCAGCCAAGTAGCGTGCAGGATGACGGCCCTATGGGTTGTAAACTGCTTTTATAAGGGAATAAAGTGAGAGTCGTGACTCTTTTTGCATGTACCTTATGAATAAGGACCGGCTAATTCCGTGCCAGCAGCCGCGGTAATACGGAAGGTCCGGGCGTTATCCGGATTTATGGGGGTTAAAGGGAGCGTAGGCCGGAGATTAAGCGTGGTGTGAAATGTAGGCGCTCAACGTATGCACTGCAGCGCGAACTGGTTTCCTTGAGTACGCACAAAGTGGGCGGAATTCGTGGTGTAGCGGTGAAATGCTTAGATATCACGAAGAACTCCGATTGCGAAGGCAGCCTGCTGTAGCGCAACTGACGCTGAAGCTCGAAAGCGTGGGTATCGAACAGGATTAGATACCCT
+
EFEFDFGGGFGGGEGGGGGDDFGGC@CCFFFEGGGGGGFGGGFGGGGGGGGGGGGGFFGDFEEGGEFGFGGGGGGFGGGG<EFGGGDGGGGGFFGGGGGFGEE,BFGGEGFA<CFGGGGGGCGGFGGD9>5CBC;CAFBAEFD:CEC<FDBE8@DEGGGGGGGCECFGGGGG=DCCGC<@FGGF>@CGDE*;BCCE<<C9:;,F?:,=/42BCF6*@6:%1C;6@CEEGG+CCGF::.5#FD=E,<E@BB:?>GF@FCG@32F#F;CCGFFB?C@:%/-+$;FCDCF=9<AFDGEFEEFF=AE<FE:GFFFE6FGBGFGGGFCDFGGFFEFFFFGGGGFFGFDFECECEGFFFGFGGGFF:EGFGFGGGGFGFDGDGFEGFFFC,GFGGFFGGCGFFGGGGGGGGEGGGGGGGCGGGFF@GGGGGGGGGGGCCCCC
@s601 172
TGAGGAATATTGGTCAATGGGCGAGAGCCTGAACCAGCCAAGTAGCGTGCAGGATGACGGCCCTATGGGTTGTAAACCGCTTTTATAAGGGAATAAAGTGAGTCTCGTGAGACTTTTTGCATGTACCTTATGAATAAGGACCGGCTAATTCCGTGCCAGCAGCCGCGGTAATACGGAAGGTCCGGGCGTTATCCGGATTTATTGGGTTTAAAGGGAGCGTAGGCCGGAGATTAAGCGTGTTGTGAAATGTAGATGCTCAACATCTGAACTGCAGCGCGAACTGGTTTCCTTGAGTACGCACAAAGTGGGCGGAATTCGTGGTGTAGCGGTGAAATGCTTAGATATCACGAAGAACTCCGATTGCGAAGGCAGCTCACTGGAGCGCAACTGACGCTGAAGCTCGAAAGTGCGGGTATCGAACAGGATTAGATACCCT
+
FFGGGFGGGGGGGGGGGGGFGGGGGGGGGGGGGGGGGGGGGGDGFGGGGGGGGGGGGGGGGGGGGGGGGGGGGFGGFFGGEEGGGGGGGGGFGGGGGGGFGGGGGGGGGGGGFGGGGGGGGGGGGGGGFGGFGGGGFGG=FFGGGGGGGGGGGGFGGGGGGFFGGGGGDCGGCGGG>@:FAFGGCEGDFDCGFGCCEGGGGFFFGGFEGCBF=CE5;>F>?FGG:;E=DGEF<FF4E9FC@CFGCGGFA@9>@C:<9GGG.FFACGGFGGGF@CGGGGGGGGGGGGGD9A9GFGGFEA8FGGFGGGGGGGGGFEEDEGGFGGE@AEBEGF?AC,?>,F9FE=CGFGGGGGGFFEEGGGGGGEF@FF9GGGGGGGGGGGGGGGEFGGGGGGGGGGGGFDGGGGGGFGGGFDFEDGGGGFGFGGGGFFFGGGGC@CCC
@s601 173
TGAGGAATATTGGTCAATGGGCGAGAGCCTGAACCAGCCAAGTAGCGTGAAGGATGACTGCCCTATGGGTTGTAAACTTCTTTTATAAAGGAATAAAGTCGGGTATGCATACCCGTTTGCATGTACTTTATGAATAAGGATCGGCTAACTCCGTGCCAGCAGCCGCGGTAATACGGAGGATCCGAGCGTTATCCGGATTTATTGGGTTTAAAGGGAGCGTAGATGGATGTTTAAGTCAGTTGTGAAAGTTTGCGGCTCAACCGTAAAATTGCAGTTGATACTGGATATCTTGAGTGCAGTCGAGGCAGGCGGAAGTCGTGGTGTAGCGGTGAAATGCTTAGATATCACGAAGAACTCCGATTGCGAAGGCAGCCTGCTAAGCTGCAACTGACATTGAGGCTCGAAAGTGTGGGTATCAAACAGGATTAGATACCCT
+
GGGGGGGGGGGGCGGGGGGGGGGGGGCGGGGGGGGGGGGGFGDFGGGGGGGGGGGGGGFFFGGGCGGGGGGGGGGGGG<FEFF966CC?FFGGGGFGGGFB7FGGGFGGGGG8EFCDGGGGACEFEEFEDGGGGDFGGGGECCGCFCFGFG@FGGGGDCCFFFCEGGGG@FFCGGEDCCB,@CG@C:FGFGFGCE@E=E7?7@=FFF?C7F;#<=AF=FE<>=31897A;FGGGFBCFG@EGDEAACE=FEG7GFCF<FFBCFGFCGGFGFDFD<E@<=3=)C?,F=GFDFF=FAB8=7CCEFFFEECDGF@+6+CED,,CCGCFGEFFFF9FGGFAFF8E=EGGGGGGGGGGFC@GGGEGGGGFFAGF8EFCGGDDEA8GGGGGGGGGGFGGGFGGGEGD7FGFGGGGGGFGFGGGGGFGGGGGGGGGGGCCCCC
@s601 174
TGAGGAATATTGGTCAATGGACGAGAGTCTGAACCAGCCAAGTCGCGTGAGGGAAGACTGCCCTATGGGTTGTAAACCTCTTTTATAAGGGAAGAATAAGTTCTACGTGTAGAATGATGCCTGTACCTTATGAATAAGCATCGGCTAACTCCGTGCCAGCAGCCGCGGTAATACGTAGGTTCCGAGCGTTGTCCGGATTTATTGGGCGTAAAGCGAGCGCAGGCGGTTTAATAAGTCTGACGTTAAAGGCAGTGGCTTAACCATTGTTCGCTTTGGAAACTGTGAAACTTGAGTGCAGAAGGGGAGAGTGGAATTCCATGTGTAGCGGTGAGATGCGTAGATATATGGAGGAACACCGGTGGCGAAAGCGGCTCTCTGGTCTGTAACTGACGCTGAGGCTCGAAAGCGTGGGGAGCAAACAGGATTAGATACCCT
+
C<CFGEFGGGGGFGGGGFGFFGGGGGGFFGGGGFGGFFAFGGGDCGGGEGDFGGFGFFFFGGGGGGGG<FCCE,FFFCGCEFGGGCFCEFE447EFDE,FE@FCAFFFFE<CE99?EB,,AFFGGGGFDCAAF9EGBCAAFG7C7>6FFGG8FF7BFFFGG@CFGGG>+@CFC9+,@:*8,>,6*::EF7*:CFE8E5C@:=<FEC:<:BC*+,1289C>B9E3@D*.*++A0<C<@8F+3588@22@140D5CE:CC::A;6FF++C+:13-FF>,A==CFE#<,<FE<A*EFGFGGGFC8F?4,9GGEAD9@FEC@CEFCGFGGGGGEA+GGDFFFFCGFFA,,CEA,B>FFCFCFCGEGGEF,7GECF@FC@GFCFCGGGGGGGGFCGGGGFGFGFFGGGFCEGGGGGGGFGEGGGGGGGGGGGGGGCCCCC
@s601 24582
TGAGGAATATTGGTCAATGGGCGGAAGCCTGAACCAGCCAAGTAGCGTGCAGGATGACGGCCCTATGGGTTGTAAACTGCCTTTATGCGGGGATAAAGTGGGCCACGCGTGGTCTTTTGCAGGTACCGCATGAATAAGGACCGGCTAATTCCGTGCCAGCAGCCGCGGTAATACGGAAGGTCCGGGCGTTATCCGGATTTATTGGGTTTAAAGGGAGCGCAGGCCGCCGGGCAAGCGTGTTGTGAAATGCAGTCGCTCAACGTCTGCACTGCAGCGCGAACTGCCCAGCTTGAGTGCGCGCAACGTTGGCGGAATTCGCCGTGTAGCGGTGAAATGCTTAGATATGGCGAAGAACTCCGATTGCGAAGGCAGCTGACGGGTGCGTAACTGACGCTCATGCTCGAAAGTGCGGGTATCGAACAGGATTAGATACCCT
+
FGGGGGGGGGGFGGG<;CECFGGGGGEFGGGGGG<FDDAFFFGFGGGGEGFGF@FGG9FFDDGFFFCFFFEE:FFGGGGGG9FGGGGGGGGFF7,<FGGG9AFGGGGGGGGG<FFDFEFGGGFGGBACDCGGGGGGGFGGGFEGGGGGGFF@FGGGG?FFGGFGGGFGGGCEG:FFGGGG=CF>BFCCGCEEEFGGEGEGGFCC?F3,5;<<F78?C;FGBFGGGGGBGA:8:CC/CC:CGF;?C9@FFEGECCGEDGFGEFFGEFCGGGGGGEEEC@7C;4CFC,F9<DFGFDGGGGGGGFDDFCGEFDGFA>:FDFCEFFEB5EECFEEEEGEGFE,CFDC,GF@GGGGGGGFEFFGGGGF@GGFGDGGGGGGGFFDGGGGGGGGGGFCGGGGGGGGGFGGFCEF:GFFFGGGGGGFFEGCGGFGFGGGCCCCC
@s601 176
TGAGGAATATTGGTCAATGGGCGAGAGCCTGAACCAGCCAAGTAGCGTGCAGGATGAAGGCCCTATGGGTTGTAAACTGCTTTTATAAGGGAATAAAGTGAGTCTCGTGAGACTTTTTGCATGTACCTTATGTATAAGGACCGGCTAATTCCGTGCCAGCAGCCGCGGTAATACGGAAGGTCCGGGCGTTATCCGGATTTATTGGGTTGAAAGGGAGCGTAGGCCGGAGATTAAGCGGGTTGGGAAATGTAGATGCTCAACATCTGTGCTGAGGCGCAAACTGGTTTCCTTGAGTACGCACAAAGTGGGCGGAATTCGTGGTGTAGCGGTGAAATGCTTAGATATCACGAAGAACTCCGATTGCGAAGGCAGCTCACTGGAGCGCAACTGACGCTGAAGCTCGAAAGTGCGGGTAGCGAACAGGATTAGATACCCT
+
CFEGGGGGGGGGGFGGGGGGG8@FCECFGGGG,FFGFGFA6ECFFGECFFGGGGCFG,EFGGEG,<FFGGCEFGG<?F?=EGF@,EFCFFF,A4FF,?FBEG,B?<<?F,B?,A<<<<4FEC,:9CEEFF<?,C=@FFCF8<=:C++55,@<=5++B,,+3@<@CE7+C<>:9,>@*6F7FC9**5:C:C*=F,1=*/8,;+F9?F**1?,B+=B4<2<2:88C;5:4EEG>+F:4C(@0C8+#(;<<@9:,,<?FC=9FC<@6@3,B7@8*++@7,,9==DB,,><AFD99)>@46,4,@,9CF=7EEGFECECGEDDBGGEB5GGGGGGFGGGDFFGGGGGGFGGGGGGGFF@,B?5,GGGFFCFGFA,GGFDFGGGECC:CFGFGGGGGGGGFF7EE8GGGFCFEGEFCGFF+CAFDFGGGF9GGGGFCCCCC
@s601 20275
TGGGGAATATTGCACAATGGCGGAAACTCTGATGCAGCGACGCCGCGTGAAGGATGAAGTATTTCGGTATGTAAACTTCTATTAGCAGGGAAGATAATGACGGTACCTGACTAAGAAGCACCGGCTAAATAAGTGCCAGCAGCCGCGGTCATACGTATGGTGCAAGCGTTAACCGGATTTACTGGGTGTAAAGGGAGCGCAGGCGGTGCGGCAAGGCGGTTGTGAAAGCCCGGGGCTCACCCCCGGTACTGCATTGGAAACCGGCGTACTAGAGTGTCGGCGGGGTAAGTGGAATTCCTAGGGTAGCGGTGAAATGCGTAGATATTAGGAGGAACACCAGTGGCGAAGGCGGCTTACTGGACGATAACTGACGCTGAGGCTCGAAAGCGTGGGGAGCAAACAGGATTAGATACCCT
+
CFCDG7FFFEFGFFF@<CAF,8@CECFAC@EF,CFGGGEGBF7C+7F>FEGGGFEFFEF,CE9,5C=,4?F@DECF9DGGF9FECC9,ABCDCFGC9EEDDFCF++:E,4,<B,EFCCFFF8+>FCC>,@9,CD=BFDBE<@,@B@>*@*>DFD:7F,63,23,7,*1*6**=,=*1=*,2EE8;80CC8,?FGGE5>F05CC<C?:0*+3+8*2)1*4++,798:/*15ECFGFECB<*C3*@,9AGGFFCF@3@,:B6+++++,,,,FF<6ECF8:::>?4AE>,EDGEF>=;899:99,=@*CEFFGGGFCCGGGGGF9FF?,F<F@<@6@C9FF8FC:F7ECFGEC@GFFFFGEB@FDEAFGGGGFCEFGGGGGGFGDGGEFB+GFEDC,FEECGFGGGGGGGGGFGCCCAC
@s601 24014
TGAGGAATATTGGCCAATGGACGAGAGTCTGAACCAGCCAAGTAGCGTGCAGGATGACGGCCCTATGGGTTGTAAACTGCTTTTATAAGGGAATAAAGTGAGTCTCGTGAGACTTTTTGCATGTACCTTATGAATAAGGACCGGCTAATTCCGTGCCAGCAGCCGCGGTAATACGGAAGGTCCGGGCGTTATCCGGATTTATTGGGTTTAAAGGGAGCGTAGGCCGGAGATTAAGCGTGTTGTGAAATGTAGATGCTCAACATCTGCACTGCAGCGCGAACTGGTTTCCTTGAGTACGCACAAAGTGGGCGGAATTCGTGGTGTAGCGGTGAAATGCTTAGATATCACGAAGAACTCCGATTGCGAAGGCAGCTCACTGGAGCGCAACTGACGCTGAAGCTCGAAAGTGCGGGTATCGAACAGGATTAGATACCCT
+
GGGGGGGGGGGGGGGGGGFFGGGGGGGFGGGFGGGGGGGGGGDGAGGGGGGGGGGCCFCFGGGGGGFGGGGFGGGGGGGGGGFGGFGGGGGGGGGGGGFDFFFGFGDGGGGGGCFGGGGGGDGFGGGGCCGGAEFGFGFFGGGGGGGGGGGGGFCFGGGGGGGGGDEGGCGGGF@CFC@EGGGGGG5*1=CCFG5G?9G?C?=G?FGGEFFGGGGFG>F6>9GGGG=BEGGGCCGBEECGGGGGGGGFFCFFF7E8E,F@F?FFGGFCFGF?8=:E;EGFGFGGGF<D@C?FFGGF@E,9A9GGGGGFB9=9FE8DEDFFFF@+BGGFGGGFGFGFGGGDA,FFCGFFFFGFEBEFFCGGGGGFE9,GGGGGGGGGDGGGGGGGGGEEFCFGGGGGGGGGGGGGGGGGGDGGGFGGEFFEFFGGGGGGGGFCCCCC
@s601 31170
TGAGGAATATTGGTCAATGGACGCAAGTCTGAACCAGCCAAGTAGCGTGCAGGAAGACGGCCCTCTGGGTTGTAAACTGCTTTTAGTTGGGAATAAAGTGCACCACGTGTGGTGTTTTGTATGTACCATCAGAAAAAGGACCGGCTAATTCCGTGACAGCAGCCGCGGTAATACGGAAGGTTCAGGCGTTATCCGGATTTATTGGGTTTAAAGGGAGCGCAGGCGGACCTTTAAGTCAGCAGTGAAATACGGCGGCTCAACCGTCGAACTGCAGTTGATACTGGAGGTCTTGAGTGCACACAGGGATACTGGAATTCATGGTGTAGCGGTGAAATGCTCAGATATCATGAAGAACTCCAATCGCGAAGGCAGGTATCCGGGGTGCAACTGACGCTGAGGCTCGAAAGTGCGGGTATCAAATAGGATTAGATACCCT
+
C<FGGDFGGGEAGGEFGGFEEFDGGGGGGGGGGGGGGGGFFGEFAFFCEGGGGGG8BEFGFFGGGGFGDFFFCFFF,<EFDCEFGGGGGFGGGGGGGGEGGGGBFGGBEFFCFGCCFGGFGAEGFGF9FE<FGGGGGGGGGGECDGGGGGGGFF7+BB@GF?,,C83CEGGGF9CEGG@:<F?>7?EGGGGGFBEE**=5E;FEEFCEGFFF>>5/45FCB>CE=FGGGGGGGFD48#C;,FCCCFGGCEFGEGF4CC8:CGGG>GG7GDAF@F#EC,+=6FE<FGF<?GGGFGFGGF?EGEGFE9A?FFAE@@,ECGGF=,C@)GFGFGGFCDFGECEDC,BEE<9GGGGC@EEFBBGEGGFFEEFFCFEFGEF@::FCGGGGGGGGGFCFF8FEEGGGGGGFFGGGGGGGGGGGGFFGGGGGGGGGGGGCCC@C
@s601 30166
TGGGGAATATTGCACAATGGAGGAAACCCTGATGCAGCGACGCCGCGTGAGCGATGAAGTATTTCGGTATGTAAAGCTCTATCAGCAGGGAAGACAATGACGGTACCTGACTAAGAAGCCCCGGCTAACTACGTGACAGCAGCCGCGGTAATACGTAGGGGGCCAGCGTTATCCGGATTTACTGGGTGTAAAGGGAGCGTAGACGGCATGGCAAGCCAGATGTGAAAGCCCGGGGCTCAACCCCGGGACGGCATTTGGAACTGTCAGGTTAGAGTGTCGGAGAGTGAAGCGGAATTCCTAGTGTAGTGGTGAAATGCGTAGAGATTAGGAGGAACACCAGTGGCGAAGGCGGCTTTCTGGACGATGACTGACGTTGAGGCTCGAAAGCGTGGGGAGCAAACAGGATTAGATACCCT
+
GGGGGGDGGGGGGFFFGGDB,CFFGFFFF@FFEFFFGG@CFEGFGGGGGGGGGGGGDFGFFGGGGGGGGFGGEE<CFFGGGGGEEGGFGDDC4A,B,CEC,4>FGGCGGGGGGGGGGGGBF7CFEGGGGFFFDEG8FFFBCFFCEG3@>F<FCFG3,5>CCF**=ECF<CFBFFCFEEC,?FFFFGFG*<F:>:<;EGG;=:&3::6=CFFFFC79;>3,,CC?1*<FFF5E@C89>.<@C;DC&:==F/<DGGFCF@==D9F8EEB8,,EA*F=@+@F?EA,E?8=B=,GFEEFE>,F?A=E8==,FC,GFGFEFFFDGGD9GGGGGGEEE@EFAGGFGGGGGGFCGGGGFE@F9FGCFFFFCCC<DGGFGFCGGGGGGGGGGGCGEEGGGGGGFFFFECGGGGFFGGFFCCCCC
@s601 40896
TGGGGAATTTTGGACAATGGGCGCAAGCCTGATCCAGCTATTCCGCGTGTGGGATGAAGGCCCTCGGGTTGTAAACCACTTTTGTAGAGAACGAAAAGACATCTTCGAATAAAGGGTGTTGCTGCCGGTACTCTAAGAATAAGCACCGGCTAACTACGTGCCAGCAGCCGCGGTAATACGTAGGGTGCGAGCGTTAATCGGAATTACTGGGCGTAAAGGGTGCGCAGGCGGTGGAGTAAGACAGATGTGAAATCCCCGAGCTTAACTCGGGAATGGCATATGTGACTGCTCGACTAGAGTGTGTCAGAGGGAGGTGGAATTCCACGTGTAGCAGTGAAATGCGTAGATATGTGGAAGAACACCGATGGCGAAGGCAGCCTCCTGGGACATAACTGACGCTCAGGCACGAAAGCGTGGGGAGCAAACAGGATTAGATACCCT
+
CFFGECFGGGGFGGGGFFFGGGDGGGGGFGGGFFGGFFFE9FFFGGGC@FGG:FCFCCACFF7DFF@FGGDGGGGFGGF,EEEFGEFEFGGG7FFEG?EFGGGGGGF7=<DGGGGD<FGGGFEG,,@CCEF,CFDGFGFDGG<FFFEGG@ECGGFG:FF@F5=>FFGC7CGGGE7CCFCF:<C;<<885BEGG7#1@<<:EEGGCF80AGFGG88/;7=C=<2>CCC8?@::#:0FCCFGCGFC@CGFB@@GGF89:EECE<GEGGDC9GGFF>>GFGCDGGGGEDEEDGGGFGGGFBFFEFGFFGFFGFGGFDEEE8GFGE=ACFGGGD@DGGGGFF7GGFGGFEEGGGFEGGGFEF:EECGGECCC7E<<FEF<DFCDCGFGGGDGGGGGGEGGGGFFAGGGFFEFGEGGGGGGGEGGFFEFFFDGEE9GGGFGCCCCC
@s601 42240
TAGGGAATCTTCGGCAATGGGGGCAACCCTGACCGAGCAACGCCGCGTGAGTGAAGAAGGTTTTCGGATCGTAAAGCTCTGTTGTAGGAGGAGAACGTGTGTGAGAGTGGAAAGTTCACACAGTGACGGTAACTTACCAGAAAGGGACGGCTAACTACGTGCCAGCAGCCGCGGTAATACGTAGGTCCCGAGCGTTTTCCGGATTTATTGGGCGTAAAGCGAGCGCAGGCGGTTTAATAAGTCTGAAGTTAAAGGCAGTGGCTTAACCATTGTTCGCTTTGGAAACTGTTAGACTTGAGTGCAGAAGGGGAGAGTGGAATTCCATGTGTAGCGGTGAAATGCGTAGATATATGGAGGAACACCGGTGGCGAAAGCGGCTCCCTGGTCTGTAACTGACGCTGAGGCTCGAAAGCGTGGGGAGCAAACAGGATTAGATACCCT
+
FFGGGGGGGGGGGGGGGGGFGC+CFGGGGGGGGGGGGGGGGGGE7@CCCGGFGGEFFG<CEDGGFEFFBGEEFEGGFAGGGADFGGGGGGGGGGGGGGEFGGGGGFG8FFGFGGGDDDGGGGGGGGGDGGGGGGGGGGGGGFD8@CFFCEGGGGGGGGGGGGCGGGGDCCFGGGEGGF,>FFG7<CFFFCGG@D<2&$<CEG88AFFFG8@CGGEEDFGC5;EGGEEGGGEGFG>F@?:7AFGFFFGGGGF@CGF>EDGGGFAAFGGGGFEEFF=EGEGGF@=9FDGGFF<E5=,EA+ADADGDEFGGFGFFA?EFE8GGE8F8FFFGEEF@=E9F?7EF@7GGCFGFECF=8ECFFB:GFDGGGGDGGFF@7GGGGGFCEFFFDGGGGGGGDGGGGGGGGGGGGGFEF@GGGDGGFFGGGFDGGGFGGGGGGGGGCCCCC
@s601 36823
TGAGGAATATTGGTCAATGGACGAGAGTCTGAACCAGCCAAGTAGCGTGAAGGATGACTGCCCTATGGGTTGTAAACTTCTTTTATACGGGAATAAAGTGAGGCACGTGTGCCTTTTTGTATGTACCGTATGAATAAGGATCGGCTAACTCCGTGCCAGCAGCCGCGGTAATACGGAGGGTCCGAGCGTTATCCGGATTTATTGGGTTTAAAGGGTGCGTAGGTGGTTATTTAAGGCAGCGGTGAAAGTTTGTGGCTCAACCATAGAATTGCCGGTGAAAGTGGGTTACTTGGGTGTGTTTGCGGTAGGCGGAATGCGTGGTGTAGCGGTGAAATGCATAGGTATCACGCAGAACTCCGATTGCGAAGGCAGCTTACTAAACCATAACTGACACTGATGCACGAAAGCGTGGGGATCAAACAGGAGTAGATACCCT
+
DGGGGGGGGGGGGGCGGGG8FFCFCFC<EGGGEFFG@FFFDFFGFCFGE@DE@CFFFGDAFGGGGFGGGEFE,EFFGC9FFGCFFFFGGGGD:<,CFFFGFG8F=EGGG<?AEGGGGGGFGGGGGGFGGGGFAFGGGCFFFF7CEFCCF<9FGFGDG<FGGGG@C@FCGG7C=,<**3>*@@:FEFD7=F*,6?<C5EFF:CF9C*=<FGFGDFE*C2FD:=7,?=4$,,7/8<E#3:.6>8,>B0<D:3:@:;E,@+33>=<@@<FFC8F@7B3C33,6+:F9?9<8,DF8+F848E=+4>+<<CC:CGAEB+B@C,78FF8+*@,9EFCEECEC9-<,:,FFF7:CA,<@CB+,GGGGFC,F9CEEC,E@9FFC9C4,<DFCC9FFGFF<CFFFC,,8FB9FC;C6B<=,C9@E,6EEE<EEDFGGGFC8@@@B
@s601 184
TGGGGAATATTGCACAATGGGGGAAACCCTGATGCGGCGACGCCGCGTGGAGGAAGAAGGTCTTCGGATTGTAAACTCCTGTTGTTGGGGAAGATAACGACGGTACCCAACAAGGAAGTGACGGCGAACTACGTGCAAGCAGCCGCGGTAAAACGTAGGTCACAAGCGTTGACCGGAATGACTGGGTGTACAGGGAGCGCAGGCGGGAAGACAAGTTGGAAGTGATATCTATGGGCTCAACCCATAAACTGCTTTCAAAACGGTTTTTCTTGAGTAGTGCAGAGGTAGGCGGAATTCCCGATGTAGCGGTGGAATGCGTAGATACCGGGAGGAACACCAGTGGCGAAGGCGGCCTACTGGGCACCAACTGACGCTGAGGCTCGAAAGTGTGGGTAGCAAACAGGATTAGATACCCT
+
<@C8FE7FFGF@FFGFGGG8C@:CCEFGDDDCFGG>F+:C@FFDD@F@BCECCE@=<,,A?F<EFCC+++BF,@E5B<=<,5:C,EBF>CECFF9<<,8BC+@BF7F,EFCCFCF3@<F,@DFGG7:FE7BCC,:8+7C@BF7@*8CFCC7FCCG:FF*8?CF9<=4=*/:*36/C?68$,:+<?5@C50'8$255A=C29>C#?@E=EGECA:>EC=:,<CC7@#7C@>@:CE8:,C<@C-CGC>>9D@,8>,CAB==06+:8GCGEE>AA9<=,D;?FCFE?<8FDGFBGFFE@EF@@;E>B==+GFFEE4,CE@<,,?4:F:CFGFBFB,6,@,FGEF=GFFGGGE7GE9<GFFFA<FD:CFC,GEFCGGGGGGGGGGGGFCDEFCGFFDEFFFEFFCFFGGFDGGGEC@CCC
@s601 38884
TGAGGAATATTGGTCAATGGCCGAGAGGCTGAACCAGCCAAGTCGCGTGAAGGAAGAAGGATCTATGGTTTGTAAACTTCTTTTATAGGGGAATAAAGTGGAGGACGTGTCCTTTTTTGTATGTACCCTATGAATAAGCATCGGCTAACTCCGTGCCAGCAGCCGCGGTAATACGGAGGATGCGAGCGTTATCCGGATTTATTGGGTTTAAAGGGAGCGTAGGTGGTTATTTAAGTCAGCGGTGAAGGTTTGTGGCTCAACCATAAAATTGCCGTTGAAGCTGGGTTACTTGAGTGTGTTTGAGGTAGGCGGAGTGCGTGGTGTAGCGGTGAAATGCATAGATATCACGCAGAACTCCGATCGCGAAGGCAGCTTACTAAACCATAACTGACACTGAAGCACGAAAGCGTGGGGATCAAACAGGATTAGATACCCT
+
EFEFGFGGGFFEGGGGFCGGFGGGGGGEDG,CFEFFGGGGGDFECGB@FFGGFFGGFGGGGEFCFFFGFGGGGFDFGEFGAFEFGGGGGGGEGGGGGGGGGGGDCDFBFFGDFGCFFEGGFFGGGGGG,=<??FFGGGGAC=FEGGGGGEGGGFDCEGGGGGFCFEBCFGFFGAF:>7FE:DA:3=CGGFGGGGE;E9FGGC*FF<=*<FF@9?GGG*CFFGFGFDF+FFECGGFDECG<CGFD:EECFF833;C@88DBC3;E:8GGGGDGGGGFF3ADE:GGFGGFGGFF8FDFE,CGGGDGGGGGGEEE87CGECF<E?>85EFEFE<59E@AECDAGEECEF@GGCGFCGGGCGD:CEFACFFGDDFFGGGGGGGGGGGFGGFEFEFFFGFFD@CF@GGGEFGGEGFFGFFGFEEEFGGGGGGGGGF<CCCC
@s601 21374
TAGGGAATCTTCCACAATGGGCGAAAGCCTGATGGAGCAACGCCGCGTGGGTGAAGAAGGTCTTCGGATCGTAAAACCCTGTTGTTAGAGAAGAAAGTGCGTGAGAGTAACTGTTCACGTTTCGACGGTATCTAACCAGAAAGCCACGGCTAACTACGTGCCAGCAGCCGCGGTAATCCGGAGGTGGCAAGCGTCATCCGGATTTATTGGGCGTAAAGGGAACGCAGGCGGTCTTTTAAGTCTGATGTGAAAGCCTTCGGTTTAACCGGAGTAGTGCATTGGAAACTGGGAGACTTGAGTGCAGAAGAGGAGAGTGGAACTCCATGTGTAGCGGTGAAATGCGTAGATATATGGAAGAACACCAGTGGCGAAAGCGGCTCTCTGGTCTGTAACTGACGCTGAGGTTCGAAAGCGTGGGTAGCAAACAGGATTAGATACCCT
+
GGGFCGFGGGGGGGGGGGGGGGGGGGGGGGGGGEGGGGFEDFFGGEGFFGEFGGGA<EFEGGFFFGGEGFGGGGGGFFGGFGFGGGGGGGGEGGGBBEFDFGGDGGGGGGGGGFFCAF?FFFGGG@FGGGGGGFGGGGGGGFF@CGFCGDDF<,EC@FFGGGFCFC:FFGGG7F7FC,@:*4FC2FBFGFG57<B<5DFE4-C@<C<0:CEFG0D38B?*4GACDEE<4>ECCFG;FFGG@C7@9D:.>CB??GFFF4AB;FC=CF?CGC=D9FFGF;EFF9DA=DEFFFFGFDEAFFF=GGGFB9?CGFDF?CED=:A9,,9FAF<C89GC9FFFA4:GE@<,,A4,FGGGGFFFEF6FCF?GEGGECF<CEEGGGFE8GGFGGGGFFGGFFCEGGGDAGFGGGGGGGGGGGGGFFGGGFGGDGGGGGGGGGGGGCCCCC
@s601 30433
TGAGGAATATTGGTCAATGGGCGAGAGCCTGAACCAGCAAAGTAGCGTGAAGGATGACTGCCCTATGGGTTGTAAACTTCTTTTATAAAGGAATAAAGTCGGGTATGCATACCCGTTTGCATGTACTTTATGAATAAGGATCGGCTAACTCCGTGCCAGCAGCCGCGGTAATACGGAGGATCCGAGCGTTATCCGGATTTATTGGGTTTAAAGGGAGCGTAGATGGATGTTTAAGTCAGTGGTGAAAGTTTGCGGCCCAACCGTAAAATTGCAGTTGATACTGGTTATCTGGAGTGCAGTTGAGGCAGGCGGAATTCGTGGTGTAGCGGTGAAATGCTTAGATATCACGAAGAACTCCGATTGCGAAGGCAGCCTGCTAAGCTGCAACTGACATTGAGGCTCGAAAGTGTGGGTATCAAACAGGATTAGATACCCT
+
EECA<CF8DFFCFGFFFCGFGGGGGGGGGGGGFFGFGG,=F@FGCFGEGGGGGGGGFFECDGGCEFGCEEFEEC@FFFFG9?@FGCFGGFGGGGGCCEFFF@>EFGGGGGGGGGGBFCEFFFGGFGFGGCFDGGGGGEGFF?GGDGEFD9FFGDDFGAFGGGGGGGGGGGGGAFF@C7BF@CCCCFG=C7&<8<==E5<:<#F?C;F>7:::&C5*C>FG>E@4CGF>>ECFFFG><8F@#@8EF7<F=CFG8CE+@-+;:2C79C:CFC7DGFC:5<CGD?=6%F<C@A4FDF9E,DFF><FGFDFEC====,ECEFGGGGGG=F=AAE<,?9C:,<B,A8GGGGFD@B,B@,@4CCF:EGGGGGGFCEE@FEFGGGFGGEGGFC;EFFC@@GFC,CGFFC,CAFFCFAE6FFGGFF@5@CF@AGGDGFC,@A6C
@s601 188
TGAGGAATATTGGTCAATGGGCGAGAGCCTGAACCAGCCAAGTAGCGTGAAGGATGACTGCCCTATGGGTTGTAAACTTCTTTTATAAAGGAATAAAGTCGGGTATGCATACCCGTTTGCATGTACCTTATGAATAAGGATCGGCTAACTCCGTGCCAGCAGCCGCGGTAATACGGAGGATCCGAGCGTTATCCGGATTTATTGGGTTTAAAGGGAGCGTAGATGGATGTTTAAGTCAGTTGTGAAAGTTTGCGGCTCAACCGTAAAATTGCAGTTGATACTGGATATCTTGAGTGCAGTTGAGGCAGGCGGAATTCGTGGTGTAGCGGTGAAATGCTTAGATATCACGAAGAACTCCGATTGCGAAGGCAGCTCACTGGAGCGCAACTGACGCTGAAGCTCGAAAGTGCGGGTATCGAACAGGATTAGATACCCT
+
GGGGGGGGGGGGGGGGGGGGGGGGGGGGGGGGGGGGGGGGGGGFGGGGGGGGGGGGGGGGGGGGGGGGGGGGEF?FGGGGGGGGGGGGGGGGGGGGGGFGGGGGGGGGGGGGFGGEFGGGGGGGGGGG<FFGGGGCGGGGDFEEDGGGGGGGGGGGGGGGGGGGGDGEFGGGFGGGCFG*>EGGCF5FFE88B<FE:AF90@=GGGFGGGCF9?EFD6CBD>EGFA09DFCCGFF5CFFGCEFC=FFGGFCFEFFD?>:D>CF8FEFGFGFFGEEGE,?@=0FBF<F??FGFDA8E@98E,F?GGFCF=8GF?FEGEF=:CFE8=GEFGGGFF<DDD<:,E8GGFGGGGGGFE?C:7CGEGGGGFGGGGGFGGGGGGGGGGGGGGFFGGGFGGGFFA7FB,GGGGGF7GGFGGGGGGGFFFFFGGGGGGGGCCCA6
@s601 33833
TGAGGAATATTGGTCAATGGACGAGAGTCTGAACCAGCCAAGTAGCGTGAAGGATGACTGCCCTATGGGTTGTAAACTTCTTTTATACGGGAATAAAGTTAGCCACGTGTGGCTTTTTGTATGTACCGTATGAATAAGGATCGGCTAACTCCGTGCCAGCAGCCGCGGTAATACGGAAGGTCCGGGCGTTATCCGGATTTATTGGGTTTAAAGGGAGCAATGGCCGTAGGCTAAGCGTGCCGTGAAATACCGTCGCTCAACGGCTGCCGTGCGGCGCGAACTGGTTTCCTTGAGTACGCACAAAGTGGGCGGAATTCGTGGTGTAGCGGTGAAATGCTTAGATATCACGAAGAACTCCGATTGCGAAGGCAGCTCACTGGAGCGCAACTGACGCTGAAGCTCGAAAGTGCGGGTATCGAACAGGATTAGATACCCT
+
C8FFGGCFGGGFGGGGGCF<,EFGGGG8FFFGGGGGGGFFFGGGGGG:F:FFGGGGGG,CDFGEFEGG8FFCGGFFGGCFF<FFBFGE@CFFEGGGGGDC<CFG,ECGG?C:FG<FA,>BFFGG<EGECF8EFGGFGFFD,:?FCGEFFDDGGG?CF>FEG8<<FEEGGGGGGCFGFEEEFCFE*F>CFC72@;5:<@<F7EGEFFF@EG?,,>4FEA+##8</A<8EE?(<B7E6<?43<<9CC@BC<:C<5*A<DFF:<7F8:BC8++F6FECEDFD?CGFGGGFB9CGFFF>GGCEDGFEGGGGGGGAFFGGC7GGGGGEC>F@ADFGFE9FFE?F8F8GFFFGGE,FECCCFB,GGGGFBEFGFFDGGGGGGFGEGGGGGGGEDEDFGFFGGFFGGGGFDGGGGGGGEFE9GGGDFGGGGGGGGFCGCCCCC
@s601 25258
TGAGGAATATTGGTCAATGGGCGAGAGCCTGAACCAGCCAAGTAGCGTGAAGGATGACTGCCCTATGGGTTGTAAACTTCTTTTATAAAGGAATAAAGTCGGGTATGCATACCCGTTTGCATGTACTTTATGAATAAGGATCGGCTAACTCCGTGCCAGCAGCCGCGGTAACACGGAGGATCCGAGCGTTATCCGGATTTATTGGGTTTAAAGGGAGCGTAGATGGATGTTTAAGTCAGTTGTGAAAGTTTTCGGCTCAACCGTAAAATTGCAGTTGATACTGGATATCTTGAGTGCAGTTGAGGCAGGCGGAATTCGTGGCGTAGCGGTGAAGTGCTTAGATATCACGAAGAACTCCGATTGCGAAGGCAGCCTGCTAAGCTGCAACTGACATTGAGGCTCGAAAGTGTGAGTATCAAACAGGATTAGATACCCT
+
FFFGGGGGFGGEGGGGGGGGFFEFGGGGGGGGFFFGGGFCFGFGGGGECGGGGGGGGFFGGGCG8FGGGFDFGFGFGGCFGGGFFGGGC9EFCEFFGGGCFEGCFAFGG@E<B=>+<BFGGFGGGGDGGGGGGGGFFAFDCFFFE@FBFFGGGGGGGGFFDBDF@EE7FGD63@@FGGD*,@FC7<=>FCE4DC<7/<=<:B0GGGFGGGGFDC*5B=FE@@'+C@-DE@<FGGFA<6E@<;FF@:@FC4<#@BE8DFCCFC:,DEE:<FC,A<E2;>E;.;CCA?BDEFGGFF4F8DGFEEFAB+CGEFFA@47GEEGGGCGDFEBGGGGFCFEFA9FCGGGGFFGFGEDFFC:CFEF7GGGFGGGGGGFGGFGEGGE@FGGGGGFFFFE<FFFGGGGGFGGGGGGGGFGFGGGGGGFGCGGGGGGGGGGCCCCC
@s601 22603
TAGGGAATCTTCGGCAATGGACGGAAGTCTGACCGAGCAACGCCGCGTGAGTGAAGAGGGTTTTCGGATCGTAAAGCTCTGTTGTAAGAGAAGAACGAGTGTGAGAGTGGAAAGTTCACACTGTGACGGTAACTTACCAGAAAGGGACGGCTAACTACGTGCCAGCAGCCGCGGTAATACGTAGGTCCCGAGCGTTATCCGGATTTATTGGGCGTAAAGCGAGCGCAGGCGGTTAGATAAGTCTGAAGTTAAAGGCTGTGGCTTAACCATAGTACGCTTTGGAAACTGTTTAACTTGAGTGCAGAAGGGGAGAGTGGAATTCCATGTGTAGCGGTGAAATGCGTAGATATATGGAGGAACACCGGTGGCGAAAGCGGCTCTCTGGTCTGTAACTGACGCTGAGGCTCGAAAGCGTGGGGAGCAAACAGGATTAGATACCCT
+
GGGGGEFFGGGGGGGGGGGGGGGGGGGGGGGGGGGGGGGFFCEGGGFFGGGGGGAFDGGGGFEGGGGGGGEFF?FFFEGGGGGGEEFCEE@FGGFGGED4=BF9FEGGGGGGGGGGGEFDGGGF,EDEDGGGGG=E,>>FCFCFGGGFFGDG7>FFF7FFDGGGGGDF7,CEGGG*<?:AFGGCGDGFFGGDEEG0CE@FDE8E/+00CECGGGGF>>FC>?G3CC7?CFFFEEFAECC:A/2GFCAF7GDGGGDDF5CFE8C><<<<AD>@6AEG=D9FFFD>DDCGGGCFGDAEA+B,GGGGFGEGFFFE<GFF9CFFF8GGGGGGGFGGGGGFFC7C@BCGGGGGGFCCFFEDFGFFCDEGGGGGGFFE@GEGFCDGGGGFCFFFGGDCFBCFGGGCFGGGFFFFGEGGEGGGGGGGGFCGGGGGGGGGGGGGCCCCC
@s601 192
TGAGGAATATTGGTCAATGGACGAGAGTCTGAACCAGCCAAGTAGCGTGCAGGATGACGGCCCTATGGGTTGTAAACTGCTTTTATAAGGGAATAAAGTGGGGCTCGTGAGCTCCTTTGCATGTACCCTATGAATAAGGACCGGCTAATTCCGTGCCAGCAGCCGCGGTAATACGGAAGGTCCGGGCGTTATCCGGATTTATTGGGTTTAAAGGGAGCGTAGGCCGGAGATTAAGCGTGTTGTGAAATGTAGATGCGCAACATCTGCACTGCAGCGCGAACTGGTTTCCTTGAGGACGCACAAAGTGGGCGGAATTCGTGGTGTAGCGGTGAAATGCTTAGATATCACGAAGAACTCCGATTGCGAAGGCAGCTCACTGGAGCGCAACTGACGCTGAAGCTCGAAAGTGCGGGTATCGAACAGGATTAGATACCCT
+
FGGGGGGGGGGGGGGGGGGGGGGGGGGGFGFGGGGGGGGGGGGGGGGEF@FFFFGGFGFEGGG7FGGGGGGGGGGGGGGGGGGGGGEF?FGFFGGGGGGGGGDGCGGGFGGGGGGGGFGGGDGGGGGGGGGFGGGCFGGFGG@FGGGGGGGGGGFEFA,FGGGGGGGGECF:BFFGCF>FGGGFGGCGGGGGGGE;=ECGFG(@F<2<FFCFFG7?G;:B0:>CF>FGFFCF9CCDGF@9BCFCFECFF;'C<C@@#CE/#<97DCFGFCF>=GG=BFCDF@B+*D@GFEFA>CGGGFDF=9FCF6@GGGFF?EECED49DC@6)FEFFFGFEGGGGFFFFDFD<FGEFFEFC7GGGFFGCEF7FFAFFFGGFFGC<@FGGFGFEFFGEC;GGGGGGGGGGEFGGGGGGGFEGGGGFFFCDDGGGGGGGGFCCCCC
@s601 193
TGAGGAATATTGGTCAATGGCCGAGAGGCTGAACCAGCCAAGTCGCGTGAAGGAAGAAGGATCTATGGTTTGTAAACTTCTTTTATAGGGGAATAAAGTGGAGGACGTGTCCTTTTTTGTATGTACCGTATGAATAAGGATCGGCTAACTCCGTGCCAGCAGCCGCGGTAATACGGAGGATCCGAGCGTTATCCGGATTTATGGGGTTTAAAGGGAGCGTAGGCGGGTTGTTAAGTCAGTTGTGAAAGTTTGCGGCTCAACCGTAAAATTGCAGTTGATACTGGCGCCCTTGAGTGCAACAGAGGTAGGCGGAATTCGTGGTGTAGCGGTGAAATGCTTAGATATCACGAAGAACTCCGATTGCGAAGGCAGCTTACTGGATTGTAACTGACGCTGATGCTCGAAAGTGTGGGTATCAAACAGGATTAGATACCCT
+
EGG9FFGGGGGGGGGGGGGFEGGGGGGGGGGGGGGGGGFCCCFFGGG:FGGGGGGG?EDGG@FGGGFGCFGGGGGFGGFGGDFGGGGGGGG@FFFFFGGGGFGDEGGGGGGGGCGGGGGGGGGGGGGGGGGGGGGGGFGGFFEGGGEGGAFGGGGEDFGGGGFGGGDGGGGG9ECGGGGC?DC;C5GG7=CC?FGG<FG?CD$CCF?<CFFFFFDFEFGBB;CC1BECEC5FFGF@FFFF8G?EFGGFGFC@:FDECF7<C:CGFEFGFGGFFC.GF7GDGEFBC4+=?FF<*FFGFGEF=C,FE>:FCDC=@,8DGGFGGGGE@C,E,,GFFEDF>GGGGGGGFCGGGEAFGGGGGGGGFGGGFCGGGGGGGGGGGGGGGGGGFFEGGGFGGGFGFGGGGDGGGGGGGGGGGGGFGGFEEFGGGGGGGGGCCCCC
@s601 194
TGAGGAATATTGGTCAATGGCCGAGAGGCTGAACCAGCCAAGTCGCGTGAAGGAAGAAGGATCTATGGTTTGTAAACTTCTTTTATAGGGGAATAAAGTGGAGGACGTGTCCTTTTTTGTATGTACCGTATGAATAAGGATTGGCTAACTCCGTGCCAGCAGCCGCGGTAATACGGAGGATCCGAGCGTTATCCGGATTTATTGGGTTTAAAGGGAGCGTAGGCGGGTTGTTAAGGCAGTTGTGAAAGTTTGCGGCGCAACCGTAAAATTGCAGGTGATACTGGCGACCTTGAGTGCAACAGAGGTAGGCGGAATTCGTGGTGTAGCGGTGAAATGCTTAGATATCACGAAGAACTCCGATTGCGAAGGCAGCTTACTGGATTGTAACTGACGCTGATGCTCGAAAGTGTGGGTATCAAACAGGATTAGATACCCT
+
EFGGGFGGGGGCFGCEFGEFGFGGGGGGGGGGFGGGGFFGGGGFEGGFEGGGGGGGGGGFG9FGGGGGDC=FFFGGFGF<FGA?9,<EFG7:64CACFBD?FGEGG@CEGFFFG9DF7FB<FE?,A?+:DFGGFGGGG9,:,:<,>=B>CF,C<FC@FE+>:F6BCE::C*,<,@:<*C@6>BC*,/4=B:7<3:=*F??8;,F==<F6F,22>:);9BF@@93>>DGGGGGF@6*@CCFFF>95,FE@C3@+CC@,GEFEFF8FE9D=FC:D<,FF@==C8CEC?,B,,,4*<EC,9DEDFDDEEDEEFEF?D@EBFD,EEC=5@,AEEF;9EGFFFFDF8GGGGFFEA5CFCC7,CGGGEEEGFFGGGGGGGGFCGGGGGGGFCCDDGGGGGGFFGGFGGGGFGF@@GGGGGGFFE@FFGGGGGE9GGGCCCCC
@s601 41198
TGAGGAATATTGGTCAATGGGCGAGAGCCTGAACCAGCCAAGTAGCGTGAGGGATGACTGCCCTATGGGTTGTAAACCTCTTTTGTTTGGGAATAAAGTGCGGGACGTGTCCCGCATTGCATGTACCATTTGAATAAGGACCGGCTAATTACGTGCCAGCAGCCGCGGTAATACGGAAGGTCCGGGCGTTATCCGGATTTATTGGGTTTAAAGGGAGCGCAGGCCGTGGGCTAAGCGTGCCGTGAAATTCTGTGGCTCAACGGCAGACGTGCGGCGCGAACTGGTCCACTGGAGTACGCGGGAGGTTGGCGGAATGCGTGGTGTAGCGGTGAAATGCTTAGATATCACGAAGAACTCCGATTGCGAAGGCAGCTGACGGTAGCGCAACTGACGCTGAGGCTCGAAAGCGCGGGTATCGAACAGGATTAGATACCCT
+
EEGGGGGGGGGGGGGGGGGG8EFGGGGFGFGGGGGGGGFFGGGGGGGGGGDFGGDGFFFGGGGGFGGGGGGDGFFFGGGGDEE<FFFGGGGFFGGGEFG9FFCFEGGGGGC<FGGGDCFGGGGGFGGGF99,CAADFDA>BFCGCGEGGF9FCFFFGGFGGGGGGGGGGGCGGGGGGCEF@F@FGGGC*==F?FECEGCGF+8,?FBEGCFGGGG4;DEDF>855C:;C8-/EF@4<5C?7FC@,1<,<CFG<)8C5CEF*CC;<FFC>8F:<5#8$8'52>C@FBFC33,<DC+F8=+F8EA+GGGGGGEAB>>+7FFF=9EE=GF:<9F@,5<99FGFEAEA<CFDF<GFEFC:7GGGEFDDF@?GFEFFGCF@GGFC@7CC9EFCFC7FFECGGGGGFEFFGEGGGGGGGGGGEGGFFGGGGGGGGGGCCCCC
@s601 196
TGAGGAATATTGGTCAATGGACGAGAGTCTGAACCAGCCAAGTAGCGTGAAGGATGACTGCCCTATGGGTTGTAAACTTCTTTTATACGGGAATAAAGTTAGCCACGTGTGGCTTTTTGTATGTACCGTATGAATAAGGATCGGCTAACTCCGTGCCAGCAGCCGCGGTAATACGGAGGATCCGAGCGTTATCCGGATTTATTGGGTTTAAAGGGAGCGTAGGCGGGGTGTTAAGTCAGTTGTGAAAGTTTGCGGCTCAACCGTAAAGTTGCAGTTGATACTGGTGACCTTGAGTGCAACAGAGGTAGGCGGAATTCGTGGTGTAGCGGTGAAATGCTTAGATATCACGAAGAACTCCGATTGCGAAGGCAGCTTACTGGATTGTAACTGACGCTGATGCTCGAAAGTGTGGGTATCAAACAGGATTAGATACCCT
+
FFGGGGGGGGGGGGGGGGGFFGGGGGGFGGGGGGGGFCFFGGEGGGGCGGGGGGGGFEFFFGGGGFGFGCGGGGFGGGFGGGGGGGGAFGC,CFFFGGFGGGFGFFFDDEFGB?FGGGD<FCFFFGGC++?EE<EFGGFFFGEGG7CGEAFFGGFDFGG+=FCFEGEGGFGGGGGD@<:85DFEFCGG:>EFFGGEC5=F71FFDF:<;G>#AC1;85D>@9<7@>57FC,2@<@4)8@@;.#==<,DF:DD7/D8FGFD8FDFDC,=DFE?CF@,>,F?=9B8,FC8A,FGEGGFD@@<,FDFGGGEDDEECEEC7FCCGGEGAGGGDGGEFGGGGFGFCGGGGFGGGGFF<@FC?,CGGC@FFFEFCFEE9GGFFGGGGGGGFGGGGGFFGGE@9GGGGDGFAGGGGGGGFC9GGGGEGGGGGGGGGFFCCCCC
@s601 197
TGAGGAATATTGGTCAATGGACGAGAGTCTGAACCAGCCAAGTAGCGTGCAGGATGACGGCCCTATGGGTTGTAAACTGCTTTTATAAGGGAATAAAGTGAGTCTCGTGAGACTTTTTGCATGTACCTTATGAATAAGGACCGGCTAATTCCGTGCCAGCAGCCGCGGTAATACGGAAGGTCCGGGTGTTATCCGGATTTATTGGGTTTAAAGGGAGCGTAGGCCGGAGATTAAGCGTGTTGTGAAATGTAGACGCTCAACGTCTGCACTGCAGCGCGAACTGGTTTCCTTGGGTACGCACAAAGTGGGCGGAATTCGCCGTGTAGCGGTGAAATGCTTAGATATGGCGAAGAACTCCGATTGCGAAGGCAGCTGACGGGTGCGTAACTGACGCTCATGCTCGAAAGTGCGGGTATCGAACAGGATTAGATACCCT
+
FFFGGGGGGGGGGGGGGGGGGGGFGGGGGGGGGGGGGGGGGGGGGGGGGGGGGGGGGFGGGGGGGGEGGGGGGGGGGGGGGGGGGGGGGGGGGGGGEAFGFGFFGGGGGGGD<CFGGGGGGGGGGGGGGGGGGGGGGGGGGGGGGGGGGGGGGGGGGGGGGGGGGGGGFGEGGGGG@@FGGGFDFGGGGGGCGGGEECCFGFG?C<::C><C-C?AEBE?;CGG1DE:CCGCGF7,2CGGGGFCCCGCF<*EFEECFCCCFB;GGEFAGEC0<@9ECCDCCGGFFDGGGGGGFGCGGGGF8EFEGGCGCGFED@+EEFGFF9GGAGGGFFEEE<CE=FE9GGGGGGGGGGGGGGGGGGGEGFCFGGFGGGGFCDGFGGGGGGGGGGFCFGFGGFGGFGGGGGGGGGGGGGGGGGGGGGDFFGGGGGGGGGGCCCCC
@s601 26165
TGGGGAATATTGCACAATGGGGGAAACCCTGATGCAGCGACGCCGCGTGAGTGAAGAAGTATTTCGGTATGTAAAGCTCTATCAGCAGGGAAGAAAATGACGGTACCTGACTAAGAAGCCCCGGCTAACTACGTGCCAGCAGCCGCGGTAATACGTAGGGGGCAAGCGTTATCCGGATTTACTGGGTGTAAAGGGAGCGTAGACGGTAAAGCAAGTCTGAAGTGAAAGCCCGGGGCTCAACCGCGGGACTGCTTTGGAAACTGTTTAACTTGAGTGCTGGAGAGGTAAGCGGAATTCCTAGTGTAGCGGTGAAATGCGTAGATATTAGGAGGAACACCAGTGGCGAAGGCGGCTTACTGGACAGTAACTGACGTTGAGGCTCGAAAGCGTGGGGAGCAAACAGGATTAGATACCCT
+
DFGGG:CEFGGGGGGGGGGFGGGGGGGGGGGGGGGGGGGGCGDGGGGFGGGGGGGGFGEFFGEFGGGGGGFEFFGFFEGFGFGGGGGGGGGGGFGGGGGE?ECFGCEGGGGGGGGGGGG<FGGDGGGGGGGFGGCG@FGFFEF@CEGCBCF<2@FE3>FGEFG2<CCF?;<GGF@BE,<<FE<CEFGG,8FFBFGFGGGGGGC;?CGGGFFGF>6>D7D?<FFFDFEFGC;GGGGEC@EFFFE@:DFGGFF=D:FGGFFGGGGGFFDEDAFEBG7GGDEA?GGGGGGCFGFECFGE85A,GFCDFGGGGGGGFGGGFC<,ECCFDFDGGGGFDFDFEFFEECDFGGGGGGGGGGGGGDGGGGGGFFGGGFF@CEGFGGGGGGFFGGGGGGDFGGGGGFGGFGGGGGGGGGGCCCCC
@s601 199
TGAGGAATATTGGTCAATGGGCGAGAGCCTGAACCAGCCAAGTAGCGTGCAGGATGACGGCCCTATGGGTTGTAAACTGCTTTTATAAGGGAATAAAGTGAGTCACGTGTGGCTTTTTGCATGTACCTTATGGATAAGGACCGGCTAATTCCGTGCCAGCAGCCGCGGTAATACGGAAGGTCCGGGCGTTATCCGGATTTATTGGGTTTAAAGGGAGCGTAGGCCGGAGATTAAGCGTGTTGTGAAATGTAGACGCTCAACGTCTGCACTGCAGCGCGAACTGGTTTCCTCGAGTACGCATAAAGTGGGCGGAATTCGTGGTGTAGCGGTGAAATGCTTAGATATCACGAAGAACTCCGATTGCGAAGGCAGCTCACTGGGGCGCAGCTGACGCTGAAGCTCGAAAGCGCGGGTATCGAACAGGATTAGATACCCT
+
FFGGGGGGGGGGGGGGGGGFGGGGGGGGGGGGGGGGGGGGFGFGGGGGGGGGGGGGGGGGGGGGGGFFGGGGGGGGGFGGGAFGGGGGGGC=FGGGGGGGGGGGGGGG?FGGGGFGGGGGFFEGFGGGGGGGGGGGGGGGGCGDGGGGGGGGGGGGGGGGGGFGGGGGGGGGDEFEEGGGGGGGGGGGEE*BFGGG:CFC77,FFFFDEFCFGGGFC9E;89>CF@E7EECGG?F4EFGGFEGC=<F9C::B:@>FCFFCGGFEGCFGGGGEGGGGGGGGGGGGGGGGCACF5GDGGGGGFF9GGDGEEFGGGGGGGGGGGGGGFEEEAGGFGEFEDGGGFGGGFGGGFFFD@GGGGGGGGGGGGGGGGGGGGGGGGGGGGGGGGGGGEECGGGGGGGGGGGGGGGGGGGGGGGGGGGGGGGGGGGFGGGGCCCCC
@s601 200
TGGGGAATTTTGGACAATGGGCGCAAGCCTGATCCAGCTATTCCGCGTGTGGGATGAAGGCCCTCGGGTTGTAAACCACTTTTGTAGAGAACGAAAAGACACCATCGAATAAATGGTGTTGCTGACGGTACTCTAAGAATAAGCACCGGCTAACTACGTGCCAGCAGCCGCGGTAATACGTAGGGTGCGAGCGTTACTCGGAATTATTGGGTTTAAAGGGTGCGTAGGCGGTTTGATAAGTTAGAGGTGAAATTTCGGGGCTCAACCCTGAACGTGCCTCTAATACTGTTGAGCTAGAGAGTAGTTGCGGTAGGCGGAATGTATGGGGTAGCGGTGAAATGCTTAGAGATCATACAGAACACCGATTGCGAAGGCAGCTTACCAAACTATATCTGACGTTGAGGCACGAAAGCGTGGGGAGCAAGCAGGATTAGATACCCT
+
GFGGGG>FFFGGGGGGGGGGGGGGGGGDGGGGGGGGCFCEGGGGGGGFGGGGDEEGGGGGGGGGGECFGGGFEFGGGGGGFAAFGGGFCFFEGGGGGGGGGFGGFGGGGCFFGFGFGGFGFGGGFG@F7DFCGFGDFGGGGGG9EGGEBEGG8BEFFCCFGGDGEEDGDEEECBCFGFGGEE7FF,:CE*:CG7:7*+,=7CCC<F0FFGG855<#<)774>EC@:EF#:E=8AF@:@9F97*,#@C;C>@6EEGGEF8FGGCFFGGFGFFEFF6GFFD>@=FD=?FFFF?,F;:,A*DDGGGGFDGGGGGGGGGGEDEF@E<EF9,GE@FEBEBC,,EFFFFGGGGFEAGGFGGGGGFFGGGGEEGGGGGFGGFGGGFGF@9GGGGGGGGGGGGGGEFFEFGDGFGGGGGGGGFEGGGGGFGGGGFGGGGGGGGGCCCCC
@s601 41105
TGAGGAATATTGGTCAATGGGCGAGAGCCTGAACCAGCCAAGTAGCGTGCAGGATGACGGCCCTATGGGTTGTAAACTGCTTTTATAAGGGGATAAAGTGGGGGTCGTGACCTCTTTTGCATGTACCTTATGAATAAGGACCGGCTAATTCCGTGCCAGCCGCCGCGGTAATACGGAAGGTCCGGGCGTTATCCGGATTTATTGGGTTTAAAGGGAGCGTAGGCCGGAGGGTAAGCGTGTTGTGAAATGCAGTTGCTCAACATCTGCACTGCAGCGCGAACTGTTCTCCTTGAGTGCGCAGGAAGTAGGCGGAATTCGTCGTGTAGCGGTGAAATGCTTAGATATCACGAAGAACTCCGATTGCGAAGGCAGCTTACTGGATTGTAACTGACGCTGATGCTCGAAAGTGTGGGTATCAAACAGGATTAGATACCCT
+
GFFGGGGGGGGCFFGGGGGGGGGEEG>FGGGGGGGGGGGFF?FFGFBFEGGFGGGGGFGGGGGDGGGF8EC@FEGGGGGGAFGGGGGGGGGGGGGGGGGFFGGG7CFCED@GAFGGGGGGCDFGGGGGGGGGGGGGGGDEGF>G:>>CGFGFFC7<DCE**3>@FEFGGGGGCCCCF*1<FFGEGGCFFC78CF>9<A?F?F,GFC888<E)32;>C5C7?E=GDCF6DDCE?:F-FGEGGEBEG(GGGG>GFFFD3#GGGG>F<GGEFGDGGGEGGED=8F<D8GGFDDDE>GGGEFEDEF;@F+DGGF;E+=7C7GEEGEE@FGGGFFFDFFGGFFCGGFGFGGGGFGFF<B7CGGGFB@EGGGFGGGGFFGGGGGFGGFGGGGFGGGFEGGGGGGEGFGGGGGGGGGGGGGGGGCFAGGGGGGFFF8GCCC@C
@s601 30656
TGAGGAATATTGGTCAATGGGCGAGAGCCTGAACCAGCCAAGTAGCGTGCAGGATGACGGCCCTATGGGTTGTAAACTGCTTTTATAAGGGAATAAAGTGAGCGACGTGTCGCTTTTTGCATGTACCTTATGAATAAGGACCGGCTAATTCCGTGCCAGCCGCCGCGGTCATACGGAAGGACCGGGCGTTATCCGGATTTCTTGGGTTTAAAGGGAGCGTAGGCCGGAGATTAAGCGTGTTGTGAAATGCAGACGCTCAACGTCTGCACTGCAGCGCGAACTGGTTTCCTTGAGTACGCACAAAGTGGGCGGAATGCGAGGTGTAGCGGTGAAATGCTTAGATATCACGAAGAACTCCGATTGCGAAGGCAGCTCACTGGAGCGCAACTGACGCTGAAGCTCGAAAGTGCGGGTATCGAACAGGATTAGATACCCT
+
DFGGGGGGGGGGGGGGGCBFEFEGGEGGGGGGGFFFGGGFFFGGGGGGGGCAEBEFGGGGGGGFGGC8FFC+6,CECFFFE<FFGFGCFEFFGFFGGGGGGGDEEEGGGGFGGGFCF<CFGGGA5EAFFGF9FF9ECF::>FFFGGGEG9FB@F@EGG7C<FD7@C@><*>:CA,=<CEE,,=FGGDGFCCF+C<E5*;9<7<BF93%<E<;?EC5CBG8<>GC7CE7FC>=,3C>GGGF,GFGGGGFFC<CFBC6D7B@A@;7CCFGGF@?<C7F7DA@5GGFDGDB,<C,5C@?EE=C,ADGGGFGGFDFB>@+>B,GFFB8)CFFDCE?CDEE@<6,EFCE<=CEE<CFF?CF,GF?:GGGGFEGGFFFBE9C,EGGGFGGGGGGFFCGGGGGGF@FFCGGGGGGEGFCEFGGGGFDFFGGGFFFGGFCCCCC
@s601 203
TAGGGAATCTTCGGCAATGGACGGAAGTCTGACCGAGCAACGCCGCGTGAGTGAAGAAGGTTTTCGGATCGTAAAGCTCTGTTGTAAGAGAAGAAAGAGTGTGAGAGTGGAAAGTTCACACTGTGACGGTAACTTACAAGAAAGGGACGGATAACTACGTGCCAGCAGCAGCGGTAATACGTAGGGGGCAAGCGTTATCCGGATTTACTGGGTGGAAAGTGAGCGTAGACGGCACGGCAAGCCAGAGGTGAAAGCCCGGGGCTCAACCCCGGGACTGCATTTGAAACTGCGGAGCTAGAGTGGCGGAGAGGCAAGTGGAATTCCTAGTGTAGCGGTGAAATGCGTAGATATTAGGAGGAACACCAGTGGCGAAGGCGGCTTGCTGGACGATGACTGACGTTGAGGCTCGAAAGCGTGGGGAGCAAACAGGATTAGATACCCT
+
DCEFE6FFGGGG@FGGGGGGDFFGGGGAFGGGC6FFEGDGGGGGGGGGGFFGGGGGGGFFED,FGFFB=>CFGGFF9EFFFFEFGG9F,=FFGGFCFGG,EFEFE,=FGGADGG<<FFFGGFFCAF,BC8F+<FFGG<CFGGD<D8:>FF+@FFFG;DFFDFFC8EFFF5DCCE@*=;<,*?CFFDGGCC8:5C185*?CDDC3=;CE<ACFFE#>?>7#:(;2804:*C:;?C:<B28FE3>6<97DD:C=*3C7:<FGFBCDGFC7FC:88@,E9DDC>,3,CGDB8+,9,FFAFGBFEB6CGFD=,<CE<<C9F@,?GCGE><EFE@5FC9D@<,FEFGFF9GEDFGEC<FEC@<F<8AGGGEEGGFF>GGGGGF@CFEGGEGDGGFFACFDFCGGGGFGGGGGGGF7EGGGGGGGDGGFCCFFGGGGGGGGEGCCCCC
@s601 30864
TGAGGAATATTGGTCAATGGACGAGAGTCTGAACCAGCCAAGTAGCGTGAAGGATGACTGCCCTATGGGTTGTAAACTTCTTTTATACGGGAATAAAGTTAGCCACGTGTGGCTTTTTGTATGTACCGTATGAATAAGGATCGGCTCACTCCGTGCCAGCAGCCGCGGTAATACGGAGGATTCAAGCGTTATCCGGATTTATTGGGTTTAAAGGGGGCGTAGGCCGGAGATTAAGCGTGTTGTGAAATGTAGACGCTCAACGTCTGCACTGCAGCGCGAACTGGTTTCCTTGAGTACGCACAAGGTGGGCGGAATTCGTGGTGTAGCGGGGAAATGCTTAGATATCACGAAGAACTCCGATTGCGAAGGCAGCTCACTGGAGCGCAACTGACGCTGAAGCTCGAAAGTGCGGGTATCGAACAGGATTAGATACCCT
+
FGFFFFGGFFGGFEGGGGGGGFGGCEFFGGGGGCGC@FC<CFFFFGGFGGFGGGCGCFCFDCFGGGGCGGGGCDECFGFGDFGEDCFFGG7?+4EFGGGFFAFDE=CD,4<FF8?AEEFFFGFFAF?:FFFA,EG,F,5<AFEFGD+CFFCFF7+BFGF3@F@GGGFG@FCF<<:@>5>FF>CC<FCF>CCFFGGGG=<,.43<C-9E;<9C9<C3CA?/7==978.7C.9FF@EACDFFFGCGCD>;;FEF7)CDC8@<EGGFGFCDEFC?CGCFFE==DEGFD,8=GDFFD=CFE?AC8,A+E@GFGGE>+>CC8DFBA,EGBGEFC,AGDCFGFFGGGGGFGGGFGF<EEC:EGFFGGFGFGGGGGGGGGGGGGFEGEF@CEGGGGGGGGGGGEEGGGGGGFC@+GEGGEFC,GFEECGGGFFGGGGGCCCCC
@s601 25156
TGAGGAATATTGGTCAATGGACGAGAGTCTGAACCAGCCAAGTAGCGTGCAGGATGACGGCCCTATGGGTTGTAAACTGCTTTTATAAGGGAATAAAGTGAGTCTCGTGAGACTTTTTGCATGTACCTTATGAATAAGGACCGGCTAATTCCGTGCCAGCAGCCGCGGTAATACGGAAGGTCCGGGCGTTATCCGGATTTATTGGGTTTAAAGGGAGCGTAGGCCGGAGATTAAGCGGTTTGGGAAATGTAGATGCTCAACATCTGCACTGCAGCGCGAACTGGTTTCCTTGAGTACGCACAAAGTGGGCGGAAGTCGTGGTGTAGCGGTGAAATGCTTAGATATCACGAAGAACCCCGATTGCGAAGGCAGCTCACTGGAGCGCAACTGACGCTGAAGCTCGAAAGTGCGGGTATCGAACAGGATTAGATACCCT
+
AFFAFEFGGC<EFGGFGGF,FFFFEGG@FAEFGGGFGGGGCFCCCFF@FGFGGG8FBFGG:CFGGGFGFG7FFGGFGF9EFFGCCFGGF9<CEFFFF9FGF<,5C<E=BFGGGCFGG9F9F9<EF9BFFB?A9FFGGG?E<=>@ECCFFD9?FF+@FFF7<><,>@C+>FGGGCF7>:CCC;FEGG5:43,),34<?<8?@CC<<C1<,2<=DE@3<3:)@C8GDFF>E<C?FB>***,C?,+FGFC@,CACFAFFD9FFFF9GFECC@E@DGFCEEF=98=FF@GFD=8GF?GGFBAFGFGFCGGGGGCFEBB@GGFA,FFCEDGGFFFF?AEFD9GFFCGE8GGGGFFGGEEGFCCGEGGDGGGGGGFGGGGGGGDEGDGGGGEFFGGFGGGEEDGGGGEGFCFCCGGGGGGGGGFDFFFGFF,FFGGGCCA<B
@s601 38144
TGAGGAATATTGGTCAATGGGCGAGAGCCTGAACCAGCCAAGTAGCGTGCAGGATGACGGCCCTATGGGTTGTAAACTGCTTTTATCAGGGAATAAAGTGCGAGTCGTGACTCTTTTTGCATGTACCTTATGGATAAGGACCGGCTAATTCCGTGCCAGCAGCCGCGGTAATACGGAAGGTCCGGGCGTTATCCGGATTTATTGGGTTTAAAGGGAGCGTAGGCCGGAGATTAAGCGGGTTGTGAAATGTAGACGCTCACCGTCTGCACTGCAGCGCGAACTGGTTTCCTTGAGTACGCACAAATTGGGCGGAATTCGTGGTGTAGCGGTGTAATGCTTAGATATCACGAAGAACTCCGATTGCGAAGGCAGCTTGCTGGATTGTAACTGACGTTGATGCTCGAAAGTGTGGGTATCAAACAGGATTAGATACCC
+
ECFCFEFCFGGGGGGGGGFFGGGGGEGGGGFGGGGGF8,EF8CFCFE,8CFFGC8FCFGGDGGCF8FGGGGD:EBEFAFG,<EFGG,CF?DFFFG??AE9,+BBCFFF>C<A,BDCGGGGDFEEFFF9@EF98B@FC?DDFFG7+>=FF<AA,DFD7AEGGCFF+>F<<<C,8;>*C:@E@ECCFEG<=7<*2<6<#<<,7FFCF9@7*C:2>97:C2;C==E7EGGED,;CDACC.*8;;CEE:@:F@C<799@9CF@&@:8FD=,<D<C::7EGC==4:GGFEF@CEEF+=GEC7ACGE=?B+@@CB,C,8,@B:A49EFB9CFCACC5,FEF,FF@CD@C,,DF7FFFEGFF,@9,CCGEFEE<CF8FDCFGDFFEDGGGFFC@B,CC@;,8ECC:,F@AFF<BCECFFC@GFDFEFEFFB9FFAEEC@CCA
@s601 207
TGAGGAATATTGGTCAATGGGCGAGAGCCTGAACCAGCCAAGTAGCGTGCAGGATGACGGCCCTATGGGTTGTAAACTGCTTTTATAAGGGAATAAAGTGAGTCTCGTGAGACTTTTTGCATGTACCTTATGAATAAGGACCGGCTAATTCCGTGCCAGCAGCCGCGGTAATACGGAAGGTCCGGGCGTTATCCGGATTTATTGGGCGTAACGCGAGCGCAGGCGGTTTAATAAGTCTGAAGTTAAAGGCAGCGGCTTAACCATTGTTCGCTTTGGAAACTGTTAGACTTGAGTGCAGAAGGGGAGAGTGGAATTCCATGTGTAGCGGTGAAATGCGTAGATATATGGAGGGACACCGGTGGCGAAAGCGGCTCTCTGGTCTGTAACTGACGCTGGGGCTTGAAGGCGTGGGGAGCAAACAGGATTAGATACCCT
+
FGGGG<EGGGGGGGGGGGGGGGGGGGGGGFGGGGGGGGFFFFDEGGGGGGGGGGGGGGGGGGGGGGGGGFGGGGGGGGGGFGGGGGGGGGGGFGGGGGGGGGFGGGGGGFGGGGGGGGGGGGGFFGGDEECGGGGGGGGEGGGDGGGGFGGGGGFGGGGGGGGGGEGDGECA@BCFC3@CFFGFCFGDEE:B?GDE6GGG=C=9FFGGD:<*87C>GCCDDFE>C@<GGFFCGFGCFAEEFGFFGEFFCGE@7EEFEGGGEF<9E8=C8GFCGGGGD@CCFGFFEBE?8GGEEAE=CFFCFGGGGFDFGED@9FEFFCFFCDE>ECE=AC,EEFEFGGGGGFAGGGGGGGFF:GGGGGF7DGCEGEGGGGGGGGGFGFGGFGFFFEGGGGGGGGGGGGGGGGGGGGGGGGFGGGGGGGGGGGGFGGGGGFCCCCC
@s601 208
TGGGGAATATTGCGCAATGGGCGAAAGCCTGACGCAGCGACGCCGCGTGGGGGATGACGGCCTTCGGGTTGTAAACCTCTTTCAGCAGGGACGAAGTTGACGTGTACCTGCAGAAGAAGCGCCGGCTAACTACGTGCCAGCAGCCGCGGTAATACGTAGGGCGCAAGCGTTGTCCGGAATTATTGGGCGTAAAGAGCTCGTAGGTGGCTTGTCGCGTCGGAGGTGAAAGCTTGGGGCTTAACTCCAGGTCTGCATTCGATACGGGCTGGCTAGAGGTAGGTAGGGGCAAGCGGAATTCCTGGGGTAGCGGTGAAATGCGCAGATATCAGGAGGAACACCGGTGGCGAAGGCGGCTTGCTGGGCCTTACCTGACGCTGAGGAGCGAAAGCGTGGGGAGCGAACAGGATTAGATACCCT
+
FGGFGGGGGGGGGGGGGGGGGGGGGGGGGGGGGGGGGGGGGGGGGGG7CFGGGGGGGGGGGGGGFGGGGGGGGGDGFFG@BEFFGGGGFGGGGGGEBFGGGGCFGGGGFGGGGGGFGGGGGGGGFGEGGGGGGG8CF*CFGGFGGEGGGGGGFFGF9FFGGGGGGEDGDGGGC:CE96?EGGGGGCGGECEEG?ECC9@EDGFCEFFFFGGFGEEG@BDFE*CDFFG=CCEE@GFCEEEEC?FGCCFGC?2B7@FCCF:G4C>FFFFFFC,FGDDEFGFGFGGGGFFCGGGFD>@,DCEGFF8GEAGGDFGFF:CF>C<9FF89GGGGGGGGFFB@+DGGEF=DFF@CGGGGFF8GGFF@,GFCGGFFGGGFGGGGGFGGGGGGGGGGGGGGGGGGGGGGGECGGGGGFGGF@CCCC
@s601 39495
TGAGGAATATTGGTCAATGGGCGTAAGCCTGAACCAGCCAAGTCGCGTGAGGGATGAAGGTTCTATGGATCGTAAACCTCTTTTATAAGGGAATAAAGTGCGGGACGTGTCCTGTTTTGTATGTACCTCATGAATAAGGACCGGCTAATTCCGTGCCAGCAGCCGCGGTAGTACGGAAGATCCGGGCGTTATCCGGATTTATTGGGTTTAAAAGGAGCGTAGGCCGGAGATTAAGCGCGTTGTGAAATGTAGAGGCACAACATCTGCACTGCAGCGCGAACTGTTGGCCTGGTGTACGCACAAAGTGGGCGGAATGCGTGGTGTAGCGGTGAAATGCTTAGATAGCACGAAGAACTCCGATTGCGAAGGCAGCCTGCTAAGCTGCAACTGACATTGAGGCTCGAAAGTGTGGGTATCAAACAGGATTAGATACCCT
+
CEFCFGEFFGCGGCGFGFFGGFCBBFGGGFGFGGGGCEFC<EF,CFEFC@:<FE8=E@<FF@EFG9FGGFCFEFGFG<CABFFG,ECFEGGGF8FFG,55EGCC7>FGGG<?EF<<?FGF?BAFGEE,,6A;FFFDFCFFGGEGGDB>D<F9BFFGGGFFCFGGGEDF@CCDEA:CFB*,3?F:<*CCC7*;C@CEEDCFGG<:?C:CC8<9,,4%7@<94C?1<8=>C#A>8:FA5/FEGGDE7<F+>F<32-A@#@C@CA8CEGCEG<FF=:@F@GEF@CB#:+++@8,,*=@?EAFE,,FBGGGFB9,=@@++EFFCGF@C5=?,AGFFEEGFDCFC:4@9,FAGGFEFC6+6@@@4:GGFFC,FE<DEB6,AGFAB,<9C9FGFFAFE<EEAF@7@C>FEGFGGGFFFGFEE@6<FDCGGGEEAGGF<B@8-
@s601 34861
TGAGGAATATTGGTCAATGGACGAGAGTCTGAACCAGCCAAGTAGCGTGCAGGATGACGGCCCTATGGGTTGTAAACTGCTTTTATAAGGGAATAAAGTGAGTCTCGTGAGACTTTTTGCATGTACCTTATGAATAAGGACCGGCTAATTCCGTGCCAGCAGCCGCGGTAATACGGAAGGTCCGGGCGTTATCCGGATTTGTTGGGTTTAAAGGGAGCGTAGGCCGGAGATTAAGCGTGTTGTGAAATGTAGACGCTCAACGTCTGCACTGCAGCGCGAACTGGTTTCCGTGAGTACGCACAAAGTGGGCGGAATTCGTGGTGTAGCGGTGAAATGCTTAGATATCACGAAGAACTCCGATTGCGAAGGCAGCTCACTGGAGCGCAACTGACGCTGAAGCTCGAAAGTGCGGGTATCGAACAGGATTAGATACCCT
+
FGGGGGGGGGGGGGFGGGGGDGGGGGGEGCFEGGGGGGGFGGGGGGGFDGGGGGGGGGCFGGGGGGGGFFGGGFGGGFG??5EFFGGGGGGGGGGGGGGGGGGGGGGGGGFEGGGGGGGGFGGGGGGFAFFGGGGGDGFGGGEGGGGGGGGGGGGGGGGGGGGGGGGGGGGGGGGG7FGGFGGGGGDGFGGGGGGGGG<@@@FFFG4:EFFGGG.GGBFGFBEFGGECGGGGFGGFEGGGGGGGGGFFFGFFEFFGGF>ACFDGGGGGG8FFFE>GF@EGGFGGFF=:6,ECFFCGGFCGFF<GGGF@EE;ECECEEEEFGGGG=F=:CFFADGFFGEFFGGGGFDDGGFGF@EFGC7GGGGGGGFFGF<EGGGGGFFGGGGGFE9FGEFCGGGGGGGGDFCFGEFEGGGGFCGGDGGFGGGFFGFGGGFGCCCCC
@s601 211
TGAGGAATATTGGTCAATGGACGCAAGTCTGAACCAGCCATGCCGCGTGCAGGAAGACGGCTCTATGAGTTGTAAACTGCTTTTGTACGAGAGTAAACGCTCTTACGTGTAAGAGCCTGAAAGTATCGTACGAATAAGGATCGGCTAACTCCGTGCCAGAAGCCGCGGTAATACGGAGGATCCAAGCGTTATACGGATTTATTGGGTTTAAAGGGTGCGTAGGCGGTTTGATAAGTTAGAGGTGAAATACCGGTGCTTAACACCGGAACTGCCTCTAATACTGTTGAACTAGAGAGTAGTTGCGGTAGGCGTAATGTATGGTGCAGCGGTGAAATGCTTAGAGAGCATACAGAACACCGATTGCGAAGGCAGCTTACCAAACTATATCTGACGTTGAGGCACGAAAGCGTGGGGAGCAAACAGGATTAGATACCCT
+
CFGGGGGGGGFGFEFFFDEFEECCEG@FFFGGGGFGEGDA,CFGGGCFE7CFGEGGGEGGG7FCGGGEGEFEFEFGFAFFC?FDDFGF<CEEGGFFGGG7?:<FGGFGG@8FBF,EEF<F5AFGGGFFC@=FGG?DC5ADF>FGG7=DGGGFGG+<7FFCECFD:>CEFGG7<;D1>FGGG8FCF<CGF,=C#CG;GGFFF@AFCFFC8FCCC<FAE><>0'CCEB<7@D:CC:F>FA<#BC/CAEFB:@=CCFFGFA=F(>@CDC@A8@@2EA3C=4=:GFE<<FB@@,<A*GG@E8CFDE8FFECC:DC,FFE@E9E<A8>@)B79AE<C,9FCAFF?C,@46FAEFAC,CFF@CFF:FEF7EB6EFGGFF9GFFEEFGGFGGFAGDFDCC,FFFGGFEFGFCCGGGGGGGFCGGGGGGGGGGGGGGGGCCCCC
@s601 34709
TGGGGAATATTGGGCAATGGGCGCAAGCCTGACCCAGCAACGCCGCGTGAAGGAAGAAGGCTTTCGGGTTGTAAACTTCTTTTGTCAGGGACGAAACAAATGACGGTACCTGACGAATAAGCCACGGCTAACTACGTGCCAGCAGCCGCGGTAATACGTAGGTGGCAAGCGTTATCCGGATTTACTGGGTGTAAAGGGCGTGTAGGCGGGAGTGCAAGTCAGATGTGAAAATTATGGGCTCAACCCATAACCTGCATTTGAAACTGTACTTCTTGAGTACTGGAGAGGCAGGCGGAATTCCGGGTGTAGCGGTGAAATGCGTAGATATACGGAGGAACACCAGGGGCGAAGGCGGCCTGCTGGACAGCAACTGACGCTGAGGCGCGAAAGCGTGGGGAGCAAACAGGATTAGATACCCT
+
FGGGGGGGGGCGGGGGGGF@FGGGGGGGGGGGGFGGGGGGGGGGGGECFGGGGCGGGGCF=C<EEGGGFEDFGGGFFGGGGGGGGGGGGFFGGGGGDFFFGGGGGGGGGFGFFGEGGGGGGGFDFGGCFDGGGCF>DFGGGG@F7EGCGGEFGEG@BB-EC@?@;CFGGFEEF@GFFGDCC:FA:9G9G<>C>BCC?G88CE8CECEEGDCG<GCBGB=AGFCGFB@ECCGGGGGGEFGGC<CFFCE=:72?ECGGGDCFFCFDGGG;GFBDFCDGFFGGGFF>FFFGGGGEE>>488EE=@4?9EB>G>GFFFE@@GGFFEGF=@DGGEDF?AGEFCFCFFC7GEFFGEGGFGGGGGGDFEGGGGGGGFGEF@:GGGGFGECB7EEFGGGGGGGFFFE8F9FFGGGGGGDGFGCCCCC
@s601 213
TGAGGAATATTGGTCAATGGACGCAAGTCTGAACCAGCCAAGTAGCGTGCAGGACGACGGCCCTCTGGGTTGTAAACTGCTTTTAGTTGGGAATAAAGTGCACCACGCGTGGTGTTTTGTATGTACCATCGGAAAAAGGACCGGCTAATTCCGTGCCAGCAGCCGCGGTAATACGGAAGGTCCAGGCGTTATCCGGATTTATTGGGTTTAAAGGGAGCGCAGGCGGACCTTTAAGTCAGCGGTGAAATACGGCGGCTCAACCGTCGAACTGCAGTTGATACTGGAGGTGTTGAGTGCACACAGGGATACTGGAATTCATGGTGTAGCGGTGAAATGCTCAGATATCATGAAGAACTCCAATCGCGAAGGCAGGCATCCGGGGTGCAACTGACGCTGAGGCTCGAAAGTGCGGGTATCAAACAGGATTAGATACCCT
+
CFGGGGGGFGGGGGGGGGGGGGGGGGGGGFGGGGGGGGGDFF<FGGGGGGGGGGFCBFGGGGGFGFGFGFCCGGGGFGGGG,CEGG9EEFGGFFAFGGGGGGGGGGG>CFE>4BFDFFGGGAFEEFGGGGGGGGD,F>FFGFEC:8CEFEGE,@CE<FAFFFCGGGFCFCGG<,BFGGGGFF,,?C=<F>EFGFBECCG9:CF,>C@8E8C@CCEFE;ED>>EG>:D@GFGCDCG=FA@+#@CCFF@?@F6CC<?>1BC9GGGDFFFE=9FD.D9/,8FDGFFCGFC:,A8GFGFFCF==8,FFE8FEF@,DD;>C,CGGGDE>BGEGDGGFFCGFD?,8GFF@9GGGEEFFFFGGFFDEFEGGGEFFGFEE8CGGGGGDGGGGGGF7GFB>GGFFGDGGGEGFFGGGGGGGGGGGGGFGGGGFEAGEGGFCCCCC
@s601 36893
TGAGGAATATTGGTCAATGGGCGGAAGCCTGAACCAGCCAAGTAGCGTGAAGGATGAATGCCCTATGGGTTGTAAACTTCTTTTATAGGGGAATAAAATGAGCCACGTGTGGCTTTTTGTATGTACCCTATGAATAAGGATCGGCTAACTCCGTGCCCGCAGCCGCGGTAATACGGAGGATCCGAGCGTTATCCGGATTTATTGGTTTTAAAGGGAGCGTAGGTGGACATGTAAGTCAGTTGGGAGAGTTTTCGGCTCAACCGTAAAATTGCAGTTGATACTGTGTGTCTTGAGTACAGTAGAGGTGGGCGGAATTCGTGGTGTAGCGGTGAAATGCTTAGATATCACGAAGAACTACGATTGCGAAGGCAGCTCACTGGACTGTTACTGACACTGAGGCTCGAAAGTGTGGGTATCAAACAGGATTAGATACCCT
+
@FF?FD<EDFDFCFGGGFG@BFGGCFC8F,EFGFDDAE::EF<FGGE@FGGGGGFGF,CCEF<8C,EF8CBCFEEFGFFC,<E,<FGGAAFE?8FFGFF<FG,=EEF<EDG++9<=F=:45?<F,8C,,,,7,,:ECE,B>F=CE::<F9>DB6DCF,3@C>+,+><>F15;<<F:<**8<?<FFD63>8C:?5=72;8?.;:B,#<:E7,<EDDFB:/B@EE:@=<+,E<>:35*>FGE@,+@7,=38+++7F8D87EFECDEC,FFCCE8,8FF@,=@8=+F<EA9,GF?+GGFDAGFFF8GGGF=BGFE@84@,<FFE=>+5GEAFFFGFF<E=,FDFCFA8@CD@@9GE@C,4DCF:@GGGGGGGFAGGGDF<GFGFGFGGGFFC,DGGGGGFGGFGGGGGGGFGGGGFFF9GFADFFFFDF,GGGGCCBCC
@s601 215
TGGGGAATATTGCACAATGGGCGCAAGCCTGATGCAGCAACGCCGCGTGGAGGAAGACGGTTTTCGGATTGTAAACTCCTGTTCTTAGTGAAGAATAATGACGGTGGCTAAGGAGCAAGCCACGGCTAACTACGTGCCAGCAGCCGCGGTAATACGTAGGTGGTAGGCGTTGTCCGGAATTACTGGGTGTAAAGGGAGCGCAGGCGGGGGAGCAAGTCAGCTGTGAAATCCATGGGCTTAACCCGTGAACTGCAGTTGAAACTGTTCTTCTTGAGTGAAGTAGAGGTTGGCGGAATTCCGAGTGTAGCGGTGAAATGCGTAGATATTCGGAGGAACACCGGTGGCGAAGGCGGCCAACTGGGCTTTTACTGACGCTGAGGCTCGAAAGTGTGGGGAGCAAACAGGAGTAGATACCCT
+
CFGFGGGGGGGGGGGGGGFCGGEGEGEGGFGGGGGGGGGGGGGGGGGEGGGFGFFFGFGG@CGGGGGEGGGGGGGGGGF<FFGGGFFGGGGGGGGFFGGGGGGGGGGFGGFFCF8FGGGGGGGGCGGGGGGGGGDD>FFGGGFEFGE7FFGFGGGG,DCFCCFFFFF:C<FE/=94<=FFGGF'9C*7C4EGG:CEGG>F650>8:::CEFCF9EF@FCFB>GFC@FFDGFCF<<3FE<F:CCGE-83FF>FFEEAFDE7C8@=FG4DEFFGGEGGGGGFGGF=GFGGEGFAA=@+ECGFEFF8@)EC>;FGGEFFCDFF9E87GEEDFE,C<:FFF==ACECDFF:@EEGGGFC9;GGGFGEGGGGFFEGGGFCGGFGC<F7GGGGGGGGGFEEFGGFFDDCFDE9FGF?F@@CCC
@s601 31395
TAGGGAATCTTCGGCAATGGACGGAAGTCTGACCGAGCAACGCCGCGTGAGTGAAGAAGGTTTTCGGATCGTAAAGCTCTGTTGTAAGAGAAGAAAGAGTGTGAGAGTGGAAAGTTCACACTGTGACGGTAACTTACCAGAAAGGGACGGCTAACTACGTGCCAGCAGCCGCGGTAATACGTAGGTCCCGAGCGTTATCCGGATTTATTGGGCGTAAAGCGAGCGCAGGCGGTTAGATAAGTCTGAAGTTAAAGGCTGTGGCTTAACCATAGTACGCTTTGGAAACTGTTTAACGTGAGTGCAGAAGGGGAGAGTGGAATTCCATGTGTAGCGGTGAAATGCGTAGATATATGGAGGAACACCGGTGGCGAAAGCGGCTCTCTGGTCTGTAACTGACGCTGAGGCTCGAAAGCGTGGGGAGCAAACAGGATTAGATACCCT
+
EFFGGGGGGGGGGGGGGFFGGGGGGGGGGFGGGGDFFDGGGGGGGGG@FFGGGGGGGGG<FDGGGGGGEGGGGGFGGGGGGCGGGGFGGGGGGGGFFGGGGFGGGGGGGGGGGGGGGGGGGGGGGGGGGGFEGGGGGGGG<EFG8CFFEFGGGGGGFFGF@FFGCCC<FFGGGGGGGGDGG:F;FFFGGE@E?EGFBF?FEG=B%<B<ACFFFGGGGFCF><ECEE:DDEGGGGG;BDGFFGDC@@GGGGGFGGGGGFCGGGGGGGGGGGFF>FFGGGGGGGE:DGEBCGGEE@,FGFGGFFCGFFGFCE9E,FFFEEE9GFFGFGGFC=F=CFFE,C@GFFF<8GGFBGGEFGFFGCC:+:CGFF:B,A,,7GDGGGGGGGGGGGGGGGFCEGECEGGFGDGEDGGGFDGGFGGGGGGGFFFFFFFFF9DGGGGGCCCCC
@s601 217
TGAGGAATATTGGTCAATGGACGAGAGTCTGAACCAGCCAAGTAGCGTGAAGGATGACTGCCCTATGGGTTGTAAACCTCTTTTATACGGGAATAAAGTTAGCCACGTGTGGCTTTTTGTATGTACCGTATGAATAAGGATCGGCTAACTCCGTGCCAGCAGCCGCGGTACTACGGAGGATCCGAGCGTTATCCGGACTGATTGGGTTTAAAGGGAGCGTAGGCGGGTTGTTAAGTCAGTTGTGAAAGTTTGCGGCGCAACCGTAAAATTGCAGTTGATACTGGCGACCTTGAGTGCAACAGAGGTAGGCGGAATTCGTGGTGTAGCGGTGAAATGCTTAGATATCACGAAGAACTCCGATTGCGAAGTCAGCTTACTGGATTGTAACTGACGCTGATGCTCGAAAGTGTGGGTATCAAACAGGATTAGATACCCT
+
FD@EGGGGGGGCFEEGGGGGGGGF:CFGGGGGFC<FGF=F<FECFGE,BFF<FF<FFCFG8<EFC@EE@6BCCFGAFFEFDGDFGGGDGGGGDFGDCFFA95C<A,==84<FFDDFFGGGGGGGGGCFGD8?AF;=?<EF<BBCCD8<<5?,>D7+B?8==,@@==B@F:+3@>4@<FGCFFFC7>EE<7;>FF7B**1,0==G3FE%C9,?C.F6.0@%=>D<>@/7<AC/@,C::5@C@,DEG5,CF<>@:@C9,7ECGFFADFGFCFD9A@C9F;3+DCB+:?=D8FE?*?8FDEFCGFDE=E7B?,C,88C=,<@,E,B@5FEFEC,=9FEEFF@@GFCGFEFGFFCF?FF@7D=:@,=7C9CFFGEGGGGGGGFE9GGGFF9GGCC:GFGGGFF@FCGGGGGGGGGGGFGGGF<FFFGE<9GGF8E9CCC@
@s601 218
TGAGGAATATTGGTCAATGGGCGAGAGCCTGAACCAGCCAAGTAGCGTGCAGGAAGACGGCCCTATGGGTTGTAAACTGCTTTTATAAGGGAATAAAGTGGGAGTCGTGACTCTTTTTGCATGTACCTTCTGAATAAGGACCGGCTAATTCCGTGCCAGCAGCCGCGGTAATACGGAAGGTCCGGGCGTTATCCGGATTTATTGGGTTGAAAGGGAGCGTAGGCCGGAGATTAAGCGTGTTGTGAAATGTAGATGCTCAACATCTGCACTGCAGCGCGAAATGGGTTCCTTGAGTACGCACGAAGTGGGCGGAATTCGTGGTGTAGCGGTGAAATGCTTAGATATCACGAAGAACTCCGATTGCGAAGGCAGCTCACTGGAGCGCAACTGACGCTGAAGCTCGAAAGTGCGGGTATCGAACAGGATTAGATACCCT
+
BFDFGGGGGGGGGGGGGGFEFGGGDGGGGGGGGGGGGGGGGGGGGGGGGGGGGGGGGGEGEGGGGGGGGGG>FGFFGGGGDGGGGGGGGGGGGGFFGGDFGGGGGG@BCGGFEFGGGG7FGDFA9FGGG,<AFFGFFF9,BFFGGEGGFFDFG<7F+@@FE:FFCEEEFCCFFGGCB>CEGCCC@EGFCEC+,?4C*AFF:2)BF??<2;:C?FF83-EB:DE9<$FFDGFF:>>42DFFG=E<@@CF,=;#<96,CFCGGGF;9@>>7D>9@838666++=3><D=,9<A,8=68+++B4,@?EDGFEFE>6FECCA>8GFDGAGGFEE<C,,DEADFGGGGGGGF?GF<FDFGGDGGFF:F<EGGGGEGGGCFFEEEGEGGGGFCGEEFGGGFGF@GGGGGFCGGEGGGGGGGFCGFFFGGGGGGGGFECCCCC
@s601 219
TGAGGAATATTGGTCAATGGACGAGAGTCTGAACCAGCCAAGTAGCGTGCAGGATGACGGCCCTATGGGTTGTAAACTGCTTTTATAAGGGAATAAAGTGAGTCTCGTGAGGCTTTTTGCATGTACCTTATGAATAAGGACCGGCTAATTCCGTGCCAGCAGCCGCGGTAATACGGAAGGTCCGGGCGTTATCCGGATTTATTGGGTTTAAAGGGAGCGTAGGCCGGAGATTAAGCGTGTTGTGAAATGTAGACGCTCAACGTCTGCACTGCAGCGCGAACTGGTTTCCGTGAGTACGCACAAAGTGGGCGGAATTCGTGGTGTAGCGGTGAAATGCTTAGATATCACGAAGAACTCCGATTGCGAAGGCAGCTCACTGGAGCGCAACTGACGCTGAAGCTCGAAAGTGCGGGTATCGAACAGGATTAGATACCCT
+
GGGGFGGGGFGGCEEFEFGGGGGGGGGFGDFFFGCFFFDCEGECEFGDDGGCFGCEEFGEECF7EEGGGGGGCFFGGFGGAEDGEFEGECFFGGGDFEF,CFFGGGGGGGGGGGGGGGGGGGGGGGGGFGF9EECGGGGFFCEGGGG8?ECECDEED9DGCGFGGGEEE7B,@CFEGEEGGF@7<:C<<,*B:C<::3F<F.F<C:C54?:CFG>;C+?96<:DGGGCGGDC@EF9C3E9FD=E7B=0B51B:5:@CCCFFGFGCGC4(=GDGGGGGGFFFGGGFC>==8GGFGGGEGGGGDDGF=EFC?GGGGEGGGGFGFC8AF>9EGGFCFFD4EGFFC<4,FE@EAGGGEGGDGGGDGGGF<DFGGGFFGGG?FGGGGGGGGEF@GCGGGGGGFGGGGGFFGGGGGGFDGGGGGGFFGFFFAGGF@GCCCCC
@s601 220
TGAGGAATATTGGTCAATGGCCGAGAGGCTGAACCAGCCAAGTCGCGTGAAGGAAGAAGGATCTATGGTTTGTAAACTTCTTTTATAGGGGAATAAAGTGGAGGACGTGTCCTTTTTTGTATGTACCCTATGAATAAGCATCGGCTAACTCCGTGCCAGCAGCCGCGGTAATACGGAGGATGCGAGCGTTATCCGGATTTATTGGGTTTCAAGGGTGCGGAGGTGGGGATTTAAGTCAGCGGTGAAAGTTTGTGGCTCAACCATAAAATTGCCGTTGAAACTGGGTTACTTGTGTGTGTTTGAGGTAGGCGGAGTGCGTGGTGTAGCGGTGAAATGCATAGATATCACGCAGAACTCCGATTGCGAAGGCAGCTTACTAAACCATAACTGACACTGAAGCACGAAAGCGTGGGGATCAAACAGGATTAGATACCCT
+
FGGGGGGGGFFFFGGGGGGGFGFGGGGGGGGGGGGGGGGGFFFGGDGFFGGGFEFF<EEGGGGGGGGGGGGGFEEFFD9EFFGGGGGFA@FFEFFGGGGGGEFGE7F=FEGGGGGFF7F8FA9?EFFFEEA9B,,C<CDD,:+BEGEGGAD,FEGGGFFGFFGC+@FFGGGDCF*>:<F7,,,=C?7745*4<?FE5<FDF>GGD;<E:$7<48<AFA>,=CDCC>*72ED:=A@::FF8FC=BC.@@@,@?DCED/GGFGDGGF9F@GEFDFFAFA@+=8GFC=9F9?A4@)FEFDGFFE??GFGGGGGE@6+ECB<88@@GCFGECA;?=FBCF=<9,E,FFGGFGGFFGGGGGGGGGGGGGF@CGGGGGGGGGFDGFFEFGGGFGEC,@CEEF9GGGGGGGDGGGEGGGFFFFGFFFGGGGGGGGGGECCCCC
@s601 41466
TGAGGAATATTGGTCAATGGACGAGAGTCTGAACCAGCCAAGTAGCGTGAAGGATGACTGCCCTATGGGTTGTAAACTTCTTTTATACGGGAATAAAGTTAGCCACGTGTGGCTTTTTGTATGTACCGTATGAATAAGGATCGGCTAACTCCGTGCCAGCAGCCGCGGTAATACGGGGGATCCGAGCGTTATCCGGATTTATTGGGTTTAAAGGGAGCGTAGGCGGGTTGTTAAGTCAGTTGTGAAAGTTGGCGGCTCAACCGTAAAATTGCAGTTGATACTGGCGACCTTGAGTGTAACAGAGGTAGGCGGAATTCGTGGTGTAGCGGTGAAATGCTTAGATATCACGAAGAACTCCGATTGCGAAGGCAGCTTACTGGATTGTAACTGACGCTGATGCTCGAAAGTGTGGGTATCAAACAGGATTAGATACCCT
+
FGGGGFGFFFGGGGGGGGGGFGGG>FGFFFFGGGGGGFGFGGGGGGGGGGGGGGGGGG9FEFFGGFGGGFGGGFFGGGGGGGGFGGGGFEG=CECFGGGG@FF8FGG7EFGG7,?DFFGF?<EFGGEEFEFDCFGGGGGF<FCGDGGGGGGGGGGGGGCFGGGGBECEFGGGCFGC*>F*4C?=64:<BFGGFGGF;C:?FGGG<GF,F?FFCFC5CD>4=CECEGC>;@3;@FG09?EEFGG>@@CG7@#FCCDCE,5BB8GFDA><FACF4GE?F;F=DFGFF9E,EGGFBGGFFE5E=CFFF7GGGGGFDFGEDGGGGGFCEC7GGEEC9GGGFGGGGFGEEFFGGGGFCCGGCGGGGGCFGAFFFGFGFGGGGGGGGGGGGGFCGGFGGGGFFGGGFGFGFFGGGGGGGGGGGCGFGGGGGGGFFFGCCCCC
@s601 21736
TGAGGAATATTGGTCAATGGACGAGAGTCTGAACCAGCCAAGTAGCGTGCAGGATGACGGCCCTATGGGTTGTAAACTGCTTTTATAAGGGAATACAGTGAGTCTCGTGAGACTTTTTGCATGTACCTTATGAATAAGGACCGGCTAATTCCGTGCCAGCAGCCGCGGTAATACGGAAGGTCCGGGCGTTATCCGGATTTATTGGGTTTAAAGGGAGCGTAGGCCGGAGATTAAGCGTGTTGTGAAATGTAGATGCTCAACATCTGCACTGCAGCGCGAACTGGTTTCCTTGAGTACGCACAAAGTGGGCGGAATTCGTGGTGTAGCGGTGAAATGCTTAGATATCACGAAGAACTCCGATTGCGAAGGCAGCTCACTGGAGCGCAACTGACGCTGAAGCTCGAAAGTGCGGGTATCGAACAGGATTAGATACCCT
+
FF<FGFFGGCGFFDFGCFGGCGGGDDG@FCGGGGGGGGGGGG9<EFGEGGGGGCGGGGGGGGGFGGGGG@FCFGGEFGGG,CFGFFGGGGG@FGG5CA,,C9FFFFF@EFGGCGGGGGGGGGGGEGGFGCCFGFGGGGDFF7@FC77DFGGGGFG@FGDGFGGGGGGGGGGGGGGCEGGGGCCCBE8CG@7CF0<@?88FE5GGF<C<<B:FFGG=E>C8<=ECC;E>G>FF>@C?CEGE#&<CE<<6>06:39<EC7<6/FEGFFGFB?C=CGGGF;C?.8FFF=,D98A9*ECCGFE8,,E8GC>+GGFABEEGEDFFGGEC9GGGFFGFEF?CGFGGFECA@EGGGFFAF:CGEGGGGCECGF9FF@GGGGGGGGGGGGDGEFFGGGFFFFFFGFGGFGFFFCEEGGGGGGGGGGDFGGGGGGGGGDGCCCCC
@s601 223
TGAGGAATATTGGTCAATGGGCGAGAGCCTGAACCAGCCAAGTAGCGTGCAGGATGACGGCCCTATGGGTTGTAAACGGCTTTTATAAGGGAATAAAGTGAGTCTCGTGAGACTTTTTGCATGTACCTTATGAATAAGGACCGGCTAATTCCGTGCCGGCAGCCGCGGTAATACGGAAGGTCCGGGCGTTATCCGGATTTATTGGGTTTAAAGGGAGCGTAGGTGGACTGGTAAGTCAGTTGTGAAAGTTTGCGGCTCAACCGTAAAATTGCAGTTGATACTGTCAGTCTTGAGTACAGTAGAGGTGGGCGGAATTCGTGGTGTAGCGGTGAAATGCTTAGATATCACGAAGAACTCCGATTGCGAAGGCAGCTCACTGGACTGCAACTGACACTGATGCTCGAAAGTGTGGGTATCAAACAGGATTAGATACCCT
+
FGGGGGGGGGGGGGGGGGFGGGGGGGGGGGGGGGGGGGGGGGFEGGGGGGGGGGGEFGC@CEGFECFDGF7C:FCF9,,@FEGGG9?FGF<B,,=F9EFGFGEFGDG+BECFFAFGG@:5<B<FFFCF<EFFFF9D,FFFF<CE8BECAFGF,3@CF+37:**<73<5>FE,<;DFG7::2?<F?GGEGG87F?C<CC<FFG=FF9@-CFE<CF>>;1E5CC9DFFF7AD=@,=@5:+FFFFF<GF7B<?+30=BDD@DFCCFECDF=F>C6AB<A44:A+9<FFFEDEE9<;GGFFGGFCFEEF8EFCGEE98GGGFFFGGGGFGDGFGGGGGFGGGFGGFF@?DCGGCGGGGGGEFGGGCEDC,9GGFFFFDGFGGGGFGGGGGGFFGFFFGFFGGGGGGGGEGGEFGFFGGGGGGGFGGGGGGGDFGGCCCCC
@s601 26694
TAGGGAATTTTCGTCAATGGGGGAAACCCTGAACGAGCAATGCCGCGTGAGTGAAGAAGGTCTTCGGATCGTAAAGCTCTGTTGTAAGTGAAGAACGGCTCATAGAGGAAATGCTATGGGAGTGACGGTAGCTTACCAGAAAGCCACGGCTAACTACGTGCCAGCAGCCGCGGTAATACGTAGGTGGCAAGCGTTATCCGGAATCATTGGGCGTAAAGTGTGCGTAGGTGGCGTACTAAGTCTGTAGTAAAAGGCAATGGCTCAACCATTGTAAGCTATGGAAACTGGTATGCTGGAGTGCAGAAGAGGGCGATTGAATTCCATGTGTAGCGGTAAAATGCGTAGATATATGGAGGAACACCAGTGGCGAAGGCGGTCGCCTGGTCTGTAACTGACACTGAGGCACGAAAGCGTGGGGAGCAAATAGGATTAGATACCCT
+
EEGFGGGFEFGGDGGFFGGFE@CGGGEGG8FGGG9CFGGGGFGG7F@FEGEGGGGEFG?FFG<FG7FCEBCFGGGGGFG,EF9GGCFGCFGGGGFGGCGGGGF<FGGFGFFFGGFCFGGG8+??<EB7CB>B@FGGGFFDDGFA@8==FE+@F<FGGGC,@FC8:8:>FFGGGCC@AF9@;<=F?C=,3?:BE/1CCFCFG>=:F<<FFFF@402<=>)9<B1;*:E>DDDDCE7%>@,<3,D>1=<GFFEDFF==3,8GDBEFDBFEFGGGGDB=9FFDE,==,,FFDDFF,FGF5GGGGFE?GFCFFD<B9,,E@4FDFEAEE,GEAGGEFA<GGGEF?GGGFDFF<GGGGFFCCCGGGGFC@EEFEFBBFBFFF:CGFGFGGGGGGGFGFC9FCGGGGGGGFEFFB>GGGFGFE<<GGGGFGDEC,@GGGGGCCCCC
@s601 29280
TGAGGAATATTGGTCAATGGGCGAGAGCCTGAACCAGCCAAGTAGCGTGCAGGATGACGGCCCTATGGGTTGTAAACTGCTTTTATAAGGGAATAAAGCGAGTCTCATGAGAATTTTTGCATGTACCTTATGAATAAGGACCGGCTAATTCCGTGCCAGCAGCCGCGGTAATACGGAAGGTCCGGGCGTTATCCGGATTTATTGGGTTTAAAGGGAGCGTAGGCCGGAGATTAAGCGTGTTGTGAAATGTAGTGGCTCAACCTCTGCACTGCAGCGCGAACTGGGCTTCTTGAGTACGCACAACGTGGGCGGAATTCGTGGTGTAGCGGTGAAATGCTTAGATATCACGAAGAACTCCGATTGCGAAGGCAGCTCACTGGAGCGCAACTGGCGCTGAAGCTCGAAAGTGCGGGTATCGAACAGGATTAGATACCCT
+
<EEC@CFGGFFCEGGGGGAE8EFGGGGGGDCEFGGGGGGGGGEGFGGGDGGGGGG8FF6@CFDGGEEFFGGECFFGGGGFGFFGGGGC9FFGGGF,FGGGGDFGCGGFGFCC,CE<FFGGGGCEDGFGGGC,EEE,CAFEF@FGEEGFC9DDC,BEGFCFFCCFGGGDE<F:,,>FFGG:FGGFC*=FG7-+/?<C=CB8<===F:EE7/8?FG7;;0$;@E5??C8#>F;<C<C>E?FGGGGGFC598GF@E8:8?GGFFFDFB<9<F6CC7FCC/6#=CFFB,BBD8DGFFGEFEGGGGGDGDGFCC@EF@FECCFFCFA=C=:4CE5,EEFGF@,<,BE<=,F<EBCGGFFCB7FDGGDGEFFGFF@GGGFFF8FFC7GGGFFCGGGGGGGGF@EBCDCGGGGGGGFGGGGFFDFFGGGGGDGGGGGFCBB@C
@s601 38928
TGGGGAATATTGCACAATGGGGGAAACCCTGATGCAGCGACGCCGCGTGAGTGGGGAAGTATTTCGGTATGTAAAACTCTATCAGCAGGGAAGATAATGACGGTACCTGACTAAGAAGCACCGGCTAAATACGTGCCAGCAGCCGCGGTAATACGTATGGTGCAAGCGTTATCCGGATTTACGGGGTGTAAAGGGTGCGTAGGTGGTATGGCAAGTCAGAAGTGAAAAGCTGGGGCTCAACCCCGGGACTGCTTTTGAAACTGTCAAACTAGAGTACAGGAGAGGAAAGCGGAATTCCTAGTGTAGCGGTGAAATGCGTAGATATTAGGAGGAACACCAGTGGCGAAGGCGGCTTTCTGGACTGAAACTGACACTGAGGCACGAAAGCGTGGGGAGCAAACAGGATTGATACCCT
+
CFCCFFFGGGGGGGGGGGGF<CFGGGGFF?EFGFECBE:8@FGGGG@>+8=EEEEFGGC<EEDE,==4BFFEFFGGGGF,C<FGFFGFGEFFDFGEGGGGGGGGGDGGGFGFGFGGGGGGFDBFC7:FFGGG@FFGGGGGG@@FGEEECFGFG>F-5FFD6?F?<EGC:<F><FF><BFF:B8FFFGG>GFC@CC<=CECGCFC@E8FFFFCCF;>GGFF=FGGECE8CGGGFCDGGEEFEC8;DCFF9,EFGCGGGGGGGEGEEGCC6CCDA=<<FCGE;E?AF<GGGFGGGEE9,@FA9,=AFGEFFEC,?48CFC,9CFGGGGFFF<FEFE<CFE8GGGGGFGGGF7FF?GGGFGGGGGFF@9AGFEF<?DFF9GGFFGFFB;GEGFCDCGGGGFF<E,GGGGFFCDCCCCC
@s601 29031
TGAGGAATATTGGTCAATGGGCGCGAGCCTGAACCAGCCAAGTCGCGTGAGGGATGAAGGTTCTATGGATCGTAAACCTCTTTTATAAGGGAATAAAGTGCGGGACGTGTCCTGTTTTGTATGTACCTTATGAATAAGGATCGGCTAACTCCGTGCCAGCAGCCGCGGTAATACGGAGGATCCGAGCGTTATCCGGATTTATTGGGTTTAAAGGGTGCGTAGGCGACCTTTTAAGTCAGCGGTGAAAGTCTGTGGCTCACCCATAGAATTGCCGTTGAAACTGGGGGGCTTGAGTATGTTTGAGGCAGGCGGAATGCGTGGTGTAGCGGTGAAATGCTTAGATATCACGCAGAACCCCGATTGCGAAGGCAGCCTGCCAAGCCATGACTGACGCTGATGCACGAAAGCGTGGGGATCAAACAGGATTAGATACCCT
+
GGGGGGGCFGCFGGGGGDGEGFEGGGGGGGGGGFGGFGGGGGGGDEGEGDGFCFGGGGGFF9?FFFGCDEGCEECFGFCFCB9EFGGFF9F@E8ECEFGGGGGGGGGGGGFGGGGGGGF,FFGGFFFF9FCFDGCF,>DAEFDEE>8BF9FFC>77BFFC<CFFGGDGCCCFC<>C<><1>?AF:CG<CEGF92<@EECGG>GCFFA:/CCC9?GFCDGD>5EEGGGFGFGGGFF6B:FFGGG=>@6D<CCFGFGFGGG$(GGFGGGE@CFCGF;GG=AGEGGGGGF@@8GGFF9FGGFF=,BEFGGGDEE;8B7GGFFEDGGEFEEFEEFF9?FGGGGFA8E?,GGGGFFEGGFCGGGFCBE7GEEFCCCGC@CFCCECFGGGGGFDGEFGGGGGGGGFGGFF;@GGGGGGGGGGGFFFDDGGGGGGGGGCCCCC
@s601 21674
TGAGGAATATTGGTCAATGGGCGGAAGCCTGAACCAGCCAAGTAGCGTGAAGGATGACTGCCCTATGGGTTGTAAACTTCTTTTATAGGGGAATAAAATGAGCCACGTGTGGCTTTTTGTATGTACCCTATGAATAAGGATCGGCTAACTCCGTGCCAGCAGCCGCGGTAATACGGAAGGTCCGGGCGTTATCCGGATTTATTGGGTTTAAAGGGAGCGTAGGCCGTCTGTTAAGCGTGTTGTGAAATGTCGGGGCTCAACTTGGGCATTGCAGCGCGAACTGGCAGACTTGAGTGTACAGGAAGTAGGCGGAATTCGTCGTGTAGCGGTGAAATGCTTAGATATGACGAAGAACCCCGATTGCGAAGGCAGCCTGCTGTAGTGCAACTGACGCTGAAGCTCGAAAGCGTGGGTATCGAACAGGATTAGATACCCT
+
GGGGGGGGGGFGGGGGFGFFGGGGFGGGGGGGGGGGGGGGGGGGGGEGGGGGGGGGGGCGGGGFFFGGGGGGGGGFGGGGGGGGGGFFGGGGGGFGFGGGGGGGGGGGGGGGGGGGGGGGFGGGGGGAEGFFE?ECFGGFFGGGGEEGGGGGGGGCFGGGGGGGGGGGGFGGGGGGC@F:2:C::GGGGGG/CFGGGDGGGG>GGGCFGFFFC><1:2C<?EGFGGGDFFCGEDGFGGGGGGFFCC:4@DGGFFGGGFFCFGGGFFFF<FC:CGGFEGEBD=DAGGGGGGFB9DCFCFFGFFA5<EGGFGGGFCFB@+:+F@EEFGGGGFGFEBE=9GGGGGGGGGGGGGGFCFC+GGGECFFDGGDGDEFEGDFGGGGGGGGGGGFGGGFGGGGGGGGGGGGGGGGEGE<FGGGGGGFGGGGGGGGGGGGCCCCC
@s601 229
TGAGGAATATTGGTCAATGGACGAGAGTCTGAACCAGCCAAGTAGCGTGAAGGATGACTGCCCTATGGGTTGTAAACTTCTTTTATATGGGAATAAAGTATTCCACGTGTGGGATTTTGTATGTACCATATGAATAAGGATCGGCTAACTCCGTGCCAGCAGCCGCGGTAATACGGAAGATCCGAGCGTTATCCGGATTTATTGGGTTTAAAGGGAGCGTAGGTGGACTGGTAAGTCAGTTGTGAAAGTTGGCGGATCAACCGTAAAATTGCAGTTGATACTGTCAGTCTTGAGTACAGTAGAGGTGGGCGGAATGCGTGGTGTAGCGGGGAAATGCTTAGATATCACGAAGAACTCCGATTGCGAAGGCAGCTCACTGGACTGCAACTGACACTGATGCTCGAAAGTGTGGGTATCAAACAGGATTAGATACCCT
+
AAFFGGGGGGG9FGGFGFFGGGGGGGGECFFCFGGGGGGGGGGEFGGGGGGGGFCDFFFGGGGGGGGFGGGGGCCCFFFGGGGFFGGGC9FGGGGGGFGDFGFCFFCFGFFEGGFGGFEFFFGGGAFGEFGFGGGGGA99=EFCEGGGGGGCFGGCGGEDGGGF@EC7CCGFFFCF7+3>>C9>*@5:FEGGFCFEC??3=F,GGF?=CFFC?F7/=5@>=C;C=AB6CFF;CFF.7CFF9CF=.12=F4.#,;@%43C<FCB8DE9EEBF6/:,A,6#GFGEGFGE9=,FED@CA=DGF=A,C:CFCF?F,CEC+GFECF@@6)CB@9,,=,F?@FGGFGFCCFGFFGGE<C,7DFFCCC:CAEAFFFBE@FE9ECDGGFDFFGGFCGGFFFFGGGGE8FFGFGGGGGGFCGGGGGGGGGGGGGGGFFDGCCCCC
@s601 230
TGAGGAATATTGGTCAATGGGCGAGAGCCTGAACCAGCCAAGTAGCGTGAAGGATGACTGCCCTATGGGTTGTAAACTTCTTTTATAAAGGAATAAAGTCGGGTATGCATACCCGTTTGCATGTACTTTATGAATAAGGATCGGCTAACTCCGTGCCAGCAGCCGCGGTAATACGGAGGATCCGAGCGTTATCCGGATTTATTGGGTTTAAAGGGAGCGTAGATGGATGTTTAAGTCAGTTGTGAAAGTTTGCGGCTCAACCGTAAAATTGCATTTGATACTGGATATCTTGAGTGCAGTTGAGGCAGGCGGAATTCGTGGTGTAGCGGTGAAATGCTTAGATATCACGAAGAACTCCGATTGCGAAGGCAGCCTGCTAAGCTGCAACTGACGCTGAAGCTCGAAAGCGTGGGTATCGAACAGGATTAGATACCCT
+
FGGGGGGGGGGGFGGGGGGGGGGGGGGGGGGGGGGGGFFGGGFCCCCC,BCFFDC=EDGGGGGDFFFGFG=FCFEGGGGGGGGGGGGG<EEFGFFGGFEACC+E7=EFGGCGGC:BFFEGG9E,,@EFG;AFGGGFEAFC<?@FDGGGGFGFDG+FFCFGGGGGGGGCCFDC;DCE6@BEFGCF@B5=<</:==F:*ACFBFCFGF<C<FFFC$FFC4FE/8FGEF<5CD@CCCE@<=CCFFCBA<GGGC4ECC88,GG>GCB8AEF<GGF=8,=D9@8FGGFFECF<E<GFFGGGGGGGFAFGGGGGGGGDE?CEGGGGGGGGAGGGGGFFGGGGFE<@GGGFGFGGGFGGGEEGGGGGGGGGGGFGGFGGGGGGGGCFGGGGDGGGGDGGGGGGGGFDCGGGGGGGGGGGGGGGGGGGGGGGGGGGGGGCCCCC
@s601 34959
TGAGGAATATTGGTCAATGGACGAGAGTCTGAACCAGCCAAGTAGCGTGAAGGATGACTGCCCTATGGGTTGTAAACTTCTTTTATACGGGAATAAAGTTAGCCACGTGTGGCTTTTTGTATGTACCGTATGAATAAGGATCGGCTAACTCCGTGCCAGCAGCCGCGGTAATACGGAGGATCCGAGCGTTATCCGGATTTATTGGGTTTAAAGGGAGCGTAGGCGGGTTGTTAAGTCAGTTGTGAAAGTTTGCGGCTCAACCGTAAAATTGCAGTTGATACTGGCGACCTTGAGTGCGACAGAGGTAGGCGGAATTCGTGGTGTAGCGGTGAAATGCTTAGATATCACGAAGAACTCCGATTGCGAAGGCAGCTCACTGGAGCGCAACTGACGCTGAAGCTCGAAAGTGCGGGTATCGAACAGGATTAGATACCCT
+
CGGGGGGGGGGGGGGGGGGGGGGGGFGGGGGGGGGGGGFCFGFGFGGGGGGGGGGGGGFGGGGGGGGGGGGGGDFGFGGG9FDGGGGGGGGGGGGGGFGGADF<CFF+8EEGGGGGGGGGFFCEEFGG@FFGGGGGGCF<<E@GGGGGGGDGG7DGGGGGGGGGGE>GGGGGGGGGCGGF>DF@7>?CF3GFFGGGE'F@79FDCC<;CF>GGGGFFFGF@GEDFEGFGGF>FGFFCCCCF;7GGFGGGGGGFFEFGGGEEGGGFAGFDDC8FDD->79A>DGFDGGF8GF?FGGGFFGGFECGGECEFFCGGGGGGGGFCGGEAEGGGFGGFGGGFCFDGFEECGDGGGEFGGGGGGGGGGGCGFGGGGGGGGGGGGFEGGGGGGGGEECGGGGGGFCGGGGFFGGGGGGGGGFEGGGFFGGGGGGGGDF@@@-C
@s601 32334
TGGGGAATATTGCACAATGGGCGAAAGCCTGATGCAGCGACGCCGCGTGAGGGATGACGGCCTTCGGGTTGTAAACCTCTTTCAGCAGGGAAGAAGCGGAAGTGACGGTACCTGCAGAAGCAGCACCGGCCAACTACGTGCCAGCAGCCGCGGTAATACGTAGGGTGCGAGCGTTGTCCGGAATTATTGGGCGTAAAGAGCTTGTAGGCTGTTTGTCGCGTCTGCGGTGAAAATCCGTGGCTCAACCCCGGACTTGCGGTGGGTACGGGCAGACTAGAGGGTGGTAGGGGAGACTGGAATTCCGGGTGTGGCGGTGAAATGCGCAGAGAGCAGGAGGAACACCGATGGCGAAGGCAGGTCTCTGGGCCACTACTGACGCTGAGAAGCGAAAGCATGGGGAGCGAACAGGATTAGATACCCT
+
EEEGGEEFGFFGCDGGGGFFG8FCFCFE@E<EFFCCFG7C7C@EFCFFED=E7BEGFC,C@F:DF<FGAC:FFGCF8FGFFFCFE9EEAC=FG?FF,@CF+FFB9BFE+:F>@FF8C<DB3CC7@<>FG>FGF7,@,F>DF:AF*D,>DFDGG7<E,@,=,<F:<BC:<FEBC1<CCCEEG5E3$0/8:9CC>?6>*052;<FF;,9?##>4DEB:<<5@>C?==,8,<;,8>*>>>,A8:DGF@<FEGFFF@+CF@+B8,>++CEFFFE5?<>,,=9@GFFGGFDEFF<CFC<EFC>+@>==6+FA86*F,DCA9FGGF@>C,9F@<ACFFCA5@@@87:7:GFC7F@FEDGFCFF@FGGECCFGGGGGFFGGGGGGGGFBB6CBBFGFGGEE8@<FE7FEGGGFGGGGGGGGFGCCCCC
@s601 19846
TGAGGAATATTGGTCAATGGGCGAGAGCCTGAACCAGCCAAGTAGCGTGCAGGATGACTGCCCTATGGGTTGTAAACTTCTTTTATACGGGAATAAAGTTAGCCACGTGTGGCTTTTTGTATGTACCGTATGAATAAGGATCGGCTCACTCCGTGCCAGCAGCCGCGGTAATACGGAGGATCCGAGCGTTATCCGGATTTATTGGGTTTAAAGGGAGCGTAGGTGGACAGTTAAGTCAGTTGTGAAAGTTTGCGGCTCAACCGTAACATTGCAGTTGATACTGGCTTTCTTGAGTACAGTAGAGGTGGGCGGAATTCGTGGTGTAGCGGTGAAATGCTTAGATATCACGAAGAACTCCGATTGCGAAGGCAGCTCACTGGACTGCAACTGACACTGATGCTCGAAAGTGTGGGTATCAAACAGGATTAGATACCCT
+
@CF@FFCFFFFFGGGGGGGGCFGGGGGGGFGGGFFGGGFFFFEFGFEBFGD<FE,<=ECFCFFFGGGGCEEEGFDCFGGGGGGGGGGGGGEEEGGGGGFD9FFFGGGFEFFDGGCFGGGGGGGGFGD+AFGGGGGFFFCGFF+B+D+=A<?FGFGGGGGFC:<,@6+>FECFFGGGGE>C,D<9.*.<F:E@<>)EECCFG?:F?;FFCCF<EFEA88@A1F??@C;=3CFFCD:-<9:EFFGDF==,EE6>+EDF='<AAE?8,9#8789GEE@<6;FCGGGFFB,GFFGCFFEF>,,F9<EDGECGGF<ED@+@CFF<GGGGFGFECDGFFGFFGFFAF99A,,GGGFGGGFCCCFFFF:DFFGFGGGGGGGFGFECGGGGGFAGGEC<FFFGGGFGFFGGFFFGF@EGGGGGGFCGGGGGGGGGGGGGCCCCC
@s601 234
TGAGGAATATTGGTCAATGGGCGCGAGCCTGAACCAGCCAAGTCGCGTGAGGGATGAAGGTTCTATGGATCGTAAACCTCTTTTATAAGGGAATAAAGTGCGGGACGTGTCCTGTTTTGTATGTACCTTATGAATAAGGATCGGCTAACTCCGTGCCAGCAGCCGCGGTAATACGGAGGATCCGAGCGTTATCCGGATTTATTGGGTTTAAAGGGTGCGTAGGCGGCCTTTTAAGTCAGCGGGGAAAGTCTGCGGCTCAACCATAGAATGGCCGTTGAAACTGGGGGGCTTGTGTATGTTTGAGGCAGGCGGAATGCGTGGGGTAGCGGTGAAATGCTTAGATATCACGCAGAACCCCGATTGCGAAGGCAGCCTGCCAAGCCATGACTGACGCTGATGCACGAAAGCGTGGGGATCAAACAGGATTAGATACCCT
+
GGGGGGGGGGGGGGGGGGG8FGGGGCFGGEGGGGGGGGGFEFGGEEGFEGGGE7FCFFEFCEFCGGAGGCFCFEF<FFGGGEFGGGAFG9<EEGGGGGGGGGGGEGGGGGGGGGEE9FFGFGGGGGGFGGGCFFFGGGFFFGGDDGCFFFCFGCFFGGFF,@FGGGGGGGG7<DEFEEGGFFGGGEDGEF>*CFGGGGECFGF,<<:CFFFD7EG>C38D?>:CC78>GC<FEC?,<5C/CC;(:8F=@40FGGG7:3>3CFEFCC;@<)<>AA;GFFA?CCFC=FGFFDC8*EDDGFEF=7,FB+BGGF@4@8CCC7GF:@EB:>7GGGFEEF<>9CFFDFE,>GGFECEECEGGCCGFEFEGF@,GGFFECEGGFFF8GGGGGFEFEBGGGGFGGGGGGGGGGGGGGFFGGFFGEGGGGGGGGGGGGFFBCCCC
@s601 35143
TGAGGAATATTGGTCAATGGGCGCGAGCCTGAACCAGCCAAGTAGCGTGCAGGATGACGGCCCTATGGGTTGTAAACTGCTTTTATGCGGGGATAAAGTGTGGGACGTGTCCCATATTGCAGGTACCGCATGAATAAGGACCGGCTAATTCCGTGCCAGCAGCCGCGGTAATACGGAAGGTCCGGGCGTTATCCGGATTTATTGGGTTTAAAGGGAGCGGAGGCCGTTTGTTAAGCGTGTTGTGAAATGTCGTGGCTCAACCGGGGCATTGCAGCGCGAACTGGCAGACTTGAGTGCGCAGGAAGTAGGCGGAATTCGTCGTTTAGCGGTGAAATGCTTAGATATGACGAAGAACTCCGATTGCGAAGGCAGCCTACTGTATCGCAACTGACGCTGAAGCTCGAAAGCGTGGGTATCGAACAGGATTAGATACCCT
+
FGG@FGGGGGG9FGGGGGG8FG@FGGGGGGGGGGGGFFGGFGAGGGEFGGGGGGGGGGGGGGGGGGCFFGDGFGGGGGDEGGGGFGCGGGGGGGGGGGGGGGGGFGGGGFG?D:F8FEFFGGFGGGGGGGGGGGGGGGGGGGGGGGGGGGGGGGFGGGFFGCGGGGGGEGGG:<FEGG7FFFGGGGDEEEG5AF>CGGGGGGFCFEEDGGGGGCEFEBC2:5CG:>?D9CGGCFGFGGG<GFGFGG>:C&:@C?C@@<C9CGCDGG<<CGE?@=?GGGG)GGGGGFE868=6*@+@+FFGGEBFB+7F:GEE+=4++7++=9+8FGFA?EE<?EEEAGFDC,,A=CCGFEEEGGGGEGGGDGGGGGGGGFECFFDE<FCF8@EGGGGGGFFCF<9FEGGGGGGGEEGGGGGGDGGFCGFBFGGGGGGFFGGCCCCC
@s601 30845
TGAGGAATATTGGTCAATGGGCGAGAGCCTGAACCAGCCAAGTAGCGTGAAGGATGACTGCCCTATGGGTTGTAAACTTCTTTTATAAAGGAATAAAGTCGGGTATGCATACCCGTTTGCATGTACTTTATGAATAAGGATCGGCTAACTCCGTGCCAGCAGCCGCGGTAATACGGAGGATCCGAGCGTTATCCGGATTTATTGGGTTTAAAGGGAGCGTAGATGGATGTTTAAGTCAGTTGTGAAAGTTTGCGGCTAAACCGGAAAATTGCAGTTGATACTGGATATCTTGAGTGCAGTTGAGGCAGGCGGAATTCGTGGTGTAGCTGTGAAATGCTTAGATATCACGAAGAACTCCGATTGCGAAGGCAGCCTGCTAAGCTGCAACTGACATTGAGGCTCGAAAGTGTGGGTATCAAACAGGATTAGATACCCT
+
FFGCFFG@EFDFGGFFGGGFCFFDEGGGG?FGFFGGGGGGGGGGFGGGEGGGFGGEGF<C@FGGGGFGGGGGEC,EEFGGG9FGG9FFFFGDFGGGGGGGDCGGGGGGGGGGFGG+EFEGGAGGFGFCFGGGFG9EFF@CFFGCEGDGFD,D:FFG=FGGGC<FEDGGGGGGFFGGGGGF#>>3*5=CB=@C@FE9EC@FB5:B<F<:<ABFFF#7@==7:5/EFGF<GGEFF<@;<:FGF0?FGD2GFC8@:FEGG+<F?FC)CD=?CACF@=6GGDE=8GGFCGGGEFFB5GFA,BEA,FFFFFFF78>BD8GEEFFGGGGFD8A,GGFGFFFFFGF;?=<FF<ACA@CGGGGFC<FGGGGGGGFGECGFACAE6EEFGFGGFEGGGFFCFFGFDGGGGGGGFFCCCGGFGGGFDFB,EFFGGGGFGCFCCCCC
@s601 21287
TGAGGAATATTGGTCAATGGGCGAGAGCCTGAACCAGCCAAGTAGCGTGCAGGATGACGGCCCTATGGGTTGTAAACTGCTTTTATAAGGGAATAAAGTGGGTCACGTGTGACTTTTTGCATGTACCTTATGAATAAGGACCGGCTAATTCCGTGCCAGCAGCCGCGGTAGTACGGAAGGTACGGGCGTTATCCGGAGTTATGGGGTTTAAAGGGAGCGTAGGCCGGGGATTAAGCGTGTTGTGAAATGTAGTGGCTCAACCTCTGCACTGCAGCGCGAACTGGTCTTCTGGAGTACACACAACGTGGGCGGAATTCGTGGTGTAGCGGTGAAATGCTTAGATATCACGAAGAACTCCGATTGCGAAGGCAGCTCACGGGAGCGCAACTGACGCTGAAGCTCGAAAGTGCGGGTATCGAACAGGATTAGATACCCT
+
ECGGGGGFGGFGGGGGGGD8FFGGEG>FCCFEFFGFFGFGGFDFGGEGFFGGEE,EAFFGFGGG<,CFFGGGEFEFCGFG99FFGAFGFFEFFGGCFFGC,B@FEGGGGEFGGGGFFFGGDFFGCGGFGAFGGGGFFGEAFGE=CEGGGGGGGGFGFGGG,>DFGGG>@ECCFG7<F7*>D,DFCFGGBFG:2?CE*#:7:8,<ABFGGGEG@:7)C/%9?<8CB<E#;(%FF0EEGGC?CFFGC?8FF<@F=<CECC5>@06F2@,8F8@CGGEEEGE?D7D?GDFFFF8EFGGGDEGEGFFCGGF:@E?FD8DF@CFGGFB+=ECCGGGEEGFCGGFDF@FGGGFFGGGGGGGEGGFGGGFFEFF8GFCGEGGGGGEGEF@FGGFGEF@DF@CFFGGGFGGFDGGGGGGGGGGGGGGFFGGGGGGGGGGCCCCC
@s601 43036
TGGGGAATATTGCACAATGGGGGAAACCCTGATGCAGCGACGCCGCGTGGAGGAAGAAGGTCTTCGGATTGTAAACTCCTGTTGTTGGGGGAGATAATGACGGTACCCAACAAGGAAGTGACGGCTAACTACGTGACAGCAGCCGCGGTAATAAGGAAGGTCCGGGCGTTATCCGGATTTATTGGGTTTAAAGGGAGCGCCTGCCGTGGGTTAAGCGTGTCGTGAAATTCCGTCGCTCACCGGCGGACGTGCGGCGCGAACTGGTCCACTTGAGTACGCGGGACGTTGGCGGAATTCGTGGTGTAGCGGTGAAATGCTTAGATATCACGAAGAACTCCGATCGCGAAGGCAGCTGACGGTAGCGCAACTGACGCTGAGGCTCGAAAGTGCGGGTATCGAACAGGATTAGATACCCT
+
CEFFFGFFF9E9FGDFFCF8FBFFEGGGGFGFFFGGGG7=@@BFEGGFGE:C:FGGFFFF95C,CC,B+=,,55@A,CFG=E9?,<FGC=F=FEFE,<BFFGGCCFGGGGGGFCFGGFBDFGD:<>CEF9>FGC@,>FEFBFC78:CGGGFGF,CC<F@C<<:<FECF1***<,*FCEGFGF?C9EC61%+22<?85:?*#&:8CDCDCE<>:?<.?,E1491F>0F;EF=B=)=<8F@#7:=CE5:GF#*>GGEC3,;FDFGEFBC<,<,C5C>GGGFB+AA+EDFC7E6C6,@+8FF=B<C>9F7FEE?FFEFC4A<=A9,,CGFFF??<AB=DDCGGGEF@FDFGFEGGGFB<GF@@DGDGFFCECB,7GF<FCGGFC,GGGDGFFEFGGGGGCGFC<FGGGGFEE8GCC9CC
@s601 239
TAGGGAATCTTCGGCAATGGGGGCAACCCTGACCGAGCAACGCCGCGTGAGTGAAGAAGGTTTTCGGATCGTAAAGCTCTGTTGTAAGAGAAGAACGTGTGTGAGAGTGGAAAGTTCACACAGTGGCGGTAACTTACCAGAAAGGGACGGCTAACTACGTGCCAGCAGCCGCGGTAATACGTAGGTCCCGAGCATTGTCCGGATTTATTGGGCGTAAAGCGAGCGCAGGCGGTTTAATAAGTCTGAAGTTAAAGGCAGTGGCTTAACCATTGTTCGCTTTGGAAACTGTGAAACTTGAGTGCAGAAGGGGAGAGTGGAATTCCATGTGTAGCGGTGAAATGCGTGGATATATGGAGGAACACCGGTGGCGAAAGCGGCTCTCTGGTCTGTAACGGACGCTGAGGCTCGAAAGCGTGGGGAGCAAACAGGATTAGATACCCT
+
GGGGGFFCGGGGGGGGGGGGGGCEGEFGFGGGGGGGGGCEGE@FGGE@CG@FGFDGGGFGGGFGGGCE:FEFGFFFGFGFGFEFFEFFGGGGGG8EFDFGG<CFGGGGGGGGDDFFGGGGFDC?=FCFGEGGGGFGFDCFGGGGG8BDCFCFE7:<<ACF7FGGGGGGCC7:FGEFGGGGGGGDF:9F7<B:CC69CGGF352825CFC<?88CCB836901:1071<2<C8DGGFFBG?FC=AF8@<@79A#5>4CFD0FGFFFDFGGFCCDC<=9,B@F9C?==FDC,9@C,FGGFGFFDGFE8GGGGFF<E;9G?DFFE?8FGGEG=FCFFE<48,GGEFGFE;BFCGFAEEDGEFCCCGFGDCGGFECDFEFGGEGGGGGGGGGGGE6++@;GGFGGCGGF@CFFGGGGGGGGFADGGFGFGGGGGGGGFD@9C?CC
@s601 20267
TGAGGAATATTGGTCAATGGGCGAGAGCCTGAACCAGCCAAGTAGCGTGAAGGATGACTGCCCTATGGGTTGTAAACTTCTTTTATAAAGGAATAAAGTCGGGTATGCATACCCGTTTGCATGTACTTTATGAATAAGGATCGGCTAACTCCGTGCCAGCAGCCACGGTAATACGGAGGATCCGAGCGTTATCCGGATTTATTGGGTTTAAAGGGAGCGTAGATGGATGTTTAAGTCAGTTGTGAAAGTTTGCGGCTCAACCGTAAAATTGCAGTTGATACTGGATATCTTGAGTGCAGTTGAGGCAGGCGGAAGTCGTGGTGTAGCGGTGAAATGCTTAGATATCACGAAGAACTCCGATTGCGAAGGCAGCCTGCTAAGCTGCAACTGACATTGAGGCTCGAAAGTGTGGGTATCAAACAGGATTAGATACCCT
+
FEFGGGGGGGGGGGGGGGGEFGGGGGGGGGGGGGGGGGFFGGFGGGDGGGGGGGGFGGFGGGFFFGGGGGGGGGGGGGGGGGGGGGGGFFGGGGGGGGGGGGGFCFGGGGGGGFGGGGGFGGGGGGGGGGGGGGGGGGGGAFGGGGGGGGGGCDGGGGGGGDDGGGGGGGGG=AEEDCEF7D@FGCEAFCE8CGGD>ECGGGG@EFFFGGCGGGGFD@F;::EGDCGFGGGGFFF-FGGGFFCFED<@FGAGGGGDFB=FCFGFFDDCCEFGFFDGB==FGFFF6<,GFEFF5FGGGFE=?GGFGGGEGGGE@4+EDGGFGFB8>EGGGFFEFFEBCGGGGGFGGGFFFFFFFFCF=DFFCGGGGGGGGFDCCGGFDEE8GGGGGGGGFGGGGGGGGGGGGGGGGGGGGGFFFGGGGGGGFGFGFGFGGGGCCCCC
@s601 241
TGAGGAATATTGGTCAATGGACGAGAGTCTGAACCAGCCAAGTAGCGTGAAGGATGACTGCCCTATGGGTTGTAAACTTCTTTTATACGGGAATAAAGTTAGCCACGTGTGGCTTTTTGTATGTACCGTATGAATAAGGATCGGCTAACTCCGTGCCAGCAGCCGCGGTAATACGGAGGATCCGAGCGTTATCCGGATTTATTGGGTTTGAAGGGAGCGTAGGCGTGTTGTTAAGTCAGTTGTGAAAGTTTGCGGCTCAACCGTAAAATTGCGGTTGATACTGGCGACCTTGAGTGCAACAGAGGTAGGCGGAATTCGTGGTGTAGCGGTGAAATGCGTAGATATCACGAAGAACTCCGATTGCGAAGGCAGCTTACTGGATTGTAACTGACGCTGATGCTCGAAAGTGTGGGTATCAAACAGGATTAGATACCCT
+
CFFGGEFGFFGGGGGGGGGGGGGGGEGFFGGGGGGGGGGGGGGGGGGGGGGGGGGGGGFGGGGGGGGGGGGGGGGFGGGGGGGGGGGGGG>=BFEEAFFGGGGGGGGFAEFEGGCGCE@E?DFFAGGGG?EGGGE;FGGGC8?FEFEFDGGGGGGGFGEGGG<D7@CFFGFCCFGGEFC:FDD@6#=FF/=:4><CEE=A$:FFF771<*?;FF@A=5==;9GC6#C7GFFF;FCEF>FD1F:C:=@CEF:EF<FF8:GDGGC<F@,FF>F5FGGGGFGFDCEGGGFFGFFGEGFFED@GFE,GGGGGGFGGGGGE=C@:GFDGBGCCGCF;7GGE>-EGGDGFF7FGFGGGFGFFCGGGGDEFFF<GGGGGE9FFGGGGFDGGGFFCGGFGGGFGGGGGFGGGGGGGGGGFFGGFGCGGGGGGGGFGFGFCCCCC
@s601 242
TGAGGAATATTGGTCAATGGGCGAGAGCCTGAACCAGCCAAGTAGCGTGCAGGATGACGGCCCTATGGGTTGTAAAATGCTTTTATAAGGGAATAAAGTGAGTATCGTGAGGCTTTTTGCATGTACCTTATGAATAAGGACCGGCTAATTCCGTGCCAGCAGACGCGGTAATACGGAAGGTCCGGGCGTTATCCGGAATTCTTGGGTTTAAAGGGAGCGTAGGCCGGAGATGAAGCTGGTTGTGAAATGGCGCCGCTCAACGGCTGCACTGCAGCGCGGACTGGTTTCCTTGAGTACGCACAAAGTGGGCGGAATTCGTGGTGTAGCGGTGAAATGCTTAGATATCACGAAGAACTCCGATTGCGAAGGCAGCTCACTGGAGCGCAACTGACGCTGAAGCTCGAAAGTGCGGGTATCGAACAGGATTAGATACCCT
+
C<ECCFFFEFGGC,6EA,FFCE@C@CEFF<CFGGGF@FGFEF96,<@FE7@FFBFEEF@@FGG,CCCFFDFGC,E,,<,,CFG9FA<C5EFF<=BEFF<,CA<,5EF<,,+,BFGFFF@FFG,7EC<BFFDDEF,C,5AF8+@=ECCCF,B9,8+8+,,+8,,8:>:CFEC5@,*><*5>,67*1=41FC;*?<C***+7+15C:CFG2FCD(CCAEB:83/07C0:3+E<(4':/(/61<GCCB<4*4**>*EGGGF<@77<E9CGGGFC97ECGGF???CFA8,,5=>DDDC68>9FFD<=BF=:??>CFDDGGEFFF?GGGAEGFCEFC,9C=;FE=A4,,GFEGGGFFEBGFC<EECFCFEB9GGGFEC<F<C,CEGECGECFDGGFGGGGFFEEFFGFFF:GGGGGFEEFCGFFFGGFGGGGCGGEBCC@B
@s601 29985
TGGGGAATATTGGGCAATGGGGGAAACCCTGACCCAGCAACGCCGCGTGAAGGAAGAAGGCCTTCGGGTTGTAAACTTCTTTTACCAGGGACGAAGAACGTGACGGTACCTGGAGAAAAAGCAACGGCTAAATACGTGCCAGCAGCCGCGGTAATACGTATGGTGGAAGCGTTATCCGGATTTACTGGGTGTAAAGGGAGCGTAGACGGTGATGTAAGTCTGAAGTGAAAGCCCGGGGCTCAACCCCGGGACTGCTTTGGAAACTATGTGACTAGAGTATCGGAGAGGCAAGTGGAATTCCCAGTGTAGCGGTGAAATGCGTAGATATTGGGAGGAACACCAGTGGCGAAGGCGGCTTGCTGGACGATAACTGACGTTGAGGCTCGAAAGCGTGGGGAGCAAACAGGATTAGATACCCT
+
E@FFGGGGGGFGGGGGGGG<E7FGGGGGGFGGGGGGGGGGGGGGGGGEFGGGGGGGFGFE9F<EFGGEFGEGDDFGFGGG9F9FGFGGGGFGGGDEGGFCGGGFEE@EEFCFGGGG@FGGEGGGFFGGGGGGGGGGF7DCF8FGF7EGGG>CF*@FCC::5FC2<:<FGFFE2<FCFG3>GECCG>GCF1F6?GGFFD<<:<FCEEGGDDDFFGD,GBCCADDFGCGD?FGGGGGGDC6FEGGFE@EFGG?EEDFFGF@@@<E>=CCFFFC-7@EF@#:DGGFFGFGGGGEGGAFC8FFFEE9FCEGAFBFAEE<,EGGGGC8FA<A,GDGFDFGGGFGDFCGGDGFGGEF@+GGFFGGGGGGGGFGFFECBDGGGGFGFGGGFCGGF;GGGGGGGFEEEAFFGGGGGGFGGGGCCCCC
@s601 244
TGAGGAATATTGGTCAATGGACGAGAGTCTGAACCAGCCAAGTAGCGTGCAGGATGACGGCCCTATGGGTTGTAAACTGCTTTTATAAGGGAATAAAGTGGGAGTCGTGACTCCTTTTGCATGTACCTTATGAATAAGGACCGGCTAATTCCGTGCCAGCAGCCGCGGTAATACGGAAGGTCCGGGGGTTATCCGGATTTAATGGGTTGAAAGGGAGCGTAGGCCGGAGATTAAGCGTGTTGTGAAATGTAGGCGCTTAACGTCTGCACTGCAGCGCGAACTGGTTTCCTTGAGTACGCACAAAGTGGGCGGAATTCGTGGTGTAGCGGTGAAATGCTTAGATATCACGAAGAACTCCGATTGCGAAGGCAGCTCACTGGAGCGCAACTGACGCTGAAGCGCGAAAGTGCGGGTATCGAACAGGATTAGATACCCT
+
DFFFG86FGGGGGAGGGFGDFGGGGGG@FFGGGGGGGGCFEFFFGGGFGGGCGGGGGGGGGEFFCFEFGGEGGGC,EFGGGGGGGGGGAFGCEFF9BFEGDDACFECDEFF,CEFFAFFGGGGFE<FFGGGGFFDFEFFFGGDCEEGGGDFG8@FEGCGGGD8<>?:@@>@F,>@F7>BCFGFFE>*<FFCECC:E6<=63#714F?4'3E@;98581<@;DC<<7CFEC06:;C5C>CG8GFB,55FF1*4*ED7*,D@FF@,;9?F>6F>F7EF=D=8?FGFGFFB8=FD5FCFGGGFE?9FE>7GGGFFFDGGGGGFGGGGFGEGGGGFFGFD9FF=<DDF8GGDGFEFDCGC@GGGGGECFGFGGGFGFDGFFFBBDEEFGGEC7GFGGGGGF@F@,GGGGGGDGEGGGGGCFEGDGGGGGGFGGGGCCCCC
@s601 39537
TGAGGAATATTGGTCAATGGACGGAAGTCTGAACCAGCCAAGTAGCATGCAGGATGACGGCCCTATGGGTTGTAAACTGCTTTTATGTGGGAATAAAGTCAGGGACGTGTCCCTGTTTGCATGTACCTTATGAATAAGGACCGGCTAATTCCGTGCCAGCAGCAGCGGTAATACGGAAGGTCCGGGCGTTATCCGGATTTATTGGTTTTAAAGGGAGCGTAGGCCGGAGGTTAAGCGTGTTGTGAAATGTAGATGCTCAACATCTGAACTGCAGCGCGAACTGGTTTCCTTGAGTACGCACAAAGTGGGCGGAATTCGTGGTGTAGCGGTGAAATGCTTAGATATCACGAAGAACTCCGATTGCGAAGGCAGCTCACTGGAGCGCAACTGACGCTGAAGCTCGAAAGTGCGGGTATCGAACAGGATTAGATACCCT
+
FGGGGGGGGGGGGGGGGGGGGGGDCEFFGFGGGGFFGG?FGGGGGGGGGGGGGEEGGGCCEGG<FEFEFECGGGGAEGAF9EBFCFFFEFFGGFGGGFGGGGGGGFC4BFGGGGG<AFGGGF9FFGGDGGGGGF9FFCFFGG>EGG+=FDFFCFGEGGFFF8F3@FGGGGF,@>FEDEGDFFCEGD5F>>FGGGEGEG<:CCCFC#=3FFFGGGFF:>CC1=CCFEG8?#A:A9?AE>:EFEFG:EED=?AFGFE?9EE?,;296CFF:@EC>>4?>D-DFFGGGGGG?AGFFFCEE9EC,9CGGEGEC=;GD>+@EB@F?EB48GCGFGFFAAFE@9EC?,9FGFDFGFEA@CC@CDCEGGGGGE@GGGGFGFFGFGGF>EGGFGFGGF@+FCGFF:FCEGGFDCFDGDGGGFGFGGFGGGGGFAGGGGFCCAAA
@s601 34099
TGAGGAATATTGGTCAATGGGCGAGAGCCTGAACCAGCCAAGTAGCGTGAAGGATGACTGCCCTATGGGTTGTAAACTTCTTTTATAAAGGAATAAAGTCGGGTATGCATACCCGTTTGCATGTACTTTATGAATAAGGATCGGCTAACTCCGTGCCAGCAGCCGCGGTAATACGGAGGATCCGAGCGTTATCCGGATTTATTGGGTTTAAAGGGAGCGTAGATGGATGTTTAAGTCAGTTGTGAAAGTTTGCGGCTCAACCGTAAAATTGCAGTTGATACTGGATATCTTGTGTGCAGTTGAGGCAGGCGGAATTCGTGGTGTAGCGGTGAAATGCTTAGATATCACGAAGAACTCCGATTGCGAAGGCAGCCTGCTAAGCTGCAACTGACATTGAGGCTCGAAAGTGTGGGTATCAAACAGGATTAGATACCCT
+
EFGGGGGGGGGGGGGGGGF@FGGGGGGGGFGGGGGGGGGGFGGGFF:BFGFECFGGEFEFFEFFGGGGFFCFEGGGGGGGDFGGGGGGGGGGGGGFGGGGE7FG7FFGGGGG=EGFFGEGGGFGFGFGGGGGGGGGGGGGGCE7CGFGGFFGGGFDGC,FFDGGGGGG:F7EGFG*@C7>FG:::F8>FEFFGC:<EGDEGGEGCG73<C8C9F>5<6CG>>@1CC+FEBBF@3GAF:GFF@EFCDDFGEGFGGGBG@><:CG=AEFAGFFDEF@<>7?FFAGF?<<E8A+A+EAE8<48GFAEFD:EFCFFB@E7GGGGFA>@5ECEFDDFGGGF9<9CFAFFECFGGFFFEBF:ED8GEGGDGFEGGGFECGGGFFF@F?GGFEDEFEFEC8GGDGGGFGGGGGGGGGE<GGGGGGGFFFGGGGGFGGGC<CBC
@s601 247
TGAGGAATATTGGTCAATGGACGAGAGTCTGAACCAGCCAAGTAGCGTGAAGGATGACTGCCCTATGGGTTGTAAACTTCTTTTATACGGGCATAAAGTTAGCCACGTGTGGCTTTTTGTATGTACCGTATGAATAAGGATCGGCTAACTCCGTGCCAGCAGCCGCGGTAATACGGAGGATCCGAGCGTTATCCGGATTTATTGGGTTTAAAGGGAGCGTAGGCCGGAGATTAAGCGTGTTGGGAAATGTAGATGCTCAACGTCTGCACTGCAGCGCGAACTGGTTTCCTTGAGTACGCACAAAGTGGGCGGAAGTCTTGGTGTAGCGGTGAAATGCTTAGATATCACGAAGAACTCCGATTGCGAAGGCGGCTCACTGGAGCGCAACTGACGCTGAAGCTCGAAAGTGCGGGTATCGAACAGGATTAGATACCCT
+
EFGGGGGGGGGFGGGGGGGFFGG@7C@CFGGGFFGFGF8ECFGGGGGGGGGGGGGGGGCEFGGGG8FFGGGGGG?CFFGGGACFGGGGGEG+@FGGEAFGAFFGGGGGG<+=<,BFGGGCFGFG9FCG<FFFGGFGGGGG9EFGEFGB8BFFGGGF<<,><FFGGC@CGDG,=EGEDEEFCEGA*5>FFFGGDGGG5CC:C+GGFG?*7<0,>B7.E>E>;0=GAB;EGD7AC.@2?FC?>8&DFGG=FF<FEC:>+6;ECFGGFC>F<18<<8=>=6#:9GGGGFDD,A75)CDEDGFGEFB8DCFB8+:,@=,8@,+ECF>CAGGGFCE,C<F=AGGGGFF8FGFFFDABEBCF7FFEGECFFFBC@+,GGGGGGGECDECGGFEF@CBGGFFGGGGFC@FGGGECGGEF7GGGGGGCGFGGGE9FF8F@C<CC
@s601 44524
TGAGGAATATTGGTCAATGGGCGAGAGCCTGAACAAGCCAAGTAGCGTGCAGGAAGACGGCCCTATGGGTTGTAAACTGCTTTTATAAGGGAATAAAGTGAGTCTCGTGAGCCTTTTTGCATGTACCTTATGCATAAGGACCGGCTAATTCCGTGCCAGCAGCCGCGGTCATACGGAAGGTCCGGGCGTTATCCGGATTTATTGGGTTTCACGGGTGAGCAGGCGGCGCGCCAGGTCAGCGGTCAACGTTCCGGGCTCAACCCGGTGTCGCCGGTGAAACTGGCGTGCTCGAGTGCGTGCGAGGAAGGCGGAATGCGTTGTGTAGCGGTGAAATGCATAGATATGACGCAGAACTCCGATTGCGAAGGCAGCTTTCCAGCGCGCGACTGACGCTGAGGCACGAAAGCGTGGGGATCGAACAGGATTAGATACCCT
+
FGFGFFF8CFGGGGGGGGDCCDFG7FGGGA<FGG,EFFFGG8,CFFEF@FFGGECGGF@@FGEDGGFGGGGGG9?FFGGG9A,C,CF9CFF=FFGGGAD?E,5EFFFGG8C,AAAFGGGGEFGGFGG9,4?F,C;FFGF@F+FC@F@FGGF?>DFEDFGFF,:>+3+@F*@>FF:@EEC:FEFE*>=C=BC7EF7CECCFF+>B@C=CC,2,*8<>7)/**.AEE7,85>;;E#;<CC98F<2359#:42C<:*>:FCF<*C::CC>**B;*D,F;AA@?FDC@F:<+8<GEFC:+GGGGFGGCDFFGCCFCEGGGED?FE@B>EEFCGFFC5CE;AAGFBAFGGFFE,FGF?CFGDFFC,F7FGFGFEDFFGFE+FGGGFFC,9GGGFFDGCGF9GFDE@GGEGECEGGGGGGGDGGGGGGGGGGFGGGCCCCC
@s601 22160
TGAGGAATATTGGTCAATGGACGCAAGTCTGAACCAGCCAAGTAGCGTGCAGGATGACGGCCCTCTGGGTTGTAAACTGCTTTTAGTTGGGAATAAAAGGAGGGACGTGTCCCTTATTGTATGTACCATCAGAAAAAGGACCGGCTAATTCCGTGCCAGCAGCCGCGGTAATACGGAAGGTCCAGGCGTTATCCGGATTTATTGGGTTTAAAGGGAGCGCAGGCGGCGGCGTAAGTCAGTTGTGAAATCGTGCGGCTTAACCGGGCAATTGCAGTTGATACTGGGTCGCTTGAGTGCACACAGGGATGTTGGAATTCATGGTGTAGCGGTGAAATGCTTAGATATCATGAAGAACTCCGATCGCGAAGGCATATGTCCGGAGTGCAACTGACGCTGAGGCTCGAAAGTGTGGGTATCAAACAGGATTAGATACCCT
+
FGGGGGGGGGGGGGFFFGGFGGGGGEGEFFGGGGGGGGGFFG<FEFCFGGGGGGGGGGFGGGGGGGDFGFEGGFGGGGGGF9FGGFFGEEF==ECEG,BFGGGGGFGGGGG?FGGCGAEFGGGG9FE,8EFG?EFGGGEFGFGGGGGDGGGGGFGGGGGC:FGGCGGGEGGG9?FEG@GG>CFGGFGGGGEGFGGGGDCGCFGEFC<G<?FC<=?FG9C:9=?;DGC?C7FCF;FB><1@C;9CCFGF7+<:8EEGE+GFFC:#398D/GGCFD<-,,3<4C@+F??:,GGFFFGFGFGF8FEF?9+FCGFGGGGFCGGGFFC8BDFFEGGGGFCGEFFDF9FGFFAGFFGGGEGGDGGGGGGGGGGGGGGFFFC@GFGGGGFGGEDCGGF@GFFBFGGGGDGFFCGGGGFFGGFGGFCGGGGGGGGGFFC,CCCC
@s601 250
TGGGGGATATTGCGCAATGGGGGAAACCCTGACGCAGCAACGCCGCGTGAAGGATGAAGGTCTTCGGATTGTAAACTTCTTTTATTAAGGACGAATAAAGTGACGGTACTTAATGAATAAGCTCCGGCTAACTACGTGCCAGCAGCCGCGGTAATACGTAGGGAGCAAGCGTTGTCCGGATTTACTGGGTGTAAAGGGTGCGTAGGCGGCTTTGCAAGTCAGAGGTGAAATCTATGGGCTCAACCCATAGCCTGCATTTGAAACTGCAGAGCTTGAGTGAAGTAGAGGCAGGCGGAATTCCCCGTGTAGCGGTGAAATGCGTAGAGAGGGGGAGGAACACCAGTGGCGAAGGCGGCCTGCTGGGCTTTAACTGACGCTGAGGCACGAAAGCGTGGGTAGCAAACAGGATTAGATACCCT
+
C<FFGGGGGGGGGFGGGEFGGEGGGGGGGFFFGGGG>CCAFFGGGGGFGGGGGGGG@EEGGGGGGGGGDGGGGGGGGFGGEFGGGGGGGGGGGGG8FGGGGGGGGDGGGGDFGGGGGGGGGGGGGGGGGGGGECG>F7FFFGGGGGGGCGDGGEGGGCGCGGGGGCEFGF6;?.=<BFC<<EFFDFEFGFE5GFE@GE6FDGCC8CGGGCCEGGGF>@A6*60#@9CFGFCCCFF@@5D#<FCGGFGFFCDGDFD;CFD:CC2>GGG#<8C=:GGEG=GGGGEFF,FGGGDGGFADFEGGDE>FECE=F@GGGGFBCEC?C,2F8=@+EEFF<FFB6CFCFFFCE@,FFCGGGGGGEGGFFEECGGGGGGGGFCFGGGFFGGGGGGFBCGGGGGGFFFCE9<FFEGGGGGGGGGCCCCC
@s601 251
TGAGGAATATTGGTCAATGGGCGAGAGCCTGAACCAGCCAAGTAGCGTGCAGGACGACGGCCCTATGGGTTGTAAACTGCTTTTATAAGGGAATAAAGTGAGTCTCGTGAGACTTTCTGCATGTACCTTATGAATAAGGACCGGCTAATTCCGTGCCAGCAGCCGCGGTAATACGGAAGGTCCGGGCGTTATCCGGATTTATTGGGTTTAAGGGGAGCGTAGGCCGGAGATTAAGCGTGTTGTGAAAGGTAGACGCTCAACGTCTGCACTGCAGCGCGAACTGGTTTCCTTGAGTACGCACAAAGTGGGCGGAATTCGTGGTATAGCGGTGAAATGCTTAGATATCACGAAGAACTCCGATTGCGAAGGCAGCTCACTGGAACGCAACTGACGCTGAAGCTCGAAAGTGCGGGTATCGAACAGGATTAGATACCCT
+
FFGGGGGGFFGGGGGGGGGFGGGGGGGGGGGGGGGGGGFFFGAEFGGGGGGGGGGGDGGEFGGFFFGGGGGGGGGGGGGGGGGGGGGGGGGGGDGGGFGGGGGFGGGGGGGGGGGGGGGGFFFFGGGGGFFGGGAEFGGGGGEGGGGGGCFGGFGGCFGGCGGFGGGGGGGFGGGGGGGGF@ECFGDEC:EFCFGCE=FF+:A9><<CF@FCFG@FC1?D?577:3CEGCFGGGCAGDG4FF:C=C<#.B9E>C:%>7@>GGFGGGEGF$EFGDECC@+89CFFF>3,,BEB5F>:GE48,9@,CC+C:95>@,BCGFFE?4+@)F8EC9FGEFFFFGFFCD@8FFCF<FA?,FBC@EFFF@@<FEFGGGGGGGFFAGFGGGFCGGFGGGFGGGGGFFGGGEFDFEGFF:DCGFEFDFECAGGGFGGGFEECCCCC
@s601 33814
TGAGGAATATTGGTCAATGGGCGAGAGCCTGAACCAGCCAAGTAGCGTGCAGGATGACGGCCCTATGGGTTGTAAACTGCTTTTATAAGGGAATAAAGTGGGAGTCGTGACTCTTTTTGCATGTACCTTATGAATAAGGACCGGCTAATTCCGTGCCAGCAGCCGCGGCAATACGGAAGGTCCGGGCGTTATCCGGATTTATTGGGTTTAAAGGGAGCGTAGGCCGGAGATTAAGCGTGTTGTGAAATGTAGACGCTCAACGTCTGCACTGCAGCGCGAACTGGTTTCCTTGAGTACGCACAAAGTGGGCGGAATTCGTGGTGTAGCGGTGAAATGCTTAGATATCACGAAGAACTCCGATTGCGAAGGCAGCTCACTGGAGCGCAACTGACGCTGAAGCTCGAAAGTGCGGGTATCGAACAGGATTAGATACCCT
+
EEGGGGGGGGGGGGGGGGEFFGGGGGGGGGGGGGGGGFFGGGFGGGGGGGGGGGGGGGGGGGGCEFEFGGGEGGFGGGGGFGGGGGGFGGGGGGGFGGGGGGGGGGGCGGFFGGGGGGGGGGGGGGGGGGGGGFGGGG?FGFGEG/GFGGGGGGGGGGGG>GGGCGEGGGGGE0>FGGDGGFGGGGGGGGF9FFGGDCFFGG1:?F?E;6<EDFECE>FGFEEGG9EEGFFGGGF9>@;,F@,EFD;CFFFGF7:CFFFD5;8EGGFGGGG=@C@8C@?D?FFGGGFF=FGGFF>EGDDGGGGGGGGGGGEFDFGGGGGGGGEGFF7FGGGGGCGGGGGGGGFE,GFGGGGGGGEGFEGGCGFDEFFGGGGGGGGGGGGGGGGGGGGGGEEGGGGGGGGGFEF9FGGGGGGGGGGGGFGFFGGGGGGGGGGCCCCC
@s601 37661
TGAGGAATATTGGTCAATGGGCGAGAGCCTGAACCAGCCAAGTAGCGTGAAGGATGACTGCCCTATGGGTTGTAAACTTCTTTTATAAAGGAATAAAGTCGGGTATGCATACCCGTTTGCATGTACTTTATGAATAAGGATCGGCTAACTCCGTGCCAGCAGCCGCGGTAATACGGAGGATCCGAGCGTTATCCGGATTTATTGGGTTTAAAGGGAGCGTAGATGGATGTTTAAGTCAGTTGTGAAAGTTTGCGGCTCAACCGTAAAATTGCAGTTGATACTGGATAGCTTGAGTGCAGTTGAGGCAGGCGGAATTCGTGGTGTAGCGGTGAAATGCTTAGAGATCACGAAGAACTCCGATTGCGAAGGCAGCCTGCTAAGCTGCAACTGACATTGAGGCTCGAAAGTGTGGGTATCAAACAGGATTAGATACCCT
+
CGFGFFFCFGGGFGGGGGGCEGGGGGGCFGGGFGGEDGGGGGDEGGGEGCFGGG@FFFFFECEEFGGGGGECFFEGGGEGFGGGFGGGGFEFGGGEGGGFGGGGGGGGGGGCFGGFB8C?FGAFDGC<F@ECGGGEGFGGDAEEGGGGFFG8CGGGGGCDFFG8@ECFGGDGDEGDGGD<,,6>><8>F>*6,?::7*8F9CC><FFGEFFCFCF4:)F;3=CDFF#7F>C>.<831@<86E<(FG36>79>:@:$:FF??CG><9DFE906?E@,=9GGFDEB5,?,9E,E?GDDDECCGAE?DFF:B@,;@8@@7C,DGFEGBEFCGGF?GGFFE99@:,@E:,F@FEFFEEGG@@E7F7B,GGFFC<CCDE<FFEB8FF<DAGGFGGFFE,FGGFDFGGGFFGGEGGGGGGGGGGGFGGGGGFGGFEC<CC<C
@s601 254
TGAGGAATATTGGTCAATGGGCGAGAGCCTGAACCAGCCAAGTAGCGTGCAGGATGACGGCCCTATGGGTTGTAAACTGCTTTTATACGGGGATAAAGTGAGCCACGTGTGGCTTATTGCAGGTACCTTATGAATAAGGACCGGCTAATTCCGTGCCAGCAGCCGCGGTAATACGGAAGGTCCGGGCGTTATCCGGATTTATTGGGTTTAAAGGGAGCGCAGGCCGCCGGGCAAGCGTGTTGTGAAATGCAGTCGCTCAACGTCTGCACTGCAGCGCGAACTGCCCAGCTTGGGTGCGCGCAACGTTGGCGGAATTCGCCGTGTAGCGGTGAAATGCTTAGATATGGCGAAGAACTCCGATTGCGAAGGCAGCTGACGGGTGCGTAACTGACGCTCATGCTCGAAAGTGCGGGTATCGAACAGGATTAGATACCCT
+
FGFGGGGGGGGGGGGGGGFFGGGGGGGGGGGGGGGGGGGGGGGGGGGGGGGGGGGGGGGGGGGGGGGGGGGGGGGGGGGGGGGGGGGGGGGGGGGGGFGGGFGGGGGGGGGGGGGGGGGGFGGGGGGGGFGFCFGGGGGGGGGGGGGGGGGGGGGGGGGGGGGGGGGGGGGEFFFGGFCGGFFDCEEGFGEFFGFGG<FGGG>GGG<=>CCF79ECE@ED>EGGGGGGGGGGCFGBGGGGCECG><CFFGFGGCEEGGGF8FFFGGG:F<?F>A0>>EEFCDCBC<:@,@+3*FC:>@CC@8FCCE7GGGFE8+C7GC>EGGGGEGGFEFCA@EDE;CGGF=,F7GFGGCGGGEGGGGGFE:@GFE,GGGGFGGGFFFC=7@GGFECCBB+CGFAGGGGGFEGGGGGGGDGGGGGGGGGEGGGGGGGGGGGCCCCC
@s601 26196
TGAGGAATATTGGTCAATGGGCGCAGGCCTGAACCAGCCAAGTGGCGTGAAGGATGACTGCCCTATGGGTTGTAAACTTCTTTTATATGGGAATAAAGTTTTCCACGTGTGGCATTTTGTATGTACCATATGAATAAGGATCAGCTAACTCCGTGCCAGCAGCCGCGGTAATACGGAGGATCCGAGCGTTATCCGGATTTATTGGGTTTAAAGGGAGCGTAGGTGGACAGTTAAGTCAGTTGTGAAAGTTTGCGGCTCAACCGTAAAATTGCAGTTGAGACTGGCTGTCTTGAGTACAGTAGAGGTGGGCGGAATTCGTGGTGTAGCGGTGAAATGCTTAGATATCACGAAGAACTCCGATTGCGAAGGCAGCTCACTGGACTGCAACTGACACTGATGCTCGAAAGTGTGGGTATCAAACAGGATTAGATACCCT
+
DFA<EEGGGCE<EFGGGGD8@FEEGFGGGFGGEFDCFGGFGGG<DGGEGEFDGEFD<CEEFGGFGGGGGGEGDGGGGGCFEFEGGC9CFFFFGGGGGGGGGGGGGGGGG8@E+EFF9EGGGGGGGGGFGFGGGD,@C9AAA4=FGGGG8,A@EGFEG9FGEC8EG>FEGGGFGCGGD7CFFGGG7>EG@FGGCF7EGGEEFF:F;GCDF83CFGG=89DF@E?<F:,0<5CCCDC0CGC:FFF;CCCDD?CE=>FFFGGGDGFGGGGGGGDE<G@,@4#G>GGGGGGGFBDE9?=EFFFFFEDGGDGCC@?9DE+EEGGGFF=@*EGGGGFEGGFFA<FGFCFFDFGGGGFEDFCF@??8:@C<EEFGGFE;,GGGGFEFGGFFGFGGGEFFGGGGGGGGGGGGGGGGGFECFGGGGGEFDGGGFGGGGGFCCCCC
@s601 256
TGAGGAATATTGGTCAATGGGCGAGAGCCCGAACCAGCCAAGTAGCGTGCAGGATGACGGCCCTATGGGTTGTAAACTGCTTTTATACGGGGATAAAGTGAGCCACGTGTGGCTTATTGCAGGTACCGTATGAATAAGGACCGGCTAATTCCGTGCCAGCAGCCGCGGTAATACGGAGGATCCGAGCGTTATCCGGATTTATTGGGTTTAAAGGGAGCGCAGGCCGTGGGTTAAGCGTGTCGTGAAATTCCGTCGCTCAACGGCGGACGTGCGGCGCGAACTGGTCCACTTGAGTACGCGGGACGTTGGCGGAATTCGTGGTGTAGCGGTGAAATGCTTAGATATCACGAAGAACTCCGATTGCGAAGGCAGCTGACGGTAGCGCAACTGACGCTGAGGCTCGAAAGTGCGGGTATCGAACAGGATTAGATACCCT
+
CF<FGFGGGGGGGGGGGGGGGGGGGGGGGGGGGGGGGGGGGGGGGGGGGGGGGGGGFGFEFGGGGGGGGGGGGGGGGGGGFGGGGGGGFGGEG>EFGGGGGGGGGGGGGGGGGGGGGGGGGGGGGGGGGGGGGGCGGGGDFGGGGGGGGGGGGGGGGGGGGGFGGDGGGGGGGGFGE:C<<EFCCCEGEGGGGGGGGGGGGG0GGGCEG<DG7EGGEBGGBCGGGGGGG<CE/AFAGGG<CGFFAFGFGGFFFGGFGGGCC@GGGFDFF5C5>:/GGFC:6FGFDA=@?><B5CE@GGGGGGGGF>GGGGGFD8EECDD8GGGGEEDGGFC55,ECFGFDFGFCFGGFF9DGFEF:GGGEDGGFEGGGGGGGGGGGGGEGGGGGCGGFEFCGGGGGFGGGGGGGGGGGGGFGGGEGGGGEGGGGGGGGGGGCCCCC
@s601 257
TGAGGAATATTGGTCAATGGGCGAGAGCCTGAACCAGCCAAGTAGCGTGCAGGATGACGGCCCTATGGGTTGTAAACTGCTTTTATAAGGGAATAAAGTGGGGCTCGTGAGCTCCTTTGCATGTACCTTATGAATAAGGACCGGCTAATTCCGTGCCAGCAGCCGCGGTAATACGGAAGGTCCAGGCGTTATCCGGATTTATTGGGTTTAAAGGGAGCGCAGGCGGACCTTTAAGTCAGCTGTGAAATACGGCGGCTCAACCGTCGAACTGCAGTTGATACTGGAGGTCTTGAGTGCACACAGGGATACTGGAATTCATGGTGTAGCGGTGAAATGCTCAGATATCATGAAGAACTCCAATCGCGAAGGCAGGTATCCGGGGTGCAACTGACGCTGAGGCTCGAAAGTGCGGGTATCAAACAGGATTAGATACCCT
+
FGGGGFGGGGGGFGGGGGGFGGGCGEGGGGGGGGGGGFFGGGGGGGGGGGGGGGGGFGGGGGEFE8FFCCFFGGGGGGGGGC?FFGFGGGGF<FEGGGGGGDEGGGGGGGGGF8FGGGGGGGGGGGGGGGFFGGGFGGGFGGGEGEGGDGGGFEGEGGG<CFFECCGEGGGC9,1>EE::?ECFFFFGG/*)@FEG5FFFGGGFFGBFGGG@GGGGGED=>=9DGG:CDFGFFFGF@>FGGFCGGGGF:>B>7CC5CF@FFFE@;CGGGFFEGFE53,=4?CEE8FF9EFEF5F><8;:A@EE:5,,C,GFCEA;EFFFE,F@+>EGGFGFFACEFECEAFED?FGFGGGFFFFGFFF=:@FCCFF<FFAGFDFEGDGGGGGGGGGGGGGFDGFGFGGGGGGGGGGGGGGFFGGGGFGFGGGGGGGGCGEFCCCBC
@s601 23909
TGAGGAATATTGGCCAATGGGCGAGAGCCTGAACCAGCCAAGTAGCGTGCAGGATGACGGCCCTATGGGTTGTAAACTGCTTTTATAAGGGAATAAAGTGAGTCTCGTGAGACTTTTTGCATGTACCTTATGAATAAGGACCGGCTAACTAAGTGCCAGCAGCCGCGGTAATACGTAGGTTGCAAGCGTTGTCCGGATTTACGGGGTGTAAAGGGCGTGTAGGCGGAGATGCAAGTTGGGAGTGAAATCCATGGGCTCAACCCATGAACTGCTCTCAAAACTGTATCCCTTGAGTATCGGAGAGGCAAGCGGAATTCCTAGTGTAGCGGTGAAATGCGTAGATATTAGGAGGAACACCAGTGGCGAAGGCGGCTTGCTGGACGACAACTGACGCTGAGGCGCGAAAGCGTGGTGAGCAAACAGGATTAGATACCCT
+
<FFFGGGEEEGGGGGGGGE,CEGGGGGGGGGGGFGGGF,,CFEEGFEF7EEGGCEFFFGCF@7DEECFGGGFECAAFFGG?,CFFGDA?CCFF8EEFF,,CFECF,FFGF7EDGGFFFEGFCEGGFFGGGADGGGGGECFCAB:CEECF<<,BDFFFGGGDECDDECFE*@;FF@@CF@,@8AFC:*8>:8:3DFEDFFF7,8@:<BC7>CCFDG558FC9>+DF?#:,;CCGGFAFFD@=;DFEEE@#4C>>CEF7@F>F<=:'@AGGGFDF+<8C:,FFDCDEAB,,,FD==8ECF8E,A;EFGFCC8FFCGGFEDFGFFC>97C?FGGFFCEGGFEAFFFF?GFGE<FF7FGF@FGFFEF7FGFGC7GFFFF8GF@@GFECGGEFCC6GGGGGFGGGGEGF:CGGFEEC6GEFGFFFGGGGGGGGGGGCCCCC
@s601 29900
TGAGGAATATTGGTCAATGGACGAGAGTCTGAACCAGCCAAGTAGCGTGAAGGATGACTGCCCTATGGGTTGTAAACTTCTTTTATACGGGAATAAAGTTAGCCACGTGTGGTTTTTTGTATGTACCGTCTGAATAAGGATCGGCTAACTCCGTGCCAGCAGCCGCGGTAATACGGAGGATCCGAGCGTTATCCGGATTTATTGGGTTTAAAGGGAGCGCAGGCGGACCTTTAAGTCAGCTGTGAAATACGGCGGCTCAACCGTCGAACTGCAGTTGATACTGGAGGTCTTGAGTGCACACAGGGATGCGGGAATTCATGGTGTAGCGGTGAAATGCTCAGATATCATGAAGAACTCCGATCGCGAAGGCAGGCATCCGGGGTGCAACTGACGCTGAGGCTCGAAAGTGCGGGTATCAAACAGGAGTAGATACCCT
+
EFGGGGGF<FAFGGGFGGFBCF@CFEGFGGGGGGGGFGFEGG<FFGGC@FGGFGGGFFCECEFCEGFFGGCGEFGGGGGGGGGGGGGFCFGGGGGGGGAFGGFFGGGGGGF7,4B<FGEGGFEEE5?F++4ABFE@FGG,>BCFFGCFGGGGGFFCB<D+DE8EFEEEEGGFGGE7>F7*3@FFE7CC<:*=@?CFGC9GGG#G?CFE?CFCGE@4<0C:>0:/=8C>E=CFGGC5@>FG8CGF:<A=:7EC@@C:8/+7GDGF>F:2C?*<;ECFEEG=8GGFFGFF=<B8BGDFDFDFFFFFFEC:4,,;=FAFCED,?FE@)GFABFE<F=9F9,FFFCEGFFFCFAF?9,EDFCBFC@F,=FAEFFFGFGF@EGFCGGGGGGFCEF;GGGGGFGGFFEFGFGGDGGGCGGGGFGFFFEFFF<C,GGGCCCCC
@s601 24363
TGGGGAATATTGCACAATGGGGGAAACCCTGATGCAGCGACGCCGCGTGGAGGAAGCAGGTCTTCGGATTGTAAACTCCTGTTGTTGAGGAAGATAATGACGGTACTCAACAAGGAAGTGACGGCTAACTACGTGCCAGCAGCCGCGGTAAAACGTAGGTCACAAGCGTTGTCCGGAATTACTGGGTGTAAATGGAGCGCAGGCGGGAAGACAAGTTGGAAGTGAAAGCCCTGGGCTCAACCCATGAACTGCTTTCAAAACTGTTTTTCTTGAGTAGTGCAGAGGTAGGCGGAATTCCCGGTGTAGCGGTGGAATGCGTAGATATCGGGAGGAACACCAGTGGCGAAGGCGGCCTACTGGGCACCAACTGACGCTGAGGCTCGAAAGTGTGGGTAGCAAACAGGATTAGATACCCT
+
C<<<C7CFC<FFGGGDCC<EFGGGGG8CBE@FGGGGF?+4@7FEEGE+@+?<=6A8,:CFFGG<EF-?FEFG9FFG,EFFFGFC89,E<AEFCC,CEFFAFF7FFGFGGGGF==,<F8>,??BCC+>DCAA>3,44<FA7F<ECFCEBFGGGGGCFFG*87FF9F87F6**=,C<7FG*,,2,<7=7<71.;&<55<><;5:>5>88C>G9@3>6AFE?>9GEC6@,5FF8:*<,@7+:F7GGGCFF<GFF8DF3:,D96F@+8FGFAGGGGFGGGGFF<GDEEF87GEE>9FGDGGGGFDF>=AC4,:GGEDGGF@C58GGF7@C:GGCGGFFGF@GGGGGGGGGGGCCFGGFEEFF@FGGGGGGGGGGFCGFGGFGGGGFFFGGGGFCC,GFGFFGGGGFGGGFFCE<GC@-CC
@s601 29382
TGGGGAATATTGCGCAATGGGCGAAAGCCTGACGCAGCGACGCCGCGTGAGGGATGAAGGTCTTCGGATCGTAAACCTCTGTCAGCAGGGAAGAAATTTCACTGTGCTAATCAGCAGTGGATTGACGGTACCTGCAAAGGAAGCACCGGCTAACTCCGTGCCAGCAGCCGCGGTAATACGGCGGGTGCGAGCGTTAATCGGAATTACTGGGCGTAAAGCGCTCGTAGGTGGTAGGTCAAGTCAAGGGTGAAATCCCCGCGCTCAACGTGGGAACTGCCTTTGGAACTGGCACACTTGAGTGTGTGAGAGGATGGGGGAATTCCAGGTGTAGGAGTGAAATCCGTAGATATCTGGAGGAACATCAGTGGCGAAGGCGGCTATCTGGCACATAACTGACACTGAGGAGCGAAAGCGTGGGTAGCAAACAGGATTAGATACCCT
+
EFFFEDGGGDFAE;FGGGGGCFGGGGGGE@FG8CGGGGGDEGGGEEGFEDFGGDCGGGC-EEA,FG+CFGGG?A<FFCDDGGFEF,EFGEFGGG8F9A9,FFCEFDGCDGGGGDFFFCF@F9EFGFFGFGGGF9FEFDFC<@FCGEFE*>7<?C?FFGFFEGGGFGFFGGEECFDCGGG>FCDCC*CEG8EGGE*;EGFCCCCFEGG@<FGF8#58#9<:0:CF5=E@CFEGC#C69=D@:,#@>?F38*8508398//?FD=>BC<C8,:E?GEB.FFC,,,74,E9:,,CF9,,93@GFCGGGFE9,B,4+=,BE8E@,=<4CCD=9:4CAFFC,C7F7CEECA,F?AECEE9EE<FFFCFEGGGC7FECGFFC,;,6-,GFGDGFCEFFF<9C@6FFF<FE7;CGGGDGGGFC,FF9GGF9GGGGGGE9GGFFCC99C
@s601 30991
TGAGGAATATTGGTCAATGGGCGAGAGCCTGAACCAGCCAAGCAGCGTGCAGGATGACGGCCCTAGGGGTTGTAAACTGCTTTTATAAGGGAATAAAGTGGGAGTCGTGACTCTTTTTGCATGTCCCTTATGAATAAGGACCGGCTAATTCCGTGCCAGCAGCCGCGGTAATACGGAAGGTCCGGGCGTTATCCGGATTTATTGGGTTTAAAGGGAGCGTAGGCCGGAGATTAAGCGTGTTGTGAAATGTAGATGCTCAACATCTGCACTGCAGCGCGAACTGGTTTCCTTGAGTACGCACAGAGTGGGCGGAATTCGTGGTGTAGCGGTGAAATGCTTAGATATCACGAAGAACTCCGATTGCGAAGGCAGCTCACTGGAGCGCAACTGACGCTGAAGCTCGAAAGTGCGGGTATCGAACAGGATTAGATACCCT
+
CFFGGGGGGGGCGGFGGGGGGGEGGGGGGGGGGFGGGG8BEFG@FGEFEGC9FF<FCCFFFE=C@,CC=FFCGGECFFGGCGFFFFG9DFEGFGGGGGGAFFB7?FEGCCFF<DC9E9>FFGGG9B<?EB,7CBA,CFFF,BCC.><8>F98B,?CFFGCEGGGGDEGGGGG@CFGGF>CCECEG>6774FFGFCF*AFCCE(C<'?#CA<@EC=F<(CF@:CF+:C@G2FCFCF@E3F:FGFGFE9GFCGFDCG=GFGGFD<:CGDFFGGCEGGGF;D=DFGGGF=DGGGGFGC=GF9FEFGFGGFFC8FC4=CCCCGCFDB88EDGEFFFEAFDFDFGF;FEF7GGGGGFFBF7EFA4@:GGGGGGGFFFGFGFFGGGGGGGGGGGGGGGGGGGGGGGGGGGGGGFF@FFGGGCGFFGGGGGGGGGGGGCCCCC
@s601 25130
TGGGGAATATTGCACAATGGGGGAAACCCTGATGCAGCGACGCCGCGTGAGCGATGAAGTATTTCGGTATGTAAAGCTCTATCAGCAGGGAAGAAAATGACGGTACCTGACTAAGAAGCCCCGGCTAACTACGTGCCAGCAGCCGCGGTAATACGTAGGGGGAAAGCGTTATCCGGATTTACGGGGTGTAAAGGGAGCGTAGACGGCATGGCAAGCCAGATGTGAAAGCCCGGGGCTCAACCCCGGGACTGCATTTGGAACTGTCAGGCTAGAGTGTCGGAGAGGTAAGCGGAATTCCTAGTGTAGCGGTGAAATGCGTAGATATTAGGAGGAACACCAGTGGCGAAGGCGGCTTGCTGGACGATGACTGACGTTGGGGCTCGAAAGCGTGGGGAGCAAACAGGATTAGATACCCT
+
EFGGGFGGGFFGGGGFF9E8FFGGGGGFGGF@FFGGGGCFGGGGGGG+@FCCCEGEFFGEF<F9FGGGGGGGGGFGGGGGGFCGGGGE7F7EFFGG8EAEDED7DG9F9=89FE8FGGDGGG@@C:CFFFG,@<:DCCF+>@CCE8:F:FE@CFFFCCFGGG4<,=@<<***>C7=<:<<C9#FCCGG;CCCEGC8E-;?AC?7<;&:E@C;GG6@>.,7@FC?614**GED&FFGD@GGGGCGGFGFGEBCFFCC,E8A9=F?GF<9@<AA0GEFEGGFGF;FE6FFBEFCFFE8EBF?FFEE>ECDGCF5,7EEGGGFFGCCGGGGGFCB7EDFCFGGECDFFC@GGFCGGFFFCFCDGGFGFC@EC@CGGGGEFFGGGGGGEEGGFCC8GGGGGEFEGFGGGGFGGFFCCCCC
@s601 264
TGAGGAATATTGGTCAATGGGCGTAAGCCTGAACCAGCCAAGTCGCGTGAGGGATGAAGGTTCTATGGATCGTAAACCTCTTTTATAAGGGAATAAAGTGCGGGACGTGTCCCGTTTTGTATGTACCTTATGAATAAGGATCGGCTAACTCCGTGCCAGCAGCCGCGGTAATACGGAGGATTCGAGCGTTATCCGGATTTATTGGGTTTAAAGGGTGCGTAGGCGGCCTTTTAAGTCAGCGGTGAAAGTCGGTGGCTCAACCATAGAATTGCCGTTGAAACTGGGGGGCTTGAGTATGTTTGAGGCAGGCGGAATGCGTGGTGTAGCGGTGAAATGCTTAGATATCACGAAGAACTCCGATTGCGAAGGCAGCTCACTGGAGCGCAACTGACGCTGAAGCTCGAAAGTGCGGGTATCGAACAGGATTAGATACCCT
+
FFFGGFFGGFFGGGGGGGGFFGGGGGGGGGGGGGGGGGGGGGGGGGG7FFGGGDGGFFGFFFEGGGGGFGFGGGGGGGGGGGGGGGGDFFGFGGEFGGEFGGGGGGEGGGGGGGGFGGF@@FFGGGGGGGGGGGGGGGFGFFGGGGGFG9FFGFFGGGGGGFFGGEGGGGGGGGGGGGG7EFBCCFGGGGGGGGGGDGGCCFCGGGCFEFFCF@FFG@FDFB?GGGGFGFGGF9F?9GFGGGDGGCF@:FCD@FD?GGGCF:FGFFCFCCGBCGCGF>C9GGGGGGFF9<<=?EEAFFGGFE?GGGGGF@E47ECGEGGGFFE898@F@,,9FAGGGFFEA=,GGFFGGF9GFFGGGGFCGFEFGFGGGFGGFFGFGGEFGGGGGGFGGEFFFCFFGGGGGGGGDGGGGGGGGFGGGGGGGGGGGGGGGGGCCCCC
@s601 40854
TGAGGAATATTGGTCAATGGGCGAGAGCCTGAACCAGCCAAGTAGCGTGCAGGAAGACGGCCCTATGGGTTGTAAACTGCTTTTATAAGGGAATAAAGTGAGTCTCGTGAGACTTTTTGCATGTACCTTATGAATAAGGACCGGCTAATTCCGTGCCAGCAGCCGCGGTAATACGGAAGGTCCGGGCGTTATCCGGATTTATTGGGTTTAAAGGGAGCGTAGGCCGGAGATTAAGCGTGTTGCGAAATGTAGAGGCTCAACCTCTGCACTGCAGCGCGAACTGGTCTTCTTGAGTACGCACAACGTGGGCGGAATTCGTGGTGTAGCGGTGAAATGCTTAGATATCACGAAGAACTCCGATTGCGAAGGCAGCTCACTGGAGCGCAACTGACGCTGAAGCTCGAAAGTGCGGGTATCGGACAGGATTAGATACCCT
+
CGGFGGGGGGGFGGGGGGGCFGGGGGGGGCGGGFGGGGFFGGCFFGGGEGGGGGGGGGEDFGGGGGGGGGGGGGFGGGGGGFGFFGGDCFGFGFGGFGGFGGGGGGGGGGGGGDGFAFGGGGGGGGGGGGGFG9;EFGGGGGGGGGGGGGGGGGGGGGGGGGGGGGCGEEGGGGGGFFCFAGFGG??GGDGBEGGG5CFFFG<FF+C>ECC@FG@GF:CDBB>E9?;C>FDECG@:GGGGF:DE>CGEFFFGF@ECGGFCGDEGGGF:@8CCGGGGGGG3FGFFCGGFGFC?5=>FGGGGFFDCEGGEEE9;88GGE@:AGDGDDF@<5FGFEDFEE9GGGFEEFGGGGGGFECF@EFFFF@F@A,EFF,GGGGGFFDEGGEGFDGFFEC@>GGGFCGFFGGFGGGGGGGGGGGGGGFFGGGGGGGGGGGFCCCCC
@s601 266
TGAGGAATATTGGTCAATGGACGAGAGTCTGAACCAGCCAAGTAGCGTGAAGGATGACTGCCCTATGGGTTGTAAACTTCTTTTATACGGGAATAAAGTGAGGCACGTGTGCCTTTTTGTATGTACCGTATGAATAAGGATCGGCTAACTCCGTGCCAGCAGCCGCGGTAATACGGAGGATCCGAGCGTTATCCGGATTTATTGGGTTTAAAGGGTGCGTAGGTGGTGATTTAAGTCAGCGGTGAAAGTTTGTGGCTCAACCATAAAATTGCCGTTGAAACTGGGTTACTTGAGTGTGTTTGAGGTAGGTGGAATGCGTGGTGTAGCGGTGAAATGCATAGATATCACGCAGAACTCCGATTGCGAAGGCAGCTTACTAAACCATAACTGACACTGAAGCACGAAAGCGTGGGGATCAAACAGGATTAGATACCCT
+
FGAFGGGFGGGGGGGGGGGGFGGGGGGGGGGGGGGGGGFFFGGGFFGCFGGGGFGGFFDFCFFGGGGGGGGGDFGG9FFGGFDFGGG9FEGGGFDFGGFGGFGGCEG<8=FDFGGGGFDGG9AFEFFGAAD<FFDGGGGGFCF7C7FGGGCBCGGGCAFGGGDBFCEF+@@D;9FFFEGECCFFEBDFEEGCFFCFCE7<9GFFFG@===FG:.CFC:D:33C>CDFB;<3<BFD>FDFGEG8>7DCGDGGGGGFGFFCDDGEFGGFD?C@9@EEGFCFEFFGGGGGF=GFF?:8GGGF@GGFFFCFFFFC,CEC@7GGGGGGGBCC=GGGFFFEEAGFGGGECC,BEEGACFGEG@FECCGFDEFEEFCFGFGGGFCFE?GGGGGFFAFFFCFFGF<C8DGGFEDGGGGGGFFGFGFGGFGGGGGGGGGFACCCC
@s601 267
TGGGGAATCTTCCGCAATGGGCGAAAGACTGACGGAGCAACGCCGCGTGAGTGATGACGGCCTTCGGGTTGTAAAGCTCTGTGATCGGGGAAGAACGGTCAGCAGACGAATACTCTGCTGAAGTGAAGGTACCCGAATAGCAAGCCACGGCTAACTACGTGCCAGCAGCCGCGGTAATACGTTGGTGGCAAGCGTTGTCCGGAATGATTGGGCGTAAAGCGCGCGCAGGCGGCTTCTTAAGGCCATCTGAAAAGTGCGGGGCTTAACCCCGGGATGGGATGGAAACTGAGGGGCTGGAGTATCGGAGAGGAAAGTGGAATTCCTAGTGTTGCGGTGAAATGCGTAGAGAGTAGGAAGAACACCGGTGGCGAAGGCGACTTTCTGGACGACAACTGACGCTGAGGCGCGAAAGCGTGGGGAGCAAACAGGATTAGATACCCT
+
<FFGEEG8FGGGGDGGCGFGGGGGGGG,CF<FEFFEF+AFFFGGGG77@CCEFEFGGFGGGEEFFFGCGGGGFGGGC,<EFEFDEGGGBF7:FEFFGGCFGGGFFFD7CCDDF,DFFF9FCCFFCF,ECGGAF@E8CCC9DC8388,,51F7F,,?CCCF7FCGCGF<E,FCFGC:F,?,4CCF7<=CGGF>>C**/AF7:<*:*+0<ACE58EE<CFC*)(:)1:E77CC8***497CF/$?<F@C='54405#*1@>3/-C*<9@C=+5,8,?GFFD;@@7,7,8>+++=,FFGF=3+C8:A:,,,B,=C,A,ADB8@@8B8<B:@6*EGGGFD<:C,C8F<GF=FA,FFFFF?GEFFCCGGGGGGGGECF@6FDFGEDCFF?=FE<EGGGGGCEGGGFBGGGFGGGGGGGGGGGGGGGGGFFFAFGFFC<FCGCCCCC
@s601 25209
TGGGGAATATTGGTCAATGGGCGAGAGCCTGAACCAGCCAAGTAGCGTGAAGGATGACTGCCCTATGGGTTGTAAACTTCTTTTATAAAGGAATAAAGTCGGGTATGCATACCCGTTTGCATGTACTTTATGAATAAGGATCGGCTAACTCCGTGCCAGCAGCCGCGGTAATACGGAGGATCCGAGCGTTATCCGGATTTATTGGGTTTAAAGGGAGCGTAGGCGGGTTGTTAAGTCAGTTGTGAAAGTTTGCGGCTCAACCGTAAAATTGCAGTTGATACTGGCGACCTTGAGTGCAACAGAGGTAGGCGGAATTCGTGGTGTAGCGGTGAAATGCTTAGATATCACGAAGAACTCCGATTGCGAAGGCAGCTTACTGGATTGTAACTGACGCTGATGCTCGAAAGTGTGGGTATCAAACAGGATTAGATACCCT
+
FGGGGFGGGGGGGGGGGGF8FGGGGGGGGGGGGGGGGGGGGC<FGGEGGGGGGGGGFFFGGGGDGGGGGGGGGGGGGGFFFFGGGGGGGFGGFDDFGFAFE@FGGGGFGGG@8FGEFCFGGGGFGGGGGGGGGGGGGFGF<<BGGGGGG,DFE<<FC,3<BFGGGDDGGGGFG9FGEEGE7FGG*>CGGFE>GFGCEEE:71?FF*CGG?<CGGGAFEG52F4C:E:.GC=DAGGFGC<EFGFEC<@F>EGG=>DDF9CDEFGGGGGFFGG>AGFFE,FFEGGGGGFB,DFFFGGGGFEF?DEGGGGFGGF;E8CGGFFGFGGGEEF:GGGGGFGGGGFFGGFECGGGGFCGGGGGGFGGGGGGGGGGGGFGFEFFGGGGGGGGDGFGGFFGGGGGGGGFGGGGFGGGGGGFGGFEGGFFGGGGGGGGGGGCCCCC
@s601 269
TGAGGAATATTGGTCAATGGGCGAGAGCCTGAACCAGCCAAGTAGCGTGCAGGATGACGGCCCTATGGGTTGTAAACTGCTTTTATAAGGGAATAAAGTGAGTCTCGTGAGACTTTTTGCATGTACCTTATGAATAAGGACCGGCTAATTCCGTGCCAGCAGCCGCGGTAATACGGAAGGTCCGGGCGTTATCCGGATTTATTGGGTTTAAAGGGAGCGTAGGCCGGAGATTAAGCGTGTTGTGAAAGGGAGACGCTCAACGTCTGCACTGCAGCGCGCACTGGTTTCCTTGAGTACGCGCAAAGTGGGCGGAATTCGTGGTGTAGCGGTGAAATGCTTGGAGATCACGAAGAACTCCGATTGCGAAGGCAGCTCACTGGAGCGCAACTGACGCGGAAGCTCGAAAGTGCGGGTATCGAACAGGAGTAGATACCCT
+
CFAEGFFFFGGCGGGGGGGGFEGE@CFFGGFGGGGEEFFGGGGGGFCFDFGGG:FGFGEGEGGGGGCGGGGGGGGGGGGGFGGGGGGFGGF8FFEFGGGGGGFF9FGFGGGEFGGGF?@FFA9FFFGGGFFGGCF9C,AEGGGDEGGGFGDFGF@CGCDGFGGGGDEEFE7DEGGGC*FCFGGGD>CFFCFGGGDB=>FFGG9GGG7FG0F99AF<C>9<?GDFDCC<C=;F<AA3:<C;FFFC9<<-G*C:FG?>.>F>FD3DF(4>@%F@AC@FCD*@8D?FF>,CFDFD?GGGGGGGGFEFF>+@CFEC8E87GGFGF?GGBC@E9,9,C,FD><E=@E,FFFGFGGFFEB7=CFGFGGGFGFFGFFGFF9GGFEGFDGGGGGEF7F@FB4,EFGGF8EGFEC@7GGGGGGGGFGGFFDFF@,GGGF@CCCCC
@s601 22946
TGGGGAATATTGGGCAATGGGCGCAAGCCTGACCCAGCAACGCCGCGTGAAGGAAGAAGGCTTTCGGGTTGTAAACTTCTTTTGTCAGGGACGAAGCAAGTGACGGTACCTGACGAATAAGCCACGGCTAACTACGTGCCAGCAGCCGCGGTAATACGTAGGTGGCAAGCGTTATCCGGATTTACTGGGTGTAAAGGGCGTGTAGGCGGGAAAGCAAGTCAGATGTGAAAACTGTGGGCTCAACCCACAGCCTGCATTTGAAACTGTTTTTCTTGAGTACTGGAGAGGCAGATGGAATTCCTAGTGTAGCGGTGAGATGCGTAGATATTAGGAGGAACACCAGTGGCGAAGGCGATCTGCTGGACAGCAACTGACGCTGAGGCGCGAAAGCGTGGGGAGCAAACAGGATTAGATACCCT
+
GFGGGGGGGGGGGGGGGGGGGGGGGGGGGGGGGGGGGGGGGGGGGGGGGGGGGGGGGGFGGGGFGGGGGGGGGGGGGGGFFGGGGGGGGGGGGGGGFGGGGGFGG7FGGGGGGGGGGGGGGGGGGGGGGGGGGGGCGCGGGGGGGGGGGGGEGGGGGGFGCGGGFFGFGGGGGGGFGDGCFCGFF>FGG'CEG@GGGGGGGGEGGGGGGGGGGGGFGFDGFACCCEAGFGFGGGGFFCFGGGGGGGGGGGFGGFGFFFFFDGGGGGGGGGGGGGGDE;GGGGGEGGFGFCGGGGFEEFFFFFGFFEC>GGFGFGEGGGGGEF8FEFFFEGFFDF@C:,<GGGGGDGDGEFGGGGGGGGGGGFGGGGGGGGGGEFGGGGGGGGGGGGGFDGGGGGGFGGGGGGGGGGGGGGGGGGCCCCC
@s601 40034
TGAGGAATATTGGTCAATGGACGCGAGTCTGAACCAGCCAAGTAGCGTGCAGGATGACGGCCCTCTGGGTTGTAAACTGCTTTTAGATGGGAATAAAGTGTGGCTCGTGAGCCCTTTTGTATGTACCATCTGAAAAAGGACCGGCTAATTCCGTGCCAGCAGCCGCGGTAATACGGAAGGTCCAGGCGTTATCCGGATTTATTGGGTTTAAAGGGAGCGTAGGCCGGAGATTAAGCGTGTTGTGAAATGTAGACGCTCAACGTCTGCACTGCAGCGCGAACTGGTTTCCTTGAGTACGCACAAAGTGGGCGGAATTCGTGGCGTAGCGGTGAAATGCTTAGATATCACGAAGAACTCCGATTGCGAAGGCAGCTCACTGGAGCGCAACTGACGCTGAAGCTCGAAAGTGGGGGTATCGAACAGGATTAGATACCCT
+
FGCFGCGGFFGGGGGGGG9E@FE++@FFGGGGGFGGGGGGGGGGFF7C,FGGGGFGGGGGGGGCFGGGGFGEGDFGGGGGCFFGG,,95BF8EFGGGGFG<F+4BFEGGG+,B+?<=FG=FAFGGGG<F,,AF<,CEFCCDEGGGGGGFGGGG@FGGGGGF@FCCEDFGGGGGG@CE*C;2<A,3<=FGD@GCFFGE;<F7FFF<CBFEEFGGFE?@<GD33&2??G>GC:E*CCDGGGGGGBE,=9EGFEFFGGDFEGFFF<9CECFGGGCGFGGEFD=FGGGGGGGFDA?*FCGGGDFEF=GGEFCF,CFEFCEGGGGC=E@BGGFGGFFGGGFGGGGGCFGFGFFE<9EEF@C@GFGGGGFGFGGFGFGGGFDGGGEGGEGGFFGGEGGGGGGEFGDGGGGFGEFC,8FGGGGFFFFDFECGGGGFEC<CCCB
@s601 272
TGAGGAATATTGGTCAATGGACGAGAGTCTGAACCAGCCAAGTAGCGTGAAGGATGACTGCCCTATGGGTTGTAAACTTCTTTTATACGGGAATAAAGTTAGCCACGTGTGGCTTTTTGTATGTACCGTATGAATAAGGATCGGCTAACCCCGTGCCAGCAGCCGCGGTAATACGGAGGATCCGAGCGTTATCCGGATTTATTGGGTTTAAAGGGAGCGTAGGCGGGTTGTTAAGTCAGTTGTGAAAGTTTGCGGCTCAACCGTAAAATTGCAGTTGATACTGGCGACCTTGAGTGCAACAGAGGTAGGCGGAATTCGTGGTGTAGCGGTGAAATGCTTAGATATCACGAAGAACTCCGATTGCGAAGGCAGCTTACTGGATTGTAACTGACGCTGATGCTCGAAAGTGTGGGTATCAAACAGGATTAGATACCCT
+
<EFGGGGGGGGFGFGGGGGGFGGGGGGGGGGGGGGGGGGGGGGGGGGGGGGGGGG?AFFFGGFFGGGGGGD:FFGGGGGFGFGGGGGGGGD==A:CFFFFGGGFFGDFFGGEGGGGGGD?9ECFGGGE<FF,EFGGGGGGGFC7CCFGFCEFGEGGGGGCGGGGEGGGGGGG=F?FF:FGGGGCCC:EGGGGFGEGGGGGGG>DFF6CCGGGGGD5CDGC9DGG<CF4'8;FGGFF:+<EF@CFF=<FFFAC7CE>CGGGEDG?FFFD1EFDFC;FA9FFGGGF>F<FFA,8FF?C,,FD@DCFFCEBFFAGGGDGGFA9ECCGEC7ACGGFE9GGGFEDA,C,,,FFGGFDEEF7GGGGFEF@FGFGGGGGGGGGGFFGGGGGGGGGGGGCGFEGFEGFEDGGFFGGGGFFDGGGGGFFGGGGF9GGGGFCCCCC
@s601 273
TGAGGAATATTGGTCAATGGACGAGAGTCTGAACCAGCCAAGTAGCGTGAAGGATGACTGCCCTATGGGTTGTAAACTTCTTTTATATGGGAATAAAGTTTTCCACGTGTGAAATTTTGTATGTACCATATGAATAAGGATCGGCTAACTCCGTGCCAGCAGCCGCGGTAATACGGAGGATCCGAGCGTTATCCGGATTTATTGGGTTTAAAGGGAGCGTAGGTGGACAGTTAAGTCAGTTGTGAAAGTTTGCGGCTCAACCGTAAAATTGCAGTTGATACTGGGTGTCTTGAGTACAGTAGAGGCAGGCGGAATTCGTGGTGTAGCGGTGAAATGCTTAGATATCACGAAGAACTCCGATTGCGAAGGCAGCCTGCTGGACTGTAACTGACGCTGATGCTCGAAAGTGTGGGTATCAAACAGGATTAGATACCCT
+
EFGGGGGGGGGGGGGGGGGEFGGGGGGGGDDGGG<FGGGGGGCEFGGGGGGGGGGGFFFGGGGGGGGGGGGGGGGFGGGGGGGGGGGGGGGGGGGGGGGGGGGGGGGGGGGGGGGGGGGGGGGGGGGGGFGGGGGGGGFGCFGGGGGGG>GGGGGGFGFGFGGGGGGC?GG8GGGGGGCFGGFFE@GGGGGGGGGGGGG5GG>GGG<FGFFFGGGGGFGEDFGG8FFGGGGCGGGFFGGGGGFGFCCGGGFG:D?DGGGGGGGGGGGF?FFGGGEGGGF8GFGGGGFF9CGGFGFECGF<FF=GGGGGGGGGGGGDGGGFFFGGEGGFEGGGGGGFGFGGFDGGFFGFFAFFGGGGGGFCFCEFGGGGFCGGDGGGGGGGGGGGGGGGGGGGGGGGGGGGGGGGGGGGGGFCFGGGGGFFDGGGGGGGGGGCCCCC
@s601 40261
TGAGGAATATTGGTCAATGGACGCAAGTCTGAACCAGCCATGCCGCGTGCAGGATGACGGCTCTATGGGTTGTAAACTGCTTTTATACGGGAGTAAACGCAGTCACGTGTATCTTCATGAAAGTACCGTACGAATCAGGATCGGCTAACTCCGTGCCAGCAGCCGCGGTAATACGGAGGATACAAGCGTTATCCGGATTTAGTGGGTTTAAAGGGTGCGTAGGCGGTTTGATAAGTTAGAGTTGAAATTTCGGGGCTCAACCCTGAACGTGCCTCTAATACTGGTGGGCTGGAGAGTAGTTGCGGTAGGCGGAATGTGTGGTGTAGCGGTGAAATGCTTAGAGATCATACAGAACACCGATTGCGAAGGCAGCTTACCAAACTATATCTGACGTTGAGGCACGAAAGCGTGGGGAGCAAACAGGATTAGATACCCT
+
FFFGF8,EEFGFDA@<FDFGECF77CCFGAFFDDDGCGDG,,,CCFEGDCF@FG?EFF7@E+=<EFE=FF7FFFGFDD,59A?=,9<,4+>++8E9F,+::=4,CFCCE<,,BA,8,C,,5,,5@,5+BD++B,,+::,:,38B>=FEFFFFDFC++@FFGGAGE>E7>BBEF,<*51<8C,,,,<8:CE<=4?FDC8C@<9FFF7C@F<+9BF:+4-:.:9:F7C)7;C0@=AD-@)7#==CF63A61E;@7GE?BF<B8,C=,,8+,=B+5FDE8;9DEEB+E8+:=5,FDA99,A+@+8+FFC?B4,,>,>884,GGGGGG>GGFEGGGFGGGFF?9C=9GFC,<:,FGEEFBGGGFF:EFFC,F8CFGFEAFB@,,@GF<CE9GGGGEF<@FFDCA,GGF7FF@GGGFEAE,C6B,GGGGFGGGGGGCCCCC
@s601 36736
TGAGGAATATTGGTCAATGGACGAGAGTCTGAACCAGCCAAGTAGCGTGAAGGATGACTGCCCTATGGGTTGTAAACTTCTTTTATACGGGAATAAAGTTAGCCACGTGTGGCTTTTTGTATGTACCGTATGAATAAGGATCGGCTAACTCCGTGCCAGCAGCCGCGGTAATACGGAGGATCCGAGCGTTATCCGGATTTATTGGGTTTAAAGGGAGCGTAGGCGGGTTGTTAAGTCAGTTGTGAAAGTTTGCGGCTCAACCGTAAAATTGCAGTTGATACTGGCGACCTTGAGTGCAACAGAGGTAGGCGGAATTCGTGGTGTAGCGGTGAAATGCTTAGATATCACGAAGAACTCCGATTGCGAAGGCAGCTTACTGGATTGTAACTGACGCTGATGCTCGAAAGTGTGGGTATCAAACAGGATTAGATACCCT
+
FGGGGGGFGGGGGGGGGGGGGGGGGGGFGGGFFGGGGGGGGGGFFGGGGGGGGGGGGGGGGGGGGGFGGGGGGGGGGGGGGGGGGGFFFEGCFGGGGGGGGGGGGGG7BEFGGGGGFGG8<<FGGGFD<FGGGCGFGGFDGEFGGGGGG9FGGGGGGDDFGGG8EEGGGGGGGGC7>FGEGCF?E9EFG@EGFCCFGGGGG=FGGF@,BFFFFGCDGFC5=EEEGEG=>CEGEGF8@D<FGEDGFEE>EFFGFFDDGFF=;FECEEFC8GE<DFE@A:DDEFFCGF=,=,FA5<9GGF@8GGEEGECGGEE,CCE@GFFGGFEC8EFF9EFDGFFFFFACF8GGGGGGGGGFEF@EGFD@EGGGGFFGGDDGFGFGGFGGFGGGGFFGGGGGFCFGFGGGFGGGFCGGGGGFFGFGGGGGFGGGGGGGFEFCCCCC
@s601 27837
TGAGGAATATTGGTCAATGGGCGAGAGCCTGAACCAGCCAAGTAGCGTGCAGGATGACGGCCCTATGGGTTGTAAACTGCTTTTATAAGGGAATAAAGTGAGTCTCGTGAGACTTTTTGCATGTACCTTATGAATAAGGACCGGCTAATTCCGTGCCAGCAGCCGCGGTAATACGGAAGGTCCGGGCGTCATCCGGATTTATTGGGTTTAAAGGGAGCGTAGGCCGGAGATTAAGCGTGTTGTGAAATGTAGATGCTCAACATCTGCACTGCAGCGCGAACTGGTTTCCTTGAGTACGCACAAAGTGGGCGGAATTCGTGGTGTAGCGGTGAAATGCTTAGATATCACGAAGAACTCCGATTGCGAAGGCAGCTCACTGGAGCGCAACTGACGCTGAAGCTCGAAAGTGCGGGTATCGAACAGGATTAGATACCCT
+
CFFFFGFGGGGGGGDCFGFDFGGGGGGGGGGGGFGGGGGGGGGFGGEFGDFCGGCGGEGGGEGCF@FGGGGGDCFEFFCFGGGGGGGGGG8,A=EFGFGGGGGEGGFGGGGGFGGGGGGGGGGGGGGFGGGG9EDCGGD=?FFD7>CFGGGGGGGGGGGFC,3FFE>FGGGGGFFGGEGD>FDE:0EEFDE@9<CE7C@8CFGGCFBFEFCCFEG@EFF:5CGC?EDFFC;FFFGFEGGGGFFFAGGFFF4C<EGGFGGFGGGGGGGGGGGGFGGGGFDEGGFFF8CECGGGFDGGGFFGGGFFGGGFGGGGGGGGGGGFFEGGEGFEFGFGGGFE=DGFGGFGFGGFFCGF<FCGGGGGGGGFGFGGGGFGGGGGGGGGEGGGFFEGGFEGGGGGGGGGGGGFGGGGGGGFGGGGGGGGGGGGGGGFGGFCCCCC
@s601 277
TGAGGAATATTGGTCAATGGGCGAGAGCCTGAACCAGCCAAGTAGCGTGCAGGACGACGGCCCTATGGGTTGTAAACTGCTTTTATAAGGGAATAAAGTGAGTCTCGTGAGACTTTTTGCATGTACCTTATGAATAAGGACCGGCTAATTCCGTGCCAGCGGCCGCGGTAATACGGAAGGTCCGGGCGTTATCCGGATTTATTGGGTTTAAAGGGAGCGTAGATGGATGTTTAAGTCAGTTGTGAAAGTTTGCGGCTCAACCGTAAAATTGCAGTTGATACTGGATATCTTGAGTGCAGTTGAGGCAGGCGGAATTCGTGGTGTAGCGGTGAAATGCTTAGATATCACGAAGAACTCCGATTGCGAAGGCAGCCTGCTAAGCTGCAACTGACATTGAGGCTCGAAAGTGTGGGTATCAAACAGGATTAGATACCCT
+
FFGGGGGGGGGGFFGFGGGGFFEGEFGGGFFGGGGGGGGGGGA<<FGFGGFFE7FBFECGGGGGG8?ADFGGECGGGGGFGGGGFGFGGDGCFGGGGGGGGGFGDF<FEGGGGGGFGGGGFFFGGGGGGGGGGGGDFGGGGDFBEGG8FGFDGGFGGGFGGDGG@C>FGGCCFGGGGC7C:CFGC75FE6G74?:FGGE9EF1FGGGGGG>GGGDFDBGE8D;?GFFFGGEEFGE?::DGFGFFFGGFGGAGGEGBFGCEF@AGGDGGGFE>GGFGFECA-EEGFF9GE?@FFGGGFCE8GFGGGCEFCFGGGGEEEF7EFFGDFECACEC,@FEGGFGCGGGGGGGGGFDGFGGGGGGGGGGFFFFECEFGGCGGFFFFFDGGGGGGGFEFA8GGFGFAFGGGFGGGGGGFFFGGGGGGGGGGGGFEF@C8CCCB
@s601 278
TGAGGAATATTGGTCAATGGGCGAGAGCCTGAACCAGCCAAGTAGCGTGAAGGATGACTGCCCTATGGGTTGTAAACTTCTTTTATAAAGGAATAAAGTCGGGTATGCATACCCGTTTGCATGTACTTTATGAATCAGGATCGGCTAACTCCGTGCCAGCAGCCGCGGTAATACGGAGGATCCGAGCGTTATCCGGATTTATTGGGTTTAAAGGGAGCGTAGATGGATGTTTAAGTCAATTGTGAAAGTTAGCGGCTCAACCGTAAAATTGCAGTTGATACTGGATATCTTGAGTGCAGTTGAGGCAGGCGGAATTCGTGGTGTAGCGTTGAAATGCTTAGATATCACGAAGAACTCCGATTGCGAAGGCAGTCTGCTAAGCTGCAACTGACATGGAGGCTCGAAAGTGTGGGTATCAAACAGGATTAGATACCCT
+
GGEDGGGGGCEAFFFGGGGGCFFGGGGGGFFGGDFGGG,E@FFFCFEGGG<,C@FCFGFGGGFF,,CFGGDDGGGGFFDGGGAEBFDGC<AD?FGFGEGDCEGGGGCFGGGD,=FFE<CGC9CFAA@FBC?AFE;;EFGGECFGDB:FFFGFGGFGF9=D>DEAE6>FGEGGGGGGG::CCGFGDEEFGGG>G,58?F?=EF,CC;F:FC1<2<=5BE<@@=E?FFFGGGGGCCGBFCC@:C0C@,9@:7#:BB8,,GFFEEGE=F><FDE?FFFFFD@76CFFFF<F9GEAFGE@BE=5,A4EFDB=7D<,94+84,A,C4+>>EFC,E?<<,GCCDEFFFF<8DF7GGGCF@B:@,EEF@:,,,@@EA6,,,FEEC5,@FCA<GEDGGFCCA,FDGEFFEGFD8GEF9FCC9CF<@FECFGGGGFGFDGCCCC@
@s601 30384
TGAGGAATATTGGTCAATGGACGAGAGTCTGAACCAGCCAAGTAGCGTGAAGGATGACTGCCCTATGGGTTGTAAACTTCTTTTATACGGGAATAAAGTTAGCCACGTGTGGCTTTTTGTATGTACCGTATGAATAAGGATCGGCTAACTCCGTGCCAGCAGCCGCGGTAATACGGAGGATCCGAGCGTTATCCGGATTTATTGGGTTTAAAGGGAGCGTAGGCGGGTTGTTAAGTCAGTTGTGAAAGTTTGCGGCTCAACCGTAAAATTGCAGTTGATACTGGCGACCTTGAGTGCAACAGAGGTAGGCGGAATTCGTGGTGTAGCGGTGAAATGCTTAGATATCACGAAGAACTCCGATTGCGAAGGCAGCTTACTGGGTTGTAACTGACGCTGATGCTCGAAAGTGTGGGTATCAAACAGGATTAGATACCCT
+
@E9CFGGGGGGGGGGFGGDFGGGGGGGGGDGGGGGGGGGFFGGGGGGGGGFGGGGGGGFGGDGGGCGCFGC@FGCGGGGGGEFGGGGFGGGGGGGGGGGGF9FFGGGGGGGG+=<FGGGFGFFGGGGDDGGGGGGGFEDB==FFGGGGGDGG7DFCDF8<DGGGGGGDGGGFGAF@CCG:BFGGEFGFFGEGGGGG?-G@GG0FF:C=-F@GGFEGCEGDBFDEGGGCCC=;@CFFFFGFGF7>FGGGGGGFCGFDCGEGGGGGGFFGFFGFGGGGFCEFCCGGGF=E8GGGFFFFE<FGGGGGGGGGE@FDGFGGGFA4FCEGBGFAA=9EFFFGFCE8GGFF,@FGGEAFCGGGEE?GGGEDFC,GFC<FFFGGGEGGGGGGGGFEGECCFGFFGGEGFGFCFGGGEGFGGGGGGFFEGGGGGGGFGGGCCCCC
@s601 280
TGAGGAACATTGGTCAATGGACGAGAGTCTGAACCAGCCAAGTAGCGTGAAGGATGACTGCCCTATGGGTTGTAAACTTCTTTTATATGGGAATAAAGTATTCCACGTGTGGAATTTTGTATGTACCATATGAATAAGGATCGGCTAACTCCGTGCCAGCAGCCGCGGTAATACGGAGGATCCGAGCGTTATCCGGATTTATTGGGTTTAAAGGGAGCGTAGGTGGATTGTTAAGTCAGTTGTGAAAGTTTGCGGCTCAACCGTAAAATTGCAGTTGAAACTGGCAGTCTTGAGTACAGTAGAGGTGGGCGGAATTCGTGGTGTAGCGGTGAAATGCTTAGATATCACGAAGAACTCCGATTGCGAAGGCAGCTCACTAGACTGCAACTGACACTGATGCTCGAAAGTGTGGGTATCAAACAGGATTAGATACCCT
+
DGGGGGGGGGGGGGGGGGGGGGGGGGGGGGGGGGGGGGGGGGGGGGGFGGGGGGGGGGFGGGGGGGGGGGGGGGGGGGGGCEFGGGGDEGGGGGGGGGGGGGGGGGGFDCFGGFFGGGGGGGGGGGGFGGFFGGGCFEFF=FFGGGGGDAFEFC<C@FCCFGGGGE>DGGGGFFGGGEG*DCFFG@GGGGG>GGGGCGFD5;3CCFFGGGGGGG?GGFGGFGG>GFFGGGG@CE,97GGGGEGFE9FGGC6EGGGFEGCFGGFGGGGGFGGGGGFE@DF=DGFF8FFAB8EE7F>FFC9EGGGGGGEFE?GGDE8CEFCGFGDGDE>GE;C<EFGFGGGGGCFFFF<GDGGGGGGGFGGGGGGGFFFGFCCFGGGGFEGGGGGGGGFF9GGGGGEGFGGGGGEEDCGGGGGGGGGGGGGGGGGGGGGGGGFACCCC
@s601 19660
TGGGGAATATTGCACAATGGAGGAAACTCTGATGCAGCGACGCCGCGTGAAGGATGAAGTATTTCGGTATGTAAACTTCTATCAGCAGGGAAGAAAATGACGGTACCTGACTAAGAAGCCCCGGCTAACTACGTGCCAGCAGCCGCGGTAATACGTAGGGGGCAAGCGTTATCCGGATTTACTGGGTGTAAAGGGAGCGTAGACGGCACGGCAAGCCAGATGTGAAAGCCCGGGGCTCAACCCCGGGACTGCATTCGGAACTGCTGAGCTAGAGGGTCGGAGAGGCAAGTGGAATTCCTAGTGTAGCGGTGAAATGCGTAGATATTAGGAGGAACACCAGTGGCGAAGGCGGCTTGCTGGACGATGACTGACGTTGAGGCTCGAAAGCGTGGGGAGCAAACAGGATTAGATACCCT
+
FGGGGFGGGGGGGGGGGGGGGFGGGGGGCFGGFGGGGFGGGGGGGGECFGGGGGCFGFGEGFGGGGGFGGGGG,AEGGGGGGFGCGGGGGGGGGGGGGGGGGGGFCGGGGGGGGGGGGG=FFGGFFGGGGGGGGGGGGFFCFFFEGGGEC:FCGG::FGGGGGGFFGG9@F>EFGDCEG?9CCFFGEGFGGGGF=-CECC5CDCFGDGEGGCFGF>C=FDFCGGFEGF?EEEGGG9?EFC+A:CGGGFFGFGGFEEDGFGGFFFFDFGDEGGDF%GGGFF>AAFE9GEFGGGGGDGDFFGFGGCFGGDFDGCFCGGGGGGFDCF<GGFF@FCCEDFFGGGGGGFGEFGEEGGGFGGGGGGGGFGGGGGGGFEFF?GGGGFFGGFBEGGGGEGGGFF@9GGGGFGGFFGGGGCCCCC
@s601 20782
TGAGGAATATTGGTCAATGGACGAGAGTCTGAACCAGCCAAGTAGCGTGCAGGATGACGGCCCTATGGGTTGTACACTGCTTTTATAAGGGAATAAAGTGAGTCTCGTGAGACTTTTTGCATGTACCTTATGAATAAGGACCGGCTAATTCCGTGCCAGCAGCCGCGGTAATACGGAAGGTCCGGGCTTTATCCGGATTTATTGGGTTTAAAGGGAGCGTAGGCCGGAGATTAAGCGGGTTGTGAAATGTAGATGCTCAACATCTGCACTGAAGCGCGAATTGGTTTCCTTGAGTACGCACAAAGTGGTCGGAATTCGTGGTGTAGCGGTGAAATGCTTAGATATCACGAAGAACTCCGATTGAGAAGGCAGCTTACTGGATTGTAACTGACGCTGATGCTCGAAAGTGTGGGTATCAAACAGGATTAGATACCCT
+
ACGGG8CFE,E<FGGGGGG8,EEDGGDG9<EFFFCEFGDEGGGGGG68B@FGFCF<A@BFDFG@FFC@FGEEGF9FFGF9<?EFADFC<<8=E?EAFF<,AFCFA<FFGGCFFFGCGG@FGCEFFCGEFEFAFEF9FEGEFGGCDGGG9?AF?=+=BDFCFEDD@EFGGFC,<=<BF3*8>DF>7BC7BCE9@;F@:FC+F7C1.@=FEF<9@?2A8>@D?FG4>F<6E=)/@CF3)++3<C>5,(@44CA7C88D>/AB9>9=CC7<FD>$C=+CF>5GDCGGGGFF=FFF?FB?8?:?EFBGFCE@+FEEEE8GEGFGFFC>5CGGGGGCEA:9,FFAE4C,FF<GDFFF@C@GEFGGGFB,FC9FE8GGGGGGFAFFGGFFAGGGGECFEAGFCFB,GDGFF<CDFDFGGGGGGFEGFGGGGGF9GGGCCCCC
@s601 283
TGAGGAATATTGGTCAATGGGCGAGAGCCTGAACCAGCCAAGTAGCGTGCAGGATGACGGCCCTATGGGTTGTAAACTGCTTTTATAAGGGAATAAAGTGAGAGTCGTGACTCTTTTTGCATGTACCTTATGAATAAGGACCGGCTAATTCCGTGCCAGCAGCCGCGGTAATACGGAAGGTCCGGGCGTTATCCGGATTTATTGGGTTTAAAGGGAGCGTAGGCCGGAGATTAAGCGTGTTGTGAAATGTAGGTGCTCAACATCTGCACTGCAGCGCGAACTGGTTTCCTTGAGTACGCACAAAGTGGGCGGAATTCGTGGTGTAGCGGTGAAATGCTTAGATATCACGAAGAACTCCGATTGCGAAGGCAGCTCACTGGAGCGCAACTGACGCTGAAGCTCGAAAGTGCGGGTATCGAACAGGATTAGATACCCT
+
DGGGGGGGGGGFGGGGADF8FFGGCEGGGGGGGGGGGGGGGGGGGGGGGGGGGEGGGGGGGGGGGGGGGFGEGGGGGGGGCFGGGGGGGGGEFGGFGGGFGGGGGGGGG8FEGGGGGGGGGGGGGGGAFGFGFGGGGGGGGGGGGGGGGGFGGGGGGGGGGGGGGGGG4GGGGGGGGDDE=GGDCCCFGGG>GGGGGFFGG9GCFF?FE?CGFGGGGF?2@C;>DGG:DC+FFFG?CDGGGGGFGFGFGGGFFGFF82F@>EFF?C7CFFDCEF@C>D=CDCGGGGGEGFCGFGEFCFEFGGFCGGGCFDC9D=87GD7FFFCB57GF@,FEDDGGGGGCFFDFGGGFF9GFFF@F@DFCGGFCFAFFFDGGGGGGDGGGGGGGGGGGGGFGGFGFFEGGFCGGGGGGGCGGGGGGGGGGGGGGFFGFGGGCCCCC
@s601 27924
TGAGGAATATTGGTCAATGGACGAGAGTCTGAACCGGCCAAGTAGCGTGCAGGATGACGGCCCTATGGGTTGTAAACTGCTTTTATAAGGGAATAAAGTGAGTCTCGTGAGACTTTTTGCATGTACCTTATGAATAAGGACCGGCTAATTCCGTGCCAGCAGCCGCGGTAATACGGAAGGTCCGGGCGTTATCCGGATTTATTGGGTTTAAAGGGAGCGTAGGCCGGAGATTAAGCGTGTTGTGAAATGTAGATGCTCAACATCTGCACTGCAGCGCGAACTGGTTTCCTTGAGTACGCACAAAGTGGGCGGAATTCGTGGTGTAGCGGTGAAATGCTTAGATATCACGAAGAACTCCGATTGCGAAGGCAGCTCACTGGAGCGCAACTGACGCTGAAGCTCGAAAGTGCGGGTATCGAACAGGATTAGATACCCT
+
CGGGGGGGGAECGFGGGGGCCGGFGEGFGFGFFEC:+>FEFFGGGC@FEGGGGGGGFFCGDGG?C8EFFEF@FGGGGGGFGFFFFDFGGGGFA?,:?FFGGGGGGGGGGGGGGGGGGGGGGGGGDGFDCFFFFGGGGC=BADGGGGGCFGFFFFF@FGGDFFF:+BFGGG*,<C7CFG:F6>FEGG=<C8E<;FF?E*FD>E#GGGGCEFDCFEC?C>8>2<49CCF/G=FC><C-0CC>EFFFECCFFDFFAA@B><E,,<;;,<<GFFF>B@+>+@9FGGGGF<DF@=C,*:8C8FEFFE:FEDGGEDF=CDGEGFFA=E88*7CEFFGGFGGFFBE,EFE8GGGGFGEDDEEGGGGGCGGGEGGGGGGF<@CFGGGGGGGGE9GGGGCGFC,EFEGFFGGFE:C:GGGGGGGGGGFFGGGGGGGGGGGCCCCC
@s601 29884
TGGGGGATATTGGGCAATGGACGCAAGTCTGACCCAGCAACGCCGCGTGAAGGAAGAAGGCTTTCGGGTTGTAAACTTCTTTTGTCAGGGAAGAGTAGAAGACGGTACCTGACGAATAAGCCACGGCTAACTACGTGCCAGCAGCCGCGGTAATACGTAGGTGGCAAGCGTTGTCCGGATTTACTGGGTGGAAAGGGCGTGCAGCCGGGCCGGCAAGTCAGATGTGAAATCTGGAGGCTTAACCTCCAAACTGCATTTGAAACTGTAGGTCTTGAGTACCGGAGAGGTTATCGGAAGTCCGTGTGTAGCGGTGAAATGCGTAGATATAAGGAAGAACACCAGTGGCGAAGGCGGATAACTGGACGGCAACTGACGGTGAGGCGCGAAAGCGTGGGGAGCAAACAGGATTAGATACCCT
+
CFGGGGGGGGGGGGGGFGGGFEEGGGGGGGGGFGGGGGGGGGGGGCF@CGGGG8FGFGGFFC9,CFGGGCCFE9FFDGGDFFGGGGGGGGFFGGGFGGGGGGGEGGGCFGGFFGGG8<BFAEGGGGGCGGGF<,:8<+@CFCFFGGEGGGGEG<A>:,?FCFFGGGGCFD:CC<CCFDCGGGGGFFFG-:%+6CBF65C?EE>5<EEEDDCD;:GGFBFECE;E7FC;@7<CFFCGGGGFEEGFF?GGGFFFFDCFG;?7@FG<FGFFFDEFFF<F>CCGFF9A;8GEF:@@DE98BC>8+EEE@+=:7F@,GDFF@>,FFDGFFGGGGFEE<<:EGFEFGF>GEFFBFFC,GGGGGFE@GGGCFF<<E7CFCCFGGEEGGGDFGFGGGGGGGFFEGGGGGFGGGGGGGFGDCCCCCC
@s601 25205
TGGGGAATATTGCACAATGGGGGAAACCCTGATGCAGCGACGCCGCGTGGAGGAAGAAGGTCTTCGGATTGTAAACTCCTGTTGTTGAGGAAGATAATGACGGTACTCAACAAGGAAGTGACGGATAACTACGTGCCAGCCGCCGCGGTCAAACGTAGGTCACAAGGGTTGTCCGGAATTACTGGGTGTAAAGGGAGTGCAGGCGGGAAGAAAAGTTGGAAGTGAAATCCATGGGCTCAACCCATGAACTGCTTTCAAAACTGTTTTTCTTGAGTAGTGGAGAGGTAGGCGGAATTCCCGGTGTAGCGGTGGAATGCGTAGATATCGGGAGGAACACCAGTGGCGAAGGCGGCCTACTGGGCACCAACTGACGCTGAGGCTCGAAAGTGTGGGTAGCAAACAGGATTAGATACCCT
+
FF@FGGGGGGGF<EFGFGGG,6@CCFGGGGGGEEGGCGE=+@@7@F7=F:E8B=,?=,CEEC<FDDG@+BBF<EGE<,99,ED<FFFGGF<DFF<FGCEGGGDB<C8?AF<@8<DBF?F<FDF++38,=>DDFBD++,>+:<553*>FE*>,@:F:=,=3?CFF,:,8<:CEGGFGGGCEGC)CBF7F#<?BGC:8=##+AFF7?<;+:4;#-,:9>#GGDFCGGGFA@,88FCEBD@C@+,<CFF9FCGFD:<B,A@,D?FE<@DFFGFEF=<FF8D@,C?4=FB+EDCF9E@=87GF<EGGGDEEFCGD<CC7DF<B,F@>GF@@FFFFFBEFE?A,:,,EFGC@GGGDEE<CGGGGGGGGGFGGGGGGEFFFE8EEGGFFCCGGGGGGFGGGGGCGGGGDGGGGGGGGCCCCC
@s601 287
TGGGGAATATTGCACAATGGGGGAAACCCTGATGCAGTGACGCCGCGTGGAGGAAGAAGGTCTTCGGATTGTAAACTCCTGTTGTTGAGGAAGATAATGACGGTACTCAACAAGGAAGTGACGGCTAACTACGTGCCAGCAGCCGCGGTAAAACGTAGGTCACAAGCGTTGTCCGGAATTACTGGGTGTAAAGGGAGCGCGGGCGGGAAGACAAGTTGGAAGTGAAATCCATGGGCTCAACCCATGAACTGCTTTCAAAACTGCTTTTCTTGAGTAGTGCAGAGGTAGGCGGAATTCCCGGTGTAGCGGTGGAATGCGTAGATATCGGGAGGAACACCAGTGGCGAAGGCGGCCTACTGGGCACCAACTGACGCTGAGGCTCGAAAGTGTGGGTAGCAAACAGGATTAGATACCCT
+
FFGGGCGGGGGGGGGGGGGGGGGGGGFGGFGGGGGGGFGGEFGGGGGCFG@FFGGGGGG?F<FEFFGDCFGGGFGGGGGFFFFFG<<DECEFGGGCGGGGGGDCDFEFGGGGGGFFGFCFEFCGGGGGGGGGGG@GGGG?FFGGECGG<CEC=><><FEDFFFEDFCFFGGEFGGGGG6GGGGGGG;GFFFGG@EFE=FDGEDCFGGGGCFFGFGFGF<GFAGG>=F2CGGGGGFCFFGFG@>CAF>DFF78?C3<@==CFFGGCFFC?=1DFG99GGGGFF9FGECDGFEGGGEEDGFCFFCGBEGFDGFGGF7GFGEFCGFGGEEGGFFGGGFE@GGGGCEFFCFGGEFFGGGGGFGGGFGFGGFGGGGGGGFFGGGFDGGGGGGGGGGGFGFFGGCGGGGGFFCGGGF<CCCC
@s601 20227
TGAGGAATATTGGTCAATGGACGCAAGTCTGAACCAGCCATGCCGCGTGCAGGATGACGGCTCTATGAGTTGTAAACTGCTTTTGTACGAGGGTAAACGCAGATACGTGTATCTGTCTGAAAGTATCGTACGAATAAGGATCGGCTAACTCCGTGCCAGCAGCCGCGGTAATACGGAGGATTCAAGCGTTATCCGGATTTATTGGGTTTAAAGGGTGCGTAGGCGGTTTGGTAAGTTAGAGGTGAAATTTCGGGGCTCAACCCTGAACGTGCCTCTAATACTGTTGAGCTAGAGAGTAGTTGCGGTAGGCGGAATGTATGGTGTAGCGGTGAAATGCTTAGAGATCATACAGAACACCGATTGCGAAGGCAGCTTACCAAACTATATCTGACGTTGAGGCACGAAAGCGTGGGGAGCAAACAGGATTAGATACCCT
+
FGGGGGGGGAFAFGGGGFFGGF@FGFGGGFGGGFFFGGGGGGGGCGGGGGGGCB<?DF:FEFFC<?EFFGGGGGGGGGGG9?FGGGGGGGGGFFEFGGGGGGGGGGFFGGGGGAFFGFA?EEFFDCDCGFF>EFF@FECFEGGGG7CFCFGFG@@7@FGFGGDGGGEG27:CFFDGGEGGFGF2CC?@BFGCFGGG9C@F>EGGGF?<<<?<GFFFEAGEDGGFGFC>GGG>GFFCF=ECBFCCAFGGGCDGFGGGGGFFDFCDDCGFGGGGGFAFDGGGGGFGGF9E,55A+GGGCF@CGGGGGGGGGGGFFECGGGFGGFDGBE:FFFFEA,BE9C,FGGFGGF@GFDCG@GEEGEF4:FC@GFGGGE@GGGGGF9CGFDFAGGGGGGFGGGGGFGGGGGGGGGGGGGFGFAFFGGGGGGGGGGGGGGGCCCCC
@s601 23694
TGGGGAATATTGCACAATGGGGGAAACCCTGATGCAGCGACGCCGCGTGAGTGAAGAAGTATTTCGGTATGTAAAGCTCTATCAGCAGGGAAGAAAATGACGGTACCTGACTAAGAAGCCCCGGCTAACTACGTGCCAGCAGCCGCGGTAATACGTAGGGGGCAAGCGTTATCCGGATTTACTGGGTGTAAAGGGAGCGTAGACGGTGAGACAAGTCTGAAGTGAAATCCCGGGGCTCAACCCCGGAACTGCTTTGGAAACTGCCTGACTAGAGTGCAGGAGAGGTAAGTGGAATTCCTAGTGTAGCGGTGAAATGCGTAGATATTAGGAGGAACACCAGTGGCGAAGGCGGCTTACTGGACTGTAACTGACGTTGAGGCTCGAAAGCGTGGGGAGCAAACAGGATTAGATACCCT
+
FFFGEGGGGGGDFFFGGGGGGGGGGGGEGCFGGGGGFG+>FGGGGGGCFGGGGGGGGGCFEGGGF@FFFGGFGFFGFFGFFGGGGGGGGGGGDFFFGGGGGGGGFGGGGGGGEFDGGGGGGGGGGEGEFFGGGDEGGGGGGFGGGGGGGGGGGGGGGGGGG>FGGGGGGGGGGGGCGE8GFF=GGF(GCBFGGGGFGGEGCGGEECEG>F9FGGGFGAFGCFEDFFCFGEFFEEG>GFG?8CDGGGGGGE=ECDFFGGGGGGGGGFFGF?CAFF8FBGFG3E=CGGGDFGEE>4,>FDEFGDFC57EGGGF<84,FFEFAGFEECCGFE9GFFEGGGGGGCBDGGGFGGGGGGF9GGGFFCGGGGGGGGGFFFA,F@GGGGFF@C@GGGGGDCDGGFFFEGGGGGDGGGGGCCCCC
@s601 29085
TGAGGAATATTGGTCAATGGGCGAGAGCCTGAACCAGCCAAGTAGCGTGCAGGATGACGGCCCTATGGGTTGTAAACTGCTTTTATAGGGGAATAAAGTGGGGGTCGTGACCTCTTTTGCATGTACCATATGAATAAGGACCGGCTAATTCCGTGCCAGCAGCCGCGGTAATACGGAAGGTCCAGGCGTTATCCGGATTTATTGGGTTTAAAGGGAGCGTCGGCCGCCCCTTAAGCGTGTTGTGAAATGCCGCGGCTCAACCGTGGCACTGCAGCGCGAACTGGGGGGCTTGAGTGAACGCAACGCAGGCGGAATTCGTGGGGTAGCGGTGAAATGCTTAGATATCACGAAGAACTGCGATTGCGGAGGCAGCTTGCGGGAGTGCGACTGACGCTGAAGCTCGAAGGTGCGGGTATCGAACAGGATTAGATACCCT
+
EG9FGGGFGGGCGGGGGGCAFGGGGGGGGGGGGGGGGGGGGGGFGGGGGGGGGGGGGGGGGGGFG8C<FFGGGGGGGGGGGFFGGGGGGGGCFGGFGGGGGGDG@GGGGGGGGFFGFF9FAFGGGGEFGFGDGGFDGCEFGGGDGEE8CEFAFGGGFGCC@FCCCEGDE@CFFFFGGGCGCFFGGACFFEEGGGGGG<DF7:CFFGCFCFFC7A85E0:.(-2)17C)8CF>+<A<?7?E<?%E77<=>+1126?<CC<6CCG(CGC,9D@42C>?+GE=1;CGFGF=,CGF9C6+++F:>F:CFF7?@4DE@4EC>>+D,,FC8F7GGF<?D<EE=<9,98CCF@GGFCBEEB,8,@F?:C:8:8@F<,EC+7F+:FF<7GGGGGF7GGEFCCCF@FEFC8F@DGGGGGGGGEFGF@D@CEFFGCGGGGFC9CCC
@s601 36280
TGAGGAATATTGGTCAATGGGCGCAGGCCTGAACCAGCCAAGTAGCGTGAAGGATGACTGCCCTATGGGTTGTAAACTTCTTTTATATGGGAATAAAGTTTTCCACGTGTGGAATTTTGTATGTACCATATGAATAAGGATCGGCTAACTCCGTGCCAGCAGCCGCGGTAATACGGAGGATCCGAGCGTTATCCGGATTTATTGGGTTTAAAGGGAGCGTAGGTGGACAGTTAAGTCAGTTGTGAAAGTTTGCGGCTCAACCGTAAAATTGCAGTTGATACTGGCTGTCTTGAGTACAGTAGAGGTGGGCGGAATTCGTGGTGTAGCGGTGAAATGCTTAGATATCACGAAGAACTCCGATTGCGAAGGCAGCTCACTGGACTGCAACTGACACTGATGCTCGAAAGTGTGGGTATCAAACAGGATTAGATACCCT
+
EGCFGFFGGGGGGGGGGGGCEGGGGGGGGGGGGGGGGDFCEFFFGGGGGDGGG,F@FFFGGCGFDEFFFGGGGGGGGGGFGCFGGGGGGGGGGGGGCEFAEFGGGGGGGGGGGFGFGGGGGGGGGDFGEFGGGGGCFFFCFFGDFFGGGGFFF+BFFDG+FGGGGGGGGGCC99CFGEG<DF@G@GCEGGGFGFGGC=FGEGGGGGEGGGGC::FFG5FG5DE<<EAE6GFCFGFA@GCCGGFGGGFFGGEC?BCGEGGFFC9GGFGGGFGGGGGFF7<=/GGGGGGGCGGFDGGGGGGGFFGGGGGEBCECE=FFBGGGGFFEEGFDEEF<9GGGGFDEAD<GGGGGFFFGEFCFCGGGGGE@F9GGFFGGGGGGFGGGGGGGGGGGGF<GFFGGGGGGGGGFAGGGGGGGGGGGGDFFFCEFGGGGGGGCCCCC
@s601 292
TGAGGAATATTGATCAATGGGCGAGAGCCTGAACCAGCCAAGTAGCGTGCGGGATGACGGCCCTATGGGTTGTAAACTGCTTTTATAAGGGAATAAAGTGAGTCTCGTGAGACTTTTTGCATGTACCTTATGAATAAGGACCGGCTAATTCCGTGCCAGCAGCCGCGGTAATACGGAAGGTCCGGGCGTTATCCGGATTTATTGGGTTTAAAGGGAGCGTAGGCCGGAGATTAAGCGTGTTGTGAAATGTAGATGCTCAACATCTGCACTGCAGCGCGAACTGGTTTCCTTGAGTACGCACAAAGTGGGCGGAATTCGTGGTGTAGCGGTGAAATGCTTAGATAGCACGAAGAACTCCGATTGCGAAGGCAGCCTGCCAAGCCATGACTGACGCTGATGCACGAAAGCGTGGGGATCAAACAGGATTAGATACCCT
+
FGGGGGGGGGGFGGGGGGDG,FFGGGGFGGGGGGGGGGGGGGGGGFCFGGGGGGGGFGFE>FGGGGGGGGGFE9CEEGEG<9<EGFAGGGG=FGGFGGDFGGGGGGGEGFDFGFGFGCCFGGGGAFGGA:FB?@FDDF98>FGGGGGGGGCFF,:<E<@EGGGGCEGCGGG,@9CF7CFCFGFD7C?AA;-C?<5CGGE?F=GFGF@?;43+<7<DC@GDD>C?:CEDGFGGGEC9EGGGGFF@ACC6;DCD<CCFFEFF>FGFFDFAFFGCFGCF7GD@DCFD8DF<?F?GFECC7D8FCE9FBC@++GGFFCEECFD,GGEGEC?EGGGGFFFGGFF@A8BA,C<?GFEE@B+7GFFDFEEFGEFE@<AF7GGFFCFEFAFGGGFC7C7GFFGGFFC@F>GF@:EGGGGGFGGGGGGGGGGGGFAEEFF@CCCC
@s601 25099
TGAGGAATATTGGTCAATGGACGAGAGTCTGAACCAGCCAAGTAGCGTGCAGGATGACGGCCCCATGGGTTGTAAACTGCTTTTATAAGGGAATAAAGTGGGACTCGTGACCCCTTTTGCATGTACCTTATGAATAAGGACCGGCTAATTCCGTGCCAGCAGCCGCGGTAATACGGAAGGTCCGGGCGTTATCCGGATTTATTGGGTTTAAAGGGAGCGTAGGCCGGAGATTAAGCGTGTTGTGAAATGTAGACGCTCAACGTCTGCACTGCGGCGCGAACTGGTTTCCTTGAGTACGCACAAAGTGGGCGGAATTCGTGGTGTAGCGGTGACATGCTTAGATATCACGAAGAACTCCGATTGCGAAGGCAGCTCACTGGAGCGCAACTGACGCTGAAGCTCGAAAGTGCGGGTATCGAACAGGATTAGATACCCT
+
DFFFGGGGGGGFFEFGGGGGGGGGGDGFGGGGGGFG<FA=FGFGGGE:FFGGGGGGGFEGGGG7F@EFGCBFECFFFGGGDFFGGGDGGGGGGGG?EFFEAG?,,B=FEDB,,+:?FGG9FGG<<FEFGGFGFFFF9BFGGGFFGGGCAAFGGGGGGGFFGGFGGDBGGG>,@D:FFC@F:CGE7FEG<F7*77=7*FE-<7:FG=;<7C;FG9F5C5C54FE74?E5=,CA<:4/:7C?CF=F7DD>C6*:>'28;FF:FCB;,,BGC8+;+EEEB;FDDGF=@AFAFDCD34+=BCFCGGFE>GG@GGFGEFF7:?FFGFCEBGGGGFFE9GGGGFECADCGFD@FA,GFFF7EF7FEGGGGGF9GFEFFGGGGFFEEGGGGGFFGGGGGGGGFGFCFD7FFFGGGGGGGGGGGFF9EFGGGGGGGGEECCCCC
@s601 294
TGAGGAATATTGGTCAATGGGCGAGAGCCTGAACCAGCCAAGTAGCGTGCAGGATGACGGCCCTATGGGTTGTAAACTGCTTTTATAAGGGAGTAAAGTGAGTCTCATGAGACTTTTTGCATGTACCTTATGAATAAGGACCGGCTAATTCCGTGCCAGCAGCCGCGGTAATACGGAAGGTCCGGGCGTTATCCGGATTTATTGGGTTTAAGGGGAGCGTAGGCCGGAGATTATGCGTGTTGTAAAATGTAGACGCTCAACGTCCGCACTGCAGCGCGAACTGGTTTCCTTGAGTACGCACAAAGTGGGCGGAATTCGTGGTGTAGCGGTGAAATGCTTAGATATCACGAAGAACTCCGATTGCGAAGGCAGCTCACTGGAGCGCAACTGACGCTGAAGCTCGAAAGTGCGGGTATCGAACAGGATTAGATACCCT
+
FGGGGGFGGGGGGGGGGGGGGGGGGGGGGGCGGGFFFGGGG8FFEGGEEGGGGGGGGGGGGGGGGGGGGFGGGGGFFGGF95FFGGCGGGGGGGGFFFGGGCGGGGGGGGGGGGGGGGFGGGGGGGGGGGGGGFFGGA=CDDEGDEGGGGGFGBDECGF@,>FFGEFGGDFFGGGDG*FF:E<FFEGGEFG>GGCECGC5+A?FFGBFEF9CFG@DGDC35=;F<DGGFE4FF:??:6GGFGG@AC?FFFEGCF:3*GCFCGCECCGG=6F<AGEGF=:DGGGGFFCD>3,F5GCF>FEEGEE<GGGGGGFED8GCCFFGFDEC5B?AE@?9,,?@DFGGED9F<C,GCEFEFFBF>FFDGGFGGGFFB8FGGCGF88GGGGEFFFC7DF@FF<FFFEGGGGGECGGGGDGGGGGGGGGFGGGGGGGGGGGC@BBC
@s601 25686
TGAGGAATATTGGTCAATGGGCGGAAGCCTGAACCAGACAAGTAGCGTGCAGGAAGACGGCACTCCGGGTTGTAAACTGCTTTTAGTTGGGAATAAAACGCGGTACGCGTACCGCCTTGTATGTACCATCAGAAAAAGGACCGGCTAATTCCGTGACAGCAGCCGCGGTAATACGGAAGGTCCGGGCGTTATCCGGATTTATTGGGTTTAAAGGGAGCGCAGGCGGACCTTTAAGTCAGATTTGAATGACGGCGGCTCAACCGTCGAACTGCAGTTGATACTGGAGGTCTTGAGTGCACATAGGGATGCTGGAATTCATGGTGTAGCGGTGAATTGCTCAGAGAGCATGAAGAGCTCCGATCGCGAAGGCAGGCATCCGTGGTGCAACTGACGCTGAGGCTCGAAAGTGCGGGTATCAAACAGGATTAGATACCCT
+
@EFFGE8<EGAFFGFFGGDF8;8@CFE8FGGGGFFDB4=<@FC9F,@FGC7EFDF,,EFE>+@,:C?FF:BFCF,CFDEC?9C<E8,,9=FEEBFDFGFCG>+@C+>FC6>:>FECCE8D,<FFF99=DFCGFFFF7><>8B7F*18@A@BFCGF*=F93=:,<=EE**<4A,7=C*<*:CB,/185*2:;;CGGGAC8++C*FFC8:A?<C80;FED83(61)2133,<,C<<C/#43'3%@F#@*@@:@@3<C@8:@+DGEFCADF8DDFGFE5D69:D@AA,EB,,FDF?E;,C=FGGCFEFGFE9GFDE9FGF?DB:?CEFEEGFFC59,?:FC5,99,C<E9FFGGFFEFCDGF@@:F,GFDCFFFGGEGCB7DCGEDGGF9GGEEGGGGGGGGFGGGGGGGGGGFEFGFCGFFFDGGGGGGDC<FACCCC
@s601 27466
TGAGGAATATTGGTCAATGGGCGAGAGCCTGAACCAGCCAAGTAGCGTGCAGGATGACGGCCCTATGGGTTGTACACTGCTTTTATAAGGGAATAAAGTTTGAGTCGTGACACATTTTGCATGTACCTTATGAATAAGGACCGGCTAATTCCGTGCCAGCAGCCGCGGTAATACGGAAGGTCCGGGCGTTATCCGGATTTATTGGGTTTAAAGGGAGCGTAGGTCGGAGATTAAGCGTGTTGTGAAATGTAGATGCTCAACATCTGTACTGCAGCGCGAACTGGTTTCCTTGAGTACGCACAAAGTGGGCGGAATTCGTGGTGTAGCGGTGAAATGCTTAGATATCACGAAGAACTCCGATTGCGAAGGCAGCTCACTGGAGCGCAACTGACGCTGAAGCTCGAAAGTGCGGGTATCGAACAGGATTAGATACCCT
+
F8FGGGGGGGGGFGFGGGCEFGGDGGGGGGGFGFFGGGGGFFGGGGG,:FG,EFGFEFFGGGGCFFFEFGGGEE,CFFFGAFGGE<EFACC,?F=FFFG9@FGGGGGGGGGFGGGGGFGDGGGGGGFGGGFFGGGFFFGGFFFFDEEGGFFFFFGDFGFFFC=FE:FG*@C7;9>FFG><,2?::F74=:<C<3=C6EC%%CFFF>CF<FCCFGFA8AFB>4/#CAFFG;,G@CC2FCGGGGGFEE<=FFCECAGFGDGFCFEFGFGGGGCCCGGDEDDGBGFGGFFDECB<5DGGGEDGGGGGGGGEECEA7GGGDGGFGGEE@ECGGGGF9FFF,E?AFE,AFGDFAAGGEF>87GGCDGGGGGGGFFFE9GFEFCGGFEGGGGGGGGGGFEGGGGGGGGGGEFGGGGFCEGGGGGGGGGGGFFGGGGGCCCCC
@s601 37208
TGAGGAATATTGGTCAATGGACGAGAGTCTGAACCAGCCAAGTAGCGTGAAGGATGACTGCCCTATGGGTTGTAAACTTCTTTTATATGGGCATAAAGTTTTCCACGTGTGGAATTTTGTATGTACCATATGAATAAGGATCGGCTAACTCCGTGCCCGCAGCCGCGGTAATACGAAGGATCCGAGCGTTATCCGGATTTATTGGGTTTAAAGGGAGCGTAGATGGATGTTTAAGTCAGTTGTGAAAGTTTGCGGCTCAACCGTAAAATTGCAGTTGAGACTGGATATCTGGATTGCAGTTGAGGCAGGCGGAATTCGGGGTGTAGCGGTGAAATGCTTAGATAGCACGAAGAACTCCGATTGCGAAGGCAGCCTGCTAAGCTGCAACTGACATTGAGGCTCGAAAGTGTGGGTATCAAACAGGATTAGATACCCT
+
@FD,@DFCFGF,6;CEFC,@FCFGGGGGGGG<FFFFF8DF,CCCFFEC7BCFCEGD8C@FGFF,E<ECFG7FFGFGG9FCFCGGGGFGGGG,AFGGFEFFGGG?FGG@FFFFC,,?,AFFGGFGEC,B<,?<FGF,B,,C?,?E77@EEA9=C4+4>,33C7CC+@CF++@EEGG+,@*3@:,@*53F::F,2<>CG5<C9C,847<:F?C?FFGDE>?='587/@C71@4=@<CBF:DD@8:6CEECFF>F:=+8/FC@-C:$:CFDA>:/AE9AC,/GFGGFEC?8,C,A+,DFEE=,FE,CGFCC7GGE@+8+>>+GGGGE@+8,,F9A??CFFFC,A,@,,DF<@,6B,F>F@,@=BFF@A<98B<FEGGFC,F<EFGGFCGGFE6FFC,F@DGECE>GGGFGGGGGFGGGFGGFGGFGEE,FGFEF@<@@C
@s601 36254
TGAGGAATATTGGTCAATGGACGCAAGTCTGAACCAGCCATGCCGCGTGCAGGAAGACGGCTCTATGAGTTGTAAACTGCTTTTGTACGAGAGTAAACGCTCTTACGTGTAAGAGCCTGAAAGTATCATACGAATAAGGATAGGCTAACTCCGTGCCAGCAGCCGCGGTCATACGGAGGATACAAGCGTTATCCGGATTTATTGGGCGTAAAGCGAGCGCAGGCGGTTAGATAAGTCGGAAGGTAAAGGCTGGGGCTTAACCATAGTACGCTTTGGAAATGGTTTAACCTGAGTGCAGAAGGGGAGAGTGGAATTCCATGTTTAGCGGTGAAATGCGTAGATATATGGAGGAACACCTGTGGCGAAAGCGGCTCTCTGGTCTGTAACTGACGCTGAGGCTCGAAAGCGTGGGGAGCAAACAGGATTAGATACCCT
+
GGGGGFGGGGGGFFGGGCBAE8:FGGEFGGGGG8FE8A@FF8FG7FCFFGGGGDFF@8@F+@FCFGGFCCDFFFE6<FCGF,ECEFEE<CECC5EBEG:C+B<<FFGGEFGGGGGCDCFEGGGGFFD,8EEFGGFGFGFFCFFCD8:FF9?ACEE@<BF+><,3<BBF5>FEFGG7CE*>,,@FF:>@CF:E9?C1,4:C=:C<<:=CCG@FGFC*2;D2C>93/8FB@:@9CFBCGFCGFA/GFGGGGEC@.GGDDCE$@=D<3C@FGFFFCFGF4,2,FGFFF=C=,,8FEFCFCGFF@EEE9=,FEFGGGGE@FGFFC+6=EECFEGEEGGGFE<FEAFFC,FEAEGGFFEF<B,EF@BCGF@DGCFE:FFA@FFGFA9GGFGGCCB6C,FF8GGFD7FGGGGGGGGGGGGGGFDFFFGGGGGGFCGCCCCC
@s601 35790
TGAGGAATATTGGTCAATGGACGAGAGTCTGAACCAGCCAAGTAGCGTGAAGGATGACTGCCCTATGGGTTGTAAACTTCTTTTATACGGGAATAAAGTTAGCCACGTGTGGTTTTTTGTATGTACCGTATGAATAAGGATCGGCTAACTCCGTGCCAGCAGCCGCGGTAATACGGAGGCTCCGAGCGTTATCCGGATTTATTGGGTTTAAAGGGAGAGTAGGCGGGTTGTTAATTCAGTTGTGAAGGTCTGCGGCTCAACCGTAAAATTGTAGTGGATACTGGCGGCCTTGAGTGCAACAGAGGTAGGCGGAATTCGTGGTGTAGCGGTGAAATGCTTAGATATCACGAAGAACTCCGATTGCGAAGGCAGCTTACTGGATTGTAACTGACGCTGATGCTCGAAAGTGTGGGTATCAAACAGGATTAGATACCCT
+
6@;@F<;@C@FFFFF@FED8FGGDFEEDFFFEEGGE8@FFFG@ECE@8CFGFCEFGFDEEFDFC<CF8EFCCEE,?CFEFFGGGGGGFCC+8CFFFGG<AEF9EC<FDFE7B?<EGGG+,99:EF8FE<=EE9E=E8A?FF<+:FF@F<5A>F=FC@FCCFCC,@C75FGGGGG<:*>7*,,5*5**CFCGGGA7<7:=FF?<?>17*>%<2?:7>=#F0>94+9;CCC<@8<0.>DGCD<CE@53+,8+++=8F@8:7BBB,,?F=9FDB+EDCC7336+@@@+4+<,D??+:,AA;@5,:4=?=EC8E9,+9+C7CFF9,68)GFFFFFFCFFFE99CE;@:CGEF<@,E<GGE@EE@EEGGFC,@F@CFFFAGFFB49AFGFEE@:@6FFGFFE+@<@@GFE<@FCECCE<F;<FAFGGEE,GGFGGGCC9CC
@s601 300
TGAGGAATATTGGTCAATGGGCGAGAGCCTGAACCAGCCAAGTAGCGTGCAGGATGACGGCCCTATGGGTTGTAAACTGCTTTTATAAGGGAATAAAGCGAGTCTCGTGAGACTTTTTGCATGTACCTTATGAATAAGGACCGGCTAATTCCGTGCCAGCAGCCGCGGTAATACGGAAGGTCCGGGCGTTATCCGGATTTATTGGGTTTAAAGGGAGCGTAGGCCGGAGATTAAGCGTATTGTGAAATGTAGATGCTCAACATCTGAACTGCAGCGCGAACTGGTTTCCTTGGGTACGAACAAAGTGGGCGGATTTCGTGGTGTAGCGGTGAAATGCTTAGATATCACGAAGAACTCCGATTGCGAAGGCAGCTCACTGGAGCGCAACGGACGCTGAAGCTCGAAAGGGCGGGTATCGAACAGGATTAGATACC
+
<FFGGGGGGGGGGGGGFGFDGGGGGGGGGGGGGGGGGGGFF<FFCGGGGGGGGGGGGGGGGFGGGFGGGGGGE<EGGGFGAEEG<CFFGDGF8FGGGGGGGDFCFFCGGGGGGGGGGGGGGGGGGCGFFGGGGGGGGGGGGGGGGDGGGGGGGGGG@FGGGGGGGGGGGGGGGA*CFGGGGGGG>EGGGGDFGGGGGGG9C7FCFF*CFGGF@F@DG@GGFBGGGGGGCGFGGGGBGGE86:2CFGF6CFFG<4EF7FF@>ECFGGGGF4G4+EBG;GEGF=FGD87+3=+,+C>B?5,E=EC,C+GE=89,,+8+7DB=@,9++F@GFFDFFC,<<=?FFA,C,FF?9,6<,8:@DDC:C@?@<B,FC<9ECE<C<AC@+CFC7FE@:C:B<,,FFFEDF:FFF7B:DGGFFCFCEGGFDFGGF@,,<CB-C@
@s601 41767
TGAGGAATATTGGTCAATGGACGAGAGCCTGAACCAGCCAAGTAGCGTGCAGGATGACGGCCCTATGGGTTGTAAACTGCTTTTATAAGGGAATAAAGTGAGTCTCGTGAGACTTTTTGCATGTACCTTATGAATAAGGACCGGCTAATTCCGTGCCAGCCGCCGCGGTAATACGGAAGGTCCGGGCGTTATCCGGATTTATTGGGTTTAAAGGGAGCGTAGGCCGGAGATTAAGCGTGTTGTGAAATGTAGACGCTCAACGTCTGCAATGCAGAGCGAACTGGTTTCCTTGAGTACGCACAAAGTGGGCGGAATTCGTGGTGTAGCGGTTAAATGCTTAGATATCACGAAGAACTCCGATTGCGAAGGCAGCTCACTGGGGCGCAACTGGCGCTGAAGCTCGAAAGTGCGGGTATCGAACAGGATTAGATACCCT
+
GGGGGGGGGGGGGGGGGFE<DFGGGGGGFGGGGGGGFGGGG<FGGGGGGGGGGGGFGGGGGGGFGGGFFGGGG9EFGGGDC9FGGGGGGGGGGEE,EFFGGGGFEFFDGGGBEGFGGF7BGGFGFG9EAFFFEGFGGGFFF+4:F@CFD<DGG,>CF,BEB@CC7CECGGGGCFF7FGGGGGGGGGGGCE7EDGGG5:FGG#CBF7=FFCE8CFDFE>25>5EC6:FCG=C<<EF4C417<33?250BC@FFFECDE7CEEG;DCB8>*,<?<F8@,,/EFFD=,D>,,CCFDC=>EA85,,E,FCGCF=C>9,DDEF?,EEEG>ECEC,FE5?AC4,F,EAABFGFGGEFA<,FF=CF:7GFBA,@EE@GGGFF<GFCEGGGGFFEGFECEFCGGDEC<FGGFCCEFEFGF@GGGGGFFFFCF@E,GGGGCCCCC
@s601 24537
TGAGGAATATTGGTCAATGGGCGAGAGCCTGAACCAGCCAAGTAGCGTGCAGGATGACGGCCCTATGGGTTGTAAACTGCTTTTATACGGGGATAAAGTGAGCCACGTGTGGCTTATTGCAGGTACCGTATGAATAAGGACCGGCTAATTCCGTGCCAGCAGCCGCGGTAATACGTAGGTGGCGAGCGTTATCCGGAATGATTGGGCGTAAAGGGTGCGTAGGTGGCAGATCAAGTCTGGAGTAAAAGGTATGGGCTCAACCCGTACTGGCTCTGGAAACTGATCAGCTAGAGAACAGAAGAGGACGGCGGAACTCCATGTGTAGCGGTAAAATGCGTAGAGATATGGAAGAACACCGGTGGCGAAGGCGGCCGTCTGGTCTGGATTCTGACACTGAAGCACGAAAGCGTGGGGAGCAAATAGGATTAGATACCCT
+
DEGGGGGGGGFGGGGGGGGGGGGGGGGGEGGGGGGGGGGFGFGGFFEFCFGFGGGFFGGGGGGGGGAFGGGDFGGGGGGGGC9FEDGGGDGGGGGGGGGGGGGGGGEFFGGGGGGGGGGGG<E@EFGGGGFCDFGGGGGFGFEGGGEFFGGGCA<@F,7>FFGGEEEDEGGGC<:8>7FBFGGGC@EGG<G>FFEG(<8:?C<:BE#@1;CGGG@*85E::DE;2;8>CGDEFFCA>=F;BG>GGGGGGG<5CFD:?DDFEC>GGGGGFG<FGFFFDCGGGDCFFGF9GFF<DGGFAGGGD:CCFEGGEFDFFEFDFEFAFGGGFGFEEEFEFGFCFGFCF4DGGGGGGGGFF>C@GFEF@F?GFFGGGGGGGGGGGFDGGGGGGFGGGGFGGGGGGFGGGEGGGGGGGGEFFEFGFGGGFDGGCDGGGGGCCCCC
@s601 303
TGGGGAATATTGCACAATGGGGGAAACCCTGATGCAGCGACGCCGCGTGGAGGCAGAAGGTCTTCGGATTGTAAACTCCTGTTGTTGAGGCAGATAATGACGGTACTCAACAAGGAAGTGACGGCTAACTACGTGCCAGCAGCCGCGGTAACACGTCGGTCACAGGCGTTGTCCGGAATTACTGGGCGTAAAGGGAGCGCAGGCGGGAAGACAAGTTGGAAGTGAAATCCATGGGCTCAACCCATGAACTGCTGTCAAAACTGTTTTTCTTGAGTAGTGCAGAGGTAGGCGGAATTCCCGGTGTAGCGGTGGAATGCGGAGATATCGGGAGGAACACCAGTGGCGAAGGCGGCCTACTGGGCACCAACTGACGCTGAGGCTCGAAAGCGTGGGGAGCAAACAGGATTAGATACCCT
+
AFEG:E7FFF<EGFGGGGD8FEGDGFGFGFGFFDFEFGGCFGGGGGG+CEGG:,BCD,,CEFE9E77:+B8,,A5?5=FA<,5,:E=EGC+B?@EFGGGGGG74+BECFGGG?AFGG8F,FCFGEFC8B;FGC,,@E9,@>C@<@E73FGG,,3FF**=<7:CGGCFCFGGGGGDCGC78C?<?,<*4=BECC::;>:8#/C:88>8+;<>EC-?03#>28@;72<,:/<GE?>C7DDG(FG@#FGD>6@@6=#'=F7FFFFGFFEGFGF9=7GG<GGGFF?,FFCDGGGFE4,+=7EGGGFC8?EFEFECCCFFCB:,;FECC7GGGGGFFC@8EEEECB,DEF@CGGFE;,<FAFGGFGGFCCGEEC@EGFF<GFFC<DDGFEGGFEFGGFE@CFGFFDFFFE,FEF8GCCCCC
@s601 33679
TGAGGAATATTGGTCAATGGGCGAGAGCCTGAACCAGCAAAGTAGCGTGCAGGATGACGGCCCTATGGGTTGTAAACTGCTTTTATAAGGGAATAAAGTGGGGCTAGTGAGCTCCTTTGCATGTACCTTATGAATAAGGAAAGACAAATTCCGTGCCAGCCGCCGCGGTAAGAAGGAAGGTCCGGGTGTAATCCGGATTTCTTGGGGTTAAAGGGAGCGTAGGCCGGAGATTAAGCGTGTTGTGAAATGTTGACGCTCAACGTCGGCACTGCAGCGCGAACTGGTTTCCTTGAGTACGCACAAAGTGGGCGGAATTCGTGGTGTAGCGGTGAAATGCTTAGATATCACGAAGAACTCCGATTGCGAAGGCAGCTCACTGGGGCGCAACTGACGCTGAAGCTCGAAAGTGCGGGTATCGAACAGGATTAGATACCCT
+
EGGGGGGGFFFFGGGGFG@BEFGGGCFDFGFEFFFFGF,AFCFGGGGCEDF9DBEFFCFC@@C@CFFFFF,@CECCEFGGGF,9CADFGGFFGGFC?AEFFGC7@,EEEF<4CE@FGA99BFGC<A<C?F,4,@;E<,,B,B8,8,3=?,85353+BFC7++6+++@:@CD,@,,6>::FFCFEG::F<,@BE9**4/8,:+,,,2*4*=:<C9FFE,7;%**5:;8>8C7+7<<;=7=,GEC@66,?>1*>>*FGFD@@@33+,97F>3>97@7>:FDAE=8EDA,DAB??5GGFEB?,=?AFGGGFC@EC>@@+CGFDFFGEFGGGGGE?,FFGFEFDA8FE@GGGGGGGFF7GGGGFGGFDA9EFFGGGFFF@C7GEGGGFFFDGFFCGGCDFF:GGGGGFE7GFCEFECEGGGFFDECGGFAGGGGGCCCCC
@s601 44205
TGAGGAATATTGGTCAATGGACGAGAGTCTGAACCAGCCAAGTAGCGTGAAGGATGACTGCCCTATGGGTTGTAAACTTCTTTTATACGGGAATAAAGTTAGCCACGTGTGGCTTTTTGTATGTACCGTATGAATAAGGAACGGCTAACTCCGTGCCAGCAGCCGCGGTAATACGGAGGATCCGCGCGTTATCCGGATTTATTGGGTTTAAAGGGAGTGTAGGCGGGTTGTTAAGTCAGTTGTGAGAGTTTGCGTCTCAACCGTAAAATTGCAGTGGATACTGGCGACCTTGAGTGCAGCAGAGGTAGGCGGGATTCGTGGTGTAGCGGTGAAATGCTTAGATATCACGAAGAACTCCGATTGCGAAGGCAGCTTACTGGATTGTAACTGACGCTGATGCTAGAAAGTGTGGGTATCAAACAGGATTAGATACCCT
+
@FEG8FEFD<FA<F,CDGCA<CCBFGDE9<,C<@FAE8@-6@FEFFE@@CFGGGGGGG<CEFFGG8-68@B@FAB<,EFGG?BFG9CC8FG7+AC?C<FAEFA8,EEGGGG7?,BF9C::@EFCDB<+:D6AFCE@<?=E,:B+@F@53A?FGFFDDC,B<EFGCCEFB:<DGFF3F@@*@>F,*:87FC;==4<C?G?C+4CFF,C8CA33BF+0:#>?:5:3EDF:,F=C@,D5FD8,DGE@;,CBF+EGF6,,D:B,>DF;FA9FDGFDBE@,49@2+@@F:F,E,,FE8FFFEA<GGFFE=7GC:B8@8,=+C@:CFB>8*@,AA@C<A,AC,GDGGDDGFGGGF<<FEGEGEFCCFGGGEFE<<EGFGGGGGEFFDGGF9FC8,@FFFFC8FEFC;,E@,GGGGGFFGF9GGFFGEFFF9@9CFFFCCCCC
@s601 40365
TGAGGAATATTGGTCAATGGACGCAAGTCTGAACCAGCCAAGTAGCGTGCAGGAAGACGGCCCTCTGGGTTGTAAACTGCTTTTAGTTGGGAGTAAAGTGCACCACGTGTGGTGTTTTGTATGTACCATCAGAAAAAGGACCGGCTAATTCCGTGCCAGCAGCCGCGGTAATACGGAAGGTCCAGGCGTTATCCGGATTTATTGGGTTTAAAGGGAGCGCAGGCGGACCTTTAAGTCAGCTGTGAAATACTGCGGCTCAACCGTCGAACTGCAGTTGATACTGGAGGTCTTGAGTGCACACAGGGATACTGGAATTCATGGTGTAGCGGTGAAATGCTCAGATATCATGAAGAACTCCAATCGCGAAGGCAGGTATCCGGGGTGCAACTGACGCTGAGGCTCGAAAGTGCGGGTATCAAACAGGATTAGATACCCT
+
EFGGGGGGGGGGGCFGGGA8FCGGGGGGGGGGGGGGGDGFGGGGGGEFGGGFGGGGEEFGCFGGGGFGGGCF@FGFGFGFD<?CFGGGGGGGGCEFGCEFCGDFGGGF8FGGFFAFGGGGGGGGGFGGFFGGGGGGGGCFGFGGGGGGGGGFGG7BFFFGGFGG7BEGGGFGDFCFGGFC:F:FDFGG87C:1?C:C:F@C:FFFEFGG@D;><<6C2FF>>GDC.3*FFFCFGF@<EEGGFFE;AFFDF+FFFGF8:CBGFF3;ECGFB9D:BGGCCD=GFCEC=,8,,GF?GGFD@CEF<F<9;9FGFEE@;FFE9FF=ACGBFC?GGFFDFF8AEEDA89GGGFCGGGFFEEC,FFGCGGFFFFFF<FFEF7GFBFEGGGGDGGGF@@EGGGGDGFCGGGFFDGGGGGGGGGF8FFDGFFGFFFFFFECCCCC
@s601 307
TGAGGAATATTGGTCAATGGACGAGAGTCTGAACCAGCCAAGTAGCGTGAAGGATGACTGCCCTATGGGTTGTAAACTTCTTTTATACGGGAATAAAGTTAGCCACGTGTGGCTGTTTGTATGTACCGTATGAATAAGGATCGGCTAACTCCGTGCCAGCAGCCGCGGTACTACGGAGGAGCCGAGCGTTATCCGGATTTATTGGGTGTAAAGGGAGCGGAGGCGGGTTGTTAAGTCAGTTGTGAAAGTTTGCGGCTCAACCGTAAAATTGCAGTTGATACTGGCGACCTTGAGGGCAACAGAGGTAGGCGGAAGTCGTGGTGTAGCGGTGAAATGCGTAGATAGCACGAAGAAGTCCGATTGCGAAGGCGGCTCACTGGAGCGCAACTGACGCTGAGGCTCGAAAGTGCGGGTATCGAACAGGATTAGATACCCT
+
FFEFGFGGGGGGGGGGGGGGFFEG:FF@FGGGGGGGGGFGFECFGGGGGG<FFGGGFF<FGGGGF@FFGG7C@FFEGEGFFAFFFFDFFCB=FFFGCGGG,EFG<FFBEFFFGG+B<?FFF<?,C,?BFGCEB,,C9?C,8BBBCFDEFA5F:FFFGDFC,@FCC6FFB++,@D7>>C7**@*>***>FCE770:CE*=B,#?GFC7)/<<$?C79@34#)BCGFCC02C@0;@C?BGGF@FCD<9?421%+?EE>D7>:GEF>,DFFB2@1,F@?CAF76CB++FC8>A,F0B,<,,,8FD=FEB+F?+FE8++ECDFFB:EC>@49CFFC7FF>>5<EAD<,,<C<F?CB,8+,CFFFB@@BEB,FC7,EEEECE@CE@FF<C6@CFC@GGF<FGFDECFFF@GGDGFGGFCFFGGFFEGGGGGGGGGGCCCCC
@s601 31940
TGAGGAATATTGGTCAATGGGCGAGAGCCTGAACCAGCCAAGTAGCGTGCAGGATGACGGCCCTATGGGTTGTAAACTGCTTTTATAAGGGAATAAAGTGAGTCTCGTGAGACTTTTTGCATGTACCTTATGAATAAGGACCGGCTAATTCCGTGCCAGCAGCCGCGGTAATACGGAAGGTCCGGGCGTTATCCGGATTTATTGGGTTTAAAGGGAGCGTAGGCGTGTTGTTAAGTCAGTTGTGAAAGTTTGCGGCTCAACCGTAAAATTGCAGTTGATACTGGCGACCTTGAGTGCAACAGAGGTAGGCGGAATTCGTGGTGTAGCGGTGAAATGCTTAGATATCACGAAGAACTCCGATTGCGAAGGCAGCTCACTGGAGCGCAACTGACGCTGAAGCTCGAAAGTGCGGGTATCGAACAGGATTAGATACCCT
+
EGGGGCFGGGGGGGGGGGGFGGGFGGGGGFGGGGGGGGFFFG9FGGGFFGGGGFDGFFFGGGGGGGGGGFGGGGGGGGGGFECGGGGGGGFFFGGGGGGGGGGFFGGGGGGGDFGGGGGGG,?FFGGGGGGGGGGGGFGGGGGGDGFDFGDGFDGGGCFFGFGFGGGGGGGGGGGGGGGGGFGEGGGGGE8=CCCC?<=FG>=ECB<FEFCFD@@)C@EFF=?:<&C4,:D>CCCA7,CDCGGGGCCF7C2:>GFCEEF<=B5=GGFGGFGGGFECGD=@+CF:@,,,8GFGBGGGGGGDE,,BA7GDEE>,BCEGGGFBEEC>5EGFFGE?<DF@GFF8GFF8FFF=?9GGGFC@7DGGGEFF9EGGGGGGGGGFFEDGDGGGGGEEEECGGGGGGGGFGGFCDCGGGGGGGGDGGEGFGGGGGGFGGGGCCCCC
@s601 309
TGAGGAATATTGGTCAATGGACGAGAGTCTGAACCAGCCAAGTAGCGTGAAGGATGACTGCCCTATGGGTTGTAAACTTCTTTTATACGGGAATAAAGTTAGCCACGTGTGGCTTTTTGTATGTACCGTATGAATAAGGATCGGCTAACTCCGTGCCAGCAGCCGCGGTAATACGGAGGATCCGAGCGTTATCCGGATTTATTGGGGTTAAAGGGAGCGTAGGCGGGTTGTTAAGTCAGTTGTGAAAGTTTGCGGCTCAACCGTAAAATTGCAGTTGATACTGGCGACCCTGAGTGCAACAGAGGTAGGCGGAATTCGTGGTGTAGCGGTGAAATGCTTAGATATCACGAAGAACTCCGATTGCGAAGGCAGCTCACTGGAGCGCAACTGACGCTGAGGCTCGAAAGTGCGGGTATCGAACAGGATTAGATACCCT
+
FGGGGGGGFCEGF<@FF@FDGGGGGEGFGGGGGGGGGGEGGGGGA,@FCCGFGFGGGFGFGGFEFF<FGEBFGF9FGGEGEE<EFGC<FCGEGGGGGGGFGAEFGCGGGGGD=,?FFFGGDFGGGGGE?AFDF9E;FFFB,<?=@>BFG,CA>FGCGFCGF@ADFGG7CFCA@CGFGGG7FGFGC@ECB**BACFGGG8,3=FFFE1F#C?GGF><B:</5<:6C5>2/C*FGGGFCC:<AFGE@AAFGGGEB88CFGCFFCGF9GFFE=3/3:6DF398C8B+@,:,,,@FDA,AC9C,GFD?B8+CGFC,CE@CEFDCFECC?ECE;:,<,EFE=?,CFFFFFDEFFGFFDEEF@FGGFGGFFCEDGGGGGGFCFF@GGFCEDGGGGFFEDFFGCDGFGDGFGGGGF:EECEGGGGFFGGGGFCF9FE8CCCCC
@s601 310
TGAGGAATATTGGCCAATGGGCGTAAGCCTGAACCAGCCAAGTAGCGTGAGGGATGACTGCCCTACGGGTTGTAAACCTCTTTTGTTTGGGAATAAAGTGCGGGACGTGTCCCGCATTGCATGTACCATTTGAATAAGGACCGGCTAATTCCGTGCCAGCAGCCGCGGTAATGCGGAAGGTCCGGGCGTTATCCGGATTTATTGGGTTTAAAGGGAGCGCAGGCCGTGGGTTAAGCGTGTCGTGAAATTCCGTCGCTCAACGGCGGACGTGCGGCGCGAACTGGTCCACTTGAGTACGCGGGACGTTGGCGGAATTCGTGGTGTAGCGGTGAAATGCTTAGGTATCACGAAGAACTCCGATTGCGAAGGCAGCTGACGGTAGCGCAACTGACGCTGAGGCTCGAAAGTGCGGGTATCGAACAGGATTAGATACCCT
+
EGFGGGGGFFGGGGGGGGGGGGGGGGGGGGGGGGGGGGGGGFGGGGGEGGGGGGGDGGGGGGGGGGGGGGGGG?FGGDGGGGGGGGGGFGGFGFGGGGGGGGGGGGGGGGGFGDDFDGGGFFFGGGGAFCFGGAEGGGGFFFFGDCGGFFGGCGFGGGG?FGGG>EG@CEGG9>>FEGGG:F9*4=CFG8?=FFGGCGG9GD$EA>CEGCCFEC,FGF><DBGDGE5FE=CECEGEGGGC*FFEC@A:.C8?C8>BCGGG;FGFFGGGEGEGEEFGGGCCE@CFEB<DGCGFDGECEC=EEE@CGGGGGFE;+GGGGGGGGGE@DEEFDDFE5,9EECFFFD9DGGGGFFCFCFECEGGF7GGGFFGGGFGFGGGFGGGGGGGGGGDGGGFDGGGGGGGGGFFGFEGGGGFGGGGGGGFEFGGGGGFGGGGCCCCC
@s601 26341
TAGGGAATCTTCGGCAATGGACGGAAGTCTGACCGAGCAACGCCGCGTGAGTGAAGAAGGTTTTCGGATCGCAAAGCTCTGTTGTAAGAGAAGAACGAGTGTGAGAGTGGAAAGTTCACACTGTGACGGTAACTTACCAGAAAGGGACGGCTAACTACGTGCCAGCAACCGCGGTAATACGTAGGGGGCAAGCGTTATCCGGAATTATTGGGCGTAAAGAGGGAGCATGCGGCAGCAAGGGTCTGTGGCGAAAGCCTGAAGCTTAACTTCAGTAAGCCATAGAAACCAGGCAGATAGAGTGCAGGAGAGGATCGTGGAATTCCATGTGTAGCGGTGAAATGCGTAGATATATGGAGGAACACCAGTGGCGAAGGCGACGATCTGGCCTGCAACTGACGCTCAGTCCCGAAAGCGTGGGGAGCAAATAGGATTAGATACCCT
+
FGGGGEGGGGGGFGEFGGGGGF@FEFCEFFG<CFF@FFDFGDEGGGG@FGGGFFGGEFFG=FEFEGEDCCFGGEGGGCFGGGCC=FC9BEC,4<BEEG7+B,A8?EEDAFGGGFEFFFFDF,,:5DFFGGGGGGAF,@F@<,@C,@D<FC>FGGGC;<F,:<6;,6?,6><*1BFC*FBFG9:2C+*<:<C*;<CCCFF@E5*8:8EFF?CC*C*B8F?7;CD7887&CEE8*&:6F>:BEC51@'3CBE9&CCC99FDCF@(=9C9D:=>6#A=CFFFBC@@@3+=CCFDGE,?9F94EE=AFF9A,CB6C@FFFCGFGGGGGF<FCC5C?9GFFECF?FBC9FFE<DEFFEAE9FF<GGA<FGFFFDE@@CC:FFFGFFGFFCGGGFGGGGGFEGFF8FEFEGGGFDBCGFCEDGGFEAFGFGGFGGGCGGGFFACCCC
@s601 312
TGGGGAATATTGCACAATGGGGGAAACCCTGATGCAGCGACGCCGCGTGGAGGAAGAAGGTCTTCGGATTGTAAACTCCTGTTGTTGAGGAAGATAATGACGGTACTCAACAAGGAAGTGACGGCTAACTACGTGCCAGCAGCCGCGGTAAAACGTAGGTCACAAGCGTGGTCCGGAATTACTGGGTGTAAAGGGAGAGCAGGCGGGAAGACAAGTCGGAAGTGAAATCTATGGGCTCAACCCATAAACTGCTTTCAAAACTGTTTTTCTTGAGTAGTGCAGAGGTAGGCGGAATTCCCGGTGTAGCGGTGGAATGCGTAGATATCGGGAGGAACACCAGTGGCGAAGGCGGCCTACTGGGCACCAACTGACGCTGAGGCTCGAAAGTGTGGGTATCAAACAGGATTAGATACCCT
+
AFEGGGGGGGGGGGGGGGGGGGGGGGGGGGGGGGGGGGGGGGGFGGD=CFGGGEGGCEEFEEFGGFGCFCFGGFGGFGGGGFGGFGGGACFGGG9EAEGGGGGGGGFCFGGGGGGGGGGFFG7EDEGEGGGGC8DFGGCCGFGGGGGGGGDBF<FCFF7F9FFFGFFFF5CEFG9<CGGGFG3FFGGG#GDFCFG<C#=CFGGGGGG=>CC,>A>:<CFGE@;FFCF,<CGCFFFGGGFFFGGGF8GFEDFFF@FBAE#F?CEGGGFCGGFFDB5GGFCFEFFFGECEEFFGGGGGGGGGFGEEDGCCFE<FCEEEFAECGEEF7EF<F9GFEGFFE@CGGGGFFFCGGGGGFCGGDFEDGGGFFGGFC@GGFF<GGGGGGGGGGGGGGFEDFFGGGFFEGGGGGGFFGDGCCCCC
@s601 21562
TGAGGAATATTGGTCAATGGGCGAGAGCCTGAACCAGCCAAGTAGCGTGAAGGATGACTGCCCTATGGGTTGTAAACTTCTTTTATAAAGGAATAAAGTCGGGTATGCATACCCGTTTGCCTGTACTTTATGAATAAGGATCGGCTAACTCAGTGCAAGACGCCGCGGTAATACGGAGGATCCGAACGTTAACCGGATTTATTGGGTTTAAAGGGAGCGTAGCTGGATGTTTAAGTCAGTTGTGAAAGTTTGCGGCTGAACCGTAAAATGGCAGTTGATACTGTATATCTTGAGTGCAGTTGAGGCAGGCGGAATTCGTGGTGTAGCGGTGAAATGCTTAGATATCACGAAGAACTCCGATTGCGAAGGCAGCTCACTAGACTGCAACTGACACTGATGCTCGAAAGTGTGGGTATCAAACAGGATTAGATACCCT
+
CCCEGFFGF@FFF<EFCFFF8E:EF@@8EEGFFA,CEFEFF,:CFEGCCCDFFDFE4:,C,,E<F,:@CF7+CFBFGGC96<CAEBFAE9,B8EFFGCF<FG+BFFFGFGG<E,@=E<:F,5?CEFFAFGGDGGGE,,CE,4:CC@:GC?<,BBD9,A,,,+86@8<@FC3,,75>*5C<?@>:B+44=<C*7?CEG<FGF0:?1EDFFFA99<<)>)CA1,)50CF<8@8:E<G5383D@:9;==<,7GGC>:,66+=A+7A,CFFDA,DFF=FGFCEE,9,,,<=F>=,A+,,?89GE,A,B,8EECEEBF4>4GFAEDF@E>7@AC<9,,,B=9@<=5,D@AC,,GFDE98@F,,8FBF@8FC,CEFFE9GGGGGGGGGGGFFC,FC<CF@,FCGGGGGGGFCFFFCGFFFGGGGGEFGGGGGFDGEE,CCCC
@s601 36368
TGAGGAATATTGGTCAATGGGCGAGAGCCTGAACCAGCCAAGTAGCGTGCAGGAAGACGGCCCTATGGGTTGTAAACTGCTTTTATAAGGGAATAAAGTGAGCCTCGTGAGGCTTTTTGCATGTACCTTATGAATAAGGACCGGCTAATTCCGTGCCAGCAGCCGCGGTAATACGGAAGGTCCGGGCGTTATCCGGATTTATTGGGTTTAAAGGGAGCGTAGGCAGGAGATTAAGCGTGTTGTGAAATGTAGACGCTCAACGTCTGCACTGCAGCGCGAACTGGTTTCCTTGAGTACGCACAAAGTGGGCGGAATTCGTGGTGTAGCGGTGAAATGCTTAGATATCACGAAGAACTCCGATTGCGAAGGCAGCTCACTGGAGCGCAACTGACGCTGAAGCTCGAAAGTGCGGGTATCGAACAGGATTAGATACCCT
+
FGFGGGGGGGGGGGGGGGGGGGGGGGGGGGGGGGGGGGGGGGDGGGGGGGGGGGGGFGGGGGGGGGGGGGDCGGGGGGGGGAFGGGGGFGGF=,CFFFFFGGGGGGGFFFGGGGGGGCGGGDF<FGGGGGGGGGDGGGFGGG@FFGGGGDGGF%FFGGGGG8@FCGFCG?C;FBFGEGGD1?DCG@DFEGGFCFFF?:?:C7FGGGGCFGEFGGGGCDGF;C;E#4CGGGFGFFF>G@GFFFFGGFFGGFFFEGGGGGCFEFGGGG=CF<EGGG?GGGD?GGGFGGGF,FF?*EE:CGGGGFGGGGGGGGGFDCGGDGGGGGGEBGGFFEFGFGGGFGGDGGFEAGGGFEGGFEEF>GGC7GGGGFFGGCGGGGGGGGGGGGGGCFEGGGGGGGGF@EGGFGFGGGGGGGGGGGGGGGEFFFGGFAGGF<ECBB9C
@s601 27008
TGAGGAATATTGGTCAATGGACGAGAGTCTGAACCAGCCAAGTAGCGTGAAGGATGACTGCCCTATGGGTTGTAAACTTCTTTTATACGGGAATAAAGTGAGGCACGTGTGCCTTTTTGTATGTACCGTATGAATAAGGATCGGCTAACTCCGTGCCAGCAGCCGCGGTAATACGGAGGATCCGAGCGTTATCCGGATTTATTGGGTTTAAAGGGAGCGTAGGCGGACGCTTAAGTCAGTTGTGAAAGTTTGCGGCTCAACCGTAAAATTGCAGTTGATACTGGGTGTCTTGGGTACAGTAGAGGCAGGCGGAATTCGTGGTGTAGCGGTGAAATGCTTAGATATCACGAAGAACTCCGATTGCGAAGGCAGCCTGCTAAGCTGCAACTGACATTGAGGCTCGAAAGTGTGGGTATCAAACAGGATTAGATACCCT
+
DFGGGGGGCFGGGGGGGGGGGGGGGGGGGGGGGGGGGGGGGGGGGGGFGGFGGGGGFFFCGG@@E8FDGFDGFG,FGGGGGGGGGGGGGGGBCFCEGGGGGG?F:EGGGFFGGG9FFGGGGGGGGGG>DGGGDGEFFGGDEECG77?FGGGGFGGGGGGC>FFFECCFFGGGGGGGG>FFFFGGDCCGGG$&CF>EEEFG7@FGFFFF>FCCGGFAEBGFFFGGGEFBEDGGGCC@FGGGGFGGD9FECFEF,FC<GFCC-EA,GGGGGGF?F<;C@A<69CGGF8GGF=C9+?DFCGGDFE:EFFGEFCFE8E87@GGGGGE@FGGGGGEAA9FFAE,,<;GGFGGFGGGGFFF@GGE7F@F8FFFFGGGGGGGGGFGDGGGGGGGGGGGGGGFEFGGGGGGGGGGGGGGGGGGGGGCGGGGGFFGGGFGCCCCC
@s601 24037
TGGGGAATATTGCACAATGGGCGAAAGCCTGATGCAGCGACGCCGCGTGAAGGATGAAGTATTTCGGTATGTAAACTTCTATCAGCAGGGAAGAAAATGACGGTGCCTGACTAAGAAGCCCCGGCTAACTACGTGCCAGCAGCCGCGGTAATACGTAGGGGGCAAGCGTTATCCGGATTTACTGGGTGTAAAGGGAGCGTAGACGGCTGTACAAGTCTGAAGTGAAAGGCATGGGCTCAACCTGTGGACTGCTTTGGAAACTGTGCAGCTAGAGTGTCGGAGAGGTAAGTGGAATTCCTAGTGTAGCGGTGAAATGCGTAGATATTAGGAGGAACACCAGTGGCGAAGGCGGCTTACTGGACGATGACTGACGTTGAGGCTCGAAAGCGTGGGGAGCAAACAGGATTAGATACCCT
+
GGGG@FGGGEGFGFGGGGGGGGGGGGGGGGGGGGGGGG7FGGEGF:F@>?FCFGGGFGAFGGFGFEFCFGGFFGGGGFFGGFFGGGGGFGGGGGCFGGGGGGGGGGGGGFCCFGGGGGGGGEEGGGGCAFFFEFGGGGGGGFC,>CFGGGGGGFGBEGGGGEGDG;CCEEE8FFGGGGC?FC1FGGGGD9FFFGGD@5?CGGGCGGFFFACFGGGFGFGGFGFFCCCEGGG6GCGFGGF)EFEGFFG=6CGGGGGFDE?FGFGGGEBC6A/F>C8GEEFEEGCGEECECCFECE9FF?ECE,C@5GGFEEF9=DGGGGGFGFF;9FFF6?AGFEEC?FEEGEGGF7DGGEGGGFFC,EDGGGGGGGFGGFFGGFGGCFFECFFFFCGGGGGGGGGE<<F@E99GF9FGGGGCCC<C
@s601 26064
TGAGGAATATTGGTCAATGGGCGGAAGCCTGAACCAGCCAAGTAGCGTGAAGGATGACTGCCCTATGGGTTGTAAACTTCTTTTATAGGGGAATAAAATGAGCCACGTGTGGCTTTTTGTATGTACCCTATGAATAAGGATCGGCTAACTCCGTGCCAGCAGCCGCGGTAATACGGAGGATCCGAGCGTTATCCGGATTTATTGGGTTTAAAGGGAGCGTAGGTGGACATGTAAGTCAGTTGTGAAAGTTTGCGGCTCAACCGTAAAATTGCAGTTGATACTGGCGACCTTGAGTGCTACAGAGGTAGGCGGAATTCGTGGTGTAGCGGTGAAATGCTTAGATATCACGAAGAACTCCGATTGCGAAGGCAGCTCACTGGACTGCAACTGACACTGATGCTCGAAAGTGTGGGTATCAAACAGGATTAGATACCCT
+
@FF@FCFFFFGGFFFCED9D8FFEBCEGGFGGGFFD?CCEF@CEGGGGGGGG8FGGCFE9EFGFFEFFFFEECAFGGCFGFCGFGGGAFGGDGGGEFFFFGGGCDGDGC=DCFFGF9<F<<BEFFFFCFECFFGFFF9AF=B@7E+3DF,>FEG+BFAF?>D<>FEGG<:F7F;CEEG>7:B:@:?EF:<CB@FF</'7F>9FFGFCFA7<C<:@=F:3*)6GF@B40;8FCFGF?@GGGGFCGFDEFGGCGEFDCFCAF:F,EFF=A,D</FB3F:CFFGEGEF?9AGGFGDFDC,,FFGC,CGEBCCE@9,DEGEFCFEE>>5EGGGGGGFGGFFFFAFFGGGGFGGFFGGGGGGGGGGEGGGFCGGGGGGGGGGGFGFCEFDCCFFFFFGGGGGGGGGGGFFDGGGFGFEDDGGFFFGGGFGGFGGGGCCCCC
@s601 40895
TGAGGAATATTGGTCAATGGCCGAGAGGCTGAACCAGCCAAGTCGCGTGAAGGACGAAGGATCTATGGTTTGTAAACTTCTTTTATAGGGGAATAAAGTGGCGGACGTGTCCTTTTTTGTCTGTACCCTATGAATAAGCATCGGCTAACTCCGTGCCAGCAGCCGCGGTAATACGGAGGATGCGAGCGTTATCCGGATTTATTGGGTTTAAAGGGAGCGTAGGTGGTGATTTAAGTCAGCGGTGAAAGTTTGTGGCTCAACCATAAAATTGCCGTTGAAACTGGGTTACTTGAGTGTGTGTGAGGTAGGCGGAATGCGTGGTGTAGCGGTGAAATGCATAGATATCACGCAGAACTCCGATTGCGAAGGCAGCTTACTAAACCATAACTGACACTGAAGCACGAAAGCGTGGGGATCAAACAGGATTAGATACCCT
+
,CFEGGGGGF9F9FFGFEFFFGGGEEECFEEF@ECFGG=F@EEECG+@@FGFEG,@>@CFGFEFGGFGFCCFE9FGGGC,CFEEFFGGCFCECEBFBCF5=+@C@+CCEAF9FFFF@GFC,,8AFDE<FF8,B@EC,,C=B>F773>@<DC,@F<::3,:<7,><8C7<CFGGGCFFCCC,<7#34CEB;:8+C7C5=?+-=#<<A<*C><EE0*,51>:<;C998F<?@1FGFF9<CFGEGGFCF<:,>@E0:>@6=G<FE:,A<9=CC<=@GGGGFDAE:EBF,GGCE=A*EEGEFA,9:,FGEEEEGFECCGECCDCGCGEB@@AF<,,FFEF@,9D9EGGFBF@,,FF<@@BCFFECECCGFCGGFDGFFEGGF8FGFCGGFFFFDFE,FEGE@FC<DGGGGGEGGGDGGCCF<AEGGGGGGFAFGGCCCCC
@s601 34987
TAGGGAATCTTCGGCAATGGGGGCAACCCTGACCGAGCAACGCCGCGTGAGTGAAGAAGGTTTTCGGATCGTAAAGCTCTGTTGTAAGAGAAGAACGTGTGTGAGAGTGGAAAGTTCACACAGTGACGGTAACTTACCAGAAAGGGACGGCTAACTACGTGCCAGCAGCCGCGGTAATACGTAGGTCCCGAGCGTTGTCCGGATGTATTGGGCGTAAAGCGAGCGCAGTCGGCTTAATAAGTCTGAAGGTAAAGGCAGTGGCTTAACCATTGTTCGCTTTGGAAACTGTTAAACTTGAGTGCAGAAGGGGAGAGGGGAATTCCATGTGTAGCGGTGAAATGCGTAGATATATGGAGGAACACCGGTGGCGAAAGCGGCTCTCTGGTCTGTAACTGACGCTGAGGCTCGAAAGCGTGGGGAGCAAACAGGATTAGATACCCT
+
FEGGGGGGGGAFGEFGGGFG8E@FGGGGGGGGGGGGGGEFGC@FFFE=FEGGGGFFDFGGGFFGGFDECFGGGEDE<FG,AFFGFGAFEAEFGGG@FEGGGFGGEGFGGGFGGGGGGGGGGGGADG=FC=FGGGGGGFCFGGG8>7@FGGGDGFCFGGCC:CFGG>D:BF7CGGE:FFGFG<:7FC+>C7@BCF?E/2<@;E;3*EE54*;F@=CCEFG>B=E5A4;4#/:C?FECC?FC;D957AAC#FCG<GGGGD8FG5F><@CDD@FGGF7B=:D9F@8FDFD9GFDFC,8FGFGGA=?8@FFA<E,C,,,;FGGFFGGGGGGGEA>+EGFF9DEGE@GGFF@9FEFFFFAFGFFGGEFEGGGGGGGGGGEGGGGGGGGGGGGGGGGFEGGEGGGGGGGEGFEFFEGFFCGDGFCEFEAGGGFGGGGGGGGFC9CCC
@s601 320
TGAGGAATATTGGTCAATGGGCGAGAGCCTGAACCAGCCAAGTAGCGTGCAGGATGACGGCCCTATGGGTTGTAAACTGCTTTTATAAGGGAATAAAGTGAGAGTCGTGACTCTTTTTGCATGTACCTTATGAATAAGGACCGGCTAATTCCGTGCCAGCAGCCGCGGTAATACGGAAGGTCCGGGCGTTATCCGGATTTATTGGGTTTAAAGGGAGCGTAGGCCGGAGATTAAGCGTGTTGTGAGATGTAGACGCTCAACGTCTGCACTGCAGCGCGAACTGGTTTCCTTGAGTACGCACAAAGTGGGCGGAATTCGGGGTGTAGCAGTGAAATGCTTAGATATCACGAAGAACTCCGATTGCGAAGGCAGCTCACTGGAGCGCAACTGACGCTGAAGCTCGAAAGTGCGGGTATCGAACAGGATTAGATACCCT
+
CFGGFGGGGCEFFGGFA9FCEDFGEGGGGGGGGGGFGGGFGG@FFGGGGGGGD:FEFFECCFCG8CEDEGE7?FFGGGGGAFGGGGDFFDG8FG@AFAFGGGAFFGG<FGGGGGEG9E=?BE9EAFFAFFGEFFFCFFGGFFGGDGGGFCCDDFGGGFFCCFGGECG>FGCGDF7>CGGG:D:FE7EEECG*,CC**1<CEGF9?C7C<::9CFG4;@G7)<8=GGC+<50<E+<4GD;CFFCCCD;732.CGFFFECD7A>FC@:@<EG:=BCBC@E2ABFCD0<FF9<5<0:CFC:8EGFE=?EEGDGGGECGEB8+FFE=,FGGGDCGFGF<CAECCF8GDCFEGGFFFD=C7C7EEGEF7GFFEEDGGF9GGGFEGGF@C<EC:GEF:C,,@E7EGGFEE<CEFB:@,GGGFCFE<FFEGGEGGGFGCCCCC
@s601 321
TGAGGAATATTGGTCAATGGGCGAGAGCCTGAACCAGCCAAGTAGCGTGCAGGATGACGGCCCTATGGGTTGTAAACTGCTTTTATAAGGGAATAAAGTGAGTCTCGTGAGACTTTTTGCATGTACCTTATGAATAAGGACCGGCTAATTCCGTGCCAGCAGCCGCGGTAATACGGAAGGTCCGGGCGTTATCCGGATTTATTGGGTTTAAAGGGAGCGTAGGCCGGAGATTAAGCGTGTTGTGAAATGTAGACGCTCAACGTCTGCACTGCAGCGCGAACTGGTTTCCTTGAGTACGCACAAAGTGGGCGGAATTCGTGGTGTAGCGGTGAAATGCTTAGATATCACGAAGAACTCCGATTGCGAAGGCAGCTCACTGGAGCGCAACTGACGCTGAAGCTCGAAAGTGCGGGTATCGAGCAGGATTAGATACCCT
+
CFGG<EFGGFGGGGGGGGGFGFGGGGGGGGGGGGGGDFFFFFGGGGGGGGGGDBFFGGGGGGGGGGGDE=FFGGGGGGGGFCFGGGGDCEFFFFFEFDGGFGFGGGD+BFGGGGGGGGGFGFA?B?FAFEG,BEEGGGFGGGGGG7CBEGFGGG7FFCGGGGDF@:CFEG@E=F:C:FGG79>FCEGFC:<CFGGG:8=?@DGGGGCGG?BFCFC8B>FFFFDDCGGGDEFF7<:+GFGGFC7B<:@;CD>EFFE@*CCF:GGCFD987GGECCBFBEG:GFFF<GGGEFFA*@8?7GGGGGE@GDGGGEBE@CGGGGGGEGEGBCEFDFGGFDGGEC,;CGDGGGGGGFFFDGEFE?GEEDECGGGGGGGGGGCFFFEGGGGGGEEGEEGGGGGGEFGGGGGGGGGGGGGFGGGGGFAGGGGGGGFGFDGCCCCC
@s601 34732
TGAGGAATATTGGTCAATGGGCGAGAGCCTGAACCAGCCAAGTAGCGTGCAGGAAGACGGCCCTATGGGTTGTCAACTGCTTTTATAAGGGAATAAAGTGAGCATCGTGCGACTTTTTGCATGTACCTTATGAATAAGGACCGGCTAATTCCGTGACAGACGCCGCGGTAATACGGAAGATCCGGGCGTTATCCGGATTTATTGGGTTTAAAGGGAGCGTAGGTCGGAGATTAAGCGTGTAGTGTAATGTAGGTGCTCAACATCTGAACTGCAGCGCGAACTGGGTTCCTTGAGTACGCACAAAGTGGGCGGAATGCGTGGTGTAGCGGGGAAATGCTTAGATATCACGAAGAACTCCGATTGCGAAGGCAGCTCACTGGAGCGCAACTGACGCTGAAGCTCGAAAGTGCGGGTATCGAACAGGATTAGATACCCT
+
FC<FEF<C,EFFGFDFCE@B,,7@FEEFFGGFGGGGGGGG8,CCCGCF,CGEF@EEE,@C:@@CCEEC8=CCG?,<FEGFFF9<A<CCC<?FC8CEF9EC9,4,:,4+4=++68BEEBF,AFEFGFE<FF9B<DFG<D,>3AF:@EG,>=C,:,@+@>3@3@B+>BC7F:FFFC*5<4=,7,3:*:8<=CFEFCF75CCCC+>2,<*?8,<0A7824042,-8+22+81,,1<F>#0':2,7<?,FAGGFC@,DAD@,@@,@,,88,:,8C7+@B333,=8@++,3>,,>,ADECCE=4<CC:8CDEF>8@,C=++EFGFFFE@8>+=,,FBED<EE9FGFDGDFFFGGGGFCB+,CFFDGEFDFCEFF<<C,<6C8C4,@+B<ACFFEF8@,FAGE:C@,GGE@CB+F+F@F8GFGGGGEFGFGGF9FGGCCCCC
@s601 40040
TGAGGAATATTGGTCAATGGACGAGAGTCTGAACCAGCCAAGTAGCGTGAAGGATGACTGCCCTATGGGTTGTAAACTTCTTTTATACGGGAATAAAGTTAGCCACGTGTGGCTTTTTGTATGTACCGTATGAATAAGGATCGGCTAACTCCGTGCCGGCAGCCGCGGTAATACGGAGGATCCGAGCGTTATCCGGATTTATTGGGTTTAAAGGGAGCGTAGGCGGGTTGTTAAGTCAGTTGTGAAAGTTTGCGGCTCAACCGTAAAATTGCAGTTGATACTGGCGACCTTGAGTGCAACAGAGGTAGGCGGAATTCGTGGTGTAGCGGTGAAATGCTTAGATACCACGAAGAACTCCGATTGCGAAGGCAGCTTACTGGATTGTAACTGACGCTGATGCTCGAAAGTGTGGGTATCAAACAGGATTAGATACCCT
+
EGGGDG@AFGGGGGGGGGFFFFFGGGGDFFGFGGGGGGG8FEFGGGGECGGFDGFFDFFFEFG@GGE@FFFCFGGGGGGGGGGGGGGFFGGFGGGGGGGGGGGGGGGFFGEEG@FGGGGCFFGGGGGG@DF8DE,,EFGDFFFEEGGG@DFFCFDDFEFEGGGGEGGGGGGGGGGC*>:@EG@FFCCFEGGGGGEGGGG@GC6CBFFGG:A9D>:>C:CD@E8:;EFFFGFCCGF>DCGGFFGGFGGFCFGGF>8./FFDGEFGDGGFCFFGGEFEEDGFEGGGGGFE,,9,+EFGFGGF=?,FFGEGGGGE=8GGEF:EFA@+AGGGFFF?,FDGFGFGFDGGGGEGGFGGGGGGDFGGGGCCFFFGGFGGGGGEGGFFCCGGGGGGGGFGGEEGGGGF<CFGGGGCGFGGGGFGEEFGGGGGGGGGGGFC@CCC
@s601 38267
TGAGGAATATTGGTCAATGGACGAGAGTCTGAACCAGCCAAGTAGCGTGAAGGATGACTGCCCTATGGGTTGTAAACTTCTTTTATAAGGGGATAAAGTGAGCCACGTGTGGCTTTTTGCAGGTACCGTATGAATAAGGAACGGCTAATTCCGTGCCAGCAGCCGCGGTAATACGGAAGGTCCGGGCGTTAGCCGGATTTATTGGGTTTAAAAGGAGCGTAGGCCGTCTGTTAAGCGTGTTGTGAAATGTCGGGGCTCAACATGGGCATTGCAGCGCGAACTGGCAGACGTGAGGGTACAGGAAGTAGGCGGAATTCGTCGTGTAGCGGTGAAATGCTTAGATATGACGAAGAACTCCGATTGCGAAGGCAGCCTGCTGTAGTGCAACTGACGCTGAGGCTCGAAAGCGTGGGTATCGAACAGGATTAGATACCCT
+
<FFGGCEDC@F<FGGGGG9A,F@C@FF,ECFGGCFCEFGFFGFDFCEFC8DCFAD8<C,C<EFEC,-@@<,:FFFGFF9EFD<CEFG9,CECC7=CFFG95A,B=B:?F<++B8F,,B7FD,BF<DF:<6=ACGAEFGFE,B=7=>CGDF9CB:8>FB,D,@,BCE7<@@C;9DFFF<5F8:8&>F?F:1$)23<B/*8<@CF<?F<C;,8CEF:;E?FA>CEEF;*7@9FC<:<#EFFGFF:CCGGGC@8C75;58<<A@1FC<GF=5CFC@GDGGF@=8GF<C>:31EA7DC,E@FCF@,,E=@+EFCGGFGE@@C>=FCFGADGFFGGFFAGGGFE;C,9GFCAGGGGFGGGEGGGGGFDGGGFGCEEFDFFFFGGGGGGGGFFGGGGGGGGGFCGGGGGGGGG@F<EFEGGGGGFFDGGGGFFGFGGCCCCC
@s601 29406
TGAGGAATATTGGTTAATGGGCGAGAGCCTGAACCAGCCAAGTAGCGTGAAGGATGACTGCCCTATGGGTTGTAAACTTCTTTTATAAAGGAATAAAGTCGGGTATGCATACCCGTTTGCATGTACTTTATGAATAAGGGTCGGCTAACTCCGTGCCAGCAGCCGCGGTAATACGGAGGATCCGAGCGTTATCCGGATTTATTGGGTTTAAAGGGAGCGTAGGCGGGTTGTTAAGTCAGTTGTGAAAGTTTGCGGCTCAACCGTAAAATTGCAGTTGATACTGGCGACCTTGAGTGCAACAGAGGTAGGCGGAATTCGTGGTGTAGCGGTGAAATGCTTAGATATCACGAAGAACTCCGATTGCGAAGGCAGCTTACTGGATTGTAACTGACGCTGATGCTCGAAAGTGTGGGTATCAAACAGGATTAGATACCCT
+
FGGGFFGGGGGGGGGGGGFFDGGGGGGGGGGGGGGGGGFFGFFFGGGGGEGGGGGGGF9FFGFGGG9AFGGFFGGGGGGGAFGGGGGGGGGGGGGGGCFGGEE<BFCFGG9<FFGGGGGGGGGFGGGGFGFGFFFGGGFFGFC:C@FBFFFDGGCFEGFFGGFACEGGEGGGF;*5*FCB:FG?@GE5GG@FEF;FEEB,?CGGGF@F5GGG0FEGFDGEADGGDGGDDGGGFGG&FFG@FFFFAF;GGGFGFDCDGGGFDGFDFGGGGFGBFGFGGE:=/GGGFGCCFGGF5FFFCECGFGGGGGGECCGFFGDGGGGFGFC@9GGFFGFEAGFFFGGFF=FFGGFGFFGGEFGGGGGGGGGGGGGGG@FFCGGGGGGGGFGGFGEEGGGGGFGGGGGGGDGGGGGGGGFFGGGGDFEGGGGGGGGGFGFCCCCC
@s601 35813
TGAGGAATATTGGTCAATGGACGAGAGTCTGAACCAGCCAAGTAGCGTGAAGGATGACTGCCCTATGGGTTGTAAACTTCTTTTATACGGGAATAAAGTTAGCCACGTGTGGTTTGTTGTATGTACCGTATGAATAAGGATCGGCTAACTCCGTGCCAGCAGACGCGGTAATACGGAGGATCCGAGCGTGATCCGGATTTATGGTGTTTAAAGGGAGCGTAGGTGGACGGGTAAGTCAGTTGTGAAAGTTTGCGGCTCAACCGTCAAATTGCAGTTGATACTGTCAGTCTTGAGTACATTAGAGGTGGGCGGAATTCGTGGTGTAGCGGTGAAAGTCTTAGATATCACGAAGAACTCCGATTGCGATGGCAGCTTACTGGATTGTAACTGACGCTGAGGCTCGAAAGTGTGGGTATCAAACAGGATTAGATACCCT
+
FGGGGGGFGGGGGG@FGF,,C<FGEGGGGGGGGGGGGEFGGCFGFGGGGEGGGGG8<,<CEFFCE8FG,CCF7EFGGGGGGFGGFECCEG7,@FCFGDEF9F,55BCDFFF@BE@+BFDEFGEGDGGGDGGGFGC;E?BF9A+BFGGGGEFFGGGDGGFFF,,B>BCGEDGF,@:3:F7*,@FGG<8>C**,6?CEEGC1C=#G(FF7<F7C$.458)1>>%4+03+0#8FCDGFA:77CCF>&FG3@3+8>+D,,@EECFB:,,FFFAE,0,,;,E;DD8CF@E,F<==??7FFB4,,<E88GGEF?=8@9+,4+><CFE,+EBFCGGEF<@9,,;GGFE=,=,CFFF@CEFCC@GFGDFF@DFC,GFCGGGGGGEFFF?,FFE,FGGFB@C,GF@GGGGGGGGGGGGGGGGCF@8GFFF9GGGGGEGGFB688A
@s601 31694
TGAGGAATATTGGTAAATGGGCGAGAGCCTGAACCAGCCAAGTAGCGTGCAGGACGACGGCACTATGGGTTGAAAACTGCTTTTATAAGGGAATAAAGTGAGTCTCGTGAGACTTTTTGCATGTCCCTTATTAATAAGGATAGGCTAACTCACTGCCAGCAGCCGCGGTCATACGGAGGATCCGAGCGTTATCAGGACTTATTGGGTTTAAAGGGTGCGTAGTGGGCCTTTTAAGTCAGCGGTGAAAGTCTTGGGCTCAACCATAAAATTGCCTGTGAAACCGGGGGGCTTGAGTATGTTTGAGGGAGGCGGAATGCGTGGTGTAGCGGTGAAATGCTTAGATATCACGAAGAACCCCGATTGCGAAGGCAGCTTGCCAAGCCATGACTGACGCTGATGCACGAAAGCGTGGGGATCAAACAGGATTAGATACCCT
+
@EDEGCEE@E<,66,;CF@E,6@F7BF@<@FF,E<FF,BEFG9EEGDG:B@EGGGE@@+:6+76E,C,CC?F,<C,C<AFDFF,<BA<<,4,AAFGGF<DF<?EFGG<EC+B=<EEFGGFFFF,,,5,57,,,<E95?=<,:3>DFGGF=F,,:>,:,83>,>,FCG7F*>;@,@**>*8::CB7<5C*8*62,@7,C2,:+>F,*<<F8:9BFCGEFCG)=#%(C:2:,FC6D::>:<+FDDF@C>>,@4,*83,7*,<,3,3,,7><DFF@,,:,+@1@+>=+B+,8F,F9<@,,<C,,DAFB+FB8,9E@EB>@++,,,F=)C7DF?,EE<GEE?FE?4<,,C99<,9GF@+7@CB,7F@FFGGGDF8FD,F6B8,,C9FCFFE7GC@CGFFF9GEDFGF@C7EGDFFGFE<9GFF@9GFGGF<<ECFCCCCC
@s601 41336
TGGGGAATATTGCACAATGGGGGAAACCCTGATGCAGCGACGCCGCGTGAGCGAAGAAGTATTTCGGTATGTAAAGCTCTATCAGCAGGGAAGATAATGACGGTACCTGACTAAGAAGCACCGGCTAAATACGTGCCAGCAGCCGCGGTAATACGTATGGTGCAAGCGTTATCCGGATTTACTGGGTGTAAAGGGAGCGCAGGCGGTGCGGCAAGTCTGATGTGAAAGCCCGGGGCTCAACCCCGGTACTGCATTGGAAACTGTCGTACTAGAGTGTCGGAGGGGTAAGTGGAATTCCTAGTGTAGCGGTGAAATGCGTAGATATTAGGAGGAACACCAGTGGCGAAGGCGGCTTACTGGACGATAACTGACGCTGAGGCTCGAAAGCGTGGGGAGCAAACAGGATTAGATACCCT
+
EFGFCFGFGGGGGGGGGGEFFGGGEGGFGGGGGGGGGGGGGGGGGGGFGGGGGDGFFGFFGGGFEECCFGFEFGGDGGGGFGGGGGGGGGGGGG9EAFFGFEC=FECFGFGFGGGGGGGGFGGGGGCFF@FFD9,@CFFFEF8FE@8FCEE;CGGCF37:C:<ECFFC::CFCFGGGGCFGGFF7FGG>FGG@F:9D>C:5C8C=8C9:::3@2;>FFF@=GDB,EGF:<1CFFF@8DFFFFD3:C:FFDFFGGGFC?C61FC9C9CCCEEGFGGGGGGGFDDGG;EFFGGGFDE8GGFFGGGGAC@=GGFE@=DFD?C8FFCGGFGGGFGFGFFE,FGGGGGGGGFGEGGGGF<FFCFGGGGGFGFDGGGGGGGGGGGGGGF@CBEGEGGGGFFEFFGGGGGGGGGGGGGCCCCC
@s601 41816
TGAGGAATATTGGTCAATGGGCGAGAGCCTGAACCAGCCAAGTAGCGTGCAGGATGACGGCCCTATGGGTTGTAAACTGCTTTTACAAGGGAATAAAGTGAGTCTCGTGAGACTTTTGGCATGTACCTTGTGTATAAGGACCGGCTCATTCCGTGCCAGCAGCCGCGGTAATACGGAAGGTCCGGGCGTTATCCGGAGTTATTGGGTGTAAAGGGAGCGTAGGCCGGAGATTAAGCGTGTTGTGAAATGTAGATGCTCAACATCTGCACTGCAGCGCGAACTGGTTTCCTTGAGTACGCACAAAGTGGGCGGAATTCGTGGTGTAGCGGTGAAATGCTTAGATATCACGAAGAACTCCGATTGCGAAGGCAGCTCACTGGAGCGCAACTGACGCTGAAGCTCGAAAGTGCGGGTATCGAACAGGATTAGATACCCT
+
FGFGGGGGGGGGGGGGGGGGGGGDFFGGGFGGCFGGGGDFDGEFCGGGGGDGFC8FFCCE6+C7<,C=6F@C=FFGGGFC<?<CFGAF<FDF@FF<BFBFCEEF<54BEFGFDC,AE<CE,<EAAEE<FF?@,C@A@F@94+3@6>>>EED=DBD>F>=FEF,,@CFGGG:FBF<:>*FGGC9>>7CGGGCC2C:<9*<=6+8FFF?+95,CC><?D7CF?EC:<;?CDCB>2656?=FEFFEECEA@F7@G,GGD;AGFFC=CCF?FFGF6G@+=0C==GGFF#,>,,FCGDFCFCC<E9,DEF7=DGGFGE8=+C<GBFFC>)GGFGFFCGFGGEAF;E4CFEDFGFGFFE?@CGF@FGGGGFFGGGFEFB,E<GGGGGGEFGGGGGGGGGGCGE@EA8GGFCFC@F@GGGCGGGFGEGGGGGGGGGGGCCCCC
@s601 33881
TGGGGAATATTGCACAATGGGGGAAACCCTGATGCAGCGACGCCGCGTGAGTGAAGAAGTATTTCGGTATGTAAAGCTCTATCAGCAGGGAAGAAAATGACGGTACCTGACTAAGAAGCCCCGGCTAACTACGTGCCAGCAGCCGCGGTAATACGTAGGGGGCAAGCGTTATCCGGATTTACTGGGTGTAAAGGGAGCGTAGACGGCACGGCAAGCCAGATGTGAAAGCCCGGGGCTCAACCCCGGGACTGCATTTGGAACTGCTGAGCTAGAGTGTCGGAGAGGCAAGTGGAATTCCTAGTGTAGCGGTGAAATGCGTAGATATTAGGAGGAACACCAGTGGCGAAGGCGGCTTGCTGGACGATGACTGACGTTGAGGCTCGAAAGCGTGGGGAGCAAACAGGATTAGATACCCT
+
AECFG7BFDAFGGGGGGGG@E7@FGGGGGFFGGFGFGGGGCGCFGGE=F=BCF9FG9FFEFFEFFDG:EFEEFEG<FFGGG9FGACFF+BFGGGGGGGGFDEEG7BFFEBF9DFFAF8FDFGGECEGGGGGFGGFGGCGGF,DFEGCE:F1DGCGFGGGG:FGECGGGG7C>GGFGFG7F9C:=CG:GGFGFDFG;8?C8*?CFGGD4:?8*FGC8FFG@8@@FB@C*;GGGFGG@1ECFFGGGFGGB5FFFG?GFF>&9FF=<FC9GG7CD6E7GGGGG@D8FCA9GGGEC,,GFDFFGGFGGAGGFE9GFEC7B7E<CEAFFAGFGGGFE:C<FGFFGDGGCGBBGF:FFFGGGGGGGGGGGGFEDGFFFEFGGGFGGGGGGGFGGGGGGGGGGGECFGGGGGGGGGGFC?CCC
@s601 331
TGGGGAATACTGCACAATGGGCGCAAGCCTGATGCAGCCATGCCGCGTGTATGAAGAAGGCCTTCGGGTTGTAAAGTACTTTCAGCGGGGAGGAAGGGAGTGAGGTTAATAACCTCATTCATTGACGTTACCCGCAGAAGAAGCACCGGCTAACTCCGTGCCAGCAGCCGCGGTAATACGGAGGGTGCAAGCGTTAATCGGAATTACTGGGCGTGAAGCGCACGCAGGCGGTCTGTCAAGTCGGATGTGAAATCCCCGGGCTCAACCTGGGAACTGCAGTCGAGACTGGCAGGCTGGAGTGTTGTAGAGGGGGGTGGAATTCCAGGTGTAGCGGTGAAATGCGTAGAGATCTGGAGGAATACCGGTGGCGAAGGCGGCCCCCTGGACAAAGACTGACGCTCAGGTGCGAAAGCGTGGGGAGCAAACAGGATTAGATACCCT
+
FFAFGGGGGCGGGFGGGGGFDGGGGGGGGGFGGFGFGFFFCFACFGDGGFCFEFCFGGGGGGCFGGGGCF@F<FGEFEF?EGAECAGGDD@EECFFCEGG:FFFFBAFGFFGGFBF8FF=DEGCFGGGGGCF<F8E@E@3BFEF,@,::*>>:F9DGGFEC:;>8<CG,<BE**48,,<**1*4<8=:FF7C8*2*/<:@D*;CFFF2:8@.C:(:/6$8(1*C@@DC7E:&>;863*FC2+;:,<:?F4:<EFCEGGCFCD8,<7GFF=D@7,,E9:+D7E=7?7CGGF@D:,CF>*B@,8E@,,=8GFECF<>,GFDE,GFEEDE@40@=AFFE,=?:GDCFFGGFDGF9,EE<CCFF>GEFCC8EDEECEFB@@@CGFFFGEFFFFAAGGGGFGF<C<GGGEFFGFFDGFGGEGGFGGGGGGGGGGFCGGGGGCCCCC
@s601 332
TGAGGAATATTGGTCAATGGACGAGAGTCTGAACCAGCCAAGTAGCGTGAAGGATGACTGCCCTATGGGTTGTAAACTTCTTTTATATGGGAATAAAGTTTTCCACGTGTGGAATTTTGTATGTACCATATGACTAAGGATCGGCTAACTCCGTGCCAGCAGCCGCGGTAATACGGAGGATCCGAGCGTTATCCGGATTTATTGTGTTTAAAGGGAGCGTAGGTGGATTGTTAAGTCAGTTGTGAAAGTTTGCGGCTCAACCGTAAAATTGCAGTTGAAACTGGCAGGCTTGAGTACAGTAGAGGTGGGCGGAATTCGTGGTGTAGCGGTGAAATGCTTAGATATCACGAAGAACTCCGGTTGCGAAGGCAGCTCACTAGACTGCAACTGACACTGATGCTCGAAAGTGTGGGTATCAAACAGGAGTAGATACCCT
+
CFFGGGGGGGGGGGGGGGGGFFGGGGGGGGGGGGGGGGGGGGFGGGGFDEGGGGGGGGC9FGGGGGGGGG:BFFGGGGGGAFGGGGGCFGGDFFFFGGFGGGFGGGEF<FFD<FAFGGGGF9EE9FFGGE9FG<,=FGGGCFGCGFEEFCFGGGCGGG@FGGGGGGCEGGFG,@8CC<F+,@E7F>EEGG@:FFFEGGG:@B;7#C:5FC:;-@:FB>FF@@BCF>9GEEDFGGCC<FGFAFCEE:@9DGGGGGFF//FBC5A,,GGFF<<:>GGG?8=8DFFFB<A,9AFEDFDEGFGGGGGGGGFEGGEC?EEDDGGFFC>@8C7GEEGCAGFGGFFFFEGGGFFGGGGGFEEF@F@GGFCFEB,FGCGGGGGGGGGGGGGGFGGGGDEDEGGGFGGGGGGGGGGGGGGGGGGGGDFGGGFE@,FGGGFCC@CC
@s601 333
TGAGGAATATTGGTCAATGGACGAGAGTCTGAACCAGCCAAGTAGCGTGAAGGATGACTGCCCTATGGGTTGTAAACTTCTTTTATATGGGAATAAAGTTTTCCACGTGTGGAATTTTGTATGTACCATATGAATAAGGATCGGCTAACTCCGTGCCAGCAGCCGCGGTAATACGGAGGGTCCGAGCGTTATCCGGCTTTATTGGGTTTAAAGGGCGCGTAGGTGGATGGTTAAGTCGGTTGTGAAAGTTTGCGGCTCAACCGTGAAATTGCAGGTGAAGCTGGCAGTCTTGAGTACGGTCGAGGTGGGCGGAATTCGGGGTGTAGCGGTGAAATGCTTAGATATCACGAAGAACTCCGGTTGCGAAGGCAGCTCACTAGACTGCAACTGACACTGATGCTCGAAAGTGTGGGTATCAAACAGGATTAGATACCCT
+
B8FGGGGGGGGGGGGGGGFGFGGGGGG<E9FGGGGGGGGGGGGGGGGGGEFFFFGFFG9EGGGGGD,F@ED@FGGGGG<EGGGGGGGFAFFGDCGGEFF,?,5FBE@<FEFGA<FBCFFEF,EE,EF9FFGF<F9;FGFF<ECGGGGGCFGGGEFGCFCFGFGGEDE>FEEFGGGFGFG353:FGEEGCFGGGGDG**4,=D<,?F<<CCE?E@C)4:@>23B+/0**+?B>+CF*:#<<1CC=F?F4472@?,2,CDC2@DC1*;CG,0<9FF1F@3C,FDDA7,D9GGDA:+??@+=84,8CB8GFFDGEFECC@@+,CGE>8F@E;=FE<FDED<,3C,9GGCGGGEA@6B+@C@F7GDF8FCFGGGFFGGF@@C,FEEF<9EECDFFC<=FE@FFCDGGGGGGGGFGFFGGFF<FEFGGGGGFDFGGCCCCC
@s601 32745
TGAGGAATATTGGTCAATGGACGCAAGTCTGAATCAGCCATGCCGCGTGCAGGATGACGGCTCTATGAGTTGTAAACTGCTTTTGTACGAGGGAAAACGCAGATACGTGTATCTGTCTGAACGTATCGTACGAATAAGGATCGGCTAACTCCGTGCCAGCAGCCGCGGTAATACGGAGGATTCCAGCGTTATCCGGATTTATTGGGTTTAAAGGGTGCGTAGGCGGTTTGATAAGTTAGAGGTGAAATTTCGGGGCTCAACCCTGGACGTGCCTCTAATACTGTTGAGCTAGAGAGTAGTTGCGGTAGGCGGAATGGATGGTGTAGCGGTGAAATGCTTAGAGATCAGACAGAACACCGATTGCGAAGGCAGCTTACCAAACTATATCTGACGTTGAGGCACGAAAGCGTGGGGAGCAAACAGGATTAGATACCCT
+
FFCFFFCGGGGGF<FFGGF8F<F7@6CEFCFGGGGGFFEFAEEF@FFFEC,CFECFF,8FFGEGGGF<EFFF9BEFFFGFEGFGFEDFFG7>>+:BF@F+=CE<FGDEFGGGG<@BF,5FA,,ABFG@=FGGEGG@A,AFE<F7B7=BF9D<:3@:FG,+35,@<3*>:*C>@CC:F*<1FF@;<6?C@:EGFC<FG,F:C9<7<C2::>?599<8C4CC4=8CCEC7GA9E<FCB>:C7CDFECD;84C,:FEEFGGGGFDFFF,F<@.F,A7$7-ECAGFB0A8,5,5,<=BCFE<>++>CDF7CB>,CE@CE@,?FEFFC@*DGFEFDCCFCFGFFDGGGGGFC,FAGF7CECEFFEECF<FECGGF@C,GFF7C@5GGDF@@FEFCCGF<GFACF@CDGFGGGGGGEGFGGGFCGFFGGGGCFGGGGCCCCC
@s601 23566
TGAGGAATATTGGTCAATGGACGAGAGTCTGAACCAGCCAAGTAGCGTGAAGGATGACTGCCCTATGGGTTGTAAACTTCTTTTATACGGGAATAAAGTGAGGCACGTGTGCCTTTTTGTATGTACCGTATGAATAAGGATAGGCTAACTCCGTGCCAGCAGCCGCGGTAATACGGAGGATCCGAGCGTTATCCGGATTTATTGGGTTTAAAGGGAGCGTAGGTGGACGCTTAATTCAGTTTTGAAAGTTTGCGGCTCAACCGTAAAATTGCAGTTGATACTGGGTGTTTTGAGTACAGTAGAGGCAGGCGGATTTCGTGGTGTAGCGGAGAAATGCTTAGATATCACGAAGAACTCCGATTGCGAAGGCAGCTCACTGGACTGCAACTGACACTGATGCTCGAAAGTGTGGGTATCAAACAGGATTAGATACCCT
+
FGGGGGGGGGGGGGGFGGGFEFFG7FEFGGGFGGFGGGGGFGGFFGEGGGGGFC<FGGDGGGGCFFGGGGG:FGGGGGGGGGGFGGGGFGECGGGFEFGGGFGGGGG<<F@FGGGGGGGGGGGGGGGGGGCCFFGGFFDFE,?EFFGGGGGFGGGGGGCFGGFGGGGGGGGG,>:CFGG*,@CFEEGGGDGGG,<:**8?EGGCFFFFGGD:=F:)4)>D0:G#@<:9=:G;73#0<FCC3#;@78E@6>@:CEE88:C:;CFCFCGGGGDAFGFFB791D>:<GFF:,9,,;A=C,AGCDEAFB+4+7CEC9,EFBC4F@FGE>E@99,<,9,CFDFFEF@<,,,<FFA<A8B:77@D>DEGGFGCFFFCCFDFFFED<FGGFACFGFFEFGFGGFCDGGFEFAGGGGGGGFGGGGGFGGGGGGGGECGCCCC<C
@s601 44224
TGAGGAATATTGGTCAATGGACGAGAGTCTGAACCAGCCAAGTAGCGTGAAGGATGACTGCCCTATGGGTTGTAAACTTCTTTTATACGGGAATAAAGTTAGCCACGTGTGGCTTTTTGTATGTACCGTATGAATAAGCCACGGCTAACTCCGTGCCAGCAGCCGCGGTAATACGGAGGATCCGAGCGTTATCCGGATTTATTGGGTTTAAAGGGAGCGTAGATGGATGTTTAATTCAGTTGTGAAAGTTTGCGGCTCAACCGTAAAATTGCAGTTGATACTGGATATCTTGAGTGCAGTTGAGGCAGGCGGAATTCGTGGTGTAGCGGTGAAATGCTTAGATATCACGAAGAACTCCGATTGCGAAGGCAGCCTGCTAAGCTGCAACTGACATTGAGGCTCGAAAGTGTGGGTATCAAACAGGATTAGATACCCT
+
FGGGGGGGFGGGGGGGGGGCEGGGGGGFF9FGGGGGGGFFGGFFGGGGGGGGGGGGDFCFFFG8FFGGGGGGGGGGFEGGGGGGGGGGGDGFGGFGGGGGGGGGGGGGFFFGGGGGGGGGDGGFEGGGCGGGGGFFF<ABFGGGGCEGGCFFGGCGDG8CFGGGGGG<CFBGGGG?7CF7:BF2GGGGGGEB<FGFGGFG>?FGFFGGGGGC@FGGGCGDEA:AC-GGGGFGGC#FGGFCFF;@?;FDGGGGEFCCFGFGGGGGGFGFGFFFFGGGE==79=FFEF?GFGGFDGGGFF<GFFGGGGGFFGE=@4++@,FFACEC>EF9GGFA,9GF9GFCFDFEFGF7FF<FGGGGF<GF@CGFFGFGDFGGGGGGGGGGGGGFFFEGFECAGGGGFGGGGGGF9GGEGFC,GGFDFECFFGFFF9GGGGF@C@CC
@s601 337
TGAGGAATATTGGTCAATGGACGAGAGTCTGAGCCAGCCAAGTAGCGTGCAGGATGACGGCCCTATGGGTTGTAAACTGCTTTTATAGGGGGATAAAGTGTGGTACGTGTACCATATTGCAGGTACCCTATGAGTAAGGACCGGCTAATTCCGTGCCAGCAGCCGCGGTAATACGGCAGGTCCGGGCGTTATCCGGATTTATTGGGTGTAAAGGGAGGGTAGGCCGTGTTATAAGCGTGTTGTGAAATGTCGGGGCTCAACCTGGGCATTGCAGCGCGAACTGTGAGACTTGAGTGCGCAGGAAGTAGGCGGAATTCGTCGGGTAGCGGTGAAATGCTTAGATATGACGAAGAACTCCGATTGCGAAGGCAGCCTGCTGTAGCGCAACTGACGCTGAAGCTCGAAAGCGTGGGTATCGAACAGGATTAGATACCCT
+
DFEFFFGGFGGGGGFFEGAFGGGEGGGEFEGGFGGGGGGFE@FGGGGCCGGAFEFFAF@FFGEFCEFDGGGGECFGGGGGGFGGGFGFFDEGGGGGGGCFGAFFGFGGC<EFGGGCFGFGGGGGGGFFGGGGF9;EFC@FCE@7ECE<FGGAFGGGFFCFGGG<+4@B>FBFGGGC>C*<C<:BC7CF::C*5?C8**+2+75CFC<6;/0<2CC)A#:>?2;*?>2#92<#<<E<GFGB,F:@FFC7F@1GFGDCC>GFFC<8;FFF=C9A+BB1CFF=?D>FC,C,,DCF5CCEEGGGGGGGFEDFCDB,DDGEEC+>A,DEBGEFECFFAE<BEFGGFDGFGGGDEFA<C=GGGFGGC=@,F9GGFF<EGFGGFGEEGGDGGGGGGFFEFEGGGGGGGGGGFFCGGGGFGGGGGGGFGGFGGFGGGFGCCCCC
@s601 34286
TGAGGAATATTGGTCAATGGACGAGAGTCTGAACCAGCCAAGTAGCGTGAAGGATGACTGCCCTATGGGTTGTAAACTTCTTTTATACGGGAATAAAGTTAGCCAAGTGTGGCTTTTTGTATGTACCGTATGAATAAGGATCGGCTAACTCCGTGACAGCAGCCGCGGTAATACGGAGGATCCGAGAGTTATCCGGATTTAGTGGGTTTAAAGGGAGCGTAGGCGGGTTGTTAAGTCAGTTGTGAAAGTTTGCGGCTCAACCGTAAAATTGCAGTTGATACTGGCGACCTTGAGTGCAACAGAGGTAGGCGGAATGCGTGGTGTAGCGGTGAAATGCATAGAGATCACGCAGAACTCCGATTGCGAAGGCAGCTTACTAAACCATAACTGACACTGAAGCACGAAAGCGTGGGGATCAAACAGGATTAGATACCCT
+
EGGGGFGGGGFFGGGGFGGCEGCGGEGDFGGGGGGGGFGCFCDFFGGGGGGGFGGGGFAFFFFEFFC8FGEEGGFCGGGCFFGGGGGGDEC7CFGDEG,CFFEFG8FFGEFDFA<@FGG<FEGGG<BCFFFGFGGCGGGF9E:FCGCA<FDFEF7+DC,:DF8F7E@<CFGGFGB@CFGEFFFG7:)><;5,8>4@.C81%4GF:<7F>CBFCFGG*ADCACCCEGGGGGGGC=FF;EGGFGFGGGGGGCGG<FDB=GCF2GFGGFGF=GG))FFFFA??CGGEGFE8GDF<BFGDCGGGFGEGGGGGGGEABEECCFD4GEE@>GGGFGGFFEECFGGGF=,GGGGGGGGGFF:BB7GGGGDFE<FGGGGGGFGFGFFFGGGFGGGGFAFFEGGFFDFCEGGGGGGGGGFGGGCFGGGGGGGGGGGGGGGCCCCC
@s601 36993
TGAGGAATATTGGTCAATGGACGAGAGTCTGAACCAGCCAAGTAGCGTGAAGGATGACTGCCCTATGGGTTGTAAACTTCTTTTATACGGGAATAAAGTTAGCCACGTGTGGCTTTTTGTATGTACCGTATGAATAAGGATCGGCTAACTCCGTGCCAGCAGCCGCGGTAATACGGAGGATCCGAGCGTTATCCGGAGTTATTGGGTTTAAAGGGAGCGTAGGCGGGTTGTTAAGTCAGTTGTGAAAGTTTGCGGCTCAACCGTAAAATTGCAGTTGATACTGGCGACCTTGAGTGCAACAGAGGTAGGCGGAATTCGTGGTGTAGCGGTGAAATGCTTAGATATCACGAAGAACTCCGATTGCGAAGGCAGCTTACTGGATTGTAACTGACGCTGATGCTCGAAAGTGTGGGTATCAAACAGGATTAGATACCCT
+
FGGGG@FFGGGGGGGGGGGGDFGFGGGGGFFGGGFFGGFFGGGGGGGGGGGGG@FGFGGGGGG8FGGGFGGFEEGFGFGGFEGGFFFFFF=,=4,EFGGGFGGGGGGGGGGGGFGFFGGGF,BECFGGGFGFGGF9BCFC98:BC:B=F<9FEF7CDG,BFGFFGGGDC+@F,=FGGGDGCFFF7CEGG@B8@?*=;3?3,27CFECGG62<F?CFG>>9:E=(C?DGDF>/F:CA>?BD/GFFCA,D>F>GGGG5EECBFBCAGGFCDEGDCF9GGGGFE@GFGF<GEFFA+FEFE9FB,FFGGGGGDGGGGGGGCFFEGEF>8@DFGGGFFAGGGGGGGGGFCGGGGFEFC:FGCFGGGGCFFC,GFCCGGFDGGGFF9FGGFFGGGGFGF<CEDFEFGGGGFCGGGGGGGGGGFE@FEFFEGGCCF?GCCBCC
@s601 28971
TGAGGAATATTGGTCAATGGGCGCGAGCCTGAACCAGCCAAGTCGCGTGAGGGATGAAGGTTCTATGGATCGTAAACCTCTTTTATAAGGGAATAAAGTGCGGGACGTGTCCTGTTTTGTATGTACCTTATGAATAAGGATCGGCTAACTCCGTGCCAGCAGCCGCGGTAATACGGAGGATCCGAGCGTTATCCGGATTTATTGGGTTTAAAGGGTGCGTAGGCGGCCTTTTAAGTCAGCGGTGAAAGTCTGTGGCTCAACCATAGAATTGCCGTTGAAACTGGGGGGCTTGAGTATGTTTGAGGCAGGCGGAATGCGTGGTGTAGCGGTGAAATGCTTGGATATCACGCAGAACCCCGATTGCGAAGGCAGCCTGCCAAGCCATGACTGACGCTGATGCACGAAAGCGTGGGGATCAAACAGGATTAGATACCCT
+
FEFFF<FCF9EFGGGFFFGFGF+FGGGGGFGCEFFGGGGGGGFFGGG+CFGGGGCEFFFGGGGGGFGCGFGGGGGGCEGGG,CFGFF9<BF@FGFEGGGFGDGDGEGGGGGGGGE9FCFFGGGGGGGGGGGFCFDGGFEFGGGGDGEDGADFGGGDGGGDC:FGGGGDGGGGGGD**CGG7FFFED5@FEEGGCFGGGGGGCGEFFGCF8C9;>@<CB>D1GEGF<CCGGGG?FFF?:CGGGGD>FGFFDAGGGG:D@@3;@B9GD9<FCFA=EBFE=7<5CFCF7GGCDGGDECCFGGGEA,F@GGFEBE;4+EDEB7GDCEC8:CFE,FC9ECFFC9,FFA?CC67GF?8EFCDF7GGGGEFGF<D@8FDGGGFCEEGCGGGGF<GGFC@C9GGF@GGGEF@@DGGGGFFAGGGGGGGGGEGFFEGGGGCCCCC
@s601 37874
TGAGGAATATTGGTCAATGGGCGCGAGCCTGAACCAGCCAAGTCGCGTGAGGGATGAAGGTTCTATGGATCGTAAACCTCTTTTATAAGGGAATAAAGTGCGGGACGTGTCCTGTTTTGTATGTACCTTATGAATAAGGATCGGCTAACTCCGTGCCAGCAGCCGCGGTAATACGGAGGATCCGAACGTTATCCGGATTTATTGGGTTTAAAGGGTGCGTAGGCGGCCTTTTAAGTCAGCGGTGAAAGTCTGTGGCTCAACCATAGAATTGCCGTTGAAACTGGGGGGGTTGAGTATGTTTGAGGCAGGCGGAATGCTTGGTGTAGCGGTGAAATGCTTAGATATCACGCAGAACCCCGATTGCGAAGGCAGCCTGCCAAACCATGGCTGACGCTGATGCACGAAAGCGTGGGGATCAAACAGGATTAGATACCCT
+
DFFFGEFGGGEACGGFFFFFFGGCEFGFCFFGGGCFC@=FGG9EF@@@FCFGGEFEEGGFFDFAGGEEEFGGCFGGGFGDCC<CF9FGF<FFGG,CFFE9AFGDDCG+==,B?FAF<FFGFGGDDF9FADGGGGCDAF?DDDFEEFEGDACDGFCGG<AEFGGG7>FEFC*2@,>FE7C:,,<76**<<,CC@E@<EE:FG7,<9A<F7.::C:83C>3C?E85GCC@FB<CCC<6:::8FD<?,52FB:D30>?E8F>,CF@;,9GGDGFCGGGGED3,DEEC3C8,,F<F7GEF8FAGE89FFCG@=E;GFEE8>,GFDF7E@B7EBEFA9FA=9EEAFGGFC>GGGFFAFEGGC@@,C7F?GGFGGGGGGGGFDFEE@GCGGGFFEF@DGGGFDGGGGFFDCDGGGGGGFE9GFCFFFCFFA<FGFFGCCCCC
@s601 342
TGAGGAATATTGGTCAATGGACGAGAGTCTGAACCAGCCAAGTAGCGTGAAGGATGACTGCCCTATGGGTTGTAAACTTCTTTTATACGGGAATAAAGTTAGCCACGTGTGGCTTTTTGTATGTACCGTATGAATAAGGATCGGCTAAATCCGTGCCAGCAGCCGCGGTAATAAGGAGGATCCGAGCGTTATCCGGATTTATTGGGTTTAAAGGGAGCGTAGGCGGGTTGTTAAGTCAGTTGTGAAAGTTTGCGGCTCAACCGTAAAATTGCAGTTGATACTGGCGACCTTGAGTGCAACAGAGGTAGGCGGAATTCGTGGTGTAGCGGTGAAATGCTTAGATATCACGAAGAACTCCGATTGCGAAGGCAGCTTACTGGATTGTAACTGACGCTGATGCTCGAAAGTGTGGGTATCAAACAGGATTAGATACCCT
+
AFGGGGGGGGGGGGGGFGFFFGGGGGGGGGGGGFFEFGGFGGGGGGGGEFGFGGGFGGCF8CCFGGGGFFEGCFFGGGGGCFFFGGGGGGEGDG=EGFGGGGFGGGGFFGGGGFFFGGEGGGFFF?FG@DGGGCFEFGFFEEFDGGGDCAFGGGGGGGGGGGGG+?FGFGG7<,>:,:F@FGCA*:?<C>*,;FCB5C8<FF;<@C7F@E=GGF.FGF<B?9>;AED5;7E5=<,>,?<@1F<@:<9:;CCEGGE8F7C<@EDE=CFEC>C*8EACA,7FGGEGGFFB,AAADF89GFF?GFEFFDGCF?FGGFGGGGGCGGEBBEGFDFFF@A<FFEC9C,@8EGGGCFFGFGGGGFGGEFGGFAGGGFGGGGGGGFGGGFGGGECGEEFEGGFFGGDGGGGGGGGGGGGGGGGGGGEGGGGGGFDGGDGCCCCC
@s601 26345
TGAGGAATATTGGTCAATGGGCGAGAGCCTGAACCAGCCAAGTAGCGTGCAGGATGACGGCCCTATGGGTTGTAAACTGCTTTTATAAGGGAATAAAGTGGGGCTCGTGAGCTCCTTTGCATGTACCTTATGAATAAGGACCGGCTAATTCCGTGCCAGCAGCCGCGGTAATAAGGAAGGTCCGGGCGTTATCCGGATTTATTGGGTTTAAAGGGAGCGTAGGCCGCAGGTTAAGCGTGTTGTGAAATGTAGGGGCTCAACCTCTGCACTGCAGCGCGAACTGGCTTGCTTGGGTACGAACAACGGGGGCGGAATTCGGGGTGTAGCGGTGAAATGCTTGGATATCACGAAGAACTCCATTTGCAAGGCAGCTCACGGGAGCGCAACTGACGCTGAAGCTCGAAAGTGCGGGTATCGAACAGGATTAGATACCCT
+
CFFDFCFGGGGGGGGGGGFDFGGGGGGGGGDGGGEFGGGGGGCGGGEGGGGGCFGGGGDGEGGGGGFFGGGGGGGGGG<FFGCFEGGGG<FGGGGGGGGF@FGD@FGGFGGGFGGGGGGGGGFGGCGGGGGGAFGGGGGGGGGGDFCGGGGGGGGDFFGGGGGGECCGGE:EF,:BCF:FFFFGGEEC<@EGGGGGG=CF?EGGGGC:FGGF9CCFG3E<<3EGGGGFEGDG9EDFEGGGGD48+<CBDG)+9*?:C*+32:059,<EECC?<?#82:5,.8:CC,B?<AA0+6B8358++EB+@+CB4,C,=+8++8+GF9>)+=?A9,55,,:4,:3,9,,,:<EEFA9CC,,<B6,,FGD<GGGGFGGGGGFFFFGGEGGFCECDGFGGGFFFGGGGGGGFGGGFFFFCFFFGGFFGGGGF<GGGGGCCCAC
@s601 23022
TGAGGAATATTGGTCAATGGGCGGGAGCATGAACCAGCCAAGTAGCGTGCAGGATGACAGCCCTATGGGTTGTAAACTGCTTTTATAAGGGAATAAAGTTAGCGACGTGTCGCTTTTTGCATGTACCTTATGAATAAGGACCGGCTAATTCCGTTCCAGCAGACGAGGTCATACGGAAGGTCCGGGCGTTATCCGGATTTATTGGGTTTAAAGGGAGCGTGTGCCGGAGATTAAGCGTGTTGTGAAAGTGAGGGGCGCACCCTGGGCATTGCAGCGCGGACTGTGAGTCTTGAGGGCGCAGGAAGTAGGCGGAATTCGTCGTGTAGCGGTGAAATGCTTAGATATGACGAAGAACTCCGATTGCGAGGGCAGCCTGCTGTAGCGCAACTGACGCTGAAGCTCGAAAGCGTGGGTATCGAACAGGATTAGATACCCT
+
@AFGGEFGGC<,<C<DFGG88,@F+7:F,C@FGFFGEFFFGC<<9CBF7FGGGGGFEF,:<,?,FEFDFGDG=?FEFGGGD9F9,:BB,CBFFFBDFF,,C,,FFGDGEFG7<>DFFGG9A<<CFEFFGGFDFFADBEGFFC+@@CC<D<C<DF,,3,7,@>,<71>*F,8;<<FCEF<C::?*4*?7C*=*+<65C<<<9:,EC?:8:::?78CC<$70#-CC:>EEGDFC@F7AC;*62<*#3>@5$EGF>4****8++:@,@:9A>>+EECE@@,++DFDFD=:,F@F@>FECGFGGGE=EE@@GGEEA=8C77FEFA,46)B7GF<C55,CFFGF@FD?EDGFFEECC:,+:B,GGGCC@E,,8FAGGFFEEFC:@:CGGGFFDGC;EFC,E8GDGFGGFCGFF@GFGGFGGEGFFGGGGGGEFGGCCA-@C
@s601 345
TGAGGAATATTGGTCAATGGACGAGAGTCTGAACCAGCCAAGTAGCGTGAAGGATGACTGCCCTATGGGTTGTAAACTTCTTTTATACGGGAATAAAGTTAGCCACGTGTGGCTTTTTGTATGTACCGTATGCATAAGGATCGGCTAACTCCGTGCCAGCAGCCACGGTACTACGGAGGATCCGAGCGTTATCCGGATTTATTGGGTTTAAAGGGAGCGTAGGCGGACGCTTAAGTCAGTTGTGAAAGTGTGCGGCTCAACCGTAAAATTGCAGTTGATACTGGGTGTCTTGAGGACAGTCGAGGCGGGCGGTATTCGTGGTGTAGCGGTGAAGTGCTTAGATATCACGAAGAACTCCGATTGCGAAGGCAGCCTGCTGGACTGTAACTGACGCTGATGCTCGAAAGTGTGGGTATCAAACAGGATTAGATACCCT
+
FGGDGGGGG9@CFGFGFGGGGGGGGGGFGGGGGCF,,ED@FF<C<CEFEFGFFEDEFFF,FGCCC,FCEFCECA,C,FGGFFFFFGGFGCC8@<,5C?FGGGCEFGG<B=FGGGGGGGDE,CA,CFGDFG,,,<@;E?,,CF7FG7BGG,5F+3+3FFDFFFGC,6>7@F:,3>B:++5*36>FEC>FFFC:2,11:A<C8:ACFCBFCF<F9>FFGFC)6:C=D;4855C-E:E9:@;,9@%;<F,@+3>C@5:7CDFC<0<DF;CFF>,?FFC9,,?+?BFGDFB8,?<E;=,A8+>8+GB@+6+EFEB9+>48CE@EDEB>AC>>,FC,,A,,4CB,A8,GCFGFE,9A:6C:GGGGGFCBFCGFGFEGF8GFEFGGGDFFFF@77F@@GGGGGGGFGFFCGGEDGGGFGGGGGFAFFGGGGAGEFBC-CBAC
@s601 346
TGGGGAATATTGCACAATGGAGGAAACTCTGATGCAGCGACGCCGCGTGAAGGATGAAGTATTTCGGTATGTAAACTTCTATCAGCAGGGAAGAAAATGACGGTACCCGACTAAGAAGCCCCGGCTAACTACGTGCCAGCAGCCGCGGTAATACGTAGGGGGCAAGCGTTATCCGGCTTTACTGGGTGTAAAGGGAGCGTAGAAGGCACGGCAAGCCAGAGGTGAAAGCCCGGGGCTCAACCCCGGGACTGCATTTGGAACTGCTGAGCTAGAGTGTCGGAGAGGCAAGTGGAATTCCTAGTGTAGCGGTGAAATGCGTAGATATTAGGAGGAACACCAGTGGCGAAGGCGGCTTGCTGGACGATGACTGACGTTGAGGCTCGAAAGCGTGGGGAGCAAACAGGATTAGATACCCT
+
<EGGGGGFGGGGCGFGGFCEEEEGGGGGG@FGGGGFFFG+FEEFCEGFGGGGCFGGFGGCEDFCFFGCFGFFGFFFFD9FGDDFFCGGFFDF@BFGFFGC,BCFFGGFGGDEGGDEGGGGGGGDEDEGGFFGF@8DFEGGEFFG>>>EF7CGGGC?:F<>B@EEGGFEBC@5?CEF**=2:C>FF7:FC:;?EFGG5CEEDC)#485D<C;/F3C=C9:F5@FGFFGF:F=EGDG44CEFCF7GE@CC(9FFGD>-B7%FFDA<<B6F88&@8@2FD9ECFF8GF=C9C><=48GGGE>,GDEE>FCEEEEFF7GGFE9FF=CBDCGGGFFGFECC4EFEECE?GEGGGEGGFGGGFEEGGGGFGFFCEF@EF8F<,CED8GGFGGGGGGGGFFGFGFGGGGGGGGGGGGGCCCCC
@s601 347
TGAGGAATATTGGTCAATGGACGAGAGTCTGAACCAGCCAAGTAGCGTGCAGGAAGACGGCCCTATGGGTTGTAAACTGCTTTTATAAGGGAATAAAGTGGGAGTCGTGACTCTTTTTGCATGTACCTTATGAATAAGGACCGGCTAATTCCGTGCCAGCAGCCGCGGTAATACGGAAGGTCCGGGCGTTATCCGGCTTTATTGGGTTTAAAGGGAGCGTAGGCCGGAGATTAAGCGTGTTGGGAAAGGTAGATGCTCAACATCTGAACTGCAGCGCGAATTGGTTTCCTTGAGGACGCATAAAGTGGGCGGAATTCGTGGTGTAGCGGTGAAATGCTTAGATATCACGAAGAACTCCGATTGCGAAGGCAGCTCACTGGGGCGCAACTGACGCTGAAGCTCGAAAGCGCGGGTATCGAACAGGATTAGATACCCT
+
AFFGGGGGGGGCGGGFGGGGGGGGGGGGGGGGGGGGFGGGGG6FFGGC@GGGGGFGGFEGEEGGGGAFGACFCEFFFCGGGDFGGFFGGFFCFGGF9FFFFCCDFGGGG8DFGGGGFGEGFCFDEGFGGGGGFFFFGG?EFGF>++=FFFF9<@D+8CCF<FGGD+3+@EGGE=D<*@F@BC<FFGGGD7BBCFE8*<:,@E/<F<1=<9/CF7G-E:CB:,;*<>FFC<;<<=4):>EC<</9<=,7F;9FFAGGFFF8:FFCFFGFC@39+::7?FD=GEFDGGGDECFF5==B>E=?@?9<GGEGGFF;+EC8>FFFFGED=GEBFEC,FFFD@-E?,E,FGGGFCGFCCC>7EFDCGGGGGF<GGGGGGFGGGGECCFFGCGFDGGCGGGGGGGGCGEGGDGGEFEFGGGGGEFFFGGGGGGF9GGGCCCBC
@s601 37709
TGAGGAATATTGGTCAATGGGCGAGAGCCTGAACCAGCCAAGTAGCGTGAAGGATGACTGCCCTATGGGTTGTAAACTTCTTTTATAAAGGAATAAAGTCGGGTATGCATACCCGTTTGCATGTACTTTATGAATAAGGATCGGCTAACTCCGTGCCAGCAGCCGCGGTAATACGGAGGATCCGAGCGTTATCCGGATTTATTGGGTTTAAAGGGAGCGTAGGCGGGTTGTTAAGTCAGTTGTGAAAGTTTGCGGCTCAACCGTAAAATTGCAGTTGATACTGGCGGCCATGAGTGCAACAGAGGTAGGCGGAATTCGTGGTGTAGCGGTGAAATGCTTAGATATCACGAAGAACTCCGATTGCGAAGGCAGCTTACTGGATTGTAACTGACGCTGATGCTCGAAAGTGTGGGTATCAAACAGGATTAGATACCCT
+
CFFGGCFGGGGGGGGGGGGFEGGGGGGGGFGGGFGGGGGGGGGGGGGBFGGGFDFGFGGGGFGDGGAFFECFFGGGGGGGGGGGGGGGFGGGGG<CGGGFGGGGGGGGGGGGFGG:FGGGGGGGGGGGGGGGGGGGGGGG?EFGGGGGGGGGGGGGGGGFGF<DFGGGGGGGGGFCEE@BFFGGCEE@FGGGGGGG=E7;GFGFGGFFGF?FFGDAF>FAEFGGF>ED58E*:FF*:FGFFGFEFCDCFD<GGDGEGGGACGGDGGGGGFFF>EE;F;FDECFCGGFE=,FE5DFGFFF9,FDGGGGGFEAFFGEGEF:FFE>+BFDGCAEF9FGFFFFAGCFFFFCFFFCFGFFCEGGGFEGGGGGGGCGGGGFEFGFFEGGGGGDGGGFGGFGGFGFB@7FEF@GGGFFCFGGGFDCGGGGGF9GGGGGCCCCC
@s601 31468
TGGGGAATATTGCACAGTGGGGGAAACCCTGATGCAGCGACGCAGCGTGGAGGAAGAAGGTCTTCGGATTGTAAACTCCTGTTGTTGAGGAAGATAATGACGGTACTCAACAAGGAGGTGACGGCTAACTACGTGACAGCAGCCGAGGTAAAACGTAGGTCACAAGCGTTGTCCGGAATTACTGGGTGTAAAGGGAGCGCAGGCGGGAAGACAAGTTGGAAGTGAAATCCATGGGCTCAACCCATGAACGGCTTTCAAAACTGTTTTTCTTGAGTAGTGCAGAGGTAGGCGGAATTCCCGGTGTAGCGGTGAAATGCGTAGATATTAGGAGGAACACCAGTGGCGAAGGCGGCTCACTGGACTGTAACTGACACTGAGGCTCGAAAGCGTGGGGAGCAAACAGGATTAGATACCCT
+
FFFGEFFFFGG9FCFGFAEFFGCFFEFFF8FFDCCGFFGG7:F6C:CBCF7CFFFFCFFGGGCGGFGGE7FFFFGAFGGGG?,F<<FFFFGFF,?,AFCFGGGCDEFGGFGGGD?FFCFCFFECEG=AFGGGGGG,<B<B<@BD@+3@@B@;FFGF@CF@;F<CFFFF:F>+F@F:C/18@F>GCF9;4?FGG9<:=,8*5C>==CGEDFFFFFFB<E@C=4CGFC/GFECACCD6FC<FD2F>E898>#B9E><:<3<66#<<8FEGGGGCFGFDF9EFFFEFFECCF8EFEB=+EEFEA9++>GGGFDEE=C7GGGGFFDBF9GFEGDGGFE8FCAGC:GGGFF:FCGGGEE9EGFFGFFFE9GGGGFEEE8DF8GGFFGFFBFF7GFB@DF<FEAEFCFGGGGFAGGFCCCCC
@s601 350
TGGGGAATATTGGACAATGGGCGGAAGCCTGATCCAGCAACGCCGCGTGAGGGATGACGGCCTTCGGGTTGTAAACCTCTTTCAGCACAGACGAAGCGAAAGTGACGGTATGTGCAGAAGAAGCACCGGCCAACTACGTGCCAGCAGCCGCGGTAATACCTAGGGTGCGAGCGGTGTCCGGAATTGTGGGGCGTAAAGGGCTCGTAGGCGGTTCGTCGCGTCGGGAGTGAAAACACACAGCTTAACTGTGTGCTGGCTTCCGATACGGGCAGACGAGAGGTATGCAGGGGAGAACGGAATTCCTGGTGTAGCGGTGAAATGCGCAGATATCAGGAGGAACACCGGTGGCGAAGGCGGTTCTCTGGGCATTACCTGACGCTGAGGAGCGAAAGTGTGGGGAGCGAACAGGATTAGATACCCT
+
ACFFDEGGGGGGGGGGGGGGGGEEGGGGGGGGEGGGGGGGGGGGGGGFEFCFEGGGGFFGGGFEGGGGDGGGGGGFGGEFFCFGGGFFGCFGGGG@EGCF@F<FFGGGGGCEGGGGGGGGGFFGGGGD@7:CF:8EGGG@EG?FFFCFBEFCEEC*@CFGG:>B75<CGFCECGCFGFFEGGD54%E*CC>EGEECA:28CFFGD<DGEC:&18:=C=C>2:DC>>F:GFC?:8:85D9;C<F=@@3<1D6F@3>>0+B6FD?D;DFDDFFGF=,ED*FFF@,,7DGFDF?F<BGGGFDE@C8@BF:C8=GGFFDGFCEEEEGGGGFEGGFGGFDFFB?F=GGGGGEEFGGGGGFEFGGGFCGFAFEFECGGGGGGEGGFFGGFCF@GGFFGGGCFFCFCGGFDGGGGGFGDGGGGCCCCC
@s601 21580
TGAGGAATATTGGTCAATGGGCGAGAGCCTGGACCAGCCAAGTAGCGTGCAGGAAGACGGCCCTATGGGTTGTAAACTGCTTTTATAAGGGAATAAGGTGAGTCTCGTGAGACTTTTTGCATGTACCTTATGAATAAGGACCGGCTAATTCCGTGCCAGCAGCCGCGGTAATACGGAAGGTCCGGGCGTTATCCGGATTTATTGGGTTTAAAGGGTGCGTAGGCCGGAGATTAAGCGTGTTGTGAAATGTAGATGCTCAACATCTGCACTGCAGCGCGAACTGGTTTTCGTGTGTACGCACAAAGTGGGCGGAATTCGTGGGGTAGCGGTGAAATGCTTAGATATCACGAAGAACTCCGATTGCGAAGGCAGCTCACTGGAGCGCAACTGACGCTGAAGCTCGAAAGTGCGGGTATCGAACAGGATTAGATACCCT
+
CFFFGDGGGGGFGGGGGGGFGGGGGGGGGF<,CFGGGGGGGG9EEGGG:FGGGGFGGGGGGGG7FGGGGGCGGFAFGGGGFFGGGEFGGGFGGGGC,CFD<EFGFGGGGCEGGGGGGGGGG,@FGGGGGGGGGFGGGGGGGGGGGGG=FFGGGGGGGGGFGGGGGGGGGGFGGFGGGGGDGGGG7@GGGGGGGFGFGG@C?F<FGGFGGFFC<FC/C>E;>F8C<GG+>/,F<C:5>E:?0C>EGDFBF>4DF,@9B@1GF@GGGFGF>FD@<GEEFGDEB/:C3+3+6+FA*ECC>F@GE?48EEF7E>C9+E7F@++?B,E>5EGFA?CFGGGGEC<,EFFGF?GGDGEE8FFB:FGEF7GGCE<F<6AEGGGF<8GGEFDFE@C,GGGGGGGGFGEFCCFCFDGDGEFFGF@@EGGGGGGGGGGEFAA8CCCC
@s601 352
TGAGGAATATTGGTCAATGGACGAGAGTCTGAACCAGCCAAGTGGCGTGAAGGATGACTGCCCTATGGGTTGTAAACTTCTTTTATACGGGAATAAAGTTAGCCACGTGTGGCTTTTTGTATGTACCGTATGAATAAGGATCGGCTAACTCCGTGCCAGCAGCCGCGGTAATACGGAGGATCCGAGCGTTATCCGGATTTATTGGGTTTAAAGGGAGCGTAGGCGGGTTGTTAAGTCAGTTGTGAAAGTTTGCGGCTCAACCGTAAAATTGCAGTTGATACTGGCGACCTTGAGTGAAACAGAGGTAGGCGGAATTCGTGGTGTAGCGGTGAAATGCTTAGATATCACGAAGAACTCCGATTGCGAAGGCAGCTTACTGGATTGTAACTGACGCTGATGCTCGAAAGTGTGGGTATCAAACAGGATTAGATACCCT
+
FGGGGGGGGGGGGGGFGGGGGGGEGGGGGGGGGGGAEGFGGDCFEFGFGG7FDEC,=FC9CFFGGGGGCGGFFGGGGGFFGGGGGGGFGGGGGGGGGGGEFGFGGFGFFGGGFGG8FFGGGGGGFFGGDFF@E<,,FFFF9F@FGGG?8?CFGGGGGGEF8>FF+=FF:FFGDCDC7<7>>,?,><7><<*=;FCEC2@16CE@FC1<92?;B><-8)4&22BC@>>F>GGG=GFC7GFBEF9G=C9FEFCCGF?DDCF<C>GFFD9FFFFDA=>4CAF8GGGCDGGGFFAA3<,,,FCGGFDF<CEEGFFD?DC>>GGFFF@+8ECGGGF;ACFGGFGFF@,DGFGGGGFFCB+C?48GGGFGFCFGGGGGGFGGFGGGGFCGCFEGGGGEGFGGGGGGGGGGGFEGGGGFEGGGGFFCFFGGGGGGGGF@CCCC
@s601 353
TGAGGAATATTGGTCAATGGGCGAGAGCCTGAACCAGCCAAGTAGCGTGCAGGATGACGGCCCTATGGGTTGTAAACTGCTTTTATAGGGGAATAACGTGAGCCACGTGTGGTTTTTTGCATGTACCCTATGAATAAGGACCGGCTAATTCCGTGCCAGCCGCCGCGGTAATACGGAAGGTCCGGGCGTTATCAGGATTTATTGGGGTTAAAGGGCGCGTAGGCCGGAGAGGAAGCGTGTTGGGAAATGTAGTTGCTCAACATATGCACGGCAGCGCGAACTGGTTTCCTGGAGTACGCACAAAGTGGGCGGAATTCGTGGTGTAGCGGTGAAATGCTTAGATATCACGAAGAACTCCGATTGCGAAGGCAGCTCACTGGAGCGCAACTGACGCTGAAGCTCGAAAGTGCGGGTATCGAACAGGATTAGATACCCT
+
@EFGGDFGGFGGGGFGGGFFGGGCGGEFGGGGGGGGGFGGDGEDFGGGGGGGGGCFGGGGEFGG8,FFFFGCGGGGGGGGCEFF9BGEGGEGE<EF,@EFGGGGFGC=FFGG?B@F7FGGGCEF9CEF@@<FFGFGAFG9FFGGGCC8=CDEDFGGGG<F++:FBEFGC@*<B,*<FE*<<9CEDC5C:<EEF,7BC+?,:3C<C8*1?FG?9C8)227FDCC4<;E+,$#33+>6FD>C8,+5:7;#87,:CFGFE;=,GFD7FDC87?@5=CCC+@338GFD<>+CD8,8)F@=EEFF@,9GGEEEFCED8?@CCFGGFFCC5@C9E9FF?FFF=C58<;9EEFAEA<CFCCCCEEGGEFBBEFECGGGGGFEF8E=EGGGGGFFGF@FEGGFFF7FEFEGFCFGGGDGGGGGGFFGFFGGGGGGGGE8CCCCC
@s601 354
TGGGGAATATTGCACAATGGGGGGAACCCTGCTGCAGCGACGCCGCGTGAAGGAAGAAGTATCTCGGTATGTAAACTTCTATCAGCAGGGAAGAAAATGACGGTACCTGACTCAGAAGCCCCGGCTAAATACGTGCCAGCAGCCGCGGTAATACGTAGGGGGCACGCGTTATCCGGTTTTACTGGGCGTAAAGGGCGCGTAGACGGATGGCAAAGTCTGATGTGAAAGGCTGGGGCTCAACCCCGGGACTGAATGGGACACTGCCCGTCTTGATGGACGGAGAGGGAAGCGGGATTCCTAGTGTAGCGGTGAAATGCGTAGATAGTAGGAGGAACACCAGTGGCGAAGGCGGCTTACTGGACGGTAACTGACGTTGAGGCTCGAAAGCGTGGGGAGCAAACAGGATTAGATACCCT
+
BFGGD:,CFGCFGGFAFGEFGDFG7BFDGGE,9<FFCGGDGGDG:FD:@E+<FFGEF,>EDEFFFCF@<<@<@@FGEGGFGGF9@ACC<*3@BFGGGB>@FEDGC:FFGGGD,<<<FF,<=<FFE7B<9?CDF<E*<CFGGGCC:*21:5:C7+1A9C5?CE>G*:*:E5EFFG5?/*;;93CC6>*2C5**<CE5**1/))*+:4(24E#$9;,17+F?<FCFF=,C>FGCGEGB(*@5CF-6@=>$F@:&,<29E7$>C@+6#>D<<<87*+1:+=@:,,9CE8?@@8=9,8,9,,ECA9B688,EFGFE@,:DE-E=?@6C,GEEE?9EBC,GEFA76,ECF@,CC:EGEFGFCECC=B,EFFEB,CGGGFFFE8FGFDGFEEGGGGGFGGGFGGGGFFDGFF9GFGFCCCCC
@s601 355
TGAGGAATATTGGTCAATGGGCGAGAGCCTGAACCAGCCAAGTAGCGTGCAGGATGACGGCCCTATGGGTTGTAAACTGCTTTTATAAGGGAATAAAGTGGGGCTCGTGAGCCCCTTTGCATGTACCTTATGAATAAGGACCGGCTAATTCCGAGCCAGCAGCCGCGGTAATACGGAAGGGCCGGGCGTTATCCGGATTTATTGGTTTTAAAGGGAGCGTAGGCCGGAGAGTAAGCGTGTTGTGAAATGTAGACGCTCAACGTCTGCACTGCAGCGCGAACTGGTTTCCTTGAGTACGCAGAAAGTTGGCGGAATTCGTGGTGTAGCGGTGAAATGCTTAGATATCACGAAGAACTCCGATTGCGAAGGCAGCTCACTGGGGCGCAACTGACGCTGAAGCTCGAAAGCGCGGGTATCGAACAGGATTAGATACCCT
+
FGGGGGGGGGGGGGGGGGGFDFGGGGGGGGGGGGGGGGGGGGGGGGGGGGGGGFGGGGGGGGGGGGGGGFEGGFCGGGGGGGFGGGGGGGGGGGGGGGGGGGGGGGGG8EEG,:CFGGGGGGGGGGGGGGGG9FGGGGGGGGGGGEGFGGGG,B@BFFGFFFEGGGEEFCE7,;DCFEG7**1CC<C@@C*2?CEC=GEFGGF;<#E=CEC6<EGFG<C/-7;DFF<:<1#:<=C6GDFECF@FE@AFF?CCF.;?FFD*3;$=CCCEGCC<>EGE>DC8DCFFGGGEE=F?)GGCGFCF;FFEB6+GGGE@+@BC8GEGGGGGAEEEFFFAEGFFDGGDFEF8FGGGEEGF<EECGFGEGGGGGGGGGDGGGFFGEGGGFGGGGGFGGGEGGFGGFDGGGGGGGGEEGGGGGGGGGFFEFGGGGEFCFA8CCCCC
@s601 35966
TGGGGAATATTGGGCAATGGACGCAAGTCTGACCCAGCAACGCCGCGTGAAGGAAGAAGGCTTTCGGGTTGTAAACTTCTTTTGTCAGGGAAGAGTAGAAGACGGTACCTGACGAATAAGCCACGGCTAACTACGTGCCAGCAGCCGCGGTAATACGTAGGTGGCAAGCGTTGTCCGGATTTACTGGGTGTAAAGGGCGTGCAGCCGGGCCGGCAAGTCAGATGGGAAATCTGGAGGCTTAACCTCCAAACTGCATTTGAAACTGTAGGTCTTGAGTACCGGAGAGGTTATCGGAATTCCTGGTGTAGCGGTGAAATGCGTAGATATAAGGAAGAACACCAGTGGCGAAGGCGGATAACGGGACGGCAACTGACGGTGAGGCGCGAAAGCGTGGGGAGCAAACAGGATTAGATACCCT
+
DF8FGGGGGFGGG@EFGGGGCGGDGGGFGGGGGGGGCFCGEGCCFGGCEBFGGG<EA,CDF<EFG7FEFGGEFGGGGGFFDFCF=BGFG8=@EGGCFF,AEF8F@CGGG9C?FEECFFCFGFFF@=CC+>>;<<=3B+83,:@>CFF:FCFG:F,FF>:FGGGGGCFCGD8*#174C591<<6>CFFGFF?C$<8B2=FFGEC@FF?:@:CEE80FFA@A>'FC#<0>:B<BCF<ECCF>DE?CFF>C9GFGFEFC@33<AAECDCFD9F,F9GFFEC@<A?GFAFDB+:CGFFGFFCC4A,E=GGFGGGGGFFFDF@,FFGFDFFEAFGGFCEEGGGGGFGGEGFFGGGGGGGGGFFFCGGGGFGGFFGGGGGGCGGFCGGGEF<ECF@GFGGGGGGGFFEGGGGGGGGGGGC@CCC
@s601 43617
TGAGGAGTATTGGTCAATGGGCGAGAGCCTGAACCAGCCAAGTAGCGTGCAGGATGACGGCCCTATGGGTTGTAAACTGCTTTTATAAGGGAATAAAGTGGGAGTCGTGACTCCTTTTGCATGTACCTTATGAATAAGGACCGGCTAATTCCGTGCCAGCAGCCGCGGTAATACGGAAGGTCCGGGCGTTATCCGGATTTATTGGGTTTAAAGGGAGCGTAGGCCGGAGATTAAGCGTGTTGTGAAATGTAGACGCTCAACGTCTGCACTGCAGCGCGAACTGGTTTCCTTGAGTACGCACAAAGTGGGCGGAATTCGTGGTGTAGCGGTGAAATGCTTAGATATCACGAAGAACTCCGATTGCGAAGGCAGCTTACTGGATTGTAACTGACGCTGATGCTCGAAAGTGTGGGTGTCAAACAGGATTAGATACCCT
+
CFFGGGGGGGFGGGGGGGF<8FFFGGGFGFGGFGGGGGFGGGDFFFGE7CCFGGGGGGEGGGGFGEGGGEGGGCFGGGGGCCGGGFGGGGFFGF,E<EFG9EFGGGGGGGGCFEGGGGGGD9EGGGGGGGGGGGGGGGGGGGEDEGEFGGGGGGDGFGFFGFFCFGGGEEGF9F*>FC@F@FGGCF?FFGGGCGGGDGFGF?CFGGCFCFGGGG@DEEGFFCCCGGGGGGGFFC@2CDCFFGGGGGGE@A?C?@D6GGFEGFGGFAFFGFECGGGGGFGFFDGGGGF<9EC<FEECEFFFEA,FCGGCF8E,GEE>GFFGFFC@5FFFCEEFFF?<C-9,E8FFFDEFFGGFCEGGEGFCFEEFGGFGFDFGGGGGGGGGFFGFCFFCGEFCE9FGGGDFGCGGGGGCCGFFGFGGFEEEF9GGGFGGGGGCCCCC
@s601 358
TGAGGAATATTGGTCAATGGGCGAGAGCCTGAACCAGCCAAGTAGCGTGAAGGATGACTGCCCTATGGGTTGTAAACTTCTTTTATAAAGGAATAAAGTCGGGTATGCATACCCGTTTGCATGTACTTTATGAATAAGGATCGGCTGACTCCGTGCCAGCAGCCGCGGTAATAAGGAGGATCCGAGCGTTATCCGGATTTATTGGGTTTAAAGGGAGCGTAGATGGAGGTTTAAGTCGGGTGTGAAGGTTTGCGGCTCAACCGTAAAATTGCAGTTGATACTGGATAGCTTGAGTGCAGTTGAGGCAGGCGGAATGCGTGGTGTAGCGGTGAAATGCTTAGATAGCACGAAGAACTCCGGTTGCGAAGGCAGCCTGCTAAGCTGCAACTGACATTGAGGCTCGAAAGTGTGGGTATCAAACAGGATTAGATACCCT
+
AFFGGGGGGGGGGGFGGGGGFGG:FFC@GGGGGGGGGFFGGGFGGFGGGGGFGGGGGFDFGGGFGGGGCGGCBEGAFEFGFGGGGEFCFFE=EFFGEFEGGGGGGG,,CFG9FGE4<<??,<FGD9EGCEF9A?9EGGFFEFCGCF8DDAFGFGFG7CFGG@FGCDCF:BFGC,,@F,@<BFFGCCCGGGG>CF7CEGDGCCFD,FB<*?FECEFFC>FA;923>A:$>ED8FF>:5#5#%<F7:C#15963:GE9:5CD8378EDGGGGF?F3>,E,FD6CFFEC:,A8FF:B,B=@@9,A,DE8FCEDFGEEC7@FD8FEB@)DEEGGGGFGFDFCFFE=C4,7FFE9FFC@@C::=+GDGCGGGGGGGGDFGGGFDEFCDFCFCE9FFECFGGGGGGFFFGGGGEGGEDGGGFGFGFGGGFGD9GGGGCCCCC
@s601 36215
TGAGGAATATTGGTCAATGGGCGAGAGCCTGAACCAGCCAAGTAGCGTGCAGGATGACGGCCCTATGGGTTGTAAACTGCTTTTATAAGGGAATAAAGTGGGAGTCGTGACTCCTTCTGCATGTACCTTATGAATAAGGACAGGCTAATTCCGTGCCAGCAGCCGCGGTCATACGGAAGGTCCGGGCGTTATCCGTATTTATTGGGTTTAAAGGGTGCGTAGGCGTGTTATTAAGTTAGTGGTTAAATATTTGAGCTAAACTCAATTGTGCCATTAATACTGGTAAACTGGAGTACAGACGAGGTAGGCGGAATAAGTTAAGTAGCGGTGAAATGCATAGATATAACTTAGAACTCCGATAGCGAAGGCAGCTTACCAGACTGTAACTGACGCTGATGCACGAGAGCGTGGGTAGCGAACAGGATTAGATACCCT
+
FGGGGGFGGF9CFGFGGCFEEFG@CEGGGFGGGECFGGGGGGGG9FEFDGGGGGGGFCFGEFGCFFFCFFEFCFAFFGGGE99EFFGFFCGGGGGGGGFEF@,4B<FFGGG<AFEEEDFFGGFGGFCFCF9FGGEEFC,BB4+BBFGGGAC<FCCCFGFGFG8D=8CCF+>,E,@CE<:CF3D<F:CC0=<:%CC##E><D>=C?<=78CAFCCFFC6F:CFED;)#=B9<>ECGF?CGGF;AFA@9?GGFGG<DCFCGGGFCD9D9;GFGFE@)GFGFGFGFE@<5,@EECFFFGFCFECFGGGFBDEEFCDE;;ECGGGGGAGGFGFDGGFGFGFE=ECFFGFFGFEEGGGGGGGGGGGDGGGFGGGFGGGGGGGECGGGGGGFGGGFEFF,GGGGFFBFFFCGGGFEFGGGGFC<EFGGGFFFGGGGCCCCC
@s601 39950
TGAGGAATATTGGTCAATGGACGAGAGTCTGAACCAGCCAAGTAGCGTGAAGGATGACTGCCCTATGGGTTGTAAACTTCTTTTATACGGGAATAAAGTTAGCCACGTGTGGTTTTTTGTATGTACCGTATGAATAAGGATCGGCTAACTCCGTGCCAGCAGCCGCGGTAATACGGAGGATCCGAGCGTTATCCGGATTTATTGGGTTTAAAGGGAGCGTAGGCGGGTTGTTAAGTCAGTTGTGAAAGTTTGCGGCTCAACCGTAAAGTTGCAGTTGATACTGGCGACCTTGAGTGCAACAGAGGTAGGCGGAATTCGTGGTGTAGCGGTGAAATGCTTAGATATCACGAAGAACTCCGATTGCGAAGGCAGCTTACTGGATTGTAACTGACGCTGATGCTCGAAAGTGTGGGTATCAAACAGGATTAGATACCCT
+
EGGGGGGGGGGGGFGGGGGGGGGGGGGFFFGGGGGGGGGGGGGGGGGGEGGGGGGGGGEGGGGGGGGGFFEFGGGGGGGGGAFGGGGFGGGGGGGGGGGGGGGGGGGFFGGGGGGGGGGGGGGGGGGDFGGGGFGGGGGGFGEGGGGGGGGGGGGGGGGGGGGGGGGDFGGGGGGGEDGFGGGGGCEGGDFGGGGGGDG@GG=FG<@FGG@GGGGAGFGDACGGGGGDE9GGFGGFFGGGEFCGGGGFGCECGFGFGGFFGGGFFF7;AAGGGGFE<FFFFGGGGGGFFEGFFGGGGFGFGGFGGGGGEFEF7GGGGGGGGGGGFECGGFGE,EFCEFC8GGFEFGFGGGGGECCC@@FEGGEDFGFGGGFGGGGGEGGGGGGGGFEGGFBGGGGGGGGGGGF<FDGGGGGFFFCGFF@DDGGGGGGGFGGCCCCC
@s601 35758
TGAGGAATATTGATCAATGGGCGGAAGCCTGAACCAGCCAAGTAGCGTGAAGGATGACTGCCCTATGGGTTGTAAACTTCTTTTATAGGGGAATAAAATGAGCCACGTGTGGCTTTTTGTATGTACCCTATGAATAAGGATCGGCTAACTCCGTGCCAGCAGCCGCGGTAATACGGAGGATCCGAGAGTTATCCGGATTTATTGGGTTTAAAGGGAGCGTAGGTGGACATGTAAGTCAGTTGTGAAAGTTTGCGGCTCAACCGTAAAATTGCAGTTGATACTTTGTGTCTTGAGTACAGTAGAGGTGGGCGGAATTCGTGGTGTAGCGGTGAAATGCTTAGATATCACGAAGAACTCCGATTGCGAAGGCAGCTCACTGGACTGTTACTGACACTGAGGCTCGAAAGTGTGGGTATCAAACAGGATTAGATACCCT
+
EGFGGGGGGCFG<FFGGGFGDGG:EGGGGGGFFGGGGGGGGC<EFFE::7CFFGGGFFEEGGGFG@FCEEFGGGG9FAFGGEGGGGCCEFGGGGFFGFGGGGGGGGGGGGF@EFGGDFGAFGGGGF9EFFGCDFDCGGGGDCCCEB@AFCAF=FCFFGFGGF@,<BEG@*CECCC:FFEGF@<07=(:=3<CBCEGGGECCFCCFF<<CGCF)?:586ED8C@?CE=6E<:FGGFAGFFE9EED@AFF<F=>:@=>FGGFGFEFD@EC<@C6FEE;C3==46+,CGGE?A,<FFECDGGGGGGGGGGGGFEGGFDDGGGEFGGGFF7FE,F@,<,F9CFFF8FCFFEGGGGF@FEGEFFEGFC@EEGGFFDE@FECFFA<,CEGGGGGGGGFGGGGFGGGGGGGGFGFF9FFGF@GECFFFGGGGGFGGGGCCCCC
@s601 21958
TGGGGAATTTTGGACAATGGGCGCAAGCCTGATCCAGCTATTCCGCGTGTGGGATGAAGGCCCTCGGGTTGTAAACCACTTTTGTAGAGAACGAAAAGACATCTTCGAATAAAGGGTGTTGCTGACGGTACTCTAAGAATAAGCACCGGCTAACTACGTGCCAGCAGCCGCGGTAATACGTAGGGTGCGAGCGTTAATCGGAATTACTGGGCGTAAAGGGTGCGCAGGCGGTTGAGTAAGACAGATGTGAAATCCCCGAGCTTAACTCGGGAATGGCATATGTGACTGCTCGACTAGAGTGTGTCAGAGGGAGGTGGAATTCCACGTGTAGCAGTGAAATGCGTAGATATGTGGAAGAACACCGATGGCGAAGGCAGCCTCCTGGGACATAACTGACGCTCAGGCACGAAAGCGTGGGGAGCAAACAGGATTAGATACCCT
+
D<FGEGGGGFGFGGGGGGGGGGEGGGGGGGGGGGGGFGGGGGGGGGGGGGGGGGGGGGGFGGGGGGGGGGGGGGGGGGGGGGDF@FGGGGGGGGGGGGGFGGGFFGGGFGGGGGGGGEFEGGGGGGGEGGGDDDFGGFGGGFFFFGFGGGGGFGGGGGGGGFF7BBFFGGGGGGGGGGGFEBFCF)==FFGEGE:CD>GG9.<<:EFGGFDFG:F<;EFCFGFGGGGC3<FE>C=:FFGGFGGCFGGFFCA?-GFGGFAEGDFF=FFCGGFEGGGFDEBBACE>6,EFC@CFF;EFD9GGGGGGGGFCGGDGGFGFAGEAGGFFFF<GFFGECFGGGGGGGGF@FGGGGGGGGFFFFEGEFCGGGGEGFGFGGF@GGGFGFGFDGGFGGFGGGGFFGGGGGGGGGGGFGGGGGGGEGFGGGGFFEGGGGGGGGGGGCCCCC
@s601 363
TGAGGAATATTGGTCAATGGACGAGAGTCTGAACCAGCCAAGTAGCGTGCAGGATGACGGCCCTATGGGTTGTAAACTGCTTTTATAAGGGAATAAAGTGAGTCTCGTGAGACTTTTTGCATGTACCTTATGAATAAGGACCGGCTAATTCCGTGCCAGCAGCCGCGGTAATACGGAAGGTCCGGGCGTTATCCGGATTTATTGGGGTTAAAGGGAGCGTAGGCCGGAGATTAAGCGTGTTGTGAAATGTAGACGCTCAACGTCTGCACTGCAGCGCGAACTGGTTTCCTTGAGTACGCACAAAGTGGGCGGAAGTCGTGGTGTAGCGGTGAAATGCTTTGATATCACGAAGAACTCCGATTGCGAAGGCAGCTCACTGGAACGCAACTGACGCTGAGGCTCGAAAGTGCGGGTATCGAACAGGATTAGATACCCT
+
AFGGGFFDEFGGDGGGGGGFGGGGGGGFGFGGGGGFGGFGCGFGGGDGGGGGGGGGGGGGGGGGGGGGGGGEGFFFGGGC<,?FGGGGGGGGGGGGGGGGFGGGGGGFE=+EFGGDGGDGGGGGEFGGGAFAFAFFGFD@FGFCE7BFGDCFFCCCFGFG,3<FGCE@F@FGFGGG7FGECFD**<CECFGGFGDGE=:F+:FGGG*=FGG1B@<,*0:348C6CCFFFE?FC.C287CGGD=?:8E=,:8<C9CBFF7:EF=7FECFC.C?=8.7CB0DFFFCFB,F?F<F5EEBEC,FGGFF@GFC7EAB>B7E@GGFF9EGAC7BBC<,,C8E@:5,<,F:GGFGGFGFC?CC=DA,>EFAAFGFFGGGFCEC,GGDGGGGGFCGGGGGGGFFFGGFDEEFGGFCGEE<FE9GGGF@FDGGGEFFGGF@CCCC
@s601 364
TGAGGAATATTGGTCAATGGGCGAGAGCCTGAACCAGCCAAGTAGCGTGAAGGATGACTGCCCTATGGGTTGTAAACTTCTTTTATAAAGGAATAAAGTCGGGTATGCATACCCGTTTGCATGTACTTTATGAATAAGGATCGGCTAACTCCGTGCCAGCAGACGCGGTAATACGGAGGATCCGAGCGTTATCCGGCTTTATTGGGTTTAAAGGGAGCGTAGATGGATGTTTAAGTCAGTTGTGAAATTTTGCGGCTCAACCGTAAAATTGCAGTTGATACTGGATATCTTGAGTGCAGTTGAAGCAGGCGGCATTCGGTGTGTAGCGGTGAAATGCGTAGATATCACGAAGAACTCCGATTGCGAAGGCAGCCTGCTAAGCTGCAACTGACATTGAGGCTCGAAAGTGTGGGTATCAAACAGGATTAGATACCCT
+
EFGGGGGG@,CFFFGFGGCFGFGGGGGEFFFFGFGGGGGGGGGGGGGGGGGGGGGGGGEGGGGFGCEFEGGGGDGGGGGGGGFGFGGGGGCCDA55C,C,?CGG+=BFGGG9A<FFGGG?<FEFAFE,EFCDAEF,C,8:,A?=CGGGGFG8CDFC<FFGGG8FE6BFGC7:FFG>>5@7,@:A>715CF@>GGE*4*:FGFB<CF***5,++8*2*6C6;=5:A6545@%>@F:6D253<FFCF<C)==+3+8E@7-=CG8C:FEDA16:FGF@8,3FDFCGGEF=EC@GGE@FDE@C,,C4FE8@F=@:,,8GCB8,,FFEC=7=9E9FEF?CC86GGF;BFCDE,DC<FFFF@??GGFFC?DGDGGCFGDCGFCECGGGGGFFGEEEC<@,GFFCGFEGGGFGGGFECFEFFGGFGGGGGGGGGGGFF@CCCB
@s601 365
TGAGGAATATTGGTCAATGGGCGAGAGCCTGAACCAGCCAAGTAGCGTGAAGGATGACTGCCCTATGGGTTGTAAACTTCTTTTATAAAGGAATAAAGTCGGGTATGCATACCCGTTTGCATGTACTTTATGAATAAGGATCGGCTAACTCCGTGCCAGCAGCCGCGGTAATACGGAGGGTCCGAGCGTTATCCGGATTTATTGGGTTTAAAGGGAGCGTAGATGGATGTTTAAGTCAGTTGTGAAAGTTTGCTGCTCAACCGTTAAATTGCAGTTCGTACTGGATATCTTGAGTGCAGTTGAAGCGGGCGGAATTCGTGGTGTAGCGGTGAAATGCTTAGATATCACGAAGAACTCCGATTGCGAAGGCAGCCTGCTAGGCTGCAACTGACATTGAGGCTCGAAAGTGTGGGTATCAAACAGGATTAGATACCCT
+
FGGGGGGGGGGGGGGGGGGFGGGGDGGGGGGGGGGGGGGGGGGGGGGGGDGGG@6EDFFFGGGGGGGGGGGGGGGGGGCDEFGGGGGDDDGGGGGGGGGG:ECFGGGFFFF<4,@FGGGGGFGFGG<<FFGGGGGCFFFGBCFEDGCGBFGGEGG>FGGG<@F?CEGGGGGGFFFFG7>*CFGDCBEFGG7,?F:===F:CGGFG67F=GGGGGG:E0F@@:/579#.E<?C=EF9.8DFGGFFFAAF@16CF#>@59DBF+57#9DC3BF?F@+4$,6;GGFA?C5,@AAA0B2,9,,<D7ECC@+GFDC@+,+GGFGFFFDE=GGFCFGGFE?>=E99E;FF@GGGGGGF@GGG@DF7FEEGGGGGGFE@,C@<8E;,FCFGGGGFAFEC6<CFGEGFGGFDGGGGFFGFGGGGF,AGGFGFCGGGFBGCCC@C
@s601 38821
TGAGGAATCTTGGTCAATGGACGAGAGTCTGAACCAGCCAAGTAGCGTGAAGGATGACTGCCCTATGGGTTGTAAACTTCTTTTATACGGGAATAAAGTGAGGCACGTGTGCCTTTTTGTATGTACCGTCTGAATAAGGATCGGCTAACTACGTGCCAGCAGCCGCGGTAATACGGAGGATCCGGGCGTTATCCGGGTTTATTGGGTTTACAGGGTGCGTAGGCGGACGCTTAAGTCAGTTGTTAAAGTTTGCGGCTCATCTGTAAAATTGCAGTTGATACTGGGTGTCGTGAGTACAGTGGAGGCAGGCGGAATTCGTGGTGTAGCGGTGAAATGCTTAGATAGCACGAAGAACTCCGATTGCGAAGGCAGCTTGCTGGACTGTAACTGACGCTGATGCTCGAAAGTGTGGGTATCAAACAGGATTAGATACCCT
+
<FFGGFGG,CC,FGGGFGFAFF7@@@FCFEAFFFGGG8FFFFCFFGCF,8<A,6F@FGC-CACEF,:EFE:B=EDG9FFGGCEFGFGGC7=:+A=DAG??9,4B?EFEBDFGFGGGGFGFDAADE9<+:+,A,FCC?9FC?<+4F+@A>F,B7A,B=<3=FFF<+C7<FEF,3=::B*3>D:BE**4*41<:,<<://8@54FC:768*0%559C(=*FA<@9E>G?DC:7;;F9*#AFGF<>,FAGFF+E@CFDE@C:,,,FFEDGFFAFCGFE9;CD==+GF:@+B@,EC+GGGGF=,CGF8GGGGGGD@B@EEEGGEGGGEDC,,EGFCDCE,EC?;A,<9,CGFFEEC,FGGEGF:7GCDEE@FF8C<CEGFGGFGGFGGFDGGGGGGGGF<<EFCGDGFEFEGFGGGGGGGFFDEFFFFDGFGGGFCCCCC
@s601 367
TGAGGAATATTGGTCAATGGCCGAGAGGCTGAACCAGCCAAGTCGCGTGAAGGAAGAAGGATCTATGGTTTGTAAACTTCTTTTATAGGGGAATAAAGTGGAGGACGTGTCCTTTTTTGTATGTACCCTATGAATAAGCATCGGCTAACTCCGTGCCAGCAGCCGAGGTAATACGGAGGATGCGAGCGTTATCCGGATTTATTGGGTTTGAAGGGTGCGTAGGTGGTGGTTTAAGTCAGCGGTGAAAGGTGGTGGCTCAACCATAAAATTGGCGTTGGAACTGGGTTACGTGAGTGTGTTTGAGGTAGGCGGAATGCGTGGTGTAGCGGTGAAATGCTTAGATATCACGAAGAACTCCGATTGCGAAGGCAGCTTGCTGGACTGTAACTGACGCTGATGCTCGAAAGTGTGGGTATCAAACAGGATTAGATACCCT
+
FFGGGGGGGGGGGGFGGGGGGGGGGGGGGEGGFG8FGCFEAFGGG7@@:8DFFFGGGGCFF@FGA9E<<FFEFGFFGGFFE9<FGGFFFEE7F@9DFFCFC<8:FDFEDFFGCG?FCC7<BFEGFGGC,=7,<<FGGFFGDA>FG+6>BFGGCGF:FF,@FF,F8+@FFCG;,@FEB*C>,2<7*5?*4<E29<18CCC?FFFGFG<4E#<B/1<5B2A;5>GD?7;5*9AEFD:677C6CGDF@,1@3@#/%AE:EC<7:,3=@CEA+C8*GCFF>=?0+GFFDFB81<ECBE@,GFCGGFFFBE:GGFFDCBCE=FD:DGGGBGGFC;CA,GE89FFFF=6,FFGF<C,B,8+CEGFGGDGGGGFGGGGGGFCF8EAEGFDFFGEF@@,FFFFGGFF<GGGGFFFFB9FGGGFEFAFFFGGGGGGGGFGCCCCC
@s601 34463
TAGGGAATCTTCGGCAATGGGGGGAACCCTGACCGAGCACCGCCGCGTGAGTGAAGAAGGTTTTCGGATCGTAAAGCTCTGTTGTTAAGGAAGAAAGAGTGTGAGAATGGAAAGTTCATACTGTGACGGTACTTAACCAGAAAGGGACGGCTAACTACGTGCCAGCAGCCGCGGTAATACGTAGGTCCCGAACGTTGTCCGGATTTATTGGGCGGAAAGCGAGCGCAGGCGGTTAGAAAAGTCTGAAGTGAAAGGCAGTGGCTCAACCATTGTAGGCTTTGGAAACTGTTTAACTTGAGTGCAGAAGGGGAGAGTGGAATTCCATGTGTAGCGGTGAAATGCGTAGATATATGGAGGAACACCGGTGGCGAAAGCGGCTCTCTGGTCTGTAACTGACGCTGAGGCTCGAAAGCGTGGGGAGCGAACAGGATTAGATACCCT
+
GGGFGFGGGFFGGGGGGGGFGEGGGGGFF,EFGGCFGCF,F7CC3@>@FDEF>EAFGF>3:CF7F+><>EFDEFGGGFFFFGGGGGGGGGGGGFF,?GG@FCFFGGFGFFGFF7FAFF<FFEGG;BFGGGGGFGFFB9CBFFFFGGGGFGGGGGGGGGGFG88CEGF>FFC>8C5:E:CFFFGCC:C:>**#2:38=/@CC58?CCG<<@C61:#>E>C@BFGE92EGGCCGGB;,;:F<;F7GFAFG=GCE:FCCCF@<F5F7CDFEEFACFEF<8GGGGGD==GGGGGDD<9AFB8F;EAGF=GGCFGE?,CGFE4AEE=48EGGGEBFCFC,CE:7GGFFFDDFFCFFGGGGGFEFGF:+EGFEGFGF:EGGFFFFGGGGFGGGGGGGFGGGFGGGGFDGGFGGGFFCGGGGGGGFGGGGGFAGGGGGGFGGGCCCCC
@s601 369
TGAGGAATATTGGTCAATGGGCGGAAGCCTGAACCAGCCAAGTAGCGTGCAGGATGACGGCCCTATGGGTTGTAAACTGCTTTTATGCGGGGATAAAGTGGGCCACGCGTGGTCTTTTGCAGGTACCGCATGAATAAGGCCCGGCTAATTCCGTTCCAGCAGCCGCGGTAATACGGAAGGTCCGGGCGTTATCCGGATTTATTGGGATTAAAGGGAGCGCAGGCGGCCGGGCAAGCGTGTTGTGAAATGCAGTCGCTCAACGTCTGCACTGCAGCGCGAACTGCCCAGCTTGAGGGCGCGCAACGTTGGCGGAATTCGCCGCGGAGCGGTGAAATGCTTAGATATGGCGAAGAACTCCGATTGCGAAGGCAGCTGACGGGTGCGTAACTGACGCTCATGCTCGAAAGTGCGGGTATCGAACAGGATTAGATACCCT
+
CFGGGGGGGGGGGFGCFEG8CFGGGGGGGGGGGGGEFGGFGGAFGGGGGGGGGGGGGDFGGGGCGGFGGGGGGFGAFGGGE9FEGG9F@FEGGGGFCD<FFFGFGGGGGGGGFGFF<DFGGCCF9,>>CC3FFFGGGGF,@@:FGGGGGGGGGGGFFGGCF:<C@C:@GGGF:C8C7CECFGGGDGGDGGC>+<8C5*;ACFGGFC*00<?+<,:>E9:5,)/1#DGDEE99CCE+E>DE3B;40@CGGBE=1<;?CF=4DGDFE?8<8C<28:8:4/*;;.EGFGDB4,BD0*6GGGEB,GEFF@=B=,C7++884B=@B466)C@EE=9A?FC=FFEDGDDF@F?,GGEF<FE>F<=CGEF<FA,GFECC,@DGGFCDGEGGGGGGGEFEFA<<FGGFFEGGFGFGGCGGGGGGFFDECCGGGGFFFE8CCCCC
@s601 370
TGGGGAATATTGCACAATGGGGGAAACCCTGATGCAGCGACGCCGCGTGAGTGAAGAAGTATTTCGGTATGTAAAGCTCTATCAGCGGGGAAGATAATGACGGTACCTGACTAAGAAGCACCGGCTAAATACGTGCCAGCAGCCGCGGTAATACGTATGGTGCAAGCGTTATCCGGATTTAGTGGGTTTAAAGGGAGCGTAGGCCGGAGATTAAGCGTGTTGTGAAATGTAGACGCTCAACGTCTGCGCTGCAGCGCGAACTGGTTTCCTTGAGTACGCACAAAGTGGGCGGAATTCGTGGTGTAGCGGTGAAATGCTTAGATATGACGAAGAACTCCGATTGCGAAGGCAGCCTGCTGTAGCGTAACTGACGCTGAAGCTCGAAAGCGGGGGTATCGAACAGGATTAGATACCCT
+
GGFGG,BFGGGGGGGGGGGGGGGFGCGGGGGGGFGGGFGG@GGCGGFGGGGGGGGGGGG9?A?EF?F,CFAFFGG9F<FFEFGDCFF:FE8BFFGGF9CEFGDGGGGGGGCEFD>,C=E8DFGGDG+FCFGGG:CFFA7:@D<DE7>FF7:FCFGCFFCC,<C,,>:FG:FEDGGGC78:<-?CCF@:-<-5E-1#<;FGDC*:(>FC?9>:<'<8E<FD,C)=CFGEC<C18@E:?CFCE8FCF0<@;GFACDGFC;,=C>FD:F;D<A.D<GEFEFBF9GEFEDGEEDB,4DCEEFCFEAEC8F@AC,<;A9FFD<FGDGGGGGGGGGGFEECGCFFCGGGGGFCGGFFF@CGGGFGGGGGGGGFGGGFGGGGFGGGGFEFGCFFFC,GGGGGGGGGFGGGGGFGGGGGCCCCC
@s601 371
TGAGGAATATTGGTCAATGGGCGCAGGCCTGAACCAGCCAAGTAGCGTGAAGGATGACTGCCCTATGGGTTGTAAACTTCTTTTATATGGGAATAAAGTTTTCCACGTGTGGAATTTTGTATGTACCATATGAATAAGGATCGGCTAACTCCGTGCCAGCAGCCGCGGTAATACGGAGGATCCGAGCGTTATCCGGATTTCTTGGGGTTAACGGGAGCGTAGGTGGACAGTTAAGTCAGTTGGGAAAGTTTGCGGCGCAACCGTAAAATTGCAGTTGATACTGGCTGTCTTGAGTACAGTAGAGGTGGGCGGAATGCGTGGTGTAGCGGTGAAATGCTTAGATATCACGAAGAACTCCGATTGCGAAGGCAGCTCACTGGACTGCAACTGACACTGATGCTCGAAAGTGTGGGTATCAAACAGGATTAGATACCCT
+
ECEFGGGGGGFFCGGGGGGGGGGGGCGECFGGGGCFGGFGFFGGFFGGGGGGGGGGGGFGGFGGGGFGGGEG@FGGGFFGFFGGGGGGCFGGGGFG,E?FFFGGFAFFFEGCFGG8FGAFGGGGGGGFGGFEFAE;FEFFFCEGGGGF8CFGGGF:FFFGDGEDGGEGGG+38EFG**:CFFGGGC7FG71:,CCE*5+?++?<<A*=7=C+*4<5E6C>5342,5277:F7@C9)<35%(=#FE2,97@4>83+=,@GCDGGGGGGGEE:*9GF;@,B==CGFAE:,=FBADB,FFE=,CF?GEGGGGFF;@,4+GGGGFCB=)F89DCFFGGGFFCF9E,,FGGGFFFFEDCFGCFE:GGEGFF@F@GFFF@DGGEDFGGGFCGF9FFFFGGGFGGGGGGGFFGGGGGGGGGGGGGFGGGGGFDGGFFE@CCCC
@s601 23768
TGGGGAATATTGCACAATGGGGGGAACCCTGATGCAGCGACGCCGCGTGAAGGAAGAAGGTATTCGTATTGTAAACTTCTGTCGCAGATGACGAAGATAATGACGGTAATCTGCAAGAAAGCACCGGCTAACTACGTGCCAGCAGCCGCGGTAAAACGTAGGGTGCTAGCGTTGTCCGGAATTACTGGGTGTAAAGGGAGCGCAGGTGGCAGTGCAAGTTGGATGTAAAATCTACGGGCTCAACCCGTATATGCATTCAAAACTGTGCAGCTTGGGTGAAGTAGAGGTAGGTGGAATTTCCGGTGTAGCGGTGGAATGCGTAGATATCGGAAGGAACATCAGCGGCGAAGGCGACCTACTGGGCTTTAACTGACGCTGAGGCTCGAAAGCATGGGTAGCAAACAGGATTAGATACCCT
+
6EDFEDEGGGGGGGGGGCE,E@@CFFFGG,EEFFG<CFD7CC:+@7F>FGGGGGGGFFFGGFDDGGBFGFGGFFFGGFGGG,E<DG<FFFGC*@:FFGG>F9<9FGGGGGGFGGGCFFCGFGGGFG@FGGGG:CFG,+*<<28<=+<**/8*:EGG9>*;88888?A??F8CE*;C95::EDFC7,<FF8/>BEEFE=4:5AC>EDF;C88C-<FFF9@,:E@D<AE9AA@8CF2#CFDDGGFCCFF@F>FEC,DFGFGCFG=0GFF<=C<FFGDEEGGE<FEFAFFGFFGGF>=9+78>7GFF>8>C7AFFFFB@B>@?6;FEGGGGFGA9FF@C9F@@:FCGECGF:GGGFEGGGGGFB@GFGGGGFGGFFGGGGGFGGFGGGFEFE8?GGGGGGGGFFFFEGGGFGGFCGCCCCC
@s601 38237
TGGGGGATATTGCACAATGGAGGAAACTCTGATGCAGCGACGCCGCGTGAGTGAAGAAGTATCTCGGTATGTAAAGCTCTATCAGCAGGGAAGAAAATGACGGTACCTGACTAAGAAGCCCCGGCTAACTACGTGCCAGCAGCCGCGGTAATACGTCGGGGGCAAGCGTTATCCGGATTTACTGGGTGTAAAGGGAGCGTAGACGGCGATGCAGGTCTGAAGTGAAATACCCTGGCTCAACCTGGGAACTGCTGTGGAAACTGTGTTGCTAGAGTGCTGGCGAGGTGAGCGGAATTCCTAGTGTAGCGGTGAAATGCGTAGATATTAGGAAGAACACCGGTGGCGAAGGCGGCTTACTGGAGAGTAACTGACGTTGAGGCTCGAAAGCGTGGGGAGCAAACAGGATTAGATACCCT
+
AFAFE7BEFGGFE@FGGDGEC@E@FGCDEFFADCCGGF>CFGDGEGGGGGE6EE,FFFG9E,,C,CE,9CC<<<E,AFF?EF?BD<EFFC+=F<F@F,??,=8BFF??<=<,5<?DF@,DC7++8+83F,@373,:@FF?<,33@:*7@F*@<FCC,*>@C7FC>*:<F**3?CGC:18<+A,,<8*;CAFF+,2/:*8CC**3;>CE85?58,810E@:FF3@97@7<+3<-D::8,@:+:,,,C8,,,<@>,;C:,66+8C3>,:,,A<<DED7=?4++,,<F8+=CB9FE8;E8@E?F9=+5DEGFE?,F7CGGGEFFGFCFFFDFDFF=?@+:@,CGF@7FFCFCCAGGGGGFGGFC,AGGGFF:F<CF=FE,7GFGDGGGFFCF<EDE,A<FAGFGGGGGGGGGGFCCCCC
@s601 32004
TGAGGAATATTGGTCAATGGGCGCAGGCCTGAACCAGCCAAGTAGCGTGAAGGATGACTGCCCTATGGGTTGTAAACTTCTTTTATATGGGAATAAAGTTTTCCACGTGTGGAATTTTGTCTGTACCATATGAATAAGGATCGGCTAACTCCGTGCCAGCAGCCGCGGTAATACGGAGGATCCGAGCGTTATCCGGATTTATTGGGTTTAAAGGGAGCGTAGGTGGACAGTTAAGTCAGTTGTGAAAGTTTGCGGCTCAACCGTAAAATTGCAGTTGTTACTGGCTGTCTTGAGCACAGTAGAGGTGGGCGGAATGCGTGGTGTAGCTGTGAAATGCTTAGATATCACGAAGAACTCCGAGTGCGAAGGCAGCTCACTGGACTGCAACTGACACTGATGCTCGAAAGTGTGGGTATCAAACAGGATTAGATACCCT
+
FFGGGCGGGGGFFGGGGGGGGGG@@FECBCFFGGCFA,F<FGFC9FGC:FFFGG<E@<6CCDG,CEFGFFGFFGAFGFGG,BF<FFGECFGFFGGGGGGAEG?EFGGFFAF:,:EEF9,B,,,AF9AF@,5<EFGGFGGC9<8FCEGGF9FFBEFD7FC<FFFGGGGG@<FGFGCFCBEFG@C?FBEGC0C:=5>7*;?BFGCFEGEEFFCF,?<DFDGFFGFC@C@:$2FFFGG>FGGGFE6,@=,CF7CE<>0@307FF=8<;:,@?EFGFF9<7,;D8F?E=FE<9BAC+?AFE:5,,:4?EE:C49,44EEB=CA,CE:E),C,CGFAECFFDCFCAFFFEDFCFFEEFF+CC@D::CFBC,,CEF@8GFC@FEBGGFGGFE@GECFFCFFCGEFEC:BC;8GGEGGGGEFFC,BFADFDDFC9F,<A-CCC
@s601 375
TGAGGAATATTGGTCAATGGGCGAGAGCCTGAACCAGCCAAGTAGCGTGCAGGATGACGGCCCTATGGGTTGTAAACTGCTTTTGTAGGGGAATAAAGTGAGCCACGTGTGGTTTTTTGCATGTACCCTATGAATAAGGACCGGCTAATTCCGTGCCAGCAGCCGCGGTAATACGGAAGGTCCGGGCGTTATCCGGAGTTATTGGGTTTAAGGGGAGCGTAGGCCGTCTGTTAAGCGTGTGGTGAGATGTAGTGGCTCAACCAGGGCATTGCCGCGCGAACTGGCAGACTTGAGTGCGCAGGAAGGAGGCGGAATTCGTCGTGTAGCGGTGAAATGCTTAGATATGACGAAGAACTCCGATTGCGAAGGCAGTCTGCTGTAGCGCAACTGGCGCTGAAGCTCGAAAGCGTGGGTATCGAACAGGATTAGATACCCT
+
FCEFGCEFGGGGGGGGGGCCFFGGGGGGGF8FFGCGGGFGGGGGGGGGGGGGCFGGGGEDGGGCC:ECFDFGGFGCCCFCF,CCFFGGGGGFCAFGGG5?FGFGGGE<DEFE,A=DFGDFDGFC<CEDF@CFFFFEEFGGGGGGGGGG9FFCF3@CFFFGGC63@5BCFGDEE@@FG<FGCGCEGE=@FG*8<F7:C*8?+:,822)88,:CF;G?GFGD@DCC<>C3C52312<9E0FC/C:C@FCED?BG7=8@,@>5<63CFE>F=FFB(F@:$@+=8B><3<,8,,==5@CC@,9CE?,FB+8BB><,4,8=7@BFDFC8=GEFFCFA9,E>49:,A,,E@EFGFE?FCGGFCFFEGCGGGFFGGDCFE:,CEA:=+:@,GGGGGEF7GGGGGFEFFCGFBDGGEEEAGGGGGGGFFGFEFAE<CFFACCCC
@s601 43296
TAGGGAATCTTCGGCAATGGGGGCAACCCTGACCGAGCAACGCCGCGTGAGTGAAGAAGGTTTTCGGATCGTAAAGCTCTGTTGTAAGTCAAGAACGAGTGTGAGAGTGGAAAGTTCACACTGTGACGGTAGCTTACCAGAAAGGGACGGCTAACTACGTGACAGCAGCCGCGGTAATACGGAGGATCCGAGCGATATCCGGAGGTATTGGGGTTAAAGGGAGCGTAGATGGATTTTTAAGTCAGTTGTGAAAGGTTGCGGCTCAACCGTAAAAGTGCAGTTGAGACTGGATATCTTGAGTGCAGTGGAGGCAGGCGGAATTCGTGGTGTAGCGGTGAAATGCTTAGATATCACGAAGAACTCCGATTGCGAAGGCAGCCTGCTAAGCTGCAACTGACATTGAGGCTCGAAAGTGTGGGTATCAAACAGGATTAGATACCCT
+
FFGGGGGGGGGGGDGGGGGGGGGCFF?FEDFFGGDEGGFGGGGGGDG=@F,66:FFFFFFCEFGGCFC7BFFEFG<FFFEFFGFGGGG<D9FFFF=CEEFF,BEECFE,<FFFGF<DFDGFDFF9AFGGF>FGC9;B<DEF@GF7<B>F@G7<BF9FGG8F:B,FGF:F7*=<C@CF,7>C*<*=1>B8FF:=:*275<9C*/**2,<,,<8/1*1<-+::8/:CCEC,#<703,,,>3,B::,FFAGGC>436+6+7:88,CGGFFC?,B:,C,EE@AF,9E7,FF;EEFACE?FGF?FFGFE,:,,,,=7CGFE>F@887GGGEE=>+DF=AGGF<A<CGFC<,FEGGFFGGGGFDFCGGGGGFFEGFGF9GGGFF@,CGGFC<E<FFE9GGFFCFGGFF,GGGFFEAGGGGGGGFGFGF<CCFGGGGFFE9F8GCCCCC
@s601 377
TGAGGAATATTGGTCAATGGGCGAGAGCCTGAACCAGCCAAGTAGCGTGAAGGATGACTGCCCTATGGGTTGTAAACTTCTTTTATAAAGGAATAAAGTCGGGTATGCATACCCGTTTGCATGTACTTTATGAATAAGGATCGGCTAACCCCGTGCCAGCAGCCGAGGAAATACGGAGGATCCGCGCGTTACCCGGATTTATTGGGTTGAAAGGGCGCGTAGATGGATGTTTAAGTCAGTTGTGAAGGTTTGCGGCTCAACCGGAAAATTGCAGTGGATACTGGATATCTTGAGTGCAGTTGAGGCAGGCGGAATTCGTGGTGTAGCGGTGAAATGCTTAGATATCACGAAGAACTCCGATTGCGAAGGCAGCCTGCTAAGCTGCAACTGACATTGAGGCTCGAAAGTGTGGGTATCAAACAGGATTAGATACCCT
+
<FFGGGGGGGGGGGGGGGGG8A@GGGGGG?8FGGGGG8DE,CCFFGGFFGGGFECFGGFG8FEEGGGFGGDECFCFGFFEAFFGGGG,F?E,AFEFGGCGE+>FFFEF,<EEFGGGFFCFFGGE9ECFGFFCFGG9EA9FAAFFGGCFC,,36+>:D<=E<BFGE+8>+,,@,,4@*5@@>DCF5*=>FDGGF7<78,?<::FF?CGA-;6?;9<+//283487FF#2:,,72:DEEDFB@,C921+FEEC+:D?D=+F+@+?,GE><,GDDEEC,=6+=2;FCA<<?,9,F*EGFEFEEDAE<=@7BC,FDD8@@,C=DA=66FGDE=,EC9FFGDDECFGFEE@FCFEFF<CEF?=<FC=@,DGF?GGGGGGGGGGGE8GGGFFCGEFGGGGGGCGGFFGGEFEEDGGFFFAFFGFFFGGFFC,DGGFFBCCCC
@s601 378
TGAGGAATATTGGTCAATGGGCGAGAGCCTGAACCAGCCAAGTAGCGTGCAGGATGACGGCCCTATGGGTTGTAAACTGCTTTTATAAGGGAATAAAGTGAGTCTCGTGAGACTTTTTGCATGTACCTTATGAATAAGGACCGGCTAATTCCGTGCCAGCAGCCGCGGTAATACGGAAGGTCCGGGCGTTATCCGGATTTATTGGGTTTAAAGGGAGCGTAGGCCGGAGATTAAGCGTGTTGTGAAATGTAGATGCTCAACATCTGCACTGCAGCGCGAACTGGTTTCCTTGAGTACGCACAAAGTGGGCGGAATTCGTGGTGTAGCGGTGAAATGCTTAGATATCACGAAGAACTCCGATTGCGAAGGCAGCTCACTGGAGCGCAACTGACGCTGAAGCTCGAAAGTGCGGGTATCGAACAGGATTAGATACCCT
+
DFFFGGGGGGGGGGGGGGGGGGGGGGGGGGGGGGGGFGGFGGGGGGGEEGGGGGGGGGGGDFGGGGGGGGGGDF9FFFGGFCFFGGGGGGGF@FGGF<EGGGGGGGGGGGGFGGGGG9@FGGGGG9FFGFGGGF9EGFGGGGGGDGCGCFFGFFGGCGGGGGGGGGDGCCFGFFGE*FDC:DDFGGGGEE-29?*::C?2,;CFFFF?<62321<AEFG><1GGGFDFGFA71:@@G?GFEF@FFEACFB7E>;@FC@:=9=FGDG=EFFFBGECGDGD=2?DFFDFB98FGD=+EGGFFDFFGGGGFFB?;9FECGFGFDGEEFFCGGGGFAFGCGEFFGGGGGGFFGGGGFFGFDFF@@GGGFFFGGGGGFEGF?GDGGGGGGFCGGDGGGFGGFEEF<GGGFGGGGGGFFCGFGGFFFGGGGGGGGGFCCCCC
@s601 25310
TGGGGAATATTGCACAATGGGGGAAACCCTGATGCAGCGACGCCGCGTGGAGGAAGAGGGTCTTCGGATTGTAAACTCCTGTTGTTGGGGAAGATAATGACGGTACCCAACAAGGAAGTGACGGCTAACTACGTGCCAGCAGCCGCGGTAAAACGTAGGTCACAAGCGTTGTCCGGAATTACTGGGTGTAAAGGGAGCGCAGGCGGGAAGACAAGTTGGAATTGAAATCTATGGGCTCAACTCATAAACTGCTTTCAAAACTGTTTTTCTTGAGTAGTGCAGAGGTAGGCGGAATTCCCGGTGTAGCGGTGGAATGCGTAGATATCGGGAGGAACACCAGTGGCGAAGGCGGCCTACTGGGCACCAACTGACGCTGAGGCTCGAAAGTGTGGGTAGCAAACAGGATTAGATACCCT
+
GFGGGGGGGGGFFGGGGGGGDFGGGGGEGGGGGGGGGGGEFEFG:EEFCEFGFGGG8CFCEGGGGGGGEEGDCFGGGGGGGFGGFF8FCFGEGGGFGGGC<FDGGGGGGGEGGGGGGGFDGGGGGGGGGGGGGGCFGAEGGGFGGGGGGGGGCGGGGFFGGGGGGGGGCECC9FGGGGCFDF:CCGCF=BFGGGGGEGGE>C:?4GGCD1?=FGFFFBCF<#GGCBBAC7<:7FCEDFGG.GGGGFFGFFFE9FEFFFCCFGGF<C<C,BFBFD>CGFCF>E:GGGGDGFCFFE7G@FFEGFEGFGGGDGFFCGGGFEFDE+DGEGFFFFCCEFFE<GGGGGFCE@@GGFFDDGGGGGFGGGGGGGEF,GGGGFGF@GF8DEGGGFGEGGGGGGGGGDCFGGGGGGFGGFGCCCCC
@s601 34984
TGAGGACTATTGGTCAATGGGCGTTAGCCTGAACCAGCCAAGTAGCGTGAAGGATGAAGGCTCTATGGGTCGTAAACTTCTTTTATATAAGAATAAAGTGCAGTATGTATACTGTTTTGTATGTATTATATGAATAAGGATCGGCTAACTCCGTGCCAGCAGCCGCGGTAATACGGAGGATCCGAGCGTTATCCGGATTGAGTGGGTTTCAAGGGAGCGTAGGTGGACTGGTAAGTCAGTTGTGAAAGTGTGCGGCGCAACCGTAAAATGGATGTTGTGACTGTCAGTCTTGAGTACAGTAGAGGTGGGCGGAATTCGTTGTGTAGCGGTGAAATGCTTAGATATCACGAAGAACTCCGATTGCGAAGGCAGCTCACTGGACTGCAACTGACACTGATGCTCGAAAGTGTGGGTATCAAACAGGATTAGATACCCT
+
F8FGFG,CEGGGFGGGGFE<8C@FEGE,EEFGGGFGD@=FFFFGFDCF@C<<F@@EFFFGG9EC<,EDGGGEEEGFGGFGGEF<EGG,CFF9E5CEC9A??F9F,@FF9?ACFAC<B,,,AFFFGFGF9EFGGGGFGD9A,B+8>DCFF<E,?4?FFGGFF8AE7+8+3=F;FF::7::FFGG7*@C*FCGG;;<@1C:,2,8,<=*1F,<@<,6C7B*2).*10<@69**7:7,18:>E:>185,,C<@36+-+=,++B3+DFE5,,7,5,,=,?7,,=@EFCGFFE49,E9C><,9FE9E=CFB=C:8;F@4@,48,,DA>B9EF:CAE,55,<DFCFFDC887C,FGFF9,CB@<F=C,CFEFCCC,GFDGFFFFECGGGFC6@GFDE9F<GCCCEECGGGFFCEFFCEFE<GGGFDDGFF9GGGFGDCC@@<
@s601 28635
TGGGGAATATTGCACAATGGGGGAAACCCTGATGCAGCGACGCCGCGTGAGTGAGGAAGTATTTCGGTATGTAAAACTCTATCAGCAGGGAAGATAATGACGGTACCTGACTAAGAAGCACCGGCTAAATACGTGCCAGCAGCCGCGGTAATACGTATGGTGCAAGCGTTATCCGGATTTACTGGGTGTAAAGGGTGCGTAGGTGGTATGGCAAGTCAGAAGTGAAAGGCGGGGGCTCAACCCCGGGACTGCTTTTGAAACTGTCAAACTAGAGTACAGGAGAGGAAAGCGGAATTCCTAGTGTAGCGGTGAAATGCGTAGATATTAGGAGGAACACCAGTGGCGAAGGCGGCTTTCTGGACTGAAACTGACACTGAGGCACGAAAGCGTGGGGAGCAAACAGGATTAGATACCCT
+
EGGGGGDGGGFDFGGGGGGEGDGGGGGF@EGGGGFGGGGGGGGGEFFCFGGGC,AFFFF<CCFECEGBEGGGDFGGGCFGGCEGGG?<=:AEFFGFFGFGGGDGGCFGGGGGGGGGFFFFG,@FDFGCFGGGGGGGGGCF8DFGG>FEEC7;FFCFE?F>#7?BF0CECFGGFFECFBF>GGGDFG<G3BFFGGG:@=F9BCF#*97=DFCFG8;A@>CEDD=79C7FCD##FED:0>?FFCDG2GFFGGFFFCF?AEEGGGGG<FEF@,9FFFBFDFFA9FGGFEC::8E@=GGGFCA5GFGEFGEGGFFCGEGGGGGGGDFFA9EEDBCGGFFFFFFCCEEFFCEGGDGGGGGFGGFFGGGGGGFGGGGGFGFFFGF@EGGGFFEFGGGGGGFGGFFFGGGGGGGGGGGCCCCC
@s601 382
TGAGGAATATTGGTCAATGGACGGAAGTCTGAACCAGCCAAGTAGCGTGCAGGATGACAGCCCTATGGGTTGTAAACTGCTTTTATGTGGGAATAAAGTGAGGGACGTGTCCCTCTTTGTAGGTACCACATGAATAAGGACCGGCTAATTCCGTGCCAGCAGCCGCGGTAATACGGAAGGTCCGGGCGTTATCCGGATTTATTGGGTTTAAAGGGAGCGTAGGCCGGAGATTAAGCGGGTTGTGAAATGTAGATGCTCAACATCTGCACTGCAGCGCGAACTGGTTTCCTTGAGTACGCACAAAGTGGGCGGAATTCGTGGTGTAGCGGTGAAATGCTTAGACATCGCGAAGAACTCCGATTGCGAAGGCAGCTCACTGGAGCGCAACTGACGCTGAAGCTCGAAAGTGCGGGTATCGAACAGGATTAGATACCCT
+
GGGGGGGGGGGGGGGGGGG8CFEGGGGFGGFFGGGGGFGGGGGGGGGGDGFDGGGGGGCEFGGGGFFGGGGGGGFFFEGGFDGECFGGFFD@FFFFGGGGGGGGGGGGGGGGGGGGGGGGGGGGGGGFDEGFFG9EEF@FFFGGGGGCGGGGGGGGGGGGGFGFGCGDGEEFFFGGCFGE,@FFCF7FEEE>EFFE==CF4C0=CF=<+:<EFG@-8$#/,&C4=5C555FAFGC9<#F;CFFCECFFAADF,7FGGGCCGGCGCD@78B%87CEGGECDFGGGGGGGFGFFDF8EGGGGGE@,7GFBC8GFDCECBGFGF9EDFGEEE9DFGEEFDFFGEEGFFGGGGFFCECGGEGGGFCCFF<?GGGFFGGGGGGGGGGGGGGEGGGGGGGGGFGGFGGGGGGGGGGGGGGGGGFGFFGGGF@GGGGGCCCCC
@s601 383
CGAGGAATATTGGTCAATGGGCGAGAGCCTGAACCAGCCAAGTAGCGTGCAGGATGACGGCCCTATGGGTTGTAAACTGCTTTTATAGGGGGATAAAGTGAGCTACGTGTAGCTTATTGCAGGTACCCTATGAATAAGGACCGGCTAATTCCGTGCTAGCAGCCGCGGTAATACGGAAGGTCCGGGCGTTATCCGGATTTATTGGGTTTAAAGGGAGCGCAGGCGGACCTTTAAGTCAGCTGTGAAATACGGCGGCTCAACCGTCGAACTGCAGTTGATACTGGAGGTCTTGAGTGCACACAGGGATACTGGAATTCATGGTGTAGCGGTGAAATGCTCAGATATCACGAAGAACTCCGATTGCGAAGGCAGCTCACTGGGGCGCAACTGACGCTGAAGCTCGAAAGCGCGGGTATCGAACAGGATTAGATACCCT
+
8FFGGFGGGGGFGGGGGGGG8FGGGBFGGGGGFGGGGGGGGGGGGGGFGGGGGEGGGGGGGGGGGFFGGGGGGFFGGGGGGGC@AE@FGFGGGGBFGGGGGGGCGFGGGGGFGGGGGGDFGGGGGGGGGGGGGGGGGGGCGGGGGGGGGGFGGCDCEFEFGGGGGGCFG*CC,D*==FEEGGGGG@DG7:BF9F;EGCEGGGGGGGEGGC@FGGG0C@E364C3>>98FFF<D>@4AFA9FGFGGGEC?BFGDGGGG1>FF@EGGFGGGGGFFFDEF@G<GGGF<GGD9,GGEFCFDFGGFA>,FFDFF=CGFFGEF?@9,CEDBEDGGDFE9GGFE9E9E@?,,GGGGGGGFGGGCFFB:GGFFFFFF@FGFGGGGEEGGGGGGGFEGFCGGGGGGGGFCGFFGGGGGGGGGGGGGGFFGGGGGGGFGGGCCCCC
@s601 384
TGAGGAATATTGGTCAATGGGCGCAGGCCTGAACCAGCCAAGTAGCGTGAAGGATGACTGCCCTATGGGTTGTAAACTTCTTTTATATGGGAATACAGTTTTCCACGTGTGGAATTTTGTATGTACCATATGAATAAGGATCGGCTAACTCCGTGCCAGCAGCCGCGGTAATACGGAGGATCCGAGCGTTATCCGGATTTATTGGGTTTAAAGGGAGCGTAGGTGGACAGTTAAGTCAGTTGTGAAAGTTTGCGGCTCAACCGTAAAATTGCAGTTGATACTGGCTGTCTTGAGTACAGTAGAGGTGGGCAGAATGCGTGGTGTAGCGGTGAAATGCTTATATAGCACGAAGAACTCCGATTGCGAAGGCAGCTTACTGGATTGTAACTGACGCTGATGCTCGAAAGTGTGGGTATCAAACAGGATTAGATACCCT
+
CFFGGFGGGGGCGGGGGGFFGFGGGGGGGEFGGGGGGGGGGGGGGGGGGGGGGGGGFFGGGGGGGGGGGGGGGGFGGAFEFFGGGGCDFGGGGGG,EFFEGGGGGGGDF8F7BBFGGD?FAEAEDEE<<9?FFGGEGDFC=ECEEDEGFFGFEGFGGF@EDFGFEGGGGGGGEGGGGGD>FGGGD:EG><:FFFFGGDFG8CGFFG*C7@;CFC>FD>@D;37;6>CAEEF8:CF=FFGEGC6=@39D@FFGF3D0;>4BEGGGFGFBFFF?F8@<D@:3#/DE8CF<,E9F>FE:,FGGGGFGED8=C,DEEE@+,F@4,FB@)GEFAE<FB9FGFFB?,8EA7F:,9GGFCBCE@FF7GEEBE9FFF@CFECGEDFGFFCGGFFCFCGGEGGGGGFC@,CGGGGGGGGFEEGGGFFEGEGGGGGGGGFCA9CCC
@s601 28161
TGGGGAATTTTGGACAATGGGCGCAAGCCTGATCCAGCTATTCCGCGTGTGGGATGAAGGCCCTCGGGTTGTAAACCACTTTTGTAGAGAACGAAAAGACACCTTCGAACAAAGGGTGTTGCTGACGGTACTCTAAGAATAAGCACCGGCTAACTACGTGCCAGCAGCCGCGGTAATACGGAGGATCCGAGCGTTATCCGGATTTATTGGGTTTAAAGGGAGCGGAGATGGATGTTTAAGTCAGTTGTGAGAGTTTGCGGCTCAACCGTAAAATTGCAGTTGATACTGGATATTTTGAGTGCAGTTGAGGCGGGCGGAATTCGTGGTGTAGCGGTGAAATGCTTAGATATCACGAAGAACTCCGATTGCGAAGGCAGCCTGCTAAGCTGCAACTGACATTGAGGCTCGAAAGTGTGGGTATCAAACAGGATTAGATACCCT
+
EDFGGFGF8EFFGGGGGFFG<FCGGEEFGCEGEFGGGGGGGGGGGEFCEFFEGCGGFFGGGGGFGGDCCCCFGGGGGGFCCFFFGGFGDCFGGGGEGGGGGGGGGGFEGFGFGGGGGGGG8FEGFGGGGGGFGEE=9=FBFG<FGGGDGEFGGGFFGGGGGGD8FF,DF@F>CB:F@FGFGD><*2<FF7*:E:CE*+:F33*200B@7C;4;?C(FDGF0=9@#9,.@A=->E@71=<92<FFGGC?D@$<:<F9<:EFE=@9:B69AD;9FFFFGDFCFE;ED>AB,::,:,8GGDFFFGGF<FEDEGGFEEBC>D>@+EFEE,ECCAECAC@@,FF9GFGFC?,@GFEFGFFAFCGEGGFGEFCGGGGFE,E8GGGGFGFA<GGGFFFGGGGGEEAE8<GGFFCGGFGGGGFFCGGGGGGGGGGGGGGGGGFE@CCCC
@s601 23729
TGAGGAATATTGGTCAATGGACGCAAGTCTGAACCAGCCATGCCGCGTGCAGGAAGACGGCTCTATGAGTTGTAAACTGCTTTTGTACGAGAATAAAGGGTGTTACGTGTAAGAGCCTGAAAGTATCGTACGAATAAGGACCGGCTAACTCCGTGCCAGCAGCCGCGGTAATACGGAAGATCCGAGCGTTATCCGGATTTATTGGGTTTAAAGGGTGCGTAGGCGGTTTGTTAAGTTAGTGGTGAAATACCGGTGCTTAACACCGGAACTGCCTCTAATACTGTTTAACTAGAGAGTAGTGACGGGAGGCGGAATGTGTGGTGTAGCGGGGAAATGCTTAGAGATCATGCAGAACACCGATTGCGAAGGCAGCTTACCAAACTATATCTGACGTTGAGGCACGAAAGCGTGGGGAGCAAACAGGATTAGATACCCT
+
DFFFGGGGGGGFGGGGGGE@@FG76@F,CFGGGGG8EFFG<F@,@F@FGGGGGGGGGGEGG:C8FFG,EFGGGGGGGFGGGFGC9FG,C7=E,EFGG,,+,+449EFGGFE,,5,?,A=,B,CFF@F+BFCEGBDCFCF>,BCCEDGG<FGGGG?FGGGGFCFFGDGDGGGCFG@ED>E:BDG71*:FFCECC?GDCGF0GGGGGGCCGGGGCF=A:5FDE>>F):+0,$1CDCC@<,@,7FGEEFEF+#C>>EC:F@CE?C-GGGGGDGGCEC:,,9==8A?@C,,5FA9F;?=A@96++,@?=+CGGGGGEE8@9,CFGGGC=C7DF9GGFFGFFFGCGEC,,C9,,,FGEFEFFCF,GGGCGGFGGGEFFF@FC6@@@EEF,FFGGDFF@,EF<CGDCGGGGGGCFCGGGGFAC,FFFDGGFGGGGFGCCCC<
@s601 387
TGAGGGATATTGGTCAATGGGCGGGAGCCTGAACCAGCCAAGTAGCGTGCAGGATGACGGCCCTATGGGTTGTAAACTGCTTTTATAGGGGAATAAAGTGAGTCACGTGTGATTCTTTGCATGTACCCTATGAATAAGGACCGGCTAATTCCGTGCCAGCAGCCGCGGTAATACGGAAGGTCCGGGCGTTCTCCGGATTTATTGGGTTTAAAGGGAGCGTAGGCCGGAGATTAAGCGTGTTGTGAAATGTAGGTGCGCAACATCTGCACTGCAGCGCGAACTGGTTTCCTTGAGTACGCACAAAGTGGGCGGAATTCGTTGTGTAGCGGTGAAATGCTTAGATATCACGAAGAACTCCGATTGCGAAGGCAGCTCACTGGAGCGCAACTGACGCTGAAGCTCGAAAGTGCGGGTATCGAACAGGATTAGATACCCT
+
EFFFGGGGGGGGFGGGGGFECFGG@CFEGGGGFAFGGG=AFGCFGGGGGGGGGGGGGGGGGEEGGCFEGGGGFFGGGGC9?EFCFGFGGGGGGGEBFFGGGFFGGGFGFGFC9FFDFGFGFGGGGFGGCFFG9@;BB,E9D++@EED,,@;,CFF*FFCDF<>,>EBF=<<7FC8F@:7CC;FFGGGG<:**3,<9?:C6:?#C<A2#:27AE2C:G(?4@D?7?:GDGFC6CGG>DFFDC*:E=,9.@3@1<+#E9EFF@<37@GFE?GF<86+:>C?3+,FDGFCFGGDE5EEB=GEGFAD<CDGGFCEFD@+8=B9,FGEC=C7EB,F9A9E=;9GGGFC,B,,GGFAFFC@BCF<?EFECF<@CFFFFCDGFGGGGGGGGGGGGGGFGGGGGFDGGGGGGGGGGFCGFGGFAGGGFFGGGGGGGGFGCCCCC
@s601 27205
TGAGGAATATTGGTCAATGGGCGAGAGCCTGAACCAGCCAAGTAGCGTGCAGGATGACGGCCCTATGGGTTGTAAACTGCTTTTATAAGGGAATAAAGTGAGAGTCGTGACTCTTTTTGCATGTACCTTATGAATAAGGATCGGCTAACTCCGTGCCAGCAGCCGCGGTAATACGGAGGATCCGAGCGTTATCCGGATTTATTGGGTTTAAAGGGAGCGTAGATGGATGTTTAAGTCAGTTGTGAAAGTTTGCGGCTCAACCGTAAAATTGCAGTTGATACTGGATATCTTGAGTGCAGTTGAGGCAGGCGGAATTCGTGGTGTAGCGGTGAAATGCTTAGATATCACGAAGAACTCCGATTGCGAAGGCAGCCTGCTAAGCTGCAACTGACATTGAGGCTCGAAAGTGTGGGTATCAAACAGGATTAGATACCCT
+
CGFEGGGGGGGGGGGGGGGGGGGGGGGGGGFGGGGGGGGGGGGGGGGGGGGGGEDFGFFGGGGFGGGGGGGGGGGGGGGGGGGGGGFFAFFFGGGGGGGGGGGGGGGGEFG<FGGGGGGGGG9FGGGFGGGGGGGGGGGGGGDGEGEGGFGGGGGGFG?7DGGGGGGGGGGGFGGGGGGBFCCF@CEDGED>GFGGGG<C7@;G<GD@FGGC>CCF7AD;:>:FGF%?E;FGFF<@<F@CCGFGCCCGGFEECDEFEF=CEGGFFEDE+GFCCFFFE:CDBFDCEGFFFFFE<B=F8EA,E?9<86GCCCEGGFEGEDFC8EECBB895,C,C5,GFGFFFEEEE?GGE<A99@B7CEA:@B:CGFFECCGGDCE,CED@DGGGGGFDFCGGGFFGFGGGGGF<<GGGGGFEEDDGFFE<FGGGGFGGGFC8-BBA
@s601 389
TGAGGAATATTGGTCAATGGGCGAGAGCCTGAACCAGCCAAGTAGCGTGCAGGATGACGGCCCTATGGGTTGTAAACTGCTTTTATAGGGGAATAAAGTGGGCCACGTGTGGTTTTTTGCATGTACCCTATGAATAAGGACCGGCTAATTCCGTGCCAGCCGCCGCGGTAATACGGAAGGTCCGGGCGTTATCCGGATTTATTGGGTTTAAAGGGAGCGTAGGCCGGAGATTAAGCGTGTTGTGAAATGTAGATGCTCACCATCTGCACTGCAGCGCGAACTGGCTTCCTTGAGTACGCATAAAGTGGGCGGAATTCGTGGTGTAGCGGTGAAATGCTGAGATATCACGAAAAACTCCGATTGCGAAGGCAGCTCACTGGGGCGCAACTGACGCTGAAGCTCGAAAGCGCGGGTATCGAACAGGATTAGATACCCT
+
FGFGGGGGGGGGGGGGGGGGFGGGDGGGGEGGFGFGGGGCGGFGGGGGGGGGGGGGGGGGGGGGGGFGGGFGGGGGGGGGGFGGGGGGGGGEFGGGGFFGGGF<FGGDFGGGE?FCGCGGGGGGGDG=BFGGGCDAFFFGDFGGG7=<FFFCFCCGGFG++@>F88FFGGEF<CCEECCGDGGGEFDEFEC*BF@EEDE9CF>FG<EGG@F<G?>FG9G@?6CFFCG7B<8F?:16C;6A0C=EC7E,@@9C@CD@<C=#;?F9C@*:<C:<3FEE;:2==DBCGB<<9DFA8GCBEGE,=8,B?6GF?,<,+?>4@7FFE9EC:7C9DCFEDCDG@C,DC,@:,DFGF@@FE?F7EFGGGGGFFFEGFGGGFE9FGGGGGGGGGGGGGFEGGGGF@@EGGGGGGGGGGGGGEF9GGGGFGGGFGGGGGFECCCCC
@s601 22483
TGGGGAATATTGCACAATGGGGGAAACCCTGATGCAGCGACGCCGCGTGGAGGAAGAAGGTCTTCGGATTGTAAACTCCTGTTGTTGAGGAAGATAATGACGGTACTCAACAAGGAAGTGACGGCTAACTACGTGCCAGCAGCCGCGGTAAAACGTAGGTCACAAGCGTTGTCCAGAATTACTGGGTGTAAAGGGAGCGCAGGCGGGAAGACAAGTTGGAAGTGAAATCTATGGGCTCAACCCATAAACTGCTTTCAAAACTGTTTTTCTTGAGTAATGCAGAGGTAGGCGGAATTCCCGGTGTAGCGGTGGAATGCGTAGATGTCGGGAGGAACACCAGTGGCGAAGGCGGCCTACTGGGCACCAACTGACGCTGAGGCTCGAAAGTGTGGGTAGCAAACAGGATTAGATACCCT
+
DEGGGGGGGGGGGGGGGGGGGGGGEFGFGGGGGGGGFGGGGGGGGGGEGGGGGGGGGGGGGGGCGGGGGGGGGGDFGGGFFFGGGGGGGGGGGGGGGGGGGGGGGGGGGGGGGGGGGGGGGGGGGGGGGGGGGGGFGGGGGGGGGGGGGGG@GGGGGGGGGGFGGFGEFEDEEGGG?GGGGGGGGGGGCABC@BFFE=CFEGGGGGGFFECGGGCFEGGGABFGGGGFGGGGFFGGFGGFFGFGFFGFFGFGFGGFGCD@?FGFFECFGGGGFGGGGGGGFGGGGGGGEDA,=8EEGGGGGGEEBEGGECFGEGGGGGGGGGGGGGGF?9FFEGGGGGFGGGGFFEDGGGFFCDGGFFEGGGGGGGGGGGFGGGGGGGGGGGGGGGGGGGGGGGGGGGFEFGGGGGGFGGGCCCCC
@s601 21731
TGAGGAATATTGGTCAATGGGCGAGAGCCTGAACCGGCAAAGTAGCGTGAAGGATGACTGCCCTATGGGTTGTAAACTTCTTTTATAAAGGAATAAAGTCGGGTATGCATACCCGTTTGCATGTACTTTATGAATAAGGATCGGCTAACTCCGTGACAGCAGCCGCGGTAATACGGAGGATCCGAGCGTTGTCCGGATTTCTTGGGTTTAAAGGGAGCGTAGATGGCTGTTTAAGTAGGTTGTGAAAGTTTGCGGCTCAACCGTAAAATTGCAGTTGAGACTGGATGTCTTGAGGGCAGTTGAGGCAGGCGGAATTCGTGGTGTAGCGGTGAAATGCGTAGATATCACGAAGAACTCCGATTGCGAAGGCAGCCTGCTAAGCTGCAACTGACATTGAGGCTCGAAAGTGTGGGTATCAAACAGGATTAGATACCCT
+
FDCFGFGG,EACE<FFGGGGGGGGCB:DFDFGFFCFGG+4FCCACFFFGECFFG?FFDFGECEFGFGGFGGFGGFCDGFGCEFGGGDGFF<FGFGF9<??:FCEF<FFGGGG?<B8EF=,CBFGGGFFGCFCFFFFC,CD>DFGGGCAFGG8>@++B<9FFDBCGEE:>:FF9=C::CE<FG@,>FD7F1*=>84CC=?:$=61<C/CC32</8C5>BGF>>5?CE#89E@C:>5##*/39C?FG9&8@EGCEDFDCGGF>FF;?;FF7,FEC,@,A,+=D,B:,:,GGEFDDE8GGCF<8FFB9++@7FEE@,+B=,?<FDEE=C7GFGF,GGEFD,GFF@,@F7C7AGGFFGF:GFFEGGGGGDGFF@@@6@6-A;,;CCEFCGGGEFCFC,FGGGF8FCGFGFF@7GGGFEFAE<EEFGGGFCGGFDGCCC@C
@s601 27356
TAGGGAATCTTCGGCAATGGACGGAAGTCTGACCGAGCAACGCCGCGTGAGTGAAGAAGGTTTTCGGATCGGAAAGCTCTGTTGTAAGAGAAGAAAGAGTGTGAGAGTGGAAAGTTCACAATGTGACGGTAACTTACCAGAAAGGGACGGCTAACTACGTGCCAGCAGCCGCGGTAATACGTAGGTCCCGAGCGTTATCCGGATTTATTGGGCGTACAGCGAGCGCAGGCTGTTAGAGAAGTCTGAAGTGAAAGGCTGGGGCTTAACCATAGTACGCGTTGGAAACGGTTTAACTTGAGTGCAGAAGGGGAGAGTGGAATTCCATGTGTAGCGGTGAAATGCGTAGATATATGGAGGAACACCGGTGGCGAAAGCGGCTCTCTGGTCTGTAACTGACGCTGAGGCTCGAAAGCGTGGGGAGCAAACAGGATTAGATACCCT
+
FEFEGGFFGCFFGEGGGGCEEFCGEFEGGGFCF,@@:@FFE@CFGG76@:,C<:CF5F<EG9EFAF74==F++8CEFG8,,9FEB<E,CEFC<AAFEFEEFFGGGGGG9BBEFEACEGA,<<D,,?,CGDGEFEAE9,,:=,3,,=DFF>+F+FGGC:@FFG79<7,,,,55<7*=*@@;F:9,1<+8FF*C*<**:7<:C*1/*3,,:,,A>E8)*72541:C5*49883CCCD7,9FB;,@7,,8<7,,<,77CC8+6DB>B9FCCGF>=7:8C@,FDAA811@,FFDB<8=CF=DE9GGGGGFCDEB,B,:,,;8BE=8FCGE9:C5F7E9FE9::GGGGGGGGFEAGGE?<GEFEGGGGFEGGGGGEFCGFECGFFE8FEFGGFDFE@:CEC@EEGGGGGFGFGE@;GGGGGGFF9E66,FCF9E,GGGGFF@CCCC
@s601 42118
TGAGGAATATTGGTCAATGGACGAGAGTCTGAACCAGCCAAGTAGCGTGAAGGATGACTGCCCTATGGGTTGTAAACTTCTTTTATACGGGAATAAAGTTAGCCACGTGTGGCTTTTTGTATGTACCGTATGAATAAGGATCGGCTAACTCCGTGCCAGCAGCCGCGGTAATACGGAGGATCCGAGCGTTATCCGGATTTATTGGGTTTAAGGGGAGCGTAGGCGGGTTGTTAAGTCAGTTGTGAAAGTTTGCGGCTCAACCGTAAAATTGCAGTTGATACTGGCGACCTTGAGTGCAACAGAGGTAGGCGGAATTCGTGGTGTAGCGGTGAAATGCTTAGATATCACGAAGAACTCCGATTGCGAAGGCAGCCTACTGGATTGTAACTGACGCTGATGCTCGAAAGTGTGGGTATCAAACAGGATTAGATACCCT
+
GGGGGGFGGGGGGGGFGGCEFGGGGGGFFGFGGGGGFFFFE@FGFG@FGEGFGGGFGFFGFGG8FGDDGGGCEFGGGGGGGGGCFGFGG>EEEFGGGGGGGFGGGGC<EFGGGGGCFGGGGCFEGA?FGGGGGGGGGCFFCF77@::DF6DEFFF>FADF>GGDFGGGGBCDFGGCFGG7FGGG3CDG<3GCEG?FEC7CC?=CCGF:@<:CFGDGC@FD>GDGCCC?FEC*CFD;#,EEE<F@ECGFF@EEB=??FGCA;CF=F@9GGFD9FFDCC9@@+CFCGFC<=8F95EDGGFF8FGGGGGGGGGGGFEEEEFGGFFECFF?4FFFDBEGGGGGGGGF8CGGFGGGGGEEGFGGGGFEF9GFGGFFGGFGFCGFFCGGGFGGFECGFF9GGGGGGGGGGGGGGGGGGGGGGGGFGGGGFFDGGGGGCCCCC
@s601 394
TGAGGAATATTGGTCAATGGGCGAGAGCCTGAACCAGCCAAGTAGCGTGAAGGATGACTGCTCTATGGGTTGTAAACTTCTTTTATAAAGGAATAAAGTCGGGTATGCATACCCGTTTGCATGTACTTTATGAATAAGGATCGGCTAACTCCGTGCCAGCAGCCGCGGTAATACGGAGGATCCGAGCGTTATCCGGATTTATTGGGTTTAAAGGGAGCGTAGAGGGATGTTTAAGTCAGTTGTGAAAGTTTGCGGCTCAACCGTAAAATTGCAGTTGATACGGGATATCTTGATTGCAGTTGAGGCAGGCGGAATTCGTGGTGTAGCGGTGAAATGCTTAGATGTCACGAAGAACTCCGATTGCGAAGGCAGCCTGCTAAGCTGCAACTGACATTGAGGCTCGAAAGTGTGGGTATCAAACAGGATTAGATACCCT
+
CF<<FDFGGGGGGGGGGGG8FGGGGGGGGGGGGGGGGGGGGGGGGGEFEEGGGGGGFFFGGFFFGGGGGGGGGG9FGGGGCECF9@F9FFGGGGFFGGGGEEEFGGGGGFGGGGGGGFDFG9FFFAFFGGGGGGFGGGGC=E:FGGGCC,,DFGFE+CEGA8FFGGGGGGGG,@EFGFGFCCFFG@CGGCEFFGGCGEG37CEGGG@<*:.?:0>=D;0(:34#94*9,<CCGFGE.GFCF@#@C39CF7EB+8FE87CGDCFAFBFAC>=5EB;CGEDD=GGGFFF<,9,9*,9CFE8BDA,GGGGGGGGGDECCDGGGDFC>8:EAE9E=9FF?DC:,DE,FEDGFGEAF6FGGGGGF@FF8FFFGCGFCFGFF9CFFGGGGGGGGGGFE@8FFFF7FFFFGGFGGGGGGGFGGGGDGGGFE9,@FFEF9CCCC
@s601 395
TGAGGAATATTGGTCAATGGGCGAGAGCCTGAACCAGCCAAGTAGCGTGAAGGATGACTGCTCTATGGGTTGTAAACTTCTTTTATAAAGGAATAAAGTCGGGTATGCATACCCGTTTGCATGTACTTTATGAATAAGGATCGGCTAACTCCGTGCCAGCAGCCGCGGTAATACGGAGGATCCGAGCGTTATCCGGCTTTATTGGGTTTAAAGGGAGCGTAGATGGATGTGTAAGTCAGTTGTGAAAGTTTGCGGCTCAACCGTAAAATTGCAGTTGATACTGGATATCTTTTGTGCAGGTGAGGCAGGCGGAATTCGTGGTGTAGCGGTGAAATGCTTAGATGTCACGAAGAACTCCGATTGCGAAGGCAGCCTGCTAAGCTGCAACTGACATTGAGGCTCGAAAGTGTGGGTATCAAACAGGATTAGATACCCT
+
GGFGGGGGGGGGGGGGGFFEFGGGDGGGGGGGGGGGFGGGGGGGFGGGGGGGGDFGGGGAFFFFGGGGGGGGGGGGGGGGFFGGGGCFFGGG8?EFGGEFGGGGGG?FGGFGGFGDFGEFGGGFGGFEGGGGGGFFGFFDGGGCEGGGGGGGGGGEFGFFGFFGGGGGGGGGAEFF33FFDEFCC:;5C:CGGGE@/*CFDFFFF7<9E;F=5?8AGFD>30/9@-##9A&CG??6@CF@.CFGGGG?F@EGFDEFC@EFFGGGFDFC9E?>4CFGF:CC<FDFFEE7?A9,*CDF?@>,8F9GGGGFF,EEB8=GGGGGGDGDBGGGFFFFFFFGGEGFGFEGGFF7FGGCDF:@@7GCGF=BFGFGFBFGGGGGGGGFGGGGFFFAGGGFFGGGFGGGGGGGGGGGGFEEGFGGGGFGGGGGFEFAFCGCCCCC
@s601 21911
TGAGGAATATTGGTCAATGGGCGAGAGCCTGAACCAGCCAAGTAGCGTGCAGGAAGACGGCCCTATGGGTCGTAAACTGCTTTTATAAGGGAATAAAGTGAGTCTCGTGAGACTTTTTGCATGTACCTTATGAATAAGGACCGGCTAATTCCGTGCCAGCAGCCGCGGTAATACGGCAGGTCCGGGCGTTATCCGGATTTATTGGGTTTAAAGGGAGCGTAGGCCGGAGATTAAGCGTGTTGTGAAATGTAGACGCTCAACGTCTGCACTGCAGCGCGAACTGGTTTCCTTGAGTACGCACAAAGTGGGCGGAATTCGTGGTGTAGCGGTGAAATGCTTAGATATCACGAAGAACTCCGATTGCGAAGGCAGCTCACTGGAGCGCAACTGACGCTGAAGCTCGAAAGTGCGGGTATCGAACAGGATTAGATACCCT
+
AFFGFGGGGGFGGGGGGGFGGGGGGCGGGGGGGGGGGFFFFCFCCG@FGDGGGGGGGGGGGGGGGGGGGGGG@EBFFGGGDEFGGGGFDEG=EEFFGGGGGGGGG9FGGGGD@FGGGGGG<FGGFGGGFF<FGGGFGGGF@FEGGGGFF<DFFC@FGGCEFGGGGGG7FF*,8EB7*>FGCCF@:FGEFF;=2?FCDDCGGG,2?CFEF#?FFF;8?2:5@CC9CEGDE5FECCE?>,*,FGFF><EFC*GECCF28<>BCD9CCGGEGFF6GGGF=@3AGFFGGGF8GFFB5FCFGFGGFF9FCGGGGGF?CGGGGGFFGECEBGFCFFFDFGGGECE,GGFDGGGGGGGGGGGGGFGGGGEGGGFGGGGGFAFFEAGGGGEFFGFGGEBGF9DFGGGGGGGGGGGGGGGFGGFEGGFFFGGFFAGGGGGCCCCC
@s601 397
TGGGGAATATTGCACAATGGGCGAAAGCCTGATGCAGCAACGCCGCGTGAAGGATGAAGGCCTTCGGGTCGTAAACTTCTGTCCTAGGGGAAGAAGAACTGACGGTACCCTTGGAGGAAGCCCCGGCTAACTACGTGCCAGCAGCCGCGGTAATACGTAGGGGGCAAGCGTTATCCGGAATTATTGGGCGTAAAGAGTGCGTAGGTGGTTCTCTAAGCGTAGGGTATAAGGCGATGGCTCAACCATTGTTCGCCCTAGGAACTGGAGGACTTGAGTGCAGGAGAGGAAAGCGGAATTCCTAGTGTAGCGGTGAAATGCGTAGATATTAGGAGGAACACCAGTGGCGAAGGCGGCTTTCTGGACTGTTACTGACACTGAGGCACGAAAGCGTGGGGAGCAAACAGGATTAGATACCCT
+
GGGGGEGGGGGGGGGGGGGGGGGGGGGGG@FGGGGGGGGGGGGGGGGGGGGGFGFGFFEFGGGGGGGGGGG@FGGGGGGGGGDFGGGGGGFFEGFFAF8FFGGGGGGCBFGC8FFGGGFGGGGGGGGDGGGGGGGGFGGECCGGFFCGGGGGEGFFGGGGGGGDEG@CFCFEEGEFG>FBFGGG.CCFGCCCCGF3CG?:DGGGGGGG?EC>FFG7C>DFCCEGFF;GDGFGGGGBGFGGFFGFFFC>@F2FFFEFEFA=<88FGEGF=E8GG<F@E2AEB@E;GFEC8+DBCF?EGGFGGGGGGBF@EGGFECEEEBC,FFE<GFFFEC,FAFCFF=GGGGGGGGGGGGGCDGGGGEGGGGGGGGFEGGGGGFGGGGGGFFGGFCGGGGGEGGGFGGFGFFFGGGGGFGCF@CCCC
@s601 398
TGAGGAATATTGGTCAATGGACGCAAGTCTGAACCAGTCAAGTAGCGTGCAGGAAGACGGCCCTCTGGGTTGTAAACTGCTTTTAGTTGGGAATAAAAAGAGGGACGTGTCCCTTATTGTATGTACCATCAGAAAAAGGACCGGCTAATTCCGTGCCAGCAGCCGCGGTAATACGGAAGGTCCAGGCGTTATCCGGATTTATTGGGTTTAAAGGGAGCGCAGGCGGCGGCGTAAGTCAGTTGTGAAATGGTGCGGCTTAACCGTGCAATTGCAGTTGATACTGCGTCGCTTGAGGTCACACAGGGATGTTGGAATTCATGGTGTAGCGGTGAAATGCTTAGATATCATGAAGAACTCCGGTCGCGAAGGCATATGTCCGGAGTGCAACTGACGCTGAGGCTCGAAAGTGTGGATATCAAACAGGATTAGATACCCT
+
FGGCFFFGGGGFGFGGFGGCFGGGFFEFFFGGGGGGGGGFGGGGGGCCGGGGGGFGGGGGGGGGGGDG<FGGGGGGFGGGGBFFGGGGFFGGFGGFG9CF+,,=FGDGGFE?FGFGCGDGF?FFFGGGGGFGGGEFGGGGGFFGGGEFFFGGGGFGGGGCF7<<BEDFGDGCG98>F@F@FDFCGGC7CC8,CFCE=5C9CF<BCC:*CFFG9,=)<(4):68<<357:5C88>81#2<:CFFGB?:6#=8C*8A>FGGFCF@5D:E?;GEDAD;;>3#360C+>++B8FFA*C,,8FFE959=:,BFB9E>FGGF=9GFGGEB>C8,==FGFFGGGFGFGGGFFCCEFGGGGGGGEF>+GEDFGFFFF9FGFC@,7F?8GGFGGGGGFFCGGGGF8CGGF>GFGGGGGFFGFFGAC,FEF<GGFGGGGGGCCCCC
@s601 399
TGGGGAATATTGCACAATGGGGGAAACCCTGATGCAGCGACGCCGCGTGAGTGAAGAAGTATTTCGGTATGTAAAGCTCTATCAGCAGGGAAGAAAATGACGGTACCTGACTAAGAAGCCCCGGCTAACTACGTGCCAGCAGCCGCGGTAATACGTAGGGGGCAAGCGTTATCCGGATTTACTGGGTGTAAAGGGAGCGTAGACGGTAAAGAAAGTCGGACGTGAAAGTCCGGGGCTCAACCCCGGGACTGCTTTGGAAACTGTTTAACTAGGGTGCTGGAGAGGTAAGCGGAATTCCTAGTGTAGCGGTGAAATGGGTAGATATTAGGAGGAACACCAGTGGCGAGGCGGCTTACTGGACAGTAACTGACGTTGAGGCTCGAAAGCGTGGGGAGCAAACAGGATTAGATACCCT
+
CFGGGGGGGGGGGGGGGGGGGGGGGGGGGGGGGGGGGGGGGGGGGGGCGGEGFGGAEFGEFFGGGGGCFFFGGGGGGGGGGGFGGGFGGC=<FGGGGGGGGGGGGGGGGGGGGGGGGGGGGEFGGGGGGGGGGGGGGGGGFGGGGCCFEGECCFGFFGGGGGG*CFGGEGGGGGGGG=FFGC:CCGFF<:CCG0G::CC8*98<;?EFG<C#?<C7<(GB)CCDFFGF9CCFCGE3DFG=G@7@EBC.>*DGGF?D6>;=E<FEC?:C<?64$@694CFF:E?FD+4CC,GEDFAEB>E9,,@0+8,FFC;<F?9@-FD<=9FECDCF?BGEC:,?FA,GGGGGEEGGGGGGGGGGGFGGGGGGFF@GGGGGFGGGGGGFFFFF@FBGGGGGGGGGGGGFGGGGGGGGGGCCCCC
@s601 39551
TGAGGAATATTGGTCAATGGGCGGAAGCCTGAACCAGCCAAGTAGCGTGCAGGATGACGGCCCTATGGGTTGTAAACTGCTTTTATGCGGGGATAAAGTGGGCCACGCGTGGTCTTTTGCAGGTACCGCATGAATAAGGACCGGCTAATTCCGTGCCAGCAGCCGCGGTAATACGGAAGGTCCGGGCGTTATCCGGATTTATTGGGTTTAAAGGGAGCGCAGGCCGCCGGGCAAGCGTGTTGTGAAATGCAGTCGCTCAACGTCTGCACTGCAGCGCGAACTGCCCAGCTTGAGTGCGCGCAACGTTGGCGGAATTCGCCGTGTAGCGGCGAAATGCTTAGATATGGCGAAGAACTCCGATTGCGAAGGCAGCTGACGGGTGCGTAACTGACACTCATGCTCGAAAGTGCGGGTATCGAACAGGATTAGATACCCT
+
GGGGG8FGGGFGGFGFFEFD@FGEFGGGGGGGGGGG?FCFFGGGGGGFGGGGFGGGGGGGGGGGGGGGGGDFGGGGGGFGFFGGGGFGGGGGGDGGGGGGGGGGEGDGGEGGGGGFGGFGGFFGFFGGGCGGGFFGGGGGGGGGGGGGGGGGGGCBFGGG@FGGGGGGGGGCAEFGEFCGGGGGDGGCEGGFGGG:=:08:CEEFG50(335CFG:EBCC9;3GGGCC@CC8<EF?EDGGCC:<EFFFGGFF=?C>=FC8-GB;CCFGFCEFECBGGCCEBGGEFCCGCFGGFGGGEF>>8ABFGC7GC>E=B@BE@C=C?,EB5BEGGFF<FGGGGGFE@GGGGGEFACGFFC7GCFFCF:GFGEDGGGGGGGGEGGGGGGGGCFFF9FEEFFC<GGGGGGGGEFGGGEGFEGGGFGFEDGGGGGGGGFGCCCCC
@s601 401
TGAGGAATATTGGTCAATGGGCGAGAGCCTGAACCAGCCAAGTAGCGTGCAGGATGACGGCCCTATGGGTTGTAAACTGCTTTTATAGGGGGATAAAGTGAGTCACGTGTGGCTTATTGCAGGTACCCCATGAATAAGGACCGGCTAATTCCGTGCCAGAAGCCGCGGTAATACGGCAGGTCCGGGCGTTATCCGGATTTATTGGGTTTAAAGGGAGCGTAGGCCGTTTGTTAAGCGCGTTGTGAAATGTAGTGGCTCAACCAGGGCATTGCAGCGCGAACTGGCAGACTTGAGTGCGCAGGAAGTAGGCGGAATTCGTCGTGTAGCGGTGAAATGCTTAGATAGGACGAAGAACTCCGATTGCGAAGGCAGCCTGCTGTAGCGCAACTGACGCTGAAGCTCGAAAGCGTGGGTATCGAACAGGATTAGATACCCT
+
EGFGGGGGGGGGGGGGGGGGGGGGGGGGGFF,FEFGGGGGGGFGGGEFDGGGGGGGGCFGGGGGEGFGDGEFGFGGGGGGGGGGGGGGGGCEGGGGGGEDFGGGGFCAEFC>GFFCFFF9FE8,EDFFF7FCGGFGFGGFFGCGGDC>FFD<FGGC7AF<,@BFGECE<<C7<DDE*5*<C,,<FGGGGGDFG9B:C,19CF?:CEE80CCF<A.58>E@6DCC:C?%B92;FEE=C9F5/DFFGCCFC)FGGGDFE>78CC<,GFC:EGGAC8#B6;D=2EFC,GGFCFGF@F?C6GECE?EFECF=EFD;@4+C>GE7GFC6>GEFGGD@DFEGGFCGF@6@,FCGGGGGGEF@CB<=C7GGGFDGGGFGGGFGGGGGGGGGFGECGGFEGFGGGGGGFGGFC@ECGGDGGGGFGGGGGGGGGFGGGGGCCB@C
@s601 41768
TGAGGAATATTGGTCAATGGACGAGAGTCTGAACCAGCCAAGTAGCGTGAAGGATGACTGCCCTATGGGTTGTAAACTTCTTTTATACGGGAATAAAGTTAGCCACGTGTGGCTTTTTGTATGTACCGTATGAATAAGGATCGGCTAACTCCGTGCCAGCAGCCGCGGTAATACGGAGGATCCGAGCGTTATCCGGATTTATTGGGTTTAAAGGGAGCGTAGGCGGGTTGTTAAGTCAGTTGTGAAAGTTGGCGGCTCAACCGTAAAATTGCAGTTGATACTGGGGACCTTGAGGGCAACAGAGGTAGGCGGATTTCGTGGTGTAGCGGTGAAATGCTTAGATATCACGAAGAACTCCGATTGCGAAGGCAGCTTACTGGATTGTAACTGACGCTGATGCTCGAAAGTGTGGGTATCAAACAGGATTAGATACCCT
+
FFGGGFFGFGG9FFGGGFFGGGGDGFGFGGGGGGGGGGGGGDEFGGGGGGGGGGGGGGGGGGGGGGGFFG>CGGFGGGGEFGFGGGFDFGGEGG,?EDG9<@CDGGGGGFDCDA?FDGGDG9<?EFD@=FGGGGGGDFGCEFCEGC>FFDGGGGGG?<FGDEFGGGGGG+FCFGGG@@@*3>FCCEEEFEE5CFCGG>F/2A<FC/F/=><FGGGFF4C*>::*CC78=0F=:CG-,2@<CFGGGGCCCF*:+??CD<C=<GFF=B,<GEF?<F@7A2766<CF1BB8@AA9*F,A4,95,F9GF7FC<8,=9++@EEFGFDGCAGGDF?EBA9GGGGFAGFFFGFE@9FFFGGGGDFFC>GF@A9DGF@FF<EC@FE@EAECFFEFF@FCEFAEF<FCFC,FC,GGGCGGGGGGGGE9FDGGGFAFGFB-CCBA@
@s601 403
TGGGGGATATTGCACAATGGAGGAAACTCTGACGCAGCGACGCCGCGTGAGTGAAGAAGTATTTCGGTATGTAAAGCTCTATCAGCAGGGAAGATAATGACAGTACCTGACTAAGAAGCCCCGGCTAACTACGTGCCAGCAGCCGCGGTAATACGTAGGGGGCAAGCGTTATCCGGATTTACTGGGCGTACAGGGAGCGTAGACGGAACGGCAAGTTTGAAGTGAAATACCCGGGCTTAACTCGGGAACTGCTTTGAAAACTGTCGATCTGGAGTGTCGGAGAGGTAAGTGGAATTCCTGGTGTAGTAGTGAAATGCGTAGATATCAGGAATAACACCGGAGGCGAAGGCGGCTTACTGGACGATAACTGACGTTGAGGCTCGAAAGCGTGGGGAGCAAACAGGATTAGATACCCT
+
B8CEGGGGGGGFFGGGGFFCFGGGGGGFGGGFGGGGEDGGGGGGEFGFGGGGGGGGGG<CEEFGGGGEGGGGFFGGGGGFGC9FFGGGFDEFGGFCGGGGGG9FFFGFCFGGGGGGFCFFFGF7CFCGF9FGGG8DFGFDFFBCE7*@@*C;,D<>CFEEG7CFCF:=*<@@CCED<FGCGFGF::*<14*=C?8685?#*GGDDC9;*;8C:>CFB>B@4<99FB8FFG=E@DC9EFC7:>:8C:GFD@DCFC;F=E42C>F:7FCG78#A6:=CEDGGDFGDGGGBCAE=8DE@+<>GGF9FDFGGFFFCFEFGEFFFGFE4<FFFC,C,GFFCDGFB@::BFFEFC@GGFGFGFDGGGGGFDFDCCDCGGFEE8FGGFFE,B8BCGFFFFFFGGFGGGGGGFGFGFFECCCCC
@s601 404
TAGGGAATCTTCCACAATGGGCGCAAGCCTGATGGAGCAACACCGCGTGAGTGAAGAAGGGTTTCGGCTCGTAAAGCTCTGTTGTTAGAGAAGAACGTGCGTGAGAGCAACTGTTCACGCAGTGACGGTATCTAACCAGAAAGTCACGGCAAACTACGTGCCAGCAGCCGCGGTAATACGTAGGTGGCAAGCGTTATCCGGATTTATTGGGCGTAAAGCGAGCGCAGGCGGTTTGATAAGTCTGATGTGAAAGCCTTTGGCTTAACCAAAGAAGTGCATCGGAAACTGTCAGACTTGAGTGCAGAAGAGGACAGTGGAACTCCATGTGTAGCGGTGGAATGCGTAGATATATGGAAGAACACCAGTGGCGAAGGCGGCTGTCTGGTCTGCAACTGACGCTGAGGCTCGAAAGCATGGGTAGCGAACAGGATTAGATACCCT
+
GGGGGGGGGGGGGGGGGGFDFFFGGGGGGGGEFGGGGGGGGFGGGGGFEGCGGFGGFFGGECGGGGDEFGGGGE=EFFFEGGGGGGGGGGGGGGGCECFGGGGGEGGFGGGGGAFGGGGGGGGFGFGGGGCGGFFC8CE@GGFDECEEED+3DFGG8:CEEG9,:CF@F*FEGG@FGCGF<EFCCB?CFGGGGFCEG@?BDC,=52CFECCDECC5E9@B?>CDEEE;GGE?.EG97GGFCF<GGGFFC9F<@CF?GG?FCFGGB?C0FFDECFFC<F5GGGED?FEB59GFF=,FGDEFE;,BCAFFFE@,CC9GFED?GGEF==:DC:CE8CEEF=,GGGGEFGGGFFGGFFC@58CFGGGFGFEGFF7EGGGGGGFF@EEFGGGGCFCGGGFCGGFFEEEFGGGFFGGGGGGFFGGGF7GFEGGGGGGGGGGFCCCCC
@s601 405
TGAGGAATATTGGTCAATGGGCGAGAGCCTGAACCAGCCAAGTAGCGTGCAGGATGACGGCCCTATGGGTTGTAAACTGCTTTTATAGGGGAATAAAGTGAGCCACGTGTGGTTTTTTGCATGTACCCTATGAATAAGGACCGGCTAATTCCGTGCCAGCAGCCGCGGTAATACGGAAGGTCCGGGCGTTATCCGGATTTATTGGGTTTAAAGGGAGCGTAGGCCGGAGATTAAGCGTGTTGTGAAATGTAGATGCTCAACATCTGAACTGCAGCGCGAACTGGTTTCCTTGAGTACGCATAAAGTGGGCGGAATTCGTTGTGTAGCGGTGAAATGCTTAGATATCACGAAGAACTCCGATTGCGAAGGCAGCTCACTGGGGCGCAACTGACGCTGAAGCTCGAAAGCGCGGGTATCGAACAGGATTAGATACCCT
+
CFFGGFGGGGGGGGGGGGGGGGGGGGGGGGGGGGFGGGGFFGGGFGFGGGGGGGGGGGECFGGGGG<FGGGGEGFGGGDEAFFFGGFADFGGDFGFGGGGGFGGG<FGGGGGGDGFEDEGGGGGFEEFGGGGGGGGGGGDCGDGGGGGGGFDGBF@C=FFFFFGGGGCFF:CEGGG*CFGGGCC@F5FF:C8F:F9*=B::;6CF<2<:/?FFFDF:9GEB>GGC8EFD=B<CGC-//EF@C@=53,7GFFFFF70EDF9FFCE=GFCCDC>GF@+6GD:9=FGGFF@CFFADGEEGGGFFF@,BEGEGEFFD8EDCED,FFE>FGGGGGGFFEFDCFGFEAFGFFFGGGFGDGGGGGF@+EDGGGEF8GGGGFFCGGGGGGC9GGFGGGCEGGGGGEGGGGGGGGGGFDGFGGGGGGGFGFGGFGGGFFGCCCCC
@s601 406
TGAGGAATATTGGTCAATGGCCGAGAGGCTGAACCAGCCAAGTCGCGTGAAGGAAGAAGGATCTATGGTTTGTAAACTTCTTTTATAGGGGAATAAAGTGGAGGACGTGTCCTTTTTTGTATGTACCCTATGAATAAGCATCGGCTAACTCCGTGCCAGCAGCCGCGGTAATACGGAGGCTGCGAGCGTTATCCGGATTTATTGGGTTTAAAGGGTGCGTAGGTGGGGATTTAAGTCAGCGGGGAAATGTCGTGGCTCAACCATAGAATTGCCGTGGAAACTGGGTTACTTGAGTGTGGGTGAGGTAGGCGGAATGCGTGGTGTAGCGGTGAAATGCATAGATATCACGCAGAACTCCGATTGCGAAGGCAGCTTACTGGATTGTAACTGACGCTGATGCTCGAAAGTGTGGGTATCAAACAGGATTAGATACCCT
+
FFEFG<FFGGGGFFFGGGGEGGGGGG+BCF8FEEGGGGCD8F6FFGGFGGEGGGGGGGGCGCEGAAGFEFCFFGGCGGGF,CEE<FGGGG7CFGGFGA?<C,B7:F:FG<E,E,,,5>>F9EFFDC<?B8FFC,33<?9FDCB@CC@=>,>=:@@++8F<B,@F7:*CF*@A3@DFC7<*@7*4*4:@GCE5:9<C*<8?F+:@FCF94>7?C@E>=?F=BDC:C;+B0>7<=FD):>EB<<;:C;44+@+D,FGGGEFFF=,33,DD3+C9B:3,;@3=6GFFFEC5=<FCDGC?9,,,DDEGGGGEB4<FGGE>8CE@GGGGAGEGGEFFFEFD>-?9GFFDB7CEFCFEC@@8FFA,GGFCFGFGGAAGGGGGFCFFE@EGGGFGGGEEE<FEB+GF@CEFGGGGGGGGGGF9GGGGGFGGGGGGFFFCCCCC
@s601 29224
TGAGGAATATTGGTCAATGGGCGAGAGCCTGAACCAGCCAAGTAGCGTGCAGGATGACGGCCCTATGGGTTGTAAACTGCTTTTATAAGGGAATAAAGTGGGAGTCGTGACTCCTTTTGCATGTACCTTATGAATAAGGACCGGCTAATTCCGTGCCAGCAGCCGCGGTAATACGGAAGGTCCGGGCGTTATCCGGGTTTATTGGGTTTAAAGGGAGCGTAGGCCGGAGATTAAGCGTGTGGTGAAATGTAGACGCTCAACGTCTGCACTGCAGCGCGAACTGGTTTCCGTGAGTACGCACAAAGTGGGCGGAATTCGTGGTGTAGCGGTGAAATGCTTAGATATCACGAAGAACTCCGATTGCGAAGGCAGCTCGCTGGAGCGCAACTGACGCTGGAGCTCGAAAGTGCGGGTATCGAACAGGATTAGATACCCT
+
GGCGGGGCFGGGGGGGGGGGFGGGGGGGGGGGGGGGGGGGGGGGGGGGGGGGGGGGGFEGGGGGGGCGGGEFEDFGGGGGGGGGGGGGGGGGGGGGGGGGGGECFFE<@FGFGGGGGFCFGGGGGGGGGFGGGGGGGFGGGGGEGGGGGGGGGFDGGFGG7CGG:CCFEEGG7ACEGGGG:FFGGGDEGDGGGGGGGGG<CCCD?E<CEFG%:<;DE1F4?CGC47C3::,<:FC>GCFG2F7C;FFFF>AA+C8>*GFCCEF@;*AFA7DGGFC:D@12-DGEGF>C@,DC5GEFGGGGDEAFGGGFCDCE@FGGGGGGGGFC5GCFDFF@FFFFFFGGGGF?FGFGGFFB,?7GGGGGGFDGGF<GGGFGEEDGGGDGGGGGFGFGGECEGGEFGGGGGGGGGGGGGEGGGGGGGGFEGGEGGGGGGGGCCCCC
@s601 408
TGAGGAATATTGGTCAATGGACGAGAGTCTGAACCAGCCAAGTAGCGTGCAGGATGACGGCCCTATGGGTTGTAAACTGCTTTTATAAGGGAATAAAGTGAGTCTCGTGAGACTTTTTGCATGTACCTTATGAATAAGGACCGGCTAATTCCGTGCCAGCAGCCGCGGTAATACGGAAGGTCCGGGCGTTATCCGGATTTATTGGGTTTAAAGGGAGCGTAGGCCGGAGATTAAGCGTGTTGTGAAATGTAGATGCTCAACATCTGCACTGCAGCGCGAACTGGTTTCCTTGAGTACGCACAAAGTGGGCGGAATGCGTGGTGTAGCGGTGAAATGCTTAGATATCACGAAGAACTCCGATTGCGAAGGCAGCTCACGGGAGCGCAACTGACGCTGAAGCTCGAAAGTGCGGGTATCGAACAGGATTAGATACCCT
+
FFGGGG@FFGGGGGGFGGGGGGGGGGGGGFGGGGGFGFGFGGCGGFEFDGGGGGGGGGGGGGGGFFEFGFEGGGGGGGGGGGGGGGGGFGFEFGFFFCFGGGGGGGGFFGGGCGGCEE7FFGGGDGGGGGGDFFCGCDGDEFGEGGDAA,,CCE=7<F>D@AFD=@FDFFG7@;DFEGGCDFGGGGCCFC7FGGDCE5FCCFFDCF.1$4>CGDGAE2G8-5?C?555FECFG>F)65CF#,C;@<F2,@;379EDAFGGGFF@003GGGC5C38=>EC86=CFGD,8FDBF5ECC6F?FGFB8EGGC+=FD=+@+8+@FGEGGBEEFFGFFGGGGGGGGFGFA8FFGF??FDCCBCGFF@CGFGGFFGGGFC7GGGGGGGGGGGDFGGGFDGGGFF7FF@GGGGFC7GGGGGGGEEGGFGDGGGGGDGFGCCCCC
@s601 43665
TGGGGAATTTTGCGCAATGGGGGCAACCCTGACGCAGCAACGCCGCGTGCGGGACGAAGGCGTCCGCGTCGTAAACCGCTTTCAGCGGGGAACACTTAAACGAGGGTACCCGCAGAAGAAGCCCCGGCTAAATACGTGCCAGCAGCCGCGGTAATACGTATGGTGCAAGCGTTATCCGGATTTACTGGGGGTAAAGGGAGCGCAGGCGGTGCGGCAAGTCTGATGTGAAAGCCCGGGGCTCAAGCCCGGTACTGCATTGGAAACTGTCGTACGAGAGTGTCGGAGGGGTAAGCGGAATTCCTAGTGTAGCGGTGAAATGCGTAGATATTAGGAGGAACACCAGTGGCGAAGGCGGCTTACTGGACGATAACTGACGCTGAGGCTCGAAAGCGTGGGGAGCAAACAGGATTAGATACCCT
+
FFGCFGGGGCFGGGGGGGGFFFGGGGGGGGGGGGGGGGGGGGGGDGEGCGGGGGGGGF>CFGGGGGGGFGEGFGGGGGGGGGGGGGGGDGDGGGGGGFFGGGGGGGGGGGGGGGGGGGGGFGFGGEGGEGGGGGGGF>FCGGGGGGGGGGC*:EFGGGGGGGG?FFGG@GDGGGGGGGGGDEGGG)FGG,<EGGG7<=;EGGE<ECCCGEGGGG3EGFC>2FC@F$GGEGGFGFEDGFECGFDFGGGCFFDEGDGFGGFEECGGGGFFC:F@$<DBGGFCGFCFECFGGF:GGGFEA,==<<<FFFC5F7GFGGGGFEFBFFGFE9GGGGGF9FFC<ACFFFEGE>DFCEGGEFFGGGGGGGGFFAFD<EGGGCF@F@GGGGGGFEGGDGGGGGGGGFFFFGGGGGGGGGGGGGCCCB@
@s601 21094
TGAGGAATATTGGTCAATGGGCGGAAGCCTGAACCAGCCAAGTAGCGTGCAGGATGACGGCCCTATGGGTTGTAAACTGCTTTTATGCGGGGATAAAGTGGGCCACGCGTGGTCTTTTGCAGGTACCGCATGAATAAGGACCGGCTAATTCCGTGCCAGCAGCCGCGGTAATACGGAAGGTCCGGGCGTTATCCGGATTTATTGGGTTTAAGGGGAGCGCAGGCCGCCGGGCAAGCGTGTTGTGAAATGCAGTCGCTCCACGTCTGCACTGCAGCGCGAACTGCCCAGCTGGAGTGCGCGCAACGTTGGCGGAATTCGCCGTGTAGCGGTGAAATGCTTAGATACGGCGAAGAACTCCGATTGCGAAGGCAGCTGACGGGTGCGTAACTGACGCTCATGCTCGAAAGTGCGGGTATCGAACAGGATTAGATACCCT
+
G?FEEGGGGGGGGGFC;CCCFFEG7FEGGGGGGGGGGGGFAGFGGGGG7CGGGGGGGFGDEEGGFDEFFF7FF9CF<FFFCEFGGGGGGGD7F@FEGGGGGEFFGGD7F@>FFGGGFGGCF<CFFGFGGGG*:FFEFGCEGCEFEGGGGGFC8DFGGGGGGGF<EEGGGGGCCCF77CCFEFFFGEECEEGGGGGG*9ECCA6EFFGCEG?;+8/;E>ED13;EDEG>FA*:<5=<GDGFF@FECCF@CC7BCC*25<)CCC8CA?<A7D;CEEEE>F;@@,,@F@8333,,3<+EC=GGCAFFFE>GDFGFDGFC==FB,E@+=C=DGEFEFA,GGDF=F,7FEEGGGGFADF@C,GGGGFB,?,@GGFFFCGGGEEEFCFEFE9DF@C@DGGCFEEGGFCFDDEFGGFFE@CDEEGGGGGFGGFEGGFE,A-A@
@s601 24371
TGAGGAATATTGGTCAATGGGCGAGAGCCTGAACCAGCCAAGTAGCGTGCAGGATGACGGCCCTATGGGTTGTAAACTGCGTTTATAAAGGAATAAAGTGAGTCTCGTGAGACTTTTTGCATGTACCTTATGAATAAGGAAAGGCAAATTCCGTGCCAGCAGCCGTGGTACTACGGCGGATCAGAGCGTTATCCGGATTTATTGGGTTTAAAGGGAGCGTAGATGGATGTTTAAGTCAGTTGTGAAAGTTGGCGGCTCAACCGTAAAATTGCAGGTGTGACTGGATATCTTGAGTGCAGTTGAGGCAGGCGGAATTCGTGGTGTAGCGGTGAAATGCTTAGATATCACGAAGAACTCCGATTGCGAAGGCAGCCTGCTAAGCTGCAACTGACATTGAGGCTCGAAAGTGTGGGTATCAAACAGGATTAGATACCCT
+
C6CF<<F<D9ECEGGG<CE,6CC@F@FCE,,CFEFDB8BDDF:@EF:,BFF<68,AA9:@CE=,CEFCFG@:C<DEACEG,BCCDFF9,<<BD,,?BDF9,=CE,C8?,AFFGAFG9F4EEEFEFG,A<E9DE<@EFA@,,,,8,,:D,CAD,DFC+>B>,,B8<++8+33@@=C+**?5>B+%?C)38<@,=?FECC8><=6?><;8A8:>;45)<5>=*@27FDCCF>@@:,F?@6BDF@,,,<8?C=+7FF?@>FB:+F<,F,3,GC<=,B>E8,+3DE@??E5:,EFF?F=<,FGGGGGFDD+GGGFE@,GGGGFCFFGE@F@4D@F?<CFFEC@9,DFFC6,,FCFFEB7GEFB:EFC@FE,EFFGDFCFFFEC,GGGGDDEFGFFFFAFEEFB,GGGGGGGGGFGGFGGGFA9GFGFE@9EGGGDCCBCC
@s601 22478
TGAGGAATATTGGTCCATGGACGAGAGTCTGAACCAGCCAAGTAGCGTGAAGGATGACTGCCCTATGGGTTGTAAACTTCTTTTATACGGGAATAAAGTTAGCCACGTGTGGCTTTTTGTATGTACCGTATGAATAAGGATCGGCTAACTCCGTGCCAGCAGCCGCGGTAATACGGAGGATCCGAGCGTTATCCGGATTTATTGGGTTTAAAGGGAGCGTAGGCGGGTTGTTAAGTCAGTTGTGAAAGTTTGCGGCTCAACCGTAAAATTGCAGTTGATACTGGCGACCTTGAGTGCAACAGAGGTAGGCGGGATTCGTGGTGTAGCGGTGAAATGCTTAGATATCACGAAGAACTCCGATTGCGAAGGCAGCTTACTGGATTGTAACTGACGCTGATGCTCGAAAGTGTGGGTATCAAACAGGATTAGATACCCT
+
FGGGGGGGGGGGGGGGGGGGGGGGGGGFGGFGGGGGGGGGGGGGGGGGGGGGGGGGGGGGGGGGGGGGGGEGGGGGGGGGGGGGGGGGGGGGGGGFGGGGGGGGGGGCGGGGGFFGGGGGGGGGGGGGGFGGGGGGGGGGFGGGGGGGGGGGGGGGGGGG?GGGGGGGGG@GGGGGGGG@=FGGGGGGGGCGGFGEECFGGGGGGGGGGFGGGCF61=FDFFGGGGGFGGGGGGFAGFGGFGGGGGGGGGGGGGGGGGGFEGGEGGGGGGGGGGGGF=9GEDGGGGGGFCGGFGGGFGDFGEFGFGGGGGGFGCGGGGGGFFE@>EFGGGGFF?GGGFFAFGGGGFFF?FGGGGGGGGGGGGGGGGGGGGGGGGGGGGGGGGGGGGFGGGFGGE@GFGGGGGGGGGGGGFGGGGGGGGGGGGGGGGGGFGDCCCCC
@s601 22919
TGGGGAATATTGCACAATGGAGGAAACTCTGATGCAGCGACGCCGCGTGAGTGAAGAAGTAATTCGTTATGTAAAGCTCTATCAGCAGGGACGATAGTGACGGTACCTGACTAAGAAGCTCCTGCTAAATACGTGCCAGCAGCCGCGGTAATACGTATGGAGCACGCGTTATCCGGATTTACTGGGTGTAAAGGGAGTGTAGGTGGCCGTACAAGTCAGAGGTGAAAGCCCGGGGCTGAACCCCGGGACTGCTTTTGAAACTGTAAGGCTTGAGTGCAGGAGGGGTGGGTGGAATTCCTGGTGTAGCGGTGAAATGCGTAGATATTAGGAGGAACACCAGTGGCGAAGGCGGCTCACTGGACTGTAACTGACACTGAGGCTCGAAAGCGTGGGGAGCAAACAGGATTAGATACCCT
+
E@FFGGGGGGGGFGCFGGGGFFGGGGGGGGGGGFEFFGGGCGGGGGGF@=BCCC,AFFCCCCFGGGFD=FFGEFF,EEGG,B5B,?FF@FF?FGEDFGGG<BCF<F5,8:=?FF,?<EC88D,AA,,CE;<F+:,@=F,7F,,<3C<:+3*@@FF<9CFFF7,@:>*:FEG517@?7C:CC+&CCC<<#8>9?FF*2=C2CF?77::?FA7A>269>?C?$+=D,<:4>7:8F?8;3#<@CC>8GFDDDD8,9D9C,,,=,C4,E8CF?==FF=8F@D7FGECCB+?,FFEACFA7FB?,FFEEEEC<A,C,C7GGGGGFECEGED@@DF@AEFF@FDFCFDGGGGECC7E@GFGEFFEFFEF@FC<EFEEFC8F6C7GGFGGFFGGGGGGFFE<EFEEFGGGGGF9GGGGCCCCC
@s601 23118
TGGGGAATATTGCACAATGGGGGAAACCCTGATGCAGCGACGCCGCGTGGAGGAAGAAGGTCTTCGGATTGTAAACTCCTGTTGTTGAGGAAGATAATGACGGTACTCAACAAGGAAGTGCCGGCTAACTACGTGACAGCAGCCGCGGTACAACGTAGGTCCCAAGAGTTGTCCGGAATTACTGGGTGTAAAGGGAGCGCAGGCGGGAAGACAAGTTGGAAGTGAAATCTATGGGCTCAAACCATAAACTGCTTTCAAAACGGTTTTTCTTGAGTAGTGCAGAGGTAGGCGGAATTCCCGGTGTAGCGGTGGAATGCGTAGATATCGGGAGGAACACCAGTGGCGAAGGCGGCCTACTGGGCACCAACTGACGCTGAGGCTCGAAAGTGTGGGTAGCAAACAGGATTAGATACCCT
+
D,<CE@EGG<<CFGGGEGDFFGDECCEFFGGGFFFGCF+88@7FFGG+68?EFEA,FEGFCE<,9BB:BFFCFCFGGDDEFFG,:EFDEF,?FDAEFGCGCFE@<???DE8FFGB8BF>,,C>6@FFFGDFFC<,,@3,333,8@FDCFECFGF**8<6FC,<<?C3=@FF?C4EGGCC?G>.GG@:FC7#.54C8=EG>5CECC:7GE?./:D3:,D>0GG4F=7<E8<<1:<D:>3>@3@9CC=AE7CA9C,@,+:06=+CFCFAA@,FA9=6,,,8,9EEEE>@GE8GGE@+++C7GGGGGAC==GGFEC>GGGGGFFDF@FCFDEE<FCECECF@EGGGGGFFGGGFFFFEC@8FB;<:,FCCEGEFEGFGGGCFA,:FECEEFC,GGFF<CFFGFFGGGGGFGGGGCCCCC
@s601 41888
TGAGGAATATTGGTCAATGGGCGCGAGCCAGAACAAGCCAAGTAGCGCGCCGGAAGACGGCCCTATGGGTTGTAAACTGCTTTTATGTGGGAATAAAGTGAGTGACGTGTCCCTTTTTGTAGGTACCATATGAATAAGGACCGGCAAATTCCGTGCCAGCAGCCGAGGTAATACGGAAGGTCCGGGCGTTATACGGATTTATTGGGTATAAAGGGAGCGTAGGCCGCAGGTAAAGCGTGTTGTGAAATTGAGTGGCTCAACCGCTGCACTGCAGCGCGAACTGGCTGGCTTGAGTACGCACAACGTGGGCGGAATTCGTGTTGTAGCGGTGAAATGCTTAGATATCACGAAGAACTCCGATTGCGAAGGCAGCTTGCGAAGCTGCAACTGACACTGAGGCTCGAAAGTGTGGGTATCAAACAGGATTAGATACCCT
+
@<<,@EFEFFGGG,CAC<FF8686@F7FE,,;;C-;BEFFGG<FFF++@C+@+>>@=EBFCCF78<?F@=7=FEE,,5EFF5,CEFF<?98,,:=?,?FCFC?,?9F++B,,55:,,:F8???FD?D,5,C,8E,,3C9CD7+5>+@CCFDFG,*8+7>*@FFGE*FEG,@,@CB<*F7*C:,1=*3==*=*+>@>:FF'6+2?9C?)9)73?:2@=(665?:*)48=,>?*>F>*C?<4,,AD57;4,,,D:FED7ECGF@,7<>,,CGB=+C8=>,,,8,<<?E<B,???5@=4@,=?EED@?8++GGFADEE7EEFC,FCE>EF?CEE5@,<EEAC,FFFF<C,DFF9BFB+,7GGGGGGGGGFGGEED@7GC@,;;8<EEC,EC,FE<;,GFGEEDGGGFCCEFC6CFFFFFE,E@AE=FDFGGGGGCCCCC
@s601 41018
TGAGGAATATTGGTCAATGGACGCAAGTCTGAACCAGCCATGCCGCGTGCAGGATGACGGCCCTATGAGTTGTAAACTGCTTTTATACGGGAATAAAGTGAGGCACGTGTGCCTTTTTGTATGTACCGTATGAATAAGGATCGGCTAATTCCGTGCCAGCAGCCGCGGTAATACGGAGGATCCGAGCGTTATCCGGATTTATTGGGTTTAAAGGGAGCGTAGGCGGACGCTTAAGTTAGTTGTGAAAGTTTGCGGCTCAACCGCAAAAGTGCAGTGGATACTGGGTGTTTTGAGTACAGTAGAGGCGGGCGGAATTCGTGGTGTAGCGGTGAAATGCTTAGATATCACGAAGAACTCCGATTGCGAAGGCAGCTCACTAGACTGCAACTGACACTGATGCTCGAAAGTGTGGGTATCAAACAGGATTAGATACCCT
+
DGGFGGGGGGGGCGGGGGF8FGGG7FC6FFFGGGGGGGGG@E@FFGGEEGGGGGFDFGEGG+C7FGF<AFGGFGEFGGGGG9FGGGG9EFCBC=AEDFFGGFEG=<:FEFCFCGFGGDC<FEFGFGG+DFFFGGGGGGFFFF:FGGGG,CFGGGGGEGFGGGGGGEGGGGGGFGGG**><FGFF77CF@FGGGECEDE7CFGFEFG@<C,8C@FF43(<7ACEE@C8>C;CEFDC5#,03CFA;(<CDCEEDCED@,@<@GG#'5B8FF3<8EE2-,0@8E:C:FB::,?9GFFEC,A<<8FE@E@+EGGEE@,>@EFDAFE@+FEFFFFFCAAFGGGFDFA9EGGGGGFGFDC7F7FGGGGGGGFGGGGGGF@9GGEECF@FFECC@FFC@CC,B9GGGGGGGGGGGGFFCEGGFE<<FC<GGFGECFGGCCCCC
@s601 417
TGAGGAATATTGGTCAATGGACGCAAGTCTGAACCAGCCATGCCGCGTGCAGGATGACGGCTCTATGAGTTGTAAACTGCTTTTGTACGAGGGTAAGCGCAGATACGTGTATCTGTCTGAAAGTATCGTACGAATAAGGATCGGCTAACTCCGTGCCAGCAGCCGCGGTAATACGGAGGATTCAAGCGTTATCCGGATTTATTGGGTTTAAAGGGTGCGTAGGCGGTTTGATAAGTTAGAGGTGAAATTTCGGGGCTCAACCCTGAACGTGCCTCTAATACTGTTGAGCTAGAGAGTAGTTGCGGTAGGCGGAATGTATGGTGTAGCGGTGAAATGCTTAGAGATCATACAGAACACCGATTGCGAAGGCAGCTTACCGAACTATATCTGACGTTGAGGCACGAAAGCGTGGGGAGCAAACAGGATTAGATACCCT
+
EFFGGGGGDFGGGGGGGGGGGFCGGGGGGGGFGFGGGGGFGGGGEGEFGGGGFGGGFECFGFFGGGFC<CE<FC,FFGFGG9FFGGCFFEGEGECF@FGGGCGGFGGGGGFAFGGGGFGGGFGGGGD=EDFGGDFGGGC?FF7C7DCGGF9FFF7@C9FFG7DGDGGEEGEFCCFCEC@:,?:;F;FEGGGFG94..2?4-3<F@:74#CF9+5);F@DA?CCF<F?C;@<?ECGFF@60@C>?F8EGFC6BD>E9/C9BEGD4GD<EF/>6D8EFFE=FDDFFFC,E8EGFBEFFGFDEEC>F46GEDGBDCFEFFCFGFFDGFEEFGGGFGGFCGFFGE,EFFGGGGFAGDGGGGGFGEGGGGGGGGFGGGGFFDGGGGGGGFGGCFDDCGGGGGGDGFGGEFCGGGGGGGFGGGGGGGGGGFFGGGGGCCCCC
@s601 29253
TGAGGAATATTGGTCAATGGACGAGGGTCTGAACCAGCCAAGTAGCGTGAAGGATGACTGCCCTAGGGGTTGTAAACTTCTTTTATACGGGAATAAAGTTAGCCACGTGTGGCTTTTTGTATGTACCGTATGAATAAGGATAGGCAAACTCCGTGCCAGCAGCAGCGGTAATACGGAGGAACCGCGCGTTAACCGGATTTATTGGGTTTAAAGGGAGCGTAGGCGGGTTGTTAAGTCAGTTGTGGAAGTTTGCGGCTCGACCGTAAGATTGCAGTTGAGACTGGCGACCTTGAGTGCAACAGAGGTAGGCGGAAGTCGTTGTGTAGCGGTGAAATGCTTAGATATCACGAAGAACTCCGATTGCGAAGGCAGCTTACTGGATTGTAACTGACGCTGATGCTCGAAAGTGTGGGTATCAAACAGGATTAGATACCCT
+
@A;CEEFGGDFE<FGGFGGGFGEGC+@@E<<EEC@GEG9FGE;6EAECCFGCGFE=E<CE-C@EF@E@7B+7,<FCDE<6,BCCEGG<<FGG@EFGG,,,,5?8FGGG8,4+49,B5CC?,:55CE,B++,,8,4CE5=<8,4B3,386,:=+A++:7D73,,,86>FG7@D@>5>>C:*,6@5*5*>>7B*,83<7-?5=/#@F?7*8>::.@7/3;=7(ECED;/*D>>;A>@8@2C@@F97,5;D5+:C@GC@>F:FFB?,<B,GFGGDF3C59,@=+BB++,:?4,EFDC9<,,55CFFEFC:DEEGGECBCCCFDGGE@ADEADFEC,EGFFFAEEAF8<<FCECGF@C@7EGFEGCDDFFE,GECFDFC;DFFFF9FGFFFGGEFCC,FGG@GGGEFCGGG@GGGGGCGGGGEGGGGGGGGGGGGCCCCC
@s601 419
TGAGGAATATTGGTCAATGGACGAGAGTCTGAACCAGCCAAGTAGCGTGAAGGATGACTGCCCTATGGGTTGTAAACTTCTTTTATACGGGAATAAAGTGAGGTACGTGTGCCTTTTTGTATGTACCGTATGAATAAGGATCGGCTAACTCCGTGCCAGCAGCCGCGGTAATACGGGGGGTCCGAGCGTTATCCGGATTTATTGGGTTTAAAGGGAGCGTAGATGGATGTTTAAGTAAGTTGTGAAAGTTTGCGGCTCAACCGTAAAATGGCAGTTGGTACTGGATATCTTGAGTGCAGTTGAGGCAGGCGGAATGCGTGGTGTAGCGGTGAAATGCTTAGATATCACGAAGAACTCCGATTGCGAAGGCAGCCTGCTAAGCTGCAACTGACATTGAGGCTCGAAAGTGTGGGTATCAAACAGGATTAGATACCCT
+
FGCFGGDGGGGGGGGGGGGGGGGGGGGEGGFGGGGGGGFGGGGGGGGGGGGGGGGGGG,CFFGGGFGGCFFGGGGGGFFDGGGGGGGG8F7,@EC<<EFGGG,,9C:FFFF<??FFFGG8FFGGDGF+B8FFGGFGFFCE,AFGEGGGFGGGDG7CFGGGG,=FGEG:BFG7D>B@:C@*:>F81/>E=EE,<<<GGG:CCF=C6@7;)0<F=9C><=E;:4;9:?)/9@:>F>E:)1C:FD7FCEF==F6EC8EGGGGDB@A@,,,F:@E::C4,7,=D24BA?9?FDEE,8FFEFFEA=,FAFEFBGGFFB6++,FEEBEC>8C@E@,C;@E?=GGGGF;D8BGGCF<GGFCFFCFGGFFCGGGFGGFEB?DDD@9GFGGGGFFC<@GFF<E8GF:GGGGGFE8GGFEFFEAFGFDGGGGGFGFGGGGGCCCCC
@s601 19879
TGAGGAATATTGGTCAATGGACGAGAGTCTGAACCAGCCAAGTAGCGTGCAGGATGACGGCCCTATGGGTTGTAAACTGCTTTTATAAGGGAATAAAGTGAGTCTCGTGAGACTTTTTGCATGTACCTTATGAATAAGGACCGGCTAATTCCGTGCCAGCAGCCGCGGTAATACGGAAGGTCCGGGCGTTATCCGGATTTATTGGGTTTAAAGGGAGCGTAGGCCGGAGATTAAGCGTGTTGTGAAATGTAGACGCTCAACGTCTGCACTGCAGCGCGAACTGGTTTCCTTGAGTACGCACAAAGTGGGCGGAATTCGTGGTGTAGCGGTGAAATGCTTAGATATCACGAAGAACTCCGATTGCGAAGGCAGCTCACTGGAGCGCAACTGACGCTGAAGCTCGAAAGTGCGGGTATCGAACAGGATTAGATACCCT
+
FGEGGGGGGGGGGGGGGGGGDFGGGGGGGGGGGGGGGGGGGGFGGGGGDFGGGGGGGGGGGGGGGGGGGGDGEFFGGGGCFAFGGGGGGGFFFGFFFGFGF9FGGGGGGGG9FGGGGGGGGGGGGFGGGGGGGGDGGFGCFFGGGGGFGGGGGGGGGGGGGGGGGGGG2CEFGGGGGGFGGGFFGGCFG7ECFFGGGFF0GG>GGGEFCGGG<<?FE?FGFGDDGGGFGGGGGGGFGFGGGFFGFCF@GEEEGGGGFGGFGGGGGFCFGGEFFECGECFFFGGGGGFF,DFD?GECGFEFGGGGGDGFE8GGF@E>GGGGGGGEBEDGFGGGGGGFFFF=9,9FFCFGGGDGGGGGGGGGGGGGFFFGGGGGGGGGGGGGGGGGGGFGGGGGGGGDFGGFDCFGFEGGGDGFDGGGGGGGGGGF@GGGGFFCCCCC
@s601 37704
TGAGGAATATTGGTCAATGGGCGAGAGCCTGAACCAGCCAAGTAGCGTGAAGGATGGCTGCCCTATGGGTTGTAAACTTCTTTTATAAAGGAATAAAGTCGGGTATGCATACCCGTTTGTATGTACTTTATGAATAAGGATCGGCTAACTCCGTGCCAGCAGCCGCGGTAATACGGAGGGTCCGAGCGTTATCCGGATTTATTGGGTTTAAAGGGAGCGTAGGCCGGAGATTAAGCGTGTTGGGAAATGTAGATGCTCAACATCTGCACTGCAGCGCGAACTGGTTTCCTTGAGTACGCACGAAGTGGGCGGAAGTCGTGGTGTAGCGGGGAAATGCTTAGATATCACGAAGAACTCCGATTGCGAAGGCAGCTCACTGGAGCGCAACTGACGCTGAAGCTCGAAAGTGCGGGTATCGAACAGGATTAGATACCCT
+
GGFGGGFGFCFGGGGGGGGG,CFFFGGGGGFGGGGGGGFGGGGGGGECF@DGGGFC<FECGFGGGG,CCDFGG9EGGG?FCFFGGG,ECEGGGGFGFAE<=++B=F@EFF<FGG7?FDG,ECFGGG9FGFGGGGFEFFCC,8=7FDFF8?FECFGGGGGC8FFFCECF>CFCFGDCB>C*>F,1*54*=:C;FGEEEG+74B6C:F?7CC@FGFF;C4C5)=EDFEE@BEGGCGGAEG5CFF7F=2;@DGFF@3'8@@FE;>@>;B6:F96@:FCC>=/E*,DF@GGDCDD?9B=+7C84+,9GECGEF=E;6++7EF@EGGGE>>+EA,C,9AFCFFF;F@,=6:C6@<?EC6=B,DF:@,B,E@9F<<CGGFCE@FCGGFDGGFCGGEEGFCGFCCFFDFFF8GGGGEGGGFFDFEGGGFFFCGGGF@<@A@CC
@s601 44380
TGAGGAATATTGGTCAATGGACGAGAGTCTGAACCAGCCAAGTAGCGTGAAGGATGACTGCCCTATGGGTTGTAAACTTCTTTTATAAAGGAATAAAGTCGGGTATGCATACCCGTTTGCATGTACTTTATGAATAAGGATCGGCTAACTCCGTGCCAGCAGCCGCGGTCATACGGGGGATCCGAGCGTTATCCGGATTTATTGGGTTTAAAGGGAGCGTAGATGGATGTTTAAGTCAGTTGTGAAAGTTTGCGGCTCAACCGTAAAATTGCAGTTGATACTGGATATCTTGAGTGCAGTTGAGGCAGGCGGAATTCGTGGTGTAGCGGTGAAATGCTTAGATATCACGAAGAACTCCGATTGCGAAGGCAGCCTGCTAAGCTGCAACTGACATTGAGGCTCGAAAGTGTGGGTATCAAACAGGATTAGATACCCT
+
EGGGGF8CFFGGGGGGGGGBFG7CFGGEFAEFGFCFGF@AEGEGFFGECFGGGEFFDFC<EFGEGGGFGE7:@FFFFFFGGGGGGDGGFGDGE@FFGGF97CFGDGGGGGGGFFGGGGGGGFAFGGGGG,AFE9AFFGGFFGFGGGGGG<FFEFGGGD8FGGGGDGGGG+CFFGGGGCGGFGGGEGEFECB.B?FFCFFFCG(FGGFEGG:>@CFF78@DDB8(:;ACCGFFGC@>EFDGFCFD;GGGGG>:CDCC>:GGGGGGGGGGGGFFGGGGE89<FDFA8?<,,,A9+?@B8,,,FE9FE8+FC@,FFCEEGGGFF9EEDCFFC@GFAAEGGFC=C,GGGGE@GGGFEEGEFCFCCDGFFC9GGFFFC9FE9FGFFDGGGGGFFFCGGGFGGGGFGGGGFEC>GGGGGGGGGFFEGFFFFCGGGGGCCCBC
@s601 41317
TGAGGAATATTGGTCAATGGGCGTAAGCCTGAACCAGCAAAGTCGCGTGAGGGATGAAGGTTCTATGGATCGTAAACCTCTTTTATAAGGGAATAAAGTGCGGGACGTGTCCCGTTTTGTATGTACCTTATGAATAAGGATCGGCTAACTCCGTGCCAGCAGCCGAGGTAATACGGAGGATCCGAGCGTTCTCCGGCTTTAGTGGGTTTAAAGGGTGCGTAGGCGGCCTTTTAAGTCAGGGGTGAAAGTTTGGGGCTCAACCAGAGAATTGCCGTTGCAACTGGGGGGGTTGAGTATGTTTGAGGCAGGCGGAATGCGGGGTGTAGCGGTGAAATGCTTAGATATCACGCAGAACCCCGATTGCGAAGGCAGCCTGCCGTGCCATGACTGACGCTGATGCTCGAAAGCGTGGGGATCAAACAGGATTAGATACCCT
+
6FCEDGGGGGGDEFFGDGFBFEFCFGGGFCFFGFGGGG8?=FFGGGGECGEGF@<F<@EFF9EFFGG8<F@CFE?-6FFGGGGGGFCADFFFFGFFCFEFGDFF7FGG7F8FFEGDFGGGF9<F,F9B9?FFF<DFC?A,5<CFDC=FG9AFCF3=DF8BFFGC@+@BF<AE<@FGGGG<DF:F1CCCC:*=BCF*=:*?@9C,<****2<,<FCG7)=C32;.<8&9+2<?<:,*8:C(GCCF>50/,**<*<88CFC??<,,@>:>*3:7>8,38,,C:+F@=F::,3,7+53,8F8,,8FB,+CFEEFECEEB=++?FCGEAECEF9FCDFFDFGDFC,,8EEGFA,FB88++CF@FC,@BC,9DEEA:@+F@+6,,B<,,;,6FFC,GGGGE<FB,,GFD@7GCGGGGGFGGDC9FGGGGGFFFFGE@-<AA
@s601 424
TGAGGAATATTGGTCAATGGGCGAGAGCCTGAACCGGCCAAGTAGCGTGCAGGAAGACGGCCCTATGGGTTGTAAACTGCTTTTATAAGGGAATAAAGTGAGCCTCGTGAGGCTTTTTGCATGTACCTTATGAATAAGGACCGGCTAATTCCGTGCCCGCAGCCGCAGTAATACGGAAGGTCCGGGCGTTCTACGGATTTATTGGGTTTAAAGGGAGCGTAGGCCGGAGATTAAGCGTGTTGTGAAATGTAGACGCTCAACGGCTGCACTGCAGCGCGAACTGGTTTCCTTGAGTACGCACAAAGTGGGCGGAATGCGTGGTGGAGCGGTGAAATGCGTAGATATCACGAAGAACTCCGATTGCGAAGGCAGCTCACTGGAGCGCAACTGACGCTGAAGCTCGAAAGTGCGGGTATCGAACAGGATTAGATACCCT
+
F@FGGGGG9FFGFFGGGGGGGGG+7CFFGGGGGGFGEF+@EEFFGGGG>FDFFGGGGFGGEEDGGGGGGDCFFEGFGGGE<FFFFG<FEEGAFFGGGDFEDFFF8=BFGG:D<BEGFFGGGGGGGGGEFGGGGCDGDFFG,DFGGCC>DED<D><CG,+>+3:>8CF7CBF7;BFGGGCGG,?F*==1*4*3+<78:5BC;7/12:CFE(+<A>=F*4?@?>?793;0<A6<1<C)GGFDFFFCF@==B6<EC@@DED>75,#71>E@<7@<@FDFED==6=DF8F@DCDFF5C=?@,EF4<E:+++:B,B94++7CB,EEB=68F7GGEC,F:C>D-FGFEF=C<EFGGGFGGGCGFECCEGFFE@8FGFF?GFECFCCFGGGGGGGFEFEGGGGGCGGGGGFGFGFCCGGGFGGGGFEFFGGGGGGFCECC?CC
@s601 23736
TGAGGAATATTGGTCAATGGGCGCAGGCCTGAACCAGCCAAGTAGCGTGAAGGATGACTGCCCTATGGGTTGTAAACTTCTTTTATATGGGAATAAAGTTTTCCACGTGTGGAATTTTGTATGTACCATATGAATAAGGATCGGCTAACTCCGTGCCAGCAGCCGCGGTAATACGGAGGATCCGAGCGTTATCCGGATTTATTGGGTTTAAAGGGAGCGTAGGTGGACAGTTAAGTCAGTTGTGAAAGTTTGCGGCTCAACCGTAAAATTGCAGTTGATACTGGCTGTCTTGAGTACAGTAGAGGTGGGCGGAATTCGTGGTGTAGCGGTGAAATGCTTAGATATCACGAAGAACTCCGATTGCGAAGGCAGCTCACGGGACTGCAACTGACACTGATGCTCGAAAGTGTGGGTATCAAACAGGATTAGATACCCT
+
FGGGFGGGGEEFFGGGGGG8FFEGGG7@CFCEGGGGGGGFGGFGGGGGEGGGCFGGGGGGGGGFEF9FDFGEGGFGGGGGG9?FGG<CFGGG<<ECFGGGGGEFGGGFGGFGGGAFFGGGGGGGGGGGFFGGGGGGGGGGDGGGGGGGGAFGGGGGGGGFFGGGGGEBCEG7@=FF@CGGCFG>CFC&GFGFGGFGC>DFFB@FF<G<F<CF9CF>F>FDB@EEFGGFECFCCFFACDFFDFCAFE-FGFC=CGCDE@GFGGGGGF;C9GFGGF4C99CGDFCB<GFE?F9FFFE9GGGFEA:GGGDGGGFEBEEGGGF=FBF8@B7FFGFEF9GGF@C8FE6,CFECEADGGEGFGGGEGFF8GDGGGGGGFFFE@,EFCGGFCF<,GGGGFFGGGGGDGGGGGGGGEGGGGGGGEE@ACGGGGDGGGGFCCCCC
@s601 20675
TGGGGAATATTGCACAATGGGGGAAACCCTGATGCAGCGACGCCGCGTGGAGGAAGAAGGTCTTCGGATTGTAAACTCCTGTTGTTGGGGAAGATAATGACGGTATCCAACAAGGAAGTGACGGCTAACTACGTGCCAGCAGCCGCGGTAAAACGTAGGTCACAAGCGTTGTCCGGAATTACTGGGTGTAAAGGGAGCGCAGGCGGGAAGACAAGTTGGAAGTGAAAGCTATGGGCTCAACCCATAAACTGCTTTCAAAACTGTTTTTCTTGAGTAGTGCAGAGGTAGGCGGAATTCCCGGTGTAGCGGTGGAATGCGTAGATATCGGGAGGAACACCAGTGGCGAAGGCGGCCTACTGGGCACCAACTGACGCTGAGGCTCGAAAGTGTGGGTAGCAAACAGGATTAGATACCCT
+
F8FGGEGGFFFEGGGGGGGCFGG@FGFGGGGGGGGGGGCFGGGGGGGGGDCGGGGGGGFGGGGGG=F=?FFGGGGGGEGDGGFGGGGGGGGGGGFFGGGGGGG:?FFDGGGGGGGGGGGF9AFGEEGGFGFGGGGGGGGFGCAFGDCGF7CGGG>FCF,65FG@GF9CCC<:FEFEGB<<CCFGFGGE8FGFC?<8C@GFEGEGEGFEDA.;CC?=?:CFB;<DAE:#A9GGFGE<CC>:88<A=CCDBDEE>CF67CCDCDFCEDC:@CGG9=8<FAEAFF=GFBB+B,CEEGEEE@4,FCEEACGGGGEAEEDGGFGGF>>CF7GGEEBC@FFGGFEFEEEDGGEGGGGFGFFFFGEEFFB8@9EGGEFGF8GGGFC,EFGFEAFEGGGGGGGGGGGFGGGGGGGGGGFBCC<C
@s601 28073
TGAGGAATATTGGTCAATGGACGAGAGTCTGAACCAGCCAAGTAGCGTGAAGGATGACTGCCCTATGGGTTGTAAACTTCTTTTATACGGGAATAAAGTTAGCCACGTGTGGCTTTTTGTATGTACCGTATGACTAAGGATCGGCTAACTCCGTGCCAGCAGCCGCGGTAATACGGAGGATCCGAGCGTTATCCGGACTTATTGGGTTTAAAGGGCGCGTAGGCGGGTTGTTAAGTCAGTTGTGAAAGTTTGCGGCTCAACCGTAAAATTGCAGTTGATACTGGCGACCTTGAGTGCAACAGAGGTAGGCGGAATTCGTGGTGTAGCGGTGAAATGCTTAGATATCACGAAGAACTCCGATTGCGAAGGCAGCTTACTGGATTGTAACTGACGCTGATGCTCGAAAGTGTGGGTATCAAACAGGATTAGATACCCT
+
GCFFGGGGGGF9FEFFFGFDFGECC7CGGFFGGGGGFGGGFGGEFGG7FGGFFF9FFFCDFGGGGDFGGFGFGFEFGGGGGGGGGGFFEF@CG8FGFGGAFF,FFGGGGGGGGFGGGGGGF9B?<FFC<BDGC,47E<FA,BC@@FGD,DD5CF7CFDDFCD8F++@7F:FGGFDEGGD@D:CFCEE7*88;9C1*:):FGDCCCAF7+<:C7:<&=7,?5;6C076:5CEG89@->6B<@7AE?C?FFE>DEFE87++3<EF?FAF<CFD=AC<C#99<9EEF>EBBCGGFEEA9GGFE,A4,,+C?@4,C+E+467CFFFGEBGEEEE6EC,<GGFF=EGGGGCGGFDEFCC7FEFGGGGGEEF<EC,FGFGCGGGGGGGGGGGGGG@@@FBFGGGGGGGGFCGGGGGGGGGGGGF<E@BEGGGGGGGGCCCCC
@s601 31966
TGAGGAATATTGGTCAATGGACGAGAGTCTGAACCAGCCAAGTAGCGTGAAGGATGACTGCCCTATGGGTTGTAAACTTCTTTTATACGGGAATAAAGTTAGCCACGTGTGGCTTTTTGTATGTACCGTCTGAATAAGGATCGGCTAACTCCGTGCCAGCAGCCGCGGTAATACGGAGGATCCGAGCGTTATCCGGATTTATTGGGTTTAAAGGGAGCGTAGGCGGGTTGTTAAGTCAGTTGTGAAAGTTTGCGGCTCAACCGTAAAATTGCAGTTGATACTGGCGACCGTGAGTGCAACAGAGGTAGGCGGAATTCGTGGTGTAGCGGTGAAATGCTTAGATATCACGAAGAACTCCGATTGCGAAGGCAGCTTACTGGATTGTAACTGACGCTGATGCTCGAAAGTGTGGGTATCAAACAGGATTAGATACCCT
+
<EF@F;CFGGFCGGGGGGGGGGGGGFEGGAF9FFGFFGFAFFFGGGGCGGGFGGGGGF,CF:F8ECEF<FCEFFGGGGGGFFFC,CCE8CCFFGGGGGGGGGFGGGFGA?@7D8EFFEFEF9?ED9C:<+4DFGG;EFFC?=FCDD=FGCDD@FF7FDEFGFD@F8<CEEDA@9:C:F@F,<:<C>:7:16BCFECE?FFFFBBFGFEGG9F6?C5*8:AD7FECDGGGGG>ECD;3CFECGCECGGFFG8D@BE+>/EFEFGECEAFDFGG>GGFD;D?EEEG(:B+4,AE<FGF9GFEF?:8FEDGC@FEEE+ECFGFAEBB=F:,FCFF?GGGCCCFFEGGGFGGGGGGGF:F@GGEGGGDA9EGGFGGGGGGGACF9GGGGFCEGEFEE<FEGEGDFGGGF@GGGGGGGGFGGEFDFGFGE@F<EFGCCCAC
@s601 429
TGAGGAATATTGGTCAATGGACGAGAGTCTGAACCAGCAAAGTAGCGTGAAGGATGACTGCCCTATGGGTTGTAACCTTCTTTTATACGGGAATAAAGTTAGCCACGTGTGGCTTTTTGTATGTACCGTATGAATAAGGAACGGCTGACTCCGTGCCAGACGCCGCGGTAATACGGTGGATCCGAGCGTAATCCGGATTTATTGGGTTTAAAGGGAGCGTAGGCGGGTTGTTAAGTCGGTTGTGAAAGTTTGCGGCTCAACCGAGAAAGTGCATTTGATACTGTCGACCTTGAGTGCAGCAGAGGGAGGCGGAATTCGTGGTGTAGCGGTGGAATGCTTAGATATCTCGAAGAACTCCGATTGCGAAGGCAGCTTACTGGATTGTAACTGACGCTGATGCTCGAAAGTGTGGGTATCAAACAGGATTAGATACCCT
+
EC6EFFGGGGFF9CFFGGGFGGGBCFGFGGGG<,CFFG,AFFCDFGGEEFFEGGDGGCCE<<<F8CFD,C,@:FFFFG<,,:C,,C9<EF@CF,C5C?F,A<:8BFF<=9:=+BA8?FFA5BFFGFC7FF<FF?CE,,C:,4@BEB+,,59>7+@B7<3,8+@CE6F7>3<;8=4*,6>*7D:F*>*<F*11,<<C**8%17BC?7<B458>?9C@<(68/C49>*4*>D,?<:@1**:DFFC<,=553++886,ED>=:CC:,,>,?7EF;3FDCF=68?B@4+,,<,<<<=<=599,,FE48B+C7EFGGFD@7C4,F?:E=8>+>>;E9FFFFE6FFGFGDB:,,GGEFGF@,=DB:CCGGGGFCFFCGFEF<E9FF<EEGFFGGGGGGGGFFGGGGFGGGFGGGGGGGFFF<F9GFDGGGE9GGGGGCCCCC
@s601 430
TAGGGAATCTTCGGCAATGGGGGCAACCCTGACCGAGCAACGCCGCGTGAGTGGAGAAGGTTTTCGGATCGTAAAGCTCTGTTGTAAGAGAAGAACGTGTGTGAGAGTGGAAAGTTCACACAGTGACGGTAACTTACCAGAAAGGGACGGCTAACTACGTGACAGCAGCCGCGGTAATACGTAGGTCCCGAGCGATGTCCGGATTTATTGGGCGTAAAGCGAGCGCAGGCGGTTTAATAAGTCTGAAGTTAAAGGCAGTGGCTTAACCATTGTTCGCTTTGGAAACTGTTAGACTTGAGTGCAGAAGGGGAGAGTGGAATTCCATGTGTAGCGGTGAAATGCGTAGATATATGGAGGAACACCGGTGGCGAAAGCGGCTCTCTGGTCTGTAACTGACGCTGAGGCTCGAAAGCGTGGGGAGCAAACAGGATTAGATACCCT
+
FGGGGGGFGGFGGGGGGGGFGGGGGGGGGFGGGGC+@FEFFCEGEFFFFGGFFGGFGGFDFECFGGGGDGGCGGGGGGGGGGGGGGGGGGGGFFFGGDFFGFGFGFFEGGGGGF<DCGGGGGG,E<=FE@FGGGDFF<FGDEF<F8:FCFG7FFF;;FGDA,>FCEC3C7CEGEGCG,?B*5?2=8<FCFEGGG*8CGCFCC8*;92:C7@C8CG>C09B9<EC<:*>5*75#:@8E?B<>:@@CF/?C@41'CF?GCF@@=<<4C:<GGGGFF88FDD;F>D=6+CGGFB:,D8GFBGFGFGCFFFCFFFF<CEB=8,GFDEFGGFEEAGE>;EFC,DGGGFFFF8E9GGE<E<GFF:CDGGGGGCGGGGEGGGGGGGGGFGF@GGGGGGFEEGFDGGGGGGGGGGFFCGGFGGGGFGFGGFEECGGGGF9GGEEACCCC
@s601 431
TGAGGAATATTGGTCAATGGCCGAGAGGCTGAACCAGCCAAGTCGCGTGAAGGAAGAAGGATCTATGGTTTGTAAACTTCTTTTATAGGGGAATAAAGTGGAGGACGTGTCCTTTTTTGTATGTACCCTATGAATAAGCATCGGCTAACTCCGTGCCAGCAGCCGCGGTAATACGGAGGATCCGAGCGTTATCCGGATTTATTGGGTTTAAAGGGAGCGTAGGTGGACAGTTAAGTCAGTTGTGAAAGTTTGCGGCTCAACCGTAAAATTGCAGTTGATACTGGCTGTCTTGAGTACAGTAGAGGTGGGCGGAATTCGTGGTGTAGCGGTGAAATGCTTAGATATCACGAAGAACTCCGATTGCGAAGGCAGCTCACTGGACTGCAACTGACGCTGAAGCTCGAAAGTGCGGGTATCGAACAGGATTAGATACCCT
+
FFGGGFGGGGGGGGGGGGGGGGGGGGGGGFGGGGGGGGGGGGCGGGGFGGCFGGGGFGFGG9FFGGGG9FEGGG?DGGGGEEGGGFGGGCFFEGGFEF?FGFFGGFGGGGGGGGGGGGGGGGGFGGFGGGGGFGGGGFEFDFD7BFGGGFGGGGCCGGGGGGGGGGGEFGD7DFG73FF<CFCCGEGEGGGGGGGGC=BC@G<BCDFE<C?CG@EFG@GF?FGFFF==@CFFCFGFC6GFFCGACF=C;@9EGGCBEC*F;CGDA?:F=ED?EC=<>3<:=FDFGFFF=<CC*GGGGFGGFECGGGGGGGFE9,7ECGFFAE8C=GEFCGFC,,ACGGGGGGFGFGFGGGGFEF@F7FE7GGGDEC,AE?GGGGFFGGGGGGGGGGFGGGFFFFCFCGFECGGGGGGGGGGFGFGF@FCGGGGGFGGGGGGCC@CC
@s601 20025
AGAGGAATATTGGTCAATGGACGAGAGTCTGAACCAGCCAAGTAGCGTGAAGGATGACTGCCCTATGGGTTGTAAACTTCTTTTATACGGGAATAAAGTTAGCCACGTGTGGCTTTTTGTATGTACCGTATGAATAAGGATCGGCTAACTCCGTGCCAGAAGCCGCGGTAATACGGAGGATCCGAGCGGTAGCCGGATTTATTGGGTTTAAAGGGAGCGTAGGCGGGTTGTTAAGTCAGTTGTGAAAGTTTGCGGCTCAACCGTAAAATTGCAGTGGATACTGGCGACCTTGAGTGCAACAGAGGTAGGCGGAATTCGTGGTGTAGCGGTGAAATGCTTAGATATCACGAAGAACTCCGATTGCGAAGGCAGCTTACTGGATTGTAACTGACGCTGATGCTCGAAAGTGTGGGTATCAAACAGGATTAGATACCCT
+
,CCFCFGGGGFEGCFFFFE,@,@BC7CEFGGCEFGF88CGGGC<<C7CB@GFGCE<:C,CC6,EEEEF8FCE:F<6<?FFCFFGGCD,C,8,@,C?FGF<,<,B9FG<,BAF?FG<F9:EFA9EAB<B+AD@EFFCAAB?,:4+8+3F:5,553:45-9%9CB@;:8C<EFBCC:5*FC%>;3>976).95)=FE?7?8>2FF<<,FF;CFEEE>=GFGD=GCDC@EBGFF@7,:;F?GGGFFFD@,DGCCB>D8CGF>AEEGDFA@DDGGFGF=9F=,=GEC@B<=FGGGGFGGFEEFGGFE=DEFGEGFFGDGGEF:EGGGE>EFFFFAFE?FEACGGGFC?6C,FGFDFDEGGEGF@GGGGGGGGGGGGGGGGGGGFGGGGFGEGGGEEGGGGGGGGGFGGGGGGGFGGGGGGGGGFGGGGGFCGGGGCCCCC
@s601 433
TAGGGAATCTTCGGCAATGGGGGCAACCCTGACCGAGCAACGCCGCGTGAGTGAAGAAGGTTTTCGGATCGTAAAGCTCTGTTGTAAGTCAAGAACGAGTGTGAGAGTGGAAAGTTCACACCGTGACGGTAGCTTACCAGAAAGGGACGGCTAACTACGTGCCAGCAGCCGCGGTAATACGTAGGTCCCGAGCGTTGTCCGGATTTATTGGGCGTAAAGCGAGCGCAGGCGGTTTGATAAGTCTGAAGTTAAAGGCTGGGGCTCAACCATAGTTCGGTTGGGAAACTGTCAAACTTGAGTGCAGAAGGGGAGGGTGGAATTCCATGTGTAGCGGTGAAATGCGTAGATATATGGAGGAACACCGGTGGCGAAAGCGGCTCTCTGGTCTGTAACTGACGCTGAGGCTCGAAAGCGTGGGGAGCGAACAGGATTAGATACCCT
+
GGGGGGGGGGGGGGGGGGGGGGGGGGGGGGGGGGCFCGEGECGGGGD@>:FFFFGGGGGGGGGFGGGGGGFFFFFACEGDEFGGGDGGGCDCFCCFFGE7F?FCEGGGGGGGGGGGGGGGG7BF,8<:>C7FDCCF8B3@FFF<EEFFEEEEF,6>D@BFF*>>CCG<EFGEG8:7*?F:<C?F=<+8<CE>*=?75:<<D3,13;CA<<<:88*8E?GFF6C7B>:?:<CG?FFDACGC=CCFAC@=4,6FGFF:<5+428GFAFCFE3EE::88*F>,GGE=DFGGGFADAGGFDFFAGE=EFFCEFD8B,FFFFF9@FEC8EFFC>=GGFFFGGEFFC@5A,AE<GFGFCE<FECFECEGFC@FCEFGEEGGGGGGFGGF@FGGGGGGFGGGFGGGGEFGGFD>GGGEGGGGEGGFGGGEFFFGGGGGGGGGGCCCCC
@s601 434
TAAGGAATATTGGTCAATGGGCGAGAGCCTGAACCAGCCAAGTAGCGTGCAGGAAGACGGCCCTATGGGTTGTAAACTGCTTTCATAAGGGAATAAAGTGAGCCTCGTGAGGCTTTTTGCATGTACCTTATGAATAAGGACCGGCTAATTCCGTGCCAGCAGCCGCGGTAATACGGAAGGTCCGGGCGTTATCCGGATTTATTGGGTTTAAAGGGAGCGTAGGCGGGTTGTTAAGTCAGTTGTGAAAGTTTGCGGCTCAACCGTAAAATTGCAGTTGATACTGGCGACCTTGAGTGCAACAGAGGTAGGCGGAATTCGTGGTGTAGCGGTGAAATGCTTAGATATCACGAAGAACTCCGATTGCGAAGGCAGCTTACTGGATTGTAACTGACGCTAATGCTCGAAAGTGTGGGTATCAAACAGGATTAGATACCCT
+
EGGGGGGGGGGGGGGGGGGGGGGG7EGGGDFGGGGGGGGFGG<FDGGGGGGGG7EEGDEGGDGGGGGGGGGGGGFGGGGGGFFGGFGGGFG@FGGGGGGGG?F@FFEGGGGGGGGGGGGGGGGGGGGGGGFGGGGGGGGGGGGD7CGEGGGGGGFGGGGCFGGG7@FC>FGCGGFGGGCECCFDCF5<FGEF9=E7C<@?D;>FFCBC@FG=CFE-B9E3>;<5FGGDE5/8<D<:39@9C@1FFGCFGGEF@D>GF@FDEEFFFGG=FDB6G=GF>,F?;C6FABFFE<=995,FDE@=999DF?CGGF?9?FB7DGFFGGEE>@,AGGEA,GGGGFCDFEGFFC<FBFGFAGGFC=8DGFCFFGGGGGGGGGFGFFGGGGCGGGFGGF@GFDDFFEE@C@GGFGGGGDGCGGFFDGFGGGFGFGGGGGECCCCC
@s601 23958
TGGGGAATATTGGTAATGGGCGCAAGCCTGACCCAGCAACGCCGCGTGAAGGAAGAAGGCTTTTGGGTTGTAAACTTCTTTTGTCAGGGACGAAACAAATGACAGTACCTGGCGAATAAGCCACGGCTAACTACGTGCCAGCAGCCGCGGTAATACGTAGGTGGCAAGCGTTATCCGGATTTACTGGGTGTAAAGGGCGTGTAGGCGGGAGTGCAAGTCAGATGTGAAAATTATGGGCTCAACCCATAACCTGCATTTGAAACTGTACTTCTTGAGTACTGGAGAGGCGGGCGGAATTCCTTGTGTAGCGGTGAAATGCGTAGATATACGGAGGAACACCAGTGGCGAAGGCGGCCTGCTGGACAGCAACTGACGCTGAGGCGCGAAAGCGTGGGGAGCAAACAGGATTAGATACCCT
+
AFGGGGGGGGGFGGEFEGGGDC:@F@CFF?<,CFFFFEGFEEGC7@CFCG9CCFG8F=F,,:E,6@F=F=89EFFAF,BFGGFGAAFGGCFGEGCGGFG,ECGCFFFGGGF8?FGEGGGAFCECFGGGGGGGFGGFGGGFCGGFFFDEEGFGECFF@@?=FGFGGC?@FGFG:CFGFGCFGGGD<FGGFFGGGGF@EGGGGGGGGGGGG;,;FFGGGBG>@6:CEGFCF=>,GGFFGGFEGFDGFEE?CFFGCGEFGED1<=?C?<:,B0?CFGFFB<FFGGDGGGGE@+DGGGFFBE@:+,GGFEAGDEFGF<ECEGGGGFGEFFFCDGF<GFFEGGFGGGGGGGGGGGGFCB78GFE<GGGFEEECEGGEFEF8GGGGEEGGGGCCF+GGGFEGGGGFFFFAGGGGGGGGGCCCCC
@s601 436
TGAGGAATATTGGTCAATGGGCGAGAGCCTGAACCAGCCAAGTAGTGTGCAGGATGACGGCCCTATGGGTTGTAAACTGCTTTTATACGGGGATAAAGTGAGCCACGTGTGGCTTATTGCAGGTACCGTATGGATAAGGACCGGCTAATTCCGTGCCAGCAGCCGCGGTAATACGGAAGGTCCGGGCGTTATCCGGATTTATTGGGTTTAAAGGGAGCGTAGGCCGGAGATTAAGCGTGTTGTGAAATGTAGACGCTCAACGTCTGCACTGCAGCGCGAACTGGTTTCCTTGAGTACGCACAAAGTGGGCGGAATTCGTGGTGTAGCGGTGAAATGCTTAGATATCACGAAGAACTCCGATTGCGAAGGCAGCTCACTGGAGCGCAACTGACGCTGAAGCTCGAAAGTGCGGGTATCGAACAGGATTAGATACCCT
+
GGGGGGGGGGGGGGGGGGGGGGGGGGGGGGGGGGGGFFGGGGGGFGGGGGGGGGFGGGGGGGGFGGGGGGGGGGGGGGGGGGGGGGGGGGGGGGGGGGGFGGGFFGGGGGGGGCGGGGGGGGGGGGGGFFGFGFGGGGGGGGGGGGCGGGGGGGGGGGGGGGGGEDGGEG77@DGDGGGDDFGGGGDGGG@FFGCEGGGGDF,FFGC7F:;GGCGFEFDD;98FFEG>GEDG<FGAFGGG+GGE=9C-CCDE@FCE,FEF@FB=@FCGGGF?GEEC4;:6.FGGGGGGGGGGFGGGGGGEDEGFCCFECGFFECGEEFGGCGGGADEECCCA,FFDFECCFDEFB7EDFGFFFFCGGGGGGFGGGGGGGFGGGGGEFFGGGGGGGGFGGEBFGFFFFGF@FCFGGGGGGGGFEGGGGGGGGGGGGGGGGGGCCCCC
@s601 437
TGAGGAATATTGGTCAATGGGCGCGAGCCTGAACCAGCCAAGTCGCGTGAGGGATGAAGGTTCTATGGATCGTAAACCTCTTTTATAAGGGAATAAAGTGCGGGACGTGTCCTGTTTTGTATGTACCTTATGAATAAGGATCGGCTAACTCCGTGCCAGCAGCCGCGGTAATACGGAGGATCCGAGAGTTATCCGGATTTATTGGGTTTAAAGGGTGCTTAGGCGTGCTTTTAAGTCAGCGGTGAATGTCTGTGGCTCAACCATAGAATGGCCGGTGAAACTGGGGGGCTTGAGTATGTTTGAGGCAGGCGGAAGGCGTGGTGTAGCGGTGAAATGCTTAGATATCACGAAGAACTCCGATTGCGAAGGCAGCTCACTGGAGTGTAACTGACGCTGATGCTCGAAAGTGTGGGTATCAAACAGGATTAGATACCCT
+
FFGGG?EGGGGGGFFFGGCFGG+@+@FGGGGGGGGGGG7?FCFF7FG@@FGGGC6=:C,EFCAFG<,CEGGGG,CFGGGGGGGFFGG<E9FFGGGGGC<AFGC:7BEBCGGGGG,5BDDEEGFGFGGG<D,AFB9=ADAD9,:FG7B,>FGGE8@E>FFEG7FCEGGDFGFFGG*84<*8,?CC:C*<C,4+<2<C5*1<CDGFG71<FFG?CFF)@..))$86>,#89D>E78C<>=:4@;+,,7,9,CF:7FE>,8,3GGFA=DF<C6=9>C,A@36+++7FDFFC9GFE0<DADFE@GFGFFECEFCB4+4,CCD=CFGEE>ECE@@<,DEFEDEEDC,F:FEAFEC,F:EFC,=A47GGGGGGGGGGGGGFFDFGGGGGGFCFGGFFCFF<<CFCGCCGGGGGEGDGFFGFGGGGFF9FFAGFFGGFC@<<C
@s601 438
TGGGGAATATTGCACAATGGGGGAAACCCTGATGCAGCGACGCCGCGTGAGTGAAGAAGTATTTCGGTATGTAAAGCTCTATCAGCAGGGAAGAAAATGACGGTACCTGGCTAAGAAGCCCCGGCTAACTACGTGCCAGCAGCCGCGGTAATACGTAGGGGGCAAGCGTTATCCGGATTTACTGGGTGTAAAGGGAGCGTAGACGGTAAAGCAAGTCTGAAGTGAAAGCCCGGGGCTCAACCCCGGGACTGCTTTGGAAACTGTTTAACTAGAGTGCTGGCGAGGTAAGCGGAATTCCTAGTGTAGCGGTGAAATGCGTAGATATTAGGAGGAACACCAGTGGCGAAGGCGGCTTACTGGACAGTAACTGACGTTGAGGCTCGAAAGCGTGGGGAGCAAACAGGATTAGATACCCT
+
EFGGGGGGGGGGGGGGGGCFGGGGGGGFFFGGGGCGGGGGGGGGGGG@FGGGGDGG9EFFFGEFGGGFG7EFGA@FGGDFFGGGGGGGGGG?FFGGGGGGFGCEGGGGFGGGGGGGGFDDFGGDEEDFE,CFGCGGDEFGF<FGGDEGCFDCCFGFGGGGEGD*:CEG<CFGGGEFGGGGC;CFGGGG<9BCCCC8CEEE>9;9?;E@?>CFGGCFF9<C@FFFBFFFFGGGGGG9FF<<DGDGF>DC55FCFFGBEGCCD4FF9<FEDFEFDF8FCECF$FFGGGGGDFF@CGGE8EE?CGGDBGEEEGGCCEEGGGGFECGFGGGFGGGGGGGGGGGFCEGGF@CEFCGFCGGF8FFFGFGGGGGGGGFEGFGF<FDGFGFD:FGGGGGGGDGGGGGGFGGGGGGGGGGCCCCC
@s601 20324
TGAGGAATATTGGTCAATGGACGAGAGTATGAACCAGCCAAGTAGCGTGAAGGATGCCTGCCCTATGGGTTGTAAACTTCTTTTATATGGGAATAAAGTATTCCACGTGTGGGATTTTGTATGTACCATATGAATAAGGATCGGCTAACTACGTGCCAGCAGCCGCGGTAATACGGAGGATCCGAGCGTTATACGGATTTATTGGGTTTAAAGGGAGCGTAGGTGGACAGTTAAGTCAGTTGTGAAAGTTTGCGTCTCAACCGTAAAAGTGCAGGTGATACTGGCTGTCTTGAGTACGCACAACGTGGGCGGAATTCGCGGTGTAGCGGTGAAATGCTTAGATAGCACGAAGAACTCCGATTGCGAAGGCAGCTCACGGGAGCGCAACTGACGCTGAAGCTCGAAGGTGCGGGTATCGAACAGGATTAGATACCCT
+
FCDFCGGGG9FF6FFDCEAFFFGGGGGF,@<EFGCF,4=8FFFA,E@CCCCC@FG@,CCCEGG88EE8EEF@FGGGGC,CE,CFG9DE,,==DF=EFEFFFG9<F,,BEE4+?8<,?<EFGGGGGEG9FDG,,<EEFA,=E=:+@DEF8<,EBD,ADDCFDFFDFE7C@::EAFE7F+>F7CEFF**1FCC7;F>EGE::E,@::6<<=,@E:C=98+42(?CC<BFAA?@9C@C6:GGGGFDFC7EECCEE@8,?@*388*,@,F>,7FDFGC;F@7@,DGGFEGGGDGFD<88GGGFFBAFDGE:FCEEFDB@++C:GGFEE>CGGEEF@?,<EEE@39,<,,:,,GGGFFB+GGGFC7FFDFEC,EECC7C7FGFFFEF7GGFCC7GGGGGFFE7GGFFGFFGEEE7GGGEAGGGCFFGGGGF@AFGFCCCCC
@s601 440
TGAGGAATATTGGTCAATGGGCGCGAGCCTGAACCAGCCAAGTCGCGTGAGGGATGAAGGTTCTATGGATCGTAAACCTCTTTTATAAGGGAATAAAGTGCGGGACGTGTCCTGTTTTGTATGTACCTTATGAATAAGGATCGGCTAACTCCGTGCCAGCAGCCGCGGTAATACGGAGGATCCGAGCGTTATCCGGATTTATTGGGTTTACAGGGTGCGTAGGCGGCCTTTTAAGGCAGCGGTGAAAGTCTGTGGCTCAACCATAGAATTGCCGTTGAAACTGGGGGGCTTGAGTATGTTTGAGGCAGGCGGAATGCGTGGTGTAGCGGTGAAATGCTTAGATATCACGAAGAACTCCGATTGCGAAGGCAGCTCACTGGAGTGTAACTGACGCTGATGCTCGAAAGTGTGGGTATCAAACAGGATTAGATACCCT
+
CFFFGDGGGFFGGGGFFCE@FGGEEGGGGGGGGGFGCCEFGG,CBFC@CGEGGDFG8EDCFEGGGGFDFGGGGFFFGDGG9ECFGGGGACFFFGFGGGE<FCEGGGGFFFC<9F8<?,==?DFGFFFGGDDFGGGGGCC@C=F7BFDFG,FFEGDFFGCCC,3@8@ECCFFFGGGGGGG:<FGAF7=BFEEGG,*8:FF9;CCF?FGG@E#3-)6.8<E;85C=:CE+?F=CC@<(+><+GGFEF5<@FFGD:EC#C7GEC9C>9CGGGG;>GGGGDFC7C+C@GD?5,,FFDFAEGFGGFE98CF=F?8B@++C8CGGEGFCCAFC,GFFA,?<D=C@=,;DGFDDD<C,EFFFB,CGGGGGF:AGGG?FFGGGFFCEGGGGGGDE:CC@CE,GGGGGGFFFCCDGFEGFCFFGGGGGFDCFFC,FCGGF<CCCC
@s601 34855
TGAGGAATATTGGTCAATGGACGAGAGTCTGAACCAGCCAAGTAGCGTGAAGGATGACTGCCCTATGGGTTGTAAACTTCTTTTATACGGGAATAAAGTTAGCCACGTGTGGTTTTTTGTATGTACCGTATGAATAAGGAACGGCTAACTCCGTGCCAGCAGCCGCGGTAATACGGAGGATCCGAGCGTTATCCGGATTTATTGGGTTTAAAGGGAGCGTAGGCGGGTTGTTAAGTCAGTTGTGAAAGGTTGCGGCTCAACCGTAAAATTGCAGTTGATACTGGCGACCTTGAGTGCAACAGAGGTAGGCGGAATTCGTGGTGTAGCGGTGAAATGCTTAGATATCACGAAGAACTCCGATTGCGAAGGCAGCTTACTGGATTGTAACTGACGCTGATGCTCGAAAGTGTGGGTATCAAACAGGATTAGATACCCT
+
DEGGGGGGFGFGGGGGFGGGGGGGGG7FFAFGGGGGGGGGGGEECEFFGGGFC<FGFFEEFGGGG?FFGG7FCFFFGFGGEFGGGGFGGD78FFGGGGFFE<FFCA7FFGGDDGFGGGG,BFDE?EFGC=EEGGCEFGFE,:BFE7CFFA>DCFFEGAGGDFGF:8FG>@FCFF::FCFGFFGGCF5CFCG7BFGG%0=FGCFFGGECE8<F::F7C:FGEECFCEG>F>EGG>@9<9FFEEFG7<E=#FCGGFEGEGFC8BFCEFDGGFFFFFEAC8<A=EFF>?,A@,FF<FDF,CF@GECEF@FGFCFFFGECC=,FFFCG=CCGCFF@,FF=FFF;C,@8EF<FFFCF@EFEC@GFFFCCGEFGF?GGFAGGGGGGGGFGGGGGGDFGGCGGFEGGGGGFFGGGGGGGGGGGGFADCFGGFGFCFGFCCCCC
@s601 26949
TGAGGAATATTGGTCAATGGCCGAGAGGCTGAACCAGCCAAGTCGCGTGAAGGAAGAAGGATCTATGGTTTGTAAACTTCTTTTATAGGGGAATAAAGTGGAGGACGTGTCCTTTTTTGTATGTACCCTATGAATAAGCATCGGCTAACTCCGTGCCAGCAGCCGCGGTAATACGGAGGATGCGAGCGTTATCCGGATTTATTGGGTTTAAAGGGGGCGTAGGTGGTGATTTAAGTCAGCGGTGAAAGTTTGTGGCTAAACCATAAAATTGCCGTGGAAACTGGGGGGCTTGATTATGTTTGAGGCAGGCGGAATGCGTGGTGTAGCGGGGAAATGCTTAGATAGCACGAAGAACCCCGATTGCGAAGGCAGCCTGCCAAGCCATGACTGACGCTGATGCACGAAAGCGTGGGGATCAAACAGGATTAGATACCCT
+
FGGGGGGGGGGGGDGGGGAF8FGEGGG@FFGGFGGGGGGFFFFGGGGFG,CFGFGGGCEFC:EEGGGFCFFCFGGEGG9F<9EGGGGGGGGGGGGGFAFFBDFEEFGEEFF9FCGGGDGGGGGCFGAEEEDAEEEEFGGGDFGGGGGDGFGGD<@ECFGGGGGGGGGGGGGGFGGG*>C<C:DF>C5@?CE7G3FE5=FGGGEEFF<F/FGGCA?#C8@FDEGFGGG@1<,C<CC)+(F@GGFEF></<C825:DE@,F;F@,CECAGCGF>CB>,,3@,+CGGGFD==C<D?,@<FF:B?<BA<++CF8EE7GDEEGGGGFCC5GGFCFFEEFFEAFFAFEFD,FCC@9GGGF@+,FGGCGGFGF@GF8GGGEGFGCE<FDC9FEF::FEGGGGGGGGGFDFD@@GCGGFEGGGGFAGGGGGGGAFFGGGCCCCC
@s601 443
TGAGGAATATTGGTCAATGGACGAGAGTCTGAACCAGCCAAGTAGCGTGAAGGATGACTGCCCTATGGGTTGTAAACTTCTTTTATACGGGAATAAAGTTAGCCACGTGTGGTTTTTTGTATGTACCGTATGAATAAGGATCGGCTAACTCCGTGCCAGCAGCCGCGGTAATACGGAGGATCCGAGCGTTATCCGGATTTATTGGGTTTAAAGGGAGCGTAGGCGGGTTGTTAAGTCAGTTGTGAAAGTTTGCGGCTCAACCGTAAAATTGCAGTTGAAACTGGCAGTCTTGAGTACAGTAGAGGTGGGCGTAATTCGTGGTGTAGCGGTGAAATGCTTAGATATCACGAAGAACTCCGATTGCGAAGGCAGCTCACTAGACTGCAACTGACACTGATGCTCGAAAGTGCGGATATCGAACAGGATTAGATACCCT
+
FGGGGGGGGGGGGGGGGGGGGGGGGGGGGGGGGGGGGGGGGGGGGGGGGGGGGGGGGGFGGGGGGGGGGGGGGGGGGGGGGGGGGGGGGGGGGGGGGGFFGGFGGGGGGGGGGGGGGGGGGGGGGGGGGGGGGGGGGGFCFGGGDGGGGGGGGCFGGGDFGGGCEGGGGGGGCFGGFGGFGFGGGE0FGGEDFCFEGGG@<*FEGG,=CG=GGGDFE9<BFCGGGDGFDGFFGGGFGGEFCFFE9FC@185C68C6/GGF<@EDGECGFFG>FGGGGFDDAGGGGFGGGGGGEFGGGGFFFFGGGGFEFF?,B=8GGGDFGFE@)EGFE=C;C,<FCFFCGFGFFDFCFGGGGGGGGGGGGGGGGGGGGGGGGGGGGGGGGFGGGGGGGGGGFCFGGGGGGGGGGGGGGGGGGGGGGGGFFGGGGGGGGGGCCCCC
@s601 444
TGAGGAATATTGGTCAATGGGCGAGAGCCTGAACCAGCCAAGTAGCGTGCAGGATGACGGCCCTATGGGTTGTAAACTGCTTTTATAAGGGAATAAAGTGGGGCTCGTGAGCTCCTTTGCATGTACCTTATGAATAAGGACCGGCTAATTCCGTGCCAGCAGCCGCGGTAATACGGAAGGTCCGGGCGTTATCCGGATTTATTGGGTTTAAAGGGAGCGTAGGCCGCAGGTTAAGCGTGTTGTGAAATGTAGGGGCTCAACCCCTGCACGGCAGCGCGAACTGGCTTGCTTGAGTACGCACAACGTGGGCGGAATTCGTGGTGTAGCGGGGAAATGCTTAGATATCACGAAGAACTCCGATTGCGAAGGCAGCTCACGGGAGCGCAACTGACGCTGAAGCTCGAAAGTGCGGGTATCGAACAGGATTAGATACCCT
+
EFFFGFGGGGGGGGGGGGGGFGGGGGGGGGGGGGGGGGGGGGGGGGGGGGGGGGGGGGGGGGGG,CFFGGGGGGGGGFDFGCGGFCFDFGGF,AEFGFGGGGGGEGFG?FGGCFGGGGGGGGCFGGGGC9EFFFFG?FFGCDGGEGGDFGGGGGGDGGGGGGGGCEEGGEEG<DFFEF>FGGFDGGE7F@E>GDEGGDGGGG>G;C*F08EG878>C3>:?CED<E5CF<1=4<=<GFFE+F@C1<FF<96CCCE;,<58>CGG>8*><0F-8F>CGGE=GGGFD38,,GFDDCEFEEGFGEFDGEEGGGBE>,4+GF><DF=+=FCFFGFFGECGDEFFE4,EFGGGGGGGGECCCFGFCFGEFGGFGGGFGFDGGGFECC:FGFECGGGGGGEFGGF@CCFGFFECEFFCGGFFGGGGGGGGGGCGGGGCCCCC
@s601 30154
TGAGGAATATTGGTCAATGGGCGAAAGCCTGAACCAGCCAAGTAGCGTGCAGGATGACTGCCCTATGGGTTGTAAACTTCTTTTATAAGGGAATAAAGTAAGGGACGTGTCCCTTTTTGCATGTACCTTATGAATAAGGACCGGCTAATTCCGTGCCAGCAGCCGCGGTAATACGGAAGGTCCGGGCGTTATCCGGATTTATTGGGTTTAAAGGGAGCGTAGGCCGCAGTTTAAGCGTGTTGTGAAATGTAGGGGCTCAACATCTGCACTGCAGCGCGAACTGGCTTGCTTGAGTACGCGCAAAGTGGGCGGAATTCGTGGTGTAGCGGTGAAAGGCTTAGATATCACGAAGAACTCCGATTGCGAAGGCAGCTCACTGGAGCGCAACTGACGCTGAAGCTCGAAAGTGTGGGTATCGAACAGGATTAGATACCCT
+
FGGGFG?FFGGGGDFGGGGG8FF++@FCEGGGGGGGGGGGCFFGGGGGD@,CFGGGGG,EFGFFGFFGGGGEEFGGG,,CEFGGGGGGGGGG<ECFG9E,,C=F,BFGEEG,,,CEFGGGGGGGGGGDGGGGGGGGGGDDGGCFEGGGGGGCGGFGGGGGGGGGGGGGGGGGGGGGG7:FFF<FGGGGGGG>FGGGEG7FGGEFFC*FFFF?EGGGGDCDDECGGG#7C#BAFGGAGEGEFEDEFCFFCFFGF8>5=F<9E#0FFFFFGGFF-F2GGGCCDFF:,F:,@8FA9C@+7EC9DFA,GGDFC8@9>,7CCB+:EDCC5FB:99EFF:,C,CCGGGFAGGGGGGGFCEGGGGGGGGGGGGFGGFCGGFAC,,EGGGDGFCFGGGFGGGGGF@GGFGGGEFG@F9GGGGECB,@@DGGGFGGGGGGCCCCC
@s601 35828
TGAGGAGTATTGGTCAATGGACGCAAGTCTGAACCAGCCAAGTAGCGTGCAGGATGACGGCCTTCTGGGTTGTAAACTGCTTTTAGTTGGGAATAAAGTGCACCACGTGTGGTGTTTTGTCTGTACCATCAGAAAAAGGACCGGCTAATTCCGTGCCAGCAGCAGCGGTCATACGGAAGGTTTAGGCGTTATCCGGCTTTATTGGGTTTAAACGTGGCGTAGGCCGTCTGATAAGCGTGTCTTGAAATGTCGGGGCTCAACCTGGGCATTGCAGCGCGAACTGTCCGACTTGAGTGCGCGGGAAGTAGTCGGAATTCGTCGTGTAGCGGTGAAATGCTTAGATATGACGAAGAACTCCGATTGCGAAGGCAGCCTGCTGTAGCGCAACTGACGCTGACGCTCGAAAGCGTGGGTATCGAACAGGATTAGATACCCT
+
EDFGFG@FFFGGGGGCFFGGGCEDEG7@FCFACEFGGG@AFECCCGFGGGFA8C@,,CBF7F@EFG<E=E:CFFFGGGGGFD9D94,<?CBEFGAFGGAFGFFFFFGFC<?F,<E7FF8F9EFAAFEDB:FFEF,@E4>>F<FGGGDEFG9>CFG:+3>BFGB,@>:C**6<,@>B7:C@F?,6,?8-<5=22,84,<4CF<#>C=<C>-:<+8$%43CF:9EF8:4F@EGG*F75F>F92#FFCC+EFC=*C2:<8<F?*C343:FD>,E@:*B@3@7;:@FF@+@8@<DF>GGGGGGFECAFFC@8+,@;@FC8DGGFFFGE>FCCEFFFAFFFFF?GCFGGFGFFFDFEE:FFCEGEGFCA<9GFF<<@C@DEFFCEGGGGGFEGEC@DGGGGDGGGGGGGEEGGGGGFGGGGEGE9FGGFGGGGGGGCCCCC
@s601 44158
TGAGGAATATTGGTCAATGGGCGTTAGCCTGAACCAGCCAAGTAGCGTGAAGGATGAAGGCTCTATGGGTCGTAAACTTCTTTTATATAAGAATAAAGTGCAGTATGTATACTGTTTTGTATGTATTATATGAATAAGGATCGGCTGACTCCGTGCCAGCAGCCGCGGTAATACGGAGGATCCGAGCGTTATCCGGATTTATTGGGTTTAAAGGGAGCGTAGGTGGACTGGTAAGTCAGTTGTGAAAGTTTGCGGCTCAACCGTAAAATTGCAGTTGATACTGTCAGTCTTGAGTACAGTAGAGGTGGGCGGAATTCGGGGTGTAGCGGTGAAATGCTTAGATATCACGAAGAACTCCGATTGCGAAGGCAGCTCACTGGACTGCAACTGACACTGATGCTCGAAAGTGTGGGTATCAAACAGGATTAGATACCCT
+
EFGGGGFCFGGGGGGGGGGGGGEC@CCFFG?FGGGGFECFFCFGFFE:FEFFGGGGGFEFF@<FGFGGGGGGGGGGGGGGGGGGGGCCGE<<FFAE<<9,9FFEFCAFGFF9FFECFFG<FFGGFGGFGFFFGGGGGGFG@B@EGGG<FA?FGE+:FGGGGFGGGGGGEGG<GGFGDCG::FFGEDE><>CGFFGGGG6FFGBFGGGDGG>GGGC5F>FGFFGG?FF6,CFG@FFFDCFCE;GF:FGFFGFGF=:DG+@FCEGFCGGGGGFCFFGGGFGGGGGFFCFGGFFF?AFCGGGFFA=+GGGC=,FFEBBCC@+FFFCGFGGGEFGGEDFFGFFEFCFDGGGGGGGGFFGGEEECDEGDFGFGFCFGGGGFGGGGGGGGGDEGFFFFEFFFFGGGFCGGGGGGEGFEGGGGGECGFFFGGGGGGGFCC@CC
@s601 24765
TGAGGAATATTGGTCAATGGACGAGAGTCTGAACCAGCCAAGTAGCGTGAAGGCTGACTGCCCTATGGGTTGTAAACTTCTTTTATACGGGAATAAAGTTAGCCACGTGTGGCTTTTTGTATGTACCGTATGAATAAGGATCGGCTAACTCCGTGCCAGCAGCCGCGGTAATACGGAGGATACGAGCGTTATCCGGATTTATTGGGTTTAAAGGTAGCGTAGGCCGGAGATTAAGCGTGTTGTGAAATGTAGATGCTCAACATCTGCACTGCAGCGCGAACTGGTTTCCTGGAGTACGCACAAAGTGGGCGGAATTCGTGGTGTAGCGGTGAAATGCTTAGATAGCACGAAGAACTCCGATTGCGAAGGCAGCTCACTGGAGCGCAACTGACGCTGAAGCTCGGAAGTGCGGGTATCGAACAGGATTAGATACCCT
+
CFCFG@FFGGGCDGGGGFG,CAFFCCE@EAFGGGGGGG8AFC,@DFGGGCFE8,6A?EFAFGFGGG<FFDF@CDFFDG9BCEGGGCDEDFG7=FCCEDFGG<9E,BC<FFGFDGGGGG7EEDAFDE<CD:<:EC;,C,E9?=CCEEBFFGFGEFGGFGGD@@@8CCCGFDECGFG**3<B,7D@@C5*4<F,?74<?C>FF,CF9<F?:A<:5?&/C8<857=?FGG8?GFF>@59>5@CB8CE>@E=@84C894,3GC@>6@+GGGGGGGE@CC>6C#';GFFGF3,@7,AD:@8+FGGGGGGGGECE>AFF8B=GF?BEF>@)=,GGFF<<CGF=FGDA4C,,CFGGFGGGGEFB7GFEDGGGF<GGGGGGGGGGGGGGGGGGGGGGEFEGGFGGFF7GDFECBDGGGCFCFGGGGFEEGFFE@6@FGF@CCBC
@s601 38097
TGGGGAATATTGCACAATGGAGGAAACCCTGATGCAGCGACGCCGCGTGGAGGAAGAAGGTCTTCGGATTGTAAACTCCTGTTGTTGAGGAAGATAATGACGGTACTCAACAAGGAAGTGACGGCTAACTACGTGCCAGCAGCCGCGGTAAAACGTAGGTCACATGCGTTGTCCGGAATTACTGGGTGTAAAGGGAGCGCAGGCGGGAAGACAAGTTGGAAGTGAAATCCATAGGCTCAACCCATGAACTGCTTGCAAAACTGTTTTTCTTGAGTAGGGCAGGGGTAGGCGGGATTCCCGGTGTAGCGGTGGAATGCGTAGATATCACGAAGAACTCCGATTGCGAAGGCAGCTCACTAGACTGCAACTGACACTGATGCTCGAAAGTGTGGGTATCAAACAGGATTAGATACCCT
+
FG<FGGGGGFFGFFFGGGGG,EE7CFEACFGGGEFGGGFGGGDFCGGGGFFGGGGGGGFGEE9EF7F==CEFFGGEFGFFA5?D=FF9FDC4FAFGG9BFFEC:FEAF9=CEG8FFF8FFAAFDFGGEGFGGBD8D@AFCGGFFGGB<@*@BFGG,FF7FGGGG#>ECF9>CCFCFGGGFGGFGGGFE?C<BDFFFC5<?@=@C5ECCDC88@;@0CFF;E?:<FG<8F@<@FFGGGEGF7GFEFB<CC7,71C(4;<@98@B/9F+FCC?GFF>0E#=B7::CGGGEC>9,,GEEC+CCFCE@>EGGFFFFCFFCGFECE9FFA7GGGGFFECF7GFFCFFC<FC,GGFEFCCGFGGFGFAFCFFEC,<FECGFFGEFEDFEEGGFGGGGGGGGEF@FDFEGGGGGGGEE@@@CC
@s601 25496
TGAGGAATATTGGTCAATGGGCGCAGGCCTGAACCAGCCAAGTAGCGTGAAGGATGACTGCCCTATGGGTTGTAAACTTCTTTTATATGGGAATAAAGTTTTCCACGTGTGGAATTTTGTATGTACCATATGAATAAGGATCGGCTAACTCCGTGCCAGCAGCCGCGGTAATACGGAGGATCCGAGCGTTATCCGGATTTATTGGGTTTAAAGGGAGCGTAGGTGGACAGTTAAGTCAGTTGTGAAAGTTTGCGGCTCAACCGTAAAATTGCAGTTGATACTGGCTGTCTTGAGTACAGTAGAGGTGGGCGGAATTCGTGGTGTAGCGGTGAAATGCTTAGATATCACGAAGAACTCCGATTGCGAAGGCAGCTCACTAGACTGTAACTGACACTGATGCTCGAAAGTGTGGGTATCAAACAGGATTAGATACCCT
+
FGFGGGGGGDFGGGGGGGGGFFGGGGGGGGGGGGGGGDFGGFFGGGE@FGGFF,EFFFDFGGFFGGGGGGGGGDFFGGGGFGGGGGGGGFFFGFGGGGGGGGGGGGGGGGGGGGFCGFGGGGGGGGGGGGGCFGGGFGDGGGC@EFEGDAFG>=DGGGG7DGGGGGGGGGGFBFGGGDFC@FGGGCEGGDGGGGGGGFF99E>FGFCFDFGBFGFFEEGFFFGGGF5CGGGGFGGFGGFFFG>GGGGGGDGEGFGGGGGGGGGGGGGGGGGGGGGGGFFGGGGGGGFEDCGGFGFEGFGGGGGGGGGEGGGGGFGGGGGGGGGGFGGGGGGGGGGFFGGGGGGGGGGGGGGGGGGGECFGGGGGGFFGGGGGGGGGGGGGGGGGGGGGFGGGGGGGGGGGFCGGGGGGGGGGGGGGGGGGGGGGGGGGGGGCCCCC
@s601 451
TGAGGAATATTGGTCAATGGGCGAGAGCCTGAACCAGCCAAGTAGCGTGCAGGAAGACGGCCCTATGGGTTGTAAACTGCTTTTATAAGGGAATAAAGTGAGCCTCGTGAGGCTTTTTGCATGTAGCTTATGAATAAGGACCGGCTAATTCCGGGCCAGCAGCCGCGGTAATACGGAAGGTCCGGGCGTTATCCGGATTTATTGGGTTTAAAGGGAGCGTAGGCCGTCTGTTAAGCGTGTTGTGAAATTTCGGGGCTCAACCTGGGCATTGCAGCGCGAACTGGCAGACTTTGGTGTACAGGAAGCAGGCGGAATTCGTCGTGTAGCGGTGAAATGCTTAGATATGACGAAGAACTCCGATTGCGAAGGCAGCCTGCTGTAGTGCAACTGACGCTGAAGCTCGAAAGCGTGGGTATCGAACAGGATTAGATACCCT
+
FGGGEFFGGGGFGGGGGFGGGFEDGGGGFEFGGGFGGFGGGGGGFFGCFGGGGFFGGGGGGEGFGGFGGGCFGFEFGFGGG9FGGGGFGFFDGFFFGDFFGGGGGGGDF<FG+EDGFC:FE<BCFE9FAFGGGDGGGCGCGFF:EEEFFFFF@CEGFFGGGGFGG8F7BECFF>DFEC*>FGCGEDGGGGEGG,=:E<=<FC.CFFF/@FCGG?E)4>GB?D54<<C<,CFGF@:9>>ECFFCEA9?4#.GGF>C9FGCFFAGGFCD9>CFACCCEEGDF?FFA<??<,?8+),DFE,9GFF;FFFF?+8EGFFE@+@EFA,CEAGEFFGDEC<ED9FE99,GFGGEFGGFFGGGGCFGGGGGGGGEEDGGGF8FEFFDGGGGGGF<GGFBEGGFFE+EGGGGGGGGGGGFAEGGGGGGFFGFGGGGGFGF@CCCC
@s601 452
TGGGGAATATTGCACAATGGGGGAAACCCTGATGCAGCGACGCCGCGTGGAGGAAGAAGGTCTTCGGGTTGTAAACTCCTGTTGTTGAGGAAGATAATGACGGTACTCAACAAGGAAGTGACGGCTAACTACGTGCCAGCAGCCGCGGTAAAACGTAGGTCAAAAGCGTTGTCCGGAATTACTGGGCGGAAAGGGAGCGCAGGCGGGAAGACAAGTTGGAAGTGAAATCTATGGGCTCAACCCATAAACTTCTTTCAAAACTGTTTTGCTTGAGTAGTGCAGAGGTAGGCGGAATTCCCGGTGTAGCGGTGGAGTGCGTAGATATCACGAAGAACTCCGATTGCGAAGGCAGCTCACTGGACTGCAACTGACACTGATGCTCGAAAGTGTGGGTATCAAACAGGATTAGATACCCT
+
FCFFGCFCGFFFAFGGGECFFEGGGGGDFCEGFGGDGGGEGEFGEGGFFGGGGGGGGGEDEFC<EFG:BFGGECFFFFEFF,BF=FAFFGD8CFGGCFFGAEFCGE9DFF@GGGGGGC5<=FFC7@CGFFC<+@8CFFCFF@C@BE*>FGG;CB*3>FE9<?,F<EC<1=:/8<;<CC::CF@CCFFE*:CEFFED>GD9A;:::C<?*2:EGCC8D.@/#:272,<7CFF>0D@FFDGD<D#<,CFCD@,3:B6F9@9DFDE@FFB,FFF=:B,9CFECEF9?FC=:GGEF??GGGGGGGGGGFFGGGFF8CF?EFFFFFFDFGGFGFEFE8GGGGFE7GCCFFDFGGFFFGGGFCGGGFF,FGGFEFGFGGGGGGGFEFFFCFDGGGGGFGGGGGGGGGGGGGFGGGFFCCCCC
@s601 30313
TAGGGAATCTTCGGCAATGGACGAAAGTCTGACCGAGCAACGCCGCGTGAGTGAAGAAGGTTTTCGGATCGTAAAGCTCTGTTGTAAGAGAAGAACGGGTGTGAGAGTGGAAAGTTCACACTGTGACGGTATCTTACCAGAAAGGGACGGCTAACTACGTGCCAGCAGCCGCGGTAATACGTAGGTCCCGAGCGTTGTCCGGACTTATTGGGCGTAAAGCGAGCGCAGGCGGTTAGATAAGTCTGAAGTTAAAGGCTGTGGCTTAACCATAGTACGCTTTGGAAACTGTTTAACTTGAGTGCAGAAGGGGAGAGTGGAATTCCATGTGTAGCGGTGAAATGCGTAGATATATGGAGGAACACCGGTGGCGAAAGCGGCTCTCTGGTCTGTAACTGACGCTGAGGCTCGAAAGCGTGGGGAGCGAACAGGATTAGATACCCT
+
EFGGGDFGGGGGGGGGGGGGGGGGGGGGGGFGGGGFFGGGGGGGGGG:CGGGGGGFFGGGGGFGG@@F@FEGGGGGGGGAFGGGGGGGGDC<FGEBFGGGGEDGGDGGFFGGFGGGFDFGF8FGGGGGGGGGFGGGFFGFFFF8FCFGDGGGGGGGGFGGGGFFGFGDGGCEGGGGG9FECFFDFCFFGEGD0<=<CECCGDE::@FFFCCFGGGFGFF@9?E9E:7GEC;C/CFF@>F:FFFGC=<?@CBFFGGGGGAGFCFF><FCDF?GFC8<?FCFGFFED@9?9GD9<@,FGFGGGGGGDGGGGGEF9DGED@FEDE:4,GGC8AEEGFDGDC:BECFC8FFGGGGGGFFF?:CF@GEFF7GF:ECB+EBFGGFFGFGGGGGGGGFEGGCGGGGGGGGGGGGGFFGGEGGGGFF@EEGFGGGGGFF9GGGGCCCCC
@s601 21723
TGAGGAATATTGGTCAATGGGCGGAAGCCTGAACCAGCCAAGTAGCGTGCAGGATGACGGCCCTATGGGTTGTAAACTGCTTTTATGCGGGGATAAAGTGGGCCACGCGTGGTCTTTTGCAGGTACCGCATGAATAAGGACCGGCTAATTCCGTGCCAGCAGCCGCGGTAATACGGAAGGTCCGGGCGTTATCCGGATTTCTTGGGTTTAAAGGGAGCGCAGGCCGCCGGGCAAGCGTGTTGTGAAATGCAGTCGCTCAACGTCTGCACTGCAGCGCGAACTGCCCAGCTTGAGTGCGCGCAACGTTGGCGGAATTCGCCGTGTAGCGGTGAAATGCTTAGATAGGGCGAAGAACTCCGATTGCGAAGGCAGCTGACGGGTGCGTAACTGACGCTCATGCTCGAAAGTGCGGGTATCGAACAGGATTAGATACCCT
+
[truncated: 16,416,533 more chars]
