# Supplementary material for: Compositional distinction of gut microbiota between Han Chinese and Tibetan populations with liver cirrhosis
Source: PeerJ. 2021 Sep 15;9:e12142. doi: 10.7717/peerj.12142 (PMC8449536; doi:10.7717/peerj.12142)
Supplement: Supplemental Information 9 [file peerj-09-12142-s009.zip › HLC14.clean.fastq]

@s801 1
TGAGGAATATTGGTCAATGGGCGAGAGCCTGAACCAGCCAAGTAGCGTGCAGGATGACGGCCCTATGGGTTGTAAACTGCTTTTATACGGGGATAAAGTGAGCCACGTGTGGCTTATTGCAGGTACCGTATGCATAAGGACCGGCTAATTCCGTGCCAGCAGCCGCGGTAATACGGAAGGTTCGGGCGTTATCCGGATTTATTGGGTTTAAAGGGAGCGTAGGCCGGAGATTAAGCGGGTTGTGAAATGTAGAGGCTCAACCGCTGCACTGCAGTGCGAACTGGGCTGCTTGAGTGCGCACAACGTGGGCGGAATTCGTGGTGTAGCGGTGAAATGCTTAGATATCACGAAGAACTCCGATTGCGAAGGCAGCTCACGGGAGCGCAACTGACGCTGAAGCTCGAAAGTGCGGGTATCGAACAGGATTAGATACCCT
+
EFG9FEFFGCFGFGGEGGGG?FF@FCFGCFFFFCFGFGFAF8C,CEFCCCGGFG,EFGGGGGGG8FGFFGG7?D5CEC9,CCF9F<CF8F@CC7EAFFGGGCFF4<FDCGGGG?EECF?EFF8DFDACDFAFFE96:,CBCBFFD+>><<F<CA<FGGGGG,>FCDFE7<FEGFGGGD77<$<:8CCC<CEF9,1:=CFF9CFFFGGFF?@FFC8.<0:5<F5:-8C+FGCC<71-1+:6;CB@25,D7@,D:FCD?CC@@*,,3@8>,>@,+5+C@=8FFEB8,,3,FBDF9@6+6EC=DF?@B=:B+BFGFGEEECGGFDGGAECA=BF<@,GGD?E;C><,,DC,FAFEFEGGGGEB67F7FFDGGGF8:C,:DGGFEF7GGGGGGEFGGGGFE7GFCGEGFECEB7GFEGGDGFGFGGGFCE,FF?GCCCCC
@s801 2
TGAGGAATATTGGTCAATGGACGAGAGTCCGAACCAGCCAAGTAGCGTGCAGGATGACGGCCCTCTGGGTTGTAAACTGCTTTTATAAGGGAATAAAGTGAGTCTCGTGAGACTTTTTGCCTGTACCTTATGAATAAGGACCGGCTAATTCCGTGCCAGCAGCCGCGGTAATACGGAAGGTCCGGGCGTTGTCCGGATTTATTGGGTTTAAAGGGAGCGTAGGCCGGAGATTAAGCGTGTTGTGAAATGTAGATGCTCAACATCTGCACTGCAGCGCGAACTGGTTTCCTTGAGGACTCACAGAGTGGGCGGAATTCGTGGTGTAGCGGTGAAATGCTTAGATATCACGAAGAACTCCGATTGCGAAGGCAGCGCACTGGGGCGCAACTGACGCTGAAGCTCGAAAGTGCGGGTAGCGAACAGGATTAGATACCCT
+
FGEFDEF<DGGC@FGFFCCAFDEGGGGFGFGGGGECFGEFEFGGGGEFFCFGGE@?A:@F7@CD,9E,C<,CFBEDGGCF9EGG?,5?E9EFGGGG9FEFEG?,,5BFFGDGGGGGFFFF<EFGGGAEE,ABCFFGFGFCD+>FGCC,@D@BEA++DDFGGGFGE><:C7CFGF@FG@7CFG,:11::F:**2C78EGB:EGF,?CCFG,?=>F>/C4+F?F8*=CC542&#75@9C5/-;F9@2<FFFD;7<@69,>9@;<-29D7,7DC6DE>=E>=,ED8FC3==@:9?+?@E77,C;A,F+DDEGGF;>==++++B,A88EB+E@BC,?,9,ECDGFF?A,FFDFDGGCF=,,GFGGEFFFFC,+ECC@,@8FEFCF:7E,<GGGGFEFFC;,EFB8ECFFFCCF7GFFFC7GFEFEGGGFFFFGGFC@CCC
@s801 3
TGAGGAATATTGGTCAATGGGCGAGAGCCTGAACCAGCCAAGTAGCGTGCAGGACGACGGCCCTATGGGTTGTCAACTGCTTTTATAAGGGAATAAAGTGAGTCTCGTGAGACTTTTTGCATGTACCTTATGAATAAGGATCGGCTAATTCCGTGCCAGCAGCCGCGGTAATACGGAAGGTCCGGGCGTTATCCGGATTTATAGGGTTTAAAGGGAGCGTAGGCCGTCTTATAAGCGTGTTGTTCAATGTCGGGGCTCAACCTGGGCATTGCAGCGCGAACTGTGAGACTTGAGTGCGCAGGAAGTAGGCGGAAGTCGTCGTGTAGCGGTGAAATGCTTAGATATGACGAAGAACTCCGATTGCGAAGGCAGCCTGCTGTAGCGCAACTGACGCTGAAGCTCGAAAGCGTGGGTATCGAACAGGATTAGATACCCT
+
F8FFFFGFFFGCGFGFG9FAFGGGGCFG@EFFG<<FFCCAFF9EEFG@FCFGCECFEE7F::F7CDFGGFGF:,9C,CFCE9FEGG9EB@=B=AF<FDGGACEEFFE@FFGGFF,BFDFGGGAFF<F9,AEFGFFG95AC<,BB7DFFGGA>3@DFFGG+F7>DFGEC:7:FFCDCC7*C<?>*14*4=<.23<1:):<FC9#07<,9:888:CFFD/45/*79::?3+1,:<C=)CCGFC?4,,E85EE=*F@FE<,,,CCCECEE,,FGGGFB@8@,@=GGFF=C,3,GGBFCGGEC,,FE=8E@FF7EC6+4=@4GGGGEC?B7FFGFE9FFE=9F8CFFE@C,DA,EAEFC,7ECGFFEEGFGGDGGGGGFFCFDGFFFDGF<F7BBGGEFFDFB,EGEFCCGGGGEFFFGGGGCGGFFGGGGGGGFCCCCC
@s801 4
TGAGGAATATTGGTCAATGGGCGAGAGCCTGAACCAGCCAAGTAGCGTGCAGGATGACGGCCCTATGGGTTGTAAACTGCTTTTATAAGGGAATAAAGTGGGAGTCGTGACTCCTTTTGCATGTACCTTATGAATAAGGACCGGCTAATTCCGTGCCAGCAGCCGCGGTAATACGGAAGGTCCGGGCGTTATCCGGATTTATTGGGTCTAAAGGGAGCGTAGGCCGTCTTATAAGCGTGTTGTGAAATGTCGGGGCTCAACCTGGGCATTGCAGCGCGAACTGTGAGACTTGAGTGCGCAGGAAGTAGGCGGAATTCGTCGTGTAGCGGTGAAATGCTTAGATATGACGAAGAACTCCGATTGCGAAGGCAGCCTGCTGTAGCGCAACTGACGCTGAAGCTCGAAAGCGTGGGTATCGAACAGGATTAGATACCCT
+
<FFGGGGGGGGGGGGGGGGGGGGGGGGGGFGGGGFGGGGGGGFGFG>FCGGGEFGGGGFGGGGGFGGGGGGGGGGGGGGGFGGGGGGGGGGGGFGGGDFFGGGCFGGGGGGGGGFGGGFGGCBFFFFFGGGGGGCGGFGGGGEG+@CFECFGGGGGGGGGGGGF@CGGEGGGGGGGG<<CF@>>EF?CFGEGGCFEGGC2EGGGGGEAGGFGFF?A7:EE:CGFGGGEGG?<GFFBGFGGDGFGCDF?GGGGGGCF@,0:FG>GGGGGGFC>DGGF>CC,,,FFDFD<FDFCAFEEEFF<BE9FE6:B:,E;DE@BB7DEGFGGEE@EFGFEAFCGFDFFDGGGGGFGGGGGFF>GGGE7EGGFFC@FEFFFDGGGGFCCGGGGGGGGFEFDGGGFGGGGFGGGGGGGGFGFGGFFCE9FGGGGGGGGGFGCCCCC
@s801 5
TGAGGAATATTGGTCAATGGGCGAGAGCCTGAACCAGCCAAGTAGCGTGCAGGATGACGGCCCTATGGGTTGTAAACTGCTTTTATAAGGGAATAAAGTGGGAGTCGTGACTCTTTTTGCATGTACCTTATGAATAAGGACCGGCTCATTCCGTGCCAGCAGCCGCGGTAATACGGAAGGTCCGGGCGTTATCCGGATTTATTGGGTTTAAAGGGAGCGTAGGTCGGGGATTAAGCGTGTTGTGAAATGTAGACGCTCAACGTCTGCACTGCAGCGCGAACTGGTTTCCTTGAGTACGCACAAAGTGGGCGGAATTCGTGGTGTAGCGGTGAAATGCTTAGATATCACGAAGAACTCCGATTGCGAGGGCAGCTCACTGGAGCGCAGCTGACGCTGAAGCTCGAAAGCGCGGGTATCGAACAGGATTAGATACCCT
+
DGCGGGGGGGGGGGGGGGGGGGDGGGDFGEFGGFFGGGGCFGCFGFEF7FGGGFGGGGGGGGGGGGGGGFEGGGGGGGGGGCFGGGGGEEFCFGGGGGFAFGFCGGGGGGFGADFFFGGGGGEEEGCCFFGGFCEEA9FEGGGGD8+>DFFGGGG7FFGGF:CCFGCEGGG7,@FFGGGCBFF7CF514=CEBC78CCC<+AC;>F=FCFG<GG@;>;EB6</#F<,8CEF9C<C6<CA9E8+CDCF6D6=*CCCCD>C>CEFAFGFEFGGCCF:C=C:@=FDFDGFB=ABD0C8C8,E<=54<CEE7B8?C+4+CEB@F??7C<>+GGGF,EECFFEFCE@?FBC<FC,<E=B+,,?F:F@@69,,FFCC,EAFFFFF:7F@<8@,7CF8CCC,AEEE@@:F87CF:@:@FCE<<F@E,GDFFE,<C,,C,@A@@
@s801 6
TGAGGAATATTGGTCAATGGGCGAGAGCCTGAACCAGCCAAGTAGCGTGCAGGATGACGGCCCTATGGGTTGTAAACTGCTCTTATAAGGGAATAAAGTGGGTCACGTGTGACTTTTTGCATGTACCTTATGAGTAAGGACCGGCTAATTCCGTGCCAGCAGCCGCGGTAATACGGAAGGTCCGGGCGTTATCCGGATTTCTGGGGTTTAAAGGGAGCGTAGGCCGGAGATTAAGCGTGTTGTGAAATGTAGATACTCAACATCTGCACTGCAGAGCGAACTGGTTTCCTTGAGTACGCACAACGTGGGCGGAATTCGTGGTGTAGCGGTGAAATGCTTAGATATCACGAAGAACTCCGATTGCGAAGGCAGCTCACTGGAGCGCAACTGACGCTGAAGCTCGAAAGTGCGGGTATCGAACAGGATTAGAGACCCT
+
EFFGGGGGGFGGGFGGGGGFGGGGDGGGGGGGGGGGFFDFFFFAFFEGDGGFGGGGFCEGGGGGGGGGGGGGGGGGGGCFEEFGEFGGFGGGGGGGFCF5BFFEFGGGG,AFFGGGGGG?GFGGGFG9B:AEFA=EFFGDFG:FEEFFG99DGEFCGGFCEGGGCCCECE*5,7@<<C*>?CFDGGGC7F@CC?CEC,<F$9#7CECEGF@FGF@A7):A>=:CDGD.:ECC>4:<C580CC9DC:GF>B<;D9@CF@3<,:CEE=<FCD<=><+++@3,CFDB8GFF>,DF5ECCEF7FFEA+ECGGGGGGFEC+=B+,F9GGFGFEABC55FGGGFC=,9GGGGFGGFFFFF77GEF:EGEGFECGFGDGGGGFF,EF7GGGCGCCEFBCGFFFFCGF@FFFFGGFECFFGGGGGFFEFAGGGGGFE<,CCCCC
@s801 7
TGAGGAATATTGGTCAATGGACGAGAGTCTGAACCAGCCAAGTAGCGTGCAAGATGACGGCCCTATGGGTTGTAAACTGCTTTTATAAGGGAATAAAGTGAGAGTCGTGACTCTTCTTGCATGTACCTTATGAATAAGGACCGGCTAATTCCGTGCCAGCAGCCGCGGTAATACGGAAGGTCCGGGCGTTATCCGGATTTATTGGGTTTAAAGGGAGCGTAGGCCGGAGATTAAGCGTGTTGTGAAATGTAGACGCTCAACGTCTGCACTGCAGCGCGAACTGGTTTCCTTGAGTACGCACAAAGTGGGCGGAATTCGTGGTGTAGCGGTGAAATGCTTAGATATCACGAAGAACTCCGATTGCGAAGGCAGCTCACTGGAGCGCAACTGACGCTGAAGCTCGAAAGTGCGGGTATCGAACAGGATTAGATACCCT
+
CGFGGGGGGGGGGGGGGGGGGGGGGGGGGGGGGGGGGGGGGGGGGGEFGGGGGGGGGGGGGGGGGGGGGGGGGGGGGGGGGGGGGGFGGGGGGGGGGGGGGGGGGGGGGGGCFGGGFFDGGGGGGGGGGGGGGGGGEFGGGGGGGGGGGGGGGGFGGGGGGFGGFDGGGGGGFGGGGDEEGCF<DGGG8GGGGGGG/FCEFGD@FGFFFFGGGGGAGDB8<GGGGGGFGGGGFGGFGGFEFGFCE9GGGGEGGGGGGB:7@FAFFCBCF@FCBGECCECD@9AFGGGFCGGGD:C7DGGGFE48FDEFF8GGGF7DGGEEGGCB5EGGGGGFGGFFGFFFGGGGGGGGGGGGGGGGDGGGGGGGFFCGGGGGGGGFE@GGGGGGGGFGGCFGFCGFFGGGGGGGGGGGGGGFEGDGGGGFEGGGGGGGGGGCCC<C
@s801 8
TGGGGAATATTGGTCAATGGGCGAGAGCCTGAACCAGCCAAGTAGCGTGCAGGATGACGGCCCTATGGGTTGTAAACTGCTTTTATAGGGGAATAAAGTGAGCTACGTGTAGTTTTTTGCACGTACCCTATGAATAAGGCCCGGATAATTCCGTGCCAGAAGCCGCGGTAATACGGAAGGTACGGGCGTTATCCGGCTTTATTGGTTTTAAAGGGAGCGTAGGCCGGAGATTAAGCGTGTTGTGAAATGTAGATGCTCACCATCTGAACGGAAGCGCGAACTGGTTTCCTTGAGTACGCATAAAGTGGGCGGTATTCGTGGTGTAGCGGTGAAATGCTTAGATATCACGAAGAACTCCGATTGCGAAGGCAGCTCACTGGGGCGCAACTGACGCTGAAGCTCGAAAGCGCGGGTATCGAACAGGATTAGATACCCT
+
<<C8FGFEFGGGGGF@EFEFEFEEEG7FFDFGGGGGGGGCFCEGCF:C:CFGGGFFG<@FEGG7FDFGGFGGEFFGCG9FFG9<FFFGGGGE78CBFC,?EF<EFGGFGGCA,,<AFGG,CFC=,:CCFDFFGA;,?EF,B>:@+3C<FA,3:,<+@=7,<BC,@*@F:>*,DCCCBGGD,,7*CGGGE78C@CCE*<=:=E:9<$,FF<CF<45@GB850=C:0?7>=5,CCEC8=789EFF4F>E?FF>:0#B8C9C#;CFFFFEC+%:#?19:=,@7,FFF0CD8D=AC0+63B8,FE9AGFE7EF>B,+GC=>DEEFA+=5C7:AGEC9,<CEFE=?,9CFGEGDFFFDF+?7GFEGCCFGFFGGGFE9FFFCECFCFCGGFFCF@CGGF9@8FFFCEFCGGGGGGFEE@9FCGFFFGGGAGGCGGGCCCCC
@s801 9
TGGGGAATATTGGTCAATGGGCGAGAGCCTGAACCAGCCAAGTAGCGTGCAGGATGACGGCCCTATGGGTTGTAAACTGCTTTTATAGGGGAATAAAGTGAGCTACGTGTAGTTTTTTGCACGTACCCTATGAATAAGGACCGGCTAATTCCGTGCCAGCAGCCGCGGTAATACGGAAGGTCCGGGCGTTATCCGGATTTATTGGGTTTAAAGGGAGCGTAGGCCGGAGATTAAGCGTGTTGTGAAATGTAGATGCTCAACATCTGAACTGCAGCGCGAACTGGTTTCCTTGAGTACGCATAAAGTGGGCGGAATTCGTGGTGTAGCGGTGAAAGGCTTAGATATCACGAAGAACTCCGATTGCGAAGGCAGCTCACTGGGGCGCAACTGACGCTGAAGCTCGAAAGCGCGGGTATCGAACAGGATTAGATACCCT
+
CFGGGFFGGGGGGGGGGGGGGGGGCFGCFGGGGGGGGGGGGGGGGGGGGGGGGGGGGGGGGGGGGGFGGGGGGGGGGGGGGGFGGGGGGFGGGFEFGGGCFGGGGGGGG<FGGGGGGGGGGGGGGGGGGCFB<CFFGGGGGGGGGGGFCCFFFCCEF9B@FFGFGGGE7FFFFGGGGCGD:BFCGEEGGDGGCFF2GG<?59FCFE?>EAC<?F<FGFGF?<EGFFFFGGGFGGC5FB>8GGF5#<C7FFCFF2<FCEGGGGGGGGDFACFDFF;C4D58FFFG>DB:,F9GFCGFGFGGCAFGGEEEGFF>FEE7CFDFBEEC>E@?,FFA,E,GFFE8FCGGFFCFFGGGFEGGDFFCGGGFFFAGGGGF@GGFDEGGFGCGFGDFGGGGGGGF@CGGFGFGGGGFGFFFGGGGFGGFFFGGGF<9GGGCCCCC
@s801 10
TGGGGAATATTGGTCAATGGGCGAGAGCCTGAACCAGCCAAGTAGCGTGCAGGATGACGGCCCTATGGGTTGTAAACTGCTTTTATAGGGGAATAAAGTGAGCTACGTGTAGTTTTTTGCACGTACCCTATGAATAAGGACCGGCTAATTCCGTGCCAGCAGCCGCGGTAATACGGAAGGTCCGGGCGTTATCCGGATTTATTGGGTTTAAAGGGAGCGTAGGCCGGAGATTAAGCGTGTTGGGAAATGTAGATGCTCAACATCTGAACTGCAGCGCGAACTGGTTTCCTTGAGTACGCATAAAGTGGGCGGAATTCGTGGTGTAGCGGTGAAATGCTTAGATATCACGAAGAACTCCGATTGCGAAGGCAGCTCACTGGGGCGCAACTGACGCTGAAGCTCGAAAGCGCGGGTATCGAACAGGATTAGATACCCT
+
CFFGGGGGGGFCFGGGGGGGGGGGGGGGGFGFGGCFFG4<EE<FFG:FGGGGGCFGEG@F>FGGCFFGCFGGEFFFGFFFFFEDFFGGGF>@EGGGGDGGGGGGGGGGGG?C?FGGF7+AFBFGFGEGFGGFFGGFB<AEGFDEGGDFGGFG8<CEFGG7,>D,33CEGGDGCFG?GFEEF;FE7<EFGG@@ECEDGFF/%C=FCC8CE8@,F@C4F>E::CGDFGGDEEBEF?<ACDGGGG58@D=BFFFFCDC/:@7D47,FEFCFGCFGGEEGEADGGFFFF8FFGFGFFGGFEDCFFGGFB6GFGGGFFEE>EF7FFE@+*GFGF=<E?ECFFFFFGFGF8FC7F9FGGFFF@GGGGGFFFGAGGCFGEDGF:BGGGGGFCDGGGEEGGGGGFGGGFGGGEGFDGGFCF8AEGGGGGGGGGGGGGGGCCCCC
@s801 11
TGGGGAATATTGGTCAATGGGCGAGAGCCTGAACCAGCCAAGTAGCGTGCAGGATGACGGCCCTATGGGTTGTAAACTGCTTTTATAGGGGAATAAAGTGAGCTACGAGTAGTTTTTTGCACGTACCCTATGAATAAGAACCGGCTAATTCCGAGCCAGCAGCCGCGGTAATACGGCAGGTCCGGGCGTTATCCGGATTTATTGGGTTTAAAGGGAGCGTAGGCAGGAGATTAAGCGTGTTGTGAAATGTAGAGGCGCAACAGCTGAACTGCAGCGCGAACTGGTTTCCGTGAGGACGACAAAAGAGGTCGGAATTCGTGGTGTAGCGGTGAAATGCTTAGATATCAGGAAGAACTCCGATTGCGAAGGCAGCTCACTGGGGCGCAACTGACGCGGAAGCTCGAAAGCGCGTGTATCGAACAGGATTAGATACCCT
+
?CD<FEC8F9FEGEF9FDFF8EGC@CFFFC8FGGF@FC,=9<CFEF7F@6CFGDFDDE@:8=7CE<E<FG7+,BF9CC<<,:C,59,A9E:F7F<EFGD,5BE,,,B+4BFF,,,<=F7,CFDF8+>D9FDF<F=,B?,,,38>C@E,:@,F,+8+><C:CC,,5B1>F7FF,C7<*<:<,?<C*<5E@C*8C,1;*<<0<-70FE?80FA3<8A3@5@@=4*0,<::@+<7BB4)79=,@DGFB<9?F?,*1*:4,3>8,,,A,@,,F?>*7F8@+,@58=3,C:>363C703++698,,8,C:+@+7GF>FD7GC?A,?ECEDEDFC,B9,,FFFC,8GEBA?5,,FAEE44+,4A,@C,:BEFCFAC6E,C66BEFFC7CE,FCGGC@C@@,@A+GFFFE@B+DGEBC,C<C8C<GFEFFEEGGGGFC,BB@C
@s801 12
TGGGGAATATTGCACAATGGGGGAAACCCTGATGCAGCGACGCCGCGTGAACGAAGAAGTATTTCGGTATGTAAAGTTCTATCAGCAGGGAAGATAATGACGGTACCTGACTAAGAAGCACCGGCTAAATACGTGCCAGCAGCCGCGGTAATACGTATGGTGCAAGCGTTATCCGGATTTACTGGGTGTAAAGGGAGCGCAGGCGGTGCGGCAAGTCTGATGTGAAAGCCCCGGGCTCAACCCCGGTACTGCATTGGAAACTGTCGTACTAGAGTGTTGGAGGGGTAAGTGGAATTCCTAGTGTAGCGGTGAAATGCGTAGATATTAGGAGGAACACCGGTGGCGAAGGCGGCTTACTGGACGATAACTGACGCCGAGGCTCGAAAGCGTGGGGAGCAAACAGGATTAGATACCCT
+
EFFGGEGGGGGGGGGGGGEFGGGGGGGFGGGGGGGGGGGGGGGCFGGFEGGGGGGGGGGFG9EFGGGEFGGGGGGFGGGFGFGGGGGGGGGGGGGGGEGGGGGGGGGGGGGGGGGGGGGGGGGGGGGGGFGGGDFCFFCG,3BCGGEDGGFFGGFFCCEC1B:FGFC<FGGGGGGGCFD<F0:BFGAFFFCFGGGFGFGF>=C5GFCE5<C,FCC=<:<BFGFF<@EGCGFEGGFD5EFGGGGEGGFFCGFEFCGFG@0DFEGFEFGGEC5EFGGGGGGGGGGFGGGFGGGD@@ECGDFEFGGGFEEFFGFEGGFF:FF=GFGGGFGGFEGGGFEFGFEC7GDCEC,FGGGGGGGGGGGGFFFGGGECGEFGGGGGGGGGGEGGGGGGGGGGGFEFGGGGFGGGGGGGGGGCCCCC
@s801 13
TGAGGAATATTGGTCAATGGGTGAGAGCCTGAACCAGCCAAGTAGCGTGCAGGATGACGGCCCTATGGGTTGTAAACTGCTTTTATAAGGGAATAAAGTGAGAGTCGTGACTCTTTTTGCATGTACCTTATGAATAAGGACCGGCTAATTCCGTGCCAGCAGCCGCGGTAATACGGAAGGTCCGGGCGTTATCCGGATTTATTGGGTTTAAAGGGAGCGTAGGCCGGAGATTAAGCGTGTTGTGAAATGTAGATGCTCAACATCTGCACTGCAGCGCGAACTGGTGTCCTTGAGTACGCACAAAGTGGGCGGAATTCGTGGTGTAGCGGTGAAATGCTTAGATATCACGAAGAACTCCGATTGCGAAGGCAGCTCACTGGAGCGCAACTGACGCTGAAGCGCGAAAGTGCGGGTATCGAACAGGATTAGATACCCT
+
CFFGGGGGGGGGDEGFGGFGG6CD8FGGGFGGGFFGGGFC@FEFGGGFGGGGGGGGFGGGGGDG8CE@<F@CFFFFFFCFGGGGFAE9FCE=F,CAEFFGGG9F?F@DFGD<DEGGFFGGFEFFGGGGCFGGGGDF<EGFFFGGGGGFG9@FFFEGGGD7<8>>C>CFFGCC;9>@@<FCAFEECB?FD?BE594:CC?:3:1FEGBCCFC:FFGF<5:50GDC<F?+BEF;::C4FCGGFFFGGDC7,95@736D:CCFF9ACCFFD8GEE@@>F8FC=FCFDA,>8=8GGFGE@EF@C@,ADGGGFEEGGDFEE8B=EBGEC5EEEFFE<GFFE9FFFFCGGFEFFGGGEEF:FGGGGGGGFFFCGFGGGFGFGFFEF@CGFCEFGGGGEGFGFF@F+7GGGGGGFGCGGF@F8GGGGGGGGGGGGGGGCCCCC
@s801 14
TGGGGAATATTGCACAATGGGCGAAAGCCTGATGCAGCGACGCCGCGTGAGGGATGACGGCCTTCGGGTTGTAAACCTCTTTCAGTAGGGAAGAAGCGAAAGTGACGGTACCTGCAGAAGAAGCACCGGCTAACTACGTGCCAGCAGCCGCGGTAATACGTAGGGTGCGAGCGTTATCCGGAATTATTGGGCGTAAAGAGCTCGTAGGCGGTTTGTCGCGTCTGTCGTGGAAGTCCGGGGCTTAACCCCGGATCTGCGGTGGGTACGGGCAGACTAGAGTGCAGTAGGGGAGACTGGCATTCCTGGTGTAGCGGTGGAATGCGCAGATATCAGGAGGAACACCGATGGCGAAGGCAGGTCTCTGGGCTGTAACTGACGCTGAGGAGCGAAAGCATGGGGAGCGAACAGGATTAGATACCCT
+
<EFGG:FFFGGGGGGGGFFGCGEGGEGGGGGF<CFGGGGGDFGGGGGFEGGGGFGGGGGGFGGGGGFGGGGGGGGGGCGFGGGFCFCGGFFFFFBEFGGC=:CFAFGGGGGGGGG?FDFDGGFFFFGGGGGGGFECBC33<DF8>@B:C**>C:FECCFGFGGDFCF7FC:ECE@=F,><50<E?9<#FCCGGGEGGG0C643?CGFGGGE?0EDFGB5:AFCC7<FFEEE96+86>GCB;87EF@DEGEBDDEG@>GGDGGEEEGFFGD?<51B?:CB,GGGGDFCFAA4B,,4F=,E>8CFF<E,EGAE7BCECEDGFGEDAGGFFE:=FC,9FDC@F@GFFF@DEFFFCGGGDEFGGGE@7FGGGGGGGGGGGGGFFFGGE>GGGFFGGFGGGGGEBEGFGGGGGGGGFDGGGCCCCC
@s801 15
TGGGGAATATTGCACAATGGGGGAAACCCTGATGCAGCGACGCCGCGTGGAGGAAGAAGGTCTTCGGATTGTAAACTCCTGTCGTTGGGGACGATAATGACGGTACCCAACAAGAAAGCCACGGCTAACTACGTGCCAGCAGCCGCGGTAAAACGTAGGTGGCAAGCGTTGTCCGGAATTACTGGGTGTAAAGGGAGCGCAGGCGGAAGGACAAGTTGGAAGTGAAACCCACGGGCTCAACCCGTGAACTGCTTTCAAAACTGTTTTTCTTGAGTGGTGTAGAGGTAGGCGGAATTCCCGGTGTAGCGGTGGAATGCGTAGATATCGGGAGGAACACCAGTGGCGAAGGCGGCCTACTGGGCACTAACTGACGCTGAGGCTCGAAAGCATGGGTAGCAAACAGGATTAGATACCCT
+
GGGGGFDGGGGFFGGGD9E@FGGGGGGFGGGGGGGGFFEGGGGGGGGGGGFGGFGCGG@GFGGGFGGGGGGFGGGGGGGGGGGGGGGGGGFGGGGGGCFGGGGGFEGGGGGGGGGGGGGGGGGGGGGGGGGGGGGGFGGFGGFGGGGGGGDCCCC>GGGFECFGGGFGGDDEFGGGGGGGGG>FFC+EC:C<FGGGEGGGGGEGGG:>GE?,FGFB<CEF4FCC:EGFGGGGGGGF:FGF:CFGGGGGGFCGFGG89;D=GGGFGFGGEDFF9D:FFFGGGE>GGGGGGFGGFEBEGGGGGGGGFE@GFGFE@GGEFFEGGGGF@GGGFEFECFDF8GGGFDFFGGGGGGGGGGFFFFFGGGFGGFEGGGGGGGGGFGGGGGGGGFGGGGGGGGGGGFGGFDGFFGGGFEGCCCCC
@s801 16
TGAGGAATATTGGTCAATGGGCGAGAGCCTGAACCAGCCAAGTAGCGTGCAGGAAGAAGGCCCAATGGGTTGTAAACTGCTTTTATAAGGGAATAAAGTGGGTCACGTGTGACTTTTTGCATGTACCTTATGAATAAGGATAGGCTAATTCAGTGCCAGCAGCCGCGGTAATACGGAAGGTCCGGGCGTTCTCCGGATTTATTGGGTGTAAAGGGAGCGTAGGCCGGAGATTAAGCGTGTGGTGAAATGTAGAGGCTCAACCTCTTCACTGCAGCGCGAACTGGTCTTCTTGAGTACGCACAACGTGGGCGGAATTCGTGGTGTAGCGGTGAAATGCTTAGATATCACGAAGAACTCCGATTGCGAAGGCAGCTCACGGGAGCGCAACTGACGCTGAAGCTCGAAAGTGCGGGTATCGAACAGGATTAGATACCCT
+
FGGGFFFGGGGDCFGGFECEEFGGGC:FGGDGG,DEBE<<C8CFGGEGGE,,EF,?=,CE,CC,6C@F,E,@6<F?DGGG9EFF,:<C9C@@E,CF,E,5C,@EEFGBE<FG,<<FEE>,<?DAEGG,,??BFF9E,AEG,,4<EDFG<<F,5E<CDD8>,A=FEGGDE<:FGD7:7<F7DF,*>:91>*6>;,<B:=F9C,,3?2C#FCC=98</1#12%6CF4CE@EEC?<B:*>>B9335,2299C>4,,>6CC@<@,,,3,,63>D@+C>CGGE=3,DAB3:,,DCGFDF=+=C+B4<D>F8FFC=CEB8GECF@EBCC8?G@FCGFEC<CE4-FAF,<<EC,DF?<FEE>GGGGEGGGGFFFGG@FF:CBC79+FCGGGGGFGGEFCFFCFECEECFFC,:GGEFDGGGGGFFFEEFFF9AGGGGGCCCCC
@s801 17
TGAGGAATATTGGTCAATGGGCGAGAGCCTGAACCAGCCAAGTAGCGTGCAGGATGACGGCCCTATGGGTTGTAAACTGCTTTTATAAGGGAAATAAAGTGAGAGTCGTGACTCTTTTTGCATGTACCTTATGAGTAAGGAACGGCTAATTCCGTGCCAGCAGCCGCGGTAATACGGAAGGTCCGGGCGTTATCCGGATTTATTGGGTTTAAAGGGAGCGTAGGCCGGAGATTAAGCGTGTTGTTAAATGTAGATGCTCAACATCTGCACTGCAGCGCGAACTGGTTTCCTTGAGTACGCACAAAGTGGGCGGAATTCGTGGTGTAGCGGTGAAAGGCTTAGATATCACGAAGAACTCCGATTGCGAGGGCAGCTCACTGGAGCGCAACTGACGCTGAAGCTCGAAAGTGCGGGTATCGAACAGGATTAGATACCCT
+
CFGGGEGGGGFEGFGGGFEGGGGGEGGGGGGGGGGGFGADCF<FFGCGGGGFGGGGGGGGGGGGGGFGGGGGGGFGGGFFGGGGGGGGGFGFGGGDFCAFGGGGGFEGGGGGGFGGGGFCEGGGFGGG9=FAFF;@EDCFB,B>CE@EFGGGAFFFFG9<FFGGGEFG@GC>=CGF7>FFCFGFGG*:=CE7,@F;CCB<CF1,FAE:8=:BCFCBCF7#3FGGDGFEC@=7<)E5@7;8EE/6#<=99=DF>@)36D9C68F>,C@3:,,<GGECFC=3,DD>DFBB,385<*C@+GG@F@8,,+>C++><E@C@ECF@=FDEE>B?,=E9C54,FAGF@9,<@@DCDEFFEE?FBGFF7GGF:EC,EC8FGEFGFF8GGDGGF9FC:,;6@E@GGF@:@,,?FGCGGGGDGGGGGGFFDFAGGGGGGFFFBB6AA
@s801 18
TGAGGAATATTGGTCAATGGGCGGAAGCCTGAACCAGCCAAGTAGCGTGCAGGATGACGGCCCTATGGGTTGTAAACTGCTTTTATGCGGGGATAAAGTGGGCCACGCGTGGTCTTTTGCAGGTACCGCATGAATAAGGACCGGCTAATTCCGTGCCAGCAGCCGCGGTAATACGGAAGGTCCGGGCGTTATCCGGATTTATTGGGTTTAAAGGGAGCGCAGGCCGCCGGGCAAGCGTGTTGTGAAATGCAGTCGCTCAACGTCTGCACTGCAGCGCGAACTGCCCAGCTGGAGTGCGCGCAACGTTGGCGGAATCAGCCGTGTAGCGGTGAAATGCTTAGATATGGCGAAGAACTCCGATTGCGAAGGCAGCTGACGGGTGCGTAACTGACGCTCATGCTCGAAAGTGCGGGTATCGAACAGGATTAGATACCCT
+
FGFGGGGGGGCFGCGCCEEFGGGGGGGGGGGGGGGGGGGGGGGGGGGGGGGGGGGGGFGGGGGGGGGGGGGGGGGGGGGGGFGGGGGGGGG=CCFGFG9BFCFGGGGGG+FEGGGGGGGGGGGGFGGCEECE,:EEFFGGGFGGGGGGGBDAFGGGCD:F:<<FGGGGGGGGFGGGGGGGEGGGGGGGGCG>FCCCEGG@GG=FGGCE9CFFGCCFG?GF(3?CG@EEC5DE@CF<GGEE9@0CBFGB,B:FG<E>41@FFGGGFEGGGGG>:<,:7EGCCDC@F>,FD>8ABF+FCGGF?8F@F@+BCGF=@9>6+@::GFGGFEEGGGGDE<?E=GFDE@,EFFE@FF@?<CGGF7EBFCE@EFCFFADGFF,CGGGGGGDGGGEGFGGGGGFGGGEGGGGGFEGGGGGGGFGGDGGGGFGGGGGGFFFCCCCC
@s801 19
TGGGGAATATTGCACAATGGGGGAAACCCTGATGCAGCGACGCCGCGTGAGCGAAGAAGTATTTCGGTATGTAAAGCTCTAACAGCAGGGAAGAAAATGACGGTACCTAACAAGGAAGCACCGGCTAACTACGTGCCAGCAGCCGCGGTAAAAAGTAGGGTGCAAGCGAGGTCCGGAATTACTGGGTGTAAAGGGAGCGCAGGCGGGCATGCAAGTTGGACGTGAAAACTATGGGCTCAACCCATATCCTGCGTTCAGGACTGGGGGTCTTGAGCAGTGCAGAGGTAGGCGGAATTCCCGGTGTAGCGGTGGAATGCGTAGATATCGGGAGGAACACCAGTGGCGAAGGCGGCCTACTGGGCACCAACTGACGCTGAGGCTCGAAAGCATGGGTAGCAAACAGGATTAGATACCCT
+
AFDDGEGGGGGGGGGFFGFG@,:FFCFFBEFFG9FGGGGGGGGGGDCC:?C8:@FGE<CCF9FGG@E??+BCFFGDFGFFG,5F9CFGFGGGBEBBEDEA<C7BE+?FF8<FFGGGGGGGGFGGCCEFCFGE@@8DCF7FGF8CE*5>>FFDF,>,@F9C,<7,<<:+*-64FG?BCG<9CFGG7C?F1<E9FC::$CC:5CE2/FF=:6;CCGD/D8CF,1A=FEGF3,<,(@21CGGGFED;,3+F>@B,,=7,3,,,+88+,3=,CDAFBC888F,59FCFDEEF7>B>9,@+CFF<FE6+BE@FF@<?,@,@B-9DE6++,7GFAA,E:FDF<<F@>F7FDB,@GECGGDF@CF@DGFGFGFECCFF@8FFF8GFGFEGFD9GGGFA@EFGGF<E<AGFFC<GGGFGCCCCC
@s801 20
TGGGGAATATTGCACAATGGAGGAAACCCTGATGCAGCGACGCCGCGTGAGCGAAGAAGTATTTCGGTATGTAAAGCTCTATCAGCAGGGAAGAAAATGACGGTACCTAACAAGGAAGCACCGTCCCACTACGTGCCAGCCGCCGCGGTAAAACGTAGGGTGCAAGCGTTGTCCGGAAGTACTGGGTGTAAAGGGAGCGCAGGCGGGCATTGAAGGTGGAAGTGAAAAGTATGGGCTCAACCCATAGCCTGCTGTCAGGACTGCGGGTGTTGAGCGGTGCAGAGGTAGGCGGAATTCCCGGTGTAGCGGTGGAATGCGTAGATATCGGGAGGAACACCAGTGGCGAAGGCGGCCTACTGGGCACCAACTGACGCTGAGGCTCGAAAGCATGGGTAGCAAACAGGATTAGATACCCT
+
FE8FGGGGGGGGGFGGGGFE,6BF8F<CC@EF,6CFFG7FBC@FGGGGG>FGFGCFE,C595,C,,>8,C<C,CE5FFF<,E-@9=FCFFF,+AFFG<,9CF@FFG,FA==8E@8AD<8<><@,8++33>36+,@D=,@<+558>@@7F@*@,,>6>,>1,<F:,2*=<B*4FGGGGG*<:C,FCF0FF7E1<F5*<5:*<GDC?EE5,;#(7,6#<><6:B0=<5,2#?,,>F>,D@B>@>,E7,*7F>>2,:,7@,33+88+@+B,,97GB@+,3,E=FDDGGEGGDGGGE8C>4+EGFF=@*74AGFE?F?BEGFGFGEFBBF:<FE9GFECCE?,DGGGFFF@GGEFF@,@6C@EA,:8,C,GGCCC@GEEFE:GGGEFFC,C,,FGGFFFGF<FEEGGGGDGGGGGCCCCC
@s801 21
TGAGGAATATTGGTCAATGGGCGAGAGCCTGAACCAGCCAAGTAGCGTGCAGGATGACGGCCCTATGGGTTGTAAACTGCTTTTATACGGGGATAAAGTGAGCCATGTGTGGCTTATTGCAGGTACCGTATGAATAAGGACCGGCTAATTCCGTGCCAGCAGCCGCGGTAATACGGAAGGTTCAGGCGTTATCCGGATTTATTGGGTTTAAAGGGAGCGCAGGCGGACCTTTAAGTCAGTTGTGAAATACGGCGGCTCAACCGTCGAACTGCAGTTGATACTGGAGGTCTTGAGTGCACACGGGGATACTGGAATTCATGGTGTAGCGGTGAAATGCTCAGATATCATGAAGAACTCCAATCGCGAAGGCAGGTATCCGAGGTGCAACTGACGCTGAGGCTCGAAAGTGCGGGTATCAAACAGGATTAGATACCCT
+
EFGGGFGGFFGGGGGGGGGGFGGGGEFGG9FGGGGGGCFCEGGFGFFEGGGGGGGGGGGGGGGEGGGGGGGGGGGGGGGGGGGGGGGG<=C>F@GGDGG,BF8=BFGFGGGGGFFFGGGGGGGF9<FCDGG<AGGCFFGGGGEEEGEGGGGGGGFGGGFCGFFGEEGGGGGC@<FE1>1*?E:B;>6FFEEF;FCG5*1<EF,,2C=CG7CFBFG=<:E:B9CD6EE7=+DEGGD802:#F@97,,A@:38@9>EE63B8@@>@@:CF8GD4<DDAC#,<EFFF-,A,?FF,DB;F8A+86+,F9,5,5EGGFFCC,,FEFFC8?GGFFAGDFGFF?6,GGGGFGFFFFFFF<EGFGGFGGCGGF@EFGGFE@C67F:B,GFCGFGGGGGGGFDGGGFEFGGGFFDGGGCGGGFF9GGGGGGGGGGGGGFFCCCCC
@s801 22
TGGGGAATATTGCACAATGGGGGAAACCCTGATGCAGCGACGCCGCGTGGAGGAAGAAGGTCTTCGGATTGTAAACTCCTGTTGTTGAGGAAGATAATGACGGTACTCAACAAGGAAGTGACGGCTAACTACGTGCCAGCAGCCGCGGTAAAGCGTAGGTCACAAGCGTTGTCCGGAATTACTGGGTGTAAAGGGAGCGCAGGCGGGAAGACAAGTGGGAAGTGAAATCTATGGGCTCAACCCATAAACTGCTTTCAAAACTGTTTTTCTTGAGTAGTGCAGAGGTAGGCGGAATTCCCGGTGTAGCGGTGGAATGCGTAGATATCGGGAGGAACACCAGTGGCGAAGGCGGCCTACTGGGCACCAACTGACGCTGAGGCTCGAAAGTGTGGGTAGCAAACAGGATTAGATACCCT
+
E@FFGGGGGFGGFGFGFFGGDEFGGC88BFFFGCFDEBFEFGCFEGG:>FFGE=AFFC8C,CEFFGGGCEGFEADE<ECFGGGGGGGGCFDFGFCGGGGFGCFFDG<EEEFGGGCF>BFCGGE+>:FGGFF<FFGGGGGGFC<BEGGGGCFFG,FF>>:3DF7CCC:FGGCECFFEGD:FGGF=<C2C&?B#=<*,<24*@C7C?FF=#:;EGF>9#%D3-@@;@ED<??@?FGGFD<>08<98EEFFGFBG>C392:@=8GEFCGGDFB?:FGGFFBC86DEEFC7GGFFCDCGEB>=?FF@+FGEGE@C,CGGGGGGFFCGGGEDGGGGFCEDECFCEGGGFF@@GGGGGGFGGGFEB9GFFGGGGGGGGGGGGGGGFGGGGGGGGGGGGFFGGFADFEFECACFGGGGCCCCC
@s801 23
TAGGGAATTTTCGGCAATGGGGGAAACCCTGACCGAGCAACGCCGCGTGAAGGAAGAAGGTTTTCGGATTGTAAACTTCTGTTATAAAGGAAGAACGGAGGCTACAGGAAATGGTAGCCGAGTGACGGTACTTTATTAGAAAGCCACGGCTAACTACGTGCAAGCAGCAGCGGTAATACGTAGGTGGCAAGCGTTATCCGGAATTATTGGGCGTAAAAAGGGAGCGGGCGGCAGCAAGGGTCTGTGGTGAAAGCCTGAAGAGTAACTTCAGTAAGCCATAGAAACCAGGCAGCTAGAGTGCAGGAGCGGATCGTGGAATTCCATGTGTAGCGGTGAAATGCGTAGATATATGGAGGAACACCAGTGGCGAAGGCGACGATCTGGCCTGCAACTGACGCTCAGTCCCGAAAGCGTGGGGAGCAAATAGGATTAGATACCCT
+
FF9FG@8EDACFGGGGGFFE8ECECEFFGFGGGFCFFGDA,@BFFFG=F@EGGGGFDFGGE9F7EG>FE@FGE,EFCGGGGAFAEGGGGGGGGGFFGG++:+>D<>FGGGFAFFGGG,,6CFDFC9CE@+C,,@DD=FDG@><:@@,*@FFGCC<FCE,>F:>FC><B,=C87<FCFCFFB<F8+,:,=,**4=C@*=FECCF7<C@,<EG*C:E@>#9@<88?75?BECCC5::CFE@A;E:@/::7,7,:CF>F<C2B#)F><7<,#FEF88<CGCD<E>=DD9CGGCF<,FDGFFFFD=@F=A,CA?GF9FB>4D@E@5,FB<C>5B@FFGFGF=,GDC,,C,9B9F=CA5?GGGCFA,8CCCCFF@@GGFEB,@CGFEBB8GGGGGGGGEFFFDABCFE7CBA<B@7EEGE@FGFGFGFGGGGGDGECGGFCCCCC
@s801 24
TGAGGAATATTGGTCAATGGACGAGAGTCTGAACCAGCCAAGTAGCGTGCAGGATGACGGCCCTATGGGTTGTAAACTGCTTTTATAAGGGAATAAAGTGAGAGTCGTGACTCTTTTTGCATGTACCTTATGAATAAGGACCGGCTAATTCCGTGCCAGCAGCCGCGGTAATACGGAAGGTCCGGGCGTTATCCGGATTTATTGGGTTTAAAGGGAGCGTAGGCCGGAGATTAAGCGTGTTGTGAAATGTAGACGCTCAACGTCTGCACTGCAGCGCGAACTGGTTTCCTTGAGTACGCACAACGTGGGCGGAATTCGTGGTGTAGCGGTGAAATGCTTAGATATCACGAAGAACTCCGATTGCGAAGGCAGCTCACTGGAGCGCAACTGACGCTGAAGCTCGAAAGTGCGGGTATCGAACAGGATTAGATACCCT
+
BFFGGGGGGGGGGGGCFGGGGCFGGGGGGFGGGGGGGGFFGGGFGGEFEGFFGFGFCFEGFGGGGGGGGGGGGGGGGGGGGGGGGGGFCGGCEFFCGGGGGFGGGFGGGGGEGFDFGGGGGGGGGGGGGGCCGFGFGFGGGFGGGGEGGGGGFGGFFGGD,CFFGGEGGGG;FGGGCGEGFG@EGGGGG@GGGGGGGDCGGFEFGGCFFFG9<?7@F;=FDFCFFBEEGGGGC<CAECGGFF@EC<ACD>6DGGGGFDFDCGGGGGFGGGEEF<2ECE9CDGGGFFGGFCDFDF>FGGEF@,8+EGGEGGFECGGCGGGGGGCEFECGGGGGFFGGGGGGDFEDDGGGGFGFFGGGGGGGGDGFFGGGGFFGFGF<AFGGGGGGGDCGGFFGGGGGGGGFFGGFCGGGGGGGGGGGGGFEFGGGGGFFFGGCCCCC
@s801 25
TGAGGAATATTGGTCAATGGGCGAGAGCCTGAACCAGCCAAGTAGCGTGCAGGAAGACGGCCCTATGGGTTGTAAACTGCTTTTATACGGGGATAAAGTGAGTTACGTGTAGCTTATTGCAGGTACCATATGAATAAAGACCGGCTAATTCCGTGCCAGCAGTCGCGGTAATACGGAAGGTCCAGGCGTTATCCGGATTTATTGGGTTTAAAGGGAGCGTAGGCCGCCCCTTAAGCGTGTGGTGAAATGCCGCGGCTCAACCGTGGCACTGCAGCGCGAACTGGGGGGCTTGAGTGCACGCAACGCAGGCGGAATTCGCCGTGTAGCGGTGAAATGCTTAGATATGGCGAAGAACTCCGATTGCGAAGGCAGCTGACGGGTGCGTAGCTGACGCTCATGCTCGAAAGTGCGGGTATCGAACAGGATTAGATACCCT
+
DGGGGGGGGGGGGGGGFGGFDGGGGGGGGGGGGGGGFGGGGGGGFFGCGEGGGGGFGGGGGECD8FGGFGGGGGGGGGGGGGFGGGGGGGGDGCFGGGGGGGGGGGGGG<FFGDGFF<FG<=FFFGGGGG9FFGFGGGGDDFCFGGGGGGFEFGGGGFFBFGGGDGGEGGGGGGGGG*<F<9:DFFCF<<CGFFFE:FGFFG>A?0<BFFFCFBF88>GB?F=7)*28;GGGFGCECGFC<<+?2<@CF?GEFC6,C<D<<FECED=GFCGGGGGGGBC@<GGFGF<CD>GF?GFFEECFC@FEGGFC=8B88+@B>>:GGDDGEGFEE9F9FEEEDGGAFFF@EEFF<CGEFC>GGGGFGGDFGGCGFGFGFCFBGFGGGGEGGFEEGGGGGFGGGGGGGGGGGGGGGGGGGGGGGGGGFCGGGGGFGFGCCCCC
@s801 26
TGAGGAATATTGGTCAATGGACGAGAGTCTGAACCAGCAAAGTAGCGTGCAGGAAGACGGCCCTATGGGTTGTAAACTGCTTTTATAAGGGAATCAAGGGAGTCTCGTGAGACTTTTTGCATGTACCTTATGAATAAGGACCGGCTAGTTCCGTGCCAGCAGCCGCGGTAATACGGAAGGTCCGGGCGTTATCCGGATTTATTGGGTTTAAAGGGAGCGTAGGCCGGAGATTAAGCGTGTTGTGAAATGCAGTCGCTCAACGTCTGCACCGCAGCGCGAACTTCCCAGCTTGAGTGCGCGCAACGTTGGCGTAATTCGCCGTGTAGCGGTGAAATGCTTAGATATGGCGAAGAACTCCGATTGCGAAGGCAGCTGACGGGTGCGTAACTGACGCTCATGCTCGAAAGTGCGGGTATCGAACAGGATTAGATACCCT
+
AEDGGFG8EFAFF<CFGFEFDFEGCEGFGFEE@CFCBD,?CECA@FEFGFFGGDFFFFCFFFGGGCG@FFCGF9FFGGGF?CFCGFFGEFGFEC,CFG,CEGG?FGA+BBC,9,,?FFGGFGGGGFFGGGGBFFDECFE:FBC7E7>F9FFGGGF>=FFFGGGFB6FC::FGFEFGGDCCCCEEGG*<F*B7;,=1/2*?=9,>9F<:<FCBCCC)*8:><;C(7CE*CCF:.BC<GF<EF;:<AC=>:76E<3;@DGC02<*761>:C5;3>C'CB;>5<>,><,:,,>,>9>+C=+3+FBAEF=>@=DFC8+@8@@GGGF>>5GGGEEC,@<<=;?9DF9F=7FCD??,<E:CFCDECCEC@GGFGGGGGFCCCFCCDGGFFGFDFEF@EGFGGGGGGGGGGGGGGGGGGGGGGGGGFFFCGGGGGG?FCCCCC
@s801 27
TGGGGAATATTGCACAATGGGGGAAACCCTGATGCAGCAGCGCCGCGTGAGTGAAGAAGTATTTCGGTATGTAAAGCTCTATCAGCAGGGAAGAAAATGACGGTACCTGACTAAGAAGCCCCGGCTAAATACGTGCCAGCAGCCGCGGTAATACGTATGGTGCAAGCGTTATCCGGATTTACTGGGTGTAAAGGGAGCGTAGACGGTGATGTAAGTCTGAAGTGAAAGCCCGGGGCTCAACCCCGGGACTGCTTTGGAAACTATGTGACTAGAGTGTCGGAGAGGCAAGTGGAATTACCAGTGTAGCGGTGAAATGCGTAGATATTGGGAGGAACACCAGTGGCGAAGGCGGCTTGCTGGACGATAACTGACGTTGAGGCTCGAAAGCGTGGGGAGCAGACAGGATTAGATACCCT
+
G,C<FEGGFCCFFGGGGGGGGGEFGGFGE@CFGGGGGGGGGGFGEGG:CEEFAFEFGGGCGGGGG8CBFFFGGGGGGGGEGFGGGGGGGGGGGGGGGGGCFGGGGGGGGGGGGGC9FFFFDFFDECGGGCD>BD,DDDFF8<>FGGGGGGGFGFG@B,5D<@>FF?@@CFC8EGEFFFGGGG?<CGGC5FFG9FFCC5C<E5;2<>1@B<739?<8;DFC:<971<<=>FCEC>8@-7EGGGGGGEEEG*:FDFFFF79D-60,0FFA/B<A.F>F6FEE,?4?EE<AFFE9,,CC4FDGGFECEGFFAGGFECGGGFECFDCFGGFA?<FGCF@FEFFDGFCBEB:FGGGFFGGG@FFFE8GFDGGGEC8GGFGGGGGGGGFGEGGGGGGGGGGGGFGGGGGGGCFCGGGCCC@C
@s801 28
TGAGGAATATTGGTCAATGGACGAGAGTCTGAACCAGCCAAGTAGCGTGCAGGATGACGGCCCTATGGGTTGTAAACTGCTTTTATAAGGGAATAAAGTGAGAGTCGCGACTCTTTTTGCATGTACCTTATGAATAAGGACCGGCTAATTCCGTGCCAGCCGCCGCGGTAATACGGAAGGTCCGGGCGTTATCCGGATTTATTGGGTTTAAAGGGAGCGTAGGCCGGAGATTAGGCGTGTTGTGAAATGGAGACGCTCAACGTCTGCACTGCAGCGCGAACTGGTTTCCTTGAGTACGCACAAAGTGGGCGGAATTCGTGGTGTAGCGGTGAAATGCTTAGATATCACGAAGAACTCCGATTGCGAAGGCAGCTCACTGGGGCGCAACTAACGCTGAAGCTCGAAAGTGCGGGTATCGAACAGGATTAGATACCCT
+
AFFFGGGGGGGFGGGGGGGGGGGGGGGGGGGGGGGGGGGFGGGGGGGFGGGGGGGGGFEGGEEFGDFGFGEEFFGGGDGFFFGGGGGGFGF=FFFCFFGGGFCEEGGECGECGFGFGGGGGGGGGGGDFADFGGG9FGGGGGDGGGGFGF9FCC@@FFFG+CF*@CFCB:FEGGGG7EFD=GFGGGEGG7CEFGGGGGFFGCCEFGEDGFGGGG><7@DF:GGGFFF@C9>#<C:>E6>:DFFGG:<EG4ECF@CBGF08;CD4;F:FFGEDEFEE@FDDFGFFFF<F>CDFFGECC=8F>C,GGGGGGFGGFFGGGGGGFGGGDECFDFFFDGGFFE,GGGEFFGCGGGECDGGGGGGGGGGFGGGGGDFGGGEEC,GGGGGGGGFGECGGGGGFGGGGGGGFFGGGGGGGGGGGGGGGGGGGGFGGGGF@CCCC
@s801 29
TGAGGAATATTGGTCAATGGGCGAGAGCCTGAACCAGCCAAGTAGCGTGCAGGATGACGGCCCTATGGGTTGTAAACTGCTTTTATACGGGGATAAAGTGAGCCACGTGTGGCTTATTGCAGGTACCGTATGAATAAGGACCGGCTAATTCCGTGCCAGCAGCCGCGGTAATACGGAAGGTCCGGGCGTTATCCGGATTTATTGGGTTTAAAGGGAGCGTAGGCCGTCTGTTAAGCGTGTTGTGAAATGTCGGGGCTCAACCTGGGCATTGCAGCGCGAACTGGCAGACTTGAGTGTACAGGAAGTAGGCGGAATTCGTCGTGTAGCGGTGAAATGCTTAGATATGACGAAGAACTCCGACTGCGAAGGCAGCCTGCTGTAGCGTAACTGACGCTGAAGCTCGAAAGCGTGGGTATCGAACAGGATTAGATACCCT
+
EEGGGGGGGGFGGGGGGGGG8EGEGGDGGDGGGGGGGGGGGGCFGGGGGGGGGGGFGGGGGGGGGGGGGGGGGGGGGGGGGGGGGGGGGGGGGGGGGGGCFFGGFGGGFEFGGGGDGGGGGGGGGGGGGGFGGCEFGGGGGGGGG=FGGFFGGGGGGGFGFFG>CEGGGGDFF9CGC<GGGGGCGGDGE-<EFGCEEE7FG:=GGFCECFE<FFEFGDE;:FDCFEGEGFGGCFF<D5F>@@;EEFGFGFGGDEGFDCC<C<FGFGGFFFGFFG+:3CG=@9FF<,FF9EC8FFD9GGFEFECGGGDEGFGFD9+CDGGFF@CDEE@C=EGGGGGFAFC;E9GFF=<FECGFGEFC7DFBGFGGFGGGEEFF7FFGGGGEEGGGFGGFGGEGGGGGFCGGGGGGGGGGGGGGC@FGGGFEGFGGGGGGGGFCCCCC
@s801 30
TGAGGAATATTGGTCAATGGACGAGAGTCTGAACCAGCCAAGTAGCGTGCAGGATGACGGCCCTATGGGTTGTAAACTGCTTTTATAAGGGAATAAAGTGAGTCTCGTGGGACTTTTTGCATGTACCTTATGAATAAGGACCGGCTAATTCCGTGCCAGCAGCCGCGGTAATACGGAAGGTCCGGGCGTTATCCGGATTTATTGGGTTTAAAGGGAGCGTAGGCCGGAGATTAAGCGTGTTGTGAAATGTAGGGGCTCAACCTCTGCACTGCAGCGCGAACTGGCTTGCTTGAGTACGCACAACGTGGGCGGAATTCGTGGTGTAGCGGTGAAATGCTTAGATATCACGAAGAACTCCGATTGCGAAGGCAGCTCACGGGAGCGCAACTGACGCTGATGCTCGAAAGTGCGGGTATCGAACAGGATTAGATACCCT
+
DFFGGGGGGGGGGGGGGGGGGGGGGGGGGGGGGGGGGGGGGGGGGGGGGGGGGGGGGGGGGGGGGGGGGGGFGB,FGGGGGGGGGGGFGGGDF85EFGGGFGGGFGGGGGGCGGGGGGGGGGGGGGGGGGGGGGGGGGGGGGGGGEGGGGGFGGGGGGGGF@CFDEGGGEGGGGGGG<8FEGGDGGGDCFGGGGGGGGG?$+CFFG7FFGGGGFFAEBGEFFGGGGG5=,;E@EGFF><?CEFE=9<GGEGFGGGGCF7GGG@9FC?GFGGC@FCFCGGFGFGF@,,F9GGGFGGFGFC:8=A:F6@CFE<C+>GGEFEFDGEC5CDGGGGGGGFGGGGFEDE8CGGGGFADFBGFCDGF:GGFFGGGGFGGFD:FEDGCGGGGGGGGGGGGGGGGGCGFCGGGFEFFF7GGGGGGGGGGGGGGGGGGGGGCCCCC
@s801 31
TGAGGAATATTGGTCAATGGGCGAGAGCCTGAACCAGCCAAGTAGCGTGCAGGATGACGGCCCTATGGGTTGTAAACTGCTTTTATAGGGGAATAAAGTGAGCCACGTGTGGTTTTTTGCATGTACCCTATGAATAAGGACCGGCTAATTCCGTGCCAGCAGCCGCGGTAATACGGAAGGTCCGGGCGTTATCCGGATTTATTGGGTTTAAAGGGAGCGTAGGCCGGAGATTAAGCGTGTTGTGAAATGTAGAGGCTCAACATCTGAACTGCAGCGCGAAGTGGTTTCCTTGAGTACGCATAAAGTGGGCGGAATTCGTGGTGTAGCTGGGAAAGGCTGAGATATCACGAAGAACTCCGATTGCGAAGGCAGCTCACGGGGGCGCAACTGACGCTGAAGCTCGAAAGCGCGGGTATCGAACAGGATTAGATACCCT
+
EFGCGFGGFFFFFFGGGGGGGCBFGGGGGGGGGFGGGFFGGDFDEFF:@GGGGGGFFF@BCFEGDEEGFACCCFFGEFA?CEFGCC,C9F:>@CFGGGFCEEG?FFGGFFDEEFFFGGGGGGF?FFGGCGCFDFFGFGGDFFGDCEGFDFFFCGG7FCFF7FGG:EFGGED7<>DCG7CFBE,=:F=CFC78<FCGG5BFGFCGG<4;C<C<9<85C)?B?CDDCCC:E5,B+:C<855,>CFG=1<4DCEB6#68FAFFFFFGAFFFCGF72@>=@=3,#9CDFB8FDB9F5@+FBC@,;EFFEEF7EGGGFFECED+FGGGGDE9,E9GCFA,,=C,CDACECFCFGF<E<C+CGGGGGGGFFFDFFFGGGFCB++C@C:+<FGFFDCBEGGFGGEEFGGGGGGGGGFFCGFFGGGCCGGGFEGCGGF@BCCCC
@s801 32
TGGGGAATATTGCACAATGGGGGAAACCCTGATGCAGCGACGCCGCGTGAGCGAAGAAGTATTTCGGTATGTAAAGCTCTATCAGCAGGGAAGAAAATGACGGTACCTGACTAAGAAGCACCGGCTAAATACGTGCCAGCAGCCGCGGTAATACGTATGTGCAAGCGTTATCCGGATTTACTGGGGGTAAAGGGAGCGTAGACGGTGATGTAAGTCTGAAGTGAAAGCCCGGGGCTCAACCCCGGGACTGCTTTGGAAACTATGTGACTAGAGTGTCGGAGAGGCAAGTGGAATTCCCAGTGTAGCGGTGAAATGCGTAGATATTGGGAGGGACACCAGTGGCGAAGGCGACTTGCTGGACGATAACTGACGTTGAGGCTCGAAAGCGTGGGGAGCAAACAGGATTAGATACCCT
+
FFFGGFGGGGGGGGGGFGGGGGGGGFFFGCGFFGGGGGCEGCGGGGGFEGGGGGGFFGGGFCGFGGE:FGGGGGGGGGGGGAFGGGGGGGGCEGGGGGGGGDGGGGGGGGGGGGGGGGGGGGGGGEGGGGGGGGFGGG7@FGGGGEGGGGDFGCGFG9C;FFGGBC1FGGGGF$?8<FFG;9BED&=8<?BFCGA21>FC=8*CGFC=9@EGGFCF=,AGGGFDF@@@EEGGFGFCGFDFCCEEEFA<EA7CG=?FG:DDC9FGDFFFAGGFGEGDGGFGGFGGGGEE9GFE8EGGGFB<GE@>E7FGGGGGEF@DFEFFD8<FGGEFFGGGGFGFFFF:@GFGFF@GCGEE8GGFFGGGGGFGFFGGFFCEBGGGGGGFGGGGGGGGFCGF<EFGGDFEFGGGGFGGFGCCCCC
@s801 33
TAGGGAATCTTCGGCAATGGGGGCAACCCTGACCGAGCAACGCCGCGTGAGTGAAGAAGGTTTTCGGATCGTAAAGCTCTGTTGTAAGAGAAGAACGTGTGTGAGAGTGGAAAGTTCACACAGTGACGGTACCTTACCAGAAAGGGACGGCTAACTACGTGCGAGCCGCCGCGGTAATACGTAGGGCCCGAGCGTTGTCCGGGTTTATTGGGCGTAAAGCGAGCGCAGGCGGTTTAATAGGTCTGAAGGTAAAGGCAGCGGCTTAACCATTGTTCGCTTTGGAAACTGTTTGACTTGAGTGCAGAAGGGGAGAGTGGAATTCCATGTGTAGCGGTGAAATGCGTAGATATATGGAAGAACACCGGTGGCGAAGGCGGCTCTCTGGTCTGTAACTGACGCTGAGGCTCGAAAGCGTGGGTAGCAAACAGGATTAGATACCCT
+
?EGFEEFD<EDFGECD7,CCE7FDGGGFBE<FD,@+7+@,6@F7@@FCC@FF,:BEE<CF=<D+?CF:++B4BEDFC<E?<5-,B?,B<CFC<B::FGE=F=FC,C>DA<BFCD9EFCCGDCBCFDCCF@F+,@3><7FFGFF8C*8>FFECECBFFFGFCC*<B*4::F<?FE741,,2=+24;5788CG>ED885C:<75*12*:9+AFGGC>>C5<*7:CDC8>55*2:**/,+=CG?C6+28<D2D<,:<<>47+;7&/<C,A:<69++3+=,3,,93,,=FDF@C,E5E<8EFFCGGGFECFADDCEFCFE=8E9,E9F?B<=8>EBAFFF?=:CCB?GFFFEE?<CF@C,BB6DFCDGGGFGGFCB+GECGGFCFCGFFFDFC,GFF@ECFFGGGGGGFGGGE@FF+F<FFC,GGECGFFGFGGGGGFF,CC9CC
@s801 34
TGAGGAATATTGGTCAATGGGCGAGAGCCTGAACCAGCCAAGTAGCGTGCAGGAAGACGGCCCTATGGGTTGTAAACTGCTTTTATAAGGGAATAAAGTGAGCCTCGTGAGGCTTTTTGCGTGTACCTTATGAATAAGGACCGGCTAATTCCGTGCCAGCAGCCGCGGTAATACGGAAGGTCCGGGCGTTATCCGGATTTCTTGGGTTTAAAGGGAGCGTAGGCCGGAGATTAAGCTTGTTGTGAAATGTAGACGCTCAACGTCTGCACTGCAGCGCGAACTGGTTTCCTTGAGTACGCACAAAGTGGGCGGAATTCGTGGTGTAGCAGTGAAATGCCTAGATATCACGAAGAACTCCGATTGCGAAGGCAGCTCACTGGAGCGCAACTGACGCTGAAGCTCGAAAGTGCGGGTATCGAACAGGATTAGATACCCT
+
?FFADEFGFFGGGFGGGG6CEFGGEFGGGGFFGGGGGEFDGGD9FGGGCEGGF@CEEF@FDGGFFFAFDFGGGGGGGFFDGGAFGGFFGGGDFFFF9?FFGGGGFGGGGEECFEFCGGG<@:CFGDFGGCFCFCEFFGDFCF7FGGED9FGCEF<FGGFGGGGGGGG7>E<,@<C:<FEDD2<::*743:&4BEEGGGEG$#EFFGGGEEGFGGC===EA2GGGGGGGGFCGFFD3#FECGGGGGGEFGFCF@ECD@<FGGFCAGFDGGGFC0E>GGGGGG?GFCGGF?<FF?GEGGGGGFGGFGEGDGGGGFFGGGGFF<GGFFGGGGGFE9FGGGFF8GGF@FGGGGGGF<FCGGGGGGGEGGDFGGGGFECFCGGGGGGGGGGFFGC;GGGGGDCGGGGGGGGGGGEGFGGGGGGGGFGFFFEGGGFGCCCCC
@s801 35
TGAGGAATATTGGTCAATGGGCGAGAGCCTGAACCAGCCAAGTAGCGTGCAGGACGACGGCCCTATGGGTTGTAAACTGCTTTTATAAGGGAATAAAGTGAGTCTCGTGACACTTTTTGCATGTACCTTATGAATAAGGACCGGCTAATTCCGTGCCAGCAGCCGCGGTAATACGGAAGGTCCGGGCGTTATCCGGATTTATTGGGTTTAAAGGGAGCGCAGGCCGGTGATTAAGTCAGTTGTGAAATGTTGCGGCTCAACCGATGAACTGCAGCGGAAACTGGAGGCCTTGAGTGCGCACAGGGGGAGTGGAATTCTTGGTGTAGCGGTGAAATGCTTAGATATCACGAAGAACGCCAATCGCGAAGGCAGCTCTCTGGTGTGCAACTGACGCTGAGGCTCGAAAGTGCGGGTATCGAACAGGATTAGATACCCT
+
AEEGGFGGGGGGFFGGGGGG<EG+@FE8FGGGFFFGGG,E@CCC,EEFG7CEFG?CF@@F>BFFEFGFGGGGGGGFGGFFCFFF<FGFFCFFCFFFGGGG@F55<FFFFG+,B8FF?,C9FGG?FGGADFFGCGD,8CFGDD>CE@CFD<,>B<C@FAFC<BF3?<CEEGD%F<>FF?1==;F>EG??FEGCCF:B>CC9CGGEF@FF'F?<FCEF86E5;FE:1:##4#2GCB:-+06(0FCB<<<'1#9B*FCCF@FCF57,,@,FAGFC@CB=,,,C?GFB,,3,?DED9@4:=,CF+8+8:,4,,,FAE9,E@,4?FFECEC7GGGGDFDGGFCAGGCGFFC:,GEGEEC@,EA,:F@GGGFFFE8BD6E,8C,F@@E9GGFEGGGFGGGFFB+GDGGGFGGGFCDGGGGGEC<FEFGGGGGGGGGGCCCCC
@s801 36
TGGGGAATATTGCACAATGGGCGAAAGCCTGATGCAGCAACGCCGCGTGAGTGATGAAGGCCTTCGGGTCGTAAAACTCTGTCCTCAAGGAAGATAATGACGGTACTTGAGGAGGAAGCACCGGCTAACTACGTGCCAGCAGCCGCGGTAATACGTAGGGGGCTAGCGTTATCCGGATTTACTGGGCGTAAAGGGTGCGTAGGCGGTCTTTCAAGTCAGGAGTGAAAGGCTACGGCTCAACCGTAGTAAGCTCTTGAAACTGGGAGACTTGAGTGCAGGAGAGGAGAGTGGAATTCCTAGTGTAGCGGTGAAATGCGTAGATATTAGGAGGAACACCAGTTGCGAAGGCGGCTCTCTGGACTGTAACTGACGCCGAGGCACGAAAGCGTGGGGAGCAAACAGGATTAGATACCCT
+
AEFFGGGGGC<FFGDGGGEFFGGGGGEGG?FFFFCEGGFCFEGGGGGCFEEGGGGGCCA@FGFFGFGCFEFCFGCBF@GGGGG8AEEFGGGGFGGGGGCFGDECFEG99EFGCFGGGGC8=FDEDC@F,,,7BBDFFFGFF,,@88>C:*6;,,>>:<7FGD7<=53<4<FEA2<FF7=FF@C@CECF=8=8?7-::CE:7CE.,F;:,<CFGA<FC9CFFFDC:FA<D5BCFGG;G3C=@+E=AFCFFB8>@@C/GFD>CGFE@B<6<,<<FGF=F?GDFFF?,49EC9,E8GGGGFGFDC+?@?FA,<98EBFGGGGGFFFAGGGFFFF7<GGF=8FCFFC=:,GGGFGEFDC@GGFF?FCGGGDGGGFB,B@@GFBGGGGGGGGGGEGGFFGGGGDGGGGGGGGGGGCCCCC
@s801 37
TGGGGAATATTGCACAATGGGGGAAACCCTGATGCAGCGACGCCGCGTGAAGGAAGAAGTATCTCGGTATGTAAACTTCTATCAGCAGGGAAGATAATGACGGTACCTGACTAAGAAGCCCCGGCTAACTACGTGCCAGCAGCCGCGGTAATACGTAGGGGGCAAGCGTTATCCGGATTTACGGGGTGTAAAGGGAGCGTAGGCGGCGGAGCAAGCCAGAAGTGAAAGCCCGGGGCTCAACCCCGGGACGGCTTTTGAAACTGCCCTGCTTGATTTCAGGAGAGGTAAGCGGAATTCCTAGTGTAGCGGTGAAATGCGTAGATATTAGGAGGAACACCAGTTGCGAAGGCGGCTTACTGGACGATGACTGACGTTGAGGCTCGAAAGCGTGGGGAGCAAACAGGATTAGATACCCT
+
AECFGCFGGGGGGGGGGGGFGGGGGGGGGGGGGGGGGGGGGGGGGGGGGGGGGGFGGEEGGFGEFFF:FFGGGGGGGGGGGGGFCGGGCEDFGG,?FFGGGGGCFEFFGGGEGGDEGFGGFGGGGGEGGGGGGGGGGGFGGGCFGGEGGGG;CC>??<CCEEG7<;*<FCEFFFEGFG=GEG%EEFCE,GFEEFGFGGGEGEDGFC/4CECEGDCF85><1:F7CGC5@FGGEFGGFFFGGGDGECEEGFFGFFFF@3:?<0?FF8,E>CDG5<=<>EFFDA,<FB+7GGF=8>=@4,4,FE@8*CC=FFF@6,@FDDCCF;E9FGFEFE?ECFFCFF@GGGGGGE@FDGGGGGGGEFEGGGGFFFFGFFCEFBGGDEGGGGGGGFGGGFCFGGGGFCGGGGGGGGGGGGDCCCCC
@s801 38
TGAGGAATATTGGTCAATGGGCGAGAGCCTGAACCAGCCAAGTAGCGTGCAGGATGACGGCCCTATGGGTTGTAAACTGCTTTTATAAGGGAATAAAGTGGGTCACGTGTGACTTTTTGCATGTACCTTATGAATAAGGACCGGCTAATTCCGTGCCAGCAGCCGCGGTAATACGGAAGGTCCGGGCGTTATCCGGATTTATTGGGTTTAAAGGGAGCGTAGGCCGCCCCTTAAGCGTGTTGTGAAATGCCGCGGCTCAACCGTGGCACTGCAGCGCGAACTGGGGGGCTTGAGTGCACGCAACGCAGGCGGAATTCGTGGTGTAGCGGTGAAATGCTTAGATATCACGAAGAACTCCGATTGCGAAGGCAGCTTGCGGGAGTGCGACTGACGCTGAAGCTCGAAGGTGCGGGTATCGAACAGGATTAGATACCCT
+
CFFGGGFGGCFGGGGGGGGFFGGGGGGGG9EGGCGGGGGF@EFGGFDGGGGGGGGGGCGGGGDFGFGGGGCGGGFGGGGGFFGGGGGGAFFGGFFFGCECFEEGGGGGGFGGGGGGGGGGGGGGGGG<FGGFFFGGGGFEF<FGGGGEFC,CAFFGFGFFGFGGCEEFEGGG=FGGGFEGC9CEGEEGGBEF?:FEGGG9<F9FFF?FA7CFFGG?GFG>6:?7C*E@CGGF=CF<C98CGC@EGCFFGF::DGGFCEGGGGDGFGGGFFG43>3:1D58C<GGGE@=,GFCBFGEDECF>FFC?GEGGFE9BECEGGFEGGGEDECFFFGGFFFFFEB,FBAFDGGGGF<GFCFGCBF7FGEFGGDGCFCGDGEGEF@GECCGGFAFFCFGGDFE@DFF@GGFGGGGGGGGEGFGGGGFFGFGGGGFGGGCCCCC
@s801 39
TGAGGAATATTGGTCAATGGGCGAGAGCCTGAACCAGCCAAGTAGCGTGCAGGATGACGGCCCTATGGGTTGTAAACTGCTTTTATAGGGGGATAAAGTGAGAGTCGTGACTCTTTTTGCATGTACCCTATGAATAAGGACCGGCTAATTCCGTGCCAGCAGCCGCGGTAATACGGAAGGTCCGGGCGTTATCCGGATTTAGTGGGTTTAAAGGGAGCGTAGGCCGGAGATTAAGCGTGTTGTGAAATGTAGATGCTCAACATCTGAACTGCAGCGCGAACTGGTTTCCTCGAGTACGCATAAAGTGGGCGGAATTCGTGGTGTAGCGGTGAAATGCTTAGATATCACGAAGAACTCCGATTGCGAAGGCAGCTCACTGGGGCGCAACTGACGCTGAAGCTCGAAAGCGCGGGTATCGAACAGGATTAGATACCCT
+
FGGGGFFGGGGGGGGGGFFGGGGGGGGGGGGGGGGGGGGGGGEGCGGGGGGGGGGGGFGGGGGGGGGGGGGGGGG?FGGGGGGGGGFFGGGE>FDFFGGGGGGGGGGGGGGCFFGGGGGGGGGGGFGGGGGGGGGGGGGGGFGGGGGGGFCE<D7FFGGGGGGGDGGGCGGCGGGGGGGGGGGGGGGGD>EGGGFGGGG@@&GGFGFGFF?CCCEFD5?BF<82FEGDE#'CFEFA:#>2D@F@3DFFGGGEFCGF=GF=3F@CF9<F;D<>:9>@3>5FGD<F<F:8+,+7*ECBEFE<4,FE:6F:GFF;=>4C7EE@GGGGAEFCCCFEEEFGGGFGGFCACD=<EAFFFGFC@,GFGGGGFF9FCCFGGGGGGGFFGGGGGGEGGGEFF9FG@GGGGGFC@FGGGGFCGGGGGGFFFAGFCFEEGGGC<@CC
@s801 40
TGAGGAATATTGGTCAATGGACGAGAGTCTGAACCAGCCAAGTAGCGTGCAGGATGACGGCCCTATGGGTTGTAAACTGTTTTTATAAGGGAATAAAGTGAGTCTCGTGAGACTTTTTGCATGTACCTTATGAATAAGGACCGGCTAATTCCGTGCCAGCAGCCGCGGTAATACGGAAGGTCCGGGCGTTATCCGGATTTATTGGGTTTAAAGGGAGCGTAGGCCGCAGGTTAAGCGTATTGTGAAATGTAGGGGCTCAACCTCTGCACTGCAGCGCGAACTGGCTTGCTTGAGTACGCACAACGTGGGCGGAATTCGTGGTGTAGCGGTGAAATGCTTAGATATCACGAAGAACTCCGATTGCGAAGGCAGCTCACGGGAGCGCAACTGACGCTGAAGCTCGAAAGTGCGGGTATCGAACAGGATTAGATACCCT
+
GGGGGGGGGGGGGFGFGFGFGGGGGFGFGGGGGGGGGGGGGGGGGGGGGGGGGGGGGGGGGGGGGGGGGGGGGGGGGGGGGGGGGGFGGGGGGGFGGGGGGGGGGGGGFGGFGGGGGGGGGGGGGGGGGGGGGGGGGGGGGGDGGEGGGGGGGGGGGFFGGGGGGGGGGGGF=FGGGC>CFFGGGGGGGGG:BFGGGGGG7C=CFGCGG:BEFFGA;DGFFGGGGGGGGGGE=CFFGGF9GGGFFG?GGGGGGFGGGGGGGGGGGGGGGGGG5DGGGF==8GFGGGGF@,GGFDGGGGGGGGFGGGGGGGFGFGGGGGGGFEEGFGGGGFGGGGGFFDFCFEBCFGFGGGGGECGGGGGGEGGGGFAGGGGGEEBFEFGGGGGGGGECGFCCGFGGGGGGGGGGGDGGGGGGGFGGGGGFGGGFFAGGGGGCCCCC
@s801 41
TGAGGAATATTGGTCAATGGACGAGAGTCTGAACCAGCCAAGTAGCGTGCAGGATGACGGCCCTATGGGTTGTAAACTGCTTTTATAAGGGAATAAAGTGAGTCTCGTGAGACTTTTTGCATGTACCTTATGAATAAGGACCGGCTAATTCCGTGCCAGCAGCCGCGGTAATACGGAAGGCCCGGGCGTTATCCGGATTTATTGGGTTTAAAGGGAGCGTAGGCCGGAGATTAAGCGTGTTGTGAAATGTAGAGGCTCAACCTCTGCACTGCAGCGCGAACTGGTCTTCTTGAGTGCGCACAACGTGGGCGGAATTCGTGGTGTAGCGGTGAAATGCTTAGATAGCACGAAGAACTCCGATTGCGAAGGCAGCTCACGGGAGCGCAACTGACGCTGAGGCTCGAAAGTGCGGGTATCGAACAGGATTAGATACCCT
+
FEFGGGGGGGGGGGGFGGGFGGGGGGGCGGGGGGGGGGGFGG<FDGEFEGGGGGGGGFGGGGGGGGFGGFGGFGGGGGGGGGGGFEF?9FFFGGGCGGGGGGGGFAFFFCFGGFFCFFDF<EFGFGGGGGGGGGGGFGCFGGGGGGGCGFGGGGGGBFGGGGFGDGGGEGGFFFEFE*5<FFGGGGGCCC.8B>FDEEGGG=GFGC2CEFGGFFEFGDEFFFCGGGD+E@8C@CF<C;CCGC;C,CF,CGGGEFGGCCD:>*4@2>,:FE:>FC>>8EEAGGGGGBB8,38,*+6++F=B8<@E:EFCCF?,DGEEDGGGGFGGEC=9CE<,FAFA9ECAD=CA,7GFGGFGEEGFCFEB:FDFFFGGFFGGEFGGDGGEGCCAFGEC:FB:GDFF<CC<<GF@<7GGGGGGEDGGGGGFFFFFFAFGGGGCCBBC
@s801 42
TGAGGAATATTGGTCAATGGGCGAGAGCCTGAACCAGCCAAGTAGCGTGCAGGATGACGGCCCTATGGGTTGTAAACCGCTTTTATAAGGGCATAAAGTGGGGCTCGTGAGCTCATTTGCATGTACCTTATGAATAAGGAACGGCTAATTACGTGCCAGCAGCCGCGGTAATACGGAAGGTCCGGGCGTTATCCGGATTTATTGGGTTTAAAGGGAGCGTAGGCCGCAGGTTAAGCTGGTGGTGAAATGTACGGGCTCAACCTGTGCACTGCAGCGCGAACTGGGTTGCTTGAGTACGGTCAACGTGGGCGGAATTCGGGGTGTAGCGGTGAAATGCTTAGATATCACGAGGAACTCCGGTTGCGAAGGCAGCTCACGGGAGCGCAACTGACGCTGAAGCTCGAAAGTGCGGGTATCGAGCAGGATTAGATACCCT
+
FGCFFFGGGDGG<CEGGGGGGEEC+@@FGGGGE,DEGG8EEF6CFGGGGGGGGG8FF,:F@FCF,6CFCGEGGEF9,,8::F<,AFFAFGC+DECAFF@5BFGCCE@CFFD?5?,<E,5C?CFF9B,BFC<EFE9B,7C,,,+8833=FD,,>,@<@@FC<FGE<4@C>>C;,?DFGC@@<;,=CCEGGCCEC188=,2%<3,EEF*4CCC0,<<;E;C><=C>(7:C=5*+<C=)47@//;@EC;<6<9=/FFD>*DGFF-,#D@79AEC<@=@>0EC5?FDB/GGD>CFC:B+3+,,+3,DEGGCGGGGGFEC@+:7GGGEGDGGGCFE9GGGFF-GGGFF?BC,?B?,EFF@:B>:++:GGGFEGFE@F:,7GGEF@47+@,GGGGEFCGFFF@7GFC@FC@F@++CGGGGFCFEFFFDGGGGGGGGGCCCCC
@s801 43
TGGGGAATATTGCACAATGGGGGAAACCCTGATGCAGCGACGCCGCGTGGAGGAAGAAGGTCTTCGGATTGTAAACTCCTGTTGTTGAGGAAGATAATGACGGTACTCAACAAGGAAGTGACGGCTAACTACGTGCCCGCAGCCGCGGTAAAACGTAGGTCACAAGCGTTGTCCGGAATTACTGGGTGTAAAGGGAGGGCCGGCGGGAAGACAAGTTGGAATTGAAATCCCTGGGCTCAACCCATTAACTGCTTTCAAAACTGTTTTTCTGGAGTAGTGCAGAGGGAGGCGGAATTCCCGGTGTAGCGGTGGAATGCGTAGATATCGGGAGGAACACCAGTGGCGAAGGCGGCCTACTGGGCACCAACTGACGCTGAGGCTCGAAAGCGTGGGGAGCAAACAGGATTAGATACCCT
+
FEFGGGEGGFGGGGGGFFFDFFDEFFFEFCFFGGGGF?=>FGGGGGG@CF7FGGGG<E=C,CCCDFGDGGGGGFFG9CFGGGGFA<BEFGFFG?FGGGGGGE>FGDGGFGGGGGGGGFGGGFGDGGEFGFGGGFDFC,+@@CCA>*@FF:><F:FF:<FC;CFCG87=C**4?,4=:*<<,+<FCF;GFCCCFG1FG#:*#66GE>@8C86CEF8+,#>D>#B8GG<=FG5:+CF?GGGF<>5=@00FD6#E=CC=CFG@CFF93=F@/:#8+C658F>,8,FFE>BC@FCDEE@@GGGGGFE7DEFDGE<F=,FGGFGGGGGGGG@FGGGFCCEFFFFGGGGGGGGGFF<GGFGGEDFAFC@FGGGECGFEGF<GGGFE8GGGFFGGDGEGGGFGGGFFGGGGGGAFGGGCCCCC
@s801 44
TGAGGAATATTGGTCAATGGGCGAGAGCCTGAACCAGCCAAGTAGCGTGCAGGATGACGGCCCTATGGGTTGTAAACTGCTTTTATAAGGGAATAAAGTGAGTCTCGTGAGACTTTTTGCATGTACCTTATGAATAAGGACCGGCTAATTCCGTGCCAGCAGCCGCGGTAATACGGAAGGTCCGGGCGTTATCCGGATTTATTGGGTTTAAAGGGAGCGTAGGCCGGAGATTAAGCGTGTTGTGAAATGTAGATGCTCAACATCTGCACTGCAGCGCGAACTGGTTTCCTTGAGTACGCACAAAGTGGGCGGAATTCGTGGTGTAGCGGTGAAATGCTTAGATATCACGAAGAACTCCGATTGCGAAGGCAGCTCACTGGAGCGCAACTGACGCTGAAGCCCGAAAGTGCGGGTATCGAACAGGATTAGATACCCT
+
EFFFGGGGGGGGFGGFFGGFGGGGGEGGGGGGGGGGGGGFGGAFGGGGGGGGGGGGFGGGDGGGGGFGGGGGGGGGGGGGFAFGGGGGGGA4AFGGGGFGFEFFGGFFGGGFGGGGGGGGGGGGGG9FAFFGG9BGFFEEFGEGGGGGGGGGGGGGGGGGGGGGEGGGGEGDB;DF@EEG>GF3EFGGGGGCEGFGGDFGGD=GGGGG?FC;BFEFFFGFBGGGFGGE7GFGGFGEFEGGGGFGGGE9FGFD7FC6GFCFDGGFGGGGFFGDGECGBDCE@FGGFD,GGGGGFGGGGCGGGGFFF+EDGEEFGGGGGGGGGGGGDGGGGGGGFEGGFGGGGGGF<FFGGGGGGFGGCFFDGGGGGFFGGGGGGGGGGGGECGGGGGGGGGFGGFFBEEF@7FFGGGGGGGGGGGGGGGGGGGGGGGGGGGGCCCCC
@s801 45
TGAGGAATATTGGTCAATGGGCGAGAGCCTGAACCAGCCAAGTAGCGTGCAGGATGACGGCCCTATGGGTTGTAAACTGCTTTTATAAGGGAATAAAGTTTGAGTCGTGACTCATTTTGCATGTACCTTATGAATAAGGACCGGCTAATTCCGTGCCAGCAGCCGCGGTAATACGGAAGGTCCGGGCGTTATCCGGATTTGTTGGGTTTAAAGGTTGCTTAGGCCGCAGGTTAAGCGTGTTGTGAAATGTAGGGGCTCAACCTCTGCACTGCAGCGCGAACTGGCTTGCTTGAGTACGCACAACGTGGGCGGAATGCGTGGTGTAGCGGTGAAATGCTTAGATATCACGAAGAACTCCGATTGCGAAGGCAGCTCACGGGAGCGCAACTGACGCTGAAGCTCGAAAGTGCGGGTATCGAACAGGATTAGATACCCT
+
FFGFCFGGGFGCGGGGGGGFEGGDDCGGGGGFGGGFEGDFGGFGGGGGGGGGGGFGFAFGGGGCFFGGGGGGFG<FGGGGGGFFGFFFFFGGFEEEFEGFFGFFCFGFDGG9A=<FFFAFC9EFFGGGGGGGEF9EECDGFFCDEEGGGG9F<FGGGGGGGGGGGGGCGGGGF;@CC*FFGGGEGGGDGG8AC@GG?,=%#4CFCF<FCCCG,8##,.,/<BCCFED>FCF6CGGFDCFBCF>@,=,:*90%FEG@DGCFFCFF@FCEAEDEF@8F4CEGF@@DD8@E=:,9*@CFCFC:FEB@B8CCGGF;B@@+CA7AFABG?ECFFFG@ADF:9E?8GD9GGGGF9C,E=?>6,GGGGGEDFFCFGFCF@CB,@EEEGDEGGGFGGGEGGGGGFEF8CFFFGGGGGEFFGFGFDGFFGFGGGGGGFCFCCCCC
@s801 46
TGAGGAATATTGGTCAATGGACGCAAGTCTGAACCAGCCAAGTAGCGTGCAGGAAGACGGCCCTCTGGGTTGTAAACTGCTTTTAGTTGGGAATAAAGTGCACCACGTGTGGTGTTTTGTATGTAACATCAGAAAAAGGACCGGCTAATTCCGTGACAGCAGCCGCGGTAATACGGAAGGTCCAGGCGTGATCCGGATTTATTGGTGTTAAAGGGAGCGTAGGCCGGAGATTAAGCGTGTTGTGAAATGTAGACGCTCAAGGTCGGCACTGCAGCGCGAACTGGTTTCCTTGAGTACGCACAAAGTGGGCGGAAGTCGTGGTGTAGCGGTGAAATGCTTAGATATCACGAAGAACTCCGATTGCGAAGGCAGCTCACTGGAGCGCAACTGACGCTGAAGCTCGAAAGTGCGGGTATCGAACAGGATTAGATACCCT
+
CEEFGGGGGGFGGGGGGGGGDFCFGG7F9@FFFGFGGC@CEFEGG9F::FFCFD8EA<BFCFCCEGGFCG,@C@EE9EFGGGGEFFFFGFDC=,5:EFD,?5,BFCE??FCGFG8=8,BEFEFFF,FF94F9,,,@?+=>BFGGEDGGG9F,>F7+>FFGG:,,5@CC<*>@<1>BFFC:FCGF7F=FGFG:G@:;7A@297?<?2#B?BCCGFGF>;F>;C>FGC?0?@C72<:AC<E8C@=>9,<$;><CF(D@;;@3#@/7#=<FFB@C5>+FCE=,DGGFF8AFE:<A?GGFE9EC,FEFEC::EEEE=87GGGGEF<++>EFEECGGGFFFGFFGFGF?FGECFAGGGGGGGFGGFGCGFECGGFEGGDGGGGGGGGEFAFECF;GEGE9F?CFE9,EGEEDGGF<<GGGGFFAFDFGGF<GGGGGCCCCC
@s801 47
TGAGGAATATTGGTCAATGGACGAGAGTCTGAACCAGCCAAGTAGCGTGCAGGATGACGGCCCTATGGGTTGTAAACTGCTTTTATAAGGGAATAAAGTGAGTCTCGTGAGACTTTTTGCATGTACCTTATGAATAAGGACCGGCTAATTCCGTGCCAGCAGCCGCGGTAATACGGAAGGTCCGGGCGTTATCCGGATTTATTGGGTTTAAAGGGAGCGTAGGCCGGAGATTAAGCGTGTTGTGAAATGTAGATGCTCGACATCTGCACTGCAGCGCGAACTGGTTTCCTTGAGTACGCACAAAGTGGGCGGAATTCGTGGTGTAGCGGTGAAATGCTTAGATATCACGAAGAACTCCGATTGCGAAGGCAGCTCACTGGGGCGCAACTGACACTGAAGCTCGAAAGCGCGGGTATCGAACAGGATTAGATACCCT
+
FGFFFFFGGFGCG6CECEEFFFGGFGGEGFFGGGGGGGGDCFDFFGEGC@FGG@@F,CFGFGGFGGGGGFGCGFGGGGGGGGGGGDGGGGGGGCFFGGDFGGFGGGGGGGGAFGGCGGGGFGGC<FDGGGGAFGGFEGGGGGCEEGGGGGGFGGGGFGGGFFFFEDGGEGGAFFGGGD92@B0B>F5.<<8,@FGEE@FCGC=:B:=,CCCF<FCFG3EA1:DGECF>FGF=E?C?EFGGF;@:C>E>D@>F7@CGEC;@3?EGGFBCF;GGGGEECGG?DDD@FCED,FFGFF6GGGDDFDFFGGGGEEF;>8EEEDD=FFEGBC:DFGGF<DFFGFFEC,9FGGGFEA<F<=GGFEF:B:EGGGFGFEF@GGFECCGCFGGGGFGGGFFACGGFFGGGGGGFBCC+EEFGGGGGGGFFFGGDCGGGFGGCCC9C
@s801 48
TGGGGAATATTGCACAATGGGGGAAACCCTGATGCAGCGACGCCGCGTGCACGAAGAAGTATTTCGGTATGTAAAGTTCTATCAGCAGGGAAGATACTGACGGTACCTGACTAAGAAGCACCGGCAAAATACGTGCCAGCAGCCGCGGTAATACGTATGGTGCAATCGTTATCCGGATTTACTGGGTGTAAAGGGAGCGCAGGCGGTGCGGCAAGTCTGAGGTGAAAGCCCGGGGCTCAACCCCGGTACTGCATTGGAAACTGTCGTACTAGGGGGTCGGAGAGGTAAGTGGAAGTCCTAGTGTAGCGGTGAAATGCGTAGATATTAGGAGGAACACCAGTGGCGAAGGCGGCTTGCTGGACGACAACTGACGCTGAGGCGCGAAAGCGTGGGTAGCAAACAGGATTAGATACCCT
+
?EFFGBBECFF9FGFEFEF,;@CFEGGGGF,CF@FFF,>CEF7EDG7:>B=C,::B8ECFFG9<FFG?<+B,,<,CFGF9E9FDFAEFFE@E+=EF,,5C8CF@==BAEFF9FFCDC<DBFBB>++8BFD<F+>,33>>FC<,>CE>:>BE;@,5DBC,37,?C,,78C,*4,<7<*8<C:90<:<8C:<FC<?/7<1;*2F<>::CEE384*6*808==:4F>F<7CCA:GFCF?3GF>C::6DCFFC9F>;:A=F;AD=DF:CFDC>8++*4+7GEFF9A,GFGFE<FDC948ECDGFFA=7A>DFEF?C8,,GGFDADFB,A,DFC,GFCGFDFFGGFB@FFC@G@CFGFGGGGFC<@GFCAAFGGGGF?GGGFEEDGGGFGGGGGFDFGGGF<CGEDGGGGGGGGGGCCCA-
@s801 49
TGAGGAATATTGGTCAATGGACGAGAGTCTGAACCAGCCAAGTAGCGTGCAGGATGACGGCCCTATGGGTTGTAAACTGCTTTTATAAGGGAATAAAGTGAGTCTCATGAGACTTTTTGCATGTACCTTATGAATAAGGACCGGCTAATTCCGTGCCAGCAGCCGCGGTAATACGGAAGGTCCGGGCGTTATCCGGATTTATTGGGTTTAAAGGGAGCGCAGGCCGCCGGGCAAGCGTGTTGTGAAATGCAGTGGCTCAACGTCTGCACTGCAGCGCGAACTGCCCAGCTTGAGTGCGCGCAACGTTGGCGGAATTCGCCGTGTAGCGGTGAAATGCTTAGATATGGCGAAGAACTCCGATTGCGAAGGCAGCTGACGGGTGCGTAACTGACGCTCATGCTCGAAAGTGCGGGTATCGAACAGGATTAGATACCCT
+
CFFGGFGGGGGCGFGGGGG8EFGGGGGFGGGGGGGGGGGGGGGGGGGGGGGGGGGGGGGGFGGGGDGGGGGDEEFFGGFGGGGGGGG9FGG4A8FGGGFGGG9BFG,@EFFGFGGGGGGGGEGGGGGGGGGGGGDGGGC9,DFGGGGGGFGFFG7FFFFFDGGGGGEGGG+38>FEEGGFFAGGGGEEGGGGGGGGCGGGFFGCFGEDGGGECFC;CBD=0:8C;EGFGDG>GGC.FC?E5CF5C9FC<9*=7#CBCGFGEE<9C<:C>.@C<@@5*CGGED9F@D3<:GGGBECF8CCB3A6+<>EGF8GED7GC8@:FGGGGEEEGGGGFEACGFFF;ACFC,EC7GGE<FEEFCFF:CFF@EF9FC8FE@CGFFC7GDGGGGFFF7FCGGGFFF7EEFEGFEEGGGGGGGF@,GGGGGGGFFGGGGGGCCCCC
@s801 50
TGAGGAATATTGGTCAATGGACGAGAGTCTGAACCAGCCAAGTAGCGTGCAGGATGACGGCCCTATGGGTTGTAAACTGCTTTTATAAGGGAATAAAGTGAGAGTCGTGACTCTTTTTGCATGTACCTTATGAATAAGGACCGGCTAATTCCGTGCCAGCAGCCGCGGTAATACGGAAGGTCCGGGCGTTATCCGGATTTATGGGGTTTAAAGGGAGCGTAGGCCGGAGATTAAGCGTGTTGTGAAATGTAGTTGCTCAACATCTGCACTGCAGCGCGAACTGTTTTCCTTGAGTACGCACAAAGTGGGCGGAATTCGTGGTGTAGCGGTGAAATGCTTAGATATCACGAAGAACTCCGATTGCGAAGGCAGCTCACTGGAGCGCAACTGACGCTGAAGCTCGAAAGTGCGGGTATCGAACAGGATTAGATACCCT
+
?EFGGGFFFFGGGGGFGGGGFGGGGGEFFFFGGGGGGGGFGGEGFGGGGGGGGGGFGGGGGGGGFGGGGFGGGGGGGGGGGAFGGGGGF@CFGGGGGGGGGFGFGFGGG8<@FGGCFFEGGGGGGGGGGGGGGGGGGGGGGG7FCEGGGGGGF8<FEFFGGGGDFEGDFGGDFFGGGEG1;F?<GGEC<7CBEG<8>GD5EF.GGFFFGFFBFFGFGFGFF<EDGGGFCFDECEFDE58FGFCE7FFG<C8E>@?@DFDGGGGFDF8<>,A?FGGGF;>73,3,A33,FGFGDF>FEE8F9F=8FC6+DFBFGGGGGGGFAFC>*EEFB9GFC9FCDC,F<9A=<FFFGGFGGGEDEGD@FECEFE@GGGGFCADGGGGGGEGF9GFGGGGGGGGGGEGF<GGGEBGGGEFCEGGGGGGFGGGGGGGFEGGCCCCC
@s801 51
TGAGGAATATTGGTCAATGGGCGAGAGCCTGAACCAGCCAAGTAGCGTGCAGGATGACGGCCCTATGGGTTGTAAACTGCTTTTATAAGGGAATAAAGTGGGGGTCGTGACCTCTTTTGCATGTACCTTATGAATAAGGACCGGCTAATTCCGTGCCAGCAGCCGCGGTAATACGGAAGGTCCGGGCGTTATCCGGATTTATTGGGTTTAAAGGGAGCGTAGGCCGGAGATTAAGCGTGTTGTGAAATGTAGTTGCTCAACATCTGCACTGCAGCGCGAACTGGTTTCCTTGAGTACGCACAAAGTGGGCGGAATTCGTGGTGTAGCGGTGAAATGCTTAGATATCACGAAGAACTCCGATTGCGAAGGCAGCTCACTGGAGCGCAACTGACGCTGAAGCTCGAAAGTGCGGGTATCGAACAGGATTAGATACCCT
+
?FGFGCEFGAEFFFGGGCF@FGGGEECFEDFFGGGGGGGDGG9AEFEEDFGFGGGGGGEGGGGGGGCGGGCGGCFCGGGCFGGDFFGGGDCAFCFFDGGGDGGGGDEG7AFFFFFGGGGGGFFGFGFGGGGFGGFFFGFGGFFEEGGGGAEFGGGGGGGG:5:FFEGEEEFCFFGGGGGG:/FC@C54.68=EFFG?CF:=?+GGGEFFCFFGGGFGDB6@CDFFEFDE=F7><CEGFFFFGFFED7FGGFGGGGFAF?F2@C9FGD?GGF2EGGGGGFFGFFFGFDB,<7C*GEFGGGFEC,FFEGFEDFFFEDGGGGGFGDGFGGFFFCFECGGFEFFFGFFFGFEGFFGGFEGFFA,+EGGGFGGGGGGGFGGFGEGGGGFGGGGGDGGFEFEGGDGGGFCEDGDGFCCGGGGGGGFFGGGGGGGGGGCCCCC
@s801 52
TGAGGAATATTGGTCAATGGGCGGAAGCCTGAACCAGCCATGCCGCGTGAAGGACTAAGGCCCTATGGGTCGTAAACTTCTTTAGACGCAGAGCAATAAGGGTCTCGCGAGATCCGATGAGAGTATGCGTAGAATAAGCATCGGCTAACTCCGTGCCAGCAGCCGCGGTAATACGGGGGATGCGAGCGTTATCCGGATTTATTGGGTTTAAAGGGTGCGTAGGCGGAAGTGCAAGTCAGCGGTGAGATCCCCGCGCTCAACGCGGGAGTTGCCGGTGATACTGTACATCTGGAATGCTCTTGCCGTGGGAGGAATGAGTAGTGTAGCGGTGAAATGCATAGATATTACTCAGAACACCGATTGCGAAGGCATCTCACGAAGGGGCGATTGACGCTGAGGCACGAAAGCGTGGGTATCGAACAGGATTAGATACCCT
+
EGGGGGGGGGGGGGGGGGGGDGEECFGGGGGGGGGGGGFCE@EFGGGGGGDGGGGCFFCFGGGGG8CFCFGGBFFGGGDDFFGGGGGGGGGEGGGGFGGGGGGGGGGGGGGGGGGGGGE<<BFGF<,FFGGDGGGGGGFDEC7FEGGGGFGGGFFG<9FFF7DCEGGEGGGGG?CFEGGGGD>CCCGEG5E,/<>EGEEGC5#<FFCE9FCCFGGFGFG@FFDFGGGDGGFGGFGFGFGCEFFGF>?GGGGGGEGFGGGFGG+GGGGGFFCA=:#G@7E=@9GGGEE9D<F<7GGGGDGGEC4=GGGFF=?@9EE8F<EB,FC>5ECFFGEFAGGFFAFGGE9FEFFF,GGGFGGGCDA,@@CGFEAGGGGGGGGGGGGCGGGGFGFDFF;GGGGGGGDFFDF@GGGGGFGGGGFGGGFFGGGGGGGGGGGCCCCC
@s801 53
TGAGGAATATTGGTCAATGGACGCAAGTCTGAACCAGCCAAGTAGCGTGCAGGATGACGGCCTTCTGGGTTGTAAACTGCTTTTAGTTGGGAATAAAGTGCACCACGTGTGGTGTTTTGTATGTACCATCAGAAAAAGGACCGGCTAATTCCGTGCCAGCAGCCGCGGTAATACGGAAGGTCCAGGCGTTATCCGGATTTATTGGGTTTAAAGGGAGCGCAGGCGGACCTTTAAGTCAGCTGTGAAATACGGCGGCTCAACCGTCGAACTGCAGGTGATACTGGAGGTCTTGAGTGCACACAGGGATACTGGAATTCATGGTGTAGCGGTGAAATGCTCAGATATCGTGAAGAACTCCAATCGCGAAGGCAGGTATCCGGGGTGCAACTGACGCTGAGGCTCGAAAGTGCGGGTATCAAACAGGATTAGATACCCT
+
C@6EFGG?FGEGGGGGGGFGGGFFGGGGGGGFGGGGGGFDFGFGGGGFEGGGGGGGGGGGGGGGGGAFGGGGGG@FGFFGGGGGGGDFGEGCGGGGGGGFFGABFG@FFGGGGGGGGC<FGGGGGAFGGCFGGGF@F>CFFFEGGGGGGFFGGDCDGGGGGGGGGGFCGGGCFG2>FEFGGDFGFG5CFFC7GBCEE>=16=FGFGGGFCFFGGGFGEG>;:CDGG9FFCCFCD763@C>,-6E@CFFG=<>CCE@<:=@GGEE8AGGGGGF9A%GGFFCE>>CAB,??EFAFGFGGGEE8GGFECFF<GCEEE=EEDD@BC@CDDEFGDGEDFGGFE@C9E@?CFGDFAEB8FFEFFFDGGCFFFCGGCGGGGGECF@FGGGGGGGGGGGGGGGGGGDCGCGFGGGGGGGGGGGCGFAFB9GGGGGGGGFBCCC@
@s801 54
TAGGGAATATTGCTCAATGGGGGAAACCCTGAAGCAGCAACGCCGCGTGGAGGATGACACTTTTCGGAGCGTAAACTCCTTTTCTTGGGAAAGAATTATGACGGTACCCAAGGAATAAGCACCGGCTAACTCCGTGCCAGCAGCCGCGGTAATACGGAGGGTGCAAGCGTTACTCGGAATCACTGGGCGAAAAGGACGCGTAGGCGGATTATCAAGGCTCTTGTGAAATCTAACGGCTTAACCGTTAAACTGCTTGGGAAACGGATAATCTAGAGTAAGGGAGAGGCAGATGGAATTCTTGGTGTAGGGGTAAAATCCGTAGAGATCAAGAAGAATACCCATTGCGAAAGCGATCTGCTGGAACTTAACTGACGCTAATGCGTGAAAGCGTGGGGAGCAAACAGGATTAGATACCCT
+
FFGCEFFGGGGGGFCGGGGGGGGGGGGGGFGGGFGFCGGGGGGGGGGEGCFGGEFFGGGGGGGFGGGGGGGGGGGGFFGGGEFCAFGGGGGBFGFGGGGCCCEDEGGGGGGGGFGFGFFFFGGGGDCEGGGFFCFGGGFFDEFGGCCF71FGFFGGGFGGGEGCCG,1<<:*1,7=FF</FF7+BCGF@#D<:CFG6C?:=CEGCEG8?'6<,@:=&<69:-ADD=CFF=/GGEFFFFEGCCEG=@<D<8FF8:<?F@88@@,F9GFFFCCFFF@E9FF>?,=9A<,GBE=CGE>>>>F:8DFE@FFGFEA?9=@:>GF9CGGFGEGCGFAFFGGGGCFF:FBGFFFDFF@EB,EGGGFFEFCGFFFEGGGGEDGGGGGGGGGFGF7GFGFGFCEEE8CFFGGFC9EE9GEGCCCCC
@s801 55
TGGGGAATATTGGGCAATGGGGGAAACCCTGACCCAGCAACGCCGCGTGAAGGAAGAAGGCCTTCGGGTTGTAAACTTCTTTTACCAGGGACGAAAGAAATGACGGTACCTGGAGAAAAAGCAACGGCTAACTACGTGCCAGCAGCCGCGGTAAAACGTAGGTCACAAGCGTTGTCCGGAATTACTGGGTGTAAAGGGAGCGCAGGCGGGAAGACAAGTTGGAAGTGAAATCCATAGGCTCAACCCATGAACTGCTTTCAAAACTGTTTTTCTTGAGTAGTGCAGAGGTAGGCGGAATTCCCGGTGTAGCGGTGGAATGCGTAGATATCGGGAGGAACACCAGTGGCGAAGGCGGCCTACTGGGCACCAACTGACGCTGAGGCTCGAAAGTGTGGGTAGCAAACAGGATTAGATACCCT
+
CGGGGFFGGGGGGGGGGGGGGGGGGGGFGGGGGFGGGGGGGGGGGGGEGGGGGFGFFGFGGGGGGGGGGGGEEGGGGGGGGGGGGGGGGGFGGFGGGGGGGFCGGGGGGGGFGGGGGGGGGGGGGGGGGFCGGGG><AGGGGCFFGGDDGEGGGGFFCCCCGGGGGGGGGGGGCFFEFGEFD0CFBEFFCEGGFECGEAG@E5CCGGGGGCFGGFF?,CCGGFFGGGGFGGFCGGGCGF?EGGGGGFF<EDDCGFGGGFCFGGGFGG8=GFFCFGDGGFGGFFGGGGFEGFGFFFEGGGGGGFGFB>*>GFEGFF@EFFFFEEF>+:GGGGGGFFC<@FDGGGGFF@FFCEGGGGGGGGGGGGF?GGGFEGGECEGGGFFGGGFDFGFFGGGGDGGGGFGFGEFDGGFGGGGGGCCCCC
@s801 56
TGAGGAATATTGGTCAATGGGCGAGAGCCTGAACCAGCCAAGTAGCGTGCAGGATGACGGCCCTATGGGTTGTAAACTGCTTTTATAAGGGAATAAAGTGAGTCTCGTGAGACTTTTTGCATGTACCTTATGAATAAGGACCGGCTAATTCCGTGCCAGCAGCCGCGGTAATACGGAAGGTCCGGGCGTTATCCGGATTTATTGGGTTTAAAGGGAGCGTAGGCCGCAGGTTAAGCGTGTTGTGAAATGTAGGGGCTCAACCTCTGCACTGCAGCGCGAACTGGCTTGCTTGAGTGCGCACAACGTGGGCGGAATGCGTGGTGTAGCGGTGAAATGCTTAGATATCACGAAGAACTCCGATTGTGAAGGCAGCTCACTGGAGCGCAACTGACGCTGAAGCTCGAAAGTGCGGGTATCGAACAGGATTAGATACCCT
+
FGGGGGGGGGGGGGGGGGGAFGGGGGGGGGGGGGGGGGGFGGGGGGGGGGGGGFGGGGEGGGGGGGGGGGGGGGGGGGGGGGGGGGFGGGGGGFFGG9FFCGGGGGGGGGGGGGGGGGGGGGGGGGGGGFFGGGGGFFFFGFE@EEGGGFGDFA@BFFGFGGGGGGGGGGG@GGGDGEEGGGGDGGGD?CGEFFFGBCGAFF=CGF7@FCFGFFGFE?EE:GGDFCCGCEFG@ECEGGGGGFGGGFGFGCFGGFEDC<CC@D@9GFDAGEFF7GEGEE9CDFGGGGFB9BAA*@GGGGEEGGGGGEGGEEFC+CB7GGGGFGGGFGGCFCF9GGGGGGFCB9E<FEFGGDGGFGGECFF<DEFGFD<FFCGGGGGFGFCCDDGFFGGGGGGDGGGGGGGEDCFGFGGDGGGGGGGGGGGGGGGGGGFGGGFCCCCC
@s801 57
TGAGGAATATTGGTCAATGGGCGAGAGCCTGAACCAGCCAAGTAGCGTGCAGGATGACGGCCCTATGGGTTGTAAACTGCTTTTATAAGGGAATAAAGTGGGGCTCGTGAGCTCCTTTGCATGTACCTTATGAATAAGGACCGGCTGGTTCCGTGCCAGCAGCCGCGGTACTACGGAAGGTCCGGGCGTTATCCGGATTTATTGGGTTTAAAGGGAGCGTAGGCCGGTTGTTAAGCGTGTTGTGAAATGTAGTGGCTCAACCAGGGCATTGCAGCGCGAACTGGCAGACTTGAGTGCGCAGGAAGTAGGCGGAATTCGTCGTGTAGCGGTGAAATGCTTAGATATGACGAAGAACTCCGATTGCGAAGGCAGCCTGCTGGAGCGCAACGGACGCTGAAGCTCGAAAGCGTGGGTATCGAACAGGATTAGATACCCT
+
EFCFGFGGGGGGGGGGGGGGGGGEGEGFGFGGGGGGGGFGCGGGGGGGGGGGGGGGGGGGGGGGCCFGCFFCCFCACEFGGGGGGDGGGDGGG8?DGGEGF8FGGGGGCCEGGGGFGGGGGGFFFGGGGEGF?FFGGD9AFGGDGGG+:DFGG,@FCFFEGG>FFEE7BC*2;?>F<*C@=CCC,C5FFCEGGGGG=E@,C39CCAF9C<9C<@6)C>GF;EGCC?CC,A.;@CC?E*EEFFGF;59,GGFFBFDGGGGGFB8CGGGGCEF46@8EC>=8GGGGFF=,>B<F5GGEEA,<D99FF>FGGGGGFGDGGGGBFFE@DEGFCFFFFE<?,9ADFAGFFGGGGGFEFCCCGGGGGGGFFFEGEF@GGFGFCGGGGGGF@FF@+FCEGDEE<CGFCGGFCCGGGGGGGGFGEGGFGGGGGGGGGGGCCCCC
@s801 58
TGGGGAATATTGCACAATGGGGGAAACCCTGATGCAGCGACGCCGCGTGGAGGAAGAAGGTCTTCGGATTGTAAACTCCTGTTGTTGAGGAAGATAATGACGGTACTCAACAAGGAAGTGACGGCTAACTACGTGCCAGCAGCCGCGGTAAAACGTAGGTCACAGGCGTTGTCCGGAATTACTGGGTGGAAAGGGAGCGCAGGCGGGAAGACAAGTTGGAAGTGAAATCCATGGGCTCAACCCATGCACTGCTTTCAAAACTGTTTTTCTTGAGTAGTGCAGAGGTAGGCGGAATTCCCGGTGTAGCGGTGGAATGCGTAGATATCGGGAGGAATACCAGTGGCGAAGGCGGCCTACTGGGCACCAACTGACGCTGAGGCTCGAAAGTGTGGGTAGCAAACAGGATTAGATACCCT
+
FFAFGGGGGGGGGGGGGGGDGDGGEGGGGGGGGFGGGGGEFFGGGGGFGGEGGFGGCC=CFGGGGGG7?FDFGGGFAGGCFGGGGDGGGGGGGGGGFEGGGGGGGGEFGGGGGGFGGCGFCGGGGGGEGGGFGGFGFGGGF8<BCEGGGGDFGFFFGGG+GAF@FG?G>B*;CGGC?<C3<C:CFG6:#CFCFGGD:9F>=FGGGGGGGGCFDFFBCFGFBBCGDA7,BCCFFDCE@5+<;9@8F@-@CBCE9FC=;;=EFEC8C@F<@38,6D4<ECC=@C8AC++FB,EECF7GE@DGFGC85CCEEFEE=,@FFFAEFECGFGGE,,FEEGGGGGFGEEDFGCFEGEGFDFF@CGGGF8GFGGGEFFCGGFGFB:EFGGFEEGGGGGGGGCFF<EAFFFGGFGGGGGGCCCCC
@s801 59
TAGGGAATCTTCCGCAATGGGCGAAAGCCTGACGGAGCAACGCCGCGTGAGTGAAGAAGGATTTCGGTTCGTAAAGCTCTGTTGTTAGGGAAGAATGATTGTATAGTAACTATATACAGTAGAGACGGTACCTAACCAGAAAGCCACGGCTAACTACGTGCCAGCAGCCGCGGTAATACGTAGGTGGCAAGCGTTGTCCGGAATTATTGGGCGTAAAGCGCGCGCAGGCGGTTTAATAAGTCTGAGGTGAAAGCCCACGGCTCAACCGTGGAGGGTCATTGGAAACTGTTAAACTTGAGTGCAGGAGAGAAAAGTGGAATTCCTAGTGTAGCGGTGAAATGCGTAGAGATTAGGAGGAACACCAGTGGCGAAGGCGGCTTTTTGGCCTGTAACTGACACTGAGGCGCGAAAGCGTGGGGAGCAAACAGGATTAGATACCCT
+
GFFGG<FGGGGGFGGGGDFGFGGGGGGFGGGGGGGGGCDFGGGGGGE6=FFGFGGFF,6ECCCFGGGGGGGGGGGFCFCF9FGGGGGGGGGGGFGFGGGGGCGFGGGGGGGGGGFGFGFGGFGGGGGDFGFC<FGGFGFGGG8FGGFGG:F<FGGGGGGGGGGG@8FF?GGGGF7F3DDG@CGC@FA@GGG7B?90C=FGD?F236FCC=4FEA<DGF:==>EG.EGFGGFF7CGGGDGF<C@6'#<FDDC<C:@7CDG9,DE>GEFF<GFFFF9FGGEFFDF@DFEB,A85?GGFE<8CGGFFGGGGFGFGCGGGGGFE8F?E<FGGDFGGGGEFAEEGGGFFDFGF?CFGFE9GGEC,C=8GGGGGGGGCGF:@FGGGGGGGGGGGGGGGGGGCGGGGGGGGGGEFF7FGGGGGGGGGGFFCGGGFGGGGGGGGCCCCC
@s801 60
TGAGGAATATTGGTCAATGGGCGAGAGCCCGAACCAGCCAAGTAGCGTGCAGGATGACGGCCCTATGGGTTGTAAACTGCTTTTATAAGGGAATAAAGTGAGAGTCGTGACTCTTTTTGCATGTACCTTATGAATAAGGACCGGCTAATTCCGTGCCAGCAGCCGCGGTAATACGGAAGGTCCGGGCGTTATCCGGATTTATTGGGTTTAAAGGGAGCGTAGGCCGGAGATTAAGCGTGTTGTGAAATGTAGATGCTCAACATCTGAACTGCAGCGCGAACTGGTTTCCTTGAGTACGCATAAAGTGGGCGGAAGTCGTGGTGTAGCGGTGAAATGCTTAGATATCACGGAGAACTCCGATTGCGAAGGCAGCTCACTGGGGCGCAACTGACGCTGAAGCTCGAAAGCGCGGGTATCGAACAGGATTAGATACCCT
+
FGGGGGGGEFGFFGGGGGGGGGGGGGGGGGGGGGGGGGGFGGGGGFGGGGGGGGGGGGGDGGGFGGGGGGGDGDGGGGGGGGGGCEGGGGGEFGGDGGGGGGGGGGGGGGGGGGGGGGDGGGGGGGGGGGGGGGGGGCACDFDGGGGGGGGGGGGGGGGGGGFFGGGGGGG5GFFGEGDFGGG;GG@EE@G6GFF@GGG<GF.FFG=FGFCFCEEFGBFA:>EGGGG:GFGCFFF?DCGEGFFGGCCFFFCFDFCCFGFFFFGGGGEFCFF<<FDEC@CCBGGGGGFB,FFF5F>FEFFC,D9FC6GGE7GGE87GGGGDGFECFE@FGGFGFEFEAGFGGGGF7FFGFFCEGFDGDCF?7EGCFE9GGFFFECGFFBCGGGGGGCGEEGGGGGFFFGGGGGGGGGFDGGGFEGGGGGGGGGGGGGGGGGGCCCCC
@s801 61
TGAGGAATATTGGTCAATGGACGAGAGTCTGAACCAGCCAAGTAGCGTGCAGGAAGACGGCCCTATGGGTTGTAAACTGCTTTTATAAGGGAATAAAGTGAGTCTCGTGAGACTTTTTGCATGTACCTTATGAATAAGGACCGGCTAATTCCGTGCCAGCAGCCGCGGTAATACGGAAGGTCCGGGCGTTATCCGGATTTATTGGGTTTAAAGGGAGCGTAGGCCGGAGATTAAGCGTGTTGTGAAATGTAGATGCTCAACATCTGCACTGCAGCGCGAACTGGTTTCCTTGAGTACGCACAAAGTGGGCGGGATTCGTGGTGTAGCGGTGAAATGCTTAGATATCACGAAGAACTCCGATTGCGAAGGCAGCTCACTGGAGCGCAACTGACGCTGAAGCTCGAAAGTGCGGGTATCGAACAGGATTAGATACCCT
+
DGGGGGGGGGGGGGGGGGGGGGGGGGGGGFGGGGGGGGGGGGGGGGGFGGGGGGGGGGFGGGGFGGGGGGGCGGGGGGGGGGGGGGGGFGGGGGFGGGGGGGGGGGGGGGGGGGGGGGGGGGGGGGGGGGGFGGGGGGGGFFEGGGGGGGGGFGGGGGGGGGGGDCCBCFEFFDFGGG8CGEGGGGGGGGGGGGGGGDGG?FFFFG:FEEFGGGGFEDGFFFGGFGGFGGFGGGEFG@GGGFGFGFGGGFGG@FDBFFF=CFEGFGFGFGFCFGFGGGGGFGGGGG@FDFGCFGEF8FFGGGGGGGGGGEB@C8@B@GFCEE@DFGGGGFFF<FFEAGGFFEFDGGGGFGGGGGGDGGGGGFGFFFGGGGFGGGGGGGGGGGGGGGGGEFCGGFDGGGGFGGGGFGGGGDGGGGGGGGGGGGGGGGGGGGGCCCCC
@s801 62
TGGGGAATATTGCACAATGGAGGAAACTCTGATGCAGCGACGCCGCGTGAGTGAAGAAGTATTTCGGTATGTAAAGCTCTATCAGCAGGGAAGACAATGACGGTACCTGACTAAGAAGCACCGGCTAAATACGTGCCAGCAGCCGCGGTAATACGTATGGTGCAAGCGTTATCCGGATTTACTGGGTGTAAAGGGAGCGTAGGTGGCTGTGCAAGTCAGAAGTGAAAGCCCGGGGCTTAACCCCGGGACTGCTTTTGAAACTGTGCGGCTGGAGTGCAGGAGAGGTAATTGGAAGTCCTAGTGTAGCGGTGAAATGCGTAGATATTAGGAGGAACACCGGTGGCGAAGGCGGCTTACTGGACTGTAACTGACACTGAGGCTCGAAAGCGTGGGGAGCAAACAGGATTAGATACCCT
+
FDFFGEGGGF@FGGGGFDE@FDGGGGGCFFGGG<FFFFCCFGGGGGE@FGGFCFFDDDGEGGGCEFDGFGGFGFGGGGG9?C<FEGGGFGG8FDFFCF9FEB7?FEGAFFFAFFFGFGGFGGGGG>CGFFCFF<=EGGGFGGGCCGGGFFE9;C@3@@CF,>DFCCG:BFGGG?F/C?<47/,@4F7CFB;FCF7=<:C#7>F@BCFBFFDBC?6@C=1EAF>F@<CCDDEECE5FGF::@@FC:FCC,8GGGFG=F<333@C:77FEA8GF?GGGGGGCDF;FGFC<,4F>,4,@F=D<EF@+5@:CGFFE@?,GFF<8E9,DF<EE?A<<,F@F>@FFB@FFFF:GF@FGGGGFFEGGGDGFFGFAGGFEAEEE@EF<C7GFEEGGGGGGGGFGGGGFGEGFFFCGGGGCCCCC
@s801 63
TGAGGAATATTGGTCAATGGACGAGAGTCTGAACCAGCCAAGTAGCGTGCAGGATGACGGCCCTATGGGTTGTAAACTGCTTTTATAAGGGAATAAAGTGAGAGTCGTGAATCTTTTTGCATGTACTTTATGAATAAGGACCGGCTAATTCCGTGCCAGCAGCCGCGGTAATACGGAAGGTCCCGGCGGTATCCGGATTTCGTGGGTTTAAAGGGAGCGTAGGCCGGAGATTAAGCGTGTTGGGAAATGTAGACGCTCAACGTCTGCACTGCAGCGCGAACTGGTTTCCTTGAGTACACACAAAGTGGGCGGGATTCGTGGTGTAGCGGTGAAATGCTTAGATATCACGAAGAACTCCGAGTGCGAAGGCAGCTCACTGGAGCGCAACTGACGCTGAAGCTCGAAAGTGCGGGTATCGAACAGGATTAGATACCCT
+
AFEFGCGGGGGCFFCAFGGCFF7F@EGFFGGGGFFGFDGGCF<EEGGGGGGCFGF,AE@@:CG7FC9FF<7FFGFCCF,=E<FFFGGG99=EEBFFGGGGGGFFA,CF78+@FFFAE,FA5,BA<EF9AEGFB@E,CFGC?FEG7CF,DFGGF<FEDF8+=:DGDCECGC@:FGGG*:33D@,,4>EC*<:FFC&C%5:/$#?<CCF:,4<,8?<AC?CA8?11C?-C=,2170E4>4FB>822,,27A:A><7?@5>*3EGFC=,3:,6>4++68+,63@,C=8<D5E>,?+E;EGEF?DA,8F8+DEEB4+84B7GGFFDCE@>,A@BE9,<F@AEFAA9FGGDFGFFCFC@DFCA9+7FGDFGFGFCGFGFFFFGGGGGGGGFFGCB,CFCGGFFF8ECF<C:CFEGGFFFF<ECGFFDGGFDGFFCFBB8-@
@s801 64
TGGGGAATATTGCACAATGGGCGAAAGCCTGATGCAGCAACGCCGCGTGAGTCATGAAGGCTTTCGGGTCGTAAAACTCTGTCCTCAAGGAAGATAATGACGGTACTTGAGGAGGAAGCCCCGGCTAACTACGTGCCAGCAGCCGCGGTAATACGTAGGGGGCTAGCGTTATCCGGATTTACGGGGCGTAAAGGGGGCGTAGGCGGTCTTTCAAGTCAGGAGTGAAAGGCTACGGCTCAACCGTAGTAAGCCCTTGAAACTGGGTGCGTTGAGTGCAGGAGAGGAGAGTGGAATTCCTAGTGTAGCGGTGAAATGCGTAGATATTAGGAGGAACACCAGTTGCGAAGGCGGCTCTCTGGACTGTAACCGACGCTGAGGCACGAAAGCGTGGGGAGCAAACAGGATTAGATACCCT
+
<FGGGCEGGGGGGGGGGGGGECGGGGEGGGGGGGGGGGGEGGGGGGGCGGGGDF<FEDFGG,,CEFEGECF>FEDFFFGGFFGGGGG,AFGGG8?FFCFGGGGGGGCGFDG?<CCGFFGGGGGGGDGFGFGGG@FC>FFGGFGFGGGDGGGGGGGCFFGG7FGB<B@FGGGFFGEGCCG9FF#GFFCG1EFFGGG+:CE>EGD:AE9:E7><D73.1=C@:C;C@DFF;@+<#GF;@2F3:F@;9E9D@@?+AFFAFDGEB:CF(;83C8FBFCE8?FF=?:9?,FCFFGFFGFE>?=<4,7GDECGGFE,CBCEFGFFFAF?GGFDE?FFB=EGFEEF:EGFGEBGFFF@F8<<GGGGGGEEGGFGGCBFFCGF<GGFEGFFGGGGGGFECFGGFGGFFCGGF@FFGGGCCCCC
@s801 65
TGAGGAATATTGGTCAATGGGCGGAAGCCTGAACCAGCCAAGTAGCGTGCAGGATGACGGCCCTACGGGTTGTAAACTGCTTTTATACGGGAATAACGCGCCTTACGTGTAGGGCTTTGCATGTACCGTATGAATAAGGACCGGCTAATTCCGTGCCAGCAGCCGCGGTAATACGGAAGGTCCGGGCGTTATCCGGATTTATTGGGTGTAAAGGGAGCGTAGGCCGCATGTCAAGCGTGCTGTGAAATGTCCGGGCTCAACCCGGGCCTTGCAGCGCGAACTGGCGTGCTTGAGTCCGCGGAAAGCAGGCGGAATTCGCCGTGGAGCGGTGAAATGCTTAGACATGACGAAGGACCCCGATTGCGAAGGCAGCTTGCTGCAGCGGAACTGACGCTGATGCTCGAAAGCGCGGGTATCGAACAGGATTAGATACCCT
+
FGGGGGGGGGGGGGGGGGGGGGGGGGGGGGGGGGGGGGFCFFFFGCGGGGGGGGGGGGGGGGGGGGGGGGGGGGGGGGGGGGGGGGGGGGGGGGGGEEGGGGGGGGGGGGGGGGGGGGGGGFGGGDEEGGGGGGGGGGGGGFGGGGGGGGGGGGGGGGGG,:FGGGGGGGGDEGFGGGEDFGGGGDCGGGGGG?GE=EGGGC>FG=G>0FFGGEGFG>C>?:=>DEGEEC#:;?EBE<CG<G7FFFFFGGGGGFFGGGFG=GEGGGGGGCFCGEEFCEGA?EFGFFFG?<FGBF::6GGGE<=AFGGGGGFE7888+F@EF8C+FGEFEFGGAEGGEEFEA99A7EGCFFF8CBCEEFF:@ECCGGFGGGGGFCGGFFCGGGGGFFFGGFBFGGGGGGGGFCFCFCGGGGGGGGGGEF9FGFFFGGGGGGGCCCCC
@s801 66
TGAGGAATATTGGTCAATGGACGAGAGTCTGAACCAGCCAAGTAGCGTGCAGGATGACGGCCCTATGGGTTGTAAACTGCTTTTATAAGGGAATAAAGTGAGTCTCGTGAGACTTTTTGCATGTACCTTATGAATAAGGACCGGCTAATTCCGTGCCAGCAGCCGCGGTAATACGGAAGGTCCGGGCGTTATCCGGATTTATTGGGTTTAAAGGGAGCGTAGGCCGGAGATTAAGCGTGTTGTGAAATGTAGACGCTCAACGTCTGCACTGCAGCGCGAACTGGTTTCCTTGAGTACGCACAAAGTGGGCGGAATTCGTGGTGTAGCGGTGAAATGCTTAGATATCACGAAGAACTCCGATTGCGAAGGCAGCTCACGGGAGCGCAACTGACGCTGAAGCTCGAAAGTGCGGGTATCGAACAGGATTAGATACCCT
+
CGGGGGGGGGGGGGGGGGGGGGGGGGGGGGGGGGGGGGGGGGAFGGGGGGGGGGGGGGEGGGGCEFFGGGGGGGGGGGGGGGGGGGGGGGGGGGGGGGGGFF?FGGGGGGGGGGGGGFFGGGGGGFGFGGGFGGGGGGGGGGGDGDEGGGGGGGFGGGGGGGGGCEGGGGGGGGGGGGEFGGGGGGGEG@G>GGGGEEG@GF>GGG<FF?CFC?E:E>E;0FEGFEF2:EFEFGGFGBGEFGCC:DGGGGDGC:DFGFFFGGGGGFGGGGGGGGEE;GEEGGGGGFGFEB???F>EEE@FFGGGGGFFF8CE@DGDGDGGFFE>DEF:FGFE9DFBFFDGGFFDF@ECGGFGGGGGGFGGGGECGEEGGFGGGGGGGGGGGGGGGGGGFEBGGGGFEFGGGGGGGGGGGGGGGGGGGGGFFGGFAEEGGFGCCCCC
@s801 67
TGGGGAATATTGCACAATGGGGGAAACCCTGATGCAGCGACGCCGCGTGGAGGAAGAAGGTCTTCGGATTGTAAACTCCTGTTGTTGAGGAAGATAATGACGGTACTCAACAAGGAAGTGACGGCTAACTACGTGCCAGCAGCCGCGGTAAAACGTAGGTCACAAGCGTTGTCCGGAATTACTGGGTGTAAAGGGAGCGCAGGTGGGAAGGCAAGTTGGAAGTGAAATCCATGGGCTCAACCCATGAACTGCTTTAAAAACTGTTTTTCTTGAGTAGTGCAGAGGTAGGCGGAATTCCCGGTGTAGCGGTGGAATGCGTAGATATCGGGAGGAACACCAGTGGCGAAGGCGGCCTACTGGGCACCAACTGACGCTGAGGCTCGAAAGCATGGGTAGCAAACAGGATTAGATACCCT
+
EFGGFFEGGFGGGGGGFGGGGGGG>FGGGGFGGGGGGGGGGGGGGGDFGGGGGCFGGFGGGGGGGGGGGGGGGGGGFEFFFFGGFGGGGGG@FGFGGGFGGGGEGGGGGGGGGGGGGGGGGGGGGGFDGGGGGFCFFFGGGGGGGGGG4GGGGGGGGGGGGGGFCC>=BFGGGGGGDGF:GGGGDG(F8FC;@?<8EDCEGGG/GGGCEEDDGGCEGGGFCGGGGFG6A?FGGFGCCEEG=GGGGFFFDF==DF?(,CAGGGGGGFFC,GGGFG=FGFG<E::GGGGEGGFGE@>7GGGGGGGGFGGF?,GGGDGGGGFGGGGGDGGEEFGFEE8FGGCGEEGGGGDGGGGGGGGGGGGFFFC8GGGGGGGGGGGGGGGGGEGGGGGGGGGGGGGGGGGGGGGGGGGGGGGCCCCC
@s801 68
TGGGGAATATTGCACAATGGGGGAAACCCTGATGCAGCGACGCCGCGTGGAGGAAGAAGGTCTTCGGATTGTAAACTCCTGTTGTTGAGGGAGATAATGACGGTACTCAGCACGGAAGTGACGGCTCACTACGTGCCAGCAGCCGCGGTACAACGTCGGTCACAAGCGTTGTCCGGAATTACTGGGTGTAAAGGGAGCGCAGGCGGGAAGACAAGTTGGAAGTGAAATCCATGGGCTCAACCCATGAACTGCGTTCAAAACTGGTTTTCTTGAGTAGTGCAGAGGTAGGCGGAATTCCCGGTGTAGCGGTGGAATGCGTAGATATCGGGAGGAACACCAGTGGCGAAGGCGGCCTACTGGGCACCAACTGACGCTGAGGCTCGAAAGTGTGGGTAGCAAACAGGATTAGATACCCT
+
FF<FGGGGGGGGFFGGGFGDE@@F@F8FGFF<CEFGFGCGEFCGGGGGGGGGGG8FE<FF:E,C?DF?=BB:?FF,55:,5CFF4AAFGG+?C7,?FAF95F7CFFAFEFGFDC7FEGG,,BCCC++:3@=<<>,:+,8:,,8@C7*1>**,,>C<*4<C**?,7**FG<<EF:BFFG+206:FFG<>9CAE@E?8*2GF=:21CCF>?=0,,E>9#9>*D@9FF9C<8,CEGF@,<3+FFCFAGCFFGC8,,73,@,=33,B,8F>,DA,AFD656=D?,CGDFE@GGFFE=@4+B+CGGGEE5GF8EFC,CFCCFFFCECGGEGCGGGFFGFECFAADF7C7GC:GGGFGFFGFF<@FFDC<FFCGGGFGGGGFGFGGGFGEFFF@GGGGGGGGGFGGGGGGGGFGF<FCCCCC
@s801 69
TGAGGAATATTGGTCAATGGGCGAGAGCCTGAACCAGCCAAGTAGCGTGCAGGATGACGGCCCTATGGGTTGTAAACTGCTTTTATAAGGGGATAAAGTTTGAGTCGTGACTCATTTTGCATGTACCTTATGAATAAGGACCGGCTAATTCCGTGCCAGCAGCCGCGGTAATACGGAAGGTCCGGGCGTTATCCGGATTTATTGGGGTTAAAGGGAGCGTAGGCCGCAGGTTAAGCGTGTTGTGAAATGTAGGGGCTCAACCTCTGCACTGCAGCGCGAACTGGCTTGCTTGAGTACGCACAACGGGGGCGGAATTCGTGGTGTAGCGGTGAAATGCTTAGATATCACGAAGAACTCCGATTGCGAAGGCAGCTCACTGGGGCGCAACTGACGCTGAAGCTCGAAAGCGCGGGTATCGAACAGGATTAGATACCCT
+
FGCFGGGGGFGGGGGGGGFGFGGGGGDGGGGGGGGGGGGGGGGGGGGGGGGGGGFGGGGDGGGGGGGGGGGGGGGGGGGGGGGGGGGGDEGGGGGGGGGGGGGEFEFGGGGGGGGGGGGGG?FFFFGGGGFGGGGGGGGGGGGCEEFFGFGGGGGGGGFGGGGGGDFFFDGGGGGGGGGGGFF7EGDFGGGG@CFGGGF<FGG9AE*CFFGGED5';BGFB=ECCE>:CEF?FG+FG3DEEEFG<G<FCB8DDEECC34:@GGECGCCA887/DEC8;4:@DB+8D,<339FF>@=EB8B+,>@++FDGFE=78>CE@:FGGEG?C?9@FFE5,GGDC,9,E,GFFFGFCFFFFF:@F8CGDGGFECCFFGFE9FFECEGGGGGGGGDEEF@FEFBCGGGGGGGEGGDGGGGGGGGGGFEE9GGGGGGFCACCCAC
@s801 70
TGAGGAATATTGGTCAATGGGCGAGAGCCTGAACCTGCCAAGTAGCGTGCAGGATGACGGCCCTATGGGTTGTACACTGCTTTTATAAGGGAATAAAGTGGGGCTCGTGAGCTCCTTTGCATGTACCTTATGAATAAGGACCGGCTAATTCCGTGCCAGCAGCCGCGGTAATACGGAAGGTCCGGGCGTTATCCGGATTTCTTGGGGTTAAAGGGAGCGTAGGCCGCAGGTTAAGCGTGTTGTGAAATGTAGGGGCTCAACCTCTGCACTGCAGCGCGGACTGGCTTGGTTGAGTACGCACAACGTGGGCGGAATTCTTGGGGTAGCGGTGAAAGGCTTAGATATCACGAAGAACTCCGATTGCGAAGGCAGCTCACGGGAGCGCAACTGACGCTGAAGCTCGAAAGTGCGGGTATCGAACAGGATTAGATACCCT
+
?EFEFGGGGGFGGGGGGGFCFGGGGGGGGCEFGFGGGGF8FGFGGGECFGGGGGGGGGGG@+C7F8FFFFGEGG<EGG@FGFAFGGGG<FGCFGGGGG<BEFEDFGG:EFEG,BFEGGGFGGG9CFCGGD,?FFGFFFGGG7CF7BFGGG9,DFDEGGGFGGGGGG@:FFDF;>>:*CFDFGGEGGGG@CC@FFFGD5F94=,?FF*=<C:CEGGFE5*.(,;D*:8:E5A++<<4C>C60EFCF?9?@@BDGGCB:@C,<:,9@:E7BC?25C38%&#==BCADCFB,=C5*+6++AEF@4+:F6GF=E<4,B@,9+FB,47C>@?9=A:,9,<:,A?FE@,E8CF7CGGGEEGGGFE:EECFBC@@GFCE,7FGEFGGGGED<FFF:GECDFGGF@BFDFFE<CFCCCGFCCECCFEEFGFFDGGGGGFBC@<<
@s801 71
TGAGGAATATTGGTCAATGGGCGAGAGCCTGAACCAGCCAAGTAGCGTGCAGGATGACGGCCCTATGGGTTGTAAACTGCTTTTATAAGGGAATAAAGTGAGTCTCGTGAGACTTTTTGCATGTACCTTATGAATAAGGACCGGCTAATTCCGTGCCAGCAGCCGCGGTAATACGGAAGGTCCGGGCGTTATCCGGATTTATTGGGTTTAAAGGGAGCGTAGGCCGGAGACTAAGCGTGTTGTGAAATGTAGACGCTCAACGTCTGCACTGCAGCGCGAACTGGTTTCCTTGAGTACGCACAAAGTGGGCAGAATTCGTGGTGTAGCGGTGAAATGCTTAGATATCACGAAGAACTCCGATTGCGAAGGCAGCTCACTGGAGCGCAACTGACACTGAAGCTCGAAAGTGCGGGTATCGAACAGGATTAGATACCCT
+
<FFGGFFGG9FFDFFFFGCFEFEGGGE?F@FFEFFGGGGFGGDFFGCCF7CDAB,A<<FECCEFFC,FDF7F??EFFFGGD<EFFGGGFGGGG?E?FEFACFC<FGEFGGGCF?,??<FFF9E?AF9,AFFGCG9,CEDFG?FEEG@FDB<DF,3C<FG>FB>>F+@FGGDFGFFGGEGD<DFEGGGE<*CCC)B9.,?,=8CCFB3B9<:CFFG:E5BA>482ECEEEG361<<1<;8D@@9EED?CGEE@.GGGFF<F0<F':9DC7>:EEG@G2E=,8/FFCCGF=B79*6=CGGGED9,ECDE9B=,@+ECEEBDGFFEE@7:CCFFDFFC:=FC,E9E@FF<CCF9GGF@@?GGGGFEGGEGGGFEGGFF9EGGGGGGGFFCFEE,GFFFGGEGFFGEEC:GGGGFCCFGGFFF<GEFGGGFECC<ACCCC
@s801 72
TGAGGAATATTGGTCAATGGGCGAGAGCCTGAACCAGCCAAGTAGCGTGCAGGATGACGGCCCTATGGGTTGTAAACTGCTTTTATAGGGGGATAAAGTGAGCTACGTGTAGCTTATTGCAGGTACCCTATGAATAAGGACCGGCTAATTCCGTGCCAGCAGCCGCGGTAAGACGGAAGGTCCGGGCGTTATCCGGATTTATGGGGTTTAAAGGGAGCGTAGGCCGTTTGTTAAGCGTGTTGTGAAATGTAGTGGCTCAACCAGGGCATTGCAGCGCGAACTGGCAGACTTGAGTGCGCAGGAAGTAGGCGGAATTCGTCGTGTAGCGGTGAAATGCTTAGATATGACGAAGAACTCCGATTGCGAAGGCAGCCTGCTGTAGCGCAACTGACGCTGAAGCTCGAAAGCGTGGGTATCGAACAGGATTAGATACCCT
+
CFGGGGGGGGGGGGGGGGCE8FGGGGGGGFGECFFGGGGFGGGGGFFFGGFGGGGGDFFGGGGGGGGGGGGGGGGGGGGGGFGG9FGDG8BFFGGGGFGFGFGFGGG@FGGGGGGGFGGGGGGGGGGGFGGFGGGGDDFGGGGGGGDGGCFGFGGGGGCFECFDCEG?GGG$C>CFGCCFFGFBEEDFGECEEEFE=GFGGG/GFCF:F2<FGGF@E@GFDFE86EGFGGGGFGF?C7F:A@.GF>;C>?$9CGGFF>GFGGGGFGFGFFECF@GEE@#FGGGGGFAE9GGGFGGGGGGGAGGGGGGGGFEE98EEGGGGF9EC5CGFGGGFE9FGGGGGGD<<CFEFGGFFEGGGGGGGGGGGFGGGGGGGFGGGGGGGGFGGAAEEGGEGGFDGFDF<DGGFC7GGGFFCGFFGGGGGGGGGGGGGFEGCCB@C
@s801 73
TGAGGAATATTGGTCAATGGGCGAGAGCCTGAACCAGCCAAGTAGCGTGCAGGATGACGGCCCTATGGGTTGTAAACTGCTTTTATAAGGGAATAAAGTGAGTCTCGTGAGACTTTTTGCATGTACCTTATGAATAAGGACCGGCTAATTCCGTGCCAGCAGCCGCGGTAATGCGGAAGGTCCGGGCGTTATCCGGATTTCTTGGGTTTAAAGGGAGCGTAGGCCGGAGATTAAGCGTGTTGTGAAATGTAGGTGCTCAACATCTGCACTGCAGCGCGAACTGGTTTCCTTGAGTACGCACAAAGTGGGCGGAATGCGTGGTGTAGCGGTGAAATGCTTAGATATCACGAAGAACTCCGATTGCGATGGCAGCTCACTGGAGCGCAACTGACGCTGAAGCTCGAAAGTGCGGGTATCGAACAGGATTAGATACCCT
+
<FGGGFGFGGGGGGGFGGGAFFGGDEF@<FFGGGGGGGGGGGGGFG@FF@FFDFF?FFGGGGGGGGGGGGGFFFGGGGGGGGGGGGGCC<FEEEFGGGGGGGEEBFG<F<FFGGGFCFGGGGGGGGGADFECDFAEAEFGGGFG@EGGDFGFFCFGGFGGFGF<CEE7CFCGGG7C>FDG:DF2GG<D=31CG9F0#BFG39,?,<C-:CCEFCB>8;8@?FCDEGG:CCFEEGGDGGEECFDF7DAGFFD>F9GF8AD888871FC=CDEE?EEG@GGGFFFCFCB<==<FFCEGEF,@B,EFCC:FGEEE78>+7D:F9DGGEC?:9,9,FFAFFEFAFGGGFF<GGF9EFB+@EDGEFCEEFCFFE8GFFGGFECCC7GGGGGGGEEEGGGGGGEGFEGGGGGGGEGGEGDGEFGFGGGGGGGGFGGFCCCCC
@s801 74
TGAGGAATATTGGTCAATGGGCGAGAGCCTGAACCAGCCAAGTAGCGTGCAGGATGACGGCCCTATGGGTTGTAAACTGCTTTTATAAGGGAATAAAGTGAGTCTCGTGAGACTTTTTGCATGTACCTTATGAATAAGGACCGGCTAATTCCGTGCCAGCAGCCGCGGTAATGCGGAAGGTCCGGGCGTTATCCGGATTTATTGGGTTTAAAGGGAGCGTAGGCCGGAGATTAAGCGTGTTGTGAAATGTAGGTGCTCAACATCTGCACTGCAGCGCGAACTGGTTTCCTTGAGGACGCACAAAGTGGGCGGAATTCGTGGTGTAGCGGTGAAATGCTTAGATATCACGAAGAACTCCGATTGCGATGGCAGCTCACTGGAGCGCAACTGACGCTGAAGCTCGAAAGTGCGGGTATCGAACAGGATTAGATACCCT
+
DEGGGGGGGGGGGGGGGGFFGGGGGGGGGGGGGGGGGGGFFGGGGGGEEGGGGGGGGGGGGGGGGGGGGGGEGGGGGGGGGGGGGFGGGGGGGGGGGGGGGGGGEGGGGCFGGGFGGGGGGFFEGGGGGFGGGGCGFGFFGGGGGGGGGGGGGGGGGGGGGGGGGGGGGGGGGGGGGGGGGGGGG/CCFGE=GGDE%:C?EG1GG<,>FFFGGGEFGBEB=FGGE@FDGGF>GGGBFCGGGG<GF?GGGGFGGGGGGGGFGGGGFFF9GGF?EGFGGEGGGGGGFGGB9,E75@+F6FFGGFEFFCGEGFFFFE@4CFGGGFGGFGDGGGGGGGFFFEFEFAGGGGGGGGGGGGFFC@GDDGFEGCGGGGGGGFDGFFCGGGGGGGFF@GGGGFFGGGGGGDGGGGGGGGGFFCGGGGGFFFGGGGGGGGGCCCCC
@s801 75
TGAGGAATATTGGTCAACGGGCGAGAGCCTGAACCAGCCAAGCAGCGTGCAGGATGACGGCCCTATGGGTTGTAAACTGCTTTTATAAGGGAATAAAGTGGGTCACGTGTGACTTTTTGCATGTACCTTATGAATAAGGACCGGCTAATTCCGTGCCAGCAGCCGCGGTAATACGGAAGGTCCGGGCGTTATCCGGATTTATTGGGTTTAAAGGGAGCGTAGGCCGGCTGTTAAGCGTGTTGTGAAATGTAGAGGCTCAACATCGGCACTGCAGCGCGAACTGGTTTCCTTGAGTACGCACAAAGTGGGCGGAATTCGTTGTGTAGCGGTGAAATGCTTAGATATCACGAAGAACTCCGATTGCGAAGGCAGCTCACTGGAGCGCAACTGACGCTGAAGCTCGAAAGTGCGGGTATCGAACAGGATTAGATACCCT
+
GGGGGGGGGGGFGGGGG9FGCFGGGGGGGGGGGGGGGFFGGG,FGGGGGGGGGGGGGGGGEGG7F<FFGGGGGGFFDGFGFGGGGGGGGGG<FFGGGGGF9E@EFFGEGFF9F<F,EFECA9FGFFGAFFGDGGAD,C:F>FFGGDGGGGGGGGFDF<FFFGGGGEGGFGGGFGGGGC<FGGGEEGCFGGDGGFGE<?FFFGFGGG<:;:<<<=C>GD95:<E7<>30#'9B<<A<F>F9GGFEFDCBC?,0*&GGGGFC?3CC(F6F-FGGFF>:9D9ABG,DA=3,=,FAFFE?8:8C,9A,F@+GGGGE8CCGGFA,FFC8?DGFGGGABCGGFFGGFDF?B,GFGF9FFFCFDBE7GGGFFFCGFF<FF9<<FGF7GF7GGGGGFEGEGFFGF@GGFGFGFFF@@+GGEFDFGGGGGGGGFGFGGGGCCCCC
@s801 76
TGAGGAATATTGGTCAATGGGCGAGAGCCTGAACCAGCCAAGTAGCGTGCAGGATGACGGCCCTATGGGTTGTAAACTGCTTCTATAAGGGGATAAAGTGAGTCTCGTGAGACTTTTTGCATGTACCTTATGAATAAGGACCGGCTAATTCCGTGCCAGCAGCCGCGGTAATACGGAAGGTCCGGGCGTTATCCGGATTTATTGGGTTTAAAGGGAGCGTAGGCCGGAGATTAAGCGTGTTGTGAAAGGTAGTGGCTCAACCTCTGCACGGCAGCGCGAACGGGTCTTCTTGAGTACGCACAACGTGGGCGGAATTCGTGGTGTAGCGGTGAAATGCTTAGAGATCACGAAGAACTCCGATTGCGAAGGCAGCTCACGGGAGCGCAACTGACGCTGAAGCTCGAAAGTGCGGGTATCGAACAGGATTAGATACCCT
+
<EFFGFGGGGGGGGGGGGGCCFFD+CFGGGGGGGGGFGGGGGGCGGFGGGGGGGGGCC@CFFGFF@<F,6BFGGGGGGGGGGFFGGFFGGG+@FEEFFGGGEFEEGGGC,BDFG9FFE7<FGFGGG<<FGGCGGF,E9,E=CCFGGGG<FFGGGFGGGGGEFGFGEGGGGGGGGGEFC7>FF9CCCC*FFEGFGEGGDF:A+7>9F<:*,?;BFE)=.:>?6::F?8#,4:>EC.AF8??#FD<<7A-D@B7'@655CC@23,<:>*<C,C:3C+@@D,6=,<:,,,,3GGFFGCBE:++,=D7EGF@FCFCDE8EDGFBFE@7EC?,FGFEC9EA,FF=A9,BB,FGGGGFFFF=@AA,+@E@E99GGCGGFC,C@6+@CEDF9EECGDFGFEC6@+B;,BEFGFEEFCGGF8FF7FCGGGFGGFGGGGFCCCCC
@s801 77
TGAGGAATATTGGTCAATGGGCGAGAGCCTGAACCAGCCAAGTAGCGTGCAGGATGACGGCCCTATGGGTTGTAAACTGCTTCTATAAGGGAATAAAGTGAGTCTCGTGAGACTTTTTGCATGTACCTTATGAATAAGGACCGGCTAATTCCGTGCCAGCAGCCGCGGTAATACGGAAGGTCCGGGCGTTATCCGGATTTATTGGGTTTAAAGGGAGCGTAGGCCGGAGATTAAGCGTGTTGTGAAATGTAGTGGCTCAACCTCTGCACTGCATCGCGAACTGGTCTTCTTGAGTACGCACGACGTGGGCGGAATTCGTTGTGTAGCGGTGAAATGCTTAGATAGCACGAAGAACTCCGATTGCGAAGGCAGCTCACGGGAGCGCAACTGACGCTGAAGCTCGAAAGTGCGGGTATCGAACAGGATTAGATACCCT
+
DFDFFGGGGGGGGGGGGGGGGGGEGGGGFGGGGFGGFG8,C<FFEFEGG7FFF>8<F6,@@FGGGGGGGGFCCEFFGGGC,CEE@<FEFGG<FFFEFEFGGGA?EEGF,BFGGGFFGGGGGGGGGFFEFGGGGGGE9AFFFGGGDCFFGFAF@DGD=FFGGFDFEGG@5<6;;FFCGF7CFFGGGGGGG@G>;,=CCAFFGG#FCF;<,@<CCG>*@1:;/,7:(;C<E<<7<CCBFEGG?0F8:7FFFGGFGGG:FGGF<@FCFGFF8>+28#+EEGFEF@FEFDD<,GFDD=@8=:C@4+?DFGCEE8E=8ECDEBA,=@EC>ECFE=F,FFFGGFFGGGGF,GFGGFAEFB+GGGGGGGEGFF@EC,,GED:F@9+FFC+FE<FGGEGDFGFEFFC,@7GGEGGDGGFAEFEGEEFCDCGGGGFGFCFC@BAB
@s801 78
TGGGGAATATTGCACAATGGGGGAAACCCTGATGCAGCGACGCCGCGTGGAGGAAGAAGGTCTTCGGATTGTAAACTCCTGTCGTTGGGGACGATAATGACGGTACCCAACAAGAAAGCCACGGCTAACTACGTGCCAGCAGCCGCGGTAAAACGTAGGTGGCAAGCGTTGTCCGGAATTACTGGGTGTAAAGGGAGCGCAGGCGGAAGGACAAGTTGGAAGTGAAACCCACGGGCTCAACCCGTGAACTGCTTTCAAAACTGTTCTTCTTGAGTGGTGTAGAGGTAGGCGGAATTCCCGGTGTAGCGGTGGAATGCGTAGATATCGGGAGGAACACCAGTGGTGAAGGCGGCCTACTGGGCACCAACTGACGCTGAGGCTCGAAAGCATGGGTAGCAAACAGGATTAGATACCCT
+
E@FGG8BEGGDGGGGGGGGGGGGGGGGGGGGFGGGGGGCEGGGGGGGFGGGGGGGGGGGFGFGE<FGDGC8FEFGGGGGGGGGGFDGGGGGEGGGGGGGGFFCG?=FFGFGGGGGGGEGEGGGEGFGGGFFGGFGGGGFFE<:@EDEG:FGGGGGFCCGCGFF+?E7C<CECCGGC5C7>F?FFGG;E'<><CGG5=>C,2=:5<>3+:C87FD<?FFGF$@GFFGGFF;EGGEG8C7GGGGFEEF9C:?CGFGB883367#F8FEFC@DGFFGFG<FG=GGFFGC@GFEGGFE7ECCCGGGEC:7:,A;FF::CGGFE8GGFC=CCFGGGFCCC<<FGGGGFFEEEGGGGGGGGGCFGGFGGGGGGGGEEEGGGGGGGGGDGFFGGGGGGGGGFFGGFFGGGGGGGGGGGCCCCC
@s801 79
TGAGGAATATTGGTCAATGGACGCAAGTCTGAACCAGCCAAGTAGCGTGCAGGATGACGGCCCTCTGGGTTGTAAACTGCTTTTAGTTGGGAATAAAGTGTGGCTCGTGAGCCATTTTGTATGTACCATCAGAATAAGGTCCGGCTAATTCCGTGCCAGCAGCCGCGGTAATACGGAAGGTCCGGGCGTTATCCGGATTTATTGGGTTTAAAGGGAGCGTAGGTCGGAGATTAAGCGTGTTGTGAAATGTAGATGCTCAGCATCTGCACTGCAGCGCGAACTGGTTTCCTTGAGTACGCACAAAGTGGGCGGAATTCGTGGTGTAGCGGTGAAATGCTTAGATATCACGAAGGACTCCGATTGCGAAGGCAGCTCACTGGAGCGCAACTGACGCTGAAGCTCGAAAGTGCGGGTATCGAACAGGATTAGATACCCT
+
GGGGEEGGGF@FFGGGGGGGFGEGGGGGGGGGFGGDFGGGGGCGGGGGGDGGGGG?<EFFGFGDEFFGGGEGGGGGGGGGFFGFFGGGG?FFFF<ECF?EFGGGFGGGDGGGFCFGGGGGGGGGGFGGGGGGCFGGGGGGFFFFGGGGGFGGGGGGGGGGGGFF96FCEGG?GGFG<CFGGGGGGG5#FBC.FFFG?CF@<:?FGGCFCC?FFFGFCAE>2GGGGGGFFGGGG7CBFDGGGFFGDFFFFE>FFFFCFCCCAGGGF@9CGGFCGCEGC>CFFFFFGFD<9FFF5F=8C=8?FGGGEE:7GEEB@GGC@GGGEFCE?@,,ACGGGGGGGFGGGGGGGFGGGGGDGGGGFGGFDGCFFFCGGGGGGGGGFGGGEGGE9FGGGGFGGGGGGGFCGGFFDGGGGGGEFFAGGGFGGGGGGGGFGFGCCCCC
@s801 80
TGAGGAATATTGGTCAATGGACGAGAGTCTGAACCAGCCAAGTAGCGTGCAGGATGACGGCCCTATGGGTTGTAAACTGCTTTTATAAGGGAATAAAGTGAGTCTCGTGAGACTTTTTGCATGTACCTTATGAATAAGGACCGGCTAATTCCGTGCCAGCAGCCGCGGTAATACGGAAGGTCCGGGCGTTATCCGGATTTATTGGGTTTAAAGGGAGCGTAGGCCGTCTGTTAAGCGTGTTGTGAAATGTAGTGGCTCAACCAGGGCATTGCAGCGCGAACTGGCAGACTTGAGTGCGCAGGAAGTAGGCGGAATTCGTCGTGTAGCGGTGAAATGCTTAGATATGACGAAGAACTCCGATTGCGAAGGCAGTCTGCTGTAGCGCAACTGACGCTGAAGCTCGAAAGCGTGGGGATCGAACAGGATTAGATACCCT
+
GFFGGGG@FGGGGGGGGGGGGGGGGGGGGFGGGGGGGGGGGGGFGGGGGGGGFGGGGGGGGGGGGGGGGGGGGGGGGGGGGGGGGG9DAFGFGGGGGGGGG9?EGGDGGGGGGGGGGGGGGGGGGEGFGGGGGFGGGG?FGFEFGGGGGGGGGGGGGGGFGGGGGD7EGGGFEGCEGGEFGGGDDFGGDGE7@<FE6?C,CF-<>F?CGGFFFF>.CAGD?==FCEC>GGGEFGGFGF>C3B>GGD<FG;BGCFFF<7F:FEGGGGFGGGDGFFB>1EGD5CFD9GGF?DFDAGGGCGGGGGFFFEGGCEFF==7GGGGFGFEEADGGFGFEFGGGGFEFFEFGFGFGGFGGGF:CFDFGFCFFFE9GGGGGGGGGCFEDGGGGGGGGGGFGGGFGGGGGGGGGGGGGGGFGGGGGEGGGGGGGGGFEEFGCCCCC
@s801 81
TGAGGAATATTGGTCAATGGGCGAGAGCCTGAACCAGCCAAGTAGCGTGCAGGATGACGGCCCTATGGGTTGTAAACTGCTTTTATAAGGGAATAAAGTGAGTCTCGTGAGACTTTTTGCATGTACCTTATGAATAAGGACCGGCTAATTCCGTGCCAGCAGCCGCGGTAATACGGAAGGTCCGGGCGTTATCCGGATTTATTGGGTTTAAAGGGAGCGTAGGCCGGAGATTAAGCGTGTTGTGAAATGTAGACGCTCAACGTCTGCACTGCAGCGCGAACTGGTTTCCTTGAGTACGCACAAAGTGGGCGGAATTCGTGGTGTAGCGGTGAAATGCTTAGATATCACGAAGAACTCCGATTGCGAAGGCAGCTCACTGGAGCGCAACTGACGCTGAAGCTCGAAAGTGCGGGTATCGAACAGGATTAGATACCCT
+
CGGGGFFGGGGGGGGGGGF@FFGFGGGGGGGGGGGGGGGGGGFFGGGGGGGGGGGFFFGG7FGGGGGGGGGCFGFGGGGGGGGFGGGGGGGFGFGGGGGGGFFGFFGGDFEGGGGDGGGFFGGGGGGFGGGEFGGGGGG9FGEGGGGGGGGFGGGGFGGGFCF<FEEGE<FFCGGGGGGGCFGCEGG?G<GF@GGGGGGF5<FGFF?;CFDCFCF)8>@A:B=DCGGEFGGGFC<FGDEEGGFF:ECCCF2:5F@BDGGF7GFFGCEFF(GGGGGGGGGEGGFGGF@F9<,C*EC?DGGFE?,FFGGFC=C9+C@7EFFCGFE89+@,EEFAEGGGCGGFADGEFGFFFGGFEGEEF7FGEFFD:GGGGGGGGGGGGGEGGGDGFFFGEGFGFFCGE:DGFGGGFEF7EF8FEFGGGGFGGGGGGGGGGFFCCCCC
@s801 82
TGGGGAATATTGCACAATGGGCGAAAGCCTGATGCAGCAACGCCGCGTGAGTGATGAAGGCCTTCGGGTCGTAAAACTCTGTCCTCAAGGAAGATAATGACGGTACTTGAGGAGGAAGCCCCGGCTAACTACGTGCCAGCAGCCGCGGTAATACGTAGGGGGCTAGCGTTATCCGGATTTACTGGGCGTAAAGGGTGCGTAGGCGGTCTTTCAAGTCAGGAGTGAAAGGCTACGGCTCAACCGTAGTAAGCTCCTGAAACTGGGAGACTTGAGTGCAGGAGAGGAGAGTGGAATTCCTAGTGTAGCGGGGAAATGCGTAGATATTAGGAGGAACACCAGTTGCGAAGGCGGCTCTCTGGACTGTAACTGACGCTGAGGCCCGAAAGTGTGGGTATCAAACAGGATTAGATACCCT
+
FFGGGFFGGGGGGGGGGGGGGGGGGGGGGGGGGGGGGGGFGGGGCFGFEEFEFGGGGGFFGGGFFGGGDFFFGGGGGGGFGGGGGGG8FFFFGGGGGGGGGGEEGGGGGGGFCFGGGGGGFEGGEGGFGFGD@B@FGGGGGGGGDGGGGGGF@CFDGCEFDFDF,,?FG/CFFFEGE<GCFFFCFF7F9DFEFFGFGGF9CGDFGE:GEGGGFGGFGGFFFB;GCFCFFCBECCE0GDFFFGDGFGFFCF<FAGGFGGGGFFGC,F<,CFGDF8G=GGGFE:FG0GDGFEFFFEFGGGGGGEE>C:FC,<9GEFGGFE8GFFGFFDGE9FGEFEE?FFGGGGGGGDGGGGFFF8FGGGGGGGGGGGGGGGGGGGGGGGEGDGGCGGGGGGFE9FGGGGGGGGGGGGGFFGCCCCC
@s801 83
TGAGGAATATTGGTCAATGGACGAGAGTCTGAACCAGCCAAGTAGCGTGCAGGAAGACGGCCCTATGGGTTGTAAACTGCTTTTATAGGGGGATAAAGTGTGCCACGTGTGGCATATTGCAGGTACCCTATGAATAAGGACCGGCTAATTCCGTGCCAGCAGCCGCGGTAATACGGAAGGTCCGGGCGTTATCCGGATTTATTGGGTTTAAAGGGAGCGTAGGCCGTTTGTTAAGCGTGTTGTGAAATGTAATGGCTCAACCAGGGCATTGCAGCGCGAACTGGCAGACTTGAGTGCGCAGGAAGTAGGCGGAATTCGTCGCGTAGCGGTGAAATGCTTAGATATGACGAAGAACTCCGATTGCGAAGGCAGCCTGCTGTAGCGCAACTGACGCTGAAGCTCGAAAGCGTGGGTATCGAACAGGATTAGATACCCT
+
CGGGGGGGGGGGGGGGGGGDFGGGGGGGGGGGGGGGGGFGGGEGGGGGGFGG8FGGDGFGGGGGGGDFGGGGGGGEGGFGGGGFGGGGGGD:+@EEGGGGFFGGGGGGGGGGGGGGGGGGCG?FFAFFGGGGGFGGFGDFGF:@>CFGC<F<,DDFFFGFFDGFFC:@BFGFFCFGDGGGGGGGGCECFEE*?9=C-C<2<CF:<C72F<?CFGGF57?<?<EGFGEB?CFGDEC>ECC?8GGFGGGGGF>C>FGF,:9?CCCGFEECGFGAFF.:E>:CGGGGEFFD9D,@*C6=6GGF@?A9D6EGEFGEF@7C@C>>F@GGFGGGGFFDCFFE,FFGFGGGGGFGGFEAC=GGEGGCGDEFFFCEEFGGGGGFGFEEGGDGGGFGGGFGGGGEFCGGFGGGGGGGGGGFGFFGGGGFGGGGFGGGGGGCCCCC
@s801 84
TAGGGAATCTTCGGCAATGGGGGCAACCCTGACCGAGCAATGCCGCGTGAGTGAAGAAGGTTTTCGGATCGTAAAGCTCTGTTGTAAGAGAAGAGCGTGTGTGAGAGTGGAAAGTTCACACAGTGACGGTAACTTACCAGAAAGGGACGGCTAACTACGTGCCAGCAGCCGCGGTAATACGTAGGTCCCGAGCGTTGTCCGGATTTATTGGGCGTAAAGCGAGCGCAGGCGGTTTAATAAGTCTGAAGTTAAAGGCAGTGGCTTAACCATTGTTCGCTTTGGAAACTGTTAAACTTGAGTGCAGAAGGGGAGAGTGGAATTCCATGTGTAGCGGTGAAATGCGTAGATATATGGAGGAACGCCGGTGGCGAAAGCGGCTCTCTGGTCTGTAACTGACGCTGAGGCTCGAAAGCGTGGGGAGCAAACAGGATTAGATACCCT
+
?FGAF,CFEECFGGGGGGEG8F:BCFGGGG,@FFBCGDCFDFFGGGG8CGGGGGGFEFGGE9<DFGGGEGGGFBAEF<E9FFGGFFFFFCFFFGGFCGEBFEEA,BEEFGGFFGFFGDGGGDFFGFAFGGDGGGGGEFFFEFGGFGFGG7CCEFC;FFGGDFCGF5B:B:CEGEECFGFCF:CCEC:F71;8E:6,7C9<CE8/;;F<:@FCB<EFEFC>>?14//F;:>?ECDF<D@AF>CFFGEC8FE@FDFFFCGFGGGGFCFGGGF@4:CEFGGGGGF@<<AFGFFEFC>FGF<B:F9FGGGGFGGGF9<EGFEABFEEFGGGGEBGGGGDFEC?DE@GGGGGFGFFGGGFFGEEGE7CDFEFCGGGEGGGGGGGGGEFCFFGGGGGFGGFFCGG?GEGFGGGFF7FGGGGGGFDFGGGGFGGGGGFFGGGGCCCCC
@s801 85
TGAGGAATATTGGTCAATGGGCGAGAGCCTGAACCAGCCAAGTAGCGTGCAGGGTGACGGCCCTATGGGTTGTAAACTGCTTTTATAAGGGAATAAAGTGGGTCTCGTGAGACTTTTTGCATGTACCTTATGAATACGGACCGGCTAATTCCGTGCCAGCAGCCGCGGTAATACGGAAGGTCCGGGCGTTATCCGGATTTATTGGGTTTAAAGGGAGCGTAGGCCGGAGATTAAGCGTGTTGTGAAATGTAGTGGCTCAACCTCTGCACTGCAGCGCGAACTGGTCTTCTTGAGTACGCACAACGTGGGCGGAATTCGTGGTGTAGCGGTGAAATGCTTAGATATCACGAAGAACTCCGATTGCGAAGGCAGCTCACGGGAGCGCAACTGACGCTGAAGCTCGAAAGTGCGGGTATCGAACAGGATTAGATACCCT
+
GGGGGGGGGGGGGGFFGGFEFGGDDGGGGGGGGGGGGGFGGGGGGGGGGGGGFGGGGEEGGGGEFGFGGGGGGGFGGGGGGGGGGGGGGGGEFGDFGGGFFGGGGGGGGGE,EFGGGGGGGGFGGGGGGGGG,C9E,+>BFGEDGGDGGGGGGGGGGGGGGGGCC>FGGCFGGGGGG92:F>GG@GEFECEGFFGGGG@CFG>CFFFGG@CEGGC4E>EB?FCGGFF>4#EEEFGAF7C;F@@GCFCGGF?GGGGFDFDD:<:DEGGGGFG65CC:@7,:FDFD,AD:,=,GFF=7GEC:=ED=46FFCE,GGFGGGGGGGFB@?=,GCFGGGCEFB<GFF>@FF<@GGGFFGFEE?GGGGGEFFC,FE8FEF@EF7F7FCGGGEFEGGEFBFGFDEFGFDCGFF7GGGGGGGGFGGGGFGGGFGECGGGGCCCCC
@s801 86
TGAGGAATATTGGTCAATGGGCGAGAGCCTGAACCAGCCAAGTAGCGTGCAGGATGACGGCCCTATGGGTTGTAAACTGCTTTTATAAGGGAATAAAGTGAGTCTCGTGAGGCTTTTTGCATGTACCTTATGAATAAGGACCGGCTAATTCCGTGCCAGCAGCCGCGGTAATACGGAAGGTCCGGGCATTATCCGGATTTATTGGGTTTAAAGGGAGCGTAGGCCGGAGATTAAGCGTGTTGTGAAATGTAGATGCTCAACATCTGCACTGCAGCGCGAACTGGTTTCCTTGAGTACGCACAAAGTGGGCGGAATTCGTGGTGTAGCGGTGAAATGCTTAGATATCACGAAGAACTCCGATTGCGAAGGCAGCTCACTGGAGCGCAACTGACGCTGAAGCTCGAAAGTGCGGGTATCGAACAGGATTAGATACCCT
+
<FFGGFGGGGFGGGGGGGGGGGGGGGGGGGGGGGGGGGGGGGGGGGGEGDGGGGDGFGGGGGGGGGGGGGGE@EFGGGGGGGGGGGGGGGGGGGGFGGGGGGGGGGGGGGGGCGGGFDF,ECFFGGGG9CEC<FGEGFGG,DFGGDGGGFGFGFDGGFFGGGG?FECCCFE8@:8>FGCECFFC8.C>3GGG;;@ECEE,9CFFFGFG>FFGFC<FEDGFF>E4CGGFGGFFGF>DGGGGGGFEGGGF7@9CFFGGFCGFAGG>GGGGGFG?FFFGGEEGFFFFF3FF>8EGFFCCGCEBDEEFEE=F>GGFDFE>GFA8FGGDAGGFDGGFGGGGGFFE?;DFDCGFGFAFEFCEC@GDGEEGGFGGFDGGGFGFGGGGGGGGGFFGGGGGGGGGGGGGFEFGF@DEGGFEGGGGGGGFGGGGFEFGGGFCCCCC
@s801 87
TGAGGAATATTGGTCAATGGGCGAGAGCCTGAACCAGCCAAGTAGCGTGCAGGATGACGGCCCTATGGGTTGTAAACTGCTTTTATAAGGGAATAAAGTGAGAGTCGTGACTCTTTTTGCATGTACCTTATGAATAAGGACCGGCTAATTCCGTGCCAGCAGCCGCGGTAATACGGAAGGTCCGGGCGTTATCCGGATTTCTTGGGTTTAAAGGGAGCGTAGGCCGGAGGGTAAGCGTGTTGTGGAATGCAGTTGCTCAACATCTGCACTGCAGCGCGAACTGTTCTCCTCGAGTGCGCAGGAAGTAGGCGGAATGCGTCGTGTAGCGGTGAAATGCTTAGATATCACGAAGAACTCCGATTGCGAAGGCAGCTCACTGGAGCGCAACTGACGCTGAAGCTCGAAAGTGCGGGTATCGAACAGGATTAGATACCCT
+
FGGGGGGGGGGGGGGGGGGGGGGGGGGGGGGGGGFGGGGGGFFFGGEFGGGGGGFGGGEGGGGGGGDFGGGGEEFFGGGGDFGGGGGGGGGGGGGGGGGGGGEFGGGGGGGGGGGGGGGGGFFGFGGFCFGFAFEGGGGGGGGGGGGGGGGGGGGGGCFGGGGFCEECFGGGGGGGGGEFGDFGG?G?G@GF@FEE5CGC$9?FGGEGGGGGGGGFGDGD?EDGGFFDGGEDGGG?GGF>)CFEGGGFGF<GGFFFEFGFGGGGGFECGFCCEC7CCE=DDE<<GGGEEBCGFDGGGGGGGFCGGGDGGGE9B>@+8GFCEF@CB@@FAFE?A9FFGGGGFDB?F@AGGFGEEEGGGGGGGGGFEFDGGFEEGGGFGGGGFEGGFGGEGF@EFGGGGGGGGGGGGFGGGFECEGFFDGGGGGGFGGGGGGGCCCCC
@s801 88
TGGGGAATATTGCACAATGGGGGAAACCCTGATGCAGCGACGCCGCGTGAGTGAAGAAGTATTTCGGTATGTAAAGCTCTATCAGCAGGGAAGAAAATGACGGTACCTGACTAAGAAGCCCCGGCTAACTACGTGCCAGCAGCAGCGGTAATACGTAGGGGGCAAGCGTTATCCGGATTTACTGGGTGTAAAGGGAGCGTAGACGGTAAAGCAAGTCTGAAGTGAAAGCCCGGGGCTCAACCGCGGGACTGCTTTGGAAACTGTTTAACTAGAGTGCTGGAGAGGTAAGCGGAATTCCTAGTGTAGCAGTGAAATGCGTAGATATTAGGAAGAACACCAGTGGCGAAGGCGGCTTACTGGACAGTAACTGACGTTGAGGCTCGAAAGCGTGGGGAGCAAACAGGATTAGATACCCT
+
DFGFGGGGFFFFGGGGGGGGGDGGGGGGGGGGGGDGGGGFFFGG@FG+8?=FGGE<,CF-CC<FGGGEGGGGGGEFFFGGGCGGGGGGGGDG7FGGGFGGCFDGGGGGGGGGGGDFFG8AGGGDECFFGGGFEFFGGFFGGEC,@FGDEEGGFFGCFGGGGGGGFC@FGGGFEEEGD<<0FGGG7FFECCEC:F@FCGGEGG:CEEGGGG<GGF>=E=7@CFFFFECFFCGGEGGF?ECGG@.8=F?DCGFEC<FB8,2@4:EAE?AF>5<40FDE8FFF>CFEE>>EDGGFE@9GFFFECGFEBF=;GGGFCF>GGGGFF@,<FFGGGGGGGGFG?GGGGEEFE@CGGGGGGGGGFFFFGGGGFGEGGFFEFFGGGGGGFEGGGEGGGGGGGE9GGGFDGGGGGGGGFC,CCCCC
@s801 89
TGGGGAATATTGCACAATGGAGGAAACTCTGATGCAGCGACGCCGCGTGAAGGATGAAGTATTTCGGTATGTAACCTTCTATCAGCAGGGAAGAAAATGACGGTACCTGACTAAGAAGCCCCGGCTAACTACGTGCCAGCAGCCGCGGTAATACGTAGGGGGCAAGCGTTATCCGGATTTACTGGGTGTAAAGGGAGCGTAGACGGCACGGCAAACCAGATGTGAAAGCCCGGGGCTCAACCCCGGGACTGCATTTGGAACTGCTGAGCTAGAGGGTCGGAGAGGCAAGTGGAATTCCTAGTGTAGCGGTGAAATGCGTAGATATTAGGAGGAACACCAGTGGCGAAGGCGGCTTGCTGGACGATGACTGACGTTGAGGCTCGAAAGCGTGGGGAGCAAACAGGATTAGATACCCT
+
CFGGGGGGGGGGGGGGGGFCGGGGGGGFGEGGGGGGGGDGGGGGGGGFGGGGGGGGGGEFF,EEGGGGGGGEFGGFGGGC?EFAFGGGGGGGGGGGGGGGGGGGGGGGGGGGGGGGGGGGGGEGGGGGGGFFFFGGGGGGGGGGGGGGFGGFGGGFFGGDGGGGG>EEGGDGFGGGGC<EGG.GGF<E<FF@FGGGGGEGGC;+8?ECEGGGEGGFCFFFFFGGGG3CFFGGGGGF?CGFCCCGEGGCGFD8>FDC@674=BFCCGCB<EFD9E*GGGGGGFBEA9FEC,<,,4FCE<F?FFEGFGGGGEFF@>GGFFGDFGGGGDGGGGGFFDFFCFDFCEC<EC7GF>GGGGGGGGGGGGGGGGFGGGGGGGGGGGGGGGGGEGGGGGGGGGGGGFFGFFGGGGGGGGGCCCCC
@s801 90
TAGGGAATATTGCTCAATGGGGGAAACCCTGAAGCAGCAACGCCGCGTGGAGGATGACACTTTTCGGAGCGTAAACTCCTTTTCTTGGGAAAGAATTATGACGGTACCCAAGGAATAAGCACCGGCTAACTCCGTGCCAGCAGCCGCGGTAATACGGAGGGTGCAAGCGTTACTCGGAATCACTGGGCGGAAAGGACGCGTAGGCGGATTATCAAGTCTCTTGTGAAATCTAACGGCTTAACCGTTAAACTGCTTGGGAAACTGACAATCTAGAGTAAGGGAGAGGCAGATGGAATTCTTGGTGTAGGGGTAAAATCCGTAGAGATCAAGAAGAATACCCATTGCGAAAGCGATCTGCTGGAACTTAACTGACGCTAATGCGTGAAAGCGTGGGGAGCAAACAGGATTAGATACCCT
+
GFGGGGGGEGGFF9FGGGGCGGGGGGGGGFGGGGGGGGGFGGGGGGGGGGGGGGGGGGFGGGGFGECFDGDGGGGGFGGCGGGGGFAFGFFGGGFEFGGGGGGGGGEGGGFABFGFGGGGGGGGGGCGGF<FFEFFGGGGGG8CGC@FFGGEFGCF7>@C?2<<,6?CFGGGGGFG7FGCCFC:ECEFG(F@>FGF=C=@BFFGGFFFCC9ACFFGGFF?GFFDDECF<GGGGGF9EGGGGGFGFGGAF=GGE?FFE<F-ACD:FGG7C,?<GFFDFFFEEDEFF<,E<?;DGGGGGGGGFFF@@5BFFGFFFCGEF7FFFGGF<FFGGFF9DFGGGFF=GGGGFGFFEGFFEGGGGFGFFFGGGGGFGGF@EGFEGGGFFGGGFGGGGGGGGGGGGGFFGGGGGGGGGGGGCCCCC
@s801 91
TGAGGAATATTGGTCAATGGGCGAGAGCCTGAACCAGCCAAGTAGCGTGCAGGATGACGGCCCTATGGGTTGTAAACTGCTTTTATAAGGGAATAAAGTGAGTCTCGTGAGACTTTTTGCATGTACCTTATGAATAAGGACCGGCTAATTCCGTGCCAGCCGACGCGGTAATACGGAAGGTCCGGGAGTTCTCCGGAATTATTGGGTTTAAGGGGAGCGTAGGCCGGAGATTAAGTGTGTTGTGAACTGTAGACGCTCAACGTCTGAACGGCAGCGGGAACTGGTTTTCTTGAGTGCGCACAAAGTGGGCGGAATTCGTGGTGTAGCGGTGAAATGCTTAGATATCACGAAGAACTCCGATTGCGAAGGCAGCTCACTGGAGCGCAACTGACGCTGAGGCTCGAAAGTGCGGGTATCGAACAGGATTAGATACCCT
+
ECAFGGGGGGGCFCAEDFAF,CCEGGG8FFGF@EFFCF@CGGEGFEFGGE@@EGFEE6BF:@+D,FE=EEFG7EC9FGGDDC9FEFFG<FEFCCFAEFFFF:,9FAFGGGC?E,,,,B@EF9FEAF??FGGF9FEG,CEG,=FGGGC<D<9,,8F>FG8=+@3B:CEG5>*7,,1*CF7BF9,1*1*483,6@<:BE#?%4D<<?:CG>:8#<?/)B=B0?EDD@<?1,1,;>8;*:F>6<D9F;>,CD4*C>F88>CF@@,,,85+F<6>DGF>8,D8EFFCFFFA,FF>=5C@+=:45,,:,B+CBF8DE8E46=9A,,,EGEGGGFFFEECGGGGGGCEAGFF=FF9GFG@EEGB8@BFEFFE<CF:,E9FCEE,@@EEEGGFGGGGFEFEEF@+GGGGGF<FCEDEGEEFFEGGGGGGGGFCGFGGGC9CBC
@s801 92
TGAGGAATATTGGTCAATGGGCGAGAGCCTGAACCAGCCAAGTAGCGTGCAGGATGACGGCCCTATGGGTTGTAAACTGCTTTTATAAGGGAATAAAGTGAGTCTCGTGAGACTTTTTGCATGTACCTTATGAATAAGGACCGGCTAATTCCGTGCCAGCAGCCGCGGTAATACGGAAGGTCCGGGCGTTATCCGGATTTATGGGGTTTAAAGGGAGCGTAGGCCGGCGATTAAGCGTGTTGTGAAATGTAGACGCTCAACGTCTGCACTGCAGCGCGAACTGGTTTCCTTGAGTACGCACAAAGTGGGCGGAATTCGTGGTGTAGCGGTGAAATGCTTAGATATCACGAAGAACTCCGATTGCGAAGGCAGCTCACTGGAGCGCAACTGACGCTGAAGCTCGAAAGTGCGGGTATCGAACAGGATTAGATACCCT
+
EGGGGGGGGGGGGGGGGGGFGGGGGGGGG9FGGGGGGGGGFFGGGGEGGGGGGGGGGGGGGGGGGGGGGGGEGFEFFGGGGGGGGGGFGGGFFGGGGGFFGGGGGGGGGGGFFGFGGGGGGCGGGGGGGGGGGGGGGGGGGGGGGG+FGCFFGGGGGFFFFGGFDGGGGGGFGGGDGDEDGGGGGGGGGGGGGGGGGGGGGF#CFF:?58<2FCEFDAGD:<ECGGC'B7EF:FG?FEGG8FCEF<FFFCBC=+4.>FGGCFF==@9CB>8<CGGEDF@48FGFA<=D,3FF5FC:C?,,9FGGGGGGDGGEFEC7GFFBFGGGEEC9C,C95CGFEGGGGEFFGGCGGGGGGGGGFFF7GGEDFFFGFGFFC,9FEC@CGEGFAFCDGGEGGGFEGFFF@CGGGGGDGEGGGGGGGGGGGGGGF9GGGGFCCCBC
@s801 93
TGAGGAATATTGGTCAATGGGCGAGAGCCTGAACCAGCCAAGTAGCGTGAAGGATGACGGCCCTATGGGTTGTAAACTGCTTTTATAAGGGAATAAAGTGAGAGTCGTGAATCTTTTTGCATGTACCTTATGAATAAGGACCGGCTAATTCCGTGCCAGCAGCCGCGGTACTACGGAAGGTCCGGGCGTTATCCGGATTTAGTGGGTTTAAAGGGAGCGTAGGCCGGAGATTAAGCGTGTTGCGAAATGTAGACGCTCAACGTCTGCACTGCAGCGCGAACTGGTTTCCTGGAGTACGCACAAAGTGGGCGGAATTCGTGGTGTAGCGGTGAAATGCTTAGATATCACGAAGAACTCCGATTGCGAAGGCAGCTCACTGGAGCGCAACTGACGCTGAAGCTCGAAAGTGCGGGTATCGAACAGGACTAGATACCCT
+
FFFGGGGGGGGFGFGGFGGG8EF@F7FGGGGGGGCFFFGGGGFCFFGFG,@FFFEBE,BFEEGFGGGGGFGCFGGFEFGGGGD<FFGCFGGFGG9ECFGFGGFFG9FFGG+@ECE@FF@FGGGEFGFFGGGGFGEAFGGFFFFDEEGF9FF,DFDGFFD@FFGGFEGG:C*ECF7<@BC*2?,4>CCGGD*BFC:BEECC3&CF<F71FF<<C?C:>D978CCD<9CBE,<@FC?>CCAE:7@GGCCGFECC:FEFGFFD<CF<8EE,=F@CFE?G<>ACGGGCGFGFDB,9FF?:GGGEF<E?F>GEGFFBFF=88BA,BFECACCEE9F?FFFFE<C,A;FA8<DGGGGGEGEGGGGGGGGFGGFGF8FFFFGGFF@C@GGGGGEFEFFGGGGGF7F8FCGFE@GEDEEFGGGGGGGFGGGGGGGFGGGCCCCC
@s801 94
TGGGGAATATTGCACAATGGAGGAAACTCTGATGCCGCGACGCCGCGTGAAGGTTGACGGATTTCGGTATGTAAACTTCTATCAGCAGGGAAGAAAATGACGGTACCTGACTAAGAAGCCCCGGCTAACTACGTGCCAGCAGCCGCGGTAATACGTAGGGGGCAAGCGTTATCCGGAATTACTGGGTGTAAAGGGAGCGTAGACGACACGGCCAAGCAGATGTGAAAGCCCGGGGCTCAACCCCGGGACTGCATTTGGAACTGCTGAGCTAGAGGGTCGGAGAGGCAAGTGGAATTCCTAGTGTAGCGGTGAAATGCGTAGATATTAGGAGGAACACCAGTGGCGAAGGCGGCTTGCTGGACGATGACTGACGTTGAGGCTCGAAAGCGTGGGGAGCAAACAGGATTAGATACCCT
+
FFGGGEGGGGCGGGGGGGG?EFGG,CFFGGDEFFG,FGCDFGGCEGECEFDGG<EEE,,+8:FGAF+8ABFGA@FFFGGGFF-CFDG@DFCBFEFFGGGGGGGGGGFFGFFE9,<<FBFADFE+7FGGGGDG7<:+@DFCFFF7CC@FFEGGG;CFGF<*4*CFCFF<=CF*>CFE@**?<+<+?FECCF+<CCE->EG*:::3;8CECEE6$8##DFD*%?210>?@*>;B@FG>:.A@A8:CGDFDG><#,<E:ED==8BA:,?@5,:,A5@+F@+FFDB;?5,AADGFE,89E8GGGGEB=5CGGGEC,,,FEF<A=E@9GF9FE5,GGEGFCD?F@7GGFFF@GGEFFFE,EGCCD@FAGGGGGGGFGFDFGGGGE@GGGGEGEGGGGGGGGGGGGGGGGGGGGGGFCCCC@
@s801 95
TGAGGAATATTGGTCAATGGGCGAGAGCCTGAACCAGCCAAGTAGCGTGCAGGATGACGGCCCTATGGGTTGTAAACTGCTTTTATAAGGGAATAAAGTGAGTCTCGTGAGACTTTTTGCATGTACCTTATGAATAAGGACCGGCTAATTCCGTGCCAGCAGCCGCGGTAATACGGAAGGTCCGGGCGTTATCCGGATTTATTGGGTTTAAAGGGAGCGTAGGCCGGAGATTAAGCGTGTTGTGAAATGTAGAGGCTCAACCTCTGCACTGCAGCGCGAACTGGTCTTCTTGAGTACGCACAACGTGGGCGGAATTCGTGGTGTAGCGGTGAAATGCTTAGATATCACGAAGAACTCCGATTGCGAAGGCAGCTCACGGGAGCGCAACTGACGCTGAAGCTCGAAAGTGCGGGTATCGAACAGGATTAGATACCCT
+
GGGGGGGGGGGGGGGGGGGFGGGGGGGGGGGGGGGGGGGFGGGGGGGGGGGGGGGGGGGGGGGGGGGGGGGGGGGGGGGGGFGGGGEGGGGGGFFGGGGGGGGGGGGGGGGGGGGGGGGGGGGGGGGGGGGGGGGGGGGGGGGGGGGGGGGCFGGGGGGGGFGGGGGGGGGGGF@FEG>GGGGG?GG;G@EFG@@G?GGG+CFGGF:CGGFGGG9FGFGFFGGGGGGFGGGGGGGF>'F9CGEEGFGGFGCD:CFFGC8FFEC:E<<FCCEEFF7GGGDEGGGGGDDF@CFF5GGCGF+EGFFDCEC:GCF>@,CCDGGF8GC8>DCFFFEF<GFFGGGFA;9GGCEFFGFFDGF>GFGCFEEGGGGGGFEFEGCFEFEGGGCGGGFGGFCEGGGGGGGGGGGGGEGGGEGEEFFGGF9FFGGGGGGGFE8CB--B
@s801 96
TGGGGAATATTGCGCATTGGGGGAAACCCTGACGCAGCAACGCCGCGTGATTGAAGAAGGCCTTCGGGTTGTAAAGATCTTTAATCAGGGACGAAAAATGACGGTACCTGAAGAATAAGCTCCGGCTAACTACGTGCCAGCAGCCGCGGTAAAACGTAGGGAGCAAGCGTTATCCGGATTTACGGGGTGGAAAGGGCGCGCAGGCGGGCCGGCAAGTTGGAAGTGAAATCCGGGGGCTTAACCCCCGAACTGCTTTCAAAACTGCTGGTCTCGAGGGTTGGAGAGGCAGGCGGAATTCCGGGTGTAGCGGTGAAATGCGTAGATATACGGATGAACACCAGTGGCGAAGGCGGCCTGCTGGGCACCAACTGACGCGGAGGCTCGAAAGTGTGGGTAGCAAACAGGATTAGATACCCT
+
DFGGGGECG@FFGEF@FEFGFGGGEGGGFDFFGEFDFGFDFFEEEEC@FFFFFFGFFF<F<F=<EFFGFEECFGG?AFCF<AEGGGFGFF<4:@C@+A=EG9>F>D7ECEFCFF<,>>F9BFCF+>@:,,@DAF:D+FBBCCFF7>*>F*>F,@?CACCB=A<=FBF:FGGE*:,=<<;C?CA(EFF*F*EC@E/9/EFEF?:8*8@C9:8C+:/C6CCC><F>GGFCE;DGGC<GGE<<CGGGEEC9F@,9CD<@7:5364<60;FFB3:CA3B3:,,GE?A4,:++F:6?==7CCE=8,:ECB5BC9FC,9,==C@GGGEDFCDDCF?:,@::,EFA8:C@EDFF7FGGGGGDGGF8FCGGGCFAGEFF:DC@,FGGGDE@FFCFGGGFGFGGGCFFD@C,FGGFFGG@ECCC9C
@s801 97
TGGGGAATATTGCACAATGGGCGCAAGCCTGATGCAGCAACGCCGCGTGGAGGAAGACGGTTTTCGGATTGTAAACTCCTGTTCTTAGTGAAGAATAATGACGGTAGCTAAGGAGCAAGCCACGGCTAACTACGTGCCAGCAGCCGCGGTAATACGTAGGTGGCAAGCGTTGTCCGGAATTACGGGGGGTAAAGGGAGCGCAGGCGGGGGAGCAAGTCAGCTGTGAAATCCATGGGCTTAACCCGGGAACTGCAGTTGAAACTGGTCTTCTTGAGTGAAGTAGAGGTTGGCGGAGTTCCGGGTGTAGCGGTGAAATGCGTAGATATTCGGAGGAACACCAGTGGCGAAGGCGGCCAACTGGGCTTTTACTGACGCTGAGGCTCGAAAGTGCGGGTATCGAACAGGATTAGATACCCT
+
CGGGGGGGGGGGGGGGGGGFGG>BEGGGGGGGGGGGGGGGEGEGDGGFGG:DFGGGGFEGFFGGG>CFGGGGGGGA<=FGGGF9@F?EFGGFFFAEGE@DCGC:CFF8EGFCFCF7FBFGGGGGGFFCFF<D>=>=BFFGGGF@D7F:F**1,@,*8>F:,?>,>BFCEB*=<F;<:@FCC41-?FF<C#FCCFG<9<28FDEC>CGGDD,-/:GC<C962CCCGEE5?E@,FFCFGGF@FFF=E#:@>6GC;D=>DFD==FFD,FBFDCBDGEC:C,AE9?@CFDCFC7C@CECCC7FF8FGGE>ECFGGGF:@EGFFGFF;CCGFCGFFGFCF@GFFECGCEFF@7EGGFGGGGFGGGFFCGFCGGDGGGGGGGGFFB,,GGGGEFEECGFEGGFGGGFGGFGFGGGGGGCCCCC
@s801 98
TAGGGAATCTTCCGCAATGGGCGAAAGCCTGACGGAGCAACGCCGCGTGAGTGATGAAGGTCTTCGGATCGTAAAACTCTGTTATTAGGGAAGAACATATGTGTAAGTAACTGTGCACATCTTGACGGTACCTAATCAGAAAGCCACGGCTAACTACGTGCCAGCAGCCGCGGTAATACGTAGGTGGCAAGCGTTATCCGGAATTATTGGGCGTAGGGCGAGCGTAGGCGGTTTTTTAAGTCTGATGTGAAAGCCCACGGCTCACCCGTGGAGGGTCATTGGAAACTGGAAAACTGGAGTGCAGAAGAGGAAAGTGGAATTCCATGTGTAGCGGTGAAATGCGCAGAGATATGGAGGAACACCAGTGGCGAAGGCGACTTTCTGGTCTGTAACTGACGCTGATGTGCGGAAGCGTGGGGATCAAACAGGATTAGATACCCT
+
GCFGGGGGGGGGGGGGGFGGGGGGGGGGGGFGGDFEGGGGGGGGGGGFEFGGGGGGGE?FFGGGGGGGGGGGGFGGGGG9FEGG9EAF<FG@EGFGGGGGGGGGFGGDGGFCGCFFFFD9FDFGFDGDGGGDGFGFGGGGGG8DFDGGG7BGFGGGFGGCFGGGGGCGFGDECFGGG;CGGGGG;BFGGGGGCEFEGGGGG=EGGBF-FGFCG6@8#9E.)5/99=DDEF:*35,7:$<@<<?GGF@+3=>4DCFFGDGGD8CF&@CC8:GFFCDD=7FEFF==@DCCFFA<EDF8GFGGFFGGFFECCEDF<F;AFFF>,>9F5@=EDFGFFCFGDGGDFCF<CC,FFF9GGBFFGGFF<FGGGFBDFFF7GGFF,GFFE8GGGGGGGGFFGGGFFECGGGFGEFB=EGEFDGGGGGGGGGGGDGGGGGGGGGGECCCCC
@s801 99
TGAGGAATATTGGTCAATGGACGAGAGTCTGAACCAGCCAAGTAGCGTGCAGGATGACGGCCCTATGGGTTGTAAACTGCTTTTATAAGGGAATAAAGTGAGTCTCGTGAGGCTTTTTGCATGTACCTTATGAATAAGGACCGGCTAATTCCGTGCCAGCAGCCGCGGTAATACGGAAGGTCCGGGCGTTATACGGATTTATTGGGTTTAAAGGGAGCGTAGGCCGGAGATTAAGCGGGTTGTGAAATGTAGATGCTCAACATCTGCACTGCAGCGCGAACTGGTCTCCTTGAGTACGCACAAAGTGGGCGGAATTCGTGGTGTAGCGGTGAAATGCTTAGATATCACGAAGAACTCCGATTGCGAAGGCAGCTCACTGGAGCGCAACTGACGCTGAAGCTCGAAAGTGCGGGTATCGAACAGGATTAGATACCCT
+
A@<FGFFGGFGFGGGGGGGGGGEFCCGAEFAFGGGGDEFFGGE9CDCFGGFEDGGGGEGGGGGCGCGGGGDCFFFGGGGGGFGGFGGGGGF,E,,?F?FEFGFGGGGFGGGGGGFFF?CCFGFFGGGFGACFGG94AFF,?<>FGGGGGDGFGGFGGFGCCFGFCECC>EG7,@C@C>18<27:<C5*5BE8#7<C-C8F7CF<,FFGGGECFF767.67848CEFF:FFF@>CF>C.EFGFGFFGECAEAD@0,>GGGFC@FC4@3D7GEEGECCGD@9?FFFC8GCE,BF:8+=GGFEDCEFGGCEDGFB@CCCECD<E=GE9C:9CGFFBAF8BEC=DC<@FFFGGFEE@GEF?7FGFC@@9GFFD8EEF9FEFCGGGEGF9FDGCGFGGGGGGEGGFEGFF7GEFGFDFE9GGGGGGGFGGGFDCC,<CCCC
@s801 100
TAGGGAATCTTCGGCAATGGGGGCAACCCTGACCGAGCAACGCCGCGTGAGTGAAGAAGGTTTTCGGATCGTAAAGCTCTGTTGTAAGAGAAGAACGTGTGTGAGAGTGGAAAGTTCACACAGTGACGGTAACTTACCAGGAAGGGACGGCTAACTACGTGCCAGCAGCCGCGGTAATCCGTATGTCCCGAGCGTTGTCCGGATTTATTGGGCGTAAAGCGAGCGCAGGCGGTTTAATAAGCCTGAAGTTAAAGGCAGTGGCTTAACCATTGTTCGCTTTGGAAACTGTTAGACTTGAGTGCAGAAGGGGAGAGTGGAATTCCATGTGTAGCGGTGAAATGCGTAGATATATGGAGGAACACCGGTGGCGAAAGCGGCTCTCTGGTCTGTAACTGACGCTGAGGCTCGAAAGCGTGGGGAGCAAACAGGATTAGGTACCCT
+
?FEFGE@FGA,EFGGGGGFGFC:FEGGGGGGG@FEGFEEF<FGGDGGEFGGGGGGGFFCGCFE7EFGC==B4EFGFGGGGGFFFFGGGFFGGGFGFCGF,BFGGFFFGFDGFC,E9DFFDFCFFGGDGGGFE9<FC97FCFFFFB@7FCEE@FFF@FDGFC:FEFGC8FFG*4=14=<,,**4,?:1F<CEE;<=17EC@65;*/+04<<9FGGGCF>C781*9D5*C>CEFD7;9D9@'+#2,;8,4;977:>C#:<9FEAFFD@F?D<GGF=>3,AGE9C,3==DDF?,C<,B,F<8GGGFE<F?:F8CGEFE<C49@CEFGEGFGGFGGGGGF<7CGGGFGGFCGGGGFEA,?GGGDEGGGECCC7E7F@GEGGFE8GGF@GGGGGGGGGGGFEGEGGFGGGGGGFCCGGGGEDEGFFFAFGGGFFFCGGGGGCCCCC
@s801 101
TGAGGAATATTGGTCAATGGACGAGAGTCTGAACCAGCCAAGTAGCGTGCAGGATGACGGCCCTATGGGTTGTAAACTGCTTTTATAAGGGAATAAAGTGGGAGTCGTGACTCCTTTTGCATGTACCTTATGAATAAGGACCGGCTAATTCCGTGCCAGCAGCCGCGGTAATACGGAAGGTCCGGGCGTTATCCGGATTTATTGGGTTTAAAGGGAGCGTAGGCCGGAGATTAAGCGTGTTGTGAAATGTAGACGCTCAACGTCTGCACTGCAGCGCGAACTGGTTTCCTTGAGTACGCACAAAGTGGGCGGAATTCGTGGTGTAGCGGTGAAATGCTTAGATATCACGAAGAACTCCGATTGCGAAGGCAGCTCACTGGAGCGCAACTGACGCTGAAGCTCGAAAGTGCGGGTATCGAACAGGATTAGATACCCT
+
FGGGGFGGGGGGFFGGGGFGGGGGGGGGGGGGGGGGGGGGGGAEGGGGGGGGGGGGGGGGGGGGGGGGGGGGGGGGGGGGGGGGGGGGGDFFGGGFGGGGGGGGGGGGGGGFFCGGFFGGGGGGFGGFDGG<FGGGGGGG8FFCGGGGGFGFGGDGGGGGDFCGEEGGGDGFCA:FGDFGFFFEGGGGGGGGGGGG5CG97CFFGG<@1FEGFFGF<BDFFFGGCEDDFGGGGGGBE>GGGGFGGFF=GFFG*FDGDGGGGGGDGDFFGGGGGGEFDGGDDGGFDCF5>3CA0GGCCFEEE9GGGGGFGGGGGGGGEC=,FFB7>DEFFFF<CFFDAFGGEEB,BGGFGEEA<CCGGGGGGGF<A9DGGGGGGGGFFGGGGGGGGGGGGGFGF9GGGGGGGEGGGGGGGGGGGGGGGGFFFGFGGGGGGGGCC@-B
@s801 102
TGGGGAATATTGCACAATGGGGGAAACCCTGATGCAGCGACGCCGCGTGAGCGAAGAAGTATTTCGGTATGTAAAGCTCTATCAGCAGGGAAGAAAATGACGGTACCTAACTAAGAAGCACCGGCTAAATACGTGCCAGCAGCCGCGGTAATACGTATGGTGCAAGCGTTATCCGGATTTACTGGGTGTAAAGGGAGCGTAGACGGTGATGTAAGTCTGAAGTGAAAGCCCGGGGCTCAACCCCGGGACTGCTTTGGAAACTATGTGACTAGAGTGTCGGAGAGGCAAGTGGAATTCCCAGTGTAGCGGTGAAATGCGTAGATATTGGGAGGAACACCAGTGGCGAAGGCGGCTTGCTGGACGATAACTGACGTTGAGGCTCGAAAGCGTGGGGAGCAAACAGGATTAGATACCCT
+
CECEFFFGGGGGGGGGGDF@FGGGDGGGGGGGGGGGGGGGEGFGFGGFFCFEFC:FGFF?EFGFGFG7BD@FEFGFGGFGG9@FFGGGDCBFEGGGGGFGGGGGGGFGFFFGGGGGGFFE<B:CFBFFE;DE<E87:E:DFFCGG>E:FGG@GGFCG9FFGGGG@E,<F@<C@FFGGCCFCFFGGGFGGEFCFFD7CC<<EC;/;FGFF<C2D8ACD@FEDDCFGGG6CCCCFFGG2GC@GF7CGGGGGFF@:?C<6CGGGDFGG<FC=EFFDFEECF:ECGDFC9?GFDGF8GF8GEFFF<@+>@GFEEGGFCFGGFGFGGFEFGGGGF9GGGGE@A=BF@,GGGFCEF7GGFGEAFEFGEFFGGFGGGGGGGFFEEF?GGGGGGGEGEGFGGGGFCGGDGGGGGGGGFGCCCCC
@s801 103
TGGGGAATATTGCACAATGGGGGAAACCCTGATGCAGCGACGCCGCGTGAGCGAAGAAGTATTTCGGTATGTAAAGCTCTATCAGCAGGGAAGATAATGACGGTACCTGACTAAGAAGCCCCGGCTAACTACGTGCCAGCAGCCGCGGTAATACGTAGGGGGCAAGCGGTATCCGGCTTTACTGGGTGTAAAGGGAGCGTAGACGGCAAGGCAAGTCTGATGTGAAAACCCAGGGCTTAACCCTGGGACTGCATTGGAAACGGTCTGGCTCGAGTGCCGGAGAGGTAAGCGGAATTCCTAGTGTAGCGGTGAAATGCGTAGATATTAGGAAGAACACCAGTGGCGAAGGCGGCTTACTGGACGGTAACTGACGTTGAGGCTCGAAAGCGTGGGGAGCAAACAGGATTAGATACCCT
+
DFGDFBFGGFGGGGGGGGCGEEGGDGGGGGGGDFGGGGGGGGGGEGGCFEEGGGGD:FG-CEFGGGGFGGGFGE?EEFGFF9FGGDDGFGFGFGAFGFGGGEGGGEGGDFFGGDDFCFDFDFFFDFE<BFGGDFCGFFFGFCFGGGGGGFGGG;>,FBFCGG7F:8:+*=FGEFGG*8F@GG=CGG4E,?<FEGEACCEGD=;<CFF=9FGCGF5@7535@A@DEC<FFF>GFCACGFE,<F<C;CFFE?GFFFA@88=@6+A3A,F=+,+FDC+EGDFFFGGGGGGCGGFFEEC,EB:9BF>E9C@EEEC,:@FECD<CEFDAACGGGF<GGFFGGF@FB@:GFCEGFCDGGGGFCGGGGGDGEGGEEGEGGFGGGGGGFDGGGGGGGGEFFGGFDFFFFDGFF<GGGGGCCCCC
@s801 104
TGAGGAATATTGGTCAATGGGCGAGAGCCTGAACCAGCCAAGTAGCGTGCAGGATGACGGCCCTATGGGTTGTAAACTGCTTTTATAGGGGGATAAAGTGAGCTACGTGTAGCTTATTGCAGGTACCCTATGAATAAGGACCGGCTAACTCCGTGCCAGCCGCCGCGGTAATACGGAAGGCCCGGGCGTTAGCCGGATTTATTGGGTTTAAAGGGAGCGTAGGCCGTTTGTTAAGCGTGTTGTGAAATGTAGTGGCTCAACCAGGGCATTGCAGCGCGAACTGGCAGACTTGAGTGCGCAGGAAGTAGGCGGAATTCGTCGTGTAGCGGTGAAATGCTTAGATATGACGAAGAACTCCGATTGCGAAGGCAGCCTGCTGTAGCGCAACTGACGCTGAAGCTCGAAAGCGTGGGTATCGAACAGGATTAGATACCCT
+
<FFFG@CFFFGGGGGGFGFGGGGGGGGGGGGGGGGGFFGFGGGGGGGGGGGGGFGGFEFGGGGGGGGGGGGGGGGGGGGGGGGFFGFFGF@EGGGGFGFGCGGGGGGGGDFGGCFFCFGGGGGGFFG9FGGGGGGFGGECAFGFGGDFFC9FGGGDGCEC77C:FGGGGGGFGFCFGG>7F@FEGG5FFE*1BF@EE=B6C:C@@C<AFE79<F?,:007<E=GGEGF8F<;FFGECDE9@F=8CFGFFCFEFF@18CD@C@FDGGDF9FC747>GECGFDD@FA9DF9FBA*CGDGGGFGGFCFCGEGGFED>>BCDF:FCCDEEBFA,F<@<9CDE,FFA<8GGFGGDGGFFCEDGGGDGGFGE@EEFGGCGGFFCGGGGGFFCEFB,GGGGFA8FC<FDGFEGGGF9CGGGGGGGFFFFGGGGGGGEGCCCCC
@s801 105
TGAGGAATATTGGTCAATGGGCGAGAGCCTGAACCAGCCAAGTAGCGTGCAGGATGACGGCACTATGGGTTGTAAACTGCTTTTATAAGGGAATAAAGTGAGAGTCGTGACCCTTTTTGCATGTACCTTATGAATAAGGACCGGCTAGTTCCGGGCCAGCAGCCGCGGTAATACGGAAGGTACGGGCGTTATCCGGATTTATTGGGTTTAAAGGGAGCGTAGGCCGCAGGTTAAGCGTGTTGTGAAATGTAGGGGCTCAACCTCCGCACTGCAGCGCGAACTGGCTTGCTTGAGTACGCACAACGTGGGCGGAATTCGTGGTGTAGCGGTGGAATGCTTAGATATCACGAAGAACTCCGATTGCGAAGGCAGCTCACGGGAGCGCAACTGACGCTGAAGCTCGAAAGTGCGGGTATCGAACAGGATTAGATACCCT
+
FGGGGGGGG9FGGFGDGGGGGFFGGGGG@FFFGGGGGGGCFDEFGGGGGGFFGGGGGECEG+@<@,9AEEFGECFFFEEGFGGGFFGGFFGFGCFFGGGCAADEAFGGGGGG8D<<FF=<FGGGGCEFFGGGFGAEG9FF,BCF7C:FA9<FE7CCFCFFEGGFEEGEGGG2;,*>7F:F:5>8*<::*=CF@<CEG<32<5%FFC,<<<:;9<))<288%4:C9:*;3GFECC>B?C<?@C=7<>9EC?./FB>FDD,:@F<57@8@,3@@+C8:GF=?GFFB333,@,CF:++88FB7D8+DGGGCGEC>9,+GGD+GFE@+?8EFAA5EEFFFEGGFFEF8E7DGFC55FCEE@GGGF@EFFF<GFF<FFCFEGGDGGCEGFFCCEGGGGGGFECEE@FDDE7FDGFFFEC<FFGFFFFGFDGFAGFGCCCBC
@s801 106
TGAGGAATATTGGTCAATGGGCGAGAGCCTGAACCAGCCAAGTAGCGTGCACGAAGGCGGCCCTATGGGTTGTAAACTGCTTTTATAGGGGAATAAAGTGAGCTACGTGTAGTTTTTTGCATGTACCCTATGAATAAGGACCGGCTAATTCCGTGCCAGCAGCCGCGGTAATACGGAAGGTCCGGGCGTTATCCGGATTTATTGGGTTTAAAGGGAGCGTAGGCCGGCGATTAAGCGTGTTGTGAAAGGTAGAGGCTCAACAGCGGAACTGCAGCGCGAACTGGTGTCCTGGAGTACGCATAAAGTGGGCGGAATTCGTGGTGTAGCGGTGAAATGCTTAGATATCACGAAGAACTCCGATTGCGAAGGTAGCTCACTGGGGCGCAACTGACGCTGAAGCTCGAAAGCGCGGGTATCGAACAGGATTAGATACCCT
+
CFFGFFFGGGFGGGGGGGGGGGGGGGGGGFGGFFGFGGGGFGGGGG@FEGG,C:+@@FGGGGGGGGFGCFGGGGGGGGGGGCFFGGEC<FF7FFGGGGGGGGGGGGGEFGDGEFGCGGGGG9FGGGFFDFGFGG9CEFGGFFGDE+:FFGF,DBF*@D@FGGGGGEEEGCGF@,<FFGG72BCCG9=FGGGF2>CE5::C9:+8CCA#EC<<FGE;<75>,:DDFC>#C7@+=7CAG:EC@<=0EG0)<..>*#CD67CFFF35;@5>CFB;>E?F@E=C?7?F2B+=@B,ADF@+69EC,?A@F8:GGGFED8GGGGGEFCED?>CCGGGGGGGF9DF;C,A=E?GGFFAGFFDGGFGGGGGGGGGGGCFGFECCFECC7GFGF<GGGGFEGGGF@GGGGGGFC:DCGGGFECFGGGFFFGGGGGFDFF8CCCCC
@s801 107
TGAGGAATATTGGTCAATGGACGAGAGTCTGAACCAGCCAAGTAGCGTGCAGGATGACGGCCCTATGGGTTGTAAACTGCTTTTATAGGGGGATAAAGTGTGCCACGTGTGGCATATTGCAGGTACCCTATGAATAAGGACCGGCTAATTCCGTGCCAGCAGCCGCGGTAATACGGAAGGTCCGGGCGTTATCCGGATTTATTGGGTTTAAAGGGAGCGTAGGCCGTCTTATAAGCGTGTTGTGAAATGTCGGGGCTCAACCTGGGCATTGCAGCGCGAACTGTGAGACTTGAGGGCGCAGGAAGTAGGCGGAATTCGTCGTGTAGCGGTGAAATGCTTAGATATGACGAAGAACCCCGATTGCGAAGGCAGCCTGCTGTAGCGCAACTGACGCTGAAGCTCGAAAGCGTGGGTATCGAACAGGATTAGATACCCT
+
CEFGGGGGGGGGGGGGGGGGGGGGGGGGGGGGGGGGGGGFFFEGGGGGGGGGGGGGFFFGEGGGGGGFGGGGGGGGGGGGGGFGGGGGGGGGGGGGGF<FGGGGGGGGGGGGFGGGGGGGGGGGGGGGGFC9FGGGGGGDGFFEDEGGFGGGDGGGGGGC7F,>FEFFGGGF@CFGGGGGFFGGGGGGG:E>GGGGGECFG7CEEDFFGGCFGFE0C;E=?CGCCEE>FEF>GCG<ECF<:>-FF,C)F85E>GG8FFF@:BFGGD=CGFC7GFBC67C=BGC9FC>,GFC@36+@+A,,GGFCF>GGGDFED8DGGGFBBF7E?ECFGCE<EFFFFEF;?=@DFCFFFFA?=8+C,4?@@FCFCC<FC@DGGGGGGFF:FEFGF9FGFF;GGGGGGEGGF@FEFCGEGGDGGFGGGGEEGGFF9,GGF@,CC@9C
@s801 108
TGAGGAATATTGGTCAATGGGCGAGAGCCTGAACCAGCCAAGTAGCGTGCAGGATGACGGCCCTATGGGTTGTAAACTGCTTTTATAAGGGAATAAAGTGAGAGTCGTGACTCTTTTTGCATGTACCTTATGAATAAGGACCGGCTAATTCCGTGCCAGCAGCCGCGGTAATACGGAAGGTCCGGGCGTTATCCGGATTTATTGGGTTTAAAGGGAGCGTAGGCCGGAGATTAAGCGTGTTGTGAAATGTAGACGCTCAACGTCTGCACTGCAGCGCGAACTGGTTTCCCTGAGTACGCACAAAGTGGGCGGAATTCGTGGTGTAGCGGTGAAATGCTTAGATATCACGAAGAACTCCGATTGCGAAGGCAGCTCACTGGAGCGCAACTGACGCTGAAGCTCGAAAGTGCGGGTATCGAACAGGATTAGATACCCT
+
FEFGGGGGFGFGGFGGGGFCGG7@FFGGGFGGGGGGGGGGGGGGGCECFE?FGGGGDECGEEGCGGFGGGGGGFGGGGGGGFGGGGGGFGGBF<FGGGGFGGGGFGGGGGGGGGFFFGGF,9BBFFGDAEFGFFF9FFFF<FGGGGGGGAF<=DFGGGGGAGGDFDEGGGGGGFGC**>:FCFGGG*=FFG*;9<C5AF?G>=C@C7<CCF@FFGAB1B;4=82<AEECFFGC:DBECGGFFF?C(<'@BB?CCE>D>*FF<,GGGFFCGCCGF8@8D=A?FCB>B+G?B<75F8C>9=?CF:CEEFEC,C9+,EEGGGGFFEG?@,A44<?9CGFF9GE?;<<GGGGGGGFAFF7FA@DGFC<CA@GFCEEGFGGFFCFDEFFAGFEFCCGGGFF8GGGGGGGGGGEEGFGGGGGGGGGGGGGFGFC@C,CCCCC
@s801 109
TGAGGAATATTGGTCAATGGGCGAGAGCCTGACCCAGCCAAGTAGCGTGAAGGATGACGGACCTATGGGTTGTAACCTGCTTTTATAAGGGAATAAAGTGAGTTTCGTGAGACTTTTTGCATGTACCTTATGAATAAGGACCGGCTAATTACGTGTCAGCAGCCGCGGTAATCCGGAAGGTCCGGGCGTTATCCGGATTTATGGGGTTTAAAGGGAGCGTAGACCGGAGATTAAGCGTGTTGTGAAGTGTGGATGCTCAACATCGGCACTGCAGTGCGAACTGGTTGCCGTGAGTACGCACAACGTGGGCGGAATTCGTGGTGTAGCGGTGAAATGCTTAGATATCACGAAGAACTCCGATTGCGAAGGCAGCTCACTGGAGCGCAACTGACGCTGAAGCTCGAAAGTGCGGGTATCGAACAGGATTAGATACCCT
+
AFEFGFGGGFGGGADFGGEC<CFFEGG,E@FE8@FFGG<EGF,CCFGGG,CFGDFFF9FC6+8E=DFD<FFF:EF65944C,<EF,EEFFG,A,CAEFG<9F<,CFCF?FC?,5CFDFDFFF<??A5,A4E?<?FG,AEFF7@CC8>=B<,,+8F,:,3<9DDF+++@FG<,,@3*>*>F:,,>EG=@<CBCEFF41<=<FD#EFF6=CF<:F<:8E3EE:<(798:+:/;C:B>?C@C>6::?7,<9>/<>>?CD7=<@>#::#C6FGFC7CF6EC9FEFDGFCF>C639FFF=84A@+@,8+84+CC8CE7GEEB<=A?A87?ECFGFGFEAFFE?EDGCFEAGGGGFCF8F@,7DE:F>GGGF9EC,FGDFECGGDGGDCE<C@GFCBCC,FFB+7FFGFFF@EGGDEF@,F8FFEFFAGFFGCGFE,C@CCC
@s801 110
TGAGGAATATTGGTCAATGGGCGAGAGCCTGAACCAGCCAAGTAGCGTGCAGGATGACGGCCCTATGGGTTGTAAACTGCTTTTATAAGGGAATAAAGTGAGTCTCGTGAGACTTTTTGCATGTACCTTATGAATCAGGACCGGCTAATTCCGTGCCAGCAGCCGCGGTAATACGGAAGGTCCGGGCGTTAACCGGATTTATTGGGTTTAAAGGGAGCGTAGGCCGGAGATTAAGCGTGTTGTGAAGTGGGGATGCTCAACAGCGGCACTGCAGCGCGAACTGGTTTCCTTGAGTACGCACAAAGTGGGCGGAATGCGTGGTGTAGCGGTGAAATGCTTAGATATCACGAAGAACTCCGATGGCGAAGGCAGCTCACTGGAGCGCAACTGACGCTGAAGCTCGAAAGTGCGGGTATCGAACAGGATTAGATACCCT
+
FFGGGGFF<FGGGGGGGGG?FFEGGGDFFFGGGGGGGGF@ECC<EFFGGGGGG7FFFGEGCFGGFE,CFAFEGGGGGGGGGGA9EAEFGGGGGGGF,AFGGC,CFCFFGGGGGGGGGCGGG9,:5<FGGGGGGCF,?F8FFGDCEEFFGCFCAFGG>EFGGG7FCE+5@C7;@BFDECEFGGG*8:C*=F**2?:8=<<-/9FFC72<:BB2CC2;;3?);<7CFEG/E@CF6+1.<0';<=*04*#%D,8>38,B<7,3*338=,3@,,CCC=CC@GDDFFGGGGGFFDFFDGGFECCGF9AA:+E@GFA;C@@4+FFGFCE8FGEECAC599FEFC<D<@,F8GFGFFEEEB7FGGGF:,B,=C<FEEEB9C<E:,EFFF7GGFCEGFBDGGGDCGGF@GFECECGGDGGEFFFGGGGGGGGGGGGGFFAA-@A
@s801 111
TGGGGGATATTGCACAATGGAGGAAACTCTGATGCAGCGACGCCGCGTGGAGGAAGAAGGTCTTCGGATTGTAAACTCCTGTTGTTAGGGACGATAATGACGGTACCTAACAAGGAAGCACCGGCTAACTACGTGCCAGCAGCCGCGGTAAAACGTAGGGTGCAAGCGTTGTCCGGAATTACTGGGTGGAAAGGGACCGCAGGCGGGCATGCAAGTTGGAAGCGAAAACTATGGGCTCAACCCATAGCCTGCTTTCAAAACTGCGTGTCTTGAGTAGTGCAGAGGTAGGCGGAATTCCCGGTGTAGCGGTGGAATGCGTAGATAGCGGGAGGAACACCAGTGGCGAAGGCGGCCTACTGGGCACCAACTGACGCTGAAGCTCGAAAGTGTGGGTATCGAACAGGATTAGATACCCT
+
?<FFGCEGG<AFGFGGFGFFEGGFEFGDG9FFGEFF,EFGGGGGGDE@B7FGGG<EFDFCFFCEFGGDFGGGGGGGDGDFFGGGE8FGF?DDFFF@GGGCF7@FFEFGFEGEBD<FGGGGGGEEG::F,>DFCCE7DDFGGFCGE*3CFEGGCEF,,,<<<:<?<>F::<F?B<C@7FGGCGF<7<CD#?B8?FE6#38:7CGCC::=?FGGGFD=31<><?FGD/:>FFF:F9FGF@<D>:7C@C8<FB8C,DC/@C796@7+D@GD>=E,9FA?89@GCGGGFCFC?,BF@E8GE7GGFF@C>GEFFF<F=FFF7?DDECC@+CFFFFCGEFCC<GCGGGGGFF@GGGGDGGGFFGFGGFCGGFF7FFFCE<E9E@CB@CF@C?GGGGGGGGGGCFFFACGFF@FGGGGCCB9C
@s801 112
TGAGGAATATTGGTCAATGGACGAGAGTCTGAACCAGCCAAGTAGCGTGCAGGATGACGGCCCTATGGGTTGTAAACTGCTTTTATAAGGGAATAAAGTGAGTCTCGTGAGACTTTTTGCATGTACCTTATGAATAAGGACCGGCTAATTCCGTGTCAGCAGCCGCGGTAATCCGGAAGGGCCGGGCGTTATCCGGATTTATGGGGTTTAGAGGGAGCGTAGGCCGGAGATTAAGCGTGTTGTGAAATGTCGAGGCTCAACGGCTGCACTGCAGCGCGAACTGGTTTCCTTGAGTACGCACAAAGTGGGTGGAATTCGTGGTGTAGCGGTGAAATGCTTAGATATCACGAAGAACTCCGATTGCGAAGGCAGCTCACTGGAGCGCAACTGACGCTGAAGCTCGAAAGTGCGGGTATCGAACAGGATTAGATACCCT
+
FGGGGFFGGGGGG9CFEGFGEFGE7CG@FGGGGGGGGGFGDFFGGGGGGGGFFGGGGGGGGEGGF,ECFG@EFAFEGGGGGCFGFFGCFFFCFGG9F9@FFGEFAECGE<FEFF9DFGEFG,C9,CF9FAFEF<FAFGFEGFC:7BCFG9CBF3+,39CF<FCFCCEFGGD:,,@CFC:C-;BBCCEEGGEC@4FG-=A@73)<<<17<,,<CC@84)FFDF:7CEGFE=?:<+<AF>GD@@>GGGE>?@#>:#D:8:>9@,,#=CD<@:@8/84B9;33DEFB,>B,EEAE?F=8+,8,@,C,C@+<C,FB@,7GEFGFE,C+FE@,CCGGFFCGF<FFFCDGGFGFGGGGFC@,EDCCF7GGGFFGFE<EFCEF8EFFF@@,FGGGGEGGGFFFE+GFFGGGGGFCECGGGGFGFDGGFCGFDFGGGGFCCC9C
@s801 113
TAGGGAATCTTCGGCAATGGGGGGAACCCTGACCGAGCAACGCCGCGTGAGTGAAGAAGGCTTTCGGATCGTAAAGCTCTGTTGTAAGAGAAGAACGAGTGTGAGAGTGGAAAGTTCACACTGTGACGGTATCTTACCAGAAAGGGACGGCTAACTACGTGCCAGCAGCCGCGGTAATACGTAGGTCCCGAGCGTTGTCCGGATTTATTGGGCGTAAAGCGAGCGCAGGCGGTTTAATAAGTCTGAAGTTAAAGGCAGTGGCTTAACCATTGTTCGCTTTGGAAACTGTTAGACTGGAGTGCAGAAGGGGAGAGTGGAATTCCATGTGTAGCGGTGAAATGCGTAGATATATGGAGGAACACCGGTGGCGAAAGCGGCTCTCTGGTCTGTAACTGACGCTGAGGCTCGAAAGCGTGGGGAGCAAACAGGATTAGATACCCT
+
GGGGGGGGGGGGGGGDFGGGFGDGGGGGGGFGGGGFGGGGGGGEEGE6FGGGGGGGGGFGGGGGGGDEGGGGGGGGGGGGGGGGGGGGGGGGGC@>CFEFEFGGGGGGGGGFFGGGGGGFGFGGGFGGGGGGFGFGCFGGGGGFFEEFGE58>+<F7?E6;E5+<58E>@E=88?*A+<<FFG*;<+<*:CEC**8C5:EEG5F;CCG>FFC:?4@G(@;>1?DGGEDG:GG8FE,@@7::8?EGC<?C=AFEFGFGG8GGFGFBC><E8A<>FDFCCGGDG<3=FGGGGGFFDB,GFGGGGGGCGEGDGGF<GFAC,=CFEFFEF@EGDEEGFFF9GFFCCFCGFDFC??EE?9GECCGGDEECGFFCFGDEEEGFC@CDCFFGFFDF9FFECEFCGFGGGGGGGGGGFEGGGGEEDF<FGGGGGGGFF@GGGGGCCCCC
@s801 114
TGAGGAATATTGGTCAATGGACGAGAGTCTGAACCAGCCAAGTAGCGTGCAGGATGACGGCCCTATGGGTTGTCAACTGCTTTTATACGGGAATAAAGTGAGTCTCGTGACACTTTTTGCATGTACCTTATGAATAAGGAACGGCTAATTCCGTGTCAGCAGCCGCGGTAATACGGAAGGGCCGGGCGTTATCCGGATTTGTTGGGTTTAGAGGGAGCGTAGGCCGGAGATTAAGCGTGTTGTGAAATGTAGACGCTCAACGTCTGCACTGCAGCGCGAACTGGTTTCCTTGAGTACGCACAAAGTGGGTGGAATTCGTGGTGTAGCGGTGAAATGCTTAGATATCACGAAGAACTCCGATTGCGAAGGCAGCTCACTGGAGCGCAACTGACGCTGAAGCTCGAAAGTGCGGGTATCGAACAGGATTAGATACCCT
+
ACFFGGGGEFGGFDCGGGGG<CFG@FG,CECFFGFGGGF<CFFFGGGGCEDCFF<F8,6@6@C@FEFDGFGDC,CAEDGFCFF<?E,,:C>::,,CFG9<,??,:AE=@<+5B,?AA9FFGEEGCEFFFE,?@EFG,AFE,?3CCEGG9DGGFGGDFFDFD8FFG>CCCG7D@;CC**@**6:EGG*4<=E8C::5.CFB$=<FC==FF72?CFE@E3CE5<56FGGBGGF=1><4ECFDDE:CDFG0DF5*5BCD6C:B@AFADC6B/CF>C>.@0E/@8DBADF<8EB,F5FECEE8EEF:CC6F?C4C>4,8CEBF?B,@=5E=ECEE,FFFFF<FGFD@CE7GGGFGFGGGFGFDGGGGFFFGFF<AGGGFEFGDEFFFGFFFBEFCGGGGGFCGGFEFGGGGFCCC,EECGGGFFGGGGGGGGGGF8CCCC
@s801 115
TGAGGAATATTGGTCAATGGGCGAGAGCCTGAACCAGCCAAGTAGCGTGCAGGATGACGGCCCTATGGGTTGTAAACTGCTTTTATAAGGGAATAAAGTGAGTCTCGTGAGACTTTTTGCAAGTACCGTATGAATAAGTACCGGCTCATTCCGTGCCAGCAGCCGCGGTAATAAGGCAGGTCAGGGAGTTATCCGGATTTATTGGGTTTAAAGGGAGCTTAGGCCGGAGATTAAGCGTGTTGCGAAATGTAGATGCCCACCATCTGCACTGGAGCGCGAACTGGTTTCCTTGATTACGCACAAAGTGGGCGGGATTCGTGGTGTAGCGGTGAGATGCTTAGATATCACGAAGAACTCCGATTGCGAAGGCAGCTCACTGGAGCGCAACTGACGCTGAAGCTCGAAAGTGCGGGTATCGAACAGGATTAGATACCCT
+
<CEFFF<8FFG9E;C@EFCC8FCGFBFGG98EFFGGGGFFFFCEEC+B:7FGCE@FC@FCBFF@EFEGGG7=,<?FF<9FFFGGGG,C<9F,EFFF,EBFCF5?<F?9EBF?,<,EFG:9F,:CC?D+::FE,C,EEF,@,:B+B+3C9DDGGGFCEFFFG=BDC8@+>**,@,7@,@>3>E7D7>E:*8@;D,*4/*<>E@,77<**6<<<<<@FC6#./C:66<B3=22E<@C5:FFC85#@E<:4C;5,5,6**3,,3,9FGCFFE@3+E7EF>37,,DGFFF8GE975*++FCGDFB7C,86=:GEB9+8EEBFAE8GGEB>?,A9,9,CAA4-<DE,9E8DFGE,BF6=7GEGGEFB,,,E<FC,FFGGFEC,C@GGGE9CFDGCBGFGFFFFF8F@CFGGGGFGGGGGGGGGDFFFFFCGF9GGFCCCCC
@s801 116
TGAGGAATATTGGTCAATGGACGAGAGTCTGAACCAGCCAAGTAGCGTGCAGGATGACGGCCCTATGGGTTGTAAACTGCTTTTATAAGGGAATAAAGTGGGAGTCGTGACTCCTTTTGCATGTACCTTATGAATAAGGACCGGCTAATTCCGTGCCAGCAGCCGCGGTAATACGGAAGGTCCGGGCGTTATCCGGATTTATTGGGTTTAAAGGGAGCGTAGGCCGGAGATTAAGCGTGTTGTGAAATGTAGACGCTCAACGTCTGCACTGCAGCGCGAACTGGTTTCCTTGAGTACGCACAAAGTGGGCGGAATTCGTGGTGTAGCGGTGAAATGCTTAGATATCACGAAGAACTCCGATTGCGAAGGCAGCTCACTGGAGCGCAACTGACGCTGAAGCTCGAAAGTGCGGGTATCGAACAGGATTAGATACCCT
+
GGGGGGGGGGGGGGGGGGFGGGGGGGGGGGGGGGGGGGGGFGGGGGGFGGGFGFGGGGGGGGGGGGGGGGGGGGGGGGFGGGGGGGGFFFF,EFGGGGGGFGFGGGGGGGGGGGGGGFEGGGGFGGGGGGFGGGFGGGFGGGGGGGGGFGGGGGGGGGGGD:FFGGGGGEFAFGGGGGGGGGGGCFEE@@EGGG?GGEGGGFGFGG<FGEFFGGGFG>EB?CCD9GFD=GFF:EGBGFC8FFFGFGGGFB>EF@EEGFFC>GGEFGG>CFGEGGEEEFDDFGGG3GFB9B,FDEC?EFFEE?F8GGGGGFFE>,EEEE@FFEEEFGGGGGE<F,9F;DF8F;GGEFEFEF<?EFDCDGGGGGFFFE9FF@GFDAGGGGGGGGGGGGFGGEEFFDGGGGGGGGGGGGGGGGGGGGGGGGEDFGGGGGGGGGFBCCCC
@s801 117
TGAGGAATATTGGTCAATGGGCGAGAGCCTGAACCAGCCAAGTAGCGTGCAGGATGACGGCCCTATGGGTTGTAAACTGCTTTTATAAGGGAATAAAGTGAGTCTCGTGAGACTTTTTGCATGTACCTTATGAATAAGGACCGGCTAATTCCGTGCCAGCAGCCGCGGTAATACGGAAGGTCCGGGCGTTATCCGGATTTATTGGGTTTAAAGGGAGCGTAGGCCGGAGATTAAGCGTGTTGTGAAATGTAGATGCCCAACATCTGCACTGCAGCGCGAACTGGTTTCCTTGAGTACGCACAAAGTGGGCGGAATTCGTGGTGTAGCGGTGAGATGCTTAGATATCACGAAGAACTCCGATTGCGAAGGCAGCTCACTGGAGCGCAACTGACGCTGAAGCTCGAAAGTGCGGGTATCGAACAGGATTAGATACCCT
+
CFDGGGGGGFGGGGGGGGGGGGGGGGGGGGGGGGGGGGGGGGGGGGGGGGGFGGGGGGGGGGGGGGGGGGGGGFGFGGGGDGGGGGGGGGGFFGGGGGGGGGGGGGGGGGGGGGGGGGGGGGGGGGGGGGGGGGGDA9F,B@BECBCFFGGGGGGG@9>D,:@F>CGGGGGGFFGGGGGGGFFDDFE7CCGEFGGG=E<FCFGGGGFFGFGGDGGFC>GFFECGCEGBGGGGGGEB=CGFFGGGFGFCGFFGFFDFFCFCFFGEAF?FGFFCGGE:+FCE?GGGGGGGDGFGFF>GGGGGFBFGCEGEF8FFD>8GGGGGGGEEBECFGGGFGGGGGGGFGGGGGGGGGGGGGGEFCGFEGGGFGFCGGGGGCFFF<8GGGGGGGGGGGGFGGGGGGFGGGGGGGGGGGEGGGGGFGGGGGGGGGGGGGFFCCCCC
@s801 118
TAGGGAATCTTCGGCAATGGGGGCAACCCTGACCGAGCAACGCCGCGTGGAGGATGACACTTTTCGGAGCGTAAACTCCTTTTCTTGGGAAAGAATTATGACGGTACCCAAGGAATAAGCACCGGCTAACTCCGTGCCAGCAGCCGCGGTAATACGGAGGGTGCAAGCGTTACTCGGAATCACTGGGCGTAAAGGACGCGTAGGCGGATTATCAAGTCTCCTGTGAAATCTAACGGCTTAACCGTTAAACTGCTTGGGAAACTGATAATCTAGAGTAAGGGAGAGGCAGATGGAATTCTTGGTGTAGGGGTAAAATCCGTAGAGATCAAGAAGAATACCCATTGCGAAAGCGATCTGCTGGAACTTAACTGACGCTAATGCGTGAAAGCGTGGGGAGCAAACAGGATTAGATACCCT
+
GGGGGGGGGGGGGGGGGGFGGDGGEFFFGGDFGGGGGGDGGGGGGGGGEGEFBFGGGFEFGGGGGCCGGGC7?BBFFGGCEFGGAFGGGEFCFGFCGFGGGGGGGGGGGGGGGGC>DFGGFEGDCGDECFGFFGFFG:FFCF>DCGG@CGEGCAFGG><CEG<<AFGFG?G=FCGGEEC<GC96FG<<E,CFF<ACGG=CEE<CDEE9FE=.AFGDF4=92,9?%DEB*F>9C-D98AGGF7EFGE?FFA4DDGCFGGGDCE??GGGFF=E?C+GGFGF@:,GGGGGGGFFGFFF8B=FFFFGFFFFDFFFC9GGGEFECGGGGGGGGCFGGGEEDGFGGGGFGGFDEFGGGGFECGGGFGGGGGGGGDGFBGGGGGGGFFGGGGEGGGGGGGFFFGGGFFGGGGGGGFGGGCCCCC
@s801 119
TGAGGAATATCGGTCAATGGGCGAGAGCCTGAACCAGCCAAGTAGCGTGCAGGATGACGGCCCTATGGGTTGTAAACTGCTTTTATACGGGGATAAAGTGGGCCACGTGTGGCTTATTGCAGGTACCGTATGAATAAGGACCGGCTAATTCCGTGCCAGCAGCCGTGGTAATACGGCAGGTCCGGGCGTTATCCGGATTTATTGGGTTTAAAGGGAGCGTAGGCCGTCTGTTAAGCGTGTTGTGAAATGTCGGGGCTCAACCTGGGCATTGCAGCGCGAACTGGCAGACTTGAGTGCGCAGGAAGTAGGCGGAATTCGTCGTGTAGCGGTGAAATGCTTAGATATCACGAAGAACTCCGATTGCGAAGGCAGCTCACTGGAGCGCAACTGACGCTGAAGCTCGAAAGTGCGGGTATCGAACAGGATTAGATACCCT
+
FGGGFECFGDFEEFEDFGCAGGGGGEGGFFGGGGFFGGGGFG9<CGGGGGGFGGGGFFEG:@FFFCFE8C=C:EFGFECFFEGGCFGFFGD7BFFCEDEEE@FGCDCF@F?7+=AEGF9<FGD,D<,CBF<ABFGGF9B@BCFGGDE@FFGF8FFEGGDC:BCGC*5>CF3,@F7F*1:C<C,=:CEE:FG*5FF:=CC;FCCF?<<C*FCG<<EFG>8<BCDCCCF:FCCC<AFA?DGECE@ECDEECGEGFFC>:#@'FGFEFCE=FCFCFF8>DE9=GFFFEAB@EBA8>GGGEEFDGGFF<CGFB89GFE>+GFGDGF>7>GGECCF?FFGGFC?;?@,EFGGGGGGE@ECEGGD:BCDDFFEFFC9GGCECFGGDGGGGGGFFCEFGGGGGFCF@FGFADEGGDEF@GGGGGGGFGGGGGGGGFAE<CCCC
@s801 120
TGGGGAATATTGCACAATGGGCGCAAGCCTGATGCAGCAACGCCGCGTGGAGGAAGACGGTTTTCGGATTGTAAACTCCTGTTCTTAGTGAAGAATAATGACGGTAGCTAAGGAGCAAGCCACGGCTAACTACGTGCCGGCAGCCGCGGTAATACGTAGGTGGCAAGCGTTGTCCGGAATTACTGGGTGTAAAGGGAGCGCAGGCGGGGGAGCAAGTCAGCTGTGAAATCCATGGGCTTAACCCGTGAACTGCAGTTGAAACTGTTCTTCTTGAGGGAAGTAGAGGTTGGCGGAATTCCGAGTGTAGCGGTGAAATGCGTAGATATTCGGAGGAACACCGGTGGCGAAGGCGGCCAACTGGGCTTTTACTGACGCTGAGGCTCGAAAGTGTGGGGAGCAAACAGGATTAGATACCCT
+
EFCEFGGGFDFGGGGFFGFFGGGGGGGGGGGFGGGGGGGGGGGGEECFEGFFEGGGGGGGGDGGCGDGGGC?FCEGGFGGGGGAE9EDFFGGGCFEFGFGFFGGGGGGGFGF@EGGGGGGDDC>=:FGGGGEDFECC+@7<CFGGC>FGGDGAAFG9>CC,:@<FC:+C:CGGF?7F+<<FCF:CF??F,@G=EF>2::E?7EE?>EG1D<C8;D>5FFCFFCFF6<$<B8@CFF<AFCFFEEFFGFEGDDC?FFFEE>>FC,:CD:9,,BDB)D#C9GE==A,7D6GGDFEE=467B+F9BCEGFGEFE,C,7B@>,C,E9@4EEEEGFECECB7EGGGGFEEFFEDGFB8GGGGFGDGFFGGFF@9GGFBEGGGGEGGFFCGDEFDGGFDFEFAGGGGGGGGGGGGGGFFCCCCC
@s801 121
TGAGGAATATCGGTCAATGGGCGAGAGCCTGAACCAGCCAAGTAGCGTGCAGGATGACGGCCCTATGGGTTGTAAACTGCTTTTATACGGGGATAAAGTGGGCCACGTGTGGCTTATTGCAGGTACCGTATGAATAAGGACCGGCTAATTCCGTGCCAGCAGCCGCGGTAATACGGAAGGTCCGGGCGTTATCCGGATTTCTTGGGTTTAAAGGGAGCGTAGGCCGTCTGTTAAGCGTGTTGTGAAATGTCGGGGCTCAACTTGGGCATTGCAGCGCGAACTGGCAGACTTGAGTGCGCAGGAAGTTGGCGGAATTCGTCGTGTAGCGGTGAAATGCTTAGATATCACGAAGAACTCCGATTGCGAAGGCAGCTCACTGGAGCGCAACTGACGCTGAAGCTCGAAAGTGCGGGTATCGAACAGGATTAGATACCCT
+
GGGGGFGGGGGEGGGGGGGGGGGF+CFGGFFGGGGFCFFEFEFEFGGCEEGGGGGFFFGGGGGFGGCGGG7@FFGGGGGGGGFGGGGFFEG@FFF9FFF<?EBE@FGEFFGCDFGGGFGGGGGGGGGFFDFGGGDGDGGGGFFE@E<FGGGGFE@+@DF@,>BFE>FGGGGF@C>FECCF=GGGG8EGG=D=GFGGACCG$(CFCC9A8CFFGEE6:<C+?ED>GG>>FFGC<:<<CG4<9GGEB,5E>@CED>EBC7FCF#'%D>E8+FF<@GGFEFEECCDC,,>5,DDA*>8>GFBC,E9FD4+EGGGFD@+EDFFFFGGEBEGGGFFB9FFDBDF=DAGGGGFGGGFGGGFCDFF7EFFFFE9GGFAGFF@EF@C@FFDGGGGGGGFGGGGGGFGGGGGFFGF@C+FCGGGGGGGGGGGGGGGFGFGCCCCC
@s801 122
TGAGGAATATTGGTCAATGGGCGAGAGCCTGAACCAGCCAAGTAGCGTGCAGGAAGACGGCCCTATGGGTTGTAAACTGCTTTTATAAGGGAATAAAGTGGGGGTCGTGACCTCTTTTGCATGTACCTTATGAATAAGGACCGGCTAATTCCGTGCCAGCAGCCGCGGTAATTCGGAAGGTCCGGGCGTTATCAGGATTTATTGGGTTTAAAGGGAGCGTAGGCCGGAGATTAAGCGTGTTGTGAAATGTAGACGCTCAACGTCTGCACTGCAGCGCGAACTGGTTTCCTTGAGTACGCACAAAGTGGGCGGAATTCGTGGTGTAGCGGTGAAATGCTTAGATATCACGATGAACTCCGATTGCGAAGGCAGCTCACTGGAGCGCAACTGACGCTGAAGCTCGAAAGTGCGGGTATCGAACAGGAGTAGATACCCT
+
ECGFGGGGGGGGGFFFFGCEFCFGGGGGGGGGGGGGGGGGGC,EFGGFFGGFGEGGFFGGGGGFGGGEFAFFFFCFFGGG9?FGG9ECFFFFF8AAFCFFG8FEFCG@FGGGGFGGGGGGFFGGEGGGGGGFCD;;?EGGGDG@CEEGCFFG@FFGGGGFF,DFG>FEGGGF,,<C7*<F,BFEGG=CFG@7C$/CC+FB7C:GFGFGEG??8<#5?:,5DFEFCEG)GF@7:1GBEGED6@>E@;AFB7:@7<E>D<F@;8,,@=3@787@:@=7@E==DDFFD<AD>,,F?FEFCE,<GEC,F=7CF8?@+4+8C@7GGFEC>E:FF9FAFDFGCF?DF;@D?GFFF<CGCF@B,GGECGFFAC?GGFCGFFGGFDGEEF@GFD<GGFCBFEFE;+F68>GFEGGGGDFCGE@8EGFBFEGGF<GGFEGCCCCC
@s801 123
TGAGGAATATTGGTCAATGGGCGAGAGCCTGAACCAGCCAAGTAGCGTGCAGGATGACGGCCCTATGGGTTGTAAACTGCTTTTATAAGGGAATAAAGTGAGCCTCGTGAGGCTTTTTGCATGTACCCTATGAATAAGGACCGGCTAATTCCGTGCCAGCAGCCGCGGTAATACGGAAGGTCCGGGCGTTATCCGGATTTATTGGGTTTAAAGGGAGCGTAGGCCGGAGATTAAGCGTGTTGTGAAATGTAGATGCTCAAGATCTGCACTGCAGCGCGAACTGGTTTCCTTGTGTACGCACAAAGTGGGCGGAATTCGTGGTGTAGCGGTGAAATGCTTAGATATCACGAAGAACTCCGATTGCGAAGGCAGCTCACTGGAGCGCAACTGACGCTGAAGCTCGAAAGTGCGGGTATCGAACAGGATTAGATACCCT
+
?EFGGGFGFGGGGGGGGGGGGGGGGGGGGFFDGGFF<<FGGGFGGGGGGGGGGGGGGGGGCCGGGFFEFGEGGGFGGGGGGEDGGGDFGFG=EFBDGFGGGGGGGGG<=CG@FGGFGCFGGGEGEFGGGGGGCF;FFDEEFFGDCC=FGCFFGGCEGGG?F?FFFEGGG:FFEFFGGE::5:FG4GGGGEEGGGFGE<9E@+:B<=>C.FCCFGGAEEFA=C84DF@FGF;GFCFEGF>8FG<GGG-FFBE6CF@?GFF3#CFGGGGGGGGEECBF>EG@7,FDFGFGGDC9*FCCGFGFGF9AF@+GEFGDGGDGEFDEEC>+?@CCFFF?CFFCE-FEGGD<8GGGGGFFE==:>GFCGEGEGF<CF8FGEFFFEC@F@GGGGGFEGFFGGGGFE:GGF@GGFGGGGFFFEEFGGGGFGGGEACGFFCEA9A-B
@s801 124
TGAGGAATATTGGTCAATGGACGAGAGTCTGAACCAGCCAAGTAGCGTGCAGGATGACGGCCCTATGGGTTGTAAACTGCTTTTATAAGGGAATAAAGTGAGAGTCGTGACTCTTTTTGCATGTACCTTATGAATAAGGACCGGCTAATTCCGTGCCAGCAGCCGCGGTAATACGGAAGGTCCGGGCGTTATCCGGATTTATTGGGTTTAAAGGGAGCGTAGGCCGTCTGTTAAGCGTGTTGTGAAATGTCGGGGCTCAACCTGGGCATTGCAGCGCGAACTGGCAGACTTGAGTGTACAGGAAGTAGGCGGAATTCGTCGTGTAGCGGTGAAATGCTTAGATATGACGAAGAACTCCGATTGCGAAGGCAGCCTGCTGTAGTGCAACTGACGCTGAAGCTCGAAAGCGTGGGTATCGAACAGGATTAGATGCCCT
+
FG9FFCFGGFGGGGGGGGGDGGGGFFGEGGGGFFFGGGGCCCFFGGGGGGGGGGGGGGGGGGEFGGCFGGGGEFEFDGGGGFGFFGGGGF@FFGGGGGGGGGGGFGGFDFGFGGFGGGGGGGFGFCEFGGGGGFGGFCGFFFFEGGG=<FDF@FGGGGGGCGGFGGGGGGGGFGGGGG7FGGGGDG>C@CCGFGFCED@FGF>GGGFGC:BFCC</82GF<FCFFGFEGGGGC>GAEFGC;GFFCCGGGEDGGFC>45>DC@(7EFGE=EGF>@-GEFFDDGFF9DFB=,FGFGGGGGEECECFF6EGF@FGCFCCEGFFE,88>GEGGEC<@GFBGEFDDCFCGGGGGGGFCCEF7GFFFFCBFE@GGGGGGGGGGFEEGGGGGEEEGFFGGGGGGGGGGGFD7FEFEGGFF,GGFGGFGGGGFGGGGGGCCC@C
@s801 125
TGAGGAATATTGGTCAATGGGCGGAAGCCTGAACCAGCCAAGTAGAGTGCAGGACGACGGCCCTATGGGTTGTAAACTGCTTTTATGCGGGGATAAAGTGGGCCACGCGTGGCCTTTTGCAGGTACCGCATGAATAAGGACCGGCTAATTCCGTGCCAGCAGCCGCGGTAATACGGAAGGTCCGGGCGTTATCCGGATTTATTGGGTTTAAAGGGAGCGCAGGCCGCCGGGCAAGCGTGCTGTGAAATGCAGTCGCTCAACGGCTGCACTGCAGCGCGAACTGCCCAGCTTGAGGGCGCGCAACGTTGGCGGAATTCGCCGTGTAGCGGTGAAAGGCTTAGATATGGCGAAGAACTCCGATTGCGAAGGCAGCTGACGGGTGCGTAACTGACGCTCATGCTCGAAAGTGCGGGTATCGAACAGGATTAGATACCCT
+
E8CCEEGF?FGCGGGGGGG8EEF7FGGFGGGGGGFGGGGGGGGGGFFFDCGDA:FGGGGGFGGGGGGGGGGEEGGCEGFGGGGFFGE9FEG>7CFFFFFGGFGCFGGD@FE7@FFFFFFGGGGGGFFGGGGGGF,D8@FGGBFEE@*FCFFEF<1<FG7<C@EFCEGGGEEG:FCCGEGGC+?ECEEGE*;ACFEGGGG9FF(FF5?E#32<@8C>854561;D4:#7?CEE8@:3C;82?C8FCC>6CEDE37FFCCGFCG#>,;<CG,C>GFGF>D=/;B>7@:,,,,,3*8+FCG@FDDGEGEC:845=FEGEC:C:FFE7EEBGGFFFFE,GGGGGFDFGGFGGGGGGEFCDGGGFFCGGGFEGGFFGFFB@F:@FCGGGFGFEGGGEGFFAF7GGGGFGGFGFGGGGGGGGGGGFFFGGGGGGGGGCC9CC
@s801 126
TGAGGAATATTGGTCAATGGGCGAGAGCCTGAACCAGCCAAGTGGCGTGAGGGACGACTGCCCTATGGGTTGTAAACCTCTTTTGTTTGGGAATAAAGTGCGCCACGTGTGGCGCATTGCATGTACCATTTGAATAAGGACCGGCTAATTCCGTGCCAGCAGCCGCGGTAATACGGAAGGTCCGGGCGTTATCCGGATTTATTGGGTTTAAAGGGAGCGCAGGCCGTAGGCTAAGCGTGCCGTGAAATACCGTCGCTCAACGGCGGCCGTGCGGCGCGAACTGGTCTACTTGAGTACGCGGGACGTTGGCGGAATTCGTGGTGTAGCGGTGAAATGCTTAGATATCACGAAGAACTCCGATTGCGAAGGCAGCTCACTGGAGCGCAACTGACGCTGAAGCTCGAAAGTGCGGGTATCGAACAGGATTAGATACCCT
+
FFGGGGGGGGGGGGGGGGGDGGGGGGGGGGGGGGGGGGGGGGGEGGGGGGGGGGGGGGCFGGGGGGGGGGGCFEFGGGFFFFDCGGGGFFCFGGGGGGGGGGGGGGGGGGGCGDCFGGGGDEDGGGGGGGGGGGGGGGGGGGGGGGGGFFGGGGGG7DFFGFGGGGFGGGGG;FFGEDFGGGGGGG5<F;D6GFGGCGFFECGFGGCEGGCGGGGFGFGF9CCDGEG@GC<;;?C8EEE>*?1:A+@FFFC:>:EFFDCFGGGGGEEGG5@1)E>E>GE8BCGFBDF<BFAFDCE@6ECC+=CGFGGGGFE>=GEEGGFGFF@+*=4,FFFAE9GGGDGFAE<=FFEGFAFFFF:EFGFCFFF7GGFGGFGGGGGGFFGGDGGGGGGGEEFGGGGGGFFE8GGGGGGGGGGFGGGGGGCFGGGGGGGGGGGCCC@C
@s801 127
TGGGGGATATTGCACAATGGGGGAAACCCTGATGCAGCGACGCCGCGTGGAGGAAGAAGGTTTTCGGATTGTAAACTCCTGTCGTTAGGGACGATAATGACGGTACCTAACAAGAAAGCACCGGCTCACTACGTGCCAGCAGCCGCGGTAAAAAGTAAGGTGCCAGCGTTGTCCGGAATTACTGGGTGTAAAGGGAGCGCAGGCGGGAAGACAAGTTGGAGGTGAAATCCATGGGCTCAACCCATGAACTGCTTTCAAAACTGTTTTTCTTGAGTAGTGCAGAGGTAGGCGGAATTCCCGGTGTAGCGGTGGAATGCGTAGATATCGGGAGGAACACCGGTGGCGAAGGCGGCCTACTGGGCACCAACTGACGCTGAGGCTCGAAAGTGTGGGTAGCAAACAGGATTAGATACCCT
+
FGGGGEFGGGGGGGGGGGFGFGGGGGGDGGGGFGGGGGGGGGGGGGGGGCCGGGFGFGGGFFEDFGG@CGCGGGGGFFGABFFF7FFC<FEDFG:CGGABFEGGGCFA<BDGA>CFGFECFFEDGG*@FFGFE,3DFDFGFC,FCGGGGEEGF,1@F,?F<>,+7<1CC7<?FFFFGGGGGGFG8F8E,<<A:CC*B=?ECCEDEGG:8E8CFGFFF>F?$FCCCFGF8FCCGDFFCF7F+EF1E@;E9FDEA=@F7>:CF>B:><B:CGGA4FD33<D8GF(FFB7CGGFFGGGEB:7FFAECFEDGGGFE@ECCGGGGGEFGGEGGFFDFCC:@EGGGGGGGGFCGGGGFGCECGGGGGFB<FGGGGGFGFE8FFFEF@EFDGFF@FCFFFGGGGCGGGGGGGGEGGGGCCC@C
@s801 128
TGAGGAATATTGGTCAATGGACGAGAGTCTGAACCAGCCAAGTAGCGTGCAGGATGACGGCCCTATGGGTTGTAAACTGCTTTTATAAGGGAATAAAGTGAGTCTCGTGAGACTTTTTGCATGTACCTTATGAATAAGGACCGGCTAATTCCGTGCCAGCAGCCGCGGTAATACGGAAGGTCCGGGCGTTATCCGGATTTATTGGGTTTAAAGGGAGCGTAGGCCGGAGATTAAGCGTGTTGTGAAATGTAAATGCTCGACATCTGCACTGCAGCGCGAACTGGTTTCCTGGAGTACGCACAAAGTGGGCGGAATTCGTGGTGTAGCGGTGAAATGCTTAGATATCACGAAGAACTCCGATTGCGAAGGCAGCTCACTGGAGCGCAACTGACGCTGAAGCTCGAAAGTGCGGGTATCGAACAGGATTAGATACCCT
+
AF9FFGGGGGG9FGGGGGGGGGDGGGGEGGGGGGGGEFGGGFFEGGGGEGGGFFFFFFGGGGDFGGGGGGGGGGGGFGFFG9FCFF<<FFGFGDEEGGGDGGEFGGEFG8:FFEFGGGGFGGGGGGGGGFFGCFEEGGGFGGC7CGFGCC,FFF@EGGGGF8DGC>CFFFCA@;BF*@FDD>::,>78>C7CF9:FEGCGG7CGGG<8C<FCFGGF>3EE@C?DGGGGGC<B@><FGGGFGFGF>CEFF@AFFFFFF>;CEGGCGFCFF<7>>86EED6/DDFDFFF<DD,<D>@F6GFFCFAF:6DGEGFDGGEGGFF,GFGGFECBFEC,<F?FFEF;GAE<CFDGGGGFFCGF=CFFFBF7E@<FCFFGFGGGGGEEEGEFCGGGFCBGGGFEB+GCFCGGGGGGGGF@EFFFEFAEGGGGGGGGGGGCCCCC
@s801 129
TGAGGAATATTGGTCAATGGGCGAGAGCCTGAACCAGCCAAGTAGCGTGCAGGATGACGGCCCTATGGGTTGTAAACTGCTTTTATAAGGGAATAAAGTGAGCTACGTGTAGCTTTTTGCATGTACCTTATGAATAAGGACCGGCTAATTCCGTGCCAGCAGCCGCGGTAATACGGAAGGTCCGGGCGTTATCCGGATTTATTGGGTTTAAGGGGAGCGTAGGCCGGAGATTAAGCGTGTTGTGAAATGTAGGGGCTCAACATCTGCCCTGCAGGGGGAACTGGGGGGCTTGAGTGCACGCAACGCAGGCGGAATTCGTGGTGTAGCGGTGAAATGCTTAGATATCACGAAGAACTCCGATTGCGAAGGCAGCTTGCGGGAGTGCGACTGACGCTGAAGCTCGAAGGTGCGGGTATCGAACAGGATTAGATACCCT
+
FFCEFGGGEGG9FFGGGFFGFFFCGGGGGFGGFGGCAAFG@FF9FFGFGGDGGG@?ECCGGEGDCEFGFC:FGGFFGDGGGGGGGAFFC,AFE<CEGFGGGD<FFFGCF<FFC<FGFEFGFGDGG9FDDFE<C@EEEFGGFF:FGEEFEFGCDFF7CFFFE:>BFGFFF7F:,@F>CGG:<2>BEE*<=7CGGFGGE7FE0<CCFGFEFF?FFF>.85CD;<EGCGG17CFGFEGAB;A<@C2:<CF,9FA?F)8;2::DE#(536<<61:,81,@%;7FCGGGEFFBCB,A+9GFC>+==+@+D6C?CEFFFECB=B98GGGGECFA=9C,<EGFE-FDGFFEA,4DGFEGF?>,CDD:GGGFFFCGGF<GGGGFFCGGGBGFBCFEGGFEGGGGF@GGGGGGGGGEF:GEF<GCGFFGGGGGGFCGGGGCCCCC
@s801 130
TGAGGAATATTGGTCAATGGGCGAGAGCCTGAACCAGCCAAGTAGCGTGCAGGACGACGGCCCTATGGGTTGTAAACTGCTCTTATAAGGGAATAAAGTGAGTCTCGTGAGACTTTTTGCATGTACCTTATGAATAAGGACCGGCTAATTCCGTGCCAGCAGCCGCGGTAATACGGAAGGTCCGGGCGTTATCCGGATTTATTGGGTTTAAAGGGAGCGTAGGCCGGAGATTAAGCGTGTTGTGAAATGTAGATGCTTAACATCTGCACTGCAGCGTGAACTGGTTTCCTTGAGTACGCACAAAGTGGGCGGAATTCGTGGTGTAGCGGTGAAATGCCTAGATATCACGAAGAACTCCGATTGCGAAGGCAGCTCACTGGAGCGCAACTGACGCTGAAGCTCGAAAGTGCGGGTATCGAACAGGATTAGATACCTT
+
FFGGGGGGGGFFGGGCFEA<CFGEFGGGGGGGGGFFFGFFGGGGGGGFGGGGGGGEGGGGGGEEGGFGDGGEGGFGGGGGFGFGFFGGGGGFF=FAEGGFFFGGAFGD8BEGGDFGGGGGDFGGFGGFGFGGFF=DGGGFFG@FGGGGFGGGGFDEFFGGGGFBEEDGGGGGGFGGEDEGFFFEGE=CEFGGGCFEECFFGGGGGGG@8GGGGF4FCDCDBC*CFGG=CCGGGFCAEFCECD>FGCCGFB=FGGCFCDDCFEFGGFFGGFGEFFBC?=,AGGGFG>FD@BCA0F=C8?,9FFAAB+CEDFEED9++EGGFFF@8?>,BF9FC5A9F4F<D?,FFECFGGFFB68@:@CFGF@DFGFEGFFFFFFCFFCFGFF@EFGFF@F;DGGGGECEFGGGGFDGFGGFFDFFF7GE@FFFFC,99FE<<CCCC
@s801 131
TGGGGAATATTGCGCAATGGGGGAAACCCTGACGCAGCAAAGCAGCGTGATTGAAGAAGGTCTTCGGATTGTAAAAATCTTTTATCAAGGAAGAAGAAGTGACGGTACTTGATGTATAAGATCCGGCTAACTAAGTGCCAGAAGCCGCGGTAATACGTAGGGAGCAAGCGTTATCCGGCTTTACGGGGTGTAAAGGGCGAGTAGGCGGATTGGTAAGTTGGGTGTGAAAGGTCGGGGCTTAACCCCGGAACTGCTTCGAAAACTGTTGGTCTTGAGTGAGCGCGAGGCAGGCGGAATTCCCAGTGTAGCGGTGAAATGCTTAGATATCACGAAGAACTCCGATTGCGAAGGCAGCTCACTGGAGCGCAACTGACGCTGAAGCTCGAAAGTGCGGGTATCGGACAGGATTAGATACCCT
+
CEEEGGGGGGGGGGEECEFGGGGGCF8FEGGGGCF7FF<F8F8,:CF6F:CFGGCFG,EFCE9CEFC78:EC<,C?EFFDAFG5E,E,B8,,49B=E8E?<<F778+B,@FG9F,5BF9E,CF,:+@7>D<,F,,6,,,C5,,,,,8@:7<+8E,=F<@C::D<@C7>D*6=@F,,6:>*4?;,*BAFG88<2EF=044#851?C:E5,C4=;#76:#7DB<88+>,,***48>*3FE9:F33++A,@,CGF@=@+@,63,=,83,3,,,,CFGFF@3+++++5A,E+DFC@5E@E@,@:,,FF@+?CCE;AE<FFBF=<<C54B8FGEGF<EFFCFC7FGEGFDGGFCGFCA,EGFEF8EGCC+CGGFCGGFGFCFE,C7FFCFAFGGEEFCCEEFFFC,FECEF9GGGGFFBCCAC
@s801 132
TGGGGAATATTGCGCAATGAGGGAAACCCTGACGCAGCAACGCCGCGTGATTGAAGAAGGTCTTCGGATTGTAAAAATCTTTTATCAAGGACGAAGAAGTGCCGGTACTTGATGAATAAGCTCCGGCTAACTACGTGCCAGCAGCCGCGGTAATACGTAGGGAGCAAGCGTTATCCGGATTTACTGGGTATAAAGGGCGAGTAGGCGGATTTGCAAGTTGGGAGGGAAATGTCGGGGCTTAACCCCTGAACTGCTTACAAAACTGTTGATTTTGAGTGATGGAGAGGCAGGCGGAGTTCCCAGTGTAGCGGTGAAAGGCGTAGATAGCACGAAGAACTCCGATTGCGAAGGCAGCTCACTGGAGCGCAACTGACGCTGAAGCTCGAAAGTGCGGGTATCGGACAGGATTAGATACCCT
+
5CEFGG@<FFFAFFGGGGC,;@C@FCCFF9C8,,B+7@EEFFGGGGG:@FGFAFFEAF8<C?CDG=FCFGG9B,<CEFGFGGGF,CEFEFF@@F+4CFDDD9EFFCGEFGGGF,@<,CC,B:A<F+@F+DB=DE7><CFG8CC<C:<FG:BBF,@B>>:7::<F71,,<=<CG,F9*4=F@9CC,D<7,#-;B=F<1;=C:CF<4<62/E,#,2>7>/0;*0F>1GFEGEFC9E<D9AC<FFCF76,D;@8><773,C3;,3=DB,5,,:,8CD@F=?@E>,D=E<CECBB+:4,+=,=4,?,FCB5E=E;GFF@:+7,FCDE;EA,,:,A9<A:8+?:@FF7:GCFFEEE8FGGGGF<CF@+7EFFFC7FCBEFFFE<FGGF@FEFFCCC78FEFCC;D<FAE<EGF9GGGECCC<C
@s801 133
TGGGGAATATTGCACAATGGGCGAAAGCCTGATGCAGCGACGCCGCGTGAGGGATGACGGCCTTCGGGTTGTAAACCTCTTTCAGCAGGGAAGAAGCTTTTGTGACGGTACCTGCAGAAGAAGCACCGGCTAACTACGTGCCAGCAGCCGCGGTAATACGTAGGGTGCGAGCGTTGTCCGGAATTATTGGGCGTAAAGAGCTTGTAGGCGGTTTGTCGCGTCTGCGGAGAAAATTCAGGGCTTAACCCTGGACGGGCAGTGGGTACGGGCAGACTAGGGTATGGTAGGGGAGACTGGAATTCCTGGTGTAGCGGTGGAATGCGCAGGTATCAGGAGGAACACCGGTGGCGAAGGCAGGTCTCTGGGCCATCACTGACGCTGAGAAGCGAAAGCATGGGGAGCGAACAGGATTAGATACCCT
+
EFFFGBFFFGGGGGGGC,CFGGGE7FGGGGFFGCDFEFCGGGFC:BBCFFFFGGGGGGEEEFC8FFEGFGGGCGGGGGGGGGGGGGGFGGFFGFCDFFC<FGGGGGGCFFGGGGGGGGGDFFFGGGGDGEC<FGAFGDFGG7FFG?AFCFG>CFCCFFDFFGGGGCFCGFGGEGF71<:<F8FC@<?<7<CCGEEC5C7:CF+229C@EGF::?8FC>:<;9E<*#8#,3@;C@%6+<@48#<<CGGFC>@9>8#84FF#FCGDEGFFFGGFFDB<A;EA@?F>+FGGGFE9FFFBE8FFFCE7EEE8@5B4FEFGF@,EFB-E;FAFGF@=FF9GF@@@:BCD@ECEFFE<F@CDGFGGEGGGFGFFGGEFGFC@GF9CF,GGEC:FFFAGGGGGGFCGGGGFGGGGGGFGGFC,CCCCC
@s801 134
TGAGGAATATTGGTCAATGGACGAGAGTCTGAACCAGCCAAGTAGCGTGCAGGATGACGGCCCTATGGGTTGTAAACTGCTTTTATAAGGGAATAAGGTGAGTCTCGTGAGACTTTTTGCATGTACCTTATGAATAAGGACCGGCTAATTCCGTGCCAGCAGCCGCGGTAATACGGAAGGTCCGGGCGTTATCCGGATTTATTGGGTTTAAAGGGAGCGTAGGCCGGAGATTAAGCGTGTCGTGAAATGTAGATGCTCAACATCTGCACTGCAGCGCGAACTGGTTTCCTTGAGTACGCACAAAGTGGGCGGAATGCGTGGTGTAGCGGTGAAATGCTTAGGTATCACGAAGAACTCCGATTGCGAAGGCAGCTCACTGGAGCGCAACTGACGCTGAAGCTCGAAAGTGCGGGTATCGAACAGGATTAGATACCCT
+
DFFGGGCEFGGFGFFFGGFGDGGFFGEFGGGGGFGDFF,=FGFGGGGGGGGGGDGFCFFEE:FEFC9FC::@FFFGFDGGGCGGGGGGGFGFFFFGGGGGGF9<?F<?FGGGGGGGGGGGGGFCEAFGGGGGGGDGGGGEFGG>EGGGGGGFFDD@FCDGFFGGFCFFC7CCFFGGGFBFFGGEEC7FGEGFFFG75EEG7:F8<CCF8:C?FC*F:=88?@5D<?CEGGGF9=C-:?=8C:9@@,<FGFACFCF=CDC<FG=#;>,,7:D=GF>@6:EG>FFFGDCFFGGGFF>?8CFF9DFGFBCEC8F==CE@GGGFB9EGFGEFEAGFCGDFFGFEA,FDCGGGGGFFGGGCCCEDGGEFFFDGFFFFFDCGGGGGGEEFCFFBEC@CC,,GFEGGGFFFDFGGGGGGGGFEEFFA@FGFF9GGGGGCCCCC
@s801 135
TGAGGAATATTGGTCAATGGACGGAAGTCTGAACCAGCCAAGTAGCGTGCGGGAAGACGGCCCTATGGGTTGTAAACTGCTTTTATACGGGACTAAAGTGAGCCTCGTGAGGCTTTTTGCATGTACCTTATGAATAAGGACCGGCTAATTCCGTGCCAGCAGCCGCGGTAATACGGAAGGTCCGGGCGTTATCCGGATTTATTGGGTTTAAAGGGAGCGTAGGCCGGAGATTAAGCGTGTTGTGAAATGTATATGCTCAACATCTGCACTGCCGCGCGAACTGGTTTCCTTGAGTATGCACAAAGTGGGCGGAATTCGTGGTGTAGCGGTGAAATGCTTAGATATCACGAAGAACTCCGATTGCGAAGGCAGCTCACTGGAGCGCAACTGACGCTGAAGCTCGAAAGTGCGGGGATCGAACAGGATTAGATACCCT
+
EFGGGGGGGGGGGFGGGGGGGGGGGGGGGGGGGGGGGGGGFGGAFFGE7BFFGGGGGFGGGGGGGGFCF=CCFFGGFGGGGGGFGGGGGGGD+AFDFFGFFFGG<FGGGGGGGGGFGEEFGAEFFFEFGCGGGFGG9DCF,B@EDEEGG9FFGGGGGGFG7FGGGGEGBFGCEFFGDFECCEFGDE*4C:C88?F:58<<5:F>D7:F:CFCEFC345C560A6F<8CGFFB+@928,EDCFFFE<@@;F3#>FB?.GF7:3@FE97E<DC6#FCEC>==D>@BCGFD,BEFDDDAF?8FBBFFF8@BB8A@@,+EGFFFGFCC5=::DGECFFF@EC<C?>,FCFGGGEFFCCEGC@F@+GGFFACFFFEGGGGGGGGGGGFCCCGGGF@GGGGGEEF8FGFE?GGGGFCFC,GEEEAGGGGGGGFCGFE<CBAC
@s801 136
TGGGGGATATTGGACAATGGGGGCAACCCTGATCCAGCGACGCCGCGTGAGGGAAGAAGGTTTTCGGATTGTAAACCTCTGTTGACGGAGAAAAAAATGATGGTATCCGTTTAGAAAGCCACGGCTAACTACGTGCCAGCAGCCGCGGTAATACGTAGGTGGCAAGCGTTGTCCGGAATTACTGGGTGTAAGGGGAGTGTAGGCGGGATATCAAGTCAGAAGTGAAAATTACGGGCTCAACTCGTAACCTGCTTTTGAAACTGACATTCTTGAGTGAAGTAGAGGCAAGCGGAATTCCTAGTGTAGCGGTGAAATGCGTAGATATTAGGAGGAACACCAGTGGCGAAGGCGGCTTGCTGGGCTTTTACTGACGCTGAGGCTCGAAAGCGTGGGGAGCAAACAGGATTAGATACCCT
+
AFGGGGGGGGGGGGGGFGGFGGGGGGGGGGGGGGGGGGGGGGGGGGG@FGGGGGGGGGGGFAFGGGGFGGGGGGGGGGDCFDFGGGGGGGGFGGGEFFGGFGFGADDGGG8<FFGGGGGGGGGGGGGGGGGGGGGGFFGGGGGG>EFGC@@CCCGGGGGGGFFGGF7E<CE*?F>GD8FFCFGG+G6E4?<F<F6':0;@FFC>CFE9FC@CFGGFFF@@4ECCFGGBFGC8FDC>60F@DFC=;FGFFEFGFGFFE>FGGF5GGFGFFFGFFE=D<FE<,GGED6F=EEA>48A@,@GFED=7DGGGGGGFGGGGFFFDFBE9GGFGFEFFCGFGGGGGEGF@GFDEGGFGGEFGFFGGGFFGGGEGGGGGGGGGFFCCFCFEC:CGGGGGGGFGFEFGGGGGGGGGF8GCCCCC
@s801 137
TGAGGAATATTGGTCAATGGACGAGAGTCTGAACCAGCCAAGTAGCGTGCAGGAAGACGGCCCTATGGGTTGTAAACTGCTTTTATAGGGGGATAAAGTGTGCCACGTGTGGCATATTGCAGGTACCCTATGAATAAGGACCGGCTAATTCCGTGCCAGCAGCCGCGGTAATACGGAAGGTCCGGGCGTTATCCGGATTTATTGGGTTTAAAGGGAGCGTAGGCCGTCTTATAAGCGTGTTGTGAAATGTCGGGGCTCAACCTGGGCATTGCAGCGCGAACTGTGAGACTTGAGTGCGCAGGAAGTAGGCGGAATTCGTCGTGTAGCGGTGCAATGCTTAGATATGACGAAGAACTCCGATTGCGAAGGCAGCCTGCTGTAGCGCAACTGACGCTGAAGCTCGAAAGCGTGGGTATCGAACAGGATTAGATACCCT
+
<FFGGGGGGGGGGGGGGGGGGGGGGGGGGCGGGFDFGGGGGGFCFGGGGGGGGGGFFGFGFGGGG@<FGGGDCGFFGFFGFDGGGGGGGDFGGGGGFG,?EFGGGGGGFGFEFGFFFEG9EEFGCE,FFCG<FF;@EFEFGFGG@EGGFFGGGBFG+DFGGG7FEGEEFDEFCFGGEGGGFGFE:FE@FGGFGF?GEG6?+<3BFEC@CFD=FECFD@GF?FC3@?8>CFC=@7<2E7CCFCFDCC@FFFFGCCBB<FCCFGFFCFF<FDC<<@8EGF8FE,>DCDB<,BGGFGGGGGGGGGDFFBGEFEB4+4@+EEFFFAGGEEEFGFC9?FEAACFCFD,GGFF@GFADFC@,CFFGEFFDFFFGGGFGFGFEF9EFFGEFCGGGGFCGFFF@,GGGFEGGEGGGGGGGGEFGFFGFFFGFGGFFGGGC?CCC
@s801 138
TGGGGAATATTGCACAATGGGGGAAACCCTGATGCAGCGACGCCGCGTGGAGGAAGAAGGTCTTCGGATTGTAAACTCCTGTTGTTGGGGAAGATAGTGACGGTACCCAACAAGGAAGTGACGGCTAACTACGTGCCAGCAGCCGCGGTAAAACGTAGGTCACAAGCGTTGGCCGGAATTACTGGGTGGAAAGGGAGCGCAGGCGGGAAGACAAGTTGGAAGTGAAATCTATGGGCTCAACCCATAAACTGTTTTCAAAACTGTTTTTCTTGAGTAGTGCAGAGGTAGGCGGAAGTCCCGGTGGAGCGGTGGAATGCGTAGAGATCGGGAGGAACACCAGTGGCGAAGGCGGCCTACTGGGCACCAACTGACGCTGAGGCTCGAAAGTGTGGGGAGCAAACAGGATTAGATACCCT
+
FGGGGEGGGGGGGGGGGGEFGGGGGGGGGGGGGGGGGFEGFGGGFCGGGGGGGCGGFG?FFG9FEGGCEGDGGGGGGGGGGGGGGGGGGGGEFGGAFF<EFGFCBFD@FGGFGGFGGFGGG9FGGGGFGGGGGGGGGGCGFGFGGDFDGGGEGGG7F7EBFG05FF7FGG8#G?EFGGGGGG#C:F?8/8CCECC>G5CFCGGECEGG>>@>:FCFD:$GFDB@:FGFFFDFGGGF37C<CFGCC<D@F@<#EFEEC::DF3+2DCCF6CF=7F<CFDECD=:<CGFCC+:44,CB=EEFFA8C?@+AA9,C,==EDC5=C4+=7@FAECCE,FEF=EFEGGGFECFEEFGFFEGGFFEGFFCCEDGGGEFEFBEFDGFCGGGEE8EEEGGFFCEFFFGGCGGGGGGGFCGCCCCC
@s801 139
TGAGGAATATTGGTCAATGGACGAGAGTCTGAACCAGCCAAGTAGCGTGCAGGATGACGGCCCTATGGGTTGTAAACTGCTTTTATAAGGGAATAAAGTGAGTCTCGTGAGACTTTTTGCATGTACCTTATGAATAAGGACCGGCTAATTCCGTGCCAGCAGCCGCGGTAATACGGAAGGTCCGGGCGTTATCCGGATTTATTGGGTTTAAAGGGAGCGTAGGCCGGAGATTAAGCGTGTTGTGAAATGTAGTGGCTCAACCTCTGCACTGCAGCGCGAACTGGTCTTCTTGAGTACGCACAACGTGGGCGGAATTCGTGGTGTAGCGGTGAAATGCTTAGATATCACGAAGAACTCCGATTGCGAAGGCAGCTCACGGGAGCGCAACTGACGCTGAAGCTCGAAAGTGCGGGTATCGAACAGGATTAGATACCCT
+
FGFGGFGGGGGGGGGGGGGGGGGGGGGGGGFGGGGGFGGGGGFGGGGGGGGEDCGGGGGGDFGGGGGGGGGGGGGGGGGGGGGGGGGFFGGGGGGGGGGGGGGGGGGGGGGGGGGGDGGGGG<FGGGGGGGGGGGGGGGGGFGGG>EFGCFGFFGGGGGG8DFGGCFGG:FFCC@FFCFGFFFCEFGEF@GGFGGGDGE9<F>FFFBC7BCCFGGFGFGB<@DFGGGFEEDGFFDAEEGGFCFCGGGGFGFGEFFCFGGGGFEDF?FEGGFCGGGF7FE?.EFEFDDFDFEGFFEBGE>=D?+DGGGEFFEFFCGEEGFGGFDGAB49;GF9AGGFF?GGFFGGGGGGGGGGGGGGFGGGGGGGGEEGDEEGGGGGGGECEGGGGGGGGGFGGGGGFEGGFGGGGGGDGGGGGGGGGGGGGGGGGGGGGGGCCCCC
@s801 140
TGAGGAATATTGGTCAATGGACGAGAGTCTGAACCAGCCAAGTAGCGTGCAGGATGACGGCCCTATGGGTTGTAAACTGCTTTTATAAGGGAATAAAGTGAGTCTCGTGAGACTTTTTGCATGTACCTTATGAATAAGGACCGGCTAATTCCGTGCCAGCAGCCGCGGTAATACGGAAGGTCCGGGCGTTATCCGGATTTATTGGGTTTAAAGGGAGCGTAGGCCGGAGATTAAGCGTGTTGTGAAATGTAGATGCTCAACATCTGCACTGCAGCGCGAACTGGTTTCCTTGAGTACGCACAAAGTGGGCGGAATTCGTGGTGTAGCGGTGAAATGCTTAGATATCACGAAGAACGCCGATTGCGAAGGCAGCTCACTGGAGCGCAACTGACGCTGAAGCTCGAAAGTGCGGGTATCGAACAGGATTAGATACCCT
+
CEFGGGGG<FGGGGGGGGGGGGGGGGGGGGGGGGGGGGGGGGGGGGGGGGGGGEGGGGGGEGGGGGGGFGGGGGGGGGGGGGGFAFGCGGGGGGGGGGGGGGGGCGFFGGGAFFGGGGG=FFFGFGGGGGCGGGGGGGG@FCEFGGGG9FGGF8FEGGGGGGFGDEGFFGDCFGCF:FGGGF@GDGGGG>C5GFFGGGG=G>GGGFCGFGFF?CE48BEF;<EGGGD;F@#EEGE@GEFFGGCGGD<FGGDFDGDCFFG@:FGFFEF9F?FFFF>EFED@<DCGGFGFE,DGFGGGGGGGGFAGGDGFFCFFFGGEEFGEFD@E>GEGGGGFF<FFFC9GGFFFFCCGGFGF=@867EFFF7CDFFDFF<BEGGFGDECDCFGFECGF>GFGGGGGGEGGGGGGF@GEECGFEFCCGGGFGGGGGGGGGFGCCCCC
@s801 141
TGAGGAATATTGGTCAATGGGCGAGAGCCTGAACCAGCCAAGTAGCGTGCAGGATGACGGCCCTATGGGTTGTAAACTGCTTTTATAGGGGAATAAAGTGAGCCACGTGTGGTTTTTTGCATGTACCCTATGAATAAGGACCGGCTAATTCCGTGCCAGCAGCCGCGGTAATACGGAAGGTCCGGGCGTTATCCGGATTTATTGGGTTTAAAGGGAGCGTAGGCCGGAGATTAAACGTGTTGTGAAATGTAGACGCTCAACGTCTGCACTGCAGCGCGAACTGGTTTCCTTGAGTACGCACAAAGTGGGCGGAATTCGTGGTGTAGCGGGGAAATGCTTAGATATCACGAAGAACTCCGATTGCGAAGGCAGCTCACTGGGGCGCAACTGACGCTGAAGCTCGAAAGCGCGGGTATCGAACAGGATTAGATACCCT
+
DFFGGGGGGGGFGGG9@FGEFFGGGGGGGGGGGGGGFGGFFFCFEGGGGGGGGGGGG9BFDFFGGCFGFGDGGGFFFGGGGGGG9E<FGFGEGCBFGFFFGCFFGEEGGGGGGC<FGGGCCFGGFGGGCFFGGFF,CDBCAFFEGGGGGFGGGEFGGGGGGGCFG>FGGGGDFGGGG7FEGFFEEFGGG>>@9C?E;E>FGGFGGGG-FFFF@<6#8BGA6GDDCBCB85;AF<<A87FEGFC=GCF=D=:>D@8@DF>8*,F7F>FD@FF6<CGCED=EGGFF0CFB,,9C*:ECCDGF9CF=?+:BCFB>+GEEC:+,EFECDBCFE9,E9GFCDGGGGGFFFFCGFFFECC@ECGEEFDGGGGFFGGGFEAGGFFF@GFCGGGFGGEFEGGGGFDGGDGGFDEGFE@C,GGGGGGFGGGGGGFEFGGGCCCCC
@s801 142
TGAGGAATATTGGTCAATGGACGCAAGTCTGAACCAGCCAAGTAGCATGCAGGATGACGGCCCTCTGGGTTGTAAACTGCTTTTAGTTGGGAATAAAAAGAGGGACGTGTCCCTTATTGTATGTACCATCAGAAAAAGGACCGGCTAATTCCGTGCCAGCAGCCGCGGTAATACGGAAGGTCCAGGCGTTATCCGGATTTATTGGGTTTAAAGGGCGCGCAGGCGGTGCGGTAAGTCGGGTGTGAAAGCCCGGGGCTCAACCCCGGTACTGCATTGGAAACTGTCGTACTAGAGGTTCGGAGGGGGAAGCGGAATTCCGAGTGTAGCGGTGAAATGCGTAGATATTAGGAGGAACACCAGTGGCGAAGGCGGCTTACTGGACGATAACTGACGCTGAGGCTCGAAAGCGTGGGGAGCAAACAGGATTAGATACCCT
+
;CEFGGGGGGGGFGGGGGGFFGGGGEGFGDDGGGGGGGGGGGGFGGGGFFFFGGGGGEFEGGGGGGGGFGGGGGGGFFDDFGGFGFCG9FEFFGFGGGG@FCFGGGGGGGGFF9E8BFGF9<FFCFGGFCGEGGGGGGGGAFGCEGEGGFGGCG7FFGGC,>FECEGGGGE;=FFFGGGDGGGGC8?CEFGGCGD8*:<CFG#CA<FCFFFDGGD#5+8(?FFDDG/+CE<%F<5831(#<B9C<EE=.DGE>CC>CFC:F@C:?><FD;D8E1>F0C63@BCB+FEEFE=D5F+?@++864AAB+?+DGFFFD>4++,5BFGEBE@FE=E@:FEFFF@AGFF?EC8EE?AFEFE<FFGGGFGGFF7GGGGGGDGFGF@BA,,GGGGGDGGGGGFFF@GGGGGGGEGGGGGFGGCEFEFGGGGFGCFGGGGCCCCC
@s801 143
TGAGGAATATTGGTCAATGGGCGAGAGCCTGAACCAGCCAAGTAGCGTGCAGGATGACGGCCCTATGGGTTGTAAACTGCTTTTATAGGGGAATAAAGTGAGAGTCGTGACTCTTTTTGCACGTACCCTATGAATAAGGACCGGCTAATTCCGTGCCAGCAGCCGCGGTCATACGGAAGGTCCGGGCGTTATGCGGATTTATTGGGTTTAACGGGAGCGTAGGCCGGAGGTTAAGCGTGTTGTGAAATGTAGGTGCTCAACATCTGAACTGCAGCGCGAACTGGCTGCATTGAGTACGGATAAAGTGGGCGGAATTCGTGGTGTAGCGGTGAAATGCTTAGATATCACGAAGAACTCCGATTGCGAAGGCAGCTCACTGGGGCGCAACTGACGCTGAAGCTCGAAAGCGCGGGTATCGAACAGGATTAGATACCCT
+
DFFEGGDCFGGGGFFGGFGGGGGGGGGFEGFGGGGGGGGCCFE<EFGEEGC<FFGEFGGGGGG,EEEFFG7CFGGF,CCDGGGGF<FGGGGGGGGGGCEFGGGGGF+BCFGFGCFFGFFCCGGGG7@,EF@C9,@EFFEFGFBB++=D,3<>D,:+BFC><@FCECFGG::;<>FC>F>FGFCEGGCC7<C*+?FB=CFFC+FGFC4::,2+*2;>>5C5<FGF=EC:C'<8@A74E@EC@C<EGF,>81<C#0C>:CD@CC;C<F>F@DCE?@5:9@:=C&F>:,,5,,5C*F=>@C,5,,F@GGGGF8GGE@C8E?DAB,B7EEFEGFEEDEFA9-FAF@,88DF7FA,FFB+B@FGEFEEFF@9FGGFGFCFCC,GFF@F<CFGGGGGGFAE<<:GGFGFGF@GFC+FF@@@8GEGFE9GGGGGGGGGCCCCC
@s801 144
TGAGGAATATTGGCCAATGGGCGAGAGCCTGAACCAGCCAAGTAGCGTGCAGGATGGCGGCCCTATGGGTTGTAAACTGCTTTTATAAGGGAATAAAGTGAGCTACGTGTAGCTTTTTGCGTGTACCTTATGAATAAGGACCGGCTAATTCCGTGCCAGCAGCCGCGGTAATACGGAAGGTCCGGGCATTAACCGGATTTATTGGGTTTAAAGGGAGAGTAGGCCGGAGATTAAGCGTGTTGTGAAATGTAGATGCTCAACATCTGCACTGCAGCGCGAACTGGTTTCCTTGAGTACGCACAAAGTGGGCGGAATGCGTGGTGTAGCGGTGAAATGCTTAGATATCACGAAGAACTCCGATTGCGAAGGCAGCTCACTGGAGCGCAACTGACGCTGAAGCTCGAAAGTGCGGGTATCGAACAGGATTAGATACCCT
+
CFFFGGGG<FFGGGGGGCF@EFGCGGFFGCGGGGGCFFFEFFFFGGGFEGGGGGG?EFCFFEGCCGDGGGGGGGA<5FFEFFG@FGGGGEFFF8FGGGGGGGGFC,BB,BFGGGGGGGGGGEGEDFFGG=<FFGGDCFFGDE7FEGECG@CFGGGGFGEFF:FFEGGGFGCE;D?:<<C56GF:D@=@G?9FG@FC5CF@GGGFEFF,<FGFGFG@5#DF8DDDFFC9E=AEC>GFGGCCFCCFDC,ED,ACFFG1GGGCCEFFFB:GGGG>GGEECFAED8BDCFFFEFCGFGDGGGFECFGFCCF?C=E;@>8+CGGGGFEB>EF=CGFAAFFF=<<,9FFF<FCDF?DFC,+CCCFFDGGFGFEGGGFFAFEGGGGGDGGGGGFFFF@EGGGGGGGFGCFFF@FFGEGGGGGGGGFEGGGGE9GGGGFCCCCC
@s801 145
TGGGGAATATTGCACAATGGGGGAAACCCTGATGCAGCGACGCCGCGTGAGCGAAGAAGTATTTCGGTATGTAAAGCTCTATCAGCAGGGAAGAAAATGACGGTACCTGACTAAGAAGCCCCGGCTAACTACGTGCCAGCAGCCGCGGTAATACGTAGGGGGCAAGCGTTATCCGGATTTACTGGGTGTAAAGGGAGCGTAGACGGCTGTGCAAGTCTGAAGTGAAAGGCATGGGCTCAACCTGTGGACTGCTTTGGAAACTGTGCAGCTAGAGTGTCGGAGAGGTAAGTGGAATTCCTAGTGTAGCGGTGAAATGCGTAGATATTAGGAGGAACACCAGTGGCGAAGGCGGCTTACTGGACGATGACTGACGTTGAGGCTCGAAAGCGTGGGGAGCAAACAGGATTAGATACCCT
+
AFGGGFEGGFGGGGGGFGGG?EGGGGFGGGFGGGFGFFGGGGGGGGGFCGGGF@EF:EC<C?AFFFF=FGGGGFFFGFGGGGGFGGGGFGFGGDDFF9FGGGGGFB<FFFCFGGD<FEGDGGGGGGGGGGGG+3@FGF:>FF8F8CEE>CGGGCG9?<@7FGEECBC9GC@=9,<CFCGCFE5CCFFCE8<:CEEDCEGGC>;?CEGGGGEC@CB@F%6F838CEFFBFCFFDFFGGFF9DDFED>;2DDDFFC,FE9#',=F>A:,0=?,FDEGF;78F>?$BEFEGFCFGFFE8CAGFBCGEDC?,FFFE:4DGGGGFF=FE?9GGGFFFFEFFDGGGFGGFGGEDEGFGGGGFCEFCGGFFGGGGEGFGGGGGGGGFGGGGGEGDGGGGGGGGFFEFEFGFGGGGGGGCCCCC
@s801 146
TGAGGAATATTGGTCAATGGGCGAGAGCCTGAACCAGCCAAGTAGCGTGCAGGATGACGGCCCTATGGGTTGTAAACTGCTTTTATAAGGGAATAAAGTGAGTCTCGTGAGACTTTTTGCATGTACCTTATGAATAAGGACCGGCTAATTCCGTGCCAGCAGCCGCGGTAATACGGAAGGTCCGGGCGTTATCCGGATTTATTGGGTTTAAAGGGAGCGTAGGCCGGAGATTAAGCGTGTTGTGAAATGTAGAGGCTCAACCTCTGCACTGCAGCGCGAACTGGTCTTCTTGAGTACGCACAACGTGGGCGGAATTCGTGGTGTAGCGGTGAAATGCGTAGATAGCACGAAGAACTCCGATTGCGAAGGCAGCTCACGGGAGCGCAACTGACGCTGAAGCTCGAAAGTGCGGGTATCGAACAGGATTAGATACCCT
+
<FGGGGGGG9FGGGGGGGGGGGGGGGDGGGGGGFGGGGGFEGEDFGGGGGGGGGGGFGGGGGGGGGFGGG>FGEGGGFGGGGGGGFFFEFA:F8FFGCBFGGGGDFCFGGGGGG99FFG9FG<FGGGGGGGGGGGFFGG9F7=EGGGGGEGF8@FGGGDFGGEFFGCFG7CFEFFDF7FGGGG7:CC7<<;:@CFGGGGGGG<FFC1>FGFGGFD'8;EB9@<C@CC:ECFCAFFEGCCEG57D,:=2%GGFFGGBGCF@AGGGFE?EDDC93FCB@>E@>FEF,8,E>37,:@6BB:8B3,?GGGGC?,?E@=DGEECEF@GC97BAFF?,7:,8,-<ECD<A,DE7DFC,C=FF@FGGFGCCFACC<<F<FCFF7FGGGF:EGFE7GFF@DEGF@@B,FDGGEGGGGGGGGGGGGF9EFGGGGGGDGGGCCC<C
@s801 147
TGAGGAATATTGGTCAATGGACGCAAGTCTGAACCAGCCAAGTAGCGTGCAGGATGACGGCCCTCTGGGTTGTAAACTGCTTTTAGTTGGGGATAAAGTGCACCACGTGTGGTGTTTTGTATGTACCATCAGAAAAAGGACCGGCTAATTCCGTGCCAGCAACCGCGGTAATACGGAAGGTTCAGGCGTTATCCGGATTTATTGGGTTTAAAGGGAGCGCAGGCGGACCTTTAAGTCAGCTGTGAAATACGGCGGCTCAACCATCGAACTGCAGTTGATACTGGAGGTCTTGAGTGCACACAGGGATACTGGAATTCATGGTGTAGCGGTGAAATGCTCAGATATCATGAAGAACTCCAATCGCGAAGGCAGGTACCCGGGGTGCAACTGACGCTGAGGCTCGAAAGTGCGGGTATCAAACAGGATTAGATACCCT
+
FGGGGFFGGFGGGGGFEFFFGGEGGGGGGFFGGGFGGGGCFFDFGGGCFGGGGFGGGDCEGGGFGGGGGGGGGGGGGGGGG9AFFGGFCFGGGGGGGGGGGGGGGGGFGGGGF@FGFGGGGGGGGGGGGGGGGGGGGGGGGGGGGGDGGFGCFGFGGGC7<,@CFGGG@CGGGGFGGGGGGGFGFFFGEEGECCFGDGCFGG>GG<GGE:FFGG@FC>CEF@=>>9E>E7<<DFC4<?F<FGFFG79=FFEECFC8FCFFFCGGGDFFGFFFFA6GE;8FD:<FFFDF9FF<?ADGFGGFE<GGGGGFE@,BC,GEFFGGFFEEEECGGGFC?AECGFGCFC@,EGGFF<GGEFFF@CDGGFCGEF<FE<GGGGGGGGGFGGGGGGGGGGDGGGGGFFGGGDGGGGGGGGGGGGGGGGGGGFGFGFFFGGF@CCCC
@s801 148
TAGGGAATCTTCGGCAATGGGGGCAACCCTGACCGAGCAACGCCGCGTGAGTGAAGCAGGTTTTCGGATCGTAAAGCTCTGTTGTAAGTCAAGAACGAGTGTGAGAGTGGAAAGTTCACACTGTGACGGTAGCTTACCAGAAAGGGAAGGCTAACTACGTGCCAGCAGCCGCGGTAATACGTAGGTACCGAGCGTTGTCCGGATTTATTGGGCGTAAAGCGAGCGCAGGCGGGTTGATAAGTCTGAAGTTAAAGGCTGTGGCTCAACCATAGTTCGCTTTGGAAACTGTCAAACTTGAGTGCAGAAGGGGAGAGTGGAAGTCCATGTGTAGCGGTGAAATGCGTAGGTATATGGAGGAACACCGGTGGCGAAAGCGGCTCTCTGGTCTGTAACTGACGCTGAGGCTCGAAAGCGTGGGGAGCGAACAGGATTAGATACCCT
+
DFFGGGG<F6CC8CFGEGD@87CCFFGGDFC6CCFECFCCFG+@+=C>>FF<<<FF,:=DE9C7<CCFDEG8?<DFFFEG9F-,BFAD<,,<AEFFEGDBFEFFD9B,CFFAFGGA9DGG<=B@FA=BFE+@,@=9>BC<,,:@,8,,@<D<@F7EFGF<,>B,,*>>F<B***CCCC,<F<F@C?+>,*18CE<*/:A@=>,F799<2<7<CE8>G8+-5>8,75/>:>>>.B:=;7;:;@=,3E853,5,6DFFGFB@6,ACD@,9ADEEF7E=6,GDFD789E>?<AAGF9FEF8CEF;:8GFBFCCEF?BFEC,4,FE<:9GFEGBGGGGFF<7C?=,FE=9,E?9FFGGFGGFCB>GEGGGGFDEF@@F7F@GGGFDEB<CEEECGF7B@;GGFFD@GGGGDFGGGGGCA@,GGGGGGGFFGFFC,FFFC,C@CC@
@s801 149
TGGGGAATATTGCACAATGGGCGAAAGCCTGATGCAGCAACGCCGCGTGAGTGATGAAGGCCTTCGGGTCGTAAAACTCTGTCCTCAAGGAAGATAATGACGGTACTTGAGGAGGAAGCCCCGGCTAACTACGTGCCAGCAGCCGCGGTAATACGTAGGGGGCTAGCGTTATCCGGATTTACTGGGCGTAAAGGGGGCGTAGGCGGTCTTTCAAGTCAGGAGTGAAAGGCTACGGCTCAACCGTAGTAAGCTCTTGAAACTGGGAGACTTGAGTGCAGGAGAGGAGGGTGGAATTCCTAGTGTAGCGGTGAAATGCGTAGATATTAGGGGGAACACCAGTTGCGAAGGCGGCTCTCTGGACTGTAACTGACGCTGAGGCACGAAAGCGTGGGGAGCAAACAGGATTAGATACCCT
+
F@FGGGGGGGGGGGGGGGGGGGGGGGGGGFGGGGGGGGGGGFGGGGGCFGGGGGGGFGA<FFGGGGGGGGEFGGGGGGGGGFGGGGGGEFGGGGGGFFG9EFGGGGGGGGFFGGGGGFGGGGGGGGGGGGGGGGGGGGGGGFFFEEEGEFEAFGGFGFGEGCFECEFGFEEFG>GGC@FGGG>GGG<G<C<BEFC#EDG5EECFGEGC:FFGG;C>EFGFFFGFDGGFCDEC<CC@C>GFCFFCGD?@E=@/CFGCG<DC>ECG<E<GGGF8DGGEDFFFF9FA>?,GEBC4,;ECF8?B9@+0E:FEGGDDFEEDF<DDEFF8GG>FFFFEGGGGFGFC@GFGECGECGFFFAGGGGGGGGGGGGDEFCGGGFB<GGFGGGFGEGGGFEGGFFFGGGGGFGGGGEGGGGCCCCC
@s801 150
TGAGGAATATTGGTCAATGGGCGAGAGCCTGAACCAGCCAAGTAGCGTGCAGGAAGACGGCCCTATGGGTTGTAAACTGCTTTTATAAGGGAATAAAGTGAGAGTCGTGACTCTTTTTGCATGTACCTTATGAATAAGGACCGGCTAATTCCGTGCCAGCAGCCGCGGTAATACGGAAGGTCCGGGCGTTATCCGGATTTATTGGGTTTAAAGGGAGCGTAGGCCGGAGATTAAGCGTGTTGTGAAATGTAGACGCTCAACGTCTGCACTGCAGCGCGAACTGGTTTCCTTGAGTACGCACAAAGTGGGCGGAATTCGTGGTGTAGCGGTGAAATGCTTAGATATCACGAAGAACTCCGATTGCGAAGGCAGCTCACTGGAGCGCAACTGACGCTGAAGCTCGAAAGTGCGGGTATCGAACAGGATTAGATACCCT
+
GGEGGGGGGGGGGGGGGGGGGGGGGGGGGGGGGGGGGGGGGGGGGGGGGGGGGGGGGGGGGGGGGGGGGGDFEFGGGGFGDFGGGGG9EFGEGGGGGGGGGGGGGGGGGGGFFGGFGGDGGGGGGGGGGGGGFGGG?FFGGGDEGGGGGGGGG,BCDGGC@FFGGGGGGGBFGGCFDGGEDEFE@GGDGD4/FFEGGGGGGGFGGGCCEFFFGGGA;5B<6F;CGGGBGCFCC:CAE9GEG8FF<:9=FF>B<9CDGGGFF<C7AB>F<DC5<FEFCED=@FGFGGCGFFGFFGECEGFGD<=8GGFFGFEE@,4+EGGFBGGCAC?EFGFEA9CEGGFDDEFGGGGGGGGFEBCB@7GGFGGFFF9GGGGGGGGGGFGEGGGGFFCFGGGEGGGGGEGGGGGGGGGFGGGGGGGF@GGGFFFFGGGGGGGCCCCC
@s801 151
TGGGGAATATTGCACAATGGGGGAAACCCTGATGCAGCGACGCCGCGTGGAGGAAGAAGGTCTTCGGATTGTAAACTCCTGTTGTTGGGGGAGATAATCACGGTACCCAACAAGGAAGTGACGGCTCAATACGTGCCAGCAGCCGCGGTAATACGTATGGTGCAAGCGTTATCCGGATTTACTGGGTGTAAAGGGTGCGTAGGTGGTATGGCAAGTCAGAAGTGAAAGGCTGGGGCTCAACCCCGGGACTGCTTTTGAAACTGTCAAACTAGAGTACAGGAGAGGAAAGCGGAATTCCTAGTGTAGCGGTGAAATGCGTAGATATTAGGAGGAACACCAGTGGCGAAGGCGGCTTTCTGGACTGACAATGACGCTGAGGCTCGAAAGCGTGGGGAGCAAACAGGATTAGATACCCT
+
CFEGGEGGGGGGGFFGGGFFFDGGCFFGGGGGGCGGGGGGGGG@FGGFC:FFEGGGFE<FCCCFFFF??F,,5FFGD,A5AFGG=FG<FG+CCCEFGGC<FGEFCFFFBFFGA<EFGGF<F>C@F@+<CCECGFC:>,:>,@,<8>>FGEFE@;F4F;AF#4<F%?<CGEGCGGGGG@F<55BGGGB<F@EFFFF>>:FFB5:$CE8#;7;8GGD8<7FE*F;FD9,GFFCGFECD:DGEGGGEDA@F>FFDDGFEE/DDGGFCA?FFE9<FFGA:6=<CEG=GFCGEGGGF>ECFE,A9GGGGFGFFGFEAGFEC,6F89EFFDFGFFGFGFFFFGFCGGGGFGGEGGEGGGGGFGGEDGGFGF<F8GEFGGGFFFGGGGGGFEGFGGGGFECGGF<FFGFGGGGGGGGGCCCCC
@s801 152
TGAGGAATATTGGTCAATGGGCGAGAGCCTGAACCAGCCAAGTAGCGTGCAGGAAGACGGCCCTATGGGTTGTAAACTGCTTTTATATGGGGATAAAGTGTGGGACGTGTCCCATATTGCAGGTACCATATGAATAAGGACCGGCTAATTCCGTGCCAGCAGCCGCGGTAATACGGAAGGTCCGGGCGTTATCCGGATTTATTGGGTTTAAAGGGAGCGTAGGCCGGGGATTAAGCGTGTTGTGAAATGTAGGGGCTCAACCTCTGCACTGCAGCGCGAACTGGTTTCCTTGAGTACGCACAAAGTGGGCGGAATTCGGGGTGTAGCGGTGAAATGCTTAGATATCACGAAGAACTCCGATTGCGAAGGCAGCTCACTGGAGCGCAACTGACGCTGAAGCTCGAAAGTGCGGGTATCGAACAGGATTAGATACCCT
+
?FEAFGEGGGGGGGFGGG@EGFGGGGGGGGGGGGGGGGGGGGGG9<FCEEGGGDCEFGGGGGGGGGGGGGGGEFFFGGGFFGGGGGGGGGGGGDFFGGGGGGGG<<FFDFCEFGGGGFFGF@BFFGGGGFEGGGFDFGGGGGGCCCEFGFFA<<<FCGFFGFF7@8CFEGGGGGCBC**>FCCEGE571CE>,<>GC<=C34GFFGC<<CFG<C>>E>EFFFDDBCF7GFGGFGGDCCGCEFFG;@C?FFFFFGGEDG@FF;F=FF8<GGC6CC<=1FGGDFDGGGGGEB55DC8?CFEF>9EFCCECB8CE78CC@@+GFGDGFGGGFFF99EFF;FE8GGFDFGFGGGGGFCGGGGGCDFDGGGGGGFCGGGGGGGGGGGGFAFFCFC@FF<FE<CGGFEFFDECGGGGGGGGGGGGGGGGGE@GGGGGCC@CC
@s801 153
TAGGGAATTTTCGGCAATGGGGGAAACCCTGACCGAGCAACGCCGCGTGAAGGAAGAAGGTTTTCGGATTGTAAACTTCTGTTATAAAGGAAGAACGGCGGCTACAGGAAATGGTAGCCGAGTGACGGTACTTTATTAGAAAGCCACGGCTAACTACGTGCCAGCAGCCGCGGCAATACGTAGGTGGCAAGCGTTATCCGGAATTATTGGGCGTAAAGAGGGAGCAGGCGGCAGCAAGGGTCTGTGGTGAAAGCCTGAAGCTTAACTTCAGTAAGCCATAGAAACCAGGCAGCTAGAGTGCAGGAGAGGATCGTGGAATTCCATGTGTAGCGGTGAAATGCGTAGATATATGGAGGAACACCAGTGGCGAAGGCGACGATCTGGCCTGCAACTGACGCTCAGTCCCGAAAGCGTGGGGAGCAAATAGGATTAGATACCCT
+
DEFEGGGGGGGFGGGGGGGGEFGGGGGGGGGGGGGGGGGFGGGGGGG8F:@FGGGGCEEFFFF7FGEDFFG9FFGFCGGGGEFFGCDGFGGGGGGEFGGGG7FCFFGGGGGFGGGGFFGGGDGGGGFECGG9FG;CGGGGBF,8>DGGGCEGGFGFFDG8C1;FEFFFF1CCCFC8+0CFCC8EGGG689C*7/2;EFFGGCEG6<F<=FFGGCE>CFD77</93.DDED>1:C4BFFCGGFFDCGD5>?@:B6D9D<FCGFC=CFGFD3GGF?CGF<EA@2=FF><GF<ECE<,,FGGFCEE<,,FF=9+7FGGEEE@,8<CCGGGGFGFFGGGFEFEEDFE8E9ADFAGGGFFGGGGFCFCGFEGGGGEGEFGGGGFFFE,EFGGGGGFGGGEGGFF8GGGGGGGGEGGGGGF@8GGGGFFGFFCFGGGGFEGCCCCC
@s801 154
TGAGGAATATTGGTCAATGGGCGAGAGCCTGAACCAGCCAAGTAGCGTGCAGGATGACGGCCCTATGGGTTGTAAACTGCTTTTATAAGGGAATAAAGTGAGAGTCGTGACTCTTTTTGCATGTACCTTATGAATAAGGACCGGCTAATTCCGTGCCAGCAGCCGCGGTAATACGGAAGGTCCGGGCGTTATCCGGATTTATGGGGTTTAAAGGGAGCGTAGGCCGGAGATTAAGCGTGTTGTGAAATGTAGTGGCTCAACCTCTGCACTGCAGCGCGAACTGGTCTTCTTGAGTACGCACAACGTGGGCGGAATTCGTGGTGTAGCGGTGAAATGCTTAGATATCACGAAGAACTCCGATTGCGAAGGCAGCTCACGGGAGCGCAACTGACGCTGAAGCTCGAAAGTGCGGGTATCGAACAGGATTAGATACCCT
+
CGGGGGGGGGGGGGGGGGCEGGGGGGGGGGGGGGGFGGGGGGGGGGGEGGGGGGGGGGEGGGGFFGGFGGGCFFGGGGGGGGGGGGGGGFFGGCFFGFG9?FGGGGGGGFGGGGGGGFEDGFGGGGGGGGGGGGDGGGEGGGGFDCGGGFGDGGGGGDFDG@FFEEGGGGGGG;FD7FCEED>B7FFGGCECGF=<6<F28C#BF=,>=F>FFF7@CBE;;C?==EC#@:9GEGB??<GGGGFEFGGFGGCDFF8>3DGFCE<GGFGGFCCG@GGGGE@=DDFG<GF?FD,AFF@BECGGGGEFGEGFFFB48>8E=EDCGGGGDGGGFAC@,9DE9FFAFDB8GGGFFCGFE?F@GGGDGGGGGGDGGGFGGGEGGF:GGGGGFCFGDGGGGFFA8GGGGDGGGFGGGGGGGGGGGGGGGFGGGGFDFDFCCCCC
@s801 155
TGAGGAATATTGGTCAATGGGCGAGAGCCTGAACCAGCCAAGTAGCGTGCAGGATGACGGCCCTATGGGTTGTAAACTGCTTTTATAGGGGAATAAAGTGAGCTACGTGTAGTTTTTTGCATGTACCCTATGAATAAGGACCGGCTAATTCCGTGCCAGCAGCCGCGGTAATACGGAAGGTCCGGGCGTTATCCGGATTTATTGGGTTTAAGGGGAGCGTAGGCCGGAGATTAAGCGTGTTGTGAAATGTAGACGCTCAACGTCTGCACTGCAGCGCGAACTGGTTTCCTTGAGTACGCACAAAGTGGGCGGAATTCGTGGTGTAGCGGTGAAATGCTTAGATATCACGAAGAACTCCGATTGCGAAGGCAGCTCACTGGAGCGCAACTGACGCTGAAGCTCGAAAGTGCGGGTATCGAACAGGATTAGATACCCT
+
CFGGGGGGGGGGGGGGGGGGGGGGGGGGGGGGGFFGGGGGGFEFGGGEGGGGGGGGGGGGGGGGGGGGGFGCCFEGGGGGGGGGGGGGGGG7FGGGGGGGGGGGGFGDFEEGGGGGFEGFGGGGGGGGGGGGFFGGCDFFGGGGGGG@FDFEDC7CCGGFGGGGGGGGGG*>@,>C<*>F:9F@CCEGGG,/CG/C3::3,=:8C?7CGA:#>C8)F?:=,EGGFCG5F1;C=3>9CFFGGCFCAA<=9E:FFEEF>@DDFF>GGEDA>,FGFEGFB,330GGGGGGGE<<AFFCBEFGFAAEFGGF=B,?FDCEGGGGGGGEC9GFECEF?B??8AFF8GGF<GFFGGGGGFFGEDGGGGGFDFFCF@,FGGFGGCGDGGDGFE,CEFFGGGGFF@@GFFDGGGGGGGDGGGGFFGGGFGDGGGGGGGFGCCCCC
@s801 156
TGAGGAATATTGGTCAATGGACGAGAGTCTGAACCAGCCAAGTAGCGTGCAGGATGACGACCCTATGGGTTGTAAACTGCTTTTATAAGGGAATAAAGTGAGTCTCGTGAGACTTTTTGCATGTACCTTATGAATAAGGACCGGCTAATTCCGTGCCAGCAGCCGCGGTAATACGGAAGGTCCGGGCGTTATCCGGATTTATTGGGTTTAAAGGGAGCGTAGGCCGGAGATTAAGCGTGTTGTGAAATGCAGACGCTCAACGTCTGCACTGCAGCGCGAACTGGTTTCCTTGAGTACGCACAAAGTGGGCGGAATTCATGGTGTAGCGGTGAAATGCTTAGATATCACGAAGAACTCCGATTGCGAAGGCAGCTCACTGGAGCGCAACTGACGCTGAAGCTCGAAAGTGCGGGTATCGAACAGGATTAGATACCCT
+
DGGGGGGFGGGGGGGGFGGGGGGGGGDEGGDGGGGGGGGGGGGGGGGGDGGGGGGGGGGGGGGGGGFGGGGGFFGGGGGGGGGGGGGGGGGGGGGGGGGGGGAFGGGGGGGGGGGGGGGGGGDGGGGGGGGGGGGGGGGGGGGGGGGFGF<FCGGGGGGGGGGGEEGGE+CFGGGG?7F@:FF>GGGGGDEGGGGG??FFGF>?FGGGGGCC>FGFGEGF=EGGGGFCFEFCE@9BE>CCGGFE@EC?GF?EFCFFGGGFCECFGGGGFFE?@C:C7EGGBCGGGFFBCDAC5E8CEFGGGGFGGDGGGGGFFGGFFCGGGFGGFGGGGFGCFGGGGFECFGGFF7FFFFGFCFCBCFGGEGGGGGGFFC9GGDGGGFGCGGGGGGGGCFFGGGGGGGGGGGGGFGGGGGGFGGGGGGGFGGGGGGGGGGGCCCCC
@s801 157
TGAGGAATATTGGTCAATGGGCGAGAGCCTGAACCAGCCAAGTAGCGTGCAGGATGACGGCCCTATGGGTTGTAAACTGCTTTTATAAGGGAATAAAGTGAGTCTCGTGAGACTTTTTGCATGTACCTTATGAATAAGGACCGGCTAATTCCGTGCCAGCAGCCGCGGTAATACGGAAGGTCCGGGCGTTATCCGGATTTATTGGGTTTAAGGGGAGCGTAGGCCGGAGATTAAGCGTGTTGTGAAATGTAGATGCTCAACATCTGCACTGCAGCGCGAACTGGTTTCCTTGAGTACGCACAAAGTGGGCGGAATTCGTGGTGTAGCGGTGAAATGCTTAGATATCACGAAGAACTCCGATTGCGAAGGCAGCTCACTGGAGCGCAACTGACGCTGAAGCTCGAAAGTGCGGGTATCGAACAGGATTAGATACCCT
+
EGGGGCGGGGGGGGGGGGGGGGGGGGGGGGGGGGGGGGGGGGGGGGGGGGGGGGGGGFGGGGGGGGFGGGFGGFGGGGGGGGGGGGGGGGGC?CFFGGFGGGGGGGGGGGGGGGGGGGGGGGGGGGGGGGGFFGGAGCECFE=CECFAFFFGFGDGFGFCGGF@C0>FGGGGCFGGCD::<DGCGEGFGGG@2=/=*/?3CF0GFFEFFFFGFFEBGDGF@=:7:EC+E43C6<DDGGGGFFFF<<FGGFFGGFCFD@3=,A;E9CGFFCGCFE=FEFED=GGGFGFD@:?9:F4BGGFFFA,FF6FDGGGEDECDGGGGEACEFGGGGGF<BCGFGGGGFGFECFCDFFFGFEGFEFGFGFECGGGGGGGGGGGGFGGEGGGGGGDFCC@EF<GFDFGGFGGGGEGGGEEFFGDGGGGFGGGGFFGGGGFCCCCC
@s801 158
TGAGGAATATTGGTCAATGGGCGCGAGCCTGAACCAGCCAAGTAGCGTGCAGGATGACAGCCCTATGGGTTGTAAACTGCTTTTATAAGGGAATAAAGTGAACCTCGTGAGGCTTTTTGCATGTACCTTATGAATAAGGACCGGCTAATTCCGTGCCAGCGGCCGCGGTAATACGGAAGGTCCGGGCGTTATCCGGATTTATTGGGTTTAAAGGGAGCGTAGGCCGGAGATTAAGTGTGTTGTGGAATGCAGACGCTCAACGTCTGCATTGCAGCGCGGACTGGGTTGCTTGAGTACGCACAAAGAGGGCGGAATCCGTGGTGTAGCGGTGAAATGCTTAGATATCACGAAGAACTCTGATTGCGAAGGCAGCTCACCGGGGCGCAACTGACGCTGAAGCTCGAAAGCGCGGGTATCGAACAGGATTAGATACCCT
+
FFGFFFGGGGGGFFGGGGFE<FG76CFFGGGGGGGGGGGGGGFGGGGGGGGGFGGGGGGFGGGG<EFEGFFGF,FAFGGGGGGGGFFAEFGEFEFFF5CFAG<==FGFG8BEFGGEFGD?FGGGFGGAFDAEF96EFGGEGGGEEEFGGDFGGGCEFGFGE@CGCEGEFF@DFF7::CEC:<F@EEGGECG7FGECEDCG7C?<<F:78+099CCFGFG>?>EC6>/05>+;CFF#14CCFF@=,3>18#*67(><C*0DF#+363$<#FCC>?383,,DFCB,,B,,,<F?*8++>,>C,C,,:++FC4ECC@DGC<FFF9B85GGFFFF<9AEFFCC3,,A,,,F7GGGFC,EE:,DC:CGGGF<FEE@B99+86+FC,F+GFGGDGFFDGGEFB7GGGGGGC@@+E@GGGGGGF@,GGGGGFGGGGFFCCCAC
@s801 159
TGAGGAATATTGGTCAATGGGCGAGAGCCTGAACCAGCCACGTAGCGTGCAGGATGACAGCCCTATGGGTTGTAAACTGCTTTTATAAGGGAATAAAGTGAACCTCGTGAGGCTTTTTGCATGTACCTTATGAATAAGGACCGGCTAATTCCGTGCCAGCGCCCGCGGTAATACGGAATGTCCGGGCGTTATCCGGCTTTATTGGGTTTAAAGGGAGCGTAGGCCGGAGATTAAGCGTGTTGTTGAATGTAGACGCTCAACGTCTGCACTGCAGCGCGAACTGGTTTCCTTGAGTACGCATAAAGTGGGCGGAATCCGTGGTGTAGCGGTGAAATGCTTAGATATCACGAAGAACTCCGATTGCGAAGGCAGCTCACTGGGGCGCAACTGACGCTGAAGCTCGAAAGCGCGGGTATCGAACAGGATTAGATACCCT
+
GCFGG8FGGGG99CAFGGG?,EFFGGDFGCGFEEF@<FGD86DCEGEFGECCEEFFFGGGCFCFFEEFGGGGGGGFAF9E<FDEDG9F<EC<A,::CFGFF9?FGGFFEGGCG<EEGGG9,CEF9EFGDGGA<FFFFGGGGGGDCCCBFC<DGFEC7FDF:+8+83:*3CFGGEFF<F*>;DF*4*/*4:B4@,<**/42A:::9C*<FFCC9F2)C6#)2=96CCE>*(2<64<4FCFEFG:,>',52<CCD>,>5,*F>>3,D;8GFE7CEFC:8E@,=8F>8FD:,B,,DFCGECDEAF=E7GGCF4CEEGEECFFCFF8=04+ADGGFBGFGGF?FFGECEDFFDGFFGF@6C<GGFGEGGFCGGGEFEC@FDGGGEC:FFGGGGGEGFGGFFCGFGGGGEFC7:@F@ECGGGFECFFGEGFGGGGFCCCCC
@s801 160
TGGGGAATATTGCACAATGGGGGAAACCCTGATGCAGCGACGCCGCGTGAGTGAAGAAGTATTTCGGTATGTAAAGCTCTATCAGCAGGGAAGAAAATGACGGTACCTGACTAAGAAGCCCCGGCTAACTACGTGCCAGCAGCCGCGGTAATACGTAGGGGGCAAGCGTTATCCGGATTTACTGGGTGTAAAGGGAGCGTAGACGGTAAAGCAAGTCTGAAGTGAAAGCCCGGGGCGCAACCCCGGGACTGCTTTGGAAACTGTTTAACTAGAGTGCTGGAGAGGTAAGCGGAATTCCTAGTGTAGCGGTGAAATGCGTAGATATTAGGAGGAACACCAGTGGCGAAGGCGGCTTGCTGGACAGTAACTGACGTTGAGGCTCGAAAGCGTGGGGAGCAAACAGGATTAGATACCCT
+
CFGGGGGGGGGGGGGGGGAF<FFGGGFFFEFFGGGGGFEFFFGEGGEFFEGGGGGGFGGGEFGGFFG7EDGFGGGGGGGGGDFGGGGFFGGFCFGGGAFGFGGGGGGGGFFFGGFFGGGGGGGCEC+DFGF,BF>CDFGGGGFGGGECCBC@DAF?::CEGEGECEGGG@FGGGCEGD*CFF>GGGGG::FCC@FCEGEA:EE?CC<>E=$C:<C@>9GFCFCGF>CFC7GC@@C9#@CFF37=EFGGGGB=3DBFF=AADGGGGFECE??4>GDGD9FFDB;FGECB@@FCFGFEEEA,EEEC>GGGGFC<:@,GGGGGGGF<<C,FEGFFBECC<DFBCEEDFGEGEDGGFFDGGFGGGGGGGGGGGGFGGGGEFCGGGGGFF7GGGGGGGFGFGFFGFGGGGGGGGGGCCCCC
@s801 161
TGGGGAATATTGCACAATGGGGGAAACCCTGATGCAGCAACGCCGCGTGAGTGAAGAAGTATTTCGGTATGTAAAGCTCTATCAGCAGGGAAGAAAATGACGGTACCTGACTAAGAAGCCCCGGCTAACTACGTGCCAGCAGCCGCGGTAAAACGTAGGTCACAAGCGTTGTCCGGAATTACTGGGTGAAAAGGGAGCGCAGGCGGGAAGACAAGTTGGAAGTGAAATCCATGGGCTCAACCCATGAACTGCTTTCAAAACTGTTTTTCTTGAGTAGTGCAGAGGTAGGCGGAATTCCCGGTGTAGCGGTGGAATGCGCAGATATCGGGAGGAACACCAGTGGCGAAGGCGGCCTACTGGGCACCAACTGACGCTGAGGCTCGAAAGTGTGGGTAGCAAACGGGATTAGATACCCT
+
FEGGGGGGGGGGGGGGGGFGGGCEEFGFGGGGGGGGGGFGGGGGGGGCGGGGGGGGGGFFGGGFGGGGGGGGGGGGFGGGGGGGGGGGGGGGGGGGGGGGGGGGGGGGGGGGGGGGGGGGGGGGGGGGGGGGGGGGGGGGGGGFEDGDFGGGGGGGAFDDFFDGG>F@<::CGFGGGGGGGG=GFGGG#>FDFFFFGGGF:CCEGCCFCCCCG?E#GFGGFGEGG;FGGGGFGGFCGFGGGGGC6FGGGFE7FFE=A=:7,8FCFFGFGGE81<:FGFGFDCA@EB:BB,GEGGDGGGGGFFCGEEFFE=9FGGGGEFAGGECEEGFFDGFF@@<@8GGGGGGGGFFGGFFGGGFFGGF@ACGGGGGGGEFFE;FDFGFFGGGFF<EDEGGGGFFFE@@DGGGGGGFGGGGCCCCC
@s801 162
TGGGGAATATTGCACAATGGGGGAAACCCTGATGCAGCGACGCCGCGTGGAGGAAGAAGGTCTTCGGATTGTAAACTCCTGTTGTTGAGGAAGATAATGACGGTACTCAACAAGGAAGTGACGGCTAACTACGTGCCAGCAGCCGAGGTAAAACGTAGGTCACAAGCGTTGTCCGGAATTACTGGGTGGAAAGGGAGCGCAGGCGGGAAGACAAGTTGGAAGTGAAATCCATGGGCTCAACCCATGAACTGCTTTCAAAACTGTTTTTCTTGAGTAGTGCAGAGGTAGGCGGAATTCCCGGTGTAGCGGTGGAATGCGTAGATATCGGGAGGAACACCAGTGGCGAAGGCGGCCTACTGGGCACCAACTGACGCTGAGGCTCGAAAGTGTGGGTAGCAAACAGGATTAGATACCCT
+
FFGGGFFGFFFGGGGGGGGGGEGGGGGGGGGGGGGGGCCEFE@CFGGFGGGGGGGGGGGGGGGGGGGGGGGGGGGGGGGFGGFGGFGGFGGGGGGGGGGCFGD@FG?DF@FGGGDGGGGGAFGGDCGGGFFGC>8CFGG+8@CFG*@FGGFGGGGFGFGEB,>FF>FGG2GEF1<:<<E8CCFFBF;D#2C,FCC9C9<F7<:8?EE>CE>GGF?7?'FE4@FGCF7D<@CCCFF?EGGF=GGGFGEFFFGGFC>,>-:8FFCCDCGDD=CFFB6/FF@;FEGGFEEFF?FFEGDGC>+,GGEGFGFCF;FGEFDDGGFFE4+EGGGGGGGGEGGGFGGEGDGFGEEGGEFDFFGGFGDF@8B<FF@>FEFGGGGFGGGGGGGGFGGGGGEFFFGGGF<EGGFFFCGGGGGCCCCC
@s801 163
TGGGGGATATTGCACAATGGGGGAAACCCTGATGCAGCGACGCCGCGTGGAGGAAGAAGGTTTTCGGATTGTAAACTCCTGTCGTTAGGGACGATAATGACGGTACCTAACAAGAAAGCACCGGCTAACTACGTGCCAGCAGCCGCGGTAAAACGTAGGGTGCAAGCGTTGGCCGGAATTACTGGGTGTAAAGGGAGCGCAGGCGGACCGGCAAGTTGGAAGTGAAAACTATGGGCTCAACCCATACATTGCTTTCCAAACTGCTGGCCTTGAGTAGGGAAGAGGTAGGTGGAATTCCCGGTGTAGCGGTGGAATGCGTAGATATCGGGAGGAACACCAGCGGCGAAGGCGACCTACTGGGCACCAACTGACGCTGAGGCTCGAAAGCATGGGTAGCAAACAGGATTAGATACCCT
+
<F<FFEEGGGGFAEFGGGFF8@CF@G@CGFFEEEGGGGDGFE@@CGG=FGGGGC8AAFDFFGGFGGG=@7F,,?FA<=?F,9==AFFCFFCFGEEFGG9CFF7CBFDF>FFGG,B8=33D,@F+5CC:ABE@*>D8DCFF8><<CCEEFFEC<>F,<2::5=C<:9*:C<3#=FEGG7=;97C@<E2CEFF8<C507<8;@C5:441*:9D::2:8@=F>(?7@,@,888:B@,B@,B3883,@53,F3,>6,<38,=3D=DB+CF<F?FBFFF@:6,,,=?:@E6,FF=D>,EC8@7FEFGEGFGGFGGGGEGFCBC,8DC:FF@B8FFAD@ECFCC=7@GGFEFBFGEEEE9FGGGFE<96,GGFFGCFGFDGFGDGGGGGGFFFDF<FGGGGFF9GGGGGGGGFFFCGCCCCC
@s801 164
TGGGGAATATTGCACAATGGGGGAAACCCTGATGCAGCGACGCCGCGTGGAGGAAGAAGGTCTTCGGATTGTAAACTCCTGTTGTTGAGGAAGATAATGACGGTACTCAACAAGGAAGTGACGGCTAACTACGTGCCAGCAGCCGCGGTAAAACGTAGGGCACAAGCGTTGTCCGGAATTACTGGGTGTAAAGGGAGCGCAGGCGGGAAGACAAGTTGGAAGTGAAATCCATGGGCTCAACCCATGAACTGCTTTCAAAACTGTTTTTCTTGAGTAGTGCAGAGGTAGGCGGAATTCCCGGCGTAGCGGTGGAATGCGTAGATATCGGGAGGAACACCAGTGGCGAAGGCGGCCTACTGGGCACCAACTGACGCTGAGGCTCGAAAGTGTGGGTAGCAAACAGGATTAGATACCCT
+
CFFGGEEGGGGGGGGGGGGGFGGGGFE@FDFFFFGG@EFGGEGGGGGFFFGGGFGFGGDGFGFGGFEFEGGGGFFGGGFGFGGGGGGGGGFFFGDGGGDAGFC:=FGGGGGGGGGGGGGFGGEGGGGGFGGGGA,8@FFFGCBF7BCFC>CGGG:,><F(@FFGCBCC<@,;,>2@:FFF,>#<?F)G7BFBBC<:::C>?EDCEFCFGEGFFGFFGGGC@@8E$AFFFDFCFFGF>FCE<GGFED9FFC@<9GGGFCACDEGCAB7BFFDA>D<C@F639<9EB3+CFCFEDGC6+CGGEEGGFGGGFFFFC?7FD5C,F6GGGDGGF9FFEFFEBFFEGGGEF@:GGGGGGFFGGGGGGGGEGFDGGGGGGGGGGGGGGGGGEFGGGGGGGGGGGEGGGGGGGGGGGGGCCCCC
@s801 165
TGGGGAATATTGGACAATGGGCGAAAGCCTGATCCAGCGACGCCGCGTGAGCGATGAAGTATTTCGGTATGTAAAGCTCTATCAGCAGGGAAGAAAATGACGGTACCTGACTAAGAAGCCCCGGCTAACTACGTGCCAGCAGCCGCGGTAATACGTAGGGGGCAAGCGTTATCCGGATTTACTGGGTGTAAAGGGAGCGTAGACGGAAGTGCAAGTCAGAAGTGAAAGCCCGGGGCTTAACCCCGGGACTGCTTTTGAAACTGTGCATCTAGAGTGCAGGAGAGGTAAGCGGAATCCCTAGTGTAGCGGTGAAATGCGTAGGTATTAGGAGGAACACCGGTGGCGAAGGCGGCTTACTGGACTGTAACTGACGTTGAGGCTCGAAAGCGTGGGGAGCAAACAGGATTAGATACCCT
+
FFGGGGGGGGGFGGGGGGGGGGGGGGGGGFGGGGGGGGGGGGGGGGGGGGEGFFGGEFGEFFFGGGGGGGFGGGGGGGGGGGGGGGGGGGGGCAEBGGEFGGGGGGGGGGGGGGGGGGGGGGGGGGGGGGGGGGGGGGGGGGGGGGGGGEF?@?F3FGEGGGGEFFFGFGGFGGGGC<EGG>.GFGFE<CECFFCDFCCCFGGFFFF;:<CCFGFFF?F@9@CF>FGF:FGGGGGFGGCFFG>?EEGG@FF@D<<FE9DD=EEGACGCFF7F?FDGFAFGEGGFGGGEECGGFFEEEB=<FFECACBFGGGGF@,GDGGGGFFEAGGGFEGGEFGEGGGGGGFDEFCGGGGGGGGGGFGGGGGGGGGGGGGGGGFGGGGGGDGGFEFFEGEFGGCGGFGFGGGGGGGGGGGCCCCC
@s801 166
TGAGGAATATTGGTCAATGGGCGAGAGCCTGAACCAGCCAAGTAGCGTGCAGGATGACGGCCCTGTGGGTTGTAAACTGCTTTTATAAGGGAATAAGGTGAGTCTCGTGAGACTTTATGCATGTACCTTATGAATAAGGACCGGCTAATTCCGTGCCAGCAGTCGCGGTAATACGGAAGGTCCGGGCGTTATCCGGATTTATTGGGCTTAAAGGGAGCGCAGGCCGCCGGGCAAGCGTGTTGTGAAATGCAGTCGCTCAACGTCTGCACTGCAGCGCGAACTGCCCAGCTTGAGTGCGCGCAACGGTGGCGGAATTCGCCGTGTAGCGGTGAAATGCTTAGATATGGCGAAGAACTCCGATTGCGAAGGCAGCTGACGGGTGCGTAACTGACGCTCATGCTCAAAAGTGCGGGTATCGAACAGGATTAGATACCCT
+
<FFFG8FGGGGGGGGGGGGGGGGGGDGGGGFGGFGGGGGCFFEFFFGFEEFGGEDFFDFEGGG7F=FGGGDFFAFGGGGFFGGGCAFGGGGGGFGCFFFGFGGGGGGGGFDF9FE9EGFGF9FGAEGG,9FCGFDFAF9FEFGGG>F<DFGGGGDGGFGGGGFGG+CFGGGGGD777C:<FE9CEEEG<<CBCFGGDEFFCC=;C+#<C188>>-0>:B79>C95DGCCC:;8@C;:*CE0FCFGFFFD=*CCB;+5CCFCGF=BBE27EC4)<6<@C#F>>>:?C?F9BGG?GE>8F@F6FCCB+GGECFFCCCGE7GGGFGC>EEFFGGF<DFGFFGFFGECEGGGGFGFEC@,@DECEEDEFE@GGGCGGFEFGGEGEGGGGFGGGGGGGGGGFGGGGGFGEGGEGGGFDFGGGGFGGGGGGGGGGGGCCCCC
@s801 167
TGGGGAGTATTGCACAATGGGCGAAAGCCTGATGCAGCAACGCCGCGTGAAGGAAGAAGGCCTTCGGGTCGTAAACTTCTGTCCTCAGGGAAGAAGAACTGACGGTACCTGAGGAGGAAGCACCGGCTAACTACGTGCCAGCAGCCGCGGTAATACGTAGGGGGCAAGCGTTATCCGGAATTATTGGGCGTAAAGAGTGCGTGGGGGGTAACCTAAGCGCAGGGTTTAAGGCAAGGGCCCAACCAGTGTAAGCCCTGCGAACTGGGTTACTTGAGTGCAGGAGAGGAAAGCGGAATTCCTAGTGTAGCGGTGAAATGCGTAGATATTAGGAGGAACACCAGTGGCGAAGGCGGCTTTCTGGACTGAAACTGACACTGAGGCACGAAAGCGTGGGGAGCAGACAGGATTAGATACCCT
+
EFEFGGCF8EFFGGGGGGFG8FEGGGGGGGFFFGGGGGFFGGGGGGGGGGGFDGFFFFFFFGCFGGGEFGGCFGFFFGGCEFCGGGGGGGGGGCD8=FGFGGCEGGFEGAFFGGGGGGGFGDF@CCCFGFFGAFEFGFF3FFFF8EEFGE**>,@;>,:FE@FGDC*<F<*8FGGC4=<F@G>FF<<F8E8E5@CCFFG:@$#3;*+FEGGDF7@6C>;/9EFG.3DF@EC,?C#+CEFB:3559#?6C?CFGF8E:022ED>=C39FABA88DE?E8CGGF?,FCB:GDGEGGGGGEC,<E9CCBCFCE=EDEGCGCF<DFDF9ACEF?EGGEFFEFFGGGGGDCF@GECF@EC<FGGGGGFGGFE<GGGGGGGGFCC8,@BFCGGFCCGEGGGFGGGGGGGGGGGGGGGGCCCCC
@s801 168
TGGGGAATATTGGTCAATGGGCGAGAGCCTGAACCAGCCAAGTAGCGTGCAGGATGACGGCCCTATGGGTTGTAAACTGCTTTTATAGGGGAATAAAGTGAGCTACGTGTGGATTTTTGCATGTACCCTATGAATAAGGACCGGCTAATTCCGTGCCAGCAGCCGCGGTAATACGGGAGGTCCGGGCGTTATCCGGATTTATTGGGTTTAAAGGGAGCGTAGGACGGAGATTAAGCGTGTTTTGAAATGTAGATGCTCAACATCTGAACTGCAGCGCGAGCTGGTTTCCTTGAGTACGCATAAAGTGGGCGAAATGCGTGGTGTAGCGGTGAAATGCTTAGATATCACGAAGAACTCCGATTGCGAAGGCAGCTCACTGGGGCGCAACTGACGCTGAAGCTCGAAAGCGCGGGTATCGAACAGGATTAGATACCCT
+
CFGFGGGGGEAFF;@EEGFGGGGGGGGGGDFGFFFGFC?EFFGGCGGGCFDFEGGGDGGDGGE7E<FCFG7FEGGGGGFFGGGGGGGGGGE7C@EGGD<ABCF9FCCEFEFG,CBFFGGGGCEGGGGDFGGGGGGGGGCFCF@FECFCB,3DFFDGDFGFDGGGGEEGGGEDCBF@*CFG*BF>CFEGE7EGG:G?C=FGGFGG8F=,<CCCGFGF75?:<C6#B<<5=1;:<>@<GDEEG,CA59C4:@A?>>43770<<@<DCFCF8>:'F>+F>>5#$FDCDD,<BBC5*@=B8B;<>8,,B+GGFEC,+EC>GGGGE<C@5=8,;E,EEFCE9FAFFFGGGG@GGGGFEB7=7GFDGGEFEFFGCAGGGGF<GGGGGDGGGGEGFF,GGEEF,FGGGGGGEEFDGDGGGGGGGGFFF<FFDGGGGFDCCCCC
@s801 169
TGAGGAATATTGGTCAATGGGCGAGAGCCTGAACCAGCCAAGTAGCGTGCAGGATGACGGCCCTATGGGTTGTAAACTGCTTTTATAGGGGAATAAAGTGAGCCACGTGTGGTTTTTTGCATGTACCCTATGAATAAGGACCGGCTAATTCCGTGCCAGCAGCCGCGGTAATACGGAAGGTCCGGGCGTTATCCGGATTTATTGGGGTTAAAGGGAGCGCAGGCCGCCGGGCAAGCGTGTTGTGAAATGCAGTCGCTCAACGTCTGCACTGCAGCGCGAACTGCCCAGCTTGAGGGCGCGCAACGTTGGCGGAATTCGCCGTGGAGCGGTGAAATGCTTAGATAGGGCGAAGAACTCCGATTGCGAAGGCAGCTGACGGGTGCGTAACTGACGCTCATGCTCGAAAGTGCGGGTATCGAACAGGATTAGATACCCT
+
FGGGGDGGGGGGCCFGGGGFFGEGGGGGGGGGGGGGFDFFGGGGGGGGGGGGGGGGGGGEFFFFGGFGGGGF:,B?FGG@?CEDFGFFFEGFG8EFGGGFGFGGG?FFGGFE=FGGGGGGG9<?EGG9DDE9ECFFFC9C=FCFGGGFFFGGGGGGCCFFGGG,@5>G@GE@C;7CFGGG7;CEGG5<<<EFG9BEGGGGFC<CFG*2:<<CCFE>575.,8CF42C@EE:;+;C6C;EG#,@GG><?FFGGGGG?C9<=CC5FFGG<2D55:CECECFDCFGC@,F3,,,79F;7EGE>88FECGGGECFC@+CGGGGGF=4+5ECFBEEAE<GFDGFE,8B+,FEFC5,,8F::FF8GGGGFFEEGF?FFFGFCB@+EEGGGFFC,FB+FGGGFGGGFDEGEFGGFGGGGFFGGFFGFGGGFFFF9GGFCCCBC
@s801 170
TGAGGAATATTGGTCAATGGGCGAGAGCCTGAACCAGCCAAGTAGCGTGAGGGATGACTGCCCTATGGGTTGTAAACCTCTTTTGTTTGGGCATAAAGTGCGGGACGTGTCCCGCATTGCATGTACCATTTGAATAAGGACCGGCTAATTCCGTGCCAGCAGCCGCGGTAATACGGAAGGTCCGGGCGTTATCCGGATTTATGGGGTGTAAAGGGAGCGCAGGCCGTTGGGTAAGCGTGCCGTGAAATTCTGTGGCTCAACGGCAGACGTGCTGCGCGAACTGGTTTCCTTGAGTACGCACAAAGTGGGCGGAATTCGTGGTGTAGCGGTGAAATGCTTAGATATCACGAAGAACTCCGATTGCGAAGGCAGCTCACTGGAGCGCAACTGACGCTGAAGCTCGAAAGTGCGGGTATCGAACAGGATTAGATACCCT
+
GGFGGGGGGGGGFEEGDFGGG<FGGFCGGGGGECFGGGGG<FE<EFGGGGD@FGGGGFFEFFEGAEFDCFEGGGGG<<,:CFF<?<FEFEE,4AF,C<FC9+>FFCCF7FA,,@BEG@=B<ACD<@F<5><<A,@,?DBFDFFFEEB<,,77FFCGDC,*6@FD75CGE<FDF,*8<:F7F@@E7C*=F71;C,=C2/<,+:$CCC6#288&ACCFG#7:FFC:7CC#=5,:E+</:.:;68+GE99>,63>@,8FCDFFEF>68F:<7F@1+FC7@>7388FCD><5@,,9?EC:CFGGGGFDGGGGGGDE=,GGE@D<FFC=*GFCFAC<?9<FFCD=5,E,A,9FGGCGFGGCCFE:@,CFEGFGCEDGFFEEGGGFC@7ECGFEEGFGGFFFB+C@,7FGFFF@EBFFEC<8GEFGGGGGFGGGGEGCCCCC
@s801 171
TGAGGAATATTGGTCAATGGACGAGAGTCTGAACCAGCCAAGTAGCGTGCAGGATGACGGCCCTATGGGTTGTAAACTGCTTTTATAAGGGAATAAAGTGAGTCTCGTGAGACTTTTTGCATGTACCTTATGAATAAGGACCGGCTAATTCCGTGCCAGCAGCCGCGGTAATACGGAAGGTCCGGGCGTTATCCGGATTTATTGGGTGTAAAGGGAGCGTAGGCCGGAGATTAAGCGTGTTGTGAAATGTAGATGCTCAACATCTGCACTGCAGCGCGAACTGGTTTCCTTGAGTACGCACAAAGTGGGCGGAATTCGTGGTGTAGCGGTGAAATGCTTAGATATCACGAAGAACTCCGATTGCGAAGGCAGCTCACTGGAGCGCAACTGACGCTGAAGCTCGAAAGTGCGGGTATCGAACAGGATTAGATACCCT
+
EFFGGCFFGGFGGGGGGCFGEFEGGGGFCEFGGGGEFFGGGGGGGGEGCGGFGGGFCFBFGEGGGGGFGGGEEF,CFGGGGGGGGGG9CFFFGFGDGGGGGGGGGGGDGGG?FGFGGFGGGGGGGGG9FGEFGFGGGFGGF+C7@CEBD?DGDFFG+CF7,3=D:C@<FGGGD,:7:C7FF,>C7C>:CF:,CFEG5CFD3<CFGG:#:F?CBFGFC):B?=GFDED+:376<EC>G*&/CFCFGDE6>FA?FA@9,F@.8FEGFCCF@FFCEGFGBG@EGD8FBCFFEDEF:GEEDFEEEE:CGGEC@8EE>,8CEFGEF=CDFGGFFFEACCFBCFAFGGGFGGGFADFFAGDGGGGGGDGF@FCGFFEGFGEAFECFGGGF@GGGEF;GFCFE8GGGCCGGGGGCGGGGGGGGGGFGGGFFFF<CGFGCCBAC
@s801 172
TAGGGAATTTTCGGCAATGGGGGAAACCCTGACCGAGCAACGCCGCGAGAAGGAAGAAGGTTTTCGGATTGTAAACTTCTGTTATAAAGGAAGAACGGCGGCTACAGGAAATGGTAGCCGAGCGACGGTACTTTATTAGAAAGCAACGGCTCACTACGTGCCAGCAGCCGCGGTAATACGTAGGTGGCAAGCGTTATCCGGAAGTATTGGGCGTAAAGAGGGAGCAGGCGGCAGCAAGGGTCTGTGGTGAAAGCCTGAAGCTTAACTTCAGTAAGCCATAGAAACCAGGCAGCTAGAGTGCAGGAGAGGATCGTGGAATTCCATGTGTAGCGGTGAAATGCGTAGATATCACGAAGAACTCCGATTGCGAAGGCAGCTCACTGGAGCGCAACTGACGCTGAAGCTCGAAAGTGCGGGTATCGAACAGGATTAGATACCCT
+
GCFGGEGGFGGGGGGGGEGGFEGGGGGFGGGG@C@FGGDFGGGG:CG+@F,FCEFG?FGFFBE+CFD:@FCFEFCCDFG,CAEFFGGG9FFFGGGGGG=3FE=C,>FC,@F9F,@FAC9FB<FE<*CC>FGC;,;;CCCGGGFG:,CCFF74CFC<FE+,*:>FCCCF*<CEG/:CGGGG6<*;CF=;FC*;C;>EDGFGE:<#<C#FG=:<?,:?3/:7298;DEF>EE@58<;B;>GF>2@5%E?BF@@,@9ED9FFD@<G>B9CC#3<7<C,8EDDDE@,6+9FEGEF?4,EA5GGGGGGGGGGGGF@CFAAGFCDFE9FFF<@8*@@9A=GGGGFFF?9FA9FFFGGGGDFGFF7FCDFBEEGCGFCGGGGGGGGGGFEEDGGGGGFEFB@DGGGGFDGFD7GFGGFEGCFCGGGFGGCGFGGGFGGEDGFCCC@C
@s801 173
TGGGGGATATTGCACAATGGGGGAAACCCTGATGCAGCGACGCCGCGTGAGGGATGACGGTTTTCGGATTGTAAACCTCTGTCTTTGGGGACGAAAAAATGACGGTACCCCAGGAGGAAGCCACGGCTAACTACGTGCCAGCAGCCGCGGTAATACGTAGGTGGCAAGCGTTGTCCGGAATTACGGGGTGTAAAGGGAGCGTAGGCGGGGAGACAAGTTGAATGTTTAAACTATCGGCTTAACTGATAGTCGCGTTCAAAACTATCACTCTTGAGTGCAGTAGAGGTAGGCGGAATGCCTAGTGTAGCGGTGAAATGCGTAGATATTAGGAGGAACACCAGTGGCGAAGGCGGCCTACTGGGCTGTAACTGACGCTGAGGCTCGAAAGCGTGGGTAGCAAACAGGATTAGATACCCT
+
FGGGGGGGGGGGGGGGGGGGGGGGGGGGGFG8EEGEFGGGGGGGGGGFFCCFGEFGGFGGGEEFGGGGCFGGGGFGFFFGFGFE?AGFGEBFFGGGGFGCDGFFCGCFEF7FGGGCC>FGGECFG7<FFGGGGGGGFFGGCFGFGGGGGG*=1?@CC:FF<FC7C8FFDCCC<C9BEEEEFGF77CGGEE<GF<AE55C=A=CEE9FEEG4E?,?,;@/FEFGG:DEF78339>CBEE5CF29C7039C@4=D>EEGFDCFF@2<C?C?#1CF8FAFFCEACGFGGGGGDFEAE>C,E=4,@<EC?GEFGFF,CGGGDEE,?4CF99GGGFFF@GFCEADGEFC<FF@GFEEFFDFG@GGFFE9DEFGGGGFGGGFFFGF<GGFFF@F@GGGGGGGGGGFFGFGGGGGGGGGCCCCC
@s801 174
TGGGGAATATTGCACAATGGGGGAAACCCTGATGCAGCGACGCCGCGTGGAGGAAGAAGGTCTTCGGATTGTAAACTCCTGTTGTTGAGGAAGATAATGACGGTACTCAACAAGGAAGTGACGGCTAACTACGTGCCAGCAGCCGCGGTAAAACGTAGGTCACAAGCGTTGTCCGGAATTACTGGGTGGAAAGGGAGCGCAGGCGGGAAGACAAGTTGGAAGTGAAATCCATGGGCTCAACCCATGAGCTGCTTTCAAAACTGTTTTTCTTGAGTAGTGCAGAGGTAGGCGGAAGTCCCGGTGTAGCGGTGGAATGCGTAGATATCGGGAGGAACACCAGTGGCGAAGGCGGCCTACTGGGCACCAACTGACGCTGAGGCTCGAAAGTGTGGGTAGCAAACAGGATTAGATACCCT
+
FFGFGGGGGGGFGGGGGGGGGGGGGGGGGGGGGGGGGGGGGGGGGGG:FGFGGGGGFGGGGGFGGGEGGGGGGGGGDGGGGGGGGGGGGGGGGGCFGGGGGGGGGGFGGGGGGGGGGGGCFFFGGGCGGGGFFGDGFGGGCFFGGGGGGGGGGGGDFGD<CFFGGGF@8C.=CFG??GFGGGCFGFGD0GGGGGGCEDGEEGGGGGGE>C,8A8?99@?FF@CGFGG:>FFD3CCFGGGGGFFE?F#03,,3CGEDFDFDFDCCFGGCFGGDBFDFFFD=BFGFF6EEECC>E88GGGGGGGGGFGGGFEFEFEGGGGFGFEC=CGGGGGGGGGFEDE<CFF@@CCCGGFGGGGGGGGGFGFEGGCGGGEFGGFEDFFEGFBFGDGFEGGFFFFAF@FFFFGFGFFGFGGGCCCCC
@s801 175
TGAGGAATATTGGTCAATGGACGAGAGTCTGAACCAGCCAAGTAGCGTGCAGGATGACGGCCCTATGGGTTGTAAACTGCTTTTATAAGGGAATAAAGTGAGAGTCGTGACTCTTTTTGCATGTACCTTATGAATAAGGACCGGCTAATTCCGTGCCAGCAGCCGCGGTAATACGGAAGGTCCGGGCGTTATCCGGATTTATTGGGTTTAAAGGGAGCGTAGGCCGGAGATTAAGCGTGTTGTGAAATGTAGACGCTCAACGACTGCACTGCAGCGCGAACTGGTTTCCTTGAGTACGCACAAAGTGGGCGGAATTCGTGGTGTAGCGGTGAAATGCTTAGATATCACGGAGAACTCCGATTGCGAAGGCAGCTCACTGGAGCGCAACTGACGCTGAAGCTCGAAAGTGCGGGTATCGAACAGGATTAGATACCCT
+
CFGGGGGGGGGGGGGGGGGFGGGGGGGEGGGGGGGGGGGGGGGGGGGGEGGGGGGGGGGGGGGGGGGGGGGGGGGGGGGGGGGGGGFGGGFAFGGGGGGGGGGGGGGGGGGGGGGGGGGGGGGGGGGCCGGGGGGGGGDCFGFDEGGGCFGGFGGGGGGGGGGGGGGGGGGG@3FFGGEGCBFGGGGGFGGFCCF6EEGG9C3<CFAFEFGGGGGAE?EB@FDF:EEFFGGGEGEAGGGGGGFFF7GGGFFGG@FFGGDFFC73;FFGGFE?GGECGGDEE0DGFGFB,FFFFEECGF@FFFCFEGGGDGEFFGGGGGGGGGGDBCGGGGFFGGGFAFGGGGFCGFFBGFEFECCEF@FCGGGGFFCGF8AGGGGFGGGGGGGGGGFECCCGGGFFCEGFGGGFCGGGGFFCEGFFEGGFGGGGGGGGGGGCCCCC
@s801 176
TGGGGAATATTGGTCAATGGGCGAGAGCCTGAACCAGCGAAGTAGCGTGCATGAAGACGGCCCTATGGGTTGTAAACTGCTTTTATAAGGGAATAAAGTGAGCCTCGTGCGGCTTTTTGCATGTCCCTTATGAATACGGCCCGGCTAATTCCGTGCCAGCAGCCGCGGTATTACGGAAGGTCAGGGCGTTATCCGGATTTATTGGGTTTGAAGGGAGCGTCGGCCGGAGCATAAGCGTGTTGTGAAAGGTGGGGGCTCAACCGCTGTACTGCAGCGCGAACTGGTTTCCTGGAGTACGCCCAAAGTGGGCGGAATTCGTGGTGTAGCGGTGAAATGCTTAGATATCACGAAGAACCCCGATGGCGAAGGCAGCTCACTGGAGCGCAACTGACGCTGAAGCTCGAAAGTGCGGGTAGCGAACAGGATTAGATACCCT
+
,C<CFGGGGAEFGFFF@C<EEF:8@CC@EA,;6CFGFF+@+6@<ECBCF@F,CCFF<F:C:@FCFFAFGGD7B?EC<C?F,?FGDFAE,C<BEA<,<C<9FFA,BFDGG7+>+++:E=+8C,?5,<=?BFFFC,6,,8C+83:>C8+:<@,3@:@6*=7:DFGG7CFGGG*>;FGE7:*<2274?CECB:@E9CF71CC,A?CFFF*C5*,+3<E>*)/8(-*1//*0>**8+33-?5C;0FCC1>,*=**>*,ED,DFFB>,,3>,FB6B@+<++B@A@=,B,,:+,DB,<?=>@@A+,,,=FB+F7B,A9+,@>4++CF=88>@+?C9,,,,C?9-,,F;?A,D:4@E,E>@8+,,A48,EFFC<CC6CF@:@F@,FF@:CGFCFGGCFB<EC<@+F<<@CFCGEGFCGGFGECEFDFFGGF9GGGFFGCCCCC
@s801 177
TAGGGAATCTTCGGCAATGGGGGCAACCCTGACCGAGCAACGCCGCGTGAGTGAAGAAGGTTTTCGGATCGTAAAGCTCTGTTGTAAGAGAAGAACGTGTGTGAGAGTGGAAAGTTCACACAGTGACGGTAACTTACCAGAAAGGGACGGCTAACTACGTGCCAGCAGCCGCGGTACTACGTAGGTCCCGAGCGTTGTCCGGATTTATTGGGCGTAAAGCGAGCGCAGGCGGTTTAATAAGTCTGAAGTTAAAGGCAGTGGCTTAACCATTGTTCGCTTTGGAAACTGTTAAACTTGAGTGCAGAAGGGGAGAGTGGAATTCCATGTGTAGCGGTGAAATGCGTAGATATATGGAGGAACACCGGTGGCGAAAGCGGCTCTCTGGTCTGTAACTGACGCTGAGGCTCGAAAGCGTGGGGAGCAAACAGGATTAGATACCCT
+
FGGGGGGGGGGGGGGGGGGCFGEGGGGGGGGGGGGGGGGGGGGGGGGCGG@FGFGGGGGG=FGGGGGGGGGGGGFGGGGCFFGGGGGGGGGGGGFGEFGFGFGGGGGGGFGGG?FFGGGGGGGGGFGGDGGGFFGGGGGGFCC<FEFGCEFGEGGGGFCFCFFGGGFDGFEDDGGG*<9:<CFFGF?F@=E<GECGGGGGCE88;C:FGGGFGGE4CBCF::C9GGGFGGGGC:CACFF.;98EFCFB;@>GGGFFGD=CF@@DCC<EGFFCDFCGBF9GGF@CC9,FCEA<DFFFE5GEAFGFGGGGFFBFDFDF=9,4,FE?,GFC=>EEFFFFE:77FCE<DECC,GGFCFFGFFCCFFDGGF@6@ED@GGEGD@A8GGGGGGGGGGGGGEGFEFFCFDGEFFGGGEGGDGGEGGGGGGGGFEGGGGGGGGGGCCCCC
@s801 178
TGGGGAATATTGCACAATGGGCGAAAGCCTGATGCAGCAACGCCGCGTGAGTGATGAAGGCCTTCGGGTCGTAAAACTCTGTCCTCAAGGAAGATAATGACGGTACTTGAGGAGGAAGCCCCGGCTAACTACGTGCCAACAGCCGCGGTAATACGTAGGGGGCTAGCGTTATCCGGATTTACTGGGCGTAAAGGGTGCGTAGGCGGTCTTTCAAGTCAGGAGTGAAAGGCTACGGCTCAACCGTAGTAAGCTCTTGAAACTGGGAGACTTGAGTGCAGGAGAGGAGAGTGGAATTCCTAGTGTAGCGGTGAAATGCGTAGATATTAGGAGGAACACCAGTTGCGAAGGCAGCTCTCTGGACTGTAACTGACGCTGAGGCACGAAAGCGTGGGGAGCAAACAGGATTAGATACCCT
+
GGGGGGGGGGGFFFGGGGGFGGGGGGGGGFFGGGGGGGGGGGGGDGGFGGGGGGGGGGAFGGFGFGGGGGGGGGFGGFGAFFGGGGGGGGGFGGGFGGGGGGDFGEGGGGGFCEGCFFGFGGGGGCFGGGGGCABDFFGGFGCECEEGFG@CFGGGFGGGFFGDGGGGE@FGGGGGGCFGD:0@<C;FFECC?FG>GGG>EDE1GGFFA<CE7<:FEFGF,69AFFGFFCCFFGGGFED<@;FGGGGGEFFFEFEF7<8D@FFF<FA9GGGFGGGGGGFBFFFBGGCFGGGGGGEEC,FF<GEFGGGGGGGGGGGGGFGGGGFGGGGFEGFFFCE,CGGGFEGFE9GGGGGGGGGGFFGGGGGGGGGGGEGGGGGFGGFGGGFGGGGGGGGGFFEGGGGGGGGGGGGGGGCCCCC
@s801 179
TGAGGAATATTGGTCAATGGGCGAGAGCCTGAACCAGCCAAGTAGCGTGCAGGATGACGGCCCTATGGGTTGTAAACTGCTTTTATAAGGGAATAAAGTGAGCCTCGTGAGGCCTTTTGCATGTACCTTATGAATAAGGACCGGCTAATTCCGTGCCAGCAGCCGCGGTAATACGGCAGGTCCGGGCGTTATCCGGCTTTATTGGGTTTAAAGGGAGCGTAGGCCGGAGATTAAGCGTGTTGTGAAATGTAGACGCTCAACGTCTGCCCTGCAGCGCGAACTGGTTTCCTTGAGTACGCACAAAGTGGGCGGAGTTCGTGGTGTAGCGGTGAAATGCTTAGATAGCACGAAGAACTCCGATTGCGAAGGCAGCTCACTGGAGCGCAACTGACGCTGAAGCTCGAAAGTGCGGGTATCGAACAGGATGAGATACCCT
+
FGGGGGGGGFGGGGGFGGGGFGGGDGGGGGGGGGGGGGDFGGGGG,@BBFGGG7@BFGGGGGGGGGGGFFGEGGGGGFGGGGGGGGGGGGGGFEFC,?FGGGGGFGGGG8BFGF8FFFGGGFGD<FGFGEGFCFFGGGGGG7:FC@=FGGGG?FFGCGFEFFC7CB<CFDGGE;BC*>FCF8CEEE5FFEGGFGEE1:F<CG,<9F18*F<CF?<.;5050C49F?:+=>@:::=>E<<?CCFCA<A?GF4:>:&8#GCFC>398C+##C<6+<*:8EGGFDB3>,=,6:,<0F=CB7>F=EDFFB>:CEFE@+EE=7GFF?@8*+4GGGFFCA9A4<,99,<,8EFFCE9DGFEF:CFEEF:@E6,E@8GGFFFC8FEEEGGGGFGGFCC:D@FECGGGFGFF@C@GGGGFGGGFDGGGFGFEE6,DFFGCCC<C
@s801 180
TGAGGAATATTGGTTAATGGGCGAGAGCCTGAACCAGCCAAGTAGCGTGCAGGACGACGGCCTTATGGGTTGTAAACTGCTTTTATATGGGGATAAAGTGAGCTACGTGTAGTTTATTGAAGGTACCATATGAATAAGGAACGGCTAATTCCGTGCCAGCAGCCGCGGTCATACGGAAGGTCCAGGCGTTATCCGGATTTATTGGGTTTAAAGGGAGCGTAGGCCGCCCCTTAAGCGTGTTGTGAAATGCCGCGTCTCAACAGTGGCACTGCAGCGCGAACTGGGGGGCTTTAGTGCACGCAACGCAGGCGGAATTCGTGGTGTAGCGGTGAAATGCTTAGATATCACGAAGAACTCCGATTGCGAAGGCAGCTTGCGGGAGTGCGACTGACGCTGAAGCTCGAAGGTGCGGGCATCGAACAGGATTAGATACCCT
+
?FEFG<FFGGGGGGGGGFFDCFGGGGE8FFGGGGGGGGGFGGCFGGGGDEGGGG<FCFGGEGGGFGGEFFECFFFFDGGCFF<FGFGFAFGGGCFGGG?<FGGGG?FGGEFF,FF,EFF,5EE,5FFFCEFGGFFEFDFF,BFGGGFGFGGEFFF=BFEGGF>F+@F@FE@D@F7><*<EBF<9>>C:<=8:BCFE5=0%9:EGG=FECCCF:BE8G?E::8CCCEE:CEF8?EC<EBGG$F>?9>+CE@8B9:#8CFG>C#0:CGFF<EF5FC?GEFCED?GGEFBEECD,FF8>=3B76GFFB@+DGGFE>9BEGGGGGCEGEEFDGFFEAGFFGFF;E>5,?=9FC9GGEBBC,FGECC@GFE@GFFGFE@+EDGFFEGCGGGGGFFFFF<DFFGGFFFFFEGGGGEFAEAGGGGFFGGGGGGFFGGGCCCCC
@s801 181
TGAGGAGTATTGGTCAATGGACGCAAGTCTGAACCAGCCAAGTAGCGTGCAGGATGACGGCCTTCTGGGTTGTAAACCGCTTTTAGTTGGGAATAAAGTGCACCACGTGTGGTGTTTTGTATGTACCATCAGAATAAGGACCGGCTAATTCCGTGCCAGCCGCCGCGTTAATACGGAAGGTCCAGGCGTTATCCGGATTTATGGGGTTTAAAGGGAGCGCAGGCGGACCATTAAGCCAGCTGTGAAATACTGCGGCGCAACCGTCGAACTGCAGTGGATACTGGAGGTCTTGAGTGCACACAGGGGTACTGGAATTCAGGGTGTAGCGGGGAAATGCTCAGATATCATGAAGAACTCCAATCGCGAAGGCAGCTCACTGGGGCGCAACTGACGCTGAAGCTCGAAAGTGCGGGTATCGAACAGGATTAGATACCCT
+
AFFGGGCF@FE<FGGGGDGEDF:FGGGCFFGGGGGFGFFFACEFEF7FCFFGGCFGGGCFEG7EFF<,,CFEGGGGGFGGC?D9E,5?F?FFFFFGC<F9<EFGGGCFGGCEE7=4EF8=?FE,@FE<@:FEGF,@FDCE=<>BEG:<F,EC<F<FCFFG+@+F+@C*5FFGF9FFC*<C,2CCEC5*8*:CEFG@EG*7<7#=,CFC<8BFBFE=(;=;;997,<7.:(7<F8EA4*5<<@<;CGED>918F@5+$989:CGD>7,F=CF==@@58,,3,DD:,,F:,:68+F;9CGFFCDDE?,FF?E?>9,@E=:+ED<8GBCC::CC,@E5,4<,@,4BC,?C9FFEFC:8FCCFFC@CFEC6FC,B,?FGFB:CC,CC@C,CGFCC@CCGGF7GFF@GF@GGEGGGFECFGGGDF@CCFEF<,FGFCCCBC
@s801 182
CGAGGAATATTGGTCAATGGACGAAAGTCTGAACCAGCCAAGTAGCGTGCAGGATGACGGCCCTCTGGGTTGTAAACTGCTTTTAGTTGGGAATAAAAAGAGGGACGTGTCCCTTATTGTATGTACCATCAGAAAAAGGACCGGCTAATTCCGTGCCAGCAGCCGCGGTAATACGGAAGGTTCAGGCGTTATCCGGATTTATTGGGTTTAAAGGGAGCGCAGGCGGCGGGGTAAGTCAGTTGTGAAATCGTGCGGCTTAACCGTGCAATTGCAGTTGATACTGCGTCGCTTGAGTGCACACAGGGATGTTGGAATTCATGGTGTAGCGGTGAAATGCGTAGATATCATGAAGAACGCCGATCGCGAAGGCATACGTCCGGAGTGCAACTGACGCTGAGGCTCGAAAGTGTGGGTATCAAACAGGATTAGATACCCT
+
GGFFGFFFGGGGFGGGGFGGGFEGFGGGGGGFFEGGGGGGGFGGGGEE7CFAF7ECEFGGFEGEGFGGG,B7FEFGGGGGCGFGGGGGGGG:A=EEFAFGFFFCEDFGGGGGFCCCFEGGGGG<EFGC<ABD>FFGFGGGG<CFEEGGG9CFGFGGCFF<DCFGGEF7FE>,<>FGGG<FCFFGGC6FGGGF<:FCEG*>FFB9FF*::CEEGGGFG3>>>;?GDCE<<#?CC<86?*F#FFCCD,412>8D*D,,,@**:F<FFB9<<?FA>9=CD8,===8+@+=<=B=A+FECD;EB,8A4B8FFC,FFE@,>9EFFBC>4ACGGFFEC+:FF=-GGGEDFEECFF<BF>@++@CGGEDGGFF,GGGGFC+FBFFFGFEEFC,9GGGGGGFGEGEGGFEGGGGGGGGGGGGGGFFFFFFGGFFCAGGGCCCCC
@s801 183
TGAGGAATATTGGTCAATGGGCGAGAGCCTGAACCAGCTAAGTAGCGTGCAGGATGACGGCCCTATGGGTTGTAAACTGCTTTTATAAGGGAATAAAGTGGGAGTCGTGACTCCTTTTGCATGTACCTTATGAATAAGGACAGGCTAATTCCGTGCCAGCAGCCGCGGTAATACGGAAGGTCCGGGCGTTATCCGGATTTATTGGGTTTAAAGGGAGCGTAGGCCGGAGATGAAGCGTGTTGTGAAATGTAGATGCTCAACATCTGAACTGCAGCGCGATCTGGTTTCCTTGAGTACGCACAAAGTGGGCGGAATTCGTGGTGTAGCGGTGAAATGCTTAGATACCACGAAGAACTCCGATTGCGAAGGCAGCTCACTGGAGCGCAACTGACGCTGAAGCTCGAAAGTGCGGGTATCGAACAGGATTAGATACCCT
+
AEFFGGGGGGGGGGGGGGFFFGGGGGGGGGGGGGGGGGFGGEFFFGGCCFGGGFEGGGGGGGGFGCFGGFCFGGCFFGGGGGGGGGGDGAFGGGGGGGEFGGGGGGGGGGGDAFFGGGGF9FGGGGGGGGGGGG,,CF@FF,BFGDFFGAFFFFGC>FFFFFDC@+@FFGGF,FFGGGGG:GGDCF73F;@=GG?E5C:F??FEG:AFCC?<BFB5D@CAD<5CEDG::2C%FGGDGGGF@85AE;<,C9>CFGG:&F@CDFFDCGG<@FGECC@G6D6,ECGGGGF<==??*GEF>AFFDGCGGEFB8,FGFFDGGFA,??GE5C=DF9F<@?DEECEAFB@DCF=DFEFEFFCF=7F7@BBBC<9GFADGFFGGF@DGGGGGGCFCC;@GGGFFDFGFDCGGFCGGGGGFFFC,GGFEFGGFF9GGGFFCCCCC
@s801 184
TGGGGGATATTGCACAATGGAGGAAACTCTGATGCAGCGACGCCGCGTGAGTGAAGAAGTATTTCGGTATGTAAAGCTCTATCAGCAGGGAAGAAAATGACGGTACCTGACTAAGAAGCCCCGGCTAACTACGTGCCAGCAGCCGCGGTAATACGTAGGGGGCAAGCGTTGTCCGGATTTACTGGGTGTAAAGGGAGCGTAGACGGCGACGCAAGTCTGAAGTGAAATACCCGGGCTCAACCTGGGAACTGCTTTGGAAACTGTGTTGCTAGAGTGCTGGAGAGGTAAGCGGAATTCCTAGTGTAGCGGTGAAATGCGTAGGTATTAGGAAGAACACCAGGGGCGAAGGCGGCTTACTGGACAGTAACTGACGTTGAGGCTCGAAAGCGTGGGGAGCAAACAGGATTAGATACCCG
+
DFCGGGGGGGGGGGGGGGGGFGFGD@E9;EFEFGFFF,@7C@FGGGGEGE?FGGFGGGGGGGFGFF7BFFGCFGGGGCGFGAFEGGGGGGGGGGFGGFGGGE>GGGFGGGGGGGFGGGGGCFEDGGGGGFGG7BFGD9>FGFE<@EGGE<<CCFG:>>:CBFGGFFGFEG7ACFEGEEGGGGGGGFGE<CBFGFGCEDGGGG?GGCECC*2161CFGFDF8<19FF;@GGCG=CEDCFGDDDAGGFACD@?=CFFGDDCDF93,A<6B=C<GFGFGFB@??E8BFC77CGFE=@,>@5=<CGEE@@,:CGGF@7CF7FFAGGGGGGGGFAFE,C,F?DD@,FBGF7CGECGGFAFF,GGFFACFCFCGDFFFFFGFFGGFDEGFCCGGGGGGGGEGFGGGGGGFFFFGGFGCCCA-
@s801 185
TGGGGGATATTGCGCAATGGGGGAAACCCTGACGCAGCAACGCCGCGTGAAGGATGAAGGTCTTCGGATCGTAAACTTCTTTTATTAAGGACGAATAAAGTGACGGTACTTAATGAATAAGCTCCGGCTAACTACGTGCCAGCAACTGCGGTAATACGTAGGGAGCAAGCGTTGTCCGGATTTACTGGGGGTAAAGGGTGCGTAGGCGGCTTTGCAAGTCAGATGTGAAATCTATAGGCTCAACCCATAGCCTGCATTTGAAACTGCAGAGCTTGAGTGAAGTAGAGGCAGGCGGAATTCCCCGTGTAGCGGTGAAATGCGTAGAGATGGGGAGGAACACCAGTGGCGAAGGCGGCCTGCTGGGCTTTAACTGACGCTGAGGCACGAAAGCGTGGGTAGCAAACAGGATTAGATACCCT
+
FFFGGGGGGGGGGGGGGGFEGGGGGFGGGGGGGGGGGEGGGGGGGGGGGGGGGGCFGFGDGGGGGGGGDGG@FGGGGGGGGGGGGGGGGGGGGGG8FFGGGGGGGGGGGGFGFGGFGGGGGGGFEFEG@CFGFADE<CGGGGCEFGC8FE7>FCDFGGF9FFGF1CF@5GG?FG<FCFE:FEFFGFFFG#B8GD:GFEEEC:*-EC<CEE>EGGGF@>+7;DA9FCCFCE@:<C?FGFFGGFFCCGFEEFF9ECEAGGGFFFGGFEGFC0F=6FFDFECDFFFDFDFGECGGGFEDFB7GCC?FFDGFGGGGFE?C7CF?GGAGGGGGGGGGGGGFEFCGGGGGGGGGGGGGGFEFC,FGGFGGGGGGGGGGGFGGGGGFGGGGGGDGGGGGFGGGGGGGGFFFCGGFFGGGGGCCCCC
@s801 186
TGAGGAATATTGGTCAATGGACGGAAGCCTGAACCAGCCAAGTAGCGTGCAGGATGACGGCCCTATGGGTTGTAAACTGCTTTTGTGTGGGAATAAAGTGAGGGACGTGTCCCTTTTTGTAGGTACCACATGAATAAGGACCGGCTAATTCCGTGCCAGCAGCCGCGGTAATACGGAAGGTCCGGGCGTTATCCGGATTTATTGGGTTTAAAGGGAGCGTAGGCCGTCTTTTAAGCGTGTTGTGAAACACTGTCGCTCAACGACAGAGGTGCAGCGCGAACTGGGAGACTTGAGTGCGCGGAATGCAGGCGGAATTCGTCGTGTAGCGGTGAAATGCTTAGATATGACGAAGGACTCCGATTGCGAAGGCAGCTTGCAGTAGCGTAACTGACGCTGAAGCTCGAAAGTGCGGGTATCGAACAGGATTAGATACCCT
+
DGDGGFGGGGGGGGGGGGGFGGGGGGGGGGFFGFGGGGGCAFFFGGGGGGGGGGGDGGGGGGGCFGGGGGEFGGGGGGGGGGGGGEGGFEG,=AEFGGGGGGGGGGGGGGGGGGGGFGGGFGGDECFGGCFGGGDGGGFGG<7BECEF99,EFB7@CFFGGGGGD8EGGGDF<B@F>CEEGGGCCF?:C<;CEF:@5;2,-CFACCFE=CCFGGGFEFG:?EEG<?<<FFCCCEGFGDF?;FFGG?=E?8:8:C;DDFGGCD@,E>:GGGGBFGE@9FGGFGFCE,GFGGGGFGEC87FFFCGGGGGGGEDECFC7DCC@FCE=5C=GGGGF?,EEFCE;GCFE,FE@EGGFGEGGEGF@CEC@BFCGG@EFGGGGFFFCCEDGGGGGGGGGGGGF87GFFFGGGFGGGGGGGGGGGGGFGGGGGGGFGGGCCCCC
@s801 187
TGAGGAATATTGGTCAATGGGCGGAGGCCTGAACCAGCCAAGTAGCGTGCAGGATGACGGCCCTATGGGTTGTAAACTGCTTTTATGCGGGGATAAAGTGGGCCACGCGTGGTCTTTTGCAGGTACCGCATGAATAAGGACCGGCTAATTCCGTGCAAGCAGCCGCGGTAATACGGAAGGTCCGGGCGTTATCCGGATTTATGGGGTTTAAAGGGAGCGCAGGCCGCCGGGCAAGCGTGTTGTGAAATGCAGTCGCTCAACGTCTGCACTGCAGCGCGAACTGCCCAGCTTGAGTGCGCGCAACGTTGGCGGAATTCGCCGTGTAGCGGTGAAATGCTTAGATATGGCGAAGAACTCCGATTGCGAAGGCAGCTGACGGGTGCGTAACTGACGCTCATGCTCGAAAGTGCGGGTATCGAACAGGATTAGATACCCT
+
FGDGGGGGGGGGGGGGGGGGGGGEGFGGGGFGC<CF?F:EFGGGGGGGGGGGGGGGGGGGGGGGFGGGGGGGGGFGGGFFF<FGGG9?BFEG++,55<EAFG+>B:CCG>BFDGGGGACFGD,D9FGGG@7F,E;@,=,<@7FE@EGF@CFFGFED*37*3CECF:::<<F?FFFDGGGGG9C5?><8EC8'2:AC55;CC9.CCC<2:<<,;A8589?:6:CC:>8DCCE5EECAFGGDF<CFGEC?:4=CC?8GGFCFECFDGG<FE::6F>5GGGGF@GF0<FFCFGGFAFCCGGGFFAGEGCGGGGGGDBCEGF:@F@GGEGFGCFFCFGFFEF9GF;F:F7GGGGFGGGGGCGGECGGGGFDFF@GGGGGGGGEFFGGGFGFGGGFGGGGFEGGDFGGGFFEEF@FFGGGGGGGGGFGGGGGGGGGCCCCC
@s801 188
TGGGGAATATTGCACAATGGGGGAACCCTGATGCAGCGACGCCGCGTGGAGGAAGAAGGTCTTCGGATTGTAAACTCCTGTTGCTGAGGAAGATAATGACGGTACTCAACAAGGAAGTGACGGCTAACTACGTGCCAGCAGCCGCGGTAAAACGTAGGGTGCAAGCGTTGTCCGGAATTACTGGGTGTAAAGGGAGCGCAGGCGGGCATGCAAGTTGGAAGTGAAAACTACGGGCTCAACCCATAGCCTGCTTTCAAAACGGCGTGTCTTGAGTAGTGCAGAGGTAGGCGGAATTCCCGGTGTAGCGGTGGAATGCGTAGATATCGGGAGGAACACCAGTGGCGAAGGCGGCCTACTGGGCACCAACTGACGCTGAGGCTCGAAAGCATGGGTAGCAAACAGGATTAGATACCCT
+
C<FFGGGGGGGFGGGGGFGFG7FGGGGEFGGFGFGGFDGGGGGGGGFEGGGGGGGFGEFEGFFGGGGGGGGGGGGFCGGGFGG,CFGFGFFGGGFFFGFGGEFGGGGFGGDGGEFGCDFFGDEGCFGGGGGGFF7D=FFFFFGGGGGEEGGGGGFGGGGFGD?GGG<<CE:CFG?/F@6GF7GC<EC?CEFFFGEBCC@CEEDCCCCEGF8CFGFGCF?F?5@D:8EFB<GDCEE9F?FCFE@8CCGGGGGGGGGEDF@C.FB=:1CDFCGFGFFE;9E7AAEFCBB=,C9E@EDGEGGFE@=9EEFB;,FCBGEFFEFF8BCBGGFFFEA@CC<GFCEFCC<CCCGGGFGGGGGGGGGGGGGGFFB7GFEF@FCGGGGGGGGGGGGFFFGGFFFGGGFFGGGGGGGGFDB@CCC
@s801 189
TGGGGAATATTGCACAATGGGCGAAAGCCTGATGCAGCAACGCCGCGTGAGTGATGAAGGCCTTCGGGTCGTAAAACTCTGTCCTCAAGGAAGATAATGACGGTACTTGAGGAGGAAGCCCCGGCTAACTACGTGCCAGCAGCCGCGGCAATACGTAGGGGGCTAGCGTTATCCGGATTTACTGGGCGTAAAGGGTGCGTAGGCGGTCTTTCAAGTCAGGAGGGAAAGGCTAGGGCTCAACCGTAGTAAGCTCTGGAAACGGGGAGACTTGAGTGCAGGAGAGGAGAGTGGAATTCCTAGTGTAGCGGTGAAATGCGTAGATATTAGGAGGAACACCAGTTGCGAAGGCGGCTCTCTGGTCTGTAACTGACGCTGAGGTTCGAAAGCGTGGGTAGCAAACAGGATTAGATACCCT
+
EFGFGBFCGGGGGGGGGGGGGEGGGGCGGGGEAFGGGGGGGGGGGGGCEGG,FFGCG9EGCFFEFGGCF:FCFFFG9FFGGGAFGAFGGGGCFGCFFAEF<FGCCCE<,,=?E7FFGCFC7>@@FC7,8>BF@F8B@FAFFGGGGGGG*>CFF,>,?,>7:F7*,2,<1448,2*<**4<<?C+F@<F2?2@FFD=>5/6)?;+:?;887@,::?F?,4@76#F@3:6GD@,+ED,,GEF@CAFCFDGGGFDA>,F=@=@+EEC,EBFA@CFFFE,CFFFGFFB,B9FE?4,E9EFFE<FEC@9>7?FGFCC?:CFF<CA=@FBC,F?9FDC<GFFE,GGGF@FFBGGEFGF@8CFFAA,FFGFFGGGGFGGFGFFGFGFGGGGEGGGGGGGGGGGFGFFFGGGF9GFC8CCCCC
@s801 190
TGAGGAATATTGGTCAATGGACGAGAGTCTGAACCAGCCAAGTAGCGTGCAGGATGACGGCCCTATGGGTTGTAAACTGCTTTTATAAGGGAATAAAGTGGGAGTCGTGACTCCTTTTGCATGTACCTTATGAATAAGGACCGGCTAATTCCGTGCCAGCAGCCGCGGTAATACGGAAGGTCCGGGCGTTATCCGGATTTATTGGGTTTAAAGGGAGCGTAGGCCGGAGATTAAGCGTGTTGTGAAATGTAGACGCTCAACGTCTGCACTGCGGCGCGAACTGGTTTTCTTGAGTACGCACAAAGTGGGCGGAATTCGTGGTGTAGCGGTGAAATGCTTAGATATCACGAAGAACTCCGATTGCGAAGGCAGCTCACTGGAGCGCAACTAACGCTGAAGCTCGAAAGTGCGGGTATCGAACAGGATTAGATACCCT
+
CGGGGGGGGGGGGGGGGGGGGGGEGGGGGGGGGGGGGGGGGGFGGGGGGGGGGGGGFGGGGGGGG8FFFCBFGGGGGGGGFGGGGGGGGGGGGGFGA9FFFGGGGGGGGCG9FGGGGGGGGGGGFGGGGGGGGFGGGGGFGGGGGGGGGGGGGGGGGGGF8=CAFEFEEEGG,;FGGCB72?FGCFC<G7*22?FE?D<GFG#E@F<FCG9;GGGFG>EFBCGGCGG6GDCFGGC?:>GG@CFFGFGGFFAGEFEFGGGFEF@F;FFFGGGGGGGGCECEGGGG0GGGFFFD5GCCCAGFFFE?GGC:ECGGFFEC>GGGBECGFGGGGGGEE9GGFGGGGGGGGGGGGGGGFGGGGGGFCF@EFCEFFGGF@9GGF<@B7@CGGGFGGGGGGEDGFGGFGGGGFGEGGGGGGGGGGGGGGFGGGGGGGGGCCCCC
@s801 191
TGGGGAATATTGCACAATGGGCGAAAGCCTGATGCAGCGACGCCGCGTGAGCGAAGAAGTATTTCGGTATGTAAAGCTCTATCAGCAGGGAAGATAATGACGGTACCTGACTAAGAAGCACCGGCTAAATACGTGCCAGCAGCCGCGGTAATACGTATGGTGCAAGCGTTATCCGGATTTACTGGGTGTAAAGGGAGCGCAGGCGATGCGGCAAGTCTGATGTGAAAGCCCGGGGCTCAACCCCGGTACTGCATTGGAAACTGTCGTACTAGAGTGTCGGAGGGGTAAGCGGAATTCCTAGTGTAGCGGTGAAATGCGTAGATATTAGGAGGAACACCAGTGGCGAAGGCGGCTTACTGGACGATAACTGACGCTGAGGCTCGAAAGCGTGGGGAGCAAACAGGATTAGATACCCT
+
GGGGGGEFGGGFGGGGGGGFGGGGGGGGGGGFGCGGGGGGGGGGGGGCCGGGGGGGGGGGGCFGGGG?FGGGGGGGGGGGGFGGGGGGGGG,@FFGGGGGGDEGGGGGGGGFFGGGGF8FFFGGGGGGGGCFGGGGGCGGGGFFGGGGGGG@GGG;@GEF;FFGGGG?GGGGFFGGD@FGGGEFGGGG*FGGGFC;:CEGGEGGGD,>EGG,@CFF?FGF<DGDF=C=G-CEGFCFD<F9GGGEC>=@1=/7CFEGFFDGDGGFED<FEFF<ACAGEFCF8FFGFGGFC@EC=>,8BC49,A=4*77GGGFFCF7GGGFAC9F<CGGGFCFGFEFGFCEFGGGFFGEGECGGGF9GGGGGGFGGGGGGGGGGGGGGGGGGGGFGE@GGGGEFFFFEECAFGGGGGGGGGEE@CCCC
@s801 192
TGAGGAATATTGGTCAATGGGCGAGAGCCTGAACCAGCCAAGTAGCGTGCAGGATGACGGCCCTATGGGTTGTAAACTGCTTTTATACGGGGATAAAGTGAGCCACGTGTGGCTTATTGCAGGTACCGTATGAATAAGGACCGGCTAATTCCGTGCCAGCAGCCGCGGTAATACGGAAGGTCCGGGCGTTATCCGGATTTATTGGGTTTAAAGGGAGCGTAGGCCGTCTGTTAAGCGTGTTGTGAAATGTCGGGGCTCAACCTGGGCATTGCAGCGCGAACTGGCAGACTTGAGTGTACAGGAAGTAGGCGGAATTCGTCGTGTAGCGGTGAAATGCTTAGATATGACGAAGAACTCCGATTGCGAAGGCAGCCTGCTGTAGTGCAACTGACGCTGAAGCTCGAAAGCGTGGGTATCGAACAGGATTAGATACCCT
+
DGGGGFGGGGGGGGGGGGGDFGGFGGGGGFFGGGGGGFFGGGGGGGGBFGGGGGGCFFGGEGGGGGGGGFEGGGFAFGCFGGGGGGGGGEGGD:EEFGGCGGGGGGGGGGGGGFFGGGGFGGGGGGGGGGGGF,,E?FGFF+=CCEGGGDGFGGGGFGCE,>CCFEGGGG>FCFFGGGGC<FGEGGGGGGDFGCFGC?&?/4FGF520CECFGG>?CEGEFB'FEFC;:=FG99@8<7FCB@<,<ACE@9:DGD8BDC=F?GECCFFGGGEEC@4FCE3@>GGGGEFC=B<,@CCGEGGE9F,GFEFGFCFE@E@BCECCF?>+>CGGGGGGFFFGGGGGEDGGFGFGGFFCDGGGE?ECGGGFFE@ECFFEGFFGFFGGGGGGGEGGGFBGFGGFB7GFFGGFFCGGGFGGGFGGGGGCGGFGF9GGFEGCCCBC
@s801 193
TGGGGAATCTTGCGCAATGGGCGAAAGCCTGACGCAGCCATGCCGCGTGAATGATGAAGGTCTTAGGATTGTAAAATTCTTTCACCGGGGACGATAATGACGGTACCCGGAGAAGAAGCCCCGGCTAACTTCGTGCCAGCAGCCGCGGTAATACGAAGGGGGCTAGCGTTGCTCGGAATTACTGGGCGTAAAGGGAGCGTAGGCGGACATTTAAGACAGGGGTGAAATCCCGGGGCTCAACCTCGGAATTGTCTTTGATACTGGGTGTCTTGAGTATGAGAGAGGTGTGTGGAACTCGGAGTGTAGAGGTGAAATTCGTAGATATTCGGAAGAACACCAGTGGCGAAGGCGACACACTGGCTCATTACTGACGCTGAGGCTCGAAAGCGTGGGGAGCAAACAGGATTAGATACCCT
+
FFFGGGFGGGGFFGGGEGFGGGGGGGGGGGGGGEE:+:=FCEECFFFFEGGGGFGDGGFFDFFGGGEA,F=C9FFEGGGGGGGGGGEDC7CEEGEGGGGGGGGGGGG?EEGEGF@DGGGGGGG<CGGGGGGGDF7C+@@CGGGFGGGGGGCCGF<FC7FGCGEEGCC+F>C9@<FE#<CFGGGGGGF?/,:5=;?8EGGEGE>:EEGGGFEGGFCBGF:8AFE3CC<+C-6FFFD3EGF?:7GGGDEFF>309A><F;@:CEEFAFCFEFGFAGAEGGGG9EGGGGGGGGFEB94>4,E5CFCGFFGGGGGFCFFDGFE;C,@7GEFGFFEC,C,FACFC,@:@FC@GF@GGGGGGGFGFGGGGGGFFCFFGGGGFFFFCGGGFCFGGGGEFEEFEFCFFFGGGGGGGGGGCCCCC
@s801 194
TGGGGAATATTGCACAATGGGGGAAACCCTGATGCAGCGACGCCGCGTGGAGGAAGAAGGTCTTCGGATTGTAAACTCCTGTTGTTGAGGAAGATAATGACGGTACTCAACAAGGAAGTGACGGCTAACTACGTGCCAGCAGCCGCGGTAAAACGTAGGTCGCAAGCGTTGTCCGGAATTACGGGGTGTAAAGGGATCGCAGGCGGGAAGACAAGTTGGAAGTGAAATCCATGGGCTCAACCCATGAACTGCTTTCAGAACTTTTTTTCTTGAGTAGTGCAGAGGTAGGCGGAATTCCCGGTGTAGCGGTGGAATGCGTAGATATCGGGAGGAACACCAGTGGCGAAGGCGGCTCTCTGGACTGTAACTGACGCTGAGGCACGAAAGCGTGGGGAGCAAACAGGATTAGATACCCT
+
CFDFGCFFGGGGGGGFGGGGDCGGGGGCFEFGGGFGGGGE@F:FFGGCF+FGGDGGGF@F=FD9<DE:?+EEFDFFEFED?EFGGFGFGGGGGFCEFGGGAF@BDFFFGGFE<DCDF,BD,AFFC:FGGA<FG,8DFC:FF8<>C>BGGG7FC:F:D7<,>*=:CEC1C**=<FGG*F@9:<%;BB+<;A?CFGF/#2:?EF:::;@+40>GEDA@>9FD1CE@D><,ACFG7EECFFA8+>E,FFCAF@8,,,@<;@33+C=,CD@E9<GGFFDCFEE8,5,GFCCFGEFEE@GEB47B,9CB<@CFC9,C::EGFF9GFEGGGGDEACGGEFE<FGGEGGGGFC:FCEF<FAF<FGGGFDGFFFFGGGGEFEGE9DF@FEGGGGGDGGGGGFAGFGGGGGGGGGGGGGGCCCCC
@s801 195
TGAGGAATATTGGTCAATGGACGAGAGTCTGAACCAGCCAAGTAGCGTGCAGGATGACGGCCCTATGGGTTGTAAACTGCTTTTATAAGGGAATAAAGTGAGTCTCGTGAGGCTTTTTGCATGTACCTTATGAATAAGGACCGGCTAATTCCGTGCCAGCAGACGCGGTAATACGGAAGGTTCGGGCGTTATCCGGATTTATTGGGTTTAAAGGGAGCGTAGGCCGGAGATTAAGCGTGTTGTGAAATGTAGAGGCTCAACATCTGCACTGCAGCGCGAACTGGTTTCCTTGAGTACGCACAAAGTGGGCGGAATTCGTGGTGTAGCGGTGAAATGCTTAGATATCACGAAGAACTCCGATTGCGAAGGCAGCTCACTGGAGCGCAACTGACGCTGAAGCTCGAAAGTGCGGGTACCGAACAGGATTAGATACCCT
+
?@FGGFGFFGGGGGGGGGGGFGGGGGGFGGGGGGFGFGGGGG9EFGGGGGGGGGGGGFGGGGGGGGGGGFGGGFFGGGFGGGGFFGGGGGCCE@FFGFGGGGEAFGGGGGGGGGGGGGGGGGGGGGGAGGGGGGGCFGGGF7FCGG@EFAFGFG7+:DFFF>,@FGEGGGC,@FFD3F@@FCDEGGCEFFEGFGGEDGCB7:FFGFGGFFFGGF=5<3989CC5CEE19:4FGF95GFEE8GCCGF;7C=6C:#DCC@;FCF<8AECGC7GGGFCGFGG87%GGGF>,FGGGFFC?=FFF4DGFGDGCC@FE>8>CGGFBFEE7?B,B@FAEDGGFE-GCGGFCBF97GGGGFF>84AA,+7E@FFCGFE,@,:,C8FGGGGGGGGFCGEBBEGGGGGGGFGGGGGGGEDGFGFFCGGGEGGGGGGDFGGGCCCCC
@s801 196
TGAGGAATATTGGTCAATGGACGAGAGTCTGAACCAGCCAAGTAGCGTGCAGGAAGACGGCCCTATGGGTTGTAAACTGCTTTTATAAGGGAATAAAGTGAGAGTCGTGACTCTTTTTGCATGTACCTTATGAATAAGGACAGGCTAAGTCCGTGCCAGCAGCCGCGGTAATACGGAAGGTTCGGGCGTTATCCGGATTTAGTGGGTTTCAAGGGAGCGTAGGCCGGAGATTAAGCGTGTTGTGAAATGTAGACGCTCGAAGTCTGCACTGCAGCGCGAACTGGTTTCCTGGAGGACGCACAAAGTGGGTGGAATTCGTGGTGTAGCGGTGATATGCTTAGATATCACGAAGAACTTCGATTGCGAAGGCAGCTCACTGGAGCGCAACTGACGCTGAAGCTCGAAAGTGCGGGTATCGAACAGGATTAGATACCCT
+
<@CEFFCGFCEFDFFDFCAFGFFF7CFGGGGCEGFFDFEGA8FCDACC:FGG8@CFFGFGDGGGC,CFFCFBB<<CECGGG9FFFFFEFCFF,<=CECFF<EDFAF>++BFFFGGGGGCGEGFFFFG9AFABFGFEFGGF?,:D@FFG,@<5FDFF7<DFDDAFEE+@FGG7,@:@:FG7@C988C?FC:*8;<<BE5<A,1<?@FC**,22BEC571CA1132;F:FG=;F?9F9E>>63;2@#3,0FD4F>9C5<D#2*7<FEE#2<FGGFC@:7D3AD8BC8CB,,B6A*4+8>9,,99FFECFEC,GGEECCDCFB,<>@3+7BEE<,,FBFAFGFF;<DFFCCEGFDCD7GE=EBFC89,9FFFCBB,FE@@FC84@+F@@C,6;FEGFCF<7EFCBEGFGE@F7GFGGDFGGGGFFEGFAFAC,GCCCCC
@s801 197
TGAGGAATATTGGTCAATGGACGAGAGTCTGAACCAGCCAAGTAGCGTGCAGGATGACGGCCCTATGGGTTGTAAACTGCTTTTATAAGGGAATAAAGTGAGTCTCGTGAGACTTTTTGCATGTACCTTATGAATAAGGACCGGCTAATTCCGTGCCAGCAGCCGCGGTAATACGGAAGGTCCGGGCGTTATCCGGATTTATTGGGTTTAAAGGGAGCGTAGGCCGGAGATTAAGCGTGTTGGGAAATGTAGTGGCTCAACCTGGGCATTGCAGCGCGAACTGGCAGACTTGAGTGTACAGGAAGTAGGCGGAATTTGTCGTGTAGCGGTGAAATGCTTAGATATGACGAAGAACTCCGATTGCGAAGGCAGCCTGCTGTAGTGCAACTGACGCTGAAGCTCGAAAGCGTGGGTATCGAACAGGATTAGATACCCT
+
FFFCFEGGGGGAFGGGGGGGGGGGGGGGGGGGGGGGGFFGGGEFGGDGGGGFGCFGGGGGGGG@FGGGGGGD=EEFGGGGGEF9EGGGGGG<EF9ADEFGGGGGGGGGFFEGGGGFGGGGGGCFGEFEGFFF<AF@EFFGGGFGGEGGDDFFGGGGFAFDFFFFG+@CGC5EFGGG:F7CFFDEEG?C=>C@EGDEC<<:249,?E<?/GC;GCF:C=C6?<EDFFGCB5EF7GGFGFC>FB7;<CCFC8FD>CF39<@G<F=@->GFFF@E8>DGGGE?DGGFFF?@@,GFFGF9GGGECCECGE@GGGFEEC,+CCCCGGEE>ECFEAGFEEE=ACC,DGGGFFCGGGGFC8+,@GF:7GE7FF<GFF8GDFGGGGGGGGGGGGGGDGFCGGGEB7E@FGGGGGGGGGGGGDFGGGF@AGFFGGGGGFGCCCCC
@s801 198
TGAGGAATATTGGTCAATGGACGCAAGTCTGGACCAGCCAAGTAGCGTGCAGGATGACGGCCCTCTGGGTTGTAAACTGCTTTTAGTTGGGAATAAAGTGCACCACGTGTGGCGTTTTGTATGTACCATCAGAAAAAGGACCGGCTAATTCCGTGCCAGCAGCCGCGGTAATACGGAAGGTCCAGGCGTTATCCGGATTTATTGGGTTTAAAGGGAGCGCAGGCGGACCTTTAAGTCAGCGGGGAAATACGGCGGCTCAACCGTCGAACTGCAGTTGATACTGGAGGTCTTGAGTGCACACAGGGATACTGGAATTCATGGTGTAGCGGTGAAATGCTCAGATATCATGAAGAACTCCAATCGCGAAGGCAGGTATCCGGGGTGCAACTGACGCTGAGGCTCGAAAGTGCGGGTATCAAACAGGATTAGATACCCT
+
DFGGGGFGGAFEFGGGGGCFGFGGGGGCFFCFGGGGGGFDFGFEGGCCFGGGGGGGGGGGGGGGFGGGGFGCCEFCFGFFDFFGGGGGFGG:EEFCEGFGGGGG8FG<FFFGGGBFGGGGGGAFGDGAEFGGGGFGGGGGGGF@77FGDFGGGGFDGGFGGGFGEEEGEGCFGGG?GGD;DFGDGFGC<5/:CCFG<FFFCFGGFGGGGGFGCFGFEFGF@>GGDEE;F<CEEGE@>@FF$8#C<FGFGFFGF<EF8F@CG=GGCGE??GGGGGFGFFGFEFFG?GF9=,GGFCGFFFEFFFFEFFEBCFFE@=4FGCGGGGEEEGFFGGGGGGGDFFGGGGGGGGGGGFGFFCGGFFFFGGFFGGGGF9GGGGGGGGGGGGGGGGGGGFBGGGGGGGEEDFFFGGGGGGGGGGGGGFGFGGGGFEF<F@FCCCCC
@s801 199
TGGGGGATATTGCGCAATGGAGGAAACTCTGATGCAGCGACGCCGCGTGAGGGAAGGAGTATTTCGGTATGTAAAGCTCTATCAGCAGGGAAGAAAATGACGGTACCTGACTAAGAAGCCACGGCTCACTACGTGCCAGCAGCCGCGGTAATAAGTAGGGGGCCAGCGTTATCCGGATTTACGGGGTGTAAAGGGAGCGTAGACGGCAAGGCAAGTCTGATGTGAAAACCCAGGGCTTAACCCTGGGACTGCATGGGAAACTGTCTGGCTCGAGTGCCGGAGAGGTAAGCGGAATTCCTAGTGTAGCGGGGAAATGCGTAGATATTAGGAAGAACACCAGTGGCGAAGGCGGCTTACTGGACGGTAACTGACGTTGAGGCTCGAAAGCGTGGGGAGCAAACAGGATTAGATACCCT
+
<CEFGDGGGGGGAFEE@FAGDEGGFC<@,CFFFEGGGGGE:FEEGGG@=?:,8BEGG,E=F9EAFGEFCGGFFGGAFF<FEGF@EFGGGGFE@FDFF9FFCGGGGG5AFGFGFDFEFFGG,BFDF7+CCA<@FFEFGC<DC8,,>:BEE*>F,,@@FDCE>CF*1**=F*=F,<.<<<<47?#BCF%<FEFFCFCC=5EG54;;AECEE;:CEFCA>C@#DF>BC@@6>>$;GF9F@<CGCFFGCC8FEFD/F>,9C;GGGDF7,58++B/CFE@EEC@=4,;AC+B@GFFE8FE8@,F<FAGGECFFE9GGGCFGGFGGGGFF??CDGGGGGGFFEA4:GEGDGGDGEC<GFF9GGFEGF@,FFCGGEGFEFEGGGEECGGFFGFF@FC:CF<FEACGFGFFGGGGGGGFCCCCC
@s801 200
TGAGGAATATTGGTCAATGGGCGGAAGCCTGAACCAGCCAAGTAGCGTGCAGGACGACGGCCCTATGGGTTGTAAACTGCTTTTATGCGGGGGTAAAGTGTGCCACGCGTGGCCTTTTGCAGGTACCGCATGAATAAGGACCGGCTAATTCCGTGCCAGCAGCCGCGGTAATACGGAAGGTCCGGGCGTTCTCCGGATTTATTGGGTTTAAAGGGAGCGCAGGCCGCCGGGCAGGCGTGTTGTGAAATGCAGTCGCTCAACGTCTGCACTGCAGCGCGAACTGCCCAGCTTGAGTGCGCGCAACGTTGGCGGAATTCTCCGTGTAGCGGTGAAATGCTTAGATATGGCGAAGAACTCCGATTGCGGAGGCAGCGGACGGGTGCGTAACTGACGCTCATGCTCCAAAGTGCGGGTATCGAACAGGATTAGATACCCT
+
FGGGGGGGGFFGGGGCFGGF6<CCGCFGGEFGGGGGGGGGGGGGGGGFCGGFGGGFEGEEGGGCGGGGGFECCEEFFFGGFDFFGC9F+CFGCBCDFGBD,BEFFGGFGGCECCGCFGFGGGFG>FCEEGDEC,@BD>FFGGGC@EFGGGGGGGFGGGFGG7CCBBFGGGGGGGFGAGGG?FCGGGCEEC**<CCGGCED++ECFGEEE@FGFGC>C7>(8CC9<>5>75C4:#2>FCC?;F7;FGGFGF=::0FE5DFFF7:E@2>@CCED3CBE37:?:>:+,>,BCAA>*GGFB=68,6+=GE@GGGGGDEEC=4@FEGEE>GGEFECAFGGGEGGGFDCC7F7GGGGGGGGGGGGC@GDGGFCFGDGF@+7BGGGGGGGGFCGGGC@EE<6CFFFF@C,E,:F@F+GEEFFGGGF@GGGFE<CGFCGCCCBC
@s801 201
TGAGGAATATTGGTCAATGGACGAGAGTCTGAACCAGCCAAGTAGCGTGCAGGATGACGGCCCTATGGGTTGTAAACTGCTTTTATAAGGGAATAAAGTGAGAGTCGTGACTCTTTTTGCATGTACCTTATGAATAAGGACCGGCTAATTCCGTGCCAGCAGCCGCGGTAATACGGAAGGTCCGGGCGTTATCCGGATTTATTGGGTTTAAAGGGAGCGTAGGCCGGAGATTAAGCGTGTTGTGAAATGTAGATGCTCAACATCTGCACTGCAGCGCGAACTGGTTTCCTTGAGTACGCACAAAGTGGGCGGAATTCGTGGTGTAGCGGTGAAATGCTTAGATATCACGAAGAACTCCGATTGCGAAGGCAGCTCACTGGAGCGCAACTGACGCTGAAGCTCGAAAGTGCGGGTATCGAACAGGATTAGATACCCT
+
FDFFGGGGGGGGGGGFGGGGFCFEFGGGGGGGGGGGGGGGGGGGGGGGGGGGGCEEGFGGGEGGGFFEGGGGGGEFGGGGGGGGGGGFGGGFFGGFEFFFGGGGGGGGGGGGGGGGGGGGFGGGGGGGGGAFGGFCFCFGGGGGGGGGGGGDGGGEFAFGGGGDFC<;=GF:=>CFEGGGE1DE7FEBFF:FCCCCCGGG?FG@FG<CCEFFCE<):8C7:F?DGEFEEGG8FCB<G@GGGFC@EGGFGFE6FCG+GGGF9F9FDFGGF@C?CF?DGFDFCFFGGGD<CBGFFEEFCGFGGGGFGGGFGGFFGFEGGGGFECEGDGGGFFAE<AFFFEC,?,CGGFGGGGGFFGGGE@GGGGGGGGGGFFGGGGGGGFGGGGGGGEFGGE@GGGFGGEGF@GGGGFGGGGGFGFGGGGGFGGGGGGGGGGGCCCCC
@s801 202
TGAGGAATATTGGTCAATGGACGAGGGTCTGAACCAGCCAAGTAGCGTGCAGGATGACGGCCCTATGGGTTGTAAACTGCTTTTATAAGGGAATAAAGTGAGTCTCGTGAGACTTTTTGCATGTACCTTATGAATAAGGACCGGCTAATTCCGTGCCAGCAGCCGCGGTAATACGGAAGGTTCGGGCGTTATCCGGATTTATTGGGTTTAAAGGGAGCGTAGGCCGGAGATTAAGCGTGTTGCGAAATGTAGATGCTCAACATCTGCACTGCAGCGCGAACTGGTTTCCTTGAGTACGCACAAAGTGGGCGGAATTCGTGGTGTAGCGGTGAAATGCTGAGATATCACGAAGAACTCCGATTGCGAAGGCAGCTCACTGGAGCGCAACTGACGCTGAAGCTCGAAAGTGCGGGTATCGAACAGGATTAGATACCCT
+
GGGGGGGGGGGGGGGGGGGGGGGGGGDGGGFGGGGFFGGGGGFFGGGGGGGGGGGGGGGGGGGGGGGGGGGGGFGGGFGGGGGGGGGGGGGDFGGEFGGGGGGGGGGFFFGGG9<?FFGFGGGGFFGFCFGGGGGGFGFGGFGGGGGGGGGGGGGGGGGGA@E8+@C@<F<CGGGGFFGD=EGGGGEGG>;=EFED*DGGFF>GGG?FE:FBFC<;;88>@CEGCGGDGFFGGGGDEGF>=DFGGDDFDFFGFGG4GGGF@EGDGFFFGGF?GFCE>GGGGGGD<GGGCAFC:CCBGGFC,FFF?+GGFGFAFFGGGFGFEGGGFGGGFFGGGFGFFC,EEGGFGGGGDDFGGFBB7,FEGGGGGGCGGGGGGGGGGFCGGGGGGGFEGGFGGGGGFFGGFFGCGGGFGGGGGGGGGGGGGGGGGGGGGGFCCCCC
@s801 203
TGAGGAATATTGGTCAATGGGCGGAAGCCTGAACCAGCCAAGTAGCGTGCAGGATGACGGCCCTATGGGTTGTAAACTGCTTTTATGCGGGGATAAAGTGGGCCACGCGTGGTCTTTTGCAGGTACCGCATGAATAAGGACCGGCTAATTCCGTGCCAGCAGCCGCGGTAATACGGAAGGTCCGGGCGTTATCCGGATTTATTGGGTTTAAAGGGAGCGCATGCCGCCGGGCAAGCGTGTTGTGAAATGCAGTCGCTCAACGTCTGCACTGCAGCGCGAACTGCCCAGCTGGAGTGCGCGCAACGTTGGCGGAATTCGCCGTGTAGCGGTGAAATGCTTAGATATGGCGAAGAACTCCGATTGCGAAGGCAGCTGACGGGTGCGTAACTGACGCTCATGCTCGAAAGTGCGGGTATCGAACAGGATTAGATACCCT
+
EGGFGGGGGGGGGGFECFEFFGECGGGGGFGGGGGGGGFGGGGGGGGGGEGGGGGGGEEFFFFF<EFGGFGGGGGGGGGGGGGFGGGGGDGGGGFGGFFGGGGGGGGGGEG7B8@3FF9FCFEGFGFCEGGGGFFCFGGGFGDGDEEGGGGFFGGGFFF@FGGFGGGGEGFGGCEFEEFDC@FGGGGGGG**<+8?=ECFFGGGGG0:EC0C8AC5EBEE1#29CEEGFGE7@C83E<C>FF7CAFG1FBCEFCGGGGFEGFFDGGGGFCC>CCC>9,=CEDC+@,3DC@,7?<+@CEB+CFFFGEBF:>FE8CEEB=CCFDCEEE=C=EADFFFFAFGGGEA,:,GFGFFEFFDFGFFGGGGGGF@GGFEGGCGGGGGGGGGDFFGGGFBGGGGGG@GFFFFFCDGFECGFGGDFCGGGGGGGGGGGGGFBCCCC
@s801 204
TGGGGAATATCGCACAATGGGCGAAAGCCTGATGCAGCGACGCCGCGTGAGGGATGAAGGCCTTCGGGTTGTAAACCTCTTTCAGCAGGGAAGAAGCGCAAGTGACGGTACCTGCAGAAGAAGCGCCGGCTAACTACGTGCCAGCAGCCGCGGTAATACGTAGGGCGCAAGAGTTGTCCGGAATTATTGGGCGTAAAGAGCTCGTAGGCGGTTTGTCGCGTCTGGTGTGAAAACTCGAGGCTCAACCTCGAGCTTGCATCGGGTACGGGCAGACTAGAGTGCGGTAGGGGAGAATGGAATTCCTGGTGTAGCGGTGGAATGCGCAGATATCAGGAGGAACACCGATGGCGAAGGCAGGTCTCGGGGCCGCAACTGACGCTGAGGAGCGAAAGCATGGGGAGCGAACAGGATTAGATACCCT
+
A<FGGGGGGFGGFGG>C<F8E,@F:@CFFGCGGGGFFGECGGGDEGG7CCFGD=FFEEECFFGGGFEG<FEBDFGDFEGCFAEGGGCF7B+,@EEF,++=>FBFFFGCFFC,,C8>BFEDFFFGC7CGG**>>@EFGGAC7CGFGCFF:F*1<<FFG@C*2,=CF6F@*4C*:2<:<,:88;EE+000;<CE,/:EC7.E;<@GE<@<>8CCDC=C'9<6#@FCCDFDF@ECD><?55>C*$F:@;<>ED.9DDC@CGF>C=:C:=@FCDDGFAA9A0++E8GFEFFFFGEFC,GGE>,>+EDGEEFCB?@=CFFC?6@+GCA9GGGGDFCGF<BFF@FFFCGFGEGFDE,CFFDGGF@F@@+CEGGGGFFGGEFCCF@EFCGE@FDFGGDFCEF@DCCBGFFEE@GGGGFGGGGFCCCCC
@s801 205
TGGGGAATATTGCACAATGGGGGAAACCCTGATGCAGCGACGCCGCGTGGAGGAAGAAGGTCTTCGGATTGTAAACTCCTGTTGTTGGGGAAGATAATGACGGTACCCAACAAGGAAGTGACGGCTAACTACGTGCCAGCAGCCGCGGTAAAACGTAGGTCACAAGCGTTGTCCGGAATTACTGGGTGTAAAGGGAGCGCAGGCGGGAAGACAAGTTGGAAGTGAAGTCTATGGGCTCAACCCATAAACTGCTTTCAAAACTGTTTTTCTTGAGTAGTGTAGAGGTAGGCGGAATTCCCGGTGTAGCGGTGGAATGCGTAGATATCGGGAGGAACACCAGTGGCGAAGGCGGCCTACTGGGCACCAACTGACGCTGAGGCTCGAAAGTGTGGGTAGCAAACAGGATTAGATACCCT
+
EEFGE@FGGFGGGGGGGFFFGGGECFGGGGGGGGGGGGGGGGGGGGECGGGGGGGGGCEFGFC?FFCFDFCGGGGGFGG9FGGGGGGGGGGFGGGGGGGGGGFFGCGFGGDGGGGGGGGFFFGEDEEGCC9DGGGGFGGFGGGCEGGGGGGGGCFGGGDGF@CFGGGGGDCCCFDEGG<GFGGFGGGGEFGGGGCAC7CEEDGGEEGG,GFFFFFFGDGF<FCFGDD=:CD>99DCFGGFFF;FGGGGFFB=FEGFF=CFGGGDCFGGGGFGFGGFFBC,BA:@E6EF:EE@>8C+GF:FEECC5>+A:FEC,,,@,?,GFC7GGGGGGGGFCEDFEFFFFCGGGECGGGGGGFGGGGFGGGGGGCFFCGGGGGGGGGGGGEEAFDGGGGFGGGFFGFFEFFGGGFCGGGGCCCCC
@s801 206
TGAGGAATATTGGTCAATGGGCGAGAGCCTGAACCAGCCAAGTAGCGTGCAGGATGACGGCCCTATGGGTGGTAAACTGCTTTTATAAGGGAATAAAGTGGGAGCCGTGACTCCTTTTGCATGTACCTTCTGAATAAGGACCGGCTAATTCTGTGCCAGCAGCCGCGGTAATACGGAAGGTCCGGGCGTTATCCGGATTTATTGGGTTTAAAGGGAGCGTAGGCCGGAGATTAAGAGTGTTGTGAAATGTATATGCTCAACATCTGCACTGCAGCGCGAACTGGTTTCCTTGAGTACGCACAAAGTGGGCGGAATTCGTGGTGTAGCGGTGAAATGCTTAGATATCACGAAGAACTCCGATTGCGAAGGCAGCTCACTGGAGCGCAACTGACACTGAAGCTCGAAAGTGCGGGTATCGAACAGGATTAGATACCCT
+
?FFGFGG8F9EFGFGGGGGGFGGGGGGGFGFGGG8EFGFEFGFFCFGCCGFGGG8FFFFFCFF7=,CCEF,+,<EFFGGG9CFCAFGFEEDEFFFEFF<,,EB++4CCGGGGGF9?<FFGGF9FEFG9,,8<5,,CE<DF3:@7=7=D9EGGCFGGFGGFAFGG+3@@BCEC3,@FEEEGADF8C::<<4:B<,=;CB??:@,F?F@F<6??BFCAEFGF?>:CFGE5B7DC>5>-:FC>@@2@@@FF7,<##;?FFFC@;CFC;@,@<EE->CB>+33FE@FD8GF=>?<A5:646,,,,C,,C8FFB,EGGGGEB<FEBDCB*@,=9GGGGFAE=FFEBGGGGFECFFBFEF>GEGGCEDGGFGFGFCF8DDFFEEGEEGGFGGGFEFFC,FFFA:FFFEGFC+EEE@GGGFGGGGGGGGGGGFFGGEF@CCCC
@s801 207
TGAGGAATATTGGTCAATGGGCGAGAGCCTGAACCAGCCAAGTAGCGTGCAGGATGACGGCCCTATGGGTTGTAAACTGCTTTTATAGGGGGATAAAGTGAGTCACGTGTGGCTTATTGCAGGTACCCTATGAATAAGGACCGGCTAATTCCGTGCCAGCAACCGCGGTAATACGGAAGGTCCGGGCGTTATCCGGATTTATTGGGTTTAAAGGGAGCGTAGGCCGTTTGTTAAGCGTGTTGTGAAATGTAGTGGCTCAACCAGGGCATTGCAGCGCGAACTGGCAGACTTGAGTGCGCAGGAAGTAGGCGGAATTCGTCGTGCAGCGGTGAAATGCTTAGATATGACGAAGAACTCCGATTGCGAAGGCAGCCTGCTGTAGCGCAACTGACGCTGAAGCTCGAAAGCGTAGGTATCGAACAGGATTAGATACCCT
+
FGGGGGGGGGGGGGGFGGGGGGGGGGGGGGFGGGGGGGGGGGGGGGGFFGGGFEGFGGGDFGCFFGGGGGGGEGAGGGGFFGGGGGGGGGGGGEFGFGGGGGGGGGGGGGGGGGDCCEGGGGGGGGGDDGFGGFGFBFGGGGGGGGEGGGGGFFCFFGBC@FFF7BFBFFGG@GGDCFGEGG9ECCGGGG*C?FEEDEC179=FFD,=CFB?FF@FGFGBDF<FFECGFGGGFGEEEGF9FCCE?FFDDFE@7@CDGGGFCFGGGFCGGFDC>GCEC@E;0FFGGGGGFGFF5EEGDGGGFEADGGEGFEF@9=88EFF@F<EGBEDGGGGGGFGGFGGGFFGFGGGGGGCGGGGGGGGGGGECGFCGGGGGGFC@FFCBGGGGGFFGGGGGGGGGGFGGGGFFCCGGGGGGGGGGGGGFGGGGGGGGGFECCCCC
@s801 208
TGGGAATATTGCACAATGGGCGAAAGCCTGATGCAGCGACGCCGCGTGAGCGAAGAAGTATTTCGGTATGTAAAGCTCTATCAGCAGGGAAGATAATGACGGTACCTGACTAAGAAGCACCGGCTAAATGCGTGCCAGCAGCCGCGGTAATACGTATGGTGCAAGCGTTATCCGGATTTACGGGGTGTAAAGGGAGCGCAGGCGGTGCGGCAAGTCTGATGCGAAAGCCCGGGGCTCAACCCCGGTACTGCATTGGAAACTGTCGTACTAGAGTGTCGGAGGGGTAAGCGGAATTCCTAGTGTAGCGGTGAAATGCGTAGATATTAGGAGGAACACCAGTGGCGAAGGCGGCTTACTGGACGATAACTGACGCTGAGGCTCGAAAGCGTGGGGAGCAAACAGGATTAGATACCCT
+
GGGGGGGFGGGGGGGGGFGGGGGGGGGGGGGAGGGGFDGGEFGDGEGGGGGGGGGGFCFGGGGGFGFGGGCGFGGGGGGGEFGEGGGGGGGCGGGGGDGGDEGGDGGGGGGGGGGGGGGGG7FG@EGGGFFGGCGFFFGGFFGE=8F-3CFG9B945?C;2>FGGG/9FEDGGEG:<F?GG#GGGFFCEGFEGGC4/CF@47:<C*CGGGGGGC?CEFCF<8CFGGGGGE>FGCF8C7EGGDGGFGF<GFFGFGCFFFCGGDEEGFD2?<F?GGGGGGGGGGGFGGEGEBE8F;FGFGFGF7CDGCFEGFE=,GGGFBFF=FGGGFFGGGFCFGFGFGGGGGGGF:GGGGGGGGGGGGGGGGFGGFGGEGGGGGGGGGGF@FGFFGGGGGGGGFGGGGGGFGGF<GGGFGCCCCC
@s801 209
TAGGGAATTTTCGGCAATGGGGGAAACCCTGACCGAGCAACGCCGCGTGAAGGAAGAAGGTTTTCGGATTGTAAACTTCTGTTATAAAGGAAGAACGGCGGCTACAGGAAATGGTAGCCGAGTGACGGTACTTTATTAGAAAGCCACGGCTAACTACGTGTCAGCAGCCGCGGTAATACGTAGGGCGCAAGCGTTGTCCGGAATTGTTGGGCGTAAAGAGCGCGTAGGCGGTTTGTCGCGTCTGGTGTGAAAACTCGGGGCTCAACCTCGAGCTTGCATCGGGGACGGGCAGACTAGGGTGCGGTAGGGGAGACTGGAATTCCTGGTGTAGCGGTGGAATGCGCAGATATCAGGAGGAACACCGATGGCGAAGGCAGGTCTCTGGGCCGCAACTGACGCTGAGGAGCGAAAGCATGGGGAGCGAACAGGATTAGATACCCT
+
GGGGGGGCFFFGGGGEGGGGGGGGGGGGGFGGGGDGGGDGGGGDEGGGGEGGGFGGGGGGFFGGFG@CEGGGGGGGGDFFFGFGGGGGGGGCGGGFGEEGGGGGGGGGGFGGCGGGGCGG<FF@FGGGGGEGGGGGFCGGGFCGGFDGGGCBFDGGGG,,?7;FCFGG7B7*=CFG9,<::B*8C6E>CEGG5;CC:C9EGDCF6+<<CCEGC88@88+70(87)/:7<<C#CCCBC<::7:<FC.@7CFBG#*8?:#F>>;>9''@2:@9>@:FF6EDGFDD==+>FEGFFCDBD>*C>GGGGFGFECE,=<,,FC,GGCDFGGFFCGAC7F=,5@F@+F>?,C9,FFAGGF<9FFE?:?GGGF@GGEGDFFGFFFA@GGE7EGEFGGGGGDGFBGGFGGGGECGGGGGFFF8GGFEECGGGGGFDGGGGGGGGFCCCCC
@s801 210
TGAGGAATATTGGTCAATGGGCGAGAGCCTGAACCAGCCAAGTAGCGTGCAGGAAGACGGCCCTATGGGTTGTAAACTGCTTTTATATGGGGATAAAGTGAGTTACGTGTAACTTATTGCAGGTACCATATGAATAAGGACCGGCTAATTCCGTGCCAGCAGCCGCGGTAATACGGAAGGTCCGGGCGTTATCCGGATTTATTGGGTTTAAAGGGAGCGCAGGCCGCCGGGCAAGCGTGTTGTGAAATGCAGTCGCTCAACGTCTGCACTGCAGCGCGAACTGCCCAGCTTGAGGGCGCGCAGCGTTGGCGGAATTCGCCGTGTAGCGGTGAAATGCTTAGATATGGCGAAGAACTCCGATCGCGAAGGCAGCTGACGGGTGCGTAACTGACGCTCATGCTCGAAAGTGCGGGTATCGAACAGGATTAGATACCCT
+
FFGGGGGGGGGGGGGGGGGGGGGGGGGGGGGGGGGGGGGGGGGGGGGGGGGGGGGGGGGGGGGGGGGGGGGGGGGFGGGGGGGGGGFFGGGGGGGGGGGGGGFDGGGGGGGGFCFBFGGGGGGGGGGFGGGGGGGGFFFGGGGGGGGGGFGGFGGGFGGGG8FGEEGGEDGGGGFGGGEGGGGGGGDCGGGCGFFE:=FGCGECFGCCEFFGGDFFGFGE>>3GGGDDCG:/2CF2;7EG8F@EG?GFG?<F>C?B3*98FGGC6GCFGGGFEFCFB/;1:DC8:,83:D,,5C8GGF8GC@+=<3+DGFF;@6C@+C:?EEGGDDC:CEF<C9,,,99GGGFCCGEFGGFGGGGEEGFC7GFF?9FGEEFDFCGCGGGEGGEGGGFGGF@GGGGFEGGGGGGGFEGGGEGGGGGGFDFFFGGGGGGGFDFCCCCC
@s801 211
TGAGGAATATTGGTCAATGGTCGAGAGCCTGAACCAGCCAAGTAGCGTGCAGGAAGACGGCCCTATGGGTTGTAAACTGCTTTTATACGGGGATAAAGTGGGCCACGTGTGGCTTATTGCAGGTACCGTATGAATAAGGACCGGCTAATTTCGTGCCAGCAGCCGCGGTAATTCGGAAGGTCCGGGAGTTATCCGGTGTTATGGGGTTTAAAGGGAGCGTAGGCCGTCTGTTAAGCGTGTTGTGACATGTCGGGGCTCATCCTGGGCATTGCAGCGCGAACTGGCAGACTGCATTGCGCAGGAAGTAGGCGGAATGCGTTGTTTAGCAGTGAAGTGCTTAGATATGGCGAAGAAATCAGATTGCGAAGGCAGCCTGCTGTAGCGCAACTGACGCTGAAGCTCGAAAGCGTGGGTATCGAACAGGATCAGATACCGT
+
EFFGGD@FA9C,CCCCDFCD,,CFFC7CFFEFGGGEGCDGFEFC,@@C,@FFD:A,,@FEGDC<,C?FGGGG@A9E<FFGGFGGGFGGGGGE+?45FFDA9FCDFGGG=EC7=?E=<DECDCFE<9?CFFGFFF;B:,EF=F=CE7+=,B,:<FC:<<<<CEFCF>C@F7C,,7<,16<7C9FCGC*1=CFEFGGD**8:1C,7C@::FA9BFDE4732<602*<?>8:=E0CFF4C@GGC<#EE,<@*##><C@3,7##):CDFCFF,><=805C5@.36=7EFD::,,,,*++F@9,<FF;C,=:B+,@@8+@+==A,,C9,3>,,E,E==<E==C,;C9,478,D,C,FE<,CA<GGGGGGFC,9B@FEFC9C6C:7CBCC6,6CGFF:EC,@;+,,C,,C,,7CCC8<:8GFEDFFF<F6;;,@@6:,-8-8
@s801 212
TGGGGAATATTGCACAATGGGGGAAACCCTGATGCAGCGACGCCGCGTGAGTGAAGAAGTATTTCGGTATGTAAAGCTCTATCAGCAGGGAAGAAAATGACGGTACCTGACTAAGAAGCCCCGGCTAACTACGTGCCAGCAGCCGCGGTAATACGTAGGGGGCAAGCGTTATCCGGATTTACTGGGTGTAAAGGGAGCGTAGACGGTAAAGCAAGTCTGAAGTGAAAGCCCGGGGCTCAACCGCGGGACTGCTTTGGAAAGTGTTTAACTAGAGTGCTGGAGAGGTAAGCGGAATTCCTAGTGTAGCGGTGAAATGCGTAGATATTAGGAGGAACACCAGTGGCGAAGGCGGCTTACTGGACAGTAACTGACGTTGAGGCTCGAAAGCGTGGGGAGCAAACAGGATTAGATACCCT
+
<CFFCDGGGGGGGGGGDFGFFGGGGGFGGGGGGGG9FCCCFFGGGGG>CGGG,6,5CFFFCCCEFGCF@FGAED?CFGFGG9FFFGG?ACDFFFFFFGGGGGGFFGAFGGGGFGGGGFG8BFEGGGGG8FDE:BDD<BFDFGF>+BBEEF@C9CF,3>C>F@E7<C14<FC:FFGB<<C8?9'<EFGG1A8+<:F1C:<;5:?C:@A:<@9GFF:=C@?D@;C@@:EF@C<CD5C>8=F@+FC5CE3-,D,8:A&D==91#4GGFGGF@<A<*E@B,F8GFGE<<+FC:EAE8@,=><DEB<>45GEFEEC,=:CC@FCAF;<A9GFFE@EA,CCC,FGGGGF<A8:GGGGFGGGFEFGGGGGGFFEGFC,CGFDE8FC,<DGF:GEGGGC@CEFEEGGGGFFEFC,GGGGCCCCC
@s801 213
TGAGGAATATTGGTCAATGGGCGAGAGCCTGAACCAGCCAAGTAGCGTGCAGGATGACGGCCCTATGGGTTGTAAACTGCTTTTATAAGGGAATAAAGTGAGCCTCGTGAGGCTTTTTGCATGTACCTTATGAATAAGGACCGGCTAATTCCGTGCCAGCAGCCGCGGTAATACGGAAGGTCCGGGCGTTATCCGGATTTATTGGGTTTAAAGGGAGCGTAGGCCGGAGATTAAGCGTGTTGTGAAATGTAGATGCTCAACATCTGAACTGCAGCGCGAACTGGTTTCCTTGAGTACGCATAAAGTGGGCGGAATTCGTGGTGTAGCGGTGAAATGCTTAGATATCACGAAGAACTCCGATTGCGAAGGCAGCTCACTGGAGCGCAACTGACGCTGAAGCTCGAAAGTGCGGGTATCGAACAGGATTAGATACCCT
+
EFFGFGGGGGGCGGGGGGGG@FGEEGGGGGGGGGGGGGGFFE<CCFDFDGGGGEGGGECFEFGGGFCCFCFEGGFGGGGGGGGGFFEGF<FC4EEG95BEFCFG8FGEF<FGG,4AECCGF9EFA9F,AEF9DFFBFGFEEDFE76BFGFGGGGGGGGGGFC@F:CCFCFCCC=FE?:FG5DGEGG5<FC*=47<C/@F*EE%F?:,1C?CFCCCFEFGF?FCC<CEF<,?+<5E?/*FEFF7FGFFA=GGED=@@,FC3DE@#FGFFGGFEC@>FE=AADGCGFGFDGGFF?@CBEE9GCEC:GGGGGGFGFGGEGFFEE9GEEGGFAFC5A9FF;<FFFDFFFFFCE,EEGGFEGGGFCFDGGGGGGCEFGGGFFAC@CCFFAFFGFFFGFAGGGFCCCGGFEGGCGGGGGGGGGGGFGGGGGFGGGGGCCCCC
@s801 214
TGAGGAATATTGGTCAATGGACGAGAGTCTGAACCAGCCAAGTAGCGTGCAGGATGACGGCCCTATGGGTTGTAAACTGCTTTTATAAGGGAATAAAGTGAGTCTCGTGAGACTTTTTGCATGTACCTTATGAATAAGGACCGGCTAATTCCGTGCCAGCAGCCGCGGTAATACGGAAGGTCCGGGCGTTATCCGGATTTATTGGGTTTAAAGGGAGCGTAGGCCGGAGATTAAGCGTGTTGTGAAATGTAGATGCTCGAAATCTGCACTGCAGCGCGAACTGGTTTCCTTGAGTACGCACAAAGTGGGCGGAATTCGTGGTGTAGCGGTGAAATGCTTAGATATCACGAAGAACTCCGATTGCGAAGGCAGCTCACTGGAGCGCAACTGACGCTGAAGCTCGAAAGTGCGGGTATCGAACAGGATTAGATACCCT
+
DFFGGGGGGGGGGGFGGGGFGGGGGGGGGGGGGGGGGGFGGGGGGGGGGGGGGGGGGGEGGGGGECFGGEGEGGCFGGGGGGCGGGGGFGGF,AEFGFGGGGGFFGGGFCFGFGGGFGFCFGGF<FGGGEGC5@EGGFEGFFGGGGCGGEFFCGGEGGGGGGGGGGGGEEEGFGGGGFGGFFFECFGE:CGGGGGGGD?F@G-<C;,C@<<CFGD4EAG:-C?9DG<57=0CFG.4EDGE8@&?GECFG@<>5@BEE@DD#@FGGGFEFFFCAF>GEGGGGECF9GGC?FBF?>+BEE>EFFFAGGGEFGCED8@+EF@FGFEEEEFFCGFC5,9?FFF95,,8DGFGGGGEFF:@GGGEGFGFFF@GFGGFFGGGGGGGGGGGFGFFEFCFFAGGEBCF8GGGGGGGEDGFGGGFEGGGGGGGGGGGGGGCCCCC
@s801 215
TGAGGAATATTGGTCAATGGGCGAGAGCCTGAACCAGCCAAGTAGCGTGCAGGATGACGGCCCTATGGGTTGTAAACTGCTTTTATGCGGGGATAAAGTGAGCCACGTGTGGCTTATTGTAGGTACCGCATGAATAAGGACCGGCTAATTCCGTGCCAGCAGCCGCGGTAATACGGAAGGTCCGGGCGTTATCCGGATTTATTGGGTTTAAAGGGAGCGTAGGCCGGAGATTAAGCGTGTTGTGAAATGTAGACGCTCAACGTCTGCACTGCAGCGCGAACTGGTTTCCGTGAGTACGCACAAAGTGGGCGGAATTCGTGGTGTAGCGGTGAAGTGCTTAGATATCACGAAGAACTCCGATTGCGAAGGCAGCTCACTGGAGCGCAACTGACGCTGAAGCTCGAAAGTGCGGGTATCGAACAGGATTAGATACCCT
+
AFGFGGGGGGGGGGGGGGGGGGGGGGGGGGGGGGEGGGGGGGGGFFGECGGGGGGGGGGGGGGGGGGGGGGDGGFFGGGGGGGGGGG,BFGEDDGGGGGGGGGF8BBFEEFEG8<BEFFAFAFFFGGDGGGGGEC;FCGGGEFGGGGG9BFEGGGGGFCFCCGGGGGGGGEGGGGGGEFCCCEEDGGG?GGGFGGGCEEG79<<FFCGGGDCC=CFEED52=CGFCGDC:C86:EEGFG>CGFD:@F678EGFFC6FFGCDGGCCGFF@FGFFGC76//CEFFD@+++@,D?5C=B+A,FFF=8EEFCC@BGGGGEEGGGFFE>AE?9GFC=9,EFFCFGGFEA,CDDEAEFDC=:=7GEEFEEFGEFFFEBC,GFGGGEGGFD<C6DGFCCGCGGFFFE,7FFGEGGGECCCC9@GGFEFGFGGGGFGGGCCCCC
@s801 216
TGGGGGATATTGCACAATGGAGGAAACCCTGATGCAGCGACGCCGCGTGAGTGAAGAAGTATTTCGGTATGTAAAGCTCTATCAGCAGGGAAGAAAATGACGGTACCTGACTAAGAAGCCCCGGCTCACTACGTGCCAGCAGCCGCGGTAATACGCAGGGGGCCAAGCGTAATCCGGATTTACTGGGTGTAACGGGAGCGTAGGCGGGGGAGCAAGTCAGAAGTGAAAGCCAGGGGCTCAACCCCTGGACGGCTTTTGGAACTGCCCTGCTTGAGTTCAGGAGAGGTAAGCGGAATTCGTAGTGTAGCGGTGAAATGCGTAGATATTAGGAGGAACACCAGTGGCGAAGGCGGCTTACTGGACTGACAATGACGCTGAGGCTCGAAAGCGTGGGGAGCAAACAGGATTAGATACCCT
+
EFCFGGGGGGGGCCFFGGGG,,BFEFF,FFGGC@FFGGCFGG7FGGGGG76CF9,CF,C?A95EFFF?,BE,CFEAFG@<?E<?EFGGGFCFCEFG,?,,,B=B<F,@EFFG,A<E<8@F<>C@@++:>BFC:@D8:DF<,:3,@@:B<:<,<?F>*5=<1:*=*=C+=C*/8=6=<CA??+<<<F2#81<:/DE@CE5<?7FC9:>#GFD858*7+9#@-,FGFD;,,*4+>+@GFFCEF@+<=+GGGGDB@3,,,8,,FC=8++4,,9EFFD?D,@AEEGGGFFC77CCGGDE4EB,E?GGGE?C7FFDGEF=:F7GGGFDDFD=FCFA,E:FF@GFA8,GEFGGGGEF8GGGGGGFFFF<CF@<CGGGGGGGFFF>GGGFAGFFF+CEGFF9GFFAGFEDGGAFGGGDGCCCCC
@s801 217
TGAGGAATATTGGTCAATGGGTGAGAGCCTGAACCAGCCAAGTAGCGTGCAGGATGACGGCCCTATGGGTTGTCAACTGCTTTTATAGGGGAATAAAGTGAGCCACGCGTGGTTTTTTGCATGTACCCTATGAATAAGGACCGGCTAATTCCGTGCCAGCAGCCGCGGTAATACGGAAGGTCCGGGCGTTATCCGGATTTATTGGGTTTAAAGGGAGCGTAGGCCGGAGATTAAGCGTGTTGTGAAATGTAGACGCTCAACGTCTGCACTGCAGCGCGAACTGGTTTCCTTGAGTACGCACAAAGTGGGCGGAATTCGTGGTGTAGCGGTGAAATGCTTAGATATCACGAAGAACTCCGATTGCGAAGGCAGCTCACTGGAGCGCAACTGACGCTGAAGCTCGAAAGTGCGGGTATCGAACAGGATTAGATACCCT
+
AFFFGFGGGGGGGGGGGGGFGFGGGGGGGFGGGGFFGGGCGGGGGGCFGGFGEFGGGEGGFCG?FGFEFECFC9EFGGGGGFGFGGFGCEGCEGFDCGCEGGGGGGGGGBFGEGDCCD7EFGGGGFGGCFGGGGGGGGGGFGEGGG7FG9FFG<FFGGDFDGGCF*FFGGE@FFGGGGGGGGGGCECEG78CFGFEE=<29E1<:=2;:FCFGGD4>>C>;FC8DE:+:#FCC@FDGEC,>@5:0=<B<FA@>CCG>B>3+;CC:F9<FFE=;=67$@9EE=DFF<D=38B?:8+:6FEEFBAGGGFEGFGGGGGGGGGGFECC*GECGFFA9AGFEGFCFE<GCEFFFEDFFGFCDFF:@FCFFE?GFGGGGFGGGFEC7CEFF9FGGGF7FCDFE@GGGGFGFGGGGGGGGFGGFDFEGGFFGGFGGGGCCCCC
@s801 218
TGAGGAATATTGGTCAATGGGCGAGAGCCTGAACCAGCCAAGTAGCGTGCAGGGTGACGGCCCTATGGGTTGTAAACTGCTTTTATAAGGGAATAAAGTGAGCCTCGTGAGGCTTTTTGCATGTACCTTATGAATAAGGAACGGCTAATTCCGTGCCAGCAGCCGCGGTAATACGGAAGGTCCGGGCGTTATCCGGATTTATTGGGTTTAAAGGGAGCGTAGGCCAGAGATTAAGCGTGTTGTGAAATGTAGATGCTCAACATCTGCACTGCAGCGCGAACTGGTTTCCTTGAGTACGCACAAAGTGGGCGGAATTCGTTGTGGAGCGGTGAAAGGCTTAGATATCACGAAGAACTCCGATTGCGAAGGCAGCTCACTGGAGCGCAACTGACGCTGAAGCTCGAAAGTGCGGGTATCGAACAGGATTAGATACCCT
+
EDGGGGGGGGGGCGGGGGGGGGGGGGGGGCFGFFFGGCFGGGCFGGGGGGGFFEFCCFFGDEGFGGGEGEE:C<@FFGGGGGGEFGGACFE=E<EEFFGGGGGGGGGGGGF?FGGGGGGG9<FGFGCFGG998CA9FFFD,,3BEDGGGG9DFGGGGGGF7,,><53@FCE7FGFE>FGD@FFECGEE@FGGGGGGCC<%#C,FCFCFCC<FGCGFGF>2>6%*?/:@5:87CFEEFDGGCF?@@7AFGFCDC395:/FFGGGGDFE<7D<80GGG>>:E@7,DA:3:,:D?*FECGDEA@,,DBB>8B,<,@>>@+F?,FE@4*E>GFEFCE@8GGGGGGFFF8FDFGFGFFB:7CFFEEGEEFFDGGGFAEC<CGFCBCGGFGGFEFFCGGGGGGGGGFEGGGGGGGFECDFFGEFAEEE@GFFGGGGGCCCCC
@s801 219
TGAGGAATATTGGTCAATGGACGAAAGTCTGAACCAGCCAAGTAGCGTGCAGGATGACGGCCCTCTGGGTTGTAAACTGCTTTTAGTTGGGAATAAAAAGAGGGACGTGTCCCTTATTGTATGTACCATCAGAAAAAGGACCGGCTAATTCCGTGCCAGCAGCCGCGGTCATAAGGAAGGTCCGGGCGTTGTCCGGATTTTATGGGTTTAAAGGGAGTGTAGGCCGGTGATTAAGCGTGTTGTGAAATGTAGACGCTCAACGGCTGCACTGCAGCGCGATCTGGTTTCCTCGAGGACGCAGAAAGTGGGCGGAATTCGTGGTGTAGCGGTGAAATGCTTAGATATCACGAAGAACTCCGATTGCGAAGGCAGCTCACTGGAGCGCAACTGACGCTGAAGCTCGAAAGTGCGGGTATCGAACAGGATTAGATACCCT
+
BFEF<FFGGA<E,F;ED,6CFGGEGFCCFA@E<A,FEGFAEC<@EEEGCECFECFFEECFCCEDFFECFG@FEGFGGG9<CFFGGGGFFGGGGGFFFFGGGGGD>+=FGGFF9<,,5E<FFGGGGA,BEEFGF<F@E@=,BDFFC7C,,,,=,,:6>FDFCFCFC6>7**65,,78<,<FFFG@4=*4CF*4C,=CC7=:$#44?7?FF:A,5?#1/08F;-<C0?<#9C==***:FCBDB@+7,@FEF>*>*:D>CC88@6,,@B8,@,GEGF>@=6,,GE<=,3+++8+<?8+B@,65,AEDCC@FC4EC9,++CFD=GECB5@,F==<,<?CEFC?EC,,=E,CEE?,FFCC:F<?GGGDGGFCFE<CGFFEFFFFB+EGGFF<GF@@EE9GF<CGFDGGEE7C7:FCCFFAFGGGFF<FF<9GGGF8B?CCC
@s801 220
TGAGGAATATTGGTCAATGGACGAGAGTCTGAACCAGCCAAGTAGCGTGCAGGATGACGGCCCTATGGGTTGTAAACTGCTTTTATAAGGGAATAAAGTGAGTCTCGTGAGACTTTTTGCATGTACCTTATGAATAAGGACCGGCTAATTCCGTGCCAGCCGCCGCGGTAATACGGAAGGTCCGGGCGTTATCCGGATTTATTGGGTTTAAAGGGAGCGGAGGCCGGAGAATAAGCGGGTTGTGAAATGTAGATGCTCAACAGCTGCACTGCAGCGCGAACTGGTTTCCTTGAGTACGCACAAAGTGGGCGGAATTCGTGGTGTAGCGGTGAAATGCTTAGATATCACGAAGAACTCCGGTTGGGAAGGCAGCTCACTGGAGCGCAACTGACGCTGAAGCTCGAAAGGGCGGGTATCGAACAGGATTAGATACCCT
+
?FFGGGGGGGGGGGGGGGFGGGGGDGGFCC@FGFGGDEFCFGFGFGGGGGGGGGGGFEFGGGGGG<EFDGEECAF9FGFGGFFGGGFG9=FCE8FCFGGFGFGGGGGDFFGGGGGDF9FFAFGGCGGGGGGGFGFGGGGGCFEFG7C8DGGGFF7CFGDC+++FF6CGC*@FGFGD>F@FGGGC*=E7<B@@EGGG53=F:9FGGGGFCCFGBF@875C$?>EGFEEEEE#E<@96>#>$F;CCGGG@:@<C<>CD:E@:8,3=CE7CCCG@+F8:9EG=FCAAFE=<CF<B:@+84,8F>5A8:EFEECF@8>7C8BGFFECC>C:FFFE,AFEDECB;CE<E@FC<<E?9FFDE@F@,CFB,EDFFGGGEE<GGGFGGGGGGGGF@@F8@<,,F8GEEFCFEFC@+++8FFFC<@FEF@,EFCGGGFGE@CCCC
@s801 221
TGAGGAATATTGGTCAATGGGCGAGAGCCTGAACCAGCCAAGTAGCGTGCAGGAAGACGGCCCTATGGGTTGTAAACTGCTTTTATAAGGGAATAAAGTGAGTCTCGTGAGACTTTTTGCATGTACCTTATGAATAAGGACCGGCTAATTCCGTGCCAGCAGCCGCGGTAATACGGAAGGTCCGGGCGTTATCCGGATTTATTGGGTTTAAAGGGAGCGTAGGCCGGAGATTAAGCGTGTTGTGAAATGTAGATGCTCAACATCTGCACTGCAGCGCGAACTGGTTTCCTTGAGTACGCACAAAGTGGGCGGAATTCGTGGTGTAGCGGTGAAATGCTTAGATATCACGAAGAACTCCGATTGCGAAGGCAGCTCACTGGAGCGCAACTGACGCTGAAGCTCGAAAGTGCGGGTATCGAACAGGATTAGATACCCT
+
FGGGGGGGGFGGGGGGGGGEFGGGGEGGGGFGGGGGFEFGGGEFDFGGGGGGGGGGGGGGGGG?FGGGGGGEGGCFGGGGFFGGGCDFGGG<EG<DGGGGGGGGGGGGGGGAFGGGGGGGGGGG9EFGGGGGGGGCFFFGFGDGECFGGGGGGGGGGGFDGFGGGGDDGGGFFGGGG:7FGG9BEGGDFFEGGGGEGG@FFC=<C<<F7CEGFGC0EAEEFFGCGFEGFGGG>CE?F>EEEEFEGFFFGCF?B9DCCGGGG>FGFGF@CCFDF:>GGFGGDCCGGGFB3BFCFFEFEADED?AF?CCGGFFFDDGGGGGGGFC8BGFFGFGEEAFE9DGGGGGGGGFFGGFFGGGGGGGGGGGEFFCGGGGGGGFFFFEFEFGGGGFGGECGGGGGGGGFFFFFEGGGEGGGGFGGGGDFE@FFEE<GGGGCCC<C
@s801 222
TGAGGAATATTGGTCAATGGGCGAGAGCCTGAACCAGCCAAGTAGCGTGCAGGATGACGGCCCTATGGGTTGTAAACTGCTTTTATGCGGGGATAAAGTGAGTCACGTGTGGCTTATTGTAGGTACCGCATGAATAAGGACCGGCTAATTCCGTGCCAGCAGCCGCGGTAATACGGAAGGTCCGGGCGTTATCCGGATTTATTGGGTGTAAAGGGAGCGTAGGCCGTCTGGTAAGCGTGTTGTGAAATGTCGGGGCTCAACCTGGGCATTGCAGCGCGAACTGTCAGACTTGAGTGCGCGGGAAGTAGGCGGAATTCGTCGTGTAGCGGTGAAATGCTTAGATATGACGAAGAACTCCGATTGCGAAGGCGGCCTGCTGTAGCGCAACTGACGCTGAAGCTCGAAAGCGTGGGTATCGAACAGGATTAGATACCCT
+
GC9FFGGGGGGGGGGGGGGDFGEFGGGGGGGGGGGGGGFGGGFECFCFGGGGGGGGGGGEGGGGFFFGGGGGGGGCFFGFGGGGFFGGGGGGGEGGGGGGGDFGGGEDEFGGGDFGGGGAEFGGGGGGGDGDG,D;FFGFGFGGEED@GFFGG@FGGCCGG>FFCEGGEGGFFFGDCGGGFGGGGGGGGGGGGGE>GC>FGGGG1F9#;:<<FGD@>):866E:C>CE+=;GFGF?G,C9FF>:EFGGGFDGCEEEGDD98;@CFGCEGGGGEDGGCGA@3FFDFF=D>:,,:8++8FCB,<,DEEFB@8EFEFCEEB=:,F@EAB49=FEE?EDE9EE8FGFF7EFGGFEGDEDGFFDC7GEDAB,CB8,FD@AC<CF@EFGCFFEEGFBGGCGFCGGGF:<8GGGGDFGGGFGF7GFFAGGGGFCFGGGCC9CC
@s801 223
TAGGGAATATTGCTCAATGGGGGAAACCCTGAAGCAGCAACGCCGCGTGGAGGATGACACTTTTAGGAGCGTAAACTCCTTTTCTTGGGAAAGAATTATGACGGTACCCAAGGACAAAGCACCGGCTAACTCCGTGCCAGCAGCCGCGGTAAAACGTAGGTCACAAGCGTTGTCCGGAATTACTGGGTGTAAAGGGAGCGCAGGCGGGAAGACGAGTTGGAAAGGAAATCCATAGGCTCAACCCCTGAACTGCTTGCAAAACTGTTTTTCGTGAGTAGTGCGGAGGTGGGCGGAATTCCCGGTGTAGCGGTGGAATGCGTAGATATCGGGAAGAACACCAGTGGCGAAGGCGGCCTACTGGGCACCAACTGACGCTGAGGCTCGAAAGTGTGGGTAGCAAACAGGATTAGATACCCT
+
EFFFGFGG@FFFGGGFDEE<FFGGGGCEGGGFFFFGGF=FCFD+@FFGE68,?=FGFGDFEFGG9FG?FEGGGGFF@FEFEFFGGGDCF8EEF?<FEFGGFGFGGFECFFFGFF,,:><<F8FDGFF>AFF,>CDGC<@F7,@>7:+@@3C@FGGE:FCE;;?FE,(<=<,63:?CFGB<>F@?<1F,2#4BC=<7:E<CF;C?8CEEC??C*2?:1$%FD8#)FEE5?9,>,:CCD6GCC>62#;GGFF><4,:,<@3,,CEC,>+C36,<FDA@+38++,ACCFE:GGGE@@8=>4++FFGGGDE7FFFF<?CEEF9GGF>GEEFCCC:,CB:,CDGFEFGF@EFCFCC@GGGFGFF<FAFCFGEFGGFCFFE,GFFGGFGGGGFGGGGGGGFGGD<FCFDFFGGFGGGGCCCC<
@s801 224
TGAGGAATATTGGTCAATGGGCGAGAGCCTGAACCAGCCAAGTAGCGTGCAGGATGACGGCCCTATGGGTTGTAAACTGCTTTTATACGGGAATAAAGTGAGAGTCGTGACTCTTTTTGCATGTACCTTATGAATAAGGACCGGCTAATTCCGTGCCAGCAGCCGCGGTAATACGGAAGGACCGGGCGTTATCCGGATTTATTGGGTTTAAAGGGAGCGTAGGCCGGAGATTAAGCGTGTTGTGAAATGTAGTGGCTCAACCTCTGCAATGCAGCGCGAACTGGTCTTCTTGAGTACGCACGAAGTGGGCGGAATTCGTGGTGTAGCGGTGAAATGCTTAGATATCACGAAGAACTCCGATTGCGAAGGCAGCTCACTGGAGCGCAGCTGACGCTGAAGCTCGAAAGTGCGGGTATCGAACAGGATTAGATACCCT
+
EFGGGEFGGGGGGGGCFFFD8DGGGDGGGFGGGGGGGFGGGGFGGGGGGGGGGGGGGGGGGGEFFFGGGGGGCEGGGGGGDFEFGGGCFGE7EEG,EFGCGGF,,,@BFB<,E?F<FFEGGFGFE<9,<FFGDCCEFFGGC+@7B@>GFGGFGFGEDFFFFGGG<CFGCCFFFC:FEGGG,,>BCGG7FFEGFFG7AE<FFFFFFBBCF?F;=4;>GFGB:<E=<E?BG*CFG>G8E>EGDGF@CFCFFFFG>GCCE0C;EGFFCF<@$DF>FDEG>G=@6$B:,,3,3,FA*C@+++6:+,:=FB+BDGEFD4+7GGGCG@C7FGDGGFEBGFGEC?C,<EC,E7GGGGFFC,=F7FGGFFCBEF<GFFDFE:DCDE@,GGGGFE8:CGFGGGGFGCGGGGFCC+@+:+GGGGGGGFBFAGGGCGGGGFECCCCC
@s801 225
TGGGGAATATTGCACAATGGGGGAAACCCTGAAGCAGCAACGCCGCGTGGAGGCTGACACTTTTCGGAGCGTAAACTCCTTTTCTTGGGAAAGAATTATGACGGTACCCAAGGAATAAGCACCGGCTAACTCCGTGCCAGCAGCCGCGGTAATACGGAGGGTGCAAGCGTTACTCGGAATCACTGGGCGTAAAGGACGCGTAGGAGGATTATCAAGTCTCTTGTGAACTCTAACGGCTTAACCGTTAAACTGCTTGGGAAACTGATAATCTAGAGTAAGGGAGAGGCAGATGGAATTCTTGGTGTAGGGGTAAAATCCGTAGAGATCAAGAAGAATACCCATTGCGAAAGCGATCTGCTGGAACTTAACTGACGCTAATGCGTGAAAGCGTGGGGAGCAAACAGGAGTAGATACCCT
+
A<CECCGFGAFFFGGGGGGG<FEGGGGAFFGGCGGGD=CAFGGGEGGFGGGFG:FFFF@FGGGGGFGEGGDEG7F<FGGGFGGGG9ECFCF,AE,C,<EEGGE=CEGGFGGF7FGCDGG9CFGE7C:>FFFCFCDDEFFGCCDCF>7FEG:FADBF0=FED0:1;;C@BCCC7FF<7FGGG;4C<BCAB8<FC<@>55:@*5@;#/?@DF;94FFD;@38E4D;@@<#,B=++FFDGGGGFGGGGGFB<FGGGGGGGFDA@==FDF<C5,BE9D==EB=@,,DGFFFFE@EC4,E=>@,A,C<>@*DA9DDCA8,:CEEEFF;CGFGGGFGGGGGDFFFBB8CF@FGGGGGGGGGGGFGFFFGGGGGGGGECGGFEB@@E<FFFFGGGGEFGEFF9FGGGGGGFFC,GGGF@CCCCC
@s801 226
TGGGGAATATTGCACAATGGGGGAAACCCTGAAGCAGCAACGCCGCGTGGAGGATGACACTTTTCGGAGCGTAAACTCCTTTTCTTGGGGAAGAATTATGACGGTACCCAAGGAATAAGCACCGGCTAAATCAGTGCCAGCAGCCGCGGTAATACGGAGGGCGCAAGGGTTACTCGGAATCACTGGGCGTAAAGGAAGCGTAGGCGGAGTATCAAGTCTCTTGTGATATCTAACGGCGTAACCGTTAAACTGCTTGGGAAACTGATAATCTAGAGTAAGGGAGAGGTAGATGGAATTCTTGGTGTAGGGGTAAAATCCTTAGAGATCAAGAAGAATACCCATTGCGAAAGCGATCTGCTGGAACTTAACTGACGCTAATGCGTGAAAGCGTGGGGAGCAAACAGGATTAGATACCCT
+
AECGGFGGGGFGFGGFFGGGGDGCFF<FG?FGGCFFGGGGFGC@FGGGG@FFFGGGFF95CC<CCCF7F>>@:?D<,,B??@B,5CEAF+44+,B:8A@F9,+8BDBFFD7FF,<BD?D,F=,+3:7>,,@@,@=AFE7:FC8,6:*5*F**,3,1*>:CG*4B*8B+=F+*887=CGE:CEF9BC@1?<8>5:C##E::&:CE0<>4#@8C:#E80,=9;F=CD=,FA:B@68+6+,7GFF7EAE@FF,6:9,DFF@,@9,FCAFA?5DEFFDF9,?F>@?EC:<,:EEGEADCE>9:,,GCGD94,9GF9FEFFA9-EEFBAEGFFEGFAFE:,,<=9GGFFFACC,GFD<B6,8C,C,BCGFGFGGGGGGGGF7CGGFCCEFDGGDGGGGGGF@F@E@C,GGGGGGGGGCCCCC
@s801 227
TGGGGGATATTGCGCAATGGGGGAAACCCCGACGCAGCAACGCCGCGTGGAGGATGAAGGTCTTCGGATTGTAAACTTCTTTTATTAAGGACGAATAAAGTGACGGTACTTAATGAATAAGCTCCGGCTAACTACGTGCCAGCAGCCGCGGTAATACGTAGGGAGCAAGGGTTGTCCGGATTTACTGGGTATAAAGGGTGCGTAGGCGGCTTTGCAAGTCAGATGTGAAATCTATGGGCTCAACCCATAGCCTGCATTTGAAACTGTAGAGCTTGAGTGAAGTAGAGGCAGGCGGAATTCCCCGTGTAGCGGTGAAATGCGGAGAGATGGGGAGGAACACCAGTGGCGAAGGCGGCCTGCTGGGCTTTAACTGACGCTGAGGCACGATAGCGTGGGTAGCAAACAGGATTAGATACCCT
+
DGFGGGGGGGGGGGGGGGGGDGGGGGGGGGGGGGGGGGGGGGGGGGGGGGGGGGGGGGGGGGGGGGGEGGGGFEFGGGGGGGGGGGGGGGGGGGGEFFGGGDGGGGGGGGGGGGGGGGGGFGGGGGGGGGGGCFGDCGGGGGGDFGGDGGGGGDCFEGGF>GGGGGGGGGG9EGGGFFG7FG?GGFCF<GGGC<@FGGGGGGEGGDGGGGGE;GGFFGFFFBEFGGGFF?FGGGG<FGFGGFFGGGEGACGCGGGGDFFGEFGGFG.FECE>FGGFFFFFFCFDFEGFD=FCEB;CGGGGFEFB<GGFGGFGFFDFEGGCC,8GGFE8GGFEEGFEDGFFFGGGFC7FC@GGEFCFGGGGGGFFFDGGGGGGGFGGGGFGGGGGGGGEGGGGGGGGGGGGGFAGGGGGGGGGGGCCCCC
@s801 228
TGAGGAATATTGGTCAATGGGCGAGGGCCTGAACCAGCCAAGTAGCGTGCAGGATGACGGCCCTATGGGTTGTAAACTGCTTTTATACGGGGATAAAGTGGGCCACGTGTGGCTTATTGCAGGTACCGTATGAATAAGGAACGGCTAATTCCGTGCCAGCAGCCGCGGTAATACGGAAGGTCCGGGCGTTATCCGGATTTATTGGGTGTAAAGGGAGCGCAGGCGGACCTTTAAGTCAGCTGTGAAATACTGCGGCTCAACCGTCGAACTGCAGTTGATACTGGAGGTCTTGAGTGCACACAGGGATACTGGAATCCATGGTGTAGCGGTGAAATGCTCAGATATCATGAAGAACTCCAATCGCGAAGGCAGGTATCCGGGGTGCAACTGACGCTGAGGCTCGAAAGTGCGGGTATCAAACAGGATTAGATACCTT
+
DFGGGGGGGGGFGGGFGGGGGGGFGGGGGEGGGGGFGFCFGGGGGGGGGGGGGG<FFFFCEGGGGGFGFGEGGGGGGGGGGGGGGGGF@F@FGEFGGGFCG<F@FFGFCBGGGGGGGGGGGGGGGGGGGFGGGG==EGF,,:BFGCGFGFCFGGGGFGFC?FGFFEDEFEC,CFG2GCFGFG9>GGD<;=1CCCFEC=F1EFF<:GF#GF:F=CEFE6:7;GCCAFFGFF=F9FCFG=FFFE<8CGG;89%GF@?DGGEGGGGGGGGFE;G>FFEFECGECEGFFFFGGGFD?EDFFF=GGGFB<GGFGGGGFACEAEEEEEGGEC8,CGFFCF9FFEFFF;BFCFAGFF9BC,FF=CDGCGGDFE@EEC,EGGEGEC:ECGGGGGFFFB,GGFFF<GGFGGGGFGGGGGFEFGGGGGGGGGGGGGGGGGGCCC9C
@s801 229
TGAGGAATATTGGTCAATGGGCGAGAGCCTGAACCAGCCAAGTAGCGTGCAGGATGACGGCCCTATGGGTTGTAAACTGCTTTTATAGGGGAATAAAGTGAGCCACGTGTGGTTTTTTGCATGTACCCTATGAATAAGGACCGGCTAATTCCGTGCCAGCAGCCGCGGTAATACGGAAGGTCCGGGCGTTATCCGGATTTATTGGGTTTAAAGGGAGCGTAGGCCGGAGATTAAGCGTGTTGTGAAATGTAGATGCTCAACAGCTGAACTGCAGCGCGAACTGGTTTCCTTGAGTACGCATAAAGTGGGCGGAATTCGTGGTGTAGCGGTGAAATGCTTAGATATCACGAAGAACTCCGATTGCGAAGGCAGCTCACTGGAGCGCAACTGACGCTGATGCTCGAAAGTGCGGGTATCGAACAGGATTAGATACCCT
+
FFGGGG8FFFGGGGGGGGFGFGGGGGGGGGGCGGGGGGGGGGGGGGGGGGGGGGFFFFEEGGGGGGGGGGDGGGGGGGGGGFGGGGGCFFC>FGFEFCFFGG8FEGGGGGGE?FGGGGGGGDGGGGDG9FDFFGGGG,:FFGGGCEGGGAGEE=@<+=FGGGGGGD7CGGDGGGGCEGGGGGGDGDGEEGGFFEE@C5?FG=EFFFCC:FFACF<4<>C::BCFCCDBGGGD<CE:>>EFDF@ECFCEF9A?D9FDCGGGF<'D;<EF8<EFDFCGBC5ABCFEFAEFFFB?:+68+FE9GE9E:>+FCFFE>FGGED9,BGGGEGGGEFFC9,9GFGGFFCFFE=EGGGFF8GGGEGGDGGEFFFGGGFGFE@GGFFDEFGFF9GECGF@GGEE@@+GGFGGCFCDGEEFGGGGGGGGFGGGGGF<GGCGCCB@A
@s801 230
TGAGGAATATTGGTCAATGGACGAGAGTCTGAACCAGCCAAGTAGCGTGCAGGATGACGGCCCTCTGGGTTGTAAACTGCTTTTAGTTGGGAATAAGGTGCACCACGTGTGGTGTTTTGTATGTACCATCAGAAAAAGGACCGGCTAACTCCGTGCCAGCAGCCGCGGTAATACGGAAGGTTCAGGCGTTATCCGGATTTATTGGGTTTAAAGGGAGCGCAGGCGGAACTTTAAGTCAGCTGTGAAATACGGCGGCTCAACCGTCGAACTGCAGTTGATACTGGAGGTCTTGAGTGCACACAGGGATACTGGAATTCATGGTGTAGCGGTGAAATGCTCAGATATCATGAAGAACTCCAATCGCGAAGGCAGGTATCCGGGGTGCAACTGACGCTGAGGCTCGAAAGTGCGGGTATCAAACAGGATTAGATACCCT
+
FGGGGGGGGGGGGGGGEFD<FGDG7FFGGGGGCFFGGGFFGFGGGGG@@FGGGGGGGEGDFEEF8<FCDGCFGGFGGGGGGGGGDB5EEFFFGGGFGD<8FCFGC?@FGGGCFFFGGG@FG9EFFGGGGFG,F9=EEC7FGGEGE>=DGDFG@FDFGGGG7:<C7EGGGGCGE@CFEE7C:FFB989FGDEGGFECEGFGGG>C?CEGGFD9E=F:88C86@GG:8?#>+C?<C?ACFFFDDFEG7<91GEE@:CGGDG0-CCC@GGF8GGF=F<DFF<<FFFEEFF<,EEA+CD9GF@F8=?C59,<,@99CFCEE,GFBB=89CFDGFEA,=A:CCFFFDBGGGGGGGEFEAGF<A7CGGGGGFFFCFGGGGEFGEGEGGEEC,FCDGFCE;,GEGGGGGGGGGGGGGGGGGGGFFDGGFGGGGGGGGGCCCCC
@s801 231
TGAGGAATATTGCACAATGGGGGAAACCCTGATGCAGCGACGCCGCGTGGAGGAAGAAGGTCTTCGGATTGTAAACTCCTGTCGTTGAGGACGATAATGACGGTACTCAACAAGAAAGCCACGGCTAACTACGTGCCAGCAGCCGCGGTAAAACGTAGGTGGCAAGCGTTGTCCGGAATTACTGGGGGTAAAGGGAGCGCAGGCGGAAATGCAAGTTGGAGGTGAAACCCATGGGCTCAACCCATGGCCTGCATCCAAAACTGTGTTTCTTGAGTAGTGCAGAGGTAGGCGGAATTCCCGGTGTAGCGGTGGAATGCGTAGATATCGGGAGGAACACCAGTGGCGAAGGCGGCCTACTGGGCACCAACTGACGCTGAGGCTCGAAAGCATGGGTAGCAAACAGGATTAGATACCCT
+
FGGGGGGGGGGFGGGGFGCFGGG@FGGGGGGGFGGGFGFEGGGGEGCFE7,FFEGFGGF9FGGGGGGGDGGGGFD<BGF9BFFGFCFG8?E@FGGD:FCFGGGGDGGGGGGGGGFGFGGGGGGGGGGGCFGGGC,@FCFFFGGGE7@C:CFGGFFFGG78<*<FFGGCCGFEGGGGEGC8;FAF86#FE<C:FD>?EGGGGDCCED:C=1A7?FB@39>4,GFGDGFFG3GFGGFBF,CFCFFD8@C>>9B7F@@<7=CA?FD:F#G<EA<A.=8CFAEBDD@EFB>GGFE,8E87@=+,FCDEEGEGGGGGCCGGGGGGGGGGGGGFECCGEFFCCGGGGGGFGGGGGFFFGFGGFFEEFFEGGGGGGEGGGFGGGGGGGEGGGGGFEGFGGCGGFGGGGGGGGGGGGFF@CCCC
@s801 232
TGGGGAATATTGCACAATGGGGGAAACCCTGATGCAGCGACGCCGCGTGGAGGAAGAAGGTCTTCGGATTGTAAACTCCTGTTGTTGAGGAAGATAATGACGGTACTCAACAAGGAAGTGACGGCTAACTACGTGCCAGCAGCCGCGGTAAAACGTAGGTCACAAGCGTTGTCCGGAATTACTGGGTGTAACGGGAGCGCAGGCGGGAAGACAAGTTGGAAGTGAAATCCATGGGCTCAACCCATGAACTGCTTTCAAGACTGTTTTTCTTGAGTAGTGCAGAGGTAGGCGGAATTCCCGGTGTAGCGGTGGAATGCGTAGATATCGGGAGGAACACCAGTGGCGAAGGCGGCCTACTGGGCACCAACTGACGCTGAGGCTCGAAAGTGTGGGTAGCAAACAGGATTAGATACCCT
+
DFFGG@FGGFGCFGGGGFFFGGGDGGGGGFFDGGGGGGGCFGGGGGGFCFEDECFGFF?FFGGFGGFFGGGFDEGFCFGGGGGGG?FAFFAFFFEFGGFGGGGGGG,EFGFFGFCFGGGEFGGGGCGGDFDF@BDF+@FGF<<DG7FGDGEFFFGFG>B,,>DG<8<FB9GE?:FG@F@FGGFCB?8<BB?.EGE8GGGGGCEG?EGE>;8CFD699;66@FCD:<FE@3:0CCFFC=+FCE@DCCCF@D=@:DB<D;D1;>GFAB::59FF9>3:,3FB6CCDEB:GFCFFEE88B4+GE?GGBEDGFDF<,GFFF<CAGGGFF7EEE5,@:CDFCFDDFEC@FF@EGFFFFCFGGFEE@CB@<9CGFC@GGGFGGGFF@@GCEFGGGGGGGGGGFCGEDFGGGGFFFCGCCC@C
@s801 233
TAGGGAATATTGCTCAATGGGGGAAACCCTGAAGCAGCAACGCCGCGTGGAGGATGACACTTTTCGGAGCGTAAACTCCTTTTCTTGGGAAAGAATTATGACGGTACCCAAGGAATAAGCACCGGCTAACTCCGTGCCAGCAGCCGCGGTAATACGGAGGGTGCAAGCGTTACTCGGAATCACTGGGCGTAAAGGACGCGTAGGCGGATTATCAAGTCTCTTGTGAAATCTAACGGCTTAACCGTTAAACGGCTTGGGAAACTGATAATCTAGAGGAAGGGAGAGGCAGATGGAAGTCTTGGTGGAGGGGTAAAATCCGTAGAGATCAAGAAGAATACCCAGTGCGAAAGCGATCTGCTGGAACTTAACTGACGCTAATGCGTGAAAGCGTGGGGAGCAAACAGGATGAGATACCCT
+
FGGGGFFGGGGCFEFFGGGFFGEFGGGGGGGGGGGGGGF?EFGGGGG@FECFGDEFFFEGGGGGGGDECFGEGGGFGGGGFGFC<?FFG<EEEFGFFGGGFGGGGGDEGFGG?CE<FGGGGGGGGGCEGGGGGGFCCEFC+,>3D++@F:FF@@F>7>*F<FGGFFGGEFEGC,?<*4=8>BF9+27CF7C*CFCE6C>ECCEC:?E:**3+CFC40*+*).<FF79=,8.<?F>2C(8CCEDFGGD@81#=>F:9D8+.CFF6<#5<F><:A+D-AECFEFCF=<9GFE@C,9>,CGFF:FA6,0,?9,,65,,,C7DE@AAFAE<9F9A@FEE<C,FA@+GGFDDC@EDE9GFCGFFCF@<E9GGGEEBB@EAAF7FFDF@FGGEGFF@:9FF9FFGEE<EDGEC,EGF@CCCC@
@s801 234
TGAGGAATATTGGTCAATGGACGAGAGTCTGAACCAGCCAAGTAGCGTGCAGGATGACGGCCCTATGGGTTGTAAACTGCTTTTATAAGGGAATAAAGTGAGAGTCGTGACTCTTTTTGCATGTACCTTATGAATAAGGACCGGCTAATTCCGTGCCAGCAGCCGCGGTAATACGGAAGGTCCGGGTGTTATCCGGATTTATTGGGTTTAAAGGGAGCGTAGGCCGGAGATTAAGCGTGTTGTGAAATGTAGATGCTCAACATCTGCACTGCAGCGCGAACTGGTTTCCTTGAGTACGCACAAAGTGGGCGGAATTCGTGGTGTAGCGGTGAAATGCTTAGATATCACGAAGAACTCCGATTGCGAAGGCAGCTCACTGGAGCGCAACTGACGCTGAAGCTCGAAAGTGCGGGTATCGAACAGGATTAGATACCCT
+
CFGGGGFFFGGGGGGGGGGFGGGGDEGFGGGGGGGGGGFFGGFGGFFGCEGGFGFGGGGGGEGGGGGGGGGGCCFGGGGGGGGGGGFFGGFEGGGFGGGGGGGGFGGGGGGFGCGGGGGGGGCGGGGCFGFGGGGGFGFG,BFEGGEGGGGGFDFGF,>FGGGC:BCGFFGGGGGGGGGD<FG@7C2FFGGGEGEE5EF?9D#GGGF>FGFCFGG>EDGFFF:;CF?#/>GEFC:>GCC:GFC;FGGFF@6@?3ECFCGG=<FGE>@<F<CC:F8B7F=E=8EFCFDFDBBC*EC?CDFFFFFFFEDGGGGGEDEC8A4:=FC@*E@F=FGFGGGGAED;FCGGFGFGGGGGGGFC@<ECF@GFFFCFEFFGFFCGGFB7CF7FA@C@EGEGGFGGGGGGFCFEEFGGGGGFEGGGGGFGFGGGF,GGGGFCCCCC
@s801 235
TGAGGAATATTGGTCAATGGGCGAGAGCCTGAACCAGCCAAGTAGCGTGCAGGATGACGGCCCTATGGGTTGTAAACTGCTTTTATAAGGGAATAAAGTGAGCCTCGTGAGGCTTTTTGCATGTACCTTATGAATAAGGACCGGCTAATTCCGTGCCAGCAGCCGCGGTAATACGGAAGGTCCGGGCGTTATCCGGATTTATTGGGTTTAAAGGGAGCGTAGGCCGGAGATTAAGCGTGTTGTGAAATGTAGATGCTCAACATCTGCACTGCAGCGCGAACTGGTTTCATTGAGTACGCACAAAGTGGGCGGAATTCGTGGTGTAGCGGTGAAATGCTTAGATATCACGAAGAACTCCGATTGCGGAGGCAGCTCACTGGAGCGCAACTGACGCTGAAGCTCGAAAGTGCGGGTATCGAACAGGATTAGATACCCT
+
EFGGGFGGFGFFGCEFFFFFGGGGGG7DFGGGGGGGGGGFFGGFFGGGGGGGGGGGFGGGGEGGFGGFGGEFGFG9FFFG9FGGAFG9<FGCEFCCD<FG<FADCGDGGGGGG8FGGFEFF9,EFAFGFGFAAFF9?FDEGEBF7CFGGDFGFGECEFGGC3<>FEG*33@F,EFF:FDGFCECEFEGG@GGGG@C12C87/,EEFFCFEE<FFC:C:C@?42*FBFGFFGE@E=AE1>:E@@F;EAECGFD9F@?E9AFGFGFF=3<C<GG>FB@+FD*8GGFGF?A,D???GGFGFE9EEACF>BGEEFD>=+EEB+FF=GEEC7FCFC,E<AF;FCAF=<FFDCGFCEFE?DEFFGEFDGF@FE?FFF@99GFC,@@7EDGGGF:>GFFE9FEFCGGFFF9CGGGGGGGC,F8GGGFFFGGGGGGGGGCCCCC
@s801 236
TGAGGAATATTGGTCAATGGGCGAGAGCCTGAACCAGCCAAGTAGCGTGCAGGATGACGGCCCTATGGGTTGTAAACTGCTTTTATAAGGGAATAAAGTGAGTCTCGTGAGACTTTTTGCATGTACCTTATGCATAAGGACCGGCTAATTCCGTGTCAGCAGCCGCGGTAATACGGAAGGTCCGGGCGTTATCCGGATTTATTGGGTTTAAAGGGAGCGTAGGCCGGAGATTAAGCGTGTTGTGAAATGTAGATGCTCAACATCTGAACTGCAGCGCGAACTGGTTTCCTTGAGTACGCATAAAGTGGGCGGAATTCGTGGTGTAGCGGTGAAATGCTTAGATATCACGAAGAACTCCGATTGCGAAGGCAGCTCACTGGGGCGCAACTGACGCTGAAGCTCGAAAGCGCGGGTATCGAACAGGATTAGATACCCT
+
BFCFGGGGGGGFGFFGEGGGGGGGDGGGGGGGGGGGGG4?FFFA@EGGCGGGGGGGGFEGFFGG,6FCDFGGGFFCFGGGCGGGDFGCCF=,,=FEGGGGGFBFGGFFFGGGFFAAF9@FFF,:,CEFFF,A,C=EFFFGFD7FGGGGCFGGFF7FFG9,,,<>+>CC@FEG,@FGGFGG<EFEEEGG@F7,6>C85<BF;F?GC>=C8FDG:?<:EBEBFFGG<EC6C:AEGCF9ED:9@DFBC9D=F@57?8<>;GGGFFD7FEGFGFGECC6C8CEFGGGGFGGGGFGGFF=3888,,59,C+ECFGGGFEGGGCCCGGGGEGCFGGFECGGFC-CFGGGFBC,7GFCGGCGEFGGDGGEFEC,GGGEDFA@EC:EEC:7GGGGGEGFFGEEFB+GGFGGGEEFEGDGGEFGEGEEFGGGGGGGGGGGCCCCC
@s801 237
TGGGGAATATTGCACAATGGGGGAAACCCTGATGCAGCGACGCCGCGTGAGTGAAGAAGTATTTCGGTATGTAAAGCTCTATCAGCAGGGAAGATAATGACGGTACCTGACTAAGAAGCACCGGCTAAATACGTGCCAGCAGCCGCGGTAATACGTATGGTGCAAGCGTTATACGGATTTACTGGGTGTAAAGGGAGCGCAGGCGGTGCTGCAAGTCTGATGTGAAAGCCCGGGGCTCAACCCCGGTACTGCATTGGAAACTGTCGTACTAGAGTGTCGGAGGGGTAAGCGGAATTCCTAGTGGAGCGGTGAAATGCGTAGATATTAGGAGGAACACCAGTGGCGTAGGCGGCTTACTGGACGATAACTGACGCTGAGGCTCGAAAGCGTGGGGACCAAACAGGATTAGATACCCT
+
A@FDEEGGGGDFCFGFF9EFGGGGGGGGGGGGGGGGGD:FGGDF@FE@CD:FGDFFAEEFFCGEFGGEFGGGFGFCEFGCFFFGGGGCFBCFGGGGGFGGGGGGGEGFFGGCEGAFGGCGGGGGGGGGGGG,>FDFGGCGGGEFEDGGGGGFFGGFFFDGGCFFFGGG@EG8,@FE*C<;CG>GFG,?F<CGGC:?EGFGGD<7CE:>0#;C@EE9<4AF8F?FC7F?FCEEEEED<-#F>FGEGG=;9GFE=C3@@9:DECEGGEFC3CAGDEEECCEGGDFCE8FC:E<E@,@@DGGGFF>+*EFFEA,54:F7FEFAA,,?EEFFB?EA8C:,BFFF@DGF@DCFEFEGGGFGGF@,GGGGGGGGEGGGGGFGGGGFFGFGGGGGGGGGGFGGDFEEECGGGGGFFE8CCCCC
@s801 238
TGAGGAATATTGGTCAATGGGCGAGAGCCTGAACCAGCCAAGTAGCGTGCAGGATGACGGCCCTATGGGTTGTAAACTGCTTTTATAAGGGAATAAAGTGAGTCTCGTGAGACTTTTTGCATGTACCTTATGAATAAGGACCGGCTAATTCCGTGCCAGCAGCCGCGGTAATACGGAAGGTCCGGGCGTTATCCGGATTTATTGGGTTTAAAGGGAGCGTAGGCCGGAGATTAAGCGTGTTGTGAAATGTAGTTGCTCAACATCTGCACTGCAGCGCGAACTGGTTTCCTTGAGTACGCACAAAGTGGGCGGAATTCGTGGTGTAGCGGTGAAATGCTTAGATATCACGAAGAACTCCGATTGCGAAGGCAGCTCACTGGAGCGCAACTGACGCTGAAGCTCGAAAGTGCGGGTATCGAACAGGATTAGATACCCT
+
AFGGGGGGGGGGGGGGFGFFEFGGGEGGGGGGGGGGGGGGGGFGFGGGGGGGGGGGFFEGGFEFGGFFDFGGGGFFGGGGGDFGGGGGGGGGGGGGGFGGGGGGGGGGGGGGGGGGGGGGGGGGGGD9FGGGFGGGGGGGGGEGDEGFG93>BGGGGGGGGGD9F6;:CCCFGGGGECE:CGF>CFGFFGGGGFGGGGGGCC7GGGFFEFDFG=FFG@GF@EGGFFG+&EGGGGF>EFEG;FFGA<CFFFGGGGFDGGGDEGG<GGGGGGFF7EEGEEDFGFGGGGGFDGGF5EGGGGGFEFGFGECGEGFED8GGGFF<FECGBGCGGGGGGGFFFFF;EF?@FDFGGGGFE8+DFGFECFCGFFD<GGGGGGGGGGE@FGGFEFFGGEFGGGGGGGGGFFFGGGGGGGGGEGE8GGGGGGGGGFFGGGGCCCBC
@s801 239
TGAGGAATATTGGTCAATGGACGAGAGTCTGAACCAGCCAAGTAGCGTGCAGGATGACGGCCCTATGGGTTGTAAACTGCTTTTATAAGGGAATAAAGTGGGAGTCGTGACTCCTTTTGCATGTACCTTATGAATAAGGACCGGCTAATTCCGTGCCAGCAGCCGCGGTAATACGGAAGGTCCGGGCGTTATCCGGATTTATTGGGTTTAAAGGGAGCGTAGGCCGGAGAGTAAGCGTGTTGTGAAATGTAGACGCTCAACGTCTGCACTGCAGCGCGAACTGGTTTCCTTGAGTACGCACAAAGTGGGCGGAATTCGTGGTGTAGCAGTGAAATGCTTAGATATCACGAAGAACTCCGATTGCGAAGGCAGCTCACTGGAGCGCAACTGACGCTGAAGCTCGAAAGTGCGGGTATCGAACAGGATTAGATACCCT
+
DFGGGFGGFAGGGGGGGGGGGGGGGGGGGGDGGGGGE?DEGGGFFGGGGGFGGGGGGF7FCFFFGFGGGFCGEGGGGGFFGGGGGGGFFFGGGGGGGGGGGFDE@FGGGGGFEGCEEGGGFFGGGGGFEAFGGGFGGGG<FD:FEGEBGGGGGGGGGGFC@EFGEGGGDC7EFC:FFC:FGF@GEGCC<GGGFGGGGGE?FG.GF<FFFCFFGGEFCDGF@FDDCCG8B,&GGGGEGCCFFC;BFCFAGE@:7<BD8CE<CFFAEFCCCGFEAGGGGE9DFFCEA,<,FFGGFFCFC9FGB9E,F+ECEFEEC>@+GE?8GGGFFGGGGFGEDGGFFFGFFGF?FGFFGGFFGGGGEGGGGGFDF@@FFEGGGFCGGGGGGFEF9FDGGEFGGGFEECGGGGGGGGGGGGGGGGGGGGGGGGGGGGFGGGGCCCCC
@s801 240
TGAGGAATATTGGTCAATGGGCGAGAGCCTGAACCAGCCAAGTAGCGTGCAGGATGACGGCCCCATGGGTTGTAAACTGCTTTTATAAGGGAATCAAGTGGGTCACGTGTGCCTTTTTGCCTGTACCTTATGAATAAGGACCGGCTAATTCCGTGCCAGCAGCCGCGGTAAGACGGAAGGTCCGGGCGTTATCCGGATTTATTGGGTTTAAAGGGAGCGTAGGCCGGGGGTTAAGCGTGCTGTGAAATGTAGACGCTCAACGTCTGCACTGCGGCGCGAACTGGTTTCCTTGAGTACGCACAAAGTGGGCGGAATTCGTGGTGTAGCGGTGAAATGCTTAGATATCACGAAGAACTCCGATTGCGAAGGCAGCTCACGGTAGCGCAACTGACGCTGAAGCTCGAAAGTGCGGGTATCGAACAGGATTAGATACCCT
+
FGCCFEGGGGFGGGGGGGGGGGGGEGGFFGGFGGFGGGFGGGGGAFGGG,,C<6FF<E,@FFG:CFFFEGGFGCDFA<5,5FEFFGF9CFECFF,C<F,?5F+::<FFGG+,,,,:,CF9,,:5,?<A,??FFEGGFGGFG7FG8EG<<DCCF<<=<<>EC73,8:FCCFE,3D5>*>FEDCFEG>7FCCGCEG=849ABEF#GCC=B8?:88C3AC@G(:FGCFE8'=->4#8D?C?1$<8%@,>=>3*=25<;5<-F>FC,;7CE3++F@+7>FC=FGFEFD:B,<EGGFFFAB8F@5=,A8GGEFDEE>@GGGGGFFFFECDGEFAE5?59GFFFFFBFDFEFEGGGGGFGGGEGGEGGDGGGFGGGGGCDED@,@+GEFDGFCGGFBEFAFGF@GGGGGGCFC7GGGGGGGGGGGGFGGGGFGGGGGCCCCC
@s801 241
TGAGGAATATTGGTCAATGGGCGAGAGCCTGAACCAGCCAAGTAGCGTGCAGGATGACGGCCCTATGGGTTGTAAACTGCTTTTATAGGGGGATAAAGTGAGCTACGTGTAGCTTATTGCAGGTACCCTATGAATAAGGACCGGCTAATTCCGTGCCAGCAGCCGCGGTAATACGGAAGGTCCGGGGGTTATCCGGATTTATTGGGTGTAAAGGGAGCGTAGGCCGTTTGTTAAGCGTGTTGTGAAAGGTAGTGGCTCAACCAGGGCATTGCAGCGCGAACTGGCAGACTTGAGTGCGCAGGGAGTAGGCGGAATGCGTCGTGTAGCGGTGAAATGCTTAGATATGACGAAGAACTCCGATTGCGGAGGCAGCCTGCTGTAGTGCAACTGACGCTGAAGCTCGAAAGCGTGGGTATCGAACAGGATTAGATACCCT
+
A@DFGGGGGGGGGGGGGGGGGGGGGGGGGGGGGGGGGGGGGGEGGGGGGGGGGGGCEFFGGGGGGGCF<=CFEGFGGGGGGGGGFFFGGG:=B7FFGGGGGCFEDEFFGEEGFDF9FFAEEECFFFG9DFFF,FF@DFAEGFEFEEFGFGGGEGFD@F7+,@,,<3>75*>:8DFGGGGG??:B****4<49CFEG3C:/+93CFCB,828AC<C@CBCD@5/7*1:#C,GECEE@CEGGCFFF@<##GFGG=679CCFG8@D?FFFACFGGF@=@8::DGGFD*,<C9FGGD@CGGFCF,4,F<BCGGFEDB@=+BEF?E@=@*GF:A,FBEFDCFF9GGGFGGFDGGGFBEFFB@CGCGGGCE<CGEGGGGFGFCFBEGGGFFCFEGEFGGFGGGEGFFEFGDFGGDFFFEFEGGGFGGFGGGGGGGGGCCCC<
@s801 242
TGGGGAATATTGGGCAATGGGCGCAAGCCTGACCCAGCAACGCCGCGTGAAGGAAGAAGGCTCTCGGGTTGTAAACTTCCTTTCTCAGGGACGAAACAAATGACGGTACCTGAGGAATAAGCCACGGCTAACTACGTGCCAGCAGCCGCGGTAATACGTAGGTGGCAAGCGTTATCCGGATTTACTGGGTGTAAAGGGCGTGTAGGCGGGACTGCAAGTCAGGTGTGAAAACTATGGGCTCAACCCATAGCCTGCATTTGAAACTGTAGTTCTTGAGTACTGGAGTGGCGATCGGAATTCCGTGTGTAGCGGTGAAATGCGTAGATATACGGAGGAACACCAGTGGCGAAGGCGGATCGCTGGACAGCAACTGACGCTGAGGCGCGTAAGCGTGGGGAGCAAACAGGATTAGATACCCT
+
AFGGGGFFGEF,CFGGGGGDFGGGGGGGGFGGFFFFFFAAFCGGGGGGEGGGGGGF,CCEEEFGEEFEFGGEGGGGGGGGGGGGFGCGGDFFGGGEGGGBFEFFGGGGGAFGGGD8FDGGCFG8=F:77CCFF<CGGGFFGGCCDFFGG>::CEECFFDFFEEDC?FFFFFEGCC:::CF:82<9,<C:2CEGGFCC0#8*7*:F9CCFFGGG>FFGDCBFBFGC=EFG3CECF:CFE?>FEFGD==D<EAC:FGGGGDE@;FGFFD<BF<GGGFF>F4=8DF8F7DGEC?8,GGGD@+7:B9GFC@5C7GGGGGECGFFFBE@,8EA:7F<<EE6C:<CAF::GFFE:7GFF@ECFFFEDEGGGFFCGEFCFBDGFGEFCGGEGGGGGGGGGGFGFGGFFAFGGGGGGFCGGGCCCCC
@s801 243
TGGGGAATATTGCACAATGGGGGAAACCCTGATGCAGCGACGCCGCGTGGAGGAAGAAGGTCTTCGGATTGTAAACTCCTGTTGTTGGGGAAGATAATGACGGTACCCAACAAGGAAGTGACGGCTAACTACGTGCCAGCAGCCGCGGTAAAACGTAGGTCACAAGCGTTGTCCGGAATTACTGGGTGTAAAGGGAGCGCAGGCGGGAGGACAAGTTGGAAGTGAAATCTATGGGCTCAACCCATAAACTGCTTTCAAAACTGTTTTTCTTGAGTAGTGCAGAGGTAGGCGGAATTCCCGGTGTAGCGGTGGAATGCGTAGATATCGGGAGGAACACCAGTGGCGAAGGCGGCCTACTGGGCACCAACTGACGCTGAGGCTCGAAAGTGTGGGTAGCAAACAGGATTAGATACCCT
+
?CFDEEFGGGGGGGFDCGFDCECFGGGGGFGGGGGGGG+@FFGGCFGF@=C8FFGF<FFCFFFGGGGGGGGFF?FFFFGGDGG9FFGGGGGGGGGCFGCFEFCGBFGFEFGGF@8DFBF,CDE+@7C,@FCB>F@>FGGGGGCF7EE7>**?FGGFG7CFG,@,?>C84:FEFGGGE<<</?:::?A@,?<8<<8;7EEGGD/*?CEEG>;DGF>#C@C?<7CFFA=@G,3>F:@.5&:FGGFF@CFD:F:,::>8D@3@30F:FDB:<B7D=:,<39,=?A9GGEECEGGFEE=@+44,FFCCDEFEFGGFFC?C@EB8E++=:@GGFCAB,DFGDCEF7GGFC8,EGGGGFEGFAGGFFFGFGGFGGGGGGFEECGFCCDGGF<GEGGEGGEFEFGGGGGGGGGGGGGGCCCCC
@s801 244
TGGGGAATATTGCACAATGGGGGAAACCCTGATGTAGCGACGCCGCGTGGAGGAAGAAGGTCTTCGGATTGTAAACTCCTGTTGTTGAGGAAGATAATGACGGTACTCAACAAGGAAGTGCCGGATAACTACGTGCCAGCAGCCGCGGTAAAACGTAGGTCACAAGCGTTGTCCGGAATTACTGGGTGTAAAGGGAGCGCAGGCGGGAAAGCAAGTTGGAAGTGAGATCCATGGGCTCAACCCATGAACTGCTTTCAAAACTGTTTTTCTTGAGTAGTGAAGAGGTAGGCGGAATTCCTGGTGTAGCGGTGGAATGCGTAGATATCGGGGGGAACACCAGCGGCGAAGGCGGCCTACTGGGCACCAACTGACGTTGAGGCTCGAAAGTGTGGGTAGCAAACAGGATTAGATACCCT
+
FCGG>CGGGGGGFGGGGFGG@CGGGGGAEFGGGGGGGGG7@CEFGGG=F@F<FFGEAEFFFEFFFFGE7F@FGGGGG,B<?EEF==E9EC<FFF<F<FCFGGGEGGGF,BFGFDGFGGGG,5@F++>D<FF8CGGGDFFCFCFCEG<CEEGAFFEG8>C,3<<EAE<+<FFGGGCFDE7,<EGGGG0=<?CBBF7*>D@FC<ECCEGEECEC?D>9F@CFA;CC:0<-?CCCCCE?FCCEECFC7=:GF@49CF;?@@DCFCDFF*FDFF><9C@<6,D/DFCFF6GGFEC8,FE8+8+BGF=7DB@EBCGCCBCE?A5,GGGCF@C:A,FF:F8FDCGFDGGFFB,FCFFDGFGFF<CGFD@@@FCF7F<FE,8FACGEFCFCF<F7GGGGGEGGGGFEGFGGFECGGFGCCC@9
@s801 245
TGAGGAATATTGGTCAATGGGCGAGAGCCTGAACCAGCCAAGTAGCGTGCAGGAAGACGGCCCTATGGGTTGTAAACTGCTTTTATAAGGGAATAAAGTGAGCCTCGTGAGGCTTTTTGCATGTACCTTATGAATAAGGACCGGCTAATTCCGTGCCAGCAGCCGCGGTAATACGGAAGGTCCGGGCGTTATCCGGATTTATTGGGTTTAAAGGGAGCGTAGGCCGGAGATTAAGCGTGTTGTGAAATGTAGTTGCTCAACATCTGCACTGCAGCGCGAACTGGTTTCCTTGAGTACGCACAAAGTGGGCGTAATTCGTGGTGTAGCGGTGAAATGCTTAGATATCACGAAGAACTCCGATTGCGAAGGCAGCTCACTGGAGCGCAACTGACGCTGAAGCTCGAAAGTGCGGGTATCGAACAGGATTAGATACCCT
+
FGFGGFGFGGGGGGGGGGGFFGGGGEGGGGGGGGGGGCDDFGFGGGGGGGGGGGGEFFFGGGGFGGGGGGGGGGGGGGGGGGGGGGGGFGGFECEEGGGGGGGGGGGGGGGGGGGGGGGGGGGGGGGGGGFFFC4EFGGGDE=FG@FFG9FCCFF>EGGG7AFGGGGGG*@EEFCEF@FGGGFE@GGGGG?GFGGGG:G<CEF@CF<@*GCFGGC0:.C>1=:C:?E;::;CEGGBG>5;EGEFDF;8D@AFGFFFC9F@CEF;BFF?FGGEGGGGCAEED<CDD<CFDCEA*FCDGGGFEFECGEGFED?,=@CB7CFFGGCB5EEFFGGDCGGGFCA;GFFGGFEFGGGGEFBFEFGGFGGGGEEGFEAEC,<<GGFEEGEGEFDGEGFEFAFB@CGDFCFFEDGEGGFDGGGGGGFFGGGGGGGGGGGCCCCC
@s801 246
TGAGGAATATTGGTCAATGGGCGAGAGCCTGAACCAGCCAAGTAGCGTGCAGGATGACGGCCCTATGGGTTGTAAACTGCTTTTATCAGGGAATAAAGTGAGTCTCGTGAGACTTTTTGCATGTACCTTATGAATAAGGAACGGCTAATTCCGTGCCAGCAGCCGCGGTAATACGGAAGGTACGGGCGTTCTCCGGATTTATTGGGTTTAAAGGGAGCGTAGGCCGGAGATTAAGCGTGTTGTGAAATGTAGACGCGCAACGTCTGCAAGGCAGCGCGAACTGGTTTCCTTGAATACGCACAAAGTGGGCGGAATGCGTGGTGTAGCGGTGAAATGCTTAGATATCACGAGGAACTCCGATTGCGAAGGCAGCTCACGGGAGCGCAACTGACGCTGAAGCGCGAAAGTGCGGGTATCGAACAGGATTAGATACCCT
+
<CEGFEFGGGGGGEFGFFFFDCFGGGGGEEGGGGGAE,9<EECFEFCFCGDFGCGGFCEG@:C,C=E<D<8@F@EGFGG9,,CEGF,<E<A@GFEFGGGGGGF?,5EF=EFFFGAFG<@AFFGG?G,FE:?FFFFFFF=:,88:CEFCF,@,:>=:=FA>EF@DFGEGFGGFF9DCE<FC,,2:CF*4=**;B,=8C5*?CF9FEF:=/<2B;FEFE)4533C8<?2<E=#<23C?EDCC;C>GECF>:FC>BFC;.AF@@CF9#:=:/#>;6C>=,:7,@,>DDDFD@,,,*+=B=,8<E?,E@@44+E<ECC@+=B4:4?4>EGCGFA5,,,GGEE<3,;E8DGFGF<FE,CDGDFFCGGDGGFFF@CCFF<BE@@@B7FCAEEDFB8,@6@FCGFC@,@F6CGEFDGGFDFGGEEAEFCCGE<AGGFGCCCCC
@s801 247
TAGGGAATCTTCGGCAATGGGGGCAACCCTGACCGAGCAACGCCGCGTGAGTGAAGAAGGTTTTCGGATCGTAAAGCTCTGTTGTAAGTCAAGAACGAGTGTGAGAGTGGAAAGTTCACACTGTGACGGTAGCTTACCAGAAAGGGACGGCTAACTACGTGCCAGCAGCCGCGGTAATACGTAGGTCCCGAGCGTTGTCCGGATTTATTGGGCGTAAAGCGAGCGCAGGCGGGTTAATAAGTCTGAAGTTAAAGGCAGTGGCTTAACCATTGTTCGCTTTGGAAGCGGTTAAACTTGAGTGCAGAAGGGGAGAGTGGAATTCCATGGGTAGCGGTGAAATGCGTAGATATATGGAGGAACACCGGTGGCGAAAGCGGCTCTCTGGTCTGTAACTGACGCTGAGGCTCGAAAGCGTGGGGAGCAAACAGGATTAGATACCCT
+
FGG9FFGGFEFGGGGGCGGFGEGGGGGGGGFEGGDEEFDFGFEGGGGCFEGGGGGGGFGGGGGGGGGGGGGGGFGGGGDF9FGGGFGGEFGG9EFFGGGGF@FEA,DFGFGGGFGFFFGGDGGF9<<CEGD@DECFGGGGGF8D@:BFF7CG77:FF,C:FGFGFG@FGGGEFCF*4<C@:?C7C<@@<:EEEE<CECFGGGCEG?FEFFGFFG<FD8E5-*?4):E:CEGG#F:C@D>B@7/C;DGF+?4EGGEFC@26AE5>:CCF4F@@+3->*3<#,9++++,FGGFCFB<DD5EEACFGFCGE@FGGGGFEA>=9,E8?:,,CC5>7FE,E9CEGFFCFFE@A,E9FEA9DFF:FC+F@GGDGCFEEFGGFGGFCGFGFGGGDGCGFGGEFEF<FFDCGGGGGCFEGCGGGGGFFFDEGFFFCEEAGGGFFCCCCC
@s801 248
TGAGGAATATTGGTCAATGGACGAGAGTCTGAACCAGCCAAGTAGCGTGCAGGATAACGGCCCTATGGGTTGTAAACTGCTTTTATAAGGGCATAAAGTGAGTCTCGTGAGACTTTTTGCATGTACCTTATGAATAAGGACCGGCTAATTCCGTGCCAGCAGCCGCGGTAATACGGAAGGTCCGGGCGTTATCCGGATTTATTGGGTTTAAAGGGAGCGTAGGCCGGAGATTAAGCGTGTTGGGAAATGTAGGGGCTCAACCTCTGCACTGCAGCGCGAACTGGCTTGCTTGAGTACGCACAACGTGGGCGGAATTCGTGGTGTAGCGGTGAAATGCTTAGATATCACGAGGAACTCCGATTGCGAAGGCAGCTCACGGGAGCGCAACTGACGCTGAAGCTCGAAAGTGCGGGTATCGAACAGGATTAGATACCCT
+
FFFFGGGGGGGGGGGECFFG?FDGGGGFGGGGGGGGGGGGGGGGGGEEGGGGGGGGGGCFGGGGDGGDGFFEF<EGGGGGGGGGGGGGGGF,DEFFGGGGGGGGGGF?FGGBFFGGGGEFGEEFGGGGFGFF<B@ECCDGGGGG>E:AF9AFFGGGGGFGD,@FGEC@FCEGFEFFG7:@DGG7>FCFF7:F;FCC:CFEFFGGFFFE,<'<CFF8<5B:1<:9FGC27EF7<GEAC8FE-8*C>+;7>9#B7BEC?=F:DFAG>FD<CB7@@DEFGEAD,DFFBB,FCGFADECFEGGGFDGGGC7FGGDFGFEEC=FFDEE@?>?9,,,FFC,AFEC8FAF=<E:6?<AFEBFB,AEC7GEDFE<FFDGFGFB<:DCGGGGFDGGGGGFCFECE@GGGGGFGGGGGGGFFEFCGGFDGFGGGGFGGGGGCCCCC
@s801 249
TGGGGAATATTGCACAATGGAGGAAACTCTGATGCAGCGACGCCGCGTGAAGGATGAAGGATTTCGGTATGTAAACTTCTATCAGCAGGGAAGAAAATGACGGTACCTGACTATGAAGCCCTGGCTAACTACGTGCCAGCAGCCGCGGTAATACGCAGGGGGCAAGCGTTATCCGGATTTACTGGGTGTAAAGGGAGCGTAGACGGCACGGCAAGCCAGATGTGAAAGCCCGGGGCTCAACCCCGGGACTGCATTTGGGACTGCGGAGCTAGAGTGTCGACGAGGCGAGTGGAATTCCTCGTGTAGCGGTGAAATGCGTAGAGATTAGGAGGAACACCGGTGGCGAAGGCGGCTTGCTGGACGATGACTGACGTTGGGGCTCGAAAGCGTGGGGAGCAAACAGGATTAGATACCCT
+
AEFGG:FFC<FFGFFGGGGFGFGGGG@@FFGGGFGGGGDG7F7CEG7@FEGAFGGGGF<-C6CFFG+BC@CFGFEEGFGGEE<FGGDGFGG8F<<DF,BFFGG@F=,,B<A,E,,CE5BFG,BD,BDC>,DF>FE+:D,>BB,=BE:C5<>,,,**8>7>CCE****84*CC@F7=7*<:9C:B::6:<:F9EC7CC*<**/;+1***//<1488:2<C5,C0?535?E4**:82,8**CC@53,3,CFE@,9@,F@,3+C7F=@<D9=8,@*@+@@8+++F::6+,AFE?=9,8@+>@+GGCC5GGDFEF9BC@@,FE8C,,<5,=,E<EE@C:@+=,:CBEGGEDGEEFCEGGFFFGFC?GGCGGGGDFGF@EGECGCFGGFFCGGGFEDGGFGGFFFFGGGGFFGGGGC@CCC
@s801 250
TGGGGTATATTGCACAACGGGCGCAAGCCTGATGCAGCCATGCCGCGTGTATGAAGAAGGCCTTCGGGTTGTAAAGTACTTTCAGCGGGGAGGAAGGGAGTAAAGTTAATACCTTTGCTCATTGACGTTACCCGCAGAAGAAGCACCGGCTAACTCCGTGCCAGCAGCCGCGGTAATACGGAGGGTGCAAGCGTTAATCGGAATTACTGGGCGTAAAGCGCACGCAGGCGGTTTGTTAAGTCAGAGGTTAGATCCCCGGGCTCAACCTGGGAACTGCATCTGAGACTGGCAAGCTTGAGGCTCGTAGAGGGGGGTAGAAGGCCAGGTGTAGCGGTGAAATGCGTAGAGATCTGGAGGAATACCGGTGGCGAAGGCGGCCCCCTGGACGAAGACTGACGCTCAGGTGCGAAAGCGTGGGGAGCAAACAGGATTAGATACCCT
+
C@FGGGGGGGGDFFFFDF+@@@FCCEGGGGGFGGGF5ECFFEFGEGCCECCF?EE,CF<FGGFEF,?CEFFFFGGGAFFGGFEGGF+@+8@FG7F,=+=FFFG<3=F,EDGF8B,>,,:B<><E<CFGGFGGCGGG*@:FFG:,:@<*11*><A,?F7FFGGF,7:CF:**3=<:7>,7C:B*::878<EF*****::@575*;C0C7+<>5<02<F4/,-F:27EGCCFG=CA:,+E>2+,*52,C=,5*=*4*C8<8,,<7FCFCF9ECD@,EC@,=;FE7,@89FC7FGGFFGFFC@+EGGGFC:>CCGFF=CE8,@=FF8FBCEGFGEFA,FC@7+:7FCDGGGFFGGGEFFGF7F:>F8GGGGFFB:GGGGGF7DFGGGGGGGGGGGGGCCGF@GGGGGGGGFGEDGGGGGFFCAFF9FEGGGGGGGGGGGCCCCC
@s801 251
TAGGGAATCTTCGGCAATGGGGGCAACCCTGACCGAGCAACGCCGCGTGAGTGAAGACGGTTTTCGGATCGGAAAGCTCTGTTGTAAGAGGAGAACGTGTGTGAGAGTGGAAAGTTCACACAGTGACGGTAACTTACCAGAAAGGGACGGCTAACTACGTGCCAGCAGCCGCGGTAATACGTAGGTCCCGACCGTTGTCCGGATTTATTGGGCGGGAAGCGAGCGCAGGCGGTGCAATAAGTCTGAAGTTAAAGGCAGTGGCTTAACCATTGTTCGCTTTGGGAACTGTTAAACTGGAGTGCAGAAGGGGAGAGTGGAATTCCATGTGTAGCGGTGAAATGCGTAGATAGATGGAGGAACACCGGTGGCGAAAGCGGCTCTCTGGTCTGTAACTGACGCTGAGGCTCGAAAGCGTGGGGAGCAAACAGGATTAGATACCCT
+
,CC9FGGGGF9AF;FC+@FFGGGECFFGGGGEFEEB:FGGGGGGEG@>FEGGFCFC,,4=FE7?AFFG@FG+B+=BDGGFFFGGGGEA9,E<FGFE@EGEDF,,,8BFEGG9FG9DDC9FCCFGD>97::>FF<=>@@CC7:>D:7F*C7<7C@FFFCC>C7BGGG@FGGGGGEGC6?9B5?F@FCF&B?:#*22;EECF5-8,#<C7<@::@FF<<<?:4%9.FD7C>EGC?,/6=3@,<<.CEE<7,@,7,>E@8DF@@,:,ACFF=,78>:+FFCA9C,E3@8GGGGFGFDE<CBEFCE=E<>+FAB9F9FFF;89FFEFGDFEC@*8GEDEE9?@CCCFACFDFF9GGFF9FEGGGGDGGGGGDEGGF@GEGGGGFFFFB,GGGGFFFGGGFEFFGGGEGFGGGGEGGGGGGGGEGFE9GFGGGGGGFGFEE@CCCC
@s801 252
TGGGGAATATTGCACAATGGAGGAAACTCTGATGCAGCGACGCCGCGTGAAGGATGAAGTATTTCGGTATGTAAACTTCTATCAGCAGGGACGAAAATGACGGTACCTGACTCAGAAGCCCCGGCTAACTACGTGCCAGCAGCCGCGGTAATACGTAGGGGGCAAGCGTTATCCGGATTTATTGGGCGTAAAGAGAGCGCAGGCGGTTTGTGAAGTCTGAAGTTAAAGGCTGTGGATCAACCAGAGTTCGCTGTGGAAACTGGCAAACTTGAGTGCAGAAGGGGAGAGTGGAATTCCATGTGTAGCGGTGAGATGCGTAGATATATGGAGGAACACCGGTGGCGAAAGCGGCTCTCTGGTCTGTAACTGACGCTGAGGCTCGAAAGCGTGGGGAGCGAACAGGATTAGATACCCT
+
CFGFGGGGGFGFGGE,CE<FCFGGGGFEFFGFFFFC@FEGGGEEEGFECF@FGGGGGF<EE?EC?E+8CF8FEFFEAFAFDFGFFGG8<:<+:BFEEGADGCFFGGG9EEFC,?EFGBFFG@:FDCCG@FFE+8>@BB,+DF,F8@>**5C9=FFGC,:CFG*<C8<FFCE*<C:F@7*27>>9@FFCF77=9,8//::8*31CEE;:EE@*3,+%;3%9,=C,@5,@@,C@:3,,D@FD@:,E<87@+3,BADAFA9@,=?,A9DE,B<=+@F<,C,,,C8FB9B,<@9E@,>,>,=A<EC@*=@CGFFA+:CGGFD;C,E<?9E@E?,@@?F@@CE,,77FFFB8C7GGEFFGGFFGGGGGGCFF@B@GGGGEEGFDFFE8FCEBGEGFFF@EGFGFFGGGGGFGGFGCCCCC
@s801 253
TGGGGAATATTGCACAATGGGGGAAACCCTGATGCAGCGACGCCGCGTGGAGGAAGAAGGTCCTCGGATTGTAAACTCCTGTTGTTGAGGAAGATAATGACGGTACTCAACAAGTAAGTGACGGATAACTACGTGCCAGCAGCCGCGGTAAAACGTAGGTACCAAGCGTTGTCCGGAATTACTGGGTGTAAAGGGAGCGCAGGCGGGCAGACAAGTTGGAAGTGAAATCGAGGGGCTCAACCCATGTACTGCTTTCAAAACTGGTTTGCTTGAGTAGTGCAGAGGTAGGCGGAATTCCAGGTGTAGCGGTGGAATGCGTAGATATCGGGAGGAACACCAGTGGCGAAGGCGGCCTACTGGGCAGCAACTGACGCTGAGGCTCGAAAGTGTGGGTAGCAAACAGGATTAGATACCCT
+
FGDCGGGGGFGGF<FGGFGGGGGGGGAEGGGGF,FEFF@F+@:6@FGGG7CFGFFEAFECCEEGC=F++BBF@FGFFBEE,FG9,B?AFG<8<,?EG9,,CF+BBF9FAE,,BF,5,,:,<,3+++3,C78@8:3=DEECD,<<B7**3**7<>FF@,CF,,@,,21FE**=,>CECF<FCEC2?FCFC9EBB8.-&7=@=F9*187#,<;FCD7&,:@,3@;,*7@*8+:3+C@3:+CFD:,,@8,=@,=6,,+,,;=98DFA=,3,CD?,FF@,@7,,654AE==CDGCFDCEE>,,GGGGEECB:?A<5,,?8,?DAFC:F=FCFFF@<B:,:A:,CC7FDFC,F@7@FB6<E8FCA@E;,DDEEGFF@F<FFEDGDF>GGF<B;C9GEFCFEC,FDE<FF<C9GFGGCCCCC
@s801 254
TGAGGAATATTGGTCAATGGGCGAGAGCCTGAACCAGCCAAGTAGCGTGCAGGATGACGGCCCTATGGGTTGTAAACTGCTTTTATAAGGGAATAAAGTGGGGCTCGTGAGCTCCTTTGCATGTACCTTATGAATAAGGACCGGCTAATTCCGTGCCAGCAGCCGCGGTAATACGGAAGGTCCGGGCGTTATCCGGATTTATTGGGTTTAAAGGGAGCGTAGGCCGCAGGGTAAGCGTGTTGTGCAATGTAGGGGCTCAACCTCTGCACGGCAGCGCGAACTGGCTTGCTTGAGTATGCACAACGTGGGCGGAAGTCGTGGTGTAGCGGTGAAATGCTTAGATATCACGAAGAACTCGGATTGCGAAGGCAGCTCACGGGAGCGCAACGGACGCTGAAGCTCGAAAGTGCGAGTATCGAACAGGATTAGATACCCT
+
DFFGGGGGGDF<DFFGGGG8EFGGCEEGGCGGGGGGGFDFCGGFGGGGGDGFGFGEFG:C+@@CECFGGG7FFCFEFGGGGGGGGGGGG?F<FGF9FGA9<<CFBFEC8B+?,<BFDBGGFGGCFGFFGFA,<FCB959,>=CF8EFDGGGC<F++:E<FFGGFCC@FF:FGA,D7CEGGBD9EEEE>BCE*+CEEC5C9++?FFF11<BBFGFC4*58>:9ECFECBC5*23+2)C:58CF>E<<9>@*4C0?57F>=CC83>F@C#8#>4<<4577,3=8=C5B,59DCDFD6?>=>B@,+7DC:7:@C,4+BCEFEFF<>=987EGFGEFCA=GFDFFGFFEFF=A,FFCD+==,A8F@:@AC,F@@<ECCB,CD4EGF@7CDC++CB7CAGFF7CFC,GFFCCFF>GGGFE<BC;,9FFCECFGGFCAC86A
@s801 255
TGAGGAATATTGGTCAATGGGCGAGAGCCTGAACCAGCCAAGTAGCGTGAGGGACGACTGCCCTACGGGTTGTAAACCTCTTTTGTTTGGGAATAAAGTGCGGGGCGTGTCCCGCATTGCATGTACCATTTGAATAAGGACCGGCTAATTCCGTGCCAGCAGCCGCGGTAGTACGGAAGGTCCGGGCGTTATCCGGATTTATTGGGTTTAAAGGGAGCGCAGGCCGTGGGCTAAGCGTGCCGTGAAGTTCTGTCGCTCAACGGCAGACGTGCGGCGCGAACTGGTCCACTTGAGTACGCGGGGCGTTGGCGGAATTCGTGGTGTAGCGGTGAAATGCTTAGATATCACGAAGAACTCCGATTGCGAAGGCAGCTGACGGTAGCGCAACTGACGCTGAGGCTCGAAAGCGCGGGTATCGAACAGGATTAGATACCCT
+
FFGGGGGGGGGGGGGGGGGEGGGGGGGGGGGGGGGGGGGGGGGGGGGGGGGGGGGGEFFEGGGGGGGGGGGGGGGFGGGGCFGGFFGGGGGFGDGGGGGGFGGGGGGGGGGFFDGGGGGCGGGGGCGFGGGGFGDGGGGGCFFGGGGGG@FGGGGGGGCFFGGGGGEGGEGGGGEG@FFGFG?87CGGGGGF:@C@>5E;<7GEFGCGE@5GGGE>EBE<9?G7EEEDCECFFGG:F>GGGGGD<;<@<=/8FGFFFFC9:GGC:<1FGEGGF?5G@FCE89CFGFGF>,GGCC6FDGGC8C7:FGFCGGGGGGDGEF:FGFGGEGGGGGGGGGGGGFGFEFF8GGGGGGGGEFFDGFGGGGGGFEDGFGGFFBFCCFB@GGGGGGGGGGFGGGGGGGGGGGGGGGGGGGGGGGGGGGGGGGGGGGGGGGGCCCCC
@s801 256
TGGGGAATATTGCACAATGGGGGAAACCCTGATGCAGCGACGCCGCGTGGAGGAAGGAGGTCTTCGGATTGTAAACTCCTGTTGTTGAGGAAGATAATGACGGTACTCAACAAGGAAGTGACGGCTAACTACGTGCCAGCAGCCGCGGTAAAACGTAGGTCACAAGCGTTGTCCGGAATTACTGGGTGTAAAGGGAGCGTAGACGGCACAGCAAGTCTGAAGTGAAATACCCGGGCTCAACCTGGGAACTGCTTTGGAAACTGGGTTGCTTGAGTGCTGGAGAGGTAAGCGGAAGTCCTAGTGTAGCGGTGGAATGCGTAGATATTAGGAAGAACACCAGTGGCGAAGGCGGCTTACTGGACAGTAACTGACGTTGAGGCTCGAAAGCGTGGGGAGCAAACAGGATTAGATACCCT
+
FF<FGGGGGGGGGGGGGGGGGGGGDGGGGGGGGEGGFGEG7FC@FGGGGEGFGGGG,4CFFFADDFF@CFDA,EEECFGFGGGFFGDGGF,BF8?FGCCGGGGGGGFDEFGGD@FDFCGFFFEEGGGGGGGGG<@E+@FGCG,3@C*@*>:FFGFEDAFGC7:;2;<FFC*CC=CEFGCFGGFGFG;BB??;BC>>C,=CECCCEG5#,)>4<,:-@B?3:=<F>CF=0C5)@<GFGFF@:=%;/FD:,0:,F9/78:CDD47?AGFE>8,E?F8F@,8FD?;<GGF@GGE>>@,E>5D<BFEGDEEGGFF9CEGGFCFAE9GFECCGGGGGFEECFA,7GEFDEC:GF@8GGGGFGFGGGFGGFGGGGFFGGCGGFGGGFDGGGFE7GFFGF<FGFGGGGGGGF9GGFDCCCCCC
@s801 257
TGAGGAATATTGGTCAATGGACGAGAGTCTGAACCAGCCAAGTAGCGTGCAGGATGACGGCCCTATGGGTTGTAAACTGCTTTTATAAGGGAATAAAGTGAGAGTCGTGACGCTTTTTGCATGTACCTTATGAATAAGGACCGGCTAATTCCGTGCCAGCAGCCGCGGTAATACGGAAGGTCCGGGCGTTATCCGGATTTCTTGGGTTTAAAGGGAGCGTAGGCCGGGGATTAAGCGGGTTGTGAAATGTAGACGCTCAACGTCTGCACTGCAGCGCGAACTGGTTTCCTTGAGTACGCACAGAGTGGGCGGAATTCGTGGTGTAGCGGTGAAATGCTTAGATATCACGAAGAACTCCGATTGCGAAGGCAGCTCACTGGAGCGCAACTGACGCTGAAGCTCGAAAGTGCGGGTATCGAACAGGATTAGATACCCT
+
<FFGGFFGGGGGGAGGFGGGCFGGDF@CFFGFGFGGF8AEEFFFGGEFCBEGGCDFGGGGFGGEFCFGGG>FFFFGGGGGGFGDGCFFEFFFFGGGGFGFGG<A,C@B@FG+FEG@AEFGGFFGFGDFGF<EFEED,7C<B7CGGGEFGGGDG,<F@,==,D<<C+>FFGDEFFGGGGG7D9F7EDGGGDGGCGFEC*C,2+?:FFG<F:9EG<FA8BGD:4C=4C9#45<4<'C48+>99GFCD;>@79@00CGD9CF>@7D3@8,FDC@4+=87EB==FGGFFD8DEFAD9>@?B4,AEC,<GEC:F49>@,8EBCFB=<CGEEFC,GEACCFFCFC;FACF,FFCF,FEE67CC,FCFDEGFE<GFEFGFF<EEFFGFC7FFGGGGF;ECFFEB7FECGGFCDFEE>GGGGGGGEA@GGGF<9FGGFF@CCCC
@s801 258
TGAGGAATATTGGTCAATGGGCGAGAGCCTGAACCAGCCAAGTAGCGTGCAGGAAGACGGCCCTATGGGTTGTAAACTGCTTTTATAAGGGAATAAAGTGAGCCTCGTGAGGCTTTTTGCATGTACCTTATGAATAAGGACCGGCTAATTCCGTGCCAGCAGCCGCGGTAATACGGAAGGTCCGGGAGTTATCCGGATTTATTGGGTTTAAAGGGAGCGTAGGCCGGAGATTAAGCGTGTTGTGAAATGTAGACGCTCAACGTCTGCACTGCAGAGCGAACTGGTTTCCTTGAGTACGCACAAAGTGGGAGGAATGCGTGGTGTAGCGGTGAAATGCTTAGATATCACGAAGAACTCCGATTGCGAAGGCAGCTCACTGGAGCGCAACTGACGCTGAAGCTCGAAAGTGCGGGTATCGAACAGGATTAGATACCCT
+
?FG@DFGGGGECFGGGGGGGFFCGDEEGGFFGGGGGGFGGGDGGGGEGDGFCGFFGGFFC@CFFGGGGGGGGGFGGGGGE9CFGECFFFF8C??CEF?FF9DFDEF7FGGCEFCFFGCEGGF<BEFGF9AFCEGBF<,,,,:@7@EGGGFDAFF7F@FF<D:@F@+3@5FE,@BEG7C*<,;F>***18CG,B,<:CA<,1=C:9C*C7<,2CFGFGE7=6=297CF#EEGF/C<944FE&F>GGGG,:3-:CF*7#@9D1ED<3CECD<GCC8##EE8=??F8EF<898<A5C=?B:8GGGFGFFF<5,B=8+8CCCFGF9EC?EEGGFFDF9DBFFFGF9FA8FC7GGGGDFEGFFGFFF::=F<FE8GFFFGGFACDFFEC9AFDGGC@C<EGGFEFDGFCFGGFC:FFGDGFGGFEFGGFFAGFGFGCCCCC
@s801 259
TGAGGAATATTGGTCAATGGACGAGAGTCTGAACCAGCCAAGTAGCGTGCAGGATGACGGCCCTATGGGTTGTAAACTGCTTTTATAAGGGAATAAAGTGAGTCTCGTGAGACTTTTTGTATGTACCTTATGAATAAGGACCGGCTAATCCCGTGCCAGCAGCCGCGGTGATACGGAAGGTCCGGGCGTTATCCGGATTTATTGGGTTTAAAGGGAGCGTAGGCCGGAGATTAAGCGTGTTGTGAAATGTAGATGCTCAACATCTGCACTGCAGCGCGAACTGGTTTCCGTGAGTACGCACAAAGTGGGCGGAATTCGTGGTGTAGCGGTGAAATGCTTAGATATCACGAAGAACTCCGATTGCGAAGGCAGCTCACTGGAGCGCAACTGACGCTGAAGCTCGAAAGTGCGGGTATCGAACAGGATTAGATACCCT
+
CFEGFGGGGGGGGGGGGGFFFGGGEFFGGGGGFGGGGGGDFFCFFFDFEGGGGCAFFGGGGGGDCFEGGGDGEFGGGCFGGGGGGGDDGGGFGGFFGGGGFGGGGGGGFFGFGGGGGCFGGFGGGGGGGGGGGA;EFGG94=FEDGGGGGGCGGE7FF8<FFG,:CEE:>>EF=FFE*CE>,C88>CFGF7,@FGG5C<F@CFGGF:?<F@2?FDAEDE6><86=?7#2C=CEEEEEFC>FF@E=@C4AFFEC$GFE>DFFGGGFFFFFGGDGGGFBEAEGFGFGGCE@,DFDFEB=9@A9?B87EEGDCCCFG@ECFFFCFEE?GDGEC,CFFC:9EB8<DFFGGFGGGGCEBCEF@GCDEGGGGFGGGGFFFCFCECEGGGGGFEGGGFFFFGGFEC,@FFFGFGGGGGGGGGGGGGFGGGGGGGGGGF@CCCB
@s801 260
TGGGGAATATTGCACAATGGGGGAAACCCTGATGCAGCGACGCCGCGTGAGCGAAGAAGTATTTCGGTATGTAAAGCTCTATCAGCAGGGAAGATAATGACGGTACCTGACTAAGAAGCACCGGCTAAATACGTGCCAGCAGCCGCGGTAATACGTATGGTGCAAGCGTTATCCGGATTTACTGGGTGTAAAGGGAGCGCAGGAGGGGCGGCAAGTCTGATGTGAAAGCCCGGGGCTCAACCCCGGTACTGCATTGGAAACTGTCGTACTAGAGTGTCGGAGGGGTAAGTGGAATTCCTAGTGTAGCGGTGAAATGCGTAGATATTAGGAGGAACACCAGTGGCGAAGGCGGCTTACTGGACGATAACTGACGCTGAGGCTCGAAAGCGTGGGGAGCAAACAGGATTAGATACCCT
+
FFGGGFGF@FGFFGGFGGGGFGGGGGG@F<FGGGGFGGGGGEGEDFC>CEBFGGGGGCCFFGGAFFFGDGGGGFCBFGGFF9E9,EFCDCFC+AFFGGBB?CFEFGFAEFG9?<BCF<<DGF+33+BFDCFF+3,>CC,<<ED<@*>C@*>CGFCFG,?8,77<FB7F*<:/@?FE*1*,7+7<F>?F*<EEECF@=C*=>=1#:*#*5C<?::18A6,D<@CF>?<:>*;48<?@,+>3F@3+D<=>,FD=;ADGGD===@:+=ED?75?A0F@+6FC:=+EEBFF,?E9E@@;ECF?9DFCCFGCFGGFECB=CFEBAF=9GGFFGEFFGFCDFGCGGFCB,FFCGGGFDFGGGGEFEFDFAGGEGGF@FGFEABDGGGEGGGGGCEGGFFFFFFAGDGGGGGGGGGGGCCCCC
@s801 261
TGAGGAATATTGGTCAATGGGCGAGAGCCTGAACCAGCCAAGTAGCGTGCAGGATGACGGCCCTATGGGTTGTAAACTGCTTTTATAAGGGAATAAAGTGAGAGTCGTGACTCTTTTTGCATGTACCTTATGAATAAGGACCGGCTAATTCCGTGCCAGCAGCCGCGGTAATACGGAAGGTCCGGGCGTTATCCGGATTTATTGGGTTTAAAGGGCGCGTAGGCCGCAGGTTAAGCGTGTTGTGAAATGTAGGGGCTCAACCTCTGCACTGCAGCGCGAACTGGCTTGCTTGAGTACGCACAACGTGGGCGGAATTCGTGGTGTAGCGGTGAAATGCTTAGATATCACGAAGAACTCCGATTGCGAAGGCAGCTCACGGGAGCGCAACTGACGCTGAAGCTCGAAAGTGCGGGTATCGAACAGGATTAGATACCCT
+
AFDFGGGGGE9FGFGGGGF<FGGG7FEGGGGGGFFFGFGFFGGFFGEF@FGGGDFFFFGEGGGGGGGGGGGGGFGEFGGGDFGGGAEFFFG8DFG<EGFFGFGGFFGG:EC<FFDGAEC=FEEFFGGGGGGGGGB,BFCB,=C7@EEFGFGGGGDD>=B7D:FGDEG@FGGGFFFEEGGGFGGGEDCEFGC@9FFCGGE9C7FCFF<7<FF7F:*)>DEF147898833E,<<@B4BDCC>F>@<,7GFFCEC:@58F>:?49@3:##<CC>:FCF9D9FFDFB,8E9?FDEFF>=>F7:CF:EEGGFC@GED8EEEFD=BE=EAC,A949,9<EE@<<,EE9GGGFFGGFF=CGGEGFFGGGFDA9GG@FGGGGGGFGGGGFDGGGGGGFGGFFGFDGF8GGFGGGGGGDFFEGFGFGGGGFGFFEGGGGCCBCC
@s801 262
TGAGGAATATTGGTCAATGGGCGAGAGCCTGAACCAGCCAAGTAGCGTGCAGGAAGACGGCCCTATGGGTTGTAAACTGCTTTTATATGGGGATAAAGTGAGCTACGTGTAGTTTATTGCAGGTACCATATGAATAAGGACAGGCTAATTCAGTGCCAGCAGCCGCGGTAATACGGAAGGTCCAGGCGTTATCCGGATTTATTGGGTTTAAAGGGAGCGTAGGCCGCCCCTTAAGCGTGTTGTGAAATGCCGCGGCTCCACCGTGGCACTGCCGCGCGAACTGGTTTCCGTGAGTACGCACAAAGTGGGCGGAAGTCGTGGTGTAGCGGTGAAATGCTTAGATATCACGAAGAACTCCGATTGCGAAGGCAGCTCACTGGAGCGCAACTGACGCTGAAGCTCGAAAGTGCGGGTATCGAACAGGATTAGATACCCT
+
CEFFGGGGGGGGGGGGGGF88AFGGGGGGGDEFFGFGGGGGGGGEFGFFGGGGGGGF,CFGGGGD,EFFGGGGGGGGFGGGGGGAG,?<C8=EEFGGGFFGGGGFGCAGFEBFGFFGGFGGGGGFE,,,C9,CFFGGGGGG8FGFGGGFGGD<FF9,C,<,=CFFGG7FG@F<C77FGDCFCC,;@CEECECFCFC?G7FFFFCFCGG<GGGCC:A=::6:C;FGGG;C=88+=A<GGEE+GGGFCFFGFFD3EE@GC*@'GGFFCC><4@4*8EFBEC@5DGGFF@+>,GGDE>?CA@FEC,,B6GGGGE>>4+7CD+GGFEEEGCCFEDFEFFGFEFFGE9GFGFGGGEEFCEC:CGGEFBCGGGGFC@DFE9<F6GGEGEFFFF@FCB7GGGGGGGEDCGGGGGGGGGGEGGFGGGGGGGGFFGGGGGCCA@B
@s801 263
TGAGGAATATTGGTCAATGGACGAGAGTCTGAACCAGCCAAGTAGCGTGCAGGATGACGGCCCTATGGGTTGTAAACTGCTTTTATAAGGGAATAAAGTGGGTAACGTGTGACTTTTTGCCTGTACCTTATGAATAAGGACCGGCTAATTCCGTGCCAGCAGCCGCGGTAATACGGAAGGTCCGGGCGTTATCCGGATTTATTGGGTTTAACGGGAGCGTAGGCGTTCGCTTAAGCGTGTGGTGAAATGCTGCCGCTCAACGGCAGAATTGCAGCGCGAACTGGGTGACTTGAGTGCGCGGAACGTGGGCGGAACTCGTCGGGTAGCGGTGAAATGCTTAGATATGACGAAGAACTCCGATTGCGAAGGCAGCTCACGGTAGCGTTACTGACGCTGAAGCTCGAAAGTGCGGGTATCGAACAGGATTAGATACCCT
+
GGGCG,FFFFGCFGGGGCCEGGGGGEEEECC,CECCEGEFFECFFCG:CCEFCEGGACCCFGG7,CCF,EFGGGFGGGGGGGGF,:CEEGF,99C,E,E?<8+,4C@FFDDD@EFGG9F?9F<F,ECE9EE9<E;FEGFGGF7+=++5D<9?8,++:==DF,,3+53+@BF7D><:CFGGG,DCEG>FG<*22<:7*1*<+9FFGG7BGGF<;4-#1>EE?4#9#/0+C<8>CFC98#FB#FC?EG?FG@EFC42<FC7>7C7.83@,%GF@4*48+,&:68F<9<><@,8=9@38+>BC@F:FB=@FCB9,>+EC8@F=B,++@7@FFFEFB99GFEECGGGF?,<CE,9DE:>8,GFEFB@AFFFFFFGFF@8<CEEGFEFE<@<FCECFFEFGFFFA6GGGFGGGGGGGEF9GEGFGFEFE<CFEEFGCCCC@
@s801 264
TGAGGAATATTGGTCAATGGACGAGAGCCTGAACCAGCCAAGTAGCGTGCAGGATGACGGCCCTATGGGTTGTAAACTGCTTTTATAAGGGAATATAGTGAGCATCGTGAGGCTTTTTGCATGCACCTTATGAATAAGGACCGGCTAATTCAGTGCCAGCAGCCGCGGTAATACGGGAGGTCCGGGCGTTATCCGGATTTATTGGGGTTAAAGGGAGAGTAGGCCGGAGACTAAGCGTGTTGTGAAATGTAGATGCTCAACATCTGCACTGCAGCACGAACTGGTTTCCTTGAGTACGCACAATGTGGGCGGAATTCGTGGTGTAGCGGTGAAATGCTTAGATAGCTCGAGGAACGCCGATGGCGAAGGCAGCTCACTGGAGCGCAACTGACGCTGAAGCTCGAAAGTGCGGGTATCGAACAGGATTAGATACCCT
+
FEFGGFGGCFGGGFGGGFFGGGGGGGGCFFGGFGGGGGGGFDFGGGGGGGGGGC8EFG7FCFEGGFGGFCFGGGG?FGGGCFFFGGFGGGGDFGGDFFFFCE8,5B@FEF7<FGGGFFEFFGC8EFGGF9,,<CE,CE9F<+@CEEGGDA<,<DC<B,,+3@AFC>BCF7F,<>>**3>FEDFECF51**;:CFFG7:@F?7<<FG*F:F:9BFDFG35/4:7*=?C#:=8B+441C58/,@@EFFFFF@6CFC>DF,83,,E9CC,AFD@@+86#66/*,/B/<3:,==?E:@6B@3=F;8,+?+:?=8EC+8EC==7=EECB*+C:=F9CFE?GF5,DFGF:,,4,E,<:>@87CCA,F:@7EC9F8C@,,FFFFFC@+7EGFC,FEGFDGGGGGDGGGGFF<@B@7CECCFC,CEGEGGGGGGFCFGFCCCCC
@s801 265
TGAGGAATATTGGTCAATGGGCGATAGCCTGAACCAGCCAAGTCGCGTGAGGGAAGAAGGCTCTATGGGTCGTAAGCCTCTTTTATAAGGGATTAAAGTCGGGGTCGTGACCCCGTTGGAAGGTACCTTATGAATAAGCATCGGCTAACTCCGTGCCAGCAGCCGCGGTAATACGGAGGATGCTAGCGTTATCCGGATTCATTTGGTTTAAAGGGGGCGTAGGTGGCTTCTTAAGTCAGCGGTGAAAGCCCGTGGCTCAACCATGGGACTGCCGTTGAATCTGGGAAGCTTGAGTACGTACGGGGCAGGCGGAATGCGGGGTGTAGCGGTGAAATGCATAGATATCACGCAGAACCCCGATCGCGAAGGCAGCCTGCCAGGCCGTGACTGACACTGATGCACGAAAGCGTGGGTATCGAACAGGATTAGATACCCT
+
?FGGGGGGGA<EGGGGAEFFGFGGGGGGGFGFFGGGGGGGGFFFGGGE7FGGGGGEGFAFG@FCFGFFGFGEEAEFFFFGGGGGGGGGGGG==FGGGDGGGECGGGGF@FGGGGDGGGGGGFCGGGGGGGGGFGGGGFFGDCGDEDEGGGGGG7CFFGGGGFC>7EFCF@FGFGGFFGCCG77,,<8:=CGGF:FCG58<C7F,?<CCFB<E.?%#)+4:4::1CC<;FGFCC??9<678:GD@EFF=<45FD>C,9EF?30@)F@6ACCE?FF4736)#@#F=CB,D3:,,3:,8GGGGEGGFFGEGGEC@7CEEC@+FGFC8>GCGF=B,CECGGFDF?,C,,GCCGFF=EFCC@C?F>CFBFF@GF,EGGGGGCDCGGGGGGF<GGGFGGGGGGGGGGGGFFFGGEEFFEFF8GGF<GGGGGGGGGGGCCCCC
@s801 266
TGAGGAATATTGGTCAATGGGCGAGAGCCTGAACCAGCCAAGTAGCGTGCAGGAAGACGGCCCTATGGGTTGTAAACTGCTTTTATAAGGGGATAAAGTGAGCCTCGAGAGGCTTTTTGCATGTACCTTATGAATAAGGACCGGCTAATTCTGTGCCAGCAGCCGCGGTAATACGGAAGGTCCGGGCGTTATCCGGATTTATTGGGTTTAAAGGGAGCGTAGGCCGGAGATCAAGCGTGTTGTGAAATGTAGATGCGTAACATCTGCACTGCAGCGCGTACTGGTTTCCTTGAGTACGCACAAAGTGGGCGGAATTCGTTGTGTAGCGGTGAAATGCTTAGATATCACGAAGAACTCCGATTGCGATGGCAGCTCACTGGAGCGCAACTGACGCTGAAGCTCGAAAGTGCGGGTATCGAACAGGATTAGATACCCT
+
FFGGGFGGGGGGGGGGGGGGGGGGGGGGGCFGFFFEEF@FFCEGGGEGFGDFFFGFAFCF@CFDGGCFFGGGG,CECGAFG<EDG9FGFG,+8@EE<E<<FG8FFGG+B,=7F<<FGGGGGFGGFC,BFFFFFGGDDGGFFFFGG=CF9FFF9,,C<<D>,,,:58>FGFD7=;FCCFC*<DC*:<*4FGGCFFC71**?C+7,?F**<,,+=44,;35#2E8*@<@>E58+<@+6>=CFFF9@3,,5=;9*F<863,9@@3:E,GFFC:@+7E=7BD8FGGFGFFCD>=5?*+CFEF8E9FEFC>>+:EFCD@8+@89,GGEC97FB9DGF<FE:@FECE,?=GGFGGFEFECEFFDF@FB@:FC,GGGGGGGGFCFB7EGGGGFCCFCCGGGFFECGCCEGGAEGEGEGGGGCGGGGFDGGGGGGGF<FBCCCC
@s801 267
TGGGGAATATTGCACAATGGGGGAAACCCTGATACAGCGACGCCGCGTGAGTGAAGAAGTATTTCGGTATGTAAAGCTCTATCAGCAGGGAAGAAAATGACGGTACCTGACTAAGAAGCCCCGGATAACTACGTGCCAGCAGCCGCGGTCATACGTAGGGGGAAAGCGTTATCCGGATTTACTGGGTGTAAAGGGAGCGTAGACGGTAAAGCAAGGTTGAATGTAAAGCCCTGGGCTCAACCGCGGGACTGCTTTGGAAACTGTTTAACTAGAGTGCTGGAGAGGTAAGCGGAATTCCTAGTGTAGCGGTGAAATGCGTAGATATTAGGAGGAACACCAGTGGCGAAGGCGGCTTACTGGACAGTAACTGACGTTGAGGCTCGAAAGCGTGGGGAGCAAACAGGATTAGATACCCT
+
E<EFFFFFEFGGGFGGGGGGFFGGGGGGGGGGGFEFGGGGFFGG@FCFGG@ECEGGFFFCFFCGGGGFFGGGGBF9ABFEACB,<FFG=>BE@EGGCGF9FEG@+4CFF,,B<F=FB<BCFGGG+>FEGAC>BDFFGCF+@<@F3@C*>1>;,@37,:FCC*::<:,<C*C3=:CFC<F#2;#F<F/C::;E<<?)C>;/15289<3:8=<7<@84,@@5,8+,,:,8<:3,7EFGDB+37@@6>8,7,@A=,<DFDE;D@,E@?,AB;EEFDADFFCFE99,DCEC?7@9,9,@9,<?9GFEGFECE=4,,F?DCFEFGFFFF9F=FGFEE:FC6CFDEDGGGGDGGGFFDGFFGGFAFFFFF,GFGGDGGGGGGDFB,@GFGGGFGDFB:GGGGGGGGGGGGGGGGGGFCCCCC
@s801 268
TGAGGAGTATTGGTCAATGGGCGAGAGCCTGAACCAGCCAAGTAGCGTGCAGGATGACGGCCCTATGGGTTGTAAACTGCTTTTATAAGGGAATAAAGTGAGCCTCGTGAGGCTTTTTGCGTGTACCTTATGAATAAGGACCGGCTAATTCCGTGCCAGCCGCCGCGGTAATACGGAATGTCCGGGCGTTATCCGGATTTATTGGGTTTAAAGGGAGCGTAGGCCGGAGATGAAGCGTGTTGTGAAATGTAGATGCTCAACATCTGCACTGCAGCGCGAACTGGTTTCCTTGAGTACGCACAAAGTGGGCGGAATTCGTGGTGTAGCGGTGAAATGCTTAGATATCACGAAGAACTCCGATTGCGAAGGCAGCTCACTGGAGCGCAACTGACGCTGAAGCTCGAAAGTGCGGGTATCGAACAGGATTAGATACCCT
+
EFDGGGGGGGGFGGGGGGEAFGGGGGGGGGGGGGGGGGGGGGGFGGGGGGGGGGGGGGGGGGGGGGGGGGGGGFGCFFFGGGGFGGGFFGGGGFFGGDFGGGGGGGGGFFGGGGGGGGGG7FFFCFGGGC9FFGDD,ADEGGGGGC8FGCFDGFGGG<F7++8+@@5F::FFGF7F@7*?,@BEEGGG*=*4B:F<CD7CDFC@CF.<CCFFFGD>2BGFFFG44?=-2@,#BCG5GFCC@FADD3CGF@27>9F:F<FG#CCFGFF@7FDDF7E@8F;5)FF8<CB5@>9,DF@+CECFGFDE+EFGEGGE8FCDGGDFFGGE5GGFGGFFCGGFA?FGFACFGGEFEGFF@EGGGFB4+C:,FEFFF?GGGGECGGGCCEDGGGGGGGFFFEGEF:EFDFEFDCCGGGGFEFE<FFEFGGGGGGGGFAGCCBBC
@s801 269
TAGGGAATCTTCGGCAATGGGGGCAACCCTGACCGAGCAACGCCGCGTGAGTGAAGAAGGTTTTCGGATCGTAAAGCTCTGTTGTAAGAGAAGAACGTGTGTGGGAGTGGAAAGTCCACACAATGACGGTATCTTACCAGAAAGGGACGGCTAACTACGTGCCAGCAGCCGCGGTAATACGTAGGTACCGAACGTTATCCGGAGTTATTGGGCGTAAAGCGTGCGCAGGCGGTTTGATAAGGCTGAAGGTAAGGGCTGTGGCTTAACCAGAGTACTCGTTGGAAACTGTGTAAGTTGAGTGCAAGAGGGGAGGGTGGAATTCCATGCGTAGCGGTGAAATGCGTAGATATATGGAGGAACACCTGTGGCGAAAGCGGCTCTCTGGCTTGTAACTGACGCTGAGGCTCGAAAGCGTGGGTAGCGAACAGGATGAGATACCCT
+
EGCGGFGFFGFGGGG:FGGFCCEGGGGGG?EGFGEGGGGGGGGGGGGCECGGFFF,9CCCCCFGGGGG@FBFFEFCFCGF9BFFFG,CFEEFFGFGGGGGGFGDGGGGFFFFGFFCA?DFFG7>CC<FE+@@=CCFFFGD>F8<DCDF>3<FEAF,?::C@FFGGGG@F7FEG<FCCF@AEC94F,+>?<**4**4*>>FDGG2;A,,0,3;*:?)?2,06#:7C:158/7:C7,7,,76*,,<<,99,<5,++B@:<8CBAAD<C:,,,=FF@3:=,?C?E=7=:C,,,B,5,<BA*FFFCGDF=+F7D6B-BDEC89@8@7F?C@>8)4,AFEE9@,,C6E,FFFAECGGFF?A:,?CCFEACF@7:FCFEF7GGGGFFE@,FFGGFC@<EFFBFEFCC,FF,E>FF;FGGFDFFGGGGCFEGGGGGGF9GGGGCCCCC
@s801 270
TAGGGAATCTTCCACAATGGGCGAAAGCCTGATGGAGCAACGCCGCGTGGGTGAAGAGGGTCTTCGGATCGTAAAACCCTGTTGTTAGAGAAGAAAGTGCGTGAGAGTAACTGTTCACGTTTCGACGGTATCTAACCAGAAAGCCACGGCTAACTACGTGCCAGCAGCCGCGGTAATACGTAGGTGGCAAGCGTTATCCGGATTTATTGGGCGTAAAGGGTGCGCAGGCGGAGTGTTAAGTTCGGGGTGAAAGCGTTGGGCTCAACCCAATATAGCCTTAAATACTGGCAATCTAGAGGGCAGAAGAGGGTAATGGAAGTCCATGGGTAGCGGTAAAATGCGTAGATATATGGAGGAACACCAGCGGCGAAGGCGGTTACCTGGTCTGTAACTGACGCTCAGGCACGAAAGCGTGGGGAGCAAATAGGATTAGATACCCT
+
GGGGGFFFGDEGGGGGGGGGGGGGGGGGGGFGGGGGGFGGGGGGGGGCGGGGGFFFC@FEEFFGGGGFEGGFGFFGGGGDG8FGG?<AFFGGGGGGGFAFGE7FGAFGGGGFDGGGGGGGGFGGGGG7:DFGFGFGGGFGGFFG7DC@F:F@FFFC:F>FFFFGGFFEGEGDG@CFCFGGFFFF:2=C8CE7EFFGFG@CC**;C7<009C8*:*7C4C>70*)17:3CC?*/:C),:C+>+5;*:C5DFFE9GE:3&;:/,+'C6:,C/,:,3<8C@C53=>5)A55,A?E,A,8)B,,D9FC,<DF?9FEFF=AC9,,,,A:A,@8)CB:,B?A:7B@,C,FGFFFCF<<B,FFBCEC:+C:BEE@?@,CFCFFFGGGGGGGGGGGGGGFEGEGDGFDCD@8FC,FEGGGEGFDFFFFEFC9FCGGGGGGGGF8CCCC
@s801 271
TGGGGAATATTGCACAATGGGGGAAACCCTGATGCAGCGACGCCGCGTGAGCGAAGAAGTATTTCGGTATGTAAAGCTCTACCAGCAGGGAAGAAAATGACGGTACCTGACTAAGAAGCACCGGCTAACTACGTGCCAGCAGCCGCGGTAAAACGTAGGTCACAAGCGTTGTCCGGAATTACTGGGTGTATAGGGAGCGCAGGCGGGAAAGCAAGTTGGAAGTTAAATCCATGGGCTCAACCCATGAACTGCTTTGAAGACGGTTTTTCTTGAGTAGGGCAGTGGTAGGCGGAATTCCCGGTGTAGCGGTGGGATGCGTAGATAGCGGGGGGAACACCAGTGGCGGAGGCGGCCTACTGGGCACCAACGGACGCTGAGGCTCGAAAGTGTGGGTAGCAAACAGGATTAGATACCCT
+
EFFCGGEFFGG9EDAF,EEG8;@:FGFFG8FFC<FGGFEDFGD@7@EEEGDGGGGGG8<<C<<F,B78BDFFGDFDE9AEF,:EFGGCF@BBFG?FF9EFFGCFFBABEFGGG<DFDGF,BDGECGCGFFFGEFFCCF@FF@FFCEGC<FF9DA@CFF>F;FGG98:<F7BEF>FEECFF,,2C7<EE7F+5+<,2/)72C58CC289:E>FFFGFG?FF-;=&>5@BC><?CAF<D(C<F8#17,38/>,@=8,,D@)88++@8@@,,D>8*<,>@,GB>3,B==>:8>,,,,@C@6+EFC8+0F=@FA,4+@DEGEE?CGC@+=CCB,AB,6GFGDC@FCEFF@:FB6,9@9ECGGFEF<@F7CC6+CEEGGGF8@C,GGFCE@F:CF<GE9FFF@9EDCGFFFDFD@FC9CC<
@s801 272
TGAGGAATATTGGTCAATGGGCGAGAGCCTGAACCAGCCAAGTAGCGTGAGGGACGACTGCCCTATGGGTTGTAAACCTCTTTTGTTTGGGAATAAAGTGCGGGACGTGTCCCGCATTGCATGTACCATTTGAATAAGGACCGGCTAATTCCGTGCCAGCAGCCGCGGTAATACGGAAGGTCCGGGAGTTATCCGGATTTATTGGGTTTAAAGGGAGCGTAGGCCGGAGATTAAGCGTGTTGTGAAATGTAGACGCTCATCGTCTGCACTGCAGCGCGAACTGGTTTCCTTGAGTACGCATAAAGTGGGCGGAATGCGTGGTGTAGCGGTGAAATGCTTAGATATCACGAAGAACTCCGATTGCGAAGGCAGCTCACTGGGGCGCAGCTGACGCTGAAGCTCGAAAGCGCGGGTATCGAACAGGATTAGATACCCT
+
CFGFGFGGGA<FFGFFGGGF8FFGGGGGGGGGGGGGGCFGGGGGGGGCFGGGGDGGF@BGCEFGFGGGGGGGGGG9FFFFE9FDEECEGEDCGGDGGGCEFGGGGEFCFFGGFGGE>FDFGFDFEFFDAC9DDFFFDAF93B6C8CEFAECFEFGG@FG>F7:D*BEFEF7;@;:<:*<FCCGEE@*<<:C@9CFF53>@F7:9CFEE8,:EGC.#;(27::>=:317EB?<:9@):GF:@3:D20<,F:::>*,:,*+*EGE7ACCFGGEC@8+DECBDD=FDB,<==,DGFGE>C9CDF?4E8+7EC?F;>@>BCA7EA:BB>EEFAEC,9C,FCFFEA,FFB:,F@E@GFFDEC@F@GDGGGGFEE8@DFGEF@7ECGGGFFGGEGGFCGGFAE@F,F@FFE@FCC@CEFE<GEF,FE9FFGFD<E<F<CCCC
@s801 273
TGGGGCATCTTGCACAATGGGGGAAACCCTGATGCAGCGACGCCGCGTGGAGGAAGAAGGTCTTCGGATTGTAAACTCCTGTCGTTGGGGACGATCATGACGGTACCCAACAAGAAAGCCACGGCTAACTACGTGCCAGCAGCCGCGGTAAAAAGTAGGTGGCAAGCGTTGTCCGGAATTAATGGGTGTAAAGGGAGCGCAGGCGGGAGGACAAGTTGGAAGTGAAACCCACGGGCTCAACCCGTGAACTGCTTTCAAAACTGTTTTTCTTGAGTGGTGTAGAGGTGGGCGGAATGCCCGGTGGAGCGGTGGAATGCGGAGATATCGGGAGGAACACCAGTGGCGAAGGCGGCCTACTGGGCACCAACTGACGCTGAGGCTCGAAAGTGTGGGTAGCAAACAGGATTAGATACCCT
+
F8F?@6@F,CDFGGFFGGEFGGCGGGGGCGFECFGFFGEGGGEGGGGGEC7F:FCGDEFGGFGGEFCBCFGGD,9<EEFDCGFFDC8FFGGGGGC,>FFGG@GC@FFGF7+BAB8DFFGF,,8@C<B,3E>CGGGGGGGFGD8CC*>FCFCC<,473@93<CCF<C5+14=AFG7*CF<FF,,7<<0A8<C++@EGE<<8);41:;#D?EF,F@C8$;D>,B=5:D?4@-CE@8@33C3<;+F>2,C@:>@?40@/D<FDD==<,F>D9EAA=GDBDAF?EF?BB6+C68=,E,6+>6:EA,++=C@FGDF9C@FCCE9GF8F@,C@EA@DFB6E9:5EGFGEFFGGGGEEF<ECFGFDBFECF<DFGGGFDGGGF@GEDGFGECEEGGGGGGFGGGF9FDFB9FFGGGGFCCB@<
@s801 274
TGAGGAATATTGGTCAATGGGCGAGAGCCTGAACCAGCCAAGTAGCGTGCAGGATGACGGCCCTATGGGTTGTAAACTGCTTTTATAAGGGAATAAAGTGGGTCACGTGTGACTTTTTGCATGTACCTTATGAATAAGGACCGGCTAATTCCGTGCCAGCAGCCGCGGTAATACGGAAGGTCCGGGCGTTATCCGGATTTCTTGGGTTTAAAGGGAGCGTAGGCCGGAGATAAAGCGTGTTGTGAAATGGAGACGCTCAACGTCTGCACGGCAGCGCGAACTGGTTTCCTTGAGTACGCACAGAGTGGGCGGAATTCGTGGTGTAGCGGTGAAATGCTTAGATATCACGAAGAACTCCGATTGCGAAGGCAGCTCACTGGAGCGCAACTGACGCTGAAGCTCGAAAGTGCGGGTATCGAACAGGATTAGATACCCT
+
EFGGGGGGGGGGGGGGGGFGGGGGCFGGGGGGGGGGGFFFGGGGGGGFGGGGGGGGGGEEGGGDGGGGGGGGGEEFFGGCGGGGGGAFFGFC8EECGGGFGDEGGGGDGFEGGGGGGGGGGGGGGGFGGG9FGG9DGFFDFBFGGCEGGA<FFDE7FGGFFDDC:3@CG<CEGG@C*>>FFGGCE@5C<7;F9FCCEGC91;:FFFC*:F<CGD?,34#71/5697;DFCC#<:,4GGGG@,=/:07?F%GCC<:84,F>DGFA@++<:7ECF:8>>9*3)FFFAA3:,8DGDEEEEFF<>7,AB8=@E@>,7,GEEFGFFF@+5@,4F;C5,,,<,EF=?9<,GDGFFGF<=6CFB4,CEGEFECFFEE9FFGFEGGGGGGGFF<DCGGF7FAGF8CCFFEE9FCGGECFFECGFCGFECGGCFFDGGGFCCCAC
@s801 275
TGAGGAATATTGGTCAATGGACGAGAGTCTGAACCAGCCAAGTAGCGTGCAGGAAGACGGCCCTATGGGTTGTAAACTGCTTTTATAAGGGAATAAAGTGAGTCTCGTGAGACTTTTTGCATGTACCTTATGAATAAGGCCCGGCTAATTCCGTGCCAGCAGCCGCGGTAATACGGAAGGTCCGGGCGTTATCCGGATTTATTGGGTTTTAAGGTAGCGTAGGCAGGAGATTAAGCGTGTGGTGAAATGTAGACGCTCAACGTCTGCACTGCAGCGCGAACTGGTTTCCTTGAGTACGCACAAAGTGGGCGGAATTCGTGGTGTAGCGGTGAAATGCTGAGATATCACGAAGAACTCCGATTGCGAAGGCAGCTCACTGGAGCGCAACTGACGCTGAAGCTCGAAAGTGCGGGTATCGAACAGGATTAGATACCCT
+
FGGGGGGCFGFAFGGGGGBAFFGGGGGGGFFGGGFFGFGGGGGGGGGGGGGGFEGGFFCEGGGGGGAFGCFFFD9E,?FGGEFGGGGGGFGDFACFFFGGGGGGGGC+FEFCFCCGGGGGFFGFCFFGGGGFEEAFFGG,BFFEEEGCFCFCFDFEGCEFC,=DEEGGE3F7EEFG<FE7<F9FCCEEEEE@,=@C58*<CGGCF7=C:82?BC$0C#?AEEE*#/?;C:AC<<14590F*;2@<:FF7@E@&+D@/;89;8*,<>CEECFGGF7C3,7D8GGFFB,D9GGE=:@8+A,F,99EB+7GCCE@>,@EE?DEF:FGFGEAFGGF9FF9>C,DE,<,?@FGFFGFGECFC4E,C7GDFCCC,,,FE,@E,GEF:GGFFCC7EGFEGGFE,7GGGGGDFEEGGFEEDGGGGGFFB9GGGFFGGECCCCBC
@s801 276
TGAGGAATATTGGTCAATGGGCGAGAGCCTGAACCAGCCAAGTAGCGTGCAGGATGACGGCCCTATGGGTTGTAAACTGCTTTTATAAGGGCATAAAGTGAGTCTCGTGAGACTTTTTGCATGTACCTTATGAATAAGGACCGGCTAATTCCGTGCCAGCAGCCGCGGTCATACGGAAGGTACGGGCTTTATCCGGTTTTCTTGGGTTTAGAGGGAGCGTAGGCCGGAGATTAAGCGTGTGTTGAAAGTTAGATGCTCAAAATCTGAAATGCAGCGCGAACTGGTTTCCTGGAGTACGCACAAAGTGGGCGGAAGCCGTGGGGTAGCGGTGAAATGCTTAGATATCACGAAGAACTCCGATTGCGAAGGCAGCTCACTGGAGCGCAGCTGACGCTGAAGCTCGAAAGTGCGGGTATCGAACAGGATTAGATACCCT
+
CFFF8EFFGGGGGGGGFF<EEDFFGGGGGGFFGGGG<C@FDGFCFGGCCFGGFGF,AFC@FGE@FF<FFGCF=DFGGGGGGAF@,FFG,,,,:=E?EFGFFCEACFCG8DCFFFGG<DCGEG,FFFGGFG<9FF,CBFF9F++88::FDDFGC=7F+@,BFC=,+8@EG:FA,@7>:>FDC,3*>@**=?,7@;1C4*8CC+8,8<F7*,,>CFE<C3<D5)CC?*87@#=+81+-F,<2'#C?7;2,,,;<,9<:*C><,GF;@:,333+++7@@+FB=0,GFFCF<FF69*ECB7FEBFE?<FGDGEC@9=8+6+::<B<GDFFEGGFFA<9FC,55,A@<4,FC,C59E9,EGGD@?+BCDCC,GFGFFFC,C,GEFGFCFFC,CFC6FC,9F<FF@,7FF8EF@C+@CF,EE@FECGGGGFAGFGFEA-<6@
@s801 277
TGGGGAATCTTCCGCAATGGGCGAAAGCCTGACGGAGCAACGCCGCGTGAGTGATGACGGCCTTCGGGTTGTAAAGCTCTGTGATCGGGGACGAACGATCAGCAGACGAATACTCTGCTGAAGTGACGGTGCCCGAATAGCAAGCCACGGCTAACTACGTGCCAGCAGCCGCGGTAATACGTAGGTGGCAAGCGTTGTCCGGAATTATTGGGCGTAAAGCGCGCGCAGGCGGCTGCTTAAGTCCATCTTAAAAGGGCGGGGCTTAACCCCGGGATGGGATGGAAACGGAGAGGCTGGAGTATCGGAGAGGGAAGTGGCATTCCTAGTGTAGCGGTGAAATGCGTAGAGATTAGGAAGAACACCGGTGGCGAAGGCGACTTTCTGGACGACAACTGACGCTGAGGCGCGAAAGCGTGGGGGGCAAACAGGATTAGATACCCT
+
FFFFGGFGGFDGGGGGGGFG?EGGGGGGG,EFEGEE:FFFGGG@7:F+@@FGGGGGGFFGDEF<FFDFGGGEA?FAFEGGC9F9FCC:CGGE>CF7CE+D@F<D@FFGCFFG9C@EFF9FACF<,@FFEEGDCGEEFEF:<;FCC>CFGDE:+<FFFFC,+**?,8F,<:<=<FECGFGEG9+;8<9F,;E>CC;*1:C,7****3,00,2/28?5EFFF:):*1:5:5/:E24#*CECFF0:CGFC,GF>,8<*B77:D99>:FF:<+33,,,330,,,<F8+0+,=<DB>8,CDABF=:@+8E@<<<B@,EFE>,,8,>,FFGD@7E5C?99FC:7+=4+<<8FCGFECGGGFAFC4:8@:FGGF:@E,EGGFFFFGGGF@C@FGFFGGEGF@B7FBCEFGGGDFCFCCEFGGGGGFFGFFE@FFFGGGGCCFE@CCBC
@s801 278
TGGGGAATATTGCACAATGGGGGAAACCCTGATGCAGCGACGCCGCGTGAGCGAAGAAGTATTTCGGTATGTGAAGCTCTATCAGCAGGGAAGAAAATGACGGTACCTGACTAAGAAGCACCGGCTAAATACGTGCCAGCAGCCGCGGTAATACGTATGGTGCAAGCGTTATCCGGATTTACTGGGTGAAAAGGGAGCGTAGACGGTGATGTAAGTCTGAAGTGAAAGCCCGGGGCTCAACCCCGGGACTGCTTTGGAAACTATGTGACTAGTGTGTCGGAGAGGCAAGTGTAATTCCCAGTGTAGGGGTGAAAGGCGTAGATATTGGGGGGAACACCAGTGGGTAAGGCGGCTGGCTGGACGATAACTGACGTTGAGGCTCGAAAGCGTGGGGAGCAAACAGGATTAGATACCCT
+
AFDFG7FFGFGGFGGGGGG@FGGEDFGFGGG@FFGGFGGGFGFGGGE@CCFGGGGGGGGGGGGGGGGFFGGFCFGGGFGFGCFGFGGGGEFEFCFEFGGGGGGGGGGGGGFFGGGGFCFEDD:CC7CGGGGF7<38@EFF>::FE:@C:1>,@BFC@9,CAFGGG9C<**42@CFE*1=BCF@FF70**87<BFECE5E?7=EGEG.E49<;1:<=F=,,8.<?ACFGCA:EGGGFEC<6F:=AEEG39,3=3=GAC</=82:DC<?5#9?;+@5<+@;FDEEE9,E:,99,,8FEDB,<F=E7:8,GGFC9,9+@DF?;<8FA?CF>:,@68:958GGGF@A,,,CFC:GGFC,C,F:CCGFFGFC7@CFGGFE@CF@G@FE@CFGGEFEGFE9GDDFF9F9FFDEFGFDACCCC
@s801 279
TGAGGAATATTGGTCAATGGGCGCGAGCCTGAACCAGCCAAGTAGCGTGCAGGATGACGGCCCTATGGGTTGTAAACTGCTTTTATGCGGGGATAACACCCTCCACGTGTGGAGGTCTGCAGGTACCGCATGAATAAGGACCGGCTAATTCCGTGCCAGCAGCCGCGGTAATACGGAAGGTCCAGGCGTTATCCGGCTTTATTGGGTTTAAAGGGAGCGTAGGCCGTGAGGTAAGCGTGTTGTGAAATGTAGGCGCCCAACGTCTGCACTGCAGCGCGAACTGCTTCACGTGAGTGCGCACAACGCCGGCGGAACTCGTCGTGTAGCGGTGAAATGCTTAGATACGACGAAGAACCCCGATTGCGAAGGCAGCTGGCGGGAACGTAACTGACGCTGAAGCTCGAAAGCGCGGGTATCGAACAGGATTAGATACCCT
+
AFGGGGGGGFGGGGGGGGGCFGGGGGCGGGGGGGGGGGGFFGGGGGGFGGGGGGGGG9FEDEGGGGGGGEGEGGFFEGGC<?FFGGFFECEEGGFFFFDFECBFCFEEFF7B,FFFDFFG,:DDEAFDEGCCFCAEEF>@>*<<EC>:?BEEGGGEFGGGF:FGGC:F7CEE9,=FFDGGGFFGFDGGEG@>EG58*7:@C+<,A8*:>E7:?EGGGFG<DEGEGG*9CEF;/;C>G>8C9<<EFC<GGGF7B0=8CC;&C4150CCAECC=:<8C:D521D>6*:B<@@CC>DGGEFFB+>8+=8+:CCE>6+C@66@+GF785C?=EE9,<?<E9?EAFFF=EFCFCFFB66CGGGGGGGGGGFGGGFGFGGGGCFFFC@FF<ECF@GCGGFCGFCGEFEFDF@C:F@F<EGGF>FEEEGGFF9GGGGGCCCCC
@s801 280
TGAGGAATATTGGTCAATGAGCGAGAGCCTGAACCAGCCAAGTAGCGTGAGGGACGACTGCCCTATGGGTTGTAAACCTCTTTTGTTTGGGAATAAAGTGCGGGACGTGTCCCGCATTGCATGTACCTTATGAATAAGGACCGACTAATTCCGTGCCAGCAGCCGCGGTAATACGGAAGGTCCGGGCGTTATCCGGATTTATTGGGTTTAAAGGGAGCGTAGGCCGGAGATTAAGCGTGTTGTGAAATGTAGGTGCTCAACATCTGAACTGCAGCGCGAACTGGTTTCCTTGAGGACGCATAAAGTGGGCGGAATTCGTGGTGTGGCGGTGTAATGCTTAGATTTCACGAAGAACTCCGATTGCGAAGGCAGCTCACTGGGGCGCAACTAACGCTGAAGCTCGAAAGCGCGGGTATCGAACAGGAGTAGATACCCT
+
EGGGGGGGGG<FFGGGGGGGGGGGGDGGF8EFGGGGGCFGGGFGGGECGGEGCBFEGG7@FGGCFGGCAFFFGACGF<FFFFEFGGCFFFFFGGFFFFFFGGGGGDECCGDGG@FFFGFCGFFGGGGGGGGDFG;DFEGDFF@=EEFAFEGAFFG7CCA:FFDF7@BF>FCFB,<<:FCFGC@FC:***1<*,<=<EECF7CC7<58E*30CFFECE>?)332%3*:FCCFC9+GBGCC@8-58<E7C?6/3#7@:1#8/:=:CFFF@3,C@+@@5+,26+=EDCB,33387*C8>C99F@A,>BECB+,AE@,@++:++FE8+)+=A,,9,EFGFFEBDC,<,C,CGGFEGEB7ECAF7@,CGGCCFE<<8AEGFCB::CFCGECGGDEFEGCGGCEGGGFCD@GE:FCFFEGGGGGFEECFF@9GGFB-@CB8A
@s801 281
TGAGGAATATTGGTCAATGGACGAGAGTCTGAACCAGCCAAGTAGCGTGCAGGATGACGGCCCTATAGGTTGTAAACTGCTTTTATAAGGGAATAAAGTGAGTCTCGTGAGACTTTTTGCATGTACCTTATGAATAAGGACCGGCTAATTCCGTGCCAGCAGCCGCGGTAATACGGAAGGTCCGGGCGCTATCCGGATTTATTGGGTTTAAAGGGAGCGTAGGCCGGAGATTAAGCGTGTTGTGAAAGGTAGATGCTCAACATGTGCACTGCAGCGCGAACTGGTTGCCTTGAGTGCGCACAAAGTGGGCGGAAGTCGTGGTGTAGCGGTGAAATGCGTAGATATCACGAAGAACTCCGATTGCGAAGGCAGCTCACTGGAGCGCAACTGACGCTGAAGCTCGAAAGTGCGGGTATCGAACAGGATTAGATACCCT
+
DFGDGFCEEFGCFGGGGGGDGGGGGGGFF9FGGGGGGGGFFGFFGGGGGGGG8BAEFGFGGFGGGG,,:FFGEGAECEC<9EAFF9,ECFGCFCFFFFG<FCEGGGGGFFGFGFFGB<CFGFGGGCEAEFAFEFC;F<FEDEGEDGGFGDF,BF=FDDG+,@ACFGGGG*<,@FG7F**@DE9<<*=*==:F,C7*:CE9++8,8=*<*2,C,CEGG57<E8C6CC7=B2;CEG+*>9FE>@>55(<$:75DFFCDFFFDB0;#;<EC:BC?::C'3D4;-@<=>:+,@,<FA@3+7?,,6,9,8++ECBC984+@4++EA?>4)F::F;EA7EFCD5<3F@,8A=@GFECFC?CB7BFCBCB,GGFFC?FFFCFFGFDFEGCFGGGGGGGGGGGFB+EFDGGFDFEEF@FF:GGGFAE;EC,EFFGGEEF<CCCC
@s801 282
TGAGGAATATTGGTCAATGGACGAGAGTCTGAGCCAGCCAAGTAGCGTGCAGGATGACGGCCCTATGGGTTGTAAACTGCTTTTATAAGGGAATAAAGTGAGTCTCGTGAGATTTTTTACATGTACCTTATGAATAAGGACCGGCTAATTCCGTGCCAGCAGCCGCGGTAATACGGAAGGTCCGGGCGTTATCCGGATTTATTGGGTTTAAAGGGAGCGTAGGCCGGTGATTAAGCGTGTTGTGAAATGTAGATGCTCAACATCTGCACTGCAGCGCGAACTGTTTTCCTTGAGTACGCACAAAGTGGGCGGAATTCGTGGTGTAGCGGTGAAATGCTTAGATATCACGAAGAACTCCGATTGCGAAGGCAGCTCACTGGAGCGCAACTGACGCCGAAGCTCGAAAGTGCGGGTATCGAACAGGATTAGATACCCT
+
@FEGGGGGGFGGGFGGGGGGGGGGGGGFGGFFGGGGGGFCFEFFGGGGGGGGG:EFDFEGFGGCFGA8FFGG,9EFGFFGGGCFGGGGGFGDG8ADGGGGGGCFAFCFGGGF9EEFFGGGGGFFGDFGGGGGGGGGGGC<F<FGEGGGGGEGGGFEGGGG8FEFFEGCEGEGF,@C@:FFFFDFG**4FCBC<;<FC>C727:BF0B<::3C<2F3F<@A7/'<F8?#GC@+F<EACDC:CFFCF:>:?:@CE,#*3D2@,>@9EGGCF@F7CGEC@D7C8@:,=8>,8A59*3+B7B8E>,,E7GFCC@>=D>8CEGF,,<EC=>+E9C,FFFEEE<,=,,94C,8GGFFCGCGFCGFFCEEDFC,EF8GGFAFFECB>CGGGFGGEGECDF?7E8EGGGGGGGGGGGGGFGGGGGGFEFCGF9GGFGDGCCCCC
@s801 283
TGAGGAATATTGGTCAATGGGCGAGAGCCTGAACCAGCCAAGTAGCGTGCAGGATGACGGCCCTATGGGTTGTAAACTGCTTTTATAAGGGAATAAAGTTTGAGTCGTGACTCATTTTGCATGTACCTTATGAATAAGGACCGGCTAATTCCGTGCCAGCAGCCGCGGTAATACGGAAGGTCCGGGCGTTATCCGGATTTATTGGGTGTAAAGGGAGCGTAGGCCGGAGATGAAGCGTGTTGTGAAATGTAGATGAGCAACATCTGCACTGCAGCGCTAACTGTTTTCCTTGGGTACGCACAAAGGTGGCGGAATTCGTGGTGTAGCGGTGAAATGCTTAGATATCACGAAGAACTCCGATTGCGAAGGCAGCTCACTGGAGCGCAACTGACGCTGAAGCTCGAAAGTGCGGGCATCGAACAGGATTAGATACCCT
+
FGGGFFGFGGGGFGFGFGF<CEGFGGGGG8<FGGGGEF<EFFFFGGEG>EGGGFFFFGGGGGG7FFEFG=FFEFFGFGFF9B,EGGFGFGCFGGGGGGFGGFCF9FEGCEG9F8BFAFE9FDFEEGGGCD<EF9EEGFGGDB=E7+3BF9@CF83BDDGF@<BFFEGECEC,@FGG7FG*6DACCGD7FGGGGFGG5*89A+8,,:?(<<:FC?FCFBED>=EC+:8C;CC<>C32@9C8;17BE=)6FF@8653##,<<,,9CFCF=@@8++B@8,8+3?=B,FD>3,+A8*FC=@AEE=:,B:++F8,94+,8>7D?FEA+@=GFAFCC:,,?,EEF=<D@,8GCGFF<9FGEGECF7FDGFFF@C,6,CFCFF8GGGGECCGGGGGC;EGGFE6+C,:,C,@7FEGGGGGGFCCGGFGFGFGGGGFFFC@?CC
@s801 284
TGAGGAATATTGGTCAATGGGCGAGAGCCTGAACCAGCCAAGTAGAGTGCAGGATGACGGCCCTATGGGTTGTAAACTGCTTTTATAAGGGAATAAAGTTTGAGTCGTGACTCATATTGCATGTACCTTATGAATAAGGACCGGCTAATTCCGTGCCAGCAGCCGCGGTAATACGGCAGGTCCGGGCGTTATACGGATTTATTGGGTTTAAAGGTAGCGTAGACCGGAGTTTAGGCTTGTTGTGAAATGTAGATGCTCAACATCTGCACGGCAGCGCGATCGGGTTTCCTTGAGTACGCACAAAGTGGGCGGAATTCGTGGTGTAGCGGTGAAATGCTTAGATATCACGAAGAACTCCGATTGCGAAGGCAGCTCACTGGAGCGCAACTGACGCTGAAGCTCGAAAGTGCGGGCATCGAACAGGATTAGATACCCT
+
<FFGFGGGG9DGCF@EFEEE<@EEEG7DFACFFGD,,BDFGGEFC,9CFGGG8FCFGG,6@C@@FG9F<FGC:CE<9,,,<?FGGG9E,CF<F8FCFA<,B5,+<EFFCGD,B=?,9B<?EBBFGGGAFFF,F<@ECFFGGD+F8++,,,8A,7D+BC@B@,>=+CC:FEEGCC<**C*:>F>:*4:*4<<<,<<***8C>G9:F?2985<77:,24.B874*/*22+,,:F?*<9,16,;@B@D:FD83,,9FFE;;9@8,E,6*+8+,>7CF@886++6+,C=B8,=3,8*ECBC8,E=,<B?8@BC@9,+,EEGDD<EA68)@,FD=C?5,EFEE6=ED?ECFF=ADFGFB+@>GFGFCEFFE<GG@GGFF9FFFFEGFCE6GECGGFGGGGFDCGFGEFEGGGGGEFEFEFGGGEFBFEGGGFECBC6CCCC
@s801 285
TAGGGAATTTTCGGCAATGGGGGAAACCCTGACCGAGCAACGCCGCGTGAAGGAAGAAGGTTTTCGGATTGTAAACTTCTGTTATAAAGGAAGAACGGCGGCTACAGGAAATGGTAGCCGAGTGACGGTACTTTATTAGAAAGCCACGGCTAACTACGTGCCAGCAGCCGCGGTAATACGTAGGTGGCAAGCGTTATCCGGAATTATTGGGCGTAAAGAGGGAGCAGGAGGCAGCAAGGGTCTGTGGTGAAAGCCTGAAGCTTAACTTCAGGAAGACATAGGAACCAGGCAGCTAGAGGGCAGGAGAGGATGGTGGAATGCCATGTGTAGCGGTGAAAGGCGTAGATATATGGAGGAACACCAGGGGCGAAGGCGACGATCTGGCCTGCAACTGACGCTCAGTCCCGAAAGCGTGGGGAGCAAATAGGATTAGATACCCT
+
GGFFCEGGGGFFGEGGGGF8FECFGGGGGGGGGGD@FGGCFEGGGGG+FEGGGGGFGGDFGGG@FGCFECFGDDGGGGGGGGGGGGGGGGGCFFFF7EDEG+@BFFFGGGGGGGGGGGFDDGGF9FGGGGGFGGGG9;FA@F?8BFFCEGGEGF;FE<FGFFG,<8<GF7FEG1CFDFGCF,CF@C88;C51C8CC*C<EGG>*,22,,,6@E/&9F:4>FB;C>D@,#;8+,::BGG>EEC#@#>@&,CF@D:FAFA9D=B@AF9B<DCC3335+<,@83,6+=,9FB?,<,AFA*=4A8?E,=FDFA,B,GEEE9FE445,EE9C>)EEDF;DFCE>GDFF;E,DGGGFGFAAGFECED<GF7EGFFCCGGEECDGG@D?GGGGGFFGGGGFEGGGGGFGEGGDGFB7GECFBCDEFF9ECGGGGGFGGGFFGCCCCC
@s801 286
TGGGGAATATTGGTCAATGGGCGAGAGCCTGAACCAGCCAAGTAGCGTGCAGGATGACGGCCCTATGGGTTGTAAACTGCTTTTATAAGGGAATAAAGTGGGGCTCGTGAGCTCTTTTGCATGTACCTTATGAATAAGGACCGGCTAATTCCGTGCCAGCAGCCGCGGTAATACGGAAGGTCCGGGCGTTATCCGGATTTATTGGGTTTCAAGGGTGCGTAGGCCGTCTTGGAAGAGTGTTGTGAAATGTCGGGGCTCAACCGGGGCATTGCAGCGCGAACTGGGAGACTTGAGTGCGCAGGAAGGAGGCGGAATTCGTCGTGTAGCGGTGAAATGCTTAGAGATGACGAAGAACTCCGATTGCGAAGGCAGCCTGCTGTAGCGCAACTGACGCTGAAGCTCGAAAGCGTGGGTATCGAACAGGATTAGATACCCT
+
EEFGGEGGGFFGFEGGGAF@@DFEEFGGGCGGGGGGFC,AFGGGFD+,BFGGDD<EBD,7@FE<C,,:<,8@=FEFGGGDE?FGC9FGFEGCFFFFFCEDG8BECFE>EE:FFCDFGG9DF9EFGFFDCG<,FGGCFCEGFFDDEFC<9D9FF,@FFG7FCFDF7E7>>CFGGGFG>7:C,<FF:<C<<FE*,8=:C5=FGFF<EG>5?<0<:CE*F;:62:/8<CC>8F7'3#+&EGF@.?7,1@+=C:>>5583FCC@@3*3:@33@,@;3>+>3,268@:,F9><8A38*ECC>,,?8:,=E+DDEFEA8,@C@>+?=EC78C,F9@CC,,FEEE@,F=,FDB:@EEEE<?C4,EGFEFEGGF<8EFFF@EFGEEECGGEFGFFBFB8@E9FGFGGGGFF<DFGGFFGDF@9GGFDAFEFGGGGGGGECB<-B
@s801 287
TGGGGAATATTGCACAATGGGGGAAACCCTGATGCAGCGACGCCGCGTGAGCGAAGAAGTATTTCGGTATGTAAAGCTCTATCAGCAGGGAAGAAAATGACGGTACCTGACTAAGAAGCACCGGCTAAATACGTGCCAGCAGCCGCGGTAATACGTATGGTGCAAGCGTTATCCGGATTTACTGGGTGTAAAGGGAGCGTAGACGGCTGTGTAAGTCTGAAGGGAAAGCCCGGGGCGCAACCCCGTGACTGCTTTGGAAACTATGCAGCTAGAGTGTCGGAGAGGTAAGTGGAATTCCCAGGGTAGCGGTGAAATGCGTAGATATTGGGAGGAACACCAGTGGCGAAGGCGGCTTACTGGACGATGACTGACGTTGAGGCTCGAAAGTGCGGGTATCGAACAGGATTAGATACCCT
+
DFGGGFGGGGGGGGGGGGGGGDGGGGGGGGG@FFGGGGGDGGGG7FG7FCFFFFDGGGGGDGGCFFFFGGGFFGGDAGGGGGGGFCEFGGGGGGFFGFCGG@FGGGGGFEFGFCAFG8FFGGCGF7FGFEEFFFFCG9FGFFGGGGGGFFC9FFGG,;FFGGGGC;CFFGGFFG?C@GGG97=<F7/<BCF:A<<CCEECGEGEFCC8C#;FFF2+A9FCF?,F>CEFFGGEGGGF#/+FFCD6@$EE32>=CFFCC8=E60<>B<+F=9:==FGGG@FCCA<FE9FEGFGDFFFECBF5E,CGBGFFE=F<FEGEEEBDEGE,?GFGF?<FBEGGGGGFFGGCGGEGGGGGCGFAFGGGGGFFAE@CEFCGGGGF<GGGFEFFCEFCC7FGGGCGGGGFGGGGFFGCGGGCCCCC
@s801 288
TGGGGAATATTGCACAATGGGCGAAAGCCTGATGCAGCAACGCCGCGTGAGTGATGAAGGCCTTCGGGTCGTAAAACTCTGTCCTCAAGGAAGATAATGACGGTACTTGAGGAGGAAGCCCCGGCTAACTACGTGCCAGCAGCCGCGGTAATACGTAGGGGGCTAGCGTTATCCGGATTTACTGGGCGTAAAGGGTGCGTAGGCAGTCTTTCAAGTCAGGAGTGAAAGGCTACGGCTCAACCGTAGTAAGCTCTTGAAACTGGGAGACTTGAGTGCAGGAGAGGAGGGTGGAAGTCCTGGTGTAGCGGTGAAATGCGTAGATATTAGGAGGAACACCAGTTGCGAAGGCGGCTCTCTGGACTGTAACTGACGCTGAGGCACGAAAGCGTGGGGAGCAAACAGGATTAGATACCCT
+
FGGGGGGGGGGGGGGGGGGGGGGGGGGGGGGGGGGGGGGGGEGGGGGGGGGGGDGGGGFGGGGGGFGGGGGGGGGGGGGGGFGGGGGGGGGGDGGGGGGGGGGGGGFGGGGGGGGGGGGGGGGEGGGGGGGGGGGGGGGGGFGGGGGGFGGGFGGC>,>CCEGDGGFGCGG>FGF7FFEAFFFGGGGG?>GFGCEG>:?;A=AF??;88GGGFDGGC9GGFFCGGGGFF>>AF>CB:>FGGFEGCFEG1FD8CE9EE=F?GGFF?GG<?=GFGGGG=8GGGFFD@4,FFE>E8@F@4+,GGEC=F7FGGF?FFEF8EE,F;AC?,FFF<CF:GFFFCEF@7F7FEC@GFGGGGGEAGGGGFDFAGGECC;EFEGGFGGGGGGGGGGGGGGGGGDFFFDFE9FFGGGGFAGCCCCC
@s801 289
TGGGGAATCTTGCACAATGGAGGAAACTCTGATGCAGCGACGCCGCGTGAGTGAAGAAGTAATTCGTTATGTAAAGCTCTATCAGCAGGGAAGAAAATGACGGTAACTGACTAAGAAGCCCCGGCTAACTACGTGCCAGCCGCCGCGGTAATAAGTAGGGGGCAAGCGTTATCCGGATTTAATGGGTGTAAAGGGAGCGTAGACGGCACGGCCAGCCAGAGGTGAAAGCCCGGGGCTCAACCCCGGGACTGCCTTTGGAACTGCTGAGCTAGAGTGTCGGGGAGTCAAGTGGAATTCCTAGTGTAGCGGTGAAATGCGGAGATATTAGGAGGAACACCAGTGGCGAAGGCGGCTTGCTTGACGATGACTGACGTTGAGGCTCGAAAGCGTGGGGAGCAAACAGGATTAGATACCCT
+
EEFDEFEG,EFFFGF6EFGGGFGFEGFCFFGGGGGABF7CFEGGGGGCED:CEEFGGGGFFGDDGGF=DFA?FEDECFFG9<FGGGGFGGGGGG,BEB?FGCE+++9,CFF,,:BFD8,4B+@>+3BDFDGF+8@EGG@>+8+8B*@>@CC@,<C,3D:F@7<C<CEFE7@8:9FF@:<FF,,?9A@E1?F,?FE<5:C;18::;37?CG8#/8C680,2/8?>5'#E>:1(C@:<6+C8>@=+@,3,:=>6,9=FF@39=C:,=<59DC,8BEE@@+@,,C59,95B@,,AE@GFFFFEGF@+)GGGGFF5F@@B89,,E8EE?E=FE<EFBCFB@<BCGGDFDCB@+@7F8F;-,C,FDFDAGEEEEF67@FFCGGGCGGGFFFGGGGCCFGGGFGFFFFGGGGGGGFGCCCCC
@s801 290
TGAGGAATATTGGTCAATGGGCAGAAGCCTGAACCAGCCAAGTAGCGTGCAGGACGACGGCCCTATGGGTTGTAAACTGCTTTTATGCGGGGATAAAGTGGGCCACGCGTGGCCTTTTGCAGGTACCGCATGAATAAGGGCCGGCTAATTCCGTGCCAGCAGCCGCGGTAATACGGAAGGTCCGGGCGTTATCCGGATTTCTTGGGTTTAAAGGGAGCGCAGGCCGCCGGGCAAGCGTGTTGTGAAATGAAGTCGCTCAACGTCTGCACTGCAGCGCGAACTGCCCAGCTTGAGGGCGCGCAACGGTGGCGGGATTCGCCGTGTAGCGTGGGAATGCTTGGATATGGCGAAGAACTCCGATTGCGAAGGCAGCTGACGGGTGCGTAACTGACGCTCATGCTCGAAAGTGCGGGTATCGAACAGGATTAGATACCCT
+
CEFGGGGGGEFGGGDEFGA8EFFGFGGGFFGGGFGGGGCGGGGG9EEFGGGGGGGGGGGGGGGGGGGGGFGGGGGG9EFFFFDG<,,BBEGDGGGGGGEC<FGGDCFGG77CDEGGGGGGFFFGGGGGGGGGFFCGFGGGGECEGFEEGGFG8<FE7,,*?FAF7BCF:F@FGGG@4<<FCFGEEG5E8?EGCFE:ECEG?79CFGC*C6A?:,;1;@GD).*7CC57=EEEEEF2;EC8CFFC<6>8?#(<48:0$<+818,2,8<,<>:4F:83>5+*9>E:DF@E@,F<*C6@7CCC87A@B+F6CGE@8>@+B7GFFA@6)C=9,95,?FCFEF<,F;5,7EGGGFF,96BF:,B:CC@<C,9GFE<ACGGCGGGGEEFDGGD@F@EGGGGFAEF8F:@9EEGGCGGFDFADCC5AADFGGGGGFGGCCCCC
@s801 291
TGAGGAATATTGGTCAATGGGCGAGAGCTTGAACCAGCCAAGTAGCGTGCAGGATGACGGCCCTATGGGTTGTAAACTGCTTTTATAAGGGAGTAAAGTGAGCCTCGTGAGGCTTTTTGCATGTACCTTATGAATAAGGACCGGCTAATTCCGTGCCAGCAGCCGCGGTAATACGGAAGGTCCGGGCGTTATCCGGATTTCTTGTGGTTAAAGGGAGAGTAGGCCGGAGATTAAGAGTGTTGTGAAATGTAGATGCTCAACATCTGCCCCGCAGCGCGAACTGGTTTCCTTGAGTACGCACAAAGTGGGCGGAATTCGGGGTGTAGCGGTGAAATGCTTAGATATCACGAAGAACTCCGATTGCGAAGGCAGCTCACTGGAGCGCAACTGACGCTGAAGCTCGAAAGTGCGGGTATCGAACAGGATTAGATACCCT
+
C<;EFGGGGGGGGGGGGGGFFGGCGGF?FFGGGGGGGGGFFGGGGGGGGGGGGGGGGGGGFGE7EGEFGGGGGGGGGGGG9??E@EFFGGFEEGGDFEFFGGG,<AFFGFGGFFGGFCGEFFFGGGGGFFGGGGGFGGGGG7CCGFGGGC,EDDC:D=FEGGFGGDCEE@FGGGGGCCEG7?FF<C8F*4<*?A*<5CFF7+C,,8*81:CCG6=C5#<6//+#2:E9*#EFC4C(>;2<<,;CD:9AC>BEFFC@C==B9GC>@F+2C@EB@8$:41+=+ED>B=D>E,DE*FDGGGFC9EA@DGFC=9>9++++@=4<GFC75GEFGFFDFFBF9FGFCCGFE<C=@9,E6=CFB@AFFGGGGGFGF<CCF6FFGGGGGGFFCAFCGGFFFFEF<FED@BFDF@EGGFFGGEEGFD@@@@EGGGGGGGGCC@A-
@s801 292
TGAGGAATATTGGTCAATGGACGAGAGTCTGAACCAGCCAAGTAGCGTGCAGGATGACGGCCCTATGGGTTGTAAACTGCTTTTATAAGGGAATAAAGTGAGTCTCGTGAGACTTTTTGCGTGTACCTTATGAATAAGGACCGGCTAATTCCGTGCCAGCAGCCGCGGTAATACGGAAGGTCCGGGCGTTATCCGGATTTATTGGGTTTAAAGGGAGCGTAGGCCGGAGATTAAGCGTGTTGTGAAAGGTAGATGCTCAACATCTGCACTGCAGCGCGAACTGGTTTCCTTGAGTACGCACAAAGTGGGCGGAATTCGTGGTGTAGCGGTGAAATGCTTAGATATCACGAAGAACTCCGATTGCGAAGGCAGCTCACTGGAGCGCAACTGACGCTGAAGCTCGAAAGTGCGGGTATCGAACAGGATTAGATACCCT
+
AFFFGGGGGGGGFGGGGGGCFGGGGGGGGGGGGGGGGGGFFGGFEFGGGGGGGGGGGGEGGGGGGGGGGGEGFGGGGFGGGCGGGGGGGGG@GFFGFFGGGGGGGGDFGFGGGGGGGGGGCGEGGGGGGGGGGGFFFGGGGFFGE7F<FFGGGGGGGGGGGGGGGGGGGGG9FCFEG:F76<B:BEECGEG7CFGGGCEFEGFCFF75)GGGBFE<F@E-:CCGF>EDEGF8CFFBGGGFAGG=1<9#:8DD<DC4A=FFFG66EF@:CFFF=F884@:??FF@GF=FGFFGFGGEGGGGGEACGE@FB@FAD8EECB+FEFB7FGEFFFFFGCGGGCGGGGGGGGFFFAGFGFFGEGGCCFF<FF9GFCGGGGFDFGEFGGGGGGFGGGEGGGGGF:GGFEGGFEGGFFGGGGGGGGFGGGGGFAGGGFECCCCC
@s801 293
TGGGGAATATTGCACAATGGGGGAAACCCTGATGCAGCGACGCCGCGTGAGTGAAGAAGTATTTCGGTATGTAAAGCTCTATCAGCAGGGAAGAAAATGACGGTACCTGACTAAGAAGCCCCGGCTAACTACGTGCCAGCAGCCGCGGTAATACGTAGGGGGCAAGCGTTATCCGGATTTACTGGGTGTAAAGGGAGCGTAGACGGCTTTGCAAGTCTGACGTGAAACTCCGGGGCTAAACTCCGGAACTGCGTTGGAAACTGTAAGGCTTGAGTGCCGGAGAGGTAAGCGGAATTCCTAGTGTAGCGGTGAAATGCGTAGATATTAGGAGGAACACCAGTGGCGAAGGCGGCTTGCTGGACGATAACTGACGCTGAGGCGCGAAAGCGTGGGGAGCAAACAGGATTAGATACCCT
+
EFGGG:EGGGGGGGGGGGGGGGGGEFGGEGGGGCFGGGGGGGGGGGE@FFGGGGGGGGGFCFFGGDF=FGCFEFFCCFGGFAFGGGGGGGGFGGFFGGGGGGGGGGGGGGGGGGGGGGG8DGDGGGGGGGGFEFC7FGGGG8DFGDGGEGGGGGGGGGGGGG>FG:=<:<BFGGEGGGGGGGGG7C9C<?9CFFGC=EECCC;5GFD=/CF8,,C:C=EFF@<GG;=70<GGFCC;5#GFEEGEFFC>5#+CGFGFF8CFD?A<9EFG>FF@BF>FCEEF,55=<GFBC@4>,E9@@5,FE@CEFFCFFECCF@EFBC,CA,9GGGGCFCGGEFGFFDFF:BCGGF@EECGGGGGGE7FEGGGGGE@GDCBGGGGGGGGEECGD@EGGGGGGGFAEEDGGFFGGFCF9EEFCCCCC
@s801 294
TGGGGAATATTGCACAATGGGGGAAACCCTGATGCAGCGACGCCGCGTGGGTGAAGAAGTATTTCGGTATGTAAAGCTCTATCAGCAGGGAAGAAAATGACGGTACCTGACTAAGAAGCCCCGGCTAACTACGTGCCAGCAGCCGCGGTAATACGAAGGGGGAAAGCGTTATCCGGCTTTACTGGGTGTAACGGGAGCGTAGACGGTCAAGCAAGTCAGAAGTGAAAATCCGGGGCTCAACCCCGGAACTGCTTTTGCAACTGTAGTGCGGGAGTGCAGGAGGGGTGGGTGGAATTCCTATTGTAGCGGTGAAATGCGTAGTGATTAGGAGGAACACCAGTGGCGAAGGCGGCTCACTGGACTGTAACTGACACTGAGGCTCGAAAGCGTGGGGAGCAAACAGGATTAGATACCCT
+
EFGGGFGGGGGDFGGGGGGGGDGEGGFGGCGGGFGFFGDEFGGGFCF@>CEFFGGGGGG?FEEGFGGFGG@GGFEEFGGFCFEGGFGGEGGE:FEEFDGGDFFGG@BFC,,:D<CGGFDGGGGCGGG<DFGGECC8CFCFG:BCEFGGCB@BFG@*=FGGCE*<<CFGG7:CFGD*4CECE,CFFC8ECCE+;?C58/'#:=CCE:84;,<@C7-+:9<D;FFF<C07<*,CE?C<D=7BGF<>-8CG$CF=,F<FC%67D>E3C#144#=GFGGFCFFC=@+F4>+,9@>98GGGFC9,,?GD>ECFGFFFCFCCDFE=:,,GGFGFECGGFCCGFFFECDFA=7FEEDGFCFEEGGGFGGFGEFC,GFFECGGGGGGGGGFFCFGGGGEGGGEFFEECFGDFFAGGGFFCCCCC
@s801 295
TGGGGAATATTGCACAATGGGCGAAAGCCTGATGCAGCAACGCCGCGTGAGTGATGAAGGCCTTCGGGTCGTAAAACTCTGTCCTCAAGGAAGATAATGACGGTACTTGAGGAGGAAGCCCCGGCTAACTACGTGCCAGCAGCCGCGGTAATACGTAGGGGGCTAGCGTTATCCGGATTTACGGGGCGTAAAGGGTGCGTAGGCGGTCTTTCAAGTCAGGAGTGAAAGGCTACGGCTGAACCGTAGTAAGCTCTTGAAACTGGGGGACTTGAGTGCAGGAGAGGAGAGTGGAATTCCTAGTGTAGCGGTGAAATGCGTAGATATTAGGAGGAACACCAGTTGCGAAGGCGGCTCTCGGGACTGTAACTGACGCTGAGGCACGAAAGCGTGGGGAGCAAACAGGATTAGATACCCT
+
C<EFGDGEGGFGGGEFFFCEFGGGGGGGGGFFDAFGGG,AFEEGEGGCGD:C9CFFEGAFEFEEFGBFFFCF=<B@FFGGGGGF9FGGCFFGGFGGFGGGGGGGGGGGGFGCFECFGFGAFG7CC+BFCF=8FFGGGGFFD@CFGGGGFCF9DFGDF,>FGGC*CECB:CFGGDGGGEF9F:#FGGG>=FGFED88<=?8/=:@9C9FEFGEGF::@5F@6C@FFF?CCC8CFGE>:#AC8E=:=CGFDB79C?C/38FC<EFB#8?C=CDFGGGGGGF@,A,<BB,EDC,>8AF@,9,EE>+AF7GGGGFFF7@,CFFDDBAFEFEB?<E:EGGGDFEGDFEF7GGF7GFEGEF@FFGGCGFACE:C@7>GGDCEFF<FCF@@,FCGFFCFCEFDEFFDGGGCGFGGGGCCCCC
@s801 296
TGAGGAATATTGGTCAATGGGCGAGAGCCTGAACCAGCCAAGTAGCGTGCAGGATGACGGCCCTATGGGTTGTAAACTGCTTTTATACGGGGATAAAGTGAGCCACGTGTGGCTTATTGCAGGTACCGTATGAATAAGGACCGGCTAATTCCGTGCCAGCAGCCGCGGTAATACGGAAGGTCCGGGCGTTATCCGGGTTTATTGGGTTTAAAGGGAGCGTAGGCCGGAGATTAAGCGTGTTGTGAAATGTAGATGCTCAACATCTGAACTGCAGCGCGAACTGGTTTCCTTGAGTACGCATAAAGTGGGCGGAATTCGTGGTGTAGCGGTGAAATGCTTAGATATCACGAAGAACTCCGATTGCGAAGGCAGCTGACGGTAGCGCAACTGACGCTGAGGCTCGAAAGCGCGGGTATCGAACAGGATTAGATACCCT
+
EGGGFC@FGGGGFGFGGGFBEFGGGGGGGGGGGGGGGGGGGGGGGGGGGGGGGGGGGGGGGGGGGGGGGGGGGGGFFFGGGFGGGGGGGGGGGGFFGGGFFGG8FGGGGGGGGGFGGGGFF<DFFGGD7FFFCC9EFGGG<FE>EGGGGGGGGGFEGFCFFFGGGGGGGGGGGGGGGGGGGGGG7<=FGGD:2CF?*5<FF?==?FGCGFFGFG8?EEGC@BGGGGG8;FEFFGGAE:?CFGGDFGGD>CFFEEEDGEGEGGFE@<:<<#89FDEC7E5GDFGFGFD,DDFEDFCFEFFFFE<FFEEFEDEADD>7CFGGFCGEAF=,;EGFFF,E@?@,F=CFFFCEGF<GFFCGGCGCGGGFEECC8GGFGDFFGCGCDGGGGFFGGEFGGGGGGGGGGGGGGGGGGFECEFFFFFDFGGGFGFGFGGFBB@-6
@s801 297
TGAGGAATATTGGTCAATGGGCGTAAGCCTGAACCAGCCAAGTAGCGTGAGGGATGACTGCCCTACGGGTTGTAAACCTCTTTTGTTTGGGAATAAAGTGCGGGACGTGTCCCGCATTGCATGTACCATTTGAATAAGGACCGGCTAATTCCGTGCCAGCAGCCGCGGTAATACGGAAGGTCCGGGCGTTATCCGGATTTATTGGGTTTAAAGGGAGCGCAGGCCGTGGTTTAAGCGTGGCGTGAAATTCCGTCGCTCAACGGCGGACGTGCGGCGCGAGCTGGTCAACTTGAGTACGCGGGACGTTGGCGGAATTCGTGGTGTAGCGTTGAAATGCTTAGATATCACGAAGAACTCCGATTGCGAAGGCAGCTCACGGGAGCGCAACTGACGCTGAAGCTCGAAAGTGCGGGTAGCGAACAGGATTAGATACCCT
+
@CFEFDGFGGGFGFEGGGFFFGCFFEGGGGGDEFGGG?E@CCFFGGEE@CFFEDGGDEADGGGGGFCGEFGG,<FF<F@F,<D?<FGGCFGGGGFGGFGGGGGDCGGEGGGGGEG>:C<?DAEFFG9D9CFF9C,=BFFFGGFCECCDF,,3FFGGGGFE@>3DFDEEG<F;F9CCC:FDCF?C7FG7CFC:,<CC5*<FC7,<?7C8E6,<:<>4*)2)8<5/:82<<#:(;+:55::2*:E?+5*?C<*115<<8<C=:CBCEC>17C5*@:3++>3+D8=C,<,<,,<<?@>GEFCB4D=:F6=B@,C=8EEEEFD<F@C@AC+9,,,?,9CDE55;FE9F8GFGGGGFEC7GF,E7@,B@E9FGFE<FCGEEGGGC:GGF9GEEEF@EFECFD7GFFFEC8GF@B+FEC@,+7CC,EE9F9FFGFFFCCCCC
@s801 298
TAGGGAATATTGCTCAATGGGGGAAACCCTGAAGCAGCAACGCCGCGTGGAGGATGACACTTTTCGGAGCGTAAACTCCTTTTCTTGGGAAAGAATTATGACGGTACCCAAGGAATAAGCACCGGCTAACTCCGTGCCAGCAGCCGCGGTAATACGGAGGGTGCAAGCGTTACTCGGAATCACTGGGCGTAAAGGACGCGTAGGCGGATTATCAAGTCTCTTGTGAAATCTAACGGCTTAACCGTTAAACTGCTTGGGAAACTGATAATCTAGAGTAAGGGAGATGCAGATGGAATTCTTGGTGTAGGGGTAAAATCCGTAGAGATCAAGAAGAATACCCATTGCGAAAGCGATCTGCTGGAACTTAGCTGACGCTAATGCGTGAAAGCGTGGGGAGCAAACAGGATTAGATACCCT
+
EGGFGFGFGFFCFDFFGGGG<BFEGFGEG?FGGFGGGGGGGGGGGGGFGGGGDGGGGGGGGDGFFGCFEGCFEEGGDGGGF,CACGGD8FFG?AFAFFFGGGGGGGGGGGGGGGF=FGDGGGGDFGEFDGCGGE88@<@DFG8FFGGEGGGG97>FGCCFGDFGE82+9@FG9FFCC7?7EF4#3?CFE:F7>EGGFG5E>FEFCEGGGFF@3@BFDED<FBC76<CC7C==EFGGFCF@GGEGECF>DF8DC?<F?<?CF8<D?BC<9ECC9<FDEDGGFC8,,FFCFGEEC,CFEGGGFEF@DDFEFFA9,CGGGGGGGGDDFCGGFGFBEFFCFF<GFCFEEGFCGGFFEFF8GGGFGECGGGGF:CGGFGEFGGFCGGFFF@>GGGGGGGGCFGGFGGGGF<EGGF@GCCCCC
@s801 299
TGAGGAATATTGGTCAATGGACGAGAGTCTGAACCAGCCAAGTAGCGTGCAGGATGACGGCCCTATGGGTTGTAAACTGCTTTTATAAGGGAATAAAGTGGGAGTCGTGACTCCTTTTGCATGTACCTTATGAGTAAGGACCGGCTAATTACGTGCCAGCAGCCGAGGTAATACGGAAGGTCCGGGCGTTATCCGGATTTATTGGGTTTAAAGGGAGCGTAGGCCGGAGATTAAGCGTGTTGTGAAATGTCTACGCTCAACGTCTGCCCTGAAGCGCGAACTGGTTTCCTTGAGTACGCACAAAGTGGGCGGAATTCGTGGTGGAGCGGGGAAATGCTGAGATATCACGAAGAACTCCGATTGCGAAGGCAGCTCACTGGAGCGCAACTGACGCTGAAGCTCGAGAGTGCGGGTATCGAACAGGATTAGATACCCT
+
FFEFGGGGGGGGGGGGCFEFFFGGGGGFGGDGEGCEECFCGGFDEGGF7FFG8BFCFFFD>FEDF<EFFG7CCDFFGFFGCE,CEGGFCGGF,AFCF??FE8=FGDEFEFGFF,B?FFGCFCFGFGGGGGEAB8EFFGGGGDCBGGGFFCE,D,,3+CD+=F,BF+@FGCFC<FFECEGG:CFCFDGGGGE>CFGFG5:C:C0??C:..2,7?7<F<<FC;:<?D?CB=C8+30#0:,;;CFFEC798>6*#1C<@:CCCF@;:<C>:F@8++8+C:E@=6GGFD33,=BFGDCB@GF<?@5,::EGEEE9@9,+CEB9,=E@+A@+A9,?CEAECBC9,E;FEFDFFE9DE,FCGFGEGGFCCFCDGGF9GGGGGGF@7CGGCFGGGF;BGFFAE,@CGGEFF8FCC+7FFCDFGGGGFGFGGGFAFGGGCCCCC
@s801 300
TGGGGGATATTGCACAATGGAGGAAACTCTGATGCAGCGACGCCGCGTGAGTGAAGAAGTATTTCGGTATGTAAAGCTCTATCAGCAGGGAAGAAAATGACGGTACCTGGATAAGAAGCCCCGGCTAACTACGTGCCAGCAGCCGCGGTAATACGTAGGGGGCAAGCGTTATCCGGATTTACTGGGTGTAAAGGGAGCGTAGACGGCGACGCAAGTCTGAAGTGAAATACCCGGGCTCAACCTGGGAACTGCTTTGGGAACTGTGTTGCTGGAGTGCTGGAGAGGTAAGCGGAATTCCTAGTGTAGCGGTGAAATGCGTAGATATTAGGAAGAACACCAGTGGCGAAGGCGGCTTACTGGACAGTAACTGACGTTGAGGCTCGAAAGCGTGGGGAGCAAACAGGATTAGATACCCT
+
GAF8CGGDGGFDGGGGGGF<@EEBFGGFGGGFGFGGFGGGGGGGGGGFGDGGGGGGGGGFFGFGGGDEGGGFFFFGCFGGGGGGGGGGFCFEFE=EFGEGGGGECGFEFF<FGGGGGGGGGGGGGGGCF9DGGGCDBFCFGFAFE7CC@CFGDGGFF:88<F>F<6:F<F=>CFG<G1EGGGGGGFECFCF<<9C<7>EEEC<FC>89>E8EEEC?G4<F?<ACGGGG?9GFFGFFD8EFCD9F?D9C@FFF:B'GGCCFGGGGGGFFFGAC>F>,EEFF'<GFDEB7GGGFEECE=,A5,9C@)GGEDFE?:4@F,C,E5,@49F<CFDFGFDGFE@E@7CCCFEEGEEFGGF9GEEA<FFFGFGGF:DDB68FC,EEGGEGGGGGGGGGGGGGD@AGEDGGGGGGGGGGCCCCC
@s801 301
TAGGGAATCTTCGGCAATGGGGGCAACCCTGACCGAGCAACGCCGCGTGAGTGAAGAAGGTTTTCGGATCGTAAAGCTCTGTTGTAAGAGAAGAACGTGTGTGGGAGTGGAAAGTCCACACAATGACGGTATCTTACCAGAAAGGGACGGCTAACTACGTGCCAGCAGCCGCGGTAATACGTAGGTCCCGAGCGTTATCCGGATTTATTGGGCGTAAAGCGAGCGCAGGCGGTTAGATAAGTCTGAAGTGAAAGGCTGCGGATCAACCAGAGTTTGCTTTGGAAACTGTTTAACGTGAGTGCAAGAGGGGAGAGTGGAATGCCATGTGTAGCGGTGAAATGCGTAGATATATGGAGGAACACCTGTGGCGAAAGCGGCTCTCTGGCTTGTAACTGACGCTGAGGTTCGAAAGCGTGGGTAGCGAACAGGATTAGATACCCT
+
GGGGGGGGF9EFGGGGGGF8BBBFEGD<FEGGGGGGGGGGFGGGGGGCFGGGGGGGGGGGF9FEEFGGCGGFGGGAFGEGFGGGGEFGGGGGGGGGGFGGGGGDCGGGGGGGFGFGFFGFGDFFEGGGGGGFGGGG<CFC<>F,,CCFGGGGGGGFGGGGGFFGGGGCFFGGGGEFGG9<FFGE<F<<CCEGGDEECFFGDEE58CCFFGDGFGD3C>CFEE5CC8*/::EE*:*(,:CDF7CFFCFC7#9@#>:4.EGEE#:/<@8E5#AD688CFDEE<D@6C+9D5?:,,=4FE@FFF99CEFF=GFDF<E4E@@C@,FFFAFF>80+:FE@CA7EFCFGGGGGGGFF@CC,FABC,@,B6CF@7EGCB:7EGGGFFGGGGGGFGGFGGFFGCGGGGGCGGGGCGGGGGGGGGGFCEFBFGGGGGGGFGGGFGCCCCC
@s801 302
TAGGGAATCTTCGGCAATGGGGGCAACCCTGACCGAGCAACGCCGCGTGAGTGAAGAAGGTTTTCGGATCGTAAAGCTCTGTTGTAAGAGAAGAACGTGTGTGGGAGTGGAAAGTCCACACAATGACGGTATCTTACCAGAAAGGGAAGGCTAACTACGTGCCAGCAGCCGCGGTAATACGTAGGACCAGAGCGTTATCCGGCGTTATTGGGAGTAAAGCGAGCGCAGGCGGTTAGTTAAGTTGAAATTCAAAGGTTGCGTCTAAACCAGAGTTTGCTTTGTAAACTGTTTAACTTGAGTGCAAGAGGGGATGGTGGATTTCCATGTGTAGCGGTGAAATGCGTAGATATATGGAGGAACACCTGTGGCGAAAGCGGCTCTCTGGCTTGTAACGGACGCTGAGGTTCGAAAGCGTGGGTAGCGAACAGGATTAGATACCCT
+
6CECFFFGGGFEFFGEEFC,,BCGFGGCF,FFFGGEGGGGGGGGEGFBEECFC<FF?AFGG99<FE>CGGGGG<AEFGG9E@FDFFFFFGFFFGF,+:FF7,4C:FGGGB=FFD<<DFFGGGCFFG<FBFECGGFF,,E,D@GGD>F,@*3>FBFGFGGGGFGG77<>:FGEFD7F:FGC*7<FD,+8=7:7C:*<5/<C5CC*2**/<,:*/8C<@*+*7>>C7E:4*CC;*D73,@@,?8,,,,3,,,@E6C>+F<+6,ED,CFF>3><F:,,B+C8,:,,=6?CDGGFFD=,,E<,EA4A8F8FFFF>,,,FE>4,DGE?@<@CC@)>+9FFC584,84EB,EC9FFCDDE<B,,C8FE?DC@@F,,7BFE@DGGFCFA<@D9EGGGFC:+EEGFE8FF6;BC@FFDGGGGDFFEGEF;9FFCFFFE,<DFBFB6C@A
@s801 303
TGAGGAATATTGGTCAATGGACGAGAGTCTGAACCAGCCAAGTAGCGTGCAGGATGACGGCCCTATGGGTTGTAAACTGCTTTCATAAGGGAACAAAGTGAGTCTCGTGAGACTTTTCGCATGTACCTTATGAATAAGGGCCGGCTAATTCCGTGCCAGCAGACGCGGTAATAAGGAAGGTCCGGGCGTTACCCGGTTTTCTTGGGTTTAAAAGGAGCGTAGGCCGGAGATTAGGTGTGTTGTGATGTGTAGATGCTCAACATCTGAACTGCAGCGCTATCTGGTTTCCTTGAGGACGCACAAAGTTGGCGGATGTCGTGGTGTAGCGGTGAAATGCACAGATATCACGAAGAACTCCGATTGCGAAGGCAGCTCACTGGAGCGCAACTGACGCTGAAGCTCGAAAGTGCGGGTATCGAACAGGATTAGATACCCT
+
<FFCF8@CEDEDGGEE9966@,+@FGF,C9@FFC9FE,9ECE,@9<@@:@DEFDGGCC@::+@@CF6CFG,@CDEGGFGGGCE,5EFGF9ECGFFFGGGGGFC,?,?BFGGFGFGGGGE>FEG,@FFC,AE9EE,65CE8C++++@==FECFFGGGCFGGGG<D77:CGGGGGCEFGGCGGF,>C:8=4***22<<**+8+1,,8<*1=:>?,<<>858;>*:<<CECE=,8,*6*F8EGFCC@3,3,AFCF9D:,,CECFF,;F,CAGF@==:33>66++>B,,=,B359,*=8B+,,C,598F=+CD7@98++8++FF<<@@)=,A9DEA5,,5,5A;F@,:E7FDD?@C,BF@@B,:FEGFFGGGFFFGGFGFFF@@+GGGCFEFFF@:GGGGFEFFF:@C<@GGGGGGGGFGFAFBGGFFGGCEDE<ACCC<
@s801 304
TGAGGAATATTGGTCAATGGACGCAAGTCTGAACCAGCCAAGTAGCGTGCAGGAAGACGGCCCTCTGGGTTGTAAACTGCTTTTAGTTGGGAATAAAAAGAGGGACGTGTCCCTTATTGTATGTACCATCAGAAAAAGGACCGGCTAATTCCGTGCCAGCAGCCGCGGTAATACGGAAGGTCCAGGCGTTATCCGGATTGATGGGGTTTAAAGGGAGCGCAGGCGGCGGCGTAAGTCAGTTGTGAAATCGTGCGGCTTAACCGTGCAATTGCAGTTGTTACTGCGTCGCTTTAGTGCACACAGGGATGTTGGAATTCATGGTGTAGCGGTGAAATGCTTAGATATCATGAAGAGCTCCGATCGCGAAGGCATATGTCCGGAGTGCAACTGACGCTGAGGCTCGAAAGTGTGGGTATCAAACACGATTAGATACCCT
+
CFFGGGGGGGGGGGGGGGGGGFEGGGGGGGGGGGGGF,?FFGGGGGGGGGGGGGGGGGGGGGGGGGFGGGEGGGEGGGGGDEGGGFGGGGGGGGDFGGGGGGGDGGGGGGGGGFGGGGGGGGGGGGGGGGGGGGGGGGCFFFFGGGGGGFGGGGGGGGGGGGGGGGGG>GGGCFGGGGGGGGGGCCCEEFGGGCFFAAC.BG#GGGFEGG:CC?G@CAGDFCE8DEC>EGFCCGGFGDFFF@:CFF>7FD=F@CEF=CCCC7:99DGGGFCFFFE=5#63:7EDGECGEEA,FF9<FFGEE8CGFCFEDGGFGGGGFEFGGGGE=C:GFGEEEFFFFF<DC4GGGGGGGGGFDFCGGC@CGGEGGFFGGGGGGGGF77EGGGGFGGGGGGFGGGGGGGGGFCFCFGGGGGFCFFGGGGEEDGGGGGGGGGGCCCCC
@s801 305
TGGGGAATATTGCACAATGGGGGGAACCCTGATGCAGCGACGCCGCGTGGAGGAAGAAGGTCTTCGGATTGTAAACTCCTGTTGTTAGGGACGATAATGACGGTACCTAACAAGGAAGCACCGGCTAACTACGTGCCAGCAGCCGCGGTAAAACGTAGGGTGCAAGCGTTGTCCGGAATTACTGGGTGTAAAGGGAGCGCAGGCGGGCATGCAAGTGGGAAGTGAAAACTATGGGCTCAACCCATAGCCTGCTTTCAAAACTGCGTGTCTTGAGTAGTGCAGAGGTAGGCGGAATTCCCGGTGTAGCGGTGGAATGCGTAGATATCGGGAGGAACACCAGTGGCGAAGGCGGCCTACTGGGCACCAACTGACGCTGAGGCTCGAAAGCATGGGTAGCAAACAGGATTAGATACCCT
+
F@FFEGGGGEFDCGGGGACCFEGCD=@FFCFG,EFEGFCFGEFFGGGFFGGGFGGFFGGGDGCCFD+<:F@FEFFFCFGD>8@FGAFAFDCDGGG>FEGGGGCECF9CFFGGGFGGGGGGGGGDGGGGGGGGGGGGGGFFFFCFC8EG*C?AEGECFF>>@CEF?CC:8*:?FFCC8*8:E0:C@CFG?CF97:8C57:C=CECEEEGE886CFGG+7FC%83<8EG,88#<<CD@2CFED@,92:C7+0BED<1,<<<CFCCG<F=,8<FGBF?GGD<@CD?FFEB?>9,94,+=GGGGGGDEACCFAEEF@77F@<9CFGGGGGCGFFGF@CE,@8EGCBDDGF:F@CGGGFFFGECGGFFE@C,@GGFFE?GFEGE?GGGGGGGGGGGFF<GGEDFFGGGGGGGGFCGCCCCC
@s801 306
TGAGGAATATTGGTCAATGGACGAGAGTCTGAACCAGCCAAGTAGCGTGCAGGATGACGGCCCTATGGGTTGTAAACTGCTTTTATAAGGGAATAAAGTGAGTCTCGTGAGACTTTTTGCATGTACCTTATGAATAAGGACCGGCTAATTCCGTGCCAGCAGCCGCGGTAATACGGAAGGTCCGGGCGTTATCCGGATTGATTGGGTTTAAAGGGAGCGTAGGCCGGAGATTAAGCGGGTTGTGAAATGTAGATGCTCAACATCTGCACTGCAGCGCGAACTGGTTTCCTTGAGGACGCACAAAGTGGGCGGAATTCGTGGTGTAGCGGTGAAATGCTTAGATATCACGAAGAACTCCGATTGCGAAGGCAGCTCACTGGAGCGCAACTGACGCTGAAGCTCGAAAGTGCGGGTATCGAACAGGATTAGATACCCT
+
FF,CFFGGGGGGG9CEFGGGGFGGGGGEFAGFFEFGGG@=EFFFGGGGGGGGGGGGGGGG@FEGAFFCFFFFGGGGGGGGDCFGGGGFGGFGGFCFGFGGFGCFGGGGFGCGGC9?EGCEFDFGGCFGAEGFECEGCEDCFEGCC+@DFEG<BFGD@FFG,3FFCCFGGGGDGGFFGEGC,FF**>8:<FGGGFF?G*E+FGF=?;<6@C2086/D@AGDFCCE7C=7;;A@ECEBG1GGFFAFDAF>>86@.@#89<<E?CFADCFFFFFFFC>E08/8+,8F<B>=DFF?08+F8?E,E,??B++FB=C,@E8C><DGEGGG>EFFFEE5,ACE@FB;F=<EE7CC?FGFFFEC@DFFF:E<FFCGGGFGGGGGGGGFCE@@,F@GGF@GGGFFFCGFECGGGGGGFCGGGGGGGGGFGGGFFGGGGGGCCCCC
@s801 307
TGGGGAATATTGCACAATGGGCGAAAGCCTGATGCAGCGACGCCGCGTGAGCGAAGAAGTATTTCGGTATGTAAAGCTCTATCAGCAGGGAAGATAATAACGGTACCTGACTAAGAAGCACCGGCTAAATACGTGCCAGCAGCCGCGGTAATACGTATGGTGCAAGCGTTATCCGGATTTACTGGGTGTAAAGGGAGCGCAGGCGGTGCAGCAAGTCTGATGTGAAAGCCCGGGGCTCAACCCCGGTACTGCATTGGAAACTGTCGTACTAGAGTGTCGGAGGGGTAAGCGGAATGCCTAGTGTAGCGGTGAAATGCGTAGATATTAGGAGGAACACCAGTGGCGAAGGCGGCTTACTGGACGATAACTGACGCTGAGGCTCGAAAGCGTGGGGAGCAAACAGGATTAGATACCCT
+
EFGGGGGGGGGGGGGGGGGGGCFGGGGGCFGGFGFGCGGGCFGGGGG:CFGFFEGGEGF5CEGFGGGCF@FEFFFGGGGFF9FFGGGGGGFFGGGFF9FGGEGGG@DFGGGFGGGGGGGG,AF@F>FGG933FF@DFEGFG<:FEDFECGGFGGG:BFFC9CF8>B*<CFC>FGGEE71CA>B@C7*8=<F:FGEBEGGG5E:58C860;238870:=6'69<FFCF.F*;#>32<,>ECFDECEGEFGGGGGGGFFC7=GC@EFGFFDFCFFGEF>+7?FA=CECC=EFEEDE@,FEE,GGGE>GDGGGFEFFFF=FGGFGGGGEFFEBFB7EFFFFFFEBDFGF:GGGGGGGGGGGGFDGFFFF,GGGFGFGGGGGGGGGGGCCGGGGGGGGGGFEFFFFGGFCDGGGFCCCCC
@s801 308
TGGGGAATATTGGACAATGGGCGAAAGCCTGATCCAGCCATGCCGCGTGTGTGAAGAAGGTCTTCGGATTGTAAAGCACTTTAAGCTGGGAGGAAGGGTTGTAGATTAATACTCTGCAATTTTGACGTTACCGACAAAATAAGCACCGGCTAACTCTGTGACAGCAGCCGCGGTAATACAGAGGGTGCAAGCGTTAATCGGAATTACTGGGCGTAAAGCGCGGGTAGGTGGTTTGTTAAGTTGGATGTGAAATCCCCGGGCTCAACTTGGGAACTGCATTCAGAACGGACGGACTAGGGTATGGTAGGGGGTGGTGGAATTCCCTGTGTAGCGGTGAAATGCGTAGTTATAGGAGGAACACCAGTGGCGAAGGCGGCTTGCTGGACGATGACTGACGTTGAGGCTCGAAAGCGTGGGGAGCAAACAGGATTAGATACCCT
+
FGGGGGGGGCFCGFFFGGFFGGG:FGGGG?FGFGGGGGGCEEFGGGEFE:C@FGGGGGDEF-CFFCECFGGGGGGDGGGFEFGDGGEFFCEEGGGGEBBEGGGFCAFGGGGGGFFEGFGGGGGCGFGGGGGGGGGEFDD=FGFGGGCC+3:CGGFGGGFFEE;FDGGGGGGGGEF:;@FGG9A7CFEFGFFFF<<=FE9<=5*<CCBFF8*<7<6CC=CD99#:*1ECC<5?:FGF+DF>FEDF5?=FGGF:?EECDFC@G8##DB#=FF8,B=C:,9FDCE+<C>+B8789@,6,58EE;E=B++++ECAB8AFEF=8@++=,9FE88+=,GFF<C?::8=D@,=,ACGGCD9FF?@CC,B<F@F@<FFCGGEGGGGGGGGGGGGGFFFFC:E@GGFGGFFGGGFD@FFGGFFEGGGFF<EFFFGGE9EGGGCGCCCCC
@s801 309
TGAGGAATATTGGTCAATGGATGAGAGTCTGAACCAGCCAAGTAGCGTGCAGGATGACGGCCCTATGGGTTGTAAACTGCTTTTATAAGGGAATAAAGTGAGTCTCGTGAGACTTTTTGCATGTACCTTATGAATAAGGACCGGCTAATTCCGTGCCAGCAGCCGCGGTAATACGGAAGGTCCGGGCGTTATCCGGATTTATTGGGTTTAAAGGGAGCGTAGGCCGGAGATTAAGCTTGTTGTGAACTGTAGATGCTCAACAGCTGCACTGAAGCGCGAACGGGTTTCCTTGAGTACGCCCAAAGTGGGCGTAATTCGTGGTGTAGCGGTGAAATGCTTAGATATCACGAAGAACTCCGATTGCGAAGGCAGCTCACTGGAGCGCAACTGACGCTGAAGCTCGAAAGTGCGGGTATCGAACAGGATTAGATACCCT
+
<FGFGGFGGGGGGGGGD9F@@9EFGGGEGGGFGFGGGFF<CDEFGGGFGGDFFGGGEFEGC:F@FG<@8F@F,CEFGCCFC?FEFFFGCGEFF@EFFGGGGGGG9FGGGGGGGDFFCGCCFFFFAFGGFFAEFG9DAF9FE<CC@FCEGCGGFF@@=D@+DADFFDGGFECDFGGDEBCFGGFGEGDF**C<F>CF55:<++8?@@C<:C@C:FC<7>:CD)<9<EGGCGC:7CE4.,228828EF%7,3,73@,69D83,,,BC@,AFF@+@:8DC==C?+FDGFFB9=5A536++A@,,<<<F>C@E=@9@8@C7=FE,,>6=F@E;;E@,B?CC-C,<,,GGGF7FGGFD=7E@FE::EEFFE<FF8FGFF@AFDEF:F@A9FCDEDFDGFGFA@@8FCFEDDGDDGGFB8GGGGGFCCGGGFFFGFGCCCCC
@s801 310
TGGGGAATATTGCACAATGGGGGAAACCCTGATGCAGCGACGCCGCGTGGAGGAAGAAGGTCTTCGGATTGTAAACTCCTGTTGTCGAGGAAGATAATGACGGTACTCAACAAGGAAGCGCCGGCTAACTACGTGCCAGCAGCCGCGGTAAAACGTAGGTCACAAGCGTTGTCCGGAATTACTGGGTGTAAAGGGAGCGCAGGCGGGACGACAAGTTGGAAGTGAAAGCCATGGGCTCAACCCATGAACTGCTTTCAAAACTGTTTTTCTTGAGTATTGCAGAGGTAGGCGGAAGTCCCGGTGTAGCGGTGGAATGCGTAGATATCGGGAGGAACACCAGTGGCGAAGGCGGCCTACTGGGCACCAACTGACGCTGAGGCTCGAAAGTGTGGGGAGCAAACAGGATTAGATACCCT
+
FGFGGGGGGGGGGGGGGGG?,FEGGGGAFGGGGGGGGGGGGDGGGGGGGFGGGGEFFGG9CCFEFFE74CFGFFGGGFGGGG?E,,8<FCGGGGDGGGGGGGGGGG<DFGG<F8FDFG,@+@BFGGGGGGGCFGF*DFCEFFFGGDGGGEGG9AECGGDC,CFFDCEFFD*8FGGGGFGFFFFGGG8GECECCGGGGD5#3:*:?E58#C8AFG>=89EF4;CF?CGCGF8FFD;,>FCCFGFCCF@@>EF@CC<4<#2<DDGFGG?8DCGCFG4<1<FBEC<FGCB=ECGE9E@6+=+=FGEGBGCGGF<,,F,GFGFFFCFF:=7GE9FE@C,<<@8EGGG@F@,GGFGFF,C<GGFEBC,6,,FGCFF@C,<CGGECGGFC@EFCGGEFF9GGFFEAGFGGGGGGGGFBCCCC
@s801 311
TGAGGAATATTGGTCAATGGGCGAGAGCCTGAACCAGCCAAGTAGCGTGCAGGATGGCGGCCCTATGGGTTGTAAACTGCTTTTATAAGGGAATAAAGTGAGTCTCGTGAGACTTTTTGCATGTACCTTATGAATAAGGACCGGCTAATTCCGTGCCAGCAGCCGCGGTAATACGGAAGGTCCGGGCGTTATCCGGATTTATTGGGTTTAAAGGGAGCGTAGGCCGGAGATTAAGCGTGTGGTGAAATGTAGACGCTCAACGTCTGCACTGCAGCGCGAACTGGTTTCCTTGAGTTCGCACAAAGTGGGCGGAATTCGTGGTGTAGCGGTGAAATGCTTAGATATCACGAAGAACTCCGATTGCGAAGGCAGCTCACTGGAGCGCAACTGACGCTGAAGCTCGAAAGTGCGGGTATCGAACAGGATTAGATACCCT
+
FFGGGGGGGGGGGGGGGGGGGGGGGGGGGGGGGGGGGGCFCEEFFGGGGGGGGGGGGGDGGFGGGFFGGGGGGGFFGGCGGGFF<FGGGGFFGG9BGGGGGGGGGGGFCGCFFGGGGFGGGGGFGGGGGGGGGFFE?FCF<C=CEGGG9DGG8F<F7F<FFGG7@8FFGFFG@9CECFEEGGG**<5**4<CGG<FE*8>AE<FF*<*<C?FCA5987E<3CDGF>C):EFFFDCBDCFE#CGGFF?CF>9@+AAEBC5@FB@DGAFFFCFF-58:=?5===F<<F<A9A,9FC@+CF<FAF<<CGFC@DE9CE>+E?+<F9GE5EEFGFFGFGGGEEFFE=C9,DAGGFA?8GGGEFGGGGFFGFGGF@GGGE<CCGGEEGGGGFDGGGGGGGGGE@FA<@GFC+GF@:GFEFCFEFFFFGGGFFECGFF@B@CA
@s801 312
TGAGGAATATTGGTCAATGGGCGTAAGCCTGAACCAGCCAAGTAGCGTGAGGGGTGACTGCCCTACGGGTTGTAAACCTCTTTTGTTTGGGAATAAAGTGTGGGACGTGTCCCGCATTGCATGTACCATTTGAATAAGGACCGGCTAATTCCGTGCCAGCAGCCGCGGTAATACGGAAGGTCCGGGCGTTATCCGGATTTATTGGGTTTAAAGGGAGCGCAGGCCGGGGGTTAAGCGTTTCGTGAAATTCTGTCGCTCAACGGCGGACGTGCGGCGCGAACTGGTCCCCTTGAGTACGCGGGACGGTGGCGTAATTCGTGGTGTAGCGGTGAAATGCTTAGATTTCACGAAGAACTCCGATTGCGAAGGCAGCTCACGGGAGCGCAACTGACGCTGAAGCTCGAAAGTGCGGGTATCGAACAGGATTAGATACCG
+
FFGGGGGGGGGGGGGGGGGG,CCFEFGCFDGGGGGGGGGGGC@FGGGFFFCGG>FFFG9FFGGGGGGGEGGGGF,EFGDGFCGGFF8=EFGFGGGFGFGF<F7FEGGEFFCGGGGDGGGGGGGGGGGGFFG9DGG9FGCCFFGCEGGGGGGGGGGGGGGGFGFGGGGGGEGGGGGGGGGGGGGGDGGGGECGCGG<*/<FDEFFGG*BFBFFC<CCEE57>B*:::*1CG:C*AFFGD#C<EC>FG>CF8#=C*/>,8/<<>C7<C>285;F582C&=9ED9CGF@7,EFD=+8:CF:>@+BA>,+FC>44,+98+?:+BECGFEFFCFF<EA,:=9F=A@,,,DC9DEGFGEB7EFAD@CFC<FEFGFGGFCD@<@FF@+CC<EFE@GGFF9FDFD7EECGGDGEGGFEGGEFFEFFE9FDGGFGFCCFC8<A-
@s801 313
TGAGGAATATTGGCCAATGGACGAGAGTCTGAACCAGCCAAGTAGCGTGCAGGATGACGGCCCTATGGGTTGTAAACTGCTTTTATAAGGGAATAAAGTGAGAGTCGTGACTCTTTTTGCATGTACCTTATGAATAAGGACCGGCTAATTCCGTGCCAGCAGCCACGGTAATACGGAAGGTCCGGGCGTTATCTGGATTTATTGGGTTTAAAGGGAGCGGAGGCCGGAGATTAAGCGTGTTGTGAAATGTAGAGGCGCAACGTCTGCACTGCAGCGCGAACTGGGTTCCTTGAGTACGCACAAAGTGGGCGGAATTCGTGGTGTAGCGGTGAAATGCTTAGATATCACGAAGAACTCCGATTGCGAAGGCAGCTCACTGGAGCGCAACTGACGCTGAAGCTCGAAAGTGCGGGTATCGAACAGGATTAGATACCCT
+
CFGGFFGGGGGGGFGFFGGEFGGGGGGGGGGGGGFGGG<EFGGEGGGFGGGCFGGGG<CEFGGGFFFGFGGGGGGGGGGGFEFGGGGGGGGGFCFFGGFGGGGGGGGGGGGFFGGGGGGGGF9FFGGGGFEGFCEGGGGGGGCGGGEFGFGGGGGGGGG7FGGGGGGGGFGGGGGGGGGGGFGG@FEFF@CG<4@FFC8GF@FEFG<<FF:3?>FD:BC&;>GCCFFDB?FGFGF;EGGDFGGFDEFGFFFG?#@*-FFCFFCGF@DGGE@3@F81=9:DD@CC,B3,,FA,5F@+GG@FCFGGGGFB=,9E=9+GGGGGGGEEFGGFGGGF@FGGFF9FECFECGF@C?<?8FDG@GGGGGEFFDGGGFGGGGGGGGGGGGFGFFGGGGFEGGCGGGF?GGGE<EGGGDGGGGGGFGGFGGGGGCGGGGGCCCCC
@s801 314
TGAGGAATATTGGTCAATGGGCGAGAGCCTGAACCAGCCAAGTAGCGTGCAGGATGACGGCCCTATGGGTTGTAAACTGCTTTTATAAGGGAATAAAGTGAGTCTCGTGAGACTTTTTGCATGTACCTTATGAATAAGGACCGGCTAATTCCGTGCCAGCAGCCGCGGTAATACGGAAGGTCCGGGCGTTATCCGGATTTATTGGGTTTAAAGGGAGCGTAGGCCGGAGATTAAGCGTGTTGTGAAATGTAGATGCTCAACATCTGCGCTGCAGCGCGAACTGGTGTCCGTGAGTACGCACAAAGTGGGCGGAAGTCGTGGTGGAGCGGTGAAATGCTTAGATATCACGAAGAACTCCGACTGCGAAGGCAGCTCACTGGAGCGCAACTGACGCTGAAGCTCGAAAGTGCGGGTATCGAACAGGATTAGATACCCT
+
@CFGGFFGFGGGGGGGGGCF,EFEEGGFFGFFGFFFGGGFFGGGGGGGGGGGGGGGGFGEEGGF8CFGGGFFCE,EFFGGGGGGGGGFCEFFFCAFFCEGGFGGGFG<,,BEGFBFGGDGGDGGFFFGGGGG9FC4E<FF,BFCEG>FGDFFGGFEGGG+,6,<:3>FGCFFCGGC7:EG<FFG7C5CFE@FGGDC*=FCFGGGG*=>F/<?:FC;CB#4@:+?CCD4/E?79C:48:<E6CCCA9E7F@?CF<FED<G<*<EGF>+#6@3+7C:@1888<;C6++B>,,FF?EE@CC6,,,,BC>=4=+>@=47EBDA,EF@+)FFCEEFFFFGFFFGGFEEEDCGGGDGFECF7F@FEGEC@EF@CF<EGDGFE<FCGFGGGFDDDFFEGFBAFCGGF@7EC,CGGDEFGEFC8DGGFFDFF9GGFGFCA69CC
@s801 315
TGGGGAATATTGCACAATGGGGGAAACCCTGATGCAGCGACGCCGCGTGGAGGAAGAAGGTCTTCGGATTGTAAAATCCTGTTGTTGAGGAAGATAATGACGGTACTCAACAAGGAAGTGACGACTAACTCAGTGCCAGCCGCCGCGGTAAAACGTAGGTCACAAGAGTTGTCCGGAATTACTGGGCGTAAAGGGAGCGCAGGGGGGAAGACAAGTTGGAAGTGAAATCCATGGGCTCAACCCATGAACTGCTTTAGAAACTGTGTTTCTTTAGTAGTGCAGAGGTAGGCGGAATTCCCGGTGTAGCGGTGGAATGTGTAGATATCGGGAGGAACACCAGTGGCGAAGGCGGCCTACTGGGCACCAACTGACGCTGAGGCTCGAAAGTGTGGGTAGCAAACAGGATTAGATACCCT
+
FACF7BCGGFCFFGCFG,@,<C7+8EAFDGG@@CCCAFGG:FCFC@F:FDGGGCF@AF@<FEDE,+B=+=<BE,A,ECG995B??EE,BFF8EC<CFFCCF7CGGG9FF@GGGGGFDDDDC?C7FCGFF,:,,<3,@CF7+33@4:**>CFEG9:<<,=>33,3<;,83,,?3,==CGGGAF,<CC*4**=(44;.EDGCEGD#4=E/6,*,3CFF<D59?=(*'<<CF>@-:EC@:@9D:><E@,C,@83+FC8,,8+2+=,:,,B56,C,<F?DFAEFEFE<B+EFGF>4,,+8+=GGGE8EAGEFAAFGF?::,<?EFEB=,FCGEE@C@C8FFFFEEFCFFCGGE@FE<GFF8FE@B,GEAGE@:FFFAAFEFEEF@CGGGGGGGGGFECCC@<DECFCFFDBCGGGCCCCC
@s801 316
TGAGGAATATTGGTCAATGGGCGAGAGCCTGAACCAGCCAAGTAGCGTGCAGGATGACGGCCCTATGGGTTGTAAACTGCTTTTATAAGGGAATAAAGTGAGCCTCGTGAGGCTTTTTGCATGTACCTTATGAATAAGGACCGGCTAATTCCGTGCCAGCAGCCGCGGTAATACGGAAGGTCCGGGCGTTATCCGGATTTATTGGGTTTAAAGGGAGCGTAGGCCGGGGATTAAGCGTGTTGTGAAATGTAGACGCTCAACGTCTGCACTGCAGCGCGAAGTGGTTTCCTTGAGTACGCACAAAGTGGGCGGAATTCGTGGTGTAGCGGTGAAATGCTTAGATATCACGAAGAACTCCGATTGCGAAGGCAGCTCACTGGAGCGCAACTGACGCTGAAGCTCGAAAGTGCGGGTATCGAACAGGATTAGATACCCT
+
EFGGGGGGGGGFGGGGGGGGCEGGGGGGGFGGGGGGG8DEGGGGGFGGGGGFGGGGGGCGEGGDE<FE8FGGGFGGGGGGGGFGGGGEDFFDFEAEFGGGGGGFFGGACAFG7=FGGGGGAFGGGGGFGGGC?EEGGGGG<FFEEFEF=FGGGGGG<FGGFFFGGDGGFGCBFGGGGGG@FGGGG@EGGGGGGGEEC6E<GG+F;<7>G@9B<BCCG:EADGC=/:,(CB8FCDF??5AEFECCFG?FGGFG>EFFCGFF;F:EAC<C?FFC5C9:@:+++F8D3B8,,,AGD>@4+5AA9,FFGEFCEFGGFE8CBFF<GGEE>FCFEE,,:,FEFFE;EEFGFD@GGGGFDEGGFCFGDGEGGGCGGGGGGGGGFFGGGGGFCEDGGGFGGFGFFCGGFCGGGGGGGGGGGGDFFFEEFGFFF@,GGGGCCCCC
@s801 317
TGAGGAATATTGGTCAATGGGCGAGAGCCTGAACCAGCCAAGTAGCGTGCAGGATGACGGCCCTATGGGTTGTAAACTGCTTTTATAAGGGAATAAAGTGAGCCTCGTGAGGCTTTTTGCATGTACCTTATGAATAAGGACCGGCTAATTCCGTGCCAGCAGCCGCGGTAATACGGAAGGTCCGGGCGTTATCCGGATTTATTGGGTTTAAAGGGAGCGTAGGCCGGAGATTAAGCGTGTTGTGAAATGTAGACGCTCAACGTCTGCACTGCAGCGCGAACTGGTTTCCTTGAGTACGCACAAAGTGGGCGGAAGTCGTGGTGTAGCGGTGTAATGCTTAGATATCACGAAGAACTCCGATTGCGAAGGCAGCTCACTGGAGCGCAACTGACGCTGAAGCTCGAAAGTGCGGGTATCGAACAGGATTAGATACCCT
+
CFFGFFFFEGGGGGFGFGFFGGGGGGGGGGGGGGGGGGFGGGGDEEGFGGGGGEGFGGEGECEFGG<<FFCCFFFGGGCFE9<FFFGGGEFFDGG9FGGGFGGG@FD7F@FGGGFD<FDGGGGF9F<<F9,AE<9E,<:EFEFGGGGGDFGGGGF:>FG7>DCGG+>:FFEF;FCG>EGGE,7<CE*=F:::<FFGD=FF8;:BC7BF7)2<FAB-<:>;50C:CFGGFC?CFGG@:D:GG@=EC,<C>:73#5C<0F#@<34CFC@0F7<;C@8F?;=8DCGGFD@<?FFF9>@++FA<6,,,C>EFCEE=8+7GGGF=A,E@AGC8EA:,<?E8CFE8FF<8GGGGGFAFEEGGEGFFFFEEFDFGGGGGGFGGGFDGGGGFEF<GF@,EFFFFF:GFCCGFFEGEEGEGGGGGGFE<DCGGGGFFFFFCCCCC
@s801 318
TGGGGAATATTGCGCAATGGGGGAAACCCTGATGCAGCGACGCCGCGTGAACGAAGAAGTATTTCGGTATGTAAAGTTCTATCAGCAGGGAAGATAATGACGGTACCTGACTAAGAAGCACCGGCTAAATACGTGAAAGACGCCGCGGTAATACGTATGGTGCAAGCGTTATCCGGATTTCCTGGGTGTAAAGGGAGCGCAGGCGGTACGGCAAGTCTGATGTGAAAGTCCGGGGCGCAACCCCGGTACTGCAGTGGAAACTGTCGTATTAGAGGGTCGGAGGGGTAAGTGGAATGCCTAGTGTAGCGGTGAAATGCGTAGATAGTAGGAGGAACACCAGTGGCGAAGGCGGCTTACTGGACGATAACTGACGCTGAGGCTCGAAAGCGTGGGGAGCAAACAGGATTAGATACCCT
+
CF,EFEGGDF<E<FGGGCG,BBFGCEFGF?EFFDFGFG7@6FC:FGGE78DCDFCFEF8<B@AFFGGF=BC<<FE9@B@EA,C,,:E=DF=AFF?AFCA<:4::<CFGFFFGFGDFGGDDC8F7F@+,>DFGGF7,+,=<,>@C>@*51*<B;,=3:3,=FFFG9;<EE1<>,FCEG74?,27?F:*8*8<,,2<***7>:E:8:CG&/:,?C5:#?><C7@:FC?FG.@CECC>9'FFC>@#;FE8#>C8<,'=>??C=?3>9CFA;#<8FDA+8=8+B>+A4:@5,9EEC,,E@EAE9DFCC5C=9EEF<=@,7>?B3,EC9D=8GGFD9BE<,E,<DEFB7F7CB@68CGGGG@@GGFEFFAF<@@8@BC,FEFF@,F7GGEFCECFC,F<@@CCB@EFCEEEBCGGFA-9@B
@s801 319
TGAGGAATATTGGTCAATGGGCGAGAGCCTGAACCAGCCAAGTAGCGTGCAGGATGACGGCCCTATGGGTTGTAAACTGCTTTTATAAGGGAATAAAGTGGGGGTCGTGACTCTTTTTGCATGTACCTTATGAATAAGGACCGGCTAATTCCGTGCCAGCAGCCGCGGTAATACGGAAGGTCCGGGCGTTATCCGGACTTATTGGGTTTACAAGGTGCGCAGGCGGCGCGCAAAGGCAGCGGTCAAAGTGCCGGGCTCAACCCGGTGTCGCCGTTGAAACTGGCGGGCGCGAGTGCGTGAGAGGAAAGCGGAATGCGTTGTGTAGCGGTGAAATGCATAGATATGACGCAGAACTCCGATGGCGAAGGCAGCTTTCCAGCGCGCTACTGACGCTGAGGCACGAAAGCGTGGGGAGCGAACAGGATTAGATACCCT
+
FGFGGGGGFGGCGFFGFGCBFEEGEG@FGGGGFGCEFDCGFGCFCGEGGGGFGGGFF<FFFG+DF,EE8G,+8CEEFGFGEGGGGCFGGEFGGCEFFEDGGGGGCCFGFGGCGCA<<FEGGFGDGFFFGGEGDC;FGGGDGG+@CFCGGFGGGGCCFGGCDFFD@ECGG*CCFGGEG:7C?F><FFEGGCG:FGGGE**2?+,:9E;8/<:<+<CD6)837)**/**)??C#,<;3C<</<=98;>614**435:,@*+GC<8FF>*DE@5>3,F@=5++EFCC:7C=33=@3@3,,,B,EFAC4++E8FEEDGC7EFEGF>8)F=,EGGFF<E5@-9GGDFFGFC7E,,EEF8,FCB7F7GEGFGGF@<FCDC:++4FF>DF9GGGGEEGGFGGEFB96,GGGGGGGGGGFFB+@CFFCFGGGFFGGFFCCCCC
@s801 320
TGGGGAATATTGCACAATGGGGGAAACCCTGATGCAGCGACGCCGCGTGGAGGAAGAAGGTCTTCGGATTGTAAACTCCTGTTGTTGAGGAAGATAATGACGGTACTCAACAAGGAAGTGACGGCTAACTACGTGCCAGCAGCCGCGGTAAAACGTAGGTCACAAGCGTTGTCCGGAATTACTGGGTGTAAAGGGCGCGCAGGCGGGAAGACAAGTTGGAAGTGAAAACTATGGGCTCAACCCATAGCCTGCTTTCAAAACTGCGTGTCTTGAGTAGTGCAGAGGTAGGCGGAATTCCCGGTGTAGCGGCGGAATGCGTAGATATCGGGAGGAACACCAATGGCGAAGGCGGCCTACTGGGCACCAACTGACGCTGAGGCTCGAAAGCATGGGTAGCAAACAGGATTAGATACCCT
+
GEGGGGGGFGGGGGGGGGGGGGGGGGGGGGGGGAFEFFGGGGGGGGGFGGEGGDGGGGFFGCFDGGCGGGFGGF?FFGGGGGGGGGGGGGGGGGF<FBFGGGDGGGGGGGGF8FGGGGGGGGGGGEGGGGGGEGGGGGFFGFFGDDEGE7FFGGGGGGGDGF8FFFFCGGGGGGDGGEGGGGGGGFEE*5/?AAB#<=CEGEGC<@EGFGFFF,<GCCCFFF<@3@CFGGFGGGGFGGEFGGGGG6:DCGGFC9@=9CF9FGG<DDDC8GFF=04FEAD8GG;FFC8:GFFGGF>++F7=GFEE=FGGEEAFB7EGD<B8D@+FBC,E@,AGCGFF@<@77CB7GFEGGGGFGGGEGFCGFD,CGGFGEGGGFGFF@FEF,@FC9GGGFFFGGFDFEC9FGGGGGGGGGFFCCCCC
@s801 321
TGAGGAATATTGGTCAATGGACGAGAGTCTGAACCAGTCAAGTAGCGTGCAGGATGACGGCCCTATGGGTTGTAAACTGCTTTTATAAGGGAATAAAGTGAGTCTCGTGAGACTTTTTGCATGTACCTTATGAATAAGGACCGGCTAATTCCGTGCCAGCAGCCGCGGTAATACGGAAGGTCCGGGCGTTATCCGGATTTATTGGGTTTAAAGGGAGCGTAGGCCGGAGATTAAGCGTGTTGTGAAATGTAGACGCTCAACGTCTGAACTGCAGCGCGAACTGGTTTCCTTGAGTACGCACAAAGTGGGCGGAGTTCGTGGTGTAGCGGTGAAATGCTTAGATATCACGAAGAACTCCGATTGCGAAGGCAGCTCACTGGAGCGCAACTGACGCTGAAGCTCGAAAGTGCGGGTATCGAACAGGATTAGAGACCCT
+
GGGGGAFFGCFFGGGGGGGCFGGGGGDF9FGGGGGF<FGGGGGGGGGGDGGGGGGGGGEG@CGGGGGCGFGFGGEEFGGGGGGGGGGFGGGGGGGGGGGGGGGGGGGFFGGGGGGGGGGGGGGGFFGGGGGGGGGGGGFEFFEGEEGGGGGGGGGGGGGGGGGC>BCFGGGFGGGGG>BECFGGGGGGGDG=GGE87CFFGGGGGG<C?CFGFG>?CBCGDGCFGGGFCC;G?EE38DC?8FGGGFGGCC>C@DF6;GFDEFCF<E*<CFF2?D@C>=E61CGFFECFD><E5@8B>GFFEFGFEEFB+8E@4+E=4+FFDECC8GC=GFDC?99EFGGFF@,,8FGFFAFGFFFF:GGGGGGGGFFFC@GGGFFGGFCGGGGGFCACGFFGGFGF8GGGGGGGFFCEGFFFGFGGGFGEFEEGFGGGFB-CCCCC
@s801 322
TGGGGAATATTGCACAATGGGGGAAACCCTGATGCAGCGACGCCGCGTGGAGGAAGAAGGTCTTCGGATTGTAAACTCCTGTTGTTGAGGAAGATAATGACGGTACTCAACAAGGAAGTGACGGCTAACTACGTGCCAGCAGCCGCGGTAAAACGTAGGTCACAAGCGTTGTCCGGAATTACTGGGTGGAAAGGGAGCGCAGGCGGGAAGACAAGTTGGAAGTGAAAACTATGGGCTCAACCCATAGCCTGCTTTCAAAACTGCGTGTCTTGAGTAGTGCAGAGGTAGGCGGAATTCCCGGGGTAGCGGCGGAATGCGGAGATATCGGGAGGAACACCAATGGCGAAGGCGGCCTACTGGGCACCAACTGACGCTGAGGCTCGAAAGCATGGGTAGCAAACAGGATTAGATACCCT
+
GFGGGGE8FGFGGGGGGGGGGGGGDEFGG?FGGGGGGGGGG>FGGGGGGEGGGGGGFGGFGGGEGGCGGGGEFGGGGGGFFEFFFGGGGFGFGGGGGGGGGGGEGGFGFFGGGGGGGGEGGGDGGGGGGFCGGGGGFFFGCCFFGEGGGGGGGGGGGGGGGGFDFF@=CG@;FGGGGE@CGGGEFF@>-8C::FG7=>E<=CEGGG75CEGG?FFGGFGGFDCEFGGGD22<><CGFFGGG@CC8FD:FG@GGGFFE89C9FF:DEFDCEF?DE:FGGGGGFAFGGC@CCDEEE>@+C>DA,B@)B:GGFGE:=:B+C,AF=F=,GGGFCEEBFFGGGEB@CGDEEFGFCCFCFGFEFEBFDFGGFEDGDFFGEGFDF;GFFACCCGF9GFGGGFFCC,FFGGGGF69F<CCCCCC
@s801 323
TGAGGAATATTGGTCAATGGACGAGAGTCTGAACCAGCCAAGTAGCGTGCAGGATGACGGCCCTATGGGTTGTAAACTGCTTTTATAAGGGAATAAAGTGAGTCTCGTGAGACTTTTTGCATGTACCTTATGAATAAGGACCGGCTAATTCCGTGCCAGCAGCCGCGGTAATACGGAAGGTCCGGGCGTTATCCGGCTTTATTGGGTTTAAAGGGAGCGTAGGCCGTCTGGTAAGCGGGTTGTGAAATGTCGGGGCGCAACCTGGGCATTGCAGCGCGAACTGTCAGACTTGAGTGCGCGGGAAGTAGGCGGAATTCGTTGTGTAGCGGTGAAATGCTTAGATATCACGAAGAACTCCGATTGCGAAGGCAGCTCACTGGAGCGCAACTGACGCTGAAGCTCGAAAGTGCGGGTATCGAACAGGATTAGATACCCT
+
EFGGGFFGGGGGGGGGGFGGFGGGGGGGGFGDEFCEGCF=CFFGGGGGGGGGGGGGGGCFE:FGGGDEGGEGGGGGGGFCF,AFFEGGGDFF8EEFGGGGGGEGGGFGFFGGGGGGGGGGGGGGGGGGGEGGGGCEFGGFGF:F7+@BFGGGGGDFGGGGGGGGGG7FE7FGDFFGG7@GGGEFE7CGGFGGGGED**4:+=FCF5<:B>?GCF?GGFFDE@8?FECCCC88FCG8/#F;CC7FFCF77DGFDGG;#;FFECCG3FEFGGGFB@2CDE;8DC89GGFFDGEFAEEF+ECFDE?<<8@CEE9>+CGDEEGFEEEGFGGGGGFF9<GGFGFCGGGGGGGGF?9DAGEGDGGEFECFGE<FFCFEFGGFGGGGGGGGGGGGFF@CFFGGGEF@FDGFFGGGGGGFGGGGFGGFGGGGGFFGGGGCCCC@
@s801 324
TGAGGAATATTGGTCAATGGACGAGAGTCTGAACCAGCCAAGTAGCGTGCAGGATGACGGCCCTATGGGTTGTAAACTACTTTTATAAGGGAATAAAGTGGGAGTCGTGACTCCCTTTGCATGTACCTTATGAATAAGGACCGGCTAATTCCGTGCCAGCAGCCGCGGTAATACGGAAGGTCCGGGCGTTATCCGGATTTATCGGGTTTAATGGGAGCGTAGGCCGGAGATTAAGCGTGTTGTGAAATGTAGACGCTCAACGTCTGCACTGCAGCGCGAACTGGTTTCCTTGAGTACGCACAAAGTGGGCGGAATTCGTGGTGTAGCGGTGAAATGCTTAGATATCACGAAGAGCTCCGATTGCGAAGGCAGCTCACTGGAGCGCAACTGACGCTGAAGCTCGAAAGTGCGGGTATCGAACAGGATTAGATACCCT
+
EFGGGGGGGGGGGGGFGGEFGGGGGGGGGGGGGGGGGGGFGGGGGGGCGGFGGGGGGGGGGGGGGGGFDGEGGGFGGGGGFDGGGGGGGGGGGG9EGGGFFGGGGGGGG=FFFGGFFGGGGFGGGGEGGGGGGGGGGFGGGGEGGGGGGGFGGGGGGGGFGGGGGGGGGGG9FF7CF@GGGGGGGGGGEGCF9FFEEEF?G:FFG<CCFF7;CGGGG5CFFGGGGGGGGGG?F>GF*GCEECFGGGGGGGFFGEEFGGGFFDFFEG@AGDEDEFEEEEECFGGGFF8B9FFA0GEECC=C>?9GFCF+EFFCE@78CCFEFFDGFFEFF;FAAGGGFFF,E@,CGGFGFFEE,@7GF<DCC7CFFFGGGGGGGGGFGGEGGFCC9GGGGCFEGDCGGDGDGGGFGGGGGFCDGGGGGGGFGFGGGGGGGGGCCCBC
@s801 325
TGAGGAATATTGGTCAATGGGCGGAAGCCTGAACCAGCCAAGTAGCGCGCAGGATGACGGCCCTATGGGTTGTAAACTGCTTTTATGCGGGGATAAAGTGGGCCACGCGTGGTCTTTTGCAGGTACCGCATGAATAAGGACCGGCTAATTCCGTGCCAGCAGCCGCGGTAATACGGGAGGTCCGGGCGTTATCCGGATTTATTGGGTTTAAAGGGAGCGCAGGCCGCCGGGCAAGCGTGTTGTGAAATGCAGTCGCTCAACGTCTGCACTGCAGCGCGAACGGCCCAGCGTGAGTGCGCGCAACGTTGGCGGAATTCGCCGTGTAGCGGTGAAATGCTTAGATATGGCGAAGAACTCCGATTGCGAAGGCAGCTGACGGGTGCGTAACTGACGCTCATGCTCGAAAGTGCGGGTATCGAACAGGATTAGATACCCT
+
DGGGGGGGGGGGGGGEFGGFDFGFGGGGG8FFGFGGGGGGGFFGGGGGGGGGGGGGGGGGGFGGGFFGGGGGE?FFGGGGGGGFGGGGEGGGGGGFFFGGGGGGGGGGGGGGGGGGGGGGGGGGGGGGGGGGGGGGGGDGGGGGEGGGGGGGGGGGGGGC7FCGGGGGGGGG92<FCEGG;EGGGCEECEGGCGEGGGGD7CF@FF<C1FEEFG><C42>>5CGGEEDGCEEEGGFGGFF5F=?7CFGG>FF<GE<;CEECE@9AGGGFGC6C:>C>C893*@<C:+F37GGFFEEGGCF8A=7FB+CDFCFFCGGEGFFFFGDFGEFFEF<?GGGFFGDE,FF:GEFBA9FECGEDGGGEEC7GFFGEFDGEGGF7FFEGGFGFFCEGGFEF<CDE7EFDFF<E>GGGFFFGGGGGGFFDGGGGGFGFA@@A-CC
@s801 326
TGAGGAATATTGGTCAATGGGCGAGAGCCTGAACCAGCCAAGTAGCGTGCAGGATGACGGCCCTATGGGTTGTAAACTGCTTTTATAAGGGAATAAAGTGGGGCTCGTGAGCTCCTTTGCATGTACCTTATGAATAAGGACCGGCTAATTCCGTGCCAGCAGCCGCGGTAATACGGAAGGTCCGGGCGTTATCCGGATTTATTGGGCTTAAAGGGAGCGTAGGCCGCGGGTTAAGCGTGTTGTGAAATGTAGGGGCTCAACCTCTGCACTGCAGCGCGAACTGGCTTGCTTGAGTACGCACAACGTGGGCGGAATTCGTGGTGTAGCGGTGAAATGCTTAGATATCACGAAGAACTCCGATTGCGAAGGCAGCTCACTGGAGCGCAACTGACGCTGAAGCTCGAAAGTGCGGGTATCGAACAGGATTAGATACCCT
+
CGGGGGGGGGGGGGGGGGFGFGGGGGGGGGGGGGGGGGGGGGGGGGGGGGGGGGGGFFEFGGGGGGFFGGEFGGGGGGGGGGGGGFGGGDGGGF9EFGGGGFEGGGGGGEEGGGGGGGGGGGGGGGGGGGGFGGGGGGGGFFGGGGGGGGDGGGGGGGGGGFFGD8CCCFFFFGGDBFEG7FCFGGGEGGGFGG@FGG?GGGG9F7=.8,?<FG/*=>C;@:CGGGG?;>,CCGG<C;GECGGGFGGGGF=GGGGFB=EFCG?FFFCGFFGFFGGGFF?FGGFFGGGF=EFFFFEFEGC@FFGGGC>F=8C,+FGGGFFGFFC85GEFFEE,EEE=9GFEB8FFACECFEAEC,+CF@DDGEGFFFFFF@FGGG@FEFGGGGGGGFE@7FF@AE9GFFECDGGGGEGGGEFGGGFGGGGFGGGGFCF9GFFCCCB9
@s801 327
TGGGGAATATTGCACAATGGAGGAAACTCTGATGCAGCGACGCCGCGTGAAGGATGAAGTATTTCGGTATGTAAACTTCCATCAGCAGGGAAGAAAATGACGGTACCTGACTAAGAAGCCCCGGCTAACTACGTGCCAGCAGCCGCGGTAATACGTAGGGGGCAAGCGTTATCCGGCTTTACTGGGTGTAAAGGGAGCGTCGACGGCACGGCAAGCCAGCTGCGAAAGCCCGGGGCTCAACCCCGGGACTGCATTTGGAACTGCTGAGCTAGAGGGTCGGAGAGGCAAGTTGAAGTCCTAGTGTAGCGGTGAAATGCGTAGATAGTAGGAGGAACACCAGTGGCGAAGGCGGCGTACTGGACGATAACTGACGCTGAGGCTCGAAAGCGTGGGGAGCAAACAGGATTAGATACCCT
+
EEGGGEEEEEFGGGGGFAFF9FFGGGGFGGGGGGGGGGEFFEGEEEE@CEFEGGGG8EFEGGGGGGGFFGGCFGEFFGGGGGGGGGGGDECFGFGFFFGGGGGGFGFFEGGDGGGCFCF,ACCCGDEDFFE@EDF8FEFGFFCFGGGG*B*3<@FB<:<CC74*<CCE7FF,@CG@*1<C<:AFB@FG*8,,7<F*=EE8*7CCCEC5::EDE*858)**9?+2::?DGGC*?CD>,>.@CF=>8?C3745:A1@:<3+38EG,(<,$37,>D8#24<=C=FDEA=5,@,,=9EFGFFFEE?@B==@CAEFECGCGCFFFADFF<FCGFEEF,E8EF<EFFFFFGGFGGGGEF9DFB::EECGFFAEFCCB@DCGGGGGFGGFE@BEDGGGGGGFE8EFDEEEDGGGGGF@8CC-C
@s801 328
TGAGGAATATTGGTCAATGGGCGAGAGCCTGAACCAGCCAAGTAGCGTGCAGGATGACGGCCCTATGGGTTGTAAACTGCTTTTATACGGGGATAAAGTGAGCCACGTGTGGCTTATTGCAGGTACCGTATGAATAAGGACCGGCTAATTCCGTGCCAGCAGCCGCGGTAATACGGAAGGTCCGGGCGTTATCCGGATTTATTGGGTTTAAAGGGAGCGTAGGCTGGAGATTAAGCGTGTTGTGAAATGTAGATGCTCAACATCTGCACTGCAGCGCGAACTGGTTTCCTTGAGTACGCACAAAGTGGGCGGAATTCTTGGTGTAGCTGTGAAATGCTTAGATATCACGAAGAACTCCGATTGCGAAGGCAGCTCACTGGAGCGCAACTGACGCTGAAGCTCGAAAGTGCGGGTATCGAACAGGATTAGATACCCT
+
FGFGGGFEEGGDGGGGGGGFGGGGGGGGGFGGGGGGCFGFGG@EGGGGGEFGGGGGFGGCFFGGGGCFCFC@:FFGGGFGGGGGGFGGGD7FG7AFGGGGGGGGGGGGGGGGGGGGFFFGFGGGGGGGGGFGAFFGGFGGDGFFE+@DFFGGGGGGGGFFFGGC7*CFGGGFDFEGGGCGFFFGGC*=FGE<FFEEC7<:9=FC<)>CGDFF8CGGG8:F:106#;FDGGGGGGG5GC>A;D<;@8EFFGFFB@?FCF<9FGFGDF:F<CECGFB84C3:==CFCCFA=6,E*CCBECFE>?AFB6EC@EEEEEE,@,@FDFFFDFAFF;CAFFGGGGGEF8E8GGFGFF<EECBEC,E@+B@@E6,<8CFF@FFGGGDGGFGFDFEF:EEEFDE<FBGCDFEEC7GEDGGFGFF;@FFEFGGGGGGGFB<@CCCC
@s801 329
TGAGGAATATTGGTCAATGGGCGCAGGCCTGAACCAGCCAAGTCGCGTGAGGGAAGACGGTCCTACGGATTGTAAACCTCTTTTGTCGGGGAGTAACGTGCGGGACGCGTCCCGTATTGAGAGTACCCGAAGAAAAAGCATCGGCTAACTCCGTGCCAGCAGCCGCGGTAATACGGAGGATGCGAGCGTTATCCGGATTTACTGGGTGGAAAGGGAGCGTCGACGGCACGGCAAGCCAGATGTGAAAGCCCGGGGCTCAACCCCGGGACTGCATTTGGAACTGCTGGGCTAGAGTGTCGGAGAGGCAAGTGGAACTCCTAGTGTAGCGGTGAAATGCGTAGATACTAGGAGGAACACCAGTGGCGAAGGCGGCTTGCTGGACGATGACTGACGTTGAGGCTCGAAAGCGTGGGGAGCAAACAGGATTAGATACCCT
+
@FGGGGGGG9FFGGGGGGGG?F>FGGGGGFGGGGGGGGGGCGFGGGGEGGGGDGGGFGGGGGGGGG>FGGDFGGGGGGGGGGGGEGGGGGGGG:EGGEGGGGGGGGGDGCGGGGFFGGCFCCFGFGGGGGGGGB7DFC@EFGGGGCEGGGGGGGGDEFFGGGFGCEGGEGGGC:FGE*C=CFCGCEGGGGG>FGDE*CGGGGG?@F,;*82A;:CGGEGD..1=EDED:CE55C8?G>FF@CGF9AF>FF8C:CGFE8<9FFGGGGGFFGGCGFE<CCCC4FGDDB,AF?A4*FDGGGGGFEFFE9AFE;;E8EE8F<GEFE@=@C,9;=C5,:GGFFAEEDAEGGGGFAGECC@EF<8DGEGGGGGGGGFFGGGGGFEGFCFFEC,EGDDDGDCF8GEF<7GFFFCDGGGGFGFFGGGGGGGGGGGGGFGCCCCC
@s801 330
TGAGGAATATTGGTCAATGGACGAGAGTCTGAACCAGCCAAGTAGCGTGCAGGATGACGGCCCTATGGGTTGTAAACTGCTTTTATAAGGGAATAAAGTGGGAGTCGTGACACCTTTTGCATGTACCTTATGAATAAGGACCGGCTAATTCCGTGCCAGCAGCCGCGGTAATACGGAAGGTCCGGGCGTTATCCTGATTTATTGGGTTTAAAGGGAGCGTAGGCCGGAGATTAAGCGTGTTGTGAAATGTAGACGCTCAACGTCTGCACTGCAGCGCGAACTGGTTGACTTGAGTACGCACAAAGTGGGCTGAATTCGTGGTGTAGCGGTGAAATGCTTAGATATCACGAAGAACTCCGATTGCGAAGGCAGCTCACTGGAGCGCAACTGACGCTGAAGCTCGAAAGTGCGGGTATCGAACAGGATTAGATACCCT
+
EFE9DE@F@FF9<EFDF<FFFFGEGGGEGFAF,EEGGGDC<FC6EGGGG:C<EEFFFFGCCECGG89@EFC7=DFGGFGFDDFC<EFGGGGG=AEEFGGF<<<+BFCFGDF,B4?C9?<FFCBEBFGFGGG9FGGGCDF9,+8>>@F,D9<<DGG@FCGCF8DGDGE75C7@<@DC<3>>BC9F:1;:F7*8@4%7=C?GF=#<:F?94+2,D?;DE>FA(8:55:E:EGG@>E1/C>CE,82757#DFC(3*#:@AF$@*#9F<<,,,@+6+>+@8@+D8>A,9C5,=,EGFF@+C8,?9,,8ECBEDAC>9=7EEDC,F@EG>CGGGGFFE<9GFEBCGFGFE@C@F<FDF?DCCFF7FCCFGFGFGGFGE9FCGGGGGDGFCFEGGGFEF<9DFGGGGGGGGEGDECGGGGGGGEF<GGGGGGGGGGGCCB@C
@s801 331
TGAGGAATATTGGTCAATGGGCGAGAGCCTGAACCAGCCAAGTAGCGTGCAGGATGACGGCCCTATAGGTTGTAAACTGCTTTTATAAGGGAATAAAGTGAGTCTCGTGAGACTTTTTGCATGTACCTTATGAATAAGGCCCGGCTAATTACGTGCCAGCAGCCGCGGTAATACGGAAGGTCCGGGCGTTATCCGGATTTATTGGGTTTAGGGGGAGCGTAGTCCGGAGATTAAGCGTGTTGTGAAATGTAGAGGCTCAACCTCTGCTCTGCCGCGCGACCTGGGCTTCTTGAGTACGCACAACGTGGGCGGAATTCGTGGTGGAGCGGTGAAATGCTTAGATATCACGAAGAACTCCGATTGCGAAGGCAGCTCACGGGAGCGCAACTGACGCTGAAGCTCGAAAGTGCGGGTATCGAACAGGATTAGATACCCT
+
EFGGGGGGGGGGGGGCFFGFEGGGDEEGGFGCFGGGGFGFGGGGGGEFGGG9FFFFEEFGGGGGDGGFGFFGGGCCFGGGCEFGFCFGFFF8EFGGFGGGGGFF?ECGDGGGGGFGG?EFFGGGFGGEEFF9,CEEGG9,B4C+C7>BBE,?B<,BDGGFF@FFE7FFGE@FGCCC@E:7,>D:CF*****,<CFC7*8?C?99CC<FEG,<C77C>5CGFB#<62E-858<F0<)C9(CD;CEACC,@:2B@<>,;DCFCFC8CB@#/33+%:+83EG#5#AC,,B<,,FGD>+B=<C8,4+FB+@F>,FE>EC=+A8EEE6+BGFAEC,?,E<C,-B,FFFA,,CFFA<?=?@=DGF@@@GGGEFC,DGGFFB:7D@B4F@E9<GGGGFEGGFGGEGFGGGGGGGGGGGGEFCGGGFDCCGF@,GGGGFCCCCC
@s801 332
TAGGGAATCTTCGGCAATGGGGGCAACCCTGACCGAGCAACGCCGCGTGAGTGAAGAAGGTTTTCGGATCGTAAAGCTCTGTTGTAAGAGAAGAACGTGTGTGAGAGTGGAAAGTTCACACAGTGACGGTAGCTTACCAGAAAGGGACGGCTAACTACGTGCCAGCAGCCGCGGTAATACGTAGGTCCCGAGCGTTGTCCGGATTTATTGGGCGTAAAGCTAGCGCAGGCGGTTTAATAAGTCTGAAGTTAAAGGCAGTGGCTTAACCATTGTTCGCTTTGGAAACTGTTAAACTTGAGTGCAGGAGGGGAGAGTGGAATTCCATGTGTAGCGGTGAAAGGCGTAGATATATGGAGGAACACCGGTGGCGAAAGCGGCTCTCTGGTCTGTAACTGACGCTGAGGCTCGAAAGCGTGGGGAGCAAACAGGATTAGTTACCCT
+
@FFGGFFFFGDGEFGGGGFFGGGGGGGGGFGGGGGGGG@FFGGGGGG+CCFGFGGGGGGGFGG,F@FEEDFGF<FGFEFFGFEGGGFGGGGGGGGGGFFFG8FFFGGGGFGGGGGGGGGGGGGFGGGGGGG=BGGGFGGGGFGFFEGFFGEGGGG,>CCEGG>FFGGCGFFGEGG7<FFGGFGA:<7BCFECC<:8E=FGGDE8CCF@9FDFGDE<E>CF#855E6ED=:E;9D2E;EEF<C,:@C8>CCFFGGGFFGGGDA,BCFCF9=@==C+;48EECEDAA+FD?,<,56<8EDE>B,,4+8BFB9,<9ECE=449,FF,GFF=8>7FB;;GF?A+FD<,,DCEDFFGFE,FC88+++@GEECB,,6:GECFCFCC-,8DGGGGGGFF:FB,:C,8GGGGGGEFDECGGGGGGGF9F8GFF9GGF@8GFE8FBCCCC
@s801 333
TGAGGAATATTGGTCAATGGGCGAGAGCCTGAACCAGCCAAGTAGCGTGCAGGATGACGGCCCTATGGGTTGTAAACTGCTTTTATAAGGGAATAAAGTGAGTCACGTGTGACTTTTTGCATGTACCCTATGAATAAGGACCGGCTAATTCCGTGCCAGCAGCCGCGGTAATACGGAAGGTCCGGGCGTTATCCGGATTTCTTGGGTTTAAAGGGAGAGTAGGCCGTCTGTTAAGCGTGTTGTGAAATGTCGGGGCTCAACCTGGGCATTGCAGCGCGAACTGGCAGAGTTGAGTGCGCAGGAAGGAGGCGGAATTCGTCGTGTAGCGGTGAAATGCTTAGATATGACGAAGAACTCCGATTGCGAAGGCAGCCTGCTGTAGCGTAACTGACGCTGAAGCTCGAAAGCGTGGGTATCGAACAGGATTAGATACCCT
+
CFFGGGFGGGGGGGGGGGFG?FFEGGGGGGGCGGGGGGGFGGGGGCEFCGFFFGGCFGGC@CFFGGG8FGGBC9ECGGAFGFGDGCFGGGG?DGGFFFGGFFGFGGCFGFGGGCFGGG7FGFDFDFFGGFGGFFGDFGGGG@FEGGG@CCEFF,BCB9BFFFGBFGGGGDG;FGFCF7*FCCCCCEECFGGC:C:<7*8>+99,?<<<F:,<B9CGG)/C**+<7CE1;8CC?9<<ED>0A@F8<9F7FF:FGEG,,;:8CF:BFC.AFCF>F<38-=2=?GGGDFC<,D3,0EEF7F9<659FGCCFC?GFFCGC7GFFFEC88CFCFEFCE9AEECCFFFGFFC<GGFEEC@@7B,GGGGGGFCDGC8FFB,GF@GGGFF7GFFFFCCCGEDGGFC@FD@FCBCCEGFE@FFGGGGGEFCGGFFGGGGGCCA@B
@s801 334
TGAGGAATATTGGTCAATGGACGAGAGTCTGAACCAGCCAAGTAGCGTGCAGGATGACGGCCCTATGGGTTGTAAACTGCTTTTATAAGGGAATAAAGTGAGTCTCGTGAGACTTTTTGCATGTACCTTATGAATAAGGACCGGCTAATTCCGTGCCAGCAGCCGCGGTAATACGGAAGGTCCGGGCGTTATCCGGATTTAGTGGGTTTAAAGGGAGCGTAGGCCGGAGATTAAGCGTGTTGTGAAATGTAGATGCTCAACATCTGCACTGCAGCGCGAACTGGTTTCCTTGAGTACGCACAAAGTGGGCGGAATTCGTGGTGTAGCGGTGAAATGCTTAGATATCACGAAGAACTCCGATTGCGAAGGCAGCTCACTGGAGCGCAACTGACGCTGAAGCTCGAAAGTGCGGGTATCGAACAGGATTAGATACCCT
+
@FCFGCFCD9CFFGGFFGGFGGGGGGGCFCFGGFFGGFA?EFEEEFFGGGGGDGGGGFGGGGDGFGGGGGGGGGGFGGGGG9?FGFFFGGGBFFGFEEFGGGFGGA=FGGGGGGCFGCGGGEDGGGGGGGGGCGFGGGCEFF+@EGGFGGGGGGD+DFCDFD8D@>CC7FED9@@@@@*FGCECFDEEF7C5B7=8582,*#7<B:<?;?<9BFEFC2C>5:)=<5(.5>23>7<=CDCCFECCG,,GFF;>FA68,GFC@FEFF;>,@,@5:>>EED?6+D8GGF<:,B<A=+=C6F@AAA7,+4F>FGED@DECCFE<BF@6AECEDDC,CFE@9<,=9,6,FFE<<?,FF?DGFD<EF7C4CCEGGFGGF,GGFE@CGGGFEGGGGFCCFE@ACGGGGGGFFF@+GGGFDGGGGGFFDFFGGGGGDCF@CC@C
@s801 335
TGAGGAATATTGGTCAATGGGCGAGAGCCTGAACCAGCCAAGTAGCGTGCAGGAAGACGGCCCTATGGGTTGTAAACTGCTTTTATACGGGGATAAAGTGAGCCACGTGTGGCTTATTGCAGGTACCGTATGAATAAGGACCGGCTAATTCCGTGCCCGCAGCCGCGGTAATACGGAAGGTCCGGGCGTTATCCGGATTTATTGGGTTTAAAGGTCGCGTAGGCCGTCGGTTAAGCGTGTTGTGCAATGTCGGGGCTCAACCTGGGCATTGCAGCGCGAACTGGCAGACTTGAGTGTACAGGAAGTAGGCGGAGTGCGTCGTGTAGCGGTGAAATGCTTAGATATGACGAAGAACTCCGATTGCGAAGGCAGCCTGCTGTAGTGCAACTGACGCTGAAGCTCGAAAGCGTGGGTATCGAACAGGATTAGATACCCT
+
BFGGGGFGGEGGGGGG<FDDCGGGGGGGGFGEGGFFGGGFEGGGGGGGGG<@FEFGGGDGGFCGGGFGGGEFGGC<FGGFGGGFGFGFGGDE:=ECFFGGEGGG?FG<EGFGGGGGAEFGGGGG9BE7=DDGGGGDBFGGGGCCGGGGFGGFGGGCF,@CCFEG>EGGGGE7FFDGCGGG7C::**7<<***?F7BEDECG@F99F;EECFGFF-18;C79>EF(9CC#CEGGC74C5*E@C+/#:>EF<@@C5DDC=F:#B<8EFGGFDF>GD<FEF==9FEAF8,B=84,0B7:=;FDA96,E=BFC>F>6+>+=FB7FA@4)@,9GGE@?D?9,FA9EACGGGGGFFE<EFFCGEF::CC?GGFGCB,DGGGDF<F@GGGFGFFDEGFGGGDFCEGFFGGGEGGGGGGGGFECEFGGGGGGGGGFGFC8CCCB
@s801 336
TGAGGAATATTGGTCAATGGGCGAGAGCCTGAACCAGCCAAGTAGCGTGCAGGATGACGGCCCTATGGGTTGTAAACTGCTTTTATAAGGGAACAAAGTGAGCCTCGTGAGGCTTTTTGCATGTACCTTATGAATAAGGACCGGCTAATTCCGTGCCAGCAGCCGCGGTAATACGGAAGGTCCGGGCGTTATCCGGATTTAGTGGGTTTAAAGGGAGCGTAGGCCGGAGATTAAGCGTGTTGTGAAATGTAGACGCTCAACGTCTGCACTGCAGCGCGAACTGGTTTCCTTGAGTACGCACAAAGTGGGCGGAGTTCGTGGTGTAGCGGGGAAATGCTTAGATATCACGAAGAACTCCGATTGCGAAGGCAGCTCACTGGAGCGCAACTGACGCCGAAGCTCGAAAGTGCGGGTATCGAACAGGATTAGGTACCCT
+
BFGFGGGCFGGGGGGGGGGGFGGGGEGGGGGGGGGGGFDDGFGGGGGF>GFFF@FFFFEEFEGGGGGGGGGGGFC<DECEF,CEEGGGGDGGGGGGGGGFGGGGGGGGGAEFF=EDFEGGGEGFGGGGCGFGGGGG9EFGGGGGDGGGGFGGGGGGGFGGGFFGGDCGG7FF,,6CF*>C2,?<CCEGEG*;FGGGG5CE++?FCF7<=5BC9?-<E8<6)3>9:>;35#/CF0<2<0>CC@#+29@9F7GGF08D:9=FFB9D=;@7F,@*@+836,+88CGFDCB:,CDGDCE>C9BB,5@,C6EFC6FGFB8+=99=DAEC=F8>@,B;?FE,@<,?A,GFFFC4@EGGEFC@?@FFF??7FE6@FFCGFFGGGGGGGGGFFE9GGE@GF@CFFEDGDFGGFGGGGGGGGGGFEF<EFGFFB,FFDFGCCCCC
@s801 337
TGGGGAATATTGCACAATGGGGGAAACCCTGATGCAGCGACGCCGCGTGGAGGAAGCAGGTTCTCGGATTGTAAACCCCTGTTGTTGGGGAAGATAATGACGGTACCCAACAAGGAAGTGACGGCTAACGTCGTGCCAGCAGCCGCGGTAAAACGTAGGTCACAAGCGTTGTCCGGAATTACTGGGTGTAAAGGGAGCGTAGGCGGGAAGACAAGTTGGAAGTGAAATCGATGGGCTCAACCCATAAACTGCTTTCAAAACTGTTTTTCTTGAGTAGTGCAGAGGTAGGCGGAATTCCCGGTGTAGCGGTGGAATGCGTAGATATCGGGAGGAACACCAGTGGCGAAGGCGGCCTACTGGGCACCAACTGACGCTGAGGCTCGAAAGTGTGGGTAGCAAACAGGATTAGATACCCT
+
E8@EC6@<E@EFFAFAC9,,;BFBCCCFF@C8EGAC<B:F@:@FFEE:CD:CB@FG,FEFG,,C?FD+4+,,,AACFGFE7FGC?FFGEE=FC:5FGG9,5CFF<>FFDF@@FEFBFC,8=DEG@:<BC+,++5>@C,3*<FD3:**:<=C<FEFFFFC9=CC,>/*+1<**,24<BFG,,5<B7F,<*7<C7C.'*2/(-)2+>:C59CF?<>?4GC?5,32,FB:,33,>7FE::+><<C9CFAGFD>8+>=C=>;?GFECFGGEB8DC,:F=,,E>,,D@4D>FCCDEFDGGGGDEF=CC+FEE@9;9;GGGED5<CCECGGGGGECGCCF@F8GGGEE?,EFCCFGFFFFFFEC<,AGEGGGFGGEEGGGFFFGECFGFFFFGGGFF;EF9FFCFF<GGGGGCGFF<CCCCC
@s801 338
TGAGGAATACTGGTCAATGGACGAGAGTCTGAACCAGCCAAGTAGCGTGCAGGATGACGGCCCCATGGGTTGTAAACTGCTTTTATAAGGGAATAAAGTGAGTCTCGTGAGACTTTTTGCATGTACCTTATGAATAAGGACCGGCTAATTCCGTGCCAGCAGCCGCGGTAATACGGAAGGTCCGGGCGTTATTCGGATTTATTGGGTTTAAAGGGAGCGTAGGCCGGAGATTAAGCGTGTTGTGAAATGTAGATGCTCAACATCTGCACTGCAGCGCGAACTGGTTTCCTTGAGTACGCACAAAGCGGGCGGAATTCGTGGTGTAGCGGTGAAATGCTTAGGTATCACGAAGAACTCCGATTGCGAAGGCAGCTCACTGGAGCGCAACTGACGCTGAAGCTCGAAAGTGCGGGTATCGAACAGGATTAGATACCCT
+
FGFGGGGGG,FGGGGGGGGGGGGGGGGGGGGGGFGGGGGGFGCGGGGGGGGGGGGGGGGGCFGD7EFGFGGGBFDGGFGFDDFGGGGGGGF4EFFFGGGGGGGGGAFGFCFGCEGGGGGGGGGGGGGGG9FFFGGGGGGGEGGGGGGGGDFGFGGGGGGGGGGGGGEGC>BEFEDFGCCCEGGGEGGG=:CE93<EDCFGG:GEFFCF,C@<BFG?GBDD?>CFCBG5E;?+<8CAE9>$?C+B=CCFFF1?@9FCD338*1FCFFGC2D86+==>6364)8FFFEGFFDDA)EGGGGFDCGECECFBDFADD>+GGGGGGFGE>EDGEEGF?<FGDCGFE@?:CDGGGGGGFBFCEFGGGFFCFGFGGGGGGGFFF8GEDGGGGGFEGEBGF?<FGGGGGGGGGGGFEGGGGFGFGGGGGGGGGGGGGGFBCCCC
@s801 339
TGAGGAATATTGGTCAATGGACGAGAGTCTGAACCAGCCAAGTAGCGTGCAGGATGACGGCCCCATGGGTTGTAAACTGCTTTTATAAGGGAATAAAGTGAGTCTCGTGAGCCTTTTTGCATGTACCTTATGAATAAGGACCGGCTAATTCCGTTCCAGCAGCCGCGGTAATACGGAAGGTCCGGGCGTTATTCCGATTTATTGGGATTAAAAGAAGAGTAGGCCGGAGATTAAGCGGGTTGGAAAATGTAGATGCTCAACATCTGCACTGCAGCGCGAACTGGTTTACTGGAGTACGCACAAAGCGGGCGGAATGCGTGGTGTAGCGGTGAAGTGCTTAGGTATCACGAAGAACTACGAGTGCGAAGGCAGCTCACTGGAGCGCAACTGACGCTGAAGCTCGAAAGTGCGGGTATCGAACAGGATTAGATACCCT
+
FFFG@AFFGGFEFGGFGAF<@EF::CFEFGFFGFCE8FFCDGGGGGEEGGGGGGGGGG7B@FGEGGCFFFDGEDFACFGGGAFGGF,,5,BEFCF,C<FDF9,5CFDF<EF,B<?FEC+FAF9FEFE<FGG<FBFCCFFGGGEEEE8,?FF<<@,@<,FCF8BF@:CFFCC:CF87CF:FFG97*>;=<188;F,,1*8:+@FF?E*?B,29+,*)5(:91/;;2;:+FE,<1:E>:*>>,,5,7E;99;,;CA@6,,3,,,,3FD:D>,F>C>6FCC+DCDF<C,8,,8=A8+1B=>6C4+=C6+@=+?@>8@8+8:+@F9CGFGEEEEC45,?@859FF@?==C,DDEEF?8,8,?:4+:EFFFBGGF<DE,FFFEBCCDGGFC,CGFBDFEGFA7EE@@FC;+FC@CGGEFGGGFGGFDGFE,GGFFC8CCCA
@s801 340
TGGGGAATATTGCACAATGGGGGAAACCCTGATGCAGCGACGCCGCGTGGAGGAAGAAGGTCTTCGGATTGTAAACTCCTGTTGTTGAGGAAGATAATGACGGTACTCAACAAGGAAGTGACGGCTAACTACGTGCCAGCAGCCGCGGTAAAACGTAGGTCACAAGCGTTGTCCGGAATTACGGGGTGTAAAGGGAGCGCAGGCGGGAAGACAAGTTGGAAGTGAAATCTATGGGCTCAACCCATAAACTGCTTTCAAGACTGTTTTTCTGGAGTAGTGCAGAGGTAGGCGGAGTTCCCGGTGTAGCGGTGGGATGCGTAGATATCGGGAGGAACACCAGTGGCGAAGGCGGCCTACTGGGCACCAACTGACGCCGAGGCTCGAAAGTGTGGGTAGCAAACAGGATTAGATACCCT
+
BFGGDBFFGGF9FCGGCFC8AFGGCDGG76C,CEEC,B:CE@>:@@C+>68FFGGGG@EFFEFEFDCCB?FFGGGFGGGFFG<FDEFFG@G?F8,CFGGGCFBFFEEGC,AFCGGCFGGGGGDFCFEG,8>B:,,8DFCB<,,@:7@F*>:CAFGFGGC,,,3@<,=:F@BA3?74<FF8?F87C;#4-*7=<F.541B57<EC:>DC?,7,,FF9,*<D,<C::22,,7GF:FGFC:<38:AEF@5,,F@5B8D=>5+9CGGGFF@F,>,,9DFFGFFDFDDFFCDEDCBB7+=+@++GFDDC8C@CGFF8F:CEDFF8FC>4BEEFEAGGEEGFDFEFB??GF@CFGDGFGGGDGFCFEFC@GFCF@@@@B,,GGGGE<GGGGGGGGGGGGGGGGFFFF<GGGGGGGGGCCCCC
@s801 341
TAGGGAATATTGCTCAATGGGGGAAACCCTGAAGCAGCAACGCCGCGTGGAGGATGACACTTTTCGGAGCGTAAACTCCTTTTCTTGGGAAAGAATTATGACGGTACCCAAGGAATAAGCACCGGCTAACTCCGTGCCAGCAGCCGCGGTAATACGGAGGGTGCAAGCGTTACTCGGAATCACTGGGCGTAAAGGACGCGTAGGCGGATTATCAAGTCTCTTGTGAAATCTAACGGCGTAACCGTTAAACTGCTTGGGAAACTGATAATCTAGAGTAAGGGAGAGGCAGATGGAATTCTTGGTGTAGGGGTAAAATCCGGAGAGATCAGGAAGAATACCCATTGCGAAAGCGATCTGCTGGAACTTAACTGACGCTAATGCGTGAAAGCGTGGGGAGCAAACAGGATTAGATACCCT
+
FFFGGFGGGFGGGGFGGGGGGGGGGGGGGGGGGGGGFGGGGGEGGGGGEDDFGG8FFFGCFGGGGEECFCCCCFGGGCF9FFFGGEGGGDGGCDDFGGGGGGGGGGEGGGGGGGGCGGAFGFGGGGFEGGGGGGC7CFGFGGFGGGGGGEECFC@C>>1<:<<FBBFF@F*:1+<F>FF*FFGGFEFFG*:8B9?@6CEEGCG56?ECC;<,CC:@8FC<>-3C6@CF=<@CF:@9E$FB:FEFEFGGFFGFFGGFAGADGFEC@CFE<F8:EDE;?8@GF?FCGGGGEGGCGGGCDFF@CFGGGDGE>GEFFCEGEC:,?AFFCFAGGFFEGFF@EFA<:FDGEGF7FGGGGGFFGC9FFGGGGGGGGGFBEFCFCFEGCFFCGFCGGGGGFGGFFFFEGGGGGGGGGGGGCCCCC
@s801 342
TGAGGAATATTGGTCAATGGGCGAGAGCCTGAACCAGCCAAGTAGCGTGCAGGAAGACGGCCCTATGGGTTGTAAACTGCTTTTATAAGGGAATAAAGTGAGCCTCGTGAGGCTTTTTGCATGTACCTTATGAATAAGGACCGGCTAATTCCGTGCCAGCAGCCGCGGTAATACGGAAGGTCCGGGCGTTATCCGGCTTTATTGGGTTTAAAGGGAGCGTAGGCCGGAGATTAAGCGTGTGGTGAAAGGTAGACGCTCAACGTCTGCCCTGCAGCGCGAACTGGTTTCCTTGAGTACGCACAAAGTGGGCGGAATTCGTGGTGTAGCGGTGAAATGCTTAGATATCACGAAGAACTCCGATTGCGAAGGCAGCTCACTGGAGCGCAACTGACGCTGAAGCTCGAAAGTGCGGGTATCGAACAGGATTAGATACCCT
+
AFGFFFFGGGGCFGGGGGGGGGGGGGGGGGFGGGGGGGGFFGGGGFDFFGGGGGGGGGGGGGGCGGFGGG>EECFGGGGGF<AFGGFGGGGGGFGGFGGFGGFG?F@FFGGGGGGGGGGGGG9FFFGGGGGGG9EEFGGFGDFE@EGGGGFFGGGGGD8FBBCCDC<>:F>A,,3@<:C*29FECFDG<FEF9FFG**1?FGBGA;:&/%,?;BCFGBGD)3EC?-G@GDFDCFC>F><D&>5:1</.C3A>650@:7<C8E<E2D4'&B8*==+@+9D?+=8FF,F5@8AF9>64CE>,9?F@FC>+4,<,+8>>87GFAEC@)F7EBFC@5,,FFFFCC9,A,EGDEC<BC8+@7EFCC@:<GGFFFDEFFFFECGGGGGGF<FFFGEFDGGFFFGGGFEGGGGGGFEGGGGGGGGFCFFFGF9GGGFGC@CCC
@s801 343
TGGGGAATATTGCACAATGGAGGCAACTCTGATGCAGCGACGCCGCGTGAGTGAAGAAGTATTTCGGTATGTAAAGCTCTATCAGTAGGGAAGATAATGACGGTACCTACAGAAGAAGCCCCGGCTAAATACGTGCCAGCAGCCGCGGTAATACGTATGGGGCAAGCGTTATCCGGATTTACTGGGTGTAAAGGGAGTGTAGGCGGCAGTACAAGTCAGGAGGGAAAACTTGGGGCTCATCCCCAAGACTGCTTTCGAAAGTGTACAGCGAGATGGTAGGAAGGGCAAGCGGAATTCCTGGTGTAGCGGTGAAATGCGTAGATATCAGGAAGAACACCGGTGGCGAAGGCGGCTTGCTGGACTATAACTGACGCTGAGACTCGAAAGCGTGGGGAGCGAACAGGATTAGATACCCT
+
<FFGGGGGGFFFFFFGGGGGCCFE@FEGGGGGGFGGGFGECGGGGGDCFDGGEFFFEFGEFGFGGGG7=CFFAAFEFFGCFEDECFGAFGGF=F9EE,:AFCE:DCGGGCFCEGFFFFFDFGGG:7=FGGGFFGGGGGG?G8=,@E8E<@FGAAEGGAEAEGGGDFF+>FGGGDEEG71FFFF,<CFGGFDCECFFCCBFG:/7:39CE>><A:6=1FGF88+93.;5C7E9@4-:@+>#1FD,4E;7@:3F*C:43:6=+;FC>C:C1,,8*,,GGF?GGE?8D8?844FFD8GGGDGEAA++5F7EFAGGFGEEDF?8E=FEFCCC9,?GCEDGFEGFE@@CD@CGGEGFGGGF@GGFFC,AEC<GGFCCFAEC,EEFGGGF7EFCGFFECE,GDGGDFGGGGFGGFFF@CCCC
@s801 344
TGAGGAATATTGGTCAATGGGCGAGAGCCTGAACCAGCCAAGTAGCGTGCAGGATGACGGCCCTATGGGTTGTAAACTGCTTTTATAAGGGAATAAAGTGGGTCACGTGTGACTTTTTGCATGTACCTTATGAATAAGGGCCGGCTAATTCCGTGCCAGCAGCCGCGGTAATACGGAAGGTCCGGGCGTTATCCGGATTTATTGGGTTTAAAGGGAGCGTAGGCCGGAGATTAAGCGGGTTGGGAAAGGTAGATGCTCAACATCTGAACTGCAGCGCGTACTGGTTTCCTTGAGTACGCATAAAGTGGGCGGAATTCGTGGTATAGCGGGGAAATGCTTAGATATCACGAAGAACTCCGATTGCGAAGGCAGCTCACTGGAGCACAACTGACGCTGAAGCTCGAAAGCGCGGGTATCGAACAGGATTAGATACCCT
+
GGGGGGGGGGGGGGGGEGGFCFGGGCEFGGGGGGGGGGGFFGF9FFEFFGGGGGGGGGGGGGGGGGGGGGGGGGGGGCECCAFFGFG9FFG,AFFFE9@AFGGGGFE<FFG9FFGGGGGGGGGGGGGGGGGGGGFFFGGGGGGEGCEFGFGGGG<CD@@FFGFD8CFCFEEGCF@CF7FFGFFGGG=:CBCFFBFEEFG9::FFCCGFGGGGCFGFC6?B?DCC=*8/?CC<><F27;GGGF#CCC,#9@@E0FEECDGFA9FE,@,EF6F>C:6C3=+FDDDD<A,D8GGGDGE?EFFD=<AEEGECE?ED@@+=CGGF?A+88FB@C,GCF??D>CE9GGGGFFFDEFEGGGDFCGGEFFC,GDGGGGFGGGGFFEAC,C,CGFCC@CEGGGGFGGGGGGGGGGGFGDGDEGFGGGFEFGGGGDGGGGGCCCCC
@s801 345
TGAGGAATATTGGTCAATGGACGAGAGTCTGAACCAGCCAAGTAGCGTGCAGGATGACGGCCCTATGGGTTGTAAACTGCTTTTATAAGGGAATAAAGTGAGTCTCGTGAGACTTTTTGCATGTACCTTATGAATAAGGACCGGCTAATTCCGTGCCAGCAGCCGCGGTAATACGGAAGGTCCGGGTGTTATCCGGATTTATTGGGTTTAAAGGGAGCGTAGGCCGGAGATTAAGCGTGTTGTGAAATGTAGACGCTCAACGTCTGCACTGAAGCGCGAACTGGTTTCCTTGAGTACGCACAAAGTGGGCGGAATTCGTGGTGTAGCGGTGAAATGCTTAGATATCACGAAGAACTCCGATTGCGAAGGCAGCTCACTGGAGCGCAACTGACGCTGAAGCTCGAAAGTGCGGGTATCGAACAGGATTAGATACCCT
+
CFGGGFGGEGGGGGGGGGGGGGGGGGGFGGGGGGGGGGGDFFFFGGG7FGGGGGFFGGFGDEGGGGFGGGEGCDFGGGGGEFGFGG<FCFGFGGFFFEFFGGGGGGCFGGGCFGFGGGGGGGGGGGGGGFDFAFFCGGGGGGGGGGCEFDFDEFGGGGGGFGDDEDFGF7CFFFFGGGDCFGGGGG**<CGGGGGE*ACF>CFC<94=8FFFG?FFC9C>?7CFA>:>E;?0<FB8?:E;FG==,AE=F>9:F>?CCFGGFEFD-FDF<,<$#@6F6=CD==FDFGGFFDDC1@=+@=,5@5@<7CGGGE?=8@+B8CF?AAEC>CB@,9GE9GFEGF<CFDFCGGGC,ACFGGGFGGFFC7ECGGGGGFEE9FGFFFGGDGGGGGF@@E@CC9DEEDGFGGGGGGFEECFGGEEGGFGFFFFEDEGGGEF@CCCC
@s801 346
TGAGGAATATTGGTCAATGGGCGAGAGCCTGAACCAGCCAAGTAGCGTGCAGGATGACGGCCCTATGGGTTGTAAACTGCTTTTATAAGGGAATAAAGTGAGCGACGTGTCGCTTTTTGCATGTACCTTACGAATAAGGACCGGCTAATTCCGTGCCAGCAGCCGCGGTAATACGGAAGGTCCGGGCGTTATCCGGATTTATTGGGTTTAAAGGGAGCGTAGGCCGGAGATTAAGCGTGTTGTGAAATGTAGATGCTCAACATCTACACTGCAGCGCGAACGGGTTTCCTTGAGTACGCATAAAGTGGGCGGAATTCGTGGTGTAGCGGTGAAATGCTTAGATATCACGAAGAACTCCGATTGCGAAGGCAGCTCACTGGGGCGCAACTGACGCTGAAGCTCGAAAGCGCGGGTATCGAACAGGATTAGATACCCT
+
BEFFGGFGGGGGGGGGGGGFDFGGGGGGGFGGGGGFGGGGFG<FFGGFGGGGGGGGGGGGGEGGECCFGFGGGGGGGGGGFGGGGCGGGF<,AFFFFGGFA@DDCFCFG@F7CCFGGDGC9FGGFDFGGGGFGGG7FGDCFFEGDGEFCF,><<7:FCFFGGGFEEF:>C:DEGB@<F7FGC<C*<5F=FD5+<<CCE=BCFECEE8CEGC7:C>>5(,087;<*7C@;2:=:CF9*;-,,F98GFFCF<?D:96GEF@3,;BE7,CGFD+9@+@3+,6+6EFGGC@D=D8C::GGGGF<AF9,7CGEC8C@B8ECCFDFFC@4)F=E=9GDECF8=<A89=FA,=EFFGFGFF7F>DGEGGGGGGGGGGGGGGGGGGGGEGEGFDFECGGEE,FA8@GGGGGFFF@7CEGCC?GGFGFGGGGFFGDGFGFCCCCC
@s801 347
TGAGGAATATTGGTCAATGGGCGAGAGCCTGAACCAGCCAAGTAGCGTGCAGGATGACGGCCCTATGGGCTGTAAACTGCTTTTATAAGGGAATAAAGTGGGTCACGTGTGACTTTTTGCATGTACCTTATGAATAAGGACCGGCTAATTCCGTGCCAGCAGCCGCGGTAATACGGAAGGTCCGGGCGTTATCCGGATTTCTTGGGTTTAAAGGGAGCGTAGGCCGGAGATTAAGCGGGGTGTGAAATGTAGAGGCTCAACCTCTGCACTGCAGCGCGAACTGGTCTTCGTGAGTACGCACAACGGGGGCGGAATTCGTGGTGTAGCGGTGAAATGCTTAGATATCACGAAGAACCCCGATTGCGAAGGCAGCTGGCGGGAACGTAACTGACGCTGAAGCTCGAAAGCGCGGGTATCGAACAGGATTAGATACCCT
+
ACFDGGGGGGGGGFFGGGGGGGGGBFFGGGGGGGGGGDFGGGFGFGEGGGGGGGGFCFGFCEFGGGGFGGCGGGGGGEFFFFGGGGGGGGGAFFCGFDCAFC4EG,:FFGGFGGGGCCGGGGGGGGGFDFGDGGFD9FDGGGDDC7BCEFGCDCCGGGGGG7C774+>FCEGCFEEG*1*6DGFGD?7<<EFFC@:55<B7@F,,44=C77?9F<4=(C:(CC96>C>ECC7<<<675=#CB'CFCC),76DGDGF>3=?*DD7C;:GGFGFGF>C1CE/2E1F<@F+D8FC)38BC8+33,@7C6G@EDDFB@+GEB+,EFBE9B@E@,FF<FGGGD<=9,<E<@C<E9FFCEE@=<F@6=CFFAFFEFGF@EEC>GGGGGGGEFC@:ECB@,<ECDEFFGGCF@BDGGGEGGGGGGGGFGFGGGFGFFFCCB<<
@s801 348
TGAGGAATACTGGTCAATGGACGAGAGTCTGAACCAGCCAAGTAGCGTGCAGGATGACGGCCCTATGGGTTGTAAACTGCTTTTATAAGGGAATAAAGTGAGTCTCGTGAGACTTTTTGCATGTACCTTATGAATAAGGACCGGCTAATTCCGTGCCAGCAGCCGCGGTAATACGGAAGGTCCGGGCGTTATCCGGATTTATTGGGTTTAAAGGGAGCGTAGGCCTGAGATTAAGCGTGTTGTGAAATGTAGACGCTCAACGTCTGCACTGCAGCGCGAACTGGTTTCCTTGAGGACGCACAAAGTGGGCGGAATTCGTGGGGTAGCGGTGAAATGCTTAGATATCACGAAGAACTCCGATTGCGAAGGCAGCTCACTGGAGCGCAACTGACGCTGAAGCTCGAAAGTGCGGGTATCGAACAGGAGTAGATACCCT
+
EFGGGGGG6FFGFFGGGGGDGGGGGFGGGGGGGGGGGGGGGGEFGGGGGGGGG:FFGGGGGGGGGGFGFFEGGGGGAGGGCBFGGGGGGGGFGGGGGAEGGFGGGGGCFGGGGGGGGGGGGGGGGGGGGDCEGAFAEFGCFFCFGGD,5CFE@FGGGGGGGGGFGCG>FEGA;FFEEGDGDC,1FFE*=FECGCCCEGCCDF<CF<5CGFFG@FGFE3B7?4:=@::7;=CF?=F>FFGEGGCCE?F->FEE@<CGGG<D+:<5,DGFFD<93=:C6GGFF8<FA=8D=F?F=8+4CFGGFEFFEDFF=?F948@DGEEFA,E==GEGGEE9GGGFDFD=?@EF@FCCGGEEEEDFCCFGEFC@EAEGFGGGGGGGGGEEGGGGGGGGGECFCAGFEEF<CDGGGGGGGGGGGGGGGGGFGFFFC9GGGGGCCCCC
@s801 349
TGAGGAATATTGGTCAATGGACGCAAGTCTGAACCAGCCAAGTAGCGTGCAGGATGACGGCCCTCTGGGTTGTAAACTGCTTTTAGTTGGGAATAAAGTGTGGCTCGTGAGCCATTTTGTATGTACCATCAGAAAAAGGACCGGCTAATTCCGTGCCAGCAGCCGCGGTAATACGGAAGGTCCAGGCGTTATCCGGATTTATTGGGTTTAACGGGAGCGTCGGCCGGAGATTAAGCGTGTTGTGAAATGTAGATGCGCAACATCTGCACTGCAGCGCGAACTGGTTTCCTTGAGGACGCACAAAGTGGGCGGAATTCGTGGTGTAGCGGTGAAATGCTTAGATATCACGAAGAACTCCGATTGCGAAGGCAGCTCACTGAAGCGCAACTGACGCTGAAGCTCGAAAGTGCGGGTATCGAACAGGATTAGATACCCT
+
CFGGGCEFGGGGGGGGGFFEGGGGGGGGGCFGGGGGGGCGGGGFGGGFGGGGGGGGG<CEGGEFGGGGGGGCFFGGGGGGFEGFGGGGGGGFFGGGGGAEGGGGGGGGGGEFGGGGDDFGFGFGGFCEFGGGGFFGGGGGGGDGEEE@FFCFGGF7FGGGGFFGCEEGGG7>EFFE:@*C:9:2<F7C7:C>EFGGEEGG@FGFGC7#<C9#==<>C1<>(22)B8C+;;73A<C6@FECBFGFEG<@4C9@#@>5&F9FCCE;=CGF7F<>CEC@3@?++GGGED<D6,,9)4+CGF>A4F9@EDEC:@59+,B+EFD<A,C@8>,C,,94,FF==EF?,;9BB7EFCFFFAF@6@FFCB@CFGGDFGGGFEGFFFF:7GGGGGGFCFC7EGFFFGGEEDGGGGGGEDGGGGFF<GGGFFGFDFFFGGFCCCCCC
@s801 350
TGAGGAATATTGGTCAATGGACGCAAGTCTGAACCAGCCAAGTAGCGTGCAGGATGACGGCCCTCTGGGTTGTAAACTGCTTTTAGTTGGGAATAAAGTGTGGCTCGTGAGCACTTTTGTATGTACCATCAGAAAAAGGACCGGCTAATTCCGTGCCAGCAGCCGCGGTAATACGGAAGGTCCAGGCGTTATCCGGCTTTATTGGGTTTAAAGGGAGCGTAGGCCGGCGATTAAGCGTGTTGTGAAAGGTAGATGCTCAACATCTGCACTGCAGCGCTAACTGGTTTCCTTGATTACGCACAAAGTGGGCGGTATTCGTGGTGTAGCGGTGAAATGCTTAGATATCACGAAGAACTCCGATTGCGAAGGCAGCTCACTGAAGCGCAACTGACGCTGAAGCTCGAAAGTGCGGGTATCGAACAGGATTAGATACCCT
+
GGFG@FGGGAFGG,CFFGGGEFFGEFC@EDGGFFFFCEFFFFFFCFEF7CCCFGGG<<@FEFE@@FGGCE7@FFCFFAEDF?EEEGFAF@FED8ACEFFGCB7DDC@CFGGGG,5,?EE=F,@EF9CFCEDCDF,@EFCF=FCGE77BFFGGC,+6>BFGGCF<:EFC73FC<F*8C:7F>9@:FFFFE7BCF9**=*4>++7,,<*4BF>C+?FFE26)478CF&5$ECD>5++:*@/DFE5,,,,,;@,7C98@7,E,,D99D3,8,F:0:@6,,,+6@,=6,<B,=<EC=>8CGGGFFEFDCE@EEE=9+>+87DGEFFGC5B6,C,FACA?>;EE8DFEAGGFGFBFFF=ECF@FGGDGGGGGFGECC<GFEE9GGGGFGFFFGFFFEGCDE,FFE<:FGGFECEGFGGFFEDGF@CGGFEGFFF<FCCCCC
@s801 351
TGGGGAATATTGCACAATGGGCGAAAGCCTGATGCAGCGACGCCGCGTGAGGGATGACGGCCTTCGGGTTGTAAACCTCTTTCAGCAGGGAAGAAGCCACAAGTGACGGTACCTGCAGAAGAAGCGCCGGCTAACTACGTGCCAGCAGCCGCGGTAATACGTAGGGCGCAAGCGTTGTCCGGAATTATTGGGCGTAAAGAGCTTGTAGGCGGTTTGTCGGGTCTGCTGTGTAAGCCCGGGGCTTAACCCCGGGGGTGCAGTGGGTACGGGCAGACTAGAGTGCAGTAGGGGAGACTGGAATTCCTGGTGTAGCGGTGGAATGCGCAGATATCAGGAGGAACACCGATGGCGAAGGCAGGTCTCTGGGCTGTTACTGACGCCGAGGAGCGAAAGCATGGGGAGCGAACAGGATTAGATACCCT
+
FFGGEFGGGGGGGGGGGGGGFGGGGGGGGFECEGGGGGGGGGDGGGGCFGGGGEGGGGGGGGGEFEEEFCGGGEFGGGGGAFFGGGGGGGFGGGFGFGGGGGGCFDDGGGGGGFFGG8DFGGFGGGGGDEGGGFGGGGDE:@CGFGFFF:FGGDGGEFFDGF9**3CFG>EE*=;=C@FFGD?EE6FFGDFFDE>>==<<>0<@*AFFF.FE:C;C:<8#121179)F%E:7<@EE=-CEEC@AF@:17.C@D,B9EDFF=FBD+0+BCG<9<AAFE=8FGFDFE7GGEDE=,99AFE?BE@8E8=AF>+5C7FGFGFF?CGEFEC<,F=9FFFBDGGEC=C,EFFF=CBFAEFEA9:EGGGGGGFFFAGFFEF7GGGGGGGCFF@FCGEEEFCFGF8GGFGGGGFFEGGGGGGGGFBCCCC
@s801 352
TGAGGAATATTGGTCAATGGACGAGAGTCTGAACCAGCCAAGTAGCGTGCAGGATGACGGCCCTATGGGTTGTAAACTGCTTTTATAAGGGAATAAAGTGGGAGTCGTGACTCCTTTTGCATGTACCTTATGAATAAGGACCGGCTAATTCCGTGCCAGCAGCCGCGGCAATACGGAAGGTCCGGGCGTTATCCGGATTTAGTGGGTTTAAAGGGAGCGTAGGCCGGCGATTAAGCGTGTTGTGAAATGTAGACGCTCAACGTCTGCACTGCAGCGCGAACTGGTTTCCTTGAGTACGCACAAAGTGGGCGGAATGCGTGGTGTAGCGGTGAAATGCTTAGATATCACGAAGAACTCCGATTGCGAAGGCAGCTCACTGGAGCGCAACTGACGCTGAAGCTCGAAAGTGCGGGTATCGAACAGGATTAGATACCCT
+
FGGGGGGGGGGGGGGGGGGGDFGEGGG<FEEFFFG8FFGGFGGGGGGEEGGGFGCFGGFGGGCFF8EGGGGGGFDFCGGGGGGGGGGGGGG,EFGGGGGFAFFEFF@FEGG,C=FGGGGGGFAEFFFFF9FGDFGFGGGGGGGGG73=FFEECBDCGGGGGFGGECCFFF::,>:BF:C9F>CFFGDC93BCFGDGG<FG3&ECCE)44322+<;:8<<@79)C?9C&GF<:5+:>ECCD8D5:<CGDFD8EFCB6;7GFFGFFGFCGFGDFGDDEED9D6GFD=CGFCD,F8FEBC,=GFGGGGGGGF?F>=@++EGEFDC>G=EEGGFFFBDFFDFGGGFFFF7GGGGGGGGEDC@E:@EEGFFFEFGGGGGFGGGGFGGGGGGGGGGGGGGGGGFEE,FFGGFFEGEFCEFF@GGGFGGGGFFGGGGGCCCCC
@s801 353
TAGGGAATCTTCGGCAATGGGGGGAACCCTGACCGAGCAACGCCGCGTGAGTGAAGAAGGTTTTCGGATCGTAAAGCTCTGTTGTAAGAGAAGAACGGGTGTGAGAGTGGAAAGTTCACACTGTGACGGTATCTTACCAGAAAGGGACGGCTAACTACGTGCCAGCAGCCGCGGGAATACGTAGGTCCCGAGCGTTGTCCGGATTTATTGGGCGTAAAGCGAGCGCAGGCGGTTAGAAAAGGCTGAAGTTAAAGGCTGTGGCTTAACCATAGTATGCTTTGGAAACTGTTTAACGTGATTGCAGAAGGGGAGAGTGGAATTCCATGTGTAGCGGTGAAATGCGTAGATATATGGAGGAACACCGGTGGCGAAAGCGGTTCTCTGGTCTGTAACTGACGCTGAGGCTCGAAAGCGTGGGGAGCAAACAGGATTAGATACCCT
+
GGGGGFGGGFFGGGGGGGGFFGGG@FGGGGGGGGGCGGGGGGGG@FG@FGGGGGGGCEFFFGGFGDGFEGFFGGGGGFGFFGGGGGCFGGCEGGGGEGGEGGGGGGGGGGGGGGEFFFGGGGFFCC@FG87CFDFGGCF?A<@FGGGGG>CEGFGFGAEGG5CCC=;;CCE***1*:EGGC+:AGFFEFC*:CCC8E*2+;9#8;9F0::=FGCCEDBC>5*49>ED;C/EEB9A@@#2@##'CDCF8<@A4FC8:GGGFE3;DF20,GFD>#;DD?FDC<DD99FFFFBE<==,EA*,CGECE4DB8BF9A<FGGFCD@CGFGFGFEC5GCFCFFA,C@B6F@,CGGGGGGEFAGF?FBFB7GGEEE@9,,EF>GGFAECEFD=9CGGGFFCGF;FF@FGFGGGGGGGGGGGGGGGDFFGGGGFCGGGGGGGGGGCCCCC
@s801 354
TAGGGAATTTTCGGCAATGGGGGAAACCCTGACCGAGCAACGCCGCGTGAAGGAAGAAGGTTTTCGGATTGTAAACTTCTGTTATAAAGGAAGAACGGCGGCTACAGGAAATGGTAGCCGAGTGACGGTACTTTATTAGAAAGCCACGGCTAACTACGTGCCAGCAGCCGCGGTAATACGTAGGTGGCAAGCGTTATCCGGAATTATTGGGCGTAAAGAGGGAGCAGGCGGCAGCAAGGGTCTGTGGTGAAAGCCTGAAGCTTAACTTCAGTAAGCCATAGAAACCAGGCAGCTAGAGTGCAGGAGAGGATCGTGGAATTCCATGTGTAGCGGTGAAATGCGTAGATATATGGAGGAACACCAGTGGCGAAGGCGACGATCTGGCCTGCAACTGACGCTCAGTCCCGAAAGCGTGGGGAGCAAATAGGATTAGATACCCT
+
FEGGGGGGFGGGGGGGGGGFGGGGGGGCFGGFFFCGGGGGGGGGGGG>FGGGGGGGGGGGDFEFGGGFGGGGGFFFDGGGGFFGGGGFFGFFFGGGGDEGGDEGGFGGGGFGAGGGGGGG:+>FFCEG@FEFCCCGGF@EGG?CEFFFEG*=FGGG:FGGFGGFGFFFGGGCFEEGGCGGGDGGFGCEFFFGGCEE5FFGGDEFGFG>GF>FEA>>E>98869>BFG5>@C:/?E:;FE3<;5@<C?5A<2FF@890D,,=:GGFEGFF>CED@<69DCED83<73FFFB,F8DGGFFDFFEE==F;FB+E@FFFGGFB>,EE9FEC@)@@GGGFEFCGDFFB65,FAFGEFFCECGEE@<FEEFGGGGGCF@+GGGGGGGGGEFCFGF9FCGGEGFCF<@GCDGGGGGGGGGGFCEACEGGGFFDGGGGFGGDGCCCCC
@s801 355
TGGGGAATATTGCACAATGGGGGAAACCCTGATGCAGCGACGCCGCGTGGAGGAAGAAGGTCTTCGGATTGTAAACTCCTGTTGTTGAGGAAGATAATGACGGTACTCAACAAGGAAGTGACGGCTAACTACGTGCCAGCAGCCGCGGTAAAACGTAGGTCACCAGCGTTGTCCGGAATTACTGGGTGTAAAGGGAGCGCAGGCGGGAAGACAAGTTGGCAGTGATATCCAGAGGCTCAACCCATGAACTGCTTTTAATACTGGTCTTCTTGAGTAGTGCAGAGGTGGGCGGAATTCCCGGTGTAGCGGGGGAATGCGTAGATATCGGGAGGAACGCCAGTGGCGAAGGCGGCCTACTGGGCACCAACTGACGCTGAGGCTCGAAAGTGTGGGTAGCAAACAGGATTAGATACCCT
+
CFEFGFGGFFGGFGGGGGGGGDGGGGDEGGGFFFGGGGGEDGEFGGG@C+8CFGGGGEGGGGGGFDECCFGGGGGFDFEDFFBFFGFGGG<FFF,?FFCFFEGGG7?FGGGF<BF,FCFFGGGFGEEFGFFGGGGGFCFF<FFCCEBFBEECFGGCGFGFFFF,,,6=F<7;3?EGGCFFCFA<<F?FC<FCEGE>E*<B)7?8?EE/2*00<?87C4F)<@;F=#=@GG6#,8>,F43,:99E;><@,3.8?77$<@+<+@:,,,B,DCGFDC8:,,9,9F,CC@+CC@<,=FCCE>GGFFEC=C>4@,99@CCC>C9DA+EGF@B6GFFEEC@,CA,GDEGGGF7GGEFFE99GFC<,FFCFGGGGGGFEGFGAFEGGGEGFGGGGGFEFGGGEGGFGFGGGFDGGGGFCCCCC
@s801 356
TGAGGAATATTGGTCAATGGACGAGAGTCTGAACCAGCCAAGTAGCGTGCAGGATGACGGCCCTATGGGTTGTAAACTGCTTTTATAGGGGGATAAAGTGCGGTACGTGTACCATATTGCAGGTACCCTATGAATAAGGACCGGCTAATTCCGTGCCAGCAGCCGCGGTAATAAGGAAGGTCCGGGCGTTATCCGGATTTATTGGGTTTAACGGGAGCGTAGGCCGGAGATTAAGCGTGTTTTGAAATGTAGATGCTCAACATCTGCACTGCAGCGCGAATTGGTTTCCTTGAGTACGCACAAAGTGGGCGGAATTCGTGGTGTAGCGGTGAAATGCTTAGATATCACGAAGAACTCCGATTGCGAAGTCAGCTCACTGGAGCGCAACTGACGCTGAAGCTCGAAAGTGCGGGTATCGAGCAGGATTAGATACCCT
+
FFGGGGGGGGGGFGGGGGGGGGGGDCFEFGGGGGFFGGGGGGGGGGGGGGGGGGGGGGGGGGGFGGGGCGGGGGGGGGGGGCEDFG9FGGGGDCFGGGBCDFD+CGCEFDFGADEGGGAFFGGGFFGFCFDFGFCDCGGFGFGGB=>FC<@FGG?EG,,F3@AFEGCGG7FF@,?3?FGCF?,*4=EECEEFGGGEGG7:@FG9FF.'**:1CGEFGFG/(300@CFDGDFGCCFBGFEG6#B95@C)EGGGF,;@<*,7#<C,FC:95CC8;:C>3,#2$(GFGGD<?>9CDF8B>GFE6,>8B6GEF8?@+=8EE?+FGCDGFCBE;9E;,E9CCFE=GGGGGDCGGGGFC=FBEFA7:GECA@,A,A,@@CGGGGGGGFGDFGGGGE@EEEGGFECF@FFGFGGGGGGGGGFGGGFGGECGGGGGGGGCCCCC
@s801 357
TGAGGAATATTGGTCAATGGACGAGAGTCTGAACCAGCCAAGTAGCGTGCAGGATGACGGCCCTATGGGTTGTAAACTGCTTTTATAAGGGAATAAAGTGAGTCTCGTGAGACTTTTTGCATGTAACTTATGAATAAGGACCGGCTAATTCCGTGCCAGCAGCCGCGGTAATACGGAAGGTCCGGGCGTTATCCGGATTTATTGGGTTTAAGGGGAGCGTTGGCCGGAGATTAAGCGTGTTGTGGAATGTAGGGGCTCAACATCTGCACTGCAGCGCGAACTGGTTTCCTTGAGGACGCACAAAGTGGGCGGAATTCGTGGTGTAGCGGTGAAATGCTTAGTTATCACGAAGAACTCCGATTGCGAAGGCAGCTCACTGGAGCGCAACTGACGCTGAAGCTCGAAAGTGCGGGTATCGAACAGGATTAGATACCCT
+
EFGGGGGFGGGGGGGDFEGGEGGGGGG<EFFGGGGGGGGFGGEAFECGEGGGGEDFGFEGFDEFGFCEGGGEGEEFFFGGGGGGA<FCEF<,AFF<?,9A,=?EEGGGGGGGGFGGGGGGGGGFF,?E,@FDFFGGGGGFGGGDEDEFGCBF,8FCF,8DFDFGE8FF:FECFGGGGGGGFFECE7*=FC:,6FF8CCFFDF@,>*4**?,+BFC)1./5(88:F8GD?57@77>7:*EGGGF+0<@B@FAG$<>@%,A@:3>>CGGFCD@<F>DECC+=6GGFEDDDF@DE:>+BCF@F=,9?7C7GGGFB=8EEEFFGGGE@=EGFEEFAC,GGFFE,9,E:F@FFEEFDFCF@=??,:DFCFCGFGCGGGGFE,,EGGGFCGFCECGGGFCGGF@CGFGGF8FGGGGGGGGFGGGCFEEGGGGGGGGGCCCCC
@s801 358
TGAGGAATATTGGTCAATGGGCGAGAGCCTGAACCAGCCAAGTAGCGTGAGGGAAGACTGCCCTATGGGTTGTAAACCTCTTTTGTTTGGGAATAAAGTGCGGGACGTGTCCCGCATTGCATGTACCATTTGAATAAGGACCGGCTAATTCCGTGCCAGCAGCCGCGGTAATACGGAAGGTCCGGGCGTTATCCGGATTTATTGGGTTTAAAGGGAGCGCAGGCCGTGGGCTAAGCGTGCCGTGAAATTCTGTCGCTCAACGGCAGACGTGCGGCGCGAACTGGTCCACTTGAGTACGCGGGACGTTGGCGGAATTCGTGGTGTAGCGGTGAAATGCTTAGATATCACGAAGAACTCCGATTGCGAAGGCAGCTGACGGTAGCGCAACTGACGCTGAGGCTCGAAAGCGCGGGTATCGAACAGGATTAGATACCCT
+
FFGGGGGGGGGGGGGGGGGFFGGGGGGGGGGGGGGGGGGFGGGGGGGGGGGGGEGGGGFGGGGGGGGGGGFGGGFFGGGFGFEGGGFFGGGG?FGGGAF<FGGEGGGGGCFGGGGGGGGGGGGGGGGGGGGGGCFGEFD,:@@FGGGGGGFGGF?CFCFGFGGGEGGGG7@ECGGGGGGGGGGE*<C:FF8B9BEEE*8?8;-CCC%*+:CFGFC>;9C>;>DCC@8DGGG=>6@'CCCGG2>4/0CFEC?7=CA:.797<CCC=>*FC1F?>E8>3@7D??@6<CE<,3,FDFCFGGGGE>DF<@@GEDC68>@+E7@FGEECBF>>A@C,5,9F@-B@GGF:FCFGGGGFDGGGGGGC7CGFFE9GGGGGGGGEFFEC>GGGGCECGGFFF=AFEGEFFDGFCGGGGGGFGFGGGGGFGGGGGGGGGGGCCCCC
@s801 359
TGGGGAATATTGCACAATGGAGGCAACTCTGATGCAGCGACGCCGCGTGAGTGAAGAAGTATTTCGGTATGTAAAGCTCTATCAGTAGGGAAGATAATGACGGTACCTACAGAAGAAGCCCCGGCTAAATACGTGCCAGCAGCCGCGGTAATACGGAAGGCCCGGGCGTTATCCGGATTTATTGGGTTTAAAGGGTGCGTAGGCCGGAGATTAAGCGTGTTGTGAAATGTAGATGCTCAACATCGGCACTGCAGCGCGGACTGGTTTCCTGGAGTACGCACAAAGTGGGCGGAATTCGTGGTGTAGCGGTGAAATGCTTAGATATCACGAAGAACTCCGATTGCGAAGGCAGCTCACTGGAGCGCAACTGACGCTGAAGCTCGAAAGTGCGGGTATCGAACAGGATTAGATACCCT
+
E8DEGEGGGFFGGGGGGGFDEFFGGFGGGGGGGAFCEFGEFFGGGFG+CF,CEEFF,CE,CCAFGGG:EGGGGGG<CCFFGCFGGGGGGGGGGF9BCFFGGGGGFGGGFCFEGCGGFBCFF=>FECFDFEFGF<88EFFFG8@FCEEGGGGGFFG@CFEEGG*F>*<CFGG5,54<<<8<>@:FF5G89:9:FCE;E5?CC2;3<;:@E09GEFF><GF?<82==8,.EEF:7#3,ECCFF:C@,D6B>,7BGGGGGGGGGGFFFBDB@>,,DC8?GFCGGGGGGGGC:>,D@=+@=D@<GFGE>GECGFEBA?<FEC,DE=?:CFGGGEGE<FGFB7E@F:EFFCF?GFGGGGGEGGEGGDGGGFGGEEF@FGGGGGEDGGGGF7GGGGGGGGGGGGGFGGGGGFGCFGECCCCC
@s801 360
TGAGGAATATTGGTCAATGGGCGAGAGCCTGAACCAGCCAAGTAGCGTGCAGGATGACGGCCCTATGGGTCGAAAACTGCTTTTATAAGGGAATAAAGTGAGAGTCGTGACTCTTTTTGCATGTACCTTATGAATAAGGACCGGCTAATTCCGTGCCAGAAGCCGCGGTAATACGGAAGGTCCGGGCGTTATCCGGATTTCTTGGGTTTAAAGGGAGCGTAGGCCGGAGATTAAGCGCGTTGTGAAATGTAGAGTCTCAACATCTGCACTGCAGCGTGTACTGGTTTCCTTGAGTACGCACAAAGTGGGCGGAATTCGTGGTGTAGCGGTGAAATGCTTAGATATCACGAAGAACTCCGATTGCGAAGGCAGCTCACTGGAGCGCAACTGACGCTGAAGCTCGAAAGTGCGGGTATCGAACAGGATTAGATACCCT
+
B@CFGFFFFGC<DFFF@CFGCFD:++@FFDFFGGDEBF8FDFCCCFFC@EFFGGFG8CFCEEEDFFCFFGG7+CB+9=EFCCFGC,C,<FEFG<FFC9FEE,?B5CE<FB4,AFGGGFCCAE,,:CEG9=FFFDBEAF9FF7CFGG7DFDGFGGGGGGF,5>D<>CFGGGGGGGFEEGGGFGC7FCE:B<3&<::8=E::<F<F?FF%FGGF9CF:C>?:@9':7FG?FCDF<<>-25CCFDGFAC<#+=6@:33,,GCFFE,@73,=8GF>F@+,C8+=+CDDA,F8A8,,5F=86,=:,EFFF8@8=8CDD8C88B+EAC8GFGEEFFCCGGGGGGF8FFDFGGGGGGGFEC68FGFGGDGFGGGFGGGGF<DCF@:CF@7GGGGGGGFGGEF@EFGGFGGGGGGGGCFCGFGFC6EFECGGFFFGGGGBCAA-
@s801 361
TGAGGAATATCGGTCAATGGGCGGAAGCCTGAACCAGCCAAGTAGCGTGCAGGACGACGGCCCTATGGGTTGTAAACTGCTTTTATGCGGGGATAAAGTGAGCCACGCGTGGCCTTTTGCAGGTACCGCATGAATAAGGACCGGCTAATTCCGTGCCAGCAGCCGCGGTAATACGGAAGGTCCGGGCGTTATCCGGATTTATTGGGTTTAAAGGGAGCGCAGGCCGCCGGGCAAGCGTGTTGTGAAATGTAGTCGCTCAACGTCTGCACTGCAGCGCGAACTGGTCACCTTGAGTGCGCGCAACGTGGGCGGAATTCGAGGTTTAGCGGTGAAATGCTTAGATATGGCGAAGAACTCCGATTGCGAAGGCAGCTGACGGGTGCGTAACTGACGCTCATGCTCGAAAGTGCGGGTATCGAACAGGATTAGATACCCT
+
EFGGGGGGGGCFGGGGGGGGGGG+:FEGFFGGGGGGDFGFGGFGGGGGGGGGGG,FFEEEGFFGGGGGGGEEGGGGFGGGGGGGGG,CCFG:GGGGFGGG9F,B,BC7F5>:F8FGGGGGG9>FGGF+*4@FFGGGFGG,FFGGGGGGGGGGCFFGGGFGGCFGDDGGGGEC:EGGEEGG8C6C>EEEC5/CEGGEEEGFGFGFC>*:ECG?CEG)C>D>(9<C8::#:/1*18F1C4<4?C>?CCG??*-4)118/C><EGFGF;FFGGG72<4E@E8<;::,,33,8GGF5GE7?7++@8++44+GGGEA@,E+4:,,BE@6)7GFE,54<<,GFE,@E8GGFB7EFC9FFGGGF<GF@C==E@EFGFCFFB,GECFF7GDF9GFFBCC@;,@,E@GFFBFGF7GGGGFCDGGGGGGEGGGFDGDGF8GCCCCC
@s801 362
TAGGGAATTTTCGGCAATGGGGGAAACCCTGACCGAGCAACGCCGCGTGAAGGAAGAAGGTTTTCGGATTGTAAACTTCTGTTATAAAGGAAGAACGGCGGCTACAGGAAATGGTAGCCGAGTGACGGTACTTTATTAGAAAGCCACGGCTAACTACGTGCCAGCAGCCGCGGTAATACGTAGGTGGCAAGCGTTATCCGGAATTATGGGGCGAAAAGAGGGAGCAGGCGGCAGCAAGGGTCTGTGGGGAAAGCCTGAAGCTTAACTTCAGTAAGCCATAGAAACCAGGCAGCGAGAGTGCAGGAGAGGATCGTGGAATTCCATGTGTAGCGGTGAAATGCGTAGATATTAGGAGGAACACCAGTGGCTAAGGCGGCTTACTGGACGATAACTGACGCTGAGGCTCGAAAGCGTGGGGAGCAAACAGGATTAGATACCCT
+
GFEGGGGGFGEGGGGGEGGGGEGGGGGFGGGG@EFGGFDFFEGGGGGCGEFGGGGGGGDGGFD@GEEFFGGGFGEF9FFEDFFGF9BEFFGEE<FFDGGE>E=CD@C?FCGGBFC,3,>FGGCF<FC7F8CFGFG,@FFGG9AF88:>1><<CEEF8FGFFFF,:CCGCE7:7B8C:<A<CFGECCGGG9E55/;?*3,29CE8C<@2<@CDE**.*3;)D:87BFGFCC<$BD@,:<@>8@*8CC3$7C@<CEEFFA5@,F@=<:CDBD@A>F8BFC>F@6:E6@9E@++:C,FGEBCFGFGF=A@B?+E@FFF;@@,9,=8AA9GEAF7GFCC;GF:EDCC,ECGGGGGGGGFEBFEFFFFFGEFC,BEGGGGF9GGGGGGGGGGFF9EEGEFGGGFGFGFCCGGFGGGGGGEDEGFGGFGFFGGGGGGGGGGCCC<C
@s801 363
TGAGGAGTATTGGTCAATGGACGTGAGCCTGAACCAGCCAAGTAGCGTGCAGGATGACGGCCCTAGGGGTTGTAAACTGCTTTTATAAGGGAATAAAGTGAGTCTCGTGAGACTTTTTGCATGTACCTTATGAATAAGGACCGGCTAATTCCGTGCCAGCAGCCGCGGTACTACGGAAGGTCCGGGCGTTATCCGGACTGCTTGGGTTTAAAGGGAGCGTAGGCCGGAGATTAAGCGTGTTGTGAAATGTAGATGCTCAACATCTGCACTGCAGCGCGAACTGGTGTCCTAGAGTACGCACAAAGTGGGCGGAAGTCGTGGTGTAGCGGTGAAATGCTTAGATATCACGAAGAACTCCGATTGCGAAGGCAGCTCACTGGAGCGCAACTGACGCTGAAGCTCGAAAGTGCGGGTATCGAACAGGATTAGATACCCT
+
EFDGGGDEGFGADEGGGGGG9FGE,EEFGGGGEEGGGGDGGG,@DFFEG@FGGGGGGEFGFECG8,,C+BF@FGGGDFFD9FF9FGGFGCFCD=DCF9FEFGFFGGGFFFGGFCEAFFEGGC9,@F,,CEEFDF=,,57?B:CCCEEEG9<@=D7FGCFFG:FFECFCGG*EAFGGGGGGAD<*5>*=B*16;AFC5****3C?=7<@*,72<BFAEB>)44*29>E):57063C2C@52FC<@CA,<<&4C,'CC:8,3;80277CF)8CDGC>8+E?=FFGFFF8CB8,F=@+CC>>C4CD<C@+CDDF@>6+EC=9,EE@6)GGFGFE=9DFDDEAGGFB?AFC@F9GGFGFCFC:,F=GGFGGGFFFGFGECFFGCF:EGFGGGGGFFGEFEF:EFCEGGFGGFCCGGGGFDGFFCFGGGGFAGFFDCCCCC
@s801 364
TGGGGAATATTGCACAATGGGGGAAACCCTGATGCAGCGACGCCGCGTGGAGGAAGAAGGTCTTCGGATTGTAAACTCCTGTTGTTGGGGAAGATAATGACGGTACCCAACAAGGAAGTGACGGCTAACTACGTGCCAGCAGCCGCGGTAAAACGTAGGTCACAAGCGTTGTCCGGAATTACTGGGTGTAAAGGGAGCGCAGGCGGGAAGACAAGTTGGAAGTGAAATCTATGGGCTCAACCCATAAACTGCTTTCAAAACTGTTTTTCTTGAGTAGTGCAGAGGTAGGCGGAATTCCCGGTGTAGCGGTGGAATGCGTAGATATCGGGAGGAACACCAGTGGCGAAGGCGGCCTACTGGGCACCAACTAACGCTGAGGCTCGAAAGTGTGGGTAGCAGACAGGATTAGATACCCT
+
FFGGGGGGGGGGGGGGGGGGFFGGGGGGGGGGGGGGGGDGGCGGGGGGGGGGGDGGGGGGFFGGGGGFGGGGGGGGCFGGGAFGGGGGGGGGGGCEFFGGGGGGGGGGGGGGGGGGGGGGFGGGEG>FGGGGGGGGGGGGG@FGGGGGGGGGGGGFFGGGGF:,<86C<CFGGGGGGG@F@=GGGGGG?;35>:<8:78CGDGDGGECCE@FFF%?F*GGFF@CF;<@9FGF<CF@8:FGGGDCC,9CFDB?=FA,<CD?DGEGGGGGGGFD11=CEGGF?FEFF=CCEDFFCGCEEEEBFGEEBGGEE@99GF@C8C,,A66+6DGGGGGGCGFFE=<CDGGGF@,FGDGFGGGFF8FEGGGGFFFGGGEGGGGGGGGGDDGGFFGGGGGFFFGGGGGGGGGGGGFGGGFCCCCC
@s801 365
TGGGGAATATTGCACAATGGGGGAAACCCTGATGCAGCGACGCCGCGTGGAGGAAGAAGGTCTTCGGATTGTAAACTCCTGTTGTTGAGGAAGATAGTGACGGTACTCAACAAGGGAGTGACGGCTAACTACGTGCCAGCAGCCGCGGTAATACGTAGGTGGCAAGCGTTGTCCGGAATTATTGGGCGTAAAGCGCGCGCAGGCGGGTTATTAAGTTCATCGTAAAAGTGCGGGGCTTAACCCCGTGATGGGATGGAAACTGGGAGGCTGGAGTATCGGAGAGGAAAGTGGAATTCCTAGTGTAGCGGTGAAATGCGTAGAGATTAGGAAGAACACCGGTGGCGAAGGCGACTTTCTGGACGACAACTGACGCTGAGGCGCGAAAGCGTGGGGAGCAAACAGGATTAGATACCCT
+
FGGGGGGGGGGGGGGGGGGGGGGGGGGGGGGGGGGGGGDGGGGGGGGFGGGGGGGGGGGGGGGFGFEF7BCEGGGGGGGGGGCGCFCGGGGEGGFGFEGA5CECCEEGGCGGGGGC@:FGGGGDGGGGGFFGGG7DGGFFG<CGGG7FFFFD<DF9FCEGGGGFFCFGEECEGGGDCF7?FCFAEFFGCFECG?GGDE>?CGE>FC5@C+?/FC8$#6:@:CFE=7CF?E@C2?EE8@>7FA5E@,7=>B8,3<@@C+0+,B,>,CF,==CDC@++@EBABDCGFE9FEFGGGGGDFCGGFEC==@>CEF=:CGGFGF=9,CF9GFFGFEFGFGGGECGGEF<FGGFCCC,F8GFFGEFFFCCCGGGGGFGF8FGGGGGGGGGEEGGGGGGGFFFGGGGGGFFFCGGGGGCCCCC
@s801 366
TGGGGAATATTGCACAATGGAGGAAACTCTGATGCAGCGACGCCGCGTGAAGGATGAAGTATTTCGGTATGTAAACTTCTATCAGCAGGGAAGAAAATGACGGTACCTGACTAAGAAGCCCCGGCTAACTACGTGCCAGCAGCCGCGGTAATACGTAGGGGGCAAGCGTTATCCGGATTTACTGGGTGTAAAGGGAGCGTAGACGGCACGGCAAGCCAGATGTGAAAGCCCGGGGCTCAACCCCGGGACTGCATTTGGAACTGCTGGGCTAGAGTGTCGGAGAGGCAAGTGGAAGTCCTAGTGGAGCGGTGAAATGCGTAGATATTGGGAGGAACACCAGTGGCGAAGGCGGCTTGCTGGACGATGACTGACGTTGAGGCTCGAAAGCGTGGGGAGCAAACAGGATTAGATACCCT
+
FGGGGEGGGGGGGGGGGGGGGGGEGGGGGGGGGGG,<FFGGGGGGGGFGGGGGGGGGFGFGGGGGEG7FGGGGGGGGFFGGFEFGGGGCGFGGGGGGGGGCGC=DGGGGGGGGGGGGGGGGGGGDFFFGGGGGGGGGGGGD<FGGGGGG7FGGGGCGGEGGGGGG5<FC:C,@>BFD<*96?+CFGGG<CG?9F=8EGG@GG9<CE<<CCEG7/EFGBC4C@<78F=GGECEGFFEE+:3@FCAEE8>DFFF29GCG@=30FGGFF=D99A?8<6FCGGGCF=EGDF?9GFGCGFGFEE9EF4+BF@FGFF9EEEEDFEC9,GGFGGFFFGFFEGGFECEGDGGGEEGGGFGF@GFDFDGFGGGGFFGFD@GGGGFFFGGGGGGGGGGGGGGGGGGFGGGGEGGGGGGGGGCCCCC
@s801 367
TGAGGAATATTGGTCAATGGACGCAAGTCTGAACCAGCCAAGTAGCGTGCAGGAAGACGGCCCTCTGGGTTGTAAACTGCTTTTAGTTGGGAATAAAGTGCACCACGTGTGGTGTTTTGTATGTACCATCAGAAAAAGGACCGGCTAATTCCGTGCCAGCAGCCGCGGTAATACGGAAGGTTCAGGCGTTATCCGGATCTATTGGGTTTAAAGGGAGCGTAGGCCGGAGATTAAGCGTGTTGTGAAATGTAGACGCTCAACGTCTGCACTGCAGCGCGAACTAGTTTCCTTGAGTACGCACAAAGTGGGCGGAATTCGTGGTGTAGCGGTGAAATGCTTAGATATCGCGAAGAACTCCGATTGCGAAGGCAGCTCACTGGAGCGCAACTGACGCTGAAGCTCGGAAGTGCGGGTATCGAACAGGATTAGATACCCT
+
EGGGGGGGGGGGGGGGGGGGGGGGGGGGGGGGGGGGGGGGGGGGGGGGGGGGGGGGGGGGGGGGFGEGGGGGGGGGGGGGGCFGFGGFFGC:EFGGGGGDGGGGGGGGGGGGGGGGGGGGGGGGGFGGGGGGGGGGGGGGGGGGGGGGGGGFGGGGGGGGFGGFEGCFEDGFGGGGGGGGFFGGGGFGFGGGFFCC==C@FG>GGFFGDGG49:F;GFGE;C8F<FC==:?=<FG<GGGGGG>E:<C,@FFGGFEFEGC@FGFFGGGGFFF<CGGGECC5GGFGGGFF?CF?5C8BGFGGGGGGGGFCB=FDD>+GGGDGFFEB)FCGGFE9FGFGGGGGGGEECEGFF9FGFCEGGGGGGGGGGFGGGGGFE9FE@FFGGGGGGGGGGGFGGFFDGGEE;GGGGFGGGEGFGGGGGGGFGGGFFGGGGGFCCCCC
@s801 368
TAGGGAATCTTCCACAATGGGCGAAAGCCTGATGGAGCAACGCCGCGTGGGTGAAGAAGGTCCTCGGATCGTAAAACCCTGTTGTTAGAGAAGAAAGTGCGTGAGAGTAACTGTTCACGTTTCGACGATATCTAACCAGAAAGCCACGGCTAACTACGTGCCAACAGCCGCGGTAATACGTAGGTGGCAAGCGTTATCCGGATTTATTGGGCGTAAAGGGAACGCAGGCGGTCTTTTAAGTCTGATGTGAAAGCCTTCGGCTTAACCGGAGGAGTGCATTGGAAACTGGGAGACTTGAGTGCAGAAGAGGAGAGTGGAACTCAATGTGTAGCGGTGAAATGCGTAGATATATGGAAGAACACCAGTGGCGAAAGCGGCGCTCTGGTCTGTAACTGACGCTGAGGTTCGAAAGCGTGGGTAGCAAACAGGATTAGATACCCT
+
FFFGGGGGGGGGGGGGGGGFGGGGGGGGG@FFGGFGFGFFGGGGGGGGGDFEGGGGFFFGGGGGGGDD7FGGGGFGGGGGGGGGGGGGFFGGGF8EFFGGGGGGGGGGGGGGGFGAFGGGFGGGFFEEGGGGD<@DGGF<FGGFF,DGDG*CFGGGGDFFFFGGGFC:FGGGGCCFF9<C<FCFB9CGGGGGGCC7E+C<DG*CFCGGFCFCEE8*<C)>?:@DF>E:CBCCE707%07<0/=FF7C;@=>6,;F5C4=9=D:C@60=:,8,9FFEF>9FFD@@=GGGFAAF<FGGGDFAFCEEC,<9F=8E9FEE9,@=4=,CFF:C=1F@GFECAFCC8DC,8GGGGGGGGFAFE=C,,8A=EGEEGGFF@@>F@+,6,,CCGFFFGGGFFFCFEFCC@8FFFEEFFCFF7GGGFFGGGGGFFGGGGFFFGGGGCCCCC
@s801 369
TGGGGAATATTGCACAATGGGGGAAACCCTGATGCAGCGACGCCGCGTGAGCGAAGAAGTATTTCGGTATGTAAAGCTCTATCAGCAGGGAAGATAATGACGGTACCTGACTAAGAAGCTCCGGCTAAATACGTGCCAGCAGCCGCGGTAATACGTATGGAGCAAGCGTTATCCGGATTTACTGGGTGTAAAGGGAGCGTAGGCGGTATGGCAAGTCTGATGTGAAAGGCCGGGGCTCAACCCCGGGACGGCATGGGAAACTGTCACACTTGAGTGGCGGAGAGGTAAGTGGAATTCCGAGTGTAGCGGTGAAATGCGTAGATATTAGGAGGAACACCAGTGGCGAAGGCGGCTTACTGGACGACAACTGACGCTGAGGCTCGAAAGCGTGGGGAGCAAACAGGATTAGATACCCT
+
EFGGGGGGGGGGGGGGGGGGGGGGGGGGGGGGGGGGGGGEGGGGGGGFEGGGGGGGDGGEGCFGGGGFFGGGGGEGGFGGGFFGGFGGGGFEGFFGGGGGGEEEGGGGGGGGGGCGGGGGFGGGG@FGGGFGCFGGGGGGGGGFGGGGGCFFGGGGCGGGGGGGGGFFGFGGG9@F@<:@FGFFGG<G=F+9$6<BCEGD?:?FEGFEGFFG?9C@G=D79FEFFF9?GFGGGGGFCC:@8CDDFGE>D$BC=C#AEDFDFFFGGFC,?<EE<C<C#CFE8?CEGFGEFEFDFE>@@:,9FGCE9GCEFEC4=6BED<,,A;FFFFFGGDGGFECGGECF@@:7FCECEGGGGGGGF:GGGGGGGGDEEGEDGFFEFGEF8GFDC@GGGGGFFFDGGGFGGGGGGFCDGGGCCCCC
@s801 370
TGAGGAATATTGGTCAATGGGCGAGAGCCTGAACCAGCCAAGTAGCGTGCAGGATGACGGCCCTATGGGTTGTAAACTGCTTTTATAAGGGAATAAAGTGGGTCACGTGTGACTTTTTGCATGTACCTTATGAATAAGGACCGGCTAATTCCGTGCCAGCAGCCGCGGTAATACGGAAGGTCCGGGCGTTATCCGGATTTATTGGGTTTAAAGGGAGCGTAGGCCGGAGATTAAGCGTGTTGTGAAATGTAGATGCTCAACATCTGCACTGCAGCGCGAACTGGTTTCCTTGAGTACGCATAAAGTGGGAGGAATTCGTGGTGTAGCGGTGAAAGGCTTAGATATCACGAAGAACTCCGATTGCGAAGGCAGCTCACTGGGGCGCAACTGACGCTGAAGCTCGAAAGCGCGGGTATCGAACAGGATTAGATACCCT
+
FGGGGGGGGGGGGGGGGGGGGGGGGGGGGFGGGGGGGGGGGGFGGGGGGGGGGEGGGGGGGGGGGGGDGGGGEGG<FFGGGGGGGGGGGGGGGGGGGDGGCBGGGGCFFGGFGGGGGGDFFFCFFGGGGGGGGGGF?BF=DGEDGE+DFEFFGFGGCGGGG?<FECFFGEGC,@*<FCGGE>FEGG*CEEDGG?GE7::C:C-<FFCC@FA89CC4C:5>-28D?GGCGEC?F>GFGF>CD559E&FFBF,DF7E>::DCGFGCF9C<@E@#FF?C1==DGGFFFF:5,A,9DFCF>FFGFF9GGGGGDFFE@,EB7FGGFFCC0GEDFE94GBGFFF<9?DA?8GGGF??EEB+F@FF7GGGGGGGGGGGGGGFC7FFF=FDGGGGGGEEGGGGFFGGGCDGGDGGGGDFEEGGFGGGFGGGFCGGGGFGCCCCC
@s801 371
TGAGGAATATTGGTCAATGGGCGAGAGCCTGAACCAGCCAAGTAGCGTGCAGGATGACGGCCCTATGGGTTGTAAACTGCTTTTATAAGGGAATAAAGTGGGGCTCGTGAGCTCCTTTGCATGTACCTTATGAATAAGCCACGGCTAACTACGTGCCAGCAGCCGCGGTAATACGTAAGTGGCAAGCGTTGTCCGGATTTACTGGGTGTAAAGGGCGTGCAGCCGGGCATGCAAGTCAGATGTGAAATCTCAGGGCTTAACCCTGAAACTGCATTTGAAACTGTATGTCTTGAGTGCCGGAGAGGTAATCGGAAGTCCTTGTGTAGCGGTGAAAGGCGTAGATATAAGGAAGAACACCAGTGGCGAAGGCGGATTACTGGACGGTAACGGACGGTGAGGCGCGAAAGCGTGGGGAGCGAACAGGATTAGATACCCT
+
CFFGGGGGGGGFGGGGGGFFGGGGGGGGGGGGGGGGGGGGGGAFGGEFCFGGGGGGFFEGGGGGGFGGG@BFFFFGGGGGF<FFGGGFEFECFD<FGGGGG8::C@++=ECFDFCFFGCEAFFGF<F9<ECCFECDFGADGFE@8CEGGGGFGF87B9,@C7FGGGGG3@3DBF*8?FF<FGGGG<FF@F@CCGGGGEGF*.C=C:<CF;7CCFGF@(=:8C<*,>EGGGGBC<>034F@0AF@,ECFF55DGGG?FGF;-<F:,F>E@9,+@<4GE3CCA99CFDGFA8DA5@1@+8GF8C=CC=CBC>:@4=9>,@DEEC6+)C@>EEF:B?7GGGGFGGGGGGGEGCEFCEGGEEGGFFB<E@@CDGFGFGGGFGGGGGGGGGEGGGFDGGFGGGGGEEGGGCGGGGFCGGEGDGGGFFFFGGGGFGGCCCCC
@s801 372
TGAGGAATATTGGTCAATGGGCGAGAGCCTGAACCAGCCAAGTAGCGTGCAGGAAGACGGCCCTATGGGTTGTAAACTGCTTTTATAAGGGAATAAAGTGAGCCTCGTGAGGCTTTTTGCATGTACCTTATGAATAAGGACCGGCTAATTCCGTGCCAGCAGCCGCGGTAATACGGAAGGTCCGGGCGTTATCCGGATTTATTGGGTTTAAAGGGAGCGTAGGCCGGAGATTAAGCGTGTTGTGAAATGTAGATGCTCAACATCTGCACTGCAGCGCGAACTTGTCTTCTTGAGTACGCACAACGTGGGCGGAATTCGTGGTGTAGCGGTGAAATGCTTAGATATCACGAAGAACTCCGATTGCGAAGGCAGCTCACTGGAGCGCAACTGACGCTGAAGCTCGAAAGTGCGGGTATCGAACAGGATTAGATACCCT
+
CGFGGCFGGGFGGGGGGGGDFFGGGGDGGGGGGGGFGGGGGGGGGGGCCGEGGGGGGGFGGFFDFEFEF=CBFFEFGGGCE?FGGGG9,,BFGFFCFGGFEFEF@FGGGG7CFGGGGGGGFEGGE9EAF=<DEFGEGGGCFD7C@EGGGADFGGFGG=BD<BF@E>>*@FDAFGGG*:*>FF@FEEGGCE*35<<@5C@CF><F?F,C025<CF;AEBE=?6CCFDE08CF66<B*GDEE<=3#@@2FGGD@7AC,8GGGFGFFFF8GF8C@7CGC@C69=,,A3,AAEA9,5FCEGGEF8EE>F8GCC?GGCECCEFEBF=CCBCEFCGFFFFGFCGGFFCGGFFGGGGFFCB7CGGGEGGGEFF9GGGGGGGGGG@EGDGGGGGGGGGGEFFGGEFEGGFGGGGGGGGGGGGGGGGGFGGGGFGDGGGGCCCCC
@s801 373
TGAGGAATATTGGTCAATGGGCGAGAGCCTGAACCAGCCAAGTAGCGTGCAGGAAGACGGCCCTATGGGTTGTAAACTGCTTTTATAAGGGAATAAAGTGAGCCTCGTGAGGCTTTTTGCATGTACCTTATGAATAAGGACCGGCTAATTCCGTGCCAGCAGCCGCGGTAATACGGAAGGTCCGGGCGTTATCCGGATTTATTGGGTTTAAAGGGAGCGTAGGCCGGAGATTAAGCGTGTTGTGAAATGTAGATGCTCAACATCTGCACTGCAGCGCGAACTGGTCTTCTTGAGTACGCACAACGTGGGCGGAATTCGTGGTGTAGCGGTGAAATGCTTAGATATCACGAAGAACTCCGATTGCGAAGGCAGCTCACTGGAGCGCAACTGACGCTGAAGCTCGAAAGTGCGGGTATCGAACAGGATTAGATACCCT
+
FGGGGGGGGGGGGGGFFGGGGGGGGEGGGGGGGGGGFDGGGGGGGGDE@FGGGGGGGGGGGGG?GGGGGGGGGGGGGGGGGAFFGGGGGFG@FGFGGGCF9AEFFGGGGG7DGGGGGGGFGGGEAFGGGGGC,CEEE<DFFEFGGGGGGGGFGDFGGGGFG,5FCCGGDGGGCF@C@*>F,DEFCEE44=C8EFCECEG@GF>GCF?C0BCG@GG443GE@9#DCD6=C5%<>9:4ECFF=ECC<<ACCF<,33B6FFC@@>3,AE6FEEGBDGGFCD?FFFFBADFFFD<ADEA8CCEF=<D+FCF:GFFFB8EC>7GFFGE==F@,FEF=@,EBEC,8EDBB8DCDFC,FCC=@,FE@@EEFGFFGGGDFDGGGGE@F=:7GGCFFFC;FGGEF@@GGGGGGGGGGGGGGGGGGGGGGGGGGGGGGF@EBB9CC
@s801 374
TGGGGAATATTGCACAATGGGGGAAACCCTGATGCAGCGACGCCGCGTGGAGGAAGAAGGTCTTCGGATTGTAAACTCCTGTTGTTGAGGAAGATAATGACGGTACTCAACAAGGAAGTGACGGCTAACTACGTGCCAGCAGCCGCGGTAAAACGTAGGTCACAAGCGTTGTCCGGAATTACTGGGTGTAAAGGGAGCGCAGGCGGGAAGACAAGTTGGAAGTGAAATCCATGGGCTCAACCCATGAACTGCTTTCAAAACTGTTTTTCTTGAGTAGTGCAGAGGGAGGCGGAATTCCCGGTGTAGCGGTGGAATGCGTAGATATCGGGAGGAACACCAGTGGCGAAGGCGGCCTACTGGGCACCAACTGACGCTGGGGCTCGAAAGTGTGGGTAGCAAACAGGATTAGATACCCT
+
FGGFGGGGFGGGGGGGGGGGGGGGGGGGGGGGGGGFGFEGGGGGEGGFGDFGFGGFFGGGGGGGGGGDEGGFGGGGGGGGGEFGGFGGGFFFGGGGFGEFC7:FGGGGGGGGGGGFGGGGC?CFGGGGGFFG7FFGGGGFGCGGGCEGGD:CFGGGGGG<,><CEFEGGGE,GGGG;C@6F>@ECFCC4?EGGG:GG=EEDGGEDEFFEC8CFGC@97C?;D9?@=<,CFG9CGF6;@CC8FCCFFCFCD@FGG@<DC?C(DF7FFFG8;CFDGFD=9GFFA,CB+GFB,GGGD+@+EGFE=DGFGEE=C,F?F7@,<E8GGGGFGGGGGGGGGGGGGGGFGGFFEGGGGGGGFGF<FDBFGGGGGGGGGGGGGGGGGGGDGGGGGGGGGGGFGGFCFFFGGGGG9GGGGFCCCCC
@s801 375
TGGGGGATATTGCGCAATGGGGGAAACCCTGACGCAGCAACGCCGCGTGAAGGATGAAGGTCTTCGGATTGTAAACTTCTTTTATTAAGGACGAATAAAGTGACGGTACTTAATGAATAAGCTCCGGCTAACTACGTGCCAGCAGCCGCGGTAATACGTAGAGAGCAAGCGTTGTCCGGATTTACTGGGTGTAAAGGGTGCGTAGGCGGCTTTGCAAGTCAGATGTGAAATCTATGGGCTCAACCCATAGCCTGCATTTGAAACTGTAGAGCTTGAGTGAAGTAGAGGCAGGCGGAATTCCCCGTGTAGCGGTGAAATGCGTAGAGATGGGGAGGAACACCAGTGGCGAAGGCGGCCTGCTGGGCTTTAACTGACGCTGAGGCACGAAAGCGTGGGTAGCAAACAGGATTAGATACCCT
+
DEGGEGGGGGGGGGGGGGGGGGGGEFGGGGGGGGGGGGCFGGGGGGGGGGGGGGGGGGFGGGGGGFGGFFGGGGGGGGGGGGGGGGGGEGGGGGGFGGGGGGGGGGGGGGGGGGGGGGGGGGFGGGGGGDGGGGGGFGGGGGGGGGGGGGGGGDGFGGFG7FDFGGGGGGGGGGGECEGFGDGGG=GGG;GGGFFFGG>EGDC/'GGGGEECDC<3E7EBA<C9F?EFGGGGGFFFGFGGGGFGG88?+C>?;FDBFFAGFG@CFG9GGFF?AG?FF2?=CEFCGFFEFGGECGGGGGDEC7CFF86)@7GEAGFCCF=>CECF,CGGGGGGEGFCFFGCFFCGGGGGGEGGEGGGGGGFE@8GGGEGGEGGGGGGGGGGGECFCGGGGGGGGFGGGGGCGGGGGGGFGGGGGGCCCCC
@s801 376
TGAGGAATATTGGTCAATGGACGAGAGTCTGAACCAGCCAAGTAGCGTGCAGGATGACGGCCCTATGGGTTGTAAACTGCTTTTATAAGGGAATAAAGTGAGTCTCGTGAGACTTTTTGCATGTACCTTATGAATAAGGACCGGCTAATTCCGTGCCAGCAGCCGCGGTAATACGGAAGGTCCGGGCGTTATCCGGATTTATTGGGTTTAAAGGGAGCGTAGGCCGGAGATTAAGCGTGTTGTGAAATGTAGACGCTCAACGTCTGCACTGGAGCGCGAACTGGTTTCCTTGAGTACGCACAAAGTGGGCGGAATTCGTGGTGTAGCGGTGAAATGCTTAGATATCACGAAGAACTCCGATTGCGAAGGCAGCTCACTGGAGCGCAACTGACGCTGAAGCTCGAAAGTGCGGGTATCGAACAGGATTAGATACCCT
+
FGGGGEFFGAFFGGGEFEFFGGGGGGGEFGFGGGGEFGGCFC,CEGCFFGGGGGGGGGGGGGGGGGGGGFGGGG9FFGGGGGGGGGDFE9FD@<FFAFFGGFFFFFGGGGGGFGGGGGGGGGGFFGGGGGGGFFGDGCFFDFCGGGGGGGF?F=BFEGGGGGG<BEGG@:F7FCFGDGGG7DGEGGGGDEE:C>FDCC<F@7EFF<2C/4B,2?FFG@EFFFGFFDE7C,6FBCGFGGGCGFFEDGGGGFAFG9;6CDD+FF@FFFCCC8<#:GGFCGDDFDFFGFFB,,?FDFCFGE8C,FBGEGGEFCGDD?CEGGEFA=E@5EB,FE<;FFF8EDFCF;GFDGGGGGFFFFC:FA?7DGEFGF@GGGGGGGFFFC=C>DGGGGGGGE@FGGFFGGGFDGGFDGGGGGGFECGGGGGGGGGGGGGGFE@CCCCC
@s801 377
TGAGGAATATTGGTCAATGGGCGAGAGCCTGAACCAGCCAAGTAGCGTGCAGGACGACGGCCCTATGGGTTGTAAACTGCTTTTATGCGGGGATAAAGTGTGGGACGTGTCCCATATTGCAGGTACCGAATGAATAAGGACCGGCTGATTCCGTGCCAGCAGCCGCGGTGATACGGAAGGTCCGGGCGTTATCCGGATTTATTGGGGTTAAAGGGAGCGTAGGCCGTTTGTTAAGCGTGTTGTGAAATGCCGTGGCTCAACCGGGGCATTGCAGCGCGAACTGGTTTCCTTGAGTACGCACAAAGTGGGCGGAATTCGTGGTGTAGCGGTGAAATGCTTAGATATCCCGAAGAACTCCGATTGCGAAGGCAGCTCACTGGAGCGCAACTGACGCTGAAGCTCGAAAGTGCGGGTATCGAACAGGATTAGATACCCT
+
DGGGGGGGGGGFGEFGFGGFGGGGCFGGGGGGGGGGGGF8FFGGCFGF7FCFDEG:BFEFGGG?FFFGGGGGGDCFGFGGCFFFGFEFBFFGGGEFCDGGGGGG?FGCFFF<<FGFGGGGGGGGGG9C+>BFFGGGGGGGGC@EGGEFFFGGFG*CFGF7FGGGGCFGFED?FG8CGGGGEEGGFDEDCE58C7/?G*2:*23<9;*::89C9CEFD2<0398C?DE3-E8C#3=4:#*:CC8;C@748>@:<E8C<:<7EDFGGFE31?F?<@#CCFCDFCGFE@CF=>,,8:A:DGGGFF=CB87GGGDAD?C=+BEFE:66AGEEE;,C9?B=,F<FE=B+:@,F<5<EAC:7GDFB:EF7FFEF8GGGGGGGGFEGGGGGGGFDGGGFFGGGGFED?GGGGGGGGEGEFGGFGGBBDFGGGGFGGGF@CCCC
@s801 378
TGAGGAATATTGGTCAATGGGCGAGAGCCTGAACCAGTCAAGTAGCGTGCAGGATGGCGGCCCTATGGGTTGTAAACTGCTTTTATAAGGGAATAAAGTGAGTCTCGTGAGACTTTTTGCATGTACCTTATGAATAAGGACCGGCTAATTCCGTGCCAGCGGCCGCGGCAATACGGAAGGTCCGGGCGTTATCCGGATTTATTGGGTTTAAAGGGAGCGTAGGCCGGAGATTAAGCGTGTGGTGAAATGTAGTGGCTCAACCTCTGCACTGCAGCGCGAACTGGTCTTCTTGAGTACGCACAACGTGGGCGGAATTCGTGGTGTAGCGGTGAATTGCTTAGATATCACGAAGAACTCCGATTGCGAAGGCAGGTATCCGGGGTGCAACTGACACTGAGGCCCGAAAGTGCGGGTATCAAACAGGATTAGATACCCT
+
GGGGGGGGGGGGGDFGFFFGFGGGGDGGG9FFEDGGGGGGGGCFGGGGEEGGGGGG@FEGGGEGGGGGGGEGGGFGGCGGGGGGGG,FCEGG@FDEGGFGGGFFGGF=EGGGGGFFGGDFFGFFFGGGGC9FGGGGG9FDGGDCCCEFGGGGGGGGC=<FGGGGGD>:FGDGA7CCEGEC<9FC>FDCFC7*+7<CEEGFD0300*2;5<:?CF>FE9:5(2C=FFB+6,FFCC?>F@<E39E@3@C7F)3/D:2459C4*ACG6,43>@C,220FB@6.C>DAD<F82AC9)@+=>E>8,,DF7CCEGEFEDFCECFD<F@EGAGGGCF?A9,949EC,ADA?<@<D99ECFB6F=?@GDGCDFFFGFDGGFFGFGGGGEF9GFGFGGCFC,CFEGCFF7GGGGEFCGGGGGGGGGFEFDGGGGF9GGGF<CCCC
@s801 379
TGGGGAATATTGCACAATGGGGGAAACCCTGATGCAGCGACGCCGCGTGAGTGAAGAAGTATTTCGGTATGTAAAGCTCTAACAGCAGGGAAGAAAATGACGGTACCTGACTAAGAAGCCCCGGCTCACTACGTGCCAGCAGCCGCGGGTATACGTAGGGAGTAAGCCTTATCCGGATTTACCGGGTGTAAACGGAGCGTAGACGGTAAAGCAAGTCGGAGGTGAACGTCCGGGGATCAACCCCGGGACTGCTTTGGAGACTGTTTAACTAGAGTGCTGGAGAGGTAAGCGGAATTCCTAGTGTAGCGGTGAAATGCGTAGATATTAGGAAGAACACCAGTGGCGGAGGCGGCTTACTGGACAGTAACTGACGTTCAGGCTCGAAAGCGTGGGGAGCAAACAGGATTAGATACCCT
+
GGD8FEGFC@EEEEGFGGGG8FG7@CCEGGGGFFEFAFGGC6@CCFFFGG?CCF9?,8EFFACDE=EFEF<@EFFGFG,,C,-,5::?FF<,@,BEFGG,EF@:FFCE9<C,?F8,B<,F7+>+@C7FFF<F@>C?FC:7FF,>8CC****7<FFG,:C7,6=4;,7,?<:7<B7CE7*,,?,4*4=C:7+<+2;*7=:+=DC<?1C8,,,,*>5)**<?,@C774*9*ECGF97,EC+GFFC+B=8G@GF?CDDD@8+==>E,<FDF=,?,)E=B,GFF?F=EE>=4+,<;GFGFEAB9A,6+5>4EEAGFFGEC,<EFE=FEE9FFDF@@BGGFCE8GGFECE:@GEGDFF<<CC,E<FFFGGGEEFD<FF8CFF@GGFGGGEGGFFCCGGGGGF@FGGFFGGF9GFDFBCCCC
@s801 380
TGGGGAATATTGCACAATGGGGGAAACCCTGATGCAGCGACGCCGCGTGAGTGAAGAAGTATTTCGGTATGTAAAGCTCTATCAGCAGGGAAGAAAATGACGGTACCTGACTAAGAAGCCCCGGCTAACTACGTGCCAGCAGCCGCGGTAATACGTAGGGGGTAAGCGTTATCCGGATTTACTGGGTGTAAAGGGAGCGTAGACGGTAAAGCAAGTCTGAAGTGAAAGCCCGGGGCTCAACCCCGGGACTGCTTTGGAAACTGTTTAACTAGAGTGCTGGAGAGGTAAGCGGAATTCCTAGTGTAGCGGTGAAATGCGTAGATATTAGGAAGAACACCAGTGGCGGAGGCGGCTTACTGGACAGTAACTGACGTTCAGGCTCGAAAGCGTGGGGAGCAAACAGGATTAGATACCCT
+
@CCFGGGGGDGCFGGGGGGFGGGGGGGGGGFFGGGFGGEGGGGGEGG@FGGGGGGGGGGFFGFGGGG,?DFFFDGAFGGGGGFFFFGGGGGGGFGGGCFGGDGGGGFGGGGGGGFGGGGFGGCGDDGGGGGGGGGGGFGGGGGGGGGGGGGGGGG9@FGGGGGEGDE?7G@5FEGGEEDC<;5FDEEFB9@EGFC9EGGDGCFFFDECGFCGGFCBF@@FFFFDFFGF):C<GGGGCGC:FF7EFEG>3;::F<E,E@DFFEFGDGFB+%EADG@ED;GGFFFGFEGEEFE>,D=,=:,9FDGE@GEFGGGGGEEEDCC9E8?AGGGGFGGGGFCFE=FGGGGGGGGGEFGGGGGGFEFFFFGGGGFGEGFFGGFGGGGEFGGGGFGGGGFGFFFGGGFEGGGGGGGGGGGCCCCC
@s801 381
TGAGGAATATTGGTCAATGGGCGGAAGCCTGAACCAGCCAAGTAGCGTGCAGGATGACGGCCCTATGGGTTGTAAACTGCTTTTATGCGGGGATAAAGTGGGCCACGCGTGGTCTTTTGCAGGTACCGCATGAATAAGGACCGGCTAATTCCGTGCCAGCAGCCGCGGTAATACGGAAGGTCCGGGCGTTATCCGGATTTATTGGGTTTAAAGGGAGCGCAGGCCGCGGGGCAAGCGTGTTGTGAAATGCAGTCGCTCAACGTCTGCACTGCAGCGCGAACTGCCCAGCTTGAGTGCGCGCAACGTTGGCGGAATTCGCCGTGTAGCGGTGAAATGCATAGATATGGCGAAGAACTCCGATTGCGAAGGCAGCTGACGGGTGCGTAACTGACGCTCATGCTCGAAAGTGCGGGTATCGAACAGGATTAGATACCCT
+
DGGGGGGGGGGGGGGCCCEFFGEGGGGGGGGGFFGGGGGGGGGGGGGGGGGGGCFGGGGGGGGFFCFGGFFEEAFGGGGGGGGGGGGGGGGGGGGGGCGEFGCCCGGGGGGGDEFAEFGGGGGGGGGGCGC>>FCAGGGGFGGGGGECFFG?8BEEFFFGFAFC88FGCBEGFFGGGG7F:CGGDGGGGDE1:EEE5CCG:DCCCE88*00AC<C581C502CDDB5#53=<<CF1CDGGFF@510:68=9::?:4:(C>F:;10C:CG=C>:<EEE@.9CD7CFBAE2>,38BCE>DC7DCFFB@3CEFGFECCEECEGFDGG@CBFFEC4?FCFCEEDADGEF@F<E<C?=?=F@@FFFF@GFA<GGGGGGGFEGGGGGGGGGFGGFF@GGGGGGGGGGGGGGGGGGGGGGGGGFGGFDGGGGGGGGFEBBC@C
@s801 382
TGGGGAATATTGCACAATGGGGGAAACCCTGATGCAGCGGCGCCGCGTGAAGGAAGAAGTATCTCGGTATGTAAACTTCTATCAGCAGGGAAGATAATGACGGTACCTGACTAAGAAGCCCCGGCTAACTACGTGCCAGCAGCCGCGGTAATACGTAGGGGGCAAGCGTTATCCGGATTTACTGGGTGTAAAGGGAGCGTAGGCGGCGGAGCAAGTCAGAAGTGAAAGCCCGGGGCTCAACCCCGGGACGGCTTTTGAAACTGCCCTGCTTGATTTCAGGAGAGGTAAGCGGAATTCCTAGTGTAGCGGTGAAATGCGTAGATATTAGGAAGAACACCAGGGGCGAAGGCGGCTTGCTGGACAGGAACTGACGTTCAGGCTCGAAAGCGTGGGGAGCAAACAGGATTAGATACCCT
+
A,FGGGGGGGGGGGGGGGEGGGE@FGGGGGGFGFGGGGGCEFGGGGGFGGGGGGGGGGG<F9FFGGGFGGGGGCFGGGGGGGGGGGGGFE<EGFFGGGGFFGCEGGGGGGGGEGGGGGFGGGGGGDGGGGGGGGGGGGGGGACCEC>C>>EFFGGG9F>FEGGDFFGEGCE5CFGG=GGGGGGGGG1G3=<9E=EGGGGD?CEGGGG<EB;?@EC?<CFFBAFCFFGFGF8@CEG9@;CCCGFCEC8B:5FDAFE2>;==:+GDFEC:/8,2D?:AGGECGGGFE+E:?4,>8D=EFDF?GF8>5C@CFFF9CBGGEF?D@=F=FFDCGDFGFFGGCDF>,CGGGBEGGGGGGGGGDDGGGGFDGFFFC@:FGGGGGGGGGGGGEEGGGGGGGGFGGGGGGGGGCFGGGGGCCCCC
@s801 383
TGAGGAATATTGGTCAATGGGCGGGAGCCTGAACCAGCCAAGTAGCGTGCAGGATGACGGCCCTATGGGTTGTAAACTGCTTTTATAAGGGAATAAAGTGAGCCTCGTGAGGCTTTTTGCATGTACCTTATGAATAAGGACCGGCACATTCCGTGCCCGCAGCCGCGGTAATCCGGAAGGTCCGGGCGTTATCCGGCTTTATTGGGTTTAACGGGAGCGTAGGCCGGAGATTAAGCGTGTTGTGAGATGTAGTTGCTCAACATCTGCACTGCAGCGCGAACTGGTTTCCTTGAGTACGCACAAAGTGGGCGGAATTCGGGGTGTAGCGGTGAAATGCTTAGATATCACGAAGAACTCCGATTGCGAAGGCAGCTCACTGGAGCGCAACTGACGCTGAAGCTCGAAAGTGCGGGTATCGAACAGGATTAGATACCCT
+
<CFFF8FGGGGGGGGGGFFGGGEDFEDGGGCEFGFFGGFFFFGGGGGGGGGGFGGGGG7C:FGGGCFGGGGG:<<BFGFGGGGFFFDF<<,,AFECEEE9,5<FDGCGGGG8FG8<FFGGGAD<,EFFGGGADFGAFGF,,>FEE++@==F9,@CC<,**3*:@*1<<:**,,@CFGBF7F@F@FC=@F***A:/<#C8521CF?FC5D<:$#2)714?5@GGD=;47=EC:E>>2GD>,,<FCE,7GGFECF,D87GCE,FECGFGEF@+*+E8@CD==+DBD@D@B=,AA8@1?6CCFDBD?7CC:CDEFD@86B8+EECB@0CGGGFFAE?C94GGGGGGD@GGGGFFFEGFCEFGEC8GGGFEFB6CGGGGF<@C@7F@ADCFEEF@CGGFB,FFCFEFFGEGEGDFFGGGGEFFEFGGGGFCDGGGCCCCC
@s801 384
TGAGGAATATTGGTCAATGGACGCAAGTCTGAACCAGCTAAGTAGCGTGCAGGATGACGGCCCTCTGGGTTGTAAACTGCTTTTAGTTGGGAATAAAGTGTGGCTCGTGAGCCATTTTGTATGTACCATCCGAAAAAGGACCGGCTAATTCCGTGCCAGCCGCCGCGGTAATACGGAAGGTCCAGGCGTTAACCGGATTTATTGGGTTTAAAGGGAGCGCAGGCGGACCTTTAAGTCAGCTGTGAAATACGGCGGCTCAACCGTCGAACTGCAGTTGATACTGGAGGTCTTGAGTGCACACAGGGATGCTGGAATTCATGGTGTAGCGGTGAAATGCTCAGATATCATGAAGAACTCCAATCGCGAAGGCAGGCATCCGGGGTGCAACTGACGCTGAGGCTCGAAAGTGCGGGTATCAAACAGGATTAGATACCCT
+
DFGCGFGGGGGGGGGGGGGGGGGDC6CFFFGFGGGGFFEFFGFFGGGGGGGFGECFGDEEECEGFGGGGGGGGFFGGGGFFGGGGGGGGGCB<FFGGG<5AF@G?FGCFGGFGFGGGFFGGCFGFFCBE@,@CCCEGGEDGGDEGGGGGGFCF<+@CGC<+<CCE@FEGG>F<D7F:E::<CFFGCFEFE7*5C1:1>@F77:,,=FGGCEFGGE:44:)49?C9>*<=<F<;>:<@BGFCA?GF@8C5C:B7:GF@C1FCF@<:FFE@FC9DD=,9A99A,EFAEEC9=@F8F=B4==,DBCCE9F?<EE>@>AGGFBACF@+>>@FDFEF9FAFCEE8F;?FFGE9GGFA<8CFADBCGGGGGF<GGGGGFDGGGGFFGGGGGFE@@GFGGEGGFGFGGGGGFCGFC7GGGGFGGGFF@9FGGGGGGFCCCCCC
@s801 385
TGAGGAATATTGGTCAATGGACGAGAGTCTGAACCAGCCAAGTAGCGTGCAGGATGACGGCCCTATGGGTTGTAAACTGCTTTTATAAGGGAATGAAGTGAGAGTCGTGACTCTTTTTGCATGTACCTTATGAATAAGGACCGGCTAATTCCGTGCCAGCAGCCGCGGTAATACGGACAGTCCGGGCGTTATCCGGATTTATTGGGTTTAAAGGGAGCGTAGGCCGGAGATTAAGCGTGTTTTGAAATGTAGACGCTCAACGTCTGCACTGCAGCGCGAACTGGTTTCCTTGAGTACGCACAAAGTGGGCGGAATTCGTGGTGTAGCGGTGAAATGCTTAGATATCACGAAGAACTCCGATTGCGAAGGCAGCTCACTGGAGCGCAACTGACGCTGAAGCTCGAAAGTGCGGGCATCGAACAGGATTAGATACCCT
+
<FGGGFGFGGGGGGGGFFFGGGGGDFGFGGGGGGGGGGGDFFFGGGGEGGGGGFGGGGG@CFDFGGGGGGGGGGFFGGGGGGGGFFAFDFGGGGGFGGGGGCEF<FEGGFFCFGFFGGDFGGFFFFGGGGGFFFFGGGG?<+=CCEEDFGGGEDCFDDFGC,@>=@FCCFF7FFDEG7*3DEFGDDG7<F8,?=FE5*:FDDF9F;:F/C:FCCE7@5F>8)E595C6=BFC93D8GF?>C#2=C777GCCA>88?CGCCEGF8GGGEG7GDCDC:>:8CGFD6FGGFCDCF8@+=EFEGE9GGGEGGEDF@>8GGGGGFCDC>AFCBEAEF@9E>,FGGFGGFGFFFFFADEC7G@?A,GFF7FGFGFDCGCGFFFFGGGGGGFAEGEGFGGGGFFGGGGGGGGGGGGGGFGGGGCGGGGGGGGGFCFDGCCCCC
@s801 386
TGAGGAATATTGGTCAATGGGCGAGAGCCTGAACCAGCCAAGTAGCGTGCAGGATGACGGCCCTATGGGTTGTAAACTGCTTTTATAAGGGAATAAAGTGGGAGTCGTGACTCTTTTTGCATGTACCTTATGAATAAGGACCGGCTAATTCCGTGCCAGCAGCCGCGGTAATACGGAAGGTCCGGGCGTTATCCGGCTTTATTGGGTTTAAAGGGAGCGTAGGCCGGAGATTAAGCGTGTTGTGAAATGTAGACGCTCAACGTCTGCACTGCAGCGCGAACTGGTTTCCGTGATTACGCACAAAGTGGGCGGAATTCGTGGTGTAGCGGTGAAATGCTTAGATATCACGAAGAACTCCGATTGCGAAGGCAGCTCACTGGAGCGCAACTGACGCTGAAGCTCGAAAGTGCGGGTATCGAACAGGATTAGATACCCT
+
FGGGGGGGGGGGGGGGGGGGGGGGGGGGGGGGGGGGGGFFGGGGGGGGGGGGFBEGFFGGGGGGGGGGGGGGGCFGGGGGGGAFGGGGFGGAEGGGGGGGGFFG+EFFCEFEGGGGFGGGGCFGFGGGFGGGGGGGFFGG8DB7@EEGGGGGGGGGGGFGC>7FEEGGGGGFFGGGFGGGFEGEGFEC<B8CCCC7*=BFFGD:FF?.=8B35?>FC6E9?CEDECGDC:F>?EE@F;;4GGFG=:CCFF5C>C?0:ADF>FF<;;?C80:40DGEEG===BD@CC=B6,9:)+1+6FGFD8,CF8GGGGGGGFEGGGGFFGEGFGGGGFCFFFFFFEE9C,CCGGFGGGGFECF@@CGGGGGFGEAGGGGGGGGFFEGGGGGGGGFGEGFEFAFEEEGGGGFECDFCEEFCEFGGGGGFGFGGGGFGGGGCCCCC
@s801 387
TGGGGAATATTGCACAATGGGGGAAACCCTGATGCAGCGACGCCGCGTGAGTGAAGAAGTATTTCGGCATGTAGAGCTCTATCAGCAGGGAAGAAAATGACGGTACCTGACTAAGAAGCCCCGGCTAACTACGTGCCAGCAGCCGCGGTAATACGTAGGGGGCAAGCGTTATACGGATTTACTGGGTGTAAAGGGAGCGTAGACGGTAAAGCAAGTCTGAAGTGAAAGCCCGGGGCTCAACCCCGGGACTGCTTTGGAAACTGTTTAACTAGAGTGCTGGAGAGGTAAGCGTAAGTCCTAGTTTAGCGGTGAAATGCGTAGATATTAGGAGGAACACCAGTGGCGAAGGCGGCTTACTGGACAGTAACTGACGTTGAGGCTCGAAAGCGTGGGGAGCAAACAGGATTAGATACCCT
+
@EFGGGGGGGGDFGGGGEFG8FGEEFGGGGGGGGGGGGGGGGGGGGGEGGGGGGFFEEFGGCFFFECCFGGGGGFFFCGGE?EGGGGGGGGGGFGFGGFGGGGFGGGGDCFGGGGGADGFFC7FFBBDFCGGGGGGGFFBA<FGGGGG>CFGGCF:33CED7<FCGEG7FC*,5CFGGGE9?FCFG?G<CFF?9FCEEEEGCC@7C8FCEGGG-<:<=;FFFGGFF?4A<4:<@C;D<F=GCB8FB8A5FFBFFEA'FF)7E?A$<5<,<CEBGDFCFFCDGGFFCC+C>F9BF8@EB,E?9++9EECFEE=?8,88EF=9,9GF<<GGFGFGGFC8FGGGGGGGEGFC7GGGGGGGGGGFFFFFGFGGGGGGFFF<GFFFCGGFBEGGGGFFE@F@CFFFFGGGGGGGFGCCCCC
@s801 388
TGGGGAATATTGGGCAATGGGGGAAACCCTGACCCAGCAACGCCGCGTGAAGGAAGAAGGCCTTCGGGTTGTAAACTTCTTTTACCAGGGACGAAAGAAATGACGGTACCTGGAGAAAAAGCAACGGCTAACTACGTGCCAGCAGCCGCGGTAATACGTAGGTTGCAAGCGTTGTCCGGATTTACTGGGTGTAAAGGGCGTGTAGGCGGAGATGCAAGTTGGGAGTGAAATCCATGGGCTCAACCCATGAACTGCTCTCAAAACTGTTTTTCTTGAGTAGTGCAGAGGTAGGCGGAATTCCCGGTGTAGCGGTGGAATGCGTAGATATCGGGAGGAACACCAGTGGCGAAGGCGGCCTACTGGGCACCAACTGACGCTGAGGCTCGAAAGTGTGGGTAGCAAACAGGATTAGATACCCT
+
CFGGG,CFGFFGGGGGGGGGGGEGGGGGGDFGFFGGGEFFGFGGEGFCFGGGGCFFGGFGGGGGGGGGGGGEEFFGCFGFCFCFGFGGD77FGGGGGGGGGFGGGGEGGGGGGGGDGGGGGGGGG>BF7CAFCGGEGFGGGGGGG7ECEFD7FCFGFEAGFG@GGGGFFFGGGCGFD9C?<BFG8<FFE8CC9FFEFD::98C:<DDFFC:CFF,D>6<D:?@CFFCF@<FFGEED@7FGGGCGGGEA@=FFF@FGD2>*C895=BCFDB:34AA<FACDE98FFDEE6EGGFAE>@7877=FEA@+=GGFE4,FCC:C@5,,GECCCGGFFEFF7C8<FEEC7GGGFFCGGGFGGDFC,@EGGGGGGGGGGEEDFEFF8GGFFEEFDGGGGGGGGDFGGGGGGGGGGF@GGGFBCCCC
@s801 389
TGGGGAATATTGCACAATGGGCGAAAGCCTGATGCAGCGACGCCGCGTGAGCGAAGAAGTATTTCAGTATGTAAAGCTCTATCAGCAGGGAAGATAATGACGGTACCTGACTAAGAAGCACCGGCTAAATACGTGCCAGCAGCCGCGGTAATACGTATGGTGCAAGCGTTACCCGGATTTACTGGGTGTAAAGGGAGCGCAGGCGGTGCGGCAAGTCTGATGTGAAAGCCCGGGGCTCAACCCCGGTACTGCATTGGAAACTGTCGTACTAGAGTGTCGGAGGGGTAAGCGGAATTCCTAGTGTAGCGGTGAAATGCGTAGATATTAGGAGGAACACCAGTGGCGAAGGCGGCTTACTGGACAGTAACTGACGTTGAGGCTCGAAAGCGTGGGGAGCAAACAGGATTAGATACCCT
+
EFFFGGGGGGGGGGGGGGGGGGGGGGGGGGGGGGGGGGGGEGGGEGGEGGGGFEGGGGC<DFGGAFECECFGGFFGGGGGG9?FGGGGGGEFGGGGGGGGGDDFGGGGGGGGGGGGGGGGGGGGGGFF,EFGGDCDFCFGGG7FGGGGEEEABFGGFGGGGGGC>;7FFFGEGGDGGECCCFEGGG7CFFG+9<FFGCFE<CC;EGD>8GG,7=C>C9GF>A@F?1<7<=@#GEG@>>+>@CDGGFDC>>AG=GGGFDDGGGF<FA0DGFF=AC>GDE?E=>=CE@+:DGFE84,C@FE,EFGGFGEGGEF@@?,E><,,E;GGGDGGGGFC@C,9FGGFF@ED?FCGGGGGGGGGFEEF<FFFFEFFGGFEGGFFFGGGGFFF7CGDGGGGGGGGFCGFGGGGGGGGGGGCCCCC
@s801 390
TGAGGAATATTGGTCAATGGACGCAAGTCTGAACCAGCCAAGTAGCGTGCAGGATGACGGCCCTCTGGGTTGTAAACTGCTTTTAGTTGGGAATAAAGTGTGGCTCGTGAGCCATTTTGTATGTACCATCAGAAAAAGGACCGGCTAATTCCGTGCCAGCAGCCGCGGTAATACGGAAGGTCCGGGCGTTATCCGGATTTATTGGGTTTAAAGGGAGCGTAGGCCGGAGATTAAGCGTGTTGTGAAATGTAGTTGCTCAACATCTGCACTGCAGCGCGAACTGGTTTCCGTGAGTACGCACAAAGTGGGCGGAATTCGTGGTGTAGCGGTGAAATGCTTAGATATCACGAAGAACTCCGATTGCGAAGGCAGCTCACTGGAGCGCAACTGACGCTGAAGCTCGAAAGTGCGGGTATCGAACAGGATTAGATACCCT
+
DGGGGFGGGGGGGGGGGGGGGFGGGGGGGGGDGGGGGGGGGGCEFGGFGDGFFFGFGGGGGGGFGFGGG@7@FDCFGGGGFGGCEG<FEEGGAFGFFGGGGGDG<DFEGFGGGGDECGGGGFGGGGGGGGFFGFBFEGGGGGGGGDCFGGFGFGGCGG7>7,<,:6FEGFGFGFFCCE:EGGGGEGGEGGGFFGEC*28<@+?FCC:*CFC99B5<C6EB<>GGF%G:;E=CAF@AE5>CCF<67CGFF@FCDFFB3,:C,@0CGC@78F?:AE@C8=)60:8G/:@+18,CD@CFEF8B=,,E7GFCF=?A@,7GGGGFEECEAF==C,,,5GF8GEGGGFGGGGFC,FFFCB+DFFECCCCFGFGG?DGGDFGGC8EDEEEGGGGGGGGGGGGGGCGFGGGGFEGGGF<GEGGGGGGFGGGEEGGGFA@ACCCC
@s801 391
TAGGGAATCTTCGGCAATGGGGGCAACCCTGACCGAGCAACGCCGCGTGAGTGAAGAAGGTTTTCAGATCGTAAAGCTCTGTTGTAAGAGAAGAACGTGTGTGGGAGTGGAAAGTCCACACAATGACGGTATCTTACCAGAAAGGGACGGCTAACTACGTGCCAGCAGCCGCGGTAATACGTAGGTCCCGAGCGTTGTCCGGATTTATTGGGCGTAAAGCGAGCGCAGGCGGGTTAATAAGTCTGAAGTTAAAGGCAGTGGCTTAACCATTGTTCGCTTTGGAAACTGTTAAACTTGAGTGCAGAAGGGGAGAGTGGAATTCCATGTGTAGCGGTGAAATGCGTAGATATATGGAGGAACACCGGTGGCGAAAGCGGCTCTCTGGTCTGTAACTGACGCTGAGGCTCGAAAGCGTGGGGAGCAAACAGGATTAGATACCCT
+
GFGGGFGGGGGGGGGGGGGFGDEEGGGGGEFGGFGGGGDAFGGGGGE6@FFGGGGGEEFGGDGGGGFG9E@BFFFFGEFFEFGCFGFGGDFEGGGGGGGGGGGGGFF>F7FGGFGDDDGGGGGFFFFECEGGGGGFGGFCFGGFDC8FCEGCEFCGGGEFGFFG8:D3B@CEEC*<<:FF>FGFCF+8=<C56F1232/+5)1;:C+@FFFCFE;26059><EDB2;?9:;C+GC?CDGDC.C3DC:@@1C;:,CEGGFCB8AD=<FC9=B6G@>C?FGGGGGDDCGFGFEC,F<DFBFCGFE8B,C?EFFFCFE9ECFGFFCGGGGGEBGEEEGF9@FGCGFGFGGGDGGGGGFEFBEEFCGGGGGGGFDC@EGFF@GGF?GGGGGFGGGGGCGFGGGGGGGGGEFGGGGGGGFCCGGGGGGFEE@EGE<GGGGGCCCCC
@s801 392
TAGGGAATCTTCGGCAATGGGGGCAACCCTGACCGAGCAACGCCGCGTGAGTGAAGAAGGTTTTCAGATCGTAAAGCTCTGTTGTAAGAGAAGAACGTGTGTGGGAGTGGAAAGTCCACACAATGCCGGTATCTTACAAGAAAGGGACGGCTAACTACGTGCCAGCAGCAGCGGTTATACGTAGGTCCCGAGCGTTGTCCTGCTTTATATGGCGTAAAGCGAGAGCAGGCGGGTTAATAAGTCTGAAGTTACAGGCAGTGGCTTAACCATTGTTCGCTTTGGAAACTTGTAAACGTGAGTGCAGAAGGGGAGAGTGGAATTCCATGTGTAGCGGTGAAATGCGTAGATATATGGAGGAACACCGGGTGCGAAAGCGGCTCTCTGGTCTGTAACTGACGCTGAGGCTCGAAAGCGTGGGGAGCAAACAGGATTAGATACCCT
+
FGFFEGFDEFCC<BFF7FGGGGGGEGGGGGCFGGGFFFDBEEGEGG+6@CFGCFFAFDFFGGCCFFGGCFDFEECFA?FFFFFDFFFCFDFFGFFGGFEF7A@FGGGGGFGDEF9<FEFFGG7D7,3>B>CFDCEGG,3,,>FCF+,83FFGGGGD,@*>CBFGFG,:C4,AFEE7C,<9<B<*4,42<:EG*<<1=E@,*:0+3+2<++2<;8C3::EF0:C)73<;3@C5+C@@5:@<839/FC@<2<7@@9C6D>6ECCGFFFED,CEEC6+BDGGFADC+=?,,,<3,,=,FFDE=GGGF=DC=BB8F?FDACCF=@@EFFFFCDBEDGGFEC,=,CD5C,<8F9GCFCA,DFCF@CCC?@6,C7F<@CFDGGFE8A8GGGGGGGGFCDGEFFE,8GFEGGFGGGFCGGGGGFFGCGFFDCCFFEADGGFDFCCCCC
@s801 393
TGAGGAATATTGGTCAATGGGCGAGAGCCTGAACCAGCCAAGTAGCGTGCAGGATGACGGCCCTATGGGTTGTAAACTGCTTTTATAAGGGAATAAAGTGAGTCTCGTGAGACTTTTTGCATGTACCTTATGAATAAGGACCGGCTAATTCCGTGCCAGCAGCCGCGGTAACACGGAAGATCCAGGCGTTATCCGGATTTATTGGGTTTAAAGGGAGCGTAGGCCGTCTGTTAAGCGTGTTGTGAAATGTGGGGGCTCAACCTGGGCATTGCAGCGCGTACTGGCAGACTTGAGTGCGCAGGAAGTAGGCGGAATTCGTTGTGTAGCGGTGAAATGCTTAGATATGACGAAGAACTCCGATTGCGAAGGCAGCCTGCTGTAGCGTAACTGACGCTGAAGCTCGAAAGCGTGGGTATCGAACAGGAGTAGATACCCT
+
EFGGGGGGGFEDGGGGGGGGGGGG@FEGGGFGFEFGGC@CFFGGDF7CCGGCEEFG,C,@BCEGGGGG@FGEFFGGDFFFB,CFD<CFEDE=E,A:<B?AE@EEFDFGGF+B,C@FGFC=FGG?CF9AF9EGGGCFEF?E<AFGGGGGFFG,,DFFFFGGADF<BEEDGEF,>@CEGDG,7>,<>?*58CEFGG7CE5<>CF@FDCFGC<:C+8=570:>@FGG46+>CGG>C9+4'351CBFECFC=69#*>,?F@9C@C:#&78,D>D5*E@@>63+=CFF?55B@FFDG>@+@8,9C,CDEE+ECB,EDD>@+>?9,?,@+8GDFFGFACGFCGGGFGGFFFFFGFEAFGGFCFFGC@FC<C9EGGDFFFFGF<GEGFF@GGFGGF@,CE<<EF:C8FEGGGEF7GGFGGGGGGGGGGGGFC,GFGF@A@88A
@s801 394
TAGGGAATCTTCCACAATGGGCGGAAGCCTGATGGAGCAACGCCGCGTGGGTGAAGAAGGTCTTCGGATCGTAAAACCCTGTTGCTAGAGAAGAAAGTGCGTGAGAGTAACTGTTCACGTTTCGACGGTATCTAACCAGAAAGCCACGGCTAACTACGTGCCAGCAGCCGCGGTAATACGTAGGTGGCAAGCGTTGTCCGGAATTATTGGGCGTAAAGCGCGCGCAGGCGGCTTCTTAAGTCCATCGTAAAAGTGCGGGGCTTAACCCCGTGATGGGATGGAAACTGAGAGGCGAGAGTATCGGAGAGGAAAGTGGAATTCCTAGTGTAGCGGTGAAATGCGTAGAGATTAGGAAGAACACCGGTGGCGAAGGCGACTTTCTGGACGACAACTGACGCTGAGGCGCGAAAGCGTGGGGAGCAAACAGGATTAGATACCCT
+
GGGGGGGGGGGGGGGGGGGGGGGGGGGGGDFGGGGFGGGGGGGGGGGGGGGGDGGGFGGFF,FFGGGEGGGGGGGGGCF=AFCGGGGCFCFEFFGBFGFGGGGGGGGGGGGFDGGGGGGGGGGGGEGGGGGGGGGGGGGFGGFGGGGEEG*@AFACGGGGFGCGGGGGGG>EGGGGGGGGCFBGFGGGGG7EG:<8EFFEDD:8EF9+<6CGGGE7FBFB>F8D@C98EGDGC8F?FFC.CEFG+>-C?5>053=*7CDGD8*>:<<CG>,3&DF;@,3@C3=:+CD@F>BFA,,GEGCCCCFGFFAEC9EAEGEB8D9FFFEEGFEGBEEFB@5D:FGEFGF8FFGFFEGGE?EEB?F:FF@C,DGCGGEGGGGF8GDGGFEEDECFFFC7CEGGGGGGGGGGEEGFGFGFCGGFGGFDGFFEFFGGGFCGGGGCCCCC
@s801 395
TGAGGAATATTGGTCAATGGACGAGAGTCTGAACCAGCCAAGTAGCGTGCAGGATGACGGCCCTATGGGTTGTAAACTGCTTTTATAAGGGAATAAAGTGAGTCTCGTGAGACTTTTTGCATGTACCTTATGAATAAGGACCGGCTAATTCCGTGCCAGCAGCCGCGGTAATACGGAAGGTCCGGGTGTTATCCGGATTTATTGGGTTTAAAGGGAGCGTAGGCCGGAGATTAAGCGTGTTGAGAAATGTAGATGCTCAACATCTGCACTGCAGCGCGGACTGGTTTCCTTGAGTACGCACAAAGTGGGCGGAATGCGTGGTGTAGCGGTGAAATGCTTAGATATCACGAAGAACTCCGATTGCGAAGGCAGCTCACTGGAGCGCAACTGACGCTGAAGCTCGAAAGTGCGGGTATCGAACAGGATTAGATACCCT
+
<FFGGFGGGGGGGFGCEFGGDGGGGGG<CFFGGGGGGFGCGGGGGGGGGGGGGGGGGGEGEDEGGGGGGGGGGGGEFCGGAFGGGGGFGFGFF?EF9EFFFG?FCFGGGGG9DCEGGGGGGGGEFGGGGC9EFGGGGGCF=@>CCEEGGGG98FFGFFDFGFFGC8CCFGGAFFGE7CFFEGGGDG=FFGFGGG>C=<:8C7F@E8<C6F>G?GDF@6<B@CEGC;EGG3FFGFDAEFEEC@#C:GFCCF2>:D?,GFGGGGGGGFCEGGE>GE;F@:#1DDFD8CF,FFFDDC6CEC?GEECGGEECDFEA>EC7GGGGGFGGBGGEBEF=F9GGGFFGGGGGGFGGGGGGFEGGGFGGEEFDFGFGGFAF9,GGGDGGGGGGFDFDGGGGGGGGGGGDGGGGFCEDGGGFGDGGGGGFGGGFGGGGGGGCCCCC
@s801 396
TGGGGAATCTTGCGCAATGGGGGGAACCCTGACGCAGCGACGCCGCGTGCGGGACGGAGGCCTTCGGGTCGTAAACCGCTTTCAGCAGGGAAGAGTCAAGACTGTACCTGCAGAAGAAGCCCCGGCTAACTACGTGCCAGCAGCCGCGGTAATACGTAGGGGGCGAGCGTTATCCGGATTCATTGGGCGTAAAGCGCGCGTAGGCGGCCCGGCAGGCCGGGGGTCGAAGCGGGGGGCTCAACCCCCCGAAGCCCCCGGAACCTCCGCGGCTTGGGTCCGGTAGGGGAGGGTGGAACACCCGGTGTAGCGGTGGAATGCGGAGATATCGGGTGGAACACCGGTGGCGAGGGCGGCCCTCTGGGCCGAGACCGACGCTGAGGCGCGAAAGCTGGGGGAGCGAACAGGATTAGATACCCT
+
FFGGGGGGGGGGGGGGGGGFFGGGGGGGGGGGGGGGGGGGGGGGGGGGGGGGGGGCEFFCFGFGGGGDFGGGGGGGGGGGGGGGFDGGGGGGGGGF>FFEFGGGGGCFGGGEGGGFGGGGGCEGGDDEGGGGGGGG>FGGCFFCEEGEGG>CEFF8AFFEGGCDECEEGE8E8EGGGD8*AC9C9E7CGEGDC<??5E:C>CCE9CECCGC5EC8)*4C:19EDBBEFEGGGGGG<?:2/1CFGECC;3*:*>EC9E<<99;**8:1>:,#:CAC*3*8:=DCEF>+CF@,<D8@6+E>7GF9=+=B=8E;,A+=+ECC,9?+CC7CGFFFC:+B++:CFFFCF=A++CEGGGFCE<8FEDFFDF@@C:GFBEGGGEDGGFGGGFC,GGGGFFF@@GFGEFCGGGGGFDFEGCCCCC
@s801 397
TGAGGAATATTGCACAATGGGGGAAACCCTGATGCAGCGACGCCGCGTGGAGGAAGAAGGTCTTCGGATTGTAAACTCCTGTTGTTGAGGAAGATAATGACGGTACCCAACAAGGAAGTGACGGCTAACTACGTGCCAGCAGCCGCGGTAAAACGTAGGTCACAAGCGTTGTCCGGAATTACTGGGTCTCAAGGGAGCGCAGGAGGGAATACAAGTTGGAAGTGAAATCCATGGGCTCAACCAATGAACTGCTTTCAAAACTGTTTTTCTTGAGTAGTGCAGAGGTTGTCGGAATTCCCGGTGTAGCAGTGGGAGGCGTAGATATCGGGTGGAACACCAGGGGCTAAGGCGGCCTACTGGGCACCAACTGACTCTGAGGCTCGAAAGTGTGGGTAGCAAACAGGATTAGATACCCT
+
AEEFF<FCE,@EFGCACFFFEGDFDFGEFD<FCFDFA<:C@FGGEGEFCF:E7?FF8E,,ECFGGGG,,?F?FCEE9<AFG<EFAFG<FFGFAF,?EFGGFG7FGFCC<DCFGG8BDF<FGG:=@:>FDB9<+BD+:3>CCF,3>B@F<**D,?F::D><,DB>4:,=F7*4<B:C<CCFC<,?:C0,,,5;=7>2<-<C<D?$C5?8>#3)>8@=C70?8,1,?@1?BD,E<8:@,@3,,:3,;@6,,F=<7,GEE8630CEC>,FF2A57*B8<8@E<DFDFB6+6+@E,EF@@C:C?B4;;;,,,99,,,9+=>6E6<=C+DGFFC,@@69,C47CF,CF:,,BCGFAC9GFFDEFBGFGGFAFCAE@E,FE8E@8,,6C,AFE@B,C,CFAFFGEC,;,A,@F9EB,CCC<C
@s801 398
TGAGGAATATTGGTCAATGGGCGCGAGCCTGAACCAGCCAAGTAGCGTGCAGGATGACGGCCCTATGGGCTGTAAACTGCTTTTATACGGGGATAAAGTGTGGGACGTGTCCCATATTGCAGGTACCGCATGAAAAAGGACCGGCTACTTCCGTGCCAGCAGCAGCGGCAATACGGAAGGTCCGGGCGTTAGCAGGATTTATTGGGTTTAAAGGGAGCGTAGGCCGTATGGTAAGCGTGTTGTGAAATGTCGGTGCTCAACCGTGGCATTGCAGCGCAAACTGGCAGACTTGAGTGCGCAGGAAGTAGGCGGAATTCGTTGTGTAGCGGTGAAATGCTTAGATATCACGAAGAACTCCGATTGCGAAGGCAGCTTACTGTATCGCAACTGACGCTGAGGCTCGAAAGCGTGGGTAGCGAACAGGATTAGATACCCT
+
@CCFGGGGGGGFGEGGGGGF8FFFGGGEGGGGGGGGGGGDCCCCFFEFEGFEG,,9<@BE@@FGEFF@,CE,,CCFFGDF9DFCFG,<CCC+:??E?F<F<<7+9EC:+4,CF,C4ED,E9?<A<A,+:8++C,,8=FGD8F:CE:C,>9,@+3>:FFG7:7BCCG7@*>:8,,1***4<:,:FC7:=F7;#B%?@BFA;6+CACC#:8>9C7<E:E<:<?<:2<82#?5#F:A>-:DC0FFD:=:4:<*5:3,C??ECF@3,,D3E9,B>9@++93,+++FFC<9F<,88GAGE:@,;?,FD@F@=+GGE,6F@44:85E:EBFGEEDGFEA,FFGGGFDAE8B,9,FF?FEFC,F?A,@,EFFGGGGFAFC,C@CF=@A++FEFCDECEGGDGF@7GGDCFGGGGGGFFGF7F+FAGGGGGGGGGFGFGCCCCC
@s801 399
TGAGGAATATTGGTCAATGGGCGAGAGCCTGAACCAGCCAAGTAGCGTGCAGGATGACGGCCCTATGGGTTGTAAACTGCTTTTATAAGGGAATAAAGTGAGTCACGTGTGACTTTTTGCATGTACCTTATGAATAAGGACCGGCTAATTACGTGCCAGCAGCCGCGGTAATACGGAAGGTCCGGGCGTTATCCGGATTTATTGGGTTTCAAGGGAGCGTAGGCCGTTTGTTAAGCGTGTTGTGAAATGTAGTGGCTCAACCAGGGCATTGCAGCGCGAACTGGCAGACTTGAGTGCTCAGGAAGTAGGCGGAATACGTCGTGGAGCGGTGAAATGCTTAGGTATGACGAAGAACTCCGATTGCGAAGGCAGCCTGCTGTAGCGCAACTGACGCTGAAGCCCGAAAGCGTGGGTATCGAACAGGATTAGATACCCT
+
FCCGGGGGGGFGGGGGGGGFFGGGDGGGGGGGGGGFGGBEGGGGGGGGGGGGGGGGFFEECCG7FCFFGFGBFEFFGDFDFFGGGGGGGGGGGGGGGGGGGFGGGG>FFGGGGGGFGGGGGGFGGDFFFEGFEFF,EFFFGGGGGGGGDE<DF8,3FF=CF8BEE6FFGFGFGC@@CCCD<EA*>FC:<CECGFGGDGEGGGG,,<<<<9,;BFC48(*.,(29?>CDGGC87<<AE3&;B>=5<51==$3+>4;),9=@CEFCEGECC*54F>#C@;:D?FF<D<?59A<,8:9:,,EC@5,GD@?4+,A@,@4+GF@:FA4+:869,,C,5,,4,<?,?,<=:8,GF<FBC?=B7CECC=@,C,,EC@E6,68<,F>=:7GGC<E@@8,>GFFGEFF7GGFD8@@+CC<@EDGGCEEE<9GEGGGFC,;8-@CC
@s801 400
TGAGGAATATTGGTCAACGGACGCAAGTCTGAACCAGCCAAGTAGCGTGCAGGATGACGGCCCTCTGGGTTGTAAACTGCTTTTAGTTGGGAATAAAGTGCACCACGTGTGGTGTTTTGTATGTACCATCAGAAAAAGGACCGGCTAATTCCGTGCCAGCAGCCGCGGTAATACGGAAGGTCCAGGCGTTATCCGGATTTATTGGGTTTAAAGGGAGCGCAGGCGGACCTTTAAGTCAGCTGTGAAATACGGCGGCTCAACCGTCGAACTGCAGTTGATACTGGAGGTCTTGAGTGCACACAGGGATACTGGAATTCATGGTGTAGCGGTGAAATGCTCAGATATCATGAAGAACTCCAATCGCGAAGGCAGGTATCCGGGGTGCAACTGACGCTGAGGCTCGAAAGTGCGGGTATCAAACAGGATTAGATACCCT
+
GGGGGGGGGGGGGGGGGFGDGGGGGGGGGGGGGGGGGGGGGGFFGGGGGGGGGGGGGGGGGGGGGGGGGGGG@FFGGGGFFGGGGGGGGGGEFGFFGGGGGGGGGGGDEGGGGGGGFGFFFCGGGGGGCFFGGGGGGGGGGGGGEEEGGGGGGG@CFG7F<<<FC:FGECFGG?CFCFFGGGGGCFCFEEEF?CBE==FGG><BC7B?GGEGG@G8GFC364<>7:1>CEFC@FF<<F<CGC;E#<<9=GCCEFGGGDF=FCFGC>EFF8E*1;/F>/</GEFF@CFC,FGGBGGGGF@?8=@GF@5?FFC>,=,GGFGFDGGEAFE>CE<9GGFD><E8E@AFEGGGGGGFC<GGFGGGGGGGGF@GGFGGFBB8+GGGGGGGGFC7EGGGGGGGGGGGGGGGGGGGGEGGGGGGGFCFGGGGGFGGGFE@CCCC
@s801 401
TGAGGAATATTGGTCAATGGGCGAGAGCCTGAACCAGCCAAGTAGCGTGCAGGATGACGGCCCTATGGGTTGTAAACTGCTTTTATAAGGGAATAAAGTGAGTCTCGTGAGACTTTTTGCATGTACCTTATGAATAAGGACCGGCTAATTCCGTGCCAGCAGCCGCGGTAATACGGAAGGTCCGGGCGTTATCCGGATTTATTGGGTTTAAAGGGAGAGCAGGCCGTGGGCTAAGCGTGCCGTGAAATTCTGTCGCTCAACGGCAGACGTGCGGCGCGAACTGGTCCACTTGAGTACGCGGGACGTTGGCGGAATTCGTGGTGTAGCGGTGAAATTCTTAGATATGACGAAGAACTCCGATTGCGAAGGCAGCCTGCTGTAGCGTAACTGACGCTGAAGCTCGAAAGCGTGGGTATCGAACAGGATTAGATACCCT
+
GGGFGGGGGGFGGGFGGGGGGGGGEGGGGGGFGGGGGGGGGGGFFGGFGGGGGGGGGGEGGGGGGGGGGGGGGGGGGGGF<FCGGFFGCEFGGGGGGGGGGGGGGFGGGGGGG9FGGGDFGGGGGGGGGG9EGFFFFAFDGGGDEGDFFFFGGG?F>CFGGC8F7?:CFGGFGGCE<F:CCFFCGGGGC:=FGF78**<B@FG9C@<FG7<CF<F4B(:)4CA<:>E>CE5*;=FFF@==:?7CFGGB4449=3;:=<DGF?ED:*56GGC9FE@@=EGGFF><A3<B@,,,5FC@3=>@AA+7GGF7ECFE?FC>CGGFE:EB:CE=EE,459GGGFF=<,?A,F<GGGF9,EGGEFFGE:FBDAEGGGFGGFECC,F@=F,,FGFCFEGGFCFD<@EGGFFGGGGGGGFGGGGGDGGFGGGGGGGGGFGCCCAC
@s801 402
TGAGGAATATTGGTCAATGGGCGCAAGCCTGACCCAGCAACGCCGCGTGAAGGAAGAAGGCTTTCGGGTTGTAAACTTCTTTTAAGAGGGAAGAGTAGAAGACGGTACCTCTAGAATAAGCCACGGCTAACTACGTGCCAGCAGCCGCGGTAATACGTAGGTGGCAAGCGTTGTCCGGATTTACTGGGTGTAAAGGGCGTGCAGCCGGGGCTGCAAGTCAGATGTGAAATCCATGGGCTCAACCCATGAACTGCATTTGAAACTGTAGATCTTGAGTGTCGGAGGGGCGATCGGAATTCCTAGTGTAGCGGTGAAATGCGTAGATATTAGGAGGAACACCAGTGGCGAAGGCGGATTGCTGGACGATAACTGACGGTGAGGCGCGAAAGTGTGGGGAGCAAACAGGATTAGATACCCT
+
GGGEGGGGGGGGGGGGGGFGGGDGGGGGGGDGGGGGGGGGGGGGGEF@CEFGGGGFFFFFCDFA,BF@C:FFFGGFGGDFGGC9ADGGGGGGGGGF?FGGFBFFGCE79EE9EDEFGGGGFDCFGGGEFFDGEFGF,<FFG7<FCGDEGE>@CGGFG9F77FF@FC<C:F>A7*4<CEGE@CFF9<CFAC8EG9F9=GFE)11CF7<E5*/:C;8FGAEBD<+@+;A??F@@6C9:6DD:C<<EEC<<E@6/9@A@?::DACG,:12DFF?FDA-A,<EGEFDCEFF6F+CGGFEFFE?EE?FE8E=GEEEF?,:C,EFC5@FGFAFEFF?<GGGFGFGFCGGGGFGGGGGEFFFGFFEGGGGGGGGGEDGEEDGGGGGGGGGGGFGGGEGGGDCEFE@FDFGGGGGGGGGGFCC<AC
@s801 403
TGAGGAATATTGGTCAATGGACGAGAGTCTGAACCAGCCAAGTAGCGTGCAGGATGACGGCCCTATGGGTTGTAAACTGCTTTTATAGGGGGATAAAGTGTGGTACGTGTACCATATTGCAGGTACCCTATGAATAAGGACCGGCTATTTCCGTGCCAGCAGCCGCGGTAATACGGAAGGTCCGGGCGTTATCCGGATTTATTGGGTTTAAAGGGAGCGTAGGCCGTCTTATAAGCGTGTTGTGAAATGTCGGGGCTCAACCTGGGCATTGCAGCGCGAGCTGGGAGACTGGAGTGTGCAGGCAGTAGGCGGCATTCGTCGTGTAGCGGTGAAATGCTTAGATATGACGAAGAACTCCGATTGCGAAGGCAGCCTGCTGTAGCGCAACTGACGCTGAAGCTCGAAAGCGTGGGTATCGAACAGGATTAGATACCCT
+
AFGGG<FCGEFAFGGGGFEGGFGGGGGGGGFFGEFGDGGGGGD9FGGCF@FGGGGGGGGGGGGGGGGGGFDEEGGGGFFEDEEFGGFFGFDGGEFFDFFFEF7FBFGGGGFGGGGGFCGGGFBE?FGGGGGDFGGCCDGF@FFFGC@FGGGGG<FFGFGF<FF7C6:FCGG@;,DEGGCC:@9FFCCGFGC*2<<C5*=,3@CFD:**4FCE?FGFGFGD0:5CF3#&20<@:9F)GGF:@C5E9EEE>@*BGDC72<86D>:6FE58;8BBF@87ED2+CGGFC?A,1A,=53,,=D,:,5,<F>=+ECB@,D@+8ECBAAEE>GEE@4<A<9F8FFFFF=9,BB,CFFDFCB+F:GGGDGCCA<GGDFFE<GCGFF@CCFDGCCEGGFBF9FFFFCEFFGGDF@DGGGFC@F9GEFFEGFEFEGGGGFGCCC@C
@s801 404
TGAGGAATATTGGTCAATGGGCGAGAGCCTGAACCAGCCAAGTAGCGTGCAGGATGACGGCCCTATGGGTTGTAAACTGCTTTTATAAGGGAATAAAGTGAGTCTCGTGAGACTTTTTGCATGTACCTTATGAATAAGGACCGGCTAATTCCGTGCAAGCAGCCGCGGTAATACGGACGGTCCGGGCGTTATCCGGCTTTATTGGGTGTAACGGGCGCGCAGGCCGTGGGTTAAGCGTGTCGTGAAATTCCGTCGCTCAACGGCGGACGTGCGGCGCGAACTGGGCCACTTGAGTACGCGGGACGTTGGCGGAATTCGTGGTGTAGCGGTGAAATGCTTAGATATGACGAAGAACTCCGATGGCGAAGGCAGCCTGCTGTAGTGCAACTGACGCTGAAGCTCGAAAGCGTGGGTACCGAACAGGATTAGATACCCT
+
EG9FGGGGCEFGGGGGGCFGFGGGGFGGGGGGGG,EFGDFGC,EFG>6BECFGGGGFGGGCEGDEFFFGGCGGF?FGFFGGGFDFGG9?C<4AFGGFEFGGGGGFFGGGDEGCFCFGGCE,?AFF9FEFA?EGF;4BF9?FFFDE7BBFG,3DD7F+CFFDD<,>@CEFF>E,,@@**5*>7<CFF5*FEE5+?C8**452+77?@G7CEC+*/;<*(:3(7CC>58*:;?8+4A:CBG*88@C);**E@=CGGFB*FB>>*EC*847F@5*@+876;D=0>>FC>8F?<CA5=CBC7GGEC9+7CF==><,+=@ECD7@FCCB:=6C,DECE9FE>FE=?;FFD:AGF9CAFFC@7FE@C,EFFECFGGF@?EF8GFDFGGFGGFFDGCFCFFGF<CFCGGGGGGCCF<CGGGGGGGFGGGGGGFGFEFC-?CCC
@s801 405
TGAGGAATATTGGTCAATGGGCGAGAGCCTGAACCAGCCAAGTAGCGTGCAGGATGACGGCCCTATGGGTTGTAAACTGCTTTTATAAGGGAATAAAGTGAGAGTCGTGACTCTTTTTGCATGTACCTTATGAATAAGGACCGGCTAATTCCGTGCCAGCAGCCGCGGTAATAAGGAAGGTCCGGGCGTTATCCGGATTTATTGGGTTTAACGGGAGCGTAGGCCGGAGATTAAGCGTGTTGTGAAATGTAGACGCTCAACGTCTGCACTGCAGCGCGAACGGGTTTCCTTGAGTACGCACAAAGTGGGCGGAATGCGTGGTGTAGCGGTGAAATGCTTAGATATCACGAAGAACTCCGATTGCGAAGGCAGCTCACTGGAGCGCAACTGACGCTGAAGCTCGAAAGTGCGGGTATCGAACAGGATTAGATACCCT
+
EFFDF<FGGGGGGGGGGGGGFGGGGGGGGFGGCFGGGGGGGGFEGGDFGGGGCCFCFFGEGFGFGGGGGGGGGCCFGGGGFFGGDG9FFFGEGGGGGGFGDFGGDGGFDCGFGGGGGGCCFG,:@FGCFGCFF?EFGGGGGFGEEEGGGFGGF,@FGGGGG@FGC8CEGGGGG9>@><BFFGFCEGGCFG*,BGGG5>=C0@,=4?1'C.7#/5C5=2EDF>GGFFGEDC=CGEF<E5EG+F=@;<;9@FB@DGE?ECCC;;F;6;8<GFEBC>.EB=+A8#DECC@FDFFD=C8=CGEC=GE=CEEEGGCFE@B7GGGFGFCEBDGGGGGEFAGFFGGFEGGFCGFFCCCFGGFCEGGDEFGGGE,GGGGFGFEC@8GGGGF9ADFFC@,EFFGFDGGGFGGGFGEEEEGGGGGGGGEGGGGGGFGGF8GCCCCC
@s801 406
TGAGGGATATTGGTCAATGGGCGAGAGCCTGAACCAGCCAAGTAGCGTGCAGGATGACGGCCCTATGGGTTGTAAACTGCTTTTGTACGGGGATAAAGTGAGCCACGTGTGGCTTATTGCAGGTACCGTATGAATAAGGACAGGCTAATTCCGTGTCAGCAGCCGCGGTAATACGGAAGGTACGGGCGTTATCCGGATTTATTGGGTTTAAAGGGAGCGTAGGCCGTCTGTTAAGCGTGTTGTGAAATGTCGGGGCTCAACCTGGGCATTGCAGCGCGAACTGTCAGACGTGAGTGTACAGGAAGTAGGCGGAATTCGTCGTGTAGCGGTGAAATGCTTAGATATGACGAAGAACTCCGATTGCGAAGGCAGCCTGCTGTAGTGCAACTGACGCTGAAGCTCGAAAGCGTGGGTATCGAACAGGATTAGATACCCT
+
@CEFFCGGGGGGGGGG<9FCGGEGGGGGAEFFGGGGGGGGGCFFFGEFGGGGGGGGG<FFGGG@F<EGGFGGGCFGGGGGGGG<EFEFGGGDGFFFFGEGFGGGGC@BBFFDCGF@F9AAFFDFC,5CFGCDF9DC?FC<=,@==D8FGGGGG<CF:,@>>ED,:+@CFD:,@EGD7>@FG,>FFEGGCCGF+?CEC=79+:,7,*111<,CFGGFE>?)1<<:FDE*:C;<60>-:BC9;F9FCF-*C:CC>:83@7,,@FFDCFCCCCFDCFGGE@62+EC5+<=:@,EGDFEFDBEFFF@5FCCFC8EEDCBB48+FF:=68GCE=:,,E<EFCFD=A,9ECGFGGGFF@:FDGGGGGGE@DFAGGFFFGGFGGGFGGGGFGGGGGECGGGGGGFC<DGGDEEGGGGGFDGCGGGGGGGGGGGFCE,CAC<@-
@s801 407
TAGGGAATCTTCCACAATGGGCGGAAGCCTGATGGAGCAACGCCGCGTGGGTGAAGAAGGTCTTCGGATCGTAAAACCCTGTTGTTAGAGAAGAAAGTGCGTGAGAGTAACTGTTCACGTTTCGACGGTATCTAACCAGAAAGCCACGGCTAACTACGTGCCAGCAGCCGCGGTAATACGTAGGTGGCAAGCGTTATCCGGATTTATTGGGCGTAAAGGGAACGCAGGCGGTCTTTTAAGTTTGATGTGAAAGCCTTCGGCGTAACCGGAGTAGTGCATTGGAAACTGGGAGGCTTGAGTGCAGAAGAGGAGAGTGGAACTCCATGTGTAGCGGTGAAATGCGTAGATATATGGAAGAACACCAGTGGCGAAAGCGGCTCTCTGGTCTGTAACTGACGCTGAGGTTCGAAAGCGTGGGTAGCAAACAGGATTAGATACCCT
+
FFGGGGGGGGGGGGGGGGGGCFF7FFGFGGGGGGGCFGGGGGGGGGGCF7FFGGGGGGGGFGEFGGEEEGGGGGGFGBFFCFFGGGGGEFGGGGGG8C<EFGGGGGGGGGGGGGGFGFG,:8=FGGGDFFGGGGGGFGGGGGGFFCEFGGDFGGFFCGC8DFGGGGFGGGGGGGGGCFGFGG7@::5=CFGGGD>8EGFG7*22A?9EFCGF5:C>G<EBF<*CD>E>CGFC7F@6:?EG7#5CC*@@CF):@>88F4C8B#CEFCFGGBEECF=FBGDCFD6==6GGEEFGD9<?GEGGGGGGGGFFCECF<AFE949,F@FE<GGGGBGGGGGGFGFCE??FCF=EFGGGA?9FF@FGGGGGGFEEEFGFFF7FFFDGGGGGGGGGGFFFEGFBGGGGFGGGGGGFGGEGGGGFEGGGGGGGGGGGGGGGGGGFCCCCC
@s801 408
TAGGGAATCTTCCACAATGGGCGGAAGCCTGATGGAGCAACGCCGCGTGGGTGAAGAAGGTCTTCGGATCGTAAAACCCTGTTGTTAGAGAAGAAAGTGCGTGAGAGTAACTGTTCACGTTTCGACGGTATCTAACCAGAAAGCCACGGCTAACTACGTGCCAGCAGCAGCGGTAATACGTAGGTGGCAAGCGTTATCCGGATTTATTGGGCGTAAAGGGAACGCAGGCGGTCGTTTAAGTTTGATGTGAAAGCCTTCGGCTTAACCGGAGTAGGGCATTGGAAACTGGGAGGCTTGAGTGCAGAAGAGGAGAGTGGAACTCCATGTGTAGCGGTGAAATGCGTAGATATATGGAAGAACACCAGTGGCGAAAGCGGCTCTCTGGTCTGTAACTGACGCTGAGGTTCGAAAGCGTGGGTAGCAAACAGGATTAGATACCCT
+
@CFAFCFGGGFGEFFDFFGGGGGGDGGGG9FF,CEFGGGFGGGGDGG:@EGGGGGAFFCFGGEF,CBFFFDG8EBEG7CFCEFGGG9<EFCE@FGFF?DCFC7C7DDDFCFGGGGGGGGFGGGGGGGGG@CFF9EGGGGGGFGGCEFC:BFGGGFFF7,3*6>,:<CG,6<EFEEG9<FFGGFGFFEGG:CFE=:82<2=C>@5<+<CGGGF5CC);)<73:C<2>C@C:53*-573.D83#CF;@@#E@#@7F64?FA@E*EBE9DF:FDD68,,9F<,,@4+08=?6AB4F@,GFBFGGFEFD=<4<B,B,,,<;8>,CE9@F9,>6):@E@45,EFC6D-<8FGCGFGGGE<FCFCAGEEE77@F7GB:CGGFEDGFFFGGGDGFDFE@7FF@FE<<BFGGGGGEC,FECFFFFFE<GFFEE<GGGFFFFFDECCCCC
@s801 409
TGAGGAATATTGGTCAATGGGCGAGAGCCTGAACCAGCCAAGTAGCGTGCAGGATGACGGCCCTATGGGTTGTAAACTGCTTTTATAAGGGAATAAAGTGGGTCACGTGTGACTTTTTGCATGTACCTTATGAATAAGGACCGGCTAATTCCGTGCCAGCAGCCGCGGTAATACGGAAGGTCCGGGCGTTATCCGGATTTATTGGGTTTAAAGGGAGCGTGGGCCGGAGATTAAGCGTGTTGTGAAATGTAGAGGTTCAACCTCTGCACTGCAGCGCGAACTGGTCTTGTTGAGTACGCACAACGTGGGCGGAGTTCGTGGTGTAGCGGTGAAATGCTTAGATATCACGAAGAACTCCGATTGCGAAGGCAGCTCACGGGAGCGCAACTGACGCTGAAGCTCGAAAGTGCGGGTATCGAACAGGATTAGATACCCT
+
FFGFGGGGGGGFGGGGGGGGGGGGGGGGGGGGGGGGGGGFGGGGGGGGGEGEFFGGGGGGGGGDFFGGGFFGEGGGGGGGGCEGGGGGGGGGGGGEEFGGGFEFGFGGGGGGGGGGGGGGGGGGGGGGFFFGGC9EFFDEFGGGE>=FGGGDF><BFGGGGGGGEEGGC*C,@E7F:*:FEFF7>F5FFEGGGGGGGGGGD#CCFD<F@8GF+>:876C>#::C4?=0FF?9C7<<GGGEF8#EG&EDF:5:7EF%,CFAE9FDFE,9CFF9C@8CB80-+>BC6,8,,FAADF?:GGGGG?D@ECGGCEA@4+C47GFFFECB5GECFEF4@,FFC<:,<9CGF@=FAFGGFFGGFFA7FCGEEDFFEFCGDGCF:,FDFCCCFDFGFBBCF<EDFGGGFFFF<GGGGFECFCEGGGFFFDFGFGGGGDFBCCCC
@s801 410
TGGGGAATATTGCACAATGGGGGAAACCCTGATGCAGCGACGCCGCGTGGAGGAAGAAGGTCTTCGGATTGTAAACTCCTGTTGTTGAGGAGGATAATGACGGTACTCAACAAGGAAGTGACGGCTAACTACGTGCCAGCAGCCGCGGTAAAACGTAGGTCACAAGCGTTGTCCGGAATTACTGGGTGTAAAGGGAGCGCAGGCGGGAAGACAAGTTGGAAGTGAAATCTCTGGGCTCAACCCATAAACTGCTTTCAAAACTGTTTTTCTTGAGTAGTGCAGAGGTAGGCGGAAGTCCGGGTGGAGCGGGGGAATGCGTAGATATCGGGAGGAACACCAGTGGCGAAGGCGGCCTACTGGGCACCAACTGACGCTGAGGCTCGAAAGTGTGGGTAGCAAACAGGATTAGATACCCT
+
CFFGG7FGGGGDGGGFFGFGGGGGGGGFGGGGCGGGGGEGGGGGGGG7CEGGGFGFECFD8CFFGGGEGGGGGGGGGGGCFFGGGGGGFGEGGEFFFDFGFECFDC?FGGGGGGGGFGGGGGDGGCFFGGF?GGGGG97<FF>FEGEGF@FGFGCFFGCFG?FF<@C7=FFC,28FC:::<+<CFFCE*:CDGCCCCE<569889FE#>8DFGD<B@DC6/<CC;7B,@@'<CCD66CC?F=F@8CGFFD8<C>6609:D?E==<,'F@,<4<F771<D8EAEGGGFCBC?@,++=46+EA4468GEC@,,EC@FE>F<FCGFC7CFFGFFC@9@CFFFEEC@7FCFFC:GGGGGGEFEAC,@8GFEEFB6CGGF<<GGGGGGFEGGEEGGGGGFGFDGFGGGFFCCGGECA9CBC
@s801 411
TGAGGAATATTGGTCAATGGGCGAGAGCCTGAACCAGCCAAGTAGCGTGCAGGATGACGGCCCTATGGGTTGTAAACTGCTTTTATAAGGGAATAAAGTGAGTCTCGTGAGACTTTTTGCATGTACCTTATGAATAAGGACCGGCTAATTCCGTGCCAGCAGCCGCGGTAATACGGAAGGTCCGGGCGTTATCCGGATTTATTGGGTTTAAAGGGAGCGTAGGCCGGAGGTTAAGCGTGTTGTGAAATGTAGACGCTCACCGTCTGCACTGCAGCGCGAACTGGTTTCCTTGGGTACGCACAAAGTGGGCGGAATTCGTGGTGTAGCGGTGAAATGCTTAGATAGCACGAAGAACTCCGATTGCGAAGGCAGCTCACTGGAGCGCAACTGACGCTGAAGCTCGAAAGTGCGGGTATCGAACAGGATTAGATACCCT
+
EFGFFFGGGGGGGGGGGGGGGGGGGGGGGGFGFGGA@FFFFGGGGGEGGGGGGGDGGGGGGGGGGGGGGGDFFFFFFGFGFFGGGGGGGGGFCFGGGGGGGGG9FGGGGGC<=EFGGGGGFG?5CEFFFGGGFF;EFGG9BB:FE7BFFGGCEFEGFGGGGGFGCEFEEF*EAFFEDDGGEC9F@CGGCFGG9<:B5C<C#;FGGG:FEF><9?C:C0CB:DGFF3C28$A#FCF@><C?A@=,B<GC>6660288GFF22GFEFFGC?FC>C<0ECD=/FFGFF<=+FGFFAGGFE98FAEF8GGEGGFFFGE>4CFGGGFC=AC>EEGFFEFD8;GFGGFGF7GGGGFEFFF>GGGGGFCC,GGGGGFGGFGGGFGGGGGGGGGGGGGFGGGGFDEF<8DFGGGGGGDGFGGGFGFGFFEGFF9GGGGGCCB-C
@s801 412
TGAGGAATATTGGTCAATGGGCGAGAGCCTGAACCAGCCAAGTAGCGTGCAGGATGACGGCCCTATGGGTTGTAAACTGTTTTTATGAGGGAATAAAGTGAGAGTCGTGACTCTTTTTGCATGTACCTTATGAATAAGGACCGGCTAATTCCGTGCCAGCAGCCGCGGTAATACGGAAAGTCCGGGCGTTATCCGGATTTATTGGGTTTAAAGGGAGCGCAGGCCGCCGGGCAAGCGTGTTGTGAAATGCAGTCGCTCACCGTCTGCACTGCAGCGCGAACTGCCCAGCTTGAGTGCGCGCAACGTTGGCGGAATTCGCCGTGTAGCGGTGAAATGCTTAGATAGGGCGAAGAACTCCGATTGCGAAGGCAGCTGACGGGTGCGTAACTGACGCTCATGCTCGAAAGTGCGGGTATCGAACAGGATTAGATACCCT
+
FGGFFFGGGGGG9EF<EFDFGGGGGGGGGGFFGGFGGGCFGGFGGGGEGGGGGGGGCFFFGGGGGGGGGFCGEFGGFGGFFF?GFDGGGGGGGGGEGFGGGGGGGGGGGGGGGGGGGGDG?FGGGEGGGGGFFGGGGGGGGGGGGGGCGCGGDG7FFGFGFFGGGGGGGG7E@EGGGEFF?@>7FE5EGGGG9FBCC3<F>FF@?F3F=GGGDG<.C>E@6CGG@BEBGDC8@FE?GCFCFC7<:@FF<7A:*6CC<DF'<;8D5C:9C&DDGGEC>E:E95<?C3,>@<D>)C9C=EC==6BEEC7GGGFD=EEC8FEC@CDGAFCFFGEA59,CD<GDGGGF>CGGGF?F<?==DDE7GEEGFFDGFCFF@CEFFEGFEC@GGFGGEFCEGGGGGGGGFGFFGGGGGFFCEDGGCEE<EGGGGFGFF,CCCCCC
@s801 413
TGAGGAATATTGGTCAATGGACGAGAGTCTGAACCAGCCAAGTAGCGTGCAGGATGACGGCCCTATGGGTTGTAAACTGCTTTTATAAGGGAATAAAGTGAGTCTCGTGAGACTTTTTGCATGTACCTTCTGAATAAGGACCGGCTAATTCCGTGCCAGCAGCCGCGGGAATACGGCAGGTCCGGGCGTTATCCGGATTTATTGGGTTTAAAGGGAGCGTAGGCCGGAGATTAAGCGTGTTGTGAAATGTAGATGCTAAACATCTGCACTGCAGCGCGAACTGGTTTCCTGGAGTACGCACAAAGTGGGCGGAAGTCGTGGTGTAGCGGTGAAATGCGTAGATATCACGAAGAACTCCGATTGCGAAGGCAGCTCACTGGAGCGCAACTGACGCTGAAGCTCGAAAGTGCGGGTAGCGAACAGGATTAGATACCCT
+
FEEGGFFGGFGAF@FFCFGGGGGG:FF<CFGGGCDGGGGGFFDEEFC:@CEGFEFCFFGG7FEGGFEFEE,=FGAEF<DF<BFDFGFDFCFCFGEC?<FF<<,,,BEF@BFGG,AFFGGGG,FFGFGGG,AFFFGGF,,?E<>CGG@D<<,A==+@FFD@F@@GGG7@*@FFC,>@*51<F7?B<C*<<7C89,<8*282++?2CF@:/:9<CFGFE0C)1D?2*(25?49+66*6C>C>FF<E=129<9AD<@4,E*;DF7,D9FFCFF>3@+8FC9FDF8C>ECD=,,,<DE>FEDE9GCDAF>F4?+?,86GEEED,D:CE:66>9,,,FFEB@-B8FGE:F@FCFGFGEF>6:<DBF?C?GF?GGGFFFGEGGGGEC::FFFEEEGFEGGGGEGGGFEGFDGGCF@DE@EB+GFFCGGGGE@FFFFFBCCBB
@s801 414
TGGGGAATATTGCACAATGGGGGAAACCCTGATGCAGCGACGCCGCGTGAAGGAAGAAGTATCTCGGTATGTAAACTTCTATCAGCAGGGAAGATAGTGACGGTACCTGACTAAGAAGCACCGGCTAACTACGTGCCAGCAGCCGCGGTAATACGTATGGTGCAAGCGTTATCCGGATTTACTGGGTGTAAAGGGAGCGTAGGTGGCTGTGCAAGTCAGAAGTGAAAGCCCGGGGCTTAACCCCGGGACTGCTTTTGAAACTGTGCGGCGGGAGTGCATGAGAGGTAAGTGGAATGCCTAGGGGAGCGGTGAAATGCGTAGATATTAGGAGGAACACCGGTGGCGAAGGCGGCTTACTGGACTGTAACTGACACTGAGGCTCGAAAGCGTGGGGAGCAAACAGGATTAGATACCCT
+
ECEFGGGGGGGGGGGEFGE<FFGGDFFF:@EFFGFGGGGGGGGGG7@+@CDFGEFGFCF<E9E,FFDCEFGDEF<FEAF9?FECFFCGFGGGG8?EGBFCEE+CFGGGGGEADCFGCGG,ABFFEFFGGGGGGGCGGGGGGG7FGCEGGG*,@>:?:>DC@CFC;;4<<FB5B;EEC7FCGD9<CE?F*<E+??@B=*=,3:E44EFCE<<<FF//<;A=<:<7=;+7F:@:C<EC@*:@@@4>FCGD:ED?FA@5CDC#?=@>3+CF6=CF:E'FAG9F6E8E:FF5:;@>9@E,EBD44+4+)+@,E@<4444>=FGGGGFCECFEGFGF@CF:>CF@FEEDFF@GGGF@@FGE8FDGGGGGGGGGFCFC<EE@,GFACGFCB:GGFFDGGFCFGGGGGGGGGGGGGFFCCA9C
@s801 415
TAGGGAATTTTCGTCAATGGGGGGAACCCTGAACGAGCAATGCCGCGTGAGTGAGGAAGGTCTTCGGATCGTAAAGCTCTGTTGTAAGAGAAAAACGACATTCATAGGGAATGATGAGTGAGTGATGGTATCTTACCAGAAAGTCACGGCTAACTACGTGCCAGCAGCCGCGGTAATACGTAGGTGGCGAGCGTTATCCGGAATGATTGGGCGTAAAGGGTGCGTAGGTGGCAGAACAAGTCTGGAGTAAAAGGTATGGGCTCAACCCGTACTGGCTCTGGAAACTGTTCAGCCAGAGAACAGAAGAGGACGGCGGAACTCGGTGGGTAGCCGTAAAAGGCGTAGATATATGGAAGAACACCGGTGGCGAAGGCGGCCGTCTGGTCTGTTGCTGACACTGAAGCACGAAAGCGTGGGGAGCAAATAGGATTAGATACCCT
+
EFECFGGGFEFGGFGGF,FFEECGCFGGGGFGGGGGGGGFGFGGGGEB=FEGCDFGGGG7DDFGGF>+3F>FFF@FFFG9C<FFFGCCFGFCFGG>EFGGC<?<FFFFFF:FB,@,@<FDFGGFGGDGGCGGGGGF:<FCFGFGGGGGGGGCFGC,?FE8C*,CE88;;5CD528CCGC899AEE6:EE*CECEE5:C<877C*<9AF+8*@E:18;:F3(,*1.0:>CCE>FCF?,*FCC::>FFFF9C7CCFE<#D;>(C=><+;:C5>@,:4C8FEC@FF#+;<<DBDB2,<A*AEC@;AFCF>GE>7C=+FCGD@78+>,F9@61+++E,,?8,+@,CE,A,GFEC6,C9,,7BCECFFDEFB?F:7GGEGGCEGGFGGGFFEAACGFADE@C,GGFFC<E7F@BDGGGFGFEEEGDFFECGGEFAGGGGFCCCCC
@s801 416
TGAGGAATATTGGTCAATGGGCGAGAGCCTGAACCAGCCAAGTAGCGTGCAGGATGACGGCCCTATGGGTTGTAAACTGCTTTTATAAGGGAATAAAGTGAGCGACGTGTCGCTTTTTGCATGTACCTTATGAATAAGGACCGGCTAATTCCGTGCCAGCAGCCGCGGTAATACGGAAGGTACGGGCGTTATCCGGATTTATTGGGTTTAAAGGGAGCGTAGGCCGGAGAGTAAGCGTGTTGTGAAATGTAGGTGCTCAACCTCTGCACTGCAGCGCGAACTGGTTTCCTTGAGTACGCACAAAGTGGGCGGAATTCGGGGTGTAGCGGGTAAATGCTGAGATATCACGAAGAACTCCGATTGCGAAGGCAGCTCACTGGGGCGCAACTGACGCTGAAGCTCGAAAGCGCGGGTATCGAACAGGAGTAGATACCCT
+
FGGGGGGGGGGGGGGGGGFFGGGGGGGGGGGGGGGGGGGGGGGGFFGGDEGGGGGGGGGGEGGGFFGGGGDFGGGGGGFCFDGGAFGGGGGGGGFGGGGFGGGGGGGDDGGGGGGGGGGFFGGGGGGCGDAFGGFGFFGCFGGGGDGGGGGGCFGGGC<B<FEGGEGGGEGG9DE:FFDD,,21:BGG<<;;8?<C=@<F@>FFFF,-42<CEE8FGBGB<B5<<:E5;7*G@?79<;FECC:5<CFFFF<<F@<@7F@<#%22<;<C>CGDF<>FBE=2+>,B<8F>A8DGDF=C?D,A3<==:6GFED<76@++CF7EFF@+5GGFC,@EAFC8,<,8F,AFECCGGGFE=8+,7GGFF@EDFE<GGGGEGCGGGFFCCFC@9GEGGGGGFCGFAGFCFGGGGGGGGGGFGGGGGGGFGGFF<,GGGFGCCBAC
@s801 417
TGGGGGATATTGCACAATGGAGGAAACTCTGATGCAGCGACGCCGCGTGAGTGAAGAAGTATTTCGGTATGTAAACCTCTATCAGCAGGGAAGAAAATGACAGTACCTGACTAAGAAGCCCCGGCTAACTACGTGCCAGCAGCCGCGGTAATACGTAGGGGGCAAGCGGTATCCGGATTTACTGGGTGTAAAGGGAGCGTCGACGGAACGGCAAGCTTGAGGTGAAATACCCGGGCTTAACTCGGGAACTGCTTCGAAAACTGTCGATCTAGAGTGTCGGAGAGGTAAGTGGAATTCCTGGGGTAGTAGGGAAATGCGTAGATATCAGGAAGAACACCGGAGGCGAAGGCGGCTTACTGGACGATAACTGACGTTGAGGTTCGAAAGCGTGGGGAGCAAACAGGATTAGATACCCT
+
DFFG7EG:CCFFGGGFGFFG?EEDGGCCFGGF9EFEFF7FFGGEGGG7:,6CECFFF<<CFEGFC<FFFGGGFGG,9BF9B9EFDGGGG><?CF,BE?DFC,<EFG9EE@FFGGGGCGGGGFEEGGGFFCFGEGGGGFFDFG7@CGECF7<=CFGFGGGD<>*<*:6<*6<CAFGGC:7,?CGGGGCCF:9.+2>5**7*#(:*@?+:C8EAB:7*C,>9,@CC97@9':<+:@,C=9F:++@@8,,@:D8*,DEE>@===88++D?ACFDGECEEEGFF9,CEC9<??9FD@@=>+=>:?,>DEEE=9,9;@,6+,9FFGGGFEECAFE9EEEGC@C=@,::FF8,@F:FEDGGFFGGGGGGFF<FEFC@CC,,@8GGFF7FGF@DCEGFDFDGGGGGGGGGGGEGGGGFCCCCC
@s801 418
TGAGGAATATTGGTCAATGGGCGAGAGCCTGAACCAGCCAAGTAGCGTGCAGGATGACGGCCCTATGGGTTGTAAACTGCTTTTATAAGGGAATAAAGTGAGAGTCGTGACTCTTTTTGCATGTACCTTATGAATAAGGACCGGCTCATTCCGTGCCAGCAGCCGCGGTAATACGGAAGGTCCGGGCGTTATCCGGATTTATTGGGTTTAAAGGGAGCGTAGGCCGGAGATTAAGCGTGTTGTGAAATGTAGACGCTCAACGTCTGCACTGCAGCGCGAACTGTGTTCCTTGAGTACGCACAAAGTGGGCGGAATTCGTGGTGTAGCGGTGAAATGCTTAGATATCACGAAGAACTCCGATTGCGAAGGCAGCTCACTGGAGCGCAACTGACGCTGAAGCTCGAAAGTGCGGGTATCGAACAGGATTAGATACCCT
+
@FCFGFFGDFGGGGGGGEDCFGGGGGGGG9FGAEFFFGDEGGGGGFGGEGFGEE8FCFFGEEEGGCFGGGEE:DFFGGGGGCAFCFGGGFG<ECEEFGGGGGGGGGGGEGGFEGFGGCEFFGGGFGGF9FGGDGFFFGGBFFFGGG+C9<<@BFDFGFFCGGGGEC@E:C7;@;DFCC1CFCFGCFGGE7CFCFCEE=F<D+3FFGFFEG?GGC?FEBGFF;:#<>+=CCF:'7GAF3:C@C52:,C:<5<EFC?=@C7=CFF;FFECFC<?FFB++6668>A,,FGF8>EA=GCCE98C7,EE:87CCCFFB=>+EGGF=:EC5CB@;EC;AAE,4-GFFE?=8F<GGGGGGGDGGGGGFGFDEEEFCFAGFCGGFEDFEGGFACFGGECEGGFE<>GFGGGFEGGGGGFGGFCGGGFFACGGGGFCGFDCCCCC
@s801 419
TGAGGAATATTGGTCAATGGGCGCAAGCCTGAACCAGCCAAGTAGCGTGAGGGACGACAGCCCTATGGGTTGTAAACCTCTTTTATGCGGGGATAACCGGTGCCACGTGTGGCGCCCTGCAGGTACCGCATGAATAAGGACCGGCTAATTCCGTGCCAGCAGCCGCGGTAATAAGGAAGGTCCGGGCGTTATCCGGATTCATTTGGTTCAAAGGGAGCGTAGGCCGCCTTTTAAGCGTGTTGTGAAATGTAGGGGCGCAACCCCTGCACTGCAGCGCGAACTGGAGGGCTTGAGTACACGCAAGGCAGGCGGAATTCGTGTTGTAGCGGTGAAATGCTTAGATATCACGAAGAACCCCGATTGCGAAGGCAGCTTGCCGGAGTGTAACTGACGCTGAAGCTCGAAAGCGCGGGTATCGAACAGGATTAGATACCCT
+
EFFGFGGGGGGGGGGGGCFGGGGGDGGGGGGGGGGGGGGCEFGGGGGEEF@CGGGGGGGEGFGGGGGGGGFEGGFFFGGGGGGGGGGGGGGDEFFGG8FCF:BF?FEFGFGGGGEFEDGFFF<FFAFGCEEGGGFCFGCFFFFGGEEFGFEFCGFGG,CFGGCGGGGGE77CF+2<FGFFAFFFCFC5CG*;<+:8=E8CFFG+<@GGGEFF7;8:E>E7?FC<<547<EF=GG<<FDGG978C9<BBC?>=<CE9-GDGGGCE77:@;<65A+ECBF?5FFC,,EBC9FB?;<=>3>B,,E9D<8=C?,E@6,8@@8,B,,DE>F7CF;C,?A<8;CC,F=<,=,GF?9EF@+7B7GGF@,@4F9FFE,EC@@+:6@8AAFFCGGFC:F:CFFEEFEGF<7E<EF@C@:@EEFFGGGGFFEGGGFFFE@FC@CCC
@s801 420
TGGGGAATATTGCACAATGGGGGAAACCCTGATGCAGCGACGCCGCGTGGAGGAGGACGGTCTTCGGATTGTAAACTCCTGTTGTTGAGGAAGATAATGACGGTACTCAACAAGGAAGTGACGGCTAACTACGTGCCAGCAGCCGCGGTAAAACGTAGGTCACAAGCGTTGTCCGGAATTACTGGGTGTAAAGGGAGCGCAGGCGGGAAGACAAGTTGGAAGTGAAATCCATGGGCTCAAACCATTAACTGCTTTCAAAACTGTTGTTCTTGAGTAGGGCAGAGGTAGGCGGAATTCCCGGTGTAGCGGTGGAATGCGTAGATATCGGGAGGAACACCAGTGGCGAAGGCGGCCTACTGGGCACCAACTGACGCTGAGGCTCGAAAGTGTGGGTAGCAAACAGGATTAGATACCCT
+
FDFGG:EDFFGGGGDA6E@CAFGGGGGFGFGGFGGGCGGGGGGGGGGFGCB,?FFGG7>FGECGGFCFGGGGGGGEFGGGDEFGF4A<EBAB=,CFFGGCFGC=FFGGFGGFGGGGGC=FGFGFGEGGGFG,CFGDFFFEFB>F7EEE**>CF91CCFC<FDF9BEF:**4;<EECG**,7;<CC@*1FCEE?CGFE*/CDGECC;E#:>7/CGFA;=3;88<FF+1@@?:EC6CC:B;F3:@@,#,D<DDD>><8<,:70,B8,,8DDFEF6B6,,,B<67,EE@+C@?FGFEGGEEE<E,BE@@+BECFFB7FEBGFGGEF=:EFEE,FCEGGEAFFGFE@DGFCGGGFE9GGGFF<AFFGGGFC:GGGGGEFGGF@GFFFFEEEGF<EGGCGFFFEAE<EFC,EGGFEACCCC
@s801 421
TGAGGAATATTGGTCAATGGGCGAGAGCCTGAACCAGCCAAGTAGCGTGCAGGATGACGGCCCTATGGGTTGTAAACTGCTTTTATACGGGGATAAAGTGAGCCACGTGTGGCTTATTGCAGGTACCGTATGAATAAGGACCGGCTAATTCCGTGCCAGCAGCCGCGGTAATACGGAAGGTCCGGGCGTTATCCGGATTTATTGGGTTTAAAGGGAGCGTAGGCCGTCGGTTAAGAGTGTTGTGAAATGTCGGGGCTCAACCTGGGCATTGCAGCGCGAAGTGGCAGACTTGAGTGCGCAGGAAGTAGGCGGAATGCGTCGTGTAGCGGTGAAATGCTTAGATATGACGAAGAACTCCGATTGCGAAGGCAGCCTGCTGTAGCGTAACTGACGCTGAAGCTCGAAAGCGTGGGTATCGAACAGGATTAGATACCCT
+
<CFGGGFGGGGGGGGGGGGGGGGGGGGGGGFFGGGGGFGGFGEFGDG@CEGGGDGFG9FGGFEFGGGGGGGGGGGGGGCGF<EFGFEFGEDGECFGFC9FFGFFGGEGGGFGFEGGGGEF9FG,AFAFFF?DDFCF?<F@A<CEEGG3EDFFFGGGG9FGFGF,@8CCFGGGGFGGDFGEGC?<FF5BFGGFF<:4*2<BF+?9:F:F:32+<:C5;2::?:EG4@*02::8+<:'<@F?<F=5:,<1F1=CF:?>,D,@;4::8A9,>9CAGEE@>E=6$ECAFFD?DECD=EE=GFCFGFGEGDEDGFFFCB@+GEE:FDCDAC==@EE;?FFB=CA,A,FGFE=FFEFE=C@7GFE:GFGGFE9GGGGGDEDFFDGEGGGGGGFDGEFGGGGGGEGGGGGGGEGGFFFFGFGGGFGGGGGGGGGGGGFCCCCC
@s801 422
TGAGGAATATTGGACAATGGGTGAGAGCCTGATCCAGCCATCCCGCGTGAAGGACGACGGCCCTATGGGTTGTAAACTTCTTTTGTATAGGGATAAACCTTTCCACGTGTGGAAAGCTGAAGGTACAATACGAATCAGCACCGGCTAACTCAGTGCCAGCAGCCGCGGTAATACGGAAGGTCCGGGCGTTATCCGGATTTATTGGGTGTAAAGGGCGCGCAGGCCGCCGAGCAAGCGTGTGGTGAAATGCATTGGCTCAACTTCTGCACTGCAGCGCGAACTGCCCAGCTTGAGTGCGCGCAACGTTGGCGGAAGTCGCCGTGTAGCGGTGAAATGCTTAGATATGGCGAAGAACTCCGATTGCGAAGGCAGCGGACGGGTGCGTAACTGACGCTCATGCTCGAAAGTGCGGGTATCGAACAGGATTAGATACCCT
+
EF;EFFFGGGGGFGGGGGFGGFGG8EE@FFEGGDGGGGDECCEFGGGFGCFGGGGGGGGG+CFFF<FDCEE>?CFC<CFB,FFGGGGGFGFBE<4E?,?,:55,?EF?,:B:FC?=E<F9F9<<,C,C,>,+BB,+C9:,BDF=C7+:D,=,>@FGFFGDB@B3***5>*>DFF:CGF7<<9F<7F5CF4**3744:5+<7C,CCF<*::7@CF8):(:>6999#0**:#4/#1:::5>:3<3;++<@:<5,,,<6FFC@3,C@C<:C>41/>***B324*8,<<,3,,,<F8@6B@>+:,<@77=EFE>D;>@+EE=7CGGGEADGGFFE95DCECFCFEAC=7FF7FF9GFC=,DF?CF@GFFBFE@6,F@:GGF7GEGDECGFFEGGF@F<EC;+GGFFFDGEFCECGGGGFFFEGFGFFGGGFAE8GCCCCC
@s801 423
TGAGGAATATTGGTCAATGGGCGAGAGTCTGAACCAGCCAAGTAGCGTGCAGGATGACGGCCCTATGGGTTGTAAACTGCTTTTATAAGGGAATAAAGTGAGTCTCGTGAGACTTTTTGCATGTACCTTATGAATAAGGACCGGCTAATTCCGTGCCAGCAGCCGCGGTAATACGGAAGGTCCGGGCGTTATCCGGATTTATTGGGTCTAAAGGGAGCGTAGGCCGGAGATTAAGCGTGTTGTGAAATGTAGATGCTCAACATCTGCACGGAAGCCCGAACTGGTTTCCTTGAGTACGCACAAAGTGGGCGGAATTCGTGTTGTAGCGGTGAATGGCTTAGAGATCACTGAGAACTCCGATTGCGAAGGAAGCTCACTGGAGCGCAACTGACGCTGAAGCTCGAAAGTGCGGGTATCGAACAGGATTAGATACCCT
+
@FFFGGGGGEGFFEGGGFGG8FGEFGGGGGGGGGGFGGGDGGFFGGGFEGGGGGGGFEFGCEEGGGGGFGEGGFGFGGC,EECGFDGGGCG<AACFFCFGGGGG,5E<FFECFGGGGGGGGGFGFEGF,>EAEGGGGGGGFF+=B8EDDDCB<DFGG,<F<,=FCECE+@FCGGCF>F78>D<*>F5**<BBGGD*7=CCG7F@FFGB6,>B?C##=6GE@2:=77C;?:EFEF94@5C@>82:E-39F9A@?@-8C,D@@<3>:>+=>=D:@++++,+??6:,CF<>2<,7)+8:EE=?9<=8?@+FED?@9DE7CC,F9CCE=F8@4,9,,,,D@<,,5=,AE<E<,,?F<F@@@FF=C4B=A<6@:,F<GDFE<C>GEFFCFCFGGGGEFGFGGGGCFC?,,>GGGGEFEEFDGGFF9GGGGCGGFGGCC@CC
@s801 424
TGAGGAATATTGGTCAATGGGCGAGAGCCTGAACCAGCCAAGTAGCGTGCAGGATGACGGCCCTATGGGTTGTAAACTGCTTTTATACGGGAATAAAGTGAGTCTCGTGAGACTTTTTGCATGTACCTTATGAATAAGGACCGGCTAATTCCGTGCCAGTAGCCGCGGTAATACGGAAGGTCCGGGCGTTATCCGGATTTATGGGGTTTAAAGGGAGCGTAGGCCGGAGATTAAGCGTGTGGTGAAATGTAGACGCGCAACGTCTGCACTGCAGCGCGACCTGGTTTCCTTGAGTACGCACAAAGTGGGCGGAATGCGTGGTGTAGCGGTGAAATGCTTAGATATCACGAAGAACTCCGATTGCGAAGGCAGCTCACTGGAGCGCGACTGACGCTGAAGCTCGAAAGTGCGGGTATCGAACAGGATTAGATACCCT
+
EFGDFGGGGGGGGGGGGGGCGGGG7ECFGFGGGGGGGGGGGGGGGGGFCFGGGG8EFFFGGEGFGDGGGGGEFC9FFG<FEDFGGGCFFEG@FGFGF,EAFGFGGG84,4:FGGDGGGGCFCGGFGGGFG9EF,EEE<F<F@=FEEGGFGGGFFFGBFGGA,@FE>FGGGGGCF7CCG@FCDGECFGB<:*,63CEGEG:5;*2:<#=;>?FCFD38<F3%::C)>GCCCCF<3D>C6FF#8==2:7B;>??FFG;#FCCCGGGGC?FFECBBGCE>DG$GGFFD,>B=D?C)F=+EGGED?EGGEEC@DC;>>B+CFD@FFEC8:>,@;CEA?E>;<,,9,,GGF<FGF9FECC:84GDGGGGGFFGFGGGFGFGGF@GGGEGFFGCCGEGGFCE,FFECCGFDEEGGFF<@FGFGFEFFGFGGGGGGFF@CCCC
@s801 425
TGAGGAATATTGGTCAATGGGCGAGAGCCTGAACCAGCCAAGTAGCGTGCAGGAAGACGGCCCTATGGGTTGTAAACTGCTTTTATAAGGGAATAAAGTGGGGGTCGTGACCTCTTTTGCATGTACCTTCTGACTAAGGCCCGGCTAATTCCGTGCCAGCAGCCGCGGTAATACGGAAGGTCCGGGCGTTATCCGGATTTATTGGGTTTAAAGGGAGGGTAGGCCGTCTTTTAAGCGGGTGGTGAAATACTTTCGCTCAACGACAGAGGTGCAGCGCGAACTGGGGAACTTGAGGGCGCGGAATGCAGGCGGAATTCGTCGTGTAGCGGTGAAATGCTTAGATATGACGAAGAACTCCGATTGCGAAGGCAGCTTGCAGTAGCGTAACTGACGCTGAAGCTCGAAAGTGCAGGTATCGAACAGGATTAGATACCCT
+
AFGGGEGGGGGGDFGGGGGGFGGGGGEFGGGGGGGGGGGGGGDFGGGGGGFFGGGFGFGD7F@FGGGGGFGDECFFGGGGGGGGGAFFC9EFF<<BFGG9<8BFFGEGCFFE?E9BFGFGGGCFAF9CA,5FF,@>FCB,DC:CBGGGDFGFFGGGGGGGGC:<@8FGGE*5<C>FC*<=FF:<EFECCCE5BFFGG=C,;CFGFF8CC+<9EG58*(/8?:87<DCBC:7C9/C)/#;-#;+=,=#/$7A&*33-1,@CFF<@,F?F5,C>BBGDED98CFF=C,,89AA80+DEEB4ED?9FF?GEGEC,@,CC@4@,EA@+)FB>CGF;9,A>499DDEEDFCCCAGGFEC@B=FECGGFCGFBEECCGEDGFECBFCEGGGGGGEF@FFDGEFBF8GGGGGGGGFAFGGGF8EF@BAGFGFAGFFAGCCCCC
@s801 426
TGAGGAATATTGGTCAATGGGCGAGAGCCTGAACCAGCCAAGTAGCGTGCAGGATGACGGCCCTATGGGTTGTAAACTGCTTTTATACGGGAATCAAGTGAGTCTCGTGAGACTTTTTGCATGTACCTTAGGAAAAAGGACCGGCTAATTCCGTGCCAATAGCCGCGGTAATACGGAAAGTCCGGGAGTTCTCCGGATTTATTGGGTTTAAAGGGAGCGAGGGCCGGCGATTAAGCGTGTGGTGAAATGTAGACTCTCAACGTCTGCACTGCAGCGCGATCTGGTTTCCTTGAGTACGCACTAAGTGGGCGGAATTCGTGGTGTAGCGGTGAAATGCTTAGCTATCACGAAGAACTCCGATTGCGAAGGCAGCTCACTGGAGCGCGACTGACGCTGAAGCTCGAAAGTGCGGGTATCGAACAGGATTAGATACCCT
+
GGGGGGGGGGGC,FGFFFEAEDEFCCGGAFCFGGGGGGFFDEA@FGD,BBFG,@EEEACFDG7@F,,C8FCE?,CEFGFGFCA@,<,<C7E,8=9E,,5:<D,CE,:+:F=CEG,BEF:EC,:CF,<,5=,=E9,@=+:<,+@3=+3F,,CFCFGE=3,,8,,,8+8:**65;EFGFE*8?@F**4***,,6?E7:>C+,+;,,?F:FCGCGGF7)46*.(:*751:#,#?=**<:*>F9,;E=,595,,<@3,,,5,3*5,ACFB8DD6C0+836+8+++DB6<F8D=A?5)>=+GFE54,A<CGEGGGF==,>8EDDEFFEDAC>EEEC,FFF?BEF=9,,:=C@FFFF<C=@B,,E@:DEDFFEGE<GFECFFFDGEFDGGFFCEFB,@AFFFDGGGFFAFFB@+ECGGEGGGGF9DFGFFFGGFGFFACA6A
@s801 427
TGAGGAATATTGGTCAATGGGCGAGAGCCTGAACCAGCCAAGTAGCGTGCAGGATGACGGCCCTATGGGTTGTAAACTGCTTTTATAAGGGAATAAAGTGAGCCTCGTGAGGCTTTTTGCATGTACCTTATGAATAAGGACCGGCTAATTCCGTGCCAGCAGCCGCGGTAATACGGAAGGTCCGGGCGTTATCCGGATTTATTGGGTTTAAAGGGAGCGTAGGCCGGAGATTAAGCGTGTTGTGAAATGTAGTTGCTCAACATCTGCACTGCAGCGCGAACTGGTTTCCTTGAGTACGCACAAAGTGGGCGGAATTCGTGGTGTAGCGGTGAAATGCTTAGATATCACGAAGAACTCCGATTGCGAAGGCAGCTCACTGGAGCGCAACTGACGCTGAAGCTCGAAAGTGCGGGTATCGAACAGGATTAGATACCCT
+
GGGGGGGGGGGGGGGGGGGGGGGGGGGGGGGGGGGGGGGFGGFGFGGGGGGGGGFFFFFGGGGGGGFGGGGGGGGGGGGGGGGGGGGGGFFFGFEFGGGGFGGGGGEFGGGGGGGGGFDGGGGGGGGGGGGGGGGGGGGFEGGGGGGGFGGGGGDFFFFDGGFFCCDGGGGGFFFGF1*CCG4C@DEFGE7EGGGG-7FFCG$FFGFE?:<CEF7*=23><DD?6>DGFGFCFGF:1*CC;F?82,:FF:<CC<FFCGFFA?GDGEC2CGD>>F6GGGD=6:CFFD<=EFA,5@8BEGGGDFAEFEFF:?F==DGEC=+@FFEC=EDFDDGGFEEFFF<8FCGGGGFFGFF9FB:F?,FF@CGDGGFFF@EFFGFFE6GFCGGGGGGGGFFEFGFGGGGGGGGGGGGGFFEEDGGGGGFGGGGGFFGGGGGCCCCC
@s801 428
TGGGGAATATTGCACAATGGGCGCAAGCCTGATGCAGCAACGCCGCGTGGAGGAAGACGGTTTTCGGATTGTAAACTCCTGTTCTTAGTGAAGAATAATGACGGTAGCTAAGGAGCGAGCCACGGCTAACTACGTGCCAGCAGCCGCGGTAATACGTAGGTGGCAAGCGTTGTCCGGAATTACTGGGTGTAAAGGGAGCGCAGGCGGGGGAGCAAGTCAGCGGTGAAATCCATGGGCTTAACCCGTGAACTGCAGTTGAAACTGTTCTTCTTGAGTGAAGTAGAGGTTGGCGGAATTCCGAGTGTAGCGGTGAAATGCGTAGATATTCGGAGGAACACCGGTGGCGAAGGCGGCCAACTGGGCTTTTACTGACGCTGAGGCTCGAAAGTGTGGGGAGCAAACAGGATTAGATACCCT
+
CEFFEFGFGGF,EFGGGDFGCFFGGGGGGGGGGGGGGGGGGGGGEGGFCFGFGGGFFCFCFFGGFGGGEFGGGF,A@EFCFEFGA?EDFEEEEGGAEA?FGGCE=FCFFFGGGGGGGGEGGGGEFF:FGGGGF+@BEGGGGGFCCGC:F7BF<;,<,3:CF@@:F?*+=FEGFFBFBC*8?FFA9C5,**4;C<,BCC:CC<8E5>CGG./C:DC#0.355-?+,4<-/,CGFEGFCFCEGGFFFD@9FC>A??<EE::?9DGGGFCFD=FFB>FAF8EF<DE=B@GGFCDAD=6GG>FE?EFEG>EBC,,DFGEFC><<GFDFCCF:GGFGF:?7GGFE@,@=,A@7GGFFEFE@DGGGGGFDGAGGGGGFDGFGGFGGFGGGFAFGGGGGFGECGFGGGGGGGF9FGF@FCCCCC
@s801 429
TGAGGAATATTGGTCAATGGACGGAAGTCTGAACCAGCCAAGTAGCGTGCAGGATGACGGCCCTATGGGTTGTAAACTGCTTTTATACGGGGATAAAGTGAGCCACGTGTGGCTTATTGCAGGTACCGTATGAATAAGGACCGGCTAATTCCGTGCCAGCAGCCGCGGTAATACGGAAGGTCCGGGCGTTATCCGGATTTATTGGGTTTAAAGGGAGCGTAGGCCGTCTGTTAAGCGTGTTGTGAAATGTCGGGGCTCAACCTGGGCAGTGCAGCGCGAACTGGCAGACTTGAGTGCGCGGGAAGTGGGCGGAATTCGTCGTGTAGCGGTGAAATGCTTAGATATGACGAAGAACTCCGATTGCGAAGGCAGCCTGCTGTAGCGTAACTGACGCTGAAGCTCGAAAGCGTGGGTATCGAACAGGATTAGATACCCT
+
EGGGGGGGGGGGGGGGGGFFGGGGDFEFFCFFGGGGGGGFGFEGGGGFGGGGGGGGGGGGGDGFGF9FGGGEGGGGGGGGGGGGGGGFGGG+CGC?FAFFF@EEFGGGGGGGFFG8F<DGGCGGGGGGCFCEF<FGGGG,FEGGEEGGGGGGGFGGGCFF<7BFE6FGCCFFF9BFGGEGGFGGGGC:FGGGGGGC*CFC>7C,9C<FGGGFFGGFGF8#,,EGFE1.5=F=F#C@=01C*FFFBCGF>>4ECEGFG@9FFD=%@;-0#,5.:@DE8D?6$=C>,,E,9=<B5C=36CB=4998F@+GGFECCFEGGGE=ECE>:+,9E,AE<9,8EC,3GFFFFF<F9FFAFEC7CCGEGGGGGFGGGGGF7EGFEFDGGGGGGGGGGECFFGGGB>GGFGGGFCF@FEFGGGGGGGGGGGGGGFCEFGFBCCCC
@s801 430
TGAGGAATATTGGTCAATGGACGAGAGTCTGAACCAGCCAAGTAGCGTGCAGGATGACGGCCCTATGGGTTGTAAACTGCTTTTATAAGGGAATAAAGTGAGTCTCGTGAGACTTTTTGCATGTACCTTATGAATAAGGACCGGCTAATTCCGTGCCAGCAGCCGCGGTAATAAGGAAGGTCCGGGCGTTAACCGGCTTTATTGGGTTGAAAGGGAGCGTAGGCCGGAGATGAAGGGTGTTGTGTAATGTAGATGCTCAAAATCTGCACTGCAGCGCGAACTGGTTTCCTTGAGTACGCACAAAGTGGGCGGAATTCGTGGTGTAGCGGTGAAATGCGTAGATATCACGAAGAACTCCGATTGCGAAGGCAGCTCACTGGAGCGCAACTGACGCTGAAGCTCGAAAGTGCGGGTATCGAGCAGGATTAGATACCCT
+
GGFGGFGGGGGGGGGGGGGFGGGGGGGGGFGFFEGG<DGGGGFGGDDCFGGF@EG?EG@FDFGGFFFG@FGGEGGGCFGGGGGGGGGFGGGGFGGGGGAF<FEFFFGFFGGFC<EEFDC?EA,9C?FDFGFFG<FG??FCF+=CEEE,A@FFGFG>FCGGFF<>E6<5*5*:,,@9,,>E:>:7FCCG#<C$2<<:#=8,$;CF9F?F2<:9BC9A*(20DCEGF;8+/GF-F@>&F;1*;8+5,FB<>@,@,,@63,8,,FFA;FD@,,8*7B8C>@D=FGGFF,=B=,9F=EE>C98EFFE@GGEDGGF>88@>+?CBFAEC=C8EE9FBFC:6@-AGGEC,EC:FGGFGFB+,DGCGFBEFFFDGGGGGGGGGGGGGEGCF<FGGGEGGGDGFGGGGFFGGGGECGGGFEGEFGFGGGGGGGGGGGFFCCCCC
@s801 431
TGAGGAATATTGGTCAATGGGCGAGAGCCTGAACCAGCCAAGTAGCGTGCAGGAAGAAGGCCCTATGGGTTGTAAACTGCTTTTATAAGGGAATAAAGTGGGCCTCGTGAGGCTTTTTGCATGTACCTTATGAATAAGGACCGGCTAATTCCGTGCCAGCAGCCGCGGTAATACGGAAGGTCCGGGCGTTATCCGGATTTATTGGGTTTAAAGGGAGCGTAGGCCGGAGATTAAGCGTGTTGTGAAATGTAGAGGCGCAACCTCCGCACTGCATCGGGAACTGGTTTCCTTGAGTACGCACAAAGTGGGCGGAATTCGTGGGGTAGCGGTGAAAGGCTTAGATATCACGAAGAACTCCGATTGCGAAGGCAGCTCACCGGAGCGCAACTGACGCTGAAGCTCGAAAGTGCGGGTATCGAACAGGATTAGATACCCT
+
CEFGGGGGGGGGGGGGGGFG,FGFGGGGGDGGGGFGGGGGGGGGGGCF77FGGEFGG,CFDGGGGGFGGGGFGFGGGGGGGGGGGCGGGG8EEFGGGGGGFD7FDC?=FFGGFGFGGGGGGGGGGGGCGGGGGGGGGGGF8DCF8CEFGFGCEFCFGCE>E:FFE>FEGE<<DA*CE**>,?DEGD*11=C8,CCEEG<9C:2;2+3*C@$2B2=)=2F=08EF?FF@FCC@<'*>GFGF%@7:E-<9D>D>**44,,3****CGFCFF;C05+@3,,++CFGFCAB5,,?<:@++EFFF8<9@C8:CCFD>+D@8+DDGF,E8=C7EEFE9,B,CCE@=9,,8<7FGF<DCGFDGGFDCF?GGGGFCFFGGFFFF@EFGGGGGGGFGEFBDGGGGGGGGFGGFGGEEGGFEGGFFCGGGGGGGFFGGGFC@<C9C
@s801 432
CGAGGAATATTGGTCAATGGGCGAGAGCCTGAACCAGCCAAGTAGCGTGCAGGACGACGGCCCTATGGGTTGTAAACTGCTTTTATATGGGGATAAAGTGAGCTACGTGTAGTTTATTGCAGGTACCATATGAATCAGGCCCGGCTAATTCCGGGCCAGCAGCCGCGGTAATACGGAGGGTCCAGGCGTTATCCGGATTTATTGGGGTTAAAGGGAGCGTAGGCCGCCCCTTAAGCGTGTTGTGAAATGCCGCGGCTCAACCGTGGCACTGCAGCGCGTACTGGGGGGCTGGAGTGCACGCAACGCAGGCGGAATTCGTGGTGTAGCGGTGAAATGCTTAGATATCACGAAGAACTCCGATTGCGAAAGCAGCGTGCGGGAGTGCGACTGACGCTGAAGCTCGAAGGTGCGGGTATCGAACAGGATTAGATACCCT
+
GGFEG@FEFCFFGGGGF9CFEEEGEDFFE9FCGGGGGGGGGGAEFFEFGEGGGGDCECFGGDGGGFEFG@EEGBFGFCFE5?<FFCFFGDGEECECFGGG9F<?A<FFF@FFGGFFAFFCGGFFFFA,,3:?CCF,EG:,+8@:CECFFGGGD+*@@@7<FD7FC8C@FCC7,?CFGGDC<2<><8*CFCE5CCFE5>8:**+0+**2*:+<C<>;E(?<?9EF?3*7ED5:CC74:>EC8E7EC0<=:(.7/FEC6=C7:>,,CC::FB73>>*::>+DDCECEC>=,,3F9D=7=@3B+>>7C?F:CFB,>8EDED=:FAC@0>+==E9DA,GGFAGGGGF:CCEGDDFFFECF:,GEGCCGFCGGDFCC@@EC7CFFDC@GGEFGFCC:F?9FCEGFFGFE@EECEDGGGFF8GGGFFDFFF9DFFEFACA8A
@s801 433
TGAGGAATATTGGTCAATGGACGAGAGTCTGAACCAGCCAAGTAGCGTGCAGGATGACGACCCTATGGGTTGTAAACTGCTTTTATAAGGGAATAAAGTGAGTCTCGTGAGACTTTTTGCATGTACCTTATGAATAAGGACCGGCTAATTCCGTGCCAGCAGCCGCGGTAATACGGAAGGTCCGGGCGTTATCCGGATTTAATGGGTTTAAAGGGAGCGTAGGCCGGAGATTAAGCGTGTTGTGAAATGTAGACGATCAACGTCTGCACTGCAGCGCGAACTGGTTTCCTTGAGTACGCACAAAGTGGGCGGAATTCGTGGTGTAGCGGTTAAATGCTTAGATATCACGAAGAACTCCGATTGCGAAGGCAGCCTGCTGTAGTGCAACTGACGCTGAAGCTCGAAAGCGTGGGTATCGAACAGGATTAGATACCCT
+
FGCFGGGGGGGGGGGGGGGGGGGGGGGGGGGGEFGGGGGGGFGFGGGGGGGGGGGGGGGDEGGGGFGGGGEGGGGGGGGGFEGGGGGGGGGGGGGGGGGGGGGGGGGFFGGGGGGGGGGGGGGGGGGGGGGGGGGGGGGGGFGGGGGGGGGGFGCGGGDGGFGGGGGGGDGGACFGGFGDGCFGGGGGGGECGFGEG5FCGGFGGCFFGCGGGG@FE;EEF9CGFFG0EEGGCEF5>5>2DFCC@8F7/>:FCCC$'@<D+<FGGFGFF=@9F@@=>EGEFDFFCFGFDFA,5F6GGE8CCGEFCDFFC8?@@47GGGGGGCECBGEDE@,A?FFFDGEGF;9EE?GGFFGGFEC@@AE>GGEGGGFGGDCGFGGGEGFFFFF<GGGGGEGGGGGGGGGGGGFGGCGGFCFEGGGGGGEAE9GGFGGGGGGC@CCC
@s801 434
TGAGGAATATTGGTCAATGGGCGAGAGCCTGAACCAGCCAAGTAGCGTGCAGGATGACGGCCCTATGGGTTGTAAACTGCTTTTATAAGGGAATAAAGTGAGTATCGTGAGACTTTTTGCATGTACCTTATGAATAAGGACCGGCTAATTCCGTGCCAGCAGCCGCGGTAATACGTAGGTTGCAAGCGTTGTCCGGATTTACTGGGTGTAAAGGGCGTGTAGGCGGAGATGCAAGTTGGGAGTGAAATCCATGGGCTCAACCCATGAACTGCGCTCAAAACTGTATCCCTTGAGTATCGGAGAGGCAAGCGGAATTCCTAGTGTAGCGGTTAAATGCGTAGATATTAGGAGGAACACCAGTGGCGAAGGCGGCTTGCTGGACGACAACTGACGCTGAGGCGCGAAAGCGTGGGTAGCAAACAGGATTAGATACCCT
+
CFFGFFGGGGFGGGGGGGFGGGGGDGGGGGGFGGFGGCFFGGGGGGGGGGGGDGGGGEFEGGGGGDGGGFGCFCFEGFGGGFGGGGGFEFCCEGGGGGGGGGF,EFG8FFDCFGGGGFGGGCFGGGGGGGG9EFFGGGGGGCFEGGGGGGG<CFCEGGFFGGFGGD@CC*FFF,D>BFF;,8,?C<CCFFEE9<<@EGGGG>@FG<<<7<5EG;@DGFGFFEGFEF8FGGFDFFF2GCFG#;25<2<CFGFCC6DF>GCF7CCCEGGF/+83,<@8,D==B;FCF>BCE>AF<GC@>CE=8=4BFGGGGFEFDGFE@FFFFFEEAGCFFC,;4,GGDFFFA,<DEGFGE?FEBCEFGFFF,FEEFGGGGCDGGGGGDFEGGGGGFEGGGGFDFGGGCGGCGGGFC:GGGGF8GGGGFDC;CGGGGGGGF<@CCCCC
@s801 435
TAGGGAATCTTCGGTAATGGGGGCAACCCTGACCGAGCAACGCCGCGTGAGTGAAGAAGGTTTTCGGATCGTAAAGCTCTGTTGTAAGGGAAGAACGTGTGTGAGAGTGGAAAGCTCACACAGTGACGGTAACTTACCAGAAAGGGACGGCTAACTACGTGCCAGCAGCCGCGGTAATACGTAGGTCCCGCGCGGTGTCCGGATTTATTGGGCGTAAAGCGAGCGCAGGCGGTTTAATAAGTCTGAAGTTAAAGGCAGTGGCTTAACCATTGTTCGGTTTGGAAACGGTTAGACTTGAGTGCAGAAGGGGAGAGTGGAATTCCATGTGTAGCGGTGAAAGGCGTAGATATAGGGAGGAACACCGGTGGCGAAAGCGGCTCTCTGGTCTGTAACTGACGCTGAGGCTCGAAAGCGTGGGGAGCAAACAGGATTAGATACCCT
+
FGFGGFGGDFDGGGGDFGGGGGGGGGGGGGFGGGGEFGGFFGGGGGG@FGFFGGGFFDGFFFGGGEGEGGGGGGGGGGGFFGCGGGFGGGGGGFGGGGGGGGGGGGGCF@E@FFGFGFFGGGGGGGGGGGGGFGGCFCFFGGCFCE@FGGDEEFFGDGGF>FFCFD><7BFGGGGD@F,<F+FCECFG7<1*=5*2:7?9/7/<CFC3CECCCEGDG:<921CDD>&>EFDE?F@8F@@703:7,===FE9EEFE,@9,>99:,AFF9GFC+F>+2#A<>=<8+C=8,DFFE<D?,FEGGGGGGCGGFFFEB9C,FFDCF8GFEC=A>=)EGEFADB:,7GGGFEC,9=?C,GGGGFEF7BEGGGFEC:EF@DECFDGGFC,DGDFGFFGGGGGGEEGDGFGGGGGGGGGGGGFFGFGGFGGFGFGGGGGFGGGFGCCCCC
@s801 436
TGAGGAATATTGGTCAATGGGCGAGAGCCTGAACCAGCCAAGTAGCGTGCAGGATGACGGCCCTATGGGTTGTAAACTGCTTTTATAAGGGAATAAAGTGGGGCTCGTGAGCTCCTTTGCATGTACCTTATGAATAAGGACCGGCTAATTCCGTGCCAGCAGCCGCGGTAATACGGAAGGTCCGGGCGTTATCCGGATTTATTGGGTTTAAAGGGAGCGTAGGCCGGAGATTAAGCGTGCTGTGAAATGTAGACGCTCAACGTCTGCACTGCAGCGCGAACTGGTTTCCTTGAGTACGCACAAAGTGGGCGGAATTCGTGGTGTAGCGGTGAAATGCTTAGATATCACGAAGAACTCCGATTGCGAAGGCAGCTCACTGGAGCGCAACTGACGCTGAAGCACGAAAGTGCGGGTGTCGAACAGGATTAGATACCCT
+
EFGGGGGGGFGGGGGGGGGFGGGGGGGGGDFFGGGGGGGFGGGGGGGGGGGGGGGGGGGCGGGGGGGGFGCF7CFGGGGGGFGFEFGGGGGGGGGGGGGGGGGGCFC=FGGFFGGGGGFFGDFGFAFGFGFCCAEFGFFDGGGG>+3DFFGGGFD7FCFGFFD,4CG7FE7,8?DFCFEDFDGEEGGGCCC>+<CBEGG977>FFG7=;>:+/*;7D>8381CFF8GGE0BC9<@@FGFCGG>FFGGFFF<>D@:>;$*9@BF,F@@<:?FA7CCFED9C>6<F<B,F23799GEE@C,5,FGGGGCB:8FFD,EEB4+BEFCCA@,DEAFEAEFDEFGEAAGGGGGGGGFGGGGGGEF@C@=,F@9AGGF<ECFEGGGGGGGGGGFGF@CGGFCFGGGEDFCF8GEGFCFDDEGGEFE=FCGGGGGGF8ACCCCC
@s801 437
TGAGGAATATTGGTCAATGGACGAGAGTCTGAACCAGCCAAGTAGCGTGCAGGATGACGGCTCTATGGGTTGTAAACTGCTTTTATAAGGGAATAAAGTGAGTCTCGTGAGACTTTTTGCATGTACCTTATGAATAAGGACCGGCTAATTCCGTGCCAGCAGCCGCGGTAATACGGAAGGTCCGGGCGTTATCCGGGTTTATTGGGTTTAAAGGGAGCGTAGGCCGGAGATTAAGCGTGTTGTGAAATGTAGACGCTCAACGTCTGCACTGCAGCGCGAACTGGTTTCCTTGGGTACGCACAAAGTGGGCGGAATTCGTGGTGTAGCGGTGAAATGCTTAGATATCACGAAGAACTCCGAGTGCGAAGGCAGCTCACTGGAGCGCAACTGACGCTGAAGCTCGAAAGTGCGGGTATCGAACAGGATTAGATACCCT
+
FGFCGFGGGGGGGGGGGGFC@FGGGGGGGGGGGGGEGEFGGGCGGGGGGGGGGGCGFFGDG7BFGG9FGC:FEEFDFGGGGGFCEGGGGGGGGCEFGGGGGGGGGGGDFGG9DEGGDFGGGGGGGGFGFFGGGFGGGGG9FDFG>8BFGF9?,DFGGGGGGGGGGGGGGG7DFGGGGEDGC9<FGG5C:FGGGGGCD=<*)FFGG<<2/?FC8F5/=;C;;C4>C<CCE>;CC9F:EFECGGF:CCFFFD3>5;33ED,<8:@CFCFFCDEFGECCCE+?DFFGGCGC?=A8)++CCGGGGFD8DGGEECED+GGC8EDB,DE@8GEGFGFEA9AFFFFDE,EFFGF<?FGFACFF@,A+@FCD:<9GGGGGDGGGGFGFDDGGGECEDFCGGGFF8GCGGEGFFGGGEGGFFEGGGGGGGFGGFCEGFFFACCAC
@s801 438
TGAGGAATATTGGTCAATGGGCGAGAGCCTGAACCTGCCAAGTAGCGTGCAGGATGACGGCCCTACGGGTTGTAAACTGCTTTTATAAGGGAATAAAGTGGGAGTCGTGACTCTTTTTGCATGTACCTTATGAATAAGGACCGGCTAATTCCGTGCCAGCAGCCGCGGTAATACGGAAGGTCCGGGCGTTATCCGGATTTATGGGGTTTAAAGGGAGCGTAGGCCGGAGATTAAGCGTGTTGTGAAATGTAGACGCTCAACGTCTGCACTGCAGCGCGAACTGGTTTCCTTGAGTACGCACAAAGTGGGCGGAATTCGTGGTGTAGCGGTGAAATGCTCAGATATCACGAAGAACTCCGATTGCGAAGGCAGCTCACTGGAGCGCAACTGACGCTGAAGCTCGAAAGTGCGGGTATCGAACAGGATTAGATACCCT
+
FGGGGGGGGGGGGGGGCFGGGGGGGGGGGGGGGGGFGGGGGG9FGGGFGGGGFGFDFGFGGGGGGGFGGGEGGGGFGGGGG,CFGGGCGFGGGFEGGGFFGGFC:A:B7FF9CEAGGFGGGGFGGGFAFFGCFGCAFFFFGGEDG@8DGFFFGG7CDFGFECFFGGEGG:CFFFGGGE7FFGGGEG5C@CE*CGGG5:F6GF$F>,0=2C9<BF=:C9>):9EF<:C?CFEC8FC1F7FCE*>C29C4FC@C@<333#B8)<,7D;0EFFE?FCC=6,33DGFDA=::,FGF=C6FEGGED?DGGGGFCBC=88>+CFGGE,CE9GGGFCC,?C<84<,8?89EF@CGFDFFACB:,CGFB@FDGGDGGGGGGGGFDGGDGGEGGGFGGEFFDEEECGF?GGGGGEEGGGGFEEF<GGGGGGGGGGGFGGDCCCCC
@s801 439
TGAGGAATATTGGTCAATGGGCGAGAGCCTGAACCAGCCAAGTAGCGTGCAGGATGACGGCCCTATGGGTTGTAAACTGCTTTTATACGGGGATAAAGTGAGCCACGTGTGGCTTATTGCAGGTACCGTATGAATAAGGACCGGCTAATTCCGTGCCAGCAGCCGCGGTAATACGGAAGGTCCGGGCGTTATCCGGATTTATTGGGTTTAAAGGGAGCGTAGGCCGTCTGTTAAGCGTGTTGTGAAATGTCGGGGCTCAACCTGGGCATTGCAGCGCGAACGGGCAGACTTGATTGTACCGGAAGTAGGCGGAATTCGTCGTGTAGCGGTGAAATGCTTAGATATGACGAAGAACTCCGATTGCGAAGGCAGCCTGCTGTAGTGCAACTGACGCTGAAGCTCGAAAGCGTGGGTATCGAACAGGATTAGATACCCT
+
EGEFGFGGGGGGGGGGGAEEFGGGGEGGGGGFGGGGGGGFFFFCFGGGCGCFFEDFFFGGGGG@DAFGGGGGGGGCCFFFFGFGCGFGGDGGGGFGGFGGDEGGGG>F8FGGGGGGGDFGFGGGGGGGGEFGGGDGFGCFGFBFGCEGFF<FFGGGGGGGAFFD88CEFGGFGGC@:F7C@CFGDCEC:F=2CGBEG5F,::B:FF::??EGGGG:G9>B<9E49;&/:A7C:.7-:#?C@@589<:5C>:EGECCF=:*@F$CFD:=:?B<:7<>2>?DC73FF,FE@5,6*,AB6E@+CFCFB+F:CD?,8D4@EC>+EE6@8=,GE=GFFGGFFFA@FGFF,CF<GFFA,,GFFEE:GECDEECGF<DCCFFFGFFFFGGGFFFGGGGCGGDGGFEECBFFB7F:FFFFEGCGGFF<GF<GBFGFGGCC@@-C
@s801 440
TGAGGAATATTGGTCAATGGACGAGAGTCTGAACCAGCCAAGTAGCGTGCAGGATGACGGCCCTATGGGTTGTAAACTGCTTTTATAAGGGAATAAAGTGAGTCTCGTGAGACTTTTTGCATGTACCTTATGAATAAGGCCCGGCTAATTCCGTGCCAGCAGCCGCGGTAATACGGAAGGTCCGGGCGTTCTCCGGATTTATTGGGTTTAAAGGGAGCGTAGGCCGGGGATTAAGCGTGTTGTGAAATGTAGATGCTCTACATCTGCACTGCAGCGCGAACTGGTTTCCTTGAGGTCGCACAAAGTGGGCGGAAGTCGTGGTGTAGCGGTGAAATGCTTAGATATCACGAAGAACTCCGATGGCGAAGGCAGCTCACTGGAGCGCAACTGACGCTGAAGCTCGAAAGTGCGGGCATCGAACAGGATTAGATACCCT
+
EFGFGGGGGGGGGGGGGGFGGGECFF7EFDFGGFGGDFEFGGGGGGEFFFFGGGGGGGGGGFGGGGFFGGDEGDEFFGGGG9EGGFGGGFEEFFCFFGF,CFE9FEFGGGEFFFFCGGGGGGCGGGGGCFGGGGFFG9,,:@:+BC+FCFGGCGGGF,<=B:FGGD>FGGGCCAFGGGGECFCF>FEFE**4,<:::C=CCCFGGFCE*?>?GDF.4,<8;;CF<>;+C9:*1@9985ACCAFGGG99FB<FDD7.C@#BBB9CF<B>3:8*#7.C=C:=9=F8D8DE@,,,)+++EDCE=9BAEEE?7C,>4@+@=?@GF?>=>F7GGDDD?F9FGFFCE=<,DEC7GGGGFC@,7FA,B,DGFE<FFCGGGGGFE8DGGGGFFECFCGGGGGGF8CFEDFGGFEDGGGGF@FEGGGGGGGGFGGGFF8GCCCCC
@s801 441
TGAGGAATATTGGTCAATGGACGAGAGTCTGAACCAGCCAAGTAGCGTGCAGGATGACGGCCCTATGGGTTGTAAACTGCTTTTATAAGGGAATAAAGTGAGTCTCGTGAGACTTTTTGCATGTACCTTATGAATAAGGACCGGCTAATTCCGTGCCCGCAGCCGCGGTAATACGGACGGTCCGGGCGTTATCCGGATTTATTGGGTTTAAAGGGAGCGTAGGCCGGAGATTAAGCGTGTTGTGAAATGTAGATGCTCAACATCTGCACTGCAGCGCGAACTGGTTTCCTTGAGTACGCACAGAGTGGGCGGAATTCGGGGTGTAGCGGTGAAATGCTTAGAGATCACGAAGAACTCCGATTGCGAAGGCAGCTCACTGGAGCGCAACTGACGCTGAAGCTCGAAAGTGCGGGCATCGAACAGGATTAGATACCCT
+
@FFGGEFGGGGFGGGGGGGGGGGGGGGGGGGGGGGGGGGGGGGGGGGGEGGFGGG8FFFEGGGGGGGGGGGGGGFGFFGGGGGGGGGGGGGGFGFGGGDFF?FFEEC<FC@EF9DAFG>EFDCB@DFGDCGEFCFACFGGGGECB>C<DFGGFCFCF=CG7F@FGGGDFFGFFG>F**>:CEDCF@G*<**3<FEC*7F9CCEFG<EEGF$+/2141(:79>*=?BG#<>G>A?C9@CCE;G<C9,FE>>?B>7D8?>FC@D;FA;6=FFC94A:EEGDCDGFF?<B==,AFFGCCEE;C;5,GGEC4BDE>4+EGE@+FGFEC5GGFFEECFCD8GCCFF@,F8GGGEAFGFFECEFGFF7C<FDFGGFGFGGFGFFDGGGGFCFFGGEGGGGGGGGFF@GGGGGGGGGGFGGGGGGGFGGFGGFGGGGGCCCCC
@s801 442
TGAGGAATATTGGTCAATGGACGCAAGTCTGAACCAGCCAAGTAGCGTGCAGGATGACGGCCCTCTGGGTTGTAAACTGATTTTAGTTGGGAATGAAGTACACCACGTGTGGTGTTTTGTATGTACCATCAGAAAAAGGACCGGCTAATTCCGTGCCAGCAGCCGCGGTAATACGGACGGTCCAGGCGTTATCCGGATTTATTGGGTTTAAAGGGAGCGCAGGCCGTGGGCTAAGCGTGCCGTGAAATTCTGGCGCGCAACGGCAGACGTGCGGCGCGAACTGGACCTCTTGAGTACGCGGGACGTTGGCGGAATTCGGGGTGTAGCGGTGAAATGCTTAGATATCACGAAGAACTCCGATTGCGAAGGCAGCTGACGGTAGCGCAACTGACGCTGAGGCTCGAAAGCGCGGGTATCGAACAGGATTAGATACCCT
+
EGCFGEFGGGGG<CFFGGFGGFGGGGGDGGFGCEFGGG=FCFA,CFGGGGGGGG8FGGGGF@:DF8FEFGG>CGGFGGG9EE9FCF5CFGDE<AEDF9FFBFF,+A?FF?FGEF<?F8FFE9CEA<EFF@F=A9,EFBF<FF:FGEC<FD<DFGGGGB<<FFEF:6CEGG>FFGDCG*5*::FE@FFEG7*2+2447>7,@7<FGG:6=?CC??<?GFD@>F95*%&C67CDD<F4?7F5CCD9=CA=FECE1?=-#890<7,#,C;CE8F?F@483:28+4383,:,E@730F@66++C=A++DE7GF8CF>6CB48+,FBEC5FEFAGF=9GFFE<AGF@9,,<F@FCCCFFF:GFF,F=EEGFEGGGEC@C,CGEF:CEGFAGGEGGFGGGGGGGGGFGGGGGFFCCGGGFE<EFGFFGGGGGGGGGGCCCC@
@s801 443
TGAGGAATATTGGTCAATGGGCGAGAGCCTGAACCAGCCAAGTAGCGTGCAGGATGACGGCCCTATGGGTTGTAAACTGCTTTTATAAGGGAATAAAGTGAGCCTCGTGAGGCTTTTTGCATGTACCTTATGAATAAGGACCGGCTAATTCCGTGCCAGCAGCCGCGGTAATACGGAAGGTCCGGGCGTTATCCGGATTTATTGGGTTTCAAGGGAGCGTAGGCCGGAGATTAAGCGTGTTGTGAAATGTAGTTGCTCAACATCTGCACTGCAGCGCGAACTGGTTTCCTGGAGTACGCACAAAGTGGGCGGAATTCGTGGTGTAGCGGTGAAATGCTTAGATATCACGAAGAACTCCGATTGCGAAGGCAGCTCACTGGAGCGCAACTGACGCTGAAGCTCGAAAGTGCGGGTATCGAACAGGATTAGATACCCT
+
EFGGGFGGGGGGGGGGGGGGFGE@CEGGGGGGGFFFFFGFGGFFGGEGGGGGGGGGGGGGGGGGGGEGCGGGGFGGGGGFGGGGEFGGGGGFGCFFGGGGGDGG?GGGGG7FFGFFGDF@9,?A,,@9FFGAFFA;<?CABFFE7+>DFGGGGG7BCEGCFGFGE+>F<*@AFF7>*6>FFDGGGG5B::E5F:F7EEEF7CCGGG7#,%85CFGFG9B4535715C=>#>+<FCAF@;E6C7A:EE49@4CF.GGFD:FCCCF?FCGGCC@:7GEB/=4?>B:CB+B8A,9=FEBCEFA=,,FGGEFF?FGFFGC@E=F8BE>=@8FE@<,CC,DFC9FFC<=,GFGGF<FEC7GEFF>GEGGGGGGGGFECGGFGF@GGGGCGGGF@FCGGGGGGF@GGGGGFGGGGGGGEGFFGFGFGFEEEAFGFFGCCCCC
@s801 444
TGAGGAATATTGGTCAATGGACGAGAGTCTGAACCAGCCAAGTAGCGTGCAGGATGACGGCCCTATGGGTTGTAAACTGCTTTTGTGCGGGAATAACGGGCGTCACGTGTGATGCATTGCATGTACCGTACGAATAAGGACCGGCTAATTCCGTGCCAGCCGCCGCGGTAATACGGAAGGTCCGGGCGTTCTCCGGATTTATCGGGTTTAAAGGGAGCGTAGGCCGGAGATTAAGCGTGTTGTGAAATGTAGATGCTCAACATCTGAACTGCAGCGCGAACTGGTTTCCTTGAGTACGCATAAAGTGGGCGGAATTCGTGGTGTAGCGGTGAAATGCTTAGATATCACGAAGAACTCCGATTGCGAAGGCAGCTCACTGGGGCGCAACTGACGCTGAAGCTCGAAAGCGCGGGTATCGAACAGGATTAGATACCCT
+
BEEFGGGGGGGGGGGGGGGGGGGGGGDGG9EFGGGGGGGCGGGGGGGGGGGGGGFGGGGGGGGGGGGGFF7CFGGF?9FGFFGFCEFGGGGEGGGGGGGGGGGGGGGGGGGGBEFGFFFDFGGGGGGDDDEGGGGGGFGGGGGCEDEGGFGF8CFGGGD*6C:FGECCCEFFF9FFGGEF,2,=<FCEC52;@+18E=+<DC+=?:?9;<2CFCEF59E6;CEGFDC5=5CFCGG>67;D,,+EC6GFCF<839BDD9FF;DGEBEGGG<C@7CCE;E==:GGGCGDF=A8,)@1+@9EEAFBEGGGGGFF9?@7GDFF?GFC@57EEGFFC,,FFFE5DFAA,EC8EF<FF8GGGGGGGGEGEFFEFGGFFFF<EGEFGGGDGFAFDGEFGGGGGGGGDGGGGFCGFC@GGGGGGGGGFFGGGGCGGGGGCC@CC
@s801 445
TGGGGAATATTGGACAATGGGCGCAAGCCTGATGCAGCAACGCCGCGTGAGGGATGACGGCCTTCGGGTTGTAAACCTCTTTTAGTAGGGAAGAAGCGCAAGTGACGGTACCTGCAGAAAAAGCACCGGCTAACTACGTGCCAGCAGCCGCGGTAATACGTAGGGTGCAAGCGTTGTCCGGGATTATTGGGCGTAAAGAGCTCGTAGGCGGTTTGTCGCGTCTGCTGTGACATCCCGAGGCTCAACCTCGGGCCTGCAGTGGGTACGGGCAGACTTGAGTGCGGTAGGGGAGATTGGAATTCCTGGTGCAGCGGTGGAATGCGCAGATATCAGGAGGAACACCGATGGCGAAGGCAGATCTCTGGGCCGTTACTGACGCTGAGGAGCGAAAGCATGGGGAGCAAACAGGATTAGATACCCT
+
GGGGGGGGGGGGGGGGGFGGGGGGGGGGGGGGGGGGGGGGGGGGGGGGGGGGGGGGGGGGGGGGGGGGGGGGGGGGGGGFFFGGFFGGGGGGGGGGGGGGGGGGGGGGGGGGGGGGGGGGGGGGGGGGGGFEGGGFGGGGGGGGGFGGCGGDFCEG9,;CFFGGG@FFGGGGGEGC:F9G<GG<FFFGGGGGC8C>CC9FGGFEC?CEFGEC*E=>G<CC@FCFBCFFFG9A=DEED@FGGGFE<CFC6EBEGF@2CD=0BB@9=8FFF?AAC2E@F.@:CEFGFF@FDE8F?FGGFCGGGGFFGF@GG@C7FGE,E,DGGEDGFFDF=6DGGGGGFFBB7EGFGFGF=FGGGGFGGGFGC@GGGGGGGGGGGGF@GGGGFFGGGGGGGGGGGGGGFFE9EFEFEGGGGE9GGGFGCCCCC
@s801 446
TGAGGAATATTGGTCAATGGACGAGAGTCTGAACCAGCCAAGTAGCGTGCAGGATGACGGCCCTATGGGTTGTAAACTGCTTTTATAAGGGAATAAAGTGAGTCTCGTGAGACTTTTTGCATGTACCTTATGAATAAGGACCGGCTAATTCCGTGCCTGCAGCCGCGGTAATACGGAAGGTCCGGGCGTTATCCGGATTTATTGGGTTTAAAGGGAGCGTAGGCCGGAGATTAAGCGTGTTGTGAAATGTAGTGGCTCAACCTCTGCACTGCAGCGCGAACTGGTCTTCTTGAGTACGCACAACGTGGGCGGAATTCGTGGTGTAGCGGTGAAATGCTTAGATATCACGAAGAACTCCGATTGCGAAGGCAGCTCACGGGAGCGCAACTGACGCTGAAGCTCGAAAGTGCGGGTATCGAACAGGATTAGATACCCT
+
FGGGGGGGGGGGGGGGGGGGGGGGGFFGGGGGGGGGGGGGGGGGGGGGGGGGGGGGGGGGDGGGGFFGGGGGGGGGGGGGFGGGGGGGGGGCFGGGFGGAEEFFFGGGGGDGGGGGFGGGEGFGCGFFGGGGGEAC,CFFFGG7EEGDFGG9=FCFGGGGG=@FEGGGGGGDFG7F*FGGG9FEFGGCGGGFFFFECE/F+:FGFGCEGFF9B<G:CBG>05;)CCC=,;AF:9GFF@CCCF;=F:FFF?2@1%DGFF4@>;CC6FDACEGFGFBECCC==GD<DDA:,ACF8ECCCC+EF?6EEC:B8,E>=FBGGGFGEB>E=CDFAGFEA9FEDC,GFFFFBD,GGF<EFCFF@GGC@FB7FEEGF<EFFFDGGGGEDGGGFGFGGGGGGGFFEFFGFFGFEGGCE@GGGGGGFGGGGGGGGGFGGFGCCC@C
@s801 447
TGAGGAATATTGGTCAATGGGCGGAAGCCTGAACCAGCCAAGTAGCGTGCAGGATGACGGCCCTATGGGTTGTAAACTGCTTTTATGCGGGGATAAAGTGGGCCACGCGTGGTCTTTTGCAGGTACCGCATGAATAAGGACCGGCTAATTCCGTGCCAGCAGCCGCGGTAATACGGAAGGTCCGGGCGTTATCCGGATTTATTGGGTTTAAAGGGAGCGCAGGCCGCCGGGCAAGCGTGTTGGGAAATGCAGTCGCTCAACGTCTGCACTGCAGCGCGAACTGCCCAGCTTGAGTTCGCGCAACGTTGGCGGAATTCGCCGTGTAGCGGTGAAATGCTTAGATATGGCGAAGAACTCCGATTGCGAAGGCAGCCGACGGGTGCGTAACTGACGCTCATGCTCGAAAGTGCGGGTATCGAACAGGATTAGATACCCT
+
GGGGGGFGGGGGGGGEEEECFGCEGGGGGGGGGGCFGGGCGFGGGFFGGGGGGGGGGGGEGDGGGFGGGGGGGGGGGGGGAFFGGGGGGGDGCCAFGGGDGG7FGCGGGGGGFGGGGFGFGGGGGGGGGGGGGGDCGGGFGGCFGGGGGGGFEFDGCFFGGGGGGGGGGGGECGGDDGGGFFGGGGCE*8CGFGGGD=EGFFCCFG*;8CCCCF;@E;CDF0CDDD>>GED5/8@8E%EE88#1C6?F=<:90C;C=F@CCGG9CFCEGFGFGGEEB>1GDCFGFD<9<D,8)5++=B+C8<DCF>FFC8C@=8@GGFGCF:E=9C7FA9F9EF9DCFGGGGFGGGGGGGGGF@F=@CFBEFCD9GGGGGFFB7GEGGGGGDFAGGGGEF@GGGGGGGGFGGGGGGGGGGGGGGGGGGFBEFFGFGGGFFFCCCCC
@s801 448
TGGGGGATATTGCACAATGGGGGAAACCCTGATGCAGCGACGCCGCGTGGAGGAAGAAGGTTTTCGGATTGTAAACTCCTGTCGTTAGGGACGATAATGACGGTACCTAACAAGAAAGCACCGGCTAACTACGTGCCAGCAGCCGCGGTAAAACGTAGGGTGCAAGCGTTGTCCGGAATTACTGGGTGTAAAGGGAGCGCAGGCGGACCGGCAAGTTGGAAGTGAAAACTATGGGCTCAACCCATAAATTGCTTTCAAAACTGCTGGCCTTGAGTAGTGCAGAGGTAGGTGGAATTCCCGGTGTAGCGGTGGAATGCGTAGATATCGGGAGGAACACCAGTGGCGAAGGCGACCTACTGGGCACCAACTGACGCTGAGGCTCGAAAGCATGGGTAGCAGACAGGATTAGATACCCT
+
CFGGGGGGGGGGGGGGGGGFGGGGGGGGGGGGGGGGGGGGGGGGGGG@CCCGGGGGGGGGFFGGGGGGGGGFGGGGAFGGEFEGGGGDGGGGGGFDGGGGGGGGGGGEGGGGGGCCFGCEGGGGGDFEFEGGDFF7FFGGGCFFGGGGGGG9BCB<FFFCFGGGGGGCGGGGCC-GDDG-7F'FGGCC1CG9EF79EGG85CEGDE8EG<GDC>FEACFFFFFCFFG;?CCA<::6:7FB;FDGGFG>9FFFDC?6FGGGGGD*F3A5@9FF<FA1GFF?D?CFGF=CGFE@,@+>>@+48F>+AGEGFEFFEEDGFE<DGGEFGEGGFCFF:CE<AB?GGCE@EBCGFEFCFFF@FC=AFCGFEGGFGGGGGGGGGGGFGCGFGGGGFGGGGGGGFFGFFGGGGGGGGGGCCCCC
@s801 449
TGGGGAATATTGCACAATGGGGGAAACCCTGATGCAGCGACGCCGCGTGGAGGAAGAAGGTCTTCGGATTGTAAACTCCTGTTGTTGGGGAAGATAATGACGGTACACAACAAGGAAGTGACGGCTAACTACGTGCCAGCAGCCGCGGTAAAACGTAGGTCACAAGCGTTGTCCGGAATTACTGGGTGTAAAGGGAGCGCAGGCGGGAAGACAAGTGGGAAGTGAAATCTATGGGCTCAACCCATAAACTGCTTTCAAAACTGGTTTTCTTGAGTAGTGCAGAGGTAGGCGGAATTCCCGGTGTAGCGGTGGAATGCGTAGATATCACGAAGAACTCCGATTGCGAAGGCAGCTTGCGGGAGTGCGACTGACGCTGAAGCTCGAAGGTGCGGGTATCGAACAGGATTAGATACCCT
+
CF@FGBFGGGGGCGGGGGGGGGGGGGGGGGGG9EFGGG@GGEGFFGGGGFGFGGGGGFGGGGGGGGGCFGFGGGEAF9FG@FGFGGGFGG=EGGGGGGG9F@C?CE5?DFGGGGG8AFF=FECEGGEFFGGGGGCCEFDFF@ACEE:FFBFGFFFCF:CFC::F@FAFGCF89?BFGG7F9CC9CF?FGEF9??::C*:*5:?*2=:+20-CEFGF,2>D,@<?=:C=2CAFGCFECFFFFFFCFCAFCDAAA@CA77:4=6:)F><>EFF86B.F899G>F>>C6+CC?BAFGECCCCEFCB@=F@4AECFC?CGFEA=GGGGEC,GF?EG@CFGGGGEFCGGEE,GFFFFCF7EFC,GGGGGGFGDGGFGGGFACGFE<GF@GGGGGGGGGGGGGGGGGGGGGFEGFA8CCCCC
@s801 450
TGAGGAACATTGGTCAATGGACGAGAGTCTGAACCAGCCAAGTAGCGTGCAGGATGACGGCCCTATGGGTTGTAAACTGCTTTTATAAGGGAATAAAGTGAGTCTCGTGAGACTTTTTGCATGTACCTTATGAATAAGGACCGGCTAATTCCGTGCCAGCAGCCGCGGTACTACGGAAGGTCCGGGCGTTATCCGGATTTATTGGGTTTAAAGGGAGCGTAGGCCGGGGATTAAGCGTGTTGTGAAATGTAGATGCTCAACATCTGCACTGCAGCGCGAACTGGTTTCCTTGAGTACGCACAAAGTGGGCGGAATTCGTGGTGTAGCGGTGAAATGTTTAGATATCACGAAGAACTCCGATTGCGAAGGCAGCTCACTGGAGCGCAACTGACGCTGAAGCTCGAAAGTGCGGGTATCGAACAGGATTAGATACCCT
+
FFGGGGGGGDEEGGGEEFF@GFGGGGGAFFGGGGGGGGGGGG,CEGGGGGGGGGGGGFGGGGGGGFFGGGGGEAFEFFGGFGGGGGGGGCGFD@FEFFGGGGGGGFFCEGEFEGGGGGGGGFFGGGGGFFGGFDFFGDFFF=>FGE>GFC9?FGGGG9FCFGDFDEEGGG*,<>7BC@FEFFGG7CEBFEGGGGGCGC<CD>,<<8C9DG<9+8=:EF6>:>GGFCCE>CF?99C<C*CGFG?FACFGGFDA:9@4EFEF<ECFGGGGFEC?C=6C+DC8DDBFG,B<2A9C8F6EGFGGGFFGGGGFF8F@68@CEF7B,F=45C6=A9E,FGGFEC:,FGGGGFEFFE9EDF>GEB=F:EECFEFGF@GGFFFEFDEEGFDFGGFGCCGGGGGGGGGGGFGGGGFDFEFFEGGCDGGGGGGGGGCGGGGCCCCC
@s801 451
TGAGGAATATTGGTCAATGGGGGAGAGCCTGAACCAGCCAAGTAGCGTGCAGGATGACGGCCCTATGGGTTGTAAACTGCTTTTATGCGGGGATAAAGTGGGCCACGCGTGGTCTTTTGCAGGTACCGCATAAATAAGGACCGGCTGATTCCGTGCCCGCAGCCGCGGTAATCAGGAAGGTCCGGGCGTTATCCGGATTTATTGGGTTTAAAGGGAGCGCAGGCCGCCGGGCAAGCGCGGTGTGAAATGCAGTCGCTCAACGTTTGCACTGCAGCGCGAACTTCCCAGTGTGAGTGCGCGCAACGTTGGCGGAATTCGCCGTGTAGCGGTGAAATGCTTAGCTATGGCGAAGAACTCCGATTGCGAAGGCAGCTGACGGGTGCGTAACTGACGCTCATGCTCGAAAGGGCGGGTATCGAACAGGATTAGATACCCT
+
<FFFCEGGGF9CEFFFG9F@F@CGGGGGG?GFGED<8<D<DFEE9CCF,@F<FFFGF@:BEFGFF8FF=C,>BCDFGCCCEGFGGCEGGGGGG+?C?F<FDG7FFDFGG:C>FCFGGGGG9DFD=FFEG7F7D9DFGG?EC>F7CG*3,3@FFGGFF7::F7=C8*<4*11<9+4?FFFG,>A<FCGE8>887<8C5CCCCFC+<C**1<@<CF*5?6C)(4CG>3*7:CEGC>F:G):5:57;CC:F??BFC<822/)*83#$72;?E#*#*>E@@2581:,F@,,:,,F<5F78+7DGE,>F7GEEEDEDGGGDEEDFEE@+0@+E@FEAEEFD?GF=9,,GFGGFFCBB<C>B,EGGGGGGGF@9,EGGGDFB8CDEEE:@9GGFCF@EF<FE@F7CGDGGFF@+EDFEGGFGEGFEGFFFDGFGGGFB@<AC
@s801 452
TGAGGAATATTGGTCAATGGGCGTAAGCCTGAACCGGCCCAGTAGCGTGAGGGATGACTGCCCTACGGGTTGTAAACCTCTTTTGTTTGGGAATAAAGTGTGGGACGTGTCCCGCATTGCATGTACCATTTGAATAAGGACCGGCTAATTCCGCGCCAGCAGCCGCGGTAATACGGAAGGTCCGGGCGTTATCCGGATTTATTGGGTTTAAAGGGAGCGCAGGCCGCCGGGCAAGCGTGTTGTGAAATGCAGTCGCTCAACGTCTGCACTGCAGCGCGAACTGCCCAGCGTGAGTGCGCGCAACGTTGGCGGAATTCGCCGTGTAGCGGTGAAATGCTTAGATATGGCGAAGAACTCCGATTGCGAAGGCAGCTGACGGGTGCGTAACTGACGCTCATGCTCGAAAGTGCGGGTATCGAACAGGATTAGATACCCT
+
GFGGGGGFGGGGGGGFGGGGGGDGGGGGGGGGGGGGGGGGGGGGGGGGGGGGGGGGGFFGGGGGGGGGGGGFFFFFGGGGFFGGGGGGGFGCFEEFFFG<FGGGGGGGGGGFGDD@FGGGGGFGGFFFFGGGGGGGGGGGGGGGCCEGGGG9<@FFEE@FGFGGGGGGGGGGCGFGDGGGGGGGGGGGGGGGGG7EEGGGGFE7@EEGGGGCGD5<;6EB39?D:DDFGE5:;AE?G::EFF>C?F5FFFEF7CEFGFG=8EGG9C?F@<:AFF?C9EGE;#<@6++,7,GF>C+EGGE:,6>7GGGFEFEFGEDDGEBC?,GGFGEEEE94?FFGEC,DE9EF7FF@FECFCFFCCFGFFFCFGCEFF8GGDGGFFC@EEC:GGGGGGEFEFE;,@CEFC:FFFFGEGGGGGGFGGGFFGGFFE@GGGFCCCCCC
@s801 453
TGAGGAATATTGGTCAATGGGCGAGAGCCTGAACCAGCCAAGTAGCGTGCAGGATGACGGCCCTATGGGTTGTAAACTGCTTTTATAAGGGAATAAGGTGAGCCTCGTGAGGCTTTTTGCATGTACCTTATGAATAAGGACCGGCTAATTCCGTGCCAGCAGCCGCGGTAATACGGAAGGTCCAGGCGTTATCCGGATTGATTGGGTTTAAAGGGAGCGTAGGCCGGAGATTAAGCGTGTTGTGAAATGTCGATGCTCAACATCTGCACTGCAGCGCGAACTGGTTTCCTTGAGTACGCACAAAGTGGGCGGAATTCGTGGTGTAGCGGTGAAATGCTTAGATATCACGAAGAACTCCGATTGCGAAGGCAGCTCACTGGAGCGCAACTGACGCTGAAGCTCGAAAGTGCGGGTATCGAACAGGATTAGATACCCT
+
CGFGGGGGGGFGGGGGGGGFGGGDFGGGGGGGGGGGGGGACFFGGGGGGGGFGGGGGGGGGGDGFGEGGFFGGGGG9FGG9BECGGGGGGGGGGDFF?FFCCFGGGGDGFGGG=CFGGGFGFFFGGGDFFCACEC,FFG=FFCGGGEFCFEGGGFEFDF<<DCDCEFDGGGGFGGGG7>72DE><F7FFGGGFGGE5C,<F87CCF7:*54;$?<4=;F5</47(4'7F=C:>2C>EGEGGGD:0<;7>F'@@@?6GGGGFCF9CC6FC@@*C+B=6GGGFDFA,FA88>GF=E?B@,,,=9AGGGGGGFFB@,7GDGGGGF=+>CEE=AF=EEFDEFEFA;FFBF<GF<EFGEFC=GGGGGGGGFCGGF@FEGGGFE=@7GGGGFEGGGGGGFFGGFGGGGGGGGGGGFGGGGGGGGGFFGGGFCGFGGGCCCCC
@s801 454
TGAGGAATATTGGTCAATGGGCGAGAGCCTGAACCAGCCAAGTAGCGTGCAGGATGACGGCCCTATGGGTTGTAAACTGCTTTTATAAGGGAATAAAGTGAGTCTCGTGAGACTTTTTGCATGTACCTTATGAATAAGGACCGGCTAATTCCGTGCCGGCAGCCGCGGTAATACGGAAGGTCCGGGCGTTATCCGGATTTCTTGGGTTTAAAGGGAGCGTAGGCCGGAGATTAAGAGTGTTGGGAAAGGTAGTGGCTCAACCTCTGCACTGCAGCGCGAACTGGTCTTCTGGAGTACGCACAACGTGGGCGGAGTACGTGGTGTAGCGGTGAAATGCTTAGAGATCACGAAGAACTCCGAGTGCGAAGGCAGCTCACGGGAGCGCAACTGACGCTGAAGCTCGAAAGTGCGGGTATCGAACAGGATTAGATACCCT
+
@FFGG@FGGGGGGGGGGGFF8FGGGGGGGGGGGGGGGGGCFGFGFGEGGGGGGGGGGGGG@FGDFGFGGGGFCFFGGGGGGGGGGGGGGGGGGGGGGDFFGGCFFGGGGGGGFF9FEGGGGGGGGGGGGGGDGGGBEFGFGFGGG7>FGGFFCFGCDCFF@CFGEGDGGGGGGGGGGCFEFGGGDGECC@7CFGCC*=7C++?:<C*4=829<,A);7E3/217>*C3C7#<=9F(C68,<@#@<3F0FCC<<CEE6F8>:<C5CGD?FFC?E9C:B=:8,GGF=<B5,A,DD=>B+FE?=<@BB+:?B+B4++@+@:+,4,@=87CFE9E=9EF8>5,,?=,9=,,DF9GGE8+ECAA++7F7CDCE@<CGECDFGFGGGDFCFFEFEEFEFDFGFCGGGGGGGEGDFFECEGGGFF@FFEDDEE,GGGGCCCBC
@s801 455
TGAGGAATATTGGTCAATGGACGAGAGTCTGAACCAGCCAAGTAGCGTGCAGGATGACGGCCCTATGGGTTGTAAACTGCTTTTATAAGGGAATAAAGTGAGTCTCGTGAGACTTTTTGCATGTACCTTATGAATAAGGACCGGCTAATTCCGTGCCAGCAGCCGCGGTAATACGGAAGGTCCGGGCGTTATCCGGATTTATTGGGTTTAAAGGGAGCGTAGGCCGGAGATTAAGCGTGTTGTGAAATGTAGATGCCCAACATCTGAACTGCAGCGCGAACTGGTTTCTGTGAGTACGCACAAAGTGGGCGGAATTCGTGGTGTAGCGGGTAAATGCTTAGATATCACGAAGAACTCCGATTGCGAAGGCAGCTCACTGGAGCGCAACTGACGCTGAAGCTCGAAAGTGCGGGTATCGAACAGGATTAGATACCCT
+
EFFFFFGGGGGGGGGGGGFGGGDGGGGGGGGDGGFGGGGFGFFCFF@CFGGGGGGGEEEFG@CDCFGFGGGE?CGGFGGGGFGGGGGGGGGGFGGGGGGGGGGADGFCFEEGFFGFFGCFFGGGGFGGGFFGGGGGGGFFGGGG>@CFFGGFEGGGGCCGGFFGGGDGG@7,<>*@3<FFGG9FDG5>FFC5=FCB*5=EFDGFGG:FFGCF+,F)C97>;9=;FEG;E9,EEFF::5C2,7#27197=@<@7,,*#;DCCA8:F9E@,B7DCE@8+,C?FFGFDB,:,3FC5GEFEE@:,,DFE>+CEDE@89>@EFGE=E>6)>+,,9,,959@,<,9FAF:=7GDB<F?<EGGGGF@@EECFFCF<8FC@GFFCGGGGGGEFF<GF@BFFFFEGFCAFEFFFFEGEFCGGFE8BF9F<9FE9FDGFEC8--BA
@s801 456
TGAGGAATATTGGTCAATGGGCGAGAGCCTGAACCAGCCAAGTAGCGTGCAGGATGACGGCCCTATGGGTTGTAAACTGCTTTTATAAGGGAATAAAGTGAGTCTCGTGAGACTTTTCGCATGTACCTTATGAATAAGGACCGGCTAATTCCGTGCCAGCAGCCGCGGTAATACGGAAGGTCCGGGCGTACTCCGGATTTATTGGGTTTAAAGGGCGCGTAGGCCGGAGATTAAGCGTGTTGTGAAGTGTATGTGCACAACATCTGCACTGCAGCGCGAACTGGTTTCCTTGAGTACGCACAAGGTGGGCGGAATGCGTGGTGTAGCGGTGAGATGCTTAGATATCGCGAAGAACTCCGATTGCGAAGGCAGCTCACTGGAGCGCAACTTACGCTGAAGCTCGAAAGTGCGGGTATCGAACAGGATTAGATACCCT
+
DDCFGFFGGGGCGAFGFFE8EFGDGEGGGGGCEEDGFG,AFFEFGGGGCFFGFGDGDFCFFFBFE89=8CB=:FDFGGGGD9FDFFCCCFG<C<ECFFCEGGG9<<FBFFD,EF<<<FCC:F7,?FEF@E,?F<,@,5CFBFCGEEE8,33>=8+CEEFDFCFFE+@>5FEA;,>C<FCE:2<F*>*41*1=>CF**:1<++?9FF**<FC+>C*5C08790>*9>E557EGFFG)/.8:8C:5<,#)/9:(>5>*50:@8;89@>3,78@<3++3+,226,B,<D3:,,DF=F=>EE?FFA@7GEFB=8C9++4+7D8EFCEGAE>,C,,9,<584CF9EGGF=@,FEECECFCFGCFDFBGGGFFFFFFFFGGEGGDGGGGFEECFB,EGGGGFF@F<DGGGGDGEC@,EEGFGGGGGGGGFFDGFGGGCCCCC
@s801 457
TGGGGAATATTGCACAATGGGCGAAAGCCTGATGCAGCGACGCCGCGTGAGTGAAGAAGTATTTCGGTATGTAAAGCTCTATCAGCAGGGAAGAAAATGACGGTAACTGACTAAGAAGCACCGGCTAAATACGTGCCAGCAGCCGCGGTAATACGTATGGCGCAAGCGTTATCCGGATTTACTGGGTGTAAAGGGACCGCAGGCGATGCGGCAAGTCTGATGTGAAAGCCCGGGGCTCAACCCCGGTACTGCATTGGACACTGTCGTACTAGAGTGTCGGAGGGGTAAGCGGAATTCCTAGTGTAGCTGTGAAATGCGTAGATATTAGGAGGAACACCAGTGGCGAAGGCGGCTTACTGGACGATAACTGACGCTGAGGCTCGAAAGCGTGGGGAGCAAACAGGATTAGATACCCT
+
EFFFGGEFGGGEFGGF,EFGGGGGGGGGGGGGGGGGGDFCFGGGDGGFGGGGC9FFFFGFGAFG9==8FF,CFCFFGFGGG?EFF,5<=BCFE8FFGEFFGCFGG+FFFGGGGGGGGGGGGFEGDC@CFFGGFFGGGF8>CEFGGGG@C*CCD9DDFEFF7:<7>EGCC<CFGFGGC=FFFGGGFC:@FFE?9F7/#*4*299CEDEGCEEGE<A@).<@A>2C?#EE4<EEGE6D6F@+DE@EGFDFDDAF:D>?FG*CE>+::AB,FFCGFFCDGGCGGGFDEEF:FFD;?CFEB9GDDFFFB@C,EGGF@@@CD9?=CGFFEEFF<9GGEFE<AA8CE=CCGECF@EFDGFF<CEGFDGGFGFFGCEEGGFCFFCGGGGGFEGGGGFEFDF<E@DFFGGGGGFFGGGGCCCCC
@s801 458
[truncated: 16,489,391 more chars]
