# Supplementary material for: Compositional distinction of gut microbiota between Han Chinese and Tibetan populations with liver cirrhosis
Source: PeerJ. 2021 Sep 15;9:e12142. doi: 10.7717/peerj.12142 (PMC8449536; doi:10.7717/peerj.12142)
Supplement: Supplemental Information 9 [file peerj-09-12142-s009.zip › HLC15.clean.fastq]

@s901 1
TGGGGAATATTGCACAATGGGGGAAACCCTGATGCAGCGACGCCGCGTGGAGGAAGAAGGTCTTCGGATTGTAAAATCCTGTCGTTGGGGACGATAATGACGGTACCCAACAAGAAAGCCACGGCTAACTACGTGCCAGCAGCCGCGGTAAAACGTAGGTGGCAAGCGTTGTCCGGAATTACTGGGTGTAAAGGGGGCGCAGGCGGAAGGACAAGTTGGAAGGGAAACCCCCGGGCTCAACCCGGGAACTGCTTTCAGAACGGGTTTTCTTGAGTGGTGTAGAGGTAGGCGGAAGTCCCGGTGTAGCGGTGGAATGCGTAGATATCGGGAGGAACACCAGTGGCGAAGGCGGCCTACTGGGCACTAACTGACGCTGAGGCTCGAAAGCATGGGTAGCAAACAGGATTAGATACCCT
+
CFFGG@FFGGGGGFGGGGGGFEGGGGGGGGGGGGGGGGGGGGGCFGGGGDFGGG=FFCFGEF,CEFGCCEF<FGG,@<ECGG<FFFGGGGDFGGEFFCECBFGGGGG9AEGGGGGFGFDFGFGGG+CF<>BCFD88F;EFFC@,*11<C@*7CFGB<CF,CCA+9**81*4AFG@FGFB@<E7<FG;C>7FC97C***:*9C5/:>**//727<?*<.<9+:#2=91?1##2;,;D3*>:>F>,;;,GF4:+,<E7@,=6?6F,F3:,E<D=BGEDD>E,EE6,GEF?8+F=,=7GE@CGGFEE=@7GGFF=?C@CD9CE?4GGFCC<E5@GEFC<GG@GGGGFFFCGGFEEC9GGECA59FEFDFFDGECGGE@GGGF@GGGGGEFF9FGGGFEGFAFEGGGGGGGGGGGCCCCC
@s901 2
TGAGGAATATTGGTCAATGGGCGAGAGCCTGAACCGGCCAAGTAGCGTGCAGGATGACGGCCCTATGGGTTGTAAACTGCTTTTATATGGGGATAAGGTGTGGGACGTGTCCCATATTGCAGGTACCATATGAATAAGGACCGGCTAATTACGTGCCAGCAGCCGCGGTAATACGGAAGGTCCGGGCGTTATCCGGATTTATTGGGGTTAAAGGGAGCGTAGGCCGACTGTTAAGCGTGTTGTGAAATGTAGTGGCGCAACCAGGGCATTGCAGCGCGAACTGGCAGACTTGAGTGCGCAGGAAGTAGGCGGAATTCGTCGTGTAGCGGTGAAATGCTTAGATATTACGAAGAACTCCGATTGCGAAGGCAGCCTGCTGTAGCGCAACTGACGCTGAAGCTCGAAAGCGTGGGTATCGAACAGGATTAGATACCCT
+
DFFGGFGGGGFGGGGGGGGGGGGFCEEGGFGGGGGDFGGG8<<FDFEBEGGGGEFFFFFGGCGGFGF8<EFFFF,CFEFC,9CC9<FFDGGCC=F?F@FFEC>E=A+BFFF<F,BF?C9FF9DF,<<FE@FGGGF,BD,::+CGC78F,F,@<DC+@FF77CB,>CFECC:DFFDF@F*8@C,=CFGG7<*3+,4=5:<:++,77:*:CFCG7:85*9*8:9C=?@*)**+?63C<#7>E+9:?C=4%691>1<52#G@8;639>;9A@E:@4EC@3,?6=8B,F,DEE<3D)+6@=,EFA<>@<E:B@>BFD>8@E@B+FF>EA=,GCE<,C,CD@CE69,,A,,C,AE?ACF:BB<@C:FEFFB<FGAEEFDFE@EC@GGGFCGGGGGFCC,FFEFGGDDGGGDGEFFFGDGGGFFFEFGGGGGGGGFECCCCC
@s901 3
TGAGGAATATTGGTCAATGGACGAGAGTCTGAACCAGCCAAGTAGTGTGCAGGATGACGGCCCTATGGGTTGTAAACTGCTTTTATAAGGGAATAAAGTGAGTCTCGTGAGACTTTTTGCATGTACCTTATGAATAAGGACCGGCTAATTCCGTGCCAGCAGCCGCGGTAATCCGGAAGGTCCGGGCGTTATCCGGATTTATTGGGTTTAAAGGGAGCGTAGGCCGGAGATTAAGAGTGTTGTGAAATGTAGACGCTCAACGTCTGCACTGCAGCGCGAACTGGTTTCCTGGAGTACGCACAAAGTGGGCGGAATTCGTGGTGTAGCGGTGAAATGCTTAGATATCACGAAGAACTCCGATTGCGAAGGCAGCTCACTGGAGCGCAACTGACGCTGAAGCTCGAAAGTGCGGGTATCGAACAGGATTAGATACCCT
+
<FFGGFGGGGGGGGGGGGGCFGGGGGGEFGGGGGGGGGDGDFEFGGEGGGGAFFGDCFGGEGGGG8FFGFEGGGFGGFGFCFFFFGGGGGGFGGDFGGGGGCGACFGGGGGGDFGGGGGGGGFGGGEGFFDCCFFAFFG9<FCF7+>,,EDC<<FF+,AFBAFFEEGGGDFF9E7CCCFGECF7C75:*=:CE9*:5CFGGFC@FE<BE7<9C@:8B1F:1>;D?EG$GG=FC#<%C?7<;F+2,<C@C@.CB@86C<>DCF57=.,,8C<:+3+:6C=?FDB,FF=3D<AA=FC?E>,FE?FGGDGEGGGDED=+ECGGFE>+8FBECFGGGGGFCCFD?,GGF@FFGGEAEGGGGGGEGGGFFFFFGECFB<CGGGGECEGGGFDGFFBFFF@B@FEEFFFGFFFCFCFGGGGGCGFEFFGGGGGGGEE-CCCC
@s901 4
TGAGGAATATTGGTCAATGGGCGAGAGCCTGAACCAGCCAAGTAGCGTGCAGGATGACGGCCCTATGGGTTGTAAACTGCTTTTATAAGGGAATAAAGTGAGAGTCGTGACTCTTTTTGCATGTACCTTATGAATAAGGACCGGCTAATTCCGTGCCAGCAGCCGCGGTAATACGGAAGGTCCGGGCGTTATCCGGATTTATTGGGTTTAAAGGGAGCGTAGGCCGGAGTTTAAGCGTGTTGTGAAATGTGGACGCTCAACGTCGGCACTGCAGCGCGAACTGGTTTCCTTGAGTACGCACAAAGTGGGCGGAATTCGTGGTGTAGCGGTGAAATGCTTAGATATCACGAAGAACTCCGATTGCGAAGGCAGCTCACTGGAGCGCAACTGACGCTGAAGCTCGAAAGTGCGGGTATCGAACAGGATTAGATCCCT
+
@FFGGGGGGDGFGGGGGGGFGGGGGGDFGGFGGGGGGGGGFCGGGGGFGGGGFGGFFGGDGGGCFFFGGFGGEFFCFGGGGGGGGFGGGGFFG,EE?FFGGGCE<FG4CCF9ECFGG<+,C@FDEFGGGG9EGGGGAEE9FDGGE7>FFGGGGGFEGGF?CGG7CEDEGEEE9DGEGGDGGGGGEEDGEF@CFFECE=<::@ACFGC<<CA<9E>.E:C6*9:>F@GFG#<<@@EBGBC<?C;G@A89F=#:>CC8E5(C>8+3#CC=<:A+.C:6@=3+8GGFAF=@8,9:7E@EEEA@,D?<>@GFC,B@+EEE=FFFA9>>DGGGGGCFFCF8FFGGFGFCF@CFBEDFGEFF>DDFGFECFFGGE?FFE<CDFFEF:GCDFDDGFF:FFCEFF@F8F,CGGGEGGGFDGGGGGGGFFGGFCFFCB,CCCCC
@s901 21577
TGAGGAATATTGGTCAATGGGCGAGAGCCTGAACCAGCCAAGTAGCGTGCAGGACGACGGCCCTATGGGTTGTAACCTGCTTTTATATGGGGATAAAGTGAGCTACGTGTAGTTTATTGCAGGTACCATATGAATAAGGACCGGCTAATTCAGTGCCAGCAGCCGCGGTAATACGGAAGGTCCAGGCGTTATCCGGATTTATTGGGTTTAAAGGAAGCGTATGCCGTTTGTTAAGCGTGTTGTGAAATACTGTTGCTCAACGACAGAGGTGCAGCGCGAACTGGAGGACTTGAGTGCGCGGGATGTAGGCGGAATTCGTCGGGTAGCGGTGAAATGCTTAGATATCACGAAGAACTCCGATTGCGAAGGCAGCTCACTGGAGCGCAACTGACGCTGAAGCTCGAAAGTGCGGGCATCGAACAGGATTAGATACCCT
+
EFFGGF?EEFFGGGGGGGF?<EFGGEECFFGGGDGGFF-CFFCFGGGGG,<EDFC@@FCE:F+CCFGGGGGGEFC,,AFFFGFGEFDCFGGGEEFFCCEFEEEFFFF@FEFE,<,,E9F,5EF,:8,F,8,CF,,EFF,58+:>=::FFG<<=:F<>FFCC,>>:*@FF>>,,?C7*1C*?9CFECDFCCE,,2=**<8,1CC:?CC><B17):41B2BC@#A3#.17?+:?:<C?FC:<EF%E@E@F@>6CF#?>B:EFFC@#:>7GG>CEEF7<&3@=CFFC=8=@6,GGEFECCCC=8,FCGGGEGFFE8E87B4@+A,CGBC7AFBC,C,F<FECFECF@GD=DBGDE,CCBBBA:F7EFFCCCEF@F9GFFACFFC@+ACFEDGGGEGGFEB6B,EC<GGEGECFCDGFF8GGFF@CGGGE9GGGFB9@@C
@s901 22240
TGAGGAATATTGGTCAATGGGCGAGAGCCTGAACCAGCCAAGTAGCGTGCAGGATGACGGCCCTATGGGTTGTAAACTGCTTTTATAAGGGAATAAAGTGAGAGTCGTGACTCTTTTTGCATGTACCTTATGAATAAGGACCGGCTAATTCCGTGCCAGCAGCCGCGGTAATACGGAAGGTCCGGGCGTTATCCGGATTTATTGGGTTTAAAGGGAGCGTAGGCCGGAGATTAAGCGTGTTGTGAAATGTAGACGCTCAACGTCTGCACTGCAGCGCGAACTGGTTTCCTTGAGTACGCACAAAGTGGGCGGAATTCGTGGTGTAGCGGTGAAATGCTTAGAGATCACGAAGAACTCCGATTGCGAAGGCAGCTCACTGGAGCGCAACTGACGCTGAAGCTCGAAAGTGCGGGTATCGAACAGGATTAGATACCCT
+
CFFFFGGGGGFCGGGGGGGFGGGG>CFFGCGGGGGFGGGFGG9F9CCCFGGGGGGGGG@FFFGGGGGGGGGCCFFGGGGGGCFGGGGGGGGFFGGGFGGGGGGFFGGGEFEFFGGG<FCDGFFGGGGGFGFFGGGGGGGGFEGGGGGGCGGG8BFEGGGGFGGGGGGGCGFGFG*>:FGGFFF7CFG7BEGGGGGGDGEFC<FFC01F8.<7:<;=87A8.4;CF.CGG=CF88@FGCFD>8DCD?F?FCFCGGGF@,2FFCFGFB@AGFGECGEFCF:DGFGGFFB:3B<A:EC:DGEGFFDFGGFGFE9GFEBB89+8EFEE>GGGGFGFDFGF9FC;A;<,8GGFF<GGFGGGEGGGFCFDFECGFCFGGGGGGGEFGDGGGFFEEFCEFGGGGGGGFDGGE@CGGGGGGGGGGGGFFGGGGGGCGGF<C9CC
@s901 24393
TGAGGAATATTGGTCAATGGGCGAGAGCCTGAACCAGCCAAGTAGCGTGCAGGATGACGGCCCTATGGGTTGTAAACTGCTTTTATAAGGGAATAAAGTGAGAGTCGTGACTCTTTTTGCATGTACCTTATGAATAAGGACCGGCTAATTCCGTGCCAGCAGCCGCGGTAATACGGAAGGTCCGGGCGTTATCCGGATGTATTGGGTTTAAAGGGAGCGTAGGCCGGAGATTAAGCGTGTTGTGAAATGTAGACGCTCAACGTCTGCACTGCAGCGCGAACTGGTTTCCTTGAGTACGCACAAAGTGGGCGGAATTCGTGGTGTAGCGGTGAAATGCTTAGATATCACGAAGAACTCCGATTGCGAAGGCAGCTCACTGGAGCGCAACTGACGCTGAAGCTCGAAAGTGCGGGTATCGAACAGGATTAGATACCCT
+
EFFFFEGGGFFFFGGGGGGGGGGGGGGGGGGGGGGGGGGDFEFEFGCFGGGGGGGGGGGGGGGGGGFFGFGFGGGGGFEFEFGGGFEEFGGGFGGGGGGGGGGGGGGGDEDAFGGGGF@FGGGGGGGGGGGGGGGGGGGGGGGG@FDGGGFGGFGGGGFGGGGGEEFGGGGGAFFEGGDEFCGGGGEGGG7:<CCF**#?C:FCFC?;F=CGCAGFEBGG?FGFGGG@CGG?FFGBGEGCGGGGG?CFF@EC@GFGGGEFCEACGFGGGGGECF>EEFD>GGGGFBB,D=C9*7EBBGGGFE>8CG>GEEEFGD>GEGGGFCDGFEDGGGEEFFFB;C?8GFFFGGFFGGGGEGGGGGGEEDFFF@CEGFCFGGGGFFC@+GGFFEFGEFFEGGGFADGFDEFFFGGGGEFFGGGGGGFDFFEFGGGGGGFAB@CC
@s901 8
TGGGGAATATTGCACAATGGAGGAAACTCTGATGCAGCGACGCCGCGTGAAGGATGAAGTATTTCGGTATGTAAACTTCTATCAGCAGGGAAGAAAATGACGGTACCTGACTAAGAAGCCCCGGCTAACTACGTGCCAGCAGCCGCGGTAATACGTAGGGGGCAAGCGTTATCCGGATTTACTGGGTGTAAAGGGAGCGTAGACGGCACGGCAAGCCTGATGTGAAAGCCCGGGGCTCAACCCCGGGACTGCATTTGGAACTGCTGAGCTAGAGTGTCGGAGAGGCAAGTGGAATGCCGAGTGTAGCGGTGAAATGCGTAGATATTAGGAGGAACACCAGTGGCGAAGGCGGCTTGCTGGACGATGACTGACGTTGAGGCTCGAAAGCGTGGGGAGCAAACAGGATTAGATACCCT
+
EEFFGFEFGGFDGGGGGGGGGGGGFGGGGGGGGFG<EFEEGEEGGGGFCFFCGGGGGGG<EFFFGG7FGG<EFFGGGGGGGDGGFGGGGGGFEGGFGGGGGEEGGGGGDDGGGGGEFGGFGGFFGCFGGGAFGGGGGGCFGGDCGE7C*@F,@CFGEBFCECDGGGFF@FCEFEEE*FG,<C@,?CFG<:+<+?F8CGGE35;7<?0EC>/8CE87@$7BDD=:@,<9>F7AFGEFD8<FEEFCE><FD59=FGGF@C363,B,<B(FF9:FDE>F6AGDD=;FE8C,CAFEGEEC@B,FGF=>)FBAEFE,=:FC?EB,EFF=<FGGFEEFCCAAFE=@@GDGGGCGGDFEDGFFFCGGFCGGGGGDGFDEGF8FGGGGGDGF@BGGGGGGGGGGGEFEGGGGGGFFFFDCCCCC
@s901 9
TGGGGAATATTGCACAATGGAGGCAACTCTGGTGCAGCGACGCCGCGTGAGTGAAGAAGTATTTCGGTATGTAAAGCTCTATCAGTAGGGAAGATAATGACGGTACCTACAGAAGAAGCCCCGGCTAAATACGTGCCAGTAGCCGCGGTAATACGTATGGGGCAAGCGTTATCCGGATTTACTGGGTGTAAAGGGAGTGGAGGAGGCAGTACAAGTCAGGGGTGAAAACTTGGGGCTCAACCCCAAGACTGCTTTTGAAACTGTGCAGCTGGAGTGTAGGAAGGGCAAGCGGAGCGCCTGGTGTAGCGGTGAAATGCGTAGATATCAGGAAGAACACCGGTGGCGAAGGCGGCTTGCTGGACTATAACTGACGCTGAGACTCGAAAGCGTGGGGAGCGAACAGGATTAGATACCCT
+
<FCFGFFGGGGGGGGGFGFEFFFFEEFGFFGGGFGGGGGCFFEGEGG:@,BFFGGGGGGCFGGFGGGFGGFGGGGGGGGGGGGGGGGGFGEF@=FGG99EFGDGFEFCEFGDFFFGFGFGGEFEGCGGDCGGGFF?FGGFFFGDCCEGF<F@;,@@D;:FGDG*>:1F:66=FF;F66FB,@2,<C8F7:+9FGE7,07(25:#+::B:#/8C<>0#/<5,;CEFBE@6?9:<GG?33:@@,CE=AGGGF>::,,;;9E=8FF=FB8DD8,A*GFFFE>:,=8GGGF+CC>66+>+@<7GFDC=5FEFFEEFC@DGFCGGGFFCGGFEGGGGGGGFGEGGGGGFGFEFCEGGGGGGGGGGGFGGGGGC7GGGGF9GFFFFGGGGGFGEGFFDC8GGGGGGGFGGGGGGGGGCCCCC
@s901 10
TGAGGAATATTGGTCAATGGGCGAGAGCCTGAACCAGCCAAGTAGCGTGCAGGATGACGGCCCTATGGGTTGTAAACTGCTTTTATAAGGGAATAAAGTGAGAGTCGTGACTCTTTTTGCATGTACCTTATGAATAAGGCCCGGCTAATTCCGTGCCAGCAGCCGCGGTAATACGGAAGGTCCGGGCGTTATCCGGATTTATTGGGTTTAAAGGGGGCGTAGGCCGGAGATTAAGCGTGTTGTGAAATGTAGACGCTCAACGTCTGCACTGAAGCGCGAACTGTTTTCCTTGAGTACGCACAAAGTGGGCGGAATTCGTGGTGTAGCGGTGAAATGCTTAGATATCACGAAGAACTCCGATTGCGAAGGCAGCTCACTGGAGCGCAACTGACGCTGAAGCTCGAAAGTGCGGGTATCGAACAGGATTAGATACCCT
+
CFFGGGGGGGGGGGGGGGFGGGGDGGGGGGGGGGGGGGFFFGGGGGEFFGGGGGGGGGGGGGGGGGGGGGGFGEGGEEFGGGGFGGGGGDGGGFEFGGGAFGCF@FFFFCGGGDFGFGGGGG9FEGGGC>E<CFC;,E:8B?::7@EFGDFGEGGGGGCFFG<FC:FFFC*,,7:FE7*FE;<:FFCC<@88<>FBC7CG7+7CCFBF<,7++8<3E>GD99C6=;:5557<9#C>GCE:G==<0<:;;B*>>:;9C1@C@23<35:7,,A$@DCCC=#=@>B3<3=568,5)ECFEGGEFBCE?++CC8B9+,CCGGGF?F>45E@B@,9A5FGGGGGCDEF8ECF?FFFFECCF:GFBGEFFFGEGFFEFGGFGFAFCEGGGGGEECEBGFFFEFCGFFDGGGEGGEGFCEGGEFFCEFFFFF9GGFGFCCCCC
@s901 11
TGAGGAATATTGGTCAATGGGCGAGAGCCTGAACCAGCCAAGTAGCGTGCAGGATGACGGCCCTATGGGTTGTAAACTGCTTTTATAAGGGAATAAAGTGAGCCTCGTGAGGCTTTTTGCATGTACCTTATGAATAAGGACCGGCTAATTCCGTGCCAGCAGCCGCGGTAATACGGAAGGTCCGGGCGTTATCCGGATTTATTGGGTTTAAGGGGAGCGTAGGCCGGAGATTAGGCGTGTTGTGAAAGGTAGACGGCCAACGTCTGCACTGCAGCGCGGACTGGTTTCCTGGAGTACGCACACAGTGGGCGGAATTCGTGGTGTAGCGGTGAAATGCTTAGATATCACGAAGAACTCCGATTGCGAAGGCAGCTCACTGGAGCGCAACTGACGCTGAAGCTCGAAAGTGCGGGTATCGAACAGGATTAGATACCCT
+
@FFGGFFGGDGGGGGGGGGGGGGGGGGGGGGGGGGFGGGDFGGGGGGGGGGDGGGGFGGGDGGGGFGFGGGGGGEGFGGGGGGFGGGG9FGDGGGFGGDFFGGGGGGGGGGGG8FGGGGGGGGFGGGGGGGGFGFFGCF9DFGDEGCGG:=BGGGFG9DFGGGGB6:FEFGAFGGC@FE@?DFBCC5CF7*3>CF@E==,+CCACF*F:>,C9FG)C955:0*6)./.:52AC0AAE>*,$8>7?5<#31,3:C8,,,**@,>E,7,,@,CAFCC=6,+FGGGGGDC8@8,AD@+8?E8C7,,FB+GFGFED4,GGGGEBE:EE=C7GFEE@F?DFFFFCGGGGGGFFECFGFGDGEB<FDGEF=ACFA8FGFGFFCCEGGGGFCGFGGFFCEFGGGFFFE@FEFCEGGGGGGFGFEGGFF9FFFGGGGGGCCCA9
@s901 12
TGAGGAATATTGGTCAATGGGCGAGAGCCTGAACCAGCCAAGTAGCGTGCAGGAAGACGGCCCTATGGGTTGTAAACTGCTTTTATAAGGGAATAAAGTTAGTCTCGTGAGACTTTTTGCCTGTACCTTATGAATAAGGACCGGCTAATTCCGTGCCAGCAGCCGCGGTAATCCGGAAGGGCCGGGCGTTATCCGGATTTATTGGGTTTAAAGGGAGCGCAGGCGGGCCTTTAAGTCAGCTGTGAAATACGGCGGCTCAACCGTCGAACTGCAGTTGATACTGGTGGTTGTGAGTGCACACAAGGATACTGGAATTCATGGTGTAGCGGTGGAATGCTCATGTATCATGAAGAACTCCAATCGCGAAGGCAGGCATCCGGGGTGCAACTGACGCTGAGGCTCGAAAGTGCGGGTATCAAACAGGATTAGATACCCT
+
BEFFFFGGGFEGGFGGGFEEGGGGGEGFGCFGGGGGGCFGGGGGFGEFGGGGGGGEGGGGDEGGGGGGGGGEGFFFGGGGAFFFDFGG9EFAFGCFGFGGGGCEFGGGGGGG9FCFC<+EE?FGCACF<FGGGCFEAFGF<=C7@ECG<<5BFGGCCC@<,@F@EGGE**<,,,5@>>:@*><*<F=FC@8B+7=CGG7C7+2?9CF7@A,??CF)24C>>F:C@)*)2*+2<?C<9=F8+<@G@<<66@075EDB7++B:@:,+9@;@@<3AC7,+,66+,FA+CB:,B<<8?=5,88C=A,FFCCCB@<9,>;,ECEB:GGDBEE@=@,,C,DCD:A?,;FGGGFC?AGE8ECEC?<F@GGGGGGGFAGGGEEF@+@=<DGFFCFEECCCEEEFFBGGGGGECGEFEFF<GGFGFC9FEGGGGFFFEGE@CCCC
@s901 25933
TGAGGAATATTGGTCAATGGGCGAGAGCCTGAACCAGCCAAGTAGCGTGCAGGATGACGGCCCTATGGGTTGTAAACTGCTTTTATAAGGGAATAAAGTGAGTCTCGTGAGACTTTTTGCATGTACCTTATGAATAAGGACCGGCTAATTCCGTGCCAGCAGCCGCGGTAATACGGAAGGTCCGGGCGTTATCCGGGTTTACTGGGTTTAAAGGGAGCGTAGGCCGGAGATTAAGCGTGTTGTGAAATGTCGACGCTCAACGGCTGCACTGCAGCGCGAACTGGTTTCCTTGAGTACGCACAAAGTGGGCGGAATTCGGGGTGTAGCGGTGAAATGCTTAGATATCACGAAGAACTCCGATTGCGAAGGCAGCTCACTGGAGCGCAACTGACGCTGAAGCTCGAAAGTGCGGGTATCGAACAGGATTAGATACCCT
+
CFGGGGGGGGGGGGGGGGGFFGGGGGGGGDGGGGGGGGGFGGFGGGGFGGGGGEGGGGGGGGGGGCGGGGGGGGGGGGGGGGGGGGGFFGGGFFGGGGGGGGGGFGGGGGGAEGGGGGGGGGGGGGGGGGGGGGGGGGFGEFGGGGGGGGGGGFGGGGGGGGGGDEEGGGGFGFCGGGGGGGFEG8EFFGGGGF?G:EDGFGGGGFC=>GEGGGGFGDFA<=EGGGGFG>;C?2AAGFEGGGFG7FGFDC$FCF?FFEGG6@,FAGGGFGG<GFGGGGG=DFFA,GFA9<<GFCEFGGGF99F8GGGCEGF>=@+EC@+?GFCG=GEGGFEA,?9FE<CFECF8GGGFFFEFC=GGGGFEFEGFGEGGFGGGGGGGGGGGGGGGFGFDGGGGGFFGFGGFFGGGGGGFGGGGGGGGGGGFGGGGFFGGGGGCCCCC
@s901 14
TGGGGAATATTGCACAATGGGGGAAACCCTGATGCAGCGACGCCGCGTGAGCGATGAAGTATTTCGGTATGTAAAGCTCTATCAGCAGGGAAGATAATGACGGTACCTGACTAAGAAGCTCCGGCTAAATACGTGCCAGCAGCCGCGGTAATACGTATGGAGCAAGCGTTATCCGGATTTACTGGGTGTAAAGGGAGCGTAGGCGGTCCTGCAAGTCTGATGTGAAAGGCCGGGGCTCAACCCCGGGACTGCATTGGGAACTGTAGGACTAGAGTGTCGGAGGGGTAAGTGGAATTCCTAGTGTAGCGGTGAAATGCGTAGATATTAGGAGGAACACCAGTGGCGAAGGCGGCTTACTGGACGACTACTGACGCTGAGGCTCGAAAGCGTGGGGAGCAAACAGGATTAGATACCCT
+
FGGGGFGGGGGGGGGGGGGGGGGGGGGGGG8EEEGEFFGGGDGGGGECGGGGGGGGGGGEFGFFGGGCFGGGG@EEGFGGGDFGGGGGCFF:+EFFGGGGGGGGGGGGGGGGGGGGGGGCFGDEGGEFFG9FFGGGGGGGG<CGE73CFCEE,>BFGFFEG2>>FGGG@CCFCB:FGGGGGF9FGG0<4F;?/?<#E52FDGGFCEGCECCFGFC@FFF=<FC:,ACB5@EGDE8,?<GGDFCEGG>1,73EGFFAC9CCF@%A9FAD85?CDGCGGGGGGGFFEE<E,EA>BCC@E=,EA,B=5EEEAEF,=CCEEFECA,GGFEEC,,FE,<CFD<GFFGGGGGCGGGGFFGGF?GGGGEGFFFFCGGGGGGGGGGEFGGGGGGGGGGCFGGGGGGGGFFGGGGGGGGGCCCCC
@s901 22731
TGAGGAATATTGGTCAATGGGCGAGAGCCTGAACCAGCCAAGTAGCGTGAAGGATGAAGGTCCTACGGATTGTAAACTTCTTTTATACGGGAATAAAGTATCCTACGTGTAGGATTTTGTATGTACCGTATGAATAAGCATCGGCTAACTCCGTGCCAGCAGCCGCGGTAATACGGAGGATGCGAGCATTCTCCGGATTTATTGGGTTTAAAGGGAGCGCAGACGGGAGATTAAGTCAGTTGTGAAAGTTTGCGGCGAAACCGTAAAATTGCAGTTTATACTGGTTTCCGTGTGTTCAGTTGAGGCAGGCGGAATTCGTGGTGTAGCGGTGAAATGCTTAGATATCACGAAGAACCCCGATTGCGAAGGCAGCTTGCTAAACTGTAACTGACGTTCATGCTCGAAAGTGTGGGTATCGAACAGGATTAGATACCCT
+
<FEFFGFGDGC9FGGGGDA@,CEFGGGGGGGGGGGGGGFECFFEGGGC7C,CFGFFFFDCGFGGFDCCFGCCFEEFFFGGG9FGGGDGGGDGGGGGDFGGFGAEGGGGGGGGGFFFFGGFC,<FFFGEGGGGGGGGGFECCDC+CFCFGGFGGD<+BEDCGGGGCCFGGGG,@=EGEGGG7787>C5>EE,62>CFGCFFCFGFFFFDC,5<<9F0;,<D64<6.CE@>:GFE@F>;GFFFF>'F3F>@</:9>8>#+ECB:1GFC8C9CFFED@<$3<=8:BB+4+84+=4+B4,,GFG@GCF:944+,44+DE@CDFGFGEC:8,GF?C,@A5DFFA,A,?:F7FFC,9FFF@@:7F,7FB@F9EGFE@CECECAE@B,FACFC<,F?FGGGFGGGGGGGFGGFGGGGGGGGEEFEE@CAGGFED9FFFC@6<C
@s901 16
TGAGGAATATTGGTCAATGGGCGAGAGCCTGAACCAGCCAAGTAGCGTGCAGGAAGACGGCCCTATGGGTTGTAAACTGCTTTTATAAGGGAATAAAGTTAGTCTCGTGAGACTTTTTGCATGTACCTTATGAATAAGGACCGGCTAATTCCGTGCCAGCAGCCGCGGTAATACGGAAGGTCCGGGCGTTATCCGGATTTATTGGGTTTAAAGGGAGCGTAGGCCGGAGATTAAGCGCGTTGTGAAATGTAGACGCTCAACGTCTGCACTGCAGCGCGAACTGGTTTCCTTGAGTACGCACAAAGTGGGCGGAATTCGTGGTGGAGCGGTGAAATGCTTAGATATCACGAAGAACTCCGATTGCGAAGGCAGCTCACTGGAGCGCAACTGACGCTGAAGCTCGAAAGTGCGGGTATCGAACAGGATTAGATACCCT
+
<FFGGGGGGGGGGGGGGFGGGGGGGGGGGGFGFGGG8FGFGGGGGGEFGGGGGCFGGGGGGGGGGFGGGGGGGGGGGGGGFGGGGGGGFGGF8BFEFEGGGGFGFEGFGGG<FA<EFGGGGGFGGGGGGF99F?FGGGGCGGGGGGGGGGGGFGFGGGCFGGGGE*>CFEG7,BFGG7F>:;FEFCEGGGCEFGC#=EFFGDF?5>GD*8<GFF@9C@FB:DDDFEDCC=G>FEFFGGFFDEE:72<7F*CEFEEB)DGG?-CGF8?=GE><$FGEDFDE>CECF=F=6,CDD@>@>E8GGGFCGGGEGGGFCD=8+A,GFE@+)CGGGFFFFFFEDC?=A=9GGFEGGGGGFFEGCFGGGEE<FGCGDGGGGGFGGGGGGGGGGA@CECEFFDGGGCDGGGGGGF@7GGGGGGGGGGGFFFGGGGFCGGGCCCCC
@s901 17
TGAGGAATATTGGTCAATGAGCGAGAGCCTGAACCAGCCCAGTAGCGTGCAGGATGACGGCCCTATGGGTTGTAAACTGCGTTTATCAGGGAATAACGTGAGAGTCGTGACTCTTTTTGCATGTACCTTATGAATAAGGACCGGCTAATTCCGTGCCAGCAGCCGCGGTAATCCGGAATGTACGGGCGTTAACCGGATTTATTGGGTTTACAGGGAGCGTAGGCCGGGGATTGGGCGTGTTGTGAAATGTAGACGCTCAACGTATGCTCTGCAGCGCGAACTGGTTTCCTTGAGTACGCGCAAAGTGGGAGGAATTCGTGGTGTAGCGGTGAAATGCTTAGATATCACGAAGAACTCCGATTGCGAAGGCAGCTCACTGGAGCGCAACTGACGCTGAAGCTCGAAAGTGCGGGTATCGAACAGGATTAGATACCCT
+
CEFFGGGGG<EFGGFGGFG,CECEGGEGGDFGGGGG8,A?F8@E<F@,BCGGG@FGGGGDCGGCFC9,C,8@=9CDFF9<,8?F?F,CCCD+9A:,,7B=,8?FFGCF7BD9FFG999+<FGD9ACEFC9EC?EF;FFF9F738@ECF9FCDDD7:<FC<ECC<8+:*>>FG,DE*>:*872@1<=**=7B*+?CEGC:,+2,,7=*1<C,562/<<358(+;7*202E:<*1*B2CFCD9F=5,,:CGFE>*C?D8BF8,@7,>,@,@8@?FDEB>3+=0=B?F<D<9FGF8@>FCEEE=A,EB4+B<,FEE?8CCF7FAF8==EEGDGFCFE9FE<5,FDC::<FDCAFECECCCFECGC:GFA,BE8FFC,FE,E:EGGDGGGGGFC@7CFCB@FEE<CA<DFCCEDGFC<AGEE6@E<@EC,GGGDFB@@CC
@s901 18
TGAGGAATATTGGTCAATGGGCGAGAGCCTGAACCAGCCAAGTAGCGTGAAGGATGAAGGTCCTACGGATTGTAAACTCCTTTTATACGGGAATAAAGTTTCCTACGTGTAGGATTTTGTATGTACCGTATGAATAAGCATCGGCTAACTCCGTGCCAGCAGCCGCGGTAATACGGAGGATGCGAGCGTTATCCGGCTTTATTGGGTTTAAAGGGTGCGCAGGCGGCGGGCCAAGTCAGCGGTCAAAGTTCCGGGCTCAACCCGGTGTCGCCGTTGAAACTGGCGTGCTCGAGGGCGTGCGAGGAAGGCGGAATGAGTTGTGTAGCGGTGAAATGCATAGATAGGACGCAGAACTCAGATTGCGAAGGCAGCTTTCCAGCGCGCTACTGACGCTGAGGCACGAAAGCGTGGGGATCGAACAGGATTAGATACCCT
+
FGGGFFGGGGGGGGGGGFFGGGGGGGGFFGGGGGGGGGFAFFC9EFBFGE@EFGGGFGG8FFGGGGGGGGGEFGCFGGGGGFFGGFGGFFECCFGGGGGGFGDFGGGG@EFGGFFGGGGCEGGGGGGDFFGGFF9FFC:EFA::>=>FC?9DFDFGFDFFCD=FCEGGD+@FFAE77@@<>8CGGEDD::*,?<F>*?*BFD<:,=C<FFE++,<;C6C>99EDF>:>#4:?C8C<<@G1CG>9GC7=9@<CC<:,GCC>8@C6?CE30CC5D@@-3)<DEG.CB+76+@@AF=7EC>G=A,8FGDGFFC;9@9,,GGGFDEB5>=,=FE;?9FD><FDE,F@+CGGF?EFECFCE,F:EFCGGFGFFGFGDCCF@GGGEECGGGGGGGCGGGGGFGEEGFFF::GEGGGGGGEGGGFCFGFE9FFFFFFCCCB9
@s901 19
TGAGGAATATTGGTCAATGGGCGAGAGCCTGAACCAGCCAAGTAGCGTGCAGGATGACGGCCCTATGGGTTGTAAACTGCTTTTATAAGGGAATAAAGTGAGAGTCGTGACTCTTTTTGCATGTACCTTATGAATAAGGACCGGCTAATTCCGTGCCAGCAGCCGCGGTAATACGGAAGATCCGGGCGTTATCCGGATTTATTGGGTTTAAAGGGAGCGTAGGCCGGAGATTAAGCGTGTTGTGAAATGTGGACGCTCAACGCCTGCACTGCAGCGCGAACTGGTTTCCTTGAGTACGCACAAAGTGGGCGGAATTCGTGGTGTAGCGGTGAAATGCTTAGATATCACGAAGAACTCCGATTGCGAAGGCAGCTCACTGGAGCGCAACTGACGCTGAAGCTCGAAAGTGCGGGTATCGAACAGGATTAGATACCCT
+
EGGGGGGGGGDGGGGGGGGF@FEGGGGGGFFGGGGGGGGFGGGFFFGFGDFGGEGGCFCGCCFCF8<FFGEGGGFGFFGGC9CFGGFC9CFEFFEFGGAFGGGFFGFGGGGGGGGGGGGGGGCFFGGGGGGCEGGGGG9FAA>CEE7=FGG9FGGGGFF7FCFGGGGGGE:F,,3>*>F,BFFF:>EGGGDGFC<C5<&:38)<7&CG;7F@@GGAC>F;:95FC;:7EGGFEG:2</?A9CC=C8C-F>#35<8D::@6CCDD@;;@@<E7C<8>=C6++D=FA,:,8<9?5>=8+8@:,57@C4+EC=<,BBC+E=FFEDDGAGEDGFGFGCFF>EFCF;?,CFCFGGFFCC7F848CFCFDGFEGGFGEFDE<E@CGFEFFGFEF:C;@F<GF?GGGGGGGGGGGCEFCEFGGEGFFFEF<<<<9GGGCCCCC
@s901 20
TGAGGAATATTGGTCAATGGGCGAGAGCCTGAACCAGCCAAGTAGCGTGCAGGAAGACGGCCCTATGGGTTGTAAACTGCTTTTATAAGGGAATAAAGTGAGTCTCGTGAGACTTTTTGCATGTACCTTATGAATAAGGACCGGCTAATTCCGTGCCAGCAGCCGCGGTAATACGGAAGGTCCGGGCGTTATCCGGATTTATTGGGTTTAAAGGGAGCGTAGGCCGGAGATTAAGCGGTTTGTGAAATGTAGACGCTCAACATCTGCACTGCAGCGCGAACTGGTTTCCTTGAGTACGCACAAAGTGGGCGGTATTCGCGGTGTAGCGGTGAAATGCTTAGATATCACGAAGAACTCCGATTGCGAAGGCAGCTCACTGGAGCGCAACTGACGCTGAAGCTCGAAAGTGCGGGTATCGAACAGGATTAGATACCCT
+
EGFGGGGGGGFGGGGGGGDEEF:@FEGGGGGGGGGGGGGFFGFGGGGEGGDAEBFGGGGGGGGGGGAFFFGGGGGGGGGG9EFGGGGGGFGFGGGGGGGGFC,EFGFFDGGGGGFEGFGCFGFE?FFGGGC<F9EFFG:,,ABE8EEGEGC,FFDFGC@F8CCFBEE7FEGGGGGECFCFFGFGEGDGECEGGGGGGGD9DGC;FFCCFCB9;3FAE>GFFFC=FF>8?:FACFFAC*299D5??CFFFF5>5:2CE@50:6>,<CF<FFG<AFFEEF=D8CFF=B88@,<C3FC>CD6?9,FDEE:>8+B4+EDGGDGGFECEFFEGCGF9FEF=>EF=,FCFGGGGGFGGGFCBGGGGGGEDGFBEGDGGEDFE8GFEGGGGGFFGFFCEFEFFFFGGD:9GFCGGGGGGGGGGGGFFGFGGGGGFFDFACCCC
@s901 21
TGAGGAATATTGGTCAATGAGCGAGAGCCTGAACCAGCCAAGTAGCGTGCAGGATGACGGCCCTATGGGTTGTAAACTGCTTTTATAAGGGAATAAAGTGAGAGTCGTGACTCTTTTTGCATGTACCTTATGAATAAGGACCGGCTAATTCCGTGCCAGCAGCCGAGGTAATACGGCAGGTCCGGGCGTTATCCGGATTTATTGGGTTTAAAGGGAGCGTAGGCCGGCGATTAAGCGGGTGGTGAGATGTAGACGCTCAACGTCTGCACTGCGGCGCGAACTGGTTTCCTTGAGTACGCACAAAGTGGGCGGAATTCGTGGTGTAGCGGTGAAAGGCTGAGAGATCACGAAGAACTCCGATTGCGAAGGCAGCTCACTGGAGCGCAACTGACGCTGAAGCTCGAAAGTGCGGGTATCGAACAGGATTAGATACCCT
+
D@FGGGGGGGFFGGGGGGGEFFCGGEGGGGGFCFFGGGGFGGFFGGEGGDFGGGGGFFG@CFEGGFGGGGGGCGGGGFGFGGCFBFGGGGGBAFECFEGFG<,B55CD@EFC,<FDFGDEFEBFCFGFG9FAFFGGFG9??FFGG7CD9CFG?DFG7@,3DCCEG+5><<,;9EFD@<FGF7F7FEC7<<CFGGCEG5+?:@,,,<*=*,7252CAB9F:;*8C*>E+5:E*A:C:E5>?#FB5<#,7F>8E@:E@EDD=8A@2FD@+>B@#@C>,CC2++,F8DDB,?=E<=@+8=,,<9A9DEGGEFDA9+4C>4:+EDCEC8>,GGGGFAF8D@:5,F=68GGFGEAGGFFCFC7GGGGEDGGFFC<<@<E:,8F@7GGGF<<GGGGFEGFGFADEFFEGFFGGGFFGGGGGGEFFFFGGGGGFCFFFCCCCC
@s901 22
TGAGGAATATTGGTCAATGGGCGAGAGCCTGAACCAGCCAAGTAGCGTGCAGGATGACGGCCCTATGGGTTGTAAACTGCTTTTATAGGGGAATAAAGTGAGTCACGTGTGATTCTTTGCATGTACCCTATGAATAAGGACCGGCTAATTCCGTGCCAGCAGCCGCGGTAATACGGAAGGTCCGGGCGTTATCCGGATTTAGTGGTGTTCAAGGGAGCGTAGGCGGGAGATTAAGCGTGGTGTGAAATGTAGGTGCTCAACATCTGCACGGCAGCGCGAACTGGTTTCCTGGAGGACGCACAAAGTGGGCGGAATTCGTGGGGTAGCGGTGAAATGCTTAGATATCACGAAGAACTCCGATTGCGAAGGCAGCTCACTGGAGCGCAACTGACGCTGAAGCTCGAAAGTGCGGGTATCGAACAGGATTAGATACCCT
+
EFGGGGGGGGGGGFFGDFFGGGEGGGGGGG8EEDG<FGGGFFA,CFGCEEGGGGG@FEEE@CEGGG<C<FFEGGGCGGCGGGGGFFGGGGGD4AEDFGA<,,FDFF7,B:<FBEA?EFE9,CEFCFA,AEDFGGGAFFF<=D=FGG>BFDFGGFGGFFCEGCFF78@FCBEF@B:B*>CCFGGGCE5<:*C2+?BEDCF9++GF<)$56/2?CC+:C0C0?:/9$*8=5:<@FCE)F92,@FGF@C?CFD,GFEDB7@<,,,;;D6+>C6F5F@6@3622??F<FFD==8,,83+8=44?@,9<EEFFEBC9+,DEEF@+A,@+17@,FEF=<<A@,FF8F8EDGEFDGFGGFGFGCGB@@,?,F9FFDFGGGFFGFGFGGFCGGFCC7GCGGFFC@:GF@FFEE:C7C7FGGFGGGFFEECGFDFFGGGFCC@CC
@s901 23
TGGGGAATATTGCACAATGGGGGAAACCCTGATGCAGCGACGCCGCGTGAGCGAAGAAGTATTTCGGTATGTAAAGCTCTATCAGCAGGGAAGAAAATGACGGTACCTGACTAAGAAGCCCCGGCTAACTACGTGCCAGCAGCCGCGGTAATACGTAGGGGGCCAGCGTTATCCGGATTTACTGGGTGTAAAGGGAGCGCAGGCGGTCTTGCAAGTCTGATGTGAAAGCCCGGGGCTCACCCCCGGGACGGCATTTGAAACTGTGTGACTTGAGTGTCGGAGGGGCAAGTGGAATTCCTAGGGTAGCGGTGAAATGCGTAGATAGTAGGAGGAACACCAGTGGCGAAGGCGGCTTGCTGGACGACAACTGACGCTGAGGCTCGAAAGCGTGGGGAGCAAACAGGATTAGATACCCT
+
EDGFGFEFGGGGGGGGGGGCGGGGCEGGGGGFGFGGGFGEGEGGEGGEDEGG=CFFCGGFGGCCEFD:EFG9EEGBFGCGFDBFGGGGGGCFGGGEGGGGACCEF+FGGGGFGGGGGC8DD@EEGGGGGGGFEFFFDGGGGGFFGGEG7<1@B;D7>F:<FGF*B@=C<CC8,?=@=::<FG)BFFGGE#<<CE8<=*<29C88?C02/F>DFF?/<6FF:<)?@?#9CB>CEDGF@CC+>2@@%ECCE<D;@C9#@6:2FEC<A<<,DFDA8F?F=8=C9A9B,=,DCEB>9,,,4<@5?,C89CC@=9?9B:CEGFE,FE<4,,GGEAFA@=GEGFFGE:CFGF@GGGFGGGGFFEGGGEGEF9FGGGGGGGFFGEDFGEGGDGGDGGGDFGGFEECGGGGGGFGGGGFCCC@B
@s901 24
TGAGGAATATTGGTCAATGGGCGAGAGCCTGAACCAGCCAAGTAGCGTGCAGGAAGACGGCCCTATGGGTTGTAAACTGCTTTTATAAGGGAATAAAGTGAGCCTCGTGAGGCTTTTTGCATGTACCTTATGAATAAGGACCGGCTAATTCCGTGCCAGCAGCCGCGGTAATGCGGAAGGTCCGGGCGTTATCCGGATTTATTGGGTTTAAAGGGAGCGTAGGCCGGAGATTAAGCGTGTTGTGAAATGTAGACGCTCAACGTCCGCACTGCAGCGCGAACTGGTTTCCTTGAGTACGCACAAAGTGGGCGGAATTCGTGGTGTAGCGGTGAAATGCTTAGATATCACGAAGAACTCCGATTGCGAAGGCAGCTCACTGGAGCGCAACTGACGCTGAAGCTCGAAAGTGCGGGTATCGAACAGGATTAGATACCCT
+
FGGGGGGGGGGGGGGGGGGGFGGGGGGGGGGGGGGGCGFGFGGGGGGGGGGGGGGGGGGEGGGCGFGGGGGGGGGFGGGGGGGGGFGFFEDFCFGGGGGG9FGGGGGGGGG<FFDGGGGFGFGDFGGFFE9FFGGFGGGGGFCGGGGGGGGG<DGGG<3B<FGGDGCECEGGGGGFBGCD:,FEGGGGGG7FEFGGGGGG7:F9@FFCF<FF76C@E>G9<;CD@@E@:52@FGGBEDC<C@C=EC<=6*;>1::8>D@*@@+/8G=>GF@97C8DBC9D?F>8==8A@,FF8@++>GFEE<GFGDGFEGGDD@GCED=FCD>>87EGFFF9GFFDCGGGGGCFFDFGDGFDE?7G>GGGGGEDFAGGGGFGGGGF8GGF7GEGFFGGGECGGGGGGFFB@GGGGGGGGGGGGFFGGGCFGGGGFEGGGGGCCCCC
@s901 25
TGAGGAATATTGGTCAATGGGCGAGAGCCTGAACCAGCCACGTAGCGTGCAGGATGACGGCCCTATGGGTTGTAAACTGCTTTTATAAGGGAATAAAGTGAGAGTCGTGACTCTTTTTGCATGTACCTTATGAATAAGGACCGGCTAATTCCGTGCCAGCAGCCGCGGTAATACGGAAGGTCAGGGCGTTATCCGGATTTATTGGGTTTAAAGGGAGCGTAGGCCGGAGATTAAGCGTGTTGTGAAATGGAGACGCTCAACGTCTGCACTGCAGCGCGAACTGGTATCCTTGAGTACGCACAAAGTGGGCGGAATTCGTGGTGTAGCGGTGAAATGCGTAGATATCACGAAGAACTCCGATTGCGAAGGCGGCTCACTGGAGCGCAACTGACGCTGAAGCTCGAAAGTGCGGGTAGCGAACAGGATTAGATACCCT
+
GCCFGGGGCGGGG@FGGGGGGCE@:F@FGGGGCG@FGG<E,@@,CFGGGGF@FFAFGGGG7>>F@,CCCE,@FFGAFGFD,?FE<BFA?ECFE<FG,5C?<?,,,5CFE,+,A,EFFC:,:@FFABF9EFEFCFEGGFFB=A+CCC>D=,D,B8@3BDG7<:@FGGFF::*@9B8FG*11,,2>EFG71<EE?;:B:C:CC+:,2*4<F7,+?<FA@0FB((;7)7:5C5F?0++-:<8/8C@=(<99<)6=DFG>#>*8/8$1<43C?=+-.C:E>EFDDD=>@,ADF@@C)F@3@,,E,,,,FEDCF>GFDFE=@4+FE9GGAEC@9,<4=:+C@-EGF;EEA,CDGEEGFF@,CAA,@,EGFGE:F@,GGFC@CFFC4::FAGFGFGGDGGGGF+FFC@FGGGFCC:GGGCF@GFFEFGGGGCFCFBGCCCCC
@s901 26
TGAGGAATATTGGTCAATGGACGAGAGTCTGAACCAGCCAAGTAGCGTGAAGGATGAAGGTCCTACGGATTGTAAACTTCTTTTATAAGGGAATAAAACCTCCCACGTGTGGGAGCTTGTATGTACCTTATGAATAAGCATCGGCTAACTCCGTGCCAGCAGCCGCGGTAATACGGAGGATGCAAGCGTTATCCGGATTTATTGGGTTTAAAGGGAGCGCAGGCGGGTCGTTAAGTCAGCTGTGATAGTTTGGGGCGCAACCTTAAAATTGCAGTTGATACTGGCGTCCTGGAGTGCGGTTGAGGTGTGCGGTATGCGTGGGGGAGCGGTGAAAGGCTTAGATATCACGAAGAACTCCGATTGCGAAGGCAGCACACTAAGCCGTAACTGACGTTCATGCTCGAAAGTGTGGGTATCAAACAGGAGTAGATACCCT
+
@FFGG8FGGGGGGGGGGFFGFFGEGE@FFGFGGGGFGGF?FGGGGGGC@EFGGGGGF@EEFFGGGGEGGGCFGGCCFFGGGGFFGFEFCE@=FFFGFFGGGGGD8EFGGGGGGCEGGGGGEFFGCGGGFGGG9CECFECEF8CBEFGGGADGGGGGGGFG8FFFED:CE+>D@9C@>FG7@ECFC:><7>7FFFGE*=:,+8,,,,**1>:BF:0(=7<>99B)75>DE>/?E8FBEFFF7FF;F#<9@5.CC8C>#F@8C<F=<;<<D,@FGD9C@6++CECF:=+,FD,E=FCF=FFA@9,=B6>8+C?>+EC+CGEF@9+68:GFFGGFE=,GGGGFGE,A?GGGFFGFCGFC??,@F7EFEGFGGDGGGFFEFF>GGGGGGGFGEFFCGGFFBGE@CCGFC?GGGDGEGGGGFFCFFGGFB,EFFFC8CCCC
@s901 27
TGAGGGATATTGGTCAATGGGCGAGAGCCTGAACCAGCCAAGTAGCGTGCAGGATGACGGCCCTATGGGTTGTAAACTGCTTTTATACGGGGATAAAGTGTGCCACGTGTGGCATATTGCAGGTACCCTATGAATAAGGACCGGCTAATTCCGTGCCAGCAGCCGCGGTAATACGGAAGGTCCGGGCGTTCTCCGGATTTATTGGGTTTAAAGGGAGCGTAGGCCGGAGAGTAAGCGTGTTGTGAAATGTAGACGCTCAACGTCTGCACTGCAGCGCGGACTGGTTTCCTCGAGTACGCACAAAGTGGGCGGAATTCGGGGTGTAGCGGTGAAATGCTTAGATATCACGAAGAACTCCGATTGCGAAGGCAGCTCACTGGAGCGCAACTGACGCTGAGGCTCGAAAGTGCGGGTATCGAACAGGATTAGATACCCT
+
<FFGGGGGGGGGGGGGGGGGGGGGGGGGGGGGFGGGGF<FGGGGGGG:CEGGGGGGFEFGGGGGGGGGGGGGGGFGGGGGGFGGGGGGGGGGGGGFFD?EDGFDFGGGGGGGGGGGGGCFGGGGGGGGFEADAFGDA<FFD7FEEDGFGGGGGGGGGGGGGGCGCEDGF:*,,?>F:BFGGGGFFGGEF**=+?CC=*=F+7>CFF05EE<F9CC0:4<(62#*07;:EE%C7+:2:<FC&84CCCFFF=A=DCD><FGGCG3;GFB@F6@<7C@=>=#GFGGFFB7C6A+,DEEEECFFF9DDEGGFF=<;9@8+EF7GGGC8FC@FEE99EF9B9E<DDDGGGFGFGGGGFGGGCEE@EFCGGF@GFCGGFFGGGGGGDGFDCCEEFB,EGGGGEEGGGGGGGGGFFGGGGGFGGGGGFGGGFE9GFFF8CCCC
@s901 24491
TGGGGAATATTGCACAATGGGGGAAACCCTGATGCAGCGACGCCGCGTGGAGGAAGAAGGTCTTCGGATTGTAAACTCCTGTTGTTGAGGAAGATAATGACGGTACTCAACAAGGAAGTGACGGCTAACTACGTGCCAGCAGCCGCGGTAAAACGTAGGTCACAAGCGTTGTCCGGAATTACTGGGTGTAAAGGGAGCGCAGGCGGGAAGCGAAGTTGGAAGTGAAATCCATGGGCTCAACCCAGGAACTGCTTTCAAAACTGTTTTTCTTGAGTAGTGCAGAGGTAGGCGGAATTCCCGGTGTAGCGGGGGAATGCGTAGATATCGGGAGGAACACCAGTGGCGAAGACGGCCTACTGGGCACCAACTGACGCTGAGGCTCGAAAGTGTGGGTAGCAAACAGGATTAGATACCCT
+
FFGGGGGGGGGGGGGGGGGGGGGGGGGGGGGGGGGGGGGGGDGGGGGFEF7FFGGGFFD8FCFFDFGBCEGGFGGFCFGFFGGG,ADGGCFEFGCGGGGGGGGGGGGGFGGGFABDFGGCFGGGGGGGGCGGGGGFFDGFFCEFEGGGGGGGCCF>DAF3,>:FF5FGG>CEGGEGC<7FFGG@<:=<CCG+>CF@C5EEE5CEGGGGC8'#D6:7.#>;6@++,@<,@<3<+;C,EFC<CC35,=2=CFGD@F,,CDGFGGEFDF<9>A9D=B,5,,C8EECFDBECB,GGGGGGGGGFFFGGB=@FE9DC:CEG@C68DEDGGGGGF@FF:ECFEFFFDFCFGFFFCFCFDAFFGGGGFGFFFGGGGGGGFAGGGGFFFEGFFFEEGGGGGGFGGFGEGF@GGGGGGGGCCCCC
@s901 29
TGAGGAATATTGGTCAATGGGCGAGAGCCTGAACCAGCCAAGTAGCGTGCAGGATGACGGCCCTATGGGTTGTAAACTGCTTTTATAAGGGAATAAAGTGAGAGTCGTGACTCTTTTTGCATGTACCTTATGAATAAGGACCGGCTAATTCCGTGCCAGCAGCCGCGGTAATACGGAAGGTCCGGGCGTTATCCGGATTTATTTGGTTTAAAGGGAGCGTAGGCCGGAGATTAAGCGTGTTGTGAAATGTAGGGGCTCGACCTCTGGACGGCCGCGCGAACTGGTCTGCTTGAGTACGCGCAACGTTGGCGGAATTCGTGGGGGAGCGGTGAAATGCTGAGATATCACGAAGAACTCCGATTGCGAAGGCAGCTCACGGGAGCGCAACTGACGCTGAAGCTCGAAAGTGCGGGTATCGAACAGGATTAGATACCCT
+
FGFGGGGGGGGGGGGGGGGGCEFGGGGGGGGGGGGGGGGGFGEGGGCCCFGGGGGGGGC:EGCFGED<FGGDGGEGGGAE99CEFCF9FGFG8EFD9CFG<AFFEGC+8EF5FDG,EF@FGGF<?EGCFFFFFCF;FF9BGCF@EGGFGGCFG8FEFEFGCFFF:6@FGEGGCFGGG7CEFGFGDFDGG<;5EBFG5*FC7C<,7<CF:F<99CF5;6773(;D))25C22<C?@<C;G8FC2<0=+6FF;B7CD141#F:F<,=4*>5*>33:8FCD7<9CD8,,<>CAC@03+@3+>+=84=8++@B89D6CEGECBC@+B60=@,4=<@F?AB9<,,?,,A<FF@ABAE@FBB:B=?:EFAFEFFFCGF@C:GGGGEEC@FGGGFCFFGGECFE:GGDGGEGGFBC:FFB8GGEE<FGGGGGGGGGF<CCCB-
@s901 30
TGAGGAATATTGGTCAATGGGCGAGAGCCTGAACCAGCCAAGTAGCGTGCAGGATGACGGCCCTATGGGTTGTGAACTGCTTTTATAGGGGGATAAAGTGAGCTACGTGTAGCTTATTGCAGGTACCCTATGAATAAGGACCGGCTAATTCCGTGCCCGCAGCCGCGGTAATACGGAAGGTCCGGGCGTTATCCGGATTTATTGGGTTTAAAGGGAGCGTAGGCCGTAGATTAAGCGTGTTGTGAAATGTAGATGCTCAACATCTGAACTGCAGCGCGAACTGGTTTCTGTGAGTTCGCATAAAGTGGGCGGAATTCGTGGTGAAGCGGTGTAATGCTTAGATATCACGAAGAACTCCGATTGCGAAGGCAGCTCACTGGGGCGCAACTGACGCTGAAGCGCGAAAGCGCGGGTATCGAACAGGATTAGATACCCT
+
@<FFFFGGFFGCG@FFFGGGGGD@@FCFFCFGG8F<FGCFFFGFCFEC::EDCFGGGFGGGDGGGDCFGGGGGEGFGGGFF<CCF9FF,=FFFEGGGGAFFFGFG@CGGGG,5BAFGG?9FFGGGCDD,>8DFF;EFFG9D7C+B+8DCCG9CF7FF7+>F7*@8E7>FEB7FFCC:*<FF9F:F75@FC8C+7*:C:<9C79+38C88CC@99C<=6C8@9;9.:.2B5848<CADB18@CFD<A?==6<7C><8,#,39A@=?,@CC>+.@<EC';8$+,FDB<=C,,8908++8@853,9<8++GGGF@6,+E7FFA:=@+5ECE4=5,9?9B,B,=?,C=44<FFC<<FF:7B7FBECC@EFEB@BGGF9FC,:@FC@@E9FFGGGFEE<EGF7F@,CEC7GFF7FDFEFFCFC,BE9FDGGFEC<C86<@A
@s901 31
TGAGGAATATTGGTCAATGGACGAGAGTCTGAACCAGCCAAGTAGCGTGCAGGATGACGGCCCTATGGGTTGTAAACTGCTTTTATAAGGGAATAAAGTAAGAGTCGTGACTCTTTTTGCATGTACCTTATGAATAAGGACCGGCTAATTCCGTGCCAGCAGCCGCGGTAATCCGGAAGGTCCGGGCGTTATCCGGATTTATTGGGTTTCAAGGGAGCGTAGGCCGGAGATTAAGCGGGTTGTGAAATGTAGACGCTCAACGTCTGCACTGCAGCGCGAACTGGTTTCCGTGGGCACGCACAAAGTGGGCGGAATTCGGGGTGTAGCGGTGAAATGCTTAGATATCACGAAGAACTCCGATTGCGAAGGCAGCTCACTGGAGCGCAGCTGACGCTGAAGCTCGAAAGTGCGGGTATCGAACAGGATTAGATACCCT
+
AAFGGGGGGGGGGGGGGGGGFFGGGGGGGFFFGGGEFGGFFFGCDEGGGGGGFGGFCFE@GCCFG?FDA<B:CFECGGGFFDGGGGCGGGGDCFGGFGA,:BEFEEG<C8FFFGGGGGGGFGGG9FEF9EEEFFFFFCFEAFCGEEEFG9ADBF<@<DGGFFFGCEGC>>>C,@*3F7CE<C:FGGEFF@1,4FFCEGD<+;A><73F-#79C?7&:0*0:CECF>57EDC+%0E@=#7CCEFCE997GFGEFD;*1CCC;@92FCFF-GF>><+FCE-29BCFCC7@+7CGDFCB+CFFA?CFB+4DCDA,4+C=6@+FCGE>=FC==C<,9CFFGEF=9DF@DFGGGGGFC?C7EFGGCGGGGFFGFGGGGGGGGGDGGGGGGGFEEGGGGGGGGFF,GGFFDGGGGGGGGGGGFECFGGGGGFGGGGGCCCCC
@s901 32
TGAGGAATATTGGTCAATGGGCGAGAGCCTGAACCAGCCAAGTAGCGTGCAGGATGACGGCCCTATGGGTTGTAAACTGCTTTTATAAGGGAATAAAGTGAGAGTCGTGACTCTTTTTGCATGTACCTTATGAATAAGGACCGGCTAATTCCGTGCCAGCAGCCGCGGTAATACGGAAGGTCCGGGCGTTAGCCGGATTTATTGGGTTTAAAGGGAGCGTAGGCCGGAGATTAAGCGTGTTGTGAAATGTAGACGCTCAACGTCTGCACTGCAGCGCGAACTGGTTTCCTTGAGTACGCACAAAGTGGGCGGAATTCGTGGTGTAGCGGTGAAATGCTTAGATATCACGAAGAACTCCGATTGCGAAGGCAGCTCACTGGAGCGCAACTGACGCTGAAGCTCGAAAGTGCGGGTATCGAACAGGATTAGATACCCT
+
FGGGGGGGGGGGGGGGGGGGFGGGGGGFGGGGGGGGG8BFFGGGGGGGDEGGGDFGGGGGGGGGFFGGGGGGGGGGGGGGGFGCFGGGGGGFGGGGG9FFGG9BFGGGGGFFGGGGGGGGGGGGGGGGGGGGGGGGGGGGG3>FECE>BFGGFGDGFGCGGGGGGDGGFGGGGGDEE:FFDCGGCF:CFFC#<7CE=CGFGC=9FFFEGFGG;CEFG2E73172<7C:CFCGC<GDFEDEGGDGC59.GGGGE;E@7GFG?FF;BECEECEBFGDE1E-?,>DFF<FA@65,)=C:CFGFGGGDFECB8,FA8@7DGB7GFEGDFECCFGGFF?9GGGGGGFEEEDFGGGGGFGGGGGGGGGGGGGFGGGGFFGF<CGGEGGGGGGEEGGFDGEEFE@EE@GGGGGGFF>GFGFGGGGGEGFGFCGGGGGGCCCCC
@s901 33
TGAGGAATATTGGTCAATGGGCGAGAGCCTGAACCAGCCAAGTAGCGTGCAGGATGACGGCCCTATGGGTTGTAAACTGCTTTTATAAGGGAATAAAGTGAGAGTCGTGACTCTTTTTGCATGTACCTTATGAATAAGGACCGGCTAATTCCGTGCCAGCAGCCGCGGTAATACGGAAGGTCCGGGCGTTATCCGGATTTATTGGGTTTAAAGGGAGCGTAGGCCGGAGATTAAGCGTGTTGTGAAATGTAGACGCTCAACGTCTGCACTGCAGCGCGAACTGGTTTCCTTGAGGACGCACAAAGTGGGCGGAATTCGTGGTGTAGCGGTGAAATGCTTAGATATCACGAAGAACTCCGATTGCGAAGGCAGCTCACTGGAGCGCAACTGACGCTGAAGCTCGAAAGTGCGGGTATCGAACAGGATTAGATACCCT
+
FGFGGGGGGGGGGGGGGGGGGGGGGGGGGGGGGGGGGFFGGGFGGGGFGGGGGGGGGFGGGGGGGGFGFGGGGGGGGFGGCFGGGGGGGFGFGFFCGCFFGGGGGGGGGGGGFCGGGGGGGGFGCFGDFGGGFFGCGGFFG+>FGCEGFCFFGGGGGGGGDFFF>CFCCCC79ECFDE@FG;B*<CEGE@E:>;CECCFFGF0GGG<F/FCECF<::9C1;3;7FEG#<;0<EFGDFFGFFFF@@<<4CGE>1CCGFFEFF@;GGGGGGGGD@@8CCCDDCDB,<EF@FD<E5@++CE8F=?><FEF:DGFD8?CEGGGGGGGGBGGGGE?A9CF>4CFCGGGGGGGGGDEGFF=DGGGEF@GFFEE<FFGGGGGGGGGGGGGGGGGGGEFGGGGGF7EGGGGGEFC@FCFCCGF@GFDFFCGGGGGGGGGCCCCC
@s901 34
TGAGGAATATTGGTCAATGGGCGAGAGCCTGAACCAGCCAAGTAGCGTGCAGGATGACGGCCCTATGGGTTGTAAACTGCTTTTATAAGGGAATAAAGTGAGAGTCGTGACTCTTTTTGCATGTACCTTATGAATAAGGACCGGCTAATTCCGTGCCAGCAGCCGCGGTAATACGTAGGTTGCAAACGTTATCCGGATTTATTGGGCGTAAAGGGAACGCAGGCGGTCTTTTAAGTCTGATGTGAAAGCCTTCGGCTTAACCGGAGTAGTGCATTGGGAACTGGGAGACTTGAGTGCAGAAGAGGAGGGTGGAACTCCATGTGTAGCGGTGAAATGCGTAGATATATGGAAGAACACCAGTGGCGAAAGCGGCTCTCTGGTCTGTAACTGACGCTGAGGTTCGAAAGCGTGGGTAGCAAACAGGATTAGATACCCT
+
FGFGGGFGGGG9FGGGGGGG?EGGEGGGGGGFGFFGGGGFGFGG9FGGDGGGGCGGGGGGGEGFGFGGF=BFGGGFGGGGFEGGGGGG9EFFGGGGGGGGGGFFGGD<FFGFGFFFGCGGCFGFCFGGGGAFGFGGEFGGGGGGEEEGFFDGFF7FFDGF8=@FGGGGGD7FFGG,7>7,,6:?C,=BCFGFFGG*7*=>CCC,@B,1CC<FC?<A8=A28)8<>>:0E<CF@?,7,=?);=9E7<CF5>5GGGF>E7FGFCF6':3<,0,3.CDE=62CGD<EF,55,,=A*?=?D;GGEF=:<8C,GFGFDDE@,CFEFCGGFGEGGGGF@,C6=FFCEFFGGGGGF?9BBFFEAFGGGGC=E@:DGCACGGE?FF@GGGGFGGDGGGGGGFGGFGGGFEGF@,@DGGGGEGGGGAEEGFGGGGGGGGFCCCCC
@s901 35
TGAGGAATATTGGTCAATGGGCGAGAGCCTGAACCAGCCAAGTAGCGTGCAGGAAGACGGCCCTATGGGTTGTAAACTGCTTTTATAAGGGAATAAAGTGAGCCTCGTGAGGCTTTTTGCATGTACCTTATGAATAAGGACCGGCTAATTCCGTGCCAGCAGCCGCGGTAATGCGGAAGGTCCGGGCGTTATCCGGATTTATTGGGTTTAAAGGGAGCGTAGGCCGGAGATTAAGCGTGTTGTGAAATGTAGACGCTCAACGCCGGCACTGCAGCGCGAACTGGTTTCCTTGAGTACGCACAAAGTGGGCGGAATTCGTGGTGTAGCGGTGAAATGCCTAGATATCACGAAGAACTCCGATTGCGAAGGCAGCTCACTGGAGCGCAACTGACGCTGAAGCTCGAAAGTGCGGGTATCGAGCAGGATTAGATACCCT
+
DFGGGFFFGGGGGGFGGGGGGGGGGGGGGGGGGGGGFFGFGFFFAFDFCGGGGGGFDEEFFEEFFFGFGGGGE?FFEGFDAEFGGGGGGGCEFFFGGGG9DFF8,EE<FFCG+?FGCFEFGFFGGBFGDFF<AB;BEADDDFFEG>@FDDFG8FG@>CFGFFG7>>FG@CFAB@CF7>*B,BFECFCFF@15BGD*=C+,17F,<AC*<<:17#57>6E5/#:9?5C3EA;BCC<<>@50C@7FFCC?F;>>7EGF87EFGGGE+@*,:GC?:C>86C8?=GGECGDB,8<F5CCB6AGGFDDDGE@GGGED+,EEGGGGFE>+)CCE@,,4,AFF><,8E@B,,FCFFCGEF?BGGGGGFEFGGECGE@FEAFCGGGEE7FCGGFGGFC,FGGFFFFGGFFFCGGGGCGFGGGGGGGGGGGGGGGGFGFF@CCCB
@s901 36
TGAGGAATATTGGTCAATGGACGAGAGTCTGAACCAGCCAAGTAGCGTGAAGGATGAAGGTCCTACGGATTGTAAACTTCTTTTATAAGGGAATAAAACCTCCCACGTGTGGGAGCTTGTATGTACCTTATGAATAAGCATCGGCTAACTCCGTGCCAGCAGCCGCGGTAATACGGAGGATGCAAGCGTTATCCGGATTTATTGGGTTTAAAGGGAGCGAAGACGGGTCGTTAAGTCAGCTGTGAAAGTTTGGGGCTCAACCTTAAAATTGCAGTTGATACTGGCGTCCTTGAGTGCGGTTGAGGTGTGCGGAATTCGTGGTGTAGCGGTTAAGTGCTTAGATAGCACGAAGAACTCCGATTGCGAAGGCAGCACACTAAGCCGTAACTGACGTTCATGCTCGAAAGTGTGGGTATCAAACAGGATTAGATACCCT
+
FGGGGGGGGGGGGGGGGGGGFGGGGGGEEFGGGGGGGFGFGGGGGGGCGGGGGGGGGGGGGGGGGFFEEGGGGGCEGGGGGGGGGFFF<FF,ADFGGGGGGGFGGGGGGGGGGGGGGGGGGGGGCFCFA9E<EFGGGGGFGGGGGG7FGFFG7<7FFGFGGDFDGGEGCFGECFGG7FFFGGCFGCFEFGG5DFGG*/<<CE.CEC7<@F@F9CFFGFG'39;CBDG4>:>2@5@<C7B@9,#8;FECDCEEFEGDFFF>?GFDFFAE7EF5>FAEF=CF=FGEFGFD?F<?)GCCCE8B,F8CGCF=CFDE@,CEGGFEDFE>8C=>9,6A9,AFADE?<DFF,FFF,GGCGEFGFCF:F@=AFCFGGGGGGGGGFGGEGDEGGGFGFCFEFDFGFCBFGGGGGGGGGFECGFAGGGGFFGGGGAGFF?GCCCCC
@s901 21921
TGAGGAATATTGGTCAATGGGCGCAAGTCTGAACCAGCCATGCCGCGGGTAGGATGACGGCTCTATGAGTTGTAAACTGCTTTTGTACGAGGGTAAACGCAGATACGTGTATCTGTCTGAAAGTATAGTACGAATAAGGATCGGCTAACTCCGTGCCCGCAGCCGCGGTAATACGGAGGATTCAAGCGTTATCCGGATTTATTGGGTTTAAAGGGTGCGTGTGCGGTTTGATAAGGTAGAGGTGAAATTTCGGGGCTCAACCCTGAACGTGCCTCTAATACTGTTGAGCTAGAGAGTAGTGGCGGTAGGCGGAATGTATGGTGTAGCGGTGAAATGCTTAGAGATCATACAGAACACCGATTGCGAAGGCAGCTTACCAAACTATATCTGACGTTGAGGCACGAAAGCGTGGGGAGCAAACAGGATTAGATACCCT
+
DFGEFGGFGDFFGGGF@F<6B86CCFGEFGGGFEFFGDG<CC?D7@F+@FGGG@FFFFCEGGECEAFFF<FCFFGGGGFGGF9FCFFGGGDFEGGGGGGGGGGGGGGFGGFGG9D<,BA?EA<DB<,@<CD+:,>8>B<F,,+3<7B<C9CCFFFEF7@FGFF,>C*<*4<CC,**<*:*?C:<CA<:F7<49CFE5E+F++<<<CFE92<CFGGG>5:7##5CCA&88/7/<985<?FDEG6GGF::?FEB7FG0FFC7FBFC=BADGE>8F9GFF9==GFB<@B,C,E9FDB;D?FEC8FCGGGGGECGE@@==C:4,CA@DFGFAFFFCCEACE<B?:,9,GFEGGGGFB@GEGGGEFGGFFCGGFFGFDAFFCFFC,F<FE9FC:D8GGGGF@FEFFEGGDGGGGGGFGGGGGFCFFEFGGFFGGGFC@CCC
@s901 38
TGAGGAATATTGGTCAATGGGCGCGAGCCTGAACCAGCCAAGTAGCGTGCAGGATGACGGCCCTATGGGTTGTAAACTGCTTTTGTGCGGGGATAACACCCTCCACGTGTGGAGGTCTGCAGGTACCGCACGAATAAGGACCGGCTAATTCCGTGCCAGCAGCCGCGGTAATACGTATGGAGCAAGCGTTATCCGGATTTACTGGGTGTAACGGGAGTGTAGGTGGCCATGCAAGTCAGAAGTGAAAATCCGGGGCTCAACCCCGGAACTGCTTTTGAAACTGGGAGGCTGGAGGGCAGGAGGGGTGGGTGGAATTCCTAGTGTAGCGGTGAAATGCGTAGATATTAGGAGGAACACCAGTGGCGAAGGCGGCTCACTGGACTGTAACTGACACTGAGGCTCGAAAGCGTGGGGAGCAAACAGGATTAGATACCCT
+
GGGGGFGGGGGFGGGGGGGGGGGDGGGGGGDGGGFGFGD<CFFGGGGGGGGGGGGFGGFEGFDFGGFFGGGGGFGFGGGGG9EGGGGD@EGEEDGGGFCFEFFFGGGFFGD+:BF=>F@9,,BDFGGGGGGGG7EE,7@CFEFFE*>FGCG>FFGGFGFGFE7B:=FG7BFDCFD,FGGFFGFFF85B:?GGGGGGGGGG7DGGGG;2:2'CEE/8:5<94A7:?3A@F:<<:?CAECD@.8/@7<F=8GEGFGGFGGF:F:@EGCG>FDB3%B@/479C<GEEFEBF=@BA==,GGGGGEC4+ED?,GGF4,CGGFB@,GFDGBFGFCGF;FFFC?FFGGFFFBC,E5F<EFGFFGGGGGFF=,FB@+GGGGGGGGFFGGFGGGGGGFFEFCEFFGGGGFCGFGGGGGGCDGF@FGDGFGFGGGGGGGGGCCCCC
@s901 39
TGAGGAATATTGGTCAATGGGCGCGAGCCTGAACCAGCCAAGTAGCGTGCAGGATGACGGCCCTATGGGTTGTAAACTGCTTTTGTGCGGGGATAACACCCTCCACGTGTGGAGGTCTGCAGGTACCGCACGAATAAGGACCGGCTAATTCCGTGCCAGCAGCCGCGGTAATACGTATGGATCAAACGTTATCCGGATTTACTGGGTGTAACGGGAGCGTAGGTGCCCATGCAAGTCAGAAGTGAAAATCCGGGGCTGAAACCCGGAACTGCTTTTGAAACTGTGAGGCTGGAGTGCAGGAGGGGTGAGTGGAAGTCCTAGTGTAGCGGTGAAATGCGTAGATATTAGGAGGAACACCAGTGGCGAAGGCGGCTCACTGGACTGTAACTGACACTGAGGCTCGAAAGCGTGGGGAGCAAACAGGATTAGATACCCT
+
EFFF8CEFGFCFECF9FGFEFGCFGGGGGFGGGGGGGGGGGGFGAC7BFGEFFE<EEGCCFFEGG,CFDF@F?<CEEG9E9EFGG?<<CGCCC7AE5E<:FF@F=DD3BFCCGGCG8>CFGGFFGFG7+@F7FGG7F,EF@C>*48>F,DFGGGFEGF?CGGGG7EG*=FC+>9*,?C:<C+?:,,3188BCCE*C5:EE7009<:CG>99<CC5BG(/7((2:F)*06<AC,C3331:7<?)GGDF?++.>98E=7#%@*8FED7,9,8B6CC,GE@=2+FE,GFF=8FDF=EDA,8GE@@>FB=,<9,,=,9,EE,E,FF=+)GGGGE?F@?,E?CDGGCF=,6EFA?@GF@<<A:CCGGFDFC@GEGGGGGGFFFFGFCAGGGGGGGGGGFFFFGF@C:EC,FEFFCGGGGGGGGGGGGGGGGGDF6,CCCCC
@s901 40
TGAGGAATATTGGTCAATGGGCGAGAGCCTGAACCAGCCAAGTAGCGTGCAGGATGACGGCCCTATGGGTTGTAAACTGCTTTTATAAGGGAATAAAGTGAGTCTCGTGAGACTTTTTGCATGTACCTTATGAATAAGGACCGGCTAATTCCGTGCCAGCAGCCGCGGTAATACGGAAGGTCCGGGCGTTATCCGGATTTATTGGGTTTAAAGGGAGCGTAGGCCGGAGATTAAGCGTGTTGTGAAATGTAGACGCTCAACGTCTGCACTGCAGCGCGAACTGGTTTCCTTGAGTACGCACAAAGTGGGCGGAATTCGTGGTGTAGCGGTGAAATGCTTAGATATCACGAAGAACTCCGATTGCGAAGGCAGCTCACTGGAGCGCAACTGACGCTGAAGCTCGAAAGTGCGGGTATCGAACAGGATTAGATACCCT
+
BFFGGGGGGGGGGGGGGGGEGGGGGGGGGGGGGGGGF?FFGGFGGGECFGGGGGGGGGGGGGGGGFGGGFGGGCFGFGCFFGGGGGGGGGG=FGGGGGGGGGGGGGGGGGGADFGFFFGGGGG<F?FGF9,EEE9E<FECGFEFGGEGGGGGDF<@GGGGFFGGC>@CFGGGGGGGEEGE@CFFED5BGEG5+7<EACC@GG*,71:9<:9CEF>;:323+:397<>1E,?EFC<71'C:GF>E+:=FFBECCCC@*>>7GFF,;9D@,3+5ECCC>@66D@<8GD<:,,FFD@8?EAGGFC9GFGDGGFE@+CECDGFFGGCGFF>9,9F9GGFGDCE=9,FFDGGGGGFFC?7C@GGGF=@FEE?GGGGFFFFGFGEGEGEGFFCEEC@EFCFE@FGFFEFGGGGGGFFFGCGCGGGFCFGGFGGGGGGCCCCC
@s901 27452
TGAGGAATATTGGTCAATGGGCGAGAGCCTGAACCAGCCAAGTAGCGTGCAGGATGACGGCCCTATGGGTTGTAAACTGCTTTTATAAGGGAATAAAGTGAGTCACGTGTGACTTTTTGCATGTACCTTATGAATAAGGACCGGCTAATTCCGTGCCAGCAGCCGCGGTAATACGGAAGGTCCGGGCGTTATCCGGATTTATGGGGTTTAAAGGGAGAGTAGGCCGGAGATTAAGCGTGTTGTGAAATGTAGATGCTCAACATCTGAACTGCAGCGCGAACTGGTTTCCTTGAGTACGCATAAAGTGGGCGGAATGCGTGGTGTAGCGGTGAAATGCTTAGATATCACGAAGAACTCCGATTGCGAAGGCAGCCCACTGGGGCGCAACTGACGCTGAAGTTCGAAAGCGCGGGTATCGAACAGGATTAGATACCCT
+
DFFFF<FCE9CFGFCFGGAFGGGGDGEGGDGGGFGGBFFDFE@FCEEFECGGGCFDFGGGFGEFGGGGGFGFGGGGGGGGGF<DFFGFAF?EFGGGG?,,CFEGGG@:FFGGGGGGGGGGGGGGGGGGGGGGCFGGGBDA@D@EGGGGGGGGGGGGGGGEFGFGGGDEGGGG<FCE,C8B,DFEEGGCG7ECC4=;=CGGFG#9AFF<<F<C@FFFE'CACFDCCBF>BEEGCCC<C@>?FGFEFFGFC=AD7BD/G=@D<DAEEBFGFC)6F@8>CCACD=GGGF@8EB??*F=F6BFEGEGFGGFFF=@,8B@+CC:<F@E@@>+ADA,CGGGGFFF8FECGFFAGGFB9GGGGGGD>GFGCGFDGEGGGFEE<GFEGGDGGFGFGGEFEGGGGFFGGFGGGGGGGGGGGGGGFDGFEE@FFGGGFGGGCCA9@
@s901 42
TGAGGAATATTGGTCAATGGACGAGAGTCTGAACCAGCCAAGTAGCGTGCAGGATGACGGCCCTATGGGTTGTAAACTGCTTTTATAAGGGAATAAAGTGAGTCTCGTGGGACTTTTTGCATGTACCTTATGAATAAGGACCGGCTAATTCCGTGCCAGCAGCCGCGGTAATACGGAAGGTCCGGGCGTTATCCGGATTTATTGGGTTTAAAGGGAGCGTAGGCCGGAGATTAAGCGTGTTGTGAAATGTAGATGCTCAACATCTGCACTGCAGCGCGGACTGGTTTCCGTGAGTACGCACAAAGTGGGCGGAATTCGTGGTGTAGCGGTGAAATGCTTAGATATCACGAAGAACTCCGATTGCGAAGGCAGCTCACTGGAGCGCAACTGACGCTGAAGCTCGAAAGTGCGGGTATCGAACAGGATTAGATACCCT
+
@FFGGCGGGGGGGFGGGGFGGGGGGGGCCFGGGGGGGGGGEGGGGFEFCEGFGGGGDFFG7FGGGGGDFCEGGFFFEGGG<EGGGGGGFFGAF=FGGGGGGGGFFFG<DF7FGGGFFCFFFGGF9,F<<EBCFFFE<?FF?@=FEEEGGGGG@><E7D>F8FGEEEEGEGGGCD>>FGGGFF@:<FEFF78:B,4:>CE:78)BC<.5.4CF9?GAG0:>-CGD:7C>CC,7FCF<F5GGFFCCCCFAA;D>:ED@,GCG<GGGEB38,:<*>@+>3CFDD8<CFEFGFA9F8@+?=E8@=,,,BCF:GDFD>,7GEFF<FCEE>GGGFFE;AF9FE9DGGEGEE@FCF<GFFFFCFCGGGEGGGEEFEAF,FE9GGFGGDGGGFFFFGGGGFDGGEGGGFGGGFGEGGGGGGGFFFFEEFGGGGGGGFFFACCCC
@s901 43
TAGGGAATATTGGTCAATGGACGAGAGTCTGAACCAGCCAAGTAGCGTGAAGGATGAAGGTCCTACGGATTGTAAACTTCTTTTATAAGGGAATAAACCCTCCCACGTGTGGGAGCTTGTATGTACCTTATGAATAAGCATCGGCTAACTCCGTGCCAGCAGCCGCAGTAATACGGAGGATGCGAGCGTTATCCGGATTTATTGGGTTTAAAGGGAGCGCAGACGGGTCGTTAAGTCAGCTGTGAAAGTTTGGGGCGCAACCTTAAAATTGCAGTTGATACTGGCGTCGTTGGGTGCGGTGGGGGTAGGCGGAATTCGTGGTGTAGCGGCGAAATGCTTAGATATCACGAAGAACTCCGATTGCGAAGGCAGCACACTAAGCCGTAACTGACGTGCATGCTCGAAAGTGTGGGTATCAAACAGGATTAGATACCCT
+
<F,CFEDFGGEEGFFFGGG8EGDFGECEFFCFFFFGGGEGGGGGGGGFCFFAFGEFEE<CFGGGGFGGEEFFGGFGGGGGFFGGGGGEE=8FCAFFF?<,4BBFFGC?BFGG@,?>EGGGGF?FGGGGG9FGFEFGGGGDF8CFGGGGGFGGFFCEGF,DFFGGGGDE>@FG9DBFEGG:>CCFFC7FCCBGFFGE5E+BDFFF9C1<FGCGDFEAE6C>B7*2=2:;*:):;@FD,';-/C5FC6,5D=CCDC@<*FC@G8&,CEAFCFAAD@;F#C=6+6CFF@3++D>+)C@++@@=+A,AE@++8,FAFFEEB7CDE9C@8@6>78EAB?A8EEF9?@6,B,8GGCGFF@7B?A=8+:EFE,@FA,DGFCEE,GCF77CGGFAE@GFFCA,@CGGDFGGEAGGGGFGFFFFF<GFFFCFFF@F<CEC8CCCC
@s901 44
TGAGGAATATTGGTCAATGGACGAGAGTCTGAACCAGCCAAGTAGCGTGCAGGATGACGGCCCTATGGGTTGTAAACTGCTTTTATAAGGGAATAAAGTGAGTCTCGTGAGACTTTTTGCATGTACCTTATGAATAAGGACCGGCTAATTCCGTGCCAGCAGCCGCGGTAATACGGAAGGTCCGGGCGTTATCCGGATTTATTGGGTTTAAAGGGAGCGGAGGCCGGAGATTAAGCGTGTTGTGAAATGTAGACGCTCAACGTCTGCACTGCAGCGCGAACTGCCCAGCTTGAGGGCGCGCAACGTTGGCGGAATTCGCCGTGTAGCGGTGAAATGCTTAGATATCACGAAGAACTCCGATTGCGAAGGCAGCTCACTGGAGCGCAACTGACGCTGAAGCTCGAAAGTGCGGGTATCGAACAGGATTAGATACCCT
+
FGGGGGGGGGGGGGGGGGGGGGGGGGGGGGGGGGGGGGGGGGGGDGEFGGGGGGGGGGGGGGGGGGGGGFGGEFGGGGGGGEGGGGGGCFGBFGGGGGGGGGGGGGGGGGG?FGGGGGGGGGGGGGGFGGGGGGGGGGGGGFDGGGGGGGFFFFFFGGCCGFGGGGGGGGGGGFF@F:FDAGFEDGEGGDEGGG>:5=FGGC@CCDFGEFCGGGGFE:E#15CDF>GFGC:743<;F@G:AC1=GG>=FF8GG78B*FC3.%<9A;>#BE>9:787C==C9E?FF,CGGGF@)C87EEEGGFFCB+7EFDF@648+8EB+F?GGBFC=E99F?GDFAFGGFE9GE=GGGGFGECFGGFGF7GEFABAGFGGGGGGGGGGGGGGE9ECGGEFGGGFGGGGGFGGGGGGGGGGFGGGGGGFEFGGGGGGGGGF<CC@C
@s901 26614
TGAGGAATATTGGTCAATGGGCGAGAGCCTGAACCAGCCAAGTAGCGTGCAGGAAGACGGCCCTATGGGTTGTAAACTGCTTTTATAAGGGAATAAAGTGAGAGTCGTGACTCTTTTTGCATGTACCTTATGAATAAGGACCGGCTAATTCCGTGCCAGCAGCCGCGGTAATACGGAGGGTCCGGGCGTTATCCGGATTTATTGGGTTTAAAGGGAGCGTAGGCCGGAGATTAAGCGTGTTGTGAAATGTAGATGCTCAACATCTGCACTGCAGCGCGAACTGGTTTCCTTGAGTACGCGCAAAGTGGGCGGAATTCGTGGTGTAGCGGTGAAATGCTTAGATATCACGAAGAACTCCGATTGCGAAGGCAGCTCACTGGAGCGCAACTGACGCTGAAGCTCGAAAGTGCGGGTATCGAACAGGATTAGATACCCT
+
CFGDGGGGGGDGGFGGGFFCDGGEGGGGGGFGGGGGGGGGGGCEFGGGGG?FGEGCFFCGGGGGGGGGGGGGGGGGGDGGG9ECGGGG9EGFFGGFGFGGGGGGGGGGGGFGGFGGGGGGGGGGFAFGFGGGGGGGGGGCCEFEGGDGG,<FFGGGGFGFGGGG@EGEFGGCFGGGDEFEG,@CGDEEGGGGGGDGEG<F?C=GCF,<@EF?GGGGG;C<@CE6DCCCCCF#<FDFG0DFG@=,GCGG>FFCFF8DFFF=FFGFGGFDF@FCGGGGGEDEEGGFGGFGE,GFFFE>7GGGGFGGGEEGGGGGFCGGGF?GGFEC5GEFGFE@?9FEE?EAC,GGDGF<FDGGGGGGDFGF7FECGFEGGGGGFFEE@GGEEGGGFGFFECC@<A<FFCGCGGGGFCGGGEGFEDGFDGGGFGFFBCC9GFACCCCC
@s901 46
TGAGGAATATTGGTCAATGGGCGAGAGCCTGAACCAGCCAAGTAGCGTGCAGGAAGACGGCCCTATGGGTTGTAAACTGCTTTTATAAGGGAATAAAGTGAGTCTCGTGAGACTTTTTGCATGTACCTTATGAATAAGGACCGGCTAATTCCGTGCCAGCAGCCGCGGTAATACGGAAGGTCCGGGCGTTATCCGGATTTATTGGGTTTAAAGGGAGCGTAGGCCGGAAATTAAGCGTGTTGTGAAATGTAGACGCTCAACGTCTGCACTGCAGCGCGAACTGGTTTCCTTGAGTACGCACAAAGTGGGCGGAATTCGTGGTGTAGCGGTGAAATGCTTAGATATCACGAAGAACTCCGATTGCGGAGGCAGCTCACTGGAGCGCAACTGACGCTGAAGCTCGAAAGTGCGGGTATCGAACAGGATTAGATACCCT
+
CFFGGCFGGGGGGGGGEGGFGGGGGGGGGGGGGGGGGGGGGGGGGGGFGGGGGGFGFGGGGGGGGGFEGGGGGGFGGGGGFCGGFFGGGFGFGGGGGGGGGGGEGGGGG@FFGGGGGGGGGGGGGGGEGGGGFGDFGGGGGCCEGGGFGFFGGFGGGGGGGFCFGGGGGGGCFFFGCFCFG9FC7F>CFE*=BFGGEGDF/1FCCG7<5CF?CFEFE0F@@CECCCEDC:?8<A@9F?3>68>:?FG:F>*9>GGGCDGDFCFEF@CGGGEA<DGF6@+=FGGGGGFF@D9F5F>CCAGCEEF@GGGFGGFFGFE7EF=<EECEAGEFCEFC,F9GEF<9C,<,FDC@FGGGEGGGEGGEEGGGGFEB@CGGGCGFF@CGGGGGGGFGEGFGGGGFGFGGFDGGGGGGGGGGGGGGGGGFGGGGGGGGGGGCCCCC
@s901 47
TGAGGAATATTGGTCAATGGGCGAGAGCCTGAACCAGCCAAGTAGCGTGCAGGATGACGGCCCTATGGGTTGTAAACTGCTTTTATAAGGGAATAAAGTGAGAGTCGTGACTCTTTTTGCATGTACCTTATGAATAAGGACCGGCTAATTCCGTGCCAGCAGCCGCGGTAATACGGAAGGTCCGGGCGTTATCCGGATTTATTGGGGTTAAAGGGAGCGTAGTCCGGAGATTAAGCGTGTTGTGAAATGTAGACGCTCAACGTCTGCACTGCAGCGCGAACTGGTTTCCTTGAGGACGCACAAAGTGGGCGGAATTCGTGGTGTAGCGGGGAAATGCTTAGATATCACGAAGAACTCCGATTGCGAAGGCAGCTCACTGGAGCGCAACTGACGCTGAAGCTCGAAAGTGCGGGTATCGAACAGGATTAGATACCCT
+
FGGGGFGGGGGGGGGGGGGDGGGGGFEFG9FGDGGGGGGDGGDFGGGGGGEFGCFEEFFGGGGCGGGGGGGGCEEEG9EGAEGGGGF<CFGFEFEFFGFGFFBFEGGFCFFFFGGGGGGFGFFGGGGGGGFFGFFGGDFGFFGGGGGGGGGGGGGGGGGGGGGGE6FCECGGGGGGG*:*>CFFFGGGGGEFGFGGGGG?F::CFC#?FE<F?CEA=>C=?>.7=BGDGCFG?FG<DGC?,2>FCF=@FFACGFGD53FF<GGFAFECFEC>GGGFEF6FFGGGFFFCE,9G=F>FA9FCGGFECDGGC,F>=@8GGGDFFEC8=F=8>,,E,FEEAEF=D=,=?FF<FFGGFC7C=B<,F?EGGFFFE?GGGGGFEC@8+DGGFF<GGGFGGCFGFFGF8GGFF:EDGGGEGE<GGGGFGGGGGGGFFGFCCCCC
@s901 48
TGAGGAATATTGGTCAATGGGCGAGAGCCTGAACCAGCCAAGTAGCGTGAAGGATGAAGGTCCTACGGATTGTAAACTTCTTTTATACGGGAATAAAGTTTCCTACGTGTAGGATTTTGTATGTACCGTATGAATAAGCATCGGCTAACTCCGTGCCAGCAGCCGCGGTAATACGGAGGATGCGAGCGTTATCCGGATTTCTTGGGTTTAAAGGGAGCGCAGACGGGAGATTAAGTCAGTTGTGAAAGTTTGCGGCTCAACCGTAACATTGCAGGTGATACGGGTTTCCTTGAGTGCAGTTGAGGCAGGCGGAATTCGTGGTGTGGCGGTGAAATGCTTAGATATCACGAAGAACCCCGATTGCGAAGGCAGCTTGCTAAACTGTAACTGACGTTCATGCTCGAAAGTGTGGGTATCAAACAGGATTAGATACCCT
+
<FGGGFGFGGEDEFFG<FGGFGGGGGGGGGFGFFFFGGFFFEDF<FG:FCFFF@@FGF<<FFCFGCFEEEGGGG,FEFGGGGGGGFGGFC:,@EF,FFGF9BBF9FEF8=EFGFGGGGG,,,CFFFAFGGFFFGFEG99?<?4B=DC8FBDDC7<=+EF<F:<FCEEG77C;@FE7**@33>FF*<*><<*4>C7:C:B<+1FF9<FGF@:B+@<812<:6712<;37=88C8FD4<@CFAF=CF9<?C@EE7FDFE>2DEFFCFE#,0<F<>F1ED<=0+9BFFFF==A4,6E=<8AE?,<,8CGEF@BC,+D7GE@FFB:64)7CEEE9BDCCFEFC8FFBAGFFDFFECCCDFC=A:DGGGCFFGGGGGGEGFEFF@DGFEFE,CGGFFCGFFECCDFGFF9EGGGFE<ECADFGGEFGFGGFGGGDFCCCCC
@s901 49
TGAGGAATATTGGTCAATGGGCGAGAGCCTGAACCAGCCAAGTAGCGTGCAGGAAGACGGCCCTATGGGTTGTAAACTGCTTTTATAAGGGAATAAAGTTAGTCTCGTGAGACTTTTTGCATGTACCTTATGAATAAGGACCGGCTAATTCCGTGCCAGCAGCCGCGGTAATACGGAAGGTCCGGGCGTTATCCGGATTTATTGGGTTTAAAGGGAGCGTAGGCCGGAGATTAAGCGTGTTGTGAAATGTAGACGCTCAGCGGCTGCACTGCAGCGCGAACTGGTTTCCTTGAGGACGCATAAAGGGGGCGTAATTCGTGGTGTAGCGGTGAAATGCTTAGATAGCACGAAGAACTCCGATTGCGAAGGCAGCTCACTGGAGCGCAACTGACGCTGAAGCTCGAAAGTGCGGGTATCGAACAGGATTAGAGACCCT
+
<<CFGGGGGGFEGGFGGGGFFGGGGGGGGGGGGGGGGFDCFF<FGGG77FGF<:BFGFCEGEGGEFFGGFGEFEEFGGGGC<AFGDFFGCFFGGCFDF9FFGGGFGG7<EFGGFFF@FFEFEDE?FFGGGGGGFFCFGGFGGEGGCEFGGFG<EGGGFD7,@FG@EGG*CB,=E7@F*<CFFBCEGCCGGCFGFEG*:<C6DC8CF74#:/;5<FF<;C8;<C6:5>5C,714<<9GFGGGGGG>B<9D**B>::,*@3*>@7FF;CF@GC:>5=CDDB7DFDF=8,B68,A06+>+8,,,56:88CF78<,6CGGBFGFAF@+8F7E=@,99,9D;E9??,6,,C=DF?AB=?+@,CECFCC<E<FFFADGGGGGFDGGGGFC6,CFEEBEFFFFE7GFD:FCAFFEDGGGCE9EFGGGFEEE9FC,EA8CCCCC
@s901 50
TGAGGAATATTGGTCAATGGGCGAGAGCCTGAACCAGCCAAGTAGCGTGCAGGACGACGGCCCTATGGGTTGTAAACTGCTTTTATATGGGGATAAAGTGAGTTACGTGTAGTTTATTGCAGGTACCATATGAATAAGGACCGGCTAATTCCGTGCCAGCAGCCGCGGTAATACGGAAGGTCCAGGCGTTATCCGGATTTATTGGGTTTAAAGGGAGCGTAGGCCGGAGATTAAGCGTGTTGTGAAATGTAGATGCTCAACATCTGAACTGCAGCGCGAACTGGTTTCCTTGAGTACGCATAATGTGGGCGGAATTCGTGGTGGAGCGGTGAAATGCTTAGATATCACGAAGAATTCCGATTGCGAAGACAGCTCACTGGGGCGCAACTGACGCTGAAGCTCGAAAGCGCGGGTATCGAACAGGATTAGATACCCT
+
FGGGGFGGGGGGGGGGGGGGGGGGGGGGGGGGGGGGGGGGGGGGGGGGGGGGGGGGGGEGGGGGGGGGGGGGGGGGGGGGGGGGGCFAFGGCFGGGGGEFFGGGGGGFGGFFFGGFCGFGGGFGGGGFFFFFGGGGGGGGDD@FEGE=FFGGGG@FGEGGGGFFEGGEGGGGDDFEFGCG:FFFGFGEGG@5BFGG*BFCCFGGGFGGG>FG9?EFDBG>:>G?FC.=:=EGGFG<?5F?@C::CGGFFFFGDA?DFFGCFGC69CCFDEF>F<6C6==?GGFFGC>DEA?E36+CGGFFFGFFF@+CGGFDGCEEGD8<GE=+@B4,C=F=C,?8DFFCFE?8GGGGFEE?C:,GFDGCGGEFE9FGGGGGGGGGEEEFEF@AGGFGEGGFGDGGF7GFEGGGGGGGGGGGECF<GGGFGFGGGFGGGGFCCCBC
@s901 26641
TAGGGAATCTTCGGCAATGGACGAAAGTCTGACCGAGCAACGCCGCGTGAGTGAAGAAGGTTTTCGGATCGTAAAGCTCTGTTGTAAGAGAAGAACGGGTGTGAGAGTGGAAAGTTCACACTGTGACGGTATCTTACCAGAAAGGGACGGCTAACTACGTGCCAGCAGCCGCGGTAATACGTAGGTCCCGAGCGTTGTCCGGATTTATTGGGCGTAAAGCGAGCGCAGGCGGTTAGATAAGTCTGAAGTTAAAGGCTGTGGCTTAACCATAGTACGCTTTGGAAACTGTTTAACTGGGGTGCAGAAGGGGAGAGTGGAATTCCATGTGTAGCGGTGAAATGCGTAGATATATGGAGGAACACCGGTGGCGAAAGCGGCTCTCTGGTCTGTAACTGACGCTGAGGCTCGAAAGCGTGGGGAGCGAACAGGATTAGATACCCT
+
EFGGGGGGGGGGGGGGGGGGGGGFGGGFFAFGGFEEGEFGGDGGEGGCBFGGGGGGGGGG@FFGGGGGGGGGFGGGGGG9F?FGGGFFCFFGGDEEFEGGGFGFGGGEFFGGGGGGGG9AFGGGGGGDEGG7D9BDE>=B,>F8C:<FCGGDGGGGGGGGGGGGGGF:FFG*<FFGGCF,<CFCGG+<BFECEE@:>CFGG5:>2AFF?C<;;;?5EFFFDFGGECGGEDEGFE:F<C@>CFGFDDGFG5BGGGF>DFGFGCAFCFDCEE@EFGAG8.D@>F?C=8GGFCE?FC>36*GFECF8GGEFFF9=5BF@9,,FFEGGFF9EEBGGGFF?ACEFCDFAGGFAEAGGGGFGFFCEFCFFCGGGEFF67GGFCFCFGF8FCGFGGGGGGEC;ECFGFBFB,@CFD@7GGGFCDFFCGEGGFAFEGGFGGGGGCB9CC
@s901 23164
TGGGGAATATTGCACAATGGAGGAAACTCTGATGCAGCGACGCCGCGTGAAGGATGAAGTGTTTCGGTATGTAAACTTCTATCAGCAGGGAAGAAAATGACGGTACCTGACTAAGAAGCCCCGGCTAACTACGTGCCAGCAGCCGCGGTAATACGTAGGGGGCAAGCGTTATCCGGATTTACTGGGTGTAAAGGGAGCGTAGACGGCACGGCAAGCCAGATGTGAAAGCCCGGGGCTCAACCCCGGGACTGCATTTGGAACTGCTGAGCTAGAGTGTCGGAGAGGCAAGTGGAATGCCTAGTGTAGCGGTGAAATGCGTAGATATTAGGAGGAACACCAGTGGCGAAGGCGGCTTGCTGGACGATGACTGACGTTGAGGCTCGAAAGCGTGGGGAGCAAACAGGATTAGATACCCT
+
CFGGGGGGGGGGGGGGGGFFF8CFFGGGGGGGGGGGGFGGGGGFEGG+CFFGGGGCEDFF9,<FECFFFGGGGGGGCFG9ECFGGGGGGGGGG8EFGGGGGGGGGGFGGGGGGGGGGGGGGGFGGDDFFFGF7FGGGGGGG@FFGGGGFEGFGFGCFGGGGGGEGFGG>GGGCFGGC;GGGG7=<FGGDFGGGFFGGGGGGGCCCECD>EGGFGGGFFGGFF8C?=FGGGGGGGG>CEGFGFCCFGEDGGFGGFGFFFC@F<>9@FFGFFEFFGEGEEE>FFGGGGDFFEFE=8E8FFGFEECEB@@FEFF?:7GE@GGGGFF99GGGGFGF:CFCA@<C@CF@EB:CEGGGGGGGGGGGGGGGGFF7BCF7FGGFCGGGFFC,@CGGGFEFEFC@8FEEDECFGCGGGCFCCC@C
@s901 53
TAGGGAATCTTCGGCAATGGGGGCAACCCTGACCGAGCAACGCCGCGTGAGTGAAGAAGGTTTTCGGATCGTAAAGCTCTGTTGTAAGAGAAGAACGTGTGTGAGAGTGGAAAGTTCACACAGTGACGGTAACTTACCAGAAAGGGACGGCTAACTACGTGCCAGCAGCCGCGGTAATACGTAGGTCCCGAGCGTTGTCCGGATTTATTGGGCGTAAAGCGAGCGCAGGCGGTTTAATAAGTCTGAAGTTAAAGGCAGTGGCTTAACCATTGTTCGCTTTGGAAACTGGTAGACTTGAGTGCTGAAGGGGAGAGTGGAATTCCATGTGTAGCGGTGAAATGCGTAGATATATGGAGGAACACCGGTGGCGAAAGCGGCTCTCTGGTCTGTAACTGACGCTGAGGCTCGAAAGCGTGGGGAGCAAACAGGATTAGATACCCT
+
CFAFGEFGGGGGGGGGGGG@FEEFEFF?GFCGFFGGGGDGGGGGDGGEGGFGGGGEFEEGEFGGGGDC+FE,BCFFGAFFFFFEAGGFGEFGGGFEGDF<FGGAEGGGGGF=CGGGFGGG<FGFGF9CFEFDGFGGFGFF8DGGG7@CF*CEE,,=FC::FGGFD>7BGC7*<EE*1CE<C9FFC,A8=<@5C7*1=A@<99,,7<ECCCF7GE<>GBEFF&C3:>>DCCGC9;C:A9:ACD2<>@FF@+*A:FB88F9@F#FFFFF<CF98A<66::BAC6,<?+65,,CA<9EEE5FDCA>BB8:9?B,B,FE<9,9EE>5,,A@DC=DECFGFDF@EEDF?=,99FCC,<EDGFCB:@7ECGGEF=GFBEGGGGEDFCGGGGGGFFCGGGGGGCFGFGGFFBGGGGGGGGGGGFGGGGFCFFGGGGF9GGGGGCCCCC
@s901 28159
AGGGGAATATTGCACAATGGGGGAAACCCTGATGCAGCGACGCCGCGTGAGCGAAGAAGTATTTCGGTATGTAAAGCTCTATCAGCAGGGAAGAAAATGACGGTACCTGACTAAGAAGCACCGGCTAAATACGTGCCAGCAGCCGCGGTAATACGTATGGTGCAAGCGTTATCCGGATTTACTGGGTGTAAAGGGAGCGTAGACGGTGATGTAAGTCTGATGTGAAAGCCCGGGGCTCAACCCCGGGACTGCTTTGGAAACTATGTGACTAGAGTGTCGGAGAGGCAAGTGGAATTCCCAGTGTAGCGGTGAAATGCGTAGATATTGGGAGGAACACCAGTGGCGAAGGCGGCTTGCTGGACGATAACCGACGTTGAGGCTCGAAAGCGTGGGGAGCAAACAGGATTAGATACCCT
+
GGGGGGGGGGGGGGGGGGGFGGGGGGGGGGGGGGGGGGGGGGGGGGGGEGGGGGGGGGGGGGGGGGGDEFGCFGGGGGGGGAFFGGGGGGGFGGGGGGGGGGGGGGGGGGFGGGGGGGGGGGGGGGGGGGC9@FGFGGGGGGGGGGGGEGECFGGFFFFG@FFGGGGGG2E5FGGG7C:?GG>FFG<GEGGGGGGFEGEGEG5GGGGGGGGGGDGFECFFFFFCGGGECEECGGGGGGGFGGGGGGGGGGGFGGGGFDEEGFCGFEGFDC<GFGGGEGGF8FCGGFFGGEFD@>,ECGGGGGGC>GGFF9D9GGGGGGGFFGGGGGGGGGGGGGGGFGFF7FGDFEFGGGGGGGGGGGGGGGGGGGGGGGGGGGGGGGFE:CFGGGGGGGGGGGGGGFGGGGGGGGGGGGGCCCCC
@s901 55
TGAGGAATATTGGTCAATGGACGAGAGTCCGAACCAGCCAAGTAGCGTGCAGGATGACGGCCCTATGGGTTGTAAACTGCTTTTATAAGGGAATAAAGTGAGTCTCGTGAGACTTTTTGCATGTACCTTATGAATAAGGACCGGCTAATTCCGTGCCAGCAGCCGCGGTAATACGGAAGGTCCGGGCGTTATCCGGATTTATTGGGTTCAAAGGGAGGGTAGGCGGGAGTTTAAGCGTGTTGTGAAATGTCGACGCTCAACGTCTGCACTGCAGCGCGAACTGGTTTCCTTGAGTGCGCACAAAGTGGGCGGAATTCGTGGGGTAGCGGTGAAATGCTTAGATATCACGAAGAACTCCGATTGCGAAGGCAGCTCACTGGGGCGCAACTGACGCTGAAGCTCGAAAGTGCGGGTATCGAACAGGATTAGATACCCT
+
FGGGGGGGGGGGGGGGGGGGGGGGGGG<F9FEGGGGGGGGGGFGGGGGGGGGGGCGGGGGGGGCFGGGCFFGE?F<FECDGBFFCGEF<E@BFGGGGFEEFGE<BFADB,4,CFAFGGGGGGFGGGG,FDFFGD9EFGGGFFCFEGCED9CFGGGGGG?FG@F>:?>FF7FFGFFGCCC*<;CE:<?CF=*=?FGEG5:F+@@:FF71*,2+<<7.4(*.41*C)5855*7<<+7:<<CCGC<GF7C*19*1*86,@:@@@>B<7,43:88*+3++68+2+GF@8B,F9A83)@6+=4,:,A@,C8+DGFA46FC=C@+B4,GEAEEFEEE=<?DDACE@EGCCGGGFFFDGFFCGC7GGEGGFFFFGGGFFFEEECB4+,8+FGGGGGGFC<AGFF7GFFFFGGGGGGEFFGGGGFDEBDCGGECGGGF@CCCCC
@s901 23011
TGAGGAATATTGGTCAATGGGCGAGAGCCTGAACCAGCCAAGTAGCGTGCAGGATGACGGCCCTATGGGTTGTAAACTGCTTTTATAAGGGAATAAAGTGAGAGTCGTGACTCTTTTTGCATGTACCTTACGAATAAGGACCGGCTAATTCCGTGCCAGCAGCCGCGGTAATACGGAAGGTCCGGGCGTTATCCGGATTTATTGGGTTTAAAGGGAGCGTAGGCCGGAGATTAAGCGTGTTGTGAAATGTAGTTGCTCAACATCTGCACTGCAGCGCGAACTGGTTTCCTTGAGTACGCACAAAGTGGGCGGAATTCGTGGTGTAGCGGTGAAATGCTTAGATATCACGAAGAACTCCGATTGCGAAGGCAGCTCACTGGAGCGCAACTGACGCTGAAGCTCGAAAGTGCGGGTATCGAACAGGATTAGATACCCT
+
GGGGGGGGGGGGGFGGGGE@FFGG@FGGGGGGGGGGGGGFGGCFCGGFE:DGGGGGGCFGGFFGGGEGGGGG@6@CCFFFCECEGGGGGGGGGGGGGGGAFFGGGGGGGGGFGFA?FECEDEGGGEGGG9FFGGGGACCGFGDGGGCDAFFFEGGGGGCCFFGGCE@FFCFGG9FC@E<FGFGGGG=CG-GGF>FF7FC8F76GFG<$F/>FGF=:8>DE?CCFEEEEGDCF>EGAGFGEGFFEGEFDCCA8CCFDE<EFFGGCFEFFCGFCGG:C@=**DFCF6,DF=AFA*F8@CEAFCE:CGE=FC8EEEEEECFF8FFGGFGEECFCC,DFE;E9DFFDFE<EDFB,AGCGGGGGGF:EGGGDFCAFGGGFFCGE@CCGGFGFGGGFFFFFE<7GFEGGFGGGGGGGGGGFGGFEFEGGGGFGGGFGCCCCC
@s901 57
TGGGGAATATTGCACAATGGGCGAAAGCCTGATGCAGCAAAGCCGCGTGAAGGAAGAAGGCCTTCGGGTCGTAAACTTCTGTCCTCAGGGAAGAAGAACTGACGGTACCTGAGGAGGAAGCCCCGGCTAACTACGTGCCAGCAGCCGCGGTAATACGTAGGGGGCAAGCGTTATCCGGAATTATTTGGCGTAAAGAGTGCGTAGGTGGTAACCTAAGGGAAGGGTTTAAGGCAATGGGTAAACCATTGTGATCCCTGCGAACTGGGTTAGTTGAGTGCAGGGGAGGAAAGCGGGAGTCCTAGGGTAGCGGTGAAAGGCGTAGATATTAGGAGGAACACCAGTGGCGAAGGCGGCTTTCTGGACTGAAACTGACACTGAGGCACGAAAGCGTGGGGAGCAAACAGGATTAGATACCCT
+
FGGGGFFGGGEEGGGGGGGGCFGGGGGFFGGGGGGFGGDG,6CEFGG:CF@EFFE<,C9CFFFGGGEE=@FFEEFGFGGGG,C@DFG8FDDC:EEBF<FCFAGG7FFE9FFGC4,BEF,,=,++3CCECEFFFDEFEGGCC+,:3D7CE@>7CD9<F9BFBCBFGGC+FC=?:89<:B*<7:BBF,4CFG888F?2AC?C;5/:/,+*2739:C@@<%F-FFB:0949CC@6CFA@@,8,,FDAAC9>8+,>9++==+3+6+CDEFEA8,EF8BD88=,B4,?,FF8B+@+,@,@,,9,FEEA>C=@,FE4<,BB:84CF@9,@FAGGGGCCC8,FFDFFC,FCA:@,GC:FGFGGGFFFFFCFFAF<,@FE9FBFA,CGFFCGGGEGGGGGGFCAGFGDE<,BEADCCFEC6<9A-
@s901 58
TGAGGAATATTGGTCAATGGACGAGAGTCTGAACCAGCCAAGTAGCGTGCAGGATGACGGCCCTATGGGTTGTAAACTGCTTTTATAAGGGAATAAAGTGAGTCTCGTGAGACTTTTTGCATGTACCTTATGAATAAGGACCGGCTAATTCCGTGCCAGCAGCCGTGGTAATACGGAAGGTCCCGGCGTTATCAGGATTTATTGGGTTTAACGGGAGCGTATGCCGGAGATTAAGCGTGTTGTGAACTGGAGACGCTCAACGTCTGCACTGCAGAGAGATATGGTTTCCTTGAGTACTCACAAAGTGGGCGGAATTCGTGGTGTAGCGGTGAAATGCTTAGATATCACGAAGAACTCCGATTGCGAAGGCAGCTCACTGGAGCGCAACTGACGCTGAAGCTCGAAAGTGCGGGTGTCGAACAGGATTAGATACCCT
+
CFFEFGEGFGGFGGGGGGGCFFGCC7CFFFFEGGFGGGCFFGEFF<@C:CFCFCBFFGEG7FCFGD?CFGCF:,6CEFG9?EF,C@FFAEGFFF@EGGGGGFEE9@FD8BE<FA??E=:BFDFGGGA<,=?<<FCGF9:AFA>FG>EGGGG,DD<CDDFCD8,D7+3@FCG73>BCCC*>F9,,***>F>>C,33<CC(<+969<F><16<#7-#>C><81*=C>5*5>EF=CEF-@GFB@;25,E$FF<+C8ECB:33+7GD9BA@,D38+8,,7,36++DBFGDF===5,3,DE=;FE7,,FBCF+7?C,9,=8+FCF=E>+)C7GFCD;<5E=,C,=AFFAE=FD??EBEB+,@AA,+C=CF<<EE,<E@CF<GFGGGECC,<AFCB,GGEFA8GGF@7FE,FBC77+<@B,FBF@EF9GEFFGGGFFCCCCC
@s901 59
TGAGGAATATTGGTCAATGGGCGAGAGCCTGAACCAGCCAAGTAGCGTGCAGGATGACGGCCCTATGGGTTGTAAACTGCTTTTATAAGGGAATAAAGTGAGAGTCGTGACTCTTTTTGCATGTACCTTCTGAATAAGGACCGGCTAATTCCGTGCCAGCAACCGCGGTAATACGGAAGGTCCGGGCGTTATCCGGATTTATTGGGTTTAAAGGGAGCGTAGGCCGGAGCTTAAGCGTGTTGTGGAATGTAGACGCTCAACGTCTGCACTGCAGCGCGAACTGGTTTCCTTGAGTACGCACAGAGTGGGCGGAATTCGTGGTGTAGCGGTGAAATGCTTAGATATCACGAAGAACTCCGATTGCGAAGGCAGCTCACTGGAGCGCAACTGACGCTGAAGCTCGAAAGTGCGGGTATCGAACAGGATTAGATACCCT
+
BFEFGEF@FFFGGGGGGGGGGGGEGGGGGGGGFGFGCG,AFGGGGGGGGGGDGG8<FAFGGCFGGGEFFGDEFAFEFGGGGGC<<BFF?CEEEGFFFGGGC=DFF,CFGGGE,BFDF@:9,:EFDGGGC,:,<CEEBFDCFC>FE+@DGGDGG,@:<FFCFAF<B87F:F*EE=8>F**>DE9@FFDEB@:8BACCEGGF:;<,?F<1=CFFFF7::;G@<(;FFF>+2$:89CCAC1&8@F78#BCB?82>:::9,::*-GCGFADAC6:9+CE@+@+6F?GGGGFE=,AC):@+GEE5=?4BC>F:FDC,>,>@@GGGGGDEFFCFE9AEEFE4,GDGGGF=AFGGGGGFFB7FCGGEFCF=FGFCFB6CA<FFFFB?+E:DGGGGGGGGGCGFFEFFCGGGEDECECGFEGGDGGEEEGGFFF,AFGFACCCC
@s901 22053
TGAGGAATATTGGTCAATGGACGAGAGTCTGAACCAGCCAAGTAGCGTGCAGGATGACGGCCCTATGGGTTGTAAACTGCTTTTATAGGGGAATAAGGTGAGAGTCGTGACTCTTTTTGCATGTACCTTATGAATAAGGACCGGCTAATTCCGTTCCAGCAGCCGCGGTAATACGGAAGGTCCGGGCGTTATCCGGATTTATTGGGTTTAAAGGGAGCGTAGGCCGGAGATTAAGCGTGTTGTGAAATGTAGACGCTCAACGTCTGCACTGCAGCGCGAACTGGTTTCCTTGAGTACGCACAAAGTGGGCGGAATTCGTGGTGTAGCGGTGAAATGCTTAGATATCACGAAGAACTCCGATTGCGAAGGCAGCTCACTGGAGCGCAACTGACGCTGAAGCTCGAAAGTGCGGGTATCGAACAGGATTAGATACCCCT
+
<EFGGGGFFD9<FEGGGGFGGGGGGGG<EFFFGGGGG?@=FFEFCFGFGDG9FGGFCGGEE+C@F?FGDFEE:,<CFFGGE<?F9AEEFGD7C<EDEGGGGGGG<FE7=FGFGFFGG9FGG9?FBCBFFCG,<FAFE9FDFFFE++@=BAGGF,,3>E<F,<BEECCFCFEE;FEEEGGGBF9<CC6=F<:E91CC:38/CG9:F773B3B9A2(FB*CDF5:E4:DGGE;CFFGDEGC>@F;CF7GECD:>CCC8C@EC:-8<A>FCCF7<70:EF=C=7@GG3FFD5DDF=?DCBE8CDE:@C?8=7FGEFEBC7FGFFE@@=::EBCFC,?FF<EFB8CDC:GGGGGFGGEEGEGGGGDGDGFGGF?FF@F<ECAGGGFDF<AGEF@CEFAGF8FFCDFD@8CGDFDGGGGGGGECE<GFGGGFFE8@B@<-8A
@s901 61
TGAGGAATATTGGTCAATGGGCGAGAGCCTGAACCAGCCAAGTAGCGTGCAGGATGACGGCCCTATGGGTTGTAAACTGCTTTTATAAGGGAATAAAGTGAGAGTCGTGACTCTTTTTGCATGTACCTTATGAATAAGGACCGGCTAATTCCGTGCCAGCAGCCGCGGTAATACGGAAGGTCCGGGCGTTATCCGGATTTATTGGGTTTACAGGGAGCGTAGGACGGACATTAAGCGTGTTGTGAAATGTAGACGCTCAACTGCTGCACTGCAGCGCGAACGGGTTTCCTTGTGTACGCACAAAGTGGGCGGAATTCGTGGTGTAGCGGTTAAATGCTTAGAGATCACGAAGAACTCCGATTGCGAAGGCAGCTCACTGGAGCGCAACTGACGCTGAAGCTCGAAAGTGCGGGTATCGAACAGGATTAGATACCCT
+
DEFFFGGGGFFDCGGG<AEF6CFGGGGFGGGGGGGGGGGGGGCGFGE,,CFFFEGE?@BFEGFGGGDFGGG:4C,CE<EF9EFFGGGGG@FFFGEFCEFAF?E,BFEGEGGFGGGFGDCD,,@F,8F<FGFFCAAEFGF@FBCGCG7DB=F9DFF7FFGFAGGC7:C7FEEGGCG*>FEF>2>CEDGCC*BFF<CEECCFFF9,<:4C<B,?9BE>E0/78(**0):)*273<C9)>3:>8&*/C7C@<6%3::,FAFGE8,,==7,,,,C<++=F3@=66+:,>,CA,A89)@=FEAFFD5,8F>F=B,C9+,+8=BB8=9C@0>+>44,,,?9=CFFDC,,=BCFGFF?B,=F7@FBF@?@,?A9GFCFF9GFGFGEGGGGGFGEDGF@ECCFFF@GGFGFFGGGGGGGGDGGGGEEEGGFGGGGGGFC-9CB<
@s901 25175
TGGGGAATATTGCACAATGGGGGAAACCCTGATGCAGCGACGCCGCGTGGAGGAAGAAGGTCTTCGGATTGTAAACTCCTGTCGTTGGGGACGATAATGACGGTACCCAACAAGAAAGCCACGGCTAACTACGTGCCAGCAGCCGCGGTAAAACGTAGGTGGCAAGCGTTGTCCGGAATTACTGGGTGTAAAGGGAGCGCAGGCGGACGGACAAGTTGGGAGTGAAACCCACGGGCTCAACCCGTGAACTGCTTTCAAAACTGGTTTTCTTGAGTGGTGTAGAGGTAGGCGGAATTCCCGGTGGAGCGGTGGAATGCGTAGATACCGGGAGGAACACCAGTGGCGAAGGCGGCCTACTGGGCACTAACTGACGCTGAGGCTCGAAAGCATGGGTAGCAAACAGGATTAGATACCCT
+
EFG@FFEFGGGGFGGGFGFF8CFGFGGGE@FFGFGGFGEC@FGGGGGCF7?EFFGCFFECGGACFGGF7F@BFEFABFCEFFGGBCFGGE+4@F7FF??FGGCBFGFCC>7FGCGGGFCFGFEEF@7BF,@DE8>C+3,@>@EGG*5C>F*@CFGBCEEFGC8<<CC:<*=CC<BCFF@F9FEG<FFE*0++C?>8:7?5CC>8:C***/25:<8*,=3D2<:.7<C7:2EED@EBD:><7C@,,CFF=DB=,:3,9DD=8GGGGGFFCGFFFGFCBBEAFE:?,6+:CFGFE@++B478FF=+=F=DGGFF7BFCD<<@<6>4+CGGFCFFBEC,8@<FCEFGGCCDGEGGFGGFGGFEFGGEFFEEEEEGGFCC8GGFFBAE,GGCDFEFGFFGGFFEGGFGGGGGGGGCCCC9
@s901 63
TGAGGAATATTGGTCAATGGACGAGAGCCTGACCCAACCAAGTAGAGTGCAGGATGACGGCCCTATGGGTTGTAACCTGCTTTTATAAGGGAATAAAGTGAGTCTCGAGAGACTTTTTGCATGTACCTTATGAATAAGGACCGGCTAATTCAGTGCCAGCAGCCGCGGTAATACGGAATGTCCGGGCGTTATCCGGATTTATTGGGTTTAAAGGGATCGTAGGCCGTAGATTAAGCGTGTTGTGAAATGTAGACGCTCAACGTCTGAACTGCAGCGCTAACTGGTTTCCTTGTGTACGCACAAAGTGGGCGGAATTCGTGGTGTAGCGGTGAAATGCTTAGATATCACGAAGAACTCCGATTGCGAAGGCAGCTCACTGGAGCGCAACTGACGCTGAAGCTCGAAAGTGCGGGTATTGAACAGGATTAGATACCCT
+
CFEFFGG,CE9E?EFCCF@E,;:CFDEGGGDA,6CEF,8,,;;E<,CCEFCEFEG8AE7CFGF@FEEFFC:=,?<,,9,<B<?F95,C?CF,EEFGGE?<F@?5?FF,+B+:=B,CFFGGGFAFFG99?A9FFF,CEF,<ADC+3+8FC,B,3=,F=<FGFGG=ECC7+>C,@DGEC>5,,7@<*>*4=:EFFGGGGG+?C7?:,**=*5<C+81;=(*0((*27C$6D21F>+<)***,9@@=;5,9,D3*338,GFD3<7GE@7,FCGE>DEEC7,BCD=,AA,BB@<C8)CCFGGGGGFCGE?C88,AB887C7FDAFA>B8EC>;E<A??E8FC:=949GGFFDF<?ECF@C,,8CCE@CFFFGE@CC,,<FFC7,GGDFCFFFCE@FCGGE<@FFC7GGFEFCCEGGGGFF9CFAFGFGGGFGGFFC@@A@
@s901 64
TGAGGAATATTGGTCAATGGGCGAGAGCCTGAACCAGCCAAGTAGCGTGCAGGATGACGGCCCTATGGGTTGTAAACTGCTTTTATAAGGGAATAAAGTGGGTCACGTGTGACTTTTTGCATGTACCTTATGAATAAGGACCGGCTAATTCCGTGCCAGCAGCCGCGGTAATACGGAAGGTCCGGGCGTTATCCGGAGTTATTGGGGTTAAAGGGAGCGTCAGCCGGAGATTAAGCGTGTTGTGAAATGTAGACGCTCAACGGCTGCACTGCAGCGCGAACTGGTTTCCTGGAGTACGCACAAAGTGGGCGGAATTCGTGGTGTAGCGGTGAAATGCTTAGATATCACGAAGAACTCCGATTGCGAAGGCAGCTCACTGGAGCGCAACTGACGCTGAAGCTCGAAAGTGCGGGTATCGAACAGGATTAGATACCCT
+
@EFFGGGGGFFFFDFFCFF@FFFGCFGGGGDDFFGGGGFAFFFFGGGGGEFGFC@EGFGGGGG,F,CEFGGD@DFFGGGGC,-CFFGGFGEA?=DEFG,C<?@FF@CEF<DEEFGG,9FGFFEEFGCEF,5EFF;4FEC,F+@C+>>=FGFCFFF7+7D+@33FE+<@::FCEFG*CFCF2?9*>>*=CCC,CF78=*=?2;<,2=*44F<CC9=A*2?7((227>EBGGGGFC=4FC>>(54E5,5,36*@33,EGF<C8:,E7;6,,,+96+++>8++D8B<D8+B1A,?0>EC8C,,@84EB+=:F8C,>8EC>B7E,9C>8@C9E,C4,,,@,GGCDEF:?7@GF?F9ECC:C7B7FBDFFE<A8FGGGGGGGGGC7BEGGGGGCBBGGGGGECEFF@CE<7DEDEFCGGGGEFGEGGGGFCF9F<FBCCCC
@s901 25778
TGAGGAATATTGGTCAACGGGCGAGAGCCTGAACCAGCCAAGTAGCGTGCAGGATGACGGCCCTATGGGTTGTAAACTGCTTTTATAAGGGAATAAAGTGAGAGTCGTGACTCTTTTTGCATGTACCTTATGAATAAGGACCGGCTAATTCCGTGCCAGCAGCCGCGGTAATACGGAAGGTCCGGGCGTTATCCGGATTTCTTGGGTTTAAAGGGAGCGTAGGCCGGAGATTAAGCGTGTTGTGAAATGTAGACGCTCAACGTCTGCACTGCAGCGCGAACTGGTTTCCTTGAGTACGCACAAAGTGGGCGGAATTCGTGGTGTAGCGGTGAAATGCTTAGATATCACGAAGAACTCCGATTGCGAAGGCAGCTCACTGGAGCGCAACTGACGCTGAAGCTCGAAAGTGCGGGTATCGAACAGGATTAGATACCCT
+
CFGGGGGGGGGGGGGDEFCFEGGGGGGGGGGGGGFGGGFGFGGGGGGEGEFGGDGGFFGEFDEGGFFGGGGGGGFGGFGGGF9FGGGFEGGGGEFFGFGGGGGGGGGGGGGGGGGGGGGGCFGGGGGGGGGGFGCFFGGGGGGGGGG8FFGGFFFFGGGGGGGFEDGGGGGED;FGGGGDGGGG@GGGGGG;FGGGGDFF++<:<%<;FGGGGFECEFGGFFGGDGGGGGGCFEGAGDGFFG=E?FGGGGCGGEEFGGDFFGGFGGFGFEC4C7GGFEGE:FDFFF@D8DC9*B>B8D?FF<FGE@E?:,F>D94EC7FFCCFEBF7FGGGGGGGGGGF;EGDGGGFGGFGDFF@>F<FFF,FDEGDGGGGGGGGEGGGGGGGGDFAGGGFEFCGFFECGGDGGGEFEGDGGGGGGGGGFGGFGFDEFEDFCCCCC
@s901 66
TGAGGAATATTGGTCAATGGGCGAGAGCCTGAACCAGCCAAGTAGCGTGCAGGACGACGGCCCTATGGGTTGTAAACTGCTTTTATATGGGGATAAAGTGAGCTACGTGTAGTTTATTGCAGGTACCATATGAATAAGGACCGGCTAATTCCGTGCCAGCAGCCGCGGTAATACGGAAGGTCCGGGCGTTCTCCGGATTTATTGGGTTTAAAGGGAGCGTAGGCCGTCTTATGAGCTTGTTGTGAAATGTCGGGGCTCCACCTGGGCATTGCAGCGCGAACTGGGAGACTTGAGTGCGCAGGAAGGAGGCGGATGTCGTCGTGTAGCGGTGAAAGGCTTAGATATGACGAAGAACTCCGATTGCGAAGGCAGCCTGCTGTAGCGCAACTGACGCTGAAGCTCGAAAGCGTGGGTATCGAACAGGATTAGATACCCT
+
BFGFCFGGGGGGGGGGGGGGFGGGGGGGGGGGGGGGGGGGGGGGGGGDGGGGGGGGDGFGGGGGGCGGGGGGGGGGGGDFFEC9FGGEGFGGGDGG9EDCFFGGEFGCGGGGGGGGGGGGFFGGGGGGGGGGGGGGGGFGGGGGGGDFFGGGGGG7BFFGGGGGGGGGGG7FGGGGGGCEFGGGCE5EF7**5?<EG5<:+;<?7<FEGCFGCCE5;(</(78C#552)A9F#:<<#*GE/FC;C9@B@568F?C?58&@ACFG<C9GGGG?:FDG0@.>40<9C3,,,@=8)B@F6FD9?FDDB+C=GE8B@+>GGFEBBF@6)>6,FCFE99,89FFCF8BA6,,FFFCE<F7ECFFFB77FCACF@FF7D<EFFGGDGGEFCFC,EF@F9EEECGGGGGGGF@EGGFFGEFCGGGF@DEEGGGGGGFC-CCBB
@s901 67
TGAGGAATATTGGTCAATGGGCGAGAGCCTGAACCAGCCAAGTAGCGTGCAGGAAGACGGCCCTATGGGTTGTAAACTGCTTTTATAAGGGGATAAAGTGAGTCTCGTGAGACTTTTTGCATGTACCTTATGAATAAGGACCGGCTAATTCCGTGCCAGCAGCCGCGGTAATACGGAAGGTCCGGGAGTTATCCGGATTTATTGGGTTGAAGGGGCGCGTAGGCCGGAGCTTAAGCGTGTTGTGAAATGTAGAGGCGCAACCTCTGCACTGCAGCGCGAACTGGTCCTCTTGAGTACGCACAACGTGGGCGGAATTCGTGGTGTAGCGGTGAAATGCTTAGATATCACGAAGAACTCCGATTGCGAAGGCAGCTCACGGGAGCGCAACTGACGCTGAAGCTCGAAAGTGCGGGTATCGAACAGGATTAGATACCCT
+
DFFGGGGGGGGFGGGGGGGFGGGGGGEGGFGGGGGGGGFFEGAEFGGGDGGGGGGGGGGGGGG@EFFGGGDFCCFFFGGGFCEGGGDGFGG+@:BDGFFF<FGGGGGFGFGFCC9DFGGDC9@?AFGGFFGCGGGFGGGGGGECDECDFCFGGGGCF9CFFDFGG;3F:CG,@E7FEG@FEGGGGG*4=F@FFECC5:F:7C9FCF.5-=<$?C@#:,2,(4;C)C68;(@1<1@)CFCB@F@C:,=5;?,B*EDE:8,,FFC;;FD,@,@3+:>6+39??3CFD<,:=DCED6=:EE7@8CGEFEGGGGFFGGECCB+=FDB>=GGFAE99<E?8=FBFGGF8GGGFGF?F8GGGDBCEGGFFE9@FGGGGGFDFGD>,GGGGGCEGEF@GFE<CF7GFCGGGGGGGECGFGGGGGGFFFGGGGGGGGF@@CCCC
@s901 68
CGAGGAATATTGGTCAATGGACGAGAGTCTGGACCAGCCAAGTAGCGTGCAGGATGACGGCCCTATGGGTTGTAAACTGCTTTTATAAGGGAATAAAGTGAGTCTCGTGAGACTTTTTGCATGTACCTTATGAATAAGGACCGGCTAATTCCGTGCCAGCAGCCGCGGTAATACGGAAGGTCAGGGCGTTATCCGGATTTATTGGGTTTAAAGGGAGCGTAGGCCGGAGATTAGGCGTGTTGTGAAATGTAGATGCTCAACATCTGCACTGCAGCGCGAACTGTTTTCCTTGAGTACGCACAGAGTGGGCGGAATTCGTGGTGTAGCGGTGAAATGCTTAGATATCACGAAGAACTCCGATTGCGAAGGCAGCTCACGGGAGCGCAACTGACGCTGAAGCTCGAAAGTGCGGGTATCGAACAGGATTAGATACCCT
+
GGFEFFFGCFGGGGGGGGGGFGGGGEGEGGGGGGGGGGFFGGGGGGGGGGGGGGGGGGGGGGGGFFE,=FEGGEFGGGGGGEFFGFGGCFFFGGG9?FEFFFGGGFFCGG:CEDFGDGGCGGGFAFEGGFGF9FCCFA@FGFGGGEEFDFF<EC+>CFFGGGGGCCFGEGGGGGGGGGGG@F,,?CE<FFDFGFEGGGGFF2CF<G<F?GDD/,#=<;GDFCCCBDF>:1/@<(GAEDGE@FCACE96=F30FFCFG>=F@<,7CF8FA6GEGFB7CF=D6BB,@FED@87,)FE:CEC,656,GGGFFCEECFB+8GFFA@C@=C8FEC5A9,GGECC,E;GGGDGFGGFFEGGGGGGGGDGFCFFEA,GFCD@<:,C:DGGFGGGGGGGGGGFEGDGDFGGGFFFCGGGGGGGGEFFCFGGGGGGGGGFBCCCC
@s901 23715
TGAGGAGTATTGGTCAATGGACGAGAGTCTGAACCAGCCAAGTAGCGTGAAGGATGAAGGTCCTACGGATTGTAAACTTCTTTTATAAGGGAATAAAACCTCCCACGTGTGGGAGCTTGTATGTACCTTATGAATAAGCATCGGCTAACTCCGTGCCAGCAGCCGCGGTAATACGGAGGATGCGAGCGTTATCCGGATTCATTGGGTTTAAAGGGTGCGTAGGTGGCTTCTTAAGTCAGCGGTGAAAGCCCGTGGCTCAACCATGGGACTGCCGTTGAAACTGGGAAGCTTGAGTACGTACGGGGCAGGCGGAATGCGTGGTGTAGCGGTGAAATGCATAGATATCACGCAGAACCCCGATCGCGAAGGCAGCCTGCCAGGCCGTGACTGACACTGATGCACGAAAGCGTGGGTATCGAACAGGATTAGATACCCT
+
FGGGGGGGGGGGGGGGGGGGGGGGGGGGGGFGGGGGGGGGFGGGGGGBFGGGGGGGGGGGGGGGGGGEEGFFGFFGGGGGGFGGGGGGGGGGGGGGGGGDAFGGGGGGGGGGGCEGGGGGGGGGGGGGGGGGGGGGGGFFFFEGECFGGFGDFGEGGGGGGCCGGGGGGGCACGGGGGGGFGGGCBCGGGGGGFGGGG,CFG.GFG@:<GGGFGG5E5FD?@GGGG9;EGGGFECAECEGGGFFE?:BCFGGFGGFGCF68@C?FGDC:8EEGGFGCGGD8CDGG9>=>F,C3B9=GDGEGGFGGGFFEEE9C@>8GFECGFEEBBCGGGGFFGFFGGFFGD9FCCGGGGGDGEGEGGGCEEFBFGGGGGFFCGGGFGGGGGGGGGGGGGGGFGGFF8GGGGGFC@GGGGGGGGGGGGFGGGGGGGGGGGGCCCCC
@s901 70
TGAGGAATATTGGTCAATGGGCGAGAGCCTGAACCAGCCAAGTAGCGTGCAGGATGACGGCCCTATGGGTTGTAAACTGCTTTTATAAGGGAATAAAGTGAGTCTCGTGAGACTTTTTGCACGTACCTTATGAATAAGGACCGGCTAATTCCGTGCCAGCAGCCGCGGTAATCCGGAAGGTCCGGGCGTTATCCGGATTTATTGGGTTTAAAGGGAGCGTAGGCCGGAGATTAAGCGTGTTGTGCAATGTAGATGATCAACATCTGCACTGCAGCGCGAACTGGTTGCCTTGAGTACGCACAAAGTGGGCGGAATTCGTGGTGTCGCGGTGAAGTGCTTAGATATCACGAAGAACTCCGATTGCGAAGGCAGCTCACTGGAGCGCAACTGACGCTGAAGCTCGAAAGTGCGGGTATCGAACAGGATTAGATACCCT
+
CFGGGGGGGGGGGGGGGGGGFGGGGGGGGGGGFFEFGGGGGGGGFGCFFGGGGGGGGGGGC@FGGFDFGGGGEGGGDGGGGGGGGGGGGGGGG8E<FAFEFGGGGGGGFGGGGGGGGGGGGGFFFFGGGDFEFFGGGCGCFDFGGEGGFAFGGGCCFFGGCFFB7@FFGGGG,,:>:FCC2,,=BFC@<:C8BFFGG7:,;CCGGGG7<C@CGF*):1:703;F?:*)F>F<6AC2?FEE;FC<.CF4?9,<@3:$':FFGFEDF9ECFEFFA5CF=@D=6/3FF=+<@A,A)36CEFDB8C=AB+7CFD?@+FGEE?8B>@@+)F>>9;=,A,,=,?F9?8GEF7FFFGGF=FCFCDFFGGGGGGEDFFCGGFE<GFEGGFGGFGFC@E@GFFCA@GGGEFFGDCCFDGGGGGGCEGGFGGGGGGGGGGGCCCCC
@s901 71
TGAGGAATATTGGTCAATGGGCGAGAGCCTGAACCAGCCAAGTAGCGTGCAGGATGACGGCCCTATGGGTTGTAAACTGCTTTTATAAGGGAATAAAGTGAGCTACGTGTAGCTTTTTGCATGTACCTTATGAATAAGGACCGGATAATTCCGTGCCAGCAGCCGCGGTAATACGGAAGGTTCGGGCGTTATCAGGATTTATTGGGTTTAAAGGGAGCGTAGGCCGGAGATTAAGCGGGTTGTGAAATGTAGATGCTCAACATCTGCACTGCAGCGCGAACTGGTTTCCTTGAGTACGCACAAAGTGGGCGGAATTCGTGGTGTAGCGGTGAAATGCTTAGATATCACGAAGAACTCCGATTGCGAAGGCAGCTCACGGGAGCGCAACTGACGCTGAAGCTCGAAAGTGCGGGTATCGAACAGGATTAGATACCCT
+
AFFGGGCGGGGGGGGGEGGFFGGGGGGGGFGGGGGGGGGD@FGGGGGFFGGGGEGGFFFGGGEGGGGGGGGGGGGGGGGGGFGGGCGG?EFFD<BFFFFFEEFGGGGFGGGGDG9FECFFFGGGGFFFF9FF<E@=<EFCG+@C++@FGGGGGBC@FGF+@FCFC><>CEGFFGFE:@:FGFG@FEGGGDEGF,22+3<22:CCFBFGEG9EGFCF81F;15C=60C:B>21CCF:C&CE9?5',@<F=B;CA:C>9CG@-EGGFCD<6EE9<>EB6@2D;9B:,<,,@,CA0C>CGE8<GGGCECCFCDB,?CDGDF8B9,@+8@,E@EC,FEADF?B,9,FCFFGGFGFCCGGFCFGGGGGDCF@GGFGGGGGGGGGGGGGGFGFGGFFGFEFF@FEF8EGGECC@C@,GGFGGGFCFFGGGGGFFGGFCCCCC
@s901 25070
TGGGGAATATTGGTCAATGGGCGAGAGCCTGAACCAGCCAAGTAGCGTGCAGGATGAAGGCCCTATGGGTTGTAAACTGCTTTTATAAGGGAATAAAGTGAGAGTCGTGACTCTTTTTGCATGTACCTTATGAATAAGGACCGGCTAATTCCGTGCCAGCCGCCGCGGTCATACGGAAGGTCCGGGCGTTATCCGGATTTATTGGGTTTAACGGGGGCGTAGGCCGGACATTAAGTGTGTTGTGAAAGGTAGCCGCTCAACGTCTGCACTGCAGTGCGAACTGGTTTCCTTGAGTACGCACAAAGGGGGCGGAATTCGTGGTGTAGCGGTGAAATGCTTAGATATCCCGAAGAACTCCGATTGCGAAGGCAGCTCACTGGAGCGCAACTGACGCTGAAGCTCGAAAGTGCGGGTATCGAACAGGATTAGATACCCT
+
GGFGFEGGGGGGGCFFGFGCCGGGGGC<FEGGGGGGFFFFFGCFEFG:FCDFGGFFF,CFFGEGGF<FGGCEGGGG,CFFFEFGGFGGCFCFE,FEE9<EEE<E?E7+4EC9FFGFGCFGAFCGGGGFGGCGG,,,8,C<,A>FCEEGGFGGF<7@C,33+58CFECEC*>AFGGGGG:C:C@CC@5FC:<=EG7:/=FC<C,<FEEGE?C+2?*)/):),1*<7CG)$<FF7=C.@-<::F:B@C;)7>45*>A8CFGCF@C<9C?FF@:++@+C3@,@8GFEF<D<,DGEFC=CE?<E9,F@@+EC@=@4+=C7E<+BEFBC>C@,<F<9FFFGGFFFGGE@@+,GGGFF=F78B,E,F@@B,<9GGFFDDEFEFF:7=+@,,FGGFC@C,?DFC7GF@EFE8C@+@+GFEFEGCECFFGGGGGCFE@DA6-BC
@s901 73
TGAGGAATATTGGTCAATGGGCGAGAGCCTGAACCAGCCAAGTAGCGTGCAGGAAGACGGCCCTATGGGTTGTAAACTGCTTTTATAAGGGAATAAAGTGAGTCTCGTGAGACTTTTTGCATGTACCTTATGAATAAGGACCGGCTAATTCCGTGCCAGCAGCCGCGGTAATACGGAAGGTCCGGGCGTTATACGGATTTATTGGGTTTAAAGGGAGCGGAGGACGGAGATTAAGCGTGTTGTGAAATGTAGAGGCTCAACCTCTGCACTGCAGCGCGAACTGGTCTTCTTGAGTACGCACAACGTGGGCGTAATTCGTGGTGTAGCGGGGAAATGCTTAGATATCACGAAGAACTCCGATTGCGAAGGCAGCTCACGGGAGCGCAACTGACGCTGAAGCTCGAAAGTGCGGGTATCGAACAGGATTAGATACCCT
+
5EFCFFGGGGGGGGGGGGCFFFGGGGEGGFDFFGFECFGGGGGGGFCGEGGGGGGGCFEGFEGFEGGGFFF@FFFFFFGGA,-,ADFDFCF,AFFFF,CFDGGDGGGGGGGGG99,@FFFGGAFDFF9FEFGGGCFF9,C:?FFG7B,CD?DC=FGGGGGECDFCCF:F7BDFFGGGDCCEF:**>5FEEGG,@FGEEF,@7,,,C:**5799<F4:+<.65;$>CE2?5C,<C:84?<C8@4C?@9)F=ADCDFDC4#@C@:#<:B:>68*+>+CC@2==8BDD:<9FA8A5+68+,+=CF@FCCF=EDC,BFEGGFGDECCG=C4=,AGGGEGFFFA39,FGFFCGFE9E8F>GGCGFFF@7GFDFE<@8GFFFGCFGGGEGEF@EGFDGGGFEFFCGFEGGDGF@DGGGGGGFGFFEFGFE@,GGGFE8CC@B
@s901 74
TGAGGAATATTGGTCAATGGGCGAGAGCCTGAACCAGCCAAGTAGCGTGCAGGATGACGGCCCTATGGGTTGTAAACTGCTTTTATAGGGGAATAAAGTGAGCCACGTGTGGTTTTTTGCATGTACCCTATGAATAAGGACCGGCTAATTCCGTGCCAGCAGCCGCGGTAATACGGAAGGTCCGGGCGTTATCCGGATTTATTGGGTTTAAAGGGAGCGTAGGCCGGAGATTAAGCGTGTTGTGAAATGTAGACGCTCAACGTCTGCACTGCAGCGCGAACTGGTTTCCTTGAGTACGCACAAAGTGGGCGGAATTCGTGGTGTAGCGGTGAAATGCGTAGATATCACGAAGAACTCCGATTGCGAAGGCAGCTCACTGGAGCGCAACTGACGCTGAAGCTCGAAAGTGCGGGTATCGAACAGGATTAGATACCCT
+
CFGGGGGGGGGGDGGGGGGGFFEFEFGGGGGGGGGGGGGGGGGGGGGFEGGGGEGGFGGFGGGGGGFG8FGGGGGGGGGGGGGGGGGGFDEE7FFGGGGCFGGGFGGFEFF@BFFGCEEGFFDFE9FG?=,CDFGCCFG=DFGGDCCGGG<FGDFGGAFFFGGGEEGGGCEF,?8>F@:<?9CG@<*<FBCFGGFE=CED@F#F?A7*;:979<E>EFC7>0C*9%CFEEFFEDGBFCFD0FBGE=B?FF<F>@:4=DD*;;A9AC,FC:@?@==7CC:+FE<GFFEFD>FE=8=B4,EE8DGGGGGGECF>BDEB><=E=966)@@>CE?,CCGGD9FGGFC,8GFGFFF?8F=C@FGGGDGGFE<FFFFGGFGGDFEGGGFE<9DGGFCGFFFFFEGFGCGGGGEGGEEFGFFGGGGFGGDGGFFCFGF9CCCC
@s901 23185
TGAGGAATATTGGTCAATGGGCGAGAGCCTGAACCAGCCAAGTAGCGTGCAGGATGACGGCCCTATGGGTTGTAAACTGCTTTTATAAGGGAATAAAGTGAGAGTCGTGACTCTTTTTGCATGTACCTTATGAATAAGGACCGGCTAATTCCGTGCCAGCAGCCGCGGTAATACGGAAGGTCCGGGCGTTATCCGGAGTTATTGGGTTTAAAGGGAGCGTAGGCCGGAGATTAAGCGTGTTGTGAAATGTAGACGCTCAACGTCTGCACTGCAGCGCGAACTGGTTTCCTTGAGTACGCACAAAGTGGGCGGAATTCGTGGTGTAGCGGTGAAATGCTTAGATAGCACGAAGAACTCCGATTGCGAAGGCAGCTCACTGGAGCGCAACTGACGCTGAAGCTCGAAAGTGCGGGTATCGAACAGGATTAGATACCCT
+
EFEFFGGFFGGGGGGGGGGGGGGGGGGGGFFGGGGGGGGGGGCFFGFFFGGGGGGGGGGGGGGCGFGGGGGGGGGGGGGGGG9CGGGGGFDFGGGGGGGFGGGGGGGG7FFF9FFGGECEFGGEGGCCFGFGGGFFGFGGGGGGGGGGGFGGGGGGD<>FGDGGGGGGGG@@GGCEDCGGCFGE<GGGGFG:;CFF=&CFCF-FGGGCE<?CF3CFGFGGE>EGFGE3;CCCGGD9E,:CFD:8:FFFFD>F<(*>FCGGC86F8GF@>97C9EEF:E9=C8GGGFF<GFF?8F@?ECFFE?,<++GFEFGE>E=7EFA=FF@7>GGGFEE<BC,=GFGFFFCFBFDFGGFEEB+7GFA7GFBAFFFFF8EGGGFEGFEGGGGGGGGGGEGGGGGFGEGFGGGGGGGGGGGGGGGGGFFAAGGGGGGGGGECCCCC
@s901 76
TGGGGAATATTGCACAATGGGGGAAACCCTGATGCAGCGACGCCGCGTGGAGGAAGAAGGTCTTCGGATTGTAAACTCCTGTTGTTGAGGAAGATAATGACGGTACTCAACAAGGAAGTGACGGCTAACTACGTGCCAGCCGCCGCGGTAAAACGTAGGTCACAAGCGTTGTCCGGAATTACTGGGTGTAAAGGGAGCGCAGGCGGGAAGACAAGTTGGAAGTGAAATCCATGGGCGCAACCCATGAACTGCTTCCAAAACTGTTTTTCTTGAGTGGTGCAGAGGTAGGCGGAATTCCCAGTGTAGCGGTGGAATGCGTAGATATCGGGAGGAACACCAGTGGCGAAGGCGGCCTACTGGGCACCAACTGACGCTGAGGCTCGAAAGTGTGGGTAGCAAACAGGATTAGATACCCT
+
FEGFEFGGGGGGGGGGGGGGGGGGGGGGGGGGGGGGGGDEGGGGGGGFGCCGGGGGFGGGFCFDGGG7FFGGGFGFCGGGEFFFGDGGGGGGGG,BFGGGGGGGGGGGGGGFGGGGFFGG9FGG7CF@8DGGG@FEGGGGGDEFCGEFC7<FGFGGGGGFF::FCGGGF7<?9<EFEFGGDEF?AFFGFC9CFG@*:ECC2?EC:EG48E?/CF??;GFC9D,1,FE4@#9BF;BC'@@FFCD32=,B=FD+D=6GFD=FGGGF@FGFFFGF<F8.GCC=FE,GFCC:FED=@D8GFE9,GGGGBGGGFFEE=@C88C9FGGEGECDGGFGGEEGGFGGEGDGFEGGGGGGGGFGFFFA;9FEFFGFGGECGGGGGGGEADGGGGGGECGGFF9GFFFFGGGGGGF<GFCGCCCCC
@s901 77
TGAGGAATATTGGTCAATGGGCGAGAGCCTGAACCAGCCAAGTAGCGTGCAGGGTGACGGCCCTATGGGTTGTAAACTGCTTTTATAAGGGAATAAAGTGAGTCTCGTGAGACTTTTTGCATGTACCTTATGAATAAGGCCCGGCTAATTCCGTGCCAGCAGCCGCGGTAATACGGAAGGTCCGGGCGTTATCCGGAGTTATTGGGTTTAAAGGGAGCGTAGGCCGGAGGTTAAGCGTGTTGTGAAATGTAGATGCTCAACATCTGCACTGCAACGCGAACTGGTTTCCTTGAGTACGCACAAAGTGGGCGGAATTCGTGGTGTAGCGGTGAAATGCTTAGATATCACGAAGAACTCCGATTGCGAAGGCAGCTCACTGGAGCGCAACTGACGCTGAAGCTCGAAAGTGCGGGTATCGAACAGGATTAGATACCCT
+
EFGGGEFGGCFGGGGGGFFFGGGGGGGGGFGGGGGGGGFGGGGGGGECBGCFFEGGGGGGGGGGGGGGGGGFFGGFGGGGGGGDFGGFFDF@FGGGGGGGGGGG9FGGGGCCEFFGGGGFGG<FGGGGGGEGFGGGGG9,B@CFE8=FFGGGGDFDGAFG<<<FC6FF@*@CACGGDEGGFF9FFDEGFG88EGGGC*=#;C<C?74:1?2CF?EFD0C=:0/9>;25$#;>3<7@E@EEGGFECACE@5<:>;D6:>FC,FGEEEFFC7@5C@E=8C9DGGFDF8FF@@AGDE?4=9GFFF=BF6FCCGDGGGGGEGGGGFE@)ECEFGF@C,DB;FF=?,C48EFGGGFGEB>GEFDGGGGGF,GGGGFFGGGGFFCCC7GGGGFGDGFGGDFGFBC8F7FFE@C@GGGGGFFGGGGFGGGGGGFFGGFACB@C
@s901 78
TGAGGAATATTGGTCAATGGGCGGAAGCCTGAACCAGCCAAGTAGCGTGCAGGATGACGGCCCTATGGGTTGTAAACTGCTTTTATGCGGGGATAAAGTGGGCCACGCGTGGTCTTTTGCAGGTACCGCATGAATAAGGACCGGCTAATTCCGTGCCAGCAGCCGCGGTAATACGGAAGGTCCGGGCGTTATCCGGATTTATTGGGTTTAAAGGGAGCGCAGGCCGCCGGGCAAGCGTGTTGTGAAATGCAGTCGCTCAACGTCTGCACTGCAGCGCGAACTGCCCAGCTTGAGTGCGCGCAACGTTGGCGGAATTCGCCGTGTAGCGGTGAAATGCTTAGATATGGCGAAGAACTCCGATTGCGAAGGCAGCTGACGGGCGCGTAACTGACGCTCATGCTCGAAAGTGCGGGTATCGAACAGGATTAGATACCCT
+
FGGGGGGGGGGGGGGCCEE@FGEGGGGGGGGGGGGGGGGGGGGGGGGGGGGGGGGGGGGGGGGGGGGGGGGGEFCEFFGGGGGGGGGGGGGGCBFFFGGGGFGGGGGGGGGGGGGFEFGGGGGGGGGGGGGGGGGGGGGGGGGGGGEGGGGGG@EGGGG7FFFFB=CFGE>EFFGGEGGGGGGGEGGGGD5:CGC>GE5E*:3;<9>586<+-A8);(1044ECD>988CEECEG3<*;;GGDFFAFFFFFG@CC;=,C#:7?99B.?3FFB:@GGGD?376EEGCFGGGGGFGCFEEEGGGFCD=7DGGGD@8=GGGGGGFEEFEGGFF@BAECFFFFDE,FCDGGFFFBADGGGGGFGGGGGGGGGGFGGGFC@FEGGGGGGGGGECGEGGGGGGGGGGGGFFGGGGGGGGGGGGGGFFGGGGGGGGGGCCCCC
@s901 79
TGAGGAATATTGGTCAATGGGCGAGAGCCTGAACCAGCCAAGTAGCGTGCAGGATGACGGCCCTATGGGTTGTAAACTGCTTTTATAAGGGAATAAAGTGAGAGTCGTGACTCTTTTTGCATGTACCTTATGAATAAGGACCGGCTAATTCCGTGCCAGCAGCCGCGGTAATACGGAAGGTCCGGGCGTTATCCGGATTTATTGGGTTTAAAGGGAGCGTAGGCCGTCTGTTAAGCGCGTTGTGAAATGTCGGGGCTCAACCTGGGCATTGCAGCGCGAACTGGCAGACTTGAGTGTACAGGAAGTAGGCGGAATGCGTCGTGTAGCGGTGAAATGCTTAGATATGACGAAGAACTCCGATTGCGAAGGCAGCCTGCTGTAGTGCAACTGACGCTGAAGCTCGAAAGCGTGGGTATCGAACAGGATTAGATACCCT
+
EFGGGGFGGFGGGGGFEGDFEFG@EGGGGGGGGGGGGGGGGGEGEFGGGGGCFFGGGGGGFFGGFCFCCFGGGGGGGFGGGGGGGGGGFGGFFGGGGGGGGGGGGGDFE8FGGGGGGGGGGGGGGGGGGGFGCGFGFDFFGFECCGG<FFFGGGGGGGFGBCDGE>FEGDGG;ABC7CEGGG,*5=CFGEEGGGGEEGGGFC<7F:F;G?,CCF?A,34DD>>=CF4CCC;G9CE.>>@EEG=E:14**1GECFE?<>D#><,9CF8<D8BACFGGGGFFCFCFDDCF?A,8*ED<AFGF8FGGGECEFBDCEC@8B@CCBF@88GE@E@FC<5CB=GGCFA9E<:EGGGGFEC7FCGGGGEDFFFEFGGGFDCFECFFGGGGGGGGECDGGGCECEDFEEFGFGGGGGGGGGGGFGGGFGFAGFFFGGGGCCCCC
@s901 80
TGAGGAATATTGGTCAATGGGCGAGAGCCTGAACCAGCCAAGTAGCGTGCAGGATGACGGCCCTATGGGTTGTAAACTGCTTTTATAAGGGAATAAAGTTTGAGTCGTGACTCATTTTGCGTGTACCTTATGAATAAGGACCGGCTAATTCCGTGCCAGCAGCCGCGGTAATACGGAAGGTCCGGGCGTTATCCGGATTTATTGGGTTTAACGGGAGCGTAGGCCGCAGGTTAAGCGTGTTGTGAAATATAGGGGCTCAACCTCTGCACTGCAGCGCGAACTGGCTTGCTTGAGTACGCACAACGTGGGCGGAATTCGTGGTGTAGCGGTGAAATGCTTAGATATCACGAAGAACTCAGATTGCGAAGGCAGCTCACGGGAGCGCAACTGACGCTGAAGCTCGAAAGTGCGGGTATCGAACAGGATTAGATACCCT
+
<FFFFCEFGGGGGGGGGGEDEFEGGGGGGGFDGGGGGGGCFGGGGGGGGGGGGGFGFGEFGGCFFCEGGGGGGG<EFGGGGGGGGGGGFFFFGGGGAF<EGGGGGGGGGGGGGGCAAFGGGGGGGGGGGGGGGGGGGGFGGCCGGDGGGFAFGBFGFFGD<FGGGGCGE7FCFCFGGEFCFGGGGGE<<@C7C>BB*:7F:8<<FF:C<8C#/$18:?F;;DCCB6CCEEFGC<FAGGGF;F:E<@7=@42GFFE=5,>:C=GGGD>C:CC?EGE9CEC:GFFGCFF,CEDC)>+CGFCFFE@=FGGCC?FFD>>4BF8BABCC=CCGFEFGGFGFGFCFCDA:FGEFF9GGGFFGFEFGGGGGGGGGGGGGGGGGGGDGGGGFCGFGGFBFGFEBFEFGGGFGGGGGGGGGGGGGGGGGGGGGGFFAFGGCCCCC
@s901 23193
TGAGGAATATTGGTCAATGGACGAGAGTATGAACCAGACAAGTAGCGTGAAGGATGAAGGTCCTACGGATTGTAAACTTCTTTTATAAGGGAATAAAACCTCCCACGTGTGGGAGCTTGTATGTACCTTATGAATAAGCATCGGCTAACCCCGTGCCAGCAGCCGCGGTAATACGGAGGATGCGAGCGTTATACGGATTTATTGGGTTTAAAGGGAGCGCAGACGGGTCGTTAAGTCAGCTTTGAAAGTTTGGGGCTCAACCTTAACATTTCAGTGGATACTGGCGGTGTTGAGTGCTGTTGAGGTGTGCGGTGTTCGTGGTGTAGCGGTGAATGGCTTAGATATCACGAAGAACTCCGATTGCGAAGGCAGCACACTAAGCCGTAACTGACGTTCATGCTCGAAAGTGTGGGTATCAAACAGGATTAGATACCCT
+
EFGFG?@EGGFGGAFGEFCF9@@FGDGG9CE9FGFFG,C@FFEFGG+8BFGGCAFE,C,E@ECCEC:@EGC@FF9FGFGGGGGGGGGGFFGFG8FCGGDG8EC7EGDFFFFCCECF8FFGGGGGGGEAFEGAGFFCFGGGFC777FFGF8DGGGGDGFFGGFGGCCF@F7FFGF77**5@ACF7:>EEF7C8,,<<EEBA?<C9<CFF-24:$<0CGFFC7;8*<*C9EE<CF::6A<?3/#&?,>AGGEE@FFC5D7F@9B8;<8%:CC#9@>4-+2==8#B:>84,,8,8+,,?>,@F@9=B,+:=B@+9++C===7ECE>4*+C:,C6,:,4,GFFAF;EB?F:C69,C@@EEBFFCFBCFE9GFCEEF@<,<GFFC@7GGEAAGFD6FGGFC,FGECB,,,CGGGGFGGFC6,F@C5EEC,<GGFCGCC@CC
@s901 82
TGGGGGATATTGCACAATGGAGGAAACTCTGATGCAGCGACGCCGCGTGAGTGAAGAAGTATTTCGGTATGTAAAGCTCTATCAGCAGGGAAGAAAATGACGGTACCTGACTAAGAAGCCCCGGCTAACTACGTGCCAGCAGCCGCGGTAATACGTAGGGGGCAAGCGTTATCCGGATTTACTGGGTGTAAAGGGAGCGTAGACGGCGATGCAAGTCTGAAGTGAAATACCCGGGCTCAACCGGGGAACTGCTTTGGAAACTGTATGGCTAGAGTGCTGGAGAGGTAAGCGGAATTCCTAGTGTAGCGGTGAAATGCGTAGATATTAGGAAGAACACCAGTGGCGAAGGCGGCTTACTGGACAGTAACCGACGTTCAGGCTCGAAAGCGTGGGGAGCAAACAGGATTAGATACCCT
+
DFGGGGGGGFFFGGGGFGGGGGGGGGGGGGGGGGGGGGDGGGGGGGG@FEGFFEFGFGFFGGD<FFFFDGG<FFGGGGGGGGFFFDGGGGFFGGGGGGGDGGCFFGGGGFGEFGCFGGGFGGGGGGGG?CGGC>FGGG7FGCBFGGGGC*<;@DF<<>FGGG;C;?<=1.*;9B=FE<F<CC$FFG,<0899>F-5C>GEG::@8?4C9FCCFF?=9FFGFFCFFBCCECAGGFFGFGFC:C$GGGGFG>D:6@93DCD+7=CGDCFFA3AA5F(GGGDE=F;EE=CCFDAGGGFE=,@,E:6+AFEEFCFF@@,C?GGGF=AACGGFGGGGEGFEBFGGFDEBECEEGCGGGGGGGFFCGGGGGGFCBFCGGDGGGGGGGGGGFCGGGGGGFGGGGGFGGGFGGFGGGGGCCCCC
@s901 83
TGAGGAATATTGGTCAATGGGCGAGAGCCTGAACCAGCCAAGTAGCGTGAGGGATGACTGCCCTATGGGTTGTAAACCTCTTTTGTTTGGGAATAAAGTGCGGGACGTGTCCCGCATTGCATGTACCTTATGAATAAGGACCGGCTAATTCCGTGCCAGCAGCCGCGGTAATACGGAAGGTCCGGGCGTCATCCGGATTTATTGGGGTTAAAGGGAGCGTAGGCCGGAGATTAAGCGTGTTGTGAAATGTAGACGCTCAACGTCTGCCCTGCAGCGCGAACCGGTTTCCGTGAGGACGCACAAAGGTGGCGGAGTGCGTGGTGTAGCGGTGAAATGCTTAGATATCACGAAGAACTCCGATTGCGAAGGCAGCTCACTGGAGCGCAACTGACGCTGAAGCTCGAAAGTGCGGGTATCGAACAGGATTAGATACCCT
+
FGGGGGGGGGGGGGGGGGGGGGGGGGGGGFFGGGFGGGGGGGAFDGGGGGFGGG?7FGGFGGGGGDCFFFEEGGGFGDFGGGE9FFGGGGGGFGGGGGGECGEGGGGGGFFGABFGGGGGGGCFGGGFGGGGGGF9FFCDGFFGGEEGFEFGG<BFG,@@,@AECEFFEEG<<>@FF<<BCFBCGEGGC**25::CG5CC::7AEF*:8C9CFFDFC>G7/9EFFFG#GFEFCC:5C7@?';7EGFECF?:61+?//39@C:;58E9'CCE#FC:E971::EFGGEF@@,?F=C6CEECAFECAA4+GGEE@4+8=@+CFACEE=F>GF@E9CF9B;C9FF@,=8GFDGFFE6B+77GGGGGGGF@9GFE9GFCGEEDEFGGGFAEFGGEGGGGGGGEGGFGFFFGGGFGGGGGGGGGGFFFFECFFDGGGCCCCC
@s901 84
TGAGGAATATTGGTCAATGGGCGCGAGCCTGAACCAGCCAAGTAGCGTGCAGGAAGACGGCCCTATGGGTCGTAAACTGCTTTTATAAGGGAATAAAGTGAAAGTCGTGACTCTTTTTGCATGTAACTTATGAATAAGGACCGGCTAATTCCGTGCCAGCAGCCGCGGTAATACGGAGGGTCCGGGCGTTATCCGGATTTATGGGGTTTAAAGGGAGCGTAGGCCGGAGGTTAAGCGTGTTGTGAAAGTTAGAGGCTCAGCGTCTGCACGGCAGCGCGAACTGGTTTTCTTGAGTACGCACGAGGTGGGCGGAATTCGTGGTGTAGCGGTGAAAGGCTTAGATATCACGAAGAACTCCGATTGCGAAGGCAGCTCACTGGAGCGCAACTGACGCTGATGCTCGAAAGTGCGGGTATCGAACAGGATTAGATACCCT
+
FGGFGGGGGGGAGGGGGGGGGGG++@FGGCFFGGGGGGGCFFGGGGDFE@FGGGFGG<CFGEGGGGGGGG,@FFDDFG9FGEGGGGG,<,BBFGGFCFGG<,9B5,BF+,9,55EEGGG9FCEFG,8<CFGGGGGGGFGGCGGGGDDF,FGAFFFGGGGGGGGGGGEEGEEG;FFGG*C:FCGG*=CFGE:BFCFE557FFE#GFFC;57FE7<C>E1?>?;CC*8C+/,F<=CC9E<FCFGFGGC=+#>=>1#?>EC@#2#:,.(8@2#F<+C+:9*+-2GEF=<8,DA,GDF8F=8,4+,@+EEGGF?E=C@+DEF==F,EE=F@FAEE,F<,D@-?FEGFEFFFD<9FFC87C,FGGFEEDFCFGGGGGGFF@9,=B>:7GFGECGEFCCGFEA+GGECEFCGGECCGGEFAGGFGGGGGGGEGCGFGCCCCC
@s901 85
TGAGGAATATTGGTCAATGGGCGAGAGCCTGAACCAGCCAAGTAGCGTGCAGGAAGACGGCCCTATGGGTTGTAAACTGCTTTTATATGGGGATAAAGTGAGTTACGTGTAGTTTATTGCAGGTACCATATGAATAAGGACCGGCTAATTCCGTGCCAGCAGCCGCGGTAATACGGAAGGTCCAGGCGTTATCCGGATTTATTGGGTTTAAAGGGAGCGTAGGCCGCCCCTTAAGCGTGTTGTGAAATGCCGCGGCTCAACCGTGGCACTGCAGCGCGAACTGGGGGGTGTGAGTGCACGCAACGCAGGCGGAATTCGCGGTGTAGCGGTGAAATGCTTAGAGATCACGAAGAACCCCGATTGCGAAGGCAGCTCACTGGGGCGCAACTGACGCTGAAGCTCGAAAGCGCGGGCATCGAACAGGATTAGATACCCT
+
DFGCGGGGGGFGGGGFFGGEFAFGCFGGGGGGGGGGGGGGGGGGGGGGGGGGFGCFGGEEGGGGGGGGGGGGGGGGGGGGGGGGGGGGGGFEGGGGFFFDGGGGGFGFFGGGDG9FGFFGGGGCFGGGGCFAEFAFGGGGGC+:BEGGGFGGGGFGGGGGGFGGGGGGFGCFGGGGGGCCGF9:FFGGGDGGG,<C==:FGGG9F@C7@<<EGGGFG0<>@;E>):*55EFF8FE8:7:?:?<:+<AF/9:5C8EFC=>CGG?CFD5*2>23#:**>D?7>5C@F@@@,,GGBGEC+8GGEB>FFGFDGGE@D>GECGGFFFECA=8FCGGFFCE=;EE6B=,EEGGGGGFFFFCCCEE@C7FFFGFGGGGGGGGFEFEGGEF9AGFFGF:DGGGGGEF@@GGGGGGGGGGFGFGGFF@FGGGGGGGGFGGCCCCC
@s901 27054
TGAGGAATATTGGTCAATGGGCGAGAGCCTGAACCAGCCAAGTAGCGTGAAGGATGAAGGTCCTACGGATTGTAAACTTCTTTTATACGGGAATAAAGTATCCTACGTGTAGGATTTTGTATGTACCGTATGAATAAGCATCGGCTAACTCCGTGCCAGCAGCCGCGGTAATACGGAAGGTCCGGGCGTTATCCGGATTTATTGGGTTTAAAGGGAGCGCAGGCCGTGGGTTAAGCGTGTCGTGAAATTCCGTCGCTCAACGGCGGACGTGCGGCGCGAACTGGTCCACGTGAGTACGCGGGACGTTGGCGGAATTCGTGGTGTAGCGGTGAAATGCTTAGATATCACGAAGAACTCCGATTGCGAAGGCAGCTGACGGTAGCGCAACTGACGCTGAGGCTCGAAAGTGCGGGTATCGAACAGGATTAGATACCCT
+
EFGGGGGGGGGGGGGGGGGGGGEGEEGGGGGGGGCGGGGGGGGGGGGGGGGGGGGGGGGGFFFFFGGGGGD<FFEFGGGGGGGGGGAFFEGGGGGGGGGGGGGGGGGGFGGGGG<FGGGFGGFGFA97A=FFFGDF9FFFFEGEGGFGGFGGGGGGGGG+=<<FBEFGGD+:F,@FFC@FGCFED5GDGGDCBFGC:@FGGCFFCE:=FGCFGGGAE8FFB>EDGGGGFEG*DGGEGGFEFCFGFAECCFEFGCGGGGECFEEGGFDGGGGECGFEECCCGFGGGGFB,<GGFGGGGGGFCF?GGEGGGEC,+GEGDGGGGFGGBGCGGGGFGFAFFAGFFEFDCCGGGGGGGGGGDGGGDGGCGFAFGGFGGGGFGGGGEGGGFGGGGFFEGFGF<GGFGGGGGGGGGEGGGGGGCGFECGGGGGGGGGF<CCCC
@s901 27154
TGGGGAATTTTGGACAATGGGGCAACCCTGATCCAGCCATGCCGCGTGCAGGATGAAGGCCTTCGGGTTGTAAACTGCTTTTGTCAGGGACGAAAAGGATCGTGATAATACCATGGTCTGCTGACGGTACCTGAAGAATAAGCACCGGCTAACTACGTGCCAGCAGCCGCGGTAATACGTAGGGTGTAAGCGTTAATCGGAATTAATGGGCGTAAAGCGTGCGCAGGCGGTTCTGTAAGGCAGATGTGAAATCCCCGGGCTCAACCTGGGAATTGCATTTGTGACTGAAGGACTAGAGTTCATCAGAGGGGGGTGGAATTCCAAGTGTAGCAGTGAAATGCGTAGATATTTGGAAGAACACCAATGGCGAAGGCAGCCCCCTGGGATGCGACTGACGCTCATGCACGAAAGCGTGGGGAGCAAACAGGATTAGATACCCT
+
DEFGGGGG<FFGGGGGGGGFGGGGGGGGGGGGGGGGGGGF<,CFE@:FFDEGGGGGGAFGGCAFCFF8CFEFGGGFF<<EFCEFFGGGGFGGGGGGGGFDGGGGGGG9FGGGFGGFEFAEF<C9FGG:FEGGGBEC,AFFGAEDDECFGGGGGGGCFFGCCFGECGGFGGGDE*>,@F*3,6=7:<=8<,?EBECGF75F:DFG9,<,?FCEE@?77427?;*)*5C:ED?C:,?.9EDC:-:@GGDE<:>FE7C7CEE></:96EEGFC@:,EF@F<FFD,BEDFF9AD5<=DDE057<6,D8CFCGF>EFCDGFEEECGGGFA9,;;GFFC,FAF?48,EA,98FFCFGGFEF?7FDGFFGCGEF7FDFFGEEGGGGFCCGGGGGGGCGEDGGGGCFGGGGGGEF8ECGGGGGGGGGGFA<<FGGGFCGGGGGCCCCC
@s901 23449
TGAGGAATATTGGTCAATGGGCGAGAGCCTGAACCAGCCAAGTAGCGTGCAGGATGACGGCCCTATGGGTTGTAAACTGCTTTTATAAGGGAATAAAGTGGGGCTCGTGAGCTCCTTTGCATGTACCTTATGAATAAGGACCGGCTAATTCCGTGCCAGCAGCCGCGGTAATACGGAAGGTCCGGGCGTTATCCGGATTTCTTGGGTTTAAAGGGAGCGTAGGCCGGAGATTAAGCGTGTTGTGAAATGTAGACGCTCAACGTCTGCACTGCAGCGCGAACTGGTTTCCTTGAGTACGCACAAAGTGGGCGGAATTCGTGGTGTAGCGGTGAAATGCTTAGATATCACGAAGAACTCCGATTGCGAAGGCAGCTCACTGGAGCGCAACTGACGCTGAAGCTCGAAAGTGCGGGTATCGAACAGGATTAGATACCCT
+
GGGGGGGGGFFFGGGGGGGGGGGGGGGGGGGGGGFGFFGGFGEGGGGGGGGGGGFGFFCGGGGGGGFGGGGGGGGGGGGGGCGGGGGGGGGFGGFGGGDGGGGGGGGGGGFGGFGGGGF9FGGGGFGGGGGGGGGGGGDFGGGGGGEGGGFFFGGGGG?FGGGGGGGGG@FGGGGDCFCE::FCCGEFFGG2;?F=GGGF-E*CC;EGGGGG72:5EEGD?6:EFGG7C9CFFGGDEGGGGF78;<E48;>FF<D:3<C<CDGFE8CCEG:D:CECBDE=GGGG2FBB,AF,AGGFECGGGFAGGGCGGGEE=EE@CDF4GDEC)GGF@ACGGGGGGGFDEECE,GGGGFEF<FCGCDGGGEGGGF@C,GGGGGGGFGGGGGGFAGEGGECGGGGGFFGFFGGGGGGGGGGGGGGGGFGFFFGGGGGGFCF@CCBC
@s901 89
TGAGGAATATTGGTCAATGGGCGAGAGCCTGAACCAGCCAAGTAGCGTGCAGGATGACGGCCCTATGGGTTGTAAACTGCTTTTATAAGGGAATAAAGTGAGAGTCGTGACTCTTTTTGCATGTACCTTATGAATAAGGACCGGCTAATTCCGTGCCAGCAGCCGCGGTAATACGGAAGGTCCGGGCGTTATCCGGATTTATTGGGTTTAAAGGGAGCGTAGGCCGGAGATTAAGCGTGTTGTGAAAGGTAGACGCTCAACGTCTGCACTGCAGCGCGAACTGGTTTCCTTGAGTACGCACAAAGTGGGCGGAATTCGTGGTGTAGCGGTGAAATGCTTAGATATCACGAAGAACTCCGATTGCGAAGGCAGCTCACTGGAGCGCAACTGACGCTGAAGCTCGAAAGTGCGGGTATCGAACAGGATTAGATACCCT
+
FGGGGGGGGGGGGGGGGGGGGGGGGGGGGGGGGGGGGGGGGGFGGGGGGGGGGCFAEEFEGDGCFGGGC<FGGGGGGGGGFGFCGGGGGGGGGGGGGGGGGGGGGGGCEGGGGGGGGGGGDFFGFGGGGGGGGGGGGFDFGGGGGGEGGFFFGGFGC<=EFCFFGEEGGEGGGGGGGG7:<DGGGEGGGGE:?FFB:CFGGG=GGGF7@BFCC?GFE;E::9EGFFCBGE?<<<A5C>>DFE>E99C#GF;@7A3>CDGF8/>DFCD@>43*E@GDC:80+06DGFA8@<?CDCE?>GGF=GGGEEF7GFFGGECE@F@FFFCC=C7FCFFGFA?D@<E8GGGGGFFFEFGGEECGDGGGGGGGFADFGGGEGFGGGFGEGGGGGGFGGGEGGGGGF:EDGGGFEGGGGGF@EGFGGGGFFGGGGGGGGGGCCCCC
@s901 90
TGAGGAATATTGGTCAATGGGCGAGAGCCTGAACCAGCCAAGTAGCGTGCAGGAAGACGGCCCTATGGGTTGTAAACTGCTTTTATAAGGGAATAAAGTTAGTCTCGTGAGACTTTTTGCATGTACCTTATGAATAAGGACCGGCTAATTCCGTGCCAGCAGCCGCGGTAATACGGAAGGTCCGGGCGTTATCCGGATTTCTTGGGTTTAAAGGGAGCGTAGGCCGGAGATTAAGCGTGTTGAGAAATGTAGACGCTCAACGTCTGCACTGCAGCGCGAACTGGTTTCATTGAGTACGCACAAAGTGGGCGGAATTCGTGGTGTAGCGGTGAAATGCTTAGATAGCACGAAGAACTCCGATTGCGAAGGCAGCTCACTGGAGCGCAACTGACGCTGAAGCTCGAAAGTGCGGGTATCGAACAGGATTAGATACCCT
+
FGGGGFGGGGGGGGGGGGGFGGGGGGGGGGGGGGFFGCGFGGGGGGGGGGGGGGGGGGGGGGGGGGGGGGGGGGGGGGGGGGGGGGFDGCEEGGGGGGGGGGGGGGGGGGGGFGGGGGGGGGGGGGGGGGGFGGGCGGGGGGEGGGGGGGGGGGGGGGGGFGGGGDGGGGGC@FGGGGGGGGGCGGGGGGGFGGEGGDFC++7<<FFGGGGFFCF4*2=BF54C=:EFCEFGGGGBE3#CFD#=,<CCF>*@C5D>=<DD6AAFFCE=CFF@@@8>,DCFGFDF<C,C,FGCDFEB>GE@,?9FB+GGE?FE>8EEGGGGGFCE=GECCBC=EA,F>AGGFEFA,FGFFGEDCF>,FGGGF:FCFFGGGFFFCFFGGGGGGFCGGFEGECBEGGGGGFB@@GGFGGGGGGGGGFGGGGFFGGGGGGGGGGGCCCCC
@s901 91
TGAGGAATATTGGTCAATGGGCGAGAGCCTGAACCAGCCAAGTAGCGTGCAGGATGACGGCACTATGGGTTGTAAACTGCTTTTATAAGGGAATAAAGTGAGAGTCGTAACTCTTTTTGCATGTACCTTATGAATAAGGACCGGCTAATTCCGTGCCAGCAGCCGCGGTAATACGGAAAGTACGGGCGTTCTCCGGATTTATTGGGTTTAAAGGGCGCGTAGGCCGGAGATTAAGCGTGTTGTGAAATGTAGACGCTCAACGTCTGCACTGCAGCGCGAACTGGTTTCCTTGAGTACGCACAAAGTGGGCGGAATTCGTGGTGTAGCGGTGAAATGCTTAGATATCACGAAGAACTCCGATTGCGAAGGCAGCTCACTGGAGCGCAACTGACGCTGAAGCTCGAAAGTGCGGGTATCGAACAGGATTAGATACCCT
+
FGGGGFGGEAFFGGFGEGG,,EFGGDGGGFGCFFFFFE?EFGCEFFGEGGGGGGGGFEFEG+@FFGGFF<CEFGFGGGDF??EEFGGGF,FEGGEGGFFGD?FCF9FDGGEFDGGFFGGFG99?F<C<FFFGGGGCFFGGGG+>7>BB>FA,3><CGAEGG,@CBCEFGDFFGCB*<F*8D;F@*>CGGC*1,,4BEEFF=F,,2CG7@,2++,9$22?B;GGDC>EB6,<CFCG4F8;ECF:E,10B<FFGCE:*1AFBCGGEAACC7@<#C@C:@C9?)DFFDEGGFBFE8+ECEF@?FGFFEEGE=8F;FGE@@CD8FAE>>GGEDFGGEEB@@EA8DC9?GFF<?AGFEBGGFEF=C,GFE<@FGGF<FDFF<,CGGGFFC,,ECEFEDDFA@C,GGGGGGGGEDDGGGGFGEF9FFEGGFEFEFFA<B<@@
@s901 24784
TGAGGAATATTGGTCAATGGGCGAGAGCCTGAACCAGCCAAGTAGCGTGCAGGAAGACGGCCCTATGGGTTGTAAACTGCTTTTATAAGGGAATAAAGTTAGTCTCGTGAGACTTTTTGCATGTACCTTATGAATAAGGACCGGCTAATTCCGTGCCAGCAGCCGCGGTAATACGGAAGGTCCGGGCGTTATCCGGATTTATTGGGTTTAAAGGGAGCGTAGGCCGGAGATTAAGCGTGTTGTGAAATGTCGGGGCTCAACCTGGGCACCGCAGCGCGAACTGGGGGTCTTGAGTTCACGGGAGGAAGGCGGAATTCGTGGTGTAGCGGTGAAATGCTTAGATATCACGAAGAACTCCGATTGCGAAGGCAGCTTTCCGTAGTGAAACTGACGCTGAAGCTCGAAAGCGTGGGTATCGAACAGGATTAGATACCCT
+
FGGFFGGGGGGGGGFGFGGGGGGGGGGGG@<EFFGGGGCEGG<FGGGGDGFGFEFGGGDGEGGDGFFFGGGECCFFAFFCEFFGFDC?EEGGGGEGGGGGGGGGGGGGGGGGGGGGGGGGGGFGGGFGGGGGGFGGGGGGGGGGEE6FGGGGGGFDGEDFGGGGGGGGGG@FGGCGGGGGGGGGGGDDFGCFFFD>C5<FFGGGGG<FC>BFGGGFCDGD;=2CEG7CCEGGC1C?<;GGGGGFGGGGGFFFGGGEGGGE@FFGGGGGGECDGGEFFGGGGGGGGF8GFDGFFFB<FEGGGE;GFE@FEFGFFE>GCGGGGGGGFF@CCCGFCFAFFFAFF@,,GGFGGGFEECGF:GGDGEECGFFFAFCEFGGGGFFCCFDDFGGGEF@:C,FE<CBEDEFDDGGEGFGFGFFDCFFEFGGGGGGGGFFC<9CC
@s901 28441
TGAGGAATATTGGTCAATGGGCGAGAGCCTGAACCAGCCAAGTAGCGTGCAGGATGACGGCCCTATGGGTTGTAAACTGCTTTTATAAGGGAATAAAGTGAGAGTCGTGACTCTTTTTGCATGTACCTTATGAATAAGGACCGGATAATTCCGTGCCAGCAGCCGCGGTAATACGGAAGGTCCGGGCGTTATCCGGATTTATTGGGTTTAAAGGGAGCGTAGGCCGGAGATTAAGCGTGTTGTGAAATGTAGACGCTCAACATCTGCACTGCAGCGCGAACTGGTTTCCTTGAGTACGCACAAAGTGGGCGGAATTCGTGGTGTAGCGGTGAAATGCTTAGATATCACGAAGAACTCCGATTGCGAAGGCAGCTCACTGGAGCGCAACTGACGCTGAAGCTCGAAAGTGCGGGTATCGAACAGGATTAGATACCCT
+
DGGG?F,EFGGGGGGGGGGGGGCGGGGGGGGGGG<FGGGGGGGGGGEFEGFF<BFGGGEEFFG@FGGGGFEFCFGGGGFGGGFGG9FFCGGGGCFGGGGFGGFGFFD@@FFFFGGFGGGGGFGGFGGGFGGGGGGFFFCFFFEE+>FCFCGGGFGDF9F@FGGG@EGGGDGGGCEFCGCFFFEFGGE@CCCFC@FFCEFGFF7GF>?:<<5FFFGGC?CDFDGGDCGGGG<GGFGDGGF:EGGCGF?;GF5FFCCGGEE@;EG:CFFFCCF7@8+66D?@=FB6,GFGGFGGFEEBCAGGF<CFGGGGGGFEB@EEB7GFGFC6)F:?,AC5,EGGGGGDA;FBA<EGFGGFCCC@CDF,GGGGGEFGGCGFE@<EEGGGEGGFGCGGGGCGGGFGGEGGFGFFEEEEFCDGGGGGGGGFFFE,GGFGFFGCCCCC
@s901 28039
TGAGGAATATTGGTCAATGGACGCAAGTCTGAACCAGCCAAGTAGCGTGCAGGATGACGGCCCTCTGGGTTGTAAACTGCTTTTAGTTGGGAATAAAGTGCACCACGTGTGGTGTTTTGTATGTACCATCAGAAAAAGGACCGGCTAATTCCGTGCCAGCAGCCGCGGTAATACGGAAGGTCCAGGCGTTATCCGGATTTATTGGGTTTAAAGGGAGCGCAGGCGGACCTTTAAGTCAGCTGTGAAATACGGCGGCTCAACCGTCGAACTGCAGTTGATACTGGAGGTCTTGAGTGCACACAGGGATACTGGAATTCATGGTGTAGCGGTGAAATGCTCAGATATCATGAAGAACTCCAATCGCGAAGGCAGGTATCCGGGGTGCAACTGACGCTGAGGCTCGAAAGTGCGGGTATCAAACAGGATTAGATACCCT
+
DFGGGGGGGGGGGGGGGGGFGGGGGGGFGGGGGGGFFGGDFFFGEFGGGGGGGEFFEF@FGGGGGGGGGGGGGGGGGGGDGGGGGGGFGGGGGFGFFGGGGGGGGGGGGGGGGGGGGGGGGGGGGGGGGGGGGFGGGGFFGGGGGGGGFGGGGGFGFGCFGFFGGDGGE>@CFGGGCFGGFFGDDC53;:2$@CGG?FFGFFGCFFBGGGGEFFC>EBFDB8CDCCDACFFGGGD>A>D6CF=FCCFFFFCGF@F<(@@8GGGFGFGFFED78>E5C88EFGGFFGGFBFGGFGGGGGGGFFGFGGEEAFCCEA9GGFGGFFEGEGFE;EFDFFFB;FGCE;F<EGGGGGGFCFC,GGGF>FCFGGGGGFFGGGEGGGEEGGGGGGGGGGGGGGGEGGGFFGGGGCGGGGGFFFFFEGGGGGGGGGGGGGFACC9C
@s901 27523
TGAGGAATATTGGTCAATGGGCGAGAGCCTGAACCAGCCAAGTAGCGTGCAGGATGACGGCCCTATGGGTTGTAAACTGCTTTTATAAGGGAATAAAGTGAGAGTCGTGACTCTTTTTGCATGTACCTTATGAATAAGGACCGGCTAATTCCGTGCCAGCAGCCGCGGTAATACGGAAGGTCCGGGCGTTGTCCGGATTTATTGGGTTTAAAGGGAGCGTAGGCCGGAGATTAAGCGCGTTGTGAAATGTAGACGCTCAACGTCTGCACTGCAGCGCGAACTGGTTTCCTTGAGTACGAACAAAGTGGGCGGAATTCGTGGTGTAGCGGTGAAATGCTTAGATATCACGAAGAACTCCGATTGCGAAGGCAGCTCACTGGAGCGCAACTGACGCTGAAGCTCGAAAGTGCGGGTATCGAACAGGATTAGATACCCT
+
EFGGGGGGGGGFGFGGGGG?FGGGGGGGGGGGGGGGGGGCFGFGGGEFGGGFGGFGFFGGGGGGG?EGGGGGEGGGGGGGGGGGGGGGGGGGFGFGGGGGGGGG@FDGGGGGGGFGGGGGGGGGGGGGG,,EEGGFFGGGGGEGGGGGGGGGGGGDGGFGCFGGDEEB>F7FGGGGDE7CGGG;DFEEFFEC?FG<GDF0GGGGGGGDFFFCFGGFGAEEBC:>F>C3CEGGGGF<F?DGGFCFF9CFGFFGFEFD<57FEGFGG@,<FGGCGEC>9EEGFGGGGFDF>,A,3:,=B7,:,9GECGGGF8GE@E@@CFFF:,C>*GGGGGGFDEFF9<9DEA9CFD<GGGGFC?+:7GGGGEGFFE,F,GGGGGFFFFDGGGGFGGGEFF@EGGGFFGGFFFFEGGE:FEGGGFFFEGGEGGGF@@DGGEFC@CCC
@s901 96
TGGGGAATATTGCACAATGGAGGAAACTCTGATGCAGCGACGCCGCGTGAAGGATGAAGTATTTCGGTATGTAAACTTCTATCAGCAGGGAAGAAAATGACGGTACCTGACTAAGAAGCACCGGCTAACTACGTGCCAGCAGCCGCGGTAATACGTAGGGGGCAAGCGTTATCCGGATTTACTGGGTGTAAAGGGAGCGTAGACGGCACGGCAAGCCAGATGTGAAAGCCCGGGGCTCGACCCCGGGACTGCATTTGGAACTGCTGAGCTAGAGTGTCGGAGAGGCAAGTGGAATTCCTAGTGTAGCGGTGAAATGCGTAGATATTAGGAGGAACACCAGTGGCGAAGGCGGCTTGCTGGACGATGACTGACGTTGAGGCTCGAAAGCGTGGGGAGCAAACAGGATTAGATACCCT
+
<FFGGGGGGGFGGGGGGGGGGGGGDFGGGGGGGGGGGGCECFGCCFGCGGGGGGGEEFGCFFGFAFEFGGGFFCFFFFGGG9EGC8FGFEGCFFFGFGGGGGGGGGGGFDGGGGGGDBE,<?BCFCCGGGF8FEGGGFCB3,>FE7>FFFFGGGFCCF:FD@FGFFGGCGGGGGGDG*C:FGGEG6CGG:<27EGGECCEGCCF18*2*/8*#GC@;C>?@?<FF;-DF9CE5:B1-523CCF;DECC5DB7::89FC4:FFF3FC<<<,AGFGDFC8E?4GGGGGGFEFE4@,=GFEE9E,+DFGGGGGFE:F:CD-GGEDFBFE=9ECGFFCEEFDGGGGGGGEDGFDGF?GGGFC@?GFFDGFEEFD8FE,EF,GFEDGFGGFDEFFCFFGGGGGFEEEGGGGGFFFFACCCC
@s901 97
TGGGGAATATTGCACAATGGGGGAAACCCTGATGCAGCGACGCCGCGTGGAGGAAGAAGGTCTTCGGATTGTAAACTCCTGTTGTTGAGGAAGATAATGACGGTACTCAACAAGGAAGTGACGGCTAACTACGTGCCAGCAACCGCGGTAAAACGTAGGTCACAAGCGTTGTCCGGAATTACTGGGTGTAAAGGGAGCGCAGGCGGGAAGACAAGTTGGAGGTGAAATCCATGGGCTCAACCCAGGAACGGCTTTCAAAACTGTTTTTCTTGAGTAGTGCAGAGGGAGGCGGAATTCCCGGTGTAGCGGTGGAATGCGTAGATATCGGGAGGAACACCAGTGGCGAAGGCGGCCTACTGGGCACCAACTGACGCTGAGGCTCGAAAGTGTGGGTAGCAAACAGGATTAGATACCCT
+
FGGGGGGCG9FFGGGGGFGGGGGGCCCFGCGGGGGFFGB+FCGGGGDCEGGGGGGGGGDGGGGGGGGGGEGFFGGGCFGGGGGGGFGGFGGFADFFGG9FGGGGGEFGGCGGGFGGDDA<@C:CGFEFFGFGF8>FGF:BF,3@EGCC@*FF@AEFCGDGGGFFGFGGD@14?CEG7=CCGC:#BCGG>:BBFG7=CEF@>8:??0GC?8;8@<79@8>:$>52A.,6<,EE:D>,FCCF?E@E.?C5#(><:A@,,@=?D,38,,A,63,7:B,,8DE<8A,CF+:CEDEC>8CB@+>EEA>E=GECEFE=CFCC6ECFFEGGGGCFEFFF@GGFFFF@BEF<EEEFB@FGFFGFFFA,FGGECGGGGGGGGCFGFGGGGGFFCGGGGGGGGCFGFFECCEDEA9GGGGF@CCBC
@s901 98
TGAGGAATATTGGTCAATGGGTGAGAGCCTGAACCAGCCAAGTAGCGTGCAGGATGACGGCCCTATGGGTTGTAAACTGCTTTTATAAGGGAATAAAGTGAGAGTCGTGACTCTTTTTGAATGTACCTTATGAATAAGGACCGGCTAATTCCGTGCCAGCAGCCGCGGTAATACGGAAAGTCCGGGCGTTATCCGGATTTATGGGGTTTAAAGGGAGCGTAGGCCGGAGATTAAGCGTGTTGTGAAATGTAGACGCTCAACGTCTGCACTGCAGCGCGAACTGGGTTCCTTGAGGACGCACAAAGTGGGTGGAATTCGTGGTGTAGCGGTGAAATGCTTAGATATCACGAAGAACTCCGATTGCGAAGGCAGCTCACTGGAGCGCAACTGACGCTGAAGCTCGAAAGTGCGGGTATCGGACAGGATTAGATACCCT
+
EGGFGGGFGGGGGGGGGGGGF@EGGGGGGGFGGGGGGGGGGGGGGGG@FGGGGGGGGGCGEFFFFGGFGGGGGGFGGGGGFFGGGDFCGGFFGFFFGGGGGGFFDA>++B+,CFGGCEG+EFGGGFGGC9<?FCFCGCFE=@CDCEEGFGGC<FGGGGG?>F=F8EFGG@CFFFGECC*@DEFCFGGD***,6?FE5EF4:7-CCE?4?>E8FEFFE0B32<DDCFE%1,<8C:=DG.GC9FFF1:CFF@;:7:;D:@7CC/F7C;#<FFC<:ECB<8#20CFG,DC<=8DF:8++6GGGFF9FCFCFE;FF@>7GGFDE,F=6AF=AF@E,EFC9,FF8B;GGFDGFGGGGFC7:@CDFC7DGFE@FCGFGEA?GFFDEDGGGFGGEGGFGGGFF<@F<FGGGGGGGEGFFGGGGGGGGFGGGGGFFFEGCCCCC
@s901 25376
TGGGGAATATTGCACAATGGGGGAAACCCTGATGCAGCGACGCCGCGTGAGCGAAGAAGTATTTCGGTATGTAAAGCTCTATCAGCAGGGAAGAAAATGACGGTACCTGACTAAGAAGCACCGGCTAAATACGTGCCAGCAGCCGCGGTAATACGTATGGTGCAAGCGTTATCCGGATTTACTGGGTGTAAAGGGAGCGTAGACGGTGATGTAAGTCTGAAGTGAAAGCCCGGGGCTCAACCCCGGGACTGCTTTGGAAACTATGTGACTAGAGTGTCGGAGAGGCAAGTGGAATGCCCAGTGTAGCGGTGAAATGCGTAGATATTGGGAGGAACACCAGTGGCGAAGGCGGCTTGCTGGACGATAACTGACGTTGAGGCTCGAAAGCGTGGGGAGCAAACAGGATTAGATACCCT
+
F<FCEEFGGGCFGGGGGGGCFCFFGGGGCGGFGGGGGF7FGECGGGGCGEFGGGGGGGGFFFFGFFF@FGG?@EGFGDGGFEFGGFGGGGGGCFGG8CFGFGDGGEGGCDGGGGGGGGGGGGCGGEGGGGGGFCG7FGGGF@FGGGGGEGGFF9FCFGFCB,<F;EGGCCCFGGGDFGGFCC2GGGGGFFG9EF5@C5CE=GFCEG5A:CCF7FCF<FGFCE)GGGEGEGEEGFEBGFF1CFB>ACG=GEDDD:EFG6'6;>GFFCBC7EC=:CDFC<<@@?9CC,AAB@;EC,@=CGGCFDC@0CEFAA<DC:CC@<6=:,,8DGCFF<FFFFGFDAEFB7GFGFEGE>GGGGGF8FFDFGEGFC,FBFC@EEGGFEGGFEFDGGGEGGGGGFCEFFEE@9GGGGGFFFGCCCCC
@s901 100
TGAGGAATATTGGTCAATGGGCGAGAGCCTGAACCAGCCAAGTAGCGTGCAGGATGACGGCCCTATGGGTTGTAAACTGCTTTTATAAGGGAATAAAGTGAGAGTCGTGACTCTTTTTGCATGTACCTTATGAATAAGGACCGGCTAATTCCGTGACAGCAGCCGCGGTAATACGGAAGGTCCGGGCGTTATCAGGATTTATTGGGTTTAAAGGGAGCGTAGGCCGGAGATTAAGCGTGTTGTGAAATGTAGACGCTCAACGTCTGCACTGCAGCGGGAACTGGTTTCCTTGAGTACGCACAAAGTGGGCGGAAGTCGTGGTGGAGCGGTGAAATGCTTAGAGATCACGAAGAACTCCGATTGCGAAGGCAGCTCACTGGAGCGCAACTGACGCTGAAGCTCGAAAGTGCGGGTATCGAACAGGATTAGATACCCT
+
F@FGGFGFGGGGGGGGGGFFGGGGGGGGGGGGFFFGGGGFGF<FFGEFGGGGGGGGGCGGGGGGGGGGGGDGD,CFGFGFFGGGGCFGFGG=EFFFFGAFG<FG<<FGGGGGGGGGGG>EGFFGGGGEGGFGGGCEFFEB?CB@CGEFGGG<FDC+B=DF?FCFEEGDFFGGGGFGGEEGF,?B*5*4<CCGG2CFG?9?C8,F@?7FE?@C,C@?B7B>?9CF:@9,2,?6>FF2FDC9:@CDGE;CF:@?FEC:&7@>7CE&F;EDF:G?-318,D9GDFGFFBB,C=<<8C@++D>5=,@AC=6+FB99+++CEDE:AFC+AGGFEFE;CGGGFFB9D@,@FFF7GGFFDF>@,FGDCGDGGGGGGGGFFEFFGCEFGGGGGFFGGFFGFGGGFCGFF@F@CGGCGGGGGGGGGGGGGFFFE<FGGGGCCCCC
@s901 101
TGGGGAATATTGCACAATGGGCGCAAGCCTGATGCAGCAACGCCGCGTGGAGGAAGACGGTTTTCGGATTGTAAACTCCTGTTCTTAGTGAAGAATAATGACGGTAGCTAAGGAGCAAGCCACGGCTAACTACGTGCCAGCAGCCGCGGTAATACGTAGGTGGCAAGCGTTGTCCGGAATTACTGGGTGTAAAGGGAGCGCAGGCGGGGGGGCAAGTCAGCTGTGAAATCCATGGGCTTAACCCGTGAACTGCAGTTGAAACTGTTCTTCTTGAGTGAAGTAGAGGTTGGCGGAATTCCGAGTGTAGCGGTGAAATGCGTAGATATTCGGAGGAGCACCGGTGGCGAAGGCGGCCAACTGGGCTTTTACTGACGCTGAGGCTCGAAAGTGTGGGGAGCAAACAGGATTAGATACCCT
+
FGGFGFGGGGGGGGGGGGGFGGGGGGDGGFGGGCFGGGGGGGGFGGG@FDEGGGGGGGGGGGEGGFFFGGGGGDGGFFEFFAFG9FGGGGFFFGG9CFGGGFG7FFFCAFGGCEFFGF,DFFGGGGGGGGGGDFGFDGE,@F7CGGGGG:FE,@,@,?FFFGFFC?F+>FGCCFGCEFGEFGG*CF<'F5;@ECFDCE6:>9C::8?GEC#/,FGFECFGGFGFFFGFGGGE>CEGGGGGGGGGGGFFC89:*CGGGFFCD,GFDFEFF=F<,+FFFFEFFD=9?<DGGEGEF=DCE>FE<GGECAEGFFFGF@EFEDF9GGFFCGGDGF<GF<FEGFC?C,EECGFCGGGGGGGGFGGGGGGGGGGGGGGGGGGGGGGGGGGGGGGGGGGGGGFFGGGCGGGGGFFGGGGGCCCCC
@s901 102
TGGGGAATATTGCACAATGGGGGGAACCCTGATGCAGCGACGCCGCGTGAGCGAAGCAGTATTTCGGTATGTAAAGCTCTATCAGCAGGGAAGAAAATGACGGTACCTGACTAAGAAGCCCCGGCTAACTACGTGCCAGCAGCCGCGGTAATACGTGGGGGGCAAGCGTTATCCGGCTTTACTGGGTGTAAAGGGAGCGTAGACGGCCGTGCAAGTCTGATGTGAAAGGCTGGGGCGCAACCCCGGGACTGCATTGGAAACTGTGTGGCTGGAGTGCCGGGGAGGTAAGCGGAATTCCTAGTGTAGCGGTGAAATGCGTAGATATTAGGAGGAACACCAGTGGCGAAGGCGGCTTACTGGACGGTAACTGACGTTGAGGCTCGAAAGCGTGGGGAGCAAACAGGATTAGATACCCT
+
AEFGGGGGGGGGGGGDGGEFGC@+>FGGGGGGGGGGGGGGFCFEGGEF>CGGE:FC@FC<AFGGGGGCFGGGGGGCEGG>FB-FFDGFCGFFDGGGGGCCGDGGGECGGGGGFD<FGGGF7@<CEFGGGGFGGGGFFFFFFF:FG5:ECGGGDDF+;?>ECGGG5;CCGGGGCFGG*:EGGGGGF>CEC7<CFGGC76:?7C;7??/:C1/57:<736?)<8)965FFFGC>8>81#:FF:EE;EGGBCBFD;@E@F7D7+<BCF?<8=AA>)C@6+@+?,,EB:8F?7>C,,,9,>,8GFC6+0+@>CGFA,?CC=-C69AACFFE,A9,FGGGFGGGGGGGGFBCGGF@CCFAGGGGGGFFECCC:@D::F8FCGGGGFCGGF:GGFFFCFADGGFGDFBAAEEFGGFGCCCCC
@s901 103
TGAGGAATATTGGTCAATGGGCGAGAGCCTGAACCAGCCAAGTAGCGTGCAGGAAGACGGCCCTATGGGTTGTAAACTGCTTTTATAAGGGAATAAAGTTAGTCTCGTGAGACTTTTTGCATGTACCTTATGAATAAGGACCGGCTAATTCCGTGCCAGCAGCCGCGGTAATACGGAAGGTCCGGGCGTTATCCGGATTTATTGGGTTTAAAGGGAGCGTAGGCCGGAGATTAAGCGTGTTGTGAAATGTAGACGCTCAACGTCTGCACTGCAGCGCGAACTGGTTTCCTTGAGTACGCACAAAGTGGGCGGAATTCGTGGTGTAGCGGTGAAATGCTTAGATATCACGAAGAACTCCGATTGCGAAGGCAGCTCACTGGAGCGCAACTGACGCTGAAGCTCGAAAGTGCGGGTATCGAACAGGATTAGATACCCT
+
FGGGGGGGGGGGGGGGGGGGGGGGGGGGGGGGGGGGGGGGGGGGGGGGGGGGG@FGDFGGGGGGGGGGGGGGGFGGGGGGFFGGGGGGGGGDGGFGGGGGGFGGGGG@FGGGGGGGGGGGGGGGG<FGGGGGGGGGGFCFGGGGEGGGGFEDGGGGGGGGGGGGGGGFGFFFGGGGEGGGGGGGGGGEGCEGCFGGGGGGGGFFFFF4FGDGGGC?E@GBF?E6FEGFFGGGC.CAGGFBFGFE?C?FFF9EFF:9CDGFFFCFEGGGGEF?CCCFBE8E6FGFF@GF9,FF=F@B>GFFFFEF46GGGGFF?DC7DFEBGGGGAC,EFGFE<EA@,9FGF,EGDEFGGGFGFGFF,FGGF:GDGGGGGCGGGFFGGGEGGGEFEFCDGGFGGGGGGCFAFDGGGGGGFGGGGGFFGGGFFGGGGGFGGGFCCCCC
@s901 104
TGAGGAATATTGGTCAATGGACGAGAGTCTGAACCAGCCAAGTAGCGTGAAGGATGAAGGTCCTACGGATTGTAAACTTCTTTTATAAGGGAATAAAACCTCCCACGTGTGGGAGCTTGTATGTACCTTATGAATAAGCATCGGCTAACTCCGTGCCAGCAGCCGCGGTAATACGGAGGATGCAAGCGTTGTCCGGATTTATTGGGTTTAAAGGGAGCGCAGACGGGTCGTTAGGTCAGCTGTGAAAGTTTGGGGCTCAACCCTAAAATTGCAGTTGATACTGGCGTCCTTGAGGGCTGTTGAGGTGTGCGGAATTCGTGGTGTAGCGGTGAAATGCTTAGATATCACGAAGAACTCCGATTGCGAAGGCAGCACACTAAGCCGTAACTGACGTTCATGCTCGAAAGTGTGGGTATCAAACAGGATTAGATACCCT
+
FFEGGGGGGGGGGGGGGGGGFGGGGGGFGGGGGGGGGGGFFFGGGGG:FGGGGGGGGFG<F9FGGGFFGGC8E?FFGGGGGGGGGGGGGFDGGCGGGGGGGGGGGGGGGFFEGGGGGFFGGGGGFGGGGGGFGGGGGGFEB8CGCGEGGGGGGGGGGFGFDAF,@@CCCGGAFFFFE778,:>FFC*?FE(C?.1=E?88>F@?98?-:F:;2<7>CFEEBCCDD5E$BCCEC:FAFFFFF<FGG,<CF7GE@?E93#@GFBCCC@CC?D=09B>==8C(-C@@@4,8GFAF=F6?,,@,8B8GGEDGEFAD>9+ECC8=E?6+)E8EACGFDFD?DE?@F8FEGGGGFFFEDF7GDGDGGGGGFGGGF9GGFFFD@DDFFDEFGGGGGFGGGGFFGGGFGGGCFFGGFGFFGGGFFGGGGGGGGGGGGGGCCCCC
@s901 23403
TGGGGAATATTGCACAATGGGGGACACCCTGATGCAGCGACGCCGCATGAAGGAAGAAGTATCTCGGTATGTAAAATTCTATCAGCAGGGAAGCAAATGACGGTACCTGACTAAGAAGCCCCGGCTAACTACGTGCCAGCAGCCGCGGTAATACGTAGGGGGCAAGCGTTATCCGGATTTACTGGGGGTAACGGGAGCGTAGACGGATGGACAAGTCTGATGTTAAAGGCTGGGGCTAAACCCCGGGACTGCATTGGAACCTGCCCGTCTTGAGTGCCGGAGAGGTAAGCGGAATTCCTAGTGTAGCGGTGAAATGCGTAGATATTAGGAGGAACACCAGTGGCGAAGGCGGCTTACTGGACGGTAACTGACGTTGAGGCTCGAAAGCGTGGGGAGCAAACAGGATTAGATACCCT
+
FFECGGGGGG9CFFGGGGGGGEGG7CAFFFFECEFGFCG@FG@F7F@,B<AFGGC<,C,CFCGG,C,BCFF9@?E<@EGAAFGGGFF8DC=E+,:?F9,,B7+BB=EFDG8EEFFF98FFGGGDCFDFGGCFFB,@+,>+@<<FGGGGGGG,,7<8F7:FE*<1:;@FFBFG9FGGE<-CCF*FF;.;777#=F,;EGG=EGGDECDECD6,*1;/19E:F?,6DA4:>1=8<F;@##ECGGGDCFE<69GD><;>33@+EEC:=:8BE<@F?F6@7EE499EGGE==:8FF>,=E@,FFFF>GB@:DGFE<:DCF7FGFFAEFCGGGGEGGCE<E@GGGFF@7CEEGGGGGGDGGGGGGGGGGGFEFDGFFFDGGGGGGF7FGFDGGEFEGFF9GGFGGGGGGGGGGGCGCCCCC
@s901 106
TGAGGAATATTGGTCAATGGGCGAGAGCCTGAACCAGCCAAGTAGCGTGCAGGATGACGGCCCTATGGGTTGTAAACTGCTTTTATAAGGGAATAAAGTGAGAGTCGTGACTCTTTTTGCATGTACCTTATGAATAAGGACCGGCTAATTCCGTGCCAGCAGCCGCGGTAATACGGAAGGTCCGGGCGTTGTCCGGATTTATTGGGTTTAAAGGGAGCGTAGGCCGGAGATTAAGCGTGTTGTGAAATGTGGACGCTCAACGTCTGCACTGCAGCGCGAACTGGTTTCCTTGAGTACGCACAAAGTGGGCGGAATTCGTGGTGTAGCGGTGAAATGCTTAGATATCACGAAGAACTCCGATTGCGAAGGCAGCTCACTGGAGCGCAACTGACGCTGAAGCTCGAAAGTGCGGGTATCGAACAGGATTAGATACCCT
+
EGGGGGGGGFGFGGGGGGGEGGGGGGGGGGGGFCFFGGDCFGCDFGGCGGGGGGGGGGGGGEGGGGFEGGCFGGGGGGGGGGGAFDGGGFGGGGGGFGCEFFGGGFGGGF+BAF9EF<FFGGGGG<CFFGFGGGDFGGGGGFGGGGEGGGGDFEGG7ADDCFFCC@FG:@FDCFGGG7BF<DFGGGGG<<*3;?<CC*<9:@>22;@=;&,?CC>:E6<F<DEC::=+/:9EFF1)FCFC@<9@FFGGFC@6*C?GFF<<GGA99E@,CE>9++>>+@+D==3<GFCDDFBE=>>=GGFF@,,8:GFEB@<,FGGGGFFEACCEAGEFAE?=<FFGGGGGGGGGEFGGGGFGGEFF4DGEF@@DDD@FF@GGGGGGGGGGGGGGDGGGGGGGFFGF8EGGFGGGGGGGGGGGGGGGGGGFFFEFGFFGGGFACCCC
@s901 107
TGAGGAATATTGGTCAATGGGCGAGAGCCTGAACCAGCCAAGTAGCGTGCAGGAAGACGGCCCTATGGGTTGTAAACTGCTTTTATAAGGGAATAAAGTTAGTCTCGTGAGACTTTTTGCATGTACCTTATGAATAAGGACCGGCTAATTCCGTGCCAGCAGCCGCGGTAATACGGAAGGTCCGGGCGTTATCCGGATTTATTGGGTTTAAAGGGAGCGTAGGCCGGAGATTAAGCGTGTTGTGAAATGTAGATGCTCAACATCTGCACTGCAGCGCGAACTGGTTTCCTTGAGTACGCACAAAGTGGGCGGGATGCGTGGTGTAGCGGTGAAATGCTTAGATATCACGAAGAACTCCGATTGCGAAGGCAGCTCACTGGAGCGCAACTGACGCTGAAGCTCGAAAGTGCGGGTATCGAACAGGATTAGATACCCT
+
FFGGGGGGGGGGGGGGFGGGGGGGGGGGGFFFGGGGGGGDFGFGGGG:FEFFGGGGG<FECCF7F8FGGGCGGGGGGGGGFGGFGGGGFGGFFGGFFGGDG9<EFGGGFG@FEE9FCFGFGFCFGAFA<FGFFEFFGFGGGFGGGGDGGGGGC,6CFGGGGGGGG:CFEGGGFCGEGECFFFDGGGGC:<EC?F<@GG:F?G>G<GEEDGFGG@DA79CB>9EF?DFC9GFEG>FAGFCECG>C@EE=?533,/?@7,>=8:<9EFF==<C):FCDGFD8G-BCFD3,D<A9DC8B+,,GFAE?EEEGGEB4+@688FD8CFGGFGGGEEC,CFDGFCD@FAFFD==DF,AFDFCF77EEGGGFFC<FGF@GGFFC6,GGGGGGFDFGGE@GFGGFCDFCFEFFFEGEGGGFGE9GGGGFFFGGFFGFGGGCCCCC
@s901 28560
TGAGGAATATTGGTCAATGGGCGAGAGCCTGAACCAGCCAAGTAGCGTGCAGGATGACGGCCCTATGGGTTGTAAACTGCTTTTATAAGGGAATAAAGTGAGAGTCGTGACTCTTTTTGCGTGTACCTTATGAATAAGGACCGGCTAATTCCGTGCCAGCAGCCGCGGTAATAAGGAAGGTCCGGGCGTTATCCGGATTTATTGGGTTTAAAGGGAGCGTAGGCCGGAGATTAAGCGTGTTGTGAAATGTAGACGCTCAACGTCTGCACTGCAGCGCGAACTGGTTTCCTTGAGTACGCACAAAGTGGGCGGAATTCGTGGTGTAGCGGTGAAATGCTTAGATATCACGAAGAACTCCGATTGCGAAGGCAGCTCACTGGAGCGCAACTGACGCTGAAGCTCGAAAGTGCGGGTATCGAACAGGATTAGATACCCT
+
EGGGGGGGFFGGGGGGGGEGFGGCEEGDGFGGGGGGGGEGGGEFFGGGGGGGGGFFGGGGDBFDGGGGGFGEGGGGGGGGGFGFGGGGFGFGGGG<EFGGGGEFGDEGGGGGGGGGGGGG7CC:FGFGFFGCGGFFCADFGFGGGGEGGFFFGEECGGGFCCFGCGGGGECFG,<<>FDEF9<:FG5*=CB8+?C@E@FB8E?CC;E2CF9,<ACGF?:C>EGGGEC7@EFGG=F<EDECGGGFF><D@'CF4788CF::CF=#GGGFGF@7=GGGFC==A:FBDCDF8GGGFCEFCA@FCADGGGGEFEE@8BC7EF7EGEEEAGGGGFFAECGFGFFAFFGFF7EGGGGGDF@CB@ACGGFGGCCGGGFGFFECFDBCGGGGGGFEEGGEFFGGFFFEC,GGEGGGEGFGEFDFCFE5CCGGGDGGGGGCCC<C
@s901 28362
TGGGGAATATTGCACAATGGGGGAAACCCTGATGCAGCGACGCCGCGTGGAGGAAGAAGGTCTTCGGACTGTAAACTCCTGTTGTTGAGGAAGATAATGACGGTACTCAACAAGGAAGTGACGGCTAACTACGTGCCAGCAGCCGCGGTAAAACGTAGGTCACAAGCGTTGTCCGGAATTACTGGGTGTAAAGGGAGCGCAGGCGGGAATACAAGTTGGAAGTGAAATCCATGGGCTCAACCCATGAACTGCTTTCAACACTGTTTTTCTTGAGTAGTGCAGAGGTAGGCGGAAGTCCCGGTGTAGCGGTGGAATGCGTAGATATCGGGAGGAACACCAGTGGCGAAGGCGGCCTACTGGGCACCAACTGGCGCTGAGGCTCGAAAGTGTGGGTAGCAAACAGGATTAGATACCCT
+
@EF,FFFGGGGGFGGFFFFGGGGGGGGGCGGGGGGGFGGGGGGEGGGCGCCFC:EEECFGFG9,ECFFEGFGGFGGGGGCFFBE<FGGGGGGGGGFFGGCFF@FGGFGGGGGGFDFGDFFFDCCCCFGGGGFC<BCFEGGFF8>CGDEFGGGGFGFFGGGFGGG:CCCF7?0GGGGGG&GDCGGFG7C<::9+<C=CC<=ED4C+CD:<#<FGGGA=?FGAFC@AFCE?FC<AFFF?FC>F@DEFG7FC>??DC,@:D#FGGF>FF-CFECFFF308FGFCD:DB+EEEEEE@6+==+GGFACEAFCGGFE9FCGFCFC=?+GEGGF@FACGCC8GFEDGGGEDCCEGGGGGEFF-@;A<9@@GGFFGGGEGF?FCGEGGFEFFFAGFFCC8GGGGEEC@A,EFDGGGFE@,<BCC
@s901 110
TGAGGAATATTGGTCAATGGGCGAGAGCCTGAACCAGCCAAGTAGCGTGCAGGATGACGGCCCTATGGGTTGTAAACTGCTTTTATAAGGGAATAAAGTGAGTCTCGTGAGACTTTTTGCATGTACCTTATGAATAAGGACCGGCTAATTCCGTGCCAGCAGCCGCGGTAATACGGAAGGTCCGGGCGTTATCCGGATTTATGGGGTGTAAAGGGAGCGTAGGCCGGCGATCAAGCGTGTTGTGAAATGTAGAGGCTCAATCTCTGCACTGCAGCGCGAACTGGTCTTCTTGAGTACGCACAACGTGGGCGGAATTCGTGGTGTAGCGGTGAAATGCTTAGATATCACGAAGAACTCCGATTGCGAAGGCAGCTCACGGGAGCGCAACTGACGCTGAAGCTCGAAAGTGCGGGTATCGAACAGGATTAGATACCCT
+
EFGGGGGGGGGGGGFGGGGGGGGG@FGGGFGGFGGGGGGFFGEFDFGGGGGGGGGGGFGGGGEGGGGGGGGGGGGGCCAFFFGGFGFFGGG<FFGFGGGGGG9<9FFFFFC<FEFGGGGGGCFGEGGG,EGGGGGGFGGGGGG>CGEFFFFGFGGGGGGGGGGFGGEF:@:CFGGDG7:7BFGC0>EFEFGFGGGGGCG6GG#GG1C+FFFFDFEAEFG@?DGG1C=$FC7<;EE3EFED9CDA<A5CDB4<7CFC:FGGC7GFCDCGFCE?6EGCC?9D?:BCFFFFF=FGDCE:GFE=FFFGFA+DFCED@,7DGED8FA@+:@>GGFFGFCFD>A9CFFFFE69<EFGGGGGGCGGGGGGDFFGGGGGFC7@GDFGFCDGGGFFGGGGEFCFBE+GGGGGF<GGGGGGFDFGGGGFFGGGGGGGGGGECCCCC
@s901 111
TGGGGAATATTGCACAATGGGGGAAACCCTGATGCAGCGACGCCGCGTGAGCGAAGAAGTATTTCGGTATGTAAAGCTCTATCAGCAGGGAAGATAATGACGGTACCTGACTAAGAAGCCCCGGCTAACTACGTGCCAGCAGCCGCGGTAATACGTAGGGGGCAAGCGTTATCCGGATTTACTGGGTGTAAAGGGAGCGTAGACGGCAAGGCAAGTCTGATGTTAAAACCCAGTGCTTAACCCTGGGACTGCATTGGAAACTGTCTGGCTCGAGTGCCGGAGAGGTAAGCGGAATTCCTAGTGTAGCGGTGAAATGCGTAGATATTAGGAAGAACACCAGTGGCGAAGGCGGCTTACTGGACGGTAACTGACGTTGAGGCTCGAAAGCGTGGGGAGCAAACAGGGTTAGATACCCT
+
AFFCGFFGFGGGGGGGGGGGGGGGGGGGGGGGGFGFAFGGGGGGDEC@FEGGGGGGFGGEGGFGGFE=EGGGGGGFFFGGG<?FFGGGGGGGGGGGGGGGGGGGGGGGGGGGGGCFGGGCFGGGGGGGGGGGF@C@EGGGGFEGGGGGFGGGGEF:FCFGGGG*:8==<7**2B*6C=:FGG'@F6<G@C=G7C>>CGGGDGDFC>C5E>A/@CE8F:<=9F;,F@EFFACC5#AD7FCBDEGA@:GFFFD9,0D>@260-.FFA@FG(33@FF8@+@FE8C+DFE:GGGGFDFF=@CFFF,>@1>EDFFGFCC?GFE@8FGGFGGGGF9GFCAGFFFFGGGGGGFFGGEGGFGGGFF>EGGGGGGGECF@GFFGGGGGGGGGFFEGGGGGFGFGGGFEEFGGGGGGFGFF@CCCC
@s901 112
TGAGGAATATTGGTCAATGGGCGAGAGCCTGAGCCAGCCAAGTAGCGTGCAGGATGACGGCCCTATGGGTTGTAAACCGCTTTTATAAGGGAATAAAGTGAGTCTCGTGAGACTTTTTGCATGTACCTTATGAATAAGGACCGGCTAATTCCGTGCCAGCAGCCGCGGTAATACGGAAGGTCCGGGCGTTATCCGGACTTATTGGGTTTAAAGGGAGCGTAGGCCGGAGATTAAGCGTGTTGTGAAATGTAGACGCTCAACGTCTGCACTGCAGCGCGAACTGGTTTCCTTGAGTACGCACAAAGTGGGCGGAATTCGTGGTGTAGCGGTGAAATGCTTAGATATCACGAAGAACTCCGATTGCGAAGGCAGCTCACTGGAGCGCAACTGACGCTGAAGCTCGAAAGTGCGGGTATCGAACAGGATTAGATACCCT
+
DGGCGGGGGGGGGGGGGGGGGGGGGGGGGFFGGGGGGGGGGGGGGGGGGGGGGGGGGGFGFGGFGGGGGGGGGFFFGCFEEGGGGGGGGGGFFGFGGGGGGGGGGCGGGGCFFGGGGGGGGGGGGGGGGGGGGGGGFGGGFGEGG@CFGGGGGGGGGGGGGGGGGGGGGGGGGGCECFGGGGGGGGGGGGGGGGGGGGG?G+FGDGF@>FCCFGCFD?C;?9CFF>E>;EFGFF>AG@CG6E@=9@C7BF9GGGGGGFF@BCFGGGGFCCF2:@7F@@EC==CFFD8FEFDFDECCEE8EEGEFCEGGGGFED?GEGGGGGGGGFGGGE;DEA<F8DFF@GGGGFGGGGGGGGFC7CGGGGGGECF<GGGGGFCGFF8DGGGGGGGGGGGGGGFFFFCGGGGGGEGGGGGGGGGGGGGGFGGGGGGGFGEFACCCC
@s901 113
TGAGGAATATTGGTCAATGGGCGAGAGCCTGAACCAGCCAAGTAGCGTGCAGGATGACGGCCCTATGGGTTGTAAACTGCTTTTATAAGGGAATAAAGTGAGAGTCGTGACTCTTTTTGCATGTACCTTATGAATAAGGACCGGCTAATTCCGTGCCAGCAGCCGCGGTAATACGGAAGGTCCGGGCGTTATCCGGATTTATTGGGTTTAAAGGGAGAGTAGGCCGGAGATTAAGCGTGTTGTGAAATGTAGACGCTCAACGTCTGCACTGCAGCGCGAACTGGTTTCCGTGAGGACGCACAAAGTGGGCGGAATTCGTGGTGTAGCGGTGAAATGCTTAGATATCACGAAGAACTCCGATTGCGAAGGCAGCTCACTGGAGCGCAACTGACGCTGAAGCTCGAAAGTGCGGGTATCGAACAGGATTAGATACCCT
+
FGGGGEFGGGGGGGGGGGGGDGGGGGGGGGGGGGGGGGGGGGGGGGGGGGGGGGGGGGGGGGGGGGGGGEEGGGGGGGGGGGGGGGGGGGGFGGGGGGGGGGGGGGGGGGGFGGGGGGGGGGFFFFGGGGGGGGGGGFGGGGGGGCEGGGGGFGFGGGGGBDA<E>CEEEGGGGGGGGGGGCE@FG5:FFGGGGGGCEGGGD#<FGG9<GFG?:7.B4C%?<;D7>0+:CFFFGC9F>EEEF=5,2<FCGEFECGGGGF>C<AE;,8F@7C8EFCC+D96?CFFCC@+1,?C)@+B>EFCFFEGGGGDGF?DDGCE>B+<BA@>)GGDFGFDFGFGEEE=A,E?GFFFE9GFCCCGCGE>GGGFEGGGGFFFFGGFEDCFCGGFC@@FFEFDGFGFFGGGGGGF@CGGGGGEGGFGGGFGGGGGDGF9FCFACCCC
@s901 114
TGAGGAATATTGGTCAATGGGCGAGAGCCTGAACCAGCCAAGTAGCGTGCAGGATGACGGCCCTATGGGTTGTAAACTGCTTTTATAAGGGAATAAAGTGAGTCTCGTGAGACTTTTTGCATGTACCTTATGAATAAGGACCGGCTAATTCCGTGCCAGCAGCCGCGGTAATACGGAAGGTCCGGGCGTTATCCGGATTTATTGGGTTTAAAGGGAGCGTAGGCCGGAGATTAAGCGTGTTGTGAAATGTAGACGCTCAACTTCTGCACTGCAGCGCGAACTGGTTTCCGTGAGTACGCACAAAGTGGGCGGAATTCGTGGTGTAGCGGTGAAATGCTTAGATATCACGAAGAACTCCGATTGCGAAGGCAGCTCACTGGAGCGCAACTGACGCTGAAGCTCGAAAGTGCGGGTATCGAACAGGATTAGATACCCT
+
CFGGGGGGGGGDGGGGGGFFCGGGGGGGGGGGGGGGGGGGGGGGGGGGGGGGGGGGGGGGGGGDGGGFGGFFGFEFGGGGGFFGGGGGGGG?AEFEFEFGGCEFFGGFGGGGGGGGGFGGGDGGGGGGGGGGFFFFFGGGGGGGGGGGGGGGGGFGGGGGGCCGEEGCCGFDFCCFGEEGGGG@FGGGGGGGGFECE=FGFFG9FEFEGGDCFGCF@:?BB9EG?5748C7A<@E<E<>DF@2,-CC@FF8B)4845FDC8#FE,;BF>8C5<@+GCCD?GDDD7FB=6,?A=FDGGF@GGFFCF>>EGFFGDD@4BB><GFEB8GGGGFEAA9FFGFFGGGGGGGGGGGGEEGDFGGGGGGGGGFFGGGGGGGGGF8FFGGGGEFFGGGGGGGFGGGGDDGGGGGGGFDFCDFFGGGGGGGGGGGGFFGGCCCCC
@s901 115
TGGGGAATATTGCACAATGGGGGAAACCCTGATGCAGCGACGCCGCGTGGAGGAAGAAGGTCTTCGGATTGTAAACTCCTGTCGTTGGGGACGATAATGACGGTACCCAACAAGAAAGCCACGGCTAACTACGTGCCAGCAGCCGCGGTAAAACGTAGGTGGCAAGCGTTGTCCGGGATTACTGGGAGTAAAGGGAGCGCAGGCGGAAGGATAAGTTGGAAGTGAAACCCACGGGCTCAACCCATGAACTGCTTTCAAAACTGTTTTTCTTGGGTGGTGTAGAGGTAGGCGGAATTCCCGGTGTAGCGGTGGAATGCGTAGATATCGGGGGGAACACCAGTGGCGAAGGCGGCCTACTGTGCACTAACTGACGCTGAGGCTCGAAAGCATGGGTAGCAAACAGGATTAGATACCCT
+
EFGGGFGGGGGFGGGGGGGGFFGGGGGFGGGGGGGGGGGGGGGEFGGFGGGGEGGGGFFGFGFFFGGDBFGGCBFFFGGEGFFGFGGCGGGGE@FFGFFGGGGGGGGGGEFGGFGGGGGCEGCFGGGGGGFGGGGGGCD<FCAFGGGGGDFFFFFGGGF9FFGGGGEFGG7;CFGGD7FFGGGGFG#:20<@?GE5=CC/):ECCE48C87#<8CB::F@AFFC@FGFGGGCFGG9<@FGF39C@D<@,@5?CFCFCFDGFFFG8FB@FGF15FFFDE=,D:FGF=BB+,C@,,CC>>+F@FCC5C>E9E9A7FBB8FGFFCFC+GGFE,FECE@CCEECFCEFGCFF@EEGGAGF8F;,CGGGGGGGF@,@E8FGGGGGGGGFFGFCCFFGGGGGGGGGGFGGGCGFF@FCCCCC
@s901 116
TGAGGAATATTGGTCAATGGGTGAGAGCCTGAACCGGCCAAGTAGCGTGCAGGATGACGGCCCTATGGGTTGTAAACTGCTTTTATAAGGGAATAAAGTGAGTCTCGTGAGACTTTTTGCATGTACCTTATGAATAAGGACCGGCTAATTCCGTGCCAGCAGCCGCGGTAATACGGAAGGTCCGGGCGTTATCCGGATTTATTGGGTTTAAAGGGAGCGTAGGCCGGAGATTAAGCGTGTTGTGAAATGTAGACGCTCAACGTCTGCACTGCAGCGCGAACTGGTTTCCTTGAGTGCGCACAAAGTGGGCGGAATTCGTGGTGTAGCGGTGAAATGCTTAGATATCACGAAGAACTCCGATTGCGAAGGCAGCTCACTGGAGCGCAACTGACGCTGAAGCTCGAAAGTGCGGGTATCGAACAGGATTAGATACCCT
+
CFFFGGGGGGGGGGGGGGGGGCF8FFFGGGGGGGG@FGFEGGGGGGGGGCFFGGGGFFGGGGGFGFGGGGCFGGFGGGGGGFGGGG,5CFG8FGGG9<ACA9FB,FFGG8FEEG,F9=:FC9FFGGGFGFGFGGGGGGGGEFGGGGGGGGGGCGFDGGGGFCCGDGGGGGGGFGFFGGGDGGGCCFGEGGG,;FEEG=GFFGFFFG:8?CFFFGDA8>G:FF>CFFG:C:/=<9@<C5EF;ECCFGCFF?BGGGGF5@F@5CF909GFFF@DFC8C>G428CGDF:,,2DCG>:++?F8A=9@48+7FEFFFB@+7GFFBF9GEBGEFFEC@<FFFFGGGF8E@FDC@GFEF=B+CFFEEFCGFGFCEFCGFFC,C,,DGGDFF,GGGGFCCGGGF@FFDFFFCEFC+ECFEEGCGGGGGGGGGDGGGGFGCCCAC
@s901 22534
TGGGGAATATTGCACAATGGGGGAAACCCTGATGAAGCGACGCCGCGTGGAGGAAGAAGGTCTTCGGATTGTAAACTCCCGTCGTTGGGGACGATAATGACGGTACCCAACAAGAAAGCCACGGCTAACTACGTGCCAGCAGCCGCGGTAAAACGAAGGTGGAAAGCGTTGTCCGGAATTACTGGGGGTAAAGGGAGCGCAGGCGGAAGGACAGGTTGGAAGTGAAACCCACGGGCTCAACCCGTGAACTGCTTTCAAAACTGGTTTTCTTGAGGGGTGTAGAGGTAGGCGGAATTCCCGGTGTAGCGGTGGAGTGCGTAGAGATCGGGAGGAACACCAGTGGCGAAGGCGTCCTACTGGGCACTAACTGACGCTGAGGCTCGAAAGCAGGGGTAGCAAACAGGATTAGATACCCT
+
GGGFGG:<EGA@FGGGFDFFFDDGGGGGCG86,,-C@B+=CFGCB+@+C===,,B<F<C9C:CFA,84BFGFFFF9FFF8CFGEG@E<7CFB@++@FC9D9C@>++C,CDFFFAC>DDFFFB<C>>F@BDAFGCFG+,@CB,@,**5:<F:FGC**1=*<,*1?:8BCF7B;CFF711C<A)<<<536:@9@FFF@C>@ADGDE>=8B:87:CF:59C;><@5,*;5GFF8>F@FD>7<FFC7CF<E,CF@7A9E@CC=7,DC,B<<<=5,7:++CCGF?E?DGGGF8+@99,>B8E:C4AA78)7GFGECA7+?6@,699,+CCC7GFAGGEFAEGFFGF@C<FF<F@+C,DFEF,GGGGGGGGGFGGGGGGGF<,GEGGCCFGGGDD,FFC<@FEEEE@AFFGF<GGGFC@CCC
@s901 118
TGGGGAATATTGCACAATGGGCGGAAGCCTGATGCAGCGACGCCGCGTGAGGGATGACGGCCTTCGGGTTGTAAACCTCTTTCAGTAGGGAAGAAGCGAAAGTGGCGGTACCTGCAGAAGAAGCACCGGCTAACTACGTGCCAGCAGCCGCGGTAATACGTAGGGTGCGAGCGTTATCCGGCCTAATTGGGCGTAAAGAGCTCGTAGGCGGTTTGTCGCGTCTGTCGGGAACGTCCGGGGCTTAACCCCGGAGCTGCGGTTGGTACGGGCAGACTAGAGGGCAGTATGGGAGGCTGGAATTCCTGGTGTAGCGGTGGAATGCGCAGATATCAGGAGGAACACCGATGGCGAAGGCAGGTCTCTGGGCTGTAACTGACGCTGAGGAGCGAAAGCATGGGGAGCGAACAGGATTAGATACCCT
+
AECFGFGGGGGFGGGGGGGGGGEGGGGGGGGGGGF@FGEEGGGGGGG+CFEFGGGGG<CF@FEFGCFGEEGGGGGGGCFEFECGGGFGGGFCCAEFD:BCC@DFCECG+CCCF=F><E3@FGCFCF,:C>1:F8CFGGF:FFGGGGF>GGGEGG:F?BFF,?<EB0==CGCEG5E*;C@/8*/;*3<CC8CC:C*A=F7@GGE>C>*8CEE*/*2.<:1)(-2/**1#C9<#;>;3CF8?3@30@<:>@<3,+3+B5>>3,@+C=GDEC,,E9=9?F=?,E4,EE=8E@F,9,9FF>>,E@B?DBEFEEAF7EDFE@,@>>899FF@C,FFGGGGGFCF7GGGE=,7C7GB<FF8GFEGGGFC7FGGGGGGGGGGGGGGFFEGGEGGGGFCEC@FGGGGGGGGFFFGGGGGGGGGFCCCCC
@s901 119
TGAGGAATATTGGTCAATGGGCGAGAGCCTGAACCAGCCAAGTAGCGTGCAGGATGACGGCCCTATGGGTTGTAAACTGCTTTTATAAGGGAATAAAGTGAGAGTCGTGACTCTTTTTGCATGTACCTTATGAATAAGGACCGGCTAATTCCGTGCCAGCAGCCGCGGTAATACGGAAGGTCCGGGCGTTATCCGGATTTCTTGGGTTTAAAGGGAGCGTAGGCCTGAGACTAAGCGTGTTGTGAAATGTGGACGCTCAACGTCTGCACTGCAGCGCGAACTGGTGTCCTTGAGTACGCACAAAGTGGGCGGAATTCGTGGTGTAGCGGTGAAATGCTTAGATATCACGAAGAACTCCGATTGCGAAGGCAGCTCACTGGAGCGCAACTGACGCTGAAGCTCGAAAGTGCGGGTATCGAACAGGATTAGATACCCT
+
CFGGGFEGFGGFGGGGGGGFFGGGGGGDGGGGGGGGGDFFGGGGGGGGGGGGG:FGGGGGGGGGGFFGGGGGGFGGGGGGGGGFGGGGGGEDGGFGGFGGGGCFEGGGGGFFFGFGGGEGFFFFFGFFCGGGFGCFFFGFGFDGEGGGGGGGG<FGFFF+@DGGGG7FFFBFG9FGF*<CFGCGCF5:7<*;EGGE1>FG7+F@EG*41CCGF?CAEFG549?#<7:7?9#AEGF<E5*8AEFGC<E@BF#+:0FD#+-E>F<F@;9GBCFBC@>CC,+3DF@F>,FC@<GFD@+FEC,,@A,8?ECFEF?@>4++CECGFEC=>GGGDEF;FFFFGFF@F;AGGGGGGGGGGGEGGGF7FCGGGGGGGGFFBFGGFEGGFCGGGEDEGECGGGGGFGGGF7GGFGGGGGFCFGGGGGGGGGGGFEGGFGGCCCCC
@s901 120
TGGGGAATATTGCACAATGGGGGAAACCCTGATGCAGCGACGCCGCGTGAGCGAAGAAGTATTTCGGTATGTAAAGCTCTATCAGCAGGGAAGAAAATGACGGTACCTGACTAAGAAGCACCGGCTAAATACGTGCCAGCAGCCGCGGTAATACGTATGGTGCAAGCGTTATCCGGATTTACTGGGTGTAAAGGGAGCGTAGACGGTGATGTAAGTCTGAAGTGAAAGCCCGGGGCTCAACCCCGGGGCTGCTTTGGAAACTATGTGACTAGAGTGTCGGAGAGGCAAGTGGAATTCCCAGTGTAGCGGTGAAATGCGTAGATATTGGGAGGAACACCAGTGGCGAAGGCGGCTTGCTGGACGATAACTGACGTCGAGGCTCGAAAGCGTGGGGAGCAAACAGGATTAGATACCCT
+
FFFGGEGGGFGFFEFGGGGGGGGGGFDFGGFGFAFGFFEG7FEGGGGFD7?FGGDECCDCEEEGGFDFGGGFGGGFGCFGGGFGCFDA@FDFGCFFGGGGGG7FEFFFGGGG,DFDEFGFC8FGGGGC,,:E73,4FFGG8FFGGGD<CF>G93F<>,@CGGG,?ECEEEGGFGGG*=F@CFGGGGCCFCDC<,C8=>:ED*2C:E858?@87#?9CGFB<C?6=,'9C*:>:8E:6@CAFFDC>CECFD>*81:D;>9:8=B:<89?EC,F5C=F6CFE=:67E,E,DDE9,C@E8<>,FA6+5F@DDFCE::6+9-FGGFEFE,FCF?5ABC,,EA??CF@7GGDGGCFFFCC?GGDGF@GGCFGFECGGGGCGF@GFGGEF::FGFAEFFE<F@@GGGGFF<,GFC<F-CCBA
@s901 121
TGGGGAATATTGCACAATGGGGGAAACCCTGATGCAGCGACGCCGCGTGGAGGAAGAAGGTCTTCGGATTGTAAACTCCTGTTGTTGAGGAAGATAATGACGGTACTCAACAAGGAAGTGACGGCTAACTACGTGCCAGCAGCCGCGGTAATACGTAGGGAGCAAGCGTTGTCCGGATTTACTGGGTGTAAAGGGTGCGTAGGCGGCTTTGCAAGTCAGATGTGAAATCTATGGGCTCAACCCATAGCCTGCATTTGAAACTGCAGAGCTTGAGTGAAGTAGAGGCAGGCGGAATTCCCCGTGTAGCGGTGAAGTGCGTAGAGATGGGGAGGAACACCAGTGGCGAAGGCGGCCTGCTGGGCTTTAACTGACGCTGAGGCACGAAAGCGTGGGTAGCAAACAGGATTAGATACCCT
+
EFFFGGGGGGGGGGGGGGGGGGGGDGGGCEFFFFFGGFGC@GGEGDG:BFDGGGGGGGF8ECFGGGGGG7FF@AFFFE@FFEFGGFG<ADFFGFFEGGGGGGG:FGFCFAEFFF8DGCFGGGGGEFEFGGGFGGGFFFFFFFCFGDGGFGGGFGGGGEG7FGGFBECCFGEGGG;FG+=2FE:FFGGG>GGFC9BCEGE.9DCG<DE7DF@FEGF@FAF;AF<7@?GFCFF%@FFGGGGGGFDA>E@8/,<B9AGFGF.D=@FF@3)FD8FAEFGFFDCFFE,FFEC@:8?,,?GGGGEFA,C6AGC=BFFE:F?>DFGFFDCGGGFFFDFF@CFECEFGGEEFFFEGGGEEFCF8GFDGGGGGGF<GGEFDGEFB9FGFGEGGCEGGGGGFGFGGGFEEFGGGGGFGGGGCCCCC
@s901 122
TGAGGAATATTGGTCAATGGGCGGAAGCCTGAACCAGCCAAGTAGCGTGAGGGAAGACTGCCCTATGGGTTGTACACCTCTTTTATAAGGGAATAAAATACGGGACGTGTCCTGTTTTGCATGTACCTTATGAATAAGGACCGGCTAATCCCGTGCCAGCAGCCGCGGTAATCCGGAAGGTCCAGGCGTTATCCGGATTTATTGGGTGTAAGGGGAGCGCAGGCGGTCTTAGAAGCTGGTCGTGAAATGCAGCGGCTCAACCGTATGATGTTCGGCTCGAACTGTAGGACTTGATGGTATTCGATGTCAGCGGAAGTTGTTGTGTAGCGGTGAAATGCTTAGATATCACGAAGAACTCCGATTGCGAAGGCAGCTGACAAGGCTACAACTGACGCTAAAGCTCGAAAGTGCGGGCATCGAACAGGATTAGATACCCT
+
EGGCGGGGGFCC@FGGGECF?FFGGGEGG<EFGGFGGFCAEFFE<EEF@FGGGGCBFG<8FFG?D@FFGGGGGGCFC<FFDDFGGFGGC@CF8F,?CAFFGFCEEC7=F=8?FG,,,B?F,:EFFD?F9=,,BFGCCG99F<:@C++<C,B,C@@FGGFGFGG7*8>CGE:C,@C7>7CEC99278*4<7C8+2<8CEFD:C::C:F*=C9+<,<=C0*<9;6<*,C<9FD#C<D:+>3#*@8+';EF9@9?7C:,,3+,8,F@,F>@>3+3*++6,E=?GGE<C5CFC=F=8*999+,@4+FEEE8:FCEC=49,DFC4,F94+>C7@@AE,,5<8DCC99DGE8DDC59,FFB@B?,5,+CB??9CEE8GGCFAE<FFGGGGFGDEF@C87EA6,8GFGFGGFGGF@C@EGGGF@CGFFFGGGFFEFFGGCCCCC
@s901 123
TGAGGAATATTGGTCAATGGGCGAGAGCCTGAACCAGCCAAGTAGCGTGCAGGATGACGGCCCTATGGGTTGTAAACTGCTTTTATAAGGGAATAAAGTGAGAGTCGTGACTCTTTTTGCATGTACCTTATGAATAAGGACCGGCTAATTCCGTGCCAGCAGCCGCGGTAATACGGAAGGTCCGGGCGTTATCCGGATTTATTGGGTTTAAAGGGAGCGTAGGCCGGAGATTAAGCGTGTTGTGAAATGTGGACGCCCAACGTCTGCACTGCAGCGCGAACTGGTTTCCTTGGGTACGCACAAAGTGGGCGGAATGCGGGGTGTAGCGGTGAAATGCTTAGATATCACGAAGAACTCCGATTGCGAAGGCAGCTCACTGGAGCGCAACTGACGCTGAAGCTCGAAAGTGCGGGTATCGAACAGGATTAGATACCCT
+
@FFGGGGGGGFFGGGGGGG?GGGEGGGGGGGGGGGGGGGGGGGFGGGGGGGGGEFGGGGGGGGFGFGGCFFFGGGCFGFGGCGGGGFGGGFEFFGGGFFGDFGFGGGGGCC?CFGGGGGCGFFGGFFCDGGGGGGGGC9,BFCEGGGGGGCDF,+@EADGGGFFCEGGDFCEFCDEBEGGGGC*1>=C<7CCCFCEGDEF7+%CCF34<6<;G?GFG>>>:1?=:FGGDFFEEFC9G4CB9FGCC7:C<6#1<1@,#,FDFGFD=D8@ACF.BC:>;9=DGED<FGGGFDCCFGGGGFFFFFBFEDFCCDE9>>@+>8+EFAECAEGFFCF;A9FDDE?,E;A@GFFGGGGG@FCGEGGECFFCGFCGGEDE<FFFGFGEGGGGFFFGGFFGGGFEGGGFFGGGFCGGGGGGGGGGGGFFD<FGFFDFGFE-CCCC
@s901 124
TGAGGAATATTGGTCAATGGGCGAGAGCCTGAACCAGCCAAGTAGCGTGCAGGATGACGGCCCTATGGGTTGTAGACTGCTTTTATAAGGGAATAAAGTGAGAGTCGTGACTCTTTTTGCATGTACCTTATGAATAAGGACCGGCTAATTCCGTGCCAGCAGCCGCGGTAATACGGAAGGTCCGGGCGTTATCCGGATTTATTGGGTTTAAAGGGAGCGTAGGCCGGAGATTAAGCGGGTTGTGAAATGTAGACGCTCAACGTCTGCACTGCAGCGCGAACTGGTTGCCGTGAGTACGCACAAAGTGGGCGGAATTCGTGGTGTAGCGGTGAGATGCTTAGATATCACGAAGAACCCCGATTGCGAAGGCAGCTCACTGGAGCGCAACTGACGCTGAAGCTCGAAAGTGCGGGTATCGAACAGGAGTAGATACCCT
+
GGGGGCFGGGFFGGGGGGFGGGGGGGGGGGGGGGGGGGGGGGGFGGGEGGGGGFGGGAFGGGGGG@FFGGGFEFFFFAFGGGGGGGGGGGGDCG9FGFGGGGFFGGEGGGGC<FFGFFGGGGGGAEFFFGGGGGGGGGGGGGEGGGGF99FFGGGGGGGGFCFCEGGGDGDFGGFGCECE:DGGGGG<<C@FC9FBG5B:FFCCD7*=F22CF@G:E6E@?6>F:;:*:77CEFE6C#*<;FD;:9.EFF=C:1GGFCFFGFE,3C?E<9E?DCB@@@1DGGFD3@+8,A,98C>CEE@:,<DFEGF??,GGFF@7EFCEED=C5GDFEE,=,ADDFFEEA;<EEF=DCC,FC=C@,FFECCGFFF?GGDGGGFGGFGCFCGFGFC<,CFBCFFDEGCGGGGGEGGGFGGGGGGGGGGGFGGGGGGGGGFCCCCCC
@s901 125
TGGGGAATATTGCACAATGGGGGAAACCCTGATGCAGCGACGCCGCGTGAGCGAAGAAGTATTTCGGTATGTAAAGCTCTATCAGCAGGGAAGATAATGACGGTACCTGACTAAGAAGCCCCGGCTAACTACGTGCCGGCAGCCGCGGTCATACGTAGGGGGCAAGCGTTATCCGGATTTACTGGGTGTAAAGGGAGCGTAGACGGCAAGGCAAGTCTGATGTGACAGCCCAGGGCTTAACCCTGGAACTGCAGGGGAAACGGTGTGGCTCGAGTGCCGGAGAGGTAGGCGGAATGCCTAGTGTAGCGGGGAAATGCGTAGATATTAGGAAGAACACCAGTGGCGAAGGCGGCTTACTGGACGGTAACTGACGTTGAGGCTCGAAAGCGTGGGGAGCAAACAGGATTAGATACCCT
+
AFFGGCFGDFFGEFGGGGGGG7FFFFEEGGGG,<FGGGGGGGDEFGGCEGG6@C:CE<FCFE,EEEF:,AEBEFFACGE?FGAFFGGGGG7F?D?FFFCFGGEEGGFG,,B<DDGGGFACCG7F7FCFFFCF:@:BCFC:FFGFCEECF*B93?C734CGCF:**3*<*=**<?;:EEE6<C9<+A2;8,C<:CE9C68:CD0#<;,=55/,1<2/6*9#,>+4@*4,6<4,CDFC<<@,F@,C@@383:,*8:,,D8+6==8,,,:7@6+=5GE@+8@8,FEDFCC+CFDE,DE,@,=,FEC@@F7@>;F9CC@@=C,EFAFC,,E<C,CGGGFEFA:?6,CDFEEGEF8GFGGGGFCEGEDGGGGGFFFCC8GFFCFA,GFCGEGGGGGGGFC,GGGFFFFGGEGFFCGCCCCC
@s901 126
TGGGGAATATTGCACAATGGAGGAAACTCTGATGCAGCGACGCCGCGTGAAGGATGAAGTATTTCGGTATGTAAACTTCTATCAGCAGGGAAGAAAATGACGGTACCTGACTAAGAAGCCCCGGCTAACTACGTGCCAGCAGCCGCGGTAATACGTAGGGGGCAAGCGTTATCCGGATTTACTGGGTGTAAAGGGAGCGTAGACGGCACGGCAAGCCAGATGTGAAAGCCCGGGGCTCAACCCCGGGACTGCATTTGGAACTGCTGAGCTAGAGTGTCGGAGAGACAAGTGGAATTCCTGGTGTAGCGGTGAAATGCGTAGATATTAGGAGGAACACCAGTGGCGAAGGCGGCTTGCTGGACGATGACTGACGTTGAGGCTCGAAAGCGTGGGGAGCAAACAGGATTAGATACCCT
+
DFFGGGGGGGGGGGGGGGGGGGGG8FFFGFCGGGGGGG>FGGGGGGGCGGGGGGGGGGGEECEEFFDBDFGFFGGGCF<FGGDGFGGG<@FFG?DFGFGGGGDGC:FGGGGCFFFGGGGGGGECFFGGG9FFEGGGGGGGGGGGGDEFCFGEFGC<DGGGGCFGFFFG*=<@FGGCCC:<:CCF@FFCF@<FCFD8CDFECDCE>EC88C?*C:F>F9A3+FGGFBFB6FDEF8EB8>9@;7CCFGF<DGGFFGG>EC9?FFEFCF?FGC?EEFEC@0=EE?@CE9F?FDFB8CCCB<F8GFGE=GEGGEE,?@,ECEADEAEGDGFFE,DE,<EGFFFB:@F7GGEGGGGECGGGFCGGGGFGGGFGGGFGGFGGGGGGGGFDGFGGGGGFCFFFFFFEFGGGGFGFDGGCCCCC
@s901 26841
TGGGGAATATTGCACAATGGGGGAAACCCTGATGCAGCGACGCCGCGTGAGCGAAGAAGTATTTCGGTATGTAAAGCTCTATCAGCGGGGAAGATAATGACGGTGCCTGACTAAGCTGCACCGGCTAAATACGTGCCAGCAGCCGCGGTAATACGTATGGTGCAAGCGTTATCCGGATTTACTGGGTGTAAAGGGAGCGCAGGCGGTGCGGCAAGTCTGAGGTGAAAGCCCGGGGCTCAACCCCGGTACTGCATTGGAAACTGTCGTACTAGAGTGTCGGAGGGGTAAGCGGAAGTCCTAGTGTAGCGGTGAAATGCGTAGATATTAGGAGGAACACCAGTGGCGAAGGCGGCTGACTGGACGATAACTGACGCTGAGGCTCGAAAGCGTGGGGAGCAAACAGGATTAGATACCCT
+
ECGFGGGGGGGGGGGGGDGGFEEGGGGGEFGGGGGGGG:FGFGGGGGC@EEFGE7FGGCCEEF<FEF:FFFGDFEEE?EFGGGFFGEGGCEFFGGFGGGFFCCGGGGGGDGFG,B,@BEFGG@FECGGF;CAFGGFFFGGGDGCCE7=<CFFCCFC,,?=FF:?FGGGGC<=FFEEF:F:9,7<?:;**33+3@E5C<EDED8EEE8*/:4:-8@8C:=#*,FF>A:F=<CCCC88'9C@;CDGF>=:,26FDDF@CEG7EFC:FGFC8CFA#B8@1GC==FFEGE:7C>99E8,DCEFAFAC8FGEFFC,C=6:GGGGGGFF=DC,FGFFE:EC<DFGFEGGFF@7GGDGF<E,DFCEGEFFGGGEF:CCEGGFGFGGFFGGGGGGGGGGGGGFFCCGFDFGGGGCFF@F@CCCC
@s901 128
TAGGGAATCTTCGGCAATGGGGGCAACCCTGGCCGAGCAACGCCGCGTGAGTGAAGAAGGTTTTCGGATCGTAAAGCTCTGTTGTAAGAGAAGAACGTGTGTGAGAGTGGAAAGTTCACACAGTGACGGTAACTTACAAGAAAGGGCCGGCTAACTACGTGCCAGCAGCCGCGGTAATACGTAGGTACCGAGCGTTTGCCGGGTTTATTGGGCGTAAAGCGAGCGCAGGCGGTTTAAGAAGGCTGAAGTTAAAGGCAGTGGCTTAACCATGGTGCGCATTGGAAACTGTTAGACTTGAGTGCAGAAGGGGAGGGTGGAATTCCATGTGTAGCGGTGAAATGCGTAGATATATGGAGGAACACCGGTGGCGAAAGCGGCTCTCTGGTCTGTAACTGACGCTGAGGCTCGAAAGCGTGGGGAGCAAACAGGATTAGATACCCT
+
EGFGGGGGGGGGGGGGEGEDFEDGGGGGGGGGGGFEGGGGGGGCFGGFFFCDCEFGGFGGGGCFGGDCEGGGFG7FEF<?BFDGGGEFDFGGGGFEEGFGGGGGGGGGGGFGGGGGGGGGGGFEGGGFEGFEGGGDD,@CFDCBGG+CFECEDGGGA7>C7FC9FGGC,<C57:8**:C9<+?FF>+?FF7EDEF7**<+99*:8?+0AC6FF>E>88C=-,2.@2+;25:;18E?:'F@:%*%,3<??E4@<@C:FDFFD5,3=33,,3++@++>5,C,,;,FD7BF<E??C28,,DFFFGFGF?C>+F8C,B;CCGGFEEC8CEA@GAGGDGGGGGGGGGCGGDD9DFEE@GDEFGF>8GGF7GGGEFB@7GCEGGGFCECGFFCEE,GGGGGGGGGGGGEGGGGGGEEGGGGGFGGDFF<FFGGGGF9GGGGGCCCCC
@s901 22652
TGAGGAATATTGGTCAATGGGCGAGAGCCTGAACCAGCCAAGTAGCGTGAAGGATGAAGGTACTACGGATTGTAAACTTCTTTTATACGGGAATAAAGTATCCTACGTGTAGGATTTTGTATGTACCGTATGAATAAGCATCGGCTAACTCCGTGCCAGCAGCCGCGGTAATACGGAGGATGCGAGCGTTATCCGGATTTATTGGGTTTAAAGGGAGCGCAGACGGGAGATTAAGTCAGTTGTGAAAGTTTGCGGCTCAACCGTAAAATTGCAGGTGATACTGGTTTCCTTGAGTGCAGTTGAGGCAGGCAGCATTCGTGGTGTAGCGGTGAAATGCTTAGATATCACGAAGAACCCCGATTGCGAAGGCAGCTTGCTAAACTGTAACGGACGTTCATGCTCGAAAGTGTGGGTATCAAACAGGATTAGATACCCT
+
<FGGGD<@FGFGGGDGGGG8FGGGCF7FFGGGGGGGGGDAFGGGGFEFGEGGFFCFAFGGF-CFGG:FFGGDFGGGDCGGG9AFGGFFGG@8FABFFFGGGFFFGGE8FFGGFG9EDEGGGGGGGG9FBFCC<FE9EEFFGFGGEGGFGGCFCE@FFGGGGDCFGGECFGGGGGEEFCGGGGC@FGGGGGGGFG'GE:CGG7:=C:<FF@C>5?<AEDGD<9CEEFC3EGFFGF@<BFFGFBCGC7EFGGCF@BC=.GFB8@FGGEFEAF?@F<(C4;DF?GGGGFFF=<F?0B4A,9FFE=9EEAGGD>C>,,6++GGGGF>>>7=FF?6,,EEC=C<,FFF:CGGGGGGGFEEF>GF@F:F7GCFEGDFFGGF<CF99GGGBFC,@,@FFGGGGFEFFCFFC;8GFGGFFCCGFFGFFFGFGGGFGGFFCCCCC
@s901 130
TGAGGAATATTGGTCAATGGGCGAGAGCCTGAACCAGCCAAGTAGCGTGCAGGATGACGGCCCTATGGGTTGTAAACTGCTTTTATAAGGGAATAAAGTGAGAGTCGTGACTCTTTTTGCATGTACCTTATGAATAAGGACCGGCTAATTCCGTGCCAGCAGCCGCGGTAATAAGGAAGGTCCGGGCGTTATCCGGATTTATTGGGTTTAAAGGGAGCGTAGGCCGGAGATTAAGCGGGTTGTGAAATGTAGACGCTCAACGTCTGCACTGCAGCGCGAACTGGTTTCCTTGAGTACGCACAAAGTGGGCGGAATTCGTGGTGTAGCGGTGAAATGCTTAGATATCACGAAGAACTCCGATTGCGAAGGCAGCTCACTGGAGCGCAACTGACGCTGAAGCTCGAAAGTGCGGGTATCGAACAGGATTAGATACCCT
+
EEGGGFGGGFGGGGGGGGGCFGGGGGGGGGGGGGGGGGGFEFGDFFGFFGGGCEFGGGGGGGGGGGDGGGGGGGEFGGGGGGGGGGGGGGG?FFGGFGGGFFGCGGGGGGGDFGGFGGGGFGGGGFGGGGGFG944EFGGGDFDGGEGGGGCDGGDGGGFF@FD@+>CEF:<D,@FFFGGECGE@FE7FECEFGG4=GDFGG+E9C:F,44?9C;;EFG2<1CD??CGCEFGGFF5F,161D9:<C7FGGECG=FD+E@-FFF;FFCE::>>CGEGGFF8GGFDGFGD9>FE8CABCGFC=FFCGCCFFEFDCDGGEFGGGFEGBDE@DEFEFFFGGFE8FFEGGGGGFDGGGGEEGGF@GGGFFE<GGGGGGGGGCFGGGGGGGFCGGGFGFFFGGEGGGGGFCGGGGGFGGGDFFFFCFGGGGFFGGGFCC9CC
@s901 131
TGGGGAATATTGCACAATGGGGGGAACCCTGATGCAGCGACGCCGCGTGGAGGAAGAAGGTCTTCGGATTGTAAACTCCTGTTGTTAGGGACGATAATGACGGTACCTAACAAGGAAGCACCGGCTAACTACGTGCCGGCAGCCGCGGTAAAACGTAGGGTGCAAGCGTTGTCCGGAATTACTGGGTGTAAGGGGAGCGCAGGCGGGCATGCAAGTTGGAAGTGAAAACTATGGGCTCAACCCATAGCCTGCTTTCAAAACTGCGTGTCTTGAGTAGTGCAGAGGTGGGCGGAATTCCCGGTGTAGCGGTGGAATGCGTAGATATCGGGAGGAACACCAGTGGCGAAGGCGGCCTACTGGGCACCAACTGACGCTGAGGCTCGAAGGCATGGGTAGCAAACAGGATTAGATACCCT
+
FGGGGGDGGGGCFGGGGFGGGGGGGGGGGGGG<FGGGGGGGGDGGGGFGGGGGGGG,DFFGGGGGGGDGGGGGGGGGGGGGFGGGGGGGGGGGGDFGGGGGGGGGGGGGGGFGGGGGGGGGGGGGGG8AFGGDGCGGGGCGGGGGE>CCCGFGGG*;CEEGGGGF<CCE5:C@FGGG8@EFC0CFFFG44A@C/?9::?;99C:C:E5DFFGGFF3G?GF<:+=50<;FCE9<CFD:7<BFGCCF;EDGFF?=C@>>7DCF.F:FFFC=FGE-D8/4/F:CGFFF@+GGGCCFD>+GCDGGGCEA>7FAE?E@CBEDCEFE>:GGGGGF<CFFGGGGGFGGGGGGGFCCGGGGFGGFGGGGGGGGGGGFEBGGF@FFGGGGGGGFFGCGFGGGGGGGGGFGGGGGGGGGGGBCCCC
@s901 25304
TGAGGAATATTGGTCAATGGACGAGAGTCTGAACCAGCCAAGTAGCGTGCAGGAAGACGGCCCTATGGGTTGTAAACTGCTTTTATAGGGGGATAAAGTGTGCCACGTGTGGCATATTGCAGGTACCCTATGAATAAGGACCGGCTAATTCCGTGCCAGCAGCCGCGGTAATACGGAAGGTCCGGGCGTTATCCGGATTTATTGGGTTTAAAGGGAGCGTAGGCCGTCTTATAAGCGTGTTGTGAAATGTCGGGGGTCAACCTGGGCATTGCAGCGCGAACTGTGAGACTTGAGTGCGCAGGAATTAGGCGGAATGCGTCGTGTAGCGGTGAAATGCTTAGATATGACGAAGAACTCCGATTGCGAAGGCAGCCTGCTGTAGCGTAACTGACGCTGAAGCTCGAAAGCGTGGGTATCGAACAGGATTAGATACCCT
+
EGFGCFGGGGGGGGGGGGFGGGGGGGGGGGGGGGGFFDFGGGGGGGGGGGGGGGGGGGGGGGGFGGGFGGGGEFFGGGGGG9FGGGCFGGGGEGGGGGGGDFGGGGGFGGGGGGFFGGGFGGGGGGGGG,7FFGGFGGGFGGGGG7CFGGGGGGGGGGGGGGFGGCGGEGFGFGGGGCEGGFGEGGGGGD*BCFEGGGG<G6=CBFFEG8BFCC8>E;GD35CGDCF;A?CFGGGFGGGGGGFGG?:FGGEGEFGFDGFGFGGGGG;9DFGGGGEFFE2C8FGFC,A<9DCF>CBGEDGGGEFA,ECEECFE@48>7C7:FEGGFGGDF<EE??F>=GF8DGFFGGGGFFFFFF@:GGGGGGFDFFEGF<?GGGFGGGGGGGGGGGGEEFFCGGGGGEGFGGGGGGGEFFFEEEFGGGGGGFGGGGGGGFFCCCCC
@s901 133
TGGGGAATATTGGGCACTGGGGGAAACCCTGACCCAGCAACGCCGCGTGAAGGAAGAAGGCCTTCGGGTTGTAAACTTCTTTTACCAGGGACGAAAGAAATGACGGTACCTGGAGAAAAAGCAACGGCTCACTACGTGCCAGCAGCCGCGGTAATACGTAGGTTGCAAGCGTTGTCCGGATTTACTGGGTGTAAAGGTCGTGTAGGCGGAGATGCAAGTTGGGAGTGAAATCCATGGACTCAACCCATGAACTGCTCCCAAAACTGTATCCCGTTAGGATCGGAGGGGCAAGCGGAATTCCTAGTGTAGCGGTGAAATGCGTAGATATTAGGAGGAACACCAGTGGCGAAGGCGGCTTGCTGGACGACAACTGACGCTGAGGCGCGAAAGCGTGGGGAGCAAACAGGATTAGATACCCT
+
FFGGCFEGGGGFFGGGC8;CC:CCCFGFFFGGFF,6@,AFGGGGGGGGDGFE8EF@,C<,CEF@F<CGFCFFGC,AEFGAAF-5?FGGGDGGGDCC@GGGEGEGGGGGGFAC,3,,>FC<FFGDFFC:>+<CFGGGFC@C<>@C,@8*CCCFGDAFF7:<CCFC8CFC9F7:BE::<<F@*=:CFC<><:EEGGFFG+61#8F>CCD?E#=;5;79C<5>.68*3*2.7.FCFFC:@+?D2B/A<5FD7,F7@5*:+=A@,=6+@:,++7:?8A,:8+++4@B6+,FDDCGGGFDD@9FF=DBFCDE:C+EDECC,=4>4<,,AFDEFF8FFF<?8,,,F=A8,@EA9CGFEFD@,C:9@@EGFEFE@FCF:B,FFEEC:7CE@GGFFECE@GFFC,FDE<AE<EE,FF<GFB<9CCCC
@s901 134
TGAGGAACATTGGTCAATGGGCGAGAGCCTGAACCAGCCAAGTAGCGTGCAGGATGACGGCCCTATGGGTTGTAAACTGCTTTTATAAGGGAATAAAGTGAGAGTCGTGACTCTTTTTGCATGTACCTTATGAATAAGGACCGGCTAATTCCGTGCCAGCAGCCGCGGTAATACGGAAGGTCCGGGCGTTATCCGGATTTATTGGGTTTAAAGGGAGCGTAGGCCGGAGATTAAGCGTGTTGTGAAATGTAGACGCGCAACGTCTGCACTGCAGCGCGAACTGGTTTCCTTGAGTACGCACAAAGTGGGCGGAATTCGTGGTGTAGCGGTGAAATGCTTAGATATCACGAAGAACTCCGATTGCGAAGGCAGCTCACTGGAGCGCAACTGACGCTGAAGCTCGAAAGTGTGGGTATCGAACAGGATTAGATACCCT
+
CFGGGFFFGFGGGGGGGGGFFGFGDGGGFEGGGGGGGCDCFGGGGGGGGGGGGGGGGG>FEEGDGCEFGGGEGGGGGGGGGGGGGGGGGGGFCGFGGGGGGGGFGGGGGGGCDFGGGGGGGGGCA?FFGGDAEFGGGFDEFGGGGGGGGGGGGC7:FA3B<FFFGDE7:@CEGGGGGC*CC9CCEF=CFE7CFFG8=AF?@+F1?FFGC;<C9C7.=9G?F:C46>G:E,:FCCEAGCFEGG@CCCG??+#@>C:6:7B@6==CFBEGEFC?CEEA;/48DBFCDA<,=8,FDF6GGGFBE5,8GGDFFDB49,B+7<BBCCEDBEGGFFGGFGGGGGFCDCGGGGFFGFDF@FCFFGFGGGGFFE<GGFGGGGGGGGGGGGEGFGDFCEFCCE,GGGGGGGGFCCFFGFFGGGGGGGGGFFGGGGGGGGGCCCCC
@s901 135
TGAGGAATATTGGTCGATGGGCGAGAGCCTGAACCAGCCAAGTAGCGTGCAGGATGACGGCCCTATGGGTTGTAAACTGCTTTTATAAGGGAATAAAGTGAGAGTCGTGACTCTTTTTGCATGTACCTTATGAATAAGGACCGGCTAATTCCGTGCCAGCAGCCGCGGTAATACGGAAGGTCCGGGCGTTCTCCGGATTTATTGGGTTTAAAGGGAGCGTAGGCTGGAGATTAAGCGTGTTGTGAAATGTAGACGCTCAACGTCTGCACTGCATCGCGAACTGGTTTCCTTGAGTACGCACAAAGTGGGCGGAATTCGTGGTGTAGCGGTGAAATGCTTAGATATCACGCAGAACCCCGATTGCGAAGGCAGCCTGCTAGGGTGCGACAGACGCTGAGGCACGAAAGCGTGGGTATCGAACAGGATTAGATACCCT
+
AFEFGGGGGGGGGGGGGGGEGGGGGGGGGFGGGGGGFGGFFGFGCFGFEGGGGGGGGGFEFEFGFCGGGGGFGFGGGGGGGGGGGAFECFGFGGGGGGFGFGGGGGGGG?BF,CFFGFG,@FAFFFGGGGGGGG=BAFFDAFEGDGGGGDEGG8@GFFGGGGEFE>C7@FDA9,>FFGGC,DCFGDDE:<**52CCE7C:CFCF@C:@@CE+2?@AG(*7:;CD<;>@>#:<C9?)GC;EFG>;<EG,70$/.2$GE;8'+@F>CE?><@+3++B:6@2?D=GFD8EFFBCD=>@CDGEE9FFCFDGDGGE;@==7GEC=A9EC=C8>,C,,,,,FFFCDF=<GGGGGGGFCCEGEGFFF@7DFFFFGGF@EGFDGGGGGF7@GGGGGGGFCGGGGGGGGGGGGGGGGGGGGGGGGGGFEFGFFBCGGGGFCCA@A
@s901 136
TGAGGAATATTGGTCAATGGGCGAGAGCCTGAACCAGCCAAGTAGCGTGCAGGATGACGGCCCTATGGGTTGTAAACTGCTTTTATAAGGGAATAAAGTGAGAGTCGTGACTCTTTTTGCATGTACCTTATGAATAAGGACCGGCTAATTCCGTGCCAGCAGCCGCGGTAATACGGAAGGTCCGGGCGTTATCCGGATTTATTGGGTTTAAAGGGAGCGTAGGCCGGAGATTAAGCGTGTTGTGAAATGGAGACGCTCAACGTCTGCACTGCAGCGCGAACTGGTTTCCTTGAGTACGCACAAGGTGGGTGGAATTCGTGGCGTAGCGGTGAAATGCTTAGATATCACGAAGAACTCCGATTGCGAAGGCAGCTCACTGGAGCGCAACTGACGCTGAAGCTCGAAAGTGCGGGTATCGAACAGGATTAGATACCCT
+
AF9FFEFGGCFGGGGGEGDEGGDGGGGGGGGFGGGGGGGGGGGGGGGFEGGGGG?FEFCFFGGGGGGGGGGEGGGGGGGFGGFGGGGFGFFFGGFFGFGGGGEFEFFGGEF9?<CFGGGGGGGGAFFGGGFGGGFGGGGGGGGGGGGGGDDGGGGGF<DDFGGGGGDG@>:@3>CF*FCFGGGGEECGGGCCFGCE=1<F77F,?C:7:<<+;9G6892#/#;86>E+7,C<C@F07'C4;C287,59=,:E@*@>EA7F7@3,CE8GFC:5F@++B,+8FD=A8,38FFEFDF@8@,CFAA67F=445,E;D=@+EFCFC7DCAFC9FFF=CEC9,<@=?8FGFCF7GFGFFECGCFCFC>GGGFEFE<GF<E6CC@F@+FFDGGFEFEFEGGFCE+GECFGEFGEDFFGFDFFGGGFFGFFFF,EGGGGCCCAC
@s901 137
TGAGGAATATTGGTCAATGGGCGAGAGCCTGAACCAGCCAAGTAGCGTGCAGGATGACGGCCCTATGGGTTGTAAACTGCTTTTATAAGGGAATAAAGTGAGAGTCGTGACTCTTTTTGCATGTACCTTATGAATAAGGACCGGCTAATTCCGTGCCAGCAGCCGCGGTAATACGGAAGGTCCGGGCGTTATCCGGATTTATTGGGTTTAAAGGGAGCGTAGGCCGGAGATTAAGCGTGTTGTGAAATGTAGACGCTCAACGTCTGCACGGCAGCGCGAACTGGTTTCCTTGAGTACGCACAAAGTGGGCGGAATTCGTGGTGTAGCGGTGAAATGCTTAGATATCACGAAGAACTCCGATTGCGAAGGCGGCTCACTGGAGCGCAACTGACGCTGAAGCTCGAAAGTGCGGGTATCGAACAGGATTAGATACCCT
+
DFGGGGGGGGGGGGGGGGGGGGGGGGGGGGFFGGGGGGGGFGFGGGGGGGGGGGGGGGGGGGGGFGGGGGGGGGGGGGGGGCGGGFFGGGGGGGGGGFGGGFGGGGGGDFDDFGGGGGGGGGGGFFGAFGGGGGGGFGGGGFGGGGGGFGGGGGDGGFF7FGGGEDGE<FFGGGGGCCFGF>CCCF5:CFGCEGFEG=E?7;=FCF,F8FC+0EG?E1E;FGDD:BDCGGGGGGG9ECE5EGFEFF9CFCAFGFEBDDCEDGGGFCECF#C5@EEEC=8D+FDGGF=:,,AD5EC:GF8FGE=FEEEFB,B;6FECCE7GFGGG>C+GFEC;GFFD9FFDC,<?FGFGGFGGFC+FFC8EGGGGGECGFCFFEACEE8FEGGGGFGGGGFCGGGGFFCGFFGGGGGGGE>GFGGGGGGFEGGGGGGCFEGGCCCCC
@s901 138
TGAGGAATATTGGTCAATGGGCGAGAGCCTGAACCAGCCAAGTAGCGTGCAGGATGACGGCCCTATGGGTTGTAAACTGCTTTTATAAGGGAATAAAGTGAGTCTCGTGAGACTTTTTGCATGTACCTTATGAATAAGGACCGGCTCATTCCGTGCCAGCAGCCGCGGTAATACGGAAGGTCCGGGCGTTATCCGGATTTATTTGGTTTAAAAGGAGCGTAGGCAGGAGATTAAGCGTGTTGTGAAATGTAGATGCTCCACATCTGCACTGCAGCGCGAACTGGTTTCTTGGAGTACGCACAAAGTGGGCGGAATTCGTGGTGTAGCGGTGATATGCTTAGATATCACGAAGAACTCCGATTGCGAAGGCAGCTCACTGGAGCGCAACTGACGCTGAAGCTCGAAAGTGCGGGTATCGAACAGGATTAGATACCCT
+
AFFGGAFFGGGCGGGGGGGGGGGGGGGGGGGGGGGGCADFF8<FFGEFFGGGGC@EF,@@F@CCF8FGFGGGCFFGEFGGGFEGGGGGGGGGGF?FGGCEDFDFGGG@FFGFCFGGGGC<F9FFFEFCFGGGGGGCCFGCFFCGGG7DF9C,DFFC=EFGFF<<E8CC@:F:CCFGEEDGF?C:F7ECFFCGGG<C*/CFDF,<<ACF7::<+<*0:0<>1;8=*):5EGG7:9A6?5ECG5;CA@@;;@5<#:3@##%3;<:,F0@C.,:@7BB>682:+>3AF<=:,,,CD+8B89GGFE74B+F+?@,=94+8@B9,F4@+8DCEEECC9FA8GFC,A,FE<9,CFCEFCDGF@4A,6:CCGEDFGF<GGFGGGFEB+GGFCC66,FFEGEGGECBB,FGFAFCBFGFCGGGGGGFEDGGGGGGGGGGCCCCC
@s901 139
TGAGGAATATTGGTCAATGGGCGAGAGCCTGAACCAGCCAAGTAGCGTGCAGGATGACGGCCCTATGGGTTGTAAACTGCTTTTATAAGGGAATAAAGTGAGTCTCGTGAGACTTTTTGCATGTACCTTATGAATAAGGACCGGCTAATTCCGTGCCAGCAGCCGCGGTAATACGGAAGGTCCGGGCGTTATCCGGCTTTATTGGGTTTAAAGGGAGCGTAGGCCGGAGATTAAGCGTGTTGTGAAATGTCGATGCGCAACATCTGCACGGCAGCGCGAACGGGTTTCCTTGAGTACGCACAAAGTAGGCGGAATTCGTGGTGTAGCGGTGAAATGCTTAGATATCACGAAGAACTCCGATTGCGAAGGCAGCTCACTGTAGCGCAACTGACGCTGAAGCTCGAAAGTGCGGGTATCGAACAGGATTAGATACCCT
+
FGGCFGGGGGGGGGGGGGFF,CCFFFGGGGGGGGGEE,ABFGFGGCC:FGGGGEGGGFGGFFG7FFEFGDFFGCCCFDFFFFGGGGA<?DFBAAEFGGGFGC?EFGD@<,=,BFGGFCFGG,<<CFFGCEA<CE,8??FCCAFF++@DFEFGGFGCBFG7DD<FGEECGGGGGGCG1F7FAFGGDGE<<F7:EBC7/*=FGFGG9C1*4:<CFGF)=(2014*90;:=/5,+<#<2C?;E,<@E:3C@F?)9>9*B,,;<8,7,+8C>+:CAF:6>6FD==>ADEDB8,,FE9F>BCEB<A9GGGEDF7=A>9,48BB>8FFCC=GEE9E9,FEF8FFFCA4<,C@C<B9E?<:FF7DFEE@DGGGGGGGFFB,@CCC>+C@@9E,DEC6FCGGGGGFFEECE@8GEEFCF8ECFGGFDAGGGGGFGGFBFBCCCC
@s901 25544
TGAGGAATATTGGTCAATGGGCGAGAGCCTGAACCAGCCAAGTAGCGTGCAGGATGACGGCCCTATGGGTTGTAAACTGCTTTTATAAGGGAATAAAGTGAGAGTCGTGACTCTTTTTGCATGTACCTTATGAATAAGGACCGGCTAATTCCGTGCCAGCAGCCGCGGTAATACGGAAGGTCCGGGCGTTATCCGGATTTATTGGGTTTAAAGGGAGCGTAGGCCGGAGATTAAGCGTGTTGTGAAATGTAGACGCTCAACGTCTGCACTGCAGCGCGAACTGGTTTCCTTGAGTACGCACAAAGTGGGCGGAATTCGTGGTGTAGCGGTGAAATGCTTAGATATCACGAAGAACTCCGATTGCGAAGGCAGCTCACTGGAGCGCAACTGACGCTGAAGCTCGAAAGTGCGGGTATCGAACAGGATTAGATACCCT
+
EFGFGGGGGGGGGGGG@EGGDGGGGFGGGGGGGGGGGGFEGGCFCGGGGGGGGGGGGGFGGGGGGFGGGGGGGGGGGGGGGGGGGGGGGGGFGGGGGGGGGGGGEGGGGFGFGGGGGGGGFGGGGGGGF9FGGGFGGGFFGGGGGGGFFGGGGGGGGGGGGGFGGGGGGGGGGGGGGGEFGF@FFEG><9FGGGGGGGF<C@ABBCFEGFDG?DC4C;GF<EGFGGGDGDFGGGGAGGGEGG48,<,&<78FCC;B$F;F8GGFAFBCCFBEGGFEGBCGFFEF<DFDE8,,@ECEGGFE9GDFEDGGGCFDFGDGGGFAFDE@8FC<FDFGGGGGGDGGFFGFGGFFFAGEFFFF>EF@7GFFEFFGGDGGGGGGFAFGEGGGFECGGFEGGGGGGGGGGGFGGGGEDGGGGGGGGGGFGGFGGGE9GGFCCCCC
@s901 23540
TGAGGAATATTGGTCAATGGGCGAGAGCCTGAACCAGCCAAGTAGCGTGCAGGATGACGGCCCTATGGGTTGTAAACTGCTTTTATAAGGGAATAAAGTGAGTCTCGTGAGACTTTTTGCATGTACCTTATGAATAAGGACCGGCTAATTCCGTGCCAGCAGCCGCGGTACTACGGAAGGTCCGGGCGTTATCCGGATTTATTGGGTTTAAAGGGAGCGTAGGCCGGAGATTAAGCGTGTTGTGAAATGTAGACGCTCAACGTCTGCACTGCAGCGCGAACTGGTTTCCTTGAGTACGCACAAAGTGGGCGGAAGTCGTGGTGTAGCGGTGAAATGCTTAGATATCACGAAGAACTCCGATTGCGAAGGCAGCTCACTGGAGCGCAACTGACGCTGAAGCTCGAAAGTGCGGGTATCGGACAGGATTAGATACCCT
+
GFEEGGGGGGGGGGGGGGGGGGGGEGGGGGGGFFGGFFCFEFFFEGGGGGGGGGGGGGGGCFEGGFF8@FGGGGFDGGGGGGGGG<FDDGFGBFGGGCAFCGAECFGGGGGGGFAEGGDGGFGGGGGGGGGGGFE=FFGE<=BF>C@DFFGFGGGGGGGD8FFG::FFGG*,,7>CFGCEBFCGGGEGGGG.:>===5F9>.<:<F2:;CFFGFFFEFGDFFCEFEFC@=FFFAF2E>EGGFDFC:C=F@4:FGFECF:DCEDFF@9DGGCECC8C>GFDFFDFGGFCGFCGFFC>DGFGFFA,8++GGGFB@++EEGGGGFEC>EGFFGEA5FGGGGEGGGGGGGGGGGFE@FEDGGGGGFCGFGDGGGFFFE9FFGEEGDGFFFFGGGGGGFECFCGGGGGGGGGGGFFGGFC@FDFGFGFGGFGGFFGCCCCC
@s901 142
TGAGGAATATTGGTCAATGGGCGAGAGCCTGAACCAGCCAAGTAGCGTGCAGGATGACGGCCCTATGGGTTGTAAACTGCTTTTATAAGGGAATAAAGTGAGAGACGTGACCCTTTTTGCATGTACCTTATGACTAAGGACCGGCTAATTCCGTGCCAGCAGCCGCGGTAATACGGAAGGTCCGGGCGTTATCCGGATTTATGGGGTTTAAAGGGAGCGTAGGCCGGAGATTAAGCGGGTTGTGAAATGTAGACGCTCAACGTCTGCACTGCAGCGAGAACTGGTTTCCTGGAGGACGCACGAAGTGGGCGGAATTCGTGGGGTAGCGGTGAAATGCTTAGATAGCACGAAGAACTCCGATTGCGAAGGCAGCTCACTGGAGCGCAACTGACGCTGAAGCTCGAAAGTGCGGGTATTGAACAGGATTAGATACCCT
+
EFGGG,EFGGGGGCFFGGFD<FEGGGGGGGGGGGGFFFFDE8FDFFFGG,CFFDGGFAFEGGGGGGGFGFC>FFEGGG9FGFFGG9FDEEFGGFDEFFFCFC9,+:=BF8A,BEGGGGG,?B<FEFG@FFGAE,,EGGD9,:@+B3@,<FGFDFGGGGFFGGGGC>CCCF>:,EF7@FGE7E9>***FF*689FC:75<?'C#<?<44746E9<5A@,E@;D57CFD@=,,64*:>>*6,<FFCE,E7GFEB3@,,FFD>:BCCF7,=AGC>C@@@,E==CGGGFEGGFD,988++@>846,4CDGGFB8E>9,87GFCC=,>GFF@>=9E@<<BBGGFC@=9CCGFFFE<BGFC7GFF:CFC@F<EGGGFFF9GGGFEEFGGGFFFGEFFDGFF@<FFDF7GFGGGEGEE@FGF@,GGEFGGGGGGGFCGCCCCC
@s901 143
TGAGGAATATTGGTCAATGGGCGAGAGCCTGAACCAGCCAAGTAGCGTGCAGGATGACGGCCCTATGGGTTGTAAACTGCTTTTATAAGGGAATAAAGTGAGAGTCGTGACTCTTTTTGCATGTACCTTATGAATAAGGACCGGCTAATTTCGTGCCAGCAGCCGCGGTAATACGGAAGGTCCGGGCGTTATCCGGATTTATTGGGTTTAAAGGGAGCGGAGGCCGTAGATTAAGCGTGTTGTGAAATGGAGACGCGCAACGGTTGCACGGCAGCGCTGACTGTTTTCCTTGAGTACGCACAAAGTGGGCGGAATTCGTGGTGTAGCGGTGAAATGCTTAGATATCACGAAGAACTCCGATTGCGAAGGCAGCTCACTGGAGCGCAACTGACGCTGAAGCTCGAAAGTGCGGGTATCGAACAGGATTAGATACCCT
+
GGDFGGGGGGGGGFGGGGGGFGGCCFGGGGGGGGGGGFGGG<;CFFGGCCGGGGGGFGGGGGGF,CFDFGCFFFGGC,?<ECFE9FFGADCEGGGGFFE<AF9FGGGCCDGGGGFEDG=EFA,EFGGGGDFE,E@E<EE98BC@7+6ADB,::@+F=<FEGBC<+:FBF**@CF*3*@CFCC:>FGEFG7=FFF712AF?1C9B9<:F<::<+%451:C$78;8?D/#2,9C@C<(6*FCABD@=52,,,C*::8@*F::>,7,+C>C>,+36++83,+9==B,8,B,D<DF8=A??>=C@,=8?EGFGGFD=@++8B4?:GE>=GC>@=E@CEECFFFFF=6E?6<FAGGGFCBECFGGGFGGGGGGGGGFFAGGFFCGGGGF@AFDEFCGGFC5E@C<8GGFGGF@F@DGGGGFGFGGGGGGGGGGGGGCCCCC
@s901 22433
TGGGGAATCTTCCGCAATGGGCGAAAGCCTGACGGAGCAACGCCGCGTGAGTGATGACGGCCTTCGGGTTGTAAAGCTCTGTGATCGGGGACGAACGGTCAGCAGACGAATACTCTGCTGAAGTGACGGTACCCGAATAGCAAGCCAAGGCTAACTACGTGCCAGCAGCCGCGGTAATACGTAGGTGGCAAGCGTTGTCCGGAATTATTGGGCGTAAAGCGCGCGCAGGCGGCTTCTTAAGTCCATCTTAAAAGTGCGGGGCTTAACCCCGTGATGGGATGGAAACTGAGAGGCTGGAGTATCGGAGAGGAAAGTGGAATGCCTAGTGTAGCAGTGAAATGCGTAGAGATTAGGAAGAACGCCGGTGGCGAAGGCGACTTTCTGGACGACAACTGACGCTGAGGCGCGAAAGCGTGGGGAGCAGACAGGATTAGATACCCT
+
EGFGGGGGGEFGGGGGGGG8EGGGGGGGGGGGGGGGEGFGGGEGGGEFGGGGGGGGGGGEGGGGGGGEFGGGGGFEFFFFFGGGFFGGDBFGGGGCGGEGGGGGGGGGGGGGGGGGFGGGGGGGGGGGGGGDFG>EGGGGGGGGGGC,=FGFGGGGGGGGGGFGGGGCGGGGGG@FGGFGGEGDC@FGGGGGGG*1::<ECE8:43<F=CF>GGCG@FGFD<CEFEGC8CEGD-F?GGGFFF>FGF?3FFCFDGGGEGEGGGFCCFFF8@FDFGFFFFCC@=@:EGGGFGGGF,AA84:EFDFE8,GDF9FEBE;@,>,C,8DGCGFE;9F=EGGFFDFGGGGEFGGFFGGGGGEDCEFEGCGFGFEEGEBGGGGGGGGGGGGGFGGGGFFGGGEFEF@GGCEE7GDGGFGGEGGGGGGGGFAFGFGGFCFGGGGGCCCCC
@s901 22966
TGAGGAATATTGGTCAATGGGCGAGAGCCTGAACCAGCCAAGTAGCGTGCAGGAAGACGGCCCTATGGGTTGTAAACTGCTTTTATAAGGGAATAAAGTTAGTCTCGTGAGACTTTTTGCATGTACCTTATGAATAAGGACCGGCCAATTCCGTGCCAGCAGCCGCGGTAATACGGAAGGTCCGGGCGTTATCCGGATTTATGGGGTTTAAAGGGAGCGTAGGCCGGAGATTAAGCGTGTTGTGAAATGTAGACGCTCAACGTCTGCACTGCAGCGCGAACTGGTTTCCTTGAGTACGCACAAAGTGGGCGGAATTCGTGGTGTAGCGGTGAAATGCTTAGATATCACGAAGAACTCCGATTGCGAAGGCAGCTCACTGGAGCGCAACTGACGCTGAAGCTCGAAAGTGCGGGTATCGAACAGGATTAGATACCCT
+
EFGGGGGGGGGAFGGGGGG@FGDGGGGGG?FGGGGGGGGFGGGGGGGGGGGGCFGABFGGGGGFGGGGGGGGGGGGGGFGGCGGGGGGGGGFGGAFGFGCGFGGGGGGGGGGGGGGGGGGGGGGGGGGGGGGFFFGGDG9FCCCGGGFFGFGGCCGFF<FFGFFGGGGGGGGGGGD<FGGGGGCF?GE16F>GGGG8:?7CG#FFGC>>C<F@CGFDFGFDEC=EGGGGEGGGGGAE>ADFGGGFFFEF>CCECF>EGGGGGFGGGF@8FDE>GEDDGECGGGGGFFA,A,A?GGFGGFCEFDCGGGGGFEGGFDGGGGFE,GEAECFGAFFBFGFFF,ADAFFFGGGGGGFFEEGGGGGGGGGGFFGGGGGFE9GGGGGGGGGGGFEGGFFGGGGGGGGGGGGGGGGGGFEGGGGGGGFFGGGGGGGGGGCCCCC
@s901 25659
TGAGGAATATTGGTCAATGGGCGGAAGCCTGAACCAGCCAAGTCGCGTGAGGGAAGACGGTCCTACGGATTGTAAACCTCTTTTGTCGGGGAGCAAAGGGGCCATTGATGGCAAGATGAGCGTACCCGAAGAAAAAGCATCGGATAACTCCGTGCCAGCAGCCGCGGTAATACGGAGGCTGCGAGCGTTATCCGGATTTATTGGGTTTAAAGGGCGCGCAGGCGGACTGTCAAGTCAGCGGGAAAAATTCGGGGCTCAACCCCGTCCGGCCGTTGAAACTGGCAGACTGGAGTGCGGCAGAGGGATGCTGAATGCGAGGTGTAGCGGTGAAATGCATAGATATCGCGTAGAACGCCGATTGCGAAGGCAGCGTCCCATGCTGTAACTGACGCTGAGGCACGAAAGCGTGGGGATCGAACAGGATTAGATACCCT
+
EEGGEEFGGGFCEGFFGAE@FGGCFFFFFCFGGC<FGFEFFG<:B@E+@G:EFGGGFF@FFGCC9EFEFG74:CBDAEEFGGD<AFCGDCCDGE:EFG,:FG7B8A<FGGFF8C<A=FF8BFECFGGCEGGGFFGGFGG9@C7+4@EGGGG>@@7FFF7DCC7FGC>FCFFGGGEFC*4*=**<***/A8@FCCE8C5<7<:,0828/39:CG@/GC>:927*25CE+73,<73<83ECF=#B<ACF=7<:C:8?CEFCDEB*CF7C::1:CB@@;=DF8DFFDDF=>FD>CCCEFA<D:,<FD9DC4;FCEE=@88FAEC@)CGFEC,:A<GFFGFAFGGECEFDB,DC7F=+DCDDGEGFEFEFF7GGGGE<FGEGGCFGGGGFF@;EGFFGEGFCGGF<FEGEGGFGGGFGGFADE9FFFFGGGGGCCA-C
@s901 147
TGAGGAATATTGGTCAATGGGCGAGAGCCTGAACCAGCCAAGTAGCGTGCAGGAAGACGGCCCTATGGGTTGTAAACTGCTTTTATATGGGAATAAAGTGAGTCTCGTGAGACTTTTTGCATGTACCTTATGAATAAGGACCGGCTCATTCCGTGCCAGCCGCCGCGGTAATACGGAAGGTCCGGGCGTTATCAGGATTTATGGGGTTTAAAGGGAGCGTAGGCCGTCTGTTAAGCGTGTTGTGAAATGTCGGGGCTCAACCTGGGCATTGCAGCGGGAACTGGCGGACTTGAGTGTACAGGAAGTAGGCGGAATTCGTCGTGTAGCGGTGAAATGCTTAGATATGACGAAGAACTCCGACTGCGAAGGCAGCCTGCTGTAGTGCAACTGACGCTGAAGCTCGAAAGCGTGGGTATCGAGCAGGATTAGATACCCT
+
DFGGGGGGGGGGGGGGGGGGFFGGGGDGGGGGFEGGGGGGGGGFGGGG:FFDG@EE,:BF@FFCEGFFGFD@CGGGFAGG9AFFGGGF9FG8BEEC?<EFFGFDFGEGGGCG9FCGGCCFGCGGG?F9CEGFF?,@E,=<EFFCC78DFGGG8FCG7DEG+:3FEG@EG7<A,,>FCF7@FFGE>CE@FCEGG4C>6EG9<G$=FFF)6<<CFCC1<,F@;:E*<11;:E<<F<FF>*=F@AFFAE<C5*-CE@89:8F9:,A@F,338,30+833,@=6=8B++,5AD<8E*@EA,>EF8?,FGE=CC8E98EE8E@C:GCGE>F@E=E5;FDCFGCGGEDE9,FCFF<GGGFCECCE@@7GGGF@GF@FGGGGFFFCFF?GGGGFGFFEEFDFFFFGGGDFFDGF>GGFDGFGGGGGGFGEGGCGGGGGCCCCC
@s901 148
TGAGGAATATTGGTCAATGGGCGAGAGCCTGAACCAGCCAAGTAGCGTGCAGGAAGACGGCCCTATGGGTTGTAAACTGCTTTTATAAGGGAATAAAGTTAGTCTCGTGAGACTTTTTGCATGTACCTTATGAATAAGGAACGGCTAATTCCGTGCCAGCAGCCGCGGTAATACGGCAGGTCCGGGCGTTATCCGGATTTATTGGGTTTAAAGGGAGCGTAGGCCGGAGATTAAGCGTGTTGTGAAATGTAGACGCTCAACGTCTGCACTGCAGCGCGAACTGGTTTCCTTGAGTACGCACAAAGTGGGCGGAAGTCGTGGTGTAGCGGTGAAATGCTTAGATATCACGAAGAACTCCGATTGCGAAGGCAGCTCACTGGAGCGCAACTGACGCTGAAGCTCGAAAGTGCGGGTATCGAACAGGATTAGATACCCT
+
F@F<FGGGGGDEGGGGGGGGGGGCF@@DGFFGFFFGGGGFCC@FGGGEGGGFFCFFEGGGBCCFFFCFGEGGGGGGGGGCFEF9?DFGGG?FDGFFDEFGGGGFGGGFFEEGCCFGGGGEFGGFGGGGDFGGGG,;FFFA4AC7BEEGG?<FF,=F@,,D88DAE6CF@:FCCGFE*F*>FCCGEEGGFC*=+,4:*=FE@F,?9F*:C,?EGGGFG0?>?6EG@DCD=7:FF341E5<(F@+;E7#,9><GF+B:%CCD3>;FGGFFF<F?EEECCA=A?DFFGGFB==5D8+ECGGGFCEGGEEFGGEED8EBECFFFC:>+=F89;CFAAGFFFFB=FFCFFCCC@,GFAFCE@GFGGFF4AGGEFCGGFFFEEFCGDGGGFEFCC;@BFE@F@BGGGGFGFCGF@7GGGGFEEGGFDAGGF<EFFDC6<CCC
@s901 149
CGAGGAATATTGGTCAATGGGCGAGAGCCTGAACCAGCCAAGTAGCGTGCAGGATGACGGCCCTATGGGTTGTAAACTGCTTTTATAAGGGAATAAAGTGAGAGTCGTGACTCTTTTTGCATGTACCTTATGAATAAGGACCGGCTAATTCCGTGCCAGCAGCCGCGGTAATACGGAAGGTCCGGGCGTTATCCGGATTTATTGGGTTTAAAGGGAGCGTAGGCCGGAGATTAAGCGTGTTGTGAAATGTAGACGCTCAACGTCTGCACTGCAGCGCGAACTAGTTTCCTTGAGTACGCACAAAGTGGGCGGAATTCGTGGTGTAGCGGTGGAATGCTTAGATATCACGAAGAACTCCGATTGCGAAGGCAGCTCACTGGAGCGCAACTGACGCTGAAGCTCGAAAGTGCGGGTATCGAACAGGATTAGATACCCT
+
GGFEFGGGGGGGGGGGGGGGGGGGGGGGGGGGGFEFEFFFFGGFGGGEGGGGGGGGGGGGGFGGFGFDGGGGGGGGGGGGGGFGGGGGFGCEFEFGGGGGFGGGGGEGGGGGGGGGGGGGGGGGFGAFGFFFAFFFGGGGFEFEEDGGGGDGGGGEGGFGGGGGGCCGGGGF9ECFGGGEEFD<FECFECEG9F@B5EEF:CCFCFFGGD/<>FE>C;E>?B,DC?CDCC9<43F=FC;ECF>C?CGFFFDCGFDD=C<>:?9CC>CEGCF>7FEE>EG+'C#GGCGFDA?DFFGDGF8F=FD=7>7FEDE;=8B7CCGFEDE>=GE@E;,,95<8ECFFFCGF@GGFFDFFGEFFB<GCEGGFGGGGGGGEFFFFDFEEDGGGGGFGGGFEGGGGGDGGGGGGGGGGGGFFFFGGGGGGFDGGGGFECA,<CCCC
@s901 150
TGAGGAATATTGGTCAATGGGCGAGAGCCTGAACCAGCCAAGTAGCGTGCAGGATGACGGCCCTATGGGTTGTAAACTGCTTTTATAAGGGAATAAAGTGAGAGTCGTGACTCTTTTTGCATGTACCTTATGAATAAGGACCGGCTAATTCCGTGCCAGCAGCCGCGGTAATACGGAAGGTCCGGGCGTTATCCGGATTTATTGGGTTTAAAGGGAGCGTAGGCCGGAGATTAAGCGTGTTGTGAAATGGAGACGCTCAACGTCTGCACTGCAGCGCGAACTGGTTTCCTTGAGTACGCACAAAGTGGGCGGAATTCGGGGTGTAGCGGTGAAATGCTTAGATATCACGAAGAACTCCGATTGCGAAGGCAGCTCACTGGAGCGCAACTGACGCTGAAGCTCGAAAGCGTGGGGAGCAAACAGGATTAGATACCCT
+
GGGGGGGGGGGGGFGGGGGGGGG@GGG8FGGGGGG<EEGFGGGGGFGGGGGGGGGGGGGGFGGFGFGGGGGGGGGGGGGGGGGGGGGGFFF,AEEFEEF9E9FFGGGFGGGGGGGGGGGGGFAFFGGFF9BFGGGGGGGGGFEEECEFCGGGGC7CDD8FGFGGG6CGGGGGFGEEG:*CF>FDED=FGGECC,4BE5FDGDGAC:*C*2<CEFGFE0:@@DDC@DD5C:CF<AC9EEG@+@+8;<<28#3426CGFG@BEFB;3;D30CC)684288:ED=><C<=<=3E,DF88+GGGFGGGF8=EEGE=88E@E@+FFEEC8@,==CGFE9?=49EFB8GGGGFFGGFGFB@CCCF7GCGFECGGGEGEEDGGEFFCDGGGGGGGGFEFGFFGFGF@,GGGGGGGGGGGFFCFFFFAFCGGGGGGGGE@CCCC
@s901 21288
TGAGGAATATTGGTCAATGGACGAGAGTCTGAACCAGCCAAGTAGCGTGCAGGATGACGGCCCTATGGGTTGTAAACTGCTTTTATAAGGGAATAAAGTAAGTCTCGTGAGACTTTTTGCATGTACCTTATGAATAAGGACCGGCTAATTCCGTGCCAGCAGCCGCGGTAATACGGAAGGTCCGGGCGTTATCCGGATTTATTGGGTTTAAAGGGAGCGTAGGCCGGAGATTAAGCGTGTTGTGAAATGTAGACGCTCAACGTCTGCACTGCAGCGCGAACTGGTTTCCGTGAGTACGCACAAAGTGGGCGGAATTCGTGGTGTAGCGGTGAAATGCTTAGATAGCACGAAGAACTCCGATTGCGAAGGCAGCTCACTGGAGCGCAACTGACGCTGAAGCTCGAAAGTGCGGGTATCGAACAGGATTAGATACCCT
+
FDF?FFGGGGGGFGGGGGG8FFFEGGGEFCFGGGGGGGGDGGCGGGGGGGGGGGGFCF:FGGGGGGF=FFFGGGGGGGGGGGGGGGGGDDGFGGFGGGGFGCGDGGGGCGFGGGGFFGGFFGFFGGGCFFGGGGFFEFFFGFFGGGDCGFFGGGFGGGGC,,>FEEDGGGGGEFFEGGGDGFG7FEE:FEGGGFCC-*=FFCFFGFFD>8<CFFG4DDCDFFGGGGFGGGFGFFE?FDGGFFFGE<CGGGEF<:CC@C=FEFGGGDFGGGF>GE4CCD8CDFFFFGDF8=GGFGEFDGGGFFCGCGGGGGE9B8GGGGGGE9GE>>,=FEC<C,FGGGGFF;C?7F8GFEGFFF@F,@GC@,DFGD@FGGGGGGGEFAGGGGGGGFEGCB;GGGGGGEGFGGGGDGGGGGGFGGGGGGGGGGGGGGGGFAFCCCCC
@s901 152
TGAGGAATATTGGCCAATGGACGAGAGTCTGAACCAGCCAAGTAGCGTGCAGGATGACGGCCCTATGGGTTGTAAACTGCTTTTATAAGGGAATAAAGTGAGTCTCGTGAGACTTTTTGCATGTACATTATGAATAAGGACCGGCTAATTCCGTGCCAGCAGCCGCGGTAATACGGAAGGTCCGGGCGTTATCCGGATTTATTGGGTTTAAAGGGAGCGTAGGCCGGAGATTAGGCGTGTTGTGAAATGTAGACTCTCAACGGCGACACTGCAGCGCGAACTGGTTTCCTTGAGTACGCACAAAGTGGGCGGAATTCGTGGGGGAGCGGTGAAATGCTTAGATATCACGAAGAACTCCGATTGCGAAGGCAGCTCACTGGAGCGCAACTGACGCTGAAGCTCGAAAGTGCGGGTATCGAACAGGATTAGATACCCT
+
FGGGGGGGGGFFGGGGGGGGGGGGGGGGGGGGGGGGGGGGGGEFFGGGGGGGGGGGFGGGGGEGGGCFGGDEGGAFGGGGDEGGGGGFEFG=FFGGGG<EFGGGGGGGGGGGGGGFGGGFGGDFEE,CFFGFDF9@EFFGFFGGGGGGGFFGGGGDGA8BDGGGGGGDEB:DAFFD>C7CCEFEGGGDF>GGDGD6:=F:7;FEG)7);<CE1<<8F?C;::5:47>,>C4F<#E2@C>CADFE<7E<>769CE$@#:85A8*5,,8@<DB5EEGFCCDDD?CFD,B5,FBA5ECCGFEF=?>BEE44C8A@?EECCEGF@+++@>@C@EFA5??DDC,?C,<?FCGGGGFC8GGGGCF,FGGFGB<GGGGF9E<EC6@GGGGGCGFGFCFGFAFFEGGGFFFGGGF7GGGFDGGGGGGGGGGGGFGGFGFA@CCC
@s901 153
TGAGGAATATTGGTCAATGGACGAGAGTCTGAACCAGCCAAGTAGCGTGAAGGATGAAGGTCCTACGGATTGTAAACTTCTTTTATAAGGGAATAAAACCTCCCACGTGAGGTAGCTTGTATGGACCTTATGAATAAGGCCCGGCTAATAACGTGCCAGCAGCCGCGGTAATACGGAAGGTCCGGGCGTTCACCGGATTTATTGGGGTTGAAGGGAGCGTAGGCCGGAGATTAAGCGTGTTGTGAAATTCAGAGGCGCAACCGCTGCACTGCAGCGCGAACTGGTTGCCTTGAGTACGCACAAAGTGGGCGGAATTCGTGGTGTAGCGGTGAAATGCTTAGATATCACGAAGAACTCCGATTGCGAAGGCAGCTCACTGGAGCGCAACTGACGCTGAAGCTCGAAAGTGCGGGTATCGAACAGGATTAGATACCCT
+
<F,CFFGGGGFG96CFGGGGGEGGCG+FEFGGD<EGGGFDFGFFGFFGGGFCFFFDGCDFC,<C,,@BFG,66CF,CFAF,,<6,BF,?F,ED8,CA9,BB@,?FGGGG,?F,AE,,,:B<FG,,5,,,,,5,,9,9?F,,+84@++8A,,5BBFDGBDCDGF,3+3>BC@C@D7B:*5*@>@CGG**<:*,27<:*=7C77:<C77C<*,53<71&&FB;586#*25:/<7GDGDCF>,@@=C<5F=>76B**CC,GGF>+@AF@,CF87:=@=C@;?+CEEFDB+:FDCGDGE?@=@:,,,,=+C=B,B9GGECE=E<FFCC5CEEE4<=CEFFE5FD<=E=,FFCGE9GGGGDGFA7@,FFGGGGGGEGGGGGD@GGFFCFFGGGGEFF9GGFF+GFGEGGGGF7GCGFF<A<GFECFGGGGGFGGDFCCCCC
@s901 154
TGAGGAATATTGGTCAATGGGCGAGAGCCTGAACCAGCCAAGTAGCGTGCAGGATGACGGCCCTATGGGTTGTAAACTGCTTTTATAAGGGAATAAAGTGAGAGTCGTGACTCTTTTTGCATGTACCTTATGAATAAGGACCGGCTAATTCCGTGCCAGCAGCCGCGGTAATACGGAAGGTCCGGGCGTTATCCGGATTTATTGGGTTTAAAGGGAGCGTAGGTCGGAGATTAAGCGTGTTGTGAAATGTAGACGCTCAACGTCTGCACTGCAGCGCGAACTGGTTTCCTTGAGTACGCACAAAGTGGGCGGAATTCGTGGTGTAGCGGTGAAATGCGTAGATATCACGAAGAACTCCGATTGCGAAGGCAGCTCACTGGAGCGCAACTGACGCTGAAGCTCGAAAGTGCGGGTATCGAACAGGATTAGATACCCT
+
DF@FGGEGGGGGGGGFGGDFFFEGGGGGGGGGGGGGGGGGGGGGGGGGGGGGGGGGGGGGFGGGGGGGGGEFFFFFGGGFG9FCEAFFGGGGGGGGGGGFFEF<F<F@FEFFFFEFGGGF9EGFEFGGGGGGFCFGGGGGGGG:EGGGGGCFGG+@=<<=FCCFE6ECGGGCFD77*>FCGF<CFG5FFCCFCCC*=/=<3==EFFCC=FCF?B>8E;5-:<8717:>GGC<1C<5:;85FGGGFFFCGFE>C7GFFF@BC7CGFCFCDFEB>CE@>@)8CEFC8CD<98FFDF>?@,8F99>F?CGFEFEE@,=8CCGFECC@AGEE;@AFCEC@,-GGGFFFFGFDGFFAFBCF7FGF@,DGFDGGGFGGGGGGFFEGGGGGGFCCECGGGGGGF7GF@GGFGGGEEGGFGGGGEGFCEFFDFGGGGFGCCC@C
@s901 155
TGAGGAATATTGGTCAATGGGCGAGAGCCTGAACCAGCCAAGTAGCGTGAAGGATGACTGCCCTATGGGTTGTAAACTTCTTTTATAAAGGAATAAAGTCGGGTATGGATACCCGTTTGCATGTACTTTATGAATAAGGATCGGCTAACTCCGTGCCAGCAGCCGCGGTAATACGGAGGATCCGAGCGTTATCCGGATTTATTGGGTGTAAAGGGAGCGTAGATGGATGCTTAAGTCGGTTGTGAAAGTTTGCGGCTCAACCGTAAAATTGCAGTTGATACTGGATATCTTGAGTGTAGTTGAGGCAGGCGGAATTCGTGGTGTAGCGGTGAAATGCTTAGATATCACGAAGAACTCCGATTGCGAAGGCAGCCTGCTAGGCTGCAACTGACATTGAGGCTCGAAAGTGTGGGTATCAAACAGGATTAGATACCCT
+
GGGGGGGFGGGGFEGGFGGE8FGGGGGGFGGGGEFGGGGGFGEDGGGGGGGGGGFFGFFGGGGGCEGGGGGG@FGFGGGFGCFGGGFGCFGFGGFGGG9BFFEFCFFFCFFFGGGGGGE9BFGGGGGGGGGEFE;EGGGCFE@7>+@FGDGGDF7:FFFGFCFEGGGGEG:E=B@7CF<:>7FFCFGEE<,1FFF>E5=C+3<F<2=#FEFFFGGF*2?=<;8&ACC;<+4FF9F:<#8ACGFGAFA@:86@>DED@9GFCFG,FACFF,C=::9BE<DDFFFD55,F?F<GDE@:,,EE8FDFE8+CB9?DCFCECC=FE4GE@>7EE9EEE99FDAGGGGGFF7C<FGFGGFCBGFF@GFFFF9@FGGGGGGFFE<4,GGGEFECGGGGGCFEEFCF,DGGGGGFGGGGFE9F9GGGFGGGGGGGGGGFCCCCC
@s901 156
TGAGGAATATTGGTCAATGGGCGAGAGCCTGAACCAGCCAAGTAGCGTGCAGGATGACGGCCCTATGGGTTGTAAACTGCTTTTATAAGGGAATAAAGTGAGAGTCGTGACTCTTTTTGCATGTACCTTATGAATAAGGACCGGCTAATTCCGTGCCAGCAGCCGCGGTAATACGGAAGGTCCTGGCGTTATCCGGATTTATTGGGTTTAAAGGGCGCGTAGGCCGGAGATTAAGCGTGTTGTGAAATGTAGGCGCTCAACGTCTGCACTGCAGCGCGAACGGGTTTCCTTGAGTACGCACAAAGTGGGCGGAATTCGTGGTGTAGCGGTGAAATGCTTAGATATCACGAAGAACTCCGATTGCGAAGGCAGCTCACTGGAGCGCAACTGACGCTGAAGCTCGAAAGTGCGGGTATCGAACAGGATTAGATACCCT
+
BFFFGGGGGGGGDGGGGGGGGGGGGGGCGGGGGGGGGGFFF@FGGGGGGGGGDEGGGFGGGEGGGDFGGCC:FCFGGGFFGGGGGGGGGGFGGGCECEFFGGGGGFGGDFGAAFDGGGGCFGFFGFGG99?FGGGGGGG9=B+CEGDGFAFGDFFDFG8DFACFEECFGCECC9>C*>FGF9FGCGC7FEEG:<.=77CAFG#-F7><F17C4GC..64=;9B=A>E%:,F7=:78G;<CFC=B@EGC-.E@718CCGF805F39CCGF?F5GDECB66++>,GFBFA,<A90EA+EGGFGFFFGGFFF8F>ECE@CDF?=GEC=CCEAFACFFDFEF@GFE,E,GGGGFCGFEGDGGGGGGEGGFCFE8GGDGGGGFFC@>EFFFCGDECGGGGGE>DGGGGGEGGGGGFFGGGGGGGFGGGGGGGGGFE-CCCB
@s901 23252
TGAGGAATATTGGTCAATGGGCGAGAGCCTGAACCAGCCTAGTAGCGTGCAGGATGACGGCCCTATGGGTTGTAAACTGCTTTTATAAGGGAATAAAGTGAGAGTCGTGACTCTTTTTGCATGTACCTTATGAATAAGGACCGGCTAATTCCGTGACAGCAGCCGCGGTAATACGGAAGGTCCGGGCGTTATCCGGATTTATTGGGTTTAAAGGGAGCGTAGGCCGGAGATTAAGCGTGTTGTGAAATGTAGACGCTCAACGTCTGCACTGCAGCGCGAACTGGTTTCCTTGAGTACGCACAAAGTGGGCGGAATTCGTGGTGTAGCGGTGAAATGCTTAGATATCACGAAGAACTCCGATTGCGAAGGCAGCTCACTGGAGCGCAACTGACGCTGAAGCTCGAAAGTGCGGGTATCGAGCAGGATTAGATACCCT
+
,,CFFFGFFFFCFF9FFDEFEFGGCFGG8EGGCFCFGFDFFFEFFGGFGEGGCEDFDF7CFE7FG8ED,ECGEGGGGFGGCFCFGDGGGD8=FGFGC,5ACFFFGGGFBE<FGGGGGFCGGGGGFG,CAEE9FGCEEAFGGGDEGGG=DBDFC<7>=D<=ACFGDGGGE7FGFF*@F<FGC9,**<8=F@:*?,:==CCGCE,B=:<4F?9B+<C7F7E561:+3:E3?2FFCFFBF;>/;GFG<?F=F78FC@E@8:GGGEE53@CCF>39CFC>0CCC68FFGF>:6679*F=BE9@F>,CFGEGFF8AAEFEGGFFEFE@@)>FC,GGFEA,<;FCFFCGFB@EFGGFFE@FB8,E?+FFFC,,FGCFFFECGGGFFEGGGFC<DGGFGGCFF@:EFC7GGCDEF@CFGGFFEFFBGEAGDCGFFGGFCCA-C
@s901 21437
TGAGGAATATTGGTCAATGGGCGAGAGCCTGAACCAGCCAAGTAGCGTGCAGGATGACGGCCCTATGGGTTGTAAACTGCTTTTATAAGGGAATACAGTGAGCCTCGTGAGGCTTTTTGCATGTACCTTATGAATAAGGACCGGCTAATTCCGTGCCAGCAGCCGCGGTAATACGGAAGGTCCGGGCGTTATCCGGATTTATTGGGTGTAAAGGGAGCGTAGGCCGGAGATTAAGCGTGTTGTGAAATGTCGACGCTCAACGTCTGCACTGCTGCGCGAACGGGTTTCCTTGAGTACGCACAAAGTGGGCGGAATGCGTGGTGTAGCGGTGAAAGGGTTAGTTAGCACGAAGAACTGCGATTGCGAAGGCAGCGCACTGGAGCGCAACTGACGCTGAAGCTCGAAAGTGCGGGTATCGAACAGGATTAGATACCCT
+
EEGGGFGGEFFCGGFEGGGG8@CG>CGGFFGGGGGGG8@@FGFFEFGGGGGDF7EEGGEFEGCFF8<E8CCCF9EGG,CAFFCFF<CDCCCEFGG9<FFFFF@FF8B+,BF87EE8FFDGGGFE@E?B,,,,CFFGGGCA<<6+@+B3,@<,,3>C77<@C,B,>B7@FF79DF:>FF<7,,3>FGGGG**4<,+4;ECCF+C@CE8,:1?FC?GF841;BD8C17C;9EFF+<E>:/C?88'1,9**32#C><;DC>E:FG,#2@,?GF>@5<EEFD=61+,B,,,=6,,5*368=D8GEEA8BBCEF8F@@++@EDCA4,8+)EGFCFF54,,:,=C,9,5,7DCCE9FCC=:B,DGEF@:<FEFCC@6@@,FCEF:::FCFDF<GFC@7E9FFE+FCGFE<,+EGGCE6@@9F;DFF@EEGFA@,F@FB<A-A
@s901 159
TGGGGAATATTGCACAATGGGGGAAACCCTGATGCAGCGACGCCGCGTGGAGGAAGAAGGTCTTCGGATTGTAAACTCCTGTTGTTGAGGAAGATAATGACGGTACTCAACAAGGAAGTGACGGCTAACTACGTGCCAGCAGCCGCGGTAATACGTATGGTGCAAGCGTTATCCGGATTTACCGGGGTGAAAGGGGGCGTAGACGGCGGTGTAAGTCTGAAGTGAAAGCCCGGGGCTCAACCCCGGGACGGCTTTGGAAACTATGCAGCTAGAGTGTCGGAGAGGTAAGTGGAATTCCCAGTGTAGCGGTGAAATGCGTAGATATTGGGGGGAACACCAGTGGCGAAGGCGGCTTACCGGACGATGACTGACGTTGAGGCTCGAAAGCGTGGGGAGCAAACAGGATTAGATACCCT
+
@<FCFGCFGGGGGGGDFFFGGGGGGGGGGGGGCCEGG?@C@CFG:C:>FEFECGGD,C,E<A?EGDBB::EFGFGG9FCFFFGGFGGGEGGFGGGFFFGGGGDBFGCGGG8FCFGGGGGGGCC>:@CF@FFFDFGGG9DECCCGGB7F>BGGGGG9?A<FGGFF;C*<F=*;@;::CEEGG?B<7C5**1BECEE**1F.778CEG/#9CCAC<7072C4,?CC=0C64*4CFCF>6@:F>E@C@5+>@,D?A9F@9CC=6FFFF>,C,??=DF8CCCE<EF>,FCE,,,<6,GFE8EE<FFEDAC7CGGF,@8:ED<?D<=GFBGC:A,FFCF<C::,@,,E7FCBFF:FGGGGGGDGFGGFGGGFGFF8DGFFFBEGFGGGGGGGGGGGFFC9GFFFC<GFFGFFGGFEA9CBC
@s901 160
TGAGGAATATTGGTCAATGGGCGAGAGCCTGAACCAGCCAAGTAGCGTGCAGGATGACGGCCCTATGGGTTGTAAACTGCTTTTATAGGGGGATAAAGTGAGTCACGTGTGGCTTATTGCAGGTACCCTATGAATAAGGACCGGCTAATTCCGTGCCAGCCGCCGCGGTAATACGGAAGGTCCGGGCGTTATCCGGATTTATTGGGTTTAAAGGGAGCGCGGGCGGCGGCGTAAGTCAGTTGTGAAATCGTGCGGCTTAACCGGGCAATTGCAGTTGATACTGCGTCGCTTGGGTGCACACAGGGATGTTGGAATGCATGGTGTAGCGGTGAAATGCTTAGATATCATGAAGAACTCCGATCGCGAAGGCAGCTCACTGGAGCGCAACTGACGCTGAAGCTCGAAAGTGCGGGTATCGAACAGGATTAGATACCCT
+
DFGGGGGGGGGGGGGGGGGGFGGGGGGGFGGGFGGGGGCFGGGGGGGGGGGGGGGGGGEEGCECECFFFG@GCAFEEFGGGGGGGGGGGGGC77FFF9FFGGGFGGG<EFFDGGGGGFFFGEFFFGGDGGGGGGFGGGGGGGDEGGDCFFGGDGGGCFF@+:CE7CC7F7F7FGGE:CFEGGGGGG*<B:;*?,4=CEG+2:,7C+2/*<9@?9>?=,EB9C8GFCC<5E?:B?F:7CC@CCB=2<FFB;:C<EDGCFC@+FC#FAC<*F>:GGCFD,==97EC384F?7FF89D98GEF@8DE,CGGE=C;A@EFGFD=AA6+)>C>EEC;C9D?DE<GFDC,F?E,F9GGGECGGGGGGEGGGGGGGGGGFGGGGGGGGGGGGGFGGF;EGFFFCFF?FGCFFCGGGGGGGGFGGGGFFGGGFEGFGGGCCCCC
@s901 161
TGGGGAGTATTGCACAATGGAGGAAACTCTGATGCAGCGACGCCGCGTGAAGGATGCAGTATTTCGGTATGTAAACTTCTATCAGCAGGGAAGAAAATGACGGTACCTGACTAAGAAGCCCCGGCTAACTACGTGCCAGCAGCCGCGGTAATACGTAGGGGGCAAGCGTTATCCGGATTTACTGGGTGTAAAGGGAGCGTAGACGGCACGGCAAGCCAGATGTGAAAGCCCGGGGCTCAACCCCGGGACTGCATTTGGAACTGCTGGGCTAGAGTGTCGGAGAGGCAAGTGGAATTCCTAGTGTAGCGGTGAAATGCGTAGATATTAGGAGGAACACCAGTGGCGAAGGCGGCTTGCTGGACGATGACTGACGTTGAGGCTCGAAAGCGTGGGGAGCAAACAGGATTAGATACCCT
+
CFGGGGEGFGGGGGGGGGGGGGGGGGGFFGGFGGGGGGGGGGGGGGGFFGGGGGGG,EFEFGGGGGGFFGGFGFGFGGGDGGFGGGGGGGGGGGGGGGFGGGGGGGGGGGGGGGGGGGGGGGGGGGGGGFGGGGGGGGGGGCFGGGEGFCGGGCGFGFGGGEEG7:<FF:FGF9EFCEEGG>GGGGG?:FFCGG<FGGEEGGGFGG>:BEGDCDFF9FF>9@9?C>EFCA5ECGGF8CCC@;DGGEGC,9DCFFGDGC7@GFFDAD,E3F:FDGEG>@>:,EEAC,9?GGGD>8@,E<>,GFE>AGEF@9FA,EFB6FC9E8FEF9FFF<FFGFFADFF4,DF@B:,GGGGGGFGFCGGGFFFFFF@DGGGEFFGGGGGGGGGFE:GGGGGGFFCGGFGEEDFFDFGGGGGCCCCC
@s901 162
TGAGGAATATTGGTCAATGGGCGAGAGCCTGAACCAGCCAAGTAGCGTGCAGGAAGACGGCCCTATGGGTTGTAAACTGCTTTTATAAGGGAATAAAGTTAGTCTCGTGAGACTTTTTGCATGTACCTTATGAATAAGGACCGGCTAATTCCGTGCCAGCAGCCGCGGTAATACGGAAGGTCCGGGCGTTATCCGGATTTATTGGGTGTAAAGGGAGCGTAGGCCGGAGATTAAGCGGGTTGTGAAATGTAGACGCTCAACGTCTGCACTGCAGCGCGAACTGGTTTCCTTGAGTACGCACAAAGTGGGCGGAATTCGTTGTGTAGCGGTGAAATGCTTAGATATCACGAAGAACTCCGATTGCGAAGGCAGCTCACTGGAGCGCAACTGACGCTGAAGCTCGAAAGTGCGGGTATCGAACAGGATTAGATACCCT
+
CGGGGEGGGGGGGGGGGGGGGGGGGGGGGGGGGFGGGGGGGGFGGGGGGGGGGGGGGGGGGGGGGGGGGFGGGGGGGGGGGGGGGGGGGGGFGGGGGGGGGGFFFGFGGFEFGGGGGGGGGGGGGGGGFGGGGFGGGFGFGDEEEGGGGGGGGGGGGGGGGGGGGGGDGGGFG9CFG:::BGG@G>DFFCGDFCFGGGGFGG,FGG?.1FCBEGGAD@FD?CDF<?C>E9?@2<E:>,FEGGFEECF4,#@@>5CFCCFGGGGGFDFFCFGFFFDFEEDA8GF=<8DD@,9,DC@CGGFC,F98GECF=,<@+8BEBB9,DF@607EEFEFE9FBD9FCGGFFE?DE7FCGFDGGFCGFF@FGFFF<FF@9CDGFEFAEGGGGGFEFGEFBGGGGGFGGGGGGFEGEGGGGFGFGFFFEEFGGGGGGGGGEACCCC
@s901 163
TGAGGAATATTGGTCAATGGGCGGAAGCCTGAACCAGCCAAGTAGCGTGCAGGCTGACGGCCCTATGGGTTGTAAACTGCTTTTATAAGGGAATAAAGTGAGTCTCGTGAGACTTTTTGCATGTACCTTATGAATAAGGACCGGCTAATTCCGTGCCAGCAGCCGCGGTAATACGGAAGGTCCGGGCGTTATCCGGATTTATTGGGTTTAAAGGGAGCGTAGGCCGGAGATTAAGCGTGTTGTGAAATGTAGACGCTCAACGTCTGCACTGCAGCGCGAACTGTTTTCCTTGAGTACGCACAAAGTGGGCGGAATTCGTGGTGTAGCGGTGAAATGCTTAGATATCACGAAGAACTCCGATTGCGAAGGCAGCTCACTGGAGCGCAACTGACGCTGAAGCTCGAAAGTGCGGGTATCGAACAGGATTAGATCCCT
+
GGGGGGGGGGGGGGGGGGGGGGG>CGGGGGGGGGGGGGFFGFGGGGGGGGGGF+AFGFGGGGGFG?AFGGGGGGGGGGGGGGGGGGDFGGGGGGGGGGEAFFFECFDFGCFGGGGGGGDG<5FFGFFFGBFGGGGGGGGGGFEGGEG,=DDAD7<CBFFFGECG8C@7CFC:@DDEFGC@DD,=CF=F@FGGCEFECEGCCCFE9F<CCCFF9FEFE2>>?68C<D=5<,@6C>2277BECC<,9<2.FFB679>6FF:@0899CFG>8<38$>7C4EED?EF6C<FA>,DDBCEGC=<DC9FEC4CBC9,FCB78:@+EEEC>CGDFCFE<<9F@CA,EDGGGGGGGFGGGGFFECGFC=CFFBEE@F@FFFEFE<ECC:GGFCFCGGFFGGGGGGGDGFFFFFGGGGGGFCGFCCFFCGGGFFFGC@GCCCCC
@s901 164
TGAGGAATATTGGTCAATGGGCGAGAGCCTGAACCAGCCAAGTAGCGTGCAGGAAGACGGCCCTATGGGTTGTAAACTGCTTTTATAAGGGAATAAAGTTAGTCTCGTGAGACTTTTTGCATGTACCTTATGAATAAGGACCGGCTAATTCCGTGCCAGCAGCCGCGGTAATACGGAAGGTACGGGCGTTATCCGGATTTATTGGGTTTAAAGGGAGCGTAGGCCGGAGATTAAGCGTGTTGTGAAATGTAGACGCTCAACGTCTGCACTGCAGCGTGAACTGGTTTCCGTGAGTACGCACAAAGTGGGCGGAGTTCGTGGTGTAGCGGTGAAATGCTTAGAGATCACGAAGAACTCCGATTGCGAAGGCAGCTCACTGGAGCGCAACTGACGCTGAAGCTCGAAAGTGCGGGTATCGAACAGGATTAGATACCCT
+
GGGGGGGGGGGGGGEACFGEFCEGCEGGGGGFFGGGGCGGGGCFGGGGGGGGFGFGFEFGCCCFFGFFFGGEGGGGGDEFFEFGGGGGGGGFFFEFGGGFFGFGCFC=C<:EGGFEG@FGEEFGGGGFFGF?,CFGG,AEFFEGDBBDGGG?FF+CFF?CC@AG@CFFGGGGGGFGFFGE<,2>FFECFFGB;CFCEG@FFG:>F7*<CDCCCFDA81FB?>EGF>E>5;F:>FC9EBG2AD:EFGFB>@AFGFE0:9>CCCCCAE8D@CC3A?77%88+0CGGGFF+=,D?:6+?C>,:,?BE=CC4=6B49+EEGGE<F:6+AGCFC@?,@?,B95,,C@6,DDEC<E9FC?@:?:A,+GCGFE9GF<EF@FFC,CCC7GFC6@6B,@;EGEFA4+GGC@A,<FBCGGFD@;@,@GE;,AGEE,EAE,FC@@@C
@s901 22934
TGAGGAATATTGGTCAATGGACGAGAGTCTGAACCAGCCAAGTAGCGTGCAGGATGACGGCCCTATGGGTTGTAAACTGCTTTTATAAGGGAATAAAGTGGGAGTCGTGACTCCTTTTGCATGTACCTTATGAATAAGGACCGGCTAATTCCGTGCCAGCAGCCGCGGTAATACGGAAGGTCCGGGCGTTATCCGGATTTATTGGGTTTAAAGGGAGCGTAGGCCGGAGATTAAGCGTGTTGTGAAATGTAGACGCTCAACGTCGGCACTGCAGCGCGAACTGGTTTCCTTGAGTACGCACAAAGTGGGCGGAATTCGTGGTGTAGCGGTGAAATGCTTAGATATCACGAAGAACTCCGATTGCGAAGGCAGCTCACTGGAGCGCAACTGACGCTGAAGCTCGAAAGTGCGGGTATCGAGCAAGATTAGATACCCT
+
FFGGGGGGGGGGGGGGGGFGFGGGGFGGGGGGGGGGGGFGGGFGGGGGGGGGGGGGGGGGGGGEGGGDGE7CGGGFGDFGCFFFGFDFFGF,=AF?EFGGGGGGGGFGCGGFCFG9BCFF9AFEGGGCFDFGGGGF,?ACF<FEGCFGGFAFDDCFFDFGGGGGGGGGGEDCGGGGDGDGGGGGGGGGGGGG9FCF;8CFG%FGGF,=/C,FF@C8FBE;:E=77?E7C=C*FCGAE7EEFFGGG99>,'EC<<:8CFE6@:AC#FFGGGG;=ECECC5CD=DGFFFB,AAE?FE?=?8<9FA,+7F7GGGFDE+DEGFEFFGEAGFFAE9<FEDFEC58EGFE:F=DE9GGGFFFFFFFGF@GGGDGGGGGGGFDECFEGGGGFGF7GGEGGFAGEFGFDGGGGGGGGEGGGFFFGGGGGGGGGGGGGDFCCCCC
@s901 166
TGAGGAATATTGGTCAATGGACGAGAGTCTGAACCAGCCAAGTAGCGTGCAGGATGACGGCTCTATGGGTTGTAAGCTGCTTTTATAAGGGAATAAAGTGAGTCTCGTGAGACTTTTTGCATGTACCTTATGAATAAGGACCGGCTAATTCCGTGCCAGCAGCCGCGGTAATACGGAAGGTCCGGGCGTTATCCGGATTTATTGGGTTTAAAGGGAGCGTAGGCCGGGGATTAAGCGGGTTGTGAAATGTAGATGCTCAACGTCTGCACTGCAGCGCGAACTGGTTTCATTGAGTACGCACAAAGTGGGCGGAAGTCGTGGTGTAGCGGTGAAATGCTTCGAGATCACGGAGAACTCCGATTGCGAAGGCAGCTCACTGGAGCGCAACTGACGCTGAAGCTCGAAAGTGCGGGTATCGAACAGGATTAGATACCCT
+
@<FE8C8FGGGGGGFGGGFFFGGGGGGGEF9FFGFGDG=ECFFG9F6B:CFFFGGGFGGG+6BFEAFDFE7>FGG9FA8FC9FGGGGGGGGDGGGGGAFAEGG9F?89EFEGGGFCAEG,,CFFD<FCFGFF9EGFEDGGG7+C=C+BFC,:=FDG+CA<FDFD+3C@B+@=<DFGG*>@FFGGCED7F7B,4<=*::C,:FCGF7.14C,858<AC1<.3<CD<4'#:5<<;#76B#CFEG4CC=7CD>+FGE8@#7980>=9=;,AGGG@@<#F@8:FGFFGFD?5,,?,=C+B@,@:,<FGGGGGCEA,+>7=7FFFBCC>8:=,99C,<CGE>FB,C,,9,7DEF?EBC8+,>DF@GGGGFGGGDFFGGGFCGFGDGC:GGGFECB7EGE,FFCF8GGEG@EGGGGFFGGGGF<CGGGGGGGGFGFFA@CCC
@s901 167
TGAGGAATATTGGTCAATGGACGAGAGTCTGAACCAGCCAAGTAGCGTGAAGGATGAAGGTCCTACGGATTGTAAACTTCTTTTATAAGGGAATAAAACCTCCCACGTGTGGGAGCTTGTATGTACCTTATGAATAAGCATCGGCTAACTCCGTTCCAGCAGCCGCGGTAATACGGAGGATGCAAGCGTTATCCGGATTTATTGGGTTTAAAGGGAGCGCAGACGGGTCGTTAAGTCAGCTGTGAAAGTTTGGGGCTCAACCTTAAAATTGCAGTTGATACTGGCGTCCTGGAGTGCGGTTGAGGTGTGCGGAATTCGTGGTGTAGCGGTGAAATGCTTAGATATCACGAAGAACTCCGATTGCGAAGGCAGCACACTAAGCCGTAACTGACGTTCATGCTCGAAAGTGTGGGTATCAAACAGGATTAGATACCCT
+
FGGGGGGGGGGCGGGGGGGDGGGGGFEFGGGGGGFGGFGGGGGGGGG@FEFGGGGGGG9<FGGGGGGGGGG<?FF9EFGFGDGGGGGGGFGDF8FGGGGGGGGDGGGFGGGGEGGGGGGGFGAFFFFGGDCFFGGGGGGGGGGGGGEFGGGG>F5<FCFGGGGGGGGGGECFGGGGGDCG,>FGE97>8>8CCCFE*7CCGCCGF5<CEFC@GG@?GFGD>>>*7AGGCECEFGF6GFDA:A?;3<AA7@8CCG=?8C<C?GFGF<D=<FD6FFACE<DF>CGECCB4=?,A=GGEECGF8FDCGEC+B,E9+CC>ECDE:FCC8F@GFCFCEEAEFGFCFAGGGGGGGGGGEFF@GF@CE@EFFFEFGGGGGGFGFFGFDDGGFGGGGGFFC,GGGGGGGGGGGGGGGGGGGGGGFCFFGGGGGGGGGGGCCCCC
@s901 26089
TGAGGAATATTGGTCAATGGGCGTAAGCCTGAACCAGCCAAGTAGCGTGAGGGATGACTGCCCTACGGGATGTAAACCTCTTTTGTTTGGGAATAGAGTGTGGGACGTGTCCCGCATTGCATGTACCATTTGAATAAGGACCGGCTAATTCCGTGCCAGCAGCCGCGGTAATACGGAAGGTCCGGGCGTTATCCGGATTTATTGGGTTTAAAGGGAGCGTAGGCCGGTTGTTAAGCTGTTTGGGAAATGTAGAGGCTCAACGTCGGCACTGCAGCGCGTACTGTTTTCCTTGAGTACGCACAAAGTGGGCGGAATTCGGGGTGTAGCGGTGAAATGCTTAGATATCACGAAGAACTCCGATTGCGAAGGCAGCTCACTGGAGCGCAACTGACGCTGAAGCTCGAAAGTGCGGGTATCGAACAGGATTAGATACCCT
+
EFGGGGGGGGGGFEFGFGGCF<F:FFAFGGFGCFGGFDGGG,;CECFFDG,CFFFEF,CFFGGGF<8CG7+?FGGGGEAFCFGDF,EEFGG?D,5555<FAFG:FEFBCFBFEF7@EFG9F9FGG,?F@;?FGGGGFG:<BA@=:EGGG,BBBFD7CFGCCFFCEGGDEF*,@D<FCEGGC,:*<F5:1=<*?A<F5*8>:9,,8C*:FFACCGC*;)5)0:EF1:E#(,?<0::*$/#>>8,@1B;B>1&@7#2<:F<F<33*>,4:,8@67C@:3,276,B,,:,,,FA5*:@4B945C,=,?4=:FE9E==@++:4=DCGC9@8,9FC,9GFFEC<=FDFFEC,FC,,GE=C::CF=GGDGGF@F@8GGGFFGFC:B+7@AFFFFFBF:DFFFF:FFCGGGFCC+GGGGGGFFECFDGGGGGGFCF8CCCCCC
@s901 21659
TGAGGAATATTGGTCAATGGGCGAGAGCCTGAACCAGCCAAGTAGCGTGCAGGATGACGGCCCTATGGGTTGTAAACTGCTTTTATAGGGGAATAAAGTGAGCTACGTGTAGTTTTTTGCATGTACCCTATGAATAAGGACCGGCTAATTCCGTGCCAGCAGCCGCGGTAATGCGGAAGGTCCGGGCGCTATCCGGATTTATTGGGTTTAAAGGGAGCGTAGGCCGGAGATTAAGCGTGTTGTGAAATGTAGATGCTCAACATCTGAACTGCAGCGCGAACTGGTTTCCTTGAGTACGCATAAAGTGGGCGGAATTCGTGGTGTAGCGGTGAAATGCTTAGATATCACGAAGAACTCCGATTGCGAAGGCAGCTCACTGGGGCGCAACTGACGCTGAAGCTCGAAAGCGCGGGTATCGAACAGGATTAGATACCCT
+
EFGGG@FDFFEGGGGGGGGFGGDGGGGGGGFGGFFFGCFGGGGGGGGEGGGGGGGFGG7C7FFFF8AFGGGGG,@EFFGGGFGGC9CAFGGGG?,CDFEGGGFGGGGGGGFGGGGGGGGGGACFFGGGGGGGGGGGGGGGFGGGECFGCFDDGGGGGFFCBF<CFEGGG7FGGG7F7CFGFGGGGFGGGGGGFCCFECF93=CGGG:7;@FDGG@G5<EG@CDFFGGGFBCFGFEFGCGGGFGGFFCGGGFFDED6AFA=EFEC;CFFFFFC@CGFF:EEECFFDDB8GFEC?GE>C<9@@,CFDEC:FDA;7E7GGGGGGGGEAGEFCEAA<DFGGGFGGGFDGGFGDCGGFF@EEFE,FFBAA9EC,GFGF9GGGGGGGGFCGGGGFCFEFF@GFFF<C@FFEEGBGFF@DFGGGFFFF9FGGGFAGGGCCC<C
@s901 25202
TGAGGAATATTGGTCAATGGGCGAGAGCCTGAACCAGCCAAGTAGCGTGCAGGATGACGGCCCTATGGGTTGTAAACTGCTTTTATAGGGGCATAAAGTGAGCTACGTGTGGTTTTTTGCATGTACCCTATGAATAAGGACCGGCTAATTCCGTGCCAGCAGCCGCGGTAATACGGAAGGTCCGGGCGTTCTCCGGATTTATTGGGTTTAAAGGGAGCGTAGGCCGGAGATTAAGCGGGTTGTGAAATGGAGATGCTCAACATCTGAACTGCAGCGCGAACTGGTTTCCTTGAGTACGCATAAAGGGGGCGGAAGTCGTGGTGTAGCGGTGAAATGCTTAGATATCACGAAGAACTCCGGTTGCGAAGGCAGCTCACTGGAGCGCAACTGACGCTGAAGCTCGAAAGTGCGGGTATCGAACAGGATTAGATACCCT
+
CFGFFGDFGGGDGGGGGGGFGGGGGGGGFGGGGGGGGF<CFFFGGGGFGGGGF,BAFFEGGGGG<,CEFGGGGGGFAFGGGFFFFGCGGGG+@E8EG9FG9FEFFGGGCGGGGGGGFGGGCFFGFCCGDFGG,?D9?<=DB<FFEFEGC,CDFG7BFC@FFGDEG>8CCEFD;;>FGG7F3BCEGCG<<<**2<<CEGED+<CEC7:BCCE>CC>FE3C7;:295C;<E8CFF3F41*FCEF>>%<CD:#C>5+3@1-F@:CFFFFGGGGF?2:>>=C6?,FGFFFB:,=AD5C@+8CDGFFCC@++GGGE=+C@GEA:GFEEB=@+?A9C<E?DEE9FFGEF8EC<CF?DB8EFC+@@7C7FFFDCGGGGGGGFFCGGEGGGGGGE@CFCGFGFFEGEGF:9GFGEBF7FFFEFCGFFEGGGGGGGGGFF@B9CC
@s901 171
TGAGGAATACTGGTCAATGGGCGAGAGCCTGAACCAGCCAAGTAGCGTGCAGGATGACGGCCCTATGGGTTGTAAACTGCTTTTATAAGGGAATAAAGTGAGAGTCGTGACTCTTTTTGCATGTACCTTATGAATAAGGACCGGCTCATTCCGTGCCAGCAGCCGCGGTAATACGGAAGGTCCGGGCGTTATCCGGATTTATTGGGTTTAAAGGGAGCGTAGGCCGGAGATTAAGCGTGTTGTGAAATGTAGACGCTCAACGTCTGCACTGCAGCGCGAACTGGTTTCCTTGAGTACGCACAAAGTGGGCGGAATTCGTGGTGTAGCGGTGAAATGCTTAGATATCACGAAGAACTCCGATTGCGAAGGCAGCTCACTGGAGCGCAACTGACGCTGAAGCTCGAAAGTGCGGGTATCGAACAGGATTAGATACCCT
+
@@FGCGGGGF<CFFGGGCCFGGGEGGGGGFGGGGGGGG,4EFFFGGE:CEFGCFCFCCFBFGGCEFEGGGEEFFEFGFC,E,-EFDGGC=8:FFEFGDFGGGFDF,><:8+,?E9?FFCFEE,:<BFFFGGGCG9BFGG9A+@7C8+C9=9C3D7BECFF7FCFGG:7CF@D=>77*><@,9?<*4C:<*;C9F*:/7F,;;A<F;F7<F<56??7:1FE82?=?DGFGGGFG9F4>'E?,FGECCGGGFAGC4D88FC>)@<#,A8DD<EEFC>@B=83CDFGGGD:,8C95CECDGE@,E=FGGGGGFGGFDEC=B+GGGGGFGEEECFFGFDDFFADEEC,8FEFFFFGFGGGFFE,DGGGGDFGGGGGGGGGGGGGGGGGGGGGGGGGGGFGFEGGGGGFFFFCEFFFGFDGGGFFGGGGGGGGGGGCCCCC
@s901 172
TGAGGAATATTGGTCAATGGGCGAGAGCCTGAACCAGCCAAGTAGCGTGCAGGAAGACGGCCCTATGGGTTGTAAACTGCTTTTATATGGGGATAAAGTGAGCTACGTGTAGTTTATTGCAGGTACCATATGAATAAGGACCGGCTAATTCCGTGCCAGCCGCCGCGGTAATACGGAAGGTCCAGGCGTTATCCGGCTTTATTGGGTTTAAAGGGAGCGTAGGCCGGAGATTAAGCGTGTTGTGAAATGTAGACGCTCAACGTCTGCACTGCAGCGCGAACTGGTTTCCTTGAGTACGCACAAAGTGGGCGGAATTCGTGGTGTAGCGGTGAAATGCTTAGATATCACGAAGAACTCCGATTGCGAAGGCAGCTCACTGGAGCGCAACTGACGCTGAAGCTCGAAAGTGCGGGTATCGAACAGGATTAGATACCCT
+
FGGGGGGGGGGGGGGGGGGGGGGGGGGGGGGGGGGGGGGGGGGGGGGGGGGFFEGGGGFGGGGGGGGGGGGGGGGGGGGGGGGGGGGGGFGCFEFGGGGGGFGGGFGGGGGGGGGGGGFGD9FEFFGGGGGGGCFGGCFFGGGGGGDF<FFFEF=FFGGF+@CCEGGDGGDFG@FGGGGGEC@FFGGE:<EG9CC8*FG@@C1GGG<<F;<BGCGAC>FEFB/+??EFGG6CCFC657:?FG<GGFFC>6*<*+BFFC*FFFDGGF7DF8E<->6C>EG=GGGFD<=:9<,A5=+FGGFAFE@=GGGFECGFFCB>GGGGGECC8C8>GGF=E9EBFE5,?,,FEGFGGGGGGGCFEGGGGGEGFGGGGGGFEGGGF<GGGGGGGGGGGGGGGGGGGGGFCGGGGGGGGGGGGFGGDGGGGGGGGGGGF8FCCCCC
@s901 173
TGGGGAATATTGCACAATGGAGGAAACCCTGATGCAGCGACGCCGCGTGGAGGAAGAAGGTCTTCGGATTGTAAACTCCTGTTGTTGGGGAAGATAATGACGGTACCCAACAAGGAAGTGACGGCTAACTACGTGCCAGCAGCCGCGGTAAAACGTAGGTCACAAGCGTTGTCCGGAATTACTGGGTGTAAAGGGAGCGCAGGCGGGAAGACAAGTTGGAAGTGAAATCCATGGGCTCAACCCATGAACTGCTTTCAAAACTGTTTTTCTTGAGTAGTGCAGTGGTAGGCGGAATTCCCGGTGTAGCGGTGGAATGCGTAGATATCGGGAGGAACACCAGTGGCGAAGGCGGCCTACTGGGCACCAACTGACGCTGAGGCTCGAAAGTGTGGGTAGCAAACAGGATTAGATACCCT
+
GEGGGFFGGGGGGGGGGGGCFGGGGGGGGGGGGGGGGGGGGGGGGGG:FGGGGGGGGE=FEGGGGGGGGGGGGGFGGGGGFAFGGGGGGGGGGGC,EFFGGGGEGGFGGGGGFGGGGEFGGFGGGGGGGGGGGGGGGFFD@FFGGGGGGG>FGGG7@FGGGFGGGGGG9CFGGG3GGGF?FC#F2C6B/8<FGG3CGE@>?D8CEEGA,-FGGGF@F:E?A@@FE@C=CCFGFCFFFFCEFGGGFEC8F??GGGGCGFDC=<ECEGGFEFEA9<EEEDGGEA#GGGGGED?==87GGB7E:F>GFGGFEC,9F:@C?FGGGGGGGGGGGGGFEGGGFGGGFEFFFGGGGCFGECGFED?AFGGGGF<GGGGGGGGGGGGGGGGGGGGGGGGGFGGGFFEFGGGGGGGGGGGCCCCC
@s901 174
TGAGGAATATTGGTCAATGGGCGAGAGCCTGAACCAGCCAAGTAGCGTGCAGGATGACGGCCCTATGGGTTGTAAACTGCTTTTATAAGGGAATAAAGTGAGAGTCGTGACTCTTTTTGCATGTACCTTATGAATAAGGACCGGCTAATTCCGTGCCAGCAGCCGCGGTAATACGGAAGGTCCGGGCGTTATCCGGATTTCTTGGGTTTAAAGGGAGCGTAGGCCGGAGATTAAGCGTGTTGTGAAATGTAGACGCGCAACGTCTGCACTGCAGCGCGAACTGGTTTCCTTGAGTACGCACAAAGTGGGCGGAATTCGTGGTGTAGCGGTGAAATGTTTAGTGATCACGAAGAACTCCGATTGCGAAGGCAGCTCACTGGAGCGCAACTGACGCTGAAGCTCGAAAGTGCGGGTATCGAACAGGAGTAGATACCCT
+
GGGGGGGGGGGGGGGGGGGGGGGGGGGGGGGGGGGGGGGGFGGGGGGGGGGGFGGGGGGGFGGGGGGFGGGDEGGGGGGFFGGFGGGGFFG?FGFFGCGGGGGGGGGGDGGGGGGCGGGGGGGGGGGGGGGGFGGGGGCEGGGGGGGGGGGFFGGGGCFGFCCDEGDEGGEFFGGGDGEEEFC7CCGGFD8*?FFGGGGG,;CF?C3*=$4>9<?6E>F<13<:07C:E:?CFGF=E,GC:F<GGGFF<FC>50:>*GG:DGGGGEE<E.GBAG?E3==E6G=GGGGGFFFF8ECCGE>EFDEFGGGGGGGGFFB7EEGFAEB>)CCFCEFFABDGFFB39,,AAFFFGDFGGGGGGGGGGGEFFF<GGGGGFFGGGGGGGGGGFEF7GGGGGGGFGEGGGGGGFCFCGGFGGGGGGGF@GGGFF<EAGGGCCCCC
@s901 24582
TGAGGAATATTGGTCAATGGGCGAGAGTCTGAACCAGCCAAGTAGCGTGCAGGATGACGGCCCTATGGGTTGTAAACTGCTTTTATAAGGGAATAAAGTGTGAGTCGTGACTCATTTTGCATGTACCTTATGAATAAGGACCGGCTAATTCCGTGCCAGCAGCCGTGGTAATCCGGAAGGTCCGGGCGTTATCCGGATTTGTTGGGTTTAAAGGGAGCGGAGGCCGGAGATTAAGCTTGTTGTGAAATGTAGTGGCTCAACCTCTGCACTGCAGCGCGAACTGGTCTTCGTGAGTACGCACAACGTGGACGGAATTCGTGGTGTAGCGGTGAAATGCTTAGATATCACGAAGAACTCCGATTGCGAAGGCAGCTCACGGGAGCGCAACTGACGCTGAAGCTCGAAAGTGCGGGTATCGAACAGGATTAGATACCCT
+
<FCEFCCFE@EAEFFGFFFC8CEG7@CFE9FGGFDF8,:F<<CFFFE@FFFGGEGGFFFGEFEFGDA<FGGGGFFE?FABFGGGC,5C95<:=B,,,ACCGGFFFGGGGF+,:EF,AE<EFCCECFGFFFGGGFA,A,,::46++@C=FFG9F<D7DFFFGGGD>+3>8FG7,@@*6@CFG9CFED*5<<<C9FFE<5F9$+#<?:8CF?2<8F@FGDG#/*8C?C88:@GGFBC<#CC9AFGGGGGEFB8<FGFBG<-DECCCA7@2<893+A?E=G<E#:F<>+EF=<DDDGB?>DB?E:47A>>:,>@,@,@+=BFEFE=C>F:C?AEE@,FCC,GCE@,A=@C@B,FE<CCB,:,CF@@<FGDEE<FGC7@GCGFF7GGGFGFGEFB:FDGEFCGGGFAGFFDDGCFDCC,<GFBAEGGGGGGGGFEBCCCC
@s901 176
TGAGGAATATTGGTCAATGGACGAGAGTCTGAACCAGCCAAGTAGCGTGCAGGATGACGGCCCTATGGGTTGTAAACTGCTTTTATAAGGGAATAAAGTGAGTCTCGTGAGACTTTTTGCATGTACCTTATGAATAAGGACCGGCTAATTCCGTGCCAGCAGCCGCGGTAATACGGCAGGTCCCGGCGTTATCCGGATTTATTGGGTTTAAAGGGAGCGTAGGCCGGAGATTAAGCGTGTTGTGAAATGTAGACGCTCAACGTCTGCGCGGCAGCGCGAACGTGTTTCCTTGAGTACGCACAAAGTGGGCGGAATTCGTGGTGTAGCGGTGAAATGCTTAGATATGACGAAGAACTCCGATTGCGAAGGCAGCCTGCTGTAGCGCAACTGACGCTGAAGCTCGAAAGCGTGGGTATCGAACAGGATTAGATACCCT
+
<FFGGGGGGGGGGGGGGGGAFFGGGGGGGGGGDGGFGFGGGFEGGF@BEF7FGGGGGGGFGGGGGFAFGGGEGGFGGGGGF<CCFGGGDFGFGDFGGG<?FB,B<FGFGFDFGGGGGGGGGFE<EEDFGGGGGF,EFCE,F+=:EGCFGGGGG8D@GGGGFGFFCC<FCC5@D=@7*@7>FFF,555<FE@CEF@C**<B@7FCFD@1<<,?9FFAG64.-13*<@=FGGGFFGF@C;C88CCE0E4FFF:=C@5,:<7D4>,17;A@C,@4:7>@+>E+6,3CD8,=9<FE)4CFE9EC,,98ECFB?4?DD>@CGGFF:,=@8F>C,9GFFEACAGFGFGC:GGFFF?C:,:CC?EFGGGGFCF9FC<GGD<ECFGGGGGGGCFFDF@B@GGGFFF@B67GD@FGGFEECEFGGGCGEEFCGFFGGGGGCBA-C
@s901 177
TGAGGAATATTGGTCAATGGGCGAGAGCCTGAACCAGCCAAGTAGCGTGAAGGATGAAGGTCCTACGGACTGTAAACTTCTTTTATACGGGAATAAAGTATCCTACGTGTAGGATTTTGTATGTACCGTATGAATAAGCATCGGCTAACTCCGTGCCAGCAGCCGCGGTAATACGGAGGATGCGAGCGTTATCCGGATTTATTGGGTTTAAAGGGAGCGCAGACGGGAGATTAAGTCAGTTGGGAAAGTTTGCGGCTCAACCGTAAAATTGCAGTTGATACTGGTTTCCGTGAGTGCAGTTGTGGCAGGCGGAATTCGTGGTGTAGCGGTGAAATGCTTAGATATCACGAAGAACCCCGATTGCGAAGGCAGCTTGCTAAACTGTAACTGACGTTCATGCTCGAAAGTGTGGGTATCAAACAGGATTAGATACCCT
+
EFGGGGGGGGGGGGGGGGGGGGGGGGGGGGGGGGGGGGGGGGGFGGGGGGGGGGGGGGGGGGGGGGGGGGFGGGGGGGGGGGGGGGGGGGGEGGGGGGGGCGGGGGG?EFGGGGGGGGGFGGGGG<FGGGGCFDEGGGGGGGGDGFG>FFFGGGFGGGGGGFEFGGGCG@FGGGGGGGEGGD,*:5@FGDG8F?7BC=FC7CFGG<EF.=FCEF9AG9@A04:7<>EDDCD@CFF6C>C>A?%=FEFGECCCFG<D8@7FEFFDDGFFC9<6CF@<C3:A=:AAECF:1,FGEFDE8@GFDC,FEEGEDGGFD8E@@D8CDGGGFGGFFEF4EFCD;GGDE=EE@7EGFE,FB@+CGGGGCCFGGGGGGFGGGGFCFFFGGGGF@E@FF6GFEGGGDGGF6DGGGGGGGGGFGGGFEDFFFGGGGFF<F8EBCCCC
@s901 24014
TGGGGAATATTGCACAATGGGGGAAACCCTGCTGCAGCGACGCCGCGTGAGCGAAGAAGTATTTCGGTATGTAAAGCTCTATCAGCAGGGAAGATAATGACGGTACCTGACTAAGAAGCACCGGCTAAATACGTGCCAGCAGCCGCGGTAATACGTATGGTGCAAGCGTTATCCGGATTTACTGGGTGTAAAGGGAACGCAGGCGGTGCGGCAAGTCTGATGTGAAAGCCCGGGGCTCAACCCCGGTACTGCATTGGAAACTGTCGTACTAGAGTGTCGGAGGGGTAAGCGGAATTCCTAGTGTAGCAGTGAAATGCGTAGATATTAGGAGGAACACCAGTGGCGAAGGCGGCTTACTGGACGATAACTGACGCTGAGGCTCGAAAGCGTGGGGAGCAAACAGGATTAGATACCCT
+
EFGGGGEGGGCFGFFGGGGGCFGGGGGGGGGFFGGGGGGGGGDGGGGGGGGCGGGGGFDFF9F9FCG+?D=FE9FBFFGFFAEG98FCEFBECG?EFCFGGCGGGGGGFGGAFGGGGGGGFGEFGGGGGGD9<FF8C<:F,D>DEEGFFGEGGGGGGGGGEGDCFGGFG2GGGCGGCCEGGG1EFFFGF?BFEF72C5<CGF<9BE=):CFF@CF?:CA:@F:?<=C5@EE8FFE>CFGGGD38DEGGFGDF7:B=C9FEEGC80A8,9C,G3FCC87GGGGFFFB?7GGFEE?,B8EFCF<EDEEFAFAGGEGGGFGGFGEGFAFE6FEEFEFCCB,FC:CF7ECGGEFDFFCGFGGEFEF9GEFFGFBFEGFDF<GEFGEGFFB@CGGGFGGGGF9GEFGGGGGGGGFFC?CCC
@s901 179
TGAGGAATATTGGTCAATGGACGAGAGTCTGAACCAGCCAAGTAGCGTGAAGGATGAGGGTCCTACGGATTGTAAACTTCTTTTATAAGGGAATAAAACCTCCCACGTGTGGGAGCTTGTATGTACCTTATGAATAAGCATCGGCTAACTCCGTGCCAGCAGCCGCGGTAATACGGAGGATGCAAGCGTTATCCGGATTTATTGGGTTTAAAGGGAGTGCAGACGGGTCGTTAAGTCAGCTGTGAAAGTTTGGGGCTCAACCTTAAAATGGCAGTTGATACTGGCGTCCGTGAGTGCGGTTGAGGTGTGCGGAATTCGTGGTGGAGCGGTGAAATGCTTAGATATCACGAAGAACTCCGATTGCGAAGGCAGCACACTAAGCCGTAACTGACGTTCATGCTCGAAAGTGTGGGTATCAAACAGGATTAGATACCCT
+
DGGGGGGGGGGGGGGGGGDEFGGEGGGFGGEGGGGGGGGFGGGGGGGFGGGGGGGFGGGGEEFFGGGGGG@FFGGGGGFFGFFGGGFGGGGGGCGGGGFG@EFEDFEFC<FGGGGGGGGGGGGGGGGGFFCFGEGGGGGGGFEGDFEGGFBFCGGGGAF@FGGFBCF@FGGGC=EE>FFCGGCFFFCEGC7DFGGEGGC:@D,CFFE@FGF:<CF&=#1),:2/7C;3:5/<EDF<C:<?,87CFF<C>GDEFGGFEDGGC6D>3<;3D#CD8BDFD9F=C<FCFGF?=8FFFGCC@8DFGF?GE>B@BD9FDD88CGFE9,4+)CEDFEAE<F9,,FFFE=<,B7EGGGFDGEGGDFEF@::CC<,GE9FGGGGFFC=7GGGFGGEGGGGGFFFGGGGGGFE,EFGGGGGGGGFFFEFFGGGGGGGGGFFCCCCC
@s901 180
TGAGGAATATTGGTCAATGGGCGAGAGCCTGAACCAGCCAAGTAGCGTGCAGGATGACGGCCCTATGGGTTGTAAACTGCTTTTATAAGGGAATAAAGTGAGCGTCGTGACTCTTTTTGCATGTACCTTATGAATAAGGACCGGCTAATTCCGTGCCAGCAGCCGCGGTAATACGGAAGGTCCGGGCGTTGTCCGGATTTATTGGGTTTAAAGGGAGCGTAGGCCGGAGATTAAGCGTGTTGTGAAATGTAGACGCTCAACGTCTGCACTGCAGCGCGAAATGGTTTCCTTGAGTACGCACAAAGTGGGCGGAATTCGTGGTGTAGCGGTGAAATGCTTAGATATCACGAAGAACTCCGATTGCGAAGGCAGCTCACTGGAGCGCAACTGACGCTGAAGCTCGAAAGTGCGGGTATCGAACAGGATTAGATACCCT
+
EGGGGFFGGGGGGGGGGGGGGGGGGGGGGGGGGGGGGGGGGGCGDFGGGGGGGGFCAEFFGGFGF@CGGGDGEGGGGGGGGGGGGGGGFDGEFGGFFCFFGG,8@C7=@D=FFFEGGGGGGG9FGGG9FGFEGGGGGGGFFEFDGCGCFGGGEFBFG9FC7DFC@EGDCGGGGGGD@*>CCFFFCGGDFF*=CF>EGGF;FG%ECFFEG.3BFFC>D>>=15C:<8B>C9,F<:>4C4C?;,.;:0+$.@>;F+C@FFF:+<>AFC,F7F:5FDGED33++GFFCB,<@,FGDFGFGGDE,DFCGGGGEFFFGGGGGGF=ECCC5C,CGFFFCDGGGGGGGFGGFDFEE9GGDGGGGFFGGGGGGEFFFFGGGGGGGGFCGGGGGGGGGGFDGGGGGGGGGDFFCGFBGGGGGGF8FGGFGGGGGGGGGGGCCCCC
@s901 181
TGAGGAATATTGGTCAATGGACGCAAGTCTGAACCAGCCAAGTAGCGTGCAGGCTGACGGCCCTATGGGTTGTAAACTGCTTTTATAAGGGAATAAAGTGGGAGTCGTGACTCCTTTTGCATGTACCTTATGAATAAGGAACGGCTAATTCCGTGCCAGCAGCCGCGGTAATACGGAAGGTCCGGGCGTTATCCGGCATTTATGGGTTTAACGGGAGCGTAGGCCGGAGATTAAGCGTGGTGTGACATGGAGACGCGCAACGGCTGCACTGCAGCGCGAACTGGTTTCCTTGAGTACGCACAAAGTGGGCGGAATTCGTGGTGTAGCGGTGAAATGCTTAGATATCACGAAGAACTCCGATTGCGAAGGCAGCTCACTGGAGCGCAACTGACGCTGAAGCTCGAAAGTGCAGGTATCGAACAGGATTAGATACCCT
+
AFG?FFGGGDEFGGGFECEFE@CCFEGGGGFFGGGGGFGGGGGGCCC@FGGGG+BFDEFGEGEGGFADEEFGFCAAAEFGGGCFG9?C9,ECFGGGCGFF,B4BFF:?@FD?CFGFGGGGDG,CEGFGGFFCGCFGGA,:,:@:+++FFCA?<=@CF9=E8,<F7CC7EFC,=,@FFE:*2>9CFEE:::;867<***47++7,7=5*<,2+6110=7:738D<=.FCEC6E4*4)F;1,FFB25,,,,>EB>35*+>7>C<,GEFFGFF@*EFB:+C9=6@,DE,GF@<AF=C??GCEF@,=EDGDGEFE@+D@47GGGEE+C8=,CBCC@9E<8BCC,F=@48DCDGGFFDC7C7FFCF@FAC,BCFGFF<9GF,<EGGGGGGDEFEGEGGDDDEDGFCEFGFDFGGFGGGF9E@F9FCGGGGF@9FAC6-A8A
@s901 182
TGAGGAATATTGGTCAATGGACGAGAGTCTGGACCAGCCAAGTAGCGTGCAGGATGACGGCCCTATGGGTTGTAAACTGCTTTTATAAGGGAATAAAGTGAGTCTCGTGAGACTTTTTGCATGTACCTTATGAATAAGGACCGGCTAATTCCGTGCCAGCAGCCGCGGTAATACGGAAGGTCCGGGCGTTATCCGGATTTATTGGGTTTAACGGGAGCGTAGGCCGGAGATTAAGCGTGTTGTGAAATGTAGATGCTCAACATCTGCACTGCAGCGCGAACTGGGTTCCTTGAGTACGCACAAAGTGGGCGGAATGCGTGGTGTAGCGGTGAAATGCTTAGATAACACGAAGAACTCCGATTGCGAAGGCAGCGCACTGGAGCGCAACTGACGCTGAAGCTCGAAAGTGCGGGTATCGAACAGGATTAGATACCCT
+
DFCFGC,CECFGGGGGGGGGGFGGGGGGGGGFGGGG8FCFF@EFAFGG7CGGGGC8EFEGEGGGFGCGGFFE:EFFGG9FFD9CEEEFCE8BFFFGGGGFFFGFFGGGGGGGGGGCGFGFF9EFGGGGGCG<9FFGCEFEEGEGCECGGDFFCF<F@9,:@DDGCCEFEFFFGC*<CFEEF9DEEG7BFEGC9BE7/7:21:92<B<:<5<+141>E0>BF>GF4):3=1?36CC4?7EE<CFE=EF=,#<D9#@-:B;@;:;7FFE@,@30:A=1/E8?5CCF8FFB9<DC)768+=8C99B?FEGEEBFCCCB+CF8GGFCC8C>,DE99ECGGFFGD?45,,FGFC<EA<C=B7,FDGGF=FF9FE7GGC9FEFGGFFEGFCFGGF@EGFE<F<@GFCEFGGGGGFC<EGGGGGGFEGGEFF9FFGF@<C@<B
@s901 183
TGGGGAATATTGCACAATGGGGGAAACCCTGATGCAGCGACGCCGCGTGAGCGAAGAAGTATTTCGGTATGCAAAGCTCTATCAGCAGGGAAGAAAATGACGGTACCTGACTAAGAAGCACCGGCTAAATACGTGCCAGCAGCCGCGGTAATACGTATGGTGCAAGCGTTATCCGGATTTACTGGGTGTAAAGGGAGCGTAGACGGTGATGTAAGTCTGAAGTGAAAGCCCGGGGCTCAACCCCGGGACTGCTTTGGAAACTAGGTGACTAGAGTGTCGGAGAGGCAAGTGGAATTCCCAGTGTAGCGGTGAAATGCGTAGATATTGGGAGGAACACCAGTGGCGAAGGCGGCTTGCTGGACGATAACTGACGTCGAGGCTCGAAAGCGTGGGGAGCAAACAGGATTAGATACCCT
+
FFGGGGGGGGGGGGGGGGGGGGDGGFGGGGFFGGGFFFGGGGEGGGGGGG@FFGGGGG@<F<EGGGGEGGGGGGGGGGGFGACFGG9FGFGFBGGGGFGFFGGGGGGGGGGGGGCFGGGG8DFEE:>@FGGGCF,DFFCC:FCF7EE@F*>CC9<?FFC:FFGGGEBFGEC:BEGFGGC=CB)<1F/FGGCCF::485:1DDGFEGA>*<B9<BC=<-FB:CFCE=A@:=@8@EG'@5AFFCF>FDB@B=6F:BDFD77GDD5#'<FCC?EGFGGGGGFFGGGFEAFCFGGFGFEFCFEEFF>GFFCFFEC,FCGGFEGGGGF:E8CGC,FGEFE<GFGGGEEDGGEGGCFGGFCFF@GDGGEE9GGGGGGEGGEGGGGFFCFCDGGEGGGGGGFGGFFFGGGGGGGGGGGCCCCC
@s901 184
TGAGGAATATTGGTCAATGGACGAGAGTCTGAACCAGCCAAGTAGCGTGCAGGATGACGGCCCTATGGGTTGTAAACTGCTTTTATAAGGGAATAAAGTGAGTCTCGTGAGACTTTTTGCATGTACCTTATGAATAAGGACCGGCTAATTCCGTGCCAGCAGCCGCGGTAATACGGAAGGTACGGGCGTTATCCGGATTTATTGGGGTTAAAGGGAGCGTAGGCCGGAGATTAAGCGTGTTGTGAAATGTAGACGCTCAACGTCTGCACTGCAGCGCGAACTGGTTTCCTTGAGTACGCACAAAGTGGGCGGAATTCGTGGTGTAGCGGTGGAATGCTTAGATATCACGAAGAACTCCGATTGCGAAGGCAGCTCACTGGAGCGCAACTGACGCTGAAGCTCGAAAGTGCGGGTATCGAACAGGATTAGATACCCT
+
EFFGGFEFGGGGGGGFGGGGGGGGGGGGGGGGGGGGGGGFFFGGGGGGGGGGGGGGGGFGFGGGGGFEFFCFCFEFFGGGGGG9FGGGGFFCGGGGGGGGGGFF9FFGGFGFGFGGG9FFGGGGFGGGGGGGFGGGGGGGGGGGGGD<FC9,DE+FFFGGGFGFEEEGGFCFGEGG7CGGG,@C@F57F71,B;F8E5+7;:<9FF*<<FCF?CGFGFGFFFGG?57=:,2@C67:8*>;,;5223<=B75B@:CFC@3988;3FACFB08@DGGGGDGCGFGFGFF,8F??0>CCC>CFFC,,C@++CGFD@9@GEC=E49CC=GDGEDCE99GF@-FDGCF8GGGGF?<EF=CGGGGFEGGGGCFGGGFDCECFGGGGGGCGGGFEGGGGGGGGFFDFCGGGGGGGFFEFGGGGGGGEGGGFGGGGFFFCCCCC
@s901 185
TGGGGAATATTGCACAATGGGGGAAACCCTGATGCAGCGACGCCGCGTGAACGAAGAAGTATTTCGGTATGTAAAGTTCTATCAGCAGGGAAGATAATGACGGTACCTGACTAAGAAGCACCGGCTAAATACGTGCCAGCAGCCGCGGTAATACGTATGGTGCAAGCGTTATCCGGATTTACTGGGTGTAAAGGGAGCGCAGGCGGTGTGGCAAGTCTGATGTGAAAGCCCGGGGCTCAACCCCGGTACTGCATGGGAAACTGTCGTACTAGAGTGTCGGAGGGGTAAGTGGAATTCCTAGTGTAGCGGTGAAATGCGTAGATAGTAGGAGGAACACCAGTGGCGAAGGCGGCTTACTGGACGATAACTGACGCTGAGGCTCGAAAGCGTGGGGAGCAAACAGGATTAGATACCCT
+
DFGGGGGGFGGGGGGGGGGGGGGGGGGGGGGGGGGGGFCGGGGGGGGGGGGGGEGGGGGFGGGGGGG=FGGGGGGA,FFGGGGGFGFFDF<EGGGFGGGFGDCFFEFGAFGFGG@AFCEGDFEGGDE<FEEFDGFDFCCCFEFFE8B@F@FFF?FFFFGGG@FGC9>=*1<;F@@<FEG:9>FFFGGGCCCCCFE#4>F;85CEGD:CGC2';<F5?8?9;@7<<9C>F7>GFEG%:>F=CGGGGFD=C,<?BGDD=,8==+DGGGFFE,<E)C8C6GCC4<@8E8F?:,EE,@>8@54<FGGE=F@9@=,A4,,E8E<=?49E9<FGGBFAFFFC8GGGGGF7GCCGGGGGGGGGGGGGGGGFFDCEGGGGGGGGGGGGFDFFGFGGEGGGGGGGFGFFCGGFGFGFGFGCCCCC
@s901 21374
TGAGGAATATTGGTCAATGGGCGAGAGCCTGAACCAGCCAAGTAGCGTGCAGGATGACGGCCCTATGGGTTGTAAACTGCTTTTATAAGGGAATAAAGTGAGAGTCGTGACTCTTTTTGCATGTACCTTATGAATAAGGACCGGCTAATTCCGTGCCAGCCGCCGCGGTAATACGGAAGGTCCGGGCGTTATCCGGATTTATTGGGTTTAAAGGGAGCGTAGGCCGGAGATTAAGCGTGTTGTGAAATGTAGACGCTCAACGTCTGCACTGCAGCGCGAACTGGTTTCCGTTAGTACGCACAGAGTGGGCGGAATTCGTGGTGTAGCGGTGAAATGCCTAGATAGCACGAAGAACTCCGATTGCGAAGGCAGCTCACTGGAGCGCAACTGACGCTGAAGCTCGAAAGTGCGGGTATCGAACAGGATTAGATACCCT
+
DGGGGGGGGGGGGGGGGGGGEGGEGGGGGGGGGGGGGGGFGGGGFGGEG@FGFGGGGGGGGGGCFFGGGGGGGGGGGGGGFFFGGFGGFGGCFFGGFGGCGGCF=EGGGGG9FGGGGGGCFFGGGGGFFGGGFF9EGFDCCFGGC@EGGFGGGFFCGGGF+FEGGGGGGGGGGGGGGGGGD<DEGGEGC*C@GGGG6#8F7>:ECEG>G?FCG@G?C:<A>7:C6C<GC?-EFC@FGGGFFC<C2C99<C=FF<GCFGEFG8FF0FAGGGGGFGFEEG49GGFFFB++3<C,:@+FGGEC,:,GEGEGEE@,8=EEGFA,@GEE=F@AA9CEA<FCEDCFD@C,,CFFGGDF8EGGGGGGDGFCFFGGFGGGFGFGGGGGGGFFFGDGGGFGFF9GGFGCFCGGFGGGGGGFGGGGFGCGGGGDDGGGGGF<CCAC
@s901 25666
TGAGGAATATTGGTCAATGGGCGAGAGCCTGAACCAGCCAAGTAGCGTGCAGGAAGACGGCCCTATGGGTTGTAAACTGCTTTTATAAGGGAATAAAGTGAGAGTCGTGACTCTTTTTGCATGTACCTTATGAATAAGGACCGGCTAATTCCGTGCCAGCAGCCGCGGTAATACGGAAGGTCCGGGCGTTATCCGGATTTATTGGGTTTAAAGGGAGCGTAGGCCGGAGATTAAGCGTGTTGTGAAATGTAGATGCTCAACATCTGCACTGCAGCGCGAACTGGTTTCCTTGAGTACGCACAAAGTGGGCGGAATTCGTGGTGTAGCGGTGAAATGCTTAGATATCACGAAGAACTCCGATTGCGAAGGCAGCTCACTGGAGCGCAACTGACGCGGAAGCTCGAAAGTGCGGGTATCGAACAGGATTAGATACCCT
+
@FGFGFGGGGGGGGGGGGF@FGGGGGGGGGGGGGGGGGEF<FDGGGGCEGGGGGGGGGGGGGGFGGFFCFGEGGGGGGGGGFAFGFGEFDGGGGGFGGAFFFFGGGGGGGGGGGGGGGGFAFGGGGGGGGGGGGDGGFGECGGGGGGGGGGFGGFGFCEFGGGCF7CG7CC9FFGGGG7F@<FEDFGGG7*2@FFDEG:.<%CFFFE,GGFF:B@FGFGDDB=+3:F$@:?@CFG?7FFCFF:;<DFGFFFFGG>>C9FGGF=CFBC8B@EE+F=>0EDAGGGGGFDFEECFDC=8+9A5,FCCFGGEF8CGD8@+8GGFGGF@)=+FGFC:,5<FCC<,:,F8GCFFGFDF<CCC:FGGGGGFEC,CC6,D<CC6GGCBCFCGFC,GF@@EF:,FB8C,CEFAFGGGFEGGGGGGGGGGGGGGGEEAFGF<CCCC
@s901 188
TGAGGAATATTGGTCAATGGACGAGAGTCTGAACCAGCCAAGTAGCGTGCAGGAAGACGGCCCTATGGGTTGTAAACTGCTTTTATAAGGGAATAAAGTGAGTCTCGCGAGACTTTTTGCATGTACCTTATGAATAAGGACCGGCTAATTCCGTGCCAGCAGCCGCGGTAATACGGAAGGTCCGGGCGTTATCCGGATTTATTGGGTTTAAAGGGAGCGTAGGCCGGAGATTAAGCGTGTGGTGAAATGTAGACGCTCAACGTCTGCACTGCAGCGCGAACTGGTTTCCTTGAGTACGCACAAAGTGGGCGGAATTCGTGGTGTAGCGGTGAAATGCTTAGATATCACGAAGAACTCCGATTGCGAAGGCAGCTCACTGGAGCGCAACTGACGCTGAAGCTCGAAAGTGCGGGTATCGAACAGGATTAGATACCCT
+
CEFGGGGGGGGGGGGGDFGGGGGGGGGEFGGGGGGDGGGGFGFAFGGGGGGGGGGGF,BEFCCFFGGGGGGCE<EFGGGGG<FGGGGGAFDGFFGGGGGFGGGGGGGDCCEEEFFCFGGGGGGGCGGGGGDGGC;8?9FFF@FGGGE8FFDGGFCFGFCFGGGGGE@E<*>@<;1CGFEG@FGGGG5F1<E599<B5*<<D+CFCF<C*,?B965#/7:30>>FFFEDE%<:<=C-CBGB0FC:F7AFFFF@>53,:<<+CGGFDGGGGCF<AC=F=E;=FDF<FC8<8=A7)GEEEGFFFFGFGE@CECAE9,CCEFDDGGECAC@,;ECECGGE;FF=FGGGGGGGGGFEEFBB,DFGGGGFFGFGGGFEDE@CCCGEGGGGGGFGGF@>GGFFGCF8GGGFFEGGGEECGGDFGGFDEGGGF9FCF@C<CCCC
@s901 189
TGAGGAATATTGGTCAATGGGCGAGAGCCTGAACCAGCCAAGTAGCGTGCAGGATGACGGCCCTATGGGTTGTAAACTGCTTTTATAAGGGAATAAAGTGAGAGTCGTGACTCTTTTTGCATGAACCTTATGAATAAGGACCGGCTAATTCCGTGCCAGCAGCCGCGGTAATAAGGAAGGTCCGGGCGTACTCCGGATTTATGGGGTTTAAAGGGAGCGTAGGCCGGAGATTAAGCGTGTTGTGAAATGTAGACGCTCAACGTCGGCACTGCAGCGCGAACTGGTTTCCGTGAGTACGCACAAAGTGGGCGGAATTCGTGGTGTAGCGGTGAAATGCTTAGATATCACGAAGAACTCCGATTGCGAAGGCAGCTCACTGGAGCGCAACTGACGCTGAAGCTCGAAAGTGCGGGTATCGAACAGGATTAGATACCCT
+
CFFGGGGGGGEDGGGFGGG,CCFGEGGGFCEFFGGGGGGGGGGGGGGGGGGGGGGGGFE>EEGGEFFGFCC@FECEGGFFGFGGGDFGGDFFGFFFCGF,,5<?<F:FGA<,,?B@F?C9F9?,,5=FCE,5CEEGEFC5,6@@>CCCCFF3DF=+BFG<C,,,4@FGGGCA=,@F>CGD6,2FEEDE**14:?C5CCC,$3&<<CG7*4:2?-@;8:8@5<DC*>FDB9:C:=E<8><9AA>6FFFEFF>ECECF:@<3:F>+,,8FB8@*+@8FE@?2DFGGGGGF@>5C5F>@GFGGGF>E7GFCGFEFFFEECFFE,EEB=@8>=@C,ACFFEFGGGGFEA7GGGFDDFDGGGFFGEGGGFEGGGFFGGCGGFEGGGGGGGEC@BBBEFGGGGGGGDGF<DDGGGFFCDFFDGGGFGGGGFGGFGDEACCCC
@s901 25258
TGGGGAATATTGCACAATGGGCGCAAGCCTGATGCAGCGACGCCGCGTGGGGGATGACGGCCTTCGGGTTGTAAACCTTTGTTAGCAGGGAAGAAGAGAGATTGACGGTACCTGCAGAGAAAGCGCCGGCTAACTACGTGCCAGCAGCCGCGGTAATACGTAGGGCGCGAGCGTTGTCCGGAATTATTGGGCGTAAAGAGCTTGTAGGCGGTTTGTCGCGTCTGCTGTGAAAGGCCGGAGCTTAACTCCGTGTATTGCAGTGGGTACGGGCAGACTAGAGTGCAGTAGGGGAGACTGGAATTCCTGGTGTAGCGGTGGAATGCGCAGATATCAGGAGGAACACCGATGGCGAAGGCAGGTCTCTGGGCTGTAACTGACGCTGAGAAGCGAAAGCATGGGGAGCGAACAGGATTAGATACCCT
+
,C<EFFGGGGGFGGFFFFFFFFGGGGDGGGGCFFFGGF+FFGGGEGGCEG>FGGGEGGGGGGGCFGEGGGCFFFFFGGGGGG=FGFGGFCDDFDFC8,DFGCGFGGGGGGEGGGGGGGGFFGGGGGGGDFFEGFGGF@FCFGG?FFFGCE>ECGG7,7CFCFGEC@E7FCEDGGGGCFF8EEGFC60A<CC<3*9)C=0AFCGF75CDCEE;0CC>FBFEF9<FGG=FCCFCFEG8FCEGFGGEG@FCFGGG=GFGCCGGGGEB+=EDFDF9GFFFA8+8FFFED@GGGGGFFCCEC9,E8CDGGGGGGEAGGGDFF9?7GGCC<=FFF<<GGFGFFEECGGGGGGGGGFFGFFE,EFGGGGFGEFGGGFGGGGFCCFFAFGGGGGGGEFFAGGGGGGFCGEGFFGGGGGGGGGGFFB-<CC
@s901 22603
TAGGGAATCTTCCACAATGGGCGAAAGCCTGATGGAGCAACGCCGCGTGGGTGAAGAAGGTCTTCGGATCGTAAAACCCTGTAGTTAGAGAAGAAAGTGCGTGAGAGTAACTGTTAACGTTTCGACGGTATCTAACCAGAAAGCCACGGCTAACTACGTGCCAGCAGCCGCGGTAATACGTAGGTGGCAAGCGTTATCCGGATTTATTGGTCGTAAAGGGAACGCAGGCTGTCTTTTAAGTCTGATGTGAAAGCCGTGGGCGTAACCGGAGTAGTGCATTGGAAACTGGGAGACTTGAGTGCAGAAGAGGGGAGTGGAACTACATGTGTAGCGGTGAAAGGCGTAGATATATGGAAGAACACCAGTGGCGAAAGCGGCTCTCTGGTCTGTAACTGACGCTGAGGTTCGAAAGCGTGGGTAGCAAACAGGATTAGATACCCT
+
C<EFGGGGGFGGGGGFFCGGGGGGCFEGGFGGDFCECFGBAFGG+CFBE@:FFFFCFAEDFGGFFFGGEGGCBFFGFCEEGB,5CBF9?EEEFG,F?E,F7B:B?EGFFFG,A@9,BFGFGGGGFE:CFDFA9=CFGGGGGGGGFFC+>C<CFGGGGG>@DFE,>:,82>FECF:BC<;*3?*1?@E8FCCGC@CC*<::**11<,<9,<,<5:/5@FC*20551:8#,#?5=2=6CFG:*,CD3,8,3,+5++8+++F868F7CC=B@,A?FFE3+,,@E@4,,D8FB?,C5,DEA+9;9,,F?GEDGF8F9GGGFEC9,,,,:FCGEBF=AC,,C84+C7EF=GGFF@FGGF<CA6:,C,BEFC@C,EFE@F@F8GCFC@FDE@ACGGFEGGECGEF8GGGGFGDGGGDGEGGGFGGEC8FFEFAFFGGCGGGGCCCCC
@s901 192
TGAGGAATATTGGTCAATGGACGAGAGTCTGAACCAGCCAAGTAGCGTGCAGGATGACGGCCCTATGGGTTGTAAACTGCTTTTATAAGGGAATAAAGTGAGGGTCGTGACTCTTTTTGCATGTACCTTATGAATAAGGACCGGCTAATTCCGTGCCAGCAGCCGCGGTAATACGGAAGGTCCGGGCGCTATCCGGATTTATTGGGTTACAAGGGAGCGTAGGCCTGAGATTAAGCGCGTTGTGAAATGCAGACGCTCAACGTCTGCACTGCAGCGCGAACTGGTTTCCTTGAGTACGCACAAGGTGGGCGGAATTCGTGGTGTAGCGGTGAAATGCTTAGATATCACGAAGAACTCCGATTGCGAAGGCAGCTCACTGGAGCGCAACTGACGCTGAAGCTCGAAAGTGCGGGTATCGAACAGGATTAGATACCCT
+
FG<FGFGGGGGGFEEFGGGCE<CG7FEFGGGGGEFGGG?E@ECEFGGEEG<@FFEGGCGCCFF<FDGFFGGC=FEFGGGC<DF=EEF9CA=BE8<FF9:EEGGC:FCFFDGG9FCGFCFGGGG<FF,5B>FGC9,CF,ECFAFC73+3@D<,,@FGGGGF<C7F@+@BB:7@@E@C:FF7:?CFGGD77183?C<C=2+?7+<7?7*=*,7+587)*4C563**0+FC==760<<21/CD9FD=2,,2,**4*@>:*:<:B@,,;;8GGCB5@++C=GD?6DD6,=,5,<5,D@644,45@,4+FC:EC8ED>DB=EFFFFE6E5F7EBEE,CEFE@-GCGGFGE<FGGFFEE?@,BAA,@,GFGGGGFCFGFA<FCF@GFBDGCGFGGFBEE5E@EBGGF@FFFFF:F:FGGGFFGFFBDGFGFCFFC,FCCCCC
@s901 193
TGAGGAATATTGGTCAATGGGCGAGAGCCTGAACCAGCCAAGTAGCGTGCAGGAAGACGGCCCTATGGGTTGTAAACTGCTTTTATAAGGGAATAAAGTGAGCCTCGTGAGGCTTTTTGCATGTACCTTATGAATAAGGACCGGCTAATTCCGTGCCAGCAGCCGCGGTAATACGGAAGGTCCGGGCGTTATCCGGATTTATTGGGTTTAAAGGGAGCGTAGGCCGTCTGTTATGCGTGTTGTGAAATGTCGGGGCTCAACCTGGGCATTGCAGCGCGAACTGGCAGACTTGAGTGTACAGGAAGTAGGCGGAATTCGTCGTGTAGCGGTGAAATGCTTAGATATGACGAAGAACTCCGATTGCGAAGGCAGCTCACTGGAGCGCAGCTGACGCTGAAGCTCGAAAGTGCGGGTATCGAACAGGATTAGATACCCT
+
AFFFGEFGGGGGGGGGGGGFGGGGGGGGGGGGGGGGGGGGGGFGEFEG>FGGGGGGGGGGGGGGGGFGGGDGEFFFGGGGGGGGGCGGEGGGGGGGGGGGGFFFFFGGGGGGGFCGGGCFGGGGGGGGFGGGGGAFFGGGFFEGGEEGGFGGGD+FGGFGGGFGGGGGGGGFGGGGGEECFCGGDD@G?CECEFC=5CGGG7FEF)<@@<@1FGG:GFF@?DCCEFG?CFFGDGGBDFEG>FFGF:CCC@CCCECFGGGFC@EDEDF:GGGFGEEF.:FFGGGFGFDAGEFABGGFCGEEFFDGGECGEGDCD8GECFEFECEEAGGFGGGFFCFFGGGGGFFGGGGGGGGGGGGGGGF@+FBCGGFGGGGGFFAAGFC7GGGGGGGEGGGEGGGGGGEGGGGGGGGGGGGFDFC8GGGFGFFFFFGGFFGCCCCC
@s901 194
TGAGGAATATTGGTCAATGGACGAGAGTCTGAACCAGCCAAGTAGCGTGCAGGATGACGGCCCTATGGGTTGTAAACTGCTTTTATAAGGGAATAAAGTGAGTCTCGTGAGACTTTTTGCATGTACCTTATGAATAAGGACCGGCTAATTCCGTGCCAGCAGCCGCGGTAATACGGAAGGTCCGGGCGTTATCCGGATTTATTGGGTTTAAAGGGAGCGTAGGCCGGAGATTAAGCGTGTTGTGAAATGTAGATGCTCAACATCTGCACTGCAGCGCGAACTGGTTTCCGTGAGTACGCACAGAGTGGGCGGAATTCGTGGTGTAGCGGTGAAATGCTTAGATATCACGAAGAACTCCGATTGCGAAGGCAGCTCACTGGAGCGCAACTGACGCTGAAGCTCGAAAGTGCGGGTATCGAACAGGATTAGATACCCT
+
FGGGGGGGGGGGGGGGGGGGGGGGGGGGFFFGGGGGGGGGGGGCFGEG7FGGGFGGGGGGGGGGFFFGGGDGGGGFGGFGGGAFGGGGGG?B4?EEDFD9EDFFGGGDF=?9FFGGGGDGGFFFFGGFGGGGGGGGGGGGGGGGEEGGGGGGGGCFGGGGGGFFGGGGG:FGCG>FGD**DCCEEFEEGGGGGGDGCCGGGG><@F?F=7<FF?0FG>C>?8CCFCD=?,CCFG5.GGFEGC@GFFGEF=EFFGGFD9AF9<>CAFGFGGFE6DGF6C=DFFFE@+F:=ACF=FEEEABDEE>8F8:GDFB>=GGEGGGFEEB88FC,FFFAEGGD9FA=?8GGECGGGFFGFFDGGGFEEFEGF@<A6CFFE9GEA@GGGGEGFCGGGFB@FAGGGGGFGGGGGGF@GGGGGGGGGGGGGGGGGGGGGGFCCCCC
@s901 195
TGGGGAATATTGCACAATGGGGGAAACCCTGATGCAGCGACGCCGCGTGAAGGAAGAAGTATCTCGGTACGTAAACTTCTATCAGCAGGGAAGATAATGACGGTACCTGACTAAGAAGCCCCGGCTAACTACGTGCCGGCAGCCGCGGTAATACGTAGGGGGCAAGCGTTATCCGGATTTATTGGGCGTAAAGGGTGCGCAGGCGGATTGTTAAGTTCGAGGTGAAAGCGTTGGGCTCAACCCAATATGGCCTGAAATACTGGCAATCTAGGGGGCAGAAGGGGGTAATGGAATTCCATGTTTAGCGGTAAAAGGCGTAGATAGATGGAGGAACACCAGCGGCGAAGGCGGTTACCTGGTCTGTAACTGACGCTCAGGCACGAAAGCGTGGGGAGCAAATAGGATTAGATACCCT
+
FFGGGFGGGAFFFGGFFFFFFGGGGGGGF@<C<EGGGGEEFGGGGGF=FGGGG=FG8AF<FFGFFGEFGGGGGGGGCEEGGFGGFGGCFG=EFFCC9F9FFEEFGGGGFGGGGFCFF<FGGD7CFGGG8=@<F8DFGDEF:F7DECCG:@FEDCF@FCEG>7<FF5BFC*<ACGGDG*=F<CC99C*8/*;;C9C85C?CCD5*2:7>1:@,,:>3<*;$,9@754:FGGG:D@,5;7FB?C8CDFD>+:0,B,A@36++,??=@5:,848),,ECEE<@@+F?,,FFFED@4,9,B9,A,+@5EB@=9E:=?46>EF9FFEA9GEGFCBF@EAC7EFF+?:?EC@GEGGFFGGDGGGFCGGGGGGGGGGGGFGGGFC8FDGDB,ECFCGFGF9GGF@AFGFE<FAFGGGCCCCC
@s901 196
TGAGGAATATTGGTCAATGGGCGAGAGCCTGAACCAGCCAAGTAGCGTGCAGGAAGACGGCCCTATGGGTTGTAAACTGCTTTTATAAGGGGATAAAGTTAGTCTCGTGAGACCTTTTGCATGTACCTTATGAATAAGGACCGGCTAATTCCGTGCCAGCAGCCGCGGTAATACGGAAGGTCCGGGCGTTATCCGGATTTATTGGGTTTAAAGGGAGCGTAGGCCGGAGATTAAGCGTGTTGTGAAATGGAGACGCTCAACGTCTGCACTGCAGCGCGAACTGGTTTCCTTGAGTACTCACAAAGTGGGCGGAATTCGTGGTGTAGCGGTGAAATGCTTAGATATCACGAAGAACTCCGATTGCGAAGGCAGCTCACTGGAGCGCAACTGACGCTGAAGCTCGAAAGTGCGGGTATCGAACAGGATTAGATACCCT
+
FGFGGGGGGGGGGGGGGGGGGGGGGGGGGGGGGGGGGGGGGGFGGGGGGGGGGFFGFFGGGGGGGGGGGGGGGGGGGGGGGGGGGGGFGGFGEGFFGGGGGGGGFFGGGGGGGGGGFFGGGGGGGGGGGGGGGGGFGCEDFFFFGGDFGGGGGGG7D9FGGGGGGGGGCGCFCC8FCEGGCFGGGGDCGEGGGGGG=GGCFFG:?FG@E5F<?CF#=1CFDDEC@>.7:)>/EFG*C>GFDB;C<@9CF$:EC<$8FGDFF7GGFFCCDFF>GEC@@=-6+7DFF8GFEFAFEC,C6,E<FEDDFGGEEF?D6FDGEGGGGGC8=GGGFF?EEAFFCFGEEAGF8GGGGGGGGF@B7FF77DGFGECFGEGGGFFGGFDGGGGGGFFGDF@GGFEFECGGGGGGGGGGFFE<GGGFGGFFGGGGGGGGGCGCCCCC
@s901 197
TGAGGAATATTGGTCAATGGGCGAGAGCCTGAACCAGCCAAGTAGCGTGCAGGAAGATGGCCCTATGGGTTGTAAACTGCTTTTATAAGGGAATAAAGTTAGTCTCGTGAGACTTTTTGCATGTACCTTATGAATAAGGACCGGCTAATTCCGTGCCAGCAGCCGCGGTAATACGGAAGGTCCGGGCGTCATCCGGATTTATTGGGTTTAAAGGGAGCGTAGGCCGGAGATTAAGCGTGTTGTGAAATGTAGACGCTCAACGTCTGCACGGCAGCGCGAACTGGTTTCCTTGAGTACGCACAAAGTGGGCGGAATTCGTGGTGTAGCGGTGAAATGCTTAGATATCACGAAGAACTCCGATTGCGAAGGCAGCTCACTGGAGCGCAACTGACGCTGAAGCTCGAAAGTGCGGGTATCGAACAGGATTAGATACCCT
+
FFEFGGGGGGGGGGGGGGEGFGGGGGGGGGGGGGGGGGFFGGGGGGGGGGGGGGGFGFGGFGGGFFGGGGGGGGGGGGGGGGCGGGGGGGGFGGFGGGGGGGGGGGG7F@FGGGGGGGGGGGGGGGGGGGGGGGGGGGGGGGGGGGGGGFD?FGFG>FGFFGGGEEGDGGGFGGGGGGGGGGFGGGGC:C8>CFFEEGGD7G%GGGFGEGG+9?C5F@GD<11C?FGEGGFF<<C6C5EEFFFC=CFCGGGGF:?GFAFDC>GGGECE7$FBEECC<8DDGGGGGFD:,AFFDCECEFGFGGGGEECEE8FD6GGGGGGF@CEBAGGGGGGFFADGGFGGGGGGGGGGGEGFFEF:GFGDGGGGGCFGGGGGGGGGGGGGGGGGGGFGGGGGGFFEFDGGFGGGGGGGGGGGGGGEGGGFFFGGFGGFFGGCCCCC
@s901 26165
TGGGGAATATTGCACAATGGAGGAAACTCTGATGCAGCGACGCCGCGTGAAGGATGAAGTATTTCGGTATGTAAACTTCTATCAGCAGGGAAGAAAATGACGGTACCTGACTAAGACGCCCCGGCTAACTACGTGCCAGCAGCCGCGGTAATACGTAGGGGGCAAGCGTTATCCGGATTTACGGGGTGTTAAGGGAGCGTAGACGGCACGGCAAGCCAGATGTGAAAGCACGGGGCTCAACCCCGGGACTGCATTTGGAACTGCTGGGCTAGAGGGTCGGAGAGGCAAGTGGAATTCCTGGTGTAGCGGTGAAATGCGTAGATATTAGGAGGAACACCAGTGGCGAAGGCGGCTTGCTGGACGATGACTGACGTTGAGGCTCGAAAGCGTGGGGAGCAAACAGGATTAGATACCCT
+
C<6<FFFGGGADFFFFGFEGG8F@EFGCDAEGFGGGGGFEFCEDEEE@FGGGGGFEEFECFGG?FG@CFFFGGGGFAFAF9FFGG8ADC@FFCGGGGGGGGGDCFGFFFFGCFF,EFGD+@+FEEG7FFAGGGC8EGFFCG8BCG7F*@E@;F@F<,,>FC:F<:CFCF8GGG?DFGECFG&)<F9#FB*?2;BDBEGGCGECCCE8DGFCE<<@B8<B2GG=FD6<76#EEFDCE:C>8@#7GGDDC9FF@C7CFCE#AGGFBDB,FDFAD;4+C7@FE4:,FE9FCGGFEE=EFEEF=DC++*EFFGGGE:7FCCFF;F8CEE9GGGFGFEFFFGCFECECGFECFCC?GGGGFDGGGGGDGGGDEGGFEGGGGFFGGGGGGGGGGGGGGGGGGEEEFF<GGGGGFGGGCCCCC
@s901 199
CGAGGAATATTGGTCAATGGGCGAGAGCCTGAACCAGCCAAGTAGCGTGCAGGATGACGGCCCTATGGGTTGTAAACTGCTTTTATAAGGGAATAAAGTGAGCCTCGTGAGGCTTTTTGCATGTACCTTATGAATAAGGACCGGCTAATTCCGTGCCAGCAGCCGCGGTAATACGGAAGGTCCGGGCGTTATCCGGATTTATTGGGTTTAAAGGGAGCGTAGGCCGGAGATTAAGCGTGTTGTGAAATGTCGATGCTCAACATCTGCACTGCAGCGCGAACTGGTTTCCTTGAGTACGCACAGAGTGGTCGGAATTCGTGGTGTAGCGGTGAAATGCTTAGATATCACGAAGAACTCCGATTGCGAAGGCAGCTCACGGGAGCGCAACTGACGCTGAAGCTCGAAAGTGCGGGTATCGAACAGGATTAGATACCCT
+
GGEGGEFGGGGGGGGGGGGGGGDGGEGGGGGGGGGGGFGFGGGGFGGGEGGGGCFGGGGGGGGDGFGGGFGGGGGGGGGGGGGFGGGGGDG@F8D?FGGGGGGGFGEGGGGGGGGGGGGGFFGGGGGFEFGCFFGGGCFFFFEGGGGGFGGFGFFF<=>>@FGGGGGGGEGGFGGG7@:FCGEC<FEFGGCFGGGGG<<F7.FC<<?<C6@@G@G914?:4>EF=3F>CBCFG7CAECFF9F=8C;@@F@)FFE@FEBFGGGGFC><ECGF?CC8C=C8?<CFF<A<@E3FF5F6CC4,FGF8F?=C@+9,,4,++@=7GGFDGACCF9FEC9?<=9FE6E@,CCC<CGGGF@BCCEGGEGCGFGGFFDFGFCFFC@,==GGGF,GFGGFCGGGGGFFEGGGFECGGGEGGGGGGGGGGGGGGGGFFEC,E<CA@A
@s901 200
TGAGGAGTATTGGTCAATGGACGAGAGTCTGAACCAGCCAAGTAGCGTGCAGGATGACGGCCCTATGGGTCGTAAACTGCTTTTATAAGGGAATAAAGTGAGTCTCGTGAGACTTTTTGCATGTACCTTATGGATAAGGACCGGCTAATTCCGTGCCAGCAGCCGCGGTAATACGGAAGGTTCGGGCGTTATCCGGATTTATTGGGTTTAAAGGGAGCGTCGGCCGCAGGTTAAGAGTGTTGTGAAAGGTAGGGGCTCAACCTCTGCACTGCAGCGCGAACTGGCTTGCTTGAGGACGCACAACGTGGGCGAAATTCGTGGTGTAGCGGTGAAATGCTTAGATATCACGAAGAACTCCGATTGCGAAGGCAGCTCACGGGAGCGCAACTGACGCTGAAGCCCGAAAGTGCGGGTATCGAACAGGATTAGATACCCT
+
FGGGGGGGGFGGGGGGGGGGFGGGGGGFFGGGGGGGGGGGFGGGGGGGGGGGGGGGFGGGGGGGGGGGFGGGGFFGGGGGFCFGGGGGFGFE8FFFFFGGGGGGGGC@FFGGGGGGGGCEGFCFGGGGGGGFGFGGFGGFGGGGGD@FFFFA<EFGFGGGFEFFCCEGGCGGGGDE@7<FGD>FEGGGGGGDCGCEC:CC?D#=<<BC/BC9/<.7C9CD)8?<FEGBEGGGGG2#(9FCGGFFAA;+9'DFFGGB<GFGGGGF7:<:FC@44<8@>=FCDGGGEBC=2,<D8:=+CC++@A+C8+7EC@9,+,8B8D8BA:EEAFCADEF@F?9FDCC=A,5,8<FGGGGFEB:F:GGF:GGFF9AFF<EFGFCCGEF7GGGGDFGDGGGGGGFEGGGF@@FEFEGFEGGGGGGGGGGGGGGGGGGGFCFCCCCC
@s901 201
TGGGGAATATTGCACAATGGAGGAAACTCTGATGCAGCGACGCCGCGTGAGTGAAGAAGTATTTCGGTATGTAAAGCTCTATCAGCAGGGAAGACAGTGACGGTACCTGACTAAGAAGCTCCGGCTAAATACGTGCCAGCAGCCGCGGTAATACGTATGGAGCAAGCGTTATCCGGATTTACTGGGTGTAAAGGGAGTGTAGGTGGTATCACAAGTCAGAAGTGAAAGCCCGGGGCTCAACCCCGGGACTGCTTTTGAAACTGTGGAACTGGAGTGCAGGAGAGGTAAGTGGAATTCCTAGTGTAGCGGTGAAATGCGTAGATATTAGGAGGAACACCAGTGGCGAAGGCGGCTTACTGGACTGTAACTGACACTGAGGCTCGAAAGCGTGGGGAGTAAACAGGATTAGATACCCT
+
<FGGGGGGGGGGGGGGGGGGGGGGGGGGGGGGGGGGGGGGGGGGGGGFFEGGGGGGGGGEGCFGGGGFGGGGGGGGGGGGGGEGFCGGGGGGGGGGGGGFGGGEGGGGGCEFGGGGFGGGGGGGGFGGG;FGGGGGGGGGGGGGDEGGEGGGEGGGGAFGAFF<D,>FFGEGGFDGGCGGGG+GGGGG=FF>>FG;*5D:;DGGFFF<C<537@@6?7CECE8FC9EFGFC@CDE>,5:CCECGFGGF:GGGGGGFGGDDFDDFF@9FEFFF5F?GFGGGFF0EGGDE9AF9GGCDGCCFF@EGBECEBGGFF7F8DFCFCFFEGGGGFAFFCFEFCFGGGEDGFCEGGFFGGDGGGGGGGGGGGGGGEFGGFGGFFGGGFGFGGGGGGGGGGGGGGFCEFGGGGGGGGGGCCCCC
@s901 22270
TGAGGAATATTGGTCAATGGGCGAGAGCCTGAACCAGCCAAGTAGCGTGCAGGATGACGGCCCTATGGGTTGTAAACTGCTTTTATAAGGGAATAAAGTGGGAGTCGTGACTCTTTTTGCATGTACCTTATGAATAAGGACCGGCTAATCCCGTGCCAGCAGCCGCGGTAATACGGAAGGTCCGGGCGTTCTCCGGATTTATTGGGTTTAAAGGGAGCGTAGTCCGGAGATTAAGCGTGTTGTGAAATGTAGACGCTCAACGTCTGCAATGCAGCGCGAACTGGTTTCCTTGAGTACGCACAAAGTGGGCGGAATTCGTGGTGTAGCGGTGAAGTGCTTAGATATCACGAAGAACTCCGATTGCGAAGGCAGCTCACGGGAGCGCAACTGACGCTGAGGCTCGAAAGTGCGGGTATCGAACAGGATTAGATACCCT
+
EFE<ECGGGCEFGFFFGGG?FGGGGGGGEGFGGGGGGGG<FGGFGGG7::F,FGGG<CCCEECCFFGG<CCGGGGGGGGGGCFGGFG9ECFGGGGBFGGGECFCEGGGEGFGGF9FD9FFGGGFFF?<FFGFFF9FFFFFFD=FGGGFGDGGEFCEGG@FE7CEFGFBEGB,@E@F7C>@FFGG7:*4<<*:<FE7ECFGG?F<?CFEC89F:F@=G?F=7:*<CCCDCCC7E::6:GF>;5C9D<FFD:B7>)036ACCCEGGG;>:*,CC:EC@0D==;F&DC,=5,FFA:C@8>9GGECDFB+CFFE9,@GGEC7C=GCDGFEFCEE<AAFGE9EAFC,F8CC,<FC,A,=FFC=FDGGGGGGGGGFGGEFF<7GGGGGGGGGFB7F;GGGGF@DF<C:FCGGGGE@FFGGFGGFGFGGGGGGGGGDABCCBC
@s901 203
TGAGGAATATTGGTCAATGGGCGAGAGCCTGAACCAGCCAAGTAGCGTGCAGGATGACGGCCCTATGGGTTGTAAACTGCTTTTATAAGGGAATAAAGTGAGTCTCGTGAGACTTTTTGCATGTACCTTATGAATAAGGACCGGCTAATTCCGTGCCAGCAGCCGCGGTAATACGGAAGGTCAGGGCGTTATCCGGATTTAATGGGTTTAAAGGGAGCGTAGGCCGGAGATTAAGCGTGTTGTGAAATGTAGATCCTCAACATCTGCACTGCAGCGCGAACTGGGTTCCGTGAGTACGCACAAAGTGGGCGTAATTCGTGGTGTAGCGGTGAAATGCTTAGATATCACGAAGAACTCCGATTGCGAAGGCAGCTCACTGGAGCGCAACTGACGCTGAAGCTCGAAAGTGCGGGTATCGAACAGGATTAGATACCCT
+
EFCFGGGGGGGGGGGGGGGGGGGGGGGGGGGGGGGGGGFGE<FF<DECFGGGGEGGGGGGGGGFGGCEFGGGGGGGGDFGFDGDGFFGGGGGGGGGGGGGFF?,5E=DFFEA=FFCFFGGGGGFFFFGFFFGG<C;FGFGGGGCGGGEB9<D8DFFGCCBFDFFGEFCFB7,8E@CE7@FFGFFGGDCF<*BBF@EE::FG+C,?C,*=FFG9,CFE@FF?4:=*1(:<CF+DEGFGGCG6;#2,@7@963@C7#>3#:,0F>7,<C9=FC93;6>+@+=8BC<7F@8,,9FDFGGEC,,,5,444CCFDC,D@+=BCB<EECDFDEDEC<@,?F?@5B,BDFFCEFCFDEB9=@F:7GGF>EDFFBB8FGCFF<ACGDGGGGGFFCCFB6CFFEFACC<,B?C@CC@@+C;EFE8CGGF<FFFDGGGGGGCCCC<
@s901 204
TGAGGAATATTGGTCAATGGGCGAGAGCCTGAACCAGCCAAGTAGCGTGCAGGATGACGGCCCTATGGGTTGTAAACTGCTTTTATAAGGGAATAAAGTGAGAGTCGAGACTCTTTTTGCATGTACCTTATGAATAAGGACCGGCTAATTCCGTGCCAGCAGCCGCGGTAATACGGAAGGTCCGGGCGTTATCCGGATTTATTGGGTTGAAAGGGAGCGTAGGCCGGAGGTTAAGCGTGTTTTGAAATGTAGACGCTCAACGTCTGCACTGCAGCGCGAACTGGTTTCCTTGAGTACGCACAAAGGGGGCGGAATTCGTGGTGTAGCGGTGAAATGCTTAGATATCACGAAGAACTCCGATTGCGAAGGCAGCTCACTGGAGCGCAACTGACGCTGAAGCTCGAAAGTGCGGGTATCGAACAGGATTAGATACCCT
+
EFGDFGGFGGFFFGFFGFF<FFGEGGGGGGGGGGGGFGGFGGGGGGGGGGGGGDFFGGGGDGGGGGGGGGGGEFFDFEGFFEFGGFGGGGGDGGGGGGFGG?FGGFG+:FFG<FFCGCFGG<<CEFFGGC,CF?,CEFFFGFGGGGGGB,FFFCF7FGGGC8DFE>FFEGG7,@EGD***2,<*:CEGECBC?9:8C*<$:7<<&FCC&,7;FGGFG;:.,:*9<7C=5,:C*<F>@F@2,3+@F7@FD1***C?@*@**@FD<;FDGFE>5@8+DDFFGF?FEA8EB9>99)6+C=,8F,=@:@+EEEDF>+8GC7GF<F?6+>EEEC9<,FEBCDC,C9=9GFDFGGGGFGGGF7FGGFE=7FGGGDFGGGGGGGGGGGGGGFFCEFEFFFGFGFGGFCGF<FGGEF7FGDFFE@GGFFGGGGGGFGFGCCCCC
@s901 25156
TGAGGAATATTGGTCAATGGGCGAGAGCCTGAACCAGCCAAGTAGCGTGCAGGATGACGGCCCTATGGGTTGTAAACTGCTTTTATAAGGGAATAAAGTGAGAGTCGTGACTCTTTTTGCATGTACCTTATGAATAAGGACAGGCTAATTCCGTGCCAGCAGCCGCGGTAATACGGAAGGTCCGGGCGTTATCCGGATTTATTGGGGTTAAAGGGAGCGTAGGCCGGATATTACGCGTGTTGTGAAATGTAGACGCTCAACGTCTTCACTGCAGCGCGAACTGGTTTCCTTGAGTACGCACAAAGTGGGCGGAATTCGTGGTGTAGCGGTGAAATGCTTAGAGATCACGAAGAACTCCGATTGCGAAGGCAGCTCACTGGAGCGCAACTGACGCTGAAGCTCGAAAGTGCGGGTATCGAACAGGATTAGATACCCT
+
CFGGGGGGGA9FFGGGGGGFCGGGGGGGGFGGGGGGGGGGFGGGGFGEGDFGGGGGFAFGGEFGGFGGGFCFFFE9FFGGFADFFGGGF,F<FC=FGGGGGGGGFFGGGGGGGGFGGGDEFGGG9EEAFF9FFFF;FGG,<,B=>FFDFDDFGGGGGGGD,<>F=CECGEG7FCFGG>>CGGC@F*41<CGFGGGDGGGC++8<CF*4:CC9EFD5B6C:15::38++'?8<:#C?1*7?C8-89FD>>>4@523DF=8FBEE9F,D>@C:7C7@>7FDGGGGFCGGGFA?,:@6FGF@F=EFFEEEGGE=,=E7@EGEFFE@8)FBFEFC,,?9@=GGDF=,GGGGF?AEB8CGGED<@GEGGGFEFFEFFFFGFF8GGGGGGGFEGGGGGGGGF?GGGFGFEFEGGGGFECGGGGGGDDFFFFBDFF8FCB9CC
@s901 206
TGAGGAATATTGGTCAATGGGCGAGAGCCTGAACCAGCCAAGTAGCGTGCAGGATGACGGCCCTATGGGTTGTAAACTGCTTTTATAAGGGAATAAAGTGAGAGTCGTGACTCTTTTTGCATGTACCTTATGAATAAGGACCGGCTAATTCCGTGCCAGCAGCCGCGGTAATACGGCAGGTCCGGGCGTTATCCGGATTTATTGGGTTTAAAGGGAGCGTAGGCCGGAGATTAAGCGTGTTGTGAAATGTAGACGCTCAACGTCTGCACTGCAGCGCGAACTGGTTTCCTTGATTACGCACAAAGTGGGCGGAATGCGTGGTGTAGCGGTGAAATGCTTAGATATCACGAAGAACTCCGATTGCGAAGGCAGCTCACTGGAGCGCAACTGACGCTGAAGCTCGAAAGTGCGGGTATCGAACAGGATTAGATACCCT
+
EFFGGFGGFGGGGF,CEFC<EFGGGGGGFGCFGGEG?DFGGGGFEEFG@7DGGDFGF,FCFDEDDCGDGGFGGGGGGGGFFFGGFCEAFCFF8FFGGGGGGGB,B<FGGGG9BFGGGFFGGG9BEFGCEDFA@,,EFGGCFC@FCEGGGGGA<D7FGEFFGFFGE6FGEFCAFCC7*>FEGGGG<BCF*<*BGCCEC88?7:FGGC:C7<F9BC7)=1?7;9:9:B>#E927@CFBGGCE;8F@@9?EC=AFCE;FD:FF3DE,FD8<F8<5@8.@8E8?FED8FFAA,=7:)+=FEC,C95,?F>EEGFFFECC78?7GFFCGBF7GGEFDEFADDEFCFDBE,D=GEDFGGGGGGFFGGGGFGGGFFDGGGGGGFGFGGGEFEFFGGF7GGGGGFGGFGGGGFGGDGGGGGGGFGGGFGGGGGGGFGCGBCCCC
@s901 207
TGAGGAATATTGGTCAATGGGCGAGAGCCTGAACCAGCCAAGTAGCGTGCAGGATGACGGCCCTATGGGTTGTAAACTGCTTTTATAAGGGAATAAAGTGAGGCTCGTGAGACTTTTTGCATGTACCTTATGAATAAGGACCGGCTAATTCCGTGCCAGCAGCCGCGGTAATACGGAAGGTCCGGGCGTTATCCGGATTTATTGGGTTTAAAGGGAGCGTAGGCCGGAGTTTAAGCGTGTTGTGAAATGTAGAGGCTCAACGTCTGCACTGCAGCGCGAGCTGGTTTGCTTGAGTACGCACAAAGTGGGCGGAATTCGTGGTGTAGCGGTGAAACGCTTAGATATCACGAGGAACTCCGATGGCGAAGGCAGCCCACTGGAGCGCAACTGACGCTGATGCTCGAAAGTGAGGGTATCGAACAGGATTAGATACCCT
+
FFGGGGGGGGGGGGGGGGCFFGGGGGGGGGGGGGGGGGGGGGGGGGGGGEFGGGGGG,@FGGGG8<FD@FGGEGGAFFFF<FGF<EFGEFG<FGGFGFF<AF,4=EGGFGG<AF9BFDCEGFGGAFGGDEFDEFGGA,FAA>BC78CDEFFF<@FCFFFF@E@<BCCE:CF,@ECC*>7BEGGGDGGGEG7C97<75/FF+;F9?F4C*,:9B::)838<?>GF/:?BE':FEGF9C#*1:FG54<EC@8<@3#;@:1F:<#:,<;@D8FF>DGE:+@=+@,FA3<:,=<?FDF=8+D@5,,4,:=+FBCGGED=+7FGFCF8+8C,9A9F@4,49,DBCFD9E8EC,GGFGFC@6::EFB,CFFFGGFB@FB,,,@;+@+>GGGGDCC@;GF=CFE7GGGGFEF<EEC9GGGGGFC,GGGGGGGF9FEFEA9BAA
@s901 208
TGAGGAATATTGGTCAATGGGCGAGAGCCTGAACCAGCCAAGTAGCGTGCAGGATGACGGCCCTATGGGTTGTAAACTGCTTTTATAAGGGAATAAAGTGAGAGTCGTGACTCTTTTTGCATGTACCTTATGAATAAGGACCGGCTAATTCCGTGCCAGCAGCCGCGGTAATACGGAAGGTCCGGGCGTTATCCGGATTTATTGGGTTTAAAGGGAGCGTAGGCCGGAGATTAAGCGTGTTGTGAAATGTAGACGCTCAACGTCTGCACTGCAGCGCGAACTGGTTTCCTTGAGTACGCACAAAGTGGGCGGAAGTCGTGGTGTAGCGGTGAAATGCTTAGATATCACGAAGAACTCCGATTGCGAAGGCAGCTCACTGGAGCGCAACTGACGCTGAAGCTCGAAAGTGCGGGTATCGAACAGGATTAGATACCCT
+
FGGGGGGGGGGGGGGGGGGGGGGGGGEGGGGGGGGGGGGFGFFGGGGGGGGGGGGGGGGGGGGGGGGGGGGGGGEGGGGGGFGGGGGGGGGGGGGGFFGGGGGGG9C=FGGGGGGGG?FFFGGGGGGFGGGFGGGGGGGGGG@EGGGCCEDDFACFGG?FFDFFGDGGGGGF=AGGGGGGGCDEEEGGGGG59>FC98CFCFCC?F<F:C@F9CEFGFG@;9CF@4G>EEGGFFC9E:C;FD=:%CB6CCCG>EDFC8;D639FFG7D@CC>3C6GGG27?CFDFFF8?BGGDB>CGGFFFEBGGGGFF8FD>B+GGFFFFA>E5EEFE;<@GGF?FGGGGGFF8FFGGFCGGEEDFFFDGGEGGGGGGGGDFDGFE8EFDGGGGGFDGGGGGF9GFFGGGGFGGGGGGGGFFFGGGGGFFGGGGGGGFCFCCCCC
@s901 209
TGAGGAATATTGGTCAATGGACGAGAGTCTGAACCAGCCAAGTAGCGTGAAGGATGAAGGTTCTATGGATTGTAAACTTCTTTTATACGGGAATAAACGGATCCACGTGTGGATTTTTGCATGTACCGTATGAATAAGGATCGGCTAACTCCGTGCCAGCAGCCGCGGTAATACGGAGGATCCGAGCGTTATCCGGATTTCTTGGGGTTAAAGGGAGCGTAGATGGGTTGTTAAGTCAGTTGTGAAAGTTTGCGGCTCAACCGTAAAATTGCAATTGATACTGGCATTCTTGAGTACAGTTGAGGTAGGCGGAATTCGTGGTGTAGCGGTGAAATGCTTAGATATCACGAAGAACTCCGATTGCGAAGGCAGCTTACTAACCTGTAACTGACATTGATGCTCGAAAGTGTGGGTATCAAACAGGATTAGATACCCT
+
FGFEFGGGGGGGGGGGGGGGFFGGGGGGGFFGGGGGGGC<FGGGGGGEGDGGGFGGGFGGGGGFEAFFGG9FFGGGGGGGGGGGGGGGGGDFGGGGGFGGGGGEGABFFCFEEEGFDEFGGGGGFGGGGGGEFFCGGGFG9ECBEGGGGFFGC+AFGGCFCFFFCCFGEF<C@FGC*>:CF8F>7:@F><;,6CFEEEEF7:,<<C*=:FFC:FEFD=>33;8+@?C;@:EFCC4*G?EF088EC;,6>'+03:C693FFC?,89GDG=FF;73@3;,=66>B5,?BB,FE?DDCC,C=<GB>B?@+EDDCF@88GGFDFGFE>FFGEFGGCEE?=D9E,GGGGFFGGGGGGGGGF7FCFGEF?FFFFGGGGFCGEFEEE@GFFCGGGFGGGGGGFGDGGGGGFF<EGFFGGGGGGGGGGGGGGGGGGFGGCCCCC
@s901 25559
TGAGGAATATTGGTCAATGGGCGGAAGCCTGAACCAGCAAAGTCGCGTGCGGGACGAAGGCCCTACGGGTCGCAGACCGCTTTTGCGCGGGGATAACGGGCGCCTCTTGAGGCGGAGTGAAGGTACCGCGCGAATAAGGATCGGCTAACTCCGTGACAGCAGCCGCGGTAATGCGGAGGATCCGAGCGTTATCCGGATTTATTGGGGTTAAAGGGAGCGTAGGCCGGAGATTAAGCGTGTTGTGAAATGTATACGGTCAACGGCTGCACTGCATAGCGAACTGGTTTCCGTGAGTACGCACGTAGTGGGCGGAATTCGTGGTGTAGCGGTGAAATGCTTAGATATCACGAAGAACTCCGATTGCGAAGGCAGCTCACTGGAGCGCAACTGACGCTGAAGCTCGAAAGTGCGGGTATCGAACAGGATTAGATACCCT
+
DDFFG@FGGFGGGEGGGGBE8;@ECFFFGGGG@CCFGG,=CFFGGEGFCF+:FBEGEG=79BCFFCCED==@CF:B=@CC+8BFGGGGGGGGDCBC,<@*5<@CBF<FFF<F@CE*=<:FCAFGE,?7FDEE?E**3<E<<8;8:F8<8AECC>>*2<C>>CFC8>>CCC:@C9CE8E55+<08;:CEE58CF,A::C;EGCFFCF*1*2:<<:?5C3*>:>EFF6?C>8$093>2@=C85822:0BE=3##>C@$:<@4<;,,C=88>532+++:3=6,D>,FF:83,=?C*B@44+AA8,,48B4+EB>9+,ECCF:8GFB@)>?<FFEF<:AC9-69FDC966C,E:,GFFFB:BF=CCECFC,FCCDECGGGF<EC@F79EC,EEFFDGCEEE:FE8DGFFFGDFCGGGFGDCEEEDEGFEAFCF8FACCCB
@s901 211
TGAGGAATATTGGTCAATGGGCGAGAGCCTGAACCAGCCAAGTAGCGTGAAGGATGACTGCCCTATGGGTTGTAAACTTCTTTTATAAAGGAATAAAGTCGGGTATGGATACCCGTTTGCATGTACTTTATGAATAAGGATCGGCTAACTCCGTGCCAGCAGCCGCGGTAATACGGAGGATGCGGGCGTTATCCGGATTTATTGGGTTTAAAGGGAGCGCAGACGGGTCGTTAAGTCAGCTGTGAACGTTTGGGGCTCAACCTTAAAATTGCAGTTGGTACTGGCGTCCGTGAGTGCGGTTGAGGTGGGCGGAATTCGTGGTGTAGCGGTGAAATGCTTAGATATCACTAAGAACTCCGATTGCGAAGGCAGCACACTAAGCCGTAACTGACGTTCATGCTCGAAAGTGTGGGTATCAAACAGGATTAGATACCCT
+
FGEGGFGGGGGGGGGFEGFGGGGGGGGGGGGGEEFFGGGGGGGGGGGGDEFGF<FGFF<FFGG@FGFGGGGGGG<FFGGG<EE9F<F?AEABFGGGAFECEEGF79?EAEG?F=EFECEFGAFFGG9FGFEFGGGGGGGG,A7FEF8F8FDDCD+FGE8BFFDDE6FGGGEGGGGGGCF*D>FGG@EEEDEGGGGGGD:C+3>,CC*=<CCEGGGFE>C:>DC:4*:>)$'?FGG46#5,FFB?CE#@.CFE@;54,,>7;@<,%%EGFEFF@94#,#C788FCF+=@@AFA1+=84,CD@A,+F8@+FBB=9,6+>C8CGFEGBGGFE;F9FA9EE<,CA,9@<,C,9,,FECCF:,GEEGGGFFFGFGFGF@AEGF::GDGGAGGFF@FAEGGFF@GGFGGGGGEEFCGGGGGFFCGGGGGGF9GDFGGCCCCC
@s901 212
TGGGGAATATTGCACAATGGGGGAAACCCTGATGCAGCGACGCCGCGTGAAGGAAGAAGTATCTCGGTATGTAAACTTCTATCAGCAGGGAAGATAACGACGGTACCTGACTAAGAAGCCCCGGCTAACTACGTGCCAGCAGCCGCGGTAATACGTAGGGGGCAAGCGTTATCCGGATTTACTGGGTGTAAAGGGAGCGTAGACGGTGTGGCAAGTCTGATGTGAAAGGCATGGGCTCAACCCGTGGACTGCATTGGAAACTGTCATACTTGAGTGCCGGAGGGGTAAGCGGAATTCCTAGTGTAGCGGTGAAATGCGTAGATATTAGGAGGAACACCAGTGGCGAAGGCGGCTTACTGGACGGTAACTGACGTTGAGGCTCGAAAGCGTGGGGAGCAAACAGGATTAGATACCCT
+
FCFGGGEGGGGGGGGGGGGGGGGEGGGGGGGGFGGGGGGGGGGGGGGEGGGGGGGGEFECFFFCFGCCDGG<FFGGGGGGGGGGGGGGGGFGGGGGG,FGGGEGGGGGFCFGFGGGGGGGGGGGGGGGGGGG>FCGGGGFDFGGGGGGGGGGGGGGGGEEECGG88<FGGGGGG?GG-FCFG$FFGGG#FFB@CE><=C5CC>DCC9;,8ACAD79@AG?AA9:=@:CGGGGGFGGGGFFDG?GFDEFF4:77GFFCE==E9D97GFFGFGGFGEEEEGGGGGFGEGEGFFFFFEDEFE?GGGEAGCEEFECFF:DCGGGECGGGGFF?<<C,:EE8F8CFEEGGGGGGGGGGGFGFGGGGGGGFGFFCFCEE,FFFGGGDEGGFFGGGGGGGGGGF<AEGGGGGGGGGGGCCCCC
@s901 213
TGAGGAATATTGGTCAATGGGCGAGAGCCTGAACCAGCCAAGTAGCGTGCAGGATGACGGCCCTATGGGTTGTAAACTGATTTTATAAGGGAATAAAGTGAGAGTCGTGACGCTTTTTGCATGTACCTTATGAATAAGGACCGGCTAATTCCGTGCCAGCAGCCGCGGTAATACGGAAGGTCCGGGCGTTATCCGGATTTATTGGGTTTAAAGGGAGCGGCGGCCGGAGATTAAGTGTGTTGTGAAATGTAGACGCTAAACGTCTGCACTGCAGCTCGAACTGGTTTCCTTGAGTACGCACAAAGTGGGCGGAATTCGTGGTGTAGCGGTGAAAGGCTTAGATATCACGAAGAACTCCGATTGCGAAGGCAGCTCACTGGAGCGCAACTGACGCTGAAGCTCGAAAGTGCGGGTATCGAACAGGATTAGATACCCT
+
<EFGG@FGFGCFGGGCEFFGCFGEGEF8EEECGF8CFFG8;CEFFFFFG7FGFB8EEFFGGGGGGGGGGCFECDFFFGG,ABFFGGGGGCGCFFEFGFFGGGFF,,@FFCA+++BDEFGFG99FGFGFDFFGGGGGD<FB,+@++7BFGGCFFFGGFDF<CCFG:EED:FF,@=FGD*CCBB@FFGDF<*BC+>FB5C+>>:,?CG*4*4>9EFC:C085(,/<7>57:**<:33)09CCC5>23=2<==5+'123:9+:8;:396,788DD>3,8+=3++,B33>A,9CFDDFC?A,FC=,7,+6@::=<,6D>8@B9,:EECBEC9=@:49,9,@FAEAE6ED<FF?B?C988,89,GGEEF9DGEFFFFGFFCEDF@+>GFE<CGF@EEFGF<F@EE<EFGFDGF@:C,DGGGFEFAFGGGGFECFFFACCCC
@s901 214
TGAGGAATATTGGCCAATGGGCGAGAGCCTGAACCAGCCAAGTAGCGTGCAGGATGACGGCCCTATGGGTTGTAAACTGCTTTTATAAGGGAATAAAGTGAGAGTCGTGACTCTTTTTGCATGTACCTTATGAATAAGGACCGGCTAATTCCGTGTCAGCAGCCGCGGTAATACGGAAGGTCCGGGCGTTATCCGGATTTATTGGGTTTAAAGGGAGCGTAGGCCGGAGATTAAGCGTGTTGTGAAATGTAGACGCTCAACGTCTGCACTGCAGCGCGAACTGGTTTCCTTGAGTACGCACAAAGTGGGCGGAATGCGTGGTGTAGCGGTGAAATGCTTAGATAGCACGAAGAACTCCGATTGCGTAGGCAGCTTGCGGGAGTGCGACTGACGCTGAAGCTCGAAGGTGCGGGTATCGAACAGGATTAGATACCCT
+
EFFGGGGGGGGFGGGGGGGGGGGGGGGGGGGGGGGGGGGGGGFGGGGGGGGGGGGGGGGGGFGGGGGGGGGGGGGGGGGGGGGGGGGGGGGGG8<BEFGGGFGGFFGGDFGGGGGGGGGGGGGGGGGGGGGGGGGGGGGGGGGGGGEGGGFFGGGGCGGGGGGGGGDGEGGFCF7FGGD7D9F@EC*=CCECEGGGGGCDG>FCF:)4FEFGFGG4/>GFBFGG4:EEGC:FFEFB74ECFGF@CCF7@*C>*5CGE:7@C8E58C<FGGCACG<GGFDCFCFGFGFDGGGGFGGFGEGGD<CCGDFGGFGFC6B+EGGGE?EC=GEDGGGGFFGFFGFGF;EF,DECGFFGGGGGGGGGGGEEEGGGFGGFCCGEGGFGGGGGGGFEGFCGGEAGGGGGGGGFGGGGGGGFGGGGGGGGGGGGGGGFGGGCCCCC
@s901 215
TGGGGAATATTGCACAATGGGGGGAACCCTGATGCAGCCATGCCGCGTGAATGAAGAAGGCCTTCGGGTTGTAAAGTTCTTTCGGTAGCGAGGAAGGTGGTTATGTTAATAGCATAATCAATTGACGTTAACTACAGAAGAAGCACCGGCTAACTCCGTGCCAGCAGCCGCGGTAATACGGGGGGTGCGAGCGTTAATCGGAATAACTGGGCGTAAAGGGCACGCAGGCGGTGACTTAAGTGAGATGTGAAAGCCCCGAGCTTAACTTGGGAATTGCATTTCATACTGGGTCGCTAGAGTACTTTAGGGAGGGGTAGAATTCCACGTGTAGCGGTGAAATGCGTAGAGATGTGGAGGAATACCGAAGGCGAAGGCAGCCCCTTGGGAATGTACTGACGCTCATGTGCGAAAGCGTGGGGAGCAAACAGGATTAGATACCCT
+
FFGGGGGGGGGGGGGGGGGGGGGGGGGGGGGGGGGGGGGGGGGGGGG@@GGGFFG?FFEFGFG8GDFGDGGGGGGGGGGGGGFGGGGGGGCCCEDFFFGGGFGGGGCFGGGGGGGGGGGGGGCCGGGGGGGGGGG@:FGCGGGGGGGFGGGGGGFFGDGCE>CDFCFGGE8?CEGGG7?EGGCEE:E8C8?58*;>CG<;1*28@F?FGGGGG.E:C8@>:?<<>@CDEEGEGD3CFDFGCF4FC9FFFFFGG@81>C;FGGF=9<DFEGFD9AEEDDD>GFFGFFGF:FFCGF<FE2,,AEDFFGGGGDGGFGF?9GGGGCDFEF:CEAGCGGGFEC>GGGFGFGEFGGGGGGGGGED?FF<FDGGGGGFEFGF@CGGFD@GGGGGGGGGFGGGGGGFGGGGGGGDGGFGGGGGGGGGFFGGFFGGGGGDGGGGGCCCCC
@s901 28095
TGAGGAATATTGGTCAATGGGCGAGAGCCTGAACCAGCCAAGTAGCGTGCAGGATGACGGCCCTATGGGTTGTAAACTGCTTTTATAAGGGAATAAAGTGAGAGTCGTGACTCTTTTTGCATGTACCTTATGAATAAGGACCGGCTAATTCCGTGCCAGCAGCCGCGGTAATACGGAAGGTCCGGGCGTTATCCGGATTTATTGGGTTTAAAGGGAGCGGAGGCCATCTGTTAAGCGTGTTGTGAAATGTCGGGACTCAACCTGGACATTGCAGCGCGAACTGGCAGACTTGAGTGCGCAGGTAGTAGGCGGAATTCGTCGTGTAGCGGTGAAATGCTTAGATATGACGAAGAACTCCGATTGCGAAGGCAGCCTGCTGTAGCGTAACTGATGCTGAAGCTCGAAAGCGTGGGTATCGAACAGGATTAGATACCCT
+
AEGG?FGGGGFGGGGGEFGGGGGGGGGFGGGGFEFDF8CFFG,EFFEFGGGGFE@FEEGGGGDCGGGA?GDE:A@FDFGGGFA,CEFGEFGEFGGFFFGGGGFCFFEGGGFGGAFFCFGGGCFFGDFGGGD<FGGGGGGGC<BCE7FFGGGGGGGGFEFB,@EGGDB:FGGGEACCFF@F:,>CF?G><@EGFGFCEFB9CCFFFF<FFFCFCFCFEFC*=FC1F:<?CC?66+A<EFFG;:<CFFC6EC:>7-D<?<C<B>=@;@BA=D@@+=3FDFE68BFBFDC,FFFD9FBFEFFF8GGFFCCGFGFE=E>CECF@GFEC>E:GGGGFFFGFE?FAFFFGFFCFGFFF8GGGGGGGGGGGFC,GGCFGGGGGGGDGEECFFGGFGGFGGFFF8GFGFGFGEGECGGFEGGGGGGFFCGGGGGGGGGGCCC<C
@s901 217
TGAGGAATATTGGTCAATGGACGAGAGTCTGAACCAGCCAAGTAGCGTGCGGGATGACGGCCCTATGGGTTGTAAACTGCTTTTATAAGGGAATAAAGTGAGCCTCGTGAGGCTTTTTGCATGTACCTTATGAATAAGGACCGGCTAATTCCGTGCCAGCAGCCGCGGTAATACGGAAGGTCCGGGCGTTATCCGGCTTTATTGGGTTTAAAGGGAGCGTAGGCCGGAGATTAAGCGGGTTGTGAAATGTAGATGCTCAACATCTGCACTGCAGCGCGAACTGGTTTCCTTGAGTACGCACAAAGTGGGCGGAATTCGTGGTGTAGCGGTGAAATGCTTAGATATCACGAAGAACTCCGATTGCGAAGGCAGCTCACTGGAGCGCAACTGACGCTGAAGCTCGAAAGTGCGGGTATCGAACAGGATTAGATACCCT
+
FFGGGFGGFGCFFGGGGGG?EGGGGGEFGGGGGGDFGGGGGFGGGGGFEEEGGGGGGGGGGCFGFFDFGFEFFFAFGGFGGGGGGCAEDFFFCGGGGGGFGC?EBEEEG8FFF8?8<FCGGGGGGFGFGA?<5@AGGADCAFGGEGDGGFGGFFFGG9FGGGGGGEC7F7FF@BFG>EFG:@CC@C*<FFC*+7<8*1<FFG99CC7<CC999E-5?2<<>:;7CDF7?C2<C>F4/%FFD=C<;CFB?2<:C7EFDCFF=<E59E6FCGEBF@?EEE?68GDFFGFGFF<F=CEBGFFFFED8DGDGGDFDD=@+EFCEFEC=5@@4=4,4C?C?GFEGFAB8FD<GFFEBC:GGGEGEF,FFF@6,GGGGFEF@GFCCGGGGGGFFEEFGGGGGFFGGGGGGGGGGGGGFGFAGGGGFGGGGCEC<ECGCCCCC
@s901 218
TGAGGAATATTGGTCAATGGACGAGAGTCTGAACCAGCCAAGTAGCGTGAAGGATGAAGGTCCTACGGATTGTAAACTTCTTTTATAAGGGAATAAAACCTCCCACGTGTGGGAGCTTGTATGTACCTTATGAATAAGCATCGGCTAACTCCGTGCCAGCAGCCGCGGTAATACGGAGGATGCAAGCGTTATCCGGATTTATTGGGTTTAAAGGGAGCGCAGACGGGTCGTTAAGTCAGCTGTGAAAGTTTGGGGCTCAACCTTAAAATTGCAGTTGATACTGGCGTCCTTGAGTGCGGTTGAGGTGTGCGGAATTCGTTGTGTAGCGGTGAAATGCTTAGATATCACGAAGAACTCCGATTGCGAAGGCAGCACACTAAGCCGTAACTGACGTTCATGCTCGAAAGTGTGGGTATCAAACAGGATTAGATACCCT
+
FGFGGGGGGGGFGGGGGGGGFGGGGGGFGFGGGGGGGGGGGFGGGGGCGGGFGGG@FEGFEFGGGGDFEGGGGGGGGGGGGGGGGAFGGFFGGDGGGGGGGGGGGGGFGGCF+BBFFGGGGGGGGGEFFFGGGGGGFDFFFCCEE7@FGFGGGGFDGGFC8=FGGGGEFGCCGE87@*>FGGGGGCGGGG@DFDB8C=<FG:FFFFCC72CGDGG>C>:=998&*:C;2CCACFG@F4@+GFFE797FE>C>DCG0##7<;CDC<:CEDFFA.=,=D<@==9CFCEFA,,8CAFGGGGGGFFFFB+4+GGDEDD+CC89,@D8C5DGFDFFE9FFFAFCGGGGGGGFFFFDGF@CCCDA,FDGFFFFAC9GGGFF@C,7EDGGCFGGGGGGGGGGGGGGGGGGGFFGGGGFGGFGGGFGGGGGGGGGGGGE@CCCB
@s901 219
TGGGGAATATTGCACAATGGGCGAAAGCCTGATGCAGCGACGCCGCGTGAGCGAAGAAGTATTTCGGTATGTAAAGCTCTATCAGCAGGGAAGATAATGACGGTACCTGACTAAGAAGCACCGGCTAAATACGCGCCAGCAGCCGCGGTAATACGTATGGTGCAAGCGTTATCCGGATTTACTGGGTGTAAAGGGAGCGCAGGCGGGGCGGCAAGTCTGATGTGAAAGCCCGGGGCTCAACCCCGGTACTGCATTGGAGACTGTCGTACTAGAGTGTCGGAGGGGTAAGCGGAATTCCTAGTGTAGCGGTGAAAGGCGTAGGTGTTAGGAGGAACACCAGTGGCGAAGGCGGCTTACTGGACGATAACTGACGCTGAGGCTCGAAAGCGTGGGGAGCAAACAGGATTAGATACCCT
+
5EFCEBBCFFGGGGCFFGGFDGGGEFGGGGGGGCGGGGGGGGGEEGGFEGGGGGGD?EG<FAFGGGGFDGGGGG,CFFG<F9EFF@FGGGGGGGGC?FGGFGGEGEGGAF<AFDFGGG8BFGC3==8BDFF93++@FGGGGFFFE7*1<BFFGGG@FGGGGFFGGG<FEFGDFFEGGGGFC+:<E+=:*8;CEGGC*>C>DCE5CE#<5GFGCFC3F5EC4>&:=/@FDFEEFDE;;>:EFEEGFFADF?DF/FCFG9==?CCGGGGG>FA44@$CEEECGF?DGECCFGFEDDEEE=@?C?>EAEDFDEE,=A4E8C=6@,FEAFEEF9GGFC,C=GGEGGFCFCCGEGFGGDGGGGGGGGGGGGFGGFFGGFCGFGGGGGGGGGGEGGFGFCFFGGGGGGGGGGGGGGGCCCCC
@s901 220
TGAGGAATATTGGTCAATGGACGAGAGTCTGAACCAGCCAAGTAGCGTGCAGGATGACGGCCCTATGGGTTGTAAACTGCTTTTATAAGGGAATAAAGTGAGTCTCGTGAGACTTTTTGCATGTACCTTATGAATAAGGACCGGCTAATTCCGTGTCAGCAGCCGCGGTAATACGGAAGGTCCGGGCGTTATCCGGATTTATGGGGTTTAAAGGGAGCGTAGGCCGGAGATTAAGCGTGTTGTGAAATGTAGATGCGCAACATCTGCACTGCAGCGCGAACTGGTTTCCTTGAGTACGCACAAAGTGGGCGGAATTCGTGGTGTAGCGGTGAAATGCTTAGATATCACGAAGAACTCCGATTGCGAAGGCAGCTCACGGGAGCGCAACTGACGCTGAAGCTCGAAAGTGCGGGTATAGAACAGGATTAGATACCCT
+
FGGGGGGGGGGGGGGGGGFEFFEGGEDGGGGGGGGGCFEFGGAFGGGGEGFGGGGGGGGEBFF@FGGGGGGFFGFFGGGGGGGGGGCFGEFFFGGGFGGGCFFFGGGGGGGGGGGGGFGGGGGGGFFGGGGGGGGGGGF<F=FDC@CCFGFG8FGEFGC8FGGGEGGGGGGGGG7FGCGD:>>CFGGDG@EFGGGG=G>6+;#CC,.091<3/?23:/6>;>G<?9C:C$>@FC>)7GCD@@*.=29CFAGGCC>B39FFFCFGGFGF@FDFF=6CB83DGGGFFBB=6,FDD@6++,FE9,9===DFC,GFDDGGEF@DFCE>=E7E9D?;DFFDDC,DFE,,FGGGFCGGEFGGGFFGGGGFFF9GGGGGCFGGGGGGGFEAFFGGGGGGGGFBCEFDGGGGGGFGGGFEGGGCGGFCFAGF@,GFEGGCCCC@
@s901 221
TGAGGAATATTGGTCAATGGGCGAGAGCCTGAACCAGCCAAGTAGCGTGCAGGACGACGGCCCTATGGGTTGTAAACTGCTTTTATATGGGGATAAAGTGAGCTACGTGTAGTTTATTGCAGGTACCATATGAATAAGGACCGGCTAATTCCGTGCCAGCAACCGAGGTAATACGGAGGGTCCAGGCGTTATCCGGATTGATTGTGTTTAAAGGGAGCGTAGGCCGCCCCTTAAGCGTGTTGTGAAATGTAGACGCTCAACGTCTGCACTGCAGCTCGAACTGGTTTCCTAGAGTACGCACAAAGTGGGCGGAATTCGTGGTGTAGCGGTGAAATGCTTAGATATCACGAAGAACTCCGATTGCGAAGGCAGCTCACTGGAGCGCAACTGACGCTGAAGCTCGAAAGTGCGGGTATCGAACAGGATTAGATACCCT
+
FGFGGEFGFGGGGGGGFFDCAEEGDG7C@FFFGGCGGGFGGGGGGGGGGEGGFGGCEEEGGFEDG?E8FF7FBFFFGGGGGGF9FGGF<AFGECGFGGC9@E,,?FEBFFGGGGGGGFEFCEFGG?FGGGGAFFGCCFGAAF7:E++BFGGFGGE7DCDFFFFGG*>CF93@=9DFC:CCCGGGGG5CFE::?CBEGE<'@CC?'C<7<:4;9BC:E@GD0/*<BCC;FD9<C?1-:GF@#30:C<@9B7:9@EB8F<7F>F;FFD?F36,;:>=6+DD?GGGFFGGFA9,9)8++>GFFA9F@FEEC4,?=>87EC?+FGFGE=>GGFFF=FFFGGF?6,@<8EDFGF?9FECGGEFF,GGGGFF9GGDGGGGFDFGGGGGGGGGGGGGEGGGGGGEGGFDGGGGGGGGGFGGGGDGGFEEFFF,GGGFACCCCC
@s901 21736
TGAGGAATATTGGTCAATGGGCGGAAGCCTGAGCCAGCCATGCCGCGTGAAGGACTAAGGCCCTATGGGTCGTAAACTTCTTTAGACGCAGAGCAATAAGGGTCTCGAGAGATCCGATGAGAGTATGCGTAGAATAAGCATCGGCTAACTCCGTGTCAGCAGCCGCGGTAATACGGGGGATGCGAGCGTTATCGGGATTCATTGGGTTTAACGGGTGCGTAGGCGGAAGTGCAAGTCAGCGTTGAAATCCCCGCGCTCAACGCGGGAGTTGCCGTTGATAATGTGAATCTGGAATGCTCTTGCCGTGGGCGGAATGAGTAGTGTAGCGGTGAAATGCATAGATATTACTCAGAACACCGGTTGCGAAGGCATCTCACGGAGGGGCGATTGGCGCTGAGGCACGAAAGCGTGGGTATCGAACAGGATTAGATACCCT
+
<F,FF<FGGFGGFEGCGGGCE8@:CFEGGDGFECGGGG@ECEGGFGGCGDGFGGGGGFCFC=FD8A,C8F,@+BFF9F<EE?FECFGECCFFFCEC<AF?<EEEEG8=+ECC?A,<F+>BCFF5@<D9+6@@=<;=D,3,3338>+3:D@FF+8D,37EB9>>>1BC@FGC;;CGG*<::*CC**4?ECE**C*:8C*,+<<CCC@EEC15$;C3:E:EEE?CFG>E*CB?,FGC4<1@,E#E6@::4FFBGGEE<:85AF5#8<@8-FCF=7B?;'3#;#<E,,,F?DCDC+<@,,3++CF++EC:=8,,4AEEE=BA,GFC89GGFFA,,,<<<=<FCC,C,C995959GFB6+@@B+@,C,GFEEEC6FFC,DCB,<CFBDF<C@:@+7F@FEECB,<BFGFFC@FEDGGE@,GFFEFFGGFCGGGFGCCA-C
@s901 223
TGAGGAATATTGGTCAATGGGCGAGAGCCTGAACTAGCCAAGTAGCGTGCAGGATGACGGTCCTATGGGTTGTAAACTGCTTTTATAAGGGAATAAAGTGAGAGTCGTGACTCTTTTTGCATGTACCTTATGAATAAGGACCGGCTAATTCCGTGCCAGCAGCCGCGGTAATACGGAAGGTCCGGGCGTTATCCGGATTTATTGGGTTTAAAGGGGGCGTAGGCCGGGTATTAAGCGTGTTGTGAAATGTAGACGCTCAACGTCTGCACTGCAGCGCGAACTGGTTTCCTTGAGTACGCACAAAGTTGGCGGAATTCGTGGTGTAGCGGTGAAATGCTTAGATAGCACGAAGAACTCCGATTGCGAAGGCAGCTCACTGGAGCGCAACTGACGCTGAAGCTCGAAAGTGCGGGTATCGAACAGGATTAGATACCCT
+
FGGGGGGGGGGGGEEGGGGDFGGFGGGGGFGGGGGGGGGDFFGGGGGGGGGGGGGGGGGGGGEGGGGGGGGEGGGGGGGGGGFFGGEFGGG?FGGGGCGE9FGF?FEGGFDEBFCGFGGGGDFGGGGFFEFGGGGGGGGGGGGCECEFGGGGGGGDGFGFDGGGGDCGGGGGGGGGGGGGGGGDGGGGGGDFFGGGGGFCDFCCGG*<BGGGGG6$B>GEFF<FFFG$$,:CF=G=E<CDFFFG=:F9;B<?F@3-*D@=FEG@@CEF<FF<.DCECF?8?GFF>,DA?DGD8:@8AFGFAF9F:++EFDB@+==CGFF<FFB@8C=E=4,EADF@DC5,4;AA,:6GGGGGFCCFEFFE@FEFEGGGGFAEFFCCC8GGFDFCDGGGGEFGFGGFEFGGFFFGGEFDGGFDEFGGGGGGGGGGGGGGGFGCCCCC
@s901 26694
TGAGGAATATTGGTCAATGGGCGAGAGCCTGAACCAGCCAAGTAGCGTGCAGGATGACGGCCCTATGGGTTGTAAACTGCTTTTATAAGGGAATAAAGTGAGAGTCGTGACTCTTTTTGCATGTACCTTATGAATAAGGACCGGCTAATTCCGTGCCAGCCGCCGCGGTAATACGGAAGGTCCGGGCGTTATCCGGATTTATTGGGTTTAAAGGGAGCGGAGGCCGGAGATTAAGCGTGTTGTGAAATGTAGACGCTCAACGTCTGCACTGCAGCGCGAACTGGTTTCCTTGAGTACGCACAAAGTGGGCGAAATTCGTGGTGTAGCGGTGAAATGCTTAGATATCACGAAGAACTCCGATTGCGAAGGCAGCTCACTGGAGCGCAACTGACGCTGAAGCTCGAAAGTGCGGGTATCGAACAGGATTAGATACCCT
+
EFGFGGGFG9CFFFGGGGGFGGGGDEGGGGGGGGGGGGGGGGGGGCFCFGGGGEGFCFFEE@FFGGGFFFEC:,@FFFDGCFEAE?EFFGGCFFGGGGGGGF?,95@F7BF99FFECFGGAAFGFGGGGGG9FGGFFFGFFGDGEGGGGFGG8B7FFFFF++>FFGGDGGEC@FC7*>7FFFCB7FCF*=<GGGGGGEG?C@GGG<7<@<<C<C@FEF>##/8+5?ECFE:=8CFBEFC=FFCFCDFFFFCFFC?CCFCA;F9GGGF@2@C?:ECEBE#E@:CGGGF<GFD?9C6=EDFE,,CECDEFCE4,7FEECFFBE<GGBECFFFFAA<EEGDGDF;9GFFGF@9,GFC7GGGFGEEC7FC9FFE,FEFCFGGGGGEF<AF6FEGFGGGFC,FEFGGGFGGGGGGGGGGFGFAFFAAFFCF9GGFGCCCCC
@s901 225
TGAGGAATATTGGTCAATGGGCGAGAGCCTGAACCAGCCAAGTAGCGTGCAGGATGACGGCCCTATGGGTTGTAAACTGCTTTTATAAGGGAATAAAGTGAGAGTCGTGACTCTTTTTGCATGTACCTTATGAATAAGGACCGGCTAATTCCGTGCCAGCAGCCGCGGTAATACGGAAGGTCCGGGCGTTATCCGGATTTATTGGGTTTAAAGGGAGCGTAGGCCGGAGATGAAGCGTGTTGTGAAATGTAGACGCTACACGTCTGCACTGCAGCGCGAACTGGTGTCCTTGAGTACGCACAAAGTGGGCGGAAGTCGTGGTGTAGCGGTGAAGTGCTTAGATATCACGAAGAACTCCGATTGCGAAGGCAGCTCACTGGAGCGCATCTGACGCTGAAGCTCGAAAGTGCGGGTATCGAACAGGATTAGATACCCT
+
CFGGGGGGEGGGGGGGFGEF8FEGGGGGGGDGGGGGGGGGGGGGAFFFEGGGGGGGGFGGGGGFGEFGG<FEFG,?9FFFF9EFGFG<,:CBC@FGGA<EFFFGFA@D7EFFGGGGGGDGGGGFGGGCEGFGCFGFGCECFGGBCCE,><DEC>F@FFDFGG7FEG6FGGDEGGFDFGGEACFEGGDE*<8CEGGGGGGGCGGC9C@<F<C,2?3/=('9:9CF=9EFGD<'BCE6FCF;F@=;2,<9FFBGGGCEG,+D>F=GFCC#DFF3+3+3+7*38FFDD,C@GGFF5CEEGEFC,<GGGE:F6CF9C@+E@EDAEE@@:F=,:@FFGGGFE-E?E,FGGGDFE9GGFCCEEGFDGEFCFC<ECCFFF<CFGDDGEF:CEE,FCFB7FAGFBBCECEFF8FGGGGFCEEGGFE@B@EFFAGGGGGECC<CC
@s901 226
TGAGGAATATTGGTCAATGGGCGAGAGCCTGAACCAGCCAAGTAGCGTGCAGGATGACGGCCCTATGGGTTGTAAACTGCTTTTATAAGGGAATAAAGTGAGAGTCGTGACTCTTTTTGCATGTACCTTATGAATAAGGACCGGCTAATTCCGTGCCAGCAGCCGCGGTAATACGGAAGGTCCGGGCGTTATCCGGCTTTATTGGGTTTAAAGGGAGCGTAGGCCGGAGATTAAGCGTGTTGTGAAATGTAGACGCTCACCGTCTGCACTGCAGCGCGAACTGGTTTCCTTGAGTACGCACAAAGTGGGCGGAATTCGTGGTGTAGCGGTGAAATGCTTAGATATCACGAAGAACTCCGATTGCGACGGCAGCTCACTGGAGCGCAACTGACGCTGAAGCTCGAAAGTGCGGGTATCGAACAGGATTAGATACCCT
+
<FFGFFFGGGGGGGGDFEGG8FEGGGGGG?GFGGGGGGFGGFGEFFEFGGGGFGGGCF7CBEGCDFFGGGGG=F<F<FFC?,9CFGGFGGD,A,CFBF<9EFFG,CCFGEGGGGGFGDFFFGGGGFG,?EFFEEGCEGGGFFGGGGGGCAFF8FG+BFFGGFFDFE+@<**,@CGC7@*CF,3<:>C7F7E7C<F@*9CF>CEGF7F*<,2BF9<A71CF<>/7/71>EGG7C?A9C<80F@FCC:9D;::>18:B8F@#<>FG=>3<:>8.-:2:B88558D><FB88GFFDF68+C,,DFC,FCE:>89E8E@@EDCCGFFC5EEAEFFDFFGGDCC9F8C,8GFFCF9GGF@ECFE,C@CEFB+FEFGFDGFFFGGGGGEGCGGFFFCGGCFF8GGFGGGFGGGGGGFGGGGGGGFEEAFGFGGGGGGCCCCC
@s901 227
TGGGGAATATTGCACAATGGGGGAAACCCTGATGCAGCAACGCCGCGTGAACGAAGAAGGCTCTTGGGTCGTAAAGTTCTGTTCTGAGGGAAGAAGAAAGTGACGGTACCTCAGGAGAAAGCCCCGGCTAACTACGTGCCAGCAGCCGCGGTCATAAGTAGGGGGCAAGCGTTGTCCGGAATTATTGGGCGTAAAGCTTACGTAGGCGGTTTGGTAAGCGCAAGGTGAAAGGCATAGGCTCAACCAATGTCAGTCTTGCGAAGTGTCAGACTTGCGTGCAGGAGGGGAAAGTGGAATTCCTAGTGTAGCGGTGAAATGCGTAGATATCGGGAGGAACACCAGTGGCGAAGGCGGCCTACTGGGCACCAACTGACGCTGAGGCTCGAAAGTGTGGGTAGCAAACAGGATTAGATACCCT
+
EFG8CFGFGGGGGGGGGGEF,BCFGGGGG@GGGGFECFGGGEEGCC:@FGDG<BFGGGF<C9CFFGGF=FB+:E7E,E5CEE<EDFFC=:?FCF?FEFGGGG9F+7F@7?,EFG8BFD<B<==FFEGGD7>CCFF6@FCFC<CCF7CFGGEG*BCC,?3<,,*CF5*8FCGE**4<?<FE>F,,?,2CCCCCE*80$%7082;@@C3;@2#CCE1;C?@E9EF>7,3@93>9>9,C?D83+CGGFB9CD8>,3+@+>FCA0)),<5FA<B@+F6)A4FGGFB@FFFF>FAB@,FDE=@,,:FFE880@@FFCE?CGFC,FE=9+BB:GGGFCFF:C,C<FDEEEFBEC:EGGECGGFFAEAGGFECE<CGEFBC,CGGGGGFFGGFGGGGFGGFGGGGGFFC@9GGFF<GFB;,CCCC
@s901 21674
TGGGGAATATTGCACAATGGGGGAAACCCTGATGCAGCGACGCCGCGTGGAGGAAGAAGGTCTTCGGATTGTAAACTCCTGTTGTTGAGGAAGATAATGACGGTACTCAACAAGGAAGTGACGGCTAACTACGTGCCAGCAGCCGCGGTAAAACGTAGGTCACAAGCGTTGTCCGGAATTACTGGGTGTAACGGGAGCGCAGGCGGGAAAGGAAGTTGGAAGTGAAATCCATGGGCTCAACCCATGAACTGCTTTCAAAACTGTTTTTCTTGAGTAGTGCAGAGGTAGGCGGAATTCCCGGTGTAGCGGTGGAATGCGTAGAGATCGGGAGGAACACCAGTGGCGAAGGCGGCCTACTGGGCACCAACTGACGCTGAGGCTCGAAAGTGTGGGTAGCAAACAGGATTAGATACCCT
+
CFFFEFGGGGGCFGGGGGE;BBFFEGGGGGGGGGGGGGFEGGGGCEGCB>CGGGGGGGGDFFEEGCFCCEFGGGGGGGGGGGGGGGFGGGCFGG9FGCFGGGGFGGFGGGGG88>F=<FGGGGGGD+<CFGF7BDGFDG7FAF7>CFCFG@CGGGGGFGFFBFFFC,CCCG/?<C::69<FBCFC45G>GG2BFG@5*:E<D?>F:C>:>A0:GFAFCF>9@C9@EF<G@CFEDCCECC<<;EEAF9F8E,,B>>=@ACF;EF/D:FBAFFFB<DA>CGFFGGGGDGCCB@9EECE=@@BFFC@>@BGGGGFCDGFGFC,A47CC=:EEEA@,,GGEFFF@FB@FCFF@CF9GF<;DGGECCEFFECCFEFGGGGF@GEFCBDGGGGGGCGFFCGGFC<@GGGGGFGGGFGCCCCC
@s901 229
TGAGGGATGTTGGTCAATGGGCGAGAGCCTGAACCAGCCAAGTAGCGTGCAGGAAGACGGCCCTATGGGTTGTAAACTGCTTTTATAAGGGAATAAGGTGAGCCTCGTGAGGCTTTTTGCATGTACCTTATGAATAAGGACCGGCTAATTCCGTGCCAGCAGCCGCGGTAATAAGGAAGGTACGGGCGGTATCCGGATTTATTGGGTTTAAAGGGCGCGTAGGCCGGAGATTAAGCGTGTTGTGAAATGGAGACGCTCAACGTCTGCACTGCAGCGCGAACTGGTTTCCTTGAGTACGCACAAAGTGGGCGGAATTCGTGGTGTAGCGGTGAAATGCTTAGATATCACTAAGAACTCCGATTGCGAAGGCAGCTCACTGGAGCGCAACTGACGCTGAAGCTCGAAAGTGCGGGTATCGAACAGGATTAGATACCCT
+
DFGGGFGGGDFGGGGFGGGGFGDGGGGGGGEFFCFGGGGGGDFEGFDF7BDFGGGGGGGEFFG7F@E@CCFCGFDFFGFGCFF?FFGCC<FGGGGGGGFGGGGGGGGGGGGGGCFGFG>?FGF<ECFFCGGDAE9DFA=DFFGGGGGFDFGGGG?EFGGGGGFGCC5F<@CA,,>9:<:C<,D>*>EC*=*1?FBFGG5FCFFGDF*=C8@F7<8):0C799EFFDE>9:F188#4882;@C,E=,>,C(B>5<:B#:<8721/3<FCCFECCC8ECGD<DF8GFF,F?FC,8==7ED8FDFGGB8GFB8F>4,GGGDCCFE:B=GEF=;9FEC9FGF99CEGGFC6E,FFFCBCCCFGF@,FDFC<<FF9GGGFFG?GGGGEECGFGGGFEGGGGGGGGGGGGGGGEDEFFGFADGGFAGGGGGGGGGGFCCCCC
@s901 230
TGGGGAATATTGCACAATGGAGGAAACTCTGATGCAGCGACGCCGCGTGAGTGAAGAAGTATTTCGGTATGTAAAGCTCTATCAGCAGGGAAGACAGTGACGGTACCTGACTAAGAAGCACCGGCTAAATACGTGCCAGCAGCCGCGGTAATACGTAGGGAGCAAGCGTTATCCGGATTTACTGGGTGTAAAGGGAGTGGAGGTGGCAACACAAGTCAGAATTGAAAGCCAGGGGCTCAACCCCGGGACTGCTTTTGAAACTGTGGAACTGGAGTGGAGGAGAGGTAAGTGTACTTCCTAGTGGAGCGGTGAAATGCGTAGATATTAGGAGGAAGACCAGTGGCGAAGGCGGCTTACTGGACTGTAACTGACACTGAGGCTCGAAAGCGTGGTGAGCAAACAGGAGTAGATACCCT
+
EFGCG@FFFG<CGGGGFAEFFGGGGGGC,EFFFFCF,FF@FEGGGGG@@88<FEGFFDFE9CEGFGG?FEGGGGGFC<FC9AEC,EGFGDGEC4,A,ABFFGDGGFGGFGGFG,5AE8F8EFFGEFFG,EFFGGGGFGGGGCFGGEE>*FG,@DFAF,*>,>CGGG5+<>7:>CFEECGFGFGGGG7EFECFCBFCE58005F8=89C.83C@;:88ACF<2;FCD=?D6+1DAE8#:CECBC8EEGB<EFGFE;<@FE#D?CCEF#<,ACA4<@9$A4A9F9E;,B9E;@,4,E@@,9,AA74)C8CF9F<FDFFCDF,A9<=B,9C<,CFC6,GEE@CCGGGFB@:@7ECFGGGF9EEA,,@EEE<FGFFAGGFDGE@FCF8CCGEDFDECFCFGF<@DFF<B,FFF<FBCCCC
@s901 231
TGAGGAATATTGGTCAATGGGCGAGAGCCTGAACCAGCCAAGTAGCGTGCAGGAAGACGGCCCTATGGGTTGTAAACTGCTTTTATAAGGGAATAAAGTTAGTCTCGTGAGACTTTTTGCATGTACCTTATGAATAAGGACCGGCTAATTCCGTGCCGGAAGCCGCGGTAATACGGAAGGTCCGGGCGTTATCCGGATTTATTGGGTTTAAAGGGAGCGTAGGCCGGAGATTAAGCGTGTTGTGAAATGTAGACGCTCAACGTCTGCACTGGAGCGCGAACTGGTTTCCTTGAGTACGCACAAAGTGGGCGGAATTCGTGGTGTAGCGGTGAAATGCTTAGATATCACGAAGAACTCCGATTGCGAAGGCAGCTCACTGGAGCGCAACTGACGCTGAAGCTCGAAAGTGCGGGTATCGAACAGGATTAGATACCCT
+
GGGGGGGGGGGGFGGGGGGG,EFGGGG,EEFFGGGGGGFGGGGGGFCBFGGGGG8FECCFGFGDFGGGDFCFGGGGGGGGECGFGFGGGGGFEDFFFGGC<FEGEFGGGGDG9E9<EFGFF9FDFFFGGGACFDGGFFGGG+FEDGGG>CFA@33@F+@:++@@<BE:*<:DF9FG7C@@CF,<:F5<:C8CC<BFG*2<7+2<?CBCGC<F9CEFGFD813:=*1:5E?0<830>>0>C>EDGG?8/9:6)3:338-<@7FCCCB9D>43+C3+CB3*8BDFGDD<B=8DF=GEE>CFABC,BB+7GDE9A88888AA<DGEE=DGFEC995,E,;<??9,FEGFCGFFAEAF@,CFFC@CCGGEGGGFFFFFGGGFFC@EEGFGGGGGFGGGGGFCEFGGGFECGGGGGGGGGGGGGFFFGFFGGGGGGCCCCC
@s901 27692
TGAGGAATATTGGTCAATGGGCGAGAGCCTGAACCAGCCAAGTAGCGTGCAGGATGACGGCCCTATGGGTTGTAAACTGCTTTTATAAGGGAATAAAGTGAGAGTCGTGACTCTTTTTGCATGTACCTTATGAATAAGGACCGGCTAATTCCGTGCCAGCAGCCGCGGTAATACGGAAGGTCCGGGCGTTATCCGGATTTATTGGGTTTAAAGGGAGCGTAGGCCGGAGATTAAGCGTGTTGTGAAATGTCGGGGCTCAACCTGGGCATTGCAGCGCGAACTGTGAGACTTGAGTGCGCAGGAAGTAGGCGGAATGCGTCGTGTAGCGGTGAAATACTTAGATATGACGAAGAACTCCGATTGCGAAGGCAGCCTGCTGTAGCGCAACTGACGCTGAAGCCCGAAAGCGTGGGTATCGAACAGGATTAGATACCCT
+
DGGFGGGGGAFGGGGGGGGGGGGGGGGGGGGGGGGGGGGGGGGGGGGGGGGGGGGGGFFFGGGGGGGG8FCFGGFGGGGGFGGFGGFGGGGFFFCFGGGGGGGGGGGG7FGGGGGGGGGGGGGGGFGFGGGGFGFFFGGCGFGGDEGGGGGGGFGGGC=FGGGGGGGGGGGFFFGGG7FEG:FEGGGGGGFFGGGGGGGGGG>GGGCA7<<CC:GFGFG>EFGGGGG4GGGGGGGFGDGCFEGGCGFFEFGGF?E>8CFGGGGGGFFFGFGCGF5@2C>DBGG7FEF=9@F=*F>GEFFFE<9GGGGF@EC,+8@+GGGCF9CEBF7GGGGEAEGFFAF@<FE8GGGFFE<C6CC?,GF::FECEC6EF8GGFEFC,GGGGGEFGGFFFCEEACFGGGF@F@GGFCGGGGGGGGGGDF@FE9FGGGGGGGGCCCCC
@s901 233
TGAGGAATATTGGTCAATGGGCGAGAGCCTGAACCAGCCAAGTAGCGTGCAGGATGACGGCCCTATGGGTTGTAAACTGCTTTTATAAGGGAATAAAGTGAGAGTCGTGACTCTTTTTGCATGTACCTTATGAATAAGGACCGGCTAATTCCGTGCCAGCAGCCGCGGTAATACGGAAGGTCCGGGCGTTATCCGGATTTATTGGGTTTAAAGGGAGCGTAGGCCGGAGAGTAAGCGTGTTGTGAAATGGAGACGCTCAACGTCTGCACTGCAGCGCGAACTGGTTTCCTTGAGTACGCACAAAGTGGGCGGAATTCGTGGTGTAGCGGTGAAATGCTTAGATATCACGAAGAACTCCGATTGCGAAGGCAGCTCACTGGAGCGCAACTGACGCTGAAGCTCGAAAGTGCGGGTATCGAACAGGATTAGATACCCT
+
CFFGGGFGGCGGGGGGGGGGFGGGGGGGGGCFGGGGFGGFGGCFDGDFGGGFGGGGCCBFGGGDEFCFGFGE,?<FGCFGGFGFCFGGDGGGGG9FFFGGGGFAEFGCEGCFGF9FFGGGFGGFCFGFGGAFGEGGGGGGCEEGGGGGGGEGGFGGGGGFGC:FCBEG*5>ECFC>:CFGGGGGGG5*=C0/;BFGCGDF>?9@FFE78<:$:?5FFB>);E;ECFCFF>#CCFGEEGEE8CC;;:9:F:5:55ED@2:0CCF>,;GGF@ED@CC@8CDEDGFGGFBF@=59)C=BCFF<9FGGGGFFEGE>+8@>GGGGGFECAC>:GFFEE9FCGEGFGGGGGFF?GFEE=B8B,GGGDGGGGGGGGGGGGGGGGGGDGGGGGGFF7GFDGFGGFEF8GGFCGGGGGGGGGGEEEGFEAGGGF<GGGGGCCCCC
@s901 234
TGAGGAATATTGGTAAATGGGCGAGAGCCTGAACCAGCCAAGTAGCGTGCAGGATGACGGACCTATAGGTTGTAAACTGCTTTTATAAGGGAATAAAGTGAGCGTCGTGAGGCTTTTTGCATGTACCTTATGAATAAGGACCAGCTAATTCCGTGCCAGCAGCCGCGGTACAAAGAAAGATCCGGGCGTTATCCGGATTTATTTGGTTTAAAGGGCGCGTCGGCCGGAGATTAAACGTGTTGTGATATGTAGGTGCTCAACTTCTTCACTGCAGCGCGAACTGGTTTCCTGGAGTACGCACAAAGTGGGCGGAATTCGTGGTGTAGCTGTGAAATGCTTAGATATCACGAAGAACTCCGATTGCGAAGGCAGCGCACTGGAGCGCAACTGACGCTGAAGCTCGAAAGTGCGGGTATCGAACAGGATTAGATACCCT
+
CFFGGEG8E,CFGG9@FFFG,C+CFE+9C,,;EF-E<,DEF<FGGECEB,9C<@<8<C@+-8@<D<,,9,<,B<?<FDFE,BBAFFGGAE<<8AAE?,,:,=,+++++?4+,:EBEGG+,,C,9CBE9E9,CEEEEF?,AF7+A6@EEG<,A<B<C>D<DD8BA+3+3FC*,,,,,35@,,,7F<F7*4*BCFC7F59*8;7:,,,*=:FFFF,*.<3==0340:4(74:@FC+'*C><?@E7,3,,8:@35,,7,@,@<,,@,7,,<B@+9ECCDGF99BFFFD,FD@5,5=C88+F@C,,=<B4+==8DC+E@+DFFB9,,E=<9,;;<,9,DDCCD8D;E8EDFFF9F<8CFB,?F7GGGFF@<E@+@@+,F9,C@EEGGFFCDEEF;DFECC,GF?GCCGGGFB7GGEEFGECGFEFGFF@ACFC,C8-BBA
@s901 24827
TGAGGAATATTGGTCAATGGGCGAGAGCCTGAACCAGCCAAGTAGCGTGCAGGGTGACGGCCCTATGGGTTGTAAACTGCTTTTATATGGGGATAAAGTGTGGGACGTGTCCCATATTGCAGGTACCATATGAATAAGGACCGGCTAATTCCGTGCCAGCAGCCGCGGTAATACGGAAGGTCCGGGCGTTATCCGGATTTATTGGGTTTAAAGGGAGCGTAGGCCGTCTGTTAAGCGTGTTGTGAAATGTAGTGGCTCAACCAGGGCATTGCAGCGCGAACTGGCAGACTTGAGTGCGCAGGAAGTAGGCGGAATGCGTCGCGTAGCGGTGAAATGCTTAGATATGGCGAAGAACTCCGATTGCGAAGGCAGCTGACGGGTGCGTAACTGACGCTCATGCTCGAAAGTGCGGGTATCGAACAGGATTAGATACCCT
+
FGGGGGGGGGGGGGGGGGG?FFGGGGGGGGGGGGGGGGGG8FFFGGGGGGFGGGEGFFEGGGDGGGGGGG,:?EFCGGGFGGGGGCFFGGGE@:=?EGEFGGGGGGGFCFGAFFFGFGGGGGGE<FFFGGGGGGGCFGFFGFGGEF@FGGGG8DFGGGCDBC@DEEGGGGGGGGGD7F:7-?B7FGEE/:F89<<E4:3C7;599F<A<%<<4,1;C5FGFGEGGGEC;CFF.<F?=EEE;FCC<GGGGFCCCGFF8>9AGG>GGCCCDFF0CDEGGF<5%F<CCFF@EFF@*GGFB=5,9A,,F@=FCGEF@C>+EEC@C:EDFFCFGFE5<DAF99FCF8F7GGECF9FFEFEGEGGFGGDFFGDGGFCGEGGFFB4EFCCGGGFGGGCGGGFFGGGGFGGGFCGGF@GGGGFAGGFEFFGGGGGGGGFCC9CB
@s901 236
TGAGGAATATTGGTCAATGGGCGAGAGCCTGAACCAGCCAAGTAGCGTGCAGGATGACGGCCCTAGGGGTTGTAAACTGCTTTTATAAGGGAATAAAGTGAGAGTCGTGACTCTTTTTGCATGTACCTTATGAATAAGGACCGGCTAATTCCGTGCCAGCAGCCGCGGTAATACGGAAGGTCCGGGCGTTATCCGGATTTATTGGGTTTAAAGGGAGAGTAGGCCGGAGATTACGCGTGTTGGGAAATGTAGACGCTCAACGTCTGAGCTGCAGCGCGATCTGTTTTCCTTGAGTACGCACAAAGTGGGCGGAATTCGTGGTGTAGCGGTGAAATGCTTAGATATCACGAAGAACTCCGATTGCGAAGGCAGCTCACTGGAGCGCAACTGACACTGAAGCTCGAAAGTGCGGGTATCGAACAGGATTAGATACCCT
+
CFFGGFFGGGGGGFGE<FEFDEFGGGGGGGG<FFGGADFFGC<FFGEGFGGF,B8FGFECC:FFC,,CBC7>=FDFGGFF<EFGGGFFGBE=?=5?EFGFF<EGGC@FGFFFGGDF9<F,FGG9CFEFGGGGGGGGFFCEFGGGG78DFF,B<,DBB,,3>,>C<C5C:*<A@FFCC7<7<>9<<FEC<:BFG9<F5*2:@C,<?C*<1C,C<FF4>188AFGFG=CD*E9<:#8)C-GGCF+FD;#;86#)3+7$@>>0;@+6F>2#DFC=@G=+@,*0=>B,8>AB,AF<=:++8?4<,9,,8BC:ED>;+@@+EFGFFG@C5FC=;A<,,<C:,-,,A,CEACGFGFGEEB+C:GGEF@FDEEEEGFFFGGF@FFGGCEFE9CFGGGFGGGGGFEF@67GGFCGGGGFGGGGGGGGGGGGGGGGGE8FCCCCC
@s901 21287
TGGGGAATATTGCACAATGGGGGAAACCCTGATGCAGCGACGCCGCGTGGAGGAAGAAGGTCTTCGGATTGTAAACTCCTGTCGTTGGGGACGATAATGACGGTACCCAACAAGAAAGCCACGGCTAACTACGTGCCAGCAGCCGCGGTAAAACGTAGGTGGCAAGCGTTGTCCGGAATTACTGGGTGTAAAGGGAGCGCCGGCGGAAGGACAAGTTGGAAGTGAAACCCACGGGCTCAACCCGTGACCTGCTTTCAAAACTGTTTTTCTTGAGTGGTGTAGAGGTAGGCGGAATTCCCGGTGTAGCGGTGGAATGCGCAGATATCGGGAGGAACACCAGTGGCGAAGGCGGCCTACTGGGCACTAACTGACGCTGAGGCTCGAAAGCATGGGTAGCAAACAGGATTAGATACCCT
+
EFGFGGCGFFGDFGGGGGFGC;FFGDCFF8FEFGGGFC7FECF@@FC@FFGGGGFGFGGFFCGGGGGGGG8EFGDG9FG<BFCFECF,@FGDGGGGCFFFGEECFEGGGGGG8BFGGGGFFG7FGGDGG,@CFCGCFGCGGC8,1>7C<<:CFC78<,=,,6<C9C*<41=8EFGC:<FF9F:@<C9C*0<<C?5>::C-#CEDECCE:ECF*;<C7FFFFF<D4</F:?EGFFEBEFG8++>CF'D&F788DD@39C#DCGEFF::;:C9D9<6<@3E<=FBFE@@EFFGEEDDGGF@<FF@+)7+A<A<<@,CFBC6,FCC7GGEEA,CB:E<E@DGFFCCGGECGGGGGA@CCGFE9FFGGGGFGF@CGGGGGCGFFFGGGCAGGF9GGGGGGFFFFFGGGGFGDDGFCCCCC
@s901 238
TGGGGAATATTGCGCAATGGAGGCAACTCTGATGCAGCGACGCCGCGTGAGTGAAGAAGTATTTCGGTATGTAAAGCTCTATCAGCAGGGAAGAAAATGACGGTACCTGACTAAGAAGCCCCGGCTAACTACGTGCCAGCAGCCGCAGTAATACGTAAGGGGCAAGCGTTATCCGGATTTACTGGGTGTAAAGGGGGCGTAGACGGCACGGCAAGCCAGTTGTGAAAGCCCGGGGCTCAACCCCGAGAGTGCATTTGGAACTGGTGAGCTAGAGTGTCGGAGAGGCAAGTGGAATTCCTGGCGTAGCGGTGAAATGCGTAGATATTAGGAGGAACTCCAGTGGCGAAGGCGGCTTGCTGGACGATGACTGACGTTGAGGCTCGAAAGCGTGGGGAGCAAACAGGATTAGATACCCT
+
ECE@GGCGGGGGFCFGGGGGGGGGGG8@FFGGFEGGGG+FFGGGGEGFFG:,CFDFFG@CF99?<EF:<FD?EFG<FFA55@9B,?F=DFBEC<FFF99FFGD@FC<FFGEF9DFF<D=<=CFECF+DFBDF:,@:FFFGF@3>E@**@D;CCFFB<,68<BF77D8>C*=FGGGGF*1@FF<CFG6CF9F9;@F#;2:5,//4?8:E5?6/<63*C?8$8A7CF;C=8;*@7>FFC>7BC8++8,8,,F=7D,,783*3)DB55,,<,A9GEGEC8>?,8GDFDB<<E>C@,8@>4+@+F7FE=EEFAAF<:4=FDC9,F8GGEFFCGF<CECC,CB<CFBB,F7GGGEGGGFGGFF7<BFE<GGGGGGFC,GCF8GGGGGGGFCFGGGGGGGGGGGFEGGGGGGGGGCFCCCCC
@s901 239
TGAGGAATATTGGTCAATGGGCGAGAGCCTGAACCAGCCAAGTAGCGTGCAGGACGACGGCCCTATGGGTTGTAAACTGCTTTTATAAGGGAATAAAGTGGGTCACGTGTGACTTTTTGCATGTACCTTATGAATAAGGACCGGCTAATTCCGTGCCAGCAGCCGCGGTAATACGGAGGGTCCGGGCGTTATCCGGATTTATCGGGTTTAAAGGGAGCGTAGGCCGGAGATTAAGCGTGTTGTGAAATGTAGAGGCTCAACCTCTGCACTGCAGCGCGAACTGGTCTTCTTGAGTACGCACAACGTGGGCGGAATTCGTGGTGTAGCGGTGAAATGCTTAGATATCACGAAGAACTCCGATTGCGAAGGCAGCTCACGGGAGCGCAACTGACGCTGAAGCTCGAAAGTGCGGGTATCGAACAGGATTAGATACCCT
+
CEEGGGGGGFGGGGGGGGGGGGGGGGGGG,CEFGGGFFGGGGGGGGGGEGGGGGGGGFGGGGGGGGGGGGGGGGGGGGFFGFGGGGGGAFGGGGGFGGGGG8FGGGGA<FDGGGCFGG7FFC<DDFGCDFCGGGGFFFGFGGEC@@CF<@CCGG++DFG+>FGGGGGDCFFCFGGGGECGEGG>FGEFGGGFGGGGGGGGCDFGGGGC76@7?F5)C9?>68C8C::<E58E::C>@CEGFGDFA?E6,@6E>@:4,:9:6<0%3C@:<<>+<<#C@888DGGGD8DADDCC8FC8@,+CFEAFCCCEED9CDCCDGGFF8FEB8F>CF9F<<AFFECE=?=FGDGCFEEFEC6+8,@<@8@FCFFAFEC<GGC@FEGGECGGFGFEDGEEGGGFFFFGFGGGGFGGGGGGGGGGGGGFFGGGGGGGGGGGCCBCC
@s901 240
TGGGGAATATTGCACAATGGGGGAAACCCTGATGCAGCGACGCCGCGTGAGCGAAGAAGTATTTCGGTATGTAAAGCTCTATCAGCAGGGAAGAAAATGACGGTACCTGACTAAGAAGCACCGGCTAAATACGTGCCAGCAGCCGCGGTAATACGTATGGTGCAAGCGTTATCCGGATTTACTGGGTGTAAAGGGAGCGTAGACGGTGGAGTAAGTCTGAAGTGGAAGCCCGGGGCTCAACCCCGGGACTGCTTTGGAAACTAGGGGGCTAGAGTGTCGGAGAGGCGAGTGGAATTCCCGGTGTAGCGGTGAGATGCGGAGATATTGGGAGGAACACCAGTGGCGAAGGCGGCTTGCTGGACGATAACTGACGTTGAGGCTCGAAAGCGTGGGGAGCAAACAGGATTAGATACCCT
+
FGGGG,FGFGGGGGGGGGGGGGGGGFGFEGGGGGGGGGGFDGGGEEF:FEGGCFGGGFFFGFGGFFFGGGFFGGGGGGGFDAGGGGGGGGCEGCGFGGGGGG7@FGGGGGGGGGFGGGCFCE:F::CFCGFGGFFGGGF7EF@FGDCG@@FGGCFC,<<C;:C<>9CEC**4CFECG7CFGG9BFCFE*2?FGCB*=CGG<D>F/?1;+#2,B<F=<>G<6CFB<9C?7@C>:5?,,3<67@C?EGGFG>8CCFEFC73A=7,#F%>F;:C=8DGFCEFFCF?>C6,9FFECE4+7=4:A:,CB)F@GFFC,>?EDCC,FE9,,8GFE?,FE@C,,@FECGFGGFC:GEEGC<EGGGEEGFGGGGFAGFDFGGGEE8GGGGGGGCFGGGGGGGFEGFFGFGGGGGGGGFGGCCCCC
@s901 241
TGAGGAATATTGGTCAATGGGCGGAAGCCTGAACCAGCCAAGTAGCGTGCAGGAAGACGGCCCTCTGGGTTGTAAACTGCTTTTAGTTGGGAATAAAGTGCACCACGTGTGGTGTTTTGTATGTACCATCAGAAAAAGGACCGGCTAATTCCGTGCCAGCAGCCGCGGTAATACGGAAGGTCCAGGCGTTATCCGGCTTTATTGGGTTTAAAGGGAGCGTAGGCCGCCCCTTAAGCGTGTTGTGAAATGCCGCGGCTCAACCGTGGCACTGCAGCGCGAACTGGGGGGCTTGAGTGCACGCAACGCAGGCGTAATTCGTGGTGTAGCGGTGAAATGCTTAGATATCACGAAGAACTCCGATTGCGAAGGCAGCTTGCGGGAGTGCGACTGACGCTGAAGCTCGAAAGTGCGGGTATCGAACAGGATTAGATACCCT
+
DGGGG<FGGFGGGGGGGFE@ECCFFFGGGC<FGFGFFGGGGGFGGGCFDGGGGGFGGGFGGGGDFGGGGFFFGAEEFGFFC,FFGGGGGGGGGGGGGGGGGFGGGGGFGCCEGGGGGGGGGGGGGDGGFGFD,D8DGGGG8C=BEEGFFGGGF<<FFGGGGFFFGGGGECFGFCG@BFG>,<FBFFFGGFGCFGGFD)2?CFCF9FFG?B<C7@D?G/;FDBGF4<C*?E=F/@CBG@CEGF'DGG76GF?FBECE>83>8GC77:,%?FG=DFDE>GGG>;EFGGFD=@,A*GCFEF=B67CEDE<FC>C,99CCGGGGFGFE=@+GFFC99FGGCFGFFDCFFGGFGFFF<BF?7BE,FECFFC,C8GCF7GFFCGGGGGGGFCGGEFFEGFEF<CGGFCFGEGGGGF<DGGFCGFEDFGGGGGGDGCFCCCCC
@s901 242
TGAGGAATATTGGTCAATGGGCGAGAGCCTGAACCAGCCAAGTAGCGTGCAGGATGACGGCCCTATGGGTTGTAAACTGCCTTTATAAGGGAATAAAGTGAGTCTCGTGAGACTTTTTGCATGTACCTTATGAATAAGGACCGGCTAATTCCGTGCCAGCAGCCGCGGTAATACGGAAGGTCCGGGCGTTATCAGGCTTTATTGGGTTTAAAGGGAGCGTAGGCCGGAGATTACGCGTGTTGTGAAATGTAGACGCGCAACGTCTGCACTGCAGCGCGAACTGGTTTCCTGGAGTACGCACAAAGTGGGCGGAATTCGTGGGGTAGCGGTGAAATGCTTAGATATCACGAAGAACTCCGATTGCGAAGGCAGCTCACTGGAGCGCAACTGACGCTGAAGCTCGAAAGTGCGGGTATCGAACAGGATTAGATACCCT
+
CFGGGGGGGGGGFGGGGGGFFGGGCEGGGFFGEFF@ECFGGGGGGGGGGGGGGGGGGGGGGGGCGFGGGFGEGGCGGGGGGGGGGGGGGFGF,<BBFGGGGGGGGGGGGGEGFFGGGGGGGCFGGGEFGGGGCFFCGFFGGCEGDEEFFD@FGFGEFDGGGGFFFDEGF@FGF9:BC7<FGG9F*CEECFE7C,,<*2*<@7<::CCG2FFGGCF#7:GDF?GFFD=BGGFFG#CAC7F>8=FD9E?=F/CD<:#C#F>:>A:FFC75:38>E:7E3:#6DBF8EB::,,,,=+EFB,@GGEFECEFEDCFD@8C@+FCBA,EGFFC=GGGGDEC:,GGGFCGFGFFGGGFFECGF@<EDGFEFFC<GFFFGGGEFCEGGGGGGGGECGGFCFFGGFGGGCCF<FCGGCCFDCFECGFDFFGGGEGGFGGGCCCCC
@s901 243
TGGGGGATATTGCGCAATGGGGGAAACCCTGACGCAGCAACGCCGCGTGAAGGATGAAGGTCTTCGGATTGTAAACGTCTTTTATTAAGGACGAATAAAGTGACGGTACTTAATGAATAAGCTCCGGCTAACTACGTGCCAGCAGCCGCGGTAATACGTAGGGAGCAAGCGTTGTCCGGATTTACGGGGTGTAAAGGGTGCGTAGGCGGCTTTGCAAGTCAGATGTGAAATCTATGGGCTCAACCCATAGCCTGCATTTGAAACTGTAGAGCTTGAGTGAAGTAGAGGCAGGCGGAATTCCCCGTGTAGCGGTGAAATGCGTAGAGATGGGGAGGAACACCAGTGGCGAAGGCGGCCTGCTGGGCTTTAACTGACGCTGAGGCACGAAAGCGTGGGTAGCAAACAGGATTAGATACCCT
+
FFGGGGGGFGGGGGGGGGGG8FGGGGGFGDGGGGGGGGGGGGGGGGGGG,CFGGGGGGFFEFFEGGGBBFCGGGGGFGGGGFF@FGGGGGGGGGGGGGGGGGGGCGGGCCCFGCDGGG9FGGFGFGEGGGGGGGFGECFGGGCGGGGCGGGG:7FFFFFC,6<@FGGGGGGECFGFGED=CGFC:+<CG87/?FFG@5263C&4:CEGGCCCFG@=@>?9AA,@::A@A=C?GFFFGFC;3AC5:D9@#C5EB9DDD;DFFGGF7B,AB9GG?DF9G>F<?E,8EFGDDFGGFC;,,@++FEDGCFC=GDGFEA?GEGGGGFDEGGFDF:FE9EFEFFC@FDGGEGCECFGGGGGFGGFE8FBFFCGFGGGGGGGGGGFCGGGGEGGGGFCEFGGFCDGFCEBFFGGGGGGGGGCC@BC
@s901 244
TGGGGGCTATTGCGCAATGGGGGAAACCCTGACGCCGCAACGCCGCGTGAAGGATGAAGGTCTTCGGATTGTAAACGTCTTTTATTAAGGACGAATAAAGTGACGGTACTTAATGAATAAGCTCCGGCTAACTACGTGCAAGCAGCCGCGGGAATACGTAGGAAGCAAGCGTTGTCCGGATTTACTGGGTGTAAAGGGTGCGTAGGCGGCTTTGCAAGTCAGATGTGAAATCTATGGGCTCAACCCATAGCCTGCATTTGAAACGGGAGAGCTTGAGTGAAGTAGAGGCAGGCGGAAGTCCCCGTGTAGCGGTGAAATGCGTAGAGATGGGGAGGAACACCAGTGGCGAAGGCGGCCTGCTGTGCTTTAACTGACGCTGAGGCACGAAAGCGTGGGTAGCAAACAGGATTAGATACCCT
+
CGGGG@+@DEFFGGGFCFGD?FDGGGFFGCFCFEG+4CFFFGGGG7BCCGGCF8EFFGGC=FFGGGDDCGGGFEFGGGGFGGGGFEEGGD,ABF:><FFGG,DAC++BF9BFGF<FGFDDCCBDFCF>EEFF;>DEFAE*>FF,B@FGCCG*<FGGGC,CEE,<<8+<BEC/8<BCFGG;C593+27C@,*/+<<CCDGEC)/2*;,*/:?*<CF*@A:=9<F*@:77:E.82FC7C@5;E#9@6>87C<?><C==>=C<(;F12,7D<BC64:F2@E<,,EB47AEE@486+9,,>+CB8+:GFCCAFEAFEFEEFFEBGFCGFE8GEEGF<CAB<E@A<AFCBC:=@ECFCGGEFFFEFE,GFGGGGFEE@B@D<FFGGGFEGGD@GGGGGGGGGFGFC,<B@BF@9GGFCFCCBAB
@s901 245
TGGGGAATATTGCACAATGGGGGAAACCCTGATGCAGCGACGCCGCGTGAAGGAAGAAGTATCTCGGTATGTAAACTTCTATCAGCAGGGAAGATAATGACGGTACCTGACTAAGAAGCCCCGGCTAACTACGTGCCAGCAGCCGCGGTAATACGTAGGGGGCAAGCGTTATCCGGATTTACTGGGTGTAAAGGGAGCGTAGGCGGCGGAGAAAGTCAGAAGTGAAAGCCCGGGGCTCAACCCCGGGACGGCTTTTGAAACTGCCCTGCTTGATTTCAGGAGAGGTAAGCGGAATGCCTAGTGGAGCGGTGTAATGCGTAGATATTAGGAGGAACACCAGTGGCGAAGGCGGCTTACTGGACTGACAATGACGCTGAGGCTCGAAAGCGTGGGGAGCAAACAGGATTAGATACCCT
+
GGGGGGGGGGGGGGGGGGGFEEGGGGGGGGGGGGGGGFFFGGGGGGGEFGGGGGGGCGFGGGGFFGGCFGEFFFGFFGGGGAFGFGGGGGGGGGGFFCEFGGGGGGGGG<=EGGGGGGGGGCEEGGGGGFFGGGFFGGGGGCFFEDEGFGGGGGGFFFEFDGGECFGGG*:/CFGGD@FGFGGDFFGEF9;CFFDFG0F:9CE#:C?EG8E#C7;F<:CFACA6,:FFFGGEG9G>C9FF7@FBCGGFBCD8CFC78;C?<:<7:CB@CFC8:<<FDAFFFC>EFC:46GF=@8BFE9,,A,++BCEEFEB,GGDFCGF99CFFAFGGFFGGEE:,<F8GDEEGFCDGGGGGGGGEFFGFGFAGGGFGGGGGGGGGFGFCFFC8FBGDGGGGGCFFEFFDCEFFGAGGGFGCCCCC
@s901 246
TGAGGAATATTGGTCAATGGGTGAGAGCCTGAACCAGCCAAGTAGCGTGCAGGATGACGGCCCTATGGGTTGTCAACTGCTTTTATAAGGGAATAAAGTGAGCGACGTGTCGCTTTTTGCATGTACCTTATGAATAAGGACCGGCTAATTCCGTGCCAGCAGCCGCGGTAATACGGAAGGTCCGGGCGTTATCCGGCTTTCTTGGGTTTAAAGGGAGCGTAGGCCGGAGATTAAGCGTGTTGTGAACTGTAGGTGCTCAACATCTGCACTGCAGCGCGAACTGGTTTCCTTGAGTGCGCACAAAGTGGGCGGAAGTCGTGGTGTAGCGGTGAAATGCTTAGATATCACGAAGAACTCCGATTGCGAAGGCAGCTCACTGGAGCGCAACTGACGCTGAAGCCCGAAAGTGCGGGTATCGAACAGGATTAGATACCCT
+
CFGGGGGGFEFGGGGGGGGCEG7FGGGGFEFGGGGGG8FGFFAFGFGFEGFGGCGGGG:FFEGGGGGGGGDCF,<FGGGGG9E<F9AFEFA=EFFFFFGFFEGC:FGEEFC@@FFGGGGGCAFFFE5?E9,FFGGGD?FFGGGGEGEBFFG,,7DFE>BFFFGGGEEGCGG@FFGGG*1>D9FFFC7*=*=*?FE**)2?++<:CC:<*<2B7CEFD0C;/5;5:02:C@;=CG@4ED**@FF@90*8>#6@>:>@,<F@@:GGFFGFFDC9@B87E9BDD=GGDD>56,,B5FCEE?AB45EGGCF=>EE;8@+4+FDGGFFC=FB?4EFFFFFEDC<,?,E:8FCFFF<FEF:GDGFC:@@B,C9GGFFFFEFE,<EGGGGGE9GGGGEEDGFFF@7++FFFD7FGGGFEGGFFFFE;FGFFDFGGFCFCCC<C
@s901 247
TGGGGAATATTGGGCAACGGGGGAAACCCTGACCCAGCAACGCCGCGTGAAGGAAGAAGGCCTTCGGGTTGTAAACTTCTTTTACTAGGGACGAAAGAAATGACGGTACCTGGAGAAAAAGCAACGGCTAACTACGTGCCAGCAGCAGCGGTAATACGTAGGTTGCAAGCGTTGTCCGGATTTACTGGGTGTAAAGGGCGTGTAGGCGGAGATGCAAGTTGGGAGTGAGATCCATGGGCTCAACCCATGAACTGCGCTCAAAACTGTATCCCTTGAGTATCGGAGAGGCAAGCGGAATTCCTAGTGTAGCGGTGAAATGCGTAGATATTAGGAGGAACACCAGTGGCGAAGGCGGCTTGCTGGACGACAACTGACGCTGAGGCGCGAAAGCGTGGGGAGCAAACAGGATTAGATACCCT
+
EFCCGGGGGGGGG8FGGFGGGEGGDGGGEFGG<EGGGGFGFGD@FGGGGGGGGGGGG8EFGGCC,:BFEGDCFDGGGGF<FFGCFFGDFFF@ECBFC<FFDF?F7>=F+3,B>F<F=BF<3>DFGC@<3>@BDFD:<FFDFEF,48,3F7@*<:;3@CFF7CF<CFC:<*4A:1<BF7F*<FCC:F@FF<8:9E9:<19:;?16<CCCE8886:,9353&,.>#F=:@#ED@303@@DCFCGGFE@9F;FBDBCG$;6#;C.<7@C<F7+,63,=:C84+>A,,7;?=+B4EFEE944,,,F?DDECAF@E9CE<CCGF>-EFGGGCEDE<FAFF7FCFFFDCF:GFE:@GGGGGGGFCGGEF@:AGGGGGEFFGF=FEFCGEF@GDGEF@GGGGFEE,F@GFFCGGGGGGGGGCCCCC
@s901 248
TGGGGAATATTGCACAATGGGGGAAACCCTGATGCAGCGACGCCGCGTGAGTGAAGAAGTATTTCGGTATGTAAAGCTCTATCAGCAGGGAAGAAAATGACGGTACCTGACTAAGAAGCCCCAGCTAACTACGTGCCAGCAGCCGCGGTAATACGTAGGGGGCAAGCGTTATCCGGAGTTACTGGGTGTAAAGGGAGCGTAGACGGTAAAGCAAGTCTGAAGTGAAAGTCCGGGGCTCAACCCCGGGACTGCTTTGGAAACTGTGTAACTAGAGTGCTGGAGAGGTAAGCGGAATTCCTAGTGTAGCGGTGAAATGCGTAGATATTAGGAGGAACACCAGTGGCGAAGGCGGCTTACTGGACAGTAACTGACGTTGAGGCTCGAAAGCGTGGGGAGCAAACAGGATTAGATACCCT
+
GFGFGGEGGGF<FGGGGFGFGCCFGGGFGGGGGGGGGGGGGGGE:@F:FEGGGGGG?C8<EFDECFGFF<FGFGGCFGFGDCFGGGGGFGGGGFGGGGGFFFGGGGDGGGGFDFDGGGC,:@FGGGGGFFGGDFFGGG8CFGGGECEGFGGGGGGFG7<CEEDEFGGGFFG5C9CF,&<FGFAFFFCFECF@CC@CC5D;C:*E>C:EFFCG@8GFGD@3;<<@;DGEFFEFFEFF>GEFCG5:DGEDDDB+GEDFEEFDDDEE$DDFFFAA6FFG3FFF0F;C?6GCGGFGGGF@8FFFFFEE=@,EF@CGGFFF8C,@FFGFAFCEFBAFFFFFGFFFBCEFFCEGEBGDFGGG?GFGGGGGGGGGGGGGGFGGGGFGGGGGGEGGGFFGFFGGFEEAEGFGGFGEGGGCCCCC
@s901 22160
TGGGGAATATTGCACAATGGAGGAAACTCTGATGCAGCGACGCCGCGTGAAGGATGAAGTATTTCGGTATGTAAACTTCTATCAGCAGGGAAGAAAATGACGGTACCTGACTAAGAAGCCCCGGCTAACTACGTGCCAGCAGCCGCGGTAATACGTAGGGAGCAAGCGTTATCCGGAGTTACTGGGTGTAAAGGGCGTGTAGGCGGGACTGCAAGTCAGATGTGAAAACTATGGGCTTAACCCAGAGCCTGCATTTGAAACTGTAGTTCTTGAGTGGTGGAGAGGCAAATGGAATTCCTAGTGTAGCGGTGAAATGCGTAGATATTAGGAAGAACACCAGTGGCGAAGGCGATTTGCTGGACACTAACTGACGCTGAGGCGCGAAAGCGTGGGGAGCAAACAGGATTAGATACCCT
+
DEGFGEGGGGFGGGGGGGGGGGGGFFCGFGFFF9FGGGFGEGGGGGE@FGGGGGGGFGF?ECFFGEFCFG@CECFFGGEGG,EDA@GGGGGGGGGGFGGGGCCCGGEGGGGGG,?E9EFFFG>FFGGFFFFG>FFGGG:DGFFGGGEG7FF,@FG:FGCGGECG7CFCGC*:FFE*6)<CEG0DGFF<;<FFFG?GGCEB=EFFECE+?D:0FEFE3;7=GFFGGGFFGGE.GGGGE<FD<DF?#8@,97CFGGG<FGC3GFF=GGF<FE<GFGGGGGGGFFGCFCFFDGEE=CFE>=CEEGC8EECGGFFAFFGEFGDFFF9GFAGGEGGGCFFFCCF?7EGFGGGEGGGEGFFDGGGGGGGGGGFFBB@CGGGGGGFCGEGFC@GGGGGGGGFFCGGFFFFCCFFFGGGCCCCC
@s901 250
TGAGGAATATTGGTCAATGGGCGAGAGCCTGAACCAGCCAAGTAGCGTGCAGGAAGACGGCCCTATGGGTTGTAAACTGCTTTTATAAGGGAATAAAGTTAGTCTCGTGAGACTTTCTGCATGTACCTTATGAATAAGGACCGGCTAATTCCGTGCCAGCAGCCGCGGTAATACGGAAGGTCCGGGCGTTATCCGGATTTATTGGGTTTAAAGGGAGCGTAGGCCGGAGAGTAAGCGTGTTGTGAAATGTAGATGCTCAACATCTGAACTGCAGCGCGAACTGGTTTCCTTGAGTACGCAGAAAGTGGGCGGATTTCGTGGTGTAGCGGTGAAATGCTTAGATATCACGAAGAACTCCGATTGCGAAGGCAGCTCACTGGGGCGCAACTGACGCTGAAGCTCGAAAGCGCGGGTATCGAACAGGATTAGATACCCT
+
DGGFGGGFGGGGGGGGGGFF@EFGGGGGGGGFG@FGGGGGGFFFGGGFGGGGGCFGFGGGGDE7EEFEFGEEGGGGG,FFCFGGG9FFFFGFGGGGFGGGGGGGGGFFFGGGEFGGGGGGG9AFAFGGGGGEGGAFGGGGG+4FEGEGGGGGGGGDGGGGGG8DEGGGGGGGC9CEFGGEE,>FGCEEGCGFFGGG*7:?CDGGFGF1GCC2<FGFG64;18;6*28DC?#FGGFA>GEFGF@CFFGFFGFGFGCGFGGG>D<DGGD=:@FCF<>C+$8EFFBFB8FEGFAGDFA3EE<8,9EGGGGEE@,9,+B@EBFFFF:7=E>9GFF,,CEDGGFGDEGGGGGGFCFCCECGGGGFF@B,B<EFF8DGGGGFGGGGGGGGGGFGGF:GGEGGGGGGFGGGGGGGGGGGGGFGGGFFFGGGGGGGGGGCCCCC
@s901 251
TGAGGAATATTGGTCAATGGGCGAGAGCCTGAACCAGCCAAGTAGCGTGCAGGAAGACGGCCCTATGGGTTGTAAACTGCTTTTATAAGGGAATAAAGTTAGTCTCGTGAGACTTTTTGCATGTACCTTATGAATAAGGACCGGCTAATTCCGTGCCAGCAGCCGCGGTAATACGGAAGGTCCGGGCGTTATCCGGATTTATTGGGTTTAAAGGGAGCGTAGGCCGGAGATTAAGCGTGTTGTGAAATGTAGGTGCTTAACATATGCACTGCAGCGCGAACTGGTTTCCTTGAGTACGCACAAAGTGGGCGGAATTCGTGGTGTAGCGGTGAAATGCTTATATATCACGAAGAACTCCGATTGCGAAGGCAGCTCACTGGAGCGCAACTGACGCTGAAGCTCGAAAGTGCGGGTATCGAACAGGATTAGATACCCT
+
EEFFGFFFFFCFGGGGGGFGGGGGEEGGGFFGGGGGGGGGGGGGGGGGGGGGGGGGGGEGGGGFGGGGGGDC=DDFGGGGGFGCGFGGG@FFFGGGGGFGGGGFFGGGGCGFG<FGGGGGGGGGGFFFGGFGGG;=EEGFGBF7EEGGGGGGGGGGDGGGGGGGGGGGGEGGGGG7FEEG@FFEGEGGG>ECFGEGGGG9FG@GGC<3E2:5:FFF@@G@DEC5C;27???9E6C>FCCEGG@::CCFGGFGFEC@E#<@<F:#<CCC>?@77C9CGG<=FGFDDDB5,<CF9FA7CA,A>,9FDGFF6,;FDEC4E=A,,=@+8GGGGGFFFBEC9FF=,GGCEEDFFDFFFFCF@FGGGFCEFCGGCGGGGGGFCGGGDGDGFGEGGGFGGFFFEFGDGGGFF7FGGGGFGGF@EFFFCGGGGGGGF@FCB@<C
@s901 252
TGAGGAATATTGGTCAATGGACGAGAGTCTGAACCAGCCAAGTAGCGTGCAGGATGACGGCCCTATGGGTTGTAAACTGCTTTTATAAGGGAATAAAGTGAGAGTCGTGACTCTTTTTGCATGTACCTTATGAATAAGGACCGGCTAATTCCGTGCCAGCAGCCGCGGTAATACGGAAGGTCCGGGCGTTATCCGGATTTATTGGGTTTAAAGGGAGCGTAGGCCGGAGATGAAGCGTGTTGTGAAATGTAGACGCTCAACGTCTGCACTGCAGCGCGAACTGGTTTCCTTGAGTACGCACAAAGTGGGCGGAATTCGTGGTGTAGCGGTGAAATGCTTAGATATCACGAAGAACTCCGATTGCGAAGGCAGCTCACTGGAGCGCAACTGACGCTGAAGCTCGAAAGTGCGGGTATCGAACAGGATTAGATACCCT
+
EFGGGGGGGGGGGGGGGFGGFFGGGGGGGGGGGGGGGGGGGGGFEF@FFGGGGGGGGGGGCFFDEGCFGGGGFGGGGGGGGEGGGGGF9FGFGFGGGGGGGGGGFGGGGFGCFCFGGGGGGGGGGGGGGGEAFFGGFFGFEGGGGGGGGGFGGDFDGGGGGF8DFEGG+*@DFGFFGGGGGGD@F*;<CFECG9C::57,+=BFF?1*<?CC9FD?C;FFF9E8?C*:?2:28<C6E@52FCC3FC:ECC:FC+>5,:DEFFCEFFF<0CC?<FBGCG<DDEFD3=,B,<F?5@4+>?DGG?FGC>GDGGGD7FEGDGFF,:@8)GBC,,?E9EFCDGGGGGGGG@FGFF?<C=+C:@FGGGCFFF<FFCFD<FE<FFCCGFDFCFFFF@B@C<DE8EGGGGGGFGEEF@FCFF@GGGFEGFCFC,@9GFC<CCBB
@s901 253
TGAGGAATATTGGTCAATGGGCGAGAGCCTGAACCAGCCAAGTAGCGTGCAGGATGACGGCCCTATGGGTTGTAAACTGCTTTTATAAGGGAATAAAGTGAGAGTCGTGACTCTTTTTGCATGTACCTTATGAATAAGGACCGGCTAATTCCGTGCCAGCAGCCGCGGTAATACGGAAGGTCCGGGCGTTATCCGGATTTATTGGGTTTAAAGGGGGCGTAGGCCGGAGATTAAGCGTGTTGTGAGATGTAGATGCTCAACATCTGAACTGCAGCGCGAACTGGTTTCCTTGTGTACGCATAAAGTGGGCGGATTTCGTGGTGTAGCGGTGAAATGCTTAGATATCACGAAGAACTCCGATTGCGAAGGCAGCTCACTGGGGCGCAACTGACGCTGAAGCTCGAAAGCGCGGGTATCGAACAGGATTAGATACCCT
+
CFGGGGGGFFFGGGGGGGGFFGGGGGGGGGGGFGGGGGGGGGCFGGGGGGGGGCDFGGGEEEGFGFGGGGGEGGFGGGGGDCAGGGGGFEFECFGGGFGGGGGDFGGGGGFGFGGGGGGGGGGGGGGGGGC,FAEFGFFFGGGGGGGGGFGGGGGGGGGGGGGGCCEEGGGGGGGGFGCG7:FF@E5<CFECFFEEE:D?D=GFF<&=B5C@><9=EBG>9:<GGGD;EC<:CCDB<<GFCCGCG#GGGFFF@9FGE:F=@09E37,<:7<6?GGGCFCE5F@GGF<B,3A9)@E=C9FE,CFB8DGFF6FC9++>EF@=FF>@)@4E@,F<A<FFEFGCFAGCFGFFGFGFEFCC7GGGGFCFF9FGGGGGFDFFF@C7CGEGGGFEEFBDGGGGGEFEFGGGGGGGGFGFC8GFGGGGGGGGGGGFGFGCCCCC
@s901 254
AGAGGAATATTGGTCAATGGGCGAGGGCCTGAACCAGCCAAGTAGCGTGCAGGATGACGGCCCTATGGGTTGTAAACTGCTTTTATACGGGGATAAAGTGAGCCACGTGTGGCTTATTGCAGGTACCACATGAATAAGGACCGGCTAATTCCGTGCCAGCAGCCGCGGTAATACGGAAGGTCAAGGCGTTATCCGGATTTATTGGGTTTAAAGGGAGCGTAGGCAGCCCCTTACGCGTGTTGTGAAAAGCCGCGGCTCAACCGTGGCACTGCAGCGCGAACTGGGGGGGTTGTGTGCACGGAACGCAGGCGGAGTTCGTGGGGTAGCGGTGAAATGCTTAGATATCACGAAGAACTCCGATTGCGAAGGCAGCGTGCGGGAGTGCGACTGACGCTGAAGCTCGAAGGTGCGGGTATCGAACAGGATTAGATACCCT
+
,CEFF<F<FFEFFGFEFC@A@FGGGG7FG>FFGGGFEGGGDEFFEGEFGGGGGFC8EFFGGGEGGCFDGGFG,<CFGGGGFE9<FFG9=FG+8+EFGAFFFFGGGFGFGGECC8EFGG9,,:8>AFADEFEGG?;>FGGFGGGDGGGGGGGCDF<@FGF*@BFC*>**>7>2D>CEG<<*6233?FGDC@@F+<<FC35F+:FGG>*C*CCCG7C<86>>B7EGD<E:EE/00,*(//::*8*/<@@**91**>*.*/3+@FCGFC55CC<;*>4*6,*30*GGGFB8++@6*3+F=>>3+:>C<6FFGGF>@EDGGGEFA4E@=FBCFGF<?99FFFGFA8C,8FC<CFE?<87:B@FFCFC7CFFGGGGDE>GGFGGECEFEGDGGGEFEGFE<<CGGGFGGFGFEGCGGGEGFCEF@GFGGGGFGGGGCCCCC
@s901 26196
TGAGGAATATTGGTCAATGGGCGAGAGCCTGAACCAGCCAAGTAGCGTGCAGGATGACGGCCCTATGGGTTGTAAACTGCTTTTATAAGGGAATAAAGTGAGAGTCGTGACTCTTTTTGCATGTACCTTATGAATAAGGACCGGCTAATTCCGTGCCAGCAGCCGCGGTAATACGGAAGGTCCGGGCGTTATCCGGATTTATTGGGTTTAAAGGGAGCGTAGGCCGGAGTTTAAGCGTGTTGTGAAATGTAGACGCTCAACGTATGCACTGCAGCGCGAACTGGTTTCCTTGAGTTCGCACGAAGTGGGCGGAATGCGTGGTGTAGCGGTGAAATGCTTAGATATCACGAAGAACTCCGATTGCGAAGGCAGCTCACTGGAGCGCAACTGACGCTGAGGCTCGAAAGTGCGGGTATCGAACAGGATTAGATACCCT
+
EGGFGGFGGGGGGGGGGGGGGGGGGGGGGGGGGGGGGGGGGGGGGGGGG,FGGGGGGGCEGGGGGGGFGGGECFFGGGGGGGGGGGGG9EFGGGGGGGGFCFC8B<GFE,4AFF9FGGGGGGFGGGGGGGGGGGGGGGGGFF7FFGGC9FFGGGGGGGFGGGGGGGGGGGGFGGGGGGGEGGGGGGGEGCGGGGEGDCFGFGGGGGFGGGGGGG@GG>GDEF;0.>57E#GFGF<@8.>9DCFGGGG#0,B?<9CFGFEEF8;$CF,@#,F:><0F@@1ABFFCB:,,CEFCDF@+48+4+FA,C8+GGFC;@@@+CGFFGGGEADFDFEGGGGFEECC=?99GGGFF9FEGGFGGCGGGGGGGFEEFFFDF,6@CFE447++CGGGGFCBFCFGFB+FFF@GGGGGGF7GEEGGGFCFFFGGGGGGGGFD<CCBC
@s901 256
TGAGGAATATTGGTCAATGGGCGAGAGCCTGAACCAGCCAAGTAGCGTGCAGGATGACGGCCCTATGGGTTGTAAACTGCTTTTATAAGGGAATAAAGTGAGAGTCGTGACTCTTTTTGCATGTACCTTATGAATAAGGACCGGCTAATTCCGTGCCAGCAGCCGCGGTAATACGGAAGGTCCGGGCGTTATCCGGATTTATTGGGTTTGAAGGGAGCGTATGCCGGAGATTAAGCGTGTTGTGACATGTAGACGCTCAACGTCTGCACTGCAGCGCGAACTGGTTTCCTTGAGTACGCACAAAGTGGGCGGAATTCGTGGTGTAGCGGTGAAATGCTTAGATATCACGAAGAACTCCGATTGCGAAGGCAGCGCACTGGAGCGCAACTGACGCTGAAGCTCGAAAGTGCGGGTATCGAACAGGATTAGATACCCT
+
CFGEEFFGGGDFGGGGGGDEFFGGGGCGGFDFFGGGGGGFGGFGFGBF7FGGGG8DF<CCFEFDFGGFFFGCCD,CFAFDEFFGGGGGGGEEGFCEEGGFGGF85CFEDGGBCEFGGGD@CFFGGGGFFGGF,E9CEFF9,BFGGGCADGGGGGCCFFG@FFC=<8@EFFCGC9BFE@::FD:CFGDGEFG,@F*CG6.?7@<:C@<<<&E@399@?3:6(<;87DD4C9?<::C<5>E9F?CB>#3$;2GGGGFG8D<>>:F;@3,@,>+GDDEFC=*BDGGFF>,<=<?A)FEFCA8CFE:AB+FFBD,E8@C>GFFBA,>4)F8=C,FFE<EC,C@,GFE,<GGGE9EAGFFCF<FCCEEFFC,6:@@@@,E<FDCGFCF@,,6@EF@F@GFGFFGGGEFE<:F:@GGFGGFGGGFBGFGGFF<CEFCCCA9C
@s901 257
TAGGGAATCTTCGGCAATGGGGGCAACCCTGACCGAGCAACGCCGCGTGAGTGAAGGAGGTTTTCGGATCGTAAAGCTCTGTTGTAAGAGAAGAACGTGTGTGAGAGTGGAAAGTTCACACAGTGACGGTAACTTACCAGAAAGGGACGGCTAACTACGTGCCAGCAGCCGCGGTAATACGTAGGTACCGAGCGTTGTCCGGATTTATTGGGCGTAAAGCGAGCGCAGGCGGTTTAATAAGTCTGAAGTTAAAGGCAGTGGCTTAACCATTGTTCGCTTTGGAAACTGTTAGACTTGAGTGCAGAAGGGGAGAGTGGAAGTCCAGGTGTAGCGGTGAAATGCGTAGATATATGGAGGAACACCGGTGGCGAAAGCGGCTCTCTGGTCTGTAACTGACGCTGAGGCTCGAAAGCGTGGGGAGCAAACAGGATTAGATACCCT
+
FFDGGGGGGGGGGGGGFFG<EFGGGFGGGGGGFGEGGEFGGDGFBGC+>FF,?CFD@=EC74-=FC7CCBCDFDEADFG<FFGGGGEFGFDFGBEFGGGGGGGGGFGDFCDFG8DAF<?AA:88<FGEDGGGGFGG<FGGFGF,8+@@>::*@F?EC7BDCFF9>E6,<,1:*=CCFGFFDFG@FG+?FF*:CF<CD5CG*12*1<2,<,0;*:/5C(,7@?ECA7C;:ECDEDE?:8;<:/7CC@FA:E9FCG7.@F,3FA>CCC034@CC6>>@=8,GFB=97BFFDF<<@64=AEFC?,GGFG@FFA=B-AB,E9,,,@A=,=C+807+BD;F<FC@+,GF8GGEFDGDAFAFDE=@F7:EDGGF@E<@7GFCFFEFF?FGGGGFE6DGFEGEGFFFC<C@,DGFDGGGGGGGGFF<E<FFFCEFGFF9GGFGC<C9C
@s901 23909
TGAGGAATATTGGTCAATGGGCGAGAGCCTGAACCAGCCAAGTAGCGTGAAGGATGACTGCCCTATGGGTTGTAAACTTCTTTTATAAAGGAATAAAGTCGGGTATGGATACCCGTTTGCATGTACTTTATGAATAAGGATCGGCTAACTCCGTGCCAGCAGCCGCGGTAATACGGAGGATCCGCGCGTTATACGGATTTATTGGGTTTAAAGGGAGCGTAGATGGATGTTTAAGTCAGTTGTGAAAGTTTGCGGCTCAACCGTAAAATTGCAGTTGATACTGGATATCTTGAGGGCAGTTGAGGCAGGCGGAATTCGTGGTGTAGCGGTGAAATGCTTAGATATCACGAAGAACTCCGATTGCGAAGGCAGCCTGCTAAGCTGCAACTGACATTGAGGCTCGAAAGTGTGGGTATCAAACAGGATTAGATACCCT
+
EGGGGCFFGGGGGGGGGAFCFGGGGEGGGGGGGGGGGGGGGGCDCFFGGGGFGGGGGGFGGGGGGGAFGGEGECBFGDGGFFGGGFEGGGGGFFFGGGGGGGGGEGGFFGGGGGGGFGGGGGGGGGGGGCFGGF=;EFFFFGGGDCCF,,8AEGGGGGGGFGFGEEGGGGGGFGGCCFEFGGGG*>;CFFGD-FGG4CFGCCFCFGGG>FFG?F>FGE<FEFCC8C2=F<GGFCGB<>EGGGG9D@FFFC4F=EFFGGGFFGGGFD;FFG4A9FEFF;;@9AGFFCE:,EA<DA8GGGGFC@DGGGGGGGDFCGGGCC,FFEC@)CF9EEFF5,FFE9C,ED<AD7GGFGFFDF@:FEGGGDGGFEEF:CCECDEE,GFAGFFGFFEFEEEFFDGGECC,GGGFGGGGGGGGFFCGGFGFDGFGGGEEF8GCCCCC
@s901 23634
TGAGGAATATTGGTCAATGGGCGAGAGCCTGAACCAGCCAAGTAGCGTGCAGGATGACGGCCCTATGGGTTGTAAACTGCTTTTATAAGGGGATAAAGTGAGTCTCGTGAGACTTTTTGCATGTACCTTATGAATAAGGACCGGCTAATTCCGTGCCAGCAGCCGCGGTAATACGGAAGGCCCGGGCGTTATCCGGATTTATTGGGTTTAAAGGGAGCGTAGGCCGGAGATTAAGCGTGTTGTGAAATGTAGACGCTCAACGTCTGCACTGCAGCGCGAACTGGTTTCCTTGAGTACGCACAAAGTGGGCGGAATTCGTGGTGTAGCGGTGAAATGCTTAGATATCACGAAGAACTCCGATTGCGAAGGCAGCTCACTGGAGCGCAACTGACGCTGAAGCTCGAAAGTGCGGGTATCGAACAGGATTAGATACCCT
+
DGGGGGGGGGGGGGGGGGGFFGGGGGGGGCFFGGGGGGGGGGGGGGGGGGGGGGGGGGGGGGGFGGGGCGGEFGGGGGGGGGGGGGGGGGGGGCGGGGGFGGGGGGGGGGGGGGGGGGGGGGGGGGGGGGGGGGDGGGGGFGGGGFGGGGGGGGGGGGGGGDFCFGGDGGGGDGGGGGGGGGGG@@GGGGGFGGEFCC@:@F>GFG:FGGGFFFCFCBGEBFGGFEGFGGGGFFGFFBGDFGFGGFGGFBEE@GFDFDFCGEFGGGGGGGGC=GGGEGDEGGGGDF>EGGGGFF>GGGGEFE9FGGGFFCFGF8GGGGEFEGEDEE@9AGFA<9GGGGGGGGGGGGGGGGGGFFCBCDFGGGGFFGFGFFFGFCGGGGGGGGGGGGGGGGGGGGGGGGGGGEGGFFGGGGGGGGGGGGGGGGGGGGFGGGGCCCCC
@s901 24363
TGAGGAATATTGGTCAATGGGCGAGAGCCTGAACCAGACAAGTAGCGTGCAGGATGAAGGCTCTATGGGTTGTAAACTGCTTTTATAAGGGAATAAAGTGAGAGTCGTGACTCTTTTTGCATGTACCTTATGAATAAGGACCGGCTAATTCCGTGACAGCGGCCGCGGTAATACGGAAGGTTCGGGCGTTGTCCGGATTTATTGGGTTTAAAGGGAGCGTAGGCCGGAGATTAAGCGTGTTGTGTAATTTAGACGCTCAACGTCTGCACTGCAGCGCGAACTGGTTTCCTTGAGTACGCACAAAGTGGTCGGAATTCGTGGTGTAGCGGTGAAATGCTTAGATATCACGAAGAACTCCGATTGCGAAGGCAGCTCACTGGAGCGCAACTGACGCTGAAGCTCGAAAGTGCGGGTATCGAACAGGATTAGATACCCT
+
<FEDGAEAE9FFFFFFEFEF,C@8@@+6,6EEFF86@,A<ACEFGFGCFGFGGDGFCCEG<,C@F<CF8FFCGF<CFCF,,,C,CFFFGGGCE8<CC<FDEFFGEEFDC?<,A?A<,FCGF9FGFE?FEE,C9C;A9E@?FDC:7+BFF,,5B,=++5CA++3@B6CCFFF9;,3:*<>CG,?<CFEEG**42CFC7*121+7,?F*8*><9CFD.:./7((*7F<E>D:?=3@E)<=<88;+6#</9(:1+C,;CG$ECCE1+(FFFC>@@<F7E,:CCD8DE@CF=>F;C*EEF@C>@9,CCGEC@4,B,A,=+:BDEFEEB5CC,<?9@,EEFFF9EE9CFEGGGFEEDFFCGE@DDGEEBFF9GEEFFEFFECC:B+GCA@CC:C,FCGGDFFEFB<F<F<@FFDCEC6GGGFCFEEDGGGGGGGGGCCCCC
@s901 261
TGAGGAATATTGGTCAATGGGCGAGAGCCTGAACCAGCCAAGTAGCGTGCAGGATGACGGCCCTATGGGTTGTAAACTGCTTTTATAAGGGAATAAAGTGAGAGTCGTGACTCTTTTTGCATGTACCTTATGAATAAGGACCGGCTAATTCCGTGCCAGCAGCCGCGGTAATACGGAAGGTCCGGGCGTTATCCGGATTTATTGGGTTTAAAGGGAGCGTAGGCCGGAGATTAAGCGTGTTGTGAAATGTAGACGCTCAACGTCTGCACTGCAGCGCGAACTGGTTTCCGTGAGTACGCACAAAGTGGGCGGAATTCGTGGTGTAGCGGTGAAATGCTTAGATATCACGAAGAACTCCGATTGCGAAGGCAGCTCACTGGAGCGCAACTGACGCTGAAGCTCGAAAGTGCGGGTATCGAACAGGATTAGATACCCT
+
FEGFGGGGGGGAFGGGGGGEEGGGGGFGGGGGGGGGGGFGGGFFEGGGGGGGGEGGGGGGGGGGGGEFFGFGFFGGGFGGC<EGGGGGGGFFGGGDEGFGGFGGFGGGGGFFGG9FFGGGGGGGGGGFFGCCFEFGGGEEGGFCCE8=FGFGGGFCDF8BFFFFFECBFCE,,7FE7F7B:DFFCEE@*<CBC?:F/35FFGGD@:*<*,<2,8=FG;8;;8GECDC+62A#<<F;DGFG<@7CF1@F=F375'695FD@EGGCFGFF?&F?7@+>8@=:)ABC=3+B,,9E08+B4,,FD:,E?EFCB,>4+,88++D9,,@@)CCE;CFE?9<@ACAC9,GF?DC@FFFE=EGF:DGGEGEFGGGGFGGFGGFFE<7FCGGFFFFGGCCGGGGFDGFEFGGGGGGGGGGGGGGGEFF@DGGGGFGGGGF@CCCC
@s901 262
TGAGGAATATTGGTCAATGGGCGAGAGCCTGAACCAGCCAAGTAGCGTGCAGGATGACGGCCCTATGGGTTGTAAACTGCTTTTATAAGGGAATAAAGTGAGTCTCGTGAGACTTTTTGCATGTACCTTATGAATAAGGACCGGCTCATTCCGTGCCAGCAGCCGCGGTAATACGGAAGGTCCGGGCGGTATCCGGATTTGTTGGGTTTAAAGGGAGCGTATGCGGGAGATTAAGAGTGTTGTGAGATGTAGACGCTCAACGTCTGCACTGCAGCGCGAACTGATTTCCTTGAGTACGCACAAAGTGGGCGGAATTCGTTGTGTAGCGGTGAAATGCTTAGATATCACGAAGAACTCCGATTGCGAAGGCAGCTCACTGGAGCGCAACTGACGCTGAAGCTCGAAAGTGCGGGTATCGAACAGGATTAGATACCCT
+
@CFGGGGGGGGFGGGGGCFDFFGGG@GGF?FCFFFFGDGF@<FFFGEFGGEFFEDEGGGGEGGEFCEFGCF@FEDFCFFFFGCGGGGGGGGBECF<FCGGEF<<FFGGFGGGGGEGGGGGF99FEGA<B=EEFFFAB<BEFFCGD++,,CDFCF==FF<FCFF@FGGGG:*,,7:>CGCGGFF@@**1*4:C9?:B***81+?:CFBF->;EEE>F?9?6/#42#C=1,67<#<5#:DEGCFCF<#D9F><>@C@8@5+F@FGFEF7CGCEDGFCFB37DBFFAGF,58DC90C>FDFA,E<E?FB@8+,E=@,C+C?9,FF@@5>,CGFGEAFGF;AGFGGGGGGFFFFFFDGFCEGFFGFCEGFFGFF9FAC,6@GGGGGGDFFCC@FGGGFGGF@EFFCEEFCF@F7ECDGGFEECECEEGGGDGGFFCCCCC
@s901 25130
TGAGGAATATTGGTCAATGGGCGAGAGCCTGAACCAGCCAAGTAGCGTGCAGGATGACGGCCCTATGGGTTGTAAACTGCTTTTATAAGGGAATAAAGTGGGAGTCGTGACTCCTTTTGCATGTACCTTATGAATAAGGACCGGCTAATTCCGTGCCAGCCGCCGCGGTAATACGGAAGGTCCGGGCGTTATCCGGATTTATTGGGTTTAAAGGGAGCGTAGGCCGGAGATTAAGCGTGTGGTGAAATGTTGATGCTCAACATCTGCACTGCAGCGCGAACTGGTTTCCTTGAGTACGCACAAAGTGGGCGGAATTCGTGGTGTAGCGGTGAAATGCTTAGAGATCACGAAGAACTCCGATTGCGAAGGCAGCTCACTGGAGCGCAACTGACGCTGAAGCTCGAAAGTGCGGGTATCGAACAGGATTAGATACCCT
+
CFGFGGGGGGGGGGGGGGGGGGGEEGGGGGGGGGGGFGGDGGGGFGGGGGGGCFGGGGGGEFGGGFFGGGGCGGGGGGGG9BFFDFFFGGGG<AFFGGGF,BFFGGCFEF+CFGGGGGGF<FFGFFGGDGCGGGGGGGGGFFGEGGDGGFGGFGGGGGCF++8CC@CGGGGGGGGEGDG*3CEEGEE<A:,CGGG?G8#FC;=CFC<5C:7C9,;;<7FF2=:CGD=+CED.>1+4ECC@#@9E?=C?,>,<B9CGGGFD@<E4F>9FFCC2#C3C>29=8B@@BFA==DAC*B@:89F<GC=8GGGFDF;EB8C=ED7AC?@GFGFFFGGGGFFDE<C3:,F8CGGGGGGFCB:F@,EGGEEDFGGDFFGF9GGFAFDFEFCFEGFGGF;CGEGFFGGGGGGFEDGFF7F@EGFGDGGGGGGGGFFGGGGCCC@C
@s901 264
TGAGGAATATTGGTCAATGGACGAGAGTCTGAACCAGCCAAGTAGCGTGCAGGATGACGGCCCTATGGGTTGTAAACTGCTTTTATAAGGGAATAAAGTGAGTCTCGTGAGGCTTTTTGCATGTACCTTATGAATAAGGACCGGCTAATTCCGTGCCAGCAGCCGCGGTAATACGGAAGGTCCGGGCGTTATCCGGATTTATTGGGTTTAAAGGGAGCGTAGGCCGGAGATTAAGCGGGTTGTGAAATGTAGATGCTCAACACCTGCACTGCAGCGCGAACTGGTTTCCTTGAGTACGCACAAAGTGGGCGGAATTCGTGGTGTAGCGGTGAAATGCGGAGATATCACGAAGAACTCCGATTGCGAAGGCAGTTCACTGGAGCGCAACTGACGCTGAAGCTCGAAAGTGCGGGTATCGAACAGGATTAGATACCCT
+
FGGGGGGGGGGFFGGFGGGFGGGGGGGGGFGGGGGGGGGGEGFGGGGGGGGGGGGGGFGGGGGGGGFGFGGGGGGGGGGGGFGGGGGGFGG<AFFEEEFGGGGGGGDEGGGGGGGGGGGGGGGGFGGGGFGAFFFDGGGCEFECGCE8DD?BFGGGGGGGDGD<=CE>FFGFCFFFGDEDGGGGGGGGGGG@CFFGCCCFG>:,<FFGG?<92<%AF;FF0GE?CCEBG;EC1<F@>#<:;@FG=D@FFDGGFCCFGFGGGGGFFGFAGD8+>B6C@FE8DGFF=FB<=8GGDFECGGFE=A:<78FF>,E=@,7CGFCGGECGAGGGFGF<DEFB@-,GGGGFCEFGFGGGAB+CFFGEGGEFGFCGGFDGGEGFFGEEDGGGEFC7EEEGGE<E8CF<@GGGGGGGGGGGGGFAGGE@DGGGFAGGGGGCCCCC
@s901 27598
TGAGGAATATTGGTCAATGGGCGAGAGCCTGAACCAGCCAAGTAGCGTGCAGGATGACGGCCCTATGGGTTGTAAACTGCTTTTATAAGGGAATAAAGTGAGTCTCGTGAGACTTTTTGCATGTACCTTATGAATAAGGACCGGCTAATTCCGTGCCAGCAGCCGCGGTAATACGGAAGGTCCGGGCGTTATCCGGATTTATTGGGTTTAAAGGGAGCGTAGGCCGGAGATTAAGCGTGTTGTGAAATGTAGACGCTCAACGTCTGCACTGCAGCGCGAACTGGTTTCCTTGAGTACGCACAAAGTGGGCGGAATTCGTGGTGTAGCGGTGAAATGCTTAGATATCACGAAGAACTCCGATTGCGAAGGCAGCTCACTGGAGCGCAACTGACGCTGAAGCTCGAAAGTGCGGGTATCGAACAGGATTAGATACCCT
+
GGFEGFGGGGGGGGGGGGEFGGGGGGGGGGGGGGGGGGGFGGEFGGGGGGGGGGGGGGGGGGGGGGGGGGGGGGAFFGGGGGGGGGGGGGGGGGGFFGGGGGGGGGGGGGGGGGGGGGGGGGGGGGGGGGGGGFFFFGGGGGGGGGEGGGGGFGGGGGGGGGGGF=GGGGGGFGGGGGGG>CFE7CEEGGEGGGG?EGGGGGGGFFFFGGEFFCF5;35;:=9FFCFDFGGGG3A:EDGEFGFGGFFGGGGGCGGGGGDFGGF7GECGFGFEGDGGEFFGGGGGGFA8DBGGFCC=B,EFB9F@FCGGGGF@DFGEEFDFEEEEECC9FEFAB9EEFFFF<EDGGGFGGFFFFFCDGGFGFFDGGGFGGDFGGGGGGGEGEDFFCFCGGGFGGFGEF:EF8FEC87FEGGGGGGGGGGGFGFGFECGGFDFCCCCC
@s901 266
TGGGGAATATTGCACAATGGGGGAAACCCTGATGCAGCGACGCCGCGTGAAGGAAGAAGTATCTCGGTATGTAAACTTCTATCAGCAGGGAAGATAATGACGGTACCTGACTGAGAAGCCCCGGCTAACTACGTGCCAGCAGCCGCGGTAATACGTAGGGTGCGAGCGTTAATCGGAATTACTGGGCGTAAAGCGTGCGCAGGCGGTTGTGTAAGACAGATGTGAAATGCCCGGGCTTAACCTGGGAATTGCATTTGTGACTGCACGGCTAGAGTGTGTCAGAGGGGGGTAGAATTCCACGTGTAGCAGTGAAATGCGTAGATATGTGGAGGAATACCGATGGCGAAGGCAGCCCCCTGGGATAACACTGACGCTCATGCACGAAAGCGTGGGGAGCAAACAGGATTAGATACCCT
+
EGGGGGGGGGGGGGGGGGEFGGGGGGGGGGGGGFG@EFGFGGGGGGG@CFGGGGGG8E8EF9CF,FFCEGFGGGGGFFFGGFFFFFGFGDEGGGGGGGGGGGGGGGGGGGGGGGGGA>FGGGGGFFGGGAGGGGEGGGGGGGGGGGG><EFGGFF,3>CFFEC0*::3*C>=CCFG=G:FGB7:CCGDC:CC@9F@969;G=8:?EFGGDCDCF73<8F<'6C@F79*<@C=F;E;E<::(FF@F>4,C5E7FFCFE981=<=+@FFFEC7=)FDE,AFEDFEGECFGGFFF>99C>CGGFE<FDEGFFGFAGGGED?59F=9GGGGGFAGGGEFF:7GGFCCF9GGGEEEFE@EFCGFFGGGGFGFEFC@EGGFGGGFGGGGFFCEGGGGGFFFC@EEEFGGGFFGFGCGCCCCC
@s901 267
TGAGGAATATTGGTCAATGGGCGAGAGCCTGAACCAGCCAAGTAGCGTGCAGGATGACGGCCCTATGGGTTGTAAACTGCTTTTATAAGGGAATAAAGTGAGAGTCGTGACTCTTTTTGCATGTACCTTATGAATAAGGACCGGCTAATTCCGTGCCAGCAGCCGCGGTAATACGGAAGGTCCGGGCGTTATACGGATTTATTGGGTTTAAAGGGAGCGTAGGCCGTCTGTTAAGCGTGTTGTGAAATGTCGGGGCTCAACCTGGGCATTGCAGCGCGAACTGGCAGACTTGAGTGTACAGGAAGTAGGCGGAATGCGTCGTGTAGCGGTGAAATGCTTAGATATGACGAAGAACTCCGATTGCGAAGGCAGCCTGCTGTAGTGCAACTGACGCTGAAGCTCGAAAGCGTGGGTATCGAACAGGATTAGATACCCT
+
DGGGCEGGGGGGGFGGGGFGGGGGGGGGGFGGGGGGGGGEGCEGFGGGGGGGCFC<ADFFFEGGGGGGGGGGGGGGGGGGGFGGFGGGACEC8FGCEFGGGCGGFGC@7CGFGGGGGGGGGGGGEFEFGGFGGGGGGDDFGFG:CEEGGGGGGGCGCDGF7BFF@EGCEGGGGC*CF>:>F?FGGGDGGGGG+CEDGDGF6E/CCF7:C.+:3?6:G>CF??=ECDG3CGF78,>6F:BCFCFD51C:C**FC5?>8/5<GFCGF@=9FFF6CDEBCD;0FFDB<DEF2AEFD9E9FECGDA=,8CEGED@=B+@+CEF:FCFEBGCAC,B99?,GD<ECFC9FFGDFB,<GDFDGECGGEFB@FFGFFC<C8CGFCGGGGGGGDFF@7F@GGGDF@EGFDGGFCGGGCGGGGGGGEFAFCGGGGGGGGGGCCCCC
@s901 25209
TGAGGAATATTGGTCAATGGGCGGGAGCCTGAACCAGCCAAGTAGCGTGCAGGATGACGGCCCTATGGGTTGTAAACTGCTTTTATAAGGGAATAAAGTGGGTCTCGTGAGACTTTTTGCATGTACCTTATGAATAAGGACCGGCTAATTCCGTGCCAGCAGCCGCGGTAATACGGAAGGTCCGGGCGTTATCCGGATTTATTGGGTTTAAAGGGAGCGTAGGCCGGAGATTAAGCGTGTTGTGAAATGTAGACGCTCAACGTCTGCACTGCAGCGCGAACTGGTTTCCTTGAGTACGCACAAAGTGGGCGGAATTCGTGGTGTAGCGGTGAAATGCTTAGATATCACGAAGAACTCCGATTGCGAAGGCAGCTCACTGGAGCGCAACTGACGCTGAAGCTCGAAAGTGCGGGTATCGAACAGGATTAGATACCCT
+
EFGGDFGGGGGGGGAEGGGDGG7C@EGGGGGGGGGGGGEFGGGGGGGEGGGCFEGGGGGGGGGCGGGGGGCFGFEEFGFFGAEFFFGGFFGEGGFECCFF,BCGFGFGCDEGGGGGGGGGFFGGGGGGGGGGFGGGGGFGFGFEGGGGGGGGGGCGGCDGFGGGGEGGGGGFFGGGG>11>CF3E752/<CCF.F9=9F@=CCFF<>:E8:FCFGFGFGF?DECFG7DDEFC<FFAGFF:CGFFC>C2,@GF@CD?FEFBCEFEGFGFEBF6-CC?FAC>DFGFDFF<@,AGFGGGGECFDEF8GGGFEE;ADDE7GGGF=CB+@CFCFFFC9,GGGGGGGGGGGGGGFGGFE8+DGGGGGGGGGFFGGGGGGGGGGGGGGGFCDFEGGGGGGGGGCFGGGGFGFFGGGFFFGFFFCGGFFGFEDFGGGCGC@BCC
@s901 269
TGAGGAATATTGGTCAATGGGCGAGAGCCTGAACCAGCCAAGTAGCGTGCAGGAAGACGGCCCTATGGGTTGTAAACTGCTTTTATAAGGGAATAAAGTTAGTCTCGTGAGACTTTTTGCATGTACCTTATGAATAAGGACCGGCTAATTCCGTGCCAGCAGCCGAGGTAATACGGAAGGTCCGGGCGTTATCCGGATTTATTGGGTTTAAAGGGAGCGTAGGCCGGAGATTAAGCCTGTTGTGAAATGTAGAAGCTCAACGTCTGCACTGCAGCGCGAACTGGTGTCCTTGAGTACGCACAAAGTGGGCGGAATTCGTGGTGTAGCGGTGAAATGCTTAGATATCACGAAGAACTCCGATTGCGAAGGCAGCTCACTGGAGCGCAACTGACGCTGAAGCTCGAAAGTGCGGGTATCGAACAGGATTAGATACCCT
+
AFGGGFGGGGGGGGGGGGGA<FFEDGGG@FFGGGGGGGGGGGGGGGGGCGGGFCGGGGEGGGGGGGFGGGCE:FFGGGGGFGGGGGGG9FAFFFFFFGGGGFGFGGF@EFGGGFGGGGGGGGGGGGGFGGGFFGCFGGGFG7CGC8@FFD9F,D++BF@7DCFD@+5>BFGGGGGGDD*::,71<F5<FE1,6?=@*8*2+;FCA<*8<FFGGGGF:2<5((2>FG=3/EC7<8>3#=::GGD0G;,9F(4:3#;E<+<3@F@,FGGDDC@DAF<G@:88);FFB,B,,@FADE=FEFA5,59DFCCF8>,9FDEB7DC<E9++5===;;B?FFFGFFFDFE9FD7FDE9AEF:=F7F@7GGGFGGFFEFGGGGGFFCCGGGGGGFFEGEFGGGGFDFGFD:GGGGF7FFFEGGGFCFF@FGGGFE9GGGGCCCCC
@s901 22946
TGAGGAATATTGGTCAATGGGCGAGAGCCTGAACCAGCCAAGTAGCGTGCAGGATGACGGCCCTATGGGTTGTAAACTGCTTTTATAGGGGAATAAAGTGAGAGTCGTGACTCTTTTTGCATGTACCCTATGAATAAGGACCGGCTAATTCCGTGCCAGCAGCCGCGGTAATACGGAAGGTCCGGGCGTTATCCGGATTTATTGGATTTAAAGGGAGCGTAGGCCGGAGATTAAGCGTGTTGTGAAATGTAGATGCTCAACATCTGAACTGCAGCGCGAACGGGTTTCCTTGATTACGCATAAAGTGGGCTGAATTCGTGGTGTTGCGGTGAAATGCTTAGATATCACGAAGAACTCCGATTGCGAAGGCAGCTCACGGGAGCGCAACTGACGCTGAAGCTCGAAAGTGCGGGTATCGAACAGGATTAGATACCCT
+
FGGGGGGFGGFGGGGGGGCFEFDEEGGGGGGGGGGGGGFFGGGGGGEFGEGEFGGGGFFG>FGGFGGGGGEEGGFGGGGGF99FEGGGFGGEEGFFGGGGGFGGG9@FEGGGGGGGGGGGGFCBFGGGCGGGGGGFGGG93C@FGGGGC<@FCFFGGFFGGGGFG>FGECGG;;<>>FEGGGGEEG5CGECCGGCEG8FDF?FF99<CFFCGGGC3C>E>B/*7=C64EC?+<@CBGGEB7,9C7C4CGF<DE@@B46<@0<GFGGGFF><CFGFGF@#:E#FCD8B53895*++B8GEF=,:F:8B4C,,;+EEGGFGGCF@8):@<E?FFE?,@,CC,,><,<C,GGGFA6F=6,FE=@,GFCFFGFCDGF@:EFDCDGGGGGGFF:86@,DGFCGGGFGGGCDGGGGF8GGGGGFFEFGGGFEB9GGFCC@CC
@s901 271
CGAGGAGTATTGGTCAATGGGCGAGAGCCTGAACCAGCCAAGTAGCGTGAGGGATGACTGCCCTATGGGTTGTAAACCTCTTTTGTTTGGGAATAAAGTGCGCCACGTGTGGCGCATTGCATGTACCATTTGAATAAGGACCGGCTAATTCCGTGCCAGCAGCCGCGGTAATACGGAAGGTCCGGGCGTTATCCGGATTTATTGGGTCTAAAGGGAGCGTAGGCCGGAGATTAAGCGTGTTGTGAAATGTCGACGCTCAACGTCTGCACTGCAGCGCGAACGGGTTTCCTTGAGTACGCACAAAGTGGGCGGAATTCGTGGTGTAGCGGTGAAATGCTTAGATATCACGAAGAACTCCGATTGCGGAGGCAGCTCACTGGAGCGCAACTGACGCTGAAGCTCGAAAGTGCGGGTATCGAACAGGATTAGATACCCT
+
GG>@FGGGGFGFGGGGGGEEEGGGGGGGGGGGGGGGGDGGGGGGFGCGGGGGGGGGFECFGGGGFGFGGGGGCFFGGGGGGGCGGGGGGGGGGGGGGGGGGGGGGGGGGGGGGGGGGGGGGGGGGGGGGDFGGGGGGFGGGGGGGGEGGFEGG7FGGGG7FGGGECGDEGGDGGGGG>*<?EGE7:EFGGG7CGEFG=C@7:=C9C:CC%<F:C2>E6C56>CFF>GFEC;GD'GDE0G@>GFC>9CB7C$::CD58@>DEECCFEC?@GF6GF7F>?8:>#<FB>:88F9EFGCFGGGGFFDGGGDFC?FCF@7DGGGGGGGEAGCGGGFEA9GGEGGFGGGGGFGGGGGGGFF:GFGGEGGGFGEGGGGGGFFDCGEFDGGGGGDGCGCGGGFGFGGF<EGFFFGDC7CGGFGGGGGEGGGGGGGGGEFCCCCC
@s901 272
CGAGGAGTATTGGTCAATGGGCGAGAGCCTGAACCAGCCAAGTAGCGTGAGGGATGACTGCCCTATAGGTTGTAAACCTCTTTTGTTTGGGAATAAAGTGCGCCACGTGTGGCGCATTGCATGTACCATTTGAATAAGGACCGGCTAATTCCGTGCCAGCCGCCGCGGTAACACGGAAGGTCCGGGCGTTATCCGGATTTATTGGGTTTAAAGGGAGCGTAGGCCGGAGATGAAGCGTGTTGTGAAATGTAGACGCTCAACGGCTGCACTGAAGCGCGAACTGGTTTCCTTGAGTACGCACAAAGTGGGCGTAATTCGTGGTGTAGCGGTGAAATGTTTAGAGATCACGAAGAAATCCGATTGCGGAGGCAGCTCACTGGAGCGCAACTGACGCTTAAGCTCGAAAGTGCGGGTATCGAACAGGATTAGATACCCT
+
GGGGGGCFGA,6EFFGFGGG,CCFFGGGFFFGGGGGGGGGGG9FE9FFEG,ECCFCCFEFG-CEFG,<CE,CBFAF,CE<,,CCEFEFG7C,4FD<9FFFGGGE7FGGGFGGGDGDGGDFGGGFFFFGFFGGCGGF<FGFGGG7CCC>9E9,>B>3@@FGCECFDEE7:>F,4C<***=:,<C*CC*<F@77+?<F*CDG:C70<CA#:1+3,%2*8;CA?=*>4/5:;=<.C29<E:FF;E=E70<GGFC533:>*G?@:3#,@A,3,3:(76=6+,100B<F@<>,DFD?1+6GGGFF=,GFF>CC=FE9+8DGEAA,:=@8:+>FFFA,9A9,,9F=?8,BD7FFDF9F=B,:CF@CFCGGFEFFC,68FGGGGGFCECFF9EFGFEFDGFC,FECGGGF9CGGFGGGGGGGGGGFECGFFF9F<@8FCCCCC
@s901 273
TGAGGAATATTGGTCAATGGACGAAAGTCTGAACCAGCCAAGTAGCGTGCAGGACGACGGCCCTATGGGTTGTAAACTGCTTTTATATGGGAATAAAGTGAGCGACGTGTCGTTTTTTGTAGGTACCATATGAATAAGGACCGGCTAATTCCGTGCCAGCAGCCGCGGTAATACGGAAGGTCCAGGAGTTATCCGGATTTATTGGGTTTAAAGTGAGCGTAGGCCGTTTTTTAAGCGTGGTGTGAAATACTGTCGCTCAACGACAGAGGTGCAGCGCGAACTGGAGGACTTGAGTGCGCGGAATGTGGGCGGAATTCGTCGTGTAGCGGTGAAATGCTTAGATATGACGAAGAACTCCGATTGCGAAGGCGGCTCACTGGAGCGCAACTGACGCTGAAGCTCGAAAGTGCGGGTATCGAACAGGATTAGATACCCT
+
CFGGGGGGGGGGGGFFFGF@FFGGGGGGGGDFEF@FF@EFFF<@ADFCGGGGGGCFEFFGGGG=FG9<<CFGGFFGFFFFFFGGGGFFGGGGGGGGGCFC?FGE::C+44EE7FCGDGDGGGGFFGGGGGF9=CDGGGCDFCCG7CEGFG<FG<*@7>C@@F7B<8*FG*<;9=<*4*=F:CFGGG*:FFGCFGGDC5<:1:<FFG7FFFFF/#/7<2<.22CGCDC:BB712CF>FFF#=;0B<7<4<,GGFC*;G)GFFF<53:,3,DB;*::@+,0*EF<@,E,,=8=D5==@>@,5,FA37@+C8D;>8>=7GDGCDF@C=@+:A4AEC,A,E?5,C8FGGGGGGFFFCB6CGGFFF@FD?,CCDDGFDFFEFC+GGGGGGGGGGGGGGGFCGEGGGGF9E@E:@+CC@8CGFEFDFFFEAGGGGFF,?CAB
@s901 26129
TGAGGAATATTGGTCAATGGGCGAGAGCCTGAACCAGCCAAGTAGCGTGCAGGATGACGGCCCTATGGGTTGTAAACTGCTTTTATAAGGGAATAAAGTGAGCGTCGTGACTCTTTTTGCATGTACCTTATGAATAAGGACCGGCTAATTCCGTGCCAGCAGCCGCGGTAATACGGAAGGTCCGGGCGTTATCCGGATTTATTGGGTTTAAAGGGAGTGTAGGCCGGAGATTAAGCGTGTTGTGAAATGTAGACGCTCAACGTCTGCACTGCAGCGCGAACTGGTTTCCTTGAGTACGCACAAAGTGGGCGGAATTCGTGGTGTAGCGGTGAAATGCTTAGATATCACGAAGAACTCCGATTGCGAAGGCAGCTCACTGGAGCGCAACTGACGCTGAAGCTCGAAAGTGCGGGTATCGAACAGGATTAGATACCCT
+
FFGGGGGGGGGGGGGGGGGGGGGGGGGGGGGGGGGGGGGGGGGGGGGGGGGGGGGGGGGGGGGGG<FGGGEGGGGGGGGGGGGGFAF?E=EFFFGGGAEFCA,+8CG=FFBA9,55FFGGGGGFG?FB<4FGGGGGGGGFGGGGEGGGGGGGGGGGGGGFFFGGGGGGGGGG@DGGGGGG<CCCFGGGGGEFGGCGGEFDFFGGGGFEGGGGGGGGG#<:<?@EFGG=FGFGGGGFGFGGGGG<FGGGFGFEGGFCCCE?FFFFGFGGFGFF>F>EBEEDEGGFG8FECBFF?EC:DGGFGFAGGGEEFEAE>8GGGGGGGGGGDF7FGGGF@9GGGGGFGEFF<GFFAGGGGF7E7GGGGGGEFCCAGGGGGFGGGGGGGGGGFGEGGGGFCFGGFCGGGGGGGGGGGGGGGGGGGGFECGGFFGGFFCF<CCCC
@s901 275
TGAGGAATATTGGTCAATGGGCGAGAGCCTGAACCAGCCAAGTAGCGTGCAGGATGACGGCCCTATGGGTTGTAAACTGCTTTTATAAGGGAATAAAGTGGGGGTCGTGACCTCTTTTGCATGTACCTTATGAATAAGGACCGGCTAATTCCGTGCCAGCAGCCGCGGTAATACGGAAGGTCCGGGCGTTATCCGGATTTATTGGGTTTAAAGGGAGAGTAGGCCGGAGATTAAGCGTGTTTTGAAATGTAGACTCTCAACGTCTGCACTGCAGCGCGAACTGGTTTCCTTGTGTACGCACAAAGTGGGCGGAATTCGTGGTGTAGCGGTGAAATGCTTAGATATCACGAAGAACTCCGATTGCGAAGGCAGCTCACTGTAGCGCAACTGACGCTGAAGCTCGAAAGTGCGGGTATCGAACAGGATTAGATACCCT
+
CCEGGGGGGGFCGGGGGEFG8FFGGGGGGGEFGGGF=EFFGG<AFE@BGGGGGGFGGFE@@+:DCDGGCFC::B@EFGGGF,?<FFFF<FGGGCFGCDBEEFEGGEGGCGGGGGFGGGCFGGGGGFGCFFGDFG=DGFFC8=CF7CEFC9@F8@DGGACGF,>F7>>EGEGCC9FEGGGG7CFEGG5C*<8;9FED=D;B@D999;C;AC?<EGG@>&$FBFFE79+7B2?=8:>68,:DF<C6,3;CF=CEF:#:#:>88,,,9FFCGC>0:@87GE=EDFB,D,,,@>89)EGGGFDADDAFFE:EBDC,D8EB7GGGCF=85C@,GGGCGGGGGE9@DGGGGGGGE<EGFF=:@@E,CBCCFFDEFDGGFGFGFC@+:7GGFDECEGEGGGGGFCGGGFFEACGEEGF<GGGGGGEEFGDGGGGGGGGCCCCC
@s901 27837
TGAGGAATATTGGTCAATGGGCGAGAGCCTGAACCAGCCAAGTAGCGTGCAGGATGACGGCCCTATGGGTTGTAAACTGCTTTTATAAGGGAATAAAGTGAGAGTCGTGACTCTTTTTGCATGTACCTTATGACTAAGGACCGGCTAATTCCGTGCCAGCAGCCGCGGTAATACGGAAGGTCCGGGCGTTATCCGGATTTATTGGGTTTAAAGGGAACGTAGGCCGGAGATTAAGCGTGTTGTGAAATGTAGACGCTCAACGTCTGCACTGCAGCGCGAACTGGTTGCTTTGGGGACGCACAAAGTGGGCGGAATTCGGGGTGTGGCGGTTAAATGCTTAGATATCGCGAAGAACTCCGATTGCGAAGGCAGCTAACTGGAGCGCAACTGACGCTGAAGCTCGAAAGTGCGGGTATCGAACAGGATTAGATACCT
+
EGGGGGG?FGGDFFGGGGG8FFGEGGGGGFEGGFFGFDFFGGGGGGGEGGGGGGCFF9CFG@FCFFFFFFGGEGCGCAF9,:FGGGFGGGGGGFFFGGGDEEEGAFGGGGGGGGGCGCFFCFGGGFGGF9,?F,@EFD8DB==FGGGGGG,CFFGEG9FFFFEGC>C>CCF5@,@FGGGGBF,>F>EF<CG5;CC:CG<FFC,8CF<C*,<,<CB8*,</FFG>CEE<E$;C=6CAGDGEDC)C7CF),.8:+GFD:>/1*1DFGDE?CCFF2:@F-)2:FEF<B,,6,+>0+++7GF=D,9?<=7C4@,6,44@6+++C@,@)+B7FA<,,5,<8,<@,=CF>66,,<?E,:,+,6<AB:E@7FC@C6,CC,,-C,F@C@8+,DC6CC;F@99GFC+CGGFC<EFGEC:GFFCFGDGGFFEEC9GF<<GCCCBC
@s901 277
TGAGGAATATTGGTCAATGGGCGAGAGCCTGAACCAGCCAAGTAGCGTGCAGGATGACGGCCCTATGGGTTGTAAACTGCTTTTATAAGGGAATAAAGTGAGCCTCGTGAGGCTTTTTGCATATACCTTATGAATAAGGACCGGCTAATTCCGTGCCAGCAGCCGCGGTAATACGGAAGGTCCGGGCGTTATCCGGATTTATTGGGTTGAAAGGGAGCGTAGGCCGGAGATTAAGCGTGTTGTGAAATGTAGACGCTCAACGTCTGCACTGCAGCGCGAACTGGTTTCCTGGAGTACGCACAAAGTGGGCGGAATTCGTGGTGTAGCGGTGGAATGCTTAGATATCACGAAGAACTCCGATTGCGAAGGCAGCTCACTGGAGCGCAACTGACGCTGAAGCTCGAAAGTGCGGGTATCGAACAGGATTAGATACCCT
+
@FGGGFGGGFGGGGGGGGGGGGGGGGGGFGGGGGGCFGGGGGGGGGGGGGGGGCGGGGEGGECDF8FGEGDFGFGGGGGGGGGDGGGFEFG?FEEFFFGGGGFFGGGGGGDGFGGGGGGGGGGGFGGGGGGF@FB,EFFDGGGCGC7FG9F,>BFGGGGG@=<@+@8FFBGGGFGECG7>FFCGEGGCF@E*CFECCDDDFGG,<F&F&4<4?<5F73:=/=;7DCEF<EFGG>:?<;GGGGEE><.;>C9:>GFFGG=@@>@/CECFF@8DC88?GGEFDGFAF>+B@=,9=C6++FFF>FAECGGGEFGFE>>EGEFDGF@88@7E9C,,9,DF;C<,<=BFF<CGFGFEFC>CC7E@GGFCGFCGGFFF5<FE<CE:7F@,GGFFEFFCGGGFGGGFFEGGGGGGGGFFGECGGGFFFGGGGGGGGGGCCCCC
@s901 278
TGAGGAATATTGGTCAATGGACGGAGGTCTGAACCAGCCAAGTAGCGTGCAGGATGACGGCCCTATGGGTTGTAAACTGCTTTTATGTGGGAATAAAGTCAGGGACGTGTCCCTGTTTGCATGTACCACAGGAATAAGGACCGGCTAATTCCGTGCCAGCAGCCGCGGTAATACGGAAGGTCCGGGCGTTATCCGGATTTATTGGGTTTAGAGGGAGCGTAGGCCGGAGGGTAAGCGTGTTGTGAAATGCAGTTGCTCAACATCTGCACTGCAGCGCGAACTGTTCTCCTTGAGTGCGCAGGAAGTAGGCGGAATTTGTCGTGTAGCGGTGAGATGCTTAGATATGACGAAGAACTCCGATTGGGAAGTCAGCTTACTGTAGCGCCACTGACGCTGATGCTCGAAAGTGCGGGTATCGAACAGGATTAGATACCCT
+
FFGGGGGGGGGGGGGGGGFFGGGGGGGGGGGGGGGGGGGGGDGGGGFGGGGGGGGGGGCFEGGFGG9FEGGGGGCFGGGGCFGGGGGFAFGDGGGGGGGGGGDFGFEEGGCEFFGGGGFFGGGGFFA9E,A@FGGGGGGGFF>EECE>AFFGGGFCG9=@FFGGG6BCE<BAFF@F7CCCFGDGDEGGGGGGCFGFE87CCCCCF><<@:C7FCF;59E5(3CC9:;5CC728C@<ECE8BEFG&<FFGFA:CFDCCD*@8DCF@@,EC>@4@C8@@222<#FDC,3,=A>A0>4CECGF@9GGECFF6ECFB9EDGFDGGGGGAGEGGGFAF9A6;GFEECFCGGDGFCGGE@EF:,<8GFCFGGGGGGGGGGFFGGGGGGFF@FFGEGFEGF?GGGGGGGGCGGGGDGGFDFFFDGFEGGCGGFGFF<ECCC@C
@s901 27047
TGAGGAATATTGGTCAATGGGCGAGAGCCTGAACCAGCCAAGTAGCGTGCAGGATGACGGCCCTATGGGTTGTAAACTGCTTTTATAAGGGAATAAAGTGAGAGTCGTGACTCTTTTTGCATGTACCTTATGAATAAGGACCGGCTAATTCCGTGCCAGCAGCCGCGGTAATACGGAAGGTCCGGGCGTTATCCGGATTTATTGGGTTTAAAGGGAGCGTAGGCCGGAGATTAAGCGTGTTGTGAAATGTAGACGCTCAACGTCTGCACTGCAGCGCGAACTGGTTTCCTTGAGTACGCACAAAGTGGGCGGAATTCGTGGTGTAGCGGTGAAATGCTTAGATATCACGAAGAACTCCGATTGCGAAGGCAGCTCACTGGAGCGCAACTGACGCTGAAGCTCGAAAGTGCGGGTATCGAACAGGATTAGATACCCT
+
FGGGFGGGGGEGGGGGFGFGGGGGGGGGGGGGGFFGGGGFGGGGGGCFGGGGGGGGG<FEGFFGFFGGGGGGGF,CFCFGGGGGGGGGGGGGFEFFGDGGGGGGGCFGGGGGGGGGGGGGGGGGGFFGFFGGFGGGGFGGGFEGGDGGGGGGGGGGGGGG<FFGGGGGGGGGGGGGGGGCFCCECE=*4<GGGGGG?GGGGE0CFF@C>?FCFC2FGFGFF5CFCEGFGGGGGGGBGGFCGFFEC>CFGG>FFFGFGGGGGGGGGF<FCCFGGGGGBC,AGGGGGGFB6,<FDGGFC<E<DGGGGGCF@E>GFGGGGGGGGGGGBGGGGGGGGFEE9E9DGGGGGGFGFGGGCGGEGFGGEFEDFCFGFCGGFGGGFFGEGGGGGGFFC@CGGGGFDGGGGGGGGGGGGGGGGGGGEGFEGGFEA<GGGGFCCCCC
@s901 280
TGAGGAATATTGGTCAATGGGCGAGAGCCTGAACCAGCCAAGTAGCGTGCAGGATGACGGCCCTATGGGTTGTAAACTGCTTTTATAGGGGGATAAAGTGAGTCACGTGTGGCTTATTGCAGGTACCCTATGAATAAGGACCGGCTAATTCCGTGCCAGCAGCCGCGGTAATACGGAAGGTCCGGGCGTTATCCGGATTTCTTGGGTTTAAAGGGAGCGTAAGCCGTTTGTTGAGAGTGTTGTGAAATGTAGTGGCTCAACAGAGGCATTGCAGCACGCACTGGCAGAATTGTGTGCGCAGGAAGTAGGCGGTATTCGTCGTGTAGCTGTGTAATGCTTAGATGTGACGAAGAACTCCGATTGCGAGGGCAGCCTGCTGTAGCGCAACTGACGCTGAAGCTCGAAAGCGTGGGTATCGAACAGGAGTAGATACCCT
+
FFD,CEFGGFGGEGGGFGGGGGGGGGGGGFGGGGGE<EFFGG,EFGGCEGFCCFGFCF7@FGGGGGFGGGGDGDCFGGGFEFCFEGGGGGGGGDGGFF<FGGGGGF7BEFGGGGGGGGDCGFCFGGGGGGGGFGGFG9F<<DCCDCEGGGGG?FGDGGGFAF>>@*@FGEDGEF7>>F4<FGGGGCC@CFGGCFCCC:9,+;FCFG78C,0<+<*);7CE,(27*1*;AC8:+>C)CG@>;;:671@44,6,<CE>5,<,8,,@<8,<AFE=3336+3*)8DB3,D>3,=@3)GGCDGFGFEFFGE@@++>C+@@4+++B,4?90==A,9,,FE9F9EFFF@:,7GGGFFBE=CCGEFECGF@4A6,<DDFF7<F<<GGEFFF9<C@,@B86CFCFEFB@<GDFEF@6CFFCCDCFGGEBB,FA59GFGEC6@9BB
@s901 281
TAGGGAATTTTCGGCAATGGGCGAAAGCCTGACCGAGCAACGCCGCGTGAACGAAGAAGTATTTCGGTATGTAAAGTCCTTTTATCAGGGAAGAAAAGACAGATTGACTGTACCTGATGAATAAGCTCCGGCTAACTACGTGCCAGCAGCCGCGGTAATACGTAGGGAGCGAGCGTTATCCGGAATTATTGGGCGTAAAGGGTGCGCAGATGGCATATTAAGTTTCTTGTAAAAATTCTGGGCTTAACCCAGTAGGGCAAGAGATAATGATAAGCTAGAGTACGACAGAGGCAAGTGGAACCCCATGTGTAGCGGTAAAATGCGTAAATATATGGAAGAACACCAGTGGCGAAGGCGGCTTGCTAGGTCGATACAGACATTGAGGCACGAAAGCGTGGGGAGCAAACAGGATTAGATACCCT
+
DFFGGFGGGGDGGGGGGGGFGGGCEGGGGFGGGGEGGGGGGG+CFGE:CGGFGFEGDGFGFAFFFGGGGGGGGGFGGGGGGFFFFC,EFA@=@F8FBFGGGGGAFFGGGGGGGGGGG9FG9<AF,CBFFE=CCG,DEGGGFCFGGFECEGFFFCCFBGGGGGCFFGG8:FGGGDGG*CFF9<F<<FCCF9+?A:=FE)>;DD>?8FEGFE?C+1@=FDF=<:<@:>FE:<E6<=F6B>D@,CADCFFF73<GFFD@;E><F8@870$(BE?B<?+A6ED@=E:GFDFBEGFCBBF>,9+>CD8F:BAA+@)B7FGFEAECEGDCF9FGGGGFEEA,<FFCF<@CGGFDFCFCBGF:GGGGGFGGGFF@CEFC,CAE<DCGGGGGFB,7GGEEGGEGEFFFCGCFE@FGGGFFFGGFCCCCCC
@s901 282
TGAGGAATATTGGTCAATGGGCGAGAGCCTGAACCAGCCAAGTAGCGTGCAGGATGACGGCCCTATGGGTTGTAAACTGCTTTTATAAGGGAATAAAGTGAGAGTCGTGACTCTTTTTGCATGTACCTTATGAATAAGGACCGGCTAATTCCGTGCCAGCAGCCGCGGTAATACGGAAGGTCCGGGCGTTATCCGGTTTTATTGGGTTTAAAGGGAGCGTAGGCCGGAGAGTAAGCGTGTTGTGAAATGTAGACGCTCAACGTCTGCACTGCAGCGCTAACTGGTTTCCTTGAGTACGCACATAGTGGGCGGAATTCGTGGTGTAGCGGTGAAATGCTTAGATATCACGAAGAACTCCGATTGCGAAGGCAGCTCACTGGAGCGCAACTGACGCTGAAGCTCGAAAGTGCGGGTATCGAACAGGATTAGATACCCT
+
FGGGGGGGGGCGGGEFGGGGGCDGGGGGGFGGGGFGGGGGGGGGFGEBCFFGFGGGGGDGEFGDEDGFFGDG:ECFFFGGGGGGGGGGGF8:EFDFEDGFFGGGFFGGGGGGGGGGFGG9,<FFF,C9EFGGAEDGDFFDFDEGGG+D,CCF<@DFGC,>F8DDCG85*5@FFGFBB7F7,:FCG75FFFG>CFGF*)65$(FCFF0=.<FGF<*AC9CA3=:C20DGCE1F<C76EGC<@CCCC7C3%:<A.430:<5FCF@;@83C<336+@5:@#;:DCGGFF<F@8,9D@=?EE<?,A,87EC:C89E>8CECF@BFA:=5CE:DFFF<FFFGCFFFDEFE<E@E9GFDCF@F@F=7FC,CFA@GFDFDFFGGGGEDGEF<@E@@FCGGGGGD@GGGEFFE7GGGGGFGGFGF@A,B9GFECGFF@FC9CCC
@s901 283
TGGGGAATATTGCACAATGGGGGGAACCCTGATGCAGCGACGCCGCGTGGAGGAAGAAGGTCCTCGGATTGTAAACTCCTGTTGTTAGGGACGATAATGACGGTACCTAACAAGGAAGCACCGGCTAACTACGTGCCGGCAGCCGCGGTAAAACGTAGGGTGCAAGCGTTGTCCGGAATTACTGGGTGTAAAGGGAGCGCAGGCGGGCATGCAAGGTGGAAGTGAAAACTATGGGCTCAACCCATAGCCTGTTTTCAAAACTGCGTGTCTTGAGGAGTGCAGAGGTAGGCGGAATTCCCGGTGTAGCGGTGGAATGCGTAGATATCGGGAGGAACACCAGTGGCGAAGGCGGCCTACTGGGCACCAACTGACGCTGAGGCCCGAAAGCATGGGTAGCAAATAGGATTAGATACCCT
+
FGGGGEGGGGGGGGGGGGGGFGGGGGGGGGFFGGGGDFGGGGGGGGGGGGEGGGFFGGCFEBFGGGGGEGGBFGFF9FDG>FFGCFGGGGFGGGDE>CFFGGGGFGGGGGGGEGGFGCDGFC:FC7FGC@FFGFGGFGCEGGC5CECEEGGEGGECFD:CACDGGCGGE85;CFGG>EC6FFCFGFFG5,<++A;8E<D8<8EC;CC?F5:;:2C+GD</,80,,23-288DFGG6#1F>CFA?D8+:,>:+F=@,3,*8=CFEF,8:@=,39,,<,AGFFF:8F=+?4,,;>4+@+=:E,GGGBGGFAFGFC::F?FE?C=+FCGGGFEFECAGGFGGGGDF?GGGGGGGFGCGGGFGFCDEFCFEGGGGGGGGGCFF@F7GGGGGGGGCGGFGGGFDGGGGGGGGGGGGCCCCC
@s901 27924
TGAGGAATATTGGTCAATGGGCGAGAGCCTGAACCAGCCAAGTAGCGTGCAGGATGACGGCCCTATGGGTTGTAAACTGCTTTTATAAGGGAATAAAGTGAGAGTCGTGACTCTTTTTGCATGTACCTTATGAATAAGGACCGGCTAATTCCGTGCCAGCAGCCGCGGTAATACGGAAGGTCCTGGCGTTATCCGGATTTATTGGGTTTAAAGGGAGCGTAGGCCGGAGATTAAGCGTGTTGTGAAATGTAGACGCTCAACGTTTGCACTGCAGCGCGAACTGGTTTCCTTGAGTACGCACAAAGTGGGCGGAATTCGTTGTGTAGCGGTGAAATGCTTAGATATCACGAAGAACTCCGATTGCGAAGGCAGCTCACTGGAGCGCAACTGACGCTGAAGCTCGAAAGTGCGGGTATCGAACAGGATTAGATACCCT
+
DFFGFGGGGGGGGGGGGGGDGGGGGGGFGGGGGGGGGGGFEGFFGGGEDEGGGGGGDFFGFGG<FFGGGGGGGGGGGGGGFGGGGGGGGGGCFGGEGGGGGGFG<<CEE8+CFEF9FDDGGGGGGGGGGGGGGGFGGFGFDGGGGGGFGGGGGGGGFGGF,3@<FEGD@EC;F=CFGGGEGCF#FEGE<FCCG58@EFG9GG><?=CCGFF:EC@FGBGDBBGF4GFFFC;FFGC5:5FDGGGFGGGGFGGGG=D6CGGGGFCCGFCEGFGE7GGGGGGGGGGFFD<B9,FEFFCCGGGF@5,FEEB@GGFFCFGF@F9,FGGGFGGGGFEBA9GGGGFEDEDFGGFGGF<F<FC@7FGGGFCDFFFGGCGGFGGFFGFGGGGFCGGGGFEGGGGFEBC@CGGGFGGEFCFEF<E@GGDFGGGGGGGFFGGCCCCC
@s901 285
TGAGGAATATTGGTCAATGGGCGAGAGCCTGAACCAGCCAAGTGGCGTGCAGGATGACGGCCCTATGGGTTGTAAACTGCTTTTATAAGGGAATAAAGTGAGAGTCGTGACTCTTTTTGCATGTACCTTATGAATAAGGACCGGCTAATTCCGTGCCAGCAGCCGCGGTAATACGGAAGGTCCGGGCGTTATCCGGATTTATTGGGTTTAAAGGGAGCGTAGGCAGTCTGTTAAGCGTGTTGGGAAATGTCGGGGCTCAACCTGGGCATTGCAGCGCGAACTGGCAGACTTGAGTGTACAGGAAGTAGGCGGAATGCGTCGTGTAGCGGTGAAATGCTTAGATATGACGAAGAACTCCGATTGCGAAGGCGGCCTGCTGTAGTGCAACTGACGCTGAAGCTCGAAAGCGTGGGTATCGAACAGGATTAGATACCCT
+
FGGFFFGG@FGGGGGGGGGGFGGGDGGCF?FGFGGGGGFFEFGFGGGFGGGGGGGGGFFGFGGGGGGG,CCF=FFFFFFGDGGGGGGGGGGFFGC?FFEADDFGDFD<7F4<?,C,?EC<FGFGGGDAFGGGGGGGGGGGGFC7+BCFCCFGFGGDFGFBDFG7CCEEGCCCG9CCGGGE>,F:B:CFFCGGGGDCG*:FGGFGGCE7FC:CFDGF@9G>6>EF#9)7+<AC<@C8:CEC,/-;AFF6FG'GFCC:-CFFF<@C53,GGFC6F@0C>,''5FFCGAE<?A<>9B3,9B9GE?=AF@+?CFGFC=@+EC@+FFFC=@,FDFF<GGGFC5?DGGFFB,FDGEEFECCGEFGGGCEDF:7GGF@@:,<8GE<B9FGGCGGEFCFGGEFCFFGGGEGFC7GGGGFECF9GGFGFFEGGGGGFFFFCCCBC
@s901 25205
TGAGGAATATTGGCCAATGGACGAGAGTCTGAACCAGCCAAGTAGCGTGCAGGATGACGGCCCTATGGGTTGTAAACTGCTTTTATAGGGGGATAAAGTGGGCCACGCGTGGCCTTTTGCAGGTACAGCATGAATAAGGACCGGCTAATTCCGTGCCAGCAGCCGCGGTAATACGGAAGGTCCGGGCGTTATCCGGATTTATTGGGTTTTAAGGGAGCGCCGGCCGCCGGGCAAGCGTGTTGTGAAATGCAGTGGCTCAACGTCTGCACTGCAGCGCGAACTGCCCAGCTTGAGTGCGCGCAACGTTGGCGGAATTCGCCGTGTAGCGGTGAAATGCTTAGATATGGCGAAGAACTCCGATTGCGAAGGCAGCGGACGGGTGCGTAACTGACGCTGATGCTCGAAAGTGCGGGTATCGAACAGGATTAGATACCCT
+
CFFGGAFFFCEFFGGGEF@FE,@FCEFCFFEDFFGGGGDBCFEFGGD:EEFGFG?FGCF7:ECFEFGDFFEFGG,CFGGCFFG9CFGGCFCEG7EEF9EEGGCCFF++>:F7:<<FGGGGFFFD,B,C@FCFFFFGA9:FF7==>CECGDCFGFG7CFFGCFFG>BEGG*CCFGG7FGDDGGGE:FEEEFGC+,1:6=<<FG8C;:CGC#4<C6CFG4&#%:2:>95>/CCCEGF:<=@<<FC?<CCB<7?FC#GFEFEG@CFCFGGFF?GGGEEECFCCC87:D:CC@<,<95+@+=:GGGGGGDEGGCFE>7EGCB=4<?EEAGEGGGF?,CGGGFGGGGGGGGGFGGFBCB:F7F<CEFGFCGGGEF@F8+,:GGGF7FBF<,<CGGFECF;,FCC86CGDC7GEDGGGDGGGGGGEGGGGGFFGGG@CCC@C
@s901 287
TGAGGAATATTGGTCAATGGACGGAAGTCTGAACCAGCCCAGTAGCGTGCAGGATGACGGCCCTATGGGTTGTAAAATGCTTTTATATGGGGATAAAGTGAGCCACGTGTGGCTTACTGCAGGTACCATATGAATAAGGACCGGCTAATTCCGTGCCAGCAGCCGCGGTAATACGGAAGGTCCGGGCGTCATCCGGATTTATTGGGTTTAAAGGGAGCGTAGGCCGCAGGTTAAGCGTGTTGTGAAGTGTAGGGGCTCAACCTCTGCACCGCAGCGCGAACTGGCTTGCTTGAGTACGCACAACGTGGGCGGAATTCGTGGTGTAGCGGTGAAATGCTTAGATATCACGAAGAACTCCGATTGCGAAGGCAGCTCACGGGAGCGCAACTGACGCTGAAGCCCGAAAGTGCGGGTATCGAACAGGATTAGATACCCT
+
AFDFGGEGEFCEGGGGGGCAF@BCFGGEFGAFFGGGG8F-CFGGGGEEGGGGFGFGFF7FGEFGGGGGEEFC:FFF,,FD9EFGFD9FFGFEGEEAFGGGGGGGGGGGDGGGGGGGFFGCEGFFCFGGGCF;9FGGFA9AEFFCCGGGGCGE@E+CBFFGGGGGGGGGG7FFGGG@F<7<FFGGGGC:=**=CGEF7*:?77FGGG<FEG,<<1FA7(?54=5C7C;<:C<?C=G)C;A2-EG:CG9>=*6EF428<CF@6FCE:GEC<B>+@@><@:0::GEFF>=>9F5,8==BEE>+>,?>++F?>8@,>F@CC9+8FDCE=FC9GFEFCE?:9FFFFGEA8GGFDFFC,B+?4,FF+:GGGFEEEEFGFCFE7GGECEDGGGF7CB8@C9GF<CEECBE<FCGGGEGFGCCGGGGEFGGGDGGGGFGCCCCC
@s901 288
TGGGGAATATTGCACAATGGGGGAAACCCTGATGCAGCGACGCCGCGTGAGTGAAGAAGTATTTCGGTATGTAAAGCTCTATCAGCAGGGAAGAAAATGACGGTACCTGACTAAGAAGCCCCGGCTAACTACGTGCCAGCAGCCGCGGTAATACGTAGGGGGCAAGCGTTATCCGGATTTACTGGGTGTAAAGGGAGAGTAGACGGTTAAGCAAGTCAGAAGTGAAAGCCCGGGGCGCAACCCCGGGACGGCTTTGGAAACTGTTTAACTAGAGTGCTGGAGAGGTAAGCGGAATGCCTAGTGTAGCGGTGAAATGCGTAGATATTAGGAGGAACACCAGTGGCGAAGGCGGCTTACTGGACAGTAACTGACGTTGAGGCTCGAAAGCGTGGGGAGCAAACAGGATTAGATACCCT
+
CFFGGCEGGGGDFGGFFGFGFGEGGGGGGGGGFGGGGGFEGGGEGGGEGGGGGGGGGFFCCCFAFFEFGGGFGGEEGGGAFFFGGGGFGEFFGFGGGGGFGGGGGGGCF=FGGGGCGGCFFEGFDCGG8EF:=FFGGGGGGGFGEEGGGCEFGG7?EFG7CEEGGCGGFGG51?CECFGGGGGGGG6F*,>EFC@=C*13:7<9?ECEC?F9C8<:3E<93B@>78CCCC8CGGG>#9E@F@+EC8?:5,,8C>C?FC<E8ECEFC?930E?2FGEGGFCD<,FDEGCGGEE9BC,,,4?,9F8AC>AF9,94,CF6FCFFFCA9FFGE,GGEFD<FGGGGDEGGFCBCCFF9FGGFEFGGGFGEFECCGFDGGGGGGGGGGGGEEGGGGFDFCFGEE@BCDGF@6BAGFFCCCCC
@s901 23694
TGAGGAATATTGGTCAATGGGCGAGAGCCTGAACCAGCCAAGTAGCGTGCAGGATGACGGCCCTATGGGTTGTAAACTGCTTTTATAAGGGAATAAAGTGAGAGTCGTGACTCTTTTTGCATGTACCTTATGAATAAGGACCGGCTAATTCCGTGCCAGCAGCCGCGGTAATACGGAAGGTCCGGGCGTTATCCGGATTTATTGGGTTTAAAGGGAGCGTAGGCCGGAGATTAAGCGTGTTGTGAAATGTAGACGCTCAACGTCTGCACTGCAGCGCGAACTGGTTTCCTTGAGTACGCACAAAGTGGGCGGAATTCGTGGTGTAGCGGTGAAATGCTTAGATATCACGAAGAACTCCGATTGCGAAGGCAGCTCACTGGAGCGCAACTGACGCTGAAGCTCGAAAGTGCGGGTATCGAACAGGATTAGATACCCT
+
EDFGGGGGGGGGGGGGGGGGGGGGGGGGGGGGGGGFFFDEGGGGGGEFGGGGGGGGGGEGGGGGGGGGGFGFFF9EGGGGGGGGGGGGFGGEFFGGFGGGGFGG<FEFGGGGGGGGGGGDGGGGGGGGGFFGGGGAFGGGGGGCGGGGGGGGGGGGGGGGGGG@FGGGGGGFGGGG*<1FFGGEEGGGC?G>GGFGGGGG@A2GG=FGDGGGFGGFC;E>342>EEE@G=FG+@C=:CGEGFCEC7<EF4CF:CCFGGG=FGGFGGGEDCGCBFBCC<D=CCFGFFFF9GGGFGEBGGCFE?,8GGGGGGGFD=@+GFFF=E@EEEFEDAGAGFFDAC<;CGFF8FGGGGGEEFGFGFGGGCDFFGGGGGGGGGGFGGEECGGGGGFGGGFGGGGGGGGFGGGGGFGGFFFGGGFGGGGGGGGFGGFGGGGCCCCC
@s901 290
TGAGGAATATTGGTCAATGGGCGAGAGCCTGAACCAGCCAAGTAGCGTGCAGGATGACGGCCCTATGGGTTGTAAACTACTTTTATAAGGGAATAAAGTGGGTCACGTGTGACTTTTTGCATGTACCTTATGAATAAGGACCGGCTAATTCCGTGCCAGCAGCCGCGGTAATACGGAAGGTCCGGGCGTTATCCGGATTTATTTGGTTTAAAGGGAGCTTAGGCCGGAGATTAAGCGTGTTGTGAAATGTGGAGGCTCAACCTCGGCACTGCAGCGCGGACGGGTCTTCTTGAGTACGCACAACGTGGGCGGAATTCGTGGTGTAGCGGTGAAATGCTTAGAGATCACGAAGAACTCCGATTGCGAAGGCAGCTCACGGGAGCGCAACTGACGCTGAAGCTCGAAAGTGCGGGTATCGAACAGGATTAGATACCCT
+
CFFGGGGGGGGCGFGGGGFF@FGGGGGGG?FGGGGGGFGGGGGGGGGGGGGGFGGGGGEGGGGGGFFDGGGGGFEGGGFGFGGGGGGGGFFGGD9<?BFGC8@FGGGGF,9@EGGG9BFAFFA??FDG99?:FG;EE9:<F+@@C>CAEAFC,:FFGGC7=,=,>BEGFC@DC,>>FFCCB:,>><EFG7C,6FFEGGGF11:,?F<F8<CFC<391(#.39GGC<C><CCFFF1)E=CE>CEC<:C$$@$368:4*;1#0DCE5((3<@B6E@>:C6)8),F><:B:,FC7)3+3+E+B,4+CCC>C6,C,+,@+=CEFFEF@=CEFDGFE<?<CCD?=C@,:8GECFCEEC8+FC7GCEFF@GECCGFCFC,FC:GEGFF+AFFDGGGFFC,GGEGGGGDGFECGEGGGFCC,GGGFEFF@FAGGFGFGCCCCC
@s901 25971
TGAGGAATATTGGTCAATGGGCGGGAGCCTGAACCAGCTAAGTAGCGTGCAGGATGACGGCCCTATGGGTTGTCAACTGCTTTTATAAGGGAATAAAGTGAGAGTCGTGACTCTTTTTGCATGTACCTTATGAATAAGGCCCGGCTAATTCCGTGCCAGCAGCCGCGGTAATACGGAAGGTCCGGGCGTTATCCGGATTTATTGGGTTTAAAGGGAGCGTAGGCCGGAGATTAAGCGTGTTGTGCAATGTAGACGCTCAACGTCTGCACTGCAGCGCGAACTGGTTTCCTTGAGTACGCACAAAGTGGGCGGAATTCGTGGTGTAGCGGTGAAATGCTTAGATATCACGAAGAACTCCGATTGCGAAGGCAGCTCACTGGAGCGCAACTGACGCTGAAGCTCGAAAGTGCGGGTATCGAACAGGATTAGATACCCT
+
@FFFGGGFCA9EFGGFGFGFGGD+6C+FECFGGGGGCG<<FGGGGGGCFGGGGGGGGGGGCEGG?FGGGGGGG9F9AFFGCEEGFGGGGGG<FFCGFGGG,FEGGGGGGGGFFFEDEFEF9FFADGFFAEGGFF=,FA,,,BF77<>FFFDCEGGGGFFDG:8B<C*>F>FF3;CE>:<7FAC*<60:<C$=98=>C7FFC90<?C799,39/C>>C;<@<EC.4FC7CC;@@FEAGGDECD:@,<9CGDGF:FF?=F*>7FGGFA7GGGEDC>4CDGE=FFDFF3,FEA,FFGC?CGGGGEECGGGGGGGFE@+7GFGGDDEGFEEGFDF<GGFEFCFFF8FCFEADGGFFFC:B@DD:C:GGGGGGGGGFCFGGFGGGGGGFDGGEGGEGGGGGDEGGDCEDGGGGGEGGGGE,GGGFGGGGGFCGGGGCCCCC
@s901 292
TGAGGAATATTGGTCAATGGGCGAGAGCCTGAACCAGCCAAGTAGCGTGCAGGATGACGGCCCTATGGGTTGTAAACTGCTTTTATAAGGGAATAAAGTGAGAGTCGTGACTCTTTTTGCATGTGCCTTATGAATAAGGACCGGCTAATTCCGTGCCAGCAGCCGCGGTAATACGGAAGGTCCGGGCGTTATCCGGATTTATTGGGTTTAAAGGGAGCGTAGGCCGGAGATTAAGCGTGTTGTGAAATGTAGAGGCTCAACATCTGCACTGCAGCGCGAACTGGTTTCCGTGTGTACGCACAAAGGGGGCGGAATTCGTGGTGTAGCGGTGAGATGCTTAGATATGACGAAGAACTCCGATTGCGAAGGCAGCCTGCTGTAGCGCAACTGACGCTGAAGCTCGAAAGCGTGGGTATCGAACAGGATTAGATACCCT
+
FGGGGGGGGGGGGGGGGGEFGGGGGGGGGFGGGGGGGGGGGFGGGGEGGGGGGEGGGGGECFGCFGGGGGCFFFFFGGGGGF9FGGCFGGFEGG9,B?FFGGGFFDG<B:=9FFGGGGGFFGGG9EEGGGGGGGGGGGGGGGEGGGGGGGGG?FGGF9<>F8AFGGDE@@F7E;BEFGEGFGGEEGGGGGG,@?CFDCCC7:C:FCCEE8FCCFE)6:E>?>>4;;E)B#;31<9-BD<<F<FG77GFF@5@F%C87GFD6(29,:3FCF>2EEEGE@988F>BFB:=688,)3=7GGFEAF,@8++EEGE9+D@B7@EBDGFEAF>FFFE??AAFDEC=A8CFFB:@FF,CFB:B7EFGGCGDFC<GEEFF<DAEFFEGGGGF<AFGGEEFCAGGGFGGGDGEDGGEFFFCCC,E@FECAGGFGGGGGFFCCCCC
@s901 25099
TGAGGAATATTGGTCAATGGACGCAAGTCTGAACCAGCCAAGTAGCGTGCAGGACGACGGCCCTCTGGGTTGTAAACTGCTTTTAGTTGGGAATAAAGTGCACCACGTGTGGTGTTTTGTATGTACCATCAGAAAAAGGACCGGCTAATTCCGTGCCAGCAGCCGCGGCAATACGGAAGGTCCAGGCGTTAGCCGGATTTATTGGGTTTAAGGGGAGCGCAGGCGGACCTTTAAGTCAGCTGTGAAATACGGCGGCTCAACCGTCGAACTGCAGTTGATACTGGAGGTCTTGAGGGCACACAGGGATACTGGAATTCATGGTGTAGCGGTGAAATGCTCAGATATCATGAAGAACTCCAATCGCGAAGGCAGGTATCCGGGGTGCAACTGACGCTGAGGCTCGAAAGTGCGGGTATCAAACAGGATTAGATACCCT
+
GGGGGGGGGGGGGGGFGGG8@EEGEGGFGGGGGGGGGGFGGGGCFGCGGGGGGGGEGFFGCGGFGGGFGGCFCGFGGGFGG9FFGGDGCE@BFFGGGGGGGCDFGGGFFGGGGGGGGGGGGGGGGEEFFGGFC<8@FFGFGGGGGGGGGGFGFE@EGGGGG@FGGGGG*11>F,FFGGGGC<CFFC:CFCE#?FFGGGD<F>FFFCB<B>3?CF<FGFGGFGGGEE>BGFCGEFGB>1<<#CFEGFC>BFCCFGGGGGDGGCB@:FGGGDF=@DAF4<?FFEFG<,D?8C?G@:,9,9?B,:,@A9,9,GFGFGGGGFGGGGEC5FCFGGGCGGGDAFEDGF<A9GFGGGGFGFGGGGFGEEGGFGGGGGGGEF::E>GGGGCGFFEGGGGGGGGGGGFCGGGGGGGGGGGGGGGGGEFFFGGGGFGGGGFCCCCC
@s901 294
TGGGGAATATTGCACAATGGGGGAAACCCTGATGCAGCGACGCCGCGTGGAGGAAGAAGGTCTTCGGATTGTAAACTCCTGTTGTTGAGGAAGATAATGACGGTACTCAACAAGGAAGTGACGGCTAACTACGTGCCAGCAGCCGCGGTAAAACGTAGGTCACAAGCGTTGTCCGGAATTACTGGATGTAAGGGGAGCGCAGGCGGGAAGACAAGTTGGAAGTGAAATCGATGGGCTCAACCCATGAACTGCTTTCAAAACTGTTTTTCTTGAGTAGTGCAGAGGTAGGCGGAATTCCCGGTGTAGCGGTGGAATGCGTAGATATCGGGAGGAACACCAGTGGCGAAGGCGGCCTACTGGGCACCAACTGACGCTGAGGCTCGAAAGTGTGGGTAGCAAACAGGATTAGATACCCT
+
@FCFGGFFGGGGGGGGGGGGGGGGEGGCFFGGFGGGGGC+@FGGGGEFGGGGGFGGGGGGGFFEFGGECFGGGGGGFGGFGGGGGGGFGGGFGGFGGGGFGD@FCCCFGGGGGG8DFDGDGCFGGGGGGFGGGGGGGGGGGGFGGGGGG@FCEFGEGFCC9CCGFEGE<:FEDGGC7*<?FGGGG<FF53+?CFFEDDGG>C:3C8E5?:?CFCC8D;;FCFAGFFFFF#EFBECD:3>FFFDGDEEF@:B<CFB@CGFECFFA<CFGGFFA<@@,D<C<GD4BG@+=>4C48GDECDGGFFF@>>+ECFFE,GCBFEGGFE@EGGGGFCGGFDF<GFFGFEG@GECGGGGGGGGFFCEBGGGGFGFGGEEGGFDEFGGGGGGFFGGEGGFFGFFGGFFFFGGGGGGGGGGCCCCC
@s901 25686
TGAGGAATATTGGTCAATGGGCGGAAGCCTGAACCAGCCAAGTAGCGTGCAGGACGACGGCCCTATGGGTTGTAAACCTCTTTTGTTTGGGAATAAAGTGCGGGACGCGTCCCGCATTGCATGTACCATTTGAATAAGGACCGGCTAATTCCGTGCCAGCAGCCGCGGTAATACGGAAGGTCCAGGCGTTATCCGGATTTATTGGGTTTAAAGGGAGCGCAGGCCGTGGGCTAAGCGTGCCGTGAAATTCTGTCGCTCAACGGCAGACGGGCGGCGCGAACTGGTCCACTTGAGTACGCGGGACGTTGGCGGAATTCGTGGTGTAGCGGTGAAATGCTTAGATATCACGAAGAACTCCGATTGCGAAGGCAGCTGACGGTAGCGCAACTGACGCTGAGGCTCGAAAGCGCGGGTATCGAACAGGATTAGATACCCT
+
EFFFGGGCGGGGGGGGGGGCGGGDEFEGGGGGGGGFGFFFGFFFEGGEDGGGCFGGEFFCFEGFGFGGGCC=FC<FGGGGGCC?F<<FEGGGGGGF,?FFGGCFDFFGCFGFFGG@+@EGF9FGGGGCG9FC@FGGF9FFGGGGGGE:FGGGGGGGGGGGGFFGGGDEGGCCEGCFGGG7FGG<?FGGGGC8CC>CCC<:4AC;:C'?EG@>G<EG/287<?8:CECGG;;%CFG3CEGEFGGFCEG?GDC<<@CC8EF=:;GE<<8>8#C@5EGGFC88?FFGF<FC9@,9FF@:EGDGGDFCF>EEE@9E=8ECGGGGFFF@)C7GFGFE9FEFGF<CC;FGGCFGFFGGCCGGGFGGFGEGF9EGGGFGGF7GFF@7GGFF9CEDGGFFGGGGFCGGGDGFGGF@GGGGFFGGGGGGGGGGGFFGGGGCCCCC
@s901 27466
TGAGGAATATTGGTCAATGGGCGAGAGCCTGAACCAGCCAAGTAGCGTGCAGGATGACGGCCCTATGGGTTGTAAACTGCTTTTATAAGGGAATAAAGTGAGAGTCGTGACTCTTTTTGCATGTACCTTATGAATAAGGACCGGCTAATTCCGTGCCAGCAGCCGCGGTCATACGGAAGGTCCGGGCGTTATCCGGATTTATTGGGTTTAAAGGGAGCGTAGGCCGGAGATTAAGCATGTTGTGAAATGTAGACGCTCAACGTCTGCACTGCAGCGCGAACTGGTTTCCTTGAGTACGCACAAAGTGGGCGGAATTCGTGGTGTAGCGGTGAAATGCTTAGATATCACGAAGAACTTCGATTACGAAGGCAGCTCACTGGAGCGCAACTGACGCTGAAGCTCGAAAGTGCGGGTATCGAACAGGATTAGATACCCT
+
AFCFGGGGGGCEFGGGGGGGFGGGGGGGGFGGGFGGFGGGGGGGGGCFFEF9FFGGGGCEGGG<ECEDEFFFGC9FGGGGGCFGGGGGCFFG8EGGGGGGGGGDDGDGEFFFGGGGGFGGGGCFGFGGGGGGGGGFCBEFFFFGGCGGFFDG?FDCFFFD<F?G0>FEG#@;84F@CGGGGGC#B>5<FCEFFEFG:C?:CFAFFGGFGGGGFFDAC2DF@=3CFGG)5>CFCGD<<>CFGGD@35,33#>5<<FFGGC@><@D@FG:FFE4AGGFFFCEDCGFFFGFEB5,?:GEEEEB4,:AB+EE@CE9FGG@CFFFFEEE@CF:CA9,C,5CFEFEGFC,,CGCFEBE<DFC,GFGGGGGGFGGGDFGGGEEED@FEEEA@<EFGGGGGFFDFCGF@GGGGEGFC@GFGFFGGGFEGGGFF6ECEC@@CCBC
@s901 297
TGGGGAATATTGGGCAATGGGCGCAAGCCTGACCCAGCAACGCTGCGTGAAGGAAGAAGGCTTTCGGGTTGTAAACTTCTTTTGTCAGGGACGAAGCAAGTGACGGTACCTGACGAATAAGCCACGGCTAACTACGTGCCAGCAGCCGCGGTAATACGTAGGTGGCGAGCGTTATCCGGAATGATTGGGCGTAAAGGGTGCGGAGGTGGCAGATAAAGTCTGGAGTACAAGGTATGGGCTCAACCCGTACTGGCTCTGGAAACTTATCAGCTAGAGAACAGAAGAGTAGGGCTGAACTCCATATGTAGCGGTAAAATGCGTAGATATATGGAAGAACACCGGTGGCGAAGGCGGCCGTCTGGTCTGGATTCTGACACTGAAGCACGAAAGCGTGGGGAGCAAAGAGGATTAGATCCCCT
+
<EEDFEBFFC9DGGGGGGADFFECFFGG8FGDEEFGG?EFFGGG:FE,CCGFGGFF@F<AEEFGGCGG=:=B,<?FEGD9?<FE8?C<ACDD+84?=FFGEEEC7@F7+BAFCFGG7,FGFGCFFG7+@@,83C8+:5C@FF+DEFFF@@<@FEGGGGGCC@FF@6*1<@GEGGFA,=:*C*?:9,+8:**4=CFC79*81)*1*8*;ECC8*,,9<6,*.:F><C@8F9FDFGF@-C@>@8#>;.CC::AF8&+#CD@C)<C*#9,C:9,5,24;C=9GFA?>,6?8+E<,=C9,,99E;FEAC48)=,GFFCCC:@,BF<=59,@,<,F?@B4=@7B:8FF7@,C,777@EC@@C,CGCFE9ECEFEC,669CCGFF@,GGGGFC,C@:F@7<F<FFFE@9GFDGCFE,EEF8CCCC
@s901 298
TGAGGAATATTGGTCAATGGGCGAGAGCCTGAACCAGCCAAGTAGCGTGCAGGATGACGGCCCTATGCGTTGTAAACTGCTTTTATAGGGGAATAAAGTGAGCCACGTGTGGTTTTTTGCATGTACCCTATGAATAAGGACCGGCTAATTCCGTGCCAGCAGCCGCGGTAATACGGAAGGTCCGGGCGTTATCCGGATTTATTGGGGTTAAAGGGAGCGTAGGCCGGAGATTAAGCGTTTTGTGAAATGTAGACGCGCAACGTCTGCACGGCAGCGCGAACTGGTTTCCTTGAGTACGCACAAATTGGGCGGAATTCGTGGTGTAGCGGTGAAATGCTTAGATATCACGAAGAACTCCGATTGCGAAGGCAGCTCACTGGAGCGCAACTGATGCTGAAGCTCGAAAGCGCGGGTATCGAACAGGATTAGATACCCT
+
CFFFGGGGGGGGGGGGGGGGGGGGGGGGGCFGGGGGG8EFGFFGGFEFGGGGGGGFGGGGGGG,FFAEGGGGG9EGFGFFG5FFGGEF9FGDGGGFFGGGGGGGGGDBFGGGGFGGGGGGG9FGFGGFGGGGGGGGGGGGGGGGGGGG9FGGF,3FFGFFGGGGGGGGEGFFFGGGDCF*,?9FCGGEFE7EGGEG65C>CE-0FG$?E0:3F7E:C4::04CGGCFCEEE<<EEAFC#9GF7GFGGGFEC>9CE+#;<EGCF,7CEFF#3+>:7ECF>DDGGGGGFFDCFA5F>7EF<ECFFF+E7GE8>=88C7ECGFGGGEBEB9FFEC,FEC9CFFFCFFFGGGGFADFC7FC7FGGEEGFAEDFGEGGGFGGEGGGDGFAFCGGFEGGGGFFEDGGEFGEFGGFEGFGECFGGFGGGGF@FGGGFC<CCCC
@s901 23280
TAGGGAATCTTCCACAATGGGCGAAAGCCTGATGGAGCAACGCCGCGTGGGTGAAGAAGGTCTTCGGATCGTAAAACCCTGTTGTTAGAGAAGAAAGTGCGTGAGAGTAACTGTTCACGTTTCGACGGTATCTAACCAGAAAGCCACGGCTAACTACGTGCCAGCAGCCGCGGTAATACGTAGGTGGCAGGCTTTATCCGGCTTTATTGGGGGTAAAGGGAACGCAGGCGGTCTTTTAAGACTGATGGGAAAGCCTTCGGCTTAACCGGAGTAGTGCATTGGAAACTGGGGGACCTGAGTGCAGAAGAGGAGAGTGGAACTCCATGTGTAGCGGTGAAATGCGTAGATATATGGAAGAACACCAGTGGCGAAAGCGGCTCTCTGGTCTGTAACTGACGCTGAGGTTCGAAAGCGTGGGTAGCAAACAGGATTAGATACCCT
+
FGGGGG?FFEFFGGGGGGGGCGGDGGGGG?FGFFGGGGGGGGGGGGGCFFDGEGGGGGGFFFGFF<FCFGGGGGGGGGGD8FFGGGGGGCGGGFF8FFGGGGCEGGGGGGGGGCE,C,EFFGF7DFGGGGCEFGFGFE@FGGDF,CEGC:+FAFFAFEGGGGGFG?8F,C<CFGGGG9,8FEFDGGC@C*=7$CC*/F?FG#??@53<798#*81*AFGC?:=FFA=*;;9C@AA>EG7E#CF<9GC'FF,<::F@:@FGDF>1BCB;8:,,FCFBGGF;<E9AGEE@:,,<A8CGGD?><,<DCGGGGEDE9GGGGFE@,EF:<FA+=)F7EECFF?=:F7GE=:4<,,E9GFEGFCC<C,@FCGGGFFFB@GCFGGGFGGGGGGGGGGGFFGGFEFFFGFGGGFFFGFGEC;EEGGGGGGGFEGGFFAGGGGEECCCCC
@s901 300
TGAGGAATATTGGTCAATGGGCGAGAGCCTGAACCAGCCAAGTAGCGTGCAGGATGACGGCCCTATGGGTTGTAAACTGCTTTTATAAGGGAATAAAGTGAGAGTCGTGACTCTTTTTGCATGTACCTTATGAATAAGGACCGGCTAATTCCGTGCCAGCAGCCGCGGTAAGACGGAAGGTCCGGGCGTTATCCGGCTTTATTGGGTTTAAAGGGAGCGTAGGACGGAGATTAAGCGTGTGGTGAAATGTAGACGCTCAACGTCTGCACTGCAGCGCGAACTGTGTACCTTGAGTACGCACAAAGTGGGTGTAATTCGTGGTGTAGCGGTGAAATGCTTAGATATCACGAAGAACTCCGATTGCGAAGGCAGCTCACGGGAGCGCAACTGACGCTGAAGCTCGAAAGTGCGGGTATCGAACAGGATTAGATACCCT
+
CEFGGFGGGGGGGAFGGGGFGGGGGGGGGFFGGGGGFGGGFGGGGGEFEGDEFGGFGGFEEGGFFGGGGFE7FGGGGFCDGGFGGGGGGFF,?F@FFGAAFGG,<F+DCGFGFGGDEEEGFF9FGGEFG9<AFGGDEEFG?@CFEGGGD9,CFGG7FGGGDFC@C8+5CFE,,3@7FBCGEFG75:5F*1:;9CFF*//?:C:AFGCGFCF:,,8)4-81-$4+0:8B2;;=*6C91::@3;:B55,<33*@>56,5D@37D3,,;:3FDE@@3+@3DD:5:C,,<,8,FC,)8+C>98F>?:<F8@:@,C,E@@8EFFGFCF@)F7FF9FE<GGFA?GFA,<EECCCEFFF=?6GDGFEGFCD,FCGEFEGEF7FGGGGFC:F9FCF@@,GGGGFB:EGGGGF@EFGEFFCCGGGGGGGGGGGGGGGGEGCCCCC
@s901 24639
TGGGGAATATTGCACAATGGAGGAAACCCTGATGCAGCGACGCCGCGTGAAGGATGAAGTATTTCGGTATGTAAACTTCTATCAGCAGGGAAGATAATGACAGTACCTGACTAGGAAGCCCCGGCTAACTACGTGCCAGCAGCCGCGGTAATACGTAGGGGGCAAGCGTTATCCGGATTTACTGGGTGTAAAGGGAGCGTCGACGGAGCGGCAAGTTTGAAGTGAAATGCACGGGCTTAACTCGTGAACTGCTTTGAGAACTGTCAATCTGGAGTGGCGGAGGGGTAAGCGGAATTCCTGGTGTAGTAGTGAAATGCGTAGGTATTAGGAAGAACACCGGAGGCGAAGGCGGCTTACTGGACGATAACTGACGTTGAGGCTCGAAAGCGTGGGGAGCAAACAGGATTAGATACCCT
+
FGGGGG>FGGGFGGGGEFFGGFGGGGG,FCEFGFGGGGFGGGGGGGG@+FFGFG=EEGAFFF-CFGGEGGFGGGGGGGGGGEFGGFGGGGG8@EDF<FGGG,:EGGGGGGGGG,?FG?FGFGGDEGGGGGGGGG?7FGGGGGGGGGDFFGGGGGGFFGGGGGGGGFG<GGGGGG:GDEGCGCC<FGFE@FEGFGGGDC?:#::8C/3**C?ECGGFCEC@,E:GFGG4)<+3CDE>G4EFC*#=8F=GGE<?0FE@1:<EFF<DE,0:3C.FDF=B#CFF==,GFCB:88FDEEE8EBA,EE;9*E,EGFFECGF>@4,,:4,,<,FGFA9FFEFC+@,FBGECGGGGGCGGGGGGGFCGFGF<GFCGGGGGGGGEFGGGGGGGFCGGGGGGGGGFCEFEE9GGGEFFGDGCCCCC
@s901 24537
TGGGGAATATTGCACAATGGGCGAAAGCCTGATGCAGCGACGCCGCGTGAGCGAAGAAGTATTTCGGTATGTAAAGCTCTATCAGCAGGGAAGATAATGACGGTACCTGACTAGGAAGTACCGGCTAAATACGTGCCAGCAGCCGCGGTAATACGTATGGTGCAAGCGTTATCCGGATTTACTGGGTGTAAAGGGAGCGTAGACGGTAAAGCAAGTCTGAAGTGAAAGCCCGGGGCTCAACCCCGGGACTGCTTTGGAAACTGTTTAACTAGAGTGCTGGAGAGGTAAGCGGAATTCCTAGTGTAGCGGTGAAATGCGTAGATATTAGGAGGAACACCAGTGGCGAAGGCGGCTTACTGGACAGTAACTGACGTTGAGGCTCGAAAGCGTGGGGAGCAAACAGGATTAGATACCCT
+
FGGEGGGGGGGDGGGGGGGFFGGEFGGGG?FFFGGGGGGGGGGGGGG:FGGGGGGGGGGGGAF9FGEFGFGGGGGGGGGFGCFFGGGGGGCFGGGGEAGGGDFFG7FFGGGGGFFGGGGGGGGCGCEGAFGGGFGGGGGG8FGGGGEGGGGGGGGGGGGGGFFC=CC+CFE,@FFGGGGGGG>GGGGGGGF@CGD=EGDCGGGGFGCAECCCCGG+<GC@,@#C?D5CCFCDFEE8D@F>CFC=ADED;FGCGFFFGGGFFFFFFC@FFGFFFGA,0FFA@<;@EC?+GFB>,FE8GFGFEAB@FGEGGGGFC?,EDGFGF8<,FFGGGDFFBE@FBEAC@EFFFF7GC@GFFGGGGGGGGGGGF<FGCF<FFGGGGGGGGGGFGEFCGFFCC<9GGFGGGGGGGGGGGCGCCCCC
@s901 303
TGAGGAATATTGGTCAATGGGCGAGAGCCTGAACCAGCCAAGTAGCGTGCAGGAAGACGGCCCTATGGGTTGTAAACTGCTTTTATAAGGGAATAAAGTTAGTCTCGTGAGACTTTTTGCATGTACCTTATGAATAAGGACCGGCTAATTCCGTGCCAGCAGCCGCGGTAATACGGAAGGTCCGGGCGTTATCCGGATTTATTGGGTTTAAAGGGAGCGTAGGCCGGAGATTAAGCGTGTTGTGAAATGTAGACGCTCAACGTCTGCACTGCAGCGCGAACTGGTTTCCTTGAGTACGCACAAAGTGGGCGTAATTCGTGGTGTAGCGGTGAAATGCTTAGATATCACGAAGAACTCCGATTGCGAAGGCAGCTCACTGGAGCGCAACTGACGCTGAAGCTCGAAAGTGCGGGTATCGAACAGGATTAGATACCCT
+
FGCGGFGGGGGGGGGFEGGGGGGGGGGGGFGGGGGGGGGFGGFGGGGFGGGGGGGFEGGGGGGFGGGGGGGCGGFGGGGGG9?FGGGGGGGGGGFFGGGFGGGGGGGGGGGGGGFGGGGGGGGGGGGGGGFGGGGGGGGGFDEGEEEGGFGDFC<FFGGFFFGGGE>FGGEGF;<CFGEEGGGGGGCC@CCFGFGFG3*?>CFGGGCE>:>G?9FAC9C@?BCDGGGDEE@=E,C;EFFEGGFFEF79:?9>@@2D8<@@EED.0@<@81GGGFDF8C96BGGGGFBB,DF?5F>EEBC<GGGGGGGFCD9,+87CGGGGFFGGBGEFBFGFAGGFGGF8GFCGGGFGEA9FGFB::DGEFFC<C,9GEFAGGGGF8FGGGGGFAF@GEEBGGGFFE7GGGEGGGGGGGDGGGGGGFCFAGGGGGGFFFDF<CCCC
@s901 304
TGAGGAATATTGGTCAATGGGCGAGAGCCTGAACCAGCCAAGTAGCGTGAGGGATGACTGCCCTATGGGTTGTAAACCTCTTTTGTTTGGGAATAAAGTGCGGGACGTGTCCCGCATTGCATGTACCATTTGAATAAGGACCGGCTAATTCCGTGCCAGCAGCCGCGGTAATACGGAAGGTCCGGGCGTTATCCGGTTTTATTGGGTTTAAGGGGAGCGCAGGCCGTGGGCTAAGCGTGCCGTGAAATTCGGTCGCTCAACGGCAGACGTGCGGCGCGAACTGGTCCACTTGATTACGCGGGACGTTGGCGGAATTCGTGGTGTAGCGGTGAAATGCTTAGATATCACGAAGAACTCCGATTGCGAAGGCAGCTGACGGTAGCGCAACTGACGCTGAGGCTCGAAAGCGCGGGTATAGAACAGGATTAGATACCCT
+
6FFGGGGGDGCGGEFGGF@<FFEGCGDGC<<8FDCFFFGFGGGFFDE7FFGG@7,,E,CF9FGF@EFFGE@CFFE6CFGGE<@FF4C<F7?,AFF9CFFGAC@FEG:BC=D,=FC@7:FEDGGFGG9A@BFFGAEFGFFCFGGG>CCGGGGGGG<BFFGF@FGFE>B>FFEFGDGDD*FFG,?F>@CF:=**?,1C=)9CC+CFG8*;E8CFCFC5C>E>(,5CCC:FEG<A8:?#<*<9CEGGFG?F71#F<0?<4==8AGE<,>5.EB3.*:7GGF7C5CFBC,D<D9=@3+=>C:==8FDFD@+?=,=,8=GGGFAB?=C@0DCFECFEAGGGGFEDE,F8FF=FGEFFF?7GGFGEF@@BBFDFF<<@CF@DGGEFECCGDGGGFB@BEFDFEGGGGEFFFGGGGEFF@9GFFC;5B9GGGFAGFFEA@CCC
@s901 23166
TGAGGAATATTGGTCAATGGGCGAGAGCCTGAACCAGCCACGTAGCGTGCAGGATGACGGCCCTATGGGTTGTAAACTGCTTTTATAAGGGAATAAAGTGAGTCTCGTGAGACTTTTTGCATGTACCTTATGAATAAGGACCGGCTAATTCCGTGCCAGCAGCCGCGGTAATACGGAGGATGCAAGCGTTATCCGGATTTCTTGGGTTTAACGGGAGCGCAGACGGGTCGTTAAGTCAGCTGTGAAAGTTTGGGGCTCAACCTTAAAATTGCAGTTGATACTGGCGTCCTTGAGTTCGGTTGAGGTGTGCGGAATTCGTGGTGTAGCGGTGAAATGCTGAGATATCACGAAGAACTCCGATTGCGAAGGCAGCACACTAAGCCGTAACTGACGTTCATGCTCGAAAGTGTGGGTATCAAACAGGATGAGATACCCT
+
FGFCGGGGGGGGGGGGGFGG@ECGGCFGGFFFEDGGGGGG8FFGGGEFGGGF,@FFCFCBFFGFEEFEEFGFGGFFFGFGGFFFECEGGG8CAEEFFGFGGGDDFGDFFECGFFFGGGGGGGGGGFGGGGGDGGGGGGGGGGGE7FEGG9FGGG7CFFF@FGDFEC+CCFGDFF@*C7FC,D:FFEGGG>CFFG:C*:FF,<BA9<1FF,<,4*F3FEGGBD;6=E>CCECCFGF9@<C80B?@<C>F37CCEEGEFF=BD>8D@BC7>:C5FF1D=;=61CCF+EEB98,,+C87E<=,EFECE>774,,9GGEEGDCFA=C73@8,,,E,C5?8C6,,GDFGECFCB,@,C8+,BC<:C@@DA,DECC,A<ECFC6+@>GGGGGDCGGDEGGGGFGF<FCFFCEGGEEEFGFFF<CEFE9FFFC,,EF@@<-AA
@s901 306
TGAGGAATATTGGTCAATGGACGAGAGTCTGAACCAGCCAAGTAGCGTGCAGGATGACGGCCCTATGGGTTGTAAACTGCTTTTATAAGGGAATAAAGTGAGTCTCGTGAGACTTTTTGCATGTACCTTATGAATAAGGACCGGCCAATTCCGTGCCAGCAGCCGCGGTAATACGGAAGGTCCGGGCGTTATCCGGATTTATTGGGTTTAAAGGGAGCGTAGGCCGGAGATTAAGCGTGTTGTGAAATGTAGACGCTCAACGTCTGCACTGCAGCGCGAACTGGTTTCCTTGAGTACGCACAAAGTGGGCGGAATTCGTGGTGTAGCGGTGAAATGCTTAGATATCACGAAGAACTCCGATTGCGAAGGCAGCTCACTGGAGCGCAACTGACGCTGAAGCTCGAAAGTGCGGGTATCGAACAGGATTAGATACCCT
+
EFGGGGGGGGFFGGGGGGFFGGGGGGGFGCGGGGGGG8FGGGGEFGEFGGGGGGFGGGGGEE@<FCFFFFGGGGFFGGG9<EGGGGGG<FCEFGGFGGGGGGGGGGGGFGGGGGGGGGGGFFFGAFFAFFGFGGFGGGG<,<FGCCEGGGGGG8+>CF<FGGDFFDE7<FGCACCED<:<FGGE*:CEG?G,2C>F=G3,@F:BCFF:<>=;9B<D@>E>8:/:98?7FC&CFCGEFGGGGGEC5GFGFD5C99E;F>@>:D8DFGFGFCC+GGEDE@=68:FCFF3==GGDFF6CGGFEFFE=+EFF8>49>,CE@A+<E,GGBF@AGGGEAEE,;FGFFGGGGGFGGGGGGGFF7D@CGDGGGEFGGGGGCE?FBFCGFGCGGGEGFEFEGFGGGGGGGGGF<EGGGGGFEFGGGGFEEFGGGGFGGGFCCCCC
@s901 307
TGAGGAATATTGGCCAATGGGCGAGAGCCTGAACCAGCCAAGTAGCGTGCAGGATGACGGCCCTATGGGTTGTAAACTGCTTTTATAAGGGAATAAAGTGAGTCTCGTGAGACTTTTTGCATGTACCTTATGAATAAGGACCGGCTAATTCCGTGCCAGCAGCCGCGGTAATCCGGAAGGTCCGGGCGTTATCCGGATTTATTGGGTTTTAAGGGAGCGTAGGCCGGAGATTAAGCGTGTTGTGAAATGTAGACGCCCAACGTCTGCACTGCAGCGCGAACTGGTTTCCTTGAGTACGCACAAAGTGGGCGGAATTCGTGGTGTAGCGGTGAAATGCTTAGAGATCACGAAGAACTCCGATTGCGAAGGCAGCTCACTGGAGCGCAACTGACGCTGAAGCTCGAAAGTGCGGGTATCGAACAGGATTAGATACCCT
+
CEGGGGGGGGFCGGGGGGGGGGGGDEDGGGGGGGGGFGFGGGGGCEFFGGFGGGFGGGFGGGGFG<FFFGGEEBAFGGFFGFCFGGGGGFCFGGGGC,@FFGGEGGGGFGGGGGGGGGGGFD<??FEEFD,:FFGGC,CEFGCFGGGFGGG,,@FFDA,+8FFFE6B:FGGGCF:FFGDEFGGFG<*<<CBCF,=<-9<7:C8%?F#<8#??@CFF>FFF?FCCF:E=B70,C<FEGGGF9@,@9C;57C<ECE?D&/;C::6E<=,=GD>93:8FEFB:)FGFGDDEEBFFDC=+ECB?><AECEGC88EC+,+CEFFBEA7+8@,9@F,EFCGFFCECFD,EF=CFGGGGGEEGCFF,GEGFCFGGGGGGGGFFF<DGGGGGGFFFFCBGGFGGGEGGFEGF<FEGECGF@,FFDFFCFGFGEDEDC,,<CCCC
@s901 308
TGGGGAATATTGCACAATGGGGGAAACCCTGATGCAGCGACGCCGCGTGGAGGAAGAAGGTCTTCGGATTGTAAACTCCTGTTGTTGAGGAAGATAATGACGGTACTCAACAAGGAAGTGACGGCTAACTACGTGCCAGCAGCCGCGGTAAAACGTAGGTCACAAGCGTTGTCCGGAATTACTGGGTGTAAAGGGAGCGCAGGGGGGAAGACAAGTTGGAAGTGAAATCCATGGGCTCAACCCATGAACTGCTTTCAAAACTGTTTTTCTTGAGGAGTGCAGAGGTAGGCGGAATTCCCGGTGTAGCGGTGGAATGCGTAGATATCGGGAGGAACACCAGTGGCGAAGGCGGCCTACTGGGCACCAACTGACGCTGAGGCTCGAAAGTGTGGGTAGCAAACAGGATTAGATACCCT
+
FGGGGGGGGGGGGGGGGGGGFGGGGGGGGGGGGGGGGGGFGGGGGGGFFGGGGGGGGGGGGGGFFGGFGGGGGGFGGGGGEFGGFFFGGGGGGGGGGFGGGDGGGGGGGGGGGGGGGGGGGGGGGGGGGGGGGGGGGGGGGFFEE74C5C@FGGGFFFGGF7FEFBFECGGGGFGGCE:ACGCEFGGECDGGG9G:7585/=:#28C=:82CG5296+FFFF@FGDFF.FFGCEFF#><FGGFEF@;GF8B+<F@4AFG;D@2GGGGGFGFA5F0<GGFAFF?GF=+EB@;@9,GEE=CAFCGE=C+AGGFFCDEF6FGFFGGGGGGFECFE@,GGB?FGGEFFEDEGGEFGF<GF?GFCFGFCFFEDGEEGGGGGGGGGGGFFDGGGGGGFGFEFGFF@GFGGGGGFGGGCCCCC
@s901 309
TGAGGATTATTGGTCAATGGGCGAGAGCCTGAACCAGCCAAGTAGCGTGCAGGAAGACGGCCCTATGGGTTGTAAACTGCTTTTATAAGGGAATAAAGTGAGCCTCGTGAGGCTTTTTGCATGTACCTTATGAATAAGGACCGGCTAATTCCGTGCCAGCAGCCGCGGTAATACGGAAGGTCCGGGCGTTATCCGGATTTATTGGGTTTAAAGGGAGCGTAGGACGGAGATTAAGCGTGTTGTGAAGTGTAGACGCTCAACGTCTGCACTGCAGCGCGATCGGGTTTCCGTGAGTACGCACAAAGTGGGCGGAATTCGTGGTGTAGCGGTGAAATGCTTAGATATCACGAAGAACTCCGATTGCGAAGGCAGCTCACTGGAGCGCAACTGACGCTGAAGCTCGAAAGTGCGGGTATCGAACAGGATTAGATACCCT
+
FGGFGG8FGFGGGGGGGDFFGFGGGGCFE<FFDFGDFGGGFFGGFGGGDFGEGGGGGG@FEGGGGGAFGFDGGGGC9,CFGF,C<D9EFGGGGGGGG9CF,,:BFFGGGDFDFFF<FGDGG?EADGFFGGFGGGG=EG95DDFGCGGFG<<DGGGD<FGC7@CF@EEGGFGA:>:F*C7FG@FFCG=FGED7+,847*8CCDC,2=FCGF2<9,=4A>GDF=C1FC+=CGG3C7<<EGE5@;,;29#C@F5EFEC@2CCF9FDDFFF<4832+FB8@C*'&7DEEF@3?,F9DFA84F=A9C4EC6GGE?EC+,B=8=F?DFF7AF>9;AC9,,<E,C,D9;@4FGGFFE,FFFF7@@9,F>DEF9FF@@CC,GFEFFGGFFGGGEGFBCBCCAFC,GEFDEEC<CGGF@FEGFFGCGGEDGGGFFFAEEFCCC@C
@s901 310
TGAGGAATATTGGTCAATGGGCGAGAGCCTGAACCAGCCAAGTAGCGTGCAGGATGACGGCCCTATGGGTTGTAAACTGCTTTTATAAGGGAATAAAGTGGGGCTCGTGAGCTCCTTTGCATGTACCTTATGAATAAGGACCGGCTAATTCCGTGCCAGCAGCCGCGGTAATACGGAAGGTCCGGGCGTTATCCGGATTTATTGGGTTTAAAGGGAGCGTAGGCCGTTTGTTAAGCGTGTTGTGAAATGGAATGGCTCAACCAGGGCATTGCAGCGCGAACTGGCAGACTTGAGTGCGCAGGAAGTAGGCGGGATTCGTCGTGTAGCGGTGAAATGCTTAGATATGACGAAGAACTCCGATTGCGAAGGCAGCCTGCTGTAGCGCAACTGACGCTGAAGCTCGAAAGCGCGGGTATCGAACAGGATTAGATACCCT
+
FGGGGGGGGGFGGGGGGGGGGGGGGGGGFGGGGGGGGGGGFGGGGGGGGGGGGGGGGGEGGGGEEGGGGFGGGGGGGGGGGGGGGGGGGGGGGGGGGGFGGGGGGGDEDCGGGGGGGGGFGGGGGGGGGGGGGGGGGGGFGGGGGGEFDFGFGG?FGGGGGGGGDEEC:>EEFFGGGGCEGGGGGGGD@CE7<FFFE39<+AF9FC)FFC?GFF4>?9C1:CC8CC<7FCFG@@C9E-G@5C:@=2:CF%C<CD?GFGGGGGGF<GFGCGG?,F<B>E8:#FDD<=>C=,DB5FGEGGFFE?;,8CGGGEE8+EDGEEGFEF=C=F@,EAFBDFF<EFD9EDA?GFCCB,<FFC>,7DGGGGGGFF?GGGDGGGGGGFFEGGGGGGGFEC,GGGFCGFEDFGGFGGGGGGGFGFFF>GFBEFGGGGGGGGFCCCCC
@s901 26341
TGAGGAATATTGGTCAATGGGCGAGAGCCTGAACCAGCCAAGTAGCGTGCAGGATGACGGCCCTATGGGTTGTAAACTGCTTTTATAAGGGAATAAAGTGAGAGTCGTGACTCTTTTTGCATGTACCTTATGAATAAGGACCGGCTAATTCCGTGCCAGCAGCCGCGGTAATACGGAAGGTCCGGGCGTTATCCGGATTTATTGGGTTTAAAGGGAGCGTAGGCCGGAGATTAAGCGTGTTGTGAAATGTAGACGCTCAACGTCTGCACTGCAGCGCGAACTGGTTTCCTTGAGTACGCACAAAGTGGGCGGAAGTCGTGGTGTAGCGGTGAAATGCTTAGATATCACGAAGAACTCCGATTGCGAAGGCAGCTCACTGGAGCGCAACTGACGCTGAAGCTCGAAAGTGCGGGTATCGAACAGGATTAGATACCCT
+
FGGGGGGGGGGFGGGGGGGFGGGGGGGGGGGGGGGCGGFGGGGGGGGEFGGGGGGGGGCGGGGGGGGGGGGGGGGFGGGGGGGGGGGGGGGGGGGGGGGGGGGGDFGGGGGGGGG9FGGGGGGGGGGFGGGGGGG9FGGGFFEGGEEGGGGGF@FGGGGGGGGGDGGGGGGGGGG7>@FGGGG7FEGGGCGCGGGFGDFGGGGEFGGF(69+.FCFF@GFD=GGGGGFG9FCFCFBDCDFFF88D>CGF<>GCC@,>CFCGGGGFFDGCFDGGF@ECFB=DGGFDGGFD?GFFGECGGGGFEDGGGGGGGGE8>7EEF7GGGGE=CCFGFFF?FFFE<GEC,DGFCGGGGGGFF>:7FF@GGGGGFCFFGGGGGGGGGGGDGGGGGFGGEFGGGGGFGGFDGGFE7GGGEGGGGGGGFCEDGGFCCGGFGGCCCCC
@s901 312
TGAGGAATATTGGTCAATGGGCGAGAGCCTGAACCAGCCAAGTAGCGTGCAGGATGACGGCCCTATGGGTTGTAAACTGCTTTTATAAGGGAATAAAGTGAGAGTCGTGACTCTTTTTGCATGTACCTTATGAATAAGGACCGGCTAATTCCGTGCCAGCAGCCGCGGTAATACGGAAGGTCCGGGCGTTATCCGGATTTATTGGGTTTAAAGGGAGCGTAGGCCGGAGATTAAGCGTGTTGTGAGTGGTAGACGCTCAAATTCGGCACTGCAGCGCGAACTGGTTTCCTTGAGTACGCACAAAGTGGGCGGAATTCGTGGTGTAGCGGTGAAATGCTTAGATATCACGAAGAACTCCGATTGCGAAGGCAGCTCACTGGAGCGCAACTGACGCTGAAGCTCGAAAGTGCGGGTATCGAACAGGATTAGATACCCT
+
EGGFDGCFGG9FGGGGFGGA,EFGECEFC,,CFFGGFGGCGCFFFGGGGGDG?FAFGGGGGGG,:CFGGGGGGGGEEGGGGFCGGCFFGFCFGFFGGGGGFGEFEFD+BAFFGDGGGGGFF9FFAEFGFGFAFGGGFGFFG+@FGEGFD9@D,3+CC<B+8>7<CC6:CGD,,=D>>BCEDGG7BEC<7CCF9B@F*/*,++<,:CB*<:?BCCFFC68-::C<2*:+85CC+,:FF;*;FD;29,,,FF8F586*,@38++@5,,,FFD@+F@DGGGEEDGFA<<>D@<AF=7=:DFE8,,FFGGGC6@,FF@EEECFCGE@B8DGGGFF?<<FFE9DCCCGGGF8FGFFECEC@DGGGGGEFFA<F@CFE9FECFFGGGGEGDFEEEEFEGFGGGFFFFBGGFEGGGGGFGGDGGGFEFFGFGDGGGGFCC9CC
@s901 21562
AGGGGAATATGGAATAAGGGGGGAAAACCTGATGCAGCGATGCCGCGTGGAGGAAGAAGGTCTTCGGATTGTAAACTCCTGTTGTTGAGGAAGATAATGACGGTACTCAACAAGGAAGTGACGGCTAACTACGTGCCAGCAGCCGCGGTAAAACGAAGGTCACAAGCGTTGTCCGGAATTACTGGGCGAAAAGGGAGCGCAGGCGGGAAGACAAGTTGGAAGCGAAATCTATGGGCTCAACCCATTAACTGCTTTCAAAACTGTTTTTCTTGAGTGGTGCAGAGGTAGGCGGAATTCCCGGTGTAGCGGTGTAAGGCGTAGATATCGGGAGGAACACCAGTGGCGAAGGCGGCCTACTGGGCACCAACTGACGCTGAGGCTCGAAAGTGTGGGTAGCAAACAGGATTAGATACCCT
+
69<:C::F9<,,,6,,,;,;@7=77,,:8,FFGGGGFGFFFBEGEGDCGC=DFGGGGFDAFGGGFDC=BFCDDFGGG@F,@D<=FCGGGGGFEFDF=,3@DCEGFG@F@FGGGF7<:38,@FC7CEE8,=<<:FFG7FCFGGFGFGEDCEEGGFE*28>C?C?E<88?C*8;C:8:188<F7:@CF=E*2:/CE8;C*2C=EGGE55/5232C8C:F>0776CGDEG),@,:CFDD,1<D@CF@,#,FCGGFGFFFF<C7,FGCFBD,&ADD;A=,FFF@FF@CFDFEF@FEE,B+EFEFDGF=5F:BFF=,CA7FD5FFD>C+GGGGFEF@89,GECDFEEGGFFBEFCGGGFGGFGEBFFGEGGCGDEFC8FGGFGF@FGGGDCGGGGFFGFFGFFDEGGGGFGGGGGGCCCCC
@s901 314
TGAGGAATATTGGTCAATGGGCGAGAGCCTGAACCAGCCAAGTAGCGTGCAGGATGACGGCCCTATGGGTTGTAAACTGCTTTTATAAGGGAATAAAGTGAGTCTCGTGAGACTTTTTGAATGTACCTTATGAATAAGGACCGGCTAATTCCGTGCCAGCAGCCGCGGTAATAAGGAAGGTCCGGGCGTTATCCGGATTTATTGGGTTTAAAGGGAGCGTAGGCCGGAGATTAAGCGTGTTGTGAAATGTAGGTGCTCAATATCTGCACGGCAGCGCGAACATGTTGCCCTGAGTACGCACAAAGTGGGCGGAATGCGTGGTGTAGCGGTGAAATGCTTAGATATCACGAAGAACTCCGATTGCGGAGACAGCTCACTGGAGCGCAACTGACGCTGAAGCTCGAAAGTGCGGGTATCGAACAGGATTAGATACCCT
+
AFFGGGEFGFFGGFEDGGGG,CCFGGGGGCFFGGGG<EFGGG<EFGEEGCFDFFGGDECF6@@,=F9FEFCF@FFGGGFGGFFCEAFFG9FDGCEFG9FFFE?AFCFGG?CFGEFGAF7+:<@FD9FGG9?=BAGGGGFFGGDFE8C8CEECFA+@+3>+>F8DCEC:**@=,,7,@,3@D,>FC7C*=1*BE,8*=3CC>F,,<C1**2,7<,85C9@5<FG*7>E;3&;<C<C::8F:C,2,=AE*,F@CCC8@#18:#F@&FC7C@3>6@3+B7C;216,GFD+B,CFCDECFCF=<,FC=+CF7C@,;=>@+8DGFFGECA@,FA9FEA5EFGGFDC4FCFGFEEB,FCC7E7DF:C7FBBC,C,8EEECFDGFCC:FFGE<E:FB,:C,EFB+C<:@GFECGGGGGGGFAFFEE5AFEF<9B,FFC6CCC@
@s901 27008
TGAGGAATATTGGTCAATGGGCGAGAGCCTGAACCAGCCAAGTAGCGTGCAGGATGACGGCCCTATGGGTTGTAAACTGCTTTTATAAGGGAATAAAGTGAGAGTCGTGACTCTTTTTGCATGTACCTTATGAATAAGGACCGGCTAATTCCGTGCCAGCAGCCGCGGTAATACGGAAGGTCCGGGCGTTATCCGGATTTATTGGGTTTAAAGGGAGCGTAGGACGGAGATTAAGCGTGTTGTGAAAGGTAGACGCTCAACGTCTGCACTGCAGCGCGAACTGGTTTCCTTGAGTACGCACAAAGTGGGCGGAATTCGTGGTGTAGCGGTGAAATGCTTAGATATCACGAAGAACTCCGATTGCGAAGGCAGCTCACTGGGGCGCAACTGACGCTGAAGCTCGAAAGCGCGGGTATCGAACAGGATTAGATACCCT
+
EFGGGGGGGFFGGGGGG9EGGGGFEGCGGGGGGGGGGGFDGGCFGGGEGGGGGFGCEFGGGGGGGGGGGFGGE?FGGGGGGGGGGGEGGGG8EFGGGAFFGGCGFFGGGGGGGGGGGGDGGGGGGFGGGGFFABCEFG:=:>CEGCEGGFGGFC<@GGGDFFFFCCCEGF@CFFGDGGGGGCDEC7CCF7F>9C=CACFE38=FGFGGGCDA<?75EFFFBFDEFGC+B:C>CGGFGGGGFE:?<@F#GGGF?:CF@C:B:@:3@8D0FECCGE37ECE=EGFDFFCCD8GGFGEEGGFFEA,<B+GEDGGDD@CC@?FGFFFGFGGGFGGFCEGGGGGGGGGGGFGFE9EFE@GGEGGGGGEEFGFFC,EFEGGFGGGGGGGGGGGDGGFEFAGGGGGFGGFD>EGGGGGGGGGGGGFEEGGFGFGGGGGCCCCC
@s901 24037
TGAGGAATATTGGTCAATGGGCGAGAGCCTGAACCAGCCAAGTAGCGTGCAGGAAGACGGCCCTATGGGTTGTAAACTGCTTTTATAAGGGAATAAAGTTAGTCTCGTGAGACTTTTTGCATGTACCTTATGAATAAGGACCGGCTAATTCCGTGCCAGCAGCCGCGGTAATACGGAAGGTCCGGGCGTTATCCGGATTTATTGGGTTTAAAGGGAGCGTAGGCCGGAGATTAAGCGTGTTGTGAAATGTAGACGCTCAACGTCTGCACTGCAGCGCGAACTGGTTTCCTTGATTACGCACAAAGTGGGCGGAATTCGTGGTGTAGCGGTGAAATGCTGAGATATCACGAAGAACTCCGATTGCGAAGGCAGCTCACTGGAGCGCAACTGACGCTGAAGCTCGAAAGTGCGGGTATCGAACAGGATTAGATACCCT
+
DGGGGGGGGGFGGGGGGF<CCFGGGGGGGGGGGGGGGGGGGGDGFGGGGGGEGGGGGGGGGEGFG?FFGGGDFCEGGFCEFDGGGGGGGEF9A?EFGGGGFGFGFFGFGGGGGDFGGGFGGGGGGGGGGGFFGGF;F9AFFFCGGDGGGFGGDGFGFGGGGGGG@EGECG@DFGFCGC:EEFFFEEGCFGGGD,=EEFEGCC6FCFE8CCA;CGD;EDBC>>5FGFG=C=EGG>G<E1FEEFFG:FFFFC8BFGGF:CD6CFE=2A7D<9E8>@B<C-8C6FFAGGF=9B,9*+=?B8,<FACFDEGGGGFA:CF7FB9,GFDEAGEF<E<9,?<CFC,8DDE8FCC7EC9GGGEGFCFGCBC@499GF@GGFGCF<@GEGGEGGFGGFC@GGFGGGGEFDFFFECGGGGGFGGGGEFECGFGFDDF9GFGCCCCC
@s901 26064
TGAGGAATATTGGTCAATGGGCGAGAGCCTGAACCAGCCAAGTAGCGTGCAGGATGACGGCCCTATGGGTTGTAAACTGCTTTTATAGGGGAATAAAGTGAGCCACGTGTGGTTTTTTGCATGTACCCTATGAATAAGGACCGGCTAATTCCGTGCCAGCAGCCGCGGTAATACGGAAGGTCCGGGCGTTATCCGGATTTATTGTGTTTAAAGGGAGCGTAGGCCGGAGATTAAGCGCGTTGTGCAATGTAGATGCTCAACATCTGCACTGCAGTGCGAACTGGTTTCCTTGAGTACGCATAAAGTGGGCGGAATTCGTGGTGTAGCGGTGAAATGCTTAGATATCACGTAGAACTCGGATTGCGAAGGCAGCTCACTGGGGCGCAACTGACGCTGAAGCTCGAGAGCGCGGGTATCGAACAGGATTAGATACCCT
+
FGGCGEGGGFGCGGFGGGGFCGGGGGGGGDGGGGFGGGFFG8FFGFCFGGGGGGGGEFCFFGGGG8FEEGGGGGGG9FGGFB9FGGGG9CFEGGGGGGFGGGGGGGGGGGGEFCGGGGEFF<FGGGGGGCG,?F9CFGGG8>FCEFCGFGGGGCCGGGGGFGE7FEGGGGD:@F7FG7<FGFFE>FGDC*4CEGGCEGGFCF-@?222447CGG=F4357;=CD6>C:EECFGG>F:5FDGGFG,>AGGGGF@@8DFFF<,<E7@7CCGGGFFEEF7E9ACGGGGGFB9FGGFGECCGFC,AEGGGGEEFGFGEEGGGGGGF+CFGFGGFE,AFGFEGFDGFEGFFEGF@GGF<C@EGGEGGGGFC,EF?FGGFGF@7GGGGGGFAC6CGGGGGGGGFECGGGGGGGDEGFDGGGGGGFEGGGGGGGGGGGCCCCC
@s901 318
TGAGGAATATTGGTCAATGGGCGAGAGCCTGAACCAGCCAAGTAGCGTGCAGGAAAACGGCCCTATGGGTTGTAAACTGCTTTTATAAGGGAATAAAGTGAGTCTCGTGAGACTTTTTGCATGTACCTTATGAATAAGGACCGGCTCATTCCGTGCCAGCAGCCGCGGTAATACGGAAGGTCCGGGAGTTATCCGGATTTATTGGGTTCAAAGGGAGCGTAGGCCGGAGATTAAGCGTGTTGTGAAATGTAGAGGCTCAACCTCGTCACTGCAGCGCGAGCGGGGCTTCTTGAGGACGCACGACGTGGGCGGAGTTCGTGGTGTAGCGGTGAAATGCTTAGATATCACGAAGAACTCCGATTGCGAAGGCAGCTCACGGGAGCGCAACTGACGCTGAAGCTCGAAAGTGCGGGTATCGAACAGGATTAGATACCCT
+
CG9EFGGGGCDGFF9DFGGGCGGGGGGGGFFFG?FFEGFFGGGGFG@@FGFFDCFGFG::@CFFFGFGF<B@FGEDG9EF9,CEFGGFGFF=FCFFFGACF9FFFBFDF?:FEA<FGGGFGF,CEF9FFDGGGGGCFCFDFF7FC@+CBCGG?FGEFF8DFGFFFEGE**@:79*C<7<FFG@FGGG7<<@;,<<@E<49D7:,<*=*8:CFC>CAB(40/(*2;CEED=CF7@,)/9:1;C#6<<EC>7+9<:6E><,8*5**,,5,?25****:@81))+D<@@FFEBD<>@+:DGF@6+=EFDEC6@9;4+6+E:F<==CC58,4CEF?@,AF9FGGGGF??@FEE<<CCB6,EGGFFCC@?,FGFFAGFD:EFFBC@CGFCEFEFB,CGGFC8GGFGGGFE:@+F7FGCACFFE,BE<GGGGGGGGFCB@CC
@s901 319
TGAGGAATATTGGTCAATGGACGCAAGTCTGAACCAGCCAAGTAGCGTGCAGGACGACGGCCCTCTGGGTTGTAAACTGCTTTTAGTTGGGAATAAAGTGCACCACGTGTGGTGTTTTGTATGTACCATCAGAAAAAGGACCGGCTAATTCCGTGCCAGCAGCCGCGGTAATACGGAAGGTCCATGCGTTATCCGGATTTATTGGGTTTAAAGGGAGCTCAGGCGGACCTTTAAGTCAGCTGTGAAATACGGCGGCTCAACCGTCGAACTGCAGTTGATACTGGAGGTCTTGAGTGCACACAGGGATACTGGAATTCATGGTGTAGCGGTGAAATGCTCAGATATCATGAAGAACTCCAATCGCGAAGGCAGGTATCCGGGGTGCAGCTGACGCTGAGGCTCGAAAGTGCGGGTATCGAACAGGATTAGATACCCT
+
,CEFGFGGGFGGGGGGGGGCFFFGGGGGGGGGGGGGFFFFGGDGGGGGGGGGGGFEGGGGGGGGGGGGGGGGGGGGGGF9EACFGGDFGEEFFGGGGGGGGGGGGGD@FEGGGGGGGGGGGGGGFFFGGGGGGFGGGDDGDDFDEGGGGEGGGGGGGGGGCF@@<CE:<<FG79:FED@ECFCG(FGGGGGGGGGG??3C?+?BF03GEF@FGGCA,-(F@?CCDG;4D?C6ACF?F::><<;C7D@@#GEFC@=DECFEGGGGFFCDGEFGGF@CFD<;=DFA=B,,=FCD:<CGGDFEFEA,B,?C@EAGGFEGFFGGFF@+=GCFGGFECA<F@CCDC8DCGGGGFFCFFAGGGFGEDGGGGFEEGFGGGFECGGFFGGGFFGGEGGGGGGGGGGGGFFFGGGGGFGGFGGFGGGGFGGGGGFACFEC@<CCC
@s901 320
TGAGGAATATTGGTCAATGGGCGAGAGCCTGAACCAGCCAAGTAGCGTGCAGGAAAACGGCCCTATGGGTTGTAAACTGCTTTTATAAGGGAATAAAGTGAGTCTCGTGAGACTTTTTGCATGTACCTTATGAATAAGGACCGGCTAATTCCGTGCCAGCAGCCGCGGTAATACGGACGGTCCGGGCGTTATCCGGATTTATTGGGTTCAACGGGAGCGTAGGCCGGAGATTAAGCGTGTTGTGAAATGTAGAGGCTCAACCTCTGCCCTGCAGCGCGAACTGGTCTTCGTGAGTACGCACACCGTGGGCGGAATTCGTGGTGTAGCGGTGAAATGCGTAGGTATCACGAAGAACTCCGATTGCGAAGGCAGCTCACGGGAGCGCAACTGACGCTGAAGCTCGAAAGTGCGGGTATCGAACAGGATTAGATACCCT
+
EGFGFGGGGGFGGGGGGGGFEFGGGGGGGFFFFGG,EADFGG<FGFGFEGGGGGG<=FCEFBC,CFCFFF@FEGFFCFFFGFEFGGGGGCFGFEFFFGDFGGGGGDGGGGGGGGFGCFGFGGGFFGGGGFGGGGFGFGGFFDFGE@E8AC?F8DGDG<FGEDG<CC8FFGGG7F@@C:*F<@F7@F*CGEGC+,=<EGC<@7<:9C*CGGF,1*C@83<>6?EGFCEB=879<8E2-CGG80CFGCD>C;AD>6271FCGFF9;F*@#C-<**@,F:FA:88=>8+7B1,93)CC=BA7FD:+7EGGGECEC496+>94=DFB>)4+FGGE5@@CFC-EDA,?FECFF9FCFEF@8,,FCF@C@C<FFC@@C,@CGEFEBF:7GFAFGDGFGFGGDE:EF@DGGGGGEGDGFF@GGGGFEFGGGGGFDGE<@@CCC
@s901 321
TGGGGGATATTGCACAATGGGGGGAACCCTGATGCAGCGACGCCGCGTGGAGGAAGAAGGTCTTCGGATTGTAAACTCCTGTTTTTGAGGAAGATAATGACGGTACTCAACAAGGAAGTGACGGCTAACTACGTGCCAGCAGCCGCGGTAAAAAGTAGGTCACAAGCGTTGTCCGGAATTACTGGGTGTAAAGGGGGCGCAGGCGGGAAGACAAGTTGGAAGTGAAATCCATGGGCGCAACCCATGAACTGCTTTCAAAACGGTTTTTCTGGAGTATTGCAGAGGTGGGCGGAATTCCCGGTGTAGCGGTGGAATGCGTAGATAGCGGGAGGAACACCAGTGGCGAAGGCGGCCTACTGGGCACCAACTGACGCTGAGGCTCGAAAGTGTGGGTAGCAAACAGGATTAGATACCCT
+
CFFFDGGGGGGGGGGGGG9FFEGGGGGFEFGGFFGGGGEEGGC@EGGCE@CFEGFGGFGD@FCFG@C+<F,,3@FCCFCFFGG,>B7*>3?D,:,DF9<CFGFGFGGGGGGGCC7FC8,>C:CCD:+FCF::CE**FEFGFC,8/8?582:9@<C:7:@9CC?90**2;EEGDG>8E*;@+@C<AF08:93+<:(*:7227=8:;CCC;;<,5BF3#7>8,@,,,,,>,FCB5C5>:@7FF,@,=ABAD8D<3D:6=@1))EEF<F8C188FED7,,F=DEDDEDEFFEDC,E8>8=C:D8GGG@@64?AGF:@GEDFDGGECC:GDGGGFE7AGGGFEDGGGGGECEGEGGFCCGCFFCFCGFCFC:BEGGGGGFF7GGFGFF@@GGGGGGGGFFEEFDCGGGGFFEFGFCCCCC
@s901 322
TGAGGAATATTGGTCAATGGGCGAGAGCCTGAACCAGCCAAGTAGCGTGCAGGATGACGGCCCTATGGGTTGTAAACTGCTTTTATAAGGGAATAAAGTGAGAGTCGTGACTCTTTTTGCATGTACCTTATGAATAAGGACCGGCTAATTCCGTGCCAGCAGCCGCGGTCATACGGAAGGTCCGGGCGTTATCCGGATTTATTGGGTTTAAAGGGAGCGTAGGCCGGAGATTAAGCGTGTTGTGAAATGTAGACGCTCAACGTCTGCACTGCAGCGCGAACTGGTTCCCTTTAGTACGCACAAAGTGGGCGGAATTCGTGGTGTAGCGGTGAAATGCTTAGATATCACGAAGAACTCCGATTGCGAAGGCAGCTCACTGGAGCGCAACTGACGCTGAAGCTCGAAAGTGCGGGTATCGAACAGGATTAGATACCCT
+
@FGGGGGGGFGGGGGGGGGGFGGGGGGGGGGGGGGGGGGEFGCEGGGEGGGGGGGGGGGGGEGGG@EEFGGGEGFGGGGGGGGGGFFGGGFGGFEGGGGGGF<<FEC<FGFFFGGGGGCFGEFGGGFGGGGGCFFGGGCCFCGGGGGGGGGGGGGGGGFGGGGFGGCFB*@EGFFDGGGGGF@FEEGGG7CGGGGGD<D9F7F:FD<$.,<CF<CFC1C538=CGGGGGCFFFGG@>.EGFFCEGGCFGD8B:CC>GFE:CGGGDFCF><:=>@+:@801.FFFGB+C,5,,D@=BB<GGE<CGC+DEDFEFE8@C>FGFFCC>)F@FFE,C,EGGFFF9?,<8F=C7GF9GGEGGGGGFFDGFGEFC<@9E@GGGGFGGGGGGGFDGFFBFFDFFGGEEFBF<8GGGGGGGGGGGGEFFEFEGGGGFGGGC@CCC
@s901 323
TGAGGAATATTGGTCAATGGACGAGAGTCTGAACCAGCCAAGTAGCGTGCAGGATGACGGCCCTATGGGTTGTAAACTGCTTTTATAAGGGAATAAAGTGAGAGTCGTGACTCTTTTTGCATGTACCTTATGAATAAGGACCGGCTAATTCCGTGCCAGCAGCCGCGGTAATACGGAAGGTCCGGGCGTTATCCGGATTTATTGGGTTTAAAGGGAGCGTAGGCCGGAGATTAAGCGTGTTGTGAAAGGTATACGCTCAACGTCTGCACTGCAGCGCGAACTGGTTTCCTTGAGTACGCACAAAGTGGGCGGAATTCGTGGTGTAGCGGTGAAATGCTTAGATATCACGAAGAACTCCGATTGCGAAGGCAGCTCACTGGAGCGCATCTGACGCTGAAGCTCGAAAGTGCGGGTATCGAACAGGATTAGATACCCT
+
FFCFGGGGGGGGFGGGGGGFGGG:B@EFGGGGEFGGGFFAFFGGGGGFECFGGGFGGFGGGFF@FGGG8FGFGGFGGGDGFFCGGGGFEF=EFFEFDA<FGGE?EFGGGE+CFAFFGCDGFFCGGGGGGCDGGGFGAFGFBFF+BEEGGAD,>FGGGGCF7:DEE>CCCFBDF;<<B<:7?,?F7F=B<<;*;?<FGG3F;C<92F1C(E7@F=8FG;DF?B;04CEGB;;<><<<*:F>FF:EE3C)=@4,:875:EGGGFE8,*,@2GEDF>+:7;CFD@DB,3::6,GF=C=8BC6<,,AFC@+F6DEC+8GGGFFGCGEE@E7EFGF?<FAC;FFGFFFFGGFCF<9EFEEDFA<:CEGGGGFFE@FFFFC@FE@@:@66,<,CGECEFAFEE@GFGGGGFCFDGEFFGGECFCGGFGGGGGGFGGFCCCBC
@s901 21281
TGAGGAATATTGGTCAATGGGCGAGAGCCTGAACCAGCCAAGTAGCGTGCAGGACGACGGCCCTATGGGTTGTAAACTGCTTTTATAAGGGAATAAAGTGAGTCTCGTGAGACTTTTTGCATGTACCTTATGAATAAGGACCGGCTAATTCCGTGCCAGCCGCCGCGGTAATACGGCAGGTCCGGGCGTTATCCGGATTTATTGGGTTTAAAGGGAGCGTAGGCCGGAGATTAAGCGTGTTGTGAAATGGAGAGGCTCACCCTCTGCACTGCAGCGCGAACTGGGTTTCTTTAGTACGCACAACGGGGGCGTAATTCGTGGTGTGGCGGTGAAATGCTTAGATATCACGAAGAACTCCGATTGCGAAGGCAGCTCACTGGAGCGCAACTGACGCTGAAGCTCGAAAGTGCGGGTATCGAACAGGATTAGATACCCT
+
FGCFGEEGGGGAFGGGGGGCFF:CCEFGG8EFGGGGGGGGGGFGGGGC@CFGGEGGGFCFGGGGGGGGFFFCF,@CFECFFFGGGGGGG9FFFGGFGFFGGGFGGGGGF,BEFFFGGFG9EEGGGGGGGC9DGGGGFDCFFD7FDFGFFFCFGGGGGGCC>+8FFEFCC7FCF,1**=CEG7<B<F?ECFD@FFGGEEGGDF77@FEGGGDF7<.C:7EDFFCEFEG=,?CF:EF,=:7@C@D;>AF7,-:CFGFDC>>':C5#DA2/@<8+CFEF76:8CB<8,,F>=A7,98+3CE+8+4?:EC7FC=C,@,CGCGGGF8GEAEC:GFFA<<EC,CFEFDFAC6CFFC,<<B+DECF=F@:<CC@GFC<F@<@FE,GF:ECFAFEEGEFBC,GF,CEGGFGGGEGFGEGGGGGGDGFCFGGFFGGGGGFCCA<B
@s901 325
TGAGGAATATTGGTCAATGGGCGAGAGCCTGAACCAGCCAAGTAGCGTGAAGGATGAAGGTCCTACGGATTGTAAACTTCTTTTATACGGGAATAAAGTTTCCTACGTGTAGGATTTTGTATGTACCTTATGAATAAGCATCGGCTAACTCCTTGCCAGCAGCCGCGGTAATACGGACGATGCGAGCGTTATCCGGATTTATTGGGTTTAAAGGGAGCGCAGACGGGAGATTAAGTCAGTTGTGAAAGTTTGCGGCTCAACCGTAAAATTGCAGTTGGTGCTGGTTTCCTTGAGTGCAGTTGAGGCAGGCGGAATTCGTGGTGTAGCGGTGAAATGCTTAGATATCACGAAGAACCCCGATTGCGAAGGCAGCTTGCTAAACTGTAACTGACGTTCATGCTCGAAAGTGTGGGTATCAAACAGGATTAGATACCCT
+
FGGGGGGGGGGGGGGGGGGGGGGGGGGFGFFGGGGGGGGGGGGGGGGGG>GGGGDFF@EFECGFGFCE?FEGFFGFFGGGFAFEFFG,EFF7FGFGDFGCF?CFEGEGGGGGG9FACEFDGGFEFG,,BCFGGFFGGGGFECFGGGEGDF9>,CBFGGG?BA>3+=FEGGG;FGFG@***34*>7>;*=B@FFF::C;?FFG%GGFBF>7BCCF;AE:<6-;+;,*:>5@EFFFF401CE/FFAECGCF9@681D8=9F=C>C,;;EC0EE63=>=6,0+FGFAF<F8CEGGDE=<DE>EEGFCE=:FB,DFFD+@ED7EFGGGFC7E,GGFFAFCFCAFEE9GGGFGGGGGCF@6:GGGGGGFGF@GGGFFGGGGGFFCGEEGDGGGGFGGEAC,FCGGFGGGGGGGFFFGGF<CFAGFGGGGGGFGF<FCCCCC
@s901 27573
TGGGGAATATTGCACAATGGGCGCAAGCCTGATGCAGCCATGCCGCGTGTATGAAGAAGGCCTTCGGGTTGTAAAGTACTTTCAGCGGGGAGGAAGGGAGTAAAGTTAATACCTTTGCTCATTGACGTTACCCGCAGAAGAAGCACCGGCTAACTCCGTGCCAGCAGCCGCGGTAATACGGAGGGTGCAAGCGTTAATCGGAATTACTGGGCGTAAAGCGCACGCAGGCGGTTTGTTAAGTCAGATGTGAAATCCCCGGGCTCAACCTGGGAACTGCATCTGATACTGGCAAGCTTGAGTCTCGTAGAGGGGGGTAGAATTCCAGGTGTAGCGGTGAAATGCGTAGAGATCTGGAGGAATACCGGTGGCGAAGGCGGCCCCCTGGACGAAGACTGACGCTCAGGTGCGAAAGCGTGGGGAGCAAACAGGATTAGATACCCT
+
EFGGGGGGGGGGGGGGGGFFGGDGGGGGGGGGGGGGGGGFFFGGGGGFGEGGGGGGGGGGGGGGGGGGGGGGGGFACFGDFFGGGGGGGGGGGGG8FEDFFCFGGFGFGGDGFGGGGGGGGFFFGGGGGGGGGGGGGGFCGGGGGGCCGGGEGGGGGGD7B@FGFCB8@EFEGGGGGGGGGGGGG:5BFG<EE8:>CEEG=EEFCCGGGFGFEE;>F?F>0F:8>3FDCGG*8A:<EFEGFDCFCCGFGFF4=DG5ECDCC8;,<FCFFFFGCC/FCGGF@77,?ECCFGGGGFGFFFF=:DGF<GFGGGGFGFBAFCGC@E8GGFFGGDEFFGGGFFCFDFFE8GGGGFGGGGGGFFFEFGGGGGGFFFECGGDGGFDGGGGGGGGGGGGGGGGGGGGGFFEFCGGGGGGGGGGFFGFAGFFEGGGGGGGGFFGGCCCCC
@s901 26693
TGAGGAATATTGGTCAATGGACGAGAGTCTGAACCAGCCAAGTAGCGTGAAGGATGAAGGTCCTACGGATTGTAAACTTCTTTTATAAGGGAATAAAACCTCCCACGTGTGGGAGCTTGTATGTACCTTATGAATAAGCATCGGCTAACTCCGTGCCAGCAGCCGCGGTAATACGGAGGATGCAAGCGTTATCCGGATTTATTGGTTTTAAAGGGAGCGCAGACGGGTCGTTAAGTCAGCTGTGAAAGTTTGGGGCTCAACCTTAAAATTGCAGTTGATACTGGCGTCCTTGAGAGCGGTTGAGGGGTGCGGAAGTCGTGGTGTAGCGGTGAAATGCTTAGATACCACGAAGAACTCCGATTGCGAAGGCAGCACACTAAGCCGTAACTGACGTTCATGCTCGAAAGTGTGGGTATCAAACAGGATTAGATACCCT
+
EGGFFGFGGGGGGGGGGGGGGGEGGGGCFD9FFGFGGFGGGGFFGGGDFEFFFGGGDFFFFGGGGGGGFGDEFGFGGGGGGCFGFAFCFCCFFGGGGGGGGGGGGCEFC<DGG?CFEGGFGGGE9EGGGGGEGGGG9FGGE8F@GG>FGEGGGGGCCDGGGGEGGEEGG7FFEF7+**5*,::FCFFEGC:,2DED*:+<<9FC@'3':<:BGGG.;.CC>8=:9BE??EEG-FG.C;CF8@DF?CFEF<@FGED8CCGDFGFDAFFFCCCGDFAG8<F1GFGF>3>>,,88*@+7CCFF=:B@B+C+?+FEC>+DGFD<GGEGEEGEE?E9,?GFEFFFCGFFB,6<CF<AE:DG@CDGGFDGGGGFFAGGFFFGF<F7GGGGEGFGGFCGGFFFGGFCGGGFFGGGGGFDGGGGGGGGGGGGGGGGGFGCCCCC
@s901 328
TGGGGAATATTGCACAATGGGGGAAACCCTGATGCAGCGACGCCGCGTGAGTGAAGAAGTATTTCGGTATGTAAAGCTCTATCAGCAGGGAAGAAAATGACGGTACCTGACTAAGAAGCCCCGGCTAACTACGTGCCAGCAGCCGCGGTAATACGTAGGGGGCAAGCGTTATCCGGATTTACTGGGTGTAAAGGGAGCGTAGACGGTAAAGCAAGTCTGAAGTGAAAGCCCGGGGCGCAACCCCGGGACTGCTTTGGCAACTGTTTAACTAGAGTGCTGGAGAGGTAAGCGGAATTCCTAGTGTAGCGGTGAAATGCGTAGATATTAGGAGGAACACCAGTGGCGAAGGCGGCTTACTGGACAGTAACTGACGTTGAGGCTCGAAAGCGTGGGGAGCAAACAGGATTAGATACCCT
+
BFFGGGGGGGGFGAFFDDFCFGGGGGGGGCCFGGGGCGGDCCEGGGGC=CFGGFGFGGCFGAFFCFFFFGGFFGFGGGGGG9FGGGGGFGGGGEFFGGGGGGGGGGGGGGFFFFFGGGGGGDGGGC+FF,<=CDFGF<CFGGFCCEEGGGG9CFGGGGGGGGGEF*<F*CFGGGG@G<:?GG=C<GCECCF=CG8FGGDG<GGGCGGFFFGCFGEFGDCFFGGFGCEEFCE:CED@,::FECCCCGGGFCFE:GGFA#CDCFGGGGCFFGGGEE4FF<GGGG;F<EGCDFFFGE>?FEE9FEC@8GEEAGGA,C@EFFFCF=CFCFGGGGFGFFCGDDGGDGGGA:FGGGGGGGGGFGGGGGGGGGGGGGFFFCGGGFC<DGGFFGGGGGGGGGGGGGDFCFGGGGFGFCECCCCC
@s901 329
TGAGGAATATTGGTCAATGGGCGAGAGCCTGAACCAGCCAAGTAGCGTGCAGGAAGACGGCCCTATGGGTTGCAAACTGCTTTTATAAGGGAATAAAGTGAGCCTCGTGTGACTTTTTGCATGTACCTTATGAATAAGGACCGGCTAATTCCGTGCCAGACGCCGCGGTAATACGGAAGGTCCGGGCGTTATCCGGATTTATTGGGTTTAAAGGGAGCGTAGGCCGGATGTTAAGCGTGTTGTGAAATGTAGGCGCTCAACGTGTGCACTGCAGCGCGAACTGGGTTCCTTGAGTACGCAGAAAGGGGGCGGAGTTCGTGGTGTAGCGGTGCAATGCTTAGATATCACGAAGAACTCCGATTGCGAAGGCAGCTCACTGGAGCGCAACTGACGCTGAAGCTCGAAAGTGCGGGTATCGAACAGGATTAGATACCCT
+
FGGGGGGGCFGGGGGFGGGG8FGGGGGGGGGGGGGFGGGGGG<FEFGGCFGGGGGGGGGGGGGGGC9FCGGE,6FFGGGGC<EFGFGGGGEBD,CFGFGGGG,,4BFFG,=,CFF<FGGGGA<FEDF,A,C<5@,CE?:,,+3CC7BFF,=CF@77=<F,+68>8C7*@><,@DFD*1>CF9FEGGG<CFCFCGGE5*=:7C,<::<:FCF$<AC-81<)()*)EC8#,#<487@2B;<C,ECCC;CGFC>B1*>8*BF@*,=,CB:7,,E>GFBC6=9==+8+,,F,,DGGDF@88,65,,8C@+@EGEEE>+7EB7D?FA6+FGGFEC5,@,GFFCFE?=EF8<FGGGGGGFC@B@GFC:DCFE<GGFEEB,<CFCC@GGGGGGGGGGGDGGFGGGGF@GD<ECC7GFFDGFGFGGFAFGGFGDFGGGCCCBAB
@s901 21349
TGAGGAATATTGGTCAATGGGCGAGAGCCTGAACCAGCCAAGTAGCGTGCAGGATGACGGCCCTATGGGTTGTAAACTGCTTTTATAAGGGAATAAAGTGAGAGTCGTGACTCTTTTTGCATGTACCTTATGAATAAGGAACGGCTCATTCCGTGACAGCAGCCGCGGTAATACGGATGGTCCGGGCGTTATCCGGATTTATTGGGTTTAAAGGGAGCGTAGGCCGGAGATTAAGCGTGTTGTGAAAGGTAGACGCTCAACGTCTGCAATGCAGCGCGAACTGGTTTCCGTGAGTACGCACAAAGTGGGCGGAATTCGTGGTGTAGCGGTGAAATGCTTAGATATCACGAAGAACTCCGATTGCGAAGGCAGCTCACTGGAGCGCAACTGACGCTGAAGCGCGAAAGTGCGGGTATCGAACAGGATTAGATACCCT
+
FGGFFCFGDFCCFGCCFE<@FAFFEGGF8DEGFGGGGCFF<=CF9FGGG7CFEEFF8C:FGEGGGEFGGFGC@C,?F,E,B<EF9,CFCFACA8A?,<E,,:,,,?FFFC?FEEFEDFEGEE,A<AAEEFEGCEA;EFC,,4BFE++,,CF5A58+BBD:>CFFEDCG7*@,,@3:B*38>9,>C7*4C*<,@,<<C,F:<@<%8<<::ABFED7<C4EA617>1CGGFFCC9/<:*-@D:89:C;F-F<E?8#(8@?D8CGGE;CBC&FF:<87EC=8FFB8FCF@@=,,5*=>GEF=5@5,8+BF?B49F=C@ECFGFFFEB=7FFA,DGGFFAE?9GGECEC,CEFF,EDFCGFB<7EEGGGGGGGFGGFFEFCFEC@7:@9EEGDGFDFFAC@88+@DGEC7F@:7FCE@FC,CF<DFGGGGGGGGFCCCCC
@s901 331
TGAGGAATATTGGTCAATGGGCGAGAGCCTGAACCAGCCAAGTAGCGTGCAGGATGACGGCCCTATGGGTTGTAAACTGCTTTTATAAGGGAATAAAGTGAGAGTCGTGACTCTTTTTGCATGTACCTTATGAATAAGGACCGGCTAATTCCGTGCCAGCAGCCGCGGTAATACGGAAGGTCCGGGCGTTATCCGGATTTATTGGGTTTAAAGGGAGCGTAGGCCGGAGATTAAGCGTGTTGTGAAATGTAGACGCTCAACGTCTGCACTGCAGCGCGAATTGGTTTCCTTGAGTACGCACAAAGTGGGCGGAATTCGTGGTGTAGCGGTGAAATGCTTAGATATCACGAAGAACTCCGATTGCGAAGGCAGCTCACTGGAGCGCAACTGACGCTGAAGCTCGAAAGTGCGGGTATCGAACAGGATTAGATACCCT
+
EFGGGGGGGGGGGGGGGGGGGGGGGGGGGGGGGGGGGGFGGGGGGGGGGGGGGGGGGGGGDGGGGGGGGGGGGGGGGGGGGGGGGGGGGGGFGGGGGGGGFGGGGGGGGGGGGGGGGGGGGGGGGFGGGGGGGGGGGGCFGGGGGGG8FGGGGG<:FGE@<CFGGGGGGGGG,>DCF>FGFGFCGEEEGGGGGGEC<<=C<F>DFF?7*?:CFD-FE>E:<CEC<DGFGGGFGGGBG>FEFGFGFFGFE@6@@?DCF=C>CGGCCFGGGGGBGF@7GFB?CDFFFGGDE6,C8>=F6E@?4,CGFDEEFDFE=4+CGGGGFEC>=GGGEAFC,AGGFGGGGGFCGFGGGFCFAFCECFFEGGGGGGCGFFDFGGGFCGEGGGGGGGGF@ECDGGFFCGGGGGFFF@GGGGGFGGGGGGFFGGGFFGGGGFFCCCCC
@s901 332
TGAGGAATATTGGTCAATGGGCGAGAGCCTGAACCAGCCAAGTAGCGTGCAGGATGACGGCCCTATGGGTTGTAAACTGCTTTTATAAGGGAATAAAGTGAGAGTAGTGACTCTTTTTGCATGTACCTTATGAATAAGGACCGGCTAATTCCGTGCCAGCAGCCGCGGTAATACGGAAGGTCCGGGCGTTGTCCGGATTTATTGGGGTTAAAGGGAGCGTAGGCCGGAGATTAAGCGTGTTGTGAAATGTAGACGCTCAACGTCTGCACTGCAGCGCGAACTGGTTTCCTTGAGTACGCACAAAGTGGGCGGAATTCGTGGTGTAGCGGTGAAATGCTTAGATATCACGAAGAACTCCGATTGCGAAGGCAGCTCACTGGAGCGCAACTGACGCTGAAGCTCGAAAGTGCGGGTATCGAACAGGATTAGATACCCT
+
GGGGGCFGGGGGGGGGGGGGGGGGGGGGGGGGGGGGGGFFGGCGGGEFCGGGGGGGGCEGGFGGGGCGDGFFGDEEFGGGGFGGGGGFGFGGGFFGGGGGGGGGGGGFGGGGFGGGGGGGGGGGGGGFGC9FGFDEFF9F<=>FEC@EGGCFFG@@FAF>DFG@C+CF:CF,@;*@EFDGG9BCFG=F<4:C9<FE=CCGFGGC?;#?<57<ECEFD@GE<CCD<48DCCFD<<C2,:C:FFFG?F:,76*<7:>@1CCF@DE<DEE?FCC@<1?GEECDDDB<A8GC@,C7)=+FEE=@E?GGGCF+DEB>8DCGGGGGFGGE@@,C,@?DGCGEE9?8F8<?@GGFCAGE8BC@?<EGEGEFGGGFFFGGGFGGFGEF@>EGGGGGEGGGF<CGF7GFFBECGGGFEGGGGFGGGGGGFGGGE<GGGGECCCCC
@s901 333
TGGGGAATATTGCACAATGGGGGAAACCCTGATGCAGCGACGCCGCGTGGAGGAAGAAGGTCTTCGGATTGTAAACTCCTGTTGTTGAGGAAGATAATGACGGTACCTGACTAAGAAGCTCCGGCTAAATACGTGCCAGCAGCCGCGGTAATACGTATGGAGCAAGCGTTATCCTGATTTACTGGGTGTAAAGGGAGCGTAGGCGGTCCTGCAAGTCTGATGTGAAAACCCGGGGCTCAACCCCGGGACTGCATTGGAAACTGTAGGACTAGAGTGTCGGAGGGGTAAGTGGAATTCCTAGTGTAGCGGTGAAATGCGTAGATATTAGGAGGAACACCAGTGGCGAAGGCGGCTTACTGGACGACCACCGACGCTGAGGCTCGAAAGCGTGGGGAGCAAACAGGATTAGATACCCT
+
AEDFGFGGGGGAFGGGGGGGDFGGGGGGGGGGGGGGGGGGGGGGEGGFGGGGG:FFFGFFGCFGEEECFGGGGGGGEGF9ACEGGGGGGFGFGGGGGFFGGGGGGGGGGGGGGGFGG@FFGGGGGGDGGGGGGGCGFGFG<>CFDCEGCCGFDEBAFGGGFFGGGGFGFGCFGE+=:CFGGG%FGGFC@AFGECCFGCF*9DEF:G8:?%26C:<9E8G?9CC7=7C9>CED@5E@5*B<F;>EEEE<FDFGGD;3<C9EFEFGDGGDF<D>&CEFE@EC1F@ECFE9FEFDD>9,=@FEFECB=DGGGFE9+8,E8FBDE;GE<GFFEFCFEF@F?A==FC?FEB@:C@8FGGFFEDGGGGFFFGGEGGGEGFFFGGGGGGGGFCGGGGDGGGGGGGGFGGFFAFFEFGFCCCCC
@s901 23073
TGAGGAATATTGGTCAATGGGCGAGAGCCTGAACCAGCCAAGTAGCGTGCAGGATGACGGCCCTATGGGTTGTAAACTGCTTTTATACGGGGATAAAGTGAGCTACGTGTAGCTTATTGCAGGTACCGTATGAATAAGGACCGGCTAATTCCGTGCCAGCAGCCGCGGTAATACGGAAGGTACGGGCGTTATCCGGATTTATTGGGTTTAAAGGGAGCGTAGGCCGTCTGTTAAGCGTTTTGTGAAATGTCGGGGCTCACCCTGGGCATTGCAGCGCGAACTGGCAGACTGGAGTGTACAGGAAGTAGGCGGAATTCGTCGTGTAGCGGTGAAATGCTTAGATAGGCCGAAGAACTCCGATTGCGAAGGCAGCCTGCTGTAGTGCAACTGACGCTGAAGCTCGAAAGCGTGGGTATCGAACAGGATTAGATACCCT
+
FGFGGGGGGGF@FGGGGEEF@CFGGEGGFFCFGGGGGGF-CEEGAFE@EGGGGGG,AEBCFFG,CFCDGGDG@EFGGGGGGGGDEFFGCECFGDGGGGGAFGGFC9CFFGG9FFGGGC<FFGD<ECEFGFGGG5,CBFDDGGGGG7>FFAFGG<FEFCFFCFGGC7<CC7CEGCFBC@<FG,?*<C*<FEEGDF<F=.G9+=FCGGFDE8,?<F8D20/#7>:=?C9DGGGG==9.2C(/:F=2/>BEF0>*:8C@CFF$FCGGDE9EFBFF@F>5F@=2A8D<9B>A6,,,?FFF;?EGE<;FCEFB+>94+9+7E>@+AE8@*C?=?A559,56,C?3<=F@,8,FAFF6,B+:GGFB7GEFGGGGEFF@CFF9FFEDFEEF<9FC:,,CGGGGDCGCFEGFCGGFGFGEGFFF;FGGFFFF9GGGGF8CCCCC
@s901 23566
TGAGGAATATTGGTCAATGGACGAGAGTCTGAACCAGCCAAGTAGCGTGCAGGATGACGGCCCTATGGGTTGTAAACTGCTTTTATAAGGGAATAAAGTGAGTCTAGTGAGACTTTTTGCATGTACCTTATGAATAAGGACCGGCTAATTCCGTGCCAGCAGCCGCGGTAATACGGAAGGTCCGGGCGTTATCCGGATTTATTGGGTTTAAAGGGAGCGTAGGCCGGAGATTAAGCGTGTTGTGAAATGTAGACGCTCAACGGCTGCACTGCAGCGCGAACTGGTTTCCTTGAGTACGCACAAAGTGGGCGGAATTCGTGGTGTAGCGGTGAGATGCTTAGATATCACGAAGAACTCCGATTGCGAAGGCAGCTCACTGGAGCGCAACTGACGCTGAAGCTCGAAAGTGCGGGTATCGAACAGGATTAGATACCCT
+
ECEGGGGGGGGGGFAEFFGFGGGGGGGEFFFFGDDFG,DAF@@@DG7F7@DGFGDGFD,CFFCDF8EFFGDGGCEGFDFG9,<<<FGGFGF<FGFFFFGGG9FGF,5EFGFGFFGGGEGGFCFGGGDDFEFE<EFFEGF<A+4CE7CDFDFG8A7:DFGFFD@@CEFDGG@,::DFGGGGFF<CCF#*.4;BEC?<CEFD?E$:F;CFFFCCCCEFD;?@8ECE<AC>FCC=6*=>C;EDF@DF<FC?CGE:FFE@<C@>:3#E@8F9$FGGFF>F=;=>FCGF*D:,9FCDDE@?DGEF@7,GGGGCC>9,8GC7BD+FGFDC?ECGGFF9,FCGFGGGFGGFFEFFFECDEFC@,DGGGCEFDEDGFGEF@,FGFD@EGGEGF@6C,@BEGGGGFCEFGGDFFFGFFEGFGGGGGGFEGGGGGEGGGGGCCCCC
@s901 27050
TGGGGAATATTGCACAATGGGGGAAACCCTGATGCAGCGACGCCGCGTGGAGGAAGAAGGTCTTCGGATTGTAAACTCCTGTTGTTGAGGAAGATAATGACGGTACTCAACAAGGAAGTGACGGCTAACTACGTGCCAGACGCCGCGGTAAAACGTAGGTCACAAGCGTTGTCCGGAATTACTGGGTGTAATGGGAGCGCAGGCGGGAAAACAAGTTTGAAGTGAAATCCATGGGCTCAACCCATGAACTGCTGTCAAAACTGCTTTTCTTGAGTAGTGCAGAGGTAGGCGGAATTCGTGGTGTAGCGGTGGAATGCGTAGATATCGGGAGGAACACCAGTGGCGAAGGCAGCCTACTGGGCAGCAACTGACGCTGAGGCTCGAAAGTGTGGGTAGCGAACAGGATTAGATACCCT
+
EE@EGGECFGGGGCFGFGGGGEGGEG,ECCCF<CEGGG7@:@@FFFFE7:CFGEGG8FCFFF9C,<F7+BB?EFGGDCD<FFF9?F<FFG:?=,?EF,<9A=+4BC<FFFDFB<,3<AD<C9FE+:=D8><,8,,3:>F<@@735*5<>57,,,4,@<<CF7>3:,8<=*<CBFEGG7:,?C,?FC8CF>F+2,<:*?::8CCC9CG?:#''F;@/,$@$@GCD:;3D:8C9FCG,#+7F>8<E;B9F:>,@,DB<=;FFFDD8GFB,8E9E+FBA8<C,8,,,EC+ECCFGFFEC@++GGGGGAFCFAAC,DGGEEFFAE8BFB>,EFB,CFC:,DE4FB8B,F9F<C6,GF<EGFEEB,,;,FFFGGGGGGGGGFCGGGGGGGGGFC,GFB7FFB,CAGGFFGGGGGGGCCCCC
@s901 337
TGAGGAATATTGGTCAATGGGCGAGAGCCTGAACCAGCCAAGTAGCGTGCAGGATGACGGCCCTATGGGTTGTAAACTGCTTTTATAAGGGAATAAAGTTAGTCTCGTGAGACTTTTTGCATGTACCTTATGAATAAGGACCGGCTAATTCCGTGCCAGCAGCCGCGGTAATACGGAAGGTCCGGGCGTTATCCGGATTTATGGGGTTTAAAGGGAGCGTAGGCCGGAGATTAAGCGTGTTGTGAAATGTAGACGCTCAACGTCTGCACTGCAGCGCGAACTGGTTTCCTTGAGTACGCACAACGTGGGCGGAATTCGTGGTGTAGCGGGGAAATGCTTAGATATCACGAAGAACTCCGATTGCGAAGGCAGCTCACTGGAGCGCAACTGACGCTGAAGCCCGAAAGTGCGGGTATCGAACAGGATTAGATACCCT
+
AFGGGGGGGGGGGGGGGGGGGGGGGGGGGGGGGGGGGGGGEFFGFGGCGGGGGGGGGGGGGGGGCGGGGGGGGGGGGGGGGCGGGCFE,EE?FFGGGGGGGGGGGGGGGGGGGGGGGGGGGGGGGGGGGGFGGGGGGGGGGGGGGGGGGGGFGGGGGGGCGGGFDDEGGGDFFGEFGGGC,?FFGGGCGFE=2FC@EGD?FE#E;CE-CCGGFGD:86F8?:C4FEG:GFGDFEEDFCC:;CFGCCFFFF4#51CD>F>CCDF5333@+%3#8:CE<=+(+CGGED3,@=,9DCEFCFCC@,6+FCCFEBC,68ECGGGGFAEBBFC@4,<,?BCGDCGGGGGFGFEDFFEEFC>@@EGCECC7GFBFF@FGGGGGGGGGGGGGGGCGFFCEGGGFB+F:C7GGFGGGGGGGGGGGGFFFFFGGGFGFGGGC@CCC
@s901 28015
TGAGGAATATTGGTCAATGGGCGAGAGCCTGAACCAGCCAAGTAGCGTGCAGGAAGACGGCCCTATGGGTTGTAAACTGCTTTTATATGGGGATAAAGTGAGCTACGTGTAGTTTATTGCAGGTACCATATGAATAAGGACCGGCTAATTCCGTGCCAGCAGCCGCGGTAATACGGAAGGTCCAGGCGTTATCCGGATTTATTGGGTTTAAAGGGAGCGTAGGCCGCCCCTTAAGCGTGTTGTGAAATGCCGCGGCTCAACCTTGGCACTGCAGCGCGAACGGGGGGGCTTGGGTGCACGCAACGCAGGCGGAATTCGTGGTGTAGCGGTGAAATGCTTAGATATCACGAAGAACTCCGATTGCGAAGGCAGCGTGCGGGAGTGCGACTGACGCTGAAGCTCGAAGGTGCGGGTATCGAACAGGAGTAGATACCCT
+
FFGGGGFGGFGGGGGGGGFDGGGGGGGGGGGGGGGDGGGGGGAFGGGGGGGGFEEFGFEGGGGCGCEGGF@CFGAFGGFGGGGGACE9FCF7FC<E?FFGGGEA5=C9?<B,CFG,CFGGGFBFFGG9<EC9EFGGFEDGGGEGGCFGGDFFGE<C<,,DEDD@@CCEGEGCFFGGG:>FFFG9CCCFFGCFGGG>CE:?CFFGFGGG<CCG@FGFG;8>0;CC4/1&0E<C?+C>;,EEFGFFFFGGEB:=7>:BDFC'C580@FCGGGFC@>CC@E>@9#C@C<B3,B<8*9@B@83+3C6:B++GGEAC4,EEED+<F?@+>ECGFGFFEEFGEEF;F4,@FF<GGFGGFBFGGGFEF8?AEF<FF@EFC+DDFCFGGF@GGFFGGGFGGGGGGFFB,@A,ECF:EDFFC,FGGGEFDGFFF9GGGGF@CCCC
@s901 24139
TGAGGAATATTGGTCAATGGGCGAGAGCCTGAACCAGCCAAGTAGCGTGCAGGAAGACGGCCCTATGGGTTGTAAACTGCTTTTATAAGGGAATAAAGTTAGTCTCGTGAGACTTTTTGCATGTACCTTATGAATAAGGACCGGCTAATTCCGTGCCAGCAGCCGCGGTAATACGGAAGGTCCGGGCGTTATCCGGATTTATTGGGTTTAAAGGGAGCGTAGGCCGGAGATTAAGCGTGTTGTGAAATGTAGACGCTCAACGTCTGCACTGCAGCGCGAACTGGTTTCCTTGAGTACGCACAAAGTGGGCGGAATTCGTGGTGTAGCGGTGAAATGCTTAGATATCACGAAGAACTCCGATTGCGAAGGCAGCTCACTGGAGCGCAACTGACGCTGAAGCTCGAAAGTGCGGGTATCGAACAGGATTAGATACCCT
+
EGFFGGGGGGGGGGGGGGGFGGGGGGGGGGGGGGGGGGGGGGGGGGGGGGGGGCEAEFCGGGGGGGGGGGGGEGGGGGGGGGGGGGFGGFDFGGFFGFGGGG<EFGGGGGGGGGG9FGGGGGEFFGGGGCEGGGGGGGGFGFEGGGGGGFGFFFFGGDF@GGGGGGGG@7>FGGGGDDEEGGGGGG?C>GCFGGCFGGFGGGGEFGGFF?C;F<FF8?FG;GGGGFGGFGGGGGGFGFGGGGFG@FGCGGGGGFEE8CG<GGF9GGGGCGEEGCEGFCEGFCGGGGGFCFGGFGCCGGGGGGFGGGEGGGGFF:GGGGGGGFE@AEDGGFFFE,E=;GGGFFGGGGGGGFEFEGCF@GGGGGGGGGGGGGGGGGGGGFGGGGGGGFGGGGGGGGGGGGGGGGGGFGGGGGGGGGGGGGGGGGGGGGGGGGGCCC@C
@s901 340
TGAGGAATATTGGTCAATGGGCGAGAGCCTGAACCAGCCAAGTAGCGTGCAGGAAGACGGCCCTATGGGTTGTAAACTGCTTTTATAAGGGAATAAAGTTAGTCTCGTGAGACTTTTTGCATGTACCTTATGAATAAGGACCGGCTAATTCCGTGCCAGCAGCCGCGGTAATACGGAAGGTCCGGGCGTTATCCGGATTTATTGGGTTTAAAGGGAGCGTAGGCCGGAGATTAAGCGTGTTGTGAAATGTAGACGCTCAACGTCTGCACTGCAGCGCGAACTGGTTTCCTTGAGTGCGCACAAAGTGGGCGGAATTCGTGGTGTAGCGGTGAAATGCTTAGATATCACGAAGAGCTCCGATTGCGAAGGCAGCGCACTGGGGCGCAACTGACGCTGAAGCTCGAAAGTGCGGGTATCGAACAGGATTAGATACCCT
+
EFFFGGGGGGGGGGGGGGGGGGGGGGGFFGGGGGGGGGGFGGGGGGDFCFGGGGGGGGDGGGGDGCFFGGEGGGGGGGGGGAFGFG9,CEFFFFFGGFGGGGEGGGGGGGEEFGGGGGGGGGGGGDGGGGGGFFGGGGGCFGGGDEGFGFDGFGGCFGF<FGGGGGDGGGGGEFGGGEEE:9D@*<5FFGGGFCB8+2C:8CCFFFCFEGF/+8<;C6+7:DCC4@E3CGGF?EG>GGFBE&9C9<CC@6$/,A&?GGGF*,;A9D99FF<5@<4:$@9D>DF=,D3,=F@,886+>BD:=?B,GGFDGCFGFCEC@GGGGGEC=ECECE<9CFFFFGGDE@,FF<8GFFEEC=7B@7GGC=EDGGFFGECF@9GFEFEGGGDGGGGGGGFDGGGGGFFFDGGGFGGGGGGGGGGGGGGFGGGGGGGGGGGCCCCC
@s901 28342
TGAGGAATATTGGTCAATGGGCGAGAGCCTGAACCAGCCAAGTAGCGTGCAGGATGACGGCCCTATGGGTTGTAAACTGCTTTTATAAGGGAATAAAGTGAGAGTCGTGACTCTTTTTGCATGTACCTTATGAATAAGGACCGGCTAATTCCGTGCCAGCAGCCGCGGTAATACGGAAGGTCCGGGCGTTATCCGGATTTATTGGGTTTAAAGGGAGCGCAGACGGGTCGTTAAGTCAGCTGTGAAAGTTTGGGGCTCAACCTTAAAATTGCAGTTGATACTGGCGTCCTTGAGTGCGGTTGATGTGTGCGGAATTCGTGGTGTAGCGGTGAAATGCTTAGAGATCACGAAGAACTCCGATTGCGAAGGCAGCACACTAAGCCGTAACTGACGTTCATGCTCGAAAGTGTGGGTATCAAACAGGATTAGATACCCT
+
DFGGFFGGGCFGGGGGGFFFGGGGGGGGGGGGGGGG?CFFGGGGGGGGGGGGCEGFGGGGGGGGGGGGGGGGGGFGCGGGGGGGGGGGGGGGGGGGFGGGGCGGGGGGGGGFGGGGGGDFFFGGGGGGFG?FFFEFFFFFGFFCEGGCGGGGGGFFFDFF8FGGDGGGGDGGFG7FGDCDFGGG2GG7F:F7FGDG55FGGG1GFCC<2FCGF<C)*6=C09CE?CEDGG9FD9FAD<C9=D>E@6FFC@CGEE5@5CF39DDFEBFGFGFDFGDGE?F96CF1@88F9FAE*@+4+FE9EA4+EDDFGE;>+EEDGFFF8FGGFGGGGGFF9F9F,EC,C4,E<EFFF@BC,FEECGGGGEED<ECFFAGGGEF<FGFEFDGCGCGGGFFGGGGGGGGFCGGGGGGGGGGGGGGGGGGGGGGGGGGGGGFCCCCC
@s901 342
TGAGGAATATTGGTCAATGGACGAGAGTCTGAACCAGCCAAGTAGCGTGCAGGATGACGGCCCTATGGGTTGTAAACTGCTTTTATAAGGGAATAAAGTTAGTCTCGTGAGACTTTTTGCATGTACCTTATGAATAAGGACCGGCTAATTCCGTGCCAGCAGCCGCGGTAATACGGAAGGTCCGGGCGTTATCCGGATTTATTGGGTTTAAAGGGAGCGTAGGCCGGAGATTAAGCGTGTTGTGAAATGTAGACGCTCAACGTCTGCACTGCAGCGCGAACTGGTTTCCTTGAGTACGCACAAAGTGGGCGGAATTCGTGGTGTAGCGGTGAAATGCTTAGATATCACGAAGAACTCCGATTGCGAAGGCAGCTCACTGGAGCGCAACTGACGCTGAAGCTCGAAAGTGCGGGTATCGAACAGGATTAGATACCCT
+
FGGGGGGGGGGGGGGGGGGGGGGGGGGGGGGGGGGGGGGGGGFGGGGGGGGGGGGGFGGGGGGGGGGGGGGGGGGGGGFGGGGGGGGGGGGEFFFFGGGGGGGGGGGBCGEGGGGGGGGGGDEFGGGGGGEGGGGGGGGGGGGGGDGGG9FGDGFGGGGGGGGGGGEGGGGGGGGGGDEGGCFEFGEFC7CFGF<EEEGGDGFFEGB9GFFFFGGAGFGFF9ECFBEBBFFFF<EA>/>20C>C:3299C?A>CGDCFFDCC@CC@@<A>83@A>F=D+:?FGFEB>FFCEE)GECCA8GGFF??>GGECGGGFECEF+GGGDGAF@,EEFE9GGGGFGGGGGGGGGGEF@<CGGGEGGEFCGFFFCGFCGGGGGF8GGGGGGGF9FGDGGGGGGGGGGGGGGF@GGGGGGGGGGGGGFFEGGGGGGGGGCCCCC@
@s901 26345
TGAGGAATATTGGTCAATGGGCGAGAGCCTGAACCAGCCAAGTAGCGTGCAGGATGACGGCCCTATGGGTTGTAAACTGCTTTTGTAAGGGAATAAAGTGAGAGTCGTGACTCTTTTTGCATGTACCCTATGAATAAGGACCGGCTAATTCCGTGCCAGCAGACGCGGTAATACGGAAGGTCCGGGCGTTATCCGGATTTATTGGGTTTAAAGGGAGCGTAGGCCGGAGATTAAGCGTGTTGTGAAATGTAGACGCTCAACGTCTGCACTGCAGCGCGAACTGGTTTCCTTGAGTACGCACAAAGTGGGCGGAATGCGTGGTGTAGCGGTGAAATGCTTAGATATCACGAAGAACTCCGATTGCGAAGGCAGCTCACTGGAGCGCAACTGACGCTGAAGCTCGAAAGTGCGAGTATCGAACAGGATTAGATACCCT
+
CF<FGEFGGGGGGGGGGGG<FGE@FFGGCFGGDFCF?FGFGFEFCF:BCEFF<CF,AEFEFEF7=,CEFFECFDFFGGFC9F9,CF,<CFFGGGGGCF,9@9FFECGFEEDCCFGGFC@EFBFGF<FGGFDFFGFFFFGFF+8=FGEDCFF,BF++BDFFGF,FEDCG:CFGGC::FCE@F9<FFGGCB<*;2C*<*:=<CCC,?:6=54FEC9C2<1FA1:5/*:27??GGGF:5>/C;859,D>=6?<*+CCDDDGGFEGFEFG<=CDA2EC?GGF@:GGDFFDGFDEAA*GEBC7,,6B:<@GGGGFE4+4B8EGFFC9GEA@=E;AF9ECGGGFF=?CFFE6C@GFFEEFCGECGGEGFDFFFGFEE@<FGFFFGFGDGGGGGGGGGGGFGGEFCGGGGGFFEGGGGGGGGGGGGFCEGGGGGGGGFCCCCC
@s901 23022
TGAGGAATATTGGTCAATGGGCGAGAGCTCGAACCAGCCAAGTAGCGTGCAGGATGACGGCCCTATGGGTTGTAAACTGCTTTTATAAGGGAATAAAGTGAGTCTCGTGAGACTTTTTGCATGTACCTTATGAATAAGGACCGGCTAATTCCGTGCCAGCAGCCGCGGTAATACGGAAGGTCCAGGCGTTATCCGGATTTATTGGGTTTAAAGGGAGCGTAGGCCGGAGATTAAGCGTGTTGTGAAATGTAGACGCTCAACGTCTGCACTGCAGCGCGAACTGGTTTCCTTGAGTACGCACAAAGTGGGCGGAATTCGTGGTGTAGCGGTGAAATGCTTAGATATCAGGAAGAACTCCGATTGCGAAGGCAGCTCACTGGAGCGCAACTGACGCTGAAGCTCGAAAGTGCGGGTATCGAACAGGATTAGATACCCT
+
FGGFFGFGCFGGFGGGGGGGFFEEGGGGACFGGGGGFFAFEGGGGGGGGGGGGGGGGFFGGGGGGGGGGFGEFFGGFFFGG9FGFGGGGGGGGGFFG9FGGGGGGGGGGGGGGAFGGGGGGGGGGGGDDEDFGGGGGGGGGGGGGGGGG<FFGGGGGGGF<FGG<EFGGGGGDGGDGG>CFCC%55:>CFFFFFF;*?87C@,=C<<7::F@E9C8E@FA?CEDFGGGGGFF<>F9FDFGFF5EDCGGGGDFCCF>E5CFGC9E9FFFFCD6DGGC0FEDFEBCCFB,,B9<?7C=8<AFE,EFGGGGGGFGFCGGGGFFDFGG=E@GGFFECAFEGGGFF,FFCC6,,,EA,B+GGFAB7EGEGFEEFF<FF9GFCGGGGGEFEFCGEGGFCGGFC@C,FEFFCGGEGFGGGGFEEGFCGGGGGGGFFF@8CCC<
@s901 345
TGAGGAATATTGGTCAATGGACGGGAGTCTGAACCAGCCAAGTAGCGTGAAGGATGAAGGTTCTATGGATTGTAAACTTCTTTTATACGGGAATAAACGAATCCACGTGTGGATTTTCGCATGTACCGTATGAATAAGGATCGGCTAACTCAGTGCCAGCAGCCGCGGTAATAAGGAGGATCCGAGCGTTATCCGGATTTATTGGGTTTAAAGGGAACGTTGATGGGTTGTTAAGTAAGTTGTGAAAGTTTGCGGCTCAACCGTAAAATTGCAAGTGATACTGGCAGTCGTGAGTACAGTTGAGGCAGGCGGAATTCGTGGGGTCGCGGTGAAATGCTTAGATATCACGAAGAACCCCGATTGCGAAGGCAGCTTGCTAAACTGTAACTGACGTTCATGCTCGAAAGTGTGGGTATCAAACAGGATTAGATACCCT
+
CEGCGGGGGGGFGGGGGGGDFFGDEDBFGGGGFGGGFF<AFFGGGGG@FFGGCEFFGGGGEEFFCC<FEA9FFGEFGGGGG,CEFEGGDCGEGGGGFGGG:F7ADF79BE=FGG,?<EFEEDDFF9FGGCCFFEEFG9FE,:+BC@+BFB9,B5FGGGGGFGGG8C>BFGGGC,3>>,@C:D,3@*1F>>:6D;6=*=+C==,,7,6<*?FCBC@)*/6.#4=7>*B*,,/4@<70,;>,9A<7@72CF@C>+D,B5+:,7>C7,,9CE9D<7<,:3,@628<A+:>?,=C,;F=:,9@,,EE?,D+F@@,=4,+7+F84@>>@)+,E@=C,5,<D,EECE8B:A,EGF<@FFF@C@,8FCCC?E;<GB8GGEEFFF@9A?FGGGFFGF8GFFGFFGGFAC,FCFEECFGGGGGGFGGGF<F9FE9GDGGFACCBC
@s901 346
TGAGGAATATTGGTCAATGGACGGGAGTCTGAACCAGCCAAGTAGCGTGAAGGATGAAGGTTCTCTGGATTGTAAACTTCTTTTATACGGGAATAAACGAATCCACGTGTGGATTTTCGCATGTACCGTATGAATAAGGATCGGCTAACTCCGTGCCAGCAGCAGCGGTAATACGGAGGATCCGAGCGTTATCCGGATTTATTGGGTTTAAAGGGAGCGTAGATGGGTTGTTAAGTCAGTGGTGAAAGTGTGCGGCTCAACCGTAAAATTGCAAGTGATACTGTCAGTCTTGAGTACAGTTGAGGCAGGCGGAATTCGTGGTGTAGCTGTGAAATGCTTAGATAGCACGAAGAACCCCGATTGCGAAGGCAGCTTGCTAAACTGTAACTGACGTTCATGCTCGAAAGTGTGGGTATCAAACAGGATTAGATACCCT
+
@<FFGFGGGGGGGGGGGGGGGGD:FGGGGFGFGFGGGFDCFGFFGGGGGECFGGGGGFGG@EF<E,CC<EFGGGGGGG9FFGCFGGGGCFGGC,CFFGECE8=FGGG@FGGGGGGGDC7:CC:AFGF7FGGCFGGGDAE9B<:FEGEB>DGGGGGCGG,BFGC@8CCFFE<AFF+CC*@F@FEF:>*CCECEGFFG5<<+,FFG9BFGCCFFGG@AC6@=<01)+C>8CFCGG:F*7FED&E-CE6<8>*=@+:8EDCF,8+57,,,5;E<+,5EC7,+DFD:,,GFF?FEC*FGED@@E,ADFCCGFCEF;8DECEGGGDED98A,,4;<;<C?FGFE?A4,,7GGDE?,8CC++,GGGEGECGE@DFEFDFGFFEFC,F9GGFF;::GFCFCFAGGGECGGFF8GGEFFFCEGGFCAFGGGGFCFCGGGCCCBC
@s901 347
TGAGGAATATTGGTCAATGGGCGAGAGCCTGAACCAGCCAAGTAGCGTGCAGGAAGACGGCCCTATGGGTTGTAAACTGCTTTTATAAGGGAATAAAGTTAGTCTCGTGAGACTTTTTGCATGTACCTTATGAATAAGGACCGGCTAATTCCGTGCCAGCAGCCGCGGTAATCCGGAAGGTCCGGGCGTTATCCGGATTTATTGGGTTTAACGGGAGCGTAGGCCGGAGATTAAGCGTGTTGTGAAATGTAGACGCTCAACGTCTGCACTGCAGCGCGAACTGGTTTCCTTGAGTACGCACAAAGTGGGCGGAATTCGTGGTGTAGCGGTGAAATGCTTAGATAACACGAAGAACTCCGATTGCGAAGGCAGCTCACTGGAGCGCAACTGACGCTGAAGCTCGAAAGTGCGGGTATCGAACAGGATTAGATACCCT
+
DGGGGGGGGGGDGGGGGGGGFGEFGGGGFFFGGGGGGGGGGGFGFGCF7FFGGFFGGGDGGGGGG8?FGGGGGFFGGCEGGGGGGGCFEEG<EFCFDD<FFFCDCEGGGFGFGGF<FECGGGGGGGFFGGGGGGGFFGGGGGC@CGGFGGFDEGFFGGGGGGGFGGEEGGG:,7CFEE*C<9,CEF*C*:;=FFE8C==;:2EFFFF83EF'0=38<7<7<;?GFD==EEGE@F<<C;GEFC:A,@B@F@@7:@:>C<>@AE8=F:CFCGF5F>6@BFD?GGGFFF8B?FAGDCEB49E8=8,<B4+@?,DB=@+GGF>8FFB6BGGFGE<FFGF?DEF=ECEA6<@GFAGFDBEGC?GGGFFBFC,GGGGFCFGGGFEGGGGGFF@GGGFCF9,GGEGGGGFEDEGEGFF@GGGFGGGFEGFFD<GGGFE<CCCC
@s901 348
TGAGGAATATTGGTCAATGGGCGAGAGCCTGAACCAGCCAAGTAGCGTGCAGGATGACGGCCCTATGGGTTGTAAACTGCTTTTATAAGGGAATAAAGTGAGAGTCGTGACTCTTTTTGCATGTACCTTATGAATAAGGACCGGCTAATTCCGTGCCAGCAGCCGCGGTAATACGGAAGGTCCGGGCGTTATCCGGATTTATTGGGTTGAAAGGGAGCGTAGGCCGGAGATTAAGCGTGTTGTGAAATGTAGATGCTCAACATCTGCACTGCAGCGCGAACTGGTTTCCTTGAGTACGCACAAAGTGGGCGGAATTCGTGGTGTAGCGGTGAAATGCTTAGATATCACGAAGAACTCCGATTGCGAAGGCAGCTCACTGGAGCGCAACTGACGCTGAAGCTCGGAAGTGCGGGTATCGAACAGGATTAGATACCCT
+
FFFFGGGGGGGGGGGGFGGGCGGGGGGGGGGGGGGGGGGGGGFGGGGGEGGGGGGGGGCEFGGGGGGGGFEGGGGGGGGGGGGGGGGGDGGFFGGGGGGGGGGGGGGGGGGGGGGGGGGGFGGGGGGGGGGGGEEEFGG<FFFGGGGGG9,>F=<FDFGGGGGGDEEFFGGAFEGEGGGGGGG0BFEEE7CE<FF<GDGF>*FCCF<F#7?C>F8;D@FDDDECFGGGGGFFG>C4:7GFFFFG7;CCF@<D>ACAGFGFECGFCGFCA6F>EF;GGC?EBDGEFF8F=8GFDFEFECFC=,CGFC:C@D,D=9+@+DD,GGEE:C8GEEC,9?FGGGGGGGGFGGFFFFFFFFF?CCFCGGGGGF@GGFGGGGGGFFEF7GGGFFC7CEEEGGGGGEEC@EGGGGGGEFGEDGGGGGGGFFFEF9GGGGGCCCCC
@s901 349
TGAGGAATATTGGTCAATGGGCGAGAGCCTGAACCAGCCAAGTAGCGTGCAGGATGACGGCCCTATGGGTTGTAAACTGCTTTTATAAGGGAATAAAGTGAGCCTCGTGAGGCTTTTTGCCTGTACCTTATGAATAAGGACCGGCTAATTCCGTGCCAGCAGCCGCGGTAATACGGAAGGTCCGGGCGTTATCCGGATTTATTGGGTCTAAAGGGAGCGTAGGCCGGAGATTAAGCGTGTTGTGAAATGTAGATGCTCAACATCGGCACTGCAGCGCGAACTGGTTTCCTTGAGTACGCACAAAGTGGGCGGAATTCGTGGTGTAGCGGTGAAATGCTTAGATAGCACGAAGAACTCCGATTGCGAAGGCAGCTCACTGGAGCGCAACTGACGCTGAAGCTCGAAAGTGCGGGTATCGAACAGGATTAGATACCCT
+
G8FFGGFGGGGGGGGGGGGGFGF7ECFDGGGGGGGGFE,AFFEEFGGGDGGGGGFGGFEGDGGGF?F<<FFGCDFFGGGGFFGFGGGGGGFEFGFFAEFAGEFG@EFGGFE8FD@FGE>E,EFGGGG,CFGFECF95EFGGGGGEGGGGGGA<FE7=D,DGFDFBCFG3*6DC,>@7CFE7BDB@E*14=C=CBFDGGGG7+,:@74?<B:?#8C#<,@@86/=?@;7517#<<CDEGGFGGFC::AEF939,9<6;9FD*FF5,E6=:37?:C>>>6+3+,,FD8GB?>,A)==BDECEEA7,:DGEGFFB@=87EDCE=9GGFGEAFFD=EEE@,FGGGFFA8,FFFAADFGGGGFGCCFBCFF<GGGGGGGGGF,F@GGGGGFDGGFFEGGFGGFGFCEFEGEEGGDFGGFFFFF<GGGGGGGGFGDGCCCCC
@s901 350
TGAGGAATATTGGTCAATGGACGAGAGTCTGAACCAGCCAAGTAGCGTGAAGGATGAAGGTTCTATGGATTGTAAACTTCCTTTATACGAGAATAAACGGGTCCACGTGTGGATTTTTGCAGGTACCGTATGAATAAGGATCGGCTAACTCCGTGCCAGCAGCCGCGGTAATACGGAGGATCCGAGCGTTATCCGGATTTATTGGGTTTAAAGGGAGCGTAGATTGGTTGTTAAGTCAGTTGTGAAAGTTTGCGGCTCAACCGTAAAATTGCAATTGATACTGGCAGTCTTGAGTACAGTTGAGGTAGGCGGAATTCGTGGTGTGGCGGTGAAATGCTTAGATATCACGAAGAACTCCGATTGCGAAGGCAGCTTACTAACCTGTAACTGACATTGATGCTCGAAAGTGTGGGTATCAAACAGGATTAGATACCCT
+
FGGGGGGGGGGGGGGGGGGGGGGGGGGFGG<EGGFGGGGGGGGGGGG@,BFFGCGG,CF@FEDGGGDE,CFEFFGFGFFFEGGGGGGGGGGGG9FGGGGEGGEGGGGGGGGGGGGGGGC?C,,AEFC7<DEB9EAFGG9,?AFCEFEFF9FF7+AFFFGGGCFFEDGDGGDFCC:CF3:>A:FFECC7=>52?E7:ECGFB4=GDG:G7;A?EGCF,#702?750GGF@@@>=<D:,91@0C?E:E9DGFEEF=FD87FDDCFF;=9?CGF@9CDGGADDDDGGGGGGG=E9FFGFGFCGFGD?FC:GGGEE68GGEEGFFA>E5CGGEFF@EECD9FFGGCFCGGGGGGGFFEGGCGGGGGGGGFAGGECGGGGFCGFGGGGGGFGGGGGGGFFGGGGFGGGGGGEGGFFGGGGGFGGFGGGGFCGGFFGCCCCC
@s901 21580
TGAGGAATATTGGTCAATGGGCGAGAGCCTGAACCAGCCAAGTAGCGTGCAGGATGACGGCCCTATGGGTTGTAAACTGCTTTTATAAGGGAATAAAGTGAGAGTCGTGACTCTTTTTGCATGTACCTTATGAATAAGGACCGGCTAATTCCGTGCCAGCAGCCGCGGTAATACGGAAGGTCCGGGCGTTATCCGGATTTATTGGGTTTCAAGGGAGCGTAGGCCGGAGATTAAGCGTGTTGTGAAATGTAGACGCTCAACTTCTGCACTGCAGCGCGAACTGGTTTCCGTGAGTACGCACAAAGTGGGCGGAAGTCGTGGTGTAGCGGTGAAATGCTGAGATATCACGAAGAACTCCGATTGCGAAGGCAGCTCACTGGAGCGCAACTGACGCTGAAGCTCGAAAGTGCGGGTATCGAACAGGATTAGATACCCT
+
GGGGGGGGGGGGGGGGGGDE;FGGGGGCE8FGGGGGGGEGGFFFGGGGGGGGGGGFFFGGGGG?F<EGFGGGGGGGGFGGGGGGGEEGGGGFGGGGGGGGGF9EFGGGGG+5EFGGGGGGFE,AEFGGGFGGGGGGGGGGGGGGGGGGGGGFGGGCGGGGGGGGGGGGGGGGGGGG77>FGGGGGGGCFEGGGGEGGEE<++>FG@1FE,>FGFGGGEGD>DCC68ECEGF?CGGAGG68C@75CGFG5<4EF?6B)CE<;#::FGGGF?.65)3:=@/:3;CGGGCED,FA*+6FGFFGCAFFCGGFECEE>>+GEGGEGFEE?GDGFDC@:?FC,C,8GE9ECGGGGGGGCFFGGFGFDGGGFAGGGEDGGGFE8GGGGGGFEGDFFC;GGFGGGE;FF@F@AFF7DGGGGGGGGGFEGGGGGF@CGFGCBCC<
@s901 352
TGAGGAATATTGGTCAATGGACGCAAGTCTGAACCAGCCAAGTAGCGTGCAGGATGACGGCCCTCTGGGTTGTGAACTGCTTTTAGTTGGGAATAAAGTGTGGCTCGTGAGCCATTTTGTATGTACCATCAGAACAAGGACCGGCTAATTCCGTGCCAGCAGCCGCGGTAATACGGAAGGTCCAGGCGTTATCCGGATTTCTTGGGTTTAAAGGGAGCGCAGGCGGACCTTTAAGTCAGCTGTGAAATACGGCGGCTCAACCGTCGAACTGCAGTTGATACTGGAGGTCTTGAGTGAACACAGGGATGCTGAGAGTCGTGGTGTAGCGGTGAAATGCTCAGATATCATGAAGAACTCCAATCGCGAAGGCAGGCATCCGGGGTGCAACTGACGCTGAGGCTCGAAAGTGCGGGTATCAAACAGGATTAGATACCCT
+
BFFGGGGGGCFFGCGGGGGDGGGGGGEGGGGGFFFG8EF@FFFFGGGGDGGGGGGGGACG@@FEGGFGGCFGGGFEFEFG<:FF9<F99CFEFGGGGGGGGCEB8FGGGGGGCFFGGGGFFGGGGGGFGCGGGGFEGGGGGGGGGGGFGGFGGC7>DFGGG7<FEEGG@@CFCFCFGGGEEFFGCCG<*4BEEFGGG5FF7;<C9CBCF.CG@9B>F@297:CDC4/$;CFD<CC<389<CG=FAF,9>#-5*8F?GBFCFCC%;C5FF;F6A8>D@3+36FGF-FE<8A8FEE=C,C8,,,FCED5:<,:,+=+7@+@944E@>=,EE@C9,?AD9-5,GGFFE9CGF<AF<<F<=DFFFFCF?,@BB,FC@:7@F@7=CE<GFFEEGEF@F<FGGGDGF>FE<ECFCCEFE,EEFDFEFFGFA9DCF<C-CCCC
@s901 353
TGAGGAATATTGGTCAATGGACGAGAGTCTGAACCAGCCAAGTAGCGTGCAGGATGACGGCCCTATGGGTTGTAAACTGCTTTTATAAGGGAATAAAGTGAGTCTCGTGAGACTTTTTGCATGTACCTTATGAATAAGGACCGGCTAATTCCGTGCCAGCAGCCGCGGTAATACGGAAGGTCCGGGCGTTATCCGGATTTAGTGGGTTTAAAGGGAGCGTAGGCCGGAGATTAAGCGTGTTGTGAAATGTAGATGCTCAACATCTGCACTGCAGCGCGAACTGGTTCTCTTGAGTACGCACAAAGTGGGCGGAGTTCGTGGTGTAGCGGTGAAATGCTTAGATATCACGAAGAACTCCGATTGCGAAGGCAGCTCACTGGAGCGCAACTGACGCTGAAGCTCGAAAGTGCGGGTATCGAACAGGATTAGATACCCT
+
FFCFGFGGGFFFGGGGGGGCFGGGGDGEGCGGGGGGGGGFEFFGGGGEGGGGGGGGGGGG7FGGGGFFFGDGGGGFGCFF9A<FCFGGGGGGDEFFGGGGGGGG?FGGGGDF,CFF<FEFGG9FFGG9EF,EFDFDFGF<<<CFGGGFGDCG8DFEGEFGGEDD@CFGG:FCADCEGGGE@B:CGGG**4*67?4#C88,+=C<EFCF;4C9,CDAE=<A?<FGF:8.;7;CFCF:F4BE;E<7CFF?F1+@,'EF=>0ECGF@;>3AE6CBF@BC>D+FGFFDF=B,6,9DFFC=>@,ECGFD?CC:@=9;9+EGEGFGGGEEFECAEFF9E?EDAF9FGGGFGFFCF,,GFC=EFFEEFEC@GCCGF8EFFGF@,E@GGGGGGFCEFFCGGGGFFGGGGGGFCGGDGGF@DGGGGGGFFFGGFFDEFGEBCCCC
@s901 354
TGAGGAATATTGGTCAATGGGCGAGAGCCTGAACCAGCCAAGTAGCGTGCAGGAAGACGGCCCTATGGGTTGTAAACTGCTTTTATAAGGGAATAAAGTTAGTCTCGTGAGACTTTTTGCATGTACCTTATGAATAAGGACCGGCTAATTCCGTGCCAGCAGCCGCGGTCATACGGAAGGTCCGGGCGTTATCCGGATTTATTGGGTTTACAGGGAGCGTATGCCGGAGATAAAGCGGGTTGTGAAATGTCGACGCTCAACGTCTGCACTGCAGCGCGAACTGGTTTCCTTGAGTACGCAGAAGGTGGGCGGAGTGCGTGGTGTAGCGGTGAAATGCTTAGATATCACGAAGAACGCCGATTGCGAAGGCAGCTCACTGGAGCGCAACTGACGCTGAAGCTCGAAAGTGCGGGTATCGAACAGGATTAGATACCCT
+
EDFFECCFGGGGGGFGGGGFFEGG+BFFGFFGGGFDFFGGD@E9FFGGC7FGGEEGFFB:F@FCEFFFFGCFCCFCFACFGAFC9,EFFGGFEDCAFDGGGGGFGGF7FFGFGGGGGGG?,?FEF<FGAFF<FEFGGG?CFFG7EGED=AFFF=DCGGGFGGFCE6B:*5CAFGFDG*>*69,*5<*1C7EFC,<CA*=7:D,<F*<*<<,?+<FF75?=?);49+0BCE7#+2C6:.8?CE7CC:3883%>78>0D87*CFB7CCFCB>5*+33+EEDD?>GFCF<D@8CC38+B+BC,,F@+FCGCFB:@6+++C47E?,GE>@CDFFFA9CFGDCC=5,,,FFFFE<FCC8++77GEEEGFF6@<FGFGGFFF8EBEC@EFEFC7EEGEECECC7GGGGGFF:@6FCFFEGGGGF<FGFEE9GGAFGFACCCC
@s901 355
TGAGGAATATTGGTCAATGGACGCAAGTCTGAACCAGCCAAGTAGCGTGCAGGATGGCGGCCCTCTGGGTTGTAAACTGCTTTTAGTTGGGAATAAAGTGCACCACGTGTGGTGTTTTGTATGTACCATCAGAAAAAGGACCGGCTAATTCCGTGCCAGCAGCCGCGGTAATACGGAAGGTCCAGGCGTTATCCGGATTTATTGGGTTTAAAGGGAGCGCAGGCGGACCTTTAAGTCAGCTGTGAAATACGGCGGCTCAACCGTCGAACTGCAGGTGGTACTGGAGGTCTTGAGTGCACACAGGGATACTGGAATTCATGGTGTAGCGGTGAAATGCTCAGATATCATGAAGAACTCCAATCGCGAAGGCAGGTATCCGGGGTGCAACTGACGCTGAGGCTCGAAAGTGCAGGTATCAAACAGGATTAGATACCCT
+
EFGGGFGGGGGGGGGGGGFGGGGGGGGCFGGGGGGGGGGGGGGGFGGGGGGGGGGGGFGEGGGGGGGGGGGGGGFGGGGGG,CFFFFGGGGGGGGFGGGGGGGFGGGFFFGGDGGGGG,EFGGGCFGGDF=DGFFGGGEGFDFGGDGGGGGGGGGCGGCFFCF7BEFGGDGF@;FGGGGGGG:<7EGEFEEFGGFGGG<CFG%GCCF%GGG5C<CAE>G9FDGDEFCCGGFEFDGFGFC8D:8<:FC@:C>EGGGGGFB>FFEFFACFCGFD8C+FE66+FGGGFFCE?8GGDGDFCGGGF@FFCFAFFFEEB>DFFEDGGGGGFGDFAFE=@E9FFCGFGGDFFFGFGFDF?GGGGGGFBEEGGGGGFB9EGGGGGGGGGGGGGGFGGGGGFC8GGGFF,GGGGGFEFCGGGGGGGGGGGGGGGGGGGGGCCCCC
@s901 356
TGAGGAATATTGGTCAATGGGCGAGAGCCTGAACCAGCCAAGTAGCGTGCAGGAAGACAGCCCTATGGGTTGTAAACTGCTTTTATAAGGGAATAAAGTTAGTCTCGTGAGACTTTTTGCATGTACCTTATGAATAAGGACCGGCTAATTCCGTGCCAGCAGCCGCGGTAATACGGAAGGTCCGGGCGTTATCCGGATTTATTGGGTTTAAAGGGAGCGTAGGCCGGAGATTAAGCGTGTTGTGAAATGTAGACGCTCAACGTCTGCACTGCAGCGCGAACTGGTTTCCTTGAGTACGCACAAAGTGGGCGGAATTCGTGGTGGAGCGGTGAAATGCTTAGATATCACGAAGAACTCCGATTGCGAAGGCAGCTCACTGGAGCGCAACTGACGCTGAAGCTCGAAAGTGCGGGTATCGAACAGGATTAGATACCCT
+
FGCFGGGGGGFFGFFGGGFFFGGGCFGGGGGGGGFGGGGGGGGGGGCC:FGFFGGGGECFFEEFFGGGGGGGGGGFGGGGGFGGGGGGGGG8EFF<FDEGGGGCACFGGGGGGFFGGG@=?AEFFDE9E9FGGAGGGGGEEFEGGC@DGCGCFGGGGGCFCFD<CGGGGGG7==CFD<3:6@FBFF5BFCC,?CFGDC?1CF#47?7,<:>?<:FF7,<87:GGFFGECC<@CCC4FCCD;@5C2@=7CFE:5@CDFFGFGGAC=;30<G;?::B=+C:=88GGFDF@FAFA84+B6FDFD8,4=CFE=8GFCDC@GGGFCF@4=B>9CGFE9FFF><B9FDFFFGGGGGFGFGGF7FFFCGGGEFEGGGFFEGGGGF>=CGEGGGGGGFFEGGGGF:GGFGGGGGGGGGGGGGGGEGFFGGGGGGF9GGGCCCCC
@s901 357
TGAGGAATATTGGTCAATGGACGAGAGTCTGAACCAGCCAAGTAGCGTGAAGGATGAAGGTCCTACGGATTGTAAACTTCTTTTATAAGGGAATAAAACCTCCCACGTGTGGGAGCTTGTATGTACCTTATGAATAAGCATCGGCTAACTCCGTGCCAGCAGCCGCGGTAATACGGAGGATCCAAGCGTTATCCGGATTTATTGGGTTTAAAGGGAGCGCAGACGGGCCGTTAAGTCAGCTGTGAAAGTTTGGGGCTCAACCTTAAAATTGCAGTTGATACTGGCGGCTGTGAGTGCGGTTGAGGTGGGCGGAATTCGTGGTGTAGCGGTGAAATGCTTAGATATCACGAAGAACTCCGATTGCGAAGGCAGGACACTGAGCCGTAACTGACGTTCATGCTCGAAAGTGTGGGTATCAAACAGGATTAGATACCCT
+
FFGGGGGGGGGGGGGGGGGGGGG7+@FDFFFGGGGGGGGFGGGGGGGFG:FGGGGGF,FG6EFF,CCF:FEFGGFGGGGGGGGGGGGCFG8EFFGGDF<?BFFFDFGGG8B:+=+=FF8FFGGGGGG9B9FGGFGDGGGFGGGGGGGB8CF@@FDDGGGFFGFFGGGGGGGGGGGGGGGFF,7@:>@CCFGGF@FDGGGGGGGCF<>:<FC;B<@FGFGB6>:?A3C*E=@CGGG=C=CE/@;C=FEFB@4EDGGFGGFFGF<==<:<AGED;F9E<FGGGGF@+:,,,?GGFECF=,E8@=,EF=C::,A;+>>8,CDF:FCEAF@,C,FGCGGEFFCGGFFEGGFFGGFFFGEGGFDCF=FDFB@GGGFC,,GFGFEFF:CGGFFGGGFFGFGFFCGCGDGGGGGGGGGGGGGGGGGFGGGGGGGGFEACCCCC
@s901 358
TGGGGAATTTTGGACAATGGGGGCAACCCTGATCCAGCCATGCCGCGTGCAGGATGAAGGCCTTCGGGTTGTAAACTGCTTTTGTCAGGGACGAAAAGGACCGTGTTAATACCATGGTCTGCTGACGGTACCTGAAGAATAAGCACCGGCTAACTACGTGCCAGCAGCCGCGGTAATACGTAGGGTGCAAGCGTTAATCGGAATTACGGGGCGTAAAGCGTGCGCAGGCGGTTCTGTAAGACAGATGTGAAATCCCCGGGCTCAACCTGGGAATTGCATTTGTGACTGCAGGACTAGAGTTCATCAGAGGGGGGTGGAATGCCAAGTGTAGCAGTGAAATGCGTAGATATTTGGAAGAACACCAATGGCGAAGGCAGCCCCCTGGGATGCGACTGACGCTCATGCACGAAAGCGTGGGGAGCAAACAGGATTAGATACCCT
+
<CFFFFEFFFFFEGGGF@FFDEGGEEFGGFFGGGGGGCFGCFGDFGGG7FFGGGGGGGGGGGGFFGCCFEECFGFGGGGGGGGGDCEDAEFFDGCCGGGFF=FGGGFDGGGGGGCFFGGA<DFF5BFEGFEG,>,@=9DBFGDFFGGDEGGGGGGGGGG@FECF7DFGGBC5C=CFFCFG:FG*F<=CFFGGGGC8)<?C5D<F1BC$FFFFGED>F>C/68>DEFGGCF=?C??<<7DFF7+,,FCC3?C@7FCEFGGC@**F>B8,ECD=<FGCFFDGEFFFC6DB,<,,B,<DA*FD9FFGFCFCGGEEEDEF@@4=,BC,GGGGFEGFGGGGEGGGGFC,CFGGGF<GGFCFFEFGGFFBCGEE<FGFGGGFGGGGFGGGGGGGGGGGGGGGGGGGGGGFFGEGGGGGGGGGGGGFFFGGGGGGGGGGFFE,CCCCC
@s901 359
TGAGGAATATTGGTCAATGGGCGAGAGCCTGAACCAGCCAAGTAGCGTGAAGGATGACTGCCCTATGGGTTGTAAACTTCTTTTATAAAGGAATAAAGTCGGGTATGGATACCCGTTTGCATGTACTTTATGAATAAGGACCGGCTAACTCCGTGCCAGCAGCCGCGGTAATACGGAGGATCCGAGCGTTATCCGGATTTATTGGGTTGAAAGGGAGCGTAGATGGATGTTTAAGTCAGTTGTGAAAGTTTGCGGCTCAACCGTAAAATTTCAGTGGAGACTGGATATCTTGAGTGCAGTAGAGTCAGGCGGAATTCGTGGTGTAGCGGTGAAATGCTTAGATATCAAGAAGAACTCCGATTGCGAAGTCAGCTTGCTAGGCTGCAACTGACATTGAGGCTCGAAAGTGTGGGTATCAAACAGGATTAGATACCCT
+
DC@EEFGGFGGGGGGCGGG8@C:+6CFGGFFGCFFCFGFFEFGGGGDFFECFCFFGDFCFFGGGGCFGFGGGCFAFG??CFCF9EBF9CF,8EBFCE<?@B:E8BEF?9EFFG<CF8<?FGGFEFC9F,@?AFCFGF<EG,A>7EEE><DFBCDDCBFFD8FDFGEG:C@FFFGGG3*@:>77><F?C:<CFFFC:CC<:C7:C<F<F*?F?977AEBG>?;7**)**<<+ACCCA+7C+++1?:7<6*7)A:*:071:F4</+487:,7,*C:,,44+++@9,,,,92,,E8,,C9,C,,E9B,GGF?,GF@8@>,<@,FFDE=C44@9E9FGF=@9,,<9,;<C<,F?FE<F@6,D=7CGEFEE@<,FEFB,,E,E=,@FEE,FF9DAFC,,FAFBB,DDGGFCB@@<FACAFE<@GFFAGGFFGFFCE@CC@C
@s901 360
TGAGGAATATTGGTCAATGGGCGAGAGCCTGAACCAGCCAAGTAGCGTGCAGGAAGACGGCCCTATGGGTTGTAAACTGCTTTTATAAGGGAATAAAGTGAGAGTCGTGACTCTTTTTGCATGTACCTTATGAATCAGGACCGGCTAATTCCGTGCCAGCAGCCGCGGTAATACGGAAGGTCCGGGCGTTATCCGGATTTATTGGGTTTAAAGGGAGCGTATGCCGGAGATTAAGCGTGTTGTGAATTGTAGAGGCTCAACATCTGCACTGCAGCGCGAACTGGTTTCCTTGAGTACGCACAAAGTTGGCGGAATTCGTGGTGTAGCGTTGAAATGCTTAGATATCACGAAGAACTCCGATTGCGAGGGCAGCTCACTGGAGCGCAACTGACGCTGAAGCTCGAAAGTGCGGGTATCGAACAGGATTAGATACCCT
+
FFFCFGGGGGFGGGGGFGFGGGGGGGGGGGFGGGGGGGFGGGGAFGEFGGGFGGGGGGGGGGGGGGGFGGGGGGGGGFGGGGEGGGGGGGFFGC,:EFEG,,CEFCFFEFC9FGGGGGDDFA<FCGGFGGGGGC,,CF,4+4@@CCCA,=FFG8DFGFF+,@,@@>3@FFCCEAEG7:CEGGCF>FE@FC*2+,=::*+:@7,,,<4=:?@+<CC)*.:>(,;*/7EDG5E>7F?0?*:CCFF5<##-@@:D@#34C7:C<FEF<7,,##+9<:8@+@1?-GGFFBA<=<5C=C8F@,F?=F9FB+47=8<4FFCDED@:,,6==@,9,E,;ACAD;EA9FFE?FFEFEDGFEC@C@D?CGGGCGE<@6@CFFEGGEE@?7GDGE,FEEC;GFECECGGGFGFGFGCEGGGGGGGGGGFFCGGFE,GDGCGCCB@C
@s901 361
TGAGGAATATTGGTCAATGGGCGAGAGCCTGAACCAGCCAAGTAGCGTGCAGGAAGACGGCCCTATGGGTTGTAAACTGCTTTTATAAGGGAATAAAGTGAGAGTCGTGACTCTTTTTGCATGTACCTTATGAATAAGGACCGGCTAATTCCGTGCACGCAGCCGCGGTAATACGGAAGGTCCGGGCGTTATCCGGATTTCTTGGGTTTAAAGGGAGCGTAGGCCGGAGATTAAGCGTGTTGGGAAATGTAGAAGCTCAAAATCTGCACTGCATCGCGAACTGGTTTCCTTGAGTGCGCACAAAATGGGCGGAGTGCGTGGTGTAGCGGTGAAATGCTGAGATATCACGAAGAACTCCGATTGCGAGGGCAGCTCACTGGAGCGCAACTGACGCTGAAGCTCGAAAGTGCGGGTATCGAACAGGATTAGATACCCT
+
GGGGGDFGGGGGGGGGGGF@FGGGGGGGGGGGGGFGFGGGGGFGGGEGGC@CDFFGGGGGGEGFGFCFGGGEFFGGGGGGC?FFFGGGGGFGGGFFAFB9FFGEFFCFDD@EFGGFGFCGGGGBEEGD<FC,C54E,,A<E++>B88FFGGF?FF:3,8FEEEF7+*@C:FE;,*8CGGD<DE7**:4*4:8C,*4**8C+:?:,**<</7B;C7:5(?<22+7?58+;,,=1**71*C?@35,:C7FGFCB:7CE5B@8,,@,F;B>FE3*8+6@+C=FFFFF=F,8FEFD16+++4,,DC4B,E@+C==9++>+8FFF?9+@04,,EEF=AEFD><,8E,GFGFGFFFCEEB>::FGGGFEFF8DGGFFFEDFGCFEFCGGFFFFGFC,BF?9FGFEFDEGFDGEGGGEEGF9E;C,C<DFFB,GGFB,A<CCC
@s901 21958
TGAGGAATATTGGTCAATGGGCGAGAGCCTGAACCAGCCAAGTAGCGTGCAGGATGACGGCCCTATGGGTTGTAAACTGCTTTTATAAGGGAATAAAGTGAGAGTCGTGACTCTTTTTGCATGTACCTTATGAATAAGGACCGGCTAATTCCGTGCCAGCAGCCGCGGTAATACGGAAGGTCCGGGCGTTATCCGGATTTATTGGGTTTAAAGGGAGCGTAGGCCGGAGATTAAGCGTGTTGTGAAATGTAGACGCTCAACGTCTGCACTGCAGCGCGAACTGGTTTCCTTGAGTACGCACAAAGTGGGCGGAATTCGTGGTGTAGCGGTGAAATGCTTAGATATCACGAAGAACTCCGATTGCGAAGGCAGCTCACTGGAGCGCAACTGACGCTGAAGCTCGAAAGTGCGGGTATCGAACAGGATTAGATACCCT
+
CGDCFGGGFGGGGGGFGGFFGGGGGGGGGGGGGGGGFFFFGGGGGGGGGGGGGGGGGGGGGFGGFGGGGGDFGGAFGFGGGGGGGGGGGGGFGGGGGGGGGGGGGGGGGGGGGGGGGGGGGGGGGGFFGGGGGGGGGGGGEGCGGGGGGGGGGFGGGGGGGGGGGGGGCF7ECEGFGGGGGGGEGGGGGE<CGGEGE<CC;<FGF<FGDGGGGGCD@6FF>:,FGDDGGCEEGGGBFFGGGGGGGGGFFGCFFGGFFFEFFEFFCG<GCFFFFGFGGGFCEGFC3D8GGGGDDGGGGGGGGGGGGGGGGFE,@=7GGEGGFFE@5GGEAGFEFFGGCFE9EAEFGGCGGFFFC?GGFEE:GFCDGF9GGFFGGGFGGGGGGGGGGGFEGFFEGGFGGGGGGGFCEGGGGEGFEGGFBGFEFDGF@,GGGGGCCCCC
@s901 363
TGAGGAATATTGGTCAATGGACGAGAGTCTGAACCAGCCAAGTAGCGTGCAGGATGACGGCCCTATGGGTTGTAAACTGCTTTTATAAGGGAATAAAGTGAGCGACGTGTCGCTTTTTGCATGTACCTTATGAATAAGGACCGGCTAATTCCGTGCCCGCAGCCGCGGTAATACGGAAGGTCCGGGCGTTGTCCGGCTTTATTGGGTTTAAAGGGAGCGTAGGCCGGAGATTAAGCGTGTTGTGAAATGTAGACGCTCAACGTCTGCACTGCAGCGCGAACTGGTTTCCTTGAGTACGCACAAAGTGGGCGGAATTCGTGGTGTAGCGGTGAAATGCTTAGATATCACGAAGAACTCCGATTGCGAAGGCAGCTCACTGGAGCGCAACTGACGCTGAAGCTCGAAAGTGCGGGTATCGAACAGGATTAGATACCCT
+
GGGGGGFFGGGDGGGGGFGGGGGGGGGGGFFGGGGGGFGFGGGGGGGGGGGGGGGGGGDGGDF7FFFGGGGGGF9EFFGGGGFGGGGGDGFGGGGGDCD9EC8CGGGGGGGGGGGGGGGGGGGFGGGGCFGGGFFGG9FCFGEGD7CDF9FFGF7FF,>:CC:D8CFGG7CFGGFGGGGGGC,=BCCGCE*BEGGG#8F,7C8=6>8C=@FCFF>FG7?70C8<FB87C;C:61@DE>EE@FCFC<,9FFCC:@>6FGGFF>@5,;8>,CC?CC>DCC+=+><DA,GD2A<F=CCFGGGFD8,,C8CEF89DD88@DGGFDCC>>@,99FEBEGGFD?CDC,,8GGFGGGGGGFF:@DFBFCCGGAGGFGGGGGGFCFFCGGGGGGGGGGFGGGGGGGGGFEGFAEGGGGGFDGGGGGGGFGGGGGEFFBC-CBAA
@s901 364
TGAGGAATATTGGTCAATGGGCGAGAGCCTGAACCAGCCAAGTAGCGTGCAGGATGACGGCCCTATGGGTTGTAAACTGCTTTTATAAGGGAATAAAGTGAGAGTCGTGACTCTTTTTGCATGTACCTTATGAATAAGGACCGGCTAATTCCGTGCCAGCAGCCGCGGTAATACGGAAGGTCCGGGCGTTATCCGGATTTATTGGGTTTAAAGGGAGCGTAGGCCGGAGATTAAGCGTGTTGTGAAATGTAGATGCTCAACATCTGCACTGCAGCGCGAACTGGTTTCCTTGAGTACGCACAAAGTGGGCGGAATGCGTGGTGTAGCGGTGAAATGCTTAGATATCACGAAGAACTCCGATTGCGAAGGCAGCTCACTGGAGCGCAACTGACGCTGAAGCTCGAAAGTGCGGGTATCGAACAGGATTAGATACCCT
+
FGGGGGGGGGFGFGGGGGGGFFGEGGGGGGDGGGG,,FFCFGGGGGGGGGGGGGGGGFEGGGGGGGGGGGGGGGDGGGGGGEGGGGGGGGGGGGFFGGGGGFFFA<CGGF+??FGGGDFGCFFGGGGGFFCFGG=EFGG?4DFGGDG>DCFGF>7FFGFGGCFFGGGDCE>:FFGGCCECFG81E50?F;CFCGEGCC88:D94C;C:EFGF9F1F=2C@?DDFFED?GGGGGFC5?B*FCGGGECEFFF$,705DABD'@FGGGABCFCC5GGGF>E1=GFFDFGGF9CB9DGGEGGFFDCECGGEFB,DACB8+7F44@A64)C7GGGF;<FD>9FGGF;F=AGEEFEGFGFFGGGGGCGGGGGGGGGGGFGGGGGGGGGGGGDGGGEEDGGFE<FGEFDGGGGE>GGGFEFFDGGFFGGGGGGGGGGGCC<<C
@s901 365
TAGGGAATCTTCGGCAATGGGGGCAACCCTGACCGAGCAACGCCGCGGGAGTGAAGAAGGTTTTCGGATCGTAAAGCTCTGTTGTAAGAGAAGAACGTGTGTGAGAGTGGAAAGTTCACACAGTGACGGTAACTTACCAGAAAGGGACGGCTAACTACGTGCCAGCAGCCGCGGTAATACGTAGGTACCGAGCGTTGTCCGGATTTATTGGGCGTAAAGCGAGCGCAGGCGGTTTAATAGGTGTGAAGTTAAAGGCAGGGGCTTAACCATTGTTCGCTTTGGAAACTGTTAGACGTGAGGGCAGAAGGGGGGAGTGGAATTCCATGTGTAGCGGTGAAATGCGTAGATATATGGAGGAACACCGGTGGCGAAAGCGGCTCTCTGGTCTGTAACTGACGCTGAGGCTCGAAAGCGTGGGGAGCAAACAGGATTAGATACCCT
+
FGGGGGGGGGGGGGGGGGGGGGDGGGFFGFGFFGGGGGGGGG:@FEG+>BEGFGGGGGFCDFDDDFFCFGGGGFFBFFGGGGGGGGFGGGGGGFF,>DFFGD8DFFGFFCFGGGGGGG9@<+BFFGFG78<FFFGGFF9>FCF88CCFGEGGGGFCEC:<CFGGC=7,<F:**==*<FFF><<FEF<F9<EG5EE**:AC<C*1/<+><FE<C;0>E:A?>-E::9+<C<C7FCAF@9<#+3#@7@<=/069,:<@6**35,,<,=F@9D@+FC=30>@,,>322D=A5+,DBEAFD8F9FFCCF8CECB,F,?CDADE@49,85?=6+)ECFEE59,CB6FEB,F;FA<9GGGEDB=8CC@EFFB7,EED,DGFFDDGFAFGGGGEAGAFGDCGGGGGGGFFEGGEGGGGGGGGGGFFFCFE<GGGGGGGGGGFC-CCCC
@s901 27153
TGAGGAATATTGGTCAATGGGCGAGAGCCTGAACCAGCCAAGTAGCGTGCAGGATGACGGCCCTATGGGTTGTAAACTGCTTTTATAAGGGAATAAAGTGAGAGTCGTGACTCTTTTTGCATGTACCTTATGAATAAGGACCGGCTAATTCCGTGCCAGCAGCCGCGGTAATACGGAAGGTCCGGGCGTTATCCGGATTTATTGGGTTTCAAGGGAGCGTAGGCCGGAGATTAAGCGTGTTGTGAAATGTAGACGCTCAGCGTCTGCACTGCAGCGCGAACTGGTTTCCTTGAGTACGCACAAAGTGGGCGGAATTCGTGGTGTAGCGGTGAAATGCTTAGATATCACGAAGAACTCCGATTGCGAAGGCAGCTCACTGGAGCGCAACTGACGCTGAAGCTCGAAAGTGCGGGTATCGAACAGGATTAGATACCCT
+
EFGGGGGGGD9FGGGGGGGGGGGGGGGGGG8EGGGGCEDFGGGGFGGEFGGGEFDFFFFGGGGGGGGGGGGGGGGGGGGGGFGGGGGGGGGEE8AFGGGGFGEGEGGGBGGFFGGGGGGGGGGGGGGGFFGGGGGGGGGGGG+:>8BD<DGGGGGGD<BDGGCFFGGGGGDC7;CEGF@EFFGGGGGGDFGG;FFE=CDCCCC@EGF7F$?C2GE:=0CA:3E=CCGGGGFG@=G7CGFGC@,@@CFGFGDGECFGGF8E@FCE<C<>:9C;8CEG@GCFDEGFDBA,,DFFDFC=BB8<9BAEEEGFC8;GGFE7EFFB=,C6)E@AE,9@9GF<CGF9GGFFGFGGECGGGGFF@GGGFGEGGFFFC,EFGGFC?GGGGGDGFFCEEFBEFB<E6:,EFCGGGGGGEGGGEFACCGFFFGGFCFGGGGFCCCCC
@s901 367
TGAGGAATATTGGCCAATGGGCGAGAGCCTGAACCAGCCAAGTAGCGTGCAGGATGACGGCCCTATGGGTTGTAAACTGCTTTTATAAGGGAATAAAGTGAGAGTCGTGACTCTTTTTGCATGTACCTTATGAATAAGGACCGGCTAATTCCGTGCCAGCAGCCGCGGTAATACGGAAGGTCCGGGCGTTATCCGGATTTATTGGGTTTAAAGGGAGCGTAGGCCGGAGATTAAGCGTGTTGTGAAATGTAGACGCTCAACGTCTGCACTGCAGCGCGAACTGGTTTCCTTGAGTACGCACAAAGTGGGCGGAATTCGTGGTGTAGCGGTGAAATGCTTAGATATCACGAAGAACTCCGATTGCGAAGGCAGCTCACTGGAGCGCAACTGACGCTGAAGCTCGAAAGTGCGGGTATCGAACAGGATTAGATACCCT
+
GGGGGFGGGGGDGGGGGGGGGGGGGGGGGFGGGGGGGGGGGGGGGGGGDEGGGGGGFFFGDEFFGGFGGGGGGGFGEGGGGDFGGGGGFGGBFGGGGGGGGGGGGGGGGGFGGGGGGGE?FF<FGFGCFFGFF9FFGGGGGGGGGD8FGACCFGFGGGGFFFCD+3CCFCEFGGGGGDGGA9FFGGGGGGG>CGFE?<?B7FGGGGG:CGGGGG<FGBCE<GGGFFFCF>FE?F@AFEGFGFFGDBFCAEEE@D7#>>DFFFE9FCFFFDF?=ECC>@?CFGGGDGFB9EABDEECEE8:4,@8GGGF7FFFDGGGE@DBFA8C@EEDEE?9<E9EDEA,E8F@GGGGGGFGFFDGGGGF@FCCGFFGGFGFE9GEGCEGEGGGGGGGF@7DGGGGGGGGGGGGFCGGGGGGGGGGGGFFFGGGGGGGGGGCCCCC
@s901 368
TGAGGAATATTGGTCAATGGGCGAGAGCCTGAACCAGCCAAGTAGCGTGCAGGATGACGGCCCTATGGGTTGTAAACTGCTTTTATAAGGGAATAAAGTGGGGCTCGTGAGCTCCTTTGCATGTACCTTATGAATAAGGACCGGCTAATTCCGTGCCAGCAGCCGCGGTAATACGTAGGTCCCCAGCGTTATCCGGATTTATTGGGCGTAAAGCGAGCGCAGGCGGTTAGATAAGTCTGAAGTCAAAGGCTGTGGCCAAACCATAGTTTGCTTTGGAAGCTGTTTAACTTGAGTGCAAGAGGGGGGGGTGGAATGCCATGTGTAGCGGTGAAATGCGTAGATATATGGAGGAACACCTGTGGCGAAAGCGGCTCTCTGGCTTGTAACTGACGCTGAGGCTCGAAAGCGTGGGTAGCGAACAGGATTAGATACCCT
+
D@<FGFGGGGGGGGGGGGGFGGGGGGGGGGGGGGGGGGFGGGGGFFGCFGFGGGGGGGGGGGGGGGGGGGGGGGGGGGGGGFGGFGGGGGGGGDGGGGGCFFEGGGEECDFCFGGFGGGGGGGGGGGGGGGCGGGGGGCFGFEGGG7FCGGGCGGGGFGGGGGGGCF>GGGFFD@FF>7@CEG,4+=:<<8BCF<ECEGGFFG9FF:<FGGCC@0/C6>B9>=GED;@*6<0<CF@9=CFEGFC<CCFFFFFFE@C@#>=C@*9:D@ECFACAF=C8A#8#EFEGGFE,3,*<8F9E=F=GEF8++DFFFD>@>,E<E,GFCE=@,9F9EA,@7EFFF@FFGE<F<8FA<?CGFFA@GFF@C@F@7CGDGGGGGF@FGGGGGFGFEFCFCEGFFEGGGGGCFFEEGGGGGGGGFEGGGFGGGGGGFGGFEACCCC
@s901 369
TGAGGAATATTGGTCAATGGACGAGAGTCTGAACCAGCCAAGTAGCGTGAAGGATGAAGGTCCTACGGATTGTAAACTTCTTTTATAAGGGAATAAAACCTCCCACGTGTGGGAGCTTGTACGTACCTTATGAATAAGCATCGGCTAACTCCGTGCCAGCAGCCGCGGTAATACGGAGGATGCAAGCGTTATCCGGATTTATTGGGTTTAAAGGGAGCGCAGCCGGGTCGTTAAGGGAGCTGTGAAAGTTTGGGGCTCAACCTTAACAATGTAGTGTGTACTGGCTTCCTTGAGGACGGTCGAGGTGTGCGGAATTCGTGGTGGAGCGGTGAAATGCTTAGATATCACGAAGAACTCCGATTGCGAAGGCAGCACACTAAGCCGTAACTGACGTTCATGCTCGAAAGTGTGGGTATCAAACAGGATTAGATACCCT
+
<EFGGGFGGGGGGGGGGGFGEFGGGGGCFFGGGGGCFFDFGGGGFGGFG,CFFEFFG<<FEEFGGFFG@BFGGFFGGFEFFGGGGGGFEFGEGGGGG9B4,B=CFGGFFEF7=<+>BG@EFBFF9FEFGGGF??EFG9,CB?FGGGGFG<FF>BDFBFDFGG?DE+3CF<FF<;*@F>F85,@,>>C*C>BFFFC7*:BFFFGFDG1C*CBE9CGFGF7):6**:=*.***28C?5#*5,(<=E<FG:$@6CDGG,:CCCECF>)A)E%@>#FB>,$3266GFFA38,2<EB8@++@+4++<D7FE>+CFB9>97@>,,F:E4+AE@ECEDAF??FDAC@A@,,DGGGFE<EC@+B,7DFFCEFE@,D@BDFEFE;6,@+EFGF,CGEGGFEFBC,@CGGGGGGFGFFCEDFGFFF@CFFGGGGFF9FFEF<CCCC
@s901 370
TGGGGGGTATTGCACAATGGGGGAAACCCTGATGCAGCGACGCCGCGTGGAGGAAGCAGGTTTTCGGATTGTAAACTCCTGTCGTTAGGGACGATAATGACGGTCCCTAACAAGAAAGCACCAGCTAACTACGTGCCAGCAGCCGCGGTAAAACGTAGGGTGCAAGCGTTGTCCGGAATTACTGGGAGTAAAGGGAGCGCAGGCGGACCGGCAAGTTGGAAGGGAAAACGATGGGCTAAACCCAGAAATTGCTTTCAAAACTGCTGGCCTTGAGTAGTGCAGAGGTAGGTGGAATTCCCGATGTAGCGGTGGAATGCGTAGATATCGGGAGGAACACCAGTGGCGAAGGCGACCTACTGGGCACCAACTGACGCTGAGGCTCGAAAGCATGGGTAGCAAACAGGATTAGATACCCT
+
BF8FCC@@F?FFGGGFGGFEFEEGGGGGGGGAFCFGGGGEFGGGDEF@FCCBFEGG7DF@FCFFGGGGCFCFFGDGGFGCF3:DBFGECFGGCFFEFCBFGGDG*CFGGGFGG8:C8<FEBBFGGGFFFCFG*<8;E78:F6;EGG*228CGGF50C*;5*A5C2<C;**2/<75*/2@?FGGC+2*/*0++33*;C=/8C):C?E*93,7?8:C;>;5,,<=5C@44:7GGFCCE@+3,,,3,,>D>8BB4,A+A>3+?DBF7GFD:,GFFEFDCFE8,,A48FDEBB4<,,9+B>++9,,>4)F=FE9,A@:F>CFF=?CF=,+EFC,B@6:,C,<CGEEFFAC@:B7GFC,CFCC?8A,GFGGGGGGF:GEFFFFC@FCEF99<<FGDFGGDGFFFEFGGGGGGGFEE@9CCB
@s901 371
TGAGGAATATTGGTCAATGGACGAGAGTCTGAACCAGCCAAGTAGCGTGAAGGATGAAGGTCCTACGGATTGTAAACTTCTTTTATAAGGGAATAAAACCTCCCACGTGTGGGAGCTTGTATGTACCTTATGAATAAGCATCGGCTAACTCCGTGCCAGCAGCCGCGGTAATACGGAGGATGCAAGCGTTATCCGGATTTATTGGGTTTAAAGGGAGCGCAGACGGGTCGTTAAGTCAGCTGTGAAAGTTTGGGGCTCAACCTTAAAATTGCAGTTGATACTGGCGTCCTTGAGTGCGGTTGAGGTGTGCGGAATTCGTGGTGTAGCGGTGAAATGCTTAGTTATCACGAAGAACTCCGATTGCGAAGGCAGCACACTAAGCCGTAACTGACGTTCATGCTCGAAAGTGTGGGTATCAAACAGGATTAGATACCCT
+
EGGGGFGGGGGGCGGGGGGGGGGGGGGGGGGGGGGGGGGFGGDFGGGECG@FGGGGGGCFGGGGGGGGBEGGGFFFDGEGFGFGGGGGGGFFGGGFGGGDFCCGGGGGGGGDGGGDGG@FGF9FFFGCGGGGGGGGEGG99=CEGGEGG9AGGGDFFGGGG?DDEE7CCEC;8@F7CEGGGGFF9,;CA?:DC>FC?FF1@:GGGGF7EGGC?CCFC6F;9?=CFBC5>7:,8A8501@CFF>FFCECF7CFDEC@/DF=D9FGFDCFFGFBDB<E9@?)8EGDGGFF=4F=8@+7GGGFFAD+GCF@+F<>B8DGGGEFEFCB>G@CFFEC,<A8DE,B999FEFEGGGCGGEGGGGGGGGGGGFEGEAFGGGGFE@GGGEDFCDEGGGGGFGGEFGGGFEFGFGGGGGGGGGGGFCDDGFFFAAFFFGFCCCCC
@s901 23768
TGAGGAATATTGGTCAATGGGCGAGAGCCTGAACCAGCCAAGTAGCGTGCAGGACGACGGCCCTATGGGTTGTCAGCTGCTTTTATAAGGGAATAAAGTGAGTCTCGTGAGACTTTTTGCATGTTCCTTATGAATAAGGACCGGCCAATTCCGTGCCAGCAGCCGCGGTAATACGGCAGGTCCGGGCGTTATCCGGATTTATTGGGTTTACAGGGAGCGTAGGCCGGAGGTTAAGCGTGTTGTGAAATGTAGTGGCTCAACCTCTGCACTGCAGCGCGAACTGGTCTGCTTGAGTTCGCACAACGTGGGCGGAATTCGTGGTGTAGCGGTGAAATGCTTAGATATCACGAAGAACTCCGATTGCGAAGGCAGCTCACGGGAGCGCAACTGACGCTGAAGCTCGAAAGTGCGGGTATCGAACAGGATTAGATACCCT
+
CFE9FCF8EFGGGGGGFAFEAEFDGFFGGDGGFFFGGGG@CEF9CFC@FGGGGGGGGGEECF>GF<<=DGEB,CF9,<C8FCBFGGGGGGFBBF,5ACFGGGFGAEGGGGGFFCFGGGDDGGFGGG9FGFFEGGGDED?F3B7BE+@,>FFGCCFG7AF<FFFG7BCEGGG:8,@F*54<:CC<<<CE@115;F:C*<<57;::C2E51E29F?EFG3<F?=2>:;FCE88F+<F3C'+GFGFFD<7FF:?C4;6FGFGFFGGGGFCF>:+?>8:7=@,A=F=AB,:,,CF?*86+GCB?@4FFCDGGGFCFEFGGGGGGFGFCAFCAF9FAE,GF=C<,CGGGFGGFB?,ECEGEC,GEEEE?GFCGGGGGFFFEGGGGGGGGGE<GGGFGGFFF8EFEFGFFGCGGGEFFGGFECGFEGFGGGFCCGGGCCCCC
@s901 373
TGAGGAATATTGGTCAATGGGCGAGAGCCTGAACCAGCCAAGTAGCGTGCAGGACGACGGCCCTATGGGTTGTAAACTGCTTTTATAAGGGAATAAAGTGAGTCTCGTGAGACTTTTTGCATGTACCTTATGAATAAGGACCGGCTAATTCCGTGCCAGCAGCCGCGGTAATACGGAAGGTCCGGGCGTTATCCGGATTTATTGGGTTTAAAGGGAGCGTAGGCCGGAGATTAAGCGTGTTGTGAAATGTAGACGCTCAACGTCTGCACTGCAGCGCGAACTGGTTTCCTTGAGTACGCACAAAGTGGGCGGAATTCGTGGTGTAGCGGTGAAAGGCTTAGATATCACGAAGAACTCCGATTGCGAAGGCAGCTCACTGGAGCGCAACTGACGCTGAAGCTCGAAAGTGCGGGTATCGAACAGGATTAGATACCCT
+
EFGCGGGGGGGGGGGGGGGGGGGGGGGGGGGGGGGGGGGFFGGGGGGGGGGGGGGGDGDGGGGFGGGGGGGGGGGGGGGGGGGGFGGGGGGFEGGFGGGGGGGGGGGGGGGGGFGGGGGGFGGGGGGGGGGGGGGGGGGGGGGGGGGGGGGGGGGGGGGGFGFFECED7BFDFGGD7FCGF9FDDG*?<=8CEFEC2=CC:CFFFGFF>8@??CEFC>CB@GEGFCFCFFGGGGFAG7B?FG>E=EF2?*@+20FGGGF:FC=8G>>FAGEBA@CFCECC7FEEGEB88<FF=EEFEE8F@C,EFCCB?8EFGGGE@FFCFFEE=GGGGGGGFE,FFGFDF;9GFGGGGGGGGFFB,FE7GGGDGGGGGGGGGGGFFFCGGGEGFGFGGFFGGGGGGFEF@GGGGGGGGGGGGGGGGGGGGGGGGGGGFFGCCCCC
@s901 374
TGGGGAATATTGCACAATGGGGGAAACCCTGATGCGGCGACGCCGCGTGAGCGAAGAAGTATTTCGGTATGTAAAGCTCTATCAGCAGGGAAGAAAATGACGATACCTGACTAAGAAGCACCGGCTAAATACGTGCCAGCAGCCGCGGTAATACGTATGGTGCAAGCGTTATCCGGATTTACGGGGGGTAAAGGGAGCGTAGACGGCTGTGTAAGTCTGAAGTGAAAGCCCGGGGCTCAACCCCGGGACTGCTTTGGAAACTATGCAGGTAGAGTGTCGGAGAGGTAAGTGGAATTCCTAGGGTAGCGGTGAAATGCGTAGATATTAGGAGGAACACCAGTGGCGAAGGCGGCTTACTGGACGATAACTGACGCTGAGGCTCGAAAGCGTGGGGAGCAAACAGGATTAGATACCCT
+
ACFGGGGGGFGGGGGGGGGGGGGG7FGGGGGGGEGGGGGGEGGGEFGFGEGFGGGGGG?<E9FFFGGCGFF<FFGCGFGGGGDFGGGGGDFFDGGGGGGGGGDEFGGFG<FAFFDGGGGGGGCGGFEGFGGGGCFFGCEFFGFGEEE:B<BFGGGGGGGGFGECFGFFGE<A:9@FE7@CC<$FFG#*1$5#2685EG:B=CEFCC88B;F<F*:AC<7,FCDCFFGFGGFGGGD?GGCC=F7=?8E?A7:EFAFCDEC9=DDFD8BA,F<A:=8C=88E=,FFEFGGFDE>@9,E8=,9,,DE==8,CEGDGEGECGFGGFE4F@EFE,FEB9GGF8GGFGGGFEGGGGGGGGGGGGGGFCC,,AFGGFCGGGGGGGGGGGFGFFGGGGGFGGGGGFGFGGGGGGGGGGGCCCCC
@s901 375
TAGGGAATCTTCGGCAATGGGGGCAACCCTGACCGAGCAACGCCGCGTGAGTGAAGAAGGTTTTCGGATCGTAAAGCTCTGTTGTAAGAGAAGAACGTGTGTGGGAGTGGAAAGTCCACACAATGACGGTATCTTACCAGAAAGGGACGGCTAACTACGTGCCAGCAGCCGCGGTAATACGTAGGTCCCGAGCGTTATCCGGATTTATTGGGCGTAAAGCGAGCGACGGCGGTTAGATAAGTCTGAAGTCAAAGGCTGGGGCTCAACCATAGTTTGCTTTGGAAACCGTTTAACTTGAGTGCAAGAGGGGAGAGTGGAATTCCATGTGTAGCGGTGAAATGCGTAGATATATGGAGGAACACCTGTGGCGAAAGCGGCTCTCTGGCTTGTAACTGACGCTGAGGCTCGAAAGCGTGGGTAGCGAACAGGATTAGATACCCT
+
FGGGGGGGGGGGGGGGGGGGGGDGGGGGGGFGGGCFGGGGFCFEEGG6@FGGFGFGGGFCG9FGGGGCCEFGGGGFGGGFGGGGGGGGFFAFGGGGGGGGGGGGGGGGGGGGGC?FFGGGGGGGGGFGGGGE9F;FECCGGGG8:ECFGGG>BFGGEGFFGGGGGGF8FGGGGGE:<FGGGCCFG:CF@CGGGGE5C*9CCC8E?E0:@7CF*:1<E0<=30CC5)*@<';;;,<7',F79653:E,<176?6GEEB<+E?8@>FF<D89B@,FCEFFDDFD@6=6ECFE<5<9,@E5FA:,98GFC,GF8F<E@C,89>88A=<GGB=5ECFFGFE=,@+GGEDB;9GFEGGFEFCEFC9ACFGGCCFGD,CGGGDGGFGGEC=9AFFCFE@GGEGGGFGGGGGF7FFCGGDGGGGGFCGEFFFFGGGGGFDFCGCCCCC
@s901 376
TGGGGAATATTGCACAATGGGGGAAACCCTGATGCAGCGACGCCGCGTGAAGGAAGAAGTATCTCGGTATGTAAACTTCTATCAGCAGGGAAGATAATGACGGTACCTGACTAAGAAGCCCCGGCTAACTACGTGCCAGCAGCCGCGGTAATACGTAGGGGGCAAGCGTTATCCGGATTTACTGGGTGTAAAGGGAGCGTAGACGGCGCAGCAAGTCTGATGTGAAAGGAAGGGGCGTAACCCCTGGACTGCATTGGAAACTGCTGTGCTTGAGTGCCGGAGGGGTAAGCGGAATTCCTAGTGTAGCGGTGAAATGCGTAGATATTAGGAGGAACACCAGTGGCGAAGGCGGCTTACTGGACGGTAACTGACGTTGGGGCTCGAAAGCGTGGGGAGCAAACAGGATTAGATACCCT
+
EGGGGFGGGGGGGGGGGGGGGGGGGGGGGGGGGFGGGGEGGGGGGGGFGGGGGGGGFGDGGGGFGGDCGGGGGGGFEGGGGGFGGGGGGGDGE8<FGFFGGGGGFGGGGGGGGGGGGGGGGGGGGGEGGGGGGGGGGGGGGCGGGGDGGGEGGGGFGCGDGG7C*ABEGGC=FFED7;GGCD@FFG1D;FGGGGGCCDGB>9:GGCCFFADCF::#CF:89GGFF@FFF$AEGGC>&GGFFFFGGGG>5>16>EE3F@=9FFE<CF<<?FCGFGEB6<GGGGGFC+4+FCGGGFAFGEFFEFC6FGGGGGFA=EEEGGFFFDFEFGGGGFFFGEGGGFGEGGGGGFGGGDGGGGGGGGGGGGGGFGGGGGFGGGGGGGGGGGGGGGGGGGGGGGDGGGGFFGGGFGGGGGGCCCCC
@s901 377
TGAGGAATATTGGTCAATGGGCGAGAGCCTGAACCAGCCAAGTAGCGTGCAGGATGACGGCCCTATGGGTTGTAAACTGCTTTTATACGGGGATAAAGTGTGCCACGTGTGGCATATTGCAGGTACCCTATGAATAAGGACCGGCTAATTCCGTGCCAGCAGCCGCGGTAATACGGAAGGTCCGGGCGTTATCCGGATTTATTGGGTTTAAAGGGAGCGTAGGCCGTCTTATAAGCGTGTTGTGAAATGTCGGGGCTCAACCTGGGCATTGCAGCGCGAACTGTGAGACTTGAGTGCGCAGGAAGTAGGCGGAATTCGTCGTGTAGCGGTGAAATGCTTAGAGATGACGAAGAACTCCGATTGCGAAGGCAGCCTGCTGTAGCGCAACTGACGCTGAAGCTCGAAAGCGTGGGTATCGAACAGGATTAGATACCCT
+
DCFGGEEFFGGGGGGGGGGEGGGGGGGGGGGFGGGGGGGGGGGGGGGGGGGGD@FFFGGGGGGGGGGGGGGGEGGFGGGGGGGGGGGGGGG::?FGGGGFGGGGGFEGGGGCGGGGGGGGGDGGGGGG9EGAFGGGGFGGGGGGGDGCFDFGCFGGFGGGGGGFGGGGGEGGGGGG<*>FGGGGGGGGGD@CFGEEECFFG>GGGG<B:0?2CFD@C6?D?>GGFFE;5ECGGGGAFDE:EFCF@FF==9EED<C6CFGC>A7GGCCC/FGECC>C6EE4=CAAC,C,FFFF5EE@>FAC,?BFGGDGGGF@88CB>F8FF9C@0EDFFGFCFGGFFGFCF=,FF7FFGGGGGGGGEF<EEEEFF@<FDGGGGGGGGGGGGGDGGGGGGGEGGGEFGGGFCGGGGGGGGGGGGGGGGGGFGGFGGGGGGGGCCCCC
@s901 378
TGAGGAATATTGGTCAATGGGCGAGAGCCTGAACCAGCCAAGTAGCGTGCAGGATGACGGCCCTATGGGTTGTAAACTGCTCTTATGCGGGGATAAAGTGTGGGTCGTGTCCCATATTGCAGGTACCGCATGAATAAGGACCGGCTAATTCCGTGCCAGCAGCCGCGGTAATACGGAAGGTCCGGGCGTTATCCGGATTTATTGGGTTTAAAGGGAGCGTAGGCCGGTTGTTAAGCGTGTTGTGAAATGTCGTGGCTCAACCAGGGCATTGCAGCGCGAACTGGCAGACTGGAGTGCGCAGGTATTAGGCGGAATTCGTCGTGTAGCGGTGAAATGCTTAGATATGACGAAGAACTCCGATTGCGAAGGCAGCCTACTGTATCGCAACTGACGCTGAAGCTCGAAAGCGTGGGTATCGAACAGGATTAGATACCCT
+
EFGGGGFFGGGGGGGGGGGGGGGGGGGGGGGGGGGGGGGGGGCGDF:CEGGGGGGGGGGEGEGGGGGGG8CFGGGGGGGGGCGFFFE,?FGGFGCFFGCE<AFD>EFE7,>,CCDDFGGGGFFGGGGC7BCFCGGCGGGGGGGGC7C:FGGGG:<*DFGFFGGGCDEGDGDFCFG@EGEC<FFGGGCFGGG@FGGGDGGFGF:@FCEEGFF7+<;789ED66CDF>$>:=78:(C<C*289858C:3C@6.BB?E>FF@828<<AD>==:##@B6FC8+=660<,9D8A5,=5E6>GGFA67,B,=++B,FDD87CDGE=FA>C>=,E@,C,,?C?FCDFEAF8EGGGFF9GFFCFC@FGGGFDCF6@F<FGF@D<@,EGGGGGGFAGGEGGGGF<8GGGGEGF7GF:FCFFGGGGGGGFGGGGGFGGFGFCCCCC
@s901 25310
TGGGGAATTTTGGACAATGGGGGCAACCATGATCCAGCCATGCCGCGTGCGGGAAGAAGGCCTTCGGGTTGTAAACCGCTTTTGTCAGGGACGAAAAGCTCCGGAGTAATATGCCGGAGTGCTGACGGTACCTGAAGAATAAGCACCGGCTAACTACGTGCCAGCAGCCGCGGTAATACGTAGGGTGCGAGCGTCAATCGGAATTACGGGGCGTAAAGCGTGCGCAGGCGGTTGGGTAAGACAGATGTGAAATCCCCGGGCTTAACCTGGGAACTGCATTTGTGACGGGCCGACTGGAGTACGTCAGAGGGGGGTGGAATTCCGCGTGTAGCAGTGAAATGCGTAGATATGTGGAAGAACACCGATGGCGAAGGCAGCCCCCTGGGACGCAACTGACGCTCATGCACGAAAGCGTGGGGAGCAAACAGGATTAGATACCCT
+
DEGDGGCGFFGGGGGGFGFGFGEEGGGGBFGGGGGGFGFGGGGGGDFGGGGGGGGGGGFGGGGGFGEFGGG@FGGGGGGDGGGGGGGFFGFGGG+B>EGGFGGGGGGGGGGGFFGGDCGGDFF9FGGGGGGGGGFGCC:FGGGCGGGGCFGDGG9CFGFGGGGGGFGFFCEGGGEGGGFFFFFEGGGGG>EEE?E5:EFCC5;@E<9#?CF>E?8<:A+),2*9C8:>CCE*=F?:EFGG?C2;CCCFDC2DDEC?GEF:=/CCD>F.FGGBFDDCB70CGF>C@@7@EECF@:GGFFF8B@@,38DGGGGGFDGGEC@E7CC77FCFE=9CC?,FFCGGEFFC=C,GGGGGGGGED?FEFDGGGFC@BFEDF>GEGFE@D8GGGGGGGGGGFFC@CFCFEFFFDCEGFC7GGGGGGGFFE8GFFFDGGGF<GGGGCCCA-
@s901 380
TGAGGAATATTGGTCAATGGGCGAGAGCCTGAACCAGCCAAGTAGCGTGCAGGAAGACGGCCCTATGGGTTGTAAACTGCTTTTATAAGGGAATAAAGTTAGTCTCGTGAGACTTTTTGCATGTACCTTATGAATAAGGACCGGCTAATTCCGTGCCAGCAGCCGCGGTAATACGGAAGGTCCGGGCGTTATCCGGATTTATTGGGTTTAAAGGGAGCGTAGGCCGGGGCTTAAGCGTGTTGTGAAATGGCGACGCTCAACGTGTGCACTGCAGCGCGAACGGGTTTCCTTGAGTACGCACAAGGGGGGCGGAATTCGTGGTGTAGCGGTGAAATGCTTAGATATCACGAAGAACTCCGATTGCGAAGGCAGCTCACTGGGGCGCAACTGACGCTGAAGCTCGAAAGTGCGGGTATCGAACAGGATTAGATACCCT
+
EFGGGFGDGGGGFGGCFFGG?EFGGDGGGGGGGGGGGGGGGGFGGGGGGGGGGGFGGGGGDGGGGGGGGGFEGGGGGGFGFFFGGGGFFGGCG8BFGFFCF95@?AFDF84C,EDFGGGFFDEGGG,C9EFGGGGGGGCFDF:F+8>FE9BFGGFEDFGGGGG8CGGD:CGGGCFG*>@E<CF*>CEGGE7;;;CEEEEFDC99,CFE7,7++>FFC7C;2C79+7&#2(,FC<C9CFEBCE5FFFC=*%'<::>;*1>D>;,,9>,=,@GBCC:>:8+++8<D3,<<DDF,:++36F@?@,6+@+ECF?FCD8B>GFGE8FEGAGEGFGFAAGFCDCC3?95,=FC79GGFDCEGCFFB@ECFGGFGGFDFF9ACB8>8,CCE9<GGGGFEF?A<FCGGFGGDCEGGEEGGGGFGGFFFCDGGGGGGGGEACCCC
@s901 28635
TGAGGAATATTGGTCAATGGACGAGAGTCTGAACCAGCCAAGTAGCGTGAAGGATGAAGGTCCTACGGATCGTAAACTTCTTTTATAAGGGAATAAAACCTCCCACGTGTGGGAGCTTGTATGTACCTTATGAATAAGCATCGGCTAACTCCGTGCCAGCAGCCGCGGTAATACGGAGGATGCGAGCGTTATCCGGATTTATTGGGTTTAAAGGGAGCGTAGGCCGGAGATTAAGCGTGTTATGAAATGTAGACGCTCAACGTCTGCACTGCAGCGCGAACTGGTTTCCTTGAGGACGCATAAAGTGGGCTGAATTCGTGGTGTAGCGGTGAAATGCTTAGATATCACGAAGAACTCCGATTGCGAAGGCAGCTCACTGGAGCGCAACTGACGCTGAAGCTCGAAAGTGCGGGTATCGAACAGGATTAGATACCCT
+
FGGCG@FFGGGGGGGGGGGGGGGGGGG@FFGGGGGGGGGG<FFGGGGGGDGGGGGGGGGGEFGGGGGDGGGGGGGGGFGGGFGGGGFGFGDGFF9FGFGDEFFGGGGGGGGGF=CGGGGGGGFFGGGGGGGGGGGGGGC?FFGGGGGFFGGGGGGGGFFGCFGFFGGGFGGFEF>CEGGGGFFFE7CFG:*C@FCFDCCEEGBECFFGG?GFCF7D<>FGFFGGFGGFEDCF@FGAGGGGGGFGGGGGFCC@F386@@FFGCEFFCCCFGF=GFEEED7?8?EGFFGE=AGF@>+CCC<<4,GGGGGEF=9;4,GGGFGGEFCB:EB?A,9EECFFCGGFF;F8GFFGGFFGGFFDGGGFC4C<C,<GFDGGGGGFGGEEGGGGDDFGGEB@FAF@F:GFCCFFFCEGF7GFGGGFGGGBFDFF9FAGGGGCCCCC
@s901 382
TGAGGCATATTGGTCAATGGGCGAGAGCCTGAACCAGCCAAGTAGCGTGCAGGATGACGGCCCTATGGGTTGTAAACTGCTTTTATAAGGGAATAAAGTGAGAGTCGTGACTCTTTTTGCATGTACCTTATGAATAAGGACCGGCTAATTCCGTGCCAGCAGCCGCGGTCATACGGAAGGTCCGGGCGTTCTCCGGATTTATTGGGTTTAAAGGGAGCGTAGGCCGGAGATTAAGCGTGTTGTGAAATGTAGACGCTCAACGTCTGCATTGCAGCGCGAACGGGTTTCCTTGAGTACGCACAAAGTGGGCGGAATTCGTGGTGGAGCGGTGAAATGCTTAGATATCACGAAGAACTCCGATTGCGAAGGCAGCTCACTGGAGCGCAACTGACGCTGAAGCTCGAAAGTGCGGGTATCGAACAGGATTAGATACCCT
+
FGGGG,CCFGGGGGGGGGA<FGGGDGEGGFGGGFGGGGFFGFGGGGGGGGGGGGGFGG7FDCFGFGFGGFGFEFGGGFGGAE?FGFFGFFGGGGGFFGECCFGDFFGGGGEFGGFFGGCFGGD<FFGFGFC<BEEEFCFDC<@GGDCDGGGGG@<FGGGGGEFGEE7C<*@EGFC@CBBFGFCCGE5FBF:*?FECGGCCCF9CFF@.#?FC?FGFG(:B<B57=:=>:>:8@4<#F4:>;8=2,09FGFC7FECD*358*FBAGCE9>,@@7CEEB3+0++8FDFD8=A,?8+8FEE8EDE9B:DFC:,<>8,++CGFFA=>+877F;ACC5,C=,FE?5,D:D@C6,,FGFCGGGGGGGGEGFEAFFFAGFFFAECEGGGGGFFFGGFF>FFGGGECGDEGCFEEGGEGFGFEFEFFCFFEFFEF@FFEBCCCC
@s901 383
TGAGGAATATTGGTCAATGGGCGAGAGCCTGAACCAGCCAAGTAGCGTGCAGGATGACGGCCCTATGGGTTGTAAACTGCTTTTATAAGGGAATAAAGTGAGAGTCGTGGCTCTTTTTGCATGTACCTTATGAATAAGGACCGGCTAATTCCGTGCCAGCAGCCGCGGTAATACGGAAGGTCCGGGCGTTATCCGGATTTATTGGGTTTAAAGGGAGCGTAGGCCGGAGATTAAGCGTGTTGTGAAATGTAGACGCTCAACGTCTGCACTGCAGCGCGAACTGGTTTCCTTGAGTACGCACAAAGTGGGCGGAATTCGTGGTGTAGCGGTGAAATGCTTAGATAGCACGAAGAACTCCGATTGCGAAGGCAGCTCACTGGAGCGCAACTGACGCTGAAGCTCGAAAGTGCGGGTATCGAACAGGATTAGATACCCT
+
EFFFGFGGGGGGGGGFGGGFFGGGGGGGGGGGGGFGGGGGGGGGGGGEEGGGGGGGFFGGGGGGGFGGGGGGGGGFGGGGGGFGGFFECEFFGGGGGGGGGGGGGGGGGGGGGGGGGGGGGGGGGGCDFGFGGGG,FGGFGGGGGGEEG@DFGGFGGGGG8CFFGGGGCCGGGFFG@GECGGECCFGEEG7CFFEE??8+@DGGGE=F@C>CFGF0C?FFB>?9<;ECG=;=F<GAFDGGFEFEDFGCFFCGGEDDECFFCCFFB>D@F9C<FBCE8E2?CGGFDGFBFFFGD>+=EGFGFA@EC8ECE?GGDD+C>E@GCGGEAEDGFGGF<EF8E-FEA,<:7FGGGFGGFBGECDF@EFC?FFFFGGGGGGFGGFEGGGFFGFEGEEFGGGGGGGGEDFFEE:FGGEGGF8GGGGGGGGGGGGGGGFACCCCC
@s901 384
TGAGGAATATTGGTCAATGGGCGAGAGCCTGAACCAGCCAAGTAGCGTGAAGGATGAAGGTCCTACGGATTGTAAACTTCTTTTATACGGGAATAAAGTATCCTACGTGTAGGATTTTGTATGTACCGTATGAATAAGCATCGGCTAACTCCGTGCCAGCAGCCGCGGTAATACGGAGGATGCGAGCGTTATCCGGATTTATTGGGTTTACAGGGAGCGCAGACGGGAGATTAAGTGAGTTGTGAAAGGTTGGGGCTCAACCGTAAAATTGCAGTTGATACTGGTTTCCTTGAGTGCAGTCGAGGCAGGCGGAATTCGTGGTGTAGCGGTGAAATGCTTAGATATCACGAAGAACTCCGATTGCGAAGGCAGCTTGCTAAACTGTAACTGACGTTCATGCTCGAAAGTGTGGGTATCAAACAGGATTAGATACCCT
+
FFGGGGGGGDDFGGGGGGGF8EEGFEGGGFGGGGGGFGFEEFGGGGGGGGGGG,@F<<FFFEGFAFCF=FFFGFFGCGFGGGGGGGGG8FEC:<CE<A?FDFGGGGCFFG,,<FG<<EFFGFFGGG,BFFG8,C@C<F99BECFEGGGGFGGGGGDGFD?EGGGE>FFGEGGGGG7@*:C@BDF:**5<<1:EFEGGGEG=D717AFGGG#B95@FG:C)&FGDD2($F@ED3CC5#+<9EC@E?CFF+?#/+=C<E9CDE7<=0,DFC=5-:=92>46=<1FC<B,,E?A,DE@<@+8C+FEDA+BCCCE>4DBCED8=B?@6)@7FAC<,E,<GGGGFFGGFGFCFGFGGFC@,>DFF@GFDGFCFGGFF?GGGEC9EC,GF@FGGGGFAE9GFGGGGGGGGGGFEFCGGGFGGECGGDEGGGGGGFEFCCCCC
@s901 28161
TGAGGAATATTGGTCAATGGGCGAGAGCCTGAACCAGCCAAGTAGCGTGAAGGATGAAGGTCCTACGGATTGTAAACTTCTTTTATACGGGAATAAAGTTTCCTACGTGTAGGATTTTGTATGTACCGTATGAATAAGCATCGGCTAACTCCGTGCCAGCAGCCGCGGTAATACGGAGGATGCGAGCGTTATCCGGATTTATTGGGTGTAAAGGGAGCGTAGGCCGTCTGTTAAGCGTGTTGTGAAATGTAGTGGCTCAACCAGGGCATTGCAGCGCGAACTGGCAGACTTGAGTGCGCAGGAAGTAGGCGGAATTCGTGGTGTAGCGGGGAAATGCTTAGATATCACGAAGAACTCCGATTGCGAAGGCAGCTCACTGGAGCGCAACTGACGCTGAAGCTCGAAAGTGCGGGTATCGAACAGGATTAGATACCCT
+
AFFFGGGGGGGGGGGGGGFFGGGG:EFGGGGGGGGGGGFDFGFGGGGFEGGGGGFFGGEGGGGGFFEGGGGGGFFGGGGGGGGGGGGFFGGE=EFFGGGFGGGGGGDFEEDFGGFGFEEEF,FFGGFEFFEFCFGGGGGGGGGDEFGGGGFFCF@:BCA9=@?F@EEGGEGFGCCE>CFE=GGC>?EGGGDFDCFE?FCFCFF:>FC$FCCFCF@AE9CC@FCFFE:58C8FGGBAGFEGFGGFCCFFFCFFCDFEGGGFECFCFE=8CDF:+CCF@CBFE=FGF,,<,,B>*F>F@8,:,E=9FCDGGGGFFFGEGGEEGGGGFGFB:,GGFGGGF<GFGCFA,,CCDEDFFGEGGGGGGCGFGE<GFEEGFFCFGGGGGGGGGGFGGGGGGGGGF@FB,@FCGGGFFBGGGGGGGFGGGGGGFFGGGGGCCCCC
@s901 23729
TGAGGAATATTGGTCAATGGGCGAGAGCCTGAATCAGCCAAGTAGCGTGCAGGATGACGGCCCTATGGGTTGTAAACTGCTTTTATAAGGGAATAAAGTGAGAGTCGTGACTCTTTTTGCATGTACCTTATGAATAAGGACCGGCTAATTCCGTGCCAGCAGCCGCGGTAATACGGAAGGTCCGGGCGTTATCCGGATTTCTTGGGTTTAAAGGGAGCGTAGGCCGGCGATTAAGCGTGTTGTGAAATGTAGACGCTCAACGTCTGCACTGCAGCGCGAACTGGTTTCCTTGAGTACGCACAAAGTGGGCGGAATTCGTGGTGTAGCGGTGAAATGCTTAGATATCACGAAGAACTCCGATTGCGAAGGCAGCTCACTGGAGCGCAACTGACGCTGAAGCTCGAAAGTGCGGGTATCGAACAGGATTAGATACCCT
+
@FFGGGGGGGFGGGGGGGGGGGG:FCCGGFFFFCGGGGDFEFGFCGEGGCGGF@DGGEFGEGGGGFGDEEFF:B@DFGGGF,CFFDFDFGGF,9AE95CFEGCG,,C4F,B<EFGGFGGGG,AEEF9FGF<EFGFGGGGGGCEGC@BDFFGG?FFGGFGFB:<D<:F>:FFDCFCGGDG@F9>*5=?:FECCF9F*ACC:+9F@FGGGGC:;?F>A@3C:6C;F<EC'C:8GG+<66*>6:<:7,#5.F@4+,+:5CC5<CGGE=F8A<CEEEFDDGGD=8GF@E=B:,,,A5:=8C:F?>A,DFB>EDE?9>>8+EFD9EE=+?@,FFGFE@AA:FFGGGFFGCFFCE9GGFC6,DF<EFCGGGFCGGGFCFAGFGFDEDGGFE@FBCGGEEBCFF>GGGGGFFB@+F@C8@,C,FEDGFGGGGGGFFCCCCCCC
@s901 387
TGAGGAATATTGGTCAATGGGCGAGAGCCTGAACCAGCCAAGTAGCGTGCAGGATGACGGCCCTATGGGTTGTAAACTGCTTTTATAAGGGAATAAAGTGAGAGTCGTGACTCTTTTTGCATGTACCTTATGAATAAGGACCGGCTAATTCCGTGCCAGCAGCCGCGGTAATACGGGAGGTCCGGGCGTTATCCGGATTTATTGGGTTTAAAGGGAGCGTAGGCCGGAGAGTAAGCGTGTTGTGAAATGTAGACGCTCAACGTCTGCACTGCAGCGCGAACTGGTTTCCTTGAGTACGCACAAAGTGGGCGGAATTCGTGGTGTAGCGGTGAAATGCTTAGATATCACGAAGAACTCCGATTGCGAAGGCAGCTCACTGGAGCGCAACTGACGCTGAAGCTCGAAAGTGCGGGTATCGAACAGGATTAGATACCCT
+
FGGGGGGGGGGGGGGGGGGGGGGGGGGGGGGGGGGGGGGGFGFGGGGGEGGGGGGGGGGGGGGGGGGGGGGGGGGGGGGGFGGGGGGGGGGGFCFGGGGGGGGGGGGGGGGGGGGGGDFGGGFFGGGGFGGGGGGGGGGGGGGGGGCBFDGFFFFGGGDCGFFCEGGGGGGGGGGGEDED@C>FGGDB:*BFGGGGCC<<7CFCFFCC>GGFG=E>G><B?;EFF7C#CB#FEGGAC4;CEC,CFECCFC6C=CB85@FFAE,30CCF88EDGG=GGD?:=5GGGGEAA8ADDCCGGGEB@8,AFEFFE@GGGFEGECGFA=E>5F>FFFFEA?GGFFFDF8GFGFGGGCFFGGGGGFF7GGGDGGFFE8GGGGGGGGGGGGGGFGGGGGGGGGFGGGGGFGGGGGGGGGGFEFA<EGFEGGGGG<FCGGFBCCCC
@s901 27205
TGAGGAATATTGGTCAATGGGCGAGAGCCTGAACCAGCCAAGTAGCGTGCAGGATGACGGCCCTATGGGTTGTAAACTGCTTTTATAAGGGAATAAAGTGAGAGTCGTGACTCTTTTTGCATGTACCTTATGAATAAGGACCGGCTAATTCCGTGCCAGCAGCCGCGGTAATACGGAAGGTACGGGCGTTATCCGGATTTATTGGGTTTAAAGGTAGCGTAGGCCGGAGATTAAGCGTGTTGTGAAAGGTAGACGCTCAACGTCTGCACTGCAGCGCGAACTGGTTTCTTTGAGTACGCACAAAGTGGGCGGAATTCGTGGTGTAGCGGTGAAATGCTTAGATATCACGAAGAACTCCGATTGCGAAGGCAGCTCACTGGAGCGCAACTGACGCTGAAGCTCGAAAGTGCGGGTATCGAACAGGATTAGATACCCT
+
FGGGGGGFGFFGGGGGGFGGGGGGGGGGG<FGGGGGFGGGGGGFGGGGGGFGGGGFFFEGCCEGGGGGEFCEGGGGGGGG9,BFGGGGGGFFGGGFGEFGGGDGEGGGGFGGGGGGGFGGGGGFCFFFEGGGGGGDG9EFGGCGGDEDD?DGGGGGGCFGGFDFCGEGGCFGGGGGGFFDD2>:FC7C::CFGGGGGCDFG>:CCF*C:FC9FF2,#3C>6*,?=1EBGG71CCC*<:1FAF:@FC65,6*>+ED8EC8:<<;><C<C@C?CGDCD>AC$=FFFCFB:,8FFD=>:EGFBFFAFGGGGGF>CFFEDDF:EFFGE=DGCEFFF<CDE;<DEGGFFCGGGGGFA<?CFDFF,GGDFFC,CDEGGGGGFGF>GGGF<9F@GGGGEFEAFEGGFFCFGGGDGGGGFEF9FDGFEFGGGGGGGF8E8CCCC
@s901 389
TGGGGAATATTGCACAACGGGCGAAAGCCTGATGCAGCAACGCCGCGTGAAGGATGAAGGCCTTCGGGTCGTAAACTTCTGTCCTAGGGGAAGAAGAACTGACGGTACCCTTGGAGGAAGCCCCGGCTAACTACGTGCCAGCAGCCGCGGTAATACGTAGGGGGCAAGCGTTATCCGGAATTATTGGGCGTAAAGAGTGCGCAGGTGGTTCTTTAAGCGTAGGGTATAAGGCAATGGCTCAACCATTGTTCGCCCTAGGAACTGGAGGACTTGAGTGCAGGAGAGGAAAGCGGAATTCCTAGTGTAGCGGTGAAATGCGTAGATATTAGGAGGGACACCAGTGGCGAAGGCGGCTTTCTGGACTGTTACTGACACTGAGGCACGAAAGCGTGGGGAGCAAACAGGATTAGATACCCT
+
GCFGGFGGGGGGGGGGGGGGGGGGGGGGGGGGGFGGGGGGGGGGGGGGGGGGGGGGGGGGGGGGGDGEFEGGGFFGFGGGGFGGGGGGGGGGGGG<EFGGGGGGGGGGGGGGGGGGGGGGGFGGGGGGGGGGGGGGGGGGGG7FFGGFGGFEGFGGGGGGGGGGGGGEGGCEF8F?GC@FGFGE>?CF6C:EEGGF>FCGGGGDGFFGGCFEECCFGAFEFFGD?@GAFFGGFCDDG@BGFDF<FGGGGFEGGGGFGGFDFGFFC8CGFCD<DEEDFFEFCGGGGFGEEDEFD8DF=>,FDEFE8>FEFF;FF@,FGFAFGFGFGGGGGFFGGGGFFCEFDGEGGGFECEEDFGGGGFGGGGFGGGGEGGGFECFFEFGGFGGGGGGGGGGGGFFFGFGGGGGGGGGFGGGGCCCCC
@s901 22483
TGAGGAATATTGGTCAATGGGCGAGAGCCTGAACCAGCCAAGTAGCGTGCAGGATGACGGCCCTATGGGTTGTAAACTGCTGTTATAAGGGAATAAAGTGAGAGTCGTGACTCTTTTTGCATGTACCTTATGAATAAGGACCGGCTAATTCCGTGCCAGCAGCCGCGGTAAAACGGAAGGACCGGGCGTTATCCGGATTTATTGGGTTTAAAGGGTGCGTAGGCCGGCTATTAAGCGTGTTGTGAAATGTAGACGCTCAACGTCTGCACGGCAGCGCGAGCTTGTTTCCTTGAGTACTCACAAAGTGGGCGGAATTCGTGGTGTAGCGGTGAAATGCTTAGATATCACGAAGAACTCCGATTGCGAAGGCAGCTCACTGGAGCGCAACTGACGCTGAAGCTCGAAAGTGCGGGTATCGAACAGGATTAGATACCCT
+
FFGGAFGGGGGGGG9C@EBB@CC+@FFCECEFGGGGFFDFE@FGGGGFDGGGD@EFFFEGEG@DC8?FFGGCEFFFG9EFD,CFFFCGF98CFEFGCFGGGGF@<F:+BE?FGGGGDDEGGCFFCG?@9,CEEGFGGGG98=>FECGFGCCC8,+BB9>FFFFFEGGGC*@,8EF*C<**,>F:C:=**<<C:F4FGEGC+1CFC7F9F8<9:>7/<7CF;:5====(#B:/CCDFG+>>,8,,,,,,?*>*:CFFFF@F><,EGCB@>,GEEEC=@32,@,8GFFFF,,GF@?;C=,EC6,?B8+FF?,,E7F>7@F?F<FB4*:@,=F95:,FGGGFAFDF8GDECE<EEC67FF98ECEECF<9FCAFFAFGGGGGFCFGGGGFGGECGGGGFGFGF<@GEEEEGGGGGGGEDFF9CBCGGGGGFEDGCC@9C
@s901 21731
TGAGGAATATTGGTCAATGGGCGAGAGCCTGAACCAGCCAAGTAGCGTGCAGGAAGACGGCCCTATGGGTTGTAAACTGCTTTTATAAGGGAATAAAGTTAGTCTCGTGAGACTCTTTGCATGTACCTTATGAATAAGGACCGGCTAATTCCGTGCCAGCAGCCGCGGTAATACGGAAGGTCCGGGCGTTATCCGGATTTATTGGGTTTAAAGGGAGCGTAGGCCGGAGATTAAGCGTGTTGTGAAATGTAGACGCTCAACGTCTGCACTGCAGCGCGAACTGGTTTCCTTGAGTACGCACAAAGTGGGCGGAATTCGTGGTGTAGCGGTGAAATGCTTAGATATCACGAAGAACTCCGATTGCGAAGGCAGCTCACTGGAGCGCAACTGACGCTGAAGCTCGAAAGTGCGGGTATCGAACAGGATTAGATACCCT
+
FGGGGGFGGGGFGGGGGGGAFGGGGGGGGGGGGGGGGGGGGGGGGGGGEGGGGGGFFGGGGGGDGGFGGGGGGGGGGGGGGGGGGGGGGGGGGGGGGGGGGGFFDFGGGGGGGGGGFFGGGGGGGGGGGGGGGG9FGGGGGGGGGGGGGGGGGGGGGGGGFCFGGDGGGGGGGGGGGDGGGGGG@GGGGGG9GGG?G7GGGG>GGGC'<<BFGGGFGFFFDEGGGGGGGGGGGGGDGGGGGGGGGGFGGGGGGGE:>:@FCGFGGFFFFGGECF7CFFEEGGGGF=DBDD,G?GEEGGEF@,GFGGFFE8FFD>87GGFFFECB8EDFFGGGEGGGGGGGGFFF,GFGGGFFCGEEEGGGGGGGGGFGGGFGGFDFEFCEFGGGCFEGGGEGGGGGFFGGGGGGGGGEFCGGGFFGGGFDGGGGFFGGFGGCCCCC
@s901 27356
TGGGGGATATTGCACAATGGAGGAAACTCTGATGCAGCGACGCCGCGTGAGTGAAGAAGTATTTCGGTATGTAAAGCTCTATCAGCAGGGAAGAAAATGACGGTACCTGACTAAGAAGCCCCGGCTAACTACGTGCCAGCAGCCGCGGTCATACGAAGGGGGCAAGCGTTATCCGGATTTATGGGGTTTAAGGGGAGCGGAGGCCGTCTGTTAAGCGTGTGGGGAATGGTCGGGGCTCAACCTGGGCATTGCAGCGCGAACTGGCAGACTTGAGTGTACAGGAAGTAGGCGGAATTCGTCGTGTAGCGGTGAAATGCTTAGATATGACGAAGAACTCCGATTGCGAAGGCAGCCTGCTGTAGTGCAACTGACGCTGAAGCTCGAAAGCGTGGGTATCGAACAGGATTAGATACCCT
+
9FCC@+6BFGDFGGGFFGGG9FFFGDEEGGGGFGGGGFFGEGDD@EE=@?:E,C?EEFF<C<C<5C:?=D@FFFFFAE8F9AC,FFGCF@?8FECF@FF,CEBFE+EE,A=<<EE5<?BDF+333FFD,CFCE3DEFFFFFCG<+@@G:*@@CCC*>*5>***4*=CFFF7CEGGGC:<C8>#<7F<FG2<#<=5*:5*$*41+<:3C:;BE<=>**4F>>,D@,,*EGEGE?GGF6FFFFFCEDDFGGFF@@3+7=;36=@B?5,FE@,GFFGFGGFE<AFFCEC@CECFGD@EGGGGGFF@GDCEEDFFCE9GFC6A8FGDFFDGFE9EE@FFF7DFC7GDFFECGGGGFCGGEEFCFFEFCGGFEGGFEGGGGF>GF?GGGGGGDGGGFGGGGGGGFFFFGGGGFGFGCCCCC
@s901 393
TGAGGAATATTGGTCAATGGGCGAGAGCCTGAACCAGCCAAGTAGCGTGCAGGATGACGGCCCTATGGGTTGTAAACTGCTTTTATAAGGGAATAAAGTGAGAGTCGTGACTCTTTTTGCATGTACCTTATGAATAAGGACCGGCTACTTCCGTGCCAGCAGCCGCGGTAATACGGAAGGTCCGGGCGTTATCCGGATTTATTGGGTTTAAAGGGAGCGTAGGCCGGAGATTAAGCGTGTTGTGAAATGTAGGCGCTCAACGTCTGCACTGCAGCGCGAACTGGTTTCCTTGAGTACGCACAAAGTGGGCGGAATTCGTGGTGTAGCGGTGAAATGCTTAGATATCACGAAGAACTCCGATTGCGAAGGCAGCTCACTGGAGCGCAACTGACGCTGAAGCTCGAAAGTGCGGGTATCGAACAGGATTAGATACCCT
+
FGGGGCFGGGGGGGGGGFGGGGGGGGGGGGGGGEGGGGBFEF;,EEFFEGGGGGGGGGGGFCFGD?EFEGGG=FGGGG<<EFEGGGGGGGF4AEFGGGGGGFCF8:@BCC<ECFFGGGGGGCGG9EFGGGGFEGGGFDFGGGGDGCE,AE,E:FCG=>FF,DFGDE:F@C<@@@>CFC:FFG:<C7=CFFGGFFGG7ED5@@<FCCF/FGGFGFDFEFF>6:8*95>CC5:CCCE:8FE?%@<GFC<7F*5GEGFDGCGFF:19;FGGFBF53@CCB,8DGFF==B88E8FGBGECGE8CEF>8GECBFDCE>?CDGGFGGFE6FGGGGGF4<EFGGGGGGGGFF@C<FFFGGECCF7FC7EGGGGFGGGFGGGFGGFCGGGGF@AEEGFCGFFGGFCGFC@FFE:FGGGGGEAFCEGGFFAGGGCGGGGGCCCCC
@s901 394
TGAGGAATATTGGTCAATGGGCGAGAGCCTGAACCAGCCAAGTAGCGTGCAGGATGACGGCCCTATGGGTTGTAAACTGCTTTTATAAGGGAATAAAGTGAGAGTCGTGACTCTTTTTGCATGTACCTTATGAATAAGGACCGGCTAATTCCGTGCCAGCAGCCGCGGTAATACGGAAGGTCCGGGCGTTATCCGGATTTATTGGGTTTAAAGGGAGCGTAGGCCGGAGATTAAGCGTGTTGTGAAATGTAGACGCTCAACGTCTGCACTGCAGCGCGAACTGGTTTCCTGGAGTACGCACAAAGTGGGCGGAATTCGTGGTGTAGCGGTGAAATGCTTAGATATCACGAAGAACTCCGATTGCGAAGGCAGCTCACTGGAGCGCAACTGACGCTGAAGCTCGAAAGTGCGGGTATCGAACAGGATTAGATACCCT
+
CFGGGGGGGGGGGGGGGGFGFGGGGGGGGGGGGGGGGGGFGGGGGGGGFGGGGGGGCFFGGGGGGGFGGGGCGFFFGFGGGFGGGGGGGGFFFGFFGGGGGGGFGGGGEFGGGGGGGGGGGGGGGGGCFFGGFGFGGGGGGGGGGGEFGFFGGGGGGACGG@FDCCFFGGG7CFFGGGECFGGEGGCCG@GGCEC/':?:FCGGFG54=FGG6C<<C>G3;::*@FGBECFGEGF:>@F;@0@:DGGFD6<@:<>6553:2GFEE@9CCGE@F@6ECE9FGFFFEF=8GD@GFGECGGGGGFGFGGCCB8F@8@+GGFDGFFCE8FC9=@<49FGGCFA8FDEGGGGGGGFGFC=7CGGGGGDGGF9GGEGGFGGGECFFGGGGGGF7GEFFE9GGFDGGGGFC8DGGGGGGGGFEGFAFGGGFFGGGFGGBB@-A
@s901 395
TGAGGAATATTGGTCAATGGACGAGAGTCTGAACCAGCCAAGTAGCGTGCAGGATGACGGCCCTATGGGTTGTAAACTGCTTTTATAAGGGAATAAAGTGAGTCTCGTGAGACTTTTTGCCTGTACCTTATGAATAAGGACCGGCTAATTCCGTGCCAGCAGCCGCGGTAATAAGGAAGGTCCGGGCGTTATCCGGATTTATTGGGTTTAAAGGGAGCGTAGGCCGGAGATTAAGCGTGTTGTGAAATGTAGACGCTCAACGTCTGCACTGCAGCGCGAACTGGTTTCCTTGAGGACGCACAAAGTGGGCGGAATTCGTGGTGTAGCGGTGAAATGCTTAGATATCACGAAGAACTCCGATTGCGAAGGCAGCTCACTGGAGCGCAACTGACGCTGAAGCTCGAAAGTGCGGGTATCGAACAGGATTAGATACCCT
+
EFFGGFGGGCGFGGGGGGGGGG@FEDGEFDGFGGGGGGGGGGFG9E@BFBFFDEGGFFCFDGGCFEFGG8FFFCFGCFGGFGGGFGGGFFF<AEDGGFFDGFEF<EFFGGGFGGGFGGGC,A??ECFFGAF,<CE;FD?@BDFGECEGEE,AFA<EGGFGGFDE7+@FFE*=@;,8,DDFF9D<FG>>FG*,,7<CCEGG8DFC@FC?G:CF.5::;;B5(:;C?457:CFD?FE<F9*FF8.1:@CFCF5EFC>6GGF:FGGGFFF@7GC>>GE@BC+FDDF>>F8:,AD?88++EE8FDFD<GGGGGGE@6EE7GFD9FGGGFGEECFE;CCGEDFE@FDB8GGGDF9FFFEGFCCF@FGFCGCGGFFC,CGGGFFEGGGCGFFFGGFFCGGF@FGGGGGGGGGGGGGFFGGGGGGGGGGGGF<GGGFF<CCCC
@s901 21911
TGAGGAATATTGGTCAATGGGCGAGAGCCTGAACCAGCCAAGTAGCGTGCAGGATGACGGCCCTATGGGTTGTAAACTGCTTTTATAAGGGAATAAAGTGAGAGTCGTGACTCTTTTTGCATGTACCTTATGAATAAGGACCGGCTAATTCCGTGCCAGCAGCCGCGGTAATACGGAAGGTCCGGGCGTTATCCGGATTTATGGGGTTTAAAGGGAGCGTAGGCCGGAGATTAAGCGTGTTGTGAAATGTAGATGCTCAACATCTGCACTGCAGCGCGAACTGGTTTCCTTGAGGACTCACAAAGTGGGCGGAATTCGTGGTGTAGCGGTGAATTGCTTAGATATCACGAAGAACTCCGATTGCGAAGGCAGCTCACTGGAGCGCAACTGACGCTGAAGCTCGAAAGTGCGGGTATCGAACAGGATTAGATACCCT
+
GFGGGGFGGGGGGGGGGGGGGGGDGGGGGGGFGGGGGGGDFFCFGGGGGGGGGGGGGGEGFGGGG8FGGG7FFGGFFGGGGGGFGGGGDFGGGGGGGEG9?FFFFGGGGGGGGGGGGGGGGFFGFGGDFGGGGEGGFGGF<E>CGEEGGG<AF8<F<DDFGGFFF>C7<:CGGFGCD:FCFCECFFCFF@FGGFC<9:;:FE%FFG<<;FDFFF0GGBC8:>>FCD+CFF;CEGGDCEGG/E,,CECGGFE>8>6FCGGFGF9FF=,CGFGEF@0GGF?>5>DGFDDB==,??C,54,GGEAFFF@F8==E;EE=C@+B8F@GCFGCEF9E:5,:,EGGFGFE:FFEFFFEEGGDGGFEC@GGFGFFGFGGGGGGGGGGGCECGGGGGGEFGGGGFGGGGFGF9GEGGGGFCGGGGGFEEA9GGGGGGGGGCCCCC
@s901 397
TGAGGAATATTGGTCAATGGGCGAGAGCCTGAACCAGCCAAGTAGCGTGCAGGATGACGGCCCTATGGGTTGTAAACTGCTTTTATAAGGGGATAAAGTGAGAGTCGTGACTCTTTTTGCATGTACCTTATGAATAAGGACCGGCTAATTCCGTGCCAGCAGCCGCGGTAATACGGAAGGCCCGGGCGTGATCCGGATTGATTGGGTGTAAAGGGAGTGTAGGCCGCAGGATTAGCGTGTTGTGAAATGTAGGGGCTCAACCTCTGCACCGCAGCGCGAACTGGCTTGCTTGAGTACGCACGGCGTGGGCGGAATTCGTGGTGTAGCGGTGGAATGCTTAGATATCGCGAAGAACTCCGATTGCGAAGGCAGCTTACTGGGGCGCAACTGACGCTGAAGCTCGAAAGCGCGGGTATCGAACAGGATTAGATACCCT
+
AFCGGGGGGGGGGEFG<AGCCFG>FGGGGGGGEDGGGGDE8FGFGGGGGGGGGGGG?EFGGGEGGGFGFGDGEGFCFGGGGFGGFFFFGG,+8@FC?FB?FFCF,BCE7FG9F,FFEA=,?,B?FCFEA,FFF<EGFGGDDG7FGEEGA,@,D<@=+F<C,,5>8+@@FDGD@F**6>*C,,>FFCG*=*;6<<F:**8+*3?FFF**4:9+BCA)A<FF4-+94525*/*3+2+.:<;*@C>AF7=0=6:7<;C0(9,?<#;;:E>1>*5******@+3+8C@38,F6GGFCF@3@3+83++@C?FC@DEB>,++>+BGGEC6AE@@E=,,FFCD>5:=9+@F=>,EFEFFFFF=@7A,+FGFEE9GGFFC,C9,GFCFGFGFCAGGFCCGGGFE@+B,67EGGDFEB:FGF?GFGFGEFGGGGGGGGGF<CCCC
@s901 398
TGAGGAATATTGGTCAATGGGCGAGAGCCTGAACCAGCCAAGTAGCGTGCAGGATGACGGCCCTATGGGTTGTAAACTGCTTTTATAAGGGAATAAAGTGAGAGTCGTGACTCTTTTTGCATGTACCTTATGAATGAGGACCGGCTAATTCCGTGCCAGCAGCCGCGGTAATACGGAAGGTCCGGGCGTTACCCGGATTGATTGGGTTTAAAGGGAGCGTAGGCCGGAGATTAAGCGGGTTGTGAAATGTAGAGGGTCAACGTCTGCACTGCAGCGCGAACTGGTTTCCTTGAGTACGCACAAAGTGGGCGGAATTCGTGGTGGAGCGGTGAAATGCTTCGAGAGCACGAAGAACTCCGATTGCGAAGGCAGCTCACTGGAGCGCAACTGACGCTGAAGCTCGAAAGTGCGGGTATCGAACAGGATTAGATACCCT
+
EECFG<FGGGGGFFGGGFGCFGGDGGDGGGAF<<FGGGCCFCFGGGGGGGGGGGGGCECEEGDCGFFGGGEEFG,CFGGGAEFFGGGFAEF<EGGGG9FFGFECGGGFFGGGGGGGFGECGFFGGGGGD>FCD,,,:E,DF7F7+CCBDCD<=F=@><<FFGFGGCF*<B@EGD8>FFFD79F15:?B:FE8+><7*A2#4FCFEFFDE/@?9?C@E(:>6CECFFB+31,=@FE<E'CD>@@D=1CCF7,4:#6%2::D@@312B>8,GF5F@C@EC9886,A<BB=,DAA5C=B6,@8,,=<+6GFF8ED88ECEFFGFF>+=EEE=FC,CAD@6-,,99,,6<F79FFFEFCB?F=@+FC@FF?EGFAE<@:6CF=:@GFCFCDBCF;CFE9GGGEFFCFE8GGGGDGECCDGGFB;9GFGGGF<F@FCCCCC
@s901 399
TGGGGAATATTGCACAATGGGCGCAAGCCTGATGCAGCAACGCCGCGTGGAGGAAGACGGTTTTCGGATTGTAAACTCCTGTTCTTAGTGAAGAATAATGACGGTAGCTAGGGAGCAAGCCACGGCTAACTACGTGCCAGCAGCCGCGGTAATACGTAGGTGGCAAGCGTTGTCCGGAATTACTGGGTGTAAAGGGAGCGCAGGCGGGGGAGCAAGTCAGCTGTGAAATCCATGGGCTTAACCCGTGAACTGCAGTTGAAACTGTTCTTTTTGAGTGAAGTAGAGGTTGGCGGAATGCCGAGTGTAGCGGCGAAATGCGTAGATATTCGGAGGAACACCGGTGGCGAAGGCGGCCAACTGGGCTTTTACTGACGCTGAGGCTCGAAAGTGCGGGTATCGAACAGGATTAGATACCCT
+
CFGGGFGGGGFFGGGGGGGGGGGGGGGFGGGGGGGGFGGGGGGGGGDFGGGGGGGGGGGGFGGFGGGCFGGGGGGGGGGFEFFGGGGGGGGGGGGGGGGGGGGGGGGGGGFG@FGGGFGG@FGGGFGGGGGCD@FD=<F8CFFGGGGG>:FGF9;F,7CFGC*GFEGFG:<5<CCF::F<BC,C<?F6FCC>?FFGC<7C9CE5DFEGGG:C?FF?=?:FFFFCCC:7GFFF?EFGECF>CGGGEEF<GFF?FEF;@3,==GFF@<D<@#BFGDC<F9EAA9GDGGGFCEDFE=C@+7?>9GGEGFGGGGFFA@ECGGFDCGGGGGGFCFFFCGGGFEGFC::GGFEEGGDGFF,FGGGFFGGGGGGFGFC7EE=CFEGF<D:FGFGGGGGGFGGGGGGGFGFGGGGGGGGGCCCCC
@s901 400
TGGGGAATATTGCACAATGGAGGAAACTCTGATGCCGCGACGCCGCGTGAAGGATGAAGTATTTCGGTATGTAAACTTCTATCAGCAGGGAAGAAAATGACGGTACCTGACTAAGAAGCCCCGGCTAACTACGTGCCAGCAGCCGCGGTAATACGTAGGGGGCAAGCGTTATCCGGATTTACTGGGTTTAAAGGGCGCGTAGACGGCACGGCAAGCCAGATGTGAAAGCCCGGGGCTCAATCCCGGGACTGCATTTGGAACTGCTGGGCTAGAGTGTCGGAGAGGCAAGTGGAATTCCTAGTGTAGCGGTGAAATGCGTAGATATTAGGAGGAACACCAGTGGCGAAGGCGGCTTGCTGGACGATGACTGACGTTGAGGCTCGAAAGCGTGGGGGGCAAACAGGATTAGATACCCT
+
FEFGGEGGGFGFGGGGGGGGDCFGGGGFGCFGGCGFGGGGGGGGGGG@FGGGGGGGEFFFFFGGGGGGGGGGFFGGGGF9BFGGGGGGGGGGGGGGGGGFGGGGGGGGGGGGGGFGGFG@=:FGGGGGF,@FECCGGGGGFGGGGGGG>FGF9FFCGGGGGDCFECE<FDE8FGGGDGGG:C#CGG*#.4<E??CE7EEEDG5@EG?GGE@=/:;>G?F<;C:C=4=7>=EEEEC>-:@>5@7CF8DF>E>+=<C>FFFF<=B(D:,A=5,3)CEGEBCF8A=FD=CDEGFEDD9GDEECEE>B5FGGGGEE@GGECCEGGF9GGGFGF,FF,CCF<DACFEF7GGGGGGFDGFGGFF@GGGCCGFC:GGGGGCGGGGGGFGFEFGGGGFCECCGGFGFGGGGGGGFGFFGC@CCC
@s901 401
TGAGGAATATTGGTCAATGGGCGAGAGCCTGAACCAGCCAAGTAGCGTGAAGGATGAAGGTCCTACGGATTGTAAACTTCTTTTATACGGGAATGAAGTTTCCTACGTGTAGGATTTTGTATGTACCGTATGAATAAGCATCGGCTAACTCCGTGCCAGCAGCCGCGGTAATACGGAGGATGCGAGCGTTATCCGGATTTATTGGGTTTAAAGGGAGCGTAGGCCGGAGATTAAGCGTGTTGTGAAATGTAGACGCTCAACGTCTGCACTGCAGCGCGAACTGGTTTCCTTGAGTACGCACAAAGTGGGCGGAATTCGTGGTGTAGCGGTGAAATGCTTAGATATCACGAAGAACTCCGATTGCGAAGGCAGCTCACTGGAGCGCAACTGACGCTGAAGCTCGAAAGTGCGGGTATCGAACAGGATTAGATACCCT
+
FGGGGGGGGGGGGGGGGGGGGGGGGGGGGGFGGGGGGGGFGGGGGGGFGGGGGGGGGGGGGGGGGGDGGGGGGGGGGGGGGGGGGGGGGGGFGGGFGGGGGGGGGGGGFFGGGGGFGGCGGGGGGFEFGGGGGGGGFGGGGBFGGGGGGEGGGGCGGDDGG@FFGGGGGCFFGGGGGGGGFGGE@:EFGEEGGGGCEFF=7;FGE1:G?G?@<<:A,5(*<>GFGGGGGGGFFDF<EFGGFGFGGGGFFFFGDFCEFGFCGGGGGFCFCFGBEFBE>ADEGGCFFDFF8FE?0@++GFFDDFFDF>GFGFFD6?@GGGGGGFGEAGEGGFFE<FEGFCGGGGFGGGFGGFCFGEGGGGGGGGGGFGGGGGGGGFF@FFEGGGGGGGFGGGGGGGGFFEGGFDGGGGGGGGGGECGGGGGGGGGF<EGGGGFCCCCC
@s901 23655
TGGGGAATATTGCACAATGGGGGGAACCCTGATGCAGCGACGCCGCGTGAGTGAAGAAGTATTTCGGTATGTAAAGCTCTATCAGCAGGGAAGAAAATGACGGTACCTGACTAAGAAGCCCCGACTAACTACGTGCCAGCAGCCGCGGTAATACGTAGGGGGCAAGCGTTATCCGGATTTACTGGGTGTAAAGGGAGCGTAGACGGTAAAGCAAGTCTGAAGTGAAAGCCCGGGGCTCAACCCCGGGACTGCTTTGGAAACTGTTTAACTAGAGTGCTGGAGAGGTAAGCGGAATTCCCAGTGTAGCGGTGAAATGCGTAGATATTAGGAGGAACACCAGTGGCGAAGGCGGCTTACTGGACAGTAACTGACGTTGAGGCTCGAAAGCGTGGGGAGCAAACAGGATTAGATACCCT
+
<FF@FEGGGFGGGGDEE9F8FEEFEGGGGFFFE?<FF@CCBEGGGGG@@:FGDCGFGFFA=CFFC8EFFGFGGGGFGGGAFFFGGFGGFGGGGFGGGGGGGGGGGGFDCFG9AFFFFGGGGGGGG:C<F<FG@FFDFGGCFAFGCFGGGGGGFGGGGGGGD5*?CFGGGD5CF@87*?,F7<?FCF<C:GFF<<C87EECC<FE;FCEE>?CFFF?F=FFDFFGF=CECEEEEGGBEFCFCGEEFFEFFFDFCFEDFE;9CF<=<FEC@FCEFF8F3E2EDD;GGGGGF8FGFFFFFF@GGGGGBDGGGGGCEF@GCGGGGGGGFGFGFFFF,E8F,8GGGGGGGFGGF@FGGGGGGGFGGFCGFFFGEGGGFF,GGGGGFFE6:CCCEGGFFFGGFEGGGFGFFGGGGGDCCCCC
@s901 403
TGAGGAATATTGGTCAATGGGCGAGAGCCTCAACCAGCCAAGTAGCGTGAAGGATGTAGGTCCTACGGATTGTAAACTTCTTTTATACGGGAATAAAGTATCCTACGTGTAGGATTTTGTATGTACCGTATGAATAAGCATCGGCTGACTCCGTGCCAGCAGCCGCGGTAATACGGAGGATGCGAGCGTTATCCGGATTTATTGGGTTTAAAGGGAGCGCAGACGGGAGATTAAGTCAGTTGTGAAATGTAGACGCTCAACGTCTGCACTGCAGCGCGAACTGGTTTCCTTGAGTACGCACAAAGTGGGCGGAATTCGTGGTGTAGCGGTGAAATGCTTAGATATCACGAAGAACTCCGATTGCGAAGGCAGCTCACTGGAGCGCAACTGACGCTGAAGCTCGAAAGTGCGGGTATCGAACAGGATTAGATACCCT
+
FGGGGGGGGGGGGGGGGGGGGGGGGGGGGGGGGGGGGGGGGGGGGGGGGGGGGGGFFGGGGGGGGFGGGGGGGGGGGGGGGGGGGGGGGGGGGGGGGGGGGGGGFGGGGGFGGFGGGGGGGGFGGGGGGGGGGGGGGGGGGGDGGFGGGGGGCGGGGGGGGGGGGGGGGBFGAFGGGGGFGGD<FFEEEGEDGCFGGGGGGG#FGG>>FD9CGFGFEFGFF9197>EFGFFFGGG@@FGFGGGGGGGFFD<GGGGFGGG=EFCFGFGEGFGFGGGEDFGGFFGGGCGFEFFFDEDGGGGGDFGGGDGGGFGGFFC8GGFFGFEC=C8FFGF=FAFDCFFGGGGGGGGGGGGGFGGGEFGGGEGFFGGGGGGGGGGGGGGGGGGGGGGGGGFGGGGGFCGGFGGGDFGGGEGFGGFGGGGGGGGGGGGGGGFCCCCC
@s901 404
TGAGGAATATTGGTCAATGGGCGAGAGCCTGAACCAGCCAAGTAGCGTGCAGGAAGACGGCCCTATGGGTTGTAAACTGCTTTTATAAGGGAATAAAGTTAGTCTCGTGAGACTTTTTGCATGTACCTTATGAATAAGGACCGGCTAATTCCGTGCCAGCAGCCGCGGTAATACGGAAGGTCCGGGAGTTATCCGGATTTATTGGGTTTAAAGGGAGCGTAGGCCGGAGATTAAGCGTGTTGTGAAATGTAGACGCTCAACGTCTGCACTGCAGCGCGAACTGGTTTCCTTGGGTACGCACAAAGTGGGCGGAATTCGTGGTGTAGCGGTGAAATGCTTAGATATCACGAAGAACTCCGATTGCGAAGGCAGCTCACTGGAGCGCAACTGACGCTGAAGCTCGAAAGTGCGGGTATCGAACAGGATTAGATACCCT
+
EFGGGGGGGGGGGGGGGGGG,FFGGGGGGFGGGGGDGGGGGGGGGGEGGGGGGGGGGGGGGGGGGGGGGGGG:FFFFAFGGCFGGGGFGGFFGGFFGGGGGGFGGGF?FGGFGGGCCFEGGGGGGGGGGGGGGGGGFFFGG7FECEGGDDAFGGGDGGDGGCF=B@FGFGG6G989GF?G<D93F/-<FCG@GGEE?<??GF+FFFFC=C.?BFCFEFGFFGEGC?18?EF=F0C>>F=>2FC<:<:CFFDGFCC?FFG-GGGGFD6GFFF<DGGGGGFGGGGGED,B87AA5GGFEGFCDF98EEEFGFFB+CGEEGGFFFGC@CCGGFFFFCGGGF?EE=<,E7<GGFEDEFCCGGGGGGGGFECBGGFGGGGGGGGGGGGGFFAGGEFGGGGFGCGGGGGGFFGGGGGGGGGGGGEFFGGGFFGGFCECCCCC
@s901 405
TGAGGAATATTGGTCAATGGGCGAGAGCCTGAACCAGCCAAGTAGCGTGCAGGATGACGGCCCTATGGGTTGTAAACTGCTTTTATAAGGGAATAAAGTGAGAGTCGTGACTCTTTTTGCATGTACCTTATGAATAAGGACCGGCTAATTCCGTGCCAGCAGCCGCGGTAATACGGAAGGTCCGGGCGTTATCCGGATTTATTGGGTTGAAAGGGAGCGTAGGCCGGAGATTAAGCGTGTTGTGAAATGTAGCCGCTCAACGTCTGCACGGCAGCGCGAACTGGTTTCCTGGAGTACGCACAAAGTGGACGTAATTCGTGGTGTAGCGGTGAAATGCTTAGATATCACGAAGAACTCCGATTGCGAAGGCAGCTCACTGGAGCGCAACTGACGCTGAAGCTCGAAAGTGCGGGTATCGAACAGGATTAGATACCCT
+
DFFDFDGGG9CF?F<EFGGGGGGGGGEGGGGGGGGGGGG@FF9FFGGF>FFFCFGFGGGG@@CFFEFGGCGGCCFAEFFEG9E<@FFFAEFFGCEGFG,FGGGFAFGF:,FFFFFGGGGGGGEFF<9?FF9ACFCBFEFFFGD>EG7DDGCF>F7CDB,<@:<7@8CG**@:;CGGC@*:,2:5>F*=<F8CFFEE=*<,:1CFF;.?#22<51'*4,?/(3CC4<++41:7CC<<F?CD3)5CC2223F;>7EB:@,*FCGGGFB@3+3+0+7C>68+=6,,FFF<B6,,5)C=:EFFAE<>9FE@B4DF,D>+DEF>FEFB6)GGE@,,A,,ECD<C,?,FEGGFGGGAGGF>GEFF:B7EFFGFGFF9GGFDGFGGGGGGGFFCC:C;EGGGEEFECFEFEEDEEFEE<GFCGGGGFEEEFGFFDGGF<@<CB
@s901 406
TGAGGAATATTGGTCAATGGGCGAGAGCCTGAACCAGCCAAGTAGCGTGCAGGATGACGGCCCTATGGGTTGTAAACTGCTTTTATAAGGGAATAAAGTGAGAGCCGTGACTCTTTTTGCATGTACCTTATGAATAAGGACCGGCTCATTCCGTGCCAGCAGCCGCGGTACTACGGAACGTCCGGGCGTTATCCGGATTTGTTGGGTTTAGAGGGAGCGTAGGCCGGAGATTAAGCGTGTTGTGAAATGCAGGCGCTCAACTGTGGCACTGCAGTTCGAACTGGTTGCCTTGAGTGCACACAAAGTGGACGGAATTCGTGGTGTAGCGGTGAAATGCTTAGAGATCACGAAGAACACCGATTGCGAAGGCGACTCTCTGGAGCGTAACTGACGCTGAGGCTCGAAAGCGCGGGTATCGAACAGGATTAGATACCCT
+
GADFGFFG9FGFF@FFGGGFGFGGCGGGGGGGGGGGFGGDEDC6EFGGG@F<<FGGGG:F7CCF,<EF<E,FFFFG9FCFFFGEGGGDGGDEDFGFDFGDE,?,+:4+@FDF<<,CEEC9FF,?EFF9FGFBC9@,AAFG<FC=EDEEF93@=8+3:C<7@,@78@FC*5*,,6*81F*>FF*=FE7*4*1=?9CE5>+?+;FCFC=*=,+++8>;<2C319*7#;88?570A<B4><C9AD?27@,4,****>GGFGGEFD<9@7,3:FFFD:,,@,=DDEFA38+5,A8FDF@,6,,,,,@5C+F88=FBD8+C@4D=FAGGAGGGFFFEF<FB@-A,C,,FF7F=F<EGCB6,F,<,:=GGDFCF@8,,:FC,GGEFC,,F9GGGGGFDGGFFB+GGFCFFFC@+F:GE@,C,F<GGGGGGGGGGGGFCCCCC
@s901 407
TGAGGAATATTGGTCAATGGACGAGAGTCTGAATCAGCCAAGTAGCGTGAAGGATGAAGGTCCTACGGATTGTAAACTTCTTTTATAAGGGAATAAAACCTCCCACGTGTGGGAGCTTGTATGTACCTTATGAATAAGCATCGGCTAACTCCGTGCCAGCAGCCGCGGTAATACGGAGGATGCAAGCGTTATCCGGATTTATTGGGTTTAAAGGGAGCGCAGACGTGTCGTTAAGTCAGCTGTGAAAGTTTGGGGCTCAACCTTAAAATTGCGGTTGGTACTGGCGTCCTTGAGTGCGGTTGAGTTGTGCGGAATGCGTGGTGTAGCGGTGAAATGCTTAGATATCACGAAGAACTCCGATTGCGAAGGCAGCACACTAAGCCGTAACTGACGTTCATGCTCGAAAGTGTGGGTATCAAACAGGTTAGATACCCT
+
BFGGGGGGGGGGGGGGGGGGGGGFGGGGGGGGFGGGGGGGGGGGGGGEGGGGGGGGGFFGGGGGGGGGGEGFGGGGGGGGGGGGGGFGGGGFFDEGGCFFGGGC<FGFGGFEE@E=<FGGGGGFFGFGGGGGGFFGGDFCBFE@CFEFG9FFGDC>DD=BFGDFGGGGG7<AFGGGGGG*,@FFF:>FG7*>DGCC*?/>7;GG:CFCG;,B?GGAE>E:6BD<G'GGF9?6FGF)C:D?@FDGF<?FF@&77CE?D@=>@;8:@C<FG?:@+CF>6+==6+C:=F?,,FA=@>7C@FGGF@A?,=F7=,;4+=>+FF@EF@>8CBE>=GE?9EAFGFCFCFGGFFFGFFGFF@@,,FDEF7DCFGGGFFGFFGGGGGGGGGGGGGGEGGFEFGGGFCGGGEFDEDGGGFECCGGGGGFFGGFFGGGGGGCCCCC
@s901 408
TGAGGAATATTGGTCAATGGACGGAAGTCTGAACCAGCCAAGTAGCGTGCAGGATGACGGCCCTATGGGTTGTAAACTGCTTTTATGTGGGAATAAAGTGAGGGACGTGTCCCTTTTTGTAGGTACCACATGAATAAGGACCGGCTAATTCCGTGCCAGCAGCCGCGGTAATACGGAAGGTCCGGGCGTTATCCGGATTTATTGGGTTTAAAGGGAGCGTAGGCCGTCTTTTAAGCGTGTGGTGAAATACTGTCGCTCAACGACAGAGGTGCAGCGCGAACTGGGAGACGTGAGTGCGCGGAATGCAGGCGGAATTCGTCGGGTAGCGGTGAAATGCTTAGATATGACGAAGAACTCCGATTGCGAAGGCAGCTTGCAGTAGCGTAACTGACGCTGAAGCTCGAGAGTGCGGGTATCGAACAGGATTAGATACCCT
+
EFGGGGFGGCCCGGGGGGGGGGGGGGGGFGGGGGFDGFFEGGEFGGGGGGGGGGGGGGDGGGGG?EFGFCCGGGGEGGGGGGGGGGGGFGDAF,CFGFGFGGGDGGGGGGGGGGGGGGGGGGGGGFGGGGFGG9EGFADFFFGGDGGFFDGGGGCEFGGCEFGFBC@CGE7EGGCG>*>*?CCCCFGGG=CFC<38=E=FGGGGGFC.F<FGF?G)=;EDDCEC?GGFFE,G?'<5CDFG%828<CC@GGGGEEEB:F?F>GF?GGFGFFF@@>BCDGEG==8<C<B3,,,<5FCDGGFGFAFEE6GEF8FE>B7CGEE:A,EE=GEFE;F@9FED9FD@GGGGFF<GEE<DCF:C?DGGGGGFGGGGGGFGGGGGGGGGGGGGGFDGGGGGGGGGGGEFFDGFGGGGGCDGGGGGGGGFGGGGGGFGGGEA@CCC
@s901 409
TGCGGAATATTGGTCAATGGACGAGAGTCTGAACCAGCCAAGTAGCGTGCAGGATGACGGCCCTATGGGTTGTAAACTGCTTTTATAAGGGAATAAAGTGAGTCTCGTGAGACTTTTTGCATGTACCTTATGAATAAGGACCGGCTAATTCCGTGCCAGCAGCCGCGGTAATACGGAAGGTCCGGGCGTTATCCGGATTTATTGGGTTTAGAGGGAGCGTAGGCCGGAGATTAAGCGTGTTGTGAAATGTAGAAGCTCACCGTCTGCACTGCAGCGCGAACTGGTTTCCTTGAGTACGCACAAAGTGGGCGGAATTCGTGGTGTAGCGGTGAAATGCTTAGATATCACGAAGAACTCCGATTGCGAAGGCAGCTCACTGGAGCGCAACTGACGCTGAAGCTCGAAAGTGCGGGTATCGAACAGGATTAGATACCCT
+
FFGGGGGFGGGGFGGGGGFGGG@FGGGFGGGGGGGGGGGFGGGGGGCFEGFGG@GFGGGGGGGCFFGGGGGGGGFFFGGGGGGGGGGGGGGGGGGGGGGGFGGGGGGGGGGEFFFCGGGGGGGFCGGFGFFGFFGGGGGGGGGGGGGGGGGGFFCEGGGGGFGGG>FCFGGGGGGGGGGGGFGGEEGEGEG=CGGG5GGGCG=EFFGG7?<C>A;3CB<EF7CFF>GCCGFFCFF@BFGGGGFGFGGB>FC>7#,53<G5GCCD@@7@8FF?F+6C@C=A6FFCCGGBE8EF=CC?EE@FGGGGF8@GGFCGFB7GGFDFGGGEAEDFEEF9,GGEGGFGFCFECGGGGGGGEGF@C7GF@GGGGFFFGGGGGGGGF@GDGGGGGFFGEGGGGGGGGGGGGFGFGGGGGGGGGGGGGGFEFFFGGGGGFFFCCCCC
@s901 410
TGAGGAATATTGGTCAATGGGCGAGAGCCTGAACCAGCCAAGTAGCGTGCAGGATGACGGCCCTATGGGTTGTAAACTGCTTTTATAAGGGAATAAAGTGAGAGTCGTGACTCTTTTTGCATGTACCTTATGAATAAGGACCGGCTAATTCCGTGCCAGCAGCCGCGGTAATACGGAAGGTCCGGGCGTTATCCGGATTTATTGGGTTTAAAGGGAGCGTAGGCCGGAGGTTAAGCGTGTTGTGAAAGGTAGACGCTCAACGTCTGCACTGCAGCGCGAACTGGTTTCCTTGAGTACGCCCAAAGTGGGCGGAATTCGTGGTGTAGCGGTGAAATGCTTAGATATCACGAAGAACTCCGATTGCGAAGGCAGCTCACTGGAGCGCAACTGACGCTGAAGCTCGAAAGTGCGGGTATCGAACAGGATTAGATACCCT
+
CFGGGGGGGGGGGFGGGGGFGGGGGGGGGGGGGGGGGGGDFGGGGGGGGGGGGGGGGGEGDGGGGGGGGFEGGGGGGGGGGGGGGGFGFGFGGGGGGGGGGGGGGGGGGGGGGGGGG?EGFFCFGGGGGGGGGGGGGGFGGGGGGCEFGGGGGFFEGGGGFGGGEGGGGGGAFGGGGCCD:EFCEGDDGGCEGGGGD:FGGG9CFFFFDCCCFGGF83<@?9EGFEE9:#<=99F<C3C:F@@FC5<#$*6>3@:D:F883@AECGGGFCF0*>:C6G22+,<F>8FCFDED=>@8648,8F><:GEGGFECGFEECD+<A,6+)==@FGGFCFCFEFGFEGF?FGFCGECGFB7GFFF?:CGGGGGGGGGGGGGGGGEEGGGGGGGGGGFEGGGGGGGGGGGGGGGGGGGGGGGGGGGGFGGGGGGFGGGCCCCC
@s901 24371
TGAGGCATATTGGTCAATGGGCGAGAGCCTGAACCAGCCAAGTAGCGTGCAGGATGAAGGCCCTATGGGTTGTAAACTGCTTTTATAAGGGAATAAAGTGAGAGTCGTGACTCTTTTTGCATGTACCTTATGAATAAGGATCGGCTACTTCCGTGACAGCAGCCGCGGTAATCCGGAAGGTCCGGGCGTTATCCGGATATATTGGGTTGAAAGGGTGCGCAGGCCGCCGGGCAAGCGGGTTGTGAAAGCCAGTCGCTCAACGTCTGCACTGCAGCGCGAACTGCCCAGCTTGAGTGCGCGCAACGTTGGCGTAATTCGCCGTGTAGCGGTGAAATGCTTAGATATGGCGAAGAACTCCGATTGCGAAGGCAGCTGACGGGTGCGTAACTGACGCTCATGCTCGAAGTGCGGGTATCGAACAGGATTAGATACCCT
+
<,CFF,@EFD<CF,;@EF<<@66@7@FGF8EFEC,;88==EE,CFFC,B,CF868FE,@FCFG7E,6C<,=+,<,C9FFDFDF?E959C=,4<,:5<,9:,5??B9CB7EFA9EFGF,4?F9EF99EAFEDFGF9FFGG9,:7BCD>8:,,?+:=+BDDEG8>,+@FFF:FE3D*C<*5*@D@FC<:74**,7?<CC*+7@+<><*1=*5829::AE):9;7853:C8GGE#CC8:C#*<:;FF>3****3***,6FFGGGC99CB:C2>**<5EDEEFFCCF@GEBE75@*+ECB7C36,>+++EF@++A,B:@@6+++,FG@EGEGFE9GFE=A-?;?@59DGGF@F9E9EGFGC@E,EEED9FGGGGFEC@CEFGEDGGFGFFEEFCGEF<EEE@7FCGFE@CGGGGGEGGGGGECFFFGGGGGFGE<CCCC
@s901 22478
TGAGGAATATTGGTCAATGGGCGAGAGCCTGAACCAGCCAAGTAGCGTGCAGGATGACGGCCCTATGGGTTGTAAACTGCTTTTATAAGGGAATAAAGTGAGAGTCGTGACTCTTTTTGCATGTACCTTATGAATAAGGACCGGCTAATTCCGTGCCAGCAGCCGCGGTAATACGGAAGGTCCGGGCGTTATCCGGATTTACTGGGTTTAAAGGGAGCGTAGGCCGGAGATTAAGCGTGTTGTGAAATGTAGACGCTCAACGTCTGCACTGCAGCGCGAACTGGTTTCCTTGAGTACGCACAAAGTGGGCGGAATTCGTGGTGTAGCGGTGAAATGCTTAGATATCACGAAGAACTCCGATTGCGAAGGCAGCTCACTGGAGCGCAACTGACGCTGAAGCTCGAAAGTGCGGGTATCGAACAGGATTAGATACCCT
+
CGG@FCCGGGEGGGGGGGGFFGEGGGGGGDGGFGGGGGFGGGCGGGGGGGGCGGGGGGGGEGGFECFGGGGGGGGFFGAFF<<FGGF<9DEAF8?FFFGGGGAGFFGFGGGFFCGGGGGGGCFFEGFFGFGGGGFGGGGG8AF7FGBEGGGCGGGGFDFFFFGGGD7FGGGGGGFG>BFFEFGGDGDEEEC*2?@F?C/8EF@:CF<:FGGE9>FD::+F?@C=FGGGGGFGC@?B>9CCCCGEE9DF?:433@FFDCD:>?DFFF3@8:8@7FC>7C,DFGGGFFDGFGFFD>CC8F,@9BA,ECFCB,,;@,+GGGGDGFBB5>GDFAFBFEFFDGGDA,FFCC,FE?9FDGGGFFGGGGGGGGF8F@AGGFF<GEFEGGGGGEEEGGFEGFGGGCGGCBCE,@GGEFFEGFGFCFCFCGGGGGDCG?GCCCCC
@s901 22919
TGAGGAATATTGGTCAATGGGCGAGAGCCTGAACCAGCACAGTAGCGTGCAGGATGACGGCCCTATGGGTTGTAAACTGCTTTTATAAGGGAATAAAGTGAGAGTCGTGACTCTTTTTGCCTGTACCTTATGAATAAGGACCGGCTAATTCCGTGCCAGCAGCCGCGGTAATACGGAAGGTCCGGGCGTTATCCGGATTTATTGGGTTTAAAGGGAGCGTAGGCCGGAGATTAAGCGGGTTGTGAAATGTAGACGCTCAACGTCTGCACTGCCGCGCGAACTGGTTTCCTTGAGTACGCACAAAGTGGGCGGAATGCGTGGTGTAGTGGTGAAATGCTTAGATATCACGAAGGACTCCGATTGCGAAGGCAGCTCACTGGAGCGCAACTGACGCGGAAGCTCGAAAGTGCGGGTATCGAACAGGATTAGATACCCT
+
EFFGGGFGGGGGFCEFGFDEFGEGC@BEFFFGFG9FGG,,CFFGEFGEGGGFFEGFFGD7EFGCC,<C,C,@?AAF?FG,<,<CFFF9E<,=FEFGGGGGG<A,,AC=FDCFF,CF<?F9,,:C@EDG,CDCC,C,E9A8BB++@:@F<<CD,,B><D>=<@DC>7<>35@7@@>*@FE7,2?<:7/*<4:,;FC@EG+?>+<<B:FGDGDA+:FAE3:)<:19<?9>C5B:<3::/#=<,9=6:,<@G:6F>*,?FFD838,@;F7GDC:1+7CC8DCGFGGGGGGFGFFD?C>BB9A8,,,GGGEF@8EC8+++8CCFFGGE8:,A@FFF<EGFFFFFACE8CFFCFBFB,GF?CB?4+GGFGGFGFE<GGFEC6FEC:FDFE9CCFF@@84,GGF@B,FF<FGGGGEFA@6,GEF;AFDGFDFFCEGECCCCC
@s901 23118
TGAGGAATATTGGTCAATGGACGCAAGTCTGAACCAGCCAAGTAGCGTGCAGGATGACGGCCCTCTGGGTTGTACACTGCTTTTAGTTGGGAATAAAAAGAGGGACGTGTCCCTTATTGTATGTACCATCAGAAAAAGGACCGGCTAATTCCGTGCCAGCAGCCGAGGTAATAAGGAAGGTACAGGCGTTATCCGGATTTAGGGGGTTTAAAGGGAGCGCAGGCGGCGGCGTAATTCATTTGTGAAATCGTGCGGCTTAACCGTGCAATTGGAGTTGATACTGCGGCGCTTGAGGGCACACAGGGATGTTGGAATTCATGGTGTATCGGTGAAATGCTTAGATATCATGAAGAACTTCGATCGCGAAGGCATATGTCCGGAGTGCAACTGACGCTGAGGCTCGAAAGTGTGGGTATCAAACAGGATTAGATACCCT
+
EFG,@FGGGD9EFGGGGG@CBC@EEGEDFFGFGGGGGG9CEG9FGGEG>C7F8CGFFFE+@@F@FF?AFFCGCF,CFGFGG,FEFDC<<EC,AFGAFFDEG8EGGF+BBFGFECE8EF,EEFF9E,CFAGGFGF@8FFGDFBFCCFGGGGGGGCE7FG87<FFFE8@:@F,,@,,7>33>?,,3@:C@B:F@C9F:*/=B,%0<FB.9:<<E@CC.C3450EC=C:CGGB>#8,#FD;'3C@F:CGGGGGEC5/9'C@CD9FFED8,GF@:,,FE53,E66+@84+=C,8?A+<,9EC,,FBE<,=FAGGCF@,FE9FFCGFF@*47FCE<,AFGF9C<,EAFE<FCEAEFFECFC,EF@7+EFFC<FF9GGGGFFC@GGGFEFDCC,BB7GGGGGFGF?GFFDE<EFEFE@EDFFCC9FFGGGGGFFE@D@@-9C
@s901 415
TGAGGAATATTGGTCAATGGACGAGAGTCTGAACCAGCCAAGTAGCGTGCAGGATGACGGCCCTATGGGTTGTAAACTGCTTTTATAAGGGAATAAAGTGAGTCTCGTGAGACTTTTTGCATGTACCTTATGAATAAGGACCGGCTAATTCAGTACCAGCAGCCGCGGTAATGCGGAAGGTCCGGGCGTTATCCGGATTTATTGGGTTTAAAGGGAGCGTAGGCCGGAGATTAAGCGTGCTGTGAAATGTAGATGCTCAACATCTGCACTGCAGCGCGAACTGGTTTCCTTGAGTACGCACAAAGTGGGCGGAATTCGTGGTGTAGCGGTGAAATGCTTAGATATCACGAAGAACTCCGATTGCGAAGGCAGCTCACTGGAGCGCAACTGACGCTGAAGCTCGAAAGTGCGGGTATCGAACAGGATTAGATGCCCT
+
CFGGGGGGGFGGGGGGGGGGDFGDFGGFGGGGGGGGGGGFFGGGDGGGGGGGGEFGFGGGGGGGGGGGFGGGGEFGFGGGFFGGGGFFDFFFGGFFGGG9AFGGFGGGFFGFGGFGGGCFEFFG9FGGGGGGGGG;FGGGGGGGGGGGGGG,,@FFFFCC,,DFEEFGGDGC,>BFFGDGFGCFCFGGEFGGGG7E7FCC;CFGFGC<:<:,3<FAGDF@5816F;EBGE6133@4AFGFGFFCFG9=@F>>CCC>D9GGDDBGFGFFGGGEGGE@=BCEFD8GGGFFEDFCFGECEGFFCEDB8+>CCCEEF?>+CA+FFFGGFGEEE;FC,EFFEDGGGGFFGGGGGGGFDGGGFGGEF:GGFGGGGGGGGGGFFCEGDGGGGGFGGGFGGGFGGEGFFGGGGEGGGGGFGGFGGGGFFEFGGCGF@AFCCCCC
@s901 416
TGAGGAATATTGGTCAATGGGCGAGAGCCTGAACCAGCCAAGTAGCGTGCAGGATGACGGCCCTATGGGTTGTAAACTGCTTTTATAAGGGAATAAAGTGAGCCTCGTGAGGCTTTTTGCATGTACCTTATGAATAAGGACCGGCTAATTCCGTGCCAGCAGCCGCGGTAATACGGAAGGTCCGGGCGTTATCCGGATTTATTGGGTTTAAAGGGAGCGCAGGCCGCCGGGCAAGCTTGTTGTGAAATGCAGTCGCTCAACGTCTGCACTGCAGCGCGAACTGCCCAGCTTGAGTGCGCGCAACGTTGGCGGAATTCGCCGTGTAGCGGTGAAATGCTTAGATATGGCGAAGAACTCCGATTGCGAAGGCAGCTGACGGGTGCGTAACTGACGCTCATGCTCGAAAGTGCGGGTATCGAACAGGATTAGATACCCT
+
EFFGGGGGGGGGGGGGGGGGGGGGGGGGGGGGGGGGGGBFDGGFGGGGGEGGGGFFGGGGEGGGC@FGGFGDCEGGGFGGDGGGFGGGGGGGGGGGGGGDF@AF@FGGGGGDFGGGGGGG,E5A?FFGGGFEFGDAGGGGGFEDG8@>CGFGCGDDGGGGGFGFGGGGGGGGGGDFFGGGAFDCGE5FFCE8;:<CECEG7@F@FC<F@7F?CCEA>1:59>E<@DC5*>E+,2A4##:8?55@CFE??F<F(*,,;9C9FCF;0D65;CD<*GGCCEB:*FCC<FB@<<,F5GEF8CCG?ADEGGGGGGFD>>GGDEBBGGEGFGEFEEFC5,C9,-FGFDCFF@?=E9FGEFFBCBA,EDEFGGFFEFCFCEFCGGGGGGGGGGEGGGFGGGGGF7EFFGFGCFGEGFGGGGGFGGGFFGGGFCGGFGGCCCCC
@s901 417
TGGGGAATCTTCCGCAATGGGCGAAAGCCTGACGGAGCAATGCCGCGTGAGTGATGAAGGAATTCGTTCCGTAAAGCTCTTTTGTTTATGACGAATGTGCAGATTGTAAATAATGATCTGTAGTGACGGTAGTAAACGAATAAGCCACGGCTAACTACGTGCCAGCAGCCGCGGTAATACGTAGGTGGCGAGCGTTGTCCGGAATTATTGGGCGTAAAGAGCATGTAGGCGGTTTTTTAAGTCTGGAGTGAAAATGCGGGGCTCAACCCCGTATGGCTCTGGATACTGGAAGACGTGAGTGCAGGGGAGGAAAGGGGAATTCCCAGTGTAGCGGTGAAATGCGTAGATATTGGGAGGAACACCAGTGGCGAAGGCGCCTTTCTGGACTGTGTCTGACGCTGAGATGCGAAAGCCAGGGTAGCGAACAGGATTAGATACCCT
+
<FFGGGGGGGGGGGGGGGGGGGGGGGGGGGGFGGGGGGG@FEGGGGG@FDFGGGGGGFCGEFFGGGGFGGGGGGFEFGGGGGGGGFGGGGGGGGGEFGGGFGFGGFFGGGFGGAFGD9FFGGGGGGGGGEGGFFGF<FGGFDFGGFDGG@GGGGGGG7+3DFF9,@@CF:B>F7C>F@CFF><FGFCGDGGGDG7*/ACFC3:=*?FGGFGGGGEB*8E7BF:5B3<@FCGDC?53?>*+<:F#CF7C;GE@@9C4:CDGG58@A>FACFC?F@FB:::E;E9CD8FF@=,7=88GFD?DB+GGC?FFE?=B,4?FFFFE8ECDEGFCCAEEF@@,9=EGDFGF@GFGCFEFCEEGFGGGFGFCEGEGFGECEFCEDGFGFFGFFGGGFGFGFEF@GGGFFCFB:EGGGFGGFFGGGGGGGGGGFFGGGGGGGGGGCCCCC
@s901 418
TGGGGGATATTGCACAATGGAGGAAACTCTGATGCAGCGACGCCGCGTGAGTGAAGAAGTATTTCGGTATGCAAAGCTCTATCAGCAGGGAAGAAAATGGCGGTACCTGACTAAGAAGCCCCGGCTAACTACGTGCCAGCAGCCGCGGTAATACGTAGGGGGCAAGCGTTATCCGGATTTACTGGGTGTAAAGGGAGCGTAGACGGCGACGCAAGTCTGAAGTGAAATACCCGGGCTCAACCTGGGAACTGCTTTGGAAACTGTGTTGCTAGAGTGCTGGAGAGGTAGGCGGAATTCCTAGTGTAGCGGTGAAATGCGTAGATATTAGGAAGAACACCAGTGGCGAAGGCGGCTTACTGGACAGTAACTGACGTTGAGGCTCGAAAGCGTGGGGAGCAAACAGGATTAGATACCCT
+
FGGGGGGGGGGGGGGGGGGGGGGGGGGGGGGGGGGGGGGGGGGGGGGFDGGGGGGGGFGGGGGGGGGGGGGGGFGGGGGDGDFGGGGGGGFGGGGGGGGGGGGGGGGGGGGGGGGGGGGGGGEGDGGGGGGGGGGFGGGGGGFCGGGGGFGGGGGGGGGGGGEGGGFGGGFFGG?GGGGG@G,GGGGGEE?GGGGDGGGGGCCDGEDECECCGD78F<FFCFFGGFG<GGGCFG<>?FGGFFF=GG9FD@BF:E@A?DDDDFCA?:FEFGGGBGGGFGGGFE4:DE>GGGFDBFE@,A@FFFEE@CBECFC,?7:>8CE=?;,?<FFDFGFEGAGGGGGGGGGGGGEGGGGFFFFGF@@GGGGGGGFEDGGGF8FFGEF?GGGGGGGDGGGGGDDGGGFFGGGGGGGGGGGCCCCC
@s901 419
TGAGGAATATTGGTCAATGGGCGAGAGCCTGAACCAGCCAAGTAGCGTGCAGGATGACGGCCCTATGGGTTGTAAACTGCTTTTATAAGGGAATAAAGTTTGAGTCGTGACTCATTTTGCATGTACCTTATGAATAAGGACCGGCTAATTCCGTGCCAGCAGCCGCGGTAATACGGAAGGTCCGGGCGTTATCCGGATTTATTGGGTTTGAAGGGAGCGTAGGCCGCAGTGTAAGCGAGTTGTGAAATGTAGGGGCTCAACCTCTGCACTGCAGCGCGAACTGGCTTGCTTGTGTACGCACAACGTGGGCGGAATTCGTGGTGTAGCGGTGAAATGCTTAGATATCACGAAGAACTCCGATTGCGACGGCAGCTCACTGGAGCGCAACTGACGCTGAAGCTCGAAAGTGCGGGTATCGAACAGGATTAGATACCCT
+
AFFDFFGGGFGGGGGGGAFGGGGEEEGGGGGGGGGGGGGCFCFGGGGGGGGGGFGGCFEFEGGDGCFFFFECFG9?FA9F<EFGGFGGGGGGCFFFFGGGGGGGCFFGGGGGGFFCF9FFGGFGFFCGAFGGGFGGGGACC=@F@EE8<<,CDFFGGGFF8EFFE6C7FC<EFFC<:*>>:5:BCE5<<FC8FC<CECF9@:>>,<<:F*22+2CFB0CE:9E47)*):*+02<03:)*:8+9:+<E*5&,<>'C;=:C@;6@5C:<@<,<*@:++>C=8?D8+@,FB,+<9)8+3@9+B=A+@B+4C=8F@49+C>BDFA,BCAEC==C5,F<?E>C:,FFEFEC<GF55E9877CFDCGFEEF8+GEFCC,E,GEGGEDGGGF<EFCGFGFCFFEFF@C7GGFGGGEFGFFC6,CFCEDGFGGE<GGGF@CCCC
@s901 420
TGGGGAATATTGCACAATGGGCGCAAGCCTGATGCAGCGACGCCGCGTGGGGGATGACGGCCTTCGGGTTGTAAACTCCTTTCGTCAGGGACGAAGCGAAAGTGACGGTACCTGGATAAGAAGCACCGGCTAACTACGTGCCAGCAGCCGCGGTAATACGTAGGGTGCGAGCGTTGTCCGGAATTACTGGGCGTAAAGGGCTCGTAGGTGGTTTGTCGCGTCGTTTGTGTAAGTCCACGGCTTAACTGTGGGATGGCAGGCGATACGGGCATAACTTGTGTGCTGTAGGGGGGACTGGAATTCCTGGTGTAGCGGTGAAATGCGCAGATATCAGGAGGAACACCGATGGCGAAGGCAGGTCTCTGGGCAGTAACTGACGCTGAGGAGCGAAAGCATGGGTAGCGAACAGGATTAGATACCCT
+
AFGGGGGGGGFCGGGGGGGFFGGGEFGFFFFFGGGGGGGGGGGGGGG:FGGGGFEGGGGG7FEDCFDGFDFFGGGFFGGG9DEEEFGECEFF7>FFGC>F7BAFGGGGGGGGDFFFEGGGGGGGGGGGEGFGGGFGDGGGGGC,:CF:<FECEF7B,:,<CEEGCCGG7*:EE*;5CFFCEGGE89FCCEF;GCCEDF%-#98C'CFE7CCC52EF;B5F0=:;@?FGFG=FEDGCE>A@5/EC@03GFDDE9FF?C:9F=BDB=CGFE>A5,?A4?8)GGGGFGGGGEFGGF?EAGGGGFDEGGGGFCCFGEEE,?FEEFEECGGGGGFGGGGGFGFGFC@CFD@,CEDFF<FGGGGF@GFGF?GGGGFFGFGEECGGGGE<GGGGGGGFGGGGGGGGGGGGGGGGGGGGGGGGGGCCCCC
@s901 421
TGAGGAATATTGGTCAATGGGCGAGAGCCTGAACCAGCCAAGTAGCGTGCAGGATGACGGCCCTATGGGTTGTAAACTGCTTTTATAAGGGAATAAAGTGAGCCTCGTGAGGCTTTTTGCATGTACCTTATGAATAAGGACCGGCTAATTCCGTGCCAGCAGCCGCGGTAATACGGAAGGTCCGGGCGTTATCCGGATTTATTGGGTTTAAAGGGAGCGTAGGCCGGAGATTAATCGTGTTGTGAAATGTAGATGCTCAACATCTGCACTGCAGCGCGAACTGGTTTCCTTGAGTACGCACAAAGTGGGCGGAATTCGTGGTGTAGCGGTGAAATGCTTAGATATCACGAAGAACTCCGATTGCGAAGGCAGCTCACTGGAGCGCAACTGACGCTGAAGCTCGAAAGTGCGGGTATCGAACAGGATTAGATACCCT
+
EFFGGGFGGGGGGGGGGGFEEFGGGGGGGGGGGGGGGGFFFGGGGGGGGGGGGGAFGGGGGGGFFGGFGGEGGFFFGGGGGFGGGGGGGFGFGGFEDGGGGGCFGGGGGGGGGGFFDE@FGGGFGGGGGGGFGGFGFGFDFGFG7CEGGDFFG>FGGC8FFFGGGDC:5C<@@FFGG<*CD,F1CC5:F9*=7FEBC=<<FG1DFG?F7?C+;9C?8;<B::8=?DGFGFCCE9(9?3<DC@7E#<EFFFFF>EF(FE=>7@CG,B@<@0<3>DECB@C=FGGGFFFF9>,EDGGFEFCGD?D<GGC=FEE=D=+GGGGFFDGGFGGGFFEC,FF@>EA@GFFFGGFGGGGCFCCF7FDGGEECFFGGGFGFGGGGGGGGGGGGGGGGGGCGGEGGGGGGFGGFFEEGGGGFEGGGGGGGGGGGF9GGGFGCCCCC
@s901 422
TGAGGAATATTGGTCAATGGGCGGAAGCCTGAACCAGCCAAGTAGCGTGCAGGATGACGGCCCTATGGGTTGTAAACTGCTTTTATGCGGGGATAAAGTGGGCCACGCGTGGTTTTTTGCAGGTACCGCATGAATAAGGAACGGCTCATTCCGTGCCAGCCGCCGCGGTAATACGGAAGGTCCGGGCGTTATCCGGATTTATTGGGTTTAAAGGGAGCGTAGGCCGGAGATTAAGCGTGTTGTGAAATGTAGACGCTCAACGGCTGCACTGCAGCGCGAACTGGTGTCCGTGAGGACGCACGAAGTGGGCGGAATTCGTGGTGTAGCGGTGAAATGCTTAGATATCACGAAGAACTCCGATTGCGAAGGCAGCTCACTGGAGCGCAACTGACGCTGAAGCTCGAAAGTGCGGGTATCGAACAGGATTAGATACCCT
+
FEEEGGGGEFGFFFGC;CCF@FG@GGGFGGGGD@<FFGDF<F<,EFGCG@C<FGG@F<FGE::F8,CFCC@BFFE,FCFFCEGF?EF?+@FE:@EFFFGFG8A=FDFGGC++:+8:DF7DCF8>FG3@@E>@>C,3=C988>FCGB*,>F;<<7:BFFBF7<7CEDGEC*4;,9C<?8CCGCC:8C5E?C**<98<=E8::0:C;:8>8?@<F<E:G?C>?F9*<*:+9F;<<CC5<7</;CFG:E=299A>>C4FGFDFFC1@2FCB:@C:F7EEBA@=DDFF@+F:D>CC>>+8?8>B+,GDF6@CB,GGFD+484+FFFEEBGEE@,C,<CFDECADCF9E,,<EGFFF=C7EFDA,GFFCFDGGFB,GF9C,GGFGFDGGGFGGGEGGGFEEE:GFGGGFFFF@@:FGGGGDGGGGGGGGGFGGGGGCCCCC
@s901 23391
CGAGGAATATTGGTCAATGGGCGAGAGCCTGAACCAGCCAAGTAGCGTGCAGGATGACGGCCCTATGGGTTGTAAACTGCTTTTATAAGGGAATAAAGTGAGAGTCGTGACTCTTTTTGCATGTACCTTATGAGTAAGGACCGGCTAATTCCGTGCCAGCAGCCGCGGTAATACGGAAGGTCCGGGCGTTAACCGGATTTATTGGGTTTAAAGGGAGCGTAGGCCGGAGATTAAGCGTGTTGTGAAATGTAGATGCTCAACATCTGCACTGCAGCGCGAACTGGTTTCCTTGAGTACGCACAAAGTGGGCGGAAGTCGTGGTGTAGCGGTGAAATGCTTAGATATCACGAAGAACTCCGATTGCGAAGGCAGCTCACTGGAGCGCAACTGACGCTGAAGCTCGAAAGTGCGGGTATCGAACAGGATTAGATACCCT
+
FFFFGFFGGGGCFGGGGGCEDGGGCFGGGGGGGGGGGGGCFFFFGGGGEGGG8FGGGGGGGCGGGGFFGFGGEGGGGGGGG9FGGGGGGGGGGGGE<FFGGGGGGGGGEGGGGGGGGGGGGFGGGGGGFGGGFGGGGGGGG@C+>:FFGGGGGGGGGGFGG7FGGGGG73CFGGFC@E@@=$,=::E?87<CGF@?EFFBF9DFGGGGGDC<B;@@>-;D==C=CG>5>,DC<<GEGFAFCFDGGGGFFDBCEG?6GGCGFFDCFE7GGGG?FF>::B9EFECECGF=F8FF53+FB9EA,,EGGDGGGGGFCB+EEFGF<F@+>77FEFECFEGF@,,8FFCGGDGFGGGGECFC7GGGEGEGGGGGGGFGGGGFCFDGGGGECC@GGGFCGGGGGGGGGGEGGGGGGGGGGGGGGGGFGCFGGAGGGGFCCCC<
@s901 424
TGAGGAATATTGGTCAATGGGCGAGAGCCTGAACCAGCCAAGTAGCGTGCAGGAAGACGGCCCTATGGGTTGTAAACTGCATTTATAAGGGAATAAAGTTAGTCTCGTGAGACTTTTTGCATGTACCTTATGAATAAGGACCGGCTAATTCCGTGCCAGCAGCCGCGGTAATACGGAAGGTCCGGGCGTTATCCGGATTTATTGGGTTTAGAGGGAGCGTCGGCCGGAGATTAAGCGTGTTGTGAAAGGTAGGCGCTCAACGTCGGCACTGCAGTGCGAACTGGTTTCCTTGAGTACGGACAAAGTGGGCGGAATTCGTGGTGTAGCGGTGAAATGCTTAGATATCACGAAGAACTCCGATTGCGAAGGCAGCTCACTGGAGCGCAACTGACGCTGAAGCTCGAAAGTGCGGGTAGCGAACAGGATTAGATACCCT
+
CFEFGGFGGGGGDGFGGGG8FGGGEGGGGGGGFFGGGGDG<FFFGGGFGGF<FBFGFDFGFGDGFGCEEG7FGGGCGG<=,9<,,FFFFG8FEFFGG9<?EFFE<E<FGG:C,B<EDECF9?FA95<5,>EEDEFFFFC,,++3BC=:>A,38@F+<FCDBFF7>6@EGCEF,@EG*>FG?CFFEECFGF*2>FCEEG,7:>#2?:7#4<+53>F5C1<8&>C7<+;$?#:3FFC9G?C?,@>=<,4,6**>*C?DCF@*8++:,B6FGGGFF8+3+,F??@B,,,A<DA,FDFA4=4,,D<@,86++C,EGGGE8B+DGGGEGFGEGGGFEAFE@;-GGFGGGFEF=FAAGGGGEGFA,F7GGGFFGFECFFF@GGFCFF@@,EEEGGGEGGGFEF7GGGFGGGFC+FCFC@,C+ECGGFGGGGGGGGGGCCCCC
@s901 23736
TGAGGAATATTGGTCAATGGGCGAGAGCCTGAACCAGCCAAGTAGCGTGCAGGAAGACGGCCCTATGGGTTGTAAACTGCTTTTATAAGGGAATAAAGTTAGTCTCGTGAGACTTTTTGCATGTACCTTATGAATAAGGACCGGCTAATTCCGTGCAAGCAGCCGCGGTAATACGGAAGGTCCGGGCGTTATCCGGCTTTATTGGGTTTAAAGGGAGCGTAGGCCGGAGATTAAGCGTGTTGTGAAATGTAGACGCTCAACGTCTGCACTTCAGCGCGAACTGGTTTCCTTGAGTACGCACAAAGTGGGAGGAATGCGTGGTGGAGCGGTGAAATGCTGAGAGATCACGAAGAACTCCGATTGCGAAGGCAGCTCACTGGGGCGCAACTGACGCCGAAGCTCGAAAGCGCGGGTATCGAACAGGATTAGATACCCT
+
@EFFGGGGGGGGFGFCFFAE,CFDGDF8F9<6CDFEFGGDFGFGGGCFGGGGGEFGG8FEF:F,CFDE?EEGGCGGFFGFDCDFFB,5C<=4EFFCFCFFCFG9B<8BFF7CFGAGFEFFAE9<?FEFDFG9EF9E?FFEAFGGEEGGDFGGGCDG+CD7@,33383@FE*7<3<FCGEGGEG*:CE@FGDFGG>B*/=7@C@CF70?,C<??CC7/24:3.CCFCF;E?@F48<7:FFB,1BE,1GFGE=655,4*,>3@GGGF,E;:9*@7@6C7GGFFGFD?GFDEBGFFCEEDGF5DC,CFCEB<,AEECGEGFDGFAB4>E7?FEDF9GFF;C,=A4,4<GFF<AFEFFFB,FEB:?:,DC9FGFEFFE@EGCB:EGCE9DEFB+CFC,DFCFF,CB<CF@F@FFFGGFGGGGGGDGGGFGGGGFGCCCCC
@s901 426
TGAGGAATATTGGTCAATGGGCGAGAGCCTGAACCAGCCAAGTAGCGTGCAGGATGACGGCCCTATGGGTTGTAAACTGCTTTTATAAGGGAATAAAGTGAGAGTCGTGACTCTTTTTGCATGTACCTTATGAATAAGGACCGGCTAATTCCGTGCCAGCAGCCGCGGTAATACGGAAGGTCCGGGCGTTATCCGGATTTATTGGGTTTAAAGGGAGCGTAGGCCGGAGATTAAGCGTGTTGTGAAATGTAGACGCTCAACGTCTGCACTGCAGCGCGAACTGGTTTCCGTGAGTACGCACAAAGTGGGCGGAATTCGTGGTGTAGCGGTGAAATGCTTAGATATCACGAAGAACTCCGATTGCGAAGGCAGCTCACTGGAGCGCAACTGACGCTGAAGCTCGAAAGTGCGGGTATCGAACAGGATTAGATACCCT
+
FGGFGGGGGGGGGGGGGGFCGGGGGGGGGGGGGGGGGGGGFGGGGGGGGGGGGGGGGGGGGGGGGGGGCGDFFFFGGGGGGGGGGGGGGGGGGGGGGGGFGGGGBECGGFGGGGGGGGGGGGGGGGFGGGGGGFGGF<EFGFFDGGEDFFGGFFGDGGGGFFGGDEGCGGGACG7F@:FEGGFDFGGGGGGGGGEG.2=F@GG=CF7FGDF$4FCAG?E>FCCCFFG4CEGFGGF=FGEFFFGF<<CE@*?E7>FFCDFEGGGFFFFFDGF>GGGGGGGEGGGGGGGF@,7,8GECEFGGGGFGF6FGGGGGEGGGGGFFEE@+5EGFEE5,AGF@,E9DGGGFGGFE<FEEC=+CCDE7GEEBFFEGFGFFFAGGGFGGGGGGGFCF7GGGFEAGGGGFFGGFAGGGGGGGGGGFGGGFGGGGGGGGGGFCCCCC
@s901 28073
TGAGGAATATTGGTCAATGGGCGAGAGCCTGAACCAGCCAAGTAGCGTGCAGGATGACGGCCCTATGGGTTGTAAACTGCTTTTATAAGGGAATAAAGTGAGTCTCGTGAGACTTTTTGCATGTACCTTATGAATAAAGACCGGCTAATTCCGTGCCAGCAGCCGCGGTAATACGGAAGGTCCGGGCGTTATCCGGATTTATTGGGTTTAAAGGGAGCGTAGGCCGGAGATTAAGCGTGTTGTGGCATGTAGTGGCTCAACCTCTGCACTGCAGCGCGAACTGGTCTTCTTGAGTACGCACAACGTGGGCGGAATTCGTGGTGTAGCGGTGAAATGCTTAGATATCACGAAGAACTCCGATTGCGAAGGCAGCTCACGGGAGCGCAACTGACGCTGAAGCTCGAAAGTGCGGGTATCGAACAGGATTAGATACCCT
+
FFGGGGGGGGGGGGGGGGGGGFGGGGGGGGGGGGFGGGGGGGFGGGGGGGGGGGGGGGEGGGG@FF9FFGEGGGGGGGGGGGGGGGGGGGGFGFGFGGGGGGGGGGGGGGGGGGGGGGGGGGFGGGGGGGGGGGGGGEFGGGGGEEGGGGGG8<DFGFGGGFGGGGGGGGGGGGGGGGCCGGGGGCGGEEB7FGDGGGGG7:FFFGGGGGFGGG@4:/0)0EGDFGGFGGGGGGG9FFGEG8>CDFGGGFF>FC@49AFFFEFC;AF=FGDGFCFF:DD=DGGGGFBCD>CFFEC:GGGGGGFGGGGGGGFF=87GDGGGGGE>>GEFGGGF<,FGGFGFEECFFFCFE,EEFCEGGGGGGGFDECGGGFFFB7C@EEEGGGGF@9GGFGFGGGGGGGGGGGFGGGGGGGGGGGGGGEGFGGGGGGFFFGGCCCCC
@s901 26799
TGAGGAATATTGGTCAATGGACGAGAGTCTGAACCAGCCAAGTAGCGTGAAGGATGAAGGTCCTACGGATTGTAAACTTCTTTTATAAGGGAATAAACCCTCCCACGCGTGGGAGCTTGTATGTACCTTATGAATAAGCATCGGCTAACTCCGTGCCAGCAGCCGCGGTAATACGGAGGATGCGAGCGTTATCCGGATTTATTGGGTTTAAAGGGAGCGCAGACGGGTCGTTAAGTCAGCTGTGAAAGTTTGGGGCTCAACCTTAAAATTGCAGTTGATACTGGCGTCCTTGAGTGCGGTTGAGGTGTGCGGAATTCGTGGTGTAGCGGTGAAATGCTTAGATATCACGAAGAACTCCGATTGCGAAGGCAGCTCACTGGAGCGCAACTGACGCTGAAGCTCGAAAGTGCGGGTATCGAACAGGATTAGATACCCT
+
FGGGGGGGGGGGGGGGGGGGGGGGGGGGGFGGGGGGGGGGGGGGCGGFGGGGGGGGGGGGGGGGGGGGGGGFGGGGGGGGGGGGGGGGFFGGGGGGGGGGGGGGGGGGGGGGGGGDGGGGGGGGGGGGGGFGGGFGGGGGGFFGGGGGGGGGGGGGGGGGGGGFEGGGGGEFGGGGGGGGFFGGGGGGGGGGGGG:GGGGGG>FGGGCGCFGGGGFGEGD?>ED=GGFGGGDFGFAFGFCFD:GDFFGGGGFFEGFGC1<@FCGGGGGFGF7FCEG;CGGFFGGGGF=E8GGFGEFBEGDGGGGGGGGGFGFGGE>GFFFF@E@8F:FA<,9FCGGFFFDA,9FGFFFGGGGFFEGEGGGGGGFFECGFGGGGFGGGGGGDGGGGGGGGGFDGGGGECGGGEGGGGGGGGGFGGGGGGFFFGGGGFFFFGGCCCCC
@s901 429
TGAGGAATATTGGTCAATGGGCGAGAGCCTGAACCAGCCAAGTAGCGTGCAGGATGACGGCCCTACGGGTTGTAAACTGCTTTTATAAGGGAATAAAGTGAGCGACGTGTCGCTTTTTGCATGTACCTTATGAATAAGGACCGGCTAATTCCGTGCCAGCAGCCGCGGTAATACGGAAGGTCCGGGCGTTATCCGGATTTATTGGGTTTAAAGGGAGCGTAGGCCGGAGATTAAGCGTGTTGTGAAATGTAGACGCGCAACGTCTGCACTGCAGCGCGAACTGGTTTCCTTGAGTACGCACAAAGTGGGCGGAATTCGTGGTGTAGCGGTGAAATGCTTAGATATCACGAAGAACTCCGATTGCGAAGGCAGCTCACTGGAGCGCAACTGACGCTGAAGCTCGAAAGTGCGGGTATCGAACAGGATTAGATACCCT
+
FGGFGGGGGGFGGGGGGGFAEGGGGGGGGGGGGGGGGGGGGGGGGGGGGGGGGGGGGGEGGFGGGGGGGGGGGGGFGGGGG?FGGGGGGGGFGGFFGGGGGGGGGGDGGGGGGGGGGGGGCFGGGGGGGGGGGGGGGGCDGGGGGGG@D@BFGGGGGGG7<DFFEEGGGGGCF9CF7FGGGGGGGGDGEGCCGGGGGGEGF>FEGGC96CFC=3?FF8CB<0>FF,GFGGDGGG>AG@CFGEE==8GFF7CE<CCC7/(:7GGGGEFGFFF<EEC.98:8=8=GGGGGEFGFDFEGGGEB=,GGGCF4@GFA8=DGGGFE?:@@5EC>@E<;E9GFFCBCC,E8EGFGDF9FFFBGFFFEGGDFGGGGGGGGGGFGDGGGGGGFGGFGFGGGGFGGGDGGGGGGGFEGCDGEGGGGGGFFGFGFFAGGFEFCB9CC
@s901 430
TGAGGAATATTGGTCAATGGGCGAGAGCCTGAACCAGCCAAGTAGCGTGCAGGATGACGGCCCTATGGGTTGTAAACTGCTTTTATAAGGGAATAAAGTGAGAGTCGTGACTCTTTTTGCATGTACCTTATGAATAAGGACCGGCTAATTCCGTGCCAGCAGCCGCGGTAATACGGAAGGTCCGGGCGTTATCCGGATTTATTGGGTTTAAAGGGAGCGTAGGCCGGAGTTTAAGCGTGTTGTGAAATGTCGACGCTCAACGTCTGCACTGCAGCGCGAACTGGTTTCCTTGAGTACGCACAAAGTGGGCGGAATTCGTGGTGTAGCGGTGAAATGCTTAGATATCACGAAGAACTCCGATTGCGAAGGCAGCTCACTGGAGCGCAACTGACGCTGAAGCTCGAAAGTGCGGGTATCGAACAGGATTAGATACCCT
+
GGGGG@FFGGGGGGGGGCFEFGGGGGGGGFGGGGGGGGFGGGGGGGFFGGGGGGGGGGGGGGGGGGGGGGGGGGGGGGDGGGGGGGGGGGGGGGGGGGGGGGGG,EFGGGGGFGGFGGG9FG9EF<FGGGGGGGGCFGGGGGGGGGGGGF<FGGGGGGG+DFGGGEFEFEG7;FBEEGGDGGF@GGGGGG>EFGEC<C=FC:=GF3+FEGGGGCEFG4EB?;>GFF=24#C@AGFACGEGGGDEG7E+7F)@@@6D@9C=GGGEFCEFF9@9@:@CEDCD>FFFFF8A=<591C+:GGF?=?DCC6FBB4GGFGGGEF7FGGE>AGGGFAGFEEFDDCD??,FFCFAGGGGFFGGGGFCEEGGFFECGGGGGGGGFFFGGGGGGGGFEGFFGFDF@ABGGGGGGGGGGGGGGGGFEFFDFFGGGGGGGGGGCCCCC
@s901 431
TGAGGAATATTGGTCAATGGACGAGAGTCTGAACCAGCCAAGTAGCGTGCAGGATGACGGCCCTATGGGTTGTAAACTGCTTTTATAAGGGAATAAAGTGAGTCTCGTGAGGCTTTTTGCATGTACCTTATGAATAAGGACCGGCTAATTCCGTGCCAGCAGCCGCGGTAATACGGAAGGACCGGGCGTTATCCGGATTTATTGGGTTTAAAGGGAGCGTAGGCCGGAGATTAAGCGTGTTGGTAAATGTGGATGCTCAACATCTTCACTGCAGCGCGAACTGGTTTCCGTGAGTACGCACAAAGTGGGCGGAATTCGTGGTGTAGCGGTGAAATGCTTAGATATCACGAAGAACTCCGATTGCGAAGGCAGTTCACTGGAGCGCAACTGACGCTGAGGCTCGAAAGTGCGGGTATCGAACAGGATTAGATACCCT
+
FGCFGFFFGGGGGGGGGGGGGGGGGGGFFGGGGFFGFGFFFGAFFG@CFEGFGCFGFFGGGEGGGFFGGGGEEGFGGGGGDFGFGGDGFGGFGGGGFFEFFFGFCECFF@CGGGGFGG7F?FGGGGGGGGGGFF9AFFFEFF7FGGGGGGGG?FGGGFDFD@DGC>CGGGFFECEGDFED,6@>FGGGE7CEB3D75C<CC@>CCFC*FCGFF1@AG983(D;GGE>DGGGG<<DF>FCD,8#+23F@<.$01,@FFEF@;CF@,3,BCD>*C>@+>E9=+D,<7C@+8ADA8@EEGGE<GFFGDGF@GFFGEBC7GGFGF?EEAGGGFEFFEFGGCE?8GGGGGFEGGFFGFGGGGGGGGGDFFFFGGGFGGGGGFGGGGGGGGGFGEC@GGGGGGGGFFEFD@@GGGGFGGFGGGFDEDGGGGFGGGGGCCCCC
@s901 432
TGAGGAATATTGGTCAATGGGCGAGAGCCTGAACCAGCCAAGTAGCGTGCAGGATGACGGCCCTATGGGTTGTAAACTGCTTTTATAAGGGAATAAAGTGAGAGTCGTGACTCTTTTTGCATGTACCTTATGAATAAGGACCGGCTAATTCCGTGCCAGCAGCCGCGGTAATACGGAAGGTCCGGGCGTTATCCGGATTTCTTGGGTTTAAAGGGTGCGTAGGCCGGAGATTAAGCGTGTTGTGAAATGTGTACGCTCAACGTCTGCACTGCAGCGCGAACTGGGTTCCGTGAGTACGCACAAAGTGGGCGGAATTCGTGGTGTAGCGGTGAAATGCTTAGATATCACGAAGAACTCCGATTGCGAAGGCAGCTCACTGGAGCGCAACTGACGCTGAAGCTCGAAAGTGCGGGTATCGAACAGGATTAGATACCCT
+
FGFFGFGGGGGGGGGGGGGGGGGG:BFGGGGGGGGGGGGGGGGGAEGFGGGFG@FGGCFEGDECF8FFGGG@FFGGGGGGAFFFFFFCFGFGFFDCFFGGGGGDDA7:BFGFAFGGFC7,ABFE9FGGC,?EFFCC,A9E,A:6BEEGG9<FEFG>FFGGGGFFG8CGCCFFFGGG7CFGG9,>FEGGG::EFFFB=*+C+39F9C<7<+6>FG@)7?<76<87<BEBECG4+F:4:75D-D>C@:<6F>###)8@*=GGGGGC=;,C:CDEFBBC>;?=8BB+7F@7E<?A=C=++FDFFED,CGECGFF=9,8EC?@,FEDGFEEE@4C4,?<8D<GFFCGGFDGDF?EFCF=C77=7EEGGGGFFE<CE9FFC@F=FF7DGFFGGGGFCCGFF<FB,,FGGFEEFFCFEF<C,GFFBGGGGGGGGGGGCCCCC
@s901 433
TGAGGAATATTGGTCAATGGACGAGAGTCTGAACCAGCCAAGTAGCGTGCAGGATGACGGCCCTATGGGTTGTAAACTGCTTTTATAAGGGAATAAAGTGAGTCTCGTGAGGCTTTTTGCATGTACCTTATGAATAAGGACCGGCTAATTCCGTGCCAGCAGCCGCGGTAATACGGAAGGTCCGGGCGTTATCCGGATTTATTGGGTTTAAAGGGAGCGTAGGCCGGAGATTAAGCGTGTTGTGAAATGTAGATGCTCAACATCTGCACTGCAGCGCGAACTGGTTTCCTTGAGTACGCACAAAGTGGGCGGAATTCGTGGTGTAGCTGTGTAATGCTTAGATATCACGAAGAACTCCGATTGCGAAGGCAGTTCACTGGAGCGCAACTGACGCTGAGGCTCGAAAGTGCGGGTATCGAACAGGATTAGATACCCT
+
EGGGGGGGGGGCGGGFGGGGGGGGDC:EFFGGGGGGGFFFEFGGGGGG7FGGCFGGGGEGGGEGEFGGGGEF=FF?CFGGFGGEGGGEDG8FFFFEGGGGG9CF<98FCEEFDG?FFGGGGGGGGGAGGGGGGGFFG<EEE?CEGGGGGGG9FF7CFGGGGFFFC8CE:C*@BC7FCCCFGGGC*>ECGGBBFFGGGDGE7+?<,7*4<,7?B.7;41885186F=:2C>>>CC2=57@FGFFC7CGFBFED9CD@#:9FFEFGGGGFF:F90ECGGFFFCEFDDFF=9EC9)+CFEE8,DAGGGEF@FDE@68@7GGGFFFFGEFECGEC,FAED9FFCD@,,<GFGGGGGFF:F7GECGFEFGCEFFGGGGGGGGFDGGGGGGGGGGFBEEFFGGGGGGGGGFEGGGGGGGFGGFFFFGGGFB9GGGEC-@C<B
@s901 434
TGAGGAATATTGCACAATGGGCGCAAGCCTGATGCAGCCATGCCGCGTGTATGAAGAAGGCCTTCGGGTTGTAAAGTACTTTCAGCGGGGAGGAAGGGAGTAAAGTTAATACCCTTGCTCATTGACGTTACCCGCAGAAGAAGCACCGGCTAACTCCGTGCCAGCAGCCGCGGTAATACGGAGGGTGCAAGCGTTAATCGGAATTACTGGGCGTAAAGCGCACGCAGGCGGGTTGTGAAGTCAGATGGGAAATCCCCGGGCTCAACCTGGGAACTGCATCGGATACGGGCAAGCTTGAGTCTCGTAGAGGGGGGTGGAACTCCAGGTGTAGCGGTGAAATGCGTAGAGATCTGGAGGAATACCGGTGGCGAAGGCGGCCCCCTGGACGAAGACTGACGCTCAGGTGCGAAAGCGTGGGGAGCAAACAGGATTAGATACCCT
+
FGEFGGGGGGGGGGGGGGGF,EFCCGGGGF<E@FGGFEGGE,CFECCBFE8CEDGC<F8@ACEFEDFGFFGE?EFFFD?BFG-<?FCCEGCEECDCGBCGCEECF<?<FF9F,DB<F8,CFF9AFFG:B>F9<FE@FEECGC<FGBE@@ECEFC<AFEFGG:<,>5,=FGC8:EEE:F<FG8<CF@C@B,<BE*2?5+<5>3AEF7<9EF58C?*0C4+80(2955*7558#9+F?$,><<;F?3<A$-452:<C2@FDD,88::C7F;FD4FCCC.EC:$<7C?@,C@7C@,CFDC9C1+CCF<FFCF>+GEE4,F@@,@,E><DBEG@@+GFDEDFF@6FGFFGDFGF=FE,9GFGF>CGGF:FCC<GFFF@ECEGEF8DFGEBF<<CGGGGGGGGGF,F+C:E@FGGGGGGGEFF9GGGGFFGGGGGFE9GGGCCCCC
@s901 23958
TGAGGAATATTGGTCAATGGGCGAGAGCCTGAACCAGCCAAGTAGCGTGCAGGAAGACGGCCCTATGGGTTGTAAACTGCTTTTATAAGGGAATAAAGTTAGTCTCGTGAGACTTTCTGCATGTACCTTATGAATAAGGACCGGCTAATTCCGTGCCAGCAGCCGCGGTAATACGGAAGGTCCGGGCGTTATCCGGATTTATTGGGTTTAAAGGGAGCGTAGGCCGGAGATTAAGCGTGTTGTGAAATGTAGACGCTCAACGTCTGCACTGCAGCGCGAACTGGTTTCCTTGAGTATGCATAAAGTGGGCGGAATTCGTGGTGTAGCGGTGAAATGCTTAGATATCACGAAGAACTCCGATTGCGAAGGCAGCTCACTGGGGCGCAACTGACGCTGAAGCTCGAAAGCGCGGGTATCGAACAGGATTAGATACCCT
+
CGFGGGGGGGGGGGGGGGGGGGGGGGGGEGGGGGGFGFGGGGGGGGGGGGGGGGEGGGGGEGGDGGGGGGGEGGGGGGGGGGGGGGFEEGGDGGGGGGGGGGGGGGGGC8FFGGGGAEFGG9FGGGGFFGGGGGGGGGFDFG@GGGGGGGGGGGGGGGGGGFGGGGGGGCGGGGGGEEGGC9FDGGECCCEGGGGGDGGCFF>FF=F-GFF3;FC:8AEFF>EGGGC>F9FCFGGFGGGCFFFDCFGFFFAF<FGCGGC?F?GECCGFFCG>FCEGGGCFGGGGGFGFDDACDFFDGCF?,FGGGGEF>@FE>?GGGGGGGGFC>GGGGGGFAFA>,CF8GGGGGFAGFGGGGFGGGGGDEGFFGFGGGGFGFGGFFCCGGGEFDGGGGGFDGGGGGGGGGGGGGGGGGGGGGGGGGGGGFGGDGDGFFCFBC@@C
@s901 436
TGAGGAGTATTGGTCAATGGGCGAGAGCCTGAACCAGCCAAGTAGCGTGCAGGATGACGGCCCTATGGGTTGTAAACTGCTTTTATAAGGGAATAAAGTGAGAGTCGTGACTCTTTTTGCATGTACCTTATGAATAAGGACCGGCTAATTCCGTGCCAGCAGCCGCGGTAATACGGAAGGTCCGGGCGTTATCCGGATTTATTGGGTTTAAAGGGAGCGTAGGCCGGAGATTAAGCGTGTTGTGAAATGTAGACGCTCAACGTCTGCACTGCAGCGCGAACTGGTTTCCGTGAGTACGCACAAAGTGGGCGGAATGCGTGGTGTAGCGGTGAAATGCTTAGATATCACGAAGAACTCCGAGTGCGAAGGCAGCTCACTGGAGCGCAACTGACGCTGAAGCTCGAAAGTGCGGGTATCGAACAGGATTAGATACCCT
+
DFGGGGGGGGGGGGGGFGGGGGGGGEGGGGGCFGGFGGGGGGGGGGGCCEGGGGGGGGGGGGGGGFGGGGEGEGGGGGGGDAEGGFGGFGCAFGGGGGGGGGGGGFGGGGGGGGGGGGCFGGGGGGGGGGGFAEECCEE9FEC7EGG=FGFFGGGGGGCGGGGFDCFFGG:@;,*1CFFGGGGC7FEFE<BFFG7@EEFGGG<:FCC2FFGC7?C1;6EF?B8>FFFCCEFGFCF9<.CE<CFFCCCFF@GGFGD>C@F<3*5*'FFGGE<5EEDECE9?;GFFEGF>=,GG=EE@GFEF=ECFEGGGGGFE=C87GFD,GCC@)CEEDEE9FGFD;FBFF@,4FFGGGGF?FBEF?,=47GGGGGGGGGGCFGGGGGEEDGGGGGGGGEFGGGGFGGF@,GGFFEEDGGGFGGGGGGGGGGGFCFAFGGGCCCCC
@s901 437
TGAGGAATATTGGTCAATGGGCGAGAGCCTGAACCAGCCAAGTAGCGTGCAGGATGACGGCCCTATGGGTTGTAAACTGCTTTTATAAGGGAATAAAGTGAGCGACGTGTCGCTTTTTGCATGTACCTTATGAATAAGGACCGGCTAATTCCGTGCCAGCAGCCGCGGTAATACGGAAGGTCCGGGCGTTATCCGGATTTATTGGGTTTAAAGGGAGCGTAGGCCGTTTGTTAAGCGTGTTGTGAAATGTAGTGGCTCAACCAGGGCATTGCAGCGCGAACTGGCAGACTTGAGGGCGCATGAAGTAGGCGGAGTTCGTCGTGTAGCGGGGAAATGCTTAGATATGACGAAGAACTCCGATTGCGAAGGCAGCCTGTTGTAGCGCAACCGACGCTGAAGCTCGAAAGCGTGGGTATCGAACAGGATTAGATACCCT
+
DFFGGGGGGGGGGGGGFGEFGGGGGGGGGGGGGGGGGGGGGGGGGGGGGGGGGGGGGGGGDEGGGGGGGGGGG<CFGGGFFGGGFGGGDGG8FFGGGGGFFFFFGGDGGGGGGGGGGGGCGFGGGGGG<FGGDFGAFGGGGGGCEGGDFGGGGGGFCFGGGGGGDCEEG:*=FGGGDGFGCFGECCEGGGG89<EEG5<:++<A<<FEE@FC@CD,*-:9?FGG?>;77=?CCFG>GGGGGGFD1@@,=5FF:=;?##FD:;FDEE8FCFF<>:::3=#GFGFFGFDC8FFD=@+=6FCA,F9FGGGGGGGFDC>CGEGCE,B=8@=9C,C,@?DD9<FCB=EA7ECGGGGGFGDEFDF:@EGFF@9GGGGGGCGGGGGGGGGGGCGGGFFEGFGGGGGGFGGGGGGGGGGGGGGGGGFA@GGGGGGGF@GCCCCC
@s901 438
TGAGGAATATTGGTCAATGGACGCAAGTCTGAACCAGCCAAGTAGCGTGCAGGAAGACGGCCCTCTGGGTTGTAAACTGCTTTTATAAGGGAATAAAGTGAGCCTCGTGAGGCTTTTTGCATGTACCTTATGAATAAGGACCGGCTAATTCCGTGCCAGCAGCCGCGGTAATACGGAAGGTCCGGGAGTTATCCGGATTTATGGGGTGTAAAGGGAGCGTAGGCCGGAGATTAAGCGTGTGGTGAAATGTAGTGGCTCAACCTCTGCAATGCAGCGCGAACTGGTCTTCTTGAGTACGCACAACGTGGGCGGAATTCGTGGTGTAGCGGTGAAATGCTTAGATATCACGAAGAACTCCGATTGCGAAGGCAGCTCACGGGAGCGCAACTGACGCTGAAGCTCGAAAGTGGGGGTATCGAACAGGATTAGATACCCT
+
EFFGGGGGGGGGGGGCGGAFGGGGGGEFGGGGGGGGGGFFGGCCEGGGDGGGGGGGGGEGGGGGFGGGGFEGGGGFGGGGGGGGGGGGFFGGGGGCFGGGAEAFCGGGDFGGGFGGDFEGECEGEEFGFGFFGGFDA5A=F=+FC+8:CFGFEGGG7,3+DFGGGGGGGFCFDFCEE>FEFFCCCF*:<FFGFFGCCGEC1=-7EC@+<?9BFG,#16F:8598=3?%1:?CC:C<FF5)#/.=,:9DGFFDDDE1:DF@*;<9CD7(-:<9264>>D@FDDA88F?GE8AC8F>F>E=8,,FB:==FC8ED=,7EGGGFFE=DFEGFBFC,B5?EFCD8FDAGFFFFGGGGFCF7@FEDEGGFFGEFFEFFEFCEEFGGGGGGFFAGGFFGFGFFCGGGGGGGGGGGGGFGGGGGGFGFEGGGGGGGGGGCCCCC
@s901 439
TGAGGAATATTGGTCAATGGGCGAGAGCCTGAACCAGCCAAGTAGCGTGCAGGATGACGGCCCTATGGGTTGTAAACTGCTTTTATAAGGGAATAAAGTGAGAGTCGTGACTCTTTTTGCATGTACCTTATGAATAAGGACCGGCTAATTCCGTGCCAGCAGCCGCGGTAATACGGAAGGTCCGGGCGTTATCCGGATTTATTGGGTTTAAAGGGAGCGTAGGCCGGAGATTAAGCGTGTTGTGAAATGTAGATGCTCAACATCTGCACTGCAGCGCGAACTGGTTTCCTTGAGTACGCACAAAGTGGGCGGAATCCGTGGTGTAGCGGTGAAATGCTTAGATATCACGGAGAACTCCGATTGCGAAGGCAGTTCACTGGAGCGCAACTGACGCTGAAGCTCGAAAGTGCGGGTATCGAACAGGATTAGATACCCT
+
CFGGGGGGGGGGGGGGGGGGFGGGGGGGGGGGGGGGGDGGGGGGGGGGGGGGGEGGDFGGGGGGGGGGGGGGGGGGGGGGGGGGGGGGGGGGGGFGGGGGA<FGGGGGGGGGGGGGGGGGFGFFGGGGGGGGGGGGGGGGGGDGGGGDEGGGGCFGGGFFEGGGGEEEGDGFF;EGGGGGGGGGGGG1GEEFGGBEDCEFGGGCFFGGCGGFGGEA5>GBDFGGF7FCGGC?CFGFGCGG>@DFFFGFDGCFGFGGGGFFAGGGGFCEGGGFGCDECEGG9FFFGFFCE<9DFGEFDFCECFFFGGEGGGGGEC@7CFFFEEE@>GCCGGGECGFFFFGFFGGEFGCGGFGGFGGGGFGGGGGGGGEGGGFFEEGFGGGGGGGGGGGGGGGGGFFEFGGFFEFGFGGGGGGGGGGGGGGFGFGGGGFFGGGCCCCC
@s901 440
TGGGGAATATTGCACAATGGGGGAAACCCTGATGCAGCGACGCCGCGTGGAGGAAGAAGGTCTTCGGATTGTAAACTCCTGTTGTTGAGGAAGATAATGACGGTACTCAACAAGGAAGTGACGGCTAACTACGTGCCAGCAGCCGCGGTAAAACGTAGGTCACAAGCGTTGTCCGGAATTACTGGGTGTAAAGGGAGCGCAGGCGGGAGAACAAGTTGGAAGTGAAAGCCATGGGCTCAACCCATGAACTGCTTTCAAAACTGTTTTTCTTGAGTAGTGCAGAGGTAGGCGGAAGTCCCGGTGTAGCGGTGGAATGCGTAGATATCGGGAGGAACACCAGTGGCGAAGGCGGCCTACTGGGCACCAACTGACGCTGAGGCTCGAAAGCGTGGGTAGCAAACAGGATTAGATACCCT
+
FEFGGGGGGGGGFAFGEGGG<FGGGGGGGFFGGEEEAFE:C6FC@FE>@E@EEGGGG8CEFFFGFFGBGCFGGGGGGGGGFCFGG8F??FFCFGFCFFFFFEC+8BAFFFGFFGGFFD,FGDBCC7:CFDGGGGC8@,<<8,,FEG8B>*><<DC:C7:,?>FF,;,86:2CF;0=FE<FFGCF=>:7)8?9;.C3E:FFFDE8<CC=;<?5;FE?F8?:FGFCFF783<C7GFGF@DEFF6F2AFGGFDF9;$C:<DF=;@>2@F>,FCDFBFFDGGFF=FCGFC@EDEFDD6++EEGGGFEEAGGGFE9FDCFEEC:,E=@CGDGGF9DGGGGFE?4CGDGFF@DGECCC,<FEE,<CCFFFDGEFCGFGGFGFGGF8CDGFEGGGGGGGGGGGFFGFFGGFE<GGGGGCCCCC
@s901 27747
TGGGGAATTTTGGACAATGGGGGCAACCCTGATCCAGCCATGCCGCGTGCAGGATGAAGGTCTTCGGATTGTAAACTGCCTTTGTCAGGGACGAAAAGGGATGCGATAACACCGCATTCCGCTGACGGTACCTGAAGAATAAGCACCGGCTAACTACGTGCCAGCAGCCGCGGTAATACGTAGGGTGCAAGCGTTAATCGGAATTACTGGGCGTAAAGCGTGCGCAGGCGGTTCTGTAAGATAGATGTGAAATCCCCGGGCTCAACCTGGGAATTGCATATATGACTGCAGAACTTGGGTTTGTCAGAGGAGGGTGGAATTCCACGTGTAGCAGTGAAATGCGTAGATATGTGGAGGAACACCGATGGCGAAGGCAGCCCTCTGGGACATGACTGACGCTCATGCACGAAAGCGTGGGGAGCAAACAGGATTAGATACCCT
+
EDFGGGGGCFGGGGGGGGGGGGGGGGGGGGGGGGGGGGGGGGGG@FFFGGGGFGGGGGFCG9<FGGGGGGGGGGGGFFGGGGGGEGGGGGGDFCFGGGD?EFDGGGGGGGGGGGGGGEFGDE@FGGGGGGGGFGGGFGGGGG<FFFGGEGEGGGGGGGGGGGFCCGGFFGG5<FEGGE<FFFFE76CGG@@FGC@BC:F5CGDGF@F$CEG<G:>8;F@=57ADEEGGDFGE6E?FECD@B<CFFF,<@@'6>>ACEEECC8ACDFGGGGGGGFDGFGFGFFGDA=A,<,CFFFF@6*DGFCGGGGF@GGGGGFGEFGGGGEDEFEF=;CF;DGFC:,DGGGGGGGGGGGGGGCFGFCCCGGDGGGGEEFDCFEEFGGGGGGGGFGGFFFECGFF@7GGGFGFF@ECF<CGGFCGGDEFFGDFFGCFFGFEGGGGF<CC@B
@s901 26949
TGAGGAATATTGGTCAATGGACGGAAGTCTGAACCAGCCAAGTAGCGTGCAGGACGGCGGCCCTATGGGTTGTAAACTGCTTTTATGTGGGAATAAAGTGAGGGACGTGCCCCTTTTTGTAGGTACCACATGAATAAGGACCGGCTAATTCCGTGCCAGCAGCCGCGGTAATACGGAAGGTCCGGGCGTTATCCGGATTTATTGGGTTTAAAGGGAGCGTAGGCCGTCTTATAAGCGTGTTGTGAAATGTCGGGGCTCAACCTGGGCATTGCAGCGCGGACTGTGGGACTTGAGTGCGCAGGAAGTAGGCGGAATGCGTCGTGTAGCGGTGAAATGCTTAGATATGACGAAGAACTCCGATTGCGAAGGCAGCCTGCTGTAGCGCAACTGACGCTGAAGCTCGAAAGCGTGGGTATCGAACAGGATTAGATACCCT
+
FGFGGGFGGGGFGGGGGGG8FGGGGGGGGFGGGGGGGFFFGGGGGGGGGGGGGGGGDGDGGGGGGGGGGGGGGGGGGGGGGGGGFGGGGGGGFGGGGGGGGGGGGGDGGGGGGGGGGGGGGGGGG9FFFGGFGGFGGGGGGGGGGGGGGAFGGGGGGGGGFGGGGGEGG>FGFGGGGGGGGGGGGGGEEEGGGGCEEEGG7+A7CFEEEGGG7EGFEBGFFFGFFG8>FFCFEFC?<CECGG<CGGC>F?GGFEGEGGGF?GGFGF>FFCC948+@+D@CFEE<C,CDE<A,*3+F8GFFGECEFB+EEBFFCCGCC>7EFF>>)DFGGFC?<FADEGGGGEE8GF@FFF9EEB:,7FGEFB>EEE<GGGGGGFGGEFGFDGGDFDEDGEGGGGGFCCGFDCAFEEGGGGGF@GFGGGF9GGGGGGGGFFGCCCCC
@s901 443
TGGGGAATATTGCACAATGGGGGAAACCCTGATGCAGCGACGCCGCGTGAGCGAAGAAGTATTTCGGTATGTAAAGCTCTATCAGCAGGGAAGATAGTGACGGTACCTGACTAAGAAGCTCCGGCTAAATACGTGCCAGCAGCCGCGGTAATACGTATGGAGCAAGCGTTATCCGGATTTACTGGGTGTAAAGGGAGCGTAGGTGGCCATGCAAGTCAGAAGTGAAAATCCGGGGCTCAACCCCGGAACTGCTTTTGAAACTGTAAGGCGGGAGTGCAGGAGGGGTGAGTGGAATTCCTAGTGTAGCGGTGAAATGCGTAGAGATTAGGAGGAACACTAGTGGCGAAGGCGGCTCACCGAACTGTAACGGACACTGAGGCTCGAAAGCGTGGGGAGCAAACCGGATTAGATACCCT
+
<@D<FGECFG9,FAFGFGF?F7@CFFGCBEG8FFGGGDECEDGGE7:++8C,>FFDGDEFG9CFFGGGFFFFFD?FEFFCEFF@EC:B7+=FFFFCGEFA98@FFEEGG,AFCD8DGGGGGGDEGGC8DFGGFFFGE9FFGGGCC77C>:C,@FCF9D,3DCCGGFGG@<*:<F8BCF7:FE9?>@F<1<C9CFE7=***/:8CC=?;<8@C@CG=,60$,.<,<#<@3C;CFD>9,0<:CE@CDFFBGEDFGF=F;=92?FBA<:C$=#FCEF@-FE@GFE7=EFF<<EF,,8FEB,,CF9ECBF>GEEE;8=,E8FEC?@,49EC:,C5@,C9F@FFCFCF7C,:CCEGEF,F@+:;,,F<FFCC,,6,9FGFF<8,@<:A,@F@@8;69;6,;87C@++<@=,,FFFC6@@@<
@s901 444
TGAGGAATATTGGTCAATGGACGAGAGTCTGAACCAGCCAAGTAGCGTGCAGGATGACGGCCCTATGGGTTGTAAACTGCTTTTATAAGGGAATAAAGTGAGAGTCGTGACTCTTTTTGCATGTACCTTATGAATAAGGACCGGCTAATTCCGTGCCAGCAGCCGCGGTAATACGGAAGGTCCGGGCGTTATCCGGATTTATTGGGTTTAAATGGAGCGTAGGCCGTCTTATAAGCGTGTTGTGAAATGTCGGGGCTCAACCTGGGCATTGCAGCGCGAACTGTGAGACTTGAGTGCGCAGGAAGTAGGCGGAATTCGTCGTGTAGCGGTGAAATGCTTAGGTATGACGAAGAACTCCGATTGCGAAGGCAGCCTGCTGTAGCGCGACTGATGCTGAAGCTCGAAAGCGTGGGTATCGAACAGGATTAGATACCCT
+
EGGGGGGGGFFGGGGGGGGFGGGGGGGFGGGGGGGGGGGGGGGGGGGGDGGGGGGGFGGGGGGDGGGGFFGFFFFFGCFGG9FGCFGGCGFGGGGGAFGFGGGGFFGGGGGGGGA<DEGGGGGGGGGGGGGGGGCGGGGGGCFGG78BFFGGGFGEFFEGGFGFDEFGEEEGGGGG:FCC@,?CEGGEGDGGCCBE5EGGFCCC<:<<FFCG5?F6F,=5?FG<@;C@F=224*<<EFDGF@BCEGC6@@AGCEG?EF<<<;EGGGD>CCFFCF97GD:.GFF8<AGF68F8BFEF6GGFEF;E:=7GFCFFD?CCB:@+,9EC5ECGFEC995CC=EC,9,GGFFDGGFFFE@GGGGFDFGGGFF@@F<CGFGGGEFCCEGGGGFGGGFCGGGFGFBGGFGGG>GGGGGDCGGGGGGGFGGGGGGFGFFFCCCCC
@s901 445
TGGGGAATATTGCACAATGGAGGAAACTCTGATGCAGCGACGCCGCGTGAGTGAAGAAGTAATTCGTTATGTAAAGCTCTATCAGCAGGGAAGATAGTGACGGTACCTGACTAAGAAGCTCCGGCTAAATACGTGCCAGCAGCCGCGGTAATACGTATGGAGCAAGCGTTATCCGGATTTACGGGGTGTAAAGGGAGTGTAGGTGGCCATGCAAGTCAGAAGTGAAAATCCGGGGCTCAACCCCGGAACTGCTTTTGAAACTGTGAGGCTAGAGTGCAGGAGGGGTGAGTGGAATTCCTAGTGTAGCGGTGAAATGCGTAGATATTAGGAGGAACACCAGTGGCGAAGGCGGCTCACTGGACTGTAACTGACACTGAGGCTCGAAAGCGTGGGGAGCAAACAGGATTAGATACCCT
+
AFGGGCGGGGGGGGGGGFFGGGFGGGGGGGGGGGGGGGGGGGGGGGG@FFGGGCAFEGGFFE9FGGFFGGGGGGGGGGGGG9FGGGGGGGGGGGGFGGGGGDGGGGGGGGGGGGGGGGGFEFDGGGGGGGGGGGGGGFGGGGGGGGGGEEGFGGGGGFGGFFFGFFGGGGGGGGGGGDEGG=#EDG9GGCFEGGG?GE>9C1F=DGCG;FGGGGGEFEGA?EBCF;G@CGFGGGGFDCGCGGGGGGGGGFFGCCF4GGG7DFFGGFGGFGGGDG<FAEGCFFGGGGF<F;?FFD@8EBE<GGGGAGGGGFGFC,,GGGGGGGDFFEGGEFGFCCGGGGGGGGGGGGGGGGGGGGGGGGGGGGGGGGAFEFF9GGGFEGGGGGGGEEGGGGEEFFCGGGGFGGGGGGGGGECBCCCC
@s901 446
TGAGGAATATTGGTCAATGGGCGAGAGCCTGAACCAGCCAAGTAGCGTGCAGGATGACGGCCCTATGGGTTGTAAACTGCTTTTATAAGGGAATAAAGTGAGAGTCGTGACTCTTTTTGCATGTACCTTATGAATAAGGACCGGCTAATTCCGTGCCAGCAGCCGCGGTAATACGGAAGGTCCGGGCGTTATCCGGATTTATTGGGTTTAAAGGGAGCGTAGGCCGGAGATTAAGCGTGTTGTGAAATGTAGACGCTCAACGTCTGCACTGCAGCGCGAACTGGTTTCCGTGAGTACGCACAAAGTGGGCGGAATGCGTGGTGTAGCGGTGAAATGCTTAGATATCACGAAGAACTCCGATTGCGAAGGCAGCTCACTGGAGCGCAACTGACGCTGAAGCTCGAAAGTGCGGGTATCGAACAGGATTAGATACCCT
+
GGGGGGGGGGGGGGGGGGGGGGGGGGGGGGGGGGGGGGGGGGGGGGGGGGGGGGGGFGGGGGEFGGGGGGGDGGGGGGGGDFGGGGGGGGGFGGGGGGGCGGGGGGGGGGGGGGGCGGGGGGGGGGGGGGGGFFEFGGGCF?CGDGGGGGGGGGGGGGFGGGGGEGGGGGGGGGGGCFGGGGGGCEGGGGG0CFB@=GGFGGGCA;FCGFFFGGGFG;8@63ACGGGGFDFFFEG@FFGGEC@=<CGFFFFC5;CD>F:>8FG;EFGE<D83>CGGGD:GGGGFECF:1,FDDEEFDFGGFGGGGEFGGEE>@@>+GGGF=GEC5>CC;FFAF<FFCE98GFGGGGGGGGFGEBGGGGGGGFFFA9FFFFGGGGFFFCGGGGGGGEFGCFGGGGFFGGGGGGGGGGGGGGFFGGGGGGFFFFGF<<FGFCGCCCCC
@s901 447
TGGGGAATATTGCACAATGGAGGAAACTCTGATGCAGCGACGCCGCGTGAAGGATGAAGTATTTCGGTATGTAAACTTCTATCAGCAGGGAAGAAAATGACAGTACCTGACTAAGAAGCCCCGGCTAACTACGTGCCAGCAGCCGCGGTAATACGTAGGGGGCAAGCGTTATCCGGATTTACTGGGTGTAAAGGGAGCGTAGACGGCACGGCAAGCCAGATGTGAAAGCCCGGGGCTCAACCCCGGGACTGCATTTGGAACTGCTGAGCTAGAGTGTCAGAGGCAAGTGGAATTCCTAGTGTAGCGGTGAAATGCGTAGATATTAGGAGGAACACCAGTGGCGGGGGCGGCTTGCTGGACGATGACTGACGTTGAGGCTCGAAAGCGTGGGGAGCAAACAGGATTAGATACCCT
+
DEGGGGGGGGGGGGGGGFFFG?GEGGFGGGFGFGGGGGGDD@CFEGG+@FEGGGDFGGGFG9CAFGDGFCGFEFGGGGGFGGFGGFGFF7BF7FGGGGGFFGGGGCGGGGGFGFGGGGGGGGFCFEGGGGGGGGCGGGF?CEFFGGCFFGEFGFFFGGGGGDFFC:BFGGDGG,BFCEEGC@F=FGGGC;>CC9=8EC8/D:;FGE*,:F88D:>F>FD;=6,5@@FFFCFGGGEB5>C:7GF?:GG/$+4,>:=3D?FEFAGFF0.DAC':4FEGEFD=FEFCFEC,FD@,E@=:,B4,@+>F@GGDEA+:FGGEFDE;GGEFGGGFCF:CFCGGGFFDGFFF+GGEGFFFGFFC@FEGGGGGEGGGGEGGGGGGGGGGGGEFGGGGGGGGFGGFFFFGGGGFGGF<C9CCCC
@s901 24765
TAAGGAATTTTCGGCAATGGAGGAAACTCTGACCGAGCAACGCCGCGTGAGTGATGAAGGCCTTCGGGTTGTAAAGCTCTGTTGTAAAGGGAGAATGTATAGAAAAGGAAATGTTTCTATAGTGACGGTACTTTACTAGAAAGTCACGGCTTACTACGTGCCAGCAGCCGCGGTAATACGTAGGTGGCAAGCGTTATCCGGATTTATTGGGCGTAAAGGGTGCGCAGGCGGATTGTTAAGTTCGAGGTGAAAGCGTTGGGCTCAACCCAATATAGCCTTAAATGCTGGCAATCTAGAGTGCAGAAGAGGGTAATGGAATTCCATGTGTAGCGGTAAAATGCGTAGAGATATGGAGGAACACCAGCGGCGAAGGCGGTTACCTGGTCTGTAACTGACGCTCAGGCACGAAAGCGTGGGGAGCAAATAGGATTAGATACCCT
+
GGGGGGFFGFGGGDGGGGGGFECGGGG,FFGGGGCGEGGFFFDGGGGCGGGGGEFGGG9=CEFCFFCFCGGGGGGGGACFGFFGGGGGGGGGCFFGGFFGGEFGGG?FGGGGGFGGGGGGFFFGGFGGGGGGFFGGGGGGGGGEFGFGGGD@FGGGGECFC:>8DCFGGG*;:>CCGFGGGGCFFF:C<CFGGGGGFGGGGGCGGGACFGGGG*<B7AFCD:EGC>CD>EG8CEEFEFFG@FFGGCGBDFFEGGCFEGGFGCF=CC;EGGGFFFA?<FFFFA@+CEFFE9<?FEFEDF;ECFF9GGFGGGGCFGEFF9GFFFDCFE7CAGGGFC,E7EGGGFFDC,6FFFGGGGGFG@GFDGGGGFFFFGFGGFEFGGGGFC<GGGGFGFEGGGDGGGGFFGEEFDGGEGGGGGGGGGGGGGGGGGGGGGGGGGFCCCCC
@s901 449
TGAGGAATATTGGTCAATGGGCGAGAGCCTGAACCAGCCAAGTAGCGTGCAGGATGACGGCCCTATGGGTTGTAAACTGCTTTTATAAGGGAATAAAGTGAGAGTCGTGACTCTTTTTGCATGTACCTTATGAATAAGGACCGGCTAATTCCGTGCCAGCAGCCGCGGTAATACGGAAGGTCCGGGCGTTATCCGGATTTATTGGGTTTAAAGGGAGCGTAGGCCGGAGATTAAGCGTGTTGTGAAATGTAGTTGCTCAACAGCTGCACTGCAGCGCGAACTGGTTTCCTTGAGTACGCACAAAGTGGGCGGAATTCGTGGTGTAGCGGTGAAATGCTTAGATATCACGAAGAACTCCGATTGCGAAGGCAGCTCACTGGAGCGCAACTGACGCTGAAGCTCGAAAGTGCGGGTATCGAACAGGATTAGATACCCT
+
CGGGGGGGGGGGGGGGGGGGFGGGGGGGGGGGGGGGGGGGGGGGGGGGGGGGGGGGGGEGGGGGGGFFGGGGGGGGGGGGGGGGFGGFEGGFG8FGGEEA9=9FFFGEEFGAGDGGGG@@FF,5,C<FGCAEGEFG?<FEE<C:EEC=F?DF<@@E7,3=<:FEG@+FEECE,3DC:FFGGGGG7>/=FGGEC<CC*?<C7+?FC7C2FFD?CF94E>E:1;GC$-?#C;>><CF9:B@9FBC;FCC7GC@@%AC:AF><@<,E;@,@,GF@+CEGE=9=GFFFA335@A,,5C@:CGFE8<EEC+CGGGFFEEGEC?+F,FGE>@8GGFFFAFE9,E<DF8GFGGFCGFFGGFCFDGGGFGGGGGFFF8FGGGGGGGGGGGGGGGGGGGFGGGGGGEGFFGGGGGGGGGGGGGGGGGFBFDGGGF9GGGGCCCCC
@s901 25496
TGAGGAATATTGGTCAATGGGCGAGAGCCTGAGCCAGCCAAGTAGCGTGCAGGATGACGGCCCTATGGGTTGTAAACTGCTTTTATAAGGGAATAAAGTGAGAGTCGTGACTCTTTTTGCATGTACCTTATGAATAAGGACCGGCTAATTCCGTGCCAGCAGCCGCGGTAATACGGAAGGTCCGGGCGTTATCCGGATTTATTGGGTTTAAAGGGAGCGTAGGCCGGAGATTAAGCGTGTTGTGAAATGTAGACGCTCAACGTCTGCACTGCAGCGCGAACTGGTTGCCTTGAGTACGCACAAAGTGGGCGGAATTCGTGGTGTAGCGGTGAAATGCTTAGATATCACGAAGAACTCCGATTGCGAAGGCAGCTCACTGGAGCGCAACTGACGCTGAAGCTCGAAAGTGCGGGTATCGAACAGGATTAGATACCCT
+
EGCGGGFFGGGGGGGGGGGFGGGGGFGGGGGGDGGGGGGGGGGGFGDFGGGGGGGGGGGGGGGGGGFGGGGGGGGGGFGFDFGGGGFFCFGGGGGGGGGGGGG<<EEFGGGGGGFGFGGGGGGGFGGGGGGGGGGFGGGFGGGGGGGGGGGGF@FFGFGDFFFGGG@FGGGEBDFEG>CCGFFFGGGGGDGEFFEGGGGF7C':9B<>GGGFFGG?E7<A>>>CFGG4,BGFGGG5CAF?FFFD5::=C:9A+:3@)CE@EGGGGGFFFFEEFC8>==*:=@F8DB+B63,,9:=:C9A@F?=GGGGEF89,88CEEGF8FGGGFF:FGGGFCADFCGGDB9FEE?FFGFEE<?FCDDFEFEGFFC,FF8FGFGFFF<@FGGGGGGEFCFEGGGGGDEGFFCGFGGGGGDGEGGGGGGGFDGGFE,FEFFC@@CBC
@s901 451
TGAGGAATATTGGTCAATGGGCGAGAGCCTGAACCAGCCAAGTAGCGTGCAGGATGACGGCCCTATGGGTTGTAAACTGCTTTTATAAGGGAATAAAGTGAGTCTCGTGAGACTTTTTACATGTACCTTATGAATAAGGACCGGCTAATTCCGTGCCAGCAGCCGCGGTAATACGGAAGGTCCGGGCGTTCTCCGGATTTATTGGGTTTAAAGGGAGCGTAGGCCGGAGATTAAGCGTGTTGTGAAATGTAGATGATCAACATCTGCACTGCAGCGCGAGCTGGTTTCCTTGAGTACGCCCAAAGTGGGCGGAATTCGTGGGGTAGCGGTGAAATGCTTAGATATCACGAAGAACTCCGATTGCGAAGGCAGCTCACTGGAGCGCAACTGACGCTGAAGCTCGAAAGTGCGGGTATCGAACAGGATTAGATACCCT
+
FGGGG<FCFGGGGGGGEGGAEFEGGGGGGFGGFGGGGGGGGFGGGGGECFGGGGGGGGECFGGGG@FGGGGGG<AF9FGGFGFGGGCFGGGCFG?FFF?FFG<EBAFGGG>,C<EEDGGGGGGGGEFFGFFFGGAFF9EEFGDGD@CA9=FGGG7@FG@73,:@BCCGGGGD;;FE*FF*?EGC>FC@F***2,@:C,8?2E=C9C;C@FFFGG5.<6/>?GD797C:C?:EF%C<FGCECF5,2C?,>F7E@:,,GGGFFF=3,7,,CDE?CDGGGD8GGGGCFB>=@,FF8FCFC8@,D9DGGEFEGECAFECCEC@D,,@85@,CCFEAEBADFEGGFFFGGGGGGFEEGFEGDGF@:EGGGF@FGFGGGGGEFGGGGGGGFCC@CGFGGEECFGGGGGGGFDGGGGE@GGGGGGGCGGCGGDGGGGGCCCCC
@s901 452
TGAGGAATATTGGTCAATGGGCGAGAGCCTGAACCAGCCAAGTAGCGTGAGGGATGACTGCCATATGGGTTGTAAACCTCTTTTGTTTGGGAATAAAGTGCGCCACGTGTGGCGCATTGCATGTACCATTTGAATAAGGCCCGGCTAATTCCGTGCCAGCAGCCGCGGTACTACGGAAGGTCCAGGCCTTATCCGGATTTATTGGGTTTAAAGGGAGCGTACGCCGCCCCTTAAGCGTGTTGTGAAATGCCGGTGCTCAACCGTGGCACTGCAGCGCGAACTGGGGTGCGTGAGATCACGCAACGCAGGCGGAATTCGTGGTGTAGCGGTGAGAGGCTTAGAGATCACGAAGAACTCCGATTGAGAAGGCAGCTTGCGGGAGTGCGACGGACGCTGAAGCTCGAAGGTGCGGGTATCGAACAGGATTAGATACCCT
+
FFGGGFFCDGFCFGGGFFGG@FECGGGGGGGFEFCFGGECE<FDAFGCCG:8FBFC8CEEFE,C,EFFGGGF:CE,CCFC=,9?AEF8<7F,AE,CAEGA,FE=FCEGCD@B@CCEGGGG9<A<,EF<F4,AE,@,C9F,>CFECEGGGFGF?F<C@D,<D,,>CCFDGCFFGGEGGGD>:,>:,?E*<:9;=CC*:AEGFG@,,2C7<::++2=5:;CD1(49)7:5:E*2<C96/.2;FF<59?<F<*=7$#6?,:>9>837;>EGD-:4:@,@EECC$6<DF@+>1=,E*C,88B=3+7BB=4F8+,ED>88=+B+<FA>EBGE=C9:,,9,D;C9,<=<,8D=7FFDE68@B,<FA6BC,?<,AB<@FBF@6+,FECC7DEDEF7GFFFGF@@GFFC,FF@@CGEEFECFC<CFDFD@DFEGGGFFACCCCC
@s901 24026
TGGGGAATATTGGTCAATGGGCGAGAGCCTGAACCAGCCAAGTAGCGTGCAGGATGACGGCCCTATGGGTTGTAAACTGCTTTTATAAGGGAATAAAGTGAGAGTCGTGACTCTTTTTGCATGTACCTTATGAATAAGGACCGGCTAATTCCGTGCCAGCAGCCGCGGTAATACGGAAGGTCCGGGCGTTTCCGGATTTATTGGGTTTAAAGGGAGCGTAGGCCGGGGATTAAGCGTGTTGTGAAAGGTAGAAGCTCAACGTCTGCACTGCAGCGCGAACTGGTTTCCTTGAGTACGCACAAAGTGGGCGGAATTCGTGGTGTAGCGGTGAAATGCTTAGATATCACGAAGAACTCCGATTGCGAAGGCAGCTCACTGGAGCGCAACTGACGCTGAAGCTCGAAAGTGCGGGTATCGAACAGGATTAGATACCCT
+
EFGGGGGGGGGGGGGGGFGFGGGGGGGGGGGGGGGGGGGGGGFGGGGGDGGGGGGGGGGGGGGGGFGGGGGGGGGGGGGGGGGGGGGGGGFFFGFFGGFGGGGFGGGGGGGGFGGGGGGGGGGGGGGGGGFFCFGGGGGGGGGGCGGGGFGGGGGGGGGGGGGGGEEGGEGGCFGGEEBFFGFC@>5FCFED$F3:D28AE,@GF<EGC9<C9.7BG5:C98C7DC+BC9EFCB::5FFFFCBF?E%FF>A?#D@:DFF??GGGGEF8?F@<=6EED>>E1CFCFB@D@FF5@6+8DGF><,CFCGGGFFEBA+7@FGF?9GEBGGFCGFEADGGGGFAGGFEEFFGGGFFCBCB7<DBC7GGFFCEE<CEC9F<CECF@GGGFFFGGGEGGEC9FFGFFFFGGGGEGGGFFEDGGGFFGGGGFGGGGEGCCCCC
@s901 21723
TGAGGAATATTGGTCAATGGGCGAGAGCCTGAACCAGCCAAGTAGCGTGCAGGATGACGGCCCTATGGGTTGTAAACTGCTTTTATAAGGGAATAAAGCGAGAGTCGTGACTCTTTTTGCATGTACCTTATGAATAAGGCCCGGCTAATTCCGTGCCAGCAGCCGCGGTAATACGGAAGGTCCGGGCGTTATCCGGATTTATTGGGTTTAAAGGGAGCGTAGGCCGGAGATTAAGCGTGTTGTGAAATGTAGACGCTCAACGTCTGCACTGCAGCGCGAACTGGTTTCCTTGAGTACGCACAAAGTGGGCGGAATTCGAGGTGGAGCGGGGAAATGCTTAGATATCACGAAGAACTCCGATTGCGAAGGCAGCTCACTGGAGCGCAACTGACGCTGAAGCTCGAAAGTGCGGGTATCGAACAGGATTAGATACCCT
+
GGGGGGGFGGGGGGGGGGGGGFGGGGGGGDGFFFGGGGGGGG<EFGEF:EGGGGGGGFGGCGGE8,CFGGGGGGGGGGGGCFGGGGF<E9<CGGFGGGC@FEGGFFGDEGGFFFGGGGGGGGGGGGG9FGGGAFGGGG,,BB>FFGGGGFGFGGGGGC<FGGGG@CGGEGGDFFGGGGGGG9FFCCECC@FGFCCFGEFCC9FC?@?<CFFCFGD7C65.)8;=GEFDGGGGFFF<C9EEGFG@7FFCFGFF>EFF@:CFFEFFG=CF#.@>=:B:=C8GDFFG=GFF9CFEFF6EGGGGGFA8ECGGGGGGFE8=@:,FFF848>=AC,FEGGGF;,FC:,GGFCF@F9FGFCFC8<E7GGFAFEFGFEGGGFGGFCEGGGGGFDEDGGFCGGFGGGGGGGGGFEGGECECEGFFEFEBCGGGGCGGFFE<B<AB
@s901 455
TGAGGAATATTGGTCAATGGGCGAGAGCCTGAACCAGCCAAGTAGCGTGCAGGATGACGGCCCTATGGGTTGTAAACTGCTTTTATAGGGGGATAAAGTGAGCTACGTGTAGCTTATTGCAGGTACCCTATGAATAAGGACCGGCTAATTACGTGCCAGCAGCCGCGGTAATACGGAAGGTCCGGGCGTTATCCGGATTTATTGGGTTTAAAGGGAGCGTAGGCCGTTTGTTAAGAGTGTTGTGAAATGTAGTGGCTCAACCAGGGCATTGCAGCGCGAACTGGCAGACTTGAGTGCGCAGGAAGTAGGCGGAATTCGTCGTGTAGCGGTGAAATGCTTAGATATGACGAAGAACTCCGATTGCGAAGGCAGCCTGCTGTAGCGCAACTGACGCTGAAGCTCGAAAGCGTGGGTATCGAACAGGATTAGATACCCT
+
[truncated: 18,306,068 more chars]
