# Supplementary material for: Compositional distinction of gut microbiota between Han Chinese and Tibetan populations with liver cirrhosis
Source: PeerJ. 2021 Sep 15;9:e12142. doi: 10.7717/peerj.12142 (PMC8449536; doi:10.7717/peerj.12142)
Supplement: Supplemental Information 9 [file peerj-09-12142-s009.zip › HLC16.clean.fastq]

@s1001 1
TGAGGAATATTGGTCAATGGGCGAGAGCCTGAACCAGCCAAGTAGCGTGCAGGATGACGGCCCTATGGGTTGTAAACTGCTTTTATAAGGGAATAAAGTGAGCCTCGTGAGGCTTTTTGCATGTACCTTATGAATAAGGACCGGCTAATTCCGTGCCAGCAGCCGCGGTAATACGGAAGGTCCGGGCGTTATCCGGATTTATTGGGTTTAAAGGGAGCGTAGGCCGGAGATTAAGCGTGTTGTGAAATGGAGATGCTCAACATCGGCACTGCAGCGCGAACTGGTTTCCTTGAGTACGCACAAAGTGGGCGGAATTCGTGGTGTAGCGGTGAAATGCTTAGATATCACGAAGAACTCCGATTGCGAAGGCAGCTCACTGGAGCGCAACTGACGCTGAAGCTCGAAAGTGCGGGTATCGAACAGGATTAGATACCCT
+
FGGGFEFGGGGGGGGGGGGG@FGGGGGGGGGGGGGGGGGGGGFGGGGGGGGGGGGGGGGGGGGGGGGGGGGFGGGGGFEGGGGFFFGGGFFFFGGGGFFFBFCEFGGGCGC<F4FC9F7FEFGGEGGEFFGGGDEEFGGGFGGGGGGGFGGGGGGGGGGFFFGFGEDEGDGG9@BFFEFG@BFEGGGGGDEFGGGGEGECFC=GG<:6=>:?BFFFG9FB@DGGFEGFGDCFGFGDGBE>;;C@F<?B,#;62<>CG>>FC.F@)F<<GGF9:>>B8=@CGGGGFFFDF?EF=8++EFEFAA>8FC@8B,CE>,C8EF8EFFEGFFEEEFF9CAFFE<GGGGFFC?GGGFGGGEFECFFCGGGGGF9FEDFGGFFFGFGEGGGGGGGGGGGGGGGFGEGGGGGGGGGFGGGGGGGGGGGGGGGGGFGGGGGCCCCC
@s1001 2
TGGGGAATATTACACAATGGGGGAAACCCTGATGCAGCGACGCCGCGTGGAGGAAGAAGGTCTTCGGATTGTAAACTCCTGTTGTTAGGGAAGATAATGACGGTACCTAACAAGGAAGCACCGGCTAACTACGTGCCAGCAGCCGCGGTAAAACGTAGGGGGTAAGCGTATTCCGGAATTACTGGGTGTAAAGGGAGCGCAGGCGGGAATGGAAGCTGGTAGTGAAAACTATGGGCTCAACCCCTGGCCGGCTTGCAGAACTGCGTGTCTTGAGTAGTGCAGAGGGAGGCGGAATGCCCGGTGTAGCGGTGGAATGCGTAGATATCGGGAGGAACACCAGTGGCGAAGGCGGCCGACTGGGCACCAACTGACGCTGAGGCTCGAAAGCATGGGTAGCAAACAGGATTAGATGCCCT
+
CCEGGDGGGGGFFAF9FGFGGGEFEGFGGGDEFCGGGGGEGGEGGGGGG@EFGGFGCFGFFFDGDEF::CD<?EDFDFF9FEBEFFFCFFF8:F9EFCD<<C7FFE?FFGBBF,>ADCDCG,@CE=FE<D<DC@BC79DCF@,8*55>FC@,@FF>,<BF**4::<C@F**52?FDF:*8<B<:>C7C:,+A0AC9::<:7CC9?2:#'#7##C6)B;8#5@>C<4A,7FDGE@FGEEGC7>6*@8*+@++*,<,37,++=+@+GGF>ECFD7B2,,DDA38,BB+FFBFFDCGCBC>=CFGGEADCEE9FC+FGGFGGDFCFCEFF<F@?F=EC:<<CGGGGGGGGFCECCF@,FA8FFGGGGGGGEFC7GGGFFDEGGFFFFEC<CC<GEGGGFE<@EFCGFGFFGGGFCCCCC
@s1001 3
TGGGGAATATTGCGCAATGGGGGAAACCCTGATGCAGCGACGCCGTGTGAGCGAAGAAGTATTTCGGTATGTAAAGCTCTATCAGCAGGGAAGAAAATGACGGTACCTGACTAAGAAGCCCCGGCTAACTACGTGCCAGCAGCCGCGGTAATACGGAAGGTCCGGGCGTTATCCGGATTTATCGGGTTTAAAGGGAGCGCAGGCCGCCGGGCAAGCGTGTTGTGAAATGCAGTCGCTCAACGGCTGCACTGCAGCGCGCACTGCCCAGCGTGGGTGCGCGCAACGTTGGCGGAATTCGCCGTGTAGCGGTGAAATGCTGAGATATGGCGAAGAACTCCGATTGCGAAGGCAGCTGACGGGCGCGTAACTGACGCTCATGCTCGAAAGTGCGGGTATCGAACAGGATTAGATACCCT
+
@EEGGGGGGGGGGGGGGGGGGGDFGGGGGGFFFGGGAC@FECGGDGEEFGGGGGGGGGFFGDFFGGGCGFGGAFFGGGGGGAFGGGGGGGGGGGGFEEFGGGGGGGGGGGGF8FGGGDFBFGGGGGGAFFGGGGGGGFFGGGGGGGGGEGGGGGGGGEEG7F:FEEGCFGC*?FCCFBFGGGFCCFGG>,CE?FG55788)):*::*/8?EE58EFGCD<4<ED43:-:<C8B8:+*0:<8:#:=1#$78:FFF8<EG.3?$CB;GFC5:@>)@+@3ECFFDDCGGFB7DC,BE>8E@849,>6:FCEB@5A,CGD;C:3FFGDGGFFGGGFFBCGEDFF:FF@FCFFF8FCDEFCFC@EGGGGGGGGGFCCC8DFDGGGGGGGFEGGGGGGGGGGGGFECGGGFFFGGGGCCCBC
@s1001 4
TGAGGAATATTGGTCAATGGACGAGAGTCTGAACCAGCCAAGTAGCGTGCAGGATGACGGCCCTATGGGTTGTAAACTGCTTTTATAAGGGAATAAAGTGAGTCTCGTGAGACTTTTTGCCTGTACCTTATGAATAAGGACCGGCTAATTCCGTGCCAGCAGCCGCGGTAATACGGAAGGCCCGGGCGTTATCCGGATTTATTGGGGTTAAAGGGAGCGTAGGCCGGAGATTAAGCGTGTTGTGAAATGTAGACGCTCAACGTCTGCACTGCAGCGCGAACTGGTTTCCTTGGGTACGCACAAAGTGGGCGGAATTCGTGTGGTAGCGGTGAAATGCTTAGAGATCACGAAGAACTCCGATTGCGAAGGCAGCTCACTGGAGCGCAACTGACGCTGAAGCTCGAAAGTGCGGGTATCGAACAGGATTAGATACCCT
+
@CFFGGGGGGGGGGGGGGGCCFGGGEEFFGGGGGGGGGEGGGFDFGGGGGGGGGGGGGGGEGGGGGG8CG@GGGFGGGGGFFGGGGGFFF8DGGGFGGGGA9FFGGGGGGGA9FCFFF@<,?FFEFGGFGGGGGGF?EFFCDC+@BBDFGGGGGGGGDGG8=EF8CFEFEGG9BGDDF@FFFGFEGGG@<EGGGCEC:AFC'FGG?#4C:?BECEAE9?5:5EG@BEBGEGGG7<5GGDD0@><@CEFFCCGGCCFGFFFFD;FFA73<@G>GDEFCEE?D?FAA,==88C8)C6:GGFFDC9GGGGF?8BD=GGCEF@B,,DDFEBDFFFF<5,?DCC39,9GGFGGFGGGGEGFFFGGFGGGGGGGFA,ECGGGGFEGGDGGGGFCFEFGGFFFFFEFCGGGFGGGFDGFGGCEGGGFGGGGGGGGGGGCCCBC
@s1001 21577
TGGGGAATATTGCACAATGGGGGAAACCCTGATGCAGCGACGCCGCGTGGAGGAAGAAGGTCTTCGGATTGTAAACTCCTGTTGTTGGGGAAGATAATGACGGTACCCAACAAGGAAGTGACGGCTAACTACGTGCCAGCAGCCGCGGTAAAACGTAGGTCACAAGCGTTGTCCGGAATTACTGGGTGTAAAGGGAGCGCAGGCGGGAAGACAAGTTGGAAGTGAAATCTATGGGCTCAACCCATAAACTGCTTTCAAAACTGTTTTTCTTGAGTAGTGCAGAGGTGGGCGGAATGCCCGGTGTAGCGGTGGAATGCGTAGATATCGGGAGGAACACCAGTGGCGAAGGCGGCCTACTGGGCACCAACTGACGCTGAGGCTCGAAAGTGTGGGTAGCAAACAGGATTAGATACCCT
+
EFCDG7CFGGFGGGGGGGGFGGGGEGGFGGGGCEFFFFGEGGGGGGD7=CBF@FGGGGGG9CCFCCF>F+FEGGFF<EF<EFFGF?AFGGG:CA<EFFEF,BEFEEAFEGGGGGGG8AF@DEEGGC:<FACFGGFGDGDCGFC@@FDDGC7BFD>>F,<>F::FFCCEFCF2?FFGD,2:B::<CF:FFB::C<>9BC@>@EC>CCE=/:8F6C8,FAC,=E9FE3@7,EFFFGG7>8F@#@C:F:+FFFF23:1,:@C=DGGF=<=9?:9FDFEFEA=8B<=?C8+GGGGFFE@+8+CGF?DEECFFEFC,CGGGEE?FFCECGF:CBB,B:EEC@EFGEGGGGFCGGFDFFFFFC@GCFCCCGGGC:GGGGGGGGCFCGGGGGE:@CEFFGGGCF<FFGGGGGGGGGGGCCCCC
@s1001 22240
TGAGGAATATTGGTCAATGGGCGATGGCCTGAACCAGCCAAGTAGCGTGAAGGATGACTGCCCTATAGGTTGTAAACTTCTTTTATAAAGGAATAAAGTCGGGTATGCATACCCGTTTGCATGTACTTTATGAATAAGGATCGGCTAACTCCGTGCCAGCAGCCGCGGTAATACGGAGGATCCGAGCGTTATCCGGATTTATTGGGTTTAAAGGGAGCGTAGATGGATGTTTAAGTCAGTTGTGAAAGTTTGCGGCTCAACCGGAAAATTGCAGTTGATACTGGATGTCTTGAGTGCAGTGGAGGCAGGCGGAATTCGTGGTGTAGCGGTGAAATGCTTAGATATCACGAAGAACTCCGATTGCGAAGGCAGCACACTAAGCCGTAACTGACGTTCATGCTCGAAAGTGTGGGTATCAAACAGGATTAGATACCCT
+
@8FGGGGAFGGGGFGGGGGCFGEGGGFFGFGEGGGGFGGGGFFFFGGGGGGFGCFFGFECFEG,@,-<,<9CFFGGGGGFF<FFGGGFFFCFFGACFGF9B7FFEGGGGGGCCFGGGGGGDCFFFFGGGGGGGGGGGC,CFECEEGGGGFAF@CFGCFFFGGGGGGGGGGEFGGGE7*@@DBF,@BEFGEGFCGEF*4F?CF1@FCFDFG>,28BCC>DFAA:><FCCFDGF@8EFGGGGGGG57@<FGGFGGGCGCFE8CEE#@8CCFE#7$CFGEGGFGGFE?FE,FFAE<EE=,EE:,B:B,7@C+E@,FFGGECDC4,B89E7E9DGFCDGGGFFFFGF<EC,@,F<GEFCGGGFEEDGGGGFGGFGGGEGFDGGGGGGGFGEC7FEFGGF9FCEGGGGGGGGGFGFGFGFFFEEGGGGGFGGGGGFC@-CC
@s1001 7
TGAGGAATATTGGTCAATGGGCGAGAGCCTGAACCAGCCAAGTAGCGTGCAGGATGACGGCCCTATGGGTTGTAAACTGCTTTTATAAGGGAATAAAGTGAGAGTCGTGACTCTTTTTGCATGTACCTTATGAATAAGGACCGGCTAATTCCGTGCCAGCAGCCGCGGTAATACGGAAGGTCCGGGCGTTATCCGGATTTAATGGGTTTAAAGGGAGCGTAGGCCGGAGATTAAGCGGGTTGTGAAATGTAGGTGCTCAACATCTGCACTGCAGCGCGAACTGGTTTCCTTGAGTACGCACAAAGTGGGCGGAATTCGTGGTGTAGCGGTGAAATGCTTAGATATCACGAAGAACTCCGATTGCGAAGGCAGCTCACTGGAGCGCAACTGACGCTGAAGCTCGAAAGTGCGGGTATCGAACAGGATTAGATACCCT
+
AFGGGGGGFGGGGGGFFGCFGGGGGGGGGDGGGGFFGEDAFFFCFGCFFEGGGGGGGGGGGGGGGGGGGGGGGGGGGGGF9DFGGGGEFE?C,,CFGGGGGGGG8?FGDGGGGG9FFGGGGAGGGFGG9EGGGFGGGGFE<D=FE++DDD<FGGCEFA=FFFGGECFFGGGAFGFCFGEGGFCGCC?FGCB*;7CEEECFG+7<<+5:.>C+?FC4:;C5=::F?@FED>:7CEF=C1//EFB@9C<688@C7AC?:CFC/FF<EG?DF9E<>G7CBCEEF@<CAB<B=AF<=F8B8E8B,A9B+=:CCFEE@9B7GGGGGGEC=@,9GFAA,9FD@9D9ECE:=,AFECFAC=7@@AE7F>GFFFBFGFGFDGFEFD@FEGGGGFFEEFBGFFFFA:GGGGGFECC7ECFCGFFGGGEFGGGFFFGGGGDBCC<@
@s1001 8
TGAGGAATATTGGTCAATGGACGAGAGTCTGAACCAGCCAAGTAGCGTGCAGGATGACGGCCCTATGGGTTGTAAACTGCTTTTATAAGGGAATAAAGTGAGTCTCGTGAGACTTTTTGCATGTACCTTATGAATAAGGACCGGCTAATTCCGTGCCAGCAGCCGCGGTAATACGGAAGGTCCGGGCGTTATCCGGATTTCTTGGGTTTAAAGGGGGCGTAGGCCGAAGATTAAGCGTGTTGTGAAATGTAGATGCTCAACATCTGAACTGCAGCGCGAACTGGTTTCCCTGAGTACGCATAAAGTGGGCGGAATGCGTGGTGTAGCGGTGAAAGGCTTAGATATCACGAAGAACTCCGATTGCGAAGGCAGCTCACTGGAGCGCAACTGACGCTGAAGCTCGAAAGTGCGGGTATCGAACAGGATTAGATACCCT
+
AFGGGFGGGGGGGGGGGGGGGGGGEGGEFCFGGGGGGGGGGGGG@FGGGGGGGGGGGGGGCEGGGFGGGG>>=9C?EFGGGGGGGGGGG?FFFGFFGGGEGGBFFGGDF=FEEFFGGGGGG99FF,CEFEGFFGGFGGFEFFGGGG7FGFGGGGGGGGFGDDFGGEGGG:CEC>87CEGGFG9**<E=FC72CFEGD*=F7FCF<<:7CC:F9FF3E-:@?C5:9:#+8,?C:::6E@;EG@?,57,<C@7F@1?6GGFF<CCFFGGFGE<9::6EGD9D+GGCGFFFGFGFDFC?>CGF;E9GGGGGDGEE6B@+EFCF@FGC=F@GECDABA,GGGDDF8<F=GGGGGGF<F=F7GGGGFC@EGGGGDFFCFDAFFEGGGGGGGGGEGFBFGE@,CFGGGGFGGGGGGFEDGGGGGGFGGGGGFGGGFFCCCCC
@s1001 9
TGAGGAATATTGGTCAATGGGCGAGAGCCTGAACCAGCCAAGTAGCGTGCAGGACGACGGCCCTATGGGTTGTAAACTGCTTTTATAAGGGAATAAAGTGAGCCTCGTGAGACTTTTTGCATGTACCTTATGAATAAGGACCGGCTAATTCCGTGCCAGCCGCCGCGGTAATACGGAAGGTCCGGGCGTTATCCGGAGTTATTGGGTTTAAAGGGAGCGTAGGCCGCAGGTTAAGCGTGTTGTGAAATGTAGGGGCTCAACCTCTGCACTGCAGCGCGAACTGGCGTTCTTGAGTACGCACAACGTGGGCGTAATTCGTGGTGTAGCGGTGAAATGCGTAGATATCACGAAGAACTCCGATTGCGAAGGCAGCTCACGGGAGCGCAACTGACGCTGAAGCTCGAAAGTGCGGGTATCGAACAGGATTAGATACCCT
+
FGFGGG8FGGGGGFFGGGGGGGGEGGGGGGGGGGGGGGFFGGFGGGGGECGGGGGGGGDGEGFGGGFFGGGGCCFGGGGFF9F,?FFGFGGGDCEFGCFGGGG8=DG<FFEBFGFFGGDCFGEF9FGFFDF<E,@;EDFGGGCCE78BF9FFG7BC@FFD@>CG*5>CG:<E9EGGEFCFCF7<CF5CFCGGCDFE7*1*:D7CCFE5882++<;;G6E:(8CFF@EDGEFG9,<9:<ECCF;C74<6=94C7ECC8CFFC@;C??ECFGG7<GFG$7/;298;E:B,?>5,5@68+9>8,,=:FCGFCEC,+48+8:+FDC>6)F@FFFE;7FFC>-CDF=AGGFFEGGCE,GCC?,CEGEF7FDFFGFDFCEF<DGGECEC9FDFDGGGGGE<FD@F<:,GGGDGGGEGFCFCGEFGEGGGGF9GGGGGCCCCC
@s1001 10
TGAGGAATATTGGTCAATGGGCGAGAGCCTGAACCAGCCAAGTAGCGTGCAGGATGACAGCCCTATGGGTTGTAAACTGCTTTTATAAGGGAATAAAGTGGGAGTCGTGACTCTTTTTGCATGTACCTTATGAATAAGGACCGGCTAATTCCGTGCCAGCAGCCGCGGTAATACGGAAGGTCCGGGCGTTCTCCGGATTTATTGGGTTTAAAGGGAGCGTAGGCCGGAGATTAAGCGTGTTGTGAAATGTAGACGCTCAACGTCTGCACTGCAGCGCGAACTGGTTTCCTTGAGTACGCACAAAATGGGCGGAATTCGTGGTGTAGCGGTGAAATGCTTAGATATCACGAAGAACTCCGATGGCGAAGGCAGCTCACTGGAGCGCAACTGACGCTGAAGCTCGAAAGTGCGGGTATCGAACAGGATTAGATACCCT
+
GGGGGEFGGGGCGGGGGGGGCFGGGGGGGGFGGGGGGGGGGGGGGGGGGCFGGGGGGFGGGGGGGDEGFG>FGGGFDGGGGEGGGGGGFFGFGGFGGGGGGFFGGGGGGCFCFEFGGDGGGGGGFECGFFGGGGGGGGFFGFEGGGECGAFGGD@FFGDFGGGGGGCFGECFGGFE*CFG:FGCDFCEGC:CFCFE*5=:@73FFFDCC<<5C@F);;E@:>?FF015?;9FFCGFGBFD-EFG:CG4FGEEGDGGGFB7EGCADF?@E?F@:DGGGFC=?CGDGFD<=A89FGCBGECFD,4,FGGFFD?96DEGGFD?DFEC5@B>=CGGGGGGFF?FFEFGFGGGEGGFF?CGGFGCB,EGGGGGGGFG?FGFDFGGEGEGFF<DGGEEGFFEAEGFFGFGFGEGGFCFEEAGGGGGGGGGF<GEF8F@CCCC
@s1001 11
TGGGGAATATTGCACAATGGGGGAAACCCTGATGCAGCGACGCCGCGTGGAGGAAGAAGGTCTTCGGATTGTAAACTCCTGTTGTTGAGGAAGATAATGACGGTACTCAACAAGGAAGTGACGGCTAACTACGTGCCAGCAGCCGCGGTAAAACGTAGGTCACAAGCGTTGTCCGGAATTACTGGGTGTAAAGGGAGCGCAGGCGGGAAGACAAGTTGGAAGTGAAATCTATGGGCTCAACCCAGAAACTGCTTTCGAAACTGTTTTTCTTGAGGAGTGCAGAGGTAGGCGGAGTTCCCGGTGTAGCGGTGGAATGCGTAGATATCGGGAGGGACACCAGTGGCGAAGGCGGCCTACTGGGCACCAACTGACGCTGAGGCTCGAAAGTGTGGGTAGCAAACAGGATTAGATACCCT
+
EFCFGFFGGGGGGGGGGGGGGGGGGGGGGGGGGFGGGGGGGGGGDGGFEEGGGGGGGGDFFECFGGGFFGGGGGGGGGGGGGG9,,BBFGFGFGFGGGAFFCGFF:F,DFGG,BAFGGG9FFEGGDGFDGGGG@F7>CFGGGDCEGGGGDEGG9FGGGGGGCFGGGGGC*=?B;CDF;80CEFC2<2:*8B.15@B9/389C85:CG9,D8,>C>*GFF>@?GEB7(=C,CCD50,,*:@<=,@@,,EBF@0@B+8,@62=,C@38=?=,?A>8,BGDB5FFCFB+?4?+FE?E7GE@CGFFB6@DEEE;FFC?CB,EFFGGGF@DGGEAC:,:@E8GGGGGFFFCBGGGGGFAFEEEFFFFFGECGGEEFDGFF@FGFGGGGGGGFGFEGGGGGFE9FFGGGGGECGGFEA@@66
@s1001 19812
TGGGGAATATTGCACAATGGAGGAAACTCTGATGCAGCGATGCCGCGTGAGGGAAGAAGGTTTTAGGATTGTAAACCTCTGTCTTCAGGGACGAAAAATGACGGTACCTGAGGAGGAAGCTCCGGCTAACTACGTGCCAGCAGCCGCGGTAATACGTAGGGAGCGAGCGTTGTCCGGAATTACTGGGTGTAAAGGGAGCGTAGGCGGGATCGCAAGTCAGATGTGAAAACTATGGGCTTAACCCATAAACTGCATTTGAAACTGTGGTTCTTGAGTGAAGTAGAGGTAAGCGGAATTCCTAGTGTAGCGGTGAAATTCGTAGATATTAGGAGGAACATCAGTGGCGAAGGCGGCTTACTGGGCTTTAACTGACGCTGAGGCTCGAAAGCGTGGGGAGCAAACAGGATTAGATACCCT
+
EGGGGGGGGGGGGGGGGFGGGGGGGGGGFDGGGGGGGGGCGGGGDGG+FFGGGGGGGGGF<FG@FGGGDFFGGGGGGGGGGGGGGGGGGGGGGGEGGFGGGGG+BFEFFGGFGGGDFFCG?FGGGGGGGG9FGGFGFGD@DFFGFFGGGGDGGGGG9FGGGGGGGGEFGGGGGGGGDGEFGA,CCFGACCFGGGGGGG9FGGG@9@EE5::A&CFAC@EFGFFFFGGGGGDFGGGGGGFG=GGGEGGFFGB<DFFDC?9EEGEFCGGGF:@@EDGF9DF9CFC<C?GGCC8;,CED8GCGGFGGE=CCGGFC,,,,:GGGGGGGGGGGGGGFFEC9CDCGGDGEBEF@GGEGGGGEF<FA<GGGGGFCB,F;GGFFF8GGGGGGGGCGGGGGGEGGGFFF<EFGGGGGGFCFCCCC<
@s1001 13
TGAGGAATATTGGTCAATGGGCGAGAGCCTGAACCAGCCAAGTCGCGTGAAGGATGAAGGATCTATGGTTCGTAACCTTCTTTTATAAGGGAATAAAGTGCAGGACGTGTCCTGTTTTGTATGTACATTATGAATAAGGATCGGCTAATTCCGTGTCAGCAGCCGCGGTAATACGGAGGATCCGAGCGTTATCCGGATTTATTGGGTTTAACGGGTGCGTAGGTGGTTTTTTAAGTCAGCGGTGAAAGTTTGTTGCTCAACCATAAAATTGCCGTTGAAACTGGAAGACTTGAGTGTGTGTGAGGTAGGCGGAATGCGTGGTGTAGCGGTGAAATGCATAGATATCACGCAGAACTCCAATTGCGAAGGCAGCTTACTAAACCATAACTGACACTGAAGCACGAAAGCGTGGGGATCAAACAGGATTAGATACCCT
+
EE;EFFFGFGGGGGGGGGGFFEGGGG:DFFGFFEDGGF<A,C@FGGGFFGGGFDGGGGGGCEFDFGGGF?,CBEG,<E,BBFGGGGGFFGFDFGCFF9EF9FG8FFE==FE?FF,5CB8B,CEFGG,EF,?9<5,6CFF9,6>:CFC,,:,,:8<,BFFFFF@DEEFCG@<=@C7CGEC*2?:>*51CFGGGGFFCCEGGG%9CFF70:CC%2,C/8)=)537,GGD=/C,<7F@<#>FCFC58E,2==8@<,=D8DEGDA@:7,39F@+DBGGFF=;=6+,F?9,FEDE4?0FA+C8=94E?GGGF:EEC9,,+4,,B4GEDEFGGEFFFEAE9@9DGGFDEE,7FCC<DFFE:,?AA7EEFEEE<FGGFFEFECFFFF<F<AFGFGGFFFEFGFF<F<FGGFEGGGGGGGFGGFGGEFFGGFF<FFGGFCCCCC
@s1001 14
TGAGGAATATTGGTCAATGGGCGGAAGCCTGAACCAGCCAAGTAGCGTGCAGGACGACGGCCCTATGGGTTGTAAACTGCTTTTATGCGGGGATAAAGTGGGCCACGCGTGGCCTTTTGCAGGTACCGCATGAATAAGGACCGGCTAATTCCGTGCCAGCAGCCGCGGTAATACGGAAGGTCCGGGCGTTATCCGGATTTATTGGGTTTAAAGGGAGCGCAGGCCGCCGGGCAAGCGTGTGGTGAAATGCAGTCGCTCAACGTCTGCACTGCAGCGCGAACGGCCCAGCTTGAGTGCGCGCAACGTTGGCGGAATTCGCCGTGTAGCGGTGAAATGCTTAGATATGGCGAAGAACTCCGATTGCGAAGGCAGCTGACGGGTGCGTAACTGACGCTCATGCTCGAAAGTGCGGGTATCGAACAGGATTAGATACCCT
+
<FFFGGGGGGGGGGGGGGGGFGGGGGGGGGGGGGGFGGGCFGFFGGGEGGGGGGGGGGGGDGGGGGGFFGGCCEFFGEG9E9FGGGGGGGDEGFGGGGGGGGGGGFEEGGGGEFGGGGGGGGGGGFGGGDGGAC;;FGFGDEGGEGGGFGGCGFFDGFGGGGFGGGEFFEGGGGGE8>EG8EGGEE=>EEC>FGGGCEG6**9C?E//839:CFE>51E729CGBFGDFGE/*8C:/'CB#<0@E-=8:F5@::EB=F2:EFF7EAFFCEF?FFBCB8'2#,FFF,8B9F<F=DEGGGEC@,>>7C7ECDC;>6GEB@+FFE+65GEFGGF@<FFDFC,FFAE?7GGGGGGGFGCC:FGGFCEFFEFF8B<GGGGGEEGDGGGF<AFFCC@@FAGGDGGGGFGGGGGGGGGGGGGGEF<CBGGFCGGFFGFCCCBC
@s1001 21407
TGAGGAATATTGGTCAATGGGCGAGAGCCTGAACCAGCCAAGTAGCGTGCAGGATGACGGCCCTATGGGTTGTAAACTGCTTTTATAAGGGAATAAAGTGAGCCTCGTGAGGCTTTTTGCATGTACCTTATGAATAAGGACCGGCTAATTCCGTGCCAGCAGCCGCGGTAATACGGAAGGTCCGGGCGTTATCCGGATTTATTGGGTTTAAAGGGAGCGTAGGCCGGAGATTAAGCGTGTTGTGAAATGTAGATGCTCAACATCTGCACTGCAGCGCGAACTGGTTTCCTTGAGTACGCACAAAGTGGGCGGAATTCGTGGTGTAGCGGTGAAATGCTTAGATATCACGAAGAACTCCGATTGCGAAGGCAGCTCACTGGAGCGCAACTGACGCTGAAGCTCGAAAGTGCGGGTATCGAACAGGATTAGATACCCT
+
?FFGGGGGGGG9FFGGGGGGGGEGGGGGGDD,CFGGDGFEECFGFGDFF>EGD@@FGGGGGGGGGGGGGGGCFBFFGGGGGGGGGGGGGGG8FGAFFGGGGCGGGGGGGDC@DEFGGGGGGG9FGGGGFGGGGGG9FA9GEFE77E8FCBFGFBFFGGGGGGCFCCE@C<CDFGG2DGGCF=GD8=C<FFEFGGDE7E:FGGGCCEECGB<CF<C.C>EF5:CFFGG@GGFDF:CAC>FEC@FE:@FFG+FB>GFFCFGE9GFCGFCFDFF@><6F@E:E5CDEC8DD>B?<*8+CGGEE9?F8GGGEGGGGEC@+GFFF=DGGAB=EE;C?,A,F9GF=?;FCCDGGGGGFFF@F7GGGGGEFFF9GFFFGGGGG@GGGGGGGFGGGGGECEFGGGGGFGGGGFFFEGDGGGGGGEGFEFAGGGGFGFGGCCCCC
@s1001 16
TGGGGAATATTGCACAATGGGCGAAAGCCTGATGCAGCAACGCCGCGTGAGCGATGAAAGCCTTCGGGTCGTAAAGCTCTGTCCTCAAGGAAGATAATGACGGTACTTGAGGAGGAAGCCCCGGCTAACTACGTGCCAGCAGCCGCGGTAATACGTCGGGGGCTAGCGTTACCCGGATTTACCGGGAGTAAAGGGTGCTTAGGCAGGCTTTTAAGTCAGGAGTGAAAGGCTACGGCTCAACCGTAGTAAGCTCTTGAGACTGGAGGACTTGAGGGCAGGAGAGGAGAGTGGAATTCCTAGTGGAGCGGGGAAATGCGTAGATAGTAGGAGGAACACCAGTAGCGAAGGCGGCTCTCTGGACGGTAACTGACGCTGAGGCACGAAAGCGTGGGGAGCAAACAGGATTAGATACCCT
+
<E@EDFCFGGGCG9FGEGGFGGG7FE@FAFFGFGGGGGGGEGG7FGEGECBFGEGGFG,CCEC9FFC79FEFF,BFF<F?<??FFGG,BCFGF8AEF9BBFCDGGGCF9EAEFEGC,<8>B7F7B@C@FGGGEF,+DEE?<C>DE7B7>*8C,3*33>BE7@*12AC**<**8BEG>:8FFG+/85*:?:C0<9*2**0:06<6#7#*;:,9<<0#+.;>,CC@7<:@>+>F:,=8>+:B++7,;D9D,8:,,@,73+=08FFA5,A?CF<5F8<CE@8,A==B,,,99ED88>8@?8?F=@+A@@,>4C,@GFEDC,=C,,,9CFCA,GGFF@::,,C7GGFGFC@GEGGCE<9GCGFC6,AGFFGGGF:D8GFFGGFCCGGGEGEGGGGFEFGDEA<FDGGFEECF,FCCCCC
@s1001 17
TGGGGAATATTGCACAATGGGCGAAAGCCTGATGCAGCAACGCCGCGTGAGCGATGAAGGCCTTCGGGTCGTAAAGCTCTGTCCTCAAGGAAGATAATGACGGTACTTGAGGAGGAAGCCCCGGCTAACTACGTGCCAGCAGCCGCGGTAATACGTAGGGGGCTAGCGTTATCCGGATTTACTGGGCGTAAAGGGTGCGTAGGCGGTCTTTTAAGTCAGGAGTGAAAGGCTACGGCGCAACCGTAGTAAGCTCTTGAAACTGGAGGACTTGAGTGCAGGAGAGGAGAGTGGAATTCCTAGTGTAGCGGTGAAATGCGTAGATATTAGGAGGAACACCAGTAGCGAAGGCGGCTCTCTGGACTGTAACTGACGCTGAGGCACGAAAGCGTGGGGAGCAAACAGGATTAGATACCCT
+
@EGGGGGGGGGGGGGGFGGGFGGGGGGGGFGGGGGGGGGGGGGGGGGGGGEGGGGGGGGGGGFGGGGGFGGGGGGGGGGGGGFGGGGGGGGGGGGGGGGGGGGGDFGGGFGGGGGGGGGFFCGGGGGGGCGGGGGGGGGGG7FGEGGGEFGGGGGGGGGGEGECEGGGCGGGGGGG**:FGGGGGGGGE:<CFGG8A:CCDGGF>ECEFFFGGFG&C>C?,?GGFFGB<:EEF==E(EFFFFA==GFD@3*0EDFF@6DCGFADECCC<<C28?GFGGGFFGGGFF,GGGF?EE8@B8EFECC9FEFGGFF@GCGGGGGGDCFCE@E?AGFGFFCGGGGEGGGGGGGGGGGGGF9FGGGGGGGGGGGGGFGGFGGFGGGGGGGFCGGGGGGGGGGGGGFGGGGFF9GGFGCCCCC
@s1001 18
TGAGGAATATTGGTCAATGGGCGAGAGCCTGAACCAGCCAAGTAGCGTGCAGGATGACGGCCCTATGGGTTGTAAACTGCTTTTATAAGGGAATAAAGTGGGTCACGTGCGACTTTTTGCATGTACCTTATGAATAAGGACCGGCTAATTCCGTGCCAGCAGCCGCGGTCATACAGAAGGTCCGGGCGTTATCCGGATTTATTGGGTTTAAAGGGAGCGTAGGCCGGAGCTTAAGCGTGTTGTGAACTGTAGGGGCTCAACCTCTGCACTGCAGCGCGTACTGGTTTCCTTGAGTACGCACAAAGTGGGCGGAATTCGTGGTGTAGCGGTGAAATGCTTAGATATCACGAAGAACTCCGATTGCGAAGGCAGCTCACTGGAGCGCAACTGACGCTGAAGCTCGAAAGTGCGGGTATCGAACAGGATTAGATACCCT
+
DFFAFFGGGGGGGGGDFDFGDGGGGGGGGGGGGFGGGGGCC<<,CFGGGGGGGGGGGFEGGEGGGGADGFCFFFFGGCCF?,CFCAFFGGGGFFFGDGGAEECEGGGGGCFC=FEDGGGGGGGF9FGGG9?EFGGG<F:8FD:FEGGDFFFGGEEGFC7FC,<D74@F5*>DCF@<FFC7F9F:*4:*<=**2FF:CEEG7@ECFC**<FFFF9FFG>8):5829>9=C#BACFG<E>EGCFFC56,1/9CBCEGGGACFC>:74;847D>3+78@@8#29;D6<B=<==C5)GEFCC,@EACFB6F:C8<@9,>B8FD=A,ECAFCCFE?=<?<>9EECFGF8F7GGGGGFECB7@,EFF@C?EC,CGGFFCAF@8F@FCGEFCGGGGGGGGGGFF7EECGGFCGGGGGEEFEEFCGFEFGGGGFGGF?GCCCCC
@s1001 19
TGAGGAATATTGGTCAATGGGCGAGAGCCTGAACCAGCCAAGTAGCGTGCAGGATGACGGCCCTATGGGTTGTAAACTGCTTTTATAAGGGGATAAAGTGAGTCTCGTGAGACTTTTTGCATGTACCTTATGAATAAGGACCGGCTAACTCCGTGCCAGCAGCCGCGGTAATACGGAAGGTCCGGGCGTTATCCGGATTTATTGGGTTTAAAGGGAGCGTAGGCCGGAGATTAAGCGTGTTGTGAAATGTAGATGCTCAACGTCTGCACTGCAGCGCGAACTGGTTGCCTTGAGTACGCACAAAGTGGGCGGAATTCGTGGTGTAGCGGTGAAATGCTTAGATATCACGAAGAACTCCGATTGCGAAGGCGGCTCACTGGGGCGCAACTGACGCTGGAGCTCGAAAGCGCGGGTATCGAACAGGATTAGATACCCT
+
GGGGGGGGGGGGGGGGGGGGGGGGGGGGGGGGCFGGGGGGGGGGGGGGGGGGGGGGGGGGGGGGGGGGGGGGGGGGGGGGGGGGGGCGGGFGGGGFGGGGGGGGGGGGGGGGGGGFGGGGDFGGGGFGGGGGGFCGGGGFGFGGGGGGFEFGGFGDGFGGG@DCEEGGGGG7FFGGCFEGGGCC7CEGFGG.GG<E6=3:;FCEFGF>C7<?GGGFGFGE?3GDF>C5BEGG<EFAEGECFFFECFFE?,62C5>39>:#-<94@;0GFD@9754C6CC?CEF@<B+DD@FF8@+CCF8FGFA8GGGFE8FFDGGGGF7FE:EEAGEGFEAEEGFFFEF9FEFFFGGGGGGFGEC7GGGGGGGFFB7GGGGGFFFDGGGGGGGFFGGGGGGGGFGEGDGGFGGGGGGGGEGFGGGGGGGFGGGGGGGCGGGCCCCC
@s1001 20
TGAGGAATATTGGTCAATGGGCGAGAGCCTGAACCAGCCAAGTAGCGTGCAGGATGACGGCCCTATGGGTTGTAAACTGCTTTTATAAGGGAATAAAGTGAGAGTCGTGACTCTTTTTGCATGTACCTTATGAATAAGGACCGGCCAATTCCGTGCCAGCAGCCGCGGTAATACGGAAGGTCCGGGCGTTATCCGGATTTCTTGGGTTTAAAGGGCGCGTAGGCCGTCTGGTAAGCGTTTGGTGAAATGTCGGGGCTCAACCTGTGCATTGCAGCGCGAACTGTCAGACTGGAGTGCGCGGGAAGTAGGCGGAATGCGTCGTGTAGCGTTGAAATGCTTAGATATGACGAAGAACTCCGATTGCGAAGGCAGCCCGCTGTAGCGCAACTGACGCTGAAGCTCGAAAGCGTGGGTATCGAACAGGATTAGATACCCT
+
AFFGGGGGGGGGGGGGGGGGFGGGGFGFGFFFGGGGGGFCGGGGFGCFCGGGGGGGFGEEFFEFGGFFGGGGGFG9CFGGFEFFGGGGGGGDFFFGGGGGCG<A<FFGDFGGGGDECGGGGGGGGGGGF,?BGFGGGGGGF=CGGGDGG9FAABBFFGCFF:@FEDF**5>CGG:::FEGFG:<<@CF*=BC?,4:=CFC7+,,7<4*=FD9E9:):0C::9>D4774C>6:<7F;<#+9,?0=<+5=*<***:8EAF<:C>,>,?><76*9F@E:@32:?FFCB,C@@<,516@+DEEFEF;>ECFCB>8,8>>+C@GCDFCC@GEE9FGECFF?FFF8EEEA,GFGGGGF=:@8,,?,+@:7GGFFECGEC@:GGFEFCGFFGGGGCF@F@FEE8@GFCEFGGGFEGGFFFC66EGFGGGGGGGGGFCCCCCCC
@s1001 21
TGGGGAATATTGCACAATGGGGGAAACCCTGATGCAGCGACGCCGCGTGGAGGATGAAGGTCTTCGGATTGTAAACTCCTGTTGTTGAGGAAGATAATGACGGTACTCAACAAGGAAGTGACGGCTAACTACGTGCCAGCAGCCGCGGTAAAACGCAGGTCACAAGCGTTGTCCGGAATTACTGGGCGAAAAGGGAGCGCAGGCGGGAGAACAAGTTGGAAGTGAAATCGATGGGCGCAACACATGAACGGCTTTCCAAACTGGTTTTCTTGAGTACGCGCGAGGTAGGCGGAATTCCCGGTGTAGCGGTGGACTGCGTAGATATCGGGAGGAACACCAGTGGCGAAGGCGGCCTACGGGGTACCAACTGACGCTGAGGCTCGAAAGTGTGGGTAGCAAACAGGATTAGATACCCT
+
GGGGGFEGFGGG9EFGGGFGG,CF@F<EGGGGCAFGGGEFEGD:CGGCF7FGGG,?F,CE:E,C5,B,+B4B,CBFB<,,,:?,9B4FFG<F,,,9F,,,5B>BFG95?<F?C,,B>38,CC:C73=F=B3,+8=+@DF+,3,@4+3<:38,;,>*>CC3?7,<C/,=<CC/8CEGD77,7B<F7C*4*14:+18*/:>87)**2C5*:CC?07;#7#7,;C8CF@=4*,011*E>,F:@<,9:CD*5*63*78,*,3+<9@+<,F<9@,@@)@16+++++5>8B+4C@8C@44@+B+EFCGGEFFEF@>B=6+EED-GGGEFB=6:,A9,@7C,CAA,@F,EGGGEGE@,EB,CFC9=;56,<GGGGGEFGGGGGFDGFGGFGFFGGC@FFFFC,E6CFDCFGFD<GGGFCCC@C
@s1001 22
TGAGGAATATTGGTCAATGGGCGAGAGCCTGAACCAGCCAAGTAGCGTGCAGGATGACGGCCCTATGGGTTGTAAACTGCTTTTATAAGGGAATAAAGTGAGTCTCGTGAGACTTTTTGCATGTACCTTATGAATAAGGACCGGCTAATTCCGTGCCAGCAGCCGCGGTAATACGGAAGGTCCGGGCGTTATCCGGATTTATTGGGTTTAAAGGGAGCGTAGGCCGGAGATTAAGCGTGTTGTGAAATGTAGAGGCTCAACATCTGCACTGCAGCGCGAACTGGTTTCCTTGAGTACGCACAAAGTGGGCGGAATTCGTGGTGTAGCGGTGAAATGCTTAGATATCACGAAGAACTCCGATTGCGAAGGCAGCTCACTGGAGCGCAACTGACGCTGAAGCTCGAAAGTGCGGGTATCGAACAGGATTAGATACCCT
+
EGGGGGGGGGGGGGGGGGGFGGGGGGGGGGGGGGGGGGGGGGGGGGGGEEGFGGGGGGGEFCGGGGGGGGGG7FFGGGGGFGGGGGGGGGGBDFGGGGGGGGGGGGGFGGGGGEEGF9FFGGGGGGGGG9FGGGGGGGGGGGGGGGGGGGGGGG7FGGGGGGGGDCGGGGG7FGGGG*FEFFFGGGGGFEEFGGFDCA<F7GCB>FCG:<?GCFFAC:5E>836?EG+:<C+>3<<CFFCGGFGGG,=CF<G##,>GFGFCCCGGFCGFGE?7F=C>8:E'GGGGGGF=8,C5CA8>EE<D9GGEDGGGGFFEGE>GGGGGFEE=GEFE9CF<9<FEEA8GDAB8GFGGGGFF=CCGFGGGGGFFF@GGFGGGGGGGFEGGGGFAFEC7EGGGGFFGCF8CGGGGGGGGGGGGGGFGGFEFEGGGEGGGEECCCCC
@s1001 23
TGGGGAATCTCCCGCAATGGGCGAAAGCCTGACGGAGCAACGCCGCGTGAGTGATGACGGCCTTCGGGTCGTAAAGCTCTGTGACCGGGGACGAACGGTCTGTAAGCTAATAACTTATAGAAGTGACGGTACCCGGATAGCAAGCCACGGCTAACTACGTGACAGCAGCCGCGGTACTACGTAGGGGGCAAGCGTTGTCCGGAATTATTGGGCGTCAAGCGCGGGCAGGCGGCTTCCTAAGTCCAGCTTAAAAGTACGGGGCTTAACCCCGTGATGGGATGGAAACTGGGAAGCGTGAGTATCGGAGAGGAAAGTGGAATTCCTAGTGTAGCGGTGAAATGCGTAGAGATTAGGAAGAACACCGGTGGCGAAGGCGACTTTCTGGACGACAACTGACGCTGAGGCGCGAAAGCGTGGGGGGCAAACAGGATTAGATACCCT
+
FFGGGGGGGFGGGGGGGGGFCGGGGGGGGGGFFGEB@FGGGEGGGGGCGGEFFGGGGGGGGGEGGGGGAFGFEGFFGEF<EFGDFG:FGEGGGGGFDEGCGCFGGFFGGGGGGGCFCEGGG@F;,EEGGDGGFFD:*5*>EGGGGFG@FCE7CDGGG@CFF*=FECE2C@FEGGCE1<9CEEF@C+/:*2;5;C*/*/<:5D;8;<9CG7CC5C*<G<E4:>8)?;C8;04EC8C=C7G,5FFCC#<29=A*53>439@DE:CCB<7GCFE'@&,@5,,A@>,=EFAFB:+CF=6,FDCC7GEE<;F;CFFGFGCFD=?A=EA@,:=>65ECDC,5,CC@DFFB,<,FA9GGFF9FFCFC>7FFBCCGGGGDGGDGGGFGGGGGGFGGGGGGGGGFGGGGG@EF7CFFFGGGGGGGGGFEGCFGEGFGGCEGFGGGCCCCC
@s1001 24
TGAGGAATATTGGTCAATGGGCGAGAGCCTGAACCAGCCAAGTAGCGTGCAGGATGACGGCCCTATGGGTTGTAAACTGCTTTTATAAGGGAATAAAGTGAGTCTCGTGAGACTTTTTGCATGTACCTTATGAATAAGGACCGGCTAATTCCGTGCCAGCAGCCGCGGTAATACGGAAGGTCCGGGCGTTATCCGGATTTATTGGGTTTAAAGGGAGCGTAGGCCGGAAATTAAGCGTGTTGTGAAATGTAGACGCTCAACGTCTGCACTGCAGCGCGAACTGGTTTCCGTGAGTACGCACAAAGTGGGCGGAATTCGTGGTGTAGCGGTGAAATGCTTAGATATCACGAAGAACTCCGATTGCGAAGACAGCTCACTGGAGCGCAACTGACGCTGAAGCTCGAAAGTGCGGGTATCGAACAGGATTAGATACCCT
+
FFFFGGGGGGGGGGGGGGFGDFGGGGGGGCFGGGGGGGGFFFEGGGGGGGGGF,<FFGDGGEGGFFFGGGGFGGFEGFGGFGGGGDF<EFFFGGGFE,AFDF<FGGGGGGGGDGDFGGEGF9?FFGGGGFFAEFGGFGGFDGEF7>BBF9FGFFGEGGCGGG@<ECEG@FF=,,DFEEGE@FFGGGGGGDCFFGGG*=CFFFFGGG:C@<<975CFG>F@32;6FFE>C@FFF=C>G?EG;;4GGF7,/84EF;:88@==EFAGFFGGFFF<C>8:>GCDFDGFFC=B6,7,DEEBCA=GGEFGGGEGGGGFFDC@EEGGFFC>)C7FGFFBEEFB@-9DGGEFBC,FFGGGGGGGGGGGECEEFCGFGGFGGFF9DFEEDGDGGGFGGGEGGGGFF:GFFDGFGGFFCCGGGGGGGGFFFGFGGGGGFECBCCCC
@s1001 25
TGGGGAATATTGCATAATGGGGGAAACCCTGATGCAGCGACGCCGCGTGAGTGAAGAAGTATTTCGGTATGTAAAGCTCTATCAGCAGGGAAGAAAATGACGGTACCTGACTAAGAAGCCCCGGCTAACTACGTGCCAACAGCCGCGGTAATACGTAGGGGGCAAGCGTTATCCGGATTTACGGGGTGTAAAGGGAGCGTAGACGGTAAAGCAAGTCTGAAGTGAAAGCCCGGGGCTCAACCCCGGGACTGCTTTGGAAACTGTTTAACTAGAGTGCTGGAGAGGTAAGCGGAATTCCTAGTGTAGCGGTGAAATGCGTAGATATTAGGAGGAACACCAGTGGCGAAGGCGGCTTACTGGACAGTAACTGACGTTGAGGCTCGAAAGCGAGGGGAGCAAACAGGATTAGATACCCT
+
FGGGGFGGGGGFGGGGGGGGGEGGGGGGGGCFGGGEECC7CFFGGGGGGGGGGGGGGGGFG9EFFFDCGCGFFAFGGGGGGCGGGGGGGG7EFFGGGGGGGGDGCFFGDFGGEGGGGGFDFGEGGGFFCECCFFEFC<FFFGGGGGGG3C>FGFG@EFEEFF778=CFGFDFCC@C<CGGGG#FFGFG&#28;CE>:-7<7DGGGDCGF<<79EFF?9@FAF==FBFFFGGGGDG9853:GGEEEEEGGGFCGGEFEC2CDCG=E?3@1,EGFGFEF;GGFCFFFC7?:FCA>8C@C?8AA,BE=GGFEECA@8,EGGGGGFF9GFGFE,DFC6ECCCFEBCGGGGEFEFGFCGGGGGGFFGFF<FGGGGGGGF@CFFC<CGFFF7GGGGGFFGFGFFEAGGGGGGGGGFECCCCC
@s1001 26
TGAGGAATATTGGTCAATGGGCGAGAGCCTGAACCAGCCAAGTAGCGCGCAGGATGACGGCCCTATGGGTTGTAAACTGCTTTTATAAGGGAATAAAGTGAGTCTCGTGAGACTTTTTGCATGTACCTTATGAATAAGGACCGGCTAATTCCGTGCCAGCAGCCGCGGTAATCCGGAAGGTCCGGGCGTTATCCGGATTTATTGGGTTTAAAGGGAGCGTAGGCCGGAGATTAAGCGTGTTGTGAAATGTAGATGCTCACCATCTGCACTGCAGCGCGAACTGGTTTCCTTGAGTACGCACAAAGTGGGCGGAATTCGTGGTGTAGCGGTGAAATGCTTAGATATCACGAAGAACTCCGATTGCGAAGACAGCTCACTGGAGCGCAACTGACGCTGAAGCTCGAAAGTGCGGGTATCGAACAGGATTAGATACCCT
+
FFFGGFGGGGGFGGGGGGG8FFCGGGGGGGGGGGGGGGGFEFFFGGGGGGGGGGGGFGGGGGGDFDGCGGGEGFFGGGGGGGGGFGGGGGGF8FGGG<EFGGGGFF=AEFFFGFCFAEGFGGGGA9EGGEFGFGGGGGG9FF7FBCC>>DD<FD@7FEEGGGCG7CB7FFGC<,>7>FGG<FFEDF7*1=EC99<CE#=(;@-<<FE/C?@<C<?$C>EB6:?6?B52>CFGGGF>?>EGFGCEDC9FFCFCF9::<F1#+8F@9ACFC@#?CBBC73DDDCGGFFFAD8FGDC+F@C,,65@,7CC+=8C99487GGGGGGC>AB7>@4,4,EC8FFFDFGFGFF=6CE9GGEF@@FFFC=CGGGFF@8EGFCE<EFFFCGFF9FE>GECDFFEF8@DE@CGGGGGEGCGFGGGEGGGGGGGFFAGGGGGCCCCC
@s1001 27
TGAGGAATATTGGTCAATGGGCGAGAGCCTGAACCAGCCAAGTAGCGTGCAGGATGACGGCCCTATGGGTTGTAAACTGCTTTTATAAGGGAATAAAGTGGGTCACGTGTGACTTTTTGCATGTACCTTATGAATAAGGACCGGCTAATTCCGTGCCAGCAGCCGCGGTAATACGGAAGGTCCGGGCGTTATCCGGATTTATTGGGTTTAAAGGGAGCGTAGGCCGGGGATTAAGCGTGTGGTGAAATGTAGACGCTCAACGTCTGCACTGCAGCGCGAACTGGTTTCCTTGAGTACGCACAAAGTGGGCGGAATTCGTGGTGTAGCGGTGAAATGCTTAGATATCACGAAGAACTCCGATTGCAAAGGCAGCTCACTGGAGCGCAACTGACGCTGAAGCTCGAAAGTGCGGGTATCGAACAGGATTAGATACCCT
+
DFFGGFGGGGGFGGGGGGGGGGGGGGGGGGGGFGGGGGFCGGGFEFGGGGGGGGGGGFGGGGGGGGGGFEGG,<CCEFFGGGGGGGFFFGG<EFFGFFGGFGEGFGGGGGGFGGGGGGGGGGGFGGGGGGGGGGGGGGGGGGGDGGGGGGGGFGGGFC8@CGGGGGG>FGGGGGFGF<FEGFGDGGGEGGG5<FEDECEGCF>CGF?<FGF83:<5E?GFBC?>F@C#:5CFF9@2>*7;$F<GG@EF7>5@CEGG>8FF@F3CEDA7,<F5FG?C:E+D=DB?FFB,FFDFDF=?@,8GFDFAF6DGFDFD8?GGED=E9,GEBGGFEGGEGFGF@C,DE=6,E<CDGGFFGF:FCGGGGGGGGFGGF8GGGGFGGGGGGGGGFGCGGCBCC,FFF@FB,@FGFGGGGGGFEFGGGGGFFGGGGGGGGGGCCC@-
@s1001 28
TAAGGAATTTTCGGCAATGGAGGAAACTCTGACCGAGCAACGCCGCGTGAGTGATGAAGGCCTTCGGGTTGTAAAGCTCTGTTGTAAAGGAAGAATGTATAGAAAAGGAAATGTTTCTATAGTGACGGTACTTTACTAGAAAGTCACGGCTTACTACGTGCCAGCAGCAGCGGTAATACGTAGGTGGCAAGCGTTATCCGGATTTATTGGGCGTAAAGGGTGCGCAGGCGGATTGTTAAGTTCGAGGTGAAAGCGTTGGGCTCAACCCAATATAGCCTTAAATACTGTCAAGCTTGAGTGCAGAAGAGGGTAATGGAAGTCCAGGTGTCGCGGTAAAATGCGTAGATATATGGAGGAACACCAGCGGCGAAGGCGGGTACCTGGTCTGTAACTGACGCTCAGGCACGAAAGCGTGGGGAGCAAATAGGATTAGATACCCT
+
GGFGGF<F8FFFE7FGGGGGGGGCFGGFGGG9ADCGGGDGFGGGEGC@CEGGDGF9AFFFGGGGGGGDFEGGGGGAG9DFCFFEFGAEFG?BF?FAEECGGGGFFG8FF,,:A,C?F<CFFEFCCDGG7DECAF@;AF;9FF8?EFC:>EGGEGAA=FCFF+,8DE<F,6:8FC*>FFEF@C@FGCC@8,*:8<C*;EEECG<*<CC:2C::8=:.16C>@<>CBD;>:C#:DE?.0??<@;.:0E@?91*<>:@4#33>>,@B<8C3;7;5F@8<2@F7,3+2A>B,,B5,=6,A0?;C,;C?DD?FA=EC@BF>@4,>,8E<@+>>)C@9FE<4?:BC=FFDE9,=AFFE?9FE,ECF>+>:+@CCFC7GFFCC,FGC@GEFDF9GCFC77F@+C,FFFFF8FDGFC:CGF?FEFFCDFFGFDF<E9FEFEF@CCCCC
@s1001 29
TGGGGAATATTGCACAATGGGGGAAACCCTGATGCAGCGACGCCGCGTGGAGGAAGAAGGTCTTCGGATTGTAAACTCCTATTGTCGGGGGAGATAATGACGGTACCTAACTAGGAAGTGACGGCTAACTACGTGCCAGCAGCCGCGGTAAAACGTAGGTCACAAGCGTTGTCCGGAATTACTGGGTGTACAGGGAGCGCAGGCGGGAAGACAAGTTGGAGGTGAAATCCATGGGCTCAACCCATGAACTGCTTTGGAAACTGTTGGGCGATAGTGGTGCAGGGGTAGGTGGAATTCCCGGTGTAGCGGTGGAATGCGTAGATAGCGGGAGGAACACCAGTGGCGAAGGCGGCCTACTGGGCACCCACTGACGCTGAGGCTCGAAAGTGTGGGTAGCAAACAGGATTAGATACCCT
+
FFGGGGGGGGGGGGFGGGGGGGGGGGGFFG@FFGGGGGGGGGGGGGG@F=69BF,E<EE8,5CFFGG:BEFCFFG,,EFG,A?5,,8@CECFEGGGGGFGGGGEGGG9DFF,@,DGGGB,,@FGGCGG8EGDCGGGGGFGC,DFGGGGED7,FFGGG<F<F,?F@;4=FGBEEGGEG:EGCF796;:C*,++<CEG<EG&95CCCFF:6,<;CFA:FD>@$81D1/9-F+1*;CD>?F@FFF@8@#>,:CC@:<3,,,+DD@B3++++65,38F,8@8@+++8GGFF8C,ED=D+7E>@,DCB+5B8GGGFF=4,B=<B9FC@@++:GECGEEFE<EEEFGGGEGCCGGGFE<9GFDCA;,B6,F,GEGGGGGGGFGFCED@FEDEEEGGGGGGFFEFFEDFGFGFAGGGGCCCCC
@s1001 30
TGAGGAATATTGGTCAATGGGCGAGAGCCTGAACCAGCCAAGTAGCGTGCAGGAAGACGGCCCTATGGGTTGTAAACTGCTTTTATAAGGGAATAAAGTTAGTCTCGTGAGACTTTTTGCATGTACCTTATGAATAAGGACCGGCTAATTCCGTGCCAGCAGCCGCGGTAATACGGAAGGTCCGGGCGTTATCCGGATTTATTGGGTTTAAAGGGAGCGTAGGCCGTAGATTAAGCGTGTTGTGAAAGTGAGACGCTCAACGTCTGCACTGCAGCGCGAACTGGTTTCCTTGAGTACGCACAAAGTGGGCGGAATTCGTGGTGTAGCGGTGAAATGCTTAGATATCACGAAGAACTCCGATTGCGAAGGCAGCTCACGGGAGCGCAATTGACGCTGAAGCTCGAAAGTGCGGGTATCGAACAGGATTAGATACCCT
+
FF@EFFGGGGGGGGGGDGGGGGGGGCGFFGEFGGGGEED=FFCEAFGEGGDG@CFBFCFGFEGGGGFGGGGGGFGGGGEEGFEGGGGAFCFEG@BCFFECEFGF9FGG8FGG9FGGG,CFGGGGGAAF9F<FF,,4CFGGFDGGGDCGGF,,:DDFGFDGGGD<BCF7>7FFCGGGG7CF,DFFFC5CFEECF;*4:5+?7+<CC<74#><$2C<:G@C71<;965#+,#;<'2<6F#CGGGFCF==5,,>CCECFFCGCEEEDFFGGDF>*:EGFE@7GFGGFGGD=@,,7)FCB@,@EDC,,DGFF?4<;DD7GGGGGFF@65EEGE@?,<FGFFEC8F;,,,F8GGFAGFECCDFF:7GGGGFGGGGGFDGGGEFGGGGCGF<GGGGGEDGGDGFGFFGGGGECCGGFGEED@GFGFFFFFE,FFGGF@CCCC
@s1001 31
TGGGGAATATTGCACAATGGGGGAAACCCTGATGCAGCGACGCCGCGTGGAGGAAGAAGGTCTTCGGATTGTAAACTCCTGTTGTTGAGGAAGATAATGACGGTACTCAACAAGGAAGTGACGGCTCACTACGTGCCAGCAGCCGCGGTAAAACGTAGGACACCAGCGTTGTCCGGAATTACTGGGAGTAAAGGGAGCGCCGGCGGGAAGACAAGTTGGAAGGGATATCGATGGGCTCAACCCATTGACTGCGTTCAAAACTGGTTTTCTTGAGTAGTGCAGAGGTAGGCGGAATGCCCGGTGTAGCGGTGGAATGCGTAGATATCGGGAGGAACACCAGTGGCGAAGGCGGCCTACTGGGCACCAACTGACGCTGAGGCTCGAAAGTGTGGGTAGCAAACAGGATTAGATACCCT
+
@C@CFEEGGGCGGGGGGGGEFFG7FEGFEECF9<E<FFC@CEDGGGDFGD:EEE8F?AEEEFCF9?7FFEG?BEFGFDF9A,B9FGGGCEE?8=FAEEFFEE7+?C<FDEFGG<=FGGGFFDFEC++:,=<B@::+>=3+@3>F7C**5<BEFF>F>7F,3=,*1:,<*648FB*<CE*,<@:?FG*<*8BC+,14*/*1)7/:858C,47>FF<*D*?988+,*,4@6,:CF@34,7EF>>,<7,,C7BB0,GEFF;B=+=B,DDB:,8F>*B=<=34,,CGFE@??B,<>,48+88+,BF4+0++@AC<F,@,ED?,GGE@@?B::EAFB@<FF?A<?CGGGEEEFE7FGEACGGGFGGGGEEDAEGFFCCECAGGEA8EFCFGGGGGGFC9AEGEGFGGGGFCGGGGGCCCCC
@s1001 32
TGAGGAATATTGGTCAATGGGCGAGAGCCTGAACCAGCCAAGTAGCGTGCAGGAAGACGGCCCTATGGGTTGTAAACTGCTTTTATAAGGGAATAAAGTGGGAGTCGTGACTCTTTTTGCATGTACCTTATGAATAAGGACCGGCTAATTCCGTGCCAGCAGCCGCGGTAATACGGAAGGTCCGGGCGTTATCCGGATTTATTGGGGTTAAAGGGAGCGTAGGCCGTCGGTTAAGCGTGTTGTGAAATGTAGTGGCGCAACCAGGGCATTGCAGCGCGAACGGGCAGACTTGTGTGCGCAGGAAGTAGGCGGAAGTCGTCGTGTAGCGGTGAAATGCTTAGATATCACGAAGAACTCCGATTGCGAAGGCAGCTCACTGGAGCGCAACTGACGCTGAAGCTCGAAAGTGCGGGTATCGAACAGGATTAGATACCCT
+
CFFFGFGCFG9EFFFGGGGCFFGGDGGGGGGFGGGGDGGFFGGGGGEFGGGGFEF@AFGGGGECD<EFFGEGGGGGCFGGGDCGCBFGE@E8<FCFFFFGGGGGGGG@FFGC,FF?FFGE9,FFFF<<FGFFAEEEGGFFFF=F+3>FF9FF@E7CDB<DB,<DEC@:C7:,,,@FEF7<,?F<@C5**<8C+CCGEE7,2;9CFF*C*=CFGFEFEB*748/DF)89#FCB13C2=.*;FG>BC<DGG<5'1ECC)FF88CCC<6CGFBGB@EEEE8D==,F9FDE<18+,):8>+E@C,?EFDEFC=+:@+C=CEF@+A4>GFGGCGEF;9FFGFE:,9,,FE7=GFFFF=:C@,BE8+CFFGEFGGFFGGGGFFGGGGGCF@@CGGFBEGFFFDEFE,CFGDCGGGGGDEFCGGGFCCEFFC9DCFGGCCCCC
@s1001 33
TGAGGAATATTGGTCAATGGACGAGAGTCTGAACCAGCCAAGTAGCGTGCAGGATGACGGCCCTATGGGTTGTAAACTGCTTTTATAAGGGAATAAAGTGAGTCTCGTGAGACTTTTTGCATGTACCTTATGAATAAGGACCGGCTAATTCCGTGCCAGCAGCCGCGGTAATACGGAAGGTCCGGGCGTTATCCGGATTTATTGGGTTTAAAGGGAGCGTAGGCCGGAGATTAAGCGTGTTGTGAAATGTAGACGCTCAACGTCTGCACTGCAGCGCGAACTGGTTTCCTTGGGTACGCACAAAGTGGGCGGAATTCGTGGTGTAGCGGTGAAATGCTTAGATATCACGAAGAACTCCGATTGCGAAGGCAGCTCACTGGAGCGCAACTGACGCTGAAGCTCGAAAGTGCGGGTATCGAACAGGAGTAGATACCCT
+
<FFGG@FGGGGGGGGGGGGGGGGGGFGGGGGEFFFGGGGGGGCGGGGGGGGEGGGGGGGGGFGGGFGGDFFGG,?FFGGFAFGGGCCFGGG88FCDGGGGGDFFEEEGGGGGGFGGGGGFAFFFFGGGG9EF9E=EGDFFGGGGEGE<FGGGGDGEGGGGCFGGEGGGCC@AGCGGGEGCCFG:CCGDGGG5B,CBEC@FFGBCFC#FEG99=FGFGFGF?>5C<:FC<=%<CFF5C5C?DC@C=AGFFF*@7384*CGFC79D;CCC8B7DGE=C6D=64FFED=AA@+A,)+=BCFGGGFEGF@+CGGCFD?=+GGGFFFE>5CGF=,9EAEB=,E<DCD<FFFGGFF9FECECC?<GDGGGFFCFFB<C<EFECF@BCGGGFFEF:CCGGGGGGFGFFGFFFGGGGGFFGGGGGEFEFGFF@,GGGFFCCCCC
@s1001 34
TGAGGAATATTGGTCAATGGACGAGAGTCTGAACCAGCCAAGTAGCGTGCAGGATGACGGCCCTATGGGTTGTAAACTGCTTTTATAGGGGGATAAAGTGTGCCACGTGTGGCATATTGCAGGTACCCTATGAATAAGGACCGGCTAATTCCGTGCCAGCAGCCGCGGTAATACGGAAGGTCCGGGCGTTATCCGGATTTATTGGGTTTAAAGGGAGCGTAGGCCGTCTGTTAAGCGTGTTGTGAAATGTCGGGGCTCAACCTGGGCATTGCAGCGCGAACTGGCAGACTGGAGTGCGCGGGAAGTAGGCGGAATTCGTCGTGTAGCGGTGAAATGCTTAGATATGACGAAGAACTCCGATTGCGAAGGCAGCCTGCTGTAGCGTAACTGACGCTGAAGCTCGAAAGTGCGGGTACCGAACAGGATTAGATACCCT
+
EFGGGGGGGGGGGGGGGGFGFGGGGGGGGGGDFGGGGGGFGGGGGGGGGGGFGGGGFGGGGGGGGGGGGGGECEDFFFGGGACFCGGGFGGGGGG?FFGGGGGGGGGGGFDEGEGFGGDGGGGEFEGGGGGGGGCFGFGDDFEEEGG@FFGGGGFEGGGGGFGFGDFFGDFGGF7F@EFGGGCC@F=F=<E8CC<EGCF9:@CBFF3*CF9EFG;?>>5349CC?ECEFF?@7@@>GGGGGGFGBEG=F9EEFCC>CFD>CG>DFD:FF?FBFGGGEE/=88>>9DFB=,3,8GECECGF=?CGGGGC@FEFFF@+=F8=FCEC5GCGGGGFEGGFDAGGGDFGGGGCGEFGFB@,7FGFCGGGGFFFB,CC<,GFGGGGGGGGGGGGGFCGGGFF@DGFDGGFEFGGGGGGGGEGGGGGGFGGGGGGFE@CCCCC
@s1001 35
TGGGGAATATTGGGCAATGGGCGCAAGCCTGACCCAGCAACGCCGCGTGAAGGAAGAAGGCTTTCGGGTTGTAAACTTCTTTTGTCAGGGACGAGTAGAAGACGGTACCTGACGAATAAGCCACGGCTAACTACGTGCCCGCAGCCGCGGTAATACGTAGGTGGCGAGCGTTGTCCGGATTCACTGGGTGACAAGGGAGTGTAGCCGGGAGGGCAAGTCAGATGTGAATTCAACGGGCTCAACTCGTGAACTGCATTTGAAACTACTCTTCTTGAGTATCGGAGAGGCAATCGGAATTCCTAGTGTAGCGGTGAAATGCGTAGATATTAGGAGGAACACCAGTGGCGAAGGCGGATTGCTGGACGACAACTGACGGTGAGGCGCGAAAGCGTGGGGAGCAAACAGGATTAGATACCCT
+
CDF8FFFFFGGGGGGGGGGFCFCFEGGGGGGGGGGGGGGGGGGGCF@F+BFFGGC@EFFFFGGFECEGFEGEG<FFA,E,,?EC<F<<?BFFEGCFCFGGGDEGEEFGGGGGGECF@F9A9F8F>3@FC3@CFFG@<FF,FE*:BFCDCECFC@A<CC9:CFCFGD71FF7?**5?CEF7C+>B:FGF,/*+3<8C5*8%:535+4C8CEDGG9:F>2,9/A:FF)@7#8@#3<F@C>$F>C7<FGFD@5,CFDFB<;7:<FGGGGA:2F2B?85@4967EE,A;C:++F?8E>4,==ECEEEFC@)CEEFE<97GGGGGF=C@9E?,DGGFFFGFGGEFFCGGGFFF@F<@EGGFGGFEECD@<@F9FCBB,@GGGC7:@+CFEFCCFEGFF@CAFGFCAFFGFGFF9GFFGCCB-<
@s1001 36
TGGGGAATATTGCACAATGGGGAAACCCTGATGCAGCGACGCCGCGTGAGCGAAGCAGTATTTCGGTATGTAAAGCTCTATCAGCAGGGAAGAAAATGACGGTACCTGACTAAGAAGCCCCGGCTAACTAAGTGCCAGCAGCCGCGGTAATACGTAGGGGGCAAGCGTTATCCGGATTTACTGGGGGTGAAGGGAGCGTAGACGGAATGGCAAGTCTGATGTGAAAGGCCGGGGCTCAACCCCGGGACTGCTGTGGTATCTGTCAATCTAGAGTTCCGGAGGGGTAAGTGGAATTCCTAGTGTAGCGGGGAAATGCGTAGATATTAGGAGGAACACCAGTGGCGAAGGCGGCTTACTGGACGGTAACTGACGTTGAGGCTCGAAAGCGTGGGGAGCAAACAGGATTAGAACCCT
+
<EFFGEG?FEACDFGDGGDDEGGGGGGG8CEF,CEFF:EEF@C:C7@CC7AFG7C+A<CEDFEFD:4C<EC?EFDC,BEG,FFGGGGGGGE:EF<E<FGGGGFGEGG9,BAEGEF?D8DGGGGGCFGGGG,,,CDAA<FCFGGC+5@**89FFC,7<<*F7FCF@CCFGCFC<CE<:CFFF9,2**2<?@F7::8CCGGC/*=28/E9<<2;FFD7,40%:=3,1'F:CCFFDCG:/6EG:87@3:E@,;6,,C66+++DFGFGDC,<A?:866+@B7C+DEB9F,<DBD4,E>@?4,;FE>5DGGFEEFA,C@><FFCAEE9,E8GFFFF:FFA48FF?@:,F>CFDCGGFGGECGGGFDGGFCCCDFFFFE@B8GGEGDGECCGGGGGGDGFFFAEBF9GGGFGGFGCCCCC
@s1001 21921
TGAGGAATATTGGTCAATGGACGAGAGTCTGAACCAGCCAAGTAGCGTGCAGGATGACGGCCCTATGGGTTGTAAACTGCTTTTATAGGGGGATAAAGTGTGGTACGTGTACCATATTGCAGGTACCCTACGAATAAGGACCGGCTAATTCCGTGCCAGCAGCCGCGGTAATAAGGAAGGTCCGGGCGTTATCCGGATTTATTGGGTTTAAAGGGAGCGTAGGCCGTCTTATAAGCGTGTTGTGAAATGTCGGGGCTCAACCTGGGCATTGCAGCGCGAACTGTGAGACTTGAGTGCGCAGGAAGTAGGCTGAATTCGTCGTGTAGCGGTGAAATGCTTAGATATGACGAAGAACTCCGATTGCGAAGGCAGCTCACCGGAGCGCAACTGACGCTGAAGCTCGAAAGTGCGGGTATCGAACAGGATTAGATACCCT
+
@ECEGGGGGFGGGGGGGFGCCFGGGGG<FCFGGGGGCGGFGGGGGGGGGGGGGGGGFGGGGEGFGGGGGGDGGGGG9EF9FFFGGGGG9CGGG7FEFGEGCGEDEFGGFFGGGGFFFGGFDAEFGFGGGFEG7BE+EFGF@FFCFGGFGCDGGGGGGGGGGGGGGGG>FFGGG,?F:FGDGGC.<7?BFGG@EF?GGGGCFD>FF+@CGFF@GG,GGF*=DFEEFC>CGFFGCEFAE:=9FFFEGCF7FEFC:FD@F:<FFFDEFGEGGGGEGGGFCEEGFFF@FBB333FA5@+CGFFE9ACFB,GFCE;E4@C7ECCCGGEEDEGFFFC,CDFFEGGGGFDFGGGDGFAFC,GECF@FC:7BA,FFGGGGGGGGEGCDGGGGEGGGGGGGGGGEEDGGGF<GGGF7DFE<GGEFEFGFCGFFA,GGGGFCB-CA
@s1001 38
TGAGGAATATTGGTCAATGGGCGAGAGCCTGAACCAGCCAAGTAGCGTGCAGGATGACGGCCCTATGGGTTGTAAACTGCTTTTATAAGGGAATAAAGTGAGAGTCGTGACTCTTTTTGCATGTACCTTATGAATAAGGACCGGCTAATTCCGTGCCAGCAGCCGCGGTAATACGGAAGGTCCGGGCGTTATCCGGATTTATTGGGTTTAAAGGGAGCGTGGGCCGGAGATTAAGCGTTTTGTGAAATGTAGATGCTCAACGTCTGCATTGCAGCGCGACCTGGTTTCCTGTAGTACGCACAAAGTGGGCGGAACTCGTGGTGTAGCGGTGAAATGCTTAGATATCACGAAGAACTCCGATTGCGAAGGCAGCTCACTGGAGCGCAACTGACGCTGAAGCTCGAAAGTGCGGGTATCGAACAGGATTAGATACCCT
+
@@FGGGGGFFGFGGGFGGAEFGGGGGGGGGGFGGFGFGGGGG9FGGDFEGGGGGGFDEFGEGGFFFGFGGGGFFFFGFGGGGGGGGG9FCFEGFFG9FGGFGFGGGDGGGCFGGGAFGG9EFGFGGFFCFFGGGD9?ECEFFG@EECGGGAFFGCDCFFFC8BFED7F>C:C,,8F*@CFFFFCFF:*<C*BFCF>C5FC+:FG88,<9@>G2<0?@><-#;24<48CGCB<<@C>E3#:@EEGAEGB?F@C7<,4DCF49>27DCE9#8@?=A6FCE=%)>9GGDFEDF<<FF>EEFEE=?9<FEF?F8EFCC>44+GEGGECFGC9EFCC,?,FDF@,ECFA<<EF?5F<=?FF7GGF@GEGFCFFFGFFEC@FGFEC7ECGDFFF7FCEECGGECGGGEGGGEGECGFFF?FFGGGGGGGGF<GFFF@-C<9B
@s1001 39
TGGGGAATATTGCACAATGGGGGAAACCCTGATGCAGCGACGCCGCGTGGAGGAAGAAGGTCTTCGGATTGTAAACTCCTGTTGTTGAGGAAGATAATGACGGTACTCAACAAGGAAGTGACGGCTAACTACGTGCCAGCAGCCGCGGTAAAACGTAGGTCACAAGCGTTGTCCGGAATTACTGGGTGTAAAGGGAGCGCAGGCGGGCGATCAAGTTGGAAGTGAAATCCATGGGCTCAACCCATGAACTGCTTTCAAAACTGTTTTTCTTGAGTAGTGCAGAGGTAGGCGGAATTCCCGGTGTAGCGGTGGAATGCGTAGATATCGGGAGGAACACCAGTGGCGAAGGCGGCCTACTGGGCACCAACTGACGCTGAGGCTCGAAAGTGTGGGTAGCAAACAGGATTAGATACCCT
+
F<ECGCFGGGGGGGGGGGDFGGGGGGFFGFGGG9FDGGGGGGGGEGGGGGC@FGGGGGECFEFGGGG+F7EEECFFDGGGFEGGFGGGGGDFF@FGGGGGAFCEGEFGGGGGGGGGGGGGFD+>FFFGGGGG7<>8:DFFG,>FGGDGEGGGGGCFF:C>CCF9FFDFGGDEFGGGCFFGFFFFFG6:<<EF?FDF*>E5C5EECGGDC5/8>FCF9FF;@CB@/7/5F6CD@FCEDEGFDFGFBF=GF?BDDCD9<94FC8=@<GCE@*CA2<8<6@9<FGGFFEF=EDA,,8+GEB@BCGDGFGGF9EEE:FCC>CF@B@+GGGFGF<EF@:EFFD?@GFDGGF:GGGCDE9FFFGGGGGGGGGEEDGGGGFFE8GGGGGGGGGGGGGGGGGGGGFFEFGGFCFGFEFCCCCCB
@s1001 40
TGGGGAATATTGCACAATGGGGGAAACCCTGATGCAGCGACGCCGCGTGGAGGAAGAAGGTCTTCGGATTGTAAACTCCTGTTGTGGAGGAAGATAATGACGGTACTCAACAAGGAAGTGACGGCTAACTACGTGCCAGCAGCCGCGGTACAACGTAGGTCACAAGCGTTGTCCGGAATTACTGGGTGTAAAGGGAGCGCAGGCGGGCGATCAAGTTGGAAGTGAAATCCATGGGCTCAACCCATGAACTGCTTTCATAACTGGTTTTCTTGAGTAGTGCAGAGGTAGGCGGAATTCCCGGTGTAGCTGTGGAATGCGTAGATATCGGGAGGAACACCAGGGGCGAAGGCGGCCTACTGGGCACCAACTGACGCTGAGGCTCGAAAGTGTGGGTAGCAAACAGGATTAGATACCCT
+
BFFGGGGGGGF9FGGGFGGDFEGG7FGGGGGGGGGGGGGG8@FGCFGECE7E@FFG8F,,CFFGFDEE@7?FGGFGFF8FCEFFG++CFCEFCDCAFF<FFGGFGEGGGGF@FGDFGGDDBFFGGCF,8,,>F,DE>3>FF<FC78BEFE*?CFG7F<7?@F7CFFF:*4*:FGDEE7CFC1,<7#,/*+>99F&2C=:2>82288/C?<',GGFCGFF;;ECF@7:DEEGGF8:7,++>+C9AFECFCCFDFC,C7,+68>3,CCFGFFC<EF@,,FE?FFFGGGFGGFF>D8@88FEFCFEGEF@,EAFGEC4E?ECGGGC=DGGGGGGGCGGGDFC@,FFBEC:CEFGGGGGGFGFFGGEGFAGGGGGGGGGGGGGFGGFCGGGGGGGGGGGGGFFFEDFGFDGFFCGCCCCC
@s1001 41
TGGGGAATATTGCGCAATGGGGGAAACCCTGACGCAGCAACGCCGCGTGATTGAAGAAGGTCTTCGGATTGTAAAAATCTTTTATCAAGGACGAAGAAGTGACGGTACTTGATGAATAAGCTCCGGCTAACTACGTGCCAGCAGCCGCGGTAATACGTAGGGAGCAAGCGTTATCCGGATTTACTGGGTGTAAAGGGCGAGTAGGCGGAGTGGCAAGTTGGGAGTGAAATGTCGGGGCTTAACCCCGGAACTGCTTCCAAAACTGTTGATCTTGAGTGATGGAGAGGCAGGCGGAATTCCCAGTGTAGCGGTGAAATGCGTAGATATTGGGAGGAACACCAGTGGCGAAGGCGGCCTGCTGGACATTAACTGACGCTGAGGAGCGAAAGCGTGGGGAGCAAACAGGATTAGATACCCT
+
@FGGGCGGGGGGGGGGGGGGGGGGEFFFGGGGGGGCFGGGGGGGGGGBF7@FGGGGFCEFF?CFGGGGEGG,FFGGGGGG9C?EDFGGGGGGGDFEGGFGGGGGCF+:BAFGDFGGFG<FGCFGC7FGGGGGGGGGGCB=>FFFC,*@FC@>C9D;C3<FDFCFDC,,1*FE:F9CGGGGD9C:<FGC7<:E9:%5*=<*B2@?<:>>##FGECGC>4:F:;,FFCE9CC@'32F:$9A3FAEF@6DBDDD6,*=33A@;8=?FB>,<9F=A=?*GGFFF@:,EDFD=7EE?BEGGE8E?9FFGDE=FCEAC<,?:ECFC<8FEFCFGEGGFFGEFFE=<GGFGEFF::FC+FC8FDFGGGGGGGFAEFFEGFEFDGECGGEF>GGGGGEGGEGGFFGGEFEGGGGGGGFGGGCCCCC
@s1001 42
TGAGGAATATTGGTCAATGGACGGAAGTCTGAACCAGCCAAGTAGCGTGCAGGACGACGGCCCTATGGGTTGTAAACTGCTTTTATGTGGGGATAAAGTGAGGGACGTGTCCCTTTTTGTAGGTACCACATGAATAAGGACCGGCTAATTCCGTGCCAGCAGCCGCGGTAATACGGAAGGTCCGGGCGTTATCCGGATTTATTGGGTTTAAAGGGAGCGTAGGCCGTCTTTTAAGCGTGTTGTGAAATACTGTCGCTCAACGACAGAGGTGCAGCGCGAAGTGGGAGACTTGAGGGCGCGGAATGCAGGCGGATTTCGTCGTGTAGCGGTGAAATGCTTAGATATGACGAAGAACTCCGATTGCGAAGGCAGCTCACTGGGGCGCAACTGACGCTGAAGCTCGAAAGTGCGGGTATCGAACAGGATTAGATACCCT
+
CEGGGGCFGCFGGGGGGGFDGFGGGGGGGFGGGGGGGGFFGGGGGGGCCEGFGGGGGGGGGGG7EGFGGFCEGGGGFGGGCEFFGGFEEFEFGGGGFFGG?FCFFGGGGGGFGGGCGGDFGGGGGGGGG?ACEFGGGGFGGGG7CGEGGAFGG<CEFFFFGFFGG**>FFGFFFGG=FG*6<F7CCCCEEGGCCCBCCFC:DGGGG>CEGFGFFEFGFGFF:CG?>C:55CF2<=9F<F;8C+:C:C@4=<FGCE>.5DFGG>9G8:F@6C7F8EE<C8;#FG;A@F@=<=@)++FC7GFE9D<B6GFB8FD9+CE8@>+GGGE@>7FDE9FAA,@,F@CC,?GGGFDD?GGGEFC,FGGEGFFFDFGFEFE<C9E:CB>CF:GFFECCFBEGFCEF@GF@EGGFGGGGEFFGGFFCGFEGGGFC,GGGGGCCCCC
@s1001 43
CGAGGAATATTGGTCAATGGACGAGAGTCTGAACCAGCCAAGTAGCGTGCAGGATGACGGCCCTATGGGTTGTAAACTGCTTTTATAAGGGAATAAAGTGAGAGTCGTGACTCTTTTTGCATGTACCTTATGAATAAGGACCGGCTAATTCCGTGCCAGCAGCCGCGGTAATACGGAAGGTCCGGGCGTTATCCGGATTTATTGGGTTTAAAGGGAGCGTAGGCCGGAGATTAAGCGTGTTGTGAAAGGTAGATGCTCAACATCTGCACTGCAGCGCGAACTGGTTTCCTTGAGTACGCACAAAGGGGGCGGAATTCGTGGTGTAGCGGTGAAATGCTTAGATATCACGAAGAACTCCGATTGCGAAGGCAGCTCACTGGAGCGCAACTGACGCTGAAGCTCGAAAGTGCGGGTATCGAACAGGATTAGATACCCT
+
GGGEGEGFGGGGGGGGGGFGFCGGGGGGGGGGGGGGFEFFGFEGGGGGDFGGGGDFGFCCFGGDEFFFGGGGEEFGGGGGGGGGGFGGGEF?AFFFGG<FGGGGGGGGGGGGGGGGGFG9FFFFGFFGGGGFFFCFGGDCGGG7EGEGG=FFGFGGFGGGDGG,::7FFFGGCFFGG:71>>F7FEEGEEGGGGFC55=FDGF:?F@@FGDCCFC5EFEFFFGG)#E5;5C+174-23CE<GF5<<C13'4<37/@CFG8,,',;;?CF:C$GDECEF;?FD<C8FF,FDGGD@6BECE<=A648+CBB8DE8>C@CGCFEE@+8DGEEC,9<E9D9F?8GGGGGEFCF<<BF:7GFCGF7GGGGGGGF8FGFGGGFGGGGGGGGE@GGGFCEGGGFFEGFGGGGGGGGGGFGGGGGGGFFGGGGGGGGCDCCCCC
@s1001 44
TGAGGAATATTGGTCAATGGGCGTAAGCCTGAGCCAGCCAAGTAGCGTGAGGGATGACTGCCCTACGGGTTGTAAACCTCTTTTGTTTGGGAATAAAGTGTGGGACGTGTCCCGCATTGCATGTACCCTTTGAATAAGGACCGGCTAATTCCGTGCCAGCAGCCGCGGTAATACGGAAGGTCCGGGCGTTATCCGGATTTATTGGGTTTAAAGGGAGCGACGGCCGTGTGTTAAGCGTGGCGTGAAATTCCGGCGCTCAACGGCGGACCTGCGGCGCGAACTGGTCGACGTGAGTACGCGGGGCGTTGGTGGAATTCGTGGGGTAGCGGTGAAATGCTTAGATATCACGAAGAACTCCGATTGCGAAGGCAGCTCACTGGAGCGCAACTGACGCTGAAGCTCGAAAGTGCGGGGATCGAACAGGATTAGATACCCT
+
CCFGGGGFEGFFGDCEEFE<FFG@:CDGGGE8,FEF4,AA,CCEGGGG:CCCF:FFGC,CFDFEFC:F@FFEFGFGGGGGGC?F<?<<E:?8FFDFGGGG9F:C<BCFCF<EFC7:BC<,A,5A?<F,:8=,?,CC?F@FGE7FE++:EFC<<F77FACCFF7FE8FF:E@F@24>:>FGG9F:*=CC1C8C?9==:=FF+37?CFG<FF,<EFEFD(:),78CEGC9#:C8C5<3/.;#:CFE:=/9*<:=*58<5DGFEFEEC6,**:797@8:*@@<;EFC38+,@,,=8@+=8@>@+8++F?<B?,GFFFEEC>849,EE>GGGFGF;CFED@95,FGCFGGF@CAFDGGEFEFF@+7EGGGFEFFFFDGCGGGGGGGGGFGGFCCCFECGGGGFB,GGGGGGFGFFEF,GDGGGGGGGGGFFGFCGCCCCC
@s1001 20765
TGAGGAATATTGGTCAATGGACGAGAGTCTGAACCAGCCAAGTAGCGTGCAGGATGACGGCCCTATGGGTTGTAAACTGCTTTTATAAGGGAATAAAGTGAGTCTCGTGAGACTTTTTGCATGTACCTTATGAATAAGGACTGGCTAATTCCGTGCCAGCAGCCGCGGTAATACGGAAGGTCCGGGCGTTATCCGGATTTATTGGGTTTAAAGGGAGCGTAGGCCGGAAATTAAGCGTGTTGTGAAATGTAGACGCTCAACGTCTGCACTACAGCGCGAACTGGTTTCCTTGAGTACGCACAAAGTGGGCGGAATTCGTGGTGTAGCGGTGAAATGCTTAGATATCACGAAGAACTCCGATTGCGGAGGCAGCTCACTGGAGCGCAACTGACGCTGAAGCTCGAAAGTGCGGGTATCGAACAGGATTAGTACCCT
+
EFGDCGGGGGGGGGGGGGGFFGGGGFFGGDFGGGFGCFFFGGFGGGECFGGGGGGGGGGGGGGGGGGGGGG=FGGGGGGGFGGFFAFEGGGGFGGGGGFGGGFGGGGCCGCFGGGGGGGGGGGGGGGGGGGFGF9@:AFGGGFGGDEGGGGGGGCFCE>FCACGGGGGC:>FEFFFC@BFGCFGDGGGGGG7CGGGGG;FB=FG=F95:8CFBFCFDBEBE>GGCDG%FCCFGDEEEFGFCDG=,<D=FGGGF>C8CG+GGFCC9FCFDFE?@GGGCCD8<GEDCF<DC3?=FEEGGF?FFFF8GFF7GGE>EFEC7FGGFFEAGDGGFA9FADGGGGGFGFFFGGGFAFEEGFEF7BFCEFGGGFGGGGGGFGCCGGFFCGF<FE@:GGGGGGGE<CFFFECGFGGGGGGGGGFGGGFFGGGGGEGGGFCCCCC
@s1001 46
TGGGGAATATTGCACAATGGAGGAAACTCTGATGCAGCGATGCCGCGTGAGGGAAGAAGGTTTTAGGATTGTAAACCTCTGTCTTCAGGGACGAAAAATGACGGTACCTGAGGAGGAAGCTCCGGCTAACTACGTGCCAGCAGCCGCGGTAATACGTAGGGAGCGAGCGTTGTCCGGAATTACGGGGTGTAAAGGGAGCGTAGGCGGGAGCGCAAGTCAGATGTGAAAACTATGGGCTTAACCCATAAACTGCATTTGAAACTGTGGTTCTTGAGTGAAGTAGAGGTAAGCGGAATGCCTAGGGTAGCGGTGAAATGCGTAGATATTAGGAGGAACATCAGTGGCGAAGGCGGCTTACTGGGCTTTAACTGACACTGAGGCTCGAAAGCGTGGGGAGCAAACAGGATTAGATACCCT
+
DDGGGFGGGGGGGCFGGGGGGGGGGGGGGGGGFGGGGGGGFEGGDGGFGGGGGGGGFFGGGGGGGGG,,FGGGGGGGGGFFFDFGGGGGGGGGGGGGGGGGGGGGGDFFGCCEFEGEGCF<FGGFGGG=FAFFCGF7BCFFBD<DCEFGC:C9;AF,@FGG7<CEEGEGGDE@E91C<:CEGG*:B?7=1?CC9F,CE>?>@DCCGEC5#+A8CC@7C?FFGFDDECB:FCE@+<9CAGGGFFF:9GFGGGGFEBDF>78FGGFGGGFGDFE-FFC?+9FC,59FFE@=7GFGED@FFFFFF=B6=GEFFCDE:CBCEC<CFGGEFDGGGGGF@EEGFFFBCEGGGGFEC@,FGGFGFE=,FCFFFGGGGGFGFFGGCCGGGGGGGFGGGGGGGGGGGGGGGGGGGGGGGGGCCCCC
@s1001 47
TGAGGAATATTGGTCAATGGACGAGAGTCTGAACCAGCCAAGTAGCGTGAAGGATGAAGGTCCTACGGATTGTAAACTTCTTTTATAAGGGAATAAACCCCCCCACGTGTGGGAGCTTGTATGTACCTTATGAATAAGCATCGGCTAACTCCGTGCCAGCAGCCGCGGTAATACGGAGGATCCGAGCGTTATCCGGATTTATTGGGTTTAAAGGGAGCGTATGTGGATGTTTAAGTCAGTTGTGAAAGTTTGCGGCTCAACCGTAAAATTGTAGTTGATACTGGATGTCTTGAGGGCAGTTGGGGCAGTGGGAATTCGTGGTGTAGCGGTGAAATGCTTAGATATCACTAAGAACTCCGTTTGCGAAGGCAGCTGACGGTAGCGCAACTGACGCTGAGGCTCGAAAGTGCGGGTATCGAACAGGATTAATACCCT
+
<EDGGGGGGGGGDFFFGGFFEGGGGGG<@FFFGGFGGGFGGGFDGEFFGGGGGFFGFFGFGGGGGGGC7@FAED9EGGGGGGGGGGGGGFGB,=EFGG<BFG7FFGGGGGGGGGGGG8EFE,EFF?FGGGG9,FGGGGAFF<+>B88FGEFGGGGGCCFG<33>C6FF3>:>@BFG:*FFGGFGGD=FEE*3?7=8EG>BF77,?:C*CGC+;B@$&)<52$#EF94=CCC+F>CACDB<B@E92<,9@7-:+:>0F@7B32?C@EAC;C3$,:D>C+==?=>@AGD=8,F:,@,?E,F@+@8B,F<?4,@98EC@=EF?9941>B,ACC99@9FD5,=CAFFFCCC,,E@EC86,C:A+DGEDC,9F<C,@CDGFCFEFEFC<@@FB:@B@CE,@EGEECFEFGEGGGGFFGGFFF@9@FDFFCFF<@C89CCC
@s1001 48
TGAGGAATATTGGTCAATGGTCGGCAGACTGAACCAGCCAAGTCGCGTGAGGGAAGACGGCCCTACGGGTTGTAAACCTCTTTTGTCGGAGAGTAAAGTACGCTACGCGTAGTGTATTGCAAGTATCCGAAGAAAAAGCATCGGCTAACTCCGTGCCAGAAGCCGCGGTAATACGGAGGATGCGAGCGTTATACGGATTTAGTGGGTTTAAAGGGTGCGTAGGCGGCACGCCAAGTCAGCGGTGAAATTTCCTGGCGCAACCCGGACTGTGCCGTTGAAACTGGCGAGCTAGAGTGCACAAGAGTCAGGCGGAATGCGTGGTGTAGCGGGGAAATGCATAGATAGCACGCAGAACCCCGATTGCGAAGGCAGCCTGCTAGGGTGCGACAGACGCTGAGGCACGAAAGCGTGGGTATCGAACAGGATTAGATACCCT
+
FFGGGGGGGCFFGGGFGFFFFFGGGGGGGCGGGGDGFGDFGGGGCECFGGGGGGGGGGGEFGGGGGGGGGGGGGGGGGGGGGGGGGF?ECFGFFFGGADFEBFEDEFEF=CEFFFFGFGGGGGDGF=D@CFGGG@DGG?E,3<>CFGF:CC<C**@:<<86>F>:5<@FCC7FE7C:<**>?+7F:CB<<CF+CEC*/;C77E9:F1:::<@+<8@53/72(/6)7*)*5CF8**.+1<CC:2520<9?=A9-?C3$:BF<)@@8:C88F@9+?FDGFBC2+F@7A?<DC,C=FCDDF9AD9,:,+F?8,FE>++=8++9FF@6)=CEC,E,A<?>=CCCAD,4,8,6DECF=>7@,DBEGGC<FE@B,@,GGGFE8GGFDGCGGFFFFE@CF?@D9GGFEEGFGGGGGGDGEGCGGGGGGGGGFGGGFFGCCCCC
@s1001 49
TAGGGAATCTTCCACAATGGGCGAAAGCCTGATGGAGCAACGCCGCGTGGGTGAAGAAGGTCTTCGGATCGTAAAACCCTGTTGTTAGAGAAGAAAGTGCGTGAGAGTAACTGTTCACGTTTCGACGGTATCTAACCAGAAAGCCACGGCTAACTACGTGCCAGCAGCCGCGGTAATACGTAGGTGGCAAGCGTTATCCGGATTTATTGGGCGTAAAGGGAACGCAGGCGGTCGTTTAAGTCTGATGTGAAAGCCTTCGGCGTAACCGGAGTAGTGCATTGGAAACTGGGAGACTGGAGTGCAGAAGAGGAGGGTGGAACTCCATGTGTAGCGGTGAAATGCGTAGATATATGGAAGAACACCAGTGGCGAAAGCGGCTCTCTGGTCTGTAACTGACGCTGAGGTTCGAAAGCGTGGGTAGCAAACAGGATTAGATACCCT
+
GGGGGGGGGGGGGGGGGGGFFCEGGEGGGGGFGFFCFFGFGGGGGGGGGGDFDFFGCACFGGGFGGGE7FFGGCFGGGGGF?FFGGGGGFGGGGGF8FFFGGEFGGGGGDFGFGFGGGGGGGGGGGGGCGGGGGGGGGGGGGFFGG@5<:FGGGGGGGFGGGCGGFFFGGGGGE7BFGGGFGFEGG5CFFGGGGG7FFFGD:4<>++<CGFC8**5*5A@B#AF@@GEGGGD<#A<;FE@3#0@?89FE@4?41;:FF<B6#CBCC4C=+E=D,FC<F;GCE6===D8DFE?C=5,A*FFDCGEF;9,:B+B,FGF@@@FE@:,EA,EC9F7EBFGF7GEGGGGFF=EGGGGFA,GF@FEGEGGFGDGGGGGGGGGGECGCFGGGGGGGFF<FEECGGGGFEGFGGGGGFEGEGGFCFGFF@GGGGGGGGGGGGGGCC<@C
@s1001 50
TGAGGAATATTGGTCAATGGGCGAGAGCCTGAACCAGCCAAGTAGCGTGAAGGATGAAGGTCCTACGGATTGTAAACTTCTTTTATACGGGAATAAAGTTTCCTACGTGTAGGATTTTGTATGTACCGTATGAATAAGCATCGGCTAACTCCGTGCCAGCAGCCGCGGTAATACGGAAGGTCCAGGCGTTATCCGGATTTATGGGGTTTAAAGGGAGCGCAGGCGGCGGCGTAAGTCAGTTGTGAAATCGTGCGGCTTAACCGTGCAATTGCAGTTGATAATGCGTCGCTTGAGTGCACACAGGGATGTTGGAATGCATGGTGTAGCGGTGAAATGCTTAGATATCATGAAGAACTCCGATCGCGAAGGCATATGTCCGGAGTGCAACTGACGCTGAGGCTCGAAAGTGTGGGTATCAAACAGGATTAGATACCCT
+
<FFGGGGGGGGGGGGGGGGGGGGCEGGGGGGGGGGGGGGFGGFGGGGGGGCFFGGGGGGGGGGGGGGGEGDGGGGGGGGGGAFGGGGFGDGGGGGGGGFFGGGGCGGFC?FGG9FGGGGGGGGCFFFGG8FCFGGGGGGD,:@CCGGGGDFGD<<FGG8DFFG<EGGFFCCC,EEDCGC*DCD:F?CECFEGGGE7EGCBBE#FEF>F@3<EFGGFG7CBFFGC<579GG?8@=C>>*FDGG@;@:C6F:8@<@>;*DGFFFFCF6GFD9F5GGFFD3?=0E>+CC8,,,FA5FD<@C,F=<CGGGGFB;DGEF@CEC=E::EC9F7GGFFEACGFDFFCFDDFFEGFGGGGFCCEGEFEGGGGGGGGGGFGGDGGFEGGGGGGGGGGGECGGGGGGGGFGGGGFFEGGGEFFF9GGFFDFGGGGFFEEFFCCCCC
@s1001 51
TGAGGAATATTGGTCAATGGGCGAGAGCCTGAACCAGCCAAGTAGCGTGCAGGATGACGGCCCTATGGGTTGTAAACTGCTTTTATAAGGGAATAAAGTGAGAGTCGTGACTCTTTTTGCATGTACCTTATGAATAAGGACCGGCTAATTCCGTGCCAGCAGCCGCGGTAATACGGAAGGTCCGGGCGTTCTCCGGATTTATTGGGTTTAAAGGGAGCGTAGGCCGGAGATTTAGCGGGTGGTGAAATGTAGACGCTCAACGTCTGCACGGCAGCGCGAACTGGTTTCCTTGAGTACGGACAAAGTGGGCGGAATTCGTGGTGGAGCGGTGAAATGCTTAGATATCACGAAGAACTCCGATTGCGAAGGCAGCTCACTGGAGCGCAACTGACGCTGAAGCTCGAAAGTGCGGGTATCGAACAGGATTAGATACCCT
+
DGGFGGGGGGGGGGGGGGGGGGGGGGGGGGGGGGGGGGGFGGGGGGGGEGFGGGGGGGGGEGGGFFFGGFGGGGGGF<CGGGGFGFFGGGGFGGGGGFFGGGFGGGCBFG@,,5CFGGGG,?AFGGGGFGGGGG9EF<CCFGGG7CEF>FGG8FDFGGGFGGGGGCFEFGGF@@EFEEGGGGG>:F5*=B**?BCCC8G9CFGG?<BFG?909C:0C;C>19E:C>77GFC=#EE<F#FD#@>:99C?@/-<<>:?>F<CFBBFFCGGG#@7GFCFCC3A?=DDD=CGDA5,8C@,@8,FAF9GGGECF@<D?F@@@F8,?,6+):=EDEC@EFAD4<C3,46,8EEFE9E<CFGGGFGGGFCFE<EFF8C<9EDFC,EC7F@FECGFB@6CFEC5;:GFF>GGF:CF@CFGGGCGGGEFGGGFGDGFFDE<CCCC
@s1001 52
TGAGGAATATTGGTCAATGGGCGAGAGCCTGAACCAGCCAAGTAGCGTGCAGGATGACGGCCCTATGGGTTGTAAACTGCTTTTATAAGGGAATAAAGTGAGAGTCGTGACTCTTTTTGCATGTACCTTATGAATAAGGACCGGCTAATTCCGTGCCAGCAGCCGCGGTAATACGGAAGGTCCGGGCGTTATCCGGATTTATGGGGTTTAAAGGGAGCGTAGGCCTGAGATTAAGCGTGTGGTGAAATGTAGACGCTCAACGTCTGCACGGCAGCGCGAACTGGTTTCCTTGAGTACGCACAAAGTGGGCGGTATTCGTGGTGTAGCGGTGAAATGCTTAGAGATCACGAAGAACTCCGATTGCGAAGGCAGCTCACTGGAGCGCAACTGACGCTGAAGCTCGAAAGTGCGGGTATCGAACAGGATTAGATACCCT
+
FFGGGGGGGDFGGGGFFGGD@F@EFCFFGGGGFGGGFGGGGGGGGGGFGGGGGGGFGGGGGGGGGGGGGGGGGDGGGGGGFBFFGFFGEGFG8?FFCDGDGGGEBFGGDFG9CEGGGGGGGGFGGGGG9EFFGGGGGCFEGFEG883BC,E9,@7FBDGCAFGGCEFGEG7=EEGGEGGCFC:>FC:*CEE;FFEG55CE+C#<?8C:<FA++2*):3F33127?0C>CC=1<1C6:9<2389=:5,,CF>E@ED:CC<35,E954+8+8CA@>67@C26+GDFF=DB2,5<DC=?=BDF,?=8EGGEECB>+D@E7FEFAA=G=FC9GGGFF9GEE9F=E=,8A=<FFA9GFF7GF?F7CEC7FEFEFFGGGGFAFFCEGGGGGGGGGEFEGGFE?GGGGFF@DFDGGGFFEEDCGGGFFGGFGGGGGFFCCCCC
@s1001 53
TGAGGAATATTGGTCAATGGACGCAAGTCTGAACCAGCCAAGTAGCGTGCAGGATGACGGCCCTCTGGGTTGTAAACTGCTTTTAGTTGGGAGTAAAGTGCACCACGTGTGGTGTTTTGTATGTACCATCAGAAAAAGGACCGGCTAATTCCGTGCCAGCAGCCGCGGTAATACGGAAGGTCCAGGCGTTATCCAGATTTATTGGGTTTAAAGGGAGCGCAGGCGGACCTTAAAGTCAGCTGTGAAATACGGCGGCTCAACCGTCGAACTGCAGTTGATACTGGAGGTCTTGAGTGCACACAGGGATACTGGAATTCATGGTGTAGCGGTGAAATGCTCAGATATCATGAAGAACTCCAATCGCGAAGGCAGGTATCCGGGGTGCAACTGACGCTGAGGCTCGAAAGTGCGGGTATCAAACAGGATTAGATACCCT
+
CFFGGFFGGGGGGFGGGGGGFGGGGGGGGFGGGGFFEFFDFGFGGGGGGGGGGGGGGGGGEGGGGFFFEGGGGGGGGGGGGFGGGGGDGGGFGGFGFGGFGGGGFDEFGGGDFFGGGGGGAFGFFGGGGGGGGGGBFGGGGFG>CEEFFGGGFFFEGACGGGGGGCC@@CG:E@EFE:B:FFF<:BC:17*=F<;B9E?57E1GG61GG<@C2?C)C>FD@:EDBD>@:C7#;<?6BDCB%D?;CGGFFGGG<ECG<GGFECFCF>AFCF39EDDD;)=9=CCFEF<EDEGGEF=,8FCECCFEE;EC?,ED@94FA9FFAB8B8C@,;FE=F<FGGEEFF@E=<<FFGFGGGGGFGGFGGEGGGGGGFAC8EEEEEGGFCGGGGGFCGFFCFFFGFGEGGEFFCCEGGGGEFCDGGFDEFFFEDGGGG?GCCCCC
@s1001 54
TGAGGAATATTGGTCAATGGACGCAAGTCTGAACCAGCCATGCCGCGTGCAGGAAGACGGCTCTATGAGTTGTAAACTGCTTTTGTACGAGGGTAAACTCACCTACGTGTAGGTGACTGAAAGTATCGTACGAATAAGGATCGGCTAACTCCGTGCCAGCAGCCGCGGTAATACGGAGGATTCAAACGTTATCCGGATTTATTGGGTTTAAAGGGTGCGTAGGCGGTTTGATAAGTTAGAGGTGAAATCCCGGGGCTTAACTCCGGAACTGCCTCTAATACTGTTAGACTAGAGAGTAGTTGCGGTAGGCGGAATGTATGGTGTAGCGGTGCAATGCTTAGAGATCAGACAGAACACCGATTGCGAAGGCAGCTTACCAAACTATATCTGACGTTGAGGCACGAAAGCGTGGGGAGCAAACAGGATTAGATACCCT
+
@FDAFGGGGGGDGGGGFGG@FEBFGGGGGGGGFFFGGGGGEEFGCGGGGGFFCEGBEFEGGGE=FFF,9FDGGGGGGGGFECGDGGECC@FFBFGGGEDGFFGGFGGFFGGEGG9EGGGGGEFAF<EBFECFGCFFGADFFGEGD+3FGGGGGFGGGGGCE@FGGCFCCFG;3=4<@BFFG@FGG,<BFFGGGGGGGGDFG7FDFC<F7<>+3CCAC5=>:38C/5/=F@FGGGC:?9F9C6?=7AEC:9ECDEGE,B<C:@CC;,E<C>E?AB9=DBC:DC9<E9GEEF?A*@=DF=>+=FC=C>F:EEF>CDC8GFEFE4@@)F@4,9E,<?B8@<:,?8EBC<,,:9,F:8,B,FFCGFC@F@,GGGGF@GFFFFA,FGGGGGGGGGGGGGGFGGGGGGGGGGGGGGGFFDGGGFFBGGGGFFGFGGFCCCCC
@s1001 55
TGAGGAATATTGGTCAATGGACGGAAGTCTGAACCAGCCAAGTAGCGTGCAGGATGACGGCCCTATGGGTTGTAAACTGCTTTTATACGGGGATAAAGTGAGCCACGTGTGGCTTATTGCAGGTACCGTATGAATAAGGACCGGCTAATTCCGTGCCAGCAGCCGCGGTAATACGGAAGGTCCGGGCGTTATCCGGATTTATTGGGTTTAAAGGGAGCGTAGGCCGTCTGTTAAGCGTGTTGGGAAAGTTCGGGGCTCAACCTGGGCATTGCAGCGCGAACTGGTCTTCTTGAGTACGCACAACGTGGGCGGAATTCGTGGTGTAGCGGTGAAATGCTTAGATATCACGAAGAACTCCGAGTGCGAAGGCAGCTCACGGGAGCGCAACTGACGCTGAAGCTCGAAAGTGCGGGTATCGAACAGGATTAGATACCCT
+
@EAEFEDFGFGGGGGGGAEFEGCGGGGEGFGGGGFGGFFDGGCGGGDFCGGGGGGGGGGCGGG?EFGGGGEGGGDAFAFG9EFGGGGAFGGDGGGCFEFDGGGGGGGFGFGGGGGGGGGGGGGGGGFGGFF45ABAFFGGFGEGCCCGFFGGC<DCEGGGFG?FEDEGGGGGFGGEG:FGGGGE>ECEC<1*?<<EEE@A7C,<?CB*C7>EBF;/C2?52/>C6*#>B>,+<2<9CGCEF9.6CFF##/4/FEGFG<>8C;7@:36@,,>5+CC=8D9DDGGFDCGGGD9FD@ECGE7B@8+@CEC?CD<;@,=+EGGF@CB@:C7FGEE9,<AD@<,FGGGGGFFFEC,FE6C>,DE++CGGFGFGGEAGGFGGGFEEGGGGGFFFFGEGGGGFGFGGFEFFGDGGGGFFEFFGDGGFGFGGFGFGFEDACC@@
@s1001 56
TGAGGAATATTGGTCAATGGACGCGAGTCTGAACCAGCCAAGTAGCGTGCAGGATGACGGCCCTCTGGGTTGTAAACTGCTTTTAGTTGGGAATAAAGTGCACCACGTGTTGTGTTTTGTATGTACCATCAGAAAAAGGACCGGCTAATTCCGTGCCAGCAGCCGCGGTAATACGGAAGGTCCAGGCGTTATCCGGATTTATTGGGTTTAAAGGGAGCGCAGGCGGACCTTTAAGTCAGCTGTGAAATACGGCGGCTCAACCGTCGAACTGCAGTTGATACTGGGGGTCTTGAGTGCACACAGGGATACTGGAAGTCATGGTGTAGCGGTGAAATGCTCAGATATCATGAAGAACTCCAATCGCGAAGGCAGGTATCCGGGGTGCAACTGACGCTGAGGCTCGAAAGTGCGGGTATCAAACAGGATTAGATACCCT
+
FGGGGCFGGGGGGGGGGGGFGGGGGGGGGGGGGGGGGGGGFGGGGGGGGGGGGGGGGFGGGEGFGFGGGGGGGGGGGGGGGGGGGGGGGGGFGGGGGGFGGFGGGGGGGFCGGEGFGGGGGGGGGFGGDFFFFFGGGGGFGGGGGGGFGGGGGGCGGGGGGA@FCEGGGGGG,?D>CE*>DFGGGGGEFGGFGGGEE:CG7CFFCGGGGF=FGFD@E>C:>BGGFF5>F@@<DEFA34@9DGFFG7<GFC?C>:C0CEGFEGG@+FDC,FFDFFGGG9F?7EFCE,FGCF@EEFCGGGFF?FD9FAFE9CEFEF?GGFGGGFEGAGGFGGGEBAAFECADD=FFGGGFFGGEFEFFGGGGGGGFGFEGGFEFGDGGGGCC8GGGGGFEGGGGGGGFFGEEGFGGGEGGGGGFGGGFGFFFCF9GGGGGGGGCCCCC
@s1001 57
TGGGGAATATTGCACAATGGGGGAAACCCTGATGCAGCGACGCCGCGTGGAGGAAGAAGGTCTTCGGATTGTAAGCTCCTGTTGTTGAGGAAGATAATGACGGTACTCAACAAGGAAGTGACGGCTAACTACGTGCCAGCAGCCGCGGTAAAACGTAGGTCACAAGCGTTGTCCGGAATTACGGGGTGTAAAGGGAGCGCAGGCGGGAAGACAAGTTTGAAGTGAAATCCATGGGCTCAACCCATGAACTGCGTTCAAGACTGTTTTTCTTGAGTAGTGCAGAGGTAGGCGGATTTCCCGGTGTAGCGGTGGAATGCGTAGATATCGGGAGGAACACCAGTGGCTAAGGTGGCCTACTGGGCACCAACTGACGCTGAGGCTCGAAAGTGTGGGTAGCAAACAGGATTAGATACCCT
+
CEFGGGGGGGGGFGGGGGGGGGGGGGGFGCFGFGEFGGGGGGGGGGGFGDEGGGGGFFFGGGGFGGGGGDGGFFGGGGG8FEFGGFBEEG?<FFFFFGGGGGGDFGG9F8AFECD8DE@CFFGEG7FFFGFGG@8DFE,>F7AFD7CC<>FCEFGGGGC,=<FGGGF:F7*=<?CFFGD:C++4><6C98;9CFEC7C4*5DCCCFEDD93;<A<;@#3@=(0@11C9@6<D@FFE@@EGG>9:32#GF6B3,8>96,+9=DGEFFF8E8E=7F?EGFE?@,F8E@7GFEE@@,=677GGFF8C8C>>CEC,?,FEE<FDFC@+GGGGGGGGGGGGFFFF9FGGF@BFGCGEEF9FGFE?E6:GGGGGGGCEGGGGGGGGEGGFE,GFFFC<GGFEAFFEFGGGGGGGGFGCCCCC
@s1001 58
TGGGGAATATTGCACAATGGGGGAAACCCTGATGCAGCGACGCCGCGTGAGCGAAGAAGGATTTCGGTATGTAAAGCTCTATCAGCAGGGAAGACAATGACGGTACTTGACTAAGAAGCGCCGGCTAACTACGTGCCAGCAGCCGCGGTAACACGTAGGGGGCAAGCGTTATCCGGATTTACTGGGTGTAAAGGGAGCGTAGACGGAAAGGCAAGTCTGAGGTGAAATGCCGGGGCGCAACCCCGGGACTGCTTTCGAAACTGTTATTCTAGAGTACCGGAGGGGTAGGTGGAATGCCCGGTGTAGCGGTGAAATGCGTAGATATCAGGAGGAACACCAGTGGCGAAGGCGGCTTACTGGGCGCTAACTGACGCTGAGGCTCGAAAGCGTGGGGAGCAAACAGGATTAGATACCCT
+
EC<FGGGGGGGGGGGGGGGGGGGGGFFGGEGGGGGGGGGGGGGGGGGFFC:,FEGGGGG8,55CFFC84BEFFGG5<,A<,C-,559AFF7FFF,BFE<FGGGGGG,5?EF,C,,DFG8+>7>FGGGGGGGGGGCFGFCFGGGGGGGGDGC,CFGFGE7***4C8*<FGG*@F;8FE*869+<FCFFD*<9CE7C:<CE*;>2DA:3;#<-CFEF,,;<=$C@>BF7+2557CCEC,FF>:8>,>##F:@<6#B:+,@=687,,,,,GAC,A*B1@++B:F?DFFD8,:,F=98B=B=+<FFEC>EB9@EC,CFDGGFEDF8E4B,=FE9EG>GFEA<FCC@GCGGGGGCEF9FFGDEC@+8,,<CGGEGFCC,FGGEF@,FFFEF@C7FGFFAGGGEFFGGGGGGFGGGGCCCCC
@s1001 59
TGAGGAATATTGGTCAATGGGCGAGAGCCTGAACCAGCCAAGTAGCGTGCAGGATGACGGCCCTATGGGTTGTAAACTGCTTTTATAAGGGAATAAAGTGAGTCTCGTGAGACTTCTTGCATGTACCCTATGAATAAGGGCCGGCTAATTCCGTGCCAGCAGCCGCGGTAATACGGAAGGTCCGGGCGTTATCCGGATTTATTGGGTTTAAAGGGAGCGTAGGCCGGAGATTAAGCGTGTTGTGAAATGTAGATGCTCAACATCTGAACTGCAGCGCGAACTGGTTTCCTTGAGGACGCATAAAGTGGGCGTAATTCGTGGTGTAGCGGTGAAAGGCTTAGATATCACGAAGAACTCTGATTGCGAAGGCAGCTCACTGGAGCGCAACTGACGCTGAAGCTCGAAAGTGCGGGTATCGAACAGGATTAGATACCCT
+
AFFGGEEGGGGGGGGGGGGGFGGGGGGGGGGGGGGGGGGCFFFGGGGEGGGFFFGGGFGEGGGGGGFGGGGFCDCEFGGGGFDCGGFFFGGGEEFGGGGGGGGGGGFFGDGGGFCFDFGGGGGGGF9FGGGFGGFGGGGGGGGGGGCDGGF,FFGGFGGG8DFGCEEGCCEGEGFGGGGGGGGGGGGG3GGGGG?GGGGF@CBCFGE:DF9?FGEAB>EBDDED@>E>G5CC<<F>G=GEEC5-E=<=@@4GFEFCGGGFGFFFFD;CGGC?C>>EGE58+FCEA<DC?CFF>@+=EE;FDFFFC4+EFD?,GFGEC?7GF:C8)DEEFGF=?9,@99<9AGCFGGGGFCFECFFFBCE7EGGGF<EFFFFGGEFAFFGGGGDGGGGGGGGGGGGGGGGGFGGGGGGGGGFFEFCGGFFFFDFGGGGFGGFACCCC
@s1001 22053
TGAGGAATATTGGTCAATGGACGCAAGTCTGAACCAGCCATGCCGCGTGCAGGATGACGGCTCTATGAGTTGTAAACTGCTTTTGTACGCGGGTAAACGCAGATACGTGTAACTGTCTGAAAGTATCGTACGAATAAGGATCGGCTAACTCCGTGCCCGCAGCCGCGGTAATACGGAGGATTCAAGCGTTATCCGGCTTTATGTGGTTTAAAGGGTGCGTAGGCGGTTTGATAAGTTAGAGGTGAAATGTAGGGGCTCAACCCTGGACGTGCCTCTAATACTGTCGAGCTAGGGAGTAGTTGCGGTAGGCGGAATGTATGGTGTAGCGGTGAAATGCTTAGAGAGCATACAGAACACCGATTGCGAAGGCAGCTTACCAAACTATATCTGACGTTGAGGCACGAAAGCGTGGGGAGCAAACAGGATTAGATACCCT
+
F8FDFCE8C@FCFCFCEGG8FF77FEGEGGGGGGGGGGFFFFFFEGDFFGGGGGGGGGGEG+CGFGFFGGGGGGCFEFFGGG<FDEGGG++@F+@FGGCGFGCEGGG<?=<,,,,8AFG9FFAFD<?7FDFCG8DD>A993:+=FDFGC=FE><:CF,@:3*@,:7:FECGGCF*CFGCC@9F:F,9*CC**??74*/C:3E*)9:;*E><E908CC-5:001+478CE<$;CF@<9,FB,EC@,3,6,++FF:8=3+BBGF>+++FFDC>,AC,5,3,6CGF@B,,B,,=<DDD8EE+:EB7B,=FB+,C94,FFEEGGFFGGD@,GEFE9,,FFGFFEA4<,,GFF6E,GC@EGCCGFFGEGFDEFD8GGDCCEBEB,CCFGGGFGGFDFGFGGFDCB<GGGGGGGGGF<F9GGGEAFGGGFCGGGGFE6CCCC
@s1001 61
TGAGGAATATTGGTCAATGGGCGGAAGCCTGAACCAGCCAAGTAGCGTGCAGGACGACGGCCCTATGGGTTGTAAACTGCTTTTATGCGGGGATAAAGTGGGCCACGCGTGGTCTTTTGCAGGTACCGCATGAATAAGGACCGGCTAATTCCGTGCCAGCAGCCGCGGTAATACGGAAGGTCCGGGCGTTATCCGGATTTATTGGGTTTAAAGGGAGCGCTGGCCGCCGGGCAAGCGTGTTGTGGAATGCAGTCGCTCAACGTCTGCACTGCAGCGCGAACTGCCCGGCTTGAGTGCGCGCAACGTTGGCGGAATTCGCCGTGTAGCGGTGAAATGCTTAGGTATGGCGAAGAACTCCGATGGCGAAGGCAGCTGACGGGTGCGTAACTGACGCTCATGCTCGAAAGTGCGGGTATCGAACAGGATTAGATACCCT
+
FGGGGGGGGGGGGGGFCCFFGGGGEEFGGEFGGGGGGGGGGGFGGGGFGGGDCEGEGG@FGGGGGFFGGGCF:?CFEGGG9FFGGGCFEGGG>FFFGGG98,>FEFGGDGCC<FFGGGACFGCGGGGGGGGGGGGFFF9BFFGCE>E<;C<F8>FCFF@CFCAC8CFG*4<9F@CFGGGGG?CEGGDEEEDCGF5:**;<>CFFFG8;5C9<FFG0;98B(,:*77C@GG**/2;4;@EEGG@EG99=0</<)<;>8<7=*<<9:F<GF&+2$;85>@:11CDCC8+,?>3>1+ECC7@8,=@=B8=BB,B=D8EEEC@?FF8>)GGFFBC,9,58,CFD9,?,,FB<ECFDDBC?B:GGC4B<EA<EFGFFEFF@@ECGGGDGFFE@7FCGGGGGGGGGFCEFFEEFFEFGGGEECGGFCGGGGCC,<,GCC@CC
@s1001 62
TGAGGAATATTGGTCAATGGGCGAGAGCCTGAACCAGCCAAGTAGCGTGCAGGATGACGGCCCTATGGGTTGTAAACTGCTTTTATGAGGGGATAAAGTGGGCCACGCGTGGTCTTTTGCAGGTACCGCATGAATAAGGACCGGCTAATTCCGTGCCAGCAGCCGCGGTAATACGGAAGGTCCGGGCGTTATCCGGATTTATTGGGTTTAAAGGGAGCGCAGGCCGCCGGGCAAGCGTGTTGTGAAATGCAGTCGCTCAACGTCTGCACTGCAGCGCGAACTGCCCTGCTTGAGGGCGCGCAACGTTGGCGGAATTCGCCGTGTAGCGGTGAAATGCTTAGATATGGCGAAGAACTCCGATTGCGAAGGCAGCTGACGGGTGCGTAACTGACGCTCATGCTCGAAAGTGCGGGTATCGAGCAGGATTAGATACCCT
+
DFGGGFGGGGGGGGGGGGGGGGGGGGGGGGGGGGGGGGGGGGGGGGGGGGGGGGGGGGGGGGGFGGGGGGGEGFGGGGFGGGGGGGG,CFG7CGGGGGGGGG@7CFGEGCFGGGGGGGGGF9FGGGGGGGGGGGGGGGGGGFCEGGEGGGFGGG>FGAFFCGGGGGEGG*FF@CFGDGGG7FFGGGGG7CCGGGGGEGEGGGGGGG8::CC7<F>F<>EB>>GGFF*7EEC>FFG<GGGGFFFGEEFFFB<F*?;CG>GFFFFDFEGCEGGBCGGGFCC;5D@5::,:<FCD)@+7EEB:EGFEF>:GFGFD@6@+C@4:GGGGBC8GFGCCGGGGGCGEE,DCGECGFFDEGGEGGGGF@GGGFACFGGFGFBBFF6@CGGGGFFCB7GFGFFA<ECGGDGFFCFF7GGGFEFGGGGFGGGFFE<GGGGGCCCCC
@s1001 63
TGGGGGATATTGCACAATGGGGGAAACCCTGATGCAGCGACGCCGCGTGGAGGAAGAAGGTTTTCGGATTGTAAACTCCTGTCGTTAGGGACGATAATGACGGTACCTAACAAGAAAGCACCGGCTAACTACGTGCCAGCAGTCGCGGTAAAACGTAGGGTGCAAGCGTTGTCCGGAATTACTGGGTGGAAAGGGAGCGCAGGCGGACCGGCAAGTTGGAAGTGAAAACTATGGGCTCAACCCATAAATTGCTTTCAAAACTGCTGGCCTGTAGTAGTGCAGAGGTAGGTGGAATGCCCGGTGTAGCGGTGGAATGCGTAGATATCGGGAGGAACACCAGTGGCGAAGGCGACCTACTGGGCACCAACTGACGCTGAGGCTCGAGAGCATGGGTAGCAAACAGGATTAGATACCCT
+
FGGGGGGGGFGGGGGGGGGFFEGGGGGGGGGGGGGGGGGGGGGGGGGGGGGGGGGGGDFGGGGFGGGFGGGGG9?CFFCFGGGFGGGGGGGGGGGGGGGGFGGGGGGGGGGGGCCFGFFGGGGGGEGGGGGGGFFGGGGGGGFFCE7C<FEFGGGCFGGD2=72;>:<*1<3CFGGGEF89+:,7AF?:3><<CE@E5>C>CECCEC>C@?8>FFF@:@;ABFC;=<@5:CEFCFBGEEFGF>G?@FBCF<3FCFFGF#FGFEDFGF8A@+$<B89EGGF@,,BFF=FE9FEE8++E@7GGGEGFE@@AGFGC@CC6E@8FEDGGGGFDFGFFCEDGGGGGGGEF:EFF@GGFGGFFC=,FFGFGFE7CGFGFCFF<GGFFFFCFCGGGGGGGGGGGFEFDGGGGGGFGGGCCCCC
@s1001 64
TGAGGAATATTGGTCAATGGACGAGAGTCTGAACCAGCCAAGTAGCGTGAAGGATGAAGGTCCTACGGATTGTAAACTTCTTTTATAAGGGAATAAAACCTCCCACGTGTGGGAGCTTGTATGTACCTTATGAATAAGCATCGGCTAACTCCGTGACAGCAGCCGCGGTAATACGGAGGATGCAAGCGTTATCCGGATTTATTGGGTTTAAAGGGAGCGCAGACGGGTCGTTAAGGCAGCTGTGAAAGTTTGGGGCTCAACCTTAAAATTGCAGTTGATACTGGCGTCCTTGAGTGCGGTTGAGGTGTGCGGAATTCGTGGTGTAGCGGTGAAATGCTTAGATATCACGAAGAACTCCGATTGCGAAGGCAGCACACTAAGCCGTAACTGACGTTCATGCTCGAAAGTGTGGGTATCAAACAGGATTAGATACCCT
+
AFFGGFFGGGFGGGGFGGFGGFGGE>FFFFGGGGGGFGGGEEFFGGG@CG7EFGGGGGGCFGGGGGGEFEGFGFGGGGGGGGGGGGGGGG?AFGFGGGGGGGFEGGCBCGGG7ECFG?FEFGGGGGGGCGGCFGFGAFFF<,=FDGEDGGGGEG73BFFGGFFGCCFEGCFG=ECCE@FEGD7:9<FGGDEGF9*4/=C<BD@,,C<*FGG99BF:C9C>968CF/D;>5:;CFF#6*::;@-8E?@@7C@ADCC?@FF8D>C(;EC=:EF<@CF@>;D=>ECFGFE:,F<E=@64+8>B8FDFB4@8+4,,@,@+B<9:FFEC>FEEFGGGGGCGGGGFFD,,:,67FEECFGFC:FE:GEGGGFGGGGGGGGGGGFEF@DGGGGFGFDFFGFGGGGFBGGFF9FGGGGFGGGGGGF<FFEGGGFGGGDGCCCCC
@s1001 65
TGAGGAATATTGGTCAATGGGCGAGAGCCTGAACCAGCCAAGTAGCGTGCAGGATGACGGCCCTATGGGTTGTAAACTGCTTTTATAAGGGAATAAAGTGAGAGTCGTGACTCTTTTTGCATGTACCTTATGAGTAAGGACCGGCTAATTCCGTGCCAGCAGCCGCGGTAATACGGAAGGTCCGGGCGTTATCCGGATTTATTGGGTTTAAAGGGAGCGTCTGCCGGAGATTAAGCGTGTTGTGAAAGGTAGTGGCGCAACATCTGCACTGCTGCGCGAACTGGTTTCCTGGAGTACGCACAAAGTGGGCGGAATTCGTGGTGTAGTGGTGAAATGCTTAGAGATCACGAAGAACTCCGATTGCGAAGGCAGCTCACTGGAGCGCAACTGACGCTGAAGCTCGAAAGTGCGGGTATCGAACAGGATTAGATACCCT
+
CFGGGGGGGFG<FFG,CFGGEGGGGGGGGGGGGGCFGFFFFFFFGGGGGGGGGGGGGFFCCFFCGFEFGGCGGG9FGCDFCBFFGCFGCFG8F<FFFGGGFGFCDGGEFFGEBEDEGFGGFFGEFBFGCD,EFGGGGD=CFD:=EGG<,B,CFA<+B,,D@GFGGEB<@7@D=>DFC**159FCFB**C*4BFC*:75<,1+7BEGGG7>299FEA7187(:;898=>E=@C#<>-CC>29FFC@5##/F?E@*3:7F@<,F=FD;6F3>85GF6C6,8==@8A,8@B,8,A0E>FGGEFDC,FCCF@GGFD@GGEDGGFB:9,:9,EFGFFEEFFEDE?99,::,,FGGGCGC7GF=FGFCDFC,,GFFGGGGFCEDCGGGCGGGFF:FCCFAGGGFF@:@GFAGGGGEGFGFCGGFE@EGFFAGGFFCGCCCCC
@s1001 66
TGAGGAATATTGGTCAATGGGCGAGAGCCTGAACCAGCCAAGTAGCGTGCAGGATGACGGCCCTATGGGTTGTAAACTGCTTTTATAAGGGAATAAAGTGAGAGTCGTGACTCTTTTTGCATGTACCTTATGAGTAAGGACCGGCTAATTCCGTGCCAGCAGCCGCGGTAATACGGAAGGTCCGGGCGTTCTCCGGATTTATTGGGTTTAAAGGGAGCGTAGGCCGGAGATTAAGCGTGTTGTGAAATGTAGTTGCTCAACATCTGCACTGCTGCGCGAACTGGTTTCCTTGAGTACGCACAAAGTGGGCGGAATTCGTGGTGTAGCGGTGAAATGCTTAGATATCACGAAGAACTCCGATTGCGAAGGCAGCTCACTGGAGCGCAACTGACGCTGAAGCTCGAAAGTGCGGGTATCGAACAGGATTAGATACCCT
+
FFFGGGGGGGGGGGGGGGGGGGGGGGGGGGFGGGGGGGGFGGGGGGGGGGFGGGGGFGGGGGGGGGGGGGGGGGGGGGGGGEGFFGGFFFGGGFGFGGGG,AFG<FGGGGGGGGGGGGGGGGGGGGGGGGGGFFGGGGGFFFEEGEBF9DGGG=FGGGGGGFEGGGEGGGGC9,DCFFCDFGGFGGGFGG*;?FFE==FG=FGCFG*$FA<9/2=AC@EFF;GG?7><EG;GGFC<3@EEFG7;C:A>F;DDGC68:CFD:CEEGGCFDCC<:CGEBF9=GGGGFGF@GEGF=F=C=E,9F?A8FC@GECGGDFGGGFD8GGGGBGGFE@9D9GFD;E?DEAGF8C<GGGGGGGGGGGFDGEG?GGGGGFGGGGGGFDGGGGGGGGGGGFCGGGGGFEF<FEGGFFGGGGGGGGGGGFFGGGGGGGGDGFGCCCCC
@s1001 67
TGAGGAATATTGGTCAATGGACGAGAGTCTGAACCAGCCAAGTAGCGTGCAGGATGACGGCCCTATGGGTTGTAAACTGCTTTTATAAGGGAATAAAGTGAGTCTCGTGAGACTTTTTGCATGTACCTTATGAATAAGGACCGGCTAATTCCGTGCCAGCAGCCGCGGTAATACGGAAGGTCCGGGCGTTATCCGGATTTATTGGGTTTAAAGGGAACGCAGGCCGTGGGTTAAGCGTGTCGTGAAATTCCGTCGCTCAACGGCGGACGTGCGGCGCGAACTGGTCCACTTGAGTACGCGGGACGTTGGCGGAAGTCGTGGTGTAGCGGTGAAATGCTTAGATATCACGAAGAACTCCGATTGCGAAGGCAGCTGACGGTAGCGCAACTGACGCTGAGGCTCGAAAGTGCGGGTATCGAACAGGATTAGATACCCT
+
FGGGGGGGGGGGGGGGGGGGGGGGGGGGGFGGGGGGDGGFFGGGGGGEGGGGGEGGGGGGGGGGFFGGGGGGGG,CFFGGGCFGGGGGFFGFFGGGGEGGGGGGGGFGGGGGGGGGGGGGGGFGFFGGGGGGGGGGFGGGDFGGEEEGGGGF?>BEGFGGGGGGGGGGGGGGGGGGGGGGGGCFGGEGD7CGGGGGGGGFFFGG?F<7FBCF+<FAG;FDF>C7>DC@GGGEFFG<GFGEEGF82ACB@=AGG::>CD<CAFDCGC#58#@9:C>FBGFCCCGGGGGGFDAC)CE>>EE:@DDB+6GEFCFE8E8GGFGFFFEGFGGGFEFEEFFGEFFCFFF:F4,FFFGFFGCFCGFCEDGGGGAGGGGGFGFFEFEGGGDGGGGGGGGGGGGGFGGGFCFGGGDGGGGGGGGGGGGFCGGGGGFGGGGCCCCC
@s1001 68
TGAGGAATATTGGTCAATGGACGAGAGTCTGAACCAGCCAAGTAGCGTGAAGGATGAAGGTCCTACGGATTGTAAACTTCTTTTATAAGGGAATAAACCCTCCCACGTGTGGGAGCTTGTATGTACCTTATGAATAAGCATCGGCTAACTCCGTGCCAGCAGCCGCGGTAATACGGAGGATGTGAGCGTTATCCGGATTTATTGGGTTTAAAGGGAGCGCAGACGGGTCGTTAAGTCAGCGGTGAAAGTTTGTGGCTCAACCTTAAAATTGCAGTTGATACTGGCGTCCTTGAGTGCTGTTGAGGTGTGCGGAATTCGTGGTGTAGCGGTGAAATGCTGAGATATCACGAAGAACTCCGATTGCGAAGGCAGCACACTAATCCGTAACTGACGTTCATGCTCGAAAGTGTGGGTATCAAACAGGATTAGATACCCT
+
FGGGGGGGGGGGGGGGGGGGGGGGGEGCFGGGGGGGGGGGGGGFGGGFG,CFGGGGGGGG,EFFGGGG@CEGGGGGGGDGGGGGGGGGGGGFFGGGG,?BDFF@8EGGGDFEECF7DFGFGGGGGGGGGGGGGGGGGC,?E=FGGGGGFEGGGGFGGGGGGGGGGEGEGGFGGGCEGGG:C,,@;>7F:>EDGGG:GEGGFF+GF11C>:CC8EGFDBGB@B9DF:E58:BCCA@.7@A)-F9B<CFF>::@$=8>=CDCC,=C3<D<.FC?AB6,,(0CDGGGCGGGFGF@EF=49,9FDF@+GGC=CDB@4DCE@C,F=?>+)CCECGGCCEBCEC,GFFB8ECCDEAGFEEEEEGGGEGGGGGGFFEFF@9GGGGFCFDEGFFFGGGFGGF@@CDGGFEGGGGGEGGGGGGGGFEFFFDGGGFEDE8GCCCCC
@s1001 22060
TGGGGAATCTTCCGCAATGGGCGAAAGCCTGACGGAGCAACGCCGCGTGAGTGATGACGGCCTTCGGGTTGTAAAGCTCTGTGACCGGGGACGCACGGTCTGTAAGCTAATAACTTATAGAAGTGCCGGTACCCGGATAGCAAGCCACGGCTAACTACGTGCTAGCAGCCGCGGTAATACGTAGGTGGCAAGCGTTGTCCGGAATTATTTGGCGTAAAGCGCGCGCAGGCGGCTTCCTAAGTCCATCGTAAAAGTGCGGGGCTGAACCCCGTGATGGGAGGGAAACGGGGAAGCTGGAGGATCGGAGAGGAAAGTGGAATTCCTAGTGTAGCGGTGAAATGCGTAGAGATTAGGAAGAACACCGGTGGCGAAGGCGACTTTCTGGACGACAACTGACGCTGAGGCGCGAAAGCGTGGGGAGCAAACAGGATTAGATACCCT
+
GGFCFEGFGGFFGDGEGGGECGGDGGGGGGEDFCFEDGFCFEGGGGGGGGEFFGGG,ECEDGEAFGG7AFCFF,,@EEFGCGGC<?F+8=@FF+>CEE@FGFFDFCEFGCFCGGGGBFAFGGGCF9,@CFCFFD7CC7>:><C:FF7FG7:<+8<FE,:<+::<,28<<<*:<<**;C+AF9FDEF6;C8C>>C?C**2<:**2*30,<,3A8C?/850:50:5C?5EC<?:54?0<?2@20?*6**,,>,,BC*:5F@D,7,,><:+C@<9FFGFA@3,GGECEE@FCF?8F,<<FDF=78CGGGF9GECGFE@,GGEC,,?=CE968*8+,=FAB@,GGGGFFGGGFGGGGFCEC8?+FDFFCFDGGFC,BFCEDGEEEFGDGGGGFEE;DFEEGGGFFCGGGGGFGDGGGGGGGGGGFCGFFE@AGFE@GGGGCCCCC
@s1001 70
TGAGGAATATTGGTCAATGGGCGAGAGCCTGAACCAGCCAAGTAGCGTGCAGGAAGACGGCCCTATGGGTTGTAAACTGCTTTTATAAGGGAATAAAGTGAGCCTCGTGAGGCTTTTTGCATGTACCTTATGAATAAGGACCGGCTAATTCCGTGCCAGCAGCCGCGGTAATACGGAAGGTCAGGGCGTTATCCGGATTTATTGGGTTTAAAGGGAGCGTAGGCCGGAGATTAAGCGTGTTGTGAAGTTTAGACGCTCAACGTTTGCACTGCAGCGCAAACTGGTTTCCTTGAGTGCGCACAAAGTGGGCGGAATGCGTGGTGTAGCGGTGAAATGCTTAGATATCACGAAGAACTCCGATTGCGAAGGCAGCTCACTGGAGCGCAACTGACGCTGAAGCTCGAAAGTGCGGGTATCGAACAGGATTAGATACCCT
+
9EFGGCEFGGGFGGGGGGF@FGG7+@+FFCFGGGGGGGG<@FEAGGFF@CFGDEGGG8FEDGEFEFGGG,?C:9CFGFGG9CFGGGGGG<=9FDFEF9EFFG8E,BFDEFFFGCFGGGGG,CFFGFAFF9FC<FFG9A:D,D++6B8FCF9,:@DFGF>FFGFD8;@**@CAF;:CF*>F,>7D<F?EE:*=CFFEGC@C7CC<<FGDGC1;;F;<C>::?2*/0?:7?==@CFG283B>CC>F%<49$@*EFC@8EAFF+@:,,;6DBE@*@8+9,,9FGE=CGEGGGFCGBF=+=9,F8GFFB6@EFBCD+B@7CFD99,CE=ECGFACA,AFEDGF9?=<?GGFGGFFEC8+6,GF@GGGGGGGGFB,DGGFEEE+?+FDGGGFEDGFFC,FGFCGFCGGGFCGGGGGGGGFGFCGFFFFGFEGFFFGCCCCC
@s1001 71
TGAGGAATATTGGTCAATGGGCGAGAGCCTGAACCAGCCAAGTAGCGTGCAGGAAGACGGCCCTATGGGTTGTAAACTGCTTTTATAAGGGAATAAAGTGGGAGTCGTGACTCCTTTTGCATGTACCTTATGAATAAGGACCGGCTAATTCCGTGCCAGCAGCCGCGGTAATACGGAAGGTCCGGGCGTTATCCGGATTTATTGGGTTTAAAGGGAGCGTAGGCCGGAGATTAAGCGTGTTGTGAAATGTAGACGCTCAACGTCTGCACTGCAGCGCGAACTGGTTTCCTTGAGTACGCACAAAGTGGGCGGAATTCGTGGTGTAGCGGTGAAATGCTTAGATATCACGAAGAACTCCGATTGCGAAGGCAGCTCACTGGAGCGCAACTGACGCTGAAGCTCGAAAGTGCGGGCATCGAACAGGATTAGATACCCT
+
EFFFGGGGGGGGGGGGGGGGFGGGGGGGGGGGGGGGGGGGGGGGGGGGGGGGGGGGGGGGGGGGGGGGGGGGGGFGGGGGDAFGGGGCGGGFFGGGGGGGGGGGGGGGGGG<<?DFCECCFGGFGGGGGGGFGGGGGDGGGGEEGGGGGGAFCFGGFDGCDFF7CGGGGGGGGFGDC>CEE9CEGF=FCEG5+?<859C,:FCFGG?6CGECFGGFE>>0DD?F??>CGC7+<AFAECC9<C:D<C@FFF+ECE695/1@8;EGFFFFGFB9=F>C@8@=DDGGFGF8F>,9BFA+GFFGGGF<B6:=?,FCDEC@EFFFFGC=:==>EEC9,,?@4C,@FE9GGGGGGDGGGEDGEGGGGGGGGFEGF<FFFCGGGDGEGF7GFAFCGECGGGGGGGGGGGGGGGGGGGFFF9GGGGFGGGGGGGGGGGGCCCCC
@s1001 72
TGAGGAATATTGGTCAATGGACGAGAGTCTGAACCAGCCAAGTAGCGTGAAGGATGAAGGTTCTATGGATTGTAAACTTCTTTTATACGGGAATAAACGGATCCACGTGTGGATTTTTGCATGTACCGTATGAATAAGGATCGGCTAACTCCGTGCCAGCAGCCGCGGTAATACGGAGGATCCGAGCGTTATCCGGATTTATTGGGTTTAAAGGGAGCGTAGATGGGTTGTTAAGTCAGTTGTGAAAGTTTGCGGCTCAACCGTAAAATTGCAATTGATACTGGCAGTCTTGAGGACAGTCGAGGTAGGCGGAATTCGTGGTGTAGCGGTGAAATGCTTAGATATCACGAAGAACTCCGATTGCGAAGGCAGCTTACTAACCTGTAACTGACATTGATGCTCGAAAGTGTGGGTATCAAACAGGATTAGATACCCT
+
FGGGGGGGGGGGGGGGGGGGGGGGGGGGGGGGGGGGGGGFFGGGGGGGGGGGGGGGGGGGGGGGGGGGGGGGGGGGGGGGGGGGGGGGGGGDGGGGGGDGE=BFFCEFGGGGFGFFGGGGFGFGGGGGGGFFGGGGGGGGGFGGGGEGDFGGGDFDFFFFGGGGGGGC9<FDE2BFC7<87?CFC@CFGE@:F;<EEFFFDE#FG@,=FC<?;?>FDBGEA;*5BFC88*@CDCFEFFGGGGFGFFGFFB27BED=8CFDGGGFGDFCEEFAA<E@@48FGFFFFFFEGFFA*B,?CC@7EECFFC:E@DGGGFC>GFD,FGGGFGGGFGDGFGGGGGFDC4BFEFGGGGFFFGGGGGGGGGEGGGGGGGGGGFGEGFFGGCGGGGGGGGGGGGGGGGGFGGFFFFGGGGGGGGGGGFGFFGGGGGGFFCFCCCCC
@s1001 73
TGGGGAATATTGGGCAATGGGCGCAAGCCTGACCCAGCAACGCCGCGTGAAGGAAGAAGGCTTTCGGGTTGTAAACTTCTTTTAAGTGGGAAGAGTAGAAGACGGTACCACTTGAATAAGCCACGGCTAACTACGTGCCCGCAGCCGCGGTAATACGTAGGTGGCAAGCGTTGTCCGGATTTACTGGGTGGAAAGGGCGTGCAGCCGGGCATGCAAGTCAGATGTGAAATCTCAGGGCTTAACCCTGAAACTGCATTTGAAACTGTATGTCTTGAGTGCCGGAGAGGTAATCGGAATTCCTTGTGTAGCGGTGAAAGGCGTAGATATAAGGAAGAACACCAGTGGCGAAGGCGGATTACTGGACGGTAACTGACGGTGAGGCGCGAAAGCGTGGGGAGCGAACAGGATTAGATACCCT
+
@<EGGCFGGGGGGGGGGGGGGGGGGEGGGGGGGGGGGGFFGGGGFGGEFF@F@EGG8CFFDGFGGGEGFGGGGGGGGFGGFGGF,FBFGFGFGGGGGGGGGGGGGCDFGGGFFFFGAFGGGGFCFGGG@EGGCFGGCEG,+>7:CCBCGCEC>@FFFFG>CFC7,@,87BCGDCFFFGF7FGC,,<02,1*8?FF9ECCCCDGGGC%EEGD87<@@CB,5#,30/7,=CFG@CFF?9>;C<39ACFFF?FGFCFGFDF>C<2DEFDCGFC8D8F5EECC7GGFE9EE>C:DFA9,4,,8,959,E=0FGFDEE9FA++,CB8FDC,EAEEE9GGFF8GEDFECCEFF7GGF@GGFGFFFEGGGGGGGGGGGGFCA8GGFEDGGGGGGGGGGGGGGFFGGGFGGGGGFFGGFGGCCCCC
@s1001 74
TGAGGAATATTGGCCAATGGGCGAAAGCCTGAACCAGCCAAGTAGCGTGCAGGATGACGGCCCTATGGGTTGTAAACTGCTTTTATAAGGGGATAAAGTGGGAGTCGTGACTCCTTTTGCATGTACCTTATGAATAAGGACCGGCTAATTCCGTGCCAGCAGCCGCGGTAATACGGAAGGTCCGGGCGTTATCCGGATTTATTGGGTTTAAAGGGAGCGTAGGCCGGAGATTAAGCGTGTTGTGAAATGTAGATGCTCAACATCTGCACTGCAGCGCGAACTGGTTTCCTTGAGTACGCACAAAGTGGGCGGAATTCGTGGTGTCGCGGTGAAATGCTTAGATATCACGAAGAACTCCGATTGCGAAGGCAGCTCACTGGAGCGCAACTGACGCTGAAGCTCGAAAGTGCGGGTATCGAATAGGATTAGATACCCT
+
FFGGGGGGGGGGGGGGFGGFFGGGGGGGGFGGGGGGGGFFFGFGFGDFCEFFFFGGGGEGGGGGGGGGGGGGFFFGGGGGFEEFEFGGFFFFGGGGGGGGGG8BF8FGGGGA?FGGCFGFGGGGG9FF,EFFDC4CEDFD3ABGGG7FGGGFGGCCEGGGGGFGG:@FB@CF9DFE7>FFEC:F7FECFCECCDBEEGCECEFFCG7,#?:=CF?FG#08A587<59EC9AECFF4FCECFGCG0@C:;D9C:AF<87=FE:G7FB*8ACF>GFEF7BA?CDD>F,AFGFCF=FCC6GEC@,,CGGF@GGGE>8B=C9++=:8>)CEED@,9EFGGFGFGGGGGFD<DFFGFACE@EGGGGEF<=C6EFBGGGGGGGFEGGGDGGGEGGGEFFFFEFGGGFFDGGEGGGDGGGGGGFGFF9F<DFFGGGFGCCCBC
@s1001 75
TGAGGAATATTGGTCAATGGACGAGAGTCTGAACCAGCCAAGTAGCGTGCAGGATGACGGCCCTATGGGTTGTAAACTGCTTTTATAAGGGAATAAAGTGGGAGTCGTGACTCCTTTTGCATGTACCTTCTGAATAAGGACCGGCTAATTCCGTGCCAGCAGCCGCGGTAATACGGAAGGTCCGGGCGTTATCCGGATTTATTGGGTTTAAAGGGGGCGTAGGCCGGAGATTACGCGTGTTGTGAAATGTAGACGCTCAACGTCTGCACTGCAGCGCGAACTGGTTTCCTTGAGTACGCACAAAGTGGGCGGAATTCGTGGTGTAGCGGTGAAATGCTTAGATATCACGAAGAACTCCGATTGCGAGGCAGCTCACGGGAGCGCAACTGACGCTGAAGCTCGAAAGTGCGGGTATCGAACAGGATTAGATACCCT
+
GGGGGGGGGGGGGGGGGGGGGGGGDGGGGGGGGGGGGGGGGGGGGGGGGGGGGGGGGGEGGGGGGGGGGGGGGFFGGGGGFFGGGGEFCFGGGGGGGGGGFF=CCFGGGF+,C<E<DGGFGGGGGGGCG,AFEFGGGGGGGGGFGGGGGGGGGGGGFGGGGGGGDEGEGGEGGFGG:FEGGGFGGGGGGD*8;CECGC:FC>FGFGC<AF6C?C.#;<E>79E=?BG3E1?FG#/3?.:FFCFGGFF??=2:@8E<EFFFCC,CC>33@EFF:ECG<FC?DGFFAF=@,D8D>>EC7E8EE,<8GGF?+9=FEFGGGGGGGGDACGGFGFF@AFGFC5,F=FF<FEGGGGGGFFCEEBF@:FEGFFFGEGF,GDFEGGGGGGGGGFGGFFGFFDFGEGGGGGGGGGGGGGFGGGGGGGGGGGGGGGGGGGCCCCC
@s1001 76
TGAGGAATATTGGTCAATGGGCGAGAGCCTGAACCAGCCAAGTAGCGTGCAGGATGACGGCCCTATGGGTTATAACCTGCTTTTATACGGGGATAAAGTGAGCCACGTGTGGCTTATTGCAGGTAACGTATGAATAAGGACCGGCTAATTCCGTGCCAGCAGCCGCGGTAATACGGAAGGCCCGGGCGTTATCCGGATTTATTGGGTTAACAGGGAGCGTAGGCCGTCTGTTAGGCGTGTTGTGAAATGTCGGGGCGCAACCTGGGCATTGCCGCGCGAACGGGCAGACGAGAGTGTACAGGAAGTAGGCGGAAGTCGTCGGGGAGTGGTGAAATGCTTAGATAGGACGAAGAACTCCGATTGCGAAGGCAGCCTGCTGTAGTGCAACTGACGCTGAAGCTCGAAAGCGTGGGTATCGAACAGGATTAGATACCCT
+
@EFGGGGGC<CFGFFCE<CCCFGGGDGFFGFGGGGGGGGFEFFGGGGFCEG<FFGF=CFCGCFFGGGGGDC,CF<,C?FF8FFGFGDAFECC@+<ECEAFG9FEGGCDFEFGCFG,?EEE9FGGC5BCGDGEFF9;CD,:FDFG7+3>E=FGGG?77<<+@,,5@CBF*>CGGGFC>F@*,2=B*<E@<<BC9<<1*=+,1:,?BC8;*0+3:/:5E>E@:,;*))20:E?:C2C9<:>#;0FDF?=FF?C8>269#,9,D>#8DC8@596:#9BCC==0=,,A3D83@,,E0<AFAC;,CF@@DGECCB5>46+++C8BF8F=EGE=,A<@CFEFD?99949@8,FEFE,@CB:@=DE7GGECFE<GC8FCGGFC@C;EFEE9GFE@@@8@CFFEF@FE@EGFFB7GEGGFDGDGGF<@GGGF99GGGGGCA-AA
@s1001 77
TGGGGAATATTGCACAATGGGGGAAACCCTGATGCAGCGACGCCGCGTGGAGGAAGAAGGTCTTCGGATTGTAAACTCCTGTTGTTGGGGAAGATAATGACGGTACCCAACAAGGAAGTGACGGCTAACTACGTGCCAGCAGCCGCGGTAAAACGTAGGTCACAAGCGTTGTCCGGAATTACTGGGTGTAAAGGGAGCGCAGGCGGGAAGACAAGTTGGAGGTGAAATCTATGGGCTCAACCCATAAACTGCTTTCAAAACTGTTTTTCTGGAGTAGTGAAGAGGTAGGCGGAATTCCCGGTGTAGCGGTGGAATGCGTAGATATCGGGAGGAACACCAGTGGCGAAGGCGGCCTACTGGGCACCAACTGACGCTGAGGCTCGAAAGTGTGGGTAGCAAACAGGATTAGATACCCT
+
FFGFGFFGGGGGGGGGGGGGGGGGGGGGGGGGGGGGFGGGGGGGGGGFFECFGGGGGGGGGFFGGFGFF+FFGGGGFFGGGGGG<FFGDGGGGGAFAE9FGGGCFEGGGGGGFFDGG8>,CBFDF7CBEFG,+3@EFGGGG7,@CE8FFGGFGGGFGF7,?C>CCE7=FGC:<CCBCCEEG>%GGGFD.<C<<FE:ED>5>CE8::E:$??#?CD:06F>$F?2979FCFF<:@6,27CF6C5=;G9C,D@5CC@8777F;,:#FB8,7A#+<B,,E=C,9A,GFE:FF8GFED@@>4+CFEC>8++GE;?FF@,GFCAFFGGGGGGGF<EE@C<FFF?FEFFGGGFGGFFFE,@@EFAFEFFCGFGFEF@GGFGGFGFEDEGGEGGGGGFFGGGGGEDFFCFGGGGGGDGCCCCC
@s1001 78
TGAGGAATATTGGTCAATGGGCGAGAGCCTGAACCAGCCAAGTAGCGTGCAGGATGACGGCCCTATGGGTTGTAAACTGCTTTTATAAGGGAATAAAGTGAGAGTCGTGACTCTTTTTGCATGTACCTTATGAATAAGGACCGGCTAATTCCGTGCCAGCAGCCGCGGTAATACGGAAGGTCCGGGCGTTATCCGGATTGATTGGGTTTAAAGGGAGCGTAGGCCGGAGATTAAGCGTGTTGTGAAATGTAGACGCTCAACGTCTGCACTGCAGCGCGAACTGGTTTCCTTGAGTACGCACAAAGTGGGCGGAATTCGTGGTGTAGCGGTGAAATGCTTAGATATCACGAAGAACTCCGATTGCGAAGGCAGCTCACTGGAGCGCAACTGACGCTGAAGCGCGAAAGTGCGGGTATCGAACAGGATTAGATACCCT
+
FGGGGGGGGGGGGGGGGGGGFGGGDGGGGGGGGGGGGGGFGGGGGGGGGGGGGGGGCGGGGEGGGGFGGGGGGCFFGGGGGFGGGGGGGGGFFGFGGGEFGGEFGGGFGGGGGGGGGGGGG?EFGGFFFGFGAFFGGGGFGGGGGGGGGCFGGG+:DD8>,@8CCEGGFFGFD;FEG**FFGGGDGGGDFEFFFGC5:8#:;ECFG<CF5<CFFGFGFGD?CCDF;E;GGFGCGGFGFC>EF@=GCFBB?EGC@;GGFF7FGCF@;@GGGGF?CEGGDCD8GFD<FBA8GGGFGEEGFCCE,=GGEEGGGGFFE@@DGGGFEEGBECGGGGGCGGEE5B9C8EGGGGCEGFGFCEE@GGGGEF@FF@GGGGGFGGGGGGGDGGGCGGGGECGGGGGGEC@,GGGGGGGGGGGGGGFGGGFDGGGGGGGGGGCCCCC
@s1001 79
TGGGGAATATTGCACAATGGAGGAAACTCTGATGTAGCGATGCCGCGTGAGGGAAGAAGGTTTTAGGATTGTAAACCTCTGTCTTCAGGGACGGAAAATGACGGTACCTGAGGAGGAAGCTCCGGCTAACTACGTGCCAGCAGCCGCGGTAATACGTAGGGAGCGAGCGTTGTCCGGAATTACTGGGTGTAAAGGGAGCGTAGGCGGGATCGCAAGTCAGATGGGAAAACTATGGGCTTAACCCGTAAACTGCATTTGAATATGTGGGTCTTGAGTGAAGTAGAGGTAAGCGGAATTCCCGGTGTAGCGGTGGAATGCGTAGATATCGGGAGGAACACCAGTGGCGAAGGCGGCCTACTGGGTACCAACTGACGCTGAGGCTCGAAAGTGTGGGTAGCAAACAGGATTAGATACCCT
+
FFAFGFGGGDGGGGGFGGEFGGGGGFFEGGGGFGGGGGGGE7FG>FG@FGEGGGGGFGGG<FFF<FCEFDG?FFGGGGGFCFFGGGGGGGFCGFEGGGGCFGGGGGEGCCF?+,BFE@=A8EGGGGGEFCDFG:=8D<FDFFF<EEECF@F@;FFF3>D>7><>CEEEE<FE<@EEGG7FGGG<:CF26=FFG.5;2G>?CDGD<CEGC6&A:DF;867>A1E19@C<<:9CFD@#'GGEFFF6#,D@3E-D0CF>93,6#)6FFA,-EAAFF@F#<FAEA68,4B4?+8,F@,@+CE:B8DCE>5EDFDDFA:EEE?FFCCE>+CEFE?,GFEFF@<DA?,CEEFB@FGEDCGGGGCECFE9EGGFEGECFFGGFF@GGGGDGFGGGGGFFGGGGGFEEEFFGGGFF9F8F@CB@C
@s1001 80
TGAGGAATATTGGTCAATGGACGAGAGTCTGAACCAGCCAAGTAGCGTGCAGGATGACGGCCCTATGGGTTGTAAACTGCTTTTGTACGGGAATAACGAGTGTCACGTGTGACGCCTTGCATGTACCGTACGAATAAGGACCGGCTAATTCCGTGCCAGCAGCCGCGGTAATACGGAAGGTCCGGGCGTTATCCGGATTTATTGGGTTTAAAGGGAGCGTAGGCCGCCTTTTAAGCGTGTCGGGAAATGTAGAGGCTCAACCTCTGCACTGCAGCGCGAACTGGAGGGCTTGAGGGCGCAGGAAGCAGGCGGAATTCGTCGTGTAGCGGTGAAATGCTTAGATATGACGAAGAACTCCGATTGCGAAGGCAGCTTGCTGTAGCGTAACTGACGCTGAAGCTCGAAAGTGCGGGTATCGAACAGGATTAGATACCCTT
+
FGGGGGGGGGGGGGGGGGGGFFEGGGGFGFFGGGGGGGFFGGFFGGGGGGGGGGGGGGGGGGGGGGGGGGGGGGGEFFGGGGGGGGFGFGGGFFGGGCDEFGGGGGGGGGFFFG@EFGGGGGGGG<FGGGDGFFFFGCFF,@FGEGGGGGGGGGGGGGGFFFAF7CCGFGGDGGCFGGGCF9FFGGEEC<E5+<CECCGGFGGGGGEGGCCC7CEFGFG>?>EG0.54:FCGG?@A8CEEF?$=38E9?DADEFGCCCD>F>@9FGFGFFC27<?GFEEGBCEFBF<C,?AA31+E:D=;FFCGGFGGEDD98ECEEC7>ECEC=5EFEE,5BFFGDDCA=9,E7GFGGFFGEF@B8FFCF,DFFC6@EFGGGGGF@FGGGGGGGGGGFCCEGCFFE:GGFGGGGFF:GGGFGGFGEGGFGGGGFFGFCFFDCCCCC
@s1001 81
TGAGGAATATTGGTCAATGGGCGAGAGCCTGAACCAGCCAAGTAGCGTGCAGGATGACGGCCCTATGGGTTGTAAACTGCTTTTATACGGGAATAAAGTGAGGCACGTGTGCCTTTTTGTATGTACCGTATGAATAAGGATCGGCTAACTCCGTGCCAGCAGCCGCGGTAATACGGAGGATCCGAGCGTTATCCGGATTTATGGGGTTTAAAGGGAGCGTAGGCGTACGCTTAAGTCAGTTGTGAAAGTTTGCGGCTCAACCGTAAAATTGCAGTTGATACTGGGTGTCTTGAGTACAGTAGAGGCAGGCGGGATTCGTGGTGTAGCGGTGAAGTGCTTAGATATCACGAAGAACTCCGACTGCGAAGGCAGCTTGCTGGACTGTAACTGACGCTGATGCTCGAAAGTGTGGGTATCAAACAGGATGAGATACCCT
+
FFFEGGGGGGFGGGGGGGGFGGGGGGEGGCGGGGGGGGGGGGGGGGGGGGGGGGGGGGGGGGGFGGGGGGGGGCEFGGGFF9FFGGGGGGG=FFFFFGGGFFFFGFEGGGFGGFGGGGGGGGGGGF<:FDGGGGFGFCGE<FGGGFGFGGGFGG7BCEGGGGGGGGDD:<:DFGFGGGGGGGFGGG5CFGGF9:<:5EFG?A+CCCCC<?5<?E78;2*8=;CFF#D>FGDA@=5*38GGCAF53A<8>@>F=EGF=F:=BCEG=@;@CCFB?GGGG<@=53BDA,A5,?75EC,<GGFD8GGGGGGEGEB9+,++CFGFGGGE=@89BECFFFCDFF?9GD<GGGGGFFE9FB@@EGGGGGGGGEFFFAGGFFEFCFECGFGGFFFGCGGGGGGGGGGGGGGFFEEGFFE<FGGGGGGGGFFFFECGGGFCCCCC
@s1001 82
TGAGGAATATTGGTCAATGGGCGAGAGCCTGAACCAGCCAAGTAGCGTGCAGGATGACGGCCCTATGGGTTGTAAACTGCTTTTGTAAGGGAATCAAGTGAGACTCGTGAGACTTTTTGCATGTACCTTATGAATAAGGACCGGCTAATTCCGTGCCAGCAGCCGCGGTAATACGGAAGGTCCGGGCGTTATCCGGATTTATTGGGTTTAAAGGGAGCGTAGGCCGGAGATTAAGCGTGTTGTGAAATGTAGACGCTCAACGTCTGCACTGCAGCGCGAACTGGTTTCCTTGAGTACGCACAAAGTGGGCGGAATTCGTGGTGTAGCGGTGAAATGCTTAGATATCACGAAGAACTCCGATTGCGAAGGCAGCTCACTGGAGCGCAACTGACGCTGAAGCTCGAAAGTGCGGGTATCGAACAGGATTAGATACCCT
+
EEGGGGGGGGGGGGGGGGGGGGGGGGGGGGGGGGGGGGGFGGGGGGGGGGGGGGGGGGGGGGGFFFGGGEGGGGGGGGGGFEGGGFGGGGGGGGFEGGFFGGGGGGGGGGGGFGGGGGGGGGGGGGGGGGGGGGGGGGGE<FGGGGGGFGGGGGGGGGGCFDFGGGFGFEGGGGGGGGCE@@CEEGGGDEECEF>B5:F57DFFFF?;CF9FGGGAEDGD?<ECGGFFGG<FCFF?EFGFCE>EDGGGFF:CF?@,.GGCEEGGFFGFDF:97GGGGGGCFGGGGGGCEFAF5>EGGGFFAE9CGGFEFFFE@B>+CGGGFGDGFGGFFCFFFGGGFEC9?,GGGGGGGGGGGGFCCGGGGGGGFEEFFFGGGGGGGGGGGGGGFEGGGGGGGGGGGGGGFCGGGGGGGGGGGGGGGGGGGFGGGFGGGGGCCCCC
@s1001 83
TGGGGAATATTGCACAATGGGGGAAACCCTGATGCAGCGACGCCGCGTGAGCGAAGAGGTATTTCGGTATGTAAAGCTCTATCAGCAGGGAAGATAATGACGGTACCTGACTAAGAAGCCCCGGCTAACTACGTACCAGCAGCCGCGGTAATACGTAGGGGGCAAGCGTTATCCGGATTTACTGGGTGTAAAGGGAGCGTAGACGGCAAGGCAAGTCTGATGTGAAAACCCAGGGCTTAACCCGGGGACTGCATTGGAAACTGTCGGGCTCGAGTGCCGGCGAGGTAAGCGGAATTCCTAGTGTAGCGGTGAAATGCGTAGATATTAGGAAGAACACCAGTGGCGAAGGCGGCTTACTGGACGGTAACTGACGTTGAGGCTCGAAAGCGTGGGGAGCAAACAGGATTAGATACCCT
+
AAEGGGGGGGGGGGGGGGGGGGGGGGGGGGGGCFGGFGDGGGCFGGGDEGGGGGFGG,ABFFFCGFDFGGFGGGGFGGGFFGCGGGGGGG@EGGGGGGCGGCFFGEGFFFC9?FFGGFGFGGGGGEEGFGG7BDGFEGGGGFDGGD8FF@FFGGGGG@FGGGGE8CCEGCBFGG7FC7BFGGGCCFF*&EGG7CD@EGGGDDCC>ED8CCF8<;A61$C5#4>CFFG$C:E,>FD8D<>>:B8#>;6:@AFD;5EGF=?CF:F=34FF->;CDC8CAFEE$C44E8C:GGGGFEECE=@,GFCC=C8GGGFE?DGEGFECA4?E9AFEE9AF:ECC<8CEGGGGFGGGGEFEE9GFGGGGGGGGGGGGGDFDFGGGGGGGFGGFC7GGGGDGFFEGFFGFFGGGFFGGGGGCCCBC
@s1001 84
TGGGGAATATTGCACAATGGGGGAAACCCTGATGCAGCGACGCCGCGTGAGCGAAGAAGTATTTCGGTATGTAAAGCTCTATCAGCAGGGAAGAAAATGACGGTACCTGACTAAGAAGCACCGGCTAAATACGTGCCAGCAGCCGCGGTAATACGTATGGTGCAAGCGTTATCCGGATTTACTGGGTGTAAAGGGAGCGTAGACGGCTGTGTAAGTCTGAAGTGAAAGCCCGGGGCTCAACCCCGGGACTGCTTTGGAAGCTATGCAGCTAGAGTGTCGGAGAGGTAAGTGGAATTCCCAGTGTAGCGGTGAAATGCGTAGATATTGGGAGGAACACCAGTGGCGAAGGCGGCTTACTGGACGATGACTGACGTTGAGGCTCGAAAGCGTGGGGAGCAAACAGGATTAGATACCCT
+
GGGGGGGGGGGGGGGGGGGGGGGGGGGGGGGGGGGGGGGGFGGGGGEFFG=<FFGGGFFEFEGGFGGB=FGFFGGGGEFFFGFGGGFEFGGGGGGGGGGGDE@FGDE9FFFGGGGGGGGGFFGGGGGGGFGGDGFGFEFFF7FGGGGGFEGFGGFGEFGGFFF@F<FE*1=8A98<4=7CGGEGFGFE<AC+CGDC=*@55C>?F>>4?0C7C7:.0CFD0CC<80C=C*#;FFCGD>G+:G@@>EC$0DA:F<>3,,6++6,A,5BE=C,4)F=@+CE8@A,FGFF9GGGGGD@,8B4,F@EC=C7GFFFB:F=ECGFFFGGGGGGFF9FECEFF<FFEGDGGGECGGGGGGGGGGGGGGGGFFGFFCC,FE?8GFGGFGGGGGGGGGGGGGGGGFAFFGGGGGFGGGGGCCCCC
@s1001 85
TAGGGAATCTTCGGCAATGGGGGCAACCCTGACCGAGCAACGCCGCGTGAGTGAAGAAGGTTTTCGGATCGTAAAGCTCTGTTGTAAGAGAAGAACGTGTGTGAGAGTGGGAAGTTCACACAGTGACGGTAACTTACCAGAAAGGGACGGCTAACTACGTGCAAGCAGCCGCGGTAATACGTAGGTCCCGAGCGTTGTCCGGATTTATTGGGCGTAAAGCGGTCGCAGGCGGTTTAATAAGTCTGAAGTTAAAGGCAGTGGCTTAACCATTGTTCGCTTTGGAAACTGTTAGACTTGAGTGCAGAAGGGGAGAGTGGAATTCCATGTGTAGCGGTGAAATGCGTAGATATATGGAGGAACACCGGTGGCGAAAGCGGCTCTCTGGTCTGTAACTGACGCTGAGGCTCGAAAGCGTGGGGAGCAAACAGGATTAGATACCCT
+
FGGGGGGGGGGGGCFF:FCFGGDGGGGGGGGGGGGGGGGGGGGCCGG6@FEGGGGGFGGFGGFFGGG:?CG=FGGFGGGGGGFGGDFAGFGGGGGGCFGGG=FGCGF<FFGGGGGGAFGGCGGDBFCEGGGGGFEG<<>FGGFFGG7FGGGGGGGGGGGCFF*,6*>>C@FGGGEFGGGE@BFC<2+?<<CEEG@8:*:9>DEE'69C34<8E>*78+<=>>/<F>DDDCDC:FCB@9;<CC:7<@9=2BBCFCC<8>6CE,CFCB<DGGB=#7BE0#<AGEACF+>,<F,?,=,,8*,FC,9FFGEFEA,=9FGCEEDCGFEE,==>=5F@CACE@@?,+8GFCE=ECGGGCEAFFCF7GFDGGGEGGFD:FFCGGGFGGFEGGFGGGGGFGGGGGFFGGDFB8GGGGGGGGGGGGGFGGFDGGGGGGGGDGGGFCCCCC
@s1001 86
TGAGGAATATTGGTCAATGGGCGAGAGCCTGAACCAGCCAAGTAGCGTGCAGGATGACGGCCCTATGGGTTGTAAACTGCTTTTGTACGGGAATAACGAGTGTCACGTGTGACGCCTTGCATGTACCGTACGAATAAGGACCGGCTAATTCCGTGCCAGCAGCCGCGGTAATCCGGAAGGTCCGGGCGTTATCCGGATTTATTGGGTTTAAAGGGAGCGTAGGCAGCATTTTAAGCGTGGCGTGAATTGTAGAGGCTCAACCTCTGCACTGCAGTGCGAACTGGAGGGCGTGAGTGGGCAGGAAGCAGGCGGAATTCGTCGTGGAGCGGTGATATGCTTAGATATGACGAAGAACTCCGATTGCGAAGGCAGCTTGCTGTAGCGTAACTGACGCTGAAGCTCGAAAGTGCGGGTATCGAACAGGATTAGATACCCT
+
FCFEFFDFGGGGGGGGGFDDFGEGGDECFFGCEFGGGGGGEGFGFGEECGGGGGFGGGGGEGGFGGGGGGGEGFDFEAFGFGGFGGGGGGGGGFFFG:?FFFGGGGGG8EFAFGGGGGGGGGGEFEEFFGEFFFG?FGGGGFECEEGFGFGGGFFE>FGGGGGFEEGDFGEF,@>FGEFGGGGGGECGGC7C9FCCE*1,;@CE?ECECC9FFFEFC9E534E=*7>)0+3C00A2:0?(;E>=FC#0@FBD;382F@@8@E<++4+1F,8;>,)?=EEE6CFACC=:,FA3)+,:,FCF8ADB8D48+,C9+,++EEC7GFCB>68E@;C9,9,==<@?58GFEF:7GGA?C8@BF?GGF=?49,CE8E<C,,EE8CCCDGGFE<C8,6,+FFEFEECDGGFE8C:7@:CC:8GGEGFE@AFEFC,AFEFA<8-A
@s1001 87
TGAGGAATATTGGTCAATGGGCGAGAGCCTGAACCAGCCAAGTAGCGTGCAGGAAGACGGCCCTATGGGTTGTAAACTGCTTTTATAAGGGAATAAAGTTAGTCTCGTGAGACTTTTTGCATGTACCTTATGAATAAGGACCGGCTAATTCCGTGCCAGCAGCCGCGGTAATACGGCAGGTCCGGGCGTTATCCGGATTTATTGGGTTTAAAAGGAGCGTAGGCCGGAGATTAAGCGTGTTGTGAAATGTAGACGCTCAACGTCTGCACTGCAGCGCGAACTGGTGTCCTTGAGTACGCACAAAGTGGGCGGAATTCGTGGTGTAGCGGTGAAATGCTTAGATATCACGAAGAACTCCGATTGCGAAGGCAGCTCACTGTAGCGCAACTGACGCTGAAGCTCGAAAGTGCGGGTATCGAACAGGATTAGATACCCT
+
FFGGGFGGGGDEFFGGECF<FGGGGFGGGFGFGGGGGGGGGGGGGGGFGGGG?E<FFFCECFGGGGGGGGGEGG9FFDGGGGGFGGGGGGGGGGGGGGGGGGGGFGGGFGGGGGGGGFGDFCDFFEGFGGGGGGGGGGGGGDFCEGGGGGGDG<7FGCGGGFGFEEEGGGDFDCFD*>FCF;:FEEEGFGGFFG@EEEGGGGGGGGG9@?F@$<<<F/+;;C99FGGGGE:<<CFAG78C8@+GGDFFF>-BC7>FEFD7EFF<FDDFDC<3EDEE6D/DFFFFA,GG?AFF5C@BEGGGFADFCCDGGFEDFFEECFF<:ACE>F7GE=C=FFE>9GGGFCE8GGFGGGFEFF@@,GGGEDGGGGGGGGGF@GGGGF@47GGGGF@GGGGGGGFFGGGGFFFGGGGGGGFGGFGGGGGFGGGGGGFGFCF<CBCC
@s1001 88
TGAGGAATATTGGTCAATGGGCGGAAGCCTGAACCAGCCAAGTAGCGTGCAGGATGACGGCCCTATGGGTTGTAAACTGCTTTTATGCGGGGATAAAGTGGGCCACGCGTGGTCTTTTGCAGGTACCGCATGAATAAGGACCGGCTAATTCCGTGCCAGCAGCCGCGGTAATACGGAAGGTCCGGGCGTTATCCGGATTTATTGGGTTTAAAGGGAGCGCAGGCCGGAGATTAAGCGTGTTGTGAAATGTAGACGCTCAACGTCTGCACTGCAGCGCGAACTGGTTTCCTTGAGTACGCACAAAGTGGGCGGAATTCGTGGTGTAGCGGTGAAATGCTTAAATATCACGAAGAACTCCGATTGCGAAGGCAGCTCACTGGAGCGCAACTGACGCTGAAGCTCGAAAGTGCGGGTATCGAACAGGATTAGATACCCT
+
EGGGGGGGGGGGGGGCCCFFFGEGGGGGGGGGGGGGGGGGGGGGGGGGGGGGGGGGGGFGGGGGGGGGGGGGGGFFGGGGGGGGGGGGGGGGGCFGGGGGGGGGGGGDFGGGGGGGGGGGGGGGGGGGGGGGGGGFGGGGGGGGGECGGFGGGGFGGGGFGGGFEGDGGGGGGGGGFG7C:BFEEGGGCC5FFC8<7ECEGCFFFG810<CGF@GFGFD@9DDCBFG<2,2CFCF5>>EEFFCEGECFGFCEGF0FCGGGGEFFFCFFDF>FGGEF>E?FGGGGGGDF=BFD9FCGGFCGGFCGGCGGFDFFDDCDGGFEFFEGAC7GFFGFFGF@,FFC9GFGGFGGGGGGECGGGGGGGFFFEFGGGGGGGGGGFFGGGGCGGGGGGGGDGGGGGGGGFGGGFGGGEGGGGGGGGGGGGGGGGGGGGGFCCCCC
@s1001 89
TGAGGAATATTGGTCAATGGGCGAGAGCCTGAACCAGCCAAGTAGCGTGCAGGATGACGGCCCTATGGGTTGTAAACTGCTTTTATAAGGGAATAAAGTGAGAGTCGTGACTCTTTTTGCATGTACCTTATGAATAAGGACCGGCTAATTCCGTGCCAGCAGCCGCGGTAATACGGAAGGTCCGGGCGTTATCCGGATTTATTGGGTTTAAAGGGAGCGTATGCCGGAGATTAAGCGTGTTGTGAAATGTAGACGCTCAACGTGTGAACTGCAGCGCGAACTGGTTTCCTTGAGTACGCACAAAGTGGGCGGAATTCGTGGTGTAGCGGTGAAATGCTTAGATATCACGAAGAACTCCGATTGCGAAGGCAGCTCACTGGAGCGCAACTGACGCTGAAGCTCGAAAGTGCGGGTATCGAACAGGATTAGATACCCT
+
EFFGGGGGGGGGGGGGFGGGGGGGGGGGGGGGGGFGGGGFGGGGGFEFEGGGGGGGDFFGFGE@FFGGGGGGGGGGGGGGGGGGGG9FGFG=FEFCFFGAFGGGGGGGGGG<EFGDGGGGFFF<BGGGGGGGFGGGGCFEFC>FGGGGGGGGGEGC7=FFG8FGGGEGF:CFFGFGGGGGGGGDFGEGGGE8EGGDGEC<FF8,?;FBE:<B99F5-:C58)D?<>E:EG;DFGG@F>EGD@<8,E<6AFEGGG*?><9@2D:#C@)C@6#>AFCE9C*==FFFF>,@CFAGBGC844,?CFFGGGFB8,GGDDE@C@GFDF>C>FDFFGFEAFFGE<FDC,<A?7FGGGFFFFDGGGGGGGDFFCGGGGGGGGGFFCEEGGFFGGGGGGGGGGFE8GGGFGGGFEGGGGGGGGGGGGGFFCFF@9GGGGGCCCCC
@s1001 90
TGGGGGATATTGCACAATGGGGGAAACCCTGATGCAGCAACGCCGCGTGAGTGAAGAAGTATTTCGGTATGTAAAGCTCTATCAGCAGGAAAGAAAATGACGGTACCTGACTAAGAAGCCCCGGCTAATTCCGTGCCAGCAGCCGCGGTAATACGGAAGGTCCGGGCGTTATCCGGATTTATTGGGTTTAAAGGGAGCGTAGGCCGGAGATTAAGCGTGTTGTGAAATGTAGATGCGCAACATCTGCACTGCAGCGCGAACTGGTTTCCTTGAGTACGCACAAAGTGGGCGGAATTCGTGGTGTAGCGGTGAAATGCTTAGATATCACGAAGAACTCCGATTGCGAAGGCAGCTCACTGGAGCGCAACTGACGCTGAAGCTCGAAAGTGCGGGTATCGAACAGGATTAGATACCCT
+
FGFGGGGGGGGGGGGGGGGGGGGGGGGGGFGGGGGGGGGGGGGGGGG@FFGGGGGGGGFFGFFGGGGBEGGGGGGGGCGGGGGGGGGGGGGFFFGGGGGGGGGGGGGGGGGGGGGGGGGGGGGGGGGGGCFGDDEGGGGGCFDFGGGGGGGGGG>FFDGEGGGGGGGGGGGGGGGGGFD@GGDFGGG78:C?F@DGGGG@GGGGGGG5C5;F=9GAED?>C?C@@:CEFFFEE@E@#>F:CGGFGFGGFDG?EFBECFD=CDF=DD>3=<E99@DFGFG>FE9AGGGFB8C=4D8EB:+CFFEGBGEE@9,EFDEGGFGGFDADFDGGGGGGFFGGGGGGGGEGGGGGGGGFGGFFGGGGGGGGGGGGGGGEFGGFFGGGFCFGFGGGGGGFGGGFGGGGGGGGGGGGGGFCCCCC
@s1001 91
TGAGGAATATTGGTCAATGGACGAGAGTCCGAACCAGCCAAGTAGCGTGCAGGATGACGGCCCTATGGGTTGTAAACTGCTTTTATAAGGGAATAAAGTGGGTCTCGTGAGGCTTTTTGCATGTACCTTATGAATAAGGACCGGCTAATTCCGTGCCAGCAGCCGCGGTAATACGGAAGGTCCGGGCGTTATCCGGATTTATTGGGTTTAAAGGGAGCGTAGGCCGGAGATTAAGCGTGTTGTGAAATGTAGAGGCTCAACCTCTGCACTGCAGCGCGAACTGGTCTTCTTGAGTACGCACAACGTGGGCGGAATTCGTGGTGTAGCGGTGAAATGCTTAGATATCACGAAGAACTCCGATTGCGAAGGCAGCTCACGGGAGCGCAACTGACGCTGAAGCTCGAAAGTGCGGGTATCGAACAGGATTAGATACCCT
+
BF9FGGGGGGGGGGGGGGGGGGGGGGGGGGGGGGGGGGGGGFFGGGGGGGGGGGGGFFFGEDGGGGGGGGGGGGGGGGGGGGEFGGGGEFGGGGGGGFFGGFGGCFGGGGGGGGCGGGGGGFGGGFGGGGGGGAEFGFGFG?=FG@C>FGFGGGG7FGFGGG7FGGGGGDGCGGGG>B7CF99>CGCGG*88?FF;5ECC>DFFCFF?@FD@C9EFGBGD@CGCFFE>GEC441<6F;*D,FDFFCF'GFAC7FFGGGFFFFGGFAGFFCE?@E>E>D0=D@BF,,FB98GFD@+EGGGFFEGGEECFC8E,FFCEGGGFFCEC=DEFE@<DFFFCEFFFADGGGGGFGGGFCGGEEFFEDGGGFFFFGGGGGEGFGGGDGGGGFFDGGGGGGGGGFEEGGGGEEGGGGGGFGGCGGFGEGGGGGFGGGFGCCCAC
@s1001 92
TGAGGAATATTGGTCAATGGGCGAGAGCCTGAACCAGCCAAGTAGCGTGCAGGATGACGGCCCTATGGGTTGTAAACTGCTTTTATAAGGGAATAAAGTGAGCCTCGTGAGGCTTTTTGCATGTACCTTATGAATAAGGACCGGCTAATTCCGTGCCAGCAGCCGCGGTAATACGGAAGGTCCGGGCGTTATCCGGCTTTATTGGGTTTCACGGGAGCGTAGGCCGGAGATTAAGCGTGTTTTGAAATGTAGATGCTCAACATCTGCACTGCAGCGCGAACTGGTTTCCTTGAGTACGCACAAAGTGGGCGGAATTCGTGGTGTAGCGGTGAAATGCTTAGATATCACGAAGAACTCCGAGTGCGAAGGCAGCTCACTGGAGCGCAACTGACGCTGAAGCGCGAAAGTGCGGGTATCGAACAGGAGTAGATACCCT
+
FGGFGGGGGGGCFGGGCGEFFGDGGGGGG9FDGGGGFGGFGGGGGGGCFEGGGGGGGGGGGDGGFFEGGFGEGFFFCFF9FAAFGACFFFGGGG=FEEFGGGGGGDF@CFGEFFFGGFGGGGGFAFGCFCGGGFFGGCFFGGGEGGGFGFGGCC=C=DDFA7@F+:F7<FFGFGGGGGFGFGGGDFGGBF8CG9****=C+;FF:<*1<,7+*8:>C1:580:66):><:?F@37::7:<>):::5FF?=6FG@04),@F@9CFFGG3@A@?:@.+8C#89D3B=B3,@,C,5F=8+,EDGFGGGGGFC8FFFGCGB4BFCFCB:849=EC9<FF@,<E9GFFE,7C,?9GCFEEE:EF>+CGFGFGGF@FFGF<E8FFEFECDD<CBF@C@F9GGEGEC,EDFC@CFCF<,DFFGGFECDA@B,,FEEB;-<--8
@s1001 21544
TGAGGAATATTGGTCAATGGACGTAAGTCTGAACCAGCCAAGTAGCGTGCAGGAAGACGGCCCTATGGGTTGTAAACTGCTTCTATGTGGGAATAAAGTCAGGGACGTGTCCCTTTTTGCATGTACCACAGGAATAAGGACCGGCTAATTCCGTGCCAGCAGCCGCGGTAATACGGAAGGTCCGGGCGTTATCCGGATTTATTGGGTTTAAAGGGGGCGTAGGCCGGAGGGTAAGCGTGTTGTGAAATGCAGTTGCTCAACATCTGCACTGCAGCGCGAACTGTTCTCCTTGAGTGCGCAGGAAGTAGGCGGAATTCGTCGTGTAGCGGTGAAATGCTTAGATACGACGAAGAACTCCGATTGGGAAGCCAGCTTACTGTAGCGCCACTGACGCTGATGCTCGAAAGTGCGGGTATCGAACAGGATTAGATACCCT
+
EFFGGGGGGGGGGGGGGGGGGGG;@FGCGGGGGGGGGGGGGGGGGGGGGGFGGGGGGGGGEGFGGGGGGGGGGGGGGGGGGGFGGGFFGGGEFGGGGGGGFF?,BFGGDF<CEF,9FFEEFGGGGGGF<F,AFFGGGGGGGGGGGGGGGGGFGGGGBFFGGGG7E=FGGGCAFGGG>F9FGGGGGGG?FFGFCFFEEGEFDFFGGGGGG<FFFCF3E?E@;=E:FGF@5C5/A?F?GGGGGGFE:EGGF:FGG=CF9@CEGGG;GFFFGGGDGF:EGGGGDEF0D,DD9=@GFFBDGGGGGGGGGGGGGGGFD8ECCECCFGGGFGGGGGGFGGGGFFFEGFFFDGFCGGFGGGGGGGGGGGGCFF8F<GGGGGFCEEEGGF:GGCFGGGGGGGGGFCGFFEGGEGGGGGGGGGGGGGGGGGFGGGGGGGGCCCCC
@s1001 94
TGAGGAATATTGGTCAATGGACGAGAGTCTGAACCAGCCAAGTAGCGTGCAGGATGACGACCCTATGGGTTGTAAACTGCTTTTATAAGGGAATAAAGTGAGTCTCGTGAGACTTTTTGCATGTACCTTATGAATAAGGACCGGCTAATTCCGTGCCAGCAGCCGCGGTACTACGGAAGGTCCGGGCGTTACCCGGATTTATTGGGTTTAAAGGGAGCGTAGGCCGGAGATTAAGCGTGTTGTGAAATGTAGACGCTCAACGTCTGAACTGCAGCGCGAGCTGGTTTCCGTGAGTACGCACAAAGTGGGCGGAATTCGTGGTGTAGCGGTGAAATGCTTAGATATCACGAAGAACTCCGATTGCGAAGGCAGCTCACTGGAGCGCAACTGACGCTGAAGCTCGAAAGTGCGGGTATCGAACAGGATTAGATACCCT
+
FFFE?FFFGFGGGGGFGGGGGGCGGGGGFFGGGGGGGG?EFDFGGGGGEGGGGGGFFFGGGGGFGFFDGGGECFGFGGGGCGEGGGGGGGFFGGFGFGCEEGGGFGFF8,=FF<FGGFEFFCGF,FE<EG,,BF;EC,AE,A=BCGCFFCGGFGCCFG@=8,=,++8FGG7;C=7B>F@CFFGG7<**4*;*,>CE5:3?,@CFD6<4*5?9+80;<0<@;<*/778>EGC:7?F2F4GG=CCBECF=,5-C5+?D599*0@39<;.=A@C3+FB:686++8B,=B3+6>A9)@+F=9=@AFD<EECCEDCB6==ECFGGGGE8AGGFEEF9GGF?@<ECGFFE<=,9:,E<C?EF,EGCCCDGFF9@F@EGGF@E@@@C7EFE9GEFFF;GGF@FCCGGFFGGGFGGGGGGGFFGGFGFFGGGEEFAFGGCCCCC
@s1001 95
TGAGGAATATTGGTCAATGGGCGAGAGCCTGAACCAGCCAAGTAGCGTGCAGGACGACGGCCCTATGGGTTGTAAACTGCTTTTATAAGGGAATAAAGTGAGCGACGTGTCGCTTTTTGCATGTACCTTACGAATAAGGACCGGCTAATTCCGTGCCAGCAGCCGCGGTAATACGGAAGGTCCGGGCGTTATCCGGATTTATTGGGTTTAAAGGGAGCGTAGATGGATGTTTAAGTCAGTTGTGAAAGTTGGCAGCTCAACCGTAAAATTGCAGTTGATACTGGATGTCTTGAGTGCAGTTGAGGCAGGCGGAATTCGTGGTGTAGCGGTGAAATGCTTAGAGATCACGAAGAACTCCGATTGCGAAGGCAGCCTGCTAAGCTGCAACTGACATTGAGGCTCGAAAGTGTGGGTATCAAACAGGATTAGATACCCT
+
EFGGGGGGGGGGGGGGGGGCFGGGGGGGGGGGGGGGFGFCGGGFFGGCGGGGGGGGFEGGDGGFGGGGGGEGGGCFFGGF9EDGGGDG9BA=EFGFGGGGGGGGEGGGGGGDGGGGGGGGGGGGGGGGGGDFGGGGGGGGGGGGGDGGGGGGGGFEGGGGGGGGEE@CFGGGGGGGCFGGG9ABFGDCEFGG+FC?EGE:;C*GGF)**)<@F2E@?6G:4307C?=#47FC@@DAD9GGFF'*CG58@?,:>@A:F<CCFFGACEFDDBE&=FAEA9E+8E<EGGFD@9A9*,=?,ECGGE9<<=CEGGE>FDBGGFDDGF@+=GCCFGFE,,FGGFF8C,,GGGFGGGGGFCEE:CGGGGGFFGFGGGGGFFGGGGFGGGGGGFFDGGFFFGFFGGFDFDGFGGEGGGGFGGGGGGGGGGGFGGFEF<ACCCCC
@s1001 96
TGAGGAATATTGGTCAATGGGCGAGAGCCTGAACCAGCCAAGTAGCGTGCAGGACGACGGCCCTATGGGTTGTAAACTGCTTTTATAAGGGAATAAAGTGAGCGACGTGTCGCTTTTTGCATGTACCTTACGAATAAGGACCGGCTAATTCCGTGCCAGCAGCCGCGGTAATACGGAAGGTCCGGGCGTTATCCGGATTTCATGGGTTTAAAGGGAGCGTGGATGGATGTTTAAGTCAGTTGTGTAAGTTTGCAGCTCAACCGTAAAATTGCAGTGGATACTGGATGTGTTGAGTGCAGTTGAGGCAGGCGGAATTCGTGGTGTAGCGGTGAAATGCTTAGATATCACGAAGAACTCCGATTGCGAAGGCAGCCTGCTAAGCTGCAACTGACATTGAGGCTCGAAAGTGTGGGTATCAAACAGGAGTAGATACCCT
+
FFGAEFGGDEECFAFGGGGCFGDEGCCFF<FGGGFGGGGFFCFFFFEFFGFFDEFGG7FFE>CFFGG8,CFCGEG,CFGGGGGGGGGFGGG88FD,CFFFF@FEGD7FGGF+FE<FDGGGGDFGGFGGFFGCGGGG,<F><CCFBEGFF8==@<:*>FFGC:FF7C>:CFCG,?*<*=1*5?FC:=*4<:C3BFEG*/1:**3+68+;CGCFFFGF56E>#,157'*786C.?8+)3->399D6#=8GGEFDCAF??+=17EFFDFCGEEDDDF@,4@+DGEFE8F?:,?,DEGFFEEE<F=,EE6GGGFC,+DEGGGGGE,>C=B,EDEC,??9,=EC,5,A?GGGFE,EGD@@,:GGGF@@?9F@AF8GFB,FFFCA,E9FC9ECFFC<FGGGGGGGFF7GGGGGGGGFGGGGFGFFEGGGGFEE<E,FCCBCC
@s1001 97
TGAGGAATATTGGTCAATGGGCGAGAGCCTGAACCAGCCAAGTAGCGTGCAGGATGACGGCCCTATGGGTTGTAAACTGCTTTTATAAGGGAATAAAGTGGGTCTCGTGAGACTTCTTGCATGTACCTTATGAATAAGGACCGGCTAATTCCGTGCCAGCAGCCGCGGTAATACGGAAGGTCCGGGCGTTATCCGGATTTATTGGGTTTAAAGGGAGCGTAGGCCGGAGATTAAGCGTGTTGTGAAATGTAGACGCTCAACGTCTGCACTGCAGCGCGAACTGGTTTCCTTGAGTACGCGCAAAGTGGGCGGAATTCGTGGTGTAGCGGTGAAATGCCTAGATATCACGAAGAACTCCGATTGCGAAGGCAGCTCACTGGAGCGCAACTGACGCTGAAGCTCGAAAGTGCGGGTATCGAACAGGATTAGATACCCT
+
CGGGGG<FGGGGGGGGGGGGEGDGGGGGGGGGGGGGFFDGGGGGGGGFGGGGGGGGGGGDGFG@F8FGGGGGGFFCFGGGGGGGGGFGFFF<F@FCFDFGGGGGFGGFDDCFFGGBFGCGFGGGGGGGGGGGFADFFGGEGFGGGGGGGAGGGGGGFGGGFGGGGDFGGGGGAE7BEGGGGFGEEGGGGG*;CFCECE:?2@1CFF?:-<FFFGEA86C>?9GG*7C+>E<G?FGFGFEGFE@=$<:?GFC@C<CFF:@9@5C7F;<FFGGF@ECGF5DFD=<FGFDF=CCFD>@+=@4,A84,+8>+B,F;B@+CGGFCEE@4)ECADFE955?,CFEGGGGGGGGGGFC,=GFC=FAEGGC7DCFF8<,@FCFECFGGDEGFGFFGGFEFGGGGGGGFCBGGGGGFGGGGGFFFGGGFGGGGFCF<GGFCCBCC
@s1001 98
TGAGGAATATTGGTCAATGGGCGAGAGCCTGAACCAGCCAAGTAGCGTGCAGGAAGACGGCCCTATGGGTTGTAAACTGCTTTTATAAGGGAATAAAGTGAGCCTTGTGAGGCTTTTTGCATGTACCTTATGAATAAGGACCGGCTAATTACGTGCCAGCAGCCGCGGTAATACGGAAGGTCCGGGCGTTATCCGGATTTATTGGGTTTAAAGGGAGCGTAGGCCGGGGATTAAGCGTGTTGTGAATTGTAGATGCTCAACATCTGCACTGCAGCGCGAACTGGTTTCCTGGAGTACGCACAAAGTGGGCGGAATTCGTGGTGGAGCGGTGAAATGCTTAGATATCACGAAGAACTCCGATTGCGAAGGCAGCTCACTGGAGCGCAACTGACGCTGAAGCTCGAAAGTGCGGGTATCGAACAGGATTAGATACCCT
+
CGGGGGGGGGGGGGGGGGGGGGGGGGGFGFGGGGGGGGGGFGFGGGGGGGGGGEGGGGGGGGGGCGGGGGGGGGGFGGGGGGGGGGGGGGGFGGGGFAFFGGGGGGGGGGGGDEFGGGGGGGGGGGGA<9EGGGGGDFFF8FFGGGDGG,,,BFCFGDD@FFGGGGEG@FFAEGGGGGGGBDF@FGGGEFCGCFGEE:F:C>G=<F<FDF>C>G=FE9C%F?CD<5C/CCF@<6F=@GFGGFFE@71CCAA?:<E6ECF9GGGE@FGGF<F9+<:F>8===?B@FGEGEA,9DE>?>9,C97,,F8GFGGGGE?C7GF@B,,++>GEFE@C4?GFEAGF@EDFCECC6GF?GFEGGGGGEEGGGGF<GGGFFF9GGGFGGGGGGGFEGGGCGGGGGGGGGGGGGFFGGGGGFCAC,GGGFFGGGGGFAGDFCCCCC
@s1001 99
TGAGGAATATTGGTCAATGGGCGAGAGCCTGAACCAGCCAAGTAGCGTGCAGGATGACGGCCCTATGGGTTGTAAACTGCTTTTATGCGGGGATAAAGTGAGCTACGTGTAGCTTATTGCAGGTACCGCATGAATAAGGACCGGCTAATTCCGTGCCAGCAGCCGCGGTAATACGGAAGGTCCGGGCGTTATCCGGATTTATTGGGTTTAAAGGGAGCGTAGGCCGGAGATTAAGCGTGTTGTGAAATGTAGTTGCTCAACATCTGCACTGCAGCGCGAACTGGTTTCCTTGAGTACGCACAAAGTGGGCGGAATTCGTGGTGTAGCGGTGAAATGCTTAGATATCACGAAGAACTCCGATTGCGAAGGCAGCTCACTGGAGCGCAACTGACGCTGAAGCTCGAAAGTGCGGGTATCGAACAGGATTAGATACCCT
+
DGGGGGGGGGGGGGGGGGGGGGGGGGGGGGGGGFGGGGGGGGGGGGGGGFFFFGGGGEFGGGGGGFEEGGGEFC?FFGFGGGGGGGE?FGGGGGGGEGFFFGG<CFFFGF8FGGG<FGGGG?8FFE,3>CFGGGGAFFGGGGGGEGGF;CGCFFGEFCCCGGD@EEGGFCFGGGCFEG*:<9BCFGGGGGD:EGGG5>:CC>6FDC?8E?CF?FGFEBGFBFG4@B(7?2;CFCGFFCCEFCFEDFF=6@6>><?F:GGFDDFFC16F@FF6&F6C>CD)FFFFD@8GE,FE5CEF>9>5,9>8CECC@8DB+=+EEFFFEFCCAGEECEGFECC@9C@=FE,:FFGGGGGFFFEGGGGGGGGGGGGGFEGGGGGGF<EFCFCFCFCCECCEF9FEEGFC?GGGGFF@F+FFGGGGGGFEGGGFGGGGGGGCC@AA
@s1001 100
TGAGGAATATTGGTCAATGGGCGATGGCCTGAACCAGCCAAGTAGCGTGAAGGATGACTGCCCTATGGGTTGTAAACTTCTTTTATAAAGGAATAAAGTCGGGTATGCATACCCGTTTGCATGTACTTTATGAATAAGGATCGGCTAACTCAGTGCCAACAGCCGCGGTAATACGGAGGATCCGAGCGTTATCCGGATTTATTGGGTTTAAAGGGCGCGTAGGTGGATGTTTAAGTCAGTTGTGGAAGTTTGCGGCTCAACCGTAAAATTGCAGTTGATACTGGATGTCTTGAGTGCAGTTGAGGCAGTCGGAATTCGTGGTGTAGCGGTGAAATGCTTAGATAGCACGAAGAACTCCGATTGCGAAGGCAGCCTGCTAAGCTGCAACTGACATTGAGGCTCGAAAGTGTGGGTATCAAACAGGATTAGATACCCT
+
GD<FGGGGGGGGGGGDFCEDDGGGEGEGGGCEGGGGGGGFGGGGGGGGGGGFGGGGFGFGGGG8FCCEGGGFGGGGGGGGA9FFFFFFGGGGFAFFGGGGC7CFGGGGGFGDGGGGGGEGGGGGGGGGGGCFCB;FGGGGFGGGGGGF8DF,BD9FFFCDFCEFDEFGGGE,3;DCECEGGGGGD<9FCFG:CFEEEE@6>*FF#C@F.1<BE9>+-9C=8;C?78CCFFAFFFGA9-FAAFCC;<@C<76E@@:>:7CACF>$1?EA<E,:5GGGF==,#GGGFFFGFGGF5FDGGGGFFF@E:+:CCGF@+DBC7FGFEE8@14,9=BCC,EB8DE:6EFFA7<EGFGGGEC7DEEE?7EGGGGFGGGFGGGFGGGFEFGGFFGGFFE9FFFFGGGGGGGGFFGGGEGFFFGGGGCGGGGGFGFGGGGGCC@CC
@s1001 101
TGAGGAATATTGGTCAATGGGCGAGAGCCTGAACCAGCCAAGTAGCGTGCAGGATGACGGCCCTATGGGTTGTAAACTGCTTTTATACGGGGATAAAGTGAGCCACGTGTGGCTTATTGCAGGTACCGTATGAATAAGGACCGGCTAATTCCGTGCCAGCAGCCGCGGTAATACGGAAGGTCCGGGCGTTATCCGGATTTATTGGGTTTAAAGGGAGCGTAGGCCGTCTGTTAAGCGTGTTGTGAAATGTAGACGCTCAGCGTCTGCACTGCAGCGCGAACTGGTTTCCTTGAGTACGCACAAAGTGGGCGGAATTCGTGGTGTAGCGGTGAAATGCTTAGATATCACGAAGAACTCCGATTGCGAAGGCAGCTCACTGGAGCGCAACTGACGCTGAAGCTCGAAAGTGCGGGTATCGAACAGGATTAGATACCCT
+
FGGGGGGGGGGGGGGGGGGGGGGGGGGGGGGGGGGGGGGGGGGGGGEGGGFGGGGGGFFGGGGDFGGGGGGGGGGGGGGGGGGGGGGFGGGGF7<F9EFFGGGGGGGGGGGDGGGGGGCGGFFGCFEDFG8FF?,@FGGGGGGGGDEGFFGGGGGGGGCC<,6DC>CFFGCGFGGEGGGG:FGGGG*<F7*2?F:B*=<-FG<1?;BE8CF83<AFG987?0<DFGGC6:<<6/F@:9;D%EFC?,7CFD4:>5BB@/@7#EFGF>8D@FGFFC=EBGFF=CFCGGCEA<FADC>GGC8,@8,AB+:CEGFFFDCC7GGFFFEE=GGGFGFFFE9,,FADAGFGGGGGFAFFFFCGEGGGGCDGGFFGGFGGGGGGGGGGGGGGGGGGGGEGGGFFGEGGFGGGFEGGGGFFGGGGGGGGGGGGGGGGGGGCCCCC
@s1001 102
TGAGGAATATTGGTCAATGGGCGCGAGCCTGAACCAGCCAAGTAGCGTGCAGGATGACGGCCCTATGGGTTGTAAACTGCTTTTATGCGGGGATAAAGTGTGGGACGTGTCCCATATTGCAGGTACCGCATGAATAAGGACCGGCTAATTACGTGCCAGCAGCCGCGGTAATAAGGAAGGTCCGGGCGTTATCCGGATTTATTGGGTTTCAAGGGAGCGTAGGCCGTTTGTTACGCGTGTCGTGAAATGTCGTGGCTCAACCGGGGCATTGCAGCGCGAACTGGCAGACTGGAGGGCGCGGGAAGTAGGCGGAATTCGTCGTGTAGCTGTGAAATGCTTAGATATCACGAAGAACTCCGATTGCGAAGGCAGCTGACGGTAGCGCAACTGACGCTGAGGCTCGAAAGTGCGGGTATCGAACAGGATTAGATACCCT
+
DFCFGEFCFFGGFGGGGG<CGGGGGGGGGGGGGCFG@EFGGGGFGGGGGDFGGGGC@FFGGEGGGGGGGGGGGG9<FGFG9?FGGEGGGGB=:+?ECFE?FFFGGC@FGFGBDEGGGA<DFCFFFFGDCE7FFGGGCFFCFFGGGCEFFF,>FG7<F;CCFGFFGDD:=*<92+?>FGC:5+21<<=FC5*A:@CE*:CGFFCGGG?;;+0@FG87C95B0180<:EEF5=4<*34<:12;A:;4;E=FECFEEC,->:>CFGGCECAB8CA>82C6C5%?:C?C>,DD>+>)F@B@++,E,;C?+=7FFC=+8C7GB@7FE>,58C,C,C9GFF?E?:,,=5,,,6C@<<A,BGGCF=?@@GFFF<FGGFFEFFFFDCCCGGGGGFGGCF>FGFFB7CFFEF@EEEEFDFE@C,FEFFEFFBB@C<EF<C6<ACC
@s1001 103
TGAGGAATATTGGTCAATGGACGAGAGTCTGAACCAGCCAAGTAGCGTGCAGGATGACGGCCCTATGGGTTGTAAACTGCTTTTATAAGGGAATAAAGTGAGTCTCGTGAGACTTTTTGCATGTACCTTATGAATAAGGACCGGCTAATTCCGTGCCAGCAGCCGCGGTAATACGGAAGGTCCGGGCGTTATCCGGATTTATTGGGTTTAAAGGGAGCGTAGGCCGGAGATTAAGCGTGTTGTGAAATGTAGACGCTCAACGTCTGCACTGCAGCGCGAACTGGTTTCCTTGAGGACGCACAAAGTGGGCGGAATGCGTGGTGTAGCGGCGAAATGCTGAGATATCACGAAGAACTCCGATTGCGAAGGCAGCTCACTGGAGCGCAACTGACGCTGAAGCTCGAAAGTGCGGGTATCGAACAGGATTAGATACCCT
+
EGFGGGGGGGGGGGGGGGGGGGGGGGGGGGGGGGGGFGGGGCFFFGEFGGFGGGGGGGGGGGEFGGGGGGGGGGGGGGGG9BEFGGGGCFGGGEEFEFGGGGGGGGGGGGGFGGGGGGDGGFDGGFGGGGA<FFFGFGGGGGGGGGGGGGGFDGGGGGGGC,>E@CGGG7FFFGGGGE7:FDGGGGDE@<EFGFEEGEEFFFGFCGGCEGFGCFE<CFFE@>CDF=9>FECCFGG@EFGGGF:CFC9EEFEFCC>@C>CCFEFDFBFFG?F>EDGEEG==3?GGFFFFGGFC:6136GGGGGGGGGDGEF@>++B+DGGCACC@5C7EEE<EFFFCEC,DFDB8GGGGGFFFFB+F7GGEGGCGGGGGGEGGGGGGGGGGGGGGGGFCEEFEEB<EE@GGGGFFGGGGGGGGGGGGGGFFDGGGGGGGGGGCCCCC
@s1001 104
TGGGGAATATTGCACAATGGGGGAAACCCTGATGCAGCGACGCCGCGTGAGTGAAGAAGTAATTCGTTATGTAAAGCTCTATCAGCAGGGAAGAAAATGACGGTACCTGGGTAAGAAGCCCCGGCTAACTACGTGCCAACAGCCGCGGTAATACGTAGGTCCCGAGCGTTGTCCGGCTTTATTGGGCGTAAAGCGAGCGCAGGCGGTTTAATAAGTCTGAAGTTAAAGGCAGTGGCTTAACCATTGTTCGCTTTGTAAACTGTTAGACTTGAGTGCAGAAGGGGAGAGTGGAATTCCATGCGTAGGGGTGAAATGCGTAGATATATGGAGGAACACCGGTGGCGAAAGCGGCTCTCTGGTCTGTAACTGACGCTGAGGCTCGAAAGCGTGGGGAGCAAACAGGATTAGATACCCT
+
AFGGECFGGGGGGGGGFGGFGGGGGGGGGGGFFFGGFGDEGGGGGG:>CFGGGEDCF<FFFEE,CCC==FAFGGEE,AFFEC<?EFGGGGD@FFBEFFFGDGCFGGGCFFCFDFGFGGG?FCCCEGGDGFF8FFFEFG<CGGGGGCEGEG@;FFGGGG*,,,4<C*==1FF:<9EE1*4CC@F@BCFEGG7C7+28>CE:<D/1:GDCEGCEDCCFC9384<F/@<@?<C=G@88#,@9CFGFGFEF3<A9FF97%=;+7EF9DD<,<;?92,A?#,>8,F?F:9,,E@E;8=@,=:8EFF>408,EDAC,?4,GBC<,FAD;FFE8F9FFGFEFCFFFGECCGDEEF7FGEFFGFFFGGFF9GGEEDFCF<A,<;FC,CGFEFFCGGGFFFECCCFFBCGGGFF,GGGGCCCCC
@s1001 105
TGAGGAATATTGGTCAATGGGCGGAAGCCTGAACCAGCCAAGTAGCGTGCAGGAAGACGGCCCTCCGGGTTGTAAACTGCTTTTAGTTGGGAATAAAACGGGGCTCGTGAGCCCCCTTGCATGTACCATCAGAAAAAGGACCGGCTAATTCCGTGCCAGCAGCCGCGGTAATACGGACGGTCCGGGCGTTATCCGGATTTATTGGGTTTAAAGGGAGAGCAGGCGGACCTTTAAGTCGGCTGTGAAATACGGCGGCTCACCCGTCGAACTGCAGTTGATACTGGAGGTCTTGAGTGCACACAGGGATGCTGGAACTCATGGTGTATCGGTGAAATGCTCAGATATCATGAAGAACTCCGATCGCGAAGGCAGGCATCCGGGGTGCAACTGACGCTGAGGCTCGAAAGTGCGGGTATCAAACAGGATTAGATACCCT
+
AFCFGFGGGGGGGGGGFGFGGGGGGGGGFFFGGGGGGGGFFGEFGGGGGGGGGEFFFGDEGCFFFF@@CFGGCF?FCEGG9EFFDEFFFDEFGGGGGGGGGEC7+BFECFEFFCFEC<=FGCGGGGGGFGF=FC@FGCEF8DEGDEECFGDFG:FGGCBCFDCAECFGGGGGFF>CF*4=CE@F7?EE>:EG+<C:2=CCF7<C?FEEGGF<5<8:<*48?:GDB75FB1<GEFF84#+++30E?C=0<9?G<EC>,C@&:=C2C59GDC979FCF=C,#D=FADB,998FD6F7,89GGGCFF8,,,FFEAFDDFDFGFFF@41+DGFEE;E?E>>CFD9FGEC?AGGGGEEFEEFCF=@FGGGGFFFFGGGGGECGGGGGFFF9@GGFBFGGGGECFF@GGGGGGGDGGGGFEGGFFGGGGFFFE9C,GCCBAC
@s1001 20572
TGAGGAATATTGGTCAATGGGCGAGAGCCTGAACCAGCCAAGTAGCGTGCAGGATGACGGCCCTATGGGTTGTAAACTGCTTTTATAAGGGAATAAAGTGAGTCTCGTGAGACTTTTTGCATGTACTTTATGAATAAGGACCGGCTAATTCCGTGCCAGCAGCCGCGGTAATACGGAAGATCCGGGCGTTATCCGGATTTATTGGGTTTAAAGGGAGCGTAGGCCGAAGATTAAGTGTGTTTTGAAAGGTAGTGGCTCAACCTCTGCACTGCAGCGCGAACTGGTCTTCTTGAGTACGCACGACGTGGGCGGAAGTCGTGGTGTAGCGGTGAAATGCTTAGATATCACGAAGAACTCCGATTGCGAAGGCAGCTCACTGGAGCGCAACTGACGCTGAAGCTCGAAAGTGCGGGTATCGAACAGGATTAGATACCCT
+
CFFFGGGGGFEFGGGFGGGDEGEGGGEFGDGGGGGGGGGGEFFGGG@FF7FGGEGGFF7FEFGGGGGGGG7>FGGGGGAE?<FGFGGGFFG,AFFGGGG<EC<?5<F4B<?FGCC9FEGCGGGFGF,CCEGFGGFGGGGF?FEDGGGGCFGGFGGCFG@GGFGGGDCFGGGGCF::FCF,,?BF>FGGGDGGCFDCEEGFGCGGGGDGCGGG:CF6:>EA68C6++#:C(FC@FG#=,32,/:ED>3;8@0:AECDFEC988/,-=-CFDG-<C$=3=E?FGFD8FDADA99*@+FC+4>++GEEEF=C7FEC@+EEGGGFF@D@DEGFFF?,FFFFFFAF@<,CFFC<,DF<F=F,,GFEECCC6,FC,FE9FFE@C+C@++C@9GF@@;FCFDE,:FEGGGGECF:@+GECE9CGFFFAEGF9CGFFGFC<CCC
@s1001 107
TGAGGAATATTGGTCAATGGGCGAGAGCCTGAACCAGCCAAGTAGCGTGCAGGATGACGGCCCTATGGGTTGTAAACTGCTTTTATAAGGGAATAAAGTGAGAGTCGAGACTCTTTTTGCATGTACCTTATGAATAAGGACCGGCTAATTCCGTGCCAGCAGCCGCGGTAATACGGAAGGTCCGGGCGTTATCCGGATTTATTGGGTTTAAAGGGAGCGTAGGCCGGAGATTAAGCGTGTTGTGAAATGTAGTTGCTCAACATCTGCACTGCAGCGCGAACTGGTTTCCTTGAGTCCGCACAAAGTGGGCGGAATTCGTGGTGTAGCTGTGAAATGCTTAGATATCACGAAGAACTCCGATTGCGAAGGCAGCTCACTGGAGCGCAACTGACGCTGAAGCTCGAAAGTGCGGGTATCGAACAGGATTAGATACCCT
+
CFGGGGGGGGGGGGGGGGGF8FEGEGGGGGGFGGGGGDGFFGFGGGGCFGGGDEGGFGGGFGFGG8CFG<FCFEEE?FFDF9EGGGCGFGFBFEFFFFEGFGGDGGD++BFGGGGFGGCGGGGCEF@EFFDFFFFGGGGGGF778CCFGFGGGCFDEDDGFG>CGGEGD7FGEFFFGGGCCFFCFGEGEE=CFFGEEC@9++?FCEFCC<CGGGGFE9:5@:8D&757AC76C@?AC9FE8C,,2ECFF>6EECD@<CACCFCDEG>9CEGFGFECC;?FGGGGGGDAEA>68F=+ECFDFGFFFCEFEFE@+>8+8<BEGDCD8<9,EFGFFFAFFFE8GGGGFD@GFAEFCGGGGGGGGGGGFFGFFFFF@:F@FE:CCEFF9FEFGFFGGGGGGEGGGFDGFCGGGGGGEGGGGGGFGGFGFGF<GGFAAA@C
@s1001 108
TGAGGAATATTGGTGAATGGACGAGAGTCTGAACCAGCCAAGTAGCGTGAAGGATGAAGGTCCTACGGATTGTAAACTTCTTTTATAAGGGAATAAAACCTCCCACGTGTGGGAGCTTGTATGTACCTTATGAATAAGCATCGGCTAACTCCGTGCCAGCAGCCGCGGTAATACGGAGGATGCAAGCGTTATCCGGATTTATTGGGTTTAAAGGGAGCGCAGACGGGTCGTTAAGTCAGCTGTGAAAGTTTGGGGCGCAACCTTAAAATTGCAGTTGATACTGGCGTCCTTGAGTGCGGTTGAGGTGGGCGGAATTCGTGGTGTAGCGGTGAAATGCTTAGATATCACGAAGAACTCCGATTGTGAAGGCAGCTCACGGGAGCGCAACTGACGCTGAAGCTCGAAAGTGCGGGTATCGAACAGGATTAGATACCCT
+
FGGGGGGGGGGGGGGGGGGGGGGGGGGGGGGGGGGGGGGGFGGGGGGFGGGGGGFGGGGGGGGGGFEF@FGFGGGGGGGGGGGGGGGECGGGGGGGGCFEFCFGGGEFFGGGEGGGGGGGGGGGGGGGGGGGGGGGGGG9FFFGGGEFGGGDGGFGFAFGGGGGGGGGGGGC<DFGG7CCGEFGFDFGGGGGGGGGGGG<5;F;F=:;F7FCEFGFGFE8;70CEEC55F?AECF@<DCG<FBCGEC?@=CCDGGF#>FGFGGGGGGFGGFFFGB<A=:=8FEECFFDAA,E=GEECGGGDEF@EEF7EGE,+?DEGGGFF:CE>GC>@GGF9FFEEGFFF@9GGGGFGFGFEB:GDFFGGGGFGFGGGGGGF?GFDGGGGGGGFDEFCGGGGGGFFGGGGGGGGDGGEGGGGGGGGGCEFGGGGGGGGGGCCCBC
@s1001 109
TGGGGAATATTGCACAATGGGGGAAACCCTGATGCAGCGACGCCGCGTGGAGGAAGAAGGTCTTCGGATTGTAAACTCCTGTTGTTGAGGAAGCTAATGACGGTACTCAACAAGGAAGTGACGGCTAACTACGTGCCAGCAGCCGCGGTAAAACGTAGGTCACCGGCGTTGTCCGGAATTACTGGGTGTAAAGGGAGCGCAGGCGGGAAGACAAGTTGGAAGTGAAATCCATGGGCTCAACCCATGAACTGCTTTCAAAACTGTTTTTCTTGAGTAGTGCAGGGGGAGGCGGAATTCCCGGTGTAGCGGTGGAATGCGTAGATATCGGGAGGAACACCAGTGGCGAAGGCGGCCTACTGGGCACCAACTGACGCTGAGGCTCGAAAGTGTGGGTAGCAAACAGGATTAGATACCCT
+
FCGGGFGGFGGGGGGGGGGGCGGGGGGGG9CDEFGGGGGGGGGGFGGFF@EFFFGGGGGFFGGGGGGG>FGGGGEDECGFFFFGGDGGG,BEC,,EFGCFC:FEFG<FGGGGFGGGG?F=FDGGFCFGGGGGGGGGGGGFGFFGGCEEB@FGGGGCFFFFGGF,*:BE:@EEGFE7:<CFE+,CEFFG*0+3+<8*<58>998:?CDB;87,,2'4<:><D@<CE7FFGGDEFGG9<:DF9ECC;FA4@FFC=C,>D37?>FCDCGGGE>9A4A?FFFD>>@+FE6GF:DFCD@>@+@7FGFGGA>7EEE5EFCGGE<9GFCF@,F7C<?A9FC?FBECEGDGGGDFGFF8GFCEE8FE=GGGGGGEGFCEGGGGFGGGGGFEGGGGGGGGGGGFFGF@FFCFFE9GGGGGCCCCC
@s1001 110
TGGGGAATATTGCACAATGGGGGAAACCCTGATGCAGCGACGCCGCGTGGAGGAAGAAGGTCTTCGGATTGTAAACTCCTGTTGTTGGGGAAGATAATGACGGTACCCAACAAGGAAGTGACGGCTAACTACGTGCCAGCAGTCGCGGTAAAACGTAGGTCACAAGCGTTGTCCGGAATTACGGGGTGTAAAGGGAGCGCAGGCGGGAAGACAAGTTGGAAGTGAAAGCCATGGGCTCAACCCATGAACTGCTTTCAAAACTGGTTTTCTTGAGGAGTGCAGAGGGAGGCGGAATTCCCGGTGTAGCGGTGGAATGCGTAGATATCGGGAGGAACACCAGTGGCGAAGGCGGCCTACTGGGCACCAACTGACGCTGAGGCTCGAAAGTGTGGGTAGCAAACAGGATTAGATACCCT
+
ECEFGGGGGGGFGGGGGGGGFGGGGGGGGGGFGFGGGG>FGGGGGGE@CFF8FEGG,=FEFGGGGGGDEGGGGGGGGDGCEEEGGGGGGGGGGGFFFFGDEGGGGGAFGGGFGCFGGGG<FGGGGF:FFDCGDGGGGGGGGGFGCGDF*>FFFGGDFGGGG?C@FGFFE7BEFGEGGG><CF+>=F084,<FGGGGDGC*7CE5EFEE2:2>8@@=GFGF,@DE88<#9<8FFD..D+FFCFDC?C>@7GFD><@@E:2FFBB#3B;FFGF<DB,<DGE,D=,F8DGGGGGF=9+CECCBE:@+5EGGE@CAECCEDFE,GGFBF@CFF<EE@C,<CCFFB=C7GFFEGGGGF9FEFGFEGGEFGGGGGGGEGFGGGFC<D@GGGGGFGGGGGFCFGGGGGGGGGGFGGGECCCCC
@s1001 111
TGAGGAATATTGGTCAATGGGCGAGAGCCTGAACCAGCCAAGTAGCGTGCAGGATGACGGCCCTATGGGTTGTAAACTGCTTTTATACGGGGATAAAGTGAGCCACGTGTGGCTTATTGCAGGCACCGTATGAATAAGGACCGGCTAATTCCGTGCCAGCAGCCGCGGTAATACGGAAGGTCCGGGCGTTATCCGGATTTATTGGGTTTAAAGGGAGCGTAGGCCGTCTTGTAGGCGTGTTGTGAAATGTCGGGGCTCAACCTGGGCATTGCAGCGCGAACTGGCAGACTTGAGTGTACAGGAAGTAGGCGGAATTCGTCGTGTAGCGGTGAAATGCTTAGATATGACGAAGAACTCCGATTGCGAAGGCAGCCTGCTGTAGTGCAACTGACGCTGAAGCTCGAAAGCGTGGGTATCGAACAGGATTAGATACCCT
+
FGGGGGGFFFGGGGGGFCE@FG@GGGGGGGGGGGGGGGGDFFGGFGGFEGGGGEGGFGGGGGFGGGFCCGGGGGFGGACECEFGGGGGG7FGEEFFBGGGGGGGGGGGFFGGFFGGDFGGGGGGGGF7DDC<C9DGGGGGGFE@EEGFG9FFGGGGGDEF@,,33@FGGGGG998FFEGEGGDEGGD7CCC>CFECC8CFG2:FFGC8=?:+$AE?EBEB6:CF7CE:=50:2#F=EFC:@F>FCFECEFECDGG>F/:F>@@FBFEE;CE>@@ECC@:D?;4DAFFF=,CA7GEGGGFCGFAGGGGCC8?DD>C88:C:FF@88GCBCGGCFFF8EEFGFEF8GGGFFGFFFCGFEFE=8,C=EFEFF<@F8GGFFGFGGGGGGFC@@@GGGGGGGGGGGGGGF>GEGGFEEF<FEFFFFGGGGEGGGGGCCCCC
@s1001 112
TGAGGAATATTGGTCAATGGGCGAGAGCCTGAACCAGCCAAGTAGCGTGCAGGATGACGGCCCTATGGGTTGTAAACTGCTTTTATAAGGGAATAAAGTGAGTCTCGTGAGACTTTTTGCATGTACCTTATGAATAAGGACCGGCTAATTCCGTGCCAGCAGCCGCGGTAATACGGAAGGTCCGGGCGTTATCCGGATTTATTGGGTTTAAAGGGAGCGTAGGCCGGAGAGTAAGATTGTTGTGAAAGGTAGAGGCTCAACCTCTGCACTGCAGCGCGAACTGGTCTTCTTGAGTACGCACAACGTGGGCGGAATTCGTGGTGTAGCGGTGAAATGCTGAGATATCACGAAGAACTCCGATTGCGAAGGCAGCTCACGGGAGCGCAACTGACGCTGAAGCTCGAAAGTGCGGGTATCGAACAGGATTAGATACCCT
+
@EGGGGGGGGGGFGGGGGCGGF@FDFGGGGGFFGGGGGGGGGGG<FEFE@FGGGFGCFCFGGGGGGGGGGGDEFDFGGFFGGGGGGGGCFGGGGGGGFGFFGGGGGFGGF@GFEGGGFEGGGGGDGGGG9EFFGGGGFFGGCFGGGCFFGFGG=@CFGGGGFCEE>C<GGGGGGGGG>>EGGGGGG?FEGGCFGGGGCFEGGG,?FC@E@F8FC7AC9*51+C848CC?52?<,<##7GFDD;523A#?=1FGFF6CFFC-F9,7>@<><@<F@@&0@606FGFDA::,CCD5FC>>GEB8,8@F>GFCFEFDDGGEDFDFDB6:8,=AFE9,,,F@<,CA,F8DFFCEDEFCFEGCCF:@GG@@FGGGGGFDGEFEGEEGGGGGFFDGGEGGGFFFDGGGGGFADGGGGGGGGGGGGFFGGGGGFFFGGGCCCCC
@s1001 113
TGAGGGATATTGGTCAATGGACGAGAGTCTGAACCAGCCAAGTAGCGTGCAGGATGACGGCCCTATGGGTTGTAAACTGCTTTTATAAGGGAATAAAGTGGGTCTCGTGAGACTTTTTGCATGTACCTTATGAATAAGGACCGGCTAATTCCGTGCCAGCAGCCGCGGTAATACGGAGGGTCCGGGCGTTATCCGGATTTCTTGGGTTTAAAGGGAGCGTAGGCCGGAGATTAAGCGTGTTGTGAAATGTAGATGCTCAACATCTGCACTGCAGCGCGAACTGGTTTCCTGGAGTACGCACAAAGTGGGCGGAATCCGTGGTGTAGCGGTGAAATGCTTAGATATCACGAAGAACTCCGATTGCGAAGGCAGCTCACTGGAGCGCAACTGACGCTGAAGCTCGAAAGTGCGGGTATCGAGCAGGATTAGATACCCT
+
CGGGGGGGGGGGGGGGGGDEFGGGDFDGGGGGGGGGEF@DEGGGGGG:FGGGGGGFGGGGGGGCFGEGGGGGGGGGGGGGE9FGGGFGFGGGGGGGGGGGGGG?GGGGGGGGGGGGGGGGGDGGGGGGGGGGGGGGGGGF@FGGGGGGGGGGGFGGGGCFCD?GCEGGGGGG;=DF>*CGGGGGGGEC*<*3BFBC*CEG5.C<FF#0B<9CEFEFGF5<>D<7=CD@GCF9A=FFGFGGGF>C=FGFFFEEFE>,2GGBGCEFFCC9GC:5<CCGEEEGGGFGGFGFFA395CEBCFGFGDGGGGGGGGGGGCC8E@>AF:C==@CGECDFA9GFCFFDEDFGGFCGFFFEEFB>CCF7CGGGGFFGGFGGGFCF@E:GGGGCGFEFGFFGGFCEF7EGGGGFC7EFDGGGGGGGGGGGGGFGGFAGGFGCCCCC
@s1001 114
TGGGGAATATTGCACAATGGGGGAAACCCTGATGCAGCGACGCCGCGTGAGTGATGAAGTATTTCGGTATGTAAAGCTCTATCAGCAGGGAAGATAATGACGGTACCTGACTAAGAAGCACCGGCTAAATACGTGCCAGCAGCCGCGGTAATACGTATGGTGCAAGCGTTATCCGGATTTACTGGGTGTAAAGGGTGCGTAGGTGGGGAGACAAGTCTGAAGTAAAAATCCGGGGCTTAACCCCGGAACTGCTTTGGAAACTGCCTGACTAGAGTACAGGAGAGGTAAGTGGAATTCCTAGTGTAGCGGTGAAATGCGTAGATATTAGGAGGAACACCAGTGGCGAAGGCGACTTACTGGACTGCTACTGACACTGAGGCACGAAAGCGTGGGGAGCAAACAGGATTAGATACCCT
+
DFGGGGEGGFGGGGGGGGGGGGGGGGGGGCGGGGFGFFEEGFDEGGE=CGGFFFFGFGEFF<FGGGGGCFGGGGFFGGGGGAEFCGFGGGEDGGGFGGGGGGGGGGGGGGFGGGGGGGGGGFCEECFFGGGGG@DGGGGGGFFGGGGGCFGGFG>FFEFC;FGGGCFCFECFGGGGD@EGG+CFFG,FFCFG?GG>>*F<DCE3<0*+,@*2=/AFF<CF,:)#&FEFFGEEEGGCGGB<8B88/:9FGD<<>CCFE@<G?EFFG5,FD?<E7F@ECGGGGG>FFE,FGFE@8FEEFFFFF:@6)+=,GEEEB@>GDGGFFEFDCFGGGDGGGFF<FFGGGF@GFGFFEGGGGGGGGGGGGGGGGFE<FGGGFFFE9GECFCFFCFGGGFEDCCFGGGGGGDGGGGGGGDFACC@C
@s1001 115
TGGGGAATATTGGGCAATGGGCGCAAGCCTGACCCAGCAACGCCGCGTGAAGGAAGAAGGCTTTCGGGTTGTAAACTTCTTTTCTCGGGGACGAAACAAATGACGGTACCTGAGGAATAAGCCACGGCCAACTACGTGCCAGCAGCCGCGGTAATACGTAGGGGGCAAGCGTTATCCGGATTTACTGGGGGTACGGGCGTGTAGGCGGGCATGCAAGTCAGACGTGAAAGCTATGGGCTCAACCCATAGCCTGCGTTGGAAACTGTAGTTCTTGAGGTCTGGAGAGGCAATCGGACTTCCGTGTGTAGCGGTGAAATGCGTAGATCAACGGAGGAACACCAGAGGCGAAGGCGGATTGCTGGACAGCAACTGACGCTGAGGCGCGAAAGCGTGGGGAGCAAACAGGATTAGATACCCT
+
@@EGGB:CC,CFGGF@FDFFFG@F7CFFFEGGGGGGGGGCCF7B+BF=FEFCFFF=FF8EFECGGCGD=CE=FGFFC<E?FFEBFEFG7>7BCEEGCFA,CFCD+>CBFCGGGGDGG@FCAF=FFFEGG:B7BF,*,37>BFCGFC,***111C,@<738<F*:=CBFFGDC1CG9CCECEEF9@<CCF5CCE+**/1:*9>*:A::8C5*;::B><4<;2<:3.5E,:?@7@7@<7%%50<:CCEC??/+#1@=3@$$#3=GFAC<>,:2<AA5+@,,;EF=E>5,6+?@+B99+>E8+8C=9@+:6,,9,,,CC:EGEFFE@:,,FGGFAE?7ECC<E9@,7F<A,:EDEGFA<CCEC=?CDF9CGGDFB6+EGFFCEGGDDGGDDGGEGCGGFFFE@,EEFGECGF@F8FCCCCC
@s1001 116
TGAGGAATATTGGTCAATGGACGAGAGTCTGAACCAGCCAAGTAGCGTGAAGGATGAAGGTCCTACGGATTGTAAACTTCTTTTATAAGGGAATAAACCCTCCCACGTGTGGGAGCTTGTATGTACCTTATGAATAAGCATCGGCTAACTCCGTGCCAGCAGCCGCGGTAATACGGAGGATGTGAGCGTTATCCGGATTTATGGGGTTTAAAGGGAGCGCAGACGGGTCGTTAAGTCAGCTGTGAAAGTTTGGGGCTCAACCTTAAAATTGCAGTTGATACTGGCGTCCTTGAGTGCGGTTGAGGTGTGCGGAATTCGTGGTGTAGCGGTGAAATGCTTAGATATCACGAAGAACTCCGATTGCGAAGGCAGCACACTAATCCGTAACTGACGTTCATGCTCGAAAGTGTGGGTATCAAACAGGAGTAGATACCCT
+
CFGGGGGGGGGGGGGGGFFEFFFGGGGFGGFFGFGGGGGFFECEFGGFGGDGGGGGGGGGEGFGG9FECEGFGGGGGGGGCFFGGGGFFGGGGGGGGF,==@8CCFFDGGGGGGGDGGFEFGGFFBF9FEEGFFFGGGDEFGGGCBCGG<FDEGFCGGFGGFFF8EBFG7FG9EFGG7:@FCFG@FCC*>8DGFFCEGFFCF#GFCC:FCC4EGGFE>FDBF73:8:;+1<?@FF06'ACFGFCFFFEF:EGF@EB8<<39FC;=<FFD9GFABDACADDDGFF5FB,,=,614=+@@E?,GEFA+:7>FGEDFGE>C9,FGGGFGGFGGEGFFCFEEB,FAB,GGGFFE,B68@,>GGGF:7FEFGGGGGFGFGFFF,EGGGGGFGGGGGEEAE9FDGFFGFGGGGGGGFEGFF<GFFFDGFF<,EDE8FCC@CC
@s1001 117
TGAGGAATATTGGTCAATGGACGAGAGTCTGAACCAGCCAAGTAGCGTGCAGGATGACGGCCCTATGGGTCGTAAACTGCTTTTATAAGGGAATAAAGTGAGTCTCGTGAGACTTTTTGTATGTACCTTATGAATAAGGACCGGCTACTTCCGTGCCAGCAGCCGCGGTAATACGGAAGGTCCGGGCGTTATCCGGATTTATTGGGTTTAAAGGGAGCGTAGGCCGGAGATTAAGCGTGTTGTGAAATGTAGATGCTCAACATCTGCACTGCAGCGCGAACTGGTGTCCGTGAGTACGCATAAAGTGGGCGGAATTCGTGGTGTAGCGGTGAAAAGCTTATATATCACGAAGAACTCCGATTGCGAAGGCAGCTCACTGGGGCGCAACTGACGCTGAAGCTCGAAAGCGCGGGTATCGAACAGGATTAGATACCCT
+
F@FGGGGGGGGGGGGGGGGGFFGGGDG8FFGGGGGGGGGGGGGGGGGFGGGGG@FFGGGGGGGGGGGGGGGGFFCDGCEFGGDGFGGFGGG=FEFFFFGGGGFFGGGFG?B9FFGFGDGFFAEFGGGGFGGGGGGGGGG@FGGGGCE,=FGFCFCEE9FCFDCDEEFGGGEGC,*@FGGCDFGGGDE8C0C,?FG@*E@@7@=@FGE;CEA+8C3=C9CBDGDGFFCC?FC<<=F<FDF?AGDFE<F=B@AG,#CF<CD8F,F7CFFF<C@8DEECBED8GGFFC7B@E=FFDGEF6DGDFF=CF6GEC?F=B=@@CFFFFFE>AFCGCED=C9,DFF@,,=?A,D:FFFEFGGEFCFB?7ECFGGGGGGGGGFCEC,F>,GGGFFGGGFFDGGFF<GGGGFGGF@GEGFFGGGGGGGGFGDGGGGGGFFGCCCCC
@s1001 118
TGAGGAATATTGGTCAATGGACGAGAGTCTGAACCAGCCAAGTAGCGTGCAGGATGACGGCCCTATGGGTTGTAAACTGCTTTTATAAGGGAATAAAGTGAGTCTCGTGAGACTTTTTGCATGTACCTTATGAATAAGGACCGGCTAATCCCGTGCCAGCCGCCGCGGTAATACGGAAGGTCCTGGCGTTATACGGATTTATTGGGTTTAAAGGGAGCGTAGGACGGAGATTAAGCGTGTTGTGAAGTGGAGAGGCTCAACGTCTGCACTGCAGCGCGAACTGTTTTCCTTGAGTAAGCACTAAGTGGGCGGAATTCGTGGTGTAGCGGTGAAATGCTTAGATATCACGAAGAACTCCGAGTGCGAAGGCAGCTCACTGGAGCGCAACTGACGCTGAAGCTCGAAAGTGCGGGTATCGAACAGGATTAGATACCCT
+
FGGEFGGFGFGGGGFF@FC<EFGGGGGFGECGGGGGGGGFF8FFGGCFGGGAFGGGG9C@FGGGGGEEGGGGGFFFGGGFGGGGFCGF,F<F8AE<FGCFGGFGDGF7FFDFEF<BEFGCFGFCDFEFDFFG@FFEG<:B<D7+@=BD58CFGA+@FGGG7=F++CE<F:77@,@@@C<BFCC,<DC=FFG5,C<E*=7<;+7<7<#156<$38;5C>G=?#0*@8@@;,D7>@>48DFE,E7E7,,=6,6FFFCD+7GDFAD9C;>@<839+8+8+F?66FF8GFD@FEEC;E,5,;;?@5,?CC7EB@5>8DGEGF8??,>CAF=B;E5,EFFCGFFFCCFCFFF@EECEEF:CEFE+@C@,DFFGFFGGCGCFGGEC7GGGGGFGFFEGFF9GFBFEGGGGGGGGEEGFFF<GGGGGGGGGFCAGFCFCC<@B
@s1001 119
TGGGGAATATTGCACAATGGGGGAAACCCTGATGCAGCAACGCCGCGTGAGTGAAGAAGTATTTCGGTATGTAAAGCTCTATCAGCAGGGAAGAAAATGACGGTACCTGACTAAGAAGCCCCGGCTAACTACGTGCCAGCAGCCGCGGTAATACATAGGGGGCAGGCGTTATCCGGACTTACTGGGTGTAAAGGTAGCGTAGACGGCGAGACGAGTCTGAAGTGAAAGCCCGGGGCTCAACCCCGGGACTGCGTTGGAAACTGCCTTGCTAGAGTGCTGGAGAGGTAAGTGGAATTCCTAGTGTAGCGGTGAAATGCGTAGATATTAGGAGGAACACCAGTGGCGAAGGCGGCTTACTGGACAGTAACTGACGTTGAGGCTCGAAAGCGTGGGGAGCAAACAGGATTAGATACCCT
+
EFG8EFGFGGGGGGGDC<F@FGGGGGGGGGGGGGGGAGGGGGGGGGGFGGGGGGGGGDEEC9FEGGGFEF?EFFGGGGGGGF9FFGGGE7?E:EGG8FGGGGGGGGFGGGGGAFGGGGGGGGGGEFEGGGGDGFG@FGDGGEDFG8E75C7BFGCGGFDFGGG7***<FF*4F;BFCGEF9;,F2:0:5FEBF,*4:CC**/#7:A/;,474E,D6?->,#@+:?99GGGFGEGGG>GGFDGF?:8GFC+:<,DCDGE?=88DFFFEB@,9FDGDFF;E?,FDCFF9FGFCDGD;DE<E<CF8E>C@FAGEECCCCFE,=FGGGFFGGGGGGFCFE=@CEGEFFA,EGEEEFAFAFCGGGGGGGGGGGGFDFF8FEFGEGFGGFF@GGGGGGFGFFGGFFGFGGGGGGGFFCCCCC
@s1001 120
TGAGGAATATTGGTCAATGGGCGAGAGCCTGAACCAGCCAAGTAGCGTGCAGGATGACGGCCCTATGGGTTGTAAACTGCTTTTATAAGGGAGTAAAGTGCGTCTCGTGAGACTTATTGCATGTACCTTATGAATCAGGCCCGGCTAATTCCGTGCCAGCAGCCGCGGTAATACGGAAGGTCCGGGCGTTATCCGGATTTATTGGGTTTAAAGGGAGCGTAGGCGGGAGATTAAGCGTGTTGTGAAATGTAGGGGCTCAACCTCTGCACTGCAGCGCGAACTGGTCTTCTTGAGTACGGGCAACGTGGGCGGAATTCGTGGTGTAGCGGTGAAATGCGTAGATATTACGAAGAACTCCGATGGCGAAGGCGGCTCACGGGAGGGCAACTGACGCTGAGGCTCGAAAGTGCGGGCATCGAACAGGATTAGATACCCT
+
FGDDG@FGGGGGGFFGGGGDCGGG7FGGGGFG<@FGFGDFCFCFGGGGGGDAFGGGFGG>+6@FFA?@EFFGFC6<FG<9EG<E9?FFDFFC,4,BB,<,5@48+44BFG@,,C,,9C?<F??C@9E,:,:58,8,CF:,?+3366=<FB,@B=FBFBFCDFGG++@CGCGG,>CF****6D,>FF*=B7:8;9FEE*:<++,2?<CFG:;3;?@344?7<C/2$D=#2,@'66<+:5=,B;=:2<5,61*>::>>8@D@8*;;@>CFA6GAF<+F8;==+,B,3,:8,C,FDB++==,+,86+EE=8+=E4@BB7@4+,GEEC=F@EFFGEC::B,-FFC,C9B,E7FECACBB7FF?,F7GGGFCEF@EDDGGFGGC?A6,,6AFGGGFCF=6B4+GFFDGGFCFCF7F@8,C,F<DEFGGGGFGGGGF@CCCC
@s1001 121
TGAGGAATATTGGTCAATGGACGAGAGTCTGAACCAGCCAAGTAGCGTGAAGGATGACTGCCCTATGGGTTGTAAACTTCTTTTATACGGGAATAAAGTGAGCCACGTGTGGCTTTTTGTACGTACCGTATGAATAAGGATCGGCTAACTCCGTGCCAGCAGCCGCGGTAATACGGAGGATCCGAGCGTTATCCGGATTGATTGGGTTTAAAGGGAGCGTAGGCGGGTTGTTAAGTCAGTTGTGAAAGTTTGCGGCTCAACCGTAAAATTGCAGTTGATACTGGCGACCTTGAGTGCAACAGAGGTAGGCGGAATTCGTGGTGTAGCGGTGAAATGCTTAGATATCACGAAGAACTCCGATTGCGAAGGCAGCTTACTGGATTGTAACTGACGCTGATGCTCGAAAGTGTGGGTATCAAACAGGATTAGATACCCT
+
CFGGGGGGGGGFGGGGGGGEFGGEGGGGGFFFGGGGGGGEFGGGGGGGEGGGGGGGGEDGGGGGGGGGGGGGGGEFGGGGGGFGGGGGGGG4>EFEFGGGGG@FDFEGGGGGGGGGGGGGGFGGGGGGGGGGAFGGGGG9BFFGGGGGGGGFEGGGGGFGGGGFEGGGGDEGGGGGGGGEFGD<FF*=/CEGG?7C5E8%;.A@EGC><FAFCFC:@/F=@DDDA>F>C;CDFGG@FGFF@<-F<CCC<@@GGFE?FCGDC;D=AE=D>9<D?F>=>4=6=GBGGFB<=,FE:,CFFEECFEFGFCFEC8EFFDC=C7GFFGGGBF@C@;F9GFGGGGFFFC9GGFGGF<DDGFC:7F@CF@GGGGGGGGDGGGGGGGGGGGGGGGGGGGGGGGGGGGGGGGGFEFGGGGFCEGGGGFFFGGGGGGGGFDF<CCCC
@s1001 122
TGAGGAATATTGGTCAATGGGCGTAAGCCTGAACCAGCCAAGTAGCGTGAGGGGTGACTGCCCTACGGGTTGTAAACCTCTTTTGTTTGGGAATAAAGTGCGGGACGTGTCCCGCATTGCATGTACCATTTGAATAAGGACCGGCTAATTCCGTGCCAGCAGCCGCGGTAATACGGAAGGTCCGGGCGTTATCCGGATTTATTGGGTTTAAAGGGAGCGCAGGACGTGGGTTAAGCGTGTCGCGAAATTCCGTGGTTCAACGGCGGACGTGCGGCGCGAACTGGTCCACGTGAGTACGCGGGACGTTGGCGGAATTCGTGGTGTAGCGGTGAAATGCTTAGATATCACGAAGAACTCCGATTGCGAAGGCAGCTGACGGTAGCGCAACTGACGCTGAGGCTCGAAAGTGCGGGTATCGAACAGGATTAGATACCCT
+
FGGGGGGGGGGGGGGGGGGGGGGGGGGGGGGGGGGGGGGGGFGGGGGGGEGGGDGGGGGGGGGGGDGGGGGGGGGGGGGFGGGGFGGGFGGGGGGGGFGGGGGGGGGGGFGFFGGEGDGFFEGGCGGBDFDGFG9E<BFBFFGGGGGDGGGGGGGGGGGGGGGFEGGGGGEFFCFFGEEEGGFFGGGDGGCFFFBCECGDFGCGGG888<9+:CGFD>D:>>C/5>;)CCCG>FC9EEEG6=>?=ECFF;6F6#C<*F:==>5(:C-/1,C355+8>=55+CGF@C8:,3,C)F=:>@7GGGCGGGGGFGFE>BEGGFEAGGGGAGEGGFFEA,GFFFFGGGGGF7GGFFGFFFDF7GGGGF:FFF@FFCGGFB,DFGFGGGGGGGGGGGGGGGFFGGGGGGGGGGGGGDGGGGFGGGGGGGGGGFGFGGGCCCCC
@s1001 123
TGAGGAATATTGGCCAATGGACGAGCGTCTGAACCAGGCAAGTAGCGTGCAGGATGACGGCCCTATGGGTTGTAAACTGCTTTTATAAGGGAATAACGTGAGTCTCGTGAGACTTTTTGCATGTACCTTATGAATAAGGACCGGCTAATTCCGTGCCAGCAGCCGCGGTAATACGGAAGGTCCGGGCGTTATCCGGATTTATTGGGTTTAAAGGGAACGTAGGCCGGAGAGTAAGCGGGTTGTGAAATGTAGATGCTCAACATCTGCACTGCAGCGCGAACTGGTTTCCTTGAGTACGCACAAAGTGGGCGGAATTCGTGGTGTAGCGGTGAAATGCTTAGATATCACGAAGAACTCCGATTGCGAAGGCAGCTCACTGGAGCGCAACTGACGCTGAAGCTCGAAAGTGCGGGTATCGAACAGGATTAGATACCCT
+
EDFGGGGFGGGGGGGGGGGGGGFGG+@FFGGGGGGGGEFGGGAFDFCFEGGAFGGGFFGGGGGGGGGCEGGCGGFGGGGGGGFCGFFDCFGG8A9E,7EFDFGGGGGGGGDGGDADGG@FAAFGFGGGGGGGGGEGGG:AA=FGDGGGF9FB<FFCCFG@FGFE3+:F*@FDFGGGGFGEFEG>FFDEEFED9FCEDE>@C:,?<C7BCFFFF,61*97/-485469+>0'>3+>-<#3CAE+0FCG=FB9@0<:602F<9D=7GGGFFFB5C:GFGE@?=,=,=F8D9FDE57@+69EC4,9FGECGGGFCE8C@EFDB9,CB8BCEFCE9FFFGGF?@?D9GGGFFGGDGGGGFCGFCF@F7FGFGFGGDECGFFFECGGGGGGEEEGFGGFFFDCEBECGGGGGGGGFEEEFGGFCFAGGF<,GGF8DCCCCC
@s1001 124
TGAGGAATATTGGTCAATGGGCGGAAGCCTGAACCAGCCAAGTAGCGTGCAGGATGACGGCCCTATGGGTTGTAAACTGCTTTTATAAGGGAATAAAGTGAGTCTCGTGAGACTTTTTGCATGTACCTTATGAATAAGGACCGGCTAATTCCGTGCCAGCAGCCGCGGTAATCCGGAAGGTCCGGGCGTTATCCGGCTTTCTTGGGTTTAAAGGGAGCGTAGGCCGTAGATTAAGCGTGTTGTGAAATGGAGTGCCTCAACCTTTGCACTGCAGGGCGAACTGGTCTTCTTGAGTACGCACAACGTGGGCGGAATTCGTGGTGTAGCGGTGGAATGCTTAGATATCACGAAGAACTCCGATTGCGAAGGCAGCTCACTGGAGCGCAACTGACGCTGAAGCTCGAAAGTGCGGGTATCGAACAGGATTAGATACCCT
+
FGGGGGGGGGGGFFGGGGGGGGG+FGFGGGGGGFFGGDFFAFFGFGGGGGGGGGGGGGEGGGGGFFFGFGDE7FFFF9E@<<AFGGGGGGGFFFCFG9FFFFGGCFCFCF=F=,?AFC7FGFFGACFCF=A,?E9DF9:<,>FFGGDGGGGFDF@CCFGFGDCF+53<CEEC,@8C>*1::EAF7CGDGGEGFF7::CC,:+:<FFC91<;CF0C@E@>5<4;FF+)#;/7;?9<-:0:C<C?727<@<#ED:6#@C=>:,,,,=7,,::80B8+CCFFF=EGCFDFGFGGGD:EF@8++,A6@:AC?78GFD8CBB:+:FECGAF=>>=C,CFBD;C,DA=<,FF9FGFCGECF:>GF=FCEGFF@GGF9GGGGGDFGGDDEGGGGG@F@GGGGFF@GGFEGGEGEGFCGFFE9AGGGGGGGGGGGGGGGCCCCC
@s1001 125
TGAGGAATATTGGTCAATGGACGAGAGTCTGAACCAGCCAAGTAGCGTGCAGGATGACGGCCCTATGGGTTGTAAACTGCTTTTATAGGGGGATAAAGTGTGTCACGTGTGGCATATTGCAGGTACCCTACGAATAAGGACCGGCTAATTCCGTGCCAGCAGCCGCGGTAATACGGAAGGTCCGGGCGCTATCCGGATTTATTGGGTTTAAAGGGAGCGTAGGCCGGAGATTAAGCGTGTTGTGAAATGTAGACGCTCAACGTCTGCACTGCAGCGCGAACTGGTTTCCTTGAGTACGCATAAAGTGGGCGGAATTCGTGGTGTAGCGGTGAAATGCTTAGATAGCACGAAGAACTCCGATTGCGAAGGCAGCTCACTGGGGCGCAACTGACGCTGAAGCTCGAAAGCGCGGGTATCGAACAGGATTAGATACCCT
+
FGGGGGGGGGGGGGGGGGGGGGGGGGGGGGGGGGGGGGGGGGGGGGGGGGGGGGGGGGGGGGGGGGGGGGGFGF9FGGGGDDGGGGGGGGGGGGGGGGGGGGGGGGGGGGGGGGGGGGGGGFGGFBFGGGGGGGF?FGGGGGGDG>CGGGGGG@FGGFGGGGGGDGGGGGGGGGGGGGGGFGGGGG*14*=8:A:BEEC@G>GFC<C=GGFGGGGFC48D@>ACC@87==E0CFG<EGGGFFFGCGCF;FDGG30FCGF@CFEECFFFGF<#F@CEBG2?DFGFFF<AFC?F:3+:DGE98GGGGGGGGEE;=8C7C=8=FGEC=CEF=GFFAGGDEFF@ECCF:D@GGGFCGGGGFFGGF7GGGF9GFFFFFGGGGGGGGGGGGGGGGGGGGGGGGGGGGGGGGGGGGGGGGGGGGGGFFECFFEE9FDFCCCCC
@s1001 126
TGAGGAATATTGGTCAATGGACGAGAGTCTGAACCAGCCAAGTAGCGTGCAGGATGACGGCCCTATGGGCTGTAAACTGCTTTTATAAGGGAATAAAGTGAGTCTCGTGAGACTTTTTGCATGTACCTTATGAATAAGGACCGGCTAATTCCGTGCCAGCAGCCGCGGTAATACGGAAGGGCCGGGCGTTATCCGGATTTATTGGGTTTAAAGGGAGCGTAGGCCGGAGATTAAGCGTGTTGTGAAAGGTAGATGCTCAACATCTGCACTGCAGCGCGAACTGGTTTCCTTGAGTACGCACAAAGTGGGCGGAATTCGTGGTGTAGCGGTGAAGTGCTTAGATATCACGAAGAACTCCGATTGCGAAGGCAGCTCACTGGAGCGCAACTGACGCTGAAGCTCGAAAGTGCGGGTATCGAACAGGATTAGATACCCT
+
EFGGGGGGGFFFGGGGGGGGGGGGGGGFGGGGGGGFFGGGGGDDFGGGEGGGGGGGGECEFGGGGF9FCF8=ECEFGGGG?FGGGGGGFFGF<EFFGGGGDFFGFFFFFGCF<?FEFGGGGGGGGGGGACFDFFGGFFE,BC>++>>FGAFG?,<:FFE7,:AGGGGGE@CEAFGGG7>7*:FCCGDFGG7FDE*8EE+FF:CCF@&=7F:E9CFA<3F.75C9>>==D=63<0CAEFCAFFFC:99#F@7>0686@68=:3:7=EFCC@68FE?GGGFD?F<FGFFD=DFF>GCB@FGGF?DFCGEEC?<,>GGEEF8GFGEGFGGFEE,D@FFEGFCCDFFFGGECF,FGFCCFFGFBFF@4A,FGGGGGGGGFDECF7GDFDFFGCC@GGGGGFGGGF>GGGGGEEGGGGGFGGGFFGCGGGFFGFFGCCCCC
@s1001 127
TGAGGAATATTGGTCAATGGACGAGAGTCTGAACCAGCCAAGTAGCGTGCAGGATGACGGCCCTATGGGCTGTAAACTGCTTTTATAAGGGAATAAAGTGAGTCTCGTGAGACTTTTTGCATGTACCTTATGAATAAGGACCGGCTAATTCCGTGCCAGCAGCCGCGGTAATACGGAAGGTCCGGGCGTTATCCGGATTAATTGGGTTTAAAGGGAGCGTAGGCCGAAGATTAATCGTGTTGTGGAATGTATGTGCTCAACATCTGCACTGCAGCGCGAACTGGTTTCCGTGAGTACGCACAAAGTGGGCGGAATTCGTGGTGTAGCGGTGAAGTGCTTAGATATCACGAAGAACTCAGATTGCGAAGGCAGCGCACTGGAGCGCAACTGCCGCTGAAGCTCGAAAGTGCGGGTATCGAACAGGATTAGATACCCT
+
EFGGGGC,CCEFGCFFFGGGCFGDGDGFFEFGFEFFGFGGFFFF,CEFEFFGFG?FAC,@FEGGGGGGG,<:C<?FG9E<BB-=FFC,<A8D8EFDFE,C9BFGGFG4BF7E<CEDFF+FFFFEFGGGGGGFFGF,BEFGE<CFCCEGGGFFGA@FGGGGFFG=CGFGCFB:EE*@<<FGEGCCE7C<F<B,?<**/=8,+;9>:F:::<<+?F7=C(*0((=*==#5,,7;:*4(:*FDD>55,2,,?:D4,<>>,,,=@,;<7,,,,6F>@CGGCAD28E>DE@C+1,9,)>183,8C,<=<FC@?B,C49,+B6:D8DFC>5F+=,EABFGGGFEEDFE,A<CC<E<GE<C,C@98EFEEFFFGDEEEC6,9EF9@CFGCC9FCC@8+>FGGFEFFC@:EC8EGGFFC<C<ECCFFFCEACFCCEF@EACCCC
@s1001 128
TGAGGAATATTGGTCAATGGACGAGAGTCTGAACCAGCCAAGTAGCGTGCAGGAAGACGGCCCTATGGGTTGTAAACTGCTTTTATAGGGGGATAAAGTGTGTCACGTGTGGCATATTGCAGGTACCCTATGAATAAGGACCGGCTAATTCCGTGCCAGCAGCCGCGGTAATACGGAAGGTCCGGGCGTTCTCCGGATTTATTGGGTTTAAAGGGAGCGTAGGCCGTCTTATAAGCGTGTTGTGAAGTGGCGGGGCTCAACCTGGGCATTGCAGCGCGAACGGTGAGACTTGAGTGCGCAGGAAGTAGGCGGAATTCGTCGTGTAGCGGTGAAATGCTTAGATATGACGAAGAACTCCGATTGCGAAGGCAGTCTGCTGTAGCGCAACTGACGCTGAAGCTCGAAAGCGTGGGTATCGAACAGGATTAGATACCCT
+
CFFGGGGGGFGGGGCGGGGDEFGEGGGEGFGGGGGGGGGGGGGGGGGGGGGGGGGGGFEGCFGFFFFGGF,FFGGGG9FFAFGFGGGEFFGDGDEFGGEAAFEGGGGGGFFGGCAFCGE,<AAFGGGGG?=<EFFFA?:,,AC@EG7BFFDF=BFG+=DFFEGGGCFFFCDCFF:F77*CFGGDFCC:1**=;7*47EB9:+?,7==F<C<FFGD5EFG6&95/9;1++>A9=<C=GF<A8B@C44#(<:;GGD6D/F@3<3,6B:,9,88*F7>F@6+6+,FCF99?9EFF5GDGGFDFFA;EE6++7?FGFB>+CC@FCF==8FC=FEFA99,@;<A=,,C=FBFFFE<E@CF7FEFFC@F7EFFFB,8E,GGFGFEEBDC<@,DECFCFEE6EF+FEFEFGCBEEECFECGF8FDFFCFGGGGGDFE<CCCCC
@s1001 129
TGGGGAATATTGCACAATGGGGGAAACCCTGATGCAGCGACGCCGCGTGAAGGAAGAAGTATTTCGGTATGTAAACTTCTATCAGCAGGGAAGAAAATGACGGTACCTGACTAAGAAGCCCCGGCTAACTACGTGCCAGCAGCCGCGGTAATACGTAGGGGGCAAGCGTTATCCGGATTTACTGGGTGTAAAGGGAGCGTAGACGGCAAGGCAAGTGTGATGTGAAAACCCGGGGCTCAACCCCGGGACTGCATTGGAAACTGTTTTTCTAGAGTGTCGGAGAGGTAGGCGGAATTCCTAGTGTAGCGGTGAAATGCGTAGATATTAGGAGGAACACCAGTAGCGAAGGCGGCTCTCTGGACTGTAACTGACGCTGAGGCACGAAAGCGTGGGGAGCAAACAGGATTAGATACCCT
+
FFGGGGGGEGGGGGGGGGGGGGGGGGGGGGGGGGGGGGGGGGGCFFGFGGGDGGGGGGGFGFGEGFG+,FCFGE<FEFEGF,<CEFGCFGFGGFGGGFGEGGGGGGGGGGFDF9BFF,<FGBFECF7=FDFFE>7:FG,@>BFGCECE:F1<D@FD:EC:CGGGFFCFGCGEGGGGGC@FF1CE<G+G@FFG9@E2:CG8DGCCGE##%EG87:5#-F?5GDC:@@:FF<EGGEGD*+C<@@3+:@8==3:0:1DFCFGGGGF8F?C;EG+A)@+2=7FE=ECEF6++FCE@,>,8=:@5FCCC:6,,FECFFF?8GGFCGEEDFFGFC5BEB6<C=ADEF?C7ECCGGGGGFDF,F,GGFCGGGGGGGFFGGGFGDFEFCCFFEEFFGGGGGFDGGFAFECGGGGGGGFGCCCCC
@s1001 130
TGGGGAATATTGCACAATGGGGGAAACCCTGATGCAGCGACGCCGCGTGAGTGAAGAAGTGTTTCGGTATGTAAAGCTCTATCAGCAGGGAAGAAAATGACGGTACATGACTAAGAAGCCCCGGCTAACTACGTGCCAGCAGCCGCGGTAATACGTAGGGGGCAAGCGTTATCCGGATTTACTGGGTGTAAAGGGAGCGTAGACGGTAAAGCAAGTCGGAATTGAAAGCCCGGGGCTCAACCCCGGGACTGCTTTGGAAACTGTTTAACTAGAGTGCTGGAGAGGTAAGCGGAATTCCTAGTGTAGCGGTGAAATGCGTAGATATTAGGAGGAACACCAGTGGCGAAGGCGGCTTACTGGACAGTAACTGACGTTGAGGCTCGAAAGCGTGGGGAGCAAACAGGATTAGATACCCT
+
EFFGGGGGFDGGGCFFGGGGGGGFGFGEGFGGGGGGGGGDFEGGGGGCFGGGGGGGGF@CF<FGGEG7=9EEFGF<FAFGGAEADEFGGEGGGAFFGGGGGGGGGGGGGAFFFC<FAFGFFGGGDGGGGGDF7FEGGGFFF7CF83:F@7*@DFGFGFEDEC@7;=EE:FGF:9@C*4CFCC@F7C+>2<C9CFE6CEECDGCAEE82?CFG<>82G+C@@#9CF=98FFGGFGGGFFGCGGGGFEB?=FB*FFGDFFD.FDEFCEFCEGFGDB.GD9EA8ED?E+ECDFEFFFFGGFDFB:86BGEAFEFD@FFEE<C,A;<E,FCCFEFF@GGFECGGGGFEGDEGGEFGCGGF@FFGFGGGGGGEGFCEFFGGGGCEFGFGGGGGGGGGFGFFCECEFGGDC,GCGGGCCCCC
@s1001 131
TGAGGAATATTGGTCAATGGACGAGAGTCTGAACCAGCCAAGTAGCGTGCAGGATGACGGCCCTATGGGTTGTAAACTGCCTTTATAAGGGAATAAAGTGAGTCTCGTGAGACTTTTTGCATGTACCTTATGAATAAGGACCGGCTAATTCCGTGCCAGCAGCCGCGGTAATACGGAAGGTCCGGGCGTTATCCGGATTTATTGGGTTTAAAGGGAGCGTAGGCCGGAGATTAAGCGTGTTGTGAAATGTAGATGCTCAACATCTGCACTGCAGCGCGAACTGGTTTCCTTGAGTACGCACAAAGTGGGCGGAATTCGTGGTGTAGCGGTGAAATGCTTAGATATCACGAAGAACTCCGATTGCGAAGGCAGCTCACTGGAGCGCAACTGACGCTGAAGCTCGAAAGTGCAGGTATCGAACAGGATTAGATACCCT
+
CGGGGGGGGGGGGGGGGGGGFGGGGGGGGGGGGGGGGGGFFFEFFGGGCEGGGGGGGGGGFGGGGGGGGGGGGGGGGGGGFFFGGGGGGGG8EEFFGGGGGGCECGGGGGGFGGGFGGGGGGGGGGFFGGGGGGGGGGGGGGGEGGGGGGGGGGGGGFGGGGGGGGGGGGGEFFFGGGGGGGGGGGDEGDC5CGFGGGG?>5CFF@<:C:<9C>75E@7>?:CFFFGFGDFGGFF=:>GGGG?8C=CFFF<E>;:7<CGFFGGGGFFGFF>B@ECEBGGG>FGGGGFGFFGF5GGGGGGGGGGGGE>EGFGFCFECEFFEFGGGAGGFFCFECCGGFGGGGFCGGFGGGFEF@CFFCDGDGGGGGGFGGGGGFAGGDFDGGGGGGGFGGEGGGGGGGGGGFEGFFFGFGGFGGGGGGGFEFGGGGGGGFGGCCCCC
@s1001 132
TGAGGAATATTGGTCAATGGGCGAGAGCCTGAACCAGCCAAGTAGCGTGCAGGATGACGGCCCTATGGGTTGTAAACTGCTTTTATAAGGGAATAAAGTGAGAGTCGTGACTCTTTCTGCATGTACCTTATGAATAAGGACCGGCTAATTCCGTGCCAGCAGCCGCGGTAATACGGAAGGTCCGGGCGTTATCCGGATTTATTGGGTTTAAAGGGAGCGTAGGCCGGAGATTAAGCGTGTTGTGAAATGTAGACGCTCAACGTCTGCACTGCAGCGCGAACTGGTTTCCTTGAGTACGCACAAAGTGGGCGGAATTCGTGGTGTAGCGGTGAAATGCTTAGATATCACGAAGAACTCCGATTGCGAAGGCAGCTCACTGGAGCGCAACTGACGCTGAAGCTCGAAAGTGCGGGTATCGAACAGGATTAGATACCCT
+
CFGGGGGGGGGGGGGFFGGGGGGGGGGGGGGGGGGGGGGGGGCGFGGGGGGGGGFFGFEFGGGGGGGGGGGFGGGGGGGGGGGGGGGGFGGEFDFGGFGGGGFGGGGGGGGGGFGGGGGGGGGGGFGGGGGGGGFDGGGFGGGGGGCFGGGGGGGGGGGGGGGCEGGGGDGGAE@FCGFGGGGGGG>CG>7BBFEG5BBFFG>GG<<CFFCF=F04E9GFF1A=B:E>:FGGGFGBGGFE-GFFFFGGFFA8@<GGEFCCCDGGFFEFGGEAGECGEC88FFFDDGGF2AGFDFEFDFEGGFBFGGF?EFEGGGECC7GGFFC>FGGFEEF@9CGGGGGGGGGGGGGGDFDGGFFF7GGGGGGGGGFGGF9GGGGGGGGGEGDGGGFGGEFGGGFF<@GGGGFGFGGEDGGGGGGGGGGFGGGGGGGGGGGCCCCC
@s1001 133
TGAGGAATATTGGTCAATGGGCGAGAGCCTGAACCAGCCAAGTAGCGTGCAGGATGACGGCCCTATGGGTTGTAAACTGCTTTTATAAGGGAATAAAGTGAGAGTCGTGACTCTTTTTGCATGTACCTTATGAATAAGGACCGGCTAATTCCGTGCCCGCAGCCGCGGTAATACGGAAGGTCCGGGAGTTTTCCGGATTTCATGGGTTTAAATGGAGCGTAGGCCGGAGATTAAGCGTGTTGTGAAATGTAGACGCTCAACGTCTGCACTGCAGCGCGAACTGGTTTCCTTGAGTACGCACAAAGTGGGCGGAATTCGTGGTGTAGCAGTGAAATGCTTAGATATCACGAAGAACTCCGATTGCGAAGGCAGCTCACTGGAGCGCAACTGACGCTGAAGCTCGAAAGTGCGGGTAGCGAACAGGATTAGATACCCT
+
FFGGGGFGCFGGGGGEFGGFGGGGGGGGGGGGGGDFFGFDFGCFGGEFGGFGCFFGGGGGEEGGGGGFCFFGFGGGGGCFGGGGGGGGGGG8FGGGGFGCECDGFGGGFFG95?FFGGGFFFFFGEEFGFE<FC@F5,:?8+@FEEC8DDF,==FCG8+<7::FC>CFG:<:,5DFFGGE:9<<C74**,+?9<C=27FE++<BCC2<9,?<%?FF21/:>CC20#.5<9?C1A:6C7F>,@##7CE7FF8B@:@:@CCF7D9CF5,FB>C*F=33+,9=0CCGFFBFGFF?5@1=E,8E@94,B@7EDGEB8FCC8GDEGGE@1,@,ECFDFEFD@CA9E@,DFFCGFFFGEF7C@EF@:F@CGGGE88AGGGGEGFGGGGGGGGGGGGFGGGFFB+GGFDGGFFFFGCGGF7B+F@<FDGGFAEGFF@FCCCCC
@s1001 134
TGAGGAATATTGGTCAATGGGCGAGAGCCTGAACCAGCCAAGTAGCGTGCAGGATGACGGCCCTATGGGTTGTAAACTGCTTTTATAAGGGAATAAAGTGAGAGTCGTGACTCTTTTTGCATGTACCTTATGAATAAGGACCGGCTAATTCCGTGCCAGCAGCCGCGGTAATACGGAAGGTCCGGGCGTTATCCGGATTTATTGGGTTTAAAGGGAGCGTAGGCCGGAGATTAAGCGTGTTGTGAAATGTAGACGCTCAACGTCTGCACTGCAGCGCGAACTGGTTTCCTTGAGTACGCACAAAGTGGGCGGAATTCGTGGTGTAGCGGTGAAATGCTTAGATATCACGAAGAACTCCGATTGCGAAGGCAGCTCACTGGAGCGCAACTGACGCTGAAGCTCGAAAGTGCGGGTATCGAACAGGATTAGATACCCT
+
EGGGGGGGGGGGGGGF9FEE@FGGGGGGGGGGGGGGGGGGGGGGGGGECGGGGGGGFFGGGGGGGGCGFGGGGGGFGFGGGGGGGGGGGGFFFGGCBFGGGGG?FFGGDDGGGGGFGGGGGFGGGGGGGGGGFGGGFGGGGGGGGGGGGGGGGGFGFGGGGGGFGGGGGGEGFAGGGGEGEG9FGG=FFGG>CCFGDGF::=GCFG?<C:1B?GE?GFG/:BGGF;GDFGEGGF?4D?FF@8CEGEG===AGF@;6GFFCGFA7FCGCEFC<2ECB=E#A3=FF@GGGEA<9=7A:898@@,9==>CB4>FFGEB@7GGGGGE>8+CEE9FFF9F,@GEGGFFEA<<D,E<<DGGGGDFCF@EGGGEFGGGGFGGGGGGGGGGGGFFEGGFFFEFGF7GGGGGFGDGGGFCFEFGGGGF<GGGGGGGGGGF9CCCC
@s1001 135
TGGGGAATATTGCACAATGGGGGAAACCCTGATGCAGCAACGCCGCGTGGAGGAAGAAGGTCTTCGGATTGTAAACTCCTGTTGTTGAGGAAGATAATGACGGTACTCAACAAGGAAGTGACGGCTAACTACGTGCCAGCAGCCGCGGTAAAACGTAGGTCACAAGCGTTGTCCGGAATTACTGGGTGTAAAGGGAGCGCAGGCGGGAAGACAAGTTGGAAGTGAAATCCATGGGCTCAACCCATGAACTGCTTTCAAAACTGTTTTTCTTGAGTAGGGCAGAGGTAGGCGGAATTCCCGGTGTAGCGGTGGAATGCGTAGATATCGGGAGGAACACCAGTGGCGAAGGCGACCTACTGGGCACCAACTGACGCTGAGGCTCGAAAGCATGGGTAGCAAACAGGATTAGATACCCT
+
GGFGGFGGGGGGGGGGGGGGGGGGGGGGGFGGEGGGGG@FGGGGGGGGGCFFGGGGFFFEFFEFGGGE,:FGGGFGGGGFF<ECGGGGGGGGGFEFGGFGGEDGFG9FGGGFGFEGGGGGGGGGGGGBDCGFGGGDFDFGGG?CECCGGGGG9:FFGGGFG73<?FGGCE7:<FGE7<?FF>'CFFC>.80B;FEFEGGGGGEDCCEC;;CFF:FEGFEFA(8;@,<FF?<CE?GDD7CGGFFGGGGGGDB<,CA@CC9FG>GFDBD;=DFA*==8D9FE,8,,FC:F7FC,@,GGGFCDFFEEBFCFFFGGGGFGGFED?6FCGGGGGAFGGGFGFCFGGGGFGF7GGEGGGGGGGEFFGGGGGGGGGGFGGGGFGGGGFGGGEEFGDEECFFGGGFFEFGGGFFGFF,F<CCCC
@s1001 136
TGAGGAATATTGGTCAATGGGCGAGAGTCTGAACCAGCCAGGTAGCGTGCAGGAAGACGGCCCTATGGGTTGTAAACTGCTTTTATATGGGGATAAAGTGAGTTACGTGTAGTTTATTGCAGGTACCATATGAATAAGGACCGGCTAATTCCGTGCCAGCTGCCGCGGTAATAAGGAAGGTCCAGGAGTTATCCGGATTTATTGGGTTTAAAGGGAGCGTAGGCCGCCCCTTAAGCGTGTGGTGAGATGCCGCGGCGCAACCGGGGCACTGCAGCGCGAACTGGGGGGCTTGAGTGCACGAAACGCAGGCGGAATTCGTGGTGTAGCGGTGAAATGCTTAGATATCACGAAGAACTCCGATTGCGAAGGCAGCTTGCGGGAGTGCGACTGACGCTGAAGCTCGAAGGTGCGGGTATCGAACAGGATTAGATACCCT
+
CFCFGFGGGGGGFFGGGGGGGGGEGGGGGGGGFCGGGG,?CF<<FFGFGF<FFCGEFFGGC:CG8,CEFGF7?FFFEFF,EFGCFFG99FGGE7ECFGEF,=F9@EC:A44CE9EFEG9C?FFGDFFGF9FGFCAE<EC9FBE+BECFFGGGFGFEFD,3,8<F3:FDEFDF<,,8BFDF>>FCGC*>:<2,6,>85E::CC$BCF@6=5425<0)582:(C<3CC02::7885?(=*4+*C:=1+*CEFEC<C8=,:CFC>*,:E?FDE<*7ECC4,;=C>>7C:B,EFA,BFFF6D6,8B@7E=GGGFFD==@+8:>,FF@6BGEGGGFE<FFGGFFCFCB,E<CCGGFFFGECBFFGGGGGGFFFFGFFC7FGGGFF:CC+:AGGGGGGGF<FGCGGF@FFE@7EGEGGC8F8F@<FFGGGCGGGGGGCCCCC
@s1001 137
TGAGGAATATTGGTCAATGGACGCAAGTCTGAACCAGCCAAGTAGCGTGCAGGACGACGGCCCTCTGGGTTGTAAACTGCTTTTAGTTGGGAATAAAGTGCACCACGTGTGGTGTTTTGTATGTACCATCAGAAAAAGGACCGGCTAATTCCGTGCCAGCAGCCGCGGTAATACGGAAGGTCCGGGCGTTATCCGGATTTATTGGGTTTAAAGGGAGCGTAGGCCGGAGATTAAGCGTGTTGTGAAATGTAGATGCTCAACATCTGCACTGCAGCGCGAACTGGTTTCCTTGGGTACGCACAAAGTGGGCGGAATTCGTGGTGTAGCGGTGAAATGCTTAGATATCGCGAAGAACCCCGATTGCGAAGGCAGCTCACTGGAGCGCAACTGACGCTGAAGCTCGAAAGTGCGGGTATCGAACAGGATTAGATACCCT
+
FGGGGGGGGFGGGGGFGGGFGGGGGGGGGFGGGGFGGGGGGGGGGGGGGGGGGGGGGGGGGGGCFFGGGGGFGGGFGGGGGFFGCGGGGGGGGGGGGGGGGGGGGGGGGGGGGGGGGGGGGGGGGGGAFGGGGGGGGGEDFGGGGGGGGGGGGEGFGGGGGG?FGCFGGDFGGGGGDGFGGGGDEGEEGGGGGGEGGGGFFG<CFG<:/<?FCFGFG>GFFFDGGGFFFF<<EFC>GGGFED>E:CF@FGDGGGFDFGGFG,FFGEGGGGGDCDGEC@CA1FGGGGGD=8>8)7=CED,GCA,CGGGFF@F9D=E7GEBGGFEE=7EFGGGAFGGGFGGDECF>GGGFGGGFCGEFBGGGGGGFFGFCF<FFCFGGGGGGFGGGGGFGGGEGGGGEA@FE8GGGEGGGFGGGGGGFGGGFGGGGGGGFFCGCCCCC
@s1001 20852
TGAGGAATATTGGTCAATGGGCGAGAGCCTGAACCAGCCAAGTAGCGTGCAGGATGACGGCCCTATGGGTTGTAAACTGCTTTTATAAGGGAATAAAGTGAGTCTCGTGAGACTTTTTGCATGTACCTTATGAATAAGGACCGGCTAATTCCGTGCCAGCAGCCGCGGTAATACGGAAGGTCCGGGCGTTATCCGGATTTATTGGGTTTTAAGGGAGCGTAGGCCGGAGATTAAGCGCGTTGTGAAATGTAGATGCTCAACATCTGCACTGCAGCGCGAACTGGTTTCCTTGAGTACGCACAAAGTGGGCGGAATTCGTGGTGTAGCGGTGAAATGCTTAGATATCACGAAGAACTCCGAGTGCGAAGGCAGCTCACTGGAGCGCAACTGACGCTGAAGCTCGAAAGTGCGGGTATCGAACAGGATTAGATACCCT
+
EF<FGFFGGGGFFGGGGGGEGGGCG@@FF@FEFGGGDFFFGGGGGGGGEGGGGGGGGGGGGGGGGGGGGGGGGGFGGGGGGGGGGC?FGGGGGGGFGFGGGGFGGGGGGG>GGGGGGCFDCFGGEEGGGGCGEFCFFGF@FGGE@E7FGFGF8<FCFFFGGGGGGGG>FGCFGGFGGGDEGGCEGG=BFGFGF9<7*:FF9AFFF77CF#4C3><3C9ED:7/CFEG<>55EGGGBFCFEG=@?C#2.F@9FBGGFCC<@AC=<ECGFFDA@$CCFCC>E6<EFFA,D,<,F@@E7EGGGF??FGGGBC>AF=CEBB+FEA,+78C4A,FDFCFDFFEFF?=,GGGEGFECGEC>87?GF+EEGGGGDGFFFCFGFFGGGGGGGGEEEFCFEGGGGGBB,@DGGGGGDGGGE7GGGGEF,GGGGGCGCGFE@@<AC
@s1001 139
TGGGGAATATTGCACAATGGGGGAAACCCTGATGCAGCGACGCCGCGTGGAGGAAGAAGGTCTTCGGAGTGTAAACTCCTGTTATTGAGGAAGAAAATGACGCTACTCAACCATGAAGTGACGGCTAACTAGGTGCCAGCAGCCGCGGTGAAACGTCGGGCACAAGCGTTGTCCGGAAGTAATGGGTGTGAAGGGAGCGTAGGCGGGAAGTCAAGTGTGAAGTGAAATCTAGGGGCTCAACCCATACACTGCATTCAAAACTTGTTTCCTTGAGTGGTGCAGAGGTGGGCGGAATTCCCGGTGTAGCGGTGGAATGCGTAGATATCGGGAGGAACACCAGTGGCGAAGGCGGCCTACTGGGCACCAACTGACGCTGAGGCTCGAAAGTGTGGGTAGCAAACAGGATTAGATACCCT
+
AF@FGGGGGGGGGGGGGGGG@BFGGG@FEGGGFFGGGGGG:@FGGGGGG@GGGGF@FFFGFFDFECF7+BF<DEF,5,<B,C-,,9,5?F=FG,,:AA,C,8++?=5AD8,,3,,:A,:F,?=C++3:,>C,3>B@F93+3,,,3CEEG**,?D:,*5<***432,6=F*438?EE<<*8,+2<?B?=F*;1866(:-6((C4:34++B>,,<C?13+7,,C@B7CE<7***<6@:,C+>@,3,,>,FFEC+,>686,9@=@,8DB8,==3A581,,C3,9DDBB6+7FEF9D8@++47DFFEGFGGFE@E9C=C>CFGGGGFC8+,GFGFGFE<C<FFEC7EFFCGGCF<EB,C<FDFA,C@@CFEEFEGGGGGGGGGF8GGGGGFDGFGFF<DGF,GEFGGGGFGGGGGCCCCC
@s1001 140
TGGGGAATATTGGTCAATGGACGAGAGTCTGAACCAGCCAAGTAGCGTGCAGGATGACGGCCCTATGGGTTGTAAACTGCTTTTATAAGGGAATAAAGTGGGTCACGTGCGACTTTTTGCATGTACCTTATGAATAAGGACCGGCTAATTCCGTGCCAGCAGCCGCGGTAATACGGAAGGTCCGGGCGTTATCCGGATTTATTGGGTTTAAAGGGAGCGTAGGCCGGAGATTAAGCGTGTTGTGAAATGTAGTGGCTCAACCTCTGCACGGCAGCGCGAACAGGTCTTGTTGAGTACGCACAACGTGGGCGGAATTCGTGGTGTAGCGGTGAAATGCTGAGATATCACGAAGAACTCCGATTGCGAAGGCAGCTCACGGGAGCGCAACTGACGCGGAAGCTCGAAAGTGCGGGTATCGAACAGGATTAGATACCCT
+
AFCEGFGGGGGGGGGGGGGGGGGEGGGFGGGGGGGGGFFGGGGGGGGGGGGGGGGGGEFGCFGGGGGGGGGGCEFFGGGGCDFFFFGFEFGGGGGGGG<FCFGFGGGGFGGGGGGGGGGF@EFGGCCEAEFG,CEGFGGD8DFEEGGGGGGGFF<+DFGC,FD,@+*@FCFGGGGG7>FFCFACEGDFCC**;,*4/*+>;CGGGG<C*2<++8;;E0C@B>5CF2/8EEEF9:+6C55C;@>FCGG?F6,@C8:6*,,DEFC<<CC<@#C?7C8C;E4:6#8GFB<C,@99)C?=C@+3,A+FCCFBF8GF?EEEBBBF89CEAGEEE@,99FCFEC,,,,@?CGFGFEEFFBGFEFGGEECDE<,GGECF7CGGGGGGGGGGFGFGGFBEEC,C<:GGGGGGGGGGECFDGGGGEDGGGGGGFGFGGGGCCCCC
@s1001 141
TGGGGAATCTTCCGCAATGGGCGAAAGCCTGACGGAGCAACGCCGCGTGAGTGATGACGGCCTTCGGGTTGTAAAGCTCTGTGACCGGGGACGAACGGTCTGTAAGCTAATAACTTATAGAAGTGACGGTACCCGGATAGCAAGCCACGGCTAACTACGTGCCAGCAGCCGCGGTAATACGTAGGTGGCAAGCGTTGTCCGGAAGTATTGGGCGTAAAGCGCGCGCAGGCGGCTTCCTAAGTCCATCTTAAAAGTGCGGGGCGTAACCCCGTGATGGGATGGAAACTGGGAAGCTGGAGTATCGGGGAGGAAAGTGGAATTCCTAGTGTAGCGGTGAACGGCGTAGAGATTAGGAAGAACACCGGTGGCGAAGGCGACTTTCTGGACGACAACTGACGCTGAGGCGCGAAAGCGTGGGGAGCAAACAGGATTAGATACCCT
+
EEFGGFGGGGGGGGGFGGFFCFEGGGGGGGFGGGGFGEFFGGGGGGGEGEGGGFGGGGGGGGGFGGGGGGGGFFGDDGGGGDFGGGDGDGGGGGGGCFGGDGGFGGGGGFGB@3=BFFGGGFGGGGGGGDGGFGGE7CGGGGGFGGGGGGGGGGGGGGGGFGF,:5?F+=C5FG8<<FGG5+3/2,08;A:8CE;?5EGG*9*2*002++6CF?:><696612CBEDBGD4CC=,<<=C<8<?FFG//=@424<-),(8C>:7C@FGGGGG:>C=;?F19=C66+DGFFFB8,,,A,*>+++=>8,A;EDGFFDA?>>9,,E9FFEGGDAEDFDE:48++C6FF8E8EGGGGGGGGFFFEFCEFGFFFAC8,8CC9F<FGGFB@GFGGGGGGFFCBDGFF@CFECFCFDB7GEEGGGGGFGGFCGGGGGGFFFF8DBCCCC
@s1001 142
TGAGGAATATTGGTCAATTGGCGAGAGCCTGAACCAGCCAAGTAGCGTGCAGGATGACGGCCCTATGGGTTGTAAACTGCTCTTATAAGGGAATAAAGTGAGCCTCGTGAGGCTTTTTGCATGTACCTTATGAATAAGGACCGGCTAATTCCGTGCCAGCAGCCGCGGTAATCCGGAAGGTCCGGGCGTTATACGGATTTATTGGGTTTAAAGGGAGCGTAGGCCGGAGAGTAAGCGTGTTGTGAAATGTAGGGGCTCCACATCTGCACTGCAGCGCGAACTGGCTTGGTTGAGTACGCACAACGTGGGCGGAATTCGTGGTGGAGCGGTGAAATGCTTAGATGTCACGAAGATCTCCGATTGCGAAGGCAGCTCACGCGAGCGCAACTGACGCTGAAGCTCGAAGGTGCGGGTATCGAACAGGATTAGATACCCT
+
CFGGGGGGGGGFGGGAEGGGGGGGD@+CFDGGGGGGFFFCFGGGGGEGGGGGGFG8=FCFCFEGGGFGGG>FGGCEFGGCFF?CEFFFEEGFFGGGGDFCGGGG4?CCFGGGGGGGFGGFG,CF9?EA<>EFAAE;DFCCDFGG+3@<DFGCFGGGGGGGGFFGGGDF:@E,,5>FE*>>FCCCFF54F*=C+?B8EGECDF$92C2:<<FFE3C31(5062*2:>5&CE1F<<92C#E<<8#1;<@#GGEEF8>8,3,88,,,,,>CCCGDB@:@8=22?CDBFDF8,GGF9F=+CC7B=FDC7GGGEGGGGFGGGGFF:A@+0>8>E:,,<C9DDFA,@D9FGGGFGGFEC+CF:7F=+FFAEDGGFDGGGGF@DGF?7EGGGGFGGF@GFFEE8F@E<FGGGGGGGGGFGGGGEFFBFCEE,FGFFGF8CBA6
@s1001 143
TGGGGAATATTGCACAATGGGGGGAACCCTGATGCAGCGACGCCGCGTGGAGGAAGAAGGTCTTCGGATTGTAAACTCCTGTCGTTAGGGACGATAATGACGGTACTCAACAAGGAAGTGACGGCTAACTACGTGCCAGCAGCCGCGGTAAAACGTAGGTCACAAGCGTTGTCCGGAATTACTGGGTGTAAAGGGAGCGCAGGCGGGAAGACAATTTGGAAGTGAAATCCATGGGCTCAACCCATGAACTGCTTTCAAAACTGTTTTTCTTGAGTAGTGCAGAGGTAGGCGGAATTCCCGGTGTAGCGGTGGAAGGCGTAGATATCGGGTGGAACACCAGTGGCGAAGGCGGCCTACTGGGCACCAACTGGCGCTGAGGCTCGAAAGTGTGGGTAGCAAACAGGATTAGATACCCT
+
EEEGGEGGGGGGGGGGGGGGGGG>FFGGGGGCFDGGGGDGCFGGGGGFEGEFGGGGGF@FGFGFFF>@CEGFFGCDFFGCFCFFFFFGCFEDGCFGGFFFGGGGGGCFFGGGGCGGGGGFFFGGG@EGGCF7BFGGFGCFGFFGGGGGEGECEGGCCC*3+:CFGGF+;5C8CDG5E*:<FG7@8A:?2,<EGFEEGG:69><?:8C?CC7AGG)*98?/6@<4,%22C7?GFCGGFGCCCGGGGF;@78A+FCC8BD77C8GGGGGFCCFFDF=CFDFGFGGGGGGGEGGFD4>CCEGFBECG=C7EE=4C,9++,99FFGGFCGFC:,FE,C?F<FEFC=F7F:CFEGGGGFGFCFEFFCGGGGFGGGGCEAGFFFFDFGGFEFEEFC<FGECDFECFFDFGGGGGGGFCCCCC
@s1001 144
TGGGGAATATTGCACAATGGGGGAAACCCTGATGCAGCGACGCCGCGTGGAGGAAGAAGGTCTTCGGATTGTAAACTCCTGTTGTTGGGGAAGATAATGACGGTACCCAACAAGGAAGTGACGGCTAACTACGTGCCAGCAGCCGCGGTAAAACGTAGGTCACAAGCGTTGTCCGGAATTACTGGGTGTAAAGGGAGTGGAGGTGGCCATGCAAGTCAGAAGTGAAAATCCGGGGCTCAACCCCGGAACTGCTTGTGAAACTGTAAGGCTGGAGTGCAGGAGGGGTGAGTGGAATTCCTAGTGTAGCGGTGAAATGCGTAGATATTAGGAGGAACACCAGTGGCGAAGGCGGCTCACTGGACTGTAACTGACACTGAGGCTCGAAAGCGTGGGGAGCAAACAGGATTAGATACCCT
+
EFGGGGGGGGGGGGGGFGDGGGGGGGGGGGGFGGGGGD@CFEGDGGGGGCBEGGGGGCCCFEFEFG@@FGGGGGGGGGFFFAFFFFGCFGG7FE9BEAE@FG+FCEFFG+=DFGF8FFGGFFDC7+3BFFGFC<78CCCFFFG>CCGE:FGCFG7>,=C,,,<CF=CBF<<:F9C@F7<F@EGGGG./4*<CCFG*820*>C9%:4C5,,2:@=@5C??F,D=E;0:48>EEFGDD3:@67+CCFGFF8CF?=F9FDE=66FFA,E8,6,GGFF@,,8B:+@GGGFFBEGF>4@,GGFGFGGGC8GCAFEEE,F:E?FFF@89FGGGF?9FC,FEEA<@CGGGGGF7GGGGGGGGGGGGFFFGGGFGGGGEF<FGGGGGGGGGGGGGGF8FDFFFF8FGGGGGGFEGGGGGCCCCC
@s1001 145
TGGGGAATATTGGGCAATGGAGGAAACTCTGACCCAGCAACGCCGCGTGGAGGAAGAAGGTTTTCGGATCGTAAACTCCTGTCCTTGGAGACGAGTAGAAGACGGTATCCAAGGAGGAAGCCCCGGCTAACTACGTGCCGGCAGCCGCGGTAAAACGTAGGGTGCTAGCGTTGTCCGGAATTACGGGGTGTAAAGGGAGCGCAGGTGGCAGTGCAAGTTGGATGTAAAATCTACGGGCTCAACCCGTATAAGCATTCGAAACTGTGCAGCTTGAGTGAAGTAGAGGTAGGTGGAAGTTCCGGTGTAGCGGTGGAATGCGTAGATATCGGAAGGAACATCAGTGGCGAGGGCGACCTACTGGGCTTTAACTGACGCTGAGGCTCGAAAGCATGGGTAGCAAACAGGATTAGATACCCT
+
CGGGGG:FFEFGGGGGGGGFGGGGGGGGGGGGGGGGGGGGGGGGGGGFGGGGGGGGGGGGEFCDFGGGEGEGFGGGDGGGGG=FFGGGGEFFGGGGGFGGGGGGGDGGGGGGGGGGGGGFGFGGGGDGDFGGGGCDFFGDGGGGGGGGGGG7BFGG@CFGGGFGGC;CFC<EEGF?EG<F@8?<#FGG<FGFFFCFG>GDDGCEEFFGG9CCCFF7C7>C;@GFEBEFF@F@CFA/EFEDFC:GGGGFGGGDFGFFAC>=C@CFGC,BB=A8DCGGGGE;F<GGGFGE8GFE,,>8=+GGGFCGE=E@EEECE@@:CCFA=<=>:GGGGGFGFC<FGGF@GGECGF@B@+GGEFECGGCGFGGGGEFEC,EFGGFDFCGGGGGGGGFGGGGGFFFFFFGFGGGGGGGGGGGFCCC@C
@s1001 146
TGGGGAATATTGCACAATGGGGGAAACCCTGATGCAGCGACGCCGCGTGGAGGAAGAAGGTCCTCGGATTGTAAACTCCTGTTGTTGAGGAAGATAATGACGGTACTCAACAAGGAAGTGACGGCTAACTACGTGCCAGCAGCCGCGGTAAAACGTAGGTCACAAGCGTTGTCCGGAATTACTGGGTGTAAAGGGAGCGCAGGCGGGAGAACAAGTTGGAAGTGAAATCCATGGGCTCAACCCATGAACTGCTTGCAAAACTGGTTTTCTTGAGTAGTGCAGAGGTAGGCGGAATTCCCGGTGTAGCGGTGGAATGCGTAGATATTACGAAGAACTCCGATTGCGAAGGCAGCTCACTGGAGCGCAACTGACGCTGTAGCTCGAAAGTGCGGGTATCGAACAGGATTAGATACCCT
+
@FFGGFGGGGGGGGGGGGGFGGGGGGEFGGGGGGGGGGGGGGGGGGGCEEGGGEGGGGDGGGGGGGCCCGFFGGGGFGGGEFEFFCGGGGFFGGGGGGGGGGGGGGFGGFGGGGGGGFGGFCFECBFFGGGFGGGGCFGD,@,@EDCFFCCBF:CFGGGAFFFGG@FFF/GC<BE?G:<CCF#F:;:GG2B$BFFFGDEG5CE;:>G9>5;,,F;A<D:BCFC<C@@FF-FC@FF:?EGFFGF.FC;@,8FFF3,,;C2266+,8D,FEBGFED=EFFD=9FGFGEFCGGFEDD+CDGGFF@EE>@>E9,ACEFCEEFGGGGFGGEFDA<EE=CEGGGFGFECFF9@FFFEFGCFGGGGGDEEFGDGGGGGGGGFE,GGGGGGGGGFFF@GFEFGFGGGGGGGGFFGGGDGCCCCC
@s1001 147
TGAGGAATATTGGTCAATGGGCGAGAGCCTGAACCAGCCAAGTAGCGTGCAGGATGACGGCCCTATGGGTTGTAAACTGCTTTTATAAGGGAATAAAGTGAGAGTCGTGACTCTTTTTGCATGTACCTTATGAATAAGGACCGGCTAATTCCGTGCCAGCAGCCGCGGTAATACGGAAGGTCCGGGCGTTATCCGGATTTATTGGGTTTAAAGGGAGCGTAGGCCGGAGATTAAGCGTGTTGTGAAATGTAGACGCTCAACGTCTGCACTGCAGCGCGAACTGGTTTCCTTGAGTACGCAAAAAGTGGGCGGAATTCGTGGGGTAGCGGTGAAATGCTTAGATATCACGAAGAACTCCGATTGCGAAGGCAGCTCACTGGAGCGCAACTGACGCTGAAGCTCGAAAGTGCGGGTATCGAACAGGATTAGATACCCT
+
GGCFGGGGGGCFGGGGGGGGFGGGGGGGGGEEGGGGGGFCFGFGGGGGGGGGGGGGGG>ECGGG<CFFGGGEGGFFGGGGGGGGGGGGG?FGGGGGGGGFGGGGGGGGCGFFGGGFGGGGGGGGGGGGGGFDGGGGGGDFGDECE7CFGGGGGFCGGGGGGGDGGGG7F*FFFGGGGGGGGF<<:C=BCF*:CFGEGEG=DCGGGG<<FGG?CCEF@6872D7CF>C7FC@FCCG?FD>88F<GFEFCDF*8>:C;>CC8AE<FD5AF8F4#>7EGED/6FGGGGFD<DA7,FFCF=9+,,FDEDGEFFDGFDFEDEGEF?,EC@CEGFAFFA,EBD<B8EDB8GGGGFFFD<E@GCGFCGGEDGFFFCGGGGGGGFDGF7GGFFFGFFF;FGDGFF:FE,CCFCEFBGEF<EFACGGGGGGGGEF9GFFFCCCCC
@s1001 148
TGAGGAATATTGGTCAATGGACGCAAGTCTGAACCAGCCAAGTAGCGTGCAGGAAGACGGCCCTCTGGGTTGTAAACTGCTTTTAGTTGGGAGTAAAAAGAGGTACGTGTCCCTTATTGTATGTACCATCAGAAAAAGGACCGGCTAATTCCGTGCCAGCCGCCGCGGTAATACGGAAGGTCCAGGCGTTATCCGGATTTATTGGGTTTAAAGGGAGCGCAGGCGGCGGCGTAAGTCAGTTGTGAAATCGTGCGGCTTAACCGTGCAATTGCAGTTGATACTGCGTCGCTGGAGTGCACACAGGGATGTTGGAATTCATGGTGTAGCGGTGTAATGCTTAGATATCATGAAGAACTCCGATCGCGAAGGCATATGTCCGGAGTGCAACTGACGCTGAGGCTCGAAAGTGTGGGTATCAAACAGGATTAGATACCCT
+
GGGGGGGGGGFGFGFGGFGGGGEGEGEGECFFFGGGGGFFGGGGGGGCFGFFGEGGFGGGGGG7FFGGEFEEFGFGFFCCEEFGGFGGGG@BFFFGFGGGGFGGGFGGGGGGGGGGGGDA<AFFFEGGGGGFGGGCGGGE<DFGDEGGGGGGFCDEFFFF+8C7CEGGFGGCGGGE*C*>?CF:FACEFE;EECCC*5FFCF<9<F*=CCAFFG9;C(C>>::<B>:5DC?:8EGA?9.>(F.C.@C9>057E:FFGGFDBBF@,;DF9FFFEE;C2:@=6B@:@C:GF?498D=?,EGFFF@,EFGEFEF@,>9GGGFEGFC@8@7EC,:,,<FFFF?,GGFE9CGGGGGGFEGGC@FCCCGFFAFGGCFFFGGGGGFCGGGGFGFGGGEGGGGGGGCCGGGFDGGGGFFCFGGGGFE@ACEFAGGFGFGCCCAC
@s1001 149
TGGGGAATATTGCACAATGGGCGAAAGCCTGATGCAGCGACGCCGCGTGAGCGAAGAAGTATTTCGGTATGTAAAGCTCTATCAGCAGGGAAGATAATGACGGTACCTGACTAAGAAGCACCGGCTACATACGTGCCAGAAGCCGCGGTAATACGTATGGTGCAAGCGGTAACCGGATTTACTGGGTGTAAAGGGAGCGCAGGCGGTACGGCAAGTCGGATGTGAAAGCCCGGGGCTCAGCCCCGGTACTGCATGGGAAACTGTCGTACTAGAGTGTCGGAGGGGTAAGCTGAATTCCTAGTGTAGCGGGGAAATGCGTAGATATTAGGAGGAACACCAGCGGCGAAGGCGGCTTACTGGACGATAACTGACGCTGAGGCTCGAAAGCGTGGGGAGCAAACAGGATTAGATACCCT
+
F,FFEFEFGGGGGGGGGGF@FFGGG:FDFDEGGGGFGGGEFGGEGGGC+CFGGFGGGCF<<9?,FAF4?DF?FFCEBFGFFABEFDF8BFCDGFGGFFFGGGC=@+?E<F,A?FGDA@,DD8F@=+F,@;A<><ECFGG,FCC8@EG7*>>@B;FFEC>:;CF:CC@7*C**>?8CF*=,C9FCFG*<*,?C+7<8<CE>79::4/##*<<8:=86;%$2C@:4#65C>F5EBE>3,8>*@@ECE,9DFE@3,3,F>8+6+6++=,D@,CAEEGGEC@4FD7?FBFECB4,=,@49,,8?9?EE:@+>9,,E??C>,CE8AADFFCEEFFFFB6EF>+F@+,GFE:DGGEF@FGGFEB,A,FFGGGFGFCFEGGEFFGDFCFE<BBCECF,GFDDFGGFFDFEFF@E9E8GCCCCC
@s1001 150
TGGGGAATATTGCACAATGGGCGAAAGCCTGATGCAGCGACGCCGCGTGAGCGAAGACGGACTTAGGGATGTAAAGCTCTATCAGCAGGGAAGATAATGGCGGTACCTGACTAAGAAGCAACGGCTAAATACATGCCAGCAGCCGCGGTAATACGTATGGTGCAAGCGTTATACGGATTTACTGGGTGTAAAGGGGGCGCAGGCGGTGCGTCAAGTGTGATGTGAAATCCAGTGGCTCAACCCCGGCACTGCATCGGTAACTGGTGTTCGTGAGTGTCGGAGGGGTAGGCGGAATTCGTGGTGTAGCGGTGAAATGCGTAGATATTAGGAGGAACACCAGTGGCGAAGGCGGCTTACTGGACGGTAACTGACGCTGAGGCTCGAAAGCGTGGGGAGCGAACAGGATTAGATACCCT
+
EF,CCE@EGGGF9<FGGGFFGGGG@GGFGGGG9,CFGGFGCFG@FGE>EC,,@FFGG,B,444E?EF,,E74@ED,CEEE,E9F,,9,B>+AB,,AFC,,:@+3FC<FG@,C,,,3383,,BFC::+>,5,7,<D@,,@<::,>CD8:F<*,<<FF,,@87<<,,4*:**48,?8<C*1<,2,?<C0=F2CF;F<*.4@=7<<52?7/*>,,:EC7,;<29F8CF=1,,?,6,8?E8>*:EC@*:@,FCF@0+++,,=<6=38,+>+3=,,FD@+++@6+6=4AE@++E?GGDD=C@+=9,=EEAEEGFGFAF@,C>5,DC,EB9DECEC,FGGFE=?,4,EEDEFCGFCDFF9@FFCCCA,6,,FFFFGF7F?FF8BFF8:DF@GF+C<FFFF:EFAGGGGGGGGGGGGGCCCCC
@s1001 21288
TGAGGAATATTGGTCAATGGGCGCGAGCCTGAACCAGCCAAGTAGCGTGCAGGATGGCGGCCCTATGGGTTGTAAACTGCTTTTATGCGGGGATAACACCCTCCACGTGTGGAGGTCTGCAGGTACCGCATGAATAAGGACCGGCTAATTCCGTGCCAGCAGCCGCGGTAATACGGAAGGTCCAGGCGTTATCCGGGTTTATTGGGTGTAAAGGGAGCGTAGGCCGGAGATTAAGCGTGTTGTGAAATGTAGACGCTCAACGTCTGCACTGCAGCGCGAACTGGGTTCCTTGAGTACGCACAAAGTGGGGGGAATTCGTGGTGTAGCGGTGAAATGCTTAGATATCACGAAGAACTCCGATTGCGAAGGTAGCTCACTGGAGCGCAACTGACGCTGAAGCTCGAAAGTGCGGGTATCGAACAGGATTAGATACCT
+
5EFFGFEGGCACFGGFGGEFGDGGCEFGE<FA8EFCEGGGFC<@@EEF7@CCDEFGFGDGGGGGFGEDFG7@,<AFAFCFFFGFFGGGG+@C>@FFGGF7C<=FFFGC=B+>FFGEDFF9FGGGGGE7:+>FFFGGFG,,3@<BBE7FFCG;CFE*=E77,4<,14<*4:F@,?CFGCGCF+?9B@CEGEECEGG>*22;<C77<>***332+,;>>38<69=DF5>EC**+<<C):<>8/E,C<;:,D2BGGCEB7CD@*:0;C869D<82F=C//6,;DB=8,DF8==C4+3+GEE<>,C5,CCF>>,D>@9+=++7FCFDDEC44,?@E<FEF?9@5D6AGFCCGFFGF8B:==,<CGGCGFEAAAFEE@C6FCCCFFCFA9EE7EFCCF,F@6CB;,,GFD7DFC@@FCGFF;F;,GGFGEFAE<CCACCC
@s1001 152
TGAGGAATATTGGTCAATGGGCGAGAGCCTGAACCAGCCAAGTAGCGTGCAGGATGACGGCCCTATGGGTTGTAAACTGCTTTTATAAGGGAATAAAGTGAGTCACGTGTGACTTTTTGCATGTACCTTATGAATAAGGACCGGCTAATTCCGTGCCAACAGCCGCGGTAATACGGAAGGTCCGGGCGTTATCCGGATTTATTGGGGTTAAAGGGAGCGTAGGCCGGAGATTAAGCGTGTTGTGAAATGTAGATGCTCAACATCTGCACTGCAGCGCGAACTGGTTTCCTTGAGTACGCACAAAGTGGGCGGAATTCGTGGTGTAGCGGTGAAATGCTTAGATATCACGAAGAACTCCGATTGCGAAGGCAGCTCACTGGAGCGCAACTGACGCTGAAGCTCGAAAGTGCGGGTATCGAACAGGATTAGATACCCT
+
AFGFGGGFGGGGGGGGGGGGFGGGGFGFGGFFGGGGGGFGGGGGGGGGGGGGGGGGGGGGGGGGGGGGGF@FGFGGGGGGFFGGGGGGGGFBFGFFGGFFEGGE9EFGG@CAFA9FGGGGGFFGGGFFGFFGCGGGGDFFGGGGGGEGGF9FFGFCFGFGC:AGCECECFGGFG8FGCCC6?FEGDCFGEECB?FED=EFGG0<?-#6:24F6:C7C6@@:?CCCEGDGGGFE:>4:/FEC555AC.:FB8>>3D@CFCDFAGFFFF<;3C0F:>E>D=4?FDFA<CD@8CC5GDFGFGF=B@,GEBFDEC,6?8>GFD@E?GGBF>C@@FB??DCGFGGF;<,BC,DGGGGFCFB@B<=+GEFE<FFFBFF<GGEFGGGGGGGDGGGF@,DEA9GGFGFGGGFF7EGGGGFGGGGGGGGGGGGGGGGGGGCCCCC
@s1001 153
TGAGGAATATTGGTCAATGGGCGAGAGCCTGAACCAGCCAAGTAGCGTGAGGGAAGACTGCCCTATGGGTTGTAAACCTCTTTTGTTTGGGAATAAAGTGCGGGACGTGTCCCGCATTGCATGTACCATTTGAATAAGGACCGGCTAATTCCGTGCCAGCAGCCGCGGTAATACGGAAGGTCCGGGCGTTATCCGGATTTATTGGGTTTAAAGGGAGCGCAGGCCGTGGGCTAAGCGTGCCGTGAAATTCTGTCGCTCAACGGCAGACGTGCTGCGCGAACTGGTCCACTTGAGTACGCGGGACGTTGGCGGAATTCGTGGTGTAGCGGTGAAATGCTTCGAGATCACGAAGAACTCCGATTGCGAAGGCAGCTGACGGTAGCGCAACTGACGCTGAGGCTCGAAAGCGCGGGTATCGAACAGGATTAGATACCCT
+
EGGGGGGGGGGGGGGGGGG<CECFFGGGGGGGGGGGGGGCFGFGGGGEGDCGGGGGGGFGGGGGFEGGGGGEGGGGGGGGGFGGCFG8FFGGGGGGGFGFGGDD>FCCFE=<F7@FEGFGFGGGFGC,FFGGCDG9FGCFGFCGGGEFGCFGC<<@FGGGGGFFEGGGG7FEF,:F*=BFFDGGGGGE:FCGGACGG5<FCC90<ECGECFCG7*5:9E>99EG@BC755FC<@6,/8C5CEFGFG(+9BFG7CCEC90<CCED#61.CE5.-<@:,A?54CD@<:,,E>GF8F8@3B7F@A8BA=:F>FF>D8CCCA+B:E8@1+8,CGFCFDFE=C?,<;<CGGGFF9GFGGFF,7GGGGGFGFFFFFGGGF@,7FGGEGGFFFFCCECCF8GGGFGGGGFEFCF:E@FCEGGGGGFEFFDGGFGFFGGCCCCC
@s1001 154
TGGGGAATATTGCACAATGGGGGAAACCCTGATGCAGCGACGCCGCGTGAGCGAAGAAGTATTTCGGTATGTAAAGCTCTATCAGCAGGGAGAATAATGACGGTACCTGACTAAGAAGCCCCGGCTAACTACGTGCCAGCAGCCGCGGTAATACGTAGGGGGCAAGCGTTATCCGGATTTACTGGGTGTAACGCGCGTGTAGGCGGGCGTGCAAGTCAGATGTTAAAATTATGGGCTCAACCCATAACCTGCATTTGAAACTGTACTTCTTGAGTACTGGAGAGGCAGGCGGAAGTCCGGGTGTAGCGGTGAAATGCGTAGATATACGGAGGAACACCAGTGGCGAAGGCGGCCTGCTGGACAGCAACTGACACTGAGGCGCGAAGGCGTGGGGAGCAAACAGGATTAGATACCCT
+
9FDGGBFGGAFGGGGGGGGFFEEGDGGGGFGFGAFEFGEEG>@FGGGGGGD8FE7FE8C9CCFFEFE=4DDECFG,CD=F<5@<BCGGGG<++4:F<9FAFE:FFGFGFG,,CD@FGCFGGEGDG7FGFA><7@,@DE77>@@FE7>>>>@FCF77,6<<77:*==CFFGGC9CGF*44,,?2?7F*:89C+;*:8=,3:59@)*8C#;2::DCE=#.<@9<F#)2@,EB:D<8>@;/7+@F<CC8F@CEDC=,7.<,?=C0C>9,D<GFC?*E@:8,=B,<=,GGGGFCF;>648+84<EFED=CC>9,FC,C@GCEGDF@?A,:>8E9<GGEEF<A,7FFC@EGGGFF@:F8FGFCGGGFEGFFCEEEE<@GFC8+F7GFEFC,F7EEFFGGGGE<FEDGGGF,<GGGFCC<CC
@s1001 155
TGGGGAATATTGCACAATGGGGGAAACCCTGATGCAGCGACGCCGCGTGGAGGAAGAAGGTCTTCGGATTGTAAACTCCTGTTGTTGAGGAAGATAATGACGGTACTCAACAAGGAAGTGACGGCTAACTACGTGCCAGCAGCCGCGGTAAAACGTAGGTCACAAGCGTTGTCCGGAATTACTGGGTGTAAAGGGAGCGCAGGCGGGAAGACAAGTTGGAAGTGAGATCCATGGGCTCAACCCATGAACTGCTTTCAAAACTGTTTTTCTTGAGTAGTGCAGAGGTAGGCGGAATGCCCGGTGTAGCGGTGGAATGCGTAGATATCGGGAGGAACACCAGTGGCGAAGGCGGCCTACTGGGCACCAACTGACGCTGAGGCTCGAAAGCGTGGGGAGCAAACAGGATTAGATACCCT
+
CFGGGDGGGGGGGGGGGGGGGGGGGGGGGGGGGGGCFFGEGEGGGGGEGGGGG@FGFFGGGGCGGGGEGGGAFFGGGGGGGFGGGGGGGGG<BFGGGGGGGGGGGGGGGGGGGGGGGGEFGGGGGG>FGGGGEGGGGFGGGGDGGGGGGFGGG9CCF>FFGGCF9@CFGGGGFFCE@FDFG=>GG;FGC><<9:F>:CC7-DC?<CECGA7;EBEB74FD>D:==#<EFFFFGFG@;7F@7<7EF69==F>FFFGFGCFFFDFG@FGGG9FFEFDAD2FB6<FFEGGFF8E;EE@+GEEEFFCE5ECGGEEF?4CC6GGGGGFGFGGFGGGF@E8GGFFGGGGGGEEGGCGGGGGGGGGFGGCGGGGGEGFDFEFBCGGGGGGGGFGGFFEDFGGGGGGFGGGGGGFGGGGCCCCC
@s1001 156
TGGGGAATATTGCACAATGGGGGAAACCCTGATGCAGCGACGCCGCGTGGAGGAAGAAGGTCTTCGGATTGTAAACTCCTGTTGTTGGGGAAGATAATGACGGTACCCAACAAGGAAGTGACGGCTAACTACGTGCCAGCAGCCGCGGTAAAACGTAGGTCACAAGCGTTGTCCGGAATTACTGGGTGTAAAGGGAGCGCAGGCGGGAAGACAAGTTGGAAGTGAAATCCATGGGCTCAACCCATGAACTGCTTTCAAAACTGTTTTTCTTGAGTAGTGCAGAGGTAGGCGGAATTCCCGGTGTAGCGGTGGAATGCGTAGATATCGGGAGGAACACCAGTGGCGAAGGCGGCCTACTGGGCACCAACTGACGCTGAGGCTCGAAAGTGTGGGTAGCAAACAGGATTAGATACCCT
+
FFGGGFGGGGGGGGGGGGGDFGGGGGGGGGGGDGGGGGGGGGGGEGFFGGGGGGGGGGDGDFGGGGGFFGDGGGGGGFGGGGGCGGGGGGGEGGGGGGGCCFDGFGFGGGGGGGGGGGGGGGGGGGGFGAFGE<DFFFFECCECEEGGGGGGGGG,>CFFFFCG9CFF:F@EG@EGGCGFG:4C;G6F4?FGEGGF=C:CDDG.ECE5CC@,>GGEF>FECGGGFFGGGFDCGFFD;CEFCC</GGGCFE8DDAC@@8:7FD>/FCGFF=9DAGFFGGEGGFFFGGGGGGFFGE@7GEEFEE@6BGCEFGFCCF@ECGGGGCEEEGFEECGFGFC<AFGGFEGGGFEGEGGGGGGGDGGFGGGGGFEFEGGDGGFFGGGGGGGGGGGGGFE8GGGGGFGFGGDFF9GGGGFCCCCC
@s1001 157
TGGGGGATATTGCACGATGGGCGAAAGCCTGATGCAGCGACGCCGCGTGAGCGAAGAAGTATTTCGGTATGTAAAGCCCTATCAGCAGGGAAGATAATGACGGTACCCAACAAGGAAGTGACGGCTAACTACGTGCCAGCAGCCGCGGTAAAACGTAGGTCACAAGCGTTGTCCGGAATTACTGGGTGTAAAGGGAGCGCAGGCGGGAAGACAAGTTGGAAGTGAAATCTATGGGCTCAACCCATAAACTGCTTTAAAAACTGTTTTTCTTGAGTAGTGCAGAGGTAGGCGGAATTCCCGGTGTAGCAGTGGAATGCGTAGATATCGGGAAGAACACCAGTGGCGAAGGCGGCCTACTGGGCACCAACTGACGCTGAGGCTCGAAAGTGTGGGTAGCAAACAGGATTAGATACCCT
+
EDF?:+@FFGGFDGGGF8FFD,@FGGD<EFGGGFGGGFGGGGCGEGFFFGG<FCFGECF@FF,EDGGGGGGGGFGGGCGGG8FGGGGGGGFFFGGGGGGGG7+CF>FD9AC@D<D<FFFCDFCED7FFFGGGEFGGGGFG,3@GEGGGGGG,@FFFGGDFF,?BCFFCF7*;<CC:E7<C::F9C86F<6BFGG>93,80CD:>E=?<;@2@<;C=F>G?>:E7B2,4,31FCGGB,:B<DB3?7;FFFFFFFC@#EC:=&DEF?FGFA<EA*E=,FBD8FGGFGGG@B8CGFD@>7C7FFFCF=A,9GGGEDGGGGFF@FGGCBFCFEA,FEGDFEF<F@DGFGGFGDEFGFFGGGFEA,C6<CGGGFCBFF8GGCGGFFDGF9GGFGGFECFGGGGGFGGGGGGGGGFGCCCCC
@s1001 21437
TGAGGAATATTGGTCAATGGGCGAGAGCCTGAACCAGCCAAGTAGCGTGCAGGAAGACGGCCCTATGGGTTGTAAACTGCTTTTATAAGGGACTAAAGTGCGCATCGTGATGCTTTTTGCATGTACCTTATGCAAAAGGACCGGCTAATTCCGTGCCAGAAGCAGCGGTAATACGGAAGGTTCGGGCGTTATCCGGATTTATTGGTATTACAGGGTGCGTAGGCCGCAGATTAAGCGTGGTGTGAAAAGTAGGCGCTCAACCTCTGCACTGCAGCGGGAACGGGTTTCCGTTAGTGCGCACAAAGTGGGCGGAATTCGTGGTGTGGCGGTGAAATGCTTAGATATCACGAAGAGCTCCGATGGCGAAGGCAGCTTACTGGATTGTAACTGACGCTGAGGCTCGAAAGTGTGGGTATCAAACAGGATTAGATACCCT
+
,CEF8E<FGFAFFGGGGGGGGCGG7CFFFEF<CAFFGG<CEEEGFFGCF7@<EFFGGGEF7FEGGDFFFGGGG,C9?F,,,:<,ABEFCEFC+,:FF9,,,+8+B=FD=B,,CF9EFF@DDGGC<AB<,<55,<,33,+,B<++8>>=>DCF<7@8>E,,8FC,,33:@ECEF9FE7B*:F,,>FGE7<<*=<FEGD*<F7<7CC,,2,7,++81)4(*A4<C4C8'.5,'2C'24:C>,73;=337,<<8:5+,@3,,D@+,CFD8GFE>+>@38,86+++FA@+:464,,*:>+E=A?,5?,FBC8GGFGGFECE<FGGF7C9=@AECC,EA,F;ECDD;GGFCGGGFFFC6+:C@FF@,EFE,<GGGGGFGFFC6EFE,ECGGGGFF6FEEFE66EGFFFFC8EGGFGFGGGFFFCFCGFF<FGGGFCCCCCC
@s1001 159
TGGGGAATATTGGACAATGGGCGAAAGCCTGATCCAGCCATGCAGCGTGTGTGAAGAAGGTCTTCGGATTGTAAAGCACTTTAAGTTGGGAGGAAGGGTTGTAGATTAATACTCTGCAATTTTGACGTTACCGACAGAATAAGCACCGGCTAACTCTGTGCCAGCAGCCGCGGTAATACAGAGGGGGCAAGCGTTAATCGGAATTACTGGGCGTAAAGCGCGCGTAGGAGGTTTGTTAATTTGGATGTGAAATCCCCGGGCTCAACCTGGGAACTGCATTCAAAACTGACGGACTAGAGTATGGTAGGGGGTGGCGGGATTGCCTGTGGAGCGGTGAAATGCGTAGATATAGGAAGGAACTCCTGTGGCGAAGGCGACCACCTGGACTAATACTGACACTGAGGTGCGAAAGCGTGGGGAGCAAACAGGATTAGATACCCT
+
CFGGGEGGGGFGGGGAFFGGCGGGGGGGGGGG<FGGGGGDCFF,6CFFF@DFGGGFGGGGFFEGCGGB@FGG,CE<EEFG@DFFEGGGGG,FG7FEBFFFGGE<FFGGFEFF9=FEAFE,,:A?FFGGGF=AFGCEC>:FCGGGGGGCCF7F=<BFGFC<C;C748FCGG>EGGG:@<,,>5>CC**1<<:CE=<75C?7C5:F7>FFGG:*=*<>8<?5;6C3))::6*:;;<52*1<++3;<1AFFFFA?:<#::7<9D11,)3:3A;E:>C#FD95@,,02<88<=@,CA,9,8*EFCGFE7=++4F==+@+99,88@4,,,F@=+9C@4AFGE:BC>FCB@GGGGE9E6,5,@968,,:,,@4?FEB7GC@CBGEDEC,?9F<FGFFDFEC,FEGFFE@@7@EF<GGGGGGGF<GGF8EFFEGGGGFGGGGGCCCCC
@s1001 160
TGGGGAATATTGCACAATGGGGGAAACCCTGATGCAGCGACGCCGCGTGGAGGAAGAAGGTCTTCGGATTGTAAACTCCTGTTGTTGAGGAAGATAATGACGGTCCTCAACAAGGAAGTGACGGCTAACTACGTGCCAGCGGCCGCGGTAAAACGTAGGTCACAAGCGTTGTCCGGAATTACTGGGTGTAAAGGGAGCGCAGGCGGGAGAACAAGTTGGAAGTGAAATCCATGGGCTCAACCCATGAACTGCTTTCAAAACCGTTTTTCTTGAGTAGTGCCGAGGTAGGCGGAATTCCCGGTGTAGCGGTGGAATGCGTAGATATCGGGAGGAACACCAGTGGCGAAGGCGGCCTACTGGGCACCAACTGACGCTGAGGCTCGAAAGTGTGGGTAGCAAACAGGAGTAGATACCCT
+
CCFFCB@FGGGFGGGGGGFFGGGGGGGGGFFFFGGGGGGGGGGGGGG>FGGGGGGGGFFGGGGGFGGGGD8?FFGFCCF?FEGFGCEFGGEEFFF,C<EFCFGC+=D9FEFGGGGGGCGGGG+CFGG8FEC7+3@DGFGFGGGC@EGGCFGGFFG,@<C<F?B,+3::C:CE:B8:F<*,,<<7,F2<8<+<)7?F7EEC5DG9:C81?9<?:7E?<<CC<DC=46<696:3<C:3D-+<@F=7@,CF7D?G9F<CF8?8CECCFD,,,,,@CGFCEE@:+?,FECCGFBE78FCGGCCCFFCC8CC@FGGE?@,GGGGGGGCEGGGGGFFFGEGGGGFF:CGFGGGGGEFE,GGGF;4,98CFGDGGFGEGFCGFGGFFGGGFCGGGGGFFFGGGGGGFGGFFF9GFGGFBCCCC
@s1001 161
TGGGGAATATTGCACAATGGGCGCAAGCCTGATGCAGCGACGCCGCGTGCGGGATGACGGCCTTCGGGTTGTAAACCGCTTTTGACTGGGAGCAAGCCCTTCGGGGTGAGTGTACCTTTCGAATAAGCACCGGCTAACTACGTGCCAGCAGCCGCGGTAATACGTAGGGTGCAAGCGTTATCCGGAATTATTGGGCGTAAAGGGCTCGTAGGCGGTTCGTCGCGTCCGGTGTGAAAGTCCATCGCTTAACGGTGGATCCGCGCCGGGTACGGGCGGGCTTGAGTGCGGTAGGGGGGACTGGAATTCCCGGTGTAACGGTGGAATGTGTAGAGATCGGGAAGAACACCAATGGCGAAGGCAGGTCTCCGGGCCGTCACTGACGCTGAGGAGCGAAAGCGTGGGGAGCGAACAGGATTAGATACCCT
+
FFGGGEGGGGG<FGGGGGFFDGGGGGGGGGGGGGGGFFGGGGDGGGGGGGGGGGGGGGGGGGFFGGGGGGGGGGGFGGGDEFF?FGFFGGAFGGFFGDDGGGGGGGCCFFGFFFGGGGGGEGGGFGFGGGGGGFEGCFCFFEF8EGGGGGGGG<B:FC:FCFC<2+<FGFCGGGG8>EGCFGGGG2C5@?GGGCFCGGCGC>E882AEGGGCGGG/8/CB128DD5EBG*ECEC<4EFFE:+5?9CE=86<<1F:>F9C<6C59FEGCC@GFCCGGF<@CF8@+76GFF=CEF:,BC?AFDGGGCGEGGF@CE>ACFFGGFFF9FCFAGF@4+GGGGGGGGGGGFEE,E?CCEFGCGGGGFF:GBFFFFGGGGGGGGGGFEGGGFGGFDEEGGGGGGGGFD6C:GGGGFGGGGGGGGGGECCCCC
@s1001 162
TGAGGAATATTGGTCAATGGGCGAGAGCCTGAACCAGCCAAGTAGCGTGCAGGATGACGGCCCTATGGGTTGTAAACTGCCTTTATACGGGGATAAAGTGGGCCACGTGTGGCTTATTGCAGGTACCGTGTGAATAAGGACCGGCTAATTCCGTGCCAGCAGCCGCGGTAATACGGAAGGTCCGGGCGTTATCCGGATTTATTGGGTTTAAAGGGAGCGTAGGCCGTCTGTTAAGCGTGTTGTGAAATGTCGGGGCTCAACCTGGGCATTGCAGCGCGAACTGGCAGACTTGAGTACGCAGGAAGTAGGCGGAATTCGTCGTGTAGCGGTTAAATGCTTAGATATGACGAAGAACTCCGATTGCGAAGGCAGCCTGCTGTAGCGTAACTGACGCTGAAGCTCGAAAGCGTGGGTATCGAACAGGATTAGATACCCT
+
GGGGGGGGGGGFGGGGGGGGGGGGGGGGGGGFFFGGGGGGGGGGGGGGGGGGGGGGGGGGGGGGGGGGGGEGGGGGGGGGGGGGGGGGGGDGGGGGGFGGGGGGGGGGFEFGGGGGGGGGCFFGFFGGFFGG<FGGGGGGGGGGGGDGGFGGFGGGGGGGGGGFGGGCFD7EFGGGFCCE@FGGEEGC:FE>9EEEGCE?:#FCF<CEE6C<.A<)C>EFF>>F=FFC5?<413F6:%=C/CCFF@GGGFGGGEG@ECFGGGGGGGFF,:327@CCB@#'6BB7,FCFDA,A)F==GFFF@5GGF8CCC8EDEGEE8ECCGF>@=F8EEC,,C9F>;EC@EGGGGGGGGGGF=C7,DGGGEGGFFFGGE<GF7GGFFEDGGGGGGGFF7GFGGCGGFGFFCEFGGGGGGGGGGGFGGGGFEAGGGGGGGGGCCCCC
@s1001 163
TGAGGAATATTGGTCAATGAGCGAGAGCCTGAACCAGCCAAGTAGCGTGCAGGAAGACGGCCCTATGGGTTGTAAACTGCTTTTATAAGGGAATAAAGTTAGTCTCGTGAGACTTTTTGCATGTACCTTATGAATAAGGACCGGCTAATTCCGTGCCAGCAGCCGCGGTAATCCGGAAGGTCCGGGCGTTATCCGGATTTATTGGGTTTAAAGGGAGCGTAGGCCGGAGATTAAGCGTGTTGCGAAATGTAGACGCTCAACGTCTGCACTGCAGCGCGAACTGGTTTCCGTGAGGACGCACAAAGTGGGCGGAATTCGTGGTGTAGCGGAGAAATGCTTAGATATCACGAGGAACTCCGATGGCGAAGGCAGCTCACTGGAGCGCAACTGACGCTGAAGCTCGAAAGTGCGGGTATCGAACAGGATTAGATACCCT
+
DFFFGGGCGGGGGGGGGGGGGGGGGGDGFFGGGGGGGGGG<FFGGGGGGGGGGEFFFDFEEGGGC,CFFAFFFFGGGGGGGGGGGGGGGGGF8EEEFDGGGGGGGGGGFFGGCFFG9EGGGGGGFFFCFFGGGGFAFG9CFFFDECBBFFFAFGEGGGGGGGGGGGGGGEEF,@C>FEG7>>FFGD*1<C88BCFGGG7CFF1GGFEE75<<9<C879EBB>CC?CEFGGFE1AF5?;C?CGF<#2==9CCCF9A9,7>@C6CF5B@F@EC?EGCC2@:2FEDD@F=>=CFGAC+FE@@,9EC?GEGECCEGF>>EEGGFFF>8A@=99,F@9F9GECF@FCGF@EFFEEGFC@EGGGGEC7ECF<DGGGFE@,,CGCGEEF>GGFCCGFCECGGGGFGGFCGFFGGEGGGFGGGGGGGGFGGGF<GGFCF@B@AB
@s1001 164
CGGGGAATCTTCCGCAATGGGCGAAAGCCTGACGGAGCAACGCCGCGTGAGTGATGACGGCCTTCGGGTTGTAAAGCTCTGTGACCGGGGACGAACGGTCTGTAAGCTAATAACTTATGGAAGTGACGGTACCCGGGTAGCAAGCCACGGCTAACTACGTGCCAGCAGCCGCGGTAATACGTAGGTGGCAAGCGTTGTCCGGAATTATTGGGCGTAAAGCGCGCGCAGGCGGCTTCCTAAGTCCATCTTAAAAGTGCGGGGCTTAACCCCGTGATGGGATGGAAACTGGGAAGCTGGAGTATCGGAGAGGAAAGTGGAATTCCGAGTGTAGCGGTGAAATGCGTAGAGATTAGGAAGAACACCGGTGGCGAAGGCGACTTTCTGGACGACAACGGACGCTGAGGCGCGAAAGCGTGGGGAGCAAACAGGATTAGATACCCT
+
GGGGGFEDFEFFGGGG7FEFFFGGGGGGG?FGGDGCCFGGDGGGGGECFGGGCFGGGGGGGGGEGGCFGGGGGGGADGGGFFFGFGCGGGDCEGGGCCFFCFFFFGGGEF9B@9;=FFGEBFBFCFGG:EGGGGGGGGGGGGFFFGGGGGGG@CFFGGG@BGGGGFC8CFEGGCE8*<9<C++/1,2A68CFFC8CGG<C*>8CC6+<F7?EFGGFG<@F((*/.8*>8=EG*;?<8?<CG<*<FE:FFF>G7E+ECCCDG8?*2+@EG>E::8DC5DAGF>#D?=FGCFF<<,AAF=GE:>@CCAEFFFE,D9CF@9+4B@4,GFF6+>F+CGFEACGGGEDADFFFAGGGCD9FFFB++GF8B,C@CGGGGGGGGFCFFE@:F@GGEGGF@7GGGGFEEEGGFE@GGGGGGGGEFGFEFGGFEGGFEFFAGFFACCCCC
@s1001 165
TGAGGAATATTGGTCAATGGGCGAGAGCCTGAACCAGCCAAGTAGCGTGCAGGATGACGGCCCTATGGGTTGTAAACTGCTTTTATAAGGGAATAAAGTGAGTCTCGTGAGACTTTTTGCATGTACCTTATGAATAAGGACCGGCTAATTCCGTGCCAGCAGCCGCGGTAATACGGAAGGTCCGGGCGTTATCCGGATTTATTGGGTTTCAAGGGAGCGTAGGCCGGAGATTAAGCGTGTTGTGAAATGTAGATGCTCAACATCTGCACTGCAGCGCGAACTGGTTTCCTGGAGGACGCGCAAAGTGGGCGGAATTCGTGGTGTAGCGGTGAAATGCTTAGATATCACGAAGAACTCCGATTGCGAAGGCAGCTCACTGGAGCGCAACTGACGCTGAAGCTCGAAAGTGCGGGTATCGAACAGGATTAGATACCCT
+
GFGGGGGGGGGGGFGGGGGGGGGGGGGGGGGFGGGGGGFGGGCEGGGEGGFEGEGGFDFGGGGFGGFCGFGGGGGGGGGGGGGFFGGGGGGGGFFDFGGGGGGGGGGGGFGGCEFFGFGGFGFGGGGGGGGGGGGGGGGGGGGGGGGGGGGGGGFGFGGGFGGGC>F:<7<AFGFG*FGDFF9BCCEGGG7)FGGG:=B97@FC<FFC=):/BCB1B1<68>EC?BGEDFCEE?C>FDF?8FC<=C?9:?/FGD@$<FFFGFD6C>AC<B<>@EB>8:CA-GGFC,8:,=8GAF8CC88,=?FCGEGGGDFFB?7CEDFGF:B=8CGEFEE=E?EDFFBGGGGGGGGGGGGGGF@,GGFDF:GFEDCFFDEFGFGFDECGGFGFFFFGGCCEGGGE8EGGGGGGGGFGGEGGGGGGGGGGGGGFFGGGGGGCCCCC
@s1001 166
TGAGGAATATTGGTCAATGGGCGAGAGCCTGAACCAGCCAAGTAGCGTGCAGGATGACGGCCCTATGGGTTGTAAACTGCTTTTATAAGGGAATAAAGTGGGTCTCGTGAGACTTTTTGCATGTACCTTATGAATAAGGACCGGCTAACTCCGTGCCAGCAGCCGCGGTAATACGGAAGGTCCGGGCGTTATCCGGATTTATTGGGTTTAAAGGGAGCGTAGGCCGGCGATTAAGCGTGCTGTGAAATGTAGATGCTCAACATCTGCACTGCAGCGCGAACTGGTTTCCTTGAGTACGCACAAAGTGGGCGGAATTCGTGGTGTAGCGGTGAAATGCTTAGATATCACGAAGAACTCCGATGGCGAAGGCAGCTCACTGGTGCGCAACTGGCGCTGAAGCTCGAAAGTGCGGGTATCGAACAGGATTAGATACCCT
+
EFGGGGGGGGGGGGGGGGGFFGGC7FGGGGGGGGGGFGGGFGGGGGGGGGGGGGGGFGEGGGGGGFEFFGGGGGGGGGGFGGGGFFGGGGGEFEFFGGG9FEGGGGGGFFC9FFFFFGGGFGGGGFFFFGFGEFFFG9E9,A>F@E7FGGGDC7+>BFGGGGGF8>FCB:>CCDFG>FEE@9EGGGGGGGGGGGEGGCGFF7<<FD@*FF:+CFCA;6C>86>46DG):**2<AFAEBEE59=E9CE=F8-:CC?D9D<6C@FFGFFDED@323.>+FF??5F8A:,,6,FCDEEFE=,@,?@,FDGGGGGFDFEC@<=<GGEEACGFDC,FFDGFDFF9A;9GE@AEFCFE@C=F?FE:C,ECGFCGGFEGFGGEGFF4+GGFGFDGGGGGF?GGFEF?FGFFFCGEGGGCF<C<EGGFDFFGGGGGGFC-C?BB
@s1001 167
TGAGGAATATTGGTCAATGGGCGAGAGCCTGAACCAGCCAAGTAGCGTGCAGGACGACGGCCCTATGGGTTGTAAACTGCTTTTATATGGGGATAAAGTGAGCTACGTGTAGTTTATTGCAGGTACCATATGAATAAGGACCGGCTAATTCCGTGCCAGCAGCCGCGGTAATACGGAAGGTCCAGGCGTTATCCGGATTTATTGGGTTTAAAGGGAGCGTAGGCCGCCCCTTAAGCGTGTTGTGAAATGCCGCGGCTCAACCGTGGCACTGCAGCGCGAACGGGGGGGCTTGAGTGCACGCAACGCAGGCGGAATTCGTGGTGTAGCGGTGAAATGCTTAGATATCACGAAGAACTCCGATTGCGTAGGCAGCTTGCGGGAGTGCGACTGACGCTGAAGCTCGAAGGTGCGGGTATCGAACAGGATTAGATACCCT
+
EFGGGGGGGGGGGGGGGFFFGGGGGGGGGGGGGGFGGGGGGGGGGGGGGGGGGEGGGGGGGGGGGFGGGGFFEGEFGGGGGGGGGFGGGGGGGGGGGGGGFGGAAEFFGGGGGFFFGGGDFGFFGAFFFEFGGGGGFAFGGGGGGGGGGFGGGGFEFGFC<>FFEEEGGG>AFFGGGGGGFFGGCFGCGG7FGGGGEGGG7?=GGGE?GGGCGGGFB:E::GGGFEEFCGGGGCGFGFEEFGFGFGC4:C?GGDG6GFB:FGGFFEDFFGC1>FEEEFFGC%FC+GEEFFDCDDCGEGGC>EEGFF7GGFFED>E>EFCFEFCGAC7EGGDDADGFFFCGGFA8GFGGGDEFGFFF7FCDGGGGGFFFEFCGCGGGGGGFCFF7GGFGEFEGGGGGGFEFEFFGGEGGFGGGGGGFEGFGGGGGGGGGGGGCCCCC
@s1001 168
TGAGGAATATTGGTCAATGGGCGAGAGCCTGAACCAGCCTAGTAGCGTGCAGGACGACGGCCCTATGGGTTGTAAACTGCTTTTATATGGGGATAAAGTGAGCTACGTGTAGTTTATTGCAGGTACCATATGAATAAGGACCGGCTAATTCCGTGCCAGCAGCCGCGGTAATACGGAAGGTCCAGGCGTTATCCGGATTTATTGGGTTTAAAGGGAGCGTAGGCCGCCCCTTAAGCGTGTTGTGAAATGCCGCGGCCCAACCGTGGCACTGCAGCGCGAACGGGGGGGCTTGAGTGCACGCAACGCAGGCGGTATTCGTGGTGTAGCGGTGAAATGCTTAGATATCACGAAGAACTCCGATTGCGAAGGCAGCTTGCGGGAGTGCGACTGACGCTGAAGCTCGAAGGTGCGGGTATCGAACAGGATTAGATACCCT
+
EGFFGFGGGGFGGGGGFGFFFGGGGGGGFGGGGGGGGGGGGGGGGGEGGGGGGGGGGGGGGGGGGGGGGGDCCEGGGGGGGDFGGGGGGGGGGEFGGGGFGFGGFGGGGDGGGGGGGGGGGF<<BF<FC9DE?FGABEFGGGGDGGEDFFFGGGGGGGCFGGGGDGFGFFGGGGGGGGEEFEC,,<E<FF85EGGG=EGGFFF9FG<*<F,<FFFFG4F00>8DE@C<6CFGE<C97+C<+@;5@FG=F@?CCEEFGGDDGEC/FEFBFD25GC):C>/<0#FAGGGF,F>D=:+>6E7FEC>=?+CFF@:@+CEB7GGGCFB+>EEEE;C,95<CFFGFF;9ECGGGFDGCFGEEEGGGGGEGGGGGGGGGGGEFBDGGGGEDGGGGGFFEFDGGGGFCFFGGGGGFGFFCGFFCFGF@FGGFAGCGFGFCBCCC
@s1001 21659
TGAGGAATATTGGTCAATGGACGCAAGTCTGAACCAGCCATGCCGCGTGCAGGAAGACGGCTCTATGAGTTGTAAACTGCTTTTGTACGAGGGTAAACTCACCTACGTGTAGGTGACTGAAAGTATCGTACGAATAAGGATCGGCTAACTCCGTGCCAGCAGCCGCGGTAATACGGAGGATTCAAGCGTTATCCGGATTTATTGGGTTTAAAGGGTGCGTAGGCGGTTTGATAAGTTAGAGGTGAAATCCCGGGGCTTAACTCCGGAACTGCCTCTAATACTGTTAGACTAGAGAGTAGTTGCGGTAGGCGGAATGTATGGTGTAGCGGTGAAATGCTTAGAGATCATACAGAACACCGATTGCGAAGGCAGCTTACCAAACTATATCTGACGTCGAGGCACGAAAGCGTGGGGAGCAAACAGGGTTAGATACCCT
+
BFGGGGGGDFGGGGGGGGFGGFDGGGGFGGGGGGGFGGGGGGGGGEFFGGFGGGGGGGGGGGGGGGGGGGCFFFEFGGFGGCFGGGGGGFGEEFGGFGAFCFFFGGCGGGGGGGGGGGGG9FFGGGGGEFFGGGFFGGGGGGCGGD@FG9<FGFGGGGGGGGGGGGGGEGGGG9FF0FF=C9FF;;2F>GGGGGGGGGGGC3GGGGGFGGGGGGGFB2F@DGEGGDF@DGGGGGFAGGF;GFCCGGFGGGGGGGECGFF@FGGCECDEEECFBGGGCGFGGGGFFCFC7,=A+A,CE?8+CGGGGDGCF8B,EEEEC5?8E5>7?B7GGGGGGFEE9FADGFECFGFGGFGFCEFCCGGGGGFCFGFGGF9FFCFGGGGFGGGFGGGFFECGGEEGEGF<F@FGF7GGGGEGGFFFGGFFGGGFDGGGGGGCCCCC
@s1001 170
TGAGGAATATTGGTCAATGGGCGAGAGCCTGAACCAGCCAAGTAGCGTGCAGGATGACGGCCCTATGGGTTGTAAACTGCTTTTATAAGGGAATAAAGTGAGTCTCGTGAGACTTTTTGCATGTACCTTATGAATATGGACCGGCTAATTCCGTGCCAGCAGCCGCGGTAATACGGAAGGTCCGGGCGTTATCCGGATTTATTGGGTTTAAAGGGAGCGTAGGCCGGAGATTAAGCGTGTTGTGAAATGTAGACGCTCTACGTCTGCACTGCAGCGCGAACTGGTTTCCTTGAGTACGCACAGAGTGGGCGGAATTCGTGGTGTAGCGGTGAAATGCTTAGATATCACGAAGGACTCCGATTGTGAAGGCAGCTCACTGGAGCGCAACTGACGCTGAAGCTCGAAAGTGCGGGTATCGAACAGGATTAGATACCCT
+
EEFGGGGGGGGFGG<FFGC<EFGGGEGGGFGFFGGGFFGCFDFFFGGEECFAFEGG@FGGDEG?<<FCFGGFEF,CEFG9E,CFFGGGGGGGGGGGGGGGDCGFA@EGGGGGGGFFGGG?GGGGFFGCE,?CF99EBAFF8ECE7=@FGGFFGC7CGGGGGFFF7:FCF>3,8@DFG*:7FFDFFF*><=E5427;1<F,1:FCF6?9:F79?FEFD@GC@;-GFFGFFC?@@+C4E;2D'?BE6<9@>@:@:<,@5CFF-GC9F>77@FG<BGGF@D6:=FCC<GFF@89GDB@?=,,EFFD8EGGDEGF>4,@=GF@F@FEC=EC9FCFFDCE=4FC,AAFEDGGGGGCCEC@:@GF9FE?,9FE@GGFF9FGGGGEDGGGGCEE7CFBDGFFE,GGF<GGGA>GFC@FFGFGGGGFEGGGFC9DGFGFAC9CB
@s1001 171
TGAGGAATATTGGTCAATGGACGAGAGTCTGAACCAGCCAAGTAGCGTGCAGGATGACGGCCCTATGGGTTGTAGACTGCTTTTATAAGGGAATAAAGTGAGTCTCGTGAGACTTTTTGCATGTACCTTATGAATAAGGACCGGCTAATTCCGTGCCAGCAGCCGCGGTAATACGGAAGGTCCGGGCGTTATCCGGATTTATTGGGTTTAAAGGGAGCGTAGGCCGGTGATTAAGCGTGTTGTGAAATGTAGAGGCTCAACATCTGCACGGCAGCGCGAACTGGTTTCCTTGAGTACGCACAAAGTTGGCGGAATTCGTGGTGTAGCGGTGAAATGCTTAGATATGACGAAGAACTCCGATTGCGAAGGCAGCCTGCTGTAGCGCAACTGACGCTGAAGCTCGAAAGCGTGGGTATCGAACAGGATTAGATACCCT
+
GGEGGGGGGGGGGGGGGGGGGGGGGGGFGGGGGGGGGGGGGGGGGGGGGGGGGGGGGGEGGGGGFGGGGGGGGGGGGGGGGGGGGGGFCFGGGGGGGGGGGGGGGGGGGGGGGGGGGGGGGGGGGGGGGGGGGGGGGGGGGGGGGGGGGGGGGG7CFGG=,3=FGGGGGGGG,@DFDG7CFGGGDG5FCFCECGEGEGGFGG>@FF<>GCFG9F<?EBG3>DGG;>;#;:CC=CG>GFEFFF==<B?=;3#CF+GGGGFEGEFCGC:@@#C59F6:(,=D?GFAC=::,<<A>GEBEE@GEA4,B=7GE?GGGECCGGGFF9EEFGGGFCF@,9<EGGFGFEC,<7<DFCEFEBFBF@FCF8EFGGFGGGGGGGGGFFFC+GGGFFFGGGGGGGFFA:GGGGGGGGGGGGGFGFGGGGGFFGGGGGGGGGGCCCCC
@s1001 172
TGAGGAATATTGGTCAATGGGCGAGAGCCTGAACCAGCCAAGTAGCGTGCAGGATGACGGCCCTATGGGTTGTAAACTGCTTTTATAAGGGAATAAAGTGAGTCTCGTGAGACTTTTTGCATGTACCTTATGAATAAGGACCGGCTAATTCCGTGCCAGCAGCCGCGGTAATACGGAAGGTCCGGGCGTTATCCGGATTTATTGGGTTTAAAGGGAGCGTAGGCCGGAGATTAAGCGTGTTGTGAAATGTAGATGCTCAACATCTGCACTGCAGCGCGAACTGGTTTCCTTGAGTACGCACAAAGTGGGCGGAATTCGTGGTGTAGCGGTGAAATGCTTAGATATCACGAAGAACTCCGATTGCGAAGGCAGCTCACTGGGGCGCAACTGACGCTGAAGCTCGAAAGCGCGGGTATCGAACAGGATTAGATACCCT
+
FFGFGGGGGGGFGGGGGGGFGGGGGGGGGGGGGGGGGGGGGGGGGGG@FGGGGGGCFFGGGGEDFGGGGFGFFG,FFGGGFGGGGGGGGGGGGGGGGGGGGGGGGGGGGGGGGFGGGGDFGGGGFGGGGFFFCGFGGGGFGGGGGGGGGGGCFC@CFFFFD@FGEGGEEG*3DD7FCGGGFGFFCFD7F78C?FE:E<;GGGG@FF?FEC>E#?3;86F5?>GGF:>CCEF<=GG>EGDFFGFGGEGGFFFCGFCGGGFDCGFFFCB=@8@A@GGEGE==6FGFFGFD=A?A8@8FA,GFGFEGGE7EED<,+>+CGGFE=FCB=GGFGGFGGGFEAF?9?D<?8FDGCGFEC?ECGGGDEFGFGFEFGFGGGGGGGFGGDGGGGGGDGGFGGFFFGEECCFFGGGFEFFFCGFGGGGFFEDGGFGGGGGGCCCCC
@s1001 173
TGGGGAATATTGCACAATGGGGGAAACCCTGATGCAGCGACGCCGCGTGAGCGAAGAAGTATTTCGGTATGTAAAGCTCTATCAGCAGGGAAGAAGAATGACGGTACCTGACTAAGAAGCACCGGCTAAATACGTGCCAGCAGCCGCGGTAATACGTATGGTGCAAGCGTTATCCGGATTTACTGGGTGTAAAGGGAGCGCAGGCGGTGCGGCAAGTCGGATGTGAAAGCCCGGGGCTCAACCCCGGTACTGCATTGGAAACTGTCGTACTAGAGTGTCGGAGGGGTAAGTGGAATTCCTAGTGTAGCGGTGAAATGCGTAGATATTAGGAGGAACACCAGTGGCGAAGGCGGCTTACTGGACGATAACTGACGCTGAGGCTCGAAAGCGTGGGGAGCAAACAGGATTAGATACCCT
+
FGGEGFGGGGGGGGGGGGGGFGGGFGGGGGGGEGGGGGGEGGGGGGG>FGGGGDCFGGGEGAAGFFGBFGFGGGGGGGGGGEFGGGCFFGEEGGGG@FFGGFGGGGDFGGGGGGGGGGGGGGGGGGDFG9DFGFGCFGGGGFGEGGGGGGGF,@CC,:;>7<FC@CFF7:<?EF9CB=<FFGGGFFF8<BFDEGFGGGEE/CEGEGGD53?E8E27+6*CCAEGBFG?:6CECGEB:@C<EC>CCEGDFF<GF>FDFFFDGGCFG:FDFECA=<EEB6GE>9GGGFFA?GFFB8FE8?GGFFEC+5DE=GFFFFF@GDE,DGGFGGGGGEAEEEFGGFGFEEGGGGEGGGGGGGGEFGGGFDFF9FGGGGFCGFF,GFGFB<GFGGGGGDGGFFFGGFFFEGGGGGDGGFCGCCCCC
@s1001 174
TGGGGAATCTTGCGCAATGGGGGGAACCCTGACGCAGCGACGCCGCGTGCGGGACGGAGGCCTTCGGGTCGTAAACCGCTTTCAGCAGGGAAGAGTCAAGACTGTACCTGCAGAAGAAGCCCCGGCTAACTACGTGCCAGCAGCCGCGGTAATACATAGGGGGCGAGCGTTATCCGGATTCATTGGGCGTAAAGCGCGCGTAGGCGGCCCGGCAGGCCGGGGGTCGAAGCGGGGGGCTCAACCCCCCGAAGCCCCCGGAACCTCCGCGGCTTGGGTCCGGTAGGGGAGGGTGGAACACCCGGTGTAGCGGTGGAATGCGCAGATATCGGGTGGAACACCGGTGGCGAAGGCGGTCCTCTGGGCCGAGACCGACGCTGAGGCGCGAAAGCTGGGGGAGCGAACAGGATTAGATACCCT
+
GGGGGGGGGGGGGGGGGDGGGGGGGGGGGGGGGGGGGGGGGGGGGGGGGGGGGGGGGFEGGGGGGGGGGGGGGGGGGGGGGGGGGGGGGGGGGGF?FGGGGGGGGGGGGGGGGGGGGGGGFGGGGGEGGGGGGGGDGGGGGGCFGGGGGGGGDGGGGGGGGGGGGGCEGGGCEGGGGCCEGGGGGG=FGGGGGGGGGGCGDGGG<8CCG<G>C:E>E-EDC?E*555>C5EGGGGE?<C9:C<;E:?)88C=<GGCCC=5CF8<<<>GECGGGEGEDEGGG>GEGFGGGFCFD>@3E8+EFGFDGFGGGGGGGFEGEGC?@E=GGDGGGF9GFGF>@CDGGGGGGGFCGGGGGGGGFGGEGGGGGFFF@GGGGGGGGCGEGGGGGFFGGGGGGGGGGFDAFGGFE9GGGFGGCCCCC
@s1001 175
TGAGGAATATTGGTCAATGGGCGAGAGCCTGAACCAGCCAAGTAGCGTGCAGGACGACGGCCCTATGGGTTGTAAACTGCTTTTATAAGGGAATAAAGTGAGTCTCGTGAGACTTCTTGCATGTACCTTATGAATAAGGACCGGCTAATTCCGTGCCAGCAGCCGCGGTAATACGGAAGGTCCGGGCGTTATCCGGATTTATTGGGTTTAAAGGGAGCGTAGGCCGGAGATTAAGCGTGTTGTGAAATGTAGACGCTCAACGTCTGCACTGCAGCGCGAGCTGGTTTCCTTGAGTACGCACAAAGTGGGCGGAATTCGTGGTGTAGCGGTGAAATGCTGAGATATCACGAAGAACTCCGATTGCGAAGGCAGCTCACTGGAGCGCAACTGACGCTGAAGCTCGAAAGTGCGGGTATCGAACAGGATTAGATACCCT
+
FGGGGGGGGGGGGGGGGGGGGGGGGGGGGGGGGGGGGGGGGGFGGGGGGGGGGGGGGGGGGGGGGGGGGGGGEFFGGGGGGGGGGGGGGGGFGGGGGGGGGFGGFGGGGGGGGGGGFGGFCFGGGGGGFGGGGGGGGGGFDEFFGDE=FFGGGGGGGGCFGGGGGEGGGGEGGGFGGGGEGGGGGGGGGGCFGGG?@GGGG>GGGGF<C$32BC>7G>GFBCCFFCGCGCFFF9F=F9?CGF@DCCF=31;CCC:>C<C3CGCCA@,2FGGFGD?GE@:8+GGFDFF@?<F?8>+>GGGGGEGGGGGGGGE;DD>8CB+FGF=B=ECGE;E;?FFFEGFFGGGFGGCGFAFGDEGG@FGGGGGGGFFGGFDGGGGEGGGGGGEFEE@GDGGGGGFE<GGF,GGGGGGGGGFGGGGGGGGGFGGGGGGGGGGCCCCC
@s1001 176
TGGGGAATATTGCACAATGGGGGAAACCCTGATGCAGCGACGCCGCGTGGAGGAAGAAGGTCTTCGGATTGTAAACTCCTGTTGTTGAGGAAGATAATGACGGTACCCAACAAGGAAGTGACGGCTAACTACGTGCCAGCAGCCGCGGTAAAACGTAGGTCACAAGCGTTGTCCGGAATTACTGGGTGTAAAGGGAGCGCAGGCGGGAAGACAAGTTGGAAGTGAAATCCATGGGCTCAACCCATGAACTGCTTTCAAAACTGTTTTTCTTGAGTAGTGCAGAGGTAGGCGGAATTCCCGGTGTAGCGGTGGAATGCGTAGATATCGGGAGGAACACCAGTGGCGAAGGCGGCCTACTGGGCACCAACTGACGCTGAGGCTCGAAAGCGTGGGTATCGAACAGGATTAGATACCCT
+
FEFGGEGGGGGGGGGGGFGGGGGGGGGGGGGGGCGGFFGGGGGGGGG@FCFFGGGGG8<EFGCFFFE?=FEGCGGG9BFGFFFFGFFEFF8<FFAEGGGGGGGGGGGFGFGGCFGBFGGFGGG7FECEF9FFEDFGFGEECFFFGDGG>:<9DFGGGCGFGCFGGCFGGGGGEGGEGCEF?CFCFG1FC?FF9:?8CEEEGGECFEG:8ECCGFF7CCCF<?FG?6CFGFGGGGG7#'FEDG552D@@9,@AB><4<4=CE.@@08FB0=AA*F8<D80GGEFGGE:FB,FDFFECE7EFGGGE9GC@E,9E8,7GEFCGGGCEDGFCGFFGFFEEDGGGGFE7GCCGGGFGGGFFDGFGFFB8GGGGGGGGGGGGGEEGFGGGECGGGGGGGGFFGGFFGGGGFAGGGGGCCCCC
@s1001 20275
TGAGGGATATTGGTCAATGGGCGAGAGCCTGAACCAGCCAAGTAGCGTGCAGGATGACGGCCCTATGGGTTGTAAACTGCTTTTATAAGGGAATAAAGTGAGAGTCGTGACTCTTTTTGCATGTACCTTATGAATAAGGACCGGCTAATTCCGTGCCAGCAGCCGCGGTAATACGGAGGATGCGAGCGTTATCCGGATTTATTGGGTTTAAAGGGAGCGCAGACGGGTAGTTAAGTCAGCTGTGAAAGTTTGGGGCTCAACCTTAAAATTGCAGTTGATACTGGCGTCCTTGAGTGCGGTTGTGGTGTGCGGAATGCGTGGTGTAGCGGTGAAATGCTTAGATATCACGAAGAACTCCGATTGCGAAGGCAGCACACTAATCCGTAACTGACGTTCATGCTCGAAAGTGTGGGTATCAAACAGGATTAGATACCCT
+
DFFFFGGGGGGGGGFFGGGGGGGC7CGFGGGGGGGGGGFGGG9EFGDC@FFDGGGGGE::BFGCCFGGGGGGGGGGGGGGGGFGFGGGGDBBFEFCFGFGFGGGFGEGGG7F,?9FCCFGGFGGGGGGGGDFGGGDFEFFF<>FEGCFGFFCFDF+BDF+>FCFGGEEGCFAFBFCFGEFB8@BFG5FF7C*<9=BE??8G>GGDFCB<:<CGEDFE>GG;*/0:7F:1@CFFGFAEFC6CF;<3AC89+>99CE>7DCF)FFCE=ACFFC9;F@F.8ECGGGGFD:,=8<45EE@8+8,>4+@GGF=EDF=B>@88DF,@GEC5C:EFC,E<GFE=<F=9,6,GGFFFFGFC@EDGGEC@7GGGEAGGFGFGGFDGEGGGCGGF,FGEFGGGGFDGGFEGGGGGGGDFEECGFFAGGFFGFGGFFGGGGGCCCCC
@s1001 22207
TGAGGAATATTGGTCAATGGGCGAGAGCCTGAACCAGCCAAGTAGCGTGCAGGATGACGGCCCTATGGGTTGTAAACTGCTTTTATAAGGGAATAAAGTGAGAGTCGTGACTCTTTTTGCATGTACCTTATGAATAAGGACCGGCTAATTCCGTGCCAGCAGCCGCGGTAATACGGAAGGTCCGGGCGTTATCCGGATTTATTGGGTTTAAAGGGAGCGTATGCCGGAGATGAAGCGTGTTGTGAAATGTAGATGCTCAACATCTGCACTGCAGCGCGAACTGGTTTCCTTGAGTACGCACAAAGTGGGCGGAATTCGTGGTGTAGCGGTGAAATGCTTAGATATCACGAAGAACTCCGATTGCGAAGGCAGCTCACTGGAGCGCAACTGACGCTGAAGCTCGAAAGTGCGGGTATCGAACAGGATTAGATACCCT
+
FFFEFFGGG<C<FGGGGGGGGG@FDGGGG<FFGGGGFGGGGG9EEFGF@FFFGGGGGGGGGCE@FDGGG8B=FGEFGGFDG9FFF,CDF@FFGGGFGGGFGGGGEFGGGGGGGGFFGGGGGG9FEGGDCFFFFEGGGGGGFFCEDGGGFCFGGGGDFGGGGFG,C8FG:CC9FCF**@><>,:><>EFGEE@FGGGG5FCFFGGGGE*8CFGFFGG8:>D>0=+A:E7DEE#<FG4?DE>CF*;C?FF7DFFGGA?E@@CGGG?7<@3GC@9>FF5;C:38DGGGFF<==F?*=+GEFCFEFF<EC>GEE>4+,CEEFCF?,BB@@7BC@<,<9A<;?F=F;<AEC8CF9<FC8+@,<8:@CC@FGGGGDGGGGGGFFEGDGGGGGEC7EFECECE@CGGFGFGGF@@GGFFGFFFCFE@DFFGCF,GGGGC@CCC
@s1001 179
TGGGGAATATTGCACAATGGGGGAAACCCTGATGCAGCAACGCCGCGTGAAGGAAGACGGTTTTCGGATTGTAAACTTCTATCGACAGGGACGAAGAAAGTGACGGTACCTGAATAAGAAGCCCCGGCTAACTACGTGCCAGCAGACGCGGTGATACGTAGGGGGCAAGCGTTATTCGGAATTACTGGGGGTAAAGGGAGCGTAGGCGGCATGGTAAGCCAGATGTGAAAGCACGGGGCTTAACTCCGAGGATTGCATTTGGAACTATCAAGCTAGAGTACAGGAGAGGAAAGCGGAATTCCTAGTGTAGCGGTGAAATGCGTAGATATTAGGAAGAACACCAGTGGCGAAGGCGGCTTTCTGGACTGAAACTGACGCTCAGGCTCGAAAGCGTGGGGAGCAAACAGGATTAGATACCCT
+
<<FFGGCFGGGFGGGGGGG88CFGGGGG@FFGGAFFGFGGGGGGGGGGGGGGGEFCEGGGGGGGGGGEDGFEACFFFGGGGG??FGGGGGFGGGGB+EFGGAFFF@FFCFD<DFFGGGGGD,F=7C:CGGGFGGGGDFFFFGGF@,@FFEDEEGFG@F9<FEGEEEEFFCC3<B7,?+BFCCF@9?@FG$E7E?F:CC+;CCC>/2<ED::FGCCCCFD:?A0;>5<F@9<;&@E=:,@:8GF:<EFGDGECGE>+:0;FF@8C,<<*FCFF@EDF>DGFFDGGFF>?ED7=CD?,8EECE<@,EA@6)F7EE;FEEEEEEFGDGFEGF9GFGGFEB6FEFGGGGDGGFCGGGFCD<FFGEGGGGFGGGFEGEGGGGGGGGGGFGFFCF7GFCCEGGGGGGFCFGGGGGGGGGGFCCCCC
@s1001 180
TGAGGAATATTGGTCAATGGGCGAGAGCCTGAACCAGCCAAGTAGCGTGCAGGATGACGGCCCTATGGGTTGTAAACTGCTTTTATAGGGGAATAAAGTGAGAGTCGTGACTCTTTTTGCATGTACCCTATGAATAAGGACAGGCTAATTCCGTGCCAGCAGCCGCAGTAATACGGAAGGTCCAAGCGCCATCCGGATTTATTGGGTTTAAAGGGAGCGCAGGCGGTCTTATAAGCGTGACGTGAAATGCAGCGGCTCAACCGTATGATGTGCGTCGCGAACTGTAGGACTTGAGTGTACAGGAAGTAGGCGGAATTCGTGGTGTAGCGGTGAAATGCCTAGATATCACGAAGAACTCCGATTGCGAAGGCAGCTCACTGGAGCGCAACTGACGCTGAAGCTCGAAAGTGCGGGTATCGAACAGGATTAGATACCCT
+
EGDEDCFGGDFGGGGGGGGFFGEGGGCGGD@FGGGGGGGGGGGG9F@BFGGGGGGFFFFGGGGGGGGGFFB7BFFCFFFFDGGGGGGGGGGGGCFBEFF9FFGGFFC@CF<5FFGGGGEGCFFGFGGGGGGGDFCEG9:,,,:+@DFFFF9DFGFGGGC?FCEFCCF:@FF,,@CFGGEGGDF9,8:>@*:B?F7495C,:1;CFCCF/3@.?F.A88#*4:EC>:07=,<&CCC<E7D=FD7FFCC@=BDGEECCDEC<88E9;=@?;GEF5:0EFE@E=CFFEDB:,,8FA7F;CCGGD@?=FE+FC@@,ED>C>8CBFCA>+)GGGFGGFF<=8GEF?A=C:DFFGF<9EFF@F?GGEF@@DGFDGE@FGEGFCFDFFCGGFF9FEGGGGFFFFFCC@CEFEFCGGGECGECFFFEFEFFGGGGEGGFECCCCC
@s1001 20283
TGGGGAATATTGCACAATGGGGGAAACCCTGATGCAGCGACGCCGCGTGAGCGAAGAAGTATTTCGGTATGTAAAGCTCTATCAGCAGGGAAGAAGAATGACGGTACCTGACTAAGAAGCACCGGCTAAATACGTGCCAGCAGCCGCGGTAATACGTATGGTGCAAGCGTTATCCGGATTTACGGGGTGTAAAGGGAGCGCAGGCGGTGCGGCAAGTCTGATGTGAAAGCCCGGGGCTCAACCCCGGTACTGCATTGGAAACTGTCGTACTAGAGTGTCGGAGGGGTAAGTGGAATTCCTAGTGTAGCGGTGAAATGCGTAGATATTAGGAGGAACACCAGTGGCGAAGGCGGCTTACTGGACGATAACTGACGCTGAGGCTCGAAAGCGTGGGGAGCAAACAGGATTAGATACCCT
+
EGGGGGEGGGGGGGGGGGGGGGGCGGGGG?FGGGGGGGGGGGGGFEGGCFG?FFGGGGGFGGGGGGGCDFGFGGCFGGGGGGAFGGGGGEFEGFGFGGGFGGGGGGGGGGG?FGFFGGGGGGGGGGGGFFEGCCBC@DCFCFFFGGFDEGE*CFFF485B<6FCFGGCFF/G:CF@:@<FFGF+E<GGFFFCFGGGF77C5=FCDEE/?8:F-GF@=FFFA9FCFFGGGGEGGGGFCGEFFDFC@:F>FGFGDGGGGGGDFGGGGGGEF>C9?=GGF7FGGEFFGE9FEFCE98>AGGFGFGFCC9C@FFEF<EFFGGGGGF9GFFEFGGGGGCGGGGFGGGGGGGGGGGGGGGFGGFGGGGGGGGGGGGGEGGEFEFGGFFGFGGGGGGGGGGGGGGGGGGGGGGEGGGGGCCCCC
@s1001 182
TGAGGAATATTGGTCAATGGACGAGAGTCTGAACCAGCCAAGTAGCGTGCAGGATGACGGCCCTATGGGTTGTAAACTGCTTTTATAAGGGAATAAAGTGAGTCTCGTGAGACTTTTTGCATGTACCTTATGAATAAGGACCGGCTAATTCCGTGCCAGCAGCCGCGGTAATACGGAAGGTCCGGGCGTTATCCGGATTTATTGGGTTTAAAGGGAGCGTAGGCCGGAGATTAAGCGTGTTGTGAAATGTAGATGCTCAACATCTGCACTGCAGCGCGAACTGGTTTCCTTGAGTACGCACAAAGTGGGCGGAATTCGTGGTGTAGCGGTGAAATGCTTAGATATCACGAAGAACTCCGATTGCGAAGGCAGCTCACTGGAGCGCAACTGACGCTGAAGCTCGAAAGTGCGGGTATCGAACAGGATTAGATACCCT
+
EGGGGFGGGGGD9FGGGGGGGGGGGGGGGGGGGGCFGGGDGCGFGGGEGGGGGGG?DF7FGGEFFFGGGGCGGGFFGGGGGGGGGGGGGGGGGGDFGGGGGGGGGGGGGGGGFGCFFGGGGGFGG<FGGGCGGGGFAEBFGG@CC@EGEFGGFF?EFF<7FCGFEEF:F@FF9;FFGGGG7BCECFE@BFE5,C=C?CFFCDGGGFFCECF?FC0FE9E9>D?FFFGFD@7@7:GFGGF?GF@AGGFGF;GGFFFD@,>@B<FCCGGFCC<5CCEGGE=CC>GGF@GGD<DC=EEFCE,CFE9GGGF:C8FAD==EGGDDE9C@0GGCEGEAFF<8FGGFGGGGGGGGGFFECGGGGGGGGGGGF9DCFGGGGGFGGFGGDGGGFFCEEGGGGGGGGGGGFCGGGGGGGGGGGFGGGGGCGGGGF<GGGGGCCB@C
@s1001 183
TGAGGAATATCGGTCAATGGGCGAGAGCCTGAACCAGCCAAGTAGCGTGCAGGATGACGGCCCTATGGGTTGTACACTGCTTTTATAGGGGGATAAAGTGAGCTACGTGTAGCTTATTGCAGGTACCCTATGAATAAGGACCGGCTAATTCCGTGCCAGCAGCCGCGGTAATAAGGAAGGTCCGGGCGTTATCCGGATTTATTGGGTTTAAAAGGAGCGTAGGCCGTTTGTTAAGCGTGTTGTGAAATGTAGTGGCGCAACCAGGGCATGTCAGGGCGAACTGGCAGACTTGAGTGCGCAGGAAGTAGGCGGAATTCGTCGTGTAGCGGTGAAATGCTTAGAGATGACTAAGAACTCCGATTGCGAAGGCAGCCTGCTGTAGCGCAACTGACGCTGAAGCTCGAAAGCGTGGGTATCGAACAGGATTAGATACCCT
+
FFGGEFGGGGGEDEGEGFFF@FE:FECFGGFGGGCGEFFAFG9CFGCBFGGGGDGGGFEGGDECCEEFGGGEGF9FA9DFFGFDGFEF,CFFG>FAECED,C@,CF@,E<FEFGGGDGGGGGGGFFGGGFFAFDFF,CA<BC7:EEEFGEGGCGGGGD<<BFEECEEGGGGG,,,>DFF@,2<<=F/=::CFFG7C=:+?C;,?:=4CCB:++3;8C:E3(-**)0/)C>6030<6(3CF;@=,<<22>@@3<;3*,@33+,D8343,@,3*3@6DEC@6FGEFFDFC,,>B8C@+CGCE=7,CB6++DFCEGDC8>8+4,,>6)GGFCFFCE9E89GGDEE,CGFF<,C@9CB+,,,GCEC?,FF9<GFGGF<E@8FFCGGGGCEE,E@,FFCAEFEFFDDFFFBCCGGFGGGGFGGGGGGGGGGFFGGFB9@AA
@s1001 184
TGGGGAATATTGCACAATGGAGGAAACTCTGATGCAGCGATGCCGCGTGAGGGAAGAAGGTTTTAGGATTGTAAAACTCTGCCTTCAGGGACGAAAAATGACGGTACCTGAGGAGGAAGCTCCGACTAACTACGTGCCAGCAGCCGCGGTAATACGTAGGGAGCGAGCGTTGTCCGAAATGACTGGGTGTAAAGGGAGCGTAGGCGGGATCGCAAGTCAGATGTGAAATCTATGGGCTTAACCCATAAACTGCATTTGAAACTGGGTTTATTGAGTGAAGTAGAGGTAAGCGGAATTCCTAGTGTAGCGGTGAAATGCGTAGATATTAGGAGGAACATCAGTGGCGAAGGCGGCTTACTGGGCTTTAACTGACGCTGAGGCTCGAAAGCGTGGGGAGCAAACAGGATTAGATACCCT
+
DF,EFFGGGGGGGFG<FGGGGGGGEGCFFFGG,;FFGGGG8F@DGGGFGC:FGGGGG@FD66CCF<F9,E,CFFG,EFFC<EDGGFGCFG7BB@@?F,FGGCEFFC7CAAFGGF7CCFEF8E,@+@+@,@FF<:>8<+C8F8@=D7:F*@F*33=>3@FG>7<@C*5**4<88?;F*FEB38<,1??#:4>'@;:97C$C9=;;#:ECE*3;,E=>767EE@FFDC@8,,,GDFDGGE+B:,8FCCFEGFAD=AA>,,,++DEC=?5C5,8GFBGE?4,ECFD=<F@+=EFBDD@,D@,=5FE=E>GEEAFE4,ECGGDFDE8FEEEF8GFCGGFCF?CFGGGGGFEGGGGFGFEDGGGFF<CEAGGGGGGGGGGGGGGGGGGGGGGGCFFBGGGGGF<GGGGGGGFFCGGFCCCCC
@s1001 185
TGAGGAATATTGGTCAATGGTCGGCAGACTGAACCAGCCAAGTCGCGTGAGGGAAGACGGCCCTACGGGTTGTAAACCTCTTTTGTCGGAGAGTAAAGTACGCTACGTGTAGCGTATTGCAAGTATCCGAAGAAAAAGCATCGGCTAACTCCGTGCCCGCAGCCGCGGTAATACGGAGGATGCAAGCGTTATCCGGATTTATTGGGTTTAAAGGGTGCGTAGGCGGCACGCCAAGTCAGCGGTGAAATTTCCGGGCTCAACCCGGATTGGGCCGTTGAAACTGGCGAGCTAGAGTTCACAAGAGGCAGGCGGAATGCGTGGTGTAGCGGTGAAAGGCATAGATATCACGCAGAACCCCGATTGCGAAGGCAGCCTGCTAGGGTGCGACAGACGCTGAGGCACGAAAGCGTGGGTATCGAACAGGATTAGATACCCT
+
GGGGGGGGGGGGGGGGGGGEGGGGGGGGGGGGGGGFGFF@FFFGGGGGC:CFGGGGFFGGGGGGGGGGGGGGGGGGGGGGGGGGFGFE:@FEFFGGGGFFGGGGGGGGGGGFFEGECG9DFGGGGFEGGGG@FGFGFGGGGE<BEDEGFFGDFFC>F,CCGGFFGDGDFGEGGCFGD*<*5?FFF@FFGGGGFFF=-,<F7>7;:C8E>EC89@>FG?GD:CE=7DC>5E:@EF@9<GF@FG;CFCE5>>5GGCCD?C<:F@;C>8:F7,DFGGFEE*0==EFFCE,FGFABDC,,,FC?8FFEFFCCCCFD>8+GGGGFGEEB5C+GFDGGF?,EECF@E;FGGGGGGFE@FFCC@FFFGGGGGGFGGGFDGCGGGGGGGGGGGFEGGEFGGGGEBGECFGGGGGGGGGGGGGGFGGFEFFGGGDGFGGGCCCCC
@s1001 21374
TGAGGAATATTGGTCAATGGACGCAAGTCTGAACCAGCCATGCCGCGTGCAGGAAGACGGCTCTATGAGTTGTAAACTGCTTTTGTACGAGGGTAAACTCACCTACGTGTAGGTGACTGAAAGTATCGTACGAATAAGGATCGGCTAACTCCGTGCCAGCAGCCGCGGTAAGACGGAGGATTCAAGCGTTATCCGGATTTATTGGGTTTAAAGGGTGCGTAGGCGGTTTGATAAGTTAGAGGTGAAATCCCGGGGCTTAACTCCGGAACTGCCTCTAATACTGTTAGACTAGAGAGTAGTTGCGGTAGGCGGAATGTATGGTGGAGCGGTGAAATGCTTAGAGATCATACAGAACACCGATTGCGAAGGCAGCTTACCAAACTATATCTGACGTGGAGGCACGAAAGCGTGGGGAGCAAACAGGATTAGATACCCT
+
DFECFFGGGGGGGGGGGFGFCCFGGGGGGFFFGGFGGGGFF8FEGGGEGGGGGGGGGGGGGGGGFGGGGGFFFGGGGGGGDFEFGGGGGGGGEGGGGGGGGGGGGGDFGGGGFGFCFDEGFGCEFFG7EFG@FF8FGGGGADFGGGGGGGGGGGFGG,,>,DBFEGGEDFE,;0CCEGG:,4<9F.9<>GGGGG@GGGGF:<CFFGGGDF<FFFEFFB793C9>FCGGEEFGEEAB9?3#F8CCG'>8E:>DGGG;D=9:FCBCFGGGEGF?F245.D8@FCF<A<?5;59<9FGFEDEEGGEGF>FCB,B=,E@CFFGGGE>45C7FEC9FFDFGGFF;FFF<FGFCBE9EGFF@8,EFEFF7FGFGGGGGGGGGGGFGGGGGGGGFC::B;;6EFGEFGEF@GEGGGGGFGGGFDAFDFGGGGGGGGGGCC@CC
@s1001 187
TGGGGAATATTGCACAATGGGGGAAACCCTGATGCAGCGACGCCGCGTGAGCGAAGAAGTATTTCGGTATGTAAAGCTCTATCGGCAGGGAAGAAAATGACGGTACCTGACTAAGAAGCCCCGGCTAAATACGTGCCAGCAGCCGCGGTAATACGTATGGTGCAAGCGTTATCCGGATTTACTGGGTGTAAAGGGAGCGTAGACGGTGATGTAATTCTGAAGTGAAAGCCCGGGGCTCAACCCCGGGACTGCTTTGGAAACTATGTGACTAGAGTGTCGGAGAGGCAAGTGGTATTCCCAGTGTAGCGGTGAAATGCGTAGATATTGGGAGAAACACCAGTGGCGAAGGCGGCTTGCTGGACGATAACTGACGTTGAGGCTCGAAAGCGTGGGGAGCAAACAGGATTAGATACCCT
+
FGGGGGGGGGGGGGGFGGGGGGGGGGGGGGGGGGGGDGGGGGGGGGGFEGGFGDFGGGCEF9FAGFGFFGGFGFGFGGGGGG<F7FGCGGGGGGGGGGFGD@FFGEGGGGGGEFGGGG8,BFGGCFFFFFGGCGGFGGFFFECFG@CFGDG9CGGG<<FEFCFGGGFGCGGFEFGGFCDF?9FFGGF?C3C?EC@5C-<C:D:<FC;E8,<EFC,4;<CF$4C<><?CGG=EEGDE<<C>CFEEFDCCBFBDFFDFDD9=87C7@,?5,AEGFG@G@EE:8F;FGFF<ADE=,DGFFGEFFFEC5C7FFFC9,4:6GFADGFDGFGGFF<F=:C8FAFGGECGGFC7GGGF<EF<8GGEGFFGGEDGGGGFFGFCGGGGGFDFFGGGGGGGGGGGGGGGGGGGGGGFGGGGCCCCC
@s1001 188
TGAGGAATATTGGTCAATGGACGAGAGTCTGAACCAGCCAAGCAGCGTGCAGGACGACGGCCCTATGGGTTGTAAACTGCTTTTATAGGGGAATAAAGTGAGTCTCGTGAGACTTTTTGCATGTACCTTATGAATAAGGACCGGCTAATTCCGTGCCAGCAGCCGCGGTAATACGGAAGGTCCAGGCGTTATCCGGCTTTATTGGGGTTAAAGGGAGCGTAGGCCGTGAGGTAAGCGTGTGGTGAAAGGCCGGGGCCCACGGTCTGCAGTGCAGCGAGAACTGCCCCACTTGAGTGCGCACAACGCCGGCGGAACTCGTCGTGTAGCGGTGAAATGCTTAGATATGACGAAGAACCCCGATTGCGAAGGCAGCTGGCGGGAACGTAACTGACGCTGAAGCTCGAAAGCGCGGGTATCGAACAGGATTAGATACCCT
+
GGFGGGFGGGGGGFGGGGGGGGGGGGGCGFFDGDGGGGGGGGG?FGGGGGDCCCGGGGGGGGGG,<FFGFGGGGGGGGGCGGGGGGGGGGG+4EBFEG<,AAB<??EFGDEGEFCEFFG?DFFGGGGEAAFFA9DFGGG@FFCGE@CCDAAEB==FDGGG@<>>CEGGGGGGFGG:C@E*>EGGGC*=FCB8C9<7**<,3+<FFF*4F:69<F76;0?<%DCF/*67.C<*A8<31?FF(F7FC<**1**:4**=*,C**<,F>9<?,6C:18*,,;=4*B<5,,@@GFFG@C6F:3@383@+:++EGEED=>+>ECB7GEC8=GEE=GGGFDFGGFFC<=9FF@CFGF9GF>C7CD=77@GGGGFFB,,D7FCGGGEEFFEFFFFDGECGGGGFE+EFFGGGGGGGF@FFF,GEGGGGGGGGGGGGF@FCCCCC
@s1001 189
TGGGGAATATTGCACAATGGGGGAAACCCTGATGCAGCGACGCCGCGTGGAGGAAGAAGGTCTTCGGATTGTAAACTCCTGTTGTTGAGGAAGATAATGACGGTACTCAACAAGGAAGTGACGGCTAACTACGTGCCAGCAGCCGCGGTAAAAAGTAGGTCACAAGCGTTGTCCGGACTTACTGGGCATAAAGGGAGCGCAGGCGGGCGATAAAGTTGGAATTGAAATCCATGGGCTCAACCCATGAACTGCTTTCAAAACTGGGCGTCTTGAGGGGTGCAGAGGTAGGCGGAATGCCCGGTGTAGCGGTGGAATGCGTAGATATCGGGAGGAACACCAGTGGCGAAGGCGGCCTACTGTGCACCAACTGACGCTGAGGCTCGAAAGTGTGTGTAGCAAACAGGATTAGATACCCT
+
FGGFGEGGGGADEGGFGG9FFEGFGGGGGGGGGGGGGGGG@@EFGGGFGDGGFGGG8=EFF?FCFFC@77FFCEFGEF8,:EFAE@FGFGBEEDFGGGDGGCC:FFGGAE,,BDCFDGG=DAF7@BF8FGFCE8,>BEBFG<<<8BEFEC:F,,C,37>@D7FC9,4F*1<EGF*<F<*?<>BC:F*,82EGGGDC<5F@G:/2/5CEG9?)9F3=@8<>60#24,,A:<DC@6;?@@:>C@:8AAAEFB<5C>3,,===88C@+FDGEGFC88+,,,8,8FCDEEEEED?49B@+8@CDFFEEAGEFGECE@@EEFC?@E>C>7>GGF5BC6<CC8FCE@CGFGC7GGGEE9EE,C,A,GDBGGFFGGGFEGGGGGGGGFCFFEFDDFCE6FFGGGFFEEAGEA9FFGD@CCCCC
@s1001 190
TGAGGAATATTGGTCAATGGACGAGAGTCTGAACCAGCCAAGTAGCGTGCAGGATGACGGCCCTATGGGTTGTAAACTGCTTTTATAAGGAAATAAAGCGAGTCTCGTGAGACTTTTTGCATGTACCCTATGAATAAGGACCGGCTAATTCCGTGCCAGCAGCCGAGGTAATACGGAAGGTCCGGGCGTTATCCGGATTTATTGGGTTTAAAGGGAGCGTAGGCCGGAGATTAAGCGTGTTGTGAACTGTAGGTGCTCAATATCTGCACTGCAGCGCGAACTGGTTTCCTTGAGTACGCACAAAGTGGGCGGAATTCGTTGTTTAGCTGTGAAATGCTTAGATATCACGAAGAACTCCGATTGCGTCGGCAGCTCACTGGAGCGCAACTGACGCTGAAGCTCGAAAGTGCGGGTATCGAACAGGATTAGATACCCT
+
9FECE@DE<FD<EFAFG9F8CF7CC@@EFFGG9FGGGGGFGGGGGFGEFGGGGGGGFACECEGGGCEGD<BFFDAFGFEFCFDGG9<FF@=FGGFFFGDGFF:<EFGGGGGGFFGGG94AFGDFG<E,<>8FFG9EG9F<FGEC7CEGFDCCDC==>9D=8,,>C+:F@FGFFGGGGE:F,?ACBC5FCFEGCFGEE=+?FGGDFF*1*C9++2<;B2*.6/37<427E=,0<><)F7623<@C@@,7:@,,3,@,@8,<,D,7CAB8,3:@@C=8+=788>BA3>,86,BADC6+=>,B8E@=F6@BB,FF6D>8>B9,4,,@DB9,,E<,??A,C<??E8AEE=EFE,EFC88B,<F7G@C48++<FFFFF6,@FE7?7EEEFC,B86869FCF,F@B:,C,,:@:F@;,FEF@BFA6,F<@;,C,,,C8A6-A
@s1001 191
TGAGGAATATTGGTCAATGGGCGAGAGCCTGAACCAGCCAAGTAGCGTGCAGGATGACGGCCCTATGGGTTGTAAACTGCTTTTATGCGGGGATAAAGTGTGGGACGTGTCCCATATTGCAGGTACCGCATGAATAAGGACCGGCTAATTCCGTGCCAGCCGCCGCGGTAAAACGGAAGGTCCGGGCGTTATCCGGCTTTATTGGGTTTAAAGGGAGCGTAGGCAGACCCTTAAGCGTGTTGTGAAATGTCGGGGCTCAACCTGGGCACCGCAGCGCGAACTGGGGGTCTTGAGTTCACGGGAGGAAGGCGGAATTCGTGGTGTAGCGGTGAAATGCTTAGATATCACGAAGAACTCCGATTGCGAAGGCAGCTCACTGGAGCGCAACTGACGCTGATGCTCGAAAGTGCGGGTAGCGAACAGGATTAGATACCCT
+
A<;FFCFGGGGGGCGGGGGGGGGGGGGGGGFEEFFGGGGF<FFFGG7CFGGGGGGGGGFGGGGGEC<FFF7C,CC,CFGGGGGGGF?<FDGGGEGFFGGFGGG>CFGCFFFGGDD8CFDFECFFC?A@FGGEADCDGAFDFGGG7+@DFFFCFB**8;D**>CGGG**=**12CC7CCFCBEGFGG5ECE8@FG58**2<77F+<C;ED0<?+3*;8;F7;916*;285CC0<7=9E6<A+8CC=,C@@?2*>@:8EC72:F>CCFGGC6@9B>'F@G=:GGFCF?FCGDFC>F@++@+B,GEBC+E@:,FFFCEDE<C=FE>85F8>B;F=?FE>4C<CAEFFB,:,EC9FFGEC@A,7FF@7GGFEGECFC,,FGGGE@FF99GGEDGFGGGGGGCGFCEGF?FF@F:GGGFF+GGGFGFGGGGGFFCECCCCC
@s1001 192
TGGGGAATATTGCACAATGGGGGAAACCCTGATGCAGCAATGCCGCGTGAGTGAAGAAGTATTTCGGTATGTAAAGCTCTATCAGCAGGGAAGAAAATGACGGTACCTGACTAAGAAGCCCCGGCTAACTACGTGCCAGCAGCCGCGGTAATACGTAGGGGGCAGGCGTTATCCGGATTTACTGGGTGTAAAGGGAGCGTAGACGGCGAGACAAGTCTGAAGTGAAAGCCCGGGGCTCAACCCCGGGACTGCTTTGGAAACTGCCTTGCTAGAGTGCTGGAGAGGTAAGTGGAATGCCTAGTGTAGCGGTGAAATGCGTAGATATTAGGAGGAACACCAGTGGCGAAGGCGGCTTACTGGACAGTAACTGACGTTGAGGCTCGAAAGCGTGGGGAGCAAACAGGATTAGATACCC
+
GGGGGGGGGGGGGGGFEGFFGGGGGGGGGGGGGGGGGGGGGGGGGGG@BFEGGGGGGFFAFFFGGFGBFGGGGGGGGGGGFGGGGGGGGGGFDGGFFGGGGGGGFEGGDGFGGGGGGGGGGGGGGGGGGCGGGDFGGGGGGGGGGGGGCFGFEFGFFGGGGGG>7;:F7F*AFGGGGCGGG>=FFG?D73;96F@9CCCGGDCFEGGGC83:EGFGG@D,6>C=@FCFEGCCEE@9(EF@;C@EGGGFEFFGCD76<40/E?FF@EFC@15:9G<FEEGF=GCEEGFEE<D@,FFEB=FEGFEAEGDFFFE,?:B89?=<@,FAGGGGF@B9@<C5FFFGC7GGFCBFCDFFFFFC,ECGGGGGGFC7DFCGFFEE,FCD@CF<B:EEE@CDCE<CFAC<CFGGGFFGFGCCCCC
@s1001 193
TGAGGAATATTGGTCAATGGGCGAGAGCCTGAACCAGCCAAGTAGCGTGCAGGATGACGGCCCTATGGGTTGTAAACTGCTTTTATAAGGGAATAAAGTGAGTCTCGTGAGACTTTTTGCATGTACCTTATGAATAAGGACCGGCTAATTCCGTGCCAGCAGCCGCGGTAATACGGAAGGTCCGGGCGTTATCCGGATTTATTGGGTTTAAAGGGAGCGTAGGCCGGAGATTAAGCGTGTTGTGAAATGTAGATGCTCAACATCTGCACTGCAGCGCGAACTGGTTTCCTTGAGTACGCACAAAGTGGGCGGAATTCGTGGTGTAGCGGTGAAATGCTTAGATATCACGAAGAACTCCGATTGCGAAGGCAGCTCACTGGAGCGCAACTGACGCTGAAGCTCGAAAGTGCGGGTATCGAACAGGATTAGATACCCT
+
FGGGGGGGGGGGGGGGGGFGGGGGGGGGGGGGGGGGGFFGGGGGGGGCGGGGGGGGGGGGGGGGGGGGGGGGGGGGGGGGGGGGGGGGGGGCFFFGGGGGGGGGGGGGGCFGGGGGGGGGGGGGGGEEGGGGGGGGCECFGGGGEGGGGGGGGFGGGGGGG8FGGGE@BFGGFGGGCF>EGCFECFGGDEE>GGGGGGGFFC=DDGGCCF?G@GD4=58>6<DCFB8FGF?<CAE<:0FACE@GGGCBFB?CC;?AGGGFDGGGGFCCGGE9B>.;>EC?DGEFF@B8,>DFDFCFDGGGGE><FEGGDGFD8FB+GGGGFGGC=EDFGEE,C,FFGGGFFCGFCGGF9GEEEFDGCFF>GGGGGGFFFFCGFGGF@EFGGGGGGGFGGGFCGEFFGGGGGGFGGGGGGGGFGGGGGGGFFFGGFDGGGFGCCCCC
@s1001 194
TGAGGAATATTGGTCAATGGGCGAGAGCCTGAACCAGCCAAGTAGCGTGCAGGATGACGGCCCTATGGGTTGTAAACTGCTTTTATAAGGGAATAAAGTGAGAGTCGTGACTCTTTTTGCATGTACCTTATGGATAAGGACCGGCTAATTCCGTGCCAGCAGCCGCGGTAATACGGAAGGTCCGGGCGTTATCCGGATTTATTGGGTTTAAAGGGAGCGTAGGCCGGAGATTAAGCGTGTTGTGAAATGTAGATGCTCAACGTCTGCACTGCAGCGCGAACTGGTGTCCTTGAGTACGCACAAAGTGGGCGGAATTCGTGGTGTAGCGGTGAAATGCTTAGATATCACGAAGAACTCCGATTGCGAAGGCAGCTCACTGGAGCGCAACTGACGCTGAAGCTCGAAAGTGCGGGTATCGAACAGGATTAGATACCCT
+
FGFGGGGGGGGGGGGGGGGGGGGGGGGGGGGGGGGGGGGGGGGGGGGGGGGGGGGGGGGGGGGGGGGGGGGGGGGGGGGGGGGGGGGGGGGGGGGGGGGGGGGGGGGGGGGGGGGGGGGGGGGGGGGGGGGGGFGGGGGGGFGGGGGGGGFGGGGGGGGGGGGGGGGGEGGGGGGGD<FGFGGE>EGGGGGGGGGGGGG3GD-F?C?*EFGG=3DAGBGFF>GC@BG>CGC:C?F>EGGGGGGGGG?@GFCGGGFFFEFCFGGGFDBECF6<<B;@<ECC05FDD,GED=BA3>1+CFFEGFFFC>GEDFFGFFGEGGGFFEEGFF7EAGGFBFFFGGGGGGFGCGGGGEFE8FBGEFGGGGFAF@FGGGGGGGFAGGFEEEDGGGFGGGGGGFGFFCGDDEFFFEGGFGGFGGFGEFFEGGGGGGGGGFGCCCCC
@s1001 195
TGAGGAATATTGGTCAATGGACGAGAGTCTGAACCAGCCAAGTAGCGTGCAGGATGACGGCCCTATGGGTTGTAAACTGCTTTTATAAGGGAATAAAGTGAGTCTCGTGAGACTTTTTGCATGTACCTTATGAATAAGGACCGGCTAATTCCGTGCCAGCAGCCGCGGTAATACGGAAGGGCCGGGCGTTATCCGGATTTATTGAGTTTAAAGGGAGCGTAGGCCGGAGATTAAGCGTGTTGTGAAATGTAGATGCTCAACATCTGCACTGCAGCGCGAACTGGTTTCCTTGAGTACGCACAAAGTGGGCGGAATTCGTGGTGTAGCGGTGAAATGCTTAGATATCACGAAGAACTCCGATTGCGAAGGCAGCTCACTGGAGCGCAACTGACGCTGAAGCTCGAAAGTGCGGGTATCGAACAGGATTAGATACCCT
+
FGGGGGGGGGGGGGGGGGGGGGGGGGGGGFGGGGGGGGGFGGGGGGEFEGGGGGGGGFGGGGGGGGFGGGGEGGFFGGGGGGGGGGGGGFGGG8=FFFGGGGGGFFGGGGGGGFFGGGGGGFEGGGGGGGGGGGGGG9?@FGBFG>CFFAFG@F@FGGFGFFGGGCCEGGGGF,:BGCEE*@CE>@>CCFGFGG7CE>=F=C:4#2>9C<49/8@@C6EB?DEGF>F>D<D?C@F<:8FGGGFC1<C$@BD@:D66.AF@CGCD<?>:@<7ECE:GCEDGGDFEC8,8,A,F=F=?6GFF9E>FFGEGGGGFD=GGGFEFGGCE=F@CGF<;FEFCGFAGFDB8<7EFFCGFFBCDGFGFCGGGFGFGGGGGGGGGGGGGGGGGGGGGGGGEGGGGGEGGGGGGGGGFGFECGGGGGGF<GGGGGGGGGGGCCCCC
@s1001 196
TGGGGGATATTGCACAATGGAGGAAACTCTGATGCAGCGATGCCGCGTGAGGGAAGAAGGTTTTAGGATTGTAAACCTCTGTCTTCAGGGACGAAAAATGACGGTACCTGAGGAGGAAGCTCCGGCTAACTACGTGCCAGCAGCCGCGGTAATACGTAGGGAGCGAGCGTTGTCCGGAATTACCGGGTGTAAAGGGAGCGTAGGCGGGATAGCAAGTCAGATGTGAAAACTATGGGCTTAACCCATAAACTGCAGTTGAAACTGTGGTTCTTGAGTGAAGTAGAGGTAAGCGGAATTCCTAGTGTAGCGGTGAAATGCGTAGAAATTAGGAGGAACATCAGTGGCGAAGGCGGCTTACTGGGCTTTAACTGACGCTGAGGCTCGAAAGTGTGGGTAGCAAACAGGATTAGATACCCT
+
@F<FGGGCGGGGGGGGGFGFGGGGGGGGGGGGFEFGEGGG@FGGGGGFGGDGGGFGFFFGGFF<EGGFFGGFFFCGGGGGFFEFFGGGGGGF>FEGGC=F<F=@FFGFE,,,+,?++:AB<,BFCCC:D@FGF:D8<FDD+,@>BCC+*3@FFCAF@FGG7,6C@8B*=C**8;<C8FCGFC1#>>511<1?6C:8C>1D#DEGCCEG?.,18CGF:F2>;,DCFCE@F6?=9@=7@@=8AF?F8;@FFFFFF:#--1/96:@D*F,:=E4592GDF8AEB,<2<ECC+C,?;8EC4=,8FF9>6=@89,;FAC@F>=-EC5,,,GGGEE<<9CFFCFFA@B=F7GGGGFC8FF<GFEC4=B9FFGGFGGGGGGGGGGEGFCFBFFGGGDGFEGGGGFEAFFFGGGGGFGGGCC@BC
@s1001 197
TGAGGAATATTGGTCAATGGACGAGAGTCTGAACCAGCCAAGTAGCGTGCAGGATGACGGCCCTATGGGTTGTAAACTGCTTTTATAAGGGAATAAAGTAAGAGTCGTGACTCTTTTTGCATGTACCTTATGAATAAGGACCGGCTAATTCCGTGCCAGCAGCCGCGGTAATACGGAAGGTCCGGGCGTTATCCGGATTTATTGGGTTTAAAGGGAGCGTAGGCCGGAGATTAAGCGTGTTGTGAAATGTAGACGCTCAACGTCTGCACTGCAGCGCGAACTGGTTTCCTTGAGTACGCACAAAGTGGGCGGAATTCGTGGTGTAGCGGTGAAATGCTTAGATATCACGAAGAACTCCGATTGCGAAGGCAGCTCACGGGAGCGCAACTGACGCTGAAGCTCGAAAGTGCGGGTATCGAACAGGATTAGATACCCT
+
FGGGGGGGGGGGGGGGGGGGGGGGGGGGGAEFFFGGGDEFFGGGGGGGGGGGGGGGGGGGGGGGGGGGGGGDGGGGGGGGGGGGGGGGGGGGGGGGGGGGGGDGEGGGGGGGGGGGGGGGGGGGGGGGFGGGGCAEGFGEFGGEGGEFGGGGGGGGGGGGGGGDEGGGGGEGGGGGGG@FGGGGGGCGG6EGFGGGGGC1GGGGGG:F;:C16<FFC9<@?GEGFEGFFFGGF<G@@*6>FF@:BEFCGGEGGGGFCDF>FCGFFCF=GG=ECCECGFCGGGGGGGFGD8FFD>=B?EE<@,=<GGGGGGGGFCB7EF@B:FCE=GGD@;F@FFGGDFGGF=,FGGGGGGGGGGCGFFGGGGGFEFFGGFFFGGEGFDFF7DGGFFE::FBEGGGGGGGGGDGFGGGGGGGGGGGDDGGGGFGGGGGGGGFCC@BC
@s1001 198
TGAGGAATATTGGTCAATGGACGAGAGTCTGAACCAGCCAAGTAGCGTGCAGGATGACGGCCCTATGGGTTGTAAACTGCTTTTATAGGGGGATAAAGTGTGCCACGTGTGGCATATTGCAGGTACCCTATGAATAAGGATCAGCTAACTCCGTGCCAGCAGCCGCGGTAATACGGAGGAACCGAGCGTTATCCGGATTTATTGGGTTTAAAGGGAGCGTAGGCGGACGCTTAAGTGAGTTGGGAAAGTTTGCGGCTCAACCGTAAAATTGCAGTTGATACTGGGTGTCTTGAGTACAGTAGAGGCAGGCGGAATTCGTGGTGTAGCGGTGAAATGCTTAGATATCACGAAGAACTCCGATTGCGAAGGCAGCACACTAATCCGTAACTGACGTTCATGCTCGAAAGTGTGGGTATCAAACAGGATTAGATACCCT
+
AF<<FFFGFFGGGGGGGGGGFFGGDGGFFFFFFGGGF?FCGGFGGGGFGGFGGGGFGGCGGGGGGGGGGGEGGGGGGFGGEFFGGGGGFGGG@CFDEEFDAEGGGGG7FGGDG=FGGGGGGGGGFGGGGG?<AF,@FFBC:>DGD9DG<<B8FGFGGDFGGGGGGG7FEEEDCFFE>FE>,>>F*>5*4<E:FFCEEG==5(FGGFE:FFC@<:*(44?:22:<F>8?9:CE,E@0##C?F:$FFGGF8@2C+D8F@>DD#FA,EFFGCGF;491C,,D=FCFFE,GFDAGC9FDCA949GE9<?+EEFFFE>CC7GGGEFFC8=@8EC;DE9?DEFEFDCD<F@FEFC,FFCC@@FEGF:ECGGFFFF@GGGFF<F<47=7GGFFEGGGFEE,F<GGGFFGGGGGGGGGGGFAGFE<FE@GGGGGGGGGGCCCCC
@s1001 199
TGAGGAATATTGGTCAATGGACGAGAGTCTGAACCAGCCAAGTAGCGTGCAGGATGACGACCCTATGGGTTGTAAACTGCTTTTATAAGGGAATAAAGTGAGTCTCGTGAGACTTTTTGCATGTACCTTATGAATAAGGACCGGCTAATTCCGTGCCAGCAGCCGCGGTAATACGGAAGGTCCGGGCGTTATCCGGATTTATTGGGTTTAAAGGGAGCGTAGGCCGGAGATTAAGCGTGTTGTGTAATGTAGACGCTCAACGTCTGCACTGCAGCGCGAACTGGTTTCCGTGAGTACGCACAAAGTGGGCGGAATTCGTGGTGTAGCGGTGAAATGCTTAGATATCACGAAGAACTCCGATTGCGAAGGCAGCTCACTGGAGCGCAACTGACGCTGAAGCTCGAAAGTGCGAGTATCGAGCAGGATTAGATACCCT
+
FGGGGGGGGGGGGGFGGGGGGGGGGGGGGGGGGGGGGGGGGGGFGGDGGGGGGGGGGGGGGEGGGFEFGGGCGGGGGGGGDGGGFGGGGGGGGGGGGGGGGGGGGGGGGGCAFGGGGGD,CCEGGGGDGGGGGGCFGGGGGGGGGGDFGCFCDFGD+CDGGGGGDEGGGG7,@CCFGEFGGFACCFE7FEG>GGGG5<0<C8=GFGCFEGGGFC@FD;FB?FGG=<C@=GFGCGGFGGGGGGFGGGFGGFCGGGFCEGFCCFF<ADFGGGGDF@CC=CEEDGGGGFCF@,F<:FCFGFGFFF9=@ECCCDF;@DCEDGGGGGGCFEGFGGGFEGFFCGGGGFGF8DE?GCGGFGGGGFF@EFF=AEFGGGGGGFGGACGGGGGGGGGGGFBEGGGGGGGFFGGGGFEGGGGGGGGGGGFGGGGGGGGGGFGCCCCC
@s1001 200
TGGGGGATATTGCACAATGGAGGAAACTCTGATGCAGCGACGCCGCGTGAGTGAAGGAGTATTTCGGTATGTAAAGCTCTATCAGCAGGGAAGAAAATGACGGTACCTGACTAAGAAGCCCCGGCTAACTACGTGCCAGCAGCCGCGGTAATACGTAGGGGGCAAGCGTTATCCGGATTTACTGAGTGTAAAAGGAGCGTAGACGGCGACGCAAGTCTGAAGTGAAATACCCGGGCTCAACCTGGGAACTGCTTTGGAAACTGTGTTGCTAGAGTGCTGGAGAGGTAAGCGGAATTCCTAGTGTAGCGGTGAAATGCGTAGATATTAGGAAGAACACCAGTGGCGAAGGCGGCTTACTGGACAGTAACTGACGTTGAGGCTCGAAAGCGTGGGGAGCAAACAGGATTAGATACCCT
+
BCEGGGGGGGGGGGGGGGGGFFGGGGGGGGGGGGGGGGGGGGGGGGE@FGGGGGGGGFGGGGFGGGGGGGGGGGGFGGGGEFGGGGGFGEAEEGGGGFGGGGGGGGGGGGGFFFFGGFGFGGGGGGFGGGGGGGGDGGGGFGGGEGGGC:FFGGGCFGGGGGG7EFFGGGGGGGGE@FGGGG%FCE:F=A@FGC>7:5E>3CEG>EC?CCEGGGGFFFCFBFFEECCBFG?FGGG9=8FF>=F@F9FGFFFDDGFFFD=FGFG-FGGFGEFGFGFF8GGGGFCGG>CEDFFD=D=GGFECFFECFGGFFCFFGCFE6FEDEDEC,GGGGGGGGGF@AA,C@GFDF@:GCCGGGGGGGGGFGGGGGFFGGFFGGGGGGGEEGGGGGGGGGGGGGGGFEGCFGGGGGGGFGGGCCCCC
@s1001 201
TGAGGAATATTGGTCAATGGTCGGCAGACTGAACCAGCCAAGTCGCGTGAGGGAAGACGGCCCTACGGGTTGTAAACCTCTTTTGTCGGAGAGTAAAGTGCGCTACGCGTAGCGTATTGCAAGTATCCGAAGAAAAAGCATCGGCTAACTCCGTGCCAGCAGCCGCGGTAATACGGAGGATGCGAGCGTTATCCGGATTTATTGGGTTTAAAGGGTGCGTAGGCGGCACGCCAAGTCAGCGGTGAAATTTCCGGGCTCAACCCGGACTGGGCCGGTGAAACTGGCGAGCTAGAGTGCACAAGAGGCAGGCGGAATGCGTGGTGTAGCGGTGAAATGCATAGATATCACGCAGAACCCCGATTGCGAAGGCAGCCTGCTAGGGTGCGACAGACGCTGAGGCACGAAAGCGTGGGTATCGAACAGGATTAGATACCCT
+
FGGGGGGGGGGGGGFGCFF<CFG>FGGGGGGGGFDFDFEGDFFGGGFFGGGGGGGGGGGDGGGGGGGGDFEGFGFGFGGG9EFFGGGGGFF@F<EFDAFGCCGGGDC@F@FGGDGGGFFFGCCFFCFGGGG:3@DGF@FFAEEF7DEGFCFGGGGGDDFGGFFGGGGGG7C7?@CFGG>C@@@FEEGCCEGGGFEEG5:AC>CFG>8*:EFFGGG9>?50?>G5@E*58>7A8?-%)2+8:@2==5<6=C=3DEE:@9DCFG7FED@38+53+C7,,32?>GF@C?,B@?,=*FAFGF=C4FGGGGCGGFFFEE7CCB+GGCC@)EGFGDE=A,FFD9GGGGCCDEFDGFFFF@CCCGGGGGGGGGGFDGFEF<@8GGGFGGCGGGFFEFFEGFGGFGGGGGGGFEGGGFGGGDFF@GFEFGGGGGFGGGGCCCCC
@s1001 202
TGAGGAATATTGGTCAATGGACGAGAGTCTGAACCAGCCAAGTAGCGTGCAGGATGACGGCCCTATGGGTTGTAAACTGCTTTTATAAGGGAATAGAGTGAGTCTCGTGAGACTTTTTGCATGTACCTTATGAATAAGGACCGGCTAATTCCGTGCCAGCAGCCGCGGTAATACGGAAGGTCCGGGCGTTATCCGGATTTATTGGGTTTAAAGGGAGCGTAGGCCGGAGATTAAGCGTGTTGTGAAATGTAGATGCTCAACATCTGCACTGCAGCGCGAACTGGTTTCCTTGAGTACGCACAAAGTGGGCGGAATTCGTGGTGTAGCGGTGAAATGCTTAGATATCACGAAGAACTCCGATTGCGAAGGCAGCTCACTGGAGCGCAACTGACGCTGAAGCTCGAAGGTGCGGGTATCGAACAGGATTAGATACCCT
+
CFGGGFGGGGGFGGGGGGGGGGGGGGGGGGGGGGGGGGGGGGGGGGGGDGGGGGGGGGEGGGGGGGGGGGGGGGGGGGGGGDGGGGGFGGGGGGGGBFFDGGGGGGGDGGGFGGGGGGGGGGGGGGGGGGDGGGGFFGGGGDCGGGGGGFGGGGGEFGGBDGGGGGGGGGGGGG>FFFEGFF:CGGGGGEG,4CCGEGGG<+?<?83C4FGGGC7;C;C>?FGGFFGD?AAFCEC4GGGGFD@E7EGCGGGDC,F4AGFFFF<9CEGE:?<EGGGGGFDCFGFD<,GFGGGF5GE=EFGE=DFF>GGEECFGFD8GGGFEGFCCAGEGGGGFDF?CCFGDCGGGGGGGFFGFC?GGGGF7CCF@FCFGFEDFCGFFF<GGGGGGGGCGGGGGGGGGGGGGGGGGGGGGGFGGGGGGGGGFFGGGGGGGGGGCCCCC
@s1001 203
TGGGGAATATTGCACAATGGGGGAAACCCCGATGCAGCAACGCCGCGTGAGTGAAGAAGTATTTCGGTATGTAAAGCTCTATCAGCAGGAAAGAAAATGACGGTACCTGACTAAGAAGCCCCGGCTAACTACGTGCCAGCAGCCGCGGTAATACGTAGGGGGCAAGCGTTATCCGGATTTACTGGGTGTAAAGGGAGCGTAAACGTTTTTGCAAGTCTGAAGTGAAAGCCCGGGGCTTAACCCCGGGGCGGCTTTGGAATCTGTAGAACGAGAGTGCAGGAGAGTTAAGTGTAAGTCCCAGTGTAGCGGTGAAATGCGTAGATATTAGGAGGAACACCAGTGGCGAAGGCGGCTTACTGGACTGTAACTGACGTTGAGGCTCGAAAGCGTGGGGAGCAAACAGGATTAGATACCCT
+
C8F@:CGGGFEFFGGGGGECEFE7FCFGEGGGGGDGGGEEEEFGGGG7CEGGGGGGGGGFG9?CFAFFCFGF?E,CFGG,EEECGGG84+EFDE8FFFGGGEGGGGGGGFEBEFEGGEFFFGC@FGEGC,DC=FDFFEFGGGFCEGEECCFGFGCB@FFF>FC7BEFDC7FFCFCF*CFGFGGG7F:C*?;9+2*2*28CD*/+;#;58;C;F7C=1#,96>?,99@@*A*B>/93@+GCF>+3=>3++,,;:E9ADE?++;EEA:+?1,A,*GDB,E@=,?;C<,:,E@C,@,,E>E9,?=>C8FE>,C<,@,,>@<,,9,,FDFGFB9DBFC,:,,FFB@7<=B,C@+FC<GFGGGGGGFDGGGGEEGFFE8EB8FB,GGGGCDGEGGGGFGGFFEFBCAGGGGGFFCFCCCCC
@s1001 204
TGGGGAATATTGCACAATGGGGGAAACCCCGATGCAGCAACGCCGCGTGAGTGAAGAAGTATTTCGGTATGTAAAGCTCTATCAGCAGGAAAGAAAATGACGGTACCTGACTAAGAAGCCCCGGCTAACTACGTGCCAGCAGCCGCGGTAATACGTAGGGGGCAAGCGTTATCCGGATTTACTGGGTGTAAAGGGAGCGTAGACGGTTTTGCAAGTCTGAAGTGAAAGCCCGGGGCTTAACCCCGGGACTGCTTTGGAAACTGTAGAACTAGAGTGCAGGAGAGGTAAGTGGAATTCCCAGTGTAGCGGTGAAATGCGTAGATATTAGGAGGAACACCAGTGGCGAAGGCGGCTTACTGGACTGTAACTGACGTTGAGGCTCGAAAGCGTGGGGAGCAAACAGGATTAGATACCCT
+
GGGGGGGGGGGGGGGGGGGGGGGGGGGGGGGGGGGGGGCEFFDGEEGFFGGGGGGGFGG9FGGAFGGGGGGGGGGFGFGGGGGGGGGGGGAEFGGFBADGGGGGGGGGGGGG9FFGGGGGGGGFDGGGGGGGGGGGGGGGGGGGEEEGGFGGGGGGGGEGEFGGG2<<F@@FGGGG7FGGGFGCGGFG<CCFG@GFCGGED@/4C>;C,DCCFFDFC9@9>@2@B?CFCGGEGEGBE:CGGGGEFEGFD8F:FE92D68:GCGF=GGE=9EFDC9FF=GGFF=FDGFFFDC,8GFGFE?FF:C@)=8AC;GGGFF=,FCGFFFF9GFFGFGGFEFFCGGGGGGGFB7EGGFGFGGGGGGGGGGGGFGGGGFGGEGGGGGECGGGFEGGFGGGGGGGFFFDGGGGFCGGGGGCCCCC
@s1001 205
TGAGGAATATTGGTCAATGGGCGAGAGCCTGAACCAGCCAAGTAGCGTGCAGGATGACGGCCCTATGGGTTGTAAACTGCTTTTATAAGGGAATAAAGTGAGCCTCGTGAGGCTTTTTGCATGTACCTTATGAATAAGGACCGGCTAATTCCGTGCCAGCAGCCGCGGTAATACGGAAGGTCCGGGCGTTATCCGGATTTATTGGGTTTAAAGGGAGCGTAGGCCGGAGATTAAGCGTGTTGTGAAATGTAGATGCTCAACATCTGCACTGCAGCGCGAACTGGTTTCCTTGAGTACGCACAAAGTGGGCGGAATTCGTGGTGTAGCGGTGAAATGCTTAGATATCACGAAGAACTCCGATTGCGAAGGCAGCTCACTGGAGCGCAACTGACGCTGAAGCTCGAAAGTGCGGGTATCGAACAGGATTAGATACCCT
+
GGGGGEFGGGGGGGGGGFFGGFFEGGGGGGGGGGGGGGGGGGGGGGGGGGGG8FFGGGGGFCFGGFFGGGCFGGGGGFGGGGGGGGGGFFEEEFFGGGGGGGGGGGGGFGGGGGGGGGGGGGGGGGCGGGGGGGGGGFFGGGGGGGGGFGGCFFGGDGCFGGGG>EGGGGDGFGDG7FFGGGGG>FCEFCGGCFGGEFFD);FFG7F>C7>EG@GF73?>9<DCFCCGFGFGFFFAFCGGFF=7<5CCGGFF>,<<</GGFFACCC?F?F::<E=C=E?D8DGGFD,GGEFF=ECFGGGGFGE<CC@CFFEDBEEBEF@<FFEC>GEGGGFFCFEFGFE9FGCCFD<GGGGFGGFB4,F:DFFD9GGGGGFEEGGEFGGGGGGGGFFGFF@GGGGFEGGFF7EGF@EGFEGFGGGGGGFEGGGGGGGGGGGCCCCC
@s1001 206
TGAGGAATATTGGTCAATGGACGAGAGTCTGAACCAGCCAAGTAGCGTGCAGGATGACGGCCCTATGGGTTGTAAACTGCTTTTATAAGGGAATAAAGTGAGTCTCGTGAGGCTTTTTGCATGTACCTTATGAATAAGGACAGGCTAATTCCGTGCCAGCAGCCGCGGTAATACGGAAGGTCCGGGCGTTATCCGGATTTAATGGGATGAAAGGGAGCGTAGGACGGGGATTAAGCGTGTTGTGAAATGTAGGGGCTCAACCTCTGCACTGCAGCGCGAACTGGTTTCCTTGAGTACGCACAGAGTGGGCGGAATTCGTGGTGTAGCGGTGAAATGCTTAGATATCACGAAGAACTCCGATTGCGAAGGCAGCGCACTGGAGCGCAACTGACGCTGAAGCTCGAAAGTGCGGGTATCGAACAGGATTAGATACCCT
+
FGGGGFFFGFFEGGFGFGFDFEFGEGC<EFFGGGGGGG<BF8EEEGDG@CFGGGGG@CBF@FGGGGAFFGGCFDCFFCGGF9EEGGGDEFBEG@FEGEGGGGGA,C,4FFGFFF??FFGCFFFGFFA9F,:<EBFFG9=<E:AD>8FFFC9<A,3@BFGGGFCF+@C7+@FFFGFECE>FFEFECC?FC:C:;FFCEDFF@+7?@?,CC<<9<,=/B3:=19*#7CC:?#:7<<DAE9&?CC+:<7C<>*@*G:>338,@<*FDC;?C>D@3+5++8;62?>FFDB,5,GCFDF@BGFGFGCGGGEF7DD9,+9+GGGF=A,C@08+=EC,49FF=GFF8FEDFFFEGGFDEF?7F@FGFGFCBFF:GDFCF:9GFFFGEGGGGFEFCFCFGGECGEFEGGGGEFGFCEFFCEFAGGGFEDFGGGGGGFBGCCCCC
@s1001 207
TGGGGAATATTGCACAATGGAGGAAACTCTGATGCAGCGATGCCGCGTGAGGGAAGAAGGTTTTAGGATTGTAAACCTCTGTCTTCAGGGACGAAAAATGACGGTACCTGAGGAGGAAGCTCCGGCTAACTACGTGCCAGCAGCCGCGGTAATACGTAGGGAGCGAGCGTTGTCCGGAATTACTGGGTGTAAAGGGAGCGTAGGCGGGATCGCAAGTCAGATGGGAAAATTATGGGCTTAACCCATAAACTGCAGTTGAAACTGTGGTTCGTGAGGGAAGTAGAGGTAGGCGGAATTCGTAGTGTAGCGGTGAAATGCGTAGATATTAGGAGGAACATCAGTGGCGAAGGCGGCTTACTGGGCTTTAACTGACGCTGAGGCTCGAAAGCGTGGGGAGCAAACAGGATTAGATACCCT
+
AFEFGGGGGGGFGGGG@,EFGGGGGFGGGGGGGGGGGGGGCE7FGGGFEEGGGGGGG8FG<EFGGGGEGFFCGFGGGFGGGGEGGGGFGC7FFEGGGG8EGFGDFFEG9<FGEFCDFGGGDBFCCGCCFGGCFCFCGCFGGFGFGGGC@F@FGGGG:F7FGGEGG2@7FGGGEGFG@CEDC@:,FCFCEGEGE?:;C=<<CD;DDGGC8DFE:E?53#7@.:<4:C@63#?FGFG@F@1ECDFGFED882/94@#:F>FF308=<<:++1#FE>E#5,<C:8FFGGEF+FCFDD@@=@,E,GGGEAC8GGFE;,F=+><GGGDA=,?GGFFB@CCFEF=<B@@EDE>GGGFEFFAFAEEFE9FGFGGGGGGEEFFGEEFEGFDGGGGGEGGFFGGGFF<FEFGGFGCGFF8GCCCCC
@s1001 208
TGAGGAATATTGGTCAATGGACGAGAGTCTGAATCAGCCAAGTAGCGTGCAGGATGACGGCCCTATGGGTTGTAAACTGCTTTTATAAGGGAATAAAGTTAGCTACGTGTAGCTTTTTGCATGTACCTTATGAATAAGGACCGGCTAATTCCGTGCCAGCAGCCGCGGTAATACGGAAGGTCCGGGCGTTATCCGGATTTATTGGGTTTAAAGGGAGCGTAGGCCGTCTGTTAAGCGTGTTGTGAAATGTCGGGGCGCAACCTGGGCATTGCAGTGCGAACTGGCAGACTTGAGTGTACAGGAAGTAGGCGGAATTCGTCGTGTAGCGGTGAAATGCTTAGATATGACGAAGAACTCCGATTGCGAAGGCAGCCTGCTGTAGTGCAACTGACGCTGAAGCTCGAAAGCGTGGGTATCGAACAGGATTAGATACCCT
+
CFGGGGGGGGGGGGGGGGGGGGGGGGGGGGGGGFGGGGGGGGGFFGGFFGGGGGGGGGGGGGGGGGGGGGEGDF?FGGGGGGGGGFFGGGGGGGGGGGGGGGGGGGGGGGGCGFFGGGGGGGGGFGGGGGGGGGGGFGGGGFGGGGGGGGGGGCEGGGGGGFGFGGGDFGGGG9FEGGGCFGGGGGGGGG>>GGGGGCF:FG+9FFG@?GG?FGDA<8F>1(C#95;BEFCEG=C9FEEBFF<GFGGGGGEC@C@,#3<:<;DDFDCFGFF9C:6::EEG9GF<<9GFGGFA7GFGGF@ACF;C,+ECF8CADDC8>FEFCGGEBGEEEEF9<A9,;FE=<=AGGCC<FC,FF@FECDFFGGGGGGGGGFGGGEFGFGGGGGGGGGGGGEC7GGF@8GGGGGGGCEGDGGFFFGGGGGGFGGGGFF9FGGGCCCCC
@s1001 209
TGAGGAATATTGGTCAATGGACGAGAGTCTGAACCAGCCAAGTAGCGTGCAGGATGACGGCCCTATGGGTTGTAAACTGCTTTTATAAGGGAATAAAGTGAGTCTCGTGAGGCTTTTTGCATGTACCTTATGAATAAGGACCGGCTAATTCCGTGCCAGCAGCCGCGGTAATACGGAAGGTCCGGGCGTTATCCGGATTTATTGGGTTTAAAGGGAGCGTAGGCCGGGGATTAAGCGTGTTGTGAAATGTAGGGGCTCAACCTCTGCACTGCAGCGCGAACTGGTTTCCTTGAGTACGCACGGAGTGGGCGGAATTCGTGGTGTAGCGGTGAAATGCTTAGATATCACGAAGAACTCCGATTGCGAAGGCAGCTCACTGGAGCGCAACTGACGCTGAAGCTCGAAAGTGCGGGTATCGAACAGGATTAGATACCCT
+
GGGGGGGGGGGGGGGGGGGGGGGGGFFGGGGGGGGGGGGGGGGGGGGGGGGGGGGGGGGGGGGGGGGFGGGGGGGGGGGGGGGGGGGFEFGFGGGGGGGGGGGGGGGGGGGGGGGGGGGGGGGGGGGGGGGGGGGGGGGGGDGEGG8FFGGGGGGGGCFG8FFGGGEFFEFF@DEFGC@FFGF1GGG43GGFGGGG5EED>:-FGGF7F<FBFFF<C;E@39:CFCCCFCFF7F<6CCGG33@DCCFFDFGGF:F@,FGDCFFFFGGGFGGA@DEF@80:CGGFFA<DED9F===8CE@:+,D?B+FFGGFAD8=7CCGGGGGGAC,F@,,;FFGGGEGFE,CFFFFGGEEEFEGF7EFF@CEFGFGGGGGGGGF<GGE:FGEE<FFDDGGGGGGGGEGGDCGGGGGGGGGGGGFE@GFFGGGGGFFFFGGCCCCC
@s1001 210
TGAGGAGTATTGGTCAATGGGCGAGAGCCTGAACCAGCCAAGTAGCGTGCAGGATGACGGCCCTATGGGTTGTAAACTGCTTTTATAAGGGAATAAAGTGAGTCTCGTGAGACTTTTTGCATGTACCTTATGAATAAGGACCGGCTAATTCCGTGCCAGCAGCCGCGGTAATACGGAAGGTCCGGGCGTTATCCGGATTTATTGGGTTTAAAGGGAGCGTAGGCCGGAGATTAAGCGTGTTGTGAAATGTAGAGTCTCAACCTCTGCACTGCAGCGCGAACTGGTCTTCTTGAGTACGCACAACGTGGGCGGAATTCGTGGTGTAGTGTTGGAATGCTTGGAGATCACGAAGAACTCCGATTGCGAAGGCAGCTCACGGGAGCGCAACTGACGCTGAAGCTCGAAAGTGCGGGTATCGAACAGGATTAGATACCCT
+
AFFGGGGGFGGCFGGGGGF@FFEGEGGGGGGGGGGGGG==CFFF,CFFCGGGGGGGGG:EFFGFGGGFEFCFGDEFFGGGF9EEGGGFGGGC,ACF9EE9FCFFCE8BA=B?FFGFGGGGGGGE?BE<FGFGAFFFGGFGGFGGGDGFGGCFCEC@FFFFGGGGG+@FGFGGCF>B*>CFGGGGGGGGE7EFGF/EG=3CCC<FCG.6B17;.<EFC0<5+/29F;5+:C0FBCDFGCCFD@8=F=@?FFFEGG)<C=:FEF>+';6GFFC>C@:C0,(:2DFC=D>8=BDCDC8?EE>F88DGGGFFCGFAF8>+=BFFFECD:6+@,CEDGGGGFCC,E9,8DFAGGGFFGEFGGFGGGGGFFE@EGFFFC,7EGFGGFFCC6,E7EECEGGFFE@CB:EFGFGGGFGGGGGGGGFEEFGGGFCGGFFGCCCCC
@s1001 211
TGAGGAGTATTGGTCAATGGACGCAAGTCTGAACCAGCCAGGTAGCGTGCAGGAAGACGGCCCTCTGGGTTGTAAACTGCTTTTAGTTGGGAATAAAGTGCACCACGTGTGGTGTTTTGTATGTACCATCAGAAAAAGGACCGGCTCATTCCGTGCCGGCAGCCGCGGTAATACGGAAGGTCCAGGCGTTATCCGGCTTTATTGGGTTTAATGGGAGCGCAGGCGGCGCTTTAAGTCAGCTGTGACATACGGCGGCTCAACCGTCGAACTGCAGTTGCTATTGGAGGTCTTGAGTGCACACAGGGATTCTGGAATTCATGGTGTAGCGGTGAAATGCTCAGATATCATGAAGAACTCCAATCGCGAAGGCAGGTATCCGGGGTGCAACTGACGCTGAGGCTCGAAAGTGCGTGTATCAAACAGGATTAGATACACT
+
;C<,C<CFGEE9FFGGFGF?@F+CC@@EFAFFGFDFDFFCEG,C,<@@EFDFGGGCFEC6+6FGFD@EDGGGECEGCFGGG,?EGGFFG<CCFD@F<D<?FGGGFFG4BFFD,<FC<EEFD@,CE,5,,8CFCF8EFBE>FA+>@7+,CFGGGGCG<7CCE**F7EC7FGG:,5:::=FEE,C9CFFE@C;;CF7B*=7C+;,<A*C<<CB++,90,2:B>*29(:,#D,73,C7:7*,,88+<@,4*@+>CCDD==:7BFCFD:GD?:9F6,D,9,,A+DFCCEB=,=8885E@,@C,E,54,A9,,C,?D@9,,ECDFA9EE>DEFGGEFA,GGF?@,FGGE9CC9GFFF,F=:F<:+6F=7FFEFE9AFCGF@@7C,GGGFGFGGEC87D<EFBC:8FDEE,F:7GGF6ADGGGFFEFGEEB,C,FFACCCC@
@s1001 212
TGGGGGATATTGCACAATGGGGGAAACCCTGATGCAGCGACGCCGCGTGGAGGAAGAAGGTTTTCGGATTGTAAACTCCTGTCGTTAGGGACGATAATGACGGTACCTAACAAGAAAGCCCCGGCTAACTACGTGCCAGCAGCCGCGGTAATACGTAGGGGGCAAGCGTTATCCGGATTTACTGGGTGTAAAGGGGGCGTAGACGGCCGTGCAAGTCTGATGTGGGAGGCTGGGGCTCAACCCCGGGACTGCATTGGAAACTGTATGGCTGGAGTGCCGGAGGGGTAAGCGGAATTCCTAGTGGAGCGGTGAAATGCGTAGATATTAGGAGGAACACCAGTGGCGAAGGCGGCTTACTGGACGGTAACTGACGTTGAGGCTCGAAAGCGTGGGGAGCAAACAGGATTAGATACCCT
+
FEGGGGGGGGGGGGGGAEF<FEFGGGGGGGGCFFGGDGEDGGGGGGGCGEGGEEGDGGGGFFGGGGGCFCGGFFFFA<FGGFFGFFGGGGEDFGGGGGGGGGGGGDFFGFFGFGGGGGC8FGGGDGFGGGGGEGCGGGGDCBFGECCEEGGGCDFFFGDEG7<CCGFEFDGGG@CCCC89++3CEGCC8,<<<CE57EG6///<89/:EGE?CF?>E4D=:>44#13DFGGC>>E6FFC@GGGGGGGF=;GFGD@2F@2(;EGFFFFCCFGF=F@D=GEF=4,GE?::CEFFGGGGFEECEGGGAC8BFFGGFGDGGGGFE@6;FGGGB9EGGGFFDGGGFEF?GGGGGGGFGGGGFGGGGGGGGGGGGGGGGGFFCGGFFFEDCGGGGGGGGGFGFFADGFFGGGGGGGF<CCCC
@s1001 213
TGGGGAATATTGCACAATGGGGGAAACCCTGATGCAGCGACGCCGCGTGAGCGAAGAAGTATTTCGGTATGTAAAGCTCTATCAGCAGGGAAGAAGAATGACGGTACCTGACTAAGAAGCACCGGCTAAATACGTGCCAGCAGCCGCGGTAATACGTATGGTGCAAGCGTTATCCGGATTTACTGGGTGTAAAGGGAGCGCAGGCGGTGCGGCAAGTCTGATGTGAAAGCCCGGGGCTCAACCCCGGTACGGCATTGGAAACTGTCGTACTAGAGTGTCGGGGGGGTAAGTGGAATTCCTAGTGTAGCGGTGAAATGCGTAGATATTAGGAGGAACACCAGTGGCGAAGGCGGCTTACTGGACGATAACTGACGCTGAGGCTCGAAAGCGTGGGGAGCAAACAGGATTAGATACCCT
+
FFGGEFFGGGGGGGGGGGGGGGGGGGGFGGGGGGGGEFDF@FGCFGG@FGGGGFEEFGGFGFFEFEFFF7FGGFGGFGGGGGGGGGGGGGGGCFFEEGGGGGGGGGCFGAFFGCFFGGGGGGGGGGCGGGFGGGGGGGGAFFCGG8CFGGGCGC@C8?FFGGFGCFC+*11:=CE@7<<FECC,?FG,<BFGGGDE,EFF4/?C:FEE95CC,,/,059=:6GGGFFGEFCFEGGGGGFF<7GC?FDE>7%GFCFD@;2D@CEGGGFFGCF9D9CE@3GEF?FGGEGAEEGFEB8FBCFFEDGEE>GGGGGGFCEGGFGGGGGGGGGGFCEDGGFGGFGGGGEGFF,GGGGFFGGGGGC@GGGGGFAFGGFCGGGGGGGGGDCFFGFGGGGGGGGGFECFFEGGGGEFGGFGCCCCC
@s1001 214
TGGGGAATATTGCACAATGGAGGAAACTCTGATGCAGCGATGCCGCGTGAGGGAAGAAGGTTTTAGGATTGTAAACCTCTGTCTTCAGGGACGAAAAATGACGGTACCTGACTAAGAAGCCCCGGCTAACTACGTGCCAGCAGCCGCGGTAATACGTAGGGGGCAAGCGTTATCCGGATTTAATGGGTGTAAAGGGAGCGTAGACGGCGACGCAAGTCTGAAGTGAAATACCCGGGCGCAACCTGGGAACTGCTTTGGAAACTGTGTTGCTAGAGTGCTGGAGAGGTAAGCGGAATTCCTAGTGTAGCGGTGAAATGCGTAGATATTAGGAAGAACACCAGTGGCGAAGGCGGCTTACTGGACAGTAACTGACGTTGAGGCTCGAAAGCGTGGGGAGCAAACAGGATTAGATACCCT
+
FGGGGDGGGGGGGGGGGFFG9FGGGFGFF<FGGCFCFECFGFDFCFG@FGCFGGGGFF@FCFGGGGGFEFGGCGGGGGFDGGCFA@ECFFBFFEEGGGGFGGGCFFE9BFGGGFGGGGGGC<FFEDGEDFFGGGGFCFFD@FFGFEC>CC*@@FGDFF:CGGG7*::+CFCE:FCFCC?=:;#<<?7,91595<FGFC2CDC:CC<C>?@CEE58/3=FGCFGGF=FF<7:@88E8@#DCF48GGFD9?DFFFFGFFGFG768D<GGFC-?5A5CDGGGFF?FGGGDFCDGFFD,GEE<8FFF@>5EGFGGFE7GGGGFF=A8AGFAGGGFFGEFFFFADEECEEGEDGEGGFGGGGFFFFFFGGFGCEDGGFFAFE@GGFFFFDGEGGGGGDEDCGGFAFGGGGFGCGGGGCCCCC
@s1001 215
TGGGGAATATTGCACAATGGGGGAAACCCTGATGCAGCGACGCCGCGTGAGCGAAGAGGTATTTCGGTACGTAAAGCTCTATCAGCAGGGAAGAAGAATGACGGCACCTGACTAAGAAGCACCGGCTAAATACGTGCCAGCAGCCGCGGTAATACGTATGGTGCAAGCGTTATCCGGATTTACTGGGGTGAAAGGTAGCGCAGGCGGACCGGCAAGTTGGAAGTGAAAACTATGGGCTCAACCCATAAATTGCTTTGAAAAATGCTGGCCTTGAGTAGTGCAGAGGTAGGTGGAATTCCCGGTGTAGCGGTGGAATGCGTAGATATCGGGAGGAACACCAGTGGCGAAGGCGACCTACTGGGCACCAACTGACGCTGAGGCTCGAAAGCATGGGTAGCAAACAGGATTAGATACCCT
+
DFGGGGGGGGGGGGEFFGGDGGGGGGGGGGGGGFFFFFGGGGGFEGGFGEGFFGGC,:CCFCG<FFE+BFFFD<DCGFGGGGGGGGGGFGGGGGFGGGGGAFEGGGGGFFFEFGG8FFD=D<FFEGGGFGGGGCFGGGAFGGFFFEEGGGGF,CFC,3<FFCFG:><+4=FDFG+<FC<EFGGFFC7,'E<E@;C%#78EGDEDC=8?8DFEGGFF>>9?/BG)4A<7CFG89CE@EFFEFF@EDFGAEBDCD<C6#::7C%&>@2GD=D=C8-FDAGFEB4C,CGGF=9EB@>>++7EDGGF8C8>7ECEFCFFECGGGFE6EFDFCFEDEEFFFFFGGGGFFCFC@GFCEFGDGFCCE<FGGGGGGGGGFFGGGFCGGGGFFFEFFGGGGFGFCGFFGGGGFFF9F<F<FCCCCC
@s1001 216
TGAGGAATATTGGTCAATGGGCGAGAGCCTGAACCAGCCAAGTAGCGTGCAGGATGACGGCCCTATGGGTTGTAAACTGCTTTTATAAGGGAATAAAGTGGGGCTAGTGAGCTCCTTTGCATGTACCTTATGAATAAGGACCGGCTAATTCCGTGCCAGCAGCCGCGGTAATATGGAAGGTCCGGGCGTTATCCGGATTTATTGGGTTTAAAGGGAGCGTAGGCCGTGCTTTAAGCGTGTTGTGAAATGTAGACGCTCAACGTCTGAATTGCTGCGGGAACTGGGGCACTTGAGTGCGCACGAGGCAGGCGGAATTCGTGGTGTAGCGGTGAAATGCTTAGATATCACGAAGAACCCCGATTGCGAAGGCAGCTTGCCGGAGCGTAACTGACGCTGAAGCTCGAAAGTGCGGGTATCGAACAGGATTAGATACCCT
+
E@FGGGFG,EFGGGGGGGG?FGGGGGGGGFGGGGFGGGGFGGGGGGGGFCGGGGGGGGGGGEGGGGG?EGFFFFGGGGGGFGG9<<FGGGGGGFF?FCEFGGGGC,BEFCEFGFGGG9B99ECFEEFG9=<<FF9C,,CF8A:@C=+BCDFGF8D+BEFD<AF>8CEGCEC7=,289>CEFFFGEDC7<<1*5?CGCCFF:C?:9:<*CE,?CF*;:6EB69;==80*2C@:F7:6C>G:;D5=;<=,1>->*122:1*@>A@3;@,F<:@3+7>8,,60+GGFFF<=,<>>)CCF@3,:+,,A<67EFDE,+=4=+B7CFFE@8F@>A@@;EFFFFF?CC,A4,DCDFFFEFCCFEFGEGGGGFC,GGGFGDFFC+CGEEFDGGFCGGGEGGFAFCDGGFGGFGGGGGGGGGGFEGGFEGGGGGFEFE8GCB@<C
@s1001 217
TGGGGAATATTGCACAATGGAGGAAACTCTGATGCAGCGACGCCGCGTGAAGGATGAAGTATTTCGGTATGTAAACTTCTATCAGCAGGGAAGAAAATGACGGTACCTGACTAAGAAGCCCCGGCTAACTACGTGCCAGCAGCCGCGGTAATACGTAGGGGGCAAGCGTTATCCGGATTTACTGGGTGTAAAGGGAGCGTAGACGGCACGGCAAGCCAGATGTGACAGCCCGGGGCGCAACCCCGGGACTGCATTTGGAACTGATGAGCTAGAGTGTCGGAGAGGCAAGTGGAATTCCTAGTGTAGCGGTGAAATGCGTAGATATTAGGAGAAACACCAGTGGCGAAGGCGGCTTGCTGGACGATTACTGACGTTGAGGCTCGAAAGCGTGTGGAGCAAACAGGATTAGATACCCC
+
@EFGG7FGGGGGGGGGGGCDGGGEDFEFGGGFCFF,,,8CECFGGGE:CFGGGGFGGED,9,CCGGGGG7=CEFFFGDDAF<EEE8FCGGFGDGGGF<FFAC7FF=<E<8A<FFGGGGECFGE>FF=<CFFGGEFGGGGG,@<8BEE@5@EGG9C,@3*@*1>F18FE*<@,@CE><:FFF9FFCC::=@EBEGGBC5FCDDEECE*2:;85*/;);8578>7EC&:**0::FGG4+7332;EEFEED34:?09CDCF6*AEF#+D)==+,A8C>EEGEA,A,,<@,,C9B,949,,FCFGFCB5CCCEBF@,?=@,<E=F=@?FEE?ECEF@,FGF8FFCCC?9C7@F7DC,DCFDDGGFFFFE,CF@DCEGEFGEFCFFGFCGGGCCFC,ECDECACGFBF@<CFFGFGCCCCC
@s1001 218
TGGGGAATATTGCACAATGGGGGAAACCCTGATGCAGCGACGCCGCGTGGAGGAAGAAGGTCTTCGGATTGTAAACTCCTGTTGTTGAGGAAGATAATGACGGTACTCAACAAGGAAGTGACGGCTAACTACGTGCCAGCAGCCGCGGTAAAACGTAGGTCACAAGCGTTGTCCGGAATTACTGGGTGTAAAGGGAGCGCAGGCGGGAAGACAAGTTGGAAGTGAAATCCATGGCTCAACCCATTAACTGCTTTCAAAACTGTTTTTCTTGAGTAGTGCAGAGGTAGGCGGAATTCCCGGTGTAGCGGTGGAATGCGTAGATATCGGGAGGAACACCAGTGGCGAAGGCGGCCTACTGGGCACCAACTGACGCTGAGGCTCGAAAGTGTGGGTAGCAAACAGGATTAGATACCCT
+
FGGGGEGGGFGGGGGGGGGGGGGGGGGGGGGGGGGGGGGGGGGGGGGFFGCFGGFFFF8FEFEFGGGCFGCFFGGGGGGFGGGGGGGGGGGGGGGGGGGGGGDGGGGGGGGGAFGGGGGGGGEGGGGGGGGGGGGGGGCGG7CCGGGGGGGGF9FCFGGGCGGGG@EGEGGEGGGGGGGGG>=CFGGD6??CBC88C:>2CD>::C8C5CCFGC==<3:CGGGGF97BC@33:::2>7FCA<<'#@FF=+?FC(3><>7+DGGGGFC)DED2DE9GDFB<GFFGGGGGGF=DD7E7EGGGGGGFF8ECE<F@6CE@CEGGGGEGGGGGFFFDGGGGGGGDGGCFF7GGGGGGGGGE@FGGGGGGGGGGGFGGGGGGGGGFGGGFFGGGGGGGGGGFGGGFGGGGGGGFF;-CCCC
@s1001 219
TGAGGAATATTGGTCAATGGGCGAGAGCCTGAGCCAGCCAAGTAGCGTGCAGGATGACGGCCCTATGGGTTGTAAACTGCTTTTATAAGGGAATAAAGTGGGGCTCGTGAGCTCCTTTGCATGTACCTTATGAATAAGGACCGGCTAATTCCGTGCCAGCAGCCGCGGTAATACGGAAGGTCCGGGCGTTATCCGGATTTATTGGGTTTAAAGGGAGCGTAGGCCGCAGGTTAAGCGGGTTGTGAAATGTAGGGGCTCAACCTGTGCACTGCAGCGCGAACTGGCTTGCTTGTGTACTGACAACGTGGGCGGAATTCGTGGTGTAGCGGTGAAATGCTTAGATATCACGAAGAACTCCGATTGCGAAGGCAGCTCACGGGAGCGCAACTGACGCTGAAGCTCGAAAGTGCGGGTATCGAACAGGATTAGATACCCT
+
GGGGGGGGGFAEGGGGGGGGGGGGGEGGGGGGFGGGGGGGGGGGGGGGGGGGGGGGGGGEGGGGGGGGGGGEGFFFGGGGGGGGGGG?CFG<FGFGGGGG9FG@:FGGG8=F9<B=FGGGGAGGBFGCFDGGGEFGGGGGCFGCEGGGGGGGGGGGGGCFFFGGCEDGGDGF9DFGGGGGFGFGGGCDFGGGCECG*CECC7FGGG:FDF9BFGE><2EDFBGG6D*%FCCCCGG4@#FD@CFGGGGGGGGGFFFFGDGF@F<#1FDCEGE7<BCE@D8?=9FA8,GFED5A*?6:@,,B4,@+FGGGGF?>9FC8CFGEEF=45C=CFGGFFFF?E?<FFAFF=?GGGFFGFGGGGGGGGGGGGGEFDFFFEFCGGGGGGGGGFCGGGFCGGGGFFCGFGGGGGGGGGFEGGGFFEFCFGGGGGFGGGGGCCCCC
@s1001 220
TGGGGAATATTGCACAATGGGGGAAACCCTGATGCTGCGACGCCGCGTGAAGGAAGAAGTATCTCGGTATGTAAACTTCTATCAGCAGGGAAGAAAATGACGGTACCTGACTAAGAAGCCCCGGCTAACTACGTGCCAGCAGCCGCGGTAATACGTAGGGAGCAAGCGTTATCCGGATTTACTGGGTGTAAAGGGAGCGTAGACGGATGGACAAGTCTGATGTGAAAGGCTGGGGCTCAACCCCGGGACTGCCGTGGAAACTGCCCGTCTTGAGTGCCGGAGAGGTAGGCGGAAGTCCTAGTGTAGCGGTGAAATGCGGAGATAGTAGGAGGAACACCAGTGGCGAAGGCGGCTTACTGGACGGTAACTGACGTTGAGGCTCGAAAGCGTGGGGAGCAAACAGGATTAGATACCCT
+
GGGGGGGGGGFGGGGGGGGCFCGCGEGAEEF8FGGGGGEGGGGGFGE=FGGGGGGGFEEEFFFGGGGGGGGGGGGGGGGGGGGGGGGGGGFFG8FFGGGGFGGGGGGFE<FF9FGGGGGGGFGEGGDFGGGGGG7FGCFFGGFGGG@E7>FCFGFFGGGEGC:FGGEEECCGGFGGFGGD:C-FGG:FF@F=BAFFCE;<<D;CFF=FCC7,.2A66;>71A99C@GFGGGF@DE>58+<CGD5@48;D>?F)/FFAE7DCGDGGDDF@;8866++61,E4<EAFEB+:8?=@4,GFACFFEEEFGEDFEFE??>@6C,GFFEC,9FFC,FF:GFFFFCGF:F@FC,EGFDFFEEF<,>:GGGGGGFGGFF@GF@FDEE<D>FGGGGGGGGGGGGGGF<GGGGGFFFAGGGCCCCC
@s1001 221
TGAGGAATATTGGTCAATGGACGAGAGTCTGAACCAGCCAAGTAGCGTGCAGGATGACGGCCCTATGGGTTGTAAACTGCTTTTATAAGGGAATAAAGTGAGTCTCGTGAGACTTTTTGCATGTACCTTATGAATAAGGACCGGCTAATTCCGTGCCAGCAACCGCGGTAATACGGAAGGTCCGGGCGTTATCCGGATTTATTGGGTTTAAAGGGAGCGTAGGCGGACGCTTAAGTCAGTGGGGAAAGTTTGCGGCTCAACCGTAAAATTGCAGTTGATACTGGGTGTCTTGAGTACAGTAGAGGCAGGCGGAATTCGTGGTGTAGCGGTGAAGTGCTTAGATATCACGAAGAACTCCGATTGCGAAGGCAGCTCACTGGAGCGCAACTGACGCTGAAGCTCGAAAGTGCGGGTATCGAACAGGATTAGATACCCT
+
CEGGGGGGGGGGGGGGGGGGGGGGGGGGGGGGGGGGGGGGGGGGGGGEEGGGGGGGFGFFCCFDFGGGGGGGGGFFGGGGGFGGGGGGGGGGGGGGGGGGGGGGGFFFGGGGGGGGGCGGFGFFFGGGEGFGGGGGGGGFF?FDGEEFFGFGGG+>FFFFFFEGEDCCFFGGECFGGGGGGGGG@CG@=C:FGGGD*:FFFFGFFG*4:BC9+?F5C2F>11865@EDE=C,;7?<F4<E+<#@2<.##F<?:CEFGGGGFGGF=AEGGFFD)=AC3,=88GGGFF,C,,97*F=A?FCF@8,DEFGGGFFDED>GGFGGFAB6)DGGFGFEAFFFDCA,GCF8CFGFF?EEAFCB7AE@CEGGEB@8GGGEEFGF<FFFGGGGFEFB7CB:GFE@8@GGGGFEFGGEFDFGGGFC7FAEGGGGFAFGGGGCCCCC
@s1001 21736
TGAGGAATATTGGTCAATGGGCGTAAGCCTGAACCAGCCAAGTAGCGTGAGGGATGACTGCCCTACGGGTTGTAAACCTCTTTTGTTTGGGAATAAAGTGCGGGACGCGTCCCGCATTGCATGTACCATTTGAATAAGGACCGGCTAATTCCGTGCCAGCAGCCGCGGTAATACGGAAGGTCCGGGAGTTATCCGGATTTATTGGGTTTAAAGGGAGCGCAGGCCGTGGGTTAAGCGGGTCGTGAAATTCCGTCGCTCAACGGCGGACGTGCGGCGCGAACTGGTCCACGTGAGTACGCGGGACGTTGGCGGAATTAGTGGGGTAGCGGTGAAATGCTTAGATATGACGAAGAACGCCGATTGCGAAGGCAGCTTACAGTAGTGTAACTGACGCTGAAGCTCGAAAGTGCGGGTATCGAACAGGATTAGATACCCT
+
DGGGGGGGGGGFGGGGGGGGGGCGGGDGGFGGGGFGF?FGGGFGGGGG>FEGC,FFFF@FFGGGGGGGGGGGGGGGGGGGGBGGGGGFFGGFGGGGGGGGGGGGGGGGGGGGGG7@CGGFGGGGFGGGGCFGGGGGGGGFFFGGGGDEGGFFCC7<FGECFGFGGGGGGGC;CGGGG7BCCC9F:B*<CB@CG9F<5<C?F@(2@<<-A3<FEFDFGFGD>;:5<E8<'EGGC<D>F'>(<CDC?GGEF7=C3CCDGGF?02,.FFC<>&C<5@;ECE5F@GFDF7>:3,AD36++@GGFBA67D8+CC>E@,,,9,FFB,8EGAECEE,C:5C,,;E?CE;E@GGGGGEFFC@6+>EGGGFCDF9@EF<<E,GGGGGGGGGGGFFEGEFCGGFDF@>GGFGGGGGFCGGGGGGGGFFFEDGFFECF9FFGCCCBC
@s1001 223
TGAGGAATATTGGTCAATGGACGAGAGTCTGAACCAGCCAAGTAGCGTGCAGGATGACGGCCCTATGGGTTGTACACTGCTTTTATAAGGGAATAAAGTGAGAGTCGTGACTCTTTTTGCATGTACCTTATGAATAAGGACCGGCTAATTCCGTGCCAGCAGCCGCGGTAATACGGAAGGTCCGGGCGTTATCCGGATTTATTGGGTTTAAAGGGAGCGTAGGCCGGAGATTAAGCGTGTTGTGAAATGTAGATGCTCAACATCTGAACTGCAGCGCGAACTGGTTTCCTTGAGTACGCATAAAGTGGGCGGAATTCGTGGTGTAGCGGTGAAATGCTTAGATATCACGAAGAACTCCGATTGCGAAGGCAGCTCACTGGAGCGCAACTGACGCTGAAGCTCGAAGGTGCGGGTATCGAACAGGATTAGATACCCT
+
CFGGDFGGGGGGGGGGGGGGFGGGGGG8EGGGGGGGGGGGGGDGGGGGDGGGFF<FFGCFGGGGGGGFGGGGGG9FGGCGFFGGGGGGGGGGGDFGGGGGGGFEEFCDCFF,FFG9FFDGGGGGGGGFGGGGGGDFAFGGGGGGGEGCGGGGGGFGGGGGGGGGGGGGEGGGGGGGGGCGGFGDG7EEF>CFFG?GGD,:DFCFFGF?'CFFGGGFG=FEFFGG?7GFGGFCGGGFD>GGCFCFFFE99F7@07BDFFE=>9C'0FFF-FB-=DGEGG=8DGFDAB,5A8GFDF>?=9EB,<DDGGCGGDGFCFE7EE@EGFGDFGGGFGGFACFCGGF@GDBA:,:FFGFEFGFF7GF:@FCFFCGGGFEFC<C9CCFF@@+GFFGGGGGGGGFGGFGF<FFEECF@ECGGEGGGGGGFGGGFE9FEEDECCCCC
@s1001 224
TGAGGAATATTGGTCAATGGACGAGAGTCTGAACCAGCCAAGTAGCGTGCAGGATGGCGGCCCTATGGGTTGTAAACTGCTTTTATAAGGGAATAAAGTGAGAGTCGTGACTCTTTTTGCATGTACCTTATGAATAAGGACCGGCTAATTCCGCGCCAGCAGCCGCGGTAATACGGAAGGTCCGGGCGTTATCCGGATTTATTGGGTTTAAAGGGAGCGTAGGCCGGAGATTAAGAGTGTTGTGAAATGGAGACGCTCAACGTCTGCACTGCAGCGCGAACTGGTTTCCTTGAGTACGCACAGAGTGGGCGGAAGTCGTGGTGTAGCGGTGAAATGCTTAGATATCACGAAGAACTCCGATTGCGAAGGCAGCTCACTGGAGCGCAACTGACGCTGAAGCTCGAAAGTGCGGGGATCGAACAGGATTAGATACCCT
+
F@FFGFGGGGGGGGGGGGGGGGGGGCCEFFGGFF@FGGGGGGGGGGGGGGGGGEGC7CFCGGGGGFGGGGGFGGEGFGGFAAF9@F9AEFFFCFGGGGGGGFGGFGGGGGGGGGFFGGGGGGGF@GGFFFGFGGCGGGGG8FFEGGGGGGGGGGGGGGGGGGG:CCFGGFGC<>DFGGFGFG9F7<C7*=:CCFDC5:79CFFFGGGCGCFGEC:>E95@?F*9?7E3CEF@9CF)CB<ECG@E7.=205:15348:9F@>C@98;,77@<3<>0C9GGD=,AFFFFDA,5D878=@4,:,,,<78GGFBB>+>8C7FEB,=EGBC@,CFE@?E?8=C:,9,9,?EEDA9?FC8+B4<,BC,FAAFCFD8FFGFFGGFGGGGGGGGFGGGGGGGGFFFGFGGGGFGGGEEGFF,GGGGGGGGGGF<FCFCGCCCCC
@s1001 225
TGGGGAATCTTCCGCAATGGGCGAAAGCCTGACGGAGCAACGCCGCGTGAGTGATGACGGCCTTCGGGTTGTAAAGCTCTGTGATCGGGGACGAACGGTCAGCAGCCAAATACTCTGCTGAAGTGACGGTACCCGAATAGCCAGCCACGGCTAACTACGTGCCAGCAGCCGCGGTGATACGTAGGTGGCAAGCGTTGTCCGGGAGTATTGGGCGTAAAGCGCGCGCAGGCGGCTTCTTAAGTCCATCTTAAAAGTGCGGGGCTTAACCCCGTGGTGGGATGGAAACTGGGAGGCTGGAGTATCGGAGAGGAAAGTGGAATTCCTAGTGTAGCGGTGAAATGCGTAGAGAGTGGGAGGAACACCAGTGGCGAAGGCGACTAACTGGACTGTAACTGACGCTGAGGCGCGAAAGTGTGGGGAGCAAACAGGATTAGATACCCT
+
FFCFGFFFFGGFGGGGGGGFGGGGGE:FGGGGFGDEGGFGGGGGGGGFGGGGFEFFFFGGECEGGGGG<FGGFGGGGFGA?E@FFFFGGGEGGE@:C+3BCFFGF,BD<FAGGGFAFGFF=EFGCAFBFGGGFFGD*><AE,<FFGEFE7F*C,?FFFDC,<C;,;6<C:C5F*11=C9CF:FGE:9F@>?8CC1*/2<CCD***1<C@:<FDE5)A6FF>9E).7C3:5::**2.<@92<&/CEA9*=C=,:C,:9CC:@4-57<<:8?E02=2C*C?9FE'@=6,8,,,<C8A=E0@EEEDGGD?,?F9F,:,9D8FE,FAE?FFEEBECEEGGGEGGGGFAGGGFE,DDGF<CFB6AFA,B@,7EGFC7GFFF<DECGFFCGGF9DGFFGGGF@FF<GFDECGDGGFDGGGGEFFECGFE9FAAGGFFGGFACCCCCC
@s1001 226
TGGGGAATCTTCCGCAATGGGCGAAAGCCTGACGGAGCAACGCCGCGTGAGTGATGACGGCCTTCGGGTTGTAAAGCTCTGTGACCGGGGGCGAACGGTCTGTAAGCTAATAACTTATAGAAGTGACGGTACCCGGCTAGCAAGCCACGGCTAACTACGTGCCAGCAGCCGCGGTAATACGTAGGATCCGAGCGTTATCCGGATTTATTGGGTTTAAAGGGAGCGTAGGCGGGTTGTTAAGCCAGCTGTGAAAGTTTGCGGCTCAACCGTAAAATTGCAGTTGATACTGGCGACCTTGAGTGCAACAGAGGTAGGCGGAATTCGTGGTGTAGCGGTGAAAGGCTTAGATATCACGAAGAACCCCGATTGCGAAGGCAGCTTGCTAAACTGTAACTGACGTTCATGCTCGAAAGTGTGGGTATCAAACAGGATTAGATACCCT
+
FGGGGGGGGGGGGGGGFGGGDFEGGGGGGGGGGGGGGGGGGGGGGGGGGGGGGGGGGGGGGGGGFFGGFGGGGDFEFFGGGGFGGGDEGGGGGGGGGDE7FFGGGGFGGGGGGGGGGG;;DDGGGCF:7EFGGCCE4=F*CFEGGG7@FEGCFGGGGFGGG@CGCFGCGCEGGGG5:++A8FC@?6AC;:;E*?88**33558*::@E,FAG81;?G)57:?:4D7E>GFG>7>E@*07F>9##:5,.56<-CC:CEC=@8:DECD6DDFFE9<:DF9,A,@>3=2+8BC7FGCF<FGFFDADE9,,E>?EGGGF?FA@,>7GGGFGFE>AFEFEGFC?9,,DC?8FGF:EC8GGFCF@FFCFAE=7FB@F9FFGGGGGFGF<EGGGDFGEFFF,GFGGGGGCGGGGGGGGGGGGFFFFGGEDEDFCFFGGCGGFGGCCCCC
@s1001 227
TGGGGAATATTGCACAATGGGGGAAACCCTGATGCAGCGACGCAGCGTGGAGGAAGAAGGTCTTCGGATTGTAAACTCCTGTTGTTGAGGAAGATAATGACGGTACCTGACTAAGAAGCCCCGGCTAACTACGTGCCAGCAGCCGAGGTAATACGTAGGGGGCAAGCGTTATCCGGATTTACTGGGTGTAAAGGGAGCGTAGACGGCACGGCAAGCCAGATGTGAAAGCCCGGGGCTCAACCCCGGGACTGCAGTTGGAACTGCTGAGCTAGAGTGTCGGAGAGGCAAGTGGAATTCCTAGTGTAGCGGTGAAATGCGTAGATATTAGGAGGAACACCAGTGGCGAAGGCGGCTTGCTGGACGATGACTGACGTTGAGGCTCGAAAGCGTGGGGAGCAAACAGGATTAGATACCCT
+
CFCEGBFGGFGGGGGEGFGGGEGFEGCFGGGG,CEFGGFGEGG+@CEBFGGFGFGCGFEFFDCF9FG@BFGCEDFE9CAEECEFEFFGGG=FFAFFFGGGGDGGGGFGGGDFDEFGGGGGGGGGGDFGDCFFDFGGEFGGFF>A7+8FFFGGFAF,,3@**>CFBE7FGGGG,?8FC**<,?FFCFCEB:EFF?F4=EE?G;;5@/*2CF:8:<8;<4C,*43=@FG?C4C5?EGE70?FCCFCFC@.3$:;+#=9E<#9C2>#F<0:DE2GDGEFFGFF8ECAB=C,F@?=E?;FE<FFF=DGAEEGCFE47=?EFFGFFGGFE?GFFAEEFFCEA@F:FFF<FC:CFEFEEFCGFGGGGGGFAFGGGGGEFCFGGGEF@GGGEEGDGGGGGGGGFFECDBGGGGGGGGGCCCCC
@s1001 21674
TGAGGAATATTGGTCAATGGGCGAGAGCCTGAACCAGCCAAGTAGCGTGCAGGATGACGGCCCTATGGGTTGTAAACTGCTTTTATAAGGGAATAAAGTGAGTCTCGTGAGACTTTTTGCATGTACCTTATGAATAAGGACCGGCTAATTCCGCGCCAGCAGCCGCGGTAATACGGAAGGTCCGGGCGTTATCCGGATTTATTGGGTTTAAAGGGAGCGTAGGCCGGAGATTAAGCGTGTTGTGAAATGTAGACGCTCAACGTCTGCACTGCAGCGCGAACTGGTTCCCTTGAGTACGCACGAAGTGGGCGGAATTCGTGGTGTAGCGGTGAAATGCTTAGATATCACGAAGAACTCCGATTGCGAAGGCAGCTCACTGGAGCGCAACTGACGCTGAAGCTCGTAAGTGCGGGTATCGAACAGGATTAGATACCCT
+
CGFFGGGGGGGGGGGGGGFGFGGGGGGGGGGGGFGGGGDEEFFGGGGGGGGGGGFGGGGGGFGFGGGGGGGGGFDEFGGGGGGG9ACFGGGGG@FFGGGGGGAFFGGGGGGGFAGAFCFGGGGGGGGFD9?FFGG9FFGG8FFGGECGGGAF@CEGCFFGCEGGEGGGGCEFFGGGGG@FDGFFGGE.GFCEG4EG5E:B+A-FFG??:BFGGFGFG3ED?FCF9E<2:CGGGFGBGGGFFFCCCFFCFFFFC<D>DGGFFG@(C9DGACC?FAE@6,:E9GFFFD:B9GGGFF=8++48+,C:EC:GGGFGGGGDEB7GGGEEBFEGFFC,<?FFGEGFEFEGFFCGFEAF?GGFFAB,@,EGGEGFE8EGGGFEFGEGDGGFFGGGGGGGGGGG@CFCGGGGGGF:GCFGGEFCGGFFGGGGGGGGGDGCCCCC
@s1001 229
TGAGGAATATTGGTCAATGGGCGAGAGCCTGAACCAGCCAAGTAGCGTGCAGGATGACGGCCCTATGGGTTGTAAACTGCTTTTATAGGGGAATAAAGTGAGTCACGTGTGATTCTTTGCATGTACCCTATGAATAAGGACCGGCTAATTCCGTGCCAGCAGCCGCGGTAATACGGAAGGTCCGGGCGTTATCCGGATTTATTGGGTTTAAAGGGAGCGTAGGCCGGAGATTAAGCGTGTTGTGAAATGTAGGTGCTCAACATCTGCACTGCAGCGCGAACTGGTTTCCTGGAGTACGCACAAAGTGGGCGGAATTCGTGGTGTAGCGGTGAAATGCTTAGATATCACGAAGAACTCCGATTGCGAAGGCAGCTCACTGGAGCGCAACTGACGCTGAAGCTCGAAAGTGCGGGTATCGAACAGGAGTAGATACCCT
+
EGCFFFGGGGGFGGGCFFGGFGGGGGGGGFGGGGGGGGGGGGGGAFGFGGGGGGGGGGGGGGGCAFFGFGG@FGFGGGGGGCFCGGGGGFGEGFGGGGGFGGGGGDFGGGGGGGFEFCEGGGGGGGGGGGGFGC9EFG@F8DCFCCBDGGGGGGGGGGGGGGGGGGGGGGGGG9::>>FG:ECE7FGGEGCFFE+G?GG@>F1GFG<F-CFG+?7=<>?8,7<GFFGEC>G?ECFAGFGEFF@<<C?GDFFGCFFFC>GFD@,F=@8:8/<9AE>CB@6C=5GFFF@<FA,F8=CB6F@FE?@4B+7FB,EFEGGE@FFEF@BE5F7GCFAC959=@<:6EAFFGGGFFF<F8F:CCAE4+F@CFAFFE8GFCCFGGGGGDGGGFEFCFB7GGGGGGGGGGGGGFGGGGGGFFGGGGGGFGGGFC,FGGGGCCC@C
@s1001 230
TGAGGAATATTGGTCAATGGACGAGAGCCTGAACCAGCCAAGTCGCGTGAGGGATGAATGGTCCATGGCCTGTAAACCTCTTTTGTCAAGGAAGAATACACGGCACGCGTGCTGTCTTGCCAGTACTTGACGAATAAGCATCGGCTAACTCCGTGCCAGCAGCCGCGGTAATACGGGGGATGCGAGCGTTATCCGGATTTATTTGGTTTAAAGGGCGCGGTGGCGGGACGCCAAGTCAGCGGTAAAAGACGGCAGCTAAACTGTAGCCCGCCGTTGAAACGGGCGCCCTCGAGACGAGACGAGGGAGGCGGAACAAGTGAAGTAGCGGTGAAATGCTTAGATATCACTTGGAACCCCGATAGCGAAGGCAGCTTCCCAGGCTCGATCTGACGCTGATGCGCGAGAGCGTGGGTAGCGAACAGGATTAGATACCCT
+
GGGGGGGGGGGGFGGGGGGGGGGGGGGGGGGGGGGGGGGGGGDFDGGFCGGGGGGGFGFFGFEFGGFGGGGGCEGGGGGGGGGGGDFGGGGFFGGGGGGGDFFGGFGGGC=:=?FFGGGFDC<AFFCGC9DFEGFFA,ABFDFG7+=3,3EFEFC7FEFF<DDEEGE7>FGF;DFEDGG7:*<C*4:<<F48<FEG*/CEFGG+:C8FGGGGC:8BE0>3((2907E<*5*C>*A6C<80@:7FFGF?3?$<5)>52C<:CF?F<9>#@::3D>C@,5C++B>::C:C>,GDCFF@@GFGGGGE@:EEED@9DCGFGGGEGGCBGGGGFFE,GGGFFEFFAGGFFGGGGGGEFFEF=F:@CFDGEGGGGEGGGGFGGGGGGGGGGGGGGGEDFCGGGGEEFF8FFGDGGGGGGGGGGGGGGGGGGGFGGGCCCCC
@s1001 231
TGAGGAATATTGGTCAATGGGCGCGAGCCTGAACCAGCCAAGTAGCGTGCAGGATGACGGCCCTATGGGTTGTAAACTGCTTTTGTGCGGGGATAACACCCTCCACGTGTGGAGGTCTGCAGGTACCGCACGAATAAGGACCGGCTAATTCCGTGCCAGCAGCCGCGGTAATACGGAAGGTCCAGGCGTTATCCGGATTTATTGGGTTTAAAGGGTGCGTAGGCGGCGCGCCAAGTCAGCGGTGAAATTTCCGGGCTCAACCCGGGCTGTGCCGTTGAAACTGGCGAGCTAGAGTGCACAAGAGGCAGGCGGAATGCGTGGTGTAGCGGTGAAATGCATAGAGATCACGCAGAACCCCGATTGCGAAGGCAGCCTGCTAGGGGGCGACAGACGCTGAGGCACGAAAGCGTGGGTGTCGAACAGGATTAGATACCCT
+
AFGGGGGFGEGGGGGGGGGGGG>FEGGGGGGGGGGGGGGGGGCGGGDFGGGGGGGGGGGGGGGFFGGGGGGGGGGGGGGGGGGGGGFGGGGGGGGGGGGBFFGGGGEGGGGGGGGGGGGGGGGGGGGGGGGGGEGGGGGCCFEGGECGEGGGGGGGGCFGGGGGGGGCFDGGAGGGGGGGGGF92<ECEGCECF68:7E?FG>CEF8E=F>FFGGF:3ED?GDCC:>@EGFECEC3<>EEFB7FGGEFFFFGFGGFGGG@CFFE@#:+8&C8BC,;E3<CB8@@:D9F@,5EDF@C,DFFDFCFGCGEF?FF6CGEGGGFGGGGFG@EFEE9??FE@-FC9,,8GEEGFGFE>>FCCGFC:GGFFF<GEFFGGGGDFFFC:C@GGGFGGFCGGGGFEGGGFDGGGGGGFGEFGGGGGGFEFGGGGGGGGGFCCCCB
@s1001 232
TGGGGAATATTGCACAATGGGGGAAACCCTGATGCAGCGACGCCGCGTGGAGGAAGAAGGTCTTCGGATTGTAAACTCCTGTTGTTGAGGAAGATAATGACGGTACACAACAAGGAAGTGACGGCTAACTACGTGCCAGCAGCCGCGGTAAAACGTAGGTCACAAGCGTTGTCCGGAATTACTGGGTGTAAAGGGAGCGCAGGCGGGAAGACAAGTTGGAAGGGAAATCTATGGGCCCAACCCCTAAACTGCTTTCAAAACTGTTTTTCTTGCGTAGTGAAGAGGTAGGCGGAATTCCCGGTGTAGCGGTGGAATGCGTAGATATCGGGAGGAACACCAGTGGCGAAGGCGGCCTACTGGGCACCAACTGACGCTGAGGCTCGAAAGTGTGGGTAGCAAACAGGATTAGATACCCT
+
GGF@FCFGGGGGFGGGGGGGGEGGGFGGGGGGGEFFFFGGGGGGEGGEGDGGGGGGEECGFGEGGFCCCGGGFGGGDFFFGGGGG88FFFFGG=,EFFF9,:FFFC,BEFEFD8=FFCBEFF>7FCBFDFGDC,,8<9F<<B@<>@8F<*>CG@EBFGE>,@>FFGCFE1<:FGGGGC:B,;<CGGFECCEC?FCC=C:*)7C5:?E*:8@CF,;7G902</(7:92/<;<,F@7@#*@?+;,5;;C74E8C>9E81DCDFGF=<F3:0<<3)8:EEC,,,F?FGGEGGGFFD8C7C:=GFFB+=C+CGFGGFFEGDC,GGGEDFF:6?,<GGFFC=E,:GGEDFEFB@+,FFDCFEFCGEFCCGFFGGGGGGGGF8FEFGGFGGFEGGFGGGGGGFCGEFFGGGGGFF8FCCCCC
@s1001 19846
TGAGGAATATTGGTCAATGGGCGAGAGCCTGAACCAGCCAAGTGGCGTGCAGGATGACGGCCCTATGGGTTGTAAACTGCTTTTATAAGGGAATAAAGTGAGCCTCGTGAGGCTTTTTGCATGTACCTTATGAATAAGGACCGGCTAATTCCGTGCCAGCAGCCGCGGTAATACGGAAGGTCCGGGCGTTATCCGGATTTATTGGGTTTAAAGGGAGCGTAGGCCGGAGATTAAGCGTGTTGTGAAATGTAGATGCTCAACATCTGCACTGCAGCGCGAACTGGTCTCCTTGAGTACGCACAAAGTGGGCGGAAGTCCTGGTGTAGCGGTGAAATGCTTAGATATCACGAAGAACGCCGATTGCGAAGGCAGCTCACTGGAGCGCAACTGACGCTGAAGCTCGAAAGTGCGGGTATCGAACAGGATTAGATACCCT
+
FFGFGGGGGGGGGGGGGGGGGFGCEFGGGFDGGGGGFGGGG8FGGGDGGGGGGGGGCFEEGGGFGGGGGGGGGEFCFGGGGGGG,CEDGG8,AFGF,<CE9FGGGGEGFE@GGGGGGFEG9FEAFGGGG,F9FFGGGDFFGGFCEFEFEGFGFGFGF,>DFGGGGCFEF7:>@F7F77CEGFG@**?@CF,8CFG;8/C:3@FCCF0GG?>5;9D7D>F>@CCGGGGFG?:GFFF=GGFEFFFFFGGGFFCCFCA:CCDGGD0GFFCFC7GGGEECCCECGGGFF=FFF8GGFF8BGGEFACAFDCFFC>FGFGFFEFGGFEC>)C@A?,EDGFGFFC9EGGGF8<FFGFCF>@>+GGF=GGFFGGFGGFFFCGCFF8GF@FDGDEFEGFCFEGGGE7GGGGGGFFFEGGGGGGGFGGGFGGGGGGFGGCFCB-CC
@s1001 234
TGGGGAATATTGCACAATGGGGGAAACCCTGATGCAGCGACGCCGCGTGAGCGAAGAAGTATTTCGGTATGTAGAGCTCTATCAGCAGGGAAGATAATGACGGTACCTGACTAAGAAGCACCGGCTAAATACGTGCCAGCAGCCGCGGTAAACCGTATGGTGCAAGCGTTATCCGGATTTACTGGGGGTAAAGGGAGCGCAGGCGGGAGGCTAAGTCTGATGTGAAAGCCCGGGGCGCAACCCCGGTACTGCATTGGAAACTGGCCACCTGGAGTGTCGGAGGGGTAAGTGGAATTCCTAGTGTAGCGGTGAAATGCGTAGATATTAGGAGGAACACCAGTGGCGAAGGCGGCTTACTGGACGATTACTGACGCTGAGGCTCGAAAGCGTGGGGAGCAAACAGGATTAGATACCCT
+
FGGGG:F,C@9<FGGGF<,EFEG@CF<FCEECFGGGDFGGGGDGGGD@+FCFEEGCFGFFA,<FEEEGFCDGG<B5CEFFEB<FGGFGFG7F@FFCFF9EDC:FFGCAFGGGCGFCFDDEFGGGGFE<FD9B<>@8FFCF<<F@*BEGC*>,,6F*@:FF9C9,?C<<<*=@GFGECFFGG91EFG0>*8BFCF<,:*4*)DC:F8C5B>,#:,:7<8C6#F:9?=:77GC@:EDB#GEFCCFCFG#EBF@BE53FE:CFFDF=A/:EGA#F=E>C=C@4+=GGGGFFGGF>8FE@,9F<A,E>AFCGGFCC,CC8>EB8FFGFAAFGFAEB@,FFCCGF@GF<DC@GGGGGGGGFFGGGGGGGFFEECFCGGF@F8GGFEEFGEEGDFCGGGFFGFFFEEAGFF9GGGGGCCCCC
@s1001 235
TGGGGAATATTGCGCAATGGGGGAAACCCTGACGCAGCAACGCCGCGTGATTGAAGAAGGCCTTCGGGTTGTAAAGATCTTTAATCAGGGACGAAACATGACGGTACCTGAAGAATAAGCTCCGGCTAACTACGTGCCAGCAGCCGCGGTAATACGTAGGGAGCAAGCGTTATCCGGATTTACTGGGTGTAAAGGGCGCGCAGGCGGGCCGGCAAGTTGGAAGTGAAATCCGGGGGCTTAACCCCCGAACTGCTTTCAAAACTGCTGGTCTTGAGTGATGGAGAGGCAGGCGGAAGTCCGTGTGTAGCGGTGAAATGCGTAGATATACGGAGGAACACCAGTGGCGAAGGCGGCCTGCTGGACATTAACTGACGCTGAGGCGCGAAAGCGTGGGGAGCAAACAGGATTAGATACCCT
+
FFGCFFGGFFGGGGGGGGGGGGGGGGGGGGGGGGGGGFGGGGGGGGGEGGGGGGGGFFEGGGGGGGGGGGGGGGFFGGGAFGGGGGGGGGGGGGGGGGGFGGGGGGGGGGGGFGGGGDFGFGGGGFEGGGGGGGFCFGCFGGGGGGGGDFGG9FGGFGCGGGFEEGGGGEFCCG9BCFGGFFFGGGC?FGCEGFGGDE5CDGGG8FED*:5C,7,%0FCF?CGG@=F7EGGGGGGFD@FGGGFGGG<E:@F@+GF>GEDCGGGGF9GGF.C<<7GFFFGGFFFGGGGGGGEDB=6+>>+>?FGC8>ECFBGCFF7F>8CA89DAA66CGGFFGEFFF<=CGFFF:BFBFCCGGGGGGFFGGGGGGGFGGGGCGGGGF@GGGGGGCGGGEF8GGGGGGGGGFGGGGGGGGGGGCCCCC
@s1001 20664
TGAGGAATATTGGACAATGGGCGAAAGCCTGATCCAGCAATGCCGCGTGGGTGATGAAGGCCTTAGGGTTGTAAAGCTCTTTTACCCGAGATGATAATGACAGTATCGGGAGAATAAGCTCCGGCTAGCTCCGTGCCAGCAGCCGAGGTAATACGGAGGGAGCTAGCGTTGTTCGGAATTACTGGGCGTAAAGCGCACGAAGGCGGCGATTTAAGTCAGAGGTGAAAGCCCGGGGCTCAACCCCGGAACTGCCTTTGAGACTGGATTGCTAGAATCTTGGAGAGGCGAGTGGAATGCCGAGTGTAGAGGTGAAATTCGTAGATATTCGGAAGAACACCGGTGGCGAAGGCGGCTCGCTGGACAAGTATTGACGCTGAGGTGCGAAAGCGTGGGGAGCAAACAGGATTAGATACCCT
+
CFGFEFGCC<CEDGGGGGF,6CFEGGGGDCEGAEFFFGDC<FCCC+@@@FFBFFGG9CFGGGGGDF<EFGGGGGGC9FFGGFFGEFCFEGGFFG,CFEFFFF?FGGGGGG+CFCF<FEF9<DFDB+:FFGD87ADEFG,BDFDGD>:>>EG,,>F<*5@CECC:9?<:C*>=,3<7*4FFGF,,<-;C<@C@>B@:8,=#:2=/<:*C+GFC:<2;EFG;GFFF@<FF*52>>:C@-FFGGGDGGGGFC,F?EF)7C,CFFFFFCE<690,8>,.FGGFF>?+BF7A<FFGGGEE8>A=?EGFE=A,FFCGFDFA78DF=GFD:FEFGGGGGCF@77EGGGE@?GGGGEFGGGGFCGGGGGGGGGGGDGGGGGGGFCFFCC7GFFCGGEFGFFFDGF@FFCFGGGEEFGGGCCCCC
@s1001 21287
TAAGGAATTTTCGGCAATGGAGGAAACTCTGACCGAGCAACGCCGCGTGAGTGATGAAGGCCTTCGGGTTGTAAAGCTCTGTTGTAAAGGAAGAATGTATAGAAAAGGAAATGTTTCTATAGTGACGGTACTTTACTAGAAAGTCAAGGCTTACTACGTGCCAGCAGCCGCGGTAATACGTAGGTGGCAAGCGTTATCCTGATTGATTGGGCGTAAAGGGGGTGCAGGCGGATTGTTAAGTTCGAGGGGAAGGCGTTGGGCTCAACCCAATATAGCCTTAAATACTGGCAATCTAGAGTGCAGAAGAGGGTAATGGAATTCCATGTGTAGCGGTAAAATGCGTAGATATATGGAGGAACACCAGCGGCGAAGGCGGTTACCTGGTCTGTAACTGACGCTCAGGCACGAAAGCGTGGGGAGCAAGTAGGATTAGATACCCT
+
EEFFFDFG8EFFGGGEFEEFG8BFFGFCFFDFFFGEFEG@FFGGEEE+:BFECEFAFC,CFG8F@<FGGGG7EEGGCE,?F?FGGGFGG9,B949,,?EDDFGGGGFGFGGFFFFCC<@FFGGCEFFFG?C,DFGFF,,C5C=FC,,CF7,@>FGGGGGF+@C<3:,F,>FE@>5*@DC<DCCEC,/<FFGGCE.;CG,-:,?<#,<3C=FGCC@?,=?7*1$A2AFC<<F6/=>4CGDEGC@@/@C$CA4#<>E=<FCCC<7FCAA,=:,5,FFE75,,;=D6,AGGGGDE@,54+FCFFEE?=E@GEFEFFDFGE>E8E=@FDEB80>DGGFE9FFDGFFGCCE@9CGCGF@DF7CGFF7EF7FBD=C:FCEGGGEGGEGGGGGFGGGGEGGFGFFDGEFECFFFGCFEGGGGGFEFFGFGGGGGGF9FFFGGCCCCC
@s1001 238
TGAGGAATATTGGTCAATGGGCGAGAGCCTGAACCAGCCAAGTAGTGTGCAGGATGACGGCCCTATGGGTTGTAAACTGCTTTTATAAGGGAATAAAGTGAGCCTCGTGAGGCTTTTTGCATGTACCTTATGAATAAGGACCGGCTAATTCCGTGCCAACAGCCGCGGTAATACTGAAGGTCCGGGCGTTATCCGGATTTATTGGGTTTAAAGGGAGCGTAGGCCGGAGATTAAGCGTGTTGTGAAATGTAGATGCTCAACATCCGCACTGCAGCGCGAGCTGGTTTCCTTGAGTACGCACAAAGTGGGCGGAATTCGTGGTGTAGCGGTGAAATGCTTAGATATCACGAAGAACTCCGATTGCGAAGGCAGCCCACTGGAGCGCAACTGACGCTGAAGCTCGAAAGTGCGGGTATCGAACAGGATTAGATACCCT
+
FGGGGGDGGGGFGGGGGGG?AFEGGGGGGGGGGGGGGGGDFG@AFGGEGGGGGGGGGGGGGGGGGFGGGGGG@EFGGGGGGGCFGGGDDCG=FGGGGGGGGFFGGGGGGGEGGGGGGGCGGGGGGGGGGGGGGGGGGGFFGFGGGGGGGGGGGFCGGGF@GFGGC:FEGDCFGDFGGGFF=GFG:GG;>CBFFFEC>4<F,*FGCGF<9CFGGG=GGDGFEFC?FGGGGGGFGGFFGGEGGDFEFFFFGGFGFFGFGGGFGGGG/FGGGGGDGGGGGGFGGGFGGF<FDEFGF>+:CGFGFE?DF7GGGGGGGGEGCFGFFFDE>ECGGGFAFFFFEGGDCFCCGFGGGGCFGEFFC7F:F@ECGFFFEEFD,8GEFCGGGGGFCFCCEEGGGGGGGGGFFGGGGGGGGGGGGGGGGFE<GGGGGGGGGGGCCCAC
@s1001 239
TGGGGAACATTGCACAATGGGGGAAACCCTGATGCAGCGACGCCGCGTGGAGGAAGAAGGTCTTCGGATTGTAAACTCCTGTTGTTGAGGAAGATAATGACGGTACTCAACAAGGAAGTGACGGCTAACTACGTGCCAGCAGCCGCGGTAAAACGTAGGTCACAAGCGTTGTCCGGAATTACTGGGTGTAAAGGGAGCGCAGGCGGGAAGACAAGTTGGAAGTGAAATCCATGGGCTCAACCCATGAACTGCTTTCAAAACTGTTTTTCTTGAGTAGTGCAGAGGTAGGCGGAATTCCCGGTGTAGCGGTGGAATGCGTAGATATCGGGAGGAACACCAGTGGCGAAGGCGGCCTACTGGGCACCAACTGACGCTGAGGCTCGAAAGTGTGGGTAGCAAACAGGATTAGATACCCT
+
FGGGGGGGGGGGGGGGGGGFGGGGGGGFGGGGGGGGGGGGGGGGGGGGGGGGGGGGGGGGGGGGGGGF@FGGGGGGFFGGGGGGGGGGFFGGGGGG??FGGGGFGGGGGGGGGGFGGGGGGGGGGFEDGGGGGGGGGGGGGGGGGGGGFGGGGGGGGDGGF7BFFGGGEGGGFFGDFD9FFFCFGG@D*<F@G@D:CGECC7EEFFGGGEE6FFFFGFFCCFGECGGGCFGFGGGFEDEFGC55GCFFDD?GCFFGFFFFGGEFFFFFGDGFD>8AFFFCFF?GDGGGGFFGGGGGE@GGGFGC=EEFFFC<DFFF?FAGFCFEEGGGFFDF7FGGGFFGGGGFGEGGGGGGGFGGGFGGGGGGGFDGGGGGGGGGGGGGGGGGGGGGGGGGGGFFGCFEFGGFDFGGGGGCCCCC
@s1001 20267
TGAGGAATATTGGTCAATGGGCGAGAGCCTGAACCAGCCAAGTAGCGTGCAGGATGACGGCCCTATGGGTTGTAAACTGCTTTTATAAGGGAATAAAGTGAGAGTCGTGACTCTTTTTGCATGTACCTTATGAATAAGGACCGGCTAATTCCGTGCCAGCAGCCGCGGTAATACGGAAGGTCCGGGCGTTATCCGGATTTATTGGGTTTAAAGGGAGCGTAGGCCGGAGATTAAGCGTGTTGTGAAATGTAGATGCTCAACGTCTGCACTGCGGCGCGAACTGGTTTCCTTGAGTACGCACAAAGTGGGCGGAATTCGTGGTGTAGCGGTGAAATGCTTAGATATCACGAAGAACTCCGATTGCGAAGGCAGCTCACTGGAGCGCAACTGACGCTGAAGCTCGAAAGTGCGGGTATCGAACAGGATTAGATACCCT
+
CFFGGGGGGGGGGGGGGGFFGGGGGGGFCEFGGGGGGGGGGGCFGGGGCGGGGGGGGGEGGGGCGGGGGGGGGGGGFGGGGAFGGFGGEGGGFDGFGGGGGGFGFGGGGGGFGGGGGGGGGGGFGGGGGGGFGGDGGGC?FFEGGGGGGGGGGGDFFFGFGGGGDEGCGG@4FGFEGD<FGG?GGGGGGFCBFGGGC0F<AEGGGG?FGGF:GFGFE9DF?GDC<EE4GGGGGGFAG@CEFDFFEFCGGD<GFGFDF@<@?CGFF;DGF>CGFCBCDFE=9FGGGGGFFBDFAFEBEE,B7,?<?++EFEAF=,CE7FDFE<EGEGFE=FFAEEFFGFGGGFFFGGFFEDFEFB7C,GFGGGGGFF9GGFGGGGGFGGGGGGGGGGGGGGGGGGGGGFGGFCGGEGGGGGGFGGGGGGGGGGGGGFGFGFF@CB9C
@s1001 241
TGGGGAATATTGGGCAATGGGGGAAACCCTGACCCAGCAACGCCGCGTGAAGGAAGAAGGCCTTCGGGTTGTAAACTTCTTTTACCAGGGACGAAAGAAATGACGGTACCTGGAGAAAGAGCAACGGCTAACTACGTGCCAGCAGCCGCGGTACTACGTAGGTTGCAAGCGTTGTCCAGATTTACTGGGTGTAAAGGGCGTGTAGGCGGAGATGCAAGTTGGGAGTGAAATCCATGGGCTCAACCCATGAACTGCTCTCAAAACTGTATCCCTTGAGTATCGGAGAGGCAAGCGGAATTCCTAGTGTAGCGGTGAAATGCGTAGATATTAGGAAGAACACCAGTGGCGAAGGCGGCTTACTGGACGGTAACTGACGTTGAGGCTCGAAAGCGTGGGGGGCAAACAGGATTAGATACCCT
+
EFGFGGGGGFFGGGGGGGFEGGGGGGGGFGGGGFGGGGGGFFGF>FGGGGGFGGGGGGGGGG?,EFG7FGCFFGGGFGGFFCFFGGGGG7FFGGCFEGGCCFCGGGCC:C<5,D=FGDCFFEFGGCEGGGC7AFGCDGC>D<BFG7BFEGD@F7FEFGGFFD;;CFGFFGGGE7<<FFGFGGGGFE7FG:@$BCB0?8:F.#52<CFFGGGGGGGCFC98DFGGGE<G7:9CCB>:CCCCF9:79DFGGGFD9AED<@C7CF<GFGFBACD9CFF@@=<20AF8E<E+7GC7GFDE=AGGGE<F9EE>@+A9GE944:>,CEEA,<F9GGFF:,,CCEGE=8GF@B<FF>GGGGGGGGGCDGGGEGGGCE:CD<EGGGFCGGGFDGF;CGFBGEEFFFE8GFEGGGF9<GFFGGCCCCC
@s1001 242
TGAGGAATATTGGTCAATGGTCGGCAGACTGAACCAGCCAAGTCGCGTGAGGGAAGACGGCCCTACGGGTTGTAAACCTCTTTTGTCGGAGAGTAAAGTACGCTACGCGTAGCGTATTGCAAGTATCCGAAGAAAAAGCATCGGCTAACTCCGTGCCAGCAGCCGCGGTAATACGGAGGATGCAAGCGTTATCCGGATTTATTGGGTTTAAAGGGTGCGTAGGCGGCACGCCAAGTCAGCGGTGAAAGTTCCGGGCTCAACCCGGATTGTGCCGTTGAAACTCGCGAGCTAGAGTGCACAAGAGGCAGGCGGAATGCGTGGTGTAGCGGTGAAATGCATAGATATCACGCAGAACCCCGATTGCGAAGGCAGCCTGGTAGGGTGCGACAGACGCTGAGGCACGAAAGCGTGGGTATCGAACAGGATTAGATACCCT
+
@FFGGGGGGGFGGGGGGA<EFGDGGGGFF@FGGGGGGGGGGGFGGGEGDG7EGGFGGGGGGGCFGF@CECCGGGGGGGFGFGGGGGGGGGDCGGGGGEGGGGGG:FEGGGGGDGEGGGGGGFCGGFEGGGGGGGGGDCFGFFGGFGGGGGGFGGGGGFCFDGGGE8FGGGGGGGGEDGGCC,=FFFGEGFGGGGCEGD8FGGGFEF/3;CFGGF<?>@EGFE56=GGDGFEGEGG;C:9A:FFF:C65GGGGFGGDFBF>F;CEE8CGC<>6=?;*:AFFGG,DGF9FD,D<FDGGGF<<GF9GGGGFC>E;6+@>>GCGGEC8=GEFFDFEEAFGGGGFF=,4,F7GCE9E6+=:B,DCCGFFA,@E@8GGDFE:,F?GFDGGGGFCGGFCF8GFAGGGGGGGGEGGFDFCGGGFDGGGFGGGGGF9E?GC<<BC
@s1001 243
TGAGGAATATTGGTCAATGGGCGAGAGCCTGAACCAGCAAAGTAGCGTGCAGGATGACGGCCCTATGGGTTGTAAACTGCTTTTATAGGGGAATAAAGTGAGTCACGTGTGATTCTTTGCATGTACCCTATGTATAAGGACCGGCTAATTCCGTGCCAGCAGACGCGGTACTACGGAAGGTCCGGGCGTTATGCGGCTTTATTGGGTTTTAAGGGAGCGTAGGCCGGATATTAAGCGTGTTGTGAAATGTAGGTGCGTAACATCTGCACTGAAGCGCGAACTGGTTTCCTTGAGTACGCACAAAGTGGGCGGTATTCGTTGTGTAGCGGTGAAATGCTTAGATATCACGAAGAGCTCCGATTACGATGGCAGCTCACTGGAGCGCAACTGACGCTGAAGCGCGAAAGTGCGGGTATCGAACAGGATTAGATACCCT
+
EFGGGGGGGGG<CCFGFFCEFGGCCGGGEAFGFFFGGFEFGEC,9CFGG7DFEEGGGGEGC@+6CFDFFGEG?FGFGGGF,?<9E9FCAEFC+49CC?<F<F?,,CFF<FCD9<,CEFGGFFCGGGFFEFF,,C,@@?AFB@3>F++8,3B<,3D+BF,B,3@FFG<*5<*53,6@FC*C::,>BF5*4*==,CFC*:*,;9<9FC:<*#/+,<CC7';0:=3+3:4+%8=1+EGBFD:9FGFD5,,8?52*C:@5,,,C@@3@33,@>38++:>8+,=2,8CGGFF=,,8D?@+>+,,GGCE8C@7FC@@C+8E>@8+9F@EC5GGGFFC,9,FFE9A@C,F<C46CE?,?,C>,:FEFC4,GFC,EFF,EEF9CA8FGGGGGCCGGGE@CGGFCC:C4,CE9FEFFF@GGGGGGGGFFFGFFF<GGGGGCCCCC
@s1001 244
TGGGGAATATTGCACAATGGGCGAAAGCCTGATGCAGCAACGCCGCGTGAGCGATGAAGGCCTTCGGGTCGTAAAGCTCTGTCCTCAAGGAAGATAATGACGGTACTTGAGGAGGAAGCCCCGGCTAACTACGTGCCAGCAGCCGCGGTGATACGTAGGGGGCTAGCGTTATCCGGATTTACTGGGCGTAAAGGGTGCGTAGGCGGTCTTTTAAGTCAGGAGTGAAAGGCTACGGCTCAACCGTAGTAAGCTCTTGAAACTGGAGGACTTGAGTGCAGGAGAGGAGAGTGGAATTCCTAGTGTAGCGGTGAAATGCGTAGATATATGGAAGAACACCAGTGGCGAAAGCGGCTCTCTGGTCTGTAACTGACGCTGAGGTTCGAAAGCGTGGGTAGCAAACAGGATTAGATACCCT
+
CEFGECEGGGGGGGGGGGGFGGGGGGGGF,EFDFGGFGGGCFFCCGGGGD7FFEGGEFGGGGFGCFEGGG7+EFGFGGGGE<FCFAEFGGCFGGGGGFFGGGGGGBEGGGFDFCEGGFGGDGGGG=F<FCF@@FEGCCFG8@FCGGEF>FGGCFGCCFGEE:<*2;:C:CFFGFF<BE:FCEFGGGGGE5C/7@E8EG>GECG9GGC:C4G8?<C/<CGF9DA=<FFFGFFD:CE@,=FD9098<F<@DFFFGG9FCGA@GFF<E?CFFFGBGGDF?FC>?,2F>F<GFE>,@;>@,E?E9C7=C:FGFF,=DGFCEGGGFF<C,,DGGGFECC6@GFEGFEFE6B+GGGGGGGFGGGGGGGGFFECEGFGGGGGGGGGGGGGGGGCGGGGGGFGFAFFFGGGGGGGGGFCCCCC
@s1001 245
TGAGGAATATTGGTCAATGGGCGAGAGCCTGAACCAGCCAAGTAGCGTGCAGGACGACGGCCCTATGGGTTGTAAACTGCTTTTATATGGGGATAAAGTGAGCTACGTGTAGTTTATTGCAGGTACCATATGAATAAGGACCGGCTAATTCCGTGCCAGCAGTCGCGGTAATACGGAAGGTCCAGGCGTTATCCGGATTTATTGGGTTTAAAGGGAGCGTAGGCCGCCCCTTAAGCGTGTTGTGAAATGCCGCGGCTCAACCGTGGCACTGCAGCGCGAACTGGGGGGCTTTAGTGCACGCAACGCAGGCGGAATTCGTGTTGTAGCGGTGAAATGCTTAGAGATCACGAAGAACTCCGATTGCGAAGGCAGCTTGCGGGAGTGCGACTGACGCTGAAGCTCGAAGGTGCGGGTATCGAACAGGATTAGATACCCT
+
@FGGGGGGGCFGGGFGGGF,BFFGGG>F8CFGGGGGGGGFGGFGFGG,FFGCECFGGF7FFEGGFEFFFG7@CFDFGGGGGGCEGGFGGGGGGD@FGGFCFGGGAFEFFFFGGGGGGC<FFECFGG9,C=A,CFFGGGGCEFGGGCEGFGCFGEGDFGFGGF=<C7FGGG7BC;:BFF7B:3>F,CFCGCG,@<FB=8=9EGGGG7FF7,<C<CFFGEC?1:*<C9*C??8?<CC0C*CEC8<:<E7=97EFFB:6>;><EFCGFGFCG?F@F@8@BGFC&CFCCFB>37,,+F=7C:>8+EGFE@@EDFC99,B6+??E,9E@:C+:E9AC,<CGGFE8E,CCDFE<B,FFFFEF:FF?:BFFGF9GGGFE>DGGGGGGGGGGGGGGEGFCGEDFCGGGGGGEEF@EGGGGGGGF7F<DFGGGEDFFGGGCCCCC
@s1001 246
TAGGGAATCTTCGGCAATGGGGGCAACCCTGACCGAGCAACGCCGCGTGAGTGAAGAAGGTTTTCGGATCGTAGAGCTCTGTTGTAAGAGAAGAACGTGTGTGGGAGTGGAAAGTCCACACAATGACGGTATCTTACCAGAAAGGGACGGCTAACTACGTGCCAGCAGCCGCGGTAATACGTAGGTCCCGAGCGTTATCCGGATTTATTGGGCGTAAAGCGAGCGCAGGCGGTTAGATAAGTCTGAAGTCAAAGGCTGGGGCTCAACCATAGTTTGCTTTGGAAACTGTTTAACTTGAGTGCAAGAGGGGAGAGTGGAATTCCATGTGTAGCGGTGAAATGCGTAGATATATGGAGGAACACCTGTGGCGAAAGCGGCTCTCTGGCTTGTAACTGACGCTGAGGCTCGAAAGCGTGGGTAGCGAACAGGATTAGATACCCT
+
FFCFEGGGGGAGGGGGECGGGGGGEGGGGGGGGFGGCGCFGGGGGGGCFGGGGGFFFGGGGGGEGEEEFGGFD+CFGFGGGFGDFG?FFGGGGGFFGGGGFFGCFCEEGGGGGFGFGGAFGED<=FEGGGGCCFFGGFD8FCFFFFDFFGGCFGGGGGGGGGGGGFDBFGGGGGGGDGGGGGGGGF7CFCGGGGGGGGC?DE;';AC=D1CG'8EC;F97779EFB:C:CEGCEEFGFF9?8FFAFFD<GD<@@8+8C(AFGF6CFA<FD?AGFFCFFFFGGAFGD?9CFDAE9EBFBFGF><FCFEGFGGFAGFE;8E@,C9GEGFGGFGGDE9FECFGGFFEFF=9DFCFFCEGGCFGF<GGFBCC,EF:CCFGGGFGGCFCCGGGFDGFGE@GGFEEE8GGFGDFFFFFCGGGGGGGGGGGGDGGFGGGGGGGCCCCC
@s1001 247
TGGGGAATATTGCACAATGGGGGAAACCCTGATGCAGCGACGCCGCGTGAGCGAAGAAGTATTTCGGTATGTAAAGCTCTATCAGCAGGGAAGAAAATGACGGTACCTGACTAAGAAGCACCGGCTAACTACGTGACAGCAGCCGCGGTAATACGTAGGGGGCAAGCGTTATACGGATTTACTGGGTGTAAAGGGCGCGTAGACGGAATGGCAAGTATGAGGTGAAAGGCCGGGGCTCAACCCCGGGATTGCATTGGAAACTGTCAATCTAGAGTACCGGAGGGGTAAGTGGAATTCCTAGTGTAGCGGTGAAATGCGTAGATATTAGGAGGAACACCAGTGGCGAGGGCGGCTTACTGTACGGTAACTGACGTTGAGGCTCGAAAGCGTGGGGAGCAAACAGGATTAGATACCCT
+
CEE<FFCCFEFGCECC,EE<,BFG,C<C@FFGEFGGGGGGGGGCGGGDGE,=FCFEGEF5-EEEGBE8<FC9?FFA<?<FC?FFEDFFFF<E+,6<<FDFCC:+:CAFCCFFDDFGG8A,=>CFE7CFGG,>+:>,3,C<FAC:@*4<>B*@BDFAFCGGCGF<4*<BC*4*,74=14:,?F,2,<***,3CG9>*/?8.EC:<;FFC?<CG#<29*<,+0A>614'GEC>GFCE$@EF<GF:A@EE<#DB=?<9>,<@<;A8,<<4A9E811?@>CFC8+<FEE=AEGGE=4@E,GECBGGEC5GEGFGFB@B7CFC<9A,6,GGFEB,DGCFCGCFECEGFB?7EGECCEEF9FE,B,FGGGFGE:EGFCFEGGGGGFGGGGGGGGGFEFFFFFFGGFFGGGGFGGGGGCCCCC
@s1001 248
TGGGGAATATTGGGCAATGGGGGGAACCCTGACCCAGCAACGCCGCGTGAAGGAAGAAGGCCTTCGGGTTGTAAACTTCTTTTACCAGGGACGAAAAAAGTGACGGTACCTTGAGAAAAAGCAACGGCTAACTACGTGCCAGCAGCCGCGGTAATACGTAGGTTGCAAGCGTTGTCCGGATTTACTGGGTGTAAAGGGCGTGTAGGCGGAGATGCAAGTTGGGAGTGAAATCCATGGGCTCAACCCATGAACTGCTCTCAAAACTGTATCCCTTGAGTATCGGAGAGGCAAGCGGAATTCCTAGTGTAGCGGTGAAATGCGTAGATATTAGGAGGAACACCAGTGGCGAAGGCGGCTTGCTGGACGACAACTGACGCTGAGGCGCGAAAGCGTGGGGAGCAAACAGGATTAGATACCCT
+
GGGGGGGGGGGGGGGGGGGGGGGGGGGGGGGGGGFGFGGGGGGGGGGGGGGGGGGGGGFFGGGGG?FGGGGDFCDFGGGGCGGGFFFGGGGFCGGGGFFEGGE;FGGFGGGGGFGGGGGGGGGGGGGGGGGG9>CGFGGGGGGGGGGGGGG8?EDGCFGGGGGCF5@FEFGEGDEF<&CGGE?GDFFGG?=/G@FFFC5::EEGGG>CE8??FGGGGFFGGGGGGE@DG@CFEGCCBEEECEGGGDE@@FFGGDFFFGFFGCGGECFG9GF?F7GDB2CGGGFFFGGGGF:GFGFE8E@,EE,FD8CFEC4FGGGGF@7@EF8GFGDGGCGGGGGGFGGGFFFFDGGFC:GGFFFCGGFFECDGGFGGGEGGGGGGFCB:EFGGDFFF@GGGGGFEDFGGFGGGGGGGGGGGGGCCCCC
@s1001 22160
TGGGGAATATTGCACAATGGGGGAAACCCTGATGCAGCGACGCCGCGTGGAGGAAGAAGGTCTTCGGATTGTAAACTCCTGTTGTTGGGGAAGATAATGACGGTAACCAACAAGGAAGTGACGGCTAACTACGTGCCAGCAGCCGCGGTAAAACGTAGGTCACAAGCGTTGTCCGGAATTACTGGGTGTAAAGGGAGCGCAGGCGGGAAGACAAGTTGGAAGTGAAATCTATGGGCTCAACCCATAAACTGCTTTCAAAACTGTTTTTCGTGAGTAGTGCAGAGGTAGGCGGAATTCCCGGTGTAGCGGTGGAATGCGTAGATATCGGGAGGAACACCAGTGGCGAAGGCGGCCTACTGGGCACCAACTGACGCTGAGGCTCGAAAGTGTGGGTAGCAAACAGGATTAGATACCCT
+
CFFC@,CFEEC9ECFFGGGFFGFGEC8FC8FGGFGFG8:FC@EFCC7F6@6EFGGFGFFDFG-CFC=@=FE?EFFGAFEF,5:5:4B<++++C8FCDGFDEEBCC+8FGGD@FGFCGF<=@<++6FE83DC3:F::>98<3,8><***1>:9@C@>:,*@<<<F:=<C**4;,,41=C7<,,9CCB***8,<2G0+8.:5*:2:CEFEE47;8>C0<@>9FF=@:C<FC@D?@C>,FEC.2<<972>9CFFG>:#%+=,26#=,3888F,GGFDD,8A554<:FGECDGEFECEBC=@+<EAEB@F:EEC5<,CECDF,GGGGCC=7GFBDF@CC@<@BEEFF<FC@ECDGGCCGGGFDGF<C<C@CDGEF@C8GCCGGGGGGGFGGGGGGGGFDGFEFBBFCGGDGGFEDCCCCB
@s1001 250
TGGGGAATATTGCACAATGGGGAAAACCCTGATGCAGCGACGCCGCGTGAGTGAAGAAGTATTTCGGTATGTAAAGCTCTATCAGCAGGGAAGAAAATGACGGTACCTGACTAAGAAGCCCCGGCTAACTACGTGCCAGCAGCCGCGGTAATACGTAGGGGGCAAGCGTTATCCGGATTTACTGGGTGTAAAGGGAGCGTAGACGGTAAAGCAAGTCTGAAGTGAAAGTCCGGGGCTCAACCCCGGGACTGCTTTGGAAGCTGTTTAACTAGAGTGCTGGAGAGGTAAGCGGAATTCCTAGTGTAGCGGTGAAAGGCGTAGATATTAGGAGGAACACCAGTGGCGAAGGCGGCTTACTGGACAGTAACTGACGTTGAGGCTCGAAAGCGTGGGGAGCAAACAGGATGAGATACCCT
+
FFG8FFGGGGGGGFGGGGGFGGGGGGEGGCGGGGGGFFGGGGGGGGGCFGGGFDGF,CECFECFGFG:FGGGGGGFGFGGGGFGGFGGGGCEGGG?EGGGGGGGGDGGGGGGGC?EGGFC<BFGGGGGGGGGGGGFFGGFGGGGCCEE>FGGGGGGG@BCCGGDC*8==CEE;FGGGDGGFGGGGGGG7,<<BFFFG@G?CEECCEG:CF?G?@>2FC>;,B;CAFGGCFCEDFCD>C:GGGDGFEF>GCEEBFABCDFFCGGFFC9EGCEA4GEFCFGFEFGGGGGCCEE,8ECDCAE<FFE@=CF:FFEBFE:GGFC,F8GGGFFEEFEE@EFE@?FGFDGGGEGGGGGGGF<GGFEGGGGGGGGGGD@FF=GGGGGGGFGGGFGGGGEFGGGGGFGGGGGGGF<FFCFCCCCC
@s1001 251
TGGGGAATATTGCACAATGGGGGAAACCCTGATGCAGCGACGCCGCGTGGAGGAAGAAGGTCTTCGGATTGTAAACTCCTGTTGTTGAGGAAGATAATGACGGTACTCAACAAGGAAGTGACGGCTAACTACGTGCCAGCAGCCGCGGTAAAACGTAGGTCACAAGCGTTGTCCGGAATTACTGGGTGTAAAGGGAGCGCAGGCGGGAAGACAAGTTGGAAGTGAAATCCATGGGCTTAACCCATGAACTGCTTTCAAAACTGTTTTTCTTGAGTAGTGCAGAGGTAGGCGGAATTCCCGGTGTAGCGGTGGAATGCGTAGATATCGGGAGGAACACCAGTGGCGAAGGCGGCCTACTGGGCACCAACTGACGCTGAGGCTCGAAAGTGTGGGTAGCAAACAGGATTAGATACCCT
+
F8EGGGGGGGGGGGGGGGG8FGEGGGGGGGGGGGGEFGGGGCCEFDCCED@FCEFEDFEFFGGAEG>BFGGGGGGGGGGGGGFGFEFGGGGGFGGGGGGGGGGFGEGGGGGGGG?FGGG@EGGGEFCGGGGGCGG7DFGGGGFGGCCEC:FFGGGGGGGGGGGGGGCFFE*=:FE7*==4GGFFGGGECEGGGGGFGGGDGGGEEGGGDEC,<@FFC=FF?FGGGGFCF8GGGGGFDECGGFDE?GFFFFDFD=EF;CFAFFA?GFFCGFGGFF:BFFF?<A#FC77GGGFFDE7GEEGGGFECFGGGGGGGGGGGGGFGGGEEGGGGGDFF@FFGCGGGGGGGGGCGF7GGGFGGGGDGGGFFGGGGGEFDGGGGGGGGGGGFGGGGGFE,GFAGGEE@EGEGGGGGGGGCCCCC
@s1001 252
TGAGGAATATTGGTCAATGGGCGAGAGCCTGAACCAGCCAAGTAGCGTGCAGGATGACGGCCCTATGGGTTGTAAACTGCTTTTATAGGGGAATAAAGTGGGAGTCGTGACTCCTTTTGCATGTACCTGATGAATAAGGACCGGCTAATTCCGTGCCAGCAGCCGCGGTAATACGGAAGGTCCGGGCGTTATCCGGATTTATTGGGTTTAAAGGGAGCGGAGGCCGGAGATTAAGCGTGTTGTGAAATGTAGACGCTCAACGTCTGCACTGCAGCGCGAACTGGTTTCCTCGAGTACGCACAAAGTGGGCGGAATTCGTGGTGTAGCGGTGAAATGCTTAGATATCACGAAGAACTCCGATTGCGAAGGCAGCTCGCTGGAGCGCAACTGACGCTGAAGCTCGAAAGTGCGGGTATCGAACAGGATTAGATACCCT
+
FFFGGFGGGGGGGFGGGGGFGGGGGGGG8EFFGGGGFFFEFGFGGGGGGGFGFGGFFFEGGGGDGG<EEFG:?CFGGFGGGEEGFGGGFGEGGGGGCGGGGGGGGFGGF8BFGGGGGGGFGFCEFGGGGF9<FAFDFFGGFC@FGGCFEDGGFGGGGGDF@CC@CE77>FF;,3D>EGGDC@FGGGEGGC7/CFGGCE><CCF-<FF@<AAF:C@CC>=-?GEECGDGGCC@CCGBECFB;CDGF<@CG>9GGED:EED:FGFCDF<CCFGEFDEFC8,:,DGGGGGGGFEA5FCBE<<FE5FACEGGGGE@9,+GGGFFFGEGFGGGGGFCAFEF;CF;AGGFE@GGFFAGECGGEFGCGEC7FE98FGEFCGGGGGGGGGGFGGEGFGFGGGEGFEGDGGGGFCE>GGGFEF9EBE9FDEFGGGGGGGGCCCCC
@s1001 253
TGAGGAATATTGGTCAATGGGCGAGAGCCTGAACCAGCCAAGTAGCGTGCAGGATGACGGCCCTATGGGTTGTAAACTGCTTTTATAAGGGAATAAAGTGGGAGTCGTGACTACTTTTGCATGTACCTTATGAATAAGGACCGGCTAATTCCGTGCCAGCAGCCGCGGTAATACGGAAGGTCCGGGCGTTATACGGATTTATTGGGTTTAAAGGGAGCGTAGGCCGGAGATTAAGCGTGTTGTGAAATGTAGACGCTAAACGTCTGCACTGCAGCGCGAACTGGTTTCCTTGAGTACGCACAAAGTGGGCGGAATTCGTGGTGTAGCGGTGAAATGCTTAGATATCACGAAGAACTCCGATTGCGAAGGCAGCTCACGGGAGCGCAACTGACGCTGAAGCTCGAAAGCGCGGGTATCGAACAGGATTAGATACCCT
+
CCEGGGGGEFGGGGGGGGFG<8FGEGGGGGGDFGGGGGGGDF,CFGGG@FGGGGGGGEFGGGGFGGGGGGEGD,CEEGGGCFE<FGGFGGGFFFEGFGFGGGFC@GCGDFFD,<FE<FGF<FGECEGGGGGEGGGGGGGE,BFE:=CFG9DFFGG7FDCFDC8FE+@:*@FG9DFEGC1:>AFBCGDF<<*=+?F@AEGF+>CCF995EFFGGCF-B7C)8:;F6E7GEC73<<9=EDGGF><GGFEFF:@C><>C50F@F:0#7$;D>CG@FFEF>G==@:GGFGFB=,DD5CCF@A,FEC,8GECECE>@=,CGE<D9CFB+AB:ECFEAGF9GEE,GGGGGFDFEFFFDF:CEECFFCGF?FGFFF,9GF@@C@CGGGGGGGGFEDGFGFEFEFCF8GGFC;FCCGEFFFGGGGDFBDFGGGGGGGGGCCCCC
@s1001 254
TGGGGAATATTGGGCAATGGGCGCAAGCCTGACCCAGCAACGCCGCGTGAAGGAAGAAGGCTTTCGGGTTGTAAACTTCTTTTGTCAGGGACGAAACGAATGACGGTACCTGACGAATAAGCCACAGCTAACTACGTGCCAGCAGCCGCGGTAATACGTAGGTGGCAAGCGTTATCCGGATTTACTGGGTGTAAAGGGCGTGTAGGCGGGAGTGCAAGTCAGATGTGAAAATTATGGGCTCAACCCATAACCTGCATTTGAAGCTGTACTTCTTGAGTACTGGAGAGGCAGGCGTAATTCCGTGTGTAGCGGTGAAATGCTTAGATATCACGAAGAACTCCGATTGCGAAGGCAGCTCACTGGGGCGCAACTGACGCTGAAGCTCGAAAGCGCGGGTATCGAACAGGATTAGATACCCT
+
DFFGGE7FGFGGGGGGGGGGFFGGGGGGGGGGGGGGGGGGGGGEGGGGGGGGGGFCE8C-CCFGGECF<FGGGGFFAFGGGGGGGGGGGFGGGG+FCFFGFGGGDGFGFFGGGGGCFFGGGGC<FGEGGGFEGGG73<FGG<FF:F@<FGGGFGGGGGF,@FBCC:FCGF@CGC<BFEEGGDGFG@7FG?CEF:C,>E<88:?CECEGGE>:?ACFFF6BAFGGGGGGFEFGGGGFFFCBGGGGGDDDF:DFFGC<ABC@>@DGFFCFGFFFFFGGFGAGFFGGECGF>,DFDC,>+GGECFDFGGEAEFCF<F??CFFGFCDF;C,FGGGGGFE,F>GCCB=@CDGGDEFECEE@FDC7:GGGGEGFCFFGFBCGGGGGFF8GGF@EFF7E@GFGGGGGGDFEFFEFE<AFFFB8-BB
@s1001 255
TGGGGAATATTGGGCAATGGGCGCAAGCCTGACCCAGCAACGCCGCGTGAAGGAAGAAGGCTTTCGGGTTGTACACTTCTTTTGTCAGGGACGAAACGAATGACGGTACCTGACGAATAAGCCACAGCTAACTACGTGCCAGCAGACGCGGTAATACGTAGGTGGCAAGCGTTATCCGGATTTACTGGGTGTAAAGGTCGTGTAGGAGGGAGTGCAAGTCAGATGTGAAAATTATGGGCTCAACCCATAACCTGCATTTGAAGCTGTACTTCTTGAGTACGAGAGAGGCAGGCGGAATTCCGTGTGTAGCGGTGAAATGCTTAGATATCACGAAGAACTCCGATTGCGAAGTCAGCTCACTGGGGCGCAACTGACGCGGAAGCTCGAAAGCGCGGGTATCGAACAGGATTAGATACCCT
+
F,CFEFGC6CFGGGGGGGF<FFGFGGGGG@EGFEFCF8E44=CEGGGFEEFDC<FEFGFFDG-<?B>>CFEGG,EFGFGGGFEAFGGGG<FGEGGE7FF7FC<FFEFG7CFGGGGG7<BFFCF,,BFFFFGGFF?>D<B>,@CEF,D<BFCFCCFG9<D9FFAAC,3<*<*=CEC,>F9FFD;.CF/?8C7EE8:<?#8<7<52:7#25C=FFF?DFF>:E9@@?1DDC?<7FFF<<:148<=D<<CD>CEFD30>F?@@#3+00-B<EFE=><<EB3<9##B<A,<DB@EF8EA84+8ECGFCBC>)7GGGEF?<GGF;<FEE4,DD@C=CC,,C=GDED8F>B:,FFCC,,68AFEC:,F@FGGFGFEFB@@B@C,FE@F@D@FFFFC7C@8C@,CFFFA;A,BDGGFFFFGCCC@B
@s1001 256
TGGGGAATATAGCACAATGGGGGAAACCTTGATGAAGCGACGCCGCGTGAGCGAAGGAGTATTTCGGTATGGAAAGCTCTATCAGCAGGGAAGATAATGACGGTGCCTGACTAAGAAGCACAGGCTAAATAAGAGCCAGCAGCCGCGGTAATACGAATGGTGCAAGCGTTATACGGATTTACTGGGTGTAAAGGGAGCGCAGGCGGTGCGGCAAGGCTGATGTGATAGCCCGGGGCTCAACGCCGGTACTGCATGGGAATCTGTCGTACTAGAGTGTTGGAGGGGTAGGTGGACTTCCTAGTGTAGCGGTGAAATGCGTAGATATTAGGAGGAACACCAGTGGCGAAGGCGGCTTACTGGACGATAACTGACGCTGAGGCTCGAAAGCGTGGGGAGCAAACAGGATTAGATACCCT
+
@E@CFEEGEF,,,,;,,,;6,B+@:F8E,C@<EFECED:C7+B=::77@@?,+4::+BA-=-B<9<FG87E,:=,:E?=<?,C?,5,,3++B=,7C?,,CB>>F=CFFG@CD<FEGDCFF<,:7>DCCGGG,,,78:D3<FF>FCE***4*,@,**3,C:2CEFCF<CC*4*27:CC:*?,7277<:::0<@9:A6@32*:==4,::/-$:#,AA6><7,D8,25,**<*8F>8,,DCFC@+@6,E;3<E:,,?9F=,7,+C=B4,<<65,4+8+F@6+B4+E8GGE,EE,E9,CE@5=,FCB@5ECFEAC,C:C:D<6,C,<9,<ECFGFECE@6EBA,,::<CB:@+F@FFGGGGGGFFDC,CC,CBEFGGGGFBDECDDGFC;GGF@FCFE9CC@,C59GGGGF9GFGCCCCC
@s1001 257
TGAGGAATATTGGTCAATGGGCGAGAGCCTGAACCAGCCAAGTAGCGTGCAGGATGTCGGCCCTATGGGTTGTAAACTGCTTTTATAGGGGAATAAAGTGAGCCACGTGTGGTTTTTTGCATGTACCTATGAATAAGGACCGGCTAATTCCGTGCCAGCAGCCGCGGTAATACGGAAGGTCCGGGCGTTATCCGGATTTATTGGGTTTAAAGGGAGCGTAGGCCGGAGATTAAGCGTGTTGTGAAATGTAGATGCTCAACATCTGAACTGCAGCGCGAACTGGTTTCCTTGAGTACGCATAAAGTGGCGGAATTCGTGGTGTAGCGGTGAAATGCTTAGATATCACGAAGAACTCCGATTGCGAAGGCAGCTCACTGGGGCGCAACTGACGCTGAAGCTCGAAAGCGCGGGTATCGAACAGGATTAGATACCCT
+
GGGGGGGGGGGGGGGGGGGGCFGGGGGGGGFEGFGGGFFFGGFGDGGGGGGGGGGGGFEEGGGGGGGGGGGGGGGGGGGFGDGGGGGGGGDEF8FFEGFFGGGFFGGGGDGGGGGGGGGG9FGFGGGGGFGFGGGGGEFGF>@FEEFF,CFGFFGGGGGGGGFEGGGC*3<DFCE7*CFDFGECEG5C<CGGGGG@EE@GGGGGG*CCCFF:0A8CEFEGD@FGGGCDGGFCCFFD8CCF:9:<FC<@C>?CGGGGFFFGGGFFFFF>@;9:>+7EFEGD<FGGFF@<<<9+DGGFCGGGGGGGGGFEAGGGGE@?CEEFC@)CCGGGFF<E<C@?CFGDGGGFGGF,GF=B>F:GGGFCEFGGGGFE9GGGGFC7GECGEF<CFEGGFFFGFGGFGGFGGGGFGFF@GGGFGGGGFEFGGGGFGGGGGCC<BC
@s1001 258
TGAGGAATATTGGTCAATGGGCGAGAGCCTGAACCAGCCAAGTAGCGTGCAGGAAGACGGCCCTATGGGTTGTAAACTGCTTTTATAAGGGAATAAAGTGAGCCTCGTGAGGCTTTTTGCATGTACCTTATGAATAAGGGCAGGCTAGTTCCGTGCCAGCAGCCGCGGTAATACGGAAGGTCCGGGCGTTATCCGGATTTATTGGGTTTAACGGGAGCGTAGGCCGGAGATTAAGCGTGTTGTGAAATGTAGACGCTCAACGTCTGCACTGCAGCGCGAACTGGTTTCCTTGAGTACGCACAAAGTGGGCGGAATTCGTGGTGTAGCGGTGAAATGCTTAGATATCACGAAGAACTCCGATTGCGAAGGCAGCTCACTGGAGCGCAACTGACGCTGAAGCTCGAAAGTGCGGGTATCGAACAGGATTAGATACCCT
+
FGFDDFGFFGGGGFGGCFFGGFEGGGEGGDGFF<FCFG@FGFCFFFGGGGDCFGGGG8FFGGGGGFAFFG@CFFFFFGGGGFFFG,EFGFFFEE,<E,EFGFF8@<CFCD=E7=F8AFEGGGEFFG9EFAFE,<EFDF,,B+>:FA8,,<3CBDEGFD8B,>BF<CFFGEEFFFGE7FF;<CF:GGGGC)FC>B=FEC8F7@FF9C8>7C<%2445:3<<@GCC7F@CGE?9GEC/:CF?AF<G=D9$?FCE@FGFF>:GGF<@<F9C#C>9FG0DC@(A>EF@D,FB9A,F?GGFEFE8=:<<F>GDGGGEBCGGEFBBE9C8=GGFGFFF9FGFFEGGFCFFC<AEFE@FC?@,:@B7F:GFECEFFD9FF<9FFFDEECFFFGFDGGCGGGFFE:CGGGGGF@F@EGGGGFGGGE9CFEGGGGGGGGGCCCCC
@s1001 259
TGAGGAATATTGGTCAATGGGCGAGAGCCTGAACCAGCCAAGTAGCGTGCAGGATGACGGCCCTATGGGTTGTAAACTGCTTTTATAGGGGAATAAAGTGAGCCACGTGTGGTTTTTTGCATGTACCCTATGAATAAGGACCGGCTAATTCCGTGCCAGCAGCCGCGGTAATACGGAAGGTCCGGGCGTTATCCGGATTTATTGGGTTTAAAGGGAGCGTAGGCCGGAGATTAAGCGTGTTGTGAAATGTAGGTGCTCAACATCTGCACTGCAGCGCGAACTGGGGGGCTTGAGTGCACGCAACGCAGGCGGAATTCGTGGTGTAGCGGTGAAATGCTTAGATATCACGAAGAACTCCGATTGCGAAGGCAGCTTGCGGGAGTGCGACTGACGCTGAAGCTCGAAAGTGCGGGTATCGAACAGGATTAGATACCCT
+
FGGGGGGCGGGFGGGGGG<F8FFG+@C@AFFGGGCFGGGGGGFGGFGGGEFGCFGGFF@FFGGCFCCCFGG@=FA<CFFGGF<F9A<E<FC7C=FFGGGFGFDFGGC<?EGC<<FFGGEFB<<FF,?=FFDGGGGGGGGFCECEGDEGGGGGGFGE8FFCFCGG>@FGGCGC<,>FFGC7C3CCCEDGGGDEGGECEEFC9+<<:FEG*<<ECCCF5>ECFB79CGG;9??CC=7@59GGGFACF<G<GCF99EE*+CC(&9C,F>CFF7:>F:GCCFGEGGGGFF<>=,CF9FFCGF7@@FCCF7GCB89,99C@DFFFFEC=8GGAFGEFE<EFEDFDC,<,8DF7GGFFEF@C:,F?+BDGGEEFEFEGEF+CGGFFGGFCGFEECEFEGGGF@@EFFDGGGGEEC@EDGGEF>GFED9FGGGFFE,GCCCAC
@s1001 260
TGAGGAATATTGGTCAATGGGCGAGAGTCTGAACCAGCCAAGTAGCGTGCAGGATGACGGCCCTATGGGTTGTAAACTGCTTTTATAAGGGAATAAAGTGAGAGTCGTGACTCTTTTTGCATGTACCTTATGAATAAGGACCGGCTAATTCCGTGCCAGCAGCCGCGGTAATACGGAAGGTCCGGGCGTTATCCGGATTTATTGGGTTTAAAGGGAGCGTAGGCCGGAGATTAAGCGTGTTGTGAAATGTAGATGCTCAACATCTGAACTGCAGCGCGAACTGGTTTCCTTGAGTACGCATAAAGTGGGCGGAATTCGTGGTGTAGCGGTGCAATGCTTAGATATCACGAAGAACTCCGATTGCGAAGGCAGCTCACTGGGGCGCAACTGACGCTGAAGCTCGAAAGCGCGGGTATCGAACAGGATTAGATACCCT
+
CFGFGGGGGAFFDGFGGGGFGGCGGGGCFFGGGGGGGGGGFGFGGGGFGG7FDGGGGGGGCFEFFFFGGGGGEFGGGGGGGGGGGGGGCFGGGGGGGGGGGGGGGGGGGGGGFGGGGGGGGGGGGGGGGGCGGGGDG9FFGFGG>C>BF@FGFDGEGGFDBFGGGGGGGGGC@B:7@:B:FECCGGGC:<FGCGFGCCGFG9FGGD*<CBCAFF74F>CC@7DGGCFGEGGGFGF:E>EGGGECEG?F8FFFF@<73,#CCFFEE<GGF796?C=C9(:E<CGFDFF<F@9FFB>+89GGE??8EGEFC8E=>,E7EGFB<A=>=CFA,A,,BEAEEF<FFGF@AC<DAF9FE8+CCB<F@,F@FGEC<?GGFCGGGGGGGGGGGGGGGGFGGGGGGFGF8GGGGEGCGGFFC<GGGFFBADFGF@F9GFECCCCC
@s1001 261
TGGGGAATATTGCACAATGGAGGAAACTCTGATGCAGCGACGCCGCGTGAGTGAAGAAGTAATTCGTTATGTAAAGCTCTATCAGCAGGGAAGATAGTGACGGTACCTGACTAAGAGGCTCCGGCTAAATACGTGCCAGCAGCCGCGGTAATACGTATGGAGCAAGCGTTATCCGGATTTACTGGGTGTAAAGGGAGTGTAGGTGGCCATGCAAGCCAGAAGTGAAAATCCGGGGCGCAACCCCGGAACTGCTTTTTAACCTGTGAGGCTGGAGTGCAGGGGGGGTGAGTTGAATTCCTAGTGTAGGCGTGTAAAGCGTAGGTATTAGGAGGAACACCAGTTGAGAAGGCGGCTCACTGGACTGTAACTGACACTGGGGCTCGAAAGCGTTGGGAGCAAACAGGATTAGATACCCT
+
<CFFGGGFFFGGGGGGGGCFGFEEGFFFG,FEFFGGGGEGGG7F@FF@CGCGFGGF9FECFGGFDF<E<EAFFGGAFGGGFCGG9FGGEGEEC@FFGGGFFG7?DCFGGFFFFGGGG8FFG7:EGGFFFGG,D=DGGG:BFFFDEGD7@C>F9;FFGFEFFGGGGFD::B@ECACC:<::,<FFF>,F*8C<+<743CGGG7:2<*<:CFFCGEGFGAFG4:7<E:+;@<+3:B8*3@<<8;88EGDFFD@CCEE,#0A/,FF<<=B@>,FA>G%C>,<.#=ACE9E<5,,=,8;FGFECA,8@5:+,?C:,A8,>4,,@:,<AC98FFCB<,9:,9,,<<,C,A67C8+E@DFCF@E@;,@GFFC,FC,6;,ECB,@FB:4;D;CFBB@,FDF<66,,@EFF<E,DEFAGCCCCC
@s1001 262
TGAGGAATATTGGTCAATGGACGAGAGTCTGAACCAGCCAAGTAGCGTGCAGGATGACGGCCCTATGGGTTGTAAACTGCTTTTATAAGGGAATAAAGTGAGAGTCGTGACTCTTTTTGCATGTACCTTATGAATAAGGACCGGCTAATTCCGTGCCAGCAGCCGCGGTAATACGGAAGGTCCGGGCGTTATCCGGATTTATTGGGTTTAAAGGGAGCGTAGGCCGCAGGTTACGCGTGTTGTGAAATGTAGGGGCTCAACCTCTGCACTGCAGCGCGAACTGGCTTGCTTGAGTACGCACAACGTGGGCGGAATTCGTGGTGTAGCGGTGAAATGCTTAGATATCACGTAGAACTCCGATTGCGAAGGCAGCTCACGGGAGCGCAACTGACGCTGAAGCTCGACAGTGCGGGTATCGAACAGGATTAGATACCCT
+
CGGGGGGGGGGGGGGGGGB@FGGGGGGGGDGGFFFGGGGGGGGGGGGGGGGGGGGGGGEGGGGD<FGFGGG@FGGGGGGGFGGGGGGGGGGGGGGGGGGGGGGGGGGGGGGGGGGGGGGGGGGGGGGGGGGGGGGGGGGGGGGEFGGFGGGGGFGGGGGGGGGGGGGEGGGGCFGGGGGGDECF@GGGGGGGG@GG@GGFG>GCFG<FGCFGCC?;1=:DBBCGG>EGG:;EC@GEGGGBFG$EEGGGGGGGGFGGGGGG:FFFGGGFCFGGGGGGGFACGGGFD@FFCDFF5F>BCD:+E,EGGGGGGFEFGFGGGGGGGFDG>F7GGGGGGEDGFFDGF@?FCFFGFCFGF?DGGGGEGGFCGFGFE8FGGGFFEGGGDGGGGFF:CGGGGGGGGGGEDFGGGGGGGDGGGGGGGGFFFGGGGFFFGGGCCCCC
@s1001 263
TGAGGAATATTGGTCAATGGGCGAGAGCCTGAACCAGCCAAGTAGCGTGCAGGATGACGGCCCTATGGGTTGTAAACTGCTTTTATAAGGGAATAAAGTGAGTCACGTGTGACTTTTTGCATGTACCTTATGAATAAGGACCGGCTAATTCCGTGCCAGCAGCCGCGGTAATAAGGAAGGTCCGGGCGTTATCCGGATTTATTGGGTTTAAAGGGAGCGTAGGCCGGCGATTAAGCGTGTTGTGAAATGTAGTGACTCAACCTCTGCACTGCAGCGCGAACTGGTCTTCTGGAGTACGCACAACGTGGGCGGAATTCGTGGTGTAGCGGTTAAATGCTTAGATGTCACGAAGAACTCCGATTGCGAGGGCAGCTCACTGGGGCGCAACTGACGCTGAAGCTCGAAAGCGCGGGTATCGAACAGGATTAGATACCCT
+
CEGGGGGGGGGGGGFEFA<EFFGGEFGGGCCFGGGFGG<F,ACCCEEFGGFC<CFGGFGD@FEEFGGFFFGGGFFGGFGGAFF9<FC<FFGGG<FGFA<ECGFFFGDF=?<<E9FGCE7EFCDDAGG<FEGGGFC,?<EFGECEGC>B>FFGEFGGFEFFFGCEEED:FGE9@,>,7@<:,,:>FGGGG7*=B>@E88<F99B,?B1**,7;FCFCE)?C>/;9CE73E,C:/0</<9F?9CE@7C<CB:9F><58><8;@F=CDCCC,CGEGF@>58,7=:>FB>:,,7,E*@+7><+B=A6+GGGEEFCE+FGGED@=FA@B57EFC,,<@,FB4?CFFE<,GGGGGGGGGGCFBCFC>CBEGFEFGFCC9DFFFECFEFEFAC@CB7GGGGGGGGGGFGGFEEF@FEGFGFCFGFFBC,GGGGGGF@FCCCCC
@s1001 264
TGGGGAATATTGCACAATGGGGGAAACCCTGATGCAGCGACGCCGCGTGGAGGAAGAAGGTCTTCGGATTGTAAACTCCTGTTGTTGAGGAAGATAATGACGGTACTCAACAAGGAAGTGACGGCTAACTACGTGCCAGCAACCGAGGTAAAACGTAGGTCACAAGCGATGTCCGGAATTACTGGGTGGAAAGGGAGCGCAGGCGGGAAGACAATTTGGAAGTGAAATCTATGGGCTCAACCCATAAACTGCTTTCAAAACTGTTTTTCTTTAGTAGTGCAGAGGTAGGCGGAATTCCCGGTGTAGCGGTGGTATGCGTAGATATCGGGAGGAACACCAGTGGCGAAGGCGGCCTACTGGGCACCAACTGACGCTGAGGCTCGAAAGCATGGGTAGCAAACAGGATTAGATACCCT
+
CC<CEEGGGGGGGGE9FFGFGFEGEFGGGGCFGCCGFGEGC:C@FEGGGDFGGEGG8FEE9CFFGF7?CGGGEEFGG9E9E95,4?FFG,5EGGGFGGCFF7+8DCDAFG,,B,<BF8,8A,+37@3<<3@>+38@F,,8>,:<BC*<BFGFCF7@8,*?CC8;B,8+1,*,<;<CF:<:2?,?2;9118$?BB.CEGCFGE>C::FE:@@:8:#+9<FD9@AE@CED@<<,9FC;D#<F8@9990@:3:8,GFC7#@#ADFFFFFCBA5=#9>6.,,3<E?7EB+GFCGE>4,+C>+FE,A@C9GFFDFEC,EEC@<6,:+8+GFEGF@FD@FFCGGGGFCCDC,@@DF<GGGGGGGFBGFC8D<CFGGGEGGFF@GGGGGGFFCEFFFECFFAGGGFFFEFGGDFFGFFB@-<C
@s1001 265
TGAGGAATATTGGTCAATGGGCGAGAGCCTGAACCAGCCAAGTAGCGTGAAGGATGAAGGTCCTACGGATTGTAAACTTCTTTTATACGGGAATAAAGTTTACTACGTGTAGGATTTTGTATGTACCGTATGAATAAGCATCGGCTAACTCCGTGCCAGCAGCCGCGGTAATACGGAGGATGCGAGCGTTATCCGGATTTATTGGGTTTAAAGGGAGCGCAGACGGGAGATTAAGTCAGTTGTGAAAGTTTGCGGCTCAACCGTAAAATTGCAGTTGATACTGGTTTCCTGGAGTGCAGTTGAGGCAGGCGTAATTCGTGGTGTAGCGGTGAAATGCTTAGATATCACGAAGAACTCCGATTGCGAAGGCAGCACACTAAGCCGTAACTGACGTTCATGCTCGAAAGTGTGGGTATCAAACAGGATTAGATACCCT
+
AEFGGGGGGADFGGGFFGFGEGEGGGGGGGGGGGGG@=DFGGEFGGDFFGGGGGGGGGFGEDFG<FFDCEFFDGGGEFGGGGGGGGGDGGGGGGGGGFGGG,EFCGGGGFFEGFAFFGGGGAFFFFGDGGG<,FCC<FEFFEFGGGGFGFDFCF7FF9FFGFD8=CFGECG9F,3FF7F>FGDFEE5<C7FGGGGG<?6FG@FC@71:F=<EFC#FC>B)=C@=2EE;E8F>;08CFFEF@:5;?FAECFF>>B8D@1>:CCC=CCFDA<F;FF9FC0<C=?C61FDCFACD5FDCFCF<EE9BC=E>+>997E>DCDFGF=EC>F?FFFC<A?CFCFEDC=<8GFFFF9FFCC7FCFEFFC:7DCEFDFCGGDFF9GFB7CEEECFGEGGFEECEFGFECCGGGGGGDGFGGGGGCGEFDEFFFGGGGGFCC@@C
@s1001 266
TGAGGAGTATTGGTCAATGGACGCAAGTCTGAACCAGCCAAGTAGCGCGCAGGATGACGGCCTTCTGGGTTGTAAACTGCTTTTAGTTGGGAGTAAAGTGCACCACGTGTGGTGTTTTGTATGTACCATCAGAAAAAGGACCGGCTAATTCCGTGCCAGCAGCCGCGGTAATACGGAAGGTCCAGGCGTTATCCGGATTTATTGGGTTTAAAGGGCGCGCAGGCGGACCTTTAAGTCAGCTGTGAAATACGGCGGCTCGACCGTCGAACTGCAGTTGATACTGGAGGTCTTGAGTGCACACAGGGATACTGGAATTCGTGGTGTAGCGGTGAAATGCTGAGATATCACGAAGAACTCCGATTGCGAAGGCAGCTCACTGGAGCGCAACTGACGCTGAGGCTCGAAAGCGTGGGGAGCAAACAGGATTAGATACCCT
+
FGGGG8FFGGGGGGGGGGFFGGCGGGGGGGGGGGGGGGGGGGFE9FFGGGGGGGGGGGGGGGG@FFGGGGGGGGGGGGGGG9EFGGGGGG74CFEEFGGGGGGGAFFFGGGCGGGGGGFGFFFF<FFGGFFFCCC,:FF8FGGGGG+:FFFGGGFGGGGG7DFGDGGEFGCFAFGGB::FFGGGFGGGGGGGG;<=GGGD<<GGGG?GEC<>:?F%CDEG@@EGEGE<CCGGFCF=G<AFFGGF<DFGCBCEFGECECFB7EGGGCGFCGGFFD<CBEGGGGGGGGECFF=FFGFGCF8FDGGGGGEBB9GFD@+GDGFFGFC>AGCFGGGGFGDGECCEEA9FFGFGGGGFEEFDFDGGGGGCFF@GDFFGGGEFGGGGGGGGEGFGGGGGGGFGGGGF@GGGEGGGGGGGGGFFGFGGFGGGGGGGGGFCCCCC
@s1001 267
TGAGGAATATTGGTCAATGGACGAGAGTCTGAACCAGCCAAGTAGCGTGAAGGATGAAGGTCCTACGGATTGTAAACTTCTTTTATAAGGGAATAAACCCTCCCACGTGTGGGAGCTTGTATGTACCTTATGAATAAGCATCGGCTAACTCCGTGCCAGCAGCCGCGGTAATACGGAGGATGCGAGCGTTATCCGGATTTATTGGGTTTAAAGGGAGCGCAGACGGGTCGTTAAGTCAGCTGTGAAAGTTTGGGGCTCAACCTTAAAATTGCAGTTGATACTGGCGTCCTTGAGTGCGCGTGAGGTGTGCGGAATGCGTGGTGTAGCTGTGAAATGCTTAGATATCACGAAGAACTCCGATTGCGAAGGCAGCACACTAATCCGTAACTGACGTTCATGCTCGAAAGTGTGGGTATCAAACAGGATTAGATACCCT
+
EFGGGGGGGGGGGGGGGGGGGGDGGGGGGGGGGGGGC?FGGCFFGGGFGGGGGGGGEGGGFGG9FECFGGGEFGGGFFFGGFGGGGGGCFC9FEGGGE??B7F@FDGFGFGCFG7FGGFBE9FFDGGFF9AFFGGFFGCF,B=FGFDGAFGGGGG7FGGG8FD,:CFGGG7>9FGDD<FEFF,@7FCFGEGGGGGGEGG9GG*GGG)8FFC,?<GGEBDCB==CEGG**:7;58C/B:;)FFFGG?ECF:GF=8=,:,C<8@FE?EGF/FC@F?E5F1D@CFFB2FFF6@F=*7CCC9,,=8GGGGGEF89E7EC+@,,CFCCCD:,,9ECDAE<C;9AGDGFE8DECGE9FGGGEGGGEGEFFEFEEFEFFE<GGGFB7DGGGFGGGEGGFFF@C<:EGGGGGGFF7GCGFFFEEC=C@CGGGGFGGFGGCCCCC
@s1001 268
TGAGGAATATTGGTCAATGGGCGAGAGCCTGAACCAGCCAAGTAGCGTGCAGGATGACGGCCCTATGGGTTGTAAACTGCTTTTATAAGGGAATAAAGTGAGTCTCGTGAGACTTTTTGCATGTACCTTATGAATAAGGACCGGCTAATTCCGTGCCAGCAGCCGCGGTAATACGGAAGGTCCGGGCGTTATCCGGATTTATTGGGTTTAAAGGGAGCGTAGGCCGGAGATTAAGCGTGTTGTGAAATGTAGACGCTCAACGTCTGCACTGCAGCGCGAACTGGTTTCCTTGAGTACGCACAAAGGGGGCGGAATTCGTGGTGTAGCGGTGAAATGCTTAGATATCACGAAGAACTCCGATTGCGAAGGCAGCTCACTGGAGCGCAACTGACGCTGAAGCTCGAAAGTGCGGGTATCGAACAGGATTAGATACCCT
+
CA,6FFGGGFF@CEFAFFF<FFFGEGEGGFGGGGGGFGFCFFFFEFCF>FCGGGGGFGGGGGGFFFFGGGECFFGGGGG9E9<EGGGGCECCEGEFGGGFEGGFGGFEGG>EDAFFDG:FGGGGGFGFFGGGGCFGFGGFGFGGGGGGGFDFGGCGGGGGGGGGG@>FEGGGGGGGGGGGGGGGG7*CFECC@EFGGGGC+<,<6<<C7FD/?@FGC)=DEEDF?;GDB+9EF?GF>DECFG>8ACC;C>FG<7GGGGGFEGBAGFGDDFF?F@EGBDDGD5<FGGFF=A,,*3+8+E8FEEF=8+++F8EAEFGGEDBBFD8C9FGA@<E@,?C<,<C8C,GGFGFFA,FACGFFBGFCGECGFC,FDECFGGGGGGFEEFC,FFEGFFEFC9EAECEFGDGGFEGGEGFGEFGGGFCFECGGGDGGFCC@CCCC
@s1001 269
TGAGGAATATTGGTCAATGGGCGAGAGCCTGAACCAGCCAAGTAGCGTGCAGGATGACGGCCCTATGGGTTGTAAACTGCTTTTATAAGGGAATAAAGTGAGAGTCGTGACTCTTTTTGCATGTACCTTATGAATAAGGACCGGCTAATTCCGTGCCAGCAGCCGCGGTAATACGGAAGGTCCGGACGTTATCCGGATTTATTGGGTTTAAAGGGAGCGTAGGCCGGAGATTAAGCGTGTTGTGAAATGTAGGTGCTCAACATCTGCACTGCAGCGCGAACTGGTTTCCTTGAGTACGCACAAAGTGGGCGGAATTCGTGGTGTAGCGGTGAAATGCTTAGATATCACGAAGAACTCCGATTGCGAAGGCAGCTCACTGGAGCGCAACTGACGCTGAAGCTCGAAAGTGCGGGTATCGAACAGGATTAGATACCCT
+
CEFF,CEFGD<<FG9EEEBF@E+@FGGGEGFGGGFGGGGDGGEDFGGGGGGGGGGFFG>FGGGGGFEFFGGEEFGGDFGGBAFCFFGGGGGGGGGGFG,,FFC@,CBGFGGCFGGGG9CFGDDGGGFFG9EFGGFGGFEFE+=@F@EGG?AEGFGDGDFGFGG8+:@C::*,3=>:F**86?,>7*:19558CFGGEG-CFGG?F78FFGF9C:*;<5CA>5GGFE7FFDC+<1>=GFC@FF=9CDE:@,@G8CGGGGG@@FGFGG@,2<7EFF7GEC,F7FBDB,FFDFGGFFGFGFCECFD8GECFC>CEFFE@DF?GGGGE5GGFFFE9BEFFGF98FGGF8F<DGEF9CF@FEGGDGGGGFFAEGFFGFAGGFF@C7GGGGGFGEC@FFEGFGEGFDFFCFGGGGGGGGFGGGGGEGGGGGGGGGGGCCCCC
@s1001 270
TGGGGAATATCGCACAATGGGCGAAAGCCTGATGCAGCGACGCCGCGTGAGGGATGAAGGCCTTCGGGTTGTAAACCTCTTTCAGCAGGGAAGAAGCGCAAGTGACGGTACCTGCAGAAGAAGCGCCGGCTAACTACGTGCCAGCAGCCGCGGTAATACGTAGGGCGCAAGCGTTGTCCGGAATTATCGGGCGTAAAGAGCTCGTAGGCGGTTTGTCGCGTCTGGTGTGAAAACTCGAGGCTCAACCTCGAGCTTGCATCGGGTACGGGCAGACTAGAGTGCGGTAGGGGAGACTGGAAGTCCCGGTGTAACGGTGGAATGTGTAGATATCGGGAAGAACACCAATGGCGAAGGCAGGTCTCTGGGCCGTCACTGACGCTGAGGAGCGAAAGCGTGGGGAGCAAACAGGATTAGATACCCT
+
FEFFG>FGGDGGGGGGGGGGGGGGGGGGGDGFGGFGDFGGGGGGGGGFEGGGGGGGGGGGFGGGGGGGGDGGGGEFGGGGFGGGGGFGGGFFGGFF<CGG>FGGFGG>7DFFGGGFC<FGGGGGGGGGEEG>:CFGFGGGGGGGFEGCGGGGGGEGGGFGGGGGGGGGGFFGGC>CGGGGGEGGGG7<CEGDEGGGGGC>F::C#;CE6CC#CEC(EDCC<,EFCCGFGCFG#*<>C4B<>;CGGGFECG<GGE89E6:EFCEFC@EFGGGFCCDGGDF>F8FF=?FEE?=EEFCE>,@+GGDGGGEC8AFCCFGGFFGGGFF9GF>C>7GGGFFFF:ADFFFECFEGFFEGGGFAGFDGGCGGGGGGGGFFGGGGGGGGGFFE7GDGGC7GGGFFGGGGGGGGGFGFFFFGGGGGCCCCC
@s1001 271
TGGGGAATATTGCACAATGGGGGAAACCCTGATGCAGCGACGCCACGTGAGCGAAGAAGTATTTAGGGATGTAAAGCTCTATCAGCAGGGAAGATAATGACGGTACCTGACTAAGAAGCACCGGCTAAATACGTGCCAGCAGCCGCGGTAATACGTATGGTGCAAGCGTTATCCGGATTTACTGGGTGTAAAGGGAGCGCAGGCGGTGCGGCAAGTCTGATGTGAAAGCCCGGGGCTCAACCCCGGTACTGCATTGGAAACGGTCGTACTAGAGTGTCGGAGGGGTAAGTGGAATTCCTAGTGTAGCGGTGAAATGCGTAGATATTAGGAGGAACACCAGTGGCGAAGGCGGCTTGCTGGACGATGACTGACGTTGAGGCTCGAAAGCGTGGGGAGCAAACAGGATTAGATACCCT
+
CEEAEGGGGFGGGGGGGFGFGGGGGGGGGCDCFCGGGFGEGGFFFFGFG<FFGGEC7CECFFGG,C<,9F:FFGGDGGGFGGGA<AFFGEFGEFGGGGGGGGGC@FGFGGFCFGGGGGGGGFF>CE+BFFGGG1EGGFFCFGF,?@AEC>FGGGGFC,FC<CFF3>8CFCEGGGGGGCFFCGGCF??EG0>4?CECEDFA?EECCGE8-CFGFFCAC?<CACCB?FGG:AEC<@>C=EF>C7FGFEECG@BCEC5FFEGGG,EEEDBCEFFGFGEGEFCF>EEEFFFEGGGGGGGCFA?<E,EB)@7FGFGDFGGGFGGFGGDGGGGGEAGGCECGFDGEEEEDFFCGGFFGGGGGFGFF@GFFEEFGEGFGFCGGGFFDFFDEGGGGGGGFEGGGEDFFFGGGGGGGGGGCCCCC
@s1001 272
TGAGGCATATTGGTCAATGGGCGAGAGCCTGAACCAGCCAAGTAGCGTGCAGGATGACGGCCCTATGGGTTGTAAACTGCTTTTATAAGGGACTAAAGTGGGGGTCGTGACCTCTTTTGACTGTACCTTATGAATAAGGACCGGCTAATTCCGTGCCAGCAGCCGCGGTACTACGGAATGTCCGGGCGTTATCAGGATTTATTGGGTTTAAAGGGAGCGTAGGCCGGAGATTAAGCTGGTTGTGAAATGTAGGTGCTCAACATCTGCACTGCAGAGCGAACTGGTTTCCTTGAGTACGCACAAGGTGGGCGGAATTCGTGGTGTAGCGGTGAAATGCGTAGATAGCACGAAGAACTCCGATTGCGAAGGCAGCTTACTGGAGCGCAACTGACGCTGAAGCTCGAAAGTGCGGGTATCGAACAGGATTAGATACCCT
+
FFCEF,@CEGGE<EFGGF9F86@EGGCFFFGGGFFFFG<,AA;@FFG@FGFFFGG<FC@F:F@CF8EC<FGDBFG9,FCCE<F=,AEFAFFE@<=F<?EEGFEC+?+8C<B<FF9FEE,79C,C?,@?A=<<DF9EEG9CDDCGC:@DGG9F<FCEG<>+:FD,543><11,,,>CBF*8=F9**<?C<FG7+,<,5+?,3>E<CCC6/<CCF;GGG@C#0*=C::>CC5?CD2<?%/:CAB7<,:@*3'C@)3CGFBGFF>3,9CCA@EC==:+3:;==88AEFGGF,F?D*CBB><55,8A+B++444,488CCCFFEF@DE8=C:ABC,:GFED<C,F=C9,,,FGFE?<B8,@F@4C,GGGF<FFE,FA<,FGFBC+7@CGGGGFCGGFFGFE7FE8FECECF:@+DGF<ECCFFECCGGGFGGGGGCCC9C
@s1001 273
TGAGGAATATTGGTCAATGGGCGAGAGCCTGAACCAGCCAAGTAGCGTGCAGGAAGACGGCCCTATGGGTTGTAAACTGCTTTTATAAGGGAATAAAGTGAGCCTCGTGAGGCTTTTTGCATGTACCTTATGAATAAGGACCGGCTAATTCCGTGCCAGCAGCCGCGGTAATACGGAGGGTCCGGGCGTTATCCGGATTTATTGGGTTTAAAGGGAGCGTAGGCCGGAGATTAAGCGTGTTGTGAAATGTAGATGCTCAACATCTGCACTGCAGCGCGAACTGGTTTCCTTGAGTACGCACAAAGTGGGCGGAATTCGTGGTGTAGCGGTGAAATGCTTAGATATCACGAAGAACTCCGATTGCGAAGGCAGCTCACTGGAGCGCAACTGACGCTGAAGCTCGAAAGTGCGGGTATCGAACAGGATTAGATACCCT
+
CEFGGGGGGGGGGGGGGGGGEGGGGGGGGGGGGFGGGGGGGGFGGGGGGGGGFEGGGGEGGFGFCFCFGGGGGGGGGGFGFFFGGGGGGCEFFGGGCCGGGGG8F@GGGGGGGGGGGGGGGGGGFFFDFGGGGGGGGGCFG@FGDGGGDFEFCCEFDDFGFCFBCCGGGGGGFGGGGDCE:FGGDEGFGGGCBFEGGGG5++<<FCFG:FFCEC89=>ECB@GG?C/EGDA<ACG=E<FDGE5-<CEFGFC@9CCDF@CF9CE;CFGFFFFCC@5F:E7:=GGFFFFF8GGFFECCEF8CEA,8GGGFF8FEFD>@+DFFGGEB5F?CFDFFB9FFB9C,E,FFCGFGGGGGFGB@:GF@+FCDGGGGGGGGGGFEGGGGGF7GFGFFFC;FGDGGFCGGF@GGGGGGGGGGDGGGGGFDDFFGGFFGGGGCCACC
@s1001 274
TGGGGAATATTGCACAATGGAGGAAACCCTGATGCAGCGACGCCGCGTGGAGGAAGAAGGTCTTCGGATTGTAAACTCCTGTTGTTGAGGAAGATAATGACGGTACTCAACAAGGAAGTGACGGCTAACTACGTGCCAGCAGCCGCGGTAAAACGTAGGTAACAAGCGTTGTCCGGAATTACTGGGTGTAAAGGGAGCGCAGGCGGGAGGATAAGTTGGAAGTGAAATCCATGGGCTCAACCCATGAACTGCTTTCAAAACTGTTTTTCTTGAGTAGTGCAGAGGTAGGCGGAATTCCCGGTGTAGCGGTGGAATGCGTAGATATCGGGAGGAACACCAGTGGCGAAGGCGGCCTACTGGGCACCAACTGACGCTGAGGCTCGAAAGTGCGGGTAGCAAACAGGATTAGATACCCT
+
EFFFGGGGGGGGGGGGGGGG,CEF,C,@FFFGGEFGGGFFGDCCCFEFGGGG@F<FGEFFEGFACCGD7FDADGGG?FFFFGGFEF<FGGGF8?EFGF,?5?=B?F9A9<=FCFFFFFGFFGD>C=CBFA9F+BFF+7D7F8<@>CCCG*3DCEGCFG7D,,?FFF:FGGFECFFGGC*?F=FGGGGGECF9B:E>C9C4C88>>EC4#$2#ADC939E1@FA<C>FFEC<#7GGGGGGF<>AA;FCGCF<<2:9><;AGGCFC@EFCFFFF7F=E>88@>B=CF84FC8CE=@@+C=EF<FGEAGFAA@9GGGCGGGFE9>@@,7C@GF<AEFFEFFAGGGGGFEGGGGGGEC9GGFFBF@68GGFEGC@CGGGGFBGGF7GFECGGGGGGGFGGEEFFGGGGGGGFGFGCCCBC
@s1001 275
TGAGGAATATTGGTCAATGGGCGAGAGCCTGAACCAGCCAAGTAGCGTGCAGGATGACGGCCCTATGGGTTGTAAACTGCTTTTATAAGGGAATAAAGTGAGAGTCGTGACTCTTTTTGCATGTACCTTATGAATAAGGACCGGCTAATTCCGTGCCAGCAGCCGCGGTAATACGGAAGGTCCGGGCGTTATCCGGATTTATTGGGTTTAAAGGGAGCGTAGGCCGGAGATTAAGCGTGTTGTGAAATGTAGAAGCTCAACGTCTGCACTGCAGCGCGAACTGGTTTCCTTGAGTACGCACAAAGTGGGCGGAAGTCGTGGTGTAGCGGTGAAAGGCTTAGATATCACGAAGAACTCCGATTGCGAAGGCAGCTCACTGGAGCGCAACTGACGCTGAAGCTCGAAAGTGCGGGTATCGAACAGGATTAGATACCCT
+
GGGFGFFGGGGC@FGGGGGG@FGGEGGGGDGGGFGGEFGGGGFGGGGECGGEFGGGFFGEEGGGFG9<FCFDEGGGGGGGGCDGFGGGFGG@FFD9<FGFFFFEFGDGDCFFA?FGGGDGAAFFFGGGGGGFGGGFGGGFGFE++=8=F99FGDGGDFFF?CFGGE+@CFCCC9*@CF*>DC@FFG57F7CCCGGGE8C+A=FGF>:::>C9C:CCFFFA>=EFFCCGD=FC'<CAGCGFGGGD<:9E9@#33$3:D>FACF=:<8E?6@E:=FB>7EEEGGGGGF=>DAFA:CECBFFFGF<<GGFFC7E946+EDGGFFF@+=F,BGGGAE,,C;9GFCFC,FC6CGF9FEFEFEFGGGGEFEFCFGGFGFGFC@GGGDGGFGGGGGGEGGFGEECGFGGFFGDGGGEGFCGGGGGGGGGGGGGGGFCGCCCCC
@s1001 276
TGAGGAATATTGGTCAATGGGCGAGAGCCTGAACCAGCCAAGTAGCGTGCAGGATGACGGCCCTATGGGTTGTAAACTGCTTTTATAAGGGAATAAAGTGAGAGTCGTGACTCTTTTTGCATGTACCTTATGAATAAGGACCGGCTAATTCCGTGCCAGCAGCCGCGGTAATACGGAAGGTCCGGGCGTTATCCGGCTTTATTGGGTTTAAAGGGAGCGTAGGCCGGAGATTAAGCGTGTTGTGAAATGTAGACGCTCAACGTCTGCACTGCAGCGCGAACTGGTTTCCTTGAGTACGCACAAAGTGGGCGGAATTCGTGGTGTAGCGGTGAAATGCTTAGATATCACGAAGAACTCCGATTGCGAAGGCAGCTCACTGGAGCGCAACTGACGCTGAAGCTCGAAAGTGCGGGTATCGAACAGGATTAGATACCCT
+
FGGDGGG?EFGGGCFFGGFEGFCEGCGGFGGGGGGG@FFCFFCFGGGGGGGFGGGGGGGGGGGGFFFDGGF+?FEFGGGG9A<EFGGAFGGFD?FFGDGGG9FGGFGFCFCEGAFGFGFGGGGGGGGGGGFFFG,,8FEFFF++=FEGGGFAEGGGGGGF,,:B:7CC7<:>FCFCEG*:<,DFG@C7FFC@BCE:*:<?@C9F;7<?7<C.%84>E/(C):8EFEGDCGFGGC>9:9>BCFD9<CFFFFEEGG1CEF?CEGGFF>C@8C<>GFCEGFC@?FDF>,DGGGGFDEB7C9GFCFGGGGGGGGEE=,@GEFGFCDDG=F=,A,GDGFEE;C,DC8GFDGDGGFEDCC>GEFGGGEFDGGGGGGGGGFGGDGGGGCCGGDEGF@,DEGFFCGFEGGGGGGGEGFFECFCGDGEFGGGGFGGGFEF@A-CA
@s1001 277
TGGGGAATATTGCACAATGGGGGAAACCCTGATGCAGCGGCGCCGCGTGAGCGAAGAAGTATTTCGGTATGTAAAGCTCTATCAGCAGGGAAGAAGAATGACGGTACCTGACTAAGAAGCACCGGCTAAATACGTGCCAGCAGCCGCGGTAATACGTATGGTGCAAGCGTTATCCGGATTTACTGGGTGTAAAGGGAGCGCAGGCGGTGCGGCAAGTCTGATGCGAAAGCCCGGGGCTCAACCCCGGTACTGCATTGGAAACTGTCGTACTAGAGTGTCGGAGGGGTAAGTGGAATTCCTAGTGTAGCGGTGAAATGCGTAGATATTAGGAGGAACACCAGTGGCGAAGGCGGCTTACTGGACGATAACTGACGCTGAGGCTCGAAAGCGTGGGGAGCAAACAGGATTAGATACCCT
+
DGGFGGGGGGGGGGGGDGG8@FGGEGGGGGGGGGAFFFGCGGFGGGECFGDGGGGGGGGGGCFGGGGCFGCFFGGGGGG9CEEGGGGGGD8?FFCFGCCEGGGDGGEGGGGGGGFCFGGFF<DFG@BFGGGGGGGFFGGGGG:FGFGGGEGGGGGGCGFGFFGGGGGFGGEECFGGGG@EFGEDFGG:<*<BFC?7CE5CEG:CECEEGGGGGEEFC<9>98EGGDEGGCFGGGFFGGGGGGGGGGFCEDFGGEFCFEFF?899<CFFCF8CF;C6GGGGGGGGGF@EDFGGFFCE8E?:,GF8B5@FEEFF?::GB8C9GFGACEC,FE?DFFFFECAE@@FEGGGEGGFGFGFGF<GGGGFFGFFFGGGFEFGGFFGF8FFFFE@GGGGEGGGFGEGFGFGGFGFFAGGGCCCCC
@s1001 278
TGAGGAATATTGGTCAATGGGCGAGAGCCTGAACCAGCCAAGTAGCGTGCAGGATGACGGCCCTATGGGTTGTAAACTGCTTTTATAAGGGAATAAAGTGGGCCTCGTGAGGCTTTTTGCATGTACCTTATGAATAAGGCCCGGCTAATTCCGTGCCAGCAGCCGCGGTAATACGGAAGGTCCGGGCGTTCTCCGGATTTATTGGGTTTAAAGGGAGCGTAGGCCGTTTGTTAAGCGTGTTGTGAAATGTCGTGGCTCAACCGGGGCATTGCAGCGCGAACTGGCAGACTGGAGTGCGCAGGAAGTAGGCGGAATTCGTCGTGTAGCGGTGAAATGCTTAGATATGACGAAGAACTCCGATTGCGAAGACAGCCTACTGTATCGCAACTGACGCTGAAGCTCGAAAGCGTGGGTATCGAACAGGATTAGATACCCT
+
CCFGGGGGGGGFGGGGGGG@EFG@ECGGGGGGGGGGGGGGGGGGGGGFGGFGGGGGGGGGEGGGGFDFGGCEGGGGGGGFFFGGGGGFEFGGGGEFFFGFGCFGDGGFGFFGGFGGGGGFGGGGAFDAFGGGGGGGGGG,BFFFGGGCGGGGGGGDGGGE<@EFC7:FE@CC<;<FEFGGGFDCCFCGGC*4>2<**5;FFCA@CF:@CB3CCFD.E><87C5<<D;CF=41C=FACA*9AF@FCCG;@FCFB@8<3@FA7GFBFD>CCB7=FF:G@=,29FFGCFA,,8,F5C>>8,,:@:,GF>CF7CE9==8EEF>7FFE@=EBC9,,@?C,8FFFAFFFE@FCCFFCGGCFGFDFFFC@,FAF<C:8FCC,<FE:B@GGGFGFCECBEFFGGDFF<FEGFFGGGFGFGEGFFEFFC<AAFEA9GGFCC<CCC
@s1001 279
TGGGGAATATTGCACAATGGGGGAAACCCTGATGCAGCGACGCCGCGTGAGCGAAGAAGTATTTCGGTATGTAAAGCTCTATCAGCAGGGAAGAAAATGACGGTACCTGACTAAGAAGCACCGGCTAAATACGTGCCAGCAGCCGCGGTAATACGTATGGTGCAAGCGTTATCCGGATTTACTGGGTGTAAAGGGAGCGTAGACGGCTGTGTAAGTCTGAAGTGAAAGCCCGGGGCTCAACCCCGGGACTGCTTTGGAAACTATGCAGCTAGAGCGTCGGAGAGGTAAGTGGGATTCCCAGTGTAGCGGTGAAATGCGTAGATAGTGGGAGGAACAGCAGTGGCGAAGGCGGCTCACTGGACGGTGACTGACGTTGAGGCTCGAAAGCGTGGTGGGCAAACAGGATTAGATACCCT
+
EGGFEGGGGFGCAFGAFGEFAFGGGGGGGGFEGFFGE8CBB7FFFGFFG=FDCC++=E<CEAFEFEB:FGGGGGDGG9B<EDGGG8,4<CCFGGGGFGAEFG7FFEGA,AFAF:,DFF8=FGECFGGG9@EGFF,@3,,@FCFFCFED5>CGGFCF,>:BBF9C,?7FFC*2FC<7<1C2CE9<,F769?6;=C/:==>=E7CCE<CGEC8<C<EG?=<GFGFGF3FCF1FGGGGE#@<F->>E>::8ED0A<1DFGE<CCFAE95,56@F63<+C7EGF<E9FE,F=B>94,,9,8=F<8GGCFGEFC99,4=8+4<C,FFC9,<EFB,B,C@CE,@GGFCFBA7EEECGFB9FFCFC@EFFGEFEGGFFDFGGGGGGD<GFFEF@@<8C@<GGGFCC@FCFFFFCGGGGCCCCC
@s1001 280
TGAGGAATATTGGTCAATGGGCGAGAGCCTGAACCAGCCAAGTAGCGTGCAGGATGACGGCCCTATGGGTTGTAAACTGCTTTTATAAGGGAATAAAGTGAGTCACGTGTGACTTTTTGCATGTACCTTATGAATAAGGACCGGCTAATTCCGTGCCAGCAGCCGCGGTAATACGGAAGGTCCGGGCGTTACCCGGATTTATTGGGTTTAAAGGGAGCGTAGGCCGGAGATTAAGCGTGTTGTGAAATGTAGATGCTCAACATCTGCACCGCAGCGCGAACTGGTTTCCTTGAGTACGCACAAAGTGGGCGGAATTCGTGGTGTAGCGGTGAAATGCTTAGATATCACGAAGAACTCCGATTGCGAAGGCAGCTCACTGGAGCGCAACTGACGCTGAAGCTCGAAAGTGCGGGTATCGAACAGGATTAGATACCCT
+
EGGGGGGGGGGGGGGGGGGFGGGGGGGGGGGGGGGGGGGGFGFGGGGGGGGGGGGFGGGGGGGGGGGGGGGGGFFGGGGGGGGGDDGGGGGGGGGGGGGGGFGGFGFGGCGGGGGGGGGGGGGGGGGGGGGGGGGFCAGGGGGGGGGGGGGGGGDGFGGGGGGGGGGGG7FFGFGGGDFDG:FFGDG;GGEEGGGGEG?GGGGG;8EFGGGFGGD*;>ECEF<GGG=GGGGGGGGFGGGGGG7FDCFGGGGGGFDFFGG?F?FGGGGGGEFCFC9GFEGEGGGFEGGGCF9F5CGFDGGGGFGGGGGGECEF>4CCDGGFGFED>GCFFGGFEFF<;<F@FGGGGGGFGGGGGFEGDFGGGGGFFFGGEDGGFAGEF@EGGGGFFGFEEFBGGGGGGGF?GGGF8GGGGGFFEGGGGGFFFFGGGGGGGFFCB<A-
@s1001 281
TGAGGAATATTGGTCAATGGGCGAGAGCCTGAACCAGCCAAGTAGCGTGCAGGATGACGGCCCTATGGGTTGTAAACTGCTTTTATAAGGGAATAAAGTGAGCCTCGTGAGGCTTTTTGCATGTACCTTATGAATAAGGACCGGCTAATTCCGTGCCAGCAGCCGCGGTAATACGGAAGGTCCGGGCGTTATCCGGATTTATTGGGTTTAAAGGGAGCGTAGGCCGGAGATTAAGCGTGTTGTGAAATGTAGACGCTCAACGTCTGCACTGCAGCGCGAACTGGTTTCCTTGAGTACGCACAAAGTGGGCGGAATTCGTGGTGTAGCGGTGAAATGCTTAGATATCGCGAAGAACTCCGATTGCGAAGGCAGCTCACTGGAGCGCAACTGACGCTGAAGCTCGAAAGTGCGGGTATCGAACAGGATTAGATACCCT
+
FGGGGGGGGG9FGGGGGEGCEGGGGGGGGGGGGGGGGGGGGGEFGGDFEGGGGGGGGGEGEGG?F@FGGGEGGEFGGGEGGFGGGGGGGGCEFFGGFGGGGGGGGGDGGGGGGGGGGGGGGGGFGGGGGGGGGGGGGGGGG+=:EEGGGGCGGGGGGGGGGGGFCCFG?GGGGGG73CGGGGGE>DGG7BCEGGGGGEDGFF<2F>CGGGGGGGGCADGF:=GECGGFGEEE@EFFGGGGGG>GF>CGGFGGGCED(EECFGGGGFFFFFB:;GGGFE?ECDGGGGFGEAGF?GCFGFCEF9GGGGDGGGGGGGGGGGGFFFDGBC@EECF9GGGFFGGGGGGGCGGGGGEGGGGGGGGGEGGFFGGGGGFGGFFCGGGGGGGGDCCCGFCGGGGFFCF8FGFCGGGGGGFFEFGGGFFEGGGGGFGFGGGCCCCC
@s1001 20782
TGGGGAATATTGCACAATGGAGGAAACTCTGATGCAGCGACGCCGCGTGAGTGAAGAAGTAACTCGGTATGTAAAGCTCTATCAGCAGGGAAGACAGTGACGGTACCTGACTAAGAAGCTCCGGCTAAATACGTGCCAGCAGCCGCGGTACTACGTATGGAGCAAGCGTTATCCGGATTTACTGGGTGTAAAGGGAGTGTAGGTGGTATCACAAGTCAGAAGGGAAAGCCCGGGGCTCAACCCCGGGACTGCTTTTGAAACTGTGGAACTGGAGTGCAGGAGAGGTAAGTGGAATTCCTAGTGTAGCGGTGAAATGCGTAGATATTAGGAGGAACACCAGTGGCGAAGGCGGCTTACTGGACGATTACTGACGCTGAGGCTCGAAAGCGTGGGGAGCAAACAGGATTAGATACCCT
+
,CEFGCC8FEACDCFGGDD<F<FGGG8CFG9F<EFG9EFDFFEGGGC+FFGGGFD<CF<<A-6,CFF:F,E<FGG<FEA,C<?FFGFEDFGFGGGG,?<EDGG:CCGGGGGCFGFA<<F,EFBF++3DEFFF@CE7F,>F=,>DE75F*<*3,3:3<>BF,<;8?,*+.81AFFGE#:FF.C9B?C/0=85;FGD#F>F/-;E0>?7C;20CCGF=<7DGGF8D888?::6DGGGGFGEFCFC6FFGGF=CEGFFFE;A@GFFAF?EB@8GGFGED@GGGGGEFFFF9FGGE@8FE8B=FGGGGFGGFFGGGFGGGGGGGGGFGGGGGGGGFF8FGFGGGFGF?GGGGGGGGGGGGGGGGGGGGGGGGGEFFGGGGFGF8GGGGGGGGGGGGGGGGGGFGGGGGGFFGFFGCCCCC
@s1001 283
TGGGGAATATTGCACAATGGGGGAAACCCTGATGCAGCGACGCCGCGTGAGCGAAGAAGTATTTCGGTATGTAAAGCTCTATCAGCAGGGAAGAAAATGACGGTACCTGACTAAGAAGCACCGGCTAAATACGTGCCAGCAGCCGCGGTAATACGTATGGTGCCAGCGTTATCCGGATTTACTGGGTGTAAAGGGAGCGTAGACGGGGATGTAAGTCTGAAGTGAAAGCCCGGGGCTCAACCCCGGGACTGCTTTGGAAGCTATGTGACTAGAGTGTCGGAGGGGCAAGTGGAATTCCCAGTGTAGCGGTGAAATGCGTAGATATTGGGAGGAACGCCAGTGGCGAAGGCGGCTTGCTGTACGATAACTGACGTTGAGGCTCGAAAGCGTGGGGAGCAAACAGGATTAGATACCCT
+
FGG?FFGGGGGGGGGGGGCF8FGGDGGCGCFGGGGFGGEFGGGFGGC7BFFFGGGGEGCFFGGGGGDFGGGGGFFGGGGGGFGGGGGGGGGGGGGGGGGFGGGGFGGGFFC??DEFGGGGGGGGGGDGG,@FFGGFFG<@F:EC@EGGEEG@BFGFFFCF;B<,<BFEGGECFFCEGEEF@F?:?CG2;FF8CFF@E=EGGE/?CE#5,B<GFFCF=9F>FFFGGFCEGFGGFCECDFC3FFCEGFEFEG>?CFFDF6A=@89DFFC,3<9D*@6C@FGB<EDGG=<,FCC=8FE=E,=,GCGEAGGGFFE@,DGECCGFGGFA<<CGGFGFBB@,DF<GGEFFFFCGGGFFGGGGFBB,F@EAECGGGGGGGGGGGEGGGGGGGGGGGGGGFCFGFEGGGGGGGGFGFCGCCCCC
@s1001 284
TGGGGAATATTGCACAATGGAGGAAACTCTGATGCAGCGATGCCGCGTGAGGGAAGAAGGTTTTAGGATTGTAAACCTCTGCCTTCAGGGACGAAAAATGACGGTACCTGAGGAGGAAGCTCCGGCTAACTACGTGCCAGCAGCCGCGGTAATACGTAGGGAGCGAGCGTTGTCCGGAATTACTGGGTGTAAAGGGAGGGCAGGCGGGAAGACAAGTTGGAAGTGAAATCCATGGGCTCAACCCATGAACTGCTTTAAAAACAGCTTTTCTTGAGTAGTGCAGAGGTAGGCGGAGTGCCCGGTGTAGCGGTGGAATGCGTAGATATCGGGAGGAACACCAGTGGCGAAGGCGGCCTACTGGGCACCAACTGACGCTGAGGCTCGAAAGTGTGGGTAGCAAACAGGATTAGATACCCT
+
FEFF7BFFEFGGGGGEFGBDGFGGGGGEGAEFGCEGGGDEFCGFEEGFGGGG7@FGFD8C=CDFDFGGGGEGGGCFF@F,BA9FGGGGGFGGGC6B4E,ECFDFGF@FFG<<DFGGGGGGGGGCFGGGED<FF@FG<DFGGGGGGG>C:@CFFG9::FCE:,**5>@BGGDC=:FF*4<F7FF?9FF8<*<ECCC7C=*=:@CE5CGEECEFGFEFA*<CFF8+<<9>:+::@:CFGFEGG<5=5C5,:,8<,<B0#9AC<4@:,0FFGCF#,=D=8>9DFC,,AEBCF?84,4+4++>=F<A>+>F7:?999877>@5,;C66B?:GFC,FE:E@A,FFECGFBFCEGGGGFCCGGEEB8F8EFCFEFBFGGFB8GDGGFF>GFCEGGGGGFFFFGGCEEDGGFDCGGGGF<CCCC
@s1001 21183
TGGGGAATATTGCACAATGGGCGAAAGCCTGACGCAGCAACGCCGCGCGAAGGAAGAAGGCCTTCGGGTCGTAAACTTCTGTCCTCAGGGAAGAAGAACTGACGGTACCTGAGGAGGAAGCCCCGGCTAACTACGTGCCAGCAGCCGCGGTAATACGAAGGGGGCAAGCGTTATCCGGAATTATTGGGCGTAAAGAGTGCGTAGGTGGTAACCTAAGCGCAGGGTTTAAGGCAATGGCCTAACCATTGTAAGCTCTGCGAACTGGGTTACTTGAGTGCAGGAGAGGGAAGCGGAATTCCTAGGGTAGCGGTGAAATGCGTAGATATTAGGAGGAACACCAGTGGCGAAGGCGGCTTTCTGGACTGAAACTGACACTGAGGCACGAAAGCGTGGGGAGCAAACAGGATTAGATACCCT
+
FFGGFEGG@FAFGGGFGGGGCGGDEGGGGGGGGFG@@EFGFGDGGGGGEFEFGGGFEF@EFGFFGGGGEFGFEFCFEFGBC??FGGGGGG+EFGGFFFGGGG?FD=DCFDDFC<F=@GG8,<F@FFEGGCFGG8CE8FCC<>,>F7CGGFFEC;,?C*2=*7=F<BCBFE@CD*+3*:;*ACEG+0+;5?:8?@9+0AA7>C*8C++8;.@GC,<<FFE>,::9,<,9?DC:8FC8FA8:8C)3,;A@%9F@FDGGGGF<E8CB<;:FEAFFFBF8=8F=F>EAFB6GGGFGGFDGCE<EFE8EGFECBFFCCFGGGFGF8FB9GGGGGGGFFCGFEFFFGGGGFFB8CGGGFFFDC,FDGGEFECGGFEFFEFGGFDGGGEGFD7@GCEDGFGGFGF<FFFGGGGFFGGGGCCCCC
@s1001 286
TGAGGAATATTGGTCAATGGGCGGAAGCCTGAACCAGCCAAGTCGCGTGAGGGAAGACGGTCCTACGGATTGTAAACCTCTTTTGTCGGGGAGCAAAGGGGCCATTGATGGCAAGATGAGCGTACCCGAATAAAAAGCATCGGCTACCTCCGTGCCAGCAGCCGCGGTAATACGGAGGATGCGAGCGTTATCCGGATTCATTGGGTTTAAAGGGTGCGCAGGCGGCGCGCCAAGTCAGCGGTCAAAGTTCCGGGCTCAACCCGGGGGCGCCGTTGAGACTGGCGTGCGCGAGAGCGTGCGAGGAAGGCGGAATGCGTTGTGTAGCGGGTAAATGCAGAGATATGACGGAGAACTCCGATTGCGAAGGCAGCTTTCCAGCGCGCTACTGACGCTGAGGCACGAAAGCGTGGGGATCGAACAGGATTAGATACCCT
+
CFFGFGFGGGG9FGGGFFGEFGGDFEGGGFGGGFGGGGGGGGGFCGG:FECF7@BCCFFE@CCFGGGGGGGGGDDGFGGF95AEEEFDGCGGDECGFGGD@F:=FG9DFGFFGDCGCAA,>CF7FFGGGG+<,@EB8@FCF@CGFC,3ECF*DCCCE:FGGGDD:**=C@:ECCCGG>FCFFCFCG8CEGGGGGG5C*<<7FFCCC*;<F?@9>*/835)75:CEGGDCCEC08;8:2CG5,'+A8=17>FE/>CFGE6@@8@C,8#8EDGGGF;;,,*F@<7@83+++89++GEEEGGGCE86+?+EFE@+8+67:FDC++5E=?9,,,E?9E9,,FF=CA7EDF:,E?@FCB:B8@@BCCFFGGGCGGGGFC@7+@BFBF<9FCGEFEGGFFFFF<FGGFEFFCEAFFB@FFCFAGGGGGGGFFF@FA86-A
@s1001 287
TGAGGAATATTGGTCAATGGGCGATGGCCTGAACCAGCCAAGTGGCGTGAAGGATGACTGCCCTATGGGTTGTAAACTTCTTTTATAAAGGAATAAAGTCGGGTATGCATACCCGTTTGCATGTACTTTATGAATAAGGATCGGCTAACTCCGTGCCAGCAGCCGCGGTAATACGGAGGATCCGAGCGTTATCCGGATTTATTGGGTTTAAAGGGAGCGTAGATGGATGTTTAAGTCAGTTGTGAAAGTTTGCGGCTCAACCGTAAAATTGCAGTTTATACTGGATGTCTTGAGGGCAGTTGAGGCAGGCGGAATTCGTGGGGTAACGGTGAAATGCTGAGATATCACGAAGAACTCCGATTGCGAAGGCAGCCTGCTAAGCTGCAACTGACATTGAGGCGCGAAAGTGGGGTTATCAAACAGGTTTAGATACCCT
+
CFGGGGGGGGGGGGGGGGGDEGEFGGGGGGGGGGGGGGGGGGEFFFGGEGGGGGGGCEFGFGGGGFGGGGGGGGGCGGGGGCEGGGGGFGFGGGGGGGGGCGGGGGGGGFGGGGGGGGEGGGGGGGAFGGGGGGGGGFGEE,FCFCEFCFFGGFGGGFGGGGGGGGGGGGGGGGGGDFGCGGFGG@EGGDGGGGGFEEGGGGGGGGCEEGFGGCFGGEEG>F<<<GA7ACGGFGGFEGGGGECCFGGGGC<FF>ECE;GGGCE&;FFEACB@FACF&=<<7FFFEF@C,8FE98D<E9,CEE<A:8@EEF=9+,>@7EFC9,68),DEFC,A,,:,,C,C9DC<8EEFAF@E@@66,<<F@CCBFE9F@,FGGDF<<FC8GGGGFC6<C6,,FAE8,@@+,:GEAEC@8<C66D@<<@<CB,A=,CF<E8C,B@BC
@s1001 20227
TAGGGAATCTTCCACAATGGGCGAAAGCCTGATGGAGCAACGCCGCGTGGGTGAAGAAGGTCTTCGGATCGTAAAACCCTGTTGTTAGAGAAGAAAGTGCGTGAGAGTAACTGTTCACGTTTCGACGGTATCTAACCAGAAAGCCACGGCTAACTACGTGCCAGCAGCCGCGGTAATACGTAGGTGGCAAGCGTTATCCGGATTTATTGGGCGTAAAGGGGACGCAGTCGGTCTGTTAAGTCTGATGTGAAAGCCTTCGGCTTAACCGGAGTATTGCAGTGGAAACTGGGAGGCTTGAGTGCAGAAGAGGAGAGTGGAACTCCATGTGTAGCGGTGAAATGCGTAGATATATGGAAGAACACCAGTGGCGAAGGCGGCTCTCTGGTCTGTAACTGACGCTGAGGTTCGAAAGCGTGGGTAGCAAACAGGATTAGATACCCT
+
<FGGGGGGGGGFEFG@CDFCFGEGGEEGF,6C,CE<EFF@EEGG@@@:@CFGGGFGCCEFGFG<EGCC8BEFGFF,CFC8FF-FBA<EF,?=FGGCDEFFECFGGGCEFGGGF8EFECFGCGGDFCFDCDCFDFCA<@>F8DCCEC<CFGGDF7;DGGGGGCA@*:>FGGGGG@CC;,?CCE<C,?5,,817<::CGGFF;E<F8:C)FFG888>DC>F<$>-921?*3<@,/@#;FFDFFF=EEFGF#,@,;<-99BCCAFF>FCDGGF>@7,,C6,,;9E=@@DFF:4,+ECE8GFGGGGFFFAEFDFAF,A@@GFFFE=9A9FFEE>BFFFFFC=@FE>GGDE@C?GGFGGFFEEFCGEF@CFC:D@@B+GEEFCGFGCGGGFGFGECGGEEEGGFCFFFFAFCFGFGGF@GFGGGFF@<GGFGGGGFFGGGGCCCCC
@s1001 289
TGAGGGATATTGGTCAATGGACGCAAGTCTGAACCAGCCAAGTAGCGTGCAGGATGACGGCCCTCTGGGTTGTAAACTGCTTTTAGTTGGGAATAAAGTGTGGCTCGTGAGCCATTTTGTATGTACCATCAGGAAAAGGACCGGCTAATTCCGTGCCAGCAGCCGCGGTAATACGGAAGGTCCAGGCGTTATCCGGATTTATTGGGTTTAAAGGGAGCGCAGGCGGACCTTTAAGTCAGCTGTGAAATACGGCGGCTCAACCGTCGAACTGCAGTTGATACTGGAGGTCTTGAGTGCACACAGGGATGCTGGAATTCATGGTGTAGCGGTGAAATGCTCAGATATCATGAAGAACTCCAATCGCGAAGGCAGGCATCCGGGGTGCAACTGACGCTGAGGCTCGAAGGTGCGGGTATCAAACAGGATTAGATACCCT
+
EFFFGGGGGGEGGGGGFGGGGG7CFGGGGGGGGFGGDFGFGGFFGGEFGGGFFEGGGGGGGGGFGGGG=CFDFGGEFEGGGCFFFFGF,<CEFGGGDFGGGGGGF@:FGGGGGGGGFGGGGGGGCFGG,AF<FC8EGFCFDFGCEE+DFFGG<DCGGFFGFGGGG7>CGG7@FG>CCGGDCCCF,,;*=<:8CFCGGG7A90C9C237=?BC=35@C6=DFCCC=FFGGFDGGF7=C,<FAFD@,@<@FDEGGGGE@BFBGGFECCF><9GGFFGFCEAEGGGGGGFEEDCEDC;GFC,=EBGGEE<ABFE;;DE@C,GGFF@+5>,GGGGGGGGGF<FFGFFFFC6CGFGGFGGGFB=CGGGGFC:GGGGGCF:F@EF@FGGGFFAGGGGFF?DGGGGGGFGFFGGGGGFDFFGGEEFGGGGGGGF@E8GCCCCC
@s1001 20101
TGGGGAATATTGCACAATGGGGGAAACCCTGATGCAGCGACGCCGCGTGAGCGATGAAGTATTTCGGTATGTAAAGCTCTATCAGCAGGGGAGATAATGACGGTACCTGACTAAGAAGCTCCGGCTAAATACGTGCCAGCAGCCGCGGTAATACGTATGGAGCAAGCGTTATCCGGATTTACTGGGTGTAAAGGGAGCGTAGGCGGTCCTGCAAGTCTGATGTGAAAGGCCGGGGCTCAACCCCGGGACTGCATTGGAAACTGTAGGACTAGAGGGTCGGAGGGGTAAGTGGAATTCCTAGTGTAGCGGTGAAATGCGTAGATATTAGGAGGAACACCAGTGGCGAAGGCGGCTTACTGGACGACTACTGACGCTGAGGCTCGAAAGCGTGGGGAGCAAACAGGATTAGATACCCT
+
EFGGGFGGGGGGGFGGGGGGGGGGGGGGGGGFGGGGGGGGGGGGGGGGGGGGGGGGFGGGGGGGGGGGGGGGGGGGGGGGGCFGGGGGGGD>>FGGGGGGGGDGGGGGGGGGGGGGGGGGGGGGGGGGGGGGGGGGGFGGGGGFEGGGGGGGGGGGGFFGGFGGGGFGGCEFFFGG7FFGG>GGFF+<;CFFFF:@CEG>CGGFGGEGGFGGFGGFFFDG>>2EAF:FCECGGGGGGGGGCDEGGGC=>7EDCFGFGGGDEDC>CFCCDGFGDC#CACGGGDEGGAGFFFGFF?F?FGGGFGEEEDCEAGF?4>GGGGGGGGFF9GGGGGFFGGGFGFGEFEGGGGGGGCFGGGGGGGGGGGGFGGGGGGGGF?FFGGGGGEGGGGGGFFCGGFAGGFEFEDGGGFGGGGGCCCCC
@s1001 291
TGAGGAATATTGGTCAATGGACGAGAGTCTGAACCAGCCAAGTAGCGTGCAGGATGACGGCCCTATGGGTTGTAAACTGCTTTTATAAGGGAATAAAGTGAGTCTCGTGAGACTTTTTGCATGTACCTTATGAATAAGGACCGGCTAATTCCGTGCCAGCAGCCGCGGTAATACGGAAGGTCCGGGCGTTATCCGGATTTATTGGGTTTAAAGGGAGCGTAGGCCGGAGATTGAGCGTGTTGTGAAATGTAGACGCTCAACGTCTGCACTGCAGCGCGAACTGGTTTCCTTGAGTACGCACAAAGTGGGCGGAATTCGTGGTGTAGCGGTGAAATGCTTAGATATCACGAAGAACTCCGATTGCGAAGGCAGCTCACTGGAGCGCAACTGACGCTGAGGCTCGAAAGTGCGGGTATCGAACAGGATTAGATACCCT
+
GGGGFGGGGGGGGGGGGGDFEFGGGCGGGGGFGGGGGGGAFFFGFFCFGGGFDFFGGGGGGGGGCCEFGGGCFGGGGGGGGGGGFGGGGGGEGGCGGGGGGGDFFFGGGGGGGGGGGGGFGGGCAFGGFGGGFFGFEE:BBFC7EGGGGCFGGGGGGG?<,6BDFGEGGGEGFFFGGGGGGGB:FFEEFCC,6?FE<2C5F?F<FGCGGGGFGCFGE:7<DGGE?EGGCFCCFFC?CDFD'CF@9@@7FGGG3>GGD7:>CGF;FF,=GFDECC>GGGEGCGGGFED<8EBCFFCBCFAC9?GFEGGGGGGGD8CEEFFGGGGGFGEAC,FBGFFCFDFGEAE?:6,FEFAGFEDG@GGGGGGGGFGGFFGFCFDEGGGGGDDGGGFGGGFFFDGGFGEGDDGFFGGGGGGGGGGFGGFFEGGGFFFGGGECCCCC
@s1001 292
TGGGGAATATTGCACAATGGAGGAAACTCTGATGCAGCGACGCCGCGTGAGTGAAGAAGTAATTCGTTATGTAAAGCTCTATCAGCAGGGAAGATAGTGACGGTACCTGACTAAGAAGCTCCGGCTAAATACGTGCCAGCAGCCGCGGTAATACGTATGGAGCAAGCGTTATCCGGATTTACTGGGTGTAAAGGGAGTGTAGGTGGCCATGCAAGTCAGAAGTGAAAATCCGGGGCTCAACCCCGGAACTGCTTTTGAAACCGTGGGGCTGGAGTGTAGGAGGGGTGAGTGGAATTCCTAGTGTAGCGGTGAAATGCGTAGATATTAGGAGGAACACCAGTGGCGAAGGCGGCTTACTGGACTGACAATGACGCTGAGGCTCGAAAGCGTGGGGAGCAAACAGGATTAGATACCCT
+
CFGGGFGGGGGGGGGGGGGFEGGGGGGGGGGFGGGFFGGDGGGGGGG@FBFFGGGGGFGEGGDGGGDEFFFGGGGGGFGFFFGGGGGGGEFEFGF9FFGGGGGGGGGGFFFFGGGGGGF<EFGGGGGGGGGFGGGFGFD@FGFGFCEGEEFCGGDGGDFF9@@BFFCF*>FFFGFCFFGGGF;F?GGG<:>CGGGCFG>CF@GG9F2<FFFFGGBFC;?F;F.GDFCDCGGEGGGGCDGFCG>EGGGGGDB9FGGAEEGDGFCGGGGEEFA,FGGGGGGGGFEFGEE<FEBGF8E8FFF9GGGGFGFCCGGGFCDC@FGCGFFFFGGGFFFE@C<F8CGEGEECGFFEGGGGGFGGGGF<GGGCF<AGEF;EGGGGGGGGGGFFB7GGFFGGGGGGGGGGGGGGGGGGGGF@CCCC
@s1001 19971
TGAGGAATATTGGTCAATGGGCGAGAGCCTGAACCAGCCAAGTAGCGTGCAGGATGACGGCCCTATGGGTTGTAAACTGCTTTTATAAGGGAATAAAGTGAGCCTCGTGAGGCTTTTTGCATGTACCTTATGAATAAGGACCGGCTAATTCCGTGCCAGCAGCCGCGGTAATACGGAAGGTCCGGGCGTTATCCGGATTTATTGGGTTTAAAGGGAGCGCAGACGGGTAGTTAAGTCAGCTGTGAAAGTTTGGGGCTCAACCGTAAAATTGCAGGTGATACTGGATGTCTTGTGTGCAGTTGAGGCAGGCGGAATTCGTGGTGTAGCGGTTAAATGCTTAGATATCACGAAGAACTCCGATTGCGAAGGCAGCCTGCTAAGCTGCAACTGACATTGAGGCTCGAAAGTGTGGGTATCAAACAGGATTAGATACCCT
+
@FDCGGG?GFFFCEFGGGF@FGGGGGGGGGFGG8DFG<<AAF6EEEGFEECFGGGGFFFGG:FGGDFGGGGGGGGGGGGGGGGGGGFD<=@FGGFFFGGGGGGFEFEFFGGGGGGGGGGGGGGFCFG9FFDCFGA6FEEF?F7F@FGGGFGGDDFC+,@>F,3DBCFGC:<3@F*@*CFGCD,>CC:<FCFF99;<E55F8FC-><F4<C6F<F<550CFBE;CCCG@6CGFFFGFGE><(<;3@<AD=CFFCFE,F=CFCCFFC9AFA1FGFB$FGEEC>EE6F<CFD@=A+FCFGGGF,=9GGGFFFF@,7F@B@CFFEDEGAFCC<C,FFC,<CGFGFAE,FGF@9GFCGCCC>GF7GGECGFFF7@FF8GGGGGGGGDF9FFC9FFFFGGGGGGGGFGGGFDGGGGGFFFE98GGFFGGGGFGFFGGCCCCC
@s1001 294
TGAGGAATATTGGTCAATGGACGAGAGTCTGAACCAGCCAAGTAGCGTGCAGGATGACGGCCCTATGGGTTGTAAACTGCTTTTATAGGGGGATAAAGTGTGCCACGTGTGGCATATTGCAGGTACCCTATGAATAAGGACCGGCTAATTCCGTGCCAGCAGCCGCGGTAATACGGAAGGTCCGGGCGTTATCCGGATTTATTGGGTTTAAAGGGAGCGTAGGCCGTCTGTTAAGCGTGTTGTGAAATGTCGGGGCTCAACCTGGGCACTGCAGCGCGGACTGGCAGACTTGAGTGCGCAGGAAGTAGGCGGAATTCGTTGTGTAGCGGTGAAATGCTTAGATATGACGAAGAACTCCGATTGCGAAGGCAGCCTGCTGTAGCGTAACTGACGCTGAAGCTCGAAAGCGTGGGTATCGAACAGGATTAGATACCCT
+
AFFGGEGGFGGGGGGGGGGEGGGGGGGGGGGGGGGGGGGFGGFGGGGGGEGGGGGGGGGGGGG?F@FGGGGGEFGEFGGGGGGGFGCDEFGGGEGGFFGGGGGGGGG@FGGDGDFCGGGGGFDADBFFGGFGFGGGFCGGCFGGGGDFGGGGGF?CFGGGGGGFFDFECCF9,@FEGGFFFG9FED5B:CF@<CC<:CF,+5?FFG1<:5BFFCE88?ECE>CF<8*+8C47<:CBF5FFD@7DE:FGGGGGGDGFDFFFGGFGGC5<CABCEC=:6>@6/FFFEADCFFDA*@>GGF<ABACF<8FF=,9GF@CB8+A,CGEGADGGCEE,,C,,E9C8?;EAFFCC,?9F<F@7,,GF@B4@C,,CC8GGECFFGGGGGGEFFECF7GGGGF@F@GGCGGGFGGGGF@ECFGGGEGDEFGFGCFAGF8FCCBBC
@s1001 295
TGGGGAATATTGCACAATGGGGGAGACCCTGATGCAGCGACGCCGCGTGGAGGAAGAAGGTCTTCGGATTGTAAACTCCTGTTGTTGAGGACGATAATGACGGTACTCAACAAGGAAGTGACGGCCAACTACGTGCCAGCAGCAGCGGCAAAACGTAGGACACAAGCGTTGTCCGGCATTACTGGGTGGAAAGGGAGCGCAGGCGGGAAGACAAGTTGGAAGTGAAATCTATGGGCTCAACCCATAAACTGCTTTCAAAACGGTTGTTCTTGAGTAGTGCAGAGGTAGGCGGAATGCCCGGGGTAGCGGTGGAATGCGTAGAGATCGGGAGGAACACCAGTGGCGAAGGCGGCCTACTGGGCACCAACTGACGCTGAGGCTCGAAAGTGTGGGTAGCAAACAGGATTAGATACCCT
+
G<EFG7FEFFGGGGGGGGGGGFFGFCF8FGGGFGGGGGGGGGDGGGC:B=EGGE,A?FFFFGGGA@CCGEFGFFGGFFFGGGG9=,,B<F@+@FEDG9@FCGDGFFG9,:><<DGFG88<BF+:FE3,F:FF+>E@<E7@CEF,>B8C*>:>DF@,,6=,343<<B,8**=EC:@*=7BCFD<?<C8F7*+0*//;EEE>::C8<:C+;08E:8C=82@57<@@CAD@)<,<F@55#1C<FC@;<37@,>:233B8C8+6++<,EB,?68GGFGGDDDC,@A,DF@FGECGGFFCB7>:?<8EE@7F:GGFCCDGGF?EDE@+@,>EFC,<,,@<C,FFF7EF@GFEGGGGFBFC-EFFAFC8,AGGGEGFGG@DCECEFCGGEFFGFGGGGGGGCGGFFGGGGGGEGGGGCCCCC
@s1001 296
TGAGGAATATTGGTCAATGGGCGAGAGCCTGAACCAGCCAAGTAGCGTGCAGGATGACGGCCCTATGGGTTGTAAACTGCTTTTATAGGGGAATAAGGTGAGTCGCGTGTGATTCTTTGCATGTACCCTATGAATAAGGACCGGCTAATTCCGTGCCAGCAGCCGCGGTAATACGGAAGGTCCGGGCGTTATCCGGATTTATTGGGTTTAAAGGGGGCGTAGGCCGGAGATTAAGCGTGTTGTGAAATGTAGACGCTCAACGTCTGCACTGCAGCGCGAACTGGTTTCCTTGAGTACGCACAAAGTGGGCGGAATTCGTGGTGTAGCGGTGAAATGCTTAGATATCACGAAGAACTCCGATTGCGAAGGCAGCTCACTGGAGCGCAACTGACGCTGAAGCTCGAAAGTGCGGGTATCGAACAGGATTAGATACCCT
+
FGFFGGGGGGGGGGGGGGGFFGGGGGGGGFGGGGGGGGFGGGGGGGGCGGGGGDFEECFGGGGGGFDGGGEFGGGGGFGGGE<FFFGGGGGGGGGGGFFGGGGGDDEFGFGGGGGGGGFGFGGGGGEGGGGGGG9EGFGGGGGGGG>GGGGDFFGGGGFGGGGGGGGFCGGFFFGGGGGGGGGDBCCCFC@GGGE?G4G.GFGG8G5DG9FGGGD<EDFGFBCGGGGFFF?CFGG6GFFG6GFFCEC:FC>C<CCCFCGGGFCGECCFFGGGGF8C0=?D?FGGFFGD8FCFFGGFDGDFE,?G@7EFCEGECDECGFFF,9ECBGEFE9F<9GGF@DFGGGGGFGFGFFGGGECF@GGEGEB7GFFGFCGFGGDFC,GGGGGGGGGGGCFGGGGGFDGGFFFGGGGGGGGGGGGGGFFECGGGGF9GGFECCCCC
@s1001 297
TGGGGAATATTGCACAATGGGGGAAACCCTGATGCAGCGACGCCGCGTGGAGGAAGAAGGTCTTCGGATTGTAAACTCCTGTTGTTGAGGAAGATAATGACGGTACTCAACAAGGAAGTGACGGCTAACTACGTGCCAGCAGCCGCGGTAAAACGTAGGTCACAAGCGTTGTCCGGAATTACTGGGTGTAAAGGGAGCGCAGGCGGGAGAACAAGTTGGAAGTGAAATCCATGGGCTCAACCCATGAACTGCTTTCAAAACTGTTTTTCTTGAGTAGTGCAGAGGTAGGCGGAATTCCCGGTGTAGCGGTGGAATGCGTAGATATCGGGAGGAACACCAGTGGCGAAGGCGGCCTACTGGGTACCAACTGACGCTGAGGCTCGAAAGTGTGGGTAGCAAACAGGATTAGATACCCT
+
EEFFDFGGGGGGGGGGGGGDFGGGGGGGGGGGGFGGGGGGGGGGGGGGGEEGGEGGGFDFGGGFGGECEGGGGGFGGGGAFFFGGGGGGGGGGGGGFGGGGGGGGGGGGGGGGGGGGGGGGGGGGGGGGGGGGGGGGEEFGGGGEGEECEGGGGGGGGGGGGGFGGEFFEGGGFGDGCGGGG@GGGGG@CFGGDEFGEGDE2GEG=GGGGFGGG>;.AFGFGFFFFGGFGGGGGGGFGFFFGDEGGFFDF<EFFGDGGGGGGGGD<FGEEFD7DD?8FGGFGEFGCFGEFFGFFCC7GGEE,GEFGGGGGDFGGGGGF9FGGGGDGEGGGGGFCFFE8FGGGGFFEGGF@CCAGGGDGGGGGGGGGGGDGGGGGGGGGGGGGGGGGGGGGGGFFFFFFFGFCGGGGGGGGGCCCCC
@s1001 298
TGGGGAATATTGCACAATGGGGGAAACCCTGATGCAGCGACGCCGCGTGGCGGAAGAAGGTATTCGGATTGTAAACTCCTGTTGTTGAGGAAGATAATGACGGTACTCAACAAGGAAGTGACGGCTAACTACGTGCCAGCAGCCGCGGTAAAACGTAGGTCACAAGCGTTGTCCGGAATTACTGGGTGTAAAGGGAGCGCAGGCGGGAGAACAAGTTGGAAGTGAAATCCATGGGCGCAACCCATGAACTGCTTTCAAAACTGTTTTTCTTGAGTAGTGCAGAGGTAGGCGGAATTCCCGGTGGAGCGGTGGAATGCGTAGATATCGGGAGGAACACCAGTGGCGAAGGCGGCCTACTGTGTACCAACTGACGCTGAGGCTCGAAAGTGTGGGTAGCAAACAGGATTAGATACCCT
+
GGGGG@:FFFGCFFEGGGG8@E7BCCFEF8FFFGFGGFEEGCED:CC@F@77@EGGGGFCG-?5E8,8B:FGFFFGAFGGDC<FFDA<F,,:AEFDFG9FEDF7FEFDGEGDDFFGFGGGGGD=CC:FEA,,@BBE+,,<@:@>CEEG*FCGFFG<,<@CEGGGF,:<=CF;CGEGC<,,CCFF/=-<<:?+<C78EGGGGGECCDGGGG<CGGF9FC>?.ECB@<AD@<C@<@83)@C<D@78GG.FFDE@7><'EFFD,<C.FFFF9DD=FFD?<<=FGG>GGEGEGE=,E@8GGF7GGFC7@EC=FF<,=:GGGGGGGGGFFF=<F9FA,DFF@,FECCB<?CC7C@FFEDGFGCE,GGEGGGFFCCFECCGFFEFEC,FF6,C@GGFFDE9FEC<FDFGF<FGGFGFCCCCC
@s1001 299
TGAGGAATATTGGTCAATGGGCGAGAGCCTGAACCAGCCAAGTAGCGTGCAGGATGACGGCCCTATGGGTTGTAAACTGCTTTTATAAGGGAATAAAGTGGGTCACGTGTGACTTTTTGCATGTACCTTATGAATAAGGACCAGCTAATTCCGTGCCAGCAGCCGCGGTAATACGGAAGGTCCGGGCGTTATCCGGATTTATTGGGTTTAAAGGGAGCGTAGGCCGGAGATTAAGCGTGTTGTGAAATGTAGAGGCTCAACCTCTGCACTGCAGCGCGAACTGGTCTTCTTGAGTACGCACAACGTGGGCGGAATTCGTGGTGTAGCGGTGAAATGCTTAGATATCACGAAGAACTCCGATTGCGAAGGCAGCTCACGCGAGCGCAACTGACGCTGAAGCTCGAAAGTGCGGGTATCGAACAGGATTAGATACCCT
+
FFFFGFFGGGFEGGFGGGGEDGGGGGGG<FFGGGGGGFFGGGFFGGG@EGGGGFGGGGFGDGGFFGGGGGGGGGGGGGFGFCFFFGGGGGGCECFFDGG<FFGGGGGGGGGGGGFGGGGGFFGAF?FGGGGF,BEFD<F=EFFCGGGF<<DDFF<C><=FGGFG+>CCFEGGGGCFE*@EGCGG7C:@FGGGC4=CEGFFGF6CCF:CEGGF@BFFG3<DD4FGGDGGGGGFFFGFFCGGGGGE<FFCFGFGFGGDE/8F<>CFFCE0ACF5CEEF@EC@CGGFD=FGE>9,*EEEGFGFFCFGF=:FE?GFECEGDGGGFDEE>F@GGGGGF?FF@EE=:,5BEDFCGGGFABFC,GGECCB@?@<GFE9FCF:CC@+FEF@GFGEGGFC@9EFFAF;<CEE6,EEECGFEEFGGGGGGGGFFFFB,E,GCCCCC
@s1001 300
TGAGGAATATTGGTCAATGGACGAGAGTCTGAACCAGCCAAGTAGCGTGAAGGATGAAGGTCCTACGGATTGTAAACTTCTTTTATAAGGGAATAAAACCTCCCACGTGTGGGAGCTTGTATGTACCTTATGAATAAGCATCGGCTAACTCCGTGCCAGCAGCCGCGGTAATACGGAGGATGCAAGCGTTATCCGGATTTATTGGGTTTAAAGGGAGCGTAGGCCGGAGATTAAGCGTGTTGTGAAATGTGGAGGCTCAACCTCTGCACTGCGGCGCGAACTGGGCTTCTTGAGTACGCACAACGTGGGCGGAATGCGTGGTGTAGCGGTGAAATGCTTAGATATCACGAAGAACTCCGATTGCGAAGGCAGCTCACGGGAGCGCAACTGACGCTGAAGCTCGAAAGTGCGGGTATCGAACAGGATTAGATACCCT
+
@FFGGGGGGGGGGGGGGGCEGGGGC@F@FFGGGGGGGGGGGGEFGGGGEFEFGGGGGGGG@FGGGGGGC@FFGGFGGG9FGGGGGGGGEEF<FFGFGGGFFGFEFGE9EEFDCEFE8FGGGFGFFFFFGCFFGEGGGGGGFG7F@FEGDDGGGDCGGCGG@BDGEEEGFGGGGGCGGEG*DC>FFFGGCFFGGG1F5AE:;FF;CCF9FFFF=CC4GDGFE=E7<:FCEEGGG?GFGGGE6FFGDGGGGFCFGFFDCCDF8EFFCFC:GE:9>:9@BGEGGGF?,=@F=@A9?FCB7GGGFBFGDECFGF=@++@+GGFGDDECAGGFCFFADFFGFFF;E;GGGGGGGGGFFGGFCGGEFDEGGDEFDCFDDFFFGFGGGGGGFGEGEGFFGGGGGDGFCGGGDEGFGEGGGGGGCGF@FEFEFGGGGGF<CCCC
@s1001 301
TGGGGAATATTGCACAATGGGGGAAACCCTGATGCAGCGACGCCGCGTGGAGGAAGAAGGTCTTCGGATTGTAAACTCCTGTTGTTGAGGAAGATAATGACGGTACTCAACAAGGAAGTGACGGCTAACTACGTGCCAGCAGCCGCGGTAAAACGTAGGTCACAAGCGTTGTCCGGAATTACTGGGTGTAAAGGGAGCGCAGGCGGGAAGACAAGTTGGAAGTGAAATCCATGGGCTCAACCCATGGAATGCTTTCAAAACTGTTTTTCTTGAGTGGTGCAGAGGTAGGCGGAAGTCGCGGTGTAGCGGTGGAATGCGTAGATATCGGGAGGAACACCAGTGGCGAAGGCGGCCTACTGGGCACCAACTGACGCTGAGGCTCGAAAGTGTGGGTAGCAAACAGGATTAGATACCCT
+
GGGFGGGGGFGGGGGGGGGG<@FGGGGGGFGGGGGGGG7FGGEFFGGEGGF<FGEGCFEFCFFFGGG7C:FGFGG?9EGFGGFFECFGGGGGGGGFFEGGGGGCFEGGGGAFGGFFGG,8,C>FFGEGGGGGEGGCFGGG8,@FEG>:FEEFF9FFGGDF@FG9F8FCFE@:FGGDGG@FCFGGG>?E:FFFGCC:EEGGG:E5:?C2:>8G+8>7:=4G48(A:<C8.<6E@BD<37CCCFD@8:#@#58@3=>#<@EA9EF<=B<A8FGFFC>,EFA8GFECFE@FE=GE@+7EB+@FGGGGAFFF<FFCF?EF=FFAFGEF@:7GFFGFGFFFEGF?B,EFGGGGGGGFE,<-GGFEE@68EGGGEGGGDFFDEFB,,EFDF@GFGGFGGFGGFCFGGGGGF9GFGGFACCCC
@s1001 302
TGAGGAATATTGGTCAATGGGCGGAAGCCTGAACCAGCCAAGTAGCGTGCAGGATGACGGCCCTATGGGTTGTAAACTGCTTTTATGCGGGGATAAAGTGGGCCACGCGTGGTCTTTTGCAGGTACCGCATGAATAAGGACCGGCTAATTCCGTGCCAGCAGCCGCGGTAATACGGAAGGTCCGGGCGTTATCCGGATTTATTGGGTTTAAAGGGAGCGTAGGCCGGAGATTAAGCGTGTTGTGAAATGTAGACGCTCAACGTCTGCACTGCAGCGCGAACTGGTTTCCGTGAGTACGCACAAAGTGGGCGGAATTCGTGGTGTAGCGGTGAAATGCTTAGATATCACGAAGAACTCCGATTGCGAAGGCAGCTCACTGGAGCGCAACTGACGCTGAAGCTCGAAAGTGCGGGTATCGAACAGGATTAGATACCCT
+
F@FGGGGGGGGGGGGCCFFFFGGGGGGGGGGGGGGGGGGGGGAEFGGGGGGGGGGGGGGGGGGEGDFGGGGGGGGGGGGGGGGGGGGGGGGG>FFGGGGGGGGGGGGGGCEDEEGGGGFGGGFGGGGGGGGGGGGGGGGGGGGDGGDG@EGGGGGGGGGGGGGGGGGGGGGGGGGGGGGGGGGGGGGGG?GGGG?GGEECCF?FFGGGGGFGGGGGGFGGEEGGC;CD>CCF@FFFGGGEGGGD;<GFGFFFF?CCF@F7CFGGFGGGGGGEFEGFCG:5FGGGGFBB33CF?C6FGFDF=FFGGGGGFFEFD8GEDGGDFGEGBGGEEF9FCGFE=GGFFAECGFGGGFEF<EFGGGGGGGECF<CFDCFGGGGGFFEDGGGGGFEGGECGGGGGFEGGGDGGGGGGGGGGDGGGGGGFGGGGGFGGGFGCCCCC
@s1001 303
TGGGGAATCTTCCGCAATGGGCGAAAGCCTGACGGAGCAACGCCGCGTGAGTGATGACGGCCTTCGGGTTGTAAAGCTCTGTGACCGGGGACGAACGGTCTGTAAGCTAATAACTTATAGAAGTGACGGTACCCGGATAGCAAGCCACGGCTAACTACGTGCCAGCAGCCGCGGAAATACGTAGGTTGCAAGCGTTGTCCGGAATTATTGGGCGTAAAGCGCGAGCAGGCGGCTTCCTAAGTCCATCTTAAAAGTGCGGGGGTTAACCCCGTGATGGGATGGAAACTGGGAAGCTTGAGTATCGGGGAGGAAAGTCGAAGTCCTAGTGTAGCGGTGAAATGCGTAGAGATTAGGAAGAACACCGGTGGCGAAGGCGACTTTCTGGACGACAACTGACGCTGAGGCGCGAAAGCGTGGGGAGCAAACAGGATTAGATACCCT
+
C@DFEEG,CE<FFGGGGGFF@FGGGCGGG?AFGD@BCEEFGGGGGGC6FEFGGGFFGGGGGGEGGFCCAEF+BFEFFCEFGFFGDFEEEGCFGGGB=6B+>FFGCCD9BF9DCFACFCAFD@,73@3>3@F*@:CE*:CFCFFGGFFDCE@*+?CB;,=:7**,2*?2:F*B:F*2CEF9ECGDDE+;;0C+**2*C:<<ECEEFFGGG?E>88*>>:9:>EG*>::5-8:E8EC$2:-<6FC<<9B:C:>5<C<:+:88?,?>8:FCECEBD/@>,<9C55628EAD=:,<=@,,5++@:@44+,:,55,+484+E>,,F?FFEGEC85B7B9,5,,7C@,9GEC,DFAGGGGGGCCCFCCFFCFCEDGFEGEEGFCFFC,EGF@,E<,@C7EEBGGGFCCC7:C,ECBFDGF@:CC<<FC<@5D<9E,DGGFFE<CCAB
@s1001 304
TGAGGAATATTGGTCAATGGGCGAGAGCCTGAACCAGCCAAGTAGCGTGCAGGATGACGGCCCTATGGGTTGTAAACTGCTTTTATAAGGGAATAAAGTGGGGCTCGTGAGCTCCTTTGCATGTACCTTATGAATAAGGACCGGCTAATTCCGTGCCAGCAGCCGCGGTAATACGGAAGGTCCGGGCGTTATCCGGATTTATTGGGTTTAAAGGGAGCGTAGGCCGTCTGTTAAGCGTGTTGTGAAATGTCGGGGCTCAACCTGGGCATTGCAGCGCGAACTGGCAGACTTGAGTGTACAGGAAGTAGGCGGAAGTCGTCGTGTGGCGGTGAAATGCTTAGATATGACGAAGAACTCCGATTGCGAAGGCAGCCTGCTGTAGTGCAACTGACGCTGAAGCTCGAAAGCGTGGGTATCGAACAGGATTAGATACCCT
+
FFFGGGGGGGGGGGGGGGFGBFGGGGGGGGGGGGGGGGGGGGFGGGGGGGGGGGFGFF:FGGDECCFGGGEFGFFGGGGGGGGFGGGGFGGGGFGGGGGGGGGGGGGG?FGGEDGGGGGGGGGGGGFFGGGGGGGGGGFFGGGGGDGFFGGGGGGGGG<FGGGGDEFGGGGGGFFGGGGGGGFCFGGGGG7*?FGEG=E@G=GGGGCCF.+<9F7-CFGFDCC:?>CCFFCA+B=9?GGFGFDECFGCFC=EGGGGGFCCGFBCFE9GFFE<FDCEFCDEFGFFC<A,==68+B,GGGGFFC9GGGEDFEE>8++@BDFC@,86)GEF9FGCEDFGE<FFFDFCGFCFEAEB,,FB7GGGGGGGGGFGEFFEFEAFGGFECGGGGGGGEF@B<F9FF7GDFEGGFEEFGGGFEGFGEEDE<FGFE,FGGF<C@CCC
@s1001 305
TGAGGAATATTGGTCAATGGGCGAGAGCCTGAACCAGCCAAGTCGCGTGCAGGATGACGGCCCTATGGGTTGTAAACTGCTTTTATACGGGAATAAAGTGAGTCTCGTGAGACCTTTTGCATGTACCTTATGAATAAGGACCGGCTAATTCCGTGCCAGCAGCCGCGGTAATACGGAGGGTGCAAGCGTTAGCCGGATTTATTGGGTTTAAAGGGTCCGTAGGCGGACTTGTAAGTCAGTGGTGAAACCTCATAGCTTAACTATGAAACTGCCATTGATACTGCAGGTCTTGAGTAAATTTGAAGTGGCTGGAATAAGTAGTGTAGCGGTGAAATGCATAGATATTACTTAGAACACCAATTGCGAAGGCAGGTCACTAAGATTTAACTGACGCTGATGGACGAAAGCGTGGGTAGCGAACAGGATTAGATACCCT
+
EFFGGGG8FFADFAFGGED<8EFGGGDFGGFEGGGGGGGFFF<,,@FEGGGFFGFD@6BFFE:FF@EEEC?+FFGGGGGG9FFGF<F,BFGGCFFFFGGDFGG9?FDFDFGE<F,FEGGGGFGGGFGGGGFGFGAF,DDGGDGEGDEFDCFGCFGGGGGFGGGF:*3@FGGGFCFFCC@F::F7FGFFFD>$>?>FGC:CCF@/CGB78FCGFF@D:>80:BEG=>9DEE>:@FF;?DFC<F>F9DCFCFD;CCF,,EFFF=AGGCGGCEGFEC4GFE8EFAEB<<A,=,<?+CEAE<9E,GFDFE<DEDFFFCE;>,=?A<=@BFFAEFFFGEEDE,EFCGEFCGFFEEGFCC,ECFEGEFCDEFEFCFFFCEEFFFB,99FFGDGGGF;GGGGEEFE@CCFCC@GGGGGFEEGGGFCGGGGGGDGGGGGCCCCC
@s1001 306
TGAGGAATATTGGTCAATGGGCGAGAGCCTGAGCCAGCCAAGTAGCGTGCAGGATGACGGCCCTATGGGTTGTAAACTGCTTTTATAAGGGAATAAAGTGAGCCTCGTGAGGCTTTTTGCATGTACCTTATGAATAAGGACCGGCTAATTCCGTGCCAGCAGCCGCGGTAATACGGAAGGTCCGGGCGTTATCCGGATTTATTGGGGTTAAAGGGAGCGTAGGCGGGAGAGTAAGCGTGTTGTGAAATGTAGACGCTCAACGTCTGCACTGCAGCGCGAACTGGTTTCCTTGAGTACGCACAAAGTGGGCGGAGTTCGTGGTGTAGCGGTGAAATGCTTAGATATCACGAAGAACTCCGATTGCGAAGGCAGCTCACGGGAGCGCAACTGACGCTGAAGCTCGAAAGTGCGGGTATCGAACAGGATTAGATACCCT
+
CFFGGGGGGGGGGGGGGGFG8FCFFGGG<FCFFGGGGGGDGG<FDFFGGGGGGGGGFGGGECCDGDDG=FFEEE<?E<ECCFFFAFGGAFFCFDFFFG,EC9EE8BF=?FFDGCCGGGGGGD9AFGFGGGFGFGFGCFGFGDEG:CE<FDFG@<@7EGFCFFCGDE7FCBC9@97F7C<FEC,1>*=C@@FGGGGGC*=FC9:FFG*<F7?A$?#/*829:/29#:FCE=#C8<F;GGC;@;<;/1<>C1*>C53$@D>F@FDB@D:>7CCCCC+@BC67CFECD<<B,8,?0>=3=?FF@78,@GECDG@E9+>++F=B458+:F=E@?E9<EFFCFED?;E=8<=FFGGF<B@?B<EC@7CGFC,FGGFFB<,@FC7GGGGFFF@C@CB7FFGEFGCCFB,CC@+@FCC,GGGGGF@FCEAEDFCCFECCBA<C
@s1001 307
TGAGGAATATTGGTCAATGGGCGGAAGCCTGAACCAGCCAAGTAGCGTGCAGGATGACGGCCCTATGGGTTGTAAACTGCTTTTATGCGGGGATAAAGTGGGCCACGCGTGGTCTTTTGCAGGTACCGCACGAATAAGGACCGGCTAATTCCGTGCCAGCAGCCGCGGTAATACGGAAGGTCCGGGCGTTATCCGGATTTATCGGGTTTAAAGGGAGCGCAGGCCGCCGGGCAAGCGTGTTGTGAAATGCAGTCGCTCAACGTCTGCACTGCAGCGCGAACTGCCCAGCTTGAGTGCGCGCAACGTTGGCGGAATTCGCCGTGTAGCGGTGAAATGCTTAGATATGGCGAAGAACTCCGATTGCGAAGGCAGCTGACGGGTGCGTAACTGACGCTCATGCTCGAAAGTGCGGGTATCGAACAGGATTAGATACCCT
+
FGGGGGGCFFGGGGGGGG9<EFGDEGGGG8EFGFCFFGFFFGGGGGFEGGGGGGGGGG7C=FE,CFDEGFDC@DGFFGCG9EAGGGFGDGG7@FEF,EFGFEFGGGGG@FFG7=FGGFGGGGCGFFF+C7FCF:EECFFCDFFGE7EFGGGGGGGGG,<FGC@EFDEGGGEGGGGGGG**?CFCEGGGEEGGGGCCECE::7:CEE>EEGGGGGGFD)C<4.:C*<C3CCE81#2&C<EE9@>CGC;CFC4C:<:>/GF<:E=6FCF:<:A@741C@D@(>@@@GFFGFCFGAF@F=+FF8FCCGCGGGGEFBCC@6@44E==CFGEFFFE:,GFF;FGFFDF7GEGFFCDC<FCB87FF@EFCEEDFC<AFCGGGGGGGGDGGGFEDGFFCC,GFFFDGGGGECCEGGGFCEFGGFDF@EFGFFF,GGGFC@@CC
@s1001 308
TGAGGAATATTGGTCAATGGGCGAGAGCCTGAACCAGCCAAGTAGCGTGCAGGAAGACGGCCCTATGGGTTGTAAACTGCTTTTATAAGGGAATAAAGTGAGTCTCGTGAGACTTTTTGCATGTACCTTATGAATCAGGACCGGCTAATTCCGTGCCAGCAGCCGCGGTAATACGGAAGGTCCGGGCGTTATCCGGATTTATTGGGTTTCACGGGAGCGTAGGCCGCAGGTTAAGCGTGTTGTGAAATGTAGGGGCTCAACCTCTGCACTGCAGCGCGAACTGGCGTGCTTGAGTACGCACAACGTGGGCGGAATTCGTGGTGTAGCGGTGAAATGCTTAGATATCACGAAGAACTCCGATTGCGAAGGCAGCTCACGGGAGCGCAACTGACGCTGAAGCTCGAAAGTGCGGGTATCGAACAGGATTAGATACCCT
+
EGGGGG8FGGGGGGGGGGGGDGEGEEGGG?FFGGGGCGGCGG<FFGGGE7DGFGGGGFCCEGDGG8EFGGDC=FGGGGFGGAEF@,CFAFE@C?EFEFGFC9FEFCFEGGGGGFGGGFE,5@?5EEFFFFGF9F9,AE:FFCCFECEEFCFAFG+BDFFGG,<,<8CF@FGGGG7FGDGDCFGGEGE7<CCB9?F@=C??D%9::FFG?$>$#8=DGFGF0ECCCFDFEC;F?CG=CDEDFC18@FGG<GGGGFCDE5C;F<FFF@,EFCCGEC/:887:7E>@F,GCFGFD9+EFEGFEE=@GFGGEEE==EEE>GFFBA@EEBGGFFFE,AFFGFFGGGGFACGFEF?<EEFFE:CE:F7C<EEEGGCGGGGGFEDGGGGGGGGGGEGGGGGFGGFGGGDGFDGGGGGGGGGFGEFEBDDFGGGF9FCGCCCCC
@s1001 309
TGAGGAATATTGGTCAATGGGCGAGAGCCTGAACCAGCCAAGTAGCGTGCAGGAAGACGGCCCTATGGGTTGTAAACTGCTTTTATAAGGGAATAAAGTTAGTCTCGTGAGACTTTTTGCATGTACCTTATGAATAAGGACCGGCTAATTCCGTGCCAGCAGCCGCGGTAATACGGAAGGTCCGGGCGTTATCCGGATTTATTGGGTTTAAAGGGAGCGTAGGCCGGAGATTAAGCGTGTTGTGAAATGTAGACGCTCAACGTCTGCACTGCAGCGCGAACTGGCTTCCTTGAGTACGCACAAAGTGGGCGGAATTCGTGGTGTAGCGGTGAAATGCTTAGATATCACGAAGAACTCCGATTGCGAAGGCAGCTCACTGGAGCGCAACTGACGCTGAAGCTCGAAAGTGCGGGTATCGAACAGGATTAGATACCCT
+
FGGGGCFCGFGFFFGFGGFDFGGGGGGGGGGGGGGGGGFGGGFGGGGCCFGGGGFG8F,FFGGGGGGGGEGGGGGGFFFGG,BEGGGGGGGGGGCFFFGGGFEGGCFFGGGG9FEGFGGGGGGGGGA9EFFGGFGGGGGGCFGGGGGGGGFGGCFGGEFGFDDFGGGDCCF;FGGDGGCFFGG@GGE?GGE>GFEF=78<CFBCCF?70<<FGFGGC?FGFFGGGFD1CCBCEFGF>7CE@;CEFF;9CFFGF@?4*CFF7CCGGGGGGGEF7G?GFD@CDGFC>FGFFGGGFEGGGGGFGGFGGGGGGGGGGFE@CGGGGGEC=F7CFGFCFGGFGFFAA,EF?F=DFFE<DF@F7FGGGFBGFEFGFFC89EGGGGEEDGGGGGGFCGGGGGEE@CDF<GFGGGGGGGGGGGDGGGFGGGGGGFFAGGFCCCCC
@s1001 310
TGGGGAATATTGCACAATGGGCGAAAGCCTGATGCAGCAACGCCGCGTGAAGGAAGAAGGCCTTCGGGTCGTAAACTTCTGTCCTCAGGGAAGAAGAACTGACGGTACCTGAGGAGGAAGCCCCGGCTAACTACGTGCCAGCAGCCGCGGTAATACGTAGGAGGCAAGCGTTATCCGGAATTATTGGGCGTAAAGAGTGCGTAGGTGGTAACCTAAGCGCAGGGTTTAAGGCAATGGCCTAACCATTGTAAGCCCTGCGAACTGGGTTACGTGAGTGCAGGAGAGGAAAGCGGAATTCCTAGTGTAGCGGTGAAATGCGTAGATATTAGGAGGAACACCAGTGGCGAAGGCGGCTTTCTGGACTGAAACTGACACTGAGGCACGAAAGCGTGGGGAGCAAACAGGATTAGATACCCT
+
FFFGGGGGGGEGGGGGGGG@EGGGGGGGGFF@EFGGGGDEF7FEFGGGGGGGGGGGGGGGGGGGGFFGGGGFGGFF9?EFFFGDFGAEGGGGGGGCFF8FGGGGGGGGGFGFFGFFGGGDF,DFEGG7CDGDGGGGFGGGGFGGGGGGGGGGGGGBECFG7FFGGCCC*FBB7FEGGGCFGFGFF5@CF<FCGFFFDC@CE?DC5@@GGGGF?<GG9:EG@8/::GEFFGD@CFBDGGGFFC8F#FGF<FEFFGGF@+E=EG>DGGF<<?#FFCFGGFGGGGGGFED@?BFGFFFFE8EFF<DCC=EFECFEEFB@8,C68E;EEFCE@A,GFCFFF8GGGGEEFFEEGGFGGGFFGGGECFGGFGGGDGGGGGG?GFFGFFCEF,FGFGFCGGFFF8E<CCCGGGGGGGGGCCCCC
@s1001 311
TGAGGAATATTGGTCAATGGGCGAGAGCCTGAACCAGCCAAGTAGCGTGCAGGATGACGGCCCTATGGGTTGTAAACTGCTTTTATAAGGGAATAAAGTGAGTCTCGTGAGACTTTTTGCATGTACCTTATGAATAAGGACCGGCTAATTCCGTGCCAGCAGCCGCGGTAATACGGAAGGTCCGGGCGTTATCCGGATTTATTGGGTTTAAAGGGAGCGTAGGCCGGAGATTAAGCGTGTTGTGAAATGTAGAGGCTCAACCTCTGCACGGCAGCGCGAACTGGTCTTCTTGAGTACGCACAACGTGGGCGGAATTCGTGGTGTAGCGGTGAAATGCTTAGATATCACGAAGAACTCCGATTGCGAAGGCAGCTCACGGGAGCGCAACTGACGCTGAAGCTCGAAAGTGCGGGTATCGAACAGGATTAGATACCCT
+
FGGGG8FFGFGGGGGGGGFGFGGGDGGGGGGGGGGGGGGGGGGGGGG,CFFGGGGCFFCFGGGDFGFGGGGGGGGGGGGGGDGFGGGFCFGFFGGGF<FFGGGGGGFGGFGGGGGGGGGGGGGGFFCCFEECFGGFGDGFGGGGGGGGGGGGGGGGGGGGGGGGGGG>FGGGGGGGCF7FFGGGGGDCC@*;FCFGCEEGGGGGEG@FCCCCGGGG.=F?F=>CAFGDGGFGFFE?EGGFGGDFFA:7GGGGCFDDGGGFF-0A9>5@B-C6@@=C@CCE5,FF@=FG?GFF:B@+GFCGFF?DGE>FCFFGGDCEEGGGGFEC8CEGF9FE9FFFFFCDF8FE8FCGFCCFEC>,CCFECGFEFC@GFFGGGGGFEGGGGFC9FGGGGGFEGGGGGGGGFGGGGGGGF:CEEGGFGGFEFFFEGGGEFFA@CBAA
@s1001 312
TGAGGAATATTGGTCAATGGGCGATGGCCTGAACCAGCCAAGTAGCGTGAAGGATGACTGCCCTATGGGTTGTAAACTTCTTTTATAAAGGAATAAAGTCGGGTATGCATACCCGTTTGCATGTACTTTATGAATAAGGATCGGCTAACTCCGTGCCAGCAGCCGCGGTAATACGGAGGATCCGAGCGTTATCCGGATTTATTGGGTTTAAAGGGAGCGTAGATGGATGTTTAAGTCAGTTGTGAAAGTTTGCGGCTCAACCGTAAAATTGCAGTTGATACTGGATGTCTTGAGTGCAGTTGAGGCAGGCGGAATTCGTGGTGTAGCGGTGAAATGCTTAGATATCACGAAGAACTCCGATTGCGAAGGCAGCCTGCTAAGCTGCAACTGACATTGAGGCTCGAAAGTGTGGGTATCAAACAGGATTAGATACCCT
+
CEFFGGGGGGCCEFGGGGGGGGGGGGGGGGGGGGGGGGGDFGFFAF@FGEGGGGGGAFCCFGGGG,CEFFCCEFGGFGGGGGFGGGGGFGGGGGGGG9FFEGGGGGGGGGGGGGGGGCCEFFGGGGGGGGGGGGGGGGGFF8FGGGGGFGGGGGDGGGGGGGGGDGDG@FFFFFEGGGFFFGGGGGDFGGDCGGGGDGGCC9FFFGGGGGGGCF;FCDG9(;GCD1C+CFGG<:DAEDGC<FCGFF7CFFGFCGE<C:><GFFGFG<CGGGFGGEC@C797C?GG?,GDDFB?GGGGGFFD?,,DGC88,;=8EC>E<DGA@GEA@CEFF<ECEFC@FD=?FFFF@<GGFFGGFFF:<GGCCGFFGFGGEFGGGGGGGFFGFGGFGFGGFFFFFGF8DGCD:GGFEEDGGEGGGFGGGGGGGGGFAGFF?GCCCCC
@s1001 21562
TAGGGAATCTTCGGCAATGGGGGCAACCCTGACCGAGCAACGCCGCGTGAGTGAAGAAGGTTTTCGGATCGTAAAGCTCTGTTGTAAGAGAAGAACGTGTGTGAGAGTGGAAAGTTCACACAGTGACGGTAACTTACCAGAAAGGGACGGCTAACTACGTGCCAGCAGCCGCGGTAATACGTAGGTCCCGAGCGTTGTCCGGATTGATTGGGCGTAAAGCGAGCGCAGGCGGTTTAATAAGTCTGAAGTTAAAGGCAGTGGCTTAACCATTGTTCGCTTTGGAAACGGTTAGACTTGAGTGCAGAAGGGGAGAGTGGAATTCCATGTGTAGCGGTGAAATGCGTAGATATATGGAGGAACACCGGTGGCGAAAGCGGCTCTCTGGTCTGTAACTGACGCTGAGGCTCGAAAGCGTGGGGAGCAAACAGGATTAGATACCCT
+
FGGGGGGGGGGGGGGGGGGGGGGGGFGFGGGGGGGGGGGGGGGGGGGCFGEGGGGGGGFGEEGGGGEE7:FFCFFBFG?<EFFGFGGGAFGFGGGECFFFGGGGGGC<FDGGGGGGGGGGGEFGD>BCFCFFFDGGCCFGFGGGG@CGFEFCEGGDFGEDDC<FEFGGFEGGGDFCCFGGGDFCF,=9:BC79<FGEECCEC$81#3<F8=88CEEC:F46:?EG7>5CFGGEDDFFE=CFFG=CCGFFFFFGFDFD>0FFFD>ACFCDFEFFGGCFFCF<F>==>,DGGGEA>?A,8FGFFFE@E@:BB,CEGGGGFE9E@E8FB9EEDF+EFGGFGGGDGGFDF9GF<GGGGGGFGGGEGEGFGEDGFC,FGGFEFFF<CFECFGGGFFCGGGFGGGGFGDGGFGGGGGGGGGEEFFDGGFGGFFEFGGGGGCGCCCCC
@s1001 314
TGAGGAATATTGGTCAATGGACGAGAGTCTGAACCAGCCAAGTAGCGTGCAGGATGACGGCCCTATGGGTTGTAAACTGCTTTTATAGGGGGATAAAGTGTGCCACGTGTGGCATATCGCAGGTACCCTATGAATAAGGACCGGCTAATTCCGTGCCAGCAGCCGCGGTAATACGGAGGATGCGAGCGTTATCCGGATTTATTGGGTTTAAAGGGAGCGCAGACGGGTCGTTAAGTCAGCGGTGAAAGTTTGGGGCCCAACCTTAAAATTGCAGTTGATACGGGCGTCCTTGAGTGCGGTTGAGGTGTGCGGAATTCGTGGTGTAGCGGTGAAATGCTTAGATATCACGAAGAACTCCGATTGCGAAGGCAGCACACTAATCCGTAACTGACGTTCATGCTCGAAAGTGTGGGTATCAAACAGGATTAGATACCCT
+
EFGGGDGGG9F9FGGGGCGFGGGGGECFGGC<EFGGGGGGGGADFGCE7CFFGEGFFFFFDGGFGFFGCGGDFAEG9FGGG9FFFDFCFECFGGGG<FFFGGF9,AFFCFGGGGGGGF@EDGDFFFGGG?FG9FFCFGFFDDGGE@@FAGGGGGGGGGFGGGGFGEGGGGDFC,C7*<FFFFFDFGDGGD>@BFGD8CFF+5F9BFC7F8CGFC<G5>CDEFEDGG7;:;?EGFFFF#F>'CD=<C3:0??FGEED#AC6CFE,;A@F@E=9@,GFD><=1+CBGEF?,EF8?>EC+FFF8=<C8EFCBDC,+E+7GGFFEC+@=CBEEEF@A,5:DCC;:,C,8GEFFF<EECCEBF8C7F:@FEEEEEGFFFCC,GEGFECE9EEGFFD<@AGEEEC4,,FC,GGGFFGEEFDFGGFFE9FFA9GFFCFB<<AA
@s1001 315
TGAGGAATATTGGTCAATGGGCGAGAGCCTGAACCAGCCAAGTAGCGTGCAGGAAGACGGCCCTATGGGTTGTAAACTGCTTTTATAAGGGAATAAAGTGGGGGTCGTGACCTCTTTTGCATGTACCTTATGAATAAGGACCGGCTAATTCCGTGCCGGCAGCCGCGGTAATACGGAAGGTCCGGGCGTTGTCCGGATTTCTTGGGTTTAAAGGGAGCGTAGGCCGGAGATTAAGCGTGTTGGGAAATGTAGACGTTCAACGTCTGCACTGCAGCGCGAACTGGTTTCCTTGAGTACGCACAAAGTGGGCGGAATTCGTGGTGTAGCGGTGAAATGCTTAGATATCACGAAGAACTCCGATTGCGAAGGCAGCTCACTGGAGCGCAACTGACGCTGAAGCTCGAAAGTGCGGGTATCAAACAGGATTAGATACCCT
+
CGFDFFDFFCFFGGGGGFD6BFCFEGGGGGGGGGGGGGGGGFCF@FC@CCFFFEGGFF:@@FGGGGGFGGCF:EDFFE<DFE,=EFFGGFFCFGFGFEEEFFGDFGCFGGCGGGFGGGGFGGGF<A5FD=D?FD9CC,,CBDFGGDCEF@<CFFFD@GGGGDCFEE@7*<:C@>:FECFCC<A*:>=F:*71+0;?1;8=#24%9CEE1.3<?A?*C>CC@GE?<FCCC;@)C6D9GFCD>:#F@,7AFFFFF:CFDFFF:FGE9A@,<GF>C@C@>GGCGGEGEB<BFFGFDGC7GFA,,EEGGGGEEF>CF8>+DGGGGGGGBFFE9FEF9GGGGGFFFCGFDF=GGFFGEBCCC@FBCFCGGGGGGGFF9GGGGGGECGGFFEFGGGGGGCFFGGGGFGGGGGEGGGEFGGGGGGFGGGGGGF@AFCGCCCCC
@s1001 316
TGGGGAATATTGCACAATGGGGGAAACCCTGATGCAGCGACGCCGCGTGAAGGATGAAGTACTTCGGTATGTAAACTTCTATCAGCAGGGAAGAAAATGACGGTACCTGACTAAGAAGCCCCGGCTAACTACGTGCCAGCAGCCGCGGTAATACGTAGGGGGCAAGCGTTATTCGGATTTACTGGGTGTAAAGGGAGCGTAGACGGCACGGCAAGCCAGATGTGAAAGCCCGGGGCTCAACCCCGGGACTGCATTTGGAACTGCTGAGCTAGAGTGTCGGAGAGGCAAGTGGAATTCCTAGTGTAGCGGTGAAATGCGTAGATATTAGGAGGAACACCAGTGGCGAAGGCGGCTTGCTGGACGATGACTGACGTTGAGGCTCGAAAGCGTGGGGAGCAAACAGGATTAGATACCCT
+
,EFGGFGGGFGGGGGGGGGGGGGDFGGGGFGFGGGGGGGGGGGGGGGGGGGGGFGE,CEFGGGGGGGCFGGGGGGF9FFFGGGGGGGGGGGGGFFFFGGGGGGGGGGGGFGGGGGGGGGGGGGGDGGGGGGGGGGGGGGGFGG7FGGD>@FEGGFCF>@FCFGEGC=C=FGG,CFFGG>FGGGGG./1,?FGGGEFGGGGEGGFGGGGCEC>CF,:EFGG=C.B:?FFF=EEFFG@DGDGGGFCFCC8CCD;E,CDFFC@',,<;C8F<@FF?C2GGGGGGD:FGFFFEB9>4@E8FDE?EF8G>GGGFAE,=,CFFGGDE,AFGGGGGFFE,FCFEFFGFDGGGEGGGEGFFEGGGFEF8GGGGGDGGFFEF8GGFFB,GDGFCGGGEGGGGGGGGFGFGGGGGFAGGFCCCCCC
@s1001 317
TGAGGAATATTGGTCAATGGGCGAGAGCCTGAACCAGCCAAGTAGCGTGCAGGAAGACGGCCCTATGGGTTGTAAACTGCTTTTATAAGGGAATAAAGTGAGTCTCGTGAGACTTTTTGCATGTACCTTATGAATAAGGACCGGCTAATTCCGTGCCAGCAGCCGCGGTAATACGGAAGGTCCGGGCGTTATCCGGATTTATTGGGTTTAAAGGGAGCGTAGGCCGGAGATTAAGCGTGTTGTGAAATGTAGAGGCTCAACCTCTGCACTGCAGCGCGAACTGGTCTTCTTGAGTACGCACAACGTGGGCGGAATTCGTGGTGTAGCGGTGAAATGCTTAGATATCACGAAGAACTCCGATTGCGAAGGCAGCTCACTGGGGCGCAACTGACGCTGAAGCTCGAAAGCGCGGGTATCGAACAGGATTAGATACCCT
+
CFFGGGGGGGFGGGGGGGGD<FGGGGDGGGGGGGGGFCDFE@CFGGGCFFGGGGGGGFCFGEG7FFFGGGGFGGECGFGGFEFGGG<E<FFF<==FFGEFFFGC9FFCDFEGGFCFGGGCGGAAEFFC9EFGGGGGGGGFFFDFGEEG9FBGGGFGGGFFG7CGGEFEGEGGGGGGDGEE>C,>CC?C*<E5;<CEG>GFF85FC>3<FDGGGGGGGFEGBBE9GGGGGFFGG+C?GGFGGGGEGGG7GFEDCGFCF#EFEFCFGGGFGGDFFG<GCE??CGGFFFFC3EC,9=E=GF:C?FFGGGGGGGEE8=>BED@FFGEEAGGGFGGGGGGFFCGGEGGGGFEFGFFBC?>ECDGGGDGFE@9FFEDEBFFFGGGGGGGGGFC>GF:GGGFGGGGGGGGGGGGGFDGGGGGGGGGFFGGGGGGGGGGCCCBC
@s1001 318
TGAGGAATATTGGTCAATGGGCGAGAGCCTGAACCAGCCAAGTAGCGTGCAGGATGACGGCCCTATGGGTTGTAAACTGCTTTTATAAGGGACTAAAGTGAGAGTCGTGACTCTTTTTGCATGTACCTTATGAATAAGGACCGGCTAATTCCGTGCCAGCAGCCGCGGTAATACGGGGGATGCGAGCGTTATCCGGATTTATTGGGTTTTAAGGGCGCGTAGGCGGGACGTCAAGTCAGCGGTAAAAGACTGCAGCTAAACTGTAGCACGCCGTTGAAACTGGCGCCCTCGAGACGAGACGAGGGAGGCGGAACAAGTGAAGTAGCGGTGAAATGCAGAGTTATCACTGGGAACCCCGATAGCGAAGGCAGCTTCCCAGGCTCGTTCTGACGCTGATGCGCGAGAGCGTGGGTAGCGAACAGGATTAGATACCCT
+
<EGGGGGF@FFGGGGGCFGFCFGGEGGGGGGGGGGGGGCFFGCFGGGEGGGGGGGFEE:CFFGGGGGFFGEECFGGGCEFFFFGFA<?EDDE+4EEDFGGFGGGE<CDGF@,BFGDFDGCE9ECCEF?<EFGG9EFEBGGG@B:FGGFGGGGGGFGGD<CD7FGGGGGGGEGGGG15*C:<FGECBCGGGGFGFGGGEEG+CAFCGG>**<CCFG*:7:7;@8CCEG3*:/88:6=<>E6CED5;@9DF<?F6+06;@F7<CEF8D>5#:>F<E?G<?+40@&18+@+,,F;B+,D<FB+A,7E8:E@B9FFFDGFFFC,5@+)EFBCGF<C<CC9,,;9,9GFEFFF,CFFC@+FFF4C7GGFCFFGGCGGFCFFCGGGGFFEFAGGGFGGFGGCGGGGGGGGEGGGGGGGGGGGGGGGGGGFE,GGDGCCCCC
@s1001 319
TAGGGAATCTTCCACAATGGGCGAAAGCCTGATGGAGCAACGCCGCGTGGGTGAAGAAAGTCTTCGGATCGTAAAACGCTGTTGTTAGAGAAGAAAGGGCGTGAGAGTAACTGTTCACGTATCGACGGTATCTACCAAGAAAGCCACGGCTAACGACGTGCCAGCAGACGCGGTAACACGTAGGTGGAAAGCGTGATCTGTATTTATTGGGCGTAAAGGGAACGCAGGCGGTCTTTTAAGTCTGTTGTGAAAGCCCTCGGCTTAACCGGAGTAGTGCATTGGAAACTGGGAGGCTTGAGTGCAGAAGAGGAGAGTGGAACTCCATGTGTAGCTGTGAAATGCGTAGATATATGGAAGAACACCAGTGTCGAAAGCGGCTCTCTGGTCTGTAACTGACGCTGAGGTTCGAAAGCGTGGGTAGCAAACAGGATTAGATACCCT
+
CE9@FGG?FGFGCGGGGFEEF<FFFGGGGDFF<EEFFGGGCE@CFFG6CCC+B<FF<6,:<CEFF6B=?7FAFGGGG7CEG+BEF,@?BF?EEBEE<,B++48++,:=BEF,5CDA,DB=,CBF7C++BFF<,@,8,3@B,<D,,DC7**5<C8*@<CFEF:DCDFC,6*C5144*,?,1=C7<<C*8FFGF7<+:<+,<0+,2,,:@FF8;E82>87+9)0*10094,/9:8FE,F;<,;>D>,<F::,:<4+++7>:6,,::F=78FB,8AGE?FE,CFA,,@,FFAA,D,=,FF8B@FE@?:,EE=E,B,F@=9,=>,,:,C,,FGDF?@EEF9ECEF@,FECDEAC,,E<CFA66,,<<<CB@@7ED:DEGEGGF@EGFFECCCF<<CFCE@GGFEECCF8F:F@;;F@GECCFFCFFCBFDDF@FAGFF,E<@<CC
@s1001 320
TGAGGAATATTGGTCAATGGACGAGAGTCTGAACCAGCCAAGTAGCGTGCAGGATGACGGCCCTATGGGTTGTAAACTGCTTTTATAAGGGAATAAAGTGAGAGTCGTGACTCTTTTTGCATGTACCTTATGAATAAGGACCGGCTAATTCCGTGCCAGCAGCCGCGGTAATACGGAAGGTCCGGGCGTTATCCGGATTTATTGGGTTTAAAGGGAGCGTAGGCCGGAGATTAAGCGTGTTGTGAAATGTAGACGCTCAACGTCTGCACTGCAGCGCGAACTGGTTTCCTTGAGTACGCACAAAGTGGGCGGAATCCGTGGTGTAGCAGTGAAATGCTTAGATATCACGAAGAACTCCGATTGCGAAGGCAGCTCACTGGAGCGCAACTGACGCTGAAGCTCGAAAGTGCGGGTATCGAACAGGATTAGATACCCT
+
AFFGG@FGGGGGGGGGGGFGGGGGGCCFGGGGGGGGGCFFGGFFCFGGGGGGGGGGFFFGGGGGGGFFGFFGGGGGGGGGGGFGE<CFGGGGGGBDAFGGGGGGGGDEGGGFGGGFGGDGGFGGGGGGGGGGGGGGGGG<FFEGGDGGGFFFFGGGGFFFAFGG:+@BFECFCCDGDGGGGGFFEGGD:<:EF@FGEEG<FFFGCGEG=FGFGG><GFG?55:CCDG3E@GGGFF>GGFFD=A@3<A9BDGFCCC<7FCFE@AFFFFGF9@+:G@GGFC==><FDD@FD<AD:@+?GFGFEB<CFDGFFEEC+4+ECFFFCFFE=F;=FGGEFGGGGFEDA9C<CFFGFGFFE?GFFFF@GGDFFCGGGGGGGFFDFGFGGGGFFGFGEFFCGGGGFGGGGGGGFGGGGCDGC?GGGFFECGGGGGGFGGGCCCCC
@s1001 321
TGAGGAATATTGGTCAATGGGCGATGGCCTGAACCAGCCAAGTAGCGTGAAGGATGACTGCCCTATGGGTTGTAAACTTCTTTTATAAAGGAATAAAGTCGGGTATGCATACCCGTTTGCATGTACTTTATGAATAAGGATCGGCTAACTCCGTGCCAGCAGCCGCGGTAATACGGAGGATCCGAGCGTTATCCGGATTTATTGGGTTTAAAGGGAGCGTCGATAGATGTTTAAGTCAGTTGTGAAAGTTGGCGGCTCAACCGTAAAATTGCAGTTTATACTGGATGTCTTGATTGCAGTTGAGGCAGGCGGAATCCGTGGTGTAGCGGTGAAATGCTTAGATGTCACGAAGAACTCCGATTGCGAAGGCAGCCTGCTAAGCTGCAACTGACATTGAGGCTCGAAAGTGTGGGTATCAAACAGGATTAGATACCCT
+
@@9FGFFGG9EFGFGGGGGF8FGG@EFGGGGGGGDEFCDFGGFGGGGG7FGEFFGGGFGADFGGG<FFFGECFFFGGF<F9FFEF<FGGGG=FFGGFFGGDG@FCFFDECFA<FCB8E?,EAFFF,<B,@EFG9EFEFGGGC?FE7C<,<DGGF+=BF8DFGFCFECCGE+,,,@F@CFF7A@FCEEGFFGGGGGGA5+,5>FFFF*<*28F,>:C7:E9):B**;9*+3A7+<C*,2<8<:/09A@C@F6-+CCG6;?<F<E7?8-A)CC4EA@<$@A3?CC:,,,989A9+,FE89?9>5,A<=GGECFE>@@+7EEA<A@8)EEFA99,<FGEE<C,C,<,<@6<C,FEFFCC,FDGFC@,?FCEB,GGFGFGFE<,AEDEFAF<EGFDFGGFFGGFFC@C,GGEEGGGGGF9FCE<EB9F<9DFGGFCC@@C
@s1001 322
TGAGGAATATTGGTCGATGGGCGAGAGCCTGAACCAGCCAAGTAGCGTGCAGGATGACGGCCCTATGGGTTGTAAACTGCTTTTATAAGGGAATAAAGTGAGTCTCGTGAGACTTTTTGCATGTACCTTATGAATAAGGACCGGCTAATTCCGTGCCAGCAGCCGCGGTAATACGGAAGGTCCGGGCGTTATCCGGATTTATTGGGTTTAAAGGGAGCGTAGGCCGGAGATTAAGCGTGTTGTGAAATGTAGATGCTCAAAATCTGCACTGCAGCGCGAACTGGTTTCCTTGAGTACGCACAAAGTGGGCGGAATTCGTGGTGTAGCGGTGAAATGCCTAGATATCACGAAGAACTCCGATTGCGAAGGCAGCTCACTGGAGCGCAACTGACGCTGAAGCTCGAAAGTGCGGGTATCGAACAGGATTAGATACCCT
+
EFFGDCFGGGGGGGGGGGDFEFGCGGGGGGGGGGGGFGGGGGGGGGGGDEGFCFGGFF7FDGGGGFGGGGGEGFGGFEDDGFA@FGGCFGGA=FGGGFGGCGECEFGGGAE<ECE?FEGGGGGGGGF9CFFGGGGGGGFGGFGGGDCFFDFGGGGGGGGGGFGGGEEGGGGGGG@FGCFCFFGGGGGGG:GGFFGG6.=B;FF0DFB2@$?F<.EGGEF4DCCGFGGCFDFFGCFFDGGFGC*FCGFGF@?79@7(@CC@*,,;,GGGFD+C?DE@CE5,,FFF=<,<?DA5:F=+7FGGFFGGFE@FFCFECDEGEEDBE=CGBGFFEFCE?GGGCGGFF8FFFGGGGGGF=CFGCGGGGGGCFCFGGGGGCECCCFGGEGGGGDFGFFEGGFGFEGGGFEFFFCGFEEGGGGGGGGGFFGGGGGGGGGGC@B@C
@s1001 323
TGAGGAATATTGGTCAATGGGCGAGAGCCTGAACCAGCCAAGTAGCGTGCAGGATGACGGCCCTATGGGTTGTAAACTGCTTTTATAAGGGAATAAAGTGAGCCTCGTGAGGCTTTTTGCATGTACCTTATGAATAAGGACCGGCTAATTCCGTGCCAGCAGCCGCGGTAATACGGAAGGTCCGGGCGTTATCCGGATTTATTGGGTTTAAAGGGAGCGTAGGCCGGAGATTAAGCGTGTTGTGAAATGTAGACGCTCAGCGTCTGCACTGCAGCGCGAACTGGTTTCCTTGAGTACGCACAAAGTGGGCGGAATTCGTGGTGTAGCGGTGAAATGCTTAGGTATCACGAAGAACTCCGACTGCGAAGGCAGCTCACTGGAGCGCAACTGACGCTGAAGCTCGAAAGTGCGGGTATCGAACAGGATTAGATACCCT
+
CFGGGFFCFGGGGGGGGGGCAFGGGGGGGGGGGGGGGGGGGGFGGGCFFDGGGGCFGF@FCEGFGGFGGGGFEFGGGGGGGG9FGCGG,CFFFGGGGGGGGGGFFGGG8ACFGGGGGG7EFF9FEGEAAGGGCGGEFFGGGGGGGCCGGGFFGFFGFGGFGGGGGGGFGGC93>DC*F7FFFGGGDGGEE<EF9FFGGGGGGGGGG7<BGGGFEDFF>FD@FGFC>>D?:CF=EG6FD>22AC+FGGD3/CFC9C>@@8;DGCGGFFDB@@:2FDDGF@:CA8ADCFAAB<EDF>CGFFF@:,BC8GGGF@@+@@+EEFFGEC=:EC:C<E,,F?E8=<8EADFFGFFGGGGGGEF@@F?7GC7FFFAGGGFFFCCEFGGGGGGGGFCFB,GGGGFEEGGGGGDECGFGEFFEGGGGFFEEFCFA,FFF8FCCCCC
@s1001 21281
TGAGGAATATTGGTCAATGGACGAGAGTCTGAACCCGCCAAGTAGCGTGAAGGATGAAGGTCCTACGGATTGTAAACTTCTTTTATAAGGGAATAAACTCTCCCACGTGAGGGAGCTTGTATGTACCTTATGAATAAGCATCGGCTCACTCCGTGCCAGCAGCCGCGGTAATTCGGAGGATGCGAGCGTTATCCGGATTTATTGGGTTTAAAGGGCGCGCAGACGGGTCGTTAAGTCAGCTGTGAAAGTTTGGGGCTCAACCTTAAAATTGCAGTGGATACGGGCGTCCTTGAGTGCGGTTGAGGTGTGCGGAATTCGTGGTGTAGCGGTTAAATGCTTAGATATCACGAAGAACTCCGATTGCGAAGGCAGCACACTAGGCCGCAACTGACGCTCATGCTCGAAAGTGTGGGTATCAAACAGGATTAGATACCCT
+
9EFGG<ECE9E9F<FEFDDECFCC+6@,6CFGGEF,4CECFFFGFGGFC,DF8FGGGAFG,CEFGFFG,B,CBEFGGGFGGGGGGGG<9=8FF,,C9,,,5,:=,BFB8,BA++++4BEGFFGGGGDCEEFFFFCGGCEFC=BF+++=?FCG+DFFG<BF,>>B>+@@BFC,,@FECBCEG7FE**1*48::,?<8:/.?0:7EFC&FF8<9CFB#=/8)83&':7C;:,C5;DC9E=E#FFC??E,EF7#>*D6GFD38:,,@,,,GFFCGGFC@,,36=+@>883,,3DA0@6+>E8:,4,=FCF+?,EE8E>67<:=CGEEDB=99,,AFF58FE9=54FE,FEGGGGGFF>GFCFC@FB,AFEFFCEF<@F@FC4++@C@,EE,,EGEC@F,FCCGFDGFE@C@F@<DEGEAF<E<FCFGGFGFC8F@CCCC
@s1001 325
TGAGGAATATTGGTCAATGGGCGAGAGCCTGAACCAGCCAAGTAGCGTGCAGGAAGACGGCCCTATGGGTTGTAAACTGCTTTTATAAGGGAATAAAGTTAGTCTCGTGAGACTTTTTGCATGTACCTTATGAATAAGGACCGGCTAATTCCGTGCCAGCAGCCGCGGTAATACGGAAGGTCCGGGCGTTATCCGGATTTATTGGGTTTAAAGGGAGCGTAGGCCGGAGATTAAGCGTGTTGTGAAATGTAGACGCTCAACGTCTGCACTGCAGCGCGAACTGGTTTCCTGGAGTACGGACAAAGTGGGCGGAATTCGTGGTGTAGCGGTGAAATGCTTAGCTATCACGAAGAACTCCGATTGCGAAGGCAGCTCACTGGAGCGCAACTGACGCTGAAGCTCGAAAGTGCGGGTATCGAACAGGATTAGATACCCT
+
GGGFFFGGGGGGGGGGGGGF@EFGGGGFGFGG,FFGGGGDGGFGGGGGGGGGGC<FAFGGGGG7EGGGGFEFGFFGGGGGGFFGGGGGGGGGGGGGDFF,EEFFGGCFGGGGGGGGGGGGGGGGGGGGGGGAGGGGGGGGFGGCGGEDFGGGGGGGGG@+DDFGGGGG@FGGGGGECFGGGGGGDC=CGGC3FGGGEGCFGCFFGG?;FD5?@:FGGFDD6*=9EGEF?ECCFGGEF@EEGGGDFGFFFFEF>FD@8B>CC>9GFFFCF4DE>C9>C8,GFFF?<><3,A3C*F>?B9,E9GFGGGGDEGEE8E@4+FABEFB@5B7FFFFF@??8@5?@C,,EFF6GGGGGFEEGEFGDEFF<E69GFDFF@GEEECCGGGGGGF<CGEFGGGGFB+CF?DGFFCFDFDGFGFGGFGFFFEEF@@GGGGGCCC@@
@s1001 21253
TGAGGAATATTGGTCAATGGGCGGAAGCCTGAACCAGCCAAGTAGCGTGCAGGACGACGGCCCTATGGGTTGTAAACTGCTTTTATGCGGGGATAAAGTGGGCCACGCGTGGCCTTTTGCAGGTACCGCATGAATAAGGACCGGCTAATTCCGTGCCAGCAGCCGCGGTAATACGGAAGGTCCGGGCGTTATCCGGATTTATTGGGTTTAAAGGGAGAGTAGGCCGGAGATTAAGCGTGTTGTGAAATGTAGACGCTCAACGTCTGCACTGCAGCGCGAACTGGTTTCCTTGAGTACGCACAAAGTGGGCGGAGTTCGTGGTGTAGCGGTGAAATGCTTAGATATCACGAAGAACTCCGATTGCGAAGGCAGCTCACTGGAGCGCAACTGACGCTGAAGCTCGAAAGTGCGGGTATCGAACAGGATTAGATACCCT
+
GGGGGGGGGGFGGGGGGGGGGG7FFGGGGGFFGGGGGGG@<E<EFEGFGGGGFGGGEFCFFEFFFGF=EFGGB,?EFGFGGGGGGGGAFEEGEDFFGGGCEFGGGGGGGGGGEFGGGGFGGGFGFCEGGGGD9BF9D,<@FGGFE*:FFCGCC,<CGGGGGGGGGGDCGGDGFFGG:C>EGGGGEGEGG>-2FGGG*F>3C+CCCGGGE:<C??EF5#5/8=<CCGE/GGGE63:9*/@?CFDGFFGGF=<@#32?CC9F@CFFGFC=7FB>EFEFE>99DGGGGFGGFCCB?C6:GFFGGGGGGGGFFEFFDEC@GGFCBAEEFGCF@A,A??CFGGGGGFFFE?GGFFCDFEGEBFGFGEEBGGGGGGGGGFFFGGGGGGGGGGFGCFFGGGGGGGGGGCGGFCGGGGFFGGGGGGGGFFFGFGGFFCGCCCCC
@s1001 327
TGAGGAATATTGGTCAATGGGCGATGGCCTGAACCAGCAAAGTAGCGTGAAGGATGACTGCCCTATGGGTTGTAAACTTCTTTTATAAAGGAATAAAGTCGGGTATGCATACCCGTTTGCATGTACTTTATGAATAAGGAACGGCTAACTCCGTGCCAGCAGCCGCGGTAATACGGAGGATCCGAGCGTTATCCGGATTTATTGGGTTTAAAGGGAGCGTAGGCCGGAGATTAAGCGTGTTGTGAAATGTAGATGCTCAACATCTGCACTGCAGCGCGAACTGGTTTCCTTGAGTACGCACAAAGTGGGCGGAATTCGTGGTGTAGCGGTGAAATGCTTAGATATCACGAAGAACTCCGATGGCGAAAGCAGCTCACTGGAGCGCAACTGACGCTGAAGCTCGAAAGTGCGGGTATCGAACAGGATTAGATACCCT
+
EA,CFFFG9FFDEEFFGGGGGGGGG;EGGFGGGCFFGG,A=F<CFGGGGGFFFGFGGC<FFGFG8@FE<FE:,BFGGGCF9?FCFGGGFG9F,,CFE<BFGDGGCFFFCEFEDFE?4<BFAFF,CFGCFFC@AFGA,,:E,:BCCFGFGB?<=BB7FD8DF@CDEGE+C7:D@C+>::F:D:BDCC>>F<*6;BFEGG:9<BG9,<F-E/2,:2F5*:FDD==<6<FG?:CF><@7F9>0G8CGC@FGF;F@#$F@9AC@A@81<E@<<GFFFG0E>D9=CFFB8,=,,FGE?>84ECAFE?E<:B44:8CFBB@EEB:EGFEB5C@CGEFFF?,GE<F8GEE?C,FFGGFGFCCGEFB,B,GGFCFFGGCGFFEEEAGGCEGFAGGGGGFGGGFFA6B,FDGGGFEEG>GGGEEFEGFEFFGGGGFFE8FC@@-C
@s1001 328
TGGGGAATATTGCACAATGGGGGAAATCCTGATGCAGCGACGCCGCGTGGAGGAAGAAGGTCTTCGGATTGTAAACTCCTGTTGTTGAGGAAGATAATGACGGTACTCAACAAGGAAGTGACGGCTAACTACGTGCCAGCAGCCGCGGTAAAACGTAGGCCACAAGCGTTGTCCGGAATTACTGGGTGTAAAGGGAGCGCAGGCGGGAAGACAAGTTGGAAGTGAAATCCATGGGCTCAACCCATGAACTGCTTTAAAAACTGCTTTTCTTGAGTAGTGCAGAGGTAGGCGGAATTCCCGGTGTAGCGGTGGAATGCGTAGATATCGGGAGGAACACCAATGGCGAAGGCGGCCTACTAGGCACCAACTGACGCTGAGGCTCGAAAGTGTGGGTAGCAAACAGGATTAGATACCCT
+
BFGGGGGGGGGGGGGGGFFGGGGGGGGGGGGGGGGGGGDGGGGGGGG=FGGFGGGGGGE@FFCFGFGCFCFGFGGGFGGGGGGGGFGGGGGFGGGGGGF9FCEGGFFGFGGGGGGGCFFGGGGGDDGFGGCGGGGGGGGGFGFGGGGD*C>D;7>:DFGFGGGGGFFF*C7CFCED>CEC,5#FCFEGEC9?FG:6C9<FDGDGFFFGGFF;><8#GFGF=8?97BFFDFDFCDEGFC?F@CBCFE@F@3*<FFF'E;@FDFGGGGGGFCC-.:4,=4<=9C#<E8CGGFB;=@+GGEGGFE@+)F=EDEFF4ECEDC,DA6F:7GGGEEFEGFFF<EDBCEGFFCFEE:EC,GGF8GGGCF@DGFEGGFB@E<8B@F:,8CECEC@GFAGGGGFFEEEFDGGFGFGGGGFBCCCC
@s1001 329
TGGGGAATATTGCACAATGGGGGACACCCTGATGCAGCGACGCCGCGTGGAGGAAGAAGGTCTTCGGATTGTAAACTCCTGTTGTTGAGGAAGATAATGACGGTACTCAACAAGGAAGTGACGGCTAACTACGTGCCAGCAGCCGCGGTAAAACGTAGGTCACAAGCGTTGTCCGGAATTACTGGTTGTAAAGGGAGCGCAGGCGGCAAGACAAGGTGGAAGTGAAATCCATGGGCTCAACCCGTGAACTGCTTTCAAAACTGTTTTTCGTGAGTAGTGCAGAGGTAGGCGGAATTCCCGGTGTAGCGGTGGAATGCGTAGATATCGGGAGGAACACCAGTGGCGAAGGCGGCCTACTGGGCACCAACTGACGCTGAGGCTCGAAAGTGTGGGTAGCAAACAGGATTAGATACCCT
+
@F<ECFGGGGGGGGGFFEFFGGGG+@D@:DGGGGAFGGGGGGEE@FE@FEECBFFGGGGGGGGFGGGEGGGGGFGGDEFGFEFFGC,AECFFF8,C<EGGGD>FFFGFFGGGECEFFDFGGGGGGGGGA,D<B,:CFGGGGGGGEGEGCC*<,,>FG,*8,>>E::<CFG7CFG>:<B::7?<>7#%=.8<C8FB78&<>992*?:#>CD8?CCGED7CBAF9:2<9A7F6CGE6E@*7@<@,,,;9>GFGFFC6,33+C=,+BC>GFE=C8*,?AFGFBCGDE<GEEDGDE8FC7C>EGBBEB5GC8CCEC?:DEDCFCGCC=7GGFFEEF@DCF,CGF:?@,EB6C7GGGFFGFEEFDGFF@FE<FF@;EF=8FE7GF<,FC<EFEFDCFGECGEGGGGFF@@,FDEDGCCCCC
@s1001 21349
TGAGGAATATTGGTCAATGGGCGAGAGCCTGAACCAGCCAAGTAGCGTGCAGGATGACGGCCCTATGGGTTGTAAACTGCTTTTATAAGGGAATAAAGTGAGTCTCGTGAGACTTTTTGCATGTACCTTATGAATAAGGACCGGCTAATTCCGTGCCAGCAGCCGCGGTAATACGGAAGGTCCGGGCGTTATCCGGATTTATTGGGTTTAAAGGGAGCGTAGGCCGGAGATTAAGCGTGTTGTGAAATGTAGATGCTCAACATCTGCACTGCAGCGCGAACTGGTTTCCTTGAGTACGCACAAAGTGGGCGGAATTCGTGGTGTAGCTGTGAAATGCTTAGATATCACGAAGAACTCCGATTGCGAAGGCAGCTCACTGGAGCGCAACTGACGCTGGAGCTCGAAAGTGCGGGTATCGAACAGGATTAGATACCCT
+
FGGGGGGGGGGGGGGGGGGGGGGGGGGGGGGGGGGGGGGGGGGGGGGGGGGGGGGGGGGGGGGGGGGGGGCFGGGGFFGGGGCFGGGGGGGFG<FFFGGGGGGGFGGGGGDFFGGGGGDGGGGGGEGGGGDFEGGGGGGGGFCFGGGGGFGGGGGGGGGGG8?FGGGGCGGGDGFGGGGGGGGGDGE:BFECFFGGGGG@GG=GG.EFGGGFDFD:C@GF?EDFGDGFGGCGGGGFGFFGFGFEGGGGGGEFFFF=FGFGFFGGGFGGGFDGGGGGEGEEEGGGFGGGGDAF?GEGGF8E9GFCGGGEGFGGE>8GGGGGGCFCFEC,EFC,FF9GGFGFGGFFE7FGGGGGGGGGDGGGGGGGGGGGGFGGGFGGFGGGGGGGGGGFGEFGGGGGGGGGGGF<E7GGGGGGGGGGGGGGGGGGGDGGGFEBCCC@
@s1001 331
TGAGGAATATTGGTCAATGGGCGAGAGCCTGAACCAGCCAAGTAGCGTGCAGGATGACGGCCCTATGGGTTGTAAACTGCTTTTATAAGGGAATAAAGTGAGTCTCGTGAGACTTTTTGCATGTACCTTATGAATAAGGACCGGCTAATTCCGTGCCAGCAGCCGCGGTAATACGGAAGGTCCGGGCGTTATACGGATTTATTGGGTTTAAAGGGAGCGTAGGCCGGAGATTAAGCGTGTTGTGAAATGTAGTGGCGCAACCTCTGCACTGCAGCGCGAACTGGTCTTCTTGAGTACGCAAAACGTGGGCGGAATTCGTGGTGTAGCGGTGAAATGCTTAGATATCACGAAGAACTCCGATTGCGAAGGCAGCTCACGGGAGCGCAACTGACGCTGAAGCTCGAAAGTGCGGGTATCGAACAGGATTAGATACCCT
+
EEEFFGFGGGGGFGGGGFFGCGGGDCFGGFGGGFG,EFGDCFFFGGGGGGGGGGGDDFEFDGGGF,CEFGECCFFFCEFD,,C=9FGGGGGG,FFFEEFCFEFFGFGDFEFFEF9,BF7FGGGGFFFG?,EFFGGFGGG,BDEGGGGGGCGFCAFCGG8CFE<CEDCCF*@7FEEGGGCD,D9C*:5*=CEG9CCGCC+,;><<7/=.&?7?BC<.=6-7:<5DFB+#6#,C<=A2ECC;@8+?<=<5+0D>:8EC/8ED8D,<FCCD:6GA<>=@6C=8GDD,>,<G?=,,5B?>+>E8,,FEGGGC:D5E+>+@B+GFFGGG@FCCE@<,,EF?@FFD?,,FECFGGGGF<C:E>F?GGGEGFDD<GGFFC7CGGGGGGEGGFFEEGEEEF9CFE:C,GGGGGEGGEEFFGGGGGFGGFGGFE9FFF,@CB8AA
@s1001 332
TGAGGAATATTGGTCAATGGGCGAGAGCCTGAACCAGCCAAGTAGCGTGCAGGATGACGGCCCTATGGGTTGTAAACTGCTTTTATAAGGGAATAAAGTGAGTCTCGTGAGACTTTTTGCATGTACCTTATGAATAAGGACCGGCTAATTCCGTGCCAGCAGCCGCGGTAATACGGAAGGTCCGGGCGTTATCCGGATTTATTGGGTTTAAAGGGAGCGTAGGCCGGGGATTAAGCGGGTTGTCAAATGTAGTGGCTCAACCTCTGCACTGCAGCGCGAACTGGTCTTCTTGAGTACGCACAACGTGGGCGTAATTCGTGGTGTAGCGGTGAAATGCTTAGATATCACGAAGAACTCCGATTGCGAAGGCAGCTCACGGGAGCGCAACTGACGCTGAAGCTCGAAAGTGCGGGTATCGAACAGGATTAGATACCCT
+
DCEFGGGGGGGGGGGGGGGGGGGGGCFGGGGGGGGGGFCCFEEGGGGGDGGGGGGGFGGGGGGGGGEGGGDGG,CFGFGGFFGGFGGFGFGCFGFFFGGGGGCGDGGGCFEGFE<FFGG<A9EFGGGCFGGGGGGFGFGGGGGGGEEGGGGGGFECD=@BFFC>:CEEGGFECE@@CGDGGGGGEFEGGGEF?EC:5:FFD+?CFE*=F:FG+<FF<;FB:3CF?<5),,,3,0<-2#@CF,-#F:<CFD:>08E0:,:>>:,,FCC><,+37@+>CF??FE@FA=A,F=B?5C6+C=44,,D7B=GEEEC,?GGGCGDBA,EG>E@FFGGFEF?DEFF@FFCF<GFFEFGFCEFF,FF,FF?7AAGGFE9E7E>GGGGGGGGGFFFGGGEGGGGGGEE<@FFGGGGFFEGFEGFGDGGFGGFFAGGCF?GCCCCC
@s1001 333
TAGGGAATTTTCGGCAATGGGGGAAACCCTGACCGAGCAACGCCGCGTGAAGGAAGAAGTAATTCGTTATGTAAACTTCTGTCATAGAGGAAGAACGGTGGATATAGGGAATGATATCCACGTGACGGTACTCTATAAGAAAGCCACGGCTAACTACGTGCCAGCAGCCGCGGTAATACGTAGGTGGCGAGCGTTATCCGGAAATATTGGGCGTAAAGAGGGAGCAGGCGGCACTAAGGGTATGTGGTGAAAGATGGAAGCTTAACTTCGGTAAGCCATGGAAACCGGAGGGGTAGAGTGTGTGAGAGGATCGTGGAAGTCCATGTGTAGCGGTGAAATGCGTAGATATATGGAGGAACACCAGTGGCGAAGGCGACGATCTGGCGCATAACTGACGCTCAGTCCCGAAAGCGTGGGGAGCAAATAGGATTAGATACCCT
+
FGGGGGGGGGFGGGGGGGG8FGGGEFGGGEGGGGGGGEE4CCEGGGG:FFFCGGGGG==FGGCGCFFFGGGGFGGGGGGGGGFFFGBCGGFCGDGGGGG7CGGF9FGGGFFC8FCDCGFF,FFGGGGGGGG,C9,DEGC<EFGFCBFDEGDCFF9AFCG8F>D@CCCFGE7:CEGGGGGGCEGGG9:=FB78:FFGGGGFDCE*33EGFGF8:/2084<<<:655;D?::7:;;:,,<6;.#5D<8F@;,5?F3,$:D;@,3@,@7C6EDE@,,<*,,,FE68=6+8+>3,C,<C48F>DFE9GFE=B,+GGGGGFED8FE9F@FFB@9GGEFEEFCFF6@<5,CFGGCFGFEA5?B,8DF?GGFCDFEGGGFCGGGE9FCGGGGGFGFGGGGGFEGGGFEFFC7GGGGGGGGGFEC,9GGCGGGGGGGGGFGFFBCCCC
@s1001 20750
TGAGGAATATTGGTCAATGGACGAGAGTCTGAACCAGCCAAGTAGCGTGCAGGATGACGGCCCTATGGGTTGTAAACTGCTTTTATAAGGGAATAAAGTGGGAGTCGTGACTCCTTTTGCATGTACCTTATGAATAAGGACCGGCTAATTCCGTGCCAGCAGCCGCGGTAATACGGAAGGTCCGGGCGTTATCCGGATTTATTGGGTTTAAAGGGAGCGTAGGCCGGAGATTAAGCGTGTTGTGAAATGTAGAGGCTCAACATCTGCACTGCAGCGCGAACTGGTTTCCTTGAGTACGCACAAAGTGGGCGGAATTTGTGGTGTAGCGGTGAAATGCTTAGATATCACGAAGAACTCCGATTGCGAAGGCAGCTCACTGGAGCGCAACTGACGCTGAAGCTCGAAAGTGTGGGTATCGAACAGGATTAGATACCCT
+
@FFGGGGGGGGGGGGGGGGFFFGGCGGDGCGGGGGGGGFGDGEGGGGFGGGGFGGGGGGGGEEFFGGGFGGG=FGGGGGFGGCFDAFFFGCFGGFAFABDFGGGFFGGGFGF,F9BFGGGGFG<EF?EAFFC?B4;EAFCEB3C>@:FF9=FGFG7FCFFFGGGGCEGGDEF9FGGGGDGFGGGGGGGEEGFFF7F#=C:FGDEFF<F<:CG9:GFEFGFF=CGGD>5?GFFCEF?:>GGGFCCFCFFGGCC@1FGCAGG'CA;<FCFFFF=7GCC9@A9FGGFFEFDGEBF5E>B8FFEDEFEC8=GGGFFEAFFDGDEF<FC>CGFFGGGFDGGGFCGGFGFFFE@GGFF<GF@BBA,CGGGGGGGFGFGGFFFFF@GGGGGGDCGECCCFAFFF:GGGEGGGGGEGGGGGGGGGEEEFGGGGGGGGGGCCCCC
@s1001 335
TGAGGAACATTGGTCAATGGACGAGAGTCTGAACCAGCCAAGTAGCGTGCAGGATGACGGCCCTATGGGTTGTAAACTGCTTTTATAAGGGAATAAAGTGGGAGTCGTGACTCCTTTTGCATGTACCTTATGAATAAGGACCGGCTAATTCCGTGCCAGCAGCCGCGGTAATACGGAAGGTCCGGGCGTTATCCGGATTTATTGGGGTTAAAGGGAGCGTAGGCCGGAGATTAAGCGGGTTGTGAAATGTAGATGCTCAACATCTGCACTGCAGCGCGAACTGGTTTCCTTGAGTACGCACAAAGTGGGCGGAATTCGTGGTGTAGCGGTGAAATGCTTAGATATCACGAAGAACTCCGATTGCGAAGGCAGCTCACTGGAGCGCAACTGACGCTGAAGCTCGAAAGTGCGGGTATCGAACAGGATTAGATACCCT
+
DFGGGGGEFFFFGGGGGGGGFGGGGGGGGGGGGGGC<FGFGGEFGGGGGGGEFGGGGGEGGGGGG8FFG@E>CCEEEGGGGC<FGGGG9EFFGGGGGGGGFGGFFGGGGGGDGGGGGGGGGGGGGFGGGGGGGGGDFGGGGGFGGGGGGGGGGGGGGGFFGGGGGGGGGEGGFF@FEGDG:E9CEGGGDGGFFGDEC*BFFGGFGG*<@FGG??EFE>E@F1;C@>GFEG6,<6C<*#DD8FGFFCGFFF<FFGCDFFGFFD<CF;FD:B>*7EB@/8:9=/FGGFCFDEF9=@CB@E8EFF7,:E@:EEFED4>@DGGGF?6>0GGGEE?EFCE8EF@,?464,GEC<FFGFFB::7GGGEF7AF<GF@CGGGDGFDEGGGGGFC6GCGFGGGFGE@GFGGCGGGGGGGGGGGGGGGF@GGGGGFAFGGFCCCCC
@s1001 336
TGGGGAATCTTCCGCAATGGGCGAAAGCCTGACGGAGCAACGCCGCGTGAGTGATGACGGCCTTCGGGTTGTAAAGCTCTGTGACCGGGGACGAACGGTCTGTAAGCTAATAACTTATGGAAGTGACGGTACCCGGGTAGCAAGCCACGGCTAACTACGTGCCAGCAGCCGCGGTCATACGTAGGGGGCAAGCGTTGTCCGGAATTATTGGGCGTAAAGCGCGCGAAGGCGGCTTCCTAAGTCCATCTTAAAAGTGCGGGGCTTAACCCCGTGATGGGATGGAAACTGGGAAGCTGGAGTATCGGAGAGGAAAGTGGAATTCCTAGTGTAGCGGTGAAATGCGTAGAGAGTAGGAAGAACACCGGTGGCGAAGGCGACTTTCTGGACGACAACTGACGCTGAGGCGCGAAAGCGTGGGGAGCAAACAGGATTAGATACCCT
+
FFGGGGGFFFGGGGGGGGGGGGGGGGGGGGGGFE:CFGGGGGGGEGFFGGGGGGGGFGFFGGGGGGEGFGGGFAA<<FFGGFEFGFGGGGGEECEECDEGGGGGFDGGGGGGGGGCFFG8>FBFCFFGEGGGFGGGGGGCGFGG8EFFEGECGFFFGGGGGGCFGFGFGG7=:8B4<:<FG6:8C55:88>FGEAC*:<:DG*:>EEGC9<88CE3;<+6(7?63#2,C<GE529CFCD72,/D;@58:<94:>)E4CC@C>CBC>C7CCC>@82C;D@>@63++FEEF<,FB1,FEEECCE@FF;<@EAFCGGFEDBBBEFEFBA,C>8F7FGGGF@@C>8EE8CGF?,FCGF9GFEGGFFCFGGEF?F7DFEEGGGGFE<GFDFGGGFGGGFFC@GGGF7C@+GDGGGGGGGGGGGGGGFGFGFCGFC,GGGFFCCCCC
@s1001 337
TGAGGAGTATTGGTCAATGGACGCAAGTCTGAGCCAGCCAAGTAGCGTGCAGGATGACGGCCTTCTGGGTTGTAAACTGCTTTTAGTTGGGAATAAAGTGCACCACGTGTGGTGTTTTGTATGTACCATCAGAACAAGGACCGGCTAATTCCGTGCCAGCAGCCGCGGTAATACGGAAGGTCCAGGCGTTACCCGGATTTATTGGGTTTAAAGGGAGCGCAGGCCGCCGGGCAAGCGGGTTGTGAAATGCAGGCGCTCAACGTCTGCACTGCAGCGCGAACTGCCCAGCTTGTGTGCGCGCAACGGTGGCGGAATTCGCCGTGTAGCGGTGAAATGCTTAGATATGGCGAAGAACTCTGATTGCGAAGGCAGCTGACGGGTGCGTAACTGACGCTCATGCTCGAAAGTGCGGGTATCGAACAGGATTAGATACCCT
+
FFGGGFFGGFFFGGGGGGGGFGGGGGGGGGGFGGGGDGFFGGGGGGGGGGGGGGGGGGGGGGGGGFCEGGGGGEFFGGGGGGGGGGGCFGGGGGGGGGGFGGGGGGEBFEFGGFGGGGGGGGGGG9FAFGBFGF,@FGGGGEFECEGGGFGFGG+3FFCGFFCFGG@EFCCGGGGGGGGDFDGGGGF7FGCCGGGCG7FGGFFFFDFFGGG?FGGFGFGFF>GDFFGDECC>5;D<E<:EC:@ECFEGC<8B#:42:D<#CF<,7;?>>;5*#8>CE@EG6D:+A,FGCF@@)>87=88E@+>@B+GCGFFFD>87B@@+A:DGFGCEGGFEE9A@,-F@F8GFEC:=EAEFCEC9FCF,FCFAC66GFCFF:CCFFF:EGEGGFFFCCCFEGFAAFGGFDBEF<EF+EFGFDGFGGGECGGGGGGGGGGFCCA<C
@s1001 338
TGGGGAATATTGCACAATGGGGGAAACCCTGATGCAGCGACGCCGCGTGGAGGAAGAAGGTCTTCGGATTGTAAACTCCTGTTGTTGAGGAAGATAATGACGGTACTCAACAAGGAAGTGACGGCTAACTACGTGCCAGCAGCCGCGGTAAAACGTAGGTCACAAGCGTTGTCCGGAATTACTGGGTGTAAAGGGAGCGCAGGCGGGAAGACAAGTTGGAAGTGAAATCCATGGGCTCAACCCATGAACTGCTTTCAAAACTGTTTTTCTTGAGTAGTGCAGAGGTAGGCGGAATTCCCGGTGTAGCGGTGGAATGCGTAGATATCGGGAGGAACACCAGTGGCGAAGGCGGCCTACTGGGCACCAACTGACGCTGAGGCTCGAAAGTGTGGGTAGCAAACAGGATTAGATACCCT
+
BFGGGFGGGGGGGGGGGGFGGGGGGGFGGGGGGGGGGGGGGGGGEGGGGGDGEFGGFGGEFFFGGGGGEGGGGGGGFGGGGGGGGGGCCGFGGGGGGFFGGGGGGGGGFGGGGFFGFFGGGGGGGGCDDFFGDFGGGFFFGGGGGGGGGGGGGGGGFFCDCGGGGFFF*CEGGCEGGEFGGG>GGGGG72>5?CEC<>EDGGGCFEG=?EEC6D;@GGGF9E<>?7GGGECD<FFFFFEFFCC7ECFGF>B97<ECCF49GD7FGGEB;BGF=GFFGF@2?GGFE6FF?,CB,8+ECEGGFCC@5GDGFGFGFF=E?GFGF>=:C:>GFCGECEFF?GEGGEGDFFCCDEGGFGGGGGGFGGGGGGGGGEGGFACEEGGGGGFGGGGGFGEGGGGGGFCFFGGGGGGGGGFCCCCC
@s1001 339
TGAGGAATATTGGTCAATGGACGAGAGTCTGAACCAGCCAAGTAGCGTGCAGGATGACGGCCCTATGGGTTGTAAACTGCTTTTATAGGGGGATAAAGTGTGCCACGTGTGGCATATTGCAGGTACCCTATGAATAAGGACCGGCTAATTCCGTGCCAGCAGCCGCGGTAATACGGAAGGTCCGGGCGTTATCCGGATTTATGGGGTTTAAAGGGAGCGTAGGCCGTTTGGTAAGCGTGTTGTGAAATGTCGGGGCTCAACCTGGGCATTGCAGCGCGAACTGCCAGACTTGAGTGCGCAGGAAGTAGGCGGAATTCGTCGGGTAGCGGTGAAATGCTTAGATATGACGAAGAACTCCGATTGCGAAGGCAGCCTGCTGTAGCGCAACTGACGCTGAAGCTCGAAAGCGTGGGTATCGAACAGGATTAGATACCCT
+
FGFGGGGGGGGGGGGGGGGGGGGGGGGGGGGGGGGGGGGFGFEFFGGEGGGGGGGGGGGGGGGGGGGGFGGCFF<EGGFGFGGFGGGGGFCGGGGGGGFEFGGGGGGCGGGGGGGGGGGGGGGGGEGGGGFGGGGGGGGGGFCEGGGGGGGGGGGGGGGGGGGGGDGGG7>>,DBFG>FF:FFGGGGGGGGCCGEGGECFG7%GFG.*:)9:9E6FG>%$<CGGF=G8FCCF,3DBGFEGGG+@CFG=7>8CGCFC<7FCEG?FFC>GGGGB@@6DGFB89EFFFCF<@,,FAEDGGFEFGGE?AECEF?FE>8GEGF>@?,EE>EGGGGFBEAFDGEAFGGEDGFDGGGGFFB=6,FE@GGGGGGGGGGGGGFGDFGFEDGGGGGGGGGGGGGFGFEGGGGGFFCGGGGGGGGGGFFAGGGGGGGGGGGGCCCCC
@s1001 340
TGAGGAATATTGGTCAATGGACGCAAGTCTGAACCAGCCATGCCGCGTGCAGGACGACGGCCCTATGGGTTGTAAACTGCTTTTATAAGGGAATAAAGTGAGTCTCGTGAGACTTTTTGCATGTACCTTATGAATAAGGACCGGCTAATTCCGTGCCAGCAGCCGCGGTAATACGGAAGGTCCAGGCGTTATCCGGATTTATTGGGCTTAAAGGGAGCGTAGGCCGGAGATTAAGCGTGTTGTGAAATGTAGACGCTCAACGTCTGCACTGCAGCGCGAACTGGTTTCCTCGAGTACGCACAAAGTGGGCGGAATTCGTGGTGTAGCGGTGAAATGCCTAGATATCACGAAGAACTCCGATTGCGAAGGCAGCTCACTGGAGCGCAACTGACGCTGAAGCTCGAAAGTGCGGGTATCGAACAGGATTAGATACCCT
+
FFGGGGGGGGGGGGGGGGGGGF>@CFGGGGGGGGGGGGFGCFCGGGGGGGGGGGGGGGEGGGGGFFGGGGF7CFGGGGFFF<FFFGGGGGGGGGGGGFFGFFFGGGGGGGC?FFGFGCFGGGGGGFGGGFGGGDGFGGGGGGCGGG7FFGGGGGGGGGDCFFGGGGEFGGCFGGGGGGGGGFG?FFFC>EGGGF?GG5FFGG>GGG-FEGCFGFFFE<F@DDGGFBGFGG@C?FC<E>F;CCC7FGFGFFAFGGGCC<DCCGG>FAFCGD@*56+FEE9FDCFGFGGDEF@FDF8CEFGFGE9FGGGGEDCCEGEGGGGFECEB5C,ECGGGGGFGD9GFGFFGGGFGGAFCEFFECDGGGGGGFF9GFEFGGGGGFGEGGGGGFGFGEGGGGGFCCGGGGGGGGGGGGDFGEGGGGGGGGGGGFFGDFDGCCCCC
@s1001 341
TGAGGAATATTGGTCAATGGACGAGAGTCTGAACCAGCCAAGTAGCGTGCAGGATGACGGCCCTATGGGTTGTAAACTGCTTTTATAAGGGAATAAAGTGAGTCTCGTGAGCCTTTTTGCATGTACCTTATGAATAAGGACCGGCTAATTCCGTGCCAGCAGCCGCGGTAATACGGAAGGTCCGGGCGTTATCCGGATTTCTTGGGTTTAAAGGGAGCGTAGGGCGGAGATTAAGCGTGTGGTGAAATGTTGATGCTCAACATCTGAACTGCAGGTCGAACTGGATTCCTTGAGTACGCATAAGGCGGGCGGAATTCGTGGTGTAGCGGTGAAATGCTTAGATATCACGAAGAACTCCGATTGCGAAGGCAGCTCACTGGGGCGCAACTGACGCTGAGGCTCGAAAGCGCGGGTATCGAACAGGATTAGATACCCT
+
CFGGGGGGGGGGGFGGDFFFFGGGGGGEFGGGGGGGGGGGFGGGGGGGGGGGGGGGGG7CGGGDGGGGGGGGGGGG<F,?FFGGGGGGADGFGGGGGGF<<<BBBECFGFE,,,?FFGGGAFGGGG9EFGGGGGFFGGFF=CFGGGGGA<FGGG?7FGGGFGFGGC@FGGGGFG>CC*@FFFG*>CEECFDFGGGGGCCC.,=FBC<CFAFG7F,FG@B7,:*#);8:C5+CF+F2<0FB#=CFCFF7FF5>*5CB4=F>>@),1AECC7F6A8##$82629F<,F3,?D@31@A+@,9<,3@+@+GFGGGGEFC+GGGGGGEEAEB9GGFA,FF?DCFDFGFE,GGFDGGGECCGGGGGEGEAGGEGF8FEFAC,B67=C:>GGFFF7EF@,<FE@+GGGGGGGGF7F:GGEFGGF<GFFFFE@<FFGFF@CB<C
@s1001 342
TGAGGAATATTGGTCAATGGGCGAGAGCCTGAACCAGCCAAGTAGCGTGCAGGATGACGGCCCTATGGGTTGTAAACTGCTTTTATAAGGGAATAAAGTGAGAGTCGTGACTCTTTTTGCATGTACCTTATGAATAAGGACCGGCTAATTCCGTGCCAGCAGCCGCGGTAATACGGAAGGTCCGGGCGTTATCCGGATTTATTGGGTTTAAAGGGTGCGTAGGCGGTTTGATAAGTTAGAGGTGAAATCCCGGGGCTTAACTCCGGAACTGCCTCTAATACTGTTAGACTAGAGAGTAGTTGCGGTAGGCGGAATGTATGGTGTAGCGGTGAAATGCGTAGAGATCATACAGAACACCGATTGCGAAGGCAGCTTACCAAACTATATCTGACGTTGAGGCACGAAAGCGTGGGGAGCAAACAGGATTAGATACCCT
+
CFFGGGGGGGGGGGGGGGGGGGGGGGGGGGGGGGGGGGGFFGFGGGGGGGGGGGGGGGGG@FGGGGGFCFEGEFGFGGGGCFCGGGGGGGEGFGGGGGCF<EEFFGGGGGGGGGGGGCEFGAFCFCGFGG,CFFFGGGGGFFCC+6BFD<AFFFGGGGGGGGGGGCCEGGCFDGCGGCC@CFGGEFGGGGCF?;:E*2<C/2B<;F<0CCBFC5GFC@F:>>G>F>E7;D#<F@>5:FA>FFC:<<:$FFEEGGGFGDF7B<CEGF;B>E@4@%$<BED==FAC<,AFDC,A*?FFCGC=>EEEECC?4,EFAFGFF9FFF=EC=@CFEEC,,F?>9-ECGFFCFF,F@AGGCFCFB7GGCGGFGGFGGGGGFGGGGFDCGGFGGGGGGCDGGGFFFGEFFEGGGEEGGGGGGGGGGFAFFGGGFGFGGGFCCCCC
@s1001 22001
TGGGGAATATTGCACAATGGGGGAAACCCTGATGCAGCGACGCCGCGTGAGCGAAGAAGTATTTCGGTATGTAAAGCTCTATCAGCAGGGAAGATAATGACGGTACCTGACTAAGAAGCACCGGCTAAATACGTGCCAGCAGCCGCGGTAATGCGTATGGTGCAAGCGTTATCCGGATTTACCGGGTGTAAAGGGAGCGCAGGCGGTGCGGCAAGTCTGATGTGAAAGCCCGGGGCTCAACCCCGGTACTTCAGTGGAAACTGTCGTACTAGAGGGTCGGAGGGGTAAGGGGAATTCCTAGTGTAGCGGTGAAATGCGTAGATATTAGGAGGAACACCAGTGGCGAAGGCGGCTTACTGGACGATAACTGACGCTGAGGCTCGAAAGCGTGGGGAGCAAACAGGATTAGATACCCT
+
FG8<CFCFFEEGEFFGGDFFGGGGGGG8:FFFC,CFFGCGGGGGGGGFFGCCFGG=FGEFFG9EE,C+B+E,,BE<FFFFFGEFGGFCEG@9F<<CE,,ECCEGDCFGGGGGGGFFF8CFDFGDGG+,@FFFF,@EGFF>,3,@>*<<CE*FCB@8<*?FFFGG<@7+*<FFGGF7<<6$#>#DGGC*1BFFA9A5@:45;=4:::/0/8@6@:?8:16:2@:FD:ACCFCEF>E@,9GFC>>+AEEFC8,,<=9F@,EDECFB><@53,,A*C+C>=::=<,4F@,=F=>44,;E4=??GGGE5C@9@ACE:@7=7?9AFGFFCGGDABAC,@DEB@<EGGGFGDEGEGGFFE9GGGEGFFF<EGFCE@67FFFD8GGGGGGGDGGGGGGFFFEFFDFE<FGGGFFGGDGCCCCC
@s1001 344
TGAGGAATATTGGTCAATGGGCGAGAGCCTGAACCAGCCAAGTAGCGTGCAGGATGACGGCCCTATGGGTTGTAAACTGCTTTTATAAGGGAATAAAGTGAGCCTCGTGAGGCTTTTTGCATGTACCTTATGAATAAGGACCGGCTAATTCCGTGCCAGCAGCCGCGGTAATACGGAAGGTCCGGGCGTTATCCGGATTTATTGGGTTTAAAGGGAGCGCAGGCCGCCGGGCAAGCGTGTTGTGAAATGCAGTCGCTCAACGTCTGCACTGCAGCGCGAACTGCCCAGCTTGAGTGCGCGCAACGGTGGCGGAATTCGCCGTGTAGCGGTGAAATGCTTAGATATGGCGGAGAACTCCGATTGCGAAGGCAGCTGACGGGTGCGTAACTGACGCTCATGCTCGAAAGTGCGGGTATCGAACAGGATTAGATACCCT
+
DFEFGGGGGGGGGGGGGGFGGGGGGGGGGGGGGGGGGGFFGGGGGGGGGGGGGGGGGGGGGGGGGGGGGGGGGGGGGGGGGFAGGGGGGGGFGGGGGGGGGGGGDGGGGGGGG?FGGGGGGGGGGGGGGGF9EFCAFDGGFGGDDGGGGGGGGGGGGGGFGFGGGGGGGGGGEGFGDGEGFGGDGGGGGGEEGGGG5:FF>F9@C<GGEGGG??GFG;EFFFGGGEG96A=CCFG?F;EE>@FDGGGFFF>C>ECB2@DFFGCFGGGFFCF?FEBGGGGE9F?>A>>>@,FGFFCGGGGGGGFFB+GGEFC=8GGGGEB:GGDGAF@EE;FABFCFAFGFBCD:GDGGGGFFEFEF:FGEEGGFFFGGGGGGFEEFGGGGGGGGGGEEGEFGGGFFGGGGGGFEFGGGGGGGGGGGGGGFEGGGGGGFFGGCC@CC
@s1001 345
TGAGGAATATTGGTCAATGGACGAGAGTCTGAACCAGCCAAGTAGCGTGCAGGATGACGGCCCTATGGGTTGTAAACTGCTTTTATAGGGGGATAAAGTGTGCCACGTGTGGCATATTGCAGGTACCCTATGAATAAGGACCGGCTAATTCCGTGCCAGCAGCCGCGGTAATACGGAAGGTCCGGGCGTTATCCGGATTTATTGGGTTTAAAGGGAGCGTAGGCCGTCTTATAAGCGTGTTGTGAAATGTCGGGGCTCAACCTGGGCACTGCAGCGCGAACTGTGAGACTTGAGTGCGCAGGAAGTAGGCGGAATTCGTCGTGGAGCGGTGAAATGCTTAGATATGACGAAGAACTCCGATTGCGAAGGCAGCCTGCTGTAGCGCAACTGACGCTGAAGCTCGAAAGCGTGGGTATCGAACAGGATTAGATACCCT
+
FGGGGGGGCEE<FGGGGGGGDGEGGGGEECCFGGGGGGGGGEFGFGGEGGGGGGFGGGGGECFFGGGGFGGGGGGGGGGGGCFFGGGGGGGGGGFFFG<FGGGGFGGGGGGGGGGGGGGFEGGGGGGGGEFFGGGAFFFDFGGGCEGGGFGGGFGGGGFGGG7DEGGG@:CFBFFECC:F7,FFEFEGCFEF8?C7*$3?CC0;?<3</<<CC?E>G@FFDFGGFF#1#CB=<CGFFGGG@FFGGGGGGFEFDGC>EFD&FF:FC1E=@5+*:@>D>GCA6=B9D@>,9GFG@EGGGGGEA?;EECGFF8EGGDGEECC7F:@+AGDGE;C49,A89<GFECFGDGGGGGGGGGGGGGGGGGEGFEDGGGFEFGGFGGGGGGEGGGFGFC;GGGGGGGGGFDGGGGGGGGGEGFEFEGFGGGGGGGGGGGGCCCCC
@s1001 346
TGAGGAATATTGGTCAATGGACGAGAGTCTGAACCAGCCAAGTAGCGTGCAGGATGACGGCCCTATGGGTTGTAAACTGCTTTTATAAGGGAATAAAGTGGGAGTCGTGACTCCTTTTGCATGTACCTTATGAATAAGGACCGGCTAATTCCGTGCCAGCAGCCGCGGTAATACGGAAGGTCCGGGCGTTATCCGGATTTATTGGGTTTAAAGGGAGCGTAGGCCGGAGATTAAGCGTGTTGTGAAATGTATATGCTCAACATCTGCACTGCAGCGCGAACTGGTTTCCTTGAGTACGCACAAAGTGGGCGGAATTCGTGGTGTAGCGGAGAAATGCTTAGATATCACGAAGAACTCCGATGGCGAAGGCAGCTCACTGGAGCGCAACTGACGCTGAAGCTCGAAAGTGCGGGTATCGAACAGGATTAGATACCCT
+
CFGFGGGGGGGGGGGDFGFGGGGGGGGFGEFGGFGGGGGGGGFGGGGGGGGGGGGGFFGDFGGGGGGGGGGGGFCFGGGGGBFGGGGGFGGGFGFFGGGGGGCFFGGGGGGGGGGGGGGGGFFFGGGGGFGGEGGGGGGFGFGCCEGCFFGGGFFCFFGGGFF<+5@CFFGGGGGGGGEC<>:FBF7CF:B8BFEEGDGGGCFCDF&CFFGCC?D:*8<;::EF<@C:?/:0FCC<CC<E@,2;;<FE@@7,9EFFE@,=@77,,FGF@33*7DEGGA===8FGGFFB8=<C)CDCGGEEFF9FGEGGDDA9D8DEGGFBGECE>@8,9,C,A,?DDC9=<D@9,GFFB9CGGCGF:GF?B,7FF9@EGFFEECFF,FEGGEGGGFFGGGFGGGGGGGEGDCGGGDGGGGGGGGGGGGGEFGFFE9GGGGFABC@C
@s1001 347
TGAGGAATATTGGTCAATGGGCGAGAGCCTGAACCAGCCAAGTAGCGTGCAGGATGACGGCCCTATGGGTTGTAAACTGCTTTTATAAGGGAATAAAGTGAGAGTCGTGACTCTTTTTGCATGTACCTTATGAATAAGGACCGGCTAATTCCGTGCCAGCAGCCGCGGTAATACGGAAGGTCCGGGCGTTATCCGGATTTATTGGGTTTAAAGGGAGCGTAGGCCGGAGATTAAGCGTGTTGTGAAATGTAGACGCTCAACGTCTGCACTGCAGCGCGAACTGGTTTCCTTGAGTACGCACAAAGTGGGCGGAATTCGTGGTGTAGCGGTGAAATGCTTAGATATCACGAAGAACTCCGATTGCGAAGGCAGCTCACTGGAGCGCAACTGACGCTGAAGCTCGAAAGTGCGGGTATCGAACAGGATTAGATACCCT
+
EFGGGGGGGGGGGGGFGGGGFGGGGGGGGFGGGGGGGGGGGGGGGGGGGGGGGGGGGGGGGGGGGCFGGGEGGGGGGGGGG,FFFGGGGGGGGGGGGGGGGGGGGGGGGGG9FGGGGGGGGGGGGGGCGGGGGGGFFGGGGDGGGGDEGGGAAACC=FCGGGGGGCFDF@FGFGGGG7<F>D>BFGEBC@*9BCCE#88?;FFFCF9=FEFC=F7F<1>>BBGFF?E7GEFC<6B:F;>GFG=E?C9,,F5B38FDFFF4CGGGFGD<>2<FGGGEBEGFGGGFFCFF@,?F=FA=GGE9GGGGGGDGEFA>>8@EEF?GEEE@=GGGGGE;9FFEDFF9EFFGFF=GGFAFFBC@CGFGEGGFFGGGGFGFGGGFFFEGGGEGFGGGGGEGGGGGGEGFGGGGFGGGGGGGGGGFGGGGFGGGDGDGGFFBCCCC
@s1001 348
TGAGGAATATTGGTCAATGGACGAGAGTCTGAACCAGCCAAGTAGCGTGCAGGATGACGGCCCTATGGGTTGTAAACTGCTTTTATAAGGGAATAAAGTGAGTCTCGTGAGACTTTTTGCATGTACCTTATGAATAAGGACCGGCTAATTCCGTGCCAGCAGCCGCGGTAATACGGAAGGTCCGGGCGTTATCCGGATTTATTGGGTTTAAAGGGAGCGTAGGCCGGAGATTAAGCGTGTTGTGAAATGTAGATGCTCAACATCTGCACTGCAGCGCGAACTGGTTTCCTGGAGTACGCACAAAGTGGGCGGAATTCGTGGTGTAGCGGTGAAATGCTTAGATATCACGAAGAACTCCGATTGCGAAGGCAGCTCACTGGAGCGCAACTGACGCTGAAGCTCGAAAGTGCGGGTATCGAACAGGATTAGATACCCT
+
AEFGGFFGFGFGGGGGFGG8FFGECFGA@EGGGGGGGGGCEFFGGGGG7FFGGGGGGGGGGGG?FGFFGCEFCEGFGGGGGGDFFGGGFFG?AFF?FGCEGGGAFGF<FEGFF9F9,:@:,BBFC<FGGAFFEF;@?,CCBFE7BCEFFC9?FFGFFFFG8DA=C>BCCFEGGCCCFGDGG>C:FG*=<C@F=?FCED<FF==CEC:@F+CEF@<5*4F>0)DCF?G9;1CCB<C>E7?EC#(GGGGGFCFFGDF0AE@C?,GED:3,,@+5GEEBBEEE==FDF8B=,5,59F8BEGFFFGGCDGFCF@<>+D8+77FGFF@45C,=EFCEECC?FCDCGFGE@C8@AFAGFF:C,GFDEECFF<@GGGGGGGGGCGGGGGGGGFFGGGFGGGEFFEFDGGGFGGGGGFFEEDGGGGGFGGGGGFGGGGGCCCCB
@s1001 349
TGAGGAATATTGGTCAATGGACGAGAGTCTGAACCAGCCAAGTAGCGTGCAGGAAGACGGCCCTATGGGTTGTAAACTGCTTTTATAGGGGGATAAAGTGTGTCACGTGTGGCATATTGCAGGTACCCTATGAATAAGGACCGGCTAATTCCGTGCCAGCAGCCGCGGTAATACGGAAGGTCCGGGCGTTATCCGGATTTATTTGGTGTAAAGGGAGCGTAGGCCGTCTTATAAGCGTGTTGGGAAATGTAGGGGCTCAACCTGGGCATGGCAGCGCGAACTGGGAGACTTGAGTGCGCAGGAAGTAGGCGGAATTCGTCGTGTAGCGGTGAAATGCTTAGATATGACGAAGAACTCCGATTGCGAAGGCAGCCTGCTGTAGCGCAACTGACGCTGAAGCTCGAAAGCGTGGGTATCGAACAGGATTAGATACCCT
+
CEFFGGGGGGGGGGGFEGGGGGGGGGGFGFGGGGGGGGDDCFEGGGGGDGGGGCFGGGGGGGGGGGGGGFGEGFFGGGGGGFFGGGGGGG7BFGGGGGFGGGFGDGGGGGGGFBFGGGFGGGGGGGGGG,AFDC,C,?FFCDEC@E8FGGG,FBFEGFGGGFF7BEC7CF7<F;FC*CFGFE71*CEGGGC*<CFE*==C@CC,CC<$(5?99CFAC9E58DEC=<>>5:FF<EG<FDGE;G#E=32*:>$>CCFD78:<F>@CFFG=F6F?FECC>?=D8FF#EFC8=<?GBF>C>GGFGEGFFCCEGGE>+DCCC@+:FCCEFGEFEE<;C,?@,EE?,,EGGGEFEA5?,BCFC<CGGEEECF@8@ECF<DD@AGDEEGGGGGFF:FBCGE9FE>GGGGFCEEGGGFFCEGGGCGDAGGFGGGGGGGECCCCC
@s1001 350
TGAGGAATATTGGTCAATGGACGAGAGTCTGAACCAGCCAAGTAGCGTGCAGGATGACGGCCCTATGGGTTGTAAACTGCTTTTATAAGGGAATAAAGTGAGTCTCGTGAGACTTTTTGCATGTACCTTATGAATAAGGACCGGCTAATTCCGTGCCAGCAGCCGCGGTAATACGGAAGGTCCGGGCGTTATCCGGATTTATTGGGTTTAAAGGGAGCGTAGGCCGGAGATTAAGCGTGTTGTGAAATGTAGATGCTCAACATCTGCACTGCAGCGCGAACTGGTTTCCTTGAGTACGCACAAAGTGGGCGGAATTCGTGGTGTAGCGGTGAAATGCTGAGATATCACGAAGAACTCCGATTGCGAAGGCAGCTCACTGGAGCGCAACTGACGCTGAAGCTCGAAAGTGCGGGTATCGAACAGGATTAGATACCCT
+
DGGGGFGGGGGCGGGFGGFGFGGGGGGDGGGGGGGGGGGGGGFGGGGFCFGGGGGGGGGGGGGGG?FGGGGGGFDGCGGGGGFGGGGCCE8FFGFGGGFGGGGGGGGGGGDGGGGGGG7FFGGGGGGGGGGFFGG;FGGGGGGGGGGGGGDF@,DBD,@FEDADCEGGGGC:FEGG:F:FFFFGE>EFFGGDGGGGGGGGGC%C*FBCC<<EF2CFEB<-:@CC4>DEGGG7+>E>>5&8GF@GGA==@FDGFEFCDFDE;FFDCCDFG989<FCCDFEDFDCGFB,DD8FGDEC:EC,EFC=8GGFCFDCECE>67FGFFF8C=GEDFAGFFFFFEC,8FFFGGFF7DEGFC,+@,?GGGCEEFFEGGGGGF<GFGFCGGGEFFDGGFFBEFFGFGGGFCCGGGEGGGEFEEGGFGGGEGGGGGFCFGFE@C@CC
@s1001 21580
TGAGGAATATTGGTCAATGGGCGAGAGCCTGAAACAGCCAAGTAGCGTGCCGGATGACGGCCCTATGGGTTGTACACTGCTTTTATAAGGGAATAAAGTGGGGCTCGTGAGCTCCTTTGCATGTACCTTATGAATAAGGACCGGCTAATTCCGTGCCATCAGCCGCGGTAATACGGAAGGTCCGGGCGTTATCCGGATTTATTGTGTTTAAAGGGATCGTAGGCCGCAGGTTAAGCGTGTTGTGAAATGTAGGGGCTCAACCTCTGCACTGCAGCGCGAACTGGTTTCCTTGAGTACGCATAAAGTGGGCGGAATTCGTGGTGTAGCGGTGAAATGCTTAGATATCGCGAAGAACTCCGATTGCGAAGGCAGCTCACTGGGGCGCAACTGACGCTGAAGCTCGAAAGCGCGGGTATCGAACAGGATTAGATACCCT
+
AFCF8E8@EDE,CFDCGC,C<,@EE::FFFFFF,CC<EF6EFGG9@C@8F,++6BCEFE+@=F,C,,CC,7CCFGCF9=FC9EG,5E9CFFBFGGGDA?B9?+CFF74,BF8<FAFC,,5@FFGGEF@FFFF9FGA,<BFGCF++CEFGAD<FAC@+@,3<>FC*@*5CFFFGG:CG*5*,7,4*=*4<:*BF?:8A,<$.4FG+<FC.CF8FF;8(3CD=65<C'2;3'#:7FG?GFGFCEC79'7ED*B><8,6>>83*7FE@,,@@@34<@+3+;9<8D>=8D<86,GGFF=8DGDBA<>AEEEB:@EE+B>CE<CFCF@4AFBAECE9EFFFA5FDE>B+C:84,FF<CCGGCCGEC:EF=DEFE,E8C<<@B@CFCGEGCGFGGGCCGGFF<7GGGDF<EEECGGGFFGFGGEE;FGGGGFC,GGEC@86B
@s1001 352
TGAGGAATATTGGTCAATGGGCGAGAGCCTGAACCAGCCAAGTAGCGTGCAGGATGACGGCCCTATGGGTTGTAAACTGCTTTTATACGGGGATAAAGTGAGCCACGTGTGGCTTATTGCAGGTACCGTATGAATAAGGACCGGCTAATTCCGTGCCAGCAGCCGCGGTAATACGGAAGGTCCGGGCGTTATCCGGATTTAGTGGGTTTAAAGGGAGCGTAGGCCGTCTGTTAAGCGTGTTGTGTGATGTCGGGGCTCAACCTGGGCATTGCAGCGCGAACTGGCAGACTTGCGTGTACAGGAAGTAGGCGGAATTCGTCGTGCAGCGTTGAAATGCTTAGAGATGACGAAGAACTCCGATTGCGAGGGCAGCCTGCTGTAGTGCAACTGACGCTGAAGCTCGAAAGCGTGGGTATCGAACAGGAGTAGATACCCT
+
FEGGGGGGGGGGGGGGGGGFGGEGGGGGGFGGGGGGGGFGGGFFGGGCEGGGGGGGFGFGGGGGGGGGGGGGFGFGGDFGGEFGGGGGGEDEFGGGGGGGCFGGGGDFF8F>FGGGGGFF9DEEFFACGDFFGG9FGGGFGGGGGBCGFGGGGGGGGGDGGFGGGDGGGGGGF9DFGGGCGFFECFEGED@F9BCEGGGGC#FC?FC;=G7FFG@FD685::2C=/#7FGFGG,G>GFFC6E>G,65EFF@C@EEDEGG,C<06FFG@;<::AC:FEGGG8>CC<?8?=7@+)<;CCGE<DGFF8EF7FBE;8,E@=:CDA,C=0+BC,CE=9,,D>-<8<4,EFFCCA,,ECEGGGGGEF:FDFA@,CAEGFFACC8FEGGGGGFCGF@8EE,<B,GGGGGFF:GGGGGGDFFCFFGF@FGFED@F<F8ECCCCC
@s1001 353
TGAGGAATATTGGTCAATGGGCGAGAGCCTGAACCAGCCAAGTAGCGTGCAGGATGACGGCCCTATGGGTTGTAAACTGCTTTTATAAGGGAATAAAGTGAGTCTTGTGAGACTTTTTGCATGTACCTTATGAATAAGGACCGGCTAATTCCGTGCCAGCAGCCGCGGTAATACGGAAGGTCCGGGCGTTATCCGGATTTATTGGGTTTAAAGGGAGCGTAGGCCGGAGATGAAGCGTGTTGTGAAATGTAGATTCTCAACATCTGCACTGCAGCGCGAACTGGTTTCCTTGAGTACGCACAAAGTGGGCGGAATTCGTGGTGTAGCGGTGAAATGCTTAGATATCACGAAGAACTCCGATTGCGAAGGCAGCTCACTGGAGCGCAACTGACGCTGAAGCTCGAAAGTGCGGGTATCGAACAGGATTAGATACCT
+
DCFGGFGFGGGGGGGGGGG8FGEGGGGGGGGGGGFGGGFF8EFFGGFEGGGGGGFGGGEGGGD?FFGGGGGGEFEFGGGDFFGFGCGFGGGCFGGCGCFGGF9EFFCDGGFGFFGGGGDFGGAAFGGGGGFGGAFFGCEF=DFG@+>C?FEGFFCDFGGDB:<DE>FC<CFA@D*86:>FGGGGGG5FGF*6=FGC=5=#1CECF?C9<F:+=F/*9=?<DBCG?FEFD1:+>9:<DCEEGGFECCGFC<7?77,6<GFCFCEGFFBF@C9.@>GEBC+CGGFCCDB89DD7DGGEC>,@<CDFGGFF8B@;8E7GFGGF:9E@CEB9FC;5@A=@CEGF;GGFF<GGGFGGCCCCEGF:@FDGGGGGFEFFCCFFGGGGGGGGGFAECEGGGGGFEGGFFBCFCGGGGGGGGGGGCFGCGGGFGFFFGGCCCCC
@s1001 354
TGAGGAATATTGGTCAATGGGCGAGAGCCTGAACCAGCCAAGTAGCGTGCAGGATGACGGCCCTATGGGTTGTAAACTGCTTTTATAAGGGAATAAAGTGGGAGTCGTGACTCTTTTTGCATGTACCTTATGAATAAGGACCAGCTAATTCCGTGCCAGCAGCCGCGGTAATACGGAAGGTCCGGGCGTTAGCCGGATTTATTGGGTTTAAAGGGAGCGTAGGCCGGAGATTAAGCGGGTTGTGGAATGGAGATGCTCAACATCTGCAATGCAGCGCGAACTGGTTTCCTTGAGTACGCACAAAGTGGGCGGAATGCGTGGTGTAGCGGTGAAATGCTTAGATATCACGAAGAACTCCGATTGCGAAGGCAGCTCACTGGAGCGCAACTGACGCTGAAGCTCGAAAGTGCGGGTATCGAACAGGATTAGATACCCT
+
FGFGGGGGGGGGGGGGGGGGGGGGGGGGGGGGGGGGGGFECFFGGGGGGDGGGGFGGGGGGGGGGCFGGGGGCFGGGGGGGGGFFGGFDGGFGGGGGFGF@FFE+FFEEGGG9FDGGGGGGGGGGGGCCCD<FGGEGGGCFFGGFCFDGFEGGFFGGGGDGGGGC>>FGFGG9ECGCFGGGGCFGGGGGGG*,<CE>5CGG=FCCFF-CG:CGGGFEFEFFFCFFFGBECFFGCD>:#CA8F</;9C44#5F>FDF;<>GE@FC;ED@6?F:CF'>6GDF;FCGGGFGFE<FDF6CGGGGGFFDGGGDE?FD>+=7EGGEFEC@)EEGGCGF9GGGFFDFFDF8CDFGGGGGEB@,CFACGGGGGFEECGDGGFFGGGGGGGFC<FGGGGGGGGFF<@EGFGGGGGGGGFFGGGGGGGFFGFGGGGGGFFFCCCCC
@s1001 355
TGAGGAATATTGGTCAATGGGCGAGAGCCTGAACCAGCCAAGTAGCGTGCAGGAAGACGGCCCTATGGGTTGTAAACTGCTTTTATAAGGGAATAAAGTTAGTCTCGTGAGACTTTTTGCATGTACCTTATGAATAAGGACCGGCTAATTCCGTGCCAGCAGCCGCGGTAATACGGAAGGTCCGGGCGTGATCCGGATTTATTGGGTTTAAAGGGAGCGTAGGCCGGAGATTAAGCGTGTTGTGAAATGTAGAGGCTCAACGTGTGCAATGCAGCGCGAACTGGTTTCCTTGAGTACGCACAAAGTGGGCGGAATTCGTGGTGTAGCGGTGAAATGCTTAGATATCACGAAGAACTCCGATGGCGAAGGCAGCTCACTGGAGCGCAACTGACGCTGAAGCTCGAAAGTGCGGGTATCGAACAGGATTAGATACCCT
+
FGFGGGGGAFGG9CFGGGGGGGGGEGGGGGGGFCDGGGDFEG<EFGGGGGFCFG<8=FEFGGGGC8FGFGDGGEFEGGDE?F?FFFFE<EF,,9F5?EEFGG5,C<F=FGDDGGEGFG@EEBFDFDFFEGEAF<,@FA,?FF+@E+@F9=FFF>>:DDF@<:BAEGEG:*CAAD*85><<F,,5**/1<*;FGF78CCFC:;=@?,4CE,CFG.<AC03+-:59*;+0B,9CCB>4*8ED,FCE@,FACD:>:3C@5>,GF<,,;7,33E>?@+@++E8=+GFFBFB==,FBFF@+A,,E,99FF=7GFDF;CFGGGEFGFFC>9GGEE@?ADFFFGGFFAAF8GGGGGGGGGCF:?:E7F7GFFFFGF@FEC:,CFF@@+7CGFGGGFCC@FCGGFCGFGGGGGFFGGDGGGGGGGGFEGGGGFGGCGFFCCCBC
@s1001 356
TGAGGAATATTGGTCAATGGGCGAGAGCCTGAACCAGCCAAGTAGCGTGCAGGAAGACGGCCCTATGGGTTGTAAACTGCTTTTATAGGGGAATAAAGTGAGCCTCGTGAGGCTTTTTGCATGTACCTTATGAATAAGGACCGGCTAATTCCGTGCCAGCAGCCGCGGTAATACGGAAGGTCCGGGCGTTATCCGGATTTATTGGGTTTAAAGGGAGCGTAGGCCGGAGATTAAGCGTGTTGTGAAATGTAGACGCTCAACGTCTGCACTGCAGCGCGAACTGGTTTCCGTGAGTACGCACAAAGTGGGCGGAATTCGTGGTGTAGCGGTGAAATGCTTAGATATCACGAAGAACTCCGATTGCGAAGGCAGCTCACTGGAGCGCAACTGACGCTGAAGCTCGAAAGTGCGGGTATCGAACAGGATTAGATACCCT
+
CFFGGFEFGGGGGGGGGGGGGGGGGGGGGGGGGGGGGGFFGGGGGGGGGGGGGCFGGGGGGGGGGGGGGGGFGGFGGFGGGEGDGGGFGGGGGGDFGGGGGGGGGGGGGGGGGGGGGGGGGGGFGGGGGGGFFFGGGGGFCFGGGGGGGGGGGGGGGGDC<<CF7CFEG@GFGGCFGGFGGGGFGEGGGGCCC@F=<=F:G=,FFGGGGGG9+>FFG>F@@<7DFBD@GG<GC<DFGGGEGGGGGFC@>9>EF<?DGF>3DFEFG><%CGG@@@1C>C82FFFGGF>F@,FD:+>GGFDGFFFGGE=7?,A>=8GGGF@AGEB6FGGFFEGF?,<EFFDDC,<E?F8CGGGFFB:877GCGEGGFGGGGEGGED@GGFGGGGGGGFFC,@FEFEE@EGDCFGFGGGGGFGFCGGGGGGGEGGGGFGGGGGGCCCCC
@s1001 357
TGAGGAATATTGGTCAATGGGCGGAAGCCTGAACCAGCCAAGTAGCGTGAGGGAAGACTGCCCTATGGGTTGTAAACCTCTTTTATAAGGGAATAAAATACGGGACGTGTCCTGTTTTGCATGTACCTTATGAATAAGGACCGGCTAATTCCGTGCCAGCAGCCGCGGTAATACGGAAGGTCCAGGCGTTATCCGGATTTATTGGGTTTAAAGGGAGCGCAGGCGGTCTTATAAGCGTGACGTGAAATGCAGCGGCTCAACCGTATGATGTGCGTCGCGAACTGTAGGACTTGAGTGTATTCGATGTCAGCGGAATTTGTGGTGTAGCGGTGAAATGCTTAGATATCACGAAGAACTCCGATTGCGAAGGCAGCTCACGGGAGCGCAACTGACGCTGAAGCTCGAAAGTGCGGGTATCGAACAGGATTAGATACCCT
+
FGGGGGGGGFGCGGGGGGGGGGGGGGGGGGGGGGGGGGGFGGGGGGGGGGGGGGGGGGGGGGGGGGGGGGGGCFFGGGGGG,FFGGGGGGGGGGGFGGGGGGGGGGGGGGGGGGGGGGGGGGGGGGGGGGGGGGCFGGGGGGGGG7CGGGGGGGFGGGGGGGGGGGGGGGGGGGGGGGGEGGGD,<EEGGGGCFEE5E@:CFFFGG*:CFC9;FEFGFDD>;?GDEC=E5FG<EC<C,);FGFGGEFFFF<CCE@9,*7F;>C97C?BCGGGEGBCEEDC=DFF<DAFFDFA8*AGGGEFGGGGFGDGEGGEBCGGEFGGGGGEC=CCE@GGFB?9D;CA,GDEGGEEGGGFF<=GFCGGGGGEGFCFGGGGGGCGGGFEGGGGGGGGGEEFGGGCGGEGGGGGGGGFFGGGFGGF8CFEBAGFGFE9GGGFCCCCC
@s1001 358
TGGGGAATCTTGCGCAATGGGGGGAACCCTGACGCAGCGACGCCGCGTGCGGGACGGAGGCCTTCGGGTCGTAAACCGCTTTCAGCAGGGAAGAGAAGAGACTGTACCTGCAGAAGAAGCCCCGGCTAACTACGTGCCAGCAGCCGCGGTAATACGTAGGGGGCGAGCGTTATCCGGATTCATGGGGCGTAAAGCGCGCGTAGGCGGCCCGGCGGGCCGGGGGTCGAAGCGGGGGGCTCAACCCCCCGAAGCCCCCGGAACCTCCGCGGCTTGGGTCCGGTAGGGGAGGGTGGAACACCCGGTGTAGCGGTGGAATGCGCAGATATCGGGTGGAACACCGGTGGCGAAGGCGGCCCTCTGGGCCGAGACCGACGCTGAGGCGCGAAAGCTGGGGGAGCGAACAGGATTAGATACCCT
+
CFGGGGGGGGGGGGGGGGFFFGGGGGGGGGGGGGGGGGGGGGGGGGGGGGDGGGGGGGEGGGGGGGGGGGGGGGGGGGGGGGGGGGGGGGGGGGGGGGGGGGGGGGGGGGGGGGGGGGGGGGGGGGGDFGGGGG8CFGFGGGCGGGGGGEGGE7CF9EGGGGGGGGDGGGGDCGGGGEEGGFG#:ACFG*GG@GGGCE5E1DCEGGGDGGGGG#EC:ECECCE/7:/,7:CEEEE9>+:++EEEGGGE:*C<CFEGEE88:CCCGFCFC#CFECGCC@ED=3:CEGGGFGFFD@@+GCGGGFEEE=B8DE65;C:EEECFCE=4+7GGFGGGFCCEF@CGGFEC?GGGGGGGGGFFFFGEDGGGGGGGFEEFDGGFFBGGGGEGGGGGGGGGGGGGFGGGGGGGGGGGGGGGCCCCC
@s1001 359
TGAGGAATATTGGTCAATGGACGAGAGTCTGAACCAGCCAAGTAGCGTGCAGGATGACGGCTCTATGGGTTGTAAACTGCTTTTATAAGGGAATAAAGTGAGTCTCGTGAGACTTTTTGCATGTACCTTATGAATAAGGACCGGCTAATTCCGTGCCAGCAGCCGCGGTAATACGGAAGGTCCGGGCGTTATCCGGATTTATTGGGTTTAAAGGGAGCGTAGGCCGGAGATTAAGCGTGTTGTGAAATGTAGATGCTCAACATCTGAACTGCAGCGCGAACTGGTTTCCTTGAGTACGCACAAAGTGGGCGGAATTCGCGGTGTAGCGGTGAAATGCTTAGATATCACGAAGAACTCCGATTGCGAAGGCAGCTCACTGGAGCGCAACTGACGCTGAAGCGCGAAAGTGCGGGTATCGAACAGGATTAGATACCCT
+
EFGGGGGGGGGGGGGGGGGGGGGGGGGGGGGGGGGGGGGGFGGFGGGGGGGDGGGGGGF@FFFFGGGGGGGGGGGGGGGGGFGGGGGGGGGGGGGFGGGCFFGGGGGGGFDFGGGGGGGGGGGGGGGGGFGGGGGCFGGGG7@FE8CGGFCGGGCEGGGGFGGGGGGGGGGGGGCFE<CGGGGCDEG2FGGGGGG:EGG:CD<CCFEGGGGGFGEFG@73@;7CFDG>CCGFCGG2CFGGF559=FFGFFFGFFGF<GGFCFG<EBAFGGEBDGGGEGG=?8GGFB,>8GFFDFEFGGGGGCEGGGGEB,EADCCB8CCDCCGE=GEBB@FA,?A@9FGGGGGFGGFGGGDCCF@77GFFGGGGGGFFFFEFGGFEE<GEGFGGGGFGGGGGGGFEGGF@,GGGFFCGGGFFGGGGGGGFGGGGF<GGGFFCCCCC
@s1001 360
TAGGGAATCTTCGGCAATGGGGGCAACCCTGACCGAGCAACGCCGCGTGAGTGAAGAAGGTTTTCGGATCGTAAAGCTCTGTTGTAAGAGAAGAACGTGTGTGAGAGTGGAAAGTTCACACAGTGACGGTAACTTACCAGAAAGGGACGGCTAACTACGTGCCAGCAGCCGCGGTAATACGTAGGTCCCGAGCGTTTTCCGGATGTATTGGGCGTAAAGCGAGCGCAGGCGGTTTAATAAGTCTGAAGCTAGAGGCAGTGGCTTAACCATTGTTCGCTTTGGAAACTGTTAGACTTGAGTGCAGAAGGGGAGAGTGGAATTCCATGTGTAGCGGTGAAATGCGTAGATATATGGAGGAACACCGGTGGCGAAAGCGGCTCTCTGGTCTGTAACTGACGCTGAGGCTCGAAAGCGTGGGGAGCAAACAGGATTAGTACCCT
+
FGGGGEFGGGGGGGGGGGGGGGGGGGGGGGGGGGF@FEGGGGGGGGG=FFGEGGGGFGDGGGGFGGGFFGGGGF?FGGGGGGGGGGBEFGGGGGGGGGGGGGGGGGGGGGGGGGGGGGGGGFGBAFGGGGGGGGGGGGFGFFGFGGGGGGC7FFGF3DFGGGCGFGGCF7FGE8B@<FGDGCA7CCF9FFE68F8;#13CDD:8#<<C9FE?:9C9C?EFFBE<75CDF9>FACCFG9C+GF>:FFC6<FAF)CF7EGGFFD=CGFEC,@A<+C>;:GGGGG=CFBEA<C,FCC,85?=E;CFE=,>AB@,B<D9FGFGGGCFFEDDC8GGEBDGF?::6E@GGEAEGGGGEGGGGGGEC:EGGEECFCGGCGGGGGGGFGGGGGFFFFGGFGGGGGGGGFCGDGGGFFCEGGGGGFEGGGFFFCCDFGGECEAGCCCCC
@s1001 361
TGGGGAATCTTCCGCAATGGGCGAAAGCCTGACGGAGCAACGCCGCGTGAGTGATGACGGCCTTCGGGTTGTAAAGCTCTGTGATCGGGGACGAACGGTCAGCAGACGAATACTCTGCTGAAGTGACGGTACCCGAATAGCAAGCCACGGCTAACTACGTGCCAGCAGCCGCGGTAATACGTAGGTGGCAAGCGGTGTCCGGAATTATTGGGCGTAAAGCGCGCGCAGGCGGCTTCTTAAGTCCATGTGAAAAGTGCGGGGCTTAACCCCGGGATGGGATGGAAACTGGGAAGCTGGAGTAGCGGAGAGGAAAGTGGAAGTCCTAGTGTAGCGGTGAAATGCGTAGAGATTAGGAAGAACACCGGTGGCGAAGGCGACTTTCTGGACGACAACTGACGCTGAGGCGCGAAAGCGTGGGGAGCAAACAGGATTAGATACCCT
+
GFGGGGGGGGGGGGGGGGFGGGGGGGGGGGGGGGGGGGGGGGGGGGGGGGGGGGGGGGGGGGGGGGEGGGGGGGGGGGGGGCFGGGGGGGGGGGGGGGEGGGGFGGGGGGCGGGGGFGGFDFGGGFGGGGGGGGGGDGGGGGGCFFGGGGGCGFGGCGGGCBF9:*?CGFFGGGCCE,?,<0ACE,<CC8C:8/*;=CF+*C*:8?3<9768*:87C0<B9(:))5/9:1DCC?1)9EF:@,33,8,:=:=,E>*E8F36,,,3BFFF>:B8F;GGFFAEFD=?6?GGFDB>F6,=F5@@++CDFFF=C,AE?AGF@9,EFF?B?FFGEAC89FGFFF::EGGFDFFEA<GGGEFFE=686++DGGGGGGEFGEEFGGGFAFCE@=7GGFF@B,,,EGFGDGGGGFFFFCCGGGGGGGECFE,FECGGFGGGGGGGCCCCC
@s1001 21958
TGGGGAATATTGCACAATGGGGGAAACCCTGATGCAGCGACGCCGCGTGGAGGAAGAAGGTCTTCGGATTGTAAACTCCTGTTGTTGAGGACGATAATGACGGTACTAAACAAGGAAGTGACGGCTAACTACGTGCCAGCAGCAGCGGTAAAAAGTAGGTCACAAGCGTTGTCCGGAATTAATGGGTGTAAAGGGAGCGCAGGCGGGAAGACAAGTTGGAAGTGAAATCTATGGGCTCAACCCATAAACTTCTTTCAATACTGTTTTTCTTGAGTAGTGCAGAGGTAGGCGTAATTCCCGGTGTAGCGGTGGAATGCGTAGATATCGGGAGGAACACCAGTGGCGAAGGCGGCCTACTGGGCACCAACTGACGCTGAGGCTCGAAAGTGTGGGTAGCAAACAGGATTAGATACCCT
+
EF8CCFCFFGG<EG9CFFGF,@FEGFGCFE@F<A-C<FF7+@+@+@+@7FBCEDFGCC,--5-CF4B?CECGCDFFDF?9F,A<B,BF<FFA:>BCCGGGGGGG@CA,BD,?FBFFFGG?<B+8++3@<FGFB3EEF=:>F:E8,,><<CGGCBF:F,?B<,@>>,8+6***,<*=FECCF,?A9+7=FC3F2>82:5,*6?E;3:*+/;3CGFD:GGAAF;FCDDBCFEFFCGGF5:<FC#:EC?9B3</3),E8F8,:CGGFFGFA>,D><B,<=@8,=:,FB8,F?8@,FB@+7C>,FC7+34+EFFEC8,C>>9FFF>GGEFDFFAF@:FCF@FGGGEGFFE:FFFC,,GGGFGFF<FCFC@FGGFC@8FFFGGGGGGGGGGGGGGFGGGGFC<,A,FGEA,GFECF8C@CB
@s1001 363
TGAGGAATATTGGTCAATGGACGAGAGTCTGAACCAGCCAAGTAGCGTGAAGGATGAAGGTCCTACGGATTGTAAACTTCTTTTATAAGGGAATAAAACCTCCCACGTGTGGGAGCTTGTATGTACCTTATGAATAAGCATCGGCTAACTCCGTGCCAGCAGCCGCGGTACTACGGAAGGTCCGGGCGTTATCCGGATTTATTGGGTTTAAAGGGAGCGTAGGCCGGAGATTAAGCGTGTTGTGAAATGTAGATGCTCAACATCTGCACTGCAGCGCGAACTGGTTCCCTTGAGTACGCACAAAGTGGGAGGAATTCGTGGTGTAGCGGTGAAATGCTTAGATATCACGAAGAACTCCGATTGCGAAGGCAGCTCACCGGAGCGCAACTGACGCTGAAGCTCGAAAGTGCGGGTATCGAACAGGATTAGATACCCT
+
GGGGGGGGGGGGGGGGGGGGGGGCFFGGGGGGGGGGGGGCFFFGGGGGGGGCFGFGEGGGAFFGGGGGEGCFFECEFGGGGGGGGFGF9FGAFCFFGAF7FFFE@FEGGFFEDFC7FCFGF9BEFGEDCGGGGG9FFA?E<,=FEG+FFBDFEGFFF9AFGGFC7+@CFC+3<;>FEGDGGFAFGGGGGEEGG9@EGGGG3C+F<CF87F@C@@G-8:E7;@CDEFG3B=CC:CEAF@5;GFCC9E;-FF;GC:F<=GF@@E-2FACF:GEB<C#;C@C==GGFFF=,FF??5F@:EC8F8A,<FGFA<,F9>DGE@9+BFEEEAEBC;C<=9FFD@9FGE=AEE4FFFE<ECB+,?CEC:=GGFGGGGGGFGFGF:FGEEGF<<GGGGDGGGGCFF:C,<GFE<FECGGGGGGFFGGGFGGGGGGGGGGGCCBAA
@s1001 364
TGGGGAATATTGCACAATGGGGGAAACCCTGATGCAGCGACGCCGCGTGAGCGAAGAAGTATTTCGGTATGTAAAGCTCTATCAGCAGGGAAGAAAATGACGGTACCTGACTAAGCAGCACCGGCTAAATACGTGCCAGCAGCCGCGGTAATACGTATGGTGCAAGCGTTATCCGGATTTACTGGGTGTAAAGGGAGCGTAGACGGCTGTGTAAGTCTGAAGTGAAAGCCCGGGGCTCAACCCCGGGACTGCTTTGGAAACTATGCAGCTAGAGTGTCGGAGAGGTAAGTGGAATGCCCAGTGTAGCGGTGAAATGCGTAGAGATTGGGAGGAACACCAGTGGCGAAGGCGGCTTACTGGACGATGACTGACGTTGAGGCTCGAAAGCGTGGGGAGCAAACAGGATTAGATACCCT
+
GGGGGC@FFFFGGGGGGGGFGGGGGGGGGEEGGFFEGGGC+@CGGGG:FGGGGC7F:EAEE9E,CBC44+EECFF,?BF9E9EF<EC8FFCCFGGF?,?A?CCCDFFCFFGGGGC,C=>FEDEGG@F,D;BF+@8DFF@FFF788@CC:FGFGG7DCA,F,7>,4;B+*4CFGFGG>C<%299FGG,81+?+<FEBCEE8*:?<EGG;#5<>CFCCFGF?6B4?<*3BDFEB8CEF?F4FGF/EFDGGFD>::<>=@,+D=35>A5,?7,C,)@+78GGF,DEFEE5,FFE@,8E,8FFGFFCC8FBCCGFE7GGEDE9DC,,FCEGFC,EF6C<F<FF=FCDFF@,GGGGFGGFFE@=GGFGGGFGGEFC@@AE@<GGDFEGGCCGDGGGGFGGGGGGGGGGGFEFGGGGCCCCC
@s1001 365
TGGGGAATATTGCACAATGGGGGAAACCCTGATGCAGCGAAGCCGCGTGAGCGAAGAAGTATTTCGGTATGTAAAGCTCTATCAGCAGGGAAGAAAATGACGGTACCTGACTAAGAAGCACCGGCTCAATACGTGCCAGCAGCCGCGGTAATACGTCTGATGCCAGCGTAATCCGGATTTACTGGGCGTTAAGGGGGCGTAGACGGCTGTTTAAGTCTGAAGTGAAAGCACGGGGCGCAACCTCGGGACTGCTTTGGAAACTATGCAGCTAGAGTGTCGTAGAGGTAAGTGGAATTCCCAGTGTAGCGGTGAAATGCGTAGATATTGGGAGGAACACCAGTGGCGAAGGCGGCTTACTGGACGATGACTGACGTTGAGGCTCGAAAGCGTGGGGAGCAAACAGGATTAGATACCCT
+
F<<EFFGGGGGAAEGGFDFF8@FF@FCFFGGG9FGGGGGG+@:EFGGFFGGFGGEGGGG<?EAAEFG84FE<FEFDGG<??E<@E@FFEG7FE8=EFCDF,+=+:F<FG@F9<5B,AD,>,DC7F@+>,8@=>=8+3@<7@<F<3+5CC5*3@;>D,,6,,,,,,2*<<*6C,@7<FF7FF9CBFF*==:C5B9+*/*<8)/2AC+*;C;#0@C?9#5D?8@CAA9;9?6CC<CE1#C:'22%#@2;DFE<9:CFGE@7:8@,,D<C9GF<DDEGC==@,,9,GGGF?GGFFD@,,9,,,FF>@@ECEEGGGGFFB,CF8CFFEE,@GF?AECGCG@F==@,EEGFCGCCFFAFGGGC,@DC<GFGGGGFCGCCGFF@FF<CFFCCGGGCGGGGGFGGGFFGGGFCGFFGGCCCCC
@s1001 366
TGAGGAGTATTGGTCAATGGACGAGAGTCTGAACCAGCCAAGTAGCGTGAAGGATGAAGGTCCTACGGATTGTAAACTTCTTTTATAAGGGAATAAACCCTCCCACGTGTGGGAGCTTGTGTGTACCTTATGAATAAGCATCGGCTAACTCCGTGCCAGCAGCCGCGGTAATACGGAGGATGCGAGCGTTATCCGGATTTATTGGGTTTAAAGGGAGCGCAGACGGGTCGTTAAGTCAGCTGTGAAAGGTTGGGGCTCAACCTTAAAATTGCAGTTGATACTGGCGTCCTTGAGTGCGGTTGAGGGGGGCGGAATTCGTGGTGTAGCGGTGAAATGCTTAGAGATCACGAAGAACTCCGATTGCGAAGGCAGCACACTAATCCGTAACTGACGTTCATGCTCGAAAGTGTGGGTATCAAACAGGATTAGATACCCT
+
FGGGGGFGGGGGGGGGGGGEFFGEGCCFFFGGFEFGGG8EFGFGGG@BFGGGGGGFGFCGFGGFFFGGGGGGFGGGGFGGGCFGEGGGFGGGGGGFFGFEGDFGGGGGFDDEGGDC8?FG@E,,C5AA<9FFGGFFF9FF9A4BEDCFGFDFCB>FFGF7FGGGEGG>+*<,@;:E:B7>FE,:FFE7<:78?><8EGGFF79FFG<B<<<++8=FG@B56?2&0*/76/*?8@<1398C>D7EE;CF#F:<@@CCCFFGG9FC@B9/FD@*C8+94<#.C<EC7FGDFF<8AFCC=8EF,FB>@+:+GFE@+>+C8F@FF:@+5C@CBFFC9CFFFFAEE9,F<7CGEFFEFEFF:CGFFC@=FGEGGGGFGFGGFFGGGGGGGGGGGGGGGGFCEEGF8GGGGGGGGGFGGGGGGGGFFDGGGDGEFGGCCCCC
@s1001 367
TGAGGAATATTGGTCAATGGACGAGAGTCTGAACCAGCCAAGTAGCGTGCAGGATGACGGCCCTATGGGTTGTAGACTGCTTTTATAAGGGAATAAAGTGAGTCTCGTGAGACTTTTTGCATGTACCTTATGAATAAGGACCGGCTAATTCCGTGCCAGCAGCCGCGGTCATACGGAAGGTCCGGGCGTTATCCGGATTTATTGGGTTTAAAGGGAGCGTAGGCCGGAGATTAAGCGTGTCGTGAAATGTAGACGCTCAACGTCTGCACTGCAGCGCGAACTGGTTTCCTTGAGTACGCATAAAGTGGGCGGAAGTCGTGGTGTAGCGGTGAAATGCTTAGATATCACGAAGAACTCCGATTGCGAAGGTAGCTCACTGGGGCGCAACTGACGCTGAAGCTCGAAAGCGCGGGTATCGAACAGGATTAGATACCCT
+
FGGGGFGGGDFFGGGGGGGGGGGGGGGFFGGGGGGGGFFFFGDGGFGCFDFGGGGGGCEGGGGGG8CEFGDDFFGFGFGGGFEGGGGGGGGGGCAEGFFGGG?F,EEGFGGGGGGGGGDGGGGGFGGGGFCC<9EDGGGGGGGGGGGGGGGGGGGGGGGGGGGG@CFCF7CFFEFGGCFGGG:FCEGGGEGGGGGG55FGG=:FFCC7<FCCG8E:;2<3:9;CFBGEG=DFGFF9EDEECFEECBCCFFFGG<?FG=F:CE<*F;8FF@C?F<2C<===?FFFD,GDED?C)@1BCCFBE?,FF+GFECC,>6+@C:+BGFGGAF8EEE?,9CFFGFEGFEGCGFGGF<GEF=ECCEDFCEGGGGFFB,DGGGGGGGEGGGGGGGGGEGGGGGGGDGEGGGGGGEGGGEFCEFFGGGGGGGGGGGGGF@C8<CCC
@s1001 368
TGGGGAATATTGCACAATGGAGGAAACTCTGATGCAGCGACGCCGCGTGAAGGATGAAGTATTTCGGTATGTAAACTTCTATCAGCAGGGAAGAAAATGACGGTACCTGACTAAGAAGCCCCGGCTAACTACGTGCCAGCAGCCGCGGTAATACGTAGGGGGCAAGCGTTATCCGGATTTACTGGGTGTAAAGGGAGCGTAGACGGCACGGCAAGCCAGATGTGAAAGCCCGGGGCTCAACCCCGGGACTGCATTTGGAACGGCTGGGCTAGAGTGTCGGAGAGGCATGTGGAATTCCTAGTGTAGCGGGGAAATGCGTAGATATTAGGAGGAACACCAGTGGCGAAGGCGGCTTGCTGGACGATGACTGACGTTGAGGCTCGAAAGCGTGGGGAGCAAACAGGATTAGATACCCT
+
EDFGGFGGGGGDGGGGGGGF9EGGGGGGGGFFFGGGGGDGGGGGGGGGG:FGGFGGCFG9CE9FGGG:FFGGGFGGGGGGGGGGGGG8FGGGGGGGGGGGGGGGD:BEEFFGGF8BFFGGGGGGGGGFGGGFEGGGFGGFGGFGDGCCGGGGGGGFEFGGGGGG7::FCFG,@FCGGGDGGF:9FG>GE<<BFGGGED<EDG<CEGDDC<:CEEF@G8E;<F7C=FFBFG5CEGGF@5GGGGGEGFEC;;9BFEFFF@FFF#BF=B#DA,BA#F>FE@CGDF;GGFEEGFBCD>98FGGFFE>=)C7EB=C9,7C>6CC,E=9=AGGGGF?ABCEE<=8FFF?,AFBEGGGGGGGGGGGGGGGGFGF@7GGGGCFFFGGGFCFFGFGGGGGGGGGFEFFFCGGGGGGGGGGCCC<C
@s1001 369
TAGGAAATATTGCACAATGGAGGAAACTCTGATGCAGCGACGCCGCGTGAGTGAAGAAGTATTTCGGTATGTAAAGCTCTATCAGCAGGGAAGATAATGACGGTACCTGACTAAGAAGCACCGGCTAAATACGTGCCAGCAGCCGCGGTAATACGTATGGTGCAAGCGTTATCCGGATTTACTGGGTGTAAAGGGAGCGTAGGTGGCTGTGCAAGTCAGAAGGGAAAGCCCGGGGCTTAACCCCGGGACTGCTTTTGAAACTGTGCGGCTGGAGTGCAGGAGAGGTAAGTGGAATTCCTAGTGTAGCGGTGAAATGCGTAGATATTAGGAGGAACACCAGTGGCGAAGGCGGCTTACTGGACGACCACTGACGCTGAGGCTCGAAAGCGTGGGGAGCAAACAGGATTAGATACCCT
+
FGGGGGGGGGGGGGGGGGGGGGGGGGGGFGGGGGGGGGGGGGGGGGGFFGGGGGGGGGGGAFGGGGGCFGGGGGGGGGGGGGGGGGGGGGFGGGGGGGGGGGGGGGGGGGGGGGGGGGGFGGGGGECFGGGGGGGFGGDFGGGGEGGGGGGFGGGFDGFGGGGGGGGGGGGGGGGGEDGGGGCFEGGGFCFFGGGCGGGGDDE:ACCFG@CFC<>AFFGGFE#FCCGGGDGGEGGGGGGGGGFGGGGFD6:EG@F?FGGFGGG=GGGGC,FGEGGGGGGGFFFGEGGGFEBDF8F@DGGFFD=6)DGGGGGDFEFGGGGFGFEDGGGGFGGFEGGGGFF@@GGGGGFGGGFGGGGGGGDGGGGCGGFFEEFGGGGGGGGGGGGGDGGGGGGGGGGGGGGFGGGGGGGGGGGCCCCC
@s1001 370
TGGGGAATATTGCACAATGGGGGAAACCCTGATGCAGCGACGCCGCGTGGAGGAAGAAGGTCTTCGGATTGTAAACTCCTGTTGTTGAGGAAGATAATGACGGTACTCAACAAGGAAGTGACGGCTAACTACGTGCCAGCAGCCGCGGTAAAACGTAGGTCACAAGCGTTGTCCGGAATTACTGGGTGTAAAGGGAGCGCAGGCGGGAAGACAAGTTGGAAGTGAAATCCATGGGCTCAACCCATGAACTGCTTTCAAAACTGTTTTTCTTGAGTAGTGCAGAGGTAGGCGGAATTCCCGGTGTAGCGGTGGAATGCGTAGATATCGGGAGGAACACCAGTGGCGAAGGCGGCCTACTGGGCACCAACTGACGCTGAGGCTCGAAAGTGTGGGTAGCAAACAGGATTAGATACCCT
+
GDFGGCFGGGGGGGGGGGGGGEGGGGGGGGGGGEGGGGGDFGGGGGGCEGGGGGGGGGGGFG9FCFGCEFGFDGDGDCGGGGGGGGGGGGGGGGFGGF9FFGGCFEFDGGGGGGFFFGGGCGGGD=FGGGGCCFGCFEGGGGFCCEEGEECCFFGGGGG9F:FGGGEEGE@CEFG5CCE@BFGGFG;FE@E+BFD9A*C4=DE?<CE8CEFGGFC8<;C41C<GG?CC><CEGEGC6@GFFEDE:>:81-<<=E66C;CFGFC7F@FB@1FA4GDCGGFFCFDGGDGGGGFFDCEE8@7GGGEEBGGFDGGFFGGGGGFFFC@CFDEFFF<F:F<CCE@DFCGGFGGGGGGGGGGDGGGGFFFGGGGGGGFGGEFFGFGFGDGGFGGGGGFFGFCFF<GFFGGGGGFGGGGCCCCC
@s1001 371
TGGGGAATATTGCACAATGGGGGAAACCCTGATGCAGCGACGCCGCGTGAGTGATGAAGTATTTCGGTATGTAAAGCTCTATCAGCAGGGAAGATAATGACGGTACCTGACTAAGAAGCACCGGCTAAATACGTGCCAGCAGCCGCGGTAATACGTATGGTGCAAGCGTTATCCGGATTTATTGAGTTTAAAGGGAGCGTAGGCCGTCTGTTAAGCGTGTTGTGAAATGTCGGGGCTCAACCTGGGCATTGCAGCGCGAACTGGCAGACTTGAGTGTACAGGAAGTAGGCGGAATTCGTCGTGTAGCGGTGAAATGCTTAGATATGACGAAGAACTCCGATTGCGAAGGCAGCCTGCTGTAGTGCAACTGACGCTGAAGCTCGAAAGTGCGGGTATCGAACAGGATTAGATACCCT
+
EGGGGGGGGGGGGGGGGGGGGEGGEGGGGGGGGGGGGGDGFGGGGGGGGGGGGGFGFFFFCFGGGGGGGGGGGGFFGFGGGGGGGGGGGGGGDDFGGGGGGGGGGGGGGGGFGGGGGGGGGGGGGGGGFGGGGGGGGGG?CCFGGGGGGGEA9FGFGGGGFGGGGGGGGGG=F;;.<?CGGF<GFGFC>FCCEGGFC8?FDGG9<BFFFGFGFGGFGFEE<GDGFFEGGGGGGCFDE;FFFFGGFFFD@FFEFF8CEDD#?CFFCGFFEF=DDDGGF5GGFF*FEC@GGGGGCFGDGGGGGDGGFGDGGFDGFFFFGGFGGEGGF@CFF9EEDGGGGGGGGFCFGGFGFCFGGFFEFFFGGGGGGGGFGFCGGGGGEGGGGDGGGGGGGGGGGGGGGGFFGGFGF9FGF,CCCCCC
@s1001 372
TGGGGAATATTGCACAATGGAGGAAACTCTGATGCAGCGATGCCGCGTGAGGGAAGAAGGTTTTAGGATTGTAAACCTCTGTCTTCAGGGACGAAAAATGACGGTACCTGAGGAGGAAGCTCCGGCTAACTACGTGCCAGCAGCCGCGGTAATACGTAGGGAGCGAGCGTTGTCCGGAATTACTGGGTGTAAAGGGAGCGTAGGCGGGATCGCAAGTCAGATGTGAAAACTATGGGCTTAACCCATAAACTGCATTTGAAACTGTGGTTCTTGAGTGAAGTAGAGGTAAGCGGAATTCCTAGTGTAGCGGTGAAATGCGTAGATATTAGGAGGAACATCAGTGGCGAAGGCGGCTTACTGGGCTTTAACTGACGCTGAGGCTCGAAAGCGTGGGGAGCAAACAGGATTAGATACCCT
+
CEGFGGGGGGGGGGGGGGGGGGGGGEGDGGGGGGGGGGGGGGGGGGG:FGGGGGGGGGGGF9FGGGGFFGFFEFGGGGGCFFACFFFGGFBD:FFFFGGGGGGGFGGGFGGGGGGDEFGGCFFEGGGGGGFGGGG8>DFGGG8<=EEGG3C@FCFG:DGEFDD7EECEGG7EC=<<:<F:FE5<<<F@F1=CGGGGGD4CDDGE?EEGFC;C>@@DCAFFCEG?@FFFDF:F@DGFE9GEGGGG>GGGGFA9FGD@3:CCCCFGFFECF==A97FF9GGE:=C7FGGFB:EFD?CEEE?@AACC=)GGGGEF@7F=ECEF@GGGFGFCFFFFGAFFE9GGGGGGFGGGGGGGGGGGGFFA,GFGE9FGGGGGGGGGGGGCE:7FFBEGGGGGGEFGGGGCFECGGFGADFDF@CCCC
@s1001 373
TGGGGAATATTGCACAATGGAGGAAACTCTGATGCAGCGACGCCGCGTGAGTGAAGAAGTAATTCGTTATGTAAAGCTCTATCAGCAGGGAAGATAGTGACGGTACCTGACTAAGAAGCTCCGGCTAAATACGCGCCAGCAGCCGCGGTAATACGTATGGAGCAAGCGTTATTCGGATTTACTGGGTGTAAAGGGAGTGTAGGTGGCCATGCAAGTCAGAAGTGAAAATCCGGGGCTCAACCCCGGAACTGCTTTTGAAACTGTAAGGCTGGAGTGCAGGAGGGGTGAGTGGAATTCCTAGTGTAGCGGTGAAATGCGTAGATATTAGGAGGAACACCAGTGGCGAAGGCGGCTCACCGGACTGTAACTGACACTGAGGCTCGAAAGCGTGGGGAGCAAACAGGATTAGATACCCT
+
FGGGGFGGGGFFGGGGGGGGGFG@FGGAFFGGGGGGGFDGGGGGGGG+CEGGGGGGFEEEFGFFGGFDDGGCFFFEGDGGG9CEGGGGGGGGDGGGGFGGGGGGGGGGGGGGGGGGGFGGGGGEECGGFGGGGGEGGGGGGGGGGDGGGGGGGGGGGFGGFGGGFD>F2FCE:FFGGFGGGGGGGF@FC?GFFGG=EGGGCCB<>FFGGGGGGC?C@?CF9FCC=#<BEEGDGGGGFFFGGGGEEFGFD<CFGCGFFECD?ADEGGGGGFGGFGGFD@EB@CGGFDCDFCFCEFAGGF8DD9GG>DGGFAC,EEFGGGFC<=@CCEGGF<GFEGGGGDGFCGEGGGEFBCGFGGGGGCFGGGFFGGGFFFFFEGGGEGGGGGGGGFGDGGGFGGFGGGGEFFGGGGGGGGGCCCCC
@s1001 374
TGGGGAATATTGCACAATGGAGGAAACTCTGATGCAGCGACGCCGCGTGAAGGATGAAGTATTTCGGTATGTAAACTTCTATCAGCAGGGAAGAAAATGACGGTACCTGACTAAGAAGCCCCGGCTAACTACGTGCCAGCAGCCGCGGTAATACGTAGGGGGCAAGCGTTATCCGGATTTACTGGGTGTAAAGGGAGCGTAGACGGCACGGCAAGCCTGATGTGAAAGCCCGGGGCTCAACCCCGGGACTGCATTCGGAACTGCTGGGCTAGAGTGTCGGAGAGGCAAGTGGAATTCCTAGTGTAGCGGTGAAATGCGTAGATATTAGGAGGAACACCAGTGGCGAAGGCGGCTTGCTGGACGATGACTGACGTTGAGGCTCGAAAGCGTGGGGAGCAAACAGGATTAGATACCCT
+
GFCFGGGGGFGGGGGGGGGGGGGGGGGFGGGGGGGGGGGGGGGGEFGFGGGGGGGGGGGCAEAFGGG69FFGGGGFFFGGGA<FGGGGGGGGGGGF,F9FGGGGGGGGGGGGFGGGGGGGGGGGDGGGGGGGGGGGGGGGGDFDEGGG:@C,@DCFFGGGGCEGGGFFGGCFFF?C7<7GGCFGCDGG7EGGGD==EGGGDGCF@C:GDEEGG<FF@FFGCFC:ABGCFEGGGGGGGGGGGGGCFEGFDGFF@FF4CDD0CFFF=B#E8:9FFGDGECGGGF9EFEGFAFF@9,;8EB,BAAEC>CEEEDC,BCEGFE,9C,9GGGEGFEE,B,E<EFGGFCGFGGGGGGGFCFGFGGGGGFCAGGGGGFEGFFFFDGGGFEGGFFE@GGGGGGFGFFAFGGGGGGGGGF?CCCC6
@s1001 375
TGAGGAATATTGGTCAATGGGCGAGAGCCTGAACCAGCCAAGTAGCGTGCAGGATGACGGCCCTATGGGTTGTAAACTGCTTTTATAAGGGAATAAAGTGAGAGTCGTGACTCTTTTTGCATGTACCTTATGAATAAGGACCGGCTAATTCCGTGCCAGCAGCCGCGGTAATACGGAAGGTCCGGGCGTTATCCGGATTTATTGGGTTTAAAGGGAGCGTAGGCCGGAGATTAGGCGTGTTGTGAAATGTAGACGCTCAACGTCTGCACTGCAGCGCGAACTGGTTTCCTTGAGTACGCACAAAGTGGGCGGAATTCGTGGTGTAGCGGTGAAATGCTTAGATATCACGAAGAACTCCGATTGCGAAGGCAGCTCACTGGAGCGCAACTGACGCTGAAGCTCGAAAGTGCGGGTATCGAACAGGATTAGATACCCT
+
FGGGGFGGGGGGGGGGGGGGGGGGGGGGGGGGGGGGGGGGGGGGGGGGDGGGGGGGGGGGGGGGGGGGGGGEGGGGGGGGGGGGGGFGCFGFGGGGDGGGGGGGGGGGGGGGGGGGGGGGGEFFGGGGGGGFGGGFGGGGGGGGGGGFFGGFGGGGG=DFF:EGGGGGGDCDGFGGGEGGGGGGGGEFGGGGGGGG=EFFGG>GGGFFECFFGGG;DDFEFFDFFEGB6,,::FC>CBGGGGFGF::B7*->DEEB7<FD@C#38,:EFFGFFB7CCD=:>FGGGGGF8F9FDGGGGGCFGFGFECGF@?GDDFGEED8EDFEEAGEECEFF<CFGFFF8E=GDFGFGGFFAFCGGECEEDGGFGGGGGGGGGFFGGFGEGGGGGGGGFGFGGGGFGGGGGGGGGGGGGGGGGGGGGGGGGGGGGGGGFFFCCCCC
@s1001 376
TGGGGAATATTGGGCAATGGGCGCAAGCCTGACCCAGCAACGCCGCGTGAAGGAAGCAGGCTTTCGGGTTGTAAACTTCTTTTAAGAGGGAAGAGCAGAAGACGGTACCTCTAGAATAAGCCACGGCTAACTACGTGCCAGCAGCCGCGGTAATACGTAGGTGGCAAGCGTTGTCCGGATTTACTGGGTGTAAAGGGCGTGCAGCCGGGTCTGCAAGTCAGAGGTGAACTCCATGGGCTCAACCCAGGAACTGCATTTGAAACCGTAGATCTTGAGTGTCGGAGGGGCAATCGGAATTCCTAGTGTAGCGGTGAAATGCGGAGATATTAGGAGGAACACCAGTGGCGAAGGCGGATTGCTGGACGACAACTGACGCTGAGGCGCGAAAGCGTGGGGAGCAAACAGGATTAGATACCCT
+
DFGGGBFGGGGFGGGGGEDAFGGGGGGGGGGGGGGGGGGFFEEGGCGFFGGGFFGG?AF@:FFGGGGGGGGGGGFEGGGCFDFGGGGGGGFFGGFGFEGGGGDG>FGGAF5AAFGGGGGGG8<DFEEGGDGDDGCBFGGGGFGGFGDGGGCFGFFFGFGFG,>F@FD+***=1:2=<<**<5FF1?7EEFGG8,<+=CF<35:<@5C><C*-CGGFC=GGFF#CGFC@,6FEFDFCEFGF@FFF;=#/D>:EF6@@FGECG=865@2CAF9FGGEF8C>GGF?FCE9GFCCBC=D>48E<C<GEBB)DGGGFFACEBC@9,95,CEFAFGGEGEGFFGGGGGGDGFECCGGGFFDEDCGGGFFGGFEGGCFEFCG?FDGFGGGGEEEEGGFGGFDECGGGGGGGGGGGFDGDFCCCCC
@s1001 377
TGAGGAATATTGGTCAATGGACGAGAGTCTGAACCAGCCAAGTAGCGTGCAGGATGACGGCCCTATGGGTTGTAAACTGCTTTTATAAGGGAATAAAGTGAGTCTCGTGAGACTTTTTGCATGTACCTTATGAATAAGGACCGGCTAATTCCGTGCCAGCAGCCGCGGTAATACGGTGGATGCGAGCGTTATCCGGATTTATTGGGTTTAAAGGGAGCGCAGACGGGTCGTTAAGCCAGCTGTGAAAGTTTGGGGCTCAACCTTAAAATTGCAGTTGATACTGGCGTCCTGGAGTGCGGTTGAGGTGTGCGGAATTCGTGGTGTAGCGGTGAAATGCTTAGATATCACGAAGAACTCCGATTGCGAAGGCAGCACACTAAGCCGTAACTGACGTTCATGCTCGAAAGTGTGGGTATCAAACAGGATTAGATACCCT
+
DFFGFGGGGGGGFGGGGEFGGGGGG:CEFFGGGFFFGGGCCECFFGGGGGGGGGGGGGGGGGGEF<FEGFCGGGGGGGGGGGGFFFGGGGDFGGGG<AFFGGDFDGGGGGGGGG<EAFGGFGGGGGGG<,57@E6EGEFFEFG+BEED5FFGGGGGGDDGGGGGGEDFC*CAFF@FC@EF9;FGGCCFCFGGGGG@A8=9$=#?FF1,F+49<9F:EBGF;FGGFCECCD?;5;E<GGFF@8/762FGGFCA>@>6:3<C#CCA;@<@CFDB>GFFD<D=DCFCBF+B,A,E878F6DF?@A,GFEF7DEF@9DCBECECEB8+A>8,=@99,,,,BEC,C;F?BCE,GF@EDBC,:BD@C@7FFF@DGFEFAAEEFGGGGGGGGGGGGGFEFGGGGGDGFGGGGFGFCGGGFGGGGFGFGGGGFFCGGGGCCCCC
@s1001 378
TGAGGAATATTGGTCAATGGGCGATGGCCTGAACCAGCCAAGTAGCGTGAAGGATGACTGCCCTATGGGTTGTAAACTTCTTTTATAAAGGAATAAAGTCGGGTATGCATACCCGTTTGCATGTACTTTATGAATAAGGATCGGCTAACTCCGTGCCAGCCGCCGCGGTAATACGGAGGATCCGAGCGTTATCCGGATTTATTGGGTTTAAAGGGAGCGTAGATGGATGTTTAAGTCAGTTGTGAAAGTTTGCGGCTCAACCGTAAAATTGCAGTTGATACTGGATGTCTTGAGTGCAGTTGAGGCAGGCGGAATTCGTGGTGTAGCGGTGAAATGCTTAGATATCACGAAGAACTCTGATTGCGAAGGCAGCTTACTAACCTGTAACTGACATTGATGCTCGAAAGTGTGGGTATCAAACAGGAGTAGATACCCT
+
DFGGGGGGGGGGGGGGGGGGGGGGGGGGGGGGGGGGGGGGFGGGGGGG@FGGGGGGGFEGFGGGGGGGGGGGGGGGGGGGGFGGGGGGGAFGGGFFGGGFGGGGGGGGGGGGGGGGGDFAFGGGGGGGGGGGGGGGGGGG?ECGGGGGFFGGGGGGGGGF+:CFGGGGGGGGGG7BC:E>FGGFFGGCGEEEGGGG5>CG?G)>?FFE:BEGGFGAE;C*6'23=?6+<7DEFFF:39FGGFFEFGGFCF>=:FG>C2FFCFEGGGGGFFE:9GFE>=?+CGGGGF<?9@FFBEDGEE88FED@EFGGFDE;>8CCGGGF8F>EAFCEAE9EDGFFGFFGGGFFFGGGFA<CECEE,GGGGFGDFA,<GFDGGGGGGGGFDGGGGGFGGGGFFGGGGGGFGGFFECCGGGFCGGGGGGEFCDFDB,GFFFGCCCCC
@s1001 379
TGAGGAATATTGGTCAATGGGCGGAAGCCTGAACCAGCCAAGTAGCGTGCAGGATGACGGCCCTATGGGTTGTAAACTGCTTTTATGCGGGGATAAAGTGGGCCACGCGTGGTCTTTTGCAGGTACCGCATGAATAAGGACCGGCTAATTCCGTGCCAGCAGCCGCGGTAATACGGAAGGTCCGGGAGTTATCCGGATTTATTGGGATTAAAGGGATCGCAGGCCGCCGGGCAAGCGTGTTGTGAAATGCAGTCGCTCAACGTCTGCACTGCAGCGCGAACTGCCCAGCTGGAGTGCGCGAAACGTTGGCGGAATTCGCCGTGTAGCGGTGAAATGCTTAGAGATGGCGAAGAACTCCGATTGCGAAGGCAGCTGACGGGTGCGTAACTGACGCTCATGCTCGAAAGTGCGGGTATCGAACAGGATTAGATACCCT
+
DGGFGGGGGGGGGGGCCCFFGGG+@FGFGFFGGGFGGGGGGGGGGGGGGGGGGGGGGGEEGGGGGF9FGFGGECFGGGGGGGGGGG95BFC@FGGGGFFC?8=FFFEFG:CEFEFFGGGGGGCGG,=:+@FGGGGFFFGGFG@FEDC?ECFGFGGDGGGGFF7CE=CGGGGFF9*=FE*F<B9*8C*:*;:CCCGDGDGFF*A:9F*<;:CFFG50*(;;<9DDEB';EG54:/,2FF;CF24,9A946&5E.-CGE?80-/?9FFGFCCG7ADCFCGEE>FG+C<8F@,,<5F@++735,8EECGGGF=E,44>B>=+:GGGGFGEF@FFFFEGGCEF=?4,GGGEF?9BF<7GGGGGGEGEFF9GFFFGGGFB:EEGF@GGGFGFGEC:EFFFABFGFFCFCFCGGGGGFEFGGGGCFGGGGD@CDGFF9CCCC
@s1001 380
TGAGGAATATTGGTCAATGGGCGGAAGCCTGAACCAGCCAAGTAGCGTGCAGGATGACGGCCCTATGGGTTGTAAACTGCTTTTATGCGGGGATAAAGTGGGCCACGCGTGGTCTTTTGCAGGTACCGCATGAATAAGGACCGGCTAATTCCGTGCCAGCAGCCGCGGTAATACGGAAGGTCCGGGCGTTATCCGGATTTATTGGGTTTAAAGGGAGCGCAGGCCGCCGGGCAAGCGTGTTGTGAAATGCAGTCGCTCAACGTCTGCACTGCAGCGCGAACTGCCCAGCTTGAGTGCGCGCAACGTTGGCGGAATTCGCCGTGTAGCGGTGAAATGCTTAGATATGGCGAAGAACTCCGATTGCGAAGGCAGCTGACGGGTGCGTAACTGACGCTCATGCTCGAAAGTGCGGGTATCGAACAGGATTAGATACCCT
+
FGGGGGGGGGGGGGGFEFFFGGGGGGGGGGGGGGGGGGGFFGGGGGGGGGGGGGGGGGGGGGGGGGGGGGGEGGGGGGGGGGGGGGGGGGGGGGGGGGGGGGGGGGGGGGGGGGGGGGGGGGGGGGGGGGGGGGGGGGGGGGGGGGGGGGGGGGGGGGGGGGGGGGGGGGE7<CFGGGGGFFFEGGGGGGGFGGGGGGGGGGGGFG<CDGGFFFE@C9:56>EGECEFGGGEGGGFGDG8>GFGFGFGFGGG>@FFEFE9GGGGFGFFGGGFECEECCCFGGGFFDFGFGGGAGEDGGDGFBEFFECGEDGF@8EEGGECGFCEAGGGFGGGFEF>9GGGGGGCEFGGGGFGGGGGGGGFGCFFFGFGGFCGGGGGGGGGGGGGGGGGGGEGGGGGGGGGGGFGGGGGGGGGGGGGGGGFGGGGGDGGGGGCCCCC
@s1001 381
TGAGGAATATTGGTCAATGGGCGAGAGCCTGAACCAGCCAAGTAGCGTGCAGGATGACGGCCCTATGGGTTGTAAACTGCTTTTATACGGGGATAAAGTGAGCCACGTGTGGCTTATTGCAGGTACCGTATGAATAAGGACCGGCTAATTCCGTGCCAGCAGCCGCGGTAATACGGAAGGTCCGGGCGTTATCCGGATTTATTGGGTTTAAAGGGAGCGTAGGCCGGAGATTAAGCGTGTTGTGAAATGTAGATGCTCAACATCTGAACTGCAGCGCGAACTGATTTCCTTGAGTACGCATAAAGTGGGCGGAATTCGTGGTGTAGCGGTGAAATGCTTAGATATCACGAAGAACTCCGATTGCGAAGGCAGCTCACTGGGGCGCAACTGACGCTGAAGTTCGAAAGCGCGGGTATCGAACAGGATTAGATACCCT
+
EGGFGGGGGGGFGGGGGGGFGGGGGGGGGGFGGGGGGGGGGGGGGGDGGGGGGGGGGGGGGGGGGGGGGGGGGGCFGGGGGFGGGGGGGGEDG7EFGDGGGGGGGGGGGGFGGGGGGGGGGGGCAFFGGGGGGFGGGFECGGGGGGGGGGFCAC@EGGGGGGGGGGGFGG@2@FGEGEEFCG@CFGGGGCGGGGDGCCGC7>GGFGEGGFGGFG6FDDE>89*C?>F@EEFFGAC<C>EG6;@EE:@EF@EGEGC8#FFCFGGCGGFGGGG?>CEECFCFGFF<CD=<,858)EC:EE;9FFE@C6DFECFFEE>GGGGFFGEC=CEFGGGGGGGGFGFGGGFGGGGGGFFFEGEGEGGGGGGFFGGGFDFFFFGGGCGEEFEGFGFEGEFGFGFFGGFFGGGFGFGGGGGGGGGGEF9GGGGGGGFFFGFCC@CC
@s1001 382
TGGGGAATATTGCACAATGGGGGAAACCCTGATGCAGCGATGCCGCGTGGAGGAAGAAGGTTTTCGGATTGTAAACTCCTGTCGAAGAGGACGATAATGACGGTACTCTTCAAGAAAGCTCCGGCTAACTACGTGCCAGCAGCCGCGGTAATACGTAGGGAGCGAGGGTTGTCCGGAATTACTGGGGGTAAAGGGAGCGTAGGAGGGATGGCAAGTCAGATGTGAAAAGTATGTGCTTAACCCGTAGACTGCATTTGAAACTGGTGGTCTTGAGTGAGGTAGAGGTAGGCGGAATTCCTGGTGTAGCGGTGAAATGCGTAGAGATCAGGAGGAACATCGGTGGCGAAGGCGGCTTACTGGGCCTTTACTGACGCTGATGCTCGAAAGCGTGGGGAGCAAACAGGATTAGATACCCT
+
@FCFFFGGGGGGFGGGFDGCFE@@C<6CFEDF<FFFGGGGEGCFCFGCGGGGEDBFFF<EF<EGFDC4=FE,<C??EFBAFGF+=4CC8=<B+8+?=A9ED7FFGC<B,FDFCC,A,<D5BAB+FCEGGA<DBBEDFCA+3,,:@78>3*>,@FFCGGGGCFFE1/*=16*=<FEG:*<8;92@<<1@42BBF-=>.73;C3*#>?>5;@&0,;9;,7>>EFCC<552,F@,GGGGE<<3+@+,,=@73@<4,E@,>C+3?DB+,,<GEFAC*F@:,@F9FE9GGC?+C8FDB8>DC8GFEA@=1+@9BFEC4@=ED<GGFFFGFFE<EA@FEGF@@EB@7GGGGFGGGGFGGFC@,B,8CF9GGGGFEFF@,EGFC7GGGGGFECC>GGGGGFCGGFBCAGGGGGGGGGECCCCC
@s1001 383
TGAGGAATATTGGTCAATGGACGAGAGTCTGAACCAGCCAAGTAGCGTGCAGGGTGACGGCCCTATGGGTTGTAAACTGCTTTTATAAGGGAATAAAGTGAGTCTCGTGAGACTTTTTGCATGTACCTTATGAATAAGGACCGGCTAATTCCGTGCCAGCAGCCGCGGTAATACGGAAGGTCCGGGCGTTATCCGGATTTATGGGGTTTAAAGGGAGCGTAGGCCGGAGATTAAGCGTGTTGTGAAATGTAGACGCTCAACGTCTGCACTGCAGCGCGAACTGGTTTCCTTGAGTACGCACAAAGTGGGCGGAATTCGTGGTGTAGCGGTGAAATGCTTAGATATCACGAAGAACTCCGATTGCGAAGGCAGCTCACTGGAGCGCAACTGACGCTGAAGCTCGAAAGTGCGGGTATCGAACAGGATTAGATACCCT
+
CFGGGGGGFGGGGGGGGGGGGGGGGGGFGGGGGGGGGGGGGGAGGGGGGGGGGDGGGGGGFGGGGDFGDFGGGGG<FGGFFFGGGGGGGGGGGGGGGGGGGGG9AFGGGGGGGGGGGGGGGGGFFGGGGGGGGGGFGGGGFGEGGGEGGFFFFGGGGGGCDFGF7C@GGGEG;DFFEFCGGCFFGGE?E@G>GGGGGG<FGG%GFF=FEFFGGGGFD;FFFFCDGC@8<CGDG@C4>7FCGFFDFCF<70*EB@CCGGD=GGFFGGGGG=FACCC:6GD6D<FEF@GF8CFF5DGFGGGGGFDCGEGGDFFDCGGGGGGGGGGGFGC@FFEDFGGGFFGGFAGGGGEGGGGFECGDGGGGGGGGGE9GFAFGGGGGGGGGGGGGGFGGGGGGGGGFGGGFFGGGGGGGGGGGGGGGGGGFGGGGGGGGGFFCCCCC
@s1001 384
TGAGGAATATTGGTCAATGGACGAGAGTCTGAACCAGCCAAGTAGCGTGCAGGATGACGGCCCTATGGGTTGTAAACTGCTTTTATAAGGGAATAAAGTGAGAGTCGTGACTCTTTTTGCATGTACCTTATGAATAAGGACCGGCTAATTCCGTGCCAGCAGCCGCGGTAATACGGAAGGTCCGGGCGTTATCCGGATTTATTGGGTTTAAGGGGAGCGTAGGCCGGAGATTAAGCGTGTTGTGAAATGTAGTGGCTCAACCTCTGCACTGCAGCGCGAACTGGTCTTCTTGAGTACGCACAACGTGGGCGGAATTCGTGGTGTAGCGGTGAAATGCTTAGATATCACGAAGAACTCCGATTGCGAAGGCAGCCTGCTGTAGCGCAACTGACGCTGAAGCTCGAAAGCGTGGGTATCGAACAGGATTAGATACCCT
+
FGFGGGGGGGGGGGGGGGGGGGGGGGGGGFGGGGGGGGFFGGFGGGGGGGGGGGGGGGGGGGGGGCGGFGFGGGFGGFGGGGGGGGGFGGGGGGGGFGGGGGGGGE@DGGG9FGGGGGGGGGGGGGGGGGGGCGGGGGFGFFGEECEGGGGGGGGGFFGGG?<F@>FDCECAC;>FFCEEGGGGGGCGGGGGGF:C5CF9:DCEFGC?D,<C?FF?G>G@BBGGFEGEEC9FCCG6C@GE;G*:,FCGGGGGFFFFFFCCF@AGGGGGGGGECF8FCD=0CGGFF8DC@FFFDF>CEE7FFFGGGGGGGGGGGFDGGGF@GEB=5B7EEEC,,GGGGGFGFFF8GEGFGFGFGEGEGGGGGFEFGGGGGFFGGGGFGGGGGGGGGGGGGGGGGGGGGGGECGGGGGGGGGGGGFFGGGGGFGGGGGGGGGGCCCCC
@s1001 20968
TGAGGAATATTGGTCAATGGGCGAGAGCCTGAACCAGCCAAGTAGCGTGCAGGACGACGGCCCTATGGGTTGTAAACTGCTTTTATAAGGGAATAAAGTGAGTCTCGTGAGACTTTTTGCATGTACCTTATGAATAAGGACCGGCTAATTCCGTGCCAGCAGCCGCGGTAATACGGAAGGTCCGGGCGTTATCCGGATTTATTGGGTTTAAAGGGAGCGTAGGCCGGAGATTAAGCGTGTTGTGAAATGTAGTGGCTCAACCTCTGCACTGCAGCGCGAACTGGTCTTCTTGAGTACGCACAACGTGGGCGGAATTCGTGGTGTAGCGGTGAAATGCTTAGATATCACGAAGAACTCCGATTGCGAAGGCAGCTCACGGGAGCGCAACTGACGCTGAAGCTCGAAAGTGCGGGTATCGAACAGGATTAGATACCCT
+
DFGGGGGGGGGGGGGGGGGGGGGGGGGGGGGGGGGGGGGFGGFGGGGGEGGGGGGGGGGGGGGGGGGGGGGDGGGGGGGGGGGGGGGGGGGGGGGGGGGFCGGGGGGGGGGGGGGGGGGGGGGGGGGGGGGGGGGGGGGGGGGGGGGGEDFGGGGEGGGGGGGGGGGGGGGG@FGDFGEGGGGGGGGGG@GGGGEGG=@>5GGGG<EGGCCFC7EFG9EDFFGGGGGGGBFGGG>FGCE?;CFC?CF?FGFCFEFFGFGFFFGFFDCFGGGFFFCG7ECGGGFD8CFC,<,CFF@+ED:4@4+CFB:EGFE9+EC@+<CGGGEBAGFEBACGFFGGFGGDFCFEEDFF,FF9GGFF:FF7FFCDFCEFGDGGGFGGGGGGGGGGFFFGEGFFDFGGGGDGGGGFCGGGGGGGGGGGGGGFGGFGGGGGGGF@CCCC
@s1001 386
TGGGGAATATTGCACAATGGGGGAAACCCTGATGCAGCGACGCCGCGTGAGTGATGAAGTATTTCGGTATGTAAAGCTCTATCAGCAGGGAAGATAATGACAGTACCTGACTAAGAAGCACCGGCTAAATACGTGCCAGCAGCCGCGGTAATACGTATGGTGCAAGCGTTATCCGGATTTACTGGGTGTAAAGGGTGCGTAGGTGGTGAGACAAGTCTGAAGTGAAAATCCGGGGCTTAACCCCGGAACTGCTTTGGAAACTGCCTGACTAGAGTACAGGAGAGGTAAGTGGAATTCCTAGTGTAGCGGTGAAATGCGTAGATATTAGGAGGAACACCAGTGGCGAAGGCGACTTACTGGACTGCTACTGACACTGAGGCACGAAAGCGTGGGGAGCAAACAGGATTAGATACCCT
+
FFFFGGGGGGGFGGGGGGGGGGGGGGGGGGGGGGGGGGGGGGGGGGGFCFGGGGFGGGGGGFGGGGGGGGGGGGGGGGGGGGFFGGEGGG<?CGDGGGGDGGGGGFGGDFGFGGGGGGGGGGGGDFEGGGGGGFGGGGGCGCFGEGGGGDEFGGGGGEGFGGGGGFFEFGGGGGGGGGGGGGGGGGGGGGGGGGGCECEGGD>#:=EGGGGFF?>=G9FB>FCFFF790FEEGEG;C7F>EGDGGGFCFCFFDF<F>097GFFF?B<CDFFB>AEFFGFE<G=GGECEDDF@8GGCD=E,E,GEAGEFGGGCDGGGFCADEDBEFGGFFFFEEECGGFGE:DGGGDGGEGGGGGGGGFGGGGGGGFGGGGFFFDGGGGFDC@EDEEGGGGGGGGGGGGGFGGGGGGGDGGGCCCCC
@s1001 387
TGAGGAATATTGGTCAATGGGCGAGAGCCTGAACCAGCCAAGTAGCGTGCAGGATGACGGCCCTATGGGTTGTAAACTGCTTTTATAAGGGAATAAAGTGGGGCTCGTGAGCTCCTTTGCATGTACCTTATGAATAAGGACCGGCTGATTCCGTGCCAGCAGCCGCGGTAATACGGAAGGTCCGGGCGTTATCCGGATTTATTGGGTTTAAAGGGAGCGTAGGCCGCAGGTTAAGCGTGTTGTGAAATGTAGGGGCTCAACCTCTGCACTGCAGCGCGAACTGGCTGGCTTGGGTACGCTCAACGTGGGCGGAATTCGTGGGGTAGCGGTGAAATGCTTAGATATCACGAAGAACTCCGATTGCGAAGGCAGCTCACTGGAGCGCAACTGACGCTGAAGCTCGAAAGTGCGGGTATCGAACAGGATTAGATACCCT
+
CFFGGGGGGGGGGFGGGGDFGGGGGGGGGGGGGGGGGGGGGGGGGGGGGGGGGGGGGFEEFEGGGGGGGGGGGGGFEFGGGEFGGGGGGGGGGGGFGGGGGGCCCFGGGEGGGGGGGGFGGGFEFGGGDGFGFGFFGGGGG=FF@CC>>DFGGG?FGFGG@FFGGGGGGFEGFGGGGGGGE9FGGGCG:CGGGFFCEGC?G>GFGGFD=F=FD1C:E>C>6:569>FDEDFFGGG>=@EG@@7BCGFCFD;+DAE4CFFCC>>7CE6FF;G?FF0E8EDD=DCEEB++FDA8)++6@6,+EA>==4+CGFFCGFCGEFCFA,EEBC=EFEC,CEBDFFF??,GGGDGGGGGGEB:EFFFGGFEFFGGEF@GGEGGGGGGGGGGGGGGGGFFGGGFGGGGGGGGFFDGEGGGGGGGFGGGFGGGGGGGFGFGCCCBC
@s1001 388
TGAGGAATATTGGTCAATGGGCGGAAGCCTGAACCAGCCAAGTAGCGTGCAGGATGACGGCCCTATGGGTTGTAAACTGCTTTTATGCGGGGATAAAGTGGGCCACGCGTGGTCTTTTGCAGGTACCGCATGAATAAGGACCGGCTAATTCCGTGCCAGCAGCCGCGGTAATACGGAAGGTCCGGGCGTTATCCGGATTTATTGGGTTTAAATGGAGCGCAGGCCGCCGGGTAAGCGTGTTGTGAAATGCAGTCGCTCAACGTCTGCACTGCAGCGCGAACTGCCCAGCTTGAGTGCGCGCAACGTTGGCGGAATTCGCCGTGTAGCGGTGAAATGCTTAGATATGGCGAAGAACTCCGATTGCGAAGGCAGCTGACGGGTGCGTAACTGACGCTCATGCTCGAAAGTGCGGGTATCGAACAGGATTAGATACCCT
+
<CFFGGGGFGGFFFFE;CCFFGGGGGGGGGFGGGGGGGFGGGDFG9CCCGGGGDFGCF7CFGGGGFFFGGEEFF<EGFEGGFGGGGFGCFGGGGGGGGGG?FGGGGGCFGGGGGDFGGGGGGGFGGGGD@BFFGGGGGFGGGGGDGG,;FCFFA7>:FGGGGFFEDGE*FB;FFGGFG<C<B:CEGD>EGGGC9;:>:EFGFFFGFE*ACG?+<+=FBE3(4EC8<D95EG#:8@;CC=CEE;+2:@+9=<9FE>F@9FC23<GFGFFCFC:@CB<>,+**8<<CF@@@,F>07@>8C=FDF8GFEDFC,,>66CE=GEFFE>+)E@EFFE9@A?=49B3GFGGGGGFFFGFGFFC@GGCC7EFFBEF?F<FFCGFDGGFDGGFGFFDGEGGGGGGGGGFDB?FFGGGGGGGGFGGGGFFFGFEGFFGGGGCCCCC
@s1001 389
TGAGGAATATTGGTCAATGGGCGGAAGCCTGAACCAGCCAAGTAGCGTGCAGGATGACGGCCCTATGGGTTGTAAACTGCTTTTATGCGGGGATAAAGTGGGCCACGCGTGGTCTTTTGCAGGTACCGCATGAATAAGGACCGGTTAATTCCGTGCCAGCAGCCGCGGTAATACGGAAGGTCCGGGCGTTATCCGGATTTATTGGGTTTAAAGGGAGCGCAGGCCGCCGGGCAAGCGTGTTGGGAAATGCAGTCGCTCAACGTCTGCACTGCAGCGCGAACTGCCCAGCTTGAGTGCGCGCAACGTTGGCGGAATTCGCCGTGTAGCGGTGAAATGCTTAGATATGGCGAAGAACTCCGATTGCGAAGGCAGCTTACTGGATTGTAACTGACGCTGATGCTCGAAAGTGTGGGTATCAAACAGGATTAGATACCCT
+
FGGGGGGGGCFGGGGCCEFEFGGGGGGGGGGGGGGGGGGGCGGGGGGGGGGGGGGGGGGGGGGGGGGGGGGGGGGGGGGGGGGFGGGGGGGDGDGGGGGGGGGGGGGGGFGGFGGFGGGGGGGGGGGGGGGEGGCFDGGEG7FGCEEFGGGGGGGGGGGGGGGFGGGGE<EFGGGGGGGG5<FGEGGGECG>FGGGGDGFFGGGDF*C?8FFCFDFE0E>9BEC<DCCEE=5E8C<G;28,<#8?9F<18GGFCG>,C5::CFCF;?5C6@9:CEF@8=#=?FCD,<>9D,@>EGFEE@CEFGGFE:FFFA>+6GGDFEFGGEDBFEE;GGGGGGFEEFDE,GGGGGGGFFFFFCGDGGGGGGFFF9GGGGGGFCFGFFGFGGGGFFGGEGGGGGGGGGGGGGGGGGGGGGGGGGFGGGFFFGGFF<GGFGCCCCC
@s1001 390
TGGGGAATCTTCCGCAATGGGCGAAAGCCTGACGGAGCAACGCCGCGTGAGTGATGACGGCCTTCGGGTTGTAAAGCTCTGTGATCGGGGACGAACGGTCAGCAGACGAATACTCTGCTGAAGTGACGGTACCCGAATAGCCAGCCACGGCTAACTACGTACCAGCAGCCGCGGTAAAACGTAGGTCACAAGCGTTGTCCGGAATTAATGGGTGTAAAGGGAGCGGAGGCGGGCAGACAAGTTGGGAGTGAAATCTATGTGCTCAACCCATGAACTGCTTTCCGAACTGTTTTTCTGTAGTAGTGCAGAGGTAGGCGGAATTCGCGGTGTAGCGGTGGAATGCGTAGATATCGGGAGGAACACCAGTGGCGAAGGCGGCCTACTGGGCACCAACTGACGCTGAGGCTCGAAAGTGTGGGTAGCAAACAGGATTAGATACCCT
+
FEFEGGGGGGGFDFGGGGGGFFGGGGGFGGGGGEEGGGGGGG7FEGCCEC?E<FGGGGE:CF7CFFDGFGGCCFFEDFFB<FG<EEFEE7+BC7FCFC+3CF8<<FF:>CGGGGGGGC<EEFFFFEGGGCCC=FGC<CFGG:>>7:,F@EECFC<;FCG,,*6,+;7,:C<=<:**1CCCE8C8C0:3,0<CC*;*/*<+7DE5*2++3A+8+;*906<F(.;)5#@DEEEEG$&F?078C0,;6,,@+B<,,,AGFD7,,6,<:83<@=@,,FF6CA7@6++,+D=?GF@,FCA=,<BF8:33,5,<=<F@+GFCFFFE=>@+=EFA88BFEECAF=@,FC6C<DF=CGECC<F?9AFCACA=8GGFF=E,EGECFFFGGFD<FEDGGFGGGGGGF@GGFEFCGGGCGGGGGGEFGFGGGGF<FGGGGGGGGFFAFCCCCC
@s1001 21731
TGAGGAATATTGGTCAATGGGCGAGAGCCTGAACCAGCCAAGTAGCGTGCAGGAAGACGGCCCTATGGGTTGTAAACTGCTTTTATAAGGGAATAAAGTTAGTCTCGTGAGACTTTTTGCATGTACCTTATGAATAAGGACCGGCTAATTCCGTGCCAGCAGCCGCGGTAATACGGAAGGTCCGGGCGTTATCCGGATTTATTGGGTTTAAAGGGAGCGTAGGCCGGAGATTAAGCGTGTTGCGAAATGTAGACGCTCAACGTCTGCACTGCAGCGCGAACTGGTTTCCTTGAGTACGCACAAAGTGGGCGGAATTCGTGGTGTAGCGGTGAAATGCTTAGATATCACGAAGAACTCCGATTGCGAAGGCAGCTCACTGGAGCGCAACTGACGCTGAAGCTCGAAAGTGCGGGTATCGAACAGGATTAGATACCCT
+
EFFGGDGGGGACFFFGGGGFGGGGDGEGGFGGGGGGGGFGGGEFGGGEEGGGGGGGGGGEF:E@F8FFFFGGGGEFGCGGA9EFGGGCFFFGFEGFGGGGGGGFGGGGFGGGGGGGGGGGCGGGGGGGGCCFGGGGGGGGGDGGGGDGGGFA,D<FGFG?8FGGFCF7<FFGFGGGGGGGFGGDGGDCFGGGGGDCCEC<GGFFCC<7FCCFB<EDE?FGFFG?<CECECG:13C689EEGECFDEFGF9GDGFB7CFCC@CFFGFC<FCC>EFF=0=E?FFGGGFFFCCGGFFEBCFGFAFFEEEBGFE9E887DGGFB@EC@*F@DFCFFGEAGGFF8FFCF<EAFGCGGGGEGGFF7CGDFGE9FFEFGGGGGGGGFCEGFGFGGGECGGFDFE@GFGFF<CGGGGEFFGGGGGF@FFECGGEGGFGECCCCC
@s1001 392
TGAGGAATATTGGTCAATGGACGAGAGTCTGAACCAGCCAAGTAGCGTGCAGGATGACGGCCCTATGGGTTGTAAAATGCTTTTATAAGGGAATAAAGTGAGTCTCGTGAGACTTTTTGCATGTAACTTATGAATAAGGACCGGCTAATTCCGTGCCAGCAGCCGCGGTAATACGGAAGGTCCGGGCGTTATCCGGATGTATTGGGTTTAAAGGGAGATTAGGCCGGGGATTATGCGTGTTGTGAAATGTAGATGCTCAACATCTGCACTGCAGCACGAACTGGTTTCCTTGAGTACGCACAAAGTGGGCGGAATTCGTGTTGGAGCGGTGAAATGCTTAGATATCACGAGGAACTCCGATTGCGGAGGCAGCTCACTGGAGCGCAACTGACGCTGAAGCTCGAAAGTGCGGGTATCGAACAGGATTAGATACCCT
+
@FFCFFGFGGGFGCFFDFCAFFGGGGGCGGGGGGGGGGGCEGGGGGGCFGGGG@FGGAFGC@CFG8@FAF@CGGGF,CDCFGGGGFAFF=F,A,CFGGEAFA<FAEFGGDDFGGGCFECFGGGGG,ECGGGGGGGGGGGGG?@EGG=AAFFGGGFGGDD7FF@D7+8CFEF,@E7>:FEGGGGEGGGCF7:,4,1=E&#7:;CFFC73<#C95<FA8%#22C<C=;<%;$EC2$FA<@8EFFCCE@<7F=747,?EC>@2<<EE=@0DD?FDF863>866DD,<CDFEFGGF=@6?=44,@FCFEEDGFFB,@,DGEE7F9,++@CB9DEF;FGGGGGGGFDE8B,DFC,,CFFC>GGGEE>GGGFEDEDGGGGGGFGGGGGGGGFFGGGGGGGGGGEGCGFFGDGGGFGGFEGFCGGFA@9BDGGGGGGGCCCCC
@s1001 393
TGAGGAATATTGGTCAATGGGCGAGAGCCTGAACCAGCCAAGTAGCGTGCAGGATGACGGCCCTATGGGTTGTAAACTGCTTTTATAAGGGAATAAAGTGAGAGTCGTGACTCTTTTTGCGTGTACCTTATGAATAAGGACCGGCTAATTCCGTGCCAGCAGCCGCGGTAATACGGAAGGTCCGGGCGTTATCCGGATTTATTGGGTTTAAAGGGAGCGTGGGCCGGAGATTAAGCGTGTTGTGAAATGTAGACGCTCAACGTCTGCACTGCAGCGCGAACTGGTTTCCTTGAGTACGCACAAAGTGGGCGGAATTCGTGGTGTAGCGGTGAAATGCTTAGAGATCACGAAGAACTCCGATTGCGAAGGCAGCTCACTGGAGCGCAACTGACGCTGAAGCTCGAAAGTGCGGGTATCGAACAGGATTAGATACCCT
+
FGEEECFGGGGGGGFGGGGGGGGGEGDFGGGGFFGGGGGGGGFFGGGGGGGGGFGGGGGFCFGGGGDFGGCGGGGFFFFDGFCFEFDGCFDBEFFFGGGGGGGF<FEFCFFFGGFGGGDCFF+@@5FFFFCEFFGGFGGGG?:CE+@FDGGGGGGFFC?+3DFDED>><3@@33**:*>CFF<<7@=GFGGCEFCEC<FCFF.GGG<*<<BCFGD)C:<.1;E1*=9:F>2<<CF2C7GGFGE;C2<GFFC@35FE::><F@:,@,,,FGFBCC8EED@D=FEA3D,=?FDC5GC:C9,FE?>8BCCDFDEFGGGDGDD=CFCC5F7FFFGEA9FFFCCFFE<FFC67GGGGGGF@:EFFEFEFFGGGGGGGFFC,E@EGGEEF<GCGGDGGFGFEGEGGDGGGFGGGGGGGGFC8GGGFEFGGGGGGGFFCCCCC
@s1001 394
TGGGGAATATTGCACAATGGAGGAAACTCTGATGCAGCGATGCCGCGTGAGGGAAGAAGGTTTTAGGATTGTAAACCTCTGTCTTCAGGGACGAAAAATGACGGTACCTGAGGAGGAAGCTCCGGCTAACTACGTGCCAGCAGCCGCGGTAATACGTAGGGAGCGAGCGTTGTCCGGAATTACTGGGTGTAAAGGGAGCGTAGGCGGGATCGCAAGTCAGATGTGAAAACTATGGGCTTAACCCATAAACTGCATTGGAAACTGTGGTTCTTGAGTGAAGTAGAGGTAAGCGGAATTCCTAGTGTAGCGGTGAAATGCGTAGATATTAGGAGGAACATCAGTGGCGAAGGCGGCTTACTGGGCTTTAACTGACGCTGAGGCTCGAAAGCGTGGGGAGCAAACAGGATTAGATACCCT
+
@FFFGGGGGFGFFFGGGGGGGGGGGGGGGGGGGCGGGGCFE@EGGGG7FEGGGGGGG@FGFFGGGFFAEFCGFGGGGGGF,E<FGFGFFDEGCCFGGFGGG,BCGGGGGCG?FFGGGGFG@E8CEEC=FGFFFFFCF<DFF>CCFEEECGDFFFGGFGGGC7@EG@G3/<C6=<CFEF,18070FFC<F@@>FGGGCC:GGGFGCFCEDC@2@;,@>328.FFCFFEFF6>88F8@8>3FDCF<:;B;GEGF=FFF7,9=<;,40BCF>4A4A*F8E=,@,F<=BD@C84FGFGF;E>5,<DGECACEGGFGA?@CBBFE=FDGGFDFEE<BFEDGGAEEDEFC7GFCGGGGGGGFFCGGFFCGGGGFGEFBGGGFFEGGFEFAFCCF7GFFFFGFFEAFGFFGGGFEGGGGCCCCC
@s1001 395
TGAGGAATATTGGTCAATGGGCGAGAGCCTGAACCAGCCAAGTAGCGTGCAGGATGACGGCCCTATGGGTTGTAAACTGCTTTTATAAGGGAATAAAGTGAGAGTCGTGACTCTTTTTGCATGTACCTTATGAATAAGGACCGGCTAATTCCGTGCCAGCAGCCGCGGTAATACGGAAGGTCCGGGCGTTATCCGGATTTATTGGGTTTAAAGGGAGCGTAGGCCAGAGATTAAGCGTGTTGTGAAATGTAGACGCTCAACGTCTGCACTGCAGCGCGAACTGGTTTCCTTGAGTACGCACAAAGTGGGCGGAATGCGTGGTGTAGCGGTGAAAGGCTTAGATATCACGAAGAACTCCGATTGCGAAGGCAGCTCACTGGAGCGCAACTGACGCTGAAGCTCGAAAGTGCGGGTATCGAACAGGATTAGATACCCT
+
FEFGGGGGGGGGGGGGGGAFDGGGGGDGGFGGGGFGGGGGGDFFFGDFDGGGGFGGGGGGGGGGGCFGGGDCFEGGGGFGGGFFDGGGGFFFGCFGEG9<FFGFECFFGGGFFGGGGGG9FFFGGGGGGGGGGGGGGGEEGGDGEGGGFCCGGGGDGGGFEFFGD:@FCCGGGGGFEEGGGGF7@CE<FGCFE,<BE<CF<CFFC:F74;F+?9C58>FD=DFD9GFFECG??3EAGDEGGGF,#CC9F>:9F<,1DDCFCGECFFCFFCDF?C6FCDEE?CDFA,FB6<55)7ECCF@FDC,FF=C:B,EF6B4+DGFGDFEGFGCC@EC4?,,?DFE8F@6,8FEFFFCFFFC@,FF7CGGFFGGGGGGGFGGGFFEGEFGGGGGEEFB>GGGEFFFB,DGGGGGFF@EDGGGGGGGGGGGGGFGGGGGCC@@C
@s1001 21911
TGGGGGATATTGCACAATGGAGGAAACTCTGATGCAGCAACGCCGCGTGAGGGAAGAAGGTCTTCGGATTGTAAACCTTTGTTTTTGGTGACGAACAAATGACGGTAGCCAAAGAGGAAGCCACGGCTAACTACGTGCCAGCAGCCGCGGTAATACGTAGGTGGCAAGCGTTGTCCGGATTTACTGGGTGTAAAGGGAGCGCAGGCGGGACAGCAAGTTGGATGTGAAATACCGGAGCTTAACTCCGGAGCTGCATCCAAAACTGTTGTTCTTGAGTGAAGTAGAGGTTGGCGGAATTCCGAGTGTAGCGGTGAAATGCGTAGATATTCGGAGGAACACCAGTGGCGAAGGCGGCCAACTGGGCTTTAACTGACGCTGAGGCTCGAAAGCATTGGGAGCAAACAGGATTAGATACCCT
+
DFGGGFGGGFGGGGGGGGGFFFGGCFGFGGGGGFGGGGGGGGGGGGGFGGGGGGGGGGGGGGGGGGGGGGGGGGGGFGGGG9FGGGGCEGGFDEGGGGGGGGGGGGGGGGGFGGGGGGGCFGGDFEEEGGGGFGGGCFGGCEGFGFGGGC*>CCCGGGCEEGGGGFGFFGEEGGGF=EGEEGGGGGGGFGGGGGDFGGGGGG><::EDGDEGGGGGGFGFFFGF?CFFDCGGGGG>EGFGFFFGGEEGDFD<FGFFFFF898GGGE,ACEEFFGAB*FGGGFFACFF@CEC8>,?GGGEEFFGGF@*=:GGAGF7DFFDFEDA,D,EGDGGGGFFDFFGEFEFCCGGFDGGGGFFFFFCFFFFEFGFCFF7GFGGFGGEEF8GFFFDEF@EC@FGFDFFFCFEFCGGFGGGGGCCCCC
@s1001 397
TGAGGAATATTGGTCAATGGGCGAGAGCCTGAACCAGCCAAGTAGCGTGAAGGATGAAGGTCCTACGGATTGTAAACTTCTTTTATACGGGAATAAAGTATCCTACGTGTAGGATTTTGTATGTACCGTATGAATAAGCATCGGCTAACTCCGTGCCAGCAGCCGCGGTAATACGGAGGATGCGAGCGTTATCCGGATTTATTGGGTTTAAAGGGAGCGTAGATGGATGTTTAAGTCAGTTGTGAAAGTTTGCGGCTCAACCGTAAAATTGCAGTTGATACTGGATATCTTGAGTGCAGTTGAGGCAGACGGAATTCGTGTGGTAGCGGTGAAATGCTTAGATATCACGAAGAACTCCGATTGCGAAGGCAGCTCACTGGAGCGCAACTGACGCTGAAGCTCGAAAGTGCGGGTATCGAACAGGATTAGATACCCT
+
FGGGGFGGGGGGGGGFGGCCFGDGGGGGGGGGGGGGG8DEGGFGGGG@FGGGFGDGGGGGGGGGGGGGGCFEGGGGGGFCGGGGGGGGGGGGFF9FGGGGFGGGGGGGGGGGGGGCFGFGGGGGGGGGGFGGGGGGGGGGFDEECGEGGDFGGGGGGFGGGGGGGDGGGGGFCGGE<FG:7DGGGGGDFEEFG>CCC7@2>:FEF<<FEFGGCG6AE>G3158#CC>CFE9@GFC>7GFFD@6GFACB=BCGGGFGFEGGGGGGGGGGGFGFG=AD@9<=69EGF<FFGGGGEGGFFFFCFDFCFD<<B8B989+@C@FB,,EC5FBGGGGGAFEFGFFGGGGFEGGGGGGGFGGGEFGCEEECGFFGE@FAFAGGGFGGGGGGFDFGEGFEFGGGEGFFFGGGGGGGEGGFGFGGGGFECGGGGGGFGFEBCCCC
@s1001 398
TGGGGAATATTGCACAATGGGGGAAACCCTGATGCAGCGACGCCGCGTGAGCGAAGAAGTATTTCGGTATGTAAAGCTCTATCAGCAGGGAAGAAGAATGACGGTACCTGACTAAGAAGCACCGGCTAAATACGTGCCAGCAGCCGCGGTAATACGTATGGTGCAAGCGTTATCCGGATTTACTGGGTGTAAAGGGAGCGCAGGCGGTGCGGCAAGTCTGATGTGAAAGCCCGGGGCTCAACCCCGGTACTGCATTGGAAACTGTCGTACTAGAGTGTCGGAGGGGTAAGTGGAATTCCTAGTGTAGCGGTGAAATGCGTAGATATTAGGAGGAACACCAGTGGCGAAGGCGGCTTACTGGACGATAACTGACGCTGAGGCTCGAAAGCGTGGGGAGCAAACAGGATTAGATACCCT
+
CFGFDCFGGGGGGGGGGGFF@EGGGGGGGGCGGGGGGGGGGGGGGGGGGDCGGEGGFFGGGGFFGGDBBFGGF?EDGGFGGCFGGGGFFGCFGGGGFGGGGCCFEGGGGGGGGGGGGGGGGGDGDGGDGGGGGGGGGGFCGCGGGGG@EGG7<FFFDA;FFCFGGFCC@FCECFFCEGDGGDGFFGG$FFGGGGGGD5=CGGCEGEG&5;E>C8>80?ACA9ECE?==GDGGEEEC@,7CFFFCCEE>>EFGFGGGFDC5DFGGGGGGFF<CFDFEC<GGF8GGGFGFFFAFE@8F@FCCEFAGGAGGGGFECCEFGGGFDE=EA9FGGFAFF:FFFAADCF@DGFCFFECGGGGGGGGGGGGGGGGGGGGGFF@GGGGGFDCGGFCDGGGGGFGGGGGGFGGGGGGCGGGGCCCCC
@s1001 399
TAGGGAATCTTCCACAATGGGCGAAAGCCTGATGGAGCAACGCCGCGTGGGTGAAGGAGGTCCTCGGATCGTAAAACCCTGTTGTTAGAGAAGAAAGTGCGTGAGAGTAACTGTTCACGTTTCGACGGTATCTAACCAGAAAGCCACGGCTAACTACGTGCCAGCAGCCGCGGTAATACGTAGGTGGCAAGCGTTGTCCGGAATTATTGGGCGTAAAGCGCGCGCAGGCGGCTTCCTAAGTCCATCGTAAAAGTGCGGGGCTTAACCCCGTGATGGGATGGGAACTGGGAAGCTGGAGTATAGGAGAGGAAAGTGGAATTCCTAGTGTAGCGGTGAAATGCGTAGAGATTAGGAAGAACACCGGTGGCGAAGGCGACTTTCTGGACGACAACTGACGCTGAGGCGCGAAAGCGTGGGGAGCAAACAGGATTAGATACCCT
+
GGFFGGGGGGGGGGGGGGGGGGGGGGGGGCFDF9FFGGGFEFCFGGGFFGGGG7FGCEACFGGGFFG>CFGFGGGGGGDGGEGGGGGGGFGEEFGGGGGGGCF@FGGEGGGGGGGGGGGG8FCGGGGGGGGGFGDCCFEGGGGGGGD7:>>F8FFGGDFGGCFFFFFGGGGEF*BC@F9FGCFE,<E:EEFCC=FEGGFEDDC*,2@CG6FGE*=861*)-((16*85FFDC;FF>E?2+*37D8'#1:CE@@*8:EEDEA=+C:DFEF99GGGFFF<CD@,CD6DBGFDFA,FFD7FE<6,GGGFAGGE<EA;F9F@9GFGGCGFC@8@+FFGF4,F@EBGGFGDFAGFGGGGGGECGFEGF@,CGGGGCGFCGGGFGGGGGGGGGGGGGGGGFGGGGEFFFCGGGGGGGGGGGGGGCGGGGGFGGGGGGGFCGCCCCC
@s1001 400
TGAGGAATATTGGTCAATGGACGCAAGTCTGAACCAGCCAAGTAGCGTGCAGGAAGACGGCCCTCTGGGTTGTAAACTGCTTTTAGCTGGGAATAAAGTGCACCACGTGTGGTGTTTTGTATGTACCATCAGAAAAAGGACCGGCTAATTCCGTGCCAGCAGCCGCGGTAATACGGAAGGTTCAGGCGTTATCCGGATTTATTGGGTTTAAAGGGGGCGCAGGCGGACCTTTAAGTCAGCTGTGAGATACGGCGGCTCAACCGTCGAACTGCAGTTGATACTGGAGGTCTTGAGTGCACACAGGGATACTGGAATTCATGGTGTGGCGGTGAAATGCTCAGATATCATGAAGAACTCCGATCGCGAAGGCAGGTATCCGGGGTGCAACTGACGCTGAGGCTCGAAAGTGCGGGTATCAAACAGGATTAGATACCCT
+
<FFGGGGGGGGGGGGGGGGFGGGGGGGGGGGGGGGGGGGGGGFFGGEFGGGGGGGGGGGGGGGGGGGGGGGGGGGGGGGGGGGGGGGGGGGFGGGGGFFGGGGGGGGFGGGGGGGGGGGGGFGGGGGGFFFGGGGGGGGGGGGDGGGGGGGFGGFGFFGGGGGGGGGGGGGFGGGDCEEDGGGGGGGGGFGGGGGGCEGGC;GCFFC?GGGGGGGBGBG519CDGF?FFEFGE8E>7CFFGGFCFG+7<7>CFC>>,EFCGFFGCECFCFGFFG4FD@99DDFGCGFCE?FA=GFGGGGGGFGGGGFF9FGGFEEGGFFGE@EEAGDGGGGEFFGFGGGGGEFA9FGFCFGGFCGGGEGGGGGGFFFFE9FFGGGGGEGGGGGGFCFDGGGGGGGGFGGGGGGGGGGGGGGGGGFGGFFFGGGFACFEFACCCCCC
@s1001 401
TGAGGAATATTGGTCAATGGACGCAAGTCTGAACCAGCCATGCCGCGTGCAGGAAGACGGCTCTATGAGTTGTAAACTGCTTTTGTACGAGAGTAAACGCTCTTACGTGTAAGAGCCTGAAAGTATCGTACGAATAAGGATCGGCTAACTCCGTGCCAGCAGCCGCGGTAATACGGAGGATCCAAGCGTTATCCGGATTTATTGGGTTTAAAGGGTGCGTAGGCGGTTTGTTAAGTTAGAGGTGAAATACCGGTGCTTAACACCGGAACTGCCTCTAATACTGTTGAACTAGAGAGTAGTTGCGGTAGGCGGAATGTATGGTGTAGCGGTGAAATGCTTAGAGATCATACAGAACACCGATTGCGAAGGCAGCTTACCAAACTATATCTGACGTTGAGGCACGAGAGCGTGGGGAGCAAACAGGATTAGATACCCT
+
FGGGGGGGGGGGGGGGGGGGGGGGGGGGGGGGGGGGGGGG<FFFFGGGGGGGGGGGFGGGEEGGGGG<6FFGGGGGGGGGGDFG?FEFF@FGEDFFGFGG@FEFGFGGGG?9<,,==FD4EFFGGFGGGGFGGGFGGFGGDF>GGGDGCFGGGGGGFGGGGGGGGGGGEG7DFGGGCGG*<FG?@:=GGG<GGG1GGGGGGGFGGGFEGGGGGGGFGFC5?>GFFF;3?C(1GFF8FFGCGG<FFGD=CGE@>@CB79BFFCG6FF3DE?GDF6?E=A2GFDC(F?,@DGGGEGFF@DB:+@DGGGGGECBB>;98CAGFDGE>5GGGGAGFC,FB;<,FFAFEEGFEEFFF@FFFDGGGGGECGGGGGGGGFAF<DDE,<GFFCFGGGGFGF8AEGFF,6GFD,GGGGGGGECGFC,FEGGGGGFGCGGGCCCCC
@s1001 402
TGAGGAATATTGGTCAATGGGCGAGAGCCTGAACCAGCCAAGTAGCGTGCAGGATGACGGCCCTATGGGTTGTAAACTGCTTTTATAAGGGAATAAAGTGGGAGTTGTGAGACCTTTTGCATGTACCTTATGAATAAGGACCGGCTAATTCCATGCCCGCAGCCGCGGTAATACGGAAGGTCCGGGCGTTATCCGGATTTATTGGGTTTAAAGGGAGCGTAGGCCGGAGATTAAGCGTGTTGTGAAATGTAGAGGCTCAACATCTGCACTGCAGCGCGAACTGGTTTCCTTGAGTACGCACAAGGTGGGCGGAATTCGTGGTGTAGCGGTGAAATGCTTAGATATCACGAAGAACTCCGATTGCGAAGGCAGCTCACTGGAGCGCAACTGACGCTGAAGCTCGAAAGTGCGGGTATCGAACAGGATTAGATACCCT
+
BFEGGGGGGGGFGGGGGGFEFGGGGGGGGGEGGGGGGGGFFGFGFGGGGGGGGGGGGGGGGGEGGFGGGGGGEGGGGGGGGGGGGGFGGGFCEGFDGGDCFG,+8,:FE9,,,4BFGGFGGGCAEFG,EFFGGGGGGG9=EFGDEECBFGGGDFGGD,@>CGGGGGGGGD7@;>>B:FCE7;FEGDEDGG@CCC:B>CGGFFFECGGGF<FFFG7@G957:9;C:7+3,2AE<C::17CEGF>:=CFF76<>,#D.=8280+GC#D@CGGGEECB@9CE69FGDA<<5?F9<DGC:GFEB8A6+GGGGGFE>+=CEED>9?GEC==,9FFEC,?5FFFFDC,C,AGGGGGGF8FEEDFC@GFBFFEEGGGCGGEAFC,GGGGGGFGEGGEFGGFFEGGGGGGGFGFGGGEGFGGGGGGGFGGFGGGFCGGGCCCCC
@s1001 403
TGGGGAATATTGCACAATGGGGGAAACCCTGATGCAGCGACGCCGCGTGGAGGAAGAAGGTCTTCGGATTGTAAACTCCTGTTGTTAGGGACGATAATGACGGTACCTAACAAGGAAGCACCGGCTAACTACGTGCCAGCAGCCGCGGTAAAACGTAGGGTGCAAGCGTTGTTCGGAATTACTGGGTGTAAAGGGAGCGCAGGCGGGCCTGCAAGTTGGAAGGGAAAACTATGGGCTCAACCCATAGCCTGCTTTCAAAACTGCGTGTCTTGTGTAGTGCAGGGGTAGGCGGAATTCCCGGTGTAGCGGTGGAAGGCGTAGATATCGGGAGGAACACCAGTGGCGAAGGCGGCCTACTGGGCACCAACTGACGCTGAGGCTCGAAAGCATGGGTAGCGAACAGGATTAGATACCCT
+
EFGCB@FGGGGGGGGFGGCFFCGGGGGFGDFAFFG<F8FEGGGDCECFECFGGDFGGGGGGGGGGGG@CC8FFGGGGGF<AFFFEGF9CFGGGDGEEFFFGECGGDFGDFFGGG@FF,=FF8>+FCBFFAFCFG:E+3,*33>BGG7:FFG,FF>BC7CFFF7FFCCFG7F*CGECCEFACFCAEFC?<1FFF;GC55:C9D?$<:C*#9<<,FA@,4@@AF4C=@F2CFFCFFGGFGG2DE>EC:>+<F<52C7>94#C='C<C<F;@8A8#BA:7E@36+,GD>7FC,9E??=7CGGGGFEGFFC>GEB?89+=8FF9E6GFDGGGGFGF@C<<DGFGFFGGFDGGGGGGGGGFFEDFECGGGGF>F@7GGFGGGGGFCEGGGGGGGFGGFGCGGGEFGGGGGFFFE,GCCCCC
@s1001 404
TGAGGAATATTGGTCAATGGGCGAGAGCCTGAACCAGCCATGCCGCGTGCAGGATGACGGCCCTATGAGTTGTAAACTGCTTTTGTACGAGGGTAAACGCAGATACGTGTATCTGTATGAAAGTATCGTACGAATAAGGATCGGCTAACTCCGTGCCAGCAGCCGCGGTAAGACGGAAGGTTCGAGCGTTATCCGGATTTATTGGGTTTAAAGGGTGCGTAGGAGGTTTGATAAGTTAGTGGTGAAATTTCGGGGCTCAACCCTGAACGTGCCGCTAATACTGGTGGTCGTGAGAGTAGATGAGGTAGGCGGAATTTATGGTGTAGCGGTGAAATGCGTAGAGATCATACAGAACACCGATTGCGAAGGCAGCTTACCGAACTATATCGGACGTTGAGGCACGAAAGCGTGGGGAGCAAACAGGATTAGATACCCT
+
DFFGGGFFF<EGGGGGGGGGGGGGGGGGGGFFGFGGGGGB6C8<FFEGCFFGGCFFFEFE@+>FGFG?FFFFFFFGGGGGGFGGAFGFF@?C@FDFFAC@CG:EGGFGGG<FFFFE,5,CFCCFE<CFFG7FGGGGGGGD,=FEGGGFFFGCF<@><FGGGFEGCG::1>*,3B8>:*=*4,<*2<EG<7*2?C7CEGF,;+?:CF8C*C<CFDE;<:E>?>E#.04:>/AF<,<+?#</ACDCE,9?=<8:DEEFEF<3632++(&3EGF<8,3,,=9?+DB+@6++6,,F9E=?,9,,,9,9F@+@F8F9;>>,99@:FAC>0CGFE=C;@CF8D<GFF=EFC,C<:,GFC@B6F<FFECB7FCEFFFFFE@8@@8,9GFE@+B+@,GFFE=GEEFF@6CGFEEGGFACDC,FCF@EFFGGGGGGGF<GCCCCC
@s1001 405
TGAGGAATATTGGTCAATGGACGAGAGTCTGAACCAGCCAAGTAGCGTGCAGGATGGCGGCCCTATGGGTTGTAAACTGCTTTTATAAGGGAATAAAGTGAGTCTCGTGAGACTTTTTGCATGTACCTTATGAATAAGGACCGGCTAATTCCGTGCCAGCAGCCGCGGTAATACGGAAGGTCAGGGCGTTATCCGGATTTCTTGGGGTTAAAGGGAGCGTTGATGGATGTTTAAGTCAGTTGTGAAAGTTTGCGGCTCAACCGTAAAATTGCAGTTGATACTGGATGTCTTGAGTGCAGTTGAGGCAGGCGGAATGCGTGGTGTAGCGGTGAAATGCTTAGATATCACGAAGAACTCCGATTGCGAAGGCAGCCTGCTAAGCTGCAACTGACATTGAGGCTCGAAAGTGTGGGTATCAAACAGGATTAGATACCCT
+
FGGGGGGGGGGGGGGDGGFFGGGGGGGCFGFGGGGGGGFFGDFFGGEFEGFGGDGGFFGGEFGGCFGGEE:FGGGGGGGGGGGGGFAEEFGGGGGGDDEDAAFFFGGGGGGGFGAFFDFGGGCDC?FEE,?<<,@EGGG,<=+FC7CGD,@BFA@@@DG@<<BFE>:C>*3:,,>>:FEF:;,,>FCC:CC5CF*:CEGF+;C,?F*4C4@C04:;*167#++''?8=63<,@@38:#<>(F5B;<98@+=>=EBD=7GF@F96,,,<?FB:DFFF@4+9GF<FF<<AA?,GDGEB,,,5?E44EFDFCCFGGGGCEF8<FAGEAGEFFFAF9<<FD9GGGFGEGGEDCAEFGF@@@GFGGGDGFGGGGFF@8FGEEC;,A,E9C<EEEDGFC8FFGGEE<EFFEC@7GGGGFFGGGFGFFGGGGGGGFFFCCCCC
@s1001 406
TGGGGAATATTGCACAATGGGCGAAAGCCTGATGCAGCGACGCCGCGTGAGTGAAGAAATATTTCGGTATGTAAAGCTCTATCAGCAGGGAAGAAAATGACGGTACCTGACTAAGAAGCCCCGGCTAACTACGTGCCAGCAGCCGCGGTAATACGTAGGGGGCAAGCGTTATCCGGATTTACTGGGTGTAAAGGGAGCGCAGACGGCACTGCAAGTCTGAAGTGAAAGCCCGGGGCTCAACCCCGGGACTGCTTTGGAAACTGCAGGGCTAGAGTGCTGGAGAGGCAAGCGGAAGTCCTAGTGTAGCGGTGAAATGCGTAGATATTAGGAAGAACACCAGTGGCGAAGGCGGCTTGCTGGACAGTAACTGACGTTCAGGCTCGAAAGCGTGGGGAGCAAACAGGATTAGATACCCT
+
FGGFGFGFGGFFGGGGGGGGGGGGGGGGGEGGGGGGGGGEFGGGGGGCGGGGFGGGFFFEFAFFGE7FFGGGGGGGGGGGFGGFGGGGGGFD:FGFFGGGGGGGGGGGGGGCFGGGGGG8FFGGGGGGGGGG@FGGGGF<FCFGGGGDEGGG9AGGGGGGGGGGGGG<FECFGFGGGFGGGG*GGGCGFG?/93?@EC?BCD<CEDE*:8EFFC70,4C8-F=,A=9@CF@E>EE8:>FFGEFECEFF>@3CDGGGFEDDFFC9-FFGFGFFBFGGGGGGGGFGFFF+7GFE@9,E8?E,GGDG=GDFEGFEFCFEDE<=C,AFF9GFF<CGGFFDECFC:GGFF::FBCGGGGGGGGGGGGGGGGGF7GGGGGGGGGGGGGGGGGGGGGGGGGFGGGFEFFBFE,GGF@FCCCCC
@s1001 407
TGAGGAATATTGGTCAATGGGCGAGAGCCTGAACCAGCCAAGTAGCGCGCAGGATGACGGCCCTATGGGTTGTAAACTGCTTTTATAAGGGAATAAAGTGGGGCTCGTGAGCTCCCTTGCATGTACCTTATGAATAAGGACCGGCTAATTCCGTGCCAGCAGCCGCGGTAATACGGAAGGTTCGGGCGTTATCCGGATTTATTGGGTTTAAAGGGAGCGTAGGCCGCAGGTTAAGCGTGTTGTGAAATGTAGGGGCTCAACCTCTGCACTGCAGCGCGAACTGGCTTGCTTGAGTACGCACAACGTGGGCGGAATTCGTGGTGTAGCGGTGAAATGCTCAGATAGCACGAAGAACTCCGATTGCGAAGGCAGCTCACGGGAGCGCAACTGACGCTGAAGCTCGAAAGTGCGGGTATCGAACAGGATTAGATACCCT
+
FFGGGGGGGGGGGGGGGGGGGGGGGGGGGGGGGGGGGGGFFGGGGGGGGGGGGGGGGGGGGGGGGGGGGGGGGGGGGGGGGGGGGGGGFGGGGGGGGGGGFFGGGGGGGGGGGDGGGGGGGGGGGGGGGGGGGGGGDDFFGGGGEGGGFGGFGBFGGGGG,<FFGCCFGG7A<;8CFFGGFGGCGEGGGGDFGGGGGGEGGFFFEG7;*19ACFE;:2:B?>GGFF>FGC><CEG<FDGG@FFECG;GGF>E@>E3@FGDFGGGGGGFG,F9FCCG>:?FFCC>:CFF@,B?5FEFEE@B=?>GGGGGGGF;BDB@+++=DGECAF8GGGFFEE?D>DFDGGGGEFCGGGFGFB+EFFGGGGCFGFFGGE<FGGGFGGGGGGGGGGGDGFCGFFAF<GGGFEGGGGGEGGFGGGGGGGFFFGGGGFFFFFF@C@CB
@s1001 408
TGAGGAATATTGGTCAATGGACGAGAGTCTGAACCAGCCAAGTAGCGTGCAGGATGACGGCCCTATGGGTTGTAAACTGCTTTTATAAGGGAATAAAGTGAGTCTCGTGAGACTTTTTGCATGTACCTTATGAATAAGGACCGGCTAATTCCGTGCCAGCAGCCGCGGTAATACGGAAGGTTCGGGCGTTATCCGGATTTATTGGGTTTAAAGGGAGCGTAGGCCGGAGATTAAGCGTGTTGTGAAATGTAGATGCCCAACATCTGCACTGCAGCGCGAACTGGTTTCCTTGAGTACGCACAAAGTGGGCGGAATTCGTGGTGGAGCGGTGAAATGCTTAGACATCACGAAGAACTCCGATCGCGAAGGCAGCTCACTGGAGCGCAACTGACGCTGAAGCTCGAAAGTGCGGGTATCGAACAGGATTAGATACCCT
+
DDEFGGGGGGGGGGGGGGGFGGEGDGGFGGGGGGGGGGFEFFFGGGEGGGGGGGGGGFEEGGGGG?FGGGEFEFGFGGGGGADFGGGGGF?EFGEGGGGFF?<FFFG7FFGGGGFFGGD<@@FFCBF9<EFGGF;EFDGGGG>CDGGGGGGGGGD+FDDFGFGGGGG@C7CAFC>FGCG7D=>FBFEGGGGFFGDEE5FGGDGFC74=FG<FF@7580<BFFE=?#;+F2<C@?:9F1<CEF:A1C4.@FA>@@:@03ACFCGGFGFFFC@:+CBCBB?=+8GFDDF,=,9,0>13+>>?,A=FFECCE=CBGFGE@FB=FA+8=CBC,,FFDF<FGFCGF@ADGGGFFE:,F?+8,+F:@+GFFGGGE8FGGGGGFCEEGGCCFFCDGGFGGFGFECGEFCFFFFGEGGGGEGDGGGGGGGFDCGGGFGGCCCCC
@s1001 409
TGAGGAATATTGGTCAATGGGCGAGAGCCTGAACCAGCCAAGTAGCGTGCAGGAAGACGGCCCTATGGGTTGTAAACTGCTTTTATAAGGGAATAAAGTGAGCCTCGTGAGGCTTTTTGCATGTACCTTATGAATAAGGACCGGCTAATTCCGTGCCAGCAGCCGCGGTAATACGGAAGGTCCGGGCGTTATCCGGATTTATTGGGTGTAAAGGGAGCGTAGGCCGGAGATTAAGCGTGTTGTGAAATGTAGATGCTCAACATCTGCACTGCAGCGCGAACTGGTTTCCTTGAGTACGCACAAAGTGGGCGGAATTCGTGGTGTAGCGGTGAAATGCTTAGATATCACGAAGAACTCCGATTGCGAAGGCAGCTCACTGGAGCGCAACTGACGCTGAAGCTCGAAAGTGCGGGTATCGAACAGGATTAGATACCCT
+
GGGGGFEFFGGGGGGGGGGDFGGGGGGGGGGGGGGGGGGFFGFGGGGGGGGGGGGGGGGGGGGGFCGGGGGGGGGGGGGGGGGGGFGGGGFFGGGGGGGGGGGGGGGGGDGGGGGGGGDGGGGGGGGGGGGGGGGGGGGGGGEFGGGGGEGCGGDEGGGGGG<GGGGGGGGDFGGGGC7FCCF9FGGGGCE>GGGGFGGGFF'GFFF#EG$DCFCFGF>75DEGFFGEGG76>AGDEFGE@GFEBCC=FF<FC;FAEFGG9AFFGGGGGGGFF:CECDFFFGGGFC,FGCGFDF>BEEEE99GGECCFGFFFD@+CGGGFGGGGBGCDFEE=FGFDFGFEEDGGGGGGGGGGGGDGGGGEGEEGGGGGFFAFGGGGGGGGGGGGGGGGGGGGGGGFGEGGGGGFDGGGGFGGGFF<GGGGGFGGGGGGGGGCCCCC
@s1001 21094
TGGGGAATATTGCACAATGGGGGAAACCCTGATGCAGCGACGCCGCGTGGAGGAAGAAGGTCTTCGGATTGTAAACTCCTGTTGTTGGGGAAGATAATGACGGTACCCAACAAGAAAGTGACGGCTACCTACGTGCCAGCAGCCGCGGTAAAACGTAGGTCACAAGCGTTGTCCGGAATTACTGGGTGTAAAGGGAGAGCAGGCGGGAAGACAAGTTGGAGGTGAAAGCTATGGGCTCAACCCGTAAACTGCTTTCAAAACTGGTTTTCGAGAGTAGTGCAGAGGTAGGCGGAATTCCCGGTGTAGCGGTGGAATGCGTAGATATCGGGAGGAACACCAGTGGCGAAGGCGGCCTACTGGGCACCAACTGACGCTGAGGCTCGAAAGTGTGGGTAGCAAACAGGATTAGATACCCT
+
FGG8FBFGGGGGGGGGGGEEGEGGGGGGGCGFGGGGGGEGGFGGGGEFFCGGGGGGGGGGGGGFGGECCGGGGGGFG<FF@FDE,4EFDBFEEGGGFGDFAF:8<>BDFDGGG?EFCFF<<F:CCBC,<BFG7D@+@=CDFCFFGG:F77<CEGGBCBA,<28C<18+64C=8<<F<FG$F:CC,FFC;;CCF::;1#2'@CFCGC&(,2$<FF@FC:?F1;C63<<'A><F>@85-/@F1<+#730:#;>7AB<,,8,7,D8,@8,,6,,@FFE?8@C,GDFGE7GGGEE=E,GGE@@BGFGGBC@FGEC<@7GGGGFDF@+@F:EFE,,ECCGF@B8EFCDFGGGGGEGGECF@EE@B,D,ECGFGEGEGGGGGGGGGGGFGFFGEGGGGFCGFF<FFGGFF96FFE,C8CCCC
@s1001 411
TGGGGAATATTGCACAATGGAGGAAACTCTGATGCAGCGACGCCGCGTGAAGGATGAAGTATTTCGGTATGTAAACTTCTATCAGCAGGGAAGAAAATGACGGTACCTGACTAAGAAGCCCCGGCTAACTACGTGCCAGCAGCCGCGGTAATACGTAGGGGGCAAGCGTTATCCGGATTTACTGGGTGTAAAGGGAGCGTAGACGGCACGGCAAGCCAGATGTGAAAGCCCGGGGCGCAACCCCGGGACTGCATTTGGAACTGCTGGGCTAGAGTGTCGGAGAGGCAAGTGGAATGCCTAGTGTAGCGGTGAAATGCGTAGATATTAGGAGGAACACCGGTGGCGAAGGCGGCTTACTGGACTGTAACTGACACTGAGGCTCGAAAGCGTGGGGAGCAAACAGGATTAGATACCCT
+
FGGGGGCGGGGGFGGFGGFGGGGGGGGGFFGGGGGGGGGGGGGGGGE@FGGFGGGG8CF9FFGGGFGFGGGGGGGGGGG9CFGGGGFGGGGGGGGGGGGGGEGGFFGGGFGGGGGGGGGDGGGGDGGGGGGGGGGGGGCFGCEGGGGEFEFCF9B3<F>EGGFCCFFECFGEFGGGGGGGGGF:<C;E:<<BF9<BEGFEDGE@?C?C>>E*#88.;CF?C@7<99A?F9DGGGGB*:GEEGGEFGG3D@47CDFD>?FDCFA@F@*ECE<F&@?D=8CE9E,FGFFFFFE=,GCDFEE9F9GGBF7EE9F9EFCGFEGFDCE=9G@EE9EB@B+GGEFGECC@DCCGGGFF9EFF8FFGGGGGGGGGGGGGGGGGGGGGGGGGGGGEFFGGGGEGGGFFFGGGGGGGGGGCCC@C
@s1001 412
TGGGGAATCTTGCGCAATGGGGGGAACCCTGACGCAGCGACGCCGCGTGCGGGACGGAGGCCTTCGGGTCGTAAACCGCTTTCAGCAGGGAAGAGTCAAGACTGTACCTGCAGAAGAAGCCCCGGCTAACTACGTGCCAGCAGCCGCGGTAATACGTAGGGGGCGAGCGTTATCCGGATCCATTGGGCGTAAAGCGCGCGTAGGCGGCCCGGCAGGCCGGGGGGCGACGCGGGGGGCTCAACCCCCCGAAGCCCCCGGAACCTCCGCGGCTGGGGTCCGGTAGGGGAGGGTGGAACACCCGGTGTAGCGGTGGAATGCGCAGATATCGGGTGGAACACCGGTGGCGAAGGCGGCCCTCTGGGCCGAGACCGACGCTGAGGCGCGAAAGCTGGGGGAGCGAACAGGATTAGATACCCT
+
GGGFGGGGGGGGGGGGGGGGGG7FEGGGGCFGGGGGGGCFGGGGDGGFEGCGGGFEDECFGGGGGGG7>@FGGFFGGCEEECFGGGGCG>FCCFG:<FFCCFFGGFFGGGGGGGE6<:<<C>EG8E5EGG@FFCF>FFE8FGCGG5?CE:E*<:CCFGGG>ECEGGEEGGGGGGGDGE5*2:EFFFF8:CEECGGEGGGGGGGE?>CC<CE55:>:E?E>8CC+8:?7:<EGGGGBE,ECCC<?EEE;#48<>GEEEDD+?8*1B>&GFE=+GFG<@8@@5FGEGGFGGFCD=8GECB3CGGFGGACCGGFFFB=7E>B<=9++>+=FEFFFEC?>+7FGE?:@,FC:FF@BCECFCFGGGGFCEBF@CGGFEGFGC:GGFFDGFFFFFFGGFEF>GCFFEFGGGCF9GGGGCCCCC
@s1001 413
TGAGGAATATTGGTCAATGGACGGAAGTCTGAACCAGCCAAGTAGCGTGCAGGATGACGGCCCTATGGGTTGTAAACTGCTTTTATGTGGGAATAAAGTGAGGGACGTGTCCCTTTTTGTAGGTACCACATGAATAAGGACCGGCTAATTCCGTGCCAGCAGCCGCGGTAATACGGAAGGTCCGGGCGTTATCCGGATTTATTGGGTTTAAAGGGGGCGTAGGCCGTCTTTTAAGCGTGTTGTGAAATCCTGTCGCTCAGCGACAGGGGTGCAGCGCGAACTGGGAGACTTGAGGGCGCGGAATGCAGGCGGAATTCGGCGTGTAGCGGTGAAATGCTTAGATATGACGAAGAACTCCGATTGCGAAGGCAGCTTGCAGTAGCGTAACTGACGCTGAAGCTCGAAAGTGCGGGTATCGAACAGGATTAGATACCCT
+
FGFGGGGGGGGFGDFFGGGFGGGGGGGGGGGGGGFGGGDFFCFFFGGGG7@EFFGGGGGGGDGG<CF@FFEGGGGGGGGGCGGF<FC5CFCFGGGEFDEEEDECEEFGG@EAF99F,?>BFE9?<,EBE8EDED,4E?:=<=3FG7C8,C=DF,+>B,@>,3@FECEC@:75@;***6*>:DFCGGDGEEGFFGG>57CFF7,7,==FF,,5;C*5EBD)4<CF#;27=A2C@C=4<8E-B@#BCF;,*>14*186*****,,:6@*GF8E?@C@@+;===CF<C,CAGGFF=@+C6CE@,<@,F6EFGFDD?>CC89++GGEE8GEEC,FE<<GFEEGFF=9FFC=FGGFGFCGGGGF@FGGGGGGGGGEFF<A9@<F47GEGGGGGGGGGGGGFF@GGCGGGGGF@F@FGGGGGGGGGGGGGGGGFGGGCCCCC
@s1001 414
TGAGGAATATTGGTCAATGGACGAGAGTCTGAACCAGCCAAGTAGCGTGAAGGATGAAGGTCCTACGGATTGTAAACTTCTTTTATAAGGGAATAAAACCTCCCACGTGTGGGAGCTTGTATGTACCTTATGAATAAGCATCGGCTAACTCCGTGCCAGCAGCCGCGGTAATACGGAGGATGCAAGCGTTATCCGGATTTATTGGGTTTAAAGGGAGCGCAGACGGGTCGCTAAGGCAGCTGTGAAAGTGTGGGGCTCAACCTTAAAATTGCAGGTGGTACTGGCGTCCTTGAGTGCGGTTGAGGTGTGCGGAATTGGTGGTGTAGCGGTGAAATGCTTAGATATCACTAAGAACTCCGATTGCGAAGGCAGCACACTAATCCGTAACTGACGTTCATGCTCGAAAGTGTGGGTATCAAACAGGATTAGGTACCCT
+
CFFGGGGFGGGGGGGGGGGFGGGGGGGDFGGGGGGGGGGGGGGGGFGFGGDGGGGGGCEGGFGGFCFGFGEFGGGGGGGGGGGGGGGGGGGFGFGGGGFFDFGBF8CFFFDFECEG?FGFGGGGGGGFGGGGGFGCFFFF<D7FGGGGGDFGGGGGFFF+>FDFECFCFCGGGGGEFGGGGGFGFG*F>FC5DFDDDCFCFG<@EFEGGCFGGGGFG6<5:28<BDG>=/EFC8#$;.C6.@CF7@9;9#FCD-EFEG,B:=<CCFCF-GFAAC#C4)628@CC+,88E<?==CCECE@,,F8FGEC@F8C9,9,9,:=C9,>C5CCC,9GGFAF8GEGFGFF;DFCC,EE<8EGC7FGGEGGDE@,B@,CC9EFFCEC4:,EGEGFGGFDCFEC9EDGFFEFCFFGF@6E@FFCFEFEEEGFF@DGGGFGCCCCC
@s1001 415
TGAGGAATATTGGTCAATGGGCGAGAGCCTGAACCAGCCAAGTCGCGTGAGGGATGAATGGTCCATGGCCTGTAAACCTCTTTTGTCAAGGAAGAATACACGGCACGCGTGCTGTCTTGCCAGTACTTTACGAATAAGCATCGGCTAACTCCGTGCCAGCAGCCGCGGTAATACGGGGGATGCGAGCGTTATCCGGATTTATTGGGTTTAAAGGGCGCGTAGGCGGGACGCCAAGTCAGCGGTAAAAGACTGCAGCTAAACGTTAGCACGCCGTTGAAACTGGCGCCCGCGAGACGAGACGAGGGAGGCGGAACAAGTGAAGTAGCGGTGAAATGCTTAGTTATCACTTGGAACCCCGATAGCGAAGGCAGCTTCCCAGGCTCGATCTGACGCTGATGCGCGAGAGCGTGGGTAGCGAACAGGATTAGATACCCT
+
FEFFGG?FGAFFGFGFGGFFFGDGGGGFF?FCFFGEFFDDFCFFCEFFF:CFFDEGFGGFGGF8FGFGFGGF<FFFGGGGFFGGGGGGG<B4EEFGAFGGGGEGEGGGGGGDFGGFEFAEG9?F???D5,,FGG@FGGGGFBFFGGGGGGGGGC7CGGFGFFDF*@:CFGGGCGGG>FG7:7=<7<EDEFGGD9<857+<*:++3A*;8CGGFGG)?1?B>;56.)25::><)7*,C@@+:;>EG9CBF?2<7@C;23:3%##)<07FEF+GCGGGE<A7*F7<C7F1+,A):DGGFEFEFBCBCF=EC<BF>FFGGGGFCEE=ECFFCEFDEA=,EE39,EFFGFEAGCGGGGEGGF7DGGFGF<GFFFFGGGGCGFCCDCGGGGGGGGGFE,GGGGEGGGFFCGGGGGGGGGGGGGGFFGGGFGCGGGCCCCC
@s1001 416
TGGGGAATCTTGCGCAATGGGGGGAACCCTGACGCAGCGACGCCGCGTGCGGGACGGAGGCCTTCGGGTCGTAAACCGCTTTCAGCAGGGAAGAGTCAAGACTGTACCTGCAGAAGAAGCCCCGGCTAACTACGTGCCAGCAGCCGCGGTAATACGTAGGGGGCGAGCGTTATCCGGATTCATTGGGCGTAAAGCGCGCGTAGGCGGCCCGGCAGGCCGGGGGGCGAAGCGGGGGGCTCAACCCCCCGAAGCCCCCGGAACCTCCGCGGCTTGGGTCCGGTAGGGGAGGGTGGAACACCCGGTGTAGCGGTGGAATGCGCAGATATCGGGTGGAACACCGGTGGCGAAGGCGGCCCTCTGGGCCGAGACCGACGCTGAGGCGCGAAAGCTGGGGGAGCGAACAGGATTAGATACCCT
+
FGGGGGGGGGGGGGGGGGGGGGEGGGGGGFFGGGEGGGGG7FFFGGGGGGGGGGGGGGGGGGFGGGGGGGGGGGGGGGGFGGFFGGGGFGGFGGGCFFCFGG9CFFEFGEFFCFGFGGGGGGGGEGCGFGGGFGFGGGGCGGFDG5CCGEGG?3<F6EGDEGGDCCC*:8CE8C@EECE5EC?FEGGGGGGGCB:CE5:C=CEC<CEC8C;5::C>08ED::E#0C*GEGGEGGGCC@8C<CC8CCE;.=8<CC<CCDC7C>8CEE<GFE:FCC:EC7:F?.C8DFCGFGFCE>+=3B+EDGFCCADCDGGCE+GFE8E?9A8CGGGGGGFGFBB8+7GF@=?@FE=7FEGGECC8FDEGFGFDFCCFEGFCEE,8F7GFEGGGFCFGGGFGGFF7GGGCEGGGGGGFFFGFCCCCC
@s1001 417
TGAGGAATATTGGTCAATGGACGAGAGTCTGAACCAGCCAAGTAGCGTGCAGGAAGACGGCCCTATGGGTTGTAAACTGCTTTTATAAGGGAATAAAGTGAGTCTCGTGAGACTTTTTGCATGTACCTTATGAATAAGGACCGGCTAATTCCGTGCCAGCGGCCGCGGTAATACGGAAGGTCCGGGCGTTATCCGGATTTATTGGGTTTAAAGGGAGCGTAGGCCGGAGATTAAGCGTGTTGTGAAATGTAGACGCTCAACGTCTGCACTGCAGCGCGAACTGGTTTCCTTGAGTACGCACAAAGTGGGCGGAATTCGTGGTGTAGCGGTGAAATGCTTAGATATCACGAAGAACTCCGAATGCGAAGGCAGCTCACTGGAGCGCAACTGACGCTGAAGCTCGAAAGTGCAGGTATCGAACAGGATTAGATACCCT
+
CGGGGGGGGGGGGGGGGGGGGGGGGGGFGFGGGGGGGGGFGGCGCFGGGGGGGGGGGGGGGGGGGGGGGFGGGGGGGGGGGGGGGGCFGGGGGGGEFGGGGGGGGGGGGGGGGGGGGGGGGGFFFFGGGDDFDGGGGDFGFGEGGGGGGGGGG@D:FGGGGGGGGGGGGGGF;EFFGGDGFGGEEGGGG@GG=F?G<E?FGG:FF8CFE?FEFG@FGBGFDDCGFBE3;D>CF:F=GGF:BECFFG,FGF6@3ED9CC?GCGFGFEDFGG?*7C6GGFCGGGGGGF?B,,FCFGGGGGGGGFGFEEGGGGGGF?@GGGGGFFE=5E8GGGGGGFCGFC,,?,F8FGGGGFGFAGGGGCGGDGGGFFEGGGGGCFDEGGGGGGGGFCFGGGFGGGGGFCGF<GGGGGGGGGGGGGGGGGGFGGGGGGGGGGGCCCCC
@s1001 20568
TGAGGAATATTGGTCAATGGGCGGAAGCCTGAACCAGCCAAGTAGCGTGCAGGACGACGGCCCTATGGGTTGTAAACTGCTTTTATAAGGGAATAAAGTGAGTCTCGTGAGACTTTTTGCATGTACCTTATGAATAAGGACCGGCTAATTCCGTGCCAGCAGCCGCGGTAATACGGAAGGTCGGGGCGTTATCCGGATTTATTGGGTTTAAAGGGAGCGTAGGCCGGAGATTAAGCGTGTTGTGAAATGTAGTGGCTCAACCTCTGCACTGCAGCGCGAACTGGTCTTGTTAGGTACGCACAACGTGGGCGGAATTCGTGGTGTAGCGGTGAAATGCTTAGATATCACGAAGAACGCCGATTGCGAAGGCAGCTCACGGGAGCGCAACTGACGCTGAAGCTCGAAAGTGCGGGTATCGAACAGGATTAGATACCCT
+
C<FFGGGGGF9EGGGGDFFFFFGCGGGGGCEFGGFGGGGFGF9FEFCFFGFFFGGCGG:@G7FGGEEFGGGGGDFGGGGGGGAFGGCGGGGFFGAGG9E9<FFGGGGGGGGG<AFGGGGGFFGGGGGGGGC<DFFDFGCDFECCEFFGGGGGGE7+@EC@BFDEG7FFGGGFG9FCFEGG<C7<:FEFFGGGDC8?EEEGF?F7EGC*A,<<FGDGG55<E:EC+FCDGGGG8C@):.CGE;:7:;@CFFBGFGG50GGF>F=DFGFCGCDGFFCC@3/8DGGFC>B:,>9,*FEFCGGGDA+7FC=C=8,,D=@>+AGFFE@4)78,CEFFGFGGFFE8FGD?,C8GE9GCF@7+CGE@6@CDDC9FF8F<CGEF7FGFEFCGCGFGGGGFCGGGDGGGGGFEE:DGGGGGGGGGGFFEFEEFGGCEF8FA@@-B
@s1001 419
TGAGGAATATTGGTCAATGGACGAGAGTCTGAACCAGCCAAGTAGCGTGAAGGATGAAGGTTCTATGGATTGTAAACTTCTTTTATACGGGAATAAACGAATCCACGTGTGGAATTTTGCATGTACAGTATGAATAAGGATCGGCTAACACCGTGCCAGCCGCCGCGGTAATACGGAGGATCCGAGCGTTTTCCGGATTTATTGGGTTTAAAGGGAGCGTAGATGGGTTGTTAAGAGAGTTGTGAAAGGTTGCGGCTCAACCGTAAAATTGCAATGGATACTGGCAGTCTTGAGTACAGTTGAGGTAGGCGGAATTCGTGGTGTAGCGGTGAAATGCTTAGATATCACGAAGAACTCCGATTGCGAAGGCAGCTTACTAACCTGTAACTGACATTGATGCTCGAAAGTGTGGGTATCAAACAGGATCAGATACCCT
+
DAEFGF<FGGGGGGGEFGDA@CFGGEGFFFGGGGGEE8AAF@FFCFFBFGDFEFFGEFFFFEFAFCF8,C@CFFFCC9CD9EE9<FGG@CCDF8CEF<:+CF7EGCFFGGC:F,,:,C<,5FA,AE,,@,,@BFGGGG?C,A:==D@,:,B:7FF:DGG7++8F=3@CCC@F,EB7**5*@E7>*:::FC**,@*==<,3:9CCF>7<FF4;>:<A>CCE?>32#/:8A2@,33<#%7FBFC9C7@1-%088@@:B=+:>=@<@,,9CAGFB=,7,9F@=+FFA9,8CA,CGDE@C@,@,9C=<GGEE?,FE8>=B8GFGGGEE>7CC9,FFFGFF;<9FGFC,A,GGGFAFEC7C@7DB:FC,B9FGFGGGGFGGGGEFE<CEE,FFF<CC,<GGGEEDFEFGF8GEFCFGFCF<GGDGGFCE@,,GGDFCCCCC
@s1001 19879
TGAGGGATATTGGTCAATGGGCGAGAGCCCGAACCAGCCAAGTAGCGTGCAGGACGACGGCCCTATGGGTTGTAAACTGCTTTTATAGGGGAATAAAGTGAGTCTCGTGAGACTTTTTGCATGTACCTTATGAATAAGGACCGGCTAATTCCGTGCCAGCAGCCGCGGTAATACGGAGGGTCCGGGCGTTATCCGGATTTATTGGGTTTAAAGGGAGCGTAGGCCGGAGATTAAGCGCGTTGTGAAATGTAGTGGCTCAACCTCTGCACTGCAGCGCGAACTGGTCTTCTTGAGTACGCACAACGTGGGCGGAATTCGGGGTGTAGCGGTGAAATGCTTAGATATCACGAAGAACTCCGATTGCGAAGGCAGCTCACGGGAGCGCAACTGACGCTGAAGCTCGAAAGTGCGGGTATCGAACAGGATTAGATACCCT
+
EFFFGGGGGGGGGGGGGGE8AEGGGGGGFGGGGGGGGGGGGF@FGGGG>EGGFGGDGGEGGGGGGG9FGGGGGGGGGFGGGFDGGGGGGGGGGGGGGFGCFGGGGGFGGGGGGGGGGGGGGGGGGGCGG9?<FGCGGGGGGGGDEGCGGGGGG,DCGGGFGDFFGGGGEDEEF?*<@FCCFGGGGEGGG=BCCFF<DG@F?=FGGGGEG8@//<A<CDEGE=CFB:E>CFF<9CF@*5GF@FEDFFFFGFGC:FFGGGGFFECFDGG:7GFC>:CC@;A=9GF>8<CD3,AC5F@=EDFC6,GGGGGGFEC>@ECEBC+FGFCEBEFE@AE99FCGCGFCF@,8GFFDFFFE<?CGGGGEGGGGGFFFGFFGGFCGGGGFGGGGGGGGGGEEFGCGFFGGGGFF<EGGGGGGGGGFGFGFGGGGGGGGGFGCB<CC
@s1001 421
TGGGGAATATTGCACAATGGAGGAAACTCTGATGCAGCGATGCCGCGTGAGGGAAGAAGGTTTTAGGATTGTAAACCTCTGTCTTCAGGGACGAAAAATGACGGTACCTGAGGAGGAAGCTCCGGCTAACTACGTGCCAGCAGCCGCGGTAATACGTAGGGAGCGAGCGTTGTCCGGAATTACTGGGCGTAAAGGGAGCGTAGGCGGGATCGCAAGTCAGAGGTGAAAACTATGGGCTTAACCCATAAACTGCATTGGAAACTGTGGTTCTTGAGTGAAGTAGAGGTAAGCGGAATTCCTAGTGTAGCGGTGAAATGCGTAGAGATTAGGAGGAACATCAGTGGCGAAGGCGGCTTACTGGACTTTAACTGACGCTGAGGCTCGAAAGCGTGGGGAGCAAACAGGATTAGATACCCT
+
FFEGGGGGGGGGDGGGGGGGGFGGGFF9ACFFFGGGGG@G@@CGGGGFGGGGGGGGFGDGGGAFCGG9,<CEEGF<EG8=EFAFGFFCFGCEFCFEEGGGGCGGGFCEGCDG?F7FFGGD,BFEBCF@8DGGG>D8BF9BDDFDGDGCEF7BFGG>,,@:BC@FGGC7*F7*8;,*4FG@C9FFFF<:F1BC,<@CEC583CE53:9<*7*:7D@3#<:B94CCFF7@GGF,CF=@9E=GFG=A'@9FF:GEDGFDAE@3++,BECF?:,?8EBGFECGFED?D=B@4BGFGFD8;@,9E,FCEEAGGGGGGGEGECFFC@C,,GFECGFFEGFFAFFF8EGGGGGGGGGGGGGGGGFFAC,EF,FGGGGGGEFE,@<GGGGGGGGGGGGGGFF9GGGFFFFGGGGGGGGGGCCCCC
@s1001 422
TGAGGAATATTGGTCAATGGGCGAGAGCCTGAACCAGCCAAGTAGCGTGCAGGACGACGGCCCTATGGGTTGTAAACTGCTTTTATATGGGGATAAAGTGAGCTACGTGTAGTTTATTGCAGGTACCATATGAATAAGGACCGGCTAATTCCGTGACAGCAGCCGCGGTAATACGGAAGGTCCAGGCGTTATCCGGATTTATTGGGTTTAAAGGGAGCGTAGGCCGCCCCTTACGCGTGTTGTGCAATGTAGATGCCCAAAATCTGCACTGCAGCGCGAATTGGTTTCCTTGAGTACGCACGAAGTGGGCGGAATGCGTGGTGTAGCGGTGAAGTGCTTAGATATCACGAAGAACTCCGATTGCGAAGGGAGCTCACTGGAGCGCAACTGACGCTGAGGCTCGAAGGTGCGGGTATCGAACAGGATTAGATACCCT
+
@E9FGGGGGGGGGGGGGGGGGGDE@ECGGGGGGGG@FGGGGG,,6C:CFGGGGGGGGGGGDFGGGGFGFCGGGGGGGGGGFCE9AFGFDFFGGDGGGGGCFGGCC9?FGGDEGGGGGGGF,ECFG9?AFFG9FGGFGG?>FFEGGEGCFFGA<FF+>9D<CGGG*5@7FEFFGG*>FCFG@FFCGD5EFG=EDGD7>=:,::ACF7FEG,?F9C7F8;G):9GCFEG>EEF>C#=-*7BB9FCE,@1=?.4@<<46CGG@+C@,FB8FGFE>F@+>@86++,,8A,=,2>FA:=CFC@=:+,DEEGGF@D5,+6B+C7DFE9CE5:>EC,,??,FD9CE,99,,FC6<C5,CFFGGGGFEGFFFFEAEE,GGGGGF<FC:CCCGCGF@CF@CC,6@,EF<8GFCC7@::+FCCC<E;E<6ADEC,,ECGFE8<@6-
@s1001 423
TGAGGAATATTGGTCAATGGGCGAGAGCCTGAACCAGCCAAGTAGCGTGCAGGAAGACGGCCCTATGGGTTGTAAACTGCTTTTATAAGGGAATAAAGTGAGCCTCGTGAGGCTTTTTGCATGTACCTTATGAATAAGGACCGGCTAATTCCGTGCCAGCAGCCGCGGTAATACGGAAGGTCCGGGCGTTATCCGGATTTATTGGGTTTAAAGGGAGCGTAGGCCGGAGATTCAGCGTGTTGTGAAATGTAGTTGCTCAACATCTGCACTGCCGCGCGAACTGGTTTCCTTGAGTACGCACAAAGTGGGCGGAAGTCGTGGTGTAGCGGTGAAATGCTTAGATATCACGAAGAACTCCGATTGCGAAGGCAGCTCACTGGAGCGCAACTGACGCTGAAGCTCGAAAGTGCGGGTATCGAACAGGATTAGATACCAT
+
CFFGGGGGGGGGGGGGGGGGGGGGGGGCFGGGGGGGGGGFGGGGGGGGGGGGGGGGGGGGGGGGGFGGGGGGGGGGGGGGGGGGGGGGGGG,AFFGFGGGGGGGGGGGGGGGGGGGGGGGGGGGDEFGGGGGGGFGFGGGFDGGGGGGGGGGGGGGGGGGFGDFEDGGGDGGG@FGGGGGGGG:CECGEEGB9FFGG=F@DC=<?A1<8G>FG2FFG>G5#CDGC>C:CCF:F0FA:.FECFFEC@775,@EFC<>9F:<F<;FGFFGGGC1$;ECCE:D??BFFD<GD<<B=GEFE=8GGE>=EEECC>E@+CBCGGGFF:EGAGGGGFDDFFEBFGGGFD9FFGGCGFEEFFGGFEECGGEFEFGGGGGGGGGGGFEGCGGGGGEGGEFFGFDGGGGEFFGGGFEGGGFGGFFGGGGFFGGFCFGGGGGCCCCC
@s1001 424
TGGGGAATATTGCACAATGGGGGAAACCCTGATGCAGCGACGCCGCGTGGAGGAAGAAGGTCTTCGGATTGTAAACTCCTGTTGTTGGGGAAGATAATGACGGTACCCAACAAGGAAGTGACGGCTAACTACGTGCCAGCGGCCGCGGTAACACGTAGGTCACAAGCGTTGTCCGGAATTACTGGGTGTAAAGGGAGCGCAGGCGGGAAGACAAGTTTGAAGTGAAATCTATGGGCTCAACCCATAAACTGCTTTGAAAACTGTTTTTCTTGAGTAGTGCAGAGGTAGGCGGAATGCCCGGTGTAGTGGTGGAATGCGTAGATATCGGGAGGAACACCAGTGGCGAAGGCGGCCTACGGGGCACCAACTGACGCTGAGGCTCGAAAGCGTGGGTAGCAAACAGGATTAGATACCCT
+
GGFFGGGGGGGGFFGGGGGGGCGGEGGGGGGGGFGGGGCGFGGGGGGFGCEGGGDFF<FGEG9CCFE?@FFFFD59C<,5,EFFDGFGGGC@?=AFFA<FDGG:FFFDEB@@,><<D=FCFCGEGG:3DF<F:FD?<3,**3*@4*44F*<,?<B<,3FFFGGFC**8C*1=,?7C@F<F<FCFFF72/;C+=<>8@C82FD:;5;E264':@B;&#.8>*B283;<@,C@,3@4,,GGGGFEE,7,FF,>+33,,>62=+D+F@:,,,GGF=F=?8@3,,86,:+?BFDFE,=>+8@+GGGE8DEC@99F;@C:EGEGFF=@C,F:CEC,DCFC,E=4:@7DGGGGGGECFB:FFC,GFB@F8GGGDGGGGGFFEGEGFGGGGEFF7EEFGGGGFF,FFFGGGGGGGGGFCCCCC
@s1001 425
TGGGGAATATTGCACAATGGAGGAAACTCTGATGCAGCGACGCCGCGTGAGTGAAGAAGTATTTCGGTATGTAAAGCTCTATCAGCAGGGAAGATAATGACGGTACCTGACTAAGAAGCACCGGCTAAATACGTGCCAGCAGCCGCGGTAATACGTATGGTGCAAGCGTTATCCGGATTTACTGGGTGTAAAGGGAGCGTAGGTGGCTGTGCAAGTCAGAGGTGAAAGACCGGGGCTTAACCACGGGACGGCTTTTGAAACTGTGCGGCTGGAGTGCAGGAGAGGTAAGTGGAATTCCTGGTGGAGCTGTGAAATGCGTAGATATTAGGAGGAACACCAGTGGCGAAGGCGGCTTGCTGGACGATGACTGACGTTGAGGCTCGAAAGCGTGGGGAGCAAACAGGATTAGATACCCT
+
EFCGGGGGGFDF9FGGFFGEFFDGCFDEFGGGGCFGCEFCGGGGGGGEGD6<EFEGGGGC<E9EFCE=,CCE?F,,:F89EF-EE=E<<F?D:AFDFF@9CC@?+CFEFGGC?5,CFGFDF8F@FF7>FCFG+,6>BFGF<3,BCC7:C*@FF;>>,,>@EAFFA9<FC:>E,?8CFF*:BF;CFG6:8*@E39F885;>DDF=FC9?E@<EC2<99&E>%8*08,14'3+63-EE;FFD>9$CCCC@+,B5:,>,FC?+?GECCCFGDEAA*E1,,CE:,9,,GFF<GFCB8>@4+<E,FA9,8A9,AEFA7GFCFGGGF;?A,FECC,FFCFE:<AACCEF<EFCGGGGGGGGFFFFFGGFFAGGF@FFFE5;B,DGGFFGGGGGEFCCDGGGGGFGFGGGGEAGGGGFCCCCC
@s1001 20675
TAAGGAATTTTCGGCAATGGAGGAAACTCTGACCGAGCAACGCCGCGTGAGTGATGAAGGCCTTCGGGTTGTAAAGCTCTGTTGTAAAGGAAGAATGTATAGAAAAGGAAATGTTTCTATAGTGACGGTACTTTACTAGAAAGTCACGGCTTACTACGTGCCAGCAGACGCGGTAATACGTAGGTGGCAAGCGTTATCCGGATTTATTGGGCGTAAAGGGTGCGCAGGCGGATTGTTAAGTTCGGGGTGAAAGCGTTGGGCTCAGCCCAATATAGCCTTAAATACTGGCAATCTAGAGTGCAGAAGAGGGTAATGGAATTCCATGTGTAGCGGTAAAATGCGTAGATATATGGAGGAACACCAGCGGCGAAGGCGGTTACCTGGTCTGTAACTGACGCTCAGGCACGAAAGCGTGGGGAGCAAATAGGATTAGATACCCT
+
GGGGGGGGGGFFEG7CEGFGGGGGGGG9FFGFGFGGGG@AEF7F+7FFGE7FFGGGDG9FGG9CFGGGAFFGFGFGGGGFEEFGFGF,5CFFGGEAAEFGGGGGG<FDGCE9,B<CFEFGGGFGGGGGGGE9FFGGFGGGGGGGGGGGGDGGGGGC,CF<>>FFGGF,DFCE7F:FG@CFGCFC<FFFCFFGC117,,<=/3==C:F3FGGGGE>>F8F735=<=8=78:C;,FC70>3FGC5;#FE9E+6CFCEFEE=C#>B8?DC>EFFGF@GFADCA99C=?EFFFFF<4,,8+FE9FECF@D=EFAFFEE>CEGFCGGFEFECEAEFGFEAF@7FEEGGGEAGGGGGGGGFFEGFF@7CGGFC7GFDGGFE9FGGGGGGFGGGGGGFGGEFDGDGGGGGGGGGGFFGGEFGFGGDFDFEGGGGGGGGGGGGCCCCC
@s1001 21116
TGAGGAATATTGGTCAATGGACGAGAGCCTGAACCAGCCAAGTAGCGTGCAGGAAGACGGCCCTATGGGTTGTAAACTGCTTTTATATGGGGATAAAGTGAGCTACGTGTAGTTTATTGCAGGTACCATATGAATAAGGACCGGCTAATTCCGTGCCAGCAGCCGCGGTAATCCGGAGGGTCCAGGCGTTATCCGGATTTATTGGGTTTAAAGGGAGCGTAGGCCGCCCCTTAAGCGTGTTGTGAAATGCCGCGGCTCAACCGTGGAACTGCAGCGCGAACTGGGGGGCTTGAGCGCACGCAACGCAGGCGGAATTCGTGGTGTAGCGGTGAAATGCTTAGATATCACGAAGAACTCCGATTGCGAAGGCAGCTTTCGGGAGTGCGACTGACGCTGAAGCTCGAAGGTGCGGGTATCGAACAGGATTAGATACCCT
+
DGGCFGGGGGGGGGGGGGD?,CFCECE,CFFFFG,CFFF<CFFFGECCF7CFGFFGGGGGGGGGGGFCFGG@,EEFCFFBFAF9FAF,CFG7B+B?EFGCFGB,,BC<<,<F5<BEFGFGGGFCGGG9A,,7?EEGFCCFGFE:E73FFGDF@FECE9F7FGGGGGG7@:CE,;BC@>:>F8FCFE=FFGGFGGDDGG7?FF2CC>CGGGFG9BFFGFC3:>C=*:?)///;<C80:,CEFFCCC7C=(4#*1C:?,<29DF>9@:,<::><7C8:+@,3+BF7=+B,9EF@*:=8+C+7=@484+CC?9<,4,B>@+GGFGGE?E>GEFFCFGF:=C<=9,,,:,C79CGGF?GGDDGEGCEFF<@FFFEEC@8,@,GD@CGFF,E7BGGGGFGGF:CFFFGEECGGFFFGGGGGCADFEFEGGGGGGGGBC9CC
@s1001 428
TGAGGAATATTGGTCAATGGGCGAGAGCCTGAACCAGCCAAGTAGCGTGCAGGATGACGGCCCTATGGGTTGTAAACTGCTTTTATAAGGGAATAAAGTGGGGGTCGTGACCTCTTTTGCATGTACCTTATGAATAAGGACCGGCTAATTCCGTGCCGGCAGCCGCGGTAATACGGAAGGTCCGGGCGTTATCCGGATTTATTGGGTTTAAAGGGAGCGTAGGCCGGAGATTGAGCGTGTTGTGAAACGTAGTTGCTCAACATCTGCACTGCAGCGCGACCTGGTTTCCTTGAGTACGCACAAAGTGGGCGGAATTCGTGGTGTAGCGGTGAAATGCTTAGATATCACGAAGAACTCCGATTGCGAAGGCAGCTCACTGGAACGCAACTGACGCTGAAGCTCGAAAGTGCGGGTATCGAACAGGATTAGATACCCT
+
CFGGGGGGGGGFGGGGGGFGFGGGCGGGGGGGFGGGGGBFGGGGGGEFEGGGGGGGGGGGGGGGGGGGGGGFGGFFGGGGGGGGGGGGGGGGGGGGGGGGGFGGGGGGGGDFFEFEGGGGGGGGGGGGFCDFFFAEFFGGGGGGGGGGGGGGGGGGGGGGGGGGDCFEE7CFCFGGGGGGGGGEGGGCCGG>CFECACEFG>GGFF<;EFGGFCE7D=<704CG?CEBFEGG>#E=FFFF9AFEEG1:DGFF:CEFC<,886:FGGGCBEC>@G?F@CC+GGGGFCF,,,CF=F8EEFCF@,DFC@+FFGE@+=EGGFDEFF>B5EGGFFFFCGGGGFEFFGGGFFGGGFGGFFC@7GGDFGGFGGGGGGGGGGGFGGGGGGGGGGDGGFFCGGGGGGGEFGGGGFGGGGGGGFFGEGFFGGFF@9GCGGGCCCCC
@s1001 429
TGAGGAATATTGGTCAGTGGACGAGAGTCTGAACCAGCCAAGTAGCGTGAAGGATGAAGGTCCTACGGATTGTAAACTTCTTTTATAAGGGAATAAACCCTCCCACGTGTGGGAGCTTGTATGTACCTTATGAATAAGCATCGGCTAACTCCGTGCCAGCAGCCGCGGTAATACGGAGGATGCGAGCGTTATCCGGATTTATTGGGTTTAAAGGGAGCGCAGTCGGGTCGTTAAGTCAGCTGTGAAAGTGTGGGGCTCAACCGTAAAATTGCAGTTGATACTGGCGTCCTTGGGTGCGGTTGAGGTGTGCGGAATTCGTGGTGTAGCGGTGAAATGCTTAGATATCACGAAGAACTCCGATTGCGAAGGCAGCACACTAATCCGTAACTGACGTTCATGCTCGAAAGTGTGGGTATCAAACAGGATTAGATACCCT
+
ADFGGGGGGGGGGGGGGGFCFGGGGGGGGEFGG,FFGGGGGGGFGGGGGGGGGGFGCFGGEFGGGGGGGGCFFF9FFGGGGGGGGGGGGF@EFFGGGFFCFGGGFGGFGFGG7::FG8EFFGGGF?FFGGGGGFDGGGGGGF7=EEEGGD?FC<>FGGGFFGGGGGGGGGGGBF7C*5@F7,D:7*9CCFEFG9FC5*8?@F>GF;:.58<7>?EF756:#)+?@@4,*CF9FA6.09CE<FFC<F<:**@3+:,C8@8,7@,=;;FGF68*7:9F=,?6+BFF@,,:@=4+)DGGGF>:,,,7GGE@FFEBFB=7GFDF:CDE9C,FDFFAEAA=@9F8FFFFB7GF?A@FECFC:@FCFEGGGFCFCFFFFGGGGFFFCEGGFFFGGGGEFGFGGGGGFEGGGGGGGGGFEEEEGGDGGGGGGCGGGGGCCCCC
@s1001 430
TGAGGAATATTGGTCAATGGGCGAGAGCCTGAACCAGCCAAGTAGCGTGCAGGATGACGGCCCTATGGGTTGTAAACTGCTTTTATAAGGGAATAAAGTTTGAGTCGTGACTCATTTTGCATGTACCTTATGAATAAGGACCGGCTAATTCCGTGCCAGCAGCCGCGGTAATACGGAAGGTCCGGGCGTTATCCGGATTTATTGGGTTTAAAGGGAGCGTAGGCCGGAGATTAAGCGTGTTTTGAAATGTAGATGCTCAACATCTGCACTGCAGCGCGAACTGGTTTCCTTGAGTACGCACAAAGTGGGCGGAATTCGTGGTGTAGCGGTGAAATGCTTAGATATCACGAAGAACTCCGATTGCGAAGGCAGCTCACTGGAGCGCAACTGACGCTGAAGCTCGAAAGTGCGGGTATCGAACAGGATTAGATACCCT
+
@FGGGGGGGGGGGGGGGGGFGGGGGGGGGGGGGGGGGFCFGGFGGGGGGGGGGGGGGGGGFGEGGGGFGGGGGGGGGGGGGGGGGGGGGGGFGGGFGGGGGGGGGGGGG?DEGGFGGGFGGFGGGEFGGGGGGGCGGGGGGGGGGGGGGFGFGGGGGGGGGGGGGGDG@CEF;CEC7>:CFFGGGGGGGGG4,4F==CFGFF,GFGC<FG$89C??G6EF<7EFFFDECFF4:<F8CDFE>#6@2<CCFFE,3:FE;FGD/A@59E<9FGB><<GGE=:=+8GFFFDF?A9,)>CF>E8,AC,GGGGGGGFB>,EGGGGGFEB@)GGCAFGGC9GGGGGGGGGGGGGFFDGGFCGGEGGGGGGGGGFGGGGGGGGEGGGGGDGGGGFGCFEGGFFFFFGGGGGGGGGGGGGFEGFGGGGGGGFGF<GGGFGCCCCC
@s1001 431
TGAGGAATATTGGTCAATGGGCGAGAGCCTGAACCAGCCAAGTAGCGTGCAGGATGACGGCCCTATGGGTTGTAAACTGCTTTTATAAGGGAATAAAGTGAGTCTCGTGAGACTTTTTGCATGTACCTTATGAATAAGGACCGGCTAATTCCGTGCCAGCAGCCGCGGTAATACGGAAGGTCCGGGCGTTATCCGGATTTATTGGGTTTAAAGGGAGCGTGGGCCGGAGATTAAGCGTGTTGTGAAATGTAGAGGCTCAACCTCTGCACTGCAGCGCGAACTGGTTTTCTTGAGTACGCACAACGTGGGCGGAATTCGTGGTGTAGCGGTGAAATGCTTAGATATCACGAAGAACTCCGATTGCGAAGGCAGCTCACGGGAGCGCAACTGACGCTGAAGCTCGAAAGTGCGGGTATCGAACAGGATTAGATACCCT
+
GGGGGGGGGGGGGGGGGGGFGGGGGGGGGGGGGGGGGGGGGGGGGGGEGGGGGGGGDGGGGGGGGGGGGGFGGG,CFGGGGGGFGGGGGGGFFDFFGGGGGGFGGGGFGGDGGDFFGGGGGGFGGGGGGGGGGGGGFGDGGDCCEECGGGGDDFGGGGGG?EGGGGGECGDGGGGGGGGGGGFF7::FGG.4CG=>5<C<GGGGGGGGGGFFCD@FG>GFF(;5>6GFGA7@@FG5F>ECFD22<EEFFFBD7CC:5FFCGE8CFCEFGEG>FG.EECEFFFEGGF@B6,A5)E?CDGEC,A6+BEEFFDE>+F@+CD+FA,C8=GEFDFF,AF?ECFECFC9GEDEFFGGGFB7CDFEFFC@AFE@FF8FGGGGGGFGGDGGFFACEGEEGGGGFGGGGGGF9FEGGGGGFGGGGGGFFFGGGFGCGGFECCCBC
@s1001 20025
TGAGGAATATTGGTCAATGGACGAGAGTCTGAACCAGCCAAGTAGCGTGCAGGAAGACGGCCCTATGGGTTGTAAACTGCTTTTATAGGGGGATAAAGTGTGCCACGTGTGGCATATTGCAGGTACCCTATGAATAAGGACCGGCTAATTCCGTGCCAGCAGCCGCGGTAATACGGAAGGTCCGGGCGTTATCCGGATTTATTGGGTTTAAAGGGAGCGTAGGCCGTCTTATAAGCGTGTTGTGAAATGTCGGGGCTCAACCTGGGCATTGCAGCGCGAACTGTGAGACGTGAGTGCGCAGGAAGTAGGCGGAATTCGTCGTGTAGCGGTGAAATGCTTAGATATGACGAAGAACTCCGATTGCGAAGGCAGCCTGCTGTAGCGCAACTGACGCTGAAGCTCGAAAGCGTGGGTATCGAACAGGATTAGATACCCT
+
@FEGGGGGGGGGGGGGGGGDEFGGGGGDFFFFFGGGGGGGGGGGGGGGGGGGFG@FBFEGGGGGFFFGGGGGEFGGGGGGGGGGGGGCFGGFGEFFFGGG<BAECEFGGGG=F<F<FGG,F,EFFGGAFFFFGGGGGFFDGFGGGGGGGGGGGFGGGGGGGDGGGGGGGD@EGGGEEGGGGFG@GGDFE?C3GGGGCGGFEFGC:19EGGGGFGG<GDFFDGEC:C;9;8,:1<EFC,EGGGFFCACEGG?GGGGCGGG@FGCGGGFC<GDGGGGDGGFFGGGDC,B,D<GF?E@+B,<FFF<<B+FGF@FFFGGGGGF:EACCAC7GFGFF<GGFGGFGGGFE7@FGGGGGFCGGGGF@7GEFFFGGGFAED,FC@9GGF@+F9GGGGGGGGGGGGFF@8GGGGGGGGGGFGGGGEGFBDGGGGGFGGGGCCC9C
@s1001 433
TGGGGAATATTGGTCAATGGGCGAGAGCCTGAACCAGCCAAGTAGCGTGCAGGATGACGGCCCTATGGGTTGTAAACTGCTTTTATAAGGGAATAAAGTGAGTCTCGTGAGACTTTTTGCATGTACCTTATGAATATGGACCGACTAATTCCGTGCCAGCAGCCGCGGTAATACGGAAGGTCCGGGCGTTATCCGGATTTATTGGGTTTAAAGGGAGCGTAGGCCGGAGATTAAGCGCGTTGTGAAATGTAGACGCGCAACGTCTGCACTGCAGCGCGAACTGGTTTCCTTGAGTACGCACAAAGTGGGCGGAATTCGTGGTGTAGCGGTGAAATGCTTAGATATCACGAAGAACTCCGATTGCGAAGGCAGCTCACTGGAGCGCAACTGACGCTGAAGCTCGAAAGTGCGGGTATCGAACAGGATTAGATACCCT
+
FFFGGGGGGGGGGGGGGGGGGGGGGGGGGFFG<FFGGGGGGGFFEFGGGGGGGGGGGFGGGGGGGGGCEGGGGFGFCGDFFGGGFGGGGG<EGFGGGGFGCFGGGGGFEFBFGGGGGGGGGFGGGEAFFFGDFD9E9F:EFFE=CCEFFFCFGGDEFGGGGGGF7:FE@C3,@=@76><F,?CC:FGEGGGF9FGG*=FACF@CCFF<FCF?FF71=3C>69879>C/FB5F?+4.*7:/5FEGCCC@;9E@:@&##9F@8FFGC:>=:CB:37B:>C638,F=,FFFAA,A8F8CEEEF8E,GF6GDGCEFECEECBD9F=CC=GCECFFEF?A>=CFFGGGGFFE7GGGE8GFEGGF::@CFFAGGFGFGGGGGGFEF7GGGEFFCEFFGGFGFGGECFGGGFEFCFCFFGGFEGGGFDGGGFGFCF<E-CCCC
@s1001 434
TGAGGAATATTGGTCAATGGGCGAGAGCCTGAACCAGCCAAGTAGCGTGCAGGAAGACGGCCCTATGGGTTGTAAACTGCTTTTATAAGGGAATAAAGTGGGAGTCGTGACTCTTTTTGCATGTACCTTATGAATAAGGACCGGCTAATTCCGTGCCAGCAGCCGCGGTAATACGGAAGGTCCGGGCGTTATCCGGATTTAGTGGGTTTAAAGGGAGCGCAGGCGGACCTTTAAGTCAGCTGTGAAATACGGCGGCTCAACCGTCGAACTGCAGTTGATACTGGAGGTCTTGTGTGCACACAGGGATGCTGGAATTCATGGTGTAGCTGTGAAATGCCCAGATATCATGAAGAACTCCAATCGCGAAGGCAGGCATCCGGGGTGCAACTGACGCTGAGGCTCGAAAGTGCGGGCATCAAACAGGATTAGATACCCT
+
FEFGGGGGGGGGGGGGGGGFAFFGGGGGGGGGGGGGGGFFGGGGGGGGGGGGGGGGGGGGGGGGGGGGGGGDFFFGGCEGGFGGFGG9FFFFCFGE<A?<F8EFGGGEGGGGGGGGAEFGGGG<ECFFGGFFGG9FGDFEEB7FEGGGGFGGGGGGGGGCFGGGE8FFCFC:BEFCCFGD79<F>BDGC7CFGFGGGE84:,FGFF<FECCE?F=:C9835DCDF;2D=9CF9C>63FE>EC8;@<EF=FCB:8C@,FC48FCFFEB?C9<DAF9F6803=8<==F=:,B:8*FFCDGEF8FEEF=8CFFBD49,FAGFFFFDCEF>,CDEF<FAFGGGFGGFFDGGEGGGGGFGGGFGFEGDGFFFGGGGFEC7ECCGGGGFGGGGGGGCGGGGGGGGGGGGGFFGGEEF<GFGGFGCFGGGGGGGGGGGCCCCC
@s1001 435
TGAGGAATATTGGTCAATGGGCGAGAGCCTGAACCAGCCAAGTAGCGTGCAGGATGACGGCCCTATGGGTTGTAAACTGCTTTTATAGGGGAATAAAGTGAGCCACGTGTGGTTTTTTGCATGTACCCTATGAATAAGGACCGGCTAATTCCGTGCCAGCAGCCGCGGTAATACGGAAGGTCCGGGCGTTATCCGGATTTATTGGGTTTAAAGGGAGCGTAGGCCGGAGATTAAGCGTGTTGTGAAATGTAGATGCTCAACATCTGAACTGCAGCGCGACCTGGTTTCCTTGAGTACGCATAAAGTGGGCGGAATTCGTGGTGTAGCGGTGAAATGCTAGATATCACGAAGAACTCCGATTGCGAAGGCAGCTCACTGGGGCGCAACTGACGCTGAAGCTCGAAAGCGCGGGTATCGAACAGGATTAGATACCCT
+
FGGFGEFGGGGGGGGGGGFEFGGGGGGFGGGGGGGGGGGFFFGGGGGGGGGGGGGGGGGGGGGGGFGGGFGGGGGGGGGGGFGGGGGGGGD7CEFGGGGGGGGGFFG<=FGGGFFGGGGGGGGGGGFG9FFFGD9DEFF@GEF>E7BFGGGGGDCEGFFGGCFGGGGDG7@7;;>7CFG><FGGGGGGGGGG7F>ECGCC1-FGGGC*AF@E7EG:C9=5<>CGGGGGGGGGFF>CCGC<EFF5@CFFFF<D>CFAEFF@FFAFGFF7<@@GCF:>6E=E>3FGFF3=FAC:AEEGEFF=AEE=GGGFB:A@+E8EFGFFFFE=EGDGGGF?GF,GFGGGGGGGGGGGGGGGGFECGF>GEEGFEGFGFFF<,GFB6EFFGGGGGGGGGGGGGGE@FGFCGGGGGGGGGFGGGGGGGGFGGGGFGFGFFGCCCCC
@s1001 436
TGAGGAATATTGGTCAATGGGCGAGAGCCTGAACCAGCCAAGCAGCGTGCAGGATGACGGCCCTATGGGTTGTAAACTGCTTTTATAAGGGAATAAAGTGAGGCTCGTGAGACTTTTTGCATGTACCTTATGAATAAGGACCGGCTAATTCCGTGCCAGCAGCCGCGGTAATACGGAAGGTCCGGGCGTTATCCGGATTTATTGGGTTAAAAGGGAGCGTAGGCCGGAGACTAAGCGTGTTGGTAAAGGTAGGGGCTCAACCTCTGCACTGCAGCGCGAACTGGCTTGCTTGAGTACGCACAGCGTGGGCGGAATTCGTGGTGTAGCGGTGAAGTGCTTAGATATCACGAAGAACTCCGATTGCGAAGGCAGCTCACGGGAGCGCAACTGACGCTGAAGCTCGAAAGTGCGGGTATCGAACAGGATTAGATACCCT
+
@<EFGFGGGGGFFFGG<F9FGGGGGDGGGGGGGGGGGFGEG?,F8FCCCEFDGGGGFGE7F:@7EFGGFGGGEDEEFFGCF9FGFGGGGGFFFGGGGGGGEC,BFCC:FGD<=AEFGGGGGGFDGFFCFD,EFFGGGCFGGGGEDGG8FFGFFG@FDFGG,@EGEEE<>>FFC;8CFF*>F9CC*=EFGEG59C<CC5BF=FACCF:<*7,??<:18750?;EF?:5<EEEFGGC510AAF'+'#;,,,F@<@874:<<@@>-7F@:@F9F92:GGGG6?GCFD<<F=,@FA5@+@GFEC=8+DGGGEDCF@4DG>GGGEFFEE=C7FFDEF=GFF9CF8GFF8GFFFFGFACC@C@BF7FF=7GFCFEEFD@D8,@FCBB>GGFFEB:EFCGGCGF>GFFGFFCCGGGGGFEFFGEFE@CFF@AE9CFEDCC@AB
@s1001 437
TGGGGAATATTGCACAATGGGCGAAAGCCTGATGCAGCAACGCCGCGTGAAGGAAGAAGGCCTTCGGGTCGTAAACTTCTGTCCTCAGGGAAGAAGAACTGACGGTACCTGAGGAGGAAGCCCCGGCTAACTACGTGCCAGCAGCCGCGGTAATACGTAGGGGGCAAGCGTTATCCGGAATTATTGGGCGTAAAGAGTGCGTAGGTGGTAACCTAAGCGCAGGGTTTAGGGCAAGGGCCTAACCATTGTAAGCCCTGCGAACTGGGTTACTTGAGTGCAGGAGAGGAGAGCGGAATTCTTAGTGTAGCGGTGAAATGCGTAGATATTAGGGGGAACACCAGTGGCGAAGGCGGCTTTCTGGACTGAAACTGACACTGAGGCACGAAAGCGTGGGGAGCAAACAGGATTAGATACCCT
+
FFGGGGGGGDFGGGGGGGADGGGGGGGGGFGGGGGGGGGGGGGGGGGGDGGGGGGGGGFFGGGGGGGGGGGGGGGGFGGFFGGGGGGGGGGGGGFFGEGGGGGGGGGGGFGGFFFGGGGGGFGFCCFGGGGGGGGGGGFGFFGFFDEGGGECGGGGGGGGGGGGDG@FGGGGGGGGGGGGFGGGGGECFG:GG?GFFF88DDGGGFCFCFF,ACEFFCGFFGGFCAA?G9>;FF#FEFF9FGFGCGGGFD4<6FF>GGD=;6EGFFDGGFGGGBFF@8FEB,E9GED@+EDF=;9;9>,@<A,+C87@FB:,,467CGCFFF;?DEDEGEFGFB<8GGGGEFCC,FEEFC:GGGGFC@FGGFFEFFFFDCFFFCGGGGGGGGGGF7DGGGGFCCECF@CFECGGGFFGGGGGCCCCC
@s1001 438
TGAGGAATATTGGTCAATGGGCGAGAGCCTGAACCAGCCAAGTAGCGTGCAGGATGACGGCCCTATGGGTTGTAAACTGCTTTTATAAGGGAATAAAGTGAGTCTCGCGAGACTTTTTGCATGTACCTTATGAATAAGGACCGGCTAATTCCGTGCCAGCAGCCGCGGTAATACGGAAGGTCCGGGCGTTATCCGGATTTATTGGGTTTAAAGGGAGCGTAGGCCGGAGATTAAGCGTGTGGTGAAATGTAGATGCTCAACATCTGCACTGCAGCGCGAACTGGTTTCCTTGAGTACGCACAAAGTGGGCGGAATTCGTGGTGTAGCGGTGAAATGCTTAGATATCACGAAGAACTCCGATTGCGAAGGCAGCTCACTGGAGCGCAACTGACGCTGAAGCTCGAAAGTGCGGGTATCGAACAGGATTAGATACCCT
+
FGGGGGGGGGGGGGGGGGGGFGGGGGGGGGGGGGGGGGGFFGFGGGGGGGFGGGGGGGGGGGGGGFFGGGEGGGGGGGGGCFFGGFGGGGGGGGGGGGGGGGGGGGGGGGGFFGGGGGGGGGGGGFGDGGGGGGGGEDGFGGEGGGGEGGGGGGGGGGGFCGCDEGFGGGGG;DFEGGCDFFGGGGDGGG7CEFCEG:FFDGGGGG;GGFGGFGGFG9EF?95=C>:8E=F7C7FFGG>G$D@GGEF,,@+<@<EDE9F93<FFFFGGGF@5FA-F@83==:<EECFB?8GF=EEFGGFF@<>8GGGGGFFFED7@ECDEFFE@AFGGGGFC?FA@,DEDED9FEFC@CFGGEC7GFGFCGGGGGGGGGGFFFFGGGGGGGGGGGGGEGGGGGGGGFFGFGGGGGGGGGGGFGGGGGGFEGGGGGGFGFGFCCCCC
@s1001 20324
TGAGGAATATTGGTCAATGGGCGGAAGCCTGAACCAGCCAAGTAGCGTGCAGGATGACGGCCCTATGGGTTGCAAACTGCTTTTATGCGGGGATAAAGTGGGCCACGCGTGGTCTTTTGCAGGTACCGCATGAATAAGGACCGGCTAATTCCGTGCCAGCAGCCGCGGTAATACGGAAGGTCCGGGCGTTATCCGGATTTATTGGGTTTAAAGGGAGCGTAGGCCGACCCTTAAGCGTGTTGTGAAATGTCGGGGCTCAACCTGGGCACCGCAGCGCGAACTGGGGGTCTTGAGTTCACGGGAGGAAGGCGGAATTCGTGGTGTAGCGGTGAAATGCTTAGATATCACGAAGAACTCCGATTGCGAAGGCAGCTTTCCGTAGTGAAACTGACGCTGAAGCTCGAAAGCGTGGGTATCGAACAGGATTAGATACCCT
+
AFGGGGGGGGGGGGGCEAEEFGGGGGGGGGGGGGGGGGFGGGFGGGGGGGGGGGGGGGGGGGGGGGGGGGGGGGGGGGGGCFGFGGGGGGGGGGGGGAFFGFGGEGGGGGGGFGGGGGGGGGGGGGGGGGGGGGGGGGGFFGGGGGGGGGGGGGGGGGGCFGGEFGGGGGGGGGGGGGGGGGGGGG=<GGGDGGGGGCEG@GGFGGGFEDFGGGGFE>GGDEGGGGGEC;EGGCFFGGGGGGGGGFCFGEBC7EEFDDC:FGFDGFGGC;C>FGFGFGGGFGGGGFF<,GGGFCFCGFF@?FDGFGEDGGFE8GGGGFF,FF@GBGGEGGFFECGFGGGFFECGGGFGFFGGFFCEEDGGGGFCFFEGFDGGGGGGGFGGGGGGGGGGGEEGGGGF8EGGGGGGGGGGGGGGGGGGGGFECGGGF9GGGGGCCCCC
@s1001 440
TGAGGAATATTGGTCAATGGGCGAGAGCCTGAACCAGCCAAGTAGCGTGCAGGATGACGGCCCTATGGGTTGTAAACTGCTTTTATAAGGGAATAAAGTGAGCCTCGTGAGGCTTTTTGCATGTACCTTATGAATAAGGACCGGCTAATTCCGTGCCAGCAGCCGCGGTAATACGGAAGGTCCGGGCGTTATCCGGATTTATTGGGTTTACAGGGCGCGTAGGCCGGAGATTAAGCGTGTTGTGAAATGTAGATGCGCAACATCTGCACTGCAGCGCGAACTGGTTTCCTTGAGTACGCACAAAGTGGGCGGAATTCGTGGTGTAGCGGTGAAATGCTTAGATATCACGAAGAACTCCGATTGCGAAGGCAGCTCACTGGAGCGCAACTGACGCTGAAGCTCGAAAGTGCGGGTATCGAACAGGATTAGATACCCT
+
AFFGGGGGGFGGGGGFFFCGGGGGGGGGGGDFFGGGGGGGGGFFGGGGGGGGGGFDFGDFGGGGGGGGGGGE@AFCFFGGFCEFG9EEEC?BFDCFFGGGGCFGGFGFFGGFGGGGGGDGGGGCA<FFGGGGGGGGGGGFGGFCECEFFDGFFGFCGFGFGGGGEGGGEGGGCCFFGGGDEFFCFEE;;:+3<FGE5EFGCC0FG<<:FF,?C8?%@;C@99EF4>@=G5>@FCEAFBGGCFGFGGFFF==>:@>4#GFC<=C)FCFGFGFBDGEC>E-63GGFEGFD9>9C1GGGGFGFGEFFGGGGF8BDF?B7GFD8AEEE>FE9FGGEFFFDDFAGFE,FGFGGGGGFGGGGCEFCCGEEFAGGGGGGGFEFAFFGGGGGF<<DGGGGGGFGFGGGGGGFEGGGGGGGGGGGGGGEGGGGGFFDGGGCC9C@
@s1001 441
TGAGGAATATTGGTCAATGGGCGAGAGCCTGAACCAGCCAAGTAGCGTGCAGGAAGACGGCCCTATGGGTTGTAAACTGCTTTTATAAGGGAATAAAGTGAGCCACGTGAGGCGTTTTGCATGTACCTTACGAATAAGGACAGGCTAATTCCGTGCCAGCAGCCGCGGTAATACGGAAAGTCCGGGCGTTATCCGGATTTATTGGGTTTAAAGGGAGCGTAGGCCGTAGATTAAGCGTGTTGTGAAATGTAGACGCTCAACGTCTGCACTGCAGCGCGAACTGTTTTCCTTGAGTGCGCACAAAGTGGGCGGAATTCGTGGTGTAGCGGTGAAATGCTTAGATATCACGAAGAACTCCGATTGCGAAGGCAGCTCACTGGAGCGCAACTGACGCTGAAGCTCGAAAGTGCGGGTATCGAACAGGATTAGATACCCT
+
@FFGGEFGFFGCGGGGGGGGEFDF7FGGGGGGGGGGGGGGGGFGGGGFFGGGGGGGGGDGGGEGGGGGGFGGGGEG9?EFG,EFFGGFFGG8<FFF<5:?<9FG,BCGG,=E<++@>7EAFECFFGGF?=,ADF,@CDEFF,+F7DFFGGGGG,@FFAF<@FFGEGDGGE*<DDFD:B*>FB,:7CC@FECF9F@C*:FEF+,<CF<4FEC+BE>:80CD?>EG95#$4#?;<<C<C*;88;FGGG;=7*8@$06>,FC@FGFCAF8<DE58@:,F8;?:9@9,D,,,=<,FAF8+6E,848,,C8@8B=F@+=+C8@GEFFEB5=7ACEF=,?ECECGEA4,A,,GGGFFFE?>:GFG@GEGFFC,GFFFEEC,99<CFB7GF9GGGGF;EFFGFCEGGGGF9CEGDGGGFEGGGGGGGFGGGGGGFF8DCCC@C
@s1001 442
TGAGGAATATTGGTCAATGGACGAGAGTCTGAACCAGCCAAGTAGCGTGCAGGATGACGGCCCTATGGGTTGTAAACTGCTTTTATAAGGGAATAAAGTGAGTCTCGTGAGACTTTTTGCATGTACCTTATGAATAAGGACCGGCTAATTCCGTGCCAGCAGCCGCGGTAATACGGAAGGTCCGGGCGTTATCCGGATTTATTGGGTTTAAAGGGAGCGTAGGCCGGAGATTAAGCGTGTTGTGAAATGTAGATGCTCAACATCTGAACTGCAGCGCGAACTGGTTTCCTTGAGTACGCACAAAGTGGGCGGAATTCGTGATGTAGCGGTGAAATGCTTAGATATCACGAAGAACTCCGATTGCGAAGGCAGCTCACTGGAGCGCAACTGACGCTGAAGCTCGAAAGTGCGGGTATCGAACAGGATTAGATACCCT
+
FGFGGFGGGGGGGGGGGGGGGGGGGGGGGGGGGGGGGGGGGGGGGGGGGGGGGGGGGGGGFGGFGGGGGGEGGFGGFFGFGGFGFGGGGGGAAFFFGGGGGGGGGGGGGGGGGGGGGGGGGGGGGCFGGGGGFGGGGGGFGGGGGGGGGGGGGGGGGGGGGGGGGGGGGGFGFFGGEFEDAEFGGGGGGGEGFC:EGECF+A:<CE<F:/7CGGGFD2<-1):5C>GDFDAFFGG<GGGGFC<:FGFGGGFF9CCCDFF@,7<CACDGGGC>DGGECD9D@CGGGF8GE6,FDGEBEFFFDFCDGECGGFE;@?CEEFAF9A@6)+E9DGF@EEFGGFFCA=F:CGEGGGCFCEEFCFF>GGGGFEFFEGGFFAGGGGGGGGGGGGGGGEGGGFFEEC7GFGGFFCGGGGGGGGGGGGGGGFGGGGGGGGGCCCCC
@s1001 443
TAAGGAATATTGGTCAATGGAGGCAACTCTGAACCAGCCATGCCGCGTGCAGGATGACTGCCCTATGGGTTGTAAACTGCTTTTGTCAGGGAATAAACCTTTCTACGTGTAGGAAGCTGAATGTACCTGAAGAATAAGGATCGGCTAACTCCGTGCCAGCAGCCGCGGTAATACGGAGGATCCAAGCGTTATCCGGATTTATTGGGTTTAAAGGGTGCGTAGGCGGTCCTAGAAGTCAGTGGCGAAAGACGGCAGCTTAACTGTCGCAGTGCCGTTGATACTGTAGGACTTGAATCTATTTGAAGTGGGCGGAATAAGACAAGTAGCGGTGAAATGCATAGATATGTCTTAGAACTCCGATTGCGAAGGCAGCTCACTAAGTTAGTATTGATGCTGATGCACGAAAGCGTGGGGATCAAACAGGATTAGATACCCT
+
EEFGGGGFGGCFGGGGGGGGGCFGFGGCFFGGFGGGGGGFFFFGEGEGGGGGFCFGGGGGGGGGGGFGGGGGGGGGGGGG9FG,AFGGGGGGF,CFGGGC9F<FFFGGGGGGGGEFGGGDF<FFGGFGC8FFFB9@FGDC,4@FGC@<D,CF7FGGGF@DFGGGGGGGCEGDCFFGGG7FFCFFCD>:F:*>>CF85AFFG7F<FFFGC?FE+:4@>)<=1;GF6**0F@8#:8C.,9<>>8CD@5CDF33$C>-2D9FC6++8+GFDC+7?@,D=,,D=DDECEEA5DEAFBGGEGF9GF<9FF>=C=,DFFFEFGFGGE:E>)>,EC,C,?BC9,<FGF@C,EGF<GFDA667GEFGGGGGFGGFCEBFC<FGGFGFGGGGGGGGGGGGGGGGFFFE8GGFFFFGGGGEEFDFFFGGFDGGGECGGGGGCCCCC
@s1001 444
TGAGGAATATTGGTCAATGGGCGAGAGCCTGAACCAGCCAAGTAGCGTGCAGGATGACGGCCCTACGGGTTGTAAACTGCTTTTATACGGGGATAAAGTGGGCCACGTGTGGCTTATTGCAGGTACCGTATGAATAAGGACCGGCTAATTCCGTGCCAGCAGCCGCAGTAATACGGAAGGTCCGGGCGTTATCCGGATTTATTGGGTTTAAAGGGAGCGTAGGCCGTCTGTTAAGCGTGTTGTGAAATGTCGGGGCTCAACCTGGGCATTGCAGCGCGAACTGGCAGACTTGAGTGCGCAGGAAGTAGGCGGAATTCGTCGTGTAGCGGTGAAATGCTTAGATATCACGAAGAACTCCGATTGCGAAGGCAGCTTCCCGTAGTGAAACTGACGCTGAAGCTCGAAAGCGTGGGTATCGAGCAGGATTAGATACCCT
+
FGGGGFGGGGGGGGGGGGGGGGGGGGGGGGGGGGGGGGGGGGGGGGGGGGGGGGGGGGGGGGGGGGGGGGFGGGGGGGGGGFFGGGGGGGGGGGGGGGGDFFGGGGGGGGGGGGGCEGGGCGGGCGGGGGGDGFFFF?@53F=FEGGCFGGGGGGGGGGGGGGGGGECGGGFF98FGGGDACFGGEGGEG=EFGGG5<C3F:FFF<73EFFF@FE>E9GDFD?C<8CBFCE??.16:<FCF@9CCF?*C*5C7EG;C;C8GGFEFG9@8ACFFC<6+E?GDCFF<GFD?=FA5GGGCFCFEFB9GGC@?CFBDD8+E@==F9@+)>,9FF?@AAF>D<<GGCFGFFEGGGCGGGGGGFGEFCGD9GGGGGGGGFF@B,FGGGGGEGGGGGGGGFGGFGGFGGGGGGGGGGGGGGGGGGFGGGGGGGGGGGGCCCCC
@s1001 445
TGAGGAATATTGGTCAATGGGCGAGAGCCTGAACCAGCCAAGTAGCGTGCAGGATGACGGCCCTATGGGTTGTAAACTGCTTTTATAAGGGAATAAAGTGAGTCTCGTGAGACTTTTTGCATGTACCTCATGAATAAGGACCGGCTAATTCCGTGCCAGCAGCAGCGGTAATACGGAAGGTCCGGGCGTTATCCGGATTTATTGGGTTTAAAGGGAGCGTAGGCCGGAGATTAAGCGTGTTGGGAAATGTAGACGCTCAACGTCTGCACTGCAGCGCGAACTGGTTTCCTTGAGTACGCACAAAGTGGGCGGAATTCGTGGTGTAGCGGTGAAATGCTTAGATATCACGAAGAACTCCGATTGCGAAGGCAGCTCACTGGAGCGCAACTGACGCTGAAGCTCGAAAGTGCGGGTATCGAACAGGATTAGATACCCT
+
EFGGGGGGCFGFFGGGDDFGGGGGGGGGGGGGGGGGGGGGGGGC,CFFGGGGFFGGGEGEGGEEF<,CEGGEFGCE?FFFFFGGGGG9C<F4AAFFFFFGGG9FFGG@EDBAFFGGFF7AFEFFEEA5FEFFEFFGFGDFDFGGGCEF9FF<=F7=BBFF<=@3DFGGGGDAF33<C@7CFC<C>C*11:B,6?CEG==CC7:,:<=7F>FCFFEFD@G:6CC?60:*/187<<<:EDGGF8(=5:29F>#@9::>CFC/7A=>>C@7,:C?@DGECDFDDFD>,F?FEAEGDC=+CAGFFC,,FCGFCFE=>,B7EDCF:@EE>@7EFDE9<AGGGFGFE,CEB,,=9A@A6,FEF=A,@?GEFGEGGGGGGGFFFFEGEC>FFFEGFF;EGFGEE7GGGGGGGFGDECFGGFFF@CE@ADGGGGGGFGGCCCCC
@s1001 446
TGGGGAATATTGCACAATGGGCGCAAGCCTGATGCAGCGACGCCGCGTGCGGGATGACGGCCTTCGGGTTGTAAACCGCTTTTGACTGGGAGCAAGCCCTTCGGGGTGAGTGTACCTTTCGAATAGGCACCGGCTAACTACGTGCCAGCAGCCGCGGTAATACGTCGGGGGCTAGCGTTATCCGGATTTACTGGGCGTAAAGGGTGCGTAGGTGGTTTGTTACGTAAGGAGTGAAAGGCTAAGGCTCAACCTTAGTAAGCTCTTGAAACTGGGAAACTTGAGTGCAGGAGAGGAAAATGGAATTCCTAGAGTGGCGGTGAAATGCGTAGATATTAGGGGGAACACCAGTAGCGAAGGCGGCTTTTTGGACTGTAACTGACACTGAGGCACGAAAGCGTGGGGAGCAAACAGGATTAGATGCCCT
+
CEGCF@FFFGGGGGGGGGAFGFEGGECDGGGFGFFFGGG7@CFBFEF=+FCGG@@=EEEF+@FCF@@E,CFFF<F,<B=F+B@FGFGGGGG==DEFA=+BDCDFGGDGGGGDAFFFFGGFGFE:>FG8<CEDGCGDFGGF8BF,*62F7:C777*474**>:<F2*=FECDEGCF6>/A8*3<:?+=EGF9FGGD>C**19><CCGEG8;:5+3A)*4*0,:+951257FF,C82=A:=>8&@2=CCF?DA,33,A,7,*,,=:,:+=+9,,,,DF9<<,6A@,,9DF;F>:<,@<,=A98@CF>?9?4,6+)DDGE9F;FB7@,9:,,,9;=<FC?,AF7FEFE<FCB7F,?@,@:GFFBC66,DEB?DGFFCFGGDF<C?GFF,@DECAFCCCF@8CDEC,EDFEFF9FA=,9GF8D@CCCC
@s1001 447
TGGGGAATATTGCACAATGGGGGAAACCCTGATGCAGCGACGCCGCGTGAGTGATGACGGCCTTCGGGTTGTAAAGCTCTGTCTTCAGGGACGATAATGACGGTACCTGAGGAGGAAGCCACGGCTAACTACGTGCCAGCGGCCGCGGTAATACGTAGGTGGCGAGCGTTGTCCGGATTTACTGGGCGTAAAGGGAGCGTAGGCGGATTTTTAAGTGAGATGGGAAATGCTCGGGCTTAACCTGGGTGCTGCATTTCAAACTGGAAGTCTAGAGTGCAGGAGAGGAGAAGGGAATTCCTGGTGTAGCGGTGAAATGCGGATAGATTAGGAAGAACACCTGTGGCGAAGGCGCTTCTCTGGACTGTAACTGACGCTGAGGCTCGAAAGCGTGGGGAGCAAACAGGATTAGATACCCT
+
FCFFGGDGGGGGGFGGGGCGEFEG7FGCFG<FGGGGCFFFFDCEEGG=@=CDFFFGGG@FGGFFGGGGFGGEDAFEGGGGGEA<FGGGFGDCFFF@F9F,EFFGG+CDBFFFC++BF8=FFEG>@<@CGAFCGGGGC@<><:*>CEEECFG@FFG:FFFA9CA4*:<FGEEGGGEDEE>.EG#FC>2:8#;7+59:>EG@9*;0:C8?E@1GC>C4A>C*<@&@8799##C>-FABDC8+++'8,>8F:=93,A@9,,+6+DBC5?FCE<<A*F?ECE===ED9FAF9,>,9,4,+>B9,FGEEAGEECGEAC:C8BEE?,4C?,FGGFGCFCFFC<9,FCGGGGGGGEEF@FC<AF@A,F@EFGGFF:FFGGGGF<FGFFFFDECGGGEC@EGFFFE<@B9GFB<FAGFGCCCCC
@s1001 22145
TGAGGAATATTGGTCAATGGGCGAGAGCCTGAACCAGCCAAGTAGCGTGCAGGATGACGGCCCTATGGGTTGTAAACTGCTTTTATAAGGGAATAAAGTGAGAGTCGTGACTCTTTTTGCATGTACCTTATGAATAAGGACCGGCTAATTCAGTGCCAGCAGCCGCGGTAATACGGACGGTCCGGGCGTTATCCGGATTTATTGGTTTTAAAGGGAGAGTAGGCCGGAGATTAAGCGAGTTGTGAAATGTAGACGCGCAACGTCTGCACTGCAGTGCGAACTGGTCTTCTTGAGTACGGACAACGGGGGCGGAATTCGTGGTGTAGCGGTGAAATGCTTAGATATCACGAAGAATTCCGATTGCGAAGGCAGCTCACTGGAGCGCAACTGACGCTGAAGCTCGAAAGTGCGGGTATCGAACAGGAGTAGATACCCT
+
EGFFEFGGGGGGGCFGGGBDCFGEBFFFGCFGGFGGGGFGFFCAFGCFGDFDCGGFGAFEFGEFDDG=8F@FCFGGFFD@<C<=9FFFG9C==FFGAFF9F99BFF@4+EDCFAECGG+9ED,,BFA<FFGF<E6CD9,:,+68CB7>,BB,<@,:,3,+>=<@C+>:35@,@F*:<*>FE@*4:C*=<F@*,,*4>=C:FGF8?)'=2,891.;@E#<C?C@?FEC),;C=10C:?#29GFGEDD9C<55>5:CD*FGFFCF;,F@=FCF7<@+F8F=988D>8DBC9BCFFC@88,,8+<?C@+F=C,9E7@C=8D:?GFC@5>7FF<GGGGGGGGF=:,,FF@ECFAAGFC,>FGFF:FEFFCFFCF<GEFFCDFEF7@6@<ACGGGGFGGGFGEEECGGGGEGDF7FCCGGCGGGGGFFGF9GGF<@CCCCC
@s1001 449
CGAGGAATATTGGTCAATGGGCGAGAGCCTGAACCAGCCAAGTAGCGTGCAGGATGACGGCCCTATGGGTTGTAAACTGCTTTTATACGGGGATAAAGTGGGCCACGTGTGGCTTATTGCAGGTACCGTATGAATAAGGACCGGCTAATTCCGTGCCAGCAGCCGCGGTAATACGGAAGGTCCGGGCGTTATCCGGATTTATTGGGTTTAAAGGGAGCGTAGGCCGTCTTATAAGCGTGTTGTGAAATGTCGGGGCTCAACCTGGGCATTGCAGCGCGAACTGTGAGACTTGAGTGTGCAGGAAGTAGGCGGAATTCGTCGTGTAGCGGTGAAATGCTTAGATATGACGAAGAACTCCGATTGCGAAGGCAGCCTGCTGTAGCGCAACTGACGCTGAAGCTCGAAAGCGTGGGTATCGAACAGGATTAGATACCCT
+
GGEFGGGGGGGGGGGGFGGGGGGGGGGGGGFGGGGGGFGGGGGGGGEFCEGGGGGGGGGGGGGGGGFGGGGGGGGF?FGGGGGGGCGGFGGDGCFGGGGGGFGGGGGGGGGGGGGGGDEGFFGGGGGDEFGGGGFGG9CFFFGGGECFGGGFG,DFGGGDGGGGDDFFFG7,<;*=FGGG@FGEFGDGG63BFGGGDEGG*5GF<8F+GFF?EFE8D?EE>95FGFD>FCFCF?FAD>EGFC<D=<E7FFCCCFE?:D1>EGDGGFE@6>+*EGGFB:3=48D8F5<ED<F=)8CFFGGCGGGGGGGGGFGF>DCCGGE?AC=6=7EGFGF9<FEFEC?9ECFFGGEGGGDAF:GFCFGFBEF7FGEGGGGGGGGGGGGGGGGGFFEGFDEGGGGGGGGGGGGGDGGGGGF@GGGGGGGFFGGGGGGGGGFCCCCC
@s1001 450
TGAGGAATATTGGTCAATGGACGAGAGTCTGAACCAGCCAAGTAGCGTGCAGGATGACGGCCCTATGGGTTGTAAACTGCTTTTATAAGGGAATAAAGTGAGTCTCGTGAGACTTTTTGCATGTACCTTATGAATAAGGACCGGCTAATTCCGTACCAGCAGCCGCGGTCATACGGAAGGTCCGGGCGTTATCCGGAGTTAGTGGGTTTAAAGGGAGCGTAGGCCGGAGATTAATCTGTTTGTGAAATGTAGATGCTCAAAATCTGCACTGCAGCGCGAACTGGGTTCCTTGAGTACGCGCAAAGTGGGCGGATGTCGTGGTGTAGCGGTGAAATGCTTAGATGTCACGAAGAACTCCGATTGCGAAGGCAGCTCACTGGAGCGCAACTGACGCTGAAGCTCGAAAGTGCGGGTATCGAACAGGATTAGATACCCT
+
EFFDCGGFF9FFGGGGCEGFEFGCEEGFGFEFFDGCFG8AFF,CFGGCFFGGGD8FDC6CD+C<CCF<CE8:CCCEF?FFF9-CB<FF,CE8AFDFFFF9FFFGFFF@FG+,=AF?AEFGFGGGFG,<FGFEF,@EF,:<EFBFG7BFG9E,8>,+3C<FDG8,@>F+++35,7,>FC**,37*5>;<=78C;C<7C*+?C:<2=F**1?:E+2*;F25043;09.:);:233,,(,*,FF<:,D,?C@2,;F<C>C;,8,>7,GCB>6,*3+5+:8AFD08FDAGGF@3,98F@7GC@:,,68GCGC=6B@6++8>:+BEDCC8@,4;;C9,FGD>?@,9,6,EFFEC,,?<?7::GGFFCEFFF<FGFCFEFF@8GFGDGFFF@AGGF;GFFAEFCDGEGFGGGGDGGFGFAEGGFF@AEFE,F<<FFC6B86A
@s1001 451
TGAGGAATATTGGTCAATGGACGAGAGCCTGAACCAGCCAAGTAGCGTGCAGGATGACGGCCCTATGGGTTGTAAACTGCTTGTATAAGGGAATAAAGTGAGTCTCGTGAGACTTTTTGCATGTACCTTATGAATAAGGACCGGCTAATTCCGTGCCAGCAGCCGCGGTAATACGGAAGGTCCGGGCGTTATCCGGATTTATTGGGTTTAAAGGGAGCGTAGGCCGGAGATTAAGCGTGTTGTGTAATGTATATGCTCAACGTCTGCATTGTAGCGCGAACTGGTTTCCTTGAGTACGCGCAAAGTGGGCGGAATTCGTGGTGTAGCGGTGAAATGCTTAGATATCACGAAGAACTCCGATTGCGAAGGCAGCTCACTGGAGCGCAACTGACGCTGAAGCTCGAAAGTGCGGGTATCGAACAGGATTAGATACCCT
+
CGGGFFGGGGGGGGGGGGGGGGGGGGG,FEGGGGGE<FFGGGGGGGGGEGGGGGFCFFFDGGGGFFGGGFGCGGGGGFAFC<-FGDF,C<F8BGGGGGGFEG<<?FGGGF@<FF<FFGGGF9FFFGGAABFGGGGFEF:EG?FGGGEFGGGGGGGGGGGGGGGGGGEGGG@CADCEGFFGGGGGGGGCCF*2>FCDEGCFCFGFF>*<FFGGFC<AE9F63(;:=:::;GGCFGC9C@FCFG<5#<:@F@,#:,<9FFG>A#+5(:9;#B<#>88EBC0A7FGFGF<<D,,GD7=88GGF,<DFB+CEB4E=+D8CBD7FFGGGACCAECF;<?FCDE,8FFEAE=CC?,FFA=CCDFGGGFCFGFFFFB@C,,FEFE:CCGGFFC@GGGCEGDFFCGGFFBFFGGGGGBCGEGGGGGGCFFGGFA<GGGGCC@CC
@s1001 452
TGAGGAATATTGGTCAATGGACGCAAGTCTGAACCAGCCAAGTAGCGTGCAGGATGACGGCCCTCTAGGTTGTAAACTGCTTTTAGTTGGGAATAAAGTGTGGCTCGTGAGCCATTTTGTATGTACCATCAGAAAAAGGACCGGCTAATTCCGTGCCAGCAGCCGCGGTAATACGGAAGGTCCAGGCGTTATCCGGATTTATTGGGTTTAAAGGGAGCGCAGGCGGACCTTTAAGTCAGCTGTGAAATACGGCGGCTCAACCGTCGAACTGCAGTTGTGACTGGAGGTCTTGAGTGCACACAGGGATGCTGGGATTCATGGTGTAGCGGTGAAATGCTCAGATATCATGAAGAACTCCAATCGCGAAGGCAGTCATCCGGGGTGCAACTGACGCTGAGGCTCGAAAGTGCGGGTATCAAACAGGATTAGATACCCT
+
FFGGGGGGGFGGGGGGGGGGFFGGGGGGGGGGGGGGGCGFGGFGGGGGGGGGGGGGGGCFGGGGGG,CFGGGGGGGECGGGFFFF<CFFGGGGGFGGG@A?FEGGGGGGGGGEGGGGGGGGF9FFGGF9@E=EFGCGGGGGEFGGGGGGGGGFFGGFGGGGGGGG>@GGGGGGCGGE@FGGGGGGE==C7C:CCFG<8CGG=GGGGFGGGFFG<D4GBCD@9EGDD20:9+CEC?:FC>;:C?89CE@6GGECEGFDFC>@FD@3$;?;FCDD><F7##FGGGGGGEE=A?6*,C9GGBE==CEGGD?,8B4>,FGGGGF@GGGAGEGGGGFFEGFE<CGF=EECAFFGGGFECFCFA,+BGDGFFGGFFFC,F:F+DGGFEFGGGFFCFGGGGFDGGGGFEGGEGGGGFGFFFGFGFGGGGFFE9GGFGGCCCCC
@s1001 453
TGAGGAATATTGGTCAATGGACGCAAGTCTGAACCAGCCAAGTAGCGTGCAGGATGACGGCCCTCTGGGTTGTAAACTGCTTTTAGTTGGGAATAAAGTGTGGCTCGTGAGCCATTTTGTATGTACCATCAGAAAAAGGACCGGCTAATTCCGTGCCAGCAGCCGCGGTAATACGGAAGGTCCAGGCGTTATCCGGCATTATTGGGTTTAAAGGGAGCGTAGGCGGACCTTTAAGGCCGCTGTGAAATACGGCGGATCAACCTTCGAACTGCAGTTGATACTGGAGGTCTTGAGTGCACACAGGGATGCTGGGATTCATGGTGTAGCGGTGAAAGGCTCAGATATCATGAAGAACTCCAATCGCGAAGGCAGGCATCCGGGGTGCAACTGACGCTGAGGCTCGAAAGTGCGGGTATCAAACAGGATTAGATACCCT
+
CFGGGFGGGGGGGGFDFGGFFFFFEGGGGGEGDEFGGGF=6EEEFFEGGGFGGGGFFGEGGDG?F=EFGG:CCCDGGGGGGGFGGGF,5=BACFGFGGGGAFEG,EF+?E:FDG<9@FFGGFG<FFGG,=B<FGFGGGGGFFGEG8+FFACFF@DFF9<CFBEGGCCE:>EGG?CF<EEC<,,>F<*=<<EEFGEC/**2;+?C<FFDG,,+>:<AE53'348FD.#0?>?FC>9#<+8:D9.@AE>+9@@2533&@<9:&@,=3DAA8,<9<D;=@@9CCDD?=8EC,4<8*FCFD;8BDA8=:4848GFCGEE>,:+BFB86)C=FFCF?9,,8>9F6,,E9FCFCECGFFFGGGF=+GGEGGFFFFBFGGGGCEGGGFGFEFFFEFFEEGGGGFGGGGGF9GGGEGGGFFGGGGFFCGGGGGFEAFDFACCCC
@s1001 21723
TGGGGAATCTTCCGCAATGGGCGAAAGCCTGACGGAGCAACGCCGCGTGAGTGATGACGGCCTTCGGGTTGTAAAGCTCTGTGACCGGGGACGAACGGTCTGTAAGCTAATAACTTATCGAAGTGACGGTACCCGGATAGCAAGCCACGGCTAACTACGTGCCAGCAGCCACGGTAATACGTAGGTGGCAAGCGTTGTCCGTAATTATTGGGCGTAAAGCGCGCGCAGGCGGCGTCCTAAGTCCATCTTAAAAGTGCGGGGCTTAACCCCGGGATGGGATGGAAACTGGGAAGCTGGAGTATCGGAGAGGAAAGGTGAATTCCTAGTGTAGCGGTGAAATGCGTAGAGATTAGGAAGAACACCGGTGGCGAAGGCGACTTTCTGGACGACAACTGACGCTGAGGCGCGAAAGCGTGGGGAGCAAACAGGATTAGATACCCT
+
GFGFGGGGGGGGGGGGGGGGGGGGGGGGGFCFGGEFFGFGGGGGEGGEEGGGGGGGGGFGGECFGGGGGGGGG9EFFE<EBGGCFGGGGGCFEEEGGEGDGGGGGGGDGGGGGGGGA3,:FEFF9CFFGEGGGGGG*>FGGGGGGGGGGGE7FGFFC,<:FF*,?CFBF:7CGG*=FFGFGGG<F<?EFGG55?;E*:FFE399:5:@?E:84::>>)5CBFEEE:;:8?EGG#C:FDF9@<FG;::FF?CCFF'=<FCCCCCFFEGGGGG+<FDFCFGGDF@<F=FF=,,FEE>>>DCC=@GFE;DECC,FC:,,=,E;EFEFGAFF@5B7FECFFCCGEGFGGGGGGGF?AFGFE@C7F>GFGEGF@57DEF7FDGGGGGGGGGGGGGFEFFBBBE8FE@CCCDFFGGFGFFEGCGGGFFCFGGGGGGGGGGGGCCCCC
@s1001 455
TGAGGAATATTGGTCAATGGGCGAGAGCCTGAACCAGCCAAGTAGCGTGCAGGATGACGGCCCTATGGGTTGTAAACTGCTTTTATAAGGGAATAAAGTGAGGGTCGTGACTCTTTTTGCATGTACCTTATGAATAAGGACCGGCTAATTCCGTGCCAGCAGCCGCGGTAATACGGAAGGTCCGGGCGTTATCCGGATTGATTGGGTTTAAAGGGAGCGTAGGCCGGAGATTAAGCGGGTTGTGAAATGTAGACGCTCAACGTCTGCACTGCAGCGCGAACTGGTTTCCTTGAGTACGCACAAAGTGGGCGGAATGCGTGGTGTAGCGGTGAAATGCTTAGATATCACGAAGAACTCCGATTGCGAAGGCAGCTCACTGGAGCGCAACTGACGCTGAAGCTCGAAAGTGCGGGTATCGAACAGGATTAGATACCCT
+
@EEFCFGGGGGGGGGGGGGGFGGGGGGGGGGGGGGGGG?FFGGFFGGGGGGGGGGGGGGGGGGGGGGGGGD:FFFGFGGGGEDFGGGFGCGGDFGGGFGGFCF7CFEGGGGGFFGFEC7FGGGGGGGGGGGFEGDFGGGGGG7FEEEF9FCDFGCGDFFGGFFGEEFGGGD7=EGEGGGGFFGGGGDCFCGC9;CCCFC+++#=FCF#=<FGGC@:B6/-FGEFF8C8C>=A,<C:/#;4<C=,.<CCD..EF>:#D,CCGGD@3AFC3,<>=:>GE;=FGGGGG?GF@3?,5F6FEA@59A,:C++CFDF=8@=+BD+FA46+8EEE@,F;?FE?=F<C9CECGF<GGFEEFFEGCCFGGFC7GDGGF@GGGGGGFGEEDGGGGGGGGGEGGGGFF@GFGGGGFGFF@7ECFFCFGGE@GGGGGGFFGGFCCC@C
@s1001 456
TGGGGAATATTGCACAATGGGCGCAAGCCTGATGCAGCAACGCCGCGTGGAGGAAGACGGTTTTCGGATTGTAAACTCCTGTTCTTAGTGAAGAATAATGACGGTAGCTAAGGAGCAAGCCACGGCTAACTACGTGCCTGCAGCCGCGGTAATACGTAGGTGGCAAGCGTTGTCCGGAATTACTGGGTGTAAAGGGAGCGCAGGCGGTGGAGCAAGTCAGCTGTGAAATCCATGGGCCTAACCCGTGAACTGCAGTTGAAACTGTTCTTCTTGAGTGAAGTAGAGGTTGGCGGAATTCCGAGTGGAGCGGTGAAATGCGTAGATATTTGGAGGAACACCGGTGGCGAAGGCGGCCAACTGGGCTTTTACTGACGCTGAGGCTCGAAAGTGTGGGGAGCAAACAGGATTAGATACCCT
+
<CF<FEGGGDFFGGGGFGGGGGDGCCE@FEFDGGGGADGFFEEGGGG7F7FADCFGGGEGCC@<FGGGGEGGGGFFCEFGFFGFFF99CEGGDFFFFGGFFFFCFGGGGGGF?CG+BFGGFGFF@+@CD8AFGCFCGFABCFGGGGCGGCEGFGGFC,>C9FGGD<:FEFBCG@CCFCFGGG9?,?F,**2BFCFGGD@76CC>,CG#CG-E>C6:@<<@7,8B@F:FAA>,:CE>;>CFFCBDCED>,/GFF@<)A:/6D88CB@FFED=GEBGGGE;FFDE@CB@+GC?CE@4@CB7EFF:@+BEDF@4,F:F@>@-FFFFF466,E<,E9,CC@7CGGFEEFF:DF>GFGFECCFF@FF@EECE6:FECDE=FGFC6,8FFGFFGGGGC<<FFGGGGFGGGGFCFFC,ECBCCC
@s1001 457
TGAGGAATATTGGTCAATGGGCGAGAGCCTGAACCAGCCAAGTAGCGTGCAGGACGACGGCCCTATGGGTTGTAAACTGCTTTTATAAGGGAATAAAGTGAGTCTCGTGAGACTTTTTGCATGTACCTTATGAATAAGGACCGGCTAATTCCGTGCCAGCAGCCGCGGTAATACGGAAGGTCCGGGCGTTATCCGGATTTATTGGGTTTAAAGGGAGCGTAGGCCGGAGATTAAGCGTGTTGTGAAATGTAGTGGCTCAACCTCTGCACTGCAGCGCGAACTGGTCTTCTTGAGTACGCACAACGTGGGCGGAATTCGTGGTGTAGCGGTGAAATGCTTAGATATCACGAAGAACTCCGATTGCGAAGGCAGCTCACGGGAGCGCAACTGACGCTGAAGCTCGAAAGTGCGGGTATCGAACAGGATTAGATACCCT
+
[truncated: 16,943,043 more chars]
